# Supplementary material for: Exploring emotion recognition in patients with mild cognitive impairment and Alzheimer’s dementia undergoing a rehabilitation program
Source: PLoS One. 2025 Apr 24;20(4):e0322213. doi: 10.1371/journal.pone.0322213 (PMC12021228; doi:10.1371/journal.pone.0322213)
Supplement: S1 Data — (ZIP) [file pone.0322213.s003.zip]

Archive with 82 entries (81 files):
- raw data1-10/
- __MACOSX/._raw data1-10
- raw data1-10/No4 Creative activities.csv
- __MACOSX/raw data1-10/._No4 Creative activities.csv
- raw data1-10/No4 Aerobic exercise.csv
- __MACOSX/raw data1-10/._No4 Aerobic exercise.csv
- raw data1-10/No1 Aerobic exercise.csv
- __MACOSX/raw data1-10/._No1 Aerobic exercise.csv
- raw data1-10/No2 Cognitive training .csv
- __MACOSX/raw data1-10/._No2 Cognitive training .csv
- raw data1-10/No10 Creative activities.csv
- __MACOSX/raw data1-10/._No10 Creative activities.csv
- raw data1-10/No10 Cognitive training.csv
- __MACOSX/raw data1-10/._No10 Cognitive training.csv
- raw data1-10/No5 Aerobic exercise.csv
- __MACOSX/raw data1-10/._No5 Aerobic exercise.csv
- raw data1-10/No3 Creative activities.csv
- __MACOSX/raw data1-10/._No3 Creative activities.csv
- raw data1-10/No7 Creative activities.csv
- __MACOSX/raw data1-10/._No7 Creative activities.csv
- raw data1-10/No10 Dual tasks.csv
- __MACOSX/raw data1-10/._No10 Dual tasks.csv
- raw data1-10/No8 Creative activities.csv
- __MACOSX/raw data1-10/._No8 Creative activities.csv
- raw data1-10/No6 Cognitive training.csv
- __MACOSX/raw data1-10/._No6 Cognitive training.csv
- raw data1-10/No5 Dual tasks.csv
- __MACOSX/raw data1-10/._No5 Dual tasks.csv
- raw data1-10/No1 Cognitive training.csv
- __MACOSX/raw data1-10/._No1 Cognitive training.csv
- raw data1-10/No1 Creative activities.csv
- __MACOSX/raw data1-10/._No1 Creative activities.csv
- raw data1-10/No2 Dual tasks.csv
- __MACOSX/raw data1-10/._No2 Dual tasks.csv
- raw data1-10/No8 Cognitive training.csv
- __MACOSX/raw data1-10/._No8 Cognitive training.csv
- raw data1-10/No3 Aerobic exercise.csv
- __MACOSX/raw data1-10/._No3 Aerobic exercise.csv
- raw data1-10/No3 Dual tasks.csv
- __MACOSX/raw data1-10/._No3 Dual tasks.csv
- raw data1-10/No6 Aerobic exercise.csv
- __MACOSX/raw data1-10/._No6 Aerobic exercise.csv
- raw data1-10/No4 Dual tasks.csv
- __MACOSX/raw data1-10/._No4 Dual tasks.csv
- raw data1-10/No5 Cognitive training.csv
- __MACOSX/raw data1-10/._No5 Cognitive training.csv
- raw data1-10/No9 Aerobic exercise.csv
- __MACOSX/raw data1-10/._No9 Aerobic exercise.csv
- raw data1-10/No5 Creative activities.csv
- __MACOSX/raw data1-10/._No5 Creative activities.csv
- raw data1-10/No9 Creative activities.csv
- __MACOSX/raw data1-10/._No9 Creative activities.csv
- raw data1-10/No6 Dual tasks.csv
- __MACOSX/raw data1-10/._No6 Dual tasks.csv
- raw data1-10/No4 Cognitive training.csv
- __MACOSX/raw data1-10/._No4 Cognitive training.csv
- raw data1-10/No6 Creative activities.csv
- __MACOSX/raw data1-10/._No6 Creative activities.csv
- raw data1-10/No10 Aerobic exercise.csv
- __MACOSX/raw data1-10/._No10 Aerobic exercise.csv
- raw data1-10/No1 Dual tasks.csv
- __MACOSX/raw data1-10/._No1 Dual tasks.csv
- raw data1-10/No3 Cognitive training.csv
- __MACOSX/raw data1-10/._No3 Cognitive training.csv
- raw data1-10/No9 Cognitive training.csv
- __MACOSX/raw data1-10/._No9 Cognitive training.csv
- raw data1-10/No9 Dual tasks.csv
- __MACOSX/raw data1-10/._No9 Dual tasks.csv
- raw data1-10/No8 Aerobic exercise.csv
- __MACOSX/raw data1-10/._No8 Aerobic exercise.csv
- raw data1-10/No8 Dual tasks.csv
- __MACOSX/raw data1-10/._No8 Dual tasks.csv
- raw data1-10/No2 Creative activities.csv
- __MACOSX/raw data1-10/._No2 Creative activities.csv
- raw data1-10/No2 Aerobic exercise.csv
- __MACOSX/raw data1-10/._No2 Aerobic exercise.csv
- raw data1-10/No7 Dual tasks.csv
- __MACOSX/raw data1-10/._No7 Dual tasks.csv
- raw data1-10/No7 Aerobic exercise.csv
- __MACOSX/raw data1-10/._No7 Aerobic exercise.csv
- raw data1-10/No7 Cognitive training.csv
- __MACOSX/raw data1-10/._No7 Cognitive training.csv
