# Supplementary material for: Exploring emotion recognition in patients with mild cognitive impairment and Alzheimer’s dementia undergoing a rehabilitation program
Source: PLoS One. 2025 Apr 24;20(4):e0322213. doi: 10.1371/journal.pone.0322213 (PMC12021228; doi:10.1371/journal.pone.0322213)
Supplement: S1 Data — (ZIP) [file pone.0322213.s003.zip › raw data1-10/No4 Aerobic exercise.csv]

time stamp	face id	anger	contempt	disgust	fear	joy	sadness	surprise	sentimentality	confusion	neutral	engagement	valence	attention	inner brow raise	brow raise	brow furrow	eye widen	cheek raise	lid tighten	nose wrinkle	upper lip raise	dimpler	lip corner depressor	chin raise	lip pucker	lip stretch	lip press	mouth open	jaw drop	lip suck	eye closure	smile	smirk	blink	blink rate	pitch	yaw	roll	brightness	interocular distance	topleft_x	topleft_y	bottomright_x	bottomright_y	outer_right_eye_X	outer_right_eye_Y	outer_left_eye_X	outer_left_eye_Y
0.033
0.066
0.1
0.133
0.166
0.2
0.233
0.266
0.3
0.333
0.367
0.4
0.433
0.467
0.5
0.533
0.567
0.6
0.633
0.667
0.7
0.734
0.767
0.8
0.834
0.867
0.9
0.934
0.967
1
1.034	0	0.03	0.02	0.04	4.13	0.02	0.03	3.82	0.28	1.25	91.74	75.12	0	41.35	1.25	96.25	0	1.58	0.28	0.02	0.2	0	0	0.05	1.08	1.32	0	0.57	10.83	3.51	0.33	0	0.12	0.01	0		-4.12	23.75	-5.15	67.7	77.96	885.32	459.83	1020.47	604.47	910.36	492.23	987.98	485.01
1.067	0	0.04	0.02	0.03	3.42	0.02	0.03	3.31	0.31	0.74	93.16	57.25	0	84.22	1.03	91.82	0	3.36	0.31	0.01	0.12	0	0	0.04	1.09	0.74	0	1.63	5.14	2.83	0.61	0	0.12	0.14	0		-3.9	13.63	-0.05	68.86	100.82	879.31	461.67	1015.48	603.6	896.43	496.18	997.04	489.64
1.101	0	0.04	0.02	0.03	3.16	0.02	0.03	3.08	0.31	0.96	93.68	50.74	0	91.83	0.96	89.15	0	3.9	0.31	0.01	0.14	0	0	0.07	2	1.22	0	3.18	4.55	3.23	0.8	0	0.14	0.07	0		-6.61	9.9	-0.67	69.17	103.18	875.48	459.22	1016.83	605.79	893.56	496.13	996.29	486.46
1.134	0	0.04	0.02	0.03	2.65	0.02	0.03	2.46	0.28	1.04	94.71	41.56	0	88.1	1.04	85.31	0	2.84	0.28	0.01	0.12	0	0	0.07	2.15	1.99	0.01	3.67	3.78	2.47	0.97	0	0.13	0.09	0		-3.25	11.99	-1.07	69.16	97.19	873.81	458.95	1016.3	608.36	895.26	496.07	991.98	486.55
1.167	0	0.04	0.02	0.03	2.69	0.02	0.03	2.52	0.27	1.33	94.61	46.67	0	91.2	1.33	85.8	0	2.86	0.27	0	0.09	0	0	0.08	2.21	1.65	0.01	5.88	3.33	2.3	0.9	0	0.14	0.08	0		-7.23	10.31	0.64	69.73	103.25	870.79	456.22	1017.33	608.2	892.44	493.57	995.34	485.1
1.201	0	0.04	0.02	0.03	2.86	0.02	0.03	2.73	0.31	1.44	94.29	47.19	0	89.6	1.44	88.09	0.01	2.54	0.31	0.01	0.11	0.01	0	0.11	2.43	1.71	0.01	3.84	3.08	2.18	0.81	0	0.17	0.03	0		-1.18	11.23	1.52	69.33	104.25	868.96	454.12	1019.62	611.61	892.86	492.93	996.85	485.61
1.234	0	0.03	0.02	0.03	2.9	0.03	0.03	2.79	0.36	1.46	94.2	47.28	0	88.13	1.46	89.26	0	2.11	0.36	0.01	0.1	0.01	0	0.12	2.61	1.79	0.01	2.18	2.71	1.93	0.72	0	0.2	0.01	0		-1.18	11.98	1.54	69.32	106.54	868.57	453.15	1021.69	613.39	892.57	492.09	998.91	485.52
1.267	0	0.03	0.02	0.03	2.98	0.03	0.03	2.9	0.37	1.52	94.04	50.9	0	90.84	1.52	90.76	0	1.64	0.37	0	0.09	0.01	0	0.12	3.02	1.77	0.01	2.42	2.46	1.78	0.8	0	0.19	0.01	0		-2.55	10.53	3.03	69.91	105.71	867.47	452.71	1021.36	613.37	893.41	490.68	999.03	486.16
1.301	0	0.03	0.02	0.03	2.76	0.03	0.03	2.62	0.38	1.57	94.48	46.93	0	90.13	1.57	88.61	0.01	1.29	0.38	0	0.13	0.02	0	0.13	3.19	1.89	0.01	1.76	2.7	1.76	0.77	0	0.18	0	0		-0.44	10.94	3.59	69.81	105.83	866.16	451.3	1021.55	613.51	893.29	490.43	999	485.49
1.334	0	0.03	0.02	0.03	2.78	0.03	0.03	2.59	0.38	1.78	94.44	47.25	0	89.52	1.78	88.61	0.01	1.05	0.38	0.01	0.18	0.03	0	0.13	2.75	2.23	0.01	0.74	3.36	1.48	0.69	0	0.19	0	0		3.98	11.27	2.34	69.06	108.7	866.64	450.31	1022.93	614.49	891.81	491	1000.34	484.84
1.368	0	0.03	0.02	0.03	2.94	0.02	0.03	2.75	0.32	1.6	94.11	50.56	0	85.93	2.2	89.83	0.01	0.92	0.32	0.01	0.21	0.07	0	0.14	2.54	1.6	0	0.29	3.78	1.44	0.73	0	0.18	0	0		4.43	12.95	4.27	69.19	102.99	865.97	451.72	1022.35	615.28	895.61	493.2	998.37	486.35
1.401	0	0.03	0.02	0.03	3.34	0.03	0.03	3.18	0.43	0.71	93.32	57.82	0	85.15	2.54	93.09	0.01	0.97	0.43	0.01	0.16	0.07	0	0.2	3.25	0.71	0	0.46	4.17	1.44	0.76	0	0.2	0	0		2.02	13.27	2.92	68.44	108.86	864.81	451.22	1022.78	616.34	891.3	492.23	999.97	485.8
1.434	0	0.03	0.02	0.03	3.4	0.03	0.03	3.19	0.75	0.44	93.2	60.25	0	77.6	2.63	93.33	0.01	0.7	0.75	0.02	0.16	0.07	0	0.29	3.01	0.44	0	0.38	5.18	1.4	0.59	0	0.22	0	0		4.2	15.79	1.66	66.84	107.12	863.8	451.27	1025.85	622.4	892.2	493.57	999.06	486.07
1.468	0	0.03	0.02	0.03	3.47	0.03	0.03	3.21	0.65	0.26	93.06	60.88	0	70.69	3.16	93.32	0.01	0.56	0.65	0.01	0.12	0.04	0	0.52	3.08	0.26	0	0.64	5.52	1.2	0.39	0.01	0.17	0	0		8.25	17.6	4.86	66.46	104.55	857.8	450.17	1027.67	629.54	894.11	495.39	998.43	488.44
1.501	0	0.03	0.02	0.03	3.44	0.03	0.04	3.14	0.8	0.13	93.12	58.82	0	79.88	3.92	92.25	0.01	0.54	0.66	0.01	0.1	0.03	0	0.8	3.15	0.13	0	0.83	5.52	0.99	0.29	0	0.13	0	0		8.25	15.1	4.68	66.69	111.66	853.85	449.56	1027.83	633.1	888.6	495.42	1000.11	489.5
1.534	0	0.03	0.02	0.03	3.15	0.02	0.04	2.81	1.31	0.13	93.7	53.22	0	84.59	3.88	89.82	0.01	0.5	0.38	0.01	0.13	0.02	0	1.31	2.53	0.08	0	0.5	5.12	0.73	0.22	0.01	0.1	0	0		7.68	13.49	4.06	66.56	113.2	850.99	449.37	1028.03	636.12	885.98	496.54	998.93	489.02
1.568	0	0.03	0.02	0.03	2.79	0.02	0.04	2.37	3.1	0.11	94.42	45.86	0	82.88	3.71	85.94	0.01	0.63	0.2	0.01	0.11	0.02	0	3.1	2.25	0.04	0	0.28	5.33	0.53	0.15	0	0.08	0	0		7.49	14.11	4.75	66.02	110	848.03	449.76	1027.84	640.51	886.48	496.06	996.36	490.7
1.601	0	0.04	0.02	0.03	2.47	0.02	0.05	2.02	4.09	0.09	95.06	38.13	0	75.86	4.09	81.75	0.01	0.52	0.16	0	0.09	0.01	0	4.29	2.52	0.03	0	0.13	5.56	0.46	0.14	0.01	0.06	0	0		10.32	16.27	5.01	65.52	109.72	845.26	450.94	1026.83	644.41	885.03	498.05	994.64	493.2
1.634	0	0.04	0.03	0.03	1.78	0.02	0.07	1.35	3.95	0.1	96.44	25.24	0	77.94	3.95	72.32	0.01	0.37	0.14	0	0.1	0.01	0	7.5	2.38	0.01	0	0.07	5.07	0.31	0.11	0.01	0.05	0	0		9.18	15.69	3.92	64.74	110.56	843.29	453.14	1026.65	648.54	882.61	501.06	992.97	494.49
1.668	0	0.05	0.04	0.03	1.39	0.02	0.17	0.98	4.53	0.08	97.22	34.52	0	79.53	4.53	64.29	0.01	0.29	0.14	0	0.08	0	0	21.07	2.63	0	0	0.1	5.05	0.2	0.08	0.01	0.04	0	0		7.95	15.21	2.57	64.22	110.15	840.5	453.38	1026.92	652.46	880.4	502.25	990.23	493.86
1.701	0	0.05	0.05	0.03	1.06	0.02	0.27	0.7	4.5	0.07	97.89	30.36	0	58.37	4.5	56.06	0.01	0.28	0.1	0	0.07	0	0	26.94	2.76	0	0	0.13	4.99	0.16	0.07	0.01	0.03	0	0		7.38	20.31	4.3	64.3	108.14	835.89	452.23	1026.83	655.86	880.68	501.5	988.59	494.43
1.735	0	0.07	0.06	0.03	0.85	0.02	0.82	0.5	3.97	0.08	98.29	52.58	-2.57	57.74	3.97	48.48	0.01	0.32	0.07	0	0.08	0	0	46.13	1.94	0	0	0.13	7.68	0.09	0.05	0.01	0.02	0	0		9.44	20.44	4.68	64.55	108.07	830.05	450.37	1025.52	658.68	877.57	502.69	985.22	493.16
1.768	0	0.07	0.06	0.03	0.79	0.02	2.08	0.43	3.41	0.11	95.85	78.02	-8.35	28.55	3.41	45.52	0.01	0.29	0.09	0	0.11	0	0	63.58	1.54	0	0	0.12	9.45	0.07	0.03	0	0.02	0	0		11.29	26.59	4.87	64.68	103.37	825.64	447.67	1023.53	659.51	877.08	501.22	979.94	491.07
1.801	0	0.08	0.06	0.03	0.77	0.02	2.43	0.4	3.58	0.17	95.13	78.81	-9.17	41.48	3.58	43.66	0.02	0.3	0.09	0	0.17	0	0	66.02	1.26	0	0	0.04	10.94	0.07	0.03	0	0.02	0	0		11.64	23.72	4.98	64.7	106.86	823.45	446.95	1022.86	659.47	874.04	502.14	980.24	490.27
1.835	0	0.08	0.07	0.04	0.76	0.02	6.44	0.38	3.8	0.27	87.12	93.77	-15.62	34.42	3.8	42.48	0.02	0.22	0.09	0	0.27	0	0	84.59	1.08	0	0	0.02	12.47	0.05	0.02	0.01	0.02	0	0		10.37	25.22	5.7	64.42	104.22	822.33	446.49	1022.58	660.17	875.21	500.51	978.93	490.4
1.868	0	0.08	0.07	0.04	0.78	0.02	6.17	0.38	3.67	0.33	87.66	93.32	-15.3	25	3.67	42.3	0.02	0.23	0.12	0	0.33	0	0	83.86	0.87	0	0	0.02	14.41	0.05	0.02	0	0.02	0	0		14.12	27.49	5.71	64.41	101.52	821.49	446.49	1021.7	660.81	875.83	502.67	976.63	490.54
1.901	0	0.08	0.06	0.04	0.89	0.02	7.4	0.43	3.47	0.52	85.21	96.52	-17.02	22.58	3.47	45.79	0.02	0.23	0.15	0	0.52	0	0	88.89	0.67	0	0	0.02	15.85	0.04	0.01	0.01	0.02	0	0		15.04	28.16	5.39	64.13	99.67	820.33	447.47	1019.88	661.36	875.02	504.23	973.81	490.99
1.935	0	0.08	0.06	0.04	0.8	0.02	8.43	0.39	2.85	0.71	83.15	96.73	-17.82	24.38	2.85	43.85	0.02	0.23	0.2	0	0.71	0	0	91.62	0.35	0	0	0.02	14.47	0.02	0.01	0.03	0.01	0.01	0		12.07	27.66	6.53	63.62	101.19	817.79	447.47	1018.45	661.42	873.21	502.96	973.75	491.5
1.968	0	0.09	0.07	0.04	0.72	0.02	8.53	0.33	2.72	0.85	82.93	95.46	-17.55	19.77	2.72	40.29	0.02	0.21	0.28	0	0.85	0	0	90.94	0.25	0	0	0.03	15.26	0.02	0.01	0.05	0.01	0.01	0		13.69	29	7.17	63.13	96.08	817.02	448.05	1017.25	662.33	875.17	503.91	970.54	492.25
2.001	0	0.1	0.09	0.04	0.55	0.02	9.84	0.24	2.44	1.32	80.32	92.52	-17.96	8.51	2.44	32.76	0.02	0.18	0.44	0	1.32	0.01	0	91.87	0.28	0	0	0.02	15.74	0.02	0.01	0.01	0.01	0.01	0		13.43	33.87	7.36	62.2	91.97	816.26	449.27	1017.51	663.75	877.51	507.05	968.27	492.13
2.035	0	0.13	0.11	0.05	0.42	0.02	11.77	0.16	2.4	1.81	76.47	84.9	-18.31	6.41	2.4	22.31	0.03	0.16	0.61	0	1.81	0.03	0	92.52	0.26	0	0	0.02	19.82	0.02	0.01	0.02	0.02	0	0		12.77	35.41	7.21	61.31	92.42	814.14	449.57	1017.23	665.57	876.2	508.09	967.25	492.25
2.068	0	0.14	0.13	0.05	0.33	0.03	12.26	0.12	2.25	2.01	75.47	76.55	-18.02	4.1	2.25	16.37	0.03	0.16	0.78	0.01	2.01	0.03	0	91.69	0.31	0	0	0.02	18.09	0.02	0.01	0.03	0.02	0	0		11.16	37.76	6.4	60.56	92.76	810.67	449.42	1017.71	669.94	874.06	507.98	965.5	492.4
2.102	0	0.14	0.14	0.05	0.28	0.03	12.64	0.11	2.49	4.49	74.71	71.31	-18.91	1.68	2.49	12.98	0.03	0.18	1.47	0.01	4.49	0.06	0	91.69	0.41	0	0	0.04	17.45	0.02	0.01	0.07	0.02	0	0		11.91	42.35	5.76	59.93	83.62	810.66	453.13	1013.64	670.44	876.07	510.94	958.06	494.53
2.135	0	0.16	0.14	0.06	0.32	0.03	11.51	0.11	2.33	2.57	76.97	67.65	-17.25	0.2	2.33	13.22	0.03	0.16	1.35	0.02	2.57	0.05	0	89.29	0.51	0	0	0.04	21.87	0.03	0.02	0.33	0.03	0	0		11.65	53	5.98	59.48	71.67	809.05	456.5	1010.34	670.92	880.88	515.77	949.51	495.12
2.168	0	0.16	0.14	0.05	0.3	0.03	12.02	0.1	2.56	2.04	75.96	64.85	-17.1	0.31	2.56	11.7	0.04	0.18	1.41	0.03	2.04	0.05	0	89.25	0.82	0	0	0.06	20.47	0.05	0.02	0.24	0.03	0	0		9.25	50.94	4.49	58.12	72.82	807.78	464.13	1002.71	672.62	873.9	518.8	944.74	501.94
2.202	0	0.18	0.14	0.06	0.35	0.03	10.37	0.11	3.04	2.04	79.27	59.54	-16.1	0.21	3.04	12.47	0.05	0.24	1.52	0.04	2.04	0.12	0	85.67	1.6	0.01	0	0.07	26.35	0.08	0.03	0.26	0.04	0	0		8.7	52.87	4.99	57.2	68.48	804.98	467.55	998.29	674.14	872.91	521.59	939.27	504.68
2.235	0	0.19	0.14	0.07	0.38	0.03	10.22	0.11	3.73	1.95	79.56	57.87	-16.1	0.08	3.73	12.83	0.06	0.35	1.48	0.08	1.95	0.21	0	84.45	2.83	0.02	0	0.06	28.78	0.12	0.05	0.18	0.04	0	0		5.49	57.51	4.15	56.15	57.89	803.1	472.37	992.41	676.2	873.23	521.71	929.63	508.63
2.268	0	0.17	0.13	0.08	0.39	0.03	9.57	0.13	4.32	3.78	80.86	59.49	-16.61	0.06	4.32	14.73	0.07	0.44	2.07	0.17	3.78	0.45	0	83.38	3.58	0.04	0	0.08	26.49	0.21	0.08	0.15	0.05	0	0		6.3	58.96	4.99	56.76	57.59	797.17	471.62	993.05	679.61	872.45	525.89	926.54	506.13
2.302	0	0.16	0.12	0.08	0.46	0.03	7.26	0.16	5.16	4.25	85.48	58.82	-15.13	0.03	5.16	19.24	0.09	0.6	2.47	0.28	4.25	0.93	0	78.53	3.49	0.12	0	0.05	26.39	0.4	0.2	0.03	0.06	0	0		5.5	61.96	5.89	56.15	52.69	793.87	471.62	991.25	683.78	872.5	523.26	923.27	509.17
2.335	0	0.16	0.12	0.08	0.49	0.03	6.97	0.17	5.99	5.49	86.06	58.47	-14.83	0.04	5.99	20.17	0.1	0.62	3.92	0.65	5.49	1.58	0	77.42	3.41	0.15	0.01	0.06	26.93	0.53	0.26	0.05	0.07	0	0		6.64	61.39	5.89	56.03	54.66	791.25	471.21	992.11	686.56	870.97	525.31	923.11	508.9
2.369	0	0.14	0.11	0.08	0.5	0.03	6.09	0.19	6.2	5.99	87.82	58.93	-14.08	0.07	6.2	22.34	0.13	0.63	4.4	0.9	5.99	2.28	0	75.49	2.8	0.28	0.01	0.05	25.21	0.94	0.69	0.02	0.08	0	0		6.46	58.33	5.06	55.15	57.01	790.33	470.84	992.14	687.92	868.22	524.59	923.06	509.01
2.402	0	0.15	0.12	0.07	0.5	0.03	5.9	0.19	7.38	4.25	88.2	50	-12.88	0.21	7.38	20.53	0.15	0.51	3.92	1.3	4.25	1.66	0	72.81	2.86	0.44	0.01	0.05	24.39	1.44	1.25	0.11	0.08	0.03	0		8.44	52.85	5.13	54.18	66.24	790.88	472	990.32	685.95	862.95	527.01	927.08	510.38
2.435	0	0.16	0.11	0.07	0.58	0.03	5.07	0.2	7.85	2.74	89.85	45.21	-11.01	0.71	7.85	21.28	0.16	0.34	3.69	1.63	2.74	1.12	0	69.66	1.49	0.54	0.01	0.05	28.68	1.59	1.43	1	0.08	0.06	0		7.74	46.73	5.56	53.48	69.95	791.32	472.97	988.3	684.48	859.94	526.15	928.41	511.78
2.469	0	0.23	0.15	0.08	0.49	0.03	4.26	0.14	7.66	2.32	91.47	18.88	-8.31	1.18	7.66	11.79	0.27	0.21	3.15	2.32	1.49	0.77	0	63.4	0.55	1.18	0.01	0.02	35.78	2.88	2.94	2.81	0.09	0.15	0		3.39	44.14	1.48	53.09	69.5	796.82	478.31	983.02	679.51	856.67	524.72	925.41	514.5
2.502	0	0.3	0.17	0.09	0.46	0.03	1.97	0.12	7.81	3.23	96.06	4.06	-1.86	3.77	7.81	6.07	0.42	0.1	3.51	3.23	0.61	0.48	0	46.18	0.28	2.38	0.01	0.01	41.35	3.94	5.17	7.05	0.1	0.31	0		2.02	38.2	0.51	53.04	79.56	795.81	480.33	984.02	681.71	851	528.82	929.41	515.37
2.535	0	0.38	0.19	0.12	0.51	0.03	0.96	0.11	7.87	3.34	98.08	5.81	0	7.14	7.87	3.52	0.46	0.05	3.17	2.6	0.39	0.27	0	31.68	0.13	3.34	0.01	0	50.8	4.57	4.87	5.14	0.11	0.69	0		-2.71	34.83	-0.59	52.72	82.19	800.61	487.61	980.97	680.87	849.32	530.59	931.01	521.6
2.569	0	0.56	0.21	0.2	0.64	0.03	0.35	0.12	6.48	6.48	98.72	15.74	0	5.65	6.48	2.21	0.72	0.02	2.62	2.04	0.23	0.14	0	13.31	0.07	8.88	0.01	0	65.97	9.44	9.8	1.64	0.14	1.23	0		-5.84	36.07	-3.37	52.74	84.67	800.07	490.89	983.28	687.55	846.67	532.55	930.95	524.4
2.602	0	0.67	0.23	0.26	0.71	0.03	0.25	0.12	5.36	5.36	98.59	23.89	0	4.41	5.36	1.81	0.71	0.02	2.08	1.51	0.16	0.09	0	8.2	0.04	10.34	0.01	0	73.56	10.76	9.58	0.92	0.15	2.11	0		-1.03	37.38	-1.82	51.78	82.06	798.18	491.14	983.29	689.82	848.51	536.34	929.83	525.43
2.635	0	0.85	0.29	0.35	0.82	0.03	0.21	0.14	4.69	4.81	98.3	37.58	0	7.87	4.81	1.43	0.98	0.01	1.57	1.67	0.15	0.12	0	4.69	0.02	15.61	0	0	82.21	15.35	12.01	4.21	0.16	3.97	0		-1.38	34.3	0.61	51.7	85.41	795.1	489.96	984.61	692.18	847.83	536.94	932.46	525.4
2.669	0	1.06	0.35	0.46	0.93	0.03	0.18	0.15	2.05	3.94	97.87	51.6	0	4.35	3.94	1.08	1.51	0.01	1.72	1.78	0.16	0.11	0	2.05	0.01	21.43	0	0	90.18	19.35	12.2	8.2	0.2	5.61	0		3.77	37.45	-1.88	52.1	84.61	793.23	482.75	991.38	696.07	848.97	534.14	932.34	519.73
2.702	0	1.19	0.34	0.5	0.93	0.03	0.17	0.15	1.95	2.89	97.63	53.42	0	1.94	2.89	0.64	1.73	0.01	1.95	2.69	0.24	0.11	0	1.25	0.01	19.4	0	0	92.15	20.86	11.52	12.94	0.21	5.32	0		3.62	41.62	0.83	52.27	82.62	795.2	475.63	992.67	686.93	853.96	527.4	935.24	512.56
2.736	0	1.24	0.3	0.54	0.98	0.03	0.16	0.16	1.44	2.58	97.52	57.39	0	8.89	2.58	0.85	2.19	0.01	1.44	2.15	0.46	0.02	0	0.47	0.01	17.79	0	0	94.45	22.23	10.63	4.69	0.24	3.89	0		3.5	33.64	2.88	54.01	88.47	795.78	464.49	998.33	681.82	855.32	516.04	943.06	504.67
2.769	0	1.23	0.23	0.58	0.98	0.03	0.15	0.15	1.18	2.22	97.53	59.05	0	9.23	1.72	1.33	2.22	0.01	1.18	1.09	0.72	0.02	0	0.36	0.01	16.24	0	0	95.66	21.39	10.86	0.48	0.22	1.77	0		7.36	33.43	3.32	54.23	90.62	793.44	457.23	1005.49	684.04	857.46	515.31	946.49	498.43
2.802	0	1.18	0.21	0.58	1.01	0.03	0.14	0.16	1.08	1.9	97.65	59.07	0	19.94	1.77	2.53	1.9	0.01	1.08	0.96	0.96	0.02	0	0.38	0.02	12.51	0	0	95.37	20.5	11.38	0.06	0.22	1.09	0		5.39	28.95	6.14	55.02	94.26	794.4	452.64	1009.1	682.3	859.72	508.28	953.29	496.91
2.836	0	1.13	0.18	0.62	1.15	0.03	0.14	0.16	1	1.99	97.7	67.77	0	13.5	1.99	5.92	1.73	0.01	1	0.86	1.29	0.02	0	0.24	0.05	9.56	0	0.01	96.66	17.96	10.69	0.01	0.23	0.64	0		4.09	31.29	6.36	54.72	91.66	796.51	450.13	1012.01	680.9	863.68	504.73	954.77	494.55
2.869	0	0.96	0.15	0.6	1.45	0.03	0.12	0.2	0.89	2.54	97.1	77.63	0	14.27	2.54	12.99	1.5	0.02	0.89	0.6	1.29	0.08	0	0.32	0.11	7.64	0	0.02	95.83	15.28	10.47	0.01	0.22	0.38	0		4.19	30.97	6.15	55.48	93.22	798.87	448.73	1013.2	679.11	864.45	501.68	957.35	494.08
2.902	0	0.78	0.11	0.59	2.17	0.03	0.1	0.29	0.94	2.54	95.67	90.26	0	9.59	2.54	25.08	1.4	0.04	0.94	0.28	0.89	0.16	0	0.3	0.2	5.61	0	0.01	95.96	12.26	9.4	0.01	0.22	0.14	0		2.54	33.22	7.46	54.85	88.88	802.24	448.46	1015.9	676.66	870.75	501.82	959.14	492.52
2.936	0	0.61	0.07	0.61	3.7	0.03	0.08	0.54	0.99	2.69	92.59	97.24	0	7.99	2.69	41.1	1.49	0.07	0.99	0.18	0.99	0.28	0	0.23	0.43	3.98	0	0.01	96.54	10.89	7.71	0	0.25	0.03	0		2.36	34.22	7.28	54.91	89.93	805.35	447.67	1019.67	676.44	873.66	501.11	963.12	491.86
2.969	0	0.46	0.05	0.62	6.04	0.03	0.06	0.96	1.09	2.93	87.92	99.13	0	7.02	3.23	56.49	1.44	0.11	1.09	0.08	1.08	0.51	0	0.33	1.26	2.93	0	0.01	95.78	8.94	7.37	0.01	0.27	0	0		4.42	34.92	6.76	54.91	89.27	808.04	446.91	1023.17	677.08	876.75	501.83	965.38	491.17
3.002	0	0.39	0.04	0.64	7.64	0.03	0.06	1.25	1.88	1.98	84.72	99.52	0	6.24	3.37	64.61	1.19	0.17	1.88	0.07	1.45	0.55	0	0.41	2.39	1.98	0	0.03	95.2	7.05	8.24	0.01	0.31	0	0		3.5	35.55	6.45	54.87	89.19	810.88	446.39	1026.24	676.49	879.56	501.23	968.05	490.12
3.036	0	0.33	0.03	0.59	9.43	0.03	0.05	1.65	2	0.88	81.14	99.69	0	34.09	4.05	72.11	0.88	0.26	2	0.06	1.42	0.43	0	0.75	2.25	0.71	0	0.03	93.23	5.48	8.16	0.01	0.28	0	0		1.9	25.3	7.05	55.52	93.58	812.64	447.28	1026.77	676.53	878.3	499.51	971.59	492.13
3.069	0	0.33	0.03	0.56	8.84	0.03	0.05	1.5	1.51	0.97	82.32	99.61	0	46.19	4.23	70.33	0.86	0.28	1.51	0.04	1.07	0.32	0	0.97	2.63	0.51	0	0.04	92.02	4.66	7.53	0.03	0.25	0	0		0.79	22.76	6.44	55.79	97.32	815.82	447.9	1029.97	677.31	879.12	498.95	976.26	493.09
3.103	0	0.32	0.04	0.42	6.36	0.03	0.07	1.02	2.22	0.79	87.29	98.8	0	52.75	4.98	62.22	0.79	0.21	0.67	0.03	0.33	0.12	0	2.22	2.09	0.21	0	0.02	85.97	2.78	7.33	0.06	0.21	0	0		1.05	21.45	8.03	55.77	97.99	818.69	450.07	1031.46	677.6	882.19	500.41	980.09	496.2
3.136	0	0.34	0.05	0.35	4.03	0.03	0.08	0.62	2.79	0.59	91.95	95.58	0	50.69	5.28	50.84	0.59	0.14	0.59	0.03	0.28	0.11	0	2.79	1.62	0.12	0	0.02	80.74	1.86	6.43	0.26	0.19	0	0		0.34	21.86	6.27	55.88	101.05	821.88	453.06	1032.8	679.3	881.62	501.76	982.64	498.87
3.169	0	0.41	0.08	0.31	2.3	0.03	0.11	0.32	2.48	0.54	95.4	82.59	0	53.58	5.67	35	0.54	0.07	0.52	0.03	0.16	0.08	0	2.48	1.31	0.11	0	0.04	77.71	1.6	6.4	0.36	0.2	0.05	0		0.14	21.28	4.11	55.79	100.71	825.23	455.81	1033.56	679.95	882.02	504.01	982.65	500.02
3.203	0	0.31	0.1	0.17	1.22	0.03	0.15	0.22	5.56	0.32	97.55	35.74	0	51.17	6.37	25.52	0.32	0.04	0.5	0.03	0.09	0.06	0	5.56	1.18	0.05	0	0.06	60.51	0.92	5.63	0.73	0.17	0.11	0		-1.35	21.77	5.19	55.81	101.58	828.66	458.03	1032.55	677.4	883.72	502.84	985.29	502.9
3.236	0	0.29	0.11	0.14	1.11	0.03	0.16	0.21	4.36	0.3	97.78	26	0	56.43	7.68	23.4	0.3	0.03	0.48	0.02	0.05	0.03	0	4.36	0.76	0.04	0	0.08	56.91	0.83	5.28	0.62	0.17	0.15	0		-1.82	20.71	5.13	55.53	102.68	832.03	459.75	1033.77	675.93	885.4	504.91	988.07	503.63
3.269	0	0.26	0.12	0.11	0.81	0.03	0.17	0.17	4.8	0.26	98.37	11.45	0	47.73	7.66	18.69	0.26	0.01	0.66	0.02	0.03	0.02	0	4.8	0.48	0.02	0	0.16	49.19	0.71	4.61	1.43	0.2	0.28	0		-0.4	22.45	4.47	55.57	105.02	833.76	461.25	1034.11	676.07	884.86	506.76	989.87	505.11
3.303	0	0.22	0.14	0.08	0.59	0.03	0.21	0.15	4.93	0.27	98.81	3.61	0	59.62	9.64	13.13	0.27	0.01	0.71	0.02	0.03	0.02	0	4.93	0.45	0.02	0.01	0.24	39.34	0.49	3.48	2.78	0.23	0.46	0		-2.76	20.05	4.32	55.74	105.26	834.22	463.19	1032.82	675.83	884.09	507.16	989.35	506.34
3.336	0	0.21	0.16	0.07	0.52	0.03	0.21	0.13	3.8	0.27	98.97	2.3	0	56.01	10.02	10.47	0.27	0.01	0.73	0.02	0.02	0.01	0	3.8	0.29	0.02	0.01	0.23	36.19	0.49	3.38	2.81	0.25	0.76	0		1.67	20.79	4.44	55.47	106.16	833.7	463.44	1034.92	679.11	884.62	510.78	990.73	507.43
3.37	0	0.2	0.18	0.05	0.37	0.03	0.19	0.1	2.86	0.27	99.26	1.08	0	50.1	8.03	6.8	0.27	0	0.93	0.02	0.03	0.01	0	2.86	0.35	0.01	0.01	0.4	28.7	0.4	2.72	0.72	0.27	1.23	0		-2.85	21.98	4.51	55.54	105.25	832.7	462.8	1034.69	678.21	884.55	508.95	989.75	505.71
3.403	0	0.18	0.19	0.05	0.29	0.03	0.17	0.09	2.33	0.23	99.42	0.58	0	50.41	5.96	5.69	0.23	0	0.9	0.02	0.03	0.01	0	2.33	0.46	0.01	0.02	0.45	22.1	0.42	2.65	0.98	0.3	1.52	0		-2.69	21.92	5.14	55.58	105.79	832.69	462.15	1034.15	676.54	884.57	508.43	990.31	505.29
3.436	0	0.17	0.2	0.04	0.26	0.03	0.17	0.09	2.18	0.2	99.47	0.45	0	47.71	5.11	5.71	0.2	0	0.88	0.01	0.03	0	0	2.18	0.55	0.01	0.03	0.45	18.68	0.41	2.85	1.39	0.31	1.77	0		-2.1	22.46	5.32	55.58	104.79	832.41	461.94	1034.23	676.97	885.12	508.35	989.86	505.36
3.47	0	0.15	0.21	0.04	0.23	0.03	0.15	0.08	1.38	0.17	99.54	0.33	0	42.64	4.33	5.61	0.17	0	0.95	0.02	0.07	0	0	1.38	0.61	0.01	0.04	0.6	13.81	0.37	3.2	2.96	0.28	2.43	0		0.66	23.48	3.7	56.13	104.1	832.14	461.66	1034.34	677.97	884.04	510.03	987.98	504.31
3.503	0	0.15	0.24	0.03	0.22	0.03	0.15	0.08	1.26	0.17	99.52	0.33	0	36.98	3.6	5.37	0.17	0	0.97	0.03	0.1	0.01	0	1.26	0.94	0.01	0.05	0.51	11.74	0.35	3.55	3.24	0.28	3.49	0		0.72	24.67	4.04	55.96	101.25	831.46	461.54	1034.36	678.68	885.41	510.16	986.49	504.14
3.536	0	0.14	0.24	0.04	0.23	0.03	0.15	0.09	1.44	0.18	99.53	0.33	0	42.38	3.65	6.79	0.18	0	1.1	0.03	0.17	0.01	0	1.42	1.44	0.02	0.05	0.47	11.94	0.33	4.07	4.52	0.28	3.64	0		1.84	23.54	4.48	56.04	100.83	831.11	461.2	1033.59	678.06	885.36	510.07	986.02	504.17
3.57	0	0.14	0.24	0.03	0.21	0.03	0.14	0.08	1.74	0.27	99.52	0.33	0	32.65	2.74	7.19	0.16	0.01	1.26	0.04	0.27	0.03	0	0.93	1.74	0.02	0.05	0.38	9.69	0.31	5.29	2.25	0.33	3.89	0		2.3	25.62	3.71	56.12	100.43	831.39	462.26	1032.99	678.49	884.85	511.17	985.08	504.78
3.603	0	0.14	0.26	0.04	0.21	0.03	0.14	0.08	2.24	0.24	99.47	0.33	0	31.58	2.24	7.24	0.17	0.01	1.2	0.04	0.24	0.02	0	0.81	2.5	0.02	0.06	0.42	10	0.3	5.69	4.97	0.32	4.9	0		1.45	25.87	3.51	56.15	101.47	830.53	463.43	1032.05	679.85	883.25	511.22	984.6	506.27
3.636	0	0.14	0.28	0.03	0.19	0.03	0.13	0.08	1.73	0.17	99.43	0.33	0	30.62	1.73	5.98	0.17	0.01	0.93	0.04	0.17	0.01	0	0.74	2.05	0.03	0.05	0.28	8.84	0.33	5.71	2.57	0.35	5.29	0		4.62	26.09	3.45	55.83	98.72	830.89	466.44	1030.19	682.2	883.74	513.64	982.39	510.18
3.67	0	0.14	0.31	0.03	0.17	0.03	0.13	0.07	1.31	0.15	99.37	0.33	0	46.45	1.31	3.93	0.15	0.01	0.65	0.04	0.07	0	0	0.53	1.38	0.02	0.05	0.22	7.59	0.36	5.97	5.91	0.38	5.76	0		3.44	22.71	2.83	55.65	101.1	830.63	470.06	1027.72	683.17	880.58	516.2	981.63	513.08
3.703	0	0.14	0.32	0.03	0.17	0.03	0.13	0.07	0.81	0.14	99.35	0.33	0	31.19	1.21	2.68	0.14	0.01	0.46	0.05	0.04	0	0	0.4	0.81	0.02	0.04	0.14	7.74	0.38	5.27	4.15	0.37	5.77	0		-0.32	25.96	3.68	55.31	98.98	828.6	471.01	1025.93	683.91	880.5	514.95	979.49	514.04
3.737	0	0.14	0.32	0.03	0.16	0.03	0.13	0.06	0.62	0.12	99.35	0.33	0	27.75	0.93	1.39	0.12	0.01	0.46	0.04	0.02	0	0	0.34	0.62	0.03	0.05	0.15	6.73	0.39	5.59	6.9	0.44	5.54	0		1.61	26.79	4.91	54.9	98.85	827.93	475.42	1023.43	686.44	880.07	519.25	978.92	519.46
3.77	0	0.14	0.34	0.03	0.15	0.03	0.13	0.06	0.57	0.11	99.32	0.33	0	16.26	0.74	0.83	0.11	0	0.57	0.02	0.03	0	0	0.31	0.48	0.04	0.04	0.15	6.65	0.37	5.48	7.86	0.43	5.82	0		-2.71	30.19	3.91	54.77	98.74	828.29	478.91	1020.72	686.39	878.28	519.67	976.99	521.62
3.803	0	0.15	0.36	0.03	0.15	0.03	0.13	0.06	0.9	0.1	99.27	0.33	0	29.22	0.62	0.71	0.1	0	0.9	0.02	0.05	0.01	0	0.32	0.37	0.05	0.04	0.12	6.9	0.42	4.37	43.53	0.45	6.49	0		-3.06	26.42	4.87	54.1	103.69	828.64	483.58	1019.25	686.23	876.05	526.7	979.73	525.07
3.837	0	0.14	0.4	0.03	0.15	0.03	0.13	0.06	1.23	0.09	99.2	0.33	0	28.82	0.5	0.59	0.08	0	1.23	0.02	0.09	0.03	0	0.31	0.27	0.08	0.05	0.18	6.19	0.43	3.84	74.13	0.47	7.38	0		-5.25	26.52	3.85	53.38	102.46	833.3	492.72	1017.05	688.87	876.95	531.89	979.4	533.06
3.87	0	0.14	0.41	0.03	0.15	0.03	0.13	0.06	1.32	0.11	99.19	0.33	0	25.56	0.43	0.51	0.08	0	1.32	0.02	0.11	0.06	0	0.27	0.21	0.1	0.05	0.12	5.91	0.51	3.1	76.88	0.46	7.48	0		-3.96	27.35	4.41	52.26	101.52	834	499.83	1016.37	694.48	877.94	539.19	979.46	540.43
3.903	0	0.14	0.47	0.03	0.14	0.03	0.13	0.06	1.53	0.15	99.06	0.33	0	24.43	0.5	0.53	0.09	0	1.53	0.03	0.15	0.1	0	0.21	0.21	0.12	0.06	0.12	5.48	0.63	2.87	86.05	0.46	8.81	0		-8.4	27.65	4.6	51.78	102.65	833.67	508.31	1012.55	698.81	875.58	543.96	978.12	548.67
3.937	0	0.14	0.51	0.03	0.15	0.03	0.13	0.06	1.72	0.17	98.97	0.33	0	29.76	0.63	0.68	0.1	0	1.94	0.06	0.14	0.04	0	0.13	0.21	0.17	0.06	0.13	6.4	0.98	1.72	85.88	0.48	9.76	0		-15.83	26.29	2.03	52.35	107.12	833.41	515.23	1008.57	698.68	869.05	547.18	975.82	555.76
3.97	0	0.14	0.68	0.03	0.15	0.03	0.13	0.06	1.31	0.15	98.63	0.33	0	36.73	0.67	1.01	0.09	0	4.4	0.11	0.13	0.06	0	0.1	0.21	0.15	0.07	0.12	6.72	1.46	1.31	87.89	0.57	12.58	0		-25.33	24.72	0.12	53.22	114.71	835.92	524.23	1001.67	691.08	861.52	552.01	975.36	566.11
4.003	0	0.15	0.83	0.03	0.16	0.05	0.14	0.07	0.83	0.15	98.33	0.33	0	61.47	0.68	1.94	0.06	0	10.16	0.17	0.15	0.04	0	0.06	0.17	0.15	0.11	0.18	8.12	2.87	0.83	87.86	0.72	14.8	0		-22.01	19.66	0.99	51.54	114.41	833.37	541.86	996.78	707.6	858.62	569.9	972.21	583.65
4.037	0	0.14	0.7	0.03	0.16	0.07	0.14	0.09	0.32	0.16	98.61	0.42	1.43	51.31	0.65	2.93	0.04	0	16.01	0.31	0.18	0.07	0	0.03	0.12	0.16	0.2	0.14	7.48	6.98	0.32	96.72	0.83	13.42	0		-24	21.74	0.72	50.56	118.16	827.79	552.81	994.51	720.08	852.89	580.04	969.68	597.92
4.07	0	0.14	0.59	0.03	0.16	0.06	0.14	0.09	0.24	0.15	98.81	0.4	1.29	43.97	0.5	2.51	0.04	0.01	15.68	0.48	0.33	0.2	0	0.03	0.09	0.15	0.34	0.14	6.94	8.78	0.24	91.84	0.86	11.8	0		-25.23	23.21	2.46	48.96	118.04	821.73	569.4	994.91	743.97	852.15	595.51	968.24	616.88
4.104	0	0.14	0.44	0.03	0.15	0.04	0.13	0.11	0.09	0.15	99.12	0.33	0	54.3	0.52	2.11	0.03	0.01	7.34	0.67	0.51	1.14	0	0.02	0.07	0.15	0.63	0.07	5.49	13.8	0.09	93.29	0.99	9	0		-24.49	21.14	3.17	49.14	128.09	817.9	577.61	993.52	754.45	845.26	604.59	971.55	625.99
4.137	0	0.14	0.36	0.03	0.15	0.04	0.13	0.11	0.07	0.18	99.28	0.33	0	53.56	0.5	2.2	0.03	0.01	5.92	0.9	0.52	1.79	0	0.02	0.07	0.18	0.92	0.05	5.05	14.46	0.06	97.73	1.07	7.22	0		-28.85	21.29	3.42	48.17	126.63	813.09	590.42	994.31	771.97	844.42	616.13	968.8	639.87
4.17	0	0.14	0.29	0.03	0.15	0.03	0.12	0.11	0.04	0.19	99.42	0.33	0	52.44	0.48	3.03	0.04	0.01	3.13	0.9	0.4	1.39	0	0.01	0.04	0.19	0.91	0.03	4.96	13.69	0.04	97.62	0.99	5.2	0		-34.25	21.51	3.2	47.92	133.34	810.26	600.71	994.95	785.4	840.12	624.88	970.77	651.53
4.204	0	0.14	0.25	0.03	0.15	0.03	0.12	0.14	0.06	0.22	99.5	0.33	0	50.6	0.51	2.83	0.06	0.01	2.88	1.11	0.48	1.68	0	0.01	0.03	0.22	0.88	0.02	4.16	18.84	0.02	97.01	1.07	3.85	0		-37.29	21.88	0.92	48.19	141.24	804.52	605.1	997.56	798.14	832.17	630.68	970.7	658.23
4.237	0	0.13	0.23	0.03	0.15	0.03	0.12	0.13	0.08	0.22	99.54	0.33	0	38.43	0.54	2.7	0.08	0.01	2.54	1.02	0.43	0.77	0	0.01	0.03	0.22	0.68	0.02	3.93	17.73	0.02	99.36	1.02	2.97	0		-32.79	24.36	1.02	46.07	137.42	799.12	610.2	1002.38	813.47	833.83	638.77	968.85	664.33
4.27	0	0.14	0.22	0.03	0.14	0.03	0.13	0.15	0.15	0.29	99.56	0.33	0	37.35	0.69	2.03	0.15	0.01	3.39	1.71	0.52	0.47	0	0	0.03	0.29	0.49	0.04	3.48	20.81	0.02	97.5	0.99	2.32	0		-37.75	24.59	-0.17	47.87	153.98	791.34	607.84	1007.18	823.68	823.04	636.35	973.76	667.85
4.304	0	0.14	0.24	0.03	0.14	0.04	0.13	0.19	0.28	0.31	99.53	0.33	0	64.99	0.83	1.8	0.28	0.01	5.81	2.28	0.89	0.79	0	0	0.04	0.31	0.37	0.14	3.2	27.58	0.01	94.2	1.08	3.08	0		-31.89	18.91	0.89	45.62	149.06	787.61	614.03	1006.62	833.04	824.03	645.79	970.79	671.86
4.337	0	0.14	0.26	0.03	0.14	0.04	0.13	0.19	0.52	0.39	99.48	0.33	0	63.61	1.07	2.15	0.36	0.01	8.13	2.85	1.07	0.72	0	0	0.04	0.39	0.34	0.52	3.15	26.13	0.01	98.41	1.07	4.03	0		-26.71	19.21	0.08	45.26	151.26	781.4	616.92	1008.65	844.16	819.98	651.81	968.72	679.3
4.371	0	0.14	0.33	0.03	0.14	0.06	0.14	0.21	0.8	0.63	99.34	0.33	0	64.74	1.05	2.16	0.63	0	14.03	3.25	1.92	0.93	0	0	0.04	0.34	0.24	0.8	3.68	29.04	0.01	99.35	1.27	6.27	0		-27.44	18.96	0.51	45.01	153.3	775.54	618.48	1010.21	853.15	817.64	653.05	967.78	684.02
4.404	0	0.15	0.39	0.03	0.14	0.07	0.15	0.21	0.85	0.85	99.22	0.33	0.63	62.05	1.06	1.58	0.85	0	15.62	3.16	1.69	0.81	0	0	0.04	0.28	0.26	0.64	4.25	29.53	0.01	99.42	1.4	7.85	0		-30.5	19.54	-0.19	44.59	156.85	775.57	623.82	1008.52	856.77	814.06	657.9	967.97	688.16
4.437	0	0.16	0.55	0.03	0.14	0.08	0.15	0.19	1.08	1.08	98.9	0.4	1.34	47.13	1.13	1.28	1.08	0	18.1	4.35	2.23	0.6	0	0	0.06	0.3	0.31	0.49	4.63	26.96	0.01	99.64	1.4	10.92	0		-31.92	22.58	-0.19	44.32	158.59	772.58	627.86	1009.51	864.79	812.57	661.13	967.59	694.59
4.471	0	0.17	0.99	0.03	0.15	0.09	0.16	0.15	1.3	2.4	98.02	0.47	1.52	45.49	0.94	0.99	2.4	0	20.12	4.63	2.13	0.47	0	0	0.07	0.3	0.38	0.3	4.79	21.86	0.01	96.47	1.3	16.07	0		-30.76	22.91	-0.2	43.94	159.49	770.01	630.41	1009.27	869.66	811	663.77	966.35	699.87
4.504	0	0.18	1.79	0.03	0.15	0.08	0.18	0.12	1.18	4.64	96.42	0.44	0.18	52.33	0.72	0.85	4.64	0	19.83	4.96	1.96	0.51	0	0	0.1	0.38	0.54	0.36	4.33	16.07	0.02	98.7	1.18	21.07	0		-32.54	21.53	0.36	43.59	161.95	767.95	635.86	1009.83	877.73	809.85	668.25	967.36	705.91
4.537	0	0.19	3.41	0.03	0.16	0.08	0.18	0.11	1.23	5.08	93.17	0.48	0	70.88	0.66	0.81	5.08	0	19.64	3.74	1.85	0.63	0	0	0.11	0.43	0.73	0.53	5.63	15.81	0.02	96.25	1.23	27.23	0		-35.39	17.55	0.45	43.25	166.93	767.28	639.15	1011.81	883.68	807.7	671.59	970.79	707.13
4.571	0	0.23	5.7	0.03	0.19	0.09	0.24	0.09	1.32	9.88	88.59	0.6	0	62.52	0.51	0.89	10.38	0	20.66	2.75	1.22	0.64	0	0	0.11	0.56	1	0.81	7.74	9.88	0.04	98.18	1.32	31.12	0		-33.28	19.44	0.52	42.81	164.29	766.6	641.32	1012.81	887.52	809.64	673.93	969.47	711.91
4.604	0	0.23	5.6	0.03	0.19	0.09	0.22	0.09	1.48	9.26	88.81	0.66	0	58.47	0.45	0.85	9.26	0	20.88	2.41	1.05	0.83	0	0	0.11	0.56	1.11	1.39	8.96	9.82	0.04	96.32	1.48	31.29	0		-26.08	20.29	1.47	42.11	161.13	765.3	642.08	1011.25	888.03	810.83	677.37	967.92	713.25
4.637	0	0.27	5.45	0.04	0.22	0.08	0.23	0.09	1.67	10.34	89.1	0.77	0	62.69	0.45	1.01	10.99	0	18.24	2.35	1.48	0.86	0	0	0.13	0.73	1.23	1.41	13.65	10.34	0.06	89.51	1.67	30.79	0		-32.72	19.41	0.45	43.14	167.63	762.46	640.18	1017.54	895.26	807.95	674.87	971.56	711.39
4.671	0	0.35	9.59	0.05	0.27	0.09	0.29	0.09	2.42	10.47	80.83	1.03	0	64.1	0.42	0.92	16.79	0	17.61	2.6	2.81	0.92	0	0	0.13	0.97	1.38	0.96	18.44	10.47	0.1	69.27	2.42	35.67	0		-31.08	19.1	3.28	43.27	168.67	762.34	631.07	1023.34	892.08	814.16	665.52	978.62	703
4.704	0	0.34	4.12	0.06	0.25	0.07	0.26	0.09	2.42	9.95	91.76	0.95	0	59.64	0.26	0.61	16.82	0.01	12.9	2.57	5.65	2.29	0	0	0.09	1.03	1.15	0.39	18.08	9.95	0.09	23.2	2.42	27.09	1		-26.97	20.05	0.55	43.83	158.63	769.23	611.4	1027.74	873.01	820.08	651.53	976.71	676.65
4.738	0	0.39	2.22	0.1	0.26	0.06	0.26	0.09	2.92	10.4	95.56	1.3	0	63.13	0.22	0.57	18.35	0	11.01	2.19	8.32	7.48	0	0	0.09	1.39	0.97	0.3	21.08	10.4	0.12	14.93	2.92	21.07	0		-23.48	19.31	0.61	45.89	162.65	774.44	583.7	1035.02	849.74	824.03	627.05	985.36	647.76
4.771	0	0.32	0.9	0.08	0.23	0.06	0.21	0.08	3.24	8.8	98.2	0.95	0	63.32	0.22	0.48	14.35	0	9.59	2	6.79	5.61	0	0	0.07	1.21	0.88	0.35	20.62	8.8	0.13	3.16	3.24	13.6	0		-18.43	19.27	1.75	48.6	157.34	777.65	551.62	1039.21	822.31	831.84	596.26	987.84	616.72
4.804	0	0.34	0.66	0.09	0.23	0.04	0.21	0.08	2.68	9.76	98.67	0.93	0	53.08	0.19	0.38	14.9	0	4.49	1.91	7.02	7.29	0	0	0.05	1.3	0.57	0.18	19.8	9.76	0.11	5.77	2.68	10.16	0		-16.12	21.38	5.39	50.21	147.23	782.54	523.16	1039.6	793.52	843.89	566.52	989.89	585.56
4.838	0	0.32	0.43	0.06	0.24	0.04	0.2	0.08	2.65	9.75	99.13	0.89	0	67.17	0.21	0.29	12.54	0	3.27	2.33	4.09	2.51	0	0	0.04	1.1	0.33	0.25	21.53	9.75	0.12	9.08	2.65	6.62	0		-14.71	18.42	6.38	52.54	145.6	795.44	495.59	1042.64	757.04	853.4	538.45	998.17	553.98
4.871	0	0.24	0.34	0.05	0.2	0.04	0.17	0.08	2.47	7.72	99.33	0.47	0	69.99	0.28	0.41	8.72	0.01	2.02	1.5	3.19	0.46	0	0	0.04	0.8	0.24	0.35	16.38	7.72	0.15	0.45	2.47	5.07	0		-10.59	17.76	6.86	55.22	140.31	802.17	470.38	1043.84	726.12	860.03	517.02	1000.04	526.19
4.904	0	0.18	0.32	0.03	0.17	0.03	0.15	0.08	2.32	5.24	99.37	0.33	0	67.46	0.51	0.56	5.24	0.01	1.97	1.12	2.02	0.05	0	0	0.07	0.38	0.19	1.28	9.69	6.9	0.21	0.51	2.32	5.22	0		-6.8	18.36	6.18	56.03	135.46	818.72	455.99	1052.89	705.43	874.28	502.48	1009.49	510.63
4.938	0	0.15	0.23	0.03	0.15	0.03	0.13	0.08	2.1	2.45	99.54	0.33	0	78.89	0.75	1.61	2.45	0.02	2.07	0.38	1.02	0.01	0	0	0.12	0.21	0.09	3.81	6.39	5.78	0.24	24.47	2.1	2.99	0		0.63	15.41	6.97	58.68	132.53	830.12	440.76	1061.14	688.13	886.06	490.03	1018.44	496.55
4.971	0	0.15	0.2	0.03	0.17	0.03	0.13	0.09	1.92	1.71	99.6	0.33	0	74.83	1.56	4.96	1.71	0.04	1.92	0.18	0.62	0	0	0	0.23	0.15	0.06	9.49	5.06	5.41	0.26	70.07	1.87	2.48	0		3.06	16.55	8.86	61.26	130.19	835.78	430.57	1064.46	673.36	893.62	482.7	1023.77	486.35
5.004	0	0.12	0.16	0.03	0.21	0.03	0.12	0.12	1.5	1.21	99.57	0.33	0	82.83	2.9	11.12	1.21	0.06	1.5	0.09	0.54	0	0	0	0.43	0.11	0.03	4.04	3.71	4.43	0.24	9.29	1.38	1.27	0		11.8	14.13	7.45	65.21	130.71	842.57	419.65	1070.49	663.38	898.16	477.3	1028.85	474.98
5.038	0	0.1	0.13	0.02	0.28	0.03	0.12	0.17	1.39	0.78	99.44	0.42	0	90.82	5.33	18.1	0.78	0.1	1.39	0.06	0.86	0.01	0	0.01	1.1	0.05	0.02	5.45	1.87	3.56	0.22	1.49	1.01	0.86	0		9.18	10.54	8.94	66.46	133.81	844.26	411.99	1073.16	653.7	900.35	470.41	1034.13	467.28
5.071	0	0.1	0.09	0.03	0.49	0.03	0.12	0.34	3.84	0.71	99.02	4.39	0	91.9	8.76	31.6	0.71	0.15	2.52	0.05	0.95	0.02	0	0.02	3.84	0.03	0.01	23.4	1.35	2.86	0.23	0.02	0.92	0.7	0		15.35	9.85	7.01	67.53	131.77	857.72	405.96	1081.43	645.84	910.07	464.02	1041.8	461.05
5.105	0	0.15	0.05	0.03	1.34	0.04	0.12	1.19	6.27	0.52	97.32	97.9	-7.96	85.51	14.11	57.43	0.52	0.3	6.27	0.03	1.92	0.13	0	0.06	11.4	0.01	0.01	83.74	0.58	2.03	0.2	0.03	0.65	0.52	0		13.08	13.12	8	68.44	130.56	858.89	406.17	1079.09	640.63	911.2	462.73	1041.75	460.69
5.138	0	0.1	0.03	0.03	2.61	0.04	0.13	2.7	5.93	0.37	94.59	98.94	-9.05	90.09	19.81	71.79	0.37	0.49	5.93	0.03	1.51	0.18	0	0.11	16.27	0.01	0.01	77.95	0.42	1.92	0.21	0.09	0.57	0.42	0		12.79	10.96	8.59	69.73	131.7	859.21	404.73	1080.62	638.67	912.17	463.58	1043.77	458.6
5.171	0	0.07	0.02	0.03	3.31	0.04	0.1	3.57	6	0.31	92.86	98.07	-4.57	86.16	17.24	81.1	0.31	0.78	6	0.02	0.84	0.12	0	0.15	18.15	0.01	0	61.1	0.51	1.77	0.2	0.08	0.65	0.12	0		12.15	12.86	7.98	71.22	134.57	863.34	402.83	1085.2	637.08	914.71	461.55	1049.19	456.73
5.205	0	0.06	0.02	0.04	3.87	0.03	0.11	4.21	4.98	0.41	91.58	96.8	-3.73	95.07	16.83	85.43	0.12	1.5	4.98	0.02	0.41	0.08	0	0.58	23.4	0	0.01	50.31	0.27	1.23	0.22	0.13	0.46	0.05	0		15.67	7.2	6.82	73.94	131.66	868.46	401.9	1088.9	636.69	918.99	461.95	1050.45	454.68
5.238	0	0.07	0.02	0.05	4.72	0.03	0.13	5.32	5.29	0.34	89.35	97.93	-6.47	93.09	18.25	89.25	0.09	2.26	5.29	0.02	0.34	0.09	0	0.74	32.56	0	0	52.05	0.28	1.16	0.17	3.16	0.42	0.03	0		17.32	9	7.18	75.26	133.32	870.96	399.46	1091.96	634.94	921.45	459.95	1054.61	453.49
5.271	0	0.07	0.02	0.09	6.83	0.04	0.22	8.2	6.49	0.42	83.61	98.53	-11.32	91.95	23.11	93.9	0.06	4.12	6.49	0.02	0.42	0.09	0	1.76	49.73	0	0.01	51.73	0.28	0.89	0.15	2.73	0.37	0.09	0		19.53	9.82	8.37	75.98	133.72	872.72	400.55	1091.62	633.28	923.23	460.93	1056.87	456.03
5.305	0	0.09	0.02	0.08	9.26	0.04	0.28	11.51	7.34	0.37	76.98	99.6	-15.62	93.07	26.74	96.2	0.03	7.45	7.34	0.02	0.37	0.11	0.07	4.71	47.88	0	0.01	65.9	0.22	0.65	0.13	2.42	0.32	0.14	0		19.33	9.01	8.98	76.44	130.7	874.74	400.81	1091.78	631.77	926.24	459.89	1056.89	456.3
5.338	0	0.12	0.02	0.09	15.26	0.04	0.42	19.84	8.41	0.64	60.31	99.83	-20.42	92.53	32.36	97.91	0.02	15.61	8.41	0.01	0.64	0.29	0.08	6.38	53.5	0	0.01	74.56	0.23	0.6	0.11	0.36	0.3	0.11	0		13.52	9.41	8.45	76.58	133.27	877.39	402.53	1090.72	628.23	925.35	457.51	1058.62	456.66
5.372	0	0.14	0.02	0.1	15.8	0.04	1.38	20.56	24.53	0.51	58.88	99.92	-31.75	89.77	34.7	97.32	0.02	15.11	6.88	0.01	0.51	0.3	0.17	24.53	59.98	0	0.02	84.85	0.19	0.43	0.08	2.76	0.24	0.12	0		14	11.14	7.26	76.54	133.83	880.91	404.38	1090.99	625.66	925.86	461.5	1059.57	455.73
5.405	0	0.15	0.02	0.13	13.63	0.04	3.93	17.39	32.78	0.56	65.23	99.92	-39.45	93.01	32.78	95.93	0.02	13.53	7.25	0.01	0.56	0.48	0.07	43.69	65.85	0	0.02	86.25	0.27	0.36	0.05	5.88	0.22	0.1	0		14.75	9.06	8.24	76.84	132.03	884.54	405.23	1093.32	625.26	930.56	461.27	1062.54	457.53
5.438	0	0.14	0.02	0.15	11.05	0.04	3.82	13.95	32.27	0.66	72.1	99.9	-38.33	92.18	32.27	94.54	0.02	9.12	9.08	0.01	0.66	0.82	0	41.79	68.87	0	0.02	85.25	0.37	0.41	0.05	2.44	0.23	0.08	0		15.04	9.66	11.57	77.23	122.89	886.88	407.72	1092.51	624.79	938.65	460	1061.52	462.4
5.472	0	0.08	0.02	0.1	9.39	0.04	6.67	11.56	33.46	0.48	76.87	99.18	-35.88	90.62	33.46	90.87	0.03	6.48	7.68	0.01	0.48	0.69	0	54.29	58.84	0	0.02	62.14	0.53	0.36	0.04	5.76	0.22	0.09	0		13.7	10.66	8.45	77.44	123.66	892.27	409.19	1095.17	624.71	939.31	461.1	1062.97	460.54
5.505	0	0.07	0.02	0.1	6.83	0.04	6.42	7.86	33.35	0.35	84.28	97.7	-30.76	93.58	33.35	82.33	0.04	4.91	7.66	0.02	0.35	0.77	0	51.32	57.68	0	0.04	45.81	0.67	0.33	0.05	1.37	0.24	0.09	0		16.54	8.61	7.89	77.35	124.31	897.44	414.38	1095.67	625.03	941.22	466.71	1065.52	464.86
5.538	0	0.07	0.04	0.08	3.45	0.04	5.62	3.39	28.85	0.42	88.76	87.79	-22.52	91.47	28.85	66.95	0.05	3.45	7.97	0.03	0.42	1.11	0.12	50.94	48	0	0.06	25.19	0.88	0.35	0.07	2.21	0.25	0.12	0		19.75	10.14	10.29	77.47	120.77	897.81	414.96	1096.01	624.81	945.53	468.66	1066.29	467.23
5.572	0	0.07	0.04	0.08	2	0.04	2.98	1.71	22.26	0.54	94.03	66.74	-16.2	93.67	22.26	57.85	0.04	2.21	6.23	0.03	0.54	2.1	0.09	44.15	40.77	0	0.05	18.06	1.67	0.38	0.05	2.5	0.29	0.07	0		15.57	8.53	9.67	77.6	119.28	898.97	416	1097.28	625.6	946.71	468.8	1065.96	466.22
5.605	0	0.1	0.07	0.07	1.01	0.04	3.48	0.74	18.89	0.85	93.03	41.99	-16.04	75.44	18.89	42.18	0.05	0.94	8.55	0.06	0.85	4.57	0.16	47.13	33.93	0	0.05	27.34	1.7	0.43	0.06	2.35	0.32	0.1	0		18.05	16.39	9.11	77.64	120.38	900	415.03	1098.39	623.74	947.26	471.42	1067.44	464.43
5.638	0	0.12	0.08	0.06	0.76	0.04	2.84	0.51	16.73	1.08	94.32	28.88	-13.12	82.59	16.73	35.58	0.05	0.76	10.36	0.08	1.08	7.16	0.2	46.53	22.7	0	0.05	32.08	2.12	0.5	0.05	1.64	0.33	0.15	0		16.72	14.22	9.37	77.75	121.12	901.59	415.98	1099.5	624.92	948.34	469.44	1069.43	466.65
5.672	0	0.15	0.09	0.05	0.6	0.04	4.05	0.39	13.38	0.54	91.9	39.85	-19.18	91.89	13.38	32.35	0.05	0.59	8.55	0.09	0.54	2.15	0.31	55.86	21.26	0	0.07	46.37	1.53	0.48	0.06	0.57	0.26	0.21	0		15.77	9.86	9.57	77.89	118.53	905.11	420	1099.68	627.12	951.27	469.05	1069.77	471.25
5.705	0	0.21	0.1	0.04	0.46	0.04	3.85	0.28	11.34	0.38	92.29	33.96	-20.48	84.13	11.34	26.08	0.05	0.6	9.7	0.08	0.38	0.62	0.45	54.37	21.36	0	0.13	58.97	1.4	0.57	0.07	0.39	0.28	0.26	0		15.98	13.66	9.89	77.74	119.5	906.44	420.72	1100.12	625.6	952.23	470.85	1071.73	471.89
5.739	0	0.26	0.11	0.06	0.4	0.04	6.99	0.23	9.83	0.23	86.02	37.3	-26.81	75.53	9.83	23.67	0.06	0.5	8.59	0.09	0.23	0.5	0.69	63.21	31.89	0	0.16	62.42	1.75	0.72	0.09	0.2	0.3	0.4	0		13.9	16.36	11.24	77.47	114.67	907.89	421.66	1098.96	622.25	955.88	471.39	1070.56	471.75
5.772	0	0.24	0.1	0.07	0.45	0.05	5.81	0.27	12.28	0.27	88.38	42.69	-24.16	73.32	10	27.17	0.07	0.48	12.28	0.14	0.27	0.93	1.33	59.13	33.87	0.01	0.14	62.5	1.49	0.79	0.13	1.24	0.38	0.42	0		18.55	16.95	10.29	77.91	114.15	908.29	422.68	1097.85	623.2	954.89	473.91	1069.03	472.58
5.805	0	0.18	0.08	0.08	0.54	0.08	4.88	0.34	19.64	0.47	90.23	47.99	-15.54	78.73	8.44	33.88	0.06	0.53	19.64	0.15	0.47	4.77	1.42	58.45	32.1	0.01	0.11	43.94	1.73	0.84	0.14	0.44	0.44	0.38	0		18.09	15.46	10	77.96	111.09	909.58	423.65	1097.52	623.85	956.29	472.97	1067.39	473.1
5.839	0	0.18	0.07	0.16	0.63	0.1	4.99	0.41	24.09	0.51	90.02	57.4	-11.84	81.32	8.42	38.33	0.07	0.59	24.09	0.19	0.51	15.63	1.58	58.71	34.56	0.01	0.12	34.61	2.85	0.88	0.21	1.48	0.62	0.51	0		17.58	14.65	7.44	77.77	112.13	911.59	425.41	1096.92	623.34	954.21	475.07	1066.3	472
5.872	0	0.16	0.05	0.18	0.98	0.09	5.39	0.7	22.9	0.42	89.23	84.33	-15.97	87.92	8.69	50.88	0.06	0.85	22.9	0.2	0.42	16.59	2.45	63.4	36.59	0.02	0.09	40.99	2.7	0.83	0.2	0.59	0.58	0.46	0		21.07	12.07	9.07	77.45	111.13	911.47	425.31	1096.08	622.02	955.51	476.21	1066.59	473.09
5.905	0	0.2	0.04	0.22	1.44	0.06	5.28	1.13	13.77	0.23	89.44	92.45	-28.31	89.47	8.4	61.94	0.06	1.32	13.77	0.23	0.22	9.79	2.9	62.56	53.47	0.02	0.08	61.67	3.07	0.92	0.26	0.18	0.6	0.33	0		20.12	11.3	8.3	77.32	108.31	912.85	427.68	1092.47	619.74	954.9	476.31	1063.18	473.82
5.939	0	0.23	0.03	0.2	2.3	0.04	5.75	2.01	9.4	0.27	88.51	99.51	-39.63	92.62	9.4	74.25	0.05	2.1	7.5	0.27	0.1	3.49	3.57	65.76	61.05	0.02	0.06	85.15	3.05	0.95	0.35	0.05	0.55	0.22	0		14.66	9.35	9.87	77.39	111.24	910.87	426.88	1092.23	618.04	953.81	474.45	1065.04	473.45
5.972	0	0.24	0.02	0.25	3.37	0.03	6.51	3.19	10.37	0.27	86.99	99.9	-46.24	92.74	10.37	83.84	0.04	2.9	4.6	0.27	0.05	1.19	3.14	67.71	70.44	0.02	0.03	94.85	3.5	0.96	0.41	0.05	0.52	0.17	0		18.98	9.27	9.21	77.36	114.18	910.11	425.78	1092.31	618.48	951.61	475.34	1065.76	473.17
6.005	0	0.24	0.02	0.27	4.46	0.03	7.78	4.38	11.13	0.35	84.44	99.94	-48.89	86.02	11.13	89.81	0.04	3.99	4.02	0.35	0.04	0.76	2.22	71.92	72.5	0.02	0.02	95.94	4.72	1.05	0.51	0.07	0.49	0.08	0		16.75	12.92	9.54	77.49	110.26	911.21	426.45	1092.63	618.04	954.47	475.46	1064.71	472.8
6.039	0	0.23	0.02	0.31	4.86	0.03	9.18	4.78	9.04	0.28	81.63	99.93	-49.59	91.14	9.04	93.29	0.02	4.71	3.83	0.28	0.05	1.14	0.85	77.35	74.98	0.02	0.01	89.97	5.45	1.19	0.35	0.01	0.45	0	0		23.12	10.34	7.22	77.45	114.09	912.81	426.61	1093.42	620.37	951.79	476.31	1065.86	473.88
6.072	0	0.25	0.02	0.45	5.25	0.03	10.16	5.15	8.01	0.18	79.68	99.93	-50.72	86.45	8.01	94.97	0.02	5.9	4.84	0.18	0.03	1.19	0.44	77.35	84.51	0.01	0.01	88.29	6.01	1.22	0.38	0.01	0.43	0	0		21.02	12.73	7.97	77.64	111.54	911.69	426.44	1091.02	617.66	951.95	475.85	1063.45	472.8
6.106	0	0.18	0.02	0.53	5.9	0.03	7.23	5.49	6.82	0.11	85.54	99.92	-42.51	91.81	6.82	95.82	0.01	7.69	2.86	0.11	0.02	0.91	0.23	71.33	86.38	0.01	0.01	56.57	8.97	1.4	0.41	0.01	0.35	0	0		19.74	9.92	5.15	77.83	111.55	913.11	427.55	1089.96	617.94	949.53	475.2	1061.03	471.78
6.139	0	0.21	0.02	0.57	5.55	0.03	7.21	4.94	6.03	0.14	85.58	99.92	-43.47	92.72	6.03	93.58	0.01	8.1	3.02	0.14	0.02	0.54	0.01	70.66	87.89	0	0.01	61.09	9.87	1.31	0.59	0.06	0.31	0	0		22.24	9.28	4.67	78.25	113.18	914.35	428.84	1087.66	615.35	947.81	476.9	1060.9	472.56
6.172	0	0.22	0.02	0.52	4.96	0.03	5.86	4.33	5.43	0.14	88.28	99.88	-42.85	90.71	5.43	92.23	0.01	6.5	3.15	0.14	0.02	0.18	0	67.67	84.68	0	0.01	66.99	10.42	1.55	0.59	0.02	0.32	0	0		21.21	10.6	3.16	78.86	109.78	914.31	429.09	1086.77	614.45	947.82	478.88	1057.23	469.88
6.206	0	0.18	0.02	0.44	4.17	0.03	4.56	3.2	4.96	0.19	90.87	99.64	-36.58	79.14	4.96	87.21	0.01	4.62	2.48	0.19	0.04	0.09	0	64.67	75.97	0	0.01	51.93	14.21	1.37	0.56	0.06	0.3	0	0		25.23	15.33	3.54	79.48	112.78	913.68	429.19	1085.75	614.05	946.04	480.65	1058.43	471.2
6.239	0	0.2	0.02	0.37	4.08	0.03	3.35	3.29	6.01	0.24	91.84	99.51	-36.4	77.03	6.01	86.73	0.01	4.58	2.86	0.24	0.08	0.04	0	58.72	72.6	0	0	63.02	12.25	1.52	0.53	0.04	0.29	0	0		29.04	15.95	2.95	79.47	116.8	911.76	429.75	1083.95	613.94	941.94	485.04	1057.92	471.19
6.272	0	0.21	0.02	0.34	4.07	0.03	3.18	3.2	7.97	0.25	91.87	99.32	-36.82	86.35	7.97	84.9	0.01	3.73	2.52	0.25	0.07	0.02	0	56.26	70.44	0	0.01	68.11	13.61	1.56	0.5	0.09	0.3	0	0		20.24	12.77	6.86	78.94	110.44	911.59	429.13	1082.49	611.04	947.15	476.31	1057.54	472.9
6.306	0	0.2	0.02	0.34	4.67	0.03	2.72	3.28	10.21	0.29	90.67	98.76	-32.86	82.4	10.21	83.34	0.01	3.35	2.24	0.29	0.07	0.03	0	52.98	64.42	0	0.01	58.58	20.28	1.87	0.53	0.1	0.22	0	0		17.6	14.28	6.99	78.25	106.9	910.79	429.75	1080.16	610.92	947.34	473.97	1054.24	473.46
6.339	0	0.17	0.03	0.2	4.33	0.03	2.22	3.26	14.57	0.54	91.33	98.12	-30.96	90.23	14.57	79.92	0.01	2.31	1.68	0.54	0.04	0.02	0	47.96	54.07	0	0.01	62.66	16.85	1.82	0.45	0.13	0.19	0	0		18.57	10.89	6.89	77.96	110.09	907.38	428.62	1079.02	611.65	943.41	474.57	1053.48	472.59
6.373	0	0.13	0.03	0.18	3.85	0.03	1.48	2.98	17.85	0.8	92.31	94.67	-23.19	93.67	17.85	74.66	0.01	1.55	2.37	0.8	0.02	0.04	0	35.47	54.48	0	0.01	44.94	15.34	2.34	0.51	0.07	0.14	0	0		17.94	8.53	5.03	76.96	115.31	906.7	429.45	1079.06	613.87	938.96	475.07	1054.25	473.1
6.406	0	0.11	0.02	0.16	5.31	0.03	1.25	4.7	21.82	0.45	89.37	96.64	-24.13	90.87	21.82	82.01	0.01	1.12	2.79	0.45	0.02	0.04	0	31.61	53	0	0.01	53.13	14.25	2.81	0.46	0.25	0.13	0	0		16.32	10.51	4.67	72.81	114.77	903.69	435.66	1074.64	618.07	935.24	481.05	1049.98	478.18
6.439	0	0.15	0.02	0.2	5.43	0.03	2.09	5.28	24.97	0.32	89.14	99.35	-33.42	95.11	24.97	82.2	0.01	0.87	2.81	0.32	0.01	0.03	0	34.66	65.18	0	0.01	73.76	10.29	2.69	0.55	1.34	0.12	0	0		14.8	7.16	4.03	70.33	116.03	902.54	440.76	1071.56	621.71	931.83	483.77	1047.86	483.15
6.473	0	0.19	0.03	0.3	3.85	0.03	1.89	4	19.15	0.1	92	99.66	-36.96	93.51	19.15	80.64	0.01	0.67	2.47	0.1	0.01	0.01	0	32.03	80.04	0	0.01	83.26	4.93	3.27	0.45	3.93	0.08	0	0		13.8	8.66	4.14	68.74	119.02	898.68	445.89	1068.12	626.61	926.91	488.74	1045.92	488.66
6.506	0	0.28	0.03	0.35	1.86	0.03	1.9	1.76	10.65	0.05	96.21	99.49	-38.56	92.66	10.65	68.92	0	0.34	1.94	0.05	0.01	0.01	0	34.26	84.33	0	0.02	90	1.78	3.54	0.49	2.61	0.08	0	0		9.6	9.32	3.99	66.43	120.18	894.92	451.66	1064.84	632.21	922.72	493.22	1042.9	493.94
6.539	0	0.45	0.05	0.44	0.84	0.03	1.89	0.65	3.98	0.02	96.22	98.79	-39.05	92.45	3.98	52.08	0	0.2	1.75	0.02	0.01	0.01	0	33.22	88.3	0	0.02	96.02	0.99	3.22	0.5	2.77	0.08	0	0		5.84	9.47	3.66	61.9	123.12	891.55	458.01	1061	637.25	917.4	498.23	1040.52	499.82
6.573	0	0.58	0.07	0.49	0.49	0.03	1.56	0.34	1.58	0.02	96.88	96.31	-36.73	91.58	1.48	38.78	0	0.1	1.58	0.01	0.02	0	0	26.62	91.09	0	0.02	95.14	0.35	3.3	0.48	12.35	0.08	0	0		-2.53	10.07	2.96	58.64	125.57	890.6	467.63	1058.06	643.38	913.63	504.84	1039.17	507.67
6.606	0	0.63	0.1	0.47	0.3	0.03	1.61	0.19	2.25	0.03	96.78	84.57	-32.76	93.27	0.55	25.06	0	0.04	2.25	0	0.03	0.01	0.01	24.15	89.44	0	0.03	85.5	0.32	3.89	0.45	67.87	0.09	0	0		-16.6	8.86	1.67	55.91	127.29	892.06	480.49	1050.52	642.06	908.53	511.65	1035.61	518.97
6.639	0	0.34	0.13	0.35	0.23	0.03	1.36	0.13	2.11	0.05	97.27	57.86	-19.35	91.76	0.28	16.9	0	0.03	2.11	0	0.05	0.02	0.04	21.82	80.38	0	0.04	39.57	0.19	3.93	0.43	98.29	0.1	0.01	0		-24.67	9.95	2.06	53.79	126.38	892.28	493.89	1044.47	646.08	906.67	520.62	1032.44	533.04
6.673	0	0.2	0.16	0.19	0.16	0.03	0.77	0.09	1.66	0.07	98.46	12.75	-4.98	94.6	0.11	7.34	0	0.02	1.66	0	0.07	0.03	0.03	14.49	62.06	0	0.05	5.46	0.13	4.62	0.31	99.07	0.09	0.06	0		-14.95	7.69	2.57	51.67	126.79	887.41	507.5	1039.48	662	901.89	536.66	1028.26	546.85
6.706	0	0.15	0.18	0.06	0.14	0.03	0.38	0.08	1.33	0.14	99.25	0.76	0	96.7	0.05	2.89	0	0.01	1.33	0	0.14	0.07	0.01	11.2	28.86	0	0.06	0.46	0.16	5.55	0.3	97.27	0.09	0.06	0		-13.63	5.11	4.87	50	124.47	879.84	530.04	1029.26	683.39	896.32	557.44	1020.26	568.95
6.74	0	0.13	0.18	0.03	0.14	0.03	0.23	0.08	0.87	0.49	99.55	0.33	0	98.53	0.03	2.32	0	0.01	0.87	0	0.49	0.12	0	9.26	6.54	0	0.07	0.03	0.14	7.88	0.24	50.23	0.08	0.09	0		-15.67	0.96	3.97	47.57	122.95	874.18	550.83	1026.37	707.26	891.7	579.48	1014.37	587.92
6.773
6.806
6.84
6.873
6.906
6.94
6.973
7.006
7.04
7.073
7.107
7.14
7.173
7.207
7.24
7.273
7.307
7.34
7.374
7.407
7.44
7.474
7.507
7.54
7.574
7.607
7.64
7.674
7.707
7.741
7.774
7.807
7.841
7.874
7.907
7.941
7.974
8.007
8.041	0	0.1	0.02	0.32	3.19	0.02	0.14	3.56	0.89	0	92.88	99.75	-12.49	95.13	2.84	90.53	0	2.75	0.08	0	0	0	0.02	0.89	77.24	0	0.01	37.2	1.6	4.72	0.24	0.04	0	0	0		9.69	7.14	2.71	75.88	122.61	897.98	414.55	1072.67	600.39	925.74	458.83	1048.32	456.12
8.074	0	0.13	0.03	0.18	2.01	0.02	0.15	2.74	1.14	0	94.53	97.27	-12.56	97.43	5.2	75.6	0	1.91	0.24	0	0	0	0.23	1.14	62.2	0	0.06	50.17	0.57	11.6	0.06	0.05	0	0	0		13.54	3.81	4.84	77.04	119.77	895.68	412.08	1073.07	602.04	928.05	455.8	1047.82	457.03
8.108	0	0.2	0.03	0.23	2.24	0.02	0.27	2.14	2.86	0	95.52	98.68	-22.5	97.33	10.67	72.04	0	3.18	0.34	0	0	0	0.12	2.86	72.83	0	0.12	75	0.25	2.38	0.06	0.04	0	0	0		16.68	4.01	6.19	77.74	117.6	895.02	410.53	1075.16	603.98	931.03	455.42	1048.61	457.39
8.141	0	0.19	0.04	0.2	1.79	0.02	0.27	1.57	2.89	0.01	96.41	96.58	-19.03	96.8	9.64	66.43	0.01	3.11	0.52	0.01	0	0	0.04	2.89	68.47	0	0.07	65.58	0.18	1.44	0.07	0.23	0.01	0	0		13.84	4.95	6.75	77.61	119.29	894.61	409.19	1079.01	605.98	932.52	455.01	1051.8	456.4
8.174	0	0.18	0.04	0.13	1.76	0.03	0.3	1.48	2.64	0.02	96.49	93.11	-17.39	92.71	14.35	60.61	0.02	3.5	1.08	0.02	0.01	0.01	0.03	2.64	58.5	0	0.08	65.14	0.15	0.78	0.09	0.01	0.01	0	0		14.69	9.28	6.41	77.72	112.99	893.32	408.98	1078.11	607.17	934.12	455.98	1047.1	455.01
8.208	0	0.16	0.05	0.11	1.79	0.03	0.38	1.5	2.2	0.03	96.42	83.97	-16	96.76	19.38	56.03	0.03	3.58	1.41	0.02	0.03	0.03	0.02	2.2	55.92	0	0.08	57.91	0.24	0.63	0.18	0.04	0.02	0	0		13.96	5.02	6.62	77.59	120.43	896.24	410.43	1081.52	608.54	933.95	455.84	1054.36	458.25
8.241	0	0.11	0.05	0.09	1.7	0.03	0.39	1.41	2.82	0.1	96.59	69.08	-10.27	96.49	20.92	53.49	0.03	3.12	1.73	0.02	0.1	0.27	0.03	2.82	49.85	0	0.07	37.02	0.37	0.46	0.12	0.24	0.02	0	0		15.66	5.44	6.91	77.57	115.6	897.28	412.36	1081.07	609.76	936.73	457.79	1052.31	459.86
8.274	0	0.11	0.06	0.08	1.43	0.03	0.39	1.13	21.09	0.12	97.14	46.82	-8.67	95.36	21.09	48.67	0.04	2.44	2.27	0.03	0.12	1	0.05	3.14	43.08	0	0.06	37.27	0.58	0.52	0.13	0.29	0.03	0	0		13.05	6.89	5.63	77.71	116.67	899.36	415.46	1084.77	613.98	938	462.13	1054.66	461.17
8.308	0	0.1	0.07	0.05	1.31	0.03	0.46	1.01	26	0.12	97.38	17.88	-6.42	92.77	26	41.68	0.05	1.87	2.35	0.07	0.12	1.83	0.05	3.63	32.35	0	0.06	32.68	0.69	0.46	0.11	0.58	0.03	0	0		21.41	9.24	4.96	78.01	112.02	902.05	418.76	1083.24	615.93	940.21	465.94	1052.23	465.34
8.341	0	0.08	0.07	0.04	1.22	0.03	0.35	0.92	20.72	0.08	97.56	9.15	-1.44	95.94	24.88	40.67	0.05	1.81	2.31	0.08	0.08	2.03	0.03	3.39	20.72	0	0.03	24.1	0.86	0.45	0.09	0.41	0.03	0	0		18.11	6.19	3.95	77.8	113.05	905.17	422.12	1083.58	615.44	940.49	468.05	1053.53	466.6
8.375	0	0.07	0.08	0.03	1.09	0.03	0.37	0.79	14.63	0.16	97.83	3.93	0	96.42	26.41	36.03	0.07	1.19	3.39	0.16	0.06	2.19	0.05	3.51	14.63	0	0.02	17.54	1.29	0.5	0.11	0.07	0.03	0	0		17.07	5.53	3.59	77.87	108.94	909.96	428.34	1084.44	617.22	944.96	473.64	1053.87	470.84
8.408	0	0.07	0.08	0.02	1.16	0.03	0.43	0.85	9.88	0.25	97.68	3.15	0	95.01	31.05	33.03	0.08	1.03	4.61	0.25	0.05	1.76	0.14	2.86	9.88	0	0.02	17.66	2.26	0.66	0.13	0.06	0.04	0.01	0		15.65	7.27	4.82	77.78	110.79	911.71	431.98	1084.1	617.1	945.88	476.4	1056.66	474.71
8.441	0	0.08	0.09	0.03	1.01	0.03	0.41	0.72	10.79	0.36	97.98	4.24	0	96.43	28.16	31.93	0.09	0.85	5.28	0.36	0.04	1.45	0.21	3.28	10.79	0	0.02	22.63	2.29	0.7	0.16	0.03	0.04	0.01	0		16.53	5.53	6.49	77.8	110.46	912.52	434.47	1083.73	617.68	947.64	478.22	1058.1	478.4
8.475	0	0.09	0.1	0.02	0.84	0.04	0.41	0.56	7.97	0.87	98.32	3.35	0	95.99	27.43	26.72	0.13	0.59	7.12	0.87	0.07	1.64	0.29	3.03	7.97	0	0.02	24.07	3.16	0.85	0.2	0.17	0.05	0.02	0		18.52	6.12	6.87	78.06	111.46	913.62	437.89	1084.1	620.03	948.26	482.37	1059.72	482.32
8.508	0	0.11	0.12	0.02	0.63	0.03	0.41	0.39	7.49	1.74	98.74	3.62	0	92.83	25.84	19.8	0.15	0.48	5.22	1.74	0.07	0.6	0.24	2.93	7.49	0	0.02	26.66	3.16	0.86	0.24	0.06	0.05	0.04	0		19.71	9.2	7.51	78.22	109.06	914.9	440.4	1082.69	618.96	949.94	485.5	1058.98	484.23
8.541	0	0.14	0.14	0.02	0.54	0.03	0.49	0.32	9.78	3.1	98.92	7.09	-0.56	96.41	26.76	14.47	0.15	0.46	4.82	3.27	0.1	0.45	0.13	3.1	9.78	0	0.02	34.56	2.96	0.88	0.32	0.07	0.05	0.05	0		18.49	5.55	7.49	78.18	108.91	915.02	441.82	1081.83	619.47	949.5	485.55	1058.41	485.5
8.575	0	0.17	0.15	0.03	0.5	0.03	0.63	0.29	12.41	3.9	98.73	7.59	-1.66	96.69	28.54	9.95	0.29	0.49	4.93	5.6	0.11	0.32	0.07	3.9	12.41	0	0.02	33.7	3.21	0.6	0.53	0.08	0.07	0.05	0		16.35	5.13	7.74	78.23	110.07	915.4	443.45	1081.87	620.15	949.4	486.01	1059.46	487.26
8.608	0	0.24	0.17	0.03	0.51	0.03	0.97	0.3	20.98	4.13	98.06	17.05	-6.61	95.73	33.12	6.42	0.29	0.48	4.32	11.42	0.12	0.29	0.04	4.13	20.98	0	0.03	40.53	3.02	0.63	0.66	0.03	0.06	0.06	0		17.55	6.45	7.98	78.18	108.45	915.28	444.68	1082.45	622.35	950.59	488.14	1059.05	488.56
8.641	0	0.24	0.17	0.03	0.5	0.03	0.92	0.28	17.62	3.38	98.17	11.84	-4.68	97.93	33.52	4.55	0.35	0.49	3.66	13.19	0.11	0.3	0	3.38	17.62	0	0.03	34.83	4.26	0.78	0.73	0.1	0.07	0.04	0		19.13	2.73	6.65	78.14	109.15	916.14	445.69	1083.18	624.73	949.84	488.94	1058.99	489.36
8.675	0	0.24	0.18	0.03	0.54	0.03	1	0.29	20.28	3.39	98	7.97	-4.66	95.73	34.28	3.77	0.38	0.5	2.34	12.4	0.08	0.2	0	3.39	20.28	0	0.03	28.61	7.56	1.14	0.93	0.05	0.07	0.04	0		20.79	6.45	7.67	78.22	109.07	916.09	446.02	1083.66	624.94	951.06	490.49	1060.13	490.52
8.708	0	0.2	0.18	0.03	0.52	0.03	0.88	0.28	14.95	3.19	98.25	4.02	-1.5	97.62	33.7	3.19	0.34	0.46	1.85	11.85	0.08	0.19	0	3.19	14.95	0	0.02	20.16	8.3	1.23	0.88	0.04	0.07	0.03	0		19.08	3.42	6.78	78.14	108.66	916.54	446.94	1083.73	625.83	950.66	490.74	1059.32	490.35
8.742	0	0.19	0.18	0.03	0.49	0.03	0.79	0.25	16.23	3.22	98.41	3.09	-1.22	97.36	31	3.07	0.35	0.57	1.4	8.34	0.05	0.14	0	3.22	16.23	0	0.02	19.44	9.84	1.74	1.04	0.04	0.07	0.03	0		18.96	3.97	6.63	78.11	108.69	916.88	447.41	1084.29	626.75	950.98	491.03	1059.67	490.88
8.775	0	0.21	0.18	0.04	0.53	0.03	0.82	0.27	17.2	3.34	98.37	4.57	-2.54	98.13	31.34	3.94	0.33	0.7	1.64	7.81	0.06	0.24	0	3.34	17.2	0	0.01	24.17	11.22	1.95	1.23	0.07	0.06	0.02	0		20.11	2.2	5.38	78.32	110.67	917.08	447.6	1085.26	628.75	949.56	491.51	1060.23	491.09
8.808	0	0.22	0.17	0.04	0.61	0.03	0.87	0.31	16.04	3.64	98.26	10.73	-4.79	96.49	33.34	5.31	0.33	1.01	2.12	6.14	0.07	0.45	0	3.64	16.04	0	0.01	33.63	12.19	2.08	1.33	0.04	0.06	0.01	0		19.4	5.43	6.04	78.18	110.37	916.81	447.18	1085.98	629.02	950.56	491.05	1060.93	491.18
8.842	0	0.26	0.16	0.04	0.63	0.03	0.68	0.3	11.72	3.72	98.63	13.99	-4.36	97.08	29.88	6.83	0.39	1.1	2.87	5.05	0.06	0.89	0	3.72	11.72	0	0.01	40.86	16.48	3.09	2.07	0.08	0.07	0	0		18.59	4.49	7.46	78.16	109.89	914.3	445.96	1087.98	631.66	951.72	491.44	1061.61	490.89
8.875	0	0.3	0.15	0.04	0.62	0.03	0.6	0.31	10.94	3.38	98.76	35.86	-7.47	95.77	27.59	9.75	0.35	1.14	3.66	3.38	0.06	0.47	0	4.18	10.94	0	0.01	58.5	14.79	3.16	1.79	0.03	0.08	0	0		16.94	6.4	6.14	78.26	110.04	915.72	445.96	1088.91	630.87	951.76	492.13	1061.76	489.03
8.908	0	0.36	0.12	0.04	0.68	0.03	0.49	0.37	15.3	2.44	98.63	61.49	-10.85	94.5	23.21	17.58	0.29	1.41	5.41	2.44	0.04	0.34	0	4.85	15.3	0	0.01	75.94	13.48	3.35	1.77	0.03	0.09	0	0		23.34	7.78	4.44	79.09	108.92	914.86	444.96	1087.74	632.44	949.87	492.46	1058.72	488.63
8.942	0	0.4	0.11	0.06	0.79	0.04	0.55	0.46	21.63	2.56	98.42	79	-13.45	89.48	21.63	24.21	0.21	1.49	9.22	2.56	0.05	0.27	0	6.85	23.44	0	0.01	85.61	12.25	3.84	2.13	0.12	0.1	0	0		22.53	11.3	6.27	79.31	108	914.06	443.53	1087.77	630.68	951.56	491.19	1059.52	488.08
8.975	0	0.49	0.11	0.07	0.64	0.04	0.59	0.39	19.38	2.36	98.71	84.84	-16.16	94.36	19.38	21.75	0.18	1.65	9.82	2.36	0.07	0.12	0	6.29	32.22	0	0.02	93.01	9.5	4.46	2.28	0.11	0.11	0	0		20.09	7.92	4.16	79.42	106.87	914.7	443.22	1087.91	631.35	950.59	488.83	1057.43	486.42
9.008	0	0.56	0.12	0.12	0.57	0.06	0.99	0.37	19.97	1.94	98.02	86.71	-19.5	93.92	19.97	19.89	0.14	1.75	15.17	1.94	0.12	0.23	0.01	7.47	51.53	0	0.03	96.7	5.73	4.07	2.47	0.09	0.12	0	0		24.42	8.31	6.21	79.24	112.89	912.91	441.18	1087.93	629.65	948.67	489.61	1061.53	487
9.042	0	0.62	0.13	0.16	0.54	0.07	1.55	0.35	23.92	1.89	96.9	89.23	-20.98	96.03	23.92	13.99	0.11	1.96	18.02	1.89	0.21	0.18	0.03	6.81	61.79	0	0.06	95.73	5.98	4.72	2.65	0.1	0.17	0	0		21.24	6.08	6.28	79.37	110.27	913.89	440.39	1088.41	628.85	950.58	486.12	1060.85	485.9
9.075	0	0.65	0.14	0.21	0.59	0.05	2.2	0.39	28.16	1.87	95.6	92.34	-26.29	93.36	28.16	12.33	0.11	2.2	14.05	1.87	0.22	0.11	0.04	6.23	73.25	0	0.08	96.15	5.1	4.23	3.26	0.08	0.18	0.04	0		24.33	8.78	5.12	79.49	115.15	913.44	437.26	1088.34	625.74	947.15	486.04	1062.24	482.48
9.109	0	0.73	0.15	0.3	0.62	0.05	3.6	0.43	33	1.55	92.81	95.36	-31.04	96.17	33	8.91	0.08	2.71	13.61	1.55	0.19	0.04	0.04	5.78	87.51	0	0.15	97.94	4.8	4.97	3.07	0.11	0.23	0.13	0		22.87	5.88	7.83	79.51	111.34	911.8	434.76	1088.14	624.72	950.26	481.03	1061.59	482.27
9.142	0	0.71	0.16	0.3	0.6	0.05	4.15	0.45	34.79	1.77	91.71	95.69	-32.36	97.97	34.79	7.2	0.07	2.21	12.25	1.77	0.26	0.06	0.04	6.37	88.87	0	0.13	97.12	4.17	6.28	3.28	0.72	0.28	0.26	0		22.79	2.61	5.98	79.89	111.86	910.74	433.2	1087.28	625.34	947.38	478.17	1059.22	480.34
9.175	0	0.73	0.18	0.3	0.57	0.04	4.94	0.42	37.08	1.89	90.13	96.48	-35.43	96.02	37.08	3.77	0.07	2.16	8.1	1.89	0.13	0.08	0.15	6.87	90.75	0	0.18	97.47	3.41	5.82	3.63	0.07	0.27	0.3	0		19.84	6.09	6.93	79.11	113.4	910.25	432.22	1086.31	621.46	946.86	477.5	1060.25	478.77
9.209	0	0.67	0.18	0.25	0.56	0.03	4.25	0.43	36.62	1.11	91.49	95.61	-35.33	96.48	36.62	3.24	0.05	2.38	4.09	1.11	0.02	0.03	0.03	6.53	86.06	0	0.21	95.05	3.13	6.9	3.7	0.11	0.3	0.15	0		19.84	5.45	6.48	78.88	113.71	909.72	430.88	1086.78	621.64	946.27	476.28	1059.98	477.42
9.242	0	0.39	0.17	0.2	0.65	0.03	3.88	0.54	39.29	0.61	92.24	88.79	-29.11	97.25	39.29	4.89	0.04	2.64	1.65	0.61	0.01	0.02	0	5.58	79.8	0	0.18	67.81	3.15	7.88	2.74	0.05	0.24	0.02	0		15.86	4.17	5.76	76.28	117.06	908.92	429.95	1086.39	620.29	943.45	474.26	1060.51	475.66
9.275	0	0.31	0.16	0.14	0.78	0.03	4.81	0.73	45.03	0.68	90.38	88.58	-28.89	96.84	45.03	5.74	0.05	2.32	1.33	0.68	0	0.02	0	7.32	73.8	0	0.13	63.84	2.13	8.92	2.35	0.04	0.23	0	0		14.11	4.89	5.15	72.3	120.77	908.28	429.92	1085.6	620.04	940.48	472.9	1061.21	475.85
9.309	0	0.29	0.16	0.16	0.58	0.03	3.61	0.5	36.55	0.48	92.78	79.77	-26.14	97.04	36.55	6.94	0.04	1.26	0.92	0.48	0	0.01	0	9.27	73.85	0	0.09	56.36	0.92	8.04	1.99	2.36	0.19	0	0		14.31	4.55	3.47	70.92	124.33	908.83	432.46	1084.13	620.79	936.71	475.28	1061.03	477.3
9.342	0	0.28	0.16	0.17	0.28	0.03	1.29	0.21	15.72	0.17	97.41	28.05	-16.28	97.01	15.72	7.37	0.03	0.53	0.76	0.17	0.01	0.01	0	10.06	65.89	0	0.05	40.47	0.63	8.15	1.97	0.58	0.15	0	0		8.65	4.6	3.8	68.1	126.13	906.1	441.08	1080.15	626.94	932.86	480.86	1058.89	485.67
9.376	0	0.3	0.15	0.1	0.21	0.03	0.54	0.14	6.44	0.09	98.92	4.97	-10.69	98.04	6.44	8.56	0.02	0.23	0.69	0.09	0.01	0.01	0	9.06	44.58	0	0.03	48.07	0.3	7.29	2.21	29.59	0.15	0	0		2.34	2.43	3.47	62.38	127.64	904.97	452.55	1076.25	634.3	929.28	489.39	1056.76	495.72
9.409	0	0.22	0.16	0.07	0.17	0.03	0.34	0.11	2.58	0.03	99.32	1.32	-2.08	94.58	2.58	6.61	0.01	0.12	0.65	0.03	0.02	0.01	0	7.06	32.99	0	0.03	28.79	0.22	7.65	1.85	90.7	0.13	0	0		-13.38	7.7	1.6	58.2	132.39	909.5	466.81	1069.71	630.11	924.23	499.25	1056.4	506.83
9.442	0	0.14	0.17	0.04	0.16	0.03	0.22	0.1	1.19	0.05	99.56	0.34	0	95.7	1.19	4.99	0.01	0.05	0.6	0.02	0.05	0.02	0	5.71	15.32	0	0.02	4.04	0.25	7.64	1.29	99.29	0.13	0	0		-14.34	6.48	2.1	55.33	130.89	907.41	480.02	1064.31	639.04	921.81	510.43	1052.27	521.02
9.476	0	0.13	0.18	0.03	0.14	0.03	0.18	0.08	0.92	0.11	99.64	0.33	0	97.74	0.57	2.45	0.01	0.02	0.92	0.02	0.11	0.03	0	3.18	9.1	0	0.01	1.11	0.2	6.46	0.82	99.52	0.11	0	0		-14.99	3.17	3.7	52.38	128.22	901.99	499.76	1058.28	659.38	918.92	528.76	1046.65	539.96
9.509
9.542
9.576
9.609
9.642
9.676
9.709
9.743
9.776
9.809
9.843
9.876
9.909
9.943
9.976
10.009
10.043
10.076
10.11
10.143
10.176
10.21
10.243
10.276
10.31
10.343
10.377
10.41
10.443
10.477
10.51
10.543	0	0.02	0.01	0.02	0.26	0.78	0.03	11.17	0.17	0.41	77.65	5.45	20.94	96.95	6.75	41.89	0.17	0.09	4.51	0.21	9.75	0.14	0	0	0	0.41	2.11	0.11	9.99	81.52	0.01	14.08	28.92	0	0		-11.07	4.71	0.88	48.73	189.21	820.36	499.22	1136.59	833.29	883.81	561.94	1072.87	569.66
10.577	0	0.02	0.02	0.02	1.01	0.2	0.05	41	0.16	1.41	34	11.06	4.06	97.28	19.37	62.87	0.06	0.17	5.02	0.34	13.07	0.22	0	0	0	1.41	0.74	0.16	4.52	88.85	0.01	1.1	16.59	4.41	0		-12.46	4.11	3.56	51.63	178.07	827.59	465.13	1138.02	793.22	897.61	522.05	1075.05	537.1
10.61	0	0.02	0.02	0.03	0.99	0.14	0.04	17.79	0.74	0.22	64.43	11.08	1.38	97.05	12.69	66.68	0.04	0.14	6.67	0.44	12.96	0.09	0	0	0	0.22	0.98	0.74	0.67	63.75	0.01	0.14	12.12	4.32	1		-5.24	4.53	3.95	54.36	171.15	834.82	436.99	1141.04	764.44	906.56	495.95	1077.13	510.08
10.643	0	0.02	0.02	0.02	1.32	0.16	0.04	21.77	1.18	0.27	56.46	18.12	3.01	95.68	14.29	73.39	0.03	0.12	9.92	0.89	11.5	0.1	0	0	0.01	0.27	0.96	1.18	0.38	61.5	0.01	0.54	12.18	3.64	0		-1.94	6.51	4.57	55.53	166.18	843	422.31	1139.07	741.82	912.78	481.63	1078.66	491.66
10.677	0	0.02	0.03	0.02	1.27	0.2	0.06	16.38	5.13	0.1	67.24	17.61	5.54	96.69	14.52	69.01	0.03	0.13	14.97	0.9	6.6	0.1	0	0	0.03	0.1	0.64	5.13	0.29	57.22	0.01	1.71	11.43	5.19	0		1.47	5.12	6.56	57.16	159.75	842.65	407.25	1129.93	718.07	913.55	465.34	1072.87	476.98
10.71	0	0.03	0.04	0.02	1.6	0.18	0.07	16.32	16.9	0.04	67.36	36.28	2.83	96.29	17.07	69.42	0.02	0.16	17.41	0.71	2.69	0.08	0	0.01	0.06	0.04	0.44	16.9	0.28	54.11	0.01	0.27	9.21	8.23	0		6.49	5.72	6.95	58.85	157.54	850.94	401.51	1131.3	703.92	919.73	464.09	1077.17	469.79
10.744	0	0.04	0.07	0.02	1.54	0.1	0.1	13.65	13.61	0.03	72.71	44.14	0	96.96	19.5	61.98	0.03	0.16	13.61	0.64	0.94	0.24	0	0.03	0.12	0.03	0.3	28.42	0.29	54.08	0.03	7.86	6.19	9.12	0		8.11	4.68	7.89	60.4	153.31	855.81	397.69	1129.72	693.73	924.43	458.18	1077.53	466.22
10.777	0	0.05	0.09	0.02	1.27	0.08	0.14	8.72	11.82	0.05	82.55	33.16	0	95.24	22.07	51.9	0.04	0.21	11.82	0.66	1.05	0.27	3.74	0.05	0.22	0.03	0.2	32.72	0.26	49.48	0.04	2.66	4.58	8.23	0		9.99	7.02	6.28	63.88	149.56	860.53	388.61	1126.36	676.44	924.91	450.31	1074.44	453.59
10.81	0	0.05	0.08	0.02	1.15	0.05	0.17	5.63	7.99	0.1	88.75	11.8	0	96.65	23.73	45.84	0.06	0.27	7.99	0.78	1.22	0.39	10.34	0.1	0.6	0.02	0.09	22.46	0.25	42.49	0.05	4.44	3.24	4.93	0		14.57	5.19	8.25	66.69	141.53	866.53	389.15	1124.46	668.49	932.75	451.58	1074.26	454.01
10.844	0	0.06	0.09	0.02	0.97	0.04	0.17	4.3	6.04	0.16	91.4	7.22	0	95.78	21.78	41.67	0.08	0.36	6.04	0.72	1.91	0.61	15.93	0.16	1.76	0.03	0.05	19.9	0.3	41.72	0.05	1.29	2.06	4.13	0		12.17	6.39	9.4	67.3	141.13	869.24	389.39	1121.44	661.59	934.16	447.44	1075.12	454.5
10.877	0	0.08	0.1	0.02	0.91	0.04	0.23	3.1	4.54	0.28	93.8	11.32	0	92.65	24.66	35.85	0.09	0.55	4.03	0.43	1.1	0.29	24.38	0.28	4.54	0.02	0.02	31.87	0.35	36.34	0.07	0.64	1.49	2.9	0		11.05	9.33	7.73	68.12	141.89	873.67	390.07	1119.1	653.04	933.07	449.96	1074.95	450.6
10.91	0	0.08	0.09	0.02	0.99	0.03	0.28	2.75	10.46	0.54	94.5	10.89	0	96.81	26.74	35.57	0.1	1.13	3.46	0.22	1.66	0.31	16.7	0.54	10.46	0.02	0.01	31.6	0.42	30.99	0.09	0.35	1.27	1.96	0		13.75	4.94	7.84	68.72	143.83	878.78	389.53	1118.71	646.82	934.51	448.45	1078.33	450.44
10.944	0	0.08	0.07	0.03	1.51	0.03	0.4	3.61	16.77	0.88	92.78	26.97	-4.58	95.55	33.5	40.18	0.11	2.31	3.41	0.15	2.04	0.46	13.34	0.88	16.77	0.02	0.01	40.75	0.53	25.18	0.11	0.37	1.18	1.1	0		11.64	6.66	6.28	69.28	140.68	882.81	389.53	1117.15	641.04	935.48	447.1	1076.17	446.97
10.977	0	0.09	0.06	0.04	2.32	0.03	0.66	5.18	27.59	1.38	89.63	41.62	-10.21	97.45	40.81	44.01	0.12	4.04	3.89	0.13	2.75	1.13	7.15	1.38	27.59	0.02	0	45.11	0.6	21.39	0.11	0.13	1.01	0.33	0		15.96	3.78	6.16	70.71	135.3	887.38	391.44	1114.79	637.17	938.84	448.52	1074.14	448.2
11.01	0	0.05	0.05	0.04	4.36	0.03	0.69	9.96	4.44	1.54	80.07	27.04	-6.12	97.85	46.72	55	0.13	6.65	4.44	0.1	4.08	3.89	4.66	1.54	25.98	0.02	0	20.43	0.75	18.8	0.11	0.08	0.87	0	0		14.81	2.91	5.84	71.68	136.59	894.03	395.6	1112.49	631.14	940.06	449.06	1076.64	450.97
11.044	0	0.04	0.03	0.05	7.03	0.03	0.67	13.31	5.32	2	73.38	55.23	-4.73	96.79	46.17	68.44	0.14	7.6	5.32	0.07	2	9.78	1.59	4.24	27.5	0.01	0	14.05	0.58	12.81	0.11	0.14	0.63	0	0	12	17.19	4.96	6.59	73.14	130.49	899.52	399.58	1110.49	626.51	945.44	453.45	1075.93	453.27
11.077	0	0.04	0.03	0.05	9.33	0.03	0.6	16.4	5.3	0.6	67.19	77.46	-4.62	96.25	44.69	78.34	0.13	7.61	3.4	0.04	0.6	8	0.9	5.3	30.35	0.01	0	9.17	0.58	10.27	0.09	0.02	0.56	0	0	12	14.46	5.77	7.74	74.15	126.44	903.7	403.74	1105.61	619.38	948.11	453.92	1074.54	455.77
11.111	0	0.04	0.02	0.05	10.85	0.03	1.64	16.47	20.31	0.17	67.06	91.22	-14.89	97.16	46.64	82.07	0.17	6.6	1.98	0.02	0.06	2.62	0.52	20.31	40.39	0	0	16.33	0.62	5.72	0.12	0.04	0.3	0	0	12	13.48	4.34	6.26	75.01	125.73	907.15	407.03	1104.21	618.38	947.96	455.04	1073.68	457.24
11.144	0	0.03	0.02	0.05	12.42	0.03	2.07	18.11	27.42	0.18	63.79	93.38	-16.08	94.05	46.1	87.35	0.18	6.26	1.5	0.02	0.05	2.29	0.19	27.42	38.92	0	0	11.47	0.89	4.07	0.13	0.03	0.21	0	0	12	11.59	8.2	5.78	75.25	117.26	913.69	413.1	1098.94	611.91	952.16	457.57	1069.4	459.68
11.177	0	0.03	0.02	0.04	8.69	0.03	1.62	11.74	30.61	0.18	76.51	90.93	-13.87	94.98	37.86	86.31	0.18	3.92	0.79	0.02	0.01	0.8	0.07	30.61	35.71	0	0	6.99	0.98	3.5	0.1	0	0.18	0	0	12	12.43	7.3	5.05	75.79	118.43	916.74	418.31	1099.51	613.8	952.71	464.06	1071.14	463.4
11.211	0	0.03	0.02	0.04	5.3	0.03	1.1	6.08	25.26	0.25	87.84	89.96	-10.5	90.91	25.26	84.64	0.25	2.09	0.82	0.02	0.01	0.56	0.04	35.98	27.74	0	0	4.3	1.72	2.32	0.09	0.01	0.1	0	0	12	16.71	10.49	4.3	76.46	120.04	917.66	421.82	1096.66	613.87	950.39	468.28	1070.42	466.86
11.244	0	0.03	0.02	0.04	3.41	0.03	0.54	3.43	14.74	0.23	93.14	85.58	-4.62	91.19	14.74	81.85	0.23	1.28	0.7	0.01	0	0.49	0	33.64	18.72	0	0.01	1.5	2.44	2.02	0.08	0.04	0.09	0	0	12	11.37	10.32	3.28	76.65	116.06	920.04	426.18	1095.07	614.09	951.74	469.42	1067.79	468.7
11.277	0	0.04	0.03	0.05	2.72	0.03	0.51	2.5	9.91	0.19	94.55	83.39	-4.97	95.63	9.91	79.67	0.19	0.81	0.8	0.01	0	0.24	0	33.74	24.87	0	0.01	1.78	3.5	1.65	0.06	0.05	0.07	0	0	12	15.1	6.57	3.07	76.92	115.48	920.25	429.9	1092.01	614.87	950.3	473.61	1065.77	472.2
11.311	0	0.05	0.03	0.07	2.75	0.03	0.72	2.36	7.88	0.13	94.49	90.86	-8.39	93.94	7.88	81.06	0.13	0.53	0.8	0.01	0	0.1	0	40.87	29.94	0	0.01	3	5.76	1.19	0.04	0.03	0.06	0	0	12	12.95	8.29	2.76	76.88	114.57	920.4	432.31	1088.95	613.38	949.06	474.66	1063.62	473.39
11.344	0	0.05	0.03	0.09	2.47	0.03	0.74	2.07	7.79	0.12	95.05	86.15	-9.55	93.83	7.79	77.94	0.12	0.44	1.04	0.01	0	0.1	0	37.59	38.14	0	0.01	5.37	5.77	1.23	0.05	0.02	0.06	0	0	12	7.95	8.39	2.89	76.75	115.3	919.04	434.29	1086.59	612.4	946.97	476.25	1062.24	473.72
11.378	0	0.06	0.03	0.1	2.14	0.03	0.71	1.62	6.01	0.09	95.72	81.73	-8.91	93.43	6.01	74.23	0.09	0.37	1.01	0.02	0	0.09	0	37.32	37.74	0	0.01	5.16	7.69	0.83	0.03	0.03	0.05	0	0	12	10.17	8.72	2.93	76.67	116.49	918.34	435.17	1084.91	612.13	945.26	477.91	1061.7	474.79
11.411	0	0.07	0.04	0.13	1.66	0.03	0.68	1.15	5.15	0.07	96.69	80.38	-8.55	93.33	5.15	66.92	0.07	0.25	1.01	0.03	0	0.11	0	32.89	43.96	0	0.01	4.86	8.5	0.74	0.02	0.01	0.04	0	0	12	15.16	8.81	3.54	76.8	116.07	916.91	435.6	1083.92	613.93	944.8	479.36	1060.84	476.82
11.444	0	0.08	0.04	0.15	1.51	0.03	0.79	1.03	4.92	0.06	96.99	84.34	-10.01	95.05	4.92	64.54	0.06	0.21	0.95	0.04	0	0.19	0	33.02	49.75	0	0.01	5.35	8.07	0.65	0.03	0.01	0.04	0	0	12	14.69	7.23	3.49	76.68	115.7	915.61	435.93	1083.13	615.3	943.83	478.92	1059.52	477.47
11.478	0	0.09	0.04	0.2	1.47	0.02	0.7	0.98	4.78	0.05	97.06	90.85	-10.06	97.1	4.78	63.78	0.05	0.19	0.59	0.04	0	0.13	0	27.86	58.13	0	0.01	4.38	8.43	0.48	0.02	0.01	0.03	0	0	12	16.23	4.45	4.59	76.73	114.17	914.07	436.02	1082.55	616.42	944.42	479.47	1058.59	478.52
11.511	0	0.1	0.04	0.29	1.35	0.02	1.14	0.91	4.5	0.04	97.29	95.93	-15.05	97.21	4.5	62.53	0.03	0.16	0.61	0.04	0	0.12	0	32.93	70.12	0	0.01	6.88	6.85	0.37	0.03	0.01	0.03	0	0	12	11.82	4.24	3.65	76.32	115.04	914.81	437.39	1082.39	616.31	943.44	479.56	1058.48	478.35
11.544	0	0.1	0.04	0.33	1.32	0.02	1.35	0.91	4.29	0.05	97.3	97.05	-17.08	97.14	4.29	62.55	0.03	0.18	0.47	0.05	0	0.07	0	34.85	74.26	0	0.01	8.62	6.03	0.36	0.03	0.02	0.03	0	0	12	13.19	4.37	3.62	76.06	114.93	914.03	438.11	1081.1	616.82	942.44	480.33	1057.37	479.31
11.578	0	0.11	0.04	0.38	1.27	0.02	1.69	0.83	4.62	0.04	96.63	97.17	-18.38	94.27	4.62	59.89	0.02	0.2	0.43	0.04	0	0.05	0	36.86	77.45	0	0.01	7.67	7.54	0.37	0.04	0.01	0.02	0	0	12	14.84	8	4.09	75.68	114.57	913.27	438.92	1080.67	618.09	942.53	481.65	1057.1	480.87
11.611	0	0.11	0.04	0.39	1.38	0.02	2.03	0.92	4.49	0.04	95.94	97.81	-19.89	95.33	4.49	62.62	0.02	0.21	0.61	0.04	0	0.06	0	41.15	78.01	0	0.01	7.76	7.71	0.41	0.04	0	0.02	0	0	12	14.39	6.92	4.26	75.3	114.34	911.39	438.44	1079.73	618.38	941.35	481.56	1055.69	480.33
11.644	0	0.11	0.04	0.42	1.47	0.03	2.47	0.99	5.27	0.04	95.06	98.4	-21.31	94.78	5.27	63.64	0.02	0.24	0.68	0.04	0.01	0.06	0	43.58	80.92	0	0	6.76	7.93	0.43	0.05	0	0.02	0	0	12	13.33	7.51	4.34	74.69	114.3	909.76	438.91	1078.27	618.8	939.91	481.78	1054.21	480.68
11.678	0	0.09	0.03	0.48	2.05	0.03	3.42	1.54	7.62	0.04	93.16	99.46	-25.07	93.91	7.62	71.78	0.01	0.38	0.97	0.03	0.04	0.09	0	48.46	86.46	0	0	8.47	6.85	0.44	0.06	0	0.02	0	0	12	14.85	8.32	4.07	74.35	115.12	909.65	439.14	1076.9	617.55	938.57	482.73	1053.67	480.61
11.711	0	0.09	0.03	0.46	2.66	0.03	4.81	2.24	11.31	0.1	90.39	99.72	-29.03	92.55	11.31	77.06	0.01	0.55	1.14	0.02	0.1	0.09	0	52.69	89.24	0	0	13.1	4.98	0.44	0.07	0	0.02	0	0	12	11.93	9.4	4.87	74.08	113.35	907.58	439.38	1076.44	619.82	938.88	480.8	1052.22	481.85
11.745	0	0.08	0.02	0.41	3.78	0.03	10.6	3.69	17.94	0.16	78.79	99.85	-37.46	92.22	17.94	82.53	0.01	0.79	1.28	0.02	0.16	0.08	0	64.1	91.3	0	0.01	24.25	2.61	0.47	0.09	0.02	0.02	0	0	12	15.32	9.64	4.62	74.55	113.46	907.11	438.94	1076.29	620.53	938.3	481.46	1051.76	481.97
11.778	0	0.06	0.02	0.33	4.04	0.03	12.34	4.11	20.61	0.08	75.32	99.79	-35.86	94.07	20.61	82.59	0.01	0.71	0.99	0.02	0.08	0.04	0	66.35	87.69	0	0.01	14.41	1.59	0.5	0.1	0.5	0.02	0	0	12	16.01	8.18	4.99	75.55	110.78	906.48	437.93	1075.53	619.42	939.15	481.04	1049.93	480.64
11.811	0	0.06	0.03	0.31	3.4	0.03	7.7	3.32	17.11	0.03	84.6	99.67	-30.81	97.33	17.11	80.96	0.01	0.53	0.95	0.03	0.02	0.01	0	60.44	83.41	0	0.01	9.08	1.52	0.5	0.09	16.03	0.02	0	0	12	14.27	4.02	3.93	77.63	113.31	905.07	434.9	1076.22	618	936.58	479.55	1049.85	476.34
11.845	0	0.06	0.03	0.27	3.06	0.03	7.62	2.95	14.29	0.03	84.77	99.53	-30	96.21	14.29	81.02	0.01	0.43	1.09	0.03	0.01	0.01	0	64.11	79.01	0	0.01	7.54	0.88	0.46	0.06	22	0.02	0	0	12	18.96	5.83	2.8	78.61	112.58	907.26	432.38	1076.24	614.09	937.14	478.86	1049.58	473.13
11.878	0	0.05	0.02	0.18	3.21	0.03	3.62	3.13	14.49	0.05	92.77	98.82	-23.02	95.59	14.49	82.17	0.01	0.43	0.93	0.05	0.01	0	0	53.94	66.3	0	0.02	4.59	1.03	0.49	0.05	6.89	0.02	0	0	12	19.15	6.62	3.38	78.97	116.16	904.77	429.92	1074.88	612.63	933.98	475.91	1050.08	472.15
11.911	0	0.05	0.03	0.1	2.86	0.03	1.51	2.73	12.21	0.04	94.27	95.31	-15.93	93.54	12.21	81.17	0.01	0.4	0.86	0.04	0.01	0	0	44.47	49.65	0	0.03	6.66	0.7	0.49	0.04	1.2	0.02	0	0	12	17.69	8.64	4.46	78.71	111.98	902.21	426.81	1074.93	611.83	935.74	473.57	1047.63	469.03
11.945	0	0.05	0.03	0.07	2.13	0.03	1.08	1.91	8.74	0.05	95.74	88.82	-12.46	95.27	8.74	75.71	0	0.37	0.91	0.05	0.01	0	0	43.41	37.74	0	0.05	8.64	0.47	0.59	0.03	0.16	0.02	0	0	12	19.37	6.99	3.99	78.5	112.91	901.29	425.38	1074.14	611.67	933.97	471.66	1046.83	468.38
11.978	0	0.05	0.03	0.06	1.86	0.03	0.64	1.61	6.29	0.05	96.27	82.51	-8.04	96.19	6.29	74.09	0	0.35	0.71	0.05	0.01	0	0	38.55	27.7	0	0.06	8.75	0.5	0.55	0.03	0.07	0.02	0	0	12	16.01	5.85	2.21	77.72	114.06	902.21	425.23	1073.43	609.74	931.93	470.35	1045.92	466.25
12.011	0	0.05	0.03	0.05	1.54	0.02	0.55	1.28	3.84	0.05	96.91	79.28	-6.32	95.06	3.84	70.87	0	0.3	0.63	0.05	0.01	0	0	39.17	20.42	0	0.06	9.9	0.45	0.72	0.02	0.08	0.02	0	0	12	11.91	7.21	3.39	76.55	116.16	900.69	425.55	1071.18	607.47	930.1	469.17	1046.23	466.65
12.045	0	0.06	0.03	0.06	2	0.03	0.55	1.8	5.21	0.04	95.99	84.33	-10.39	93.09	5.21	77.39	0	0.38	0.84	0.04	0.01	0.01	0	36.88	29.65	0	0.05	20.9	0.4	1.04	0.01	0.01	0.02	0	0	12	11.74	9	4.5	73.6	115.87	897.24	425.97	1068.25	608.43	928.09	468.46	1043.96	468.51
12.078	0	0.08	0.02	0.1	2.62	0.03	1.1	2.52	8.84	0.04	94.75	94.79	-21.72	93.56	8.84	82.03	0	0.43	1.02	0.04	0.01	0.01	0	42.27	47.41	0	0.04	41.17	0.33	0.97	0.01	0.83	0.02	0	0	12	15.91	8.62	3.85	71.65	116.87	896.67	428.37	1067.36	610.74	926.29	473.44	1043.13	470.53
12.112	0	0.18	0.03	0.14	2.35	0.03	1.12	2.21	9.75	0.03	95.3	99.7	-32.93	96.76	9.75	77.83	0	0.41	1.7	0.03	0.01	0.02	0	36.81	58.21	0	0.04	87.87	0.19	1.02	0.01	1.08	0.02	0	0	12	12.98	5.01	4.77	70.37	115.55	894.55	434.67	1064.78	616.68	925.3	476.71	1040.85	477.65
12.145	0	0.25	0.04	0.25	1.44	0.03	1.52	1.21	5.83	0.02	96.95	99.13	-35.35	94.5	5.83	66.94	0	0.31	1.2	0.01	0.02	0.01	0	37.43	73.32	0	0.03	85.3	0.13	1.22	0.01	1.74	0.02	0	0	12	12.77	7.78	4.54	69.26	119.21	893.65	440.82	1064.27	622.11	922.73	484.15	1041.94	483.57
12.178	0	0.35	0.05	0.39	0.89	0.03	2.68	0.66	3.6	0.02	94.64	97.78	-39.31	94.44	3.6	54.85	0	0.21	1.07	0.01	0.02	0.01	0	42.15	85.59	0	0.03	85.2	0.08	1.17	0.02	1.48	0.02	0	0	12	8.25	7.84	4.47	67.63	116.85	892.24	448.24	1062.58	629.07	922.22	489.73	1039.07	490.02
12.212	0	0.56	0.07	0.47	0.5	0.03	2	0.33	2.11	0.04	96	96.13	-38.29	94.11	2.11	39.04	0	0.12	1.24	0	0.04	0.01	0	31.16	90.37	0	0.02	94.28	0.05	1.34	0.02	7.13	0.03	0.01	0	12	4.5	8.15	3.58	63.68	120.08	892.84	455.84	1062.23	635.11	920	495.95	1040.08	496.73
12.245	0	0.73	0.1	0.52	0.3	0.03	2.37	0.17	1.36	0.07	95.25	89.64	-38.37	92.86	1.02	25.24	0	0.06	1.36	0	0.07	0.01	0	30.26	92.69	0	0.02	94.96	0.04	1.36	0.03	4.65	0.03	0.03	0	12	3.75	9.17	4.51	61.51	119.81	891.94	464.6	1060.74	643.22	919.86	502.95	1039.61	506.69
12.278	0	0.92	0.13	0.56	0.21	0.03	2.25	0.11	2.3	0.12	95.5	81.3	-37.11	91	0.55	14.91	0	0.04	2.3	0	0.12	0.01	0.08	25.48	94.89	0	0.03	96.72	0.03	1.32	0.03	53.62	0.04	0.18	0	12	-0.32	10.43	4.73	59.29	120.57	891.15	473.27	1058.89	649.42	918.43	510.69	1038.94	514.6
12.312	0	0.97	0.17	0.51	0.16	0.03	2.22	0.08	2.25	0.14	95.55	64.32	-35.2	90.3	0.18	7.16	0	0.02	2.25	0	0.14	0.01	0.14	24.19	91.96	0	0.03	93.51	0.02	1.4	0.03	65.06	0.05	0.28	0	12	-8.59	10.84	3.08	57.35	121.13	892.49	485.58	1055.74	656.81	915.74	518.67	1036.75	524.33
12.345	0	0.46	0.18	0.33	0.14	0.03	1.52	0.07	1.47	0.2	96.96	28.33	-20.43	81.78	0.07	3.29	0	0.01	1.47	0	0.2	0.02	0.21	20.62	78.49	0	0.04	46.4	0.02	1.63	0.03	98.66	0.05	0.37	0	12	-20.5	14.49	0.92	55.8	123.57	896.81	496.97	1050.52	651.89	912.2	526.24	1035.46	534.98
12.379	0	0.19	0.19	0.12	0.14	0.03	0.87	0.07	0.76	0.34	98.27	3.2	-3.34	93.5	0.04	2.07	0	0.01	0.76	0	0.34	0.03	0.18	19.93	48.85	0	0.04	0.91	0.02	2.22	0.04	99.47	0.06	0.43	0	12	-17.13	8.67	1.7	54.23	124.31	893.55	509.73	1047.53	665.33	909.42	538.64	1033.22	549.88
12.412	0	0.16	0.2	0.06	0.13	0.03	0.69	0.07	0.7	0.46	98.61	0.59	0	96.41	0.03	1.31	0	0	0.7	0	0.46	0.04	0.19	23.09	26.93	0	0.05	0.45	0.03	2.72	0.05	98.84	0.06	0.49	0	12	-18.14	5.55	3.07	52.66	118.86	889.74	528.9	1042.24	683.9	908.83	555.91	1027.02	568.51
12.445	0	0.13	0.2	0.04	0.13	0.03	0.37	0.07	0.82	0.65	99.25	0.33	0	95.26	0.03	1.24	0	0	0.82	0	0.65	0.05	0.08	17.09	10.67	0	0.05	0.12	0.05	3.48	0.05	98.79	0.06	0.55	0	12	-14.94	6.99	2.93	51.31	118.06	884.37	548.29	1042.85	711.15	906.68	577.29	1024.19	588.71
12.479	0	0.13	0.19	0.03	0.13	0.03	0.32	0.08	0.94	0.8	99.36	0.33	0	92.07	0.02	1.4	0	0	0.94	0	0.8	0.05	0	16.57	3.59	0	0.06	0.13	0.05	7.04	0.07	81.12	0.08	0.42	0	12	-23.5	9.74	4.5	49.63	123.2	879.76	574.25	1037.33	735.22	900.63	601.6	1023.45	611.31
12.512	0	0.12	0.19	0.03	0.13	0.03	0.24	0.09	0.96	1.58	99.52	0.33	0	95.51	0.01	1.01	0	0	0.96	0	1.58	0.15	0	12.23	1.07	0.01	0.07	0.06	0.06	9.43	0.1	41.3	0.1	0.29	1	18	-22.73	6.71	5.59	47.92	125.65	872.48	599.21	1031.55	760.48	894.26	624.32	1018.79	641.11
12.545	0	0.12	0.19	0.03	0.13	0.03	0.2	0.08	1.04	1.86	99.6	0.33	0	87.45	0.01	0.65	0	0	1.04	0	1.86	0.23	0	8.98	0.36	0.01	0.11	0.06	0.08	9.38	0.09	12.11	0.12	0.29	0	18	-30.61	12.29	5.67	46.96	129.8	867.02	624.67	1031.37	789.02	890.37	646.51	1017.81	671.11
12.579	0	0.12	0.19	0.03	0.12	0.03	0.14	0.09	1.02	1.98	99.61	0.33	0	82.41	0.01	0.43	0	0	1.02	0	1.98	0.37	0	2.77	0.12	0.02	0.16	0.03	0.1	10.83	0.09	16.53	0.19	0.29	0	18	-33.94	14.28	4.52	45.35	133.54	863.68	648.1	1033.83	818.25	886.96	670.85	1018.41	694.35
12.612	0	0.12	0.19	0.03	0.12	0.03	0.13	0.08	0.99	1	99.61	0.33	0	75	0.01	0.27	0	0.01	0.99	0	1.57	0.3	0	1	0.05	0.02	0.15	0.01	0.16	9.73	0.07	99.29	0.22	0.32	0	18	-34.3	16.51	4.21	43.69	132.74	861.66	667.57	1033.22	839.13	885.83	690.42	1016.43	714.16
12.645	0	0.12	0.19	0.03	0.13	0.03	0.13	0.08	0.32	0.32	99.61	0.33	0	82.67	0.01	0.2	0	0.01	1.08	0	0.83	0.1	0	0.32	0.04	0.02	0.24	0.01	0.27	8.23	0.06	99.7	0.3	0.33	0	18	-33.57	14.19	2.53	42.46	131	858.16	680.16	1030.61	852.61	881.42	705.32	1011	724.56
12.679	0	0.13	0.19	0.03	0.13	0.03	0.12	0.08	0.05	0.05	99.61	0.33	0	87.09	0.01	0.18	0	0.02	1.48	0	0.88	0.09	0	0.05	0.02	0.03	0.25	0.01	0.91	8.94	0.04	99.64	0.54	0.44	0	18	-31.69	12.45	2.39	42.84	139.33	856.2	679.59	1033.3	856.69	877.83	705.18	1015.11	729.03
12.712	0	0.13	0.19	0.03	0.13	0.03	0.12	0.08	0.04	0.03	99.61	0.33	0	87.23	0.01	0.11	0.01	0.03	2.01	0	1.13	0.13	0	0.03	0.02	0.03	0.21	0.01	1.06	7.86	0.04	99.01	0.58	0.53	0	18	-28.84	12.39	3.9	42.58	132.63	855.31	681.52	1030.57	856.77	881	706.09	1011.25	731.14
12.746	0	0.13	0.19	0.03	0.13	0.03	0.12	0.08	0.03	0.03	99.62	0.33	0	89.92	0.01	0.05	0.03	0.04	3.96	0	2.33	0.5	0	0.01	0.01	0.07	0.13	0.01	4.14	9.08	0.02	99.81	0.71	0.49	0	18	-29.34	11.06	4.16	42.36	135.96	858.01	684.01	1033.25	859.26	882.3	708.54	1015.95	733.47
12.779	0	0.15	0.2	0.04	0.14	0.03	0.13	0.08	0.08	0.08	99.61	0.33	0	86.34	0.02	0.03	0.08	0.05	5.07	0.01	2.6	0.66	0	0	0.01	0.09	0.1	0.01	9.14	9.83	0.01	99.7	0.79	0.74	0	18	-30.24	12.78	4.84	41.95	133.15	861.33	690.56	1033.45	862.69	886.16	714.07	1016.99	738.77
12.812	0	0.15	0.2	0.04	0.14	0.04	0.13	0.08	0.14	0.14	99.61	0.33	0	85.9	0.04	0.02	0.14	0.07	6.71	0.01	3.11	0.98	0	0	0.01	0.12	0.05	0.01	10.11	9.69	0.01	99.15	0.87	0.77	0	18	-33.16	12.96	3.98	41.74	134.99	863.06	694.96	1036.78	868.69	886.76	718.93	1019.81	741.72
12.846	0	0.18	0.19	0.05	0.16	0.05	0.13	0.08	0.48	0.48	99.62	0.47	0	83.63	0.05	0.03	0.48	0.08	9.29	0.04	3.03	1.56	0	0	0.01	0.19	0.05	0.02	15.78	8.68	0.01	95.57	1.24	0.73	0	18	-33.1	13.85	3.71	41.61	135.08	865.43	696.89	1038.78	870.24	888.89	720.13	1021.52	745.73
12.879	0	0.17	0.19	0.05	0.16	0.05	0.13	0.08	0.46	0.46	99.62	0.51	0	83.41	0.06	0.05	0.46	0.16	10.87	0.09	2.5	1.35	0	0	0.01	0.2	0.05	0.04	15.35	9.17	0.01	98.27	1.47	0.75	0	18	-31.33	13.93	5.5	40.93	132.38	868.03	700.62	1039.99	872.58	894.09	722.83	1023.7	749.76
12.912	0	0.18	0.18	0.04	0.16	0.06	0.13	0.08	0.63	0.63	99.64	0.59	0.5	85.33	0.07	0.08	0.63	0.28	12.34	0.16	1.77	1.27	0	0	0.02	0.19	0.03	0.05	15.86	8.48	0.01	98.17	2.19	0.68	0	18	-27.04	13.2	4.65	41.01	134.64	869.13	699.98	1042.46	873.3	893.68	724.63	1026.01	749.47
12.946	0	0.18	0.15	0.04	0.16	0.09	0.13	0.08	1.11	1.11	99.65	0.77	3.4	88.18	0.06	0.19	1.11	0.55	14.71	0.16	1.49	1.39	0	0	0.02	0.16	0.03	0.04	17.19	7.76	0.01	91.64	4.1	0	0	18	-24.57	11.95	4.68	40.53	133.08	870.71	699.25	1045.31	874.7	896.43	725.3	1027.59	747.84
12.979	0	0.17	0.14	0.04	0.16	0.1	0.13	0.08	0.97	0.97	99.67	0.8	4.69	94.69	0.08	0.5	0.97	1.1	16.66	0.17	1.86	1.08	0	0	0.02	0.17	0.02	0.02	15.83	8.59	0.01	73.34	4.62	0	0	18	-23.19	7.6	5.01	40.58	135.55	872.56	699.1	1049	877.05	898.11	726.06	1031.98	747.33
13.012	0	0.17	0.13	0.04	0.16	0.12	0.13	0.08	1.67	1.67	99.67	0.89	5.33	95.93	0.06	1.13	1.67	1.66	17.74	0.15	3.32	1.39	0	0	0.02	0.16	0.02	0.01	16.22	5.75	0.01	74.44	5.71	0	1	24	-24.77	6.2	4.31	40.7	134.98	875.25	700.03	1048.81	873.95	898.83	726.54	1032.19	747.39
13.046	0	0.15	0.1	0.04	0.15	0.22	0.12	0.08	3.67	3.67	99.56	1.12	7.86	92.54	0.06	1.97	3.67	2.24	21.91	0.19	6.64	1.33	0	0	0.01	0.17	0.02	0	15.35	3.98	0.01	94.96	8.76	0	0	24	-29.77	9.41	5.36	41.16	135.18	873.87	696.24	1050.55	872.92	900.39	720.44	1033.37	744.75
13.079	0	0.13	0.09	0.05	0.14	0.41	0.12	0.08	4.66	3.86	99.18	1.81	10.58	92.77	0.08	3.23	4.66	2.54	29.18	0.39	10.87	0.9	0	0	0.01	0.22	0.02	0	14.45	3.86	0.01	80.12	10.62	0	0	24	-29.36	9.24	4.97	41.63	133.68	871.03	689.31	1056.95	876.19	902.27	715.79	1034.16	737.57
13.113	0	0.12	0.08	0.05	0.12	1.47	0.14	0.08	9.55	3.92	97.06	5.24	16.2	91.85	0.09	2.88	9.55	2.47	44.43	0.58	16.28	0.64	0	0	0.01	0.42	0.03	0.01	12.88	3.92	0.01	99.54	14.44	0	0	24	-28.02	9.89	4.62	42.25	131.45	870.55	683.7	1057.63	871.73	903.23	710.21	1032.55	733.82
13.146	0	0.13	0.06	0.04	0.12	1.39	0.13	0.08	10.74	5.58	97.22	2.93	18.01	81.31	0.09	2.23	10.74	1.98	36.55	0.71	11.3	0.71	0	0	0.01	0.64	0.05	0.03	13.23	5.58	0.01	87.79	17.89	0	0	24	-28.42	14.65	5.62	44.04	133.45	864.71	669.83	1058.51	865.76	901.06	696.92	1032.35	720.83
13.179	0	0.12	0.05	0.03	0.11	1.48	0.12	0.08	9.08	6.77	97.04	2.54	22.02	69.16	0.09	1.38	9.08	1.35	32.91	0.96	6.29	0.53	0	0	0.01	0.72	0.13	0.08	15.03	6.77	0.01	24.76	20.32	0	0	24	-24.88	17.96	3.6	46.6	136.52	856.85	650.15	1054.21	850.54	891.27	680.71	1026.2	701.43
13.213	0	0.09	0.03	0.02	0.08	1.53	0.07	0.09	5.04	5.04	96.94	4.46	27.44	67.01	0.1	0.88	5.04	0.71	19.16	1.09	2.89	0.69	0	0	0.01	0.92	0.32	0.35	14.39	8.93	0	29.8	27.61	0	1	30	-20.93	18.46	5.36	49.16	129.2	844.95	622.96	1045.67	827.92	887.09	652.03	1013.18	680.21
13.246	0	0.09	0.03	0.02	0.08	0.86	0.07	0.08	4.47	4.47	98.28	4.48	23.72	29.14	0.08	0.66	4.47	0.47	8.85	1.17	1.86	1.04	0	0	0.01	0.73	0.91	0.94	14.95	9.04	0	4.73	27.64	0	0	30	-14.31	26.44	8.13	50.34	117.86	832.75	600.42	1035.26	811.58	884.42	630.73	998.76	659.33
13.279	0	0.07	0.02	0.02	0.07	1.1	0.05	0.09	2.63	2.63	97.8	7.53	27.16	1.2	0.14	0.57	2.63	0.31	6.41	1.43	2.35	1.71	0	0	0.02	0.63	1.66	0.49	14.66	11.23	0.01	3.12	31.06	0	0	30	-9.13	44.04	6.13	54.63	98.29	816.11	571.15	1019.97	787.08	877.2	603.94	971.31	632.31
13.313	0	0.06	0.01	0.02	0.05	1.67	0.04	0.09	1.67	1.67	96.66	16	31.58	1.4	0.35	0.44	1.67	0.2	3.49	1.12	3.33	1.59	0	0	0.02	0.57	2.33	0.46	15.18	11.6	0.01	2.85	36.35	0	0	30	-8.96	43.29	3.5	54.45	84.98	812.6	562.24	1014.84	778.45	875.2	597.46	958.4	614.79
13.346	0	0.07	0.02	0.02	0.07	1.01	0.05	0.1	2.02	2.02	97.99	9.21	26.74	0.1	0.62	0.56	2.02	0.19	2.17	0.38	3.22	1.25	0	0	0.03	0.62	2.55	0.12	18.87	12.92	0.01	0.26	32.43	0	0	30	-11.72	56.44	3.37	56.24	65.93	810.08	550.46	1007.88	762.01	880.31	583.54	944.3	599.42
13.38	0	0.1	0.02	0.03	0.1	0.67	0.06	0.11	2.85	2.85	98.66	5.86	23.03	0.04	1.29	0.74	2.85	0.22	0.88	0.29	1.76	0.34	0	0	0.03	0.88	1.63	0.02	29.46	14.95	0.02	0.01	29.39	0	0	30	-4.89	61.53	3.07	55.28	54.69	810.83	536.71	997.71	741.08	880.31	572.12	934.48	579.59
13.413	0	0.14	0.04	0.04	0.15	0.34	0.08	0.12	4.63	4.63	99.32	2.34	15.47	0.01	2.91	0.88	4.63	0.33	0.66	0.25	1.54	0.2	0	0	0.04	1.12	1.12	0.02	34.36	14.02	0.03	0	23.46	0	0	30	-5.04	68.98	3.63	55.57	38.01	809.86	526.69	991.49	725.83	885.26	560.92	923.09	564.63
13.446	0	0.17	0.05	0.04	0.22	0.24	0.11	0.15	5.02	5.02	99.52	2.22	11.04	0.01	7.43	1.53	5.02	0.73	0.46	0.23	1.36	0.19	0	0	0.05	1.74	0.45	0.01	38.79	14.02	0.05	0	20.38	0	0	30	-2.54	71.18	7.19	56.42	32.79	809.3	514.87	989.26	711.63	889.09	551.66	921.88	551.82
13.48	0	0.24	0.06	0.06	0.43	0.18	0.2	0.2	8.77	8.77	99.15	8.15	4.42	0.02	15.18	1.78	8.77	1.53	0.5	0.29	1.34	0.09	0	0	0.06	3.19	0.2	0.01	48.01	12.67	0.09	0	17.55	0	0	30	-1.66	64.21	8.17	57.82	41.09	809.08	503.96	985.85	697.71	883.29	540.76	924.37	541.97
13.513	0	0.25	0.07	0.06	1.08	0.13	0.48	0.48	8.41	8.41	97.84	45.92	0	0.05	33.26	2.04	8.41	2.63	0.63	0.26	1.45	0.04	0	0	0.08	6.04	0.08	0.02	58.04	14.03	0.14	0	14.89	0	0	30	-1.99	60.23	9.54	58.95	45.43	808.59	495.15	985.48	687.35	881.4	532.81	926.83	532.67
13.546	0	0.28	0.08	0.08	2.1	0.11	0.73	0.94	6.87	8.21	95.8	80.86	0	0.01	43.32	3.02	6.87	5.16	0.92	0.17	1.83	0.03	0	0	0.11	8.21	0.05	0.02	67.94	16.84	0.18	0.01	13.18	0	0	30	1.38	66.98	9.42	59.35	37.12	808.95	487.13	986.05	682.03	886.32	526.49	923.43	526.26
13.58	0	0.58	0.1	0.18	3.29	0.06	0.46	1.43	4.61	11.09	93.43	85.02	0	0.01	33.49	7.64	4.61	11.67	1	0.13	2.05	0.03	0	0	0.16	11.09	0.03	0.02	81.45	25.64	0.43	0	8.12	0	0	30	6.42	66.71	11.96	60.97	38.23	808.09	477.81	988.75	673.91	888.95	524.48	926.31	516.35
13.613	0	0.83	0.09	0.26	3.21	0.06	0.23	1.4	3.58	12.66	93.57	70.84	0	0.01	20.8	11.95	3.58	17.47	0.93	0.15	3.45	0.06	0	0	0.18	12.66	0.02	0.02	83.58	27.69	0.51	0.01	7.17	0	0	30	4.71	66.13	11.3	62.22	35.95	807.7	473.02	985.78	666.19	887.19	517.51	922.28	509.72
13.646	0	0.95	0.09	0.39	2.65	0.05	0.13	1.29	2.35	10.23	94.7	64.45	0	0.02	10.23	15.81	2.35	17.93	0.91	0.1	6.12	0.13	0	0	0.22	10.26	0.02	0.02	84.93	31.97	0.93	0	5.47	0	0	30	7.68	65.59	16.13	64.89	37.32	808.09	465.27	989.59	659.02	892.41	514.96	927.41	502.01
13.68	0	0.94	0.1	0.5	2.81	0.04	0.12	1.27	2.24	7.56	94.39	78.15	0	0.01	7.56	20.35	2.24	14.12	0.83	0.13	6.05	0.2	0	0	0.18	13.2	0.01	0.01	88.84	33.55	2.17	0.07	3.27	0	0	30	2.64	70.03	15.17	63.31	29.2	809.51	460.93	990.23	658.49	895.85	503.38	924.93	500.79
13.713	0	0.93	0.1	0.49	2.23	0.04	0.1	1.05	2.46	3.22	95.54	77.48	0	0	3.22	20.32	2.11	11.36	0.91	0.14	4.23	0.17	0	0	0.2	10.26	0.01	0.02	88.39	36.11	2.46	0.01	3.23	0	0	30	4.92	75.43	14.23	65.26	25.52	807.62	455.41	992.42	656.41	899.13	502.69	923.39	494.79
13.747	0	1	0.1	0.49	2.56	0.03	0.1	1.39	2.08	2.57	94.87	84.66	0	0	2.31	23.01	2.57	9.44	0.8	0.13	1.43	0.07	0	0.01	0.18	18.58	0.01	0.02	91.58	42.99	7.38	0.03	2.08	0	0	30	3.67	71.65	12.46	64.42	31.62	805.69	452.42	992.94	656.5	893.85	498.08	924.98	492.57
13.78	0	1.04	0.11	0.51	2.32	0.03	0.1	1.14	1.8	3.08	95.35	82.81	0	0	1.12	21.51	3.08	8.82	0.94	0.2	1.8	0.08	0	0.01	0.23	21.27	0.02	0.02	91.39	41.49	12.53	0.01	1.8	0	0	30	2.9	79.36	10.71	62.97	21.23	802.15	451.28	991.94	657.34	896.71	497.15	916.37	489.11
13.813	0	0.98	0.09	0.5	2.69	0.03	0.09	1.59	1.91	2.98	94.63	85.41	0	0	0.47	26.17	2.98	10.76	1.2	0.33	2.46	0.12	0	0.02	0.39	13.69	0.04	0.06	89.16	43.61	17.98	0	1.91	0	0	30	3.01	82.17	5.91	61.66	17.74	802.47	453.15	991.62	659.71	895.32	498.43	910.74	489.68
13.847	0	0.85	0.1	0.47	2.23	0.03	0.08	1.53	1.63	1.85	95.54	75.41	0	0	0.38	24.69	1.85	12.19	1.09	0.21	5.06	0.12	0	0.06	0.75	12.25	0.09	0.11	82.59	42.77	27.63	0	1.63	0	0	30	3.24	83.46	2.01	61.27	15.81	799.66	459.26	987.84	664.6	890.14	504.03	902.42	494.08
13.88	0	0.77	0.09	0.5	2.27	0.03	0.08	1.78	1.69	1.81	95.45	76.31	0	0	0.62	26.63	1.81	12.48	1.55	0.29	7.31	0.17	0	0.06	0.75	9.66	0.17	0.1	81.26	43.97	28.57	0.01	1.69	0	0	30	1.01	80.85	1.29	58.34	18.27	798.29	464.62	985.29	668.21	885.23	505.92	902.04	498.78
13.913	0	0.67	0.08	0.46	2.69	0.03	0.07	2.73	1.85	1.35	94.55	80.92	0	0	1.35	31.92	1.17	13.34	1.72	0.3	7.37	0.17	0	0.09	0.6	8.06	0.18	0.1	79.4	47.59	29.34	0.01	1.85	0	0	30	0.47	74.55	-0.06	58.45	31.12	797.61	468.09	980.59	664.58	875.13	509.74	904.36	499.06
13.947	0	0.7	0.07	0.48	3.03	0.03	0.07	3.94	2.07	1.38	92.13	86.42	0	0	1.38	33.45	0.62	13.29	1.27	0.21	6.06	0.09	0	0.12	0.64	7.91	0.25	0.08	82.92	55.21	29.56	0.02	2.07	0	0	30	-1.65	78.74	3.39	55.97	20.34	793.18	470.6	978.8	671.7	879.43	508.55	899.29	504.15
13.98	0	0.69	0.07	0.46	3.73	0.03	0.07	3.6	2.09	2.24	92.55	91.67	0	0	2.24	37.14	0.71	12.24	0.92	0.12	3.62	0.04	0	0.09	0.38	11.59	0.18	0.02	86.04	49.46	28.28	0.04	2.09	0	0	30	-3.43	77.22	-2.73	55.46	23.76	793.42	467.71	972.26	663.08	869.43	501.79	893.17	500.66
14.013	0	0.75	0.07	0.5	3.73	0.03	0.07	3.62	2.07	2	92.53	93.03	0	0.02	2	36.11	0.56	11.38	0.67	0.09	2.8	0.02	0	0.11	0.43	10.64	0.18	0.02	89.47	51.72	29.43	0.03	2.07	0	0	30	-3.05	65.86	-0.53	56.26	38.48	789.34	468.49	971.42	664.94	861.53	507.72	899.34	500.51
14.047	0	0.59	0.06	0.42	3.68	0.03	0.07	4.07	2.16	3.13	91.86	92.49	0	0	3.13	39.24	0.5	9.65	0.6	0.07	2.79	0.02	0	0.15	0.27	6.08	0.16	0.02	85.34	52.13	35.22	0.03	2.16	0	0	30	0.16	75.03	0.17	57	28.84	788.73	466.76	975.14	668.48	868.96	508.19	896.55	499.8
14.08	0	0.62	0.07	0.43	3	0.03	0.09	2.62	2.33	5.05	94	89.59	0	0	5.05	32.44	0.56	7.3	0.51	0.04	2.62	0.02	0	0.1	0.1	7.91	0.08	0.01	87.68	48.41	30.95	0.04	2.33	0	0	30	-3.59	73.72	-6.14	55.72	29.97	791.27	464.3	971.46	660.45	862.01	499.59	891.83	496.65
14.114	0	0.52	0.07	0.4	2.51	0.03	0.1	2.22	2.82	6.41	94.98	86.12	0	0	7.16	30.21	0.66	4.41	0.77	0.06	3.32	0.03	0	0.06	0.04	6.41	0.06	0.02	85.84	47.42	36.35	0.16	2.82	0	0	30	0.19	74.07	-1.39	57.12	28.9	790.38	460.41	973.83	659.64	867.74	501.17	895.56	493.34
14.147	0	0.57	0.08	0.45	2.48	0.04	0.1	2.84	2.85	7.1	94.31	87.33	0	0	7.1	28.71	0.75	4.16	1.19	0.08	3.71	0.05	0	0.06	0.05	9.01	0.04	0.03	88.65	55.3	39.88	0.08	2.85	0	0	30	1.72	75.14	-1.93	57.23	27.03	790.94	463.94	972.84	661.79	868.34	505.93	893.76	496.73
14.18	0	0.6	0.08	0.47	2.26	0.03	0.1	2.71	2.53	6.42	94.59	85.88	0	0	6.42	26.43	0.72	3.59	1.21	0.12	3.76	0.06	0	0.08	0.07	9.59	0.04	0.03	89.37	57.58	40.59	0.08	2.53	0	0	30	3.25	73.9	2.74	57.04	27.4	791.17	466.09	975.38	666.43	873.11	510.63	898.43	500.17
14.214	0	0.64	0.09	0.48	2.3	0.03	0.1	2.29	2.09	6.6	95.4	86.05	0	0	6.6	25.54	0.67	3.64	1.8	0.19	3.3	0.07	0	0.09	0.09	13.39	0.02	0.02	90.43	54.18	47.59	0.21	2.09	0	0	30	1.65	75.22	0.65	54.47	27.56	792.95	471.13	970.28	664.29	869.61	511.93	895.99	503.96
14.247	0	0.71	0.1	0.49	1.96	0.03	0.12	1.5	2.03	7.24	96.08	79.89	0	0.06	7.24	19.56	0.75	3.6	2.03	0.47	3.46	0.11	0	0.1	0.16	18.15	0.02	0.01	90.93	49.13	46.66	0.78	1.96	0	0	30	-0.34	58.76	1.78	53.64	43.45	797.44	478.98	968.66	664.3	863.08	518.56	905.82	510.76
14.28	0	0.74	0.1	0.48	2.44	0.03	0.13	1.56	1.67	9.53	95.11	84.03	0	0.35	9.53	21.26	0.75	4.3	1.33	0.7	2.27	0.1	0	0.1	0.13	22.84	0.02	0	92.73	45.5	42.14	0.06	1.67	0	0	30	-1.68	50.24	-3.82	53.56	53.28	797.97	482.42	970.48	667.39	856.07	524.34	907.83	511.71
14.314	0	0.8	0.1	0.54	3.22	0.03	0.14	1.58	1.28	11.25	93.56	90.24	0	0.42	11.25	24.21	0.68	5.25	1.27	1.16	2.4	0.12	0	0.07	0.12	46.45	0.01	0	96.81	40.13	26.33	0.02	1.28	0	0	30	0.11	49.35	-4.22	53.25	58.98	795.11	483.55	971.71	671.38	852.55	529.64	908.85	512.08
14.347	0	0.78	0.09	0.6	4.05	0.03	0.13	1.68	1.09	12.71	91.89	93.17	0	0.99	12.71	28.39	0.7	6.82	1.03	1.71	4.28	0.14	0	0.09	0.25	49.12	0.01	0	97.46	34.45	24.37	0	1.09	0	0	30	-2.58	45.03	-4.56	54.19	71.38	793.93	480.62	974.32	672.04	846	526.6	915.4	509.88
14.381	0	0.83	0.1	0.8	3.76	0.03	0.15	1.45	1.61	15.06	92.49	91.91	0	3.91	15.06	24.51	0.76	7.31	1.61	3.2	9.44	0.21	0	0.06	0.28	77.05	0.01	0	99.07	31.82	20.02	0.26	0.97	0.21	0	30	0.46	38.01	0.09	55.66	73.39	788.61	471.81	981.72	679.04	849.02	520.3	921.23	507.2
14.414	0	0.81	0.11	0.86	3.08	0.03	0.14	0.94	1.4	13.4	93.85	90.74	0	1.03	13.4	22.46	0.81	5.2	1.4	3.05	10.12	0.14	0	0.06	0.27	83.47	0	0	99.27	27.12	20.93	3.49	0.76	0.55	0	30	2.73	44.84	4.5	56.23	70.06	786.17	463.01	989.94	682.06	856.95	514.19	925.99	502.31
14.447	0	0.75	0.1	0.89	3.23	0.03	0.13	1.07	1.4	12.68	93.54	93.03	0	5.2	12.68	26.2	0.81	4.18	1.4	3.47	10.8	0.07	0	0.07	0.21	84.24	0	0	99.39	28.22	20.36	2.29	0.78	0.77	0	30	7.26	36.52	9.6	58.52	79.32	790.32	450.24	996.16	670.61	861.08	504.2	939.69	493.61
14.481	0	0.64	0.09	0.7	4.83	0.03	0.13	1.63	1.79	15.07	90.33	96.54	0	16.85	15.07	35.4	0.82	3.25	1.79	3.67	6.62	0.04	0	0.15	0.18	76.12	0	0	99.34	27.92	17.18	0.48	0.72	1.09	0	30	11.02	29.98	11.64	61.64	90.1	794.61	439.85	1001.79	661.71	862.37	494.01	952.25	487.77
14.514	0	0.44	0.05	0.64	9.89	0.03	0.1	3.15	0.93	16.89	80.21	99.3	0	18.84	16.89	55.7	0.9	3.5	0.93	2.09	5.58	0.03	0	0.26	0.2	69.2	0	0	99.23	21.67	13.99	0.09	0.54	0.5	0	30	9.86	29.3	11.81	63.61	97.7	800.11	432.03	1009.59	653.67	866.1	488.04	963.49	480.18
14.547	0	0.33	0.03	0.57	17.48	0.03	0.09	5.76	0.63	18.7	65.04	99.81	0	35.51	18.7	72.27	0.92	3.72	0.63	1.22	3.66	0.03	0	0.4	0.34	61.31	0	0	99.23	18.21	11.6	0.02	0.45	0.27	0	30	8.83	24.98	11.37	64.65	104.07	807.63	429.31	1016.26	650.28	869.66	482.89	973.65	478.85
14.581	0	0.29	0.03	0.57	20.21	0.03	0.08	6.06	1.18	16.66	59.59	99.9	0	46.24	16.66	79.53	0.99	3.17	0.46	0.56	2.6	0.04	0	1.18	0.47	57.86	0	0.01	99.34	14.88	8.95	0.06	0.29	0.18	0	30	7.49	22.75	13.29	65.53	107.08	808.81	425.9	1021.27	649.35	873.07	479.71	980.13	477.53
14.614	0	0.24	0.02	0.53	26.51	0.03	0.08	8.65	1.52	19.07	48.49	99.95	0	57.73	19.07	87.86	0.9	2.76	0.23	0.28	1.77	0.04	0	1.52	0.44	52.71	0	0.01	99.36	13.75	6.99	0.02	0.27	0.14	0	30	9.51	20.44	13.46	66.49	107.83	814.1	426.01	1025.46	648.95	877.44	479.54	985.27	478.47
14.647	0	0.22	0.02	0.51	31.78	0.02	0.08	10.22	2.64	19.81	43.22	99.97	0	61.13	19.81	94.02	0.84	3.1	0.26	0.1	1.24	0.03	0	2.64	0.55	39.02	0	0.01	99.49	10.93	4.78	0.02	0.21	0.03	0	30	9.84	19.74	11.99	66.64	107.09	819.35	425.75	1030.31	648.2	881.42	481.42	988.36	475.61
14.681	0	0.22	0.02	0.5	34.72	0.02	0.08	9.69	3.6	20.89	40.28	99.97	0	55.59	20.89	95.6	0.74	4.04	0.32	0.04	0.91	0.03	0	3.6	0.65	24.04	0	0.02	99.63	5.91	2.6	0.01	0.19	0	0	30	11.76	20.88	13.43	67.5	106.58	823.59	425.27	1034.81	648.08	887.37	480.78	993.9	477.2
14.714	0	0.21	0.02	0.46	40.45	0.02	0.11	12.31	4.61	15.13	34.55	99.97	0	60.07	25.6	96.63	0.65	5.37	0.34	0.02	0.76	0.02	0	4.61	1.02	15.13	0	0.04	99.59	5.27	2.43	0.05	0.18	0	0	24	11.78	19.96	12.27	67.55	108.69	830.72	431.65	1035.64	647.08	889.38	486.31	997.98	481.72
14.748	0	0.21	0.02	0.47	42.32	0.03	0.12	13.34	6.79	5.97	32.68	99.98	0	66.69	26.29	96.98	0.57	6.65	0.62	0.01	1.27	0.03	0	6.79	0.92	5.97	0	0.09	99.67	5.18	1.23	0.1	0.17	0	0	24	12.24	18.53	11.77	68.17	106.54	834.54	434.82	1036.77	649.42	892.12	486.79	998.64	485.11
14.781	0	0.19	0.02	0.49	38.18	0.03	0.16	11.59	11.32	2.89	36.82	99.97	0	47.61	26.98	95.39	0.56	3.53	0.96	0.02	2.25	0.06	0	11.32	1.02	2.89	0	0.15	99.67	5.35	1.07	10.32	0.17	0	0	24	15.68	22.48	9.86	68.43	106.2	840.52	441.44	1037.3	650.12	894.2	495.82	1000.18	489.04
14.814	0	0.19	0.02	0.54	32.37	0.03	0.16	9.42	12.09	3.8	42.63	99.96	0	31.12	25.28	92.48	0.56	1.63	1.51	0.04	3.8	0.1	0	12.09	0.68	1.97	0	0.07	99.66	6.3	0.9	22.16	0.16	0	0	24	13.8	25.97	10.13	68.52	97.29	841.55	444.93	1033.91	650.28	897.25	496.08	994.42	491.34
14.848	0	0.17	0.02	0.56	31.44	0.03	0.37	9.74	24.96	5.58	43.56	99.96	-2.58	63.83	28.37	89.92	0.5	0.94	1.51	0.05	5.58	0.25	0	24.96	0.69	0.65	0	0.03	99.52	7.33	0.61	9.29	0.13	0	0	24	9.68	19.16	7.06	68.65	103.16	844.78	453.05	1033.06	654.19	892.8	500.99	995.88	497.03
14.881	0	0.19	0.02	0.55	27.71	0.03	0.47	7.71	28.1	5.03	47.29	99.93	-3.63	65.4	28.1	85.03	0.49	0.57	1.06	0.07	5.03	0.27	0	28.2	0.75	0.55	0	0.07	99.43	6.73	0.55	2.94	0.11	0	0	24	13.17	18.82	8.92	68.38	103.63	842.28	456.59	1030.26	657.44	891.48	504.87	995.09	502.86
14.914	0	0.21	0.03	0.5	24.66	0.02	1.1	6.2	29.06	3.46	50.69	99.89	-7.84	76.44	29.06	78.88	0.42	0.39	0.53	0.08	3.46	0.13	0	41.09	0.96	0.24	0	0.06	99.26	6.47	0.37	0.38	0.08	0	0	24	8.34	16.11	6.61	68.25	106.34	842.02	459.14	1029.04	658.42	887.43	506.34	993.7	502.7
14.948	0	0.2	0.03	0.43	27.37	0.02	3.59	6.57	33.8	2.08	47.63	99.88	-14.74	76.19	33.8	78.13	0.32	0.3	0.24	0.06	2.08	0.06	0	59.14	1.27	0.07	0	0.28	98.8	4.06	0.23	0.05	0.06	0	0	24	9.63	16.18	7.21	67.94	107.76	840.54	463.49	1027.36	662.08	885.74	511.32	993.43	507.68
14.981	0	0.23	0.03	0.44	22.52	0.02	3.98	4.67	30.45	1.78	54.97	99.83	-15.15	76.07	30.45	73.81	0.3	0.18	0.16	0.05	1.78	0.03	0	62.59	1.14	0.08	0	0.88	98.59	3.14	0.23	0.1	0.05	0.01	0	24	8.34	16.22	7.48	67.63	109.01	838.75	468.72	1024.77	665.57	883.23	516.22	992.18	512.71
15.014	0	0.26	0.03	0.47	17.51	0.02	5.15	3.12	24.93	1.44	64.98	99.76	-16.87	80.04	24.93	70.16	0.24	0.15	0.14	0.02	1.44	0.01	0	70.85	1.95	0.05	0	1.39	98.01	2.32	0.21	0.01	0.04	0.03	0	24	6.88	15.06	6.74	67.1	108.93	839.99	476.51	1021.83	669.8	881.68	520.76	990.6	520.12
15.048	0	0.28	0.03	0.47	16.58	0.02	5.64	2.96	22.08	0.95	66.85	99.75	-18.31	68.98	22.08	71.7	0.17	0.26	0.19	0.01	0.95	0	0	75.19	2.69	0.03	0	4.54	96.35	2.19	0.23	0	0.05	0.04	0	24	2.85	18	6.07	66.38	104.66	842.14	484.81	1018.31	672.69	882.49	524.97	987.13	526.8
15.081	0	0.29	0.03	0.5	16.49	0.02	5.22	3.05	20.4	0.93	67.02	99.77	-19.37	60.41	20.4	73.99	0.15	0.45	0.39	0.01	0.93	0	0	74.89	5.17	0.03	0.01	9.42	94.67	2.14	0.25	0	0.06	0.06	0	24	3.83	19.89	7.07	65.36	106.18	842.72	493.18	1015.54	675.85	881.67	533.98	987.84	535.18
15.115	0	0.32	0.03	0.47	15.01	0.03	5.34	2.92	19.14	0.77	69.98	99.67	-21.79	64.46	19.14	74.17	0.12	0.81	1.31	0.01	0.77	0	0	75.38	7.77	0.02	0.01	20.2	90.11	1.76	0.26	0	0.07	0.11	0	24	4.85	19.02	6.45	64.03	103.91	843.21	502.73	1013.09	682.71	881.13	543.52	985.04	543.45
15.148	0	0.27	0.03	0.4	13.24	0.03	4.08	2.91	17.92	0.8	73.52	99.42	-20.09	73.43	17.92	75.15	0.1	1.37	1.07	0.01	0.8	0	0	70.74	9.97	0.02	0.02	18.32	82.15	1.4	0.26	0	0.09	0.19	0	24	-0.58	16.92	6.49	63.35	105.71	841.38	512.9	1008.55	689.58	877.09	549.75	982.73	553.5
15.181	0	0.21	0.03	0.32	12.35	0.03	1.95	3.11	14.25	0.7	75.31	99.24	-13.97	64.61	14.25	79.12	0.09	2.74	0.72	0	0.7	0	0	61.12	9.2	0.02	0.03	10.09	74.84	1.35	0.23	0	0.1	0.32	0	24	-12.87	18.99	5.92	63.04	104.88	844.85	527.91	1002.31	693.69	875.9	555.93	980.25	566.5
15.215	0	0.15	0.03	0.18	10.47	0.02	0.87	3.49	11.84	0.42	79.07	97.96	-7.43	58.49	11.84	81.78	0.08	5.3	0.39	0	0.42	0	0	49.5	6.73	0.02	0.03	3.8	59.76	1.41	0.2	0	0.1	0.43	0	24	-18.45	20.29	6.78	62.39	103.45	846.63	542.64	991.52	692.8	872.96	566.68	975.63	579.38
15.248	0	0.16	0.02	0.16	14.49	0.02	0.47	5.47	11.89	0.23	71.03	98.25	-3.44	66.8	11.89	86.07	0.07	12.07	0.26	0	0.23	0	0	39.84	5.18	0.02	0.04	2.62	57.41	1.59	0.18	0	0.11	0.56	0	24	-10.71	18.5	7.42	61	102.43	844.03	552.82	987.4	702.5	870.51	578.15	972.13	591.08
15.281	0	0.14	0.02	0.1	17.07	0.02	0.31	8.54	11.79	0.12	65.87	96.61	-0.34	65.65	11.79	89.9	0.05	19.95	0.25	0	0.12	0	0	33.47	3.41	0.01	0.05	0.92	45.13	1.44	0.18	0	0.13	0.52	0	24	-14.11	18.76	9.03	59.98	106.09	841.21	564.07	985.08	712.32	867.93	587.95	972.73	604.45
15.315	0	0.11	0.02	0.05	19.35	0.02	0.17	14.02	13.02	0.11	61.29	91.12	0	58.87	13.02	94.77	0.03	27.53	0.33	0	0.11	0.01	0	23.61	1.82	0.01	0.04	0.51	27.54	1.15	0.18	0	0.15	0.49	0	24	-14.25	20.21	9.42	58.94	107.08	838.74	573.12	984.34	723.18	866.44	596.7	972	614.69
15.348	0	0.13	0.02	0.05	23.23	0.03	0.11	17.9	12.38	0.17	53.55	91.58	0	55.48	12.38	96.65	0.03	32.91	0.56	0	0.17	0.01	0	16.63	0.89	0.01	0.03	0.37	26.38	1.5	0.15	0	0.17	0.43	0	24	-20.5	20.9	9.73	59.01	109.26	835.66	579.67	984.38	732.42	864.63	600.4	971.63	622.54
15.382	0	0.13	0.02	0.04	26.24	0.03	0.07	24.29	7.83	0.37	48.76	85.82	0	60.05	12.34	98.45	0.02	40.23	0.85	0	0.37	0.04	0	7.83	0.41	0.01	0.03	0.14	17.29	1.7	0.13	0	0.29	0.35	0	24	-22.18	19.96	7.7	59.09	109.21	833.93	583.71	985.08	737.46	862.41	604.5	969.04	628.09
15.415	0	0.16	0.02	0.03	31.37	0.03	0.05	30.84	3.67	0.37	43.63	85.85	0	78.12	12.15	99.29	0.02	46.45	0.9	0	0.37	0.04	0	3.67	0.18	0.01	0.02	0.1	16.48	2.72	0.11	0	0.39	0.19	0	24	-24.25	15.64	10.02	58.82	109.53	832.5	589.33	985.18	744.46	863.54	608.79	970.1	634.09
15.448	0	0.2	0.02	0.04	39.77	0.03	0.05	39.22	2.5	0.34	35.23	90.02	0	68.74	14.62	99.73	0.01	50.97	1.16	0	0.34	0.05	0	2.5	0.09	0.01	0.02	0.04	20.97	4.17	0.09	0	0.39	0.15	0	24	-28.04	18.06	9.55	58.51	105.32	834.3	590.73	984.03	742.06	865.41	609.05	967.76	633.9
15.482	0	0.21	0.02	0.03	44.02	0.03	0.05	51.54	0.74	0.26	23.46	87.91	0	70.93	15.87	99.89	0.01	55.74	1.12	0	0.26	0.05	0	0.74	0.06	0.01	0.01	0.03	18.14	9.98	0.06	0	0.63	0	0	24	-28	17.54	8.81	58.76	105.65	835.07	590.57	984.62	741.47	865.26	609.1	968.01	633.68
15.515	0	0.29	0.01	0.04	52.21	0.03	0.05	65.7	0.32	0.23	9.3	90.61	0	73.8	16.04	99.95	0.01	62.13	0.94	0.01	0.23	0.03	0	0.32	0.05	0	0.01	0.03	21.59	17.47	0.05	0	0.75	0	0	24	-29.7	16.82	8.46	58.81	106.46	835.9	590.37	985.9	741.41	865.52	608.93	969.31	632.61
15.548	0	0.4	0.02	0.04	61.67	0.03	0.05	76.09	0.25	0.18	0	92.87	0	76.7	16.91	99.97	0.01	69.16	0.7	0.01	0.18	0.03	0	0.25	0.04	0	0.01	0.04	25.3	21.74	0.04	0	0.71	0	0	24	-28.18	16.04	8.69	58.46	104.39	836.13	590.7	985.56	742.24	866.33	610.07	968.5	631.5
15.582	0	0.7	0.02	0.06	71.52	0.03	0.05	88.68	0.07	0.07	0	97.03	0	80	14.89	99.98	0.01	76.23	0.51	0.01	0.17	0.02	0	0.07	0.03	0	0.01	0.07	36.73	38.3	0.02	0	0.69	0	0	24	-29.24	15.07	9.75	58.36	103.38	837.89	590.63	984.55	739.8	867.82	609.6	969.31	629.27
15.615	0	1.04	0.02	0.07	78.67	0.03	0.04	92.8	0.09	0.06	0	97.77	0	73.61	14.35	99.99	0.01	84.46	0.33	0.01	0.21	0.01	0	0.06	0.02	0	0	0.09	40.37	42.54	0.02	0	0.66	0	0	24	-27.15	16.87	9.75	58.53	104.12	838.72	589.44	985.45	739.25	868.39	609.35	970.81	628.1
15.648	0	1.42	0.02	0.09	81.43	0.03	0.04	95.5	0.12	0.03	0	98.52	0	65.97	11.54	99.99	0.01	88.49	0.32	0.01	0.26	0.02	0	0.03	0.02	0	0	0.12	45.56	53.32	0.02	0	0.58	0	0	24	-27.93	18.69	9.63	58.24	104.15	837.92	586.8	987.96	739.69	869.12	608.08	971.87	625.13
15.682	0	1.7	0.02	0.15	82.51	0.03	0.04	97.47	0.13	0.02	0	99.52	0	75.58	10.66	99.99	0.01	84.05	0.43	0.01	0.35	0.02	0	0.02	0.03	0	0	0.13	59.65	72.92	0.02	0.02	0.59	0	0	24	-23.66	16.35	11.87	58.58	102.25	838.59	587.09	986.86	738.21	871.65	608.26	971.99	627.91
15.715	0	1.06	0.02	0.15	69.72	0.03	0.03	95.37	0.12	0.03	0	99.45	0	68.54	6.58	99.98	0	70.43	0.72	0.02	0.51	0.04	0	0.03	0.03	0	0	0.12	58.07	75.61	0.02	22.5	0.65	0	0	24	-18.19	18.11	11.8	58.78	100.44	838.47	586.62	986.49	738.54	872.09	609.75	970.89	627.81
15.749	0	0.47	0.02	0.17	45.74	0.03	0.03	90.88	0.1	0.02	0	99.51	0	81.52	4.8	99.97	0	46.2	2.26	0.03	0.78	0.12	0	0.02	0.04	0	0	0.1	59.59	84.21	0.02	46.77	0.7	0	0	24	-15.64	14.58	11.18	59	100.47	834.71	581.31	992.6	745.54	872.37	607.07	971.58	622.9
15.782	0	0.19	0.02	0.14	24.09	0.03	0.03	80.64	0.27	0.02	0	99.32	0	85.17	5.11	99.92	0.01	23.55	2.35	0.06	0.63	0.04	0	0.02	0.07	0	0	0.27	55.45	85.68	0.02	2.07	0.67	0	0	24	-16.3	13.26	10.61	59.67	108.67	830.7	574.78	1001.87	752.93	870.97	602.9	978.46	618.89
15.815	0	0.09	0.02	0.09	13.09	0.03	0.03	67.63	0.62	0.03	7.37	98.07	0	73.71	5.42	99.78	0.01	11.22	2.14	0.1	0.45	0.01	0	0.03	0.11	0	0.01	0.62	42.42	81.26	0.03	0.08	0.69	0	0	24	-13.63	16.84	11.07	59.59	111.47	825.07	566.83	1011.67	762.84	872.58	597.98	982.76	614.88
15.849	0	0.06	0.02	0.07	8.81	0.03	0.03	56.51	1.65	0.03	18.49	96.48	0	60.41	5.21	99.24	0.01	4.29	1.65	0.17	0.37	0	0	0.03	0.22	0	0.01	2.97	35.3	77.54	0.04	0.48	0.71	0.03	0	24	-10.31	19.89	11.34	58.93	108.47	818.44	557.29	1020.92	771.4	875.36	594.56	983.12	606.88
15.882	0	0.06	0.02	0.06	6.94	0.03	0.03	43.75	1.09	0.04	31.25	94.46	0	54.84	5.07	97.64	0.01	1.38	1.09	0.23	0.21	0	0	0.04	0.48	0	0.03	14.39	30.99	69.87	0.06	0.07	0.75	0.09	0	24	-10.13	21.03	8.92	59.42	107.03	825.25	549.02	1026.18	762.75	879.79	586.46	986.36	596.37
15.915	0	0.05	0.02	0.05	5.36	0.03	0.04	30.7	0.78	0.08	44.3	87.68	0	40.23	6.23	93.06	0.01	0.5	0.63	0.22	0.16	0	0	0.08	0.92	0	0.05	14.88	24.7	60.68	0.08	0.04	0.78	0.24	0	24	-2.61	23.98	9.98	61.08	104.78	828.05	537.15	1027.88	750.63	884.15	577.62	988.57	586.29
15.949	0	0.04	0.02	0.03	3.82	0.03	0.04	14.11	0.78	0.16	71.77	66.36	0	39.73	7.44	87.58	0.01	0.41	0.45	0.12	0.21	0	0	0.16	1.23	0	0.05	12.5	14.2	41.22	0.11	0.05	0.78	0.27	0	24	-1.67	24.08	11.39	62	104.25	831.96	524.44	1030.96	735.94	889.13	565.82	993.05	574.1
15.982	0	0.04	0.02	0.03	4.3	0.03	0.06	14.09	0.85	0.21	71.81	59.77	0	58.48	15	83.2	0.01	0.57	0.49	0.06	0.35	0	0	0.21	2.14	0	0.07	6.15	15.06	37.85	0.13	0.01	0.85	0.4	0	24	4.71	20.29	11.58	63.56	103.16	833.92	510.88	1032.87	723.39	891.28	555.23	994.27	561
16.015	0	0.03	0.03	0.03	4.5	0.03	0.1	11.25	0.76	0.35	77.5	44.51	0	48.91	22.32	79.39	0.01	0.79	0.4	0.02	0.67	0	0	0.35	2.9	0	0.09	2.46	11.2	27.94	0.18	0.07	0.76	0.31	0	24	6.38	22.22	12.51	66.88	103.2	837.37	495.99	1035.03	706.9	895.08	540.39	998.05	547.31
16.049	0	0.03	0.02	0.02	5.54	0.03	0.11	11.78	0.72	0.72	76.44	47.49	0	70.21	26.91	82.11	0.02	1.12	0.39	0.01	1.51	0	0	0.72	2.69	0	0.06	1.36	9.98	21.54	0.26	0.04	0.72	0.25	0	24	7.22	17.71	12.32	68.48	104.08	839.45	485.15	1036.39	694.66	895.85	530.83	999.83	535.37
16.082	0	0.03	0.02	0.03	6.63	0.03	0.12	13.22	0.84	0.84	73.55	58.5	0	68.24	29.02	84.65	0.02	1.12	0.4	0.01	3.22	0.01	0	0.84	2.19	0.01	0.03	0.26	12.96	20.06	0.25	0.37	0.54	0.07	0	24	13.23	18.18	13.06	70.03	103.05	842.73	472.84	1036.11	679.45	898.45	519.34	1001.37	524.43
16.116	0	0.02	0.02	0.03	7.09	0.03	0.13	12.3	1.94	1.94	75.39	55.57	0	81.37	32.8	87.19	0.03	0.94	0.43	0.01	6.33	0.05	0	1.94	2.38	0.01	0.02	0.32	8.92	11.93	0.42	0.91	0.52	0.02	0	24	13.33	14.63	14.18	70.37	107.69	847.29	465.8	1041.88	668.88	902.46	517.51	1010.14	515.99
16.149	0	0.02	0.02	0.03	7.1	0.03	0.15	11.98	3.21	3.21	76.05	53.93	0	68.96	34.21	88.02	0.04	0.71	0.81	0.02	8.19	0.06	0	3.21	2.08	0.01	0.01	0.99	7.27	9.18	0.61	3.58	0.54	0	0	24	15.24	18.01	14.22	71.59	104.88	850.69	458.28	1048.58	665.21	908.96	513.08	1013.71	508.01
16.182	0	0.02	0.02	0.03	6.37	0.03	0.12	10.66	2.63	2.63	78.67	55.59	0	80.66	31.1	88.11	0.04	0.64	1.65	0.04	9.87	0.04	0	2.63	1.66	0.01	0.01	2.16	8.02	9.13	0.8	11.04	0.53	0	0	24	17.38	14.86	11.37	75.24	108.12	857.37	453.75	1052.78	659.71	910.35	508.75	1018.26	501.94
16.216	0	0.03	0.02	0.03	5.54	0.03	0.12	7.56	2.99	2.73	84.87	74.12	-0.24	73.83	29.64	85.66	0.08	0.42	2.99	0.09	8.38	0.03	0	2.73	1.74	0.01	0.01	20.77	6.1	4.21	1.26	15.76	0.43	0	0	24	13.38	16.81	12.55	75.78	109.04	858.1	447.76	1053.91	651.66	912.1	502.33	1020.94	495.79
16.249	0	0.02	0.02	0.04	4.32	0.03	0.11	6.32	3.9	2.86	87.35	65.79	-2.91	84.64	29.24	81.81	0.08	0.28	3.9	0.19	15.82	0.04	0	2.86	1.59	0.01	0.01	19.66	6.62	3.97	1.08	12.12	0.43	0	0	24	16.38	13.47	12.48	77.47	106.56	861.59	443.56	1054.68	647.34	914.87	495.6	1021.4	492.81
16.282	0	0.02	0.03	0.08	3.05	0.03	0.1	4.86	3.98	3.98	90.28	47.2	-7.4	69.83	27.43	78.19	0.1	0.2	3.49	0.48	27.81	0.12	0	3.98	2.09	0.01	0	13.75	7.55	2.79	1.15	1.25	0.37	0	0	24	15.05	17.8	15.51	77.82	104.34	863.02	437.33	1059.18	642.08	921.72	490.34	1026.05	488.44
16.316	0	0.03	0.04	0.22	1.39	0.03	0.09	2.13	9.06	9.06	95.73	34.73	-15.48	65.58	19.82	66.27	0.11	0.13	2.8	0.75	41.04	0.36	0	9.06	3.59	0.01	0	19.22	10.96	1.98	0.86	0.62	0.3	0	0	24	21.49	18.78	11.77	77.85	115.34	866.99	433.92	1060.83	637.07	916.84	489.77	1032.08	485.13
16.349	0	0.03	0.04	0.29	0.83	0.03	0.09	1.25	11.14	11.14	97.51	22.15	-16.84	60.52	14.31	59.02	0.11	0.1	2.58	1	43.94	0.72	0	11.14	6.1	0.01	0.01	18.67	8.97	1.65	0.74	0.27	0.27	0	0	24	23.81	19.87	13.36	77.87	111.49	870.94	430.96	1064.38	632.29	923.83	489.62	1035.04	481.78
16.383	0	0.1	0.04	0.08	1.41	0.03	0.21	1.12	12.38	12.85	97.17	72.25	-11.81	75.04	12.38	58.13	0.09	0.11	2.23	1.15	12.85	0.35	0	18.15	8.28	0.03	0.01	47.11	14.33	1.93	0.5	0.74	0.2	0.04	0	24	20.6	16.5	11.86	77.95	111.57	872.33	428.41	1065.72	632.36	923.38	482.73	1034.89	479.06
16.416	0	0.09	0.04	0.08	1.78	0.03	0.21	1.35	10.71	10.3	96.44	64.35	-9.08	83.18	10.71	64.32	0.08	0.15	1.82	1.02	10.3	0.28	0	20.33	9.71	0.04	0	36.36	16.22	1.81	0.33	1.11	0.17	0.05	0	24	19.18	14.01	14.2	78.24	113.61	871.7	425.19	1065.13	627.19	923.94	477.68	1037.54	478.42
16.449	0	0.09	0.03	0.08	2.3	0.03	0.3	1.68	9.62	6.32	95.4	78.13	-10.76	63.91	9.62	71.06	0.06	0.16	2.04	0.6	6.32	0.23	0	26.93	15	0.04	0	38.12	16.55	1.52	0.25	0.3	0.19	0.06	0	24	21.04	19.14	10.28	78.05	122.79	870.62	421.7	1066.4	628.59	916.85	475.09	1039.64	475.39
16.483	0	0.11	0.03	0.11	2.9	0.03	0.39	2.04	8.72	5.17	94.19	92.28	-14.78	88.39	8.72	76.83	0.07	0.16	2.91	0.67	5.17	0.32	0	31.41	21.43	0.06	0	47.37	19.46	1.4	0.2	0.9	0.18	0.11	0	24	20.47	11.85	9.55	77.96	118.07	871.65	420.34	1064.89	624.82	917.44	474.31	1035.44	470.26
16.516	0	0.12	0.02	0.14	3.56	0.03	0.31	2.28	6.27	3.67	92.88	93.46	-12.95	90.54	6.27	81.84	0.06	0.24	3.05	0.5	3.67	0.14	0	28.99	25.71	0.06	0	44.59	24.33	1.43	0.23	0.15	0.19	0.09	0	24	11.88	10.71	13.31	77.79	118.15	870.52	420.76	1064.24	621.53	920.04	470.55	1038.16	472.75
16.549	0	0.12	0.02	0.13	3.96	0.03	0.31	2.86	5.9	2.93	92.08	98.11	-15.06	88.06	5.9	88.01	0.05	0.36	4.64	0.36	2.93	0.13	0	29.34	29.58	0.05	0	54.47	19.41	1.12	0.21	1.02	0.2	0.09	0	24	13.21	12.01	12.95	77.71	119.98	870.07	418.38	1067.66	623.32	920.5	470.54	1040.48	470.79
16.583	0	0.07	0.02	0.07	3.84	0.03	0.33	3.3	6.58	1.79	92.32	96.08	-11.54	94.35	6.58	91.26	0.03	0.51	4.83	0.33	1.79	0.06	0	32.27	24.74	0.02	0	41.89	10.06	0.61	0.2	1.05	0.25	0.08	0	24	14.04	7.92	10.3	77.21	122.95	871.28	417.57	1071.05	626.64	918.76	471.35	1041.67	468.13
16.616	0	0.05	0.02	0.06	4.33	0.03	0.27	3.8	7.55	0.64	91.35	91.44	-6.64	96.04	7.55	93.72	0.03	0.64	3.41	0.29	0.64	0.02	0	29.1	21.94	0.01	0	26.48	9.35	0.56	0.23	0.52	0.24	0.03	0	24	15.2	6.05	8.81	76.3	128.98	872.59	416.63	1072.65	626.49	916.05	470.77	1044.99	467.42
16.649	0	0.05	0.02	0.06	4.45	0.03	0.31	4.01	8.17	0.72	91.11	93.66	-6.01	95.1	8.17	94.35	0.03	0.71	3.82	0.29	0.72	0.06	0	32.49	19.78	0.01	0	21	8.66	0.53	0.2	0.15	0.27	0	0	24	13.68	7.17	8.22	73.96	125.11	874.12	417.17	1071.26	624.96	917.28	469.22	1042.35	466.6
16.683	0	0.05	0.02	0.06	4.89	0.03	1.12	4.72	11.92	0.42	90.23	98.57	-16.24	91.33	11.92	94.71	0.02	0.92	3.07	0.21	0.42	0.03	0	51.26	25.88	0	0	26.56	6.08	0.33	0.11	0.01	0.23	0	0	24	12.23	10.23	6.21	71.75	120.24	876.3	418.4	1069.2	624.05	917.69	467.48	1037.92	465.67
16.716	0	0.05	0.02	0.05	5.87	0.03	1.63	5.83	16.58	0.32	88.26	98.96	-20.68	94.78	16.58	95.08	0.02	1.2	2.37	0.14	0.32	0.03	0	54.91	25.28	0	0	35.15	6.73	0.36	0.11	0.01	0.23	0	0	24	8.26	7.5	5.6	70.52	120.84	878.53	419.89	1069.67	623.29	918.09	466.78	1038.93	465.91
16.75	0	0.07	0.02	0.07	5.51	0.03	7.36	5.59	15.52	0.4	85.28	99.88	-37.47	90.66	15.52	94.81	0.01	1.56	1.47	0.08	0.4	0.01	0	81.85	35.36	0	0	56.76	4.86	0.26	0.07	0.01	0.19	0	0	24	10.93	10.64	4.12	68.79	125.08	879.5	420.19	1071.09	624.2	916	469.57	1041.03	465.68
16.783	0	0.05	0.02	0.07	5.39	0.03	8.82	5.62	15.76	0.28	82.35	99.9	-34.09	90.89	15.76	94.93	0.01	1.4	0.61	0.03	0.28	0	0	84.96	36.86	0	0	33.9	3.25	0.2	0.07	0	0.14	0	0	24	5.36	10.5	4.52	67.76	126.29	878.94	423.47	1070.08	625.72	915.01	470.36	1041.29	468.53
16.816	0	0.05	0.02	0.08	5.24	0.02	9.02	5.49	16.13	0.14	81.96	99.89	-33.52	89.92	16.13	94.21	0	1.12	0.34	0.01	0.14	0	0	83.93	39.64	0	0	29.49	2.75	0.23	0.08	0	0.13	0	0	24	3.82	11.06	3.78	65.73	127.56	878.11	428.4	1069.63	631.11	913.05	474.91	1040.59	472.87
16.85	0	0.06	0.02	0.11	5.45	0.03	9.9	5.85	17.42	0.13	80.21	99.86	-38.97	91.21	17.42	94.6	0	1.02	0.43	0	0.13	0	0	80.29	52.98	0	0	44.41	2.3	0.28	0.1	0	0.15	0	0	24	5.58	10.3	2.93	62.51	126.32	878.68	435.23	1068.86	637.55	912.68	481.86	1038.97	479.17
16.883	0	0.08	0.02	0.16	5.04	0.03	10.12	5.39	15.76	0.09	79.75	99.83	-42.26	90.51	15.76	94.21	0	0.96	0.43	0	0.09	0	0	78.34	63.71	0	0	52.69	1.61	0.31	0.13	0	0.15	0	0	24	2.56	10.73	2.67	61.36	127.05	876.19	436.94	1068.5	641.34	910.65	482.82	1037.68	480.7
16.916	0	0.13	0.02	0.21	4.61	0.03	9.46	4.9	12.76	0.11	81.09	99.85	-48.79	88.86	12.76	94.7	0	1.05	0.91	0	0.11	0	0	77.08	70.8	0	0	79.87	0.97	0.33	0.15	0	0.15	0	0	24	0.84	11.62	2.33	60.68	128.9	875.72	438.86	1068.36	642.71	909.15	485.27	1038	481.76
16.95	0	0.17	0.02	0.26	3.85	0.03	6.1	3.99	8.37	0.22	87.81	99.92	-48.19	90.91	8.37	93.93	0	0.93	1.42	0	0.22	0	0	70.27	74.59	0	0	88.86	0.47	0.45	0.28	0	0.14	0	0	24	2.44	10.48	2.94	60.26	129.31	872.66	440.11	1066.46	645.62	907.04	486.51	1036.33	484.39
16.983	0	0.17	0.02	0.31	3.72	0.03	6.09	3.82	6.71	0.22	87.82	99.91	-48.45	91.53	6.71	94.42	0	1	1.07	0	0.22	0	0	70.22	79.36	0	0	86.24	0.45	0.46	0.3	0	0.14	0	0	24	0.86	10.1	1.25	59.95	126.47	872.33	440.77	1067.69	648.32	907.23	488.44	1033.57	482.79
17.016	0	0.17	0.02	0.29	3.63	0.03	5.36	3.74	6.11	0.29	89.28	99.9	-47.02	95.55	6.11	94.27	0	1.16	1.18	0	0.29	0	0	68.77	77.5	0	0	84.67	0.27	0.49	0.35	0	0.12	0.02	0	24	-0.88	6.67	0.2	59.89	126.65	869.27	441.64	1063.55	648.4	902.43	488.22	1028.95	482.7
17.05	0	0.21	0.02	0.43	3.54	0.03	10.11	3.62	5.55	0.34	79.78	99.94	-54.06	92.98	5.55	93.73	0	1.47	1.58	0	0.34	0.01	0	77.95	88.93	0	0.01	91.38	0.13	0.51	0.37	0	0.12	0.1	0	24	1.15	9.08	1.9	59.73	127.82	867.52	441.72	1063.69	650.16	902.74	488.93	1030.5	484.85
17.083	0	0.24	0.02	0.49	3.53	0.03	11.17	3.58	4.37	0.38	77.67	99.95	-55.8	93.8	4.37	93.48	0	2.63	1.71	0	0.38	0.01	0	79.73	92.46	0	0.01	94.14	0.11	0.47	0.39	0	0.12	0.15	0	24	-1.34	8.42	1.53	60.01	130.27	865.21	441.52	1062.77	651.04	899.52	488.15	1029.74	484.42
17.117	0	0.27	0.02	0.5	3.48	0.03	14.86	3.52	3.49	0.45	70.27	99.96	-58.61	93.41	3.49	92.81	0	3.64	2.08	0	0.45	0	0	86.35	92.56	0	0.02	97.87	0.08	0.59	0.41	0	0.13	0.14	0	24	-1.52	8.75	0.53	60.16	130.96	864.07	441.52	1062.76	652.64	897.61	488.65	1028.49	483.87
17.15	0	0.28	0.02	0.5	3.77	0.03	15.31	3.83	3.41	0.44	69.37	99.96	-58.82	92.68	3.41	93.33	0	5.3	1.91	0	0.44	0	0	87.25	92.6	0	0.02	97.18	0.06	0.58	0.44	0	0.14	0.17	0	24	-0.49	9.31	0.82	60.11	130.28	862.63	440.67	1062.8	653.58	897.56	488.47	1027.75	483.58
17.183	0	0.26	0.02	0.5	3.67	0.03	15.64	3.74	3.51	0.45	68.72	99.95	-58.41	88.1	3.51	93.78	0	4.15	1.82	0	0.45	0	0	87.92	92.23	0	0.02	94.49	0.06	0.6	0.4	0.04	0.14	0.22	0	24	0.31	11.99	1.44	60.53	128.13	862.3	439.99	1062.73	652.96	899.13	488.43	1027.16	483.1
17.217	0	0.19	0.02	0.43	3.34	0.03	13.7	3.39	3.5	0.41	72.61	99.91	-52.73	84.45	3.5	92.52	0	2.77	1.97	0.01	0.41	0	0	86.07	87.95	0	0.02	77.2	0.04	0.81	0.44	11.55	0.14	0.22	0	24	3.03	13.54	0.98	61.58	124.46	861.04	437.98	1062.2	653.81	899.62	485.99	1024.02	482.06
17.25	0	0.18	0.02	0.4	2.64	0.03	13.1	2.54	3.61	0.26	73.79	99.82	-50.25	84.73	3.61	86.24	0	1.78	2.24	0.01	0.26	0	0	83.76	85.66	0	0.02	73.03	0.04	0.83	0.42	11.7	0.18	0.28	0	24	2.5	13.43	1.29	62.71	120.39	861.61	437.1	1059.88	649.97	901.05	483.89	1021.4	480.59
17.283	0	0.11	0.02	0.29	2.43	0.03	8.32	2.33	3.93	0.21	83.37	99.56	-38.7	85.22	3.93	84.31	0	1.07	1.85	0.01	0.21	0	0	76.53	76.62	0	0.02	41.59	0.04	1.05	0.36	1.87	0.18	0.16	0	24	7.02	13.24	2.3	65.89	123.09	859.36	430.51	1059.02	643.54	899.23	481.93	1022.09	474.4
17.317	0	0.07	0.03	0.16	1.91	0.03	6.9	1.74	4.43	0.19	86.2	99.21	-30.43	82.18	4.43	77.04	0	0.54	1.07	0.01	0.19	0	0	76.36	58.7	0	0.01	21.84	0.04	1.18	0.39	0.39	0.22	0.08	0	24	7.33	14.36	2.84	67.1	123	858.06	425.95	1058.2	638.24	898.87	479.38	1021.46	469.24
17.35	0	0.13	0.03	0.13	1.57	0.03	7.99	1.35	5.69	0.23	84.02	98.8	-37.85	85.63	5.69	70.19	0	0.23	0.95	0.02	0.23	0	0	78.06	53.18	0	0.01	55.54	0.05	0.94	0.37	0.04	0.21	0.11	0	24	11.19	13.07	6.07	68.1	119.43	858.61	422.4	1058.39	633.56	903.95	477.06	1023.03	467.92
17.384	0	0.16	0.03	0.1	1.69	0.03	8.11	1.49	7.22	0.43	83.78	99.05	-41.88	86.04	7.22	71.11	0	0.16	0.94	0.02	0.43	0.01	0	80.06	45.49	0	0.01	75.81	0.09	0.89	0.32	0.02	0.2	0.1	0	24	18.19	12.91	5.96	71.4	121.65	859.87	418.4	1060.36	631.06	904.53	476.75	1025.62	465.13
17.417	0	0.11	0.03	0.06	1.72	0.03	4.58	1.51	9.1	0.3	90.84	97.89	-31.85	89.26	9.1	69.59	0	0.12	1.02	0.04	0.3	0.01	0	71.48	31.05	0	0	57.9	0.14	0.93	0.3	0.14	0.19	0.1	0	24	13.73	11.41	8.28	75.96	123.49	859.98	415.92	1062.2	628.35	906.71	471.87	1029.98	464.53
17.45	0	0.14	0.04	0.05	1.42	0.03	4.4	1.19	12.73	0.46	91.2	96.66	-33.28	86.07	12.73	60.19	0	0.09	1.89	0.07	0.46	0.02	0	66.53	25.32	0	0	75.04	0.19	0.96	0.3	0.44	0.18	0.17	0	24	19.69	12.89	8.26	77.5	120.11	860.33	415.49	1060.56	628.47	907.58	471.41	1027.55	465.63
17.484	0	0.1	0.04	0.04	1.76	0.03	4.86	1.55	17.37	0.49	90.28	93.7	-29.51	81.63	17.37	62.08	0	0.11	2.76	0.07	0.49	0.06	0	64.86	25.83	0	0.01	57.74	0.42	0.86	0.26	0.98	0.2	0.15	0	24	21	14.54	9.03	77.71	123.72	859.85	414.2	1059.76	625.73	906.18	470.62	1029.81	465.84
17.517	0	0.1	0.04	0.06	1.69	0.03	6.78	1.47	16.48	0.72	86.45	95.58	-30.38	54.66	16.48	61.78	0.01	0.11	3.81	0.08	0.72	0.14	0	69.81	32.24	0	0.01	50.33	0.6	0.76	0.19	0.21	0.23	0.06	0	24	22.01	21.07	9.26	78.26	118.6	860.87	416.87	1052.28	620.13	905.82	470.16	1024.41	468.24
17.55	0	0.18	0.05	0.1	1.37	0.03	12.2	1.14	15.33	1.36	75.59	96.7	-41.92	55.35	15.33	56.92	0.01	0.11	5.17	0.11	1.36	0.2	0	76.05	47.72	0	0.01	78.45	0.51	0.64	0.16	0.16	0.24	0.14	0	24	20.66	20.93	12.47	78.16	114.8	859.61	420.96	1048.76	618.39	908.18	474.21	1022.97	472.84
17.584	0	0.19	0.04	0.15	1.6	0.03	13.08	1.39	15.6	1.76	73.85	97.69	-44.2	59.22	15.6	61.26	0.01	0.12	5.62	0.14	1.76	0.41	0	74.73	59.27	0	0.01	78.66	1	0.67	0.11	0.34	0.24	0.2	0	24	20.12	20.13	12.57	78.48	110.63	857.35	423.51	1046.43	621.64	907.59	476.65	1018.18	474.15
17.617	0	0.23	0.05	0.16	1.44	0.03	17.39	1.24	19.41	2.64	65.22	98.17	-48.21	59.46	19.41	54.68	0.01	0.11	5.83	0.25	2.64	0.48	0	75.36	61.11	0	0.01	88.22	1.1	0.68	0.12	1.36	0.25	0.22	0	24	21.27	20.08	10.05	77.8	106.06	860.84	432	1040.7	622.8	906.04	482.59	1012.03	478.98
17.65	0	0.2	0.06	0.14	0.99	0.03	12.56	0.79	18.06	4.56	74.89	87.32	-41.71	75.89	18.06	45.02	0.02	0.07	4.96	0.43	4.56	0.45	0	70.11	52.26	0	0.01	72.32	1.97	0.83	0.1	3.46	0.24	0.29	0	24	14.8	16.27	8.75	77.55	106.5	853.56	442.1	1033.96	632.79	897.46	491.08	1003.86	486.39
17.684	0	0.14	0.08	0.14	0.7	0.03	7.08	0.51	16.82	5.32	85.85	50.59	-29.3	61.9	16.82	35.95	0.03	0.04	3.65	0.42	5.32	0.28	0	57.68	49.94	0	0.01	36.02	2.51	0.69	0.07	2.57	0.2	0.31	0	24	21.04	19.57	8.51	76.33	107.89	847.38	445.6	1029.67	638.71	891.7	498.74	999.29	490.79
17.717	0	0.1	0.07	0.12	0.8	0.03	6.18	0.61	18.44	5.56	87.64	51.38	-24.86	68.22	18.44	38.43	0.03	0.05	3.68	0.27	5.56	0.19	0	55.59	46.56	0	0.01	21.12	2.64	0.71	0.08	1.76	0.19	0.18	0	24	16.08	18.18	7.45	72.36	103.04	841.2	454.22	1023.75	648.88	886.74	504.45	989.56	497.7
17.751	0	0.07	0.07	0.09	0.94	0.03	4.69	0.65	19.36	3.56	90.63	45.56	-17.91	44.88	19.36	39.42	0.06	0.05	2.05	0.27	3.56	0.06	0	51.7	39.48	0	0.01	3.23	5.29	0.65	0.07	1.53	0.14	0.25	0	24	18.5	23.03	6.59	69.3	100.74	838.49	462.77	1019.55	655.86	884.01	515.26	984.21	504.8
17.784	0	0.07	0.08	0.06	1.01	0.03	2.98	0.65	20.46	3.15	94.03	34.99	-12.34	59.65	20.46	38.16	0.07	0.04	1.49	0.24	3.15	0.06	0	47.47	22.23	0.01	0.01	1.11	9.13	0.68	0.09	8.9	0.14	0.39	0	24	17.67	20.05	5.31	66.87	105.02	830.77	474.98	1013.6	670.36	873.94	527.26	978.48	517.12
17.817	0	0.07	0.09	0.04	0.89	0.03	3.38	0.55	20.74	3.18	93.23	35.08	-11.71	32.27	20.74	33.89	0.08	0.04	1.07	0.21	3.18	0.06	0	51.79	12.42	0.01	0	0.39	9.44	0.64	0.09	21.91	0.12	0.5	0	24	13.75	25.71	4.71	65.41	98.82	825.05	485.14	1011.77	686.07	872.76	535.68	971.21	527.27
17.851	0	0.09	0.12	0.04	0.61	0.03	1.78	0.31	20.16	3.18	96.43	5.96	-5.11	40.49	20.16	20.5	0.11	0.03	1.03	0.32	3.18	0.05	0	38.51	4.46	0.01	0	0.13	13.92	0.98	0.09	11.11	0.16	0.61	0	24	10.07	23.93	4.69	62.39	97.01	817.29	495.62	1007.26	699.7	867.35	545.62	964	537.22
17.884	0	0.11	0.15	0.04	0.38	0.03	0.98	0.17	13.07	2.5	98.05	1.93	-0.05	40.33	13.07	12.96	0.12	0.03	1.11	0.26	2.5	0.02	0	31.38	1.87	0.01	0	0.15	13.61	1.06	0.1	5.67	0.21	0.86	0	24	8.77	23.96	2.38	59.94	96.18	812.25	511.34	1002.82	717.12	861.15	560.61	956.94	551.99
17.917	0	0.13	0.19	0.04	0.28	0.03	0.65	0.12	11.38	2.09	98.7	0.9	0	21.7	11.38	5.54	0.14	0.02	1.13	0.13	2.09	0.01	0	22.84	1.39	0.01	0.01	0.39	14.1	0.84	0.09	3.21	0.26	1.37	0	24	3.65	28.42	1.41	57.78	95.61	808.18	526.8	997.38	730.02	856.02	574.23	951.23	565.5
17.951	0	0.15	0.23	0.04	0.24	0.03	0.48	0.09	8.38	1.23	99.04	0.53	0	26.24	8.38	2.15	0.15	0.02	1.48	0.08	1.23	0	0	18.45	1	0.02	0.02	1.18	15.73	0.62	0.07	3.46	0.41	2.26	0	24	-3.62	27.17	2.04	56.36	96.18	799.98	543.81	987.66	745.1	847.1	585.82	943.23	582.62
17.984	0	0.18	0.28	0.04	0.21	0.03	0.25	0.07	4.01	0.77	99.44	0.35	0	16.85	4.01	0.91	0.17	0.01	1.2	0.07	0.77	0	0	9.94	0.46	0.03	0.04	3.3	17.03	0.63	0.06	3.72	0.45	3.98	0	24	-0.84	29.98	-0.41	54.57	94.62	796.05	564.66	981.49	764.78	840.88	607.44	935.37	602.39
18.017	0	0.18	0.32	0.03	0.17	0.03	0.18	0.06	1.91	0.64	99.35	0.33	0	31.39	1.91	0.29	0.17	0.01	1.21	0.07	0.64	0	0	4.87	0.27	0.05	0.07	8.68	10.93	0.54	0.06	14.56	0.51	5.32	0	24	-12.72	25.91	-1.24	54.95	96.89	791.47	581.52	973.59	773.9	832.73	616.92	929.5	621.59
18.051	0	0.2	0.35	0.04	0.17	0.03	0.14	0.06	1.71	0.77	99.29	0.33	0	40.15	1.09	0.14	0.18	0.01	1.71	0.07	0.81	0	0	0.77	0.14	0.04	0.2	11.11	15.16	0.63	0.06	8.04	0.6	6.12	0	24	-18.3	24	-4.26	53.89	101.44	791.66	605.01	972.73	792.03	827.46	639.92	928.75	645.28
18.084	0	0.2	0.49	0.04	0.18	0.03	0.13	0.06	3.18	0.43	99.02	0.35	0	41.23	0.81	0.07	0.19	0	3.18	0.11	1.4	0	0	0.43	0.07	0.07	0.44	5.41	17.62	0.69	0.06	24.62	0.81	9.38	0	24	-19.5	23.77	-3.19	52.82	97.47	787.85	621.91	968.14	808.45	826.36	655.04	923.54	662.67
18.118	0	0.19	0.62	0.06	0.18	0.04	0.13	0.06	0.33	0.2	98.76	0.58	0	33.65	0.54	0.06	0.2	0	6.43	0.09	4.53	0.05	0	0.09	0.06	0.07	0.69	0.33	21.52	0.82	0.04	32.44	1.08	11.76	0	24	-19.8	25.39	-5.21	52.86	99.43	785.67	633.56	967.26	819.29	822.16	667.1	921.12	676.85
18.151	0	0.17	0.63	0.05	0.16	0.04	0.12	0.06	0.28	0.28	98.75	0.39	0	23.19	0.46	0.05	0.28	0	5.6	0.08	4.3	0.09	0	0.05	0.05	0.1	0.58	0.26	16.98	0.62	0.04	80.73	1.37	12.05	0	24	-21.19	27.99	-6.1	51.54	98.73	788.3	646.33	966.38	826.95	822.63	679.1	920.82	689.42
18.184	0	0.17	0.58	0.05	0.16	0.04	0.12	0.06	0.33	0.33	98.84	0.41	0	21.31	0.42	0.05	0.33	0	6.19	0.11	3.99	0.34	0	0.03	0.05	0.12	0.73	0.13	17.07	0.72	0.05	64.18	1.56	11.43	0	24	-22.35	28.53	-6.69	51.56	102.95	785.32	651.57	968.96	836.32	819.66	684.88	921.82	697.55
18.218	0	0.19	0.51	0.05	0.18	0.04	0.12	0.06	0.44	0.44	98.99	0.55	0	27.74	0.45	0.05	0.44	0	4.86	0.21	2.8	0.3	0	0.01	0.05	0.33	0.82	0.13	22.41	0.9	0.05	77.73	2.72	10.97	0	24	-27.27	26.79	-7.02	52.34	107.63	782.17	655.98	967.1	840.91	814.5	687.91	920.96	703.66
18.251	0	0.18	0.51	0.04	0.17	0.04	0.12	0.06	0.46	0.46	98.98	0.39	0	26.6	0.53	0.04	0.46	0	3.28	0.27	1.3	0.18	0	0.01	0.08	0.33	1.05	0.32	19.07	0.94	0.07	35.25	2.98	11.23	0	24	-25.43	27.08	-5.3	52.23	113.13	780.29	655.37	969.29	844.37	813.36	687.59	925.08	705.39
18.284	0	0.16	0.53	0.04	0.16	0.05	0.12	0.06	0.53	0.53	98.94	0.33	0	28.07	0.67	0.05	0.53	0	2.92	0.34	0.99	0.17	0	0	0.08	0.51	1.05	0.32	16.57	1	0.07	76.85	4.17	12.4	0	24	-21.96	26.7	-5.81	51.52	109.77	780.48	655.55	971.33	847.7	815.58	689.9	924.43	704.1
18.318	0	0.14	0.33	0.03	0.14	0.07	0.11	0.06	0.78	0.82	99.35	0.33	2.49	31.83	1	0.06	0.78	0	2.46	0.47	0.99	0.34	0	0	0.09	0.82	0.71	0.22	15.49	1.31	0.07	71.45	8.02	10.48	0	24	-20.31	25.81	-6.3	51.22	107.62	780.82	656.07	972.24	849.93	816.82	691.59	923.77	703.54
18.351	0	0.14	0.25	0.03	0.14	0.07	0.1	0.06	0.87	0.93	99.49	0.33	2.33	24.08	0.98	0.07	0.87	0	2.12	0.41	1.63	0.67	0	0	0.15	0.93	0.76	0.35	15.96	1.51	0.08	61.14	8.34	8.28	0	24	-22.19	27.74	-5.63	51.54	108.27	781.64	658.43	971.54	849.32	817.42	691.72	924.43	708.22
18.385	0	0.13	0.18	0.04	0.13	0.09	0.1	0.06	1.09	1.28	99.63	0.35	4.01	49.62	1.28	0.08	1.09	0	3.37	0.52	3.71	2.4	0	0	0.18	1.69	0.97	0.35	15.87	1.44	0.1	49.56	10.42	6.61	0	24	-20.89	22.08	-5.38	51.34	112.09	782.42	657.86	973.97	852.17	816.84	693.82	928.47	703.91
18.418	0	0.13	0.15	0.04	0.12	0.1	0.09	0.06	1.27	1.27	99.7	0.39	4.51	44.94	1.22	0.09	1.27	0	3.77	0.69	4.63	2.9	0	0	0.21	3.01	1.26	0.4	16.66	1.97	0.12	65.72	11.2	5.33	0	24	-20	23.01	-5.06	51.37	111.08	781.9	656.45	974.83	852.88	817.87	692.45	928.45	703.07
18.451	0	0.13	0.14	0.05	0.12	0.11	0.09	0.06	1.51	1.51	99.72	0.46	3.61	67.3	1.11	0.14	1.51	0.01	5.33	0.83	7.66	4.46	0	0	0.25	3.91	1.27	0.93	17.03	2.21	0.16	50.85	11.15	4.38	0	24	-19.03	18.39	-2.95	51.14	112.45	782.84	656	975.55	853.56	820	691.18	931.84	702.86
18.485	0	0.13	0.11	0.05	0.12	0.12	0.1	0.07	2.54	2.54	99.74	0.4	3.35	51.31	1.24	0.14	2.54	0.01	5.18	0.93	7.22	3.64	0	0	0.31	6.48	1.47	1.39	14.3	2.89	0.26	71.32	11.44	2.54	0	24	-21.21	21.74	-2.26	50.74	106.49	783.95	651.92	978.46	851.88	825.86	685.66	931.57	698.56
18.518	0	0.15	0.11	0.05	0.13	0.1	0.1	0.07	3.53	3.53	99.71	0.42	2.3	54.84	1.28	0.19	3.53	0.01	3.77	1.32	6.33	2.73	0	0	0.26	7.63	1.33	1.44	17.25	3.61	0.33	77.3	11.15	1.59	0	24	-21.23	21.03	-4.01	51.08	110.11	787.16	646.77	982.17	846.95	825.57	683.01	935.41	690.69
18.551	0	0.15	0.1	0.04	0.14	0.09	0.11	0.07	3.68	3.58	99.69	0.34	1.81	50.18	1.23	0.19	3.68	0.01	2.67	1.63	3.75	1.08	0	0	0.31	7.29	1.48	1.4	16.63	3.58	0.38	77.57	10.17	0.46	0	24	-17.88	21.96	-3.19	50.73	107.03	790.18	640.36	983.86	841.4	830.26	677.14	937.1	683.51
18.585	0	0.17	0.16	0.03	0.15	0.06	0.13	0.07	5.76	4.61	99.66	0.33	0	56.44	0.74	0.16	5.76	0	1.56	1.83	2.67	0.33	0	0	0.4	8.96	1.7	0.71	13.15	4.61	0.53	36.75	7.32	2.36	0	24	-18.76	20.7	-3.37	51.62	107.02	794.22	626.82	984.48	824.79	832.34	664.11	939.34	666.22
18.618	0	0.16	0.18	0.03	0.15	0.06	0.12	0.07	4.7	4.27	99.65	0.33	0	45.31	0.49	0.13	4.7	0	1.55	1.66	2.15	0.16	0	0	0.27	8.4	1.71	0.65	12.65	4.27	0.45	13.74	7.14	3.08	0	24	-17.09	22.94	-4.26	52.02	104.26	798.95	608.52	990.01	807.51	838.17	646.33	942.39	648.87
18.651	0	0.15	0.22	0.03	0.14	0.05	0.12	0.07	3.96	3.59	99.56	0.33	0	49.07	0.24	0.12	3.96	0	1.09	0.9	1.31	0.02	0	0	0.18	5.58	1.97	0.98	9.74	3.59	0.52	10.4	6.34	4.76	0	24	-15.08	22.19	-3.94	52.28	105.27	805	591.84	996.69	792.91	844.26	631.02	949.53	630.98
18.685	0	0.15	0.22	0.03	0.14	0.05	0.12	0.07	3.52	3.52	99.57	0.33	0	55.6	0.16	0.13	3.52	0	0.97	0.68	1.56	0.01	0	0	0.1	4.16	1.46	0.83	9.86	4.28	0.42	36.67	5.46	4.11	0	24	-12.74	20.87	-0.16	53.86	110.51	810	572.26	998.64	772.52	848.38	610.89	958.89	610.16
18.718	0	0.15	0.2	0.03	0.14	0.05	0.12	0.07	2.35	2.35	99.6	0.33	0	64.62	0.13	0.16	2.35	0	0.96	0.42	0.89	0	0	0	0.06	2.64	1.47	1.78	9.25	4.43	0.32	37.57	5.41	3.63	0	24	-14.44	18.99	0.23	55.98	110.85	816.02	551.24	1003.99	749.95	854.21	588.7	965.05	589.83
18.752	0	0.15	0.19	0.03	0.14	0.05	0.12	0.07	2.05	2.05	99.61	0.33	0	71.34	0.12	0.29	2.05	0	1.04	0.36	0.96	0	0	0	0.06	2.09	1.13	1.9	10.29	4.22	0.24	2.71	5.18	3.35	0	24	-10.41	17.44	-0.68	57.94	111.41	825.82	531.61	1013.43	730.97	862.72	572.31	974.07	568.53
18.785	0	0.14	0.16	0.03	0.14	0.04	0.12	0.07	2.89	1.24	99.67	0.33	0	66.77	0.12	0.54	1.24	0	0.91	0.14	0.87	0	0	0	0.09	1.12	0.66	2.89	8.41	3.23	0.22	0.08	4.39	1.41	0	24	-3.78	18.51	2.04	60.33	111.12	829.98	513.76	1018.94	713.69	870.24	558.9	981.17	552.44
18.818	0	0.14	0.15	0.03	0.14	0.04	0.11	0.07	4.18	0.78	99.69	0.33	0	74.65	0.16	1.54	0.78	0.01	1.13	0.06	0.62	0	0	0	0.14	0.71	0.41	6.75	7.27	3.4	0.21	0.11	4.18	1.06	0	24	2.4	16.6	4.11	62.14	110.4	828.56	498.98	1024.59	708.24	874.44	546.2	984.76	542.01
18.852	0	0.14	0.15	0.03	0.15	0.03	0.11	0.07	2.76	0.44	99.69	0.33	0	84.48	0.36	4.13	0.44	0.02	0.85	0.02	0.5	0	0	0.01	0.25	0.32	0.24	11.74	4.31	2.5	0.21	0.1	2.76	0.7	0	24	3.98	13.53	3.65	64.77	111.67	836.36	487.91	1031.72	695.9	880.86	537.24	992.3	529.99
18.885	0	0.11	0.12	0.03	0.21	0.03	0.1	0.11	1.93	0.35	99.57	0.42	0	87.75	1.03	14.52	0.35	0.04	0.46	0.01	0.36	0	0	0.02	0.65	0.19	0.09	8.77	3.27	1.98	0.17	0.01	1.93	0	0	24	5.14	12.16	6.76	66.79	112.35	835.64	480.59	1031.11	687.3	882.54	530.14	994.77	524.81
18.918	0	0.08	0.08	0.03	0.42	0.03	0.08	0.26	1.69	0.24	99.15	1.15	0	90.58	2.31	33.09	0.24	0.07	0.26	0.01	0.24	0	0	0.04	1.69	0.12	0.02	4.51	3.08	1.74	0.13	0.05	1.12	0	0	24	7.28	10.68	7.68	68.23	108.32	839.77	471.24	1034.29	678.2	888.72	519.77	996.99	516.52
18.952	0	0.07	0.05	0.03	0.76	0.03	0.08	0.54	4.13	0.14	98.47	6.54	0	91.31	4.13	49.17	0.12	0.15	0.21	0	0.23	0	0	0.14	7.05	0.04	0.01	11.07	2.04	1.16	0.07	0.02	0.64	0	0	24	8.54	10.24	6.18	68.3	116.22	844.22	466.86	1038.72	672.7	888.29	517.8	1004.34	511.47
18.985	0	0.06	0.04	0.04	1.47	0.03	0.09	1.22	0.6	0.24	97.05	30.49	0	94.67	8.85	64.3	0.1	0.23	0.32	0	0.28	0.01	0	0.24	18.78	0.04	0.01	17.39	1.91	1.08	0.07	0.04	0.6	0	0	24	9.6	7.62	6.7	69.06	115.49	847.65	463.9	1041.46	669.44	892.07	514.22	1007.46	509.22
19.018	0	0.08	0.03	0.06	2.32	0.03	0.12	2.14	0.57	0.22	95.35	90.15	-5.67	93.53	12.89	73.9	0.06	0.4	0.57	0	0.22	0.01	0	0.47	31.06	0.02	0	46.99	1.84	1.03	0.06	0.01	0.48	0	0	24	10.68	8.65	6.88	69.98	114.85	850.38	459.51	1043.87	664.6	895.14	510.57	1009.85	504.77
19.052	0	0.11	0.03	0.07	3.32	0.03	0.18	3.35	1.55	0.31	93.3	99.08	-14.93	88.36	19.55	78.27	0.03	0.51	1.55	0	0.31	0.04	0	1.44	38.36	0.01	0	73.28	1.53	1	0.04	0.01	0.37	0	0	24	15.12	11.86	5.77	70.32	117.51	852.65	456.61	1046.81	662.57	895.75	511.24	1012.86	501.54
19.085	0	0.1	0.03	0.08	3.76	0.03	0.25	3.93	2.59	0.26	92.13	98.27	-15.07	91.64	22.73	78.78	0.03	0.61	2.59	0	0.26	0.09	0	1.82	45.96	0.01	0	64.8	1.61	1.18	0.05	0.02	0.38	0	0	24	13.86	10.03	5.37	70.8	118.45	854.55	454.39	1048.18	660.02	896.47	507.78	1014.61	499.22
19.119	0	0.07	0.03	0.09	4.23	0.03	0.39	4.56	6.63	0.43	90.88	95.02	-12	88.27	25.34	79.59	0.02	0.9	5.06	0.01	0.43	0.28	0	6.63	50.45	0	0	41.38	1.58	1.19	0.07	0.05	0.31	0	0	24	14.33	11.91	5.6	70.88	117.9	855.66	452.46	1048.93	657.12	897.99	506.83	1015.47	496.87
19.152	0	0.08	0.03	0.1	3.44	0.03	0.75	3.52	18.7	0.35	92.97	93.99	-17.09	88.51	23.04	75	0.02	1.16	4.44	0.02	0.35	0.24	0	18.7	52.55	0	0	44.38	1.62	1.31	0.09	0.03	0.27	0.04	0	24	14.55	11.79	6.1	70.96	117.28	856.81	450.01	1049.91	654.53	899.77	504	1016.69	494.92
19.185	0	0.08	0.03	0.12	4	0.03	1.08	4.23	21.75	0.32	91.53	96.93	-20.46	85.28	25.43	76.82	0.02	1.59	4.61	0.04	0.32	0.23	0	21.75	59.47	0	0	45.63	1.55	1.3	0.1	0.01	0.28	0.05	0	24	14.06	13.22	5.62	71.03	116.83	857.24	448.17	1050.56	652.72	900.19	502.84	1016.53	492.21
19.219	0	0.07	0.03	0.09	4.84	0.03	7.5	5.31	28.03	0.29	84.99	97.73	-33.15	90.09	28.03	79.64	0.01	2.24	3.6	0.05	0.29	0.19	0	60.53	52.8	0	0.01	44.55	1.05	0.94	0.18	0.01	0.21	0.05	0	24	13.4	10.96	5.97	71.08	117.8	857.87	446.2	1051.7	651.04	900.83	500.55	1018.21	490.62
19.252	0	0.08	0.03	0.09	4.06	0.03	6.53	4.23	21.98	0.25	86.95	98.17	-33.35	90.52	21.98	79.06	0.01	3.18	2.86	0.06	0.25	0.11	0	63.86	49.6	0	0.01	48.32	0.95	0.91	0.17	0.01	0.21	0	0	24	13.42	10.72	5.26	71.05	118.7	858.93	445.38	1052.2	650.5	900.48	498.56	1018.87	490.03
19.285	0	0.08	0.02	0.1	4.47	0.03	13.24	4.78	20.53	0.31	73.52	99.65	-39.49	92.09	20.53	83.09	0.01	3.66	2.85	0.07	0.31	0.1	0	80.4	51.34	0	0.01	49.56	0.79	0.92	0.19	0.01	0.17	0	0	24	11.35	9.73	5.68	70.75	117.6	858.94	444.58	1051.64	648.57	901.04	496.86	1018.37	488.84
19.319	0	0.09	0.02	0.11	4.23	0.03	15.71	4.45	16.81	0.29	68.59	99.83	-42.53	88.99	16.81	85.21	0.02	3.47	2.14	0.06	0.29	0.05	0	87.21	53.75	0	0.01	52.31	0.77	0.9	0.2	0.01	0.12	0	0	24	11.6	11.55	5.69	70.7	119.73	859.38	443.17	1053.26	648.07	901.18	496.06	1020.62	487.87
19.352	0	0.11	0.02	0.13	3.69	0.03	15.87	3.77	14.97	0.35	68.25	99.81	-44.52	83.06	14.97	83.73	0.02	2.69	1.99	0.05	0.35	0.03	0	87.85	55.88	0	0.01	59.31	0.78	0.84	0.2	0.01	0.12	0	0	24	10.15	14.05	5.95	70.31	119.35	860.32	442.7	1054.63	647.63	902.84	495.16	1021.94	487.38
19.386	0	0.11	0.02	0.14	3.56	0.03	14.63	3.59	13.41	0.17	70.73	99.81	-44.95	87.3	13.41	84.43	0.02	2.27	1.32	0.03	0.17	0.01	0	86.95	58.01	0	0.01	61.07	1.19	0.91	0.25	0.04	0.14	0	0	24	10.21	12.36	3.63	70.3	118.52	863.51	444.63	1054.33	647.76	902.41	495.3	1020.7	487.76
19.419	0	0.09	0.02	0.12	4.65	0.03	12.96	4.96	15.43	0.12	74.08	99.87	-43.03	89.13	15.43	90.75	0.01	2.17	0.94	0.02	0.12	0.01	0	85.52	55.49	0	0.01	54.85	1.31	0.81	0.28	0.01	0.16	0	0	24	10.22	11.48	4.25	69.98	120.84	863.18	445.64	1052.59	647.32	900.76	494.47	1021.52	490.07
19.452	0	0.07	0.02	0.11	5.08	0.03	13.81	5.56	17.01	0.11	72.38	99.9	-41.44	90.3	17.01	92.66	0.01	1.65	0.81	0.01	0.11	0.01	0	86.89	53.38	0	0.01	46.11	1.22	0.73	0.25	0.02	0.16	0	0	24	9.64	10.84	3.38	69.06	121.69	864.52	447.13	1052.08	647.72	899.89	494.13	1021.55	491.39
19.486	0	0.06	0.02	0.12	6.12	0.03	16.06	6.97	20.44	0.08	67.87	99.92	-40.88	91.33	20.44	94.97	0.01	1.65	0.51	0.01	0.08	0.01	0	86.48	58.05	0	0.01	35.57	1.41	0.74	0.25	0	0.15	0	0	24	5.87	10.22	2.84	69.02	123.31	863.29	447.52	1051.18	647.09	897.54	494.79	1020.76	490.12
19.519	0	0.04	0.02	0.12	6.47	0.02	16.09	7.43	19.82	0.07	67.82	99.94	-37.78	88.53	19.82	97.23	0.01	1.82	0.21	0	0.07	0	0	88.43	56.17	0	0	20.87	1.29	0.58	0.18	0	0.11	0	0	24	3.94	11.78	3.39	68.31	119.85	860.24	447.88	1049.38	648.68	897.34	494.56	1017.13	490.4
19.552	0	0.03	0.02	0.09	6.59	0.02	13.78	7.54	19.43	0.05	72.44	99.94	-33.45	88.62	19.43	98.09	0.01	1.8	0.12	0	0.05	0	0	88.4	48.05	0	0	10.27	1.45	0.51	0.14	0	0.08	0	0	24	4.61	11.74	3.13	67.9	120.12	859	449.39	1047.76	649.96	895.55	496.31	1015.58	491.8
19.586	0	0.03	0.02	0.06	7.09	0.02	14.67	8.24	22.04	0.03	70.67	99.96	-31.66	89.39	22.04	98.39	0	1.31	0.07	0	0.03	0	0	91.09	38	0	0	5.71	1.43	0.4	0.1	1.43	0.06	0	0	24	5.72	11.35	3.54	67.17	119.97	858.64	455.33	1044.99	653.87	894.4	500.71	1014.35	498.56
19.619	0	0.02	0.02	0.05	7.59	0.02	13.86	8.96	24.08	0.02	72.28	99.96	-30.26	85.95	24.08	98.8	0	1.07	0.08	0	0.02	0	0	90.76	30.71	0	0	5.38	1.53	0.39	0.11	18.44	0.05	0	0	24	3.3	12.94	3.12	66.4	118.81	857.94	456.52	1044.32	654.52	893.94	502	1012.7	498.44
19.652	0	0.02	0.02	0.04	7.62	0.02	13.68	8.98	24.27	0.02	72.64	99.96	-30.26	88.77	24.27	98.94	0	0.85	0.2	0	0.02	0	0	92.24	25.17	0	0	8.76	1.64	0.36	0.09	6.52	0.05	0.01	0	24	3.29	11.66	2.43	65.58	118.66	857.42	457.43	1043.18	654.81	892.53	503.37	1011.08	498.45
19.686	0	0.03	0.02	0.04	7.03	0.02	12.99	8.07	21.91	0.03	74.01	99.96	-33.54	86.28	21.91	98.7	0	0.7	0.43	0	0.03	0	0	93.25	24.48	0	0	24.96	1.92	0.3	0.07	0.44	0.04	0.02	0	24	1.78	12.81	0.3	65.21	114.68	855.06	455.97	1042.11	655.96	890.89	501.76	1005.39	495.38
19.719	0	0.05	0.02	0.04	6.6	0.02	11.74	7.46	19.68	0.05	76.51	99.96	-39.81	82.95	19.68	98.82	0	0.76	0.55	0	0.05	0	0	93.01	24.38	0	0.01	55.19	1.92	0.29	0.07	0.04	0.04	0.02	0	24	1.47	14.09	2.76	65.14	114.92	854.54	456.07	1042.42	655.37	892.92	502.46	1007.69	496.55
19.753	0	0.07	0.02	0.04	5.67	0.02	9.06	6.11	14.64	0.07	81.88	99.96	-41.38	85.86	14.64	98.79	0	0.74	0.3	0	0.07	0	0	93.48	19.72	0	0.01	70.44	2.34	0.25	0.07	0.01	0.03	0.04	0	24	2.33	12.98	2.48	65.28	116.28	852.59	455.07	1042.11	656.54	890.84	501.93	1006.97	496.08
19.786	0	0.08	0.02	0.05	5.37	0.02	9.62	5.72	13.41	0.09	80.76	99.96	-42.53	87.33	13.41	98.48	0	0.66	0.22	0	0.09	0	0	93.7	25.5	0	0.01	70.36	2.2	0.18	0.07	0	0.02	0.07	0	24	2.16	12.35	2.33	65.62	118.32	851.39	454.07	1042.79	657.35	889.44	501.63	1007.59	495.29
19.819	0	0.07	0.02	0.05	5.15	0.02	9.09	5.43	12.02	0.11	81.82	99.96	-40.45	80.92	12.02	98.47	0	0.78	0.12	0	0.11	0	0	93.37	26.5	0	0.01	61.91	2.11	0.16	0.06	0	0.02	0.12	0	24	3.8	14.78	2.69	65.71	116.63	850.02	452.74	1043.44	658.85	890.3	500.82	1006.77	494.94
19.853	0	0.06	0.02	0.06	5.05	0.02	9.44	5.25	10.87	0.15	81.12	99.96	-39.14	79.77	10.87	98.42	0	1.16	0.09	0	0.15	0	0	93.02	32.62	0	0.02	51.58	2.32	0.12	0.05	0	0.02	0.15	0	24	4.08	15.14	2.34	65.74	117.07	850	451.47	1044.92	659.19	890.52	500.5	1007.38	493.53
19.886	0	0.06	0.02	0.07	5	0.02	9.14	5.19	9.76	0.13	81.73	99.96	-37.25	78.63	9.76	98.67	0	1.73	0.08	0	0.13	0	0	92.98	33.68	0	0.02	43.5	2.07	0.1	0.05	0	0.02	0.16	0	24	4.78	15.49	3.31	65.86	117.3	847.93	451.12	1043.62	659.27	889.64	500.62	1006.75	493.99
19.919	0	0.05	0.02	0.07	5.08	0.02	9.37	5.3	9.4	0.15	81.25	99.97	-34.54	77.81	9.4	98.97	0	2.36	0.1	0	0.15	0	0	93.75	34.16	0	0.02	30.37	1.74	0.09	0.04	0	0.01	0.14	0	24	4.1	15.73	3	65.77	112.91	845.66	449.75	1042.38	659.45	889.75	499.46	1002.4	491.88
19.953	0	0.05	0.02	0.07	5.04	0.02	9.07	5.25	8.41	0.14	81.87	99.97	-33.25	77.32	8.41	99.03	0	3.06	0.12	0	0.14	0	0	94.26	33.11	0	0.02	26.07	1.44	0.08	0.03	0	0.01	0.11	0	24	4.89	15.87	3.94	65.63	112	844.18	449.37	1040.74	659.52	889.41	497.83	1001.3	492.92
19.986	0	0.05	0.02	0.07	5.26	0.02	9.41	5.53	9.16	0.1	81.18	99.97	-33.44	77.99	9.16	99.02	0	3.65	0.13	0	0.1	0	0	94.42	33.02	0	0.01	26.08	1.29	0.07	0.03	0	0.01	0.11	0	24	0.52	15.67	4.65	65.44	119.18	845.13	450.91	1041.95	658.46	887.75	499.26	1006.81	494.12
20.019	0	0.05	0.02	0.07	5.25	0.02	9.53	5.55	9.59	0.12	80.94	99.97	-34.87	77.61	9.59	98.91	0	3.39	0.14	0	0.12	0	0	93.99	33.88	0	0.01	31.69	1.19	0.07	0.03	0	0.01	0.09	0	24	4.59	15.78	3.49	65.66	112.97	844.95	449.95	1041.54	660.14	889.32	498.43	1002.18	493.25
20.053	0	0.04	0.02	0.05	5.39	0.02	9.26	5.77	11.2	0.13	81.47	99.97	-30	82.37	11.2	98.96	0	2.75	0.11	0	0.13	0	0	94.61	26.51	0	0.01	15.19	1.08	0.08	0.04	0	0.01	0.07	0	24	4.38	14.29	5.15	66.28	119.68	843.62	448.8	1041.02	657.29	886.72	498.9	1006.26	493.04
20.086	0	0.03	0.02	0.05	5.27	0.02	9.52	5.65	12.22	0.18	80.96	99.97	-28.55	78.82	12.22	98.61	0	1.54	0.08	0	0.18	0	0	94.19	26.6	0	0	8.23	1.27	0.09	0.03	0.09	0.01	0.06	0	24	5.04	15.43	7.17	66.86	115.35	843.99	446.75	1041.1	654.21	890.89	497.16	1006.11	491.69
20.12	0	0.03	0.02	0.05	5.55	0.02	10.7	6.08	14.64	0.42	78.59	99.97	-27.86	84.84	14.64	98.62	0	0.98	0.09	0	0.42	0	0	95.1	25.3	0	0	2.25	1.22	0.07	0.03	0.05	0.01	0.06	0	24	10.51	13.39	5.4	68.09	114.13	845.41	441.26	1040.73	648.68	890.34	493.87	1004.14	485.25
20.153	0	0.03	0.02	0.05	5.72	0.02	12.44	6.34	16.69	0.42	75.11	99.97	-30.12	81.7	16.69	97.89	0.01	0.74	0.19	0	0.42	0.01	0	94.85	29.61	0	0.01	6.33	1.12	0.07	0.04	0.08	0.01	0.07	0	24	13.08	14.52	5.49	69.65	116.62	849.11	435.77	1045.17	642.66	893.55	492.03	1009.47	479.2
20.186	0	0.04	0.02	0.06	5.16	0.02	12.7	5.62	15.16	0.56	74.6	99.96	-34.93	75.31	15.16	96.52	0.01	0.53	0.57	0	0.56	0.02	0	94.11	35.48	0	0.01	24.6	1.05	0.09	0.05	1.01	0.01	0.08	0	24	14.08	16.42	6.87	71.78	116.89	849.55	431.38	1047.65	640.36	896.18	487.58	1012.58	476.89
20.22	0	0.07	0.02	0.08	4.77	0.03	12.54	5.11	14.28	0.37	74.93	99.95	-41.68	83.42	14.28	95.07	0.01	0.44	1.54	0	0.37	0.02	0	92.04	40.81	0	0.01	54.97	0.87	0.1	0.07	2.84	0.01	0.09	0	24	12.21	13.92	8.33	74.99	113.74	851.89	429.91	1049.25	637.01	900.78	485.65	1014.03	475.02
20.253	0	0.08	0.02	0.07	4.16	0.03	10.69	4.33	12.96	0.43	78.62	99.92	-41.21	85.62	12.96	92.3	0.01	0.31	2.48	0	0.43	0.01	0	89.48	38.7	0	0.01	61.97	0.76	0.12	0.07	2.61	0.01	0.1	0	24	9.25	13.08	8.38	75.11	116.35	852.04	428.03	1050.42	635.22	900.27	483.12	1016.18	473.07
20.286	0	0.07	0.02	0.05	3.85	0.03	7.16	3.92	13.62	0.38	85.68	99.82	-35.32	88.55	13.62	89.26	0.01	0.22	2.88	0.01	0.38	0	0	82.54	30.25	0	0.01	55.41	0.84	0.14	0.07	1.22	0.02	0.12	0	24	15.49	11.77	5.94	76.34	119.73	854.32	428.45	1051.33	635.77	898.18	486.7	1017.08	472.62
20.32	0	0.06	0.03	0.05	3.06	0.03	5.4	2.95	14.61	0.43	89.2	99.33	-29.23	84.34	14.61	81.11	0.01	0.2	2.42	0.02	0.43	0	0	74.4	27.98	0	0.01	41.32	0.99	0.2	0.08	1.53	0.02	0.16	0	24	8.36	13.58	4.9	75.83	112.64	857.43	429.86	1048.22	631.51	900.4	481.7	1012.59	471.56
20.353	0	0.06	0.03	0.05	2.51	0.03	5.18	2.31	15.26	0.72	89.64	98.5	-27.03	85.57	15.26	74.45	0.01	0.21	2.53	0.04	0.72	0.01	0	70.91	28.3	0	0.02	35.63	0.96	0.22	0.09	1.04	0.02	0.21	0	24	13.01	13.1	5.67	76.21	115.61	858.25	429.25	1046.44	628.02	899.19	481.87	1014.41	472.35
20.387	0	0.05	0.04	0.04	2.16	0.03	3.22	1.92	16.25	0.89	93.55	95.04	-18.06	80.85	16.25	68.84	0.01	0.22	1.63	0.07	0.89	0.02	0	61.23	22.61	0	0.02	13.64	1.12	0.31	0.12	0.82	0.03	0.21	0	24	14.02	14.8	7.12	76.18	111.2	858.76	429.98	1044.39	625.83	901.79	481.95	1012.66	473.38
20.42	0	0.05	0.04	0.04	2.11	0.03	1.93	1.88	17.45	1.04	95.78	87.57	-15.73	83.45	17.45	67.1	0.01	0.26	1.8	0.08	1.04	0.02	0	50.53	20.64	0	0.02	20.37	0.92	0.34	0.17	0.3	0.03	0.16	0	24	14.41	13.91	6.75	76.01	114.57	859.73	430.93	1041.09	621.92	898.68	481.37	1013.03	474.35
20.453	0	0.04	0.03	0.03	2.47	0.03	1.65	2.29	18.7	0.94	95.05	89.94	-12.81	81.52	18.7	70.71	0.01	0.24	1.78	0.1	0.94	0.03	0	49.88	13.97	0	0.02	14.23	0.94	0.31	0.16	0.34	0.04	0.1	0	24	17.52	14.58	7.23	75.36	113.98	858.3	432.2	1042.21	626.45	899.28	484.47	1012.99	476.78
20.487	0	0.04	0.03	0.03	2.64	0.03	1.29	2.53	21.24	1.53	94.72	83.89	-9.7	77.37	21.24	70.49	0.01	0.22	2.32	0.13	1.53	0.05	0	43.38	12.85	0	0.02	8.99	1.04	0.46	0.22	0.12	0.06	0.07	0	24	16.22	15.85	8.94	73.52	110.77	857.14	433.79	1041.64	627.98	901.42	485.43	1012.01	479.11
20.52	0	0.04	0.04	0.03	2.62	0.03	1.82	2.58	23.96	2.75	94.76	84.02	-14.09	65.77	23.96	68.19	0.01	0.25	3.67	0.13	2.75	0.08	0	45.79	16.76	0	0.02	18.16	0.83	0.41	0.21	0.04	0.06	0.05	0	24	15.54	18.73	6.19	72.4	108.33	858.2	437.11	1037.56	627.86	898.7	486.44	1006.83	480
20.553	0	0.05	0.04	0.05	2.48	0.03	4.4	2.44	29.91	3.31	91.21	82.11	-20.94	84.29	29.91	60.98	0.01	0.24	4.09	0.17	3.31	0.15	0	51.32	29.3	0	0.02	20.99	0.72	0.37	0.24	0.06	0.07	0.05	0	24	12.21	13.6	6.07	71.4	108.46	857.87	444.59	1038.63	636.34	898.68	493.39	1006.93	486.64
20.587	0	0.05	0.04	0.05	2.68	0.03	4	2.7	33.38	3.07	92.01	71.62	-20.61	75.61	33.38	59.98	0.01	0.18	4.59	0.17	3.07	0.15	0	44.88	32.78	0	0.03	24.02	0.58	0.42	0.36	0.16	0.13	0.02	0	24	13.93	16.34	4.9	70.46	108.94	857.29	446.94	1036.46	639	896.11	493.86	1004.98	489.84
20.62	0	0.04	0.04	0.04	4.18	0.03	5.19	4.57	41	1.97	89.62	79.8	-20.88	83.06	41	65.43	0.02	0.18	3.53	0.18	1.97	0.12	0	44.99	33.2	0	0.03	17.09	0.75	0.45	0.39	0.1	0.13	0.02	0	18	19.22	14.05	4.18	70.54	110.54	855.47	454.03	1033.47	644.78	892.35	504.46	1002.59	496.2
20.653	0	0.04	0.04	0.05	3.71	0.03	6.07	3.86	41.83	1.09	87.86	70.06	-22.01	85.29	41.83	60.42	0.02	0.17	2.7	0.19	1.09	0.07	0	43.49	39.67	0	0.04	17.03	0.81	0.43	0.46	0.05	0.13	0.03	0	18	18.41	13.21	3.69	70.56	109.95	854.17	462.1	1030.97	651.84	890.26	511.65	999.93	503.73
20.687	0	0.03	0.04	0.04	4.14	0.03	5.75	4.39	43.05	0.87	88.49	73.07	-20.02	77.59	43.05	62.48	0.02	0.14	1.73	0.13	0.87	0.04	0	43.27	36.37	0	0.03	9.17	0.84	0.36	0.34	0.04	0.11	0.05	0	18	15.5	15.79	5.52	68.72	109.29	849.4	471.1	1027.34	660.52	888.02	520.03	997.11	513.35
20.72	0	0.04	0.05	0.04	3.94	0.03	10.12	4.09	46.22	0.82	79.75	75.34	-23.78	74.24	46.22	57.58	0.03	0.16	0.72	0.08	0.82	0.03	0	49.65	39.46	0	0.03	7.73	1.1	0.35	0.29	0.01	0.09	0.11	0	18	10.95	16.71	5.16	68.34	109.03	845.8	480.27	1023.4	669.69	884.03	525.93	993	522.44
20.754	0	0.04	0.06	0.04	2.69	0.02	18.21	2.51	41.67	0.91	63.58	86.07	-26.57	79.29	41.67	50.11	0.04	0.17	0.2	0.04	0.91	0.01	0	65.88	34.1	0	0.03	4.15	1.44	0.25	0.2	0.04	0.08	0.12	0	18	8.87	15.29	5.58	68.04	110.22	844.4	490.86	1021.22	679.03	881.98	534.91	992.19	533.34
20.787	0	0.04	0.06	0.03	2.1	0.02	22.94	1.84	37.18	0.59	54.12	92.65	-26.71	69.64	37.18	47.06	0.04	0.16	0.19	0.02	0.59	0.01	0	77.82	23.16	0	0.04	2.85	0.98	0.18	0.18	0.05	0.07	0.15	0	18	7.31	17.85	5.68	67.29	109.3	841.44	504.53	1018.81	693.48	879.91	547.55	989.21	547.27
20.82	0	0.05	0.07	0.03	1.36	0.02	13.5	1.07	28.63	0.36	72.99	86.81	-21.65	58.79	28.63	42.44	0.04	0.13	0.26	0.01	0.36	0	0	74.35	14.62	0	0.04	3.76	0.93	0.2	0.18	12.43	0.09	0.23	0	18	4.58	20.22	6.44	65.64	108.12	840.31	518.18	1017.52	706.54	880.05	559.61	988.15	561.26
20.854	0	0.05	0.07	0.02	1.12	0.03	9.92	0.84	24.5	0.31	80.16	82.93	-19.01	69.75	24.5	40.71	0.04	0.12	0.77	0.02	0.31	0	0	72.3	9.85	0	0.04	5.56	0.82	0.17	0.16	33.23	0.13	0.44	0	18	2.31	17.82	6.68	63.4	109.06	839.7	532.58	1016.1	720.23	878.74	571.64	987.7	576.16
20.887	0	0.07	0.09	0.02	0.64	0.03	4.88	0.42	14.93	0.19	90.23	59.96	-14.17	75.07	14.93	33.43	0.04	0.11	1.15	0.01	0.19	0	0	64.92	6.32	0	0.04	9.76	0.7	0.17	0.16	4.05	0.16	0.39	0	18	-4.64	16.49	6.54	62.47	108.48	841.43	544.61	1014.63	728.09	878.99	579.81	987.25	586.76
20.92	0	0.08	0.07	0.02	0.64	0.03	2.44	0.42	9.2	0.18	95.12	59.39	-12.54	72.88	9.2	39.3	0.03	0.13	1.47	0.01	0.18	0	0	58.76	4.25	0	0.04	20.61	0.53	0.17	0.15	0.07	0.2	0.43	0	18	-9.84	17.06	6.66	61.5	112.36	844.66	555.38	1013.51	731.82	878.44	588.84	990.55	596.4
20.954	0	0.07	0.06	0.02	0.76	0.03	1.77	0.52	6.48	0.16	96.45	71.18	-10.69	78.09	6.48	46.92	0.03	0.17	0.77	0.01	0.16	0	0	57.66	3.7	0	0.04	16.15	0.5	0.24	0.13	0	0.21	0.54	0	18	-13.49	15.65	6.16	60.69	110.91	848.9	565.21	1008.12	731.3	878.1	594.4	988.55	604.43
20.987	0	0.06	0.05	0.02	0.99	0.03	0.74	0.73	4.54	0.09	98.01	69.37	-4.94	79.81	4.54	57.09	0.03	0.23	0.35	0.01	0.09	0	0	46.42	2.59	0	0.03	10.33	0.48	0.3	0.13	0	0.21	0.52	0	18	-15.9	15.13	7.1	59.93	109.81	853.73	572.65	1003.81	728.29	879.87	597.74	988.77	611.85
21.02	0	0.04	0.03	0.02	1.73	0.02	0.22	1.46	3.55	0.09	96.55	71.72	0	80.4	3.55	74.61	0.03	0.37	0.25	0.01	0.09	0	0	30.31	1.32	0	0.02	3.23	0.54	0.46	0.11	0	0.19	0.39	0	18	-20.4	14.94	6.4	59.72	111.9	857.28	579.1	1000.77	725.67	878.68	601.62	989.38	617.97
21.054	0	0.03	0.02	0.02	2.6	0.02	0.07	2.47	2.61	0.09	94.81	66.24	0	88.38	2.61	87.37	0.03	0.73	0.19	0.01	0.09	0.02	0	14.35	0.82	0	0.02	0.88	1.01	1.05	0.11	0	0.19	0.31	0	18	-19.35	11.86	5.76	59.23	108.35	859.31	581.57	998.25	723.83	879.22	604.43	986.72	618.03
21.087	0	0.03	0.02	0.02	3.61	0.02	0.06	3.72	2.07	0.07	92.56	77.68	0	87.43	2.07	96.13	0.03	2.27	0.19	0.01	0.07	0.07	0	12.72	0.6	0	0.01	0.35	1.25	1.45	0.11	0	0.18	0.13	0	18	-16.56	12.3	6.95	59.42	106.96	860.22	581.6	997.4	722.15	880.87	605.28	987.07	617.99
21.121	0	0.03	0.02	0.03	4.59	0.02	0.04	5	1.48	0.1	90	74.45	0	85.46	1.48	98.88	0.02	6.75	0.18	0	0.1	0.1	0	7.76	0.68	0	0.01	0.26	1.19	2.23	0.1	0	0.17	0.01	0	18	-18.57	13.14	5.7	59.52	105.03	861.98	582.4	995.99	720.07	880.85	605.29	985.26	616.66
21.154	0	0.04	0.02	0.03	6.76	0.02	0.03	7.85	1.42	0.1	84.29	72.15	0	88.53	1.42	99.67	0.02	16.4	0.19	0	0.1	0.11	0	5.51	0.76	0	0.01	0.25	1.15	3.41	0.09	0	0.18	0	0	18	-18.1	11.78	6.87	59.35	104.18	861.73	582.33	996.29	719.84	882.18	605.8	985.73	617.23
21.187	0	0.09	0.02	0.03	13.05	0.02	0.03	15.91	1.27	0.1	68.19	71.58	0	93.18	1.27	99.9	0.01	34.4	0.23	0	0.1	0.15	0	4.93	0.8	0	0.01	0.26	1.43	4.47	0.11	0	0.18	0	0	18	-16.68	8.93	7.43	59.88	106	861.32	581.71	997.07	719.43	881.85	606.85	987.35	617.1
21.221	0	0.17	0.02	0.03	24.09	0.03	0.03	33	1.03	0.17	42	67.15	0	92.7	1.03	99.96	0.01	53.37	0.32	0	0.17	0.22	0	2.27	0.67	0	0	0.25	1.42	8.64	0.11	0	0.24	0	0	18	-15.1	9.29	7.06	59.79	106.24	860.92	580.51	1000.52	722.98	882.92	607.18	988.79	616.03
21.254	0	0.31	0.02	0.03	37.47	0.02	0.03	50.92	0.95	0.2	24.08	66.9	0	88.03	0.95	99.98	0.01	69.12	0.25	0	0.2	0.21	0	2.11	0.57	0	0	0.15	1.78	10.84	0.1	0	0.21	0	0	18	-17.99	12.02	7.57	59.55	105.54	862	581.26	1000.29	722.07	884.28	605.93	989.22	617.17
21.287	0	0.39	0.02	0.03	43.39	0.02	0.03	64.7	0.94	0.31	10.3	67	0	88.96	0.94	99.99	0.01	75.15	0.23	0	0.31	0.17	0	1.16	0.75	0	0	0.15	2.15	18.46	0.11	0	0.23	0	0	18	-18.42	11.57	6.51	59.74	104.62	862.33	581.56	1000.54	722.91	884.01	606.55	988.2	616.06
21.321	0	0.47	0.02	0.03	48.21	0.02	0.03	82.86	0.53	0.33	0	70.81	0	78.5	0.93	99.99	0.01	78.92	0.18	0	0.33	0.11	0	0.53	0.84	0	0	0.15	4.37	37.98	0.12	0	0.23	0	0	18	-20.77	15.52	5.88	59.94	104.14	861.33	580.06	1002.75	724.97	884.42	605.41	988.22	613.9
21.354	0	0.35	0.02	0.03	40.04	0.02	0.03	78.63	0.51	0.25	0	70.2	0	72.45	0.93	99.99	0.01	70.74	0.13	0	0.25	0.05	0	0.51	0.88	0	0	0.19	4.01	39.61	0.11	0	0.21	0	0	18	-20.88	17.17	5.22	60.04	104.38	861.23	578.41	1005.93	728.1	885.43	603.02	989.35	612.83
21.388	0	0.31	0.02	0.03	36.4	0.02	0.03	86	0.56	0.14	0	70.48	0	74.63	1.17	99.99	0.01	66.48	0.12	0	0.14	0.01	0	0.56	1.17	0	0	3.05	4.18	55.93	0.1	0	0.12	0	0	18	-16	16.61	4.92	60.67	109.89	856.31	571.93	1013.02	735.43	883.61	600.28	993.14	609.13
21.421	0	0.16	0.02	0.03	20.66	0.02	0.03	77.61	0.75	0.11	0	77.47	0	79.57	1.33	99.98	0.01	46.94	0.19	0	0.11	0	0	0.75	1.8	0	0	8.73	3.57	61.59	0.13	0.24	0.1	0	0	18	-12.83	15.2	5.72	61.04	112.78	850.19	565.05	1020.78	743.8	883.72	597.46	996.23	605.28
21.454	0	0.07	0.02	0.03	7.59	0.02	0.03	46.23	0.89	0.07	28.77	88.75	0	60.15	1.86	99.88	0.01	18	0.43	0	0.07	0	0	0.89	2.04	0	0	19.15	3	56.63	0.13	74.58	0.12	0.04	0	18	-2.32	19.94	6.13	61.49	107.6	840.89	553.1	1033.44	759.27	888.28	593.52	995.78	598.12
21.488	0	0.05	0.02	0.03	5.02	0.03	0.03	37.67	1.25	0.06	37.33	90.62	0	73.6	2.66	99.48	0.01	6.23	0.67	0	0.06	0	0	1.25	2	0	0	22.08	3.92	59.54	0.12	73.6	0.13	0.1	0	18	4.74	16.87	6.86	63.38	108.74	846.24	540.96	1038.31	746	893.32	586.18	1002.06	586.31
21.521	0	0.03	0.02	0.03	4.36	0.03	0.03	28.03	1.58	0.07	46.97	73.42	0	84	4.14	98.22	0.01	2.2	1.28	0.01	0.07	0	0	1.58	2.81	0	0	7.76	4.27	52.82	0.13	43.14	0.15	0.16	0	18	2.84	13.71	7.09	64.32	110.68	848.43	529.86	1038.8	733.04	893.86	572.59	1004.5	575.67
21.554	0	0.03	0.02	0.03	3.51	0.03	0.04	20.97	1.87	0.1	58.07	55.19	0	87.44	5.75	91.7	0.01	0.61	0.74	0.01	0.1	0	0	1.87	3.02	0	0	0.96	4.23	50.09	0.11	6.85	0.12	0.15	0	18	10.14	12.3	7.29	68.29	107.64	851.18	515.59	1040.69	720.05	897.66	559.77	1005.26	562.79
21.588	0	0.03	0.03	0.03	2.45	0.02	0.08	11.86	2.95	0.21	76.29	27.45	0	89.84	11.26	76.35	0.01	0.19	0.42	0.01	0.21	0	0	2.95	4.88	0	0.01	1.21	3.01	44.04	0.11	0.74	0.1	0.2	0	18	12.16	11.1	8.96	69.79	108.28	853.03	502.92	1041.76	705.28	900.22	548.39	1008.47	550.96
21.621	0	0.04	0.05	0.02	1.8	0.03	0.18	6.7	3.65	0.24	86.59	8.67	0	85.29	21.83	56.76	0.01	0.11	0.53	0.02	0.24	0	0	3.65	7.28	0	0.01	3.21	2.65	38.12	0.12	0.44	0.1	0.25	0	18	12.51	13.21	7.87	69.94	110.03	860.47	492.27	1049.66	694.04	906.25	540.63	1016.27	538.6
21.654	0	0.04	0.06	0.02	2.05	0.03	0.42	6.48	8.31	0.42	87.04	4.74	0	88.16	35.02	47.68	0.02	0.08	0.69	0.04	0.42	0.01	0	5.11	8.31	0	0	7.73	2.41	33.15	0.11	0.07	0.1	0.17	0	18	13.89	11.96	7.16	70.66	113.62	862.82	486.64	1050.37	686.48	905.5	535.44	1019.08	532.82
21.688	0	0.07	0.07	0.02	2.28	0.03	0.83	4.98	10.05	0.5	90.03	46.46	-10.44	88.51	44.71	41.83	0.02	0.09	1.72	0.06	0.5	0.01	0	7.18	10.05	0	0	46.86	1.51	22.62	0.09	0.31	0.1	0.1	0	18	13.85	11.79	5.94	72.13	114.44	868.29	478.18	1055.37	678.17	909.26	526.8	1023.65	523.66
21.721	0	0.07	0.06	0.02	3.76	0.03	1.37	8.31	16.79	0.75	83.38	86.21	-17.17	80.2	53.95	48.04	0.02	0.15	3.65	0.07	0.75	0.03	0	8.12	16.79	0	0	62.19	1.71	20.24	0.11	0.46	0.1	0.05	0	18	13.97	15	7.09	73.05	109.96	869.42	473.55	1057.64	672.55	914.31	526.26	1023.89	517.09
21.755	0	0.07	0.05	0.02	5.14	0.03	1.5	9.35	8.88	0.66	81.3	91.8	-20.34	92.48	55.92	56.21	0.02	0.2	3.49	0.08	0.66	0.05	0	8.88	22.38	0	0	67.18	0.97	13.15	0.14	0.09	0.11	0.02	0	18	13.66	9.45	7.81	74.98	112.53	869.49	470.14	1057.42	669.58	913.35	519.94	1025.8	515.87
21.788	0	0.07	0.05	0.02	6.04	0.03	1.97	10.19	8.86	0.4	79.62	94.65	-23.44	96.86	59.64	57.67	0.03	0.25	3.11	0.1	0.4	0.04	0	8.86	29.71	0	0	69.44	0.6	10.21	0.19	0.09	0.11	0.03	0	18	9.04	4.85	8.38	75.49	113.43	870.15	467.29	1058.31	665.3	914.08	516.25	1027.43	512.18
21.821	0	0.06	0.04	0.03	8.23	0.03	2.96	14.38	7.48	0.31	71.24	97.21	-27.56	94.71	66.72	60.37	0.03	0.41	3.06	0.15	0.31	0.02	0	7.48	41.37	0	0.01	70.82	0.52	9.68	0.27	0.95	0.1	0.11	0	18	8.84	7.57	6.92	75.82	115.91	870.83	462.97	1062.35	663.99	914.22	515.23	1029.79	506.4
21.855	0	0.07	0.05	0.04	6.91	0.03	3.57	10.1	11.82	0.29	79.8	93.88	-27.71	93.46	63.45	57.91	0.04	0.51	2.78	0.2	0.29	0.02	0	11.82	45.22	0	0.02	63.85	0.34	5.66	0.41	1.99	0.11	0.16	0	18	14.13	8.7	7.4	76.8	115.82	871.25	459.66	1064.63	663.93	916.06	513.43	1031.59	505.12
21.888	0	0.08	0.05	0.05	6.73	0.03	3.82	9.41	12.28	0.43	81.18	96.36	-30.06	91.68	62.41	58.07	0.04	0.62	3.9	0.2	0.43	0.03	0	12.28	49.96	0	0.03	71.69	0.3	4.55	0.44	1.38	0.11	0.17	0	18	16.14	10	6.11	77.25	116.71	873.27	457.69	1067.32	662.69	917.06	514.36	1033.09	501.8
21.921	0	0.09	0.06	0.05	4.36	0.03	4.08	5.37	49.85	0.62	89.26	93.4	-28.87	89.57	57.68	49.2	0.05	0.5	4.6	0.18	0.62	0.04	0	14.76	49.85	0	0.03	68.62	0.43	3.75	0.52	0.91	0.11	0.16	0	18	14.86	11.25	5.53	77.02	113.74	875.66	457.41	1067.75	660.98	919.33	512.53	1032.45	500.61
21.955	0	0.08	0.07	0.04	3.33	0.03	4.09	3.72	45.47	0.84	91.81	74.81	-23.56	89.83	57.44	41.01	0.06	0.46	4.07	0.15	0.84	0.05	0	14.09	45.47	0	0.04	49.44	0.64	3.01	0.53	1.49	0.09	0.18	0	18	12.03	11.11	6.21	76.56	112.45	877.16	457	1067.68	658.48	921.14	509.84	1033.18	500.15
21.988	0	0.09	0.09	0.03	1.99	0.03	2.43	1.94	33.99	0.37	95.14	53.57	-17.63	91.65	49.92	32.45	0.05	0.41	3.1	0.12	0.37	0.02	0	11.66	33.99	0	0.05	45.19	0.63	3.1	0.58	1.06	0.08	0.17	0	18	10.28	10.02	7.28	76.09	108.92	879.37	458.47	1067.17	656.97	924.41	508.9	1033.1	501.62
22.021	0	0.09	0.1	0.03	1.53	0.03	1.94	1.39	31.72	0.19	96.11	38.35	-14.74	93.82	47.2	27.2	0.05	0.38	2.22	0.15	0.19	0.02	0	8.9	31.72	0	0.05	40.23	0.65	2.95	0.78	0.31	0.06	0.13	0	18	7.69	8.4	7.34	75.45	112.39	880.45	458.07	1067.37	654.94	923.43	506.73	1035.7	501.54
22.055	0	0.08	0.09	0.03	1.17	0.03	1.05	0.96	24.99	0.12	97.65	9.02	-8.01	94.01	37.41	28.88	0.06	0.37	1.62	0.12	0.09	0.01	0	8.37	24.99	0	0.03	27.16	0.53	2.19	1.14	0.1	0.06	0.07	0	18	9.37	8.24	7.05	75.06	112.88	881.07	458.31	1065.61	653.16	922.37	506.37	1035.16	501.95
22.088	0	0.11	0.09	0.04	1.07	0.03	1.07	0.86	28.06	0.18	97.86	17.61	-11.41	88.56	33.77	29.66	0.06	0.34	2.38	0.18	0.13	0.03	0	10.81	28.06	0	0.02	40.36	0.53	2.2	1.03	0.19	0.06	0.03	0	18	11.98	11.77	6.46	74.09	106.52	882.35	458.57	1063.7	650.9	924.63	507.69	1030.9	500.41
22.122	0	0.11	0.08	0.04	1.56	0.03	1.32	1.37	34.47	0.32	96.88	50.93	-16.45	87.6	38.7	36.39	0.05	0.36	4.17	0.22	0.32	0.25	0	10.25	34.47	0	0.02	55.1	0.57	1.91	1.19	0.06	0.07	0.01	0	18	12.77	12.22	8.39	73.44	109.96	882.59	458.22	1063.51	648.77	924.72	506.81	1034.59	502.26
22.155	0	0.1	0.06	0.04	2.07	0.03	1.17	1.92	34.58	0.25	95.86	65.05	-17.02	91.12	37.37	46.33	0.05	0.36	3.58	0.22	0.25	0.21	0	12.27	34.58	0	0.01	54.73	0.49	1.57	1.13	0.03	0.06	0.01	0	18	14	10.36	8.49	72.84	110.71	881.6	457.92	1062.88	649.25	923.57	506.51	1034.22	502.64
22.188	0	0.09	0.05	0.04	2.82	0.03	1.09	2.82	15.07	0.32	94.36	85.9	-18.58	89.23	37.07	56.13	0.04	0.34	3.6	0.21	0.32	0.36	0	15.07	32.43	0	0.01	59.69	0.61	1.53	1.01	0.02	0.07	0	0	18	11.38	11.43	8.13	71.83	111.6	880.82	456.72	1062.9	648.45	922.52	504.86	1034.06	500.92
22.222	0	0.08	0.04	0.05	3.39	0.03	1.18	3.53	17.74	0.27	92.94	89.93	-20.17	92.96	35.78	62.94	0.03	0.43	3.17	0.27	0.14	0.12	0	17.74	38.22	0	0.02	57.64	0.62	1.45	1.05	0.02	0.07	0	0	18	8.5	9.1	6.21	71.24	113.77	882.35	458.24	1061.86	648.32	919.97	503.31	1033.72	501.43
22.255	0	0.07	0.03	0.07	5.29	0.03	1.64	6.1	20.78	0.28	87.8	93.67	-23.87	93.38	38.82	73.77	0.03	0.44	2.62	0.28	0.08	0.03	0	20.78	50.39	0	0.01	53.09	0.65	1.35	1.03	0.01	0.07	0.01	0	18	10.86	8.77	7.18	70.5	114.68	880.25	457.53	1062.34	650.44	919.6	503.6	1034.28	502.51
22.288	0	0.07	0.03	0.11	6.91	0.03	4.09	8.34	33.57	0.13	83.31	98.67	-33.54	91.66	40.73	80.43	0.02	0.46	1.27	0.13	0.07	0.01	0	33.57	66.46	0	0.01	55.35	0.55	0.87	0.89	0.01	0.06	0.03	0	18	7.87	10.01	5.72	69.82	116.49	879.46	458.59	1061.9	652.17	916.87	503.64	1033.35	502.54
22.322	0	0.07	0.03	0.16	6.75	0.03	14.12	7.99	40.66	0.08	71.76	99.38	-42.52	90.77	40.66	79.88	0.02	0.3	0.74	0.08	0.05	0	0	55.38	76.56	0	0.01	50.66	0.6	0.52	0.56	0.01	0.05	0.04	0	18	5.65	10.57	5.59	68.64	121.48	878.08	459.83	1061.92	653.82	913.79	504.72	1035.27	504.13
22.355	0	0.08	0.02	0.19	6.99	0.02	12.66	8.37	36.34	0.05	74.68	99.68	-45.07	91.14	36.34	85.37	0.01	0.34	0.55	0.04	0.05	0	0	57.39	79.54	0	0.01	59.74	0.48	0.5	0.57	0	0.05	0.05	0	18	5.19	10.35	5.91	66.71	121.54	875.99	465.98	1059.84	660.68	911.98	508.95	1033.49	511.43
22.389	0	0.13	0.02	0.24	5.19	0.03	14.96	5.77	26.12	0.08	70.08	99.76	-51.61	92.19	26.12	86.03	0.01	0.42	0.8	0.02	0.08	0	0	68.89	82.24	0	0.01	79	0.46	0.4	0.51	0	0.05	0.07	0	18	1.48	9.66	4.23	64.43	122.78	874.87	467.55	1060.11	663.15	909.33	511.48	1032.11	510.49
22.422	0	0.19	0.02	0.34	3.68	0.03	15.41	3.77	17.98	0.12	69.18	99.82	-54.55	90.08	17.98	83.28	0.01	0.61	0.92	0.01	0.12	0	0	73.37	88.58	0	0.02	87.09	0.31	0.37	0.49	0	0.06	0.07	0	18	2.8	10.97	4.01	63.47	125.9	874.51	469.79	1059.96	666.1	907.42	513.27	1033.32	513.82
22.455	0	0.25	0.02	0.45	2.92	0.03	12.89	2.83	10.53	0.19	74.23	99.9	-55.91	91.53	10.53	83.41	0.01	0.83	1.48	0.01	0.19	0	0	74.18	93.06	0	0.02	95.81	0.23	0.35	0.54	0	0.06	0.09	0	18	-1.32	10.1	4.5	62.9	123.37	873.81	473.1	1056	665.48	906.76	513.52	1030.1	516.43
22.489	0	0.26	0.02	0.5	3.01	0.03	16.79	2.93	6.95	0.22	66.42	99.94	-59.08	89.17	6.95	87.47	0	1.27	1.43	0	0.22	0	0	83.87	94.35	0	0.02	97.27	0.16	0.31	0.53	0	0.08	0.11	0	18	-4.7	11.46	5.35	61.95	123.42	873.64	477.12	1056.94	669.55	908	516.7	1031.36	520.67
22.522	0	0.25	0.02	0.5	3.47	0.03	16.06	3.47	5.19	0.15	67.88	99.95	-59.37	90.27	5.19	92.35	0	2.31	1.01	0	0.15	0	0	86.15	93.78	0	0.02	96.81	0.14	0.36	0.59	0	0.09	0.11	0	12	-8.22	10.86	4.69	62.21	131.06	871.48	477.31	1058.65	673.83	903.6	514.87	1034.45	522.24
22.555	0	0.25	0.02	0.49	3.74	0.03	13.55	3.77	3.73	0.1	72.91	99.95	-57.32	89.21	3.73	93.96	0	4.09	1	0	0.1	0	0	84.74	92.02	0	0.03	93.34	0.12	0.45	0.6	0	0.1	0.14	0	12	-5.56	11.44	4.32	62	130.13	868.55	475.25	1062.22	680.09	903.96	515.12	1033.95	521.14
22.589	0	0.31	0.02	0.49	5.13	0.03	15.63	5.35	3.91	0.14	68.75	99.96	-58.98	92.98	3.91	96.6	0	10.08	1.01	0	0.14	0	0	88.42	92.44	0	0.04	94.5	0.07	0.45	0.7	0	0.12	0.22	0	12	-4.74	9.09	4.09	61.82	131.51	867.87	475.81	1062.55	681.37	902.78	517.24	1034.23	521.36
22.622	0	0.39	0.02	0.51	6.48	0.03	15.25	6.82	3.23	0.15	69.5	99.97	-59.07	91.38	3.23	97.23	0	16.35	1.18	0	0.15	0	0	88.38	93.15	0	0.04	95.24	0.06	0.46	0.74	0	0.12	0.26	0	12	-3.2	10.19	4.38	61.86	130.73	864.72	473.99	1063.75	684.95	902.51	516.5	1033.17	520.81
22.655	0	0.47	0.02	0.47	8.22	0.03	13.18	8.76	2.86	0.16	73.64	99.96	-57.42	91.48	2.86	97.97	0	22.45	1.5	0	0.16	0	0	86.5	90.8	0	0.04	94.32	0.06	0.46	0.78	0	0.14	0.24	0	12	-4.7	10.13	3.74	61.69	130.74	863.5	473.77	1064	686.18	901.35	516.71	1032.05	519.7
22.689	0	0.58	0.02	0.4	10.44	0.03	10.76	11.29	2.87	0.19	77.42	99.97	-56.17	90.62	2.87	98.78	0	28.41	1.47	0	0.19	0	0	84.13	85.9	0	0.04	97.24	0.03	0.47	1.03	0	0.15	0.31	0	12	-3.75	10.66	3.18	61.77	129.24	862.43	473.16	1063.94	687.7	900.96	516.19	1030.16	519.14
22.722	0	0.67	0.02	0.35	13.29	0.03	10.48	14.54	3.52	0.11	70.92	99.97	-55.09	87.57	3.52	98.94	0	34.53	1.49	0	0.11	0	0	84.42	81.96	0.01	0.04	95.6	0.04	0.49	1.13	0	0.16	0.36	0	12	-3.17	12.24	4.11	61.35	126.39	860.26	471.83	1066.27	691.18	903.37	516.36	1029.74	518.74
22.756	0	0.5	0.02	0.26	11.89	0.03	8.1	13.04	4.46	0.05	73.91	99.96	-51.69	81.06	4.46	98.96	0	30.53	0.85	0	0.05	0	0	81.24	73.64	0.01	0.04	91.71	0.03	0.52	1.15	0	0.14	0.36	0	12	-1.99	14.73	4.54	61.15	126.8	859.8	470.85	1067.5	691.96	904.09	516.31	1030.87	518.63
22.789	0	0.5	0.02	0.25	11.96	0.03	6.04	13.23	4.85	0.06	73.53	99.95	-49.31	74.13	4.85	98.59	0	30.71	0.77	0	0.06	0	0	75.03	73.37	0.01	0.05	90.58	0.03	0.72	1.28	0	0.19	0.37	0	12	-3.36	16.74	5.73	61.12	125.41	859.02	469.67	1067.61	691.01	905.72	514.6	1031.08	518.14
22.822	0	0.42	0.02	0.23	11.27	0.03	5.44	12.44	5.18	0.04	75.12	99.93	-47.09	75.95	5.18	98.48	0	28.81	0.59	0	0.04	0	0	73.76	70.15	0.01	0.06	85.35	0.03	0.68	1.24	0	0.18	0.44	0	12	-2.36	16.25	5.44	61.26	125.82	859.19	469.65	1067.59	690.92	905.27	515.29	1031.06	517.92
22.856	0	0.41	0.02	0.2	10.98	0.03	3.95	12.09	4.34	0.05	75.83	99.93	-44.48	75.02	4.34	98.08	0	29.15	0.46	0	0.05	0	0	69.39	66.43	0.01	0.06	85.04	0.04	0.8	1.25	0	0.23	0.45	0	12	-2.7	16.5	6.09	60.96	123.27	858.97	469.36	1067.52	690.52	906.97	515.09	1030.21	517.57
22.889	0	0.29	0.02	0.15	8.33	0.03	3.41	9	3.95	0.08	81.99	99.89	-41.55	85.64	3.95	97.5	0	22.33	0.44	0	0.08	0	0	69.74	57.47	0.01	0.07	80.89	0.04	0.7	1.12	0	0.2	0.39	0	12	-1.53	13.07	6.15	61.29	123.89	857.46	468.54	1067.93	691.28	906.02	516.56	1029.91	516.46
22.922	0	0.14	0.02	0.14	5.97	0.03	2.74	6.43	4.17	0.12	87.15	99.62	-33.49	85.34	4.17	96.96	0	13.62	0.51	0	0.12	0	0	65.81	55.63	0.01	0.05	53.17	0.05	0.96	0.99	1.08	0.18	0.35	0	12	0.95	13.19	6.57	61.73	120.81	859.25	469.15	1067.82	691.41	908.69	515.86	1029.48	518.17
22.956	0	0.07	0.02	0.13	4.35	0.03	2.13	4.68	4.63	0.29	90.65	99.36	-26.16	91.25	4.63	95.32	0	6.32	0.84	0.01	0.29	0	0	60.85	53.24	0.02	0.04	30.83	0.09	1.37	0.93	53.43	0.17	0.41	0	12	0.44	10.28	5.64	62.04	120.84	861.17	468.27	1067.82	688.79	908.62	514.42	1029.45	516.14
22.989	0	0.05	0.02	0.1	3.75	0.03	1.62	4.03	5.2	0.51	91.94	99.05	-18.05	84.38	5.2	93.68	0	3.42	1.4	0.01	0.51	0.01	0	57.52	44.83	0.02	0.02	9.1	0.12	1.62	0.78	12.99	0.19	0.44	0	12	3.14	13.57	6.66	62.56	116.83	862.68	463.32	1067.1	681.48	911.94	510.42	1028.77	511.36
23.022	0	0.04	0.02	0.09	3.08	0.03	1.26	3.26	5.83	0.73	93.49	97.83	-14.31	87.67	5.83	88.89	0	1.92	2.03	0.02	0.73	0.01	0	51.86	41.14	0.02	0.02	5.19	0.18	1.96	0.65	1.3	0.2	0.5	0	6	3.5	12.19	7.21	63.84	118.04	863.12	456.31	1065.5	671.57	911.27	503.29	1029.3	504.45
23.056	0	0.04	0.03	0.07	2.4	0.03	1.52	2.33	5.88	0.69	95.21	97.48	-13.84	77.69	5.88	82.29	0.01	0.81	1.32	0.02	0.69	0.01	0	56.53	32.1	0.02	0.01	3.64	0.28	1.41	0.48	0.21	0.17	0.37	0	6	7.67	15.76	6.26	66.85	116.83	863.68	452.61	1064.12	665.21	910.73	504.06	1027.44	498.65
23.089	0	0.04	0.03	0.06	2.1	0.03	1.96	1.96	7.22	0.51	95.8	96.88	-15.23	83.88	7.22	77.19	0.01	0.44	0.61	0.03	0.51	0.01	0	58.91	31.71	0.02	0.01	4.02	0.34	1.3	0.45	0.32	0.14	0.29	0	6	10.29	13.75	6.98	68.76	115.1	863.79	448.29	1061.96	658.57	911.08	500.22	1026.04	494.56
23.123	0	0.04	0.03	0.05	2.05	0.02	2.2	1.88	11.28	0.75	95.59	95.06	-15.23	86.8	11.28	72.44	0.01	0.25	0.32	0.04	0.75	0.02	0	57.7	27.78	0.01	0.01	4.61	0.72	1.1	0.4	0.33	0.14	0.27	0	6	8.59	12.58	6.9	68.65	113.24	865.02	444.95	1061.41	653.41	912.12	495.49	1025.25	490.46
23.156	0	0.04	0.03	0.04	2.35	0.03	2.15	2.25	18.83	0.89	95.29	89.99	-13.69	85.39	18.83	69.22	0.01	0.17	0.8	0.11	0.89	0.04	0	51.44	22.93	0.01	0.01	5.31	0.96	1.27	0.46	4.38	0.15	0.32	0	6	10.66	13.17	6.45	69.78	114.14	867.15	442.51	1061.29	648.25	912.38	494.35	1026.31	487.26
23.189	0	0.06	0.05	0.04	1.93	0.03	3.48	1.8	26.48	2.09	93.04	73.28	-19.69	82.57	26.48	56.14	0.02	0.14	2.39	0.22	2.09	0.08	0	49.75	24.57	0.01	0.01	25.52	0.93	1.3	0.59	8.39	0.15	0.38	0	6	13.5	14.22	6.6	71.52	109.32	868.55	441.75	1060.13	645.77	914.89	493.82	1023.94	486.18
23.223	0	0.09	0.07	0.05	1.47	0.04	5.26	1.34	32.15	4.78	89.49	51.72	-25.75	82.2	32.15	43.27	0.02	0.13	7.54	0.3	4.78	0.17	0	47.83	27.61	0.01	0.02	50.92	1.16	1.31	0.58	13.38	0.14	0.37	0	0	15.14	14.35	7.27	72.8	112.31	868.72	440.54	1057.96	640.91	913.15	493.21	1025.18	485.36
23.256	0	0.12	0.07	0.05	1.58	0.06	9.42	1.53	39	6.77	81.16	79	-31.35	76.79	39	39.75	0.03	0.11	14.49	0.55	6.77	0.29	0	50.65	31.71	0.01	0.02	70.07	1.22	1.27	0.7	11.65	0.14	0.3	0	0	13.3	16.02	9.24	72.47	107.28	868.51	439.49	1057.29	639.1	916.69	490.28	1023.84	485.07
23.289	0	0.17	0.08	0.07	1.78	0.05	15.74	1.77	44.78	7.02	68.53	96.68	-41.45	76.16	44.78	37.72	0.03	0.1	12.82	0.69	7.02	0.14	0	52.82	42.38	0.01	0.03	90.5	1.06	1.06	0.78	3.06	0.14	0.24	0	0	12.09	16.19	9.3	72.4	108.91	868.73	440.62	1056	637.52	915.52	491.24	1024.29	485.68
23.323	0	0.17	0.08	0.08	2.31	0.04	32.63	2.36	54.33	5.32	42.37	98.28	-48.25	75.61	54.33	35.25	0.04	0.12	9.94	1.11	5.32	0.12	0	58.06	53.45	0.01	0.06	89.37	1.04	0.94	0.81	0.68	0.14	0.29	0	0	13.22	16.34	7.97	72.21	110	868.93	442.78	1053.89	638.36	912.91	492.47	1022.79	487.51
23.356	0	0.16	0.09	0.06	2.54	0.04	45.74	2.5	59.35	2.32	29.26	97.99	-48.21	73.47	61.63	29.45	0.05	0.11	7.83	1.95	2.32	0.08	0	59.35	55.15	0	0.09	80.04	0.99	0.85	0.83	0.13	0.15	0.33	0	0	15.29	16.91	6.55	71.33	107.35	869.75	446.29	1052.32	640.23	912.57	497.09	1019.62	489.15
23.39	0	0.09	0.11	0.06	2.34	0.03	43.23	2.18	55.74	2.06	31.77	88.33	-38.93	75.12	62.78	24.73	0.07	0.09	3.81	2.06	0.87	0.05	0	55.74	53.88	0	0.13	40.05	1.59	1.07	0.95	0.09	0.18	0.36	0	0	13.5	16.47	5.54	70.48	106.45	869.75	450.72	1049.07	642.23	910.39	498.52	1016.7	492.98
23.423	0	0.09	0.12	0.06	1.81	0.03	44.35	1.55	57.43	1.12	30.65	86.8	-36.7	82.76	59.34	20.18	0.09	0.09	2.9	1.12	0.76	0.04	0	57.43	56.08	0	0.14	27.43	1.8	0.74	1.04	0.03	0.18	0.27	0	0	15.03	14.16	5.86	70.4	108.02	867.37	455.55	1045.74	646.18	906.98	503.1	1014.9	498.56
23.456	0	0.06	0.1	0.05	2	0.03	39.32	1.73	55.65	0.68	35.68	87.52	-31.83	81.63	55.65	26.71	0.1	0.09	1.94	0.59	0.68	0.03	0	61.92	47.15	0	0.11	10.22	2	0.63	0.99	0.04	0.17	0.22	0	0	14.69	14.54	5.97	69.18	106.47	865.58	462.25	1042.44	651.23	905.25	509.28	1011.63	504.83
23.49	0	0.05	0.08	0.04	2.33	0.03	36.04	2.04	51.26	0.61	38.96	89.79	-31.06	73.95	51.26	35.34	0.15	0.12	0.68	0.16	0.61	0.01	0	69.13	37.57	0	0.12	7.23	2.29	0.35	1.12	0.03	0.11	0.17	0	0	8.61	16.78	7.77	68.66	105.35	861.39	468.22	1039.55	656.78	903.82	513.27	1009.16	511.08
23.523	0	0.06	0.1	0.04	1.36	0.02	39.01	1.04	41.95	0.48	35.99	89.17	-32.05	75.47	41.95	28.3	0.16	0.12	0.33	0.04	0.48	0	0	77.62	36.24	0	0.13	8.85	2.21	0.19	1.29	0.02	0.08	0.15	0	0	8.23	16.38	6.76	68.07	107.18	860.94	474.67	1038.75	663.57	901.48	518.77	1008.65	517.51
23.556	0	0.06	0.09	0.03	1.16	0.02	20.39	0.85	32.26	0.48	59.21	78.05	-25.08	61.66	32.26	33.11	0.15	0.13	0.2	0.02	0.48	0	0	76.02	19.25	0	0.13	7.3	2.33	0.2	1.13	0.05	0.08	0.14	0	0	3.34	19.62	6.67	66.54	105.2	859.03	486.11	1035.46	674.21	899.88	526.06	1005.04	529.05
23.59	0	0.06	0.08	0.02	1.06	0.02	9.99	0.76	25.66	0.43	80.02	75	-19.86	48.77	25.66	37.14	0.14	0.21	0.27	0.02	0.43	0	0	69.87	11.41	0	0.11	8.72	1.99	0.2	1.42	0	0.13	0.16	0	0	4.04	22.25	6.46	63.66	103.72	859.53	497.08	1031.68	679.9	898.86	537.51	1002.58	538.56
23.623	0	0.07	0.09	0.02	0.74	0.03	5.19	0.49	19.47	0.42	89.61	51.86	-14.37	53.84	19.47	32.58	0.13	0.24	0.46	0.01	0.42	0	0	61.68	7.7	0	0.07	7.42	1.69	0.19	1.18	3.72	0.14	0.25	0	0	-1.24	21.23	6.09	62.25	104.65	856.34	513.34	1029.78	697.44	895.53	551.36	1000.13	554.52
23.656	0	0.07	0.09	0.02	0.62	0.03	2.02	0.39	15.03	0.39	95.96	24.58	-7.89	56.48	15.03	31.68	0.12	0.21	0.79	0.01	0.39	0	0	47.7	5.02	0.01	0.05	8.1	1.35	0.23	0.94	65.02	0.16	0.32	0	0	-8.69	20.7	4.95	60.72	106.55	854.65	532.74	1023.99	712.06	889.95	566.13	996.32	572.34
23.69	0	0.07	0.08	0.02	0.6	0.03	0.89	0.38	10.47	0.23	98.22	17.12	-2.58	71.37	10.47	35.74	0.09	0.18	1.45	0.01	0.23	0	0	37.97	2.36	0	0.06	8.43	1.16	0.22	0.46	90.66	0.16	0.47	0	0	-18.13	17.43	3.5	60.63	111.28	856.53	549.89	1017.85	715.74	884.57	577.02	994.83	592.04
23.723	0	0.08	0.09	0.02	0.45	0.03	0.42	0.27	5.31	0.09	99.1	6.15	0	81.72	5.31	32.09	0.07	0.15	1.59	0.01	0.09	0	0	27.34	1.38	0	0.08	8.74	1.18	0.34	0.34	88.21	0.19	0.63	0	0	-18.02	14.51	5.96	57.28	108.74	856.58	572.57	1012.75	734.42	885.22	598.34	993.06	612.32
23.757	0	0.1	0.11	0.02	0.34	0.03	0.22	0.19	4.15	0.04	99.32	1.52	0	71.47	2.34	26.26	0.04	0.14	4.15	0.01	0.03	0	0	15.17	0.92	0	0.14	13.28	1.25	0.48	0.21	95.56	0.23	0.88	0	0	-26.26	17.41	5.93	54.45	113.99	856.67	592.39	1014.19	751.51	884.21	614.51	996.17	635.94
23.79	0	0.1	0.1	0.02	0.37	0.03	0.14	0.21	3.31	0.03	99.27	2.15	0	72.82	1.27	29.75	0.03	0.14	3.31	0.01	0.02	0	0	9.93	0.47	0	0.25	16.07	1.42	0.78	0.13	94.94	0.27	1.43	0	0	-22.85	17.07	5.12	52.89	114.03	854.52	612.22	1015.07	775.05	882.79	635.88	994.8	657.25
23.823	0	0.11	0.13	0.03	0.29	0.03	0.14	0.16	3.09	0.04	99.42	1.21	0	75.29	0.76	23.25	0.03	0.1	3.09	0.02	0.04	0.01	0	8.36	0.35	0	0.34	15.07	1.64	0.94	0.11	99.06	0.3	1.75	0	0	-24.8	16.43	5.76	52.06	116.01	853.45	627.54	1014.43	789.53	881.91	649.58	995.19	674.63
23.857	0	0.11	0.14	0.03	0.24	0.03	0.12	0.12	2.06	0.05	99.53	0.46	0	68.94	0.43	16.73	0.02	0.04	2.06	0.01	0.05	0.06	0	4.16	0.32	0	0.39	7.86	2.54	1.83	0.06	98.54	0.32	1.15	0	0	-27.36	18.01	5.82	51.69	118.4	856.12	640.1	1015.6	799.95	882.77	661.61	998.64	685.99
23.89	0	0.1	0.13	0.03	0.25	0.03	0.11	0.14	1.13	0.08	99.49	0.38	0	74.91	0.26	18.89	0.02	0.02	1.13	0.01	0.08	0.22	0	3.15	0.24	0.01	0.63	1.68	3.04	2.9	0.05	69.96	0.32	0.76	0	0	-24.67	16.53	4.03	51.25	114.12	858.19	646.7	1013.76	802.71	882.99	669.32	994.94	691.46
23.923	0	0.1	0.12	0.03	0.26	0.03	0.1	0.15	1.45	0.26	99.48	0.4	0	80.94	0.22	19.23	0.03	0.02	1.45	0.02	0.26	1.49	0	2.05	0.17	0.01	0.82	0.27	3.47	5.1	0.03	96.22	0.34	0.48	0	0	-25.9	14.77	3.64	51.29	113.34	859.06	650.23	1010.21	801.39	881.43	672.63	992.98	692.69
23.957	0	0.11	0.12	0.03	0.26	0.03	0.1	0.23	0.68	0.4	99.49	0.4	0	77.96	0.25	18.31	0.03	0.02	1.77	0.03	0.4	4.34	0	0.68	0.17	0.01	0.9	0.09	4.6	15.65	0.02	94.06	0.5	0.17	0	0	-27.81	15.68	4.82	50.78	110.27	860.36	653.95	1007.47	801.06	883.58	673.75	991.33	697.17
23.99	0	0.11	0.11	0.04	0.27	0.03	0.1	0.34	0.51	0.51	99.32	0.49	0	85.99	0.33	19.37	0.03	0.02	2.14	0.05	0.74	4.26	0	0.51	0.13	0.01	0.65	0.05	6.26	24.1	0.01	99.35	0.48	0.02	0	0	-25.73	12.93	4.57	50.52	110.6	862.96	657.34	1004.79	799.17	882.82	677.65	991.43	698.56
24.023	0	0.11	0.1	0.05	0.32	0.03	0.09	1.01	0.29	0.29	97.98	0.74	0	76.75	0.46	23.51	0.03	0.01	3.52	0.09	1.8	8.9	0	0.29	0.08	0.01	0.32	0.02	7.88	46.03	0.01	97.59	0.68	0	0	0	-26.64	16.03	5.39	50.8	109.3	861.52	656.38	1001.93	797.21	881.95	676.57	989.59	695.53
24.057	0	0.09	0.07	0.05	0.49	0.03	0.07	6.72	0.1	0.1	86.55	2.22	0	86.28	0.65	35.31	0.03	0.01	3.51	0.2	1.91	4.95	0	0.1	0.05	0.01	0.19	0.02	10.91	80.91	0.01	93.4	1.2	0	0	0	-21.62	12.81	5.52	50.48	111.45	861.31	654.78	1005.59	800.5	882.69	676.43	992.41	695.99
24.09	0	0.07	0.05	0.04	0.88	0.03	0.05	14.78	0.1	0.1	70.44	8.73	0	83.24	0.81	52.31	0.03	0.01	2.89	0.21	1.58	2.48	0	0.1	0.05	0.01	0.14	0.02	11.82	84.83	0.01	10.61	1.21	0	1	6	-23.59	13.99	4.36	50.8	112.06	861.4	653.6	1007.9	800.89	882.58	675.81	993.03	694.76
24.124	0	0.06	0.03	0.05	1.97	0.03	0.04	38.4	0.08	0.08	36.6	47.61	0	80.24	1.02	72.09	0.04	0.02	3.59	0.38	2.33	1.82	0	0.08	0.04	0.01	0.12	0.02	20.05	95.53	0	8.36	1.33	0	0	6	-25.48	14.99	4.93	50.92	113.35	861.7	653.28	1007.02	798.8	882.31	674.45	993.87	694.52
24.157	0	0.06	0.02	0.07	3.16	0.04	0.03	51.63	0.1	0.1	23.37	78.42	0	76.52	1.42	82.74	0.04	0.02	4.19	0.75	2.88	2.87	0	0.1	0.04	0.01	0.12	0.02	26.65	97.38	0	3.09	1.51	0	0	6	-25.05	16.09	5.19	50.91	114.14	859.66	651.21	1008.65	801.03	882.02	672.95	994.36	693.12
24.19	0	0.05	0.02	0.06	3.01	0.04	0.03	51.82	0.1	0.1	23.18	73.98	0	59.76	1.19	83.59	0.05	0.03	4.52	0.57	2.2	2.5	0	0.1	0.06	0.01	0.18	0.07	22.74	96.94	0	42.51	1.61	0	0	6	-25.05	20.02	3.74	51.19	109.15	854.46	646.47	1012.79	807.72	882.36	671.24	990.43	686.57
24.224	0	0.06	0.02	0.07	3.72	0.04	0.03	53.74	0.31	0.11	21.26	86.09	0	74.04	1.19	84.66	0.09	0.02	6.53	0.55	1.74	1.05	0	0.11	0.06	0.01	0.23	0.31	31.36	97.72	0	99.5	1.57	0	0	6	-19.43	16.76	4.73	51.95	115.25	846.83	634.35	1025.73	819.82	882.86	663.83	997.13	678.79
24.257	0	0.06	0.02	0.06	3.24	0.04	0.03	49.91	0.89	0.11	25.09	80.23	0	80.92	0.72	82.04	0.11	0.02	6.01	0.63	0.97	0.45	0	0.08	0.05	0.01	0.35	0.89	28.72	97.14	0	71.6	1.63	0	0	6	-20.16	14.78	6	52.48	114.85	841.28	623.01	1033.53	824.57	885.07	655.11	999.32	666.79
24.29	0	0.06	0.02	0.06	3.03	0.04	0.03	48.12	1.94	0.16	26.88	76.22	0	77.16	0.51	80.58	0.16	0.02	4.9	0.48	0.5	0.15	0	0.06	0.05	0.01	0.64	1.94	27.25	97.08	0	85.25	1.61	0	0	6	-11.27	15.91	5.65	52.16	113.68	842.81	609.17	1039.71	818.32	889.19	644.6	1002.28	656.12
24.324	0	0.08	0.03	0.06	2.01	0.03	0.04	34.04	1.01	0.22	40.96	56.86	0	84.1	0.35	66.18	0.22	0.02	2.93	0.33	0.3	0.04	0	0.03	0.04	0.01	0.66	1.01	30.59	97.57	0	72.24	1.74	0	1	12	-11.4	13.67	4.56	53.79	118.29	846.7	591.06	1041.73	797.22	888.88	626.61	1006.63	637.93
24.357	0	0.09	0.04	0.05	1.31	0.03	0.05	23.95	0.89	0.17	52.11	28.46	0	83.25	0.3	55.83	0.17	0.02	1.48	0.2	0.14	0.01	0	0.03	0.03	0.01	0.99	0.89	26.03	96.11	0	4.24	1.83	0	0	12	-7.59	13.98	6.57	55.23	117.35	850.83	575.93	1044.88	782.89	894.85	611.93	1011.67	623.05
24.391	0	0.11	0.06	0.04	0.65	0.03	0.06	12.68	2.3	0.19	74.65	5.87	0	80.48	0.31	38	0.19	0.02	0.68	0.13	0.04	0	0	0.02	0.04	0	1.24	3.04	20.82	95.36	0	2.13	2.3	0	0	12	-6.3	14.92	5.43	57.77	118.26	855.69	557.74	1047.94	762.79	897.33	594.09	1015.11	604.77
24.424	0	0.11	0.08	0.03	0.41	0.03	0.07	7.78	2.59	0.1	84.44	1.58	0	83.09	0.3	29.23	0.1	0.02	0.74	0.06	0.04	0	0	0.02	0.06	0	1.33	6.06	12.72	91.11	0.01	0.34	2.59	0.35	0	12	-2.13	14.04	6.49	59.99	116.68	860.71	540.24	1051.87	744.65	903.43	578.36	1019.76	587.46
24.457	0	0.13	0.08	0.03	0.42	0.03	0.07	7.42	2.29	0.07	85.17	7.09	0	86.5	0.43	31.92	0.07	0.03	0.72	0.03	0.03	0	0	0.03	0.1	0	1.01	29.4	9.53	87.03	0.01	0.59	2.29	0.48	0	12	0.75	12.71	6.56	62	115.6	861.85	526.35	1052.6	730.04	904.77	566.98	1020.21	572.99
24.491	0	0.13	0.06	0.03	0.51	0.03	0.06	5.84	2.29	0.05	88.32	37.02	0	88.58	0.6	40.65	0.05	0.05	0.91	0.01	0.03	0	0	0.05	0.26	0	0.51	46.08	4	71.99	0.02	0.07	2.29	0.09	0	12	5.97	11.76	6.56	63.62	112.17	866.31	512.26	1056.34	716.69	910.37	554.41	1022.44	559.33
24.524	0	0.1	0.06	0.02	0.6	0.03	0.06	3.23	1.8	0.03	93.54	28.34	0	80.5	1.43	45.81	0.03	0.07	0.67	0.01	0.02	0	0	0.08	0.74	0	0.22	35.97	2.12	51.1	0.02	0.51	1.8	0.55	0	12	8.75	14.91	7.91	67.41	108.76	866.75	500.3	1056.73	704.77	913.64	543.67	1022.31	548.26
24.557	0	0.13	0.07	0.03	0.61	0.03	0.07	2.27	3.16	0.03	95.46	55.02	0	91.04	3.44	43.97	0.03	0.05	0.58	0.01	0.03	0	0	0.15	3.16	0	0.1	51.87	1.51	42.21	0.02	0.62	1.19	0.98	0	12	11.14	10.41	7.11	69.32	112.68	869.62	489.32	1059.66	693.19	913.85	535.22	1026.52	536.61
24.591	0	0.12	0.05	0.04	1.1	0.03	0.1	1.76	0.97	0.05	96.47	89.02	-4.07	95.54	7.81	57.69	0.03	0.07	0.97	0.01	0.05	0	0	0.37	17.96	0	0.06	61.68	0.65	17.95	0.04	0.27	0.91	1.05	0	12	13.48	6.68	8.56	69.91	114.4	871.15	485.24	1060.69	687.98	915.54	531.39	1029.91	534.13
24.624	0	0.16	0.05	0.1	1.47	0.03	0.25	2.55	1.58	0.11	94.91	95.26	-15.6	92.72	16.11	58.07	0.04	0.07	1.58	0.01	0.11	0.01	0	0.53	49.33	0	0.02	72.6	0.64	18.27	0.05	17.33	0.8	0.69	0	12	15.48	9.28	6.65	71.32	115.15	876.82	480.68	1063.88	681.68	917.97	527.7	1033.13	528.18
24.657	0	0.2	0.04	0.16	2.13	0.03	0.61	2.89	4.15	0.3	94.21	98.39	-25.01	88.29	26.66	58.93	0.04	0.09	4.15	0.02	0.3	0.05	0	0.65	70.83	0	0.01	85.6	0.48	9.99	0.08	43.16	0.69	0.23	0	12	14.56	11.9	6.41	72.02	112.9	879.48	478.18	1063.95	674.31	920.31	527.9	1033.08	522.54
24.691	0	0.2	0.05	0.2	2.21	0.05	1.2	2.52	11.4	0.77	94.96	96.47	-25.07	84.68	34.39	52.5	0.05	0.08	11.4	0.06	0.82	0.23	0	0.77	79.26	0	0.01	82	0.35	5.28	0.16	23.1	0.49	0.17	0	12	14.72	13.45	7.36	73.01	104.89	877.59	472.97	1061.97	669.99	922.88	522.1	1027.65	517.16
24.724	0	0.2	0.06	0.22	2.24	0.07	1.72	2.65	38.93	0.88	94.71	95.52	-24.98	93.45	38.93	48.78	0.06	0.07	16.67	0.19	1.83	0.6	0	0.88	82.63	0	0	81.91	0.34	5.68	0.19	6.8	0.46	0.15	0	12	11.1	8.71	7.73	73.7	107.6	877.62	469.23	1062.07	665.07	921.84	517.16	1029.37	513.18
24.758	0	0.25	0.07	0.28	1.55	0.09	2.34	1.6	38.3	2.77	95.32	93.17	-26.11	94.7	38.3	39.28	0.03	0.08	21.66	0.38	3.89	0.92	0	2.77	85.99	0	0	86.57	0.19	3.41	0.39	0.59	0.35	0.14	0	12	10.93	7.59	8.05	74.31	107.73	877.41	466.14	1062.25	662.62	921.98	513.36	1029.68	510.71
24.791	0	0.32	0.08	0.3	1.24	0.08	3	1.15	37.03	2.98	93.99	94.52	-28.68	90.2	37.03	33.3	0.03	0.08	20.87	0.95	2.98	0.48	0	5.48	89.39	0	0	91.75	0.17	2.62	0.56	0.57	0.33	0.11	0	12	13.33	10.9	8.41	74.67	109.37	878.59	466.02	1062.05	660.5	922.18	514.18	1031.51	511.16
24.824	0	0.34	0.08	0.28	1.29	0.06	2.81	1.17	35.77	2.13	94.38	95.1	-31.27	90.2	35.77	35.24	0.03	0.11	15.74	1.38	2.13	0.31	0	6.81	88.61	0	0.01	94.48	0.18	2.5	0.61	0.34	0.32	0.04	0	12	13	10.9	8.91	74.26	109.64	878.47	465.81	1060.72	659.22	921.76	512.17	1031.4	511.89
24.858	0	0.36	0.09	0.23	1.13	0.05	6.4	0.96	34.51	2.05	87.2	94.38	-38.05	85.01	34.51	32.17	0.03	0.1	10.93	2.05	1.6	0.21	0	25.94	82.23	0	0.01	93.93	0.14	2.06	1.03	0.11	0.22	0.05	0	12	13.13	13.32	8.71	73.37	110.34	878.89	465.61	1059.91	656.97	921.2	512.74	1031.53	511.04
24.891	0	0.31	0.07	0.18	1.3	0.04	5.13	1.14	32.45	2.33	89.73	95.51	-36.47	88.75	32.45	38.36	0.04	0.12	10.37	2.33	1.49	0.25	0	27.99	74.37	0	0.01	93.02	0.17	1.89	0.96	0.15	0.24	0.02	0	12	11.21	11.67	8.39	72.51	109.26	877.29	464.55	1059.63	657.28	920.38	511.84	1029.61	509.06
24.924	0	0.25	0.06	0.16	1.47	0.04	8	1.29	30.74	1.63	84	95.15	-39.38	79.3	30.74	43.73	0.04	0.12	8.08	1.63	1.34	0.43	0	41.94	69.82	0	0.02	86.64	0.17	1.38	1.04	0.03	0.21	0.03	0	12	12.39	15.28	7.23	71.67	108.79	878.33	464.57	1060.15	657.21	920.56	512.93	1029.25	508.1
24.958	0	0.22	0.05	0.17	1.9	0.04	16.04	1.76	29.75	1.29	67.93	97.13	-46.13	82.97	29.75	52.27	0.09	0.16	6.44	0.9	1.29	0.25	0	59.74	71.8	0	0.02	84.88	0.2	1.32	1	0.02	0.16	0.01	0	12	10.67	14.08	6.39	71.15	110.54	879.37	464.66	1059.5	655.23	919.17	512.15	1029.59	507.22
24.991	0	0.17	0.04	0.17	2.38	0.03	15.67	2.32	29.65	0.93	68.66	96.97	-44.94	83.3	29.65	59.07	0.09	0.22	6.25	0.58	0.93	0.14	0	61.13	72.47	0	0.03	77.41	0.27	1.31	1.03	0.01	0.17	0	0	12	10.5	13.96	6.81	70.51	111.53	879.07	464.51	1058.31	653.6	918.33	511.71	1029.77	507.33
25.024	0	0.13	0.04	0.17	2.71	0.03	17.2	2.68	26.84	0.69	65.59	96.97	-44.71	87.99	26.84	65.63	0.1	0.23	4.1	0.49	0.69	0.07	0	68.52	70.84	0	0.02	65.86	0.37	1.12	1.04	0.01	0.16	0	0	12	12.04	12.04	6.2	70.35	109.78	879.63	464.43	1057.91	653.6	918.6	511.53	1028.28	506.88
25.058	0	0.13	0.03	0.17	3.66	0.03	18.54	3.89	29.28	0.48	62.91	98.43	-48.12	90.44	29.28	72.25	0.11	0.26	2.54	0.28	0.48	0.02	0	69.91	72.57	0	0.02	72.12	0.62	1.22	1.45	0	0.23	0	0	12	11.58	10.77	5.89	69.74	109.66	879.4	464.13	1057.49	654.11	917.98	509.54	1027.61	507.12
25.091	0	0.12	0.03	0.2	3.2	0.03	20.16	3.23	25.03	0.28	59.69	98.69	-47.78	74.63	25.03	72.26	0.08	0.27	1.45	0.16	0.28	0.01	0	74.86	74.6	0	0.02	63.46	0.54	0.86	1.15	0.01	0.19	0	0	12	7.45	16.61	7.02	68.89	110.46	877.23	462.61	1057.41	652.95	917.73	507.81	1028.18	505.88
25.125	0	0.13	0.03	0.22	3.56	0.03	21.21	3.63	24.27	0.12	57.59	99.27	-50.66	86	24.27	76.19	0.06	0.29	0.44	0.07	0.12	0	0	76.79	78.35	0	0.01	68.36	0.6	0.53	1.16	0.01	0.16	0	0	12	8.95	12.92	6.26	68.46	113.26	872.89	461.48	1055.86	655.46	912.67	507.86	1025.89	505.2
25.158	0	0.14	0.03	0.27	2.89	0.02	27.3	2.79	19.63	0.08	47.7	99.51	-52.47	84.86	19.63	74.42	0.04	0.33	0.41	0.03	0.08	0	0	85.04	82.27	0	0.01	64.53	0.5	0.38	0.82	0	0.13	0	0	12	3.71	13.38	5.07	67.12	114.36	872.44	463.97	1054.38	656.74	910.13	507.82	1024.48	506.35
25.191	0	0.13	0.03	0.31	3.11	0.03	24.77	3.04	17.09	0.07	50.45	99.67	-51.75	90.13	17.09	79.06	0.04	0.41	0.47	0.01	0.07	0	0	85.26	84.89	0	0.01	61.08	0.47	0.33	0.89	0	0.13	0.01	0	12	4.73	10.94	4.35	65.2	115.02	872.51	466.36	1053.71	658.82	908.78	510.4	1023.78	508.35
25.225	0	0.15	0.03	0.34	2.83	0.03	29.19	2.7	14.13	0.08	45.81	99.8	-54.66	88.91	14.13	79.23	0.02	0.4	0.62	0.01	0.08	0	0	91.59	86.1	0	0.01	66.35	0.39	0.17	0.81	0.01	0.12	0.05	0	12	5.26	11.59	3.65	63.86	116.74	871.43	468.06	1052.74	660.5	906.34	513.06	1023.02	509.53
25.258	0	0.17	0.03	0.38	2.63	0.03	25.84	2.46	9.89	0.13	49.16	99.84	-54.53	89.16	9.89	81.13	0.01	0.49	1.16	0.01	0.13	0	0	92.15	87.24	0	0.01	69.1	0.38	0.16	0.85	0	0.14	0.05	0	12	4.78	11.47	3.71	62.79	114.74	869.75	470.5	1051.1	663.61	905.67	514.53	1020.39	512.17
25.291	0	0.21	0.03	0.41	2.41	0.03	26.89	2.21	8.41	0.26	48.11	99.84	-57.77	87.31	8.41	79.88	0.01	0.66	1.35	0	0.26	0	0	93.46	88.87	0	0.02	81.26	0.33	0.12	0.77	0	0.14	0.07	0	12	1.64	12.36	4.42	62.34	116.93	866.74	472.92	1048.62	665.55	902.56	515.68	1019.49	515.05
25.325	0	0.23	0.03	0.44	2.33	0.03	26.16	2.11	6.43	0.32	48.84	99.86	-58.6	84.7	6.43	80.5	0.01	0.96	1.15	0	0.32	0	0	94.3	89.96	0	0.02	83.94	0.27	0.08	0.66	0	0.13	0.08	0	12	-1.53	13.44	4.51	61.91	119.92	865.47	474.97	1046.73	666.06	899.68	516.2	1019.6	517.16
25.358	0	0.24	0.02	0.43	2.47	0.03	23.14	2.26	5.71	0.31	53.72	99.86	-58.73	85.74	5.71	82.37	0.01	1.46	0.89	0	0.31	0	0	92.83	88.97	0	0.02	87.93	0.21	0.08	0.72	0	0.13	0.13	0	12	-3.98	13.03	4.29	61.1	119.56	864.45	478.31	1044.87	668.6	898.21	517.84	1017.74	520.14
25.392	0	0.28	0.03	0.44	2.44	0.03	21.72	2.21	4.46	0.18	56.57	99.87	-59.65	85.54	4.46	81.92	0.01	2.58	0.67	0	0.18	0	0	92.08	89.33	0	0.03	93.71	0.13	0.07	0.85	0	0.12	0.28	0	12	-3.53	13.11	4.55	60.46	117.4	862.41	480.28	1043.52	671.92	897.78	519.44	1015.14	522.52
25.425	0	0.32	0.03	0.46	2.64	0.03	19.53	2.39	3.83	0.16	60.93	99.89	-59.49	82.91	3.83	82.49	0	4.62	0.69	0	0.16	0	0	89.86	90.55	0	0.03	95.78	0.1	0.07	0.9	0	0.11	0.58	0	12	-3.6	14.1	3.86	60.17	118.11	861.08	481.71	1042.82	674.03	895.81	521.61	1013.9	523.36
25.458	0	0.35	0.03	0.49	2.9	0.03	17.54	2.65	3.15	0.12	64.92	99.91	-59.21	85.01	3.15	83.51	0	6.74	0.84	0	0.12	0	0	87.74	92.04	0	0.03	97.41	0.08	0.07	1.02	0	0.12	0.98	0	12	-5.06	13.32	3.75	60.2	119.52	860.06	482.62	1041.86	674.86	894.02	521.67	1013.51	524.31
25.492	0	0.39	0.02	0.5	3.86	0.03	14.98	3.66	2.96	0.13	70.04	99.94	-58.47	88.9	2.96	87.56	0	10.95	1.19	0	0.13	0	0	85.38	92.56	0	0.04	98.07	0.04	0.06	1.21	0	0.12	1.42	0	12	-5.56	11.6	3.86	60.15	118.2	859.08	483.13	1040.4	675.33	893.49	521.08	1011.63	524.96
25.525	0	0.43	0.03	0.52	4.57	0.03	13.48	4.42	3.09	0.12	73.03	99.95	-57.86	87.25	3.09	88.97	0	14.09	1.45	0	0.12	0	0	83.02	93.57	0	0.04	98.4	0.03	0.06	1.46	0	0.13	1.98	0	12	-4.64	12.38	4.08	60.28	119.79	857.35	482.59	1039.93	675.98	891.88	521.21	1011.61	525.1
25.558	0	0.4	0.03	0.5	4.49	0.03	12.29	4.37	3.12	0.11	75.43	99.95	-56.48	90.16	3.12	89.84	0	12.94	2.18	0	0.11	0	0	81.34	92.98	0	0.05	97.02	0.03	0.07	1.51	0	0.15	2.96	0	12	-3.02	10.92	3.83	60.24	117.82	856.8	483.08	1039.02	676.63	891.79	522.43	1009.57	525.21
25.592	0	0.32	0.03	0.48	3.84	0.03	8.26	3.75	3.52	0.16	83.47	99.94	-52.29	86.94	3.37	90.5	0	8.15	3.52	0.01	0.16	0	0	73.34	91.66	0	0.04	94.88	0.02	0.09	1.97	2.47	0.24	3.54	0	12	-1.8	12.52	4	60.39	115.75	856.35	484.24	1038.61	678.34	892.55	523.75	1008.26	526.64
25.625	0	0.25	0.03	0.47	3.6	0.03	7.96	3.56	4.86	0.15	84.09	99.93	-50.36	85.5	3.67	92.49	0	4.57	4.86	0.02	0.15	0	0	72.95	90.89	0	0.03	90.29	0.02	0.11	1.87	4.4	0.26	4.5	0	12	-0.9	13.13	3.63	60.23	114.42	856.35	485.09	1039.03	679.98	893.07	525.36	1007.47	527.14
25.658	0	0.18	0.03	0.41	3.51	0.04	5.11	3.54	6.74	0.16	89.78	99.91	-43.51	80.61	4.5	93.62	0	2.42	6.74	0.02	0.16	0	0	64.58	87.6	0.01	0.03	79.66	0.02	0.12	1.86	0.11	0.35	4.19	0	12	-3.1	14.88	4.48	60.62	117.06	853.02	483.04	1039.35	680.99	891.16	523.16	1008.18	526.27
25.692	0	0.13	0.03	0.35	3.37	0.04	2.97	3.42	6.03	0.19	93.17	99.87	-35.75	56.61	5.39	92.98	0	1.26	6.03	0.04	0.19	0	0	54.78	83.03	0.01	0.03	63.22	0.01	0.16	2.03	0.1	0.45	3.52	0	12	-2.25	20.67	5.6	60.54	108.95	849.13	477.67	1045	686.54	897.09	520.77	1006.04	521.96
25.725	0	0.1	0.02	0.27	3.2	0.03	2.38	3.22	5.51	0.18	93.57	99.74	-31.51	86.93	5.51	91.95	0	0.65	3.64	0.05	0.18	0	0	53.24	75.21	0.01	0.02	49.85	0.02	0.19	1.62	0.02	0.43	2.34	0	12	3.03	12.53	5.7	63.14	112.43	849.36	471.24	1041.97	676.18	893.82	517.05	1006.23	515.37
25.759	0	0.05	0.02	0.19	3.07	0.03	1.43	3.07	7.24	0.27	93.86	99.27	-19.63	88.11	7.24	89.37	0	0.27	1.69	0.05	0.27	0	0	45.07	65.03	0.01	0.01	14.37	0.02	0.26	1.21	1.18	0.36	1.21	0	12	2.5	11.99	9.5	66.04	106.83	849.24	465.5	1044.52	672.33	900.83	511.15	1007.66	511.67
25.792	0	0.05	0.02	0.15	2.87	0.03	1.57	2.84	10.18	0.52	94.26	98.46	-18.71	85.37	10.18	84.56	0	0.11	1.48	0.09	0.52	0.01	0	44.54	60.49	0.01	0.01	11.4	0.03	0.36	1.13	11.01	0.28	0.66	0	12	10.58	13.18	10.08	68.9	108.21	852.05	459.25	1049.58	668.3	904.76	510.55	1012.9	506.61
25.825	0	0.05	0.03	0.11	2.8	0.03	1.78	2.8	13.96	1.31	94.39	95.53	-17.38	93.84	13.96	80.43	0.01	0.07	2.4	0.19	1.31	0.09	0	45.79	51	0.01	0	9.63	0.05	0.43	0.99	24.28	0.26	0.33	0	12	14.71	8.38	5.94	70.78	117.31	862.36	454.94	1057.08	663.25	905.73	506.42	1022.95	501.74
25.859	0	0.04	0.03	0.08	2.88	0.03	2.11	3.03	19.47	2.91	93.94	91.42	-16.41	85.47	19.47	76.6	0.01	0.08	4.23	0.23	2.91	0.39	0	46.18	42.75	0.01	0	8.05	0.09	0.66	1	24.32	0.28	0.16	0	12	12.1	13.14	9.37	72.82	110.91	862.75	453.23	1056.37	658.15	911.71	503.92	1022.57	500.44
25.892	0	0.03	0.03	0.06	3.22	0.03	2.13	3.66	27.14	5.47	92.68	86.11	-15.53	96.01	27.14	73.56	0.01	0.09	6.04	0.36	5.47	0.41	0	42.47	33.69	0.01	0.01	9.61	0.09	0.73	0.92	9.4	0.27	0.09	0	12	14.87	6.09	8.93	77.54	113.65	864.3	451.37	1059.07	657.57	911.99	504.3	1025.5	498.59
25.925	0	0.03	0.03	0.06	3.05	0.04	2.57	3.6	30.69	7.99	92.8	82.61	-16.23	74.77	30.69	69.59	0.02	0.09	8.65	0.58	7.99	0.75	0	43.13	30.78	0.01	0.01	11.35	0.21	0.73	0.82	8.53	0.3	0.06	0	12	17.95	16.57	12.26	77.59	108.66	867.48	449.58	1059.72	651.13	919.55	503.83	1028.07	498.37
25.959	0	0.06	0.04	0.1	2.5	0.04	5.4	2.92	32.55	9.98	89.21	82.75	-28.42	54.92	32.55	62.42	0.04	0.08	8.32	1.03	9.98	0.84	0	50.42	42.55	0.01	0	35.2	0.37	0.84	0.6	0.86	0.29	0.01	0	12	23.29	21.01	13.35	77.56	108.52	868.88	448.71	1057.87	644.91	920.85	506.53	1029.01	497.78
25.992	0	0.05	0.04	0.11	3.55	0.04	9.21	4.72	43.58	12.31	81.59	85.02	-34.91	86.68	43.58	63.39	0.05	0.08	7.39	2.09	12.31	1.48	0	51.55	47.09	0.01	0	39.8	0.46	0.85	0.57	10.76	0.31	0	0	12	20.47	12.63	12.16	77.62	112.97	870.01	447.38	1060.54	646.24	919.12	502.7	1031.92	496.54
26.025	0	0.07	0.04	0.18	4.1	0.05	12.5	6.03	49.4	15.64	75	90.31	-41.39	88.97	49.4	63.59	0.06	0.1	10.41	4.93	15.64	7.42	0	52.78	49.54	0.01	0	57.52	0.72	0.99	0.41	3.5	0.36	0.01	0	12	21.26	11.56	12.27	77.7	111.41	872.39	448.9	1059.88	645.4	920.62	502.35	1031.95	498.3
26.059	0	0.1	0.04	0.15	5.28	0.05	19.55	7.88	54.47	14.03	60.9	96.09	-45.43	82.04	57.06	62.7	0.12	0.11	12.54	9.86	14.03	7.18	0	54.47	51.17	0.01	0.01	70.46	1.25	1.11	0.27	5.68	0.32	0.05	0	12	23.79	14.4	13.23	77.67	108.99	875.89	451.76	1058.07	641.55	923.5	505.5	1032.39	500.83
26.092	0	0.1	0.04	0.22	4.59	0.05	21.47	6.62	52.68	14.13	57.06	94.21	-47.06	75.34	52.68	62.68	0.12	0.1	10.88	7.75	14.13	7.78	0	58.02	59.01	0.02	0.01	65.36	1.29	1.02	0.24	0.56	0.34	0.12	0	12	16.21	16.41	14.46	77.97	104.4	877.76	456.34	1057.07	642.55	926.95	504.7	1031.35	504.95
26.126	0	0.13	0.04	0.21	4.62	0.05	19.67	5.97	49.18	10.67	60.67	97.47	-47.27	74.45	49.18	63.59	0.17	0.1	10.68	7.19	10.67	6.93	0	57.52	60.71	0.01	0.01	75.2	3.03	0.96	0.18	0.29	0.33	0.16	0	12	17.92	16.65	13.35	77.82	103.03	878.33	460.76	1054.93	645.03	925.76	509.44	1028.78	507.86
26.159	0	0.16	0.05	0.18	4.2	0.04	19.78	4.76	50.44	7.8	60.45	96.32	-47.42	89.42	50.44	56.47	0.2	0.11	7.17	7.8	7.11	3.61	0	52.18	65.53	0.01	0.01	77.49	4.62	1.09	0.2	0.71	0.27	0.28	0	12	17.74	11.33	12.61	77.54	106.13	878.16	462.99	1055.4	648.74	923.67	510.48	1029.8	510.59
26.192	0	0.22	0.06	0.15	3.11	0.03	19.48	3.1	48.87	6.46	61.04	96.52	-48.05	86.1	48.87	47.37	0.18	0.17	4.23	6.46	2.63	0.55	0	47.35	71.61	0.01	0.01	85.8	3.02	0.94	0.17	0.26	0.21	0.27	0	12	18	12.88	11.97	77.56	108.68	878.69	466.69	1056.42	653.66	922.94	513.31	1031.6	515.32
26.226	0	0.12	0.05	0.08	3.91	0.03	11.16	3.9	42.64	3.9	77.68	88.49	-37.69	84.02	48.35	53.55	0.23	0.25	3.33	3.9	1.18	0.16	0	42.64	55.47	0.01	0.01	65.16	3.88	0.94	0.13	0.05	0.18	0.27	0	12	15.01	13.7	10.58	76.6	105.41	879.12	471.73	1055.14	657.68	922.7	517.32	1028.1	517.69
26.259	0	0.13	0.05	0.07	2.95	0.03	7.96	2.72	41.52	2.93	84.08	86.48	-34.99	91.19	42.26	50.84	0.2	0.23	2.46	2.93	0.49	0.03	0	41.52	50.74	0.01	0.01	65.59	3.38	0.83	0.15	0.08	0.17	0.15	0	12	13.44	10.32	8.16	75.02	109.5	879.5	478.51	1055.06	664.72	918.82	523.32	1028.32	523.12
26.292	0	0.19	0.07	0.11	1.95	0.03	11.48	1.63	38.87	1.82	77.04	86.13	-39.64	88.03	38.87	41.78	0.25	0.23	3.08	1.82	0.32	0.03	0	45.21	61.57	0.01	0.01	74.28	2.78	0.7	0.18	0.09	0.17	0.11	0	12	12.43	12.02	6.29	72.05	110.06	879.04	486.85	1053.36	672.36	915.93	531.43	1025.98	529.84
26.326	0	0.19	0.07	0.12	1.8	0.03	11.28	1.49	38.81	1.04	77.43	79.58	-37.86	83.01	38.81	39.81	0.22	0.25	4.67	1.04	0.34	0.04	0	43.1	64.32	0.01	0.01	70.45	2.23	0.5	0.2	0.13	0.21	0.08	0	12	14.26	14.07	6.23	70.17	108.26	877.67	494.91	1051.27	680.21	915.06	539.91	1023.31	537.92
26.359	0	0.23	0.08	0.13	2.02	0.03	25.59	1.72	45.88	0.75	49.41	96.12	-48.24	84.78	45.88	36.37	0.22	0.24	4.22	0.75	0.22	0.03	0	52.64	70.41	0.01	0.01	87.41	1.85	0.41	0.21	0.05	0.17	0.09	0	12	13.85	13.41	5.5	69.8	111.45	873.87	504.15	1048.05	690.16	909.41	548.96	1020.85	547.27
26.393	0	0.17	0.08	0.14	1.69	0.03	32.87	1.37	39.71	0.24	42.13	79.2	-46.48	83.2	39.71	37.11	0.16	0.2	0.97	0.24	0.12	0.01	0	65.34	70.26	0.01	0.01	60.56	1.9	0.3	0.14	0.04	0.12	0.09	0	12	8.53	14	6.72	69.01	110.83	868.54	515.82	1043.65	702.13	905.95	557.66	1016.76	559.74
26.426	0	0.15	0.08	0.15	0.95	0.03	20.66	0.68	25.86	0.11	58.68	62.88	-37.27	85.46	25.86	33.93	0.11	0.16	0.67	0.06	0.09	0	0	65.75	65.96	0	0.01	37.41	0.9	0.28	0.11	0.06	0.1	0.04	0	12	5.8	13.14	6.68	67.54	111.95	865.97	529.01	1040.68	714.89	902.63	568.76	1014.49	573.14
26.459	0	0.12	0.07	0.12	0.9	0.02	8.47	0.64	19.05	0.08	83.05	56.47	-28.6	89.47	19.05	39.4	0.08	0.11	0.38	0.02	0.06	0	0	57.17	56.45	0	0.01	28.46	0.74	0.31	0.11	0.01	0.11	0.03	0	12	-0.49	11.3	5.66	63.55	111.62	863.66	544.55	1037.72	729.76	899.19	581.38	1010.66	587.1
26.493	0	0.12	0.08	0.14	0.71	0.02	5.14	0.48	14.49	0.08	89.72	58.7	-23.22	79.43	14.49	37.22	0.05	0.1	0.28	0.01	0.08	0	0	48.94	60.49	0	0.02	17.63	0.41	0.33	0.1	0	0.1	0.05	0	12	-9.16	15.24	5.99	61.41	113.18	862.91	561.06	1033.85	740.52	896.66	594.87	1009.61	602.16
26.526	0	0.1	0.07	0.1	0.74	0.02	1.46	0.51	9.64	0.14	97.07	46.5	-13.98	88.56	9.64	43.25	0.04	0.16	0.37	0	0.14	0	0	34.85	48.34	0	0.02	15.5	0.28	0.38	0.11	0	0.09	0.13	0	12	-15.58	11.77	4.67	59.78	118.36	861.93	576.66	1028.21	749.22	889.78	605.93	1007.5	618.26
26.559	0	0.07	0.04	0.06	1.15	0.02	0.47	0.89	5.47	0.19	97.7	43.96	-6.84	83.16	5.47	60.49	0.04	0.35	0.5	0	0.19	0	0	28.59	29.82	0	0.03	16.64	0.26	0.48	0.11	0	0.09	0.16	0	12	-22.67	14.01	4.36	58.93	116.5	864.71	587.18	1022.43	747.36	889.22	612.17	1004.5	628.95
26.593	0	0.05	0.03	0.04	1.65	0.02	0.11	1.4	2.33	0.18	96.7	40	0	88.68	2.33	73.98	0.03	0.88	0.37	0	0.18	0	0	13.94	14.31	0	0.03	8.71	0.24	0.78	0.12	0	0.07	0.21	0	12	-23.48	11.71	4.2	57.79	118.41	866.7	599.25	1017.1	750.76	886.4	623.21	1003.66	639.68
26.626	0	0.04	0.02	0.03	2.47	0.02	0.06	2.33	1.19	0.13	95.05	52.57	0	85.98	1.19	85.26	0.03	2.68	0.28	0	0.13	0.01	0	9.35	4.39	0	0.03	2.88	0.33	1.25	0.13	0	0.07	0.16	0	12	-26.13	12.93	5.9	56.9	114.31	868.35	607.45	1012.28	751.78	888.57	628.08	1001.17	647.79
26.659
26.693
26.726
26.76
26.793
26.826
26.86
26.893
26.926
26.96
26.993
27.026
27.06	0	0.06	0.02	0.02	6.02	0.03	0.09	41.79	1.53	0.1	33.21	98.87	-4.98	84.89	22.26	88.79	0.08	3.42	1.53	0.03	0.16	0	0	0.1	6.39	0	0.76	60.23	3.75	57.57	0.17	0	0.15	1.13	0	12	-2.79	13.37	5.29	60.34	114.9	850.47	567.47	1034.98	763.25	889.41	607.24	1004.26	610.7
27.093	0	0.04	0.03	0.02	2.97	0.03	0.06	6.83	1.24	0.09	86.33	67.26	0	83.69	10.68	82.65	0.04	1.28	1.24	0.01	0.09	0	0	0.31	2.93	0	0.17	19.64	1.23	22.69	0.13	0.04	0.25	0.52	0	12	-1.27	13.82	6.92	61.95	108.35	850.25	555.2	1034.35	751.99	893.52	593.19	1001.66	599.94
27.127	0	0.04	0.03	0.02	1.71	0.03	0.09	1.58	5.38	0.05	96.58	32.21	0	84.1	10.63	68.07	0.03	0.25	1.1	0.01	0.05	0	0	5.38	3.65	0	0.07	16.01	0.26	1.87	0.1	8.28	0.71	0	0	12	4.74	13.67	6.3	63.21	106.77	856.17	544.97	1037.11	739.4	897.99	584.95	1004.67	589.35
27.16	0	0.06	0.05	0.02	0.91	0.03	0.11	0.77	5.62	0.06	98.17	11.12	0	90.04	9.13	50.6	0.02	0.15	1.31	0.01	0.06	0	0	3.59	5.62	0	0.03	16.87	0.38	3.55	0.08	32.83	0.69	0	0	12	4.05	10.99	6.97	64.06	107.38	861.21	532.31	1042.8	725.96	903.52	573.8	1010.87	576.11
27.193	0	0.07	0.07	0.03	0.67	0.03	0.15	0.52	8.06	0.04	98.65	2.99	0	86.88	8.34	41.97	0.01	0.1	1	0.01	0.04	0	0	6.98	8.06	0	0.02	7.46	0.29	3.37	0.07	9.27	0.34	0.06	0	12	8.46	12.55	6.94	67.79	106.71	865.88	518.84	1047.21	713.6	908.4	560.89	1015.06	563.85
27.227	0	0.07	0.08	0.03	0.6	0.03	0.34	0.43	10.05	0.05	98.8	3.93	0	86.7	10.05	36.51	0.02	0.06	0.71	0.01	0.05	0	0	17.04	12.16	0	0.01	9.52	0.25	2.67	0.06	3.23	0.16	0.06	0	12	8.95	12.63	8.07	69.14	107.41	869.69	506.62	1050	698.83	912.35	549.68	1019.74	551.72
27.26	0	0.1	0.08	0.03	0.7	0.03	0.54	0.51	15.86	0.08	98.61	10.04	-6	91.63	15.86	35.27	0.02	0.06	0.96	0.02	0.08	0	0	18.49	18.26	0	0.01	30.77	0.28	2.05	0.09	0.68	0.14	0.11	0	12	14.28	10.03	5.54	70.08	109.93	875.87	496.74	1056.41	690.61	915.22	543.03	1025.13	540.8
27.293	0	0.11	0.07	0.04	0.94	0.03	0.72	0.74	18.34	0.07	98.11	36.74	-12.43	90.41	18.34	41.93	0.02	0.08	0.96	0.02	0.07	0.01	0	21.4	25.52	0	0.01	44.65	0.29	2.02	0.1	0.66	0.14	0.09	0	12	15.91	10.78	6.62	70.98	109.57	879.74	490.16	1059.24	682.72	919.69	536.39	1029.25	535.18
27.327	0	0.18	0.08	0.06	0.76	0.03	1.02	0.57	18.92	0.11	97.96	62.44	-19.07	92.35	18.92	34.63	0.03	0.05	1.82	0.03	0.11	0.04	0	22.12	33.99	0	0	65.03	0.41	2.54	0.14	0.56	0.13	0.04	0	12	16.55	9.55	6.39	73.4	111.96	884.28	482.65	1063.49	674.09	922.77	530.19	1034.69	527.2
27.36	0	0.24	0.09	0.07	0.65	0.03	0.97	0.47	18.99	0.05	98.07	69	-20.2	95.95	18.99	29.96	0.02	0.04	3.36	0.05	0.05	0.05	0	16.38	42.43	0	0	73.32	0.57	2.59	0.16	0.36	0.13	0	0	12	13.51	6.18	5.54	75.53	112.93	887.97	478.49	1066.07	668.47	924.6	524.79	1037.49	521.77
27.394	0	0.21	0.1	0.1	0.64	0.03	1.01	0.47	21.83	0.1	97.97	28.02	-16.18	95.16	21.83	26.23	0.02	0.07	4.8	0.1	0.04	0.22	0	10.06	52.33	0	0	55.37	0.72	3.42	0.22	1.53	0.11	0	0	12	11.6	7.1	4.78	76.56	114.13	891.44	474.08	1070.79	665.18	927.5	520.55	1041.57	516.68
27.427	0	0.23	0.08	0.13	0.9	0.03	1.1	0.74	24.23	0.14	97.8	67.66	-22.21	95.44	24.23	34.47	0.02	0.11	3.5	0.14	0.03	0.06	0	8.77	62.78	0	0	68.05	0.59	3.49	0.23	0.3	0.1	0.01	0	12	15.49	6.79	7.08	77.23	112.22	891.63	471.63	1071.61	663.68	930.89	518.28	1043.1	516.86
27.46	0	0.2	0.07	0.14	1.39	0.03	1.21	1.32	28.88	0.25	97.21	84.28	-24.57	94.12	28.88	42.83	0.02	0.2	3.63	0.25	0.03	0.02	0	7.94	66.56	0	0	71.4	0.63	4.49	0.22	2.03	0.09	0.03	0	12	17.89	8.13	7.23	77.58	112.85	892.46	468.51	1072.08	660.04	931.44	516.44	1044.26	514.06
27.494	0	0.2	0.06	0.13	1.86	0.03	1.16	1.92	31.47	0.45	96.16	95.06	-27.06	96.15	31.47	48.89	0.02	0.38	3.73	0.45	0.06	0.01	0	6.69	66.94	0	0.01	81.23	0.49	4.86	0.21	1.66	0.08	0.06	0	12	17.82	5.9	8.95	77.71	112.83	892.17	466.23	1072.86	657.74	933.14	514.46	1045.96	512.91
27.527	0	0.22	0.05	0.14	1.72	0.03	0.84	1.74	6.1	0.53	96.53	96.94	-26.22	95.66	26.6	51.19	0.02	0.54	3.77	0.53	0.09	0.01	0	6.1	65.08	0	0	85.15	0.38	4.79	0.21	2.8	0.07	0.04	0	12	17.75	6.54	8.12	77.68	112.16	893.37	464.6	1074.85	657.45	934.33	513.57	1046.45	510.45
27.56	0	0.22	0.06	0.1	1.42	0.03	0.67	1.41	24.43	0.78	97.16	95.34	-22.61	95.9	24.43	47.45	0.02	0.67	4.58	0.78	0.13	0.01	0	5.89	55.05	0	0	83.44	0.41	5.55	0.2	1.05	0.07	0.04	0	12	19.66	6.24	7.32	77.53	111.82	895.87	463.02	1078.24	657.9	936.73	512.91	1048.48	508.82
27.594	0	0.21	0.07	0.07	1.13	0.03	0.46	1.16	21.09	0.8	97.69	90.45	-17.65	95.9	21.09	43.46	0.02	0.92	3.89	0.8	0.07	0.01	0	4.67	42.81	0	0	77.85	0.52	7.75	0.19	1.52	0.04	0.03	0	12	17.94	6.24	8.01	77.17	112.22	895.99	462.77	1078.84	657.68	937.49	511.59	1049.69	509.13
27.627	0	0.11	0.07	0.05	1.08	0.03	0.36	1.14	21.11	1.14	97.72	23.42	-4.75	93.97	21.11	41.78	0.02	1.05	4.17	1.14	0.05	0.03	0	3.79	29.53	0	0	36.81	0.67	9.01	0.17	0.71	0.04	0.02	0	12	18.08	8.26	7.71	76.4	115.53	896.27	460.99	1080.53	656.66	936.81	511.13	1052.28	507.48
27.66	0	0.08	0.06	0.04	1.28	0.03	0.3	1.42	21.39	1.22	97.15	12.12	0	91.56	21.39	46.32	0.02	1.23	4.98	1.22	0.05	0.13	0	4	22.35	0	0	20.87	0.76	9.35	0.17	0.18	0.04	0.01	0	12	16.21	10.08	7.84	75.02	112.11	897.09	459.96	1079.96	654.09	938.65	509.18	1050.7	505.45
27.694	0	0.06	0.06	0.03	1.62	0.04	0.4	1.94	16.73	2.4	96.11	7.77	0	93.38	29.03	45.81	0.04	1.25	7.32	2.4	0.07	0.52	0	4.16	16.73	0	0	14.89	0.88	9.8	0.22	0.21	0.04	0	0	12	16.85	8.76	9.37	73.64	114.02	896.36	459.35	1080.21	654.19	938.87	507.45	1052.89	507.33
27.727	0	0.07	0.07	0.03	1.74	0.04	0.65	2.08	18.97	2.47	95.85	7.97	-0.53	95.84	35.36	41.52	0.04	1.37	9.04	2.47	0.19	1.12	0	5.61	18.97	0	0	21.37	0.85	9.26	0.24	0.26	0.04	0	0	12	15.67	6.32	8.81	72.24	113.87	895.99	459.27	1081.24	656.4	938.66	506.68	1052.53	507.09
27.761	0	0.13	0.08	0.03	1.78	0.04	0.85	2.45	18.62	2.66	95.1	74.01	-11.11	96.91	41.22	36.61	0.04	1.24	9.97	2.66	0.5	1.81	0	4.38	18.62	0	0	65.14	0.93	12.54	0.23	0.33	0.05	0	0	12	16.95	4.77	7	71.67	115.31	896.97	459.75	1082.04	658.21	937.24	507.15	1052.55	507.03
27.794	0	0.15	0.08	0.03	2.17	0.04	1.28	3.09	22.18	2.36	93.81	93.79	-17.26	96.06	47.89	36.07	0.04	1.16	9.25	2.36	0.39	1.52	0	5.22	22.18	0	0	79.24	0.91	12.22	0.23	0.05	0.06	0	0	12	11.73	6.03	6.94	70.56	115.91	897.65	461.09	1081.63	657.17	937.09	506.53	1053	507.25
27.827	0	0.17	0.08	0.04	2.62	0.04	2.66	3.35	38.1	1.71	93.3	98.43	-27.13	93.73	54.77	35.39	0.04	0.92	6.55	1.71	0.26	0.56	0	8.1	38.1	0	0	90.03	0.74	8.25	0.21	0.02	0.06	0	0	12	10.66	8.48	7.92	69.73	116.83	896.27	461.6	1080.76	656.81	936.53	507.47	1053.35	508.16
27.861	0	0.14	0.06	0.06	4.85	0.03	5.53	6.48	57.09	0.87	87.04	99.15	-36.3	93.05	63.4	46.08	0.04	0.87	3.06	0.87	0.08	0.12	0	12.49	57.09	0	0	89.09	0.39	5.57	0.18	0.01	0.04	0	0	12	6.98	9.03	6.65	69.01	113.95	896.56	462.84	1079.24	657.08	936.07	506.27	1050.01	507.63
27.894	0	0.15	0.05	0.12	6.11	0.03	8.14	8.15	14.26	0.37	83.69	99.44	-43.81	93.39	64.21	52.61	0.03	0.9	1.66	0.37	0.03	0.02	0	14.26	79.33	0	0	93.47	0.29	4.16	0.19	0	0.04	0.01	0	12	2.49	8.76	6.84	67.58	119.94	897.7	467.44	1080.08	659.75	934.53	508.82	1054.41	512.75
27.927	0	0.17	0.05	0.17	5.72	0.03	9.39	7.2	19.83	0.14	81.22	99.25	-47.12	93.56	58.74	56.37	0.02	0.62	1.45	0.14	0.02	0	0	19.83	88.64	0	0.01	95.43	0.18	2.92	0.16	0	0.06	0.02	0	12	2.35	8.62	4.95	63.81	117.68	900.11	476.97	1079.48	667.49	934.69	517.52	1052.34	520.21
27.961	0	0.23	0.05	0.26	2.99	0.03	7.05	3.12	27.71	0.06	85.89	98.8	-45.84	88.29	40.56	54.51	0.02	0.43	1.65	0.06	0.03	0	0	27.71	91.64	0	0.01	93.73	0.12	2.06	0.16	1.36	0.08	0.01	0	12	3.98	11.9	4.34	62.39	115.66	902.2	485.96	1076.45	671.7	934.72	525.53	1050.35	528.37
27.994	0	0.34	0.05	0.36	1.56	0.03	3.5	1.4	22.55	0.09	92.99	98.96	-42.29	89.28	22.55	52.93	0.01	0.27	2.76	0.04	0.09	0.01	0	28.24	92.12	0	0.01	97.13	0.1	2.14	0.16	5.16	0.09	0.02	0	12	-4.69	11.4	4.17	60.17	115.27	905.1	497.58	1072.17	673.75	934.08	532.89	1049.26	537.29
28.027	0	0.33	0.04	0.44	1.3	0.03	1.78	1.11	8.89	0.14	96.45	99.14	-37.87	88.62	8.89	60.92	0.01	0.24	2.89	0.02	0.14	0.01	0	29.42	91.48	0	0.01	90.59	0.09	2.25	0.14	0.08	0.1	0.01	0	12	-11.19	11.74	3.06	58.87	117.16	907.1	501.2	1071.08	672.63	932.7	533.01	1049.61	540.61
28.061	0	0.22	0.04	0.41	1.06	0.03	1.31	0.86	3.73	0.2	97.38	98.68	-28.77	86.7	3.73	59.89	0.01	0.3	2.26	0.02	0.2	0.01	0	29.34	87.11	0	0.01	59.39	0.08	2.01	0.13	0	0.14	0	0	12	-14.45	12.63	2.47	58.07	115.68	905.46	501.79	1070.33	672.01	931.89	531.79	1046.94	543.83
28.094	0	0.15	0.04	0.35	1.14	0.03	0.7	0.96	1.71	0.13	97.72	98.5	-20.33	82.84	1.71	63.94	0.01	0.53	1.64	0.01	0.13	0.01	0	22.35	81.45	0	0.01	39.63	0.09	2.51	0.12	0	0.13	0	0	12	-17.01	14.13	3.09	58.01	117.45	903.01	502.43	1070.17	675.15	930.3	532.35	1047.21	543.62
28.128	0	0.12	0.03	0.33	1.34	0.03	0.98	1.13	1.62	0.13	97.33	98.84	-19.97	79.79	0.77	69.26	0.01	0.9	1.62	0.01	0.13	0.01	0	32.05	79.36	0	0.02	26.67	0.04	1.76	0.16	0	0.17	0	0	12	-16.38	15.13	2.54	57.81	119.38	898.03	498.21	1076.79	685.04	929.52	531.93	1048.73	538.26
28.161	0	0.13	0.03	0.33	1.78	0.03	0.76	1.61	1.8	0.17	96.43	99.38	-21.69	87.24	0.61	77.25	0.01	1.78	1.8	0.02	0.17	0.01	0	29.78	79.22	0	0.03	38.27	0.03	1.69	0.17	0	0.19	0	0	12	-13.56	12.39	3.08	57.69	119.56	896.08	496.53	1077.93	687.95	929.44	531.46	1048.86	537.28
28.194	0	0.17	0.03	0.29	2.18	0.03	0.59	2.02	1.61	0.19	95.65	99.35	-24.84	84.72	0.47	81.14	0.01	3.74	1.61	0.02	0.19	0.01	0	28.04	74.86	0	0.03	58.71	0.03	1.53	0.18	0	0.2	0.01	0	12	-11.59	13.44	2.57	58.07	122.55	890.12	489.62	1085.38	696.4	928.26	527.96	1050.72	532.74
28.228	0	0.21	0.02	0.26	2.76	0.03	0.38	2.6	1.17	0.16	94.48	99.44	-25.59	89.21	0.47	84.64	0	6.91	1.17	0.01	0.16	0	0	22.12	71.87	0	0.05	73.1	0.01	1.02	0.17	0	0.21	0.1	0	12	-7.72	11.44	3.17	58.01	124.12	889.23	488.97	1086.01	698.22	927.88	529	1051.93	533.13
28.261	0	0.28	0.02	0.25	3.89	0.03	0.39	3.79	1	0.14	92.22	99.76	-27.52	87.39	0.51	88.01	0	12.95	1	0.01	0.14	0	0	23.79	70.49	0	0.06	80.13	0.01	0.93	0.18	0	0.22	0.13	0	12	-9.7	12.32	2.55	57.94	120.59	887.88	487.02	1084.25	695.96	927.45	526.55	1047.99	529.79
28.294	0	0.4	0.02	0.3	5.37	0.03	0.37	5.27	0.85	0.13	89.26	99.79	-28.31	90.99	0.65	88.32	0	21	0.85	0.01	0.13	0	0	21.05	75.87	0	0.1	81.9	0.01	0.71	0.21	0	0.22	0.32	0	12	-5.53	10.44	3.92	58.4	122.68	884.53	484.42	1085.77	699.18	926.81	525.68	1049.41	530.23
28.328	0	0.5	0.02	0.39	6.8	0.03	0.27	6.9	0.95	0.12	86.2	99.89	-28.65	93.72	0.79	91.12	0	24.82	0.95	0.01	0.12	0	0	12.99	84.13	0	0.19	87.46	0.01	0.81	0.29	0.01	0.26	0.62	0	12	-6.7	8.48	4.95	58.46	124.49	883.42	483.1	1086.3	698.91	926.63	523.81	1050.96	529.97
28.361	0	0.35	0.02	0.35	5.92	0.03	0.25	5.93	0.96	0.14	88.13	99.81	-24.65	93.66	0.96	90.79	0	21.25	0.94	0.01	0.14	0	0	12.45	80.76	0	0.23	73.96	0.01	0.68	0.28	0.01	0.25	0.77	0	12	-6.95	8.54	5.3	58.36	122.58	881.93	481.15	1087.25	699.92	927.6	521.9	1050	528.48
28.395	0	0.2	0.02	0.31	5.18	0.03	0.19	5.22	1.26	0.15	89.57	99.74	-15.52	94.59	1.26	89.65	0	18.54	0.8	0.01	0.15	0	0	8.12	77.84	0	0.27	43.58	0.01	0.97	0.27	0.01	0.38	0.94	0	12	-7.52	7.69	5.51	58.61	123.72	881.57	480.09	1088.54	700.34	927.71	520.99	1051.24	527.79
28.428	0	0.17	0.02	0.28	4.3	0.03	0.19	4.25	1.35	0.17	91.41	99.65	-14.65	94.46	1.35	88.58	0	14.37	0.76	0.01	0.17	0	0	8.51	75	0	0.27	41.59	0.01	0.95	0.28	0.01	0.33	1.17	0	12	-7.53	7.82	6.11	58.72	125.46	881.55	479.06	1089.81	699.88	928.11	520.75	1053.4	527.32
28.461	0	0.15	0.02	0.32	4.14	0.03	0.22	4.07	1.46	0.2	91.72	99.73	-14.72	94.03	1.46	88.38	0	13.51	0.73	0.02	0.2	0	0	9.61	78.63	0	0.24	36.32	0.01	0.83	0.33	0	0.32	1.13	0	12	-6.33	8.22	5.93	58.55	125.38	882.23	478.96	1090.89	700.72	928.87	521.01	1054.08	527.51
28.495	0	0.2	0.02	0.36	4.18	0.03	0.22	4.07	1.34	0.41	91.65	99.79	-18.64	94.9	1.34	88.3	0	13.94	0.86	0.02	0.41	0.01	0	9.05	81.84	0	0.19	50.68	0.01	0.6	0.38	0.02	0.26	0.77	0	12	-7.3	7.38	5.3	58.85	125.33	883.46	478.85	1090.99	699.32	928.9	520.64	1054.09	526.38
28.528	0	0.22	0.02	0.37	4.47	0.03	0.26	4.4	1.47	0.56	91.06	99.82	-21.61	95.43	1.47	89.99	0.01	14.28	0.85	0.02	0.56	0.01	0	12.42	82.29	0	0.14	57.68	0.01	0.4	0.52	0.01	0.25	0.65	0	12	-6.58	6.8	5.29	58.79	123.74	884.31	478.64	1091.48	699.06	930.27	520.63	1053.9	526.03
28.561	0	0.22	0.02	0.38	4.72	0.03	0.29	4.71	1.58	0.77	90.56	99.85	-22.78	95.21	1.58	91.38	0.01	14.53	0.88	0.03	0.77	0.01	0	14.6	82.6	0	0.11	58.67	0.01	0.35	0.53	0.02	0.24	0.46	0	12	-6.1	7.05	5.53	58.55	122.2	885.98	479.42	1091.74	698.52	932.19	521.07	1054.26	526.79
28.595	0	0.22	0.02	0.38	5.52	0.03	0.62	5.6	1.42	1.11	88.81	99.86	-26.88	95.58	1.42	92.75	0.01	17.82	0.97	0.03	1.11	0.01	0	29.86	81.95	0	0.1	54.08	0.01	0.19	0.77	0.01	0.26	0.35	0	12	-6.59	6.64	5.79	58.76	122.49	887.15	480.02	1091.58	697.31	932.81	521.22	1055.15	527.27
28.628	0	0.32	0.02	0.44	6.89	0.03	0.77	7.09	1.29	1.07	85.83	99.91	-30.96	94.94	1.28	93.74	0.01	23	1.29	0.03	1.07	0.01	0	32.62	86.68	0	0.14	63.95	0.01	0.21	0.8	0	0.28	0.41	0	12	-6.16	7.34	5.84	58.83	121.86	888.25	480.59	1091.14	696.72	933.54	520.77	1055.17	528.12
28.661	0	0.44	0.02	0.49	8.85	0.03	1.21	9.25	1.43	1.1	81.5	99.93	-35.98	96.14	1.22	94.98	0.01	28.82	1.43	0.03	1.1	0.02	0	40.51	89.56	0	0.16	71.33	0.01	0.17	0.9	0	0.27	0.41	0	12	-5.05	5.93	5.46	59.01	122.84	887.92	479.5	1091.58	696.72	932.72	520.45	1055.37	527.09
28.695	0	0.44	0.02	0.49	8.6	0.03	2.61	8.88	1.26	0.84	82.25	99.93	-41.07	94.59	1.2	94.46	0.01	28.34	1.26	0.02	0.84	0.01	0	54.78	90.17	0	0.15	71.51	0.01	0.11	0.84	0	0.23	0.39	0	12	-4.04	7.69	6.71	59.42	125	887.18	478.19	1091.26	695.11	932.49	519.41	1057.23	527.38
28.728	0	0.41	0.02	0.48	7.63	0.03	2.72	7.74	1.28	0.47	84.52	99.93	-40.86	93.88	1.28	93.26	0.01	25.87	0.99	0.02	0.47	0.01	0	55.09	90.23	0	0.12	70.14	0.01	0.1	0.83	0	0.22	0.3	0	12	-2.6	8.35	5.82	60.79	122.69	885.72	471.8	1093.14	692.84	932.83	515.93	1055.45	520.02
28.762	0	0.29	0.02	0.47	5.95	0.03	3.39	5.93	1.95	0.23	88.11	99.92	-40.46	92.48	1.95	92.25	0.01	19.35	0.66	0.01	0.23	0	0	58.34	90.41	0	0.15	62.44	0.02	0.1	0.84	0.01	0.21	0.39	0	12	-2.34	9.45	7.41	61.42	122.85	886.15	470.18	1091.72	688.47	933.88	513.31	1056.57	519.67
28.795	0	0.24	0.02	0.45	5.23	0.03	3.48	5.18	2.45	0.17	89.53	99.91	-39.21	93.67	2.45	91.51	0.01	16.13	0.61	0.01	0.17	0	0	58.61	89.2	0	0.16	57.31	0.03	0.13	0.74	0.01	0.21	0.53	0	12	3.32	8.53	6.69	63.35	124.11	886.26	465.19	1092.48	685.74	932.99	510.45	1056.98	515.66
28.828	0	0.19	0.02	0.41	4.73	0.03	2.54	4.67	2.99	0.08	90.53	99.89	-36.17	91.08	2.99	91.55	0.01	12.95	0.42	0.01	0.08	0	0	53.1	86.41	0	0.17	54.29	0.04	0.14	0.66	0.03	0.2	0.59	0	12	3.4	10.38	6.82	65.1	122.4	888.13	465.68	1090.84	681.22	934.04	512.18	1056.42	514.46
28.862	0	0.14	0.02	0.36	3.7	0.02	3.82	3.58	3.75	0.06	92.35	99.84	-37.08	86.34	3.75	89.88	0.01	7.22	0.24	0	0.06	0	0	60.81	83.49	0	0.13	48.3	0.05	0.11	0.5	0.02	0.15	0.42	0	12	8.57	12.78	7.9	67.7	120.86	887.06	462.77	1088.9	677.14	934.37	512.08	1055.23	512.45
28.895	0	0.13	0.02	0.35	3.33	0.02	5.47	3.22	5.45	0.05	89.05	99.82	-40.33	88.82	5.45	88.73	0.01	4.02	0.17	0	0.05	0	0	66.17	83.21	0	0.1	52.83	0.06	0.1	0.47	0.01	0.13	0.29	0	12	7.79	11.64	6.66	68.78	119.45	887.88	463.26	1084.81	672.81	932.12	511.27	1051.57	510.82
28.928	0	0.15	0.03	0.32	2.46	0.02	9.07	2.24	7.88	0.08	81.85	99.57	-44.23	82.56	7.88	79.41	0.01	1.96	0.19	0	0.08	0	0	71.95	81.61	0	0.06	60.17	0.07	0.09	0.44	0.01	0.11	0.21	0	12	10.15	14.23	7.66	69.75	111.91	886.5	463.37	1078.71	668.13	932.81	511.47	1044.72	510.05
28.962	0	0.14	0.03	0.27	2.38	0.02	13.8	2.16	11.68	0.17	72.39	99.23	-45.35	90.86	11.68	75.52	0.01	1.18	0.2	0	0.17	0.01	0	77.56	78.25	0	0.04	55.92	0.08	0.07	0.3	0.02	0.08	0.13	0	12	6.56	10.52	9.13	69.85	115.25	885.86	464.48	1076.17	665.99	930.94	508.84	1046.13	512.68
28.995	0	0.12	0.03	0.24	2.6	0.02	18.58	2.42	15.7	0.21	62.84	99.33	-46.58	82.08	15.7	74.64	0.01	0.91	0.24	0	0.21	0.02	0	80.95	77.03	0	0.03	53.3	0.09	0.06	0.29	0.01	0.07	0.11	0	12	5.95	14.39	8.53	69.82	115.74	884.14	465.19	1074.37	666.26	928.59	510.25	1044.3	512.65
29.028	0	0.08	0.03	0.19	2.58	0.02	18.71	2.4	17.19	0.19	62.58	99.27	-39.96	82.97	17.19	73	0.01	0.79	0.21	0	0.19	0.01	0	81.43	70.93	0	0.02	28.27	0.11	0.05	0.26	0.03	0.05	0.06	0	12	6.53	14.08	6.87	69.59	117.25	884.28	471.58	1071.84	671.11	925.16	515.34	1042.37	518.34
29.062	0	0.08	0.03	0.21	2.31	0.02	21.26	2.08	16.33	0.09	57.48	99.26	-40.06	84.22	16.33	70.57	0.01	0.65	0.11	0	0.09	0	0	83.69	72.92	0	0.01	24.09	0.14	0.05	0.25	0.01	0.04	0.04	0	12	5.19	13.63	6.96	69.16	114.73	882.7	474.18	1068.6	671.75	923.95	517.29	1038.65	519.96
29.095	0	0.09	0.04	0.23	1.9	0.02	26.43	1.63	16.46	0.07	48.57	98.99	-41.51	81.36	16.46	64.5	0.01	0.62	0.14	0	0.07	0	0	85.93	76.11	0	0.01	23.84	0.14	0.04	0.28	0	0.04	0.02	0	12	6.92	14.63	7.38	68.67	109.56	879.29	478.23	1062.07	672.98	921.71	521.3	1031.25	523.31
29.129	0	0.09	0.04	0.21	1.63	0.02	27.2	1.34	16.94	0.03	47.8	98.45	-40.16	86.19	16.94	59.26	0.01	0.6	0.1	0	0.03	0	0	85.77	72.73	0	0.01	21	0.18	0.03	0.23	0.01	0.02	0.03	0	12	3.77	12.84	7.32	68.19	116.43	878.39	486.41	1060	678.4	917.05	527.78	1033.4	531.96
29.162	0	0.12	0.05	0.19	1.54	0.02	25.11	1.24	16.53	0.03	49.89	98.07	-42.89	88.99	16.53	57.68	0.01	0.73	0.16	0	0.03	0	0	84.57	69.84	0	0.01	38.11	0.21	0.03	0.23	0	0.02	0.05	0	12	3.08	11.55	5.61	66.59	113.03	877.06	494.69	1056.14	685.71	914.37	534.56	1027.34	538.37
29.195	0	0.12	0.04	0.15	1.39	0.02	14.01	1.09	11.72	0.09	71.97	97.26	-37.19	86.71	11.72	59.22	0	0.92	0.36	0	0.09	0	0	78.52	61.26	0	0.02	36.08	0.21	0.03	0.24	0	0.03	0.09	0	12	4.73	12.62	5.36	64.38	111.34	882.52	506.13	1047.32	680.63	913.28	544.38	1024.59	546.98
29.229	0	0.12	0.04	0.11	1.37	0.02	5.46	1.07	7.81	0.15	89.07	94.66	-31.11	82.27	7.81	62.09	0	1.45	0.33	0	0.15	0	0	67.03	50.42	0	0.03	41.36	0.26	0.04	0.21	0	0.03	0.15	0	12	-5.01	14.33	6.34	62.95	111.21	877.66	518.13	1040.82	689.03	908.66	552.27	1019.7	558.44
29.262	0	0.1	0.04	0.07	1.28	0.02	1.95	0.99	5.07	0.19	96.1	88.47	-21.53	84.39	5.07	62.93	0	1.39	0.44	0	0.19	0	0	55.76	32.47	0	0.06	37.37	0.23	0.06	0.23	0.02	0.03	0.24	0	12	-21.39	13.56	3.47	60.76	113.04	881.98	537.41	1034.12	693.19	904.18	563.87	1016.73	574.36
29.295	0	0.05	0.04	0.04	1.34	0.02	0.57	1.05	2.36	0.19	97.32	77.51	-5.51	87.09	2.36	67.19	0	1.18	0.36	0	0.19	0	0	41.55	16.98	0	0.07	6.85	0.23	0.08	0.2	2.42	0.04	0.26	0	12	-22.08	12.45	4.17	59.79	113.76	882.24	552	1026.49	697.55	901.04	575.25	1013.68	591.21
29.329	0	0.05	0.04	0.03	1.06	0.02	0.43	0.78	1.46	0.13	97.88	61.72	-1.06	83.55	1.46	61.43	0	0.82	0.35	0	0.13	0	0	37.85	8.62	0	0.1	2.38	0.19	0.09	0.19	41.78	0.03	0.37	0	12	-18.8	13.87	6.06	56.87	108.99	878.3	573.57	1022.38	721.26	900.96	596.63	1008.8	612.43
29.362	0	0.05	0.05	0.03	0.84	0.02	0.28	0.59	0.84	0.11	98.31	34.68	0	80.64	0.84	55.47	0	0.47	0.55	0	0.11	0	0	29.98	3.42	0	0.12	0.99	0.24	0.16	0.17	84.81	0.04	0.51	0	12	-19.27	14.87	5.66	53.88	108.94	874.97	592.52	1019.97	740.79	897.86	615.55	1005.54	632.07
29.396	0	0.06	0.06	0.03	0.64	0.03	0.14	0.43	0.91	0.19	98.71	8.39	0	77.63	0.49	47.85	0	0.28	0.91	0	0.19	0.02	0	15.74	1.52	0	0.2	0.75	0.39	0.44	0.16	96.19	0.05	0.7	0	12	-20.38	15.78	6.69	52	106.35	871.84	613.16	1018.04	762.97	897.53	635.42	1002.41	653.06
29.429	0	0.06	0.07	0.03	0.54	0.03	0.1	0.35	0.81	0.23	98.92	3.36	0	75.79	0.31	42.81	0	0.14	0.81	0	0.23	0.02	0	8.71	0.43	0	0.18	0.24	0.69	0.9	0.12	98.79	0.07	0.52	0	12	-17.09	16.29	4.95	50.85	110.68	869.08	629.68	1018.8	782.73	893.07	653.74	1002.26	671.84
29.462	0	0.07	0.08	0.03	0.42	0.03	0.1	0.26	0.83	0.43	99.16	1.6	0	82.58	0.27	35.13	0	0.07	0.83	0	0.43	0.14	0	6.9	0.27	0	0.22	0.1	0.99	1.43	0.1	97.96	0.08	0.37	0	12	-19.68	14.22	5.36	50.03	114.45	864.88	643.32	1018.83	799.56	889.72	666.66	1002.24	687.64
29.496	0	0.09	0.11	0.03	0.3	0.03	0.09	0.19	0.64	0.47	99.41	0.53	0	73.54	0.16	24.62	0	0.03	0.64	0	0.47	0.3	0	2.11	0.16	0	0.18	0.02	1.41	4.5	0.08	86.53	0.11	0.22	0	12	-24.19	16.89	4.1	50.08	120.29	862.49	653.84	1017.14	808.49	883.93	676.83	1002.2	698.72
29.529	0	0.09	0.12	0.03	0.26	0.03	0.1	0.2	0.64	0.8	99.48	0.39	0	76.76	0.14	20.36	0	0.01	0.64	0	0.8	0.92	0	1.03	0.07	0	0.12	0.01	2.12	10.11	0.06	96.84	0.13	0.08	0	12	-30.37	16.02	5.16	50.14	117.73	861.17	659.79	1013.02	811.64	883.56	679.81	998.85	703.68
29.562
29.596
29.629
29.662
29.696
29.729
29.763
29.796
29.829
29.863
29.896
29.929
29.963
29.996
30.029
30.063	0	0.11	0.04	0.02	16.34	0.03	0.03	57.21	1.99	0.02	17.79	80.31	0	81.58	4.97	99.64	0	40.06	0.54	0	0.04	0	0	0.02	1.53	0	0.32	11.19	0.34	42.3	0.42	0	1.99	9.93	0	12	-18.21	14.56	4.34	58.08	118.46	852.07	564.57	1027.78	747.21	884.34	595.12	1002.24	606.68
30.096	0	0.07	0.04	0.02	10.64	0.03	0.03	13.31	1.72	0.02	73.37	78.19	0	73.01	6.49	98.76	0	26.88	0.54	0	0.02	0	0	0.14	2.54	0	0.42	10.46	0.35	2.9	0.23	0	1.72	9.6	0	12	-9.47	17.02	5.46	60.31	118.41	843.79	546.97	1034.35	749.3	884.58	582.99	1002.64	592.03
30.13	0	0.06	0.02	0.02	9.18	0.03	0.04	10.56	1.1	0.03	78.88	82.8	0	84.74	9.33	97.91	0	20.72	0.49	0	0.03	0	0	0.68	3.87	0	0.34	14.98	0.22	0.77	0.12	0	1.1	2.81	1	18	-3.44	13.43	7.08	61.78	111.21	847.55	535.04	1037.25	736.45	892.41	575.04	1003.52	579.85
30.163	0	0.05	0.02	0.03	6.78	0.03	0.05	7.42	2.15	0.04	85.17	82.34	0	90.11	7.9	96.2	0	14.8	0.56	0	0.04	0	0	2.15	7.66	0	0.22	16.3	0.25	0.52	0.12	0.01	0.73	1.64	0	18	-0.2	10.95	6.94	62.97	111.36	850.05	523.66	1039.32	725.38	894.39	564.46	1005.66	568.95
30.196	0	0.05	0.02	0.03	5.98	0.03	0.06	6.57	3.31	0.05	86.86	81.65	0	89.63	9.5	95.55	0	10.34	0.54	0	0.05	0	0	3.31	12.47	0	0.14	16.36	0.46	0.9	0.18	0.01	0.44	1.38	0	18	0.26	11.22	8.45	64.3	110.35	850.73	516.2	1040.64	717.88	897.2	557.48	1007.44	562.39
30.23	0	0.04	0.02	0.03	5.47	0.03	0.07	6.04	5.66	0.09	87.92	71.56	0	83.33	11.67	94.18	0	7.12	0.42	0	0.09	0	0	5.66	10.64	0	0.09	9.72	0.6	1.17	0.14	0.04	0.23	0.78	0	18	3.92	13.95	9.5	66.71	107.84	850.07	508.07	1041.88	711.93	899.61	551.77	1007.39	555.22
30.263	0	0.03	0.02	0.03	5.72	0.02	0.1	6.48	7.94	0.08	87.05	71.27	0	73.82	15.5	93.4	0	5.68	0.35	0	0.08	0	0	7.94	11.24	0	0.05	5.93	0.54	1.32	0.16	0.07	0.12	0.68	0	18	6.91	16.82	11.44	67.37	106.27	851.62	500.24	1045.66	705.88	904.8	546.08	1011.03	549.16
30.296	0	0.03	0.02	0.03	5.98	0.02	0.17	6.87	12.64	0.15	86.27	73.6	0	82.62	19.72	91.72	0.01	4.75	0.41	0	0.15	0	0	12.64	14.37	0	0.04	7.69	0.61	1.23	0.18	0.05	0.1	0.55	0	18	7.89	14.21	11.05	68.3	107.13	853.5	494.65	1048.09	700.98	906.08	541.42	1013.2	543.25
30.33	0	0.03	0.02	0.04	5.12	0.03	0.44	5.75	20.17	0.23	88.49	77.88	-5.96	84.89	24.91	84.41	0.01	2.42	0.56	0	0.23	0.01	0	20.17	24.59	0	0.02	11.32	0.62	1.15	0.18	0.1	0.09	0.29	0	18	7.29	13.37	10.46	69.27	108.94	858.9	487.35	1053.38	693.92	910.11	533.21	1019.01	536.11
30.363	0	0.04	0.03	0.04	4.69	0.03	0.75	5.25	23.04	0.34	89.49	79.68	-11.17	88.18	28.68	79.01	0.01	1.45	1.34	0	0.34	0.02	0	23.04	31.33	0	0.01	20.68	0.85	1.45	0.19	0.04	0.11	0.13	0	18	9.45	11.95	11.04	69	109.36	861.83	482.57	1055.06	687.52	912.68	529.08	1022.01	531.83
30.397	0	0.07	0.03	0.06	4.09	0.03	1.4	4.5	25.92	0.61	91	90.13	-20.55	81.63	31.85	71.93	0.01	1.17	4.26	0.01	0.61	0.14	0	25.92	41.85	0	0.01	48.92	0.95	1.72	0.21	0.02	0.13	0.12	0	18	11.55	14.54	10.81	69.46	109.3	864.51	477.82	1056.83	681.41	914.85	526.24	1024.15	526.55
30.43	0	0.07	0.04	0.06	4.07	0.03	1.82	4.52	25.3	0.57	90.97	85.01	-21.49	82.03	36.81	67.1	0.01	0.92	3.68	0.01	0.57	0.12	0	25.3	41.99	0	0.01	47.83	0.99	1.93	0.24	0.22	0.14	0.09	0	18	10.69	14.41	10.49	69.94	107.77	867.34	473.16	1059.26	676.63	917.83	521.21	1025.61	521.13
30.463	0	0.08	0.05	0.05	3.46	0.03	2.45	3.72	24	0.86	92.56	78.84	-22.37	81.47	41.92	57.1	0.02	0.89	5.09	0.02	0.86	0.14	0	24	40.23	0	0.01	52.6	1.08	2.01	0.36	0.06	0.15	0.08	0	18	10.98	14.6	10.83	70.29	108.05	868.67	470.31	1060.59	672.87	919.37	519.55	1027.41	517.96
30.497	0	0.11	0.05	0.07	2.89	0.03	3	3	23.51	1.15	94	88.77	-27.68	91.17	41.4	52.28	0.02	0.83	5.15	0.04	1.15	0.18	0	23.51	50.01	0	0.01	66.78	1.08	2.07	0.44	0.3	0.17	0.09	0	18	13.27	10.33	7.92	72.19	113	872.51	465.58	1064.08	669.51	918.09	515.31	1031.06	512.49
30.53	0	0.12	0.06	0.09	1.9	0.03	3.22	1.78	36.81	1.45	93.57	63.01	-26.1	85.4	36.81	44.32	0.02	0.69	4.49	0.07	1.45	0.18	0	24.54	55.65	0	0.01	55.43	1.04	1.98	0.54	0.09	0.17	0.06	0	18	10.98	13.17	9.54	71.63	109.08	874.17	463.92	1064.33	665	922.33	512.99	1031.38	510.39
30.563	0	0.13	0.06	0.11	1.93	0.03	3.76	1.84	38.24	2.46	92.48	72.53	-28.63	88.53	38.24	43.79	0.02	0.69	5.79	0.11	2.46	0.2	0	25.27	58.53	0	0.02	61.62	1.05	1.77	0.68	0.09	0.18	0.06	0	18	12.26	11.78	9.22	72.12	111.63	876.91	460.75	1067.25	661.97	923.71	510.47	1035.31	507.56
30.597	0	0.14	0.07	0.09	1.84	0.03	8.31	1.71	39.64	2.76	83.38	69.51	-33.66	77.4	39.64	40.79	0.03	0.77	5.99	0.14	2.76	0.21	0	40.09	55.24	0	0.03	62.8	1.25	1.51	0.97	0.19	0.13	0.09	0	18	12.45	15.84	9.97	71.83	110.44	877.91	456.77	1069.23	658.02	926.63	508.04	1036.98	503.53
30.63	0	0.16	0.08	0.11	1.51	0.03	8.06	1.31	37.83	2.16	83.88	62.27	-33.59	83.82	37.83	36.31	0.04	0.86	4.72	0.19	2.16	0.15	0	38.3	59.13	0	0.06	61.74	1.14	1.23	1.2	0.29	0.13	0.09	0	18	14.81	13.77	9.63	73.27	111.35	877.93	452.34	1070.42	654.74	926.49	506.1	1037.59	498.68
30.663	0	0.13	0.08	0.08	1.29	0.03	5.17	1.05	34.86	1.54	89.66	31.42	-25.98	89.63	34.86	34	0.05	0.7	4.69	0.26	1.54	0.08	0	34.59	48.61	0	0.1	48.76	1.51	1.36	1.67	0.24	0.13	0.04	0	18	11.19	11.22	8.38	73.27	113.03	879.02	449.2	1071.51	651.8	925.58	501.33	1038.4	494.45
30.697	0	0.11	0.09	0.07	1.15	0.03	4.69	0.9	34.02	1.19	90.62	25.53	-21.74	83.1	34.02	31.43	0.06	0.54	4.28	0.34	1.19	0.05	0	33.46	46	0	0.15	35.32	1.56	1.19	2.23	0.18	0.14	0.02	0	18	13.32	14.04	7.13	73.45	113.67	880.17	447.51	1071.03	648.7	924.7	500.96	1037.99	491.71
30.73	0	0.09	0.09	0.07	1.11	0.03	4.19	0.85	32.27	1.21	91.62	20.89	-18.56	78.71	32.27	32.12	0.06	0.45	3.32	0.38	1.21	0.04	0	33.63	44.5	0	0.19	22.5	1.47	1.03	2.32	0.15	0.14	0.02	0	18	14.1	15.46	8.11	72.84	109.11	880.34	445.49	1071.7	647.38	928.12	499.48	1036.8	489.78
30.764	0	0.11	0.1	0.08	0.97	0.03	5.92	0.75	34.42	3.37	88.16	29.86	-22.94	75.85	34.42	27.08	0.08	0.41	4.36	0.51	3.37	0.09	0	36.27	48.28	0	0.26	29.86	1.39	0.71	3.55	0.13	0.24	0	0	18	11.53	16.28	7.94	71.65	107.49	881.51	444.26	1072.08	645.31	929.47	496.73	1036.6	487.86
30.797	0	0.11	0.1	0.09	1.01	0.03	7.73	0.81	37.73	4.29	84.53	40.14	-25.93	76.4	37.73	25.82	0.08	0.4	3.92	0.6	4.29	0.09	0	38.05	50.63	0	0.32	31.98	1.2	0.54	3.97	0.13	0.26	0	0	18	11.15	16.13	7.4	71.46	105.67	883.1	445	1070.35	642.91	929.74	496.25	1035.05	487.58
30.83	0	0.12	0.11	0.1	0.74	0.03	7.7	0.57	33.37	6.52	84.6	27.79	-27.72	75.28	33.37	21.85	0.08	0.33	3.99	0.61	6.52	0.15	0	41.97	48.08	0	0.41	36.56	1.19	0.48	3.93	0.05	0.27	0.01	0	18	11.67	16.43	7.08	71.52	106.93	883.44	444.31	1069.78	640.92	928.83	496.07	1035.33	486.51
30.864	0	0.16	0.11	0.11	0.76	0.03	8.4	0.58	35.01	5.93	83.2	41.07	-31.69	72.7	35.01	20.72	0.09	0.33	4.56	0.74	5.93	0.16	0	39.73	53.82	0	0.48	52.22	0.93	0.35	6.05	0.03	0.29	0.04	0	18	12.33	17.1	7.66	71.5	108.93	882.32	442.46	1069.77	639.85	927.89	494.62	1036.46	485.71
30.897	0	0.14	0.12	0.1	0.92	0.03	13.48	0.72	40.92	4.51	73.05	54.14	-32.93	73.53	40.92	20.19	0.09	0.32	4.12	0.68	4.51	0.11	0	43.94	54.48	0	0.5	46.83	0.84	0.34	5.85	0.02	0.31	0.11	0	18	10.81	16.89	6.77	71.15	108.11	883.04	441.87	1068.66	637.54	927.28	493.06	1035	483.87
30.93	0	0.14	0.11	0.11	1.06	0.03	19.69	0.82	42.27	2.39	60.62	72.62	-34.37	70	42.27	21.97	0.1	0.33	4.29	0.61	2.39	0.13	0	48.17	63.21	0	0.46	41.25	0.86	0.25	6.35	0.02	0.31	0.23	0	18	11.45	17.76	5.87	71.24	106.59	883.25	440.43	1066.9	634.1	926.54	492.3	1032.53	480.91
30.964	0	0.12	0.1	0.13	1.64	0.03	38.81	1.39	49.93	1.78	36.19	91.07	-41.55	79.77	49.93	27.29	0.09	0.43	3.93	0.47	1.78	0.1	0	57.94	72.3	0	0.44	41.61	0.69	0.14	5.42	0.02	0.31	0.39	0	18	10.05	15.14	8.08	71	107.49	883.62	439.63	1067.63	633.55	928.27	488.59	1035.61	482.85
30.997	0	0.1	0.1	0.15	1.67	0.03	44.26	1.41	48.82	1.47	30.74	93.16	-40.22	74.13	48.82	28.71	0.09	0.49	3.7	0.43	1.47	0.11	0	61.86	77.01	0	0.35	26.51	0.72	0.12	4.77	0.02	0.31	0.41	0	18	10.82	16.74	5.65	71	105.87	883.97	439.38	1066.21	632.52	926.55	489.06	1032.06	480.3
31.03	0	0.08	0.08	0.16	2.63	0.03	55.55	2.49	53.09	1.41	19.45	96.22	-44.71	76.04	53.09	38.25	0.1	0.58	2.76	0.27	1.41	0.1	0	68.67	80.53	0	0.26	26.16	0.69	0.09	4.09	0.01	0.28	0.44	0	18	11.18	16.23	7.1	70.9	109.75	884.14	439.6	1066.02	630.97	925.96	489.27	1035.47	481.97
31.064	0	0.07	0.07	0.15	3.11	0.03	61.62	3.07	52.9	1.5	13.38	95.82	-45.44	71.38	52.9	43.52	0.1	0.7	2.4	0.24	1.5	0.08	0	75.65	79.4	0	0.22	19.27	0.75	0.07	3.08	0.01	0.28	0.34	0	18	10.16	17.43	6.44	70.33	108.96	883.23	439.38	1066.09	631.84	925.42	489.59	1034.03	480.83
31.097	0	0.05	0.05	0.16	4.03	0.03	64.14	4.22	53.42	1.36	10.86	96.33	-45.03	68.24	53.42	50.63	0.11	0.96	2.34	0.21	1.36	0.11	0	79.04	80.57	0	0.15	10.93	0.88	0.06	2.73	0.01	0.29	0.25	0	18	10.01	18.18	5.89	70.26	108.36	881.67	439.26	1065.24	632.97	924.04	489.48	1032.02	480.46
31.131	0	0.04	0.04	0.15	4.67	0.03	65.98	5.03	50.5	1.15	9.02	98.35	-44.25	74.3	50.5	57.76	0.11	1.16	2.4	0.17	1.15	0.11	0	86.45	76.91	0	0.1	3.78	1.1	0.05	1.82	0.01	0.34	0.1	0	18	10.03	16.69	5.51	70.35	110.22	880.6	439.49	1064.26	633.36	921.76	489.68	1031.62	480.74
31.164	0	0.04	0.04	0.16	5.34	0.03	67.28	5.94	47.88	1.09	7.72	99.36	-45.81	78.35	47.88	64.53	0.12	1.25	2.19	0.14	1.09	0.11	0	91.49	78.07	0	0.07	4.12	1.04	0.05	1.61	0.01	0.33	0.06	0	18	10.58	15.57	5.68	70.41	111.26	879.46	439.78	1062.48	633.09	919.89	489.49	1030.87	481.57
31.197	0	0.04	0.04	0.16	6.7	0.03	72.15	7.93	52.33	1.55	2.85	99.51	-47.71	67.97	52.33	67.35	0.12	1.42	2.53	0.11	1.55	0.1	0	92.17	80.6	0	0.06	4.22	1	0.04	1.55	0.01	0.34	0.01	0	18	11.13	18.24	6.14	70.14	109.57	879.3	440.36	1062.21	633.37	920.99	490.51	1030.24	482.18
31.231	0	0.04	0.03	0.16	5.94	0.03	69.86	6.89	47.94	1.93	5.14	99.65	-46.87	61.65	47.94	68.14	0.13	1.39	2.89	0.12	1.93	0.08	0	95.47	76.55	0	0.05	4.08	0.98	0.03	1.22	0.01	0.37	0	0	18	11.63	19.63	6.23	70.1	109.63	877.98	439.7	1061.87	633.69	920.3	490.5	1029.58	481.74
31.264	0	0.03	0.03	0.14	7.49	0.03	73.02	9.28	53.31	2.51	1.98	99.7	-47.77	65.64	53.31	70.5	0.13	1.44	3.53	0.13	2.51	0.06	0	95.21	74.92	0	0.06	4.81	0.92	0.03	1.23	0.02	0.38	0	0	18	12.07	18.76	6.27	70.11	107.67	877.8	440.28	1060.54	634.25	920.36	489.41	1027.83	482.91
31.297	0	0.03	0.03	0.11	6.88	0.03	72.1	8.34	53.41	2.38	2.9	99.62	-46.14	70.5	53.41	67.63	0.12	1.41	4.39	0.14	2.38	0.04	0	95.1	69.33	0	0.07	5.38	0.94	0.03	1.2	0.04	0.38	0	0	18	12.28	17.64	7.5	69.91	107.72	876.75	441.6	1059.12	634.53	920.1	490.51	1027.68	485.02
31.331	0	0.03	0.04	0.1	7.29	0.03	76.78	8.88	58.49	1.85	0	99.5	-45.88	68.43	58.49	64.43	0.12	1.16	5.45	0.16	1.85	0.03	0	94.75	67.44	0	0.09	5.09	1.03	0.03	1.1	0.08	0.43	0	0	18	12.65	18.13	7.62	69.84	107.1	876.24	443.22	1058.48	636.03	919.94	492.33	1026.89	486.65
31.364	0	0.03	0.05	0.08	6.77	0.04	80.84	8.02	63.59	1.17	0	99.42	-45.55	74.45	63.59	56.97	0.11	0.85	5.72	0.16	1.17	0.03	0	93.73	63.73	0	0.14	5.87	1.08	0.03	1.36	0.05	0.47	0.01	0	18	11.83	16.65	7.1	69.83	108.77	876.81	445.05	1058.69	637.57	919.04	493.47	1027.69	488.32
31.398	0	0.04	0.06	0.08	4.66	0.04	84.55	5.01	63.56	1.08	0	99.42	-45.41	86.37	63.56	45.24	0.12	0.59	7.91	0.19	1.08	0.04	0	93.82	65.85	0	0.22	7.75	1.34	0.02	1.21	0.05	0.51	0.04	0	18	11.15	12.77	7.54	70.43	110.44	876.48	446.99	1057.58	638.69	917.73	493.83	1028.14	491.08
31.431	0	0.05	0.07	0.08	3.92	0.05	88.16	4.08	66.37	1.28	0	99.55	-46.04	80.05	66.37	37.36	0.14	0.47	11.09	0.39	1.28	0.09	0	94.05	66.33	0	0.28	12.8	1.15	0.02	1.34	0.03	0.51	0.05	0	18	11.87	15.05	8.35	70.8	108.17	875.27	446.57	1058.31	639.69	919.35	495.42	1027.41	490.56
31.464	0	0.09	0.1	0.09	2.38	0.05	90.31	2.19	64.54	1.21	0	99.48	-49.86	77.78	64.54	23.86	0.14	0.36	12.71	0.55	1.21	0.14	0	94.23	69.26	0	0.42	31.42	0.91	0.02	1.52	0.02	0.5	0.1	0	18	11.16	15.74	8.22	71.25	104.85	878.67	453.53	1056.4	641.29	921.46	500.28	1026.23	496.31
31.498	0	0.13	0.13	0.1	2.08	0.07	94.36	1.89	70.73	2.31	0	99.69	-55.68	77.03	70.73	14.14	0.17	0.28	18.39	0.93	2.31	0.47	0	94.37	74.65	0	0.61	54.23	0.85	0.03	1.78	0.95	0.54	0.14	0	18	13.02	15.95	9.24	72.66	106.48	877.25	456.23	1055.56	644.16	920.5	503.5	1026.94	500.53
31.531	0	0.15	0.15	0.11	1.8	0.09	94.82	1.59	71.88	2.96	0	99.69	-54.21	83.58	71.88	8.93	0.19	0.2	22.42	1.47	2.96	1.2	0	93.14	73.95	0	0.78	56.2	0.84	0.04	1.72	17.79	0.59	0.16	0	18	14.1	13.87	9.57	73.9	102.98	878.85	461.44	1055.07	648.43	922.71	507.16	1025.69	505.93
31.564	0	0.14	0.16	0.09	1.67	0.07	94.1	1.46	72.44	2.94	0	99.65	-52.5	91.24	72.44	6.25	0.23	0.13	18.79	2.66	2.94	1.06	0	91.2	70.12	0	0.67	47.47	0.8	0.05	1.48	7.58	0.56	0.12	0	18	13.85	10.29	9.14	74.32	104.93	879.04	464.82	1056.09	652.56	921.96	510.89	1026.88	509.12
31.598	0	0.13	0.17	0.11	1.27	0.07	90.87	1.05	66.59	3.82	0	99.19	-47.99	92.69	66.59	4.15	0.25	0.08	16.85	3.82	3.32	0.76	0	86.53	71.74	0	0.47	34.12	0.54	0.06	1.62	1.41	0.52	0.04	0	18	15.44	9.3	6.66	74.84	107.77	881.21	469.02	1056.07	655.8	919.65	514.8	1027.4	512.35
31.631	0	0.15	0.17	0.13	1.06	0.05	88.36	0.82	61.47	4.92	0	98.51	-48.06	88.96	61.47	3.19	0.27	0.05	11.99	4.92	2.03	0.32	0	84.05	77.21	0	0.36	30.35	0.52	0.06	1.57	0.14	0.46	0.02	0	18	12.43	11.57	5.73	74.1	105	883.43	473.57	1054.05	655.84	920.32	517.31	1025.29	514.85
31.664	0	0.2	0.17	0.14	1.05	0.04	87.86	0.8	60.45	5.21	0	98.3	-53.82	80.82	60.45	3.69	0.29	0.05	7.85	5.21	1.54	0.18	0	83.34	81.19	0	0.23	45.72	0.42	0.07	1.53	0.08	0.37	0.06	0	18	13.29	14.81	6.87	73.26	101.69	883.79	478.31	1049.63	654.79	920.86	521.41	1022.52	519.13
31.698	0	0.25	0.17	0.14	1.05	0.04	84.12	0.79	59.49	3.62	0	97.78	-56.28	78.98	59.49	4.44	0.34	0.06	6.96	3.62	1.04	0.14	0	78.58	80.93	0	0.17	63.8	0.37	0.1	1.64	0.02	0.35	0.11	0	18	10.33	15.38	7.2	72.21	101.21	882.39	481.26	1046.8	654.91	919.26	523.96	1020.43	520.97
31.731	0	0.24	0.16	0.1	1.25	0.04	81.21	0.97	61.58	2.87	0	97.31	-56.23	85.97	61.58	7.33	0.31	0.07	6.25	2.87	0.64	0.1	0	76.41	73.77	0	0.1	71.38	0.48	0.11	1.59	0.01	0.35	0.09	0	18	13.86	12.94	5.86	71.32	101.84	880.86	485.75	1044.37	660.19	915.8	528.46	1017.6	525.63
31.765	0	0.16	0.14	0.08	1.42	0.03	68.06	1.13	59.84	1.44	6.94	94.77	-48.6	85.01	59.84	12.66	0.29	0.08	4.53	1.44	0.25	0.05	0	69.55	64.81	0	0.06	56.35	0.71	0.16	1.69	0.01	0.31	0.11	0	18	13.72	13.32	6.75	70.41	100.74	877.41	489.04	1041.33	663.34	913.8	532.22	1014.48	529.07
31.798	0	0.14	0.12	0.09	1.39	0.03	54.69	1.09	52.51	0.81	20.31	89.75	-44.5	86.03	52.51	18.99	0.29	0.09	2.9	0.81	0.18	0.04	0	67.82	63.35	0	0.04	46.51	0.93	0.2	1.73	0.01	0.27	0.08	0	18	13.41	12.91	5.86	70.25	103.51	876.15	495.08	1039.36	668.88	910.16	537.52	1013.65	535.12
31.831	0	0.09	0.1	0.1	1.58	0.03	47.97	1.27	47.44	0.28	27.03	87.33	-40.13	81.96	47.44	27.84	0.24	0.13	1.07	0.28	0.12	0.01	0	69.91	64.04	0	0.04	24.99	0.99	0.2	1.69	0.03	0.22	0.14	0	18	10.28	14.43	6.73	69.37	105.91	870.2	501.24	1035.51	677.03	904.95	541.57	1010.85	543.06
31.865	0	0.07	0.07	0.1	1.95	0.03	35.65	1.67	40.62	0.19	39.35	82.16	-36.73	85.36	40.62	41.12	0.19	0.25	0.54	0.09	0.09	0.01	0	71.22	61.51	0	0.04	16.38	0.74	0.22	1.47	0.03	0.15	0.24	0	18	7.95	13.19	5.4	68.41	108.57	869.04	507.43	1032.7	681.16	900.56	546.98	1009.13	547.92
31.898	0	0.07	0.06	0.08	1.73	0.03	18.69	1.45	31.12	0.12	62.61	84.87	-32.01	70.16	31.12	47.14	0.12	0.3	0.41	0.03	0.06	0	0	67.66	52.92	0	0.05	19.2	0.54	0.2	1.49	0.11	0.15	0.41	0	18	6.42	17.72	5.63	65.93	104.09	866.68	519.78	1030.13	694	900.55	558.01	1004.62	560.18
31.931	0	0.07	0.06	0.06	1.25	0.03	6.18	0.97	20.98	0.09	87.65	72.8	-22.43	74.45	20.98	47.41	0.09	0.26	0.51	0.01	0.09	0	0	58.18	37.47	0	0.05	17.41	0.42	0.23	1.31	11.37	0.14	0.6	0	18	2.35	16.65	4.62	62.87	106.36	863.32	532.11	1027.48	706.37	895.58	569.93	1001.93	571.21
31.965	0	0.08	0.06	0.04	0.89	0.03	0.98	0.64	11.34	0.13	98.03	29.94	-9.22	66.37	11.34	46.92	0.05	0.21	1.11	0.01	0.13	0	0	35.83	22.28	0	0.05	19.41	0.42	0.35	0.78	50.88	0.15	0.75	0	18	-7.55	18.6	3.15	60.3	106.07	864.24	549.26	1022.01	716.25	892.28	581.4	998.27	585.72
31.998	0	0.08	0.08	0.03	0.57	0.03	0.4	0.37	4.74	0.09	98.86	9.87	-0.03	75.34	4.74	40.23	0.04	0.11	1.16	0	0.09	0	0	25.58	12.77	0	0.07	11.09	0.41	0.48	0.6	71.63	0.16	0.99	0	18	-20.13	16.42	1.13	58.5	107.8	863.21	564.06	1015.5	718.71	886.21	590.56	993.22	603.64
32.031	0	0.08	0.09	0.03	0.42	0.03	0.24	0.25	1.71	0.12	99.17	3.32	0	81.55	1.71	33.76	0.02	0.09	1.49	0	0.12	0	0	17.63	8.41	0	0.11	3.9	0.5	0.78	0.43	82.03	0.16	0.97	0	18	-22.91	14.57	3.02	55.62	109.08	862.34	582.31	1008.68	730.51	883.36	606.53	991.57	620.27
32.065	0	0.09	0.12	0.03	0.28	0.03	0.18	0.16	1.4	0.08	99.43	0.91	0	88.79	0.71	23.06	0.01	0.06	1.4	0	0.08	0	0	11.35	4.51	0	0.19	1.83	0.6	0.97	0.38	95.36	0.15	1.25	0	18	-16.56	11.65	2.87	52.87	106.35	861.04	601.2	1003.97	746.19	881.65	625.23	986.75	641.49
32.098	0	0.11	0.16	0.03	0.2	0.03	0.19	0.1	0.83	0.06	99.6	0.41	0	83.91	0.26	12.92	0.01	0.03	0.83	0	0.06	0.01	0	10.13	2.96	0.01	0.33	1.05	0.69	1.46	0.32	87.51	0.15	1.24	0	18	-17.91	13.74	4.85	51.54	105.55	857.35	622.64	1000.84	769.98	880.18	646.53	984.8	660.56
32.132	0	0.12	0.19	0.03	0.16	0.03	0.18	0.08	1.03	0.16	99.62	0.33	0	72.22	0.2	6.27	0	0.02	1.03	0	0.16	0.12	0	7.74	1.73	0.01	0.54	0.9	0.95	2.94	0.19	97.33	0.19	1.52	0	18	-19.49	17.22	2.2	50.74	108.2	857.27	636.77	1006.01	788.22	879.25	662.49	986.66	675.6
32.165	0	0.12	0.19	0.03	0.15	0.03	0.14	0.08	0.8	0.19	99.62	0.33	0	66.34	0.14	3.3	0	0.01	0.8	0	0.19	0.11	0	3	0.57	0.01	0.5	0.26	1.26	4.37	0.11	98.29	0.22	0.79	0	18	-22.81	18.61	1.3	49.62	105.87	855.48	653.91	1001.85	801.08	876.86	678.06	981.58	693.58
32.198	0	0.13	0.19	0.03	0.14	0.03	0.14	0.07	0.59	0.2	99.62	0.33	0	76.26	0.07	1.63	0	0.01	0.59	0	0.2	0.19	0	2.07	0.29	0.01	0.67	0.13	1.73	5.06	0.09	98.1	0.24	0.53	0	18	-21.42	16.16	2.73	48.18	111.84	852.17	667.8	1002.37	819.2	873.82	692.09	984.3	709.48
32.232	0	0.13	0.19	0.03	0.14	0.03	0.13	0.08	0.53	0.26	99.62	0.33	0	83.17	0.05	0.94	0	0.01	0.53	0	0.26	0.22	0	0.62	0.13	0.01	0.9	0.03	2.04	8.2	0.05	98.55	0.25	0.34	0	18	-28.42	14.01	1.63	47.95	115.39	850.61	677.34	1001.18	827.92	869.54	701.26	983.81	717.3
32.265	0	0.13	0.19	0.03	0.14	0.03	0.13	0.08	0.29	0.17	99.62	0.33	0	83.38	0.05	0.73	0	0	0.29	0	0.17	0.08	0	0.33	0.06	0.01	0.71	0.01	2.33	8.88	0.04	98.4	0.24	0.23	0	18	-25.13	13.94	0.64	46.59	114.52	850.42	687.47	1000.79	837.96	868.51	713.85	982.47	725.26
32.298	0	0.13	0.19	0.03	0.13	0.03	0.13	0.09	0.13	0.12	99.62	0.33	0	77.38	0.05	0.52	0	0	0.32	0	0.12	0.05	0	0.13	0.03	0.01	0.44	0.01	1.89	10.95	0.03	99.66	0.23	0.19	0	18	-27.45	15.85	-1.43	47.2	120.49	843.94	686.87	1004.75	847.68	862.34	715.44	982.22	727.54
32.332	0	0.13	0.19	0.03	0.13	0.03	0.13	0.11	0.02	0.02	99.63	0.33	0	64.87	0.07	0.49	0.01	0.01	0.41	0.01	0.14	0.03	0	0.02	0.02	0.01	0.32	0.01	1.6	15.93	0.02	98.45	0.35	0.09	0	18	-29.1	18.93	-1.66	47	123.62	841	686.82	1011.21	857.04	862.17	717.18	985.41	726.95
32.365	0	0.13	0.19	0.03	0.13	0.03	0.13	0.11	0.02	0.02	99.63	0.33	0	82.48	0.08	0.58	0.01	0.01	0.63	0.01	0.17	0.03	0	0.02	0.01	0.02	0.24	0.01	1.81	14.76	0.02	94.3	0.4	0.04	0	18	-25.53	14.26	-0.31	47.56	128.23	834.56	685.98	1012.89	864.45	858.93	716.8	986.36	731.03
32.399	0	0.13	0.18	0.03	0.14	0.03	0.12	0.15	0.07	0.02	99.64	0.33	0	86.9	0.06	0.83	0.02	0.01	1.4	0.01	0.67	0.06	0	0	0.01	0.02	0.23	0.07	3.72	22.56	0.01	90.68	0.61	0	0	18	-24.69	12.54	1.25	47.93	127.46	830.33	684.48	1013	868.5	858.97	714.36	985.24	731.75
32.432	0	0.14	0.18	0.03	0.14	0.03	0.12	0.16	0.11	0.04	99.64	0.33	0	81.19	0.05	1.11	0.04	0.02	1.68	0.02	1.08	0.06	0	0	0.02	0.03	0.42	0.11	5.44	24.85	0.01	98.56	0.73	0	0	18	-23.76	14.69	1.53	47.73	125.89	830.52	684.95	1013.52	870.02	860.46	714.86	985.13	732.41
32.465	0	0.13	0.17	0.03	0.14	0.03	0.12	0.15	0.29	0.04	99.66	0.33	0	87.49	0.07	2.08	0.04	0.04	2.36	0.02	1.74	0.1	0	0	0.02	0.02	0.59	0.29	5.32	21.84	0.01	96.51	0.89	0	0	18	-21.18	12.28	1.46	47.4	127.27	830.95	684.06	1013.5	869.71	859.69	715.46	986.07	730.43
32.499	0	0.14	0.17	0.03	0.16	0.03	0.12	0.15	0.48	0.1	99.67	0.33	0	89.86	0.09	2.92	0.1	0.08	2.69	0.02	2.08	0.11	0	0	0.04	0.02	0.84	0.48	8.96	20.64	0.01	97.59	1	0	0	18	-21.56	11.09	0.55	47.36	126.64	831.62	682.59	1014.7	868.19	859.98	714.44	985.78	729.03
32.532	0	0.14	0.16	0.04	0.17	0.03	0.12	0.12	0.31	0.19	99.67	0.33	0	88.88	0.09	3.54	0.19	0.13	3.15	0.02	2.04	0.13	0	0	0.09	0.02	1.81	0.31	9.3	14.94	0.02	96.29	1.25	0	0	18	-22.48	11.61	1.78	47.36	128.3	833.05	681.55	1015.36	866.31	861.54	712.11	988.79	728.44
32.565	0	0.14	0.15	0.04	0.18	0.04	0.12	0.12	0.22	0.22	99.64	0.33	0	90.26	0.12	4.63	0.22	0.13	4.32	0.02	1.87	0.17	0	0	0.15	0.01	4.25	0.21	10.05	13.3	0.02	98.83	1.52	0	0	18	-23.59	10.87	2.95	47.09	128.51	835.43	679.82	1015.36	862.48	863.76	709.31	991.26	725.43
32.599	0	0.14	0.15	0.04	0.19	0.04	0.12	0.1	0.87	0.87	99.61	0.33	0	90.54	0.11	4.96	0.87	0.1	4.15	0.03	1.93	0.17	0	0	0.24	0.01	7.85	0.15	11.01	8.32	0.02	99.2	2.13	0	0	18	-25.05	10.7	3.55	47.38	125.5	835.3	675.78	1015.74	859.17	865.98	704.36	990.36	721.08
32.632	0	0.15	0.15	0.04	0.2	0.04	0.12	0.09	1.11	1.11	99.61	0.33	0	85.97	0.1	3.65	1.11	0.06	5.12	0.04	1.79	0.23	0	0	0.22	0.01	10.19	0.11	12.29	9.16	0.02	94.34	2.3	0	0	18	-26.09	12.94	2.07	48.49	129.46	834.06	667.1	1021.31	856.66	864.75	697.48	993.23	713.38
32.665	0	0.16	0.15	0.04	0.2	0.05	0.12	0.09	1.79	1.79	99.61	0.36	0	87.24	0.09	2.87	1.79	0.04	6.93	0.07	2.56	0.46	0	0	0.17	0.02	9.73	0.08	14.25	7.86	0.02	98.85	2.66	0	0	18	-26.76	12.39	1.49	49.44	131.85	834.76	657.48	1023.25	847.42	864.29	688.18	995.14	704.37
32.699	0	0.17	0.15	0.04	0.19	0.05	0.13	0.08	3.38	3.54	99.62	0.35	0	92.43	0.08	3.06	3.54	0.03	6.33	0.12	2.47	1.07	0	0	0.12	0.02	5.92	0.04	14.39	6.92	0.03	93.68	3.38	0	0	18	-23.71	9.49	3.96	49.7	129.22	834.86	648.25	1022.96	841.18	867.78	679.23	996.24	693.2
32.732	0	0.18	0.16	0.05	0.19	0.05	0.13	0.09	3.2	3.75	99.63	0.36	0	77.32	0.07	2.63	3.75	0.02	6.59	0.24	3.06	2.41	0	0	0.13	0.02	4.23	0.05	14.75	7.74	0.03	94.08	3.2	0	0	18	-23.03	15.87	3.01	50.14	125.86	838.02	630.9	1027.34	825.06	872.48	662.19	997.46	676.97
32.766	0	0.16	0.15	0.04	0.17	0.05	0.13	0.08	3.94	3.94	99.67	0.33	0	90.53	0.06	2.75	3.94	0.02	3.54	0.33	3.35	2.11	0	0	0.12	0.03	3.29	0.15	10.79	6.44	0.03	35.83	3.94	0	0	18	-23.63	10.71	4.35	50.74	124.42	840.57	620.46	1031.93	818.33	877.73	652.22	1001.58	664.13
32.799	0	0.14	0.14	0.03	0.16	0.05	0.12	0.08	3.02	3.02	99.68	0.33	0	84.16	0.05	3.04	3.02	0.01	2.64	0.32	1.97	0.38	0	0	0.07	0.03	2.62	0.19	10.14	6.55	0.03	35.31	4.68	0	1	24	-19.59	13.65	1.72	50.75	121.19	847.91	602.21	1039.04	800.89	883.92	637.01	1004.86	644.84
32.832	0	0.14	0.13	0.03	0.16	0.04	0.11	0.09	2.21	2.21	99.69	0.33	0	82.6	0.03	3.63	2.21	0.01	1.49	0.21	0.86	0.04	0	0	0.03	0.02	2.01	0.51	8.33	6.83	0.02	19.19	4.49	0	0	24	-20.03	14.21	2.58	51.48	124.34	852.06	586.49	1043.16	784.58	887.45	620.32	1011.37	630.54
32.866	0	0.13	0.11	0.03	0.16	0.05	0.1	0.1	1.11	1.11	99.67	0.33	0	87.59	0.03	5.73	1.11	0.01	0.96	0.16	0.26	0.01	0	0	0.01	0.01	1.25	0.28	10.42	8.59	0.01	55.7	5.53	0	0	24	-15.08	12.23	1.18	52.26	124.19	853.86	569.04	1047.36	770.59	889.03	605.54	1012.92	614.3
32.899	0	0.11	0.09	0.03	0.18	0.05	0.09	0.13	0.7	0.7	99.63	0.33	0.52	91.26	0.03	10.62	0.7	0.01	0.9	0.08	0.06	0	0	0	0.01	0.01	0.88	0.29	9.48	10.63	0.01	93.36	6.17	0	0	24	-8.77	10.27	2.02	54.46	127.7	857.3	552.77	1050.72	756.89	891.39	591.71	1018.97	597.45
32.932	0	0.1	0.08	0.03	0.21	0.05	0.08	0.2	0.46	0.46	99.58	0.44	1.09	91.89	0.04	15.96	0.46	0.02	0.94	0.05	0.03	0	0	0	0.01	0	0.54	0.39	7.99	14.99	0.01	65.76	6.58	0	0	24	-7.84	9.86	2.94	56.91	126	860.47	537.5	1052.8	741.5	895.74	576.13	1021.62	581.66
32.966	0	0.08	0.07	0.02	0.24	0.05	0.08	0.35	1.29	0.31	99.31	0.52	0.72	94.55	0.08	21.58	0.31	0.02	1.66	0.04	0.04	0	0	0	0.01	0	0.53	1.29	4.91	22.39	0	6.3	6.06	0	0	24	-2.92	7.73	3.04	58.65	121.65	863.79	524.07	1056.21	729.23	901.19	565.76	1022.83	567.58
32.999	0	0.07	0.06	0.02	0.34	0.05	0.06	0.53	5.67	0.22	98.94	1.29	0	91.7	0.22	32.85	0.22	0.02	2.8	0.04	0.07	0	0	0	0.02	0	0.37	6.46	2.8	21.24	0	0.49	5.67	0	0	24	0.07	9.99	3.54	60.58	121.03	868.75	509.42	1061.1	715.16	906.97	551.55	1027.97	554.11
33.032	0	0.08	0.05	0.02	0.47	0.05	0.06	0.76	4.68	0.13	98.48	8.37	0	95.89	0.56	42.52	0.13	0.03	3.56	0.03	0.14	0	0	0	0.04	0	0.2	21.04	1.7	19.99	0	0.02	4.68	0	0	24	3.32	6.26	4.52	62.83	119.75	872.7	496.7	1064.36	702.43	912.01	538.76	1031.69	542.78
33.066	0	0.12	0.04	0.02	0.65	0.05	0.06	1.28	5.16	0.08	97.44	75.1	0	96.3	1.66	49.71	0.08	0.06	5.16	0.03	0.2	0	0	0	0.22	0	0.11	57.36	0.91	24.3	0	0.04	3.04	0	0	24	3.99	5.71	4.41	63.92	118.69	875.42	487.82	1066.99	692.85	915.04	531.76	1033.73	532.9
33.099	0	0.12	0.04	0.02	0.85	0.04	0.06	1.53	3.12	0.07	96.94	86.83	0	96.75	4.99	54.14	0.07	0.09	3.12	0.04	0.11	0	0	0.01	0.92	0	0.07	62.67	0.73	20.83	0	0.02	2.42	0	0	24	8.49	5.03	6.81	67.57	119.59	873.91	479.91	1067.28	687.1	916.26	524.2	1035.77	528.59
33.133	0	0.12	0.05	0.02	1.18	0.03	0.1	1.96	1.38	0.03	96.07	93.1	-3.82	96.35	14.09	53.95	0.03	0.17	1.08	0.03	0.02	0	0	0.02	3.69	0	0.04	71.76	0.35	17.93	0	0.01	1.38	0	0	24	11.6	5.63	6.56	69.23	117.01	877.33	472.54	1069.34	679.6	919.96	517.12	1036.89	521.39
33.166	0	0.12	0.04	0.03	2.43	0.03	0.33	3.99	1.55	0.04	92.02	98.13	-15.86	94.53	33.74	56.03	0.02	0.33	1.55	0.04	0.03	0.01	0	0.08	20.95	0	0.02	86.58	0.19	13.56	0	0.05	1.05	0	0	24	13.25	7.75	7.22	69.81	114.78	878.87	467.72	1071.4	674.57	923.4	514.88	1038.17	516.12
33.199	0	0.12	0.05	0.05	4.05	0.03	1.16	6.8	1.23	0.04	86.41	97.78	-25.91	96.63	50.41	54.64	0.02	0.65	1.23	0.04	0.03	0.02	0	0.1	47.55	0	0.02	85.8	0.19	11.45	0	0.01	0.92	0	0	24	14.08	5.22	5.5	70.52	116.26	882.74	463.47	1072.77	668.4	923.71	510.47	1039.97	510.63
33.233	0	0.1	0.04	0.07	6.27	0.03	2.49	10.27	1.7	0.05	79.47	98	-30.89	94.51	61.44	56.26	0.01	1.51	1.7	0.05	0.05	0.1	0	0.34	63.24	0	0.01	80.33	0.08	8.76	0.01	0.08	0.72	0	0	24	15.77	7.77	5.64	71.76	114.77	886	460.49	1076.32	665.52	928.01	509.39	1042.76	507.32
33.266	0	0.11	0.05	0.09	7.05	0.03	3.5	11.8	3.86	0.07	76.4	98.4	-32.47	92.57	64.92	54.82	0.01	2.92	3.86	0.05	0.07	0.53	0	0.41	71.12	0	0.01	79.66	0.1	9.07	0.01	0.04	0.65	0	0	24	15.77	9.39	5.44	73.13	114.7	887.72	458.6	1077.5	663.06	929.37	507.48	1044.04	505.21
33.299	0	0.1	0.05	0.11	5.48	0.03	3.23	8.37	59.27	0.05	83.25	96.63	-27.05	91.58	59.27	50.32	0.01	4.6	3.21	0.05	0.04	0.56	0	0.67	75.83	0	0.01	55.01	0.09	8.38	0.01	0.06	0.57	0	0	24	17.56	10.07	5.35	74.86	116.75	888.19	456.58	1078.43	661.29	929.07	506.98	1045.77	503.44
33.333	0	0.11	0.06	0.12	2.93	0.03	1.87	3.73	43.98	0.05	92.53	85.7	-19.25	92.93	43.98	45.01	0.01	5.29	2.75	0.05	0.02	0.33	0	3.18	70.61	0	0.01	35.97	0.07	7.72	0.02	0.04	0.4	0	0	24	16.29	9.12	4.9	75.92	117.76	889.97	455.64	1079.61	659.24	929.64	505.91	1047.33	501.66
33.366	0	0.16	0.07	0.14	1.67	0.03	1.27	1.77	33.4	0.05	96.46	73.56	-18.34	93.79	33.4	37.01	0.01	6.33	1.67	0.05	0.01	0.04	0	2.9	69.06	0	0.01	42.17	0.08	6.86	0.02	0.04	0.35	0	0	24	15.07	8.43	5.52	76.5	116.99	891.39	453.36	1081.14	656.54	932.03	503.26	1048.95	499.39
33.4	0	0.19	0.08	0.17	1.18	0.03	1.33	1.02	25.11	0.06	97.34	71.1	-17.92	94.89	25.11	32.96	0.01	7.78	0.46	0.06	0	0	0.02	8.75	71.58	0	0.01	33.99	0.05	4.29	0.08	0.03	0.16	0	0	24	9.37	7.39	4.22	76.02	116.83	892.87	452.37	1082	654.59	932.04	500.12	1048.82	496.4
33.433	0	0.16	0.08	0.09	1.08	0.02	0.69	0.86	18.7	0.05	97.85	30.02	-8.67	93.34	18.7	33.52	0.01	10.17	0.37	0.05	0	0	0.06	9.61	49.28	0	0.01	20.63	0.06	3.59	0.12	0.02	0.1	0	0	24	11.03	8.8	5.73	76.4	116.58	893.84	450.8	1082.99	652.59	934.55	498.82	1051.1	496.2
33.466	0	0.12	0.07	0.07	1.22	0.02	0.36	1.01	13.33	0.04	97.57	25.93	-1.98	92.44	13.33	41.3	0.01	11.25	0.35	0.04	0	0	0	8.03	38.97	0	0.01	9.47	0.07	4	0.1	0.01	0.1	0	0	24	13.73	9.48	5.2	77.05	117.8	895.69	449.19	1084.03	651.17	934.96	497.16	1052.75	495.3
33.5	0	0.1	0.05	0.05	1.46	0.02	0.21	1.19	8.76	0.02	97.08	20.86	0	93.24	8.76	50.27	0.01	12.14	0.37	0.02	0	0	0	8.84	26.48	0	0.01	3.21	0.14	2.69	0.1	0	0.06	0	0	24	13.35	8.88	4.73	77.26	117.34	896.48	448.39	1083.87	649.19	935.04	496.66	1052.34	493.53
33.533	0	0.1	0.06	0.05	1.25	0.03	0.17	0.99	6.29	0.02	97.49	15.23	0	95.27	6.29	48.78	0.01	11.54	0.68	0.02	0	0	0	7.05	23.2	0	0.01	1.99	0.21	2.9	0.12	0.04	0.06	0	0	24	15.33	6.98	3.95	77.5	118.56	897.46	447.11	1085.52	649.23	935.03	496.58	1053.52	492.2
33.566	0	0.08	0.05	0.04	1.3	0.03	0.13	1.04	5.87	0.02	97.41	10.1	0	95.84	5.87	51.3	0.01	10.61	1.03	0.02	0	0.01	0	6.5	14.84	0	0	1.58	0.24	2.81	0.1	0.02	0.06	0	0	24	11.81	6.31	5	76.94	115.66	897.43	447.08	1086.23	648.61	937.7	496.38	1053.24	491.33
33.6	0	0.08	0.06	0.03	1.11	0.03	0.11	0.88	5.93	0.02	97.77	4.9	0	96.19	5.93	48.19	0.01	9.19	1	0.02	0	0.02	0	4.79	8.25	0	0	1.65	0.48	3.18	0.12	0.65	0.05	0	0	24	11.85	5.86	4.74	76.45	116.82	899.23	448.98	1086.67	649.58	937.99	496.86	1054.76	493.64
33.633	0	0.07	0.06	0.03	1.01	0.03	0.13	0.8	6.52	0.05	97.98	3.49	0	91.06	8.87	45.51	0.01	6.54	1.41	0.05	0.01	0.1	0	4.68	6.52	0	0	1.59	0.56	3.26	0.12	3.89	0.05	0	0	24	15.51	10.39	5.42	74.67	118.89	900.67	450.5	1085.37	647.68	937.86	499.2	1056.71	496.09
33.666	0	0.07	0.07	0.03	1	0.03	0.18	0.8	7.74	0.1	98	3.12	0	93.33	13.45	42.84	0.01	4.61	1.52	0.1	0.01	0.41	0	5.65	7.74	0	0	1.81	0.65	3.32	0.12	7.9	0.06	0	0	24	14.4	8.81	4.42	72.29	118.21	902.74	453.29	1084.36	647.75	937.72	500.34	1055.9	497.68
33.7	0	0.07	0.08	0.03	0.87	0.03	0.29	0.71	12.38	0.27	98.26	2.14	0	95.66	20.63	33.35	0.01	2.7	2.38	0.27	0.05	1.14	0	4.09	12.38	0	0	7.32	1.21	4.75	0.12	0.52	0.05	0	0	24	11.71	6.53	4.73	71.04	119.79	902.26	454.73	1083.98	648.91	936.76	499.94	1056.55	499.51
33.733	0	0.12	0.1	0.04	0.88	0.03	0.76	0.71	28.21	0.37	98.24	6.93	-6.75	95.83	28.92	26.62	0.01	1.8	3.4	0.37	0.11	0.71	0	7.33	28.21	0	0	32.1	0.99	4.14	0.12	0.06	0.05	0	0	24	9.6	6.33	3.47	69.62	120.64	904.05	459.93	1083.01	651.17	935.57	503.93	1056.21	503.1
33.767	0	0.19	0.11	0.05	1.1	0.03	1.69	0.92	39.08	0.31	96.61	72.63	-21.24	96.53	39.08	23.55	0.01	1.52	1.43	0.31	0.05	0.06	0	9.1	40.43	0	0	66.4	0.92	3.45	0.09	0.01	0.04	0	0	24	5.55	5.37	3.01	69.06	120.71	902.25	462.32	1080.49	652.36	932.93	504.71	1053.64	504.43
33.8	0	0.14	0.1	0.05	1.46	0.03	2.67	1.29	44.68	0.16	94.65	63.93	-21.86	94.81	46.42	24.22	0.01	2.03	0.77	0.16	0.03	0.02	0	10.53	44.68	0	0	54.04	1.09	3.32	0.08	0	0.04	0	0	24	4.41	7.48	4.03	68.6	120.27	900.02	464.27	1078.51	653.94	932.05	506.04	1052.32	507.04
33.833	0	0.09	0.1	0.06	2.03	0.02	4.39	1.92	52.86	0.08	91.22	73.4	-20.78	93.27	53.11	26.52	0.01	2.94	0.24	0.08	0.02	0	0	12.52	52.86	0	0	30.43	1.01	3	0.07	0	0.03	0	0	24	4.78	8.85	3.7	68.29	120.98	897.54	466.18	1076.15	655.89	929.01	508.62	1050	508.67
33.867	0	0.07	0.08	0.09	3.45	0.02	9.16	3.58	59.6	0.03	81.67	94.36	-24.6	94.95	59.6	34.29	0.01	4.62	0.1	0.03	0.02	0	0	18.77	68.78	0	0	14.99	1.02	2.47	0.05	0	0.03	0	0	24	4.31	7.33	3.01	68.22	119.63	897.09	466.82	1075.87	657.49	928.6	508.74	1048.24	508.81
33.9	0	0.08	0.06	0.14	5.11	0.02	9.18	5.64	55.28	0.03	81.63	96.53	-27.72	93.57	55.28	46.65	0	8.23	0.12	0.01	0.03	0	0	22.66	79.44	0	0	16.45	0.98	2.22	0.05	0	0.03	0	0	24	6.55	8.61	2.55	68.5	122.52	895.33	466.33	1073.91	657.02	924.94	509.08	1047.46	508.7
33.933	0	0.09	0.04	0.15	8.65	0.02	9.66	10.27	29.73	0.03	79.45	97.57	-30.17	93.87	52.53	59.19	0	14.19	0.12	0	0.03	0	0	29.73	80.09	0	0	18.65	0.97	2.08	0.04	0	0.03	0	0	24	3.78	8.36	2.74	68.47	121.59	891.22	466.64	1070.42	657.49	921.77	508.75	1043.37	508.57
33.967	0	0.14	0.03	0.18	13.9	0.02	18.95	16.63	44.07	0.03	62.1	99.26	-39.97	90.57	44.07	71.82	0.01	24.12	0.16	0	0.03	0	0	54.66	82.45	0	0	30.12	0.82	1.29	0.05	0	0.02	0	0	24	1.87	10.69	3.47	68.27	119.59	889.32	466.04	1069.61	656.98	922.14	508.84	1041.72	507.48
34	0	0.17	0.02	0.14	25.41	0.02	13.9	31.03	39.85	0.02	43.97	99.2	-35.82	90.46	39.85	82.37	0	37.43	0.16	0	0.02	0	0	58.5	71.03	0	0	21.93	0.95	1.17	0.05	0	0.02	0	0	24	2.56	10.75	2.89	68.55	119.45	888	465.47	1070.02	658.34	921.22	509.89	1040.63	506.36
34.033	0	0.25	0.02	0.16	31.31	0.02	16.24	37.43	34.47	0.02	37.57	99.47	-38.67	89.58	34.47	86.39	0	45.72	0.12	0	0.02	0	0	67.33	72.19	0	0	25.25	1.19	1.09	0.05	0	0.02	0	0	24	3.97	11.24	2.22	68.58	119.36	887.3	466.37	1068.44	659.5	919.5	509.94	1038.84	507.6
34.067	0	0.25	0.02	0.17	30.4	0.02	27.24	35.97	31.33	0.02	39.03	99.81	-43.27	89.68	31.33	88.7	0.01	45.27	0.12	0	0.02	0	0	82.48	73.82	0	0	24.07	1.38	0.87	0.06	0	0.01	0	0	24	4.6	11.19	1.98	68.54	119.35	886.2	466.75	1066.72	659.21	917.88	510.76	1037.19	507.63
34.1	0	0.18	0.02	0.2	28.06	0.02	34.43	33.66	34.27	0.02	40.57	99.84	-44.41	91.12	34.27	88.82	0	39.9	0.13	0	0.02	0	0	84.51	79.24	0	0.01	17.6	1.34	0.73	0.06	0	0.01	0	0	18	4.15	10.36	1.89	68.74	120.6	884.78	466.88	1064.77	658.5	915.48	510.76	1036.04	507.59
34.134	0	0.27	0.02	0.23	30.06	0.02	51.41	36.32	36.37	0.01	23.59	99.93	-54.97	91.02	36.37	89.21	0	40.54	0.19	0	0.01	0	0	93.77	85.7	0	0.01	41.35	0.77	0.41	0.05	0	0.01	0	0	18	4.08	10.42	3.07	68.76	117.82	883.61	467.45	1062.16	657.11	916.04	510.83	1033.84	508.39
34.167	0	0.27	0.02	0.26	29.86	0.02	54.48	36.15	36.96	0.02	20.52	99.93	-56.84	90.58	36.96	89.49	0	39.58	0.23	0	0.02	0	0	94.5	89.09	0	0.01	44.48	0.73	0.32	0.06	0	0.01	0	0	18	3.47	10.68	3.04	68.62	119.15	883.57	468.51	1061.12	656.93	914.83	511.14	1033.97	509.52
34.2	0	0.3	0.02	0.28	25.54	0.02	56.68	31.24	37.35	0.02	18.32	99.94	-62.26	89.16	37.35	89.77	0	33.68	0.39	0	0.02	0	0	95.06	91.51	0	0.01	64.79	0.64	0.27	0.06	0	0.01	0	0	18	6.66	11.46	2.66	68.43	117.84	884.04	468.98	1061.25	657.97	915.44	512.54	1033.26	510.13
34.234	0	0.36	0.02	0.31	18.36	0.02	55.72	22.15	34.67	0.04	19.28	99.93	-67.81	91.44	34.67	88.69	0	26.31	0.57	0	0.04	0	0	95.48	93.68	0	0.01	89.19	0.55	0.17	0.06	0	0.01	0	0	18	7.22	10.16	3.02	69.16	114.7	884.43	468.93	1060.64	657.59	917.13	511.47	1031.82	510.38
34.267	0	0.25	0.02	0.29	17.11	0.03	65.61	21.23	42.38	0.04	9.39	99.92	-68.91	90.16	42.38	85.9	0	20.06	0.89	0	0.04	0	0	95.12	95.81	0	0.01	85.33	0.56	0.19	0.06	0	0.01	0	0	18	9.94	10.92	2.93	70.29	110.85	884.29	468	1059.84	655.95	918.5	512.9	1029.26	508.41
34.3	0	0.21	0.03	0.28	14.06	0.03	71.77	17.43	47.12	0.04	3.23	99.89	-70.73	92.64	47.12	81.39	0	13.99	1.18	0	0.04	0.01	0	94.78	96.55	0	0.01	88.87	0.72	0.18	0.07	0.01	0.01	0.01	0	18	12.9	9.33	4.35	74.3	112.92	882.09	464.93	1058.51	653.33	916.94	511.06	1029.79	506.98
34.334	0	0.16	0.03	0.29	10.53	0.03	66.37	12.66	43.47	0.02	8.63	99.87	-66.74	94.56	43.47	80.86	0	9.14	1.02	0	0.02	0.01	0	93.39	95.34	0	0.02	78.16	0.88	0.18	0.09	0.09	0.01	0.01	0	12	17.57	7.72	3.9	77.57	109.59	881.94	464.12	1056.37	651.78	916.97	511.32	1026.43	505.98
34.367	0	0.08	0.03	0.27	8.87	0.03	59.51	10.39	43.79	0.02	15.49	99.8	-54.02	88.18	43.79	77.54	0	6.72	1.08	0	0.02	0	0	87.24	93.31	0	0.02	33.78	1.24	0.24	0.1	0.21	0.01	0.04	0	12	13.76	11.95	5.77	77.46	108.03	881.33	464.18	1053.91	647.61	917.89	510.33	1025.81	505.57
34.401	0	0.05	0.04	0.22	6.94	0.03	61.09	7.73	48.96	0.07	13.91	99.4	-45.71	94.22	48.96	67.81	0	3.41	2.05	0.01	0.07	0.01	0	82.37	89.08	0	0.01	5.77	2.18	0.32	0.15	0.27	0.02	0.06	0	12	17.25	8.04	4.56	78.01	108.91	883.01	464.43	1051.7	645.87	916.01	508.55	1024.9	506.4
34.434	0	0.05	0.05	0.19	5.58	0.03	71.23	5.9	57.3	0.08	3.77	98.42	-47.09	95.03	57.3	54.2	0	1.72	2.44	0.05	0.08	0.02	0	80.1	87.49	0	0.01	9.22	2.75	0.32	0.22	0.6	0.02	0.09	0	12	18.01	7.24	4.49	77.84	109.04	882.92	464.55	1050.25	644.58	915.1	508.56	1024.12	506.39
34.467	0	0.07	0.07	0.16	3.01	0.03	66.22	2.71	54.05	0.19	8.78	96.32	-42.11	89.93	54.05	38.7	0	0.94	3.51	0.13	0.19	0.05	0	76.05	79.9	0	0.01	6.33	3.36	0.36	0.25	0.15	0.03	0.1	0	12	16.57	11.05	7.54	77.55	109.47	879.05	462.81	1048	642.19	914.57	507.02	1024.04	506.56
34.501	0	0.08	0.1	0.13	2.26	0.03	61.73	1.86	58.38	0.37	13.27	96.11	-39.36	92.81	58.38	25.36	0.01	0.64	4.47	0.37	0.22	0.1	0	66.16	74.85	0	0	11.78	4.37	0.41	0.38	0.07	0.03	0.1	0	12	16.86	9.21	8.14	77.58	108.44	878.68	464.87	1046.72	643.39	914.65	508.25	1023.09	509.05
34.534	0	0.14	0.13	0.14	1.39	0.03	56.17	1.01	54.22	1.27	18.83	95.13	-41.61	90.72	54.22	14.84	0.01	0.44	4.38	1.27	0.16	0.08	0	61.63	76.1	0	0	31.28	4.44	0.5	0.51	0.03	0.04	0.15	0	12	17.97	10.6	8.29	77.66	108.48	876.48	466.14	1044.5	644.14	912.61	510.8	1021.09	510.15
34.567	0	0.21	0.15	0.14	1.13	0.03	50.69	0.77	52.46	2.41	24.31	93.84	-43.22	85.38	52.46	10.06	0.01	0.3	4.04	2.41	0.18	0.07	0	58.02	74.76	0	0	46.09	4.98	0.57	0.51	0.04	0.04	0.33	0	12	17.64	13.18	7.76	77.68	110.14	873.59	467.08	1043.57	646.3	909.64	513.97	1019.72	510.29
34.601	0	0.27	0.16	0.16	1.21	0.03	43.09	0.86	57.39	3.01	31.91	97.39	-45.15	92.17	57.39	7.7	0.01	0.25	4.05	3.01	0.1	0.04	0	45.22	80.98	0	0	62.79	4.53	0.82	0.55	0.02	0.05	0.32	0	12	14.17	9.67	6.87	77.2	112.29	872.2	470.78	1042.88	651.36	906.68	515.37	1018.96	513.9
34.634	0	0.3	0.16	0.17	1.23	0.03	45.14	0.89	59.23	2.99	29.86	98.26	-47.28	92.12	59.23	6.71	0.01	0.16	4.13	2.99	0.09	0.03	0	43.77	84.3	0	0	69.27	4.11	0.82	0.48	4.52	0.05	0.14	0	12	8	9.71	5.94	75.27	110.34	871.24	480.6	1040.7	660.34	905.19	521.81	1015.53	522.26
34.667	0	0.24	0.15	0.19	1.4	0.03	37.35	1.03	59.76	1.62	37.65	98.58	-43.58	89.52	59.76	9.56	0.01	0.14	3.65	1.62	0.06	0.03	0	37.56	86.32	0	0	59.03	5.04	0.93	0.47	67.82	0.06	0.08	0	12	14.29	11.27	4.84	71.76	108.37	870.13	486.36	1038.15	666.23	903.38	529.62	1011.73	527.74
34.701	0	0.3	0.15	0.27	0.94	0.03	17.44	0.62	45.15	0.6	65.13	96.47	-38.44	90.63	45.15	11.46	0.01	0.13	3.25	0.6	0.03	0.02	0	30.04	89.37	0	0	58.71	5.91	1.25	0.54	73.19	0.06	0.07	0	12	11.92	10.65	4.5	70.09	109.76	869.88	498.28	1035.34	675.22	900.88	539.39	1010.64	539.25
34.734	0	0.37	0.15	0.33	0.52	0.03	9.8	0.3	30.69	0.3	80.4	90.1	-34.65	91.94	30.69	8.98	0.01	0.1	3.53	0.3	0.04	0.01	0	28.69	90.13	0	0	58.49	3.97	1.17	0.52	85.13	0.06	0.06	0	12	11.25	9.83	3.9	68.83	109.97	867.82	508.11	1032.19	683.86	897.64	549.03	1007.6	548.28
34.768	0	0.75	0.16	0.38	0.29	0.03	2.69	0.16	16.17	0.12	94.61	75.05	-33.23	90.29	16.17	7.38	0.01	0.07	4.62	0.12	0.04	0	0	15.11	88.69	0	0.01	90.86	2.73	1.51	0.48	89.75	0.08	0.1	0	12	4.32	10.85	3.93	63.6	112.25	865.96	520.41	1030.15	694.51	894.66	559.12	1006.9	559.82
34.801	0	0.76	0.16	0.34	0.21	0.03	1.22	0.11	6.23	0.04	97.56	58.1	-27.51	89.21	6.23	8.55	0.01	0.04	4.51	0.04	0.04	0	0	11.27	81.34	0	0.01	88.85	1.53	1.69	0.48	99.21	0.09	0.1	0	12	-3.62	11.44	3.85	61.09	113.64	865.3	533.92	1026.93	703.87	892.01	569.42	1005.62	572.05
34.834	0	0.56	0.16	0.19	0.19	0.03	0.63	0.1	4.73	0.04	98.73	31.8	-18.16	84.84	2.8	8.47	0.01	0.03	4.73	0.02	0.04	0	0	8.19	62.69	0	0.02	75.37	1.21	1.88	0.39	99.85	0.11	0.1	0	12	-10.94	13.39	1.55	58.59	114.64	867.61	549.25	1023.37	711.98	888.89	581.59	1003.49	584.56
34.868	0	0.39	0.17	0.1	0.16	0.03	0.51	0.08	4.22	0.04	98.98	9.63	-10.79	90.12	1.33	5.83	0.01	0.01	4.22	0.01	0.04	0	0	11.82	41.45	0	0.04	59.65	0.62	1.91	0.34	99.08	0.15	0.22	0	12	-23.22	10.95	0.26	56.8	117.54	866.6	562.46	1017.11	713.54	882.7	590.68	999.95	598.94
34.901	0	0.17	0.18	0.06	0.15	0.03	0.34	0.08	2.08	0.04	99.33	0.72	0	92.52	0.52	4.92	0	0.01	2.08	0.01	0.04	0	0	10.16	26.12	0.01	0.05	10.19	0.59	2.61	0.3	99.84	0.15	0.42	0	12	-20.89	9.42	2.13	54.78	116.26	867.14	577.49	1013.32	725.04	883.49	603.83	999.25	614.67
34.934	0	0.15	0.19	0.04	0.14	0.03	0.26	0.07	1.55	0.05	99.49	0.33	0	93.69	0.2	2.92	0	0.01	1.55	0	0.05	0.01	0	8.08	16.39	0.01	0.15	4.26	0.43	2.96	0.24	99.91	0.14	0.81	0	12	-15.71	8.51	1.35	52.78	116.8	864.25	594.6	1010.89	743.55	879.76	623.04	996.23	631.81
34.968	0	0.13	0.21	0.03	0.14	0.03	0.18	0.07	1.06	0.09	99.59	0.33	0	93.34	0.09	1.72	0	0	1.06	0	0.09	0.01	0	5.59	5.11	0.01	0.23	2.5	0.3	4.19	0.14	98.91	0.14	1.17	0	12	-20.61	8.8	2.49	51.32	112.07	859.39	614.92	1006.81	764.79	878.71	641.1	990.28	651.72
35.001	0	0.13	0.22	0.03	0.13	0.03	0.17	0.07	1.03	0.15	99.56	0.33	0	93.7	0.09	1.54	0	0	1.03	0	0.15	0.03	0	4.78	2.85	0.01	0.3	0.88	0.43	5.3	0.11	99.39	0.16	1.66	0	12	-20.67	8.51	1.61	50.64	114.99	855.17	629.44	1006.24	782.33	874.11	656.62	988.57	667.53
35.034	0	0.13	0.21	0.03	0.13	0.03	0.15	0.08	0.89	0.28	99.58	0.33	0	85.24	0.09	1.39	0	0	0.89	0	0.28	0.09	0	3.35	1.3	0.01	0.28	0.48	0.41	6.27	0.07	99.28	0.16	1.23	0	12	-24.18	13.23	0.76	49.64	115.51	855.09	643.26	1008.08	796.79	874.1	670.17	989.03	681.79
35.068	0	0.12	0.2	0.03	0.13	0.03	0.14	0.07	0.71	0.44	99.59	0.33	0	84.08	0.1	1.06	0	0	0.71	0	0.44	0.15	0	1.58	0.42	0.01	0.26	0.06	0.34	5.93	0.04	98.35	0.21	0.98	0	12	-25.64	13.68	1.95	48.13	116.73	853.53	659.33	1007.9	813.81	873.95	684.52	989.65	699.98
35.101	0	0.13	0.2	0.03	0.13	0.03	0.13	0.07	0.5	0.33	99.6	0.33	0	88.83	0.07	0.98	0	0	0.5	0	0.33	0.26	0	0.95	0.27	0.01	0.21	0.02	0.48	5.38	0.03	99.72	0.23	0.67	0	12	-25.81	11.64	3.27	47.3	120.96	850	670.43	1006.4	826.98	870.65	695.02	990.36	712.32
35.135	0	0.13	0.19	0.03	0.13	0.03	0.13	0.07	0.34	0.31	99.62	0.33	0	89.44	0.06	1.08	0	0	0.34	0	0.31	0.23	0	0.34	0.2	0.02	0.18	0.01	0.64	6.12	0.04	99.12	0.31	0.36	0	12	-30.35	11.32	0.87	47.37	125.84	850.53	672.71	1006.11	828.28	865.72	699.34	991.01	711.13
35.168	0	0.13	0.19	0.03	0.13	0.03	0.12	0.08	0.13	0.13	99.62	0.33	0	89.87	0.04	0.99	0	0	0.28	0	0.27	0.33	0	0.13	0.1	0.02	0.12	0	0.75	9.13	0.03	96.01	0.33	0.24	0	12	-22.57	11.08	2.44	46.07	125.05	851.17	679.63	1005.73	834.85	867.84	706.63	992.2	719.71
35.201	0	0.13	0.19	0.03	0.13	0.03	0.12	0.08	0.08	0.08	99.63	0.33	0	78.21	0.03	1	0.01	0	0.36	0.01	0.32	0.46	0	0.08	0.05	0.02	0.05	0	0.84	8.16	0.03	98.97	0.34	0.1	0	12	-26.79	15.61	1.04	46.42	124.45	848.13	679.32	1009.57	840.77	867.34	706.59	990.97	720.81
35.235	0	0.13	0.18	0.03	0.13	0.03	0.12	0.09	0.03	0.02	99.64	0.33	0	78.4	0.04	1.2	0.01	0	0.78	0.01	0.53	0.81	0	0.02	0.03	0.02	0.04	0	1.88	11.15	0.02	99.56	0.52	0	0	12	-26.43	15.56	1.18	46.42	126.74	845.9	679.94	1011.94	846.19	866.32	708.42	992.42	721.29
35.268	0	0.13	0.18	0.03	0.14	0.03	0.12	0.09	0.03	0.02	99.65	0.33	0	82.24	0.03	1.74	0.01	0	1.19	0.01	0.54	0.63	0	0.01	0.03	0.02	0.03	0	2.05	9.22	0.02	99.03	0.65	0	0	12	-26.53	14.34	3.65	46.75	130.23	843.82	679.8	1012.51	849.65	866.52	706.76	995.76	722.8
35.301	0	0.13	0.17	0.03	0.14	0.03	0.12	0.09	0.02	0.03	99.66	0.33	0	81.86	0.03	2.55	0.02	0	2.91	0.01	1.05	0.66	0	0.01	0.02	0.03	0.04	0	4.4	9.03	0.02	95.93	0.79	0	0	12	-26.6	14.47	2.24	46.75	127.92	843.09	677.65	1016.72	852.63	867.86	706.24	994.96	720.68
35.335	0	0.15	0.16	0.04	0.17	0.03	0.12	0.09	0.05	0.05	99.66	0.33	0	83.49	0.03	3.46	0.05	0.01	4.22	0	1.26	1.06	0	0	0.02	0.03	0.05	0.01	10.61	7.48	0.01	98.48	0.96	0	0	12	-24.5	13.9	2.21	46.5	127.44	845	678.49	1017.67	853.03	869.46	707.56	996.11	721.71
35.368	0	0.15	0.16	0.04	0.17	0.04	0.12	0.08	0.06	0.06	99.66	0.33	0	86.14	0.05	3.85	0.06	0.01	5.54	0.01	1.67	0.99	0	0	0.03	0.03	0.06	0.01	11.35	6.13	0.01	98.47	1.25	0	0	12	-24.39	12.86	2.06	46.21	127.24	846.33	678.45	1020.67	855.41	871.43	708.52	998.11	720.39
35.402	0	0.18	0.15	0.05	0.21	0.04	0.12	0.08	0.14	0.14	99.59	0.52	0	87.33	0.06	4.88	0.14	0.02	6.57	0.01	1.32	1.67	0	0	0.02	0.02	0.06	0.01	19.79	3.64	0.01	96.2	1.74	0	0	12	-26.51	12.35	2.99	46.53	128.68	847.16	678.43	1020.91	853.6	872.38	706.39	1000.1	722.11
35.435	0	0.18	0.14	0.05	0.22	0.05	0.11	0.08	0.2	0.2	99.56	0.7	0	89.6	0.07	5.57	0.2	0.03	8.02	0.01	1.3	1.86	0	0	0.03	0.02	0.09	0.01	22.63	2.73	0.01	98.34	2.54	0	0	12	-28.04	11.23	3.2	46.66	129.89	848.19	678.14	1022.08	853.08	873.05	705.75	1002.01	721.32
35.468	0	0.18	0.13	0.05	0.23	0.06	0.11	0.08	0.19	0.19	99.55	0.8	0.83	91.77	0.08	6.75	0.19	0.04	9.47	0.01	1.12	1.72	0	0	0.02	0.01	0.16	0	23.01	2.79	0.01	94.85	3.16	0	0	12	-25.84	9.95	3.95	46.32	129.75	848.66	676.73	1024.19	854.71	875.1	704.95	1003.97	720.09
35.502	0	0.17	0.11	0.05	0.22	0.08	0.11	0.08	0.31	0.31	99.56	1	3.8	89.35	0.09	7.18	0.31	0.04	11.19	0.01	1.16	2.25	0	0	0.02	0.01	0.2	0	24.43	1.72	0.01	96.41	5.35	0	0	12	-26.39	11.36	2.69	46.25	128.73	849.72	674.41	1026.95	853.87	876.19	703.71	1004.22	717.2
35.535	0	0.16	0.09	0.05	0.2	0.12	0.1	0.08	0.4	0.4	99.6	1.18	7.26	84.94	0.1	6.74	0.4	0.04	13	0.02	1.07	0.79	0	0	0.01	0.01	0.43	0	25.06	1.38	0.01	99.14	7.9	0	0	12	-27.7	13.35	5.14	46.56	124.76	849.35	670.61	1028.82	852.7	881.7	697.04	1005	716.06
35.568	0	0.15	0.09	0.04	0.18	0.14	0.1	0.07	0.53	0.53	99.65	1.08	8.31	89.27	0.11	4.65	0.53	0.03	14.1	0.03	1.17	0.55	0	0	0.01	0.01	0.73	0.02	22.7	1.61	0.01	99.36	8.56	0	0	12	-26.31	11.41	5.08	47.96	130.72	844.87	660.95	1033.92	854.25	878.87	690.4	1008.6	706.36
35.602	0	0.13	0.09	0.03	0.14	0.13	0.1	0.07	0.72	0.72	99.72	0.5	7.95	93.76	0.09	2.66	0.72	0.02	9.58	0.04	1.32	0.52	0	0	0.02	0.01	1.04	0.09	16.41	1.83	0.01	98.54	10.2	0	0	12	-24.16	8.45	2.91	47.89	127.87	848.03	653.15	1036.7	847	880.65	685.47	1008.09	696.01
35.635	0	0.13	0.1	0.03	0.14	0.08	0.1	0.06	0.81	0.81	99.73	0.33	4.13	85.55	0.06	1.83	0.81	0.02	5.1	0.04	1.28	0.42	0	0	0.02	0.01	1.37	0.46	13.1	1.88	0.01	97.07	8.48	0	0	12	-18.81	13.11	4.79	48.38	125.26	849.79	638.56	1035.57	831.64	884.32	670.47	1008.95	682.99
35.668	0	0.12	0.1	0.03	0.13	0.08	0.1	0.06	0.81	0.81	99.74	0.33	3.36	82.2	0.05	1.46	0.81	0.01	3.43	0.07	1.64	0.45	0	0	0.03	0.01	1.88	0.52	10.98	1.96	0.01	98.48	8.58	0	0	12	-22.8	14.35	4.9	50.2	124.67	848.77	621.31	1035.07	812.96	884.2	651.01	1007.79	667.37
35.702	0	0.11	0.08	0.02	0.11	0.09	0.09	0.06	0.58	0.58	99.77	0.39	5.5	89	0.04	1.37	0.58	0.01	1.32	0.05	1.11	0.22	0	0	0.03	0.01	2.28	0.57	9.54	1.78	0.01	83.7	11.13	0	0	12	-18.65	11.55	5.49	50.09	121.54	850.77	607.55	1040	805.25	889.36	639.81	1010.3	651.92
35.735	0	0.11	0.09	0.02	0.12	0.08	0.09	0.06	0.48	0.48	99.77	0.33	4.15	74.45	0.03	1.21	0.48	0.01	1.05	0.06	0.86	0.06	0	0	0.03	0.01	2.76	0.34	8.4	2.09	0	90.89	9.76	0	1	18	-16.49	16.65	3.73	50.78	120.53	856.61	588.57	1047	787.22	894.8	621.87	1014.65	634.68
35.769	0	0.11	0.09	0.02	0.12	0.07	0.09	0.07	0.33	0.33	99.76	0.33	4.15	89.24	0.02	1.98	0.33	0.01	0.64	0.05	0.24	0.01	0	0	0.02	0.01	3.04	0.24	8.02	3.3	0	45.01	9.58	0	0	18	-14.69	11.42	4.08	51.9	129.28	855.52	571.78	1048.66	773.62	891.01	606.7	1019.77	618.23
35.802	0	0.1	0.08	0.02	0.13	0.08	0.09	0.08	0.22	0.22	99.75	0.33	4.71	90.25	0.02	4.14	0.22	0.01	1	0.05	0.18	0.01	0	0	0.02	0.01	1.96	0.22	7.33	5.2	0	97.96	9.88	0	0	18	-10.78	10.87	4.45	54.17	126.32	857.5	554.47	1051.21	758.56	895	590.38	1020.84	601.45
35.835	0	0.1	0.08	0.02	0.13	0.08	0.08	0.09	0.49	0.19	99.74	0.33	4.85	94.69	0.02	6.22	0.19	0.01	1.65	0.04	0.12	0	0	0	0.02	0	1	0.49	5.53	6.65	0	99.34	9.77	0	0	18	-3.29	7.6	3.64	57.08	121.21	861.99	540.73	1053.27	745.26	899.65	580.14	1020.75	585.32
35.869	0	0.09	0.08	0.02	0.16	0.07	0.08	0.15	1.51	0.12	99.68	0.33	3.19	94.21	0.05	12.27	0.12	0.02	2.3	0.04	0.08	0	0	0	0.02	0	0.55	1.51	3.24	11.73	0	76.15	8.1	0	0	18	-2.5	8.06	4.26	59.01	119.48	864.6	526.97	1055.4	731.1	903.45	566.24	1022.8	571.98
35.902	0	0.08	0.07	0.02	0.21	0.07	0.07	0.22	6.5	0.1	99.57	0.56	1.92	91.51	0.12	20.88	0.1	0.02	3.67	0.04	0.06	0	0	0	0.03	0	0.34	6.5	2.3	11.87	0	8.87	7.35	0	1	24	-0.01	10.11	5.79	61.12	116.83	866.12	513.48	1056.24	716.67	907.36	553.6	1024.04	559.49
35.935	0	0.08	0.05	0.02	0.36	0.05	0.06	0.42	5.5	0.08	99.16	4.15	0	92.95	0.3	35.34	0.08	0.04	2.74	0.02	0.04	0	0	0	0.07	0	0.14	18.9	1.32	12.96	0	0.13	5.5	0	0	24	2.93	9.1	6.47	62.88	116.75	867.87	503.2	1057.7	706.65	909.62	543.44	1026.15	550.54
35.969	0	0.08	0.04	0.02	0.65	0.04	0.05	0.88	3.26	0.06	98.24	31.02	0	86.89	1.07	50.88	0.06	0.07	2.46	0.03	0.03	0	0	0	0.23	0	0.07	32.51	0.75	14.6	0	0.03	3.26	0	0	24	4.43	12.55	7.89	65.55	115.09	867.06	494.33	1054.46	694.55	909.8	534.59	1024.63	542.47
36.002	0	0.08	0.03	0.02	1.03	0.03	0.05	1.37	2.43	0.05	97.25	74.44	0	94.01	3.3	61.6	0.05	0.12	1.61	0.02	0.02	0	0	0.01	1.22	0	0.03	45.03	0.7	12.39	0	0.08	2.43	0	0	24	7.2	8.23	9.04	68.1	113.59	868.01	488.45	1056.11	689	912.59	530.59	1026	537.03
36.035	0	0.13	0.04	0.03	1.15	0.03	0.08	1.44	1.5	0.04	97.13	95.91	-4.38	93.89	8.91	58.47	0.04	0.16	1.25	0.02	0.02	0	0	0.03	9.88	0	0.02	74.13	0.4	10.98	0.01	0.09	1.5	0	0	24	11.42	8.34	8.14	69.5	115.24	871.07	481.9	1059.13	683.02	914.04	526.38	1029.21	530.46
36.069	0	0.18	0.05	0.06	1.28	0.03	0.27	1.67	20.34	0.03	96.67	95.2	-15.39	96.02	20.34	49.6	0.02	0.23	1.72	0.02	0.03	0.01	0	0.15	37.02	0	0.01	80.9	0.26	11.97	0.01	0.09	0.81	0	0	24	13.68	6.09	7.13	69.47	111.62	871.84	478.13	1060.56	681.42	915.76	524.06	1027.37	525.66
36.102	0	0.16	0.04	0.12	2.64	0.03	0.77	3.88	2.08	0.07	92.23	97.31	-25.08	92.57	34.8	57.06	0.02	0.42	2.08	0.02	0.07	0.02	0	0.22	64.84	0	0.01	80.94	0.3	10.71	0.01	0.06	0.72	0	0	24	15.77	9.39	5.59	70.86	113.05	878.85	472.62	1064.56	672.57	919.36	520.3	1032.4	518.51
36.136	0	0.1	0.04	0.16	3.69	0.03	1.35	5.94	5.32	0.33	88.11	97.28	-21.53	89.05	41.98	59.95	0.01	0.62	5.32	0.03	0.33	0.24	0	0.5	77.87	0	0	50.39	0.34	11.16	0.02	0.3	0.63	0	0	24	14.09	11.52	7.43	73.47	108.83	877.11	470.18	1061.27	666.42	920.48	518.65	1029.24	514.99
36.169	0	0.12	0.05	0.22	2.88	0.03	1.46	4.49	4.49	0.22	91.02	97.7	-22.95	97.73	38.89	54.96	0.01	0.86	4.49	0.03	0.22	0.1	0	0.75	85.01	0	0	50.15	0.31	11.92	0.04	0.41	0.52	0	0	24	11.32	3.18	7.26	76.12	112.38	877.64	467.09	1063.48	665.01	919.81	513.96	1032.18	512.42
36.202	0	0.17	0.07	0.23	1.53	0.03	1.74	2.11	36.18	0.29	95.78	92.26	-23.17	92.05	36.18	38.33	0.01	0.93	5.09	0.07	0.29	0.06	0	0.72	85.84	0	0	53.83	0.23	12.48	0.05	0.48	0.47	0	0	24	12.92	9.76	6.78	76.88	111.33	878.89	464.12	1065.53	662.41	921.77	513.98	1032.96	508.33
36.236	0	0.17	0.1	0.23	0.92	0.03	2.23	1.09	34.87	0.5	95.55	88.57	-19.47	88.23	34.87	24.27	0.01	0.81	4.71	0.12	0.5	0.06	0	2.89	83.94	0	0	35.98	0.21	11.8	0.11	1.52	0.36	0.01	0	24	15.12	11.93	8.05	77.27	113.7	879.85	463.82	1066.32	660.4	922.82	515.46	1036.34	509
36.269	0	0.16	0.12	0.2	0.81	0.03	2.68	0.9	37.92	0.75	94.64	88.71	-19	87.59	37.92	17.47	0.01	0.77	3.55	0.25	0.75	0.04	0	3	81.07	0	0	30.46	0.22	10.96	0.13	1.27	0.31	0.05	0	24	14.01	12.23	8.6	77.06	111.73	879.8	462.43	1067.62	660.24	924.83	514.18	1036.36	507.55
36.302	0	0.12	0.13	0.14	0.94	0.03	3.89	1.01	45.99	2.3	92.22	88	-18.33	81.71	45.99	14.6	0.02	0.79	4.1	0.61	2.3	0.08	0	5.91	72.13	0	0.01	21.64	0.19	8.45	0.21	0.63	0.23	0.11	0	24	15.84	14.51	10.16	77.19	111	878.58	460.95	1067.31	659.34	925.88	513.19	1036.75	507.84
36.336	0	0.11	0.14	0.12	0.91	0.03	4.4	0.82	45.36	3.04	91.19	80.31	-18.25	91.47	45.36	14.39	0.02	0.85	3.33	0.88	3.04	0.1	0	11.4	65.47	0	0.01	16.77	0.16	4.36	0.43	1.17	0.12	0.13	0	24	14.57	10.14	8.65	77.39	111	878.8	461.15	1066.66	660.31	924.07	511.31	1035	507.32
36.369	0	0.09	0.12	0.09	0.95	0.03	3.32	0.88	43.54	3.45	93.36	61.67	-12.98	94.43	43.54	17.53	0.02	0.97	5.25	1.41	3.45	0.28	0	11.54	55.72	0	0	8.22	0.22	4.47	0.42	0.99	0.13	0.1	0	24	17.45	7.85	8.49	77.28	113.53	879.08	460.97	1066.25	659.73	922.66	511.67	1036.13	507.96
36.403	0	0.09	0.12	0.06	0.85	0.03	3.14	0.68	38.62	1.52	93.71	30	-9.45	90.97	38.62	17.55	0.03	0.95	6.27	1.52	0.87	0.18	0	17.57	44.16	0	0	7.23	0.39	3.2	0.67	0.17	0.09	0.07	0	24	14.71	10.45	8.65	75.76	115.51	880.59	461.72	1066.69	657.79	923.01	511.86	1038.46	508.19
36.436	0	0.07	0.11	0.04	1.31	0.03	3.59	1.16	39.26	1.57	92.82	36.07	-10.8	91.52	46.95	22.15	0.04	1.02	4.65	1.57	0.42	0.16	0	16.4	39.26	0	0	9.01	0.59	3.13	0.71	0.07	0.08	0.04	0	24	12.07	10.1	6.73	72.21	113.85	882.49	464.6	1066.5	660.06	922.83	512.18	1036.65	509.37
36.469	0	0.07	0.09	0.05	1.89	0.03	4.18	1.82	44.1	0.99	91.64	47.61	-14.54	92.02	48.04	32.15	0.03	0.89	4.8	0.99	0.19	0.15	0	19.81	44.1	0	0	15.07	0.69	3.17	0.74	0	0.08	0.04	0	24	10.32	9.77	4.56	70.44	113.87	883.36	466.73	1064.04	660.31	920.06	511.3	1033.92	510.26
36.503	0	0.08	0.06	0.06	3.03	0.03	3.72	3.2	47.45	0.39	92.55	60.04	-24.38	90.83	47.45	47.12	0.03	0.95	1.33	0.39	0.07	0.02	0	20.98	50.95	0	0	43.18	0.65	2.65	0.86	0.01	0.07	0.03	0	24	6.68	10.53	5.98	69.13	115.98	883.33	471.98	1062.44	662.22	919.58	514.37	1035.54	516.18
36.536	0	0.09	0.04	0.08	3.2	0.03	1.82	3.35	18.55	0.13	93.29	84.69	-23.86	92.39	36.86	59.26	0.03	1.08	0.76	0.13	0.05	0.01	0	18.55	55.36	0	0	49.7	0.68	2.14	0.92	0	0.07	0.02	0	24	3.91	9.52	4.12	67.75	117.41	880.87	476.33	1058.92	665.97	914.18	517.43	1031.58	518.92
36.569	0	0.12	0.03	0.13	3.59	0.03	1.13	3.84	22.16	0.1	92.32	98.03	-27.92	93.04	24.67	74.45	0.02	1.64	0.8	0.04	0.1	0	0	22.16	62.13	0	0	67.48	0.53	1.93	0.98	0	0.09	0.02	0	24	3.68	9.03	4.27	64.03	119.13	878.14	480.27	1056.11	669.53	910.72	521.13	1029.83	523.19
36.603	0	0.13	0.02	0.19	3.6	0.02	0.66	3.8	16.49	0.16	92.4	99.17	-27.22	90.5	16.49	82.32	0.01	2.07	0.41	0.01	0.16	0	0	18.54	70.58	0	0	68.66	0.36	1.55	0.81	0	0.08	0.03	0	24	-2.64	10.73	4.09	62.52	117.78	877.54	487.09	1050.48	669.68	908.14	524.98	1025.89	527.87
36.636	0	0.2	0.02	0.34	3.83	0.03	0.81	4.06	13.21	0.29	91.89	99.84	-35.02	91.14	13.21	86.53	0.01	3.01	0.69	0	0.29	0	0	21.33	85.69	0	0.01	87	0.25	1.32	0.96	0	0.08	0.04	0	24	-6.32	10.34	4.62	62.22	119.36	875.65	487.59	1049.6	671.15	906.56	522.74	1025.73	529.43
36.669	0	0.25	0.02	0.43	4.98	0.03	1.19	5.5	13.95	0.57	88.99	99.94	-40.33	84.03	13.95	90.36	0.01	6.23	1.07	0	0.57	0.01	0	26.84	92.43	0	0.01	94.66	0.17	1.22	0.88	0	0.1	0.13	0	24	-4.86	13.7	2.34	62.45	119.02	867.65	479.57	1057.6	682.36	904.61	519.76	1023.61	521.95
36.703	0	0.3	0.02	0.5	5.33	0.03	2.49	5.72	9.57	0.46	88.56	99.95	-46.35	80.34	9.57	93.07	0.01	9.4	0.66	0	0.46	0	0	44.59	95.26	0	0.02	95.27	0.17	0.72	0.77	0	0.1	0.27	0	24	-1.25	14.96	3.52	62.24	117.4	865.59	478.07	1056.96	681.98	905.18	521.05	1022.58	521.22
36.736	0	0.35	0.02	0.55	5.21	0.03	2.85	5.44	6.07	0.47	89.13	99.96	-47.55	76.24	6.07	92.89	0.01	11.91	0.91	0	0.47	0	0	49.63	96.43	0	0.03	95.78	0.12	0.59	0.81	0	0.11	0.41	0	24	-0.37	16.17	3.34	62.1	116.39	863.63	476.16	1056.16	681.98	904.16	519.29	1020.55	519.7
36.77	0	0.35	0.02	0.57	5.4	0.03	4.3	5.51	3.85	0.37	88.98	99.96	-48.11	80.98	3.85	92.73	0	14.83	0.45	0	0.37	0	0	59.5	96.55	0	0.03	84.92	0.08	0.39	0.79	0	0.13	0.84	0	24	-0.6	14.76	3.65	62.2	118.24	861.25	473.98	1055.09	680.5	901.79	518.01	1020.03	517.65
36.803	0	0.4	0.02	0.57	6.39	0.03	5.75	6.57	3.73	0.35	86.87	99.96	-50.18	77.8	3.73	93.38	0	18.85	0.44	0	0.35	0	0	65.47	96.71	0	0.04	85.02	0.07	0.31	0.88	0	0.14	1.63	0	24	-0.07	15.73	3.73	62.34	116.94	859.79	472.56	1053.86	679.34	901.17	517.15	1018.11	516.1
36.836	0	0.39	0.02	0.56	6	0.02	5.45	6.08	3.65	0.33	87.84	99.95	-49.22	79.25	3.65	92.03	0	18.34	0.41	0	0.33	0	0	64.27	96.04	0	0.06	83.33	0.06	0.27	0.9	0	0.14	1.95	0	24	0.37	15.3	3.79	62.31	115.67	858.32	471.74	1052.84	679.43	900.57	516.24	1016.24	515.5
36.87	0	0.46	0.03	0.55	6.93	0.02	8.38	7.02	4.29	0.3	83.24	99.95	-52.49	82.94	4.29	91.17	0	22.36	0.35	0	0.3	0	0	72.23	95.75	0	0.07	85.27	0.05	0.17	1.19	0	0.15	2.66	0	24	1.62	14.09	3.05	62.49	116.79	858.02	471.2	1052.12	678.42	898.81	517	1015.57	514.27
36.903	0	0.45	0.03	0.48	5.91	0.03	8.2	5.86	4.99	0.36	83.61	99.91	-52.06	78.41	4.99	87.96	0	20.26	0.45	0	0.36	0	0	71.44	92.1	0	0.07	87.66	0.06	0.16	1.25	0	0.16	3.61	0	24	1.79	15.55	2.98	62.26	114.46	856.9	470.78	1051.69	678.99	899.15	516.98	1013.56	513.64
36.936	0	0.39	0.04	0.47	4.21	0.03	10.24	4.01	5.32	0.47	79.52	99.87	-53.57	83.38	5.32	83.96	0	14.4	0.59	0	0.47	0	0	74.66	91.7	0	0.09	89.6	0.05	0.12	1.33	0	0.16	3.91	0	24	0.77	13.94	2.65	62.55	116.43	854.73	469.68	1049.67	677.95	895.75	515.34	1012.15	512.47
36.97	0	0.36	0.04	0.45	3.95	0.03	12.55	3.76	6.55	0.59	74.9	99.84	-54.12	72.55	6.55	82.6	0	12.96	0.9	0	0.59	0	0	77.91	90.49	0	0.08	87.58	0.04	0.08	1.59	0	0.18	4.02	0	24	0.96	17.14	3.14	62.32	114.07	852.18	469.03	1047.19	677.04	894.93	515.33	1008.95	511.62
37.003	0	0.27	0.04	0.37	4.57	0.03	12.04	4.51	9.65	0.73	75.92	99.78	-50.44	64.04	9.65	83.7	0	13.32	1.19	0	0.73	0	0	76.35	85.83	0	0.07	75.77	0.05	0.08	1.66	0	0.19	3.94	0	24	1.69	19.12	3.32	62.02	113.51	850.44	469.72	1045.99	678.23	893.98	516.7	1007.41	512.44
37.036	0	0.18	0.04	0.29	4.77	0.03	13.37	4.8	15.5	0.49	73.27	99.62	-45.58	69.2	15.5	80.74	0	11.98	1.35	0	0.49	0	0	73.98	81.99	0	0.06	57.22	0.07	0.09	1.72	0	0.25	3.77	0	24	1.45	17.95	2.17	62.16	112.44	845.88	469.94	1041.13	678.85	888.69	516.63	1001.03	511.89
37.07	0	0.09	0.04	0.21	4.86	0.03	12.84	5.03	21.42	0.36	74.33	99.28	-36.06	66.96	21.42	79.18	0	8.77	1.69	0	0.36	0	0	69.79	75.43	0	0.04	23.7	0.12	0.11	1.65	0	0.28	3.74	0	24	6.24	18.47	3.95	61.98	111.09	842.7	470.81	1038.01	679.59	887.86	519.93	998.8	514.12
37.103	0	0.05	0.04	0.14	6.19	0.03	16.2	6.96	32.92	0.24	67.6	98.86	-33.82	55.3	32.92	79.08	0	5.64	1.86	0.01	0.24	0	0	67.04	69.81	0	0.03	12.91	0.17	0.12	1.63	0.01	0.3	3.55	0	24	8	20.94	3.51	61.78	109.13	840.33	472.89	1034.55	681.46	885.57	521.95	994.55	516.27
37.137	0	0.04	0.04	0.09	7.31	0.03	17.88	8.65	42.39	0.17	64.24	97.95	-30.95	64.41	42.39	77.44	0.01	3.47	1.94	0.01	0.17	0	0	64.04	60.28	0	0.02	5.57	0.41	0.13	1.64	0	0.37	3.34	0	24	6.18	19.03	3.85	61.72	106.91	837.66	474.76	1030.91	682.29	883.68	522.31	990.49	517.85
37.17	0	0.03	0.04	0.06	8.76	0.03	13.57	10.81	47.84	0.16	72.87	96.91	-27.32	64.93	47.84	78.76	0.01	2.61	1.73	0.02	0.16	0	0	57.43	49.59	0	0.02	4.51	0.68	0.14	1.87	0	0.37	2.83	0	24	1.01	18.92	4.66	61.59	108.55	835.59	474.08	1029.91	680.57	882.08	521.12	990.52	516.26
37.203	0	0.02	0.03	0.03	11.34	0.03	10.77	14.78	53.18	0.19	70.44	96.5	-25.08	54.65	54.15	81.44	0.01	2.22	1.3	0.02	0.19	0	0	53.18	34.87	0	0.02	8.73	0.87	0.14	1.87	0	0.39	3.06	0	24	0.83	21.07	4.39	61.56	104.36	834.87	474.22	1029.92	682.46	883.53	520.62	987.8	516.33
37.237	0	0.02	0.03	0.03	11.9	0.03	7.14	15.3	48.05	0.29	69.41	95.59	-21.76	49.31	53.47	83.57	0.01	1.73	0.58	0.01	0.29	0	0	48.05	29.24	0.01	0.02	6.44	2.21	0.16	2	0.01	0.36	2.5	0	24	-1.2	22.14	6.76	62.92	103.11	832.63	472.78	1029.18	680.46	884.74	520.16	987.72	515
37.27	0	0.02	0.03	0.03	11.22	0.03	6.54	14.26	48.83	0.36	71.48	95.84	-21.6	54.25	51.7	83.53	0.01	1.55	0.29	0	0.36	0	0	48.83	26.24	0.01	0.02	8.31	2.2	0.16	2.05	0.01	0.29	2.39	0	24	4.13	21.15	8.15	64.55	105.37	830.98	468.63	1030.17	679.33	884.56	518.63	989.8	513.36
37.303	0	0.02	0.03	0.03	9.35	0.02	3.31	11.09	42.89	0.51	77.81	95.42	-17.23	55.4	42.89	85.53	0.01	1.47	0.14	0	0.51	0	0	45.59	20.24	0.01	0.02	8.07	3.57	0.17	2.28	0.02	0.24	2.15	0	24	5.82	20.91	9.32	65.56	105.68	831.32	464.97	1032.38	677.94	886.69	515.21	992.31	511.6
37.337	0	0.02	0.02	0.03	10.77	0.02	2.3	11.82	40.89	0.4	76.37	95.56	-13.55	69.15	40.89	88.99	0.02	1.67	0.06	0	0.4	0	0	42.55	16.56	0.01	0.02	2.06	8.44	0.21	2.44	0.01	0.2	1.71	0	24	2.75	17.96	8.03	65.93	104.97	834.52	464.31	1033.03	675.19	887.59	511.98	992.53	509.42
37.37	0	0.03	0.02	0.04	9.82	0.02	1.9	10.02	35.56	0.4	79.95	95.82	-13.1	66.72	35.56	89.48	0.02	2.06	0.07	0	0.4	0	0	42.81	18.66	0.02	0.02	2.91	10.57	0.23	2.4	0.01	0.19	1.65	0	24	2.92	18.52	8.03	65.96	102.93	838.24	465.65	1032.3	671.68	890.02	512.49	992.91	509.75
37.404	0	0.03	0.02	0.05	8.83	0.02	1.59	7.74	31.27	0.5	82.35	94.79	-12.15	70.3	31.27	87.51	0.02	1.4	0.18	0	0.5	0.01	0	41.93	20.2	0.03	0.02	2.74	16.46	0.34	2.2	0.58	0.16	1.34	0	24	4.84	17.69	8.71	66.68	102.42	840.12	466.15	1033.36	671.31	892.24	513.51	994.63	510.74
37.437	0	0.04	0.03	0.06	8.11	0.02	1.5	6.4	29.28	0.83	83.79	93.41	-11.99	69	29.28	85.08	0.03	0.87	0.31	0	0.83	0.02	0	41.25	21.72	0.04	0.02	3.01	20.5	0.41	2.05	13.25	0.14	1.14	0	24	6.03	18	9.64	67.26	104.23	842.01	466.33	1034.05	669.94	893.54	513.12	997.77	512.28
37.47	0	0.05	0.03	0.08	6.65	0.03	1.76	5.14	26.94	1.99	86.69	93.22	-15	72.56	26.94	82.18	0.03	0.52	0.75	0	1.99	0.06	0	43.77	27.09	0.05	0.01	7.85	20.19	0.37	1.99	13.53	0.13	0.89	0	24	6.87	17.14	9.77	67.15	104.18	843.02	466.34	1035.67	670.2	894.95	514.48	999.1	511.99
37.504	0	0.05	0.03	0.09	6.4	0.03	2.32	4.63	29.84	2.32	87.21	90.29	-16.83	77.53	29.84	76.88	0.04	0.31	0.9	0	2.32	0.11	0	44.2	29.42	0.08	0.01	9.37	22.71	0.37	1.73	43.91	0.1	0.92	0	24	7.26	15.81	8.96	67.43	105.44	845.52	467.48	1037.25	670.16	895.7	516.41	1001.06	512.19
37.537	0	0.06	0.03	0.1	6.24	0.03	3.52	4.31	33.39	2.6	87.51	88.5	-19.24	83.19	33.39	71.69	0.04	0.18	0.83	0.01	2.6	0.14	0	47.04	31.31	0.08	0.01	9.35	24.62	0.34	1.73	21.23	0.08	0.67	0	24	7.07	14	9.17	67.51	107.67	847.22	468.18	1038.59	669.97	896.33	516.94	1003.94	513.23
37.57	0	0.06	0.04	0.1	6.51	0.02	7.12	4.72	39.75	1.46	85.75	88.74	-24.3	82.48	39.75	67.74	0.04	0.1	0.56	0.02	1.46	0.09	0	51.28	39.44	0.07	0.01	12.26	22.02	0.29	1.52	11.13	0.07	0.52	0	24	6.58	14.26	8.85	67.28	108.8	848.93	469.25	1040.52	671.32	897.38	517.71	1006.13	514.35
37.604	0	0.06	0.04	0.13	5.87	0.02	13.91	4.2	43.46	0.89	72.18	87.55	-28.64	85.4	43.46	61.21	0.04	0.06	0.29	0.03	0.89	0.06	0	56.4	49.73	0.06	0.01	9.94	20.8	0.22	1.5	4.05	0.04	0.48	0	24	9.7	13.17	9.06	67.7	110.87	849.95	470.08	1043.03	673.49	898.4	520.83	1009.17	515.89
37.637	0	0.06	0.05	0.12	5.71	0.02	17.47	4.08	47.32	0.8	65.06	83.2	-28.4	81.27	47.32	56.63	0.04	0.04	0.22	0.03	0.8	0.05	0	56.61	50.17	0.06	0	4.33	20.44	0.21	1.42	0.66	0.03	0.3	0	24	8.44	14.66	8.26	67.37	110.09	851.68	471.32	1045.36	675.79	900.15	521.82	1010.1	516.4
37.67	0	0.06	0.05	0.12	5.22	0.02	27.16	3.83	49.56	0.64	47.84	85.82	-31.24	85.98	49.56	52.85	0.04	0.03	0.17	0.03	0.64	0.04	0	62.89	53.7	0.05	0	1.71	18.19	0.19	1.14	0.94	0.02	0.19	0	24	8.69	12.93	7.45	67.39	114.52	854.96	473.38	1049.78	679.18	901.21	524.07	1015.62	518.9
37.704	0	0.06	0.06	0.13	4.28	0.02	45.1	3.26	50.62	0.73	29.9	91.9	-36.3	85.92	50.62	47.78	0.04	0.03	0.18	0.01	0.73	0.03	0	72.94	60.39	0.04	0	0.71	14.48	0.17	0.91	0.96	0.01	0.14	0	24	8.3	12.96	8.07	67.22	115.2	857.28	475.36	1053.02	682.36	904.22	524.88	1019.39	522.21
37.737	0	0.06	0.08	0.12	3.11	0.02	58.33	2.33	54.54	0.58	16.67	94.89	-38.28	87.83	54.54	35.65	0.04	0.02	0.3	0.01	0.58	0.02	0	75.15	62.18	0.02	0	0.86	11.55	0.17	0.94	0.68	0.01	0.12	0	24	5.97	12.12	7.66	67.04	115.35	859.66	478.57	1051.44	681.88	904.12	524.49	1019.48	525.17
37.771	0	0.08	0.11	0.11	1.91	0.02	53.27	1.25	50.33	0.25	21.73	91.44	-36.09	84.37	50.33	24.63	0.05	0.01	0.49	0.01	0.25	0.02	0	72.47	58.67	0.02	0	4.07	11.5	0.19	0.82	2.43	0.01	0.11	0	24	3.22	13.57	6.2	65.66	113.25	864.57	485.16	1054.85	687.7	907.97	529.37	1021.22	530.08
37.804	0	0.11	0.12	0.13	1.23	0.02	53.35	0.78	44.68	0.28	21.65	88.24	-37.48	85.39	44.68	18.65	0.04	0.01	0.65	0	0.28	0.02	0	73.73	63.59	0.01	0	9.26	8.78	0.2	0.8	1.6	0.02	0.13	0	24	2.8	13.17	4.47	64.31	114.21	868.96	493.09	1054.85	690.73	908.14	537.33	1022.34	535.63
37.837	0	0.21	0.15	0.16	0.67	0.03	40.5	0.37	33.83	0.16	34.5	70.17	-40.48	83.44	33.83	11.88	0.03	0.01	1.17	0	0.16	0.02	0	70.15	65.82	0.01	0	37.68	7.52	0.23	0.86	0.47	0.02	0.13	0	24	6.31	13.91	4.86	63.8	111.65	869.54	496.25	1052.78	692.23	908.96	539.95	1020.61	539.6
37.871	0	0.38	0.17	0.2	0.38	0.03	33.61	0.2	23.82	0.1	41.39	55.35	-44.51	88.19	23.82	6.9	0.02	0.01	2.22	0.01	0.1	0.02	0	69.09	72.19	0	0	62.74	3.3	0.25	0.87	13.81	0.02	0.18	0	24	4.38	11.95	3.2	63.09	111.37	872.7	504.57	1051.8	696.32	908.66	546.85	1020.02	545.75
37.904	0	0.68	0.18	0.29	0.27	0.03	29.49	0.13	17.68	0.11	45.51	70.44	-48.19	88.84	17.68	3.17	0.02	0.01	5.08	0.01	0.11	0.01	0	65.92	81.11	0	0	86.45	2.26	0.26	0.81	58.26	0.03	0.26	0	24	5.39	11.63	1.46	63.02	112.14	873.62	510.96	1049.43	699.6	906.04	553.48	1018.14	550.57
37.937	0	0.72	0.19	0.3	0.22	0.03	25.14	0.11	13.67	0.05	49.86	62.56	-46.01	86.43	13.67	2.05	0.02	0.01	6.57	0.02	0.05	0.01	0	64.52	81.21	0	0.01	86.05	1.51	0.26	0.79	62.99	0.03	0.38	0	24	5.13	12.74	1.78	63.05	114.08	871.27	514.25	1045.04	700.94	902	554.78	1016.08	554.69
37.971	0	0.67	0.19	0.31	0.2	0.03	19.78	0.09	10.95	0.04	60.43	47.49	-43.43	89.28	10.95	1.45	0.01	0.01	4.78	0.02	0.04	0	0	61.2	81.13	0	0.01	79.07	0.81	0.3	0.76	11.29	0.03	0.46	0	24	3.44	11.4	1.19	62.79	111.21	868.62	515.7	1043.33	702.72	900.72	557.76	1011.87	554.3
38.004	0	0.67	0.19	0.37	0.17	0.03	18.31	0.08	7.46	0.04	63.37	48.21	-42.89	90.64	7.46	1.74	0.01	0.02	3.49	0.02	0.04	0	0	61.37	84.98	0	0.01	73.5	0.65	0.29	0.75	0.23	0.03	0.47	0	24	2.56	10.65	2.02	62.97	111.98	864.26	516.88	1039.19	703.92	896.77	557.95	1008.74	556.28
38.037	0	0.63	0.19	0.47	0.17	0.03	18.52	0.08	5.75	0.03	62.95	57.85	-42.05	91.38	5.75	1.92	0.01	0.03	2.65	0.02	0.03	0	0	61.04	91.52	0	0.01	63.91	0.42	0.31	0.82	0.02	0.04	0.42	0	24	-0.67	10.19	2.04	62.92	110.17	861.95	518.36	1036.28	704.07	895.06	558.76	1005.21	556.65
38.071	0	0.76	0.19	0.49	0.16	0.03	12.79	0.08	5.04	0.03	74.41	58.98	-42.14	91.49	5.04	2.37	0.01	0.03	2.66	0.02	0.03	0	0	53.14	92.81	0	0.01	75.67	0.25	0.35	1.04	0.01	0.05	0.36	0	24	-1.26	10.12	3.1	62.94	113.75	860.48	518.75	1035.98	704.34	893.36	559.95	1007.09	557.7
38.104	0	0.93	0.19	0.52	0.17	0.03	12.25	0.08	5.91	0.02	75.5	64.58	-45.02	87.53	5.91	3.16	0.01	0.04	3.35	0.01	0.02	0	0	50.87	94.9	0	0.01	90.1	0.19	0.3	1.19	0	0.06	0.41	0	24	-2.06	12.26	4.08	63.3	114.33	859.53	517.77	1036.43	704.45	893.77	558.47	1008.1	557.81
38.138	0	0.99	0.17	0.54	0.18	0.03	12.87	0.09	6.36	0.02	74.26	68.18	-47.17	91.74	6.36	4.84	0	0.08	3.28	0.01	0.02	0	0	51.58	96.44	0	0.01	96.45	0.08	0.34	1.49	0	0.09	0.27	0	24	-0.34	9.96	4.02	63.99	113.16	859.5	517.19	1038.88	706.59	895.42	560.15	1008.54	557.01
38.171	0	0.93	0.16	0.53	0.21	0.03	9.82	0.1	7.11	0.03	80.36	70.47	-45.66	94.35	7.11	7.6	0	0.11	2.7	0.01	0.03	0	0	46.18	96.55	0	0.01	96.06	0.05	0.38	1.77	0.01	0.11	0.22	0	24	0.83	7.92	4.72	63.97	112.91	859.03	517.63	1041.32	710.43	897.09	561.25	1009.97	558.64
38.204	0	0.81	0.15	0.52	0.23	0.03	7.47	0.12	7.05	0.03	85.06	74.92	-43.3	93.39	7.05	10.79	0	0.11	1.7	0	0.03	0	0	41.94	96.16	0	0.01	90.57	0.05	0.4	1.9	2.59	0.11	0.22	0	24	0.13	8.76	5	63.14	115.54	862.54	521.55	1045.75	714.5	900.11	565.62	1015.61	562.85
38.238	0	0.57	0.13	0.53	0.27	0.03	4.09	0.14	7.33	0.07	91.83	81.37	-35.42	92.51	7.33	15.22	0	0.12	1.42	0	0.07	0	0	31.1	96.46	0	0.02	71.46	0.03	0.44	2.38	51.81	0.15	0.17	0	24	2.2	9.43	5.18	62.66	113.33	867.53	525.93	1051.33	720.22	906.6	570.58	1019.9	567.64
38.271	0	0.35	0.13	0.49	0.27	0.03	2.87	0.14	7.84	0.07	94.27	78.17	-25.51	94.29	7.84	14.75	0	0.12	1.46	0	0.07	0	0	24.32	94.46	0	0.02	40	0.04	0.42	2.31	66.17	0.15	0.19	0	24	3.61	7.98	4.42	62.41	113.72	871.57	529.53	1055.05	724.51	909.57	573.88	1023.27	571.41
38.304	0	0.27	0.14	0.4	0.26	0.03	2.16	0.14	9.01	0.06	95.67	67.44	-19.42	94.8	9.01	13.05	0	0.09	1.93	0	0.06	0	0	19.06	89.34	0	0.02	26.36	0.03	0.47	2.29	42.17	0.18	0.22	0	24	3.25	7.49	4.02	62.09	116.62	874.17	532.84	1057.52	727.83	910.36	576.41	1026.97	575.1
38.338	0	0.36	0.16	0.33	0.22	0.03	1.46	0.11	8.02	0.04	97.07	44.78	-18.74	95.01	8.02	8.07	0	0.06	2.8	0	0.04	0	0	13.02	82.66	0	0.03	41.94	0.03	0.54	1.93	42.36	0.18	0.25	0	24	2.27	7.26	3.55	61.61	117.07	878.39	535.97	1061.58	730.93	913.84	578.97	1030.9	577.91
38.371	0	0.43	0.17	0.21	0.19	0.03	0.97	0.09	7.12	0.02	98.06	19.62	-16.59	94.14	7.12	4.28	0	0.05	4.07	0.01	0.02	0	0	9.35	68.67	0	0.02	55.54	0.03	0.74	1.67	54.32	0.19	0.22	0	24	2.92	8.11	4.4	61.16	115.6	881.35	539.18	1063.66	732.71	917.86	582.56	1033.45	581.24
38.405	0	0.45	0.18	0.11	0.17	0.03	0.58	0.08	6.48	0.02	98.83	17	-13.92	93.13	6.48	2.51	0	0.03	3.57	0.01	0.02	0	0	6.51	49.31	0	0.02	67.13	0.04	0.95	1.54	58.5	0.18	0.28	0	24	2.28	8.96	5.6	61.07	114.78	883.11	542.14	1063.78	734.64	920.32	582.03	1035.03	586.08
38.438	0	0.34	0.19	0.06	0.16	0.03	0.34	0.08	4.99	0.01	99.31	7.42	-6.85	93.33	4.99	1.97	0	0.02	2.26	0.01	0.01	0	0	4.18	31.02	0	0.01	56.93	0.04	1.1	1.41	35.21	0.17	0.31	0	24	3.68	8.8	5.95	61.07	114.82	884.7	543.55	1064.02	735.02	921.55	582.69	1036.24	588.25
38.471	0	0.33	0.19	0.06	0.15	0.03	0.31	0.07	4.23	0.02	99.34	5.65	-5.49	93.37	4.23	1.29	0	0.02	1.99	0.02	0.02	0	0	3.31	29.45	0	0.02	54.06	0.03	1.39	1.39	59.58	0.17	0.38	0	24	2.91	8.78	6.23	61.11	113.88	885.29	545.19	1063.95	735.37	922.48	584.56	1036.26	589.36
38.505	0	0.31	0.19	0.05	0.14	0.03	0.25	0.07	3.03	0.02	99.38	4.05	-3.03	94.49	3.03	0.81	0	0.01	1.8	0.02	0.02	0	0	2.09	24.65	0	0.03	50.93	0.03	1.82	1.29	61.92	0.2	0.36	0	24	2.44	7.79	5.17	61.34	111.7	886.38	545.71	1064.72	735.88	923.41	585.81	1035.09	588.22
38.538	0	0.34	0.2	0.05	0.14	0.03	0.24	0.07	2.49	0.05	99.32	5.63	-3.54	89.46	2.49	0.52	0	0.01	1.83	0.03	0.05	0	0	1.25	23.9	0	0.04	55.75	0.04	2.6	1.29	76.33	0.21	0.42	0	24	4.49	11.3	5.07	62.65	109.61	886.99	545.9	1064.39	735.66	924.55	586.48	1034.14	588.41
38.571	0	0.3	0.19	0.05	0.14	0.03	0.25	0.07	2.57	0.14	99.39	2.99	-1.78	76.74	2.03	0.56	0	0.01	2.57	0.04	0.14	0	0	1.72	25.6	0	0.03	47.47	0.04	2.35	1.33	86.57	0.21	0.39	0	24	6.22	16.03	2.17	63.4	104.39	886.5	543.92	1063.68	735.19	924.13	586.12	1028.5	584.12
38.605	0	0.22	0.19	0.06	0.14	0.03	0.25	0.07	2.44	0.35	99.51	0.64	0	73.85	2.14	0.93	0	0.01	2.44	0.04	0.35	0	0	1.35	26.97	0	0.03	26.03	0.07	3.93	1.11	57.87	0.2	0.43	0	24	4.85	16.81	2.6	63.69	100.55	886.2	542.08	1060.59	729.72	924.68	583.82	1025.18	580.99
38.638	0	0.19	0.19	0.07	0.15	0.03	0.26	0.08	2.59	0.67	99.47	0.83	0	75.24	2.59	1.92	0	0.01	1.81	0.04	0.67	0	0	1.61	30.38	0	0.02	16.02	0.08	2.9	1.17	12.6	0.21	0.49	0	24	5.85	16.44	4.16	65.37	100.23	882.71	538.42	1054.67	722.92	921.37	579.7	1021.58	577.93
38.671	0	0.18	0.19	0.08	0.15	0.03	0.3	0.08	3.07	0.65	99.41	1.38	0	84.82	3.07	2.71	0	0.01	1.28	0.05	0.65	0	0	1.4	37.16	0	0.02	11.41	0.12	2.74	1.1	0.98	0.2	0.42	0	24	4.54	13.4	5.91	66.4	101.47	878.11	536.82	1050.29	720.45	917.59	577.53	1019.06	577.21
38.705	0	0.21	0.17	0.12	0.18	0.03	0.41	0.1	5.74	0.46	99.19	4.8	-2.71	83.82	5.74	5.09	0	0.03	0.77	0.06	0.46	0	0	1.33	50.42	0	0.03	19.14	0.19	2.76	0.89	0.07	0.18	0.41	0	24	1.93	13.78	5.85	66.61	94.96	877.95	534.35	1050.79	718.07	920.76	576.28	1015.64	572.41
38.738	0	0.22	0.14	0.13	0.26	0.02	0.44	0.15	8.27	0.35	99.13	11.8	-7.46	67.12	8.27	13.61	0	0.07	0.41	0.06	0.35	0	0	1.78	54.69	0	0.02	31.7	0.22	2	0.92	0.06	0.14	0.27	0	24	3.39	18.43	7.39	66.74	96.93	875.77	531.39	1051.3	716.77	920.44	575.27	1017.26	570.76
38.772	0	0.18	0.09	0.11	0.51	0.02	0.4	0.33	12.19	0.12	98.99	27.89	-9.8	90.55	12.19	29.14	0.01	0.1	0.13	0.03	0.12	0	0	2.27	52.37	0	0.01	39.32	0.39	1.71	0.69	0.04	0.11	0.21	0	24	0.44	10.7	7.22	66.77	99.07	875.31	530.03	1050.98	715.85	918.59	571.68	1017.64	569.72
38.805	0	0.11	0.06	0.1	0.93	0.02	0.3	0.69	12.91	0.18	98.14	54.48	-7.56	82.4	12.91	46.53	0.01	0.2	0.13	0.01	0.18	0	0	3.04	49.04	0	0.01	30.74	0.64	1.14	0.66	0.01	0.08	0.14	0	24	2.82	14.28	7.67	67.49	96.61	875.55	528.96	1050.33	713.88	919.99	571.72	1016.55	568.57
38.838	0	0.05	0.04	0.06	2.09	0.02	0.24	1.88	2.97	0.18	95.82	63.74	-0.5	78.87	19.83	63.84	0.01	0.41	0.1	0.01	0.18	0	0	2.97	36.51	0	0.01	5.52	0.97	1.03	0.57	0.16	0.07	0.1	0	24	-2.12	15.42	8.92	67.17	95.69	876.5	527.53	1049.93	709.53	921.68	568.42	1017.36	566.69
38.872	0	0.04	0.03	0.06	2.89	0.02	0.28	2.73	6.73	0.35	94.21	71.97	-1.11	70.34	22.02	70.79	0.01	0.89	0.15	0.01	0.35	0	0	6.73	34.28	0	0	2.26	1.56	0.54	0.65	0.06	0.05	0.08	0	24	3.71	17.68	10.01	66.72	94.98	875.89	524.72	1052.18	709.91	923.8	568.95	1018.71	565.32
38.905	0	0.04	0.03	0.05	2.89	0.02	0.22	2.68	8.62	0.78	94.22	68.75	0	82.38	17.97	73.81	0.01	1.56	0.21	0	0.78	0	0	8.62	29.34	0	0	0.79	2.26	0.45	0.65	0.07	0.05	0.06	0	24	2.47	14.29	10.69	67.1	96.29	876.4	522.59	1054	708.74	924.74	566.53	1020.99	563.79
38.938	0	0.04	0.03	0.04	3.16	0.02	0.24	2.92	13.99	1.31	93.68	56.87	0	77.63	17.63	75.85	0.02	2.1	0.28	0	1.31	0.01	0	13.99	20.93	0	0	0.33	3.39	0.31	0.72	0.04	0.04	0.06	0	24	2.2	15.78	11.3	67.06	95.47	877.69	521.32	1056.46	708.92	927.51	564.76	1022.97	563.32
38.972	0	0.04	0.03	0.04	2.53	0.02	0.33	2.07	12.88	3.5	94.94	60.25	-1.44	74.11	12.88	72.01	0.03	2.31	0.5	0	3.5	0.03	0	26.5	11.26	0	0	0.53	7.65	0.19	0.7	0.04	0.04	0.05	0	24	2.88	16.74	10.45	67.1	96.58	879.98	520.19	1057.95	707.45	928.32	563.29	1024.89	562.16
39.005	0	0.05	0.04	0.04	1.55	0.02	0.36	1.11	10.88	3.93	96.91	37.42	-0.58	55.36	10.88	59.14	0.03	2.06	0.48	0	3.93	0.04	0	27.8	6.88	0	0	0.29	8.15	0.21	0.62	0.05	0.04	0.06	0	24	5.98	20.92	8.84	67.15	95.22	881.78	518.26	1059.64	706.44	929.64	563.14	1024.79	559.33
39.038	0	0.06	0.06	0.05	1.24	0.03	0.58	0.78	11.28	4.75	97.53	31.75	-2.93	65.25	11.28	50.02	0.05	2.32	0.65	0.01	4.75	0.04	0	33.79	6.22	0	0	0.43	11.39	0.19	0.72	0.04	0.03	0.1	0	24	4.6	18.85	9.81	66.94	96.44	882.5	514.89	1062.42	704.29	931.52	560.2	1027.89	556.42
39.072	0	0.07	0.06	0.05	1.44	0.03	1.03	0.82	13.26	3.66	97.13	46.23	-5.87	55	13.26	49.12	0.07	2.48	0.74	0.02	3.66	0.03	0	42.33	6.23	0	0.01	0.69	15.95	0.15	0.67	0.05	0.02	0.11	0	24	4.45	21	9.2	66.71	97.44	882.55	511.52	1064.17	702.64	931.65	557.69	1028.97	552.87
39.105	0	0.08	0.07	0.04	1.21	0.02	1.44	0.69	14.83	2.48	97.13	39.09	-7.31	59.92	14.83	43.43	0.07	2.23	0.58	0.02	2.48	0.02	0	44.38	8.73	0	0.01	1.87	13.6	0.17	0.74	0.03	0.02	0.15	0	24	6.54	19.99	8.99	67.09	96.59	882.96	509.53	1063.85	700.66	931.83	555.92	1028.3	551.02
39.139	0	0.09	0.08	0.04	1.05	0.02	2.44	0.54	16.46	1.31	95.13	37.3	-9.76	55.76	16.46	36.07	0.09	2.01	0.46	0.02	1.31	0.02	0	50.8	7.69	0.01	0.01	4.35	15.55	0.18	0.62	0.01	0.01	0.12	0	24	10.2	20.84	7.54	67.44	97.13	881.43	506.37	1063.35	699.19	929.57	555.62	1026.33	547.14
39.172	0	0.09	0.08	0.04	1.32	0.02	3.91	0.65	22.79	1.29	92.17	40.58	-12.07	57.75	22.79	34.46	0.12	1.88	0.52	0.03	1.29	0.02	0	54.13	7.62	0.01	0.01	3.26	19.33	0.24	0.6	0.02	0.01	0.14	0	24	7.45	20.44	6.78	66.72	95.66	881.16	505.69	1061.7	697.84	928.57	552.29	1024.02	546.01
39.205	0	0.08	0.08	0.04	1.45	0.02	5.61	0.74	24.19	1.47	88.79	56.82	-14.45	52.8	24.19	36.35	0.11	1.58	0.56	0.03	1.47	0.03	0	60.4	8.34	0.01	0.01	1.82	19.47	0.27	0.5	0.61	0.01	0.09	0	24	9.42	21.44	4.09	67.37	96.2	881.82	504.77	1060.73	695.95	926.19	552.73	1021.93	543.33
39.239	0	0.09	0.09	0.06	1.51	0.03	12.66	0.7	28.69	1.9	74.68	65.52	-19.93	72.22	28.69	31.3	0.16	0.87	0.69	0.04	1.9	0.05	0	70.02	13.58	0.02	0	0.81	24.2	0.34	0.34	14.62	0.01	0.06	0	24	7.1	17.22	4.65	67.91	98.41	878.93	503.46	1057.51	693.76	922.3	550.01	1020.41	542.31
39.272	0	0.09	0.1	0.07	1.34	0.03	21.66	0.66	31.39	3.32	56.68	76.56	-24.92	61.65	31.39	27.53	0.18	0.48	0.9	0.06	3.32	0.06	0	76.67	20.55	0.02	0	0.44	21.9	0.33	0.28	10.53	0.01	0.04	0	24	7.58	19.63	4.99	67.59	97.81	876.61	502.9	1054.58	692.99	920.27	548.54	1017.9	542.46
39.305	0	0.09	0.1	0.08	1.3	0.02	33.06	0.68	32.81	2.87	41.94	85.74	-29.45	60.65	32.81	27.01	0.2	0.25	0.67	0.06	2.87	0.05	0	82.85	29.92	0.02	0	0.54	18.69	0.41	0.22	2.58	0.01	0.02	0	24	9.39	19.84	3.84	67.42	97.36	873.99	500.42	1050.89	689.64	916.5	547.33	1013.5	538.96
39.339	0	0.08	0.09	0.08	1.24	0.02	52.47	0.8	34.79	2.61	22.53	94.03	-36.03	53.52	34.79	28.83	0.24	0.16	0.52	0.06	2.61	0.02	0	92.84	41.27	0.01	0	1.06	10.05	0.44	0.2	0.07	0.01	0.02	0	24	8.2	21.29	3.31	66.95	97.17	869.8	496.98	1047.28	686.72	912.33	543.85	1009.11	535.02
39.372	0	0.08	0.1	0.11	1.04	0.02	55.89	0.67	32.5	2.49	19.11	93.44	-37.85	38.28	32.5	27.24	0.24	0.12	0.45	0.08	2.49	0.01	0	93.88	49.87	0.01	0	1.21	7.62	0.34	0.17	0.02	0.01	0.02	0	24	5.26	24.39	3.67	65.95	98.36	866.13	494.43	1046.01	686.09	909.67	540.71	1007.71	532.78
39.406	0	0.07	0.09	0.12	1.32	0.02	62.57	1	36.15	2.7	12.43	95.45	-41.17	29.61	36.15	33.03	0.28	0.11	0.35	0.07	2.7	0.01	0	95.06	58.01	0	0	1.41	4.18	0.37	0.13	0	0.01	0.02	0	24	2.05	26.33	4.17	64.85	97.5	859.64	492.55	1042.01	685.99	905.35	538.65	1002.51	530.64
39.439	0	0.06	0.07	0.13	1.72	0.02	65.91	1.42	38.63	2.37	9.09	96.49	-43.06	24.75	38.63	39.1	0.25	0.11	0.28	0.05	2.37	0	0	95.47	64.01	0	0	1.15	3.08	0.31	0.11	0.01	0.01	0.01	0	24	3.81	27.56	4.06	64.89	98.8	855.38	490.71	1039.92	687.4	901.49	537.06	1000.05	530.21
39.472	0	0.06	0.07	0.12	1.98	0.02	67.03	1.67	40.85	1.86	7.97	96.94	-42.87	52.74	40.85	40.89	0.25	0.12	0.21	0.04	1.86	0	0	95.45	62.56	0	0	0.44	3	0.29	0.1	0.02	0.01	0.01	0	24	4.09	21.45	3.43	65.28	96.54	849.7	488.98	1034.76	686.55	896.42	536.24	992.57	527.53
39.506	0	0.05	0.05	0.09	2.27	0.02	52.89	1.99	33.65	1.25	22.11	98.93	-39.31	44.84	33.65	52.5	0.25	0.18	0.13	0.02	1.25	0	0	97.19	52.84	0	0	0.28	2.01	0.17	0.11	0.01	0.01	0.02	0	24	2.52	23.04	5.65	65.18	101.25	846.07	487.75	1032.52	685.37	893.09	534.23	994.16	528.24
39.539	0	0.04	0.04	0.07	3.13	0.02	42.4	2.97	30.99	1.05	32.6	99.63	-37.13	41.82	30.99	64.92	0.23	0.32	0.08	0.01	1.05	0	0	97.91	45.41	0	0	0.17	1.83	0.12	0.1	0	0.01	0.03	0	24	1.87	23.65	5.45	65.03	99.62	844.49	486.85	1032.2	685.77	892.78	533.86	992.15	526.8
39.572	0	0.03	0.03	0.05	3.41	0.02	33.94	3.3	29.26	1.04	41.06	99.73	-34.05	44.12	29.26	69.03	0.23	0.54	0.07	0	1.04	0	0	97.94	33.67	0	0	0.14	1.8	0.1	0.1	0	0.01	0.04	0	24	4.74	23.18	5.27	65.36	101.06	842.79	485.52	1031.4	685.64	890.74	534.24	991.46	525.92
39.606	0	0.03	0.03	0.04	3.96	0.02	31.24	3.97	30.38	1.29	43.76	99.81	-32.77	51.78	30.38	72.3	0.22	0.8	0.06	0	1.29	0	0	98.69	25.28	0	0	0.2	1.91	0.06	0.06	0	0.01	0.04	0	24	5.04	21.64	4.79	65.7	101.41	841.3	484.94	1030.22	685.61	888.78	534.04	989.8	525.11
39.639	0	0.03	0.03	0.04	3.95	0.02	25.98	4	27.48	1.77	49.02	99.85	-31.35	51.2	27.48	75.01	0.22	1.17	0.06	0	1.77	0	0	98.86	20.72	0	0	0.25	1.83	0.06	0.06	0	0	0.04	0	24	4.98	21.76	4.79	65.77	101.64	840.36	484.18	1030.02	685.77	888.1	533.23	989.37	524.61
39.672	0	0.03	0.03	0.03	3.6	0.02	23.3	3.55	25.17	1.83	53.4	99.84	-30.08	54.66	25.17	74.11	0.23	1.4	0.07	0	1.83	0	0	99.12	16.95	0	0	0.28	1.86	0.05	0.06	0.01	0	0.04	0	24	4.22	21.07	4.81	65.53	100.65	839.61	484.29	1029.64	686.42	887.97	532.93	988.28	524.66
39.706	0	0.03	0.03	0.03	3.17	0.02	21.79	3.07	23.09	2.04	56.43	99.82	-29.38	46.98	23.09	72.38	0.26	1.61	0.07	0	2.04	0	0	99.39	15.11	0	0	0.26	1.39	0.03	0.05	0.01	0	0.03	0	24	3.19	22.61	5.12	65.34	98.87	838.7	483.88	1029.66	686.7	888.69	532.63	987.18	524
39.739	0	0.03	0.03	0.03	3.11	0.02	21.29	2.99	22.84	2.59	57.43	99.81	-29.32	48.34	22.84	71.81	0.28	1.84	0.09	0	2.59	0.01	0	99.35	14.14	0	0	0.16	1.66	0.03	0.05	0.01	0	0.04	0	24	4.5	22.33	6.02	65.65	98	836.56	483.12	1027.26	685.96	887.51	531.68	985.22	524.16
39.773	0	0.03	0.03	0.03	3.28	0.02	23.31	3.24	25.26	3.28	53.37	99.79	-30.3	54.1	25.26	71.04	0.24	2.11	0.12	0	3.28	0.02	0	99.16	15.14	0	0	0.07	1.85	0.03	0.06	0.01	0	0.03	0	24	5.36	21.18	5.73	65.72	98.85	835.61	483.72	1025.6	686.03	885.52	532.39	984.08	524.77
39.806	0	0.03	0.04	0.03	3.38	0.02	27.43	3.28	28.74	3.01	47.57	99.73	-31.05	46.46	28.74	67.9	0.28	2.14	0.13	0	3.01	0.02	0	99.05	15.58	0	0	0.08	2.4	0.03	0.07	0.01	0	0.03	0	24	7.8	22.71	5.15	66.32	100.56	834.75	484.33	1023.33	685.43	882.78	533.7	983.01	525.48
39.839	0	0.03	0.04	0.03	3.45	0.02	31.07	3.38	31.36	3.53	43.93	99.69	-32.29	50.47	31.36	66.05	0.29	2.1	0.2	0	3.53	0.02	0	99.11	17.35	0	0	0.06	2.81	0.03	0.07	0.02	0	0.03	0	24	7.85	21.91	4.72	66.35	98.69	833.66	485.4	1019.88	684.45	880.98	533.93	979.35	525.91
39.873	0	0.03	0.04	0.04	3.43	0.02	35.26	3.25	33.61	4.4	39.74	99.6	-33.83	46.57	33.61	62.92	0.35	1.98	0.28	0	4.4	0.02	0	98.97	20.29	0	0	0.06	4.83	0.04	0.08	0.01	0	0.03	0	24	6.91	22.69	4.95	66.19	99.67	832.22	487.39	1015.82	683.58	877.94	534.05	977.43	528.12
39.906	0	0.04	0.05	0.04	2.81	0.02	37.71	2.5	33.47	4.29	37.29	99.35	-33.79	34.71	33.47	56.92	0.36	1.68	0.4	0	4.29	0.03	0	99.04	20.56	0	0	0.08	5.31	0.04	0.08	0.02	0	0.03	0	24	9.56	25.16	5.61	66.17	98.1	829.21	487.62	1012.03	682.56	876	536.15	973.78	528.23
39.939	0	0.04	0.05	0.04	2.93	0.02	42.77	2.57	36.35	4.45	32.23	99.25	-35.06	27.36	36.35	55.03	0.33	1.36	0.56	0.01	4.45	0.03	0	99.12	23.13	0	0	0.1	6.57	0.05	0.08	0.02	0	0.04	0	24	11.25	26.88	5.88	66.03	95.09	827.12	487.45	1009.95	682.45	875.69	537.31	970.29	527.71
39.973	0	0.04	0.05	0.05	3.41	0.02	51.77	2.96	41.49	3.91	23.23	99.17	-37.05	39.16	41.49	53.48	0.37	1.18	0.65	0.01	3.91	0.03	0	99.43	27.34	0	0	0.15	8.27	0.06	0.08	0.02	0	0.05	0	24	11.59	24.2	5.68	66.11	95.83	825.36	487.96	1007.54	682.46	872.94	537.61	968.31	528.17
40.006	0	0.04	0.06	0.06	3.6	0.03	64.57	3.1	47.07	2.89	10.43	98.86	-40.2	44.97	47.07	49.45	0.38	0.81	0.83	0.02	2.89	0.04	0	99.47	37.66	0	0	0.27	8.38	0.06	0.08	0.08	0.01	0.07	0	24	11.4	23.01	5.47	66.56	95.12	824.82	488.53	1006.61	683.18	872.26	537.36	967	528.84
40.039	0	0.05	0.08	0.07	2.9	0.03	77.62	2.36	53.23	2.85	0	99.17	-43.38	53.47	53.23	36.92	0.42	0.48	1.16	0.05	2.85	0.06	0	99.55	45.68	0	0	0.48	8.31	0.07	0.07	0.44	0.01	0.09	0	24	11.86	21.3	6.79	66.72	97.62	824.36	490.27	1004.43	682.63	870.69	537.95	968.12	531.86
40.073	0	0.06	0.1	0.07	2.57	0.03	83.73	1.91	58.13	2.85	0	99.44	-44.41	52.89	58.13	26.99	0.43	0.26	1.47	0.08	2.85	0.11	0	99.58	45.9	0.01	0	0.39	10.93	0.1	0.07	0.61	0.01	0.11	0	24	10.27	21.42	7.35	66.53	98.41	824.09	492.4	1003.44	683.4	870.14	539.08	968.44	534.18
40.106	0	0.06	0.12	0.06	2.34	0.03	86.79	1.69	61.72	2.46	0	99.57	-44.59	67.02	61.72	20.46	0.41	0.16	1.59	0.1	2.46	0.12	0	99.5	44.33	0.01	0	0.39	11.01	0.11	0.08	1.38	0.01	0.14	0	24	9.9	18.45	6.93	66.8	99.32	823.74	494.01	1002.84	685.24	868.74	539.76	967.98	535.9
40.14	0	0.07	0.14	0.07	2.01	0.03	88.07	1.29	61.73	1.8	0	99.57	-44.08	66.44	61.73	14	0.41	0.08	1.86	0.12	1.8	0.21	0	99.45	44.21	0.01	0	0.21	13.54	0.17	0.1	0.65	0.01	0.17	0	18	9.53	18.58	7.35	66.53	98.48	824.04	496.92	1001.85	686.55	869.11	542.14	967.53	538.7
40.173	0	0.07	0.15	0.06	2.14	0.03	90.24	1.37	65.43	1.34	0	99.68	-44.77	71.45	65.43	11.72	0.37	0.04	2.05	0.14	1.34	0.2	0	99.41	45.01	0.01	0	0.23	14.14	0.2	0.11	1.36	0.02	0.22	0	18	9.12	17.41	6.27	66.62	99.87	824.71	498.72	1000.83	687.14	867.37	542.71	967.21	540.16
40.206	0	0.07	0.16	0.05	2.22	0.03	91.28	1.47	69.1	0.79	0	99.76	-44.24	58.81	69.1	9.69	0.35	0.03	2.29	0.19	0.79	0.24	0	99.31	40.69	0.01	0.01	0.34	12.95	0.24	0.11	0.46	0.02	0.3	0	18	8.38	20.22	6.27	66.3	97.33	824.06	500.42	999.58	687.99	867.72	544.57	964.99	541.06
40.24	0	0.07	0.17	0.04	1.77	0.03	87.84	1.09	63.31	0.58	0	99.62	-40.4	57.45	63.31	8.13	0.28	0.02	3.43	0.24	0.58	0.27	0	99.2	32.93	0.01	0.01	0.24	13.5	0.33	0.11	0.31	0.03	0.42	0	18	6.94	20.5	6.65	66.01	97.7	823.62	502.3	999.15	689.59	867.42	545.61	965.1	543.18
40.273	0	0.07	0.17	0.03	1.55	0.03	79.78	0.88	58.29	0.5	0	99.4	-34.69	30.07	58.29	7.93	0.31	0.02	3.26	0.23	0.5	0.31	0	98.56	13.88	0.01	0.01	0.16	15.38	0.46	0.09	0.07	0.04	0.52	0	18	13.94	26.22	5.84	61.7	90.6	822.02	502.53	998.69	692.54	869.4	550.4	959.66	542.64
40.306
40.34
40.373
40.407
40.44
40.473
40.507
40.54
40.573	0	0.15	0.12	0.21	0.68	0.03	30.03	0.36	24.22	0.1	44.97	56.92	-29.76	87.9	24.22	18.24	0.1	0.23	0.95	0	0.1	0.14	0	72.58	63.26	0.01	0	0.11	13.6	2.35	0.27	0	0.25	0	0	18	-2.14	12.09	-9.47	67.83	82.69	853.19	535.87	991.83	680.92	874.52	570.91	957	564.93
40.607	0	0.08	0.07	0.09	1.4	0.03	2.56	0.94	21.45	0.09	94.89	28.1	-11.46	83.57	21.45	42.26	0.06	0.29	0.72	0	0.09	0.19	0	39.38	36.53	0.02	0	0.1	14.35	4.31	0.18	0	0.41	0	0	18	-3.94	13.87	0.69	66.37	91.34	850.66	536.08	989.89	682.9	874.62	569.7	965.83	564.77
40.64	0	0.1	0.07	0.11	0.99	0.03	3.36	0.59	12.35	0.16	93.27	48	-13.76	71.32	12.35	40.67	0.05	0.34	0.8	0.01	0.16	0.39	0	51.66	37.16	0.02	0	0.16	14.84	3.49	0.13	0	0.4	0	0	18	2.27	17.44	1.57	66.48	92.73	846.3	534.17	994.48	690.61	874.86	572.84	967.24	564.81
40.673	0	0.09	0.06	0.14	1.16	0.03	3.52	0.76	12.62	0.11	92.97	60.69	-16.16	75.24	12.62	47.71	0.03	0.29	0.46	0	0.11	0.24	0	51.03	47.28	0.01	0	0.26	10.7	2.43	0.12	0	0.32	0	0	18	1.68	16.44	2.68	66.29	93.8	842.88	532.79	995.66	694.13	873.98	571.79	967.54	565.03
40.707	0	0.09	0.06	0.13	1.08	0.03	2.7	0.67	11.38	0.11	94.6	49.98	-14.28	79.32	11.38	46.12	0.02	0.27	0.28	0	0.11	0.22	0	47.21	45.14	0.01	0	0.48	11.45	2.11	0.12	0	0.25	0	0	18	0.35	15.28	4.66	66.83	97.52	839.99	531.49	999.01	698.44	873.87	571.48	971.24	565.96
40.74	0	0.09	0.06	0.11	1.03	0.02	5.74	0.64	11.7	0.16	88.52	77.51	-18.95	77.09	11.7	45.59	0.03	0.19	0.22	0	0.16	0.09	0	63.14	40.27	0.02	0	0.85	9.73	1.52	0.1	0	0.18	0	0	18	3.58	15.93	5.32	66.99	98.28	836.84	528.48	1004.21	704.87	875.12	571.61	973.18	565.01
40.774	0	0.08	0.07	0.09	0.9	0.02	13.73	0.56	11.93	0.3	72.54	92.08	-24.97	76.24	11.93	43.35	0.02	0.17	0.15	0	0.3	0.02	0	80.51	39.52	0.02	0	0.6	6.2	0.36	0.15	0	0.06	0.04	0	18	2.4	16.17	7.68	66.36	96	835.67	526.27	1008.16	707.77	879.36	569.68	975.23	564.64
40.807	0	0.08	0.06	0.07	0.95	0.02	12.93	0.58	11.13	0.26	74.13	94.16	-23.8	79.91	11.13	44.87	0.02	0.15	0.14	0	0.26	0.02	0	83.05	31.67	0.04	0	0.3	7.57	0.31	0.12	0	0.04	0.05	0	18	2.56	15.1	10.16	66.35	95.05	835.09	524.59	1010.92	709.58	882.69	567.47	977.72	565.45
40.84	0	0.08	0.07	0.07	0.85	0.02	17.18	0.52	10.13	0.48	65.64	96.14	-25.87	80.63	10.13	43.35	0.03	0.15	0.16	0	0.48	0.02	0	89.98	30.95	0.05	0.01	0.17	6.55	0.25	0.12	0	0.03	0.05	0	18	5.11	14.87	8.94	66.54	97.46	835.73	522.96	1014.93	712.55	883.02	567.44	980.44	564.48
40.874	0	0.08	0.08	0.07	0.71	0.02	22.09	0.42	11.12	0.5	55.82	95.03	-27.33	76.78	11.12	37.39	0.05	0.12	0.17	0	0.5	0.03	0	92.66	32.33	0.06	0.01	0.09	5.86	0.26	0.12	0.01	0.03	0.06	0	18	3.93	16.02	9.23	66.2	96.38	838.42	523.97	1017.38	713.5	886.34	567.26	982.71	565.72
40.907	0	0.08	0.08	0.08	0.74	0.02	29.52	0.45	13.44	0.64	45.48	95.95	-30.32	76.33	13.44	36.8	0.05	0.09	0.22	0	0.64	0.06	0	95.93	37.92	0.04	0.01	0.08	4.74	0.2	0.11	0.01	0.02	0.04	0	18	4.24	16.15	7.79	66.49	96.47	840.44	524.95	1018.25	713.45	886.64	568.95	983.05	565.32
40.94	0	0.08	0.08	0.08	0.69	0.02	33	0.43	15.38	1.07	42	95.24	-30.87	74.58	15.38	33.5	0.07	0.07	0.33	0	1.07	0.11	0	97.1	35.9	0.04	0	0.1	4.42	0.23	0.13	0.07	0.02	0.03	0	18	5.71	16.62	8.31	67.02	96.21	842.21	526.15	1019.16	713.92	888.51	570	984.68	567.13
40.974	0	0.07	0.08	0.06	0.78	0.02	31.81	0.49	17.21	1.13	43.19	95.83	-29.78	76.56	17.21	34.99	0.08	0.04	0.41	0.01	1.13	0.32	0	97.36	29.04	0.03	0	0.04	4.65	0.25	0.13	31.58	0.02	0.03	0	18	7.16	16.08	6.58	67.61	98.76	845.45	529.32	1018.62	714.04	887.32	571.91	986.06	569.92
41.007	0	0.08	0.09	0.05	0.69	0.02	26.95	0.41	15.46	1.11	48.05	94.68	-27.18	74.63	15.46	32.54	0.09	0.03	0.35	0.01	1.11	0.45	0	96.63	20.43	0.04	0	0.02	5.45	0.26	0.12	42.16	0.02	0.04	0	18	5.79	16.61	6.64	67.58	98.69	847.54	530.71	1019.28	713.18	888.81	573.09	987.47	570.55
41.04	0	0.08	0.09	0.04	0.58	0.02	22.88	0.33	12.84	0.86	54.24	93.13	-24.63	82.21	12.84	29.46	0.1	0.02	0.33	0.01	0.86	0.45	0	96.31	12.86	0.04	0	0	5.83	0.29	0.1	10.43	0.02	0.03	0	18	5.61	14.35	6.69	67.63	101.41	849.27	532.35	1019.53	713.1	888.5	573.66	989.9	572.67
41.074	0	0.08	0.1	0.04	0.51	0.02	25	0.28	11.54	0.61	50	93.09	-25.25	91.24	11.54	27.24	0.12	0.01	0.25	0.01	0.61	0.46	0	98.45	13.93	0.03	0	0	4.91	0.23	0.06	0.69	0.01	0.03	0	18	4.24	10.28	6.57	67.31	102.32	850.18	533.42	1020.53	714.15	888.79	574.1	991.11	573.57
41.107	0	0.08	0.09	0.04	0.53	0.02	21.5	0.3	9.54	0.48	57.01	94.66	-24.12	91.79	9.54	30.68	0.11	0.01	0.19	0.01	0.48	0.23	0	98.44	11.19	0.03	0	0	4.55	0.2	0.06	0.08	0.01	0.03	0	18	3.64	9.93	6.57	67.29	104.06	851	534.05	1021.31	714.12	888.79	575.01	992.85	574.07
41.141	0	0.08	0.09	0.04	0.48	0.02	20.03	0.27	7.14	0.58	59.94	94.87	-23.63	91.93	7.14	30.54	0.14	0.01	0.19	0.02	0.58	0.16	0	99.11	10.15	0.04	0	0.01	3.74	0.13	0.07	0.02	0.01	0.03	0	18	2	9.84	6.05	67.2	103.98	852.6	535.62	1021.44	714.17	889.26	575.53	993.24	574.97
41.174	0	0.08	0.09	0.04	0.49	0.02	19.11	0.27	6.49	0.8	61.77	95.2	-23.41	88.14	6.49	31.35	0.18	0.01	0.21	0.02	0.8	0.16	0	99.17	9.21	0.04	0	0.01	4.77	0.13	0.06	0.01	0.01	0.04	0	18	2.52	11.97	6.5	67.02	103.13	852.77	535.76	1021.72	714.24	890.31	576.06	993.44	575.29
41.207	0	0.08	0.09	0.04	0.5	0.02	17.02	0.27	4.79	0.96	65.96	95.69	-22.64	86.61	4.79	32.9	0.18	0.01	0.31	0.01	0.96	0.09	0	99.01	7.64	0.05	0	0.05	6	0.12	0.07	0.02	0.01	0.05	0	18	3.93	12.66	5.98	66.99	102.3	852.12	535.38	1022.48	715.81	890.36	576.95	992.63	574.66
41.241	0	0.09	0.09	0.04	0.49	0.02	17.33	0.25	4.77	0.98	65.34	94.88	-22.77	85.48	4.77	31.43	0.19	0.01	0.55	0.01	0.98	0.05	0	98.23	9.66	0.07	0	0.21	7.73	0.14	0.08	0.53	0.01	0.08	0	18	6.69	13.14	4.27	67.16	98.11	852.9	536.23	1023.25	719.52	891.73	576.93	989.84	575.6
41.274	0	0.11	0.1	0.06	0.44	0.02	19.71	0.2	4.73	0.56	60.59	91.72	-23.61	78.4	4.73	26.02	0.19	0.02	0.67	0.01	0.56	0.05	0	97.23	15.9	0.09	0	0.27	11.43	0.19	0.16	22.63	0.01	0.07	0	18	12.15	15.55	0.23	69.49	89.15	863.35	541.3	1023.59	717.51	898.55	579.57	987.69	578.49
41.307
41.341
41.374
41.408
41.441
41.474
41.508
41.541
41.574	0	0.37	0.05	0.64	2.82	0.04	62.15	1.95	28.32	0.29	12.85	99.37	-62.12	94.11	28.32	57.01	0.06	0.49	10.29	0.29	0.13	0.09	0	92.17	99.3	0.06	0.01	89.3	13.16	0.17	0.44	0	0.03	0.15	0	18	14.28	8.14	3.41	68.57	104.7	853.59	528.27	1017.05	703.84	885.05	570.98	989.68	567.21
41.608	0	0.15	0.03	0.58	5.08	0.03	61.31	4.11	31.9	0.08	13.69	99.8	-56.9	88.67	31.9	71.86	0.04	0.48	4.61	0.06	0.08	0.08	0	94.45	98.57	0.02	0	49.17	13.12	0.19	0.78	0.01	0.05	0.03	0	18	8.98	11.71	4.54	67.42	104.55	852.78	527.18	1018.86	704.33	886.62	568.78	991.14	566.41
41.641	0	0.12	0.04	0.52	2.89	0.03	56.44	2.37	23.63	0.07	18.56	99.67	-51.99	87.52	23.63	66.74	0.03	0.24	4.18	0.06	0.07	0.05	0	96.42	97.78	0.01	0	33.03	6.56	0.18	0.57	0.55	0.05	0.01	0	18	9.85	12.26	4.85	67.8	105	852.52	527.47	1019.12	705.12	886.68	569.45	991.66	567.18
41.674	0	0.12	0.04	0.51	2.29	0.03	49.13	1.89	17.59	0.08	25.87	99.66	-49.83	83.95	17.59	67.27	0.02	0.16	3.95	0.08	0.06	0.03	0	96.6	96.65	0	0	30.19	4.01	0.21	0.57	25.02	0.06	0.01	0	18	9.77	13.73	4.25	68.2	103.82	852.47	527.41	1019.12	705.03	886.79	570.35	990.52	566.11
41.708	0	0.11	0.04	0.49	1.55	0.03	48.07	1.25	14.31	0.1	26.93	99.41	-47.04	85.69	14.31	60.27	0.01	0.15	2.69	0.1	0.04	0.02	0	96.8	96.16	0	0	19.09	1.32	0.38	0.69	18.4	0.08	0	0	18	7.74	13.05	2.87	68.27	102.97	852.64	527.21	1019.06	704.79	886.14	569.9	988.96	564.45
41.741	0	0.16	0.04	0.51	1.38	0.03	49.8	1.09	12.84	0.13	25.2	99.39	-51.47	86.08	12.84	58.55	0.01	0.16	3.65	0.13	0.04	0.01	0	98.23	97.32	0	0	38.5	0.76	0.34	0.58	1.26	0.08	0	0	18	8.45	12.89	3.43	68.23	104.55	852.08	525.63	1019.59	704.17	885.8	568.73	990.23	563.67
41.775	0	0.32	0.05	0.5	1.22	0.03	54.08	0.95	13.11	0.13	20.92	99.29	-61.99	81.18	13.11	54.95	0.01	0.2	3.93	0.13	0.04	0.01	0	99.83	97.91	0	0	81.62	0.06	0.13	0.1	0.47	0.07	0.01	0	18	9.36	14.69	3.41	67.99	103.22	851.04	523.05	1019.44	703	885.88	566.49	988.98	561.36
41.808	0	0.36	0.06	0.52	1.03	0.03	55.88	0.76	12.65	0.12	19.12	98.95	-62.66	85.61	12.65	50.07	0.01	0.23	3.93	0.12	0.07	0.01	0	99.88	98.47	0	0.01	84.26	0.04	0.1	0.09	0.14	0.06	0.02	0	18	8.5	13.09	1.5	67.85	103.75	850.33	519.63	1019.93	700.95	884	564.41	987.43	556.33
41.841	0	0.43	0.06	0.54	0.84	0.03	55.58	0.59	10.65	0.14	19.42	98.57	-63	84.68	10.65	46.11	0.01	0.25	4.81	0.12	0.14	0.02	0	99.9	98.61	0	0.01	89.19	0.03	0.11	0.09	0.11	0.06	0.03	0	18	7.38	13.45	0.78	67.54	103.36	850.34	517.12	1020.53	698.92	883.96	562.28	986.9	553.02
41.875	0	0.54	0.08	0.57	0.56	0.03	57.79	0.36	8.73	0.22	17.21	96.81	-62.95	79.4	8.73	35.88	0.01	0.29	4.63	0.17	0.22	0.05	0	99.92	99.04	0	0.02	89.89	0.03	0.11	0.08	0.05	0.05	0.06	0	18	9.32	15.25	1.14	67.76	106.18	849.98	513	1022.23	696.41	883.64	560.33	989.25	549.37
41.908	0	0.53	0.08	0.56	0.53	0.03	59.62	0.33	9.47	0.2	15.38	96.06	-62.5	87.1	9.47	33.15	0.01	0.46	4.39	0.19	0.2	0.06	0	99.91	99.02	0	0.03	86.79	0.04	0.12	0.09	0.09	0.06	0.11	0	18	7.55	12.45	2.25	67.47	103.49	849.3	510.86	1022.27	695.58	885.36	556.09	988.56	548.32
41.941	0	0.56	0.1	0.56	0.42	0.03	62.81	0.25	9.58	0.22	12.19	92.99	-61.09	81.01	9.58	25.62	0.01	0.59	4.79	0.22	0.15	0.09	0	99.89	99.03	0	0.04	81.48	0.04	0.14	0.1	3.52	0.06	0.14	0	18	9.53	14.75	2.36	68.01	103.08	849.6	508.02	1023.62	693.84	886.6	554.78	989.27	545.63
41.975	0	0.53	0.12	0.55	0.37	0.03	65.45	0.21	10.43	0.28	9.55	90.03	-59.21	81.57	10.43	20.85	0.01	0.65	4.83	0.28	0.15	0.27	0	99.87	98.87	0	0.03	72.7	0.06	0.17	0.11	33.3	0.06	0.25	0	18	10.19	14.56	2.31	68.19	101.55	849.89	506.54	1024.13	692.05	887.84	555.08	988.69	543.21
42.008	0	0.45	0.13	0.54	0.31	0.03	66.77	0.17	10.37	0.27	8.23	85.8	-55.53	88.5	10.37	15.88	0.01	0.62	4.15	0.27	0.13	0.37	0	99.85	98.15	0	0.03	56.13	0.07	0.17	0.11	14.7	0.06	0.34	0	18	8.73	11.8	2.45	68.12	104.27	850.2	503.85	1024.52	688.71	886.9	552.38	990.48	540.37
42.041	0	0.34	0.14	0.53	0.3	0.03	67.22	0.16	10.71	0.31	7.78	83.93	-50.46	93.22	10.71	14.11	0.01	0.55	5.04	0.31	0.22	0.98	0	99.79	96.58	0	0.02	36.95	0.09	0.18	0.12	5.89	0.06	0.29	0	18	10.21	8.9	2.69	68.95	106.87	850.49	499.3	1026.65	686.24	886.96	548.69	993.17	536.81
42.075	0	0.29	0.14	0.46	0.31	0.03	67.44	0.17	12.46	0.28	7.56	83.32	-49.23	90.36	12.46	13.58	0.02	0.44	3.43	0.28	0.18	0.88	0	99.76	93.22	0	0.01	30.04	0.11	0.21	0.11	0.44	0.05	0.26	0	18	12.48	10.81	3.33	69.64	106.2	852.77	493.37	1031.9	684.08	891.61	543.77	997.18	532.29
42.108	0	0.28	0.14	0.35	0.36	0.03	70.35	0.2	17.34	0.2	4.65	87.08	-51.12	92.53	17.34	13.23	0.02	0.41	2.51	0.2	0.08	0.28	0	99.74	88.82	0	0.01	36.15	0.13	0.21	0.12	0.06	0.04	0.18	0	18	12.79	9.42	4.6	69.94	107.96	853.59	490.69	1034.1	682.42	893.24	541.15	1000.71	530.94
42.142	0	0.32	0.14	0.26	0.38	0.03	70.44	0.22	20.45	0.17	4.56	89.59	-53.81	93.26	20.45	12.26	0.02	0.33	1.63	0.17	0.04	0.08	0	99.67	81.16	0	0	50.85	0.16	0.23	0.12	0.09	0.04	0.14	0	18	13.1	8.86	5.45	69.92	110.44	853.78	487.76	1036.38	682.05	893.91	537.22	1004.12	530.13
42.175	0	0.36	0.15	0.24	0.37	0.03	70.86	0.21	21.09	0.17	4.14	90.06	-55.1	93.06	21.09	10.43	0.02	0.3	1.88	0.17	0.06	0.1	0	99.68	78.89	0	0	58.52	0.18	0.29	0.13	0.08	0.04	0.09	0	18	7.08	9.02	5.79	68.97	111.73	853.85	486.42	1037.66	680.36	894.27	534.65	1005.8	528
42.208	0	0.26	0.15	0.16	0.47	0.03	73.5	0.29	27.68	0.16	1.5	93.86	-52.72	91.55	27.68	11.21	0.03	0.38	2.5	0.16	0.07	0.13	0	99.6	70.49	0	0	51.27	0.23	0.3	0.14	0.12	0.04	0.07	0	18	8.18	10.09	6.11	69.14	111.98	854.03	485.91	1037.73	680.11	894.56	533.64	1006.42	528.39
42.242	0	0.21	0.14	0.13	0.52	0.03	73.23	0.33	30.15	0.13	1.77	94.84	-49.21	90.6	30.15	11.78	0.04	0.44	3.42	0.13	0.11	0.24	0	99.42	64.22	0	0	41.79	0.3	0.35	0.13	0.09	0.04	0.05	0	18	9.96	10.67	5.06	69.49	112.82	855.67	485.65	1038.68	680.25	894.55	533.2	1007.26	528.2
42.275	0	0.16	0.15	0.1	0.55	0.03	72.57	0.34	32.06	0.14	2.43	95.51	-45.42	91.45	32.06	11.07	0.04	0.51	3.73	0.13	0.14	0.32	0	99.32	57.22	0	0	31.06	0.33	0.36	0.13	0.11	0.04	0.04	0	18	8.78	10.15	5.54	69.28	114.36	855.75	484.47	1040.65	680.27	895.28	532.59	1009.51	527.31
42.308	0	0.16	0.14	0.1	0.54	0.03	71.08	0.34	31.25	0.14	3.92	95.17	-44.27	93.71	31.25	11.52	0.05	0.61	3.33	0.11	0.14	0.33	0	99.17	56.21	0	0	27.23	0.41	0.39	0.13	0.01	0.04	0.04	0	18	8.33	8.49	5.76	69.3	114.63	855.92	484.33	1040.63	680.29	895.34	531.13	1009.93	527.82
42.342	0	0.19	0.14	0.1	0.51	0.03	67.33	0.32	28.85	0.17	7.67	93.93	-45.74	93.76	28.85	11.89	0.05	0.76	2.93	0.13	0.17	0.42	0	98.56	54.84	0	0	37.48	0.76	0.55	0.14	0.01	0.04	0.04	0	18	7.15	8.45	5.5	69.06	114.03	856.51	484.82	1040.24	679.83	895.48	530.72	1009.47	527.86
42.375	0	0.21	0.14	0.11	0.48	0.03	65.57	0.29	26.44	0.15	9.43	92.77	-46.87	92.12	26.44	12.49	0.05	0.67	2.33	0.14	0.15	0.36	0	98.66	57.05	0	0	41.28	0.75	0.5	0.13	0.06	0.04	0.04	0	18	7.1	9.7	5.35	68.61	113.82	857.74	486.03	1039.24	678.34	895.6	531.78	1009.37	528.41
42.409	0	0.3	0.13	0.14	0.6	0.03	68.94	0.38	28.7	0.15	6.06	93.65	-54.79	92.28	28.7	16.52	0.04	0.68	2.64	0.15	0.11	0.36	0	98.14	64.83	0	0	67.26	0.95	0.53	0.13	0.91	0.03	0.05	0	18	9	9.6	4.41	68.39	113.96	858.72	487.96	1038.76	679.54	894.95	533.91	1008.84	529.95
42.442	0	0.29	0.12	0.18	0.78	0.03	75.87	0.53	33	0.15	0	95.59	-58.77	92.14	33	20.53	0.04	0.58	3.1	0.15	0.13	0.37	0	98.6	75.29	0	0	70	0.87	0.43	0.12	0.5	0.03	0.05	0	18	10.45	9.69	4.48	68.19	117.01	859.02	488.64	1038.69	679.63	893.69	534.89	1010.64	531.31
42.475	0	0.33	0.11	0.26	0.84	0.03	78.72	0.59	32.7	0.11	0	95.52	-62.29	90.57	32.7	23.42	0.04	0.41	4.14	0.11	0.09	0.23	0	98.72	86.63	0	0	76.35	0.71	0.39	0.11	1.34	0.03	0.04	0	18	10.82	10.69	4.56	67.74	117.39	860.13	489.95	1040.08	680.91	894.88	536.94	1012.18	532.54
42.509	0	0.3	0.1	0.27	1.14	0.03	84	0.86	39.14	0.11	0	97.26	-63.97	90.56	39.14	26.15	0.04	0.33	5.91	0.11	0.06	0.16	0	98.63	91.68	0	0	75.93	0.64	0.35	0.11	1.47	0.03	0.03	0	18	12.63	10.69	4.68	67.76	116.52	861.82	491.28	1040.84	681.78	896.61	538.21	1013.07	534.27
42.542	0	0.17	0.09	0.26	1.59	0.03	87.18	1.3	45.49	0.1	0	98.36	-60.84	89.47	45.49	30.11	0.04	0.26	4.53	0.1	0.05	0.09	0	98.83	93.96	0	0	50.57	0.55	0.31	0.09	1.68	0.03	0.03	0	18	10.93	11.3	6.28	67.65	112.68	862.65	492.68	1042.44	683.22	901.07	539.31	1013.7	535.91
42.575	0	0.11	0.09	0.25	1.67	0.03	88.7	1.39	48.45	0.1	0	98.7	-55.78	93.64	48.45	28.85	0.04	0.19	3.12	0.1	0.03	0.07	0	98.73	94.39	0	0	22.47	0.5	0.29	0.09	3.7	0.03	0.03	0	18	8.54	8.55	6.21	67.73	115.49	864.24	494.59	1045.67	686.18	902.03	541	1017.48	537.84
42.609	0	0.09	0.1	0.24	1.73	0.03	89.65	1.45	50.61	0.08	0	98.9	-53.45	94.24	50.61	27.73	0.04	0.15	1.68	0.08	0.03	0.05	0	98.73	94.2	0	0	7.48	0.39	0.28	0.08	4.67	0.03	0.02	0	18	9.66	8.02	5.33	67.76	115.21	868.08	496.98	1049.94	690.09	905.41	543.52	1020.57	540.08
42.642	0	0.09	0.11	0.24	1.42	0.03	89.96	1.14	49.99	0.08	0	98.85	-52.58	95.42	49.99	22.46	0.04	0.14	0.91	0.08	0.03	0.05	0	98.78	93.08	0	0	3.79	0.37	0.26	0.08	3.74	0.03	0.01	0	18	9.62	6.81	5.56	67.85	115.14	872.14	498.45	1053.32	691.15	909.31	543.89	1024.43	542.05
42.675	0	0.09	0.12	0.21	1.15	0.03	88.96	0.87	48.05	0.08	0	98.65	-50.78	96.19	48.05	17.96	0.04	0.11	0.86	0.08	0.03	0.07	0	98.7	88.22	0	0	2.74	0.36	0.28	0.08	13.11	0.02	0	0	18	9.04	5.86	5.79	67.86	114.54	876.45	500.6	1056.4	691.75	913.46	545.5	1027.99	543.97
42.709	0	0.1	0.13	0.18	0.97	0.03	86.51	0.71	44.79	0.06	0	98.27	-49.04	96.45	44.79	16.32	0.03	0.1	0.72	0.06	0.02	0.05	0	98.82	81.99	0	0	4.24	0.21	0.24	0.07	1.33	0.02	0	0	18	9.21	5.48	6.95	68.13	111.51	879.76	502.35	1057.39	691.28	918.01	545.36	1029.51	546.41
42.742	0	0.11	0.13	0.16	0.83	0.03	83.86	0.58	41.6	0.05	0	97.76	-48.47	95.25	41.6	14.56	0.03	0.11	1.01	0.05	0.02	0.06	0	98.71	76.91	0	0	10.76	0.18	0.24	0.08	4.31	0.02	0	0	18	10.11	7	6.76	68.23	110.42	882.66	502.64	1060.37	692.12	921.32	545.97	1031.74	546.64
42.776	0	0.22	0.13	0.18	0.8	0.03	81.99	0.55	38.16	0.03	0	97.13	-57.85	95.14	38.16	16.91	0.02	0.12	1.74	0.03	0.02	0.05	0	98.99	79.11	0	0	53.97	0.12	0.22	0.09	5.59	0.02	0	0	18	11.46	7.13	6.27	68.23	109.7	886.06	503.64	1062.44	692.3	923.96	546.98	1033.66	547.35
42.809	0	0.27	0.12	0.21	0.88	0.03	83.24	0.63	38.61	0.03	0	97.25	-61.82	94.4	38.61	19.46	0.02	0.15	2.46	0.03	0.03	0.07	0	99.09	84.39	0	0	66.83	0.09	0.22	0.1	1.7	0.02	0	0	12	12.5	7.87	6.77	68.43	110.39	889.36	504.52	1063.18	690.19	926.13	547.11	1036.51	548.69
42.842	0	0.31	0.11	0.24	1.1	0.03	85.85	0.83	41.62	0.04	0	97.84	-65.83	95.36	41.62	23.19	0.02	0.14	5.29	0.03	0.04	0.16	0	99.15	89.61	0	0	81.64	0.09	0.24	0.11	9.65	0.02	0	0	12	13.54	6.88	6.2	68.51	114.64	891.94	505.61	1065.35	690.43	926.03	548.86	1040.66	549.9
42.876	0	0.36	0.12	0.27	1.02	0.04	87.99	0.76	42.61	0.05	0	98.01	-67.51	93.99	42.61	20.04	0.02	0.13	6.79	0.04	0.05	0.29	0	99.19	93.71	0	0.01	86.82	0.06	0.25	0.11	9.12	0.03	0	0	12	12	8.25	7.41	68.35	111.19	891.37	506.27	1066.07	691.66	928.78	550.08	1039.97	550.38
42.909	0	0.4	0.13	0.31	0.79	0.04	86.63	0.55	37.93	0.05	0	97.12	-66.18	93.59	37.93	16.76	0.02	0.11	6.72	0.04	0.05	0.35	0	99.21	95.5	0	0.01	83.71	0.06	0.27	0.11	1.71	0.02	0	0	12	11.43	8.6	7.35	68.34	111.36	891.68	507.34	1066.56	692.83	929.07	551	1040.42	551.38
42.942	0	0.41	0.14	0.35	0.61	0.04	85.32	0.4	33.97	0.05	0	96.04	-63.83	94.45	33.97	13.25	0.02	0.12	6.61	0.05	0.05	0.32	0	99.06	96.54	0	0.02	76.39	0.05	0.3	0.11	3.3	0.02	0	0	12	10.78	7.83	7.25	68.25	112.13	892.26	509.6	1067.49	695.34	929.36	553.12	1041.49	553.61
42.976	0	0.46	0.16	0.35	0.49	0.03	85.15	0.31	32.9	0.09	0	95.41	-64.04	95.47	32.9	7.75	0.03	0.12	5.24	0.09	0.06	0.21	0	98.2	96.64	0	0.02	76.74	0.04	0.47	0.11	3.03	0.02	0	0	12	12	6.76	5.77	68.33	112.26	894.77	511.89	1069.15	698.01	930.05	555.32	1042.31	555.19
43.009	0	0.38	0.17	0.34	0.47	0.03	86.1	0.29	34.36	0.14	0	95.73	-61.07	96.37	34.36	4.72	0.04	0.1	4.4	0.14	0.04	0.12	0	97.67	96.46	0	0.01	61.69	0.04	0.56	0.09	6.42	0.02	0.01	0	12	10.15	5.6	5.1	68.23	112.37	896.46	514.5	1069.94	699.53	930.62	557.39	1042.99	556.76
43.042	0	0.38	0.18	0.34	0.4	0.03	85.07	0.24	32.01	0.28	0	94.85	-59.03	95.94	32.01	2.33	0.04	0.07	4.96	0.28	0.05	0.23	0	97.57	95.52	0	0.01	57.3	0.04	0.79	0.08	1.48	0.02	0.01	0	12	9.99	6.18	4.89	68.22	112.48	897.63	516.08	1070.86	700.58	931.46	559.42	1043.93	557.87
43.076	0	0.36	0.19	0.33	0.34	0.03	81.4	0.2	28.11	0.29	0	92.79	-56	96.39	28.11	1.24	0.04	0.04	3.77	0.29	0.04	0.32	0	97.01	91.99	0	0.01	49.98	0.04	1.36	0.08	2.77	0.02	0.01	0	12	9.47	5.57	4.59	67.75	113.47	898.9	519.46	1071.24	702.61	931.54	562.97	1044.99	560.66
43.109	0	0.25	0.19	0.3	0.33	0.03	79.4	0.19	27.44	0.27	0	92.16	-49.6	96.83	27.44	0.86	0.05	0.03	2.69	0.27	0.03	0.51	0	96.56	88.22	0	0	25.04	0.04	1.55	0.08	1.89	0.02	0	0	12	8.27	4.91	5	67.64	114.15	899.24	522.43	1070.93	704.32	931.58	565.3	1045.72	563.71
43.143	0	0.18	0.19	0.23	0.33	0.03	76.13	0.2	27.52	0.24	0	91.68	-44.54	96.63	27.52	0.95	0.05	0.03	1.16	0.24	0.02	0.38	0	95.67	81.19	0	0	8.23	0.04	2.24	0.06	1.51	0.02	0	0	12	8.68	5.22	5.06	67.49	111.89	899.78	525.09	1070.71	706.96	932.84	566.98	1044.73	566.56
43.176	0	0.16	0.19	0.18	0.35	0.03	74.42	0.22	29.29	0.22	0.58	92.38	-43.1	97.3	29.29	1.22	0.05	0.03	0.98	0.22	0.02	0.26	0	95.09	73.88	0	0	7.98	0.03	2.4	0.06	2.79	0.02	0	0	12	8.43	4.09	5.3	67.47	111.15	900.13	527.02	1070.09	708.17	933.24	567.71	1044.39	568.79
43.209	0	0.14	0.19	0.13	0.35	0.02	70.22	0.22	29.39	0.18	4.78	91.89	-40.16	96.78	29.39	1.34	0.04	0.03	0.66	0.18	0.02	0.09	0	94.15	65.2	0	0	4.53	0.03	2.4	0.05	2.34	0.01	0	0	12	8.65	4.98	5.24	67.59	110.88	901.33	528.56	1071.16	709.71	934.47	569.22	1045.35	570.33
43.243	0	0.15	0.19	0.12	0.33	0.02	65.57	0.21	26.85	0.13	9.43	89.85	-39.15	96.44	26.85	1.55	0.05	0.02	0.53	0.13	0.02	0.03	0	93.62	61.54	0	0	6.85	0.03	3.11	0.04	3.5	0.01	0	0	12	6.34	5.5	4.43	67.47	112.18	902.82	530.62	1071.72	710.47	934.21	570.63	1046.38	571.42
43.276	0	0.18	0.18	0.14	0.3	0.02	64.59	0.18	23.56	0.1	10.41	87.94	-41.19	94.42	23.56	1.7	0.06	0.02	0.54	0.1	0.02	0.02	0	94.5	64.85	0	0	14.41	0.02	2.6	0.04	9.47	0.01	0	0	12	7.01	7.86	4.69	67.47	111.04	903.12	532.15	1071.95	711.84	935.29	572.65	1046.32	572.96
43.309	0	0.23	0.18	0.16	0.25	0.02	60.35	0.15	19.04	0.06	14.65	83.62	-42.72	93.67	19.04	1.76	0.06	0.02	0.6	0.06	0.02	0.01	0	94.58	65.81	0	0	24.61	0.02	2.66	0.04	7.13	0.01	0	0	12	7.48	8.53	3.47	67.45	111.79	903.45	533.22	1072.58	713.86	934.37	574.17	1046.16	573.45
43.343	0	0.34	0.18	0.22	0.23	0.03	58.62	0.13	15.73	0.07	16.38	77.92	-47.75	93.02	15.73	1.99	0.07	0.03	0.8	0.05	0.02	0.02	0	93.29	73.85	0	0	44.08	0.03	2.92	0.03	46.7	0.01	0	0	12	8.11	9.05	2.83	67.75	111.4	903.46	534.31	1071.88	714.7	933.66	575.21	1045.06	574.17
43.376	0	0.46	0.18	0.29	0.19	0.03	58.06	0.1	11.04	0.06	16.94	72.54	-51.08	92.41	11.04	1.68	0.06	0.04	1.13	0.04	0.01	0.03	0	94.38	80.48	0	0	55.72	0.02	2.63	0.03	61.44	0.01	0	0	12	9.91	9.5	3.65	68.65	108.94	903	534.51	1071.14	714.88	934.97	575.58	1043.91	574.98
43.41	0	0.45	0.18	0.35	0.19	0.03	59.49	0.11	11	0.06	15.51	71.33	-50.36	92.65	11	1.68	0.06	0.05	1.89	0.04	0.01	0.04	0	93.68	85.45	0	0	50.25	0.03	2.74	0.03	77.47	0.01	0	0	12	10.04	9.33	2.09	69.08	109.33	902.17	531.95	1075.17	717.98	935.08	575.63	1044.33	571.69
43.443	0	0.37	0.18	0.35	0.21	0.03	63.47	0.12	13.32	0.04	11.53	75.97	-49.05	93.08	13.32	2.11	0.04	0.08	1.95	0.04	0.01	0.02	0	94.34	87.4	0	0	39.44	0.04	2.8	0.03	50.78	0.01	0	0	12	9.55	9.01	2.23	69.3	108.25	903.38	531.77	1075.38	716.6	936.43	575.07	1044.61	571.19
43.476	0	0.35	0.18	0.38	0.26	0.03	69.51	0.15	17.84	0.04	5.49	81.73	-50.71	88.76	17.84	3.08	0.04	0.14	2.96	0.04	0	0.01	0	94.14	92.06	0	0	39.84	0.05	2.71	0.04	7.61	0.01	0	0	12	9.96	11.67	1.59	69.02	108.06	903.52	529.71	1076.32	715.43	936.61	574.1	1044.54	568.63
43.51	0	0.41	0.17	0.4	0.31	0.03	75.84	0.18	21.36	0.04	0	87.8	-55.85	83.92	21.36	5.04	0.02	0.25	3.83	0.04	0.01	0.01	0	96.53	95.23	0	0	53.73	0.06	2.13	0.05	0.38	0.01	0.01	0	12	9.68	13.74	1.26	68.59	108.5	902.12	526.36	1076.8	714.2	935.71	571.24	1044.05	565.39
43.543	0	0.48	0.15	0.38	0.42	0.03	79.63	0.26	26.61	0.04	0	91.92	-61.87	86.66	26.61	8.93	0.02	0.54	4.19	0.04	0.01	0	0	96.99	96.35	0	0	73.67	0.06	1.56	0.05	0.05	0.01	0.01	0	12	8.39	12.65	0.47	68.57	108.57	902.38	525.85	1076.14	712.75	934.78	570.17	1043.18	564.06
43.576	0	0.49	0.13	0.35	0.68	0.03	84.09	0.47	34.29	0.04	0	95.62	-66.79	86.61	34.29	14.53	0.02	1.22	5.07	0.04	0.03	0.01	0	97.4	97.38	0	0.01	87.54	0.06	1.28	0.06	0.01	0.01	0.01	0	12	7.26	12.67	-0.26	68.31	109.99	901.56	524.64	1075.04	711.3	932.47	568.41	1042.3	562.46
43.61	0	0.42	0.11	0.32	1.15	0.03	85.16	0.88	38.99	0.05	0	97.14	-68.82	81.85	38.99	23.93	0.01	2.88	4.06	0.04	0.05	0.01	0	98.2	97.12	0	0.01	88.67	0.05	0.77	0.07	0	0.01	0.01	0	12	7.27	14.47	-0.7	68.34	110.52	899.62	523.71	1073.2	710.14	930	568.32	1040.28	560.93
43.643	0	0.34	0.08	0.3	2.25	0.03	84.78	1.98	43.12	0.06	0	97.97	-70	87.31	43.12	36.82	0.01	5.71	2.89	0.04	0.06	0.01	0	98.44	97.07	0	0.01	87.05	0.05	0.65	0.07	0.01	0.01	0.01	0	12	8.17	12.36	-0.7	68.37	109.41	898.85	523.99	1071.28	709.59	929.17	568.27	1038.36	561.26
43.676	0	0.33	0.06	0.31	3.01	0.03	82.39	2.76	41.33	0.04	0	98.1	-68.8	83.31	41.33	43.69	0.01	9.01	2.74	0.03	0.04	0.01	0	98.71	97.45	0	0.01	82.54	0.05	0.51	0.08	0	0.01	0.01	0	12	9.83	13.96	0	68.31	107.4	897.04	523.8	1068.12	708.04	928.34	568.21	1035.52	561.33
43.71	0	0.4	0.06	0.35	2.85	0.03	79.01	2.52	36.09	0.03	0	98.39	-69.17	81.77	36.09	45.21	0.01	10.67	2.33	0.02	0.03	0	0	99.27	98.44	0	0.01	86.81	0.05	0.34	0.1	0.01	0.02	0.01	0	12	9.59	14.49	-0.68	68.31	108.89	896.27	524.51	1065.97	707.19	925.56	568.74	1034.2	561.45
43.743	0	0.5	0.06	0.39	2.48	0.03	75.39	2.1	30.92	0.03	0	98.27	-68.63	82.5	30.92	44.33	0.01	12.18	2.78	0.02	0.03	0	0	99.29	98.82	0	0.02	90.15	0.05	0.31	0.09	0.01	0.02	0.01	0	12	8.66	14.25	-1.23	68.28	107.05	894.65	525.54	1063.31	706.83	923.94	569.96	1030.64	561.31
43.777	0	0.58	0.06	0.4	2.28	0.03	73.16	1.87	27.93	0.03	1.84	98.16	-68.55	88.35	27.93	43.49	0.01	13.25	3.02	0.02	0.03	0	0	99.36	98.69	0	0.02	93.29	0.08	0.26	0.11	0.01	0.03	0	0	12	8.01	11.87	-0.2	68.26	107.91	892.53	526.25	1060.32	706.01	921.75	570.14	1029.38	562.33
43.81	0	0.62	0.06	0.42	2.21	0.03	70.22	1.78	25.29	0.03	4.78	98.33	-68.95	85.42	25.29	44.64	0.01	13.6	1.87	0.01	0.03	0	0	99.4	98.79	0	0.02	95.26	0.09	0.2	0.11	0	0.03	0.01	0	12	8.84	13.16	0.69	68.43	108.94	891.6	526.97	1058.77	705.59	920.76	571	1029.45	563.58
43.843	0	0.57	0.05	0.43	2.84	0.03	66.84	2.42	24.77	0.03	8.16	99.07	-69.15	85.6	24.77	51.98	0.01	14.36	1.14	0.01	0.03	0	0	99.38	98.65	0	0.02	95.35	0.08	0.18	0.11	0	0.03	0.01	0	12	9.52	13.09	0.95	68.49	108.43	890.78	527.82	1057.56	706.22	920.21	571.66	1028.41	564.75
43.877	0	0.54	0.05	0.41	3.74	0.02	68.81	3.37	28.05	0.02	6.19	99.29	-70.3	87.95	28.05	55.48	0.01	15.83	0.63	0.01	0.02	0	0	99.38	99	0	0.02	95.76	0.11	0.12	0.1	0	0.03	0.01	0	12	7.71	12.06	1.48	68.41	110.14	889.87	527.53	1057.02	705.09	919.09	571.81	1028.96	564.11
43.91	0	0.46	0.04	0.37	5.65	0.02	72.57	5.62	34.22	0.02	2.43	99.56	-71.82	85.99	34.22	61.29	0.01	16.67	0.48	0	0.02	0	0	99.39	99.1	0	0.03	95.81	0.11	0.11	0.1	0	0.03	0.01	0	12	8.11	12.93	1.01	68.35	108.92	890.04	528.67	1056.72	706.2	919.25	572.83	1027.88	564.95
43.943	0	0.36	0.03	0.34	9.46	0.02	74.76	10.55	40.14	0.02	0.24	99.79	-72.71	87.46	40.14	70.48	0	17.99	0.56	0	0.02	0	0	99.35	99.15	0	0.03	93.91	0.12	0.1	0.11	0	0.03	0.01	0	12	7.79	12.29	0.87	68.28	109.68	889.83	528.7	1056.71	706.4	918.62	572.8	1028.03	564.97
43.977	0	0.31	0.03	0.3	15.08	0.03	78.42	18.31	46.88	0.03	0	99.87	-74	85.75	46.88	76.83	0.01	20.34	0.73	0	0.03	0	0	99.49	99.02	0	0.04	93.01	0.1	0.06	0.1	0	0.03	0.02	0	12	5.08	13.03	1.77	68.19	109.76	888.92	528.06	1056.53	705.3	918.84	572.12	1028.31	564.11
44.01	0	0.28	0.03	0.29	18.79	0.03	79.2	23.68	49.46	0.05	0	99.91	-73.89	84.67	49.46	81.31	0.01	21.08	1.35	0	0.05	0	0	99.5	98.98	0	0.04	91.22	0.11	0.06	0.11	0	0.03	0.03	0	12	5.44	13.46	2.6	68.1	106.85	888.31	528.23	1056.42	706.06	920.62	572.38	1027.19	564.63
44.043	0	0.23	0.02	0.26	24.53	0.03	81.58	31.95	54.24	0.09	0	99.94	-73.56	85.44	54.24	85.34	0.01	22.22	2.02	0	0.09	0.02	0	99.49	98.86	0	0.03	86.4	0.17	0.05	0.09	0	0.03	0.02	0	12	6.49	13.15	2.59	68.23	102.44	888.32	527.55	1057.43	706.99	923.31	572.62	1025.35	563.58
44.077	0	0.22	0.02	0.26	23.19	0.03	81.48	30.26	54.29	0.1	0	99.93	-73.37	89.01	54.29	85.25	0.01	20.37	2.78	0	0.1	0.04	0	99.35	98.3	0	0.03	87.78	0.26	0.05	0.08	0.02	0.03	0.03	0	12	10.46	11.54	4.62	69.5	103.68	889.21	523.48	1060.91	705.16	926.53	570.87	1029.77	561.44
44.077	1	0.11	0.14	0.02	0.12	0.04	0.12	0.06	1.28	0.96	99.71	0.33	0	0	0.96	0.34	0.46	0.03	0.91	0.04	0.34	1	0	0.18	0.35	1.86	0.38	0.35	0.28	0.22	1.28	0.58	3.93	0	0		-0.31	91.39	-27.95	50.87	1.72	568.38	777.16	681.83	894.37	615.17	796.48	613.47	796.72
44.11	0	0.21	0.02	0.26	19.27	0.03	81.71	24.82	53.72	0.15	0	99.91	-72.37	87.01	53.72	81.84	0.01	17.78	3.52	0.01	0.15	0.09	0	99.22	97.48	0	0.03	86.41	0.36	0.06	0.09	0.03	0.04	0.04	0	12	11.34	12.49	4.46	69.85	103.36	889.15	518.76	1064.04	703.95	928.18	567.96	1030.94	556.84
44.144	0	0.22	0.03	0.24	17.02	0.03	84	21.8	56.42	0.17	0	99.88	-74.84	79.39	56.42	78.04	0.01	14.81	2.8	0.01	0.17	0.19	0	99.15	96.8	0	0.03	93.83	0.58	0.07	0.11	0.04	0.05	0.06	0	12	11.84	15.26	5.43	69.76	104.72	889.55	515.58	1065.33	701.2	929.25	565	1033.46	554.71
44.177	0	0.23	0.03	0.25	12.44	0.03	82.97	15.15	53.2	0.23	0	99.81	-73.73	75.77	53.2	72.33	0.01	13.05	3.05	0.02	0.23	0.21	0	99.08	95.55	0	0.04	93.91	0.68	0.08	0.11	0.03	0.05	0.08	0	12	12.26	16.3	6.54	70.08	105	889.44	512.31	1066.43	698.16	930.64	563.03	1035.04	551.83
44.21	0	0.27	0.04	0.24	9	0.03	82.32	10.23	50.5	0.42	0	99.64	-72	75.95	50.5	64.3	0.01	12.99	3.62	0.03	0.42	0.28	0	98.94	92.71	0	0.05	92.96	0.74	0.09	0.12	0.03	0.05	0.12	0	12	10.54	16.25	5.87	70.27	104.51	889.1	510.93	1066.79	698.15	930.26	560.58	1034.26	550.24
44.244	0	0.29	0.04	0.23	8.1	0.03	82.24	8.9	49.89	0.45	0	99.51	-71.49	82.39	49.89	60.75	0.01	13.45	3.56	0.03	0.45	0.27	0	98.83	91.06	0	0.06	92.98	1.05	0.09	0.14	0.01	0.06	0.16	0	12	10.65	14.29	5.65	71	105.07	889.63	509.8	1066.17	696.04	929.67	558.84	1034.29	549.1
44.277	0	0.31	0.04	0.21	8.62	0.03	79.75	9.41	47.97	0.66	0	99.53	-69.78	83.94	47.97	61.05	0.01	16.53	3.83	0.03	0.66	0.23	0	98.8	87.33	0	0.07	91.37	1.1	0.1	0.15	0.02	0.06	0.17	0	12	9.8	13.73	5.8	71.08	105.31	890.05	508.46	1066.05	694.09	929.77	556.65	1034.72	547.91
44.31	0	0.35	0.05	0.21	7.96	0.03	77.89	8.44	45.67	0.97	0	99.41	-68.09	79.12	45.67	58.51	0.01	18.47	4.85	0.03	0.97	0.28	0	98.7	84.63	0	0.13	90.63	1.22	0.11	0.16	0.02	0.08	0.24	0	12	12.78	15.34	4.41	71.64	103.49	890.48	507.48	1066.82	695.17	930.16	556.41	1033.2	546.76
44.344	0	0.4	0.05	0.2	9.57	0.03	78.22	10.19	47	1.26	0	99.37	-67.18	74.81	47	57.82	0.02	22.78	5.57	0.06	1.26	0.42	0	98.44	82.47	0	0.14	88.91	1.91	0.16	0.18	0.03	0.11	0.19	0	12	13.04	16.56	4.79	71.43	101.19	890.26	507.05	1066.09	694.63	931.09	555.32	1031.91	546.63
44.377	0	0.32	0.04	0.18	13.07	0.04	77.96	14.81	50.21	2.12	0	99.54	-64.22	81.42	50.21	62.01	0.02	25.61	7.14	0.08	2.12	0.73	0	98.11	78.47	0	0.15	78.77	2.21	0.18	0.21	0.04	0.13	0.16	0	12	12.52	14.61	4.58	71.2	100.61	890.36	507.55	1064.75	693.91	930.47	554.76	1030.77	546.89
44.411	0	0.2	0.05	0.16	9.59	0.04	77.3	10.33	50.04	1.99	0	99.32	-57.22	85.9	50.04	57.92	0.03	19.88	8.86	0.14	1.99	0.71	0	97.46	73.99	0	0.2	57.78	3.21	0.29	0.26	0.75	0.17	0.13	0	12	11.08	12.97	3.6	70.84	100.75	891.59	508.58	1063.87	692.59	929.76	555.05	1030.16	546.68
44.444	0	0.14	0.05	0.13	7.63	0.04	79.85	8.01	53.89	1.75	0	99.02	-53.9	83.29	53.89	53.29	0.04	13.84	9.79	0.28	1.75	0.93	0	96.92	69.45	0	0.17	47.2	3.97	0.41	0.3	14	0.19	0.09	0	12	13.32	13.97	3.35	70.86	102.9	892.04	509.44	1061.98	691.08	927.83	555.95	1030.4	547.74
44.477	0	0.08	0.05	0.12	6.78	0.04	81.29	7.04	56.59	1.03	0	99.19	-48.43	84.04	56.59	53.1	0.04	7.89	9.45	0.41	1.03	0.62	0	96.52	68.37	0	0.13	23.12	4.73	0.5	0.29	19.04	0.19	0.04	0	12	11.43	13.69	3.64	70.56	103.15	893.05	510.8	1060.11	688.49	927.5	556.23	1030.34	548.31
44.511	0	0.08	0.06	0.11	4.32	0.04	79.78	3.91	54.14	0.8	0	98.89	-45.46	83.35	54.14	44.64	0.04	3.66	9.82	0.8	0.58	0.36	0	95.05	65.18	0	0.07	19.87	7.24	0.7	0.35	2.89	0.24	0	0	12	9.59	13.95	3.82	69.56	103	892.74	510.84	1059.69	688.73	927.29	554.44	1030.13	548.85
44.544	0	0.08	0.07	0.13	3.44	0.04	82.11	3.05	54.18	1.12	0	98.91	-46.42	66.68	54.18	40.36	0.04	1.66	8.23	1.12	0.38	0.28	0	95.24	69.58	0	0.04	16.48	6.31	0.82	0.37	1.44	0.22	0	0	12	11.45	18.53	3.34	68.23	101.92	891.78	509.85	1058.27	688.06	926.36	553.55	1028.14	548.08
44.577	0	0.11	0.09	0.15	2.11	0.03	82.51	1.68	49.27	1.07	0	98.48	-49.25	64.8	49.27	31.58	0.04	0.85	6.11	1.07	0.33	0.09	0	95.93	74.19	0	0.04	23.85	5.55	0.66	0.35	0.17	0.2	0	0	12	10.54	18.95	3.84	68.04	102.52	889.22	508.78	1056.83	687.57	924.51	552.82	1026.87	547.16
44.611	0	0.1	0.09	0.16	1.54	0.03	78.69	1.19	42.31	0.72	0	97.66	-48.08	84.18	42.31	30.69	0.04	0.32	3.37	0.72	0.31	0.06	0	97.44	74.13	0	0.02	17.9	3.75	0.6	0.27	0.6	0.17	0	0	12	6.99	13.64	3.2	68.26	104.78	886.21	508.59	1054.21	687.68	919.88	551.08	1024.57	546.55
44.644	0	0.11	0.09	0.2	0.89	0.03	64.9	0.61	26.59	0.42	10.1	94.42	-42.62	79.27	26.59	30.36	0.03	0.12	1.68	0.42	0.19	0.04	0	98.18	73.31	0	0.01	6.19	3.12	0.54	0.19	18.21	0.13	0	0	12	8.46	15.29	4.2	68.6	105.31	885.02	508.01	1054.38	688.51	920	550.88	1025.25	547.31
44.677	0	0.1	0.08	0.22	0.86	0.03	55.98	0.59	19.82	0.24	19.02	96.62	-40.79	77.78	19.82	36.63	0.03	0.07	1.37	0.24	0.14	0.03	0	98.41	74.6	0	0.01	2.75	2.27	0.49	0.16	34.81	0.11	0	0	12	6.61	15.74	3.63	68.19	106.16	884.87	507.86	1055.42	689.41	919.58	550.81	1025.66	546.63
44.711	0	0.09	0.06	0.27	1.01	0.03	48.3	0.73	14.95	0.12	26.7	98.48	-40.29	80.89	14.95	46.48	0.03	0.05	0.95	0.12	0.1	0.02	0	98.78	77.79	0	0.01	0.84	1.98	0.47	0.14	3.79	0.09	0	0	12	4.22	14.79	2.43	67.42	107.83	883.67	506.22	1055.41	689.63	917.09	547.93	1024.88	544.76
44.744	0	0.09	0.05	0.32	1.12	0.03	41.74	0.83	10.37	0.13	33.26	99.19	-40.27	77.66	10.37	54.33	0.03	0.05	0.89	0.06	0.13	0.02	0	98.88	81.44	0	0	1.28	1.48	0.41	0.14	0.17	0.08	0	0	12	3.8	15.77	2	66.94	108.77	881.56	504.22	1054.84	689.45	914.95	546.09	1023.67	542.86
44.778	0	0.08	0.04	0.34	1.61	0.03	34.77	1.33	8.43	0.32	40.23	99.72	-41.32	77.43	8.43	67.63	0.02	0.08	0.83	0.03	0.32	0.01	0	98.89	82.31	0	0.01	6.36	1.25	0.43	0.11	0.02	0.07	0	0	12	3.2	15.84	1.4	66.53	109.76	879.77	502.72	1054.19	688.95	912.74	545.33	1022.41	540.85
44.811	0	0.07	0.03	0.29	1.68	0.03	28.89	1.4	6.05	0.33	46.11	99.79	-39.5	74.72	6.05	71.35	0.02	0.11	0.88	0.02	0.33	0	0	98.91	76.65	0	0	6.43	0.99	0.39	0.09	0.04	0.05	0	0	12	4.71	16.58	0.56	66.55	109.66	876.86	500.81	1052.66	688.88	909.89	544.92	1019.37	538.59
44.844	0	0.07	0.02	0.25	2.32	0.03	22.88	2.11	5.04	0.27	54.24	99.91	-39.58	76.01	5.04	82.32	0.01	0.17	0.69	0.01	0.27	0	0	98.9	72.03	0	0	12.19	0.71	0.35	0.09	0	0.05	0	0	12	3.96	16.23	1.25	66.29	110.05	874.02	498.42	1050.99	687.57	908.02	542.11	1017.95	536.91
44.878	0	0.06	0.02	0.24	2.65	0.02	20.82	2.48	4.45	0.15	58.35	99.94	-39.01	76.62	4.45	86.82	0.01	0.33	0.55	0.01	0.15	0	0	99.14	70.22	0	0	11.63	0.45	0.31	0.06	0.01	0.03	0	0	12	4.9	16.06	0.65	66.49	112.84	871.63	496.77	1049.64	686.89	904.25	541.74	1016.89	535.11
44.911	0	0.06	0.02	0.29	3.09	0.02	24.76	3	6.87	0.12	50.48	99.95	-40.94	76.14	6.87	88.74	0.01	0.68	0.41	0	0.12	0	0	99.23	78.06	0	0	9.43	0.38	0.27	0.05	0.01	0.03	0	0	12	2.78	16.2	0.83	66.53	110.22	869.29	495	1048.86	686.85	904.15	539.31	1014.21	533.27
44.944	0	0.06	0.02	0.32	3.31	0.02	24.78	3.25	6.24	0.11	50.44	99.96	-41.21	75.78	6.24	90.67	0.01	1.47	0.3	0	0.11	0	0	99.44	80.84	0	0	7.9	0.3	0.18	0.04	0.01	0.02	0	0	12	2.69	16.3	0.97	66.61	108.81	866.64	493.29	1047.35	686.4	902.92	537.96	1011.54	531.6
44.978	0	0.06	0.02	0.31	3.66	0.02	23.86	3.64	6.1	0.1	52.28	99.96	-40	81.35	6.1	92.14	0	3.03	0.24	0	0.1	0	0	99.64	79.23	0	0	3.95	0.17	0.08	0.02	0.01	0.01	0	0	12	3.73	14.63	1.34	66.74	107.06	863.83	492.25	1045.25	686.39	901.61	537.43	1008.48	530.88
45.011	0	0.06	0.02	0.31	4.2	0.02	23.49	4.22	5.87	0.08	53.02	99.97	-39.91	80.88	5.87	93.52	0	5.58	0.2	0	0.08	0	0	99.66	79.89	0	0	3.03	0.18	0.07	0.02	0	0.01	0	0	12	2.22	14.79	1.6	66.7	109.01	861.98	491.8	1043.6	685.39	899.12	536.87	1007.93	530.29
45.044	0	0.07	0.02	0.35	4.72	0.02	24.89	4.78	6	0.04	50.22	99.97	-40.83	82.5	6	93.73	0	8.42	0.15	0	0.04	0	0	99.76	83.63	0	0	3	0.13	0.06	0.02	0.01	0.01	0	0	12	3.82	14.25	2.75	66.91	107.25	860.82	491.59	1041.57	684.37	899.34	536.54	1006.44	530.86
45.078	0	0.08	0.02	0.4	5.33	0.02	27.17	5.47	7.08	0.02	47.83	99.97	-42.42	84.64	7.08	94.08	0	10.39	0.12	0	0.02	0	0	99.76	87.73	0	0	4.73	0.09	0.04	0.01	0.01	0.01	0	0	12	3.68	13.47	2.9	66.63	106.88	860.27	491.63	1039.92	682.98	898.53	536.5	1005.25	530.59
45.111	0	0.09	0.02	0.42	6.09	0.02	29.79	6.33	8.86	0.02	45.21	99.97	-44.49	83.07	8.86	93.55	0	12.9	0.14	0	0.02	0	0	99.76	89.92	0	0	9.81	0.11	0.04	0.01	0.01	0.01	0	0	12	5.03	14.05	2.22	66.94	105.88	860.15	491.36	1038.92	682.12	897.95	536.89	1003.58	529.74
45.145	0	0.11	0.02	0.46	6.22	0.02	32.93	6.43	9.85	0.05	42.07	99.96	-46.67	81.58	9.85	91.49	0	14.37	0.26	0	0.05	0	0	99.7	93.71	0	0	14.84	0.11	0.03	0.01	0.01	0.01	0	0	12	6.38	14.56	1.24	67.27	107.51	859.98	491.75	1037.13	680.94	895.38	537.79	1002.57	529.53
45.178	0	0.1	0.02	0.48	5.12	0.02	32.81	5.13	8.72	0.07	42.19	99.95	-45.02	79.36	8.72	89.05	0	12.19	0.36	0	0.07	0	0	99.7	93.9	0	0	8.74	0.13	0.03	0.01	0.01	0.01	0	0	12	7.37	15.27	2.07	67.25	107.19	857.35	491.89	1034.5	681.34	893.58	537.46	1000.55	530.69
45.211	0	0.08	0.02	0.44	4.09	0.02	36.33	4.01	11.21	0.12	38.67	99.93	-44.01	81.97	11.21	84.79	0	7.74	0.53	0	0.12	0.01	0	99.65	92.55	0	0	3.51	0.16	0.04	0.01	0.03	0.01	0	0	12	6.56	14.43	1.42	67.37	108.31	855.88	492.7	1032.09	681.18	890.5	537.78	998.6	531
45.245	0	0.08	0.03	0.42	2.91	0.03	39.36	2.68	11.74	0.11	35.64	99.88	-43.24	89.11	11.74	77.01	0	4.98	0.73	0	0.11	0.01	0	99.55	91.37	0	0	1.36	0.24	0.03	0.01	0.04	0.01	0	0	12	6.96	11.49	1.71	67.45	109.64	852.53	494.3	1029.35	683.46	886.97	539.38	996.44	533.18
45.278	0	0.08	0.04	0.36	1.91	0.02	43.11	1.61	12.88	0.1	31.89	99.69	-42.29	87.41	12.88	65.6	0	2.76	0.58	0	0.1	0.01	0	99.5	86.86	0	0	0.39	0.3	0.03	0.01	0.04	0.01	0	0	12	8.38	12.31	1.26	67.46	111.48	850.95	496.83	1027.26	685.84	883.85	541.99	995.16	535.99
45.311	0	0.09	0.05	0.29	1.26	0.02	44.15	0.96	12.44	0.07	30.85	99.25	-40.72	90.9	12.44	54.6	0	1.7	0.41	0	0.07	0.01	0	99.51	80.28	0	0	0.23	0.34	0.03	0.01	0	0.01	0	0	12	5.71	10.49	2.84	67.42	111.72	849.16	499.62	1023.52	685.44	882.25	542.83	993.92	539.17
45.345	0	0.09	0.06	0.23	1.03	0.02	42.22	0.74	11.62	0.04	32.78	98.89	-38.98	90.2	11.62	49.63	0	1.26	0.28	0	0.04	0.02	0	99.6	73.26	0	0	0.17	0.57	0.03	0.01	0	0.01	0	0	12	5.37	10.9	3.42	67.31	110.29	846.86	503.66	1020.3	688.33	880.69	546.32	990.94	543.29
45.378	0	0.08	0.06	0.18	0.95	0.02	38.35	0.67	11.01	0.02	36.65	98.78	-36.95	89.68	11.01	48.43	0	0.73	0.19	0	0.02	0.01	0	99.6	64.92	0	0	0.14	0.6	0.03	0.01	0.02	0	0	0	12	5.63	11.19	3.07	67.13	110.14	845.97	508.02	1017.84	690.82	878.81	550.98	988.87	546.9
45.412	0	0.08	0.06	0.1	0.88	0.02	30.29	0.61	9.81	0.01	44.71	98.68	-32.67	85.82	9.81	47.43	0	0.4	0.16	0	0.01	0.01	0	99.56	47.51	0	0	0.11	0.87	0.03	0	0.03	0	0	0	12	6.78	13	3.09	66.92	110.11	845.64	512.09	1016.42	693.38	878.03	555.87	988.02	550.61
45.445	0	0.07	0.06	0.07	0.87	0.02	25.82	0.6	9.16	0.01	49.18	98.69	-30.2	85.57	9.16	47.68	0	0.3	0.14	0	0.01	0.01	0	99.47	37.5	0	0	0.11	1.06	0.04	0.01	0.03	0	0	0	12	7.66	13.1	3.66	67.01	110.79	844.69	514.49	1015.48	695.7	877.25	558.26	987.95	553.74
45.478	0	0.07	0.06	0.08	0.77	0.02	23.55	0.51	6.41	0.01	52.91	98.6	-29.43	87.23	6.41	46.82	0	0.24	0.13	0	0.01	0	0	99.47	36.82	0	0	0.16	0.91	0.05	0.01	0.02	0	0	0	12	5.09	12.39	3.49	66.69	110.55	844.44	517.62	1015.07	698	876.89	561.16	987.31	555.92
45.512	0	0.07	0.06	0.07	0.71	0.02	22.53	0.47	5.74	0.01	54.94	98.42	-28.69	83.45	5.74	45.41	0	0.17	0.11	0	0.01	0	0	99.34	34.41	0	0	0.13	0.81	0.06	0.01	0.05	0	0	0	12	8.15	13.91	4.02	66.57	109.3	844.34	519.98	1015.43	701	878.14	564.95	987.27	558.81
45.545	0	0.08	0.07	0.07	0.64	0.02	22.02	0.41	4.67	0.01	55.96	98.11	-28.35	85.82	4.67	43.39	0	0.14	0.1	0	0.01	0	0	99.11	34.27	0	0	0.19	0.83	0.08	0.01	0.01	0	0	0	12	7.44	13	4.3	66.5	111.78	844.63	522.16	1016.42	703.24	877.82	567.37	989.43	561.28
45.578	0	0.08	0.07	0.06	0.53	0.02	21.82	0.32	4.24	0.02	56.36	97.09	-27.26	91.9	4.24	37.97	0	0.08	0.11	0	0.02	0	0	99	30.1	0	0	0.21	0.73	0.09	0.01	0.03	0	0	0	12	6.63	9.85	3.99	66.26	111.44	845.03	523.91	1017.4	706.04	878.29	568.64	989.58	562.92
45.612	0	0.09	0.09	0.06	0.4	0.02	22.7	0.23	4.11	0.02	54.6	94.34	-26.28	91.32	4.11	29.63	0	0.04	0.12	0	0.02	0.01	0	98.72	26.42	0	0	0.16	0.66	0.13	0.01	0.06	0	0	0	12	4.34	10.24	3.63	66.23	110.28	846.97	526.15	1018.63	707.57	880.11	569.76	990.27	564.47
45.645	0	0.11	0.11	0.06	0.3	0.02	24.65	0.16	3.81	0.03	50.7	89.94	-26.18	94.03	3.81	21.98	0	0.03	0.19	0	0.03	0.01	0	98.61	26.38	0	0	0.36	0.64	0.14	0.01	0.13	0	0	0	12	7.49	8.22	3.81	66.01	111.56	847.15	527.68	1020.73	711.71	880.75	572.52	992.18	567.17
45.678	0	0.11	0.12	0.06	0.27	0.02	27.19	0.14	4.81	0.05	47.81	85.91	-26.74	92.27	4.81	17.64	0	0.02	0.3	0	0.05	0.02	0	98.19	28.38	0	0	0.62	0.65	0.18	0.01	0.18	0.01	0	0	12	6.54	9.6	2.91	65.58	112.07	849.25	529.46	1022.41	712.74	881.7	574.89	993.54	567.74
45.712	0	0.12	0.13	0.07	0.25	0.02	30.94	0.13	5.65	0.08	44.06	82.38	-28.11	90.77	5.65	14.46	0	0.01	0.57	0	0.08	0.05	0	98.07	33.58	0	0	1.24	0.49	0.23	0.01	0.19	0.01	0	0	12	4.89	10.57	2.06	65.08	110.55	851.28	531.68	1023.16	713.83	883.12	576.3	993.42	568.85
45.745	0	0.13	0.13	0.07	0.25	0.03	32.03	0.13	5.73	0.13	42.97	83.32	-28.82	90.73	5.73	14.94	0	0.02	1.19	0	0.13	0.08	0	98.41	35.3	0	0	3.14	0.41	0.24	0.01	0.06	0.01	0	0	6	5.31	10.59	2.4	65.11	109.83	852.53	532.38	1023.76	713.9	884.68	576.71	994.29	569.77
45.779	0	0.14	0.13	0.1	0.26	0.03	37.27	0.14	6.24	0.14	37.73	84.58	-31.23	86.54	6.24	15.64	0	0.02	3.21	0.01	0.14	0.08	0	98.87	44.89	0	0	6.92	0.23	0.31	0.01	0.03	0.01	0	0	6	6.25	12.69	2.48	64.77	105.83	853.87	534.12	1024.33	715.68	887.68	577.82	993.34	571.6
45.812	0	0.15	0.12	0.13	0.29	0.03	40.62	0.16	6.75	0.08	34.38	86.87	-33.95	86.64	6.75	18	0	0.02	1.97	0	0.08	0.04	0	98.85	54.15	0	0	6.65	0.17	0.41	0.01	0.04	0.01	0.01	0	6	4.75	12.65	2.16	63.79	105.73	855.79	536.88	1023.51	715.97	887.96	578.15	993.62	574.25
45.845	0	0.16	0.12	0.15	0.34	0.03	45.41	0.19	9.5	0.06	29.59	88.22	-37.16	97.61	9.5	19.69	0	0.02	2.45	0.01	0.06	0.02	0	98.7	59.81	0	0	13.52	0.12	0.47	0.01	0.03	0.01	0.02	0	6	6.5	3.46	-1.57	63.9	95.57	857.91	539.35	1020.28	715.87	889.46	578.67	984.93	574.36
45.879	0	0.17	0.11	0.16	0.36	0.03	44.7	0.21	9.19	0.08	30.3	89.55	-38.09	98.07	9.19	21.73	0	0.03	3.38	0.01	0.08	0.04	0	98.33	61.42	0	0.01	18.68	0.08	0.67	0.01	0.05	0.02	0.05	0	6	6.14	2.36	-3.12	63.67	90.95	856.49	540.59	1020.34	719.03	890.09	580.27	980.92	575.41
45.912	0	0.17	0.12	0.15	0.31	0.03	41.31	0.18	6.83	0.19	33.69	88.08	-35.58	98.12	6.83	20.08	0	0.05	4.91	0.02	0.19	0.12	0	98.14	58.04	0	0.03	16.65	0.08	0.81	0.01	0.32	0.03	0.11	0	0	7.18	-2.22	-7.62	63.82	81.56	860	547.05	1014.38	714.29	891.01	586.13	972.32	579.7
45.945
45.979
46.012
46.045
46.079
46.112
46.146
46.179
46.212
46.246
46.279
46.312
46.346
46.379
46.413
46.446
46.479
46.513
46.546
46.579	0	0.18	0.19	0.1	0.16	0.03	5.54	0.07	6.27	0.04	88.93	4.97	-15.34	89.56	6.27	0.17	0.03	0.01	1.05	0.03	0.04	0.01	0	50.35	46.57	0	0	4.49	0.12	0.3	0.54	0.05	0.01	0.03	0	0	4.64	11.25	3.57	66.6	101.59	871.84	548.89	1030.3	716.57	902.51	589.01	1004	584.4
46.613	0	0.24	0.19	0.29	0.16	0.03	42.2	0.08	6.7	0.03	32.8	49.56	-35.32	90.97	6.7	0.36	0.02	0.01	1.88	0.03	0.03	0	0	86.41	77.96	0	0	7.44	0.04	0.85	0.19	0.14	0.01	0.05	0	0	4.06	10.45	3.22	66.23	101.1	868.05	543.56	1036.2	722.46	903.52	585.8	1004.48	580.26
46.646	0	0.24	0.19	0.31	0.17	0.03	49.21	0.08	7.66	0.03	25.79	58.74	-37.48	91.87	7.66	0.75	0.01	0.01	1.92	0.02	0.03	0	0	90.07	80.73	0	0.01	7.7	0.03	1.07	0.17	0.05	0.01	0.04	0	0	5.42	9.87	5.5	66.46	108.86	867.62	541.27	1039.68	722.79	903.2	584.62	1012.01	581.1
46.679	0	0.25	0.19	0.3	0.17	0.03	53.87	0.08	7.55	0.03	21.13	66.36	-39.07	90.37	7.55	0.99	0.01	0.01	1.69	0.02	0.03	0	0	94.24	79.41	0	0.01	9.36	0.05	1.46	0.15	0.09	0.01	0.04	0	0	8.67	10.81	5.13	66.55	109.62	867.61	540.08	1042.67	725.88	904.06	584.87	1013.6	581
46.713	0	0.27	0.19	0.34	0.18	0.03	61.44	0.09	8.8	0.03	13.56	73.73	-42.48	90.33	8.8	1.01	0.01	0.01	1.81	0.02	0.03	0	0	97.37	84.12	0	0.01	13.8	0.06	1.18	0.11	0.14	0.01	0.03	0	0	7.32	10.83	3.94	66.57	109.76	868.88	540.91	1044.6	728.04	904.57	585.2	1014.26	581.19
46.746	0	0.28	0.19	0.39	0.17	0.03	63.69	0.08	8.06	0.04	11.31	74.68	-44.1	91.24	8.06	1.22	0.01	0.01	1.43	0.02	0.04	0.01	0	98.74	87.64	0	0.01	15.27	0.08	0.97	0.08	0.14	0.01	0.02	0	0	7.28	10.29	3.88	66.57	110.14	869.49	540.58	1045.21	727.78	904.93	584.72	1015	580.93
46.78	0	0.3	0.19	0.42	0.17	0.03	63.26	0.08	6.53	0.04	11.74	73.16	-44.94	92.08	6.53	1.31	0.01	0.01	1.01	0.02	0.04	0.02	0	99.29	89.09	0	0.01	17.36	0.08	0.87	0.06	0.26	0.01	0.02	0	0	5.64	9.74	4.57	66.21	107.43	870.2	540.09	1046.01	727	907.54	583.86	1014.9	580.12
46.813	0	0.29	0.19	0.42	0.16	0.03	61.99	0.08	5.62	0.03	13.01	71.69	-43.85	89.86	5.62	1.34	0.01	0.01	0.97	0.02	0.03	0.02	0	99.27	88.43	0	0.01	14.11	0.07	0.84	0.05	0.2	0.01	0.02	0	0	8.14	11.09	4.9	66.77	105.83	871.04	538.89	1047.58	727.23	909.81	583.38	1015.57	579.63
46.846	0	0.31	0.18	0.48	0.16	0.03	63.08	0.08	4.98	0.01	11.92	70.93	-45.13	86.68	4.98	1.85	0.01	0.02	0.91	0.01	0.01	0.01	0	99.45	92.52	0	0.02	15.9	0.06	0.73	0.05	0.09	0.01	0.02	0	0	6.47	12.64	4.59	66.61	106.31	871.97	537.66	1048.83	726.32	910.46	581.38	1016.72	578.27
46.88	0	0.3	0.18	0.49	0.16	0.03	62.5	0.07	4.41	0.01	12.5	70.11	-44.43	88.83	4.41	2.11	0.01	0.02	0.8	0.01	0.01	0.01	0	99.54	92.61	0	0.01	13	0.05	0.65	0.04	0.12	0.01	0.02	0	0	7.31	11.63	4.61	66.82	104.75	871.95	536.77	1049.23	726.44	911.36	580.56	1016.07	577.57
46.913	0	0.27	0.18	0.45	0.15	0.02	60.09	0.07	3.47	0.02	14.91	68.38	-42.24	91.73	3.47	2.19	0.01	0.02	0.65	0.02	0.01	0	0	99.47	89.73	0	0.01	7.08	0.05	0.61	0.04	0.35	0.01	0.01	0	0	8.02	9.97	4.71	67.29	105.97	872.5	535.78	1049.22	725.01	911.08	579.19	1017.03	577.05
46.946	0	0.28	0.18	0.49	0.17	0.03	65.02	0.08	6.37	0.05	9.98	73.28	-44.18	92.77	6.37	2.42	0.01	0.04	1.29	0.03	0.05	0.05	0	99.52	93.83	0	0.01	9.66	0.06	0.89	0.05	0.11	0.01	0.02	0	0	10.29	9.24	5.07	71.61	107.75	872.38	533.73	1047.63	720.7	909.69	578.47	1017.38	575
46.98	0	0.21	0.18	0.31	0.18	0.03	59.11	0.09	7.64	0.23	15.89	73.99	-38.93	54.24	7.64	3.25	0.01	0.06	1.84	0.05	0.23	0.35	0	98.71	79.99	0	0.01	1.31	0.09	1.32	0.05	0.81	0.01	0.02	0	0	3.32	21.15	-17.36	57.84	71.4	871.88	537.23	1038.77	716.62	910.31	583.9	979.15	564.93
47.013	0	0.22	0.18	0.31	0.17	0.03	57.12	0.08	6	0.38	17.88	71.64	-37.52	98.68	6	2.81	0.01	0.06	3.61	0.08	0.38	0.98	0	98.86	77.88	0	0.02	1.91	0.08	1.42	0.04	0.4	0.01	0.02	0	0	11.93	0.42	3.8	65.46	104.22	873.91	528.64	1042.62	710.3	908.37	571.03	1012.56	568.6
47.046	0	0.21	0.18	0.28	0.2	0.03	61.17	0.1	10.19	0.28	13.83	78.06	-37.93	92.51	10.19	3.6	0.01	0.06	5.26	0.13	0.28	1.7	0	98.94	76.26	0	0.03	4.51	0.1	1.51	0.04	0.53	0.01	0.02	0	0	5.29	9.43	3.17	67.17	106.7	873.7	527.1	1043.98	709.05	907.42	568.41	1014.1	565.96
47.08	0	0.2	0.17	0.25	0.24	0.03	65.94	0.13	14.57	0.19	9.06	83.88	-40.62	90.94	14.57	4.16	0.01	0.06	2.68	0.19	0.04	0.21	0	99.28	77.42	0	0.03	5.5	0.1	1.8	0.04	0.55	0.01	0.02	0	0	9.03	10.47	3.58	67.68	109.92	872.84	525.81	1044.38	709.34	906.01	568.38	1015.91	566.24
47.113	0	0.34	0.17	0.25	0.25	0.03	66.59	0.14	15.39	0.18	8.41	84.85	-50.07	89.07	15.39	4.24	0.01	0.06	1.62	0.18	0.01	0.02	0	99.39	77.34	0	0.03	43.76	0.1	1.99	0.04	0.3	0.01	0.02	0	0	6.96	11.51	2.77	67.41	108.98	872.12	524.16	1044.86	708.74	905.7	567.26	1014.61	563.4
47.147	0	0.32	0.17	0.21	0.27	0.03	68.08	0.16	18.36	0.19	6.92	87.82	-50.68	87.04	18.36	4.49	0.01	0.07	0.81	0.19	0.01	0	0	99.56	73.92	0	0.04	44.98	0.12	2.16	0.03	1.19	0.01	0.01	0	0	5.66	12.48	1.39	66.91	107.92	871.77	523.95	1044.37	709.11	904.65	566.33	1012.49	562.32
47.18	0	0.24	0.17	0.22	0.31	0.03	73.71	0.19	22.54	0.19	1.29	91.03	-48.5	86.03	22.54	4.41	0.01	0.08	0.89	0.19	0.01	0.01	0	99.62	78.28	0	0.04	26.99	0.12	2.23	0.03	0.93	0.01	0.01	0	0	5.48	12.91	0.49	66.81	111.03	870.75	522.88	1042.46	706.87	900.89	565.48	1011.81	560.66
47.213	0	0.21	0.17	0.17	0.23	0.03	59.44	0.13	13.22	0.09	15.56	82.76	-40.72	88.01	13.22	4.42	0.01	0.06	0.91	0.09	0.02	0.01	0	99.64	65.71	0	0.04	14.96	0.12	2.45	0.02	0.9	0.01	0	0	0	6.08	12.03	0.51	66.89	113.35	868.74	521.49	1040.31	705.39	897.62	563.91	1010.9	559.76
47.247	0	0.23	0.18	0.34	0.19	0.03	62.66	0.11	8.6	0.07	12.34	76.72	-41.69	88.66	8.6	3.82	0.01	0.04	1.08	0.07	0.02	0.02	0	99.57	84.01	0	0.02	5.94	0.11	3.2	0.02	6.6	0.01	0	0	0	5.41	11.72	0.1	66.96	112.03	866.07	520.3	1037.86	704.33	895.38	563.16	1007.28	557.81
47.28	0	0.21	0.17	0.33	0.21	0.03	63.68	0.12	10.2	0.06	11.32	79.02	-41.59	89.76	10.2	4.77	0.01	0.05	1.13	0.06	0.04	0.04	0	99.64	83.14	0	0.01	4.74	0.1	3.09	0.02	34.06	0.01	0	0	0	3.72	11.15	0.52	66.86	111.4	863.81	519.46	1034.75	702.18	893.35	561.45	1004.65	556.77
47.313	0	0.23	0.17	0.34	0.19	0.03	59.68	0.1	6.48	0.09	15.32	73.62	-40.5	83.92	6.48	5.03	0.01	0.07	2.13	0.08	0.09	0.09	0	99.63	82.8	0	0.01	5.98	0.11	3.59	0.02	40.86	0.01	0	0	0	4.31	13.74	0.7	67.15	108.75	859.35	517.02	1030.76	700.53	890.67	559.21	999.32	554.42
47.347	0	0.23	0.17	0.31	0.19	0.03	57.96	0.11	6.5	0.11	17.04	73.6	-40.12	80.67	6.5	5.94	0.01	0.09	2.62	0.08	0.11	0.09	0	99.6	79.54	0	0	8.55	0.14	4.26	0.02	13.12	0.02	0	0	0	2.94	14.86	1.27	66.97	105.57	855.77	513.97	1028.35	698.71	889.76	555.81	995.24	551.42
47.38	0	0.22	0.16	0.27	0.22	0.03	57.86	0.13	8.4	0.08	17.14	76.48	-40.91	84.2	8.4	8.17	0.01	0.13	2.42	0.08	0.05	0.05	0	99.61	76.71	0	0	12.61	0.13	3.38	0.02	1.57	0.02	0	0	0	2.49	13.63	0.88	66.94	104.25	853.38	510.74	1026.72	696.25	888.09	553.17	992.18	547.59
47.414	0	0.24	0.14	0.28	0.26	0.03	55.58	0.16	8.04	0.07	19.42	82.57	-43.54	79.94	8.04	13.1	0.01	0.22	0.92	0.07	0.01	0	0	99.59	77.84	0	0	20.47	0.17	3.77	0.02	0.23	0.02	0	0	0	4.68	15.09	2.05	67.38	105.8	850.73	506.98	1025.91	694.35	886.58	550.38	992.26	545.32
47.447	0	0.24	0.12	0.31	0.32	0.03	52.87	0.19	7.39	0.06	22.13	89.21	-45.6	87.42	7.39	20.1	0.01	0.28	0.81	0.06	0.01	0	0	99.52	80.1	0	0	27.72	0.15	2.5	0.01	0.28	0.02	0	0	0	2.45	12.31	2.42	67.08	108.4	849.07	504.13	1025.95	691.8	884.79	548.68	992.98	541.91
47.48	0	0.26	0.1	0.34	0.39	0.02	52.57	0.24	7.83	0.06	22.43	92.54	-48.49	89.92	7.83	25.23	0.01	0.39	0.6	0.06	0.01	0	0	99.45	83.36	0	0	36.33	0.14	2.09	0.01	0.24	0.02	0	0	0	4.49	11.06	1.77	67.22	108.62	847.82	500.92	1027.16	692.07	884.11	546.71	992.46	539.17
47.514	0	0.19	0.08	0.33	0.57	0.02	52.49	0.38	10.34	0.03	22.51	96.21	-47.65	91.24	10.34	33.88	0	0.65	0.66	0.03	0.01	0.01	0	99.69	84.15	0	0	29.04	0.11	1.33	0.02	0.17	0.01	0	0	0	5.03	10.29	2.19	67.18	109.66	847.09	498.11	1027.58	690.75	883.75	543.71	993.22	537.32
47.547	0	0.16	0.07	0.31	0.77	0.03	50.75	0.54	11.98	0.03	24.25	97.85	-46.57	89.88	11.98	41.17	0	0.82	0.79	0.02	0.03	0.01	0	99.67	82.94	0	0	24.17	0.09	0.92	0.02	0.14	0.01	0	0	0	5.24	11.08	2.45	67.04	109.43	847.32	495.94	1028.8	689.14	884.87	542.66	994.02	534.98
47.58	0	0.14	0.06	0.34	0.95	0.03	54.31	0.7	14.61	0.04	20.69	98.36	-47.82	89.88	14.61	44.6	0	1.01	1.09	0.01	0.04	0.01	0	99.71	87.14	0	0	23.32	0.08	0.72	0.02	0.04	0.01	0	0	0	5.93	11.08	3.51	66.85	110.85	847.84	492.77	1030.79	687.29	886.31	539.72	996.96	533.07
47.614	0	0.13	0.05	0.37	1.15	0.03	52.35	0.88	14.06	0.06	22.65	98.97	-47.22	89.45	14.06	50.4	0	1.62	1.48	0	0.06	0.01	0	99.7	89.27	0	0	19.86	0.07	0.46	0.02	0.02	0.01	0	0	0	7.04	11.31	3.5	67.02	110.69	846.7	487.8	1034.58	687.81	887.76	536.93	998.15	528.72
47.647	0	0.14	0.05	0.36	1.43	0.03	52.4	1.14	15.57	0.1	22.6	99.25	-49.83	88.19	15.57	54.38	0	2.58	1.55	0	0.1	0.02	0	99.73	89.22	0	0	29.84	0.07	0.38	0.02	0.01	0.01	0	0	0	4.29	11.95	3.65	66.72	112.65	847.11	486.03	1035.97	686.47	887.84	534.2	1000.26	527.06
47.68	0	0.18	0.05	0.34	1.45	0.03	56.98	1.15	18.85	0.16	18.02	99.01	-53.41	90.38	18.85	50.97	0	3.04	1.62	0	0.16	0.03	0	99.7	88.27	0	0	43.22	0.08	0.27	0.02	0.02	0.02	0.01	0	0	4.79	10.8	4.62	66.8	112.78	848.46	484.34	1039.69	687.37	891.11	532.69	1003.73	526.68
47.714	0	0.14	0.06	0.27	1.7	0.03	61.27	1.39	23.98	0.26	13.73	98.88	-51.38	91.8	23.98	49.52	0	4.1	1.31	0	0.26	0.05	0	99.58	84.67	0	0	32.2	0.07	0.16	0.04	0.02	0.02	0.01	0	0	3.93	9.93	4.57	66.74	114.86	850.1	483.57	1042.01	686.53	892.06	532.67	1006.7	525.57
47.747	0	0.09	0.05	0.18	2.16	0.03	59.2	1.86	27.46	0.15	15.8	99.07	-45.8	93.82	27.46	52.03	0.01	5.11	0.86	0	0.15	0.03	0	99.45	74.22	0	0	14.35	0.1	0.16	0.04	0.04	0.02	0	0	0	1.03	8.4	4.65	66.63	115.34	851.76	483.75	1042.87	686.19	893.05	529.86	1008.33	526.2
47.781	0	0.07	0.05	0.12	2.65	0.02	53.86	2.36	28.85	0.05	21.14	99.26	-40.71	92.34	28.85	55.29	0.01	6.45	0.43	0	0.05	0.02	0	99.01	63.33	0	0	1.63	0.14	0.11	0.04	0.04	0.02	0	0	0	2.39	9.55	3.43	66.69	117.14	853.91	484.53	1045.53	687.8	893.56	532.05	1010.56	526.39
47.814	0	0.07	0.04	0.1	3.49	0.02	51.34	3.25	30.14	0.04	23.66	99.43	-39.85	91.71	30.14	58.79	0	9.53	0.39	0	0.04	0.01	0	98.69	58.76	0	0	1.58	0.13	0.09	0.05	0.02	0.02	0	0	0	3.2	9.98	3.27	66.63	116.19	854.65	484.11	1047.19	688.43	895.12	532.71	1011.09	525.73
47.847	0	0.06	0.04	0.07	4.17	0.02	44.19	3.98	30.02	0.03	30.81	99.53	-36.83	92.34	30.02	61.39	0.01	12.09	0.35	0	0.03	0.01	0	98.68	45.82	0	0	1.42	0.12	0.08	0.05	0.02	0.02	0	0	0	2.42	9.55	2.57	66.53	116.2	855.8	484.54	1048.02	688.8	895.45	532.69	1011.44	525.65
47.881	0	0.07	0.04	0.06	4.05	0.02	38.59	3.82	27.11	0.03	36.41	99.58	-35.52	91.11	27.11	62.74	0.01	12.65	0.39	0	0.03	0.01	0	98.52	42.01	0	0	2.73	0.12	0.06	0.05	0.03	0.01	0	0	0	3.32	10.37	2.7	66.53	116.51	856.72	484.05	1049.47	689.03	896.63	532.51	1012.94	525.6
47.914	0	0.05	0.03	0.04	4.28	0.02	32.1	4.2	27.39	0.04	42.9	99.72	-33.2	89.61	27.39	68.28	0.01	9.2	0.46	0	0.04	0.02	0	98.36	31.27	0	0	3.41	0.12	0.06	0.05	0.24	0.01	0	0	0	3.3	11.23	3.87	66.26	115.21	858.18	485.22	1049.97	689.47	899.25	531.83	1014.4	528.03
47.947	0	0.04	0.03	0.04	5.74	0.02	27.52	6.08	27.02	0.06	47.48	99.88	-32.6	91.19	27.02	78.41	0.01	8.83	0.59	0	0.06	0.03	0	98.43	29.18	0	0	3.42	0.13	0.06	0.05	0.64	0.01	0	0	0	5.88	10.32	3.24	66.72	115.07	860.21	486.39	1049.84	689.5	899.66	532.59	1014.69	529.42
47.981	0	0.04	0.03	0.05	5.45	0.03	30.23	5.83	27.56	0.07	44.77	99.89	-33.86	90.78	27.56	79.67	0.01	5.92	0.78	0	0.07	0.06	0	98.75	35.16	0	0	2.23	0.14	0.06	0.05	0.47	0.01	0	0	0	5.91	10.56	3.43	66.61	116.32	862.68	488.12	1050.24	688.32	900.68	534.38	1016.94	530.77
48.014	0	0.03	0.02	0.07	6.27	0.03	37.49	7.02	30.54	0.06	37.51	99.92	-37.49	93.35	30.54	83.12	0.01	4.29	1.03	0	0.06	0.1	0	98.77	48.52	0	0	2.21	0.14	0.07	0.04	0.38	0.01	0	0	0	5.86	8.79	3.26	66.43	116.07	864.32	490.05	1049.4	688.07	900.98	534.75	1017.04	532.66
48.047	0	0.04	0.03	0.11	6.09	0.03	47.26	6.84	32.72	0.06	27.74	99.91	-41.5	90.97	32.72	81.54	0.01	3	1.45	0.01	0.06	0.14	0	98.96	62.83	0	0	3.76	0.14	0.07	0.03	0.43	0.01	0	0	0	6.25	10.45	3.82	66.12	114.9	865.75	491.62	1049.93	688.19	903.09	536.79	1017.95	534.07
48.081	0	0.04	0.03	0.12	5.48	0.03	48.83	6.06	33.42	0.04	26.17	99.88	-41.95	91.6	33.42	78.82	0.01	1.85	1.53	0.01	0.04	0.09	0	98.33	63.85	0	0	5.17	0.19	0.1	0.03	0.66	0.01	0	0	0	6.61	10.05	2.66	65.7	111.41	867.6	493.27	1048.42	687.24	903.9	537.49	1015.27	534.36
48.114	0	0.04	0.03	0.12	4.67	0.03	47.72	5.01	32.2	0.03	27.28	99.85	-42.57	93.52	32.2	76.08	0.01	0.98	1.22	0.01	0.03	0.05	0	97.92	63.3	0	0	9.66	0.18	0.12	0.04	0.27	0.01	0	0	0	5.73	8.65	4.53	65.8	116.54	868.47	494.82	1049.82	687.38	904.19	539.18	1020.71	537.28
48.148	0	0.04	0.03	0.1	3.87	0.03	47.92	3.98	33.85	0.02	27.08	99.68	-41.33	93.67	33.85	69.11	0.01	0.49	0.77	0.01	0.02	0.03	0	95.78	59.8	0	0	8.38	0.21	0.18	0.03	0.46	0.01	0	0	0	6.16	8.53	4.72	65.66	117.33	869.63	496.49	1051.59	689.9	905.45	540.61	1022.78	539.64
48.181	0	0.06	0.05	0.11	2.1	0.03	43.34	1.86	27.21	0.02	31.66	99.05	-39.43	92.81	27.21	57.03	0.01	0.34	0.76	0.01	0.02	0.04	0	94.17	59.73	0	0	9.22	0.21	0.25	0.03	0.37	0.01	0	0	0	5.93	9.21	5.13	65.48	116.46	871.08	498.8	1053.08	692.13	907.72	542.72	1024.18	542.14
48.214	0	0.1	0.08	0.11	0.91	0.02	45.71	0.66	23.21	0.03	29.29	94.67	-40.06	95.59	23.21	35.85	0.01	0.17	0.65	0.02	0.03	0.04	0	93.3	58.13	0	0	18.64	0.18	0.28	0.03	0.65	0.01	0	0	0	7.06	6.62	4.98	65.52	116.15	874.53	501.25	1056.79	695.46	911.23	545.22	1027.38	544.83
48.248	0	0.15	0.1	0.12	0.54	0.02	44.61	0.34	18.31	0.02	30.39	88.54	-40.91	97.14	18.31	24.94	0	0.13	0.6	0.01	0.02	0.03	0	93.83	56.31	0	0	28.2	0.12	0.33	0.03	1.59	0.01	0	0	0	8.98	4.38	4.47	65.7	116.51	880.3	504.89	1062.26	699.29	916.17	549.61	1032.68	548.35
48.281	0	0.2	0.13	0.1	0.37	0.02	40.21	0.21	15.29	0.02	34.79	78.46	-40.83	97.34	15.29	16.73	0	0.09	0.61	0.01	0.02	0.03	0	92.69	49.74	0	0	39.17	0.11	0.39	0.03	5.11	0.01	0	0	0	7.91	4	4.79	65.21	114.74	884.06	506.74	1066.49	701.75	921.28	550.85	1036.02	550.25
48.314	0	0.21	0.14	0.08	0.31	0.03	39.85	0.18	15.18	0.04	35.15	76.52	-39.57	96.75	15.18	11.95	0.01	0.06	0.84	0.02	0.04	0.05	0	92.85	44.23	0	0	39.44	0.08	0.56	0.04	1.63	0.01	0.01	0	0	8.34	5.03	4.55	64.9	115.31	887.62	508.95	1069.87	704.05	924.28	552.85	1039.59	552.62
48.348	0	0.17	0.15	0.07	0.29	0.03	36.95	0.16	15.86	0.05	38.05	73.79	-34.44	97.15	15.86	8.95	0.01	0.05	1.14	0.03	0.05	0.11	0	90.36	40.28	0	0	24.69	0.08	1.01	0.05	1.41	0.01	0.01	0	0	8.7	4.35	4.45	65.01	115.77	891.89	511.58	1073.85	706.32	928.09	555.68	1043.86	555.18
48.381	0	0.13	0.16	0.06	0.3	0.03	38.35	0.17	18.84	0.13	36.65	77.27	-30.87	96.83	18.84	7.12	0.01	0.04	1.58	0.04	0.13	0.27	0	89.72	36.23	0	0	11.87	0.08	1.18	0.05	3.81	0.01	0.01	0	0	7.55	4.9	4.32	65.29	113.83	896.99	515.09	1077.93	708.93	933.49	558.31	1047.32	558.15
48.415	0	0.12	0.16	0.06	0.34	0.03	38.53	0.2	22.52	0.14	36.47	78.33	-29.41	97.38	22.52	6.92	0.01	0.04	2.11	0.06	0.14	0.38	0	86.81	35.61	0	0	7.89	0.09	2.01	0.06	3.89	0.01	0.01	0	0	7.84	3.93	4.69	65.72	113.87	900.09	517.8	1080.17	710.57	936.45	560.73	1050.32	561.07
48.448	0	0.12	0.17	0.06	0.36	0.03	40.68	0.23	25.98	0.11	34.32	79	-30.02	96.48	25.98	5.43	0.01	0.05	2.03	0.08	0.11	0.47	0	83.84	39.32	0	0	7.72	0.1	3.18	0.07	1.74	0.01	0.01	0	0	7.36	5.45	4.54	65.63	113.51	901.72	519.39	1081.95	712.07	938.22	562.78	1051.73	562.18
48.481	0	0.11	0.17	0.06	0.42	0.03	47.05	0.29	31.54	0.12	27.95	84.74	-31.57	96.57	31.54	4.62	0.01	0.05	2.38	0.12	0.1	0.6	0	83.13	40.94	0	0	9.08	0.1	3.87	0.08	1.63	0.01	0.01	0	0	7.56	5.3	4.68	65.18	113.86	904.65	523.42	1083.4	714.6	940.38	565.96	1054.23	566.45
48.515	0	0.1	0.17	0.04	0.52	0.03	37.44	0.41	38.25	0.26	37.56	78.75	-28.45	96.95	38.25	3.95	0.02	0.06	2.84	0.26	0.09	0.59	0	71.39	36.19	0	0	12.04	0.1	6.16	0.12	1.16	0.01	0.01	0	0	6.58	4.71	4.67	64.29	113.1	907.07	527.91	1083.95	716.91	942.19	569.58	1055.29	570.4
48.548	0	0.1	0.18	0.04	0.63	0.03	32.21	0.59	45.12	0.34	42.79	73.77	-26.95	97.6	45.12	3.07	0.02	0.06	2.34	0.34	0.09	0.59	0	61.08	36.18	0	0	13.08	0.1	8.84	0.14	0.7	0.01	0.01	0	0	4.79	3.47	4.41	63.87	112.52	908.72	529.44	1084.89	717.39	943.5	570.69	1056.03	571.09
48.581	0	0.09	0.18	0.04	0.75	0.03	34.63	0.78	50.56	0.31	40.37	76.75	-28.44	97.87	50.56	2.88	0.03	0.06	2.36	0.31	0.11	0.54	0	57.63	38.61	0	0	16.87	0.1	10.13	0.15	1.22	0.01	0.01	0	0	6.3	2.87	4.59	63.85	112.31	909.46	531.19	1084.64	718.56	944	571.97	1056.3	573.38
48.615	0	0.1	0.18	0.05	0.87	0.03	44.38	1.12	55.16	0.31	30.62	83.82	-33.28	97.51	55.16	2.63	0.04	0.07	2.15	0.31	0.08	0.25	0	58.64	46.56	0	0	23.51	0.09	14.65	0.15	1.97	0.01	0.01	0	0	8.19	3.66	4.92	64.22	112.33	910.76	532.21	1086.36	720.66	945.82	572.82	1058.11	575.48
48.648	0	0.12	0.18	0.06	0.95	0.03	51.08	1.27	58.01	0.28	23.92	86.63	-38.2	97.94	58.01	2.41	0.04	0.09	1.81	0.28	0.07	0.12	0	58.58	54.39	0	0	33.73	0.09	14.94	0.16	1.52	0.01	0	0	0	8.77	2.69	4.09	64.56	112.39	911.8	532.31	1088.3	722.33	946.53	573.48	1058.9	575.26
48.681	0	0.21	0.18	0.09	0.87	0.03	56.42	1.16	55.89	0.27	18.58	91.54	-46.73	97.52	55.89	1.99	0.04	0.09	2.66	0.27	0.04	0.07	0	59.74	67.08	0	0	60.34	0.08	15.35	0.18	0.45	0.01	0	0	0	8.57	3.64	4.18	65.07	110.96	913.09	532.77	1088.09	721.3	947.84	573.25	1058.78	575.49
48.715	0	0.34	0.18	0.14	0.77	0.03	60.69	1.16	51.96	0.27	14.31	95.55	-53.48	97.52	51.96	2.07	0.04	0.1	3.43	0.27	0.02	0.04	0	61.94	79.54	0	0	79.54	0.08	19.13	0.23	0.72	0.01	0	0	0	8.63	3.65	3.39	65.94	111.88	915.82	533.6	1089.25	721.17	948.68	572.79	1060.52	576.25
48.748	0	0.47	0.18	0.21	0.62	0.03	59.91	0.9	44.9	0.2	15.09	96.46	-56.83	96.64	44.9	2.48	0.03	0.14	3.73	0.2	0.01	0.02	0	64.42	88.09	0	0	89.57	0.07	19.71	0.25	2.09	0.01	0	0	0	9.73	5.2	2.98	66.62	114.23	916.2	532.92	1090.16	720.99	947.86	573.07	1062.06	575.69
48.782	0	0.59	0.18	0.28	0.5	0.03	57.07	0.82	38.41	0.14	17.93	96.33	-58.69	96.22	38.41	2.73	0.04	0.19	3.31	0.14	0.01	0.01	0	66.06	93.33	0	0	95.6	0.08	23.51	0.3	1.38	0.01	0	0	0	10.14	5.81	3.08	66.99	113.95	917.21	532.66	1090.58	720.22	948.81	572.6	1062.72	575.56
48.815	0	0.71	0.18	0.37	0.36	0.03	50.29	0.5	28.58	0.12	24.71	92.64	-58.08	95.84	28.58	2.74	0.03	0.22	2.72	0.12	0.01	0.01	0	68.34	96.27	0	0	95.27	0.08	21.27	0.32	0.97	0.01	0	0	0	8.51	6.31	2.7	67.23	112.07	918.18	533.15	1090.27	719.48	949.74	572.09	1061.76	575.25
48.848	0	0.78	0.18	0.44	0.28	0.03	44.2	0.37	20.31	0.09	30.8	87.7	-56.85	96.69	20.31	2.77	0.03	0.26	1.91	0.09	0	0.01	0	70.48	97.47	0	0	92.15	0.08	22.46	0.32	2.26	0.01	0	0	0	5.22	5.13	2.47	66.85	111.75	918.28	534.59	1088.35	717.94	948.76	572.33	1060.47	575.49
48.882	0	0.77	0.18	0.5	0.23	0.03	41.49	0.35	14.68	0.07	33.51	82.84	-55.13	94.55	14.68	2.87	0.02	0.31	1.39	0.07	0.01	0.01	0	73.02	98.24	0	0.01	84.65	0.08	26.74	0.36	1.9	0.01	0	0	0	6.38	7.74	2.88	66.94	110.99	917.17	535.25	1086.29	717.45	947.95	573.5	1058.91	576.14
48.915	0	0.63	0.18	0.54	0.2	0.03	36.54	0.33	10.08	0.05	38.46	77.37	-49.78	95.25	10.08	3.14	0.02	0.32	1.26	0.05	0	0.01	0	73	98.55	0	0	65.43	0.1	29.6	0.35	2.84	0.01	0	0	0	7.84	7	3.12	67.29	111.44	916.24	536.12	1083.72	716.77	946.19	573.91	1057.57	577.44
48.948	0	0.49	0.18	0.55	0.2	0.03	33.96	0.41	8.91	0.05	41.04	75.49	-45.33	97.25	8.91	3.76	0.02	0.38	1.4	0.05	0.01	0.02	0	72.08	98.42	0	0	48.98	0.09	35.35	0.36	1.2	0.01	0	0	0	6.88	4.17	2.32	67.3	112.24	916.11	537.63	1081.64	715.98	943.93	575.01	1056.13	577.87
48.982	0	0.46	0.17	0.55	0.2	0.03	30.43	0.51	8.2	0.05	44.57	73.77	-43.46	96.86	8.2	5.14	0.02	0.35	1.65	0.05	0.01	0.03	0	70.18	98	0	0	45.31	0.09	39.64	0.39	1.35	0.01	0	0	0	8.26	4.85	1.59	67.26	114.49	916.85	539.49	1080.24	715.31	941.85	577.73	1056.34	578.94
49.015	0	0.54	0.17	0.55	0.2	0.03	30.59	0.56	7.93	0.04	44.41	73.18	-45.9	96.12	7.93	5.96	0.02	0.29	2.1	0.04	0.01	0.04	0	70.76	97.9	0	0	56.33	0.08	41.38	0.43	0.24	0.01	0	0	0	6.54	5.95	2.39	66.63	114.77	914.43	541.17	1076.76	714.82	939.49	578.9	1054.25	580.54
49.048	0	0.57	0.16	0.55	0.21	0.03	31.45	0.66	7.39	0.03	43.55	72.13	-47.94	97.28	7.39	7.53	0.01	0.27	1.61	0.03	0.01	0.04	0	72.64	97.64	0	0	62.25	0.08	44.49	0.55	0.04	0.01	0	0	0	6.45	4.12	1.49	66	111.52	913.84	542.51	1076.16	716.83	939.68	579.68	1051.18	581.71
49.082	0	0.51	0.15	0.54	0.23	0.03	35.51	0.74	7.31	0.03	39.49	74.22	-48.33	97.6	7.31	9.68	0.01	0.29	1.06	0.03	0.01	0.02	0	77.19	96.81	0	0	56.92	0.07	45	0.64	0.05	0.01	0	0	0	4.61	3.48	1.82	65.3	111.83	913.21	543.89	1075.39	717.83	939.1	580.55	1050.91	582.63
49.115	0	0.54	0.14	0.54	0.24	0.03	31.73	0.83	6.72	0.03	43.27	76.92	-48.79	97.22	6.72	11.66	0.01	0.3	0.75	0.03	0.01	0.01	0	75.25	96.66	0	0	61.99	0.07	46.58	0.67	0.03	0.01	0	0	0	3.82	4.23	1.65	65	110.4	912.58	544.38	1075.43	719.04	939.38	581	1049.76	582.99
49.149	0	0.43	0.13	0.53	0.27	0.02	27.71	1.24	6.51	0.02	47.29	81.23	-45.83	98.08	6.51	15.67	0.01	0.32	0.53	0.02	0.01	0.01	0	73.36	95.9	0	0	52.44	0.07	52.53	0.77	0.03	0.01	0	0	0	3.55	2.34	2.09	64.86	110.63	911.2	544.45	1074.76	719.93	938.59	580.85	1049.19	583.33
49.182	0	0.47	0.12	0.52	0.29	0.02	25.69	1.61	6.31	0.02	49.31	83.87	-47.34	98.2	6.31	18.2	0.01	0.37	0.51	0.02	0.01	0	0	72.47	95.65	0	0	60.76	0.07	56.34	0.66	0.03	0.01	0	0	0	1.88	1.99	1.69	64.48	111.35	910.18	543.93	1075.44	720.47	937.72	580.26	1049.03	583.34
49.215	0	0.52	0.11	0.53	0.32	0.03	24.5	1.59	5.77	0.02	51	87.41	-49.64	98.49	5.77	21.85	0.01	0.4	0.72	0.02	0.01	0	0	72.86	95.6	0	0	71.23	0.07	52.94	0.63	0.01	0.01	0	0	0	1.54	1.12	1.68	64.51	112.3	909.62	542.99	1076.49	721.2	937.47	579.63	1049.73	582.63
49.249	0	0.54	0.11	0.51	0.33	0.03	22.85	1.9	6.18	0.02	54.3	87.21	-49.45	98.27	6.18	22.13	0.01	0.6	1	0.02	0.01	0	0	71.01	95.1	0	0	73.82	0.07	56.42	0.54	0.01	0.01	0	0	0	3.96	1.79	1.67	64.67	114.16	908.32	541.68	1076.89	722.28	936.1	579.4	1050.23	582.03
49.282	0	0.54	0.1	0.48	0.38	0.03	21.09	2.23	6.37	0.01	57.82	88.43	-49.85	98.23	6.37	25.73	0.01	0.78	1.15	0.01	0.01	0	0	70.77	92.92	0	0	78.21	0.06	56.39	0.51	0.02	0.01	0	0	0	3.9	1.92	1.38	64.53	114.64	907.97	541.2	1077.75	723.19	935.85	579.53	1050.47	581.37
49.315	0	0.55	0.1	0.47	0.41	0.03	22.57	2.76	7.1	0.02	54.86	89.6	-51.26	97.83	7.1	27.35	0.01	0.92	1.55	0.02	0.01	0	0	72.26	92.79	0	0	82.32	0.05	59.15	0.49	0.02	0.01	0	0	0	4.03	2.95	1.2	64.6	113.28	907.2	541.71	1077.42	724.54	935.83	580.34	1049.11	581.55
49.349	0	0.57	0.09	0.48	0.44	0.03	18.78	3.58	7	0.02	62.44	91.21	-50.83	97.43	7	29.17	0.01	1.12	1.43	0.02	0.01	0	0	68.43	93.27	0	0	85.57	0.04	63.67	0.48	0.03	0.01	0	0	0	3.81	3.83	1.03	64.52	113.82	906.64	541.54	1077.89	725.04	935.39	580.09	1049.19	582.26
49.382	0	0.59	0.09	0.48	0.49	0.03	19.43	3.98	7.29	0.02	61.14	92.54	-52.58	97.1	7.29	31.33	0.01	1.52	1.07	0.02	0.01	0	0	69.68	93.33	0	0	90.25	0.04	63.45	0.49	0.02	0.01	0	0	0	4.07	4.45	1.18	64.4	114.82	905.37	541.11	1077.4	725.89	934.16	580.2	1048.97	581.4
49.416	0	0.66	0.09	0.5	0.46	0.03	19.83	3.36	7.47	0.02	60.33	92.1	-53.39	96.53	7.47	28.97	0.01	1.62	1.15	0.02	0.01	0	0	68.72	94.92	0	0	93.63	0.02	61.3	0.54	0.07	0.01	0	0	0	6.13	5.37	1.94	64.76	113.29	903.69	539.69	1078.14	728.02	935.14	579.46	1048.41	580.9
49.449	0	0.68	0.1	0.51	0.43	0.03	25.21	2.99	8.24	0.03	49.79	91.03	-54.88	97.13	8.24	26.13	0.01	1.62	1.24	0.03	0.01	0	0	72.57	96.04	0	0	92.65	0.02	60.47	0.6	0.17	0.01	0	0	0	8.48	4.4	2.76	65.23	114.53	902.45	538.68	1078.58	729.09	934.83	578.99	1049.34	581.46
49.482	0	0.71	0.11	0.51	0.38	0.03	32.12	2.88	8.98	0.03	42.88	88.72	-56.57	97.97	8.98	22.47	0.01	1.49	1.33	0.03	0.01	0	0	76.98	96.53	0	0	92.33	0.02	62.59	0.58	0.13	0.01	0	0	0	8.76	2.62	3.06	65.16	116.06	901.38	537.3	1079.31	729.58	934.16	577.93	1050.18	580.81
49.516	0	0.71	0.12	0.52	0.37	0.03	43.83	2.31	10.51	0.03	31.17	87.61	-59.13	97.79	10.51	19.89	0.01	1.25	1.76	0.03	0.01	0.01	0	83.76	97.78	0	0.01	91.39	0.01	58.5	0.5	0.13	0.01	0	0	0	9.08	3.06	3.5	65.57	113.63	901.36	536.5	1080.97	730.73	936.54	577.81	1050.15	580.23
49.549	0	0.69	0.13	0.52	0.32	0.03	49.79	2.11	11.65	0.03	25.21	83.33	-58.76	98.3	11.65	15.29	0.01	1.04	2.05	0.03	0.01	0.01	0	85.7	98.07	0	0.01	86.07	0.01	59.99	0.43	0.6	0.01	0	0	0	8.44	1.7	3.38	65.78	112.06	901.48	535.35	1082.77	731.43	938.12	577.23	1050.17	578.77
49.582	0	0.78	0.15	0.53	0.28	0.03	54.64	1.46	11.69	0.04	20.36	79.49	-60.08	98.17	11.69	10.99	0.01	0.76	2.67	0.04	0.01	0.01	0	87.7	98.5	0	0.01	89.57	0.01	55.47	0.46	0.48	0.01	0	0	0	9.23	2.1	3.68	66.17	113.51	903.43	534.27	1086.3	731.83	940.43	577.08	1053.94	578.28
49.616	0	0.79	0.16	0.52	0.26	0.03	63.01	1.05	12.64	0.07	11.99	81.12	-61.32	97.94	12.64	7.98	0.01	0.44	3.69	0.07	0.02	0.03	0	92.16	98.84	0	0.01	89.01	0.01	49.74	0.46	11.22	0.01	0	0	0	9.81	2.68	4.11	67.03	112.68	905.62	532.78	1090.6	732.69	944.46	576.39	1057.14	577.35
49.649	0	0.63	0.16	0.5	0.27	0.03	64.02	1.13	14.28	0.11	10.98	82.56	-57.88	98.71	14.28	7.52	0.01	0.29	4.34	0.11	0.03	0.05	0	91.47	98.4	0	0.01	75.13	0.02	50.66	0.44	62.84	0.01	0	0	0	11.72	0.32	5.09	68.55	114.11	908.71	531.62	1092.97	731.03	947.35	574.33	1061.41	577.78
49.682	0	0.33	0.16	0.45	0.29	0.03	67.37	1.24	18.15	0.17	7.63	85.06	-49.35	98.44	18.15	6.86	0.02	0.23	4.38	0.17	0.03	0.06	0	91.31	96.83	0	0.01	35.94	0.02	49.7	0.38	51.09	0.01	0	0	0	16.07	1.28	5.35	70.49	109.89	911.6	528.28	1093.63	726.34	951.33	572.01	1061.2	574.54
49.716	0	0.19	0.16	0.36	0.38	0.03	73.27	1.94	25.92	0.31	1.73	89.63	-44.68	96.42	25.92	6.52	0.03	0.24	4.1	0.31	0.04	0.12	0	90.9	94.25	0	0	10.37	0.03	53.23	0.37	55.95	0.01	0	0	0	16.61	5.53	6.32	70.98	112.33	917.96	522.51	1100.22	719.88	957.62	566.73	1069.91	569.78
49.749	0	0.17	0.17	0.3	0.43	0.03	76.26	1.89	30.69	0.45	0	90.5	-44.41	95.76	30.69	5.5	0.04	0.25	4.56	0.45	0.07	0.17	0	90.69	90.64	0	0	9.21	0.04	48.75	0.36	10.46	0.01	0	0	0	16.97	6.41	5.75	70.9	113.05	918.98	518.72	1103.57	719.07	958.99	563.81	1072.02	566.19
49.783	0	0.27	0.17	0.19	0.7	0.03	85.34	3.03	45.55	0.76	0	97.09	-57.3	97.4	45.55	5.57	0.05	0.3	4.92	0.76	0.18	0.29	0	91.42	84.4	0	0	56.17	0.05	45.43	0.36	2.8	0.01	0	0	0	16.21	3.89	3.74	70.52	109.75	925.26	513.87	1104.77	709.97	962.48	557.08	1072.21	558.95
49.816	0	0.27	0.17	0.15	1.05	0.03	90.15	4.4	56.83	0.73	0	98.77	-62.75	97.47	56.83	6.11	0.05	0.53	5.22	0.73	0.17	0.45	0	91.12	82.59	0	0	71.54	0.07	42.65	0.35	0.18	0.02	0	0	0	16.8	3.74	5.85	71.12	113.67	929.22	511.12	1108.61	704.8	966.36	555.48	1080.01	557.34
49.849	0	0.26	0.16	0.1	1.69	0.03	92.75	6.64	68.95	0.89	0	99.51	-66.73	97.9	68.95	7.93	0.06	1.03	5.94	0.89	0.19	1.06	0	90.6	73.89	0	0	87.65	0.07	38.64	0.32	0.08	0.02	0	0	0	18.5	2.79	6.05	71.55	113.72	931.71	508.76	1111.7	703.7	969.28	553.22	1082.97	555.86
49.883	0	0.24	0.15	0.08	2.55	0.03	94.97	8.55	77.73	0.78	0	99.79	-69.48	98	77.73	9.99	0.08	2.41	5.53	0.78	0.15	2.12	0	92.17	71.01	0	0	90.58	0.1	32.98	0.28	0.07	0.02	0	0	0	17.6	2.53	6.24	71.3	114.63	935.8	506.95	1115.29	701.16	972.89	550.42	1087.45	554.31
49.916	0	0.25	0.15	0.09	3.36	0.04	96.43	10.54	83.78	0.79	0	99.87	-71.04	96.65	83.78	9.67	0.09	4.86	6.85	0.79	0.26	4.87	0	92.25	74.55	0	0	90.06	0.11	30.38	0.25	0.01	0.02	0	0	0	15.87	5.19	5.76	70.77	114.9	938.21	505.52	1117.65	699.1	974.77	549.33	1089.64	551.87
49.949	0	0.33	0.15	0.13	4.77	0.04	97.71	11.89	88.35	0.62	0	99.93	-75.31	96.18	88.35	10.22	0.11	9.69	9.05	0.62	0.37	4.67	0	92.64	86.41	0	0	95.82	0.14	23.67	0.26	0	0.02	0	0	0	14.08	5.87	5.94	70.27	113.08	941.6	506.33	1117.96	696.57	977.66	548	1090.66	552.16
49.983	0	0.42	0.14	0.14	7.51	0.04	97.82	13.39	89.93	0.45	0	99.95	-76.8	97.24	89.93	14.31	0.15	17.06	10.35	0.45	0.44	2.44	0	91.08	92.76	0	0	99.1	0.18	13.91	0.24	0.01	0.02	0.01	0	0	12.35	4.18	6.4	69.84	115.3	944.14	506.25	1120.92	696.19	979.77	547.07	1094.94	552.55
50.016	0	0.56	0.12	0.15	12.33	0.05	98.14	20.78	91.3	0.44	0	99.96	-77.54	95.5	91.3	18.18	0.15	26.42	12.76	0.38	0.44	1.38	0	92.3	96.94	0	0	99.77	0.15	11.98	0.24	0	0.02	0.01	0	0	9.73	6.73	6.05	69.57	113.88	946.1	506.26	1123.03	695.94	982.19	547.06	1096	551.36
50.049	0	0.85	0.12	0.15	17.22	0.05	97.78	25.62	88.32	0.26	0	99.95	-76.24	95.15	88.32	19.71	0.16	37.35	13.84	0.23	0.26	0.46	0	91.2	98.3	0	0.01	99.93	0.14	9.04	0.22	0	0.03	0.01	0	0	10.83	7.12	6.17	69.59	112.74	947.03	505.49	1124.2	695.8	983.88	546.62	1096.54	550.81
50.083	0	0.89	0.11	0.15	19.98	0.04	97.71	27	88.52	0.18	0	99.95	-77.86	95.62	88.52	22.03	0.17	39.75	10.91	0.18	0.17	0.27	0	91.41	99.1	0	0.01	99.95	0.17	5.83	0.19	0	0.03	0.01	0	0	11.77	6.58	6.68	69.66	111.56	948.49	504.51	1124.79	694.02	985.89	545.39	1097.35	550.17
50.116	0	0.89	0.11	0.16	19.09	0.04	97.69	25.26	86.82	0.17	0	99.95	-78.24	96.12	86.82	22.78	0.16	39.14	10.47	0.13	0.17	0.34	0	92.79	99.57	0	0.02	99.94	0.15	5.23	0.18	0	0.03	0.02	0	0	11.46	5.95	6.78	69.68	110.1	949.21	502.92	1124.94	692.22	987.08	542.96	1097.03	548.57
50.15	0	0.86	0.11	0.16	18.21	0.04	97.72	22.63	86.35	0.17	0	99.94	-79.02	96.09	86.35	22.89	0.16	38.02	9.3	0.12	0.17	0.56	0	93.68	99.74	0	0.04	99.93	0.1	3.25	0.17	0	0.04	0.03	0	0	12.66	5.99	6.89	69.76	110.21	949.17	500.92	1124.69	689.76	986.96	541.88	1097.07	546.51
50.183	0	0.87	0.11	0.17	18.07	0.04	97.74	21.56	84.95	0.15	0	99.94	-79.87	95.89	84.95	23.93	0.14	38.09	8.13	0.07	0.15	0.55	0	95.56	99.85	0	0.09	99.92	0.06	2.03	0.17	0	0.04	0.03	0	0	10.78	6.25	7.01	69.67	112.33	948.51	498.4	1125.33	688.17	986.11	538.76	1098.3	544.43
50.216	0	0.71	0.1	0.17	17.82	0.04	97.62	21.66	85.03	0.18	0	99.94	-80.73	94.68	85.03	27.65	0.13	34.51	6.59	0.06	0.18	0.52	0	95.98	99.85	0	0.11	99.82	0.05	1.96	0.16	0.01	0.04	0.03	0	0	10.68	7.6	7.01	70.03	112.01	948.27	497.85	1124.36	686.66	985.69	538.27	1097.57	543.63
50.25	0	0.64	0.1	0.17	15.24	0.03	97.55	17.93	83.42	0.14	0	99.93	-81.92	95.16	83.42	27.63	0.09	31.19	4.04	0.04	0.14	0.28	0	97.28	99.86	0	0.12	99.72	0.04	1.25	0.17	0.03	0.04	0.01	0	0	9.7	7.11	5.14	70.1	114.05	948.6	497.52	1122.73	685.09	982.45	536.61	1096.37	542.22
50.283	0	0.56	0.09	0.19	11.65	0.03	96.57	13.31	77.17	0.1	0	99.88	-81.45	90.69	77.17	30.52	0.07	26.22	1.64	0.02	0.1	0.06	0	97.41	99.78	0	0.1	99.1	0.04	1.11	0.14	0.07	0.03	0	0	0	11.02	10.62	4.14	70.35	113.69	948.17	497.8	1120.36	684.38	980.43	536.38	1093.97	542.23
50.316	0	0.4	0.09	0.21	5.67	0.03	95.33	5.94	69.05	0.08	0	99.77	-79.06	88.9	69.05	29.09	0.06	14.56	0.94	0.01	0.08	0.03	0	97.96	99.59	0	0.06	94.83	0.03	1	0.12	13.96	0.03	0	0	0	10.9	11.6	3.72	70.79	111.8	946.64	497.79	1116.69	681.96	978.36	536.55	1090.07	541.01
50.35	0	0.31	0.09	0.24	3.71	0.03	93.44	3.61	60.95	0.04	0	99.54	-73.76	85.52	60.95	29.31	0.04	10.01	0.84	0.01	0.04	0.02	0	98.29	99.19	0	0.04	79.65	0.03	0.91	0.1	36.98	0.02	0	0	0	9.86	13.12	4.42	70.62	110.19	943.42	497.68	1112.04	679.5	975.84	536.28	1085.96	540.47
50.383	0	0.19	0.09	0.24	3.24	0.03	92.75	3.15	59.53	0.04	0	99.44	-67.21	87.03	59.53	30.32	0.04	6.84	0.83	0.01	0.02	0.01	0	98.07	98.36	0	0.03	53.67	0.03	1.06	0.09	10.62	0.02	0	0	0	7.33	12.48	3.58	70.16	113.62	941.04	497.11	1108.57	677.07	970.52	534.99	1084.08	539
50.417	0	0.12	0.08	0.25	2.87	0.03	88.64	2.73	51.77	0.02	0	98.93	-58.62	90.7	51.77	36.67	0.02	4.95	1.2	0.01	0.02	0.02	0	97.93	96.45	0	0.02	26.91	0.03	0.88	0.07	1.83	0.03	0	0	0	10.95	10.61	5.17	70.61	112.52	937.07	494.44	1104.87	674.75	968.59	533.01	1080.99	538.03
50.45	0	0.18	0.08	0.28	1.89	0.03	84.93	1.65	44.04	0.04	0	98.03	-61.58	91.85	44.04	34.13	0.02	2.86	1.29	0.01	0.04	0.02	0	97.92	95.34	0	0.02	48.81	0.03	0.85	0.05	0.1	0.03	0	0	0	11.73	9.89	4.63	70.65	115.19	933.81	491.83	1102.07	672.92	963.81	530.49	1078.87	535.77
50.483	0	0.31	0.08	0.31	1.38	0.03	79.49	1.12	35.79	0.08	0	96.24	-66.72	89.89	35.79	33.9	0.02	1.95	1.42	0.01	0.08	0.01	0	97.91	95	0	0.01	80.02	0.03	0.86	0.06	0.02	0.03	0	0	0	9.95	11.07	4.49	70.14	117.11	929.66	488.38	1099.32	669.69	959.32	528.43	1076.39	531.56
50.517	0	0.38	0.09	0.32	1.2	0.03	78.6	0.95	34.29	0.19	0	95.7	-68.42	90.75	34.29	31.57	0.01	1.68	1.92	0.01	0.19	0.02	0	97.66	94.17	0	0.01	90.89	0.03	1.05	0.04	0.01	0.03	0	0	0	7.18	10.58	4.6	69.79	115.63	925.88	487.08	1095.59	668.39	956.36	525.82	1071.92	529.89
50.55	0	0.4	0.09	0.3	1.42	0.03	82.03	1.17	38.92	0.19	0	97.07	-71.2	93.69	38.92	31.86	0.01	1.73	2.13	0.02	0.19	0.02	0	97.48	95.31	0	0.01	97.97	0.03	1.05	0.04	0.01	0.02	0	0	0	9.02	8.51	3	69.61	118.34	922.94	484.67	1094.64	669.1	951.58	524.79	1069.89	527.17
50.583	0	0.35	0.08	0.29	2.15	0.03	85.88	1.96	46.14	0.27	0	98.43	-73.4	91.91	46.14	36.2	0.01	2.69	2.32	0.03	0.27	0.03	0	97.47	97.19	0	0.01	98.69	0.03	1.07	0.04	0	0.02	0	0	0	8.6	9.85	3.25	69.37	116.93	920.62	483.69	1091.23	666.88	949.66	523.24	1066.56	526.07
50.617	0	0.37	0.08	0.3	2.06	0.03	84.79	1.87	44.96	0.25	0	98.31	-73.01	93.49	44.96	35.85	0.01	2.94	2.39	0.03	0.25	0.03	0	96.33	98.31	0	0.02	98.92	0.04	1.26	0.03	0	0.02	0	0	0	8.72	8.68	2.4	69.53	117.01	920.01	483.77	1089.01	665.47	947.39	523.29	1064.39	525.18
50.65	0	0.41	0.08	0.33	2.05	0.03	82.93	1.83	42.13	0.19	0	97.96	-72.77	91.05	42.13	36.65	0.01	4.47	1.94	0.03	0.19	0.03	0	96.18	99.09	0	0.02	99.4	0.04	1.19	0.04	0	0.02	0	0	0	9.99	10.4	1.8	69.6	116.5	918.3	483.06	1086.73	664.45	945.14	523.37	1061.64	523.95
50.683	0	0.44	0.09	0.31	2.21	0.03	85.82	1.97	46	0.2	0	98.51	-73.61	93.62	46	32.72	0.01	6.35	1.95	0.03	0.2	0.01	0.02	95.67	99.5	0	0.03	99.52	0.04	1.17	0.04	0	0.02	0.01	0	0	10.01	8.57	2.11	69.6	117.31	916.26	483.02	1083.81	663.25	942.49	522.87	1059.8	524.12
50.717	0	0.46	0.08	0.28	3.38	0.03	88.3	3.24	52.93	0.12	0	99.15	-74.85	93.59	52.93	33.52	0	10.82	1.63	0.02	0.12	0.01	0.04	94.21	99.58	0	0.03	99.63	0.05	1.23	0.05	0	0.02	0.02	0	0	9.69	8.59	2.18	69.61	115.39	914.32	482.77	1081.63	662.94	941.44	522.33	1056.82	523.67
50.75	0	0.56	0.08	0.28	4.22	0.03	87.44	4.09	51.78	0.1	0	99.07	-74.5	93.34	51.78	34.86	0	16.43	1.7	0.01	0.1	0	0.07	94.05	99.64	0	0.04	99.61	0.06	1.22	0.06	0	0.02	0.02	0	0	10.05	8.8	1.93	69.88	114.51	913.46	482.66	1079.6	661.53	940.21	522.51	1054.72	522.95
50.784	0	0.63	0.08	0.3	4.03	0.03	83.83	3.86	48.05	0.08	0	98.75	-72.75	94.03	48.05	34.94	0	18.24	1.64	0.01	0.08	0	0.07	91.71	99.65	0	0.04	99.19	0.07	1.63	0.09	0	0.03	0.02	0	0	10.66	8.22	2.1	69.99	116.32	909.94	482.8	1076.2	661.39	936	523.23	1052.32	523.29
50.817	0	0.58	0.08	0.29	4.45	0.03	82.43	4.38	50.15	0.07	0	98.94	-72.15	94.62	50.15	36.41	0	17.86	1.46	0.01	0.07	0	0.1	88.57	99.62	0	0.04	98.86	0.08	1.6	0.12	0	0.03	0.02	0	0	9.64	7.66	0.78	69.98	116.32	908.18	483.86	1072.67	660.95	932.16	523.66	1048.47	523.05
50.85	0	0.54	0.07	0.28	5.14	0.03	82.16	5.24	51.85	0.05	0	99.07	-71.96	93.32	51.85	38.85	0	18.19	1.46	0.01	0.05	0	0.16	87.56	99.59	0	0.05	97.94	0.1	1.64	0.14	0	0.03	0.02	0	0	7.94	8.82	1.24	69.89	112.93	904.82	484.36	1067.85	659.18	930.19	524.05	1043.11	522.53
50.884	0	0.48	0.07	0.25	6.49	0.03	84.42	6.9	57.95	0.03	0	99.43	-72.88	92.82	57.95	39.96	0	18.35	1.16	0.01	0.03	0	0.26	85.86	99.57	0	0.06	97.88	0.1	1.28	0.23	0	0.03	0.03	0	0	8.48	9.21	0.54	69.66	112.73	901.23	486.21	1063.22	660.11	925.58	526.22	1038.28	523.69
50.917	0	0.37	0.06	0.25	6.47	0.03	83.9	7.11	57.91	0.03	0	99.42	-73.08	93.25	57.91	45.54	0	13.64	1.3	0.01	0.03	0	0.36	86.92	99.47	0	0.05	97.57	0.1	1.22	0.2	0	0.04	0.03	0	0	10.19	8.87	0.94	69.38	113.16	896.27	488.03	1057.28	660.77	920.26	528.37	1033.39	525.84
50.95	0	0.27	0.05	0.24	8.23	0.03	82.72	9.79	59.78	0.04	0	99.49	-72.79	93.49	59.78	54.92	0	10.78	1.63	0	0.04	0	0.39	86.7	99.23	0	0.03	95.65	0.09	1.22	0.27	0	0.04	0.03	0	0	11.13	8.68	1.51	68.97	113.68	890.06	489.65	1051.89	663.2	914.7	530.29	1028.35	528.2
50.984	0	0.17	0.04	0.23	9.93	0.03	80.14	12.82	61.72	0.06	0	99.65	-70.62	93.64	61.72	64.66	0	6.23	2.42	0.01	0.06	0.01	0.25	84.89	98.87	0	0.02	88.91	0.13	1.39	0.32	0.02	0.04	0.03	0	0	15.44	8.55	1.97	69.28	115.89	885.22	491.44	1048.33	666.35	909.82	534.26	1025.67	531.12
51.017	0	0.11	0.04	0.23	9.13	0.03	81.03	11.77	61.36	0.07	0	99.65	-65.15	95.12	61.36	65.02	0	3.89	2.83	0.01	0.07	0.01	0.16	86.43	98.5	0	0.01	64.29	0.12	1.39	0.31	0.12	0.05	0.02	0	0	14.67	7.15	1.81	69.01	113.12	881.22	496.29	1043.55	670.84	906.62	538.24	1019.71	535.53
51.05	0	0.07	0.04	0.25	6.85	0.03	79.13	8.35	56.62	0.04	0	99.57	-57.62	94.24	56.62	62.78	0	1.9	3.16	0	0.04	0.01	0.08	87.45	98.4	0	0.01	35.47	0.13	1.21	0.39	0.39	0.05	0.01	0	0	13.01	8.03	1.94	68.67	115.44	876.12	498.44	1039.76	673.88	901.17	540.18	1016.59	537.98
51.084	0	0.07	0.05	0.27	4.37	0.03	74.51	4.81	50.05	0.03	0.49	99.24	-53.04	93.48	50.05	55.94	0	1.17	2.8	0	0.03	0.01	0.05	86.21	97.98	0	0.01	23.7	0.14	1.18	0.52	0.3	0.05	0.01	0	0	10.15	8.68	2.53	68.12	111.87	871.15	501.76	1035.07	676.96	898.62	543.01	1010.46	540.65
51.117	0	0.08	0.06	0.29	2.48	0.03	70.16	2.4	43.67	0.02	4.84	98.05	-48.52	91.45	43.67	45.49	0	0.53	1.85	0.01	0.02	0.01	0	84.88	96.61	0	0.01	11.83	0.17	1.36	0.48	1.62	0.04	0	0	0	10.71	10.15	2.38	68.14	111.98	870.44	503.34	1034.09	677.92	897.65	545.5	1009.56	541.77
51.151	0	0.09	0.07	0.3	1.57	0.03	61.79	1.37	35.9	0.01	13.21	96.19	-44.84	92.02	35.9	39.54	0	0.27	1	0.01	0.01	0.01	0	83.62	93.98	0	0.01	6.38	0.27	1.6	0.48	0.95	0.04	0	0	0	10.14	9.77	2.79	68.14	110.47	867.97	506.47	1031.15	680.74	896	547.69	1006.44	545.16
51.184	0	0.1	0.09	0.27	1.18	0.03	61.18	0.97	35.83	0.01	13.82	93.48	-43.84	94.33	35.83	31.02	0	0.2	1.01	0.01	0.01	0.01	0	81.67	90.65	0	0.01	8.34	0.34	1.98	0.47	0.56	0.04	0	0	0	10.45	7.94	3.43	68.26	113.89	867.43	507.3	1030.47	681.08	894.24	547.78	1008.13	547.22
51.217	0	0.13	0.11	0.28	0.74	0.03	58.7	0.54	30.98	0.01	16.3	89.66	-42.26	93.73	30.98	21.74	0	0.13	1.01	0.01	0.01	0.01	0	81.41	89.24	0	0.01	8.09	0.34	2.13	0.43	0.43	0.04	0	0	0	11.26	8.47	3.15	68.43	114.76	866.61	508.56	1029.71	682.68	892.8	549.12	1007.57	548.67
51.251	0	0.17	0.13	0.3	0.49	0.03	52.1	0.33	25.04	0.01	22.9	82.57	-41.42	93.56	25.04	15.06	0	0.11	1.17	0.01	0.01	0.01	0	79.83	87.65	0	0.01	14.66	0.41	2.7	0.32	0.92	0.03	0	0	0	10.65	8.62	3.14	68.31	114.62	864.85	509.91	1028.05	684.08	891.15	550.33	1005.77	549.91
51.284	0	0.18	0.14	0.25	0.43	0.03	48.86	0.29	24.01	0.01	26.14	72.98	-40.61	93.77	24.01	12.48	0	0.07	1.21	0.01	0.01	0.01	0	79.5	81.69	0	0.01	18.67	0.42	3.05	0.28	1.21	0.03	0	0	0	10.95	8.44	2.9	68.33	113.12	863.01	511.42	1026.36	686.02	889.89	552.21	1003.01	551.02
51.317	0	0.16	0.15	0.2	0.46	0.03	51.38	0.32	27.42	0.01	23.62	75.69	-39.89	93.81	27.42	11.17	0	0.07	1.02	0.01	0.01	0.01	0	80.05	76.12	0	0.01	16.48	0.49	3.63	0.25	0.88	0.02	0	0	0	10.69	8.41	3.02	68.55	113.73	863.3	512.34	1025.99	685.87	889.66	553.09	1003.39	551.82
51.351	0	0.15	0.15	0.16	0.45	0.03	51.64	0.32	26.92	0.01	23.36	78.3	-38.12	93.78	26.92	10.61	0	0.06	0.71	0.01	0	0.01	0	82.39	70.78	0	0	10.46	0.44	4.94	0.2	0.58	0.02	0	0	0	10.45	8.44	3.31	68.48	113.87	862.55	513.04	1025.68	686.73	889.33	553.98	1003.19	552.66
51.384	0	0.14	0.14	0.16	0.43	0.02	45.05	0.33	25.03	0.01	29.95	71.52	-35.64	94.26	25.03	11.34	0	0.06	0.57	0.01	0	0.01	0	79.76	69.38	0	0	6.55	0.49	6.47	0.2	0.28	0.02	0	0	0	11.47	8.01	2.27	68.32	115.58	862.3	514.41	1025.15	688.5	887.16	555.42	1002.74	553.82
51.418	0	0.14	0.15	0.17	0.41	0.03	42.27	0.35	24.61	0.01	32.73	66.23	-34.54	92.67	24.61	10.44	0	0.07	0.75	0.01	0	0.01	0	77.11	71.04	0	0	4.84	0.54	9.08	0.2	0.44	0.02	0	0	0	11.91	9.32	2.92	67.94	112.38	860.93	515.06	1024.44	689.64	888.31	556.93	1000.66	554.35
51.451	0	0.17	0.15	0.21	0.36	0.03	42.03	0.3	21.04	0.01	32.97	61.32	-36.26	92.96	21.04	9.45	0	0.06	1.08	0.01	0.01	0.01	0	78.03	75.49	0	0	10.73	0.56	10.32	0.21	0.7	0.01	0	0	0	7.96	9.1	2.69	67.42	111.96	860.07	515.95	1024.51	690.55	887.93	557.98	999.81	553.93
51.484	0	0.2	0.15	0.22	0.31	0.03	37.76	0.26	17.36	0.01	37.24	53.84	-36.57	92.7	17.36	9.22	0	0.06	1.86	0.01	0.01	0.01	0	77.89	74.58	0	0	18.43	0.51	10.28	0.19	0.14	0.01	0	0	0	9.86	9.29	2.36	67.4	111.11	860.48	518.78	1024.04	692.98	888.03	561.15	999.05	556.65
51.518	0	0.23	0.15	0.23	0.28	0.03	30.7	0.24	14.19	0.01	44.3	41.39	-35.31	93.06	14.19	9.17	0	0.05	2.99	0.01	0.01	0.04	0	74.36	74.81	0	0	23.44	0.6	11.89	0.19	0.53	0.01	0	0	0	8	9.02	2.56	66.71	112.94	859.46	520.36	1022.93	693.79	886.23	562.18	999.11	558.22
51.551	0	0.25	0.16	0.29	0.22	0.03	27.66	0.19	9.48	0.02	47.34	39.92	-33.21	92.41	9.48	6.43	0	0.04	3.3	0.01	0.02	0.1	0	73.3	78.76	0	0	17.24	0.56	13.25	0.16	0.07	0.01	0	0	0	6.36	9.51	2.93	66.37	110.62	858.58	523.72	1021.89	696.54	886.75	565.42	997.29	561.01
51.584	0	0.22	0.16	0.32	0.2	0.03	27.16	0.16	7.04	0.02	47.84	37.9	-31.01	92.75	7.04	6.8	0	0.03	3.2	0.01	0.02	0.24	0	74.55	80.15	0	0	6.61	0.52	12.26	0.15	0.43	0.01	0	0	0	6.11	9.25	2.56	66.2	113.68	857.65	525.71	1021.28	698.67	884.16	567.51	997.75	563.11
51.618	0	0.22	0.17	0.36	0.19	0.03	27.44	0.15	5.45	0.02	47.56	41.86	-31.25	94.37	5.45	5.98	0	0.03	1.95	0.01	0.02	0.16	0	75.07	83.26	0	0	2.85	0.48	12.89	0.13	0.02	0.01	0	0	0	3.83	7.9	2.43	65.79	109.63	856.22	531.99	1019.58	705.28	884.41	572.26	993.98	568.86
51.651	0	0.23	0.17	0.38	0.18	0.03	26.1	0.14	4.06	0.02	48.9	43.13	-31.11	92.13	4.06	5.29	0	0.03	1.17	0.01	0.02	0.09	0	74.43	84.61	0	0	1.71	0.43	12.33	0.13	0.02	0.01	0	0	0	5.39	9.7	2.39	65.69	110.81	855.88	534.25	1019.25	707	883.55	576.17	994.22	570.83
51.684	0	0.23	0.17	0.37	0.17	0.03	23.9	0.13	2.99	0.02	52.2	41.87	-30.39	89.98	2.99	5.94	0	0.03	0.87	0.01	0.02	0.05	0	73.83	83.31	0	0	1.25	0.35	10.74	0.13	0.05	0.02	0	0	0	5.44	11.02	1.99	65.44	110.73	855.25	536.5	1018.46	709.38	882.55	578.2	993.16	572.95
51.718	0	0.21	0.17	0.27	0.17	0.03	20.47	0.12	2.68	0.01	59.07	24.73	-28.1	89.4	2.68	5.52	0	0.02	0.71	0.01	0.01	0.02	0	73.47	73.96	0	0	1.16	0.34	10.89	0.11	0.87	0.02	0	0	0	6.54	11.34	0.96	66.01	108.26	853.18	538.15	1017.08	712.84	881.21	580.32	989.28	574.11
51.751	0	0.19	0.17	0.18	0.17	0.03	15.1	0.12	2.67	0.02	69.81	20.04	-24.23	85.58	2.67	5.49	0	0.01	0.9	0.01	0.02	0.02	0	70.62	62.01	0	0	0.89	0.48	11.2	0.1	4.65	0.02	0	0	0	6.9	13.09	0.24	67.14	110.1	851.43	537.57	1016.03	712.56	878.37	581.28	988.14	572.79
51.785	0	0.17	0.16	0.14	0.18	0.03	13.1	0.13	3.25	0.02	73.81	22.16	-22.2	84.86	3.25	7.08	0	0.02	1.1	0.02	0.02	0.02	0	70.62	52.9	0	0	1	0.6	10.39	0.08	11.06	0.02	0	0	0	7.38	13.38	-0.79	68.12	110.25	847.71	537.32	1013.33	713.34	874.31	582.61	984	571.59
51.818	0	0.13	0.14	0.08	0.24	0.03	10.92	0.16	4.61	0.02	78.17	36.15	-19.97	85.74	4.61	13.7	0	0.02	1.04	0.01	0.02	0.01	0	72.56	38.7	0	0	1.14	0.68	7.39	0.06	1.74	0.03	0	0	0	7.1	13.03	-1.67	67.93	105	843.41	537.63	1009.23	714.48	872.15	583.18	976.43	570.94
51.851	0	0.12	0.13	0.06	0.27	0.03	9.13	0.18	5.65	0.03	81.75	41.91	-17.85	75.93	5.65	16.56	0	0.02	0.87	0.01	0.03	0	0	72.71	27.54	0	0	1.42	0.91	5.7	0.05	0.05	0.03	0	0	0	9.87	16.26	-1.47	67.65	102.44	839.34	536.77	1006.67	715.65	870.45	583.83	972.01	570.49
51.885	0	0.1	0.12	0.04	0.34	0.03	11.87	0.21	8.62	0.04	76.26	61.51	-19.61	67.21	8.62	20.07	0	0.02	1.03	0.03	0.04	0	0	79.09	20.86	0	0	3.59	1.07	2.94	0.04	0.02	0.05	0	0	0	10.23	18.41	-1.26	67.29	98.66	836.82	536.14	1005.59	716.35	870.94	584.5	968.43	569.43
51.918	0	0.09	0.1	0.04	0.47	0.03	16.49	0.3	13.91	0.07	67.03	76.97	-22.29	66.17	13.91	24.63	0	0.02	1.24	0.04	0.07	0	0	83.72	19.31	0	0.01	4.96	1.26	2.25	0.03	0.05	0.05	0	0	0	8.2	18.65	0.61	66.92	97.31	834.58	535.93	1004.87	716.99	871.55	583.85	967.84	569.83
51.951	0	0.07	0.1	0.03	0.66	0.03	24.64	0.44	22.92	0.12	50.72	82.18	-25.07	74.06	22.92	25.72	0	0.02	1.41	0.05	0.12	0	0	86.63	17.23	0	0.01	6.07	1.44	1.46	0.02	0.13	0.06	0	0	0	8.95	16.75	0.76	66.96	101.76	833.35	535.18	1005.1	717.64	868.86	583.73	969.68	569.91
51.985	0	0.06	0.09	0.03	1.14	0.03	34.94	0.85	32.24	0.2	40.06	90.89	-28.23	72.22	32.24	32.46	0	0.03	1.7	0.07	0.2	0.01	0	89.51	19.05	0	0.01	4.76	2.36	0.95	0.02	0.13	0.05	0	0	0	8.98	17.22	1.49	66.78	101.93	831.83	534.21	1005.88	718.67	869.06	583.78	969.96	569.38
52.018	0	0.05	0.09	0.04	1.55	0.03	55.25	1.24	42.17	0.14	19.75	96.61	-33.92	71.04	42.17	31.93	0	0.03	1.25	0.07	0.14	0.01	0	92.86	30.06	0	0.01	2.79	2.47	0.81	0.01	0.15	0.04	0	0	0	8.58	17.51	1.53	66.55	103.69	830.92	534.14	1006.86	720.29	868.29	584.36	970.91	569.55
52.051	0	0.06	0.1	0.03	1.28	0.03	56.88	0.95	42.03	0.12	18.12	96.68	-33.26	81.44	42.03	25.75	0	0.03	0.84	0.06	0.12	0.01	0	93.25	27.41	0	0.01	1.29	3.09	0.64	0.01	0.06	0.03	0	0	0	5.34	14.61	3.7	66.26	104.25	829.16	532.63	1007.6	720.81	869	581.19	972.63	569.74
52.085	0	0.06	0.12	0.03	1.09	0.03	61.35	0.73	43.15	0.11	13.65	97.19	-33.29	83.65	43.15	18.65	0	0.03	0.68	0.08	0.11	0.02	0	94.3	25.33	0	0.01	0.49	5.04	0.43	0.01	0.06	0.03	0	0	0	4.72	13.84	2.72	65.97	104.28	829.94	532.03	1009.34	721.6	869.46	580.78	973.03	568.64
52.118	0	0.07	0.14	0.03	0.82	0.02	59.86	0.51	39.29	0.15	15.14	96.45	-32.53	86.39	39.29	13.93	0.01	0.03	0.64	0.1	0.15	0.03	0	95.15	24.68	0	0.01	0.24	4.98	0.39	0.01	0.1	0.03	0	0	0	4.59	12.76	2.85	66.17	105.86	829.86	531.34	1010.34	721.95	869.21	580.28	974.4	568.36
52.152	0	0.08	0.14	0.04	0.72	0.03	54.04	0.4	33.87	0.36	20.96	95.15	-30.79	86.33	33.87	13.46	0.01	0.02	0.88	0.09	0.36	0.1	0	96.5	20.72	0	0	0.07	8.08	0.25	0	0.07	0.03	0	0	0	5.04	12.79	3.4	66.16	106.06	829.96	530.54	1011.17	721.79	870.03	579.74	975.44	568.07
52.185	0	0.1	0.14	0.04	0.54	0.03	45.43	0.27	26.2	0.45	29.57	91.99	-28.41	88.14	26.2	11.82	0.01	0.02	0.91	0.09	0.45	0.13	0	97.5	16.36	0	0	0.06	9.24	0.21	0	0.05	0.02	0	0	0	4.32	11.97	2.93	65.97	106.86	830.25	529.9	1012.03	721.67	869.83	579.35	975.98	567.07
52.218	0	0.1	0.15	0.04	0.41	0.03	38.09	0.2	20.05	0.53	36.91	87.67	-26.44	87.92	20.05	10.47	0.01	0.02	0.82	0.08	0.53	0.14	0	97.69	13.29	0	0	0.06	8.78	0.21	0	0.12	0.02	0	0	0	3.91	12.08	2.62	65.84	106.28	831.41	529.73	1013.27	721.66	871.08	579.15	976.62	566.58
52.252	0	0.11	0.15	0.04	0.34	0.03	33.69	0.15	14.84	0.5	41.31	83.7	-25.24	87.38	14.84	9.38	0.02	0.02	0.7	0.07	0.5	0.13	0	98.86	11.3	0	0	0.07	8.79	0.13	0	0.16	0.02	0	0	0	5.07	12.32	2.8	65.94	108.5	831.96	528.86	1015.22	721.97	871.45	579.51	979.13	566.15
52.285	0	0.11	0.15	0.03	0.3	0.02	28.91	0.14	11.74	0.46	46.09	80.08	-23.58	89.84	11.74	9.79	0.02	0.03	0.62	0.07	0.46	0.09	0	98.91	6.97	0	0	0.09	8.1	0.14	0	0.11	0.02	0	0	0	6.27	11.1	2	66.01	108.64	832.86	528.87	1015.92	722.62	871.46	579.46	979.3	566.23
52.318	0	0.11	0.15	0.03	0.3	0.02	28.76	0.14	11.4	0.33	46.24	79.98	-23.71	88.2	11.4	10.76	0.02	0.03	0.51	0.07	0.33	0.07	0	99.17	7.46	0	0	0.13	6.99	0.12	0	0.36	0.01	0	0	0	5.81	11.94	1.26	66.06	109.01	834.58	529.05	1016.93	722.27	872.03	579.16	980.24	565.98
52.352	0	0.11	0.15	0.03	0.28	0.02	28.48	0.13	10.64	0.34	46.52	79.42	-23.51	85.37	10.64	10.04	0.02	0.02	0.56	0.07	0.34	0.07	0	99.5	6.93	0	0	0.11	5.77	0.11	0	33.52	0.01	0	0	0	9.53	13.18	0.04	66.99	111.33	836.83	530.43	1017.78	723.15	871.41	581.29	981.89	567.51
52.385	0	0.11	0.15	0.03	0.29	0.02	28.45	0.14	11.03	0.24	46.55	79.91	-23.35	86.69	11.03	10.42	0.02	0.02	0.6	0.08	0.24	0.06	0	99.49	6.16	0	0	0.08	5.7	0.11	0	51.5	0.01	0	0	0	9.38	12.63	-0.19	67.05	109.9	838.26	531.28	1017.45	722.43	872.46	581.26	981.56	568.06
52.419	0	0.1	0.15	0.03	0.28	0.02	27.24	0.13	10.29	0.15	47.76	79.77	-22.9	87.12	10.29	10.95	0.02	0.02	0.58	0.07	0.15	0.05	0	99.46	5.18	0	0	0.04	4.81	0.13	0	51.32	0.01	0	0	0	5.61	12.44	0.27	66.55	106.92	838.95	530.62	1018.19	720.42	875.19	580.75	981.07	565.87
52.452	0	0.1	0.14	0.03	0.31	0.02	29.3	0.15	12.72	0.13	45.7	81.9	-23.52	84.2	12.72	11.54	0.02	0.02	0.55	0.07	0.13	0.05	0	99.4	5.48	0	0	0.06	4.5	0.14	0	12.55	0.01	0	0	0	8.42	13.63	0.89	67	105.59	839.26	527.94	1020.37	720.39	877.63	579.07	982.19	564.36
52.485	0	0.1	0.14	0.03	0.33	0.03	28.11	0.17	11.9	0.2	46.89	83.54	-23.47	87.9	11.9	14.22	0.02	0.04	0.99	0.07	0.2	0.09	0	99.32	6.79	0	0	0.21	4.48	0.18	0	0.18	0.01	0	0	0	7.43	12.09	1.11	66.78	106.02	840.08	525.1	1021.12	717.16	878.34	575.98	983.36	561.43
52.519	0	0.09	0.14	0.03	0.43	0.03	37.95	0.23	21.16	0.77	37.05	89.31	-25.65	94.09	21.16	13.16	0.02	0.08	2.35	0.1	0.77	0.37	0	98.59	9.44	0	0	0.55	4.74	0.32	0	0.02	0.02	0	0	0	10.76	8.16	5.78	71.16	110.11	838.05	518.19	1021.17	710.15	879.13	571.33	988.41	557.81
52.552	0	0.09	0.14	0.03	0.47	0.03	35.75	0.25	22.94	2.22	39.25	89.6	-24.81	93.51	22.94	13.18	0.02	0.09	3.14	0.18	2.22	1.56	0	97.19	4.91	0	0	0.46	6.72	0.52	0	0.65	0.03	0	0	0	4.68	8.66	-4.52	62.32	91.93	838.13	521.36	1015.66	711.81	877.86	570.59	968.28	553.98
52.585	0	0.09	0.13	0.03	0.41	0.03	31.63	0.23	18.38	2.26	43.37	85.26	-23.54	96.61	18.38	14.91	0.02	0.15	5.67	0.18	2.26	1.94	0	96.8	7.4	0	0.01	2.6	4.51	0.59	0	0.03	0.03	0	0	0	13.96	5.24	0.11	65.63	108.48	845.78	516.04	1024.71	708.66	880.61	566.2	988.45	554.46
52.619	0	0.08	0.12	0.03	0.64	0.03	41.37	0.41	27.44	0.61	33.63	91.88	-27.05	92.33	27.44	19.37	0.02	0.32	4.5	0.15	0.61	1.66	0	96.08	13.49	0	0.01	4.79	3.09	0.76	0	0	0.04	0	0	0	10.14	9.56	1.33	67.56	111.99	845.47	515.6	1024.26	706.93	879.43	563.37	991.09	554.73
52.652	0	0.06	0.1	0.03	1.26	0.03	53.24	0.95	39	0.11	21.76	96.56	-33.01	92.88	39	28.06	0.02	0.76	2.43	0.11	0.08	0.34	0	95.81	20.53	0	0.01	9.53	2.14	0.73	0	0	0.04	0.01	0	0	8.14	9.16	1.49	67.51	110.77	845.89	515.37	1023.96	705.78	880.2	561.93	990.7	554.19
52.685	0	0.08	0.08	0.03	2.41	0.03	66.94	2.17	51.17	0.09	8.06	98.57	-44.74	91.83	51.17	34.87	0.01	1.64	3.11	0.09	0.01	0.1	0	94.86	30.62	0	0.01	41.38	1.6	0.96	0.01	0	0.04	0.01	0	0	5.78	9.9	1.26	67.25	110.07	846.58	515.6	1024.8	705.65	881.16	561.9	990.91	553.59
52.719	0	0.06	0.07	0.03	3.68	0.03	70.04	3.75	56.71	0.08	4.96	98.9	-43.45	91.66	56.71	40.67	0.01	3.42	2.5	0.08	0.01	0.06	0	92.64	36.95	0	0.01	26.05	1.09	1.3	0.01	0	0.05	0	0	0	5.12	10.02	1.17	67.25	109.89	847.35	514.7	1026.59	705.78	882.46	561.16	992.02	552.6
52.752	0	0.04	0.06	0.03	7.02	0.03	81.33	8.36	70.53	0.06	0	99.65	-46.66	92.81	70.53	46.72	0.01	3.97	1.87	0.06	0.01	0.02	0	93.08	41.51	0	0.01	19.7	0.88	1.32	0.01	0	0.05	0	0	0	5.64	9.21	1.19	67.44	108.76	848.87	514.5	1027.38	705.43	884.14	560.09	992.65	552.77
52.786	0	0.04	0.04	0.03	8.02	0.03	67.32	10.03	61.9	0.03	7.68	99.14	-42.76	95.11	61.9	58.89	0.01	4.74	1.16	0.03	0.01	0.01	0	90.53	40.74	0	0.01	14.6	0.61	1.81	0.01	0	0.06	0	0	0	5.84	7.16	1.03	67.47	109.24	849.4	513.77	1028.05	704.86	884.33	559.65	993.3	551.97
52.819	0	0.04	0.04	0.07	12.69	0.03	76.25	17.32	66.28	0.01	0	99.33	-48.98	94.76	66.28	66.58	0.01	7.53	1.04	0.01	0.01	0.01	0	88.9	66.02	0	0	14.29	0.51	2.09	0.02	0	0.07	0	0	0	5.79	7.53	1.76	67.55	110.57	850.18	512.73	1029.07	703.85	885.16	558.19	995.54	551.68
52.852	0	0.03	0.03	0.05	27.14	0.03	81.77	39.68	80.28	0.01	0	99.77	-50.33	94.34	80.28	75.4	0.01	12.04	0.8	0.01	0	0.01	0	88.53	59.11	0	0	13.15	0.5	2.23	0.02	0	0.06	0	0	0	6.41	7.93	2.2	67.68	110.13	850.39	511.52	1029.32	703.16	885.95	556.19	995.98	551.31
52.886	0	0.04	0.02	0.04	35.79	0.03	70.42	51.97	75.97	0.01	4.58	99.74	-46.56	94.15	75.97	82.89	0.01	19.54	0.84	0.01	0.01	0	0	84.53	53.57	0	0	12.63	0.36	3.48	0.04	0	0.06	0	0	0	6.56	8.1	2.06	67.56	109.95	850.32	510.43	1029.47	702.35	885.97	555.36	995.8	550.12
52.919	0	0.04	0.02	0.04	39.51	0.03	62.15	55.29	69.16	0.01	12.85	99.82	-43.98	94.75	69.16	86.49	0	26.17	0.61	0.01	0	0	0	85.74	49.87	0	0	9.6	0.35	3.27	0.03	0	0.05	0	0	0	3.93	7.53	1.96	67.37	108.52	851.32	510.62	1029.86	701.59	887.27	554.55	995.67	549.56
52.952	0	0.05	0.02	0.04	44.73	0.02	52.94	60.98	64.75	0	14.02	99.86	-41.08	94.55	64.75	90.17	0	32.16	0.45	0	0	0	0	84.85	46.1	0	0	6.11	0.31	3.63	0.04	0	0.05	0	0	0	5.45	7.74	1.96	67.6	109.75	852.12	509.83	1031.03	701.4	887.65	554.25	997.29	549.25
52.986	0	0.06	0.02	0.04	46.51	0.02	45.35	62.67	59.86	0	12.33	99.89	-39.56	93.51	59.86	93.85	0	34.99	0.36	0	0	0	0	84.72	45.25	0	0	5.18	0.23	3.73	0.03	0	0.04	0	0	0	6.04	8.66	1.57	67.4	108.68	852.63	508.7	1031.38	700.57	888.3	553.09	996.86	548.03
53.019	0	0.07	0.02	0.04	41.81	0.02	36.24	56.46	50.36	0.01	18.54	99.92	-37.43	94.88	50.36	94.9	0	37.25	0.35	0	0.01	0	0	86.7	43.13	0	0	4.52	0.25	3.73	0.04	0	0.04	0	0	0	7.25	7.4	1.81	67.51	110.15	852.47	507.06	1032.44	700.24	888.2	552.27	998.23	546.99
53.052	0	0.07	0.02	0.04	42.58	0.02	38.58	56.26	49.05	0.01	18.74	99.94	-37.79	95.23	49.05	95.46	0	38.7	0.44	0	0.01	0	0	90.63	40.84	0	0	3.93	0.18	2.84	0.03	0	0.03	0	0	0	7.62	7.03	2.62	67.68	109.67	852.62	506.05	1033.94	700.5	889.95	551.67	999.5	546.62
53.086	0	0.08	0.02	0.05	39.39	0.02	39.19	51.65	43.81	0.01	23.35	99.96	-38.29	95.84	43.81	96.22	0	39.15	0.6	0	0.01	0.01	0	95.8	40.66	0	0	4	0.13	2.4	0.03	0	0.01	0	0	0	7.37	6.32	2.14	67.68	108.96	853.39	505.21	1035.66	700.93	891.13	551.15	999.94	545.5
53.119	0	0.08	0.02	0.05	26.35	0.02	26.97	34.47	31.72	0.01	40.53	99.96	-34.81	95.22	31.72	95.46	0	34.92	0.67	0	0.01	0.01	0	95.47	40.15	0	0	2.05	0.15	2.48	0.03	0	0.01	0	0	0	6.12	7.04	1.37	67.8	110.01	855.72	504.49	1039.36	701.56	893.01	550.76	1002.83	544.31
53.153	0	0.07	0.02	0.05	19.35	0.02	21.13	25.5	26.53	0.01	49.5	99.96	-32.23	96.3	26.53	94.95	0	29.63	0.64	0	0.01	0.01	0	95.35	35.3	0	0	0.97	0.26	3.16	0.03	0	0.01	0	0	0	6.83	5.7	1.76	67.92	109.58	856.48	502.97	1040.93	701.21	894.67	549.26	1004.1	543.42
53.186	0	0.06	0.02	0.05	14.75	0.02	18.91	18.97	23.13	0.01	62.06	99.96	-31.24	96.01	23.13	93.73	0	25.27	0.57	0	0.01	0.02	0	95.83	33.59	0	0	0.89	0.33	3.03	0.03	0.01	0.01	0	0	0	6.11	6.09	2.75	67.79	108.93	857.36	502.07	1039.8	697.94	895.66	546.75	1004.53	542.93
53.219	0	0.06	0.02	0.05	14.13	0.02	19.47	18.26	23.64	0.01	61.05	99.95	-31.46	95.76	23.64	93.07	0	24.14	0.49	0.01	0.01	0.02	0	95.64	34.34	0	0	0.72	0.35	3.19	0.03	0	0.01	0	0	0	9.79	6.42	2.57	68.15	110.5	861.03	502.08	1043.74	698.78	898.57	548.18	1008.98	543.66
53.253	0	0.05	0.02	0.05	11.62	0.02	19.96	15.45	25	0.01	60.08	99.95	-31.11	94.59	25	91.32	0	18.77	0.52	0.01	0.01	0.02	0	95.45	31.58	0	0	0.92	0.53	4.12	0.03	0	0.01	0	0	0	8.07	7.69	1.7	68.15	110.97	862.65	501.36	1046.72	699.19	899.96	548.06	1010.77	542.03
53.286	0	0.05	0.02	0.05	11.2	0.02	22.38	14.81	25.61	0.01	55.24	99.95	-32.68	97.27	25.61	91.02	0	17.46	0.5	0.01	0.01	0.02	0	95.77	36.83	0	0	1.4	0.56	3.94	0.03	0.01	0.01	0	0	0	8.42	4.14	1.55	67.88	107.94	863.96	500.87	1045.98	697.45	901.52	546.08	1009.36	541.51
53.319	0	0.05	0.02	0.05	11.89	0.02	21.28	15.59	25.84	0.01	57.43	99.95	-32.2	96.99	25.84	91.84	0	18.14	0.38	0.01	0.01	0.01	0	95.2	35.22	0	0	1.29	0.79	3.64	0.03	0	0	0	0	0	9.65	4.64	2.38	68.22	111.97	867.26	500.79	1049.87	697.34	903.84	546.79	1015.72	542.39
53.353	0	0.05	0.02	0.05	13.87	0.02	24.59	18.27	28.85	0.01	50.81	99.95	-33.56	95.45	28.85	92.23	0	19.61	0.35	0.01	0.01	0.01	0	95.58	37.34	0	0	1.46	1.03	3.35	0.03	0	0	0	0	0	7.8	6.79	2.29	68.07	110.29	868.6	500.03	1051.9	696.91	906.33	546.12	1016.5	540.91
53.386	0	0.05	0.02	0.06	18.82	0.02	29.2	25.44	33.06	0.01	45.8	99.96	-35.52	94.74	33.06	94.12	0	23.6	0.28	0	0.01	0.01	0	95.55	41.64	0	0	1.4	1.08	3.41	0.03	0	0	0	0	0	7.35	7.55	1.94	67.82	110.04	870.22	499.6	1054.3	697.53	908.17	545.62	1018.09	540.4
53.42	0	0.06	0.02	0.06	23.66	0.02	31.88	31.97	35.3	0.03	43.03	99.96	-36.35	95.58	35.3	94.95	0	28.21	0.3	0	0.03	0.02	0	95.39	44.25	0	0	0.42	1.29	3.41	0.03	0.02	0	0	0	0	5.71	6.63	1.21	67.26	109.67	871.64	499.41	1054.23	695.88	908.39	544.26	1017.95	539.44
53.453	0	0.07	0.02	0.06	30.54	0.02	38.36	41.41	40.92	0.03	33.59	99.96	-38.18	96.47	40.92	95.27	0	31.96	0.3	0	0.03	0.05	0	95.11	47.11	0	0	0.3	1.38	3.52	0.03	0.01	0	0	0	0	6.07	5.47	2.84	66.73	112.86	872.27	499.88	1055.49	696.36	909.11	544.38	1021.93	541.49
53.486	0	0.06	0.02	0.05	30.19	0.02	35.56	41.85	42.98	0.04	33.15	99.95	-36.36	96.24	42.98	94.11	0	30.73	0.32	0	0.04	0.07	0	93.12	40.22	0	0	0.21	1.51	4.29	0.03	0.02	0	0	0	0	6.09	5.78	2.5	66.54	113.17	874.23	501	1056.87	697.21	910.33	544.9	1023.48	542.65
53.52	0	0.07	0.02	0.04	35.79	0.02	32.66	49.62	44.37	0.04	25.38	99.93	-35.08	96.03	44.37	93.43	0	36.42	0.39	0	0.04	0.09	0	90.14	37.79	0	0	0.28	1.64	5.42	0.03	0.01	0	0	0	0	5.87	6.08	1.96	66.4	113.54	875.72	502.7	1057.77	698.4	910.88	546.47	1024.39	543.94
53.553	0	0.06	0.02	0.03	35.68	0.02	28.95	49.89	46.76	0.04	25.11	99.9	-32.78	95.81	46.76	91.84	0	35.63	0.35	0	0.04	0.05	0	87.58	28.45	0	0	0.96	1.66	5.67	0.03	0.01	0	0	0	0	6.17	6.35	1.46	66.37	112.82	876.78	503.59	1058.81	699.6	911.86	547.54	1024.63	544.52
53.586	0	0.08	0.02	0.03	43.44	0.02	30.42	58.75	48.97	0.03	16.25	99.9	-33.64	96.34	48.97	92.26	0	41.6	0.3	0	0.03	0.01	0	87.13	28.57	0	0	2.98	1.57	5.66	0.02	0	0	0	0	0	6.08	5.65	1.3	66.34	112.35	877.8	504.63	1059.27	700.09	912.69	548.44	1024.99	545.3
53.62	0	0.1	0.02	0.02	57.36	0.02	25.59	72.19	51.29	0.02	2.81	99.88	-31.81	96.35	51.29	93.76	0	52.33	0.22	0	0.02	0.01	0	83.37	22.13	0	0	4.58	1.77	5.51	0.02	0	0	0	0	0	5.12	5.64	1.19	66.36	112.45	878.75	505.83	1058.94	700.01	912.83	548.47	1025.26	546.37
53.653	0	0.1	0.02	0.02	58.84	0.02	27.19	73.82	54.47	0.02	1.18	99.87	-31.56	95.86	54.47	92.63	0	52.23	0.16	0	0.02	0	0	83.04	18.79	0	0	4.05	1.6	5.55	0.02	0.01	0	0	0	0	6.56	6.29	1.2	66.4	111.51	879.11	506.11	1058.81	700.06	913.44	549.13	1024.92	546.74
53.686	0	0.09	0.02	0.02	58.37	0.02	25.3	74.6	56.78	0.02	0.4	99.78	-30.06	96.4	56.78	90.42	0	51.66	0.16	0	0.02	0	0	79.2	16.94	0	0	2.86	1.59	7	0.02	0.01	0	0	0	0	4.91	5.56	1.05	66.12	111.62	879.93	506.94	1059	699.75	913.75	549.64	1025.33	546.9
53.72	0	0.08	0.02	0.02	57.8	0.02	21.4	75.79	59.96	0.02	0	99.59	-28.39	96.34	59.96	89.46	0	49.34	0.24	0	0.02	0.01	0	72.29	16.38	0	0	3.43	1.36	8.63	0.02	0.02	0	0	0	0	5.54	5.64	1.35	66.08	112.22	880.58	507.77	1059.02	699.68	914.05	550.69	1026.24	547.85
53.753	0	0.1	0.02	0.02	61.39	0.02	22.42	79.3	60.36	0.03	0	99.52	-30.32	96.51	60.36	89.15	0	53.12	0.4	0	0.03	0.01	0	70.54	23.4	0	0	7.36	1.11	9.6	0.02	0.04	0	0	0	0	5.11	5.4	1.43	65.89	114.24	881.91	509.27	1058.76	699.34	913.63	551.11	1027.86	549.54
53.787	0	0.11	0.02	0.02	59.93	0.02	19.54	79.87	62.08	0.04	0	99.05	-33.39	96.29	63.66	89.12	0	48.99	0.68	0	0.04	0.02	0	62.08	30.25	0	0	23.84	0.88	11.3	0.02	0.06	0	0	0	0	6.96	5.72	1.6	65.83	113.71	882.82	510.9	1058.68	699.98	914.47	553.38	1028.17	551.23
53.82	0	0.09	0.02	0.03	61.35	0.02	25.44	82.52	61.67	0.03	0	99.13	-35.94	96.88	69.33	90.54	0	44.65	0.67	0	0.03	0.02	0	61.67	37.38	0	0	22.79	0.69	12.72	0.02	0.01	0	0	0	0	8.19	4.83	1.99	65.97	113.38	882.92	510.65	1059.18	700.04	915.27	553.98	1028.62	551.21
53.853	0	0.06	0.02	0.04	46.69	0.03	34.8	73.1	64.93	0.02	1.9	99.23	-39.99	97	71.07	88.8	0	29.81	0.77	0	0.02	0.06	0	64.93	46.37	0	0	25.03	0.65	14.31	0.03	0.02	0	0	0	0	10.83	4.63	1.94	66.15	112.55	883.96	511.3	1060.65	702.38	916.87	554.53	1029.41	552.89
53.887	0	0.04	0.02	0.05	29.31	0.03	31.68	61.38	58.47	0.01	13.62	97.98	-38.26	97.76	70.19	83.15	0	16.65	0.77	0.01	0.01	0.08	0	58.47	54.51	0	0	19.93	0.45	21.13	0.03	0.02	0	0	0	0	10.25	3.13	2.79	65.95	112.74	885.06	512.15	1062.84	704.25	919.13	554.79	1031.87	554.6
53.92	0	0.03	0.03	0.05	20.44	0.03	35.04	52.25	58.26	0.02	22.75	96.6	-37.45	98.23	69.83	76.71	0	10.37	1.02	0.02	0.02	0.16	0	58.26	58.25	0	0	13.79	0.42	25.26	0.03	0.1	0	0	0	0	8.84	1.93	3.25	65.79	113.13	888.19	513.82	1065.88	705.46	922.41	555.56	1035.53	556.45
53.953	0	0.03	0.03	0.05	16.6	0.03	32.97	53.14	52.73	0.05	21.86	95.43	-34.63	98.52	71.77	71.18	0.01	7.03	1.35	0.04	0.05	0.28	0	52.73	59.37	0	0	7.35	0.34	33.04	0.04	0.1	0	0	0	0	9.15	1.02	3.7	65.54	112.32	891.4	515.18	1069.23	706.91	926.46	557	1038.77	558.04
53.987	0	0.03	0.04	0.05	11.85	0.03	36.86	46.19	53.4	0.09	28.81	94.68	-33.37	98.5	72.37	61.88	0.01	4.53	1.5	0.06	0.09	0.18	0	53.4	56.8	0	0	3.06	0.23	37.55	0.04	0.73	0	0	0	0	9.02	1.09	3.67	65.26	112.9	896.5	517.66	1074.32	709.37	931.24	559.33	1044.13	560.61
54.02	0	0.03	0.05	0.04	9.52	0.03	31.46	40.86	49.08	0.08	34.14	91.31	-29.69	98.66	73.53	55.56	0.01	2.72	1.4	0.08	0.08	0.16	0	49.08	47.7	0	0	1.21	0.22	39.31	0.04	0.51	0	0	0	0	9.81	0.49	4.17	65.34	112.41	899.12	519.19	1076.02	710.06	934.06	560.31	1046.45	562.63
54.053	0	0.03	0.05	0.03	7.8	0.03	31.91	38.2	49.58	0.1	36.8	91.26	-29.1	98.39	72.94	50.57	0.01	1.92	1.09	0.1	0.05	0.1	0	49.58	44.43	0	0	1.23	0.19	43.02	0.04	1.23	0	0	0	0	10.48	1.43	5.6	65.86	110.03	902.46	520.7	1078.66	710.69	939.45	561.21	1049.42	565.01
54.087	0	0.03	0.07	0.03	4.93	0.03	24.61	34.35	45.24	0.12	40.65	84.1	-25.51	98.25	68.82	40.79	0.02	1.27	0.77	0.12	0.03	0.09	0	45.24	38.7	0	0	1.3	0.19	53.58	0.07	1.85	0	0	0	0	8.56	1.87	6.09	66.44	110.93	904.59	521.29	1081.43	711.16	941.91	561.51	1052.77	565.67
54.12	0	0.03	0.09	0.02	3.43	0.02	24.33	26.06	45.56	0.16	48.94	82.4	-24.07	98.75	66.98	31.64	0.02	0.91	0.68	0.16	0.03	0.12	0	45.56	33.15	0	0	1.73	0.23	55.44	0.07	3.88	0	0	0	0	11.51	0.16	5.35	67.47	109.63	907.83	521.94	1084.49	712.86	945	562.88	1054.57	566.29
54.154	0	0.04	0.11	0.02	2.73	0.03	29.48	27.82	46.07	0.22	45.52	84.89	-24.9	98.62	68.74	23.13	0.03	0.69	0.83	0.22	0.04	0.32	0	46.07	33.86	0	0	2.34	0.23	64.55	0.1	1.85	0	0	0	0	8.67	0.65	5.7	67.33	110.8	910.98	523.05	1086.29	711.17	947.23	563.36	1057.98	566.7
54.187	0	0.04	0.11	0.03	2.53	0.03	39.35	24.75	53.55	0.18	35.65	90.79	-27.77	98.35	68.27	21.46	0.03	0.53	0.79	0.18	0.03	0.35	0	53.55	35.73	0	0	2.2	0.23	63.05	0.11	2.29	0	0	0	0	10.09	1.56	5.88	67.44	110.62	913.45	524.41	1088.55	712.77	949.86	564.56	1060.4	568.69
54.22	0	0.04	0.13	0.03	2.29	0.03	37.93	21.95	49.52	0.14	37.07	88.95	-27.05	98.06	69.77	17.09	0.04	0.34	0.82	0.14	0.03	0.36	0	49.52	36.49	0	0	2.92	0.28	62.35	0.12	2.61	0	0	0	0	9.36	2.4	6.15	67.33	110.15	915.72	526.78	1089.2	713	951.79	566.37	1061.85	570.76
54.254	0	0.05	0.13	0.03	2.07	0.02	34.24	21.48	48.11	0.12	40.76	84.85	-26.77	98.31	66.66	17.02	0.05	0.26	0.62	0.12	0.02	0.32	0	48.11	39.48	0	0	3.47	0.47	64.94	0.14	3.25	0	0	0	0	8.7	1.69	6.65	67.13	110.27	917.6	528.46	1090.51	713.67	953.75	567.48	1063.9	572.64
54.287	0	0.06	0.14	0.04	1.6	0.02	32.98	15.73	47.66	0.15	42.02	79.11	-26.89	98.41	62.24	13.68	0.06	0.19	0.59	0.15	0.02	0.28	0	47.66	45.52	0	0	3.03	0.51	63.6	0.14	0.97	0	0	0	0	8.83	1.37	5.92	67.05	110.56	920.47	529.77	1092.83	714.96	955.59	568.39	1066.03	573.64
54.32	0	0.06	0.15	0.04	1.42	0.02	35.8	13.25	49.54	0.18	39.2	80.02	-27.86	98.18	61.05	11.02	0.07	0.16	0.57	0.18	0.02	0.2	0	49.54	47.35	0	0	3.71	0.63	62.67	0.14	1.31	0	0	0	0	9.59	2.06	5.88	66.82	110.15	922.73	531.41	1094.06	715.4	957.49	570.46	1067.55	574.97
54.354	0	0.07	0.15	0.05	1.26	0.02	26.56	12.76	49.72	0.24	48.44	76.34	-25.25	98.35	58.19	10.36	0.09	0.16	0.51	0.24	0.01	0.18	0	42.81	49.72	0	0	2.74	0.74	65.17	0.12	1.07	0	0	0	0	8.37	1.57	5.93	66.47	109.64	925.18	533.28	1095.11	715.99	959.54	570.65	1069	576.85
54.387	0	0.07	0.15	0.05	1.11	0.02	21.36	11.13	50.78	0.25	57.27	72	-23.73	98.74	54.31	10.17	0.09	0.16	0.56	0.25	0.02	0.12	0	40.29	50.78	0	0	2.84	0.86	65.5	0.13	0.74	0	0	0	0	6.44	-0.18	6.13	66.21	108.95	927.79	534.77	1096.53	716.06	962.06	570.62	1070.75	578.1
54.421	0	0.08	0.15	0.06	0.89	0.02	12.34	7.33	46.83	0.23	75.31	58.51	-20.55	98.69	46.83	10.74	0.09	0.17	0.43	0.23	0.02	0.04	0	34.48	50.78	0	0	4.88	1.25	61.37	0.15	1.17	0	0	0	0	7.32	-0.38	6.06	66.38	109.75	929.85	535.08	1099.15	716.98	963.95	571.51	1073.47	578.62
54.454	0	0.1	0.16	0.07	0.67	0.02	9.01	4.49	40.4	0.24	81.98	44.96	-18.97	98.63	40.4	8.62	0.08	0.19	0.38	0.24	0.01	0.02	0	32.79	50.42	0	0	7.26	1.42	57.44	0.16	1.21	0	0	0	0	7.4	-0.62	6.51	66.49	110.38	930.62	535.27	1101.21	718.44	965.47	571.76	1075.58	579.5
54.487	0	0.13	0.15	0.1	0.55	0.02	7.21	3.43	33.02	0.22	85.58	47.65	-19.98	98.06	33.02	9.77	0.07	0.25	0.34	0.22	0.01	0.01	0	31.84	59.15	0	0	11.69	1.36	56.84	0.15	1	0	0	0	0	7.52	-2.39	6.37	66.7	111.43	932.02	535.69	1103.59	720.22	966.76	571.86	1077.86	580.38
54.521	0	0.14	0.16	0.13	0.44	0.02	5.07	2.57	26.81	0.23	89.87	39.32	-17.28	98.21	26.81	8.72	0.06	0.25	0.31	0.23	0.01	0.01	0	29.03	61.13	0	0	8.33	2.18	56.94	0.18	0.92	0	0	0	0	9.69	-1.98	7.19	66.98	112.83	933.59	536.09	1105.21	720.68	968.49	572.21	1080.87	582.29
54.554	0	0.15	0.15	0.15	0.43	0.02	3.85	2.65	25.87	0.21	92.3	44.09	-15.68	98.4	25.87	8.95	0.07	0.21	0.39	0.21	0	0.01	0	23.34	64.51	0	0	7.6	2.94	58.47	0.18	0.21	0	0	0	0	9.96	-1.4	7.04	67.21	113.23	935.03	537.91	1106.39	721.81	969.44	574.94	1082.34	583.66
54.587	0	0.15	0.15	0.15	0.39	0.02	2.98	2.55	21.74	0.18	94.03	33.01	-13.28	98.67	21.74	9.91	0.07	0.16	0.61	0.18	0	0.02	0	22.72	62.79	0	0	4.33	2.94	60.77	0.18	0.37	0	0	0	0	7.88	-0.47	5.86	66.71	114.83	937.89	540.95	1108.65	724.15	970.22	577.61	1084.77	585.57
54.621	0	0.14	0.15	0.15	0.42	0.03	2.48	2.33	23.21	0.14	95.04	37.72	-11.81	98.78	23.21	10.35	0.07	0.12	0.95	0.14	0	0.07	0	17.62	63.89	0	0	3.68	3.16	56.68	0.17	0.28	0	0	0	0	10.99	-0.04	6.15	67.32	112.58	938.48	542.73	1109.53	727.62	972.3	579.26	1084.51	588.42
54.654	0	0.14	0.15	0.13	0.37	0.03	1.68	1.81	18.72	0.1	96.38	18.96	-8.43	98.59	18.72	11.26	0.07	0.06	0.9	0.1	0.01	0.1	0	16.8	56.54	0	0	1.91	2.81	54.13	0.18	0.16	0	0	0	0	12.42	0.77	4.54	68.09	114.76	938.92	544.38	1109.05	728.5	969.83	581.47	1084.28	589.84
54.687	0	0.12	0.13	0.11	0.41	0.03	1.02	2.04	16.08	0.09	95.91	11.67	-5.29	98.13	16.08	17.23	0.06	0.06	0.78	0.09	0.01	0.07	0	13.34	50.91	0	0	1.46	2.38	53.75	0.19	0.41	0	0	0	0	9.96	2.18	4.31	67.04	115.59	939.57	546.26	1108.92	728.99	969.5	583.01	1084.83	590.66
54.721	0	0.11	0.1	0.11	0.5	0.02	0.78	2.64	15.26	0.08	94.73	21.02	-4.99	97.81	15.26	24.69	0.06	0.06	0.68	0.08	0.01	0.04	0	10.93	52.17	0	0	3.13	1.81	53.38	0.2	0.34	0	0	0	0	10	3.01	3.94	66.54	115.06	939.1	546.8	1109.75	731.35	969.58	584.38	1084.46	590.68
54.754	0	0.11	0.1	0.11	0.51	0.02	0.68	2.52	13.34	0.06	94.95	22.12	-4.77	98.53	13.34	27.41	0.06	0.05	0.44	0.06	0.01	0.01	0	11.39	50.26	0	0	4.83	1.49	51.5	0.2	0.24	0	0	0	0	10.86	0.97	4.94	66.03	116.68	938.93	546.44	1111.44	732.42	970.43	584.74	1086.92	591.45
54.788	0	0.14	0.09	0.12	0.61	0.02	0.67	3.06	14.19	0.05	93.88	36.66	-10.12	98.71	14.19	32.39	0.05	0.06	0.5	0.05	0.01	0.01	0	10.66	54.14	0	0	24.68	1.1	50.43	0.21	0.1	0	0	0	0	11.33	-0.3	4.92	65.57	117.81	937.37	544.23	1114.7	735.66	970.69	584.06	1088.35	590.09
54.821	0	0.13	0.08	0.12	0.71	0.02	0.54	3.65	13.27	0.05	92.71	48.54	-10.21	98.37	13.27	37.79	0.05	0.08	0.38	0.03	0.01	0.01	0	8.97	54.82	0	0	27.58	1.05	50.28	0.23	0.14	0	0	0	0	11.88	-1.5	4.46	65.34	117.67	938.99	544.04	1119.5	739.59	973.52	584.79	1091.06	590.2
54.854	0	0.14	0.07	0.15	0.81	0.02	0.59	3.74	13.15	0.04	92.52	66.94	-12.45	98.46	13.15	41.75	0.04	0.11	0.2	0.02	0.01	0.01	0	10.07	60.36	0	0	29.95	0.98	47.04	0.22	0.5	0	0	0	0	8.61	-1.22	4.74	64.71	119.1	939.44	544.68	1120.67	740.04	973.92	584.59	1092.86	590.66
54.888	0	0.13	0.06	0.16	0.89	0.02	0.52	3.59	12.17	0.04	92.83	75.79	-12.48	98.1	12.17	45.63	0.04	0.19	0.15	0.01	0.01	0.01	0	9.09	61.9	0	0	30.89	0.75	43.02	0.19	0.32	0	0	0	0	8.93	-2.28	5.08	64.59	120.79	939.67	544.4	1121.69	740.33	974.07	584.43	1094.68	591.04
54.921	0	0.17	0.06	0.2	1.02	0.02	0.64	3.56	13.44	0.03	92.87	88.01	-18.48	98.53	13.44	48.44	0.03	0.33	0.1	0.01	0.01	0	0	10.26	69.71	0	0	46.16	0.55	38.63	0.18	0.69	0	0	0	0	8.81	-0.98	6.61	64.41	120.78	938.72	543.85	1123.19	742.14	975.87	583.31	1096.3	592.45
54.954	0	0.21	0.07	0.23	0.85	0.02	0.84	2.26	14.02	0.03	95.47	87.13	-21.64	97.74	14.02	42.72	0.03	0.31	0.09	0.01	0.01	0	0	11.53	74.42	0	0	52.72	0.36	32.58	0.15	0.18	0	0	0	0	9.08	-3.16	5.02	64.44	118.83	938.44	543.4	1122.24	742.38	974.63	582.52	1093.17	590.82
54.988	0	0.23	0.07	0.25	0.88	0.02	1.09	2.04	15.97	0.03	95.92	88.95	-24.69	98.4	15.97	41.7	0.03	0.34	0.12	0	0.01	0	0	13.32	77.59	0	0	58.28	0.28	29.08	0.18	1.01	0	0	0	0	10.78	-1.39	5.91	64.8	120.19	938.02	542.39	1123.27	742.56	975.14	582.67	1095.05	590.96
55.021	0	0.28	0.07	0.27	1.05	0.02	1.5	2.28	19.82	0.03	95.44	92.81	-31.17	98.47	19.82	43.19	0.03	0.37	0.16	0.01	0.02	0	0	15.14	81.98	0	0	75.62	0.24	26.41	0.18	0.3	0	0	0	0	11.47	-1.17	5.72	65.13	121.03	938.32	542.03	1123.86	742.79	975.02	582.45	1095.76	590.86
55.054	0	0.29	0.06	0.3	1.24	0.02	2.56	2.11	21.65	0.02	94.89	95.9	-36.37	98.44	21.65	46.3	0.02	0.45	0.2	0	0.02	0	0	23.23	86.27	0	0	80.14	0.17	19.56	0.19	0.43	0	0	0	0	7.65	1.26	4.2	65.15	114.13	939.25	543.41	1122.07	741.46	976.47	582.55	1090.38	589.47
55.088	0	0.25	0.05	0.3	1.33	0.02	2.71	1.77	19.09	0.02	94.59	96.95	-35.93	97.8	19.09	51	0.02	0.54	0.24	0	0.02	0	0	28.27	85.36	0	0	74.2	0.12	13.02	0.19	0.3	0	0	0	0	7.8	3.03	5.14	65.73	116.6	940.14	544.22	1120.28	738.93	975.76	582.49	1092.09	590.55
55.121	0	0.2	0.05	0.29	1.44	0.02	2.49	1.97	17.53	0.02	95.03	97.31	-32.84	98.68	17.53	54.95	0.02	0.58	0.24	0.01	0.01	0	0	29.97	83.05	0	0	62.05	0.14	13.16	0.17	0.18	0	0	0	0	7.67	0.43	5.67	66.72	117.78	940.05	544.72	1118.59	737.35	974.8	581.84	1092.18	591.49
55.155	0	0.1	0.04	0.31	1.58	0.02	4.25	2.3	16.78	0.01	91.51	98.27	-27.43	98.46	16.78	58.33	0.01	0.75	0.27	0.01	0	0	0	41.26	85.3	0	0	20.12	0.13	14.16	0.17	0.29	0	0	0	0	8.98	1.22	5.43	67.6	118.42	940.1	545.05	1116.88	735.61	973.5	581.92	1091.46	592.34
55.188	0	0.1	0.04	0.34	1.75	0.02	6.8	2.71	18	0.01	86.4	98.79	-30.9	98.24	18	59.58	0.01	1.23	0.3	0.01	0	0	0	48.84	88.54	0	0	19.5	0.17	15.21	0.16	0.19	0	0	0	0	8.42	1.89	5.43	67.69	118.34	939.52	545.14	1115.73	735.08	972.67	581.91	1090.59	591.95
55.221	0	0.1	0.04	0.37	2.06	0.02	10.6	3.5	20.5	0.02	78.79	99.24	-34.99	98.6	20.5	61.39	0.01	1.79	0.34	0.02	0	0	0	55.02	92.58	0	0.01	21.6	0.18	16.69	0.15	0.18	0	0	0	0	7.88	0.73	5.43	68.03	116.75	939.46	544.96	1114.52	733.69	972.74	581.46	1089.1	591
55.255	0	0.09	0.04	0.36	2.1	0.02	13.44	3.54	21.2	0.02	73.11	99.16	-34.74	98.11	21.2	61.07	0.01	1.97	0.44	0.02	0	0	0	59.68	91.68	0	0.01	13.93	0.2	16.44	0.12	0.17	0	0	0	0	9.89	2.24	5.33	68.59	114.35	939.94	544.29	1114.05	732.66	973.76	581.59	1087.81	589.92
55.288	0	0.1	0.04	0.36	2.17	0.02	15.14	3.72	21.27	0.02	69.72	99.19	-36.44	98.27	21.27	61.47	0.01	2.34	0.49	0.02	0	0	0	62.3	91.76	0	0.01	17.33	0.22	16.81	0.12	0.7	0	0	0	0	11.98	1.81	6.07	69.53	114.12	938.6	541.07	1113.66	730.41	973.63	579.4	1087.47	587.58
55.321	0	0.14	0.05	0.35	1.87	0.02	22.03	2.79	23.07	0.02	55.93	98.69	-42.42	98.06	23.07	55.02	0.01	2.52	0.6	0.02	0.01	0	0	67.25	92.13	0	0.01	34.07	0.17	14.17	0.11	1.78	0	0	0	0	15.25	2.38	4.67	70.44	113.78	938.21	537.42	1114.09	728.91	972.53	577.75	1086.17	583.47
55.355	0	0.17	0.06	0.34	1.92	0.03	43.31	2.78	31.63	0.04	31.69	98.17	-50.56	98.5	31.63	47.49	0.01	2.31	1.18	0.04	0.02	0.02	0	75.1	95.38	0	0.02	47.09	0.12	13.26	0.12	6.83	0	0.01	0	0	16.72	1.09	5.14	70.51	114	939.06	533.26	1114.84	724.35	973.6	574.44	1087.48	579.61
55.388	0	0.26	0.1	0.28	1.42	0.03	55.97	1.97	43.03	0.07	19.03	97.35	-55.3	97.1	43.03	27.86	0.02	1.49	2.48	0.07	0.05	0.16	0	68.73	95.13	0	0.02	68.7	0.12	13.9	0.13	39.25	0	0.01	0	0	17.42	4.45	4.59	71.73	110.56	941.34	527.52	1116.67	718.41	976.82	570.05	1087.35	572.66
55.422	0	0.24	0.12	0.3	1.49	0.04	67.68	2.26	52.22	0.31	7.32	98.56	-52.84	96.7	52.22	20.48	0.03	1.29	8.53	0.13	0.31	5.05	0.01	67.46	93.7	0	0.02	63.69	0.2	15.61	0.13	86.11	0	0.02	0	0	17.74	5.11	5.07	73.76	104.95	944.25	525.89	1116.79	714.47	981.41	567.13	1086.31	570.58
55.455	0	0.27	0.14	0.22	1.32	0.04	65.47	2.1	57.71	0.22	9.53	98.78	-52.3	97.39	57.71	11.7	0.05	0.81	8.21	0.21	0.22	3.16	0	59.4	90.34	0	0.02	70.79	0.29	17.62	0.12	30.51	0.01	0.02	0	0	17.82	3.91	4.09	75.41	106.15	946	520.31	1117.16	707.26	981.06	561.93	1087.19	563.99
55.488	0	0.21	0.16	0.15	1.2	0.03	53.56	2.06	58.41	0.28	21.44	97.98	-46.22	96.4	58.41	8.18	0.04	0.78	5.86	0.28	0.1	0.88	0	51.23	83.26	0	0.01	58.46	0.37	19.98	0.11	63.7	0.01	0.03	0	0	10.21	5.56	2.88	75.83	108.77	948.64	520.77	1117.53	704.07	980.34	559.3	1089.06	562.42
55.522	0	0.18	0.16	0.14	0.99	0.03	28.3	1.99	53.48	0.3	46.7	95.54	-36.18	96.14	53.48	7.03	0.05	0.77	3.74	0.3	0.04	0.27	0	37.11	77.97	0	0.01	41.95	0.8	25.15	0.09	12.13	0.01	0.03	0	0	13.9	5.93	3.93	76.77	109.82	949.03	517.3	1117.72	699.82	981.01	557.82	1090.82	559.79
55.555	0	0.14	0.16	0.1	0.81	0.03	9.86	2.03	47.34	0.4	80.29	83.55	-24.15	96.72	47.34	6.59	0.05	0.7	1.89	0.4	0.02	0.06	0	22.47	66.22	0	0.01	25.71	1.42	32.36	0.06	3.16	0.01	0.03	0	0	11.14	5.09	3.33	76.54	109.47	950.34	517.07	1116.53	696.66	980.72	556.01	1090.16	558.32
55.588	0	0.09	0.15	0.06	0.89	0.03	5	2.35	47.04	0.59	89.99	53.18	-14.42	97.24	47.04	9.66	0.05	0.79	1.48	0.59	0.01	0.03	0	16.37	47.88	0	0	10.28	1.59	33.11	0.06	3.76	0.01	0.03	0	0	8.44	4.19	2.66	76.17	112.17	949.84	516.19	1114.97	693.55	977.77	555.15	1089.94	556.12
55.622	0	0.09	0.14	0.04	0.82	0.03	2.12	2.41	30.81	0.42	95.19	16.32	-7.73	97.01	42.19	11.73	0.05	1.15	1.62	0.42	0.02	0.02	0	10.32	30.81	0	0	12.4	1.66	36.08	0.06	0.53	0.01	0.01	0	0	12.11	4.6	2.86	76.63	110.33	949.56	516.07	1112.76	692.48	977.61	554.66	1087.92	556.77
55.655	0	0.1	0.11	0.04	0.89	0.03	1.08	2.45	29.15	0.32	95.1	8.07	-6.56	97.44	33.9	20.93	0.04	2.16	1.29	0.32	0.01	0.01	0	8.01	29.15	0	0	20.05	2.03	34.58	0.05	0.09	0.01	0.01	0	0	8.74	3.8	2.61	75.9	109.85	948.62	515.83	1111.02	690.49	976.27	554.04	1086.11	555.18
55.688	0	0.14	0.1	0.05	0.87	0.03	0.72	2.06	26.88	0.13	95.88	9.24	-9.29	94.45	26.88	26.24	0.04	3.02	1.22	0.13	0.01	0.01	0	7.12	31.32	0	0	38.03	1.84	31.2	0.04	0.01	0.01	0	0	0	12.69	7.83	4.78	74.61	112.32	944.98	514.61	1107.46	688.55	973.46	553.59	1085.75	556.57
55.722	0	0.15	0.07	0.06	1.6	0.03	0.55	4.11	27.54	0.08	91.77	37.82	-11.53	95.81	27.54	40.27	0.04	5.89	1.3	0.08	0.03	0.02	0	4.05	36.3	0	0	46.87	2.41	30.72	0.03	0	0.02	0	0	0	11.65	6.36	4.96	72.64	110.03	943.97	514.2	1105.7	687.37	973.26	552.64	1083.26	555.63
55.755	0	0.16	0.06	0.08	3.06	0.03	0.95	9.12	34.84	0.08	81.77	68.63	-18.71	95.9	34.84	48.86	0.04	9.11	1.89	0.08	0.06	0.08	0	5.54	51.84	0	0	54.21	2.82	32	0.03	0	0.02	0	0	0	9.44	6.24	4.06	71.32	108.92	943.43	514.98	1103.86	686.87	971.83	552.67	1080.73	555.02
55.789	0	0.2	0.05	0.14	6.26	0.04	1.85	19.28	7.1	0.75	61.44	90.7	-24.34	96.2	45.44	54.3	0.05	14.32	7.1	0.08	0.75	1.87	0	4.83	67.38	0	0.01	62.75	3.75	31.57	0.03	0	0.02	0	0	0	10.52	5.84	2.44	70.76	109.93	942.87	514.83	1101.91	686.27	968.7	552.27	1078.62	554.16
55.822	0	0.31	0.05	0.21	11.91	0.04	3.81	37.36	6.92	0.92	37.64	97.7	-33.82	95.75	55.67	56.25	0.04	21.13	6.92	0.06	0.92	1.59	0	5.23	83.75	0	0.01	76.25	5.24	34.55	0.03	0	0.02	0	0	0	10.66	6.43	2.48	70.27	111.35	942.25	515.47	1099.77	685.14	966.68	552.25	1078	554.95
55.855	0	0.5	0.06	0.28	9.02	0.04	5.56	26.66	54.79	1.09	48.34	98.82	-40.5	94.35	54.79	47.78	0.04	21.78	7.07	0.04	1.09	1.53	0	7.42	93.6	0	0.01	93.06	4.16	31.36	0.04	0	0.02	0	0	0	8.84	7.92	1.73	69.83	111.24	941.35	515.19	1099.01	684.55	965.29	551.56	1076.49	554.54
55.889	0	0.53	0.06	0.31	10.9	0.03	7.13	29.79	58.08	1.28	45.21	99.34	-44.44	90.4	58.08	49.07	0.02	22.58	5.21	0.04	1.28	0.67	0	9.07	97.61	0	0.01	96.39	5.63	29.69	0.04	0	0.02	0	0	0	6.3	10.79	2.21	69.61	111.58	940.07	513.7	1099.16	684.47	965.03	549.92	1076.59	552.59
55.922	0	0.44	0.06	0.3	7.89	0.03	9.86	20.2	58.72	1.24	59.61	99.44	-47.41	93.04	58.72	45.85	0.03	16.73	4.2	0.03	1.24	0.35	0.01	13.84	99.08	0	0.01	98.14	3.77	25.72	0.05	0.02	0.02	0	0	0	8.07	9.04	1.9	69.82	113.44	938.45	512.56	1098.32	684	962.59	549.07	1075.97	552.69
55.955	0	0.35	0.07	0.29	5.43	0.03	16.86	13.14	59.7	0.94	66.28	99.5	-50.64	91.72	59.7	41.72	0.02	9.71	4.41	0.04	0.94	0.43	0.03	22.98	99.56	0	0.01	98.04	2.76	23.54	0.05	1.45	0.02	0.01	0	0	9.96	9.98	1.51	70.53	112.7	936.82	511.09	1096.14	682.83	960.71	548.71	1073.4	550.14
55.989	0	0.34	0.07	0.3	4.02	0.03	40.47	8.53	57.27	0.82	34.53	99.4	-57.42	93.93	57.27	38.45	0.02	6.92	5.14	0.05	0.82	0.82	0.01	46.47	99.73	0	0.01	96.37	2.07	20.43	0.05	1.83	0.02	0.01	0	0	12.01	8.3	3.46	70.67	114.47	929.7	505.74	1094.15	682.35	956.99	545.19	1071.43	547.28
56.022	0	0.31	0.07	0.33	2.98	0.04	45.57	5.82	51.1	0.86	29.43	99.02	-57.44	90.22	51.1	38.9	0.02	4.08	6.63	0.05	0.86	1.14	0	55.47	99.69	0	0.01	92.07	1.67	19.12	0.05	0.86	0.03	0.01	0	0	9.73	10.89	3.17	69.96	113.3	926.93	504.44	1091.17	680.66	954.48	543.38	1067.77	545.22
56.055	0	0.28	0.08	0.34	2.1	0.03	62.45	3.41	46.41	0.75	12.55	98.58	-59.94	92.05	46.41	35.26	0.02	2.37	5.36	0.04	0.75	0.68	0	71.36	99.7	0	0.01	81.49	0.98	15.72	0.06	0.22	0.03	0.01	0	0	7.03	9.75	4.03	69.52	114.76	922.19	501.88	1088.78	679.78	950.97	540.25	1065.69	543.42
56.089	0	0.23	0.08	0.38	1.45	0.03	72.86	1.85	36.48	0.5	2.14	96.86	-60.36	92.03	36.48	35.47	0.02	1.24	2.63	0.03	0.5	0.15	0	89.27	99.53	0	0.02	61.61	0.5	11.55	0.07	0.09	0.03	0	0	0	3.46	9.77	3.06	68.6	115.89	920.73	501.38	1085.79	677.93	947.35	537.39	1063.14	542.14
56.122	0	0.14	0.06	0.39	1.7	0.03	64.15	2.19	32.08	0.19	10.85	98.22	-53.08	93.23	32.08	44.3	0.01	1.36	0.82	0.02	0.19	0.01	0	88.57	98.97	0	0.01	32.85	0.5	11.09	0.07	0.03	0.02	0	0	0	3.61	8.89	3.98	68.3	115.8	915.82	498.68	1084.23	678.51	944.98	535.55	1060.67	540.48
56.156	0	0.12	0.06	0.41	1.47	0.02	66.45	1.71	26.08	0.02	8.55	98.33	-51.27	94.69	26.08	45.81	0.01	1.46	0.18	0.01	0.02	0	0	96.34	98.23	0	0.01	19.13	0.29	9.47	0.07	0.01	0.02	0	0	0	5.45	7.6	3.89	68.38	115.13	913.61	498.75	1080.21	677.38	942.08	534.98	1057.07	540.81
[truncated: 39,159 more rows]
[truncated: 4 more columns]
