# Supplementary material for: Exploring emotion recognition in patients with mild cognitive impairment and Alzheimer’s dementia undergoing a rehabilitation program
Source: PLoS One. 2025 Apr 24;20(4):e0322213. doi: 10.1371/journal.pone.0322213 (PMC12021228; doi:10.1371/journal.pone.0322213)
Supplement: S1 Data — (ZIP) [file pone.0322213.s003.zip › raw data1-10/No1 Aerobic exercise.csv]

time stamp	face id	anger	contempt	disgust	fear	joy	sadness	surprise	sentimentality	confusion	neutral	engagement	valence	attention	inner brow raise	brow raise	brow furrow	eye widen	cheek raise	lid tighten	nose wrinkle	upper lip raise	dimpler	lip corner depressor	chin raise	lip pucker	lip stretch	lip press	mouth open	jaw drop	lip suck	eye closure	smile	smirk	blink	blink rate	pitch	yaw	roll	brightness	interocular distance	topleft_x	topleft_y	bottomright_x	bottomright_y	outer_right_eye_X	outer_right_eye_Y	outer_left_eye_X	outer_left_eye_Y
0.066
0.1
0.133
0.166
0.2
0.233
0.266
0.3
0.333
0.366
0.4
0.433
0.467
0.5
0.533
0.567
0.6
0.633
0.667
0.7
0.734
0.767
0.8
0.834
0.867
0.9
0.934
0.967
1
1.034
1.067
1.101
1.134
1.167
1.201
1.234
1.267
1.301
1.334
1.367
1.401
1.434
1.468
1.501
1.534
1.568
1.601
1.634
1.668
1.701
1.735
1.768
1.801
1.835
1.868
1.901
1.935
1.968
2.001
2.035
2.068
2.102
2.135
2.168
2.202
2.235
2.268
2.302
2.335
2.368
2.402
2.435
2.469
2.502
2.535
2.569
2.602
2.635
2.669
2.702
2.736
2.769
2.802
2.836
2.869
2.902
2.936
2.969
3.002
3.036
3.069
3.103
3.136
3.169
3.203
3.236
3.269
3.303
3.336
3.369
3.403
3.436
3.47
3.503
3.536
3.57
3.603
3.636
3.67
3.703
3.737
3.77
3.803
3.837
3.87
3.903
3.937
3.97
4.003
4.037
4.07
4.104
4.137
4.17
4.204
4.237
4.27
4.304
4.337
4.37
4.404
4.437
4.471
4.504
4.537
4.571
4.604
4.637
4.671
4.704
4.738
4.771
4.804
4.838
4.871
4.904
4.938
4.971
5.004
5.038
5.071
5.105
5.138
5.171
5.205
5.238
5.271
5.305
5.338
5.371
5.405
5.438
5.472
5.505
5.538
5.572
5.605
5.638
5.672
5.705
5.739
5.772
5.805
5.839
5.872
5.905
5.939
5.972
6.005
6.039
6.072
6.106
6.139
6.172
6.206
6.239
6.272
6.306
6.339
6.372
6.406
6.439
6.473
6.506
6.539
6.573
6.606
6.639
6.673
6.706
6.74
6.773
6.806
6.84
6.873
6.906
6.94
6.973
7.006
7.04
7.073
7.107
7.14
7.173
7.207
7.24
7.273
7.307
7.34
7.373
7.407
7.44
7.474
7.507
7.54
7.574
7.607
7.64
7.674
7.707
7.741
7.774
7.807
7.841
7.874
7.907
7.941
7.974
8.007
8.041
8.074
8.108
8.141
8.174
8.208
8.241
8.274
8.308
8.341
8.374
8.408
8.441
8.475
8.508
8.541
8.575
8.608
8.641
8.675
8.708
8.742
8.775
8.808
8.842
8.875
8.908
8.942
8.975
9.008
9.042
9.075
9.109
9.142
9.175
9.209
9.242
9.275
9.309
9.342
9.375
9.409
9.442
9.476
9.509
9.542
9.576
9.609
9.642
9.676
9.709
9.743
9.776
9.809
9.843
9.876
9.909
9.943
9.976
10.009
10.043
10.076
10.11
10.143
10.176
10.21
10.243
10.276
10.31
10.343
10.376
10.41
10.443
10.477
10.51
10.543
10.577
10.61
10.643
10.677
10.71
10.744
10.777
10.81
10.844
10.877
10.91
10.944
10.977
11.01
11.044
11.077
11.111
11.144
11.177
11.211
11.244
11.277
11.311
11.344
11.377
11.411
11.444
11.478
11.511
11.544
11.578
11.611
11.644
11.678
11.711
11.745
11.778
11.811
11.845
11.878
11.911
11.945
11.978
12.011
12.045
12.078
12.112
12.145
12.178
12.212
12.245
12.278
12.312
12.345
12.378
12.412
12.445
12.479
12.512
12.545
12.579
12.612
12.645
12.679
12.712
12.746
12.779
12.812
12.846
12.879
12.912
12.946
12.979
13.012
13.046
13.079
13.113
13.146
13.179
13.213
13.246
13.279
13.313
13.346
13.379
13.413
13.446
13.48
13.513
13.546
13.58
13.613
13.646
13.68
13.713
13.747
13.78
13.813
13.847
13.88
13.913
13.947
13.98
14.013
14.047
14.08
14.114
14.147
14.18
14.214
14.247
14.28
14.314
14.347
14.38
14.414
14.447
14.481
14.514
14.547
14.581
14.614
14.647
14.681
14.714
14.748
14.781
14.814
14.848
14.881
14.914
14.948
14.981
15.014
15.048
15.081	0	0.06	0.03	0.01	0.06	0.66	0.06	0.07	0.43	0.43	98.69	3.16	24.07	41.53	0.46	0.13	0.43	0.03	8.5	0.4	0.23	0.19	0	0.02	0.07	0.04	1.14	0.09	0.08	5.39	0.02	0.07	25.36	0	0		11.5	23.71	9.22	77.81	77.64	485.26	446.18	614.51	583.05	516.78	478.49	594.41	479.73
15.115	0	0.07	0.04	0.01	0.07	0.32	0.07	0.07	0.6	0.6	99.36	1.38	17.49	37.57	0.38	0.1	0.6	0.05	6.26	0.46	0.22	0.15	0	0.01	0.05	0.04	0.75	0.05	0.11	5.84	0.05	0.06	20.09	0	0		-1.58	24.54	13.96	77.82	74.54	484.7	445.99	614.98	581.21	521.32	474.15	595.55	480.85
15.148	0	0.07	0.05	0.01	0.07	0.25	0.08	0.07	0.8	0.8	99.5	1.06	15.02	35.72	0.34	0.1	0.8	0.05	5.26	0.65	0.23	0.13	0	0	0.05	0.03	0.72	0.04	0.12	4.68	0.05	0.13	18.25	0	0		-0.44	24.94	13.69	77.79	74.42	484.2	445.82	615.78	582.78	521.35	474.67	595.53	480.74
15.181	0	0.07	0.05	0.01	0.07	0.26	0.07	0.07	0.81	0.81	99.49	1.13	15.34	32.12	0.32	0.1	0.81	0.04	4.89	0.81	0.26	0.16	0	0.01	0.07	0.04	0.79	0.04	0.1	3.74	0.05	0.35	18.72	0	0		1.61	25.74	12.68	77.87	73.46	483.85	446.56	615.28	583.76	520.65	476.74	594.01	480.42
15.215	0	0.08	0.06	0.01	0.08	0.19	0.08	0.07	0.92	0.92	99.62	0.85	12.51	24.02	0.39	0.13	0.92	0.03	3.47	0.57	0.3	0.12	0	0.01	0.09	0.04	0.61	0.04	0.13	3.39	0.05	0.94	16.71	0	0		-1.84	27.76	13.7	77.82	73.2	483.1	447.46	614.07	584.29	520.73	474.93	593.52	482.66
15.248	0	0.08	0.06	0.01	0.08	0.15	0.08	0.06	0.9	0.9	99.7	0.66	10.33	8.48	0.37	0.14	0.9	0.03	2.74	0.48	0.31	0.12	0	0.01	0.1	0.05	0.59	0.05	0.15	2.83	0.05	0.7	14.94	0	0		-4.29	33.89	15.23	77.78	68.89	481.09	448.81	611.49	583.51	521.71	476.95	590.3	483.36
15.281	0	0.08	0.07	0.02	0.08	0.13	0.09	0.06	0.98	0.98	99.74	0.57	9.02	5.58	0.39	0.14	0.98	0.03	2.47	0.45	0.4	0.15	0	0.01	0.13	0.06	0.62	0.07	0.14	2.18	0.06	1.89	13.9	0	0		1.17	36.14	14.66	77.77	65.26	478.32	450.74	608.49	586.68	519.98	480.57	585.11	484.68
15.315	0	0.08	0.07	0.02	0.09	0.12	0.09	0.06	0.94	0.94	99.75	0.54	8.38	4.34	0.42	0.13	0.94	0.03	2.3	0.49	0.58	0.16	0	0.02	0.2	0.08	0.68	0.13	0.13	2.24	0.06	0.52	13.44	0	0		1.78	37.46	13.35	77.68	62.59	478.82	452.35	608.65	589.13	520.59	482.25	583.12	485.03
15.348	0	0.08	0.07	0.02	0.08	0.14	0.09	0.06	1.01	1.01	99.72	0.58	9.19	3.67	0.59	0.13	1.01	0.03	3.33	0.64	0.81	0.35	0	0.03	0.24	0.09	0.58	0.22	0.14	2.09	0.05	0.35	13.99	0	0		-0.54	38.33	11.44	77.51	60.66	480.05	455.31	604.95	585.5	518.99	485.78	579.62	483.91
15.381	0	0.08	0.07	0.02	0.08	0.15	0.09	0.06	1.12	1.12	99.7	0.57	9.13	1.24	0.83	0.17	1.12	0.03	4.77	0.82	1.69	0.93	0	0.05	0.42	0.12	0.52	0.52	0.13	2	0.04	0.25	13.91	0	0		1.01	43.91	11.93	77.5	54.47	476.69	457.03	602.06	587.85	519.23	488.79	573.54	484.56
15.415	0	0.09	0.08	0.02	0.09	0.15	0.1	0.06	1.43	1.1	99.71	0.49	8.03	0.56	1.45	0.23	1.1	0.03	6.78	0.87	2.55	1.54	0	0.07	0.78	0.14	0.39	1.43	0.1	1.74	0.03	0.11	12.79	0	0		4.81	47.89	7.16	77.8	52.54	477.49	460.55	599.49	588.57	516.97	493.93	568.69	484.71
15.448	0	0.09	0.08	0.02	0.09	0.15	0.1	0.07	2.26	1.14	99.69	0.47	7.94	0.43	2.45	0.31	1.14	0.04	8.13	0.96	2.34	2.93	0	0.11	1.15	0.19	0.38	2.26	0.09	1.59	0.03	0.1	12.55	0	0		-2.88	49.26	8.01	77.73	50.45	474.73	461.28	596.31	588.19	515.34	491.45	565.38	484.98
15.482	0	0.1	0.08	0.02	0.1	0.17	0.11	0.07	4.88	1.17	99.66	0.45	7.78	0.11	3.45	0.38	1.17	0.06	10.53	1.44	2.15	2.46	0	0.14	1.47	0.25	0.4	4.88	0.09	1.52	0.03	0.11	12.18	0	0		-0.69	56.1	6.25	77.29	45.33	474.69	460.81	596.38	588.19	517.36	491.82	561.83	483.05
15.515	0	0.09	0.08	0.02	0.1	0.17	0.13	0.08	4.02	1.21	99.65	0.44	7.41	0.16	5.43	0.55	1.21	0.08	11.2	2.22	2.66	2.93	0	0.17	1.8	0.36	0.37	4.02	0.1	1.57	0.02	0.08	12.08	0	0		-4.61	54.32	5.29	76.99	44.78	475.04	460.72	595.16	586.77	516.26	489.4	560.49	482.35
15.548	0	0.09	0.08	0.02	0.11	0.2	0.14	0.08	3.26	1.15	99.59	0.46	8.05	0.28	7.35	0.78	1.15	0.09	13.49	3.04	3.5	3.88	0	0.22	1.96	0.48	0.36	3.26	0.09	1.38	0.02	0.17	12.36	0	0		0.96	51.43	6.02	77.11	46.39	473.46	461.77	593.64	587.32	514.49	494.04	559.58	483.17
15.582	0	0.09	0.08	0.02	0.11	0.27	0.15	0.09	2.74	1.19	99.46	0.42	8.62	0.27	9.1	1.26	1.19	0.12	19.46	4.07	5.87	3.85	0	0.32	1.83	0.72	0.32	2.74	0.1	1.12	0.02	0.13	11.73	0	0		-0.82	51.61	5.93	77.01	47.03	473.04	461.94	593.12	587.08	513.66	493.56	559.53	483.18
15.615	0	0.09	0.08	0.03	0.11	0.37	0.15	0.09	2.74	1.19	99.27	0.52	10.46	0.28	8.7	1.63	1.19	0.13	23.79	4.86	7.36	4.64	0	0.38	2.32	0.91	0.34	2.74	0.09	1.11	0.02	0.07	12.36	0	0		-2.46	51.37	7.03	76.97	45.92	472.67	461.68	592.5	586.25	514.17	492.67	559.04	482.93
15.648	0	0.09	0.07	0.03	0.11	0.48	0.16	0.09	2.73	1.23	99.04	0.71	12.76	0.76	8.46	1.7	1.23	0.11	28.08	4.96	6.64	4.52	0	0.71	2.37	1.09	0.43	2.73	0.09	0.9	0.02	0.24	12.61	0	0		-2.32	46.39	6.74	77.09	47.76	472.95	462.37	590.07	584.28	511.69	492.98	558.49	483.42
15.682	0	0.1	0.08	0.03	0.11	0.4	0.16	0.08	1.81	1.3	99.19	0.57	12.48	0.7	6.67	1.56	1.27	0.09	25.97	5.42	5.13	5.26	0	1.3	1.79	1.14	0.5	1.81	0.08	0.75	0.02	0.35	12.13	0	0		0.36	46.74	7.59	77.35	45.89	473.54	461.92	588.61	582.52	512.43	492.07	557.54	483.68
15.715	0	0.1	0.08	0.02	0.1	0.26	0.14	0.08	1.26	1.26	99.48	0.43	10.15	0.2	5.25	1.45	1.26	0.09	18.84	4.7	4.51	4.73	0	1.17	1.16	0.73	0.4	0.74	0.08	0.67	0.02	0.19	11.87	0	0		1.92	53.16	3.48	77.83	44	475.89	461.9	586.98	577.67	512.34	492.68	554.6	480.42
15.749	0	0.09	0.08	0.02	0.1	0.14	0.13	0.07	1.77	1.77	99.71	0.43	6.23	0.36	4.75	1.25	1.23	0.07	8.13	3.81	3.5	4.17	0	1.77	0.87	0.64	0.37	0.14	0.06	0.52	0.02	0.22	11.93	0	0		4.38	50.06	5.68	78.14	45.67	475.84	460.55	586.23	576.09	511.95	491.37	556.4	480.85
15.782	0	0.09	0.08	0.02	0.1	0.13	0.12	0.07	1.87	1.87	99.74	0.43	6.14	0.85	3.85	0.93	1.22	0.07	6.59	2.89	2.52	3.66	0	1.87	0.68	0.43	0.37	0.1	0.05	0.48	0.02	0.2	11.86	0	0		5.24	45.79	6.91	78.56	49.64	475.05	459.15	586.93	575.39	510.57	491.43	558.88	480.02
15.815	0	0.09	0.08	0.02	0.1	0.11	0.12	0.07	1.82	1.82	99.76	0.39	4.84	1.27	3.83	0.69	1.23	0.07	4.7	2.19	2.24	3.09	0	1.82	0.61	0.32	0.36	0.08	0.04	0.46	0.02	0.1	11.25	0	0		12.47	43.77	7.68	79.39	52.05	474.8	457.94	587.52	575.1	510.16	493.16	560.45	479.76
15.849	0	0.09	0.08	0.02	0.1	0.11	0.13	0.07	2.65	1.91	99.74	0.39	4.85	1.84	4.07	0.43	1.28	0.07	5.31	1.67	1.91	3.57	0	2.65	0.74	0.21	0.39	0.15	0.03	0.39	0.02	0.06	11.25	0	0		6.49	41.88	11.64	79.09	52.88	474.81	457.64	588.64	573.99	512.11	491.49	563.88	480.67
15.882	0	0.09	0.08	0.02	0.1	0.15	0.13	0.07	2.28	2	99.7	0.45	7.26	3.38	3.61	0.34	1.23	0.09	8.24	1.3	2	3.88	0	2.28	0.75	0.15	0.36	0.2	0.03	0.41	0.02	0.09	12.17	0	0		4.73	38.77	13.06	79.17	56.81	473.82	457.14	590.85	576.54	511.49	490.5	567.74	482.62
15.915	0	0.09	0.08	0.02	0.1	0.2	0.13	0.07	2.32	2.12	99.61	0.48	9.27	5.13	3.68	0.29	1.23	0.13	12.16	1.12	2.12	3.75	0	2.32	0.8	0.13	0.29	0.34	0.04	0.5	0.02	0.16	12.6	0	0		1.05	36.59	13.09	78.99	57.62	473.3	453.86	595.19	579.27	512.78	486.29	570.1	480.51
15.949	0	0.09	0.07	0.02	0.09	0.25	0.12	0.07	1.61	1.61	99.5	0.56	11.42	9.47	4.1	0.25	1.28	0.15	14.35	1.17	2.47	4.22	0	1.61	0.8	0.08	0.27	0.32	0.05	0.59	0.02	0.05	13.79	0	0		-3.59	33.29	11.14	79.01	62.75	475	451.47	601.05	582.36	513.01	481.89	575.71	479.43
15.982	0	0.09	0.08	0.02	0.1	0.21	0.13	0.07	1.4	1.4	99.59	0.5	9.65	7.86	4.82	0.22	1.4	0.13	12.33	1.36	2.1	3.79	0	1.37	1.24	0.08	0.29	0.21	0.05	0.66	0.02	0.38	12.98	0	0		4.7	34.31	10.54	79.41	68.33	474.23	447.29	608.28	586.04	513.87	484.01	581.8	476.65
16.015	0	0.09	0.07	0.02	0.1	0.18	0.12	0.07	1.41	1.36	99.64	0.53	8.92	14.72	4.74	0.15	1.36	0.13	9.51	1.7	2.27	2.67	0	0.87	1.41	0.07	0.31	0.12	0.06	0.79	0.02	0.02	13.32	0	0		-1.27	30.78	13	79.26	70.16	475.07	443.98	611.67	586.23	516.37	475.89	586.52	477.1
16.049	0	0.08	0.07	0.02	0.1	0.18	0.12	0.07	1.54	1.54	99.65	0.55	8.57	22.01	5.31	0.09	1.54	0.12	8.46	1.9	2.67	1.31	0	0.4	1.27	0.03	0.34	0.06	0.06	0.97	0.03	0.03	13.59	0	0		-4.16	28.32	13.75	79.09	75.13	474.85	439.61	616.25	586.09	516.93	471.25	591.97	474.74
16.082	0	0.09	0.07	0.02	0.1	0.17	0.12	0.07	1.65	1.65	99.66	0.51	8.74	21.13	4.56	0.07	1.65	0.09	8.8	2.55	1.81	0.39	0	0.25	1.33	0.03	0.44	0.07	0.07	1.11	0.03	0.01	13.14	0	0		-0.1	28.58	11.49	79.17	77.54	475.59	434.9	619.93	585.89	516.62	468.49	594.15	470.05
16.116	0	0.09	0.08	0.02	0.1	0.17	0.13	0.07	1.95	1.95	99.66	0.45	8.58	56.04	4.64	0.06	1.95	0.08	10.55	2.72	1.23	0.07	0	0.11	1.18	0.01	0.45	0.12	0.07	1.37	0.03	0	12.18	0	0		-3.51	20.79	12.95	79.11	83.26	475	432.71	621.33	584.89	515.21	464.3	598.26	470.11
16.149	0	0.1	0.09	0.02	0.11	0.16	0.13	0.07	2.24	2.24	99.69	0.41	7.77	55.96	4.79	0.04	2.24	0.05	10.36	2.8	1.07	0.05	0	0.05	1.05	0.01	0.55	0.1	0.08	1.61	0.04	0.01	11.54	0	0		-2.47	20.8	12.09	79.29	84.67	475.43	431.69	624.44	587.12	515.77	464.48	600.31	469.14
16.182	0	0.1	0.09	0.02	0.11	0.14	0.14	0.07	2.47	2.47	99.72	0.38	6.72	58.45	4.75	0.03	2.47	0.04	9.35	2.95	0.73	0.04	0	0.05	1	0.01	0.74	0.19	0.08	1.75	0.05	0	10.93	0	0		0.62	20.29	11.91	79.15	82.49	475.55	429.82	625.95	588.11	517.29	463.35	599.68	467.5
16.216	0	0.1	0.09	0.02	0.11	0.13	0.14	0.07	3.06	3.06	99.73	0.36	5.67	61.09	4.33	0.03	3.06	0.03	8.35	2.98	0.59	0.03	0	0.03	1.2	0.01	1.27	0.25	0.09	2.54	0.07	0.02	10.55	0	0		3.12	19.75	13.21	79.15	85.44	475.46	428.27	629.38	589.12	518.66	464.2	604.03	467.64
16.249	0	0.11	0.09	0.02	0.11	0.14	0.14	0.07	3.26	3.26	99.71	0.39	6.79	56.2	4.05	0.02	3.26	0.03	9.36	3.39	0.59	0.03	0	0.03	1.15	0.02	1.95	0.34	0.1	2.58	0.07	0.02	11.25	0	0		4.1	20.75	12.63	79.16	86.09	474.27	428.46	630.73	592.69	518.13	465.11	604.16	468.27
16.282	0	0.1	0.09	0.02	0.11	0.16	0.13	0.07	3.54	3.14	99.68	0.43	7.7	56.89	3.14	0.02	3.54	0.03	10.03	3.09	0.6	0.03	0	0.02	1.26	0.02	3.11	0.59	0.11	2.87	0.07	0.03	11.88	0	0		6.59	20.61	13.57	79.04	86.02	473.99	428.44	630.76	593.92	518.77	464.27	604.59	470.24
16.316	0	0.11	0.08	0.02	0.11	0.17	0.13	0.07	4.5	4.11	99.65	0.47	7.71	60.8	2.28	0.02	4.5	0.02	10.26	4.26	0.8	0.03	0	0.01	2.48	0.03	4.54	0.94	0.18	4.11	0.1	0.01	12.49	0	0		7.79	19.8	13.81	78.95	86.26	473.49	428.17	631.27	594.84	518.79	464.58	604.85	470.42
16.349	0	0.12	0.09	0.02	0.11	0.16	0.13	0.07	4.57	4.06	99.67	0.43	7.15	46.13	1.93	0.02	4.57	0.03	10.34	4.32	0.96	0.05	0	0.01	2.62	0.03	4.32	0.7	0.19	4.06	0.1	0.02	11.94	0	0		6.68	22.78	12.03	79.43	81.85	477.15	433.83	627.21	592.69	519.24	468.88	601	472.59
16.382	0	0.13	0.1	0.02	0.11	0.12	0.14	0.07	5.27	4.39	99.73	0.36	4.31	19.3	1.71	0.02	5.27	0.03	7.5	4.75	0.99	0.06	0	0.01	2.41	0.04	4.02	0.59	0.25	4.39	0.1	0.01	10.64	0	0		2.78	29.15	13.73	79.02	78.69	475.14	433.76	626.43	592.86	520.91	468.16	599.45	473.01
16.416	0	0.16	0.12	0.02	0.13	0.09	0.16	0.07	7.09	4.52	99.69	0.33	0.68	13.31	1.66	0.02	7.09	0.03	6.87	6.3	1.15	0.16	0	0	3.22	0.06	3.52	0.78	0.3	4.52	0.14	0.29	8.63	0	0		6.8	31.37	12.03	79.1	76.52	476.02	435.06	624.47	592.1	520.16	470.97	596.67	472.63
16.449	0	0.17	0.12	0.02	0.13	0.09	0.16	0.07	7	4.69	99.66	0.33	0.17	8.36	1.74	0.03	7	0.04	7.12	8.29	1.37	0.46	0	0.01	4.3	0.09	3.45	1.29	0.29	4.69	0.14	0.58	8.44	0	0		4.72	33.97	8.22	79.26	74.12	478.31	440.79	617.12	588.24	516.17	474.23	590.28	474.01
16.483	0	0.23	0.13	0.03	0.13	0.11	0.18	0.07	8.74	4.67	99.54	0.33	0	1.11	1.85	0.04	7.69	0.04	10.54	11.23	2.74	3.35	0	0.01	6.92	0.13	2.73	8.74	0.3	4.67	0.16	0.49	8.25	0	0		3.72	44.43	13.81	79.49	60.56	472.67	442	611.48	587.14	520.98	477.09	581.5	474.95
16.516	0	0.26	0.13	0.03	0.13	0.1	0.21	0.07	9.16	4.49	99.48	0.39	0	0.84	2.25	0.05	8.38	0.05	9.16	11.22	2.44	2.66	0	0.01	11.83	0.17	2.04	13.3	0.24	4.49	0.17	0.1	7.76	0	0		6.79	45.87	13.27	79.69	54.75	471.86	444.57	605.62	584.9	519.65	480.39	574.12	474.82
16.549
16.583	0	0.33	0.14	0.04	0.14	0.08	0.25	0.08	8.82	4.01	99.35	0.75	0	2.43	4.01	0.15	8.05	0.08	8.82	11.74	1.35	3.06	0	0.02	16.3	0.35	0.73	22.86	0.18	3.87	0.18	0.09	6.59	0	0		8.43	40.47	1.61	80.72	53.54	460.39	452.51	595.04	598.67	502.07	487.76	555.01	479.73
16.616	0	0.29	0.14	0.04	0.15	0.07	0.29	0.08	6.36	5.54	99.43	0.66	0	1.07	5.54	0.29	6.94	0.1	5.66	8.7	0.62	1.86	0	0.04	22.8	0.45	0.39	22.15	0.17	3.71	0.21	0.04	6.36	0	0		-0.58	44.65	5.63	80	48.69	460.68	452.18	589.33	589.17	503.87	483.74	552.08	476.97
16.649
16.683
16.716
16.75
16.783
16.816
16.85
16.883
16.916
16.95
16.983
17.016
17.05
17.083
17.117
17.15
17.183
17.217
17.25
17.283
17.317
17.35
17.383
17.417
17.45
17.484
17.517
17.55
17.584
17.617
17.65
17.684
17.717
17.751
17.784
17.817
17.851
17.884
17.917
17.951
17.984
18.017
18.051
18.084
18.118
18.151
18.184
18.218
18.251
18.284
18.318
18.351
18.384
18.418
18.451
18.485
18.518
18.551
18.585
18.618
18.651
18.685
18.718
18.752
18.785
18.818
18.852
18.885
18.918
18.952
18.985
19.018
19.052
19.085
19.119
19.152
19.185
19.219
19.252
19.285
19.319
19.352
19.385
19.419
19.452
19.486
19.519
19.552
19.586
19.619
19.652
19.686
19.719
19.753
19.786
19.819
19.853
19.886
19.919
19.953
19.986
20.019
20.053
20.086
20.12
20.153
20.186
20.22
20.253
20.286
20.32
20.353
20.386
20.42
20.453
20.487
20.52
20.553
20.587
20.62
20.653
20.687
20.72
20.754
20.787
20.82
20.854
20.887
20.92
20.954
20.987
21.02
21.054
21.087
21.121
21.154
21.187
21.221
21.254
21.287
21.321
21.354
21.387
21.421
21.454
21.488
21.521
21.554
21.588
21.621
21.654
21.688
21.721
21.755
21.788
21.821
21.855
21.888
21.921
21.955
21.988
22.021
22.055
22.088
22.122
22.155
22.188
22.222
22.255
22.288
22.322
22.355
22.388
22.422
22.455
22.489
22.522
22.555
22.589	1	0.03	0.03	0.01	0.29	0.56	0.32	0.4	0.63	0.31	98.89	2.12	14.16	67.57	37.6	7.35	0.31	1.74	10.59	0.36	0.43	0.57	0	0.02	0.63	0.17	1.72	0.6	0.27	0.94	0.03	0.05	22.83	0	0		15.8	18.33	0.03	79.41	304.22	531.98	433.84	1049.31	987.94	638.78	587.17	939.44	540.79
22.622	1	0.03	0.02	0.01	0.66	0.24	0.19	0.88	0.59	0.19	98.25	0.91	7.69	37.64	31.37	31.57	0.19	2.57	6.53	0.27	0.69	0.98	0	0.05	0.59	0.19	1.27	0.52	0.68	1	0.06	0.05	17.13	0	0		8.89	24.52	-4.1	77.34	293.05	523.5	444.16	1020.45	978.96	615.47	581.09	905.77	541.05
22.655	1	0.04	0.04	0.01	0.57	0.13	0.21	0.61	0.56	0.17	98.78	0.65	3.17	57.71	28.5	26.25	0.16	1.78	5.81	0.35	0.59	0.91	0	0.05	0.56	0.17	0.71	0.48	1.14	1.29	0.14	0.09	12.51	0	0		6.83	20.45	-3.49	77.82	283.45	489.04	419.27	976.53	949.17	581.9	541.05	864.61	520.58
22.689	1	0.04	0.04	0.01	0.62	0.1	0.21	0.65	0.53	0.17	98.71	0.65	0.96	62.26	27.78	27.05	0.17	1.81	5.3	0.81	0.62	1.1	0	0.05	0.53	0.12	0.92	0.44	1.77	2.54	0.21	0.01	10.49	0	0		11.67	19.5	-4.13	79.36	284.74	496.12	427.14	967.63	934.36	580.12	562.1	861.65	519.49
22.722	1	0.04	0.03	0.01	1.19	0.09	0.16	1.48	0.45	0.16	97.04	2.33	0	57.07	27.53	43.96	0.16	2.94	4.5	1.56	0.65	1.45	0	0.04	0.45	0.1	0.75	0.28	2.87	4.84	0.24	0	9.36	0	0		4.56	20.58	-1.51	78.24	275.09	483.41	432.44	940.83	922.84	570.37	550.11	844.36	525.53
22.756	1	0.03	0.03	0.01	2.16	0.07	0.15	3.54	0.33	0.13	92.92	6.83	0	75.19	29.43	57.86	0.13	3.47	4.51	1.76	0.61	0.93	0	0.04	0.33	0.07	0.52	0.13	2.95	9.9	0.18	0.01	7.71	0	0		5.69	16.46	-3.09	79.26	286.14	476.25	437.79	925.58	920.82	549.7	554.33	834.74	529.29
22.789	1	0.03	0.02	0.01	2.84	0.07	0.12	5.87	0.31	0.12	88.26	12.54	0	64.17	27.38	66.95	0.12	4.36	4.36	1.7	0.7	1.09	0	0.04	0.31	0.05	0.46	0.17	2.21	14.71	0.15	0	6.83	0	0		6.88	19.09	-1.69	79.66	277.04	465.39	440.83	904.28	913.43	541.41	552.94	817.77	533.69
22.822	1	0.03	0.02	0.01	3.99	0.06	0.12	9.75	0.33	0.11	80.49	20.34	0	59.92	28.84	74.49	0.11	5.13	4.29	1.44	0.58	0.96	0	0.05	0.33	0.05	0.41	0.16	1.86	18.14	0.14	0	6.02	0	0		4.31	19.99	-0.91	79.02	276.3	461.57	442.11	894.34	902.69	536.94	555.74	812.07	530.41
22.856	1	0.02	0.01	0.01	6.26	0.06	0.09	18.37	0.29	0.11	63.27	41.58	0	46.33	27.18	87.53	0.11	7.44	3.81	1.54	0.61	1.06	0	0.06	0.29	0.05	0.34	0.24	1.57	22.05	0.14	0	5.69	0	0		1.4	22.73	-0.83	78.21	266.75	459	443.35	883.48	896.81	535.04	547.72	801.29	531.36
22.889	1	0.02	0.01	0.01	7.44	0.05	0.08	24.13	0.28	0.1	51.73	48.28	0	54.79	27.3	91.13	0.1	8.79	3.54	1.85	0.5	1.33	0	0.06	0.25	0.05	0.25	0.28	1.34	25.29	0.12	0	5.34	0	0		-0.92	21.04	-0.29	77.83	269.18	457.3	441.42	877.51	888.83	531.02	542.19	799.88	529.1
22.922	1	0.03	0.01	0.01	9.17	0.05	0.08	28.02	0.42	0.1	46.98	53.61	0	67.06	26.88	94.09	0.1	12.14	3.38	1.92	0.37	1.3	0	0.06	0.24	0.06	0.23	0.42	1.05	24.25	0.1	0	4.92	0	0		-0.97	18.45	0.24	78.18	271	455.98	440.06	873.38	883.19	528.42	540.95	799.09	527.65
22.956	1	0.03	0.01	0.01	11.06	0.05	0.07	32.4	0.43	0.09	42.6	59.01	0	62.6	26.48	96.86	0.09	15.06	3.34	1.29	0.35	1.2	0	0.06	0.23	0.06	0.17	0.43	1.01	23.96	0.09	0	4.51	0	0		-0.43	19.42	-0.82	78.41	259.85	455.32	440.28	871.48	882.91	530.76	543.59	789.9	524.24
22.989	1	0.03	0.01	0.02	10.94	0.04	0.07	32.75	0.48	0.08	42.25	60.38	0	52.04	26.18	97.58	0.08	13.81	2.74	0.7	0.33	1.04	0	0.06	0.23	0.08	0.13	0.48	1	25.16	0.07	0	3.8	0	0		-1.24	21.59	-0.09	78.27	266.2	459.48	441.79	865.83	872.13	528.32	541.36	794.07	525.78
23.022	1	0.03	0.01	0.02	10.93	0.04	0.07	33.24	0.75	0.13	41.76	60.88	0	49.51	25.23	97.84	0.08	14.05	2.85	0.62	0.37	1.71	0	0.06	0.36	0.13	0.15	0.75	0.99	26.14	0.07	0	3.4	0	0		1.27	22.1	0.41	78.78	265.52	455.35	441.66	860.52	869.21	525.26	546.02	789.95	525.1
23.056	1	0.03	0.01	0.02	11.26	0.04	0.07	35.48	0.57	0.18	39.52	61.32	0	55.77	25.99	98.09	0.08	13.72	2.3	0.47	0.4	1.53	0	0.06	0.37	0.18	0.12	0.57	0.97	27.85	0.07	0	2.97	0	0		2.29	20.84	1.82	79.23	263.96	455.64	439.67	863.96	868.49	530.99	547.57	793.94	524.49
23.089	1	0.02	0.01	0.02	9.71	0.04	0.07	33.71	0.68	0.22	41.29	61.31	0	68.89	24.33	98.06	0.08	10.79	2.4	0.47	0.5	1.87	0	0.06	0.36	0.22	0.12	0.68	1	30.59	0.08	0	2.71	0	0		5.38	18.02	0.66	79.89	274.73	456.91	436.76	877.95	881.43	530.71	550.98	804.1	523.87
23.123	1	0.02	0.01	0.02	8.71	0.03	0.07	45.42	0.8	0.22	29.58	60.55	0	54.27	23.75	97.53	0.06	8.07	2.41	0.39	0.57	1.19	0	0.07	0.4	0.22	0.12	0.8	1.13	46.24	0.1	0.01	1.94	0	0		12.06	21.14	-0.52	81.28	279.99	464.54	439.57	892.82	893.47	537.47	565.31	814.81	526.85
23.156	1	0.02	0.01	0.02	8.28	0.03	0.07	50.88	0.89	0.22	24.12	59.69	0	49.85	23.86	97.15	0.06	6.93	2.58	0.33	0.72	1.46	0	0.08	0.46	0.22	0.12	0.89	1.07	52.91	0.1	0	1.84	0	0		11.85	22.03	0.8	81.03	282.55	474.64	445.03	907.1	903.7	551	568.25	831.83	537.11
23.189	1	0.02	0.01	0.02	9.34	0.03	0.09	52.94	1.06	0.23	22.06	59.43	0	80.97	27.8	96.96	0.06	7.02	2.19	0.23	0.64	1.08	0	0.09	0.42	0.23	0.13	1.06	1.12	51.05	0.11	0	1.81	0	0		11.67	14.76	0.44	82.45	289.53	492.86	456.73	917.14	906.41	560.29	577.42	848.3	547.74
23.223	1	0.02	0.02	0.02	8.18	0.03	0.08	50.43	1.37	0.3	24.57	56.61	0	87.12	26.81	95.27	0.05	5.55	2.12	0.23	0.45	0.85	0	0.1	0.4	0.3	0.16	1.37	0.81	52.79	0.1	0	1.65	0.25	0		7.8	12.44	2.49	80.47	296.84	495.89	444.25	946.47	916.62	577.61	572.26	872.6	539.23
23.256	1	0.02	0.02	0.02	7.66	0.04	0.09	41.03	0.79	0.22	33.97	49.01	0	95.31	27.97	92.05	0.05	5.86	2.75	0.27	0.34	0.74	0	0.11	0.39	0.22	0.25	0.79	0.63	45.41	0.09	0	2.08	0.06	0		1.07	6.94	-1.07	78.15	304.86	514.58	441.53	977.41	927.72	590.24	570.47	892.39	529.91
23.289	1	0.02	0.02	0.01	7.22	0.04	0.11	31.48	0.56	0.21	43.52	41.02	0	90.01	30.14	88.25	0.06	5.87	3.91	0.27	0.23	0.37	0	0.14	0.3	0.21	0.35	0.56	0.51	37.07	0.09	0	2.4	0	0		2.96	11.01	0.89	78.57	296.74	528.1	434.5	996.7	929.98	614.83	558.64	910.24	530.55
23.323	1	0.02	0.02	0.01	6.08	0.05	0.12	20.51	0.25	0.24	58.98	31.56	0	98.04	30.46	83.19	0.05	5.49	8.13	0.34	0.19	0.3	0	0.12	0.25	0.24	0.41	0.24	0.5	28.35	0.08	0.01	2.78	0	0		6.88	2.44	-2.02	80.47	298.8	560.62	444.39	1025.98	940.34	638.14	574.62	934.55	536.91
23.356	1	0.02	0.02	0.01	5.12	0.07	0.15	17.42	0.21	0.19	65.16	21.34	0	98.01	31.36	76.62	0.05	5.93	12.56	0.47	0.26	0.28	0	0.13	0.21	0.19	0.41	0.1	0.48	28.74	0.07	0.01	3.08	0	0		7.48	2.53	-0.29	81.07	303.79	579.3	449.85	1042.24	941.93	656.66	577.81	958.75	545.7
23.389	1	0.03	0.03	0.01	4.21	0.08	0.17	13.37	0.16	0.16	73.25	12.77	0	97.68	31.19	68.97	0.05	7.54	15.21	0.65	0.22	0.23	0	0.13	0.16	0.16	0.29	0.08	0.45	27.47	0.07	0.01	3.24	0	0		6.63	3.3	-0.36	80.81	311.14	590.62	450.55	1054.65	943.2	664.54	577.36	974.2	547.08
23.423	1	0.03	0.03	0.01	4.24	0.07	0.22	12.49	0.19	0.15	75.01	8.73	0	98.42	34.85	63.71	0.04	8.99	12.89	0.65	0.2	0.22	0	0.15	0.19	0.15	0.28	0.08	0.42	25.74	0.08	0	3.15	0	0		2.63	1.34	-2.17	79.47	311.73	598.18	450.45	1066.16	948.18	669.38	574.92	979.55	543.74
23.456	1	0.04	0.04	0.01	2.99	0.07	0.25	8.67	0.18	0.13	82.66	4.27	0	97.72	34.57	54.25	0.04	8.31	12.24	0.85	0.23	0.17	0	0.13	0.18	0.12	0.25	0.13	0.38	26.36	0.08	0	3.41	0	0		2.52	3.21	-2.6	79.26	313.91	599.88	448.05	1071.03	945.4	671.39	581.18	982.18	537.09
23.49	1	0.05	0.05	0.01	2.77	0.06	0.33	6.91	0.26	0.13	86.17	1.81	0	98.4	39.1	43.32	0.04	12.56	7.05	0.71	0.17	0.05	0	0.13	0.19	0.08	0.19	0.26	0.3	22.62	0.1	0	4.49	0	0		1.24	1.41	-4.84	78.85	305.33	610.72	451.66	1075.61	945.76	678.21	579.85	980.62	537.68
23.523	1	0.04	0.05	0.01	2.16	0.07	0.42	5.22	0.22	0.11	89.57	1.65	0	98.18	42.18	36.14	0.04	10.47	6.81	0.6	0.18	0.06	0	0.11	0.2	0.05	0.14	0.22	0.27	21.62	0.09	0	5.49	0	0		1.92	2.06	-5.52	79.02	299.71	611.32	449.88	1074.02	942.76	679.33	577.97	975.94	534.98
23.556	1	0.04	0.06	0.01	2.1	0.07	0.56	5.01	0.23	0.1	89.98	2.38	0	98.6	46.84	30.54	0.04	10.69	7.28	0.51	0.18	0.06	0	0.1	0.23	0.05	0.09	0.21	0.26	21.3	0.1	0	5.56	0	0		1.23	0.73	-4.01	78.98	308.69	616	449.91	1076.74	938.06	681.49	577.83	987.32	535.88
23.59	1	0.04	0.05	0.01	2.34	0.08	0.74	4.83	0.31	0.09	90.35	4.05	0	98.29	53.64	27.67	0.04	11.84	5.73	0.35	0.18	0.07	0	0.09	0.31	0.02	0.07	0.27	0.21	15.29	0.09	0	7.62	0	0		3.9	1.73	-5.04	79.8	296.92	623.52	453.72	1077.02	937.75	689.36	579.71	983.51	539.22
23.623	1	0.04	0.06	0.01	2.86	0.08	0.99	5.81	0.3	0.07	88.39	6.2	0	97	59.22	24.4	0.04	15.38	5.61	0.18	0.19	0.1	0	0.07	0.3	0.02	0.07	0.23	0.21	14.12	0.08	0	7.93	0	0		7.65	4.61	-6.25	80.88	296.68	627.05	459.54	1073.84	937.91	687.31	588.18	980.62	543.55
23.656	1	0.04	0.05	0.01	3.74	0.08	1.29	7.12	0.32	0.06	85.76	10.52	0	97.32	66.38	25.61	0.04	15.99	5.04	0.11	0.15	0.09	0	0.06	0.32	0.02	0.09	0.27	0.17	10.38	0.07	0	8.71	0	0		4.12	4.05	-6.49	79.94	296.77	623.62	461.91	1067.53	935.9	681.34	584.51	975.61	546.06
23.69	1	0.04	0.05	0.01	3.09	0.11	1.29	5.5	0.29	0.04	89	10.77	0	95.82	66.73	20.88	0.04	16.8	3.99	0.08	0.11	0.05	0	0.04	0.29	0.01	0.08	0.24	0.13	7.35	0.05	0	11.26	0	0		3.99	6.34	-6.93	79.94	290.76	614.41	463.7	1054.17	933.85	672.76	586.4	960.49	544.53
23.723	1	0.04	0.05	0.01	3.56	0.1	1.3	6.4	0.35	0.05	87.2	11.14	0	95.22	67.14	21.46	0.04	19.54	3.85	0.09	0.1	0.06	0	0.05	0.35	0.01	0.08	0.16	0.14	7.47	0.05	0	11.11	0	0		3.33	7.04	-7.04	79.98	284.84	605.16	466.36	1039.23	930.04	663.79	587.32	945.54	545.43
23.757	1	0.03	0.04	0.01	5.33	0.1	1.2	10.54	0.4	0.05	78.92	12.7	0	95.71	68.94	33.25	0.03	18.16	4.14	0.11	0.15	0.11	0	0.05	0.4	0.01	0.07	0.15	0.15	8.32	0.04	0	10.33	0	0		3.6	6.48	-5.35	80.42	290.7	594.12	470.47	1022.86	927.75	650.2	588.35	938.56	551.53
23.79	1	0.03	0.04	0.01	6.13	0.1	1.05	13.06	0.49	0.05	73.87	11.17	0	96.04	67.04	37.89	0.03	19.33	5.98	0.16	0.27	0.18	0	0.05	0.49	0.01	0.06	0.17	0.15	10.25	0.04	0.01	9.99	0	0		4.59	6.05	-4.54	80.99	294.78	577.47	474.87	1002.96	927.65	631.5	593.3	923.97	556.46
23.823	1	0.03	0.03	0.01	7.15	0.12	0.73	16.23	0.46	0.06	67.53	8.14	0	95.81	62.72	48.67	0.03	18.21	7.98	0.2	0.43	0.38	0	0.06	0.46	0.01	0.06	0.2	0.15	11.02	0.04	0.01	10.09	0	0		4.92	6.35	-3.59	81.11	287.02	555.41	472.38	980.17	925.71	615.08	587.5	900.4	556.33
23.857	1	0.03	0.02	0.01	7.21	0.13	0.58	18.56	0.43	0.06	62.88	5.94	0	95.31	58.52	54.32	0.03	16.9	10.37	0.31	0.56	0.67	0	0.06	0.43	0.01	0.06	0.26	0.15	14.77	0.05	0	9.6	0	0		5.96	6.94	-3.57	81.22	284.83	531.68	463.74	953.53	916.43	590.83	574.98	874.54	549.69
23.89	1	0.02	0.02	0.01	8.68	0.16	0.46	24.46	0.54	0.07	51.09	9.32	0	93.21	56.24	64.47	0.03	15.52	14.35	0.57	0.61	1.25	0	0.07	0.54	0.01	0.06	0.36	0.15	16.69	0.05	0	9.76	0	0		1.04	8.9	-2.79	80.09	285.39	520.29	459.02	938.26	902.62	579.09	568.69	863.17	541.3
23.923	1	0.02	0.01	0.01	9.95	0.16	0.33	30.09	0.58	0.07	44.91	18.64	0	90.61	52.63	74.42	0.03	13.77	14.56	1.12	0.51	1.95	0	0.07	0.58	0.01	0.05	0.43	0.18	18.95	0.05	0.01	9.56	0	0		5.44	10.67	-3.23	81.42	286.66	506.95	462.77	916.92	899.99	560.12	572.82	845.48	545.57
23.957	1	0.02	0.01	0.01	10.05	0.15	0.25	32.44	0.61	0.09	42.56	30.05	0	81.9	49.36	82.21	0.03	10.07	13.84	2	0.64	3.07	0	0.09	0.59	0.02	0.05	0.61	0.23	20.76	0.04	0.01	9.27	0	0		1.42	14.45	-1.48	80.45	274.71	488.21	470.01	897.29	901.31	551.37	580.25	824.4	549.97
23.99	1	0.02	0.01	0.01	8.86	0.11	0.17	32.72	1.08	0.09	42.28	39.07	0	81.82	41.99	86.72	0.03	7.88	11.73	2.08	0.63	2.65	0	0.09	0.54	0.02	0.05	1.08	0.26	26.1	0.04	0	8	0	0		0.21	14.48	-0.76	80.23	281.35	480.37	471.19	887.29	900.82	540.17	575.3	820.75	554.57
24.023	1	0.02	0.01	0.01	7.46	0.08	0.12	33.7	1.31	0.1	41.3	44.64	0	76.57	34.2	89.35	0.03	6.3	8.06	2.08	0.61	2.36	0	0.1	0.52	0.03	0.05	1.31	0.34	33.92	0.04	0	6.61	0	0		1.63	16.08	-0.24	80.37	271.97	471.47	472.46	878	903.5	536.97	575.46	808.34	557.33
24.057	1	0.02	0.01	0.01	7.34	0.06	0.1	37.92	1.15	0.12	37.08	48.97	0	65.88	30.72	91.67	0.03	5.63	4.68	1.59	0.72	2.42	0	0.12	0.42	0.03	0.05	1.15	0.41	40.14	0.04	0.01	5.12	0	0		-0.79	18.71	-0.64	79.6	270.69	466.27	473.58	866.66	896.77	528.6	573.97	798.66	555.47
24.09	1	0.02	0.01	0.02	6.2	0.05	0.08	34.42	0.85	0.13	40.58	46.54	0	71.69	26.56	90.76	0.03	4.78	3.6	1.34	0.76	2.93	0	0.13	0.42	0.04	0.05	0.85	0.46	42.44	0.03	0	4.51	0	0		-5.07	17.36	-1.58	78.46	283.38	467.12	469.12	872.97	895.14	523.63	570.57	806.13	548.29
24.124	1	0.02	0.02	0.02	5.28	0.04	0.07	37.16	0.63	0.18	37.84	45.56	0	66.19	22.39	90.48	0.04	3.83	2.49	1.18	1.23	4.37	0	0.18	0.46	0.06	0.07	0.63	0.54	50.69	0.03	0.01	3.83	0	0		-2.81	18.64	-1.8	78.66	278.43	463.55	462.16	875.4	895.38	525.38	568.32	802.51	541.4
24.157	1	0.02	0.02	0.02	4.7	0.04	0.06	41.86	0.8	0.22	33.14	45.16	0	76.48	19.67	90.12	0.04	3.03	2.75	1.08	1.15	3.63	0	0.22	0.42	0.08	0.07	0.8	0.62	59.31	0.03	0	3.53	0	0		-0.86	16.1	-1.16	79.1	289.81	464.1	455.25	881.02	893.62	523.89	563.98	812.54	538.07
24.19	1	0.02	0.02	0.02	4.28	0.04	0.06	39.78	1.23	0.23	35.22	43.51	0	77.84	17.68	88.86	0.05	2.99	3.43	1.05	0.95	4.01	0	0.23	0.5	0.11	0.08	1.23	0.65	60.52	0.03	0	3.34	0	0		1.07	15.72	-0.47	79.69	282.42	466.48	453.45	882.47	893.68	530.93	559.37	812.66	539.6
24.224	1	0.02	0.02	0.02	4.76	0.04	0.06	55.76	1.25	0.26	19.24	47.19	0	82.85	17.72	90.68	0.05	3.57	3.52	1.08	0.72	2.93	0	0.24	0.43	0.26	0.07	1.25	0.86	73.59	0.03	0	2.76	0	0		1.18	14.12	-1.14	80.05	277.1	471.37	453.99	884.85	893.09	535.76	558.86	812.13	538.84
24.257	1	0.02	0.02	0.02	5.52	0.04	0.07	57.83	0.8	0.26	17.17	47.64	0	83.06	21.23	91.3	0.05	3.8	3.69	1.05	0.6	2.58	0	0.25	0.43	0.26	0.07	0.8	0.86	71.25	0.04	0.01	2.56	0	0		-1.1	14.05	-0.31	79.53	287.07	473.98	451.03	891.88	890.22	537.43	558.98	823.53	535.38
24.29	1	0.02	0.02	0.02	5.97	0.04	0.07	64.47	0.79	0.34	10.53	49.06	0	80.76	22.29	92	0.05	4.34	4.14	1.16	1	5.39	0	0.27	0.45	0.34	0.07	0.79	0.86	75.66	0.04	0.01	2.28	0	0		1.37	14.83	1.68	79.69	294.77	471.74	444.53	901.2	898.17	541.39	550.14	835.96	539.37
24.324	1	0.02	0.02	0.02	5.87	0.04	0.07	67.03	0.76	0.62	7.97	48.25	0	84.25	22.24	91.22	0.05	4.02	3.77	1.26	1.06	5.16	0	0.26	0.65	0.62	0.11	0.76	1.24	79.55	0.06	0	1.86	0	0		5.79	13.62	2.97	80.42	297.4	470.34	436.17	922.69	913.63	553.25	554.37	850.11	536.49
24.357	1	0.02	0.02	0.02	6.76	0.04	0.09	69.69	0.98	0.66	5.31	49.84	0	90.55	25.63	92	0.06	4.53	4.9	1.47	1.25	5.56	0	0.3	0.76	0.66	0.13	0.98	1.25	77.81	0.07	0.01	1.99	0	0		10.48	10.7	2.95	81.96	299.51	481.57	436.34	942.51	925.52	567.58	560.97	866.36	539.98
24.39	1	0.02	0.02	0.02	7.43	0.04	0.11	68.91	1.5	0.77	6.09	49.25	0	88.65	29.37	91.46	0.06	4.22	6.67	1.78	1.16	4	0	0.32	0.74	0.77	0.15	1.5	1.41	74.04	0.08	0.15	1.94	0	0		12.57	11.72	5.06	83.07	298.18	501.47	446.51	960.59	932.92	592.05	569.36	889.93	555.8
24.424	1	0.02	0.02	0.02	6.31	0.05	0.12	59.45	1.58	1.1	15.55	38.84	0	94.39	30.21	86.1	0.08	3.1	8.62	2.12	0.62	2.44	0	0.34	0.96	1.1	0.2	1.58	1.46	69.77	0.08	1.04	1.7	0	0		10.16	7.89	2.34	82.85	303.07	520.4	454.83	974.59	937.65	599.61	575.94	902.13	557.61
24.457	1	0.03	0.03	0.02	4.08	0.06	0.16	40.7	1.14	0.93	34.3	18.28	0	95.85	29.91	73.37	0.08	2.65	13	1.76	0.44	1.24	0	0.33	1.05	0.93	0.29	1.14	1.33	65.04	0.07	0.31	1.94	0	0		3.93	6.31	-1.58	80.98	297.23	549.95	441.84	1003.52	921.58	623.57	568.22	918.38	530.31
24.491	1	0.04	0.04	0.02	2.02	0.1	0.2	16.79	1.13	0.9	66.42	4.8	0	96.29	27.43	54.96	0.11	2.36	20.48	1.95	0.31	1.33	0	0.29	1.13	0.9	0.41	0.36	1.19	56.84	0.07	0.32	2.45	0	0		6.46	5.71	1.46	81.48	297.48	566.98	432.39	1024.78	917.62	648.85	555.29	945.26	530.07
24.524	1	0.05	0.06	0.01	1.18	0.13	0.32	7.09	0.88	0.78	85.82	1.16	0.58	93.81	30.67	36.68	0.11	1.97	23.43	2.44	0.21	0.52	0	0.24	0.88	0.78	0.45	0.22	1.12	48.92	0.06	0.27	3.34	0	0		6.19	8.41	2.28	80.91	303.72	582.05	433.29	1043.52	924.5	664.32	549.54	967.8	537.34
24.557	1	0.05	0.09	0.01	0.75	0.13	0.52	3.8	0.71	0.74	92.41	1.08	0	91.21	35.73	19.03	0.1	1.44	22.04	2.19	0.14	0.19	0	0.22	0.71	0.74	0.43	0.1	1.02	46.23	0.06	0.51	3.71	0	0		10.63	10.3	2.93	82.91	305.77	598.5	440.1	1054.3	923.33	678.76	562.43	983.99	544.34
24.591	1	0.05	0.09	0.01	0.79	0.12	0.72	2.91	0.44	0.71	94.18	1.9	0	88.91	43.27	14.43	0.1	1.39	18.05	2.39	0.13	0.22	0	0.21	0.44	0.71	0.29	0.07	1.01	36.73	0.07	7.45	5.06	0	0		12.31	11.59	3.74	84.35	305.39	616.56	457.45	1057.44	923.2	691.49	576.56	996.53	561.93
24.624	1	0.05	0.1	0.01	0.83	0.09	0.9	3.46	0.32	0.68	93.08	2.81	0	85.44	48.19	11.38	0.1	1.13	13.62	2.48	0.18	0.34	0	0.21	0.32	0.68	0.25	0.12	1.03	39.42	0.08	2.23	5.13	0	0		11.12	13.15	0.95	83.54	316.99	626.45	459.93	1066.99	924.01	689.27	585.07	1004.97	556.46
24.657	1	0.04	0.1	0.01	0.98	0.07	1.14	4.79	0.27	0.65	90.41	4.58	0	88.95	54.59	10.45	0.1	1.16	8.93	2.45	0.26	1.54	0	0.24	0.27	0.65	0.2	0.2	0.97	42.08	0.09	0.4	5.44	0	0		8.02	11.57	0.95	82.84	318.5	635.62	468.69	1071.23	925.17	695.12	591.11	1012.36	562.72
24.691	1	0.04	0.08	0.01	1.46	0.07	1.37	7.28	0.37	0.52	85.44	7.61	0	92.28	61.4	15.8	0.08	1.68	7.88	1.6	0.29	4.25	0	0.22	0.2	0.52	0.16	0.37	0.87	40.06	0.1	0.15	6.17	0	0		0.56	9.6	-0.77	80.86	300.96	634.7	475.83	1067.43	932.37	697.23	588.16	997.22	564.16
24.724	1	0.02	0.06	0.01	3.09	0.07	1.61	17.1	0.87	0.55	65.8	14.39	0	94.6	70.26	29.29	0.08	2.1	6.75	1.26	0.27	4.76	0	0.19	0.17	0.55	0.13	0.87	0.88	40.46	0.1	0.03	5.93	0	0		-2.62	7.69	-1	79.99	305.9	633.18	476.04	1063.38	929.92	691.05	582.54	996.42	564.38
24.758	1	0.02	0.04	0.01	5.68	0.07	1.48	28.87	2.09	0.48	46.13	21.38	0	97.56	75.04	44.38	0.08	2.22	4.66	0.83	0.22	3.22	0	0.17	0.17	0.48	0.11	2.09	0.77	36.71	0.09	0.01	6.81	0	0		-1.72	3.56	-2.12	80.08	313.87	632.97	474.19	1063.89	928.42	684.46	585.37	997.32	560.24
24.791	1	0.01	0.02	0.01	9.49	0.06	1	40.91	1.94	0.42	34.09	18.56	0	95.8	72.99	62.18	0.07	3.05	3.79	0.52	0.25	3.22	0	0.15	0.19	0.42	0.11	1.94	0.72	32.97	0.08	0.01	6.87	0	0		-3.03	6.37	-2.47	79.66	315.61	628.44	473.36	1057.39	923.82	677.42	585.18	991.77	556.97
24.824	1	0.01	0.02	0.01	16.35	0.06	0.74	58.4	1.77	0.38	16.6	27.21	0	95.71	72.55	79.32	0.06	4.34	2.34	0.34	0.26	2.6	0	0.15	0.17	0.38	0.13	1.77	0.69	31.94	0.07	0.02	6.43	0	0		-4.22	6.48	-2.64	79.22	319.96	617.45	473.79	1047.9	925.11	664.47	585.48	983.16	557
24.858	1	0.01	0.01	0.01	21.25	0.05	0.57	60.87	1.19	0.31	14.13	41.58	0	96.88	69.91	87.91	0.05	6.85	1.26	0.15	0.28	2.79	0	0.11	0.2	0.31	0.19	1.19	0.53	25.93	0.05	0	5.63	0	0		-6.14	4.83	-2.87	78.77	326.38	607.67	471.95	1039.67	923.03	651.56	584.73	976.46	553.69
24.891	1	0.01	0.01	0.01	24.08	0.04	0.41	62.38	0.72	0.29	12.62	51.02	0	95.88	63.76	93.12	0.04	10.96	0.94	0.08	0.23	1.64	0	0.1	0.21	0.29	0.19	0.72	0.4	24.28	0.05	0	4.72	0	0		-3.42	6.27	-2.85	79.58	317.99	596.61	470.48	1025.73	921.67	643.43	581.37	960.24	553.99
24.924	1	0.02	0.01	0.01	24.26	0.04	0.29	59.33	0.44	0.32	15.67	56.8	0	94.78	56.54	96.3	0.03	14.02	0.84	0.06	0.15	0.99	0	0.1	0.19	0.32	0.14	0.44	0.39	22.19	0.04	0.01	4.08	0	0		-3.04	7.51	-1.8	80.07	300.07	582.37	468.9	1009.3	919.04	639.94	577	939.09	553.56
24.958	1	0.02	0.01	0.01	23.96	0.04	0.25	56.71	0.41	0.35	18.29	59.76	0	90.26	53.1	97.85	0.02	14.4	0.86	0.05	0.14	0.69	0	0.08	0.16	0.35	0.1	0.41	0.39	21.14	0.04	0.01	3.09	0	0		1.95	10.87	-2.54	81.34	305.1	571.11	475.32	995.46	923.75	623.36	588.78	927.07	559.71
24.991	1	0.02	0.01	0.01	20.65	0.03	0.19	48.12	0.61	0.41	26.88	61.44	0	90.48	46.46	98.52	0.02	14.24	1.17	0.05	0.13	0.37	0	0.08	0.17	0.41	0.08	0.61	0.37	18.97	0.04	0	2.67	0.37	0		1.96	10.74	-2.93	81.81	297.38	556.47	482.78	978.39	927.87	611.01	598.67	906.36	564.04
25.024	1	0.02	0.02	0.01	19.48	0.03	0.17	44.99	0.71	0.49	30.01	62	0	83.46	43.68	98.71	0.01	14.12	1.35	0.05	0.13	0.32	0	0.07	0.16	0.49	0.08	0.71	0.37	18.66	0.04	0	2.1	0.93	0		1.48	13.91	-2.07	81.25	302.18	535.34	483.55	962.52	934.9	591.67	596.29	892.63	569.01
25.058	1	0.02	0.02	0.01	20.57	0.03	0.21	47.64	0.78	0.74	27.36	61.75	0	83.73	48.03	98.51	0.01	11.76	1.61	0.06	0.17	0.27	0	0.06	0.14	0.74	0.09	0.78	0.36	19.43	0.04	0.01	1.37	1.53	0		-10.69	13.81	-1.88	78.29	291.21	516.02	477.21	947.95	929.17	580.77	581.52	870.99	557.53
25.091	1	0.01	0.02	0.01	20.41	0.03	0.24	47.99	0.74	0.96	27.01	61.52	0	80.2	50.95	98.43	0.01	9.09	2.04	0.09	0.19	0.25	0	0.05	0.15	0.96	0.08	0.74	0.41	19.61	0.04	0.01	1.3	1.29	0		-6.42	15	-1.02	78.95	283.89	499.19	461.65	928.53	915.45	568.15	562.71	851.63	547.36
25.125	1	0.01	0.02	0.01	19.84	0.03	0.25	48.73	0.49	1.11	26.27	61.05	0	74.45	51.79	98.43	0.01	7.27	2.66	0.15	0.23	0.32	0	0.05	0.13	1.11	0.07	0.49	0.38	21.3	0.03	0	0.99	1.56	0		-4.95	16.65	-0.46	79.05	284.98	486.84	456.9	916.49	909.05	556.87	562.33	841.14	542.22
25.158	1	0.01	0.02	0.01	18.63	0.03	0.25	47.5	0.56	1.27	27.5	61.55	0	65.27	51.3	98.62	0.01	5.41	2.51	0.21	0.22	0.4	0	0.03	0.09	1.27	0.07	0.56	0.45	22.26	0.03	0	0.85	1.5	0		-2	18.85	-1.28	79.6	296.95	481.96	454.78	913.77	911.8	545.01	560.77	841.42	542.92
25.191	1	0.01	0.02	0.01	18.99	0.03	0.26	50.11	0.75	1.38	24.89	61.81	0	57.41	52.31	98.58	0.01	5.15	2.23	0.23	0.23	0.62	0	0.03	0.1	1.38	0.09	0.75	0.5	24.07	0.03	0	0.81	1.54	0		1.3	20.51	-2.17	80.26	296.68	482.26	453.48	911.45	908.73	542.24	563.68	837.97	540.01
25.225	1	0.01	0.02	0.01	18.66	0.03	0.27	46.27	0.77	1.69	28.73	61.52	0	70.16	52.89	98.41	0.01	4.02	1.74	0.29	0.19	0.75	0	0.03	0.11	1.69	0.1	0.77	0.6	21.1	0.02	0	0.6	1.56	0		-2.34	17.73	-0.77	79.57	296.67	476.37	452.84	904.16	904.27	538.73	558.3	834.88	540.56
25.258	1	0.01	0.02	0.01	19.3	0.03	0.29	47.87	0.83	1.69	27.13	60.91	0	76.79	54.63	98.02	0.01	3.97	1.51	0.36	0.22	0.91	0	0.03	0.09	1.69	0.1	0.83	0.58	21.34	0.02	0	0.61	1.2	0		-1.1	16.02	-0.5	79.7	297.09	468.49	446.32	906.37	908.43	536.38	556.74	832.72	535.61
25.291	1	0.01	0.02	0.01	22.25	0.03	0.34	54.16	0.71	2.43	20.84	61.25	0	62.01	58.56	98.32	0.01	4.94	1.88	0.51	0.37	1.34	0	0.03	0.09	2.43	0.13	0.71	0.65	22.18	0.02	0.01	0.61	0.94	0		0.64	19.55	1.12	79.21	298.12	458.58	433.95	917.39	916.27	540.68	553.39	837.71	527.9
25.325	1	0.01	0.02	0.01	19.48	0.03	0.26	50.33	0.73	4.04	24.67	61.66	0	81.02	52.67	98.51	0.02	5.53	2.77	0.69	0.62	1.69	0.21	0.02	0.14	4.04	0.18	0.73	0.72	23.6	0.03	0.03	0.6	1.05	0		-1.49	14.74	-0.5	78.92	304.62	461.38	428.7	923.74	915.21	537.94	548.75	841.18	519.81
25.358	1	0.01	0.02	0.01	16.73	0.03	0.21	45.25	0.85	3.54	29.75	61.64	0	51.79	47.19	98.39	0.02	5.81	3.64	0.7	1.13	1.99	0.54	0.02	0.16	3.54	0.25	0.85	0.74	24.04	0.03	0.01	0.7	1.19	0		1.3	21.64	2.46	78.43	307.31	463.53	418.76	941.07	920.19	553.83	541.94	860.34	519.72
25.391	1	0.02	0.02	0.01	14.7	0.03	0.18	44.87	0.86	3.82	30.13	61.24	0	67.86	43.5	98.17	0.02	5.39	4.59	0.72	1.41	2.47	0.56	0.02	0.21	3.82	0.38	0.86	0.83	28	0.04	0.01	0.84	1.21	0		6.29	18.26	3.01	79.66	312	470.35	416.67	953.7	926.75	562.34	544.44	873.6	523.03
25.425	1	0.01	0.02	0.01	15.85	0.04	0.2	51.92	0.97	4.46	23.08	60.62	0	83.32	46.22	97.59	0.02	5.58	5.13	0.75	1	1.91	0.34	0.02	0.33	4.46	0.46	0.97	1.11	32.45	0.04	0.01	0.97	1.19	0		6.48	13.96	2.8	79.82	330.75	478.88	414.17	967.05	930.41	563.07	539.61	893.52	525.3
25.458	1	0.01	0.02	0.01	15.6	0.04	0.21	50.22	1.01	3.79	24.78	58.49	0	80.03	46.82	96.46	0.02	5.43	4.67	0.66	0.58	1.61	0.9	0.02	0.43	3.79	0.56	1.01	1.14	31.51	0.05	0	1.09	1.08	0		5.15	15.06	3.48	79.54	321	490.02	416.15	980.15	934.56	581.73	539.84	902.49	527.61
25.492	1	0.02	0.02	0.01	16.34	0.04	0.23	59.45	1.54	4.12	15.55	57.61	0	84.96	48.16	95.61	0.03	6.36	6.8	0.57	0.28	1.01	1.24	0.02	0.55	4.12	0.68	1.54	1.42	39.06	0.07	0	1.39	0.87	0		7.93	13.34	4.62	80.36	320.9	500.96	415.86	997.71	940.87	598.79	544.49	919.4	531
25.525	1	0.02	0.02	0.01	13.62	0.05	0.21	53.81	2.82	4.35	21.19	56.82	0	90.08	44.87	93.93	0.04	5.35	8.99	0.64	0.3	1.07	0.38	0.02	0.88	4.35	0.61	2.82	1.4	39.51	0.08	0	1.61	0.77	0		9.47	10.97	6.29	81.54	306.53	519.99	420.2	1013.17	942.08	626.54	547.55	932.9	537.22
25.558	1	0.02	0.02	0.01	11.6	0.05	0.2	44.88	4.04	4.19	30.12	54.26	0	83.09	42.8	91.42	0.04	4.72	9.09	0.41	0.19	0.67	0	0.02	1.22	4.19	0.47	4.04	1.29	36.12	0.09	0	1.7	0.92	0		7.19	14.04	3.74	80.78	303.58	543.79	440.82	1024.23	948.58	639.73	568	942.62	547.51
25.592	1	0.02	0.02	0.01	9.9	0.05	0.19	41.68	2.7	2.86	33.32	47.53	0	90.6	40.73	89.41	0.04	3.99	9.51	0.24	0.13	0.44	0	0.04	1.34	2.86	0.31	2.7	1.09	37.81	0.12	0	1.91	0.65	0		7.65	10.67	2.31	80.86	315.4	573.72	448.92	1058.05	960.68	662.37	580.66	976.61	553.67
25.625	1	0.02	0.02	0.01	7.6	0.05	0.17	28.2	1.38	2.56	46.8	37.17	0	93.29	36.18	85.42	0.04	3.98	9.68	0.21	0.1	0.3	0	0.04	1.38	2.56	0.24	1.31	0.96	32	0.11	0.02	1.97	0.45	0		1.1	8.84	1.39	78.43	315.61	587.17	442.52	1085.02	968.77	680.02	570.38	994.67	545.8
25.658	1	0.02	0.02	0.01	6.01	0.05	0.17	17.45	1.32	1.69	65.11	27.57	0	90.76	35.35	79.99	0.04	3.42	8.26	0.21	0.08	0.15	0	0.04	1.32	1.69	0.17	0.41	0.71	23.94	0.12	0.01	2.41	0	0		0.12	10.58	0.34	78.22	310.37	619.4	432.53	1114.62	956.59	711.21	559.83	1020.36	532.42
25.692	1	0.02	0.02	0.01	4.36	0.07	0.17	9.97	1.28	0.89	80.07	19.21	0	95.77	33.25	74.17	0.04	2.75	10.31	0.22	0.11	0.14	0	0.06	1.28	0.89	0.17	0.21	0.48	17	0.15	0	3.69	0	0		1.31	6.4	0.95	78.79	308.8	637.88	433.16	1127.87	952.74	728.94	558.14	1036.85	534.77
25.725	1	0.02	0.02	0.01	3.86	0.08	0.14	9.02	1.06	0.74	81.95	19.61	0	95.51	30.06	74.71	0.04	2.22	13.15	0.34	0.16	0.15	0	0.07	1.06	0.74	0.15	0.23	0.46	17.55	0.15	0.01	4.18	0	0		0.82	6.71	2.74	78.98	301.52	651.57	435.73	1132.36	945.8	745.56	552.62	1046.83	540.38
25.759	1	0.02	0.02	0.01	2.61	0.12	0.13	5.74	0.91	0.41	88.53	12.55	1.15	95.42	26.98	68.27	0.04	2.01	15.08	0.38	0.27	0.21	0	0.1	0.91	0.41	0.17	0.35	0.35	15.56	0.16	0.01	6.45	0	0		7.72	6.82	-0.08	80.81	309.96	679.42	439.65	1161.48	950.82	764.2	575.33	1071.88	537.83
25.792	1	0.02	0.02	0.01	2.32	0.15	0.12	5.07	0.71	0.22	89.85	11.55	3.77	91.25	25.57	67.29	0.04	2.2	16.88	0.44	0.29	0.2	0	0.13	0.71	0.22	0.23	0.35	0.3	14.64	0.15	0.01	7.91	0	0		2.67	10.28	1.05	79.26	308.36	687.79	440.71	1169.53	953.21	775.2	561.26	1083.07	543.75
25.825	1	0.02	0.02	0.01	2.25	0.16	0.11	5.31	0.51	0.18	89.38	11.81	4.7	95.02	24.94	67.8	0.04	2.14	17.12	0.59	0.3	0.17	0	0.14	0.51	0.18	0.22	0.4	0.3	15.98	0.13	0.01	8.55	0	0		0.04	7.26	1.34	78.98	309.28	700.31	441.6	1174.43	943.27	783.97	559.36	1092.77	542.02
25.859	1	0.02	0.02	0.01	2.11	0.18	0.12	4.97	0.37	0.18	90.06	10.01	5.49	95.81	26.3	65.64	0.04	2.17	16.3	0.81	0.27	0.09	0	0.18	0.36	0.1	0.21	0.37	0.28	15.06	0.09	0.01	9.85	0	0		3.82	6.35	0.93	79.9	307.54	707.17	439.15	1178.41	939.04	789.41	561.42	1096.13	539.01
25.892	1	0.02	0.01	0.01	2.91	0.23	0.14	7.76	0.28	0.19	84.49	13.88	6.25	94.24	32.22	70.34	0.04	2.33	18.74	0.89	0.25	0.06	0	0.19	0.28	0.07	0.16	0.27	0.28	15.67	0.07	0.01	10.73	0	0		0.97	8.02	1.07	79.23	310.82	712.2	438.5	1179.78	932.29	791.31	557.51	1101.46	536.98
25.925	1	0.02	0.01	0.01	3.47	0.2	0.15	9.81	0.25	0.17	80.37	16.47	4.82	95.37	34.56	72.83	0.03	3	16.03	0.68	0.2	0.03	0	0.17	0.25	0.05	0.11	0.17	0.3	16.37	0.05	0.01	10.88	0	0		2.23	6.87	-0.05	79.63	313.54	715.78	439.72	1178.06	927.71	788.37	561.89	1100.74	534.79
25.959	1	0.01	0.01	0.01	4.44	0.25	0.17	14.36	0.22	0.16	71.27	19.12	5.71	95.44	40	75.13	0.03	4.53	16.12	0.53	0.19	0.03	0	0.16	0.22	0.03	0.08	0.11	0.26	17.5	0.03	0	12.75	0	0		3.4	6.8	-0.38	79.98	310.87	717.02	440.17	1176.54	926.71	788.76	561.79	1098.49	535.09
25.992	1	0.01	0.01	0.01	5.91	0.23	0.25	20.05	0.19	0.14	59.89	16.09	3.71	96.99	48.09	72.52	0.03	7.84	14.31	0.3	0.16	0.02	0	0.14	0.19	0.03	0.06	0.07	0.26	18.35	0.03	0.01	13.17	0	0		7.62	4.64	-1.56	81.27	305.48	717.02	439.7	1173.25	927.33	787.07	562.67	1091.28	534.89
26.025	1	0.02	0.01	0.01	8.75	0.23	0.29	29.43	0.19	0.13	45.57	18.61	2.6	97.47	53.65	74.74	0.03	12.7	12.17	0.27	0.15	0.02	0	0.13	0.19	0.02	0.04	0.1	0.22	17.91	0.02	0	14.09	0	0		8.83	3.74	-2.92	81.67	310.59	716.57	441.45	1167.4	924.4	778.09	565.04	1087.18	534.56
26.059	1	0.02	0.01	0.01	10.83	0.29	0.32	39.28	0.2	0.15	35.72	18.95	3.89	95.49	57.38	75.05	0.03	17.08	11.77	0.19	0.16	0.03	0	0.15	0.2	0.01	0.03	0.17	0.2	20.04	0.02	0	16.24	0	0		7.94	6.73	-2.48	81.62	306.26	713.8	444.84	1158.82	920.97	775.74	565.08	1080.73	537.27
26.092	1	0.02	0.01	0.01	11.07	0.26	0.36	40.78	0.25	0.13	34.22	14.28	2.74	95.3	58.46	70.77	0.03	19.86	11.22	0.21	0.19	0.04	0	0.13	0.2	0.01	0.02	0.25	0.19	21.96	0.02	0.01	15.61	0	0		9.24	6.95	-2.3	82.38	304.36	704.99	449.79	1143.56	918.12	765.27	571.26	1068.1	540.75
26.126	1	0.02	0.01	0.01	8.76	0.49	0.34	39.83	0.62	0.16	35.17	10.17	8.56	93.34	55.98	65.61	0.03	22.34	16.67	0.24	0.43	0.2	0	0.16	0.23	0	0.02	0.62	0.18	26.17	0.01	0.04	18.62	0	0		13.05	8.8	-1.37	84.6	295.21	693.95	456.61	1122.91	915.37	756.41	578.17	1050.1	548.19
26.159	1	0.02	0.01	0.01	4.55	0.58	0.38	26.4	0.58	0.17	48.6	4.28	10.23	93.61	54.09	53.07	0.04	17.22	18.59	0.35	0.5	0.26	0	0.17	0.25	0	0.03	0.58	0.2	31.01	0.01	0.3	19.07	0	0		5.19	8.58	0.38	82.16	294.18	669.6	465.48	1095.21	916.46	734.47	577.02	1027.98	557.03
26.192	1	0.02	0.02	0.01	3.39	0.65	0.51	20.12	0.78	0.16	59.77	5.12	10.42	96.9	56.21	45.37	0.05	13.79	22.06	0.61	0.69	0.43	0	0.16	0.27	0.01	0.05	0.78	0.2	31.53	0.01	0.45	18.42	0	0		7.86	4.78	-1.45	83.39	297.7	653.71	461.86	1076.14	913.65	710.56	567.12	1008.15	559.06
26.226	1	0.03	0.02	0.01	1.95	0.7	0.49	12.94	1.08	0.14	74.13	3.62	11.74	98.65	51.4	36.61	0.06	10.53	24.36	0.96	0.83	0.71	0	0.14	0.29	0.01	0.05	1.08	0.23	35.7	0.01	0.28	17.89	0	0		10.05	-0.54	-0.62	84.09	292.96	631.3	446.9	1050.85	898.97	690.86	553.19	983.6	542.19
26.259	1	0.03	0.02	0.01	1.27	0.68	0.41	8.53	0.55	0.12	82.95	2.23	12.82	98.62	45.76	33.3	0.07	6.83	24.36	2.27	0.66	0.77	0	0.12	0.27	0.01	0.05	0.55	0.24	37.17	0.01	0.5	17.61	0	0		10.55	0.65	1.07	84.42	297.08	607.46	435.44	1024.16	883.15	667.3	538.28	964.35	534.68
26.292	1	0.03	0.03	0.01	0.69	0.45	0.31	3.95	0.36	0.1	92.11	1.11	11.39	94.87	36.84	25.23	0.07	4.19	19.95	2.72	0.73	0.89	0	0.1	0.21	0.01	0.06	0.36	0.28	37.13	0.01	1.43	16.21	0	0		8.37	7.42	-0.03	83.81	294.28	583.67	436.95	999.87	880.3	642.74	546.49	936.49	528.96
26.326	1	0.04	0.04	0.01	0.47	0.31	0.32	2.17	0.24	0.08	95.66	0.86	8.92	96.33	33.27	17	0.08	2.4	17.96	3.62	0.77	0.96	0	0.07	0.16	0.02	0.08	0.24	0.33	35.9	0.01	0.74	13.94	0	0		11.48	5.66	-1.21	85.93	281.18	568.74	446.16	979.61	888.3	629.18	555.4	909.74	536.74
26.359	1	0.05	0.05	0.01	0.4	0.23	0.3	1.42	0.18	0.09	97.16	0.75	6.77	95.45	31.17	14.09	0.09	1.6	14.16	3.58	0.71	1.84	0	0.08	0.13	0.02	0.11	0.18	0.39	31.36	0.01	0.93	12.98	0	0		14.54	6.78	-2.72	87.03	287.13	558.39	460.63	955.95	888.83	605.99	571.26	892.13	547.48
26.392	1	0.05	0.06	0.01	0.36	0.17	0.27	1	0.42	0.11	97.99	0.63	4.82	94.71	28.62	13.67	0.11	1.2	10.72	3.84	0.7	2.98	0	0.1	0.14	0.04	0.13	0.42	0.39	26.31	0.01	0.86	12.07	0	0		8.58	7.57	-0.64	85.42	297.88	540.29	468.62	932.5	885.59	584.05	571.47	881.57	556.82
26.426	1	0.06	0.06	0.01	0.36	0.15	0.23	0.77	0.74	0.15	98.45	0.48	4.63	95.24	24.57	16.49	0.15	1.18	10.84	3.32	0.66	4.54	0	0.12	0.13	0.07	0.15	0.74	0.35	21.3	0.02	1.15	11.1	0	0		7.19	7.02	-2	85.07	291.21	533.12	471.85	919.11	882.37	574.26	574.75	864.78	554.67
26.459	1	0.06	0.06	0.02	0.31	0.12	0.18	0.62	0.58	0.17	98.76	0.34	3.65	94	19.76	16.1	0.17	1.11	8.22	2.36	0.44	7.47	0	0.12	0.08	0.1	0.12	0.58	0.37	21.18	0.02	1.23	10.14	0	0		7.34	8.24	1.67	85.13	279.65	520.95	465.57	904.37	874.54	574.51	557.95	854.16	557.51
26.493	1	0.06	0.07	0.02	0.36	0.09	0.18	0.63	0.3	0.27	98.75	0.33	0.87	91.55	19.1	19.11	0.27	0.8	7.29	2.28	0.43	5.26	0	0.14	0.07	0.18	0.11	0.3	0.41	19.34	0.02	1.09	7.75	0	0		7.58	10.09	0.92	84.56	287.58	516.06	471.86	899.17	876.36	564.1	572.19	851.39	559.27
26.526	1	0.06	0.07	0.02	0.42	0.09	0.2	0.77	0.34	0.34	98.45	0.38	0.41	94.76	20.45	21.58	0.34	0.57	9.06	1.89	0.39	5.5	0	0.12	0.07	0.26	0.13	0.34	0.51	20.89	0.02	1.49	6.89	0	0		-4.46	7.53	-0.12	80.57	279.87	517.03	472.91	901.03	877.09	566.92	563.93	846.62	554.37
26.559	1	0.05	0.05	0.02	0.71	0.09	0.22	1.58	0.43	0.38	96.83	0.77	0	89.4	25.91	31.36	0.38	0.5	10.06	2.48	0.3	7.89	0	0.13	0.1	0.26	0.13	0.43	0.56	23.11	0.03	0.46	6.43	0	0		-4.05	11.34	1.54	79.99	279.15	511.36	462.94	903	872.15	569.29	558.49	848.19	546.59
26.593	1	0.05	0.05	0.02	1.01	0.1	0.2	2.35	0.87	0.57	95.3	1.55	0	92.61	26.33	40.77	0.57	0.45	13.7	2.71	0.45	10.84	0	0.15	0.14	0.49	0.14	0.87	0.71	23	0.03	0.14	5.95	0	0		-4.38	9.36	1.47	79.61	279.83	507.67	458.62	903.24	871.93	567	555.54	846.52	542.27
26.626	1	0.04	0.03	0.03	1.48	0.13	0.19	4.22	1.39	0.53	91.56	3.66	1.07	88.92	27.88	51.24	0.53	0.56	17.15	3.33	0.66	16.43	0	0.15	0.17	0.46	0.16	1.39	0.65	25.39	0.03	0.03	6.22	0	0		-3.18	11.59	0.54	79.29	286.01	501.29	450.55	907.8	877.87	561.06	549.52	846.76	536.26
26.659	1	0.03	0.03	0.02	2.5	0.12	0.21	8.66	1.81	0.62	82.68	7.63	0	89.91	34.42	60.48	0.57	0.67	16.23	4.5	0.84	14.29	0	0.13	0.15	0.62	0.12	1.81	0.75	27.89	0.04	0.05	6.21	0	0		-0.37	11.06	1.78	79.91	279.29	494.9	443.95	905.71	879.23	562.77	540.65	842.01	535.43
26.693	1	0.03	0.03	0.02	3.51	0.1	0.25	12.04	1.9	0.67	75.91	10.64	0	89.77	39.72	64.95	0.51	0.82	14.53	5.02	1.04	8.68	0	0.15	0.19	0.67	0.11	1.9	0.91	26.79	0.05	0.01	5.57	0	0		5.96	11.14	2.79	81.13	290.25	491.93	435.86	918.35	885.95	564.63	546.16	854.54	532.09
26.726	1	0.02	0.02	0.01	4.43	0.09	0.25	15.86	1.5	0.61	68.28	14.43	0	88.36	42.23	69.68	0.44	0.8	12.36	6.48	0.79	4.65	0	0.15	0.27	0.61	0.12	1.5	0.91	27.24	0.06	0	5.58	0	0		12.42	11.87	5.24	82.58	302.47	490.24	428.98	933.87	896.25	571.48	547.82	873.74	536.75
26.76	1	0.02	0.02	0.01	4.57	0.07	0.24	14.47	1.47	0.68	71.06	15.32	0	89.47	41.1	70.58	0.39	0.95	9.96	6.03	0.39	1.89	0	0.18	0.36	0.68	0.13	1.47	1.11	24.72	0.07	0	4.81	0	0		13.93	11.3	6.6	83.3	298.37	505.77	433.6	954.51	904.35	594.68	557.19	892.71	543.18
26.793	1	0.02	0.02	0.01	3.8	0.08	0.22	12.38	1.51	0.56	75.24	12.78	0	94.59	37.88	67.92	0.37	1.23	11.62	4.64	0.35	1.38	0	0.2	0.58	0.56	0.14	1.51	1.02	26.01	0.08	0	5.03	0	0		6.79	7.7	3.76	81.39	295.69	529.16	448.7	981.57	925.53	614.37	568.68	909.46	549.77
26.826	1	0.03	0.03	0.01	2.95	0.1	0.19	9.26	0.93	0.43	81.47	9.76	0	97.42	33.43	64.73	0.32	1.7	14.5	3.82	0.24	0.72	0	0.2	0.65	0.43	0.15	0.93	0.89	25.38	0.07	0.01	5.71	0	0		5.65	3.84	0.8	80.93	300.96	556.11	453.32	1011.85	934.95	633.79	578.19	933.25	548.12
26.86	1	0.03	0.03	0.01	2.71	0.14	0.23	9.39	0.49	0.26	81.22	6.35	0.54	98.7	36	59.17	0.25	3.02	17.45	3.26	0.22	0.28	0	0.18	0.49	0.26	0.1	0.48	0.68	27.4	0.07	0	6.79	0	0		6.12	0.33	-0.65	80.86	299.75	596.08	446.98	1045.1	925.47	667.31	566.85	965.95	541.11
26.893	1	0.03	0.03	0.01	1.78	0.18	0.3	5.96	0.46	0.2	88.07	2.37	2.87	98.47	36.46	46.52	0.2	3.19	21.21	2.24	0.2	0.09	0	0.12	0.46	0.18	0.07	0.23	0.56	27.63	0.07	0	7.47	0	0		4.54	1.18	-0.31	80.27	299.72	610.63	446.75	1063.67	929.09	684.62	565.28	983.42	541.77
26.926	1	0.04	0.04	0.01	1.21	0.21	0.37	3.46	0.46	0.17	93.09	1.15	3.98	98.64	37.19	34.32	0.17	3.57	22.21	1.4	0.24	0.07	0	0.11	0.46	0.15	0.06	0.15	0.49	25.01	0.06	0	8.25	0	0		5.64	0.59	-1.96	80.66	302.06	635.69	454.37	1083.9	933.69	702.27	572.61	1003.27	547.34
26.96	1	0.04	0.05	0.01	1.1	0.19	0.4	3.65	0.43	0.14	92.7	1.29	3.12	97.88	38.87	30.05	0.14	3.99	19.08	1.22	0.28	0.07	0	0.09	0.43	0.09	0.05	0.15	0.42	28.54	0.08	0	9.01	0	0		5.42	2.83	0.27	80.82	305.54	647.81	457.15	1096.18	934.74	717.73	572.16	1022.76	554.66
26.993	1	0.03	0.04	0.01	1.55	0.15	0.47	5.32	0.59	0.13	89.36	1.97	0	97.22	44.1	32.7	0.13	6.06	14.59	0.93	0.24	0.1	0	0.1	0.59	0.08	0.04	0.25	0.41	28.04	0.09	0	8.77	0	0		5.43	4.24	1.48	80.92	304.34	657.61	460.38	1103.83	935.98	729.79	570.71	1033.98	561.35
27.026	1	0.03	0.04	0.01	1.9	0.15	0.54	7.33	0.52	0.11	85.35	2.75	0	96.41	48.46	33.19	0.11	8.22	13.06	0.87	0.3	0.25	0	0.1	0.52	0.06	0.04	0.31	0.35	29.23	0.1	0	9.95	0	0		4.91	5.55	-0.28	80.6	295.05	660.37	460.77	1108.73	938.17	734.66	578.22	1028.78	554.84
27.06	1	0.03	0.03	0.01	2.72	0.18	0.58	10.21	0.4	0.12	79.58	4.18	0	96.97	53.96	36.75	0.07	11.84	10.93	0.8	0.31	0.25	0	0.12	0.4	0.04	0.04	0.24	0.26	25.27	0.11	0	12.32	0	0		2.95	4.67	-0.65	79.77	303.55	667.31	457.89	1122.75	941.84	739.92	576.19	1042.52	552.15
27.093	1	0.02	0.03	0.01	3.29	0.18	0.77	13.22	0.36	0.13	73.57	7.23	0	96.16	61.21	38.85	0.07	9.23	10.81	0.78	0.36	0.19	0	0.13	0.36	0.04	0.04	0.23	0.27	25.54	0.11	0.07	12.57	0	0		4.6	5.9	-1.5	80.26	299.92	673.49	461.46	1122.84	941.72	742.94	577.38	1042.05	555.32
27.127	1	0.02	0.03	0.01	3.43	0.27	0.99	12.32	0.37	0.11	75.35	11.28	0.73	95.19	67.3	38.74	0.06	6.71	14.47	0.67	0.33	0.11	0	0.11	0.37	0.03	0.05	0.15	0.27	20.16	0.08	0.16	14.27	0	0		5.32	7.07	-1.32	81.09	288.28	680.88	465.9	1118.87	935.05	751.07	578.19	1038.66	558.27
27.16	1	0.02	0.02	0	3.8	0.35	1.09	12.43	0.37	0.12	75.14	13.93	2.43	95.79	70.3	39.9	0.07	6.94	16.56	0.68	0.28	0.11	0	0.12	0.37	0.02	0.05	0.13	0.29	16.01	0.06	0.13	15.62	0	0		1.59	6.38	-1.8	80.16	294.26	682.79	467.79	1115.34	929.12	745.99	576.22	1039.65	557.35
27.193	1	0.02	0.02	0	3.8	0.32	1.15	12.49	0.34	0.12	75.01	14.95	1.45	90.59	71.37	39.73	0.09	5.75	15.84	0.62	0.19	0.15	0	0.12	0.34	0.02	0.06	0.13	0.31	16.44	0.06	0.21	15.16	0	0		5.44	10.68	-3.02	81.18	286.96	677.22	453.6	1112.27	918.81	743.32	569.79	1028.83	540.93
27.227	1	0.01	0.02	0	3.7	0.5	1.26	12.89	0.32	0.1	74.22	18.38	4.79	96.86	74.46	38.8	0.1	5.53	18.44	0.67	0.16	0.24	0	0.1	0.32	0.02	0.06	0.09	0.32	15.35	0.04	0.66	17.86	0	0		7.96	4.86	-1.92	82.21	298.53	680.38	458.18	1114.97	920.4	742.69	579.87	1039.38	546.78
27.26	1	0.01	0.02	0	3.01	0.5	1.67	10.31	0.29	0.12	79.38	21.96	4.06	96.2	77.2	30.7	0.12	4.23	19.49	0.99	0.3	0.45	0	0.1	0.29	0.02	0.07	0.12	0.36	15.95	0.05	0.24	17.37	0	0		8.62	5.84	-3.66	82.35	296.86	681.19	464.3	1109.92	923.52	737.39	582.68	1032.59	551.39
27.293	1	0.01	0.02	0	3.49	0.42	1.97	12.21	0.36	0.12	75.58	28.63	1.62	95.36	81.61	31.01	0.12	4.04	16.52	1	0.42	0.73	0	0.1	0.36	0.02	0.09	0.23	0.35	16	0.04	0.02	17.21	0	0		7.14	6.89	-4.13	81.71	295.58	673.76	468.04	1099.51	922.8	728.27	586.32	1021.9	552.36
27.327	1	0.01	0.03	0	4.15	0.39	2.12	14.72	0.35	0.11	70.56	30.74	0.37	95.15	82.87	33.89	0.11	3.85	18.25	0.94	0.55	0.53	0	0.09	0.35	0.02	0.1	0.27	0.33	17.22	0.04	0.01	15.65	0	0		3.95	7.12	-3.16	80.86	294.33	663.69	472.25	1084.98	920.97	718.51	584.49	1011.54	556.8
27.36	1	0.02	0.03	0	3.85	0.27	1.95	13.36	0.78	0.1	73.28	27.27	0	95.51	80.35	31.47	0.1	5.3	14.08	0.72	0.65	0.51	0	0.08	0.36	0.02	0.1	0.78	0.32	18.01	0.05	0.01	14.67	0	0		4.45	6.71	-2.66	81.3	289.2	651.8	477.31	1066.99	920.55	707.22	585.87	995.48	562.69
27.393	1	0.02	0.02	0	6.32	0.18	1.51	21.52	1.18	0.09	56.96	25.16	0	94.64	78.59	44.06	0.09	7.66	10.29	0.68	0.32	0.33	0	0.09	0.43	0.03	0.1	1.18	0.32	18.63	0.05	0	12.9	0	0		5.52	7.64	-1.3	81.73	289.5	636.45	482.35	1050.13	923.1	693.94	590.42	982.72	570.02
27.427	1	0.01	0.02	0.01	9.56	0.11	1.23	33.23	0.73	0.09	41.77	22.31	0	95.08	77.08	56.39	0.09	7.43	7.54	0.67	0.28	0.32	0	0.09	0.37	0.03	0.09	0.73	0.37	22.36	0.06	0.01	9.99	0	0		0.63	7.2	-0.27	80.48	289.3	611.74	480.01	1023.52	916.62	670.47	581.54	959.46	568.05
27.46	1	0.01	0.02	0.01	12.1	0.1	1	40.11	0.66	0.09	34.89	20.49	0	98.52	75.8	64.39	0.09	8.27	5.45	0.65	0.26	0.45	0	0.07	0.38	0.03	0.09	0.66	0.38	21.92	0.05	0.03	9.8	0	0		6.07	1.02	-0.82	82.31	288.1	587.56	461.13	998.64	900.62	645.09	565.94	932.79	550.76
27.494	1	0.01	0.02	0.01	13.84	0.1	0.73	42.47	0.38	0.09	32.53	15.04	0	97.76	71.35	71.38	0.09	10.08	5.43	0.64	0.4	0.72	0	0.09	0.38	0.03	0.11	0.24	0.4	19.9	0.05	0.01	9.85	0	0		4.71	3.13	-0.65	81.23	294.83	572.94	452.06	984.69	892.12	627.72	553.48	922.38	543.4
27.527	1	0.01	0.01	0.01	15.19	0.1	0.42	43.74	0.37	0.09	31.26	29.24	0	95.13	62.37	81.92	0.09	11.43	6.74	0.63	0.37	0.77	0	0.09	0.3	0.03	0.14	0.37	0.41	18.24	0.05	0.02	9.79	0	0		6.28	7.14	-1.34	81.94	293.01	558.8	453.1	969.06	891.15	612.54	558.85	905.06	541.9
27.56	1	0.02	0.01	0.01	12.74	0.09	0.23	39.26	0.34	0.09	35.74	37.76	0	96.35	50.36	86.68	0.09	11.49	6.6	0.67	0.33	1.07	0	0.09	0.17	0.04	0.1	0.34	0.43	20.99	0.04	0.02	8.77	0	0		2.91	5.63	-0.68	81.66	297.22	537.55	452.37	944.04	884.25	588.46	551.07	885.6	543.67
27.594	1	0.02	0.01	0.01	10.96	0.07	0.19	34.02	0.48	0.09	40.98	39.08	0	97.42	45.12	87.33	0.09	9.32	5.59	0.61	0.36	1.57	0	0.09	0.16	0.06	0.08	0.48	0.42	22.33	0.03	0	6.64	0	0		-1.25	3.84	-1.35	81.02	293.31	533.28	457.36	931.96	877.52	580.98	558.64	873.65	539.36
27.627	1	0.02	0.01	0.01	10.04	0.06	0.13	32.33	0.69	0.1	42.67	46.25	0	97.17	38.14	90.78	0.08	9	3.68	0.51	0.3	2.12	0	0.1	0.16	0.07	0.06	0.69	0.4	24.35	0.03	0	5.66	0	0		-1.72	4.33	-0.08	80.79	298.69	524.09	452.35	932.75	879.62	577.05	558.98	874.87	536.12
27.66	1	0.02	0.01	0.01	8.19	0.05	0.11	28.53	0.74	0.11	46.47	47.73	0	95.32	32.92	91.46	0.07	6.19	2.56	0.5	0.37	2.83	0	0.11	0.18	0.08	0.07	0.74	0.37	27.39	0.04	0	4.42	0	0		-1.09	6.93	0.64	80.59	304.12	514.21	446.88	935.65	886.57	572.68	557.81	875.85	533.86
27.694	1	0.02	0.01	0.02	7.95	0.04	0.09	34.61	1.33	0.11	40.39	52.68	0	91.5	29.9	93.33	0.05	5.8	3.04	0.55	0.52	2.94	0	0.09	0.21	0.11	0.09	1.33	0.33	35.7	0.05	0.01	3.69	0	0		-2.52	10.12	0.36	79.83	299.73	508.8	443.05	939.15	893.45	573.4	553.78	872.22	530.46
27.727	1	0.02	0.01	0.02	8.1	0.05	0.08	38.05	1.63	0.12	36.95	57.08	0	85.71	27.33	95.25	0.05	7.04	4.25	0.71	0.83	3.4	0	0.1	0.25	0.12	0.11	1.63	0.36	38.68	0.05	0	3.76	0	0		-3.01	13.04	0.99	79.09	308.72	498.91	435.38	945.74	902.14	568.86	549.43	876.76	526.83
27.761	1	0.02	0.01	0.02	8.93	0.05	0.09	43.54	1.4	0.16	31.46	59.8	0	87.73	29.2	96.87	0.03	6.31	6.51	0.57	1.32	3.6	1.08	0.11	0.29	0.16	0.09	1.4	0.33	41.38	0.05	0.01	2.89	0	0		0.52	12.17	2.49	79.25	320.83	486.28	421.41	959.41	917.05	566.96	542.52	887.21	523.19
27.794	1	0.02	0.01	0.02	10.24	0.04	0.11	49.54	1.21	0.2	25.46	60.24	0	93.92	32.79	97.29	0.03	6.5	5.61	0.44	1.27	3.22	1.08	0.11	0.34	0.2	0.08	1.21	0.34	42.98	0.05	0	2.64	0	0		3.01	8.31	2.51	79.97	327.9	492.5	422.04	967.25	924.2	570.1	538.07	897.9	530.24
27.827	1	0.02	0.01	0.02	10.92	0.04	0.12	52.87	1.01	0.25	22.13	60.3	0	93.33	35.78	97.53	0.04	5.61	5.59	0.43	1.31	3.9	2.71	0.12	0.57	0.25	0.1	1.01	0.42	43.83	0.06	0.01	2.68	0.06	0		4.22	8.81	2.83	80.01	336.85	495.46	420.03	980.44	932.15	574.7	540.65	911.42	531.35
27.861	1	0.02	0.01	0.02	10.91	0.04	0.11	50.44	0.81	0.34	24.56	59.07	0	96.36	34.19	97.09	0.04	6.69	4.2	0.4	0.61	2.47	4.75	0.15	0.68	0.34	0.11	0.81	0.62	42.46	0.06	0	2.44	0.47	0		5.78	5.62	2.46	80.45	334.39	497.41	418.24	988.87	941.63	579.86	538.14	914.2	532.2
27.894	1	0.02	0.02	0.01	11.28	0.04	0.12	52.29	0.95	0.32	22.71	57.58	0	95.85	35.58	96.19	0.05	6.96	4.11	0.43	0.38	1.56	6.42	0.18	0.76	0.32	0.14	0.95	0.76	43.47	0.06	0	2.36	0.91	0		4.91	6.3	3.48	80.21	335.23	506.62	417.33	1007.91	947.18	596.34	543.41	931.37	531.72
27.927	1	0.02	0.02	0.01	11.24	0.04	0.13	47.32	1.03	0.32	27.68	55.57	0	97.37	36.21	95.09	0.05	7.29	4.48	0.37	0.23	0.97	4.64	0.2	0.89	0.32	0.14	1.03	0.77	38.83	0.07	0	2.48	1.01	0		5.49	3.95	3.51	80.54	335.06	527.94	421.48	1037.25	960.18	621.74	551.46	956.47	536.56
27.961	1	0.02	0.02	0.01	10.55	0.04	0.15	43.91	1.2	0.48	31.09	52.21	0	95.57	37.7	93.24	0.05	5.83	4.12	0.27	0.13	0.41	0.57	0.34	1.15	0.48	0.14	1.2	0.75	37.35	0.07	0.01	2.53	1.14	0		6.16	6.64	2.5	80.97	328.92	557.58	440.37	1055.4	968.9	646.2	567.45	974.76	552.08
27.994	1	0.02	0.02	0.01	9.24	0.04	0.15	37.43	1.5	0.52	37.57	46.6	0	98.17	36.58	90.14	0.05	5.53	4.15	0.18	0.13	0.35	0	0.33	1.21	0.52	0.11	1.5	0.77	35.42	0.07	0	2.38	1.08	0		3.77	-2.1	-0.12	80.34	339.02	599.45	451.49	1093.61	977.07	674.11	578.24	1012.47	557.09
28.027	1	0.02	0.02	0.01	8.41	0.04	0.18	34.53	1.07	0.67	40.47	35.85	0	98.25	38.6	85.02	0.05	5.5	5.08	0.2	0.13	0.34	0	0.25	1.07	0.67	0.1	0.66	0.92	35.53	0.06	0.01	2.41	0.44	0		0.17	-1.87	-0.7	79.39	325.25	628.82	446.55	1124.47	970.7	710.3	577.37	1033.95	545.21
28.061	1	0.02	0.02	0.01	6.37	0.05	0.19	22.8	0.71	0.72	54.39	24.1	0	98.78	37.65	78	0.04	4.71	6.68	0.17	0.12	0.23	0	0.2	0.71	0.72	0.09	0.27	1.05	30.37	0.07	0.02	2.6	0	0		0.37	-0.01	-4.14	79.37	323.88	675.76	441.1	1161.04	957.91	744.47	569.52	1066.39	533.97
28.094	1	0.02	0.03	0.01	4.63	0.05	0.22	15.94	0.55	0.78	68.11	14.1	0	97.51	37.61	69.82	0.04	3.54	8.6	0.15	0.12	0.13	0	0.19	0.55	0.78	0.09	0.13	1.02	29.13	0.07	0.54	3.03	0	0		3.96	-3.67	-1.19	80.43	318.62	681.97	443.8	1164.62	962.65	758.41	562.21	1076.7	547.47
28.128	1	0.03	0.03	0.01	2.75	0.1	0.25	7.62	0.39	0.79	84.76	6.26	0	98.38	36	58.36	0.05	2.14	15.36	0.17	0.09	0.03	0	0.15	0.39	0.79	0.11	0.05	1.29	23.61	0.07	0.45	4.68	0	0		4.87	1.48	0.4	81.2	327.67	704.9	445.24	1191.23	963.83	782.83	568.38	1110.05	551.19
28.161	1	0.03	0.04	0.01	1.84	0.11	0.31	4.32	0.34	0.86	91.37	2.56	0	97.5	37.48	46.55	0.05	1.34	15.49	0.25	0.11	0.04	0	0.14	0.34	0.86	0.12	0.07	1.51	20.26	0.07	0.75	5.96	0	0		9.57	3.69	1.88	82.96	336.17	723.09	453.21	1210.16	973.93	800.88	576	1136.94	567.15
28.194	1	0.03	0.05	0.01	1.2	0.11	0.4	2.59	0.28	0.95	94.82	1.38	0	95.19	38.75	32.94	0.07	1.09	15.04	0.39	0.15	0.04	0	0.14	0.28	0.95	0.17	0.12	1.43	20.18	0.08	1.1	6.28	0	0		10.44	7.08	2.44	83.49	337.11	742.32	465.71	1219.55	973.44	816.41	588.3	1153.39	578.88
28.228	1	0.04	0.07	0.01	0.78	0.12	0.44	1.21	0.23	0.92	97.59	1.26	0	97.54	37.57	21.73	0.09	1.15	14.83	0.58	0.17	0.06	0	0.15	0.23	0.92	0.21	0.13	1.38	13.83	0.09	1.06	7.08	0	0		4.93	3.61	2.04	81.54	328.72	747.33	469.73	1227.05	978.62	825.58	590.03	1154.08	577.93
28.261	1	0.04	0.07	0.01	0.63	0.11	0.5	0.86	0.21	0.87	98.27	1.35	0	98.56	38.58	15.06	0.1	1	12.25	0.58	0.21	0.08	0	0.15	0.21	0.87	0.39	0.17	1.39	11.51	0.09	0.19	7.66	0	0		0.96	-0.87	1.65	80.31	324.07	754.23	471.49	1234.03	981.26	833.54	585.87	1157.51	577.97
28.294	1	0.05	0.08	0.01	0.41	0.13	0.37	0.5	0.2	0.87	99	0.82	1.51	97.85	31.42	10.63	0.12	0.94	11.7	0.51	0.23	0.07	0	0.15	0.2	0.87	0.66	0.12	1.44	9.95	0.07	0.35	8.89	0	0		-3.72	2.92	0.66	79.03	310.08	756.04	467.65	1226.98	969.08	835.62	571.02	1145.69	571.8
28.328	1	0.05	0.07	0.01	0.34	0.16	0.35	0.38	0.31	0.74	99.23	0.8	3.78	98.36	31.2	7.56	0.14	0.86	10.78	0.45	0.18	0.06	0	0.15	0.31	0.74	1.28	0.1	1.24	6.97	0.06	0.36	11.37	0	0		-2.17	1.52	0.37	79.04	315.15	753.71	459.72	1232.13	970.75	833.73	567.91	1148.84	563.48
28.361	1	0.05	0.07	0.01	0.35	0.16	0.4	0.38	0.37	0.68	99.21	0.93	3.77	98.63	33.4	5.48	0.14	1.15	10.55	0.34	0.14	0.04	0	0.17	0.37	0.68	2.1	0.12	1.3	6.35	0.05	0.57	11.89	0	0		2.02	-0.63	-1.61	80.07	313.8	755.93	462.67	1230.7	971.89	830.1	578.62	1143.49	562.64
28.394	1	0.04	0.06	0.01	0.34	0.27	0.38	0.4	0.42	0.51	99.2	0.95	7.77	98.75	33.86	6.36	0.14	1.44	14.32	0.34	0.15	0.04	0	0.16	0.42	0.51	2.71	0.12	1.11	5.87	0.04	0.29	14.27	0	0		5.1	-0.15	-3.46	81.05	312.97	758.24	464.64	1224.42	965.17	824.5	586.64	1136.3	559.65
28.428	1	0.04	0.04	0.01	0.37	0.43	0.38	0.51	0.38	0.36	98.98	1.08	11.49	98.46	35.8	9.4	0.16	1.91	17.55	0.29	0.16	0.06	0	0.13	0.38	0.36	2.62	0.17	0.91	6.25	0.03	0.15	16.88	0	0		5.63	-1.22	-5.2	81.03	309.41	753.02	464.07	1219.6	963.37	817.32	588.79	1125.31	559.19
28.461	1	0.03	0.04	0.01	0.47	0.49	0.38	0.7	0.31	0.25	98.6	1.22	12.1	98.28	37.62	14.43	0.15	2.13	19.99	0.21	0.16	0.05	0	0.13	0.31	0.25	2.03	0.16	0.82	6.98	0.03	0.08	16.82	0	0		5.33	-1.78	-4.89	80.81	302.38	744.57	464.6	1208.04	962.43	811.88	587.57	1112.8	557.83
28.495	1	0.03	0.02	0.01	0.61	0.67	0.37	1.2	0.24	0.18	97.59	1.75	14.3	98.63	42.32	21.17	0.18	2.71	18.69	0.17	0.19	0.08	0	0.14	0.24	0.17	1.24	0.14	0.88	8.04	0.02	0.04	20.37	0	0		3.41	-0.61	-3.1	80.31	303.32	734.22	469.38	1191.55	960.04	801.86	585.54	1104.38	563.55
28.528	1	0.02	0.02	0.01	0.86	0.66	0.3	2.06	0.19	0.17	95.88	1.88	14.35	98.76	43.25	31.77	0.17	3.03	15.69	0.17	0.16	0.07	0	0.14	0.19	0.15	0.73	0.11	0.84	9.24	0.02	0.01	21.77	0	0		6.48	0.12	-2.54	81.21	304.27	706.92	470.74	1165.56	962.58	776.28	592.69	1079.31	565.18
28.561	1	0.02	0.01	0.01	1.09	0.45	0.23	2.7	0.2	0.16	94.6	1.59	11.67	98.36	41.19	40.26	0.16	2.97	10.57	0.18	0.14	0.07	0	0.13	0.2	0.15	0.46	0.09	0.8	9.53	0.03	0.01	20.86	0	0		1.69	1.52	-0.3	80.12	301.55	677.62	472.93	1135.09	959.94	752.77	587.98	1053.71	568.73
28.595	1	0.02	0.01	0.01	1.75	0.31	0.2	4.51	0.2	0.2	90.97	3.57	8.38	97.17	41.09	51.58	0.2	3.73	8.27	0.2	0.14	0.06	0	0.17	0.17	0.11	0.25	0.13	0.72	10.36	0.03	0.02	18.68	0	0		7.32	4.33	-1.37	81.92	309.44	668.43	481.76	1114.82	960.69	731.53	596.07	1040.49	578.93
28.628	1	0.02	0.01	0.01	2.93	0.26	0.17	7.87	0.19	0.17	84.27	9.04	6.78	98.17	41	64	0.16	5.87	7.18	0.21	0.1	0.06	0	0.17	0.19	0.1	0.16	0.13	0.59	10.08	0.04	0.01	17.56	0	0		1.19	2.09	-0.36	80.12	292.02	631.09	487.43	1074.07	961.62	703.54	592.93	995.38	582.78
28.661	1	0.01	0.01	0.01	6.3	0.18	0.19	17.27	0.21	0.17	65.45	19.86	2.53	98.73	47.02	75.47	0.14	9.56	5.77	0.17	0.1	0.08	0	0.2	0.21	0.08	0.11	0.2	0.5	10.35	0.04	0.01	15.34	0	0		1.36	-0.23	-0.83	80.19	299.24	617.08	477.02	1058.64	945.91	683.85	578.99	983.09	579.14
28.695	1	0.02	0.01	0.01	11.81	0.16	0.25	31.03	0.26	0.15	43.97	26.43	0	97.48	53.66	80.14	0.08	16.18	6.18	0.15	0.11	0.08	0	0.18	0.21	0.04	0.08	0.26	0.45	10.84	0.03	0.01	13.86	0	0		4.59	3.73	-1.35	80.92	297.39	601.35	478.39	1034.22	942.53	663.86	585.82	960.92	571.94
28.728	1	0.02	0.01	0.01	17.77	0.16	0.26	43.33	0.23	0.17	31.67	34.36	0	97.35	55.34	84.88	0.08	22.44	6.96	0.17	0.16	0.17	0	0.18	0.23	0.04	0.09	0.18	0.4	10.9	0.03	0.01	13.35	0	0		6.56	3.99	-3.61	81.83	307.34	589.24	478.29	1017.52	934.51	639.25	592.44	945.67	568.76
28.762	1	0.02	0.01	0.01	16.09	0.18	0.23	41.66	0.26	0.17	33.34	39.04	0.72	96.55	51.73	87.46	0.05	19.55	11.72	0.23	0.42	0.32	0	0.17	0.26	0.03	0.12	0.23	0.32	13.17	0.03	0.02	12.28	0	0		5.9	5.34	-3.46	81.61	299.35	576.46	478.73	1000.4	932.02	629.12	591.92	927.29	565.26
28.795	1	0.02	0.01	0.01	16.09	0.16	0.22	42.35	0.33	0.19	32.65	42.26	0	97.36	50.27	89.11	0.04	18.51	11.36	0.35	0.46	0.41	0	0.19	0.3	0.02	0.13	0.33	0.28	14.71	0.03	0.01	11.17	0	0		1.1	3.96	-3.65	80.38	295.16	569.95	481.02	989.28	926.42	621.98	589.73	916.13	565.32
28.828	1	0.02	0.01	0.01	18.41	0.14	0.23	46.93	0.58	0.17	28.07	46.44	0	96.52	52.57	90.98	0.04	18.72	10.46	0.38	0.56	0.62	0	0.17	0.3	0.02	0.17	0.58	0.29	14.78	0.03	0.01	10.68	0	0		0.01	5.39	-0.1	79.99	301.34	552.18	475.33	973.55	920.76	609.9	579.66	910.9	565.43
28.862	1	0.02	0.01	0.01	19.91	0.1	0.23	53.64	0.77	0.12	21.36	51.12	0	96.85	52.02	93.12	0.04	18.31	7.5	0.4	0.47	0.56	0	0.12	0.27	0.01	0.18	0.77	0.23	20.06	0.03	0	8.87	0	0		-3.84	4.88	-0.75	78.92	297.39	543.87	470.55	962.79	914.21	600.77	568.9	897.98	558.77
28.895	1	0.02	0.01	0.01	16	0.07	0.21	48.11	0.81	0.11	26.89	51.13	0	96.08	49.7	93.08	0.03	12.41	4.62	0.55	0.47	0.55	0	0.11	0.19	0.02	0.22	0.81	0.24	22.99	0.04	0.01	7.43	0	0		-6.47	6.01	-0.39	78.16	300.04	538.28	466.01	957.26	906.27	594.79	565.51	894.53	552.24
28.928	1	0.02	0.01	0.01	14.36	0.07	0.18	44.38	0.74	0.1	30.62	50.7	0	96.1	46.7	92.94	0.03	11.66	3.56	0.69	0.44	0.67	0	0.1	0.15	0.02	0.27	0.74	0.25	23.28	0.04	0	7.28	0	0		-2.61	5.97	-0.27	79	299.54	535.01	462.37	952.89	904.24	591.44	561.82	890.81	551.57
28.962	1	0.02	0.01	0.01	11.5	0.06	0.13	36.15	0.69	0.08	38.85	51.4	0	96.86	39.7	93.34	0.03	9.88	3.3	0.81	0.46	1.14	0	0.08	0.15	0.03	0.38	0.69	0.28	23.43	0.05	0	6.23	0	0		1.79	4.86	-0.41	80.09	293	531.74	461.76	948.13	903.76	590.49	565.74	883.11	550.85
28.995	1	0.02	0.01	0.01	10.09	0.06	0.12	32.05	0.64	0.09	42.95	50.69	0	93.83	37.27	93.03	0.03	8.58	4.14	0.92	0.68	1.96	0	0.09	0.12	0.03	0.39	0.64	0.32	23.09	0.05	0	6.25	0	0		2.48	8.39	0.27	80.06	290.96	524.12	461.28	943.65	904	587.38	570.64	877.58	549.59
29.028	1	0.02	0.01	0.01	10.94	0.07	0.13	34.39	0.49	0.08	40.61	50.27	0	94.59	38.3	92.98	0.04	10.1	5.23	0.87	0.69	3.22	0	0.08	0.1	0.03	0.4	0.49	0.35	23.11	0.05	0	6.38	0	0		0.95	7.69	1.44	79.53	288.99	516.91	459.79	942.08	907.91	586.42	567.51	874.93	550.76
29.062	1	0.02	0.01	0.01	11.78	0.06	0.14	36.84	0.44	0.1	38.16	50.84	0	94.7	39.53	93.3	0.04	10.18	4.68	0.82	0.61	2.1	1.15	0.1	0.1	0.03	0.47	0.44	0.34	24.05	0.05	0	5.58	0	0		2.29	7.59	1.76	79.54	291.18	511.43	456.8	944.57	914.6	584.52	566.05	875.31	550.99
29.095	1	0.02	0.01	0.01	10.97	0.06	0.14	34.2	0.3	0.09	40.8	48.24	0	95.33	39.27	92.07	0.05	9.35	4.73	1.02	0.53	1.23	0	0.09	0.1	0.03	0.44	0.3	0.39	23.61	0.06	0	5.56	0	0		4.57	6.92	1.33	80.02	293.87	517.81	454.34	955.26	919.26	590.68	564.74	884.22	550.75
29.129	1	0.02	0.01	0.01	9.17	0.06	0.13	31.49	0.25	0.08	43.51	44.16	0	94.3	37.16	89.9	0.05	7.95	3.82	1.15	0.24	0.28	0	0.08	0.11	0.03	0.38	0.25	0.51	26.33	0.05	0	5.76	0	0		7.03	7.97	2.61	80.52	298.92	523.45	456.01	965.95	923.53	599.45	572.68	897.85	554.91
29.162	1	0.02	0.01	0.01	7.87	0.06	0.11	26.7	0.24	0.06	48.3	42.73	0	97.03	32.26	89.06	0.05	8.71	4.49	1.03	0.25	0.26	0	0.06	0.15	0.03	0.37	0.24	0.62	25.73	0.04	0	6.03	0	0		8.47	4.57	1.72	81.52	287.03	542.4	466.59	978.49	930.69	618.88	582.09	905.27	562.94
29.195	1	0.02	0.01	0.01	7.08	0.06	0.11	22.55	0.23	0.05	54.89	39.5	0	95.68	32.23	87.42	0.05	6.9	5.29	0.97	0.23	0.28	0	0.05	0.21	0.04	0.34	0.23	0.61	23.84	0.05	0	5.59	0	0		7.2	6.51	1.36	81.18	286.36	562.76	481.02	988.1	931.98	633.54	594.3	919.17	573.76
29.229	1	0.02	0.02	0.01	5.24	0.06	0.11	13.97	0.35	0.06	72.06	30.38	0	97.11	29.16	82.38	0.06	5.65	5.82	0.77	0.26	0.25	0	0.04	0.35	0.05	0.38	0.33	0.63	19.19	0.06	0	5.64	0	0		-2.94	4.43	-0.18	77.77	290.78	571.55	473.59	1013.37	937.52	645.2	589.07	934.52	559.9
29.262	1	0.02	0.02	0.01	4.7	0.06	0.11	11.19	0.52	0.06	77.63	22.69	0	96.37	28.98	77.53	0.05	7.31	5.56	0.43	0.26	0.23	0	0.03	0.52	0.06	0.38	0.52	0.55	16.45	0.07	0	5.98	0	0		-1.61	5.61	-0.04	77.73	280.15	592.39	470	1034.4	937.45	671.69	582.48	950.8	558.3
29.295	1	0.02	0.02	0.01	4.67	0.07	0.16	10.65	0.85	0.06	78.71	15.4	0	98.22	35.15	71.29	0.05	7.43	5.82	0.3	0.26	0.12	0	0.03	0.85	0.06	0.42	0.84	0.53	15.08	0.07	0	6.24	0	0		-4.34	1.93	-0.63	77.31	279.05	618.53	472.18	1059.05	938.04	696.17	581.72	974.27	558.68
29.329	1	0.02	0.02	0.01	5.13	0.07	0.25	12	1.35	0.08	76	11.28	0	97.07	43.06	66.32	0.05	7.7	5.88	0.24	0.3	0.1	0	0.02	1.18	0.08	0.39	1.35	0.56	15.11	0.09	0	6.53	0	0		1.32	4.49	-0.02	78.7	283.89	634.36	475.41	1072.63	941.24	709.7	586.27	992.89	566.39
29.362	1	0.02	0.02	0.01	6.78	0.07	0.39	16.22	1.98	0.08	67.56	10.34	0	96.07	51.78	64.47	0.04	9.48	5.97	0.15	0.31	0.08	0	0.03	1.98	0.08	0.47	1.74	0.52	14.87	0.1	0	6.65	0	0		2.05	6.02	1.17	79.1	280.92	650.42	481.29	1086.65	943.7	728.89	592.49	1009.15	573.26
29.395	1	0.02	0.02	0.01	8.67	0.08	0.47	20.57	2.91	0.09	58.87	11.28	0	96.87	55.73	64.76	0.05	12.86	6.76	0.12	0.47	0.13	0	0.03	2.91	0.09	0.7	1.84	0.49	14.21	0.12	0	6.93	0	0		0.99	4.84	0.84	78.87	282.76	664.37	485.37	1098.08	944.53	739.9	595.65	1021.98	576.02
29.429	1	0.02	0.02	0.01	11.21	0.08	0.7	25.49	3.38	0.09	49.51	11.18	0	97.52	64.17	63.34	0.05	14.62	6.89	0.1	0.56	0.33	0	0.03	3.38	0.09	0.85	1.67	0.44	12.13	0.14	0	7.49	0	0		-2.6	3.64	-0.55	77.96	281.47	674.76	485.67	1109.74	945.75	748.62	595.13	1029.17	572.37
29.462	1	0.02	0.02	0.01	13.23	0.09	0.93	30.68	3.61	0.09	44.32	16.31	0	97	69.37	60.99	0.05	16.87	7.82	0.09	0.45	0.49	0	0.03	3.61	0.09	1.11	1.7	0.45	13.2	0.15	0	7.57	0	0		0.21	4.62	-1.5	78.44	283.33	678.68	484.59	1115.26	947.07	750.64	599.45	1032.47	570.27
29.496	1	0.02	0.02	0.01	15.42	0.09	1.34	37.2	3.39	0.1	37.8	28.41	0	97.33	78.44	62.41	0.05	12.89	8.31	0.1	0.28	0.77	0	0.03	3.39	0.1	1.37	1.79	0.4	13.69	0.19	0.01	8.07	0	0		-1.15	4.02	-1.98	78.34	278.71	683.7	485.69	1116.68	945.72	755.04	596.13	1032.59	570.74
29.529	1	0.01	0.02	0.01	12.66	0.11	1.54	32.06	4.2	0.09	42.94	33.08	0	92.35	80.37	60.17	0.05	7.5	9.98	0.14	0.36	0.88	0	0.03	4.2	0.09	1.97	1.86	0.37	13.95	0.21	0.08	8.33	0	0		3.44	9.54	-2.27	79.58	283.23	689.23	490.76	1114.41	942.35	754.1	605.14	1035.72	574.94
29.562	1	0.01	0.02	0.01	11.96	0.13	1.48	32.37	3.96	0.1	42.63	31.47	0	91.36	79.69	61.39	0.05	5.49	12.31	0.19	0.36	1.26	0	0.04	3.96	0.1	2.7	1.83	0.38	15.74	0.22	0.44	8.72	0	0		1.83	10.21	-3.56	79.15	270.02	685.44	493.86	1108.09	943.62	753.48	607.13	1021.5	574.36
29.596	1	0.01	0.02	0.01	13.12	0.14	1.31	36.39	3.62	0.13	38.61	29.95	0	93.5	79.14	66.14	0.04	5	13.22	0.22	0.49	1.43	0	0.03	3.62	0.13	3.17	1.38	0.35	16.32	0.24	0.09	9.25	0	0		2.18	8.67	-3.51	79	278.94	682.65	498.01	1098.82	941.31	742.47	607.99	1019.95	579.37
29.629	1	0.01	0.01	0.01	17.68	0.15	1.27	49.2	2.67	0.14	25.8	32.96	0	86.04	81.83	74.49	0.05	4.59	13.61	0.25	0.52	1.12	0	0.04	2.67	0.14	3.31	0.98	0.36	18.32	0.27	0.05	9.3	0	0		-1.21	12.91	-3.36	77.74	267.64	675.14	499.58	1091.66	942.41	741.52	606.41	1007.77	579.15
29.662	1	0.01	0.01	0.01	20.86	0.13	1.32	56.52	2.77	0.16	18.48	38.53	0	86.83	84.75	78.39	0.04	3.99	11.08	0.25	0.4	0.74	0	0.04	2.77	0.16	3.57	0.96	0.3	19.16	0.35	0.01	9.38	0	0		-2.91	12.57	-4.01	77.39	259.21	667.71	500.79	1081.19	941.15	735.67	604.62	993.58	578.66
29.696	1	0.01	0.01	0	24.4	0.13	1.31	67.08	3.48	0.15	7.92	44.93	0	85.96	87.32	82.8	0.04	3.93	8.6	0.21	0.33	0.36	0	0.06	3.48	0.15	4.36	1.5	0.25	23.03	0.46	0.02	10.52	0	0		-2.23	12.94	-4.11	77.35	265.93	661.16	502.32	1074.34	941.46	725.27	608.17	989.68	579.79
29.729	1	0.01	0.01	0	23.23	0.13	1.28	64.83	4.09	0.16	10.17	43.79	0	86.21	86.13	82.29	0.04	3.4	8.88	0.21	0.27	0.25	0	0.06	4.09	0.16	4.92	2.85	0.22	22.85	0.49	0.02	10.36	0	0		-3.37	12.84	-4.94	77.09	264.53	650.8	504.1	1062.6	941.72	713.3	609.29	976.18	579.76
29.763	1	0.01	0.01	0.01	25.82	0.11	1.2	76.11	4.52	0.19	0	43.22	0	84.6	85.16	85.42	0.05	4.68	8.13	0.21	0.22	0.17	0	0.07	4.47	0.19	3.79	4.52	0.24	32.55	0.53	0.03	9.46	0	0		-5.02	13.48	-4.63	76.84	263.73	636.44	505.2	1052.34	946.77	701.69	606.73	964.48	584.48
29.796	1	0.01	0.01	0.01	30.89	0.08	1.14	79.7	4.76	0.27	0	50.38	0	86.31	84.73	88.76	0.05	7.66	5.74	0.15	0.25	0.18	0	0.07	4.76	0.27	3.24	4.24	0.23	31.68	0.63	0.01	8.19	0	0		-3.37	12.79	-4.51	77.07	265.07	621.81	509.22	1039.5	954.05	687.7	613.81	951.45	587.37
29.829	1	0.01	0.01	0.01	29.96	0.07	0.89	73.85	6.42	0.27	1.15	55.6	0	82.72	78.92	89.71	0.05	10.71	4.25	0.1	0.37	0.23	0	0.06	6.42	0.27	2.2	4.76	0.2	25.58	0.66	0	7.81	0	0		-3.51	14.17	-3.99	76.77	271.23	601.01	506.03	1022.34	952.22	666.73	614.48	936.2	583.61
29.863	1	0.01	0.01	0.01	25.23	0.07	0.73	64.32	7.48	0.28	10.68	55.48	0	86.67	73.36	88.09	0.05	10.39	3.13	0.07	0.41	0.2	0	0.06	7.98	0.28	2.56	3.54	0.18	22.3	0.77	0.02	7.48	0	0		-4.79	12.64	-3.19	76.43	273.69	584.66	500.56	1006.11	946.41	650.63	606.6	922.98	579.53
29.896	1	0.01	0.01	0.01	19.45	0.07	0.55	52.89	7.77	0.32	22.11	54.83	0	82.16	65.48	85.79	0.04	10.52	3.27	0.06	0.56	0.32	0	0.06	9.95	0.32	3.47	3.37	0.19	20.99	0.89	0.02	7.77	0	0		-6.18	14.37	-3.04	76.2	272.74	569.39	495.56	988.74	938.32	635.12	599.88	906.59	573.64
29.929	1	0.02	0.01	0.01	14.9	0.08	0.37	40.58	8.1	0.31	34.42	50.13	0	79.35	55.95	83.67	0.04	11.99	4.4	0.06	0.66	0.42	0	0.06	9.73	0.31	4.98	2.34	0.19	19.23	0.93	0.02	8.1	0	0		-0.94	15.27	-2.1	76.91	264.21	549.45	493.5	971.83	940.69	623.44	603.91	885.93	573.82
29.963	1	0.02	0.01	0.01	10.74	0.08	0.24	27.19	8.05	0.36	47.81	47.22	0	91.04	45.55	82.31	0.04	12	5.17	0.09	0.65	0.7	0	0.07	9.64	0.36	6.12	1.8	0.18	16.5	1.1	0.01	8.05	0	0		-0.91	10.4	-2.88	77.3	273.37	541.16	497.05	960.06	941.09	606.75	606.45	878.55	577.12
29.996	1	0.02	0.01	0.01	11.97	0.07	0.21	28.8	7.51	0.4	46.2	51.95	0	88	44.46	85.91	0.04	12.47	4.56	0.1	0.61	1.04	0	0.09	8.39	0.4	6.17	1.46	0.18	15.44	1.08	0.04	7.51	0	0		-1.02	12.04	-2.55	77.51	270.07	535.93	500.8	950.25	939.93	601.63	608.16	870.3	580.6
30.029	1	0.02	0.01	0.01	10.7	0.06	0.16	21.88	6.99	0.47	56.25	55.63	0	65.88	38.96	87.36	0.04	11.29	3.1	0.09	0.49	1.38	0	0.11	8.79	0.47	9.01	1.13	0.15	11.84	1.01	0.01	6.99	0	0		-2.41	18.71	-2.52	76.9	257.27	526.94	502.15	936.28	935.03	597.2	607.77	852.85	578.94
30.063	1	0.02	0.01	0.02	10.19	0.05	0.15	17.49	5.8	0.6	65.02	54.26	0	91.24	37.05	87.65	0.03	9.85	2.39	0.11	0.41	1.97	0	0.09	7.81	0.6	10.28	1.34	0.14	8.23	1.22	0.01	5.8	0	0		-5.21	10.28	-0.48	76.66	272.44	527.42	498.34	942.81	932.55	596.9	606.9	867.68	576.89
30.096	1	0.02	0.01	0.01	11.08	0.06	0.15	18.24	6.02	0.64	63.53	55.49	0	71.18	37.93	89.72	0.03	8.12	3.1	0.16	0.34	2.29	0	0.09	6.35	0.64	15.54	1.05	0.15	8.22	1.29	0.04	6.02	0	0		-5.82	17.48	-0.64	75.64	279.65	528.06	493.49	945.58	931.67	594.43	596.54	873.27	575.25
30.13	1	0.02	0.01	0.02	11.83	0.08	0.17	17.55	5.68	0.76	64.9	54.61	0	82.68	39.62	89.96	0.03	7.67	8.61	0.29	0.42	5.59	0	0.08	5.68	0.76	18.4	1.34	0.14	5.62	1.5	0.45	6.3	0	0		-5.98	14.18	-1.33	75.62	282.62	532.4	486.28	956.73	931.1	599.23	593.99	880.53	566.71
30.163	1	0.02	0.01	0.02	10.15	0.09	0.17	14.05	5.87	0.8	71.9	49.95	0	61.1	39.7	87.44	0.04	5.23	9.59	0.39	0.46	6.38	0	0.09	5.87	0.8	20.23	1.18	0.16	4.17	1.6	1.39	6.82	0	0		-5.55	19.74	-0.95	76.11	267.99	538.4	477.26	962.38	921.08	613.86	586.57	880.07	555.75
30.196	1	0.02	0.01	0.01	9.71	0.13	0.25	14.21	4.51	0.76	71.57	38.47	0	65.79	46.35	82.98	0.05	3.41	14.86	0.48	0.47	5.97	0	0.07	4.51	0.76	18.64	0.68	0.19	4.12	1.47	0.94	7.68	0	0		-3.79	18.73	0.31	76.27	272.42	546.07	474.55	969.07	919.21	621.04	580.21	892.6	558.6
30.23	1	0.01	0.01	0.01	9.21	0.16	0.32	13.65	2.91	0.85	72.69	28.79	0	84.79	51.22	79.15	0.06	2.28	16.41	0.54	0.38	4.02	0	0.06	2.91	0.85	17.1	0.31	0.26	3.08	1.29	0.15	8.61	0	0		-1.85	13.41	0.2	76.81	277.63	556.08	466.25	986.6	919.97	631.76	575.86	908.4	552.43
30.263	1	0.01	0.01	0.01	10	0.13	0.42	15.27	2.36	0.73	69.47	23.88	0	86.16	57.65	76.55	0.06	1.65	12.46	0.58	0.31	1.21	0	0.05	2.36	0.73	16.92	0.19	0.26	3.02	1.17	0.05	8.92	0	0		-2.97	12.86	1.25	76.78	269.16	568.72	469.23	991.24	915.02	646.61	572.63	915.28	556.25
30.296	1	0.01	0.02	0.01	8.78	0.14	0.48	13.98	1.65	0.57	72.05	16.65	0	91.07	60.43	71.64	0.05	1.44	10.55	0.62	0.28	0.34	0	0.05	1.65	0.57	15.14	0.11	0.3	2.87	0.99	0	10.18	0	0		-5.78	10.39	0.41	76.58	271.77	585.87	467.8	1011.32	915.66	662.1	571.47	933.2	552.37
30.33	1	0.01	0.01	0.01	7.99	0.15	0.45	14.46	1.12	0.43	71.09	15.27	0	94.68	61.38	70.89	0.05	1.03	8.4	0.63	0.28	0.15	0	0.05	1.12	0.43	13.22	0.13	0.43	4.04	0.89	0	12.24	0	0		-4.96	7.61	1.09	76.99	272.2	602.47	469.18	1028.82	918.28	680.17	572.75	951.84	555.68
30.363	1	0.01	0.01	0.01	8.71	0.14	0.59	17.32	0.8	0.39	65.36	13.8	0	91.45	67.38	69.74	0.05	0.8	6.5	0.58	0.31	0.09	0	0.04	0.72	0.39	8.97	0.15	0.44	4.56	0.8	0	12.29	0	0		-1.11	10.15	3.31	77.82	279.12	618.52	470.55	1049.32	922.21	699.95	578.58	978.61	562.74
30.396	1	0.01	0.01	0.01	7.88	0.15	0.71	17.64	0.67	0.33	64.72	14.48	0	95.71	70.56	65.77	0.05	0.66	6.8	0.47	0.35	0.11	0	0.04	0.51	0.33	5.03	0.15	0.48	6.03	0.67	0	13.03	0	0		0.65	6.48	-0.96	78.27	283.05	650.24	475.12	1084.26	932.14	722.64	593.61	1003.56	558.92
30.43	1	0.01	0.01	0	8.68	0.17	0.77	20.34	0.46	0.25	59.31	17.43	0	96.3	73.48	67.22	0.05	0.8	7.47	0.42	0.36	0.11	0	0.03	0.34	0.25	3.07	0.23	0.49	5.74	0.46	0.01	13.64	0	0		-0.18	5.7	-3.62	77.96	278.61	682.27	467.92	1111.85	922.9	749.15	584.45	1025.34	547.8
30.463	1	0.01	0.01	0	9.66	0.17	0.72	23.47	0.41	0.2	53.06	17.01	0	95.44	73.13	71.28	0.05	1.01	7.96	0.36	0.29	0.06	0	0.03	0.27	0.2	1.51	0.22	0.48	6.22	0.41	0	13.48	0	0		-3.46	6.8	-1.2	77.07	277.82	698.25	464.42	1123.48	913.99	767.85	570.96	1044.73	548.09
30.497	1	0.01	0.01	0	8.53	0.19	0.52	21.99	0.42	0.12	56.02	17.97	0	98.07	67.89	73.92	0.05	1.08	7.64	0.31	0.23	0.03	0	0.02	0.26	0.12	0.82	0.42	0.52	6.72	0.32	0	14.83	0	0		-1.33	2.36	-0.2	77.85	275.77	715.37	459.52	1147.6	917.86	791.4	568.08	1066.36	546.95
30.53	1	0.01	0.01	0.01	6.52	0.21	0.3	17.45	0.36	0.09	65.1	21.21	1.41	96.91	57.38	76.38	0.05	1.14	7.8	0.27	0.18	0.04	0	0.02	0.28	0.09	0.46	0.36	0.62	7.8	0.33	0	15.52	0	0		2.54	4.77	0.75	79.17	276.5	733.48	465.81	1158.35	917.21	807.46	573.5	1083.4	555.9
30.563	1	0.01	0.01	0.01	8.01	0.19	0.27	22.08	0.33	0.09	55.84	30.85	0.53	93.96	56.72	82.66	0.05	1.26	7.64	0.29	0.13	0.06	0	0.02	0.26	0.09	0.24	0.3	0.63	9.09	0.33	0	14.58	0	0		9.12	8.27	2.33	81.6	275.54	752.12	471.54	1171.55	917.39	827.4	582.73	1102.39	565.44
30.597	1	0.01	0.01	0.01	8.79	0.2	0.25	26.05	0.29	0.07	48.95	37.17	1.3	87.38	56.58	86.1	0.04	1.72	7.29	0.24	0.1	0.2	0	0.02	0.29	0.07	0.16	0.28	0.7	10.55	0.25	0	15.41	0	0		7.45	12.33	1.34	80.94	283.16	770.14	479.12	1180.54	913.58	835.24	588.03	1117.82	569.75
30.63	1	0.01	0.01	0.01	10.51	0.17	0.24	30.3	0.35	0.07	44.7	44.81	0	96.46	55.67	89.98	0.03	2.91	6.86	0.17	0.09	0.36	0	0.02	0.35	0.07	0.1	0.29	0.76	11.45	0.26	0	13.88	0	0		2.32	5.47	0.92	79.89	278.34	775.15	480.78	1184.81	916.25	840.81	581.16	1118.96	570.66
30.663	1	0.01	0.01	0.01	10.17	0.13	0.17	29.66	0.38	0.07	45.34	52.23	0	95.75	47.68	93.75	0.03	3.76	6.59	0.15	0.11	0.73	0	0.02	0.38	0.07	0.08	0.31	0.69	14.08	0.21	0.01	11.72	0	0		2.21	6.43	1.5	79.76	285.01	783.88	481.91	1192.48	914.36	847	582.42	1131.84	572.85
30.697	1	0.01	0.01	0.01	10.5	0.1	0.12	33.9	0.4	0.06	41.1	58.53	0	94.52	40.28	96.95	0.02	6.25	6.19	0.13	0.09	0.59	0	0.02	0.4	0.06	0.04	0.25	0.67	20.49	0.17	0	9.4	0	0		-1.28	7.77	1.46	78.64	282.78	783.89	480.87	1193.82	913.6	848.75	579.26	1131.39	570.29
30.73	1	0.01	0.01	0.01	10.78	0.11	0.11	35.5	0.61	0.07	39.5	60.62	0	96.49	38.83	98.01	0.02	7.19	7.96	0.1	0.1	0.37	0	0.02	0.61	0.07	0.03	0.26	0.69	21.65	0.18	0	9.25	0	0		-2.36	5.42	1.48	77.97	287.46	777.27	472.23	1205.08	922.93	848.76	576.72	1135.89	562.87
30.764	1	0.01	0.01	0.01	13.82	0.12	0.14	47.31	0.74	0.05	27.69	61.31	0	96.19	41.64	98.33	0.01	10.99	11.3	0.08	0.11	0.16	0	0.03	0.74	0.05	0.02	0.13	0.56	26.45	0.16	0	8.38	0	0		-1.78	5.86	1.06	78.08	290.37	778.33	471.55	1204.99	920.17	846.99	578.62	1136.81	560.68
30.797	1	0.02	0.01	0.01	16.87	0.12	0.16	55.15	0.74	0.05	19.85	61.39	0	96.88	45.04	98.36	0.01	13.94	11.39	0.06	0.12	0.14	0	0.04	0.74	0.05	0.02	0.11	0.55	27.63	0.16	0.01	8.26	0	0		-1.48	4.81	-0.62	78.17	282.59	778.28	470.8	1203.8	921.71	846.61	576.84	1128.53	557.57
30.83	1	0.02	0.01	0.01	14.64	0.13	0.13	50.45	0.77	0.04	24.55	60.47	0.04	98.58	40.79	97.85	0.01	14.17	13.12	0.06	0.14	0.13	0	0.04	0.77	0.04	0.02	0.11	0.53	27.62	0.13	0	8.8	0	0		-0.7	0.8	-1.71	78.45	279.62	776.77	469.72	1200.05	920.63	842.98	574.97	1121.93	555.55
30.864	1	0.02	0.01	0.01	12.36	0.13	0.11	44.4	0.69	0.06	30.6	58.48	0.94	98.06	35.75	96.91	0.01	14.24	12.94	0.05	0.17	0.09	0	0.06	0.69	0.03	0.02	0.08	0.43	27.71	0.1	0	8.7	0	0		1.23	2.38	-1.9	79.02	274.44	776.06	471.28	1195.67	920.51	842.72	574.9	1116.63	557.88
30.897	1	0.02	0.01	0.01	11.74	0.13	0.11	38.51	0.69	0.07	36.49	57.05	0.48	98.31	36.04	96.18	0.01	13.08	12.19	0.05	0.13	0.06	0	0.07	0.69	0.03	0.02	0.07	0.41	23.48	0.08	0	8.61	0	0		0.9	1.67	-4.07	79.1	275.66	773.63	474	1188.14	916.46	832.71	580.11	1107.36	556.54
30.93	1	0.02	0.01	0.01	14.81	0.12	0.11	46.24	0.57	0.06	28.76	56.7	0.27	98.37	36.02	96.12	0.01	20.07	10.85	0.04	0.13	0.06	0	0.06	0.57	0.03	0.01	0.07	0.43	24.17	0.08	0	8.92	0	0		3.82	1.49	-4.31	80.27	274.92	758.97	473.15	1166.63	907.68	814.39	578.95	1088.51	557.93
30.964	1	0.02	0.01	0.01	12.38	0.1	0.11	44.95	0.6	0.08	30.05	52.42	0	93.58	33.48	93.94	0.01	17.74	10.9	0.05	0.16	0.07	0	0.08	0.6	0.05	0.02	0.12	0.45	29.98	0.08	0	7.62	0	0		5.31	8.6	0.02	80.91	268.51	741.81	474.96	1145.9	906.16	808.02	578.22	1076.04	562.04
30.997	1	0.03	0.01	0.01	12.94	0.08	0.09	45.01	0.44	0.08	29.99	49.6	0	95.39	30.5	92.64	0.01	22.05	8.25	0.05	0.19	0.12	0	0.08	0.44	0.06	0.02	0.27	0.49	30.01	0.08	0	7	0	0		5.86	6.85	-3.45	81.45	270.82	741.15	482.26	1137.78	907.63	795.37	586.63	1065.19	563.41
31.03	1	0.03	0.01	0.01	15.49	0.08	0.1	52.71	0.52	0.08	22.29	52.04	0	97.8	32.98	93.84	0.01	23.9	7.88	0.06	0.22	0.12	0	0.06	0.39	0.08	0.02	0.52	0.46	31.89	0.08	0	6.58	0	0		3.42	3.03	0.46	81.02	273.91	710.31	490.81	1100.74	905.72	767.51	587.98	1041.19	576.77
31.064	1	0.03	0.01	0.01	17.72	0.07	0.11	59.49	1.34	0.1	15.51	55.01	0	96	34.96	94.49	0.01	25.61	6.59	0.06	0.24	0.14	0	0.06	0.39	0.1	0.02	1.34	0.39	34.16	0.06	0	6.36	0	0		-5.36	6.11	0.93	78.89	268.96	687.3	483.88	1076.11	896.1	747.19	569.27	1016.15	569.18
31.097	1	0.04	0.01	0.01	29.53	0.06	0.15	77.42	1.08	0.09	0	57.28	0	94.48	42.45	95.9	0.01	34.73	4.84	0.07	0.22	0.12	0	0.06	0.35	0.09	0.03	1.08	0.38	36.48	0.05	0	6.27	0	0		-0.44	7.8	0.48	79.62	273.61	666.77	478.93	1057.34	894.61	724.34	568.12	997.94	566.93
31.131	1	0.04	0.01	0.01	34.45	0.06	0.17	83.11	0.97	0.07	0	58.87	0	94.96	46.71	96.82	0.01	36.61	3.99	0.09	0.18	0.09	0	0.05	0.35	0.07	0.04	0.97	0.32	38.11	0.04	0	6.89	0	0		2.42	7.32	0.03	80.56	271.47	643.55	476	1033.42	892.65	700.9	568.3	972.32	562.96
31.164	1	0.04	0.01	0.01	27.91	0.07	0.13	75.98	0.98	0.07	0	58.55	0	94.32	40.86	96.65	0.01	34.49	4.22	0.11	0.15	0.09	0	0.04	0.3	0.07	0.06	0.98	0.3	35.64	0.03	0	7.51	0	0		3.98	7.95	1.44	81.43	272.12	627.64	477.9	1015.15	888.66	686.54	574.14	958.51	565.12
31.197	1	0.02	0.01	0.01	23.07	0.07	0.16	69.56	0.78	0.07	5.44	57.16	0	95.82	44.83	96.14	0.01	25.41	4.68	0.11	0.13	0.1	0	0.04	0.32	0.07	0.1	0.78	0.28	33.46	0.04	0.01	7.75	0	0		3.2	6.33	1.88	81.37	273.71	614.16	479.64	1000.47	888.02	672.52	574.98	946.12	567.18
31.231	1	0.02	0.01	0.01	21.43	0.08	0.17	65.83	1	0.04	9.17	58.26	0	96.15	46.7	96.48	0.01	21.63	5.19	0.1	0.11	0.17	0	0.04	0.3	0.04	0.13	1	0.2	30.92	0.03	0	8.24	0	0		0.51	5.91	1.47	80.69	270.01	606.21	482.56	989.35	887.09	663.92	575.78	933.8	567.37
31.264	1	0.02	0.01	0.01	19.92	0.08	0.17	63.37	0.99	0.04	11.63	59.65	0	95.01	46.9	97.21	0.01	18.3	5.24	0.12	0.12	0.39	0	0.04	0.29	0.04	0.14	0.99	0.2	30.74	0.03	0	7.95	0	0		-4.03	7.27	1.21	79.53	269.66	599.07	480.41	979.42	882.07	655.02	566.8	924.67	564.44
31.297	1	0.02	0.01	0.01	15.73	0.07	0.13	53.47	0.82	0.04	21.53	59.03	0	95.38	40.33	97.06	0.01	16.07	4.89	0.13	0.13	0.61	0	0.04	0.28	0.04	0.15	0.82	0.21	29.87	0.02	0	7.16	0	0		-4.98	6.86	1.34	79.06	270.35	590.03	476.01	974.15	881.25	647.79	562.76	918.12	560.38
31.331	1	0.02	0.01	0.01	14.92	0.07	0.11	50.51	0.55	0.05	24.49	58.17	0	97.51	37.01	96.89	0.01	16.74	5.29	0.17	0.17	0.83	0	0.04	0.24	0.05	0.17	0.55	0.21	29.85	0.03	0	6.34	0	0		-4.43	3.66	0.09	78.98	281.22	583.18	468.83	974.23	881.6	636.17	559.79	917.29	552.58
31.364	1	0.02	0.01	0.01	10.81	0.07	0.09	40.84	0.4	0.05	34.16	56.12	0	98	30.87	95.99	0.01	13.67	6.51	0.23	0.17	0.69	0	0.04	0.23	0.05	0.19	0.4	0.22	30.57	0.02	0	6.71	0	0		-2.36	2.54	-0.13	79.46	273.24	576.54	463.05	967.75	878.11	633.17	555.08	906.29	546.8
31.397	1	0.02	0.01	0.01	9.82	0.08	0.08	38.3	0.33	0.06	36.7	54.77	0	95.63	28.55	95.39	0.01	13.26	7.69	0.24	0.15	0.51	0	0.04	0.24	0.06	0.2	0.33	0.23	31.35	0.03	0.01	6.51	0	0		-6.06	6.58	2.01	78.69	275	573.8	460.56	964.05	870.81	633.72	548.12	908.72	546.74
31.431	1	0.02	0.01	0.01	10.56	0.08	0.09	42.54	0.44	0.06	32.46	53.56	0	95.67	30.27	94.67	0.01	13.95	10.06	0.33	0.21	0.77	0	0.05	0.29	0.06	0.22	0.44	0.21	33.9	0.04	0	5.88	0	0		-4.38	6.52	1.35	78.82	283.98	573.28	456.65	970.85	872.86	631.09	552.61	914.86	541.63
31.464	1	0.02	0.01	0.01	9.19	0.09	0.08	36.95	0.56	0.06	38.05	53.24	0	96.46	27.66	94.39	0.01	12.67	10.5	0.48	0.15	0.79	0	0.05	0.33	0.06	0.23	0.56	0.22	32.45	0.04	0.03	6.13	0	0		-0.9	5.47	1.73	79.55	283.88	573.27	454.88	974.23	876.94	633.56	551.9	917.31	543.36
31.498	1	0.02	0.01	0.01	9.32	0.1	0.1	35.29	0.8	0.06	39.71	50.49	0	95.85	31.3	92.78	0.01	12.59	10.14	0.62	0.19	0.82	0	0.06	0.36	0.04	0.27	0.8	0.18	28.78	0.04	0	7.56	0	0		3.26	6.3	2.03	80.42	284.54	575.1	453.73	979.85	880.39	637.72	556.06	922.01	544.1
31.531	1	0.02	0.01	0.01	6.15	0.11	0.08	24.24	0.54	0.06	51.51	42.09	1.22	92.6	27.49	88.83	0.01	8.44	10.36	0.81	0.16	0.57	0	0.06	0.35	0.03	0.31	0.54	0.21	27.9	0.04	0	8.37	0	0		2.89	9.37	4.49	80.1	287.02	575.51	450.06	991.74	886.64	648.26	552.57	935.23	547.5
31.564	1	0.02	0.01	0.01	4.16	0.11	0.11	15.19	0.49	0.06	69.63	25.27	0.95	96.93	29.2	79.35	0.01	4.75	10.03	1.03	0.17	0.31	0	0.06	0.41	0.04	0.4	0.49	0.2	25.42	0.05	0	8.6	0	0		5.58	4.74	2.38	81.09	286.14	593.4	456.26	1012.35	898.81	663.1	565	948.83	549.67
31.598	1	0.02	0.02	0.01	2.95	0.11	0.13	8.75	0.58	0.06	82.51	13.3	0.79	96.09	31.67	69.42	0.01	2.86	8.65	0.86	0.22	0.22	0	0.06	0.5	0.03	0.44	0.58	0.17	19.77	0.07	0.01	9.55	0	0		3.34	5.99	2.22	80.6	282.85	613.78	473.4	1027.72	908.76	682.39	581.4	964.67	563.41
31.631	1	0.02	0.02	0.01	2.8	0.12	0.22	8.85	0.61	0.06	82.3	7.46	0	94.99	39.8	61.38	0.02	1.83	9.13	0.88	0.24	0.22	0	0.06	0.59	0.05	0.46	0.61	0.18	21.01	0.08	0.03	9.92	0	0		4.11	7.29	0.38	81.03	277.48	645.75	492.63	1048.47	920.54	707.4	594.71	984.5	580.26
31.664	1	0.02	0.02	0.01	2.82	0.14	0.28	9.77	1.28	0.08	80.46	6.22	0	95.17	44.15	58.28	0.02	1.31	11.16	1.25	0.29	0.27	0	0.06	0.85	0.08	0.53	1.28	0.16	22.92	0.08	1.97	10.37	0	0		2.36	7.09	2.25	80.73	273.01	673.07	503.48	1067.52	919.96	736.68	600.99	1009.54	591.94
31.698	1	0.02	0.03	0.01	2.25	0.16	0.42	7.57	1.84	0.12	84.85	3.08	0	93.12	48.58	47.29	0.03	0.89	13.22	1.6	0.26	0.36	0	0.07	1.06	0.12	0.65	1.84	0.19	23.19	0.1	1.72	10.37	0	0		1.07	8.98	1.78	79.59	279.25	684.57	502.81	1089.54	930.47	749.47	602.25	1028.54	592.23
31.731	1	0.03	0.04	0.01	1.7	0.21	0.59	5.38	2.97	0.18	89.24	3.83	0.82	97.33	50.25	36.82	0.04	0.64	18.79	1.84	0.34	1.18	0	0.08	1.63	0.18	0.92	2.97	0.21	23.49	0.11	4.12	10.01	0	0		3.24	4.02	1.67	80.58	279.34	708.33	512.93	1103.84	931.88	767.92	609.98	1047.16	602.42
31.765	1	0.03	0.04	0.01	1.61	0.25	0.64	5.11	7.56	0.43	89.77	5.94	0.71	96.98	51.4	34.93	0.06	0.44	20.21	1.81	0.59	6.94	0	0.09	2.22	0.43	1.17	7.56	0.3	23.14	0.15	13.95	10.72	0	0		2.85	4.66	2.69	80.37	277.86	717.52	518.97	1111.8	936.12	779.41	613.34	1057.26	610.55
31.798	1	0.03	0.03	0.01	1.72	0.26	0.63	6.05	7.36	0.86	87.9	6.35	0.72	93.93	52.47	36.75	0.07	0.35	18.82	1.54	0.56	12.59	0	0.11	3.15	0.86	1.69	7.36	0.4	24.6	0.2	12.69	11.64	0	0		4.17	8.31	2.92	80.58	274.62	725.95	527.68	1115.5	940.61	787.75	620.5	1062.37	619.94
31.831	1	0.03	0.03	0.03	2.13	0.31	0.53	8.24	7.64	1.17	83.53	6.02	2.38	94.28	51.49	44.87	0.07	0.33	21.15	1.67	0.74	27.85	0	0.12	3.58	1.17	1.65	7.64	0.52	25.45	0.24	9.82	12.3	0	0		1.57	7.99	2.15	79.72	274.7	734.04	532.8	1124.24	944.5	794.5	627.86	1069.12	620.9
31.865	1	0.03	0.02	0.04	2.95	0.28	0.43	12.56	3.79	2.79	74.88	5.99	2.43	93.79	51.15	55.28	0.09	0.27	19.27	1.81	0.78	30.36	0	0.15	3.2	2.79	1.39	3.79	0.74	26.73	0.35	11.9	12.22	0	0		-5.16	8.43	2.5	77.77	275.62	739.42	534.02	1130.93	947.72	800.85	617.82	1076.41	624.1
31.898	1	0.03	0.02	0.04	2.66	0.25	0.26	10.48	3.59	4.43	79.03	8.96	3.93	93.17	42.04	60.89	0.12	0.19	17.72	1.3	0.73	29.79	0	0.17	3.59	4.43	1.5	2.11	1.1	25.42	0.46	5.17	12.18	0	0		-2.99	8.93	1.87	78.16	272.39	739.85	535.33	1133.74	952.29	802.7	624.03	1075.09	623.78
31.931	1	0.02	0.02	0.03	2.92	0.22	0.23	11.97	2.93	4.83	76.06	11.31	3.31	95.75	40.98	64.77	0.13	0.13	15.36	0.79	0.77	19.46	0	0.18	2.93	4.83	1.11	0.89	1.26	26.24	0.47	3.35	11.96	0.42	0		-5.37	6.43	1.11	77.71	269.66	742.38	538.73	1134	951.95	803.74	628.3	1073.35	622.87
31.965	1	0.01	0.01	0.02	4.33	0.15	0.15	18.82	2.21	7.91	62.35	27.88	1.62	97.36	38.39	79.29	0.15	0.13	9.36	0.35	0.51	9.4	0	0.18	2.21	7.91	0.87	0.35	1.62	27.11	0.56	2.15	11.91	0.18	0		-6.76	3.97	1.7	77.35	270.88	743.14	539.25	1135.89	952.43	805.57	628.01	1076.42	623.93
31.998	1	0.01	0.01	0.01	6.21	0.12	0.14	25.2	1.48	7.71	49.8	43.33	0	96.88	40.35	88.26	0.12	0.14	6.3	0.14	0.35	4.41	0	0.21	1.48	7.71	0.59	0.29	1.74	25.14	0.55	7.89	11.43	0.16	0		-8.75	4.82	0.38	76.87	265.76	744.3	541.78	1131.66	950.75	803.89	627	1069.63	623.16
32.031	1	0.01	0.01	0.01	6.33	0.1	0.11	23.87	1.18	10.16	52.25	49.74	0	95.86	37.26	91	0.12	0.17	4.57	0.08	0.26	2.53	0	0.24	1.18	10.16	0.47	0.32	2.21	23.74	0.59	0.67	10.76	0	0		-5.93	6.29	-0.49	77.57	265.09	738.02	539.29	1122.86	946.8	795	626.76	1060.01	620.23
32.065	1	0.01	0.01	0.01	8.12	0.09	0.14	29.18	0.96	16.9	45.82	55.23	0	95.35	42.23	92.63	0.13	0.18	3.5	0.06	0.27	1.9	0	0.31	0.96	16.9	0.4	0.42	3.31	23.68	0.58	2.11	9.96	0	0		-3.62	6.9	-1.75	78.27	267.05	728.73	536.36	1114.14	943.92	782.43	627.34	1049.31	617.84
32.098	1	0.01	0.01	0.01	10.45	0.08	0.17	36.33	0.83	14.87	38.67	60.76	0	94.42	47.48	95.22	0.11	0.21	3.08	0.04	0.47	2.18	0	0.32	0.83	14.87	0.41	0.42	3.56	23.62	0.51	3.92	9.54	0	0		-3.45	7.86	-1.67	78.42	266.09	719.28	543.07	1100.13	945.9	771.59	636.38	1037.18	619.99
32.132	1	0.01	0.01	0.01	10.44	0.07	0.15	34.36	0.85	17.95	40.64	66.91	0	93.16	44.34	95.97	0.09	0.27	2.96	0.04	0.79	2.73	0	0.47	0.85	17.95	0.49	0.44	6.12	23.88	0.48	0.58	8.66	0	0		-2.3	8.94	-2.32	78.88	263.3	704.85	541.92	1087.01	947.02	757.86	634.25	1020.84	621.3
32.165	1	0.01	0.01	0.01	12.15	0.07	0.17	34.83	0.88	17.06	40.17	71.03	0	93.89	47.02	96.41	0.07	0.28	3.43	0.04	0.72	2.64	0	0.48	0.88	17.06	0.48	0.51	8.08	21.26	0.53	10.86	7.86	0.42	0		-0.41	8.34	-2.54	79.82	264.62	691.88	547.16	1069.78	947.74	741.88	643.98	1005.63	622.51
32.198	1	0.01	0.01	0.01	11.07	0.07	0.16	30.8	0.87	15.6	44.2	70.22	0	94.52	44.31	96.13	0.07	0.29	4.39	0.04	0.73	3.83	0	0.42	0.87	15.6	0.61	0.43	7.88	19.84	0.51	7.04	7.96	1.23	0		-2.11	7.76	-1.89	79.71	261.9	680.7	545.47	1055.14	942.52	731.42	635.92	993.03	623.48
32.232	1	0.01	0.02	0.02	11.39	0.08	0.18	27.9	1.14	15.31	47.1	69.66	0	97.79	46.18	93.83	0.05	0.22	5.43	0.07	0.61	5.82	0	0.4	1.14	15.31	0.73	1.01	9.84	16.99	0.54	41.87	7.75	3.84	0		0.11	3.05	1.62	80.62	266.39	646.42	533.63	1021.2	931.26	701.86	619.91	968.25	619.26
32.265	1	0.02	0.02	0.02	9.67	0.08	0.17	22.55	1.23	17.46	54.9	62.34	0	94.98	44.06	90.5	0.05	0.21	6.08	0.12	0.78	8.86	0	0.35	1.2	17.46	1.03	1.23	9.1	15.61	0.53	5.64	7.37	6.37	0		-5.17	7.29	1.37	78.87	267.08	639.01	523.12	1015.89	921.37	694.86	606.28	961.93	607.06
32.298	1	0.01	0.03	0.02	11.3	0.07	0.2	26.09	0.94	15.04	48.91	63.77	0	96.51	47.94	91.69	0.04	0.25	4.86	0.13	0.62	6.55	0	0.26	0.94	15.04	0.92	0.75	8.67	15.14	0.54	0.61	7.02	7.6	0		-5.58	5.4	-0.18	78.4	274.76	618.96	507.43	1004.68	914.25	672.03	594.83	946.76	591.06
32.332	1	0.01	0.04	0.02	11.2	0.06	0.18	24.59	0.84	12.59	50.82	64.01	0	94.63	46.1	93.25	0.03	0.31	4.57	0.2	0.52	5.2	0	0.2	0.84	12.59	0.85	0.55	7.25	13.44	0.47	7.3	6.3	10.56	0		3.33	7.65	0.09	80.95	272.82	608.93	508.41	992.28	917.74	662.48	599.86	935.25	594.88
32.365	1	0.01	0.06	0.02	9.27	0.07	0.15	20.08	0.91	13.26	59.84	59.82	0	92.17	41.76	91.99	0.03	0.4	4.98	0.27	0.42	5.25	0	0.21	0.91	13.26	0.88	0.26	6.3	12.7	0.48	3.08	6.59	14.51	0		5.99	9.67	-0.13	81.9	270.38	597.74	508.14	985.84	922.29	654.65	606.37	924.73	593.8
32.398	1	0.01	0.08	0.01	11.32	0.07	0.22	24.2	1.06	11.86	51.6	57.09	0	97.8	49.29	92.03	0.02	0.45	5.39	0.43	0.34	5.74	0	0.21	1.06	11.86	0.96	0.14	4.85	10.83	0.44	2.18	6.76	17.97	0		-7.32	3.03	-0.08	78.15	277.81	596.83	505.64	989.28	919.51	651.85	594.71	929.58	587.99
32.432	1	0.01	0.08	0.02	12.96	0.07	0.23	26.86	0.97	11.6	48.14	59.89	0	98.25	51.25	94.44	0.02	0.86	6.49	0.49	0.35	11.3	0	0.17	0.97	11.6	0.89	0.13	3.88	9.4	0.38	0.25	6.38	17.97	0		-9.28	1.86	-0.95	77.62	289.22	590.58	493.32	993.36	914.04	643.26	591.49	931.83	572.11
32.465	1	0.01	0.06	0.01	13.96	0.08	0.25	29.47	1.08	10.76	45.53	60.86	0	98.2	53.03	95.53	0.02	1.32	7.99	0.7	0.33	8.97	0	0.16	1.08	10.76	0.94	0.17	3.29	9.17	0.35	0.12	6.89	16.2	0		-9.87	2.01	-1.04	77.01	292.75	581.23	480.62	995.9	915.66	637.72	577.91	930.06	562.62
32.499	1	0.01	0.04	0.01	12.27	0.08	0.17	25.67	0.89	11.57	49.33	63.19	0	96.01	46.06	97.32	0.02	2.42	7.33	0.7	0.17	2.16	0	0.11	0.89	11.57	0.85	0.16	2.74	8.68	0.29	0.02	7.21	12.75	0		-2.47	6.1	-1.69	78.14	289.77	570.38	465.4	989.57	909.91	629.44	568.22	918.67	550.57
32.532	1	0.01	0.02	0.01	13.34	0.09	0.18	28.44	0.72	9.09	46.56	63.87	0	98.54	47.96	98.06	0.01	3.37	6.84	0.66	0.13	1.21	0	0.08	0.72	9.09	0.7	0.13	2.37	8.47	0.28	0.01	7.85	8.94	0		-7.94	0.94	0.63	76.74	294.23	569.26	453.49	1009.26	914.11	641.51	560.74	935.07	540.88
32.565	1	0.01	0.02	0.01	15.89	0.1	0.24	33.81	0.76	6.26	41.19	63.1	0	98.25	54.91	97.64	0.01	3.6	7.99	0.79	0.08	0.29	0	0.06	0.76	6.26	0.66	0.09	2.37	7.73	0.25	0.01	8.51	6.76	0		-5.08	1.85	0.67	77.06	290.68	575.38	453.64	1013.17	916.07	648.25	556.95	938.66	544.56
32.599	1	0.01	0.01	0.01	17.81	0.11	0.29	38.13	0.7	3.93	36.87	60.49	0	97.68	59.71	96.91	0.01	5.2	6.44	0.58	0.06	0.1	0	0.04	0.7	3.93	0.8	0.05	1.73	6.57	0.26	0	10.07	3.02	0	0	-5.42	3.3	-0.04	77.16	286.68	586.07	449.41	1023.61	913.15	659.31	551.29	945.74	539.45
32.632	1	0.01	0.01	0.01	21.54	0.11	0.34	44.22	0.46	2.4	30.78	60.38	0	96.74	64.17	96.94	0.01	7.81	5.77	0.34	0.05	0.04	0	0.04	0.46	2.4	0.65	0.03	1.64	5.5	0.21	0	10.49	0.1	0	0	-3.31	5.04	1.03	77.62	295.88	587.49	446.18	1026.3	909.55	659.21	550.75	954.87	539.21
32.665	1	0.01	0.01	0.01	19.45	0.13	0.27	40.03	0.32	1.37	34.97	58.5	0	97.58	59.54	96.33	0.01	10.17	6.3	0.2	0.08	0.02	0	0.03	0.32	1.37	0.5	0.02	1.27	4.24	0.18	0	11.64	0	0	0	-0.35	3.52	1.71	78.54	291.27	596.37	440.37	1039.07	911.27	673.71	543.84	964.92	537.97
32.699	1	0.01	0.01	0.01	17.32	0.13	0.23	35.35	0.27	0.75	39.65	52.3	0	97.59	55.61	93.57	0.01	13.12	5.75	0.14	0.12	0.02	0	0.03	0.27	0.75	0.49	0.03	0.91	3.21	0.15	0	12.51	0	0	0	3.48	3.5	0.01	79.72	289.98	617.2	442.09	1053.33	909.3	688.15	547.59	977.96	537.72
32.732	1	0.01	0.01	0.01	22.66	0.13	0.27	44.31	0.23	0.57	30.69	53.08	0	98.52	59.47	93.95	0.01	17.91	5.01	0.08	0.16	0.02	0	0.03	0.23	0.57	0.39	0.05	0.92	3.18	0.13	0	12.38	0	0	0	1.5	1	-0.28	79.51	290.26	629.14	445.06	1055.96	900.48	694.56	548.47	984.59	537.12
32.766	1	0.01	0.01	0.01	21.81	0.17	0.28	45.21	0.22	0.19	29.79	46.28	0	98.66	60.98	90.72	0.01	20.31	5.6	0.07	0.32	0.06	0	0.03	0.22	0.19	0.32	0.11	0.76	3.37	0.09	0	14.81	0	0	0	7.42	-0.49	-0.45	81.35	294.4	651.62	448.16	1077.17	903.18	713.98	558.59	1007.87	541.22
32.799	1	0.02	0.01	0.01	24.85	0.17	0.3	49.45	0.22	0.12	25.55	42.73	0	97.9	61.69	88.97	0.01	25.62	5.49	0.08	0.33	0.05	0	0.04	0.22	0.12	0.2	0.13	0.72	3.19	0.06	0	14.95	0	0	0	5.18	2.8	1.7	80.9	293.01	666.34	453.3	1095.94	910.1	736.27	560.72	1029.08	549.93
32.832	1	0.02	0.01	0.01	25.87	0.17	0.26	50.05	0.2	0.11	24.95	39.02	0	98.18	58.31	87.01	0.01	31.43	5.45	0.08	0.33	0.06	0	0.03	0.2	0.11	0.15	0.13	0.76	3.29	0.05	0	14.98	0	0	0	6.92	2.05	-1.33	81.63	289.2	698.45	450.99	1123.47	904.64	761.63	564.75	1049.79	540.19
32.866	1	0.03	0.01	0.01	19.35	0.21	0.22	38.6	0.18	0.03	36.4	29.23	2.33	97.06	52.2	81.68	0.01	31.99	7.79	0.1	0.34	0.07	0	0.03	0.18	0.03	0.07	0.13	0.65	3	0.03	0.01	15.34	0	0	0	0.29	4.51	-3.65	79.38	290.64	724.89	436.21	1146.56	884	780.79	547.3	1069.93	517.84
32.899	1	0.03	0.01	0.01	12.98	0.23	0.19	25.56	0.22	0.02	49.44	17.82	4.49	94.98	45.4	73.73	0.01	32.58	8.88	0.14	0.27	0.05	0	0.02	0.22	0.02	0.05	0.11	0.57	2.63	0.02	0	15.55	0	0	0	3.52	-7.3	-1.53	79.81	279.72	739.39	435.86	1158.08	884.5	803.22	541.61	1082.37	523.87
32.932	1	0.05	0.01	0.01	7.68	0.27	0.15	14.15	0.18	0.02	71.69	9.29	7.68	97.61	36.58	64.47	0.01	33.16	11.64	0.15	0.21	0.04	0	0.02	0.18	0.02	0.03	0.06	0.52	2.53	0.02	0	15.66	0	0	0	5.96	-3.45	-0.83	80.88	285.15	755.09	440.44	1173.23	887.72	817.54	548.38	1102.11	530.25
32.966	1	0.05	0.01	0.01	5.32	0.34	0.12	9.18	0.2	0.02	81.65	7.76	10.7	98.55	30	62.07	0.01	30.51	16.58	0.2	0.22	0.06	0	0.02	0.2	0.01	0.02	0.07	0.47	2.41	0.01	0	15.22	0	0	0	10.5	-0.91	-2	82.8	282.5	780.14	451.88	1189.39	892.44	837.17	561.08	1118.92	540.53
32.999	1	0.07	0.02	0.01	2.22	0.36	0.13	3.13	0.17	0.02	93.74	2.3	12.36	98.28	23.11	46.23	0.02	25.54	20.78	0.32	0.17	0.08	0	0.02	0.17	0.01	0.01	0.09	0.46	2.75	0.01	0.01	13.71	0	0	0	7.72	1.78	0.5	82.04	281.22	787.37	454.77	1199.01	893.33	851.69	563.09	1132.33	545.02
33.032	1	0.07	0.03	0.01	1.78	0.37	0.13	2.32	0.15	0.03	95.37	1.79	12.79	98.7	20.71	43.06	0.02	23.62	23.33	0.34	0.16	0.12	0	0.03	0.15	0	0.01	0.1	0.46	2.81	0.01	0.01	12.61	0	0	0	9.62	-0.35	0	82.57	286.28	794.67	456.13	1207.75	897.72	855.99	565.66	1141.69	547.59
33.066	1	0.08	0.03	0.01	1.48	0.35	0.12	1.77	0.15	0.04	96.47	1.42	12.86	98.33	16.86	40.19	0.02	23.2	25.48	0.34	0.17	0.2	0	0.04	0.13	0	0.01	0.15	0.42	3.31	0.01	0.01	11.07	0	0	0	9.08	1.63	-0.22	82.18	282.92	796.43	455.26	1213.8	901.05	861.33	567.32	1143.42	545.63
33.099	1	0.1	0.03	0.01	1.42	0.29	0.11	1.64	0.12	0.04	96.72	1.26	12.2	98.43	13.61	38.59	0.02	25.96	23.02	0.39	0.15	0.14	0	0.04	0.12	0	0.01	0.11	0.4	3.56	0.01	0	10.76	0	0	0	5.58	-1.31	-2.79	80.81	275.48	802.36	456.26	1216.81	901.83	863.89	561.76	1138.79	543.93
33.133	1	0.09	0.03	0.01	1.49	0.23	0.11	1.79	0.11	0.05	96.42	1.41	9.92	98.31	14.25	40.1	0.03	24.51	20.58	0.4	0.12	0.07	0	0.05	0.11	0	0.01	0.06	0.36	5.01	0.01	0	9.69	0	0	0	2.17	-1.7	-4.48	80.05	266.06	803.47	458.85	1212.38	897.28	864.08	565.03	1128.89	539.26
33.166	1	0.09	0.03	0.01	2.11	0.2	0.1	2.76	0.1	0.05	94.47	2.64	9.04	97.4	13.94	48.04	0.04	26.38	20.14	0.45	0.13	0.06	0	0.05	0.1	0	0.01	0.09	0.38	6.19	0.01	0	8.99	0	0	0	5.88	-3.88	-3.22	80.87	272.65	805.53	458.25	1213.47	897.15	864.45	564.64	1136.2	542.48
33.199	1	0.09	0.02	0.01	3.78	0.21	0.1	5.64	0.09	0.04	88.72	4.98	8.58	98.26	17.11	56.21	0.03	32.11	20.25	0.47	0.13	0.04	0	0.04	0.09	0	0.01	0.08	0.42	6.97	0.01	0	9.14	0	0	0	4.35	-1.83	-4.83	80.45	275.55	804.41	458.44	1212.98	895.23	858.99	567.57	1133.2	540.37
33.233	1	0.1	0.02	0.01	7.15	0.21	0.1	12.14	0.11	0.04	75.71	8.42	7.71	98.46	20.96	63.22	0.04	39.58	20.89	0.34	0.11	0.03	0	0.03	0.07	0	0.01	0.11	0.43	8.75	0.01	0	8.83	0	0	0	4.33	1.22	-4.66	80.5	276.28	802.75	461.01	1207.15	892.88	855.33	568.97	1130.3	542.16
33.266	1	0.1	0.02	0.01	14.17	0.23	0.13	25.35	0.12	0.04	49.65	14.79	6.94	98.77	28.16	71.11	0.04	46.37	21.78	0.34	0.12	0.03	0	0.03	0.07	0	0.01	0.12	0.43	8.45	0.01	0	9.18	0	0	0	7.19	-0.07	-5.12	81.21	268.51	802.76	463.8	1203.68	892.94	856.73	571.66	1124.09	546.95
33.299	1	0.11	0.01	0.01	27.97	0.24	0.16	47.91	0.07	0.04	27.09	23.35	5.7	98.25	36.35	78.11	0.04	55.09	22.86	0.3	0.1	0.02	0	0.03	0.05	0	0.01	0.07	0.43	8.44	0.01	0	9.2	0	0	0	5.8	1.86	-5.54	80.83	265.91	798.34	465.97	1195.52	890.43	851.19	573.32	1115.72	546.2
33.333	1	0.1	0.01	0.01	39.39	0.2	0.25	63.4	0.08	0.04	11.6	24.52	2.14	98.46	46.96	78.97	0.04	58.49	19.6	0.29	0.08	0.03	0	0.03	0.04	0	0.01	0.08	0.37	8.76	0.01	0	9.25	0	0	0	6.62	1.22	-5.37	81.27	263.95	795.65	470.2	1186.7	887.62	846.72	575.71	1109.53	551.1
33.366	1	0.07	0.01	0.01	38.09	0.18	0.29	63.76	0.08	0.04	11.24	27	0.03	98.19	51.46	80.56	0.04	52.13	16.61	0.28	0.1	0.04	0	0.03	0.03	0	0.01	0.08	0.4	9.42	0.01	0	9.37	0	0	0	7.91	2.03	-4.83	81.97	260.17	779.85	475.75	1167.25	890.98	832.23	579.76	1091.36	556.59
33.399	1	0.08	0.01	0.01	49.39	0.13	0.26	74.94	0.12	0.04	0.06	36.8	0	97.38	51.3	86.14	0.04	58.51	12.57	0.27	0.15	0.07	0	0.03	0.04	0	0.01	0.12	0.46	10.34	0.01	0	8.63	0	0	0	4.82	3.92	-0.77	81.28	261.01	767.29	483.79	1146.88	890.55	823.14	577.47	1083.93	566.92
33.433	1	0.08	0.01	0.01	55.97	0.09	0.31	82.44	0.15	0.04	0	39.74	0	98.6	55.91	87.56	0.04	59.01	8.9	0.25	0.2	0.11	0	0.04	0.04	0	0.01	0.15	0.59	14.64	0.01	0	7.37	0	0	0	4.73	-0.73	-1.13	81.18	263.65	750.64	479.7	1133.15	888.78	805.61	572.87	1069.16	565.46
33.466	1	0.08	0.01	0.01	57.92	0.08	0.31	84.42	0.19	0.04	0	42.84	0	97.81	55.98	89.22	0.04	59.18	8.37	0.39	0.25	0.13	0	0.04	0.05	0	0.01	0.19	0.53	16.18	0.01	0	6.85	0	0	0	5.71	3.01	1.32	81.38	263.07	723.71	470.77	1100.81	874.94	781.37	557.58	1044.41	561
33.5	1	0.08	0.01	0.01	59.8	0.09	0.33	86.62	0.19	0.03	0	43.45	0	98.63	57.81	89.51	0.03	59.82	9.24	0.61	0.26	0.17	0	0.03	0.05	0	0.01	0.19	0.55	17.69	0.01	0	7.42	0	0	0	4.95	0.64	-1.55	81.34	263.84	722.22	474.18	1093.34	869.77	770.64	566.47	1034.31	556.99
33.533	1	0.07	0.01	0.01	49.71	0.09	0.25	82.43	0.44	0.03	0	43.29	0	98.21	52.27	89.49	0.03	54.4	8	0.42	0.33	0.19	0	0.03	0.07	0	0.02	0.44	0.48	20.93	0.01	0.01	7.54	0	0	0	5.15	1.98	0.66	81.88	250.57	690.99	477.05	1062.56	873.92	750.88	569.57	1001.24	559.33
33.566	1	0.07	0.01	0.01	45.57	0.07	0.21	80.92	0.97	0.03	0	47.44	0	98.42	48.6	91.09	0.03	51.26	6.07	0.28	0.33	0.19	0	0.03	0.09	0	0.03	0.97	0.51	23.73	0.01	0	6.7	0	0	0	6.72	1.33	-2.49	82.92	263.99	691.75	483.71	1056.8	872.47	735.27	578.18	998.89	564.17
33.6	1	0.07	0.01	0.01	42.31	0.06	0.16	81.02	1.51	0.03	0	52.45	0	98.17	42.99	93.05	0.02	50.18	3.55	0.2	0.33	0.18	0	0.03	0.12	0.01	0.05	1.51	0.56	28.62	0.02	0	5.76	0	0	0	7.71	2.08	-1.75	83.57	264.27	680.25	497.04	1036.97	877.79	721	589.73	984.9	575.79
33.633	1	0.08	0.01	0.01	44.83	0.05	0.14	83.06	2.02	0.03	0	55.19	0	97.33	41	93.9	0.02	53.41	2	0.18	0.32	0.15	0	0.03	0.15	0.01	0.06	2.02	0.56	29.84	0.02	0.01	5.44	0	0	0	2.95	4.03	-1.68	81.71	250.38	665.88	504.96	1022.44	884.9	714.06	595.62	963.94	579.8
33.666	1	0.06	0.01	0.01	37.21	0.05	0.16	78.4	1.28	0.03	0	53.87	0	97.27	43.24	93.98	0.02	43.11	1.53	0.13	0.25	0.1	0	0.03	0.15	0.01	0.09	1.28	0.57	30.6	0.02	0	4.92	0	0	0	1.19	4.14	-2.76	81.21	264	661.06	505.66	1015.74	880.31	699.07	597.35	962.46	579.35
33.7	1	0.05	0.01	0.01	34.83	0.04	0.17	78.01	1.15	0.03	0	55.16	0	97.96	44.48	94.76	0.02	38.29	1.29	0.1	0.22	0.1	0	0.03	0.16	0.02	0.12	1.15	0.52	32.86	0.03	0	4.24	0	0	0	-2.89	2.64	-1.42	79.93	269.32	653.03	501.95	1009.5	876.98	691.69	589.57	960.7	576.83
33.733	1	0.04	0.01	0.01	34.74	0.04	0.17	79.11	0.99	0.03	0	58.03	0	98.34	45.05	96.38	0.02	36.22	1.4	0.06	0.17	0.1	0	0.03	0.15	0.02	0.14	0.99	0.51	34.31	0.04	0	4.1	0	0	0	-3.13	1.6	-2.66	79.71	262.12	650.89	499.11	1009.38	876.23	691.84	588.6	953.48	572.78
33.767	1	0.03	0.01	0.01	28.86	0.04	0.17	78.79	1.06	0.04	0	59.33	0	98.48	44.81	96.97	0.01	28.78	1.9	0.05	0.13	0.13	0	0.03	0.17	0.04	0.17	1.06	0.48	40.94	0.05	0	3.68	0	0	0	-9.1	-1.16	-1.96	78.15	264.82	650.15	496.59	1012.05	875.63	692.66	583.29	957.06	568.33
33.8	1	0.03	0.01	0.01	30.64	0.04	0.18	83.07	0.73	0.04	0	59.41	0	98.62	45.88	97.35	0.01	29.61	2.46	0.06	0.14	0.13	0	0.03	0.13	0.04	0.15	0.73	0.43	45.33	0.07	0	3.53	0	0	0	-8.09	-0.65	-2.2	78.02	265.74	645.32	490.65	1016.49	880.38	691.52	579.54	956.84	564.65
33.833	1	0.03	0.01	0.01	29.42	0.05	0.19	82.74	0.38	0.04	0	57.11	0	98.73	46.89	96.52	0.01	28.28	4.14	0.11	0.13	0.16	0	0.03	0.12	0.04	0.14	0.38	0.38	45.93	0.07	0	3.82	0	0	0	-1.67	-0.24	-2.6	79.36	265.18	632.4	480.09	1013.98	883.8	683.23	573.47	948.09	560.33
33.867	1	0.03	0.01	0.01	30.56	0.05	0.19	87.14	0.21	0.04	0	57.37	0	98.75	46.84	96.69	0.01	29.49	5.2	0.15	0.15	0.18	0	0.03	0.11	0.04	0.13	0.21	0.33	52.89	0.11	0	3.74	0	0	0	1.53	-0.15	-0.24	79.98	272.63	632.11	473.97	1023.97	889.46	689.21	573.07	961.36	556.94
33.9	1	0.03	0.01	0.01	32.61	0.05	0.18	89.93	0.11	0.03	0	58.72	0	98.37	45.3	97.43	0.01	32.96	5.21	0.16	0.15	0.13	0	0.02	0.1	0.03	0.11	0.1	0.29	56.85	0.11	0	4.22	0	0	0	7.17	1.51	-0.48	81.28	279.89	635.44	469.72	1032.63	892.73	691.12	574.63	970.38	555.78
33.933	1	0.05	0.01	0.01	38.41	0.05	0.16	92.52	0.11	0.03	0	58.84	0	98.74	43.71	97.47	0.01	40.81	4.96	0.18	0.14	0.13	0	0.02	0.09	0.03	0.09	0.08	0.31	58.38	0.11	0	4.48	0	0	0	6.68	-0.18	0.41	81.15	276.2	642.72	468.77	1041.42	893.64	702.75	571.66	978.54	556.72
33.967	1	0.05	0.01	0.01	37.74	0.06	0.16	93.66	0.11	0.03	0	57.13	0	98.49	43.76	96.58	0.01	41.4	5.03	0.26	0.18	0.11	0	0.02	0.1	0.03	0.08	0.09	0.32	62.9	0.11	0	5.19	0	0	0	7.69	1.12	0.46	81.59	273.96	658.31	471.24	1055.95	895.56	719.1	574.22	992.66	559.45
34	1	0.04	0.01	0.01	30.75	0.07	0.21	91.88	0.11	0.02	0	50.3	0	97.02	47.68	93.17	0.01	33.61	7.75	0.41	0.23	0.07	0	0.02	0.11	0.02	0.1	0.09	0.31	63.75	0.1	0.01	5.66	0	0	0	5.16	-4.59	-0.8	81.06	271.11	681.25	483.23	1071.89	900.8	737.1	582.69	1007.8	567.65
34.033	1	0.03	0.01	0.01	24.81	0.1	0.26	89.76	0.12	0.03	0	39.07	0	98.28	49.67	87.52	0.02	29.76	13.61	0.59	0.26	0.07	0	0.02	0.12	0.03	0.08	0.08	0.29	65.16	0.1	0.03	6.24	0	0	0	4.6	-1.76	-0.8	81.36	274.15	696.86	487.45	1090.04	904.56	752.84	592.53	1026.02	569.52
34.067	1	0.03	0.01	0.01	16.29	0.21	0.34	81.71	0.13	0.03	0	24.46	0.7	97.52	52.52	79	0.03	23.07	21.44	0.74	0.31	0.11	0	0.02	0.13	0.03	0.08	0.08	0.3	61.33	0.08	0.32	8.38	0	0	0	10.02	-3.64	-6.78	83.2	263.26	731.84	483.09	1118.3	897.01	779.39	599.98	1038.83	555.35
34.1	1	0.02	0.02	0.01	8.38	0.34	0.44	59.84	0.13	0.03	15.16	10.05	4.67	97.69	52.77	65.73	0.03	15.82	28.32	0.74	0.19	0.13	0	0.02	0.13	0.03	0.07	0.05	0.33	55.26	0.06	0.68	9.37	0	0	0	7.05	-3.27	-5.27	81.95	262.29	741.76	481.15	1125.42	892.36	790.61	589.31	1050.74	555.75
34.134	1	0.03	0.03	0.01	2.71	0.39	0.47	23.34	0.16	0.05	53.32	2.67	7.31	98.42	48.31	43.52	0.05	10.53	25.49	0.81	0.13	0.43	0	0.02	0.16	0.03	0.06	0.06	0.3	49.09	0.04	0.2	12.1	0	0	0	9.98	-1.35	-2.4	83.4	268.87	753.51	479.71	1137.59	890.88	804.53	586.33	1072.13	560.22
34.167	1	0.04	0.04	0.01	1.01	0.32	0.47	7.64	0.18	0.06	84.73	1.68	7.12	97.88	42.36	23.99	0.06	7	21.07	0.79	0.11	0.38	0	0.02	0.18	0.02	0.05	0.07	0.33	46.82	0.04	0.26	12.49	0	0	0	9.22	-2.84	-0.62	83.46	263.21	762.55	480.53	1146.66	892.51	819.71	581.52	1082.39	564.83
34.2	1	0.05	0.05	0.01	0.6	0.21	0.41	3.55	0.21	0.07	92.9	1.15	4.99	98.5	37.27	15.02	0.07	5.29	14.67	0.79	0.08	0.29	0	0.02	0.21	0.03	0.05	0.07	0.34	43.15	0.04	0.24	12.02	0	0	0	6.23	1.06	0.62	82.71	263.02	769.4	484.99	1149.31	891.85	827	577.87	1089.94	571.39
34.234	1	0.05	0.05	0.01	0.44	0.2	0.36	2.1	0.22	0.1	95.8	0.94	5.56	98.31	34.43	10.84	0.1	4.64	10.95	0.72	0.11	0.41	0	0.03	0.22	0.03	0.05	0.1	0.35	37.89	0.03	0.63	13.52	0	0	0	3.41	-1.69	-1.1	81.98	255.76	776.74	489.54	1149.94	889.39	831.21	580.73	1086.76	570.46
34.267	1	0.05	0.06	0.01	0.38	0.18	0.33	1.58	0.21	0.12	96.84	0.78	5.26	98.18	31.73	8.56	0.12	4.57	9.87	0.6	0.11	0.56	0	0.03	0.21	0.04	0.04	0.07	0.38	36	0.03	0.98	13.13	0	0	0	0.58	-2.06	-2.12	81.17	252.38	778.44	489.7	1154.87	889.32	834.79	588.6	1085.99	564.2
34.3	1	0.05	0.06	0.01	0.41	0.19	0.36	1.58	0.24	0.15	96.85	0.88	5.21	98.31	33.49	8.98	0.15	4.42	10.94	0.5	0.14	0.78	0	0.03	0.24	0.05	0.04	0.06	0.38	33.88	0.02	1.91	13.04	0	0	0	1.95	1.67	-3.28	81.39	257.42	778.66	491.18	1152.62	889.79	828.9	588.9	1085.27	565.66
34.334	1	0.05	0.06	0.01	0.47	0.25	0.39	1.78	0.29	0.22	96.44	1	6.83	98.68	35.12	10.96	0.22	5	15.56	0.52	0.19	1.43	0	0.03	0.29	0.07	0.04	0.07	0.49	32.69	0.02	4	13.12	0	0	0	2.34	-0.45	-3.36	81.32	260.37	778.05	489.36	1152.9	887.46	827.19	590.98	1086	562.55
34.367	1	0.05	0.05	0.01	0.64	0.33	0.38	2.85	0.43	0.23	94.3	1.04	8.67	98.6	35.79	17.91	0.23	6.31	20.26	0.51	0.23	2.01	0	0.04	0.43	0.07	0.05	0.05	0.47	35.3	0.02	0.12	13.15	0	0	0	1.43	-0.71	-3.74	80.69	258.85	774.69	489.59	1149.83	888.02	824.05	590.98	1081.27	561.91
34.4	1	0.03	0.04	0.01	1.34	0.29	0.47	6.17	0.49	0.26	87.67	2.02	5.7	98.7	44.55	29.96	0.26	7.08	19.7	0.44	0.3	2.1	0	0.06	0.49	0.08	0.06	0.06	0.48	33.07	0.02	0.02	12.38	0	0	0	2.05	0.35	-3.84	80.59	262.39	769.29	489.25	1144.82	887.53	816.91	592.32	1077.46	561.32
34.434	1	0.02	0.02	0.01	3.47	0.24	0.54	15.63	0.6	0.37	68.74	4.23	2.1	97.63	53.92	47.91	0.37	8.01	17.79	0.43	0.33	2.26	0	0.08	0.6	0.12	0.09	0.05	0.53	29.69	0.02	0	11.72	0	0	0	1.57	3.4	-4.41	80.24	257.91	762.03	488.72	1138.29	888.6	811.37	590.75	1067.47	560.25
34.467	1	0.02	0.02	0.01	9.17	0.17	0.65	40.74	0.73	0.31	34.26	9.94	0	96.63	65.17	64.07	0.31	10.72	12.08	0.36	0.45	1.95	0	0.08	0.73	0.12	0.11	0.04	0.64	31.05	0.02	0	11.34	0	0	0	-0.28	5.21	-5.07	79.58	254.23	755.3	487.58	1132.29	888.69	805.69	587.58	1058.21	558.2
34.501	1	0.01	0.01	0.01	16.66	0.1	0.6	55.45	0.92	0.31	19.55	24.31	0	96.58	68.32	78.28	0.31	11.65	6.67	0.35	0.54	1.49	0	0.09	0.92	0.19	0.12	0.05	0.86	27	0.02	0	9.42	0	0	0	3.22	5.29	-4.06	80.45	251.92	740.39	483.49	1120.02	889.9	795.08	583.09	1045.79	558.42
34.534	1	0.01	0.01	0.01	23.91	0.08	0.48	65.02	1.28	0.22	9.98	41.37	0	92.78	65.96	87.71	0.22	15.88	5.95	0.24	0.62	1.24	0	0.09	1.28	0.19	0.13	0.12	1.11	25.33	0.03	0	8.04	0	0	0	5.49	9.24	-4.87	80.95	256.02	731.72	484.25	1112.12	890.31	783.52	589.84	1037.44	557.13
34.567	1	0.01	0.01	0.01	20.82	0.08	0.35	62.7	1.2	0.19	12.3	45.12	0	87.38	59.74	89.69	0.19	14.91	6.43	0.23	0.79	1.2	0	0.09	1.2	0.17	0.14	0.25	1.11	28.13	0.03	0	7.87	0	0	0	7.74	12.32	-4.33	81.55	255.61	721.07	487.31	1098.95	892.49	772.66	590.68	1026.73	562.67
34.601	1	0.02	0.01	0.01	26.64	0.07	0.31	75.41	1.22	0.16	0	52.01	0	95.33	56.98	93.12	0.12	20.71	6.58	0.14	0.65	0.95	0	0.09	1.22	0.16	0.15	0.79	1.06	36.08	0.03	0	5.82	0	0	0	5.72	6.92	-4.24	81.41	258.35	708.73	497.44	1082.21	896.22	756.79	599.83	1013.52	570.96
34.634	1	0.02	0.01	0.01	26.82	0.07	0.29	77.27	1.16	0.16	0	56.75	0	95.42	55.71	95.55	0.11	19.99	8.37	0.14	0.73	0.9	0	0.07	1.16	0.16	0.17	1.14	0.94	38.11	0.03	0	5.71	0	0	0	6.07	6.82	-4.71	81.71	253.99	692.08	509.09	1058.75	901.13	738.16	609.85	990.51	581.01
34.667	1	0.02	0.01	0.01	24.22	0.08	0.28	79.14	1.4	0.18	0	57.79	0	97.86	54.06	95.84	0.09	17.41	10.09	0.16	0.68	0.77	0	0.06	1.12	0.18	0.21	1.4	0.8	44.69	0.03	0	5.31	0	0	0	-2.47	2.89	-2.36	79.41	255.1	658.49	502.92	1027.22	893.77	709.03	595.36	963.41	576.18
34.701	1	0.02	0.01	0.01	22.6	0.07	0.25	80.7	1.33	0.14	0	56.9	0	93.01	51.75	95.46	0.07	17.23	7.95	0.15	0.59	0.71	0	0.05	1.07	0.14	0.18	1.33	0.79	49.9	0.03	0	5.12	0	0	0	-0.88	9.06	-1.79	79.31	261.06	633.1	489.47	1009.32	889.04	685.49	582.51	946.07	566.59
34.734	1	0.02	0.01	0.01	19.61	0.06	0.21	77.3	0.85	0.12	0	56.15	0	95.08	48.41	95.56	0.06	15.39	6.83	0.19	0.51	0.48	0	0.05	0.85	0.12	0.14	0.6	0.77	50.05	0.03	0	5.08	0	0	0	-0.74	7.2	-2.42	79.07	264.4	611.6	477.55	992	881.95	662.99	571.59	926.9	555.51
34.768	1	0.02	0.01	0.01	18.29	0.06	0.19	78.73	0.73	0.07	0	55.98	0	97.78	46.37	95.6	0.03	14.9	4.7	0.17	0.26	0.33	0	0.05	0.73	0.07	0.15	0.21	0.72	54.53	0.04	0	5.14	0	0	0	-0.39	3.08	-3.61	79.42	270.55	602.69	476.28	981.85	877.21	648.13	577.59	917.18	549.12
34.801	1	0.02	0.01	0.01	17.07	0.06	0.18	77.39	0.56	0.04	0	57.36	0	96.53	46.1	96.26	0.02	12.4	5.6	0.27	0.23	0.36	0	0.04	0.56	0.04	0.13	0.15	0.76	54.77	0.04	0	5.07	0	0	0	-4.44	5.36	-3.16	78.7	265.79	594.23	478.56	968.54	873.8	640.5	572.96	905.36	550.79
34.834	1	0.02	0.01	0.01	23.5	0.06	0.18	82.56	0.49	0.04	0	60.76	0	97.57	46.85	97.99	0.02	20.21	5.41	0.21	0.21	0.4	0	0.04	0.49	0.03	0.13	0.1	0.79	52.27	0.04	0	4.93	0	0	0	-3.04	3.54	-0.2	79.03	273.77	570.72	472.64	948.78	872.69	620.37	560.96	894.06	554.22
34.868	1	0.02	0.01	0.01	22.46	0.05	0.17	75.62	0.42	0.04	0	61.06	0	97.69	44.5	98.06	0.01	19.87	5.78	0.25	0.2	0.55	0	0.04	0.42	0.02	0.12	0.13	0.87	44.74	0.04	0	4.05	0	0	0	-2.25	3.27	0.27	79.13	277.48	561.86	469.8	943.32	871.52	612.38	562.36	889.65	551.64
34.901	1	0.02	0.01	0.01	23.72	0.05	0.17	74.54	0.41	0.04	0.46	60.44	0	97.21	44.57	97.68	0.01	21.65	5.46	0.23	0.25	0.85	0	0.04	0.41	0.02	0.09	0.15	0.93	41.88	0.04	0	3.75	0	0	0	-1.56	4.25	-2.4	78.98	271.76	551.47	461.5	938.8	871.71	602.58	559.98	873.5	538.62
34.934	1	0.03	0.01	0.01	23.74	0.05	0.16	71.87	0.37	0.04	3.13	60.36	0	97.61	42.27	97.67	0.02	23.7	4.97	0.24	0.32	1.1	0	0.04	0.37	0.01	0.08	0.2	0.9	38.87	0.04	0	3.81	0	0	0	-2.36	3.46	-2.87	78.54	269.82	543.74	454.09	936.96	871.44	597.81	553.05	866.77	531.4
34.968	1	0.03	0.01	0.01	25.3	0.05	0.17	69.77	0.28	0.04	5.23	60.07	0	97.65	44.16	97.69	0.02	24.12	5.25	0.36	0.32	0.97	0	0.04	0.28	0.01	0.07	0.14	0.73	34.1	0.04	0	3.59	0	0	0	-3.38	3.37	-1.85	78.28	273.64	538.13	446.33	934.56	866.38	593.78	543.6	866.85	526.02
35.001	1	0.02	0.01	0.01	25.16	0.05	0.2	66.81	0.25	0.04	8.19	59.31	0	96.78	47.8	97.26	0.02	21.38	5.54	0.43	0.31	0.98	0	0.04	0.25	0.01	0.08	0.08	0.76	30.35	0.03	0	3.76	0	0	0	-0.36	4.99	-0.24	78.84	271.37	535.43	443.61	937.32	868.92	598.47	544.9	869.22	526.65
35.034	1	0.02	0.01	0.01	27.34	0.05	0.23	63.36	0.24	0.04	11.64	58.75	0	95.12	50.49	97.07	0.02	22.36	5.2	0.43	0.21	0.61	0	0.04	0.24	0.01	0.08	0.07	0.67	23.23	0.03	0	4.05	0	0	0	-0.29	7.15	-1.4	78.8	264.38	534.99	442.69	937.82	870.27	599.92	545.27	863.4	523.42
35.068	1	0.02	0.01	0.01	27.51	0.05	0.25	56.78	0.24	0.04	18.22	57.09	0	94.84	52.22	96.19	0.02	21.99	5.09	0.39	0.18	0.49	0	0.04	0.24	0	0.09	0.05	0.7	16.16	0.03	0	4.24	0	0	0	0.36	7.44	1.34	78.97	277.3	530.53	440.2	939.21	871.17	597.35	542.8	874.23	527.51
35.101	1	0.02	0.01	0.01	22.89	0.05	0.27	48.01	0.23	0.04	26.99	55.42	0	95.54	54.07	95.24	0.02	15.15	4.33	0.33	0.17	0.36	0	0.04	0.23	0	0.09	0.05	0.81	13.64	0.02	0	4.38	0	0	0	3.46	6.68	1.46	79.62	284.33	529.3	436.73	946.07	876.51	596.98	544.95	880.73	526.64
35.135	1	0.01	0.01	0.01	16.98	0.06	0.23	32.28	0.23	0.06	42.72	54	0	96.75	49.99	94.22	0.02	10.34	5.75	0.29	0.17	0.33	0	0.06	0.23	0	0.1	0.04	1.11	7.67	0.02	0	4.87	0	0	0	5.61	5.03	2.47	80.37	286.82	533.74	438.36	953.32	881.8	603.62	546.55	890.09	532.49
35.168	1	0.01	0.01	0.01	14.03	0.06	0.2	24.84	0.19	0.07	50.33	52.66	0	97.13	47.06	93.09	0.02	8.03	6.36	0.23	0.14	0.34	0	0.07	0.19	0	0.12	0.05	1.56	5.25	0.02	0	5.1	0	0	0	2.46	4.39	2.73	79.76	281.35	542.86	439.87	967.04	885.65	618.41	550.56	899.08	531.14
35.201	1	0.02	0.01	0.01	12.43	0.06	0.16	21.42	0.23	0.07	57.17	54.39	0	95.75	41.61	93.94	0.02	8.51	6.51	0.13	0.11	0.22	0	0.07	0.23	0	0.12	0.08	1.58	4.75	0.03	0	5.27	0	0	0	11.33	6.42	3.19	82.65	279.17	558.61	446.44	979.7	894.01	634.64	558.86	913.39	543.54
35.235	1	0.02	0.01	0.01	9.89	0.07	0.14	16.12	0.26	0.08	67.76	52.16	0	95.46	38.18	92.51	0.02	6.34	7.77	0.09	0.09	0.18	0	0.08	0.26	0	0.15	0.11	1.9	3.38	0.03	0	5.76	0.41	0	0	6.32	6.77	1.57	81.2	278.69	579.68	461.55	991.51	896.3	648.07	572.56	925.87	550.31
35.268	1	0.02	0.01	0.01	8.05	0.06	0.11	12.67	0.27	0.06	74.66	49.63	0	98.6	33	91.32	0.02	5.87	6.61	0.08	0.09	0.11	0	0.06	0.27	0	0.13	0.12	1.83	3.48	0.03	0	5.56	1.04	0	0	-0.4	0.72	-0.7	79	283.43	594.17	464.97	1017.91	912.02	661.18	576.68	943.27	549.25
35.301	1	0.02	0.01	0.01	7.1	0.06	0.11	11.02	0.2	0.06	77.97	45.59	0	97.46	32.22	89.16	0.02	5.05	5.07	0.08	0.12	0.06	0	0.06	0.2	0	0.12	0.12	1.97	3.43	0.03	0	5.78	0.94	0	0	-1.3	3.77	-2.16	78.18	285.61	607.74	460.83	1038.28	915.96	674.08	574.21	958.06	543.79
35.335	1	0.02	0.01	0.01	6.46	0.06	0.11	9.83	0.15	0.06	80.33	40.69	0	94.44	32.38	86.63	0.02	4.91	4.23	0.08	0.12	0.04	0	0.06	0.15	0	0.11	0.09	2.01	2.9	0.03	0	6.27	0	0	0	0.98	7.84	-3.65	78.58	285.82	634.51	459.71	1058.79	910.88	694.43	571.62	978.69	541.74
35.368	1	0.02	0.02	0.01	5.93	0.06	0.11	8.97	0.15	0.06	82.06	34.93	0	97.48	32.32	83.71	0.02	4.85	3.29	0.1	0.14	0.03	0	0.06	0.15	0	0.1	0.12	1.88	3.5	0.03	0	5.92	0	0	0	1.86	3.72	-0.41	79.26	286.91	641.48	458.79	1068.02	909.88	708.76	571.14	994.55	545.87
35.401	1	0.02	0.01	0.01	7.74	0.06	0.13	12.66	0.16	0.05	74.68	38.36	0	98.76	36.65	85.47	0.02	7.29	2.96	0.11	0.16	0.03	0	0.05	0.14	0.01	0.07	0.16	1.96	4.23	0.03	0	6.37	0	0	0	1.28	0.13	-1.38	79.43	287.24	660.81	468.95	1082.28	916.68	722.93	577.37	1009.31	555.16
35.435	1	0.02	0.01	0.01	10.03	0.06	0.16	17.06	0.28	0.04	65.89	38.79	0	98.14	41.22	85.69	0.02	10.43	2.94	0.13	0.15	0.04	0	0.04	0.16	0.01	0.06	0.28	1.97	4.7	0.03	0	6.37	0	0	0	3.54	2.17	-1.4	80.41	283.76	671.36	476.67	1090.16	921.7	734.15	587.68	1016.76	562.21
35.468	1	0.02	0.02	0.01	13.37	0.05	0.25	23.94	0.42	0.04	52.11	35.66	0	98.52	49.81	84.18	0.02	12.34	2.93	0.22	0.17	0.09	0	0.04	0.14	0.02	0.05	0.42	1.81	5.93	0.03	0	5.91	0	0	0	2.6	1	-1.95	80.18	285.84	681.06	483.15	1097.21	925.76	740.13	592.07	1024.95	567.87
35.502	1	0.02	0.01	0.01	23.23	0.05	0.36	41.5	0.45	0.04	33.5	43.85	0	97.88	59.06	88.36	0.02	17.36	2.6	0.25	0.13	0.23	0	0.04	0.14	0.03	0.04	0.45	1.9	6.98	0.03	0	5.22	0	0	0	0.05	2.84	-2.27	79.55	276.68	686.34	488.08	1097.93	926.92	747.14	591.06	1023.13	571.51
35.535	1	0.02	0.01	0.01	38.44	0.04	0.47	65.11	0.5	0.06	9.89	52.41	0	98.23	66.34	92.74	0.02	25.24	2.13	0.2	0.14	0.25	0	0.04	0.18	0.06	0.05	0.5	1.79	10.66	0.03	0	4.53	0	0	0	1.14	1.91	-2.17	79.78	279.52	690.89	490.27	1100.83	925.82	749.76	596.87	1028.21	572.52
35.568	1	0.03	0.01	0.01	47.55	0.04	0.47	75.31	0.41	0.07	0	56.76	0	97.12	67	95.07	0.02	31.99	2.09	0.23	0.17	0.21	0	0.04	0.25	0.07	0.05	0.41	1.64	12.71	0.03	0	4.34	0	0	0	-3.79	4.42	-2.34	78.16	276.79	692.74	490.18	1103.46	925.03	753.07	592.87	1028.94	570.34
35.602	1	0.02	0.01	0.01	55.93	0.04	0.59	85.7	0.56	0.15	0	58.74	0	97.53	72.38	96.48	0.02	34.51	1.93	0.19	0.18	0.1	0	0.04	0.37	0.15	0.05	0.56	1.25	19.61	0.04	0	3.81	0	0	0	-6.7	3.61	-2.96	77.28	276.33	692.75	488.49	1103.24	920.22	752.2	593.68	1026.97	564.31
35.635	1	0.03	0.01	0.01	65.17	0.04	0.69	90.91	0.69	0.16	0	59.86	0	98.21	75.67	97.12	0.02	40.9	2.2	0.21	0.22	0.06	0	0.03	0.42	0.16	0.06	0.69	1.19	21.56	0.03	0	3.71	0	0	0	-8.4	-1.98	-3.72	76.89	277.95	693.71	486.71	1101.57	916.36	749.03	589.27	1025.59	561.45
35.668	1	0.03	0.01	0.01	62.32	0.04	0.69	92.08	0.56	0.25	0	59.31	0	97.53	75.32	97.03	0.02	37.91	3.05	0.23	0.23	0.04	0	0.03	0.49	0.25	0.09	0.56	0.99	28.62	0.04	0	3.28	0	0	0	-4.73	3.63	-2.08	77.67	272.56	691.29	484.7	1099.79	915.97	753.35	587.74	1024.81	563.31
35.702	1	0.03	0.01	0.01	64.36	0.04	0.66	95.6	0.58	0.49	0	60.37	0	98.07	74.16	97.78	0.03	40.16	3.52	0.2	0.2	0.04	0	0.03	0.43	0.49	0.11	0.58	0.79	41.8	0.03	0	2.85	0.03	0	0	-0.36	2.36	-3.29	78.8	274.05	693.66	488.81	1098.15	919.08	750.36	593.2	1023.24	567.92
35.735	1	0.02	0.01	0.01	61.32	0.04	0.72	94.94	0.62	0.64	0	60.05	0	98.12	75.83	97.61	0.03	35.76	4.9	0.21	0.2	0.08	0	0.03	0.48	0.64	0.15	0.62	0.79	41.14	0.03	0.03	3	0.22	0	0	2.57	2.23	-4.49	80	268.75	693.82	494.06	1091.57	918.47	747.46	598.33	1015.06	573.38
35.769	1	0.02	0.01	0.01	51.6	0.05	0.67	94.51	0.79	0.98	0	58.71	0	94.9	73.18	96.92	0.04	28.67	7.51	0.25	0.22	0.2	0	0.04	0.48	0.98	0.23	0.79	0.71	49.54	0.03	0.33	3.02	0.61	0	0	3.55	7.39	-3.72	80.71	267.97	688.63	498.81	1079.36	915.14	741.12	603.68	1007.62	575.61
35.802	1	0.01	0.02	0.01	39.57	0.05	0.69	92.45	0.79	1.65	0	53.25	0	96.46	73.03	94.16	0.05	18.96	8.31	0.5	0.21	0.28	0	0.05	0.43	1.65	0.43	0.79	0.74	53.96	0.03	0.14	3.19	0.79	0	0	3.51	-5.48	-3.33	80.94	259.3	677.15	498.42	1066.36	915.97	733.55	599.36	991.91	577.19
35.835	1	0.01	0.02	0.01	32.2	0.06	0.78	89.05	1.02	2.23	0	44.71	0	92.5	73.87	89.67	0.05	14.23	10.07	0.6	0.22	0.39	0	0.05	0.47	2.23	0.82	1.02	0.75	52.53	0.03	0.25	3.65	0.65	0	0	5.94	9.44	-2.48	81.94	265.58	666.23	501.6	1053.12	916.54	720.16	600.05	985.28	584.35
35.869	1	0.01	0.02	0.01	22.07	0.06	0.73	83.68	0.79	3.94	0	31.17	0	98.77	70.38	82.68	0.06	10.07	9.42	0.91	0.21	0.36	0	0.05	0.42	3.94	1.44	0.79	0.78	56.09	0.03	0.13	3.99	0.62	0	0	4.6	-0.08	-0.31	81.85	269.05	643.04	490.46	1033.64	907.91	701.07	587.9	969.85	575.83
35.902	1	0.01	0.02	0.01	14.84	0.06	0.7	72.53	0.39	4.14	2.47	20.16	0	98.1	67.35	75.47	0.07	6.56	7.35	0.99	0.15	0.21	0	0.04	0.29	4.14	2.24	0.39	0.74	53.92	0.03	0.14	4.41	0.79	0	0	3.02	2.27	-0.83	81.36	271.85	623.3	482.85	1015.63	901.14	679.68	576.43	951.48	571.5
35.935	1	0.01	0.03	0.01	11.54	0.06	0.68	62.46	0.24	3.86	12.54	14.58	0	95.52	65.55	70.6	0.06	5.08	6.73	1.03	0.14	0.14	0	0.04	0.24	3.86	2.49	0.17	0.74	50.99	0.03	0.31	4.78	0.86	0	0	1.58	6.7	1.93	80.75	275.72	595.72	480.7	989.25	898.15	656.76	573.4	932.47	570.76
35.969	1	0.02	0.03	0.01	8.35	0.07	0.85	49.6	0.19	4.64	25.4	11.65	0	97.65	67.32	60.68	0.06	3.5	7.11	1.32	0.13	0.17	0	0.03	0.19	4.64	2.66	0.1	0.81	48.12	0.03	1.21	5.61	0.3	0	0	3.64	3.36	2.98	81.73	269.48	568.62	478.47	960.3	894.93	633.83	570.24	903.31	570.65
36.002	1	0.02	0.03	0.01	6.68	0.07	0.63	40.35	0.19	5.03	34.65	7.24	0	93.08	60.49	60.64	0.06	3.19	7.92	1.59	0.16	0.31	0	0.04	0.19	5.03	2.86	0.15	0.96	46.31	0.04	1.13	5.72	0.2	0	0	8.93	9	-0.08	83.69	264.4	566.79	488.11	952.01	900.46	625.42	588.07	889.43	573.74
36.035	1	0.02	0.02	0.01	6.88	0.08	0.41	40.48	0.34	5.52	34.52	12.59	0	94.73	53.82	68.04	0.05	3.86	8.84	1.48	0.24	0.75	0	0.04	0.19	5.52	2.2	0.34	1.19	45.03	0.04	0.02	6.13	0	0	0	5.82	7.55	-0.95	82.59	269.72	553.23	490.13	937.7	901.94	606.76	584.62	876.36	576.37
36.069	1	0.02	0.02	0.01	7.58	0.09	0.25	41.29	1.43	5.8	33.71	24.75	0	93.29	47.09	78.07	0.05	4.66	9.63	1.19	0.42	1.88	0	0.05	0.27	5.8	1.65	1.43	1.36	41.74	0.06	0.01	7.09	0	0	0	4.25	8.84	-3.13	81.94	267.98	538.37	490.92	923.57	902.07	589.1	592.22	856.08	569.07
36.102	1	0.02	0.01	0.01	8.97	0.07	0.19	45.63	3.68	5.05	29.37	43.92	0	91.02	44.13	86.62	0.04	4.24	7.44	1.05	0.47	1.98	0	0.06	0.27	5.05	0.92	3.68	1.45	40.81	0.06	0.01	6.39	0	0	0	1.74	10.42	-0.82	80.97	261.22	528.29	493.52	910.95	901.05	585.78	588.29	846.64	574.61
36.136	1	0.02	0.01	0.01	10.43	0.08	0.16	51.04	8.23	5.71	23.96	69.25	0	91.86	42.45	93.32	0.05	4.63	8.23	1.1	0.66	3.01	0	0.06	0.34	5.71	0.53	10.12	1.68	40.6	0.08	0	6.76	0	0	0	-5.92	9.88	-2.71	79.14	278.38	524.41	487.08	909.95	889.61	570.29	579.05	848.5	569.28
36.169	1	0.02	0.01	0.01	11.66	0.08	0.14	54.77	7.79	4.67	20.23	76.14	0	94.68	40.78	96.85	0.04	6.04	7.79	1.03	0.59	2.79	0	0.07	0.64	4.67	0.37	10.92	2.01	40.92	0.08	0	6.71	0	0	0	-8.06	7.6	-2.39	78.42	281.13	516.37	480.75	906.45	888.04	563.73	572.63	844.66	561.99
36.202	1	0.02	0.01	0.01	12.36	0.07	0.13	57.25	6.73	3.31	17.75	73.92	0	93.88	40.58	97.89	0.05	6.73	6.73	1.08	0.44	3.12	0	0.08	0.85	3.31	0.33	8.4	2.11	41.8	0.09	0	6.54	0	0	0	-3.06	8.35	-1.8	79.32	279.66	507.4	471.58	903.86	889.96	560	565.72	839.51	556.54
36.236	1	0.02	0.01	0.02	12.71	0.08	0.12	60.65	6.37	2.26	14.35	71.9	0	92.78	37.76	98.65	0.05	9.16	8.02	1.36	0.49	5.98	0	0.11	1.23	2.26	0.25	6.37	2.41	44.8	0.11	0	6.56	0	0	0	-6.69	9.23	-1.42	78.42	283.49	501.11	461.51	901.53	883	554.57	554.54	837.9	544.79
36.269	1	0.02	0.01	0.02	14.38	0.07	0.12	66.1	3.29	1.73	8.9	67.19	0	92.57	38.55	98.97	0.05	11.51	6.55	1.12	0.45	7.77	0	0.12	1.48	1.73	0.2	3.29	2.3	47	0.11	0	6.12	0	0	0	-4.82	9.39	0.31	78.37	279.77	497.28	457.43	906.57	890.4	560.87	551.84	840.54	544.13
36.302	1	0.02	0.01	0.02	18.19	0.07	0.15	76.38	1.51	1.04	0	66.26	0	93.25	42.07	99.08	0.05	14.99	6.39	1.38	0.5	11.34	0	0.13	1.51	1.04	0.2	1.28	2.65	52.02	0.12	0.01	5.72	0	0	0	-2.71	8.87	-1.83	78.87	285.55	495.49	447.69	917.68	893.68	557.79	545.21	843.31	541.24
36.336	1	0.03	0.01	0.02	19.01	0.06	0.16	79.19	1.35	0.37	0	66.15	0	95.09	43.23	98.79	0.06	14.75	7.01	1.6	0.71	14.49	0	0.14	1.35	0.37	0.2	0.99	2.88	55.31	0.14	0	4.68	0	0	0	4.91	7.18	-1.11	80.8	283.31	497.86	449.69	915.6	897.31	560.8	554.15	843.74	539.81
36.369	1	0.03	0.01	0.03	21.05	0.06	0.18	82.29	1.46	0.32	0	65.87	0	94.12	45.46	98.56	0.06	16.39	6.43	2.05	0.9	16.32	0	0.16	1.46	0.32	0.21	0.73	2.96	56.47	0.14	0.01	4.8	0	0	0	2.99	8.14	0.83	80.4	283.75	497.47	448.16	919.85	897.12	566.78	553.39	850.22	540.05
36.402	1	0.03	0.01	0.02	19.93	0.06	0.18	82.99	1.1	0.26	0	65.35	0	95.17	44.92	98.03	0.06	15.23	7.1	2.61	0.95	12.02	0	0.21	1.1	0.26	0.21	0.52	3.19	59.86	0.14	0.03	4.51	0	0	0	6.8	7.1	2.3	81.73	293.84	497.96	447.36	925.02	901.79	567.75	553.47	861.5	546.4
36.436	1	0.02	0.01	0.02	15.21	0.06	0.19	79.75	0.76	0.38	0	60.92	0	91.69	44.78	95.04	0.07	8.81	7.95	3.94	0.98	8.91	0	0.38	0.76	0.22	0.22	0.55	3.82	64.28	0.16	0.16	3.86	0	0	0	14.51	9.99	4.3	84.43	291.2	499.33	442.82	945.61	919.47	584.81	560.75	875.84	550.66
36.469	1	0.02	0.02	0.02	12.23	0.06	0.2	73.45	0.63	0.38	1.55	51.78	0	97.77	44.17	90.15	0.09	6.88	8.5	4.95	0.62	5.28	0	0.38	0.63	0.28	0.23	0.42	4.08	63.22	0.14	0.6	3.99	0	0	0	13.88	3.09	0.83	85.98	278.62	544.47	458.7	973.01	920.07	619.34	574.02	897.35	555.69
36.503	1	0.02	0.02	0.01	7.92	0.07	0.22	58.8	0.66	0.42	16.2	34.06	0	98.15	41.46	81.27	0.13	4.39	12.03	5.11	0.24	1.64	0	0.42	0.66	0.19	0.25	0.29	3.84	61.41	0.14	1.21	3.98	0	0	0	8.18	2.14	0.89	82.99	287.46	556.71	457.68	998.27	929.38	633.79	573.89	920.56	554.07
36.536	1	0.03	0.03	0.01	4.26	0.08	0.28	34.18	0.51	0.35	40.82	10.79	0	98.2	41.14	63.9	0.19	3.58	12.93	7.5	0.22	1.24	0	0.35	0.51	0.14	0.24	0.22	3.14	55.66	0.13	0.52	4.74	0	0	0	5.81	-2.02	-2.73	81.6	301.64	595.54	457.63	1036.36	927.11	657.19	579.82	956.9	545.76
36.569	1	0.04	0.05	0.01	1.77	0.09	0.46	11.28	0.34	0.26	77.43	2.11	0	98.45	42.57	37.26	0.19	2.34	13.37	6.92	0.13	0.32	0	0.26	0.34	0.13	0.17	0.12	3.02	48.34	0.1	0.12	5.08	0	0	0	3.07	1.23	-4.29	80.86	296.1	620.2	456.72	1052.27	917.11	677.02	574.17	971.17	540.24
36.603	1	0.05	0.07	0.01	1.06	0.09	0.55	5.15	0.3	0.27	89.69	2.02	0	98.51	42.35	23.33	0.27	2.08	11.98	4.99	0.11	0.14	0	0.22	0.3	0.1	0.13	0.11	2.66	42.35	0.08	0.13	6.12	0	0	0	6.64	-1.03	-2.92	82.14	297.13	632.06	457.81	1058.48	914.57	688.07	571.6	984.1	546.1
36.636	1	0.06	0.09	0.01	0.71	0.08	0.62	2.76	0.26	0.26	94.48	1.93	0	98.39	41.97	12.19	0.26	2.03	9.25	3.66	0.11	0.06	0	0.2	0.19	0.11	0.07	0.08	2.45	38.33	0.06	0.1	6.36	0	0	0	9.5	1.44	-0.08	83.36	296.29	640.83	459.87	1074.7	923.65	707.41	575.61	1002.98	554.93
36.669	1	0.06	0.1	0.01	0.61	0.09	0.72	1.89	0.27	0.27	96.23	2.2	0	98.73	43.85	6.29	0.27	2.26	9.46	2.56	0.12	0.03	0	0.18	0.19	0.09	0.05	0.09	2.26	32.77	0.04	0.13	7.22	0	0	0	9.36	0.24	-0.87	82.97	301.78	648.84	459.95	1087.93	929.54	713.47	578.36	1014.32	554.6
36.703	1	0.05	0.09	0.01	0.74	0.11	0.94	1.93	0.31	0.31	96.14	3.4	0	98.71	49.87	5.6	0.31	3.8	10.99	1.99	0.19	0.06	0	0.18	0.23	0.1	0.04	0.18	1.83	26.45	0.03	0.25	8.43	0	0	0	9.84	0.32	-0.69	82.9	298.63	653.52	459.64	1095.58	935.46	721.42	574.14	1019.59	557.64
36.736	1	0.04	0.09	0.01	1.07	0.15	1.51	3.06	0.3	0.3	93.87	7.34	0	97.66	60.04	6	0.3	4.77	15.37	1.78	0.24	0.06	0	0.17	0.27	0.1	0.02	0.19	1.74	26.28	0.03	0.07	8.76	0	0	0	5	3.35	-1.1	81.23	298.73	656.45	460.52	1096.98	932.52	722.71	571.26	1021.02	555.33
36.77	1	0.04	0.07	0.01	1.57	0.23	2.11	4.1	0.31	0.31	91.81	14.15	0	98.51	69.03	8.01	0.31	6.85	19.27	1.26	0.34	0.1	0	0.14	0.2	0.1	0.02	0.23	1.87	20.42	0.02	0.02	10.62	0	0	0	1.67	-1.05	-1.23	80.15	301.15	659.22	459.12	1099.28	928.47	723.53	568.81	1024.19	551.58
36.803	1	0.03	0.06	0	2.35	0.21	2.72	5.72	0.3	0.3	88.57	24.1	0	98.45	77.26	11.12	0.3	8.28	15.6	0.76	0.32	0.12	0	0.14	0.22	0.08	0.02	0.24	1.8	16.06	0.02	0.01	11.31	0	0	0	1.75	1.25	-1.81	80.03	298.94	657.3	456.75	1099.71	928.66	722.83	568.78	1021.03	547.84
36.836	1	0.03	0.06	0	3.41	0.18	2.94	8.74	0.31	0.26	82.51	30.1	0	98.58	81.19	15.32	0.26	11.25	12.95	0.52	0.31	0.09	0	0.13	0.31	0.06	0.02	0.22	1.66	15.95	0.02	0	11.36	0	0	0	3.08	0.79	-3.45	80.28	299.32	657.2	454.97	1098.12	926.62	718.2	569.85	1016.36	543.52
36.87	1	0.03	0.05	0	5.34	0.16	3.08	12.81	0.32	0.24	74.38	38.19	0	98.07	85.91	22.17	0.24	13.78	9.78	0.52	0.33	0.1	0	0.1	0.32	0.06	0.02	0.26	1.43	12.12	0.01	0	11.75	0	0	0	7.86	-2.37	-3.73	81.61	294.5	654.84	454.81	1095.8	928.99	717.87	574.65	1010.82	544.54
36.903	1	0.02	0.04	0	7.52	0.14	2.74	17.56	0.47	0.22	64.89	38.9	0	98.64	86.39	31.41	0.22	14.41	9	0.55	0.48	0.19	0	0.08	0.47	0.05	0.03	0.4	1.32	10.67	0.01	0	11.11	0	0	0	4.09	0.58	-4.14	80.77	294.05	654.16	458.51	1089.18	924.43	713.6	574.02	1006.21	544.85
36.936	1	0.02	0.03	0	13.57	0.12	2.48	31.4	0.73	0.2	43.6	41.15	0	97.67	87.58	43.18	0.2	19.14	9.19	0.39	0.49	0.24	0	0.08	0.59	0.04	0.03	0.73	1.3	11.34	0.01	0	9.99	0	0	0	3.37	3.33	-5.28	80.75	296.44	650.03	461.8	1082.17	922.24	704.41	578.6	999.08	546.19
36.97	1	0.02	0.02	0	22.35	0.1	1.9	46.33	0.85	0.13	28.67	36.47	0	98.71	85.5	54.89	0.13	25.66	7.82	0.28	0.34	0.33	0	0.07	0.52	0.02	0.03	0.85	0.93	10.43	0.01	0	9.04	0	0	0	5.6	0.3	-4.22	81.66	294.69	637.59	463.28	1065.24	921.04	692.92	579.41	985.96	548.33
37.003	1	0.03	0.02	0.01	37.21	0.08	1.29	66.88	1.06	0.11	8.12	29.52	0	96.43	81.45	69.12	0.11	34.33	6.48	0.24	0.33	0.47	0	0.07	0.52	0.02	0.04	1.06	0.87	11.97	0.01	0	7.93	0	0	0	4.43	5.52	-3.4	81.64	292.98	626.59	464.56	1050.89	918.54	682.86	575.11	974.88	551.33
37.036	1	0.04	0.02	0.01	44.47	0.07	0.94	74.9	1.11	0.08	0.1	22.21	0	96.48	76.63	75.8	0.08	39.59	5.17	0.2	0.3	0.89	0	0.07	0.57	0.02	0.06	1.11	0.98	14.22	0.01	0	7.12	0	0	0	9.16	5.45	-2.85	83.78	299.92	613.58	466.88	1035.23	919.06	666.1	580.39	965.03	556
37.07	1	0.04	0.02	0.01	39.53	0.06	0.63	73.89	0.78	0.1	1.11	26.64	0	96.71	68.32	79.85	0.05	36.89	4.44	0.24	0.35	1.31	0	0.1	0.58	0.03	0.06	0.78	0.87	19.91	0.01	0	5.61	0	0	0	4.94	5.1	-2.3	82.31	303.26	591.46	468.61	1014.57	920.37	644.07	578.04	946.65	557.77
37.103	1	0.03	0.02	0.01	32.49	0.06	0.43	66.16	0.53	0.09	8.84	34.33	0	95.98	61.24	84.27	0.05	31.34	4.23	0.31	0.37	1.37	0	0.09	0.48	0.03	0.05	0.53	0.98	19.24	0.01	0	5.52	0	0	0	3.76	6.14	-0.29	81.46	312.67	563.04	453.41	998.43	917.6	621.48	559.92	934	550.21
37.137	1	0.03	0.02	0.01	21.22	0.05	0.26	54.3	0.31	0.09	20.7	36.09	0	97.05	50.37	85.06	0.05	24.63	3.9	0.4	0.23	0.7	0	0.09	0.31	0.03	0.06	0.29	1.16	24.07	0.02	0.01	4.98	0	0	0	5.68	4.53	-0.37	81.88	302.91	541.07	438.53	975.96	902.78	604.1	548.85	906.64	533.75
37.17	1	0.03	0.01	0.01	20.89	0.05	0.21	57.35	0.25	0.09	17.65	42.95	0	94.61	45.86	88.45	0.04	24.76	4.31	0.58	0.26	1.12	0	0.09	0.21	0.03	0.08	0.25	1.35	28.04	0.02	0.01	4.71	0	0	0	3.42	7.67	-0.5	81.04	304.92	534.66	436.17	966.61	895.69	595.01	544.56	899.56	529.67
37.203	1	0.03	0.01	0.01	16.25	0.05	0.14	50.05	0.2	0.1	24.95	48.76	0	94.97	38.08	91.32	0.04	20.82	3.66	0.75	0.21	1.31	0	0.1	0.14	0.03	0.09	0.2	1.39	29.83	0.02	0	4.37	0	0	0	5.08	7.31	-0.23	82.03	302.2	524.07	440.32	956.68	899.63	586.9	553.06	888.45	533.13
37.237	1	0.03	0.01	0.02	13.02	0.04	0.11	47.87	0.29	0.11	27.13	54.96	0	93.42	32.95	94.25	0.03	15.17	2.88	0.75	0.24	2.66	0	0.11	0.15	0.03	0.12	0.29	1.56	35.57	0.03	0	3.27	0	0	0	0.98	8.74	-1.02	81.29	297.91	514.64	444.62	938.42	894.4	573.4	550.53	870.83	533.75
37.27	1	0.02	0.01	0.02	9.34	0.04	0.08	41.25	0.41	0.13	33.75	56.84	0	93.73	26.69	95.14	0.03	9.92	2.61	0.54	0.27	3.92	0	0.13	0.15	0.04	0.13	0.41	1.62	39.76	0.03	0	2.85	0	0	0	3.77	8.47	0.62	82.04	305.23	507	442.08	936.88	895.75	568.97	553.78	873.63	535.06
37.303	1	0.02	0.01	0.02	8.89	0.04	0.08	42.45	0.56	0.14	32.55	59.68	0	94.24	25.62	96.56	0.03	7.76	2.35	0.66	0.28	2.97	0	0.14	0.14	0.04	0.11	0.56	1.66	42.77	0.03	0	2.24	0	0	0	-4.98	8.02	0.34	79.75	304.31	500.05	445.84	933.03	899.26	563.34	552.77	867.1	534.49
37.337	1	0.02	0.01	0.02	8.51	0.03	0.07	49.91	0.75	0.13	25.09	62.26	0	89.86	23.07	97.71	0.03	7.23	2.86	0.52	0.36	2.61	0	0.13	0.13	0.08	0.12	0.75	1.85	51.9	0.04	0	1.71	0	0	0	-3.93	11.09	-0.88	79.57	311.78	494.77	433.24	935.74	895.91	555.61	544.57	866.52	521.36
37.37	1	0.02	0.01	0.02	8.83	0.04	0.07	53.29	0.81	0.13	21.71	62.9	0	91.35	23.4	98	0.03	7.77	4.94	0.71	0.55	2.8	0.77	0.13	0.18	0.08	0.14	0.81	1.9	53.99	0.04	0.01	1.73	0	0	0	-3.87	10.21	-1.72	78.9	315.09	488.1	419.95	950.75	906.54	556.26	538.7	869.97	509.2
37.403	1	0.03	0.01	0.02	9.57	0.04	0.07	59.93	0.66	0.14	15.07	64.12	0	93.91	22.92	98.65	0.03	9.86	7.86	0.84	0.82	3.23	2.76	0.14	0.26	0.09	0.13	0.66	1.9	58.22	0.04	0	1.61	0	0	0	3.38	8.32	-0.95	80.56	323.75	486.67	415.55	954.48	912.15	554.48	537.05	877.36	513.25
37.437	1	0.03	0.01	0.02	9.05	0.05	0.07	64.15	0.83	0.18	10.85	64.23	0	96.22	21.45	98.61	0.03	9.6	11.31	0.87	1.09	5.83	5.73	0.18	0.46	0.13	0.14	0.83	2.01	64.3	0.04	0.01	1.55	0	0	0	3.41	5.82	-0.66	80.65	325.93	491.25	413.65	961.25	912.97	559.57	534.46	884.79	513.05
37.47	1	0.03	0.01	0.03	9.67	0.05	0.07	68.61	0.62	0.18	6.39	64.65	0	94.28	22.64	98.73	0.03	10.33	11.25	1.2	1.1	6.63	4.83	0.18	0.58	0.14	0.11	0.62	2.11	67.07	0.04	0.01	1.57	0	0	0	4.45	7.98	2.02	81.13	322.76	492.18	413.76	960.84	911.8	567.98	528.18	890.66	521.02
37.504	1	0.03	0.01	0.03	9.68	0.05	0.08	72.91	0.69	0.23	2.09	65.47	0	89.99	24.85	98.31	0.05	8.47	9.6	2.23	0.88	9.28	4.1	0.21	0.69	0.23	0.12	0.66	2.99	72.14	0.04	0.02	1.76	0	0	0	6.38	11.02	3.83	81.59	329.08	492.62	412.78	965.48	911.95	572.28	530.6	901.32	525.26
37.537	1	0.03	0.01	0.03	10.6	0.05	0.1	77.34	0.79	0.29	0	64.16	0	93.2	29.15	97.44	0.06	8.02	8.22	3.49	0.82	8.34	2.67	0.21	0.78	0.29	0.13	0.79	3.13	74.85	0.04	0	1.77	0	0	0	11.55	8.91	2.98	83.54	333.11	497.98	412.51	980.6	925.31	578.32	539.45	911.17	526.45
37.57	1	0.03	0.02	0.02	10.01	0.04	0.1	75.05	0.92	0.38	0	61.66	0	96.44	29.57	95.91	0.07	7.23	6.39	4.51	0.64	6.42	2.86	0.21	0.92	0.38	0.14	0.75	3.33	73.72	0.04	0	1.81	0.16	0	0	11.35	5.51	2.95	84.08	325.7	512.43	422.97	990.09	932.2	593.51	546.5	919.04	536.03
37.604	1	0.03	0.02	0.02	9.94	0.04	0.12	78.16	1.44	0.66	0	55.78	0	96.24	33.08	92.79	0.08	6.52	5.99	5.09	0.55	6.17	2.02	0.25	1.06	0.66	0.14	1.44	3.43	78.2	0.05	0	1.74	0.52	0	0	9.26	5.79	1.96	82.91	329.33	524.21	428.5	1007.42	943.66	603.86	552.93	932.93	539.57
37.637	1	0.03	0.02	0.02	7.67	0.04	0.1	68.58	2.13	0.73	6.42	52.42	0	94.61	27.55	91.02	0.08	5.5	4.34	3.25	0.46	4.81	1.19	0.25	0.99	0.73	0.12	2.13	3.52	74.66	0.05	0	1.78	0.84	0	0	9.19	7.68	2.3	82.92	336.41	545.04	439.88	1024.55	951.16	620.26	559.8	956.61	553.74
37.67	1	0.03	0.02	0.02	7.38	0.04	0.1	66.3	1.6	0.9	8.7	49.75	0	94.25	28.54	89.17	0.07	4.77	3.32	1.72	0.28	2.89	0.19	0.25	0.94	0.9	0.1	1.6	4.04	73.77	0.07	0	1.71	1.25	0	0	5.08	8.02	3.78	81.27	346.19	555.05	447.04	1036.57	952.91	630.47	566.83	976.62	561.65
37.704	1	0.02	0.02	0.02	8.81	0.03	0.17	69.15	1.23	1.31	5.85	43.18	0	98.76	38.32	85.73	0.08	4.25	2.98	1.3	0.21	1.27	0	0.22	0.86	1.31	0.09	1.23	4.19	71.08	0.07	0.05	1.76	1.16	0	0	-0.93	0.11	0.18	79.32	335.75	580.84	442.19	1074.64	963.58	657.94	567.06	992.92	544.37
37.737	1	0.02	0.03	0.01	8.04	0.04	0.22	63.28	0.79	1.11	11.72	30.94	0	98.57	41.84	78.93	0.07	4.55	3.51	1	0.16	0.59	0	0.19	0.79	1.11	0.11	0.51	4.41	67.74	0.08	0.01	2.01	1.11	0	0	-0.07	-0.85	-2.23	79.38	326.07	614.5	425.96	1104.41	947.51	688.67	550.85	1013.62	523.91
37.771	1	0.02	0.03	0.01	6.2	0.05	0.26	46.05	0.65	1.02	28.95	18.17	0	98.4	42.53	70.49	0.09	4.77	6.46	0.62	0.11	0.1	0	0.14	0.65	1.02	0.11	0.16	4.12	58.42	0.08	0	2.76	0.02	0	0	1.81	-1.41	-1.32	79.58	327.93	623.76	430.44	1111.02	952.14	697.49	549.27	1025.05	533.73
37.804	1	0.03	0.03	0.01	4.42	0.05	0.3	28.53	0.63	0.89	46.47	9.46	0	98.58	42.06	61.37	0.1	4.43	6.59	0.53	0.11	0.09	0	0.15	0.63	0.89	0.1	0.14	3.85	50.1	0.09	0.01	3.33	0	0	0	4.97	-0.8	0.19	81.07	325.2	647.06	437.35	1131.11	954.98	724.4	558.26	1049.26	543.39
37.837	1	0.03	0.04	0.01	3.8	0.05	0.29	23.4	0.43	0.88	53.21	7.62	0	98.03	40.33	58.55	0.09	4.2	7.18	0.4	0.1	0.08	0	0.13	0.43	0.88	0.08	0.08	3.72	48.45	0.08	0.02	3.2	0	0	0	8.83	-2.45	0.11	82.93	329.94	672.25	452.92	1143.83	959.21	740.6	571.6	1070.35	560.35
37.871	1	0.03	0.04	0.01	3.58	0.05	0.27	19.94	0.33	1.09	60.11	7.74	0	98.3	38.89	58.41	0.09	3.92	7.16	0.44	0.08	0.07	0	0.13	0.33	1.09	0.07	0.07	4.08	45.43	0.08	0.01	3.29	0	0	0	6.75	1.72	1.26	82.49	322.39	678.88	456.19	1149.36	958.47	753.58	573.8	1075.79	562.95
37.904	1	0.03	0.03	0.01	4.79	0.05	0.36	24.15	0.23	1.06	51.71	8.41	0	98.52	46.05	59.51	0.09	4.48	6.34	0.48	0.08	0.08	0	0.11	0.23	1.06	0.05	0.07	4.11	42.48	0.07	0.01	3.16	0	0	0	2.4	1.01	0.25	81.13	326.42	684.91	462.15	1149.85	958.66	752.18	572.12	1078.55	566.28
37.937	1	0.03	0.04	0.01	3.68	0.05	0.38	19.73	0.19	0.92	60.55	5.07	0	98.62	44.76	53.16	0.09	4.17	6.29	0.69	0.09	0.07	0	0.1	0.19	0.92	0.06	0.07	3.71	44.22	0.07	0.02	3.14	0	0	0	5.05	0.66	-1.85	81.73	318.3	671.61	450.67	1140.7	954.55	740.1	568.11	1057.95	551.14
37.971	1	0.03	0.04	0.01	2.89	0.05	0.27	10.93	0.15	1.02	78.14	5.11	0	98.35	37.2	53.57	0.1	4.26	7.56	0.76	0.09	0.05	0	0.09	0.15	1.02	0.05	0.09	3.4	34.62	0.07	0.16	3.46	0	0	0	2.77	-1.55	0.99	81.03	322.6	669.75	451.87	1138.9	953.68	742.74	561.1	1065.33	558.51
38.004	1	0.03	0.04	0.01	2.36	0.06	0.29	8.18	0.14	0.91	83.65	3.51	0	98.61	36.72	49.02	0.11	3.54	8.56	0.84	0.1	0.04	0	0.1	0.14	0.91	0.06	0.11	3.09	32.67	0.07	0.2	3.56	0	0	0	3.13	0.69	-0.79	81.42	316.83	660.54	448.25	1127.42	947.3	731.08	559.25	1047.85	553.04
38.037	1	0.04	0.05	0.01	2.07	0.06	0.32	5.51	0.13	0.67	88.98	2.39	0	98.29	37.07	44.41	0.11	3.91	9.59	1.08	0.12	0.05	0	0.08	0.11	0.67	0.05	0.13	2.77	26.39	0.07	0.36	3.52	0	0	0	6.38	-1.74	-1.58	82.45	326.53	653.22	445.02	1119.75	944.84	716.61	562.42	1042.83	548.02
38.071	1	0.04	0.05	0.01	2.09	0.07	0.35	4.4	0.25	0.37	91.2	1.99	0	98.32	38.35	42.69	0.11	4.87	12.36	1.41	0.17	0.14	0	0.08	0.1	0.37	0.05	0.25	2.18	20.22	0.07	0.55	3.66	0	0	0	12.83	1.65	-3.24	85.61	326.61	644.35	452.13	1097.95	940.69	697.66	577.36	1023.1	549.74
38.104	1	0.04	0.06	0.01	2.05	0.07	0.41	4.39	0.28	0.31	91.23	1.66	0	98.31	40.34	38.8	0.12	6	12.92	2.08	0.27	0.34	0	0.08	0.1	0.31	0.06	0.28	2.21	20.9	0.06	0.33	3.61	0	0	0	10.68	1.67	-3.92	84.73	328.54	638.28	453.21	1089.28	934.2	687.44	577.12	1014.98	551.44
38.138	1	0.05	0.06	0.01	2.22	0.09	0.55	4.58	0.47	0.18	90.85	2.24	0	98.36	44.19	34.33	0.15	8.6	16.12	2.76	0.52	1.72	0	0.08	0.11	0.18	0.06	0.47	2.16	20	0.05	0.15	3.57	0	0	0	9.54	1.54	-3.46	84.25	317.82	624.66	455.17	1072.61	934.56	679.11	575.2	996.11	552.39
38.171	1	0.07	0.08	0.01	1.26	0.08	0.5	2.11	0.31	0.19	95.79	1.37	0	97.49	38.55	23.49	0.19	8.41	14.72	3.69	0.51	1.37	0	0.08	0.12	0.14	0.07	0.31	1.54	17.43	0.04	0.3	3.73	0	0	0	10.53	3.69	-3.8	84.77	317.92	603.63	456.25	1049.68	935.55	656.65	579.2	973.15	549.25
38.204	1	0.07	0.09	0.01	1.06	0.08	0.56	1.61	0.19	0.19	96.77	1.47	0	98.55	39.44	17.21	0.19	8.64	12.9	4.35	0.49	1.21	0	0.08	0.12	0.16	0.08	0.19	1.52	16.07	0.04	0.65	3.83	0	0	0	13.46	0.91	-1.78	86.6	314.22	574.68	452.87	1016.09	927.19	631.95	575.05	945.14	549.67
38.238	1	0.09	0.11	0.01	0.89	0.08	0.61	1.32	0.28	0.26	97.37	1.34	0	95.1	38.63	13.12	0.26	8.03	14.95	7.22	0.59	2.31	0	0.1	0.14	0.13	0.07	0.28	1.15	16.63	0.03	0.25	3.31	0	0	0	10.62	7.17	-2.39	85.33	320.47	564.49	461.82	993.82	921.21	611.04	577.31	930.79	555.92
38.271	1	0.1	0.11	0.01	0.92	0.1	0.66	1.52	0.46	0.29	96.97	1.48	0	98.38	40.1	13.95	0.29	7.15	18.35	10.5	0.85	3.82	0	0.1	0.17	0.15	0.05	0.46	0.99	18.63	0.03	0.19	3.42	0	0	0	14.03	1.46	-0.82	86.93	312.74	534.83	451.11	963.99	912.63	588.6	561.37	901.25	554.29
38.304	1	0.11	0.08	0.02	1.24	0.14	0.61	3.06	0.91	0.31	93.88	1.5	0	94.46	40.36	23.46	0.31	6.62	24.91	17.14	1.24	6.34	0	0.11	0.2	0.2	0.05	0.91	0.88	26.64	0.02	0.04	3.27	0	0	0	9.82	7.82	-0.02	83.89	290.09	505.96	437.44	935.35	900.08	573.61	545.54	863.52	535.19
38.338	1	0.12	0.07	0.02	1.36	0.17	0.43	4.45	1.1	0.36	91.1	1.09	0.62	92.43	35.77	32.85	0.36	5.6	28.36	23.04	2.18	9.21	0	0.15	0.19	0.18	0.05	1.1	0.65	32.19	0.02	0.05	3.35	0	0	0	6.14	9.49	-0.12	82.33	280.87	494.9	439.62	913.82	888.41	561.91	544.56	842.49	531.86
38.371	1	0.12	0.06	0.02	1.23	0.12	0.34	4.13	0.99	0.35	91.74	1.02	0	76.47	32.77	34.96	0.35	3.86	22.05	25.29	2.86	9.63	0	0.17	0.29	0.19	0.07	0.99	0.69	32.92	0.02	0.05	3.25	0	0	0	5.34	16.11	0.36	81.83	281.64	470.33	441.87	891.59	887.77	539.84	554.14	820.49	530.52
38.404
38.438
38.471
38.505
38.538
38.571
38.605
38.638
38.671
38.705
38.738
38.772
38.805
38.838
38.872
38.905
38.938
38.972
39.005
39.038
39.072
39.105
39.139
39.172
39.205
39.239
39.272
39.305
39.339
39.372
39.405
39.439
39.472
39.506
39.539
39.572
39.606
39.639
39.672
39.706
39.739
39.773
39.806
39.839
39.873
39.906
39.939
39.973
40.006
40.039
40.073
40.106
40.14
40.173
40.206
40.24
40.273
40.306
40.34
40.373
40.406
40.44
40.473
40.507
40.54
40.573
40.607
40.64
40.673
40.707
40.74
40.774
40.807
40.84
40.874
40.907
40.94
40.974
41.007
41.04
41.074
41.107
41.141
41.174
41.207
41.241
41.274
41.307
41.341
41.374
41.407
41.441
41.474
41.508
41.541
41.574
41.608
41.641
41.674
41.708
41.741
41.775
41.808
41.841
41.875
41.908
41.941
41.975
42.008
42.041
42.075
42.108
42.142
42.175
42.208
42.242
42.275
42.308
42.342
42.375
42.408
42.442
42.475
42.509
42.542
42.575
42.609
42.642
42.675
42.709
42.742
42.776
42.809
42.842
42.876
42.909
42.942
42.976
43.009
43.042
43.076
43.109	1	0.16	0.13	0.11	0.17	0.04	0.11	0.29	3.41	2.94	99.42	0.33	0	0.16	1.43	7.89	2.94	0.07	2.35	0.28	8.14	20.34	0	0.11	1.46	2.71	0.06	1.9	6.8	30.37	9.4	0.02	3.41	0	0	0	-5.51	54.2	-13.64	74.24	85.28	395.18	503.36	801.85	944.81	541.22	588.83	625.39	575.13
43.143
43.176
43.209
43.243
43.276
43.309
43.343
43.376
43.409
43.443
43.476
43.51
43.543
43.576
43.61
43.643
43.676
43.71
43.743
43.777
43.81
43.843
43.877
43.91
43.943
43.977
44.01
44.043
44.077
44.11
44.144
44.177
44.21
44.244
44.277
44.31
44.344
44.377
44.41
44.444
44.477
44.511
44.544
44.577
44.611
44.644
44.677
44.711
44.744
44.778
44.811
44.844
44.878
44.911
44.944
44.978
45.011
45.044
45.078
45.111
45.145
45.178
45.211
45.245
45.278
45.311
45.345
45.378
45.411
45.445
45.478
45.512
45.545
45.578
45.612
45.645
45.678
45.712
45.745
45.779
45.812
45.845
45.879
45.912
45.945
45.979
46.012
46.045
46.079
46.112
46.146
46.179
46.212
46.246
46.279
46.312
46.346
46.379
46.412
46.446
46.479
46.513
46.546
46.579
46.613
46.646
46.679
46.713
46.746
46.78
46.813
46.846
46.88
46.913
46.946
46.98
47.013
47.046
47.08
47.113	2	0.04	0.08	0.01	1.23	0.03	0.37	1.08	0.59	0.59	97.54	1.16	0	35.81	35.49	31.51	0.59	1.02	2.33	0.39	0.17	0.31	0	0.01	0.01	0.44	0.11	0.02	2.3	3.66	0	0.13	1.58	0	0		-3.57	24.92	-1.75	78.48	110.7	474.19	537.95	659.65	731.87	510.21	588.18	619.46	570.37
47.147	2	0.05	0.08	0.01	1.19	0.03	0.36	0.99	0.48	0.51	97.62	1.15	0	2.44	35.14	30.78	0.48	1.42	2.17	0.22	0.17	0.38	0	0.01	0.03	0.51	0.23	0.06	2.52	2.23	0.01	0.06	2.05	0	0		0.63	40.44	0.3	76.86	100.24	472.48	536.36	659.64	730.71	517.35	589.62	615.23	567.97
47.18	2	0.04	0.05	0.01	1.97	0.03	0.26	1.79	0.41	0.41	96.06	2.9	0	4.73	33.61	46.07	0.41	2.11	1.94	0.15	0.15	0.39	0	0.01	0.03	0.35	0.21	0.05	3.57	2.07	0.01	0.04	1.91	0	0		0.15	37.01	-2.07	77.9	97.16	473.16	538.47	658	732.22	516.07	590.08	610.98	569.34
47.213	2	0.03	0.04	0.01	3.58	0.03	0.24	3.83	0.32	0.32	92.35	7.69	0	5.26	36.99	59.8	0.32	3.66	1.61	0.08	0.12	0.28	0	0.01	0.02	0.27	0.18	0.04	2.6	2.17	0.01	0.02	1.77	0	0		0.7	36.46	-0.73	78.3	95.2	473.11	539.06	656.81	732.63	517.33	588.88	610.95	571.63
47.247	2	0.03	0.03	0.01	5.23	0.03	0.24	6.02	0.3	0.3	87.96	12.4	0	2.64	39.68	66.82	0.3	5.56	1.32	0.06	0.11	0.29	0	0.01	0.03	0.3	0.16	0.04	2.19	1.99	0.01	0.03	1.65	0	0		1.86	40.03	0	77.91	92.91	471.41	539.09	655.33	733.34	517.54	588.61	609.04	572.46
47.28	2	0.02	0.03	0.01	7.06	0.03	0.23	8.53	0.28	0.4	82.95	19.47	0	3.43	41.14	73.09	0.28	6.89	1.12	0.05	0.11	0.26	0	0.01	0.03	0.4	0.15	0.03	2.58	1.93	0.01	0.01	1.6	0	0		0.22	38.7	-0.72	77.75	94.18	469.7	540.69	652.37	733.09	513.93	589.77	606.6	572.97
47.313	2	0.02	0.03	0.01	8.53	0.03	0.23	10.53	0.27	0.42	78.94	24.59	0	5.45	42.28	76.57	0.27	8.01	1.04	0.05	0.11	0.21	0	0.01	0.03	0.42	0.14	0.02	2.82	1.8	0.01	0.02	1.53	0	0		-1.55	36.27	1.89	77.57	98.06	468.27	540.53	649.16	729.98	511.74	587.9	608.87	574.42
47.347	2	0.02	0.03	0.01	8.25	0.03	0.22	9.98	0.27	0.51	80.03	25.58	0	6.25	41.06	77.18	0.27	7.46	1.04	0.05	0.18	0.28	0	0.01	0.02	0.51	0.1	0.02	2.86	1.52	0.01	0.02	1.35	0	0		-3.03	35.54	2.2	77.56	96	466.29	540.13	646.87	729.53	510.76	586.14	606	574.17
47.38	2	0.02	0.02	0.01	10.53	0.03	0.21	13	0.3	0.36	74.01	34.05	0	15.37	42.31	81.64	0.3	9.04	1.07	0.04	0.22	0.35	0	0.01	0.04	0.36	0.09	0.01	3.46	1.38	0.01	0.03	1.22	0	0		-5.48	30.53	2.25	78	96.12	466.99	542.69	641.94	725.74	508.34	586.57	603.84	575.65
47.413	2	0.02	0.02	0.01	13.87	0.03	0.22	17.81	0.3	0.36	64.38	43.93	0	20.44	44.45	86.75	0.3	10.68	0.93	0.04	0.21	0.38	0	0.01	0.04	0.36	0.07	0.01	3.54	1.42	0.01	0.05	1.08	0	0		-7.08	28.79	-0.74	78.35	96.64	469.78	544.74	637.82	720.49	504.96	587.39	600.74	574.52
47.447	2	0.02	0.02	0.01	10.78	0.03	0.22	13.42	0.29	0.29	73.17	33.17	0	11.5	42.85	81.88	0.29	9.24	0.82	0.05	0.21	0.45	0	0.02	0.04	0.24	0.05	0.01	2.74	1.28	0.01	0.04	1.01	0	0		-6.74	32.2	0.41	78.71	93.67	473.55	549.36	632.25	714.17	506.59	590.32	599.4	577.67
47.48	2	0.02	0.03	0.01	6.84	0.03	0.25	7.96	0.27	0.27	84.08	18.13	0	13.71	41.93	72.42	0.27	5.7	0.72	0.07	0.19	0.36	0	0.02	0.05	0.21	0.04	0.01	2.16	1.21	0.01	0.12	0.98	0	0		-5.97	31.2	1.28	79.84	90.18	476.51	551.23	630.32	709.55	509.77	593.27	598.6	577.76
47.514	2	0.03	0.04	0.01	3.29	0.03	0.22	3.29	0.28	0.28	93.41	7.22	0	22.67	34.65	60.03	0.28	3.17	0.56	0.1	0.21	0.19	0	0.03	0.06	0.17	0.03	0.01	1.52	1.05	0.01	0.03	0.9	0	0		-7.88	28.14	2.85	80.91	86.21	480.83	553.57	629.82	708.05	514.32	591.15	599.99	581.51
47.547	2	0.04	0.06	0.01	1.63	0.03	0.25	1.4	0.26	0.26	96.73	1.98	0	18.4	31.37	43.72	0.26	1.82	0.61	0.13	0.2	0.16	0	0.05	0.09	0.11	0.04	0.01	1.03	1	0.01	0.01	0.94	0	0		-4.75	29.45	2.94	81.58	90.11	483.25	553.69	630.51	705.64	514.19	592.64	603.64	581.79
47.58	2	0.05	0.08	0.01	1	0.03	0.31	0.77	0.25	0.25	97.99	0.76	0	31.22	31.01	30.25	0.25	1.16	0.56	0.14	0.18	0.13	0	0.06	0.15	0.08	0.03	0.01	0.76	0.95	0.01	0.02	0.94	0	0		-2.96	25.95	4.05	82.59	88.2	486.98	555.5	632.62	706.17	518.67	594.09	606.33	584.38
47.614	2	0.05	0.1	0.01	0.91	0.03	0.41	0.68	0.24	0.24	98.18	0.99	0	58.66	34.96	24.09	0.24	0.64	0.7	0.23	0.16	0.15	0	0.1	0.24	0.06	0.03	0.03	0.57	0.86	0.01	0.02	0.93	0	0		-6.64	20.25	4.15	82.27	91.24	488.08	552.54	637.85	707.08	520.24	591.38	610.97	581.79
47.647	2	0.05	0.11	0.01	0.83	0.03	0.5	0.61	0.31	0.25	98.33	1.18	0	27.87	37.54	19.03	0.25	0.49	0.84	0.2	0.09	0.14	0	0.13	0.31	0.05	0.04	0.06	0.51	0.87	0.01	0.02	0.96	0	0		0.23	26.75	6.22	82.83	90.76	491.24	552.16	638.8	704.45	524.32	591.34	614.77	583.88
47.68	2	0.06	0.13	0.01	0.62	0.03	0.45	0.42	0.31	0.24	98.77	0.87	0	35.34	33.33	14.26	0.24	0.33	0.82	0.19	0.07	0.13	0	0.15	0.31	0.03	0.05	0.07	0.38	0.8	0.01	0.06	0.9	0	0		-1.8	25.02	5.96	83.15	92.08	493.63	552.13	639.9	703.98	525.05	588.43	617.06	584.75
47.714	2	0.06	0.12	0.01	0.6	0.03	0.41	0.4	0.32	0.25	98.81	0.76	0	16.83	31.45	15.28	0.25	0.28	0.83	0.15	0.06	0.14	0	0.29	0.32	0.02	0.05	0.08	0.25	0.68	0.01	0.02	0.84	0	0		3.23	29.99	11.57	83.21	83.67	497.1	551.66	643.39	701.75	536.86	589.98	620.48	586.91
47.747	2	0.06	0.12	0.02	0.52	0.03	0.33	0.34	0.37	0.27	98.96	0.55	0	8.01	26.82	15.68	0.27	0.31	0.73	0.16	0.05	0.19	0	0.35	0.37	0.02	0.06	0.07	0.25	0.73	0.01	0.03	0.86	0	0		10.48	34.2	12.22	83.21	82.11	499.31	550.5	644.89	699.38	540.39	592.15	622.29	586.24
47.781	2	0.06	0.1	0.02	0.68	0.03	0.3	0.47	0.77	0.29	98.64	0.57	0	3.64	26.94	23.49	0.29	0.37	0.66	0.12	0.07	0.69	0	0.77	0.44	0.01	0.06	0.05	0.16	0.62	0.01	0.02	0.76	0	0		4.04	38.38	14.09	82.22	82.66	497.09	545.92	644.45	695.7	540.96	583.79	623.61	585.28
47.814	2	0.06	0.1	0.02	0.62	0.03	0.25	0.42	1.24	0.3	98.75	0.52	0	7.01	22.6	25.25	0.3	0.42	0.69	0.1	0.09	1.1	0	1.24	0.39	0.01	0.06	0.07	0.1	0.58	0.01	0.01	0.75	0	0		0.25	34.93	9.9	82.89	83.84	501.91	546.74	640.74	689.82	537.08	580.37	620.91	581.59
47.847	2	0.07	0.1	0.02	0.51	0.03	0.21	0.33	1.43	0.31	98.99	0.46	0	1.72	18.27	23.39	0.31	0.31	0.67	0.07	0.1	2.25	0	1.43	0.37	0.01	0.06	0.09	0.11	0.62	0.01	0.04	0.77	0	0		-2.9	42.24	9.39	82.5	73.72	500.92	549.18	632.55	685.92	537.12	579.28	610.8	581.53
47.881	2	0.08	0.12	0.02	0.35	0.03	0.2	0.21	2.58	0.32	99.29	0.33	0	1.87	13.76	17.24	0.32	0.35	0.69	0.05	0.12	4.17	0	2.58	0.43	0	0.06	0.21	0.05	0.66	0.01	0.03	0.88	0	0		-1.13	41.8	6.3	83.04	69.47	502.12	552.83	623.6	679.54	532.65	582.34	602.08	580.2
47.914
47.947
47.981
48.014
48.047
48.081
48.114
48.148
48.181
48.214
48.248
48.281
48.314
48.348
48.381
48.414
48.448
48.481
48.515
48.548
48.581
48.615
48.648
48.681
48.715
48.748
48.782
48.815
48.848
48.882
48.915
48.948
48.982
49.015
49.048
49.082
49.115
49.149
49.182
49.215
49.249
49.282
49.315
49.349
49.382
49.415
49.449
49.482
49.516
49.549
49.582
49.616	3	0.04	0.02	0.03	8.51	0.04	0.05	20.9	0.56	0.56	58.2	61.05	0	93.8	12.88	96.27	0.03	16.71	6.09	0.16	1.66	3.87	0	0.56	0.11	0.09	0.02	0.04	2.66	22.2	0.03	0	1.23	0	0		-24.79	8.41	-3.69	77.79	172.61	613.54	539.66	803.41	729.53	616.34	594.56	788.29	579.52
49.649	3	0.03	0.02	0.02	5.33	0.04	0.05	17.65	0.48	0.48	64.69	52.87	0	97.68	13.85	93.35	0.03	6.89	6.44	0.45	1.03	1.28	0	0.48	0.3	0.16	0.04	0.3	1.41	28.95	0.04	0.01	2.17	0	0		-12.06	3.29	2.09	79.1	166.13	592.65	548.88	779.91	737.62	604.6	593.82	770.72	591.42
49.682	3	0.03	0.02	0.02	4.42	0.04	0.06	10.74	0.46	0.55	78.53	44.69	0	98.55	14.97	89.86	0.03	4.06	5.84	0.45	0.91	0.76	0	0.29	0.44	0.55	0.05	0.46	0.82	20.28	0.03	0.01	1.99	0.62	0		-17.77	0.89	2.24	77.23	171.51	589.48	540.53	789.2	740.61	605.18	588.23	776.62	583.15
49.716	3	0.03	0.02	0.02	4.25	0.05	0.05	11.9	0.61	0.44	76.2	42.44	0	96.17	14.29	88.56	0.03	5.25	5.72	0.47	0.81	0.85	0	0.1	0.44	0.44	0.06	0.61	0.98	23.85	0.03	0	2.8	0.36	0		-17.62	5.88	-0.31	76.26	177.51	588.62	537.06	795.94	747.49	601.87	586.22	779.22	578.51
49.749	3	0.03	0.02	0.02	3.86	0.05	0.05	11.13	1.4	0.63	77.73	40.81	0	97.62	12.8	87.31	0.03	5.61	5.56	0.44	0.59	0.54	0	0.08	0.64	0.63	0.09	1.4	0.75	24.43	0.06	0.05	3.53	0	0		-13.5	3.42	1.64	76.37	172.67	584.03	534.41	802.23	758	607.66	585.06	780.28	580.64
49.783	3	0.03	0.02	0.02	3.34	0.05	0.06	6.52	0.82	0.79	86.95	28.99	0	98.14	16.07	81.36	0.04	4.71	6.1	0.5	0.45	0.66	0	0.07	0.8	0.79	0.14	0.82	0.64	13.96	0.06	0.39	4.26	0	0		-5	2.17	1.75	76.92	171.99	581.76	530.89	819.46	780.24	615.57	585.8	787.54	583.26
49.816	3	0.03	0.02	0.02	2.73	0.06	0.07	4.57	0.93	0.65	90.87	21.26	0	97.19	17.1	76.11	0.04	3.73	5.73	0.51	0.38	0.43	0	0.05	0.88	0.65	0.19	0.93	0.63	10.11	0.06	0.3	5.16	0	0		-3.51	-4.28	0.81	77.12	172.44	591.54	531.51	831.88	784.39	625.08	589.12	797.41	583.02
49.849	3	0.03	0.02	0.02	2.18	0.08	0.07	3.44	0.91	0.55	93.12	15.68	0.76	98.01	16.78	71.49	0.04	3.77	7.21	0.46	0.32	0.26	0	0.05	0.91	0.55	0.26	0.63	0.63	7.94	0.07	0.15	7.26	0	0		-9.65	-2.5	0.6	75.73	174.88	607.57	535.64	851.05	789.05	641.3	594.27	815.92	584.77
49.883	3	0.03	0.02	0.01	1.42	0.1	0.09	2.08	0.93	0.45	95.83	6.22	2.04	96.08	18.47	58.64	0.05	2.89	7.9	0.41	0.24	0.13	0	0.03	0.93	0.45	0.72	0.5	0.73	7.62	0.08	0.08	8.48	0	0		-10.15	-6.01	-0.07	75.13	169.91	624.85	539.35	869.5	795.43	660.7	597.23	830.35	587.86
49.916	3	0.04	0.03	0.01	0.93	0.11	0.1	1.29	0.67	0.32	97.42	2.68	3.53	94.22	17.29	47.73	0.07	3.31	6.45	0.27	0.19	0.11	0	0.02	0.67	0.32	1.54	0.36	0.88	7.58	0.09	0.02	10.14	0	0		-8.66	-8.04	-0.28	75.09	173.67	636.63	540.9	880.27	796.13	669.71	599.14	843.12	589.84
49.949	3	0.04	0.03	0.01	0.68	0.12	0.12	0.87	0.48	0.23	98.26	1.13	3.98	94.12	19.36	36.21	0.07	3.86	5.74	0.17	0.17	0.11	0	0.01	0.48	0.23	2.52	0.21	1.14	6.86	0.1	0.01	11.17	0	0		-9.76	-8.13	-0.6	74.87	170.25	647.58	541.74	889.56	795.52	681.15	598.88	851.15	589.72
49.983	3	0.04	0.04	0.01	0.49	0.13	0.17	0.58	0.51	0.17	98.85	0.51	4.63	96.23	23.43	24.53	0.08	2.9	4.6	0.11	0.14	0.13	0	0.01	0.51	0.17	3.91	0.24	1.3	5.55	0.11	0.03	13.07	0	0		-10.15	-5.81	-0.27	74.93	171.93	653.36	544.87	892.36	794.81	685.05	601.06	856.79	592.82
50.016	3	0.04	0.04	0.01	0.43	0.16	0.23	0.49	0.44	0.12	99.02	0.67	4.99	96.1	28.78	16.72	0.08	2.35	4.34	0.1	0.17	0.16	0	0.01	0.44	0.12	5	0.33	1.31	4.73	0.12	0.04	14.59	0	0		-11.14	-5.97	1.39	75	171.87	658.1	546.33	896.05	793.68	691.46	601.38	863.23	595.51
50.049	3	0.04	0.04	0.01	0.32	0.18	0.21	0.35	0.38	0.1	99.3	0.77	6.86	96.77	26.6	11.65	0.09	1.89	4.24	0.07	0.17	0.14	0	0.01	0.33	0.1	5.88	0.38	1.33	4.12	0.11	1.45	15.96	0	0		-3.33	-4.99	2.91	76.27	163.82	662.04	550.86	893.72	795.14	698.18	602.26	861.99	604.03
50.083	3	0.04	0.05	0.01	0.3	0.18	0.26	0.32	0.31	0.11	99.36	0.78	6.27	95.14	29.16	7.42	0.11	1.46	3.81	0.06	0.13	0.08	0	0.01	0.22	0.1	5.86	0.31	1.37	4.12	0.12	1.77	16.04	0	0		-7.49	-7.13	2.26	75.21	165.15	667.15	553.08	900.28	797.2	702.5	605.78	867.64	603.77
50.116	3	0.05	0.05	0.01	0.28	0.16	0.28	0.3	0.15	0.11	99.39	0.79	4.99	95.17	30.65	5.36	0.11	0.89	2.76	0.05	0.11	0.04	0	0.01	0.15	0.09	3.64	0.15	1.61	3.99	0.13	3.19	15.5	0	0		-12.94	-7.1	3.56	73.23	163.77	670.97	561.66	900.16	798.5	706.68	612.33	870.45	611.01
50.15	3	0.04	0.04	0.01	0.25	0.21	0.28	0.29	0.18	0.15	99.43	1.12	7.45	86.05	32.41	3.71	0.15	0.47	1.6	0.05	0.1	0.03	0	0	0.13	0.08	2	0.07	1.7	2.9	0.18	12.01	18.63	0	0		-10.81	-12.9	4.58	72.43	162.71	677.71	573.85	899.11	801.42	711.27	623.7	873.98	623.44
50.183	3	0.04	0.04	0.01	0.24	0.22	0.3	0.27	0.22	0.18	99.41	1.2	7.71	87.63	33.3	2.27	0.18	0.27	1.52	0.04	0.12	0.02	0	0	0.1	0.07	1.13	0.06	2.29	2.63	0.22	5.2	19.1	0	0		-16.27	-12.21	5.09	69.94	162.11	689.25	595.16	895.44	804.56	716.21	637.3	878.21	643.31
50.216	3	0.05	0.06	0.01	0.19	0.15	0.22	0.18	0.2	0.18	99.56	0.73	5.75	94.42	23.94	1.44	0.18	0.16	0.91	0.04	0.21	0.03	0	0	0.07	0.07	0.7	0.05	2.35	2.63	0.2	2.36	15.65	0	0		-25.41	-7.86	5.29	67.28	159.62	701.04	614.68	891.36	804.99	721.48	653.64	881.04	658.05
50.25	3	0.06	0.06	0.01	0.14	0.14	0.16	0.12	0.24	0.24	99.68	0.68	6.71	94.24	16.1	1.1	0.24	0.12	0.83	0.05	0.39	0.05	0	0	0.05	0.06	0.36	0.05	2.61	1.79	0.2	4.86	15.12	0	0		-34.99	-8.03	9.36	64.04	157.59	703.4	625.34	889.23	811.17	727.6	664.98	885.11	669.64
50.283	3	0.07	0.08	0.01	0.13	0.1	0.13	0.09	0.27	0.27	99.73	0.46	4.94	84.56	10.23	0.55	0.27	0.08	0.63	0.05	0.5	0.12	0	0	0.03	0.07	0.18	0.01	2.33	1.98	0.18	2.72	12.4	0	0		-19.81	-13.5	3.48	66.25	143.57	716.67	655.59	877.5	816.49	727.82	688.2	871.29	693.56
50.316
50.35
50.383
50.416
50.45
50.483
50.517
50.55
50.583
50.617
50.65
50.683
50.717
50.75
50.784
50.817
50.85
50.884
50.917
50.95
50.984
51.017
51.05
51.084
51.117	3	0.02	0.01	0.01	46.68	0.06	0.32	65.55	0.22	0.77	9.45	71.08	0	94.83	63.2	99.95	0.01	31.49	0.81	0	0.34	0.26	0	0.01	0.09	0.77	0.02	0.22	4.57	0.8	0.03	0.01	7.51	0.06	0		-21.53	-7.45	5.66	73.68	165.51	718	547.52	930.62	760.15	747.29	594.47	912.8	594.18
51.151	3	0.05	0.01	0.01	52.35	0.06	0.18	70.69	0.12	0.27	4.31	65.96	0	96.18	49.76	99.89	0.01	49.85	0.84	0.01	0.3	0.16	0	0.01	0.08	0.27	0.02	0.12	1.68	1.64	0.03	0	7.52	0	0		-16.05	-5.87	3.44	74.44	160.57	712.08	543.55	930.49	767.47	743.81	591.84	904.37	589.84
51.184	3	0.05	0.01	0.01	61.5	0.07	0.25	79.21	0.17	0.3	0	66.64	0	97.21	57.93	99.74	0.01	53.25	1.33	0.01	0.31	0.09	0	0.01	0.12	0.3	0.03	0.17	2.2	1.19	0.04	0	8.71	0	0		-13.26	-4.24	2.42	74.68	154.57	711.21	540.41	932.87	772.68	746.29	584.75	900.8	589.04
51.217	3	0.06	0.01	0.01	71.08	0.06	0.32	85.71	0.17	0.36	0	67.12	0	98.44	62.9	99.58	0.01	59.19	1.67	0.01	0.31	0.1	0	0.01	0.17	0.36	0.03	0.13	2.63	1.31	0.04	0	7.99	0	0		-13.58	-1.26	2.06	75.09	158.57	709.05	536.53	934.68	772.43	743.75	583.41	902.32	584.76
51.251	3	0.06	0.01	0.01	69.33	0.08	0.3	85.25	0.22	0.23	0	66.6	0	98.54	62.32	99.59	0.01	58.84	2.99	0.01	0.32	0.09	0	0.01	0.22	0.23	0.05	0.13	2.33	1.36	0.06	0.01	9.32	0	0		-11.19	-0.94	2.02	75.36	155.67	707.61	534.85	934.62	773.25	744.4	582.95	900.06	583.51
51.284	3	0.07	0.01	0.01	72.18	0.12	0.26	87.8	0.27	0.12	0	65.79	0	98.74	60.06	99.66	0.01	66.48	5.52	0.01	0.35	0.09	0	0.01	0.27	0.12	0.06	0.21	1.81	1.16	0.08	0	11.83	0	0		-13.13	-0.2	0.82	75.26	153.04	705	532.71	933.37	772.55	742.36	579.91	895.4	581.07
51.317	3	0.06	0.01	0.01	67.65	0.19	0.25	86.42	0.3	0.1	0	65.18	0	97.73	60.42	99.66	0.01	63.07	8.17	0.02	0.42	0.14	0	0.01	0.3	0.1	0.06	0.21	1.47	1.25	0.09	0	14.34	0	0		-12.44	-3.2	-0.14	75.46	154.48	701.4	529.12	929.86	769.08	736.88	578.18	891.34	576.25
51.351	3	0.06	0.01	0.01	69.68	0.25	0.26	88	0.31	0.07	0	65	1.52	98.57	61.71	99.79	0.01	64.95	11.67	0.03	0.46	0.17	0	0.01	0.31	0.07	0.05	0.31	1.25	1.37	0.09	0.01	15.03	0	0		-9.98	-0.83	-1.5	75.85	154.57	697.62	525.2	926.54	765.11	731.72	575.84	886.27	573.77
51.384	3	0.07	0.01	0.01	76.67	0.25	0.31	91.6	0.37	0.05	0	64.9	0.77	98.43	64.74	99.8	0.01	71.02	12.69	0.04	0.53	0.16	0	0.01	0.37	0.05	0.05	0.28	1.18	1.78	0.1	0	14.55	0	0		-6.05	1.32	-1.78	76.47	154.12	692.07	524.06	920.11	764.93	725.71	576.8	879.74	571.66
51.417	3	0.06	0.01	0.01	76.35	0.29	0.35	91.81	0.42	0.03	0	64.61	1.35	98.72	67.19	99.8	0.01	68.81	14.79	0.08	0.58	0.19	0	0.01	0.42	0.03	0.07	0.21	1.03	2.2	0.09	0	14.76	0	0		-4.58	0.26	-3.06	76.97	157.96	685.66	522.99	913.37	763.35	715.67	578.85	873.32	568.79
51.451	3	0.07	0.01	0.01	78	0.27	0.37	92.34	0.52	0.03	0	64.51	0.67	97.63	67.29	99.85	0.01	70.3	15.66	0.13	0.61	0.17	0	0.01	0.52	0.03	0.08	0.24	0.92	2.31	0.09	0	13.83	0	0		-0.2	3.41	-3.47	78.42	157.37	679.64	523.06	903.79	760.81	707.85	580.38	864.74	568.19
51.484	3	0.08	0.01	0.01	77.95	0.24	0.34	91.92	0.51	0.03	0	64.52	0	97.39	64.44	99.9	0.01	71.45	15.81	0.23	0.59	0.16	0	0.01	0.51	0.03	0.07	0.26	0.88	2.57	0.08	0	12.46	0	0		4.06	3.9	-2.21	79.78	157.35	668.31	522.84	890.98	760.08	697.31	580.99	854.2	568.98
51.518	3	0.11	0.01	0.01	83.75	0.19	0.35	94.25	0.44	0.02	0	64.6	0	94.57	65.07	99.92	0.01	79.34	14.09	0.31	0.45	0.12	0	0.01	0.44	0.02	0.05	0.39	0.9	2.81	0.07	0	11.33	0	0		1.57	7.72	-2.22	79.41	155.43	661.89	523	881.76	756.87	690.45	577.87	845.64	569.37
51.551	3	0.08	0.01	0.01	81.23	0.14	0.39	92.97	0.45	0.02	0	64.46	0	95.92	66.74	99.92	0.01	72.56	11.87	0.37	0.53	0.15	0	0.01	0.45	0.02	0.04	0.43	0.82	2.74	0.07	0	10.04	0	0		-1.94	6.21	-3.41	78.72	154.25	651.15	522.31	869.81	753.59	678.37	577.65	832.18	565.95
51.584	3	0.11	0.01	0.01	85.62	0.13	0.4	94.79	0.41	0.02	0	64.44	0	97.25	66.42	99.95	0.01	80.02	11.89	0.37	0.44	0.17	0	0.01	0.41	0.02	0.03	0.27	0.78	3.21	0.06	0	9.14	0	0		-4.59	4.16	-0.95	77.97	163.42	638.02	517.4	859.48	750.23	664.62	569.67	827.98	564.85
51.618	3	0.12	0.01	0.01	87.15	0.12	0.41	95.5	0.32	0.01	0	64.33	0	97.32	66.97	99.95	0.01	82.59	11.43	0.34	0.48	0.16	0	0.01	0.32	0.01	0.02	0.14	0.73	3.84	0.05	0	8.8	0	0		-3.07	4.04	-1.38	78.1	165.86	622.83	512.75	848.97	750.41	649.96	566.57	815.76	562.13
51.651	3	0.14	0.01	0.01	88.06	0.12	0.41	95.88	0.34	0.01	0	64.29	0	97.39	66.63	99.94	0.01	84.68	12.31	0.29	0.53	0.2	0	0.01	0.34	0.01	0.01	0.14	0.71	4.29	0.05	0	8.42	0	0		-4	3.9	-2.7	77.81	161.25	612.75	509.37	842.28	750.61	642.35	564.51	803.47	558.14
51.684	3	0.15	0.01	0.01	89.52	0.12	0.45	96.51	0.35	0.01	0	64.23	0	95.41	67.99	99.93	0.01	86.65	13.8	0.2	0.46	0.14	0	0.01	0.35	0.01	0.01	0.12	0.68	5.1	0.04	0	7.75	0	0		-1.64	6.83	-4.53	78.44	162.95	597.56	503.12	829.59	746.6	625.36	561.99	787.97	551.46
51.718	3	0.16	0.01	0.01	89.4	0.12	0.41	96.68	0.36	0.01	0	63.88	0	97.83	65.78	99.92	0.01	88.19	13.74	0.18	0.46	0.13	0	0.01	0.36	0.01	0.01	0.24	0.51	7.05	0.04	0	7.64	0	0		1.36	2.95	-2.09	79.23	163.19	592.66	505.72	821.01	748.37	621.53	563.93	784.34	552.82
51.751	3	0.18	0.01	0.01	89.13	0.12	0.38	96.45	0.77	0.02	0	64.31	0	96.4	63.46	99.9	0.01	88.89	14.36	0.15	0.37	0.11	0	0.02	0.37	0.01	0.01	0.77	0.48	7	0.04	0	7	0	0		3.65	5.56	-1.62	80.08	164.59	585.75	506.69	812.13	747.13	613.54	565.29	777.77	554.43
51.785	3	0.17	0.01	0.01	87.21	0.11	0.37	95.89	2.16	0.02	0	66.78	0	96.23	61.28	99.86	0.01	84.94	16.04	0.14	0.28	0.13	0	0.02	0.43	0.01	0.01	2.16	0.41	9.5	0.03	0	5.6	0	0		2.81	5.8	-1.8	79.96	162.94	581.92	507.43	807.96	747.48	610.19	565.74	772.75	554.59
51.818	3	0.18	0.01	0.01	87.62	0.09	0.36	95.95	1.51	0.02	0	65.6	0	96.51	60.58	99.85	0.01	85.83	13.98	0.15	0.27	0.18	0	0.02	0.37	0.01	0.01	1.51	0.38	9.72	0.02	0	4.82	0	0		0.25	5.41	-3.07	79.37	167.54	578.65	507.69	805.18	746.75	603.3	567.98	770.1	552.28
51.851	3	0.13	0.01	0.01	81.8	0.09	0.33	93.44	1.18	0.02	0	64.76	0	94.72	58.84	99.73	0.01	76.1	13.36	0.15	0.24	0.25	0	0.02	0.34	0.01	0.01	1.18	0.38	9.1	0.02	0	4.93	0	0		0.9	7.57	-3.57	79.46	168.18	572.46	504.1	799.78	743.87	596.45	563.78	764.08	550.26
51.885	3	0.1	0.01	0.01	74.83	0.08	0.29	90.04	0.69	0.03	0	63.64	0	96.19	56.04	99.61	0.01	67.73	12.25	0.17	0.22	0.46	0	0.03	0.34	0.01	0.01	0.69	0.36	9.45	0.02	0	4.36	0	0		-2.9	5.86	-2.3	78.73	165.68	570.67	501.44	797.91	740.77	597.55	559.5	762.71	546.45
51.918	3	0.08	0.01	0.01	65.72	0.07	0.25	84.67	0.4	0.03	0	62.95	0	96.72	52.51	99.53	0.01	59.49	11.23	0.16	0.19	0.53	0	0.03	0.23	0.01	0.01	0.4	0.36	9.48	0.02	0	4.04	0	0		-2.13	5.08	-1.22	78.75	164.39	567.22	499.15	799.16	743.79	598.42	557.69	762.41	546.22
51.951	3	0.06	0.01	0.01	52.79	0.07	0.21	74.92	0.3	0.03	0.08	62.72	0	95.93	48.54	99.44	0.01	49.44	10.84	0.16	0.2	0.56	0	0.03	0.17	0.01	0.02	0.3	0.37	8.85	0.02	0.01	4.1	0	0		-1.8	6.19	-2.02	78.86	167.41	566.64	499.62	796.97	742.6	594.5	558.31	761.45	545.96
51.985	3	0.04	0.01	0.01	41.58	0.06	0.19	64.84	0.2	0.03	10.16	62.84	0	96.25	46.93	99.49	0.02	39.48	9.04	0.14	0.18	0.52	0	0.03	0.11	0.01	0.02	0.2	0.38	8.78	0.02	0.01	4.15	0	0		-2.89	5.78	-1.91	78.65	166.59	566.12	500.48	794.98	741.88	593.75	557.78	759.97	546.7
52.018	3	0.03	0.01	0.01	32.37	0.06	0.2	54.21	0.17	0.03	20.79	62.99	0	95.99	48.09	99.56	0.02	28.6	7.55	0.12	0.16	0.39	0	0.03	0.08	0.01	0.02	0.17	0.39	7.79	0.02	0.01	4.26	0	0		-2.57	6.12	-0.8	78.83	164.99	565.68	501.46	793.07	740.93	594.78	557.9	759.51	548.56
52.051	3	0.02	0.01	0.01	28.71	0.06	0.21	50.04	0.11	0.03	24.96	63.09	0	95.19	49.71	99.65	0.02	22.94	6.2	0.11	0.16	0.38	0	0.03	0.06	0.01	0.02	0.11	0.35	7.73	0.02	0.01	4.33	0	0		-2.56	7.07	-0.64	78.8	163.29	564.11	501.26	792.09	741.32	594.62	557.97	757.62	548.33
52.085	3	0.02	0.01	0.01	26.11	0.05	0.2	46.41	0.13	0.03	28.59	62.99	0	95.4	48.94	99.57	0.03	20.32	5.84	0.13	0.15	0.3	0	0.03	0.06	0.01	0.01	0.13	0.38	7.73	0.01	0.05	4.28	0	0		-2.67	6.84	-0.3	78.71	164.43	562.44	499.48	794.01	742.76	594.63	557.83	758.7	546.97
52.118	3	0.02	0.01	0.01	29.04	0.05	0.22	50.58	0.11	0.03	24.42	63.09	0	93.1	50.24	99.57	0.03	22.54	5.43	0.12	0.16	0.14	0	0.03	0.06	0.01	0.01	0.11	0.44	8.21	0.01	0.01	3.87	0	0		1.53	8.99	1.46	79.33	164.41	560.98	497.13	797.55	746.31	597.92	557	762.11	548.47
52.152	3	0.02	0.01	0.01	30.1	0.05	0.24	51.37	0.15	0.04	23.63	63.03	0	95.47	52.69	99.58	0.04	21.37	4.8	0.09	0.2	0.03	0	0.03	0.06	0.01	0.01	0.15	0.39	7.68	0.02	0	3.35	0	0		3.32	6.76	1.2	79.41	170.85	561.23	494.94	805.46	752.88	598.4	557.33	769.01	548.35
52.185	3	0.02	0.01	0.01	30.29	0.04	0.27	51.19	0.18	0.03	23.81	63.3	0	97.15	54.89	99.63	0.03	19.46	4.53	0.09	0.22	0.03	0	0.03	0.08	0.01	0	0.18	0.48	7.16	0.01	0	3.09	0	0		4.77	4.35	1.69	80.09	169.56	570.29	497.35	811.37	751.99	607.08	559.35	776.43	551.02
52.218	3	0.02	0.01	0.01	28.49	0.04	0.26	49.41	0.26	0.03	25.59	63.24	0	95.71	53.86	99.62	0.03	18	4.62	0.09	0.2	0.02	0	0.02	0.11	0.01	0	0.26	0.47	7.95	0.01	0	2.9	0	0		1.41	6.47	2.57	78.88	166.73	572.97	495.18	816.52	750.82	613.61	557.36	780.09	548.32
52.252	3	0.02	0.01	0.01	27.14	0.05	0.28	47.82	0.48	0.03	27.18	62.97	0	97.36	55.1	99.46	0.03	15.35	6.11	0.11	0.19	0.03	0	0.02	0.15	0.01	0	0.48	0.45	7.99	0.01	0.01	2.82	0	0		-2.46	3.97	0.67	77.53	166.32	583	494.28	827.66	752.17	621.89	554.62	787.94	545.33
52.285	3	0.01	0.01	0.01	25.9	0.06	0.31	46.98	0.67	0.03	28.02	62.72	0	97.98	56.59	99.14	0.03	13.05	10.55	0.16	0.2	0.07	0	0.03	0.19	0.01	0	0.67	0.41	8.33	0.01	0.02	3.09	0	0		-2.76	2.6	0.91	77.43	167.41	589.97	491.67	836.43	751.12	629.49	552.6	796.63	543.06
52.318	3	0.02	0.01	0.01	27.63	0.07	0.31	49.9	0.78	0.04	25.1	63.14	0	97.98	55.91	99.25	0.04	15.57	11.93	0.15	0.16	0.09	0	0.03	0.31	0.01	0	0.78	0.47	9.17	0.02	0.01	2.97	0	0		-0.7	2.6	2.65	78.3	161.65	596.91	491.36	841.02	748.62	640.24	551.17	801.75	544.4
52.352	3	0.02	0.01	0.01	29.9	0.07	0.31	55.14	0.39	0.04	19.86	62.32	0	98.72	55.04	99.02	0.04	19.07	14.43	0.17	0.22	0.16	0	0.02	0.26	0.01	0	0.39	0.57	11.82	0.02	0.01	2.77	0	0		4.31	-0.28	-1.94	79.92	162.26	623.75	496.86	860.7	749.41	657.64	559.53	819.3	545.54
52.385	3	0.02	0.01	0.01	32.97	0.06	0.33	58.86	0.25	0.04	16.14	62.46	0	96.57	57.08	99.05	0.04	20.81	11.77	0.19	0.18	0.17	0	0.02	0.25	0.01	0	0.16	0.61	11.66	0.02	0	2.69	0	0		4.55	5.31	-0.47	80.26	165.99	627.71	497.71	863.98	748.21	661.23	559.79	826.79	547.8
52.418	3	0.02	0.01	0.01	29.64	0.05	0.26	53.96	0.25	0.04	21.04	62.32	0	89.33	52.56	98.88	0.04	20.45	6.81	0.23	0.19	0.3	0	0.03	0.25	0.01	0.01	0.12	0.71	11.92	0.01	0	2.28	0	0		14.54	11.37	0.56	83.4	162.36	633.37	502.87	866.89	750.29	669.1	571.38	830.48	553.52
52.452	3	0.03	0.01	0.01	28.15	0.04	0.19	50.41	0.24	0.03	24.59	62.75	0	96.51	46.02	98.86	0.03	23.59	6.09	0.22	0.18	0.35	0	0.03	0.24	0.01	0.01	0.09	0.96	11.92	0.02	0	1.82	0	0		4.99	5.4	0.08	80.59	163.95	636.86	503.52	870.32	750.91	670.68	564.69	834.26	553.71
52.485	3	0.04	0.01	0.01	41.08	0.04	0.22	64.42	0.19	0.04	10.58	63.86	0	96.9	49.61	99.28	0.04	34.47	4.72	0.22	0.15	0.44	0	0.03	0.19	0.01	0.01	0.09	1.14	10.89	0.02	0	1.72	0	0		2.81	4.79	-0.15	79.96	165.35	637.93	503.68	873.26	752.21	671.72	565.43	836.61	553.07
52.519	3	0.05	0.01	0.01	48.6	0.04	0.23	73.45	0.21	0.04	1.55	64.38	0	97.41	49.75	99.4	0.04	41.47	5.11	0.2	0.21	0.59	0	0.03	0.19	0.01	0.01	0.21	1.3	13.81	0.02	0	1.3	0	0		1.69	3.87	-1.44	79.64	161.23	640.41	503.86	876.38	753.21	675.17	567.24	835.57	550.82
52.552	3	0.06	0.01	0.01	54.45	0.04	0.22	78.64	0.26	0.04	0	64.62	0	97.84	48.58	99.53	0.04	48.11	5.12	0.16	0.3	0.39	0	0.03	0.2	0.02	0	0.26	1.3	15.06	0.02	0	1.15	0	0		4.87	2.94	-2.5	80.39	164.89	641.32	505.59	873.69	752.18	671.04	569.21	835.07	552.41
52.585	3	0.05	0.01	0.01	49.07	0.04	0.23	75.02	0.31	0.04	0	64.21	0	97.17	49.28	99.37	0.04	42.32	5.86	0.15	0.42	0.31	0	0.04	0.16	0.02	0	0.31	1.24	15.43	0.01	0	1.11	0	0		1.42	4.31	-2.77	79.5	159.42	642.72	508.38	870.43	750.86	672.49	566.75	831.44	554.52
52.619	3	0.05	0.01	0.01	48.51	0.04	0.23	75.38	0.35	0.04	0	64.24	0	93.38	50.06	99.55	0.04	41.06	5.87	0.1	0.52	0.18	0	0.04	0.17	0.01	0	0.35	1.07	16.19	0.01	0	1.08	0	0		0.16	8.77	-2.62	79.15	156.77	641.75	510.62	866.59	749.26	671.76	568.24	828.02	555.58
52.652	3	0.05	0.01	0.01	49.04	0.04	0.22	75.76	0.27	0.04	0	64.22	0	95.7	48.58	99.56	0.04	42.83	7.01	0.08	0.62	0.14	0	0.04	0.22	0.01	0.01	0.27	1.05	16.37	0.01	0	1.05	0	0		-0.09	6.49	-2.55	79.29	158.49	640.04	512.92	861.91	747.72	667.74	570.46	825.66	557.17
52.685	3	0.05	0.01	0.01	54.05	0.05	0.26	80.07	0.25	0.05	0	64.41	0	94.22	51.36	99.57	0.05	45.5	9.06	0.09	0.54	0.24	0	0.05	0.25	0.02	0.01	0.22	1.15	16.94	0.01	0	1.13	0	0		-0.53	8.05	-2.56	79.28	157.09	637.89	514.87	856.53	746.03	664.71	571.42	821.26	558.4
52.719	3	0.05	0.01	0.01	54.97	0.05	0.31	80.79	0.26	0.07	0	63.93	0	94.76	55.1	99.35	0.06	43.55	9.03	0.09	0.44	0.19	0	0.07	0.26	0.02	0.01	0.18	1.11	16.48	0.02	0.01	1.21	0	0		1.35	7.52	-2.81	79.8	153.17	633.83	518.77	849.69	747.66	661.06	575.43	813.62	561.82
52.752	3	0.03	0.01	0.01	43.04	0.04	0.32	71.79	0.31	0.06	3.21	62.7	0	96.63	55.76	98.83	0.06	31.51	8.6	0.09	0.39	0.2	0	0.06	0.31	0.02	0.02	0.2	0.96	16.32	0.02	0.01	1.25	0	0		-3.08	5.21	-2.06	78.83	155.77	621.63	520.51	837.1	747.14	648.11	575.97	803.33	562.96
52.786	3	0.03	0.02	0.01	39.34	0.04	0.33	67.27	0.29	0.06	7.73	63.09	0	95.15	56.78	98.71	0.06	26.54	6.43	0.09	0.28	0.14	0	0.06	0.29	0.02	0.02	0.2	1.29	15.25	0.01	0.01	1.02	0	0		-1.24	7.12	-2.59	79.21	157.53	611.54	513.42	827.7	742.14	636.77	568.24	793.89	556.93
52.819	3	0.02	0.02	0.01	35.83	0.04	0.3	63.35	0.21	0.06	11.65	63.01	0	97.5	54.95	98.58	0.05	24.39	6.68	0.09	0.24	0.16	0	0.06	0.21	0.02	0.01	0.18	1.38	15.21	0.01	0.01	1.05	0	0		0.13	3.68	-1.12	79.84	152.56	600.41	508.15	813.57	734.37	628.31	560.75	780.68	553.17
52.852	3	0.02	0.02	0.01	29.72	0.04	0.26	55.75	0.2	0.06	19.25	62.28	0	97.35	50.82	98.26	0.05	21.34	8.62	0.13	0.28	0.31	0	0.06	0.17	0.02	0.01	0.2	1.32	15.13	0.01	0.01	1.21	0	0		-2.86	3.98	-2.33	79.18	158.4	597.48	508.57	810.52	732.72	620.98	563.17	778.91	550.94
52.886	3	0.02	0.02	0.01	22.97	0.05	0.23	44.26	0.23	0.1	30.74	61.29	0	95.34	47.9	97.91	0.05	15.32	9.27	0.18	0.25	0.41	0	0.1	0.2	0.02	0.01	0.23	1.15	13.34	0.01	0.01	1.11	0	0		0.45	6.9	-2.34	80	159.39	591.26	509.46	802.95	732.64	613.62	564.93	772.52	552.35
52.919	3	0.02	0.02	0.01	17.02	0.04	0.18	35.56	0.22	0.1	39.44	60.51	0	96	42.94	97.49	0.05	10.44	8.75	0.26	0.21	0.39	0	0.1	0.17	0.03	0.01	0.22	1.15	14.86	0.01	0	1.11	0	0		1.36	6.11	-3.05	80.55	158.96	584.57	509.62	795.19	731.91	605.74	565.08	764.2	552.54
52.952	3	0.02	0.02	0.01	14.99	0.04	0.16	33.17	0.24	0.11	41.83	60.42	0	96.67	39.6	97.38	0.05	9.46	7.46	0.28	0.21	0.45	0	0.11	0.16	0.03	0.01	0.24	1.22	16.74	0.01	0	1.06	0	0		-1.95	5.15	-0.92	80.12	153.68	578.24	514.27	786.67	733.09	603.56	567.59	756.87	556.99
52.986	3	0.02	0.02	0.01	13.35	0.03	0.14	34.37	0.17	0.12	40.63	61.09	0	96.99	37.5	98.07	0.05	7.36	4.47	0.4	0.15	0.3	0	0.12	0.15	0.04	0.01	0.17	0.88	21.55	0.01	0	1.01	0	0		-6.31	4.64	-0.95	79.15	157.69	573.65	515.56	782.74	733.81	597.16	567.61	754.54	557.75
53.019	3	0.02	0.02	0.01	11.62	0.03	0.11	31.12	0.14	0.12	43.88	61.33	0	96.58	32.65	98.19	0.05	7.27	3.51	0.39	0.16	0.26	0	0.12	0.12	0.05	0	0.14	0.89	22.82	0.01	0	0.93	0	0		-2.38	5.3	-1.27	79.93	160.48	569.72	514.63	780.81	735.28	592.5	569.79	752.5	557.29
53.052	3	0.02	0.02	0.02	9.6	0.03	0.09	26.78	0.11	0.1	48.22	61.15	0	96.85	27.46	98.19	0.04	6.3	3.21	0.38	0.13	0.18	0	0.1	0.08	0.05	0	0.11	0.79	23.91	0.01	0	0.94	0	0		-3.87	4.87	-1.08	79.39	167.76	566.36	509.29	784.56	736.24	589.21	566.74	756.4	552.86
53.086	3	0.02	0.02	0.02	8.6	0.03	0.08	23.58	0.12	0.1	52.83	59.97	0	96.84	25.88	97.59	0.03	5.22	3.78	0.37	0.13	0.2	0	0.1	0.09	0.05	0	0.12	0.78	23.1	0.01	0.01	1.08	0	0		-1.61	4.89	-1.7	79.54	163.27	564.86	508.47	784.15	738.87	589.75	565.33	752.53	552.7
53.119	3	0.02	0.02	0.02	9.73	0.04	0.09	25.51	0.12	0.09	49.49	60.35	0	96.23	28.09	97.79	0.03	6.78	6.33	0.34	0.16	0.29	0	0.09	0.09	0.05	0	0.12	0.77	21.63	0.01	0.01	1.26	0	0		-4.34	5.8	-1.74	78.25	164.37	559.42	502.15	789.34	743.91	589.01	560.17	752.9	547.56
53.153	3	0.02	0.02	0.02	9.98	0.06	0.1	26.07	0.12	0.09	48.93	59.49	0	98.01	28.16	97.31	0.03	8.13	12.76	0.35	0.21	0.72	0	0.09	0.08	0.05	0	0.12	0.81	21.39	0.01	0.02	1.61	0	0		-3.37	2.52	-1.37	78.55	160.15	557.97	500.78	786.71	742.28	589.5	557.69	749.28	546.86
53.186	3	0.02	0.01	0.01	10.77	0.06	0.1	27.6	0.09	0.07	47.4	59.74	0	94.32	28.7	97.52	0.03	9.89	12.26	0.36	0.21	0.52	0	0.07	0.07	0.05	0.01	0.09	0.73	20.74	0.01	0.01	1.87	0	0		0.59	7.95	0.81	78.93	168.13	554.1	494.67	792.01	744.35	589.06	556.3	756.8	544.83
53.219	3	0.02	0.01	0.01	10.64	0.06	0.1	27.7	0.07	0.06	47.3	59.22	0	97.32	30.43	97.24	0.03	8.5	12.64	0.43	0.22	0.44	0	0.06	0.07	0.05	0.01	0.05	0.74	20.81	0.01	0.04	2.07	0	0		6.36	4.04	0.68	80.45	165.68	557.53	494.9	795.23	746.66	593.34	558.02	758.63	546.51
53.253	3	0.02	0.01	0.01	10.38	0.05	0.11	27.1	0.06	0.06	47.9	58.11	0	96.6	31.96	96.68	0.04	7.11	8.75	0.4	0.2	0.33	0	0.06	0.06	0.06	0.01	0.03	0.73	20.5	0.01	0.01	2.22	0	0		7.29	5.26	0.95	80.78	167.45	565.61	495.66	804.7	748.56	601.63	559.91	768.65	547.87
53.286	3	0.02	0.01	0.01	11.09	0.04	0.11	28.42	0.07	0.06	46.58	57.83	0	97.54	33.57	96.55	0.04	7.72	5.98	0.39	0.18	0.24	0	0.06	0.07	0.05	0.01	0.04	0.72	19.99	0.01	0	2.21	0	0		10.25	3.6	1.46	82.16	164.67	578.43	499.45	817.03	752.42	616.21	564.87	780.41	552.38
53.319	3	0.02	0.01	0.01	12.17	0.04	0.13	33.25	0.1	0.06	41.75	57.72	0	96.71	36.88	96.53	0.04	7.72	5.27	0.43	0.21	0.26	0	0.06	0.1	0.06	0.01	0.06	0.68	22.14	0.01	0.03	2.31	0	0		4.79	5.1	0.14	80.22	164.25	590.99	502.04	827.75	751.92	626.52	566.12	790.13	551.58
53.353	3	0.02	0.01	0.01	12.44	0.04	0.13	33.08	0.1	0.05	41.92	56.51	0	97.85	36.37	96.08	0.05	9.31	6.11	0.49	0.25	0.21	0	0.05	0.1	0.05	0.01	0.08	0.51	21.32	0.01	0.01	2.4	0	0		6.67	2.91	-0.59	80.51	162.62	608.36	499.45	844.89	750.23	643.69	564.44	805.55	548.68
53.386	3	0.02	0.01	0.01	9.88	0.06	0.13	26.58	0.11	0.05	48.42	53.08	0	96.69	34.22	94.39	0.05	6.36	10.78	0.58	0.24	0.15	0	0.05	0.11	0.04	0.02	0.1	0.48	20.65	0.01	0	2.77	0	0		4.88	5.13	1.82	79.69	161.13	613.79	496.75	855.44	752.21	655.31	560.2	816.05	549.04
53.419	3	0.02	0.01	0.01	10.66	0.08	0.15	28.7	0.17	0.05	46.3	52.19	0	96.97	37.45	93.91	0.05	6.52	14.26	0.47	0.26	0.1	0	0.04	0.17	0.04	0.03	0.17	0.51	20.27	0.01	0	3.19	0	0		5.93	4.68	-1.87	80	164.25	632.98	496.81	874.44	752.92	668.55	564.15	831.69	545.14
53.453	3	0.02	0.01	0.01	9.74	0.11	0.16	23.75	0.25	0.06	52.51	48.57	0	96.27	38.88	92.23	0.06	5.24	17.94	0.5	0.21	0.08	0	0.04	0.25	0.03	0.04	0.24	0.39	15.65	0.01	0	4.37	0	0		5.76	5.75	1.94	79.89	160.03	638.7	495.83	881.26	753.25	681.32	558.53	841.07	549.18
53.486	3	0.02	0.01	0.01	10.06	0.12	0.17	24.61	0.29	0.05	50.77	47.84	0	97.62	39.96	91.85	0.05	5.98	18.68	0.51	0.22	0.11	0	0.04	0.27	0.02	0.06	0.29	0.41	15.35	0.01	0.01	4.9	0	0		9.52	3.42	0.83	81.21	160.23	651.62	498.54	892.07	754.57	691.79	563.88	851.49	550.85
53.52	3	0.02	0.01	0.01	10.4	0.14	0.16	25.85	0.36	0.06	49.15	47.74	0	96.24	41.22	91.78	0.06	8.12	16.02	0.55	0.27	0.5	0	0.03	0.36	0.01	0.09	0.3	0.43	13.6	0.01	0	7.56	0	0		7.8	5.79	1.17	80.77	157.5	658.96	499.31	897.82	753.93	700.06	561.85	857.24	551.8
53.553	3	0.01	0.01	0.01	10.34	0.15	0.15	27.18	0.34	0.06	47.82	49.91	0.59	96.42	41.71	92.78	0.06	8.05	13.86	0.66	0.25	0.53	0	0.03	0.34	0.01	0.13	0.27	0.51	13.8	0.02	0	9.22	0	0		7.93	5.53	2.29	80.81	159.01	661.7	500.2	899.59	752.9	702.89	562.17	861.68	553.76
53.586	3	0.01	0.01	0.01	11.6	0.14	0.17	30.93	0.31	0.06	44.07	50.63	0	96.67	44.9	93.07	0.06	8.31	12.49	0.78	0.23	1.14	0	0.04	0.31	0.01	0.18	0.21	0.58	14.44	0.02	0.01	9.22	0	0		4.05	5.15	1.8	79.85	154.11	664.47	500.35	902.34	752.97	707.47	560.83	861.33	552.03
53.62	3	0.01	0.01	0.01	12.91	0.14	0.18	35.05	0.3	0.06	39.95	53.15	0	96.64	47.01	94.28	0.06	9.05	11.24	0.78	0.23	1.36	0	0.03	0.3	0.01	0.22	0.18	0.63	14.87	0.02	0	9.79	0	0		3.12	5.21	1.45	79.5	155.73	665.42	501.71	901.37	752.73	706.18	560	861.77	553.52
53.653	3	0.01	0.01	0.01	14.93	0.13	0.17	39.94	0.24	0.06	35.06	56.4	0	96.64	46.98	95.87	0.06	11.97	10.95	0.67	0.21	0.95	0	0.03	0.24	0.01	0.25	0.13	0.66	15.39	0.02	0	9.86	0	0		2.42	5.2	1.54	79.39	155.67	664.56	501.03	900.28	751.17	705.36	559.72	860.86	552.3
53.686	3	0.01	0.01	0.01	15.62	0.13	0.17	42.3	0.13	0.06	32.7	56.9	0	96.82	46.96	96.1	0.06	13.17	10.62	0.73	0.18	0.78	0	0.04	0.13	0.01	0.21	0.09	0.69	16.32	0.02	0	9.92	0	0		3.57	4.93	1.12	79.7	156.47	664.52	500.76	900.08	750.69	704.39	560.9	860.57	551.5
53.72	3	0.02	0.01	0.01	18.18	0.13	0.17	46.96	0.09	0.06	28.04	58.4	0	96.59	47.46	96.8	0.06	16.86	10.27	0.76	0.22	0.63	0	0.05	0.09	0.01	0.19	0.08	0.76	15.95	0.02	0	10.09	0	0		5.31	5.28	0.64	80.18	157.69	663.69	500.04	898.75	749.48	702.19	561.81	859.46	550.33
53.753	3	0.02	0.01	0.01	21.13	0.12	0.15	50.99	0.09	0.06	24.01	59.37	0	96.24	45.66	97.19	0.06	22.54	8.71	0.59	0.17	0.61	0	0.05	0.07	0.01	0.17	0.09	0.86	15.56	0.02	0	9.96	0	0		6.02	5.79	-0.17	80.37	156.49	663.11	500.91	897.83	750.21	701.18	564.03	857.04	550.02
53.787	3	0.02	0.01	0.01	19.04	0.16	0.13	48.6	0.08	0.06	26.4	58.95	1.51	96.95	42.91	96.85	0.06	23.47	9.66	0.69	0.26	1.06	0	0.06	0.05	0.01	0.16	0.08	0.99	15.44	0.02	0.01	11.92	0	0		7.73	4.7	-2.14	81.12	158.16	663.91	501.89	895.78	748.56	697.5	566.98	854.61	548.76
53.82	3	0.03	0.01	0.01	28.39	0.15	0.15	61.78	0.08	0.06	13.22	59.68	0.38	96.04	47.11	96.99	0.05	33.06	8.35	0.67	0.26	1.13	0	0.06	0.05	0	0.13	0.08	1.23	14.38	0.02	0	12.21	0	0		5.62	6.06	-3.41	80.6	162.23	662.22	504.85	889.53	746.41	689.79	567.77	851.05	550.02
53.853	3	0.04	0.01	0.01	32.89	0.14	0.14	65.15	0.07	0.07	9.85	59.66	0	94.32	45.44	96.99	0.05	39.07	8.02	0.65	0.23	1.32	0	0.07	0.04	0.01	0.08	0.07	1.21	13.51	0.02	0	11.41	0	0		7.48	7.95	-2.78	81.45	159.76	659.07	507.62	881.62	745.1	686.22	567.9	845.35	553.8
53.887	3	0.04	0.01	0.01	37.14	0.1	0.17	67.2	0.08	0.08	7.8	61.25	0	96.52	47.46	97.3	0.04	40.04	7.15	0.6	0.22	1.18	0	0.08	0.04	0.01	0.06	0.08	1.73	12.42	0.02	0.01	9.58	0	0		10	5.39	-3.07	82.83	158.38	654.12	510.09	873.65	744.9	680.13	571.02	837.78	555.88
53.92	3	0.03	0.01	0.01	32.02	0.08	0.17	60.63	0.09	0.09	14.37	61.43	0	94.22	46.3	97.4	0.04	33.69	5.77	0.68	0.17	1.05	0	0.09	0.05	0.01	0.05	0.09	1.73	12.97	0.02	0.01	7.72	0	0		3.83	8.05	-2.89	80.96	155.84	644.91	512.45	863.01	743.23	671.92	572.46	826.83	555.47
53.953	3	0.04	0.01	0.01	33.45	0.08	0.17	61.82	0.1	0.09	13.18	61.74	0	93.99	46.2	97.81	0.04	34.9	7.13	0.73	0.18	1.12	0	0.09	0.06	0.01	0.04	0.1	1.48	12.66	0.02	0	7.38	0	0		0.58	8.25	-2.03	79.84	155.48	630.67	506.86	852.86	742.25	660.74	564.27	815.7	551.64
53.987	3	0.04	0.01	0.01	35.37	0.08	0.18	64.44	0.09	0.09	10.56	61.79	0	93.01	46.88	97.89	0.04	35.75	8.56	0.65	0.2	1.03	0	0.09	0.06	0.01	0.04	0.09	1.43	13.75	0.01	0	6.55	0	0		0.25	9.06	-2.64	79.76	161.53	620.93	503.26	844.4	739.54	647.76	561.55	808.71	547.82
54.02	3	0.03	0.01	0.01	27.91	0.09	0.19	55	0.09	0.09	20	59.76	0	95.83	46.88	97.02	0.04	27.93	11.27	0.78	0.22	1	0	0.09	0.06	0.01	0.03	0.07	1.24	12.99	0.01	0	6.55	0	0		0.89	6.32	-2.72	79.98	161	610.61	500.86	833.58	737.58	637.24	557.98	797.81	546.22
54.053	3	0.03	0.01	0.01	28.07	0.1	0.2	53.72	0.09	0.09	21.28	59.99	0	93.95	47.76	97.39	0.04	26.85	13.36	0.65	0.28	0.94	0	0.09	0.08	0.01	0.03	0.09	0.98	11.57	0.01	0	6.09	0	0		5.26	8.29	-1.92	81.02	159.99	599.68	497.77	824.58	736.89	628.9	557.56	788.36	544.52
54.087	3	0.02	0.01	0.01	17.96	0.08	0.17	35.43	0.11	0.11	39.57	57.08	0	95.57	42.64	96.08	0.04	17.03	11.51	0.77	0.22	0.86	0	0.11	0.07	0.01	0.03	0.1	0.8	9.85	0.01	0.01	5.14	0	0		4.39	6.65	-2.1	81.09	163.97	588.46	499.07	813.16	736.85	615.32	559.96	778.6	544.98
54.12	3	0.02	0.01	0.01	14.78	0.07	0.12	28.78	0.11	0.11	46.22	57.73	0	96.16	35.37	96.31	0.04	16.48	8.71	0.83	0.2	0.95	0	0.11	0.07	0.01	0.03	0.11	0.9	10.1	0.01	0	4.5	0	0		6.08	5.9	-2.32	81.9	166.05	580.66	502.56	804.65	740.47	605.71	562.95	771.2	549.3
54.154	3	0.02	0.01	0.01	11.19	0.04	0.09	21.14	0.13	0.13	57.73	56.92	0	96.2	29.56	95.88	0.04	12.64	4.02	0.8	0.19	1.33	0	0.13	0.06	0.01	0.02	0.12	0.92	10.33	0.01	0	3.24	0	0		2.07	5.85	-2.3	81.15	163.15	573.84	508.14	794.18	740.67	598.66	567.15	761.16	552.61
54.187	3	0.03	0.01	0.02	12.22	0.04	0.09	22.31	0.15	0.15	55.38	57.33	0	96.68	28.9	96.08	0.04	14.78	3.61	0.69	0.18	1.03	0	0.15	0.06	0.01	0.02	0.13	0.93	10.3	0.01	0.01	2.36	0	0		-1.17	5.14	-2.31	80.35	168	564.55	509.05	786.88	742.23	587.82	568.37	755.11	552.94
54.22	3	0.03	0.02	0.02	9.07	0.04	0.07	15.98	0.15	0.15	68.04	57.05	0	96.96	23.42	95.87	0.04	10.89	3.07	0.57	0.2	0.74	0	0.15	0.06	0.01	0.02	0.12	1	9.99	0.01	0	2.05	0	0		-0.96	4.68	-3.07	80.29	172.96	561.73	508.14	785.93	743.58	582.33	568.12	754.55	552.13
54.254	3	0.02	0.02	0.02	8.17	0.03	0.07	14.08	0.14	0.14	71.84	58.17	0	96.9	21.51	96.57	0.03	8.63	2.75	0.46	0.17	0.37	0	0.14	0.05	0.01	0.01	0.09	0.87	9.89	0.01	0	1.48	0	0		-3.59	4.79	-3.45	79.52	173.35	556.37	505.34	783.62	743.41	577.84	565.87	750.32	548.51
54.287	3	0.02	0.02	0.02	7.9	0.04	0.06	13.34	0.13	0.13	73.32	60.11	0	97.21	19.24	97.48	0.03	8.79	3.76	0.42	0.11	0.23	0	0.13	0.06	0.02	0.01	0.08	0.95	9.57	0.01	0	1.49	0	0		-3.16	4.24	-2.9	79.2	180.42	550.81	500.7	786.64	747.57	573.53	563.43	753.12	546.22
54.32	3	0.03	0.02	0.02	8.35	0.04	0.06	13.48	0.12	0.12	73.03	60.63	0	96.36	17.89	97.68	0.03	11.13	4.82	0.42	0.11	0.21	0	0.12	0.06	0.02	0.01	0.06	1.02	8.68	0.01	0	1.4	0	0		-2.7	5.62	-1.44	79.15	168.61	546.67	499.2	784.75	749.59	578.58	560.45	746.6	546.44
54.354	3	0.03	0.02	0.02	10.16	0.04	0.06	16.19	0.1	0.1	67.62	60.82	0	96.43	19.26	97.87	0.04	15.15	5.17	0.31	0.12	0.29	0	0.1	0.07	0.02	0.01	0.05	0.94	8.27	0.01	0	1.23	0	0		-2.25	5.52	-1.92	79.02	169.35	545.13	500	784.48	752.74	576.61	560.72	745.47	547.8
54.387	3	0.03	0.02	0.02	13.24	0.04	0.09	21.79	0.1	0.1	56.42	60.95	0	95.86	27.34	97.78	0.04	16.01	6.19	0.29	0.14	0.42	0	0.1	0.09	0.03	0.01	0.06	1.1	8.21	0.01	0.03	1.35	0	0		-1.66	6.29	-1.62	79.16	168.75	544.52	498.83	785.93	753.86	577.76	560.23	746.01	547.28
54.42	3	0.03	0.02	0.01	16.68	0.04	0.13	28.23	0.09	0.08	46.77	59.98	0	94.62	35.84	97.11	0.05	16.36	7.47	0.41	0.24	0.65	0	0.08	0.09	0.03	0.01	0.03	1.25	8.29	0.01	1	1.51	0	0		1.56	7.66	-1.01	80.04	172.12	546.14	500.38	790.19	757.46	579.9	565.49	751.3	549.76
54.454	3	0.02	0.02	0.01	19.06	0.05	0.2	32.96	0.08	0.06	42.04	59.06	0	93.56	44.37	96.09	0.06	14.07	9.86	0.59	0.25	0.67	0	0.06	0.08	0.04	0.01	0.02	1.81	8.44	0.01	1.63	1.73	0	0		3.33	8.62	-0.15	80.35	174.5	548.03	500.66	795.22	760.48	583.36	567.83	757.09	551.53
54.487	3	0.02	0.02	0.01	22.59	0.06	0.34	39.11	0.08	0.06	35.89	56.15	0	93.39	55.51	94.39	0.06	11.52	12.17	1.03	0.22	0.47	0	0.06	0.08	0.05	0.01	0.01	2.03	7.96	0.01	0.26	1.82	0	0		5.22	8.76	-0.54	80.65	170.05	550.12	500.56	799.08	764.25	588.04	567.73	757.38	552.16
54.521	3	0.01	0.02	0.01	26.94	0.05	0.51	44.69	0.1	0.06	30.31	55.98	0	94.8	64.28	92.92	0.06	10.3	9.48	1.31	0.14	0.2	0	0.05	0.1	0.06	0.01	0.01	3.41	7.38	0.01	0.06	1.53	0	0		6.9	7.49	-0.54	80.74	177.69	557.44	500.2	810.82	767.44	593.81	571.54	770.45	552.3
54.554	3	0.01	0.02	0.01	28.32	0.05	0.68	47.22	0.1	0.06	27.78	54.05	0	92.51	69.85	91.36	0.06	8.46	10.79	1.59	0.15	0.21	0	0.04	0.1	0.06	0.01	0.02	4	7.66	0.01	0.05	1.6	0	0		-3.01	9.43	-0.89	77.73	173.76	564.2	498.27	817.94	765.17	602.11	562.99	775.27	548.61
54.587	3	0.01	0.02	0.01	27.42	0.06	0.93	46.76	0.1	0.07	28.24	48.92	0	89.6	75.91	88.31	0.07	4.75	11.29	2.37	0.15	0.29	0	0.04	0.1	0.06	0.01	0.03	4.48	7.91	0.01	0.79	1.8	0	0		-1.01	11.23	0.37	78.17	173.87	571.44	498.08	822.3	761.64	609.52	562.14	782.97	549.96
54.621	3	0.01	0.02	0.01	22.15	0.06	0.93	37.83	0.11	0.08	37.17	42.17	0	94.79	74.23	84.35	0.08	2.35	12.94	3.89	0.12	0.37	0	0.03	0.11	0.06	0.02	0.05	5.06	7.15	0.01	0.53	2.15	0	0		3.6	7.5	1.35	79.64	171.83	577.9	496.69	833.82	765.85	620.87	565.61	792	550.19
54.654	3	0.01	0.02	0.01	18.77	0.09	0.83	32.05	0.15	0.08	42.95	40.14	0	87.34	70.07	83.33	0.08	1.58	19.46	5.6	0.16	0.74	0	0.03	0.15	0.06	0.02	0.06	5.03	6.99	0.01	0.45	2.25	0	0		11.28	12.34	1.38	81.95	167.42	587.46	502.52	835.53	764.85	628.96	572.88	795.55	556.2
54.687	3	0.01	0.02	0.01	18.92	0.08	0.78	32.18	0.17	0.08	42.82	42.4	0	72.75	69.72	84.1	0.08	1.53	16.86	5.43	0.13	0.86	0	0.03	0.17	0.07	0.03	0.06	5.42	6.76	0.02	0.19	2.57	0	0		10.17	17.09	-0.99	80.81	161.2	591.66	506.45	835.06	762.77	631.63	579.55	790.79	553.94
54.721	3	0.01	0.02	0.01	19.41	0.07	0.59	32.48	0.29	0.09	42.52	52.2	0	60.09	66.75	88.09	0.08	1.71	11.47	4.34	0.08	0.73	0	0.02	0.29	0.09	0.04	0.14	6.34	5.89	0.02	0.06	3.45	0	0		13.02	19.95	-0.75	81.57	154.96	595.26	508.84	835.55	762.14	637.45	583.1	789.95	555.6
54.754	3	0.01	0.02	0.01	18.32	0.05	0.43	30.32	0.37	0.1	44.68	56.82	0	59.07	61.28	90.14	0.07	2.5	5.54	2.67	0.09	0.62	0	0.03	0.37	0.1	0.06	0.31	6.61	6.12	0.03	0.03	3.25	0	0		14.28	20.17	-0.37	82.87	144	600.12	515.34	831.77	759.83	644.13	587.83	785.48	560.26
54.788	3	0.01	0.01	0.01	17.03	0.04	0.31	27.43	1.07	0.12	47.57	60.97	0	57.67	56.1	91.57	0.07	3.43	1.98	2.29	0.06	0.69	0	0.03	0.47	0.12	0.12	1.07	7.31	5.54	0.05	0.02	3.76	0	0		11.19	20.45	-0.21	81.95	139.06	600.93	521.05	829.56	761.44	646.19	591.76	782.48	564.16
54.821	3	0.02	0.01	0.01	17.03	0.04	0.27	27.02	0.74	0.12	47.98	64.91	0	61.17	53.27	93.06	0.07	4.05	1.88	2.09	0.06	0.8	0	0.03	0.46	0.12	0.14	0.74	7.93	5.78	0.06	0.02	3.53	0	0		5.36	19.73	0.2	80.33	137.96	601.53	525.48	827.21	762.96	645.72	589.89	782.08	568.96
54.854	3	0.02	0.01	0.01	15.49	0.04	0.19	23.79	0.5	0.12	52.43	68.45	0	51.62	45.72	95.54	0.07	5.57	1.36	1.47	0.07	0.76	0	0.03	0.44	0.12	0.15	0.5	7.43	5.21	0.06	0.01	3.39	0	0		6.26	21.68	2.59	79.99	137.57	597.84	526.51	826.08	765.96	646.09	591.19	782.38	572.5
54.888	3	0.02	0.01	0.01	18.74	0.04	0.2	27.86	0.31	0.11	47.14	72.6	0	26.14	47.74	97.11	0.07	7.58	1.47	0.91	0.05	0.69	0	0.02	0.31	0.11	0.12	0.21	8.35	4.74	0.08	0.03	3.04	0	0		0.76	27.19	5.71	77.87	132.03	591.62	524.04	822.83	766.4	647.4	582.8	779.11	573.7
54.921	3	0.02	0.01	0.01	20.89	0.03	0.21	30.17	0.2	0.1	44.83	73.75	0	20.98	48.7	97.75	0.05	9.18	1.45	0.47	0.05	0.39	0	0.02	0.2	0.1	0.1	0.07	8.44	4.23	0.09	0.01	2.52	0	0		2.79	28.63	4.56	77.92	131.01	589.29	524.06	820.42	767.27	644.38	584.26	774.89	572.8
54.954	3	0.02	0.01	0.01	20.27	0.03	0.18	28.11	0.15	0.09	46.89	75.31	0	22.06	45.08	98.32	0.05	10.38	1.56	0.33	0.05	0.3	0	0.01	0.15	0.09	0.08	0.03	8.89	3.69	0.08	0.02	2.33	0	0		-0.12	28.31	4.24	77.29	130.33	586.05	524.08	817.75	768.66	641.24	581.37	771.3	573.05
54.988	3	0.02	0.01	0.02	18.92	0.03	0.15	25.33	0.14	0.09	49.67	74.43	0	33.73	41.57	98.43	0.04	11.05	1.59	0.23	0.04	0.19	0	0.01	0.12	0.09	0.07	0.03	8.19	3	0.14	0.01	1.87	0	0		1.64	25.38	3.94	78.11	131.97	582.74	523.87	813.79	767.01	636.44	583.86	767.85	571.73
55.021	3	0.02	0.01	0.02	19.17	0.03	0.16	25.36	0.14	0.1	49.64	74.55	0	30.57	42.2	98.46	0.04	10.8	1.85	0.23	0.06	0.22	0	0.01	0.09	0.1	0.06	0.05	8.25	2.63	0.14	0.01	1.77	0	0		0.03	26.1	1.87	77.86	129.84	581.22	523.6	812.31	767.92	633.74	582.71	762.92	569.59
55.054	3	0.02	0.01	0.02	17.76	0.03	0.15	23.19	0.15	0.11	53.62	74.46	0	48.65	40.64	98.66	0.04	9.66	1.97	0.22	0.05	0.29	0	0.01	0.07	0.11	0.04	0.08	7.98	2.29	0.15	0.02	1.7	0	0		-0.28	22.27	0.19	78.49	135.12	582.36	526.19	808.99	766.49	627.98	583.53	762.54	571.32
55.088	3	0.02	0.01	0.02	16.39	0.03	0.15	20.81	0.17	0.18	58.38	74.41	0	66.72	40.1	98.45	0.03	7.51	1.94	0.22	0.06	0.29	0	0.01	0.06	0.18	0.03	0.13	8.16	1.86	0.17	0.75	1.35	0	0		-2.96	18.52	1.93	78.28	147.24	572.55	528.29	798.46	765.79	613.5	583.25	760.55	575.85
55.121	3	0.02	0.02	0.02	13.86	0.03	0.14	17.27	0.15	0.21	65.46	73.66	0	46.82	38.37	97.46	0.03	4.61	2.28	0.27	0.11	0.51	0	0.01	0.06	0.21	0.03	0.05	8.67	1.96	0.15	2.31	1.35	0	0		-0.33	22.64	3.69	78.39	140.08	565.14	525.63	794.21	768.11	613.33	580.02	753.36	576.28
55.155	3	0.02	0.02	0.02	11.62	0.03	0.12	13.88	0.15	0.36	72.23	71.45	0	79.98	34.82	95.78	0.03	3.76	3.35	0.38	0.32	1.51	0	0.01	0.07	0.36	0.05	0.02	8.97	1.85	0.15	4.99	1.25	0	0		-0.06	15.08	1.04	79.46	147.02	558.18	516.35	788.8	759.56	600.57	575.44	747.1	563.51
55.188	3	0.02	0.02	0.02	10.44	0.03	0.13	12.14	0.13	0.42	75.73	67.7	0	78.73	34.42	93.35	0.04	3.06	3.81	0.62	0.35	1.87	0	0.01	0.08	0.42	0.08	0.02	9.2	1.66	0.13	0.85	1.33	0	0		0.8	15.46	1.44	79.42	148.91	552.4	507.68	786.53	755.07	596.04	567.09	744.58	556.56
55.221	3	0.02	0.02	0.02	10.89	0.04	0.14	13	0.11	0.41	74.01	66.19	0	86.96	37.19	92.91	0.04	2.63	4.51	0.81	0.42	1.92	0	0.01	0.08	0.41	0.1	0.01	8.78	1.64	0.11	0.11	1.46	0	0		-0.71	12.51	1.86	79	159.63	547.94	505.53	783.56	754.87	587.29	561.21	746.89	557.75
55.255	3	0.02	0.02	0.02	11.87	0.04	0.15	14.33	0.07	0.41	71.34	68.04	0	93.34	39.28	93.74	0.04	2.61	4.78	1.08	0.31	1.07	0	0.01	0.06	0.41	0.11	0.02	9	1.45	0.07	0.03	1.6	0	0		0.27	8.8	1.26	79.48	162.5	541.74	503.92	778.79	754.24	579.57	562.42	741.91	555.19
55.288	3	0.02	0.02	0.02	9.39	0.04	0.11	10.77	0.06	0.34	78.46	67.39	0	89.75	32.22	92.95	0.04	2.37	4.68	1.64	0.19	0.44	0	0.01	0.05	0.34	0.11	0.01	9.42	1.7	0.06	0.05	1.67	0	0		-1.72	11.15	1.99	79.04	159.2	536.22	504.09	774.19	755.26	577.1	560.94	736.22	555.87
55.321	3	0.03	0.02	0.02	7.25	0.04	0.1	7.95	0.05	0.32	84.11	59.75	0	88.74	27.83	89.27	0.04	2.2	4.73	2.4	0.13	0.17	0	0.01	0.04	0.32	0.11	0.01	8.98	1.9	0.05	0.02	1.61	0	0		0.15	11.68	2.35	79.64	166.15	533.33	505.21	771.51	754.46	571.46	565.58	737.39	557.06
55.355	3	0.03	0.02	0.02	6.46	0.04	0.08	6.78	0.04	0.33	86.44	60.3	0	93.93	23.3	88.82	0.04	2.85	4.95	2.07	0.11	0.19	0	0.01	0.04	0.33	0.11	0.02	9.72	2.13	0.03	0.01	1.58	0	0		-1.85	8.31	0.99	79.45	169.06	531.45	507.11	769.07	756.92	565.93	565.25	734.85	558.25
55.388	3	0.03	0.02	0.02	7.43	0.04	0.09	8.25	0.04	0.3	83.5	62.8	0	93.91	24.63	90.97	0.04	4.27	6.94	2.29	0.15	0.43	0	0.02	0.04	0.3	0.1	0.02	8.88	2.31	0.03	0.01	1.7	0	0		-7.15	8.32	1.03	78.32	173.46	529.6	505.54	768.03	754.4	562.31	561.86	735.67	555.96
55.421	3	0.03	0.02	0.02	7.63	0.05	0.08	8.83	0.04	0.28	82.35	61.88	0	93.67	24.01	92	0.04	5.62	9.14	2.34	0.21	0.82	0	0.02	0.04	0.28	0.08	0.04	7.36	2.32	0.03	0.03	1.93	0	0		-6.68	8.53	0.29	78.15	173.78	526.22	501.54	769.83	755.84	560.47	561.33	733.94	551.04
55.455	3	0.03	0.02	0.02	7.72	0.06	0.07	9.46	0.08	0.33	81.08	61.52	0	94.51	21.34	93.55	0.05	8.14	10.55	2.3	0.31	2.13	0	0.04	0.05	0.33	0.06	0.08	5.63	2.75	0.03	0	2.39	0	0		-5.76	7.77	0.85	78.36	177.4	523.34	497.32	769.52	755.47	557.68	555.13	735	549.86
55.488	3	0.03	0.02	0.02	7.2	0.06	0.06	8.73	0.11	0.31	82.54	58.79	0	94.7	17.62	92.87	0.06	10.43	10.73	2.27	0.44	2.89	0	0.05	0.07	0.31	0.07	0.11	4.89	2.76	0.03	0.01	2.49	0	0		-6.25	7.58	-0.18	78.32	177.85	521.27	495.24	766.53	751.78	553.6	555.06	731.19	545.36
55.522	3	0.04	0.02	0.02	6.16	0.05	0.05	7.59	0.11	0.35	84.81	52.82	0	93.11	14.25	90.25	0.07	11.95	6.84	2.65	0.49	2.12	0	0.07	0.07	0.35	0.07	0.11	4.49	3.59	0.02	0	3.09	0	0		-3.3	8.98	0.38	78.93	174.05	519.29	491.61	766.5	751.86	555.27	551.42	729.15	543.77
55.555	3	0.04	0.02	0.02	6.92	0.05	0.05	8.77	0.12	0.34	82.47	55.27	0	87.1	14.27	91.35	0.08	14.12	6.66	2.56	0.39	1.59	0	0.1	0.1	0.34	0.05	0.12	4.62	4.04	0.02	0.01	3.21	0	0		-0.91	12.45	1.58	79.13	173.92	517.49	487.22	769.82	751.82	557.91	550.89	731.53	540.82
55.588	3	0.04	0.01	0.02	8.06	0.04	0.05	10.4	0.13	0.31	79.19	59.36	0	94.05	14.93	93.36	0.08	15.86	5.03	2.39	0.44	1.02	0	0.11	0.13	0.31	0.05	0.12	4.69	4.17	0.02	0	3.04	0	0		3.79	8.2	2.57	80.1	181.12	517.78	484.32	776.79	756.21	559.2	551.56	740.06	541.86
55.622	3	0.04	0.01	0.02	8.51	0.04	0.05	11.21	0.17	0.19	77.58	60.85	0	95.91	14.68	94.55	0.08	16.99	4.37	2.22	0.31	0.49	0	0.17	0.13	0.19	0.04	0.09	4.28	4.12	0.02	0	3.36	0	0		4.53	6.23	2.89	80.44	178.52	521.27	484.93	778.82	756.72	563.53	549.7	741.95	543.76
55.655	3	0.04	0.01	0.02	8.28	0.04	0.05	10.96	0.15	0.16	78.09	61.43	0	97.26	15.8	95.02	0.08	14.94	4.12	1.81	0.24	0.32	0	0.15	0.12	0.16	0.03	0.07	4.1	3.95	0.02	0	3.29	0	0		6.58	4.15	3.41	80.65	182.49	523.94	482.2	793.13	766.78	570.77	551.08	753.12	544.05
55.688	3	0.03	0.01	0.02	9.01	0.04	0.05	12.19	0.14	0.14	75.62	62.96	0	92.36	17.8	96.33	0.07	14.52	3.78	1.18	0.2	0.17	0	0.14	0.1	0.09	0.02	0.05	3.61	3.98	0.01	0	3.04	0	0		11.39	9.54	4.37	81.98	175.31	536.5	489.83	802.27	771.08	586.64	561.04	761.72	552.02
55.722	3	0.03	0.01	0.02	11.19	0.04	0.07	15.86	0.17	0.17	68.27	63.86	0	98.52	22.58	97.27	0.06	15.69	4.27	0.96	0.19	0.14	0	0.17	0.09	0.06	0.01	0.04	3.14	4.4	0.01	0	2.69	0	0		4.3	-1	1.3	79.85	179.72	549.46	491.48	819.7	778.23	595.18	561.3	774.53	549.83
55.755	3	0.03	0.01	0.01	12.62	0.04	0.1	18.45	0.15	0.15	63.09	61.54	0	98.27	30.06	96.33	0.06	13.96	5.46	0.78	0.22	0.2	0	0.15	0.12	0.05	0.01	0.06	2.86	3.99	0.02	0	2.84	0	0		4.56	1.8	-0.87	79.39	177.47	566.12	490.9	836.1	778.77	610.08	561.68	786.94	546.96
55.789	3	0.02	0.01	0.01	15.34	0.05	0.17	23.42	0.15	0.15	53.16	57.51	0	94.66	41.62	95.27	0.07	11.49	7.95	0.6	0.33	0.36	0	0.15	0.14	0.04	0.01	0.07	1.83	3.19	0.02	0.01	2.91	0	0		1.62	7.63	2.09	78.31	177.55	572.64	488.54	844.73	777.08	621.61	555.24	799.02	548.12
55.822	3	0.02	0.01	0.01	18.14	0.06	0.29	28.45	0.17	0.14	46.55	52.07	0	98.56	52.78	92.82	0.08	9.69	8.82	0.47	0.29	0.39	0	0.14	0.17	0.03	0.01	0.08	1.55	2.57	0.02	0	3.3	0	0		1.28	0.88	0.68	78.53	177.8	587.99	489.59	856.13	774.55	632.76	555.91	810.33	546.93
55.855	3	0.01	0.01	0.01	21.48	0.06	0.37	34.13	0.17	0.13	40.87	52.33	0	98.31	58.79	92.8	0.08	9.88	8.29	0.38	0.22	0.63	0	0.13	0.17	0.03	0.01	0.07	1.7	2.75	0.02	0	3.31	0	0		-1.67	1.68	2	78.27	172.3	594.55	489.76	860.11	770.76	642.53	553.56	814.69	546.71
55.889	3	0.01	0.02	0.01	22.48	0.05	0.55	35.82	0.18	0.12	39.18	44.83	0	98.6	66.54	89.3	0.09	7.92	6.69	0.44	0.19	0.72	0	0.12	0.18	0.02	0.02	0.09	1.45	2.25	0.03	0	3.32	0	0		7	-0.74	0.64	80.71	176.98	608.45	493.32	872.94	774.15	651.92	564.8	828.26	549.75
55.922	3	0.01	0.02	0.01	25.41	0.05	0.54	40.06	0.2	0.11	34.94	47.19	0	97.44	66.73	90.39	0.07	10.67	4.98	0.37	0.22	1.07	0	0.11	0.2	0.01	0.02	0.13	1.54	2.54	0.03	0	3.1	0	0		9.76	3.81	1.48	81.71	178.06	613.46	495.99	874.52	773.72	655.8	565.71	833.51	554.47
55.955	3	0.01	0.02	0.01	27.17	0.04	0.5	42.21	0.21	0.11	32.79	49.37	0	96.79	65.45	91.38	0.06	13.01	3.46	0.38	0.19	1.07	0	0.11	0.21	0.01	0.02	0.14	1.65	2.63	0.03	0	2.96	0	0		6.58	4.96	-0.92	80.77	173.81	615.02	497.09	871.89	771.89	654.2	563.66	827.63	552.18
55.989	3	0.02	0.02	0.01	19.82	0.04	0.34	30.33	0.19	0.1	44.67	44.52	0	97.25	55.78	88.76	0.05	12.73	3.46	0.44	0.38	1.62	0	0.1	0.19	0.01	0.02	0.17	1.84	2.78	0.03	0	2.69	0	0		5.51	4.17	0.39	80.5	178.26	615.61	496.35	874.97	772.27	655.48	563.06	833.45	552.93
56.022	3	0.02	0.02	0.01	18.15	0.04	0.2	27.33	0.17	0.1	47.67	49.99	0	97.84	45.39	91.6	0.05	16.57	4.39	0.6	0.78	3.26	0	0.1	0.17	0.01	0.03	0.16	1.73	2.99	0.03	0	2.76	0	0		5.63	2.93	-0.71	80.44	177.51	615.02	497.43	872.74	772.08	652.98	564.64	830.07	552.42
56.055	3	0.03	0.01	0.02	18.53	0.04	0.13	27.18	0.17	0.1	47.82	55.29	0	98.22	36.38	94.24	0.05	22.63	4.96	0.67	1.13	5.68	0	0.1	0.16	0	0.02	0.17	1.74	3.11	0.03	0	2.72	0	0		2.48	1.96	-1.69	79.66	176.49	614.22	497.6	871.23	770.23	651.16	565.74	826.9	549.56
56.089	3	0.05	0.01	0.03	22.3	0.05	0.1	32.68	0.16	0.07	42.32	58.62	0	97.74	31.61	96.31	0.05	31.48	5.94	0.76	2.19	11.69	0	0.07	0.11	0	0.02	0.16	1.36	3.25	0.04	0	2.91	0	0		4.45	3.17	-2.09	80.14	180.95	614.12	498.58	869.53	770.27	647.35	566.27	827.68	551.3
56.122	3	0.08	0.01	0.03	29.33	0.05	0.09	41.26	0.2	0.07	33.74	60.41	0	97.32	30.41	97.16	0.05	40.6	6.28	0.92	1.65	11.16	0	0.07	0.11	0	0.02	0.2	1.43	3.36	0.04	0	2.75	0	0		4.39	4.03	-2.94	80.15	178.53	612.65	500.06	866.68	770.11	645.46	568.99	823.07	550.89
56.156	3	0.11	0.01	0.02	40.71	0.05	0.1	54.71	0.26	0.08	20.29	61.71	0	96.25	30.71	98.09	0.05	52.14	6.67	0.83	1.18	9.26	0	0.08	0.12	0	0.02	0.26	1.18	3.6	0.06	0	2.81	0	0		3.56	5.78	-3.57	80.03	178.87	610.47	504.4	860.9	769.93	640.56	573.18	818.33	553.35
56.189	3	0.11	0.01	0.02	40.97	0.05	0.09	54.42	0.27	0.11	20.58	60.98	0	97.23	29.3	97.76	0.05	53.77	6.48	0.84	1.03	5.02	0	0.11	0.15	0	0.03	0.27	1.13	3.42	0.07	0	2.76	0	0		4.69	4.2	-3.38	80.55	177.72	604.33	506.69	851.86	770.47	633.63	572.99	810.6	556.78
56.222	3	0.12	0.01	0.02	39.35	0.05	0.08	51.92	0.71	0.13	23.08	60.83	0	94.59	26.62	97.57	0.05	54.2	6.09	0.86	0.8	3.56	0	0.13	0.18	0	0.04	0.71	1.24	3.46	0.08	0	2.61	0	0		5.68	7.69	-1.05	81	177.13	593.35	507.1	840.86	769.84	626.09	572.67	802.74	559.64
56.256	3	0.11	0.01	0.02	38.71	0.05	0.09	51.91	1.08	0.15	23.09	61.23	0	97.18	27.82	97.78	0.05	52.27	6.48	0.62	0.83	2.86	0	0.15	0.24	0	0.06	1.08	1.24	3.96	0.11	0	2.5	0	0		4.71	4.31	-0.17	80.82	178.21	580.51	508.3	827.37	770.48	613.35	571.21	791.34	562.45
56.289	3	0.08	0.01	0.01	37.32	0.04	0.1	51.28	0.59	0.13	23.72	61.15	0	97.63	31.59	97.68	0.05	47.67	5.49	0.51	0.51	1.24	0	0.13	0.19	0	0.06	0.59	1.3	4.29	0.09	0.01	2.61	0	0		-0.5	3.41	-0.02	79.25	178.74	565.54	506.73	810.02	765.7	597.02	565.04	775.7	560.37
56.322	3	0.07	0.01	0.01	36.17	0.04	0.11	51.19	0.49	0.12	23.81	61.54	0	97.09	34.38	97.81	0.05	43.99	5.78	0.42	0.54	1.2	0	0.12	0.19	0	0.06	0.49	1.38	4.97	0.1	0	2.62	0	0		-1.39	4.46	-0.76	78.73	184.66	561.4	504.6	808	765.02	589.96	564.51	774.48	557.5
56.356	3	0.06	0.01	0.01	34.86	0.05	0.13	50.5	0.18	0.12	24.5	60.68	0	97.32	36.08	97.41	0.04	41.46	7.08	0.44	0.44	0.59	0	0.12	0.18	0	0.06	0.12	1.32	5.53	0.09	0	2.62	0	0		-1.12	4.04	-0.72	78.86	179.81	546.84	502.71	794.7	764.57	578.51	561.2	758.29	557.81
56.389	3	0.05	0.01	0.01	26.49	0.05	0.12	39.68	0.18	0.12	35.32	59.84	0	97.38	34.04	96.96	0.04	33.7	7.47	0.41	0.34	0.38	0	0.12	0.18	0	0.08	0.07	1.33	5.24	0.08	0	2.76	0	0		-3.74	3.93	-1.17	78.5	184.09	545.84	503.11	792.2	761.46	574.09	565.15	757.79	553.3
56.422	3	0.04	0.01	0.01	22.76	0.05	0.11	34.44	0.21	0.14	40.56	58.49	0	98.08	32.27	96.3	0.04	30.7	8.04	0.41	0.39	0.47	0	0.14	0.21	0.01	0.1	0.14	1.3	5.28	0.07	0	2.72	0	0		0.77	2.34	-1.76	79.74	184.78	542.78	503.53	785.8	759.88	568.06	565.04	752.59	555.45
56.456	3	0.04	0.01	0.01	21.45	0.05	0.12	33.21	0.21	0.16	41.79	59.92	0	98.15	34.47	97.18	0.05	26.35	7.62	0.4	0.29	0.42	0	0.16	0.21	0.01	0.09	0.15	1.16	5.23	0.07	0	2.83	0	0		-2.9	2.15	-2.52	78.84	184.97	541.45	504.23	784.6	759.81	565.73	566.61	750.19	552.88
56.489	3	0.03	0.01	0.01	23.44	0.05	0.14	36.22	0.42	0.17	38.78	59.44	0	97.65	38.89	96.95	0.05	25.61	6.63	0.39	0.26	0.47	0	0.17	0.23	0.01	0.08	0.42	1.14	4.97	0.07	0	2.71	0	0		-5.17	3.37	-1.86	78.14	190.07	538.58	501.01	787.26	761.02	563.95	564.36	753.51	550.42
56.523	3	0.03	0.01	0.01	25.93	0.05	0.18	39.99	0.36	0.17	35.01	59.61	0	96.9	43.91	97.15	0.05	24.73	6.09	0.42	0.34	0.39	0	0.17	0.22	0.01	0.06	0.36	1.03	4.47	0.06	0	2.74	0	0		-4.11	4.78	-1.26	78.14	188.43	536.66	499.59	787.99	763.44	565.02	561.96	753.13	551.08
56.556	3	0.03	0.01	0.01	26.83	0.05	0.19	41.66	0.25	0.15	33.34	59.31	0	96.8	45.71	97.08	0.05	24.55	6.69	0.4	0.41	0.43	0	0.15	0.25	0.01	0.07	0.23	0.94	4.57	0.05	0	2.78	0	0		-5.06	4.96	-1.11	77.69	187.06	535.43	497.64	789.95	764.6	566.34	560.77	753.03	549.13
56.589	3	0.03	0.01	0.01	30.03	0.05	0.23	45.98	0.27	0.16	29.02	58.39	0	96.9	49.52	96.56	0.05	25.93	8.46	0.49	0.56	0.57	0	0.16	0.27	0.01	0.07	0.2	0.99	4.12	0.05	0.01	2.95	0	0		-3.89	4.79	-1.74	77.66	185.63	534.89	495.67	793.65	767.44	567.9	562.01	752.88	546.54
56.623	3	0.02	0.01	0.01	28.01	0.06	0.28	43.99	0.35	0.18	31.01	58.82	0	96.89	53.41	96.77	0.05	20.32	8.73	0.44	0.52	0.65	0	0.18	0.35	0.01	0.07	0.11	1	3.71	0.04	0.01	3.29	0	0		-1.17	4.8	0.09	78.09	176.94	532.59	492.27	794.33	768.95	573.95	557.56	750.56	546.58
56.656	3	0.02	0.01	0.01	29.13	0.05	0.36	46.12	0.31	0.19	28.88	57.35	0	96.86	59.62	95.92	0.05	17.28	7.72	0.35	0.44	0.59	0	0.19	0.31	0.01	0.06	0.08	1.1	3.45	0.04	0.01	3.45	0	0		-1.71	4.86	0.01	77.79	186.34	533.97	490.63	799.39	769.35	572.39	558.75	758.22	544.98
56.689	3	0.02	0.01	0.01	28.95	0.06	0.38	46.09	0.25	0.17	28.91	58.02	0	98.23	60.96	96.12	0.06	15.82	7.49	0.4	0.34	0.43	0	0.17	0.25	0.01	0.05	0.09	1.24	3.34	0.04	0.01	3.65	0	0		4.51	1.93	1.36	79.16	180.17	536.7	489.05	805.45	775.11	581.53	556.29	761.53	548.52
56.723	3	0.01	0.01	0.01	28.11	0.06	0.4	45.65	0.35	0.14	29.35	56.21	0	96.65	62.36	95.06	0.07	15.18	6.45	0.42	0.32	0.36	0	0.14	0.35	0.01	0.05	0.12	1.37	3.21	0.03	0	4.55	0	0		5.32	5.18	1.59	79.19	182.94	542.19	490.58	813.37	777.69	587.38	561.32	769.96	549.77
56.756	3	0.01	0.01	0.01	26.92	0.06	0.46	44.18	0.34	0.13	30.82	54.17	0	97.55	64.93	93.84	0.07	12.48	6.25	0.48	0.43	0.33	0	0.13	0.34	0.01	0.05	0.15	1.57	3.13	0.03	0	4.51	0	0		2.17	3.59	2.4	78.35	185.29	552.24	493.43	823.95	779.11	597.61	563.28	782.59	552.59
56.79	3	0.01	0.01	0.01	31.67	0.06	0.54	50.23	0.29	0.11	24.77	55.35	0	98.12	69.31	94.26	0.08	14.38	6.04	0.46	0.51	0.43	0	0.11	0.29	0.01	0.04	0.24	1.75	2.28	0.03	0	4.76	0	0		6.66	2.23	0.84	79.52	181.55	566.12	497.32	835.59	783.88	610.02	568.13	791.16	555.94
56.823	3	0.01	0.01	0.01	35.16	0.05	0.52	53.2	0.26	0.09	21.8	58.21	0	96.88	68.61	95.31	0.09	17.44	5.96	0.42	0.53	0.57	0	0.09	0.26	0.01	0.03	0.16	2.15	1.72	0.02	0	4.32	0	0		4.76	4.82	1.06	78.85	181.62	581.73	505.67	845.39	784.95	623.02	573.84	804.33	563.2
56.856	3	0.02	0.01	0.01	28.74	0.05	0.34	43.76	0.21	0.09	31.24	60.38	0	97.68	59.29	96.23	0.09	16.91	5.59	0.4	0.43	0.51	0	0.07	0.21	0.01	0.03	0.11	2.34	1.55	0.02	0	4.32	0	0		-0.22	3.31	-0.63	77.16	177.1	585.45	503.19	853.7	786.03	629.27	574.42	805.43	556.15
56.89	3	0.02	0.01	0.01	21.2	0.05	0.2	31.36	0.31	0.1	43.64	60.88	0	96.54	47.49	96.15	0.1	16.24	5.85	0.41	0.4	0.64	0	0.08	0.31	0.01	0.04	0.12	2.69	1.32	0.03	0	4.03	0	0		0.15	5.36	-3.45	76.65	168.48	602.27	500.27	872.3	786.98	648.09	573.08	815.06	550.63
56.923	3	0.02	0.01	0.01	19.12	0.06	0.18	28.02	0.49	0.11	46.98	59.22	0	98.61	44.26	95.49	0.11	16.52	7.18	0.67	0.35	0.72	0	0.07	0.49	0.01	0.05	0.24	2.48	1.09	0.03	0	4.27	0	0		-1.23	0.68	-3.19	76.32	172.99	617.37	502.03	887.06	787.25	660.9	575.35	832.29	551.94
56.956	3	0.02	0.01	0.01	14.26	0.06	0.15	20.49	0.85	0.13	59.02	54.25	0	98.06	39.65	93.07	0.13	13.74	7.98	0.7	0.28	0.68	0	0.07	0.85	0.01	0.08	0.69	2.38	1	0.04	0	4.45	0	0		3.39	2.38	-2.92	77.52	173.05	627.13	503.69	896.65	790.59	670.81	577.39	842.51	555.82
56.99	3	0.02	0.01	0.01	13.93	0.07	0.17	20.26	1.44	0.14	59.47	53.31	0	97.95	41.34	92.29	0.14	12.68	8.94	0.89	0.25	0.71	0	0.05	0.99	0	0.08	1.44	2.69	0.81	0.04	0	5.13	0	0		3.84	2.66	-1.61	77.93	173.48	636.23	505.72	903.74	791.08	680.12	576.24	852.84	560.01
57.023	3	0.03	0.01	0.01	14.51	0.07	0.15	20.84	1.31	0.13	58.33	52.16	0	96.03	38.83	91.96	0.13	16.29	9.42	0.96	0.21	0.67	0	0.05	1.06	0	0.1	1.31	2.45	0.89	0.04	0	5.06	0	0		5.97	6.07	-0.16	78.73	171.01	641.25	507.93	903.82	788.01	685.83	576.86	856.31	563.42
57.056	3	0.03	0.01	0.01	11.58	0.07	0.13	16.26	1.16	0.13	67.47	48.96	0	96.46	35.55	90.11	0.13	14.07	9.54	1.16	0.17	0.61	0	0.05	1.16	0	0.11	0.67	2.7	0.94	0.04	0	5.21	0	0		2.97	5.48	-0.71	78.13	176.22	647.78	510.33	906.61	784.64	687.12	578.37	862.73	563.72
57.09	3	0.03	0.01	0.01	10.56	0.07	0.14	14.48	1.44	0.11	71.04	46.15	0	96.56	35.3	88.53	0.11	12.6	8.43	1.24	0.16	0.36	0	0.04	1.44	0	0.13	0.3	2.89	0.95	0.05	0	4.84	0	0		2	5.33	-1.15	78.05	165.74	647.6	511.65	899.84	780.84	688.33	575.04	853.69	563.99
57.123	3	0.02	0.02	0.01	12.74	0.07	0.21	18.37	1.95	0.11	63.25	41.34	0	97.91	44.45	86.59	0.11	12.13	8.74	1.17	0.22	0.28	0	0.03	1.95	0	0.19	0.29	2.39	1.03	0.05	0	4.83	0	0		0.48	2.77	0.11	77.72	167.84	649.2	510.75	899.88	777.1	689.57	572.54	857.18	563.83
57.157	3	0.02	0.02	0.01	18.78	0.07	0.36	28.22	1.63	0.1	46.78	38.39	0	97.7	55.9	85.51	0.1	15.04	8.8	1.13	0.43	0.22	0	0.02	1.63	0	0.18	0.59	1.93	1.14	0.05	0	4.49	0	0		1.52	3.25	-0.56	77.86	167.17	647.45	510.03	897.29	775.49	686.97	573.52	853.74	561.93
57.19	3	0.02	0.02	0.01	20.67	0.06	0.36	31.4	1.47	0.11	43.6	41.6	0	96.38	56.52	87.62	0.11	15.89	8.75	0.86	0.49	0.28	0	0.02	1.47	0	0.2	0.97	1.49	1.22	0.06	0	4.37	0	0		2.95	5.59	-2.03	78.13	165.15	645.68	512.2	892.19	774.99	682.85	576.19	847.42	562.39
57.223	3	0.02	0.01	0.01	30.18	0.06	0.43	45.23	1.5	0.1	29.77	48.16	0	94.75	61.35	90.92	0.1	21.85	9.3	0.74	0.71	0.41	0	0.02	1	0	0.15	1.5	1.27	1.29	0.06	0	4.19	0	0		1.24	7.54	-0.47	77.82	163.25	633.13	512	876.6	770.73	671.65	573.04	834.58	562.94
57.257	3	0.03	0.01	0.01	38.46	0.06	0.36	54.3	1.53	0.09	20.7	49.68	0	98.53	58.04	91.64	0.09	33.19	8.84	0.54	0.85	0.6	0	0.01	0.73	0	0.13	1.53	0.87	1.27	0.06	0	3.83	0	0		1.62	0.96	-2.06	78.35	169.55	632.86	512.59	872.33	766.94	664	574.47	833.06	561.61
57.29	3	0.04	0.01	0.01	42.24	0.06	0.33	58.33	0.99	0.09	16.67	50.9	0	96.4	56.33	92.79	0.09	37.58	8.88	0.43	1.12	0.77	0	0.01	0.56	0	0.12	0.99	0.77	1.36	0.06	0	3.64	0	0		-0.36	5.57	-2.87	78.05	169.53	626.9	514.67	863.98	765.26	656.04	576.99	824.83	561.2
57.323	3	0.05	0.01	0.01	51.04	0.06	0.34	67.23	0.52	0.1	7.77	51.16	0	96.29	57.09	93.31	0.1	45.39	8.84	0.34	1.48	0.84	0	0.02	0.52	0	0.09	0.44	0.6	1.46	0.06	0	3.35	0	0		2.92	5.71	-2.29	79.02	166.5	616.45	517.48	850.73	766.23	646.45	579.11	812.38	565.24
57.357	3	0.05	0.01	0.01	49.75	0.06	0.35	66.58	0.49	0.09	8.42	50.21	0	95.52	57.45	92.95	0.09	44.04	9.47	0.35	1.28	0.86	0	0.02	0.49	0	0.07	0.32	0.39	2.11	0.07	0	3.24	0	0		3.02	6.71	-1.38	79.11	168.79	601.66	521.83	834.74	768.37	631.03	583.23	799.32	570.22
57.39	3	0.04	0.01	0.01	44.41	0.06	0.33	60.95	0.47	0.08	14.05	50.39	0	95.53	55.56	93.05	0.08	39.95	9.87	0.34	0.96	0.69	0	0.02	0.47	0	0.05	0.29	0.36	2.13	0.07	0	3.1	0	0		2.68	6.69	-1.92	79.16	169.62	590.47	524.32	820.66	767.69	617.28	585.17	786.35	571.68
57.423	3	0.04	0.02	0.01	43.43	0.06	0.34	60.19	0.37	0.07	14.81	48.46	0	96.06	56	92.19	0.07	39.19	9.17	0.29	0.61	0.79	0	0.02	0.37	0	0.04	0.24	0.32	2.54	0.06	0	3.11	0	0		0.03	6.03	-1.71	78.74	169.19	571.93	518.02	802.57	761.85	599.25	574.92	768.28	567.52
57.457	3	0.04	0.02	0.01	35.94	0.06	0.3	52.13	0.3	0.06	22.87	43.8	0	97.6	52.51	89.93	0.06	35.92	9.93	0.33	0.52	0.76	0	0.03	0.3	0	0.03	0.28	0.29	3.68	0.05	0	2.86	0	0		2.71	3.46	-2	79.51	166.65	557	510.45	787.88	756.02	585.43	569.59	751.72	558.71
57.49	3	0.03	0.02	0.01	24.91	0.06	0.3	37.29	0.18	0.06	37.71	35.01	0	93.81	50.69	85.31	0.06	28.17	9.78	0.47	0.42	0.59	0	0.02	0.18	0	0.02	0.12	0.33	3.36	0.04	0	2.95	0	0		9.05	8.4	-3.17	81.11	165.29	547.61	509.63	778.57	757.32	575.48	571.66	740.24	558.37
57.524	3	0.03	0.02	0.01	14.61	0.05	0.27	22.41	0.1	0.06	55.18	29.5	0	96.13	47.32	82.14	0.06	16.88	8.61	0.79	0.43	0.4	0	0.02	0.1	0.01	0.02	0.03	0.35	3.85	0.03	0.02	2.72	0	0		7.81	5.93	-2.06	80.92	166.36	532.8	506.87	766.13	754.8	562.84	571.69	728.37	554.97
57.557	3	0.02	0.02	0.01	11.44	0.05	0.28	17.45	0.08	0.06	65.1	24.73	0	93.42	47.07	79.07	0.06	12.36	6.74	1.23	0.41	0.44	0	0.02	0.08	0.01	0.01	0.02	0.41	4.19	0.03	0	2.46	0	0		8.55	8.74	-2.83	81.31	168.58	523.47	508.58	756.02	756.84	550.91	572.09	718.82	557.12
57.59	3	0.02	0.02	0.01	6.84	0.04	0.21	9.86	0.06	0.06	80.28	19.17	0	90.49	40.04	74.97	0.06	7.36	4.97	1.67	0.34	0.36	0	0.03	0.06	0.01	0.01	0.01	0.46	4.53	0.03	0.01	2.34	0	0		6.74	10.74	-1.02	80.87	165.66	516.69	510.09	748.59	755.49	547.75	573.61	712.72	558.57
57.624	3	0.03	0.03	0.01	6.03	0.04	0.21	8.91	0.06	0.06	82.18	16.96	0	89.98	39.03	73.03	0.06	6.37	4.94	2.14	0.4	0.57	0	0.04	0.06	0.01	0.02	0.02	0.54	5.78	0.02	0	2.27	0	0		2.2	11.03	-1.17	79.13	168.14	505.61	504.04	749.09	760.99	541.03	569.18	708.39	553.01
57.657	3	0.03	0.03	0.01	6.39	0.04	0.23	10.27	0.07	0.07	79.47	16.98	0	95.36	40.25	72.97	0.07	7.1	6.2	3.37	0.41	1.12	0	0.04	0.05	0.01	0.02	0.04	0.62	7.66	0.02	0	2.46	0	0		0.23	6.89	-0.28	78.58	167.05	502.32	502.3	747.5	761.61	540.02	564.6	706.67	553.04
57.69	3	0.03	0.03	0.01	4.4	0.05	0.17	7.2	0.08	0.08	85.61	14.9	0	83.18	33.29	70.97	0.08	4.86	8.84	5.64	0.43	1.65	0	0.05	0.05	0.01	0.03	0.07	0.68	9.52	0.02	0.01	2.74	0	0		-2.08	14.01	0.74	77.29	168.85	491.39	495.47	742.32	758.34	532.68	560.07	700.96	546.27
57.724	3	0.03	0.02	0.02	4.59	0.07	0.16	9.34	0.09	0.09	81.32	18.66	0	95.19	32.15	74.12	0.09	4.45	12.62	8.07	0.52	2.83	0	0.06	0.04	0.02	0.04	0.09	0.9	14.73	0.02	0	2.98	0	0		2.57	7.07	0.13	78.73	167.82	489.25	493.02	741.91	760.32	530.94	559.34	698.17	545.21
57.757	3	0.03	0.02	0.02	4.41	0.08	0.13	10.08	0.12	0.09	79.83	23.52	0	92.36	28.07	77.8	0.09	4.02	13.99	9.36	0.62	2.65	0	0.05	0.04	0.02	0.07	0.12	0.86	17.6	0.02	0	3.27	0	0		3.49	9.54	0.19	78.73	167.99	489.21	492.07	743	761.68	531.42	557.27	699.01	545.69
57.791	3	0.03	0.02	0.02	4.87	0.08	0.12	15.49	0.15	0.11	69.03	27.69	0	91.13	29.02	80.29	0.11	4.16	13.09	10.29	0.8	1.76	0	0.05	0.05	0.03	0.14	0.15	1.09	25.8	0.02	0.01	3.88	0	0		0.27	10.35	0.18	77.91	170.91	488.06	492.44	741.19	759.07	528.56	558.12	698.91	544.24
57.824	3	0.03	0.02	0.02	4.63	0.08	0.11	19.39	0.18	0.1	61.21	29.64	0	91.14	27.29	81.31	0.1	3.77	12.96	11.97	0.8	1.95	0	0.05	0.06	0.03	0.28	0.18	1.26	33.44	0.02	0	4.45	0	0		3.89	10.35	0.45	78.63	166.49	488.03	491.67	742.83	762.74	531.84	556.77	697.98	545.92
57.857	3	0.04	0.02	0.02	5.3	0.08	0.11	24.96	0.21	0.1	50.07	33.66	0	91.87	29.49	83.61	0.1	3.69	12.38	16.89	0.79	2.13	0	0.05	0.07	0.03	0.34	0.21	1.28	36.8	0.02	0	4.61	0	0		4.62	9.88	-0.46	79	163.91	489.33	491.31	743	761.34	532.83	557.97	696.13	543.83
57.891	3	0.04	0.02	0.02	4.62	0.08	0.1	32.07	0.14	0.14	42.93	33.38	0	92.53	27.66	82.68	0.14	2.45	10.03	19.86	0.96	3.09	0	0.05	0.06	0.04	0.34	0.14	2.05	49.18	0.03	0	5.14	0	0		4.81	9.41	0.07	79.28	165.58	491.06	491.34	742.99	760	533.37	555.77	698.61	545.22
57.924	3	0.04	0.02	0.02	3.96	0.06	0.11	30.51	0.17	0.17	44.49	27.61	0	93.39	27.26	79.1	0.17	1.44	7.66	17.24	0.86	2.75	0	0.05	0.05	0.04	0.28	0.14	2.24	52.44	0.03	0	4.9	0	0		12.6	8.76	2.11	81.73	178.78	494.84	489.19	752.46	761.47	536.27	561.88	714.43	547.03
57.957	3	0.03	0.02	0.01	4.86	0.06	0.11	32.66	0.18	0.18	42.34	32.71	0	96.53	30.37	82.08	0.18	1.67	6.18	14.83	0.61	1.78	0	0.05	0.05	0.04	0.2	0.08	2.28	48.52	0.03	0	4.96	0	0		11.84	5.37	1.49	81.91	172.69	509.35	494.89	764.31	766.48	551.41	564.41	723.66	552.15
57.991	3	0.03	0.02	0.01	4.89	0.06	0.12	40.53	0.17	0.17	34.47	32.86	0	95.45	30.83	81.75	0.17	1.63	5.88	10.74	0.3	0.89	0	0.05	0.05	0.05	0.16	0.07	2.69	56.59	0.03	0	5.22	0	0		10.28	6.79	1.87	81.21	174.64	516.71	496.85	772.35	767.74	558.72	566.67	732.89	553.86
58.024	3	0.02	0.02	0.01	4.4	0.07	0.14	29.38	0.16	0.16	45.62	24.09	0	97.82	32.89	76.73	0.16	1.88	8.18	6.51	0.15	0.37	0	0.06	0.07	0.06	0.11	0.08	2.32	47.44	0.03	0	5.74	0	0		3.45	2.98	-0.36	78.86	173.07	527.63	498.73	784.26	769.78	568.04	568.44	740.21	550.85
58.057	3	0.02	0.02	0.01	3.89	0.11	0.19	26.81	0.17	0.17	48.19	14.83	0	96.96	37.07	69.62	0.17	2.25	13.97	3.95	0.14	0.21	0	0.06	0.1	0.05	0.1	0.07	1.96	46.95	0.03	0	6.89	0	0		1.63	4.69	0.38	77.95	178.08	534.86	494.66	796.96	769.65	576.54	566.13	753.64	547.47
58.091	3	0.02	0.02	0.01	3.29	0.2	0.26	23.08	0.19	0.19	53.83	8.77	3.19	95.7	41.21	62.61	0.19	2.53	19.42	2.55	0.15	0.12	0	0.06	0.15	0.05	0.07	0.15	1.57	44.76	0.04	0	9.32	0	0		1.19	6.49	0.23	77.52	178.76	542.71	491.74	808.28	770.6	585.63	563.63	763.42	544.99
58.124	3	0.02	0.02	0.01	3.73	0.21	0.39	19.43	0.2	0.18	61.14	6.47	1.92	97.2	48.73	58.55	0.18	2.84	20.59	1.52	0.18	0.1	0	0.06	0.2	0.05	0.07	0.16	1.54	35.75	0.03	0	9.17	0	0		2.58	4.26	1.04	78.08	175.09	554.57	490.91	819.62	771.01	599.89	560.14	774.45	546.51
58.158	3	0.02	0.02	0.01	3.87	0.19	0.54	13.95	0.29	0.18	72.1	5.07	0	98.38	55.57	52.54	0.18	4.01	15.98	0.87	0.13	0.12	0	0.05	0.29	0.04	0.08	0.18	1.31	24.21	0.04	0	10.21	0	0		2.81	1.46	-0.26	78.51	175.8	567.93	492.82	829.68	770.53	609.41	560.97	784.68	547.28
58.191	3	0.02	0.03	0.01	3.69	0.18	0.63	10.39	0.44	0.17	79.21	5.68	0	96.33	57.14	48.05	0.17	5.19	15.63	0.71	0.14	0.19	0	0.06	0.44	0.03	0.08	0.16	1.23	17.92	0.04	0	10.14	0	0		8.78	5.66	-0.48	80.2	174.97	575.55	495.08	836.76	773.61	617.09	566.24	791.35	550.5
58.224	3	0.02	0.03	0.01	3.8	0.12	0.69	9.43	0.51	0.16	81.14	6.46	0	95.77	58.76	45.65	0.16	5.74	10.58	0.48	0.15	0.39	0	0.06	0.51	0.02	0.06	0.06	1.31	15.56	0.04	0	9.13	0	0		6.15	6.4	-1.8	79.83	170.52	582.14	498.78	835.96	771.29	620.34	563.61	790.52	552.81
58.258	3	0.02	0.03	0.01	5.16	0.09	0.89	9.73	0.52	0.14	80.55	9.63	0	97.6	63.91	46.65	0.14	7.12	8.82	0.38	0.17	0.61	0	0.07	0.52	0.02	0.04	0.05	1.56	8.85	0.03	0	7.43	0	0		9.44	3.47	-1.97	81.41	170	586.01	500.58	834.26	767.05	621.51	567.11	790.97	553.51
58.291	3	0.02	0.03	0.01	8.13	0.07	0.92	15.37	0.62	0.13	69.25	12.75	0	97.13	67.75	55.93	0.13	7.41	6.87	0.33	0.28	0.92	0	0.07	0.62	0.02	0.03	0.07	1.65	7.99	0.04	0	6.28	0	0		2.01	4.39	-0.84	79.37	174.88	587.73	501.07	837.11	763.95	622.91	567.93	797.03	551.71
58.324	3	0.02	0.02	0.01	14.1	0.06	0.79	25.11	0.71	0.12	49.89	14.19	0	97.05	68.63	69.25	0.12	9.99	5.08	0.31	0.47	1.55	0	0.09	0.71	0.02	0.02	0.09	1.69	5.9	0.04	0	4.96	0	0		2.8	4.53	-1.99	79.41	172.35	588.55	502.72	836.72	766.49	622.82	567.68	794.58	553.38
58.358	3	0.02	0.02	0.01	17.92	0.05	0.76	29.27	0.69	0.13	45.73	21.12	0	97	69.24	75.2	0.13	10.97	6.11	0.28	0.66	2.35	0	0.1	0.69	0.01	0.01	0.24	1.73	3.41	0.03	0	4.06	0	0		5.05	4.61	-2.37	79.97	175.38	587.3	503.6	834.55	766.36	619.1	570.39	793.71	554.03
58.391	3	0.02	0.02	0.01	23.29	0.05	0.59	36.98	0.72	0.12	38.02	32.03	0	95.35	66.09	82.2	0.12	15.62	5.23	0.25	0.83	3.46	0	0.1	0.72	0.01	0.01	0.38	1.77	3.29	0.03	0	3.55	0	0		2.66	6.9	-2.73	79.31	171.36	582.82	507.17	825.38	764.94	613.89	570.97	784.6	556.1
58.424	3	0.02	0.02	0.01	27.06	0.05	0.5	41.26	0.64	0.11	33.74	40.81	0	94.67	63.87	87.23	0.1	18.24	5.07	0.23	0.84	3.15	0	0.11	0.64	0.01	0.01	0.34	1.48	2.18	0.03	0	3.28	0	0		3.33	7.62	-3.38	79.52	173.16	581.69	510.65	821.96	764.79	610.05	576.98	782.11	557.48
58.458	3	0.02	0.02	0.01	33.29	0.04	0.42	47.82	0.48	0.13	27.18	49.12	0	95.43	61.06	91.43	0.08	24.03	4.91	0.19	0.53	1.94	0	0.13	0.48	0.01	0.01	0.21	1.46	1.38	0.03	0	2.86	0	0		1.08	6.81	-2.44	79.12	167.52	577.11	512.63	816.25	764.83	609.08	577.64	775.57	559.06
58.491	3	0.03	0.02	0.01	36.35	0.04	0.36	51.03	0.48	0.12	23.97	53.12	0	96.67	58.59	93.38	0.07	27.46	3.78	0.21	0.3	0.88	0	0.12	0.48	0.01	0.01	0.12	1.51	1.56	0.02	0	2.53	0	0		0.44	5.16	-2.7	79.19	168.77	573.72	516.76	808.91	765.35	602.52	579	770.55	563.22
58.525	3	0.03	0.02	0.01	32.84	0.04	0.23	45.02	0.5	0.1	29.98	56.64	0	95.52	48.37	94.97	0.06	30.01	3.37	0.19	0.17	0.26	0	0.1	0.5	0.01	0.01	0.07	1.69	1.86	0.02	0	1.78	0	0		-1.83	6.7	-3.23	78.81	171.27	568.86	520.32	800.52	764.41	593.9	581.04	764.45	565.34
58.558	3	0.05	0.02	0.01	32.88	0.03	0.17	43.79	0.4	0.1	31.21	58.17	0	96.37	42.23	95.49	0.05	34.24	3.57	0.22	0.19	0.21	0	0.1	0.4	0.01	0.01	0.07	1.95	2.05	0.02	0	1.34	0	0		2.26	5.6	-2.49	80.16	168.51	561.67	524.41	789.59	765.92	587.14	584.08	755.15	571.09
58.591	3	0.04	0.02	0.01	21.03	0.03	0.11	27.86	0.36	0.12	47.14	58.36	0	95.32	32.34	95.55	0.05	27.19	3.48	0.25	0.21	0.16	0	0.12	0.36	0.01	0.01	0.07	1.99	2.09	0.02	0	1.34	0	0		1.06	6.93	-1.87	79.95	167.17	552.34	526.83	778.66	765.87	578.52	585.6	745.23	573.32
58.625	3	0.03	0.02	0.02	14.76	0.03	0.1	19.66	0.21	0.1	60.67	60.95	0	96.19	28.86	96.38	0.05	18.12	4.42	0.4	0.24	0.29	0	0.1	0.21	0.02	0.01	0.06	2.49	2.86	0.02	0.21	1.03	0	0		-6.65	5.86	0.56	78.16	166.72	537.92	524.46	765.3	762.68	567.78	577.48	734.43	572.86
58.658	3	0.02	0.02	0.02	11.18	0.04	0.1	15.19	0.14	0.1	69.62	60.63	0	93.5	29.81	95.9	0.06	9.69	6.83	0.87	0.23	0.57	0	0.1	0.14	0.02	0.01	0.04	2.81	3.32	0.02	0.92	1.14	0	0		-0.07	8.67	-0.11	79.6	171.65	525.24	520.63	755.03	762.81	553.04	577.32	724.56	570.56
58.691	3	0.02	0.02	0.02	8.7	0.05	0.1	12.09	0.1	0.09	75.83	59.07	0	96.3	27.24	94.63	0.07	5.6	9.6	1.77	0.23	1.64	0	0.09	0.1	0.04	0.02	0.05	3.27	4.91	0.02	1.28	1.03	0	0		1.95	5.71	-1.36	80.69	162.05	514.36	514.73	741.67	756.44	544.22	571.75	706.02	562.82
58.725	3	0.02	0.02	0.02	7.8	0.06	0.1	11.69	0.08	0.1	76.63	59.74	0	93.53	26.5	94.03	0.08	3.14	13.22	3.92	0.27	2.98	0	0.08	0.08	0.1	0.03	0.06	4.22	7.79	0.02	0.54	0.85	0	0		0.6	8.64	-0.64	80.27	170.89	510.14	514.13	737.7	752.34	536.7	574.43	707.07	561.19
58.758	3	0.03	0.02	0.02	5.93	0.06	0.08	9.15	0.09	0.14	81.7	56.39	0	91	21.4	91.89	0.09	1.63	15.4	7.26	0.36	3.44	0	0.08	0.06	0.14	0.04	0.06	4.65	9.99	0.02	0.62	0.86	0	0		3.45	10.43	-1.86	81.33	166.11	505.11	515.15	729.45	752.22	530.99	574.79	696.56	561.5
58.792	3	0.04	0.02	0.02	6.04	0.06	0.1	11.54	0.11	0.25	76.92	53.25	0	88.92	24.81	89.72	0.11	0.98	14.61	12.97	0.8	4.47	0	0.07	0.05	0.25	0.05	0.06	5.23	15.62	0.02	1.5	0.85	0	0		5.58	11.59	-0.2	81.86	163.02	494.35	512.4	722.9	752.43	526.24	576.2	688.4	559.52
58.825	3	0.06	0.02	0.03	5.63	0.06	0.1	11.96	0.13	0.45	76.09	51.06	0	77.15	24.95	86.93	0.13	0.56	15.37	22.16	0.83	5.17	0	0.07	0.03	0.45	0.06	0.05	6.93	19.64	0.01	0.45	1	0	0		2.41	15.92	0.7	80.07	160.37	486.11	510.86	718.2	755	522.17	571.66	682.1	559.72
58.858	3	0.11	0.02	0.04	4.95	0.07	0.12	11.74	0.17	0.54	76.52	42.47	0	56.02	25.93	81.91	0.17	0.34	17.29	36.71	1.19	11.55	0	0.06	0.02	0.54	0.07	0.04	7.65	23.42	0.02	0.24	1.09	0	0		1.75	20.79	0.53	78.99	159.87	478.99	505.63	716.44	756.18	517.89	566.54	677.38	555.48
58.892	3	0.17	0.03	0.05	3.71	0.07	0.11	10.89	0.23	1.02	78.22	34.09	0	59.33	22.48	75.28	0.23	0.34	16.62	40.81	1.38	16.89	0	0.04	0.01	1.02	0.09	0.03	9.85	31.45	0.01	0.13	1.28	0	0		4.79	20.11	2.15	79.43	167.87	475.04	502.9	717.11	757.55	514.37	565.79	681.99	556.8
58.925	3	0.2	0.03	0.07	2.89	0.07	0.1	9.39	0.32	1.55	81.23	30.99	0	49.92	17.71	70.4	0.32	0.39	15.97	38.11	1.44	18.8	0.09	0.03	0.01	1.55	0.11	0.01	12.97	37.09	0.01	0.2	1.38	0	0		3.62	22.02	0.38	78.9	164.44	472.81	501.48	718.45	762.1	513.31	564.02	677.44	554.12
58.958	3	0.23	0.03	0.08	3.33	0.06	0.08	10.48	0.37	1.61	79.03	43.26	0	58.18	16.22	74.98	0.37	0.47	13.52	40.6	1.43	19.54	0.21	0.03	0.01	1.61	0.11	0.01	14.98	36.86	0.01	0.16	1.38	0	0		3.34	20.35	0.6	78.87	164.36	471.88	502.51	715.88	762.67	511.74	561.95	676.02	556.61
58.992	3	0.2	0.02	0.06	3.82	0.06	0.08	18.75	0.61	3.16	62.5	55.59	0	65.22	15.54	77.55	0.61	0.53	11.69	39.85	1.16	11.05	0	0.03	0.01	3.16	0.12	0.01	18.57	51.18	0.01	0.07	1.62	0	0		-0.24	18.86	0.4	78.07	161.12	471.08	502.26	716.15	762.81	512.79	560.97	673.79	554.7
59.025	3	0.17	0.02	0.05	4.58	0.05	0.07	23.32	0.64	3.38	53.36	63.5	0	75.73	16.67	81.97	0.64	0.62	9.48	38.6	1.08	8.93	0	0.03	0.01	3.38	0.09	0.01	18.25	52.17	0.01	0.01	1.48	0	0		0.93	16.31	0.22	78.21	164.88	468.83	500.38	716.24	762.19	509.63	562.82	674.17	552.12
59.058	3	0.16	0.02	0.06	5.32	0.05	0.06	29.59	0.82	4.58	45.41	74.93	0	37.44	15.48	86.53	0.82	0.69	8.66	36.46	1.17	9.19	0	0.03	0.01	4.58	0.1	0.01	20.43	56.49	0.01	0	1.57	0	0		4.36	24.57	3.24	77.5	161.65	465.05	495.95	723.88	769.59	517.52	562.08	678.91	552.99
59.092	3	0.13	0.02	0.06	6.99	0.05	0.06	46.45	1.24	7.74	28.55	85.97	0	77.82	16.87	90.96	1.24	0.73	8.84	31.38	1.37	8.23	0	0.02	0.02	7.74	0.08	0.03	24.93	68.02	0.01	0	1.65	0	0		-0.66	15.73	-0.55	77.56	164.92	470.64	498.21	726.4	768.96	514.66	562.99	679.03	549.62
59.125	3	0.08	0.02	0.05	7.85	0.05	0.06	50.95	1.1	7.14	24.05	87.28	0	69.52	18.43	94.31	1.1	0.94	8.16	22.48	1.46	6.29	0	0.02	0.03	7.14	0.08	0.06	22.98	67.23	0.01	0	1.73	0	0		7.71	17.88	1.03	78.63	171.21	471.93	495.06	739.8	779.21	521.15	567.92	691.58	551.65
59.159	3	0.06	0.02	0.04	10.02	0.05	0.07	64.31	0.95	6.35	10.69	90.59	0	92.25	22.54	96.47	0.95	1.56	8.63	15.16	1.79	2.48	0	0.02	0.05	6.35	0.09	0.19	25.05	73.56	0.01	0	1.66	0	0		5.04	9.62	-0.97	78.71	174.1	484.24	499.3	752.3	786.05	528.96	568.18	702.61	555.64
59.192	3	0.05	0.02	0.04	11.8	0.04	0.08	65.95	0.82	4.6	9.05	91.89	0	92.75	25.81	97.79	0.82	1.87	6.84	10.4	1.34	2	0	0.01	0.07	4.6	0.07	0.14	25.75	70.39	0.02	0	1.67	0	0		6.38	9.26	-0.78	79.2	175.63	489.88	500.96	755.51	784.87	532.86	570.25	708.01	557.31
59.225	3	0.04	0.01	0.03	12.58	0.05	0.1	65.86	0.73	2.82	9.14	90.94	0	95.84	29.17	97.8	0.73	1.8	7.19	7.06	0.87	0.75	0	0.01	0.11	2.82	0.07	0.15	24.24	67	0.02	0.01	2	0	0		5.8	6.31	-1.09	79.09	175.02	501.23	503.41	765.87	785.3	543.68	574.28	717.94	558.03
59.259	3	0.03	0.01	0.03	11.27	0.06	0.1	50.7	0.74	1.27	24.3	87.96	0	90.79	28.84	96.72	0.74	1.77	10.16	4.96	0.69	0.55	0	0.02	0.23	1.27	0.12	0.3	21.36	53.35	0.02	0.01	2.68	0	0		0.99	10.56	1.85	77.14	177.18	503.5	496.43	778.22	785.33	553.98	568.2	730.54	553.34
59.292	3	0.03	0.01	0.03	11.86	0.07	0.13	44.39	0.78	0.95	30.61	84.11	0	93.14	33.47	94.92	0.78	2.06	13.53	3.42	0.48	0.56	0	0.02	0.35	0.95	0.24	0.27	19.15	44.15	0.02	0	3.01	0	0		0.87	8.95	1.24	76.65	183.83	513.3	491.63	791.31	784.75	561.14	563	744.49	549.83
59.325	3	0.02	0.01	0.02	11.92	0.13	0.19	38.5	0.83	0.83	36.5	74.97	0	94.66	39.46	91.43	0.83	2.62	22.07	2.92	0.5	0.58	0	0.02	0.42	0.56	0.38	0.46	15.55	35.25	0.02	0	3.93	0	0		1.85	7.62	1.25	77.01	178.41	527.67	491.26	805.61	785.39	578.14	562.68	756.06	549.42
59.359	3	0.02	0.02	0.02	9.67	0.15	0.22	25.05	0.77	0.7	49.95	58.61	0	96.16	40.7	85.08	0.7	2.82	24.4	2.27	0.57	0.68	0	0.03	0.56	0.25	0.7	0.77	12.58	25.09	0.02	0.01	4.29	0	0		1.05	5.9	1.62	77.18	180.74	537.66	491.22	814.49	782.76	586.93	563.25	767.1	548.87
59.392	3	0.02	0.02	0.02	8.84	0.12	0.29	19.69	0.67	0.67	60.62	41.43	0	96.07	45.48	77.44	0.67	3.35	19.93	1.65	0.41	0.5	0	0.03	0.61	0.16	0.77	0.41	11.58	19.99	0.02	0	4.52	0	0		5.2	6.02	1.14	78.84	174.01	553.07	497.34	819.45	780.62	599.7	566.17	773.34	554.85
59.425	3	0.02	0.02	0.01	7.62	0.08	0.34	14.45	0.62	0.53	71.09	28.46	0	96.2	47.93	71.23	0.53	2.98	13.37	1.19	0.31	0.48	0	0.04	0.62	0.09	0.58	0.38	10.63	15.19	0.02	0	4.45	0	0		5.64	5.85	0.97	79.27	172.52	563.93	501.38	825.46	779.66	608.64	569.04	780.81	558.06
59.459	3	0.02	0.03	0.01	6.53	0.07	0.41	11.69	0.85	0.37	76.63	15.68	0	98.19	51.32	65.58	0.37	3.18	9.02	0.98	0.28	0.59	0	0.06	0.85	0.05	0.58	0.37	6.82	11.38	0.02	0	5.01	0	0		5.69	2.04	0.59	79.39	176.65	574.28	504.69	834.35	781.07	615.57	572.54	791.84	560.97
59.492	3	0.02	0.03	0.01	5.62	0.07	0.41	9.35	1.31	0.36	81.3	11	0	96.99	50.01	61.55	0.36	4.13	7.92	0.77	0.28	0.89	0	0.06	1.31	0.04	0.54	0.41	5.76	9.8	0.02	0	4.98	0	0		3.82	4.64	-0.69	78.71	171.96	578.12	504.03	838.19	781.56	620.16	570.44	791.72	558.77
59.526	3	0.02	0.02	0.01	5.99	0.09	0.37	9.34	1.16	0.29	81.31	12.15	0	94.5	49.32	64.47	0.29	6.12	10.98	0.57	0.39	0.99	0	0.07	1.16	0.02	0.28	0.67	4.25	5.55	0.03	0	6.45	0	0		0.35	7.78	-0.48	77.68	168.71	580.28	505.46	836.73	777.36	622.57	570.66	790.8	557.88
59.559	3	0.02	0.02	0.01	6.43	0.12	0.36	10.26	1.16	0.24	79.47	13.27	0	93.73	50.13	66.52	0.24	7.02	13.19	0.46	0.36	0.68	0	0.07	1.16	0.01	0.22	0.59	3.45	4.29	0.03	0	7.6	0	0		-2.07	8.48	0.56	77.07	168.07	581.57	505.69	835.37	774.13	624.11	567.53	791.95	558.7
59.592	3	0.02	0.02	0.01	7.03	0.14	0.34	11.58	1.06	0.21	76.85	16.83	0	94.07	49.79	70.31	0.21	6.84	15.62	0.31	0.32	0.41	0	0.06	1.06	0.01	0.16	0.62	3.13	4.26	0.03	0	7.75	0	0		-4.61	8.18	-0.71	76.76	162.43	583.18	505.62	831.85	768.63	624.44	565.94	786.52	555.35
59.626	3	0.02	0.01	0.01	10.32	0.16	0.31	17.69	1	0.18	64.62	27.94	0	94.81	51.55	79.11	0.18	9.96	15.8	0.23	0.31	0.32	0	0.07	1	0	0.11	0.51	2.44	2.48	0.03	0	8.96	0	0	0	3.2	7.48	0.83	78.63	168.84	583.62	503.98	832.65	767.38	623.79	568.37	792.26	557.12
59.659	3	0.02	0.01	0.01	12.42	0.14	0.31	21.25	1.09	0.18	57.5	32.59	0	98.07	52.38	82.05	0.18	11.64	14.44	0.23	0.39	0.47	0	0.08	1.09	0	0.09	0.45	2.23	2.49	0.04	0	8.32	0	0	0	5.08	2.37	-2.24	79.3	171.03	586.09	505.05	831.97	767.31	619.52	570.19	789.94	555.8
59.692	3	0.02	0.01	0.01	12.89	0.12	0.35	21.56	1.23	0.19	56.88	28.18	0	97.68	54.29	79.77	0.19	12.87	12.58	0.26	0.41	0.53	0	0.09	1.23	0	0.09	0.54	1.93	2.07	0.03	0	7.95	0	0	0	8.56	3.3	-3.38	80.84	169.56	587.81	509.01	827.49	765.55	617.56	574.91	786.31	558.29
59.726	3	0.02	0.02	0.01	9.46	0.11	0.45	14.5	1.32	0.2	71	14.15	0	94.8	55.06	69.49	0.2	11.31	13.63	0.31	0.45	0.7	0	0.14	1.32	0	0.1	0.83	1.41	1.55	0.03	0.05	6.69	0	0	0	8.53	7.48	-2.44	81.58	169.1	586.79	517.04	817.63	762.82	613.6	580.59	782.01	565.33
59.759	3	0.02	0.02	0.01	9.19	0.11	0.57	13.97	0.85	0.2	72.05	11.25	0	95.91	58.47	66.09	0.2	9.82	15.21	0.46	0.51	0.98	0	0.13	0.85	0	0.09	0.67	1.54	2	0.03	0.13	5.93	0	0	0	6.91	6.23	-0.97	81.48	169.53	578.69	522.73	805.51	763.84	604.95	581.98	774.21	572.59
59.793	3	0.02	0.03	0.01	8.45	0.12	0.69	12.69	0.62	0.17	74.61	9.48	0	96.71	60.07	63.64	0.17	7.08	19.26	0.64	0.56	1.1	0	0.08	0.62	0.01	0.09	0.32	1.62	2.94	0.03	0.23	4.53	0	0	0	3.68	5.1	-0.72	80.69	168.89	570.12	527.49	793.68	764.65	595.32	583.52	764.08	576.88
59.826	3	0.02	0.03	0.01	7.18	0.13	0.6	10.48	0.55	0.18	79.05	10.12	0	96.39	56.38	64.59	0.18	4.67	21.42	1.1	0.65	1.33	0	0.09	0.55	0.01	0.07	0.2	1.57	2.87	0.03	0.59	4.12	0	0	0	5.98	5.58	-0.41	81.25	174.67	551.73	528.52	777.6	767.73	575.55	586.49	750.07	579.34
59.859	3	0.02	0.03	0.01	5.48	0.16	0.7	7.69	0.42	0.22	84.62	5.91	0	94.74	56.68	57.44	0.22	3.36	25.24	2.7	0.79	1.87	0	0.09	0.42	0.01	0.07	0.07	1.46	2.87	0.03	0.1	4.29	0	0	0	3.53	7.55	-1.03	80.09	169.25	539.17	522.44	767.11	764.42	566.06	579.99	735.12	571.99
59.893	3	0.03	0.05	0.01	3.57	0.17	0.84	4.69	0.31	0.23	90.63	5.12	0	97.13	55.82	46.32	0.23	1.92	27.51	6.09	0.85	2.49	0	0.08	0.31	0.02	0.07	0.05	1.17	3.63	0.03	0.26	3.82	0	0	0	7.58	4.38	-2.47	81.76	170.71	531.7	523.42	756.78	762.88	554.54	583.7	724.83	571.8
59.926	3	0.04	0.05	0.01	2.73	0.16	0.9	3.51	0.27	0.26	92.98	4.81	0	96.19	55.18	39.77	0.26	1.06	26.38	10.35	0.99	3.45	0	0.08	0.27	0.02	0.08	0.08	1	4.46	0.04	0.24	3.79	0	0	0	3.33	5.86	-3.68	80.29	165.84	521.7	523.73	746.83	762.42	545.75	584.07	710.92	569.14
59.959	3	0.06	0.06	0.01	1.87	0.14	0.61	2.32	0.28	0.28	95.36	2.43	0	94.32	46.23	37.51	0.28	0.52	23.88	18.64	1.03	3.65	0	0.08	0.21	0.04	0.12	0.1	1.16	5.99	0.04	0.34	3.59	0	0	0	2.25	7.95	-2.68	80.08	164.7	514.23	524.78	737.89	760.99	539.5	584.96	703.46	569.46
59.993	3	0.09	0.05	0.02	1.52	0.11	0.3	2.16	0.31	0.31	95.67	2.03	0	92.97	33.35	43.74	0.31	0.31	20.82	25.76	0.98	2.55	0	0.06	0.15	0.07	0.12	0.12	1.37	11.12	0.05	0.57	3.29	0	0	0	-3.02	9.09	-2.21	78.93	161.49	510.12	526.7	730.8	758.21	536.16	584.21	697	569.76
60.026	3	0.12	0.05	0.02	1.17	0.09	0.23	1.79	0.36	0.36	96.42	1.84	0	95.24	26.58	42.44	0.36	0.19	17.61	29.02	0.76	2.97	0	0.07	0.19	0.11	0.16	0.21	1.42	14.68	0.05	0.29	3.05	0	0	0	-0.2	7.02	-1.33	79.79	163.15	507.19	528.95	726.8	760.38	532.74	585.07	695.54	574.5
60.059	3	0.13	0.05	0.02	1.2	0.08	0.19	2.48	0.44	0.44	95.03	2.34	0	92.75	23.74	45.35	0.44	0.13	15.13	31.11	0.56	4.08	0	0.1	0.25	0.2	0.18	0.21	1.55	22.69	0.05	0.37	2.67	0	0	0	1.29	9.26	-0.27	80.03	165.41	504.64	529.28	726.33	762.32	531.44	586.41	696.56	576.54
60.093	3	0.13	0.05	0.02	1.42	0.07	0.17	4.66	0.68	0.68	90.68	3.47	0	87.48	22.93	50.26	0.68	0.11	13.81	31.65	0.46	5.44	0	0.13	0.27	0.56	0.17	0.34	1.67	34.25	0.05	0.26	2	0	0	0	-2.21	12.28	0.17	78.62	161.9	502.19	529.08	726.62	764.14	532.8	585.84	694.39	575.75
60.126	3	0.11	0.04	0.03	1.79	0.07	0.11	7.58	0.73	0.73	84.83	8.54	0	91.04	18.12	62.09	0.73	0.09	14.25	29.4	0.45	7.81	0	0.13	0.36	0.71	0.16	0.4	1.73	39.69	0.06	0.1	1.96	0	0	0	-0.36	10.41	-0.57	78.8	165.84	501.14	527.16	730.28	768.21	531.12	585.78	696.6	574.73
60.16	3	0.1	0.03	0.03	2.22	0.1	0.1	16.49	0.96	1.51	67.01	15.97	0.86	91.24	15.71	70.83	0.96	0.09	21.7	28.71	0.72	7.59	0	0.13	0.5	1.51	0.2	0.31	1.84	54.45	0.06	0.1	1.85	0	0	0	-5.22	10.28	-1.64	77.18	170.6	501.36	524.41	735.46	770.44	529.96	581.96	700.22	571.34
60.193	3	0.09	0.02	0.03	2.7	0.11	0.08	27.08	1.09	2.34	47.92	27.66	2.22	92.07	12.99	79.77	1.09	0.1	23.41	29.12	0.74	5.2	0	0.1	0.5	2.34	0.21	0.24	1.61	63.37	0.06	0.09	1.95	0	0	0	-3.8	9.74	-0.89	77.37	168.61	503.79	524.04	737.74	771.1	534.22	579.82	702.68	572.97
60.226	3	0.07	0.02	0.02	3.45	0.12	0.07	38.7	1.05	2.38	36.3	37.93	2.6	92.52	14.86	85.68	1.05	0.13	24.93	29.21	0.8	3.06	0	0.07	0.46	2.38	0.17	0.14	1.52	68.29	0.07	0.06	2.03	0	0	0	-4.95	9.42	-0.12	76.93	167.57	502.89	523.06	738.19	770.93	535.52	578.61	702.97	572.48
60.26	3	0.07	0.02	0.02	4.34	0.12	0.08	55.36	1.21	3.62	19.64	44.89	1.83	94.23	18.61	89.35	1.21	0.18	24.34	30.64	0.87	2.35	0	0.06	0.53	3.62	0.2	0.12	1.43	77.02	0.08	0.06	2.41	0	0	0	-4.53	8.04	0.34	77.01	171.37	501.88	521.56	740.25	771.76	534.71	579	705.92	571.73
60.293	3	0.06	0.02	0.02	6.49	0.1	0.11	68.91	1.16	3.54	6.09	53.46	0	93.95	27.02	93.46	1.16	0.28	20.81	34.45	0.58	1.64	0	0.05	0.49	3.54	0.18	0.08	1.6	78.35	0.08	0.1	2.5	0	0	0	-3.13	8.29	1.59	77.1	171.75	500.44	519.12	743.49	774.5	537.05	577	708.73	572.09
60.326	3	0.05	0.01	0.01	9.8	0.08	0.17	80	1.15	3.94	0	57.33	0	95.07	38.49	95.5	1.15	0.42	16.84	33.6	0.51	1.52	0	0.05	0.45	3.94	0.19	0.07	1.51	78.87	0.08	0.17	2.73	0	0	0	1.67	7.2	1.77	78.39	171.58	502.8	521.12	745.68	777.33	539.62	581.02	711.1	575.31
60.36	3	0.04	0.02	0.01	13.02	0.08	0.26	89.41	0.97	6.48	0	56.49	0	96.47	48.52	94.78	0.97	0.49	15.79	34.81	0.42	1.36	0	0.04	0.36	6.48	0.25	0.06	1.8	87.4	0.09	0.06	2.61	0	0	0	1.06	5.46	2.81	78.17	171.33	503.48	518.76	751.22	780.15	544.16	578.34	715.46	575.04
60.393	3	0.03	0.02	0.01	16.76	0.09	0.46	91.38	0.96	5.04	0	51.23	0	95.62	60.4	92.19	0.96	0.5	17.39	31.87	0.33	0.96	0	0.03	0.4	5.04	0.45	0.09	1.76	83.57	0.09	0.1	3.12	0	0	0	2.16	6.59	2.06	77.52	183.22	504.92	514.23	768.69	791.7	546.91	581.38	729.89	572.09
60.426	3	0.02	0.02	0.01	16.78	0.13	0.66	90.74	0.82	4.29	0	41.51	0	97.13	65.92	87.38	0.82	0.54	22.09	24.9	0.42	0.81	0	0.03	0.49	4.29	0.61	0.21	1.68	80.93	0.09	0.09	3.68	0	0	0	0.98	4.39	0.25	77.38	173	517.23	515.71	779.2	793.15	560.97	582.66	733.5	570.05
60.46	3	0.02	0.02	0.01	18.02	0.2	1.04	91.26	0.68	3.1	0	32.6	0	93.84	74.2	82.74	0.68	0.72	27.53	21.23	0.5	0.54	0	0.03	0.55	3.1	0.78	0.25	1.55	78.65	0.08	0.03	4.8	0	0	0	0.64	8.39	0.77	76.76	172.06	532.21	516.34	791.67	791.15	575.88	581.09	747.66	571.26
60.493	3	0.02	0.02	0.01	19.48	0.25	1.57	90.46	0.81	2.27	0	29.91	0	96.68	81.25	78.52	0.67	1.03	31.31	16.98	0.53	0.39	0	0.03	0.81	2.27	0.97	0.39	1.48	73.17	0.08	0.06	5.13	0	0	0	3.38	5.14	0.08	78.12	172.24	556.92	514.13	810.46	782.63	596.64	580.51	768.38	567.34
60.527	3	0.01	0.02	0	19.4	0.19	1.96	85.42	0.94	1.25	0	40.36	0	96.79	87.3	73.61	0.54	1.41	23.54	10.96	0.4	0.16	0	0.02	0.94	1.25	0.91	0.14	1.17	60.1	0.07	0.05	6.63	0	0	0	-1.55	4.96	1.17	77.08	171.96	561.84	513.78	812.41	777.54	601.53	575.92	773.26	566.88
60.56	3	0.01	0.02	0	15.25	0.24	2.09	73.08	1.06	0.71	1.92	39.5	0	93.82	86.92	66.42	0.48	1.57	24.81	7.53	0.41	0.23	0	0.02	1.06	0.71	1.16	0.16	1.11	49.05	0.07	0.12	7.98	0	0	0	1.55	8.4	2.08	77.92	165.83	570.6	515.57	820.13	780.5	614.01	575.49	779.78	571.19
60.593	3	0.02	0.03	0.01	8.67	0.27	2.36	55.02	0.9	0.58	19.98	33.84	0	96.87	83.78	50.84	0.5	1.42	26.39	9.09	0.42	0.43	0	0.02	0.9	0.58	1.04	0.13	1.21	48.8	0.06	0.04	8.31	0	0	0	4.74	4.84	1.39	79.44	175.11	578.46	516.18	829.13	781.22	616.93	580.81	791.8	571.5
60.627	3	0.02	0.03	0.01	5.65	0.34	2.2	30.94	0.66	0.47	44.06	28.61	0	94.56	80.72	42.17	0.47	1.54	26.21	7.8	0.51	1.05	0	0.01	0.66	0.27	0.81	0.08	1.23	36.3	0.05	0.14	10.4	0	0	0	8.12	7.72	2.03	80.85	172.43	585.33	520.55	832.04	782.98	624.01	583.04	796.36	577.85
60.66	3	0.02	0.03	0.01	5.85	0.29	2.24	29.98	0.52	0.52	45.02	28.17	0	92.83	80.21	41.88	0.52	2.11	26.17	7.11	0.7	3.68	0	0.01	0.49	0.3	0.48	0.1	1.48	35.46	0.04	0.28	9.12	0	0	0	3.44	9.19	1.5	79.6	171.49	588.31	523.18	831.28	780.74	624.92	582.72	796.35	578.24
60.693	3	0.02	0.03	0.01	7.37	0.26	2.25	30.14	0.55	0.55	44.86	32.23	0	93.56	82.29	46.72	0.55	2.25	24.9	8.2	0.94	7.18	0	0.01	0.32	0.24	0.33	0.08	1.79	28.55	0.04	0.14	8.84	0	0	0	4.79	8.62	0.99	79.92	170.85	590.4	524.62	833.22	781.79	626.62	586.62	797.27	578.38
60.727	3	0.02	0.02	0.01	10.52	0.18	1.81	30.66	0.47	0.47	44.34	35.78	0	95.19	83.27	57.02	0.47	2.52	17.11	7.63	0.65	5.28	0	0.01	0.18	0.19	0.19	0.04	2.78	17.59	0.03	0.12	9.35	0	0	0	-0.14	7.07	0.32	78.32	169.1	590.81	526.3	832.55	782.83	626.38	584.12	795.39	578.99
60.76	3	0.02	0.02	0.01	9.53	0.16	1.62	27.19	0.44	0.44	47.81	31.74	0	96.69	80.78	56.38	0.44	2.15	15.86	7.83	0.62	5	0	0.01	0.11	0.2	0.17	0.03	3.02	17.05	0.03	0.54	9.17	0	0	0	1.05	5.13	-0.4	78.82	169.53	589.59	526.71	828.72	781.25	622.63	584.19	792.08	578.86
60.794	3	0.02	0.02	0.01	9.69	0.15	1.23	21.62	0.42	0.42	56.76	26.41	0	95.71	77.01	60.84	0.42	2.16	13.7	9.58	0.48	2.04	0	0.01	0.07	0.15	0.17	0.01	3.56	9.08	0.02	0.27	9.7	0	0	0	-0.84	6.47	-1.42	78.44	170.26	588.58	526.47	825.74	778.09	619.01	584.24	789.09	576.45
60.827	3	0.02	0.02	0.01	11.05	0.14	0.93	23.36	0.4	0.4	53.28	21.4	0	96.45	72.92	68.33	0.4	1.99	13.87	10.36	0.46	2.61	0	0.01	0.05	0.12	0.13	0.01	4.22	8.25	0.02	0.24	8.89	0	0	0	4.12	5.49	-0.91	80.11	168.25	586.95	529.61	820.27	777.58	617.19	589.27	785.17	579.82
60.86	3	0.01	0.02	0.01	14.06	0.11	0.63	28.88	0.34	0.34	46.12	31.81	0	94.88	67.9	79.66	0.34	2.55	11.92	7.45	0.42	4.37	0	0.02	0.06	0.11	0.13	0.04	4.18	8.26	0.02	0.02	7.57	0	0	0	-3.17	7.4	-1.43	78.06	172.83	581.95	529.98	814.32	774.31	608.73	588	781.25	577.52
60.894	3	0.01	0.01	0.01	19.12	0.07	0.47	35.14	0.25	0.25	39.86	53.71	0	93.63	64.72	89.69	0.25	3.88	7.15	4.53	0.26	2.6	0	0.02	0.08	0.1	0.14	0.09	5.49	6.99	0.02	0	5.76	0	0	0	-4.99	8.56	-0.76	77.5	170.26	575.11	528.8	809.64	774.85	605.21	586.45	775.18	576.59
60.927	3	0.01	0.01	0.01	19.11	0.05	0.28	33.63	0.2	0.2	41.37	66.44	0	93.91	54.7	95.42	0.2	5.81	3.99	2.82	0.25	1.96	0	0.02	0.07	0.1	0.13	0.16	6.41	7.75	0.02	0.01	4.31	0	0	0	-4.79	8.33	-1.29	77.51	175.17	570.65	529.97	805.64	776.61	597.72	587.74	772.61	577.93
60.96	3	0.02	0.01	0.01	17.52	0.04	0.17	29.19	0.29	0.16	45.81	71.13	0	93.14	44.46	98.02	0.16	9.05	2.16	1.75	0.24	1.49	0	0.02	0.07	0.09	0.1	0.29	6.54	7.2	0.02	0.01	3.78	0	0	0	-2.77	8.96	-1.07	78.02	177.11	561.52	531.82	796.29	777.78	587.84	591.36	764.59	580.04
60.994	3	0.03	0.01	0.02	14.92	0.04	0.11	22.58	0.2	0.13	54.83	75.47	0	93.06	33.72	98.54	0.13	10.66	1.83	1.5	0.25	0.98	0	0.03	0.12	0.12	0.1	0.2	8.78	7.51	0.02	0	2.56	0.11	0	0	-1.3	9.02	-0.59	78.4	175.54	551.8	533.2	788.19	781.96	580.32	592.09	755.63	583.15
61.027	3	0.03	0.01	0.02	13.07	0.04	0.07	18.47	0.17	0.12	63.05	76.38	0	93.47	24.69	99.24	0.11	13.79	2.08	1.09	0.36	1.2	0	0.03	0.17	0.12	0.1	0.15	8.7	6.65	0.02	0.01	2.48	0.33	0	0	-2.45	8.7	0.29	77.99	181.53	538.06	532.2	778.07	782.94	566.56	592.34	747.87	583.34
61.06	3	0.03	0.01	0.02	12.03	0.04	0.06	16.38	0.18	0.13	67.24	78.06	0	95.41	20.92	99.4	0.1	13.75	2.69	0.88	0.28	0.98	0	0.03	0.18	0.13	0.1	0.14	9.73	6.81	0.02	0	2.3	0.69	0	0	-5.32	6.82	-0.13	77.63	174.88	532.13	527.54	773.03	780.07	563.81	586.07	738.47	577.4
61.094	3	0.04	0.02	0.03	13.45	0.04	0.06	17.18	0.19	0.18	65.64	80.75	0	95.04	20.28	99.46	0.07	15.95	3.43	0.7	0.24	0.69	0	0.03	0.19	0.18	0.09	0.11	11.72	6.57	0.02	0	1.74	0.75	0	0	-2.68	7.24	-0.83	78.05	173.79	521.41	521.87	766.01	779.98	554.6	582.06	728.11	572.39
61.127	3	0.04	0.01	0.02	18.02	0.04	0.09	24.39	0.17	0.18	51.21	80.02	0	91.52	28.91	99.58	0.08	17.71	4.39	0.8	0.23	0.83	0	0.03	0.17	0.18	0.08	0.09	11.03	6.65	0.02	0.01	1.79	0.45	0	0	-4.25	10.1	-1.32	77.35	176.26	512.01	518.56	758.81	779.43	544.36	577.14	720.47	569.78
61.161	3	0.04	0.01	0.02	16.85	0.04	0.08	23.55	0.14	0.2	52.89	78.85	0	92.7	27.47	99.58	0.05	17.11	4.43	1.19	0.21	1.03	0	0.04	0.14	0.2	0.07	0.09	10.13	7.59	0.02	0	1.5	0.13	0	0	-7.31	9.29	-1.15	77.29	172.55	505.4	517.44	748.65	773.2	538.14	575.28	710.46	566.27
61.194	3	0.03	0.01	0.02	15.65	0.04	0.08	24.4	0.14	0.21	51.19	78.15	0	87.07	27.27	99.57	0.03	15.23	4.59	1.71	0.24	1.02	0	0.04	0.14	0.21	0.07	0.12	9.63	10.8	0.02	0	1.35	0	0	0	-0.85	12.47	0.63	78.82	170.64	496.44	517.85	741.72	775.15	533.74	580.72	703.96	568.77
61.227	3	0.03	0.01	0.02	14.64	0.03	0.08	25.22	0.22	0.25	49.78	77.86	0	81.63	27.48	99.56	0.03	13.08	4.14	1.79	0.28	1.11	0	0.05	0.15	0.25	0.07	0.22	9.42	13.79	0.02	0	1.2	0	0	0	-0.95	14.54	0.77	78.72	169.99	491.18	516.64	735.31	773.53	528.39	577.32	698.15	568.49
61.261	3	0.03	0.01	0.02	14.11	0.03	0.08	28.09	0.46	0.26	46.91	75.43	0	63.9	26.99	99.6	0.03	13.07	3.8	1.77	0.42	1.02	0	0.07	0.14	0.26	0.07	0.46	7.7	17.78	0.02	0	0.92	0	0	0	-1.66	19.15	1.38	77.73	170.61	484.4	512.62	737.4	777.93	526.79	576.17	697.06	565.51
61.294	3	0.03	0.01	0.02	13.84	0.03	0.09	31.55	0.62	0.29	43.45	74.72	0	69.94	28.74	99.51	0.03	11.39	4.61	1.93	0.56	1.34	0	0.07	0.12	0.29	0.07	0.62	7.31	21.78	0.03	0	0.92	0	0	0	1.68	17.78	1.82	78.18	176.21	479.58	509.15	737.21	781.59	521.97	572.01	698.09	566.63
61.327	3	0.03	0.02	0.02	13.4	0.03	0.08	36.18	0.87	0.31	38.82	72.37	0	73.62	26.31	99.56	0.03	13.21	4.97	1.86	0.77	1.68	0	0.07	0.15	0.31	0.07	0.87	5.76	27.3	0.03	0	0.82	0	0	0	0.67	16.87	1.1	77.71	179.68	476.05	506.48	739.53	785.55	518.58	570.34	698.15	564.2
61.361	3	0.03	0.02	0.02	12	0.04	0.06	38.5	1.07	0.39	36.5	70.75	0	67.24	21.45	99.57	0.02	14.69	5.74	1.69	1.1	2.25	0	0.08	0.19	0.39	0.09	1.07	4.75	33.05	0.03	0	0.79	0	0	0	1.23	18.4	0.3	77.94	171.3	475.65	507.13	735.81	783.55	519.7	571.24	690.78	562.49
61.394	3	0.04	0.02	0.03	9.57	0.04	0.05	32.06	1.31	0.46	42.94	71.36	0	63.28	14.58	99.56	0.03	13.97	6.68	1.47	1.31	4.79	0.25	0.09	0.28	0.46	0.08	1.31	5.13	33.87	0.03	0	0.77	0	0	0	-1	19.28	0.5	77.31	176.82	477.61	509.61	734.99	781.34	517.78	572.47	694.42	564.42
61.427	3	0.04	0.02	0.03	8.91	0.04	0.05	33.52	1.84	0.55	41.48	70.98	0	60.68	14.91	99.58	0.03	11.85	5.7	1.44	1.38	6.45	0.79	0.09	0.46	0.55	0.09	1.84	4.88	37.23	0.04	0	0.73	0	0	0	0.14	19.83	1.38	77.57	176.85	478.87	510.98	734.31	779.74	519.36	574.37	696.03	566.36
61.461	3	0.04	0.02	0.04	9.21	0.04	0.05	45.57	1.8	1.01	29.43	71.62	0	61.96	17.38	99.54	0.05	10.45	5.46	1.37	1.33	10.03	0.62	0.1	0.68	1.01	0.11	1.8	5.31	48.36	0.04	0	0.71	0	0	0	-0.5	19.56	1.9	77.52	173.87	477.93	511.85	732.93	779	520.44	576.23	694.03	566.31
61.494	3	0.04	0.02	0.05	9.4	0.04	0.06	45.4	1.57	1.31	29.6	72.82	0	60.85	18.22	99.51	0.05	9.86	5.68	1.86	1.18	14.22	0.62	0.1	0.77	1.31	0.11	1.57	6.08	47.99	0.05	0	0.67	0	0	0	-0.12	19.8	1.31	77.34	177.93	476.81	511.67	733.4	782	517.21	574.56	695	567.6
61.528	3	0.04	0.02	0.05	8.53	0.04	0.06	54.68	1.29	2.06	20.32	71.04	0	70.49	19.05	99.17	0.07	7.21	6.24	2.12	1.41	16.13	0.75	0.09	1.03	2.06	0.12	1.29	5.33	59.08	0.05	0.01	0.66	0	0	0	-4.06	17.65	-0.45	76.62	178.98	475.32	510.5	738.42	786.73	516	576.28	694.48	562.91
61.561	3	0.03	0.02	0.05	8	0.04	0.06	61.25	1.45	2.49	13.75	70.61	0	65.07	18.83	98.86	0.08	5.98	6.83	2.47	1.71	15.37	0.89	0.11	1.45	2.49	0.14	1.37	5.38	67.31	0.06	0	0.62	0	0	0	1.85	18.89	-0.35	77.72	177.45	481.43	512.64	747.03	794.27	524.28	580.09	701.32	567.98
61.594	3	0.03	0.02	0.05	7.58	0.04	0.06	61.07	2.16	2.67	13.93	69.57	0	72.17	19.96	98.49	0.09	4.24	7.91	2.94	2.19	14.68	1.29	0.1	1.89	2.67	0.18	2.16	5.13	68.12	0.08	0	0.69	0.09	0	0	4.45	17.24	-1.23	78.69	178.01	488.28	517.17	751.49	797.82	528.34	584.77	705.93	572.5
61.628	3	0.03	0.02	0.05	8.15	0.04	0.08	70.91	1.94	4.07	4.09	68.81	0	81.59	23.79	98.28	0.09	3.6	8.96	3.31	3.03	13.89	1.44	0.09	1.94	4.07	0.15	1.65	4.9	75.72	0.09	0	0.6	0.25	0	0	3.82	14.55	-1	78.72	179.76	497.34	522.78	758.39	799.96	535.73	590.66	714.99	577.29
61.661	3	0.02	0.02	0.03	9.25	0.04	0.09	73.09	1.9	3.99	1.91	69.13	0	85.21	27.79	98.35	0.09	3.62	8.22	3.26	2.91	8.17	1.46	0.07	1.9	3.99	0.16	1.27	5.02	74.22	0.09	0	0.68	0.5	0	0	-1.34	13.25	-0.03	76.97	186.21	494.23	517.08	763.74	801.62	534.82	583.6	720.76	573.5
61.694	3	0.02	0.02	0.02	10.59	0.04	0.11	71.8	1.5	3.94	3.2	68.54	0	89.41	32.44	98	0.1	3.65	6.52	2.69	2.27	3.53	1.01	0.07	1.5	3.94	0.17	0.67	5.03	68.35	0.11	0.01	0.83	0.61	0	0	1.06	11.34	-0.19	77	187.46	497.77	514.51	773.6	805.85	540.74	585.67	727.65	571.41
61.728	3	0.02	0.02	0.02	11.66	0.04	0.14	66.98	1.2	3.58	8.02	66.39	0	93.19	37.32	97.39	0.14	3.15	6.12	2.74	1.77	1.28	0.24	0.05	1.2	3.58	0.22	0.18	4.42	59.12	0.12	0.01	1.19	0.6	0	0	1.32	8.92	1.21	76.99	189.03	502.89	511.55	781.26	805.69	548.18	581.37	736.95	571.48
61.761	3	0.02	0.02	0.01	13.62	0.04	0.2	66.91	1	2.89	8.09	62.81	0	92.55	44.96	95.74	0.13	2.62	6.54	2.19	1.13	0.65	0	0.04	1	2.89	0.37	0.13	4.12	53.58	0.12	0.01	1.42	0.62	0	0	1.97	9.4	1.14	77.03	189.2	507.93	510.77	788.82	807.69	554.34	582.03	743.21	570.93
61.795	3	0.01	0.02	0.01	16.42	0.06	0.28	63.02	0.61	2.62	11.98	63.19	0	89.71	51.48	95.78	0.15	2.61	12.13	2.09	0.38	0.26	0	0.04	0.61	2.62	0.48	0.05	4.28	42.92	0.1	0	1.91	0.16	0	0	3.21	11.17	1.35	77.64	190.1	516.78	514.03	793.32	806.18	560.91	584.54	750.73	574.34
61.828	3	0.01	0.02	0.01	21.74	0.06	0.44	69.61	0.47	2.07	5.39	63.26	0	93.72	61.84	95.47	0.16	2.9	11.16	1.75	0.26	0.23	0	0.03	0.47	2.07	0.45	0.05	4.63	39.69	0.09	0	2.17	0	0	0	5.99	8.48	-0.01	78.83	182.84	521.63	516.35	793.52	806.37	565.05	586.38	747.55	575.17
61.861	3	0.01	0.02	0.01	24.71	0.07	0.59	74.66	0.32	1.66	0.34	61.18	0	89.6	67.73	94.49	0.17	3.17	12.97	1.96	0.17	0.31	0	0.03	0.32	1.66	0.46	0.05	4.51	40.54	0.08	0.01	2.38	0	0	0	2.48	11.23	1.67	77.66	185.5	524.28	519.96	796.16	806.53	568.84	589.47	754.04	578.89
61.895	3	0.01	0.01	0.01	24.84	0.07	0.66	74.04	0.28	1.34	0.96	57.83	0	92.9	70.35	92.95	0.18	3.15	13.5	2.33	0.16	0.31	0	0.03	0.28	1.34	0.75	0.06	4.32	38.71	0.09	0.01	3.25	0	0	0	0.21	9.15	1.35	77.21	184.28	525.19	521.34	796.82	807.9	569.66	589.05	753.7	579.57
61.928	3	0.01	0.02	0.01	21.86	0.09	0.72	67.76	0.25	0.9	7.24	48.97	0	93.95	71.4	89.09	0.19	2.41	14.23	2.41	0.23	0.38	0	0.02	0.25	0.9	1.37	0.11	3.73	34.93	0.08	0.01	4.42	0	0	0	1.95	8.29	0.23	77.65	185.37	524.93	523.54	794.49	810.14	566.14	589.69	751.36	582.1
61.961	3	0.01	0.02	0.01	23.28	0.13	0.99	67.87	0.31	0.71	7.13	43.77	0	94.69	76.76	86.45	0.2	2.41	19.74	3.26	0.27	0.51	0	0.03	0.31	0.71	2.05	0.22	3.76	32.33	0.08	0.02	4.97	0	0	0	1	7.59	-0.8	77.45	182.08	526.15	526.18	793.58	810.33	566.58	593.16	748.32	582.04
61.995	3	0.01	0.01	0.01	22.78	0.24	1.14	65.08	0.35	0.35	9.92	38.15	0	94.23	80.63	84.69	0.19	3.03	24.3	3.38	0.23	0.45	0	0.02	0.35	0.35	2.39	0.32	2.63	26.58	0.07	0.03	8.15	0	0	0	2.05	8.03	-1.82	77.77	176.21	528.6	528.98	791.6	809.72	568.47	595.21	744.27	583.27
62.028	3	0.01	0.01	0.01	23.59	0.33	1.3	64.76	0.46	0.31	10.24	35.97	0	92.94	82.77	83.71	0.2	3.71	28.85	3.8	0.25	0.56	0	0.02	0.46	0.31	2.79	0.34	2.44	24.41	0.07	0.05	8.82	0	0	0	0.63	9.11	-2.41	77.37	174.83	529.41	531.03	790.16	808.59	568.18	597.43	742.43	583.29
62.061	3	0.01	0.01	0	21.58	0.4	1.28	62.93	0.52	0.27	12.07	34.59	0	94.25	83.17	81.96	0.19	3.47	28.54	4.31	0.22	0.66	0	0.02	0.52	0.27	3.31	0.23	2.23	24.09	0.06	0.07	10.71	0	0	0	0.27	8.02	-3.35	77.72	172.75	528.46	533.11	783.22	804.8	564.04	597.68	736.23	583.71
62.095	3	0.01	0.01	0	20.45	0.43	1.1	58.65	0.53	0.24	16.35	34.59	0.73	94.5	82.82	83.21	0.2	3.01	24.96	5.85	0.28	0.89	0	0.01	0.53	0.24	3.77	0.14	2.2	19.36	0.04	0.1	13.22	0	0	0	1.23	7.78	-0.99	78.28	183.83	526.16	536.64	778.87	802.44	558.21	603.51	741.42	588.42
62.128	3	0.01	0.01	0	18.96	0.35	1	56.31	0.56	0.28	18.69	33.64	0	92.62	81.43	82.77	0.2	2.36	21.39	5.78	0.49	1.08	0	0.01	0.56	0.28	3.56	0.12	2.11	19.53	0.04	0.08	13.22	0	0	0	6.41	9.35	-0.81	79.8	177.38	522.89	539.15	774.54	804.96	558.15	608.89	734.63	591.1
62.162	3	0.01	0.01	0	19.17	0.3	0.9	57.82	0.55	0.24	17.18	37.37	0	93.01	82.79	84.93	0.21	1.82	14.95	5.77	0.8	1.68	0	0.02	0.55	0.24	2.71	0.11	1.98	18.03	0.04	0.08	15.12	0	0	0	3.99	9.06	-0.43	79.12	176.58	518.89	543.83	768.02	807.46	553.59	609.09	729.73	596.61
62.195	3	0.01	0.01	0	20.86	0.29	0.85	63.67	0.61	0.27	11.33	44.43	0	90.59	82.25	88.4	0.23	1.72	15.05	7.12	0.72	2.31	0	0.02	0.61	0.27	1.85	0.15	2.15	21.09	0.04	0.12	14.56	0	0	0	1.84	10.68	-2.37	78.88	174.79	514.45	545.09	757.91	802.78	544.46	605.61	719.09	598.12
62.228	3	0.01	0.01	0.01	15.73	0.25	0.57	55.62	0.51	0.32	19.38	42.92	0	94.24	72.3	87.67	0.25	1.17	15.62	8.93	1.4	4.7	0	0.02	0.51	0.32	1.71	0.21	2.11	24.28	0.04	0.35	13.17	0	0	0	0.46	8.03	-4.19	78.93	172.27	514.85	544.01	754.42	795.75	541.86	605.73	713.76	594.47
62.262	3	0.01	0.01	0.01	12	0.26	0.39	53.58	0.44	0.43	21.42	43.05	0.16	86.28	62.3	87.54	0.31	0.68	18.64	13.34	1.74	9.36	0	0.02	0.44	0.43	1.41	0.2	2.31	32.92	0.04	1.17	11.74	0	0	0	-4	12.8	-3.68	77.61	169.4	507.16	540.53	745.98	790.21	535.96	598.88	705.19	591.25
62.295	3	0.02	0.01	0.02	9.41	0.36	0.28	48.63	0.35	0.49	26.37	45.82	4.67	91.72	52.45	88.56	0.35	0.48	26.49	20.6	1.85	12.88	0	0.02	0.27	0.49	1.07	0.16	2.69	37.19	0.04	0.8	10.91	0	0	0	-1.07	9.97	-3.77	78.64	166.13	503.3	539.42	739.35	787.8	532.36	598.45	698.24	589.27
62.328	3	0.03	0.01	0.02	6.98	0.38	0.2	42.92	0.43	0.58	32.08	42.88	6.5	93.09	43.29	87.03	0.43	0.35	29.5	25.8	2.08	10.37	0	0.02	0.23	0.58	0.81	0.11	2.73	42.49	0.05	0.5	9.72	0	0	0	-2.46	8.99	-3.08	78.33	165.81	499.07	539.38	733.33	786.76	528.35	597.73	693.81	586.93
62.362	3	0.04	0.01	0.02	4.58	0.41	0.14	32.31	0.48	1.03	42.69	36.24	9.65	84.54	32.75	83.53	0.48	0.27	31.46	28.15	1.24	6.85	0	0.02	0.25	1.03	0.91	0.14	2.77	45.71	0.06	0.68	9.49	0	0	0	1.34	13.51	-4.1	79.24	164.01	498.98	539	732.51	786.65	527.71	599.75	691.12	585.71
62.395	3	0.05	0.01	0.02	4.14	0.22	0.11	30.42	0.52	1.24	44.58	36.97	5.94	90.26	28.09	83.86	0.52	0.23	22.44	30.7	0.86	4.79	0	0.02	0.28	1.24	0.98	0.2	2.84	47.97	0.07	0.35	8.56	0	0	0	-0.88	10.87	-2.57	79.09	164.76	497.35	541.01	726.37	783.54	525.25	598.5	689.66	587.66
62.428	3	0.07	0.01	0.02	3.16	0.15	0.08	26.87	0.57	1.75	48.13	33.11	4.28	84.99	20.9	81.74	0.57	0.21	17.06	34.16	0.77	4.23	0	0.02	0.26	1.75	0.99	0.39	2.85	53.13	0.06	0.12	7.72	0	0	0	-2.36	13.33	-1.53	78.41	162.68	495.05	541.39	727.07	786.6	526.92	598.91	689.26	588.43
62.462	3	0.11	0.02	0.02	2.63	0.11	0.07	31.06	0.64	3.78	43.94	27.57	2.53	85.59	16.74	78.38	0.64	0.18	15.49	39.66	0.7	4.23	0	0.02	0.21	3.78	0.84	0.52	2.93	65.57	0.06	0.13	5.89	0	0	0	-0.52	13.09	-1.18	78.44	170.09	494.23	536.09	733.34	787.79	526.37	597.92	695.93	584.47
62.495	3	0.13	0.02	0.02	3.03	0.11	0.08	38.97	0.64	4.25	36.03	31.28	1.76	86.78	18.83	80.46	0.64	0.21	15.04	45.85	0.81	5.71	0	0.02	0.2	4.25	0.73	0.32	3.08	69.74	0.07	0.2	5.76	0	0	0	-1.95	12.59	-2.1	77.67	172.8	496.05	533.25	739.86	791.38	527.79	593.74	700.23	582.6
62.529	3	0.15	0.02	0.02	3.25	0.13	0.09	52.21	0.7	7.27	22.79	31.84	2.61	91.59	19.6	80.4	0.7	0.25	20.47	47.79	0.84	6.43	0	0.02	0.2	7.27	0.59	0.15	3.47	81.87	0.08	0.1	4.55	0	0	0	-1.97	10.06	-1.75	77.62	173.52	496.99	530	744.49	792.63	530.54	589.75	703.87	581.46
62.562	3	0.14	0.02	0.02	3.25	0.12	0.09	54.5	0.7	7.65	20.5	31.47	2.25	90.83	19.64	79.74	0.7	0.23	20.54	47.28	0.82	4.97	0	0.01	0.24	7.65	0.56	0.11	3.91	84.73	0.08	0.11	4.19	0	0	0	0.53	10.53	-0.84	78.07	179.21	497.43	528.79	748.29	794.46	531.02	591.29	709.97	581.81
62.595	3	0.15	0.02	0.03	3.74	0.14	0.09	58.69	0.71	8.19	16.31	36.28	2.94	86.95	21.53	82.44	0.71	0.23	23.28	50.06	1.09	8.16	0	0.01	0.41	8.19	0.61	0.09	3.89	84.23	0.08	0.19	4.26	0	0	0	2.29	12.52	0.02	78.21	181.64	497.15	526.98	752.52	798.28	532.95	589.43	714.48	583.2
62.629	3	0.16	0.02	0.02	3.69	0.15	0.1	60.22	0.76	6.66	14.78	33.39	2.73	83.06	22.28	80.94	0.76	0.26	23.87	51.86	1.09	5.66	0	0.01	0.49	6.66	0.69	0.11	3.8	86.48	0.09	0.08	4.02	0	0	0	2.69	14.05	1.23	77.98	183.92	496.93	523.8	759.9	802.32	537.19	588.53	721.01	582.48
62.662	3	0.18	0.02	0.02	3.43	0.15	0.11	55.7	0.78	5.64	19.3	27.36	2.47	97.2	23.91	77.49	0.78	0.27	23.38	54.88	1.26	4.2	0	0.01	0.47	5.64	0.75	0.1	3.69	83.83	0.09	0.17	4.37	0	0	0	7.7	4.27	1.94	80.13	181.42	504.1	527.1	769.24	809.47	547.36	594.4	728.66	587.79
62.695	3	0.14	0.02	0.02	3.13	0.15	0.13	49.84	0.83	4.86	25.16	20.43	2.33	98.4	26.48	72.84	0.83	0.24	22.44	48.47	1.34	2.81	0	0.01	0.41	4.86	1.06	0.12	3.58	80.28	0.08	0.19	5.18	0	0	0	4.29	1.41	2.25	78.81	178.9	517.3	534.74	782.59	816.74	562.19	599.92	741.02	594.8
62.729	3	0.12	0.02	0.01	3.04	0.2	0.19	45.96	0.85	3.84	29.04	13.95	3.48	95.58	32.56	67	0.85	0.19	24.28	45.29	1.13	1.37	0	0.01	0.5	3.84	1.69	0.11	3.7	76.37	0.07	0.14	6.69	0	0	0	-2.55	6.63	1.57	75.94	186.83	520.99	530.66	798.21	822.43	567.21	598.37	753.82	589.43
62.762	3	0.08	0.02	0.01	2.76	0.21	0.23	37.92	0.77	3.34	37.08	9.46	3.61	96.63	35.63	61.76	0.77	0.16	23.83	35.81	1.05	0.66	0	0.01	0.57	3.34	2.31	0.1	3.45	70.62	0.07	0.09	7.54	0	0	0	-2.61	5.22	-0.71	75.99	184.11	538.72	530.22	808.79	816.52	579.43	595.52	763.3	586.1
62.796	3	0.05	0.02	0.01	2.67	0.31	0.23	26.35	0.66	2.17	48.65	8.76	6.73	97.51	36.34	61.29	0.61	0.18	27.22	22.85	0.72	0.54	0	0.01	0.66	2.17	3.73	0.2	2.88	57.53	0.06	0.01	9.1	0	0	0	-2.37	3.66	1.33	76.19	182.42	551.88	529.27	823.8	816.42	597.18	594.75	779.44	587.2
62.829	3	0.03	0.02	0.01	2.72	0.25	0.24	19.11	0.67	1.52	61.78	8.22	5.05	95.78	38.17	60.49	0.54	0.25	22.37	14.97	0.76	0.49	0	0.01	0.67	1.52	4.48	0.15	2.82	46.46	0.05	0.03	9.79	0	0	0	-1.02	6.38	2.1	76.64	181.5	562.17	526.85	831.53	812.44	607.74	589.28	789.23	587.02
62.862	3	0.03	0.02	0.01	2.43	0.2	0.29	13.88	0.61	1.19	72.24	4.98	2.53	97.23	41.11	53.9	0.51	0.23	17.71	9.8	0.74	0.43	0	0.01	0.61	1.19	5.3	0.19	2.75	40.96	0.04	0.06	9.84	0	0	0	-0.48	4.2	2.22	77.17	182.06	569.14	527.26	836.95	810.47	613.76	590.81	795.78	586.81
62.896	3	0.02	0.02	0.01	2.65	0.21	0.3	13.61	0.49	0.65	72.78	5.65	2.93	94.17	44.34	55.76	0.4	0.19	15.64	6.65	0.86	0.46	0	0.01	0.49	0.65	4.43	0.16	2.54	35.35	0.03	0.07	11.66	0	0	0	-0.4	8.09	3.1	77.29	185.29	573.63	529.53	838.43	807.38	616.58	593.57	801.82	589.39
62.929	3	0.02	0.02	0.01	3.9	0.19	0.3	16.93	0.47	0.43	66.13	10.36	1.23	93.97	48.72	63.71	0.4	0.23	13.26	4.55	1	0.5	0	0.01	0.47	0.43	4.04	0.11	2.77	29.17	0.03	0.14	11.92	0	0	0	-1.54	8.27	3.6	77.03	182.73	576.26	532.02	839.63	808.7	620.43	593.43	803.16	592.52
62.962	3	0.01	0.01	0.01	5.82	0.2	0.42	23.56	0.55	0.42	52.88	14.27	0	95.09	56.62	67.93	0.42	0.29	14.21	4.4	0.81	0.63	0	0.01	0.55	0.35	3.35	0.15	3.09	26.91	0.03	0.37	11.56	0	0	0	-1.01	7.18	1.51	77.3	170.51	579.47	535.2	839.48	811.23	625.03	596.63	795.47	591.67
62.996	3	0.01	0.01	0.01	5.4	0.22	0.44	14.59	0.45	0.4	70.82	11.74	0.72	97.81	58.67	65.28	0.4	0.52	12.83	2.64	0.62	0.52	0	0.01	0.45	0.17	2.95	0.12	2.95	13.12	0.02	0.27	13.44	0	0	0	-3.6	3.01	-0.28	76.82	174.67	580.47	534.36	838.48	808.86	620.42	593.33	795.04	589.35
63.029	3	0.01	0.02	0.01	4.46	0.2	0.51	10.58	0.43	0.43	78.84	7.43	0	85.35	58.86	58.29	0.43	0.69	11.98	1.84	0.48	0.72	0	0.01	0.41	0.15	2.71	0.14	3.09	10.94	0.02	0.23	12.97	0	0	0	-2.32	13.19	-0.95	76.75	173.78	574.98	530.03	833.42	805.03	614.96	589.71	788.68	585.59
63.062	3	0.01	0.02	0.01	4.15	0.21	0.73	8.28	0.47	0.47	83.44	11.46	0	90.04	64.49	50.67	0.47	0.71	12.24	1.83	0.43	0.73	0	0.01	0.34	0.12	2.16	0.12	3.4	6.41	0.02	0.3	13.28	0	0	0	0.82	10.99	0.07	77.58	177.78	570.38	528.86	827.83	802.51	609.21	591.1	786.88	584.7
63.096	3	0.01	0.02	0.01	4.01	0.25	0.83	7.5	0.48	0.48	85	13.65	0	93.7	66.83	48.29	0.48	0.67	13.19	2.02	0.49	0.98	0	0.01	0.32	0.06	1.93	0.08	3.54	3.91	0.02	0.23	14.19	0	0	0	-1.4	8.5	-0.6	77.06	177.14	568.45	526.76	825.12	799.66	606.21	587.71	783.24	581.33
63.129	3	0.01	0.02	0.01	5.69	0.28	0.88	11.18	0.45	0.45	77.64	16.88	0.11	92.54	69.77	55.43	0.45	1.08	16.09	2.31	0.46	1.34	0	0.01	0.24	0.05	1.47	0.07	3.72	3.98	0.02	0.05	13.7	0	0	0	-0.38	9.41	-0.34	77.23	171.78	566.79	524.08	825.07	799.31	608.48	585.85	780.12	578.91
63.163	3	0.01	0.01	0.01	8.77	0.39	0.97	17.36	0.39	0.39	65.29	22.4	1.88	95.94	73.55	63.85	0.39	2.05	22.91	2.36	0.44	2.04	0	0.01	0.22	0.03	1.4	0.07	4.32	3.1	0.02	0.03	13.35	0	0	0	0.15	6.18	-1.32	77.62	177.5	564.62	524.27	821.03	797.46	601.03	585.96	778.4	578.99
63.196	3	0.01	0.02	0.01	10.65	0.34	1.13	20.55	0.31	0.31	58.89	26.95	0	95.07	76.46	64.47	0.31	3.54	22.62	1.97	0.56	1.36	0	0.02	0.2	0.02	1.49	0.11	4.46	3.08	0.01	0.02	12.24	0	0	0	0.21	7.2	-1.62	77.61	180.05	560.7	523.47	817.4	795.77	595.52	585.22	775.47	579.48
63.229	3	0.01	0.02	0.01	10.54	0.35	1.05	20.35	0.27	0.27	59.3	24.01	0.61	94.62	74.83	64.31	0.27	5.05	23.08	1.76	0.61	0.54	0	0.02	0.17	0.02	1.46	0.12	4.16	3.07	0.01	0.01	12.35	0	0	0	1.4	7.66	-2.78	77.88	177.24	552.94	522.47	810.58	796.1	588.15	586.14	765.19	577.71
63.263	3	0.01	0.01	0.01	16.81	0.26	1.02	31.23	0.24	0.24	43.77	27.2	0	90.15	76.76	74.94	0.24	6.33	22.13	2.06	0.93	0.5	0	0.02	0.18	0.01	1.18	0.12	4.32	3.03	0.01	0.02	10.05	0	0	0	1.6	10.93	-2.9	78	175.67	546.1	522.43	801.01	794.14	580.77	586.6	756.04	574.87
63.296	3	0.01	0.01	0.01	23.15	0.22	0.87	42.38	0.23	0.23	32.62	42.15	0	93.81	77.11	84.69	0.23	7.54	19.47	2.82	0.79	0.42	0	0.02	0.15	0.02	0.92	0.06	4.71	3.29	0.01	0.23	9.82	0	0	0	2.85	8.41	-1.8	79.16	175.94	536.54	524.1	787.04	791.37	570.27	586.96	745.92	576.96
63.329	3	0.01	0.01	0.01	19.76	0.18	0.68	35.71	0.25	0.25	39.29	43.65	0	94.51	71.17	85.12	0.25	6.02	18.4	3.79	0.62	0.53	0	0.02	0.14	0.02	0.81	0.04	5.04	3.58	0.01	0.43	8.8	0	0	0	1.52	7.77	-3.76	79.48	177.63	530.77	530.11	775.6	789.32	558.41	595.95	735.1	577.73
63.363	3	0.01	0.01	0.01	17.22	0.14	0.57	31.23	0.27	0.27	43.77	42.59	0	93.68	66.77	84.06	0.27	5.14	15.73	4.38	0.59	1.32	0	0.02	0.17	0.04	0.69	0.08	5.56	5.1	0.02	0.77	7.63	0	0	0	0.08	8.52	-2.06	79.83	171.91	519.6	532.35	754.85	781.58	547.49	591.65	719.06	580.9
63.396	3	0.01	0.01	0.01	15.93	0.13	0.49	30.39	0.28	0.28	44.61	46	0	92.08	63.77	85.51	0.28	3.65	15.07	6.01	0.64	2.37	0	0.02	0.12	0.06	0.61	0.11	5.82	7.17	0.02	1.01	7.21	0	0	0	-7.14	9.73	-0.28	77.95	164.36	507.97	528.3	743.08	775.82	541.93	582.92	706.17	576.71
63.429	3	0.02	0.01	0.01	15.08	0.12	0.46	28.88	0.29	0.29	46.12	47.95	0	80.32	61.9	85.98	0.29	2.44	15.76	7.83	0.73	2.25	0	0.02	0.13	0.08	0.49	0.29	6.33	8.04	0.02	0.09	6.53	0	0	0	-0.8	14.97	0.04	78.82	152.68	495.77	524.98	731.26	775.84	536.38	581.02	688.94	574.85
63.463	3	0.02	0.01	0.01	14.41	0.12	0.36	29.15	0.28	0.28	45.85	55.54	0	64.95	57.43	89.96	0.28	1.6	16.22	13.76	0.89	4.23	0	0.02	0.1	0.13	0.31	0.27	6.14	9.7	0.02	0.02	6.34	0	0	0	-5.85	18.92	0.5	77.09	155.22	485.18	518.02	722.53	770.2	526.07	570.35	681.29	568.67
63.496	3	0.03	0.01	0.01	11.79	0.11	0.22	24.59	0.28	0.28	50.81	60.19	0	33.97	48.09	92.44	0.28	1.38	14.22	18.16	0.91	4.31	0	0.02	0.07	0.16	0.23	0.09	6.04	11.2	0.02	0	6.03	0	0	0	-6.57	25.32	2.71	75.99	154.83	469.44	512.03	715.89	770.17	518.26	569.72	672.96	563.37
63.53	3	0.04	0.01	0.02	8.29	0.07	0.13	20.83	0.24	0.29	58.34	59.89	0	13.49	36.11	92.37	0.24	1.01	8.68	20.99	1.07	6.58	0	0.02	0.06	0.29	0.2	0.04	5.95	18.46	0.02	0.01	5.1	0	0	0	-3.53	31.29	-1.32	76.32	146.56	463.79	509.86	710.84	773.36	512.01	567.64	658.31	558.89
63.563	3	0.04	0.01	0.02	6.59	0.06	0.1	19.51	0.22	0.39	60.98	56.96	0	7.49	29.69	90.91	0.22	0.91	6.28	17.42	1.15	5.26	0	0.01	0.05	0.39	0.18	0.05	5.91	24.48	0.02	0.01	4.47	0	0	0	-7.48	34.57	1.56	75.77	138.02	458.17	509	704.56	770.72	514.09	562.67	652.06	559.35
63.596	3	0.04	0.01	0.02	6.21	0.05	0.07	18.14	0.24	0.55	63.72	62.09	0	2.66	24.82	92.74	0.24	1.28	3.9	15.18	1.41	3.99	0	0.02	0.04	0.55	0.15	0.05	6.73	25.01	0.02	0.01	4.1	0	0	0	-5.55	40	0.6	75.5	132.97	455.6	508.08	703.25	770.34	513.81	565.62	646.42	555.83
63.63	3	0.04	0.02	0.02	6.47	0.04	0.08	21.34	0.28	1.07	57.32	60.8	0	1.75	26.1	91.71	0.28	1.51	3.79	14.11	1.41	5.3	0	0.02	0.03	1.07	0.18	0.08	7.08	29.37	0.02	0.01	3.58	0	0	0	-2.88	42.15	2.07	75.4	126.54	447.59	505.23	704.17	776.6	515.64	567.65	641.48	554.41
63.663	3	0.04	0.02	0.03	5.62	0.05	0.08	17.55	0.33	1.26	64.89	54.26	0	1.6	24.33	87.92	0.33	2.16	4.07	10.24	1.19	6.2	0	0.01	0.04	1.26	0.26	0.07	7.54	28.47	0.02	0.02	3.73	0	0	0	-1.75	42.6	0.92	75.35	133.65	446.59	501.34	709.42	780.56	512.76	565.2	645.77	552.2
63.696	3	0.04	0.02	0.03	5.03	0.05	0.08	15.41	0.38	2.11	69.19	49.68	0	0.62	22.62	84.35	0.38	2.87	4.59	7.83	1.38	7.63	0	0.01	0.03	2.11	0.36	0.05	8.83	29.29	0.02	0.02	3.63	0	0	0	-5.05	47.41	0.57	75.17	125.17	448.72	503.55	707.89	780.91	516.77	560.55	641.8	554.57
63.73	3	0.05	0.03	0.04	3.43	0.04	0.08	11.2	0.6	5.88	77.6	34.26	0	0.8	18.2	73.61	0.6	3.05	4.5	4.73	0.83	7.38	0	0.01	0.03	5.88	0.51	0.05	11.61	35.45	0.02	0.01	2.8	0	0	0	-1.52	46.12	-0.09	75.46	124.63	449.88	503.55	703.34	772.95	514.73	565.65	638.49	551
63.763	3	0.06	0.03	0.04	2.56	0.04	0.1	6.71	0.63	6.6	86.58	20.26	0	1.03	18.82	62.52	0.63	2.97	3.43	4.02	0.96	7.8	0	0.01	0.04	6.6	0.51	0.04	13.76	32.53	0.02	0.01	2.51	0	0	0	-4.86	44.83	1.14	75.36	122.85	446.01	504.85	697.86	773.67	512.18	561.28	634.85	554.45
63.797	3	0.08	0.05	0.04	2.08	0.03	0.13	5.19	0.95	10.93	89.61	12.37	0	2.16	19.93	51.86	0.95	3.09	2.51	3.64	0.64	7.35	0	0.01	0.03	10.93	0.54	0.02	17.11	35.41	0.02	0.01	1.97	0	0	0	-2.98	41.07	3.84	75.41	134.04	445.79	505.21	702.85	776.16	512.64	566.87	646.35	557.47
63.83	3	0.09	0.05	0.05	2.16	0.03	0.14	4.96	0.91	13.56	90.08	14.48	0	4.26	20.28	50.24	0.91	3.06	2.42	3.72	0.73	6.04	0	0.01	0.03	13.56	0.57	0.02	20.99	35.56	0.02	0.01	1.74	0	0	0	-4.08	37.57	2.64	75.35	140.38	443.35	507.25	700.41	779.14	505.19	567.32	645.36	559.67
63.863	3	0.1	0.05	0.05	2.31	0.03	0.14	4.52	0.91	14.01	90.96	17.13	0	6.51	21.27	49.87	0.91	2.87	2.44	4.43	1.02	7.76	0	0.01	0.02	14.01	0.57	0.02	23.84	32.79	0.01	0.01	1.64	0	0	0	-6.48	35.32	4.47	75.11	150.48	441.66	505.71	705.56	779.89	504.61	569.74	654.69	558.81
63.897	3	0.1	0.04	0.06	2.94	0.03	0.13	4.03	0.94	13.32	91.95	31.13	0	7.24	20.34	55.64	0.94	2.98	2.73	4.5	1.1	6.93	0	0.01	0.02	13.32	0.45	0.02	27.81	24.92	0.01	0.02	1.5	0	0	0	-7.86	34.75	3.33	75.21	149.34	446.14	503.83	708.65	780.07	507.1	562.41	656.38	558.11
63.93	3	0.1	0.04	0.07	3.48	0.03	0.1	4.19	0.89	14.37	91.63	46.66	0	4.92	17.62	62.4	0.89	3.45	3.15	4.53	1.5	7.35	0	0.01	0.02	14.37	0.31	0.03	29.26	21.39	0.01	0.01	1.46	0	0	0	-0.25	36.81	5.1	75.54	149.65	442.08	501.32	717.16	790.82	512.03	569.24	661.39	559.88
63.963	3	0.1	0.03	0.08	3.86	0.03	0.09	4.69	0.83	13.35	90.62	53.88	0	12.24	17.21	65	0.83	3.86	3.51	4.47	1.53	9.36	0	0.01	0.03	13.35	0.24	0.05	30.27	21.65	0.01	0.01	1.41	0	0	0	2.47	31.85	5.18	75.86	166.01	441.92	500.21	725.48	794.95	508.46	576.95	673.53	559.27
63.997	3	0.09	0.03	0.08	4.72	0.04	0.09	4.91	0.79	12.45	90.18	63.51	0	23.84	17.96	70	0.79	4.5	4.16	5.48	2.09	9.68	0	0.01	0.04	12.45	0.27	0.14	30.23	16.41	0.02	0	1.35	0	0	0	0.41	27.81	1.88	76.13	165.03	445	494.53	739.65	806.52	512.29	569.38	676.57	553.68
64.03	3	0.09	0.03	0.08	5.04	0.04	0.09	5.82	0.8	9.64	88.35	58.05	0	33.25	19.38	71.79	0.8	6.29	5.78	6.66	2.73	12.81	0	0.01	0.08	9.64	0.47	0.33	25.59	15.75	0.02	0	1.58	0	0	0	-2.31	25.48	0.61	75.6	168.98	450.07	490.62	750.51	810.28	516.21	563.13	684.74	550.65
64.063	3	0.1	0.02	0.09	6.84	0.05	0.09	8.35	0.83	7.25	83.31	69.52	0	61.23	19.66	77.07	0.83	9.6	7.91	8.57	3.07	14.03	0	0.01	0.14	7.25	0.67	0.57	26.53	16.17	0.02	0.01	1.91	0	0	0	1.23	19.72	0.79	76.35	176.21	456.7	487.08	760.4	809.8	521.07	564.58	696.52	548.26
64.097	3	0.11	0.02	0.1	8.67	0.06	0.09	11.97	0.84	5.52	76.07	74.06	0	70.81	22.33	80.59	0.71	11.73	11.77	10.14	3.2	17.58	0	0.02	0.24	5.52	0.81	0.84	25.8	17.46	0.03	0.02	2.39	0	0	0	0.43	17.57	1.97	76.27	188.29	461.9	487.16	765.41	807.16	521.77	564.78	709.48	549.91
64.13	3	0.1	0.02	0.08	10.91	0.08	0.11	17.8	0.74	4.77	64.4	69.92	0	68.51	26.08	82.14	0.66	15.63	15	10.41	2.56	16.17	1.4	0.02	0.43	4.77	1.1	0.74	21.69	19.42	0.03	0.01	2.7	0	0	0	1.79	18.11	0.52	76.69	188.47	469.71	487.78	770.66	806.9	526.03	564.84	713.89	549.69
64.164	3	0.1	0.02	0.05	11.99	0.09	0.12	21.64	0.85	3.65	56.73	64.82	0	83.4	27.42	82.2	0.5	18.23	16.74	12.23	1.36	10.29	4.46	0.02	0.85	3.65	1.46	0.43	18.73	21.26	0.04	0.01	2.83	0	0	0	6.08	13.93	0.32	78.57	189.43	476.28	487.86	776.52	808.19	531.31	566.34	720.15	551.36
64.197	3	0.09	0.02	0.04	11.36	0.08	0.14	25.88	1.19	2.63	49.12	56.36	0	92.8	30.92	81.1	0.44	16.47	14.75	12.78	1.66	10.49	8.09	0.02	1.19	2.63	1.43	0.37	15.42	26.26	0.05	0.01	2.75	0	0	0	10.06	9.22	-1.25	80.24	199.68	484.5	492.68	780.33	808.65	529.74	574.32	728.49	555.04
64.23	3	0.1	0.02	0.04	9.98	0.07	0.14	27.6	1.11	2.05	47.4	50.01	0	91.56	30.24	79.94	0.42	15.64	13.06	17.41	1.89	8.73	9.41	0.02	1.11	2.05	1.27	0.25	13.4	31.04	0.05	0	2.88	0	0	0	9.38	10.08	-0.41	80	197.96	488.32	493.87	782.24	807.1	534.74	574.21	731.91	556.5
64.264	3	0.09	0.02	0.03	9.88	0.07	0.15	39.87	0.97	1.28	35.13	40.66	0	91.52	34.18	79.76	0.37	15.48	11.23	20.57	2.41	9.12	7.35	0.02	0.97	1.28	0.92	0.19	8.86	40.71	0.06	0	3.64	0	0	0	6.87	10.1	-0.18	79.32	198.63	487.54	493.83	780.81	804.86	533.67	573.51	731.47	555.4
64.297	3	0.07	0.02	0.03	11.95	0.07	0.14	51.74	0.71	1.19	23.26	52.31	0	89.25	35.61	86.37	0.36	14.87	10.93	20.41	2.68	9.5	4.86	0.02	0.71	1.19	0.64	0.17	8.11	44.81	0.06	0.01	3.8	0	0	0	4.06	11.42	-0.98	78.65	188.27	486.79	495.88	774.47	805.04	533.91	565.91	722.02	558.08
64.33	3	0.06	0.02	0.02	11.97	0.09	0.14	61.56	0.59	0.87	13.44	52.54	0	87.49	35.58	88.75	0.3	14.81	13.61	17.08	2.96	7.75	0.83	0.02	0.59	0.87	0.51	0.19	5.86	52.17	0.07	0	4.43	0	0	0	4.38	12.27	0.26	78.81	190.72	486.92	496.73	771.86	800.6	533.33	568.12	723.82	558.75
64.364	3	0.05	0.01	0.02	10.48	0.14	0.14	74.42	0.5	0.55	0.58	46.89	0	82.53	36.41	88.57	0.25	13.35	18.65	19.51	2.92	5.34	0	0.03	0.5	0.55	0.46	0.21	3.21	67.3	0.08	0.01	6.21	0	0	0	3.94	14.24	-1.82	78.58	186.5	484.95	499.75	763.31	798.1	527.21	569.25	713.4	558.57
64.397	3	0.04	0.01	0.02	10.86	0.18	0.14	77.26	0.41	0.53	0	52.32	1.96	76.91	35.6	91.46	0.23	12.68	22.87	19.3	2.12	3.82	0	0.04	0.41	0.53	0.37	0.22	3.02	69.61	0.07	0.01	6.52	0	0	0	3.18	15.98	-1.99	78.44	181.2	483.52	502.45	755.04	792.79	524.95	570.88	705.75	558.8
64.43	3	0.04	0.01	0.02	9.97	0.18	0.11	79.7	0.26	0.42	0	53.93	2.71	76.26	33.2	92.96	0.21	12.14	20.89	18.15	1.98	3.84	0	0.04	0.26	0.42	0.27	0.2	2.33	74.52	0.08	0	7.44	0	0	0	2.46	16.17	-0.23	78.29	178.71	477.58	502.83	746.83	789.05	521.68	570.76	700.04	559.55
64.464	3	0.04	0.01	0.01	8.88	0.16	0.08	80.13	0.21	0.29	0	54.83	3.44	76.18	28.82	94.24	0.19	13.18	15.69	14.48	1.5	3.17	0	0.04	0.2	0.29	0.29	0.21	1.5	77.23	0.09	0	9.13	0	0	0	5.13	16.19	-2.09	79.17	172.16	475.57	505.25	740.49	788.23	518.47	575.08	689.88	559.09
64.497	3	0.04	0.01	0.02	8.45	0.11	0.07	74.97	0.22	0.31	0.03	54.5	0.85	61.95	25.16	93.95	0.2	14.16	10.29	11.58	1.47	3.85	0	0.04	0.2	0.31	0.31	0.22	1.63	73.07	0.08	0	8.1	0	0	0	3.87	19.56	-3.25	78.77	167.39	472.31	510.81	732.32	787.73	513.92	580.72	680.15	561.13
64.531	3	0.04	0.01	0.02	6.51	0.08	0.05	71.81	0.25	0.47	3.19	54.45	0	19.04	17.69	93.62	0.18	12.91	6.25	9.85	1.72	4.49	0	0.04	0.21	0.47	0.32	0.25	1.93	78.22	0.06	0.01	7.29	0	0	0	4.94	29.24	-0.97	78.27	150.2	462.79	513.08	720.78	789.3	515.27	580.06	664.74	565.27
64.564	3	0.04	0.01	0.02	5.13	0.07	0.05	62.66	0.33	0.8	12.34	45.23	0	2.94	17.52	88.99	0.18	10.04	5.64	7.11	2.05	5.29	0	0.04	0.26	0.8	0.36	0.33	1.96	75.87	0.06	0.02	6.52	0	0	0	7.8	39.48	-3.1	78.06	131.87	458.14	517.41	720.05	797.93	520.21	590.68	649.69	565.65
64.597	3	0.04	0.02	0.03	4.14	0.06	0.07	53.76	0.38	0.88	21.24	32.06	0	0.73	20.23	81.97	0.21	7.53	5.67	7.2	2.42	8.78	0	0.04	0.25	0.88	0.37	0.38	2.02	73.89	0.05	0.01	5.82	0	0	0	3.75	46.59	-2.65	76.46	120.9	453.37	525.84	717.58	809.2	522.51	594.98	641.6	574.11
64.631	3	0.05	0.02	0.04	3.02	0.06	0.1	40.98	0.6	1.18	34.02	15.5	0	0.09	23.7	70.06	0.3	5.81	6.36	8.2	2.77	15.35	0	0.03	0.29	1.18	0.35	0.6	2.18	71.68	0.05	0.1	5.11	0	0	0	2.92	57.06	0.12	75.77	98.08	448.27	525.33	715.39	813.43	534.11	591.69	630.91	575.9
64.664	3	0.07	0.04	0.05	1.57	0.06	0.17	20.81	0.74	1.76	58.38	3.35	0	0.06	27.32	48.93	0.38	3.5	6	7.59	3.33	23.58	0	0.03	0.28	1.76	0.39	0.74	2.55	68.18	0.06	0.07	4.94	0	0	0	5.25	59.01	-2.16	76.79	97.07	443.03	521.99	716.14	813.49	530.67	596.1	623.68	568.33
64.697	3	0.09	0.06	0.09	1.09	0.05	0.24	12.14	0.66	2.95	75.71	1.24	0	0.03	29.79	35.64	0.48	2.31	5.43	6.32	3.12	34.7	0	0.04	0.38	2.95	0.46	0.66	3.1	64.77	0.07	0.07	4.28	0	0	0	6.16	62.67	-4.31	77.04	83.46	437.93	520.73	714.29	816.95	531.99	595.91	610.24	566.89
64.731	3	0.13	0.08	0.15	0.83	0.05	0.34	5.91	0.67	7.1	88.18	1.12	0	0.05	33.11	23.96	0.67	1.69	5.09	8.32	3.49	44.14	0.22	0.04	0.44	7.1	0.53	0.67	4.16	54.83	0.08	0.03	4.1	0	0	0	2.63	60.23	-4	75.7	80.49	433.84	514.27	708.8	811.97	527.86	582.09	606.15	563.39
64.764	3	0.12	0.09	0.13	0.94	0.05	0.6	5.67	0.83	9.59	88.66	2.53	0	0.05	43.23	17.78	0.83	0.94	3.56	9	3.36	44.2	4.52	0.04	0.5	9.59	0.62	0.5	4.65	50.58	0.11	0.05	3.86	0	0	0	6.4	60.01	-5.49	76.19	87.22	433.9	516.77	706.27	811.1	521.78	589.58	605.31	564.49
64.798	3	0.11	0.11	0.1	1.25	0.04	1.2	4.81	1.12	18.21	90.38	7.35	0	0.09	56.18	12.16	1.12	0.64	3.01	8.92	2.89	42.11	11.86	0.05	0.64	18.21	0.8	0.66	5.61	39.36	0.16	0.05	3.38	0	0	0	8.15	57.2	-5.09	76.29	93.97	434.11	519.79	702.97	809.81	517.54	594.3	607.41	566.86
64.831	3	0.11	0.12	0.07	1.3	0.04	1.34	3.21	1.51	25.57	93.58	8.77	0	0.05	57.36	11	1.51	0.39	2.26	8.61	2.41	35.94	10.82	0.06	0.58	25.57	0.52	0.5	6.83	29.5	0.21	0.22	2.93	0	0	0	9.48	59.9	-6.53	76.63	87.21	434.57	519.85	700.26	806.09	518.84	595.6	600.58	565.2
64.864	3	0.1	0.13	0.05	1.12	0.04	1.23	2.46	1.69	26.91	95.08	7.22	0	0.11	54.37	9.03	1.69	0.23	1.73	8.36	1.91	25.6	12.35	0.06	0.68	26.91	0.5	0.45	7.2	28.06	0.25	0.15	2.88	0	0	0	7.44	56.18	-6.99	76.38	90.82	435.48	522.07	697.43	803.56	515.42	595.13	601.51	566.18
64.898	3	0.11	0.14	0.04	1.02	0.03	1	1.16	2.03	43.75	97.68	5.36	0	0.1	47.69	8.92	3.01	0.2	1.67	4.83	1.37	20.94	9.38	0.06	0.66	43.75	0.41	0.37	9.91	16.53	0.33	0.12	2.03	0	0	0	7.68	56.56	-4.32	76.21	92.68	441.74	524.23	694.68	795.63	519.03	595.01	607.56	567.58
64.931	3	0.1	0.15	0.04	1.1	0.03	1.05	1	1.73	47.5	97.79	6.25	0	0.14	47.5	9.06	3.89	0.19	1.65	3.49	0.93	16.29	7.59	0.05	0.6	49.44	0.35	0.29	12.13	12.94	0.32	0.09	1.73	0	0	0	4.5	54.86	-5.8	76.01	93.58	443.46	524.37	691.14	788.66	515.89	591.94	605.47	564.87
64.964	3	0.1	0.15	0.03	1.09	0.03	1.04	0.96	1.67	45.78	97.82	6.47	0	0.11	46.79	8.37	3.96	0.22	1.97	2.59	0.66	11.33	6.76	0.05	0.49	45.78	0.41	0.36	13.29	13.37	0.29	0.08	1.67	0	0	0	6.19	55.97	-3	75.88	94.36	443.23	520.91	690.7	785.75	518.18	588.86	609.09	563.59
64.998	3	0.11	0.17	0.03	1.42	0.03	1.39	1.19	1.52	50.53	97.16	11.19	0	0.7	50.53	8.2	6.58	0.2	1.99	1.85	0.56	8.95	5.84	0.05	0.46	60.79	0.44	0.31	17.02	15.11	0.38	0.07	1.52	0	0	0	4.66	46.75	-1.03	76.48	102.27	443.4	517.93	690.23	779.78	516.39	586.74	615.16	560.21
65.031	3	0.11	0.16	0.03	1.11	0.03	0.98	0.96	1.36	43.31	97.79	6.22	0	1.86	43.31	8.53	6.08	0.19	1.55	1.25	0.48	5.06	4.85	0.05	0.36	57.37	0.38	0.22	16.25	16.79	0.33	0.03	1.36	0	0	0	3.5	41.82	-2.12	76.87	111.86	445.57	517.81	683.1	764.94	508.95	589.57	614.98	553.94
65.064	3	0.12	0.17	0.03	1.02	0.03	0.89	0.92	1.28	39.72	97.96	5.4	0	0.88	39.72	7.68	7.25	0.15	1.83	1.16	0.49	3.13	2.99	0.04	0.22	58.39	0.33	0.1	17.98	20.17	0.35	0.05	1.28	0	0	0	-0.88	45.62	-1.84	75.83	111.77	448.99	523.87	680.7	767.6	508.01	585.43	617.41	562.57
65.098	3	0.14	0.19	0.03	1.12	0.03	0.98	0.92	1.19	39.78	97.76	7.34	0	0.89	39.78	6.63	8.79	0.19	1.81	1.28	0.5	3.11	2.82	0.04	0.19	59.2	0.46	0.05	21.99	21.04	0.45	0.05	1.19	0.26	0	0	-1.01	45.54	-1.82	75.97	113.7	451.82	527.37	680.23	764.75	508.86	591.32	618.94	562.89
65.131	3	0.16	0.19	0.03	1.09	0.03	0.82	0.9	1.17	36.4	97.82	7.29	0	3	36.4	7.43	8.33	0.24	2.21	1.48	0.5	2.61	1.14	0.04	0.1	54.63	0.39	0.02	25.29	22.97	0.42	0.02	1.17	0.27	0	0	-8.13	39.38	0.09	75.37	134.02	451.65	524.26	687.4	769.17	503.07	582.96	635.94	565.4
65.165	3	0.17	0.18	0.04	1.07	0.03	0.69	0.92	0.97	34.02	97.86	7.33	0	5.61	34.02	8.83	7.06	0.29	3.96	1.89	0.9	3.98	1.38	0.05	0.09	51.73	0.51	0.04	27.73	24.61	0.35	0.04	0.97	0.44	0	0	-1.03	36.12	-0.08	75.94	142.41	451	519.55	698.08	778.17	503.75	585.64	644.59	564.52
65.198	3	0.18	0.17	0.05	1	0.03	0.54	0.92	1.02	29.97	97.99	5.74	0	4.28	29.97	10.8	6.5	0.38	4.02	3.07	0.96	4.12	0.86	0.04	0.08	46.6	0.59	0.06	28.54	26.47	0.29	0.03	1.02	0.37	0	0	-4.91	37.53	0.93	75.18	139.56	448.58	513.05	704.88	781.63	508.51	577.18	647.04	560.17
65.231	3	0.2	0.16	0.05	0.98	0.04	0.51	0.96	1.11	29.23	98.05	5.14	0	22.5	29.23	11.85	6.09	0.51	6.45	6.07	1.89	5.69	0	0.04	0.08	40.8	0.54	0.08	27.82	27.15	0.24	0.03	1.11	0.09	0	0	-2.84	28.18	0.58	75.68	151.82	451.73	502.59	726.32	791.31	514.02	573.73	664.49	553.52
65.265	3	0.2	0.12	0.06	1.06	0.04	0.35	1.34	1.01	25.18	97.31	3.66	0	37.94	25.18	19.46	4.42	0.78	6.77	9.01	1.82	6.5	0	0.03	0.07	28.4	0.36	0.08	27.45	31.48	0.14	0.01	1.01	0	0	0	-2.11	24.46	1.48	75.85	166.01	453.21	500.07	728.39	790.57	509.39	567.98	674.97	555.99
65.298	3	0.18	0.1	0.05	1.28	0.04	0.33	2.08	1.12	24.33	95.84	3.25	0	29	26.61	25.65	4.13	1.13	6.66	12.05	2.12	5.71	0	0.03	0.08	24.33	0.39	0.07	24.5	34.17	0.14	0	1.12	0	0	0	6.38	26.48	1.84	77.13	171.24	457.42	497.19	746.48	803.57	518.84	575.18	689.13	557.15
65.331	3	0.15	0.08	0.04	1.91	0.04	0.29	4.89	1.26	16.67	90.23	6.54	0	72.46	28.84	36.63	3.34	1.72	8.27	15.56	2.83	4.06	0	0.03	0.14	16.67	0.53	0.09	23.61	41.56	0.11	0.01	1.26	0	0	0	5.68	17.16	-2.04	78.19	180.5	471.02	499.93	765.72	814.68	524.79	579.41	704.06	558.32
65.365	3	0.13	0.05	0.04	2.96	0.05	0.23	15.18	1.32	12.37	69.65	16.88	0	59.81	29.01	50.88	2.48	1.81	8.97	19.47	2.35	2.42	0	0.02	0.19	12.37	0.52	0.17	22.62	57.01	0.09	0.01	1.32	0	0	0	11.18	20.01	-0.22	79.59	182.25	481.87	503.64	772.08	813.65	535.17	584.67	716.3	564.52
65.398	3	0.1	0.04	0.04	4.58	0.05	0.22	29.29	1.38	12.52	45.71	30.24	0	76.03	33.38	61.97	2.1	1.98	11.07	20.32	3.83	2.6	0	0.02	0.34	12.52	0.6	0.36	20.96	61.53	0.1	0	1.38	0	0	0	10.36	16.23	-0.27	80.05	190.43	487.8	509.94	774.97	815.85	535.13	589.53	724.65	570.88
65.431	3	0.07	0.03	0.03	8.03	0.05	0.24	54.55	1.45	10.5	20.45	52.59	0	73.9	39.52	74.03	1.77	2.26	11.23	21.32	3.89	3.25	0	0.02	0.47	10.5	0.51	0.63	20.59	68.56	0.12	0	1.45	0	0	0	9.23	16.8	-0.82	79.93	189.68	495.67	517.39	775.44	816.09	538.73	592.75	727.78	577.32
65.465	3	0.05	0.02	0.04	12.27	0.05	0.24	76.71	1.4	8.68	0	70.45	0	71.2	44.27	84.49	1.4	2.28	8.82	17.81	4.16	5.68	0	0.02	0.59	8.68	0.45	0.63	19.66	77.59	0.14	0	1.51	0	0	0	7	17.47	1.11	78.93	193.49	498.6	520.67	777.65	815.59	542.27	594.99	735.31	581.82
65.498	3	0.04	0.02	0.04	16.93	0.04	0.26	84.46	1.34	8.78	0	80.84	0	75.68	48.85	90.86	1.34	1.84	6.07	11.98	3.38	8.85	0	0.02	0.73	8.78	0.38	0.56	20.39	79.07	0.15	0.01	1.42	0	0	0	7.2	16.32	1	79.38	193.26	504.44	526.63	777.9	816.38	545.13	597.98	738.12	587.85
65.532	3	0.04	0.02	0.06	18.21	0.04	0.28	86.76	1.09	7.4	0	82.21	0	78.82	50.78	91.78	1.07	1.35	4.29	9.83	1.94	18.43	0	0.02	1.09	7.4	0.44	0.48	20.6	81.21	0.17	0.03	1.67	0.05	0	0	4.36	15.43	0.5	78.7	190.21	506.83	530.49	778.28	817.13	547.32	601.43	737.11	588.91
65.565	3	0.03	0.02	0.06	19.19	0.04	0.28	87.36	1.37	6.49	0	82.23	0	67.47	51.76	94.12	0.99	1.43	4.64	8.68	1.61	22.75	0	0.02	1.37	6.49	0.4	0.51	18.28	79.09	0.19	0.03	1.85	0.43	0	0	2.6	18.35	0.46	77.71	193.67	509.68	534.98	778.95	818.45	547.33	604.17	740.68	593.17
65.598	3	0.03	0.02	0.06	21.6	0.04	0.31	88.48	1.26	7.54	0	83.54	0	81.23	54.44	96.45	0.87	1.39	5.05	5.3	0.78	25.46	0	0.02	1.26	7.54	0.27	0.5	17.1	76.66	0.17	0.03	1.89	1	0	0	-2.52	14.68	-1.75	76.9	193.97	516.18	540.05	782.67	819.55	548.93	608.94	742.23	592.73
65.632	3	0.02	0.02	0.07	19.21	0.04	0.27	88.28	1.28	7.98	0	78.13	0	84.65	52.54	97.39	0.64	1.47	5.37	3.62	0.7	29.83	0	0.02	1.28	7.98	0.24	0.51	11.79	77.07	0.18	0.04	2.11	1.34	0	0	-2.76	13.46	-1.51	77	192.15	518.3	544.54	781.18	820.06	550.51	612.29	742.04	596.84
65.665	3	0.02	0.02	0.04	19.7	0.04	0.28	86.84	1.24	9.29	0	77.97	0	88.1	53.67	97.94	0.59	1.24	4.96	2.24	0.6	18.56	0	0.02	1.24	9.29	0.25	0.43	11.12	72.43	0.15	0.03	2.19	2.02	0	0	-8.03	11.99	-1.43	75.69	192.92	520.21	546.89	784.45	823.09	552.67	611.36	745.18	598.81
65.698	3	0.02	0.02	0.03	18.74	0.04	0.26	85.62	1.05	9.02	0	76.99	0	86.44	52.22	98.51	0.57	1.09	4.58	1.6	0.69	13.48	0	0.01	1.05	9.02	0.27	0.29	9.86	71	0.14	0.09	2.19	3.05	0	0	-1.91	12.74	-1.14	77.18	188.65	518.98	549.94	780.73	824.95	552.91	616.87	741.05	602.87
65.732	3	0.02	0.02	0.03	15.48	0.04	0.2	82.22	1.05	10.05	0	74.4	0	83.08	46.64	98.71	0.38	1.1	4.52	1.16	1.04	15.16	0	0.01	1.05	10.05	0.32	0.25	7.9	70.3	0.15	0.02	2.24	4.91	0	0	-2.88	14.04	-1.04	76.83	186.62	515.06	552.58	776.33	826.68	550	619.22	736.07	604.91
65.765	3	0.02	0.03	0.04	12.09	0.04	0.13	74.63	0.97	11.33	0.37	73.78	0	80.84	38.31	99.08	0.31	1.13	4.67	0.86	1.26	16.08	0	0.01	0.97	11.33	0.38	0.26	7.13	67.38	0.13	0.1	2.31	6.35	0	0	-8.67	14.8	-2.84	75.67	183.66	511.71	556.31	768.33	825.31	543.23	619.09	726.32	604.68
65.799	3	0.02	0.03	0.07	11.45	0.04	0.13	73.48	0.82	16.9	1.52	73.33	0	84.52	36.88	99.32	0.23	0.94	5.58	0.61	1.44	28.07	0	0.01	0.82	16.9	0.48	0.42	6.6	67.32	0.14	0.52	2.3	6.72	0	0	-9.05	13.51	-3.2	76.33	185.98	512.01	558.23	762.88	819.42	538.82	619.82	724.35	606.97
65.832	3	0.02	0.03	0.04	11.59	0.04	0.13	69.93	0.69	25.64	5.07	72.92	0	76.63	37.32	99.4	0.19	0.75	5.8	0.51	1.22	18.61	0	0.01	0.69	25.64	0.5	0.35	6.26	62.79	0.12	0.49	2.08	7.41	0	0	-11.17	16.06	-3.63	75.88	173.18	506.25	562.94	755.95	823.48	538.65	621.98	711.47	610.9
65.865	3	0.02	0.03	0.04	8.35	0.05	0.08	59.9	0.68	26.64	15.1	72.17	0	44.94	26.9	99.37	0.18	0.67	7.45	0.58	1.47	16.12	0	0.01	0.68	26.64	0.63	0.39	5.82	62.68	0.11	0.23	2.09	6.54	0	0	-7.88	23.02	-3.39	75.58	178.31	497.74	564.76	747.98	826.17	528.02	625.18	705.97	613.8
65.899	3	0.02	0.02	0.03	7.82	0.04	0.07	48.48	0.54	24.56	26.52	71.79	0	27.7	24.56	99.32	0.16	0.7	6.98	0.54	1.24	10.63	0	0.02	0.54	29.31	0.74	0.24	5.64	53.96	0.07	0.29	1.92	5.16	0	0	-10.45	26.8	-3.72	74.49	175.36	489.27	561.89	740.11	823.1	520.91	621.4	695.87	609.57
65.932	3	0.02	0.02	0.03	6.91	0.04	0.06	38.03	0.39	20.86	36.97	71.07	0	7.41	20.86	99.16	0.14	0.68	5.84	0.63	1.1	5.91	0	0.02	0.39	29.85	0.75	0.13	5.35	47.58	0.05	0.11	1.92	4.23	0	0	-6.15	34.63	-4.88	74.69	157.25	485.6	566.2	734.06	828.62	524.07	626.49	680.54	610.95
65.965	3	0.02	0.02	0.03	5.85	0.04	0.05	32.82	0.34	16.51	42.18	69.74	0	4.57	16.51	98.13	0.16	0.48	5.7	0.64	0.97	6.14	0	0.02	0.34	26.97	0.94	0.12	5.59	47.68	0.04	0.12	1.98	3.85	0	0	-6.1	37.19	-6.12	74.74	153.03	487.09	568.25	726.18	819.43	521.64	629.23	673.11	607.43
65.999
66.032
66.065
66.099
66.132
66.166
66.199
66.232
66.266
66.299
66.332
66.366
66.399
66.432
66.466
66.499
66.533
66.566
66.599
66.633
66.666
66.699
66.733
[truncated: 19,126 more rows]
[truncated: 4 more columns]
