# Supplementary material for: Exploring emotion recognition in patients with mild cognitive impairment and Alzheimer’s dementia undergoing a rehabilitation program
Source: PLoS One. 2025 Apr 24;20(4):e0322213. doi: 10.1371/journal.pone.0322213 (PMC12021228; doi:10.1371/journal.pone.0322213)
Supplement: S1 Data — (ZIP) [file pone.0322213.s003.zip › raw data1-10/No10 Creative activities.csv]

time stamp	face id	anger	contempt	disgust	fear	joy	sadness	surprise	sentimentality	confusion	neutral	engagement	valence	attention	inner brow raise	brow raise	brow furrow	eye widen	cheek raise	lid tighten	nose wrinkle	upper lip raise	dimpler	lip corner depressor	chin raise	lip pucker	lip stretch	lip press	mouth open	jaw drop	lip suck	eye closure	smile	smirk	blink	blink rate	pitch	yaw	roll	brightness	interocular distance	topleft_x	topleft_y	bottomright_x	bottomright_y	outer_right_eye_X	outer_right_eye_Y	outer_left_eye_X	outer_left_eye_Y
0.066
0.1
0.133
0.166
0.2
0.233
0.266
0.3
0.333
0.366
0.4
0.433
0.467
0.5
0.533
0.567
0.6
0.633
0.667
0.7
0.734
0.767
0.8
0.834
0.867
0.9
0.934
0.967
1
1.034
1.067
1.101
1.134
1.167
1.201
1.234
1.267
1.301
1.334
1.367
1.401
1.434
1.468
1.501
1.534
1.568	0	0.09	0.12	0.02	0.29	0.03	0.11	0.15	0.46	2.11	99.42	0.36	0	34.4	4.06	19.28	0.42	0.28	1.58	0.06	0.26	0.04	0	0.09	0.46	2.11	0.09	0.3	2.09	0.53	0.13	0.02	0.45	0.05	0		0.37	25.23	3.89	59.19	86.7	746.93	589.11	895.22	744.28	780.45	628.07	866.71	619.33
1.601	0	0.08	0.11	0.02	0.35	0.03	0.13	0.19	0.41	1.52	99.3	0.4	0	38.26	7.99	21.15	0.41	0.29	1.31	0.07	0.2	0.04	0	0.07	0.34	1.52	0.11	0.24	1.78	0.75	0.19	0.02	0.41	0.06	0		8.35	24.39	5.01	61.63	86.32	745.52	586.64	894.31	744.05	780.18	626.55	866.22	619.55
1.634	0	0.09	0.13	0.02	0.3	0.03	0.15	0.16	0.42	2.39	99.41	0.33	0	37.09	8.14	16.02	0.68	0.22	1.45	0.07	0.27	0.04	0	0.07	0.42	2.39	0.15	0.29	1.51	0.63	0.25	0.28	0.38	0.03	0		4.53	24.64	6.7	59.89	88.58	744.04	584.95	895.42	742.47	780.3	626.22	868.47	617.68
1.668	0	0.09	0.13	0.02	0.3	0.03	0.14	0.16	0.72	2.33	99.41	0.33	0	51.65	7.69	16.57	0.53	0.24	1.36	0.05	0.21	0.03	0	0.09	0.72	2.33	0.18	0.42	1.54	0.46	0.27	0.03	0.37	0.04	0		6.32	21.67	7.5	60.64	93.42	745.14	585.62	901.36	748.11	782.06	628.3	875.16	620.65
1.701	0	0.09	0.13	0.02	0.3	0.03	0.16	0.16	0.84	3.21	99.4	0.33	0	57.79	9.42	15.02	0.5	0.23	1.31	0.05	0.18	0.03	0	0.09	0.84	3.21	0.19	0.46	1.96	0.46	0.33	0.94	0.41	0.03	0		4.56	20.43	8.06	59.99	93.28	747.36	585.54	904.82	750.34	785.23	625.73	878.44	622.22
1.735	0	0.09	0.14	0.02	0.31	0.03	0.17	0.16	0.74	4.39	99.38	0.33	0	61.56	11.12	13.58	0.55	0.22	1.57	0.08	0.13	0.03	0	0.07	0.74	4.39	0.15	0.57	3.01	0.6	0.3	20.56	0.37	0.05	0		4.37	19.64	7.21	60.17	97.84	750.4	586.61	909.52	752.82	786.37	627.55	884.12	623.46
1.768	0	0.09	0.14	0.02	0.34	0.03	0.21	0.18	0.71	5.75	99.33	0.33	0	63.56	14.59	12.42	0.7	0.2	1.78	0.12	0.13	0.03	0	0.06	0.71	5.75	0.14	0.58	3.03	0.66	0.22	40.18	0.34	0.1	0		5.56	19.22	7.83	60.11	94.84	754.65	589.13	910.45	753.36	790.72	627.09	885.56	627.12
1.801	0	0.08	0.14	0.02	0.39	0.03	0.26	0.21	0.51	7.05	99.23	0.39	0	76.77	19.35	11.67	0.77	0.17	2.09	0.16	0.12	0.04	0	0.04	0.51	7.05	0.11	0.31	3.18	0.73	0.15	29.16	0.34	0.12	0		3.78	16.02	9.84	59.73	98.95	756.87	589.67	913.85	753.62	793.2	626.47	892.09	630
1.835	0	0.08	0.15	0.02	0.5	0.03	0.4	0.29	0.5	8.56	99	0.77	0	70.58	28.29	10.36	0.8	0.14	2.07	0.2	0.11	0.03	0	0.04	0.5	8.56	0.12	0.45	3.73	0.79	0.14	24.64	0.34	0.17	0		0.26	17.63	9.56	57.92	101.56	758.04	587.72	921.48	758.69	796.37	624.4	897.82	629.12
1.868	0	0.07	0.16	0.02	0.52	0.03	0.46	0.3	0.54	8.96	98.95	0.95	0	67.51	31.05	8.83	0.71	0.13	1.84	0.22	0.09	0.02	0	0.04	0.54	8.96	0.11	0.47	3.84	0.88	0.13	7.09	0.34	0.19	0		0.68	18.34	11.8	57.61	97.87	760.79	588.67	924.98	760.97	803.04	623.76	900.55	632.2
1.901	0	0.08	0.16	0.02	0.5	0.03	0.44	0.29	0.48	8.63	99	0.86	0	74.31	29.82	8.69	0.6	0.13	1.85	0.24	0.07	0.02	0	0.04	0.48	8.63	0.08	0.42	3.79	1.07	0.13	4.36	0.37	0.25	0		0.42	16.69	13.79	57.73	102.47	761.03	586.1	928.35	760.27	804.72	620.64	906.42	633.12
1.935	0	0.07	0.16	0.02	0.5	0.03	0.49	0.3	0.97	9.68	99	0.96	0	75.63	31.76	7.28	0.51	0.1	1.89	0.31	0.07	0.03	0	0.04	0.44	9.68	0.06	0.97	3.38	1.23	0.13	3.28	0.38	0.35	0		-0.95	16.34	13.35	57.29	103.8	763.72	586.81	932.74	763.49	807.4	620.21	910.24	634.31
1.968	0	0.08	0.17	0.02	0.44	0.03	0.43	0.26	1.16	9.98	99.12	0.76	0	72.6	28.81	6.66	0.39	0.09	2.11	0.32	0.07	0.04	0	0.05	0.38	9.98	0.05	1.16	3.07	1.44	0.14	7.06	0.4	0.43	0		3.22	17.13	15.78	57.75	104.42	763.89	586.54	936.13	765.85	811.25	621.49	914.4	637.73
2.001	0	0.08	0.17	0.02	0.38	0.03	0.35	0.22	1.9	8.47	99.24	0.55	0	77.4	24.44	6.98	0.36	0.08	2.72	0.29	0.08	0.04	0	0.04	0.36	8.47	0.05	1.9	2.82	1.67	0.12	9.39	0.44	0.51	0		3.61	15.84	14.96	57.7	105.88	766.33	587.01	942.03	771.3	814.03	622.12	918.64	638.52
2.035	0	0.1	0.17	0.02	0.3	0.03	0.26	0.17	2.9	7.44	99.4	0.35	0	78.86	17.6	6.93	0.32	0.07	2.9	0.19	0.08	0.03	0	0.04	0.35	7.44	0.05	3.19	2.72	1.78	0.12	3.93	0.48	0.56	0		0.63	15.42	15.28	57.37	110.86	769.93	589.54	945.39	771.85	816.04	622.97	925.16	642.54
2.068	0	0.11	0.17	0.02	0.24	0.03	0.19	0.13	3.61	7.07	99.52	0.33	0	80.35	10.52	7.51	0.3	0.06	3.98	0.16	0.11	0.05	0	0.04	0.46	7.07	0.05	3.61	2.6	2.19	0.12	1.79	0.55	0.63	0		-4.45	14.96	15.71	55.91	111.5	773.37	589.75	949.89	773.68	820.52	619.15	929.27	643.74
2.102	0	0.11	0.16	0.02	0.21	0.04	0.15	0.11	3.86	5.97	99.57	0.33	0	72.93	5.97	8.49	0.26	0.05	5.99	0.16	0.17	0.08	0	0.04	0.44	8.26	0.04	3.86	2.57	3.02	0.11	1.57	0.66	0.66	0		-5.03	17.05	16.48	55.33	109.58	777.5	590.68	953.9	774.38	826.29	619.66	932.87	645.14
2.135	0	0.11	0.15	0.02	0.23	0.04	0.14	0.13	2.93	4.85	99.55	0.33	0	79.43	4.85	11.46	0.22	0.05	5.56	0.14	0.15	0.07	0	0.04	0.39	8.12	0.04	2.93	2.63	4.02	0.1	1.3	0.76	0.69	0		-6.44	15.24	15.81	55.33	112.17	780.17	589.64	959.1	775.72	828.38	619.08	937.8	643.75
2.168	0	0.1	0.14	0.02	0.23	0.04	0.13	0.14	1.99	3.98	99.54	0.33	0	89.73	3.98	13.17	0.21	0.05	5.89	0.13	0.13	0.06	0	0.03	0.3	7.69	0.04	1.99	2.35	4.69	0.1	0.94	0.85	0.73	0		-3.49	11.16	15.03	55.61	114.49	783.08	590.76	965.83	781.11	831	623.2	943.48	644.54
2.202	0	0.1	0.13	0.02	0.24	0.04	0.12	0.17	1.49	3.35	99.52	0.33	0	74.68	3.35	15.34	0.17	0.04	5.86	0.13	0.1	0.03	0	0.02	0.23	7.31	0.06	1.49	2.27	7.69	0.08	2.8	1.12	0.81	0		-5.58	16.59	17.34	54.75	110.19	783.87	591.41	969.24	785.77	837.86	620.61	944.55	648.18
2.235	0	0.09	0.12	0.02	0.27	0.04	0.11	0.19	1.53	2.64	99.47	0.36	0	92.84	2.64	19.45	0.15	0.04	5.14	0.14	0.09	0.01	0	0.02	0.23	7.46	0.06	1.53	1.98	7.77	0.08	0.65	1.27	0.88	0		-4.08	9.19	18	55.19	106	787.89	592.97	969.63	782.65	841.29	623.68	944.68	647.04
2.268	0	0.09	0.11	0.02	0.27	0.04	0.1	0.21	1.08	2.47	99.47	0.38	0	88.8	2.47	20.35	0.14	0.04	5.79	0.18	0.09	0.01	0	0.02	0.18	6.8	0.06	1.08	1.69	9.33	0.09	1.78	1.62	0.61	0		-5.99	11.65	15.85	55.01	112.63	790.38	592.15	975.76	786.13	841.38	622.5	951.34	646.82
2.302	0	0.08	0.09	0.02	0.29	0.04	0.09	0.28	0.88	2.42	99.42	0.49	0	90.3	2.42	24	0.09	0.03	6.22	0.23	0.13	0.01	0	0.02	0.14	5.4	0.05	0.88	1.47	12.1	0.09	0.43	2.36	0.16	0		-6.42	10.84	16.9	54.6	106.92	793.54	592.5	977.33	784.22	846.59	623.95	951.34	645.4
2.335	0	0.07	0.08	0.02	0.35	0.04	0.08	0.34	0.5	2.54	99.29	0.73	0	93.1	2.54	29.65	0.09	0.04	5.21	0.17	0.12	0.01	0	0.02	0.12	4.68	0.05	0.5	1.59	11.1	0.09	0.18	2.48	0	0		-3.27	8.99	15.56	55.08	110.32	797.23	592.14	982.84	786.73	848.5	625.01	956.91	645.42
2.368	0	0.07	0.07	0.02	0.37	0.04	0.08	0.38	0.27	2.47	99.24	0.83	0	96.05	2.47	31.59	0.07	0.04	4.6	0.14	0.1	0.02	0	0.02	0.1	3.56	0.04	0.27	1.44	12.3	0.08	0.49	2.97	0	0		-0.78	6.05	14.7	56.25	110.81	797.18	592.48	979.4	784.58	845.71	624.42	954.51	645.41
2.402	0	0.06	0.06	0.02	0.39	0.05	0.07	0.45	0.21	1.99	99.11	1.01	0	93.32	1.99	34.47	0.06	0.04	3.9	0.14	0.09	0.02	0	0.01	0.09	3.14	0.04	0.21	1.3	13.77	0.08	0.23	3.96	0	0		-2.67	8.82	14.59	55.27	111.04	802.36	592.14	986.05	785.42	851.51	624.36	960.64	644.87
2.435	0	0.06	0.06	0.02	0.41	0.05	0.07	0.48	0.18	1.85	99.04	1.15	0	91.98	1.85	36.28	0.06	0.04	3.6	0.15	0.07	0.02	0	0.01	0.09	2.97	0.04	0.18	1.36	13.71	0.07	0.37	3.94	0	0		0.93	9.8	15.13	56.26	112.1	802.95	592.16	986.96	785.87	852.43	625.41	962.52	646.57
2.469	0	0.06	0.05	0.02	0.44	0.05	0.06	0.6	0.17	2.02	98.81	1.45	0.5	95.25	2.02	39.4	0.06	0.04	4.4	0.15	0.05	0.02	0	0.01	0.07	2.28	0.03	0.17	1.42	15.79	0.06	0.14	4.82	0	0		-1.18	7.01	14.83	56	106.2	805.18	592.41	985.47	783.11	854.65	624.03	958.96	643.95
2.502	0	0.05	0.05	0.02	0.47	0.06	0.06	0.72	0.16	2.25	98.56	1.7	1.18	90.24	2.25	41.35	0.06	0.04	5.13	0.17	0.05	0.02	0	0.01	0.05	2.26	0.03	0.16	1.46	18.04	0.05	0.53	5.21	0	0		-1.05	10.88	15.28	55.64	109.63	805.52	590.79	989.1	784.57	856.01	622.72	963.43	644.64
2.535	0	0.05	0.04	0.02	0.52	0.06	0.06	0.85	0.22	2.09	98.31	2.11	1.05	92.17	2.13	44.07	0.06	0.05	5.53	0.13	0.06	0.03	0	0.01	0.05	2.09	0.03	0.22	1.49	19.41	0.05	0.24	4.92	0	0		1.76	9.67	15.43	56.56	111.56	806.68	591.79	989.77	785.91	856.46	622.8	965.27	647.42
2.569	0	0.05	0.04	0.02	0.56	0.06	0.06	1.01	0.2	1.95	97.98	2.59	1.25	94.8	2.16	46.64	0.05	0.05	5.68	0.12	0.06	0.03	0	0.01	0.05	1.95	0.03	0.2	1.56	21.16	0.04	0.32	5.04	0	0		-2.05	7.49	14.09	55.74	115.14	807.68	592.38	991.05	785.46	854.68	623.52	967.56	646.24
2.602	0	0.05	0.05	0.02	0.51	0.05	0.06	0.86	0.17	1.8	98.29	2.08	0.61	95.1	1.8	43.83	0.05	0.05	5.09	0.14	0.05	0.02	0	0.01	0.05	1.9	0.03	0.17	1.56	20.31	0.04	0.27	4.58	0	0		-1.63	7.17	13.16	55.9	111.56	809.41	593.05	990.21	784.6	855.58	624.07	965.19	644.85
2.635	0	0.05	0.04	0.02	0.58	0.05	0.06	0.92	0.13	1.75	98.16	2.63	0	94.45	1.79	46.77	0.05	0.05	3.79	0.15	0.06	0.01	0	0	0.04	1.75	0.03	0.13	1.6	19.1	0.04	0.13	4.13	0	0		-2.92	7.82	12.79	55.58	110.34	810.38	593.22	990.14	783.14	856.06	624.93	964.82	643.52
2.669	0	0.05	0.05	0.02	0.57	0.04	0.06	0.8	0.08	1.69	98.4	2.49	0	95.01	1.86	45.94	0.05	0.05	3	0.15	0.05	0.01	0	0	0.04	1.69	0.03	0.08	1.75	16.42	0.03	0.24	3.78	0	0		-1.98	7.27	12.63	55.97	109.52	810.73	593.29	988.87	781.95	855.79	624.63	963.7	643.36
2.702	0	0.05	0.04	0.02	0.65	0.04	0.06	0.82	0.09	1.76	98.36	3.21	0	95.4	1.88	49.27	0.05	0.05	2.18	0.1	0.04	0.01	0	0	0.04	1.76	0.02	0.09	1.67	13.68	0.03	0.12	3.31	0	0		-5.11	6.84	11.74	55.26	109.38	811.62	594.05	987.88	780.54	854.98	624.16	962.82	642.5
2.736	0	0.05	0.04	0.02	0.72	0.03	0.05	0.8	0.19	1.56	98.4	3.85	0	96.3	1.78	51.62	0.05	0.06	1.41	0.06	0.03	0	0	0	0.05	1.56	0.02	0.19	1.67	10.88	0.02	0.15	2.4	0	0		-4.72	5.71	12	55.62	110.19	810.82	594.11	986.36	779.4	853.68	624.22	962.29	642.8
2.769	0	0.05	0.05	0.02	0.78	0.03	0.05	0.78	0.28	1.59	98.44	4.42	0	96.07	1.85	53.59	0.05	0.07	1.36	0.04	0.03	0	0	0.01	0.08	1.59	0.02	0.28	1.48	8.15	0.02	0.26	1.84	0.28	0		-4.99	6.01	13.03	55.66	109.71	809.92	593.38	985.25	777.49	853.8	623.75	961.89	642.54
2.802	0	0.05	0.04	0.02	0.89	0.03	0.05	0.87	0.54	1.74	98.21	5.83	0	95.73	2.04	57.34	0.05	0.07	1.22	0.03	0.02	0	0	0.01	0.11	1.74	0.02	0.54	1.39	6.83	0.02	0.21	1.6	0.48	0		-3.01	6.45	12.94	56.2	108.89	809.17	592.68	984.92	777.72	853.48	624.05	960.89	641.89
2.836	0	0.05	0.05	0.02	0.92	0.03	0.05	0.86	0.68	1.91	98.15	6.11	0	97.85	1.91	58.04	0.05	0.08	1.25	0.02	0.03	0	0	0.01	0.14	1.93	0.02	0.68	1.29	6.08	0.02	0.22	1.12	0.79	0		-1.79	2.92	10.72	56.82	110.04	809.9	593.15	983.48	777.82	850.6	623.26	959.18	641.15
2.869	0	0.05	0.04	0.02	0.99	0.03	0.05	0.87	0.62	2.01	98.03	6.9	0	95.97	2.01	59.74	0.06	0.08	1.43	0.02	0.03	0	0	0.01	0.17	2.38	0.02	0.62	1.2	4.58	0.01	0.41	0.9	0.86	0		-2.02	6.14	11.15	56.68	106.85	809.56	592.96	983.46	777.45	852.08	624.76	957.83	640.06
2.902	0	0.05	0.05	0.02	0.95	0.03	0.05	0.8	0.52	2.17	98.11	6.14	0	97.79	2.17	58.18	0.06	0.11	1.61	0.02	0.03	0	0	0.01	0.21	2.62	0.02	0.52	1.21	3.91	0.01	0.23	0.8	0.93	0		-0.97	3.05	11.12	57.43	109.39	808.85	593.27	980.8	775.69	849.33	623.83	957.34	641.12
2.936	0	0.05	0.05	0.02	0.83	0.03	0.06	0.67	0.31	2.15	98.34	4.47	0	97.95	2.15	54.02	0.07	0.13	2.14	0.02	0.04	0	0	0.01	0.23	2.87	0.01	0.31	1.2	3.83	0.01	0.22	0.57	0.98	0		-1.79	2.66	11	57.44	110.87	807.53	593.09	977.7	772.96	846.39	623.14	955.86	640.72
2.969	0	0.05	0.06	0.02	0.79	0.03	0.06	0.65	0.21	2.4	98.41	3.91	0	97.79	2.4	52.2	0.08	0.17	2.68	0.03	0.03	0	0	0.01	0.21	3.29	0.01	0.21	1.29	4.35	0.01	0.14	0.52	0.91	0		-3.03	3.05	10.1	57.08	110.64	806.85	593.55	976.72	773.36	844.81	623.58	954.23	640.03
3.002	0	0.06	0.06	0.02	0.69	0.03	0.07	0.54	0.21	2.51	98.61	2.81	0	98.22	2.51	47.99	0.09	0.16	3.44	0.04	0.04	0.01	0	0.01	0.19	3.8	0.01	0.21	1.23	4.29	0.01	0.51	0.43	0.82	0		-1.2	1.94	9.95	57.58	109.86	805.18	593.58	974.27	773.19	842.94	623.69	951.57	640.08
3.036	0	0.06	0.07	0.02	0.54	0.03	0.08	0.38	0.17	2.68	98.92	1.51	0	97.43	2.68	40.27	0.12	0.15	4.51	0.08	0.06	0.01	0	0.01	0.13	5.46	0.01	0.17	1.11	3.11	0.01	1.62	0.32	0.72	0		1.35	3.81	8.67	58.66	108.86	805.5	594.98	971.62	772.35	841.05	625.84	948.94	640.28
3.069	0	0.07	0.09	0.02	0.4	0.03	0.09	0.26	0.15	3.46	99.2	0.75	0	94.3	3.46	30.53	0.13	0.15	3.96	0.12	0.07	0.01	0	0.01	0.1	6.25	0.01	0.15	1.15	3	0.01	28.38	0.3	0.55	0		1.99	7.97	9.09	59.45	110.66	803.27	594.58	969.1	770.12	838.25	627.39	948.2	639.98
3.103	0	0.08	0.1	0.02	0.37	0.03	0.1	0.23	0.16	4.38	99.26	0.59	0	93.66	4.38	26.98	0.16	0.15	2.86	0.2	0.09	0.01	0	0	0.07	8.89	0.01	0.08	1.13	2.46	0.01	71.22	0.23	0.43	0		0.1	8.54	8.51	58.82	105.58	798.49	594.65	962.1	768.68	834.09	626.42	939.02	638.11
3.136	0	0.08	0.1	0.02	0.37	0.03	0.11	0.23	0.17	6.03	99.26	0.53	0	89.75	6.03	25.5	0.17	0.18	2.55	0.26	0.09	0.01	0	0	0.06	10.41	0.01	0.09	1.13	2.53	0.01	33.16	0.21	0.32	0		-2.14	11.15	7.14	58.31	106.6	794.05	593	956.91	764.75	827.57	627.03	933.96	633.79
3.169	0	0.07	0.1	0.02	0.43	0.03	0.11	0.28	0.18	7.62	99.14	0.64	0	90.03	7.62	28.23	0.18	0.2	1.73	0.36	0.06	0.01	0	0	0.06	9.7	0.01	0.08	1.17	2.54	0.01	14.86	0.21	0.2	0		-2.3	10.99	7.55	58.11	102.46	788.49	590.34	950.47	761.58	823.77	623.97	926.01	630.64
3.203	0	0.07	0.09	0.02	0.52	0.03	0.12	0.35	0.19	10.05	98.95	0.82	0	78.91	10.05	31.66	0.2	0.22	1.32	0.3	0.05	0.01	0	0	0.09	10.63	0.01	0.13	1.2	2.4	0.01	3.16	0.19	0.18	0		-4.28	15.4	6.14	57.21	99.57	785.24	591.02	945.06	761.05	819.79	623	919.12	629.93
3.236	0	0.06	0.08	0.02	0.63	0.03	0.13	0.43	0.23	9.95	98.74	0.97	0	75.42	13.26	33.99	0.22	0.23	1.01	0.26	0.05	0.01	0	0	0.12	9.95	0.01	0.23	1.26	2.09	0.01	1.41	0.19	0.13	0		-5.1	16.4	7.02	56.97	98.66	781.48	591.32	940.14	759.07	816.59	623.59	915.04	629.93
3.269	0	0.06	0.07	0.02	0.77	0.03	0.12	0.55	0.33	10.2	98.45	1.48	0	70.15	13.56	39.73	0.23	0.27	0.76	0.19	0.05	0.01	0	0	0.15	10.2	0.01	0.33	1.39	1.89	0.01	0.42	0.19	0.09	0		-5.1	17.73	6.37	57.11	98.51	779.95	591.9	936.32	757.39	813.52	623.68	911.84	629.85
3.303	0	0.05	0.06	0.02	1.07	0.03	0.11	0.83	0.61	10.47	97.86	3.09	0	82.43	14.09	48.68	0.28	0.3	0.67	0.14	0.06	0.01	0	0	0.23	10.47	0.02	0.61	1.77	2.06	0.01	0.4	0.19	0.06	0		-6	14.27	5.85	57.42	97.47	777.05	591.88	932.09	756.27	809.88	622.96	907.16	628.97
3.336	0	0.04	0.05	0.02	1.31	0.03	0.08	1.06	0.36	9.04	97.39	6.19	0	65.88	11.05	57.7	0.27	0.34	0.64	0.12	0.09	0.01	0	0	0.3	9.04	0.03	0.36	1.81	2.14	0.01	0.35	0.2	0.06	0		-6.59	18.71	4.89	57.05	92.35	775.99	591.42	927.9	752.25	808.98	623.4	901.29	625.89
3.369	0	0.04	0.04	0.02	1.36	0.03	0.07	1.12	0.57	8.89	97.29	7.54	0	79.21	9.53	60.29	0.31	0.36	0.72	0.12	0.13	0.02	0	0.01	0.57	8.89	0.06	0.34	1.84	2.23	0.01	0.17	0.19	0.05	0		-7.18	15.31	6.35	57.54	97.64	772.72	591.06	924.47	750.11	804.21	623	901.77	626.86
3.403	0	0.04	0.04	0.02	1.37	0.03	0.07	1.17	0.86	8.32	97.25	8.24	0	77.92	8.63	61.46	0.39	0.42	0.86	0.1	0.18	0.03	0	0.01	0.89	8.32	0.12	0.33	1.89	2.99	0.01	0.25	0.19	0.05	0		-4.21	15.69	5.8	58.19	99.37	771.33	590.6	923.27	749.91	801.67	624.19	901.02	626.39
3.436	0	0.05	0.05	0.02	1.17	0.03	0.07	0.94	0.98	8.08	97.66	5.9	0	69.19	8.13	57.13	0.41	0.4	0.98	0.1	0.21	0.03	0	0.01	1	8.08	0.2	0.35	1.75	2.68	0.01	0.7	0.19	0.07	0		4.74	17.95	7.51	60.22	97.26	768.66	589.46	921.65	750.17	801.93	626.44	899.2	627.14
3.47	0	0.05	0.06	0.02	0.92	0.03	0.09	0.68	0.88	7.5	98.16	3.09	0	60.82	9.19	48.88	0.54	0.3	1.79	0.18	0.25	0.04	0	0.01	0.88	7.5	0.32	0.74	1.6	1.89	0.02	30.32	0.2	0.08	0		4.63	19.8	8.64	59.42	99.32	768.24	590.2	922.78	750.73	802.41	628.85	901.72	628.54
3.503	0	0.06	0.07	0.02	0.76	0.03	0.11	0.52	0.95	6.87	98.48	1.84	0	56.45	10.21	42.09	0.59	0.23	1.79	0.22	0.21	0.04	0	0.02	0.95	6.87	0.41	0.72	1.73	1.44	0.03	12.78	0.21	0.1	0		7.6	20.7	10.24	59.93	93.81	767.11	590.82	923.25	755.04	805.81	628.5	899.57	631.22
3.536	0	0.06	0.08	0.02	0.63	0.03	0.13	0.41	1.02	6.76	98.73	1.08	0	76.59	11.71	35.03	0.63	0.2	1.98	0.27	0.19	0.03	0	0.02	1.02	6.76	0.44	0.73	1.72	1.39	0.03	1.94	0.22	0.11	0		0.32	16.07	6.97	58.19	100.45	768.44	589.68	926.6	755.34	802.35	627.01	902.8	627.28
3.57	0	0.07	0.09	0.02	0.57	0.03	0.15	0.35	1.01	5.23	98.86	0.79	0	79.06	12.91	30.51	0.65	0.2	2.06	0.36	0.18	0.04	0	0.04	1.01	5.23	0.33	0.63	1.92	1.09	0.04	0.67	0.23	0.1	0		2.84	15.36	6.43	58.91	98.7	768.74	588.42	927.32	755.5	803.19	626.67	901.88	625.76
3.603	0	0.07	0.09	0.02	0.59	0.03	0.15	0.37	1.21	4.86	98.83	0.78	0	84.95	14.01	30.21	0.67	0.24	1.79	0.38	0.14	0.04	0	0.04	1.21	4.86	0.3	0.65	1.95	1.08	0.04	0.09	0.23	0.08	0		1.57	13.35	6.27	58.56	98.83	769.37	586.81	928.6	754.72	803.88	624.54	902.7	624.07
3.636	0	0.07	0.1	0.02	0.53	0.03	0.17	0.32	1.16	3.9	98.95	0.59	0	83.18	14.53	26.5	0.7	0.3	1.73	0.32	0.15	0.02	0	0.06	1.16	3.9	0.23	0.76	1.63	0.89	0.05	0.07	0.23	0.07	0		3.27	14.01	5.58	59.21	101.86	771.67	586.23	930.44	753.77	804.03	624.41	905.88	623.73
3.67	0	0.07	0.11	0.02	0.48	0.03	0.18	0.28	1.24	3.29	99.04	0.46	0	88.15	14.91	23.39	0.73	0.34	1.71	0.31	0.13	0.02	0	0.09	1.24	3.29	0.18	1.11	1.4	0.66	0.06	0.08	0.22	0.08	0		1.4	11.96	6.15	58.87	103.14	771.74	585.38	931.6	753.38	804.45	623.31	907.58	623.2
3.703	0	0.08	0.12	0.02	0.44	0.03	0.19	0.26	1.57	3.03	99.12	0.38	0	88.08	15.23	20.65	0.68	0.4	1.62	0.26	0.1	0.01	0	0.09	1.35	3.03	0.14	1.57	1.23	0.62	0.06	0.04	0.21	0.06	0		3.22	12	5.89	59.54	104.8	772.49	584.63	932.41	752.63	804.25	623.53	909.05	622.59
3.737	0	0.08	0.11	0.02	0.44	0.03	0.17	0.26	1.72	2.67	99.11	0.49	0	87.72	12.76	23.11	0.7	0.66	1.44	0.16	0.08	0	0	0.11	1.72	2.67	0.09	2.63	1.11	0.64	0.06	0.05	0.2	0.04	0		0	12.17	5.53	58.58	104.28	773.49	584.8	933.5	752.97	805.25	622.33	909.53	622.25
3.77	0	0.08	0.11	0.02	0.41	0.03	0.14	0.23	1.8	2.53	99.18	0.49	0	91.84	9.47	23.56	0.68	0.95	1.3	0.11	0.07	0	0	0.1	1.8	2.53	0.07	2.15	1.03	0.73	0.07	0.05	0.19	0.02	0		1.46	9.89	3.97	59.32	103.95	775.44	585.31	935.21	754.27	805.88	623.43	909.82	621.79
3.803	0	0.08	0.1	0.02	0.44	0.03	0.13	0.26	1.96	2.46	99.12	0.61	0	92.87	8.04	26.76	0.58	1.4	1.18	0.08	0.05	0	0	0.09	1.96	2.46	0.05	1.91	1.04	0.73	0.06	0.09	0.18	0.02	0		2.45	9.16	4.49	59.63	103.5	775.68	584.93	935.92	754.71	806.97	622.84	910.47	622.19
3.837	0	0.08	0.09	0.02	0.47	0.03	0.12	0.28	2.13	2.49	99.06	0.71	0	92.94	7.55	28.78	0.62	1.83	1.22	0.05	0.05	0	0	0.09	2.13	2.49	0.04	1.66	0.89	0.71	0.07	0.1	0.16	0.03	0		0.8	9.11	4.21	59.18	103.43	777.13	585.83	936.35	754.52	807.72	622.69	911.14	622.7
3.87	0	0.08	0.09	0.02	0.49	0.03	0.12	0.29	2.56	2.22	99.02	0.74	0	88.62	8.35	28.84	0.48	2.21	1.13	0.03	0.04	0	0	0.08	2.56	2.22	0.03	1.84	0.86	0.65	0.06	0.05	0.16	0.04	0		4.01	11.74	3.75	60.04	102.97	777.42	585.77	937.32	755.58	808.27	624.51	911.22	622.55
3.903	0	0.07	0.08	0.02	0.62	0.03	0.11	0.4	2.57	2.14	98.75	1.2	0	92.19	8.65	35.64	0.4	2.41	1.22	0.02	0.03	0	0	0.07	2.57	2.14	0.03	1.79	0.85	0.65	0.06	0.11	0.15	0.06	0		3.43	9.66	4.92	59.88	103.2	776.89	584.65	938.13	755.54	809.19	623.02	912.39	622.45
3.937	0	0.07	0.07	0.02	0.73	0.03	0.1	0.48	2.35	1.8	98.54	1.72	0	94.53	8.41	40.62	0.31	2.55	1.34	0.02	0.03	0	0	0.06	2.35	1.8	0.03	1.53	0.85	0.62	0.05	0.08	0.16	0.07	0		2.54	7.75	5.67	59.71	104.11	775.96	583.82	938.67	755.87	809.13	622	913.23	622.35
3.97	0	0.06	0.06	0.02	0.88	0.03	0.09	0.61	2.65	1.62	98.23	2.84	0	93.25	7.82	46.74	0.27	2.72	1.51	0.02	0.02	0	0	0.07	2.65	1.62	0.02	1.46	0.84	0.66	0.05	0.07	0.16	0.08	0		-0.33	8.87	5.33	58.78	106.26	776.03	583.72	939.67	756.54	808.41	620.81	914.66	622.34
4.003	0	0.06	0.06	0.02	0.98	0.03	0.08	0.7	2.74	1.41	98.04	3.78	0	95.31	7.62	50.3	0.19	2.53	1.82	0.02	0.02	0	0	0.06	2.74	1.41	0.02	1.21	0.85	0.68	0.05	0.09	0.15	0.1	0		-0.93	6.94	5.48	58.74	106.44	777.54	584.19	941.49	757.28	810.07	621	916.5	622.91
4.037	0	0.05	0.05	0.02	1.07	0.03	0.08	0.79	1.98	1.08	97.86	4.85	0	95.69	7	53.77	0.12	2.45	1.98	0.02	0.02	0	0	0.05	2.53	1.08	0.02	1.13	0.83	0.71	0.04	0.23	0.14	0.14	0		4.87	6.51	5.27	60.52	105.36	777.53	583.4	942.49	758.66	810.87	622.5	916.24	622.72
4.07	0	0.05	0.05	0.02	1.04	0.03	0.07	0.76	2.08	1.03	97.93	4.88	0	94.86	5.89	54.29	0.09	2.19	2.08	0.01	0.02	0	0	0.04	2.1	1.03	0.02	1.18	0.87	0.75	0.04	0.14	0.15	0.16	0		6.08	7.42	5.33	60.81	105.86	777.63	582.71	943.11	758.7	811.08	622.19	916.94	622.48
4.104	0	0.05	0.05	0.02	0.99	0.03	0.07	0.72	1.5	0.91	98.01	4.98	0	95.51	4.45	54.66	0.05	2.08	1.5	0.01	0.02	0	0	0.03	1.99	0.91	0.02	1.47	0.72	0.73	0.03	0.07	0.13	0.19	0		4.17	6.71	4.77	60.13	107.26	777.88	583.22	944.16	760.19	810.59	621.91	917.84	622.88
4.137	0	0.05	0.05	0.02	0.94	0.03	0.06	0.68	1.41	0.94	98.13	4.81	0	94.63	3.26	54.51	0.03	1.71	1.41	0.01	0.01	0	0	0.03	1.54	0.94	0.02	1.68	0.79	0.8	0.03	0.05	0.14	0.21	0		4.93	7.66	4.57	60.37	105.87	778.89	583.48	944.72	760.16	811.88	622.63	917.75	622.74
4.17	0	0.06	0.06	0.02	0.8	0.03	0.06	0.56	1.54	0.98	98.39	3.89	0	95.08	2.75	50.53	0.03	1.57	1.37	0.01	0.01	0	0	0.02	1.54	0.98	0.02	2.89	0.8	0.82	0.02	0.04	0.15	0.25	0		4.76	7.19	5.12	60.34	105.82	779.25	583.83	945.01	760.17	812.68	622.77	918.5	623.42
4.204	0	0.06	0.05	0.02	0.83	0.03	0.06	0.58	1.29	1.05	98.34	4.47	0	95.04	2.42	51.85	0.02	1.48	1.29	0.01	0.01	0	0	0.02	1.43	1.05	0.02	3.37	0.95	0.96	0.02	0.04	0.15	0.25	0		4.24	7.23	4.77	60.14	104.65	779.6	584.08	945.43	760.72	813.32	623	917.97	623.18
4.237	0	0.06	0.06	0.02	0.79	0.03	0.06	0.56	1.56	1.02	98.41	3.88	0	95	2.24	50.88	0.02	1.31	1.56	0.01	0.01	0	0	0.01	1.04	1.02	0.02	2.5	1	1.08	0.02	0.08	0.16	0.27	0		5.37	7.28	4.29	60.68	105.05	780.12	584.76	944.32	759.69	812.45	624.05	917.49	623.35
4.27	0	0.06	0.05	0.02	0.83	0.03	0.06	0.59	1.69	1.03	98.33	4.11	0	95.81	2.1	52.4	0.02	1.35	1.69	0.01	0.01	0	0	0.01	0.73	1.03	0.02	1.72	1.05	1.27	0.02	0.06	0.16	0.28	0		3.76	6.35	3.99	60.15	103.95	780.57	585.09	944.83	760.07	813.19	624.06	917.13	623.05
4.304	0	0.06	0.05	0.02	0.8	0.03	0.06	0.57	0.79	0.92	98.41	3.51	0	95.56	1.94	51.01	0.02	1.49	1.96	0.01	0.02	0	0	0.01	0.61	0.92	0.02	0.79	1.08	1.52	0.01	0.11	0.17	0.27	0		7.17	6.66	4.16	61.03	104.55	779.04	584.98	943.65	760.87	811.69	624.8	916.23	623.84
4.337	0	0.06	0.05	0.02	0.82	0.03	0.06	0.59	0.53	0.9	98.35	3.6	0	96.37	2.46	51.36	0.02	1.66	2.14	0.01	0.02	0	0	0.01	0.52	0.9	0.01	0.53	1.05	1.49	0.02	0.08	0.18	0.2	0		3.11	5.6	3.47	59.84	104.83	780.06	585.43	943.69	759.7	811.51	624.17	916.33	622.94
4.37	0	0.05	0.05	0.02	1.01	0.03	0.06	0.76	0.6	0.92	97.98	5.22	0	95.56	3.44	56.28	0.02	1.95	2.09	0.01	0.03	0.01	0	0.01	0.5	0.92	0.02	0.6	0.98	1.44	0.02	0.05	0.2	0.17	0		5.37	6.66	3.93	60.61	104.74	780.24	585.65	942.23	758.29	811.3	624.41	916.04	623.66
4.404	0	0.05	0.04	0.02	1.27	0.03	0.06	1.01	0.58	0.92	97.47	7.67	0	94.73	4.96	61.37	0.02	2.17	2.09	0.02	0.04	0.01	0	0.01	0.48	0.92	0.01	0.58	1	1.57	0.02	0.01	0.23	0.1	0		7.45	7.55	3.89	61.25	103.54	779.9	585.99	941.73	758.93	811.44	625.34	914.97	624.14
4.437	0	0.05	0.04	0.02	1.43	0.03	0.06	1.19	0.63	0.88	97.14	8.68	0	92.13	6.57	63	0.02	2.49	1.48	0.03	0.05	0.03	0	0.01	0.39	0.88	0.01	0.63	1.05	1.87	0.02	0.02	0.23	0.04	0		3.49	9.7	3.25	60.06	103.7	780.01	586.73	940.56	757.13	810.39	625.98	914.05	623.03
4.471	0	0.04	0.04	0.02	1.43	0.03	0.06	1.21	0.89	0.65	97.15	9.18	0	95.6	6.73	63.62	0.02	1.8	0.89	0.03	0.09	0.05	0	0.01	0.43	0.65	0.01	1.2	1.08	2.17	0.03	0.08	0.22	0	0		4.19	6.6	1.82	60.67	103.6	781.67	588.22	938.88	755.98	809.21	626.37	912.77	623.63
4.504	0	0.05	0.05	0.02	1.14	0.03	0.07	0.92	0.49	0.42	97.72	5.77	0	94.28	6.98	57.64	0.02	0.93	0.49	0.02	0.07	0.03	0	0.01	0.45	0.42	0	0.89	0.92	2.27	0.04	0.04	0.17	0	0		1.98	7.98	1.39	60.58	100.64	781.52	589.17	936.82	754.04	809.3	627.87	909.8	622.54
4.537	0	0.05	0.05	0.02	0.86	0.03	0.08	0.64	0.91	0.3	98.27	3.59	0	88.9	6.54	50.16	0.02	0.66	0.43	0.01	0.07	0.01	0	0.01	0.91	0.3	0	2.22	0.63	1.66	0.08	0.01	0.15	0	0		4.68	11.6	-0.01	57.75	104.41	784.1	590.1	934.84	750.33	806.67	628.59	910.91	622.78
4.571	0	0.05	0.06	0.02	0.82	0.03	0.08	0.6	1.09	0.16	98.36	3.02	0	93.07	8.02	47.27	0.02	0.56	1.09	0.02	0.1	0.01	0	0.01	1	0.16	0.01	2.9	0.63	1.43	0.16	0.01	0.18	0	0		12.36	9.02	1.3	53.66	105.41	785.18	589.98	931.71	746.44	806.12	628.34	911.46	624.53
4.604	0	0.07	0.08	0.02	0.52	0.03	0.1	0.34	2.07	0.11	98.96	1.08	0	71.14	6.96	34.43	0.02	0.51	2.07	0.01	0.16	0.01	0	0.01	1.31	0.11	0.01	2.33	0.81	1.5	0.25	0.01	0.19	0	0		8.9	17.49	-1.05	54.05	104.53	788.05	589.24	931.33	741.8	806.07	627.45	910.38	620.62
4.637
4.671
4.704
4.738
4.771
4.804
4.838
4.871
4.904
4.938
4.971
5.004
5.038
5.071
5.105
5.138
5.171
5.205
5.238
5.271
5.305
5.338
5.371
5.405
5.438
5.472
5.505
5.538
5.572	0	0.12	0.13	0.03	0.4	0.03	0.15	0.17	1.46	2.36	99.2	0.66	0	46.98	7.79	19.17	2.36	0.1	0.76	0.8	1.2	0.09	0	0.28	1.46	0.45	0.01	0.04	10.69	0.51	0.03	0.06	0.13	0.03	0		0.07	22.61	-0.32	57.94	91.71	758	592.67	909.62	751.49	787.82	634.53	878.48	620.65
5.605	0	0.07	0.06	0.03	1.19	0.03	0.11	0.63	2.01	3.11	97.62	6.51	0	70.7	9.77	48.22	3.11	0.25	1.08	0.43	0.87	0.11	0	0.4	2.01	1.89	0.01	0.05	11.94	0.38	0.05	0.14	0.14	0.02	0		0.32	17.6	1.64	58.23	94.22	755.78	587.63	913.23	753.29	788.42	629.25	882.05	618.8
5.638	0	0.06	0.06	0.03	1.61	0.03	0.12	0.91	1.21	2.95	96.77	9.45	0	66.03	14.54	52.19	2.95	0.28	1.21	0.28	0.85	0.09	0	0.64	1.9	1.44	0.01	0.06	13.02	0.43	0.05	0.07	0.14	0.08	0		1.99	18.68	2.45	58.65	95.81	755.91	584.87	917.43	753.6	790.66	630.08	885.45	616.11
5.672	0	0.06	0.05	0.03	2.32	0.03	0.14	1.27	1.2	3.5	95.36	18.14	0	68.27	17.53	57.23	3.5	0.28	1.2	0.2	0.75	0.07	0	0.94	1.61	1.04	0.01	0.04	17.35	0.47	0.06	0.16	0.15	0.09	0		-0.8	18.17	3.5	57.84	95.14	757.35	583.13	920.51	754.19	793.78	625.7	888.42	615.98
5.705	0	0.07	0.05	0.04	2.61	0.03	0.17	1.28	1.28	3.63	94.78	21.17	0	44.32	20.79	54.24	3.63	0.24	1.29	0.18	0.66	0.06	0	1.05	1.28	0.97	0.01	0.03	22.73	0.36	0.07	16.62	0.14	0.15	0		3.58	23.14	4.43	58.9	91.64	761.03	583.35	923.38	754.6	799.57	625.99	890.8	617.45
5.739	0	0.07	0.07	0.04	2.36	0.03	0.25	1.14	1.73	3.74	95.28	12.03	0	66.18	25.71	46.73	3.74	0.23	1.05	0.18	0.68	0.08	0	1.73	1.53	1.22	0.01	0.04	21.85	0.23	0.09	34.93	0.13	0.25	0		3.28	18.64	3.33	59.79	92.05	764.75	583.15	926.71	754.75	801.89	625.16	893.57	616.95
5.772	0	0.07	0.07	0.03	2.22	0.03	0.37	1.18	3.9	3.75	95.56	6.46	0	79.09	30.5	42.89	3.75	0.19	1.32	0.21	0.69	0.13	0	3.9	2.7	1.93	0.02	0.1	17.18	0.19	0.11	17.92	0.14	0.32	0		4.22	15.35	1.53	60.84	95.82	768.3	583.88	927.93	753.8	800.97	625.05	896.49	617.42
5.805	0	0.06	0.08	0.03	1.93	0.03	0.49	1.14	6.58	3.54	96.14	3.55	0	72.23	32.05	40.38	3.54	0.19	1.8	0.22	0.69	0.24	0	6.58	4.13	2.26	0.03	0.43	11.88	0.18	0.15	5.64	0.15	0.35	0		6.69	17.22	3.42	61.43	94.46	769.87	583.72	927.57	751.51	803.66	624.48	897.93	618.45
5.839	0	0.05	0.07	0.02	2.18	0.03	0.58	1.4	7.9	3.14	95.65	3.73	0	70.89	34.62	42.96	3.04	0.21	2.07	0.15	0.48	0.27	0	7.9	6.44	3.14	0.05	1.7	9.92	0.18	0.2	1.18	0.17	0.44	0		3.89	17.55	2.57	60.48	93.87	772.95	584.93	930.6	753.06	806.34	624.16	900.08	619.19
5.872	0	0.06	0.09	0.03	1.67	0.03	0.61	1.01	7.9	4.15	96.66	2.14	0	79.3	33.57	36.04	2.89	0.22	1.86	0.11	0.32	0.22	0	7.02	7.9	4.15	0.07	2.27	9.72	0.2	0.26	2.67	0.17	0.5	0		2.45	15.28	1.47	61.11	95.01	774.33	586.61	930.21	753.16	805.37	624.52	900.28	620.25
5.905	0	0.07	0.09	0.03	1.33	0.03	0.48	0.79	10.06	4.7	97.34	1.89	0	65.33	29.39	34.11	2.61	0.23	1.01	0.07	0.15	0.1	0	5.33	10.06	4.7	0.15	1.64	8.6	0.2	0.38	0.36	0.16	0.49	0		-2.02	18.83	2.96	59.35	90.5	777.92	585.13	932.3	750.38	811.56	619.21	902.06	619.37
5.939	0	0.06	0.09	0.03	1.31	0.03	0.49	0.82	13.98	4	97.39	2.79	0	68.4	29.16	35.18	2.24	0.22	0.69	0.06	0.12	0.08	0	5.02	13.98	4	0.25	0.79	6.68	0.26	0.49	0.05	0.17	0.45	0		-7.13	18.14	2.2	56.38	92.85	781.19	589.36	930.7	747.61	810.68	622.26	903.52	621.18
5.972	0	0.09	0.11	0.04	0.71	0.03	0.36	0.38	17	3.07	98.58	1.78	0	74.67	19.57	26.42	2.09	0.18	0.48	0.06	0.1	0.04	0	3.51	17	3.07	0.45	0.45	6.67	0.27	0.54	0.05	0.18	0.28	0		-8.2	16.59	0.13	55.88	92.13	784.55	590.93	926.99	741.92	809.29	622.2	901.41	620.43
6.005
6.039
6.072
6.106
6.139
6.172
6.206
6.239
6.272
6.306
6.339
6.372
6.406
6.439
6.473
6.506
6.539
6.573
6.606
6.639
6.673
6.706
6.74
6.773
6.806
6.84
6.873
6.906
6.94
6.973
7.006
7.04
7.073
7.107
7.14
7.173
7.207
7.24
7.273
7.307
7.34
7.373
7.407
7.44
7.474
7.507
7.54
7.574
7.607
7.64
7.674
7.707
7.741
7.774
7.807
7.841
7.874
7.907
7.941
7.974
8.007
8.041
8.074
8.108
8.141
8.174
8.208
8.241
8.274
8.308
8.341
8.374
8.408
8.441
8.475
8.508
8.541
8.575	0	0.15	0	0.14	0.17	93.16	0.03	0.18	21.4	0.09	0	99.43	80.34	58.56	4.51	14.34	0.01	0.04	61.56	0.07	3.9	3.39	0	0.09	15.88	0	0.11	21.4	96.07	10.01	0.01	0.19	66.77	0	0		13.61	20.27	-1.34	53.86	94.42	783.96	591.09	964.66	790.12	825.58	634.21	920.01	634.33
8.608
8.641
8.675
8.708
8.742
8.775
8.808
8.842
8.875
8.908
8.942
8.975
9.008
9.042
9.075
9.109
9.142
9.175
9.209
9.242
9.275
9.309
9.342
9.375
9.409
9.442
9.476
9.509
9.542
9.576
9.609
9.642
9.676
9.709
9.743
9.776
9.809
9.843
9.876
9.909
9.943
9.976
10.009
10.043
10.076	0	0.09	0.1	0.03	0.35	0.02	0.16	0.19	1.67	1.67	99.3	0.95	0	62.97	1.67	26.57	2.74	0.01	0.07	0.01	0.63	0.02	0	8.43	2.94	0	0.45	0.23	0.47	0.78	0.46	0.11	0.23	0	0		3.47	19.34	-1.46	59.87	100.43	772.1	590.21	926.57	754.54	797.62	630.58	897.64	621.48
10.11	0	0.07	0.08	0.03	0.73	0.02	0.24	0.43	9.22	3.87	98.54	3.26	0	43.09	9.22	39.9	3.87	0.03	0.21	0.02	0.44	0.06	0	11.25	7.8	0.03	0.35	0.47	1.05	0.21	0.31	0.16	0.21	0	0		1.3	23.39	3.17	57.24	90.33	772	589.17	924.27	749.9	805.09	627.8	895.18	621.23
10.143	0	0.08	0.09	0.03	0.7	0.03	0.31	0.39	11.55	5.04	98.6	2.33	0	58.63	11.56	35.28	5.04	0.05	0.57	0.07	0.53	0.12	0	9.84	11.55	0.12	0.33	0.97	1.47	0.33	0.47	0.09	0.36	0	0		0.76	20.26	3.1	58.09	89.45	771.02	587.76	922.65	747.56	804.09	626.68	893.22	619.12
10.176	0	0.09	0.1	0.03	0.62	0.03	0.29	0.33	10.82	5.72	98.75	1.37	0	51.74	13.53	29.28	5.72	0.07	0.83	0.08	0.66	0.17	0	5.35	10.82	0.31	0.38	1.35	1.72	0.37	0.76	0.02	0.45	0	0		3.79	21.65	3.73	59.17	90.95	770.31	585.47	922.33	745.36	803.41	625.87	893.98	617.47
10.21	0	0.1	0.12	0.03	0.51	0.03	0.36	0.26	11.71	6.06	98.98	0.89	0	47.15	14.42	22.31	6.06	0.09	1.88	0.08	0.8	0.32	0	5.28	11.71	0.69	0.45	3.19	1.44	0.29	1.07	0.02	0.47	0	0		3.16	22.57	4.07	59.02	90.45	769.98	584.91	920.83	743.37	802.99	624.63	893.12	616.89
10.243	0	0.11	0.14	0.03	0.47	0.03	0.35	0.23	10.62	6.49	99.07	0.66	0	54.31	14.55	19.15	6.49	0.1	2.41	0.09	1.17	0.27	0	3.82	10.62	1.19	0.45	4.37	1.59	0.29	1.2	0.1	0.43	0.07	0		3.06	21.14	4.77	59.62	92.56	768.61	583.98	919.75	742.56	801.19	623.16	893.55	616.99
10.276	0	0.11	0.15	0.03	0.44	0.03	0.33	0.21	8.11	7.23	99.11	0.49	0	47.46	14.42	17.39	7.23	0.1	2.27	0.14	1.22	0.16	0	2.75	8.11	1.99	0.48	3.36	1.44	0.33	1.26	4.14	0.47	0.06	0		3.98	22.51	5.34	59.89	93.25	769.62	586.68	919.98	744.22	801.98	625.72	895.07	620.31
10.31	0	0.11	0.15	0.02	0.46	0.03	0.36	0.22	6.44	7.13	99.08	0.42	0	55.89	17.03	15.58	7.13	0.1	2.35	0.19	0.84	0.08	0	2.01	6.44	2.52	0.58	2.84	1.33	0.32	1.16	32.42	0.5	0.07	0		7.67	20.82	6.32	61.27	95.74	768.36	587.05	921.33	747.57	801.55	627.32	897.18	622.78
10.343	0	0.1	0.16	0.02	0.57	0.03	0.5	0.28	5.39	7.68	98.87	0.66	0	52.5	24.45	14.05	7.68	0.15	2.84	0.42	0.67	0.05	0	1.29	5.39	3.42	0.55	1.61	1.31	0.38	0.92	48.41	0.56	0.23	0		3.01	21.5	4.96	59.7	94.68	768.68	589.57	921.2	749.7	801.1	628.45	895.65	623.57
10.376	0	0.1	0.17	0.02	0.5	0.03	0.47	0.24	3.88	8	98.99	0.53	0	66.05	22.83	11.88	8	0.15	3.14	0.66	0.58	0.07	0	1.07	3.88	4.53	0.55	1.12	1.29	0.38	0.81	13.78	0.55	0.29	0		2.52	18.67	4.31	59.93	98.46	767.45	589.38	919.69	749.58	797.3	627.16	895.71	623.93
10.41	0	0.11	0.18	0.02	0.49	0.03	0.49	0.23	2.8	8.56	99.02	0.49	0	65.9	22.91	10.41	8.56	0.15	3.13	0.83	0.53	0.1	0	0.93	2.8	5.42	0.56	1.18	1.25	0.38	0.75	5.93	0.53	0.25	0		4.76	18.71	5.84	60.32	96.81	766.42	588.28	919.19	748.91	798.51	626.66	895.28	623.97
10.443	0	0.11	0.18	0.02	0.48	0.03	0.48	0.22	2.42	8.95	99.04	0.46	0	66.79	22.19	10.1	8.95	0.15	3.33	1.2	0.64	0.14	0	0.85	2.42	6.29	0.56	1.39	1.2	0.4	0.73	3.47	0.53	0.16	0		6.56	18.51	6.15	60.78	96.95	766.59	587.01	921.11	749.35	799.75	626.98	896.62	623.02
10.477	0	0.12	0.18	0.02	0.41	0.03	0.41	0.19	1.97	7.91	99.17	0.37	0	76.53	19.61	9.28	7.91	0.13	3.1	1.42	0.52	0.08	0	0.76	1.79	6.62	0.49	1.97	1.14	0.42	0.64	3.97	0.52	0.1	0		4.06	16.09	4.97	60.14	98.9	767.78	586.79	923.57	750.91	799.64	625.9	898.48	622.42
10.51	0	0.12	0.18	0.02	0.41	0.03	0.4	0.19	1.84	7.94	99.18	0.36	0	81.17	19.44	9.14	7.94	0.12	2.65	1.76	0.41	0.06	0	0.72	1.61	6.79	0.49	1.84	1.03	0.4	0.6	3.17	0.49	0.07	0		0.47	14.69	6.54	59.13	101.1	768.59	587.49	923.84	750.3	800.34	623.68	901.44	624.79
10.543	0	0.12	0.19	0.02	0.37	0.03	0.38	0.17	1.54	7.77	99.23	0.33	0	79.6	18.32	7.55	7.77	0.12	2.44	1.57	0.34	0.04	0	0.62	1.4	6.53	0.49	1.54	0.98	0.4	0.54	2.32	0.48	0.08	0		2.04	15.19	3.96	59.4	99.23	769.66	588.24	923.43	751.01	799.49	625.02	898.7	623.49
10.577	0	0.13	0.19	0.02	0.33	0.03	0.32	0.14	1.48	11.6	99.35	0.33	0	86.66	14.17	7.42	8.12	0.11	2.01	1.37	0.27	0.04	0	0.51	1.48	11.6	0.43	1.46	0.95	0.36	0.51	2.31	0.48	0.09	0		0.94	12.64	5.63	59.17	101.99	769.6	587.91	924.53	750.91	799.97	624.06	901.96	624.79
10.61	0	0.13	0.19	0.02	0.3	0.03	0.3	0.12	1.81	11.44	99.4	0.33	0	86.8	12.19	6.89	7.94	0.11	2.02	1.05	0.22	0.06	0	0.49	1.58	11.44	0.49	1.81	0.95	0.36	0.49	1.59	0.46	0.1	0		2.66	12.58	5.87	59.52	99.3	768.67	586.77	923.69	750.62	800.52	623.01	899.81	623.87
10.643	0	0.13	0.19	0.02	0.28	0.03	0.27	0.12	1.88	11.22	99.43	0.33	0	86.07	11.22	6.8	7.08	0.11	1.99	0.72	0.18	0.07	0	0.38	1.41	13.87	0.52	1.88	0.91	0.39	0.47	1.81	0.46	0.11	0		2.44	12.89	7.07	59.32	100.39	769.29	587.08	924.75	751.19	801.85	622.24	902.18	625.78
10.677	0	0.12	0.18	0.02	0.28	0.03	0.25	0.12	1.8	11.35	99.44	0.33	0	91.67	11.35	7.5	5.72	0.12	1.8	0.47	0.14	0.08	0	0.26	1.03	16.51	0.48	2.06	0.74	0.37	0.34	3.44	0.4	0.14	0		4.32	10.01	8.61	59.9	102.3	770.3	587.71	927.85	753.12	804.2	624.05	906.42	628.06
10.71	0	0.12	0.18	0.02	0.26	0.03	0.23	0.12	1.38	10.08	99.48	0.33	0	93.51	10.08	7.12	4.98	0.1	1.74	0.35	0.11	0.06	0	0.22	0.72	15.4	0.34	1.38	0.72	0.38	0.3	2.86	0.38	0.11	0		4.54	8.66	7.24	60.03	103.55	773.11	589.31	930.68	755.5	805.29	625.64	908.79	628.99
10.744	0	0.11	0.17	0.02	0.26	0.03	0.21	0.12	0.93	10.35	99.47	0.33	0	88.93	10.35	8.44	3.76	0.1	1.55	0.31	0.07	0.03	0	0.15	0.61	14.56	0.27	0.93	0.66	0.44	0.19	2.08	0.38	0.12	0		4.03	11.58	6.78	59.59	102.82	773.53	589.73	931.63	757.37	806.04	625.17	908.77	629.61
10.777	0	0.11	0.16	0.02	0.26	0.03	0.2	0.12	0.92	9.72	99.49	0.33	0	90.34	9.72	8.78	2.86	0.1	1.66	0.25	0.06	0.03	0	0.12	0.51	13.39	0.21	0.92	0.66	0.44	0.15	1.83	0.36	0.15	0		4.29	10.82	7.17	59.57	103.4	773.41	589.36	932.74	758.36	806.59	624.77	909.86	629.99
10.81	0	0.1	0.15	0.02	0.27	0.03	0.19	0.14	0.86	9.76	99.45	0.33	0	92.19	9.76	11.14	2.4	0.1	1.73	0.19	0.04	0.02	0	0.11	0.51	12.73	0.14	0.86	0.64	0.46	0.13	2.05	0.36	0.16	0		3.73	9.66	6.89	59.48	103.73	774.37	589.72	933.65	758.99	807.12	624.46	910.68	630.34
10.844	0	0.1	0.15	0.02	0.28	0.03	0.18	0.14	1.06	9.97	99.44	0.33	0	91.28	9.97	12.5	1.67	0.11	1.81	0.17	0.04	0.01	0	0.11	0.43	11.26	0.09	1.06	0.58	0.46	0.1	2.31	0.3	0.18	0		3.83	10.26	7.23	59.52	104.51	775.12	589.85	934.71	759.1	807.98	624.76	912.31	630.87
10.877	0	0.09	0.14	0.02	0.29	0.03	0.17	0.15	0.98	9.35	99.43	0.33	0	88.89	9.35	13.96	1.25	0.11	1.8	0.15	0.04	0.01	0	0.1	0.39	9.84	0.05	0.98	0.54	0.49	0.09	2.04	0.28	0.19	0		4.48	11.6	7.05	59.48	105.17	776.09	589.68	935.68	759.03	808.55	624.83	913.54	630.86
10.91	0	0.09	0.13	0.02	0.31	0.03	0.16	0.17	0.9	9.2	99.38	0.33	0	87.22	9.43	16.5	1.08	0.1	1.67	0.14	0.04	0.02	0	0.1	0.37	9.2	0.03	0.9	0.56	0.52	0.08	2.91	0.27	0.18	0		5.74	12.4	7.83	59.37	104.85	774.91	588.58	936.22	759.47	809.05	624.79	913.75	630.53
10.944	0	0.08	0.12	0.02	0.33	0.03	0.14	0.18	0.72	7.08	99.33	0.33	0	90.46	8.93	19.36	0.63	0.1	1.48	0.13	0.03	0.02	0	0.08	0.37	7.08	0.02	0.72	0.55	0.53	0.05	2.53	0.24	0.2	0		4.45	10.75	7.25	59.24	104.3	775.4	589.14	936.54	760.44	809.17	624.36	913.28	630.6
10.977	0	0.07	0.1	0.02	0.42	0.03	0.13	0.24	0.65	6.57	99.17	0.52	0	91.25	9.19	25.78	0.54	0.11	1.56	0.1	0.03	0.01	0	0.07	0.42	6.57	0.02	0.65	0.54	0.56	0.05	1.64	0.24	0.27	0		4.77	10.28	8.3	59.28	104.76	775.01	589.48	936.53	760.84	809.66	624.31	914.13	632.1
11.01	0	0.07	0.09	0.02	0.54	0.03	0.12	0.34	0.61	5.98	98.93	0.87	0	93.2	9.61	33.02	0.46	0.13	1.78	0.1	0.02	0.01	0	0.06	0.45	5.98	0.02	0.61	0.54	0.61	0.05	1.46	0.22	0.34	0		3.99	8.91	7.8	59.15	105	775.07	589.72	936.97	761.8	809.34	624.21	914.04	632
11.044	0	0.06	0.07	0.02	0.73	0.03	0.1	0.5	0.62	5.75	98.54	1.63	0	92.81	10.29	41.7	0.3	0.14	2.2	0.11	0.02	0.01	0	0.05	0.46	5.75	0.01	0.62	0.57	0.76	0.04	1.75	0.22	0.4	0		3.92	9.21	7.8	59.11	105.42	774.9	589.7	936.91	761.87	809.06	624.1	914.17	632.12
11.077	0	0.05	0.06	0.02	0.9	0.03	0.09	0.66	0.84	5.17	98.19	2.88	0	94.73	9.84	48.73	0.28	0.16	3.05	0.1	0.02	0.01	0	0.05	0.51	5.17	0.02	0.84	0.56	0.84	0.04	1.29	0.22	0.45	0		3.85	7.56	8.11	59.03	106.61	773.86	589.2	936.87	762.17	808.2	623.69	914.47	632.12
11.111	0	0.05	0.05	0.02	1.07	0.03	0.08	0.83	1.11	4.23	97.85	4.9	0	95.26	8.49	55.31	0.18	0.19	3.77	0.09	0.02	0.01	0	0.04	0.61	4.23	0.02	1.11	0.58	1.09	0.04	0.67	0.23	0.52	0		1.66	7	7.79	58.5	108	772.54	588.76	936.81	762.62	806.58	623.28	914.29	631.31
11.144	0	0.04	0.05	0.02	1.15	0.03	0.07	0.91	1.07	3.6	97.7	5.79	0	95.56	8.29	57.56	0.17	0.21	4.13	0.08	0.02	0.02	0	0.03	0.62	3.6	0.02	1.07	0.56	1.42	0.03	1.03	0.24	0.65	0		2.31	6.66	6.91	58.48	106.06	772.44	587.4	937.26	762.81	806.84	622.39	912.69	629.12
11.177	0	0.05	0.05	0.02	1.11	0.03	0.07	0.88	1.01	3.52	97.77	5.75	0	95.61	7.37	57.53	0.16	0.23	3.98	0.08	0.02	0.01	0	0.02	0.63	3.52	0.02	1.01	0.57	1.54	0.03	0.52	0.23	0.78	0		3.05	6.6	7.15	58.77	106.42	772.46	586.91	938.1	762.58	807.27	623.37	913.57	628.52
11.211	0	0.05	0.05	0.02	1.09	0.03	0.07	0.87	0.78	3.1	97.82	5.8	0	90.87	6.43	57.86	0.13	0.23	3.6	0.07	0.02	0.01	0	0.02	0.73	3.1	0.02	0.78	0.61	1.91	0.03	0.64	0.22	0.74	0		5.88	10.51	6.77	59.49	105.61	771.81	585.88	938.52	763.3	807.3	624.01	912.85	627.61
11.244	0	0.05	0.05	0.02	1.04	0.03	0.07	0.83	0.72	3.25	97.92	5.39	0	95.89	5.78	56.95	0.12	0.25	3.29	0.07	0.02	0.01	0	0.01	0.72	3.25	0.02	0.61	0.62	2.13	0.03	1.25	0.21	0.66	0		3.94	6.25	6.18	59.05	107.21	771.92	586.3	938.1	763.13	805.81	623.34	912.93	627.55
11.277	0	0.05	0.06	0.02	0.89	0.03	0.07	0.69	0.61	3.64	98.23	3.76	0	95.98	5.56	52.37	0.11	0.26	3.17	0.07	0.01	0.01	0	0.01	0.61	3.64	0.02	0.6	0.61	2.47	0.03	7.09	0.21	0.67	0		5.22	6.14	5.06	59.48	105.2	771.31	587.49	937.71	765.29	805.28	625.78	910.46	627.61
11.311	0	0.06	0.07	0.02	0.68	0.03	0.09	0.5	0.69	4.46	98.64	1.79	0	96.92	7.12	42.75	0.13	0.21	3.9	0.09	0.02	0.01	0	0.01	0.57	4.46	0.02	0.69	0.71	3.02	0.02	68.62	0.2	0.7	0		6.79	4.75	3.95	60.32	106.4	773.37	590.17	937.24	766.14	804.57	627.68	910.94	630.02
11.344	0	0.06	0.09	0.02	0.54	0.03	0.12	0.37	0.9	5.76	98.92	0.94	0	97.67	9.18	33.82	0.14	0.18	5.15	0.11	0.03	0	0	0.01	0.51	5.76	0.02	0.9	0.74	2.81	0.02	71.52	0.21	0.77	0		0.68	3.31	1.15	58.76	109.44	774.51	590.98	937.87	765.35	801.6	628.77	911.03	627.44
11.377	0	0.07	0.11	0.02	0.44	0.04	0.14	0.29	1.02	6.99	99.12	0.55	0	98.75	10.52	26.23	0.15	0.17	6.31	0.13	0.05	0	0	0.01	0.37	6.99	0.01	1.02	0.74	2.65	0.02	69.75	0.22	0.9	0		0.3	0.14	-1.8	58.8	110.59	776.13	590.5	939.2	764.34	800.04	631.08	910.4	624.03
11.411	0	0.07	0.11	0.02	0.44	0.04	0.15	0.28	1.03	9.22	99.12	0.51	0	98.72	11.47	25.26	0.15	0.15	6.71	0.13	0.07	0	0	0.01	0.35	9.22	0.01	1.03	0.68	2.41	0.01	83.64	0.24	0.99	0		2.46	0.28	-2.29	59.65	110.25	778.82	590.25	942.18	764.71	802.69	632.13	912.62	623.64
11.444	0	0.08	0.13	0.02	0.4	0.03	0.18	0.24	0.86	10.51	99.21	0.36	0	98.41	13.53	20.24	0.16	0.13	5.74	0.14	0.07	0	0	0.01	0.31	10.51	0.01	0.86	0.6	1.82	0.01	94.25	0.24	1.17	0		3.41	-1.37	-3.92	60.06	109.65	780.51	590.18	943.78	764.94	803.35	633.38	912.46	622.53
11.478	0	0.08	0.15	0.02	0.39	0.03	0.23	0.24	0.47	14.06	99.22	0.33	0	98.11	17.86	15.62	0.2	0.13	4.75	0.17	0.06	0	0	0.01	0.29	14.06	0.01	0.47	0.53	1.49	0.01	94.21	0.25	1.49	0		3.97	-2.25	-5	60.58	112.08	782.71	590.93	944.55	763.53	802.65	634.96	914.07	622.79
11.511	0	0.07	0.18	0.02	0.42	0.03	0.34	0.25	0.51	15.62	99.17	0.48	0	98.31	24.89	10.45	0.24	0.11	4.53	0.19	0.06	0	0	0.01	0.33	15.62	0.02	0.51	0.46	0.98	0.01	87.73	0.26	1.75	0		2.8	-1.68	-6.23	59.86	110.08	782.77	590.79	943.99	762.13	802.53	635.19	911.8	621.86
11.544	0	0.07	0.18	0.01	0.46	0.03	0.46	0.28	0.48	15.36	99.08	0.71	0	98.3	30.42	7.99	0.28	0.11	4.31	0.19	0.06	0	0	0.01	0.4	15.36	0.02	0.48	0.39	0.76	0.01	31.61	0.25	1.58	0		4.31	-1.72	-6.61	60.18	108.88	783.67	590.16	944.6	761.95	803.75	635.33	911.62	620.52
11.578	0	0.08	0.18	0.02	0.38	0.03	0.35	0.22	0.52	18.59	99.24	0.47	0	98.24	24.52	7.99	0.33	0.13	4.44	0.12	0.07	0	0	0.01	0.41	18.59	0.03	0.52	0.32	0.5	0	6.5	0.25	1.28	0	0	2.16	-1.89	-7.55	59.21	108.15	783.25	589.53	945.41	762.29	803.7	635.38	910.58	618.86
11.611	0	0.08	0.17	0.02	0.36	0.03	0.31	0.21	0.81	17.9	99.27	0.4	0	98.2	22.1	9.12	0.35	0.16	3.8	0.08	0.07	0	0	0.01	0.43	17.9	0.03	0.81	0.29	0.43	0	1.75	0.26	1.02	1	6	-0.81	-2	-8.55	58.05	107.89	783.06	588.82	947.12	762.81	803.88	635.22	910.29	617.43
11.644	0	0.07	0.16	0.02	0.43	0.03	0.35	0.26	0.74	18.47	99.13	0.51	0	97.76	25.44	11.11	0.44	0.17	3.67	0.06	0.06	0	0	0.01	0.48	18.47	0.04	0.74	0.25	0.34	0	0.37	0.27	0.82	0	6	0.39	-3.11	-8.95	58.27	107.49	783.13	587.84	948.96	764	804.72	634.99	910.71	617.07
11.678	0	0.07	0.15	0.02	0.52	0.03	0.38	0.32	0.63	20.82	98.97	0.61	0	97.87	28.15	13.42	0.54	0.24	3.26	0.05	0.06	0	0	0.01	0.5	20.82	0.04	0.63	0.21	0.2	0	0.26	0.29	0.61	0	6	1.7	-2.87	-9.62	58.72	108.34	783.56	587.38	950.19	764.44	804.64	635.87	911.23	616.45
11.711	0	0.06	0.13	0.01	0.63	0.03	0.4	0.41	0.68	17.83	98.74	0.73	0	97.4	30.64	16.77	0.6	0.34	2.99	0.05	0.04	0	0	0.01	0.68	17.83	0.04	0.6	0.21	0.19	0	0.08	0.29	0.49	0	6	1.18	-3.87	-9.66	58.38	108.31	782.56	586.82	949.19	763.46	803.53	635.05	910.2	616.27
11.745	0	0.06	0.12	0.02	0.66	0.03	0.37	0.43	0.86	17.42	98.67	0.67	0	97.01	29.2	19.51	0.91	0.44	3.31	0.05	0.04	0.01	0	0.02	0.86	17.42	0.05	0.58	0.16	0.11	0	0.04	0.34	0.4	0	6	1.62	-4.61	-9.52	58.48	107.61	782.13	586.3	948.95	763.7	803.73	634.55	909.67	615.67
11.778	0	0.06	0.1	0.02	0.75	0.03	0.27	0.5	1	13.92	98.49	0.59	0	97.13	24.74	27.31	1.16	0.69	3.34	0.04	0.04	0.01	0	0.02	1	13.92	0.05	0.58	0.15	0.09	0	0.04	0.34	0.35	0	6	2.46	-4.39	-9.44	58.91	107.87	781.94	585.94	948.26	763.26	803.3	634.57	909.34	614.8
11.811	0	0.05	0.09	0.02	0.85	0.03	0.24	0.58	1.12	11.49	98.3	0.81	0	96.68	24.05	31.64	1.22	0.73	3.57	0.04	0.04	0.01	0	0.03	1.12	11.49	0.05	0.68	0.15	0.09	0	0.05	0.35	0.35	0	6	1.37	-5.14	-9.55	58.69	109.14	782.09	586.24	947.4	761.98	802.18	635.1	909.33	614.31
11.845	0	0.05	0.09	0.02	1.07	0.03	0.28	0.77	1.18	6.05	97.86	1	0	96.99	27.87	34.55	1.33	0.79	3.93	0.05	0.04	0.01	0	0.04	1.18	6.05	0.05	0.58	0.1	0.06	0	0.11	0.36	0.4	0	6	3.89	-4.63	-9.93	59.3	110.86	780.6	586.17	945.36	761.37	799.25	636.4	907.85	614.14
11.878	0	0.05	0.09	0.01	1.18	0.03	0.33	0.86	1.45	4.43	97.64	0.98	0	97.39	31.21	33.98	1.5	0.92	4.05	0.06	0.05	0.01	0	0.05	1.45	4.43	0.05	0.68	0.09	0.06	0	0.03	0.36	0.47	0	6	1.14	-3.9	-8.8	58.7	111.28	780.16	586.88	945.6	762.64	799.7	635.48	909.09	615.1
11.911	0	0.05	0.09	0.01	1.18	0.03	0.35	0.87	1.65	4.1	97.63	0.95	0	97.74	31.93	33.28	1.45	0.99	3.88	0.06	0.04	0.01	0	0.05	1.65	4.1	0.05	0.74	0.09	0.06	0.01	0.06	0.36	0.49	0	6	2.2	-3.16	-9.89	58.89	110.33	778.89	586.83	943.52	761.38	797.77	636.22	906	614.82
11.945	0	0.05	0.1	0.02	0.98	0.03	0.39	0.68	2.02	2.11	98.04	0.87	0	97.08	31.71	27.66	1.83	0.86	3.78	0.06	0.04	0.01	0	0.06	2.02	2.11	0.05	0.85	0.08	0.06	0.01	0.03	0.39	0.53	0	6	-0.75	-4.47	-9.24	58.1	111.38	778.48	586.78	943.96	761.98	797.65	635.45	907.02	614.41
11.978	0	0.06	0.11	0.02	0.8	0.03	0.35	0.53	1.86	2	98.39	0.7	0	98.25	28.74	24.82	1.77	0.75	3.58	0.06	0.05	0.01	0	0.06	1.86	2	0.05	1.18	0.08	0.05	0.01	0.08	0.4	0.53	0	6	-0.78	-1.86	-9.33	58.09	111.26	777.4	587.3	942.14	761.32	796.19	635.59	905.54	615.04
12.011	0	0.06	0.11	0.02	0.76	0.03	0.34	0.5	1.6	1.88	98.47	0.65	0	98.06	28.08	23.99	1.88	0.67	3.38	0.06	0.05	0.01	0	0.07	1.6	1.61	0.05	1.09	0.08	0.06	0.01	0.08	0.43	0.5	0	6	-1.93	-2.38	-9.68	57.81	109.17	778.08	588.15	942.54	762.09	797.72	636.2	904.84	615.15
12.045	0	0.06	0.12	0.02	0.72	0.03	0.4	0.47	1.45	1.58	98.55	0.76	0	98.33	30.34	20.51	1.58	0.52	3.35	0.05	0.05	0	0	0.08	1.45	1.17	0.05	1.35	0.08	0.06	0.01	0.12	0.46	0.45	0	6	-2.16	-1.62	-9.7	57.77	107.83	777.62	589.04	940.74	761.59	797.36	636.51	903.17	615.75
12.078	0	0.06	0.13	0.02	0.64	0.03	0.38	0.4	1.43	1.36	98.72	0.69	0	98.5	29.03	18.3	1.36	0.48	3.13	0.05	0.03	0	0	0.07	1.43	1.13	0.05	1.28	0.08	0.06	0.01	0.03	0.44	0.44	0	6	-3.47	-1.07	-8.82	57.53	110.41	777.07	589.58	940.88	762.25	796.23	636.34	904.94	617.03
12.112	0	0.07	0.14	0.02	0.59	0.03	0.41	0.37	1.58	1.3	98.82	0.71	0	98.59	29.31	15.71	1.3	0.42	2.82	0.04	0.01	0	0	0.08	1.58	0.84	0.05	1.43	0.07	0.05	0.01	0.06	0.44	0.46	0	6	-2.58	-0.76	-9.29	57.59	108.02	776.07	589.62	940.24	763.15	796.42	636.47	902.71	617.19
12.145	0	0.07	0.14	0.02	0.54	0.03	0.41	0.33	1.41	1.26	98.91	0.68	0	98.71	28.71	13.96	1.26	0.35	3.17	0.04	0.01	0	0	0.09	1.38	0.77	0.05	1.41	0.07	0.05	0.01	0.21	0.43	0.4	0	6	-3.18	-0.31	-8.95	57.42	107.55	775.02	589.8	940.3	764.77	796.42	636.21	902.36	617.64
12.178	0	0.07	0.15	0.02	0.48	0.03	0.38	0.28	1.1	1.17	99.04	0.58	0	98.65	26.76	12.23	1.17	0.31	3.64	0.03	0.01	0	0	0.08	1.1	0.83	0.04	0.68	0.09	0.06	0.01	2.03	0.42	0.32	0	6	-3.36	0.53	-7.79	57.57	109.63	774.11	589.58	940.44	765.46	795.61	635.08	904.02	618.76
12.212	0	0.07	0.15	0.02	0.45	0.03	0.35	0.26	0.86	1.02	99.11	0.5	0	98.76	25.05	12.04	1.02	0.26	4.39	0.03	0.01	0	0	0.07	0.86	0.8	0.04	0.47	0.08	0.06	0.01	4.36	0.44	0.27	0	6	-1.33	-0.13	-7.32	58.19	108.97	774	590.37	941.45	768.38	796.76	635.92	904.62	620.45
12.245	0	0.07	0.15	0.02	0.43	0.03	0.38	0.25	0.75	0.97	99.13	0.53	0	98.71	25.95	10.27	0.97	0.19	4.93	0.03	0.01	0	0	0.06	0.75	0.85	0.04	0.3	0.09	0.06	0.01	11.32	0.45	0.25	0	6	-2.82	0.32	-6.27	57.9	109.07	774.87	591.6	941.11	768.04	797.86	636.41	905.85	621.17
12.278	0	0.07	0.16	0.02	0.44	0.03	0.41	0.26	0.6	1	99.12	0.59	0	98.47	27.66	9.05	0.94	0.13	4.94	0.04	0.01	0	0	0.04	0.6	1	0.03	0.15	0.1	0.06	0.01	11.67	0.43	0.26	0	6	1.65	1.18	-5.29	59.45	109.21	775.27	592.58	938.5	766.8	797.35	636.51	905.78	623.43
12.312	0	0.07	0.17	0.01	0.47	0.03	0.53	0.28	0.55	1.15	98.94	0.82	0	98.46	32.36	6.52	0.83	0.09	4.76	0.04	0.01	0	0	0.03	0.55	1.15	0.03	0.22	0.09	0.05	0.01	3.11	0.41	0.35	0	6	-0.67	1.22	-4.97	58.93	109.64	776.22	593.34	937.19	764.27	797.22	636.58	906.05	623.29
12.345	0	0.07	0.17	0.01	0.52	0.03	0.65	0.32	0.45	1.18	98.71	1.1	0	98.77	36.52	5.44	0.81	0.07	4.36	0.05	0.01	0	0	0.03	0.45	1.18	0.02	0.3	0.09	0.05	0.01	15.23	0.38	0.38	0	6	1.69	0.09	-4.61	59.63	107.16	776.24	593.62	935.85	763.87	798.14	636.42	904.6	624.16
12.378	0	0.06	0.18	0.01	0.54	0.03	0.72	0.34	0.41	1.27	98.56	1.29	0	98.47	38.82	4.49	0.72	0.05	4.06	0.05	0.01	0	0	0.02	0.36	1.27	0.02	0.41	0.09	0.04	0.01	11.81	0.35	0.38	0	6	-1.47	-1.18	-3.78	58.7	109.01	776.87	593.6	936.86	763.31	798.59	635.71	906.97	624.05
12.412	0	0.06	0.18	0.01	0.59	0.03	0.82	0.37	0.56	1.34	98.36	1.6	0	98.63	41.5	4.25	0.72	0.04	4.42	0.05	0.01	0	0	0.02	0.29	1.34	0.02	0.56	0.1	0.04	0.01	16.28	0.32	0.41	0	6	1.17	0.61	-3.26	59.54	109.25	776.64	593.14	937.29	764.09	798.98	635.44	907.7	624.67
12.445	0	0.06	0.19	0.01	0.63	0.03	0.97	0.4	0.5	1.36	98.05	2.05	0	97.17	44.74	2.83	0.85	0.02	4.2	0.06	0.01	0	0	0.02	0.34	1.36	0.01	0.5	0.1	0.05	0.01	24.32	0.28	0.56	0	6	5.01	4.32	-1.17	60.1	110.34	775.28	593.77	933.84	763.67	797.61	633.18	907.84	628.33
12.479	0	0.06	0.2	0.01	0.65	0.03	1.08	0.42	0.28	1.55	97.83	2.36	0	96.81	46.71	1.91	0.88	0.02	4.52	0.07	0.01	0	0	0.01	0.28	1.55	0.01	0.27	0.12	0.07	0.01	11.71	0.27	0.68	0	6	3.48	4.93	-0.1	59.42	109.65	773.83	593.84	932.51	763.3	797.47	632.61	907.06	628.76
12.512	0	0.06	0.2	0.01	0.7	0.03	1.21	0.46	0.24	1.63	97.57	2.83	0	98.55	49.12	1.56	0.99	0.02	4.31	0.1	0.02	0	0	0.01	0.21	1.63	0.01	0.23	0.12	0.09	0.01	11.56	0.24	0.82	0	6	6.68	0.9	1.76	58.21	112.34	772.04	593.17	931.24	763.06	796.08	631.84	908.41	630.46
12.545	0	0.06	0.21	0.01	0.73	0.03	1.29	0.48	0.23	1.64	97.41	3.18	0	97.98	50.61	1.22	1.1	0.02	2.93	0.09	0.03	0	0	0.01	0.2	1.64	0.01	0.23	0.12	0.1	0.01	6.95	0.23	1.01	0	6	6.64	2.59	2.26	58.31	112.07	771.09	593.48	931.51	764.38	796.35	632.63	908.41	631.12
12.579	0	0.06	0.21	0.01	0.69	0.03	1.19	0.44	0.25	1.96	97.63	2.66	0	96.58	48.28	1.28	1.59	0.02	2.53	0.11	0.05	0.01	0	0.01	0.17	1.96	0.01	0.25	0.14	0.13	0.01	7.12	0.2	0.94	0	6	6.07	5.3	2.91	58.56	112.44	769.21	592.74	931.44	765.55	795.8	631.44	908.25	631.41
12.612	0	0.06	0.21	0.01	0.59	0.03	0.95	0.36	0.29	2.19	98.1	1.83	0	94.64	43.48	1.55	1.61	0.02	2.31	0.15	0.07	0.01	0	0.01	0.14	2.19	0.01	0.29	0.14	0.17	0.01	9.93	0.2	0.99	0	6	7.25	7.64	3.61	58.67	109.11	767.53	592.3	931.89	767.97	797.44	631.49	906.55	631.76
12.645	0	0.07	0.21	0.01	0.57	0.03	0.87	0.34	0.35	2.58	98.25	1.59	0	93.82	41.62	2	1.73	0.03	2.25	0.22	0.08	0.01	0	0.01	0.1	2.58	0.01	0.35	0.17	0.26	0.01	9.41	0.2	1.1	0	6	5.97	8.4	3.85	58.77	109.67	765.87	591.79	931.17	767.88	796.21	631.24	905.88	631.18
12.679	0	0.07	0.21	0.01	0.5	0.03	0.73	0.3	0.41	3.13	98.55	1.15	0	89.54	37.25	2.63	2.03	0.04	3.18	0.28	0.11	0.01	0	0	0.09	3.13	0.01	0.41	0.19	0.37	0.01	7.94	0.19	1.14	0	6	4.64	11.26	4.24	58.8	109.56	763.76	590.68	930.78	768.02	795.42	630.62	904.98	630.15
12.712	0	0.07	0.2	0.01	0.52	0.03	0.69	0.31	0.62	3.23	98.63	1.1	0	87.99	36.42	4.56	2.06	0.05	4.17	0.38	0.12	0.03	0	0.01	0.08	3.23	0.01	0.62	0.21	0.45	0.01	8.51	0.2	1.08	0	6	3.11	12.04	3.88	58.2	109.62	762.91	590.92	930.41	768.82	794.5	630.41	904.11	630.08
12.746	0	0.07	0.18	0.01	0.54	0.03	0.59	0.33	0.96	3.7	98.82	0.96	0	81.91	34.17	7.97	2.14	0.06	4.85	0.39	0.16	0.06	0	0	0.09	3.7	0.01	0.96	0.24	0.65	0.01	31.56	0.19	0.96	0	6	6.63	14.45	4.19	58.41	109.9	759.92	589.78	929.13	770.34	792.58	630.17	902.48	630.44
12.779	0	0.07	0.16	0.02	0.54	0.03	0.42	0.33	1.12	3.84	98.92	0.67	0	81.15	28.83	13.26	1.79	0.06	4.69	0.32	0.14	0.06	0	0.01	0.14	3.84	0.01	1.12	0.24	0.87	0.02	31.32	0.21	0.91	0	6	4.15	14.7	5.25	57.77	106.06	757.3	590.06	926.07	770.46	792.5	628.08	898.5	631.22
12.812	0	0.07	0.13	0.02	0.56	0.03	0.31	0.35	1.51	4.49	98.87	0.5	0	84.45	24.4	19.16	1.56	0.07	4.28	0.37	0.11	0.06	0	0.01	0.18	4.49	0.01	1.51	0.28	0.99	0.02	35.79	0.23	0.8	0	6	0.24	13.54	4.42	56.92	109.49	756.36	591.06	924.19	768.52	788.69	629.81	898.18	630.12
12.846	0	0.06	0.11	0.02	0.62	0.03	0.22	0.42	1.91	5.67	98.75	0.6	0	82.88	20.24	26.48	1.46	0.07	4.03	0.34	0.1	0.05	0	0.01	0.23	5.67	0.02	1.91	0.37	1.85	0.02	44.23	0.28	0.83	0	6	1.95	14.11	4.52	57.5	108.42	753.77	591.36	920.77	768.66	786.3	629.66	894.71	630.96
12.879	0	0.06	0.1	0.02	0.68	0.03	0.2	0.48	3.09	7.42	98.64	0.86	0	75.34	19.1	30.46	1.27	0.06	3.67	0.31	0.12	0.05	0	0.01	0.33	7.42	0.03	3.09	0.46	2.43	0.03	58.04	0.33	0.91	0	6	-3.53	16.41	3.88	55.7	104.48	751.94	592.88	916.64	767.48	784.72	629.03	889.19	630.4
12.912	0	0.06	0.09	0.02	0.71	0.03	0.15	0.5	2.89	8.51	98.59	1.21	0	73.15	15.21	35.49	1.17	0.05	3.63	0.34	0.15	0.06	0	0.01	0.49	8.51	0.04	2.89	0.53	2.31	0.03	33.15	0.37	0.91	0	6	-0.89	16.99	5.48	56.3	101.51	749.44	592.91	912.78	766.73	784.32	628.13	885.75	632.03
12.946	0	0.06	0.09	0.02	0.65	0.03	0.14	0.47	2.87	10.69	98.7	1.12	0	72.82	14.11	34.46	0.88	0.04	3.64	0.34	0.22	0.05	0	0.02	0.59	10.69	0.05	2.87	0.74	2.84	0.04	21.21	0.48	0.82	0	6	4.52	17.07	5.87	58.01	102.61	746.69	591.87	910.3	765.99	781.49	629.66	884.08	631.81
12.979	0	0.06	0.09	0.02	0.61	0.03	0.14	0.43	2.2	10.64	98.77	1.03	0	70.42	12.88	33.84	0.85	0.05	2.97	0.27	0.24	0.04	0	0.02	0.59	10.64	0.07	2.2	0.82	2.72	0.04	5.66	0.46	0.74	1	12	2.42	17.66	4.82	57.3	103.46	746.48	592.7	907.73	763.92	778.85	629.85	882.3	631.15
13.012	0	0.07	0.1	0.02	0.5	0.03	0.14	0.33	1.29	10.61	99.01	0.69	0	72.89	11.08	29.16	0.72	0.05	2.99	0.24	0.26	0.04	0	0.02	0.6	10.61	0.11	1.29	0.97	3.02	0.04	0.87	0.45	0.77	0	12	4.64	17.05	4.43	57.11	101.11	746.77	594.93	904.03	762.94	777.9	630.99	878.99	633.04
13.046	0	0.08	0.12	0.02	0.38	0.03	0.15	0.25	0.79	10.5	99.23	0.42	0	76.04	10.5	22.03	0.48	0.06	2.27	0.22	0.25	0.03	0	0.02	0.39	12.75	0.15	0.79	1.38	3.55	0.05	2.1	0.49	0.59	0	12	6.27	16.23	5.58	56.46	101.57	744.09	595.86	900.32	761.66	775.4	633.09	876.96	634.22
13.079	0	0.09	0.13	0.02	0.31	0.03	0.14	0.19	0.44	8.68	99.38	0.33	0	75.94	8.68	17.34	0.43	0.06	2.08	0.19	0.26	0.03	0	0.02	0.28	11.81	0.25	0.44	1.4	3.39	0.05	1.24	0.5	0.51	0	12	6.65	16.25	6.38	56.19	102.42	743.18	596.33	898.46	760.72	774.3	632.99	876.68	635.52
13.113	0	0.09	0.13	0.02	0.27	0.03	0.14	0.16	0.28	6.77	99.47	0.33	0	74.82	6.77	14.78	0.28	0.06	2.01	0.16	0.35	0.04	0	0.02	0.2	11.76	0.38	0.25	1.8	3.47	0.06	0.52	0.6	0.41	0	12	1.74	16.56	4.71	56.1	96.24	743.53	597.18	895.86	760.05	774.71	630.46	870.88	634.03
13.146	0	0.1	0.14	0.02	0.24	0.03	0.13	0.13	0.3	4.9	99.52	0.33	0	72.7	4.9	13.09	0.24	0.07	2	0.14	0.33	0.04	0	0.03	0.17	10.45	0.57	0.3	1.9	3.13	0.08	0.15	0.61	0.3	0	12	-1.64	17.1	5.37	56.61	102.5	742.08	595.6	896.83	759.04	772.12	629.21	874.54	633.18
13.179	0	0.1	0.15	0.02	0.22	0.03	0.13	0.12	0.45	4.34	99.57	0.33	0	56.73	4.34	10.83	0.23	0.08	2.46	0.1	0.34	0.07	0	0.03	0.14	9.66	0.84	0.45	1.8	2.91	0.09	0.32	0.6	0.25	0	12	4.15	20.65	5.9	56.61	99.25	741.23	593.65	896.52	758.65	773.61	629.21	872.81	632.13
13.213	0	0.11	0.15	0.02	0.2	0.03	0.12	0.1	0.55	2.88	99.6	0.33	0	58.28	2.88	9.69	0.15	0.09	2.39	0.06	0.3	0.07	0	0.03	0.12	9.4	1.07	0.55	1.88	2.22	0.11	0.19	0.61	0.17	0	12	4.68	20.33	6.94	56.94	99.65	739.65	592.59	896.08	757.99	773.26	629.08	872.88	631.72
13.246	0	0.11	0.15	0.02	0.19	0.03	0.12	0.1	0.72	2.39	99.61	0.33	0	63.48	2.39	9.08	0.15	0.09	2.45	0.06	0.24	0.08	0	0.03	0.12	8.68	1.18	0.72	1.79	2.05	0.11	0.38	0.57	0.16	0	12	5.09	19.24	6.54	57.17	103.61	738.68	590.12	898.68	758.74	771.87	628.56	875.48	629.53
13.279	0	0.11	0.15	0.02	0.2	0.03	0.12	0.1	0.78	2.36	99.6	0.33	0	72.26	2.36	9.77	0.16	0.09	2.42	0.06	0.18	0.08	0	0.03	0.13	7.84	1.17	0.78	1.92	1.83	0.12	0.27	0.53	0.15	0	12	0	17.21	6.45	56.72	103.91	739.6	589.76	901.08	759.69	773.24	626.47	877.13	628.8
13.313	0	0.11	0.15	0.03	0.2	0.03	0.12	0.1	0.7	2.03	99.59	0.33	0	67.89	2.03	10.61	0.16	0.09	2.41	0.08	0.18	0.08	0	0.02	0.17	6.19	1.13	0.7	2.09	1.53	0.13	0.45	0.44	0.2	0	12	-0.02	18.26	6.38	56.65	104.33	741.78	590.46	901.75	758.51	774.46	627	878.76	629.27
13.346	0	0.11	0.14	0.03	0.21	0.03	0.11	0.11	0.55	1.89	99.57	0.33	0	73.66	1.89	12.22	0.16	0.11	2.36	0.08	0.16	0.07	0	0.02	0.18	5.64	0.85	0.55	2.12	1.46	0.11	0.92	0.42	0.18	0	12	0.73	16.86	6.52	57.08	105.06	742.3	590.49	902.3	758.46	774.72	627.33	879.76	629.52
13.379	0	0.1	0.14	0.03	0.22	0.03	0.11	0.11	0.45	1.91	99.56	0.33	0	68.9	1.91	13.21	0.16	0.11	2.39	0.09	0.17	0.07	0	0.02	0.2	4.88	0.61	0.45	2.11	1.31	0.1	1.31	0.37	0.17	0	12	0.36	18.02	5.88	56.55	104.29	744.49	590.4	904.69	758.93	776.86	627.36	881.14	628.8
13.413	0	0.1	0.13	0.02	0.23	0.03	0.11	0.12	0.46	2.17	99.54	0.33	0	68.94	2.17	14.41	0.16	0.11	2.63	0.1	0.19	0.07	0	0.01	0.21	3.27	0.44	0.46	1.86	1.32	0.1	1.25	0.28	0.16	0	12	1.45	18.01	5.89	56.38	102.28	746.89	591.02	905.6	758.32	779.44	627.91	881.71	629.08
13.446	0	0.1	0.13	0.02	0.24	0.03	0.11	0.13	0.47	2.2	99.51	0.33	0	77.19	2.2	16.2	0.16	0.11	2.52	0.11	0.16	0.06	0	0.01	0.22	3.3	0.34	0.47	1.81	1.33	0.1	1.43	0.27	0.12	0	12	0.64	15.9	5.69	56.54	104.06	748.41	590.95	906.4	757.28	779.54	627.3	883.58	628.94
13.48	0	0.09	0.12	0.02	0.26	0.03	0.11	0.14	0.58	2.37	99.48	0.33	0	77.01	2.37	18.28	0.12	0.12	2.81	0.13	0.15	0.06	0	0.01	0.24	2.69	0.31	0.58	1.6	1.3	0.09	0.47	0.24	0.13	0	12	1.59	15.96	7.14	56.79	104.26	749.49	591.89	906.15	755.78	781.08	628.34	885.31	630.78
13.513	0	0.09	0.12	0.02	0.27	0.03	0.1	0.14	0.54	2.18	99.46	0.35	0	79.29	2.18	19.33	0.12	0.14	2.86	0.15	0.18	0.07	0	0.01	0.24	2.93	0.29	0.54	1.54	1.18	0.09	0.49	0.24	0.11	0	12	4.19	15.29	6.03	56.2	103.37	751.13	591.39	906.16	754.54	781.35	628.38	884.71	629.41
13.546	0	0.09	0.12	0.02	0.27	0.03	0.1	0.14	0.45	1.77	99.47	0.35	0	81.34	1.77	19.46	0.11	0.16	2.79	0.15	0.23	0.08	0	0.01	0.24	2.89	0.29	0.45	1.56	1.2	0.09	0.81	0.24	0.09	0	12	5.72	14.64	6.39	56.2	103.25	749.95	590.73	906.06	755.77	781.04	627.41	884.26	629.89
13.58	0	0.09	0.11	0.03	0.28	0.03	0.1	0.15	0.33	1.74	99.44	0.39	0	86.67	1.74	20.75	0.11	0.19	2.88	0.15	0.22	0.08	0	0.01	0.23	2.7	0.23	0.33	1.6	1.18	0.08	1.1	0.22	0.07	0	12	0.68	12.64	5.82	57.42	106.51	749.63	590.84	907.92	756.72	779.75	627.97	886.26	628.81
13.613	0	0.09	0.11	0.02	0.29	0.03	0.1	0.16	0.35	1.96	99.41	0.43	0	80.87	1.96	22.13	0.11	0.19	2.96	0.18	0.23	0.08	0	0.01	0.25	2.75	0.21	0.35	1.57	1.23	0.07	2.13	0.22	0.08	0	12	2.8	14.79	5.72	56.02	103.28	752.32	590.77	909.57	756.83	783.41	627.31	886.68	628.98
13.646	0	0.09	0.11	0.02	0.28	0.03	0.1	0.15	0.42	1.84	99.43	0.4	0	77.02	1.84	21.28	0.13	0.18	2.8	0.19	0.27	0.08	0	0.01	0.24	2.73	0.25	0.42	1.54	1.25	0.07	3.2	0.21	0.11	0	12	0.83	15.95	7.75	56.52	104.96	753.82	592.36	909.09	753.41	784.92	629.21	889.87	631
13.68	0	0.09	0.12	0.03	0.27	0.03	0.1	0.14	0.54	1.76	99.46	0.37	0	80.97	1.76	20.08	0.13	0.15	2.39	0.19	0.26	0.08	0	0.01	0.21	2.98	0.27	0.54	1.55	1.14	0.06	8.03	0.19	0.14	0	12	3.99	14.76	6.65	55.17	101.87	754.86	592.54	908.6	754.37	785.6	628.59	887.45	630.82
13.713	0	0.1	0.13	0.03	0.23	0.03	0.11	0.12	0.71	1.77	99.53	0.33	0	83.97	1.77	15.73	0.14	0.15	1.83	0.19	0.41	0.11	0	0.01	0.19	3.25	0.29	0.71	1.53	1.02	0.06	40.69	0.19	0.2	0	12	-6.35	13.72	9.17	55.68	108.04	755.7	594.22	911.66	753.72	786.95	628.82	894.88	633.8
13.747	0	0.11	0.15	0.02	0.21	0.03	0.12	0.1	0.7	2.47	99.59	0.33	0	88.26	2.47	11.08	0.15	0.1	1.01	0.19	0.41	0.07	0	0.01	0.16	3.51	0.29	0.7	1.69	1	0.06	51.37	0.18	0.28	0	12	-4.6	11.91	7.86	56.26	110.27	758.03	595.8	914.15	756.98	787.17	629.75	897.29	635.56
13.78	0	0.11	0.16	0.02	0.18	0.03	0.13	0.09	0.65	2.79	99.63	0.33	0	89.31	2.79	7.5	0.15	0.07	1.03	0.17	0.38	0.07	0	0.01	0.14	3.78	0.26	0.65	1.55	1.03	0.06	22.88	0.18	0.37	0	12	-3.18	11.38	7.68	55.96	109.83	760.55	597.13	917.15	759.1	789.91	631.97	899.64	636.67
13.813	0	0.11	0.18	0.02	0.18	0.03	0.14	0.08	0.63	3.65	99.64	0.33	0	86.04	4.31	4.96	0.18	0.05	0.97	0.2	0.41	0.07	0.03	0.01	0.13	3.65	0.23	0.63	1.49	0.98	0.06	35.33	0.17	0.47	0	12	-3.11	12.91	8.06	56.05	113.35	762.03	597.89	918.58	759.09	790.26	632.23	903.41	638.87
13.847	0	0.11	0.19	0.02	0.18	0.03	0.16	0.09	0.72	3.87	99.62	0.33	0	89.59	5.8	3.85	0.21	0.03	1.05	0.2	0.39	0.09	0.13	0.02	0.13	3.87	0.26	0.72	1.3	0.99	0.08	34.63	0.16	0.74	0	12	-1.28	11.24	9.13	55.27	112.07	763.95	598.17	918.73	756.77	792.75	632.87	904.61	639.63
13.88	0	0.11	0.19	0.02	0.18	0.03	0.17	0.09	0.97	3.7	99.61	0.33	0	93.57	6.69	2.98	0.22	0.02	1.24	0.21	0.49	0.19	0.19	0.02	0.13	3.7	0.25	0.97	1.17	0.98	0.09	21.26	0.16	0.88	0	12	1.61	8.61	7.97	54.23	109.26	763.21	598.07	919.82	761.04	792.99	633.57	902.14	638.64
13.913	0	0.11	0.2	0.02	0.19	0.03	0.19	0.09	1.16	3.25	99.6	0.33	0	93	9.24	2.65	0.23	0.02	1.16	0.17	0.5	0.25	0.21	0.02	0.14	3.25	0.19	1.17	1.15	0.94	0.09	37.29	0.15	0.96	0	12	1.32	9.07	9.14	54.6	112.19	765.02	598.73	923.43	762.68	795.52	633.76	907.44	641.45
13.947	0	0.11	0.2	0.02	0.21	0.03	0.21	0.1	1.1	3.07	99.57	0.33	0	93.15	12.1	2.13	0.26	0.02	1.1	0.15	0.56	0.28	0.19	0.02	0.13	3.07	0.18	1.13	1.17	0.87	0.11	36.82	0.15	1.11	0	12	-2.72	8.95	8.99	54.93	110.49	768.62	601.94	923.17	761.59	797.84	634.37	907.95	643.47
13.98	0	0.1	0.21	0.02	0.23	0.03	0.25	0.12	1	2.92	99.5	0.33	0	93.96	15.34	1.63	0.26	0.01	1	0.14	0.6	0.35	0.16	0.02	0.14	2.92	0.14	1	1.16	0.83	0.12	20.85	0.15	1.17	0	12	-3.92	8.28	8.46	54.82	110	770.97	604.58	919.38	758.41	796.98	633.52	906.31	645.65
14.013	0	0.1	0.21	0.02	0.24	0.03	0.26	0.12	0.69	3.01	99.47	0.33	0	94.75	16.65	1.83	0.3	0.01	0.87	0.13	0.54	0.39	0.23	0.02	0.13	3.01	0.11	0.69	1.19	0.81	0.14	14.86	0.14	1.15	0	12	-2.19	7.54	9.34	53.62	109.97	769.35	602.82	916.08	753.81	795.26	632.41	904.58	644.37
14.047	0	0.09	0.21	0.02	0.27	0.03	0.3	0.14	0.84	2.95	99.4	0.34	0	97.04	19.49	2.34	0.39	0.01	0.92	0.15	0.77	0.69	0.26	0.03	0.16	2.95	0.09	0.84	1.13	0.76	0.17	33.47	0.13	1.35	0	12	-3.83	4.56	7.6	53.26	108.72	772.99	602.88	921.22	756.89	798.51	632.75	906.82	642.26
14.08	0	0.1	0.21	0.02	0.26	0.03	0.27	0.14	1.07	3	99.45	0.33	0	95.26	17.94	3.27	0.41	0.01	1.07	0.16	0.84	1.21	0.36	0.04	0.2	3	0.08	1.42	1.06	0.76	0.2	25.42	0.13	1.69	0	12	0.01	7	7.94	52.27	111.17	772.06	601.74	921.76	756.68	797.55	633.97	908.41	642.22
14.114	0	0.09	0.21	0.02	0.29	0.03	0.32	0.16	1.45	2.6	99.37	0.46	0	97.6	21.19	3.71	0.54	0.01	1.45	0.16	1.26	1.54	0.34	0.05	0.23	2.6	0.07	3.45	0.88	0.67	0.28	48.35	0.13	1.66	0	12	-1.69	3.48	5.69	52.84	112.5	774.54	602.38	927.52	763.18	799.01	633.49	911.19	642.03
14.147	0	0.09	0.22	0.02	0.32	0.03	0.37	0.18	1.45	2.16	99.25	0.54	0	93.59	24.45	2.95	0.62	0	1.45	0.15	1.01	1.33	0.46	0.06	0.24	2.16	0.07	2.54	0.8	0.65	0.35	11.6	0.13	1.73	0	12	0.5	8.6	6.97	53.12	109.71	777.41	605.98	925.94	760.96	802.17	637.56	911.58	645.68
14.18	0	0.09	0.22	0.02	0.34	0.03	0.42	0.19	1.81	2.15	99.17	0.61	0	95.42	26.52	2.46	0.67	0	1.81	0.19	0.83	1.32	0.75	0.06	0.25	2.15	0.07	2.22	0.79	0.66	0.37	7.91	0.14	1.95	0	12	-1.92	6.81	6.45	52.48	110.05	778.09	606.32	922.29	756.22	800.03	636.29	909.76	644.75
14.214	0	0.08	0.23	0.02	0.39	0.03	0.51	0.22	1.21	1.87	98.98	0.76	0	97.11	30.57	2.14	0.85	0	1.94	0.24	0.75	1.28	1.08	0.06	0.24	1.87	0.07	1.21	0.74	0.75	0.44	5.79	0.13	2.02	0	12	-4.39	4.43	6.56	52.97	113.92	779.46	606.65	924.46	756.69	800.15	635.45	913.59	645.91
14.247	0	0.07	0.23	0.02	0.46	0.03	0.63	0.27	0.88	1.89	98.74	1.03	0	96.36	35.22	2.42	1.01	0	2	0.33	0.55	1.28	1.82	0.06	0.27	1.89	0.07	0.88	0.7	0.71	0.47	8.98	0.13	2.05	0	12	-3.59	5.62	5.99	52.99	113.69	779.42	607.09	925.26	758.75	800.13	636.29	913.4	646.1
14.28	0	0.07	0.24	0.01	0.49	0.03	0.72	0.3	0.9	1.6	98.56	1.24	0	97.12	37.81	1.95	1.24	0	2.08	0.4	0.52	1.22	2.1	0.07	0.35	1.6	0.08	0.9	0.6	0.72	0.55	10.18	0.14	2.15	0	12	-3.99	4.41	5.67	53.13	113.09	779	607.16	926.32	760.29	800.34	637.6	913.17	645.33
14.314	0	0.06	0.23	0.01	0.63	0.03	1.02	0.41	0.76	1.45	97.95	2.23	0	96.58	45.54	1.72	1.3	0	1.66	0.43	0.41	0.74	3.42	0.08	0.32	1.45	0.09	0.76	0.55	0.67	0.74	7.55	0.14	2.04	0	12	-2.53	5.3	4.92	52.98	113.84	781.4	608.7	926.69	760.3	800.75	638.71	914.31	646.61
14.347	0	0.06	0.23	0.01	0.83	0.03	1.5	0.57	0.86	1.43	97.01	4.35	0	96.91	54	1.45	1.33	0	1.49	0.42	0.34	0.52	4.4	0.08	0.27	1.43	0.1	0.86	0.55	0.65	0.78	9.88	0.14	1.87	0	12	-3.5	4.76	5.29	53.24	115.91	780.64	608.1	927.5	760.57	800.12	638.57	915.75	646.51
14.38	0	0.05	0.23	0.01	0.92	0.03	1.71	0.64	0.85	1.39	96.57	5.5	0	96.74	57.09	1.37	1.32	0	1.32	0.41	0.31	0.33	6.25	0.08	0.21	1.39	0.1	0.74	0.57	0.62	0.85	9.45	0.15	1.92	0	12	-3.56	5.05	5.41	53.16	113.68	780.77	608.56	927.03	760.84	801.11	638.48	914.48	646.81
14.414	0	0.05	0.23	0.01	1.08	0.03	2.09	0.79	1.01	1.49	95.82	7.8	0	97.01	61.58	1.68	1.47	0	1.33	0.39	0.27	0.26	8.03	0.08	0.19	1.49	0.11	0.62	0.62	0.6	1.01	7.94	0.16	1.83	0	12	-0.99	4.6	5.57	52.49	112.04	781.19	608.9	926.1	760.38	801.77	638.68	913.47	647.41
14.447	0	0.04	0.22	0.01	1.32	0.03	2.67	1.01	1.06	1.55	94.66	11.77	-1.06	96.84	67.21	2.07	1.5	0	1.52	0.4	0.29	0.28	9.1	0.08	0.19	1.55	0.11	0.62	0.63	0.59	1.06	11.39	0.16	1.67	0	12	-2.65	4.88	5.32	53.06	115.61	781.14	608.38	927.36	760.27	800.46	638.86	915.8	646.85
14.481	0	0.04	0.22	0.01	1.37	0.03	2.78	1.05	1.21	1.86	94.44	12.41	-1.24	97.15	67.81	2.4	1.86	0	1.89	0.4	0.3	0.36	10.31	0.09	0.22	1.66	0.11	0.64	0.57	0.59	1.21	3.65	0.17	1.67	0	12	-1.12	4.35	5.16	52.26	112.1	782.37	608.58	927.05	759.99	802.42	638.45	914.22	646.64
14.514	0	0.04	0.23	0.01	1.59	0.03	3.3	1.24	1.24	2.24	93.4	16.02	-2.23	96.4	71.48	2.85	2.24	0	2.04	0.44	0.3	0.32	10.5	0.09	0.22	1.64	0.11	0.67	0.54	0.57	1.24	8.99	0.18	1.76	0	12	-2.99	5.56	4.63	52.91	114.24	782.86	609.02	926.68	758.87	801.02	638.84	915.01	646.44
14.547	0	0.04	0.22	0.01	1.82	0.03	3.81	1.47	1.22	2.18	92.38	20.32	-3.01	96.95	75.1	3.46	2.18	0	2.07	0.43	0.3	0.34	10.87	0.09	0.2	1.61	0.11	0.69	0.55	0.55	1.22	6.75	0.18	1.75	0	12	-1.12	4.7	5.21	53.05	116.65	781.09	608.49	927.64	761.09	800	639.04	916.35	647.49
14.581	0	0.04	0.22	0.01	1.8	0.03	3.71	1.44	1.1	2.37	92.58	19.22	-2.86	97.38	74.37	3.68	2.37	0	2.21	0.47	0.3	0.35	10.3	0.07	0.2	1.47	0.09	0.65	0.55	0.5	1.1	2.92	0.19	1.76	0	12	-0.87	3.92	4.99	52.34	112.16	782.41	608.91	926.91	760.3	802.19	638.69	914.05	646.91
14.614	0	0.04	0.23	0.01	1.89	0.03	4.09	1.53	1.02	2.43	91.83	21.71	-3.29	96.98	76.35	3.25	2.43	0	2.37	0.49	0.29	0.31	9.64	0.07	0.23	1.5	0.08	0.74	0.54	0.47	1.02	4.78	0.2	1.84	0	12	1.64	4.65	5.82	51.73	115.18	781.73	608.19	927.21	759.95	801.37	638.72	916.17	647.93
14.647	0	0.04	0.23	0.01	2.09	0.03	4.67	1.72	1.1	2.54	90.67	26.14	-4.1	97.29	79.31	3.18	2.54	0	2.23	0.56	0.28	0.27	10.23	0.07	0.26	1.6	0.08	0.74	0.58	0.44	1.1	10.91	0.2	2.01	0	12	-1.33	4.1	5.05	52.86	115.18	782.28	609.17	928.49	761.66	801.53	639.71	916.44	647.62
14.681	0	0.03	0.24	0.01	2.3	0.03	5.44	1.94	0.97	2.52	89.12	31.55	-4.73	97.68	82.73	2.75	2.52	0	2.42	0.56	0.25	0.27	9.85	0.06	0.25	1.76	0.07	0.64	0.63	0.39	0.97	10.58	0.21	2.21	0	12	-1.33	3.29	5.1	52.62	112.77	784.21	610.69	927.12	760.44	803.06	639.08	915.38	649.04
14.714	0	0.03	0.24	0.01	2.4	0.03	5.84	2.03	0.94	2.63	88.31	34.02	-4.98	96.73	84.15	2.46	2.63	0	2.62	0.53	0.22	0.19	9.42	0.06	0.24	1.83	0.06	0.54	0.64	0.37	0.94	9.03	0.21	2.36	0	12	-1.75	5.06	4.98	52.99	116.79	784.5	610.08	928.44	759.51	801.84	640.22	918.34	648.39
14.748	0	0.03	0.24	0.01	2.59	0.03	6.46	2.24	0.95	2.45	87.07	38.78	-5.45	96.41	86.7	2.37	2.45	0	2.45	0.48	0.15	0.14	9.44	0.06	0.24	1.69	0.05	0.32	0.67	0.34	0.95	12.1	0.22	2.26	0	12	-3.06	5.55	4.94	53.55	116.44	784.91	610.29	930.03	761.06	802.97	640.32	919.13	648.51
14.781	0	0.03	0.24	0.01	2.58	0.03	6.53	2.24	0.83	2.4	86.94	38.91	-5.39	97.74	86.89	2.11	2.4	0	2.59	0.4	0.15	0.15	9.54	0.05	0.22	1.82	0.05	0.31	0.72	0.32	0.83	7.99	0.23	2.22	0	12	-2.68	3.16	5.29	53.03	111.97	785.57	611.11	928.35	760.32	804.87	639.53	916.44	649.06
14.814	0	0.03	0.25	0.01	2.7	0.03	6.99	2.37	0.8	2.35	86.03	41.93	-5.72	96.68	88.48	1.94	2.35	0	2.56	0.36	0.13	0.12	10.39	0.05	0.23	1.83	0.04	0.3	0.73	0.3	0.8	9.86	0.23	2.33	0	12	-1.44	5.14	5	53.23	115.9	785.57	610.98	929.52	761.04	803.39	640.42	918.93	649.6
14.848	0	0.03	0.25	0.01	2.84	0.03	7.57	2.51	0.67	2.48	84.86	45.26	-6.11	96.4	90.19	1.72	2.48	0	2.66	0.31	0.12	0.13	9.97	0.04	0.23	1.84	0.05	0.29	0.78	0.29	0.67	8.74	0.24	2.33	0	12	-0.51	5.57	5.04	53	117.25	786.12	611.14	929.32	759.99	802.96	640.94	919.87	649.94
14.881	0	0.03	0.25	0.01	2.85	0.03	7.66	2.52	0.64	2.53	84.67	45.44	-5.73	98.21	90.26	1.69	2.53	0	3.54	0.28	0.12	0.15	10.12	0.04	0.2	1.77	0.05	0.28	0.79	0.28	0.64	6.16	0.27	2.27	0	12	-8.57	1.96	4.21	53.97	113.89	788.78	612.32	929.29	757.69	805.06	639.5	918.57	648.77
14.914	0	0.03	0.25	0.01	2.73	0.03	7.33	2.4	0.65	2.23	85.35	43.79	-5.18	97.55	89.34	1.42	2.23	0	3.8	0.21	0.11	0.14	9.08	0.03	0.17	1.69	0.05	0.21	0.89	0.27	0.65	4.61	0.27	2.39	0	12	-2.56	3.58	4.6	52.73	119.15	788.86	612.51	927.57	755.78	802.14	640.81	920.9	650.43
14.948	0	0.03	0.25	0.01	2.61	0.03	6.94	2.28	0.61	2.01	86.12	41.64	-4.61	97.41	88.18	1.34	2.01	0	4.14	0.16	0.11	0.14	8.82	0.03	0.2	1.57	0.05	0.18	0.95	0.24	0.61	3.39	0.3	2.59	0	12	-7.73	3.86	5.29	53.24	116.61	790.27	613.1	927.31	753.49	804.57	640.04	920.74	650.21
14.981	0	0.03	0.25	0.01	2.48	0.03	6.56	2.15	0.7	1.82	86.87	39.33	-4.34	97.67	87	1.16	1.82	0	3.95	0.14	0.15	0.14	7.41	0.04	0.23	1.49	0.07	0.2	0.94	0.23	0.7	1.26	0.3	2.64	0	12	-6.79	3.32	4.22	51.94	117.04	791.71	613.26	923.89	748.72	802.4	639.28	919	649.38
15.014	0	0.03	0.26	0.01	2.22	0.03	5.64	1.9	0.78	1.49	88.72	33.64	-3.87	96.89	83.94	1.14	1.49	0	3.05	0.11	0.18	0.16	6.26	0.05	0.23	1.42	0.08	0.18	0.94	0.19	0.78	1.39	0.31	3.07	0	12	-2.84	4.8	4.53	51.46	117.91	793.98	614.57	926.24	750.54	804.66	640.74	922.02	652.16
15.048	0	0.04	0.27	0.01	1.88	0.03	4.55	1.56	0.84	1.29	90.9	25.77	-2.91	97.24	79.28	1.01	1.21	0	2.52	0.09	0.26	0.17	6.12	0.06	0.24	1.29	0.09	0.19	0.88	0.16	0.84	0.33	0.32	3.22	0	12	-6.29	4.2	3.43	52.5	117.79	795.98	616.6	925.55	748.42	804.29	642.82	921.68	652.55
15.081	0	0.04	0.27	0.01	1.61	0.03	3.75	1.29	0.96	1.22	92.5	19.77	-2.03	98.37	74.95	0.81	1.09	0	2.2	0.07	0.38	0.24	6.73	0.08	0.26	1.22	0.11	0.16	0.85	0.14	0.96	0.46	0.34	3.36	0	12	-4.29	1.5	3.48	50.58	108.14	797.34	617.81	920.82	744.63	807.19	643.08	915.02	651.31
15.115	0	0.04	0.27	0.01	1.36	0.03	3.04	1.06	1.15	1	93.93	14.63	-0.7	97.55	70.24	0.7	0.88	0	2.53	0.07	0.55	0.43	7.18	0.11	0.3	1	0.12	0.12	0.93	0.12	1.15	0.32	0.4	3.46	0	12	-6.88	3.58	3.78	50.62	114.95	795.11	614.59	921.55	741.03	803.55	640.75	918.03	651.13
15.148	0	0.04	0.26	0.01	1.19	0.03	2.54	0.89	1.26	0.92	94.91	11.22	0	97.25	66.34	0.57	0.7	0	2.37	0.05	0.5	0.41	7.78	0.14	0.33	0.92	0.14	0.11	0.95	0.12	1.26	0.94	0.44	3.27	0	12	-7.27	4.17	3.9	51.48	113.99	797.65	616.48	923.4	744.64	806.29	641.41	919.86	651.24
15.181	0	0.05	0.26	0.01	1.09	0.03	2.26	0.8	1.36	0.89	95.48	9.29	0	96.91	63.63	0.57	0.61	0	2.44	0.05	0.44	0.37	7.18	0.17	0.35	0.89	0.16	0.1	0.94	0.11	1.36	1.12	0.44	3.11	0	12	-7.76	4.78	3.17	52.34	118.27	795.55	615.09	925.64	745.18	803.68	642.86	921.51	653.03
15.215	0	0.05	0.25	0.01	0.93	0.03	1.83	0.66	1.65	0.79	96.34	6.74	0	97.43	58.99	0.66	0.44	0	2.43	0.05	0.45	0.29	7.26	0.24	0.32	0.79	0.17	0.11	0.9	0.09	1.65	0.7	0.47	2.91	0	12	-9.29	3.82	3.71	53.14	119.12	795.42	615.45	926.45	746.48	804.17	641.57	922.66	653.83
15.248	0	0.05	0.26	0.01	0.83	0.03	1.59	0.58	1.66	0.82	96.83	5.28	0	98.02	55.75	0.63	0.43	0	2.08	0.04	0.35	0.22	8.47	0.29	0.3	0.82	0.18	0.12	0.83	0.09	1.66	0.28	0.47	3.21	0	12	-5.63	2.5	3.35	52.08	116.8	796.43	616.38	924.91	746.58	804.58	642.51	920.94	652.62
15.281	0	0.05	0.26	0.01	0.84	0.03	1.62	0.58	1.7	0.82	96.76	5.43	0	97.25	56.07	0.51	0.38	0	2.38	0.05	0.39	0.24	10.97	0.43	0.33	0.82	0.2	0.14	0.77	0.08	1.7	0.33	0.5	3.06	0	12	-6.69	4.17	4.27	52.47	116.22	796.57	616.92	924.41	745.91	805.6	642.38	921.26	653.74
15.315	0	0.05	0.25	0.01	0.88	0.03	1.76	0.62	2.07	0.74	96.48	6.29	0	97.21	57.66	0.54	0.28	0	2.46	0.05	0.47	0.28	10.3	0.77	0.35	0.74	0.21	0.16	0.72	0.07	2.07	0.39	0.52	2.99	0	12	-8.47	4.25	3.57	52.63	117.37	796.27	615.82	925.38	746.02	804.72	641.46	921.59	652.34
15.348	0	0.05	0.26	0.01	0.87	0.03	1.74	0.61	2.15	0.77	96.53	6.12	0	97.3	57.2	0.56	0.29	0	2.48	0.05	0.42	0.29	8.5	0.87	0.33	0.77	0.22	0.14	0.67	0.07	2.15	0.34	0.51	3.22	0	12	-6.19	4.08	3.72	52.28	117.28	796.93	616.22	925.94	746.42	805.45	642.9	922.34	652.56
15.381	0	0.05	0.26	0.01	0.83	0.03	1.67	0.58	2.38	0.75	96.65	5.67	0	97.45	55.96	0.55	0.23	0	2.67	0.04	0.47	0.33	9.82	1.24	0.33	0.75	0.2	0.15	0.61	0.07	2.38	0.57	0.53	3.15	0	12	-4.82	3.78	4.06	51.79	114.58	797.24	617.24	924.16	746.71	806.38	642.22	920.41	653.49
15.415	0	0.05	0.27	0.01	0.86	0.03	1.88	0.61	2.62	0.7	96.24	6.4	0	98.3	57.07	0.57	0.19	0	2.28	0.04	0.4	0.28	10.84	2.62	0.33	0.7	0.19	0.14	0.51	0.05	2.88	0.58	0.56	3.64	0	12	-5.47	1.73	3.57	50.83	113.53	796.29	616.2	921.17	741.44	804.35	642.77	917.53	651.59
15.448	0	0.05	0.27	0.01	0.88	0.03	1.97	0.63	2.75	0.65	96.07	6.84	0	97.13	57.95	0.55	0.18	0	2.32	0.04	0.35	0.28	16.52	2.75	0.37	0.65	0.19	0.15	0.49	0.05	2.88	0.43	0.59	3.55	0	12	-5.99	4.4	4.09	51.83	114.94	796.83	616.84	923.26	743.27	805.53	643.72	920.07	653.3
15.482	0	0.05	0.26	0.01	0.9	0.03	2.17	0.65	3.78	0.61	95.67	7.86	0	97.1	58.92	0.49	0.17	0	2.17	0.04	0.33	0.27	15.98	3.78	0.39	0.61	0.18	0.13	0.42	0.05	2.81	0.36	0.6	3.48	0	12	-7.89	4.44	3.41	52.45	117.37	795.54	615.7	924.64	744.8	803.82	642.6	920.76	652.55
15.515	0	0.05	0.26	0.01	0.98	0.03	2.43	0.72	4.08	0.58	95.15	9.49	0	97.45	61.19	0.52	0.19	0	2.11	0.04	0.33	0.28	13.06	4.08	0.37	0.58	0.17	0.13	0.44	0.04	2.77	0.31	0.62	3.19	0	12	-4.96	3.79	3.08	52.02	117.89	795.47	615.87	925.14	747.29	803.42	643.05	920.97	652.02
15.548	0	0.04	0.25	0.01	1.07	0.03	2.73	0.81	4.17	0.52	94.53	11.58	-0.03	98.46	63.87	0.59	0.18	0	2.15	0.03	0.33	0.29	11.99	4.17	0.32	0.52	0.14	0.1	0.46	0.04	2.79	0.46	0.64	2.98	0	12	-5.58	1.21	3.09	50.73	111.29	796.39	616.93	919.55	742.44	804.21	642.4	915.2	650.49
15.582	0	0.04	0.24	0.01	1.25	0.03	3.39	0.98	4.26	0.46	93.23	16.19	-0.89	97.35	68.62	0.58	0.19	0	2.58	0.04	0.36	0.29	12.98	4.26	0.3	0.46	0.14	0.08	0.5	0.05	2.42	0.64	0.71	2.72	0	12	-6.14	3.98	3.44	51.29	116.09	795.99	615.25	923.69	742.96	804.11	643.43	919.94	651.23
15.615	0	0.04	0.24	0.01	1.37	0.03	3.73	1.1	3.84	0.45	92.53	18.9	-1.37	97.26	71.37	0.67	0.19	0	2.55	0.04	0.26	0.25	10.58	3.84	0.27	0.45	0.13	0.07	0.53	0.05	2.38	1.19	0.68	2.54	0	12	-6.87	4.15	2.31	51.95	118.61	794.79	614.69	925.26	745.94	802.06	642.66	920.41	650.54
15.648	0	0.04	0.24	0.01	1.6	0.03	4.47	1.33	3.57	0.49	91.07	24.54	-2.25	97.56	75.79	0.78	0.2	0	2.73	0.04	0.21	0.22	7.04	3.57	0.23	0.49	0.13	0.07	0.54	0.05	2.24	0.56	0.62	2.68	0	12	-4.24	3.56	2.6	51.53	117.14	795.3	616.14	924.15	747.05	802.72	643.78	919.62	651.39
15.682	0	0.03	0.23	0.01	1.75	0.03	4.96	1.49	3.53	0.47	90.08	28.35	-2.68	98.24	78.27	1.04	0.22	0	3.08	0.05	0.22	0.2	5.36	3.53	0.2	0.47	0.12	0.08	0.56	0.05	1.91	0.73	0.6	2.41	0	12	-8.44	1.9	2.91	52.27	117.87	793.91	615.43	923.57	745.09	801.73	642.11	919.13	652.63
15.715	0	0.03	0.22	0.01	1.77	0.03	4.95	1.51	3.28	0.42	90.09	28.5	-2.67	98.5	78.61	1.09	0.24	0	3.02	0.06	0.25	0.3	3.79	3.28	0.18	0.42	0.12	0.09	0.61	0.05	1.92	0.37	0.64	2.03	0	12	-5.53	1.08	2.42	50.47	114.44	793.3	615.15	919.45	743.03	800.52	641.56	914.65	649.89
15.749	0	0.03	0.22	0.01	1.87	0.03	5.18	1.62	2.99	0.41	89.64	30.57	-2.96	96.99	80.13	1.21	0.24	0	2.99	0.06	0.41	0.38	3.67	2.99	0.16	0.37	0.13	0.09	0.74	0.05	1.92	0.95	0.68	2.1	0	12	-9.47	4.63	2.02	52.8	119.96	793.11	614.69	925.06	746.64	800.23	643.17	919.85	652.26
15.782	0	0.03	0.22	0.01	1.94	0.03	5.32	1.69	2.51	0.34	89.37	31.69	-3.01	97.36	81.27	1.19	0.24	0	3.04	0.07	0.34	0.34	4.31	2.51	0.15	0.32	0.13	0.09	0.88	0.05	1.89	0.44	0.68	1.99	0	12	-2.12	3.97	2.3	50.72	117.44	794.19	615.49	923.37	746.96	801.33	644.14	918.59	650.62
15.815	0	0.03	0.23	0.01	2.06	0.03	5.67	1.81	2.43	0.35	88.66	34.41	-3.42	97.54	82.88	1.23	0.25	0	2.86	0.08	0.26	0.31	3.67	2.43	0.16	0.35	0.14	0.1	0.95	0.05	1.88	0.56	0.66	2.24	0	12	-2.45	3.6	2.12	51	118.37	793.73	615.39	923.94	746.2	800.78	644.62	918.93	651.95
15.849	0	0.03	0.22	0.01	2.04	0.03	5.35	1.78	2.07	0.3	89.31	32.5	-3.23	98.64	82.16	1.54	0.23	0	2.44	0.07	0.21	0.18	3.35	2.07	0.15	0.3	0.14	0.09	1.19	0.06	1.82	1.18	0.71	2.19	0	12	-6.77	0.59	2.8	51.83	118.07	792.72	614.97	922.59	744.84	800.45	641.89	918.02	652.79
15.882	0	0.03	0.22	0.01	1.94	0.03	4.98	1.67	1.81	0.28	90.04	29.48	-2.46	98.76	80.67	1.48	0.23	0	3.2	0.08	0.28	0.22	4.54	1.81	0.16	0.27	0.15	0.09	1.44	0.06	1.79	1.23	0.73	1.88	0	12	-6.51	0.11	2.88	50.62	115.5	791.89	613.99	918.94	741.04	799.51	640.16	914.52	650.85
15.915	0	0.03	0.21	0.01	1.76	0.03	4.39	1.48	1.83	0.37	91.23	24.71	-1.63	97.54	77.64	1.48	0.23	0	3.55	0.1	0.37	0.23	5.03	1.83	0.19	0.26	0.18	0.1	1.45	0.07	1.83	0.85	0.75	1.68	0	12	-4.96	3.59	2.51	50.27	116.38	791.53	613.23	919.55	742.29	798.92	639.78	914.86	649.88
15.949	0	0.04	0.21	0.01	1.61	0.03	3.85	1.31	1.69	0.44	92.3	20.66	-0.8	96.69	74.9	1.33	0.25	0	3.91	0.09	0.44	0.21	5.32	1.46	0.19	0.26	0.2	0.08	1.65	0.07	1.69	0.26	0.71	1.76	0	12	-6.51	5.13	1.82	51.58	118.88	791.49	612.84	922.27	744.05	798.42	640.2	916.9	650.06
15.982	0	0.04	0.22	0.01	1.54	0.03	3.64	1.24	1.82	0.36	92.73	19.23	-0.58	97.12	73.65	1.23	0.24	0	3.67	0.06	0.36	0.2	5.17	1.37	0.19	0.26	0.21	0.08	1.6	0.08	1.82	0.15	0.68	1.97	0	12	-10.07	4.41	2.8	52.44	118.38	791.43	612.07	922.68	744.13	799.81	637.69	917.62	649.2
16.015	0	0.04	0.21	0.01	1.16	0.03	2.5	0.87	1.89	0.31	95.01	10.87	0	97.91	65.27	0.92	0.25	0	3.11	0.06	0.31	0.17	5.09	1.17	0.19	0.25	0.21	0.06	1.56	0.09	1.89	0.09	0.69	1.6	0	12	-6.81	2.78	3.13	51.8	116.36	791.1	611.3	922.47	743.89	800.88	636.46	916.45	649.97
16.049	0	0.05	0.21	0.01	1.04	0.03	2.15	0.76	2.08	0.27	95.7	8.8	0	98.2	62.15	0.79	0.27	0	2.38	0.05	0.22	0.14	6.13	0.99	0.19	0.24	0.25	0.06	1.51	0.11	2.08	0.08	0.69	1.59	0	12	-6.13	2.01	3.53	51.38	118.19	789.53	608.89	922.28	743.1	799.49	634.14	916.85	648.16
16.082	0	0.05	0.21	0.01	0.78	0.03	1.48	0.53	1.97	0.24	97.04	4.78	0	97.82	53.72	0.7	0.24	0	1.97	0.04	0.21	0.14	7.56	1.02	0.21	0.23	0.29	0.08	1.43	0.11	2.37	0.13	0.67	1.45	0	12	-7.83	2.98	3.45	51.48	117.15	788.52	606.5	923.42	742.46	800.13	631.15	916.18	647.13
16.116	0	0.06	0.21	0.01	0.65	0.03	1.17	0.42	1.8	0.25	97.66	3.29	0	98	48.36	0.53	0.25	0	1.8	0.03	0.24	0.19	7.4	0.99	0.24	0.23	0.32	0.14	1.34	0.13	2.88	0.05	0.64	1.42	0	12	-10.84	2.55	4.28	52.27	119.62	787.35	604.8	923.05	741.02	799.02	628.35	917.33	645.97
16.149	0	0.06	0.21	0.01	0.63	0.03	1.12	0.41	1.84	0.26	97.76	3.19	0	98.12	47.35	0.5	0.26	0	1.84	0.02	0.24	0.22	7.36	1.04	0.27	0.21	0.36	0.14	1.3	0.14	3.52	0.08	0.66	1.53	0	12	-9.37	2.23	5.07	51.89	121.86	787.08	602.76	922.5	738.77	798.37	625.79	918.72	644.93
16.182	0	0.06	0.22	0.01	0.57	0.03	0.99	0.36	2.06	0.3	98.03	2.59	0	97.96	44.31	0.39	0.26	0	2.06	0.01	0.3	0.32	8.3	1.1	0.25	0.21	0.38	0.13	1.25	0.15	3.86	0.08	0.66	1.59	0	12	-10.68	2.63	5.33	52.21	121.97	787.57	601.34	922.1	736.39	798.6	623.99	919.1	642.91
16.216	0	0.06	0.22	0.01	0.58	0.03	1.04	0.37	2.48	0.42	97.93	3.01	0	97.92	45.31	0.25	0.28	0	2.48	0.02	0.42	0.48	8.91	1.12	0.26	0.22	0.39	0.08	1.21	0.19	4.81	0.11	0.65	1.49	0	12	-15.89	2.73	5.87	52.26	119.4	787.12	598.15	919.5	730.89	798.71	619.58	916.76	637.51
16.249	0	0.06	0.21	0.01	0.59	0.03	1.05	0.37	2.38	0.36	97.9	3.12	0	96.61	45.45	0.23	0.31	0	2.38	0.02	0.36	0.54	9.69	1.18	0.25	0.23	0.38	0.06	1.23	0.21	5.12	0.04	0.64	1.42	0	12	-14.1	5.25	6.09	52.75	119.25	787.01	596.66	921.13	731.73	799.88	618.34	917.63	637.16
16.282	0	0.06	0.21	0.01	0.7	0.03	1.32	0.46	2.23	0.39	97.36	4.88	0	98.4	50.65	0.23	0.3	0	2.23	0.02	0.39	0.53	10.13	1.21	0.25	0.22	0.39	0.05	1.2	0.24	5.72	0.14	0.64	1.43	0	12	-16.45	1.42	5.65	52.4	123.3	784.28	591.47	919.91	727.1	795.57	614.56	917.27	634.41
16.316	0	0.06	0.21	0.01	0.65	0.03	1.19	0.42	2.13	0.4	97.62	4.59	0	98.05	48.46	0.23	0.27	0	2.13	0.02	0.4	0.4	8.8	1.16	0.24	0.19	0.42	0.04	1.14	0.33	7.11	0.11	0.67	1.24	0	12	-8.66	2.41	5.66	51.11	120.16	783.7	590.04	920.84	728.35	797.32	612.66	915.71	633.22
16.349	0	0.05	0.21	0.01	0.76	0.03	1.47	0.52	1.94	0.3	97.07	6.53	0	97.93	53.16	0.2	0.3	0	1.94	0.03	0.3	0.3	6.85	1.15	0.19	0.2	0.36	0.04	1.17	0.35	7.06	0.09	0.65	1.15	0	12	-9.35	2.73	4.4	50.91	122.3	784.4	588.61	919.67	724.61	794.64	612.74	915.78	629.51
16.382	0	0.05	0.21	0.01	0.72	0.03	1.39	0.49	1.91	0.3	97.22	6.16	0	97.83	51.82	0.21	0.28	0	1.91	0.03	0.3	0.3	5.59	1.23	0.16	0.23	0.32	0.04	1.12	0.4	7.62	0.12	0.63	1.04	0	12	-9.18	2.96	5.64	51.34	119.74	785.88	589.83	917.97	722.66	797.08	611.89	915.22	631.36
16.416	0	0.05	0.21	0.01	0.75	0.03	1.46	0.51	1.87	0.29	97.09	7.24	0	98.49	52.73	0.19	0.29	0	1.87	0.03	0.22	0.29	4.32	1.3	0.14	0.25	0.29	0.05	1.04	0.46	8.86	0.27	0.53	1.03	0	12	-15.66	1.13	5.79	52.75	124.71	781.48	585.62	918.67	722.8	793.07	609.2	916.09	629.64
16.449	0	0.05	0.2	0.01	0.93	0.03	1.95	0.67	1.79	0.31	96.1	11.58	0	98.64	59.33	0.23	0.31	0	1.79	0.03	0.19	0.3	3.05	1.27	0.13	0.28	0.22	0.06	1.11	0.49	8.7	0.26	0.51	0.87	0	12	-14.1	0.57	5.29	51.22	125.21	778.69	580.36	916.42	718.09	789.82	603.9	913.35	624.33
16.483	0	0.05	0.2	0.01	0.78	0.03	1.52	0.54	1.73	0.32	96.95	8.13	0	98.55	53.63	0.35	0.32	0	1.73	0.03	0.26	0.35	1.78	1.44	0.12	0.29	0.18	0.06	1.26	0.63	9.53	0.39	0.5	0.56	0	12	1.28	-0.92	5.9	48.11	121.45	779.54	582.02	913.14	717.31	790.96	605.44	910.59	626.38
16.516	0	0.05	0.2	0.01	0.83	0.03	1.65	0.58	1.66	0.32	96.7	9.66	0	98.54	55.46	0.46	0.29	0	1.66	0.02	0.27	0.26	1	1.48	0.11	0.32	0.16	0.06	1.49	0.64	10.06	0.19	0.49	0.53	0	12	-8.23	0.93	6.31	50.63	126.01	773.82	576.94	912.44	715.55	786.16	601.71	910.16	624.13
16.549	0	0.06	0.19	0.01	0.71	0.03	1.33	0.48	1.95	0.37	97.34	6.75	0	98.64	50.74	0.53	0.25	0	1.95	0.03	0.37	0.26	0.54	1.4	0.1	0.3	0.14	0.05	1.51	0.71	9.92	0.15	0.49	0.34	0	12	-5.19	0.57	5.63	49.2	121.72	774.21	576.05	908.1	709.93	785.34	599.97	905.43	619.79
16.583	0	0.06	0.19	0.01	0.58	0.03	1.01	0.38	1.89	0.45	97.97	4.13	0	98.61	44.65	0.57	0.22	0	1.89	0.03	0.45	0.29	0.29	1.45	0.1	0.35	0.12	0.04	1.86	0.86	9.53	0.24	0.47	0.3	0	12	0.6	0.68	4.94	48.63	122.1	773.25	575.91	907.56	710.22	783.72	601.22	904.32	620.28
16.616	0	0.07	0.19	0.01	0.44	0.03	0.69	0.26	1.77	0.39	98.62	2.17	0	98.64	36.03	0.63	0.21	0	1.77	0.03	0.39	0.28	0.14	1.43	0.11	0.34	0.11	0.05	1.97	0.82	9.9	0.52	0.45	0.19	0	12	-5.18	0.57	5.47	49.83	123.2	768.77	573.11	904.29	708.63	779.67	599.1	901.69	616.15
16.649	0	0.07	0.19	0.02	0.41	0.03	0.63	0.24	1.88	0.38	98.74	1.88	0	98.45	34.06	0.54	0.17	0	1.88	0.04	0.38	0.43	0.07	1.46	0.11	0.37	0.11	0.06	2.25	0.89	10.03	0.34	0.44	0.18	0	12	1.31	1.23	4.58	48.64	122.59	768.5	573.68	903.35	709.39	778.61	599.35	899.84	617.53
16.683	0	0.08	0.19	0.02	0.34	0.03	0.48	0.19	1.66	0.43	99.03	1.21	0	98.7	28.23	0.59	0.14	0	1.66	0.04	0.38	0.49	0	1.4	0.11	0.43	0.09	0.08	2.72	1.04	10.15	0.18	0.41	0.11	0	12	2.27	-0.34	3.82	48.09	123.42	766.25	571.24	902.01	707	775.61	598.38	897.81	615.65
16.716	0	0.1	0.19	0.02	0.26	0.03	0.33	0.13	1.93	0.42	99.33	0.69	0	98.78	19.8	0.46	0.14	0	1.93	0.06	0.41	0.58	0	1.44	0.1	0.42	0.11	0.09	2.72	1.04	10.55	0.43	0.42	0.08	0	12	0.33	-0.01	4.73	48.69	122.39	764.58	570.37	899.21	705.25	774.75	596.3	895.88	613.87
16.75	0	0.1	0.19	0.02	0.25	0.03	0.32	0.13	2.01	0.46	99.36	0.65	0	98.64	19.13	0.37	0.1	0	2.01	0.06	0.46	0.44	0	1.33	0.1	0.42	0.12	0.09	2.84	0.92	10.42	0.4	0.4	0.11	0	12	-7.87	-0.59	4.64	50.29	124.31	758.85	566.89	895.59	703.63	769	593.43	892.2	610.02
16.783	0	0.11	0.19	0.02	0.2	0.03	0.24	0.1	1.94	0.54	99.52	0.43	0	98.19	12.47	0.24	0.09	0	1.94	0.09	0.54	0.53	0	1.31	0.11	0.42	0.13	0.06	2.72	1.01	11.19	0.16	0.39	0.03	0	12	-0.52	-2.04	5.63	48.06	122.13	756.32	566.38	890.66	700.84	767.15	592.96	888.28	608.61
16.816	0	0.11	0.19	0.02	0.2	0.03	0.24	0.1	1.92	0.73	99.51	0.46	0	98.73	12.99	0.2	0.1	0	1.92	0.1	0.73	0.66	0	1.28	0.11	0.42	0.14	0.05	2.73	0.97	11.84	0.22	0.41	0.04	0	12	-6.48	0.21	4.73	49.62	124.47	753.74	563.67	890.65	700.58	763.99	590.37	887.36	606.85
16.85	0	0.11	0.19	0.02	0.21	0.03	0.26	0.1	1.67	0.7	99.49	0.55	0	98.62	14.19	0.18	0.08	0	1.67	0.11	0.7	0.75	0	1.37	0.12	0.44	0.13	0.04	2.88	0.92	13.01	0.51	0.4	0.03	0	12	3	-0.65	3.11	47.13	122.46	752.74	564.91	887.45	700.99	761.09	593.31	882.89	606.08
16.883	0	0.1	0.19	0.02	0.24	0.03	0.3	0.12	1.77	0.84	99.4	0.74	0	98.39	17.89	0.16	0.09	0	1.77	0.12	0.84	0.85	0	1.28	0.11	0.41	0.14	0.03	3.25	0.86	13.57	1.54	0.44	0.04	0	12	3.03	1.43	5.12	47.28	125.28	748.68	563.03	886.49	700.84	759.44	591.9	883.53	609.2
16.916	0	0.09	0.19	0.02	0.29	0.03	0.38	0.15	1.92	0.54	99.25	1.03	0	98.45	22.75	0.17	0.09	0	1.92	0.12	0.54	0.57	0.01	1.18	0.09	0.42	0.14	0.04	3.43	0.82	13.37	0.46	0.45	0.06	0	12	1.87	1.24	2.92	48.35	126.24	748.17	563.91	887.04	702.78	756.63	593.8	882.21	606.78
16.95	0	0.09	0.19	0.02	0.34	0.03	0.46	0.18	2.2	0.39	99.08	1.52	0	98.47	27.35	0.19	0.08	0	2.2	0.13	0.33	0.37	0.09	1.01	0.08	0.39	0.15	0.04	3.75	0.72	14.06	0.47	0.5	0.09	0	12	3.83	1.19	3.16	47.7	127.12	746.46	563.32	886.3	703.73	755.18	593.89	881.7	606.3
16.983	0	0.08	0.19	0.02	0.44	0.03	0.65	0.25	2.54	0.39	98.7	2.73	0	98.01	35.17	0.26	0.08	0	2.54	0.12	0.31	0.28	0.12	0.95	0.06	0.39	0.16	0.05	3.82	0.72	13.7	0.78	0.5	0.15	0	12	5.18	2.52	2.85	47.05	127.65	744.06	562.87	884.47	705.13	752.48	593.98	879.63	605.16
17.016	0	0.07	0.19	0.01	0.59	0.03	0.98	0.36	2.53	0.38	98.05	5.79	0	98.51	44.32	0.31	0.09	0	2.53	0.13	0.22	0.25	0.19	0.91	0.06	0.38	0.15	0.05	3.78	0.65	14.29	0.81	0.51	0.23	0	12	6.68	1.05	3.29	46.7	129.41	741.05	562.61	883.41	706.76	749.97	594.87	878.94	605.46
17.05	0	0.05	0.19	0.01	0.9	0.03	1.69	0.61	2.5	0.39	96.61	15.03	0	97.59	56.85	0.53	0.1	0	2.5	0.12	0.26	0.25	0.3	0.89	0.05	0.39	0.15	0.06	3.73	0.55	14.92	2.59	0.54	0.41	0	12	5.64	3.49	2.64	47.46	126.42	741.08	564.64	881.93	710.46	750	596.47	876.21	603.78
17.083	0	0.05	0.19	0.01	1.13	0.03	2.27	0.81	2.37	0.39	95.47	22.7	0	98.47	63.59	0.57	0.11	0	2.37	0.1	0.3	0.24	0.51	0.83	0.05	0.39	0.13	0.05	3.72	0.52	14.49	1.45	0.56	0.56	0	12	7.36	1.17	2.58	46.16	124.64	740.7	566.34	879.04	709.24	749.16	597.54	873.52	605.85
17.117	0	0.04	0.19	0.01	1.24	0.03	2.54	0.92	2.49	0.5	94.92	26.46	0	98.71	66.45	0.64	0.13	0	2.49	0.13	0.5	0.2	0.75	0.71	0.04	0.41	0.12	0.04	3.77	0.56	14.16	0.43	0.64	0.51	0	12	-0.6	-0.32	3.41	47.99	124	738.83	566.53	875.22	703.09	747.5	595.92	870.99	607.14
17.15	0	0.04	0.19	0.01	1.33	0.03	2.77	1.01	2.4	0.46	94.47	29.13	0	98.19	68.59	0.79	0.14	0	2.4	0.13	0.46	0.2	0.83	0.61	0.04	0.39	0.11	0.03	3.65	0.55	13.68	2.41	0.68	0.71	0	12	-7.05	2.03	2.4	50.43	128.56	736.03	565.47	877.45	706.89	744	596.15	872.17	606.23
17.183	0	0.04	0.19	0.01	1.26	0.03	2.56	0.94	2.63	0.52	94.88	27.09	0	98.72	66.81	0.79	0.14	0	2.63	0.16	0.52	0.24	0.97	0.58	0.04	0.4	0.11	0.03	3.72	0.59	14.2	3.04	0.68	0.62	0	12	3.48	0.27	2.94	46.35	125.57	735.09	566.83	873.22	707.13	743.3	598.27	868.62	606.29
17.217	0	0.05	0.19	0.01	1.2	0.03	2.44	0.89	3.14	0.51	95.11	25.77	0	98.42	65.78	0.67	0.16	0	3.14	0.21	0.65	0.37	0.91	0.51	0.05	0.4	0.1	0.03	3.75	0.57	14.39	1.17	0.75	0.49	0	12	-0.89	1.33	2.81	47.62	124.08	733.49	568.25	869.98	706.77	741.55	597.77	865.29	606.95
17.25	0	0.04	0.19	0.01	1.27	0.03	2.61	0.95	3.04	0.48	94.78	27.56	0	98.05	67.29	0.64	0.16	0	3.04	0.2	0.52	0.37	0.82	0.48	0.05	0.43	0.09	0.04	3.79	0.59	14.02	5.52	0.74	0.57	0	12	-3.56	2.4	1.77	49.07	126.8	731.66	568.72	871.14	709.08	738.94	598.39	865.31	608.76
17.283	0	0.05	0.19	0.01	1.17	0.03	2.37	0.86	3.27	0.46	95.27	23.67	0	98.59	64.98	0.57	0.16	0	3.27	0.19	0.49	0.54	1.11	0.46	0.05	0.43	0.08	0.04	3.7	0.6	13.78	3.13	0.76	0.52	0	12	-2.82	0.78	1.89	48.88	125.15	731.29	571	868.96	710.29	738.48	601.1	863.38	609.16
17.317	0	0.05	0.19	0.01	1.12	0.03	2.21	0.81	2.92	0.47	95.58	19.48	0	98.64	63.47	0.42	0.16	0	2.92	0.18	0.4	0.44	1.31	0.42	0.05	0.47	0.07	0.04	4.03	0.6	12.2	0.73	0.76	0.53	0	12	-1.59	-0.6	2.44	48.72	124.35	730.45	573.23	867.23	710.23	738.18	602.77	862.08	613.36
17.35	0	0.05	0.19	0.01	0.94	0.03	1.78	0.66	2.62	0.49	96.44	14.38	0	98.73	58.56	0.34	0.16	0	2.62	0.21	0.4	0.47	0.9	0.44	0.06	0.49	0.07	0.03	3.7	0.6	12.57	1.85	0.78	0.43	0	12	2.35	0.25	3.09	46.3	123.19	728.15	573.44	863.66	710.21	736.37	604.28	859.28	612.47
17.383	0	0.05	0.19	0.01	0.98	0.03	1.89	0.69	2.44	0.54	96.22	16.37	0	97.92	59.92	0.26	0.18	0	2.44	0.16	0.38	0.58	0.75	0.45	0.08	0.54	0.07	0.03	3.51	0.58	13.12	1	0.77	0.61	0	12	-1.73	2.74	2.39	47.94	119.68	729.3	576.52	862.4	712.21	737.43	604.89	856.78	613.76
17.417	0	0.05	0.19	0.01	0.86	0.03	1.61	0.6	2.15	0.54	96.77	12.51	0	98.05	56.39	0.21	0.17	0	2.15	0.16	0.41	0.44	0.51	0.44	0.08	0.54	0.06	0.03	3.08	0.63	12.74	0.75	0.75	0.43	0	12	-1.62	2.41	2.46	48.4	122.66	727.85	577.45	862.78	713	735.63	605.81	857.72	617.63
17.45	0	0.05	0.19	0.01	0.83	0.03	1.55	0.57	2.27	0.53	96.91	11.45	0	98.56	55.38	0.17	0.18	0	2.27	0.14	0.49	0.54	0.51	0.44	0.08	0.53	0.06	0.03	3.02	0.64	12.5	0.66	0.75	0.51	0	12	-4.89	0.86	1.41	49.95	122.17	726.76	579.38	861.61	715.31	733.58	608.37	855.46	616.81
17.484	0	0.05	0.19	0.01	0.83	0.03	1.54	0.57	2.24	0.57	96.92	11.35	0	98.53	55.26	0.17	0.21	0	2.24	0.13	0.45	0.33	0.38	0.45	0.06	0.57	0.07	0.03	2.83	0.65	12.49	0.45	0.76	0.55	0	12	-5.46	0.97	1.46	49.81	123.2	725.09	579.6	860.62	715.12	731.8	609.07	854.68	618.04
17.517	0	0.06	0.19	0.01	0.72	0.03	1.29	0.48	2.45	0.59	97.41	8.34	0	98.4	51.34	0.14	0.2	0	2.45	0.14	0.5	0.34	0.43	0.45	0.07	0.59	0.08	0.03	2.76	0.73	12.16	0.65	0.79	0.41	0	12	-6.05	1.42	1.66	49.94	122.09	724.24	581.63	858.54	716.47	731.06	610.64	852.87	618.82
17.55	0	0.05	0.19	0.01	0.78	0.03	1.43	0.53	2.84	0.61	97.15	9.76	0	98.49	53.46	0.15	0.18	0	2.84	0.12	0.38	0.28	0.7	0.44	0.07	0.61	0.08	0.03	2.72	0.71	12.18	1.87	0.8	0.47	0	12	-4.92	1.12	2.71	48.54	124.18	720.26	580.42	856.86	717.01	728.25	610.17	852.03	620.03
17.584	0	0.05	0.19	0.01	0.81	0.03	1.52	0.56	3.03	0.61	96.96	11.38	0	97.62	54.78	0.14	0.19	0	3.03	0.13	0.32	0.21	1	0.44	0.07	0.61	0.09	0.04	2.67	0.81	13.01	1.11	0.77	0.47	0	12	-5	3.42	1.57	49.15	122.02	722.22	584.39	856.44	720.32	728.93	613.97	850.79	620.35
17.617	0	0.05	0.2	0.01	1.03	0.03	2.1	0.75	3.45	0.62	95.81	18.93	0	98.75	61.96	0.17	0.19	0	3.45	0.1	0.27	0.2	1.68	0.44	0.06	0.62	0.1	0.04	2.68	0.79	13.27	1.67	0.78	0.73	0	12	-6.33	0.15	2.44	49.05	123.98	718.98	583.65	855.36	720.03	726.66	613.01	850.29	622.44
17.65	0	0.05	0.2	0.01	0.99	0.03	2	0.72	3.3	0.63	96	17.83	0	97.38	60.89	0.2	0.2	0	3.3	0.09	0.26	0.17	2.54	0.44	0.05	0.63	0.1	0.03	2.58	0.72	13.43	2.5	0.75	0.68	0	12	-2.95	3.93	2.18	48.98	121.96	720.81	586.96	854.97	723.94	728.09	617.01	849.94	622.29
17.684	0	0.05	0.2	0.01	0.98	0.03	2	0.72	3.6	0.67	96.01	17.42	0	98.34	60.72	0.18	0.23	0	3.6	0.1	0.39	0.3	3.23	0.52	0.06	0.67	0.11	0.03	2.3	0.71	13.25	0.41	0.77	0.68	0	12	0.2	1.59	2.8	47.03	120.83	718.88	586.87	851.79	722.16	726.65	616.68	847.28	623.61
17.717	0	0.05	0.19	0.01	0.99	0.03	2.02	0.72	3.77	0.68	95.97	18.4	0	97.81	60.96	0.22	0.24	0	3.77	0.11	0.51	0.39	3.96	0.53	0.08	0.68	0.11	0.03	2.29	0.7	13.84	0.93	0.78	0.63	0	12	-12.49	3.01	1.92	50.72	122.02	719.62	586.71	853.85	720.93	726.65	615.75	848.53	621.72
17.751	0	0.05	0.2	0.01	0.99	0.03	2.04	0.73	3.89	0.68	95.92	18.27	0	98.24	61.19	0.22	0.25	0	3.89	0.09	0.59	0.58	6.3	0.55	0.1	0.68	0.11	0.04	1.97	0.63	13.5	0.36	0.77	0.75	0	12	0.91	1.9	2.68	46.58	122.23	717.9	585.96	852.36	722.88	725.66	616.31	847.7	623.2
17.784	0	0.05	0.2	0.01	0.99	0.03	2.05	0.73	3.5	0.7	95.89	19.61	0	98.54	61.37	0.22	0.25	0	3.5	0.07	0.52	0.45	8.05	0.57	0.11	0.7	0.12	0.05	1.93	0.57	14.4	0.15	0.78	0.84	0	12	-4.07	0.94	2.84	48.67	123.59	717.18	585.43	853.13	722.66	725.19	615	848.52	623.02
17.817	0	0.05	0.2	0.01	0.87	0.03	1.72	0.62	2.93	0.7	96.57	14.49	0	97.93	57.37	0.21	0.25	0	2.93	0.08	0.46	0.3	7.19	0.59	0.12	0.7	0.11	0.05	1.89	0.52	13.88	0.41	0.78	0.81	0	12	-12.55	2.72	3.41	51.68	122.66	720.59	587.21	855.52	723.42	729.1	614.79	851.53	622.28
17.851	0	0.05	0.2	0.01	0.83	0.03	1.59	0.58	2.39	0.68	96.82	12.27	0	98.36	55.79	0.21	0.27	0	2.39	0.06	0.36	0.22	6.41	0.56	0.11	0.68	0.12	0.04	1.86	0.4	13.06	0.44	0.79	0.9	0	12	-1.77	1.53	2.67	49.61	126.33	718.12	585.66	857.08	724.62	726.13	617.87	852.24	625.2
17.884	0	0.05	0.2	0.01	0.75	0.03	1.4	0.51	2.06	0.67	97.2	8.95	0	98.72	52.98	0.24	0.25	0	2.06	0.07	0.26	0.17	6.07	0.53	0.11	0.67	0.12	0.03	1.78	0.35	11.5	2.86	0.79	0.92	0	12	-5.03	-0.28	2.64	50.63	124.61	721.05	587.29	858.12	727.54	728.84	617.22	853.33	622.71
17.917	0	0.05	0.2	0.01	0.79	0.03	1.49	0.54	1.95	0.69	97.02	10.16	0	98.43	54.42	0.28	0.24	0	1.95	0.06	0.26	0.19	5.27	0.55	0.12	0.69	0.12	0.02	1.79	0.34	11.8	1.56	0.78	1.07	0	12	-2.59	-1.29	2.09	49.29	121.25	722.2	588.06	855.93	725.14	729.41	618.2	850.58	622.54
17.951	0	0.05	0.21	0.01	0.88	0.03	1.7	0.62	1.78	0.81	96.6	12.86	0	98.72	57.43	0.39	0.25	0	1.78	0.05	0.21	0.22	5.5	0.56	0.11	0.81	0.12	0.02	1.7	0.28	12.1	3.37	0.8	1.52	0	12	-6.61	-0.28	1.86	51.11	126.86	722.08	586.1	861.63	726.13	729.28	616.96	855.96	623.72
17.984	0	0.05	0.22	0.01	0.82	0.03	1.56	0.57	1.62	0.93	96.88	10.87	0	98.69	55.51	0.38	0.25	0	1.62	0.04	0.18	0.31	3.84	0.59	0.11	0.93	0.12	0.03	1.63	0.26	11.64	1.17	0.8	1.87	0	12	-8.5	0.37	1.8	51.85	125.06	723.54	587.24	862.01	728.22	730.99	617.76	855.98	621.74
18.017	0	0.05	0.23	0.01	0.83	0.03	1.58	0.58	1.4	0.95	96.83	11.2	0	98.51	55.85	0.35	0.24	0	1.4	0.03	0.15	0.39	2.47	0.6	0.09	0.95	0.11	0.04	1.53	0.25	11.72	2.22	0.78	2.24	0	12	-9.89	-1.04	2.9	51.76	124.92	723.93	586.53	861.34	725.96	731.99	615.58	856.76	621.71
18.051	0	0.05	0.24	0.01	0.74	0.03	1.35	0.5	1.11	1.11	97.31	8.58	0	98.67	52.21	0.35	0.24	0	1.11	0.02	0.1	0.46	1.38	0.59	0.07	1.11	0.1	0.04	1.52	0.21	11.67	1.9	0.73	2.72	0	12	-14.34	0.46	3.73	52.91	126.61	723.82	585.29	865.48	728.52	734.04	613.98	860.46	621.08
18.084	0	0.06	0.25	0.01	0.67	0.03	1.17	0.43	1.02	1.22	97.66	6.8	0	98.68	49.07	0.32	0.23	0	1.02	0.02	0.08	0.53	0.53	0.56	0.07	1.22	0.09	0.05	1.61	0.21	11.68	1.84	0.72	3.04	0	12	-11.89	0.44	2.59	51.86	126.64	725.42	583.84	865.09	725.52	733.49	612.99	859.99	619.04
18.118	0	0.06	0.27	0.01	0.59	0.03	1.01	0.38	0.89	1.6	97.99	5.06	0	98.37	45.73	0.31	0.19	0	0.89	0.02	0.06	0.4	0.17	0.56	0.07	1.6	0.08	0.05	1.5	0.18	11.11	3.6	0.69	3.83	0	12	-12.96	-1.49	2.86	52.54	127.98	726.59	581.12	872.22	729.27	737.19	611.87	865.09	616.38
18.151	0	0.07	0.29	0.01	0.5	0.03	0.8	0.31	1	2.09	98.4	3.44	0	98.76	40.7	0.25	0.16	0	1	0.01	0.04	0.26	0	0.5	0.06	2.09	0.07	0.05	1.42	0.17	11.13	2.23	0.7	4.28	0	12	-11.99	-0.12	3.94	52.61	127.5	728.04	580.91	873.45	729.11	739.95	609.73	867.16	618.26
18.184	0	0.07	0.33	0.01	0.5	0.03	0.79	0.3	1.09	2.38	98.41	3.34	0	98.78	40.49	0.25	0.15	0	1.09	0.01	0.03	0.13	0	0.44	0.05	2.38	0.06	0.06	1.38	0.18	10.95	4.24	0.67	5.66	0	12	-9.21	-0.05	3.65	52.42	128.02	729.04	579.46	875.82	729.78	741.07	609.38	868.86	617.13
18.218	0	0.07	0.35	0.01	0.5	0.03	0.8	0.3	1.19	3.05	98.41	3.15	0	98.41	40.61	0.19	0.13	0	1.19	0.01	0.02	0.09	0	0.37	0.04	3.05	0.06	0.06	1.42	0.15	10.1	5.17	0.62	6.18	0	12	-11.88	-1.37	4.03	52.44	129.75	730.7	577.12	878.1	726.79	742.56	607.13	872.09	614.78
18.251	0	0.06	0.39	0.01	0.54	0.03	0.88	0.33	1.39	3.22	98.23	3.88	0	98.45	42.92	0.21	0.12	0	1.39	0.01	0.02	0.07	0	0.33	0.04	3.22	0.05	0.08	1.43	0.15	10.48	11.31	0.6	7.01	0	12	-9.72	-1.23	4.35	52.52	131.35	730.3	574.83	882.33	729.17	744	607.35	875.21	613.39
18.284	0	0.06	0.4	0.01	0.55	0.03	0.9	0.34	1.26	3.46	98.2	3.92	0	98.6	43.37	0.26	0.13	0	1.26	0.01	0.02	0.07	0	0.28	0.03	3.46	0.05	0.1	1.41	0.14	10.16	7.17	0.55	7.4	0	12	-4.94	-0.71	4.47	52.08	130.43	730.08	573	885.82	733.17	746.22	606.16	876.46	613.28
18.318	0	0.06	0.42	0.01	0.6	0.03	1.01	0.38	1.27	4.15	97.98	4.67	0	98.68	46.06	0.26	0.12	0	1.27	0.01	0.03	0.09	0	0.19	0.04	4.15	0.04	0.14	1.33	0.15	9.74	4.27	0.48	7.7	0	12	-5.82	-0.43	4.97	52.27	132.04	729.29	571.06	887.63	733.14	746.48	605.05	878.34	612.02
18.351	0	0.06	0.44	0.01	0.63	0.03	1.08	0.41	1.29	3.85	97.85	4.84	0	98.13	47.59	0.36	0.12	0	1.29	0.01	0.04	0.08	0	0.15	0.03	3.85	0.03	0.19	1.21	0.17	8.69	17	0.47	8.2	0	12	-8.67	-2.19	6.03	52.85	126.27	729.84	570.16	891.03	736.43	752.29	601.55	878.13	611.91
18.384	0	0.05	0.42	0.01	0.74	0.03	1.31	0.5	1.13	4.04	97.38	6.39	0	98.08	52.13	0.47	0.12	0	1.13	0.01	0.04	0.09	0	0.11	0.03	4.04	0.03	0.21	1.13	0.2	7.8	33.04	0.45	7.71	0	12	-10.38	-2.34	6.19	53.1	125.52	729.1	567.87	895.63	739.23	754.62	601.6	879.92	609.11
18.418	0	0.05	0.41	0.01	0.72	0.03	1.26	0.49	1.28	4.41	97.47	5.35	0	98.24	51.4	0.6	0.11	0	1.28	0.01	0.05	0.07	0	0.06	0.03	4.41	0.03	0.26	1.02	0.24	6.19	53.89	0.45	7.58	0	12	-6.56	-1.88	6.29	53.15	125.74	728.83	566.49	899.02	743.48	756.25	600.42	881.65	609.73
18.451	0	0.06	0.4	0.01	0.61	0.03	1.01	0.39	1.87	4.3	97.98	3.34	0	97.8	46.25	0.66	0.12	0	1.87	0.02	0.05	0.05	0	0.05	0.03	4.3	0.03	0.24	0.95	0.29	5.22	81.38	0.5	7.42	0	12	-2.99	-3.02	7.32	53.11	125.27	727.67	564.39	901.9	746.64	758.38	598.78	883.13	610.12
18.485	0	0.06	0.4	0.01	0.53	0.03	0.85	0.34	3.68	3.77	98.3	2.18	0	98.05	42.18	0.91	0.12	0	3.68	0.03	0.05	0.02	0	0.02	0.02	3.77	0.03	0.15	0.87	0.4	3.81	71.27	0.53	7.44	0	12	-8.45	-2.4	7.09	52.85	128.31	727.45	562.14	907.71	748.99	759.49	598.37	887.51	606.97
18.518	0	0.06	0.4	0.01	0.53	0.03	0.86	0.34	2.64	3.82	98.28	1.99	0	97.54	42.21	0.97	0.15	0	4.61	0.06	0.04	0.02	0	0.01	0.02	3.82	0.02	0.12	0.78	0.5	2.64	98.33	0.58	7.41	0	12	-4.38	-3.6	6.18	53.23	127.8	729.01	562.75	910.23	753.58	760.91	597.85	888.25	608.76
18.551	0	0.06	0.41	0.01	0.5	0.04	0.79	0.31	2.12	3.53	98.42	1.6	0	97.06	39.98	1.08	0.17	0	6.29	0.1	0.03	0.02	0	0.01	0.02	3.53	0.02	0.08	0.71	0.56	2.12	88.76	0.62	7.82	0	12	-4.89	-4.51	6.12	53.06	126.84	729.93	563.19	912.2	755.17	762.72	598.62	889.14	608.87
18.585	0	0.06	0.39	0.01	0.53	0.04	0.87	0.35	1.32	3.37	98.27	1.78	0	97.99	42.09	1.2	0.24	0	6.57	0.19	0.03	0.01	0	0	0.03	3.37	0.02	0.07	0.56	0.79	1.32	90.15	0.75	7.45	0	12	-8.02	-2.56	4.91	52.15	125.62	731.17	562.79	916.32	757.92	764.81	597.72	889.99	608.1
18.618	0	0.06	0.37	0.01	0.57	0.04	0.96	0.38	1.11	3.18	98.09	2.08	0	98.01	44.31	1.2	0.3	0.01	6.85	0.32	0.04	0.02	0	0	0.03	3.18	0.02	0.11	0.57	0.9	1.11	73.16	0.87	7.07	0	12	-9.99	-2.51	6.12	51.87	128.22	730.58	558.25	921.18	757.97	766.85	595.24	894.8	603.64
18.651	0	0.07	0.32	0.01	0.4	0.04	0.61	0.25	0.83	2.94	98.79	0.93	0	98.04	33.86	1.16	0.37	0.01	8.36	0.52	0.05	0.03	0	0	0.05	2.94	0.02	0.15	0.55	1.23	0.83	24.8	1.07	5.67	0	12	-11.3	-2.44	5.84	51.54	127.58	731.72	557.37	924.65	760.4	769.23	593.13	896.42	603.07
18.685	0	0.08	0.27	0.01	0.33	0.05	0.47	0.21	0.52	2.23	99.05	0.61	0	97.97	28.25	1.57	0.45	0.01	10.03	0.71	0.07	0.05	0	0	0.06	2.23	0.02	0.24	0.53	1.82	0.52	13.73	1.45	4.39	0	12	-13.39	-2.62	4.88	51.35	128.44	732.25	555.5	927.46	760.37	769.45	592.76	897.71	599.67
18.718	0	0.08	0.22	0.01	0.33	0.06	0.45	0.21	0.47	2.18	99.09	0.58	0	98.77	27.29	2.12	0.47	0.02	11.98	0.76	0.1	0.07	0	0	0.07	2.18	0.01	0.25	0.59	2.32	0.46	6.87	1.68	2.61	0	12	-17.64	-0.06	6.13	51.4	130.24	732.44	553.75	930.59	760.84	771.71	588.19	901.46	599.48
18.752	0	0.08	0.17	0.02	0.28	0.08	0.39	0.19	0.69	1.77	99.22	0.43	0	98.73	23.29	2.53	0.69	0.02	16.93	0.92	0.18	0.17	0	0	0.13	1.77	0.01	0.33	0.57	4.15	0.26	4.46	2.46	1.26	0	12	-13.5	0.25	5.97	51.55	131.07	731.74	549.29	932.2	759.68	771.57	586.19	902.27	596.04
18.785	0	0.09	0.14	0.02	0.23	0.08	0.27	0.16	0.72	1.69	99.45	0.33	0.16	98.1	16.49	3.21	0.72	0.03	15.82	0.91	0.19	0.15	0	0	0.18	1.69	0.02	0.31	0.63	6.26	0.19	6.6	3.25	0.09	0	12	-13.21	2.27	5.89	51.49	129.37	730.48	546.83	932.16	759.16	771.68	583.8	900.67	593.73
18.818	0	0.09	0.14	0.02	0.22	0.09	0.25	0.17	0.69	1.71	99.49	0.33	1	98.32	15.24	4.17	0.69	0.05	16.54	1.1	0.23	0.13	0	0	0.23	1.71	0.02	0.22	0.68	7.55	0.18	3.33	3.5	0	0	12	-12.03	1.64	6.06	51.25	127.2	730.32	545.84	931.77	758.78	772.6	582.21	899.32	593.28
18.852	0	0.09	0.12	0.02	0.19	0.11	0.2	0.19	0.82	1.66	99.61	0.33	3.6	98.41	11.08	5.55	0.82	0.06	16.49	1.05	0.18	0.1	0	0	0.26	1.66	0.02	0.26	0.8	12.52	0.11	1.63	5.2	0	0	12	-13.12	1.36	6.03	51.31	127.3	731.69	544.51	933.28	757.16	773.93	581.07	900.81	591.36
18.885	0	0.09	0.1	0.02	0.18	0.1	0.16	0.21	0.82	1.77	99.59	0.33	3.59	98.58	8.81	6.4	0.82	0.07	12.11	0.98	0.1	0.06	0	0	0.28	1.77	0.03	0.19	0.91	16.38	0.1	1.83	6.45	0	0	12	-13.85	0.81	6.01	51.37	126.85	732.66	543.19	935.91	757.1	775.85	580.82	902.4	589.51
18.918	0	0.09	0.1	0.02	0.18	0.1	0.15	0.23	0.76	1.66	99.54	0.33	4.04	98.23	8.49	7.75	0.76	0.09	12.56	0.97	0.07	0.05	0	0	0.3	1.66	0.03	0.21	0.91	17.85	0.11	1.53	6.6	0	0	12	-12.7	1.93	6.52	51.57	129.05	734.06	541.56	936.86	754.73	776.58	579.22	905.26	588.97
18.952	0	0.08	0.09	0.02	0.19	0.12	0.16	0.35	0.86	1.64	99.29	0.33	5.22	98.14	10.19	8.32	0.86	0.1	12.76	1.03	0.08	0.08	0	0	0.31	1.64	0.03	0.25	1.09	26.07	0.09	0.39	8.03	0	0	12	-12.99	2.18	6.17	51.32	126.62	735.41	540.74	938.6	755.36	778.93	577.43	905.11	587.98
18.985	0	0.08	0.09	0.02	0.19	0.12	0.15	0.38	0.86	1.69	99.25	0.33	5.39	97.68	9.52	8.69	0.86	0.1	12.85	1.11	0.09	0.1	0	0	0.33	1.69	0.03	0.21	1.13	27.78	0.09	1.88	8.03	0	0	12	-13.34	3.31	5.98	51.57	130.17	736.04	538.09	940.56	753.65	778.42	575.2	908.16	585.75
19.018	0	0.08	0.08	0.02	0.18	0.16	0.15	0.47	0.94	1.77	99.06	0.33	7.78	97.83	8.69	9.36	0.94	0.13	16.58	1.08	0.17	0.12	0	0	0.31	1.77	0.03	0.23	1.21	33.18	0.1	2.35	8.7	0	0	12	-9.52	2.95	6.5	51.79	129.45	736.58	536.6	940.71	752.95	779.68	573.71	908.55	585.95
19.052	0	0.07	0.07	0.02	0.19	0.22	0.14	0.83	0.8	1.78	98.34	0.35	10.49	97.9	9.58	10.85	0.8	0.13	18.73	1.13	0.28	0.1	0	0	0.32	1.78	0.03	0.17	1.58	44.65	0.1	1.22	10.54	0	0	12	-11.26	2.79	6.73	51.77	130.72	736.96	536.05	941.77	752.35	780.09	572.41	910.12	585.82
19.085	0	0.07	0.07	0.02	0.18	0.23	0.13	0.85	0.79	1.78	98.31	0.36	11.12	98.16	7.8	11.85	0.79	0.12	19.79	1.31	0.34	0.08	0	0	0.36	1.78	0.03	0.18	1.57	45.89	0.1	1.7	10.38	0	0	12	-9.8	2.12	6.57	51.72	129.82	736.86	534.19	942.81	752.2	780.72	572.07	910.03	583.53
19.119	0	0.07	0.06	0.02	0.18	0.28	0.12	1.24	0.58	1.69	97.52	0.4	12.81	98	7.12	13.39	0.58	0.12	20.95	1.42	0.31	0.05	0	0	0.36	1.69	0.03	0.18	1.76	54.31	0.1	2.76	11.26	0	0	12	-11.11	2.53	6.44	51.65	130.85	736.43	532.58	943.47	751.3	780.22	570.59	910.6	581.68
19.152	0	0.07	0.06	0.02	0.19	0.26	0.11	1.46	0.56	1.54	97.08	0.4	12.6	97.84	6.06	15.03	0.56	0.12	20.85	1.63	0.3	0.06	0	0	0.36	1.54	0.03	0.19	1.86	57.67	0.1	1.71	10.88	0	0	12	-11.38	2.93	6.28	51.69	131.48	737.1	530.82	944.75	750.3	780.76	568.64	911.76	580.04
19.185	0	0.07	0.05	0.02	0.22	0.24	0.11	1.87	0.58	1.6	96.26	0.38	11.8	97.73	6.1	19.54	0.58	0.13	20.05	1.82	0.29	0.07	0	0	0.37	1.6	0.03	0.26	1.89	59.19	0.09	2.35	10.47	0	0	12	-8.53	3.2	6.32	51.83	131.63	736.56	528.37	945.03	749.64	780.63	566.93	911.74	578.65
19.219	0	0.07	0.06	0.02	0.22	0.23	0.1	2.14	0.61	1.59	95.72	0.39	11.39	98.13	4.72	20.13	0.61	0.12	20.59	1.95	0.31	0.08	0	0	0.42	1.59	0.03	0.31	1.91	63.31	0.1	1.14	9.63	0	0	12	-9.06	2.18	6.1	51.7	130.23	738.02	527.1	947.45	749.33	782.92	566.31	912.74	576.65
19.252	0	0.07	0.06	0.02	0.23	0.25	0.1	2.5	0.65	1.58	95	0.46	12.15	97.84	4.14	21.5	0.65	0.11	22.71	2.26	0.38	0.09	0	0	0.43	1.58	0.03	0.29	1.9	66.32	0.09	4.12	9.44	0	0	12	-7.34	2.93	6.5	52.17	133.14	738.29	525.68	948.06	748.25	782.58	564.05	915.01	577.73
19.285	0	0.07	0.06	0.02	0.23	0.21	0.1	2.5	0.56	1.48	95	0.41	10.62	97.6	3.79	20.7	0.56	0.08	21.39	1.79	0.39	0.07	0	0	0.46	1.48	0.03	0.37	1.87	67.49	0.09	3.83	8.43	0	0	12	-9.19	3.48	5.55	51.92	133.27	738.75	525.19	950.74	749.74	783.05	564.28	915.77	576.35
19.319	0	0.08	0.06	0.02	0.23	0.19	0.1	2.78	0.52	1.45	94.44	0.42	10.27	98.23	2.71	21.01	0.52	0.07	21.67	1.55	0.35	0.07	0	0	0.48	1.45	0.03	0.36	1.86	70.91	0.09	4.81	7.74	0	0	12	-7.93	1.91	6.36	52.08	132.96	739.4	524.28	949.83	747.7	783.84	563.42	916.29	575.13
19.352	0	0.08	0.07	0.02	0.22	0.21	0.1	2.78	0.56	1.42	94.44	0.46	10.69	97.86	2.38	20.46	0.56	0.06	22.93	1.66	0.41	0.06	0	0	0.48	1.42	0.03	0.31	1.84	71.76	0.08	9.95	7.6	0	0	12	-7.73	2.89	6.67	52.32	135.57	739.91	523.42	949.85	746.01	783.34	561.74	918.22	575.46
19.385	0	0.08	0.07	0.02	0.22	0.16	0.1	2.84	0.56	1.44	94.32	0.38	8.67	97.64	2.2	20.09	0.56	0.06	19.21	1.67	0.33	0.04	0	0	0.53	1.44	0.03	0.41	1.84	72.89	0.08	6.29	7.14	0	0	12	-9.08	3.39	5.51	52.09	134.39	740.14	523.93	950.52	746.78	783.05	563.01	916.95	574.51
19.419	0	0.08	0.07	0.02	0.22	0.16	0.1	3.21	0.6	1.38	93.59	0.38	8.77	97.03	2.1	19.68	0.6	0.05	20.13	1.57	0.31	0.04	0	0	0.55	1.38	0.03	0.4	1.81	76.4	0.06	24.73	6.86	0	0	12	-9.05	4.57	7.24	52.26	135.73	739.88	522.89	949.45	744.19	783.7	561.16	918.74	574.8
19.452	0	0.08	0.08	0.02	0.2	0.14	0.11	2.85	0.61	1.39	94.3	0.33	7.4	97.58	2.17	17.02	0.61	0.04	18.09	1.4	0.27	0.03	0	0	0.58	1.39	0.02	0.42	1.86	76.08	0.06	8.55	6.39	0	0	12	-8.21	3.52	4.88	52.17	134.52	739.87	522.6	951.9	747.38	782.86	562.64	916.95	573.46
19.486	0	0.09	0.08	0.02	0.21	0.13	0.11	3.02	0.67	1.38	93.96	0.33	7.21	96.95	2.22	16.69	0.67	0.04	18.33	1.29	0.24	0.02	0	0	0.54	1.38	0.02	0.45	1.9	77.8	0.05	8	6.14	0	0	12	-6.71	4.7	6.46	52.46	135.48	739.1	520.91	950.22	745.12	782.95	560.39	917.85	572.87
19.519	0	0.08	0.08	0.02	0.22	0.13	0.11	3.19	0.61	1.31	93.62	0.33	6.49	98.09	3.04	17.19	0.61	0.03	18.06	1.04	0.21	0.02	0	0	0.57	1.31	0.02	0.49	2.08	77.84	0.05	14.46	5.71	0	0	12	-10.68	2.31	5.83	52.27	137.42	740.68	523.18	951.28	745.68	782.6	561.77	919.52	573.52
19.552	0	0.08	0.08	0.02	0.24	0.13	0.11	3.81	0.57	1.35	92.39	0.35	6.49	96.57	4.02	18.98	0.57	0.03	18.68	1.03	0.25	0.03	0	0	0.56	1.35	0.02	0.44	1.95	79.45	0.05	13.89	5.64	0	0	12	-7.63	5.32	8.19	52.2	133.11	738.05	521.59	946.5	742.03	783.57	559.37	915.83	574.42
19.586	0	0.08	0.08	0.02	0.27	0.13	0.12	4.32	0.61	1.39	91.36	0.4	5.84	98.17	5.74	20.83	0.58	0.04	19.51	0.98	0.27	0.03	0	0	0.61	1.39	0.02	0.43	1.95	79.06	0.06	11.41	5.06	0	0	12	-7.45	2.08	5.97	52.57	138.79	738.22	521.06	948.29	743.43	779.39	560.64	917.68	572.4
19.619	0	0.07	0.08	0.02	0.32	0.12	0.13	5.34	0.65	1.34	89.32	0.47	4.77	97.4	8.38	23.09	0.56	0.04	18.53	0.85	0.24	0.03	0	0	0.65	1.34	0.02	0.44	1.93	79.5	0.05	14.6	4.96	0	0	12	-10.81	3.87	6.1	52	135.02	739.25	522.5	949.72	744.86	782.6	560.53	917	573.38
19.652	0	0.07	0.08	0.02	0.38	0.12	0.15	6.9	0.7	1.43	86.21	0.52	3.78	95.3	11.1	24.64	0.59	0.03	18.81	0.69	0.3	0.04	0	0	0.7	1.43	0.02	0.49	1.87	81.76	0.06	4.27	4.51	0	0	12	-9.24	6.95	7.92	51.7	130.8	736.71	520.87	943.89	740.19	782.5	556.98	912.26	573.48
19.686	0	0.06	0.07	0.02	0.43	0.11	0.16	8.49	0.77	1.43	83.03	0.57	2.95	97.92	13.44	26	0.58	0.03	18.88	0.69	0.27	0.04	0	0	0.77	1.43	0.03	0.54	1.79	83.46	0.06	19.23	4.18	0	0	12	-3.9	2.74	5.84	52.97	139.2	736.39	519.56	947.16	743.27	777.69	559.34	916.18	573.36
19.719	0	0.06	0.07	0.02	0.48	0.1	0.17	9.11	0.82	1.48	81.78	0.62	1.98	97.94	15.16	27.03	0.64	0.03	17.86	0.72	0.27	0.04	0	0	0.82	1.48	0.03	0.54	1.83	82.57	0.06	9.68	4.06	0	0	12	-6.63	2.7	5.25	52.35	137.68	737.06	520.31	947.67	743.62	778.17	561.41	915.54	570.68
19.753	0	0.05	0.07	0.02	0.61	0.09	0.22	11.96	0.8	1.39	76.08	0.69	0.02	96.61	20.68	28.71	0.59	0.03	16.65	0.68	0.21	0.02	0	0	0.8	1.39	0.03	0.44	1.75	82.67	0.05	5.81	3.73	0	0	12	-10.93	5.25	6.26	51.73	134.91	738.13	521.72	947.3	742.51	781.12	559.21	915.35	572.8
19.786	0	0.05	0.07	0.02	0.69	0.09	0.23	13.72	0.74	1.44	72.57	0.78	0	96.11	22.61	30.49	0.63	0.04	15.63	0.65	0.2	0.02	0	0	0.74	1.44	0.03	0.46	1.64	82.72	0.04	6.09	3.71	0	0	12	-12.12	5.96	5.67	51.45	132.54	738.65	521.73	946.92	741.29	781.66	559.09	913.57	571.91
19.819	0	0.05	0.07	0.01	0.82	0.08	0.26	16.33	0.72	1.42	67.35	0.86	0	97.06	26.44	31.93	0.66	0.04	13.85	0.69	0.18	0.02	0	0	0.72	1.42	0.02	0.45	1.6	82.37	0.04	6.5	3.62	0	0	12	-11.61	4.52	5.24	51.44	132.66	738.66	521.37	948.04	742.09	781.67	559.26	913.74	571.8
19.853	0	0.04	0.07	0.01	0.93	0.08	0.34	18.35	0.73	1.4	63.3	0.84	0	95.93	31.77	30.14	0.73	0.04	14.07	0.76	0.19	0.01	0	0	0.69	1.4	0.03	0.44	1.47	82.23	0.04	4.92	3.37	0	0	12	-12.41	6.2	7	51.4	132.32	738.56	521.82	945.63	740.34	782.49	558.18	914.09	572.07
19.886	0	0.04	0.07	0.01	0.97	0.08	0.39	18.92	0.86	1.47	62.15	1	0	97.48	34.19	28.83	0.86	0.04	13.76	0.78	0.22	0.02	0	0	0.63	1.47	0.02	0.46	1.43	82.02	0.04	51.61	3.44	0	0	12	-9.44	3.73	5.7	51.92	135.92	739.62	522.11	947.26	741.56	780.68	560.37	916.05	572.58
19.919	0	0.04	0.08	0.01	0.95	0.08	0.48	18.29	0.88	1.56	63.43	1.23	0	97.66	37.25	25.22	0.88	0.04	14.42	0.77	0.18	0.01	0	0	0.56	1.56	0.02	0.48	1.38	81.56	0.04	65.59	3.48	0	0	12	-5.6	3.34	5.13	52.66	137.61	740.11	522.91	947.42	742.94	779.51	563.38	916.77	573.12
19.953	0	0.04	0.09	0.01	1	0.08	0.7	19.14	1.05	1.63	61.72	2	0	98.3	43.64	20.3	1.05	0.04	14.96	0.75	0.15	0.01	0	0	0.52	1.63	0.02	0.6	1.27	81.44	0.04	83.1	3.52	0.06	0	12	-4.29	1.72	5.02	52.73	135.17	741.26	523.67	948.3	743.91	781.54	563.89	916.29	574.46
19.986	0	0.04	0.11	0.01	1.05	0.08	1.05	19.19	1.12	1.7	61.63	3.48	0	97.96	50.8	14.8	1.12	0.03	15.06	0.57	0.1	0.01	0	0	0.49	1.7	0.03	0.92	1.18	79.87	0.04	65.45	3.67	0.39	0	12	-7.5	2.64	4.93	52.39	135.5	743.61	525.72	948.43	742.83	782.52	565.05	917.68	574.71
20.019	0	0.04	0.13	0.01	1.15	0.09	1.7	20.06	1.39	1.6	59.88	6.49	0	98.04	59.06	9.37	1.39	0.02	15.82	0.54	0.08	0	0	0	0.51	1.6	0.03	0.93	1.07	78.37	0.05	70.5	3.7	0.89	0	12	-4.91	2.43	5.16	52.77	134.17	744.6	526.43	948.23	742.71	783.83	565.65	917.55	576.62
20.053	0	0.04	0.16	0.01	1.42	0.1	2.88	22.99	2.14	2.14	54.02	12.88	0	98.18	68.59	5.68	2.14	0.01	17.37	0.58	0.09	0	0	0	0.54	1.5	0.03	0.82	0.95	76.71	0.04	91.97	3.7	1.46	0	12	-0.77	2.06	5.04	53.54	131.36	744.06	526.78	948.21	744.76	784.74	566.99	915.61	578.26
20.086	0	0.04	0.19	0.01	1.55	0.09	3.66	23.87	2.69	2.69	52.27	17.44	0	98.36	73.09	3.37	2.69	0.01	15.85	0.54	0.1	0	0	0	0.49	1.36	0.03	0.64	0.89	75.69	0.04	76.76	3.71	2.42	0	12	-0.73	1.54	4.42	53.43	132.54	745.75	527.84	949.28	745.31	784.84	568.89	917.06	578.05
20.12	0	0.03	0.23	0.01	1.9	0.09	5.23	27.2	3.68	4.07	47.8	26.3	0	98.59	79.7	1.98	4.07	0.01	15.06	0.5	0.12	0.01	0	0	0.42	1.26	0.03	0.29	0.82	74.68	0.04	88.37	3.68	3.64	0	12	0.35	0.77	3.63	53.82	133.18	746.89	528.77	949.63	745.04	784.46	570.26	917.33	579.31
20.153	0	0.03	0.27	0.01	2.21	0.08	6.44	26.96	3.77	4.69	48.04	33.96	0	98.77	84.22	1.59	4.69	0	13.76	0.31	0.09	0	0	0	0.33	1.04	0.03	0.19	0.84	70.27	0.04	66.84	3.77	5.15	0	12	-1.29	0.06	2.96	53.51	132.17	748.39	529.77	950.32	744.98	785.28	571.56	917.27	578.55
20.186	0	0.03	0.33	0.01	2.46	0.08	7.55	28.55	3.93	5.03	46.45	40.66	0	98.51	87.78	1.24	5.03	0	13.26	0.32	0.09	0	0	0	0.29	0.99	0.02	0.15	0.85	68.97	0.04	69.33	3.93	6.82	0	12	-6.95	1.05	3.13	52.45	130.92	749.98	530.91	951.37	744.44	787.38	571.17	918.14	577.76
20.22	0	0.03	0.38	0	2.88	0.07	9.46	27.19	3.83	7.46	47.81	46.54	-0.41	98.49	90.86	1.01	7.46	0	12.51	0.32	0.07	0	0	0	0.22	0.81	0.02	0.08	0.75	64.49	0.03	67.77	3.83	7.5	0	12	-6.3	1.1	3.91	52.78	134.85	749.58	532	949.97	743.75	785.48	571.18	919.99	580.73
20.253	0	0.03	0.42	0	3.22	0.08	11.08	28.03	3.72	8.73	46.97	51.41	-1.57	98.78	93.29	0.93	8.73	0	13.01	0.42	0.06	0	0	0	0.18	0.74	0.02	0.06	0.74	63.14	0.03	70.22	3.72	8.23	0	12	-5.75	0.02	3.85	52.71	132.98	749.14	532.58	949.33	744.31	785.76	571.75	918.39	581.36
20.286	0	0.04	0.45	0	3.58	0.07	12.78	25.69	3.61	11.61	49.31	52.95	-3.73	98.18	94.09	1.03	11.61	0	12.55	0.37	0.06	0.01	0	0	0.14	0.64	0.01	0.06	0.72	59.38	0.03	69.57	3.61	7.99	0	12	-8.34	2.06	3.31	52.36	132.18	749.77	533.88	947.81	743.25	785.11	573.16	917.12	579.9
20.32	0	0.04	0.48	0	4.04	0.06	15.1	21.85	3.64	16.97	56.31	51.88	-7.63	98.46	93.58	1.08	16.97	0	10.38	0.26	0.04	0	0	0	0.1	0.5	0.01	0.05	0.69	54.75	0.03	54.64	3.64	7.5	0	12	-8.74	1.22	3.08	52.34	132.74	750.02	534.93	946.83	743.06	784.18	574.54	916.82	579.66
20.353	0	0.05	0.52	0	4.69	0.08	18.96	24.75	3.49	20.96	50.51	54.41	-8.8	98.2	94.83	1.14	20.96	0	13.82	0.3	0.05	0	0	0	0.07	0.48	0.01	0.04	0.71	57.34	0.03	89.79	3.49	7.14	0	12	-7.07	2	3.41	52.37	127.42	748.98	534.76	941.95	739.06	784.12	574.75	911.49	578.51
20.386	0	0.06	0.54	0	5.27	0.08	22.16	22.27	3.37	25.55	55.46	53.94	-11.49	98.78	94.57	1.29	25.55	0	13.84	0.28	0.04	0	0	0	0.06	0.43	0.01	0.03	0.73	54.14	0.03	69.44	3.37	6.4	0	12	-7.09	-0.02	2.43	52.62	132.98	749.52	535.57	943.51	740.73	781.44	575.74	914.36	579.7
20.42	0	0.08	0.66	0	6.46	0.08	29.42	18.36	3.29	33.89	45.58	53.27	-15.39	98.72	94.24	1.34	33.89	0	15.78	0.34	0.05	0	0	0	0.06	0.32	0.01	0.03	0.72	48.6	0.03	48.55	3.29	6.26	1	18	-6.51	-0.26	0.85	52.54	127.52	751.22	537.04	946.31	744.01	784.78	578.78	912.29	579.86
20.453	0	0.08	0.58	0	6.36	0.09	28.7	18.36	3.23	33.4	46.3	52.53	-14.89	97.49	93.87	1.53	33.4	0	16.24	0.34	0.05	0	0	0	0.05	0.31	0.01	0.02	0.72	48.79	0.03	39.65	3.23	5.17	0	18	-8.25	3.71	2.23	52.35	129.23	749.29	535.92	944.97	742.99	783.78	575.85	912.94	580.17
20.487	0	0.13	0.75	0	8.57	0.07	39.7	20.47	2.84	44.86	35.3	52.38	-23.21	97.75	93.78	1.73	44.86	0	13.34	0.33	0.04	0	0	0	0.05	0.24	0.01	0.04	0.74	51.92	0.02	68.62	2.84	4.73	0	18	-4.6	3.14	2.34	52.7	124.56	747.36	534.97	938.64	738.87	782.02	575.34	906.55	578.04
20.52	0	0.13	0.76	0	8.63	0.07	39.81	22.04	2.63	45.2	35.19	51.47	-23.26	98.06	93.33	1.94	45.2	0	13.97	0.29	0.04	0	0	0	0.03	0.23	0.01	0.04	0.74	54.41	0.02	89.32	2.63	4.62	0	18	-3.18	2.39	1.26	53.25	132.33	748.21	535.37	939.89	738.42	778.14	576.92	910.43	579.72
20.553	0	0.13	0.76	0	8.62	0.07	40.11	23.79	2.52	45.37	34.89	51.05	-22.98	98.05	93.11	1.84	45.37	0	14.94	0.38	0.05	0	0	0	0.03	0.23	0	0.03	0.75	57.1	0.02	74.18	2.52	4.55	0	18	-4.64	2.4	1.22	53.16	133.34	748	535.41	940.71	739.32	777.9	577.06	911.22	579.27
20.587	0	0.14	0.86	0	9.01	0.08	42.32	24.1	2.4	46.3	32.68	52.33	-22.83	98.6	93.65	1.84	46.3	0	17.03	0.57	0.06	0	0	0	0.03	0.21	0	0.04	0.85	56.97	0.02	73.11	2.4	5.38	0	18	-6.16	-0.73	0.06	52.63	129.68	748.83	536.4	944.19	743	780.64	578.91	910.32	579.49
20.62	0	0.15	0.87	0	9.12	0.08	42.85	26.31	2.33	48.02	32.15	49.73	-23.46	97.21	92.38	2.08	48.02	0	17.34	0.46	0.06	0	0	0	0.03	0.2	0	0.04	0.82	60.82	0.02	63.73	2.33	5.07	0	18	-5.55	4.25	1.78	52.53	125.48	746.39	535.89	937.89	739.8	780.17	576.54	905.64	578.31
20.653	0	0.15	0.87	0	9.32	0.08	43.49	28.65	2.28	48.86	31.51	49.38	-24.07	97.79	92.2	2.26	48.86	0	17.12	0.45	0.06	0	0	0	0.03	0.18	0	0.04	0.83	63.64	0.02	41.97	2.28	4.84	1	24	-4.92	3.06	0.62	53.05	133.8	746.29	535.06	940.06	739.97	775.87	577.51	909.67	578.54
20.687	0	0.2	1.1	0	11.05	0.08	51.66	32.57	2.13	55.54	23.34	50.19	-28.05	98.63	92.59	2.07	55.54	0.01	17.35	0.61	0.07	0.01	0	0	0.03	0.16	0	0.03	0.84	67.87	0.02	72.17	2.13	5.4	0	24	-7.13	-0.61	0.02	52.57	131.3	747.49	536.69	942.33	742.48	778.18	579.29	909.48	579.02
20.72	0	0.21	1.29	0	11.73	0.09	54.78	32.92	2.24	57.32	20.22	51.87	-28.61	98.73	93.38	1.95	57.32	0	18.49	0.81	0.08	0.01	0	0	0.03	0.16	0	0.04	0.89	67.58	0.02	61.56	2.24	6.52	0	24	-5.69	-0.22	-0.09	52.78	129.7	748.08	537.63	943.66	744.93	779.86	580.79	909.56	580.08
20.754	0	0.23	1.49	0	12.43	0.08	57.36	37.14	2.13	59.59	17.64	52.36	-30.81	97.07	93.64	1.78	59.59	0	16.94	0.79	0.08	0.01	0	0	0.03	0.16	0	0.04	0.87	71.96	0.02	79.27	2.13	7.27	0	24	-5.75	4.49	2.49	52.64	126.52	744.75	535.6	934.92	737.77	778.07	575.26	904.54	578.67
20.787	0	0.24	1.53	0	12.99	0.08	59.33	41.45	2.16	61.48	15.67	52.01	-31.31	97.86	93.41	1.99	61.48	0	18.01	0.81	0.07	0.01	0	0	0.03	0.15	0	0.04	0.92	76.3	0.02	76.63	2.16	7.14	0	24	-6.65	2.89	0.85	52.84	133.33	745.69	536.71	937.93	739.84	774.98	578.5	908.3	579.02
20.82	0	0.25	1.78	0	12.99	0.08	59.46	40.51	2.15	62.32	15.54	50.76	-31.93	98.74	92.79	1.93	62.32	0	17.42	0.94	0.08	0.01	0	0	0.04	0.14	0	0.03	0.92	76.05	0.02	80.41	2.15	8.38	0	24	-6.86	-0.2	0.05	52.63	130.39	745.81	537.26	940.28	742.82	776.81	579.77	907.2	579.56
20.854	0	0.25	1.61	0	12.48	0.07	57.29	39.18	2.22	61.38	17.71	49.7	-32.27	97.38	92.29	1.89	61.38	0	15.07	0.84	0.06	0.01	0	0	0.05	0.15	0	0.04	0.89	75.26	0.02	39.09	2.22	7.67	0	24	-9.84	-3.92	0.46	52.01	124.62	746.78	539.9	941.35	746.21	781.1	581.79	905.71	579.93
20.887	0	0.28	1.9	0.01	13.06	0.07	60.05	38.58	2.14	64.29	14.95	48.58	-34.01	95.95	91.78	1.57	64.29	0	14.86	0.77	0.07	0	0	0	0.06	0.14	0	0.03	0.84	75.49	0.02	68.39	2.14	8.43	1	30	-9.22	6.17	0.47	52.26	129.46	743.57	536.6	937.74	740.98	775.46	577.33	904.9	579.79
20.92	0	0.3	2.12	0.01	12.98	0.07	60.16	35.63	2.23	65.6	14.84	46.68	-35.12	97.96	90.86	1.33	65.6	0	13.43	0.98	0.07	0.01	0	0	0.08	0.14	0.01	0.05	0.82	73.61	0.02	30.79	2.23	9.21	0	30	-9.71	-2.64	-0.17	52.13	128.76	744.62	538.44	940.61	745.71	776.96	581.12	905.7	578.94
20.954	0	0.38	2.38	0.01	14.92	0.06	66.52	38.34	2.01	71.89	8.48	46.36	-39.78	95.73	90.81	1.07	71.89	0	11.64	0.81	0.06	0.01	0	0	0.08	0.13	0.01	0.06	0.71	76.71	0.02	75.37	2.01	8.63	0	30	-12.98	6.45	2.72	51.71	126.94	741.1	537.28	929.8	735.84	773.77	574.46	900.62	578.96
20.987	0	0.38	2.15	0.01	15.37	0.06	67.52	37.52	1.93	72.47	7.48	47.39	-40.65	98.41	91.32	1.06	72.47	0	10.94	0.65	0.06	0	0	0	0.08	0.13	0.01	0.05	0.71	75.38	0.02	65.07	1.93	7.45	0	30	-7.28	-1.38	1.27	52.41	128.21	742.81	538.43	934.05	740.8	774.51	578.99	902.7	580.69
21.02	0	0.4	2.13	0.01	15.08	0.06	67.24	35.84	1.9	73.27	7.76	44.54	-39.9	96.48	89.83	1.18	73.27	0	12.9	0.8	0.07	0.01	0	0	0.08	0.12	0	0.04	0.77	75	0.02	85.9	1.9	7.2	0	30	-0.85	5.45	0.37	53.46	128.49	741.36	535.47	932.85	739.61	772.27	578.53	900.76	578.65
21.054	0	0.47	2.36	0.01	15.51	0.06	68.87	32.05	1.89	76.57	6.13	41.36	-41.63	98.75	88.24	1.14	76.57	0	12.52	0.89	0.08	0.01	0	0	0.11	0.12	0	0.04	0.75	72.58	0.02	48.32	1.89	7.38	0	30	-5.3	-0.14	0.76	52.8	129.12	741.28	535.62	934.82	740.84	773.18	577.53	902.29	578.62
21.087	0	0.5	2.26	0.01	15.49	0.06	69.11	30.05	1.76	77.72	5.89	39.05	-41.71	96.82	87.07	1.23	77.72	0	13.56	0.91	0.11	0.02	0	0	0.14	0.13	0	0.06	0.73	71.42	0.02	95.05	1.76	6.62	0	30	-4.16	4.91	0.08	52.88	128.64	739.71	533.18	935.14	740.28	772.23	575.73	900.85	577.43
21.121	0	0.53	2.14	0.01	14.59	0.06	67.02	24.22	1.68	78.14	7.98	34.16	-41.31	95.56	84.43	1.34	78.14	0	13.88	1.05	0.14	0.03	0	0	0.1	0.15	0	0.1	0.74	66.86	0.03	93.75	1.68	5.97	0	30	-13.09	6.66	1.68	51.45	124.47	738.55	531.46	927.27	729.67	771.43	568.95	895.83	573.16
21.154	0	0.51	1.86	0.01	13.82	0.06	63.79	21.61	1.64	76.34	11.21	32.55	-40.93	98.34	83.56	1.73	76.34	0	12.11	1.24	0.12	0.03	0	0	0.11	0.14	0	0.1	0.7	63.77	0.03	4.02	1.64	5.09	0	30	-7.55	-1.58	1.6	52.35	129.37	738.74	531.99	930.68	734.76	770.54	572.1	899.88	575.15
21.187	0	0.42	1.44	0.01	12.57	0.05	58.19	21.11	1.63	71.55	16.81	32.54	-38.83	98.35	83.59	2.24	71.55	0	10.71	0.95	0.09	0.03	0	0	0.11	0.15	0	0.11	0.67	62.52	0.03	1.76	1.63	3.87	1	36	-9.26	1.55	0.57	51.95	129.63	738.25	529.5	933.58	735.33	770.64	570.57	900.25	572.5
21.221	0	0.39	1.19	0.01	10.42	0.05	49.13	16.97	1.46	68.18	25.87	24.95	-36.37	96.46	79.11	2.97	68.18	0.01	10.05	0.98	0.07	0.03	0	0	0.13	0.17	0	0.11	0.52	59.8	0.04	1.08	1.46	2.9	0	36	-12.21	5.47	0.63	51.61	129.2	737.72	527.36	934.34	734	771.11	567.72	900.29	569.98
21.254	0	0.35	0.96	0.01	8.11	0.05	37.48	13.92	1.47	62.92	37.52	18.37	-32.65	97.63	74.27	3.75	62.92	0.01	9.13	0.95	0.04	0.03	0	0	0.15	0.17	0	0.17	0.51	58.25	0.04	1.17	1.47	2.35	0	36	-8.65	3.41	-0.06	52.22	132.35	737.03	526.55	936.08	736.02	769.3	568.91	901.64	570.67
21.287	0	0.26	0.74	0.01	6.02	0.05	26.14	12.85	1.57	54.37	48.86	14.76	-26.09	95.89	70.99	4.3	54.37	0.02	10.85	0.79	0.03	0.02	0	0	0.15	0.16	0.01	0.14	0.53	58.74	0.04	2.9	1.57	2	0	36	-13.41	6.25	1.09	51.57	129.21	737.58	526.6	931.91	730.44	770.3	565.84	899.48	568.85
21.321	0	0.2	0.59	0.01	4.91	0.05	19.36	9.92	1.55	46.72	61.28	13.86	-21.38	98.07	70.13	4.82	46.72	0.02	11.17	0.73	0.04	0.02	0	0	0.14	0.2	0.01	0.19	0.46	52.08	0.04	1.98	1.55	1.73	0	36	-11.84	2.37	0.32	51.9	130.69	737.85	524.62	936.52	733.64	771.14	566.1	901.83	566.95
21.354	0	0.16	0.48	0.01	4.52	0.05	15.77	10.39	1.56	41.31	68.45	14.42	-18.88	96.46	70.7	6.02	41.31	0.03	10.13	0.5	0.03	0.01	0	0	0.14	0.22	0.01	0.19	0.47	51.54	0.04	1.18	1.56	1.39	0	36	-10.01	5.47	0.59	52.33	133.04	737.27	524.33	936.21	733.42	769.86	565.68	902.87	568.68
21.387	0	0.12	0.4	0.01	4.39	0.05	13.42	13.05	1.45	35.68	73.17	16.4	-16.18	97.25	72.59	7.6	35.68	0.04	10.21	0.43	0.03	0.01	0	0	0.18	0.24	0.01	0.18	0.47	54.24	0.05	0.88	1.45	1.23	0	36	-13.55	4.18	1	51.95	132.12	737.38	524.15	936.24	732.53	770.79	564.22	902.87	567.59
21.421	0	0.08	0.29	0.01	3.45	0.05	8.39	14.25	1.41	25.07	71.51	16.01	-10.64	97.82	72.22	8.89	25.07	0.05	9	0.43	0.04	0.01	0	0	0.19	0.28	0.01	0.23	0.49	55.77	0.05	1.09	1.41	1.18	0	36	-14.58	2.98	1.12	51.75	129.84	737.54	522.68	937.16	731.66	772.57	562.06	902.34	566.46
21.454	0	0.08	0.27	0.01	2.91	0.05	6.47	12.64	1.45	22.39	74.71	12.61	-8.08	97.45	68.75	9.25	22.39	0.05	9.37	0.48	0.05	0.01	0	0	0.21	0.3	0.01	0.22	0.5	55.56	0.05	0.5	1.45	1.16	0	36	-12.4	3.79	0.97	52.08	131.4	737.91	522.59	937.8	732.74	772.14	563.34	903.52	565.93
21.488	0	0.06	0.21	0.01	2.48	0.05	4.64	13.51	1.54	14.12	72.99	13.36	-3.31	97.54	69.54	10.17	14.12	0.04	9.69	0.51	0.08	0.02	0	0	0.22	0.39	0.01	0.3	0.53	55.69	0.06	1.01	1.54	1.18	0	36	-12.58	3.61	0.91	52.06	129.92	738.48	522.28	938.24	732.16	773.33	562.67	903.21	565.92
21.521	0	0.05	0.19	0.01	2.13	0.05	3.64	12.19	1.58	9.79	75.63	12.27	-0.66	97.3	68.36	10.25	9.79	0.04	9.35	0.54	0.07	0.02	0	0	0.21	0.45	0.01	0.26	0.5	53.95	0.06	1.83	1.58	1.13	0	36	-13.13	4.08	1.09	52.01	129.02	739.05	521.78	938.52	731.2	774.4	561.6	903.36	565.63
21.554	0	0.04	0.17	0.01	2.28	0.05	3.58	13.25	1.7	8.69	73.5	13.41	0	97.23	69.62	12.06	8.69	0.04	10.24	0.6	0.08	0.02	0	0	0.26	0.45	0.01	0.31	0.5	53.18	0.06	1.82	1.7	0.93	0	36	-12.87	4.21	0.46	52.19	130.77	739.31	521.35	941	732.97	774.26	562.28	904.99	565.36
21.588	0	0.04	0.15	0.01	2.09	0.05	2.87	14.95	1.92	4.59	70.1	13.13	0	95.94	69.28	13.23	4.59	0.04	10.04	0.48	0.08	0.01	0	0	0.27	0.54	0.01	0.31	0.54	55.73	0.07	1.45	1.92	0.94	0	36	-8.14	6.19	1.94	52.39	127.92	737.25	519.55	938.2	732.29	774.81	560.07	902.61	565.58
21.621	0	0.04	0.14	0.01	2.2	0.06	2.68	16.45	2	4.17	67.1	12.75	0	97.8	68.81	15.59	4.17	0.04	11.23	0.53	0.07	0.01	0	0	0.26	0.6	0.01	0.32	0.59	56.57	0.07	5.75	2	0.86	0	30	-8.05	3.04	2.34	52.86	134	739.65	520.13	941.2	733.75	774.83	561.64	908.78	565.1
21.654	0	0.03	0.12	0.01	2.52	0.06	2.46	19.29	2.16	3.14	61.41	13.3	0	97.22	69.38	20.22	3.14	0.04	12.69	0.51	0.07	0.01	0	0	0.25	0.58	0.02	0.33	0.62	56.02	0.07	1.13	2.16	0.71	0	30	-11.93	4.22	1.79	52.41	132.49	740.48	521.12	943.95	735.38	776.83	561.74	909.25	566.15
21.688	0	0.03	0.1	0.01	2.87	0.06	2.42	23.63	2.33	2.36	52.73	14.99	0	96.19	71.02	23.33	2.36	0.04	12.72	0.49	0.07	0.01	0	0	0.32	0.79	0.02	0.49	0.71	57.45	0.06	22.55	2.33	0.61	0	30	-5.79	5.85	2.56	52.77	128.71	738.05	519.23	942.45	736.43	777.59	560.38	906.12	567.18
21.721	0	0.02	0.09	0.01	3.79	0.06	2.96	28.54	2.38	2.38	46.46	21.9	0	97.7	76.72	26.24	2.38	0.04	12.72	0.47	0.08	0.01	0	0	0.33	0.85	0.02	0.47	0.78	54.97	0.05	36.95	2.38	0.51	0	30	-9.36	3.26	3.04	52.76	134.16	741.77	521.87	944.67	736.7	778.29	562.53	912.36	567.47
21.755	0	0.02	0.09	0.01	4.84	0.06	3.45	36.31	2.24	2.24	38.69	29.95	0	97.37	81.76	29.05	2.24	0.04	11.9	0.47	0.11	0.01	0	0	0.35	1.07	0.02	0.72	1	55.66	0.05	50.01	2.55	0.48	0	30	-10.8	3.94	3.23	52.49	132.41	742.8	522.35	945.64	736.74	780.38	562.12	912.65	568.09
21.788	0	0.02	0.08	0.01	5.99	0.07	4.29	41.79	2.49	2.49	33.21	39.46	0	98.27	86.86	30.51	2.49	0.04	13.26	0.58	0.12	0.01	0	0	0.37	1.29	0.02	0.62	1.14	54.64	0.05	49.4	2.63	0.56	0	30	-8.66	1.81	4.15	52.47	129.95	743.48	522.82	946.84	738.63	783.38	562.78	913.17	569.32
21.821	0	0.02	0.09	0.01	5.95	0.07	4.69	43.31	2.65	2.65	31.69	42.01	0	97.76	88.12	28.97	2.65	0.04	13.92	0.6	0.15	0.02	0	0	0.4	1.3	0.03	0.48	1.2	56.4	0.04	66.01	2.73	0.56	0	30	-6.82	3.12	4.31	52.74	131.77	744.09	523.14	948.26	740.13	783.76	563.08	915.29	571.21
21.855	0	0.02	0.08	0.01	6.3	0.08	5.25	50.13	2.81	2.81	24.87	47.01	0	98.1	90.32	28.51	2.81	0.04	15.2	0.86	0.19	0.02	0	0	0.35	1.4	0.03	0.44	1.53	61.26	0.04	47.57	2.93	0.25	0	30	-7.45	2.27	3.79	52.61	132.33	745.54	524.09	950.49	741.68	784.77	564.49	916.9	571.72
21.888	0	0.02	0.09	0.01	5.3	0.08	5.82	43.44	3.01	3.01	31.56	47.98	0	98.19	90.66	22.77	3.01	0.04	15.45	1.08	0.22	0.02	0	0	0.31	1.35	0.04	0.33	1.67	60.2	0.04	43.78	3.28	0	0	30	-10.47	2.04	3.07	52.2	130.59	747.66	525.14	952.54	741.83	786.93	565.19	917.37	571.47
21.921	0	0.02	0.1	0.01	4.59	0.08	6.15	39.08	3.17	3.17	35.92	48.14	0	98.11	90.52	18.22	3.17	0.03	13.92	1.09	0.2	0.02	0	0	0.27	1.31	0.03	0.24	1.89	60.57	0.03	27.38	3.36	0	0	30	-6.25	2.26	3.2	52.61	130.6	749.8	524.62	954.06	741.93	788.88	565.76	919.34	571.71
21.955	0	0.02	0.11	0.01	4.31	0.07	6.31	38.47	3.29	3.29	36.53	49.34	0	97.91	90.72	15.83	3.29	0.03	12.02	1.17	0.17	0.01	0	0	0.21	1.35	0.04	0.22	2.29	62.15	0.03	54.85	3.56	0	0	30	-7.64	2.76	3.9	52.27	129.78	750.49	524.92	954.83	742.06	790.75	564.98	920.33	572.31
21.988	0	0.03	0.11	0.01	4.07	0.07	6.41	36.74	3.5	3.69	38.26	48.58	0	97.92	90.25	14.13	3.69	0.03	10.96	1.27	0.16	0.01	0	0	0.19	1.2	0.03	0.19	2.38	62.55	0.03	35.91	3.5	0	0	30	-8.51	2.74	4.24	52.4	132.15	752.09	525.66	955.84	741.76	791.27	565.44	923.22	572.78
22.021	0	0.03	0.12	0.01	3.67	0.07	6.09	33.47	3.71	4.02	41.53	45.23	0	98.23	88.27	12.65	4.02	0.02	11.14	1.34	0.17	0.01	0	0	0.17	1.13	0.03	0.21	2.68	62.57	0.02	47.59	3.71	0	0	30	-6.59	1.91	4.02	52.6	132.09	754.23	526.35	957.38	742.11	792.91	566.39	924.77	574.15
22.055	0	0.03	0.12	0.01	3.4	0.07	5.61	30.65	3.81	5.2	44.35	40.01	0	97.53	85.12	12.31	5.2	0.02	11.22	1.24	0.2	0.01	0	0	0.18	1.26	0.03	0.29	3.17	62.95	0.02	47.08	3.81	0	0	30	-8.34	3.63	4.19	52.2	128.9	757.17	527.18	958.13	740.56	796.48	566.29	925.17	573.74
22.088	0	0.03	0.13	0.01	3.27	0.08	5.7	28.9	3.8	6	46.1	37.88	0	97.95	83.99	11.61	6	0.02	13.27	1.46	0.28	0.02	0	0	0.16	1.16	0.03	0.29	3.19	62.77	0.02	50.87	3.8	0	0	30	-9.49	2.68	4.76	51.96	128.65	758.66	527.9	960.14	741.52	798.92	566.22	927.29	574.82
22.122	0	0.04	0.13	0.01	3.25	0.1	6.24	24.55	4.05	8.4	50.89	36.35	0	98.3	82.8	10.72	8.4	0.02	16.87	1.65	0.3	0.02	0	0	0.19	0.98	0.03	0.3	3.56	59.52	0.02	47.15	4.05	0	0	30	-7.87	1.71	4.48	52.17	129.41	759.89	527.68	962.35	742.49	800	566.62	929.11	575.48
22.155	0	0.04	0.15	0.01	3.57	0.1	7.53	25.24	4.03	11.16	49.76	39.06	0	98.48	84.16	9.99	11.16	0.01	16.99	1.98	0.29	0.02	0	0	0.24	0.96	0.02	0.32	3.63	59.78	0.02	50.76	4.03	0	0	30	-7.93	1.16	4.28	52.17	128.28	762.61	529.17	963.79	742.89	802.37	568.3	930.42	575.87
22.188	0	0.04	0.15	0.01	3.58	0.11	7.96	24.69	4.13	12.33	50.62	37.92	0	98.25	83.97	9.62	12.33	0.01	18.13	2.39	0.26	0.03	0	0	0.31	1.02	0.02	0.31	3.23	59.63	0.02	23.98	4.13	0	0	30	-9.5	1.87	4.38	52.08	128.09	764.91	528.86	964.64	740.62	804.13	567.42	932.02	574.75
22.222	0	0.05	0.17	0.01	3.89	0.11	9.89	27.29	4.25	16.19	47.71	39.61	-1.24	98.23	85.03	8.3	16.19	0.01	17.96	2.51	0.18	0.03	0	0	0.32	0.95	0.02	0.36	3.05	63.15	0.02	43.86	4.25	0	0	30	-3.91	1.91	5.17	53.14	131.7	765.43	528.36	964.94	740.66	803.7	567.56	935.06	577.05
22.255	0	0.05	0.18	0.01	4.1	0.1	11.37	28.92	4.14	17.59	46.08	42.52	-3.23	98.5	86.84	7.11	17.59	0.01	16.58	2.68	0.15	0.02	0	0	0.36	0.94	0.02	0.46	2.75	64.47	0.03	51.01	4.14	0	0	30	-3.1	1.09	4.98	53.32	133.01	766.4	528.8	966.38	741.49	804.11	567.98	936.7	578.42
22.288	0	0.06	0.2	0.01	4.57	0.1	14.31	32.21	4.04	20.35	42.79	47.11	-5.39	98.37	89.33	5.76	20.35	0	16.75	3.02	0.13	0.02	0	0	0.38	0.92	0.02	0.37	2.57	67.06	0.03	71.6	4.04	0	0	30	-1.9	1.49	4.97	53.51	133.12	767.13	528.86	966.74	741.51	804.59	568.35	937.31	578.61
22.322	0	0.07	0.25	0.01	5.33	0.09	19.11	32.4	3.79	25.37	42.6	50.84	-9	98.39	91.37	4.45	25.37	0	16.71	3.29	0.12	0.02	0	0	0.34	0.85	0.02	0.24	2.38	66.53	0.03	68.17	3.79	0.35	0	30	-0.64	1.43	4.98	53.87	133.61	768.67	529.36	966.99	740.67	805.28	568.8	938.47	579.47
22.355	0	0.08	0.31	0	5.98	0.1	23.41	33.07	3.67	28.82	41.93	53.92	-11.06	98.58	93.04	3.61	28.82	0	17.65	3.63	0.14	0.02	0	0	0.34	0.93	0.02	0.15	2.25	66.42	0.03	83.73	3.67	1.06	0	30	-1.95	0.8	5	53.4	131.23	770.84	530.45	968.56	741.34	808.23	569.85	939.14	579.11
22.388	0	0.1	0.4	0	7.12	0.11	30.84	31.47	3.48	34.97	43.53	56.26	-14.34	98.59	94.49	2.86	34.97	0	19.36	4.13	0.16	0.02	0	0	0.32	1.01	0.02	0.1	1.97	63.97	0.03	75.1	3.48	1.71	0	30	-2.05	0.75	5.24	53.32	129.43	772.33	530.84	970.01	741.6	810.76	570.48	939.9	579.25
22.422	0	0.13	0.54	0	8.83	0.11	40.32	30.86	3.25	43	34.68	57	-18.85	98.39	95.21	2.69	43	0	20.49	3.9	0.15	0.02	0	0	0.32	1.14	0.02	0.1	1.63	62.73	0.03	71.39	3.25	2.58	0	30	-2.08	1.43	5.32	53.36	129.62	774.09	531.16	971.55	741.8	812.44	570.33	941.71	579.84
22.455	0	0.14	0.62	0	9.16	0.12	43.08	30.11	3.26	44.62	31.92	57.74	-19.55	97.86	95.73	2.19	44.62	0	21.29	4.02	0.14	0.02	0	0	0.38	1.2	0.01	0.19	1.49	61.86	0.03	37.95	3.26	3.39	0	30	-5.35	2.9	4.8	52.62	128.79	775.93	531.58	973.71	741.96	814.34	570.14	942.8	579.25
22.489	0	0.19	0.74	0	11.05	0.09	51.82	28.19	3.29	53.25	23.18	56.86	-26.25	96.54	95.64	1.85	53.25	0	17.43	4.14	0.09	0.02	0	0	0.41	1.3	0.01	0.42	1.13	60.06	0.04	40.78	3.29	3.01	0	30	-6.13	5.36	5.28	52.4	130.11	775.86	530.83	973.96	741.05	814.42	568.57	944.06	579.54
22.522	0	0.22	0.73	0	11.62	0.08	54.04	26.1	3.27	56.79	20.96	54.4	-29	97.42	94.52	1.89	56.79	0	15.39	4.58	0.1	0.02	0	0	0.43	1.38	0.01	0.45	1.01	58.61	0.04	62.43	3.27	1.97	0	30	-8.75	3.83	5.87	52.01	127.94	776.72	530.83	974.97	740.99	816.92	567.65	944.39	578.6
22.555	0	0.21	0.63	0	10.4	0.07	47.88	22.95	3.17	54.86	27.12	48.75	-28.84	97.21	91.75	2.39	54.86	0	12.3	3.89	0.1	0.02	0	0	0.47	1.45	0.01	0.64	0.96	56.79	0.04	36.95	3.17	1.07	0	30	-6.94	4.25	5.32	52.11	126.06	777.52	528.54	974.75	738.26	817.49	566.38	943.21	575.63
22.589	0	0.21	0.61	0.01	9.12	0.06	42.16	19.5	2.93	54.16	32.84	40.38	-28.82	97.3	87.69	2.51	54.16	0	9.94	2.99	0.1	0.02	0	0	0.5	1.5	0.01	0.43	0.8	55.78	0.05	12.2	2.93	0.78	0	30	-9.47	4.08	5.89	51.86	128.1	776.88	525.66	971.66	731.42	815.34	561.33	942.88	573.34
22.622	0	0.18	0.51	0.01	7.39	0.05	32.19	16.58	2.77	48.95	42.81	33.46	-26.2	97.91	84.01	3.31	48.95	0.01	7.69	1.75	0.08	0.02	0	0	0.55	1.45	0.01	0.34	0.77	53.89	0.05	4.18	2.77	0.45	1	36	-6.29	2.76	5.8	52.43	127.16	776.78	524.69	972.81	732.41	816.21	561.14	942.74	573.81
22.655	0	0.17	0.46	0.01	6.08	0.05	24.05	14.01	2.56	46.11	51.9	24.22	-23.95	98.37	78.43	4.7	46.11	0.01	6.72	1.06	0.06	0.03	0	0	0.53	1.48	0.01	0.31	0.71	53.32	0.05	1.9	2.56	0.19	0	36	-8.97	1.48	4.29	51.91	128.23	777.29	522.87	975.45	732.83	815.58	561.1	943.57	568.95
22.689	0	0.15	0.38	0.01	4.29	0.04	13.84	11.4	2.28	39.53	72.32	14.44	-18.86	96.05	70.55	6.57	39.53	0.02	6.26	0.64	0.04	0.02	0	0	0.47	1.47	0.01	0.27	0.64	53.67	0.05	1.24	2.28	0.17	0	36	-7.02	6.05	5.52	52.38	130.33	775.89	520.31	974.87	731.38	815.03	558.31	944.96	568.57
22.722	0	0.14	0.32	0.01	3.52	0.04	9.04	9.93	2.25	36.38	80.13	9.21	-16.04	97.92	64.21	9.2	36.38	0.03	5.34	0.43	0.04	0.02	0	0	0.37	1.51	0.01	0.26	0.64	53.64	0.05	0.56	2.25	0	0	36	-7.55	2.75	6.42	52.25	130.11	774.41	519.81	974.67	732.02	815.17	557.04	944.73	568.98
22.756	0	0.13	0.26	0.01	2.89	0.04	4.95	7.91	2.16	32.53	84.19	4.82	-11.76	97.72	55.58	14.69	32.53	0.05	5.8	0.31	0.07	0.03	0	0	0.35	1.58	0.01	0.26	0.64	50.76	0.05	0.72	2.16	0	0	36	-5.79	3.22	7	52.73	131.14	773.01	518.45	974.94	732.56	814.77	556.29	945.29	569.04
22.789	0	0.1	0.2	0.01	3.11	0.04	3.53	9.59	2.05	28.44	80.81	4.31	-8.95	97.61	54.17	21.52	28.44	0.08	6.43	0.23	0.08	0.02	0	0	0.35	1.64	0.01	0.37	0.6	50.4	0.05	1.08	2.05	0	0	36	-7.72	3.46	6.75	52.44	133.19	772.48	517.21	976.58	733.05	814.12	555.22	946.73	567.62
22.822	0	0.08	0.17	0.01	3.9	0.04	3.48	13.42	1.98	25.94	73.15	5.85	-8.54	97.21	58.15	26.55	25.94	0.11	6.43	0.18	0.12	0.02	0	0	0.36	1.7	0.01	0.4	0.6	50.46	0.05	1.13	1.98	0.15	0	36	-9.29	4.24	6.85	52.2	133.01	772.08	517.14	976.99	733.9	814.4	554.09	946.71	567.74
22.856	0	0.05	0.11	0.01	4.9	0.05	2.53	20.32	1.96	18.61	59.37	7.4	-4.09	97.61	61.28	36.41	18.61	0.12	8.69	0.2	0.16	0.02	0	0.01	0.4	1.73	0.01	0.47	0.6	49.38	0.05	2.18	1.96	0.17	0	36	-9.79	3.45	6.44	52.13	132.6	772.31	517.05	978.2	734.82	814.79	554.7	946.82	566.9
22.889	0	0.04	0.09	0.01	4.89	0.05	1.89	23.27	1.87	13.87	53.46	7.05	-0.78	97.98	60.59	40.69	13.87	0.13	9.89	0.26	0.16	0.02	0	0.01	0.41	1.68	0.01	0.53	0.65	49.96	0.06	23.29	1.87	0.21	0	36	-10.25	2.6	5.34	52.25	134.16	773.37	517.64	980.23	736.34	814.4	556.05	948.13	566.77
22.922	0	0.04	0.08	0.01	4.65	0.06	1.42	24.38	1.91	11.77	51.25	5.52	0	98.29	57.31	44.09	11.77	0.12	11.26	0.28	0.19	0.02	0	0.01	0.47	1.73	0.01	0.42	0.69	51.3	0.05	5.72	1.91	0.27	0	36	-12.05	1.74	6.11	52.13	133.78	773.88	518.34	979.27	734.88	815.18	555.25	948.41	567.46
22.956	0	0.03	0.07	0.01	4.44	0.06	1.19	26.61	1.82	6.86	48.39	5.92	0	98.2	58.18	45.59	6.86	0.11	13.44	0.33	0.16	0.02	0	0.01	0.62	1.74	0.01	0.44	0.74	51.77	0.05	6.32	1.82	0.33	0	36	-11	2	5.68	52.01	130.68	775.68	519.21	978.57	733.68	816.68	556.45	946.92	567.23
22.989	0	0.03	0.06	0.01	4.97	0.06	1.13	30.27	1.85	5.69	44.73	6.45	0	97.77	59.28	48.93	5.69	0.12	13.45	0.37	0.12	0.02	0	0.01	0.78	1.87	0.02	0.54	0.78	51.64	0.05	6.03	1.85	0.57	0	30	-9.92	3.1	5.46	52.2	132.7	775.61	518.53	979.37	733.81	815.94	556.16	948.14	567.6
23.022	0	0.02	0.06	0.01	5.07	0.06	1.22	31.85	1.79	4.06	43.15	7.98	0	97.92	62.02	48.01	4.06	0.11	14.02	0.45	0.09	0.01	0	0.01	0.88	2.14	0.02	0.59	0.87	51.61	0.05	4.59	1.79	0.89	0	30	-8.98	2.75	5.02	52.13	131.75	775.63	517.36	981.46	735.11	816.97	555.79	948.25	566.98
23.056	0	0.02	0.06	0.01	4.54	0.06	1.08	31.91	1.65	2.56	43.09	7.25	0	98.2	60.6	47.01	2.56	0.1	13.1	0.48	0.08	0.01	0	0.01	1.01	2.33	0.02	0.68	0.91	54.11	0.05	4.02	1.65	1.22	0	30	-8.62	2.01	5.62	52.07	131.09	775.4	516.59	981.07	734.24	817.61	554.46	948.11	566.86
23.089	0	0.02	0.07	0.01	3.92	0.05	0.84	27.31	1.55	2.52	47.69	5.12	0	97.96	55.85	47.32	2.23	0.09	10.69	0.47	0.08	0.01	0	0.01	1.16	2.52	0.02	0.7	0.86	53.25	0.05	1.76	1.55	1.55	0	30	-8.71	2.65	6.66	51.8	130.65	774.13	515.85	979.21	733.05	817.37	552.89	947.31	566.49
23.123	0	0.03	0.07	0.01	3.29	0.05	0.73	24.99	1.55	3.02	50.02	3.98	0	97.79	52.47	45.48	1.96	0.09	8.82	0.44	0.13	0.01	0	0.01	1.26	3.02	0.02	0.76	0.92	55.58	0.05	1.96	1.55	2.01	0	30	-10.24	3.04	5.24	51.84	133.31	774.31	514.57	980.19	731.69	815.21	552.29	947.95	564.63
23.156	0	0.03	0.08	0.01	3.06	0.05	0.73	24.96	1.58	3.37	50.09	3.88	0	97.61	51.8	43.93	1.9	0.09	9.41	0.41	0.13	0.01	0	0.01	1.58	3.37	0.03	0.84	0.91	57.76	0.05	1.84	1.48	2.74	0	30	-6.14	3.45	6.53	52.38	131.16	773.17	513.96	977.47	730.85	815.68	551.56	946.12	565.3
23.189	0	0.03	0.09	0.01	2.8	0.05	0.73	23.47	1.91	3.66	53.06	3.68	0	98.07	50.81	42.2	1.86	0.08	10.38	0.46	0.15	0.01	0	0.01	1.91	3.66	0.03	1	0.9	58.55	0.05	2.58	1.5	3.44	0	30	-7.47	2.37	6.5	52.25	133.02	772.87	513.28	977.82	730.36	814.79	550.69	947.1	564.44
23.223	0	0.03	0.09	0.01	2.8	0.05	0.68	23.56	1.92	4.59	52.88	3.38	0	98	49.67	43.58	1.54	0.07	11.65	0.44	0.16	0.01	0	0.01	1.92	4.59	0.03	1.05	0.9	58.43	0.05	1.55	1.44	3.88	0	30	-9.7	2.55	6.13	52.03	134.53	771.88	513.46	977.97	730.86	813.3	550.6	947.1	564.52
23.256	0	0.03	0.09	0.01	2.83	0.05	0.75	23.14	1.7	4.96	53.72	3.83	0	97.91	51.52	42.05	1.48	0.07	11.52	0.42	0.15	0.01	0	0.01	1.7	4.96	0.03	0.95	0.9	57.55	0.05	2.56	1.44	3.89	0	30	-7.49	2.77	5.53	52.15	133.1	771.11	513.47	978.56	733.03	813.22	551.86	945.67	564.91
23.289	0	0.03	0.09	0.01	2.9	0.05	0.75	23.49	1.35	5.27	53.01	3.9	0	98.24	52.11	42.3	1.32	0.06	11.2	0.41	0.15	0.01	0	0.01	1.35	5.27	0.04	0.72	0.97	57.2	0.04	3.04	1.44	3.73	0	30	-9.14	1.88	6.22	51.98	133.15	770.16	513.94	979.18	735.04	813.75	551.81	946.22	565.28
23.323	0	0.03	0.09	0.01	2.3	0.05	0.68	18.64	1.07	5.82	62.72	2.99	0	97.76	48.93	38.62	1.01	0.06	10.65	0.45	0.14	0.01	0	0.01	1.07	5.82	0.04	0.54	1.09	57.02	0.04	8.3	1.48	3.18	0	30	-9.1	3.11	5.58	51.92	132.17	769.74	513.58	979.72	735.73	813.61	552.01	945.15	564.88
23.356	0	0.03	0.1	0.01	1.9	0.06	0.72	16.19	1.01	5.57	67.61	2.86	0	97.92	48.28	33.41	1.01	0.06	12.16	0.64	0.17	0.02	0	0.01	0.8	5.57	0.04	0.44	1.17	58.81	0.04	8.85	1.53	2.8	0	30	-10.53	2.75	5.7	51.85	133.12	768.94	513.73	979.99	736.69	813.01	551.96	945.51	564.79
23.389	0	0.03	0.1	0.01	1.95	0.06	0.71	16.51	0.93	6.03	66.97	2.8	0	98.2	47.96	34.59	0.93	0.04	14.29	0.66	0.17	0.03	0	0.01	0.68	6.03	0.05	0.38	1.22	58.52	0.04	11.78	1.61	2.5	0	30	-7.53	2	5.9	52.09	133.84	768.28	512.97	978.08	735.68	811.54	552.06	944.85	563.96
23.423	0	0.04	0.09	0.01	1.7	0.07	0.61	14.47	0.84	6.98	71.05	2.11	0	97.98	44.38	34.24	0.84	0.03	15.6	0.73	0.16	0.04	0	0.01	0.53	6.98	0.06	0.37	1.19	58.71	0.04	20.5	1.71	2.03	0	30	-6.26	2.6	6.45	52.35	134.93	768.19	513.78	978.38	737.21	811.75	552.98	946.09	565.61
23.456	0	0.04	0.09	0.01	1.68	0.08	0.66	14.84	0.91	6.01	70.33	2.27	0	98.12	45.24	32.99	0.91	0.03	17.48	0.92	0.16	0.05	0	0.01	0.45	6.01	0.05	0.37	1.28	59.79	0.04	11.64	1.75	1.54	0	30	-11.3	2.21	5.43	51.86	134.18	768.35	514.21	980.48	738.04	812.16	552.66	945.76	565.1
23.49	0	0.04	0.09	0.01	1.37	0.08	0.56	13.18	1.09	6.48	73.64	1.56	0	98.03	40.58	31.38	1.09	0.03	18.57	1.09	0.16	0.04	0	0.01	0.43	6.48	0.06	0.46	1.19	62.77	0.04	4.81	1.77	1.35	0	30	-3.24	2.46	6.17	52.66	130.65	767.27	512.49	976.21	735.68	811.87	552.3	941.95	564.5
23.523	0	0.05	0.1	0.01	0.98	0.09	0.42	9.62	1.19	6.56	80.76	0.9	0	98.2	33.02	28.75	1.19	0.02	18.67	1.32	0.16	0.03	0	0.01	0.45	6.56	0.07	0.49	1.21	64.44	0.04	16.3	1.87	1.29	0	30	-3.95	2	6.78	52.65	133.12	766.46	513.34	975.56	736.16	810.64	552.9	943.15	565.59
23.556	0	0.06	0.1	0.02	0.75	0.1	0.33	7.2	1.18	6.19	85.59	0.59	0	97.96	26.55	26.98	1.18	0.02	20.48	1.68	0.16	0.03	0	0.01	0.48	6.19	0.06	0.43	1.26	65.11	0.04	14.09	1.96	1.03	0	30	-8.81	2.63	6.37	51.95	134.85	765.89	513.75	976.26	736.63	809.48	552.54	943.77	564.72
23.59	0	0.06	0.09	0.02	0.7	0.09	0.27	7.6	1.3	4.91	84.8	0.66	0	98.18	23.2	28.21	1.3	0.02	18.79	1.8	0.16	0.02	0	0.01	0.48	4.91	0.06	0.32	1.64	68.62	0.04	9.4	2.23	0.75	0	30	-11.16	2.05	5.13	51.76	133.37	766.07	514.25	978.31	738.8	809.91	553.52	942.89	563.83
23.623	0	0.06	0.08	0.02	0.64	0.09	0.21	7.25	1.26	4.53	85.5	0.78	0	98.2	18.36	30.54	1.26	0.02	19.14	1.58	0.15	0.02	0	0.01	0.52	4.53	0.06	0.27	1.67	69.9	0.04	2.1	2.32	0.68	0	30	-4.12	2	6.6	52.38	130.7	765.18	512.32	975.06	736.48	810.67	551.88	940.78	564.27
23.656	0	0.06	0.08	0.02	0.55	0.1	0.19	6.78	1.16	4.23	86.45	0.73	0.9	98.06	15.57	29.31	1.16	0.02	19.43	1.72	0.14	0.02	0	0.01	0.53	4.23	0.06	0.23	1.84	72.19	0.03	16.12	2.58	0.57	0	30	-4.52	2.39	6.71	52.63	133.95	765.32	513.62	974.63	736.51	809.17	553	942.49	565.89
23.69	0	0.06	0.08	0.02	0.56	0.1	0.17	7.25	1.01	3.83	85.51	0.84	1.65	97.99	14.15	31.11	1.01	0.02	19.6	1.75	0.13	0.01	0	0	0.52	3.83	0.05	0.23	2.15	73.54	0.03	17.66	2.85	0.42	0	30	-7.63	2.58	6.47	52.27	134.61	765.07	514.44	974.25	736.32	808.29	553.18	942.32	565.68
23.723	0	0.07	0.08	0.02	0.53	0.1	0.18	6.51	1.08	3.19	86.99	0.73	1.7	98.35	14.37	29.15	1.08	0.02	20.06	1.54	0.13	0.01	0	0	0.49	3.19	0.05	0.25	2.15	72.5	0.03	14.71	2.8	0.42	0	30	-11.23	1.58	4.84	52.11	134.53	766.52	516.03	976.69	738.32	808.44	555.44	942.65	564.59
23.757	0	0.07	0.08	0.02	0.48	0.1	0.18	6.71	1.16	2.58	86.59	0.63	1.8	96.93	14.04	26.87	1.16	0.02	19.32	1.46	0.11	0.01	0	0	0.53	2.58	0.05	0.31	2.24	75.88	0.03	8.37	3.18	0.26	0	30	-3.33	4.74	6.5	52.94	130.14	764.64	514.05	972.51	735.76	809.41	553.01	938.81	566.95
23.79	0	0.07	0.08	0.02	0.46	0.12	0.17	6.82	1.17	2.45	86.36	0.62	2.99	98.24	13.44	26.68	1.17	0.02	21.11	1.32	0.13	0.02	0	0	0.53	2.45	0.05	0.4	2.16	77.11	0.03	5.72	3.5	0	0	30	-1.63	1.89	6.47	53.54	131.43	763.41	514.23	970.6	735.46	807.14	553.55	937.85	567.28
23.823	0	0.07	0.08	0.02	0.48	0.12	0.18	7.29	1.11	2.6	85.42	0.63	3.19	98.23	14.18	27.18	1.11	0.02	21.68	1.13	0.16	0.03	0	0	0.63	2.6	0.07	0.67	2.08	77.6	0.03	10.27	3.65	0.1	0	30	-3.11	1.91	6.57	53.22	132.31	763.8	515.06	970.6	735.53	807.02	554.01	938.64	567.48
23.857	0	0.06	0.08	0.02	0.49	0.14	0.2	8.06	1.16	2.47	83.88	0.58	3.67	98.28	16.52	26.05	1.16	0.02	23.39	0.99	0.14	0.04	0	0	0.78	2.47	0.09	1.16	1.96	79	0.03	5.88	4.04	0.2	0	30	-1.82	1.77	6.26	53.51	131.75	762.84	515.07	969.88	735.96	806.12	554.41	937.16	568.06
23.89	0	0.06	0.08	0.02	0.58	0.13	0.26	10.15	1.36	2.42	79.71	0.56	1.82	97.63	21.84	25.76	1	0.02	21.92	0.89	0.13	0.04	0	0	0.95	2.42	0.1	1.36	1.76	80.04	0.04	19.11	3.94	0.49	0	30	-4.88	3.41	6.65	52.92	133.62	762.45	516.38	968.98	735.77	805.11	554.52	937.94	569.05
23.923	0	0.06	0.09	0.02	0.59	0.11	0.28	10.34	1.48	2.57	79.31	0.5	0	97.24	24.17	24.39	0.96	0.02	18.7	0.86	0.1	0.04	0	0	1.12	2.57	0.1	1.48	1.55	79.59	0.04	22.25	3.89	0.64	0	30	-6.82	4.19	6.84	52.62	133.85	762.18	516.98	968.49	735.53	804.75	555.56	938	568.21
23.957	0	0.06	0.09	0.01	0.6	0.1	0.33	10.74	1.39	2.94	78.51	0.6	0	97.96	27.17	22.18	0.8	0.02	16.63	0.77	0.08	0.02	0	0.01	1.39	2.94	0.11	1.28	1.24	79.82	0.05	26.07	3.98	0.87	0	30	-7.12	2.63	6.02	52.53	132.53	762.06	517.22	968.61	736.36	804.46	555.55	936.39	568.1
23.99	0	0.05	0.09	0.01	0.69	0.09	0.31	12.79	1.42	3.28	74.41	0.62	0	97.6	27.6	26.26	0.76	0.01	16	0.74	0.08	0.02	0	0.01	1.42	3.28	0.12	1	1.2	80.05	0.05	20.03	4.13	1.35	0	30	-10.01	3.47	6.16	52.39	133.12	762.18	518.2	968.69	736.41	804.48	555.55	936.96	568.68
24.023	0	0.05	0.09	0.01	0.84	0.1	0.38	15.46	1.3	3.45	69.08	0.89	0	96.81	32.72	27.03	0.66	0.01	16.77	0.75	0.09	0.02	0	0.01	1.3	3.45	0.11	0.77	1.13	79.46	0.05	22.38	4.2	1.79	0	30	-9.75	4.93	5.75	52.46	134.43	760.8	517.65	967.11	735.22	802.04	555.03	935.76	568.78
24.057	0	0.04	0.1	0.01	0.95	0.11	0.49	17.93	1.19	3.79	64.15	1.26	0	97.7	37.76	26.06	0.56	0.01	18.55	0.81	0.1	0.02	0	0.01	1.19	3.79	0.1	0.61	0.97	79.65	0.06	15.99	4.41	2.46	0	30	-7.34	3.25	5.71	52.69	132.7	760.36	518.06	966.41	736.46	802.12	556.4	934.25	568.78
24.09	0	0.04	0.11	0.01	1.06	0.13	0.66	19.98	1.1	4.2	60.04	1.95	0	97.52	43.47	23.93	0.55	0.01	20.3	0.86	0.12	0.03	0	0.01	1.1	4.2	0.09	0.54	0.94	79.29	0.06	39.06	4.53	3.3	0	30	-10.43	3.65	5.34	52.27	133.27	759.73	518.86	965.64	736.05	800.79	556.51	933.49	568.84
24.124	0	0.04	0.12	0.01	1.12	0.14	0.76	20.99	0.99	6	58.02	2.42	0	97.81	46.33	23.09	0.49	0.01	21.31	0.88	0.12	0.03	0	0.01	0.99	6	0.08	0.5	0.71	78.76	0.07	19.31	4.77	4.27	0	30	-8.13	3	5.86	52.65	134.07	758.89	518.73	964.16	735.93	799.79	556.64	933.27	569.27
24.157	0	0.04	0.13	0.01	1.13	0.13	0.81	20.09	0.86	5.95	59.81	2.66	0	97.78	47.67	22.13	0.46	0.01	20.96	0.92	0.12	0.03	0	0.01	0.86	5.95	0.07	0.41	0.65	77.06	0.07	18.09	4.76	4.94	0	30	-6.8	3.07	5.98	52.92	134.19	757.4	518.38	961.97	734.92	798.06	556.18	931.57	569.73
24.19	0	0.03	0.13	0.01	1.29	0.14	0.97	23.16	0.72	5.44	53.68	3.57	0	98.59	51.61	22.39	0.46	0.01	21.86	0.95	0.12	0.03	0	0.01	0.72	5.44	0.07	0.29	0.65	77.2	0.07	35.11	4.87	5.08	0	30	-6.76	0.77	5.31	52.97	134.26	756.91	518.83	961.44	735.18	796.72	557.17	930.4	569.6
24.224	0	0.03	0.12	0.01	1.34	0.16	1	24.63	0.62	5.88	50.74	3.96	0	98.3	53.04	22.95	0.39	0.01	22.21	0.93	0.12	0.02	0	0.01	0.62	5.88	0.06	0.19	0.51	77.16	0.08	37.55	5.49	4.7	0	30	-6.44	1.7	5.26	53.14	134.71	756.34	518.95	960.45	734.86	795.71	557.32	929.83	569.84
24.257	0	0.03	0.12	0.01	1.32	0.16	1.04	24.14	0.61	4.94	51.73	4.18	0	98.58	53.74	21.93	0.39	0.02	22.2	0.79	0.11	0.03	0	0.01	0.61	4.94	0.06	0.14	0.5	76.83	0.08	20.47	5.6	4.66	0	30	-7.85	-0.79	4.92	52.86	133.86	756.39	519.3	960.55	735.03	795.72	557.72	929.11	569.05
24.29	0	0.03	0.12	0.01	1.27	0.16	0.99	23.3	0.52	4.44	53.4	3.81	0	98.39	52.64	21.78	0.37	0.02	22.21	0.81	0.11	0.03	0	0.01	0.52	4.44	0.05	0.11	0.5	76.97	0.07	31.07	5.72	4.31	0	30	-8.17	1.45	4.98	52.81	133.43	756.15	519.47	960.98	735.87	796.15	557.78	929.05	569.6
24.324	0	0.03	0.11	0.01	1.51	0.15	1.1	27.45	0.52	4.24	47.55	4.84	0	98.09	55.74	23.97	0.35	0.02	21.89	0.88	0.11	0.03	0	0.01	0.52	4.24	0.04	0.12	0.46	76.94	0.07	43.81	5.53	4.51	0	30	-8.34	2.32	5.5	52.77	133.81	755.39	519.54	960.55	736.1	795.99	557.21	929.13	570.59
24.357	0	0.03	0.11	0.01	1.55	0.16	1.13	28.67	0.5	3.9	46.33	5.03	0	98.16	56.27	24.19	0.38	0.03	22.4	1.02	0.12	0.03	0	0.01	0.5	3.9	0.04	0.13	0.45	77.64	0.07	50.83	5.59	4.2	0	30	-8.69	2.12	5.13	52.66	133.27	755.46	519.76	960.77	736.59	795.96	557.86	928.67	570.01
24.39	0	0.03	0.1	0.01	1.55	0.18	1.12	28.83	0.46	3.56	46.17	4.92	0	98.15	56.01	24.68	0.38	0.03	24.55	1.25	0.16	0.04	0	0.01	0.46	3.56	0.03	0.13	0.43	77.59	0.06	51.06	5.67	3.8	0	30	-8.28	2.14	5.12	52.76	133.54	755.54	519.91	960.51	736.46	795.73	558.1	928.72	570.19
24.424	0	0.03	0.1	0.01	1.57	0.23	1.19	29.94	0.43	2.94	45.06	5.33	0	98.13	57.09	24.43	0.4	0.03	27.24	1.56	0.17	0.04	0	0	0.43	2.94	0.03	0.14	0.43	78.05	0.05	42.91	6.29	3.5	0	30	-8.43	2.19	5.24	52.73	133.3	755.2	519.69	960.34	736.33	795.74	557.64	928.44	570.26
24.457	0	0.03	0.1	0.01	1.61	0.26	1.25	31.55	0.43	2.68	43.45	5.59	0.74	98.23	57.73	24.62	0.41	0.03	29.67	1.74	0.17	0.04	0	0	0.43	2.68	0.03	0.15	0.44	79.03	0.05	38.08	6.37	3.88	0	30	-8.32	1.93	5.23	52.77	133.59	755.07	519.62	960.26	736.16	795.51	557.47	928.45	570.54
24.491	0	0.03	0.1	0.01	1.64	0.32	1.38	33.47	0.43	1.9	41.53	6.3	2.09	98.07	59.29	23.96	0.43	0.03	32.71	2.15	0.15	0.03	0	0	0.42	1.9	0.04	0.13	0.45	80.23	0.04	33.04	6.73	4.04	0	30	-8.19	2.37	5.27	52.81	133.63	754.82	519.38	960.14	736.16	795.35	557.31	928.34	570.33
24.524	0	0.03	0.1	0.01	1.55	0.3	1.4	33.54	0.47	1.62	41.46	6.39	1.38	98.06	59.48	22.28	0.47	0.03	30.94	2.73	0.14	0.03	0	0	0.42	1.62	0.04	0.15	0.45	81.8	0.04	50.97	6.83	4.15	0	30	-7.79	2.39	4.8	52.85	132.89	754.66	519.82	960.53	737.4	795.28	558.39	927.62	570.45
24.557	0	0.03	0.1	0.01	1.55	0.28	1.35	33.52	0.47	1.7	41.48	6.18	1.12	97.21	59.01	22.67	0.47	0.02	30	2.99	0.14	0.03	0	0	0.44	1.7	0.04	0.14	0.47	81.86	0.04	37.53	6.87	4.28	0	30	-6.79	4.24	5.88	53.01	132.87	753.81	519.54	959.7	737.56	795.69	557.48	927.84	571.36
24.591	0	0.03	0.11	0.01	1.36	0.22	1.27	30.74	0.52	1.32	44.26	5.41	0	97.22	57.23	20.16	0.52	0.02	26.08	3.17	0.13	0.02	0	0	0.47	1.32	0.04	0.15	0.49	83.1	0.03	39.79	6.48	3.84	0	30	-6.24	4.23	5.62	53.06	132.76	753.58	520.01	959.99	738.99	795.45	558.65	927.6	571.36
24.624	0	0.03	0.11	0.01	1.35	0.18	1.19	30.43	0.53	1.45	44.57	5.06	0	97.01	56.35	20.61	0.53	0.02	23.42	3.06	0.13	0.02	0	0	0.5	1.45	0.04	0.21	0.5	83.17	0.03	57.17	6.32	3.77	0	30	-7.35	4.6	5.78	52.66	130.93	753.08	519.87	960.1	739.39	796.29	558.12	926.57	571.14
24.657	0	0.03	0.11	0.01	1.43	0.16	1.19	32.18	0.59	1.31	42.82	5.33	0	96.77	56.99	21.5	0.59	0.02	21.3	2.81	0.14	0.02	0	0	0.54	1.31	0.04	0.24	0.5	83.6	0.03	49.51	6.13	3.89	0	30	-6.97	5	6.36	52.79	131.89	752.97	519.64	960.44	739.55	796.64	557.44	927.72	572.01
24.691	0	0.03	0.1	0.01	1.35	0.15	1.12	31.98	0.68	1.35	43.02	4.77	0	97.61	55.52	20.91	0.68	0.02	20.4	2.77	0.13	0.03	0	0	0.57	1.35	0.04	0.32	0.52	85.44	0.03	37.96	6.11	3.33	0	30	-4.6	3.46	6.03	53.22	134.31	751.06	519.01	959.65	740.86	793.73	558.29	927.4	571.36
24.724	0	0.03	0.1	0.01	1.28	0.15	1.17	30.87	0.73	1.43	44.13	4.78	0	98.21	55.5	19.19	0.73	0.01	20.75	2.72	0.13	0.05	0	0	0.59	1.43	0.04	0.36	0.54	85.95	0.04	43.73	6	2.71	0	30	-5.42	1.98	6.3	53.07	135.22	750.82	519.36	959.74	741.23	793.49	558.24	928.02	571.81
24.758	0	0.04	0.1	0.01	1.19	0.14	1.04	30.03	0.82	1.68	44.97	3.84	0	98.14	52.62	19.26	0.82	0.01	20.4	2.39	0.1	0.04	0	0	0.6	1.68	0.03	0.25	0.64	87.81	0.04	42.73	5.53	2.36	0	30	-5.93	2.17	6.35	52.99	136.66	749.61	519.38	960.21	743.06	792.5	558.59	928.52	571.82
24.791	0	0.04	0.1	0.01	1.13	0.12	1.01	29.16	0.87	1.86	45.84	3.65	0	97.53	51.9	18.2	0.87	0.01	18.15	2.06	0.09	0.03	0	0	0.53	1.86	0.03	0.24	0.71	88.59	0.04	38.06	5.33	1.9	0	30	-8.34	3.62	6.5	52.75	136.76	750.15	519.82	961.64	743.77	793.6	558.93	929.78	571.55
24.824	0	0.04	0.1	0.01	1.07	0.1	0.94	27.79	0.88	1.77	47.21	3.3	0	97.73	50.52	17.68	0.88	0.01	15.72	1.86	0.07	0.02	0	0	0.51	1.77	0.03	0.23	0.76	88.87	0.04	30.8	5.11	1.29	0	30	-6.05	3.19	6.16	53.1	137.09	750.95	519.44	962.69	744.2	793.97	559.81	930.57	571.32
24.858	0	0.04	0.1	0.01	0.96	0.09	0.84	25.33	0.92	1.77	49.67	2.64	0	97.82	47.6	16.97	0.92	0.01	14.57	1.73	0.06	0.01	0	0	0.43	1.77	0.03	0.18	0.86	89.48	0.05	33.4	4.78	0.99	0	30	-6.19	2.97	6.56	53.05	137.56	750.36	519.39	962.26	744.14	793.69	559.31	930.69	571.83
24.891	0	0.05	0.1	0.01	0.74	0.09	0.63	19.49	0.94	1.79	61.03	1.55	0	97.79	40.74	15.66	0.94	0.01	13.65	1.59	0.06	0.01	0	0	0.38	1.79	0.03	0.17	0.92	89.54	0.05	18.78	4.49	0.67	0	30	-5.13	3.05	6.28	53.21	138.13	750.12	519.14	962.38	744.65	793.06	559.58	930.65	571.72
24.924	0	0.05	0.11	0.01	0.6	0.09	0.56	15.47	1.03	1.71	69.06	1.15	0	97.89	36.68	12.86	1.03	0.01	14.28	1.55	0.06	0.01	0	0	0.36	1.71	0.03	0.19	0.96	89.68	0.05	22.96	4.4	0.28	0	30	-6.05	2.81	5.94	53.17	138.54	751.28	519.58	963.23	744.59	793.48	559.88	931.53	571.56
24.958	0	0.06	0.12	0.01	0.51	0.09	0.49	12.78	1.25	1.8	74.44	0.88	0	97.89	32.77	11.41	1.25	0.01	14.91	1.55	0.06	0.01	0	0	0.34	1.8	0.02	0.16	1.1	89.72	0.06	29.86	3.97	0.37	0	30	-3.44	2.82	6.09	53.54	136.97	751.59	519.45	963	744.77	794.42	560.14	930.88	572.04
24.991	0	0.07	0.12	0.01	0.44	0.09	0.42	10.54	1.38	1.7	78.92	0.65	0	97.86	28.48	10.79	1.38	0.01	14.89	1.59	0.06	0.01	0	0	0.3	1.7	0.02	0.16	1.1	89.4	0.06	28.87	3.85	0.26	0	30	-3.75	2.88	6.41	53.51	137.91	751.1	519.01	962.84	744.34	794.03	559.49	931.36	572.06
25.024	0	0.07	0.12	0.01	0.42	0.09	0.42	9.84	1.63	1.79	80.33	0.61	0	97.56	27.64	9.98	1.63	0.01	15.89	1.82	0.07	0.02	0	0	0.3	1.79	0.02	0.15	1.15	89.19	0.06	31.96	3.57	0.31	0	30	-3.7	3.56	6.25	53.53	137.8	751.37	519.06	962.79	744.25	794.05	559.39	931.27	572.03
25.058	0	0.08	0.13	0.02	0.37	0.09	0.36	8.37	1.83	1.83	83.26	0.46	0	97.55	23.43	9.75	1.83	0.01	16.67	1.99	0.08	0.02	0	0	0.32	1.63	0.02	0.11	1.29	89.37	0.06	24.64	3.24	0.44	0	30	-4.34	3.58	6.13	53.45	138.64	751.49	518.89	963.36	744.38	793.88	559.09	931.93	571.81
25.091	0	0.08	0.13	0.02	0.33	0.1	0.33	7.09	1.95	1.95	85.81	0.38	0	98.25	20.62	8.79	1.95	0.01	18	2.24	0.12	0.03	0	0	0.32	1.55	0.02	0.09	1.3	88.83	0.06	21.04	3.37	0.43	0	30	-1.95	1.85	5.71	53.74	137.33	751.27	518.51	963.12	744.64	793.74	559.64	930.54	571.63
25.125	0	0.09	0.13	0.02	0.31	0.11	0.3	6.55	2.22	2.22	86.9	0.36	0.89	98.34	18.12	9.28	2.22	0.01	19.79	2.33	0.15	0.04	0	0	0.36	1.27	0.03	0.11	1.42	88.79	0.06	28.2	3.42	0.45	0	30	-2.8	1.59	5.82	53.64	137.94	751.43	518.56	963.14	744.28	793.65	559.4	931.06	571.45
25.158	0	0.09	0.13	0.02	0.31	0.11	0.3	6.79	2.54	2.54	86.42	0.38	1.04	97.95	17.99	9.76	2.54	0.02	20.38	2.78	0.15	0.04	0	0	0.39	1.11	0.03	0.11	1.48	89.37	0.06	34.31	3.46	0.36	0	30	-4.02	2.67	6	53.45	138.15	751.45	518.61	963.06	743.78	793.78	558.82	931.33	571.65
25.191	0	0.09	0.13	0.02	0.29	0.12	0.26	6.33	2.56	2.56	87.33	0.39	1.86	97.73	15.33	10.51	2.56	0.02	20.93	3.18	0.15	0.05	0	0	0.39	1.08	0.03	0.14	1.53	89.49	0.06	29.35	3.5	0.27	0	30	-5.54	3.19	5.9	53.15	138.2	751.61	518.67	963.5	743.81	793.94	558.67	931.58	571.17
25.225	0	0.1	0.12	0.02	0.3	0.12	0.26	6.41	2.86	2.86	87.17	0.4	1.67	97.54	15.18	11.27	2.86	0.02	20.96	3.84	0.13	0.04	0	0	0.37	0.93	0.03	0.16	1.69	89.2	0.06	22.9	3.42	0.24	0	30	-7.33	3.59	6.19	52.82	137.13	751.53	518.37	963.82	743.62	794.9	557.71	931.42	570.61
25.258	0	0.1	0.12	0.02	0.31	0.1	0.25	6.51	2.72	2.72	86.98	0.35	0.92	98.04	14.9	12.12	2.72	0.02	18.96	3.62	0.11	0.04	0	0	0.38	0.94	0.02	0.15	1.85	88.99	0.07	12.21	3.37	0.12	0	30	-9.93	2.43	6.06	52.56	137.26	751.14	517.53	965.2	744.12	795.13	556.71	931.85	568.94
25.291	0	0.1	0.12	0.02	0.29	0.09	0.21	5.89	2.82	2.82	88.22	0.33	0.26	98.07	12.19	12.86	2.82	0.02	16.29	3.23	0.09	0.04	0	0	0.37	0.99	0.02	0.15	1.89	88.41	0.07	6.5	3.32	0.05	0	30	-8.58	2.37	5.64	52.41	134.25	751.62	516.44	966.44	744.28	796.95	556.19	930.66	568.3
25.325	0	0.1	0.12	0.02	0.29	0.08	0.2	5.49	3.21	3.31	89.02	0.33	0	98.31	10.88	13.49	3.31	0.02	13.89	3.02	0.1	0.04	0	0	0.32	0.88	0.02	0.12	1.95	87.3	0.07	4.23	3.21	0	0	30	-9.53	1.69	5.79	52.53	136.78	751.7	516.37	966.87	744.45	796.13	556.2	932.44	567.53
25.358	0	0.1	0.11	0.02	0.31	0.07	0.19	5.76	3.24	3.24	88.48	0.33	0	97.78	11.14	14.88	3.24	0.02	13.24	2.63	0.11	0.04	0	0	0.32	0.95	0.02	0.12	2	86.88	0.07	6.92	3.28	0	0	30	-7.54	3.08	5.73	52.55	134.71	751.21	514.63	966.3	743.05	796.57	554.66	930.72	566.94
25.391	0	0.1	0.11	0.02	0.31	0.07	0.2	5.56	3.22	3.3	88.88	0.33	0	98.4	11.41	14.82	3.3	0.02	12.6	2.28	0.11	0.04	0	0	0.27	0.9	0.02	0.12	2.16	85.79	0.07	4.53	3.22	0	0	30	-8	1.42	6.18	52.69	137.41	751.88	514.88	967.9	744.24	796.89	554.94	933.75	567.08
25.425	0	0.09	0.11	0.02	0.32	0.09	0.22	5.66	3.53	3.55	88.68	0.33	0.35	97.71	12.49	14.59	3.55	0.02	17.04	2.12	0.13	0.04	0	0	0.26	0.93	0.02	0.15	2.13	85.36	0.06	16.06	3.53	0	0	30	-5.9	3.24	5.68	52.63	129.56	752.3	513.38	961.69	736.44	797.13	552.91	926.18	564.4
25.458	0	0.09	0.11	0.02	0.36	0.11	0.23	6.56	3.51	3.51	86.88	0.37	1.12	98.14	14.17	16.82	3.51	0.02	19.43	1.72	0.15	0.04	0	0	0.24	0.98	0.02	0.19	2.08	85.23	0.06	6.42	3.62	0	0	30	-1.28	2.17	6.21	53.89	135.73	752.47	513.84	963.39	738.94	795.82	554.18	930.85	567.96
25.492	0	0.08	0.1	0.02	0.38	0.15	0.23	6.91	3.24	3.24	86.18	0.52	3.54	98.01	14.46	18.23	3.24	0.02	24.26	1.32	0.19	0.05	0	0	0.24	1.06	0.02	0.32	2.14	84.89	0.06	5.7	3.93	0	0	30	-0.16	2.53	5.99	54.12	136.08	751.94	513.3	964.37	740.28	795.66	554.32	931.04	568.08
25.525	0	0.08	0.1	0.02	0.37	0.13	0.22	6.87	3	3	86.27	0.42	2.64	98.27	13.77	18.3	3	0.02	21.31	1.22	0.17	0.03	0	0	0.23	0.96	0.03	0.29	2.2	85.33	0.06	10.67	4	0	0	30	0.12	1.79	6.67	54.06	135.12	750.97	513.52	964.39	741.74	796.38	554.18	930.67	569.1
25.558	0	0.08	0.1	0.02	0.39	0.11	0.22	7.54	3.07	3.07	84.92	0.36	1.14	97.99	15.21	18.82	3.07	0.02	18.62	1.29	0.15	0.04	0	0	0.23	0.92	0.03	0.25	2.31	85.79	0.06	5.18	3.96	0	0	30	-3.59	2.58	6.93	53.07	133.81	751.62	514.07	965.75	742.59	798.17	554.77	931.38	567.4
25.592	0	0.07	0.09	0.02	0.45	0.1	0.23	8.95	2.86	2.86	82.1	0.42	0.3	98.46	17	20.69	2.86	0.02	17.64	1.31	0.13	0.03	0	0	0.25	0.89	0.03	0.19	2.73	86.61	0.06	4.65	3.8	0	0	30	-8.32	1.21	6.07	52.44	135.52	752.74	514.66	968.16	743.31	798.15	555.08	933.22	566.04
25.625	0	0.07	0.09	0.02	0.45	0.09	0.21	9.07	2.51	2.51	81.86	0.46	0.07	98.55	15.86	21.8	2.51	0.03	16.25	1.26	0.1	0.02	0	0	0.23	0.81	0.03	0.13	2.95	86.98	0.06	9.73	3.7	0	0	30	-8.07	0.9	6	52.63	137.23	753.49	514.84	969.09	743.45	798.12	555.54	934.92	566.41
25.658	0	0.08	0.09	0.02	0.42	0.08	0.2	8.46	2.41	2.41	83.07	0.45	0	98.22	14.45	21.29	2.41	0.03	15.21	1.32	0.09	0.03	0	0	0.23	0.74	0.03	0.1	3.22	87.09	0.06	5.3	3.48	0	0	30	-6.74	1.94	6.43	52.69	135.72	754.29	514.63	970.54	744.58	800.45	555.3	935.66	567.08
25.692	0	0.07	0.09	0.02	0.49	0.09	0.21	9.68	2.45	2.45	80.64	0.54	0	96.94	16.68	23.71	2.45	0.03	16.2	1.3	0.1	0.03	0	0	0.23	0.81	0.03	0.09	3.17	85.99	0.06	5.95	3.63	0	0	30	-6.56	4.72	6.05	52.4	129.76	754.64	512.57	964.93	736.64	800.25	551.95	929.48	563.66
25.725	0	0.07	0.09	0.02	0.44	0.1	0.2	8.86	2.18	2.18	82.28	0.5	1.37	97.62	14.69	22.92	2.18	0.03	18.02	1.24	0.1	0.03	0	0	0.23	0.8	0.03	0.1	2.96	86.41	0.06	4.83	3.83	0	0	30	1.55	3.44	6.42	54.48	137.46	753.98	512.45	965.75	738.82	797.29	553.23	933.89	568.56
25.759	0	0.07	0.08	0.02	0.41	0.14	0.19	8.45	2.04	2.04	83.09	0.5	4.14	97.18	13.05	23.19	2.04	0.03	23.33	1.27	0.16	0.05	0	0	0.23	0.77	0.03	0.17	2.62	86.55	0.05	5.18	3.95	0	0	30	0.78	4.3	6.78	54.35	137.75	752.84	512.29	965.12	739.23	796.69	552.85	933.57	568.33
25.792	0	0.07	0.08	0.02	0.4	0.13	0.17	8.23	2.05	2.05	83.54	0.52	4.05	97.1	11.32	24.18	2.05	0.03	21.92	1.25	0.17	0.06	0	0	0.24	0.73	0.03	0.2	2.3	86.58	0.05	4.76	4.1	0	0	30	0.46	4.44	7.57	54.14	136.81	752.35	512.45	965.35	740.46	797.87	552.63	933.74	568.67
25.825	0	0.07	0.08	0.02	0.4	0.12	0.16	8.22	2.04	2.04	83.56	0.53	3.21	97.93	10.82	24.38	2.04	0.04	19.76	1.11	0.18	0.05	0	0	0.23	0.72	0.03	0.22	2.3	86.84	0.05	10.05	4.07	0	0	30	0.05	2.72	7.1	54.02	137.16	752.8	512.74	967.14	742.22	798.2	553.6	934.58	568.32
25.859	0	0.07	0.08	0.02	0.38	0.11	0.16	8.26	2.01	2.01	83.48	0.5	2.56	97.96	10.57	23.72	2.01	0.04	17.85	1.09	0.18	0.06	0	0	0.25	0.71	0.03	0.23	2.12	87.9	0.05	11.55	4.16	0	0	30	-2.16	2.64	7.45	53.37	135.72	753.29	513.23	967.38	741.99	799.61	553.2	934.5	568.19
25.892	0	0.07	0.08	0.02	0.41	0.1	0.15	9.01	1.96	1.96	81.97	0.57	2.27	97.84	10.76	25.65	1.96	0.04	16.8	1.25	0.16	0.06	0	0	0.28	0.76	0.03	0.27	2.06	88.06	0.06	2.69	4.33	0	0	30	-6.16	2.94	6.88	52.68	135.64	755.05	513.55	970.83	742.32	801.47	555.22	936.68	566.02
25.925	0	0.07	0.07	0.02	0.46	0.09	0.14	10.36	1.92	1.92	79.28	0.72	1.53	97.54	11.15	28.83	1.92	0.05	15.57	1.22	0.14	0.06	0	0	0.36	0.78	0.03	0.27	2.16	88.18	0.06	10.47	4.19	0	0	30	-3.91	3.59	6.94	53.05	136.48	755.73	514.19	970.92	743.76	801.68	554.42	937.45	568.38
25.959	0	0.07	0.08	0.02	0.41	0.08	0.13	8.7	1.74	1.74	82.6	0.66	0.63	98.32	8.48	27.41	1.74	0.04	13.08	1.05	0.12	0.05	0	0	0.38	0.65	0.03	0.29	2.46	87.64	0.07	7.34	3.71	0	0	30	-9.26	1.66	6.18	52.35	136.44	757.2	515.07	972.53	743.32	802.29	554.88	938.23	566.58
25.992	0	0.07	0.08	0.02	0.4	0.08	0.13	8.51	1.6	1.6	82.99	0.64	1.16	97.21	8.56	26.79	1.6	0.04	13.95	1.09	0.1	0.04	0	0	0.42	0.62	0.03	0.35	2.48	87.59	0.07	19.51	3.82	0	0	30	-8.24	4.24	6.58	52.56	138.17	757.32	514.29	971.09	740.85	801.43	553.29	938.9	567.07
26.025	0	0.08	0.08	0.02	0.37	0.07	0.14	7.59	1.52	1.52	84.83	0.54	0.42	98.25	8.96	24.36	1.52	0.04	12.69	1	0.1	0.03	0	0	0.48	0.53	0.02	0.34	2.63	86.65	0.07	12.18	3.68	0	0	30	-8.39	1.87	6.08	52.48	137.15	758.83	515.72	973.27	743.02	803.04	555.85	939.72	567.26
26.059	0	0.07	0.08	0.02	0.39	0.07	0.14	8.04	1.19	1.19	83.92	0.56	0	97.4	10.28	24.78	1.19	0.04	11.84	1.02	0.08	0.03	0	0	0.48	0.59	0.02	0.3	2.77	86.4	0.07	19.67	3.61	0	0	30	-10.5	3.89	7	52.45	138.99	757.43	515.09	972.8	742.52	802.42	553.7	940.69	567.84
26.092	0	0.08	0.09	0.02	0.37	0.07	0.15	7.23	1.17	1.17	85.53	0.48	0.07	98.19	10.38	22.73	1.17	0.03	12.38	1	0.08	0.03	0	0	0.56	0.56	0.02	0.32	2.72	85.62	0.07	14.8	3.59	0	0	30	-11.28	2.04	5.64	52.11	136.28	759.44	516	973.72	742.32	803.45	556.18	939.39	565.84
26.126	0	0.08	0.09	0.02	0.34	0.07	0.14	6.35	1.12	1.12	87.29	0.43	0.37	96.15	9.44	21.45	1.12	0.03	11.76	0.86	0.06	0.02	0	0	0.63	0.62	0.02	0.31	2.29	84.51	0.07	20.67	3.91	0	0	30	-6.7	5.91	6.43	52.42	135.78	758.68	514.33	971.05	739.68	803.11	553.28	938.12	567.71
26.159	0	0.08	0.09	0.02	0.31	0.07	0.15	5.65	0.94	0.94	88.7	0.36	0.23	98.1	9.54	18.9	0.94	0.02	10.79	0.64	0.06	0.02	0	0	0.62	0.65	0.02	0.3	2.26	83.99	0.07	12.38	4.09	0	0	30	-6.62	2.29	6.54	52.4	136.03	757.89	515.17	972.17	742.92	803.07	555.19	938.53	567.65
26.192	0	0.08	0.09	0.02	0.31	0.08	0.15	5.82	0.85	0.85	88.36	0.36	1.19	96.83	10.01	19.04	0.85	0.02	12.75	0.61	0.07	0.02	0	0	0.58	0.67	0.02	0.36	2.38	84.12	0.07	17.33	4.27	0	0	30	-8.76	4.9	6.35	52.23	135.99	758.61	514.84	971.2	740.26	802.86	553.93	938.26	566.53
26.226	0	0.08	0.09	0.02	0.33	0.07	0.14	6.05	0.68	0.68	87.91	0.43	0.6	97.93	9.67	20.78	0.68	0.02	12.19	0.54	0.07	0.02	0	0	0.53	0.62	0.02	0.32	3	83.69	0.08	20.84	3.76	0	0	30	-6.94	2.73	6.33	52.51	138.16	757.92	515.41	972.01	742.63	801.85	555.03	939.37	568.32
26.259	0	0.08	0.09	0.02	0.34	0.07	0.15	6.21	0.64	0.64	87.58	0.42	0.66	96.84	10.48	20.41	0.64	0.02	12.41	0.51	0.07	0.02	0	0	0.58	0.63	0.02	0.34	2.99	83.92	0.07	25.42	3.89	0	0	30	-8.72	4.89	5.98	52.19	135.61	758.85	514.89	972.09	740.85	803.22	554.03	938.21	566.97
26.292	0	0.07	0.08	0.02	0.38	0.08	0.15	6.99	0.58	0.62	86.01	0.5	0.92	97.64	11.67	22.76	0.58	0.02	13.52	0.48	0.07	0.02	0	0	0.56	0.62	0.02	0.39	3.24	83.45	0.07	24.26	3.9	0	0	30	-6.55	3.39	6.2	52.64	139.02	758.92	515.73	971.82	741.76	801.73	555.47	940.15	568.33
26.326	0	0.07	0.09	0.02	0.38	0.07	0.17	6.9	0.58	0.65	86.21	0.46	0	97.67	13.29	21.08	0.46	0.01	11.6	0.45	0.07	0.02	0	0	0.58	0.65	0.02	0.42	3.75	83.15	0.07	21.49	3.94	0	0	30	-10.14	3.32	6.27	52.3	138.49	758.93	516.42	972.02	741.64	802.16	555.06	940.02	568.2
26.359	0	0.07	0.08	0.02	0.42	0.08	0.18	7.87	0.59	0.67	84.25	0.5	0.14	96.4	15.15	22.21	0.44	0.01	13.18	0.46	0.07	0.02	0	0	0.54	0.67	0.03	0.59	3.75	83.6	0.07	44.75	3.96	0	0	30	-11.24	5.57	6.78	52	134.84	758.53	516.64	968.76	738.62	802.67	553.86	936.74	568.17
26.392	0	0.06	0.08	0.02	0.46	0.07	0.19	8.43	0.5	0.7	83.13	0.53	0	97.24	17.46	22.75	0.37	0.01	11.88	0.47	0.07	0.04	0	0	0.47	0.7	0.02	0.5	3.9	82.54	0.07	12.36	4.12	0	0	30	-9.63	4.19	6.06	52.21	136.82	757.83	516.09	971.32	741.99	801.82	555.02	938.02	568.02
26.426	0	0.06	0.08	0.02	0.48	0.07	0.19	8.69	0.55	0.69	82.61	0.55	0	95.93	17.85	23.69	0.28	0.01	11.48	0.46	0.07	0.04	0	0	0.55	0.69	0.03	0.54	3.66	82.01	0.06	35.14	4.16	0	0	30	-11.69	6.2	6.7	51.85	134.6	756.13	516.51	967.01	739.18	800.62	553.83	934.49	567.86
26.459	0	0.06	0.08	0.02	0.45	0.07	0.19	8.03	0.54	0.72	83.94	0.52	0	96.84	17.31	22.76	0.24	0.01	10.95	0.34	0.07	0.03	0	0	0.54	0.72	0.03	0.48	3.65	81.4	0.06	11.07	4.11	0	0	30	-6.83	4.88	5.87	52.41	137.27	755.46	516.11	967.46	741.1	798.31	555.73	934.99	568.39
26.493	0	0.06	0.08	0.02	0.47	0.06	0.2	8.19	0.6	0.89	83.62	0.51	0	96.36	18.85	22.45	0.18	0.01	9.14	0.3	0.06	0.02	0	0	0.6	0.89	0.03	0.53	3.6	80.68	0.06	21.87	4.12	0	0	30	-9.18	5.63	5.81	52.12	137.26	753.59	515.96	965.49	740.2	796.35	554.97	933.02	567.6
26.526	0	0.06	0.08	0.02	0.49	0.06	0.18	8.68	0.56	1.08	82.64	0.61	0	96.89	17.43	25.21	0.15	0.01	8.66	0.26	0.07	0.02	0	0	0.56	1.08	0.02	0.48	3.46	80.88	0.06	12.02	4	0	0	30	-7.88	4.81	5.6	52.33	138.27	752.69	515.34	965.16	740.28	795.02	554.84	932.7	567.61
26.559	0	0.06	0.08	0.02	0.48	0.06	0.16	8.17	0.58	1.16	83.66	0.63	0	96.73	15.79	25.67	0.14	0.01	8.39	0.24	0.07	0.02	0	0	0.58	1.16	0.03	0.48	3.41	80.47	0.06	21.55	3.91	0	0	30	-8.45	5.06	5.43	52.21	137.3	751.78	515.54	964.01	740.2	794.25	555.02	931	567.34
26.593	0	0.06	0.07	0.02	0.49	0.06	0.14	8.21	0.57	1.34	83.58	0.76	0	96.45	13.83	28.34	0.12	0.01	8.48	0.22	0.08	0.03	0	0	0.57	1.34	0.03	0.49	3.39	79.89	0.06	12.14	3.95	0	0	30	-10.5	5.49	5.23	52.16	138.28	751.13	515.65	963.37	739.59	792.94	554.71	930.68	566.92
26.626	0	0.06	0.07	0.02	0.49	0.06	0.13	8.08	0.61	1.38	83.85	0.86	0	95.75	12.4	30.22	0.12	0.01	8.57	0.19	0.09	0.04	0	0	0.61	1.38	0.03	0.54	3.29	78.99	0.06	6.34	3.89	0	0	30	-9.38	6.42	4.81	52.24	138.13	750.86	515.24	963.44	739.9	792.46	555.06	930.11	566.52
26.659	0	0.06	0.06	0.02	0.53	0.06	0.12	8.26	0.66	1.45	83.47	1.03	0	95.39	11.57	32.88	0.11	0.01	8.72	0.16	0.09	0.05	0	0	0.66	1.45	0.03	0.63	3.25	77.77	0.05	5.97	3.73	0	0	30	-9.05	6.85	4.76	52.25	137.98	749.88	515.7	961.9	740.07	791.2	555.8	928.77	566.43
26.693	0	0.06	0.06	0.02	0.53	0.06	0.12	7.98	0.61	1.65	84.03	1.03	0	95.65	11.22	33.19	0.11	0.01	8.98	0.17	0.11	0.06	0	0	0.6	1.65	0.03	0.61	2.89	76.91	0.06	9.58	3.52	0	0	30	-7.93	6.55	4.63	52.29	137.31	749.07	515.77	961.57	741.09	790.78	556.41	927.71	566.6
26.726	0	0.06	0.06	0.02	0.56	0.06	0.13	8.48	0.61	1.67	83.04	1.07	0	95.62	12.36	33.77	0.12	0.02	9.45	0.22	0.11	0.07	0	0	0.61	1.67	0.03	0.57	2.79	76.76	0.06	7.51	3.52	0	0	30	-8.56	6.58	4.53	52.19	136.89	748.75	515.84	961.43	741.05	790.66	556.24	927.14	566.78
26.76	0	0.06	0.07	0.02	0.53	0.07	0.14	7.88	0.62	1.82	84.24	0.93	0	95	13.06	32.06	0.13	0.02	10.99	0.25	0.11	0.08	0	0	0.62	1.82	0.03	0.46	2.51	75.85	0.06	9.25	3.49	0	0	30	-5.6	7.28	4.36	52.31	136.73	746.93	515.23	959.84	741.44	788.88	556.53	925.19	567.15
26.793	0	0.06	0.07	0.02	0.52	0.07	0.15	7.82	0.62	1.95	84.37	0.78	0	96.09	14.43	29.78	0.12	0.01	12.34	0.29	0.11	0.06	0	0	0.62	1.95	0.03	0.42	2.38	76.56	0.07	13.95	3.48	0	0	30	-7.06	5.99	4.18	52.21	136.81	746.42	515.82	958.1	740.66	787.41	557.17	923.95	565.86
26.826	0	0.06	0.07	0.02	0.5	0.07	0.15	7.52	0.62	1.94	84.96	0.74	0	96.89	14.4	28.97	0.12	0.01	12.82	0.3	0.09	0.05	0	0	0.62	1.94	0.03	0.44	2.38	76.39	0.07	14.45	3.56	0	0	30	-6.77	4.81	3.55	52.33	137.23	747.31	515.73	959.29	740.68	787.53	557.65	924.53	565.69
26.86	0	0.06	0.07	0.02	0.53	0.08	0.17	7.63	0.65	1.95	84.73	0.73	0	96.36	16.18	28.99	0.12	0.01	13.21	0.35	0.1	0.04	0	0	0.65	1.95	0.03	0.48	2.29	74.99	0.07	29.8	3.56	0	0	30	-7.17	5.62	4.15	52.18	135.35	747.26	515.93	958.95	740.59	788.94	556.93	923.96	566.42
26.893	0	0.06	0.07	0.02	0.58	0.07	0.18	8.62	0.65	1.92	82.76	0.76	0	96.14	18.4	29.58	0.12	0.01	13.08	0.36	0.11	0.03	0	0	0.65	1.92	0.03	0.47	2.24	75.35	0.07	21.51	3.52	0	0	30	-7.51	5.92	4.08	52.08	134.61	747.05	515.81	958.37	739.98	788.83	556.64	923.1	566.13
26.926	0	0.05	0.07	0.02	0.62	0.07	0.22	9.35	0.71	1.82	81.31	0.66	0	95.56	22.01	27.76	0.13	0.01	12.32	0.46	0.1	0.04	0	0	0.71	1.82	0.03	0.61	2.01	75.68	0.07	36.18	3.57	0.09	0	30	-7.51	6.65	3.97	52.04	133.55	747.45	516.57	956.54	738.52	788.5	557.25	921.77	565.97
26.96	0	0.05	0.07	0.02	0.61	0.07	0.22	9.14	0.77	1.73	81.72	0.64	0	96.3	22.31	27.55	0.14	0.01	12.01	0.44	0.11	0.05	0	0	0.77	1.73	0.03	0.64	1.9	75.01	0.07	5.92	3.69	0.11	0	30	-6.37	5.71	3.55	52.14	133.45	746.98	515.01	958.97	740.02	789.1	556.4	922.22	565.86
26.993	0	0.05	0.07	0.02	0.67	0.08	0.23	10.28	0.77	1.64	79.44	0.71	0	96.31	23.41	28.94	0.15	0.01	12.9	0.45	0.1	0.06	0	0	0.77	1.64	0.03	0.66	1.94	75.65	0.07	6.07	3.77	0.14	0	30	-4.19	5.69	3.38	52.67	136.57	747.04	514.26	960.7	741.7	788.27	557.12	924.59	565.46
27.026	0	0.05	0.07	0.02	0.68	0.08	0.24	10.77	0.79	1.58	78.47	0.72	0	95.59	24.04	29.1	0.17	0.01	12.88	0.47	0.09	0.07	0	0	0.79	1.58	0.03	0.77	1.9	76.09	0.07	8.23	3.76	0.13	0	30	-4.65	6.62	4	52.53	134.96	747.2	514.66	959.62	741.04	789.27	556.76	923.95	565.54
27.06	0	0.05	0.07	0.02	0.7	0.08	0.25	11.97	0.74	1.33	76.05	0.71	0	95.33	25.01	29.08	0.22	0.01	14.17	0.49	0.12	0.08	0	0	0.74	1.33	0.04	0.72	1.79	78.02	0.07	7.79	4.06	0	0	30	-2.53	6.92	3.47	53.04	137.92	747.06	512.93	961.42	741.56	788.13	556.38	925.79	564.85
27.093	0	0.05	0.07	0.01	0.78	0.09	0.26	13.31	0.66	1.32	73.37	0.82	0	95.97	26.5	30.96	0.23	0.01	14.67	0.55	0.14	0.08	0	0	0.65	1.32	0.04	0.66	1.85	77.57	0.07	6.83	4.22	0	0	30	-4.43	6.15	3.39	52.67	138.52	748.71	512.85	963.86	741.93	789.75	556.19	928.06	564
27.127	0	0.05	0.06	0.01	0.75	0.1	0.25	13.67	0.63	1.2	72.66	0.82	0	95.53	25.58	30.97	0.28	0.01	15.62	0.56	0.18	0.11	0	0	0.63	1.2	0.05	0.57	1.86	79.21	0.06	6.96	4.51	0	0	30	-4.76	6.69	3.9	52.6	137.11	748.9	512.85	963.82	741.5	791.13	555.22	927.9	564.87
27.16	0	0.05	0.06	0.02	0.72	0.1	0.22	14.08	0.51	1.25	71.84	0.86	0.52	95.93	23.83	31.56	0.33	0.01	16.36	0.8	0.21	0.12	0	0	0.48	1.25	0.05	0.51	1.96	81.19	0.06	24.35	4.76	0	0	30	-5.4	6.19	2.81	52.57	138.99	749.77	512.58	965.64	742.49	790.27	556.77	929.16	562.24
27.193	0	0.05	0.05	0.02	0.78	0.09	0.17	15.42	0.39	1.23	69.16	1.28	0.01	95.58	20.66	37.14	0.33	0.02	13.56	0.76	0.18	0.1	0	0	0.35	1.23	0.05	0.39	2.05	81.33	0.05	9.89	4.7	0	0	30	-5.42	6.63	3.57	52.51	137.85	750.29	512.72	965.29	741.63	791.78	555.74	929.43	563.34
27.227	0	0.04	0.05	0.02	0.86	0.09	0.17	17.98	0.35	1.09	64.04	1.56	0	95.9	21.43	39.46	0.35	0.02	13.37	0.92	0.17	0.1	0	0	0.29	1.09	0.04	0.33	2.27	82.67	0.05	4.98	4.79	0	0	30	-3.31	6.24	4.26	52.8	136.07	750.05	512.24	963.84	740.27	792.57	554.59	928.3	564.36
27.26	0	0.05	0.05	0.02	0.77	0.08	0.16	16.33	0.37	1.09	67.34	1.35	0	96.52	19.9	37.56	0.37	0.02	12.71	0.93	0.16	0.07	0	0	0.22	1.09	0.03	0.22	2.36	83.32	0.05	12.44	4.73	0	0	30	-5.41	5.39	3.9	52.48	136.83	751.61	513.49	964.71	740.56	792.95	556.04	929.58	563.49
27.293	0	0.05	0.05	0.02	0.76	0.08	0.16	16.3	0.35	1.1	67.41	1.39	0	97.05	18.98	37.84	0.35	0.03	11.27	0.96	0.1	0.06	0	0	0.18	1.1	0.03	0.22	2.44	83.88	0.05	10.93	4.58	0	0	30	-6.68	4.52	3.92	52.12	133.94	751.82	514.18	962.31	738.28	793.21	556.2	926.99	562.66
27.327	0	0.05	0.06	0.02	0.72	0.08	0.16	14.99	0.39	1.03	70.03	1.23	0	95.44	18.81	35.88	0.39	0.03	11.86	1.04	0.11	0.07	0	0	0.17	1.03	0.02	0.21	2.73	83.63	0.04	7.52	4.49	0	0	30	-6.49	6.79	3.26	52.09	133.77	752.68	514.62	964.14	739.71	793.98	558.07	927.68	562.33
27.36	0	0.05	0.06	0.02	0.65	0.07	0.14	13.07	0.36	1.13	73.87	1.22	0	96.37	16.09	35.76	0.36	0.03	10.92	0.9	0.11	0.06	0	0	0.16	1.13	0.02	0.25	2.68	82.64	0.04	2.17	4.43	0	0	30	-6.62	5.61	3.21	52.01	132.75	754.64	512.98	964.1	736.17	795.35	555.5	928.01	560.41
27.393	0	0.05	0.06	0.02	0.64	0.07	0.14	12.36	0.53	1.08	75.28	1.15	0	94.48	16.13	35.22	0.35	0.03	10.54	0.72	0.1	0.05	0	0	0.18	1.08	0.02	0.53	2.45	81.62	0.04	11.47	4.25	0	0	30	-4.96	7.8	3.33	52.5	134.94	753.39	512.47	961.48	733.84	792.61	554.35	927.34	561.83
27.427	0	0.05	0.06	0.02	0.59	0.07	0.15	10.85	0.81	1.09	78.3	0.94	0	96.79	16.12	32.23	0.35	0.02	10.4	0.48	0.11	0.04	0	0	0.24	1.09	0.02	0.81	2.49	81.09	0.04	8.84	4.16	0	0	30	-6.74	4.97	3.18	52.21	133.6	754.92	512.86	963.08	734.14	794.56	554.62	928.01	560.93
27.46	0	0.06	0.07	0.02	0.53	0.07	0.18	9.58	1.4	1.15	80.84	0.65	0	96.29	18.23	27.18	0.36	0.02	10.53	0.51	0.09	0.03	0	0	0.33	1.15	0.02	1.4	2.33	80.7	0.04	14.62	4	0	0	30	-7.91	5.72	3.29	52.04	133.09	755.37	512.67	963.49	733.47	795.39	553.78	928.29	560.91
27.494	0	0.06	0.08	0.02	0.58	0.07	0.25	10.54	1.62	1.26	78.92	0.53	0	95.18	23.14	24.58	0.45	0.02	12.74	0.57	0.06	0.04	0	0.01	0.4	1.26	0.01	1.62	2.12	80.95	0.04	29.47	3.72	0	0	30	-7.74	7.08	3.53	52.14	134.28	755.71	512.68	963.22	732.65	795.16	553.43	929.19	561.44
27.527	0	0.05	0.09	0.01	0.65	0.07	0.33	11.82	1.51	1.24	76.36	0.7	0	95.21	28.59	22.32	0.52	0.02	12.5	0.65	0.08	0.04	0	0.01	0.54	1.24	0.01	1.51	2.05	80.84	0.04	16.26	3.65	0	0	30	-7.88	7.05	3.73	52.04	133.05	755.62	513.06	961.12	731.12	794.85	553.44	927.69	560.96
27.56	0	0.05	0.09	0.01	0.68	0.07	0.39	12.04	1.36	1.27	75.91	0.88	0	94.88	31.99	20.72	0.59	0.02	12.41	0.71	0.11	0.05	0	0.01	0.58	1.27	0.01	1.36	1.92	79.56	0.04	6.7	3.6	0	0	30	-6.96	7.4	3.33	52.18	133.44	756.31	513.49	962.59	732.85	795.3	554.9	928.6	560.95
27.594	0	0.05	0.09	0.01	0.85	0.07	0.5	14.32	1.01	1.39	71.37	1.28	0	94.03	37.27	21.48	0.67	0.02	12.89	0.82	0.18	0.06	0	0.01	0.66	1.39	0.01	1.01	1.88	78.3	0.04	6.79	3.28	0	0	30	-6.88	8.22	3.64	52.06	131.43	757.1	513.29	963.88	733.55	797.66	554.49	928.93	560.9
27.627	0	0.04	0.09	0.01	1.12	0.07	0.75	18.7	0.96	1.44	62.6	2.55	0	94.6	46.22	20.99	0.71	0.01	12.15	1.02	0.23	0.06	0	0.01	0.75	1.44	0.01	0.96	1.77	77.5	0.04	10.62	3.22	0	0	30	-6.93	7.69	3.63	52.2	133.01	756.68	512.51	963.14	732.15	796.3	553.64	929.15	560.31
27.66	0	0.04	0.09	0.01	1.14	0.07	0.79	17.98	1	1.47	64.05	2.67	0	95.5	47	20.69	0.74	0.01	12.52	1.28	0.24	0.07	0	0.01	0.72	1.47	0.01	1	1.58	75.86	0.04	14.94	3.11	0	0	30	-5.71	6.73	3.48	52.43	132.54	756.78	511.98	963.04	731.79	796.33	553.59	928.72	559.73
27.694	0	0.04	0.1	0.01	1.19	0.07	0.86	16.76	1.14	1.39	66.49	2.94	0	96.28	48.47	20.35	0.83	0.02	12.22	1.41	0.21	0.05	0	0.01	0.71	1.39	0.01	1.14	1.34	72.69	0.05	10.62	2.89	0.1	0	30	-4.67	5.74	3.33	52.78	133.48	757.04	511.85	962.64	730.93	795.6	554.22	928.98	559.32
27.727	0	0.04	0.1	0.01	1.09	0.06	0.8	15.38	1.63	1.34	69.24	2.64	0	96.02	46.8	19.53	0.85	0.02	11.38	1.36	0.15	0.03	0	0.01	0.64	1.34	0.01	1.63	1.28	72.74	0.05	7.84	2.87	0.27	0	30	-5.49	6.08	3.44	52.61	132.85	757.53	511.63	962.62	729.95	796.27	553.62	929.02	558.85
27.761	0	0.05	0.11	0.01	0.93	0.06	0.68	11.69	2.13	1.38	76.62	1.99	0	97	42.71	18.69	0.98	0.02	10.4	1.2	0.12	0.01	0	0.01	0.59	1.38	0.01	2.13	1.02	70.06	0.05	12.35	2.73	0.41	0	30	-7.21	4.61	2.9	52.31	132.72	758.08	511.74	962.9	729.18	796.16	553.04	928.75	558.72
27.794	0	0.05	0.11	0.01	0.84	0.06	0.57	9.48	1.91	1.33	81.05	1.46	0	96.75	39.04	19.27	1.11	0.02	10.63	1.03	0.11	0.01	0	0.01	0.56	1.33	0.01	1.91	0.93	67.52	0.05	12.3	2.68	0.6	0	30	-6.63	5.03	2.95	52.45	132.44	759.01	511.75	962.96	728.49	796.85	553.09	929.17	558.55
27.827	0	0.05	0.11	0.01	0.89	0.06	0.62	10.56	2.2	1.38	78.87	1.67	0	97.5	40.45	19.43	1.11	0.02	11.12	0.96	0.09	0.01	0	0.01	0.58	1.38	0.01	2.2	0.91	68.83	0.05	18.32	2.58	0.8	0	30	-2.71	3.67	3.3	53.31	131.28	760.34	511.23	964.81	729.2	799.38	552.78	930.43	560.44
27.861	0	0.05	0.12	0.01	0.82	0.06	0.56	9.33	2.13	1.49	81.34	1.35	0	96.39	37.75	19.15	1.49	0.02	11.64	0.78	0.08	0.01	0	0.01	0.59	1.22	0.01	2.13	0.74	68.51	0.05	13.5	2.4	1.14	0	30	-4.16	5.58	3.12	52.86	131.16	760.16	511.17	964.96	729.54	799.25	552.93	930.25	559.18
27.894	0	0.05	0.13	0.01	0.82	0.06	0.63	9.65	2.3	1.7	80.69	1.57	0	95.56	39.52	17.25	1.7	0.02	11.37	0.69	0.08	0.01	0	0.01	0.57	1.24	0.01	2.3	0.71	69.55	0.05	32.44	2.33	1.25	0	30	-6.76	6.65	3.79	52.4	131.73	760.5	511.96	964.44	728.73	799.63	552.31	931.14	559.73
27.927	0	0.05	0.13	0.01	0.97	0.06	0.85	11.97	2.44	1.77	76.07	2.56	0	97.08	45.59	16.11	1.77	0.02	11.09	0.69	0.08	0.01	0	0.01	0.51	1.29	0.01	2.44	0.73	70.38	0.05	17.62	2.22	1.51	0	30	-3.67	4.48	3.34	53.09	130.21	761.53	511.36	965.6	728.88	800.93	552.62	930.93	560.01
27.961	0	0.05	0.14	0.01	1.12	0.06	1	13.91	2.15	2.27	72.18	3.21	0	96.17	48.83	16.64	2.27	0.02	10.78	0.71	0.09	0.01	0	0.01	0.49	1.25	0.01	2.13	0.77	70.76	0.04	22.46	2.15	1.75	0	30	-6.21	5.89	3.45	52.5	131.93	761.21	511.37	966.1	729.1	800.34	552.16	932.06	559.56
27.994	0	0.04	0.14	0.01	1.32	0.06	1.21	17.03	2.31	2.18	65.94	4.68	0	94.6	53.51	17.01	2.18	0.02	10.8	0.74	0.11	0.02	0	0.01	0.52	1.29	0.01	2.31	0.77	71.46	0.05	32.7	2.16	1.67	0	30	-4.31	7.68	4.24	52.84	132.5	760.44	511.37	966.69	731.07	800.91	552.06	933.07	561.43
28.027	0	0.04	0.13	0.01	1.46	0.06	1.36	18.75	2.03	2.03	62.51	5.57	0	94.91	56.27	17.56	2.03	0.02	11.29	0.66	0.11	0.02	0	0.01	0.54	1.31	0.01	1.85	0.82	70.94	0.04	19.86	2.19	1.39	0	30	-2.77	7.37	5.25	53.32	134.45	759.64	511.68	966.67	732.73	800.64	552.51	934.71	562.66
28.061	0	0.04	0.12	0.01	1.32	0.06	1.23	16.58	1.92	1.92	66.84	4.4	0	95.59	53.81	17.04	1.92	0.02	12.48	0.73	0.15	0.04	0	0.01	0.57	1.39	0.01	1.21	0.85	70.36	0.04	23.97	2.22	0.94	0	30	-2.32	6.62	4.97	53.32	134.7	759.48	511.14	968.15	734.11	800.87	552.4	935.18	562.56
28.094	0	0.05	0.12	0.01	1.06	0.07	0.94	13.39	1.71	1.71	73.23	2.65	0	97.29	47.51	17.05	1.71	0.02	14.72	0.7	0.18	0.05	0	0.01	0.55	1.4	0.01	0.96	0.85	70.61	0.04	17.07	2.39	0.57	0	30	-3.55	4.09	4.53	53.04	137.3	759.85	511.29	969.51	734.65	799.95	552.85	936.92	562.29
28.128	0	0.05	0.11	0.01	0.94	0.09	0.77	12.56	1.4	1.4	74.88	1.86	0	96.76	43.14	18.01	1.4	0.02	17.9	0.66	0.3	0.04	0	0.01	0.52	1.4	0.01	0.66	0.88	72.26	0.04	23.23	2.55	0.15	0	30	-2.36	5.01	4.4	53.37	138.05	760.16	511.56	970.06	735.56	799.89	553.74	937.65	562.69
28.161	0	0.05	0.1	0.01	0.8	0.09	0.57	10.73	1.3	1.42	78.53	1.19	0	97.03	37.26	19.23	1.3	0.02	17.99	0.69	0.3	0.03	0	0.01	0.51	1.42	0.02	0.69	0.91	72.65	0.04	13.21	2.68	0	0	30	-2.47	4.57	4.29	53.3	136.48	761.12	511.63	970.69	735.16	801.32	553.56	937.48	562.89
28.194	0	0.05	0.1	0.01	0.72	0.09	0.47	9.84	1.27	1.51	80.33	0.9	0	97.38	33.22	20.51	1.27	0.02	18.54	0.64	0.28	0.03	0	0.01	0.59	1.51	0.03	1	0.93	73.08	0.04	9.25	2.85	0	0	30	-3.27	3.93	4.37	53.08	135.51	762.28	512.67	971.61	735.62	802.9	554.04	938.05	564.03
28.228	0	0.05	0.09	0.01	0.64	0.09	0.39	8.96	1.11	1.69	82.07	0.69	0	97.39	29.4	20.86	1.11	0.02	18.19	0.56	0.27	0.03	0	0.01	0.59	1.69	0.04	1.04	0.95	74.09	0.04	11.65	3.05	0	0	30	-2.85	3.9	4.95	53.24	135.4	762.76	513.63	971.57	736.08	803.83	554.42	938.76	565.62
28.261	0	0.05	0.09	0.01	0.64	0.09	0.33	9.3	1.08	1.76	81.41	0.6	0	97.66	27.44	23.2	1.08	0.02	17.2	0.52	0.26	0.03	0	0.01	0.6	1.76	0.04	1.01	0.94	74.67	0.04	26.89	3.14	0	0	30	-1.93	3.34	4.45	53.5	135.94	762.77	514.11	971.97	736.99	803.21	555.54	938.73	566.28
28.294	0	0.06	0.09	0.02	0.53	0.1	0.28	7.65	0.92	1.83	84.71	0.43	0	97.1	22.95	22.32	0.92	0.01	17.95	0.51	0.24	0.03	0	0.01	0.56	1.83	0.06	0.87	0.96	74.93	0.04	10.92	3.45	0	0	30	-3.45	4.44	5.45	53.07	135.71	762.58	515.07	970.88	736.91	803.81	555.27	939.01	567.07
28.328	0	0.05	0.08	0.02	0.57	0.11	0.27	8.75	0.88	2.04	82.5	0.49	0.67	97.14	23.46	24.55	0.88	0.01	19.32	0.52	0.24	0.03	0	0.01	0.58	2.04	0.06	0.7	0.98	75.7	0.04	11.57	3.99	0	0	30	-3.32	4.37	5.38	52.96	134.73	761.84	515.31	970.42	737.65	803.58	555.7	937.83	567.12
28.361	0	0.05	0.07	0.02	0.66	0.11	0.25	10.35	0.81	2.03	79.3	0.65	0.58	97.23	23.78	28.66	0.81	0.02	18.86	0.49	0.25	0.04	0	0.01	0.63	2.03	0.05	0.61	0.95	75.73	0.04	6.09	4.11	0	0	30	-1.77	4.2	5.06	53.39	135.12	761.61	515.56	970.2	738.09	802.83	556.48	937.47	567.91
28.394	0	0.05	0.07	0.01	0.7	0.13	0.28	11.33	0.77	2.1	77.33	0.65	1.24	97.77	25.91	28.68	0.77	0.02	20.57	0.49	0.29	0.04	0	0.01	0.7	2.1	0.05	0.54	0.91	76.02	0.04	19.44	4.47	0	0	30	0.87	3.09	4.66	53.9	134.39	761.06	515.41	970.18	738.99	802.45	557.19	936.35	568.67
28.428	0	0.05	0.07	0.01	0.7	0.13	0.29	11.47	0.68	2.15	77.06	0.62	1.19	96.29	27.83	27.95	0.64	0.02	19.2	0.39	0.33	0.05	0	0.01	0.68	2.15	0.05	0.48	0.93	75.16	0.03	23.21	5.29	0	0	30	2.54	5.72	3.84	53.93	134.52	760.14	515.3	969.78	739.41	800.95	557.88	934.96	569.53
28.461	0	0.04	0.07	0.01	0.74	0.11	0.35	12	0.69	2.01	76.01	0.78	0	95.49	31.18	25.9	0.69	0.01	17.06	0.4	0.36	0.05	0	0	0.59	2.01	0.04	0.37	0.93	75.08	0.03	82.8	5.13	0	0	30	3.88	6.74	4.92	54.11	135.18	759.64	516.61	967.83	739.75	800.63	558.59	935.19	571.43
28.495	0	0.04	0.07	0.01	0.82	0.08	0.41	13.53	0.61	1.82	72.95	1.08	0	94.95	35.82	24.58	0.61	0.01	11.78	0.31	0.3	0.04	0	0	0.49	1.82	0.03	0.23	0.99	75.06	0.03	84.01	5.27	0	0	30	2.8	7.33	6.05	53.97	134.12	758.87	517.95	964.66	738.45	800.41	558.37	933.78	572.56
28.528	0	0.04	0.08	0.01	0.77	0.08	0.52	13.14	0.64	1.5	73.72	1.39	0	95.96	39.31	19.1	0.64	0.01	11.29	0.25	0.23	0.03	0	0	0.35	1.5	0.02	0.19	0.99	76.25	0.02	86.43	5.21	0	0	30	2.38	6.17	5.83	53.69	134.17	758.93	519.01	962.33	737.15	798.89	559.59	932.52	571.66
28.561	0	0.04	0.09	0.01	0.88	0.08	0.67	15.75	0.66	1.34	68.49	2.05	0	95.17	44.24	17.8	0.66	0.01	11.03	0.22	0.21	0.02	0	0	0.29	1.34	0.02	0.17	0.96	77.7	0.02	65.1	4.9	0.09	0	30	2.79	7.09	5.67	53.76	134.61	758.79	520.44	960.6	736.71	797.62	560.83	931.67	573.11
28.595	0	0.04	0.09	0.01	0.9	0.07	0.74	17.47	0.58	1.12	65.06	2.33	0	96.14	45.94	16.79	0.58	0.01	10.5	0.15	0.17	0.02	0	0	0.23	1.12	0.02	0.15	0.9	79.99	0.02	31.4	4.65	0.31	0	30	1.09	5.93	5.29	53.78	134.4	758.68	521.25	960.36	736.69	797.1	561.3	930.95	573.46
28.628	0	0.04	0.1	0.01	0.95	0.08	0.96	18.89	0.57	1.01	62.21	3.21	0	94.79	50.03	13.98	0.57	0.01	13.29	0.15	0.15	0.01	0	0	0.18	1.01	0.02	0.15	0.91	81.01	0.02	72.07	4.45	0.45	0	30	-0.63	7.49	5.32	53.77	133.9	758.9	522.72	959.64	736.56	797.2	561.91	930.49	574.79
28.661	0	0.04	0.1	0.01	0.93	0.09	1	18.71	0.58	0.84	62.59	3.21	0	96.53	50.07	13.19	0.58	0.01	15.51	0.13	0.16	0.02	0	0	0.14	0.84	0.01	0.17	0.85	81.47	0.02	24.38	4.3	0.14	0	30	-2.14	5.37	4.5	53.54	132.52	758.49	522.73	960.61	737.32	797.2	562.04	929.12	574.66
28.695	0	0.04	0.1	0.01	0.98	0.09	1.05	20.16	0.6	0.69	59.68	3.42	0	97.38	50.97	13.68	0.6	0.01	16.23	0.14	0.13	0.02	0	0	0.12	0.69	0.01	0.19	0.8	82.31	0.02	18.21	4	0	1	36	-2.49	3.92	5.43	53.42	131.61	758.03	522.94	960.44	738.42	798.22	561.93	929.24	574.33
28.728	0	0.04	0.1	0.01	0.89	0.1	0.85	18.05	0.63	0.69	63.89	2.37	0	95.68	46.29	15.31	0.63	0.02	18.01	0.13	0.11	0.03	0	0	0.12	0.69	0.01	0.24	0.78	82.08	0.02	9.06	3.92	0	0	36	-3.99	6.51	5.47	53.04	133.49	757.26	522.3	960.91	738.64	797.33	561.08	930.19	574
28.762	0	0.05	0.1	0.01	0.73	0.1	0.62	14.15	0.63	0.63	71.71	1.39	0	97.14	39.56	15.77	0.63	0.02	17.27	0.16	0.12	0.04	0	0	0.15	0.57	0.01	0.34	0.75	81.37	0.02	10.21	3.72	0	0	36	-3.46	4.38	5.46	53.12	131.4	756.44	522.15	961.14	739.68	797.96	560.94	928.66	574.45
28.795	0	0.05	0.09	0.01	0.55	0.09	0.36	9.8	0.61	0.61	80.41	0.64	0	97.35	28.66	18.07	0.61	0.02	15.31	0.17	0.12	0.04	0	0	0.18	0.54	0.02	0.36	0.71	79.97	0.02	13.6	3.7	0	0	36	-5.62	3.98	5.4	52.7	133.35	755.91	522.01	962.26	740.86	797.25	560.84	929.98	573.7
28.828	0	0.06	0.09	0.02	0.46	0.08	0.25	7.69	0.58	0.58	84.61	0.39	0	95.84	21.84	19.94	0.58	0.02	12.82	0.18	0.13	0.04	0	0	0.19	0.54	0.02	0.4	0.68	78.57	0.02	11.4	3.85	0	0	36	-8.47	6.32	5.85	52.3	134.52	755.69	522.39	961.68	740.49	796.82	560.5	930.77	572.9
28.862	0	0.06	0.09	0.02	0.41	0.06	0.2	6.1	0.54	0.54	87.81	0.36	0	97.13	17.42	20.49	0.54	0.02	10.28	0.18	0.12	0.03	0	0	0.22	0.46	0.02	0.47	0.65	76.45	0.01	14.61	3.66	0	0	36	-7.12	4.39	5.75	52.46	133.79	755.16	522.06	961.63	740.78	796.73	560.38	929.88	573.4
28.895	0	0.07	0.09	0.02	0.37	0.06	0.16	5.18	0.58	0.5	89.65	0.4	0	96.23	13.32	21.97	0.5	0.02	9.58	0.18	0.11	0.03	0	0	0.28	0.43	0.02	0.58	0.65	74.91	0.01	7.24	3.66	0	0	36	-8.49	5.8	5.24	52.33	135.98	754.91	522.04	962.56	741.6	795.52	560.78	930.96	572.87
28.928	0	0.07	0.08	0.02	0.35	0.06	0.14	4.6	0.86	0.47	90.79	0.42	0	96.84	10.91	22.52	0.47	0.02	9.91	0.19	0.1	0.03	0	0	0.38	0.46	0.03	0.86	0.63	73.81	0.01	4.02	3.81	0	0	36	-8.4	4.89	5.23	52.21	134.39	754.46	522.18	962.69	742.49	796.06	560.96	929.9	573.09
28.962	0	0.07	0.09	0.02	0.31	0.07	0.14	3.85	1.13	0.45	92.3	0.37	0	95.57	9.45	20.37	0.44	0.01	10.38	0.23	0.09	0.03	0	0	0.47	0.45	0.03	1.13	0.55	72.94	0.02	16.2	3.91	0	0	36	-9.79	6.64	5.9	52.2	135.73	754.03	522.74	962.75	743.11	796.08	560.6	931.12	574.28
28.995	0	0.08	0.09	0.02	0.27	0.07	0.14	3.18	1.28	0.48	93.63	0.33	0.76	92.84	8.04	18.28	0.45	0.01	11.32	0.25	0.1	0.05	0	0	0.53	0.48	0.04	1.28	0.54	71.71	0.02	14.53	4.02	0	0	36	-12.62	9.18	6.65	52.08	135.16	753.59	522.27	962.55	742.31	796.97	558.76	931.3	573.77
29.028	0	0.08	0.09	0.02	0.26	0.07	0.13	2.89	1.06	0.5	94.21	0.33	1.3	95	7.37	18.05	0.42	0.01	11.22	0.28	0.09	0.05	0	0	0.51	0.5	0.04	1.06	0.54	70.24	0.02	20.47	4.37	0	0	36	-10.71	7.28	6.81	52.05	134.61	751.99	521.96	961.88	743.68	796.18	559.13	929.98	573.88
29.062	0	0.07	0.08	0.02	0.28	0.07	0.13	2.59	0.76	0.62	94.81	0.34	1.38	97.2	8.12	19.83	0.38	0.01	10.36	0.36	0.09	0.05	0	0	0.52	0.62	0.04	0.76	0.59	65.01	0.02	11.88	4.87	0	0	36	-8.32	4.27	6.48	52.27	135.78	751.59	522.08	961.85	744.64	794.86	561.24	930.09	573.38
29.095	0	0.07	0.08	0.02	0.3	0.08	0.12	2.8	0.6	0.69	94.4	0.39	2.14	96.66	7.87	21.76	0.37	0.02	11.71	0.46	0.1	0.05	0	0	0.53	0.69	0.04	0.6	0.66	65.23	0.02	8.03	4.96	0	0	36	-5.42	5.18	6.08	52.41	134.45	750.42	520.97	960.54	744.69	793.85	560.61	927.74	572.85
29.129	0	0.06	0.07	0.02	0.34	0.08	0.12	2.66	0.52	0.81	94.67	0.48	2.04	97.8	9.34	24.53	0.37	0.02	11.06	0.6	0.09	0.03	0	0	0.52	0.81	0.04	0.47	0.77	59.74	0.02	8.38	5.39	0	0	36	-5.42	3.03	6.73	52.46	133.59	752.52	522.25	962.5	745.84	796.93	561.3	929.87	574.48
29.162	0	0.06	0.07	0.02	0.34	0.08	0.12	2.47	0.48	0.9	95.07	0.51	2.12	96.84	9.21	25.29	0.36	0.02	11.02	0.72	0.09	0.03	0	0	0.48	0.9	0.03	0.46	0.86	57.22	0.02	7.98	5.43	0	0	36	-6.3	4.89	5.95	52.35	133.03	753.76	522.52	963.86	746.18	797.64	562.33	930.21	573.5
29.195	0	0.06	0.07	0.02	0.37	0.1	0.12	2.76	0.42	0.99	94.49	0.57	3.39	96.7	9.88	26.68	0.36	0.02	13.84	0.96	0.1	0.04	0	0	0.38	0.99	0.03	0.42	0.97	57.88	0.02	12.49	5.63	0	0	36	-4.58	5.11	6.83	52.72	135.33	752.26	520.48	963.97	745.78	796.89	560.51	931.6	573.47
29.229	0	0.06	0.06	0.02	0.4	0.1	0.11	2.68	0.41	1.04	94.63	0.75	3.49	98.07	9.24	30.44	0.29	0.03	12.65	0.9	0.1	0.04	0	0	0.33	1.04	0.03	0.41	1.11	54.12	0.02	8.52	6.02	0	0	36	-3.59	2.36	7.15	52.79	133.31	752.54	521.22	964.27	746.99	798.44	560.44	930.93	575.18
29.262	0	0.05	0.05	0.02	0.46	0.1	0.1	3.3	0.42	1.05	93.39	1.01	4.09	97.52	9.08	34.64	0.3	0.03	14.38	0.86	0.12	0.04	0	0	0.3	1.05	0.03	0.42	1.21	55.22	0.02	1.85	5.86	0	0	36	-7.87	3.64	7.07	52.3	135.56	752.52	520.65	964.95	745.64	797.62	559.91	932.55	572.99
29.295	0	0.05	0.05	0.02	0.52	0.1	0.1	3.94	0.33	1.14	92.12	1.22	3.3	98.01	9.99	37.09	0.3	0.03	13.47	0.91	0.12	0.04	0	0	0.26	1.14	0.03	0.33	1.39	56.22	0.02	8.21	5.64	0	0	36	-5.75	2.51	7.52	52.51	133.48	753.62	521.17	964.78	745.86	799.55	559.56	932.2	574.42
29.329	0	0.05	0.05	0.02	0.55	0.08	0.11	4.38	0.39	1.27	91.24	1.27	2.08	97.08	10.59	37.21	0.32	0.04	11.87	0.87	0.11	0.04	0	0	0.27	1.27	0.03	0.39	1.8	58.16	0.02	6.36	5.27	0	0	36	-7.41	4.48	6.58	52.65	138.07	753.75	520.14	966.67	745.42	797.41	560.42	934.96	572.35
29.362	0	0.05	0.05	0.02	0.59	0.09	0.11	5.2	0.33	1.27	89.6	1.32	2.08	97.44	12.14	37.71	0.33	0.04	12.78	0.89	0.1	0.04	0	0	0.25	1.27	0.03	0.33	1.93	60.43	0.02	3.09	5.2	0	0	36	-8.89	3.8	7.23	52.3	135.04	754.63	520.4	966.25	744.45	799.76	558.63	934.08	572.67
29.395	0	0.06	0.06	0.02	0.52	0.09	0.12	4.85	0.37	1.3	90.29	1.07	1.97	98.1	11.74	34.27	0.37	0.03	12.58	0.89	0.1	0.03	0	0	0.24	1.3	0.03	0.25	2.33	62.54	0.02	6.43	5.1	0	0	36	-5.14	2.28	7.62	52.69	133.98	754.97	520.13	966.76	745.58	801.1	558.78	934.23	573.8
29.429	0	0.06	0.06	0.02	0.57	0.09	0.13	5.84	0.43	1.41	88.32	1.13	1.99	98.18	13.26	34.32	0.43	0.03	14.46	0.85	0.11	0.03	0	0	0.23	1.41	0.03	0.25	3.07	65.66	0.03	7.61	4.71	0	0	36	-6.04	2.06	7.51	52.68	134.92	755.21	519.88	966.98	744.83	800.8	558.1	934.82	573.69
29.462	0	0.05	0.06	0.02	0.65	0.09	0.15	7.21	0.45	1.35	85.58	1.24	1.16	97.42	16.02	35.56	0.45	0.04	14.38	0.77	0.19	0.04	0	0	0.23	1.35	0.03	0.21	3.15	67.07	0.03	5.94	4.53	0	0	36	-3.81	3.85	9.04	53	132.99	754.47	519.97	967.37	746.08	803.45	556.94	934.82	577.66
29.496	0	0.05	0.06	0.02	0.75	0.08	0.15	9.27	0.46	1.39	81.45	1.53	0	97.88	17.81	36.9	0.46	0.04	12.3	0.76	0.29	0.05	0	0	0.22	1.39	0.03	0.24	4.57	70.52	0.03	6.5	4.14	0	0	36	-6.96	2.84	7.75	52.63	135.13	755.82	519.88	968.53	745.28	802.14	557.47	936.18	574.62
29.529	0	0.05	0.06	0.02	0.8	0.07	0.16	10.06	0.47	1.42	79.88	1.65	0	97.93	18.48	37.52	0.47	0.04	10.98	0.62	0.25	0.05	0	0	0.21	1.42	0.03	0.27	4.93	71.39	0.03	6.74	4.03	0	0	36	-6.05	2.71	7.96	52.78	134.43	756.58	519.68	970.02	746.24	803.81	557.53	937.13	574.81
29.562	0	0.05	0.06	0.02	0.82	0.07	0.15	10.91	0.47	1.47	78.19	1.82	0	97.9	17.85	38.91	0.47	0.04	10.14	0.52	0.28	0.06	0	0	0.24	1.47	0.03	0.35	4.8	72.8	0.03	6.84	3.91	0	0	36	-6.57	2.79	8.52	52.86	135.96	756.92	519.7	969.68	745.22	803.78	556.84	938.5	575.14
29.596	0	0.05	0.05	0.02	0.87	0.06	0.13	12.35	0.44	1.39	75.3	2.27	0	97.81	16.71	41.42	0.44	0.04	8.98	0.42	0.21	0.04	0	0	0.21	1.39	0.03	0.32	5.08	74.81	0.03	8.04	3.66	0	0	36	-4.93	3.01	8.09	53.05	134.42	757.64	520.08	971.44	747.11	805.25	557.96	938.43	576.21
29.629	0	0.05	0.05	0.02	0.83	0.06	0.13	12.39	0.43	1.38	75.23	2.27	0	97.85	15.4	41.48	0.43	0.04	9.2	0.37	0.18	0.04	0	0	0.21	1.38	0.03	0.31	5.02	76.13	0.03	4.62	3.61	0	0	36	-7.51	2.92	8.31	52.95	136.9	758.11	519.88	971.49	745.37	804.49	558.44	940.49	574.11
29.662	0	0.05	0.05	0.02	0.93	0.06	0.13	15.33	0.43	1.47	69.34	2.75	0	96.45	16.32	44.13	0.43	0.04	10.33	0.34	0.22	0.04	0	0	0.22	1.47	0.04	0.33	4.81	78.49	0.04	14.26	3.56	0	0	36	-4.89	5.49	9.37	53.28	136.37	757.94	519.76	971.15	745.76	806.04	556.29	940.7	577.79
29.696	0	0.05	0.05	0.02	1.06	0.06	0.12	19.1	0.42	1.46	61.81	3.9	0	96.41	15.3	48.54	0.42	0.05	10.88	0.29	0.24	0.04	0	0	0.23	1.46	0.04	0.3	4.91	81.46	0.04	7.11	3.18	0	0	36	-2.45	5.54	8.82	53.71	135.09	757.72	519.69	971.94	747.59	806.24	557.48	939.76	578.08
29.729	0	0.05	0.05	0.02	0.97	0.07	0.1	17.48	0.43	1.52	65.03	3.88	0	96.92	12.54	48.54	0.43	0.05	12.48	0.24	0.29	0.06	0	0	0.25	1.52	0.04	0.31	4.85	81.63	0.04	9.08	3.15	0	0	36	-4.55	4.76	8.8	53.49	138.21	758.48	520.06	972.56	747.08	805.49	557.36	942.18	577.77
29.763	0	0.05	0.05	0.02	0.93	0.07	0.1	18	0.47	1.64	64	3.77	0	97.95	11.64	48.02	0.47	0.05	12.63	0.23	0.33	0.08	0	0	0.25	1.64	0.04	0.26	4.99	83.9	0.05	7.27	2.97	0	0	36	-4.25	2.66	8.32	53.48	136.25	759.57	520.65	973.24	747.83	806.52	558.78	941.59	576.7
29.796	0	0.05	0.05	0.02	0.93	0.06	0.1	18.47	0.43	1.52	63.06	3.73	0	96.13	11.75	47.83	0.43	0.05	11.72	0.24	0.31	0.07	0	0	0.26	1.52	0.04	0.29	5.06	84.73	0.05	10.74	2.96	0	0	36	-1.73	5.94	9.97	53.98	135.5	759.08	520.87	972.55	748.25	808.37	558.06	942.1	579.92
29.829	0	0.05	0.05	0.02	0.87	0.07	0.1	17.08	0.43	1.52	65.83	3.21	0	96.49	11.61	46.01	0.43	0.05	12.05	0.25	0.3	0.08	0	0	0.26	1.52	0.05	0.27	4.93	84.41	0.05	9.26	3.03	0	0	36	-0.33	5.42	9.7	54.27	135.41	760.11	520.54	973.85	748.73	809.12	559.08	943.08	578.87
29.863	0	0.05	0.05	0.02	0.83	0.07	0.12	16.38	0.47	1.39	67.24	2.39	0	96.65	13.86	42.46	0.47	0.05	12.75	0.25	0.31	0.06	0	0	0.28	1.39	0.05	0.31	4.71	84.51	0.05	18.43	3.03	0	0	36	1.93	5.2	9.48	54.67	136.32	760.9	519.85	974.87	748.81	809.37	559.3	944.3	578.69
29.896	0	0.05	0.06	0.02	0.77	0.08	0.15	15.05	0.44	1.24	69.9	1.61	0	97.5	16.52	37.82	0.44	0.05	14.75	0.2	0.35	0.06	0	0	0.32	1.24	0.06	0.39	4.32	84.07	0.05	16.23	3.11	0	0	36	4.74	3.69	8.44	54.72	136.36	760.81	520.13	974.9	749.69	808.2	560.12	943.09	580.13
29.929	0	0.06	0.07	0.02	0.67	0.09	0.18	13.16	0.51	1.14	73.68	1.06	0.17	97.72	18.32	32.23	0.51	0.05	16.91	0.21	0.4	0.06	0	0	0.31	1.14	0.05	0.33	4.29	84.11	0.05	22.36	3.2	0	0	36	0.47	3.2	8.61	54.53	138.48	761.76	521.5	976.9	751.32	808.84	560.82	946.01	579.92
29.963	0	0.06	0.08	0.02	0.52	0.1	0.23	10.36	0.5	1.02	79.28	0.57	1.05	96.51	19.59	23.51	0.5	0.04	18.96	0.26	0.43	0.05	0	0	0.31	1.02	0.05	0.29	4.17	85.07	0.05	57.83	3.46	0	0	36	0.37	5.4	9.01	54.39	138.87	762.85	522.03	977.49	751.29	810.07	560.93	947.5	580.88
29.996	0	0.07	0.09	0.02	0.46	0.09	0.22	9.16	0.5	1.01	81.68	0.48	0.69	95.46	18.17	21.33	0.5	0.04	17.35	0.25	0.33	0.05	0	0	0.29	1.01	0.05	0.25	3.9	85.39	0.05	13.57	3.44	0	0	36	0.09	6.78	8.98	54.3	136.85	762.13	522.74	976.47	751.46	810.17	561.21	945.42	582.1
30.029	0	0.07	0.09	0.02	0.4	0.08	0.21	7.93	0.47	1.03	84.15	0.38	0	96.01	17.09	18.43	0.47	0.03	14.45	0.24	0.35	0.06	0	0	0.3	1.03	0.05	0.23	3.66	85.59	0.06	30.16	3.53	0	0	36	-1.34	6.09	10.16	54.01	137.15	761.4	523.27	974.61	750.11	810.14	560.13	945.33	583.2
30.063	0	0.07	0.1	0.02	0.35	0.07	0.2	7.13	0.46	0.97	85.74	0.33	0	97.43	15.37	16.82	0.46	0.03	12.49	0.21	0.28	0.06	0	0	0.3	0.97	0.05	0.24	3.36	86.18	0.05	8.38	3.61	0	0	36	-2.65	3.83	9.11	53.73	136.3	762.15	523.95	974.56	750.11	809.4	561.61	944.31	581.08
30.096	0	0.08	0.1	0.02	0.34	0.06	0.19	6.77	0.46	0.97	86.46	0.33	0	97.95	14.57	16.06	0.46	0.03	10.22	0.21	0.22	0.04	0	0	0.31	0.97	0.05	0.27	3.23	86.4	0.06	14.26	3.64	0	0	36	-0.41	2.67	8.56	54.36	136.37	762.09	523.71	974.34	750.01	808.61	562.1	943.61	581.38
30.13	0	0.08	0.1	0.02	0.31	0.07	0.17	6.28	0.52	0.92	87.43	0.33	0	98.12	12.15	16.55	0.52	0.03	10.49	0.22	0.16	0.03	0	0	0.35	0.92	0.05	0.28	2.94	86.42	0.06	21.04	3.74	0	0	36	-1.03	2.21	8.55	54.29	136.34	761.71	523.79	973.34	749.35	807.88	562.03	942.92	580.85
30.163	0	0.08	0.09	0.02	0.31	0.07	0.16	6.12	0.56	0.88	87.76	0.34	0.13	97.39	10.76	17.73	0.56	0.03	11.37	0.29	0.2	0.05	0	0	0.4	0.88	0.05	0.36	2.8	85.94	0.06	26.1	3.84	0	0	36	0.01	3.9	9.24	54.57	134.77	761.5	523.7	972.85	749.29	809.09	561.58	942.34	581.76
30.196	0	0.08	0.09	0.02	0.3	0.07	0.13	5.84	0.55	0.87	88.32	0.38	0.97	97.57	8.04	19.6	0.55	0.02	11.93	0.26	0.19	0.06	0	0	0.42	0.87	0.05	0.38	2.58	85.62	0.06	9.75	3.87	0	0	36	0.62	3.54	8.84	54.69	132.86	762.58	523.64	973.1	748.79	810.08	562.02	941.61	580.79
30.23	0	0.07	0.08	0.02	0.34	0.08	0.13	6.88	0.57	0.73	86.23	0.49	1.44	97.98	8.68	23.23	0.57	0.02	12.98	0.23	0.2	0.06	0	0	0.44	0.73	0.04	0.43	2.25	85.55	0.07	31.8	4.05	0	0	36	-0.42	2.6	8.32	54.74	134.07	763.12	524.59	972.89	748.24	809.15	562.65	941.9	581.47
30.263	0	0.07	0.08	0.02	0.36	0.08	0.15	7.58	0.53	0.7	84.85	0.47	1.48	97.69	10.98	22.89	0.53	0.02	14.14	0.26	0.19	0.06	0	0	0.43	0.7	0.04	0.4	2.19	86.08	0.07	33.55	4.04	0	0	36	-3.32	3.28	8.37	54.16	137.19	764.05	525.03	973.61	747.55	808.66	562.35	944.54	581.2
30.296	0	0.07	0.08	0.02	0.38	0.09	0.15	8.12	0.52	0.65	83.77	0.5	1.59	97.92	11.85	23.8	0.52	0.03	14.34	0.28	0.15	0.04	0	0	0.44	0.65	0.03	0.28	2.06	86.08	0.07	13.58	4.2	0	0	36	-6.04	2.75	7.48	53.44	135.9	765.21	525.29	976.06	748.85	809.95	563.06	944.84	579.63
30.33	0	0.06	0.08	0.02	0.39	0.1	0.16	8.65	0.56	0.6	82.7	0.48	2.06	97.88	13.29	23.39	0.56	0.03	15.71	0.34	0.14	0.04	0	0	0.45	0.6	0.03	0.28	1.83	86.73	0.06	13.19	4.41	0	0	36	-4.25	2.83	7.47	53.65	134.13	765.91	525.03	976.92	749.5	811.49	563.43	944.65	579.53
30.363	0	0.06	0.08	0.02	0.42	0.11	0.17	9.24	0.52	0.6	81.53	0.51	2.84	97.81	14.7	24.24	0.52	0.03	17.7	0.4	0.12	0.04	0	0	0.43	0.6	0.03	0.25	1.83	86.19	0.06	15.58	4.58	0	0	36	-8.05	3	7.44	53.19	135.83	766.57	525.11	978.48	749.23	811.69	563.96	946.82	577.74
30.396	0	0.06	0.08	0.02	0.44	0.11	0.18	9.97	0.45	0.66	80.05	0.51	2.47	98	16	24.25	0.45	0.03	17.23	0.4	0.11	0.04	0	0	0.4	0.66	0.03	0.27	1.87	86.92	0.07	10.48	4.65	0	0	36	-5.72	2.55	8.01	53.41	136.4	765.78	524.86	977.85	750	811.48	562.69	946.82	579.64
30.43	0	0.06	0.08	0.02	0.44	0.1	0.19	10.55	0.4	0.73	78.89	0.5	2.17	96.94	16.59	24.13	0.4	0.03	16.76	0.38	0.13	0.03	0	0	0.31	0.73	0.03	0.25	1.74	87.95	0.06	10.45	4.62	0	0	30	-2.36	4.72	8.71	53.98	134.05	765.68	524.13	977.43	749.99	813.14	562.23	945.95	580.43
30.463	0	0.06	0.08	0.02	0.44	0.1	0.2	10.3	0.43	0.72	79.4	0.44	1.86	96.49	18.13	22.33	0.43	0.03	16.75	0.42	0.17	0.04	0	0	0.31	0.72	0.03	0.27	1.65	87.56	0.06	7.83	4.69	0	0	30	0.48	5.44	8.85	54.77	131.89	767.45	524.59	977.64	749.71	815.25	563.13	945.89	581.26
30.497	0	0.06	0.08	0.02	0.41	0.08	0.19	9.19	0.39	0.79	81.62	0.41	0.2	97.61	16.72	21.7	0.39	0.03	12.67	0.35	0.26	0.05	0	0	0.31	0.79	0.03	0.31	1.55	86.57	0.07	9.64	4.49	0	0	30	-1.15	3.46	8.14	54.46	134.41	767.86	524.56	979.24	749.92	814.34	562.97	947.49	581.34
30.53	0	0.06	0.08	0.02	0.4	0.08	0.18	8.84	0.39	0.72	82.32	0.42	0.68	96.93	15.74	22.11	0.39	0.03	13.14	0.3	0.27	0.05	0	0	0.31	0.72	0.03	0.32	1.48	86.12	0.06	9.3	4.56	0	0	30	0.5	4.74	9.08	54.83	132.58	768.52	524.61	979.32	750.13	816.59	562.88	947.79	582.01
30.563	0	0.06	0.08	0.02	0.38	0.09	0.17	8.15	0.39	0.73	83.69	0.4	1.06	96	14.95	21.46	0.39	0.03	13.34	0.29	0.26	0.05	0	0	0.28	0.73	0.03	0.31	1.46	85.44	0.06	5.61	4.68	0	0	30	1.08	6.11	8.92	54.98	133.02	769.25	524.34	979.03	748.73	816.53	562.53	948.11	582.07
30.597	0	0.06	0.08	0.02	0.38	0.08	0.18	8.15	0.4	0.7	83.69	0.39	0.66	96.14	16.03	20.92	0.4	0.03	12.57	0.27	0.24	0.05	0	0	0.26	0.7	0.03	0.24	1.44	84.89	0.05	14.95	4.8	0	0	30	0.67	5.93	9.13	54.87	132.58	769.82	524.75	978.94	748.3	817.2	562.55	948.29	582.34
30.63	0	0.07	0.09	0.02	0.34	0.09	0.18	7.01	0.4	0.7	85.99	0.33	1.45	95.16	15.02	18.28	0.4	0.03	13.85	0.23	0.27	0.06	0	0	0.23	0.7	0.03	0.16	1.4	84.62	0.05	6.09	4.82	0	0	30	0.96	7.11	9.8	54.82	131.53	771.04	524.66	979.65	747.88	819.41	562.06	949.32	582.63
30.663	0	0.07	0.09	0.02	0.33	0.09	0.19	6.62	0.37	0.71	86.75	0.33	1.64	95.77	15.24	17.04	0.37	0.02	13.75	0.23	0.25	0.06	0	0	0.21	0.71	0.03	0.13	1.36	84.19	0.05	9.6	5.05	0	0	24	-0.22	6.4	9.51	54.58	133.25	773.35	524.94	981.98	747.51	820.66	561.99	952.27	582.9
30.697	0	0.07	0.08	0.02	0.32	0.1	0.18	6.46	0.33	0.7	87.08	0.33	2.87	96.41	14.46	17.46	0.33	0.02	15.45	0.26	0.24	0.07	0	0	0.24	0.7	0.03	0.14	1.3	83.9	0.05	8.44	5.36	0	0	24	-0.7	5.54	9.02	54.39	135	774.24	524.27	983.03	746.58	820.12	562.82	953.95	580.62
30.73	0	0.06	0.08	0.02	0.32	0.12	0.17	6.64	0.31	0.69	86.73	0.33	4.2	97.15	13.67	19.01	0.31	0.02	17.6	0.27	0.21	0.08	0	0	0.24	0.69	0.03	0.16	1.21	83.84	0.05	10.3	5.58	0	0	24	-0.7	4.36	9.02	54.31	133.75	775.59	524.86	983.94	747.22	821.81	562.66	954.28	581.13
30.764	0	0.06	0.08	0.02	0.31	0.17	0.17	6.17	0.31	0.77	87.67	0.43	7.07	96.72	12.9	19.19	0.31	0.02	22.41	0.33	0.16	0.06	0	0	0.24	0.77	0.04	0.21	1.2	82.55	0.04	15.29	6.2	0	0	24	-0.69	5.09	9	54.35	134.22	776.54	524.23	984.74	745.89	822.41	562.84	955.5	580.2
30.797	0	0.06	0.07	0.02	0.3	0.18	0.15	5.93	0.31	0.83	88.14	0.44	7.94	97.25	11.2	20.19	0.31	0.02	22.98	0.38	0.17	0.06	0	0	0.25	0.83	0.04	0.21	1.14	82.25	0.04	8.52	6.45	0	0	24	-0.49	4.18	8.93	54.3	133.16	777.33	524.39	985.47	746.48	823.56	562.64	955.54	580.28
30.83	0	0.06	0.07	0.02	0.31	0.19	0.15	6.27	0.31	0.82	87.46	0.46	8.36	97.7	11.45	21.13	0.31	0.03	23.74	0.41	0.18	0.05	0	0	0.3	0.82	0.05	0.26	1.11	82.47	0.04	7.85	6.63	0	0	24	-0.14	3.25	8.94	54.37	133.05	777.8	524.43	986.31	747.12	824.31	562.16	956.02	581.01
30.864	0	0.06	0.07	0.02	0.3	0.19	0.15	6.08	0.37	0.88	87.83	0.44	8.38	97.58	10.74	21.5	0.31	0.03	23.11	0.43	0.19	0.05	0	0	0.37	0.88	0.06	0.3	0.99	82.05	0.04	13.03	6.78	0	0	24	-1.93	3.51	9.08	53.85	134.06	777.27	524.39	986.01	746.61	823.65	561.4	956.26	581.09
30.897	0	0.06	0.07	0.02	0.31	0.17	0.15	6.23	0.43	0.83	87.55	0.39	7.33	97.66	11.45	21.58	0.31	0.03	20.9	0.45	0.19	0.05	0	0	0.43	0.83	0.06	0.26	0.93	81.84	0.04	13.07	6.83	0	0	18	-1.94	3.35	9.09	53.78	135.01	776.76	524.28	987.21	748.25	823.61	561.51	957.12	581.58
30.93	0	0.06	0.07	0.02	0.3	0.17	0.14	6.07	0.46	0.86	87.87	0.4	7.67	98.01	10.51	21.65	0.29	0.04	20.54	0.49	0.16	0.04	0	0	0.46	0.86	0.07	0.28	0.98	82.05	0.04	7.56	7.08	0	0	18	-6.18	2.52	8.63	52.9	135.2	777.11	524.94	987.56	748.11	823.23	561.96	957.26	579.69
30.964	0	0.06	0.07	0.02	0.26	0.18	0.14	5.6	0.47	0.93	88.8	0.38	8.69	98.54	9.28	19.54	0.25	0.04	20.95	0.55	0.15	0.04	0	0	0.47	0.93	0.08	0.23	1.03	83.35	0.05	4.51	7.6	0	0	18	-5.33	0.93	8.12	52.9	133.59	777.5	524.51	988.94	749.11	824.22	562.11	956.71	579.27
30.997	0	0.07	0.07	0.02	0.24	0.21	0.13	5.29	0.52	0.92	89.43	0.43	10.29	98.23	7.55	19.32	0.23	0.04	22.79	0.6	0.12	0.04	0	0	0.52	0.92	0.09	0.21	1.07	83.84	0.05	4.86	8.02	0	0	18	-7.21	1.93	8.63	52.73	135.9	775.86	523.31	988.61	748.56	822.77	560.86	957.58	578.01
31.03	0	0.07	0.06	0.02	0.23	0.23	0.12	4.93	0.63	0.94	90.13	0.45	11.28	98.17	6.71	18.53	0.21	0.04	23.19	0.63	0.11	0.04	0	0	0.63	0.94	0.09	0.29	1.15	83.72	0.05	4.82	8.65	0	0	18	-8.97	2.08	8.07	52.29	135.1	775.04	522.87	987.94	748.17	821.73	560.39	955.88	576.31
31.064	0	0.07	0.06	0.02	0.22	0.24	0.12	5.17	0.63	1.09	89.66	0.43	11.46	97.98	6.83	18.24	0.18	0.04	22.48	0.76	0.13	0.04	0	0	0.63	1.09	0.08	0.3	1.24	85.08	0.07	3.23	9.12	0	0	18	-6.6	2.58	8.26	52.49	134.38	774.92	521.84	988.24	748.33	822.41	559.51	955.71	576.57
31.097	0	0.07	0.06	0.02	0.22	0.19	0.11	4.85	0.62	1.14	90.3	0.33	9.7	98.3	6.09	17.7	0.18	0.04	18.8	0.82	0.12	0.03	0	0	0.62	1.14	0.07	0.35	1.33	84.73	0.07	3.07	8.79	0	0	18	-7.56	1.72	8.45	52.35	135.66	773.95	521	987.5	747.2	821.14	558.68	955.76	575.45
31.131	0	0.07	0.06	0.02	0.2	0.2	0.11	4.86	0.61	1.3	90.29	0.34	10.63	98.22	5.43	17.27	0.16	0.04	18.87	0.84	0.16	0.02	0	0	0.61	1.3	0.07	0.38	1.42	85.86	0.07	2.27	9.51	0	0	18	-5.77	1.95	9.45	52.66	136.57	772.56	520.52	985.35	745.79	820.18	557.7	955.41	576.78
31.164	0	0.07	0.06	0.02	0.21	0.21	0.1	5.43	0.56	1.38	89.14	0.35	10.94	97.9	4.91	19.53	0.15	0.03	18.94	0.82	0.16	0.03	0	0	0.56	1.38	0.08	0.31	1.46	86.94	0.08	1.87	9.65	0	0	18	-6.27	2.79	9.09	52.38	133.93	771.89	521.14	984.87	746.94	820.43	557.79	952.92	577.38
31.197	0	0.06	0.05	0.02	0.26	0.22	0.1	6.87	0.5	1.48	86.26	0.48	11	98.34	6.61	23.59	0.15	0.04	19.59	1	0.18	0.03	0	0	0.5	1.48	0.07	0.22	1.73	87.2	0.07	52.06	9.77	0	0	12	-3.82	1.58	8.5	52.99	131.85	770.76	522.71	983.25	748.41	819.35	559.99	949.74	579.53
31.231	0	0.05	0.05	0.02	0.36	0.23	0.11	10.1	0.43	1.8	79.8	0.73	10.52	98.32	10.38	28.82	0.15	0.04	20.99	0.84	0.22	0.03	0	0	0.43	1.8	0.06	0.15	2.46	88.3	0.07	89.14	9.49	0	0	12	-0.49	1.66	8.86	54.01	134.9	769.67	522.58	982.53	749.59	817.46	560.79	950.93	580.46
31.264	0	0.05	0.04	0.02	0.48	0.18	0.14	13.82	0.34	1.89	72.35	0.89	7.58	98.43	16.18	31.45	0.14	0.04	17.97	0.62	0.2	0.02	0	0	0.34	1.89	0.04	0.13	2.56	88.41	0.07	92.36	9.05	0	0	12	0.9	1.32	7.86	54.34	135.93	768.92	522.56	982.46	750.47	815.47	561.88	950.11	580.55
31.297	0	0.04	0.04	0.01	0.66	0.16	0.19	19.13	0.25	1.88	61.74	0.98	5.03	98.27	23.71	32.6	0.14	0.04	16.75	0.58	0.19	0.02	0	0	0.25	1.88	0.04	0.11	2.84	89.06	0.07	92.97	8.61	0	0	12	-1.24	1.8	8.52	53.81	137.26	768.14	523.26	980.51	749.46	814.24	561.55	950.17	580.53
31.331	0	0.04	0.05	0.01	0.82	0.13	0.29	22.89	0.23	2.15	54.22	0.99	1.43	98.54	32.18	30.04	0.13	0.03	13.41	0.38	0.13	0.01	0	0	0.23	2.15	0.05	0.12	3.38	88.61	0.07	78.47	8.21	0	0	12	-0.22	0.93	7.12	53.85	133.4	767.82	524.02	979.47	749.44	813.76	562.99	945.93	581.02
31.364	0	0.03	0.05	0.01	1.06	0.12	0.45	28.36	0.22	2.08	46.64	2.02	0	98.23	41.76	28.28	0.14	0.03	11.86	0.29	0.11	0.01	0	0	0.22	2.08	0.05	0.14	3.3	87.69	0.07	53.13	8.1	0	0	12	-1.63	-1.91	7.55	53.39	132.57	767.61	525.58	977.83	749.45	813.54	563.98	945.01	581.06
31.397	0	0.03	0.05	0.01	1.35	0.12	0.69	33.61	0.21	2.04	41.39	4.13	0	98.48	50.74	26.43	0.14	0.02	11.96	0.25	0.11	0.01	0	0	0.21	2.04	0.05	0.17	3.46	86.47	0.07	69.27	8.11	0	0	12	-6.04	-1.15	7.11	52.43	133.7	767.85	526.69	976.97	748.19	812.22	564.2	944.95	580.32
31.431	0	0.03	0.06	0.01	1.36	0.13	0.92	32.58	0.23	2.06	42.42	5.84	0	97.96	55.4	22.22	0.14	0.02	13.17	0.23	0.1	0.02	0	0	0.21	2.06	0.05	0.23	3.33	84.91	0.06	50.19	8.17	0	0	12	-2.48	2.63	6.51	53.42	133.57	767.32	527.09	975.05	747.96	810.5	565.7	943.13	581.44
31.464	0	0.03	0.07	0.01	1.15	0.14	0.97	26.42	0.24	1.85	48.58	5.35	0	97.83	54.58	18.06	0.17	0.02	14.67	0.17	0.11	0.02	0	0	0.22	1.85	0.05	0.24	2.99	82.75	0.05	62.25	8.15	0	0	12	-2.97	2.95	6.16	53.35	132.41	767.67	527.52	973.41	746.09	810.01	565.87	941.54	581.07
31.498	0	0.04	0.08	0.01	0.89	0.14	0.87	17.86	0.25	1.77	64.28	3.58	0	98.17	49.55	14.57	0.18	0.02	17.3	0.17	0.08	0.02	0	0	0.25	1.77	0.05	0.14	2.8	79.25	0.04	36.52	7.29	0	0	12	-2.63	-2.1	6.44	53.49	133.85	767.66	528.33	974.09	746.93	809.96	566.06	942.71	583.19
31.531	0	0.04	0.08	0.01	0.83	0.13	0.89	15.38	0.27	1.69	69.24	3.49	0	98.58	49.51	12.62	0.19	0.01	16.06	0.17	0.07	0.02	0	0	0.27	1.69	0.05	0.15	2.5	76.93	0.04	50.31	7.12	0	0	12	-4.03	-0.81	6.09	53.19	131.97	768.42	530.02	974.26	748.06	810.89	567.82	941.92	583.58
31.564	0	0.04	0.09	0.01	0.74	0.12	0.81	12.47	0.32	1.63	75.06	2.89	0	98.76	47.38	11.24	0.2	0.01	13.67	0.14	0.05	0.02	0	0	0.32	1.63	0.05	0.14	2.21	74.6	0.04	61.15	7.12	0.11	0	12	-5.62	-0.09	6.5	53.01	130.59	769.63	531.87	974.29	748.86	812.52	569.26	942.28	583.91
31.598	0	0.04	0.09	0.01	0.6	0.12	0.66	8.69	0.31	1.34	82.63	1.9	0	97.67	42.32	10.08	0.21	0.02	13.71	0.14	0.05	0.02	0	0	0.31	1.34	0.05	0.11	1.9	71.12	0.03	71.77	7.15	0.28	0	12	-1.35	-3.33	6.55	54.11	130.36	768.99	532.51	973.45	749.7	811.98	570.24	941.3	586.67
31.631	0	0.05	0.1	0.01	0.55	0.11	0.59	7.68	0.29	1.21	84.64	1.57	0	98.12	40.06	10.17	0.21	0.02	12.9	0.14	0.05	0.02	0	0	0.29	1.21	0.05	0.11	1.74	70.08	0.03	47.79	7.16	0.85	0	12	-3	-2.21	6.44	53.81	130.27	768.87	533.19	973.58	750.68	811.86	571.07	941.25	586.16
31.664	0	0.05	0.11	0.01	0.58	0.1	0.64	7.08	0.26	1.1	85.84	1.78	0	98.32	41.79	9.71	0.24	0.02	11.91	0.15	0.05	0.02	0	0	0.26	1.1	0.05	0.1	1.64	66.69	0.03	68.38	7.02	1.78	0	12	-4.23	-1.65	6.77	53.67	130.65	768.44	534.92	973.19	752.21	811.64	572.32	941.37	587.71
31.698	0	0.05	0.11	0.01	0.59	0.09	0.63	5.89	0.26	0.9	88.22	1.72	0	98.63	41.66	10.27	0.26	0.02	10.78	0.12	0.04	0.02	0	0	0.25	0.9	0.05	0.08	1.34	61.54	0.02	46.44	6.67	2.1	0	12	-6.43	-0.63	6.9	53.31	130.99	768.28	535.12	973.25	752.48	811.52	572.31	941.71	586.79
31.731	0	0.05	0.12	0.01	0.51	0.09	0.53	4.81	0.25	0.83	90.37	1.3	0	98.76	38.09	9.46	0.25	0.02	9.47	0.11	0.03	0.02	0	0	0.24	0.83	0.05	0.08	1.29	60.8	0.02	48.04	6.78	2.26	0	12	-5.64	0.11	7.33	53.59	131.62	768.11	535.77	973.03	753.41	811.5	572.99	942.29	587.72
31.765	0	0.05	0.11	0.01	0.44	0.09	0.47	3.08	0.26	0.62	93.85	1.04	0	97.89	35.27	8.36	0.26	0.02	8.68	0.09	0.03	0.02	0	0	0.22	0.62	0.06	0.07	0.9	53.54	0.02	35.37	7.37	1.78	0	12	-5.86	-2.81	6.85	53.55	131.75	767.23	535.96	973.09	753.98	810.53	573.11	941.38	588.52
31.798	0	0.05	0.1	0.01	0.37	0.09	0.4	2.15	0.28	0.58	95.69	0.78	0	97.45	31.44	7.38	0.28	0.02	9.03	0.1	0.03	0.02	0	0	0.2	0.58	0.06	0.07	0.74	49.56	0.02	49.75	7.67	1.07	0	12	-4.42	-3.79	6.72	53.83	131	766.33	536.85	972.36	755.36	809.92	574.36	940	589.85
31.831	0	0.06	0.1	0.01	0.32	0.1	0.35	1.86	0.28	0.56	96.29	0.62	0.08	98.27	28.28	6.7	0.28	0.02	9.39	0.11	0.04	0.03	0	0	0.17	0.56	0.06	0.07	0.71	49.76	0.02	57.35	7.78	0.39	0	12	-4.71	-1.8	6.7	53.89	131.78	766.24	537.15	972.24	756.36	809.31	575.86	940.5	588.28
31.865	0	0.06	0.09	0.01	0.31	0.1	0.33	1.66	0.27	0.49	96.69	0.58	0.65	98.45	27.33	7.04	0.27	0.02	9.3	0.1	0.04	0.04	0	0	0.18	0.49	0.06	0.08	0.57	47.58	0.02	53.38	8.16	0.3	0	12	-4.07	-1.23	7.02	54.08	135.39	764.49	536.49	971.07	756	806.64	574.66	941.24	589.26
31.898	0	0.06	0.09	0.01	0.27	0.1	0.28	1.42	0.24	0.47	97.16	0.44	1.45	98.7	23.44	6.69	0.24	0.02	9.2	0.1	0.04	0.04	0	0	0.17	0.47	0.07	0.09	0.53	48.05	0.02	53.9	8.16	0.16	0	12	-3.27	0.34	7.01	54.23	133.63	763.22	536.68	969.03	755.77	805.77	575.34	938.7	588.99
31.931	0	0.06	0.09	0.01	0.25	0.09	0.24	1.27	0.24	0.49	97.47	0.36	1.49	98.63	20.83	6.86	0.24	0.02	8.41	0.1	0.04	0.05	0	0	0.18	0.49	0.07	0.09	0.53	47.72	0.02	49.29	8	0.04	0	12	-3.15	-0.62	6.78	54.23	132.43	762.41	537.05	967.85	755.84	805.07	575.48	936.78	589.35
31.965	0	0.06	0.09	0.01	0.24	0.09	0.25	1.21	0.21	0.49	97.57	0.36	1.21	98.6	20.59	5.78	0.21	0.02	8.03	0.12	0.03	0.05	0	0	0.17	0.49	0.06	0.09	0.55	48.03	0.03	40.64	7.82	0.1	0	12	-4.44	-0.72	6.77	53.8	132.74	760.85	537.3	966.65	756.18	803.54	575.51	935.57	589.24
31.998	0	0.06	0.09	0.01	0.26	0.09	0.28	1.36	0.21	0.48	97.28	0.43	0.59	98.49	23.2	5.36	0.21	0.02	7.9	0.13	0.04	0.05	0	0	0.18	0.48	0.06	0.08	0.59	48.59	0.03	58.71	7.81	0	0	12	-5.43	1.1	6.74	53.57	133.13	759.57	537.81	964.64	755.56	801.73	575.62	934.12	589.57
32.031	0	0.06	0.1	0.01	0.3	0.09	0.34	1.6	0.21	0.5	96.8	0.59	0	98.63	27.59	5.6	0.21	0.02	7.81	0.14	0.04	0.04	0	0	0.19	0.5	0.05	0.08	0.63	47.91	0.03	46.76	7.97	0.44	0	12	-4.87	0.6	6.48	53.78	132.27	760.1	538.26	963.46	754.31	801.49	576.13	933.09	589.51
32.065	0	0.05	0.1	0.01	0.36	0.1	0.43	2.17	0.2	0.47	95.66	0.88	0	98.33	33.1	5.78	0.2	0.02	8.33	0.15	0.04	0.04	0	0	0.19	0.47	0.05	0.07	0.7	49.69	0.03	47.28	8.11	1.12	1	18	-5.8	-1.63	6.49	53.42	134.03	758.33	538.03	962.91	754.64	799.54	575.5	932.79	589.96
32.098	0	0.05	0.11	0.01	0.46	0.1	0.56	2.89	0.2	0.47	94.22	1.39	0	98.66	39.52	6.56	0.2	0.02	8.75	0.17	0.05	0.03	0	0	0.19	0.47	0.04	0.06	0.74	49.53	0.03	47.17	8.24	2.06	0	18	-7.54	0.52	5.52	52.83	132.56	757.33	537.27	962.49	753.97	798.52	574.94	930.37	588.66
32.132	0	0.04	0.12	0.01	0.6	0.1	0.8	4.03	0.2	0.51	91.94	2.65	0	98.69	47.68	6.69	0.2	0.02	8.35	0.23	0.07	0.04	0	0	0.16	0.51	0.04	0.05	0.79	49.53	0.04	29.92	8.48	3.13	0	18	-5.93	-0.39	5.47	53.32	132.16	756.76	537.22	961.27	753.52	797.75	575.13	929.19	588.96
32.165	0	0.04	0.12	0.01	0.7	0.09	0.93	4.62	0.16	0.5	90.76	3.67	0	98.21	51.9	7.56	0.16	0.02	7.07	0.19	0.06	0.03	0	0	0.15	0.5	0.04	0.04	0.78	47.86	0.04	7.39	8.59	3.43	0	18	-7.87	-1.99	6.12	53.04	133.15	755.72	537.64	959.4	752.28	796.54	574.22	928.82	589.41
32.198	0	0.03	0.12	0.01	0.78	0.09	1	5.18	0.18	0.52	89.65	4.28	0	98.58	53.89	8.49	0.18	0.02	6.36	0.19	0.07	0.03	0	0	0.13	0.52	0.04	0.04	0.77	47.8	0.04	5.45	8.53	3.63	0	18	-7.76	-0.79	6.39	53.11	134.66	753.25	536.53	957.99	752.17	794.25	573	927.94	589.21
32.232	0	0.03	0.11	0.01	0.95	0.09	1.14	6.02	0.2	0.52	87.96	5.78	0	98.38	57.85	10.8	0.2	0.03	5.98	0.21	0.07	0.03	0	0	0.13	0.52	0.04	0.03	0.75	45.37	0.04	13.28	8.75	3.71	0	18	-8.1	1.48	6.49	53.05	134.17	751.95	536.72	957.06	753.4	793.43	573.72	926.8	588.37
32.265	0	0.03	0.11	0.01	0.96	0.09	1.03	5.77	0.2	0.52	88.45	5.14	0	98.11	56.3	12.71	0.2	0.03	6.19	0.23	0.06	0.02	0	0	0.12	0.52	0.03	0.04	0.75	43.95	0.05	38.23	8.75	4.24	0	18	-7.55	2.26	7.14	53.15	134.28	750.49	536.27	955.48	753.2	792.53	573.53	926.06	587.72
32.298	0	0.03	0.11	0.01	1.08	0.09	1.04	6.38	0.2	0.54	87.25	5.46	0	97.95	57.07	15.16	0.2	0.03	6.92	0.26	0.08	0.02	0	0	0.12	0.54	0.03	0.04	0.78	43.26	0.05	36.09	8.41	4.22	0	18	-6.55	2.67	6.75	53.37	133.43	750.17	536.75	954.2	753.16	791.71	574.19	924.43	587.92
32.332	0	0.03	0.11	0.01	1.01	0.09	0.92	5.4	0.2	0.56	89.2	4.41	0	97.94	54.2	15.91	0.2	0.03	7.39	0.26	0.08	0.02	0	0	0.11	0.56	0.03	0.04	0.86	41.14	0.05	53.42	8.26	4.51	0	18	-6.2	2.7	6.72	53.47	133.09	749.82	536.61	953.59	752.82	791.34	574.35	923.77	587.58
32.365	0	0.03	0.11	0.01	0.93	0.09	0.82	4.67	0.21	0.54	90.65	3.6	0	98.01	51.57	15.92	0.21	0.03	7.88	0.24	0.08	0.02	0	0	0.11	0.54	0.03	0.04	0.86	40.12	0.05	66.4	8.3	4.02	0	18	-5.69	2.52	6.1	53.6	133.64	749.85	536.66	952.81	752.06	790.03	574.7	923.08	587.33
32.398	0	0.04	0.09	0.01	0.71	0.1	0.59	3.14	0.23	0.48	93.72	2.03	0	98.37	44.19	15.33	0.23	0.02	8.27	0.21	0.07	0.02	0	0	0.12	0.48	0.03	0.04	0.88	38.15	0.05	32.58	8.37	2.65	0	18	-6.03	1.51	5.14	53.6	135.54	749.81	536.59	952.22	750.91	787.75	575.23	922.82	586.57
32.432	0	0.03	0.09	0.01	0.79	0.11	0.72	3.48	0.28	0.47	93.03	2.85	0	97.98	48.42	14.71	0.28	0.02	8.93	0.31	0.08	0.02	0	0	0.11	0.47	0.03	0.03	0.98	37.14	0.05	39.56	8.79	2.83	0	18	-7.55	2.6	5.43	53.41	135.49	750.19	537.54	952.99	751.64	788.75	575.26	923.63	588.14
32.465	0	0.04	0.09	0.01	0.76	0.11	0.74	3.21	0.29	0.46	93.58	2.89	0	97.85	48.58	13.31	0.29	0.02	9.38	0.37	0.07	0.02	0	0	0.11	0.46	0.03	0.03	0.99	36.33	0.04	47.86	9.05	2.77	0	18	-8.79	2.9	5.74	53.24	135.9	750.4	538.01	952.74	751.47	788.86	575.28	924.16	588.07
32.499	0	0.04	0.1	0.01	0.72	0.11	0.72	2.92	0.3	0.46	94.17	2.75	0	98.6	48.05	12.7	0.3	0.02	8.42	0.35	0.07	0.02	0	0	0.1	0.46	0.03	0.03	0.92	35.11	0.04	8.27	9.19	3.06	0	18	-10.28	-0.72	5.89	53.01	136.3	749.9	538.63	952.57	751.42	788.5	574.88	924.03	589.33
32.532	0	0.04	0.1	0.01	0.72	0.11	0.78	2.68	0.3	0.45	94.64	3.07	0	98.51	49.51	11.33	0.3	0.02	7.83	0.3	0.06	0.01	0	0	0.1	0.45	0.04	0.03	0.87	32.94	0.04	6.73	9.26	3.41	0	18	-10.03	1.05	5.85	52.96	135.17	749.48	538.93	952.29	752.31	788.64	575.51	923.1	589.32
32.565	0	0.04	0.11	0.01	0.62	0.11	0.69	2.24	0.3	0.46	95.52	2.42	0	98.02	46.48	10.07	0.3	0.02	7.9	0.31	0.06	0.01	0	0	0.09	0.46	0.05	0.04	0.87	32.81	0.04	16.62	9.44	3.8	0	18	-8.05	2.48	6.18	53.15	135	749.28	538.07	952.49	752.74	789.08	575.21	923.39	588.88
32.599	0	0.04	0.1	0.01	0.62	0.11	0.67	2.24	0.31	0.45	95.53	2.27	0	98.66	45.78	10.39	0.31	0.02	7.99	0.28	0.06	0.01	0	0	0.09	0.45	0.05	0.04	0.74	33.14	0.04	9.61	9.34	3.24	0	18	-10.04	0.51	6.36	52.88	137.08	747.23	537.56	950.85	751.4	786.53	573.57	922.71	589.2
32.632	0	0.04	0.11	0.01	0.58	0.11	0.65	2.01	0.32	0.44	95.97	2.1	0	98.35	44.79	9.81	0.32	0.02	8.8	0.29	0.07	0.02	0	0	0.1	0.44	0.06	0.04	0.75	32.14	0.04	36.22	9.54	3.29	0	12	-8.33	1.56	5.16	52.94	133.42	748.83	537.81	952.6	753.2	788.47	575.94	921.4	587.43
32.665	0	0.04	0.11	0.01	0.63	0.13	0.72	2.09	0.3	0.41	95.82	2.57	0	98.19	47.36	10.11	0.3	0.02	9.9	0.34	0.09	0.02	0	0	0.1	0.41	0.06	0.04	0.72	30.15	0.03	23.35	9.89	4.07	0	12	-9.07	2.02	5.97	52.96	134.13	748.98	537.76	952.2	752.43	788.92	575	922.45	587.64
32.699	0	0.04	0.11	0.01	0.59	0.14	0.71	1.92	0.34	0.37	96.17	2.47	0	98.56	46.88	9.04	0.34	0.02	10.23	0.3	0.07	0.02	0	0	0.12	0.37	0.06	0.04	0.69	29.6	0.03	9.04	10.6	4.33	0	12	-10.82	0.87	6.19	52.85	136.13	748.72	537.69	951.35	750.59	787.73	573.74	923.09	588.16
32.732	0	0.04	0.11	0.01	0.6	0.14	0.71	1.85	0.32	0.36	96.3	2.54	0	98.64	47.26	9.38	0.32	0.02	9.81	0.25	0.05	0.02	0	0	0.13	0.36	0.06	0.04	0.67	28.06	0.03	8.52	10.59	4.54	0	12	-10.01	0.56	5.15	52.77	133.53	749.12	537.91	952.18	751.38	788.41	574.81	921.27	588.23
32.766	0	0.03	0.11	0.01	0.65	0.14	0.8	2.01	0.34	0.38	95.97	3.11	0	98.51	49.89	9.3	0.34	0.02	9.59	0.29	0.04	0.01	0	0	0.13	0.38	0.05	0.03	0.64	27.55	0.03	13.22	10.88	4.74	0	12	-10.77	1.06	5.56	52.76	134.91	748.96	536.9	953.02	751.29	788.56	573.54	922.76	587.48
32.799	0	0.03	0.12	0.01	0.66	0.14	0.81	2.05	0.38	0.4	95.89	3.24	0	98.41	50.4	9.46	0.38	0.02	9.26	0.36	0.05	0.01	0	0	0.14	0.4	0.05	0.04	0.65	27.37	0.03	35.88	10.82	5.31	0	12	-8.29	1.37	5.75	52.96	134.12	749.13	535.96	954.61	753.1	789.97	573.73	923.46	586.78
32.832	0	0.03	0.12	0.01	0.7	0.13	0.89	2.1	0.41	0.42	95.81	3.72	0	97.97	52.15	8.96	0.41	0.02	8.79	0.38	0.06	0.01	0	0	0.15	0.42	0.04	0.04	0.68	26.63	0.03	61.68	10.65	5.41	0	12	-7.9	2.61	6.93	53.08	134.94	748.68	535.82	954.12	753.06	790.42	573.41	924.67	587.04
32.866	0	0.03	0.13	0.01	0.66	0.13	0.91	2.03	0.41	0.42	95.94	3.71	0	98.35	52.18	7.35	0.41	0.02	8.88	0.41	0.07	0.02	0	0	0.16	0.42	0.04	0.06	0.65	27.44	0.03	60.97	10.67	5.13	0	12	-8.38	1.57	6.13	52.85	133.8	748.56	535.91	955.52	755.01	790.69	573.87	923.87	586.71
32.899	0	0.04	0.11	0.01	0.63	0.13	0.88	1.91	0.45	0.45	96.17	3.46	0	98.6	51.26	7	0.45	0.01	8.98	0.37	0.07	0.02	0	0	0.16	0.41	0.03	0.08	0.66	27.26	0.03	62.83	10.64	3.56	0	12	-7.17	0.71	5.99	53.05	136.94	748.18	536.06	954.7	754.66	788.46	574.44	924.81	587.17
32.932	0	0.04	0.1	0.01	0.62	0.13	0.9	1.84	0.45	0.45	96.32	3.4	0	98.13	51	6.24	0.45	0.01	9.17	0.3	0.07	0.02	0	0	0.17	0.41	0.03	0.09	0.66	27.29	0.02	62.05	10.24	2.81	0	12	-3.6	2.19	6.09	53.58	135.75	748.47	536.33	955.64	756.84	789.76	575.74	924.92	588.46
32.966	0	0.04	0.1	0.01	0.49	0.12	0.67	1.3	0.42	0.42	97.4	1.91	0	98.16	43.77	5.96	0.42	0.01	9.91	0.29	0.07	0.03	0	0	0.19	0.37	0.03	0.11	0.58	26.35	0.03	44.75	9.74	2.02	0	12	-6.68	2.12	5.56	52.85	133.78	749.73	536.36	957.59	757.2	791.66	575.72	924.98	586.76
32.999	0	0.05	0.09	0.01	0.39	0.13	0.51	0.96	0.4	0.4	98.09	1.19	0.46	98.48	37.52	5.52	0.4	0.01	10.51	0.3	0.08	0.03	0	0	0.2	0.36	0.02	0.09	0.57	25.59	0.03	40	9.62	1.33	0	12	-5.37	1.16	5.87	53.01	134.47	750.02	536.54	957.6	757.28	791.79	576.19	925.8	587.3
33.032	0	0.05	0.09	0.01	0.32	0.13	0.4	0.71	0.43	0.43	98.58	0.8	1.57	98.78	31.85	4.74	0.43	0.01	10.45	0.25	0.09	0.03	0	0	0.22	0.33	0.02	0.09	0.6	24.75	0.03	72.01	9.59	0.97	0	12	-4.71	0.04	5.67	53.08	134.46	750.57	536.31	958.6	757.72	792.31	576.52	926.36	586.97
33.066	0	0.06	0.09	0.01	0.27	0.13	0.34	0.58	0.42	0.42	98.84	0.59	2.52	98.69	27.61	4.3	0.42	0.01	10.53	0.21	0.11	0.03	0	0	0.2	0.31	0.02	0.09	0.61	24.64	0.03	74.16	9.6	0.07	0	12	-5.75	0.39	5.18	52.89	136.47	751.23	535.83	960.57	758.21	792.14	576.7	928.29	586.02
33.099	0	0.06	0.09	0.01	0.25	0.13	0.31	0.51	0.42	0.42	98.97	0.51	2.97	98.4	25.52	4.06	0.42	0.01	10.47	0.17	0.12	0.03	0	0	0.21	0.29	0.03	0.09	0.62	24.06	0.03	39.96	9.63	0	0	12	-3.07	-1.39	5.98	53.13	134.78	751.98	536.78	960.4	759	794.11	576.79	928.37	588.6
33.133	0	0.06	0.08	0.01	0.24	0.12	0.27	0.45	0.38	0.38	99.11	0.43	3.28	97.79	23.19	4.36	0.38	0.01	10.03	0.14	0.1	0.03	0	0	0.19	0.27	0.03	0.09	0.64	22.61	0.03	44.94	9.6	0	0	12	-7.11	-3.05	5.58	52.38	134.49	752.46	537.62	960.53	758.27	794.09	576.76	928.11	587.95
33.166	0	0.06	0.08	0.01	0.22	0.13	0.25	0.42	0.35	0.35	99.16	0.37	4.06	98.38	21.11	4.82	0.35	0.01	10.39	0.13	0.1	0.04	0	0	0.18	0.26	0.03	0.08	0.67	22.82	0.03	71.53	9.77	0	0	12	-7.31	-1.46	5.3	52.26	135.84	753.24	537.19	962.58	758.97	794.53	577.93	930.08	586.74
33.199	0	0.06	0.08	0.01	0.21	0.13	0.23	0.4	0.34	0.34	99.21	0.34	4.57	98.38	19.64	5.06	0.34	0.01	10.71	0.14	0.1	0.03	0	0	0.17	0.26	0.04	0.07	0.72	22.71	0.03	82.56	9.82	0	0	12	-5.9	-1.45	5.88	52.4	136.15	753.82	537.68	963.66	760.4	795.88	577.94	931.62	588.59
33.233	0	0.06	0.08	0.01	0.21	0.13	0.23	0.43	0.33	0.33	99.14	0.34	4.33	98.33	19.47	5.04	0.33	0.01	10.52	0.12	0.09	0.04	0	0	0.15	0.25	0.04	0.07	0.83	24.73	0.03	55.35	9.62	0	0	12	-5.74	-1.62	5.58	52.45	136.97	754.31	536.79	964.83	760.1	795.96	577.93	932.61	587.4
33.266	0	0.06	0.08	0.01	0.23	0.13	0.25	0.47	0.32	0.32	99.06	0.4	4.18	97.44	21.73	4.9	0.32	0.01	10.81	0.1	0.1	0.06	0	0	0.13	0.24	0.04	0.07	0.88	24.79	0.03	74.68	9.81	0	0	12	-3.53	-3.8	5.27	52.9	135.85	757.26	538.04	965.4	759.69	797.9	578.97	933.41	588.55
33.299	0	0.06	0.08	0.01	0.25	0.13	0.28	0.55	0.3	0.3	98.91	0.47	3.32	98.14	24.04	4.88	0.3	0.01	9.73	0.09	0.1	0.05	0	0	0.11	0.22	0.06	0.08	0.91	26.18	0.03	50.65	9.88	0	0	12	-5.31	-2.17	4.8	52.56	134.91	758.54	538.05	967.95	760.83	799.74	579.52	934.41	587.54
33.333	0	0.06	0.08	0.01	0.24	0.13	0.27	0.53	0.25	0.25	98.94	0.48	3.98	97.97	24.27	4.75	0.25	0.01	9.71	0.09	0.12	0.07	0	0	0.11	0.18	0.06	0.08	0.91	25.43	0.03	87.59	10.53	0	0	12	-3.58	-2.61	5.31	52.87	134.14	759.93	539.08	969.63	762.43	802.27	579.56	935.94	590.7
33.366	0	0.06	0.08	0.01	0.23	0.14	0.26	0.49	0.24	0.24	99.02	0.44	4.46	98.2	23.16	4.88	0.24	0.01	9.42	0.09	0.15	0.08	0	0	0.11	0.19	0.06	0.1	0.92	24.3	0.03	90.41	10.9	0	0	12	-3.83	-1.99	5.61	52.86	133.63	760.86	540.05	970	763.04	803.46	580.37	936.65	591.22
33.399	0	0.06	0.07	0.01	0.23	0.14	0.26	0.47	0.24	0.24	99.06	0.48	4.63	98.36	24.2	4.69	0.24	0.01	8.99	0.09	0.18	0.08	0	0	0.1	0.19	0.06	0.11	1	22.54	0.03	85.18	11.45	0	0	12	-5.2	-1.52	5.38	52.66	133.64	762.12	540.42	971	762.9	804.33	580.68	937.59	590.72
33.433	0	0.05	0.07	0.01	0.22	0.17	0.26	0.43	0.21	0.21	99.13	0.48	5.98	98.21	24.34	4.06	0.21	0.01	9.58	0.1	0.2	0.09	0	0	0.11	0.2	0.06	0.11	1.03	21.13	0.03	86.64	12.51	0	0	12	-2.25	-1.97	5.06	53.23	133.94	762.5	540.17	972.03	763.54	804.6	581.03	938.08	592.24
33.466	0	0.05	0.07	0.01	0.22	0.16	0.26	0.41	0.24	0.24	99.17	0.49	5.76	98.29	24.54	3.54	0.24	0.01	9.05	0.09	0.2	0.1	0	0	0.1	0.19	0.07	0.1	1.06	20.35	0.03	90.19	12.57	0.16	0	12	-3.31	-1.75	5.34	52.94	134.09	762.54	539.88	973.17	764.45	805.4	580.66	939.03	591.68
33.5	0	0.05	0.07	0.01	0.25	0.17	0.32	0.51	0.28	0.28	98.97	0.71	5.12	98.54	29.61	3.27	0.28	0.01	8.69	0.1	0.19	0.09	0	0	0.1	0.21	0.07	0.09	1.29	20.72	0.03	77.63	13.14	0.27	0	12	-1.95	-0.94	5	53.33	134.82	763.21	539.48	973.83	764.26	805.38	580.86	939.76	591.61
33.533	0	0.05	0.07	0.01	0.27	0.17	0.36	0.56	0.31	0.31	98.89	0.84	4.72	98.61	31.86	2.78	0.31	0.01	8.59	0.11	0.17	0.08	0	0	0.1	0.2	0.07	0.07	1.37	20.91	0.02	45.38	13.26	0.14	0	12	-0.68	-0.68	5.38	53.53	134.49	763.43	539.09	973.24	763.56	805.75	580.55	939.81	591.27
33.566	0	0.05	0.07	0.01	0.24	0.17	0.31	0.47	0.33	0.33	99.06	0.65	5.42	98.46	28.3	2.9	0.33	0.01	8.42	0.14	0.16	0.08	0	0	0.12	0.21	0.06	0.07	1.35	20.13	0.03	68.98	13.28	0	1	18	-0.64	-1.2	5.18	53.73	133.62	764.28	540.18	973.82	763.93	806.7	581.25	939.8	593.02
33.6	0	0.05	0.06	0.01	0.24	0.18	0.32	0.47	0.4	0.4	99.07	0.71	5.85	98.71	29.44	2.81	0.4	0.01	8.82	0.15	0.16	0.09	0	0	0.12	0.22	0.08	0.07	1.42	19.07	0.03	89.1	13.79	0	0	18	-1.3	0.32	5.78	53.72	135.02	764.03	540.25	973.36	764.02	806.32	581.12	940.85	592.59
33.633	0	0.05	0.06	0.01	0.25	0.2	0.33	0.46	0.41	0.41	99.08	0.74	6.4	98.69	30.07	2.54	0.41	0.01	9.83	0.16	0.15	0.09	0	0	0.12	0.22	0.09	0.06	1.43	18.46	0.02	92.39	14.02	0	0	18	0.57	0.4	5.64	54.06	135.31	764.06	540.5	972.87	764.1	805.81	581.86	940.64	593.22
33.666	0	0.05	0.06	0.01	0.24	0.19	0.32	0.44	0.46	0.46	99.12	0.7	6.19	98.46	29.25	2.58	0.46	0.01	8.82	0.15	0.13	0.09	0	0	0.13	0.24	0.08	0.08	1.44	18.06	0.02	53.44	14.09	0	0	18	-1.77	-1.2	5.83	53.91	136.14	765.07	541.87	973.22	763.79	806.3	582.12	941.89	594.36
33.7	0	0.05	0.06	0.01	0.26	0.18	0.35	0.45	0.58	0.58	99.09	0.81	5.13	98.52	31.34	2.44	0.58	0.01	7.93	0.15	0.11	0.08	0	0	0.13	0.27	0.08	0.09	1.35	16.84	0.03	57.86	13.91	0	1	24	-2.36	-1	5.93	53.75	134.49	765.09	542.28	972.48	763.48	806.82	582.24	940.77	594.2
33.733	0	0.05	0.07	0.01	0.25	0.16	0.33	0.42	0.54	0.54	99.16	0.75	4.63	98.76	30.27	2.61	0.54	0.01	6.49	0.13	0.07	0.06	0	0	0.14	0.28	0.09	0.1	1.3	15.94	0.03	56.83	13.78	0	0	24	-4.3	-0.12	5.55	53.36	133.52	765.38	542.65	972.65	763.11	807.11	582.21	940.1	594.06
33.767	0	0.05	0.06	0.01	0.22	0.16	0.28	0.33	0.61	0.61	99.33	0.59	5.08	98.58	27.04	2.75	0.61	0.01	5.63	0.11	0.05	0.05	0	0	0.15	0.34	0.09	0.11	1.15	13.4	0.03	53.8	13.93	0	0	24	-5.77	-0.79	5.43	53.12	133.46	765.33	542.74	972.86	763.19	807.06	582.16	940.04	593.47
33.8	0	0.05	0.07	0.01	0.21	0.15	0.24	0.28	0.55	0.55	99.44	0.55	5.49	98.59	23.57	3.26	0.55	0.01	5.73	0.09	0.05	0.05	0	0	0.17	0.36	0.09	0.1	1.1	11.98	0.03	65.09	13.56	0	0	24	-3.94	-0.77	5.91	53.6	134.64	765.14	542.61	972.5	763.02	806.8	581.84	940.82	594.75
33.833	0	0.05	0.07	0.01	0.24	0.14	0.29	0.32	0.53	0.53	99.35	0.6	4.14	98.42	27.43	3.15	0.53	0.01	5.49	0.07	0.05	0.04	0	0	0.16	0.35	0.08	0.09	1.04	11.91	0.03	72.98	13.13	0	0	24	-5.23	-1.34	6.02	53.38	134.18	765.46	543.19	972.02	762.4	807.04	581.83	940.59	594.82
33.867	0	0.05	0.07	0.01	0.26	0.13	0.32	0.36	0.58	0.58	99.28	0.68	2.85	98.51	29.34	3.4	0.58	0.01	5.55	0.05	0.05	0.04	0	0	0.16	0.32	0.07	0.08	0.96	12.16	0.03	64.13	12.3	0	0	24	-5.9	-1.06	5.79	53.22	133.42	765.54	542.92	972.66	762.54	807.52	581.55	940.31	594.5
33.9	0	0.05	0.07	0.01	0.29	0.12	0.36	0.4	0.55	0.55	99.21	0.79	1.55	98.23	31.47	3.71	0.55	0.01	4.99	0.04	0.06	0.05	0	0	0.17	0.33	0.06	0.09	0.88	12.23	0.03	75.8	11.71	0	0	24	-7.27	-1.91	5.88	53.09	133.83	766.04	543.56	973.16	762.71	807.93	581.7	941.1	594.93
33.933	0	0.05	0.07	0.01	0.28	0.11	0.34	0.38	0.49	0.49	99.24	0.71	1.65	98.59	30.07	3.87	0.49	0.01	4.68	0.04	0.06	0.04	0	0	0.17	0.34	0.06	0.1	0.85	12.25	0.04	55.37	11.62	0	0	24	-7.62	-0.78	6.38	53.08	133.7	766.04	543.55	973.82	763.94	808.8	581.97	941.94	594.21
33.967	0	0.06	0.08	0.01	0.24	0.1	0.27	0.31	0.45	0.45	99.38	0.49	1.79	98.51	24.84	3.96	0.45	0.01	4.36	0.04	0.07	0.04	0	0	0.17	0.36	0.06	0.12	0.83	12.46	0.04	54.08	10.82	0	0	24	-9.55	-1.05	6.74	52.94	134.62	765.46	543.58	973.8	763.89	808.49	581.06	942.44	594.46
34	0	0.06	0.08	0.01	0.21	0.1	0.23	0.26	0.42	0.42	99.48	0.38	2.25	98.67	21.15	3.93	0.42	0.01	4.13	0.03	0.07	0.04	0	0	0.17	0.36	0.06	0.14	0.86	12.34	0.05	50.87	10.6	0	0	24	-7.74	-0.46	6.06	53.1	135	764.58	543.31	973.95	764.99	807.25	581.8	941.61	594.9
34.033	0	0.06	0.08	0.01	0.19	0.11	0.19	0.23	0.35	0.35	99.54	0.37	3.7	98.61	17.53	4.09	0.35	0.01	4.98	0.03	0.08	0.04	0	0	0.16	0.35	0.06	0.14	0.82	12.74	0.05	56.02	10.88	0	0	24	-4.23	-0.67	5.42	53.64	137.49	762.94	541.91	973.58	765.47	804.4	581.96	941.29	594.8
34.067	0	0.07	0.08	0.01	0.18	0.11	0.18	0.21	0.29	0.36	99.57	0.36	4.06	98.35	15.66	3.98	0.29	0.01	5.37	0.04	0.08	0.04	0	0	0.16	0.36	0.06	0.14	0.8	12.74	0.05	39.05	10.66	0	0	24	-4.47	-1.57	6.46	53.54	134.9	762.03	542.32	972.98	766.74	805.94	581.72	940.18	595.15
34.1	0	0.07	0.08	0.01	0.15	0.11	0.15	0.19	0.3	0.34	99.63	0.36	5.43	98.61	11.79	4	0.3	0.01	6.52	0.04	0.09	0.04	0	0	0.16	0.34	0.06	0.12	0.85	13.28	0.06	59.93	10.72	0	0	24	-4.74	-0.7	6.21	53.42	134.75	761.76	541.79	973.05	766.44	805.67	581.29	939.75	594.69
34.134	0	0.08	0.08	0.02	0.14	0.12	0.14	0.17	0.26	0.34	99.65	0.34	5.93	98.76	9.28	3.98	0.26	0.01	7.83	0.05	0.11	0.04	0	0	0.16	0.34	0.06	0.1	0.83	14.19	0.07	74.66	10.15	0	0	24	-5.26	-0.12	6.03	53.37	134.25	761.63	541.52	973.09	766.23	805.67	581.01	939.27	594.25
34.167	0	0.08	0.08	0.02	0.14	0.13	0.14	0.18	0.26	0.34	99.65	0.35	6.68	98.43	8.7	3.94	0.26	0	8.81	0.06	0.12	0.04	0	0	0.15	0.34	0.05	0.08	0.93	15.17	0.06	49.04	10.34	0	0	24	-1.23	-1.32	6.39	54.13	132.42	761.14	541.43	972.08	766.59	806.17	581.37	937.82	595.63
34.2	0	0.08	0.08	0.02	0.14	0.12	0.14	0.18	0.25	0.33	99.63	0.34	6.54	98.36	8.64	4.2	0.25	0	8.69	0.06	0.11	0.04	0	0	0.15	0.33	0.04	0.08	0.91	16.02	0.06	40.5	10.24	0	0	24	-2.22	-1.52	6.8	54.05	132.06	761.25	542.18	970.63	765.05	806.16	580.92	937.28	596.63
34.234	0	0.07	0.08	0.02	0.15	0.13	0.14	0.2	0.21	0.31	99.6	0.35	6.89	98.74	9.52	4.43	0.21	0	9.54	0.07	0.12	0.05	0	0	0.15	0.31	0.04	0.08	1.01	17.01	0.06	58.01	10.39	0	0	24	-5.47	0.19	5.99	53.42	134.27	762.2	542.3	972.08	765.06	805.41	581.36	939	594.88
34.267	0	0.07	0.08	0.01	0.15	0.14	0.15	0.22	0.22	0.32	99.57	0.36	6.84	98.61	11.08	4.56	0.22	0.01	9.69	0.08	0.11	0.06	0	0	0.16	0.32	0.04	0.09	1.08	17.02	0.06	39.15	10.6	0	0	24	-5.98	-0.71	5.93	53.4	135.38	762.33	541.87	972.94	765.23	805.3	581.05	940.03	594.35
34.3	0	0.07	0.08	0.01	0.16	0.12	0.16	0.23	0.23	0.3	99.53	0.34	5.55	98.67	12.54	4.25	0.23	0.01	8.09	0.09	0.1	0.06	0	0	0.18	0.3	0.03	0.12	1.13	17.77	0.07	33.55	10.32	0	0	24	-7.35	-0.48	6.03	53.37	137.44	762.83	541.26	973.89	764.37	805.23	579.88	941.93	594.14
34.334	0	0.07	0.08	0.01	0.15	0.14	0.15	0.24	0.25	0.29	99.53	0.39	7.28	98.79	11.53	3.74	0.25	0.01	9.67	0.1	0.11	0.06	0	0	0.17	0.29	0.04	0.11	1.3	19.68	0.07	20.19	11.13	0	0	24	-8.46	0.01	5.35	53.23	136.14	762.9	539.8	975.49	764.8	805.86	579.34	941.48	591.27
34.367	0	0.07	0.08	0.01	0.15	0.13	0.16	0.24	0.27	0.28	99.52	0.37	6.35	98.3	11.73	3.71	0.27	0.01	8.24	0.09	0.1	0.04	0	0	0.19	0.28	0.04	0.13	1.29	19.77	0.07	48.32	10.89	0	0	24	-2.72	1.72	6.94	54.14	135.82	761.62	539.21	972.75	763.46	805.97	577.86	940.71	594.96
34.4	0	0.07	0.08	0.01	0.15	0.12	0.16	0.25	0.28	0.3	99.5	0.37	5.95	98.61	11.95	3.79	0.28	0.01	7.35	0.09	0.09	0.03	0	0	0.2	0.3	0.04	0.12	1.36	20.65	0.08	33.81	10.91	0	0	24	-4.98	0.7	6.46	53.7	135.06	762.42	540	973.37	763.86	806.39	578.8	940.61	593.81
34.434	0	0.07	0.08	0.02	0.14	0.12	0.14	0.25	0.29	0.29	99.5	0.38	6.57	98.7	9.63	3.9	0.29	0.01	7.19	0.07	0.08	0.03	0	0	0.22	0.27	0.04	0.13	1.5	22.71	0.09	21.97	11.1	0	0	24	-5.48	0.35	6.9	53.62	134.39	762.58	540.64	972.96	763.89	807.03	578.94	940.54	594.25
34.467	0	0.07	0.08	0.02	0.14	0.12	0.14	0.25	0.29	0.29	99.49	0.38	6.18	98.67	9.24	3.69	0.29	0.01	6.22	0.08	0.08	0.03	0	0	0.2	0.27	0.04	0.15	1.52	23.73	0.09	12.99	11.04	0	0	24	-7.05	0.45	6.27	53.41	135.47	762.9	540	974.5	763.98	806.78	578.52	941.45	593.25
34.501	0	0.07	0.07	0.01	0.14	0.13	0.13	0.3	0.32	0.32	99.41	0.41	6.94	98.63	9.24	4.23	0.32	0.01	6.71	0.07	0.08	0.03	0	0	0.2	0.27	0.04	0.12	1.55	26.83	0.09	21.42	11.57	0	0	24	-5.61	0.62	7.05	53.62	135.82	762.35	539.91	973.58	764.12	806.73	578.38	941.7	593.59
34.534	0	0.08	0.07	0.02	0.14	0.12	0.13	0.28	0.31	0.31	99.44	0.4	6.96	98.35	7.9	4.24	0.31	0.01	6.77	0.06	0.09	0.03	0	0	0.19	0.25	0.04	0.12	1.61	26.96	0.1	49.56	11.3	0	0	24	-5.36	1.55	7.31	53.72	135.84	762.09	539.82	973.07	763.38	806.73	577.63	941.49	594.73
34.567	0	0.08	0.07	0.02	0.13	0.13	0.12	0.26	0.31	0.31	99.48	0.4	7.54	98.32	7.23	4.43	0.31	0.01	7.52	0.06	0.11	0.03	0	0	0.19	0.23	0.05	0.11	1.61	25.77	0.1	46.51	11.42	0	0	24	-4.56	1.64	7.28	53.73	132	761.63	539.35	972.18	762.63	807.82	576.95	938.61	594.78
34.601	0	0.07	0.07	0.02	0.14	0.14	0.12	0.29	0.28	0.28	99.43	0.41	7.74	98.48	7.62	5.42	0.28	0.01	7.72	0.06	0.11	0.03	0	0	0.22	0.22	0.04	0.12	1.64	26.52	0.1	46.43	11.6	0	0	24	-5.86	1.13	7.2	53.58	133.59	761.41	539.74	972.16	763.01	806.83	577.37	939.34	594.32
34.634	0	0.07	0.07	0.02	0.14	0.13	0.12	0.28	0.3	0.3	99.44	0.41	7.51	98.55	8.09	5.36	0.3	0.01	7.67	0.08	0.13	0.03	0	0	0.2	0.22	0.04	0.11	1.63	25.63	0.1	55.59	11.5	0	0	24	-4.06	0.91	7.31	53.89	133.5	760.44	538.91	971.41	762.5	806.21	576.54	938.44	594.92
34.667	0	0.07	0.07	0.02	0.14	0.14	0.13	0.28	0.31	0.31	99.44	0.4	7.5	98.71	8.39	5.56	0.31	0.01	8.26	0.1	0.16	0.03	0	0	0.2	0.21	0.04	0.1	1.56	24.88	0.09	72.9	11.34	0	0	24	-5.87	-0.31	7.33	53.54	131.59	760.93	538.91	969.46	759.48	806.31	575.65	936.67	593.57
34.701	0	0.07	0.07	0.01	0.15	0.14	0.13	0.27	0.28	0.28	99.46	0.41	7.41	98.71	9.42	5.74	0.28	0.01	7.91	0.11	0.13	0.03	0	0	0.19	0.2	0.05	0.09	1.51	22.83	0.09	34.44	11.57	0	0	24	-8.5	0.3	6.97	53.26	132.54	761.92	539.15	968.84	757.74	805.58	575.81	937.19	591.47
34.734	0	0.07	0.07	0.01	0.15	0.14	0.13	0.26	0.26	0.26	99.48	0.43	7.72	98.76	9.13	5.68	0.26	0.01	7.81	0.11	0.1	0.02	0	0	0.18	0.18	0.05	0.08	1.42	22.28	0.09	9.13	11.82	0	0	24	-8.76	0.1	6.4	53.37	134.35	762.72	539.18	969.14	757.41	804.6	576.62	938.27	590.11
34.768	0	0.07	0.07	0.01	0.15	0.14	0.13	0.26	0.29	0.29	99.49	0.41	7.56	98.61	9.34	5.48	0.29	0.01	8.16	0.14	0.06	0.02	0	0	0.18	0.14	0.05	0.05	1.28	22.07	0.08	18.34	11.55	0	0	24	-8.11	0.68	6.94	53.37	132.44	763.01	538.91	969.33	757.02	806.38	575.65	937.92	591.07
34.801	0	0.07	0.07	0.01	0.15	0.15	0.14	0.27	0.28	0.28	99.47	0.43	7.95	98.6	10.28	5.77	0.28	0.02	8.9	0.18	0.07	0.02	0	0	0.16	0.13	0.05	0.05	1.21	21.73	0.07	50.33	11.82	0	0	24	-8.81	0.72	7.62	53.34	132.34	763.5	539.1	968.35	755.14	806.98	574.59	938.19	591.86
34.834	0	0.07	0.07	0.01	0.15	0.15	0.14	0.26	0.27	0.27	99.47	0.43	8.12	98.57	10.89	5.99	0.27	0.02	9.28	0.2	0.08	0.02	0	0	0.15	0.13	0.04	0.04	1.25	20.61	0.06	30.25	11.94	0	0	24	-9.95	0.83	6.73	53.19	132.32	764.02	539.93	969.09	756.27	806.56	576.25	938.07	590.96
34.868	0	0.07	0.07	0.01	0.16	0.16	0.14	0.25	0.24	0.24	99.5	0.45	8.49	98.15	11.56	5.78	0.24	0.02	9.77	0.21	0.08	0.02	0	0	0.14	0.12	0.05	0.04	1.27	18.71	0.06	26.33	12.21	0	0	24	-8.14	2.13	7.59	53.54	132.78	764.21	539.78	967.66	754.95	806.7	575.76	938.55	591.51
34.901	0	0.07	0.06	0.01	0.15	0.17	0.13	0.22	0.22	0.22	99.55	0.5	9.11	98.49	10.81	6.31	0.22	0.02	9.04	0.19	0.07	0.02	0	0	0.14	0.11	0.05	0.05	1.3	16.57	0.05	25.07	12.93	0	0	24	-8.31	-1.11	6.86	53.44	132.09	763.88	539.71	968.03	755.27	806.21	576.01	937.41	591.29
34.934	0	0.06	0.06	0.01	0.15	0.16	0.13	0.22	0.21	0.21	99.56	0.51	8.86	98.69	10.89	6.32	0.21	0.02	8.19	0.16	0.05	0.02	0	0	0.13	0.11	0.04	0.06	1.36	16.11	0.05	28.05	13.03	0	0	24	-10.75	-0.41	6.9	53.21	132.85	763.43	540.1	968.09	755.64	805.71	575.92	937.69	591.09
34.968	0	0.06	0.06	0.01	0.16	0.17	0.14	0.21	0.21	0.21	99.57	0.54	9.09	98.62	12.49	5.95	0.21	0.02	8.37	0.18	0.05	0.02	0	0	0.12	0.11	0.04	0.06	1.4	14.12	0.04	17.8	13.5	0	0	24	-7.69	-0.67	6.51	53.65	131.22	764.25	540.56	969.74	757.7	807.29	577.37	937.62	592.6
35.001	0	0.06	0.06	0.01	0.17	0.18	0.16	0.24	0.19	0.19	99.53	0.55	8.55	98.51	15.58	5.69	0.19	0.02	8.3	0.18	0.05	0.01	0	0	0.13	0.12	0.04	0.05	1.47	13.59	0.04	39.98	13.62	0	0	24	-6.83	-1.05	7.96	53.84	130.22	764.45	541.59	969.21	758.16	809.18	577.27	938.21	594.81
35.034	0	0.06	0.06	0.01	0.16	0.19	0.16	0.23	0.16	0.16	99.55	0.59	9.34	98.55	15.32	5.33	0.16	0.02	8.86	0.15	0.06	0.02	0	0	0.12	0.11	0.04	0.05	1.48	13.15	0.04	24.14	14.07	0	0	24	-6.9	-0.92	7.05	53.88	133.38	765.55	540.95	971.47	759.3	808.3	578.36	940.94	592.42
35.068	0	0.06	0.06	0.01	0.17	0.2	0.17	0.23	0.13	0.13	99.53	0.59	9.5	97.96	16.15	5.14	0.13	0.02	9.43	0.1	0.06	0.02	0	0	0.12	0.13	0.05	0.06	1.48	13.3	0.03	31.29	14.15	0	0	24	-7.7	-2.64	7.47	53.72	132.88	766.4	541.58	971.2	757.78	809.36	577.5	941.2	594.13
35.101	0	0.06	0.06	0.01	0.17	0.2	0.17	0.23	0.12	0.14	99.54	0.61	9.59	97.48	16.32	4.95	0.11	0.02	9.11	0.08	0.06	0.03	0	0	0.12	0.14	0.05	0.06	1.51	13.09	0.03	22.67	14.39	0	0	24	-5.1	-3.72	7.13	54.15	132.94	767.89	541.63	972.34	758.28	810.23	578.63	942.26	594.11
35.135	0	0.06	0.06	0.01	0.17	0.21	0.17	0.23	0.11	0.15	99.54	0.67	9.72	97.17	17.95	4.71	0.09	0.02	8.53	0.07	0.06	0.03	0	0	0.11	0.15	0.05	0.07	1.5	11.65	0.03	37.75	15.06	0	0	24	-5.92	-4.33	7.2	53.96	132	768.55	541.55	972.52	757.34	811.16	577.99	942.19	593.99
35.168	0	0.05	0.06	0.01	0.19	0.21	0.21	0.27	0.1	0.16	99.46	0.67	8.79	97.11	21.67	4.6	0.07	0.02	8.33	0.06	0.06	0.04	0	0	0.1	0.16	0.05	0.06	1.66	11.69	0.03	67.28	14.99	0	0	24	-5.28	-4.42	7.65	54.14	132.86	769.32	541.74	972.51	756.57	811.69	577.66	943.42	594.93
35.201	0	0.05	0.06	0.01	0.21	0.19	0.23	0.3	0.1	0.17	99.4	0.65	7.61	97.05	24.34	4.36	0.07	0.03	7.37	0.05	0.07	0.04	0	0	0.1	0.17	0.05	0.06	1.66	12.09	0.03	37.36	14.8	0	0	24	-5.25	-4.54	6.74	54.13	134.37	770.8	540.9	975.33	757.34	812.09	578.09	945.59	593.32
35.235	0	0.05	0.06	0.01	0.22	0.18	0.25	0.32	0.1	0.19	99.36	0.62	6.92	96.74	25.86	4.16	0.07	0.03	7.35	0.05	0.06	0.04	0	0	0.1	0.19	0.05	0.08	1.9	12.32	0.03	68.08	14.45	0	0	24	-2.57	-5.04	7.54	54.7	132.93	770.14	540.4	973.73	756.45	812.52	577.28	944.39	594.06
35.268	0	0.05	0.06	0.01	0.21	0.17	0.23	0.29	0.1	0.19	99.42	0.59	7.02	97.07	23.37	3.86	0.06	0.03	7.33	0.05	0.05	0.04	0	0	0.1	0.19	0.05	0.08	2	12.55	0.03	79.29	14.05	0	0	24	-2.63	-4.51	7.56	54.72	133.31	770.24	540.51	973.28	755.25	812.32	576.58	944.29	595.42
35.301	0	0.05	0.06	0.01	0.23	0.17	0.27	0.34	0.1	0.2	99.33	0.62	6.03	96.42	26.83	3.59	0.06	0.03	7.52	0.05	0.04	0.03	0	0	0.1	0.2	0.04	0.09	2.13	12.88	0.03	72.38	13.73	0	0	24	-2.38	-5.54	6.93	54.5	131.77	771.2	540.6	974.46	756.08	813.31	577.61	944.02	594.32
35.335	0	0.05	0.06	0.01	0.25	0.16	0.29	0.37	0.11	0.22	99.27	0.7	5.37	97.53	28.3	3.63	0.05	0.03	7.36	0.05	0.04	0.03	0	0	0.11	0.22	0.04	0.09	2.36	13.45	0.04	53.61	13.46	0	0	24	-4.53	-3.62	7.99	54.04	130.69	771.9	541.07	974.68	756.15	815.36	577.17	944.97	593.94
35.368	0	0.05	0.06	0.01	0.29	0.16	0.35	0.44	0.12	0.22	99.12	0.94	4.19	97.3	32.44	3.75	0.05	0.03	7.04	0.06	0.04	0.04	0	0	0.12	0.22	0.04	0.08	2.36	13.64	0.04	42.81	13.3	0	0	24	-3.02	-4.08	7.11	54.38	131.12	771.01	540.43	974.28	756.11	813.6	577.41	943.71	593.69
35.401	0	0.05	0.07	0.01	0.29	0.14	0.35	0.44	0.13	0.23	99.11	0.9	3.34	97.86	31.75	3.91	0.04	0.04	6.63	0.06	0.04	0.04	0	0	0.13	0.23	0.04	0.08	2.41	14.36	0.04	47.39	12.53	0	0	24	-4.35	-2.89	8.28	54.06	129.5	770.8	541.03	972.91	755.48	814.8	576.81	943.15	594.04
35.435	0	0.05	0.07	0.01	0.31	0.13	0.38	0.5	0.13	0.24	99	1	1.93	98.01	33.23	3.83	0.04	0.04	5.89	0.06	0.04	0.04	0	0	0.13	0.24	0.04	0.08	2.43	15.88	0.05	34.28	11.79	0.16	0	24	-5.93	-2.52	7.63	53.76	131.63	770.99	541.42	973.42	755.86	813.45	577.57	944.12	593.38
35.468	0	0.05	0.08	0.01	0.3	0.12	0.38	0.49	0.15	0.25	99.03	0.97	1.67	97.83	32.94	3.51	0.04	0.04	5.56	0.06	0.03	0.03	0	0	0.15	0.25	0.04	0.08	2.31	15.78	0.05	26.75	11.62	0.58	0	24	-5.66	-2.97	7.61	53.79	130.22	770.72	541.51	973.1	756.07	813.76	577.73	943.03	593.38
35.502	0	0.05	0.08	0.01	0.26	0.11	0.3	0.4	0.16	0.26	99.2	0.67	2.17	97.82	27.73	3.62	0.04	0.04	4.89	0.06	0.04	0.03	0	0	0.16	0.26	0.04	0.06	2.19	16.25	0.05	24.48	11.32	0.79	0	24	-5.38	-2.99	7.95	53.86	130.21	770.13	541.57	972.26	756.13	813.39	577.76	942.67	593.34
35.535	0	0.05	0.09	0.01	0.27	0.11	0.32	0.39	0.16	0.25	99.21	0.7	1.59	97.87	28.53	3.77	0.04	0.04	4.89	0.06	0.04	0.03	0	0	0.16	0.25	0.04	0.06	2.21	14.93	0.06	51.33	10.93	1.1	0	24	-4.75	-2.86	8.61	53.99	130.05	768.86	541.39	971.1	755.99	812.97	577.34	941.95	593.99
35.568	0	0.06	0.08	0.01	0.24	0.11	0.28	0.35	0.16	0.26	99.29	0.56	2.36	97.8	25.51	3.75	0.04	0.04	5.15	0.06	0.04	0.03	0	0	0.16	0.26	0.05	0.05	2.07	15.3	0.06	10.99	10.95	0.55	0	24	-6.64	-3.02	6.89	53.53	132.46	769.28	541.22	972.95	756.8	811.16	578.04	942.81	592.68
35.602	0	0.06	0.08	0.01	0.22	0.11	0.25	0.31	0.16	0.24	99.39	0.47	2.88	97.59	22.96	3.54	0.05	0.04	5.76	0.06	0.04	0.03	0	0	0.16	0.24	0.05	0.05	1.94	14.62	0.06	19.47	10.7	0.61	0	24	-5.35	-3.49	7.64	53.76	130.3	768.47	541.27	971.16	756.37	811.64	577.73	941.03	593.02
35.635	0	0.06	0.08	0.01	0.22	0.11	0.24	0.3	0.16	0.25	99.4	0.44	3.33	97.35	22.12	3.64	0.05	0.04	6.22	0.06	0.05	0.03	0	0	0.16	0.25	0.06	0.06	1.89	14.74	0.06	24.9	10.76	0.08	0	24	-5.92	-3.98	7.06	53.64	132.83	767.84	540.68	972.19	756.83	810.11	577.33	942	593.16
35.668	0	0.06	0.08	0.01	0.22	0.11	0.26	0.31	0.16	0.25	99.38	0.46	3	96.52	22.96	3.39	0.05	0.04	6.58	0.06	0.04	0.03	0	0	0.16	0.25	0.06	0.06	1.83	15.09	0.06	50.03	10.48	0.24	0	24	-4.35	-5.39	7.33	53.97	131.43	767.76	541.05	970.89	756.3	810.34	577.59	940.77	593.79
35.702	0	0.07	0.08	0.01	0.19	0.11	0.21	0.26	0.16	0.22	99.48	0.36	4.1	98.18	18.35	3.48	0.05	0.03	6.64	0.06	0.04	0.03	0	0	0.16	0.22	0.07	0.08	1.65	15.17	0.06	9.8	10.57	0.51	0	24	-7.05	-2.06	6.99	53.5	132.98	768.18	541.29	971.81	757.03	809.88	578.26	942.13	592.17
35.735	0	0.07	0.09	0.01	0.18	0.11	0.19	0.24	0.15	0.22	99.53	0.35	4.05	97.57	16.31	3.66	0.05	0.03	5.87	0.06	0.03	0.02	0	0	0.15	0.22	0.07	0.08	1.56	15.02	0.06	13.03	10.42	0.78	0	24	-7.21	-3.53	6.73	53.45	131.91	768.61	541.38	971.96	756.6	810.37	578.23	941.54	592.2
35.769	0	0.07	0.09	0.01	0.19	0.1	0.19	0.24	0.14	0.21	99.52	0.34	3.17	97.66	17.25	3.67	0.05	0.03	4.8	0.07	0.02	0.03	0	0	0.14	0.21	0.08	0.08	1.35	14.35	0.06	19.01	10.2	0.78	0	24	-7.84	-3.33	6.88	53.38	131.5	768.88	541.55	971.95	756.35	810.86	578.08	941.6	592.19
35.802	0	0.07	0.09	0.01	0.19	0.1	0.2	0.24	0.14	0.21	99.51	0.34	3.12	98.42	17.98	3.84	0.06	0.03	5.04	0.08	0.02	0.03	0	0	0.14	0.21	0.08	0.08	1.27	13.91	0.06	14	10.2	1.33	0	24	-9.11	-1.34	6.96	53.33	132.64	769.01	541.14	972.3	755.77	810.64	578.08	942.63	591.12
35.835	0	0.06	0.1	0.01	0.21	0.1	0.22	0.27	0.14	0.21	99.46	0.37	2.87	97.9	20.45	3.83	0.06	0.03	5.27	0.08	0.03	0.02	0	0	0.14	0.21	0.09	0.07	1.25	13.8	0.07	14.35	10.38	1.57	0	24	-6.48	-2.78	7.97	53.71	131.57	768.5	540.95	971.89	756.19	811.76	577.66	942.48	592.58
35.869	0	0.06	0.09	0.01	0.23	0.11	0.26	0.3	0.15	0.21	99.4	0.45	2.6	96.93	23.31	3.71	0.06	0.03	5.82	0.08	0.03	0.02	0	0	0.15	0.21	0.08	0.07	1.18	13.52	0.06	40.43	10.48	1.49	0	24	-4.9	-4.73	6.9	53.94	131.31	767.88	540.62	971.83	756.42	810.5	577.27	940.79	593.56
35.902	0	0.06	0.1	0.01	0.22	0.11	0.25	0.28	0.15	0.22	99.43	0.43	3.12	97.07	22.5	3.67	0.07	0.02	6.49	0.07	0.04	0.03	0	0	0.15	0.22	0.07	0.06	1.2	13.11	0.07	39.69	10.54	1.63	0	24	-5.12	-4.5	7.14	53.92	132.87	767.04	540.29	971.38	756.44	809.4	576.88	941.25	593.35
35.935	0	0.06	0.1	0.01	0.22	0.11	0.25	0.29	0.15	0.22	99.42	0.44	3.15	96.54	22.77	3.71	0.06	0.02	6.74	0.07	0.04	0.03	0	0	0.15	0.22	0.07	0.06	1.23	13.53	0.07	29.23	10.53	1.94	0	24	-5.61	-5.36	7.32	53.83	132.43	767.77	540.84	971.12	756.09	809.97	577.28	941.46	593
35.969	0	0.06	0.09	0.01	0.24	0.11	0.26	0.32	0.15	0.22	99.37	0.48	2.85	97.09	24.24	4.14	0.06	0.02	6.32	0.07	0.04	0.03	0	0	0.15	0.22	0.06	0.07	1.21	13.44	0.06	12.71	10.7	1.71	0	24	-5.77	-4.47	6.69	53.81	132.74	766.88	539.56	972.2	756.84	809.26	576.72	941.12	591.95
36.002	0	0.06	0.09	0.01	0.24	0.12	0.27	0.33	0.16	0.22	99.34	0.5	2.96	96.54	24.6	4.51	0.06	0.03	6.74	0.07	0.03	0.03	0	0	0.16	0.22	0.05	0.05	1.24	13.82	0.06	9.47	10.7	1.54	0	24	-5.99	-5.35	6.99	53.75	132.13	766.69	539.21	971.79	756.5	809.51	576.3	940.81	591.05
36.035	0	0.06	0.09	0.01	0.23	0.12	0.25	0.3	0.16	0.21	99.4	0.45	3.28	96.73	23.08	4.18	0.06	0.03	7.12	0.07	0.04	0.05	0	0	0.16	0.21	0.05	0.06	1.27	13.39	0.05	21.33	10.55	1.35	0	24	-6.93	-5.07	7.21	53.58	131.23	766.04	538.85	971.08	756.16	809.4	576.31	939.96	589.58
36.069	0	0.06	0.09	0.01	0.23	0.11	0.27	0.3	0.18	0.2	99.4	0.47	2.82	96.73	23.74	3.64	0.06	0.03	7.28	0.08	0.04	0.07	0	0	0.18	0.2	0.04	0.06	1.33	13.2	0.05	28.01	10.19	1.1	0	24	-7.62	-5.06	7.32	53.57	132.51	766.59	538.26	971.49	755.15	809.46	575.04	941.2	589.28
36.102	0	0.06	0.09	0.01	0.2	0.11	0.23	0.25	0.19	0.21	99.5	0.36	3.67	96.35	20.1	3.37	0.06	0.03	7.69	0.07	0.04	0.08	0	0	0.19	0.21	0.04	0.07	1.3	12.57	0.05	20.78	10.11	0.82	0	24	-7.53	-5.63	7.65	53.54	132.97	765.15	537.19	971.22	754.88	808.7	574.68	940.96	588.48
36.136	0	0.07	0.09	0.01	0.2	0.11	0.22	0.23	0.19	0.21	99.53	0.33	3.46	97.19	18.55	3.48	0.06	0.02	7.41	0.08	0.04	0.11	0	0	0.19	0.21	0.04	0.09	1.33	12.7	0.05	35.04	9.72	0.55	0	24	-6.78	-4.29	7.7	53.65	133.77	764.16	536.73	971.1	755.87	807.91	573.87	940.83	588.91
36.169	0	0.07	0.09	0.01	0.18	0.1	0.2	0.21	0.17	0.21	99.57	0.33	3.61	96.46	16.44	3.3	0.06	0.02	6.86	0.07	0.04	0.1	0	0	0.17	0.21	0.04	0.07	1.25	12.85	0.04	10.45	9.64	0.41	0	24	-7.43	-5.48	7.11	53.71	131.99	767.28	536.49	972.71	753.88	810.36	574.23	941.73	587
36.202	0	0.07	0.09	0.01	0.19	0.1	0.2	0.22	0.17	0.22	99.56	0.33	2.8	98.22	16.79	3.42	0.07	0.03	6.11	0.07	0.03	0.09	0	0	0.17	0.22	0.04	0.05	1.22	12.87	0.04	44.79	9.25	0.16	0	24	-5.3	-1.96	7.92	54.11	131.46	766.11	536.42	971.88	754.9	810.64	573.23	941.12	589.27
36.236	0	0.07	0.09	0.01	0.19	0.08	0.21	0.22	0.16	0.25	99.57	0.33	1.7	97.57	17.21	3.01	0.07	0.03	5.13	0.07	0.03	0.09	0	0	0.16	0.25	0.04	0.04	1.28	12.53	0.04	39.19	8.68	0	0	24	-5.36	-3.54	7.6	54.02	131.5	765.7	535.88	972.1	755.11	810.12	573.13	940.74	588.28
36.269	0	0.07	0.09	0.01	0.18	0.08	0.2	0.2	0.18	0.27	99.59	0.33	1.89	96.92	15.74	2.73	0.08	0.02	5.05	0.07	0.03	0.08	0	0	0.18	0.27	0.04	0.05	1.18	12.77	0.04	19.73	8.61	0	0	24	-4.83	-4.75	7.54	54.11	133.39	765.17	535.02	971.84	754.55	808.79	572.54	941.33	587.53
36.302	0	0.07	0.09	0.01	0.19	0.08	0.21	0.22	0.17	0.32	99.55	0.33	1.48	97.2	17.52	2.96	0.08	0.02	4.93	0.07	0.04	0.09	0	0	0.17	0.32	0.04	0.07	1.11	13.14	0.04	27.24	8.64	0	0	24	-6.71	-4.26	8.06	53.84	134.37	765.01	534.25	973.47	754.72	809.64	571.82	943.15	587
36.336	0	0.07	0.1	0.01	0.19	0.08	0.19	0.22	0.15	0.37	99.56	0.33	1.12	98.67	15.39	3.57	0.07	0.02	4.59	0.06	0.05	0.09	0	0	0.15	0.37	0.04	0.09	1.01	14	0.04	13.08	8.01	0	0	24	-7.87	-0.48	7.79	53.62	134.06	763.06	532.49	973.22	754.52	808.38	571.09	941.75	584.67
36.369	0	0.07	0.1	0.01	0.2	0.07	0.2	0.23	0.14	0.41	99.54	0.33	0.8	98.73	15.84	4.22	0.08	0.02	4.52	0.05	0.06	0.08	0	0	0.14	0.41	0.04	0.11	1.01	14.31	0.04	15.85	7.83	0	0	24	-6.96	0.23	7.75	53.81	136.02	761.92	531.85	974.05	756.23	807.33	570.95	942.63	584.96
36.402	0	0.07	0.1	0.02	0.19	0.07	0.19	0.24	0.13	0.49	99.53	0.33	0.27	98.79	15.4	4.23	0.09	0.02	3.97	0.05	0.06	0.06	0	0	0.13	0.49	0.04	0.1	1	15.25	0.04	30.45	7.46	0	0	24	-6.51	0	7.67	53.75	135.61	760.36	531.03	972.42	756.1	805.89	569.23	940.63	584.56
36.436	0	0.07	0.1	0.02	0.21	0.06	0.2	0.26	0.15	0.62	99.49	0.33	0	98.75	16.27	4.73	0.09	0.01	3.42	0.05	0.05	0.04	0	0	0.15	0.62	0.03	0.1	0.93	15.95	0.04	37.57	6.9	0	0	24	-8.89	0.15	7.45	53.45	133.81	760.69	532.04	971.8	755.53	806.34	569.4	939.28	584.63
36.469	0	0.08	0.1	0.02	0.2	0.06	0.19	0.25	0.16	0.65	99.51	0.33	0	98.76	14.34	5.04	0.1	0.01	3.64	0.05	0.05	0.03	0	0	0.16	0.65	0.04	0.09	0.98	16.48	0.05	13.86	6.8	0	0	24	-8.58	-0.11	6.67	53.74	135.62	761.25	532.13	972.71	755.89	805.29	571.23	940.35	583.5
36.503	0	0.08	0.11	0.02	0.2	0.06	0.19	0.25	0.15	0.76	99.51	0.33	0	98.73	14.05	5.13	0.12	0.01	3.82	0.05	0.04	0.03	0	0	0.15	0.76	0.04	0.08	0.95	16.76	0.05	18.74	6.43	0	0	24	-9.04	0.22	6.44	53.79	135.75	761.42	531.76	973.8	756.69	805.63	570.76	940.82	583.06
36.536	0	0.07	0.11	0.02	0.22	0.06	0.21	0.31	0.14	0.88	99.39	0.33	0	98.49	17.06	5.12	0.14	0.01	4.24	0.06	0.04	0.04	0	0	0.14	0.88	0.04	0.07	0.98	18.87	0.06	29.12	6.31	0	0	24	-9.7	1.1	6.41	53.83	135.98	761.49	531.57	973.85	756.37	805.57	570.3	940.98	582.79
36.569	0	0.07	0.11	0.02	0.22	0.06	0.21	0.31	0.15	0.88	99.37	0.33	0	98.7	16.76	5.43	0.15	0.01	4.73	0.06	0.04	0.04	0	0	0.13	0.88	0.03	0.07	1.02	19.57	0.05	13.36	6.18	0	0	24	-10.77	0.36	6.3	53.84	136.18	761.72	531.51	974.33	756.05	805.68	570.51	941.36	582.12
36.603	0	0.07	0.11	0.02	0.22	0.06	0.22	0.37	0.17	1.07	99.27	0.33	0	98.33	17.22	4.95	0.17	0.01	4.95	0.07	0.05	0.04	0	0	0.14	1.07	0.03	0.08	0.97	23.23	0.06	12.66	5.91	0	0	24	-10.75	1.62	6.32	53.79	135.68	762.67	531.13	972.08	752.13	805.32	569.46	940.47	581.35
36.636	0	0.07	0.11	0.02	0.23	0.06	0.23	0.38	0.16	1.08	99.25	0.33	0	98.07	18	4.89	0.16	0.01	4.88	0.1	0.06	0.03	0	0	0.16	1.08	0.03	0.1	0.98	23.23	0.06	25.11	5.8	0	0	24	-9.69	2.37	6.82	53.57	131.85	763.15	530.37	970.78	749.98	807.3	567.41	938.38	581.57
36.669	0	0.07	0.11	0.02	0.23	0.06	0.24	0.38	0.2	1.13	99.24	0.33	0	97.6	18.33	4.54	0.2	0.01	4.78	0.13	0.07	0.03	0	0	0.18	1.13	0.03	0.16	0.92	23.53	0.06	29.26	5.76	0	0	24	-9.02	3.47	6.67	53.86	135.81	762.75	529.4	969.95	748.24	804.68	567.49	939.88	580.34
36.703	0	0.07	0.11	0.01	0.24	0.06	0.25	0.42	0.24	1.22	99.16	0.35	0	97.48	19.72	3.86	0.24	0.01	5.28	0.2	0.1	0.03	0	0	0.18	1.22	0.03	0.2	1.03	25.12	0.07	17.15	5.77	0	0	24	-9.7	3.73	7.16	53.78	134.8	762.97	529.35	969.92	747.72	805.8	566.79	939.9	580.52
36.736	0	0.07	0.11	0.02	0.24	0.06	0.26	0.45	0.27	1.18	99.1	0.36	0	97.6	20.08	3.88	0.23	0.01	5.66	0.24	0.15	0.04	0	0	0.22	1.18	0.03	0.27	1.17	26.59	0.06	38.94	5.73	0	0	24	-8.38	3.47	6.84	53.77	134.5	761.64	527.42	970.71	748.94	805.34	565.23	939.11	579.24
36.77	0	0.07	0.12	0.02	0.25	0.06	0.27	0.54	0.29	1.26	98.93	0.38	0	96.59	20.82	3.95	0.27	0.01	6.09	0.27	0.23	0.05	0	0	0.25	1.26	0.03	0.29	1.36	29.82	0.06	31.26	5.62	0	0	24	-5.57	5.28	6.58	54.15	133.82	760.55	525.58	968.53	746.51	803.81	563.93	936.86	578.28
36.803	0	0.08	0.12	0.02	0.25	0.06	0.25	0.56	0.33	1.24	98.88	0.35	0	95.94	19.34	5.22	0.27	0.02	5.61	0.33	0.24	0.05	0	0	0.29	1.24	0.02	0.33	1.59	31.02	0.06	50.28	5.22	0	0	24	-5.21	6.19	6.6	54.14	130.69	760.36	524.47	967.51	745.2	804.65	563.06	934.67	576.24
36.836	0	0.07	0.11	0.02	0.27	0.06	0.25	0.63	0.44	1.29	98.74	0.36	0	90.47	19.86	7.27	0.23	0.02	5.52	0.33	0.2	0.07	0	0	0.3	1.29	0.02	0.44	1.54	31.44	0.05	54.28	5.08	0	0	24	-3.04	10.75	5.06	55	130.98	758.49	520.77	963.19	739.3	799.91	560.7	930.42	571.7
36.87	0	0.07	0.1	0.02	0.3	0.06	0.23	0.76	0.49	1.41	98.49	0.37	0	90.61	19.61	10.12	0.21	0.02	5.06	0.39	0.23	0.08	0	0	0.25	1.41	0.02	0.49	1.93	33.18	0.05	77.1	4.94	0	0	24	-6.65	10.66	5.2	54.44	127.22	755.52	517.55	957.76	732.5	797.64	555.66	924.31	567.39
36.903	0	0.06	0.09	0.02	0.38	0.06	0.23	0.96	0.46	1.49	98.08	0.43	0	92	21.47	15.15	0.2	0.03	5.31	0.48	0.24	0.13	0	0	0.18	1.49	0.02	0.46	2.21	32.08	0.04	26.02	5.01	0	0	24	-4.3	9.79	3.86	55.22	127.97	751.34	513.12	952.52	727.79	791.07	553.32	918.8	561.11
36.936	0	0.05	0.07	0.02	0.54	0.06	0.19	1.35	0.4	1.63	97.31	0.59	0	88.53	20.86	25.87	0.18	0.06	5.09	0.47	0.21	0.19	0	0	0.15	1.63	0.02	0.4	2.38	30.16	0.03	17.45	5	0	1	30	-3.77	11.78	3.47	55.73	128.28	746.04	511.18	944.95	723.47	784.09	552.27	912.26	557.64
36.97	0	0.04	0.05	0.02	0.96	0.05	0.15	2.48	0.39	1.74	95.04	2.01	0	74.55	22.03	42.18	0.2	0.11	3.85	0.38	0.24	0.28	0	0	0.15	1.74	0.02	0.39	2.81	27.54	0.03	5.88	5.02	0	0	30	-2.84	16.63	4.03	55.61	119.52	741.69	507.82	936.82	717.17	782.77	547.57	902.13	553.86
37.003	0	0.03	0.03	0.02	1.67	0.05	0.13	4.1	0.34	1.93	91.8	6.19	0	52.12	24.06	56.2	0.2	0.18	2.55	0.28	0.17	0.31	0	0.01	0.14	1.93	0.02	0.34	3.29	23.89	0.04	0.55	4.89	0	0	30	-0.85	21.58	3.05	55.81	115.75	738.74	505.9	932.42	714.59	780.14	545.97	895.75	551.86
37.036	0	0.03	0.02	0.02	2.56	0.04	0.1	6.04	0.33	2.13	87.92	16.67	0	59.62	22.98	69.53	0.19	0.36	1.55	0.24	0.16	0.27	0	0.01	0.15	2.13	0.02	0.33	3.78	21.25	0.04	0.37	4.42	0	0	30	-0.32	20.05	4.18	56.2	114.16	736.56	505.57	927.49	711.35	778.37	545.04	892.36	551.24
37.07	0	0.02	0.02	0.02	3.73	0.04	0.09	8.01	0.36	2.14	83.98	32.5	0	45.8	23.22	79.6	0.17	0.69	1.17	0.17	0.18	0.25	0	0.01	0.15	2.14	0.03	0.36	4.63	17.9	0.05	0.09	3.99	0	0	30	-1.72	22.84	5.31	55.4	110.75	732.98	503.09	924.85	708.9	778.02	543.1	888.64	548.52
37.103	0	0.02	0.02	0.02	4.25	0.04	0.07	8.42	0.28	2.02	83.15	45.57	0	54.16	19.78	85.71	0.16	1.31	0.93	0.13	0.2	0.2	0	0.01	0.18	2.02	0.04	0.28	5.41	15.92	0.05	0.06	3.83	0	0	30	0.38	21.17	4.7	56.08	113.03	730.95	501.12	924.21	708.67	774.94	542.78	887.9	546.67
37.137	0	0.02	0.02	0.02	5.55	0.04	0.06	9.49	0.33	2.11	81.03	60.47	0	60.74	20.35	90.47	0.17	2.25	0.93	0.08	0.24	0.17	0	0.02	0.26	2.11	0.05	0.33	8.15	12.79	0.06	0.04	3.49	0	0	30	4.62	19.82	5.02	57.55	110.28	729.09	501.04	921.34	708.55	774.08	543.86	884.31	547.15
37.17	0	0.03	0.02	0.02	6.19	0.04	0.06	9.26	0.37	2.15	81.49	69.45	0	56.4	18.67	92.34	0.16	3.09	0.93	0.05	0.23	0.18	0	0.03	0.37	2.15	0.07	0.34	11.22	11.11	0.07	0.04	3.06	0	0	30	4.6	20.71	5.27	57.28	110.09	728.09	501.22	921.28	708.45	773.88	546.22	883.97	546.43
37.203	0	0.03	0.02	0.02	6.92	0.04	0.06	9.95	0.43	2.03	80.1	73.53	0	39.86	19.42	93.33	0.18	3.77	0.9	0.04	0.25	0.19	0	0.03	0.43	2.03	0.09	0.3	12.71	10.6	0.09	0.22	2.93	0	0	30	6.08	24.06	5.19	57.46	105.51	727.1	502.31	920.34	710.15	775.13	548.42	880.64	547.03
37.237	0	0.03	0.02	0.03	7.27	0.03	0.06	8.65	0.47	2.19	82.7	77.96	0	32.87	19.16	93.04	0.18	3.55	0.98	0.03	0.28	0.24	0	0.05	0.47	2.19	0.1	0.35	16.01	7.68	0.13	0.13	2.49	0	0	30	6.52	25.57	5.22	57.31	104.97	725.54	502.92	919.47	711.25	774.3	550.02	879.24	547.47
37.27	0	0.03	0.02	0.03	7.22	0.03	0.06	7.88	0.43	2.01	84.23	81.06	0	37.06	18.27	92.51	0.19	3.11	1.06	0.04	0.33	0.31	0	0.05	0.43	2.01	0.11	0.25	18.92	7.11	0.14	0.09	2.51	0	0	30	6.6	24.65	5.96	57.3	107.13	722.94	502.39	917.84	711.3	771.8	549.57	878.92	547.88
37.303	0	0.04	0.02	0.04	7.87	0.03	0.06	7.37	0.43	2.03	84.26	86.31	0	36.09	18.52	92.37	0.19	2.85	1.1	0.04	0.4	0.32	0	0.06	0.43	2.03	0.12	0.19	23.88	5.52	0.16	0.43	2.43	0	0	30	6.44	24.86	6.38	57.04	103.32	721.54	501.14	917.85	711.8	773.23	548.72	876.52	546.47
37.337	0	0.05	0.02	0.05	8.51	0.03	0.06	6	0.41	1.84	82.97	92.72	0	22.89	16.83	90.97	0.22	2.4	0.92	0.03	0.37	0.21	0	0.09	0.41	1.84	0.1	0.17	34.03	3.76	0.25	0.64	2.37	0	0	30	6.08	28.07	6.13	56.03	105.63	719.46	500.94	917.99	713.73	771.2	549.1	876.81	546.82
37.37	0	0.05	0.02	0.06	7.71	0.03	0.06	5.12	0.37	1.53	84.58	91.44	0	21.77	16.73	87.54	0.22	2.05	0.76	0.03	0.38	0.16	0	0.09	0.37	1.53	0.1	0.15	35.28	3.6	0.27	0.31	2.38	0	0	30	6.93	28.4	5.88	56.1	104.31	717.98	501.06	917.48	715.97	770.59	548.99	874.89	547.52
37.403	0	0.06	0.02	0.07	7.54	0.03	0.06	4.34	0.35	1.3	84.92	92.8	0	16.94	16.29	84.99	0.27	1.44	0.65	0.04	0.4	0.17	0	0.1	0.27	1.3	0.07	0.12	40.16	3.03	0.35	0.61	2.34	0	0	30	5.97	29.95	6.1	55.08	103.75	714.86	501.4	918.5	719.72	770.14	551.47	873.81	547.43
37.437	0	0.07	0.02	0.08	8	0.03	0.06	3.88	0.58	1.12	83.99	94.87	0	11.57	16.69	82.69	0.31	1.11	0.58	0.03	0.36	0.15	0	0.1	0.2	1.12	0.05	0.11	46.94	2.46	0.58	0.42	2.22	0	0	30	5.35	32.17	5.31	54.14	103.71	714	503.01	921.05	724.65	770.5	554.74	874.01	548.35
37.47	0	0.08	0.02	0.08	7.41	0.03	0.07	3.41	0.48	1.17	85.18	93.87	0	16.73	17.32	79.38	0.34	0.85	0.52	0.03	0.36	0.18	0	0.08	0.14	1.17	0.04	0.07	47.91	2.17	0.48	0.3	2.32	0	0	30	0.72	30.02	4.16	53.65	106.79	715.14	504.18	924.08	726.86	769.93	554.9	876.51	548.06
37.504	0	0.09	0.02	0.1	7.48	0.03	0.07	2.95	0.44	0.93	85.04	95.39	0	27.92	16.12	77.29	0.36	0.84	0.43	0.02	0.27	0.11	0	0.05	0.09	0.93	0.03	0.05	53.75	1.91	0.44	0.33	2.29	0	0	30	0.52	26.74	3.41	54.28	107.08	716.88	505.2	924.79	728	770.1	554.27	877.06	549.34
37.537	0	0.1	0.02	0.12	7.69	0.03	0.07	2.72	0.42	0.87	84.61	96.38	0	23.91	16.25	75.33	0.42	0.66	0.44	0.02	0.23	0.11	0	0.04	0.06	0.87	0.02	0.05	58.84	1.86	0.37	0.38	2.45	0	0	30	-0.11	27.79	4.8	53.95	107.08	717.03	505.6	923.65	725.69	770.95	554.77	877.91	549.73
37.57	0	0.11	0.03	0.12	7.28	0.03	0.08	2.54	0.48	0.96	85.43	95.55	0	16.4	17.22	72.84	0.48	0.52	0.4	0.02	0.21	0.1	0	0.04	0.05	0.96	0.02	0.04	58.66	1.9	0.31	0.42	2.48	0	0	30	1.05	30.14	6.02	53.49	102.47	718.01	505.96	923.64	725.45	774.81	554.69	877.2	550.84
37.604	0	0.12	0.03	0.13	7.28	0.03	0.09	2.29	0.61	1.04	85.44	95.72	0	15.06	18.72	69.04	0.61	0.41	0.48	0.02	0.22	0.11	0	0.02	0.03	1.04	0.01	0.04	62.96	1.76	0.26	0.18	2.76	0	0	30	3.37	30.65	6.2	54.12	102.07	719.02	507.35	923.58	726.56	775.65	556.11	877.68	553.12
37.637	0	0.13	0.03	0.14	7.27	0.03	0.1	2.22	0.67	1.05	85.46	95.38	0	15.59	20.31	66.7	0.67	0.32	0.53	0.02	0.22	0.18	0	0.02	0.02	1.05	0.01	0.04	64.3	1.78	0.23	0.53	2.77	0	0	30	-0.55	30.45	4.66	53.52	103.7	721.23	509.37	925.13	727.2	775.36	556.84	879	553.17
37.67	0	0.15	0.03	0.15	6.19	0.03	0.1	1.72	0.71	1.07	87.63	93.89	0	13.45	19.77	61.1	0.71	0.29	0.57	0.02	0.25	0.2	0	0.02	0.02	1.07	0.01	0.04	66.23	1.76	0.19	0.98	2.97	0	0	30	-0.69	31.31	4.46	53.19	102.4	722.61	511.02	926.42	728.92	777.18	558.37	879.5	554.56
37.704	0	0.17	0.04	0.16	5.5	0.04	0.11	1.4	0.78	1.16	88.99	93.11	0	21.46	19.18	56.77	0.78	0.25	0.67	0.03	0.32	0.21	0	0.01	0.02	1.16	0.01	0.04	68.97	1.7	0.13	1.77	3.39	0	0	30	-3.85	28.49	3.97	53.16	104.2	723.35	511.06	927.77	728.76	776.78	557.78	880.89	553.52
37.737	0	0.18	0.04	0.15	4.45	0.04	0.12	1.1	0.86	1.2	91.11	88.66	0	22.06	18.79	51.14	0.86	0.22	0.7	0.03	0.35	0.22	0	0.01	0.02	1.2	0.01	0.05	67.79	1.84	0.13	0.3	3.41	0	0	30	-0.27	28.31	5.12	53.75	104.56	722.96	511	927.36	729.46	777.23	558.35	881.75	555.47
37.771	0	0.19	0.05	0.15	3.68	0.04	0.12	0.9	0.91	1.42	92.63	83.66	0	12.8	18.27	46.76	0.91	0.18	0.86	0.03	0.45	0.25	0	0.01	0.03	1.42	0.01	0.09	66.89	2.02	0.1	0.45	3.81	0	0	30	-0.38	31.59	4.29	53.62	103.9	724.02	512.67	926.78	729.87	777.2	559.21	881.07	556.69
37.804	0	0.2	0.05	0.15	3.25	0.04	0.12	0.78	0.93	1.44	93.5	80.9	0	11.26	16.93	44.43	0.93	0.16	0.87	0.04	0.42	0.26	0	0.01	0.03	1.44	0.01	0.09	66.87	2.24	0.09	0.93	4.02	0	0	30	-0.75	32.32	3.52	53.32	103.02	725.1	513.44	927.87	730.76	778.04	560.12	881	556.66
37.837	0	0.22	0.05	0.15	2.89	0.04	0.13	0.67	0.99	1.5	94.21	76.26	0	12.89	17.19	40.18	0.99	0.14	0.88	0.04	0.37	0.27	0	0.01	0.03	1.5	0.02	0.12	67.68	2.38	0.09	2.09	4.14	0	0	30	-0.91	31.55	4.07	53.12	103.49	725.72	513.63	929.28	731.45	779.29	560.58	882.73	557.17
37.871	0	0.22	0.05	0.16	2.87	0.04	0.12	0.65	1.32	2.08	94.27	77.9	0	16.25	16.14	40.48	1.32	0.14	0.94	0.05	0.39	0.3	0	0	0.03	2.08	0.02	0.12	68.53	2.62	0.06	1.68	4.48	0	0	30	-0.44	30.2	4.49	53.42	103.77	725.79	514.03	929.4	732.54	779.55	560.13	883.31	558.62
37.904	0	0.22	0.05	0.16	3	0.04	0.13	0.68	1.57	2.16	94.01	78.93	0	19.42	16.74	40.81	1.57	0.13	0.96	0.06	0.4	0.23	0	0	0.03	2.16	0.02	0.09	68.95	2.86	0.05	1.77	4.45	0	0	30	0.35	29.12	4.3	53.75	106.19	726.94	515.1	930.19	732.96	779.15	561.86	885.32	559.67
37.937	0	0.22	0.05	0.16	2.91	0.04	0.11	0.68	1.45	2.07	94.19	79.6	0	26.83	14.79	42.71	1.45	0.15	0.97	0.06	0.4	0.21	0	0	0.04	2.07	0.02	0.11	67.57	2.86	0.06	0.89	4.45	0	0	30	-2.31	27.02	3.9	53.99	108.19	728.67	517.23	929.67	733.43	778.32	560.25	886.5	562.2
37.971	0	0.23	0.05	0.16	2.82	0.04	0.11	0.65	1.67	2	94.36	78.68	0	17.47	14.25	41.67	1.67	0.12	1.06	0.06	0.42	0.17	0	0	0.05	2	0.02	0.13	67.91	3.42	0.07	5.57	4.15	0	0	30	-4.77	29.76	4.79	52.88	107.3	731.67	519.21	929.96	730.37	781.38	562.21	888.69	562.76
38.004	0	0.22	0.05	0.16	3.13	0.04	0.12	0.77	1.71	2.18	93.73	80.52	0	18.55	16.3	42.88	1.71	0.12	1.71	0.1	0.6	0.22	0	0	0.05	2.18	0.02	0.18	68.11	4.14	0.07	77.11	4.21	0	0	30	0.91	29.4	7.51	53.73	108.39	734.96	521.95	931.31	732.58	785.9	563.65	894.08	570.45
38.037	0	0.21	0.05	0.16	3.13	0.04	0.13	0.82	1.89	2.28	93.73	78.33	0	19.98	17.56	41.89	1.89	0.1	2.5	0.15	0.81	0.37	0	0	0.06	2.28	0.01	0.44	67.43	5.24	0.08	93.05	4.08	0	0	30	1.35	28.94	7.44	53.88	114.49	737.19	521.85	935.71	733.85	786.43	564.75	900.73	571.36
38.071	0	0.21	0.06	0.15	2.97	0.05	0.17	0.85	1.77	2.22	94.06	70.36	0	24.17	21.1	37.79	1.77	0.09	3.75	0.2	1.18	0.45	0	0	0.07	2.22	0.01	0.55	66.3	6.73	0.1	80.89	4.23	0	0	30	4.72	27.72	9.28	54.14	114.14	741.12	523.65	941.45	737.19	793.16	568.39	907.08	575.33
38.104	0	0.2	0.06	0.13	2.66	0.05	0.18	0.81	1.75	2.29	94.68	60.82	0	60.3	21.87	35.49	1.75	0.08	4.95	0.21	1.39	0.46	0	0	0.1	2.29	0.01	1.12	63.32	7.09	0.11	79.14	4.13	0	0	30	3.54	19.91	9.92	54.92	119.7	746.61	525.01	946.56	737.69	796.13	567.33	915.35	578.14
38.138	0	0.19	0.07	0.11	2.05	0.05	0.21	0.71	1.44	2.07	95.9	38.69	0	73.7	23.05	29.44	1.44	0.06	4.83	0.19	1.01	0.19	0	0.01	0.12	2.07	0.01	1.39	58.17	9	0.13	70.69	4.12	0.17	0	30	3.65	16.85	9.63	55.1	118.6	751.34	526.56	949.8	737.95	800.04	568.63	918.21	578.67
38.171	0	0.17	0.08	0.08	1.62	0.05	0.24	0.66	1.36	1.93	96.76	20.33	0	67.04	24.39	25.05	1.33	0.05	5.18	0.19	0.89	0.19	0	0.01	0.17	1.93	0.01	1.36	51.29	10.02	0.14	24.18	4.07	0.42	0	30	2.04	18.45	9.92	54.7	118.79	755.58	528.29	952.81	738.1	804.06	568.79	922.25	580.75
38.204	0	0.14	0.09	0.06	1.73	0.05	0.36	0.81	1.23	1.64	96.55	23.74	0	89.99	31.91	21.95	1.21	0.03	5.95	0.24	0.58	0.16	0	0.01	0.16	1.64	0.01	1.23	46.9	10.85	0.13	66.15	3.97	0.74	0	30	1.73	11.02	8.05	55.06	123.6	758.81	529.23	954.92	738.1	802.3	569.49	925.44	580.11
38.238	0	0.12	0.1	0.04	1.38	0.05	0.38	0.84	0.88	1.31	97.25	13.85	0	93.78	32.6	19.77	0.88	0.03	6.46	0.22	0.39	0.17	0	0.01	0.14	1.31	0.01	0.65	37.98	13.1	0.13	41.34	3.88	0.76	0	30	3.51	8.43	8.79	54.86	128.46	761.33	528.9	959.65	739.69	804.48	569.45	932.31	582.14
38.271	0	0.12	0.1	0.04	0.98	0.06	0.35	0.68	0.78	1.15	98.04	7.13	0	90.91	29.04	16.33	0.78	0.03	7.43	0.14	0.33	0.14	0	0.01	0.14	1.15	0.01	0.52	32.34	14.98	0.12	21.11	3.77	0.19	1	36	1.54	10.49	9.85	54.95	129.51	764.31	530.83	962.4	739.96	808.15	570.5	936.85	585.02
38.304	0	0.11	0.11	0.03	0.79	0.05	0.36	0.64	0.68	0.96	98.43	4.31	0	90.69	28.47	13.59	0.68	0.03	6.87	0.1	0.26	0.07	0	0	0.12	0.96	0.01	0.46	26.28	16.97	0.11	31.36	3.4	0	0	36	2.2	10.62	9.92	54.8	129.5	766.22	532	964.36	741.23	810.17	571.96	938.86	586.38
38.338	0	0.09	0.12	0.03	0.6	0.04	0.34	0.66	0.58	0.84	98.67	1.78	0	91.42	26.54	12.26	0.58	0.03	5.54	0.06	0.28	0.03	0	0	0.11	0.84	0.01	0.49	16.91	21	0.11	12.88	2.8	0.07	0	36	2.79	10.17	10.11	54.65	129.06	767.14	533.21	965.25	742.89	811.49	572.6	939.61	588.14
38.371	0	0.09	0.12	0.02	0.52	0.04	0.29	0.61	0.55	0.88	98.77	1.13	0	94.04	23.34	12.68	0.54	0.04	5.1	0.05	0.3	0.02	0	0	0.1	0.88	0.01	0.55	14.08	21.83	0.11	22.84	2.69	0	0	36	4.45	8.21	10.23	54.47	129.61	769.75	534.87	967.33	744.29	813.66	574.24	942.26	590.35
38.404	0	0.08	0.12	0.02	0.5	0.04	0.29	0.72	0.53	0.84	98.57	0.89	0	95.63	23.97	13.71	0.46	0.05	4.41	0.04	0.25	0.01	0	0	0.09	0.84	0.01	0.53	9.98	23.92	0.11	37.28	2.48	0.05	0	36	4.02	6.57	10	54.42	130.7	770.51	535.85	968.66	745.76	813.92	575.23	943.65	591.16
38.438	0	0.07	0.12	0.02	0.47	0.04	0.28	0.95	0.36	0.77	98.1	0.64	0	96.78	23.29	14.57	0.36	0.05	5.2	0.04	0.25	0.01	0	0	0.07	0.77	0.01	0.35	6.11	30.53	0.11	12.01	2.41	0.19	0	36	1.54	4.99	9.69	54.36	131.05	772.49	536.58	971.01	746.6	815.54	575.22	945.63	591.07
38.471	0	0.07	0.12	0.02	0.45	0.04	0.26	0.96	0.31	0.7	98.07	0.55	0	96.95	21.75	15.05	0.31	0.06	6.26	0.03	0.19	0.02	0	0	0.07	0.7	0.01	0.3	5.38	31.94	0.11	44.58	2.37	0.28	0	36	1.71	4.71	9.95	54.5	130.75	774.77	538.75	972.42	747.95	817.83	576.64	947.48	593.61
38.505	0	0.07	0.12	0.02	0.45	0.05	0.28	1.22	0.21	0.5	97.57	0.5	0	96.74	22.78	15.6	0.21	0.07	7.43	0.03	0.16	0.02	0	0	0.08	0.5	0.01	0.2	3.03	36.02	0.09	48.5	2.16	0.55	0	36	-0.21	5.05	9.46	54.2	129.82	777.26	539.7	974.18	748.57	819.91	576.29	948.56	593.73
38.538	0	0.07	0.12	0.02	0.43	0.05	0.26	1.31	0.19	0.45	97.38	0.42	0	93.87	21.6	15.62	0.18	0.07	7.8	0.03	0.19	0.02	0	0	0.08	0.45	0.02	0.19	1.94	39	0.09	23.08	2.08	0.85	0	36	1.08	8.35	9.02	53.87	130.74	777.51	538.2	974.5	747.45	819.43	575.65	949.1	592.4
38.571	0	0.07	0.12	0.02	0.39	0.05	0.23	1.25	0.18	0.46	97.5	0.34	0	97.76	18.72	16.11	0.17	0.07	7.4	0.04	0.17	0.03	0	0	0.07	0.46	0.02	0.18	1.58	40.21	0.1	40.18	2.04	0.98	0	36	2.64	3.12	8.4	53.49	131.07	780.56	539.94	975.02	747.39	820.28	576.37	950.2	593.68
38.605	0	0.07	0.12	0.02	0.4	0.05	0.21	1.6	0.13	0.35	96.8	0.33	0	98.24	17.27	18.38	0.13	0.07	7.78	0.05	0.18	0.03	0	0	0.07	0.35	0.02	0.13	0.83	45.44	0.08	21.97	1.88	1.21	0	36	-1.63	1.89	8.74	54.01	131.78	783.39	541.09	978.22	746.81	823.2	577.74	954.03	593.59
38.638	0	0.07	0.13	0.02	0.37	0.05	0.22	1.61	0.13	0.36	96.79	0.33	0	96.52	17.64	16.01	0.13	0.06	8.74	0.06	0.18	0.03	0	0	0.06	0.36	0.02	0.13	0.7	47.54	0.08	62.03	1.89	1.59	0	36	-2.42	5.38	9.18	53.98	131.94	784.58	541.86	979.13	747.51	824.9	576.88	955.52	595.49
38.671	0	0.07	0.14	0.02	0.34	0.05	0.22	1.76	0.13	0.38	96.48	0.33	0	97.4	16.36	14.82	0.13	0.05	9.85	0.08	0.16	0.03	0	0	0.05	0.38	0.03	0.11	0.5	52.25	0.07	51.17	1.86	1.83	0	36	-2.35	3.88	8.87	54	132.67	785.67	542.34	980.36	747.95	825.3	577.96	956.82	595.49
38.705	0	0.08	0.15	0.02	0.3	0.06	0.2	1.97	0.13	0.36	96.06	0.33	0	97.18	13.96	13.82	0.1	0.05	11.32	0.08	0.11	0.03	0	0	0.06	0.36	0.03	0.13	0.33	58.4	0.08	63.25	1.79	2.1	0	30	-2.82	4.31	9.14	53.97	132.69	785.22	542.26	981.64	749.71	826.04	577.82	957.49	595.92
38.738	0	0.08	0.14	0.02	0.3	0.06	0.19	1.9	0.17	0.34	96.21	0.33	0	97.68	12.4	14.4	0.1	0.05	11.57	0.08	0.07	0.02	0	0	0.07	0.34	0.03	0.17	0.34	58.46	0.08	38.35	1.8	1.81	0	30	-1.57	3.31	8.68	54.16	134.55	785.53	542.35	983.27	751.53	825.63	578.8	959.05	596.22
38.772	0	0.08	0.14	0.02	0.29	0.06	0.18	1.93	0.13	0.33	96.14	0.33	0	98.08	11.66	14.3	0.1	0.04	13.36	0.11	0.04	0.01	0	0	0.07	0.33	0.04	0.13	0.28	59.72	0.08	57.35	1.85	1.63	0	30	-3.14	2.33	8.52	54.07	135.04	785.93	542.95	984.36	752.55	825.96	579.16	959.89	596.39
38.805	0	0.07	0.12	0.02	0.31	0.07	0.18	2.16	0.1	0.31	95.67	0.33	0	97.77	12.16	16.36	0.09	0.04	14.13	0.11	0.04	0.01	0	0	0.07	0.31	0.03	0.1	0.26	59.96	0.07	42.76	2.13	1.02	0	30	-4	3.1	8.62	53.83	134.26	785.37	542.57	985.39	753.81	826.65	579.05	959.84	595.92
38.838	0	0.07	0.11	0.02	0.35	0.07	0.17	2.56	0.09	0.29	94.89	0.34	0.1	97.67	12.64	20	0.09	0.05	15.02	0.12	0.04	0.01	0	0	0.09	0.29	0.03	0.08	0.27	59.93	0.07	15.93	2.31	0.65	0	30	-3.26	3.32	9.35	53.92	136.12	784.1	540.92	986.34	753.78	826.46	578.35	961.48	595.63
38.872	0	0.07	0.09	0.02	0.36	0.08	0.17	2.91	0.11	0.22	94.18	0.35	0.95	98.37	12.87	20.8	0.08	0.05	15.95	0.12	0.04	0.01	0	0	0.11	0.22	0.03	0.05	0.25	62.11	0.05	15.89	2.79	0.16	0	30	-1.21	1.5	8.49	53.96	133.29	785.98	542.16	986.13	754.99	827.63	578.45	959.73	596.25
38.905	0	0.06	0.08	0.02	0.39	0.08	0.15	3.76	0.13	0.18	92.49	0.48	1.29	97.36	11.68	25.16	0.07	0.06	15.33	0.11	0.05	0.01	0	0	0.13	0.18	0.03	0.06	0.24	65.27	0.05	18.45	3.11	0	0	30	-3.06	3.96	9.16	53.92	136.22	783.83	540.93	985.85	754.01	825.89	577.9	960.93	595.78
38.938	0	0.06	0.08	0.02	0.4	0.08	0.14	3.75	0.15	0.17	92.51	0.56	1.74	97.65	10.43	27.27	0.07	0.06	15.32	0.11	0.05	0.01	0	0	0.15	0.17	0.04	0.06	0.24	64.34	0.04	10.4	3.3	0	0	30	-0.18	3.37	8.76	54.01	134.19	784.53	541.28	986.41	755.7	826.94	578.89	960.02	596.08
38.972	0	0.06	0.07	0.02	0.42	0.08	0.13	4.12	0.16	0.14	91.76	0.63	1.79	97.8	10.61	29	0.07	0.06	14.76	0.12	0.05	0.01	0	0	0.16	0.14	0.04	0.05	0.21	64.78	0.03	15.63	3.61	0	0	30	-2.49	3.02	8.72	53.84	134.02	784.95	541.54	985.89	754.64	826.96	577.79	959.76	595.8
39.005	0	0.06	0.07	0.02	0.4	0.08	0.13	3.67	0.16	0.14	92.67	0.58	2.07	98.56	9.84	27.81	0.08	0.06	14.73	0.13	0.05	0.01	0	0	0.16	0.14	0.04	0.05	0.21	63.83	0.03	20.54	3.73	0	0	30	-1.36	0.85	8.8	54.01	133.32	785.25	542.25	985.96	755.1	827.43	579.16	959.64	596.33
39.038	0	0.06	0.07	0.02	0.37	0.08	0.12	3.21	0.17	0.13	93.58	0.56	2.35	98.07	8.46	27.39	0.08	0.06	13.86	0.11	0.05	0.02	0	0	0.17	0.13	0.05	0.05	0.2	62.35	0.03	22.65	4.07	0	0	30	-3.46	2.36	9.16	53.83	132.15	785.46	542.58	985.14	753.73	828.08	578.66	959.05	596.24
39.072	0	0.06	0.07	0.02	0.37	0.08	0.12	2.98	0.19	0.11	94.03	0.56	2.24	98.39	9.24	27.34	0.08	0.07	12.46	0.12	0.06	0.02	0	0	0.19	0.11	0.05	0.06	0.23	59.79	0.02	27.51	4.69	0	0	30	-4.12	1.42	8.34	54.06	133.4	787.15	544.14	984.87	752.75	827.27	580.58	959.73	596.41
39.105	0	0.06	0.07	0.02	0.34	0.08	0.13	2.57	0.19	0.12	94.87	0.45	2.17	98.65	10.1	24.14	0.09	0.06	12.54	0.1	0.06	0.01	0	0	0.19	0.12	0.05	0.08	0.24	58.42	0.02	95.44	4.78	0	0	30	-2.1	0.53	9.68	54.11	132.65	786.22	545.06	983.87	754.38	828.34	579.04	959.26	600.38
39.139	0	0.06	0.08	0.02	0.32	0.08	0.15	1.89	0.18	0.1	96.22	0.35	1.89	98.07	12.08	20.65	0.1	0.05	11.13	0.1	0.05	0.01	0	0	0.18	0.1	0.05	0.08	0.31	52.44	0.02	98.3	5.47	0	0	30	-4.1	2.37	9.52	53.98	133.99	785.16	545.05	985.56	756.5	827.79	580.55	960.42	599.59
39.172	0	0.07	0.08	0.02	0.28	0.08	0.16	1.35	0.16	0.11	97.3	0.33	1.51	98.71	13.18	16.12	0.11	0.04	10.13	0.09	0.04	0	0	0	0.16	0.09	0.05	0.08	0.35	47.7	0.01	85.04	5.73	0	0	30	-5.11	-0.29	9.62	53.62	132.25	785.17	546.75	984.93	757.92	828.36	580.77	959.06	600.96
39.205	0	0.07	0.09	0.02	0.26	0.09	0.19	1.17	0.15	0.11	97.65	0.33	1.58	98.71	15.17	11.62	0.11	0.03	10.84	0.11	0.04	0	0	0	0.15	0.08	0.04	0.05	0.36	46.79	0.01	86.04	5.9	0	0	30	-7.27	-0.29	8.74	53.21	131.96	785.63	547.62	983.05	755.54	826.83	581.06	957.35	600.51
39.239	0	0.07	0.1	0.01	0.23	0.09	0.21	0.87	0.14	0.14	98.25	0.33	1.72	98.12	16.87	7.6	0.14	0.02	9.75	0.1	0.03	0.01	0	0	0.14	0.08	0.04	0.04	0.36	41.94	0.01	79.91	6.82	0	0	30	-9.83	2.24	9.18	52.96	135.26	786.75	547.8	983.58	754.16	826.79	580.1	960.44	600.9
39.272	0	0.07	0.1	0.01	0.25	0.09	0.27	0.92	0.16	0.16	98.16	0.37	1.13	98.31	21.43	5.06	0.16	0.02	10.63	0.1	0.03	0.01	0	0	0.12	0.08	0.04	0.05	0.37	41.15	0.01	92.61	6.83	0	0	30	-7.74	-1.69	8.46	53.01	129.39	787.71	547.69	982.7	752.83	828.51	580.65	956.49	599.71
39.305	0	0.06	0.11	0.01	0.27	0.1	0.34	0.94	0.18	0.18	98.12	0.5	0.69	98.19	25.59	3.76	0.18	0.02	11.47	0.1	0.03	0.01	0	0	0.11	0.09	0.04	0.07	0.37	38.9	0.01	90.51	6.92	0.19	0	30	-7.04	-2.04	8.72	53.39	136.34	786.77	546.78	983	752.63	825.46	579.63	960.2	600.49
39.339	0	0.07	0.12	0.01	0.25	0.09	0.31	0.76	0.23	0.23	98.48	0.45	0.27	98.43	23.87	2.98	0.23	0.02	9.91	0.07	0.02	0.01	0	0	0.1	0.1	0.04	0.1	0.39	36.14	0.01	99.36	6.83	1.15	0	30	-4.98	-1.3	9.3	53.9	136.94	785.24	546.34	982.98	754.33	825.03	580.21	960.41	600.8
39.372	0	0.06	0.13	0.01	0.28	0.09	0.37	0.81	0.24	0.24	98.39	0.57	0	98.06	27.44	2.47	0.24	0.01	9.54	0.07	0.03	0.01	0	0	0.11	0.11	0.04	0.17	0.4	34.59	0.01	99.72	6.77	1.41	0	30	-4.94	-2.38	8.54	53.91	137.47	784.6	547.42	983.4	756.99	823.77	581.94	959.89	601.16
39.405	0	0.07	0.13	0.01	0.26	0.08	0.35	0.67	0.25	0.25	98.66	0.51	0	98.66	25.88	2.1	0.25	0.01	8.53	0.06	0.02	0	0	0	0.12	0.12	0.04	0.17	0.42	32.09	0.01	99.73	6.69	1.6	0	30	-6.02	-0.49	9.54	53.51	134.68	783.42	547.82	982.92	757.84	825.33	581.9	958.49	602.02
39.439	0	0.07	0.14	0.01	0.26	0.08	0.35	0.55	0.35	0.35	98.89	0.51	0	98.51	25.83	1.68	0.35	0.01	8.18	0.06	0.02	0	0	0	0.13	0.13	0.04	0.15	0.43	27.85	0.01	95.61	6.49	1.94	0	30	-5.23	-1.04	9.56	53.48	132.56	783.81	548.77	981.74	757.67	825.87	582.45	956.89	602.64
39.472	0	0.07	0.15	0.01	0.26	0.08	0.35	0.52	0.37	0.37	98.95	0.5	0	98.66	25.58	1.51	0.37	0.01	7.86	0.05	0.02	0	0	0	0.13	0.12	0.04	0.13	0.41	27.02	0.01	91.07	6.3	2.27	0	30	-8.71	0.51	9.5	52.89	134.46	784.16	549.03	982.04	756.5	825.32	582.29	958.29	602.27
39.506	0	0.07	0.15	0.01	0.25	0.07	0.33	0.41	0.38	0.38	99.17	0.47	0	98.1	24.6	1.59	0.38	0.01	5.92	0.04	0.02	0	0	0	0.13	0.14	0.04	0.09	0.42	22.23	0.01	70.76	5.97	2.37	1	36	-10.44	2.27	9.46	52.62	131.89	786.53	549.76	981.85	754.34	827.51	582.26	957.95	601.77
39.539	0	0.07	0.16	0.01	0.22	0.06	0.28	0.31	0.4	0.4	99.38	0.35	0	98.74	20.54	1.48	0.4	0.01	5.73	0.03	0.02	0	0	0	0.13	0.15	0.04	0.09	0.39	19.39	0.01	80.17	5.89	2.42	0	36	-9.75	0.2	9.32	52.81	133.91	786.94	549.5	982.52	754.36	827	581.9	959.4	601.97
39.572	0	0.07	0.16	0.01	0.23	0.06	0.29	0.29	0.4	0.4	99.41	0.38	0	98.37	21.59	1.6	0.4	0.01	4.93	0.03	0.02	0.01	0	0	0.12	0.16	0.04	0.11	0.36	17.03	0.01	89.96	5.5	2.42	0	36	-7.98	-1.51	8.27	53.07	129.26	788.23	549.49	980.25	751.73	827.31	582.47	955.4	599.84
39.606	0	0.07	0.16	0.01	0.24	0.05	0.31	0.27	0.42	0.42	99.39	0.4	0	98.7	22.38	1.41	0.42	0.01	4.35	0.05	0.02	0.01	0	0	0.13	0.16	0.04	0.17	0.33	13.88	0.01	90.94	5.12	2.21	0	36	-10.42	0.34	8.53	52.87	133.72	788.95	548.24	982.01	750.5	826.95	580.39	959.31	599.34
39.639	0	0.08	0.17	0.02	0.22	0.05	0.27	0.22	0.44	0.44	99.46	0.33	0	98.24	19.45	1.39	0.44	0.01	4.49	0.06	0.02	0.01	0	0	0.1	0.19	0.04	0.23	0.31	12.64	0.01	87.87	4.73	2.17	0	36	-8.02	-1.89	8.85	53.26	132.91	787.91	547.48	981.64	750.81	826.87	580.55	958.47	599.11
39.672	0	0.08	0.18	0.02	0.22	0.05	0.26	0.2	0.44	0.44	99.49	0.33	0	98.04	18	1.52	0.44	0.01	4.07	0.07	0.02	0.01	0	0	0.1	0.23	0.05	0.27	0.27	11.35	0.01	82.74	4.24	2.42	0	36	-7.57	-2.44	8.44	53.4	132.64	788.26	547.55	981.33	750.45	826.6	580.36	957.9	599.15
39.706	0	0.08	0.2	0.02	0.24	0.05	0.28	0.19	0.47	0.47	99.43	0.33	0	98.14	19.84	1.79	0.47	0.01	4.02	0.08	0.02	0.01	0	0	0.09	0.33	0.06	0.26	0.23	8.44	0.01	94.06	3.6	3.17	0	36	-11.66	-2.16	10.35	53.24	135.97	788.29	549.58	978.12	745.84	825.78	579.96	959.88	602.39
39.739	0	0.08	0.21	0.02	0.25	0.04	0.3	0.19	0.48	0.48	99.41	0.35	0	98.78	20.77	2.2	0.48	0.02	3.47	0.09	0.02	0.01	0	0	0.08	0.34	0.06	0.19	0.22	7.3	0.01	77.89	3.33	3.37	0	36	-13.27	-0.02	11.22	53.23	133.98	786.96	547.93	977.37	743.08	826.38	580.15	958.87	600.14
39.773	0	0.08	0.22	0.02	0.27	0.04	0.32	0.2	0.44	0.44	99.36	0.4	0	97.48	22.39	2.62	0.44	0.02	3.22	0.12	0.01	0.01	0	0	0.08	0.38	0.07	0.13	0.21	5.74	0.02	84.7	2.75	3.61	0	36	-8.74	-3.72	10.78	53.8	133.79	787.07	547.11	976.57	743.28	825.7	578.85	957.79	600.11
39.806	0	0.08	0.23	0.02	0.3	0.04	0.34	0.21	0.45	0.45	99.33	0.43	0	97.34	23.67	3.56	0.45	0.02	3.05	0.13	0.01	0.01	0	0	0.08	0.41	0.08	0.13	0.19	4.69	0.02	34.84	2.42	4.09	0	36	-5.71	-4.01	11.98	54.12	134.37	787.26	547.22	976.19	741.95	826.7	579.66	959.17	602.2
39.839	0	0.08	0.25	0.02	0.26	0.04	0.28	0.18	0.45	0.45	99.43	0.33	0	98.05	19.96	3.82	0.45	0.02	2.8	0.12	0.02	0.01	0	0	0.07	0.42	0.09	0.14	0.18	4.49	0.02	29.93	2.37	4.86	0	36	-6.21	-2.42	11.67	54.22	135.64	787.8	547.34	976.34	741.57	826.2	579.63	959.94	602.28
39.873	0	0.08	0.27	0.02	0.25	0.04	0.27	0.16	0.52	0.52	99.46	0.33	0	98.02	18.5	3.74	0.52	0.03	3.21	0.12	0.02	0.01	0	0	0.06	0.44	0.09	0.14	0.15	3.58	0.03	78.99	1.96	5.18	0	36	-6.88	-2.5	10.72	54.17	135.29	787.86	546.89	977.48	743.31	825.85	579.32	959.45	600.64
39.906	0	0.09	0.27	0.02	0.23	0.04	0.24	0.14	0.54	0.54	99.46	0.33	0	98.4	15.89	3.6	0.54	0.03	3.17	0.11	0.03	0.01	0	0	0.07	0.43	0.1	0.16	0.13	3.19	0.05	73.29	1.76	5.18	0	36	-9.1	-1.41	11.01	54.15	137.29	786.58	545.56	978.42	743.27	825.18	578.1	960.74	599.8
39.939	0	0.09	0.29	0.02	0.23	0.03	0.24	0.14	0.63	0.63	99.42	0.33	0	98.22	15.24	3.35	0.63	0.03	3.29	0.13	0.03	0.01	0	0	0.06	0.4	0.11	0.18	0.13	3.3	0.05	94.54	1.69	5.74	0	36	-5.63	-1.93	10.4	54.17	138.97	786.49	544.45	979.3	743.79	824.04	579.11	961.61	598.85
39.973	0	0.09	0.29	0.02	0.22	0.03	0.22	0.12	0.68	0.68	99.43	0.33	0	97.94	13.54	3.29	0.68	0.03	3.31	0.13	0.03	0	0	0	0.06	0.45	0.12	0.19	0.11	2.72	0.08	45.94	1.44	5.39	0	36	-1.58	-2.7	10.47	53.99	135.82	787.66	546.45	978.12	744.9	825.5	580.95	959.81	601.1
40.006	0	0.1	0.29	0.02	0.21	0.03	0.22	0.12	0.76	0.76	99.43	0.33	0	98.42	12.91	3.11	0.76	0.04	3.1	0.13	0.03	0.01	0	0	0.06	0.43	0.13	0.17	0.11	2.71	0.09	53.36	1.39	5.23	0	36	-9.8	-1.34	11.02	54.37	137.11	786.6	546.12	978.88	743.98	825.45	579.02	960.95	600.01
40.039	0	0.1	0.27	0.02	0.2	0.03	0.2	0.11	0.82	0.82	99.45	0.33	0	98.1	10.76	3.15	0.82	0.04	3.17	0.13	0.02	0.01	0	0	0.06	0.41	0.14	0.14	0.1	2.6	0.11	44.38	1.27	4.8	0	36	-7.64	-2.28	10.5	54.53	137.91	785.41	545.57	980.58	747.45	824.7	580.04	961.21	599.63
40.073	0	0.1	0.26	0.02	0.2	0.03	0.21	0.11	0.93	0.93	99.48	0.33	0	98.23	11.04	3.06	0.93	0.05	3.06	0.15	0.02	0.01	0	0	0.06	0.41	0.13	0.11	0.11	2.63	0.14	40.12	1.09	4.04	0	36	-7.44	-1.91	10.3	54.62	136.53	787.47	546.92	980	746.18	825.8	581.08	960.98	600.19
40.106	0	0.1	0.24	0.02	0.2	0.03	0.21	0.11	0.88	0.88	99.51	0.33	0	98.11	11.07	3.02	0.88	0.05	3.21	0.16	0.02	0.01	0	0	0.06	0.38	0.13	0.11	0.11	2.93	0.14	63.12	1.13	3.48	0	36	-3.5	-2.26	11.04	54.36	136.46	788.12	547.03	979.21	744.84	826.62	581.6	961.56	601.92
40.14	0	0.1	0.24	0.02	0.2	0.03	0.2	0.12	0.91	0.91	99.51	0.33	0	98.47	11.02	3.48	0.91	0.05	3.52	0.15	0.02	0.01	0	0	0.06	0.32	0.15	0.13	0.1	3.18	0.19	65.89	1.1	3.59	0	36	-5.08	-1.16	10.84	54.49	135.26	789.01	548	979.34	745.58	827.51	581.16	961.08	602.41
40.173	0	0.1	0.25	0.02	0.21	0.03	0.21	0.12	0.86	0.86	99.51	0.33	0	98.3	12.07	3.71	0.86	0.05	3.49	0.13	0.03	0.01	0	0	0.05	0.26	0.15	0.12	0.1	3.29	0.22	80.42	1.13	3.73	0	36	-4.01	-1.72	11.91	54.45	135.13	787.41	547.85	978.7	745.64	827.63	581.54	960.94	603.61
40.206	0	0.1	0.24	0.02	0.22	0.03	0.22	0.13	0.83	0.83	99.51	0.33	0	98.46	12.93	3.79	0.83	0.05	3.49	0.09	0.03	0	0	0	0.06	0.27	0.16	0.16	0.1	3.51	0.22	72.97	1.12	3.67	0	36	-2.77	-1.22	10.76	54.2	135.47	788.83	548.4	978.03	744.77	826.52	582.65	960.48	602.86
40.24	0	0.1	0.25	0.02	0.21	0.03	0.21	0.12	0.82	0.82	99.5	0.33	0	98.29	11.52	3.62	0.82	0.05	3.43	0.06	0.02	0	0	0	0.06	0.23	0.16	0.17	0.09	4.3	0.23	48.94	1.13	3.95	0	36	-3.57	-1.75	10.73	54.24	133.91	790.21	550.03	976.6	744.2	827.29	581.74	959.27	604.32
40.273	0	0.1	0.27	0.02	0.2	0.03	0.2	0.12	0.69	0.69	99.46	0.33	0	98.25	10.64	3.78	0.69	0.04	3.31	0.05	0.02	0	0	0	0.06	0.25	0.17	0.19	0.09	4.2	0.24	69.1	1.14	4.7	0	36	-6.26	-1.85	10.51	54.63	134.43	790.44	551.31	975	742.58	826.11	582.38	958.7	604.54
40.306	0	0.1	0.3	0.02	0.2	0.03	0.21	0.12	0.64	0.64	99.41	0.33	0	98.51	11.47	3.28	0.64	0.03	2.94	0.03	0.01	0	0	0	0.08	0.25	0.17	0.33	0.09	3.82	0.28	50.54	1.07	5.47	0	36	-7.25	-1.03	11.14	54.35	134.37	790.32	550.91	972.11	737.72	825.34	581.73	957.82	604.15
40.34	0	0.1	0.34	0.02	0.2	0.03	0.2	0.12	0.64	0.64	99.32	0.33	0	98.05	10.93	2.7	0.64	0.02	3.61	0.03	0.02	0	0	0	0.1	0.23	0.17	0.4	0.08	4.28	0.29	85.28	1.07	6.62	0	36	-4.27	-2.42	9.32	53.9	134.36	789.8	548.73	976.57	743.94	825.19	581.37	958.09	601.12
40.373	0	0.1	0.35	0.02	0.2	0.03	0.22	0.12	0.65	0.65	99.31	0.33	0	97.62	12.42	2.41	0.65	0.02	3.92	0.03	0.02	0.01	0	0	0.11	0.23	0.16	0.55	0.08	4.39	0.29	90.88	1.11	6.7	0	36	-5.9	3.44	9.55	54.32	133.38	790.86	549.67	978.34	745.62	827.44	582.04	959.27	602.27
40.406	0	0.1	0.34	0.02	0.21	0.04	0.22	0.12	0.62	0.56	99.31	0.33	0	98.61	12.73	2.27	0.56	0.01	4.48	0.02	0.02	0.01	0	0	0.12	0.25	0.16	0.62	0.07	4.4	0.3	66.69	1.11	6.67	0	36	-3.99	0.7	9.94	54.03	132.07	793.35	552.37	976.37	743.86	828.74	583.17	958.95	605.26
40.44	0	0.1	0.37	0.02	0.21	0.04	0.23	0.12	0.66	0.42	99.26	0.33	0	98.7	13.22	2.15	0.42	0.01	4.98	0.02	0.02	0	0	0	0.16	0.3	0.16	0.66	0.07	3.81	0.33	78.94	1.09	7.38	0	36	-5.43	0.34	9.13	54.2	133.69	794.85	553.18	977.03	743.34	828.15	584.26	960.25	604.85
40.473	0	0.1	0.35	0.02	0.21	0.03	0.24	0.12	0.66	0.4	99.31	0.33	0	98.76	13.91	2.05	0.4	0.01	4.39	0.01	0.02	0	0	0	0.17	0.31	0.17	0.66	0.07	3.43	0.34	38.12	1.06	6.66	0	36	-5.81	0.11	8.92	54.32	133.09	796.81	555.58	975.94	742.7	828.7	585.29	960.04	606.76
40.507	0	0.09	0.33	0.02	0.26	0.03	0.31	0.16	0.75	0.37	99.35	0.35	0	98.54	20.18	2.13	0.28	0.01	3.65	0.01	0.02	0	0	0	0.2	0.37	0.15	0.75	0.07	3.09	0.36	79.71	1.06	6.13	0	36	-7.89	-0.94	8.55	54.6	133.52	798.81	557.18	976.02	741.3	829.16	586.05	960.89	607.81
40.54	0	0.08	0.3	0.02	0.29	0.03	0.37	0.18	0.74	0.43	99.26	0.46	0	98.67	24.07	1.99	0.25	0.01	3.69	0.01	0.02	0	0	0	0.21	0.43	0.16	0.74	0.07	2.94	0.37	42.07	1.09	5.35	0	36	-10.39	-0.48	8.23	54.71	135.37	799.77	557.36	976.87	740.72	828.87	586.04	962.58	607.16
40.573	0	0.08	0.3	0.01	0.34	0.03	0.44	0.22	0.48	0.43	99.11	0.61	0	98.52	28.23	2.04	0.23	0.01	3.8	0.01	0.02	0	0	0	0.16	0.43	0.14	0.48	0.07	2.8	0.37	56.19	1.08	5.41	0	36	-8.11	-1	8.07	54.43	134.46	801.33	558.22	976.47	739.62	829.73	586.84	962.42	608.6
40.607	0	0.07	0.29	0.01	0.43	0.03	0.61	0.28	0.45	0.51	98.79	1.01	0	98.69	35.31	1.99	0.19	0.01	3.42	0.01	0.02	0	0	0	0.15	0.51	0.11	0.3	0.07	2.05	0.45	38.39	1.06	4.92	0	36	-9.27	-0.41	7.68	54.45	134.67	805.26	560.68	974.31	735.29	829.99	588.71	963.17	608.74
40.64	0	0.06	0.31	0.01	0.48	0.03	0.71	0.32	0.49	0.57	98.58	1.3	0	98.53	38.91	1.67	0.19	0	2.99	0	0.02	0.01	0	0.01	0.18	0.57	0.1	0.29	0.07	1.71	0.49	23.43	1.08	5.45	0	36	-13.93	-0.96	7.51	54.3	136.47	806.85	559.35	974.88	731.23	830.03	586.81	965.12	606.15
40.673	0	0.06	0.36	0.01	0.58	0.03	0.94	0.4	0.59	0.61	98.12	2.13	0	98.12	45.14	1.26	0.17	0	2.32	0	0.01	0.01	0	0.01	0.21	0.61	0.08	0.29	0.08	1.19	0.59	16.15	1.07	6.8	0	36	-6.99	-2.23	7.2	53.08	133.7	810.29	560.97	973.1	728.64	831.82	588.43	964.01	608.44
40.707	0	0.05	0.33	0.01	0.71	0.03	1.26	0.51	0.77	0.72	97.48	3.59	0	98.59	51.62	0.85	0.16	0	2.02	0	0.01	0.01	0	0.01	0.22	0.72	0.07	0.36	0.09	0.75	0.77	5.24	1.05	6.02	0	36	-10.1	-0.75	6.64	53.03	135.77	813.15	562.03	970.81	723.13	830.52	588.78	964.98	607.53
40.74	0	0.05	0.33	0.01	0.64	0.03	1.13	0.45	0.85	0.78	97.75	2.95	0	98.55	49.02	0.64	0.15	0	2.05	0	0.01	0.02	0.51	0.02	0.23	0.78	0.07	0.4	0.1	0.7	0.85	3.39	1.05	5.85	0	36	-13.82	0.92	6.35	53.55	132.58	816.47	564.97	968.5	718.83	832.28	589.78	963.41	609.41
40.774	0	0.06	0.31	0.01	0.47	0.03	0.75	0.3	1.05	0.87	98.51	1.44	0	98.09	39.67	0.49	0.16	0	1.9	0	0.02	0.03	1.28	0.03	0.24	0.87	0.07	0.21	0.1	0.52	1.05	3.81	1.01	5.23	0	36	-17.41	2.3	6.49	53.65	130.7	816.95	565.85	966.54	715.95	832.75	588.76	961.63	610.54
40.807	0	0.07	0.28	0.01	0.4	0.03	0.6	0.24	1.04	0.96	98.8	1.01	0	97.91	34.76	0.36	0.15	0	1.68	0	0.03	0.04	1.97	0.04	0.26	0.96	0.06	0.18	0.11	0.5	1.04	2.85	1.04	4.38	0	36	-14.24	2.76	6.9	53.17	131.7	817.59	566.54	965.93	715.99	832.76	589.66	962.6	611.7
40.84	0	0.07	0.26	0.01	0.37	0.03	0.55	0.22	1.17	0.98	98.9	0.89	0	98.18	32.87	0.25	0.16	0	1.47	0	0.06	0.06	2.38	0.05	0.28	0.98	0.06	0.1	0.13	0.49	1.17	1.74	0.99	3.39	0	36	-18.05	2.07	6.53	53.49	130.49	817.36	567.61	964.28	715.19	831.82	590.57	960.78	610.47
40.874	0	0.08	0.25	0.01	0.32	0.03	0.44	0.18	1.24	1.13	99.11	0.64	0	97.77	27.93	0.19	0.13	0	1.24	0	0.07	0.08	2.91	0.1	0.29	1.13	0.07	0.09	0.16	0.35	1.51	8.97	0.87	2.98	0	36	-16.62	3.09	7.08	53.08	136.25	815.67	566.04	965.54	715.92	829.68	590.43	964.16	612.31
40.907	0	0.09	0.23	0.02	0.27	0.03	0.35	0.15	1.19	1.16	99.29	0.46	0	97.87	22.89	0.15	0.13	0	1.19	0	0.06	0.07	1.78	0.13	0.27	1.16	0.08	0.08	0.19	0.3	1.83	3.85	0.83	2.21	0	36	-13.98	2.85	6.93	52.71	134.94	815.32	566.49	965.95	718.05	830.24	589.88	963.21	612.82
40.94	0	0.09	0.21	0.02	0.23	0.03	0.3	0.12	1.29	1.16	99.41	0.35	0	97.98	18.85	0.15	0.12	0	1.29	0	0.05	0.06	1.91	0.15	0.24	1.16	0.1	0.09	0.2	0.31	1.95	12.27	0.82	1.54	0	36	-13.79	2.6	6.41	52.8	135.54	815.63	567.11	966.43	718.61	829.76	591.01	963.45	613.32
40.974	0	0.1	0.21	0.02	0.2	0.03	0.25	0.1	1.63	1.29	99.51	0.33	0	98.24	14.5	0.17	0.12	0	1.63	0	0.05	0.07	2.5	0.24	0.23	1.29	0.1	0.12	0.26	0.3	2.43	13.09	0.84	1.52	0	36	-11.6	1.9	6.42	52.4	134.94	814.63	566.66	966.59	719.88	829.61	591.07	962.68	613.47
41.007	0	0.1	0.22	0.02	0.21	0.03	0.26	0.11	1.99	1.27	99.48	0.33	0	97.75	15.78	0.16	0.13	0	1.99	0	0.04	0.05	3.53	0.25	0.24	1.27	0.09	0.15	0.27	0.28	2.46	7.89	0.85	1.64	0	36	-12.27	3.15	5.8	52.78	137.34	813.98	566.55	968.7	722.46	828.53	592.08	964.2	613.41
41.04	0	0.1	0.22	0.02	0.2	0.03	0.24	0.1	2.27	1.27	99.51	0.33	0	98.65	14.13	0.16	0.12	0	2.27	0	0.04	0.07	4.69	0.36	0.23	1.27	0.1	0.15	0.29	0.25	2.79	4.68	0.84	1.71	0	36	-15.29	0.53	6.88	52.76	131.96	815.19	568.05	965.13	719.37	830.86	591.63	961.19	612.3
41.074	0	0.1	0.22	0.02	0.19	0.03	0.23	0.09	2.42	1.39	99.53	0.33	0	98.25	12.61	0.18	0.12	0	2.42	0	0.04	0.08	5.78	0.72	0.23	1.39	0.12	0.14	0.33	0.19	3.76	3.48	0.84	2.05	0	36	-13.52	1.87	6.44	52.54	135.34	815.54	568.01	966.35	719.69	829.75	592.05	963.31	613.94
41.107	0	0.1	0.24	0.02	0.18	0.03	0.22	0.09	2.35	1.36	99.53	0.33	0	97.76	11.43	0.23	0.1	0	2.35	0	0.03	0.06	8.46	0.74	0.25	1.36	0.12	0.16	0.34	0.18	3.84	20.58	0.86	2.59	0	36	-13.42	3.12	6.45	52.47	136.03	814.95	567.58	968.55	722.29	830.32	591.96	964.47	614.48
41.141	0	0.11	0.25	0.02	0.18	0.03	0.21	0.09	2.69	1.2	99.51	0.33	0	98.57	10.19	0.29	0.09	0	2.69	0	0.03	0.05	9.21	1.16	0.28	1.2	0.12	0.17	0.39	0.18	4.49	8.62	0.88	3	0	36	-11.74	0.83	6.61	52.33	136.44	814.95	568.35	968.34	723.28	830.08	593.11	964.75	614.98
41.174	0	0.11	0.26	0.02	0.17	0.03	0.21	0.08	2.63	1.2	99.47	0.33	0	98.69	9.65	0.3	0.08	0	2.63	0	0.03	0.05	12.67	1.28	0.32	1.2	0.13	0.18	0.38	0.21	4.61	7.03	0.87	3.62	0	36	-9.68	-0.37	7.06	52.03	135.74	815.6	569.75	966.76	723.09	830.33	594.5	964.41	615.64
41.207	0	0.11	0.27	0.02	0.17	0.03	0.2	0.08	2.71	1.17	99.46	0.33	0	98.26	8.94	0.31	0.08	0	2.71	0	0.02	0.04	14.26	1.27	0.31	1.17	0.14	0.22	0.38	0.21	4.61	7.83	0.9	3.84	0	36	-13.03	1.82	6.89	52.37	135.62	815.93	569.62	968.23	723.55	831.19	593.97	965.1	615.44
41.241	0	0.11	0.28	0.02	0.17	0.03	0.21	0.08	2.7	1.12	99.44	0.33	0	98.27	9.09	0.28	0.07	0	2.7	0	0.02	0.05	13.87	1.33	0.34	1.12	0.14	0.22	0.36	0.23	4.75	8.18	0.91	4.23	0	36	-14.69	1.8	6.78	52.71	136.2	815.26	570.21	967.61	723.89	830.13	594.49	964.7	615.45
41.274	0	0.11	0.29	0.02	0.17	0.03	0.2	0.08	2.48	1.09	99.43	0.33	0	98.74	8.26	0.27	0.07	0	2.48	0	0.02	0.05	11.83	1.26	0.31	1.09	0.16	0.22	0.35	0.22	4.97	3.28	0.94	4.43	0	36	-10.11	0.19	6.77	51.81	133.77	816.1	570.33	967.61	724.39	831.54	595.54	963.82	615.41
41.307	0	0.1	0.31	0.02	0.18	0.03	0.22	0.09	2.23	1.11	99.39	0.33	0	98.42	10.78	0.25	0.06	0	2.23	0	0.02	0.03	10.21	1.16	0.36	1.11	0.17	0.23	0.38	0.21	5.22	4.44	0.97	5.06	0	36	-14.79	1.35	5.75	52.83	136.22	816.62	571.38	969.2	725.23	830.34	596.96	965.3	615.39
41.341	0	0.1	0.29	0.02	0.18	0.03	0.22	0.09	2.16	1.1	99.42	0.33	0	98.53	11.31	0.23	0.06	0	2.16	0	0.02	0.03	9.13	1.05	0.35	1.1	0.14	0.2	0.36	0.2	5.32	5.08	1.05	4.68	0	36	-9.48	-0.96	6.91	51.96	130.77	817.12	572.73	965.99	724.12	832.77	597.27	961.97	617.42
41.374	0	0.1	0.27	0.02	0.18	0.03	0.21	0.09	2.14	1.14	99.46	0.33	0	98.59	10.4	0.21	0.05	0	2.14	0	0.02	0.03	6.99	1.03	0.32	1.14	0.15	0.15	0.38	0.2	5.37	1.43	1.06	4.05	0	36	-17.15	0.75	6.84	52.67	133.74	815.81	571.64	965.34	721.57	830.27	596.26	962.73	614.68
41.407	0	0.11	0.26	0.02	0.17	0.03	0.2	0.08	2.36	1.16	99.47	0.33	0	98.63	8.84	0.18	0.05	0	2.36	0	0.02	0.04	6.12	1.06	0.29	1.16	0.16	0.11	0.37	0.19	5.44	3.97	1.13	3.79	0	36	-13.15	0.62	6.61	52.09	132.89	816.09	571.73	965.25	722.45	830.63	595.92	961.99	616.06
41.441	0	0.11	0.24	0.02	0.16	0.03	0.19	0.08	2.85	1.23	99.51	0.33	0	98.76	8.04	0.17	0.05	0	2.85	0	0.04	0.1	4.78	1.22	0.27	1.23	0.16	0.09	0.39	0.18	5.43	1.69	1.26	3.17	0	36	-14.7	-0.12	6.64	52.28	130.03	815.67	572.12	963.13	721.17	830.62	595.9	959.23	615.06
41.474	0	0.11	0.25	0.02	0.16	0.03	0.19	0.08	3.14	1.28	99.51	0.33	0	98.62	8.17	0.16	0.05	0	3.14	0	0.04	0.13	4.49	1.22	0.27	1.28	0.15	0.1	0.38	0.18	5.56	3.06	1.25	3.21	0	36	-15.67	0.64	6.24	52.4	133.28	815.65	570.63	966.05	722.3	830.17	595.1	962.08	614.13
41.508	0	0.11	0.24	0.02	0.16	0.03	0.2	0.08	2.95	1.25	99.53	0.33	0	98.76	8.31	0.16	0.04	0	2.95	0	0.03	0.1	3.11	1.29	0.26	1.25	0.16	0.19	0.36	0.16	6.27	2.25	1.33	2.9	0	36	-11.36	-0.1	6.09	52.05	130.96	816.72	571.53	966.66	724.15	831.81	597.28	961.63	614.48
41.541	0	0.11	0.24	0.02	0.16	0.03	0.19	0.08	2.85	1.33	99.52	0.33	0	98.78	7.9	0.18	0.04	0	2.85	0	0.03	0.08	2.43	1.2	0.26	1.33	0.15	0.19	0.35	0.17	6.59	2.01	1.34	3	0	36	-13.75	-0.02	6.57	52.32	131.24	816.76	571.88	965.82	722.96	831.81	596.59	961.8	614.74
41.574	0	0.11	0.23	0.02	0.15	0.03	0.18	0.07	2.98	1.41	99.54	0.33	0	98.66	6.74	0.19	0.05	0	2.98	0	0.02	0.06	2.64	1.2	0.23	1.41	0.16	0.18	0.36	0.17	6.48	1.99	1.36	2.67	0	36	-15.28	0.49	7.25	52.26	132.91	814.69	570.8	964.17	720.84	829.95	595.59	961.5	614.53
41.608	0	0.11	0.24	0.02	0.16	0.03	0.19	0.08	2.85	1.51	99.51	0.33	0	98.55	7.94	0.19	0.05	0	2.85	0.01	0.02	0.05	2.75	1.07	0.21	1.51	0.16	0.16	0.35	0.19	6.43	3.72	1.36	3.17	0	36	-12.54	0.91	6.11	52.19	133.57	815.18	571.32	966.08	724.02	829.68	596.53	961.88	615.6
41.641	0	0.1	0.26	0.02	0.17	0.03	0.21	0.08	2.76	1.54	99.47	0.33	0	98.75	9.83	0.2	0.05	0	2.76	0	0.02	0.05	2.85	1.04	0.21	1.54	0.16	0.12	0.36	0.19	6.53	3.65	1.32	3.89	0	36	-11.46	-0.16	6.1	51.99	131.86	815.57	571.58	966.09	724.62	830.56	597.3	961.24	614.93
41.674	0	0.1	0.27	0.02	0.19	0.03	0.23	0.09	2.74	1.68	99.45	0.33	0	98.73	12.46	0.22	0.06	0	2.74	0	0.02	0.05	2.55	1.03	0.2	1.68	0.15	0.11	0.37	0.19	6.39	4.09	1.29	4.22	0	36	-13.33	-0.22	6.22	52.26	131.97	815.72	572.27	965.3	723.86	830.33	597.32	961.07	615.29
41.708	0	0.1	0.3	0.02	0.21	0.03	0.26	0.11	2.44	1.89	99.4	0.37	0	98.68	15.37	0.27	0.06	0	2.44	0	0.01	0.04	2.42	1.02	0.21	1.89	0.15	0.14	0.38	0.18	6.33	3.71	1.28	5.11	0	36	-13.76	0.45	6.3	52.45	131.34	815.43	572.78	965.89	725.29	830.91	597.68	960.94	616.16
41.741	0	0.09	0.31	0.02	0.22	0.03	0.28	0.12	2.39	1.89	99.37	0.42	0	98.78	17.09	0.32	0.06	0	2.39	0	0.01	0.04	2.07	1.03	0.24	1.89	0.14	0.19	0.38	0.18	6.2	2.22	1.27	5.58	0	36	-15.06	-0.01	6.31	52.75	132.76	815.52	573.42	965.5	725.14	830.06	598.22	961.6	616.19
41.775	0	0.09	0.33	0.02	0.22	0.03	0.29	0.12	2.26	2.12	99.34	0.42	0	98.23	17.3	0.4	0.06	0	2.26	0	0.02	0.03	2.47	1.14	0.27	2.12	0.14	0.28	0.41	0.17	6.23	2.2	1.22	6	0	36	-16.92	1.91	6.82	53.05	133.55	814.93	573.27	966.03	725.56	830.3	597.6	962.47	616.74
41.808	0	0.09	0.33	0.02	0.23	0.03	0.3	0.12	2.37	2.12	99.35	0.43	0	98.71	18.12	0.44	0.06	0	2.37	0	0.02	0.03	2.63	1.19	0.3	2.12	0.15	0.32	0.4	0.17	5.75	5.1	1.23	5.93	0	36	-17.85	0.31	6.42	53.14	135.23	814.99	573.24	966.19	725.04	829.1	598.26	963.17	615.97
41.841	0	0.09	0.34	0.02	0.24	0.03	0.32	0.13	2.34	2.11	99.32	0.47	0	98.48	19.47	0.54	0.05	0	2.34	0	0.02	0.02	2.43	1.22	0.34	2.11	0.14	0.34	0.39	0.17	5.69	4.77	1.24	6.41	0	36	-17.89	1.14	6.34	53.08	135.28	814.65	573.31	966.02	725.47	828.77	598.23	962.87	616.09
41.875	0	0.09	0.33	0.02	0.24	0.03	0.31	0.12	2.42	2.25	99.34	0.45	0	98.73	18.86	0.58	0.06	0	2.42	0	0.02	0.03	2.52	1.24	0.39	2.25	0.14	0.31	0.38	0.16	5.59	2.18	1.25	6.03	0	36	-15.62	-0.21	6.45	52.67	134.42	814.54	573.75	964.81	725.27	828.62	598.5	961.78	616.88
41.908	0	0.09	0.33	0.02	0.22	0.03	0.29	0.12	2.68	2.33	99.35	0.4	0	98.5	17.3	0.6	0.06	0	2.68	0	0.02	0.03	2.75	1.22	0.46	2.33	0.15	0.31	0.38	0.15	5.56	4.03	1.27	5.97	0	36	-15.55	1.06	6.08	52.67	134.14	814.28	573.9	965.27	726.48	828.46	599.04	961.42	616.79
41.941	0	0.09	0.31	0.02	0.22	0.03	0.28	0.11	2.77	2.38	99.37	0.37	0	98.58	16.2	0.63	0.05	0	2.77	0	0.02	0.03	2.63	1.25	0.53	2.38	0.15	0.25	0.38	0.16	5.53	2.15	1.25	5.65	0	36	-9.64	-0.78	6.04	51.69	130.61	814.68	574.56	963.14	725.72	829.13	600.32	958.59	617.62
41.975	0	0.1	0.3	0.02	0.2	0.03	0.26	0.1	3.09	2.52	99.39	0.33	0	98.32	14.46	0.58	0.05	0	3.09	0	0.03	0.06	3.36	1.22	0.52	2.52	0.15	0.2	0.39	0.16	5.56	4.39	1.22	5.31	0	36	-15.61	1.65	6.36	52.01	132.63	812.95	573.17	962.03	723.79	827.19	597.78	958.59	615.8
42.008	0	0.1	0.29	0.02	0.19	0.03	0.25	0.1	3.47	2.54	99.43	0.33	0	98.36	13.19	0.45	0.05	0	3.47	0	0.03	0.07	3.33	1.26	0.52	2.54	0.17	0.2	0.39	0.18	5.6	3.87	1.23	4.71	0	36	-15.85	1.52	5.96	52.18	135.48	811.22	572.59	962.58	725.03	824.91	597.56	959.09	616.26
42.041	0	0.1	0.3	0.02	0.2	0.03	0.26	0.1	3.52	2.62	99.41	0.33	0	98.31	14.12	0.36	0.05	0	3.52	0	0.03	0.1	3.21	1.33	0.52	2.62	0.17	0.22	0.38	0.18	5.45	4.61	1.21	5	0	36	-15.5	1.7	6.32	52.37	132.64	812.03	573.7	963.24	726.63	827.22	599.3	958.78	616.21
42.075	0	0.1	0.3	0.02	0.2	0.03	0.25	0.1	3.61	2.61	99.41	0.33	0	98.75	13.53	0.36	0.05	0	3.61	0	0.03	0.11	3.09	1.43	0.52	2.61	0.16	0.23	0.39	0.18	5.46	3.45	1.2	4.96	0	30	-11.96	-0.15	5.8	52.04	133.16	813.28	574.88	962.96	726.68	826.9	600.76	958.96	617.8
42.108	0	0.1	0.31	0.02	0.2	0.03	0.26	0.1	3.42	2.69	99.39	0.33	0	98.66	14.05	0.34	0.05	0	3.42	0	0.02	0.08	3.21	1.49	0.58	2.69	0.17	0.32	0.39	0.19	5.72	4.22	1.21	5.27	0	30	-12.66	0.5	5.77	52.01	134.44	813.02	574.56	963.79	727.51	826.55	600.75	959.97	617.33
42.142	0	0.1	0.32	0.02	0.2	0.03	0.26	0.1	3.56	2.96	99.37	0.33	0	98.67	14.05	0.33	0.04	0	3.56	0	0.03	0.11	3.36	1.8	0.64	2.96	0.17	0.37	0.4	0.2	5.82	2.43	1.26	5.63	0	30	-10.32	-0.48	5.7	51.73	132.98	813.44	575.29	962.22	726.59	826.53	601.68	958.54	617.77
42.175	0	0.1	0.28	0.02	0.19	0.03	0.24	0.09	3.1	3.12	99.43	0.33	0	98.51	12.3	0.34	0.04	0	3.1	0	0.03	0.1	2.76	1.96	0.65	3.12	0.16	0.37	0.4	0.2	6.24	2.03	1.23	4.63	0	30	-17.67	-1.05	5.4	52.65	131.96	812.23	575.47	960.9	724.59	825.52	599.99	956.29	617.65
42.208	0	0.1	0.27	0.02	0.18	0.03	0.23	0.09	2.64	3.21	99.46	0.33	0	98.41	11.28	0.34	0.04	0	2.64	0	0.03	0.1	2.7	2.1	0.67	3.21	0.15	0.43	0.39	0.2	6.21	3.09	1.2	4.12	0	30	-17.3	-1.38	5.46	52.7	131.77	811.76	575.76	960.02	724.46	825	600.16	955.55	618.07
42.242	0	0.1	0.26	0.02	0.18	0.03	0.23	0.09	2.43	3.65	99.48	0.33	0	98.74	10.83	0.36	0.03	0	2.43	0	0.03	0.13	1.77	2.37	0.8	3.65	0.13	0.4	0.38	0.22	6.67	1.45	1.14	3.7	0	30	-17.26	-0.21	5.89	52.5	132.96	811.71	575.7	958.58	723.27	824.14	599.96	955.95	617.42
42.275	0	0.11	0.25	0.02	0.17	0.03	0.22	0.08	2.49	3.67	99.49	0.33	0	98.14	9.58	0.38	0.04	0	2.14	0	0.03	0.09	1.35	2.49	0.86	3.67	0.12	0.42	0.36	0.21	6.58	1.83	1.14	3.47	0	30	-19.21	2.17	6.26	52.73	135.56	810.46	574.14	960.62	724.68	823.81	598.52	958.15	616.66
42.308	0	0.11	0.24	0.02	0.17	0.03	0.21	0.08	2.76	3.72	99.51	0.33	0	98.31	8.34	0.48	0.04	0	2.07	0	0.03	0.07	1.47	2.76	0.98	3.72	0.11	0.53	0.34	0.21	6.58	4.91	1.15	3.15	0	30	-20.12	1.69	6.94	53.11	136.16	809.19	573.44	962.65	726.93	824.66	598.03	959.5	616.98
42.342	0	0.11	0.24	0.02	0.16	0.03	0.21	0.08	2.94	4.09	99.51	0.33	0	98.7	8.18	0.46	0.04	0	2.1	0	0.02	0.04	1.45	2.94	1.15	4.09	0.13	0.66	0.33	0.23	7.49	4.54	1.14	3.1	0	30	-19.75	0.35	6.57	53.05	136.62	810.17	573.3	963.19	726.32	824.69	598.65	960.19	616.13
42.375	0	0.11	0.24	0.02	0.16	0.03	0.22	0.08	3.04	4.05	99.51	0.33	0	98.69	8.23	0.43	0.04	0	2.28	0	0.02	0.03	1.62	3.04	1.25	4.05	0.13	0.88	0.34	0.22	7.74	8.33	1.17	3.18	0	30	-15.83	0.4	6.29	52.5	135.7	809.94	572.76	963.84	728.29	825.04	598.53	959.6	616.08
42.408	0	0.11	0.25	0.02	0.17	0.03	0.23	0.08	3.22	4.1	99.5	0.33	0	98.61	9.06	0.37	0.04	0	2.2	0	0.02	0.02	1.91	3.22	1.43	4.1	0.12	0.96	0.36	0.23	8.28	7.82	1.17	3.38	0	30	-13.39	0.69	6.08	52.11	135.91	809.43	572.12	964.24	729.33	824.65	598.7	959.48	615.74
42.442	0	0.1	0.29	0.02	0.19	0.03	0.26	0.09	3.36	4.33	99.43	0.35	0	98.73	12.1	0.31	0.05	0	2.46	0	0.02	0.01	3.26	3.36	1.67	4.33	0.13	1.01	0.34	0.22	8.65	6.31	1.2	4.6	0	30	-18.03	-0.24	6.35	52.68	134.13	808.7	571.69	964.13	728.75	825.29	597.5	958.37	614.24
42.475	0	0.1	0.34	0.02	0.21	0.03	0.32	0.11	3.23	4.36	99.33	0.47	0	98.38	16.35	0.28	0.05	0	2.93	0	0.02	0.01	4.33	3.23	1.87	4.36	0.15	0.83	0.36	0.23	8.81	2.12	1.24	6.16	0	30	-12.39	-1.46	5.8	51.87	134.62	808.73	572.51	962.91	729.09	823.77	600.27	957.58	615.04
42.509	0	0.09	0.4	0.02	0.24	0.03	0.38	0.13	3.26	4.36	99.19	0.64	0	98.74	20.01	0.24	0.05	0	2.85	0	0.02	0.01	7.16	3.26	2.05	4.36	0.17	0.8	0.36	0.21	9.46	2.17	1.29	7.96	0	30	-13.74	0.18	6.28	52.11	137.08	808.27	571.8	964.65	730	823.89	599.23	959.99	615.67
42.542	0	0.08	0.5	0.02	0.3	0.03	0.52	0.17	3.4	4.55	98.95	1.08	0	98.33	26.92	0.24	0.05	0	3.06	0	0.02	0.02	9.58	3.4	2.38	4.55	0.19	0.71	0.38	0.23	9.78	1.39	1.33	10.03	0	30	-11.35	-1.61	6.29	51.75	135.34	808.69	572.38	963.95	729.34	824.41	601.37	959	615.52
42.575	0	0.08	0.56	0.02	0.35	0.03	0.65	0.21	3.55	4.53	98.71	1.48	0	98.62	31.32	0.2	0.05	0.01	3.08	0	0.03	0.02	10.92	3.55	2.53	4.53	0.19	0.68	0.37	0.22	9.74	5.22	1.32	11.13	0	30	-18.07	0.65	6.4	52.66	133.89	808.38	573.55	962.93	729.57	824.72	599.23	957.54	616.09
42.609	0	0.07	0.68	0.01	0.41	0.03	0.79	0.25	3.65	4.44	98.42	2.14	0	98.66	35.78	0.19	0.05	0	2.84	0	0.03	0.02	12.6	3.65	2.53	4.44	0.17	0.76	0.37	0.21	9.97	2.64	1.35	12.94	0	30	-14.77	0.51	6.31	52.12	137.41	807.8	572.6	964.23	730.34	823.3	600.27	959.79	616.22
42.642	0	0.07	0.63	0.01	0.39	0.03	0.75	0.24	3.59	4.45	98.51	1.97	0	98.65	34.58	0.18	0.06	0	3.14	0.01	0.03	0.02	12.38	3.59	2.41	4.45	0.17	0.68	0.37	0.22	10.13	4.07	1.39	12.26	0	30	-13.2	-0.56	6.47	51.62	135.81	806.78	572.38	963.23	730.4	823.14	600.77	958.11	615.87
42.675	0	0.07	0.62	0.01	0.37	0.03	0.69	0.22	3.49	4.55	98.61	1.82	0	98.68	33.25	0.17	0.06	0	2.71	0.01	0.03	0.03	12.3	3.49	2.28	4.55	0.17	0.78	0.38	0.21	10.44	11.39	1.42	12.14	0	30	-14.41	-0.43	5.97	51.81	135.46	806.51	572.83	963.61	731.9	822.78	601.32	957.51	615.39
42.709	0	0.08	0.64	0.01	0.34	0.03	0.61	0.2	3.23	4.7	98.71	1.58	0	98.78	30.78	0.17	0.07	0	2.47	0.01	0.03	0.02	9.63	3.23	2	4.7	0.16	0.67	0.42	0.22	11.1	6.56	1.53	12.48	0	30	-14.61	0.04	5.77	52.02	134.18	807	574.11	963.88	733.19	823.52	602.83	957.05	616.01
42.742	0	0.08	0.63	0.02	0.32	0.03	0.55	0.19	3.05	4.79	98.75	1.38	0	98.63	28.75	0.16	0.06	0	2.18	0.01	0.02	0.02	8.48	3.05	1.91	4.79	0.15	0.52	0.44	0.22	11.42	1.91	1.52	12.22	0	30	-16.12	-0.62	5.26	52.44	136.44	807.7	575.52	963.7	733.3	822.17	603.83	957.98	616.91
42.776	0	0.08	0.55	0.02	0.31	0.03	0.52	0.18	2.96	4.52	98.89	1.42	0	98.61	27.91	0.18	0.06	0	1.76	0	0.01	0.01	6.13	2.96	1.82	4.52	0.15	0.41	0.49	0.22	12.7	3.72	1.62	11.14	0	30	-18.81	-0.68	5.15	52.75	139.71	807.18	575.39	963.71	732.94	820.31	602.78	959.29	617.04
42.809	0	0.08	0.46	0.02	0.28	0.03	0.45	0.16	2.89	4.56	99.07	1.21	0	98.5	24.97	0.2	0.06	0	1.81	0	0.01	0.01	5.28	2.89	1.86	4.56	0.13	0.4	0.55	0.23	13.42	14	1.65	9.5	0	30	-15.95	-1.06	5.13	52.36	137.4	807.12	576.53	962.59	733.78	820.82	603.81	957.4	618.72
42.842	0	0.08	0.42	0.02	0.27	0.03	0.43	0.15	2.91	4.33	99.14	1.18	0	98.5	23.71	0.22	0.05	0	1.88	0	0.01	0.02	4.28	2.91	1.76	4.33	0.12	0.33	0.56	0.24	14.32	8.46	1.66	8.49	0	30	-15.86	1.07	4.77	51.95	139.34	805.81	575.79	962.54	734.02	818.89	603.58	957.41	618.66
42.876	0	0.09	0.4	0.02	0.26	0.03	0.4	0.14	2.78	4.47	99.2	1.17	0	98.46	22.5	0.25	0.05	0	1.91	0	0.02	0.05	3.72	2.78	1.82	4.47	0.13	0.4	0.62	0.27	15.42	10.06	1.68	8.16	0	30	-17.06	1.21	4.87	52.34	136.89	804.51	576.03	962.75	736.64	819.53	604.15	955.76	617.56
42.909	0	0.09	0.42	0.02	0.25	0.03	0.38	0.13	2.98	4.43	99.15	1.14	0	98.57	20.81	0.35	0.05	0	1.95	0	0.02	0.06	3.56	2.98	1.89	4.43	0.14	0.55	0.62	0.27	16.72	20.4	1.74	8.73	0	30	-21	0.83	4.61	53.22	135.96	803.49	577.17	962.21	737.02	818.96	604.24	954.15	618.75
42.942	0	0.09	0.41	0.02	0.24	0.03	0.35	0.13	3.11	4.34	99.19	1.14	0	98.78	19.31	0.48	0.05	0	1.93	0	0.03	0.07	3.25	3.11	2.07	4.34	0.16	0.82	0.62	0.25	18.16	15.57	1.74	8.37	0	30	-21.9	0.04	4.98	53.36	136.25	803.38	577.93	961.32	736.89	818.71	604.46	954.17	619.12
42.976	0	0.09	0.37	0.02	0.22	0.03	0.34	0.12	3.41	4.42	99.26	1.32	0	98.5	17.68	0.54	0.04	0	1.76	0	0.03	0.04	3.53	3.41	2.63	4.42	0.18	1.24	0.64	0.25	21.91	13.85	1.66	7.39	0	30	-16.95	-1.08	4.76	52.49	137.82	802.61	578.44	959.17	736.69	816.21	606.24	953.32	620.12
43.009	0	0.1	0.31	0.02	0.22	0.03	0.32	0.11	3.24	4.07	99.36	1.34	0	98.23	16.55	0.54	0.04	0	2.06	0	0.04	0.04	3.33	3.24	2.6	4.07	0.17	0.93	0.65	0.27	23.24	16.47	1.69	5.91	0	30	-13.9	1.91	4.88	51.33	139.95	801.79	576.76	961.26	738.59	815.97	606.67	955.36	619.12
43.042	0	0.1	0.28	0.02	0.21	0.03	0.3	0.11	3.28	3.86	99.39	1.4	0	98.63	15.37	0.62	0.05	0	2.17	0	0.04	0.05	2.94	3.28	2.65	3.86	0.17	0.56	0.66	0.28	25	12.7	1.75	4.85	0	30	-10.19	0.6	4.68	50.91	134.54	802.26	579.03	961.89	742.84	818.85	608.87	952.76	621.78
43.076	0	0.1	0.28	0.02	0.2	0.03	0.27	0.1	3.06	3.48	99.43	1.46	0	98.39	13.51	0.73	0.04	0	2.55	0	0.06	0.12	3.87	3.06	2.33	3.48	0.19	0.39	0.71	0.3	27.41	19.75	1.84	5.1	0	30	-14.37	1.43	4.3	51.64	139.66	802.47	578.49	965.13	744.25	817.65	609.67	956.94	619.96
43.109	0	0.1	0.28	0.02	0.18	0.04	0.24	0.09	3.23	3.35	99.44	1.03	0	98.63	10.15	0.98	0.04	0.01	3.23	0	0.09	0.35	4.16	3.21	2.29	3.35	0.21	0.37	0.7	0.31	25.89	15.14	1.88	5.03	0	30	-13.97	0.62	4.51	51.67	138.53	802.63	578.66	968.16	748.18	820.02	609.81	958.12	620.77
43.143	0	0.11	0.26	0.02	0.17	0.04	0.22	0.08	3.56	3.2	99.47	1.17	0	98.36	8.05	1.14	0.04	0.01	3.08	0.01	0.11	0.7	4.61	3.56	2.41	3.2	0.22	0.9	0.74	0.31	29.82	28.27	1.85	4.5	0	30	-20.78	1.52	5.52	52.97	139.4	803.42	579.56	970.5	748.06	822.29	609.94	961.22	621.41
43.176	0	0.11	0.25	0.02	0.16	0.03	0.22	0.08	3.99	2.69	99.5	1.42	0	98.64	7.54	1.22	0.03	0.01	2.99	0.01	0.08	0.43	4.41	3.99	2.49	2.69	0.22	1.21	0.73	0.32	33	25.7	1.78	4.01	0	30	-20.45	0.58	5.07	53.1	140.63	804.59	580.98	972.37	750.55	822.72	611.63	962.92	622.64
43.209	0	0.11	0.23	0.02	0.16	0.03	0.2	0.08	3.96	2.5	99.54	1.23	0	98.4	6.05	1.61	0.03	0.01	2.73	0.01	0.07	0.3	4.25	3.96	2.24	2.5	0.22	1.86	0.65	0.33	32.52	39.91	1.81	3.38	0	30	-18.79	1.42	4.96	53.03	142.06	805.95	580.41	976.01	753.37	824.5	610.81	966.01	623.31
43.243	0	0.11	0.22	0.02	0.15	0.03	0.19	0.08	4.35	1.76	99.56	1.56	0	98.64	4.68	2.37	0.03	0.01	1.91	0.01	0.04	0.1	2.66	4.35	2.03	1.76	0.21	2.38	0.53	0.32	37.05	23.25	1.65	2.98	0	30	-14.35	0.57	5.26	53.03	138.86	806.54	583.45	974.36	754.73	825.96	612.65	963.87	628.84
43.276	0	0.12	0.22	0.02	0.16	0.03	0.17	0.08	2.95	1.6	99.57	1.56	0	98.52	2.95	4.21	0.03	0.01	1.81	0	0.03	0.06	1.16	4.28	2.22	1.6	0.21	2.57	0.48	0.31	37.51	12.34	1.51	3.09	0	30	-23.55	1	5.89	53.47	139.85	808.26	582.29	974.61	750.2	827.18	608.89	966.06	625.36
43.309	0	0.11	0.21	0.02	0.16	0.03	0.16	0.08	2.08	1.34	99.57	1.44	0	98.46	2.08	5.87	0.02	0.01	2	0	0.03	0.06	0.84	3.98	1.97	1.34	0.24	2.27	0.42	0.32	34.87	24.57	1.59	3.43	0	30	-22	1.21	5.97	53.41	140.17	805.3	576.78	977.77	751.45	827.32	604.12	966.31	622.2
43.343	0	0.11	0.2	0.02	0.16	0.04	0.14	0.08	3.12	1.12	99.61	0.98	0	97.23	1.65	7.62	0.02	0.01	3.12	0	0.04	0.06	0.05	3.04	1.54	1.12	0.26	1.1	0.36	0.41	27.71	12.23	1.9	3.34	0	30	-20.44	4.2	5.54	53.47	139.9	801.17	569.48	978.34	750.17	825.18	598.71	964.12	615.13
43.376	0	0.1	0.18	0.02	0.17	0.04	0.14	0.09	5.31	1.04	99.63	0.58	0	95.99	2.1	8.69	0.02	0.01	5.31	0	0.05	0.07	0	2.33	1.04	1.04	0.25	0.54	0.35	0.5	19.21	68.25	2.17	3.13	0	30	-15.46	6.12	6.87	54.25	132.31	799.21	566.52	975.14	748.52	827.56	596.15	958.88	612.29
43.409	0	0.09	0.16	0.02	0.19	0.05	0.13	0.1	7.74	0.82	99.63	0.44	0	93.64	2.44	11.41	0.02	0.01	7.74	0	0.08	0.12	0	2.08	0.7	0.82	0.23	0.21	0.33	0.52	12.63	78.68	2.48	2.74	0	30	-21.33	8.55	7.86	54.08	138.58	792.65	558.94	968.92	738	819.65	586.85	956.88	606.15
43.443	0	0.09	0.14	0.02	0.21	0.05	0.12	0.12	8.01	0.58	99.58	0.4	0	89.62	2.66	14.82	0.01	0.01	8.86	0.01	0.07	0.28	0	1.81	0.54	0.58	0.25	0.17	0.31	0.71	8.01	7.56	2.7	2.5	0	30	-18.05	11.22	8.81	54.25	132.88	788.81	552.15	961.69	727.42	817.69	581.8	949.43	599.15
43.476	0	0.09	0.13	0.02	0.22	0.05	0.12	0.13	6.87	0.57	99.55	0.4	0	81.18	3.43	15.79	0.01	0.02	7.02	0.01	0.08	0.56	0	1.76	0.45	0.57	0.3	0.18	0.35	0.76	6.87	0.05	2.72	2.19	1	36	-17.84	14.69	7.36	54.45	132.7	787.74	549.2	952.82	717.81	811.76	574.55	942.63	596.49
43.51	0	0.08	0.12	0.02	0.25	0.04	0.12	0.15	4.47	0.44	99.5	0.39	0	91.22	4.84	17.93	0.01	0.04	5.1	0.01	0.08	2.71	0	1.66	0.36	0.44	0.44	0.28	0.35	0.82	4.47	0	2.87	1.66	0	36	-23.29	10.3	7.31	54.68	131.88	787.33	545.3	947.68	707.24	809.07	568.66	939.16	590.31
43.543	0	0.08	0.12	0.02	0.27	0.04	0.15	0.16	3.39	0.39	99.47	0.33	0	95.19	8.14	16.4	0.01	0.06	5.03	0.02	0.11	3.72	0	1.59	0.28	0.39	0.55	0.2	0.37	0.88	3.39	0	2.8	1.14	0	36	-20.27	7.08	6.91	54.95	135.08	784.26	538.02	948.47	704.3	805.89	562.97	939.28	584.31
43.576	0	0.08	0.1	0.02	0.32	0.04	0.16	0.2	3.23	0.34	99.36	0.37	0	92.77	11.61	18.47	0.01	0.12	3.92	0.03	0.13	3.59	0	1.51	0.23	0.34	0.67	0.13	0.41	0.91	3.23	0.01	2.73	0.52	0	30	-20.11	9.24	7.42	54.97	135.52	785.46	533.49	950.67	701.23	808.05	558.35	941.79	580.19
43.61	0	0.06	0.09	0.02	0.46	0.04	0.2	0.31	2.41	0.24	99.08	0.46	0	93.96	18.46	22.18	0.01	0.21	2.82	0.02	0.09	2.23	0	1.15	0.2	0.24	0.64	0.09	0.45	0.94	2.41	0	2.56	0	0	30	-15.08	8.28	7.84	54.38	135.89	788.04	530.76	953.43	699.87	810.99	556.47	945.04	578.73
43.643	0	0.06	0.09	0.02	0.59	0.04	0.23	0.42	2.27	0.25	98.82	0.55	0	92.7	22.76	24.91	0.01	0.26	2.49	0.03	0.1	1.88	0	1.04	0.19	0.25	0.61	0.06	0.55	0.91	2.27	0.01	2.43	0	0	30	-10.01	9.3	7.12	53.87	133.55	788.09	528.89	956.51	702.49	812.84	556.64	944.65	578.13
43.676	0	0.05	0.08	0.02	0.75	0.04	0.29	0.57	1.67	0.22	98.51	0.69	0	93.19	28.68	25.96	0.01	0.39	1.99	0.04	0.09	1.16	0	0.8	0.15	0.22	0.62	0.06	0.64	0.97	1.67	0.02	2.42	0	0	30	-7.87	8.92	7.55	53.05	129.65	790.52	528.83	957.57	702.29	816.69	556.94	944.77	577.05
43.71	0	0.04	0.08	0.01	1.07	0.04	0.41	0.9	0.97	0.18	97.85	1.21	0	93.59	37.4	28.12	0.01	0.48	1.86	0.05	0.09	0.92	0	0.55	0.11	0.18	0.49	0.05	0.9	1.09	0.97	0.01	2.46	0	0	24	-9.84	8.6	7.86	53.97	133.42	791.83	528.56	959.63	701.92	817.01	556.44	948.84	576.96
43.743	0	0.03	0.07	0.01	1.83	0.03	0.5	1.73	0.96	0.17	96.35	2.16	0	93.82	44.83	36.41	0.01	0.65	1.87	0.05	0.09	0.97	0	0.52	0.08	0.17	0.31	0.05	1.05	1.13	0.96	0	2.25	0	0	24	-4.5	8.4	7.24	52.88	135.27	792.95	526.43	962.26	702.61	817.33	556.05	951.14	575.88
43.777	0	0.03	0.06	0.01	2.33	0.04	0.5	2.39	0.5	0.14	95.22	2.68	0	94.92	47.03	41.72	0.02	0.77	1.94	0.08	0.08	0.85	0	0.4	0.06	0.14	0.2	0.07	1.58	1.45	0.5	0	2.77	0	0	24	-7.62	7.36	6.35	53.69	137.4	794.35	524.63	962.89	698.12	816.45	553.52	952.27	574.31
43.81	0	0.03	0.05	0.01	2.73	0.04	0.51	2.86	0.43	0.14	94.27	3.18	0	93.74	48.7	44.52	0.02	0.72	2.04	0.08	0.11	1.06	0	0.36	0.05	0.14	0.17	0.08	2.11	1.49	0.43	0.01	2.59	0	0	24	-11.12	8.47	5.78	54.8	134.18	795.82	522.96	963.39	694.87	818.31	551.38	951.04	571.12
43.843	0	0.03	0.06	0.01	2.61	0.04	0.81	2.68	0.44	0.16	94.63	5.54	0	93.94	55.62	36.19	0.02	0.54	2.08	0.15	0.14	1.26	0	0.37	0.03	0.16	0.14	0.14	2.41	1.47	0.44	7.64	2.5	0	0	24	-5.94	8.29	7.26	54.99	126.8	796.75	521.86	961.05	692.47	822.21	552.3	948.1	567.44
43.877	0	0.03	0.08	0.01	2.2	0.03	0.99	2.01	0.64	0.29	95.6	6.67	0	93.2	56.62	28.45	0.03	0.45	2.11	0.29	0.22	1.33	0	0.5	0.03	0.18	0.12	0.18	3.89	1.17	0.64	2.88	1.77	0	0	24	-7.15	8.91	7.18	55.87	126.71	801.09	516.02	965.16	684.19	826.19	549.76	952.52	559.5
43.91	0	0.03	0.09	0.01	2.25	0.03	1.02	2	0.7	0.28	95.49	7.36	0	93.88	56.95	27.88	0.04	0.51	1.8	0.28	0.18	1.01	0	0.45	0.02	0.22	0.11	0.18	4.86	1.24	0.7	0.1	1.44	0	0	24	-8.73	8.35	8.02	57.08	128.87	800.65	508.33	972.22	683.54	829.33	543.74	957.86	553.25
43.943	0	0.03	0.07	0.01	3.08	0.03	0.98	2.96	0.63	0.24	93.85	8.17	0	90.2	58.75	35.45	0.04	0.7	1.35	0.22	0.13	0.44	0	0.39	0.02	0.24	0.08	0.22	4.48	1.31	0.63	0.04	1.24	0	0	24	-2.07	10.9	8.31	56.86	132.29	798.77	500.15	982.9	690.17	832.6	540.42	964.64	548.63
43.977	0	0.03	0.06	0.01	4.46	0.03	0.77	4.57	0.54	0.23	90.87	8.05	0	94.4	57.64	47.04	0.05	0.92	1.06	0.21	0.1	0.21	0	0.29	0.02	0.23	0.07	0.21	5.39	1.44	0.54	0.01	0.95	0.02	0	24	-0.2	7.88	6.64	55.98	133.7	796.36	494.25	988.76	696.65	831.81	535.07	965.24	543.56
44.01	0	0.02	0.04	0.01	6.29	0.03	0.65	7.03	0.37	0.24	85.93	8.08	0	93.44	57.79	57.46	0.05	1.22	1.17	0.24	0.08	0.16	0	0.21	0.01	0.24	0.07	0.21	5.28	1.58	0.37	0.02	0.94	0.08	0	24	-1.92	8.71	8.66	57	131.92	798.49	494.87	996.7	700.93	839.74	538.83	971.52	544.82
44.043	0	0.02	0.03	0.01	9.97	0.03	0.6	12.28	0.27	0.24	75.44	19.16	0	91.53	60.18	69.18	0.05	1.46	1.67	0.29	0.08	0.11	0	0.14	0.01	0.24	0.07	0.27	6.24	2	0.25	0.02	0.89	0.19	0	24	5.88	10.1	11.47	55.82	130.34	795.77	492.36	1001.86	708.26	844.75	538.53	974.71	548.39
44.077	0	0.01	0.02	0.01	18.27	0.03	0.57	24.58	0.16	0.26	50.84	46.53	0	93.46	64.37	83.54	0.04	2.57	2.35	0.3	0.05	0.08	0	0.08	0.01	0.26	0.05	0.15	8.07	2.62	0.16	0.1	0.79	0.34	0	24	3.06	8.7	12.47	57.08	135.12	794.75	493.62	1006.16	714.71	845.62	537.39	979.84	553.03
44.11	0	0.01	0.02	0.01	25.27	0.03	0.54	35.63	0.14	0.23	39.37	63.73	0	85.46	66.02	92.13	0.04	4.32	3.45	0.26	0.03	0.07	0	0.06	0.01	0.23	0.04	0.09	8.22	3.34	0.14	0.06	0.82	0.34	0	24	1.19	13.14	12.98	57.21	131.82	795.05	495.78	1009.02	720.03	849.44	539.08	980.23	555.52
44.144	0	0.01	0.02	0.01	32.38	0.03	0.59	47.67	0.1	0.23	27.33	72.19	0	85.36	69.75	96.55	0.04	6.01	3.45	0.22	0.01	0.05	0	0.04	0.01	0.23	0.04	0.04	8.65	5.45	0.1	0.09	0.83	0.35	0	24	4.93	13.18	12.92	57.16	128.81	797.17	499.08	1009.24	723.76	851.85	541.58	979.39	559.56
44.177	0	0.01	0.02	0.01	35.71	0.03	0.59	53.85	0.1	0.21	21.15	75.74	0	73.22	70.26	97.97	0.04	7.7	4.03	0.25	0.01	0.05	0	0.04	0.01	0.21	0.04	0.05	9.53	7.77	0.1	0.11	0.87	0.32	0	24	6.06	16.97	13.74	57.72	126.05	798.64	502.53	1008.7	725.3	854.7	544.56	979.24	563.96
44.21	0	0.01	0.02	0.01	34.17	0.03	0.53	53.07	0.1	0.21	21.93	77.47	0	82.57	67.88	98.54	0.04	7.25	4.32	0.27	0.02	0.07	0	0.04	0.01	0.21	0.05	0.07	10.16	9.28	0.1	0.1	0.92	0.32	0	24	6.56	14.22	11.76	57.59	123.19	798.82	503.32	1006.73	725.94	852.52	545.15	974.6	561.63
44.244	0	0.01	0.02	0.01	32.57	0.03	0.44	54.75	0.09	0.24	20.25	79.05	0	67.11	64.12	98.8	0.04	8	3.86	0.27	0.02	0.09	0	0.03	0.01	0.24	0.04	0.09	11.06	13.66	0.07	0.44	1.02	0.25	0	24	-3.65	18.43	10.34	56.61	119.94	799.5	505.59	1002.75	722.65	851.22	542.24	969.84	559.92
44.277	0	0.02	0.02	0.01	26	0.03	0.3	44.66	0.13	0.29	30.34	81.02	0	43.34	55.48	98.79	0.04	6.51	3.11	0.22	0.04	0.1	0	0.02	0.01	0.29	0.04	0.13	12.6	14.07	0.07	0.25	1.06	0.2	0	24	-5.29	23.34	9.46	55.64	113.33	799.3	505.85	999.14	718.84	851.42	543.56	964	556.6
44.31	0	0.02	0.02	0.02	21.86	0.03	0.2	40.1	0.14	0.39	34.9	83.72	0	40.63	47.26	98.74	0.04	6.59	2.61	0.2	0.05	0.16	0	0.02	0.02	0.39	0.04	0.14	14.98	17.78	0.07	0.74	1.14	0.19	0	24	-3.9	23.9	8.99	56.03	108.7	798.21	504.95	993.75	713.75	849.65	543.22	957.85	553.72
44.344	0	0.02	0.02	0.02	16.96	0.03	0.13	35.56	0.19	0.44	39.44	86.57	0	29.65	37.8	98.62	0.04	5.33	2.28	0.23	0.08	0.26	0	0.01	0.03	0.44	0.05	0.19	17.91	23.99	0.06	0.13	1.22	0.12	0	24	-3.88	26.32	9.82	55.91	103.34	796.31	502.67	989.17	708.82	849.68	540.2	952.45	551
44.377	0	0.03	0.01	0.03	13.63	0.03	0.09	27.52	0.22	0.5	47.48	89.03	0	29.41	28.77	98.7	0.04	5	2.18	0.21	0.11	0.35	0	0.02	0.06	0.5	0.06	0.22	20.68	24.28	0.07	0.18	1.29	0	0	24	-3.57	26.38	12.09	55.92	108.78	795.01	500.62	989.42	706.21	849.18	538.5	957.1	552.22
44.41	0	0.04	0.01	0.04	10.99	0.03	0.06	21.75	0.32	0.49	56.5	90.59	0	34.81	19.84	98.71	0.04	5.34	2.31	0.17	0.14	0.38	0	0.01	0.14	0.49	0.07	0.32	22.8	25.38	0.07	0.03	1.37	0	0	24	0.51	25.14	12.25	57.11	109.47	794.01	499.73	988.39	705.84	847.87	539.16	956.56	552.25
44.444	0	0.05	0.01	0.05	10.49	0.03	0.05	20.92	0.48	0.49	58.16	94.38	0	37.36	14.42	98.73	0.04	5.36	2.03	0.14	0.15	0.35	0	0.01	0.23	0.49	0.08	0.48	29.71	29.58	0.07	0.05	1.73	0	0	24	3.28	24.58	11.97	57.95	104.69	795.55	501.28	988.06	706.81	849.98	541.53	954.08	552.59
44.477	0	0.05	0.01	0.05	9.46	0.03	0.04	17.27	0.4	0.55	65.46	94.4	0	39.43	10.97	98.46	0.05	5.44	1.8	0.13	0.15	0.25	0	0.02	0.35	0.55	0.09	0.4	30.03	27.54	0.08	0.04	1.71	0	0	24	1.39	24.15	11.83	57.63	105.97	796.56	501.73	987.61	704.96	849.59	541.05	954.93	552.52
44.511	0	0.06	0.01	0.07	10.37	0.03	0.04	17.51	0.52	0.68	64.98	97	0	49.14	9.33	98.19	0.06	5.58	1.58	0.13	0.14	0.2	0	0.02	0.52	0.68	0.11	0.29	38.39	29.7	0.14	0.03	1.96	0	0	24	-0.58	22.17	11.77	57.8	109.15	796.32	501.71	987.83	705.01	848.12	539.71	956.46	552.96
44.544	0	0.07	0.01	0.08	10.89	0.03	0.04	15.59	0.65	0.8	68.81	97.57	0	51.23	8.99	97.88	0.07	5.99	1.52	0.13	0.15	0.14	0	0.02	0.65	0.8	0.13	0.25	41.42	26.62	0.19	0.05	1.99	0	0	24	1.32	21.75	11.88	58.43	109.49	795.26	500.82	987.66	705.09	847.38	540.13	956.18	552.42
44.577	0	0.07	0.01	0.08	11.11	0.03	0.04	14.22	0.94	0.92	71.56	97.68	0	36.29	9.17	97.85	0.08	6.05	1.29	0.11	0.18	0.14	0	0.03	0.94	0.92	0.15	0.21	42.04	23.79	0.22	0.05	1.94	0	0	24	2.55	24.81	13.98	58.04	102.46	794.35	500.44	986.16	704.37	851.26	539.83	952.89	552.84
44.611	0	0.08	0.01	0.1	11.83	0.03	0.04	11.24	0.89	1.51	76.34	98.45	0	28.31	8.58	97.31	0.12	6.08	1.2	0.09	0.19	0.11	0	0.04	0.89	1.51	0.13	0.27	47.67	18.44	0.34	0.1	2.08	0	0	24	-2.31	26.65	13.08	56.3	103.05	793.94	496.68	989.97	703.57	851.99	537.31	954.57	547.08
44.644	0	0.07	0.01	0.08	10.96	0.03	0.04	10.66	1.04	1.6	78.08	97.57	0	26.92	9.58	96.73	0.14	6.13	1.27	0.08	0.31	0.12	0	0.05	1.04	1.6	0.13	0.63	42.58	16.54	0.34	0.12	2.06	0	0	24	-2.79	26.99	12.26	56.87	104.43	794.9	497.44	986.12	698.01	849.21	538.22	953.35	546.02
44.677	0	0.07	0.02	0.08	10.98	0.03	0.04	9.52	1.28	2.2	78.04	97.47	0	27.23	10.75	96.18	0.19	5.62	1.4	0.1	0.45	0.22	0	0.06	0.94	2.2	0.11	1.28	42.59	13.42	0.37	0.15	1.98	0	0	24	-3.68	26.91	12.08	56.77	101.93	794.86	496.74	985.38	696.13	849.58	538.3	951.37	543.55
44.711	0	0.07	0.02	0.08	11.52	0.03	0.04	8.3	1.85	3.29	76.96	97.42	0	21.51	12.21	95.54	0.25	5.99	1.55	0.11	0.54	0.25	0	0.08	0.9	3.29	0.09	2.02	42.97	8.59	0.42	0.22	1.85	0	0	24	-6.24	28.47	12.13	56.31	103.27	792.08	494.22	984.32	694.26	847.35	535.88	950.5	540.87
44.744	0	0.07	0.02	0.08	10.59	0.03	0.05	7.99	1.72	3.47	78.83	96.41	0	23.64	13.07	94.5	0.28	5.38	1.53	0.13	0.9	0.45	0	0.09	0.95	3.47	0.09	2.84	39.79	8.42	0.45	0.1	1.72	0	0	24	-1.07	27.86	13.18	57.52	104.62	789.79	491.99	983.21	694.28	846.08	534.5	950.45	541.74
44.778	0	0.06	0.02	0.07	9.8	0.03	0.05	6.87	1.54	4.28	80.4	95.37	0	30.44	13.27	92.64	0.41	5.15	1.25	0.15	1.03	0.7	0	0.13	0.89	4.28	0.09	1.55	38.34	6.39	0.57	0.1	1.54	0	0	24	0.86	26.13	11.96	58.59	106.94	789.19	491.36	980.97	693.43	842.42	532.99	949.03	541.33
44.811	0	0.06	0.02	0.07	9.29	0.03	0.05	6.37	1.08	4.84	81.43	93.99	0	27.16	13.8	91.16	0.5	5.26	1.21	0.18	0.98	0.94	0	0.15	0.8	4.84	0.1	1.08	36.39	5.26	0.57	0.25	1.43	0	0	24	-0.78	26.93	12.48	57.95	108.52	788.74	490.98	979.76	690.82	841.57	532.24	949.71	541.26
44.844	0	0.06	0.02	0.06	8.73	0.03	0.05	5.99	0.73	5.39	82.53	92.41	0	35.72	14.2	89.43	0.48	5.24	1.04	0.18	0.84	0.77	0	0.14	0.71	5.39	0.1	0.73	35.01	5.07	0.53	0.2	1.32	0	0	24	2.22	24.94	12.4	59.23	108.06	788.94	492.26	977.5	690.25	840.4	533.74	948.1	542.51
44.878	0	0.06	0.02	0.05	7.76	0.03	0.06	5.4	0.68	6.73	84.47	88.84	0	55.75	14.33	88.58	0.56	4.43	0.92	0.18	0.63	0.53	0	0.14	0.68	6.73	0.11	0.39	30.56	3.95	0.5	0.67	0.98	0	0	24	5.99	20.84	11.51	60.99	110.9	787.17	492.74	974.54	689.3	835.54	536.71	946.31	542.02
44.911	0	0.05	0.02	0.05	6.38	0.03	0.05	4.57	0.64	8.14	87.24	83.21	0	37.42	12.68	86.79	0.64	3.83	0.92	0.19	0.48	0.3	0	0.13	0.48	8.14	0.12	0.39	26.46	3.78	0.44	0.37	0.86	0	0	24	8.28	24.57	10.97	60.03	111.36	786	494.64	970.5	688.73	832.61	538.35	943.8	544.4
44.944	0	0.05	0.02	0.04	4.99	0.03	0.06	3.58	0.73	8.82	90.02	73.8	0	34.33	11.52	82.54	0.73	3.12	0.98	0.23	0.45	0.22	0	0.12	0.38	8.82	0.16	0.54	23.68	3.77	0.45	0.32	0.81	0	0	24	4.33	25.24	11.35	58.29	104.92	785.24	498.95	965.09	687.37	832.56	540.98	937.37	545.79
44.978	0	0.05	0.03	0.04	4.16	0.03	0.06	3.11	0.72	8.64	91.67	63.05	0	52.67	11.47	80.05	0.85	2.22	1.14	0.28	0.52	0.35	0	0.12	0.22	8.64	0.2	0.33	19.94	3.74	0.46	0.31	0.72	0	0	24	-12.98	21.46	6.72	56.81	106.38	790.38	515.91	958.09	692.91	826.81	544.92	932.43	557.62
45.011
45.044
45.078
45.111
45.145
45.178
45.211
45.245
45.278
45.311
45.345
45.378
45.411
45.445
45.478
45.512
45.545
45.578
45.612
45.645
45.678
45.712
45.745
45.779
45.812
45.845
45.879
45.912
45.945
45.979
46.012
46.045
46.079
46.112
46.146
46.179
46.212
46.246
46.279
46.312
46.346
46.379
46.412
46.446
46.479
46.513
46.546
46.579
46.613
46.646
46.679
46.713
46.746
46.78
46.813
46.846
46.88
46.913
46.946
46.98
47.013
47.046
47.08
47.113	1	0.08	0.08	0.02	0.12	0.09	0.09	0.09	0.15	0.05	99.75	0.33	5.52	76.1	1.43	6.79	0.04	0.05	3.9	0.03	0.11	0.07	0	0	0.09	0.05	0.29	0.15	0.52	3.43	0.1	18.84	9.65	0	0		-9.7	-16.21	14.27	53.44	151.16	880.21	559.32	1126.81	816.5	945.25	595.13	1092.91	627.48
47.147	1	0.08	0.07	0.02	0.11	0.13	0.09	0.1	0.22	0.06	99.73	0.48	9.26	82.63	1.42	5.32	0.04	0.04	5.24	0.03	0.12	0.06	0	0	0.13	0.06	0.22	0.12	0.55	6.96	0.22	40.59	12.65	0	0		-9.73	-14.2	14.73	52.27	144.35	882.81	558.07	1117.96	801.41	944.88	595.62	1086.7	622.57
47.18	1	0.08	0.07	0.02	0.1	0.14	0.09	0.1	0.44	0.06	99.72	0.48	9.43	67.91	1.97	4.59	0.05	0.03	5.81	0.03	0.11	0.04	0	0	0.21	0.06	0.13	0.13	0.56	7.98	0.44	75.31	12.71	0	0		-7.43	-18.25	14.44	51.8	139.03	886.82	559.95	1116.84	799.34	948.32	596.51	1084.79	623.01
47.213	1	0.08	0.07	0.02	0.11	0.13	0.09	0.11	0.47	0.06	99.74	0.45	8.71	72.84	2.57	4.05	0.05	0.03	5.85	0.03	0.1	0.04	0	0	0.27	0.06	0.12	0.15	0.52	8.81	0.47	65.17	12.15	0	0		-8.84	-17.07	13.01	51.74	139.3	891.3	559.66	1119.11	797.9	949.82	594.87	1086.66	620.9
47.247	1	0.08	0.07	0.02	0.11	0.14	0.1	0.11	0.41	0.07	99.72	0.44	9.08	70.73	2.85	3.61	0.06	0.03	6.96	0.04	0.1	0.03	0	0	0.31	0.07	0.11	0.16	0.49	9.54	0.41	27.99	12.12	0	0		-5.57	-17.59	14.1	51.92	138.68	894.38	559.57	1120.3	796.53	953.8	593.3	1089.22	623.23
47.28	1	0.08	0.08	0.02	0.12	0.1	0.1	0.11	0.42	0.09	99.76	0.34	6.33	62.47	3.51	4.15	0.06	0.03	5.44	0.04	0.08	0.02	0	0	0.36	0.09	0.1	0.24	0.5	8.59	0.42	72.35	10.28	0	0		-8.3	-19.45	14.45	51.79	137.56	896.26	559.07	1121.02	792.51	955.91	593.43	1090.65	621.15
47.313	1	0.08	0.09	0.02	0.13	0.08	0.11	0.11	0.55	0.13	99.75	0.33	4.34	69.79	4.25	4.29	0.05	0.03	4.18	0.03	0.08	0.02	0	0	0.43	0.13	0.11	0.44	0.45	8.12	0.55	53.96	9.1	0	0		-10.6	-17.81	13.97	51.55	136.74	897.76	558.07	1120.37	788.69	955.82	592.67	1090.16	618.15
47.347	1	0.09	0.09	0.02	0.13	0.08	0.11	0.11	0.54	0.17	99.75	0.33	3.75	71.12	3.89	4.37	0.05	0.03	3.81	0.04	0.07	0.02	0	0	0.42	0.17	0.11	0.48	0.45	7.73	0.54	53.66	8.63	0	0		-10.26	-17.49	13.31	51.6	135.09	902.47	557.91	1121.98	785.27	958.64	593.95	1091.91	616.06
47.38	1	0.09	0.09	0.02	0.14	0.07	0.12	0.11	0.54	0.23	99.73	0.33	2.56	75.94	5.29	4.36	0.05	0.03	3.27	0.05	0.07	0.02	0	0	0.53	0.23	0.08	0.5	0.45	7.06	0.54	46	8.03	0	0		-8.36	-16.25	12.79	51.75	136.93	907.6	556.55	1125.74	784.39	961.95	590.26	1096.43	616.03
47.413	1	0.08	0.1	0.02	0.14	0.07	0.13	0.11	0.57	0.3	99.71	0.33	1.59	80.55	6.31	4.64	0.05	0.03	2.98	0.05	0.06	0.02	0	0	0.57	0.3	0.06	0.41	0.44	6.14	0.54	37.18	7.41	0	0		-9.8	-14.89	14.13	51.68	135.64	909.89	557.6	1125.34	780.64	964.89	590.98	1097.97	617.23
47.447	1	0.08	0.1	0.02	0.15	0.06	0.13	0.11	0.46	0.39	99.7	0.33	1.38	70.24	6.94	5.25	0.05	0.04	2.92	0.04	0.06	0.02	0	0	0.45	0.39	0.07	0.21	0.46	5.36	0.46	23.46	7.3	0	0		-8.79	-17.71	13.15	51.55	132.37	913.36	555.33	1129.9	781.16	969.09	589.67	1099.33	613.34
47.48	1	0.08	0.09	0.02	0.16	0.06	0.13	0.12	0.44	0.51	99.68	0.33	1.43	37.38	7.27	6.45	0.05	0.05	2.93	0.06	0.06	0.02	0	0	0.36	0.51	0.06	0.17	0.46	5.7	0.44	29.21	7.39	0	0		-6.17	-24.58	13.82	51.01	132.25	912.54	554.99	1128.94	780.56	969.8	587.76	1099.23	614.86
47.514	1	0.08	0.09	0.02	0.17	0.06	0.13	0.13	0.44	0.69	99.66	0.33	1.06	48.64	7.5	8.24	0.05	0.06	3.04	0.05	0.08	0.01	0	0	0.3	0.69	0.05	0.13	0.49	5.59	0.44	21.62	7.03	0	0		-4.77	-22.27	13.58	50.93	129.11	915.93	555.51	1127.23	777.27	971.45	587.19	1097.64	614.49
47.547	1	0.08	0.09	0.02	0.16	0.06	0.12	0.13	0.43	0.82	99.67	0.33	1.36	63.13	6.45	7.93	0.05	0.06	2.98	0.04	0.08	0.01	0	0	0.23	0.82	0.05	0.1	0.52	5.45	0.43	18.39	7.11	0	0		-10.56	-19.31	14.76	51.14	129.58	918.36	555.32	1130.58	775.15	975.21	586.46	1101.9	613.69
47.58	1	0.08	0.09	0.02	0.17	0.06	0.12	0.13	0.39	0.89	99.67	0.33	1	57.17	6.09	8.21	0.05	0.06	2.83	0.05	0.07	0.01	0	0	0.17	0.89	0.04	0.11	0.55	5.56	0.39	28.88	6.74	0	0		-10.22	-20.56	15.05	51.61	130.37	918.02	554.32	1134.44	778.5	977.09	586.23	1104.54	613.71
47.614	1	0.08	0.1	0.02	0.17	0.06	0.12	0.13	0.42	1.29	99.65	0.33	0.15	20.13	6.78	8.5	0.05	0.07	2.33	0.03	0.06	0.01	0	0	0.14	1.29	0.03	0.11	0.59	5.38	0.42	22.97	6.26	0	0		-4.59	-28.89	12.64	50.54	123.32	921.8	555.87	1131.32	775.64	978.33	586.73	1098.7	613.53
47.647	1	0.09	0.1	0.02	0.16	0.05	0.12	0.12	0.42	1.43	99.68	0.33	0	49.75	5.43	7.15	0.04	0.07	2.19	0.03	0.04	0.01	0	0	0.12	1.43	0.04	0.14	0.65	5.53	0.42	11.35	5.79	0	0		-9.99	-22.05	13.64	51.37	128.75	923.63	557.76	1130.72	773.23	977.33	586.49	1102.92	614.88
47.68	1	0.09	0.11	0.02	0.17	0.05	0.13	0.12	0.44	2.09	99.66	0.33	0	54.25	5.91	7.07	0.05	0.07	1.89	0.03	0.04	0.01	0	0	0.11	2.09	0.03	0.14	0.71	5.26	0.44	30.9	5.06	0	0		-8.22	-21.15	13.17	52.23	130.49	922.6	555.34	1131.39	771.94	975.44	588.68	1103.84	611.94
47.714	1	0.09	0.12	0.02	0.17	0.04	0.13	0.11	0.42	3.82	99.66	0.33	0	46.55	5.81	6.41	0.04	0.06	1.86	0.03	0.03	0.01	0	0	0.12	3.82	0.03	0.18	0.83	4.92	0.42	48.35	4.13	0	0		-8.37	-22.69	13.16	51.63	126.91	923.78	556.03	1130.04	771.52	977.17	585.95	1101.31	612.32
47.747	1	0.1	0.12	0.02	0.17	0.04	0.13	0.11	0.43	3.93	99.67	0.33	0	46.15	5.6	5.77	0.04	0.05	1.72	0.03	0.03	0.01	0	0	0.15	3.93	0.03	0.21	0.92	4.97	0.43	38.75	3.95	0	0		-6.13	-22.77	12.19	52.53	129.42	923.64	555.61	1129.22	770.87	974.6	586.2	1101.33	612.45
47.781	1	0.1	0.13	0.02	0.17	0.04	0.14	0.1	0.39	5.55	99.67	0.33	0	39.03	5.55	5.11	0.04	0.05	1.81	0.03	0.02	0.02	0	0.01	0.16	5.85	0.03	0.3	1.13	4.67	0.39	14.8	3.3	0	0		-4.77	-24.23	11.45	52.38	127.99	921.95	555.47	1126.73	769.9	972.41	586.26	1097.66	612.59
47.814	1	0.1	0.14	0.02	0.17	0.04	0.14	0.11	0.37	6.3	99.65	0.33	0	41.81	6.3	5.28	0.04	0.06	1.6	0.04	0.02	0.02	0	0.01	0.2	7.85	0.03	0.25	1.44	4.61	0.37	15.88	2.97	0	0		-7.84	-23.65	11.67	52.35	125.3	920.4	553.94	1126.47	769.88	972.43	586.62	1095.92	607.83
47.847	1	0.1	0.14	0.02	0.17	0.04	0.15	0.11	0.36	6.42	99.65	0.33	0	35.24	6.42	4.88	0.04	0.06	1.59	0.04	0.03	0.02	0	0.01	0.24	7.78	0.03	0.19	1.64	4.59	0.36	35.31	2.87	0	0		-6.66	-25.04	11.2	52.33	126.33	918.96	553.05	1124.2	768.13	969.97	584.12	1093.94	608.4
47.881	1	0.1	0.14	0.02	0.18	0.03	0.15	0.11	0.34	7.04	99.64	0.33	0	37.31	7.04	4.6	0.05	0.06	1.58	0.05	0.03	0.02	0	0.01	0.29	9.81	0.02	0.13	2.07	4.57	0.34	13.52	2.51	0	0		-7.88	-24.59	10.84	52.29	122.06	919.39	551.47	1123.01	765.56	970.6	584.39	1091.16	603.43
47.914	1	0.1	0.14	0.02	0.19	0.03	0.16	0.12	0.33	7.79	99.62	0.33	0	31.58	7.79	4.99	0.06	0.06	1.61	0.07	0.03	0.01	0	0.01	0.33	10.84	0.02	0.1	2.42	5.22	0.32	9.93	2.47	0	0		-6.8	-25.87	11.64	52.3	122.11	919.01	551.06	1120.44	762.08	970.42	581.15	1090.1	605.43
47.947	1	0.1	0.14	0.02	0.18	0.04	0.16	0.11	0.38	7.49	99.63	0.33	0	29.77	7.49	4.43	0.06	0.06	1.92	0.07	0.03	0.01	0	0.01	0.38	10.65	0.02	0.08	2.52	5.16	0.32	9.84	2.48	0	0		-8.74	-26.29	10.85	52.23	120.16	919.45	550.58	1119.23	760.08	969.84	581.01	1088.09	602.33
47.981	1	0.11	0.15	0.02	0.18	0.03	0.15	0.11	0.35	6.78	99.63	0.33	0	36.57	6.78	4.55	0.06	0.07	1.78	0.07	0.04	0.01	0	0.01	0.35	10.72	0.02	0.05	3.04	5.45	0.31	4.24	2.03	0	0		-4.88	-24.75	12.15	52.81	122.41	916.23	548.59	1115.64	758.15	966.96	578.89	1086.95	603.14
48.014	1	0.11	0.15	0.02	0.18	0.03	0.15	0.11	0.33	6.72	99.63	0.33	0	30.31	6.72	4.16	0.07	0.07	1.72	0.07	0.05	0.01	0	0.01	0.33	9.77	0.02	0.08	3.17	5.41	0.3	9.26	2	0	0		-3.01	-26.16	12.16	52.53	119.77	915	547.85	1112.99	755.38	966.47	577.25	1083.21	604.04
48.047	1	0.11	0.15	0.02	0.18	0.03	0.16	0.11	0.32	6.72	99.64	0.33	0	20.63	6.72	3.63	0.07	0.06	1.56	0.06	0.06	0.01	0	0.01	0.32	8.17	0.02	0.12	3.53	5.58	0.28	2.77	1.87	0	0		-4.51	-28.74	11.87	51.52	115.42	913.86	548.1	1110.6	753.41	966.51	576.32	1078.63	603.73
48.081	1	0.12	0.16	0.02	0.18	0.03	0.15	0.1	0.31	5.85	99.64	0.33	0	29.74	5.85	3.52	0.08	0.06	1.26	0.05	0.06	0.01	0	0.02	0.31	8.11	0.02	0.13	4.33	5.53	0.28	1.39	1.54	0	0		-5.51	-26.3	11.52	51.78	118.2	910.86	545.69	1108.01	752.01	961.78	574.9	1077.26	600.12
48.114	1	0.12	0.16	0.02	0.18	0.03	0.15	0.1	0.27	5.22	99.64	0.33	0	38.63	5.22	3.79	0.09	0.05	1.28	0.05	0.05	0.01	0	0.02	0.27	6.75	0.02	0.17	4.46	5.3	0.24	4.85	1.53	0	0		-3.71	-24.31	11.5	52.49	120.21	909.31	545.26	1102.86	748.37	957.36	574.74	1075.03	599.33
48.148	1	0.12	0.16	0.03	0.18	0.03	0.14	0.1	0.27	4.53	99.64	0.33	0	57.37	4.53	4.1	0.12	0.05	1.33	0.05	0.05	0.02	0	0.02	0.27	6.01	0.02	0.09	4.93	5.54	0.24	4.91	1.42	0	0		-5.75	-20.52	11.18	52.4	114.98	908.86	545.63	1103.63	750.23	959.1	575.53	1071.67	598.94
48.181	1	0.12	0.16	0.03	0.17	0.03	0.14	0.1	0.27	4.2	99.65	0.33	0	52.15	4.2	3.58	0.12	0.04	1.38	0.04	0.05	0.01	0	0.02	0.27	5.22	0.02	0.11	5.04	5.67	0.24	4.46	1.44	0	0		-5.62	-21.57	10.94	52.53	117.33	905.21	544.48	1102.37	751.85	955.4	575.15	1070.52	597.81
48.214	1	0.12	0.16	0.03	0.17	0.03	0.14	0.09	0.29	3.91	99.66	0.33	0	34.03	4.06	3.54	0.12	0.04	1.61	0.04	0.05	0.01	0	0.02	0.29	3.91	0.01	0.12	4.71	5.32	0.23	2.19	1.41	0	0		-4.43	-25.31	12.39	52.52	116.81	903.6	544.72	1096.47	746.42	953.88	572.83	1067.63	599.39
48.248	1	0.12	0.16	0.03	0.18	0.03	0.14	0.1	0.3	3.55	99.65	0.33	0	57.98	4.6	3.38	0.14	0.03	1.49	0.04	0.05	0.01	0	0.02	0.3	3.55	0.01	0.13	5.05	5.19	0.19	8.89	1.4	0	0		-7.52	-20.39	11.69	52.54	119.08	899.38	544.02	1095.57	749.61	949.11	573.54	1065.79	597.34
48.281	1	0.12	0.16	0.03	0.17	0.03	0.14	0.09	0.31	3.39	99.65	0.33	0	47.03	4.38	3.29	0.15	0.03	1.39	0.04	0.06	0.01	0	0.02	0.31	3.39	0.01	0.15	4.99	5.14	0.19	1.85	1.4	0	0		-4.66	-22.59	10.85	52.76	118.09	897.05	542.51	1094.04	749.64	946.84	573.15	1062.63	596.37
48.314	1	0.12	0.16	0.03	0.17	0.03	0.14	0.09	0.32	2.61	99.65	0.33	0	57.65	3.75	4.06	0.16	0.03	1.47	0.03	0.04	0.01	0	0.02	0.32	2.61	0.01	0.11	4.6	4.54	0.18	2.68	1.39	0	0		-4.13	-20.46	11.05	53.44	117.83	896.51	542.54	1087.45	743.48	943.42	572.52	1059.06	595.12
48.348	1	0.12	0.16	0.02	0.17	0.03	0.14	0.09	0.36	1.58	99.65	0.33	0	64.38	4.13	4.09	0.18	0.03	1.51	0.03	0.04	0.01	0	0.02	0.36	1.58	0.01	0.12	3.95	4.37	0.16	2.03	1.46	0	0		-4.16	-19.04	9.24	53.25	119.54	892.42	540.92	1087.33	745.37	938.8	571.86	1056.05	595.17
48.381	1	0.12	0.16	0.02	0.17	0.03	0.14	0.09	0.41	1.46	99.67	0.33	0	63.92	3.72	3.54	0.19	0.03	1.7	0.03	0.03	0.01	0	0.02	0.41	1.46	0.01	0.13	3.75	4.3	0.17	0.71	1.52	0	0		-5.62	-19.14	10.29	52.85	120.81	887.53	539.34	1086.36	747.64	936.46	569.95	1054.73	594.57
48.414	1	0.12	0.16	0.02	0.17	0.03	0.14	0.09	0.45	1.31	99.66	0.33	0	70.71	4.32	3.34	0.2	0.03	2.05	0.03	0.03	0.01	0	0.02	0.45	1.31	0.01	0.14	3.79	4.62	0.17	1.38	1.58	0	0		-5.37	-17.59	10.36	53.53	125.42	883.92	538.16	1084.86	749.24	931.82	569.85	1055.01	593.35
48.448	1	0.12	0.16	0.02	0.18	0.03	0.15	0.1	0.51	1.11	99.65	0.33	0	62.71	5.43	3.71	0.24	0.04	2.47	0.04	0.05	0.01	0	0.02	0.51	1.11	0.01	0.22	3.66	4.6	0.17	3.44	1.52	0	0		-3.22	-19.4	9.31	53.15	121.43	880.65	536.92	1083.29	750.57	930.06	569.97	1049.42	592.29
48.481	1	0.11	0.16	0.02	0.19	0.03	0.16	0.11	0.54	1.25	99.63	0.33	0	56.56	7.01	3.65	0.3	0.04	3.31	0.06	0.09	0.01	0	0.02	0.54	1.25	0.02	0.21	3.7	4.88	0.17	2.56	1.57	0	0		-3.28	-20.68	9.06	53.22	121.26	878.54	536.95	1082.39	752.28	928.32	570.7	1047.75	591.66
48.515	1	0.11	0.16	0.02	0.19	0.04	0.17	0.11	0.63	1.21	99.63	0.33	0	38.91	7.22	3.39	0.37	0.05	4.3	0.08	0.22	0.01	0	0.02	0.63	1.21	0.02	0.16	3.87	5.08	0.16	13.02	1.6	0	0		-0.32	-24.26	8.34	53.55	121.29	876.5	534.84	1082.3	752.47	926.71	569.43	1046.05	591.12
48.548	1	0.11	0.16	0.02	0.2	0.04	0.18	0.12	0.67	1.2	99.6	0.33	0	48.24	8.6	3.76	0.39	0.06	4.03	0.11	0.21	0.01	0	0.02	0.67	1.2	0.02	0.16	3.87	5.5	0.16	0.75	1.62	0	0		1.17	-22.35	7.49	54.2	121.47	874.8	533.53	1082.73	752.84	925.25	568.42	1044.34	592.31
48.581	1	0.11	0.16	0.02	0.21	0.04	0.2	0.13	0.71	1.35	99.58	0.33	0	52.29	10.7	3.3	0.44	0.06	3.8	0.18	0.26	0.01	0	0.02	0.71	1.35	0.02	0.12	3.97	6.03	0.16	6.62	1.62	0	0		-3.05	-21.54	8.34	53.91	126.1	871.11	533.2	1080.3	753.54	920.79	567.75	1044.91	589.99
48.615	1	0.11	0.16	0.02	0.21	0.04	0.2	0.13	0.61	1.69	99.58	0.33	0	42.51	11.34	2.83	0.57	0.06	3.37	0.29	0.22	0.01	0	0.02	0.61	1.69	0.03	0.08	3.7	7.2	0.18	13.65	1.71	0	0		-2.99	-23.51	8.88	53.41	122.64	868.07	532.43	1078.44	754.76	920.46	567.24	1041.23	588.58
48.648	1	0.1	0.16	0.02	0.23	0.04	0.23	0.16	0.64	1.74	99.54	0.33	0	43.46	14.16	2.92	0.64	0.07	3.65	0.44	0.2	0.01	0	0.02	0.61	1.74	0.03	0.09	3.69	7.85	0.19	10.99	1.76	0	0		-2.74	-23.32	9.26	53.84	124.66	866.59	532.53	1075.3	753.04	917.66	566.96	1040.44	588.58
48.681	1	0.1	0.16	0.02	0.23	0.04	0.23	0.16	0.72	1.86	99.53	0.33	0	53.89	14.14	2.46	0.72	0.06	3.71	0.54	0.22	0.01	0	0.02	0.6	1.86	0.03	0.08	3.62	9.07	0.18	2.89	1.76	0	0		-1.8	-21.22	8.78	53.8	125.48	863.04	532.79	1073.02	754.2	913.93	567.34	1037.22	590.68
48.715	1	0.11	0.16	0.02	0.22	0.04	0.22	0.16	0.96	2.46	99.56	0.33	0	48.83	12.63	2.17	0.96	0.07	3.75	0.61	0.19	0.01	0	0.02	0.54	2.46	0.03	0.08	3.61	10.81	0.17	2.93	1.83	0	0		-2.25	-22.23	8.29	53.72	125.27	861.73	533.52	1070.49	753.97	911.47	568.55	1034.92	589.79
48.748	1	0.11	0.16	0.02	0.2	0.04	0.2	0.15	0.94	2.64	99.6	0.33	0	51.82	10.23	2.25	0.94	0.06	3.72	0.6	0.21	0.01	0	0.01	0.49	2.64	0.03	0.1	3.56	11.61	0.17	15.49	1.85	0	0		-1.53	-21.63	8.22	53.8	125.46	859.05	533.07	1068.79	754.8	909.1	568.55	1032.75	589.8
48.782	1	0.11	0.16	0.02	0.19	0.04	0.19	0.16	1.11	2.89	99.61	0.33	0	56.34	9.63	2.09	1.11	0.06	3.46	0.61	0.16	0.01	0	0.01	0.42	2.89	0.04	0.09	3.18	13.79	0.17	25.7	1.99	0	0		-2.6	-20.73	8.56	53.69	125.12	856.72	533.4	1066.7	755.64	907.29	568.94	1030.74	589.3
48.815	1	0.11	0.16	0.02	0.19	0.04	0.2	0.19	1.29	3.81	99.6	0.33	0	65.8	9.97	1.76	1.29	0.06	3.41	0.73	0.16	0.01	0	0.01	0.41	3.81	0.05	0.09	3.33	17.26	0.19	12.52	2.05	0	0		0.94	-18.73	7.06	54.45	125.26	854.63	532.81	1065.94	756.69	904.26	569.84	1027.74	590.84
48.848	1	0.11	0.16	0.02	0.2	0.04	0.21	0.19	1.38	3.88	99.58	0.33	0	56.33	10.84	1.63	1.38	0.05	3.38	0.67	0.17	0.01	0	0.01	0.35	3.88	0.06	0.09	3.3	17.24	0.18	20.42	2.03	0	0		-0.09	-20.73	6.69	53.75	125.69	852.18	532.28	1065.41	758.14	902.16	569.79	1026.26	589.73
48.882	1	0.11	0.17	0.02	0.21	0.04	0.23	0.25	1.89	5.45	99.5	0.33	0	62.08	12.29	1.56	1.89	0.05	3.65	0.74	0.19	0.01	0	0.01	0.38	5.45	0.06	0.12	3.72	22.3	0.15	8.27	2.02	0	0		0.25	-19.54	6.52	53.88	127.36	849.51	531.93	1064.41	759.14	899.44	569.51	1025.01	590.79
48.915	1	0.11	0.17	0.02	0.21	0.04	0.23	0.25	2	5.58	99.49	0.33	0	62.87	12.55	1.49	2	0.06	3.78	0.72	0.24	0.01	0	0.01	0.31	5.58	0.07	0.13	3.51	22.62	0.13	8.07	2.09	0	0		3.92	-19.37	4.92	54.32	127.6	846.05	529.19	1065.75	762.28	896.57	569.45	1022.48	590.11
48.948	1	0.11	0.17	0.02	0.22	0.04	0.23	0.25	1.93	5.04	99.49	0.33	0	69.08	12.9	1.65	1.93	0.06	3.91	0.75	0.25	0.01	0	0.01	0.27	5.04	0.08	0.13	3.53	21.93	0.13	3.67	2.08	0	0		1.85	-17.98	7.63	54.3	128.45	845.04	529.56	1062.29	759.56	896.96	567	1023.21	590.69
48.982	1	0.11	0.17	0.02	0.22	0.04	0.24	0.26	1.85	4.11	99.47	0.33	0	59.74	13.58	1.75	1.85	0.06	4.19	0.74	0.21	0.01	0	0.01	0.24	4.11	0.1	0.15	3.51	22.11	0.11	2.6	2.09	0	0		3.91	-20.03	6.65	54.32	129.77	843.09	528.36	1061.27	759.22	893.92	566.58	1021.43	590.66
49.015	1	0.11	0.16	0.02	0.23	0.04	0.25	0.26	1.85	3.79	99.47	0.33	0	62.07	14.89	1.75	1.85	0.06	3.64	0.62	0.16	0.01	0	0.01	0.21	3.79	0.11	0.11	3.44	20.83	0.11	8.46	2.12	0	0		4.46	-19.54	6.66	54.57	129.8	842.05	528.86	1060.91	761.24	893.08	567.99	1020.9	590.56
49.048	1	0.1	0.16	0.02	0.23	0.04	0.25	0.25	1.75	3.53	99.49	0.33	0	82.81	15.14	1.82	1.75	0.06	3.07	0.54	0.13	0.01	0	0.01	0.18	3.53	0.11	0.12	3.08	19.36	0.1	18.25	2.17	0	0		2.2	-14.14	6.6	54.93	132.8	842.46	529.44	1059.93	759.87	891.2	568.34	1022.21	590.1
49.082	1	0.1	0.16	0.02	0.23	0.04	0.25	0.23	1.93	3.06	99.5	0.33	0	76.78	14.8	1.89	1.93	0.07	2.98	0.53	0.12	0.01	0	0.01	0.17	3.06	0.11	0.13	2.75	17.63	0.09	11.72	2.24	0	0		3.75	-16.02	7.05	54.69	126.37	841.96	529.51	1059.64	760.59	894.4	567.89	1018.59	591.25
49.115	1	0.11	0.16	0.02	0.22	0.04	0.23	0.2	1.98	2.64	99.53	0.33	0	81.48	13.31	1.77	1.98	0.06	2.49	0.49	0.11	0.01	0	0.01	0.17	2.64	0.1	0.12	2.49	16.1	0.09	3.23	2.17	0	0		3.1	-14.59	7.57	54.72	127.82	841.03	529.53	1059.42	760.84	893.82	567.22	1019.15	592.3
49.149	1	0.11	0.16	0.02	0.2	0.04	0.22	0.17	1.83	2.09	99.57	0.33	0	67.89	11.56	1.8	1.83	0.06	3.01	0.45	0.11	0.01	0	0.01	0.15	2.09	0.11	0.16	2.28	14.1	0.07	12.22	2.16	0	0		2.54	-18.26	7.17	53.88	125.01	841.26	529.8	1059.26	761.17	894.59	567.96	1017.52	590.66
49.182	1	0.11	0.17	0.02	0.2	0.04	0.21	0.15	1.89	1.89	99.58	0.33	0	75.86	10.87	1.59	1.89	0.05	2.74	0.38	0.1	0.01	0	0.01	0.18	1.75	0.09	0.17	1.93	11.52	0.07	2.31	2.13	0	0		4.75	-16.27	7.34	54.81	126.6	840.28	529.67	1058.58	761.32	893.35	567.83	1017.48	592.68
49.215	1	0.11	0.17	0.02	0.19	0.04	0.2	0.14	1.97	1.97	99.59	0.33	0	73.87	10.04	1.35	1.97	0.05	2.63	0.34	0.09	0.01	0	0.01	0.18	1.38	0.09	0.2	1.76	10.46	0.07	1.63	2.17	0	0		4.61	-16.8	7.59	54.45	124.35	839.58	529.52	1058.68	762.48	894.28	567.9	1016.25	592.12
49.249	1	0.11	0.17	0.02	0.19	0.04	0.21	0.13	2.13	2.29	99.57	0.33	0	80.96	10.72	1.27	2.29	0.04	2.59	0.28	0.09	0.01	0	0.01	0.17	0.92	0.08	0.17	1.58	8.07	0.05	1.19	2.13	0	0		4.14	-14.76	9.24	54.82	126.51	838.54	529.69	1057.44	762.32	893.94	567.05	1017.74	593.08
49.282	1	0.11	0.17	0.02	0.19	0.03	0.21	0.12	2.13	2.34	99.58	0.33	0	83.12	10.53	1.21	2.34	0.04	2.26	0.3	0.08	0	0	0.01	0.17	0.91	0.08	0.19	1.47	7.6	0.05	26.92	2.13	0	0		1.48	-14.03	7.79	54.07	128.09	839.2	529.77	1057.17	760.94	891.7	567.61	1017.67	590.8
49.315	1	0.11	0.17	0.02	0.2	0.03	0.22	0.12	2.1	2.62	99.56	0.33	0	81.43	11.11	1.06	2.62	0.04	2.38	0.34	0.08	0	0	0.01	0.18	0.78	0.08	0.18	1.39	6.57	0.04	37.28	2.1	0	0		3.9	-14.61	6.7	54.91	126.03	840.54	530.27	1057.62	761.36	892.3	569.49	1016.51	590.81
49.349	1	0.11	0.17	0.02	0.2	0.03	0.22	0.11	2.15	2.58	99.55	0.33	0	84.68	11.32	1.04	2.58	0.03	2.2	0.31	0.08	0	0	0.01	0.19	0.64	0.08	0.2	1.17	4.94	0.04	40.6	2.15	0	0		0.95	-13.45	6.99	53.97	124.49	840.37	530.61	1057.84	761.33	893.37	568.75	1015.9	590.79
49.382	1	0.11	0.17	0.02	0.2	0.03	0.23	0.11	2.16	2.55	99.54	0.33	0	85.73	11.88	1.02	2.55	0.04	2.26	0.32	0.08	0.01	0	0.01	0.2	0.68	0.09	0.33	1.11	4.59	0.04	17.55	2.16	0	0		0.35	-13.03	7.19	53.86	124.71	840.5	530.34	1058.52	761.5	893.89	568.29	1016.58	590.63
49.415	1	0.11	0.17	0.02	0.21	0.03	0.24	0.12	2.18	2.34	99.52	0.33	0	84.07	13.32	1	2.34	0.03	1.96	0.23	0.07	0.01	0	0.01	0.22	0.57	0.08	0.34	0.99	3.76	0.04	3.33	2.18	0	0		2.1	-13.68	8.04	54.3	125.94	839.13	529.82	1057.21	761.11	893	567.35	1016.58	591.67
49.449	1	0.11	0.17	0.02	0.21	0.03	0.25	0.12	2.07	2.59	99.5	0.33	0	88.33	13.99	0.99	2.59	0.03	1.83	0.25	0.06	0	0	0.01	0.2	0.49	0.08	0.39	0.79	3.14	0.03	16.29	2.07	0	0		0.29	-11.88	7.61	54.02	126.81	839.74	530.25	1057.87	761.56	892.64	568.15	1017.43	590.69
49.482	1	0.1	0.17	0.02	0.22	0.03	0.26	0.12	2.09	2.54	99.48	0.33	0	83.95	14.8	1.05	2.54	0.03	1.86	0.26	0.07	0	0	0.01	0.17	0.53	0.07	0.32	0.74	3.31	0.04	31.58	2.09	0	0		-0.28	-13.73	7.3	53.7	127.25	839.82	529.58	1058.13	761.3	892.19	567.96	1017.72	588.81
49.516	1	0.11	0.17	0.02	0.21	0.03	0.24	0.11	2.02	2.54	99.51	0.33	0	84.75	13.21	1.05	2.54	0.03	2.15	0.31	0.09	0.01	0	0.01	0.18	0.52	0.08	0.26	0.59	3.06	0.03	27.33	2.02	0	0		0.16	-13.42	7.07	53.93	125.69	841.04	529.89	1059.22	761.76	893.79	568.58	1017.81	588.93
49.549	1	0.11	0.17	0.02	0.21	0.03	0.25	0.12	2.03	2.91	99.49	0.33	0	79.71	13.88	0.96	2.91	0.03	2.24	0.35	0.1	0.01	0	0.01	0.18	0.51	0.08	0.24	0.54	3.08	0.03	29.55	2.03	0	0		0.33	-15.16	6.49	53.67	125.54	840.45	529.4	1060.07	762.3	893.49	568.15	1017.23	589.33
49.582	1	0.11	0.17	0.02	0.21	0.03	0.26	0.12	2	2.82	99.49	0.33	0	80.06	14.07	0.98	2.82	0.03	2.17	0.33	0.11	0	0	0.01	0.19	0.52	0.08	0.23	0.54	3.16	0.03	7.58	2	0	0		1.87	-15.05	7.12	54.18	124.76	839.97	529.32	1059.93	762.71	894.33	567.71	1016.93	590.8
49.616	1	0.1	0.17	0.02	0.22	0.03	0.26	0.12	2.02	2.81	99.47	0.33	0	84.03	14.66	0.9	2.81	0.03	2.18	0.35	0.11	0	0	0.01	0.18	0.56	0.08	0.22	0.5	3.1	0.03	5.01	2.02	0	0		2.08	-13.7	6.12	54.41	126.05	839.27	528.54	1060.14	762.63	892.46	567.61	1016.42	590.42
49.649	1	0.1	0.17	0.02	0.22	0.03	0.26	0.12	2.03	2.93	99.47	0.33	0	72.09	14.77	0.97	2.93	0.03	2.17	0.41	0.1	0	0	0.01	0.16	0.56	0.08	0.21	0.52	3.4	0.03	7.02	2.03	0	0		3.39	-17.25	7.24	54.46	124.48	837.64	527.76	1059.96	764.95	893.29	567.65	1015.96	588.81
49.682	1	0.1	0.17	0.02	0.23	0.03	0.28	0.13	2.01	2.99	99.44	0.33	0	68.07	15.86	1.17	2.99	0.03	2.05	0.55	0.08	0.01	0	0.01	0.12	0.56	0.08	0.16	0.47	3.34	0.03	6.25	2.01	0	0		3.48	-18.22	7.16	54.27	126.68	835.87	526.67	1060.05	765.88	891.37	567.06	1016.31	588.02
49.716	1	0.1	0.17	0.02	0.22	0.03	0.27	0.13	1.96	2.86	99.47	0.33	0	66.8	15.13	1.33	2.86	0.03	2.02	0.58	0.08	0.01	0	0.01	0.11	0.7	0.07	0.13	0.52	3.85	0.03	11.7	1.96	0	0		4.77	-18.5	6.71	55.14	129.53	836.37	527.31	1059.25	764.77	889.5	567.73	1017.21	589.38
49.749	1	0.1	0.17	0.02	0.25	0.03	0.3	0.14	1.91	2.95	99.4	0.33	0	75.35	17.61	1.4	2.95	0.03	2	0.64	0.08	0.01	0	0.01	0.11	0.72	0.07	0.12	0.55	4.1	0.03	5.21	1.91	0	0		3.71	-16.41	7.11	55.01	128.3	835.63	526.64	1058.47	764.35	889.63	566.99	1016.21	587.93
49.783	1	0.1	0.17	0.02	0.24	0.03	0.28	0.14	1.96	2.54	99.44	0.33	0	70.25	16.72	1.45	2.54	0.03	1.93	0.57	0.08	0.01	0	0.01	0.11	0.76	0.06	0.14	0.56	4.32	0.03	2.28	1.96	0	0		5.22	-17.7	5.69	54.9	128.09	833.51	526.15	1057.76	764.54	887	566.87	1013.09	589.44
49.816	1	0.1	0.17	0.02	0.24	0.03	0.28	0.15	1.92	2.48	99.43	0.33	0	71.28	17.03	1.83	2.48	0.03	1.96	0.55	0.08	0.01	0	0.01	0.1	0.73	0.05	0.11	0.6	4.69	0.03	7.67	1.92	0	0		5.43	-17.45	6.76	55.39	127.22	833.95	526.26	1057.88	765.73	888.62	567.5	1014.17	588.02
49.849	1	0.1	0.17	0.02	0.23	0.03	0.27	0.14	1.89	2.42	99.46	0.33	0	64.09	15.78	1.92	2.42	0.04	2.2	0.54	0.09	0.01	0	0.01	0.1	0.7	0.05	0.11	0.6	4.75	0.03	2.52	1.89	0	0		5	-19.1	6.44	54.82	126.45	833.08	525.56	1057.68	765.08	888.23	566.34	1012.82	587.98
49.883	1	0.1	0.17	0.02	0.23	0.03	0.26	0.15	1.86	2.4	99.48	0.33	0	77.99	15.38	2.29	2.4	0.04	2.39	0.54	0.1	0.01	0	0.01	0.1	0.63	0.05	0.11	0.65	5.54	0.03	1.05	1.86	0	0		6.96	-15.67	6.07	56.08	129.08	832.73	524.92	1056.44	763.93	885.75	566.59	1013.07	587.84
49.916	1	0.1	0.17	0.02	0.23	0.03	0.26	0.15	1.9	2.51	99.48	0.33	0	72.44	14.93	2.42	2.51	0.05	2.79	0.49	0.11	0.01	0	0	0.1	0.72	0.04	0.09	0.66	6.13	0.03	0.72	1.9	0	0		4.98	-17.17	4.99	55.22	133.11	832.05	523.99	1056.4	762.29	882.35	565.65	1013.8	586.63
49.949	1	0.1	0.17	0.02	0.23	0.04	0.26	0.15	1.97	2.53	99.48	0.33	0	81.05	15.15	2.32	2.53	0.06	3.19	0.47	0.14	0.01	0	0	0.1	0.73	0.04	0.08	0.69	6.23	0.03	3.33	1.97	0	0		4.51	-14.73	5.65	55.98	134.38	832.83	524.78	1055.65	762.51	882.27	566.95	1015.39	585.33
49.983	1	0.1	0.17	0.02	0.23	0.04	0.26	0.15	2.02	2.35	99.48	0.33	0	76.37	15.26	2.35	2.35	0.07	3.54	0.42	0.14	0.01	0	0.01	0.11	0.66	0.05	0.07	0.81	6.68	0.03	1.45	2.02	0	0		7.08	-16.13	4.44	56.17	131.33	832.64	524.15	1055.27	760.98	882.34	566.26	1012	587.12
50.016	1	0.1	0.16	0.02	0.21	0.04	0.23	0.14	2.07	2.41	99.53	0.33	0	77.94	12.75	2.49	2.41	0.07	3.93	0.42	0.16	0.01	0	0.01	0.12	0.61	0.06	0.07	0.84	6.85	0.03	1.69	2.07	0	0		6.03	-15.69	6.02	56.25	131.09	832.01	524.8	1054.61	761.47	883.61	565.38	1012.67	588.36
50.049	1	0.1	0.17	0.02	0.23	0.04	0.25	0.15	2.01	2.51	99.5	0.33	0	74.22	14.2	2.66	2.51	0.07	3.67	0.47	0.17	0.01	0	0.01	0.13	0.57	0.07	0.09	0.89	6.93	0.04	2.6	2.01	0	0		5.43	-16.71	5.82	55.77	129.78	831.58	524.33	1055.55	762.67	884.21	565.34	1012.11	587.36
50.083	1	0.11	0.16	0.02	0.21	0.04	0.23	0.14	2.1	2.43	99.54	0.33	0	70.42	12.53	2.38	2.43	0.07	3.89	0.5	0.18	0.01	0	0.01	0.13	0.5	0.08	0.12	1.03	7.18	0.03	8.36	2.1	0	0		5.62	-17.66	5.5	55.39	131.5	829.22	523.98	1054.81	764.09	881.48	565.67	1011.22	587.16
50.116	1	0.1	0.16	0.02	0.23	0.04	0.25	0.15	2.16	2.43	99.5	0.33	0	68.92	14.26	2.6	2.43	0.08	4.08	0.63	0.2	0.02	0	0.01	0.11	0.5	0.08	0.11	1.06	7.16	0.03	3.73	2.16	0	0		4.01	-18.02	6.63	55	127.67	830.44	524.23	1054.62	763.9	884.82	565.58	1011.02	584.85
50.15	1	0.1	0.16	0.02	0.24	0.04	0.26	0.16	2.24	2.42	99.48	0.33	0	68.42	15.45	2.79	2.42	0.08	4.47	0.74	0.18	0.03	0	0	0.08	0.47	0.09	0.07	1.13	7.31	0.02	5.26	2.24	0	0		3.85	-18.13	6.3	54.93	127.89	830.18	524.05	1055.01	764.33	884.42	565.67	1010.89	584.66
50.183	1	0.1	0.16	0.02	0.24	0.04	0.27	0.17	2.43	2.52	99.46	0.33	0	66.57	16.18	2.82	2.52	0.07	4.66	1.01	0.18	0.02	0	0	0.07	0.44	0.09	0.05	1.26	7.97	0.02	12.5	2.43	0	0		0.5	-18.56	7.09	54.08	126.72	830.87	524.88	1055.31	763.97	886.31	564.99	1011.53	584.45
50.216	1	0.1	0.16	0.02	0.25	0.04	0.28	0.18	2.48	2.7	99.45	0.33	0	66.29	16.46	2.82	2.7	0.06	4.39	1.23	0.17	0.02	0	0	0.06	0.42	0.09	0.04	1.31	8.47	0.02	9.61	2.48	0	0		2.77	-18.62	5.92	54.49	126.13	830.4	524.19	1055.31	764.18	885.11	565.56	1009.81	584.46
50.25	1	0.1	0.16	0.02	0.25	0.04	0.28	0.17	2.66	2.81	99.44	0.33	0	69.45	16.82	2.7	2.81	0.06	3.92	1.59	0.18	0.02	0	0	0.05	0.39	0.08	0.04	1.38	8.04	0.02	7.82	2.66	0	0		0.22	-17.89	6.94	53.85	126.44	830.27	523.9	1055.22	763.13	885.98	563.76	1010.78	584.1
50.283	1	0.1	0.16	0.02	0.27	0.04	0.31	0.19	2.56	2.95	99.38	0.34	0	67.91	19.04	2.92	2.95	0.06	3.29	1.64	0.17	0.01	0	0	0.04	0.39	0.07	0.03	1.3	7.93	0.02	1.85	2.56	0	0		4.53	-18.25	5.5	54.78	126.2	829.03	522.45	1056.21	765.25	884.43	564.82	1009.17	583.98
50.316	1	0.1	0.16	0.02	0.28	0.04	0.32	0.2	2.53	3.41	99.35	0.36	0	74.63	19.8	2.97	3.41	0.06	2.93	1.67	0.18	0.01	0	0	0.03	0.42	0.07	0.04	1.34	8.04	0.01	1.43	2.53	0	0		4.66	-16.61	6.8	55.5	126.18	831.11	523.18	1055.63	763.86	886.46	564.99	1011.24	583.71
50.35	1	0.1	0.16	0.02	0.32	0.04	0.38	0.23	2.59	3.93	99.25	0.44	0	74.08	22.81	3.18	3.93	0.06	2.8	1.55	0.18	0.02	0	0	0.03	0.43	0.06	0.05	1.27	7.72	0.01	2.11	2.59	0	0		4.27	-16.75	5.76	55.06	129.52	829.53	522.41	1055.41	763.69	882.96	564.63	1011.08	583.58
50.383	1	0.1	0.16	0.02	0.3	0.04	0.36	0.21	2.55	3.89	99.28	0.41	0	74.1	21.72	2.95	3.89	0.06	2.8	1.49	0.18	0.01	0	0	0.03	0.42	0.06	0.06	1.23	7.09	0.01	5.25	2.55	0	0		6.99	-16.74	6.02	56.18	130.21	829.91	522.97	1054.97	763.31	883.05	564.85	1011.48	586.31
50.416	1	0.1	0.16	0.02	0.28	0.04	0.33	0.19	2.64	3.97	99.34	0.35	0	72.83	19.72	2.73	3.97	0.06	3.06	1.29	0.17	0.01	0	0	0.04	0.4	0.06	0.08	1.25	7.08	0.01	10.24	2.64	0	0		5.37	-17.07	4.48	55.31	127.93	830.88	523.5	1055.23	762.34	883.06	565.57	1009.4	585.67
50.45	1	0.1	0.17	0.02	0.27	0.04	0.31	0.17	2.56	4.26	99.37	0.33	0	76.51	18.12	2.59	4.26	0.06	2.99	1.08	0.18	0.01	0	0	0.04	0.35	0.05	0.09	1.26	6.8	0.01	10.55	2.56	0	0		3.92	-16.1	6.55	55.06	128.39	830.08	523.77	1054.77	763.26	884.41	564.58	1011.03	585.83
50.483	1	0.11	0.17	0.02	0.25	0.04	0.29	0.16	2.45	4.42	99.41	0.33	0	76.42	16.36	2.47	4.42	0.07	3.18	1.03	0.19	0.01	0	0	0.06	0.35	0.06	0.11	1.22	6.36	0.01	1.11	2.45	0	0		4.69	-16.12	7.43	55.49	126.56	830.86	523.2	1055.39	763.52	886.8	564.22	1011.68	584.79
50.517	1	0.11	0.17	0.02	0.25	0.04	0.29	0.15	2.37	5.13	99.42	0.33	0	72.87	15.18	2.52	5.13	0.07	3.42	0.99	0.23	0.01	0	0	0.06	0.33	0.05	0.09	1.19	5.83	0.01	6.94	2.37	0	0		4.73	-17.06	6.06	55.1	127.74	830.07	523.68	1055.07	763.54	884.36	564.87	1010.33	586.05
50.55	1	0.12	0.17	0.02	0.24	0.04	0.28	0.14	2.4	5.3	99.44	0.33	0	77.97	14.24	2.22	5.3	0.07	3.5	1.04	0.24	0.01	0	0	0.08	0.33	0.06	0.1	1.19	5.58	0.01	2.91	2.4	0	0		3.93	-15.68	7.36	55.25	127.07	830.96	523.63	1055.19	763.27	886.45	564.34	1011.82	585.09
50.583	1	0.12	0.17	0.02	0.23	0.04	0.26	0.13	2.37	5.16	99.48	0.33	0	78.24	12.71	2.15	5.16	0.07	3.43	1.13	0.21	0.01	0	0	0.08	0.32	0.05	0.1	1.14	5.47	0.01	11.35	2.37	0	0		2.92	-15.6	6.71	54.85	129.85	829.91	523.92	1054	762.81	883.34	564.73	1011.6	584.94
50.617	1	0.12	0.18	0.02	0.22	0.04	0.26	0.12	2.19	5.76	99.49	0.33	0	72.16	11.69	2.36	5.76	0.07	3.37	1.34	0.18	0.01	0	0	0.08	0.31	0.05	0.09	1.08	5.32	0.01	10.07	2.19	0	0		2.38	-17.24	6.54	54.55	129.85	830.28	524.75	1052.83	761.73	882.77	565.2	1011.09	585.05
50.65	1	0.12	0.17	0.02	0.21	0.04	0.24	0.12	2.27	5.3	99.52	0.33	0	74.57	10.56	2.46	5.3	0.07	3.58	1.14	0.15	0.01	0	0	0.07	0.26	0.05	0.09	1.08	5.17	0.01	0.8	2.27	0	0		-1.58	-16.62	7.5	53.34	127.07	829.58	523.91	1053.84	761.11	885.42	562.02	1010.38	585.1
50.683	1	0.12	0.17	0.02	0.22	0.04	0.24	0.12	2.25	5.13	99.53	0.33	0	72.05	10.57	2.71	5.13	0.07	3.56	1.38	0.12	0	0	0	0.06	0.24	0.04	0.07	1.03	4.81	0.01	7.04	2.25	0	0		2.46	-17.26	6.85	54.68	129.29	830.08	524.6	1053.28	762.48	883.48	565.06	1011.22	585.04
50.717	1	0.12	0.18	0.02	0.21	0.04	0.24	0.11	2.07	5.11	99.53	0.33	0	77.16	10.41	2.52	5.11	0.07	3.68	1.34	0.12	0	0	0	0.06	0.23	0.04	0.05	0.94	3.93	0.01	3.59	2.07	0	0		-3.74	-15.91	7.06	53.28	127.26	830.62	523.72	1054.39	760.16	885.54	561.87	1010.99	583.27
50.75	1	0.12	0.18	0.02	0.21	0.04	0.24	0.11	2.09	4.94	99.52	0.33	0	76.66	10.66	2.32	4.94	0.06	3.58	1.22	0.12	0	0	0	0.05	0.24	0.04	0.06	0.94	3.93	0.01	5.91	2.09	0	0		4.19	-16.05	5.76	55.26	129.02	829.63	522.92	1053.84	761.78	882.56	564.22	1009.95	584.68
50.784	1	0.12	0.17	0.02	0.21	0.04	0.23	0.11	2.15	4.45	99.53	0.33	0	76.95	10.9	2.2	4.45	0.06	3.05	1.08	0.14	0.01	0	0	0.06	0.21	0.04	0.06	0.92	3.44	0.01	3.4	2.15	0	0		5.63	-15.97	5.62	55.75	130.11	828.63	522.21	1053.44	761.62	881.28	563.7	1009.58	585.31
50.817	1	0.12	0.17	0.02	0.22	0.04	0.24	0.11	2.12	4.28	99.52	0.33	0	74.66	11.82	2.2	4.28	0.05	2.94	1.01	0.13	0.01	0	0	0.06	0.19	0.03	0.06	0.92	3.32	0.01	12.8	2.12	0	0		4.12	-16.6	6.3	55.25	129.86	828.62	523.07	1052.56	761.82	881.58	564.17	1009.82	584.61
50.85	1	0.11	0.17	0.02	0.22	0.03	0.24	0.12	2.08	4.19	99.51	0.33	0	76.89	12.16	2.2	4.19	0.05	2.49	0.84	0.12	0.01	0	0	0.06	0.18	0.03	0.07	0.93	3.29	0.01	3.03	2.08	0	0		0.52	-15.99	6.96	54.29	129.69	828.61	524.15	1052	761.32	882.09	563.68	1010.05	584.82
50.884	1	0.11	0.17	0.02	0.2	0.04	0.23	0.11	2.18	3.73	99.55	0.33	0	83.58	10.94	1.89	3.73	0.05	2.37	0.6	0.12	0.01	0	0	0.06	0.14	0.04	0.08	0.99	3.3	0.01	1.55	2.18	0	0		-4.54	-13.86	8.77	53.49	128.76	828.3	523.99	1051.12	759.59	883.85	561.18	1010.67	583.47
50.917	1	0.11	0.17	0.02	0.21	0.03	0.23	0.11	2.12	3.67	99.55	0.33	0	79.04	11.05	1.94	3.67	0.05	2.17	0.62	0.11	0	0	0	0.06	0.13	0.03	0.08	0.94	3.17	0.01	2.71	2.12	0	0		0.77	-15.36	6.05	54.53	130.73	829.12	523.7	1052.57	760.58	881.19	563.68	1010.24	584.62
50.95	1	0.12	0.17	0.02	0.2	0.03	0.22	0.11	2.13	3.71	99.55	0.33	0	76.58	10.69	1.75	3.71	0.05	2.31	0.57	0.12	0	0	0	0.06	0.13	0.04	0.08	0.98	3.17	0.01	4.91	2.13	0	0		1.58	-16.08	6.34	54.57	127.76	828.69	522.98	1053.15	761.84	882.91	563.48	1009.06	583.65
50.984	1	0.11	0.17	0.02	0.2	0.04	0.23	0.11	2.27	3.22	99.55	0.33	0	81.81	11.4	1.9	3.22	0.05	2.84	0.54	0.16	0.01	0	0	0.07	0.12	0.04	0.08	0.97	2.99	0.01	5.58	2.27	0	0		4.21	-14.48	6.35	55.64	130.37	827.47	522.18	1051.44	760.96	880.26	563.3	1008.96	584.06
51.017	1	0.11	0.17	0.02	0.2	0.04	0.22	0.11	2.31	3.09	99.57	0.33	0	81.1	10.63	1.98	3.09	0.05	2.91	0.53	0.17	0.01	0	0	0.07	0.12	0.04	0.08	0.98	2.89	0.01	11.16	2.31	0	0		0.83	-14.72	5.97	54.55	133.09	826.71	522.39	1051.57	760.57	878.32	562.64	1009.69	583.97
51.05	1	0.11	0.16	0.02	0.2	0.04	0.22	0.11	2.28	2.84	99.56	0.33	0	77.05	11	2.25	2.84	0.04	3.09	0.62	0.16	0.01	0	0	0.06	0.12	0.04	0.08	0.94	2.84	0.01	10.47	2.28	0	0		1.74	-15.95	6.75	54.8	130.43	827.2	523.44	1051.39	762.33	880.41	564.19	1009.38	583.66
51.084	1	0.11	0.16	0.02	0.19	0.04	0.2	0.1	2.32	2.71	99.6	0.33	0	81.66	9.33	2.24	2.71	0.05	2.96	0.62	0.15	0.01	0	0	0.06	0.1	0.04	0.06	1	2.96	0.01	2.4	2.32	0	0		-1.1	-14.53	6.8	53.99	126.7	827.87	522.85	1052.47	761.06	883.17	562.15	1008.08	583.35
51.117	1	0.11	0.17	0.02	0.2	0.04	0.21	0.11	2.25	2.88	99.58	0.33	0	81.64	10.23	2.22	2.88	0.05	2.89	0.76	0.14	0.01	0	0	0.07	0.11	0.04	0.07	0.99	2.92	0.01	5.07	2.25	0	0		3.33	-14.54	6.22	55.4	130.49	827.17	522.43	1051.08	761.46	879.6	564	1008.71	582.91
51.151	1	0.11	0.17	0.02	0.21	0.04	0.24	0.11	2.23	2.98	99.53	0.33	0	79.57	12.45	2.14	2.98	0.04	3.43	0.97	0.19	0.01	0	0	0.07	0.13	0.04	0.05	0.98	2.74	0.01	6.52	2.23	0	0		3.28	-15.2	5.49	55.2	131.95	826.61	521.95	1050.91	760.5	877.88	563.38	1008.31	583.37
51.184	1	0.11	0.17	0.02	0.22	0.04	0.25	0.12	2.24	3.13	99.49	0.33	0	75.31	13.97	2.08	3.13	0.05	3.56	1.08	0.21	0.01	0	0	0.07	0.16	0.04	0.06	0.98	2.87	0.01	4.18	2.24	0	0		6.13	-16.43	4.42	56.02	132.44	826.94	521.63	1050.93	760.45	876.6	564.64	1007.73	583.24
51.217	1	0.1	0.17	0.02	0.24	0.04	0.29	0.14	2.32	3.15	99.43	0.33	0	74.23	16.59	2.12	3.15	0.05	4.07	1.01	0.2	0.01	0	0	0.09	0.18	0.04	0.08	0.97	3.09	0.01	5.7	2.32	0	0		6.35	-16.71	3.72	56.03	132.68	827.64	521.66	1052.1	760.42	876.72	564.84	1008.02	583.94
51.251	1	0.1	0.17	0.02	0.25	0.04	0.3	0.14	2.32	2.98	99.4	0.33	0	72.89	17.62	2.07	2.98	0.05	4.18	0.91	0.19	0.01	0	0	0.1	0.18	0.04	0.07	0.93	3.06	0.01	2.42	2.32	0	0		8.76	-17.05	4.26	56.65	132.52	827.1	521.36	1051.93	761.3	877.08	564.81	1008.08	584.82
51.284	1	0.1	0.17	0.02	0.25	0.04	0.3	0.15	2.28	2.93	99.39	0.33	0	71.86	18.05	2.06	2.93	0.06	3.92	0.88	0.18	0.01	0	0	0.11	0.19	0.04	0.07	0.92	3.05	0.01	2.44	2.28	0	0		7.89	-17.31	5.16	56.59	133.99	826.39	521.67	1051.77	762	876.98	564.35	1009.29	585.44
51.317	1	0.1	0.17	0.02	0.25	0.04	0.3	0.14	2.24	2.89	99.4	0.33	0	75.5	17.97	2.01	2.89	0.06	3.66	0.77	0.16	0.01	0	0	0.12	0.2	0.04	0.06	0.89	3.04	0.01	2.42	2.24	0	0		6.48	-16.37	5.47	56.09	133.79	825.9	521.66	1051.4	762.14	876.92	564.11	1009.13	584.64
51.351	1	0.09	0.16	0.02	0.27	0.04	0.32	0.16	2.32	2.76	99.36	0.34	0	73.27	19.67	2.2	2.76	0.06	3.17	0.72	0.16	0.01	0	0.01	0.15	0.23	0.04	0.06	0.86	3.05	0.02	2.49	2.32	0	0		5.18	-16.96	5.62	55.47	134.84	825.13	521.84	1050.07	761.4	875.51	563.88	1008.83	584.07
51.384	1	0.09	0.17	0.02	0.28	0.04	0.33	0.16	2.21	2.91	99.35	0.35	0	70.08	20.08	2.48	2.91	0.07	2.7	0.62	0.16	0.01	0	0.01	0.16	0.25	0.04	0.07	0.87	3.01	0.02	1.82	2.21	0	0		4.38	-17.74	5.91	55.1	136.4	824.37	521.19	1049.6	760.89	874.49	563	1009.4	583.14
51.417	1	0.1	0.16	0.02	0.26	0.04	0.3	0.15	2.18	2.93	99.4	0.33	0	76.14	18.07	2.81	2.93	0.07	2.6	0.51	0.13	0.01	0	0.01	0.17	0.28	0.04	0.08	0.85	3.18	0.02	3.32	2.18	0	0		1.6	-16.2	6.55	54.44	135.06	824.37	522.31	1048.79	760.32	875.49	562.51	1008.83	583.93
51.451	1	0.1	0.16	0.02	0.27	0.03	0.3	0.16	2.09	3.19	99.4	0.33	0	74.48	18.07	3.32	3.19	0.07	2.47	0.47	0.1	0.01	0	0.01	0.18	0.34	0.04	0.1	0.91	3.36	0.02	7.91	2.09	0	0		-2.02	-16.64	5.27	53.41	130.55	826.93	524.54	1051.06	762.42	878.34	565.55	1007.81	582.26
51.484	1	0.1	0.16	0.02	0.26	0.04	0.28	0.15	2.14	3.44	99.43	0.33	0	90.66	16.76	3.79	3.44	0.06	2.78	0.54	0.1	0.01	0	0.01	0.17	0.35	0.04	0.11	0.95	3.62	0.02	5.29	2.14	0	0		-7.4	-10.64	7.08	53.07	127.18	829.16	523.94	1051.8	759.81	883.23	562.64	1009.25	579.78
51.518	1	0.1	0.16	0.02	0.25	0.04	0.26	0.14	2.01	3.83	99.48	0.33	0	79.66	14.53	4.45	3.83	0.06	3.11	0.59	0.09	0.01	0	0.01	0.16	0.39	0.04	0.09	0.97	3.96	0.02	5.68	2.01	0	0		-1.56	-15.17	5.8	53.76	128.89	832.29	524.59	1054.07	759.8	883.96	564.51	1011.52	582.96
51.551	1	0.1	0.16	0.02	0.28	0.04	0.28	0.16	2.13	4.24	99.43	0.33	0	81.47	16.36	5.41	4.24	0.05	3.49	0.64	0.11	0.01	0	0.01	0.16	0.49	0.04	0.09	1.03	4.16	0.02	5.59	2.13	0	0		-3.52	-14.6	6.38	53.49	129.81	833.08	523.67	1054.77	758.53	884.84	562.97	1013.36	581.26
51.584	1	0.1	0.16	0.02	0.29	0.04	0.29	0.17	2.12	4.32	99.43	0.33	0	79.82	16.67	5.78	4.32	0.05	3.76	0.72	0.15	0.01	0	0.01	0.17	0.51	0.03	0.08	1.02	4.21	0.02	6.14	2.12	0	0		-0.62	-15.12	4.58	54.03	131.57	835.16	523.23	1058.52	759.75	885.06	564.28	1015.37	582.41
51.618	1	0.1	0.15	0.02	0.29	0.04	0.27	0.17	2.19	4	99.43	0.33	0	79.48	16.09	6.59	4	0.05	3.76	0.73	0.17	0.01	0	0.01	0.16	0.67	0.03	0.06	1.04	4.31	0.02	10.85	2.19	0	0		-1.57	-15.23	5.56	54.06	134.49	836.01	524.4	1057.95	759.66	884.8	565.03	1018.17	582.35
51.651	1	0.1	0.15	0.02	0.27	0.04	0.25	0.16	2.23	3.91	99.47	0.33	0	75.63	14.43	6.33	3.91	0.04	4.04	0.75	0.16	0.01	0	0.01	0.14	0.63	0.03	0.05	1.11	4.49	0.02	3.44	2.23	0	0		-5.44	-16.34	6.19	53.1	129.02	837.79	525.16	1059.25	759.23	889.59	563.95	1017.37	581.76
51.684	1	0.1	0.15	0.02	0.28	0.04	0.25	0.17	2.21	3.76	99.44	0.33	0	87.38	15.12	7.02	3.76	0.04	3.64	0.75	0.15	0.01	0	0.01	0.14	0.71	0.03	0.05	1.2	4.78	0.02	8.25	2.21	0	0		-8.13	-12.32	6.14	53.19	130.6	838.7	524.29	1060.33	758.3	889.7	563.1	1019.26	579.54
51.718	1	0.1	0.15	0.02	0.28	0.04	0.26	0.17	2.08	3.69	99.44	0.33	0	78.6	15.13	6.9	3.69	0.05	3.61	0.72	0.11	0.01	0	0.01	0.11	0.67	0.02	0.04	1.33	4.55	0.01	10.7	2.08	0	0		-4.57	-15.5	5.78	53.33	128.73	840.81	525.43	1061.13	758.87	891.66	564.97	1019.36	581.28
51.751	1	0.1	0.15	0.02	0.28	0.04	0.26	0.17	2.13	3.7	99.45	0.33	0	80.19	15.24	6.6	3.7	0.05	3.44	0.57	0.12	0.01	0	0.01	0.11	0.74	0.02	0.05	1.28	4.58	0.01	16.36	2.13	0	0		-3.63	-15.01	6.28	53.36	128.55	841.8	524.86	1061.61	758.14	893.01	564.32	1020.48	581.04
51.785	1	0.1	0.15	0.02	0.29	0.04	0.28	0.18	2.15	3.91	99.41	0.33	0	87.3	17.16	6.26	3.91	0.05	3.46	0.56	0.14	0.01	0	0.01	0.13	0.82	0.02	0.06	1.35	4.8	0.01	5.5	2.15	0	0		0.53	-12.36	6.1	54.79	132.02	842.92	522.85	1065.68	760	893.87	563.89	1024.65	581.9
51.818	1	0.1	0.16	0.02	0.3	0.04	0.3	0.19	2.27	4.31	99.39	0.33	0	88.07	18.2	5.96	4.31	0.05	3.56	0.52	0.15	0.01	0	0	0.11	0.93	0.02	0.06	1.42	5.43	0.01	4.09	2.27	0	0		1.67	-12	5.23	55.37	135.21	844.4	522.41	1066.04	758.62	892.26	564.67	1026.52	580.66
51.851	1	0.1	0.16	0.02	0.31	0.04	0.32	0.2	2.38	4.49	99.36	0.34	0	86.45	19.14	5.73	4.49	0.06	3.79	0.48	0.17	0.01	0	0	0.11	0.98	0.02	0.09	1.36	5.55	0.02	1.26	2.38	0	0		2.62	-12.73	5.8	55.67	134.54	846.01	522.33	1066.96	757.86	894.54	563.96	1027.93	581.45
51.885	1	0.09	0.16	0.02	0.33	0.04	0.36	0.22	2.63	4.75	99.27	0.41	0	86.27	21.65	5.16	4.75	0.07	3.85	0.55	0.19	0.01	0	0	0.11	1.19	0.02	0.08	1.4	6.66	0.02	3.01	2.63	0	0		2.64	-12.81	5.19	55.6	134.11	847.67	522.5	1068.6	757.96	895.69	564.58	1028.76	581.27
51.918	1	0.09	0.16	0.02	0.37	0.04	0.42	0.26	2.68	5.05	99.17	0.5	0	86.79	24.51	5.38	5.05	0.08	3.68	0.53	0.19	0.01	0	0	0.12	1.34	0.02	0.08	1.43	6.94	0.02	1.43	2.68	0	0		2.56	-12.59	5.74	55.58	133.89	848.72	522.22	1069.46	757.8	897.34	564.09	1030.18	580.76
51.951	1	0.09	0.16	0.01	0.4	0.04	0.49	0.29	2.81	5.02	99.02	0.64	0	86.48	28.03	4.75	5.02	0.09	3.7	0.52	0.19	0.02	0	0	0.13	1.41	0.02	0.09	1.37	6.89	0.02	3.14	2.81	0	0		3.19	-12.72	5.89	55.67	134.09	849.33	521.84	1069.79	757.27	897.88	563.73	1030.91	580.6
51.985	1	0.08	0.15	0.01	0.46	0.04	0.56	0.34	2.94	4.47	98.88	0.84	0	88.31	31.86	5.22	4.47	0.11	3.46	0.5	0.18	0.02	0	0	0.15	1.62	0.02	0.08	1.35	6.67	0.02	2.28	2.94	0	0		1.54	-11.89	6.48	54.92	135	848.55	521.23	1070.61	758.19	898.12	562.73	1032.02	579.95
52.018	1	0.07	0.15	0.01	0.49	0.04	0.6	0.38	3.09	4.51	98.8	0.96	0	87.73	33.73	5.63	4.51	0.12	3.45	0.52	0.17	0.02	0	0	0.14	1.76	0.02	0.06	1.41	6.71	0.02	9.59	3.09	0	0		0.9	-12.16	5.79	54.92	135.23	852.38	522.43	1070.9	755.67	899.2	564.18	1033.63	578.86
52.051	1	0.07	0.14	0.01	0.56	0.04	0.69	0.45	3.29	4.61	98.63	1.21	0	79.86	36.94	6.23	4.61	0.15	3.61	0.5	0.18	0.02	0	0	0.14	2.03	0.02	0.05	1.45	7.05	0.02	2.92	3.29	0	0		3.94	-15.11	6.41	55.61	129.51	855.26	521.76	1074.86	757.36	906	563.74	1034.55	579.48
52.085	1	0.07	0.14	0.01	0.55	0.04	0.65	0.44	3.4	4.23	98.7	1.16	0	82.97	36.31	6.58	4.23	0.15	3.7	0.48	0.21	0.02	0	0	0.17	2.22	0.02	0.05	1.47	7.05	0.02	4.31	3.4	0	0		3.32	-14.08	5.48	55.34	132.79	856.71	520.63	1078.47	758.01	906	563.45	1037.92	578.65
52.118	1	0.07	0.14	0.01	0.6	0.04	0.7	0.48	3.32	4.32	98.61	1.31	0	80.37	38	7.38	4.32	0.17	3.44	0.42	0.21	0.02	0	0	0.18	2.31	0.02	0.06	1.45	6.6	0.02	1.91	3.32	0	0		4.06	-14.95	5.23	55.36	128.64	859.22	521.15	1080.91	758.27	910.26	563.53	1037.82	580.16
52.152	1	0.06	0.14	0.01	0.67	0.04	0.78	0.56	3.35	4.74	98.44	1.58	0	77.97	40.52	8.3	4.74	0.17	3.09	0.34	0.19	0.01	0	0	0.18	2.87	0.02	0.1	1.36	6.63	0.03	4.14	3.35	0	0		0.56	-15.68	5.46	54.45	129.65	862.68	521.93	1082.96	757.16	912.67	563.68	1041.48	578.38
52.185	1	0.06	0.14	0.01	0.67	0.04	0.79	0.55	3.49	5.06	98.43	1.56	0	83.95	40.52	8.12	5.06	0.16	2.78	0.32	0.19	0.01	0	0.01	0.18	2.74	0.02	0.11	1.25	6.43	0.03	0.96	3.49	0	0		5.01	-13.73	6.09	56.07	130.03	863.21	520.11	1084.77	757.39	914.47	562.22	1043.29	579.9
52.218	1	0.06	0.14	0.01	0.69	0.04	0.77	0.56	3.44	5.14	98.47	1.53	0	83.9	40.26	9.06	5.14	0.16	2.42	0.34	0.19	0.01	0	0.01	0.17	2.82	0.02	0.14	1.26	6.3	0.03	1.53	3.44	0	0		4.68	-13.74	4.99	55.87	130.45	864.73	519.76	1086.74	757.07	914.84	562.41	1044.18	579.42
52.252	1	0.07	0.14	0.01	0.65	0.04	0.73	0.52	3.57	5.35	98.53	1.39	0	84.02	38.99	8.56	5.35	0.16	2.56	0.38	0.2	0.01	0	0.01	0.16	3.17	0.02	0.12	1.27	6.2	0.04	2	3.57	0	0		4.82	-13.7	4.58	55.98	131.8	866.72	519.2	1089.2	757.06	915.94	562.51	1046.75	578.55
52.285	1	0.06	0.14	0.01	0.67	0.04	0.76	0.54	3.58	5.31	98.49	1.47	0	81.99	39.69	8.78	5.31	0.16	2.95	0.4	0.26	0.02	0	0.01	0.17	3.2	0.02	0.12	1.29	6.18	0.04	2.69	3.58	0	0		4.91	-14.42	4.53	55.81	130.78	867.51	519.03	1089.78	756.78	917.05	562.34	1046.87	578.21
52.318	1	0.07	0.13	0.01	0.62	0.04	0.68	0.49	3.58	5.16	98.63	1.26	0	86.39	37.57	8.93	5.16	0.17	3.56	0.4	0.31	0.02	0	0.01	0.17	3.29	0.03	0.12	1.34	5.9	0.04	0.88	3.58	0	0		4.23	-12.76	5.59	56	131.78	869.57	518.39	1091.95	756.54	919.81	561.19	1050.59	577.43
52.352	1	0.07	0.14	0.01	0.59	0.04	0.66	0.45	3.43	5.04	98.68	1.17	0	81.61	36.51	8.32	5.04	0.17	3.45	0.41	0.31	0.02	0	0.01	0.17	3.59	0.03	0.12	1.42	5.41	0.04	2.68	3.43	0	0		6.27	-14.55	4.9	56.43	130.4	871.77	518.63	1094.23	756.57	922.09	561.56	1051.28	579.28
52.385	1	0.07	0.14	0.01	0.62	0.04	0.73	0.47	3.33	5.29	98.54	1.33	0	82.41	38.26	7.64	5.29	0.15	3.09	0.43	0.28	0.02	0	0.01	0.15	3.46	0.03	0.14	1.43	5.38	0.04	2.68	3.33	0	0		4.62	-14.28	4.65	55.84	129.31	873.49	518.73	1095.75	756.14	923.93	561.41	1052.1	578.52
52.418	1	0.07	0.14	0.01	0.64	0.04	0.78	0.47	3.32	5.33	98.43	1.49	0	84.54	39.66	6.87	5.33	0.14	2.7	0.47	0.25	0.02	0	0.01	0.16	3.35	0.03	0.15	1.48	4.96	0.04	2.97	3.32	0	0		6.96	-13.51	4.4	56.44	128.44	875.1	517.91	1097.69	756.53	925.83	561.61	1053.2	578.15
52.452	1	0.07	0.15	0.01	0.64	0.04	0.79	0.47	3.29	5.2	98.42	1.54	0	80.83	39.93	6.7	5.2	0.15	2.6	0.56	0.22	0.02	0	0.01	0.17	3.32	0.03	0.15	1.64	4.48	0.04	1.89	3.29	0	0		6.93	-14.8	4.18	56.79	131.22	877.79	517.75	1100.94	756.26	927.3	561.32	1057.35	578.82
52.485	1	0.07	0.15	0.01	0.57	0.04	0.68	0.41	3.13	4.8	98.64	1.22	0	81.51	36.73	6.74	4.8	0.15	2.81	0.56	0.2	0.01	0	0.01	0.19	3.24	0.03	0.12	1.75	4.74	0.04	3.64	3.13	0	0		6.24	-14.58	3.09	57.13	133.25	881.01	518.91	1104.24	757.32	928.28	563.65	1060.69	578.66
52.519	1	0.07	0.15	0.01	0.58	0.04	0.69	0.42	3	4.89	98.63	1.21	0	75.97	36.55	6.94	4.89	0.15	4.1	0.68	0.24	0.03	0	0.01	0.2	3.35	0.03	0.06	1.82	5.16	0.04	7.52	3	0	0		0.67	-16.25	1.82	55.76	133.44	886.19	520.28	1107.41	755.15	930.82	564.84	1063.79	576.04
52.552	1	0.08	0.15	0.01	0.5	0.04	0.57	0.35	2.84	4.65	98.86	0.92	0	78.19	32.5	6.51	4.65	0.13	3.88	0.76	0.24	0.03	0	0.01	0.21	3.4	0.03	0.05	1.94	5.46	0.04	11.59	2.84	0	0		-3.36	-15.62	4.69	55	130.33	886.89	521.6	1105.12	753.12	934.69	562.33	1064.26	576.34
52.585	1	0.08	0.15	0.01	0.49	0.04	0.55	0.35	2.67	4.48	98.9	0.89	0	68.89	31.96	6.68	4.48	0.12	3.32	0.82	0.22	0.02	0	0.01	0.19	3.26	0.03	0.04	2.01	5.54	0.04	5.06	2.67	0	0		-2.04	-18.03	3.81	54.38	128.42	885.79	520.36	1105.89	754.11	934.51	562.1	1062.22	575.59
52.619	1	0.08	0.15	0.01	0.51	0.04	0.58	0.37	2.6	4.73	98.84	0.95	0	55.69	32.72	6.76	4.73	0.13	3.52	1.04	0.27	0.03	0	0.01	0.18	2.99	0.03	0.04	2.18	6.02	0.04	5.22	2.6	0	0		0.45	-20.86	2.34	54.25	126.45	885.44	517.69	1110.15	756.86	935.85	561.59	1061.66	574.34
52.652	1	0.08	0.15	0.01	0.48	0.04	0.52	0.35	2.52	4.68	98.97	0.81	0	68.41	30.4	7.19	4.68	0.14	3.08	1.37	0.24	0.02	0	0.01	0.18	2.91	0.03	0.04	2.29	6.4	0.04	4.55	2.52	0	0		3.84	-18.14	3.23	56.13	131.45	886.94	519.09	1109.28	756.59	934.69	563.42	1065.47	576.61
52.685	1	0.09	0.15	0.02	0.4	0.04	0.39	0.28	2.41	4.3	99.2	0.55	0	68.34	24.8	7.31	4.3	0.14	2.73	1.48	0.2	0.01	0	0.01	0.16	2.68	0.03	0.04	2.41	6.31	0.03	4.8	2.41	0	0		-1.2	-18.15	4.85	54.66	127.8	887.9	520.58	1108	754.7	938.07	561.68	1064.99	576.62
52.719	1	0.09	0.15	0.02	0.39	0.04	0.38	0.27	2.3	4.11	99.22	0.53	0	62.53	23.94	7.31	4.11	0.14	3.22	1.71	0.24	0.01	0	0.01	0.15	2.55	0.03	0.06	2.66	6.9	0.03	2.86	2.3	0	0		-0.34	-19.44	2.81	54.21	126.8	887.17	518.07	1110.46	755.49	937.22	561.17	1063.33	574.44
52.752	1	0.09	0.15	0.02	0.41	0.04	0.4	0.29	2.26	3.86	99.18	0.58	0	71.52	25.3	7.35	3.86	0.13	2.86	1.96	0.19	0.01	0	0.01	0.14	2.52	0.04	0.05	2.75	7.12	0.03	4.49	2.26	0	0		0.99	-17.4	3.5	55.14	128.55	888.89	520.08	1109.04	754.89	937.21	563.14	1065.13	575.84
52.786	1	0.09	0.15	0.02	0.38	0.04	0.38	0.27	2.17	3.86	99.23	0.53	0	72.37	23.86	6.07	3.86	0.12	3.63	1.87	0.25	0.02	0	0.01	0.14	2.13	0.04	0.06	2.81	7.85	0.03	1.48	2.17	0	0		-0.35	-17.19	3.42	54.67	127.68	888.64	518.07	1111.23	754.99	938.55	560.88	1065.52	574.4
52.819	1	0.09	0.16	0.02	0.43	0.04	0.45	0.32	2.08	4.03	99.1	0.68	0	77.14	27.17	6.35	4.03	0.12	3.51	1.9	0.22	0.02	0	0.01	0.14	2.07	0.04	0.06	3.11	8.61	0.03	6.2	2.08	0	0		0.8	-15.92	2.79	55.51	130.65	890.64	519.87	1110.67	753.93	937.14	563.27	1067.18	575.82
52.852	1	0.09	0.16	0.02	0.46	0.04	0.51	0.35	2.04	4.17	98.98	0.83	0	76.14	29.76	5.93	4.17	0.11	3.31	2.13	0.19	0.03	0	0.01	0.15	2.03	0.05	0.06	3.29	8.74	0.03	6.28	2.04	0	0		2.25	-16.2	2.93	55.98	131.9	890.63	519.68	1110.67	754.03	936.67	563.41	1067.95	576.22
52.886	1	0.09	0.16	0.02	0.49	0.04	0.52	0.38	1.96	3.97	98.95	0.91	0	76.45	30.52	6.27	3.97	0.1	3.58	1.95	0.18	0.03	0	0	0.17	1.91	0.05	0.06	3.86	9.44	0.03	4.51	1.96	0	0		1.92	-16.11	2.81	55.87	131.61	890.88	519.6	1111.16	754.14	937.05	563.37	1068.05	576
52.919	1	0.09	0.16	0.02	0.47	0.04	0.49	0.37	1.87	3.88	99.02	0.84	0	79.68	29.09	6.23	3.88	0.09	3.24	1.84	0.14	0.04	0	0	0.16	1.84	0.05	0.04	4.13	10.38	0.02	7.06	1.87	0	0		1.31	-15.17	2.46	55.81	131.85	891.1	520.04	1111.78	754.76	936.98	564	1068.26	576.27
52.952	1	0.09	0.16	0.02	0.46	0.04	0.48	0.36	1.88	3.96	99.03	0.81	0	79.85	28.68	5.97	3.96	0.09	3.26	1.9	0.15	0.03	0	0	0.16	1.75	0.06	0.04	3.98	10.14	0.02	3.06	1.88	0	0		-1.21	-15.11	4.75	54.97	127.28	891.04	520.37	1110.52	753.95	941.01	561.56	1067.43	576.31
52.986	1	0.09	0.16	0.02	0.47	0.04	0.49	0.38	1.84	4.49	99.01	0.81	0	79.9	28.7	6.44	4.49	0.09	3.35	1.89	0.13	0.02	0	0	0.15	1.67	0.06	0.04	4.06	11.09	0.02	6.77	1.84	0	0		-1.56	-15.1	3.51	55.02	129.3	891.82	520.7	1110.54	753.44	939.04	563.14	1067.79	575.05
53.019	1	0.09	0.16	0.02	0.46	0.04	0.48	0.37	1.86	4.35	99.03	0.8	0	79.72	28.32	6.25	4.35	0.09	3.44	1.86	0.12	0.02	0	0	0.14	1.56	0.06	0.03	4.24	11.12	0.02	3.34	1.86	0	0		1.51	-15.15	2.22	55.51	129.87	890.92	519.19	1112.49	755.15	937.96	563.48	1067.27	575.44
53.052	1	0.09	0.16	0.02	0.43	0.04	0.45	0.33	1.88	4.18	99.11	0.7	0	76.18	26.61	6.12	4.18	0.08	3.48	1.66	0.12	0.01	0	0	0.13	1.28	0.06	0.04	4	10.24	0.02	8.71	1.88	0	0		0.8	-16.19	2.91	55.17	128.29	891.36	520.12	1111.45	754.2	939.21	563.01	1066.79	576.51
53.086	1	0.1	0.16	0.02	0.4	0.04	0.42	0.3	2	4.53	99.17	0.61	0	74.25	24.71	5.81	4.53	0.07	3.74	1.63	0.11	0.01	0	0	0.11	1.05	0.07	0.04	4.02	10.35	0.02	6.26	2	0	0		-1.42	-16.7	2.99	54.61	128.34	891.48	519.99	1112.27	754.58	939.69	562.68	1067.41	575.28
53.119	1	0.1	0.16	0.02	0.36	0.04	0.36	0.26	2.04	4.35	99.28	0.49	0	80.49	21.55	5.83	4.35	0.07	3.66	1.55	0.12	0.01	0	0	0.1	0.98	0.07	0.04	4.05	10.22	0.02	6.95	2.04	0	0		-0.54	-14.91	2.85	54.99	129.3	891.99	520.04	1112.28	754.31	939.33	563.15	1068.05	575.42
53.153	1	0.11	0.16	0.02	0.32	0.04	0.3	0.23	2.08	4.03	99.36	0.39	0	71.58	18.23	5.71	4.03	0.07	3.68	1.51	0.13	0.01	0	0	0.11	0.88	0.08	0.05	3.99	10.17	0.02	7.47	2.08	0	0		-4.61	-17.38	3.48	53.99	126.7	892.28	521.02	1112.63	754.96	941.53	562.8	1067.69	574.42
53.186	1	0.11	0.16	0.02	0.32	0.04	0.31	0.24	2.15	4.41	99.36	0.38	0	87.03	17.96	5.74	4.41	0.06	3.85	1.56	0.14	0.01	0	0.01	0.13	0.91	0.1	0.06	4.01	11.14	0.02	7.7	2.15	0	0		-8.59	-12.48	3.12	54.01	128.14	893.06	520.92	1113.36	753.49	941.24	561.89	1068.85	573.49
53.219	1	0.11	0.16	0.02	0.3	0.04	0.29	0.22	2.16	4.36	99.4	0.34	0	82.63	16.57	5.61	4.36	0.06	3.39	1.53	0.15	0.01	0	0.01	0.13	0.85	0.09	0.06	3.91	11.02	0.02	3.34	2.16	0	0		-1.71	-14.2	3.44	54.69	127.65	892.57	519.32	1112.93	752.87	941.5	560.82	1068.26	575.93
53.253	1	0.11	0.16	0.02	0.3	0.04	0.28	0.21	2.21	4.47	99.41	0.33	0	81.33	15.85	5.73	4.47	0.06	3.38	1.38	0.14	0.02	0	0.01	0.14	0.77	0.1	0.05	4.11	10.61	0.02	3.6	2.21	0	0		-0.36	-14.64	2.88	55.24	129.58	893.11	519.37	1113.62	754.05	940.44	562.69	1069.47	574.69
53.286	1	0.12	0.16	0.02	0.27	0.04	0.25	0.19	2.16	4.2	99.45	0.33	0	82.16	13.79	5.62	4.2	0.06	3.16	1.33	0.14	0.02	0	0.01	0.15	0.75	0.1	0.05	4.15	10.49	0.02	2.32	2.16	0	0		0.54	-14.36	2.56	55.46	129.12	893.43	518.69	1114.14	753.22	940.83	561.9	1069.26	575.23
53.319	1	0.12	0.16	0.02	0.26	0.04	0.22	0.18	2.03	3.74	99.48	0.33	0	81.63	11.68	6.15	3.74	0.07	2.69	1.28	0.11	0.01	0	0.01	0.16	0.72	0.09	0.04	4.42	10.1	0.02	5.37	2.03	0	0		-0.42	-14.54	2.86	55.44	129.54	894.3	519.55	1114.27	753.16	941.42	562.32	1070.29	575.51
53.353	1	0.12	0.15	0.02	0.24	0.04	0.2	0.16	2.17	3.26	99.53	0.33	0	84.76	10.15	5.69	3.26	0.07	3.04	1.2	0.12	0.02	0	0.01	0.19	0.64	0.09	0.04	4.01	9.7	0.02	2.59	2.17	0	0		-0.4	-13.42	3.14	55.4	129.75	893.48	518.8	1113.56	752.58	940.87	561.38	1069.9	575.03
53.386	1	0.12	0.16	0.02	0.23	0.04	0.2	0.15	2.15	3.06	99.55	0.33	0	81.33	9.46	5.21	3.06	0.07	2.94	1.15	0.11	0.02	0	0.01	0.2	0.59	0.08	0.05	3.87	9.2	0.02	2.98	2.15	0	0		1.83	-14.64	2.46	56	131.11	893.57	518.5	1114.19	753.14	939.81	562.32	1070.28	575.28
53.419	1	0.12	0.16	0.02	0.22	0.04	0.2	0.15	2.23	2.78	99.56	0.33	0	82.63	9.78	4.79	2.78	0.08	3.04	1.17	0.12	0.02	0	0.01	0.18	0.54	0.07	0.05	3.59	8.97	0.02	3.11	2.23	0	0		0.41	-14.2	3.04	55.72	131.93	893.43	518.55	1113.48	752.45	939.6	561.7	1070.89	574.72
53.453	1	0.11	0.15	0.02	0.22	0.04	0.21	0.15	2.3	2.59	99.55	0.33	0	79.14	10.63	4.44	2.59	0.09	3.6	1.13	0.13	0.03	0	0.01	0.16	0.47	0.06	0.05	3.68	8.46	0.02	1.5	2.3	0	0		0.36	-15.33	2.3	55.24	130.76	893.44	517.57	1114.08	751.79	939.69	561.05	1069.83	573.83
53.486	1	0.11	0.15	0.02	0.24	0.04	0.22	0.16	2.29	2.54	99.52	0.33	0	79.21	12.39	4.68	2.54	0.09	3.38	1.27	0.12	0.03	0	0.01	0.17	0.47	0.06	0.05	3.67	7.96	0.02	3.19	2.29	0	0		1.24	-15.31	2.03	55.44	131.16	893.14	517.63	1114.23	752.4	939.14	561.58	1069.68	574.32
53.52	1	0.11	0.15	0.02	0.24	0.04	0.22	0.15	2.28	2.41	99.53	0.33	0	82.99	12.47	4.49	2.41	0.1	3.91	1.24	0.11	0.02	0	0.01	0.19	0.43	0.07	0.05	3.48	7.19	0.02	1.91	2.28	0	0		0.81	-14.08	1.66	55.45	128.52	894.49	517.91	1114.45	751.81	940.8	562.03	1068.82	573.47
53.553	1	0.11	0.16	0.02	0.24	0.04	0.23	0.15	2.26	2.35	99.52	0.33	0	80.18	13.39	4.06	2.35	0.09	3.8	1.35	0.11	0.02	0	0.01	0.18	0.41	0.07	0.06	3.44	7.07	0.02	4.85	2.26	0	0		2.19	-15.01	2.02	55.73	128.79	893.97	518.14	1113.44	751.62	940.32	561.98	1068.49	574.63
53.586	1	0.1	0.16	0.02	0.28	0.04	0.27	0.18	2.18	2.43	99.45	0.34	0	80.66	16.98	4.48	2.43	0.1	3.3	1.45	0.09	0.02	0	0.01	0.19	0.41	0.06	0.07	3.36	6.84	0.02	2.01	2.18	0	0		-0.72	-14.86	2.51	55.02	128.84	893.7	517.89	1113.95	752.35	940.84	561.5	1069.21	572.51
53.62	1	0.1	0.15	0.02	0.29	0.04	0.28	0.19	2.08	2.27	99.43	0.35	0	82.68	17.98	4.77	2.27	0.1	3.32	1.49	0.08	0.02	0	0.01	0.2	0.39	0.06	0.08	3.09	6.48	0.02	4.54	2.08	0	0		0.29	-14.19	2.53	55.5	129.16	894.45	518.53	1113.44	751.67	940.85	562.04	1069.5	573.52
53.653	1	0.1	0.15	0.02	0.32	0.04	0.31	0.21	2.01	2.41	99.36	0.42	0	82	20.37	5.35	2.41	0.1	3.15	1.6	0.07	0.02	0	0.01	0.2	0.38	0.06	0.08	3.05	6.45	0.02	2.22	2.01	0	0		-0.04	-14.42	2.05	55.24	128.79	894.29	517.76	1114.09	751.54	940.78	561.56	1069.08	572.78
53.686	1	0.1	0.15	0.02	0.32	0.04	0.31	0.21	2	2.39	99.36	0.43	0	80.4	20.5	5.56	2.39	0.09	3.18	1.64	0.07	0.02	0	0.01	0.22	0.33	0.07	0.07	3.14	6.28	0.02	6.98	2	0	0		0.28	-14.94	2.21	55.41	129.1	894.6	518.68	1113.29	751.29	940.54	562.26	1069.14	573.64
53.72	1	0.1	0.15	0.02	0.32	0.04	0.29	0.2	1.96	2.22	99.37	0.39	0	83.16	19.26	6.24	2.22	0.1	3.29	1.44	0.08	0.02	0	0.02	0.24	0.29	0.08	0.08	3.12	5.4	0.02	2.86	1.96	0	0		-0.66	-14.01	2.27	55.24	128.82	894.34	518.02	1113.29	750.88	940.6	561.51	1068.95	572.5
53.753	1	0.09	0.15	0.02	0.33	0.04	0.29	0.21	1.94	2.3	99.35	0.4	0	85.52	19.49	6.85	2.3	0.1	3.27	1.24	0.09	0.03	0	0.02	0.27	0.29	0.09	0.08	3.15	5.33	0.02	2.06	1.94	0	0		-1.35	-13.12	2.13	55.27	129.47	894.68	517.92	1113.55	750.42	940.45	561.35	1069.47	572.2
53.787	1	0.1	0.15	0.02	0.31	0.04	0.29	0.2	1.95	2.26	99.38	0.37	0	80.8	18.99	6.38	2.26	0.09	2.89	1.26	0.1	0.03	0	0.02	0.27	0.26	0.09	0.09	2.8	4.98	0.02	6.84	1.95	0	0		1.35	-14.81	2.29	55.63	128.19	893.58	518.58	1112.72	751.82	940.33	562.13	1067.92	574.44
53.82	1	0.09	0.15	0.02	0.32	0.03	0.28	0.2	1.96	2.26	99.35	0.37	0	81.09	19.01	7.46	2.26	0.09	2.62	1.2	0.09	0.02	0	0.02	0.29	0.26	0.08	0.08	2.72	4.69	0.02	2.36	1.96	0	0		-3.87	-14.72	2.96	54.62	129.2	893.51	518.36	1112.82	750.79	940.5	560.45	1069.16	572.32
53.853	1	0.09	0.15	0.02	0.31	0.03	0.27	0.19	1.95	2.14	99.38	0.35	0	81.7	18.16	7.3	2.14	0.09	2.49	1.2	0.09	0.02	0	0.02	0.3	0.26	0.09	0.06	2.68	4.62	0.02	3.03	1.95	0	0		-4.22	-14.52	3.33	54.61	128.97	893.49	518.8	1112.01	750.45	940.58	560.48	1068.99	572.46
53.887	1	0.09	0.15	0.02	0.32	0.03	0.28	0.2	1.92	2.25	99.35	0.37	0	82.8	18.98	7.53	2.25	0.09	2.29	1.12	0.08	0.02	0	0.02	0.31	0.26	0.09	0.05	2.75	4.46	0.02	5.5	1.92	0	0		-4.43	-14.14	3.24	54.71	128.89	894.15	519.15	1111.57	749.69	940.62	560.83	1069	572.2
53.92	1	0.1	0.15	0.02	0.3	0.03	0.27	0.18	1.88	2.24	99.39	0.33	0	87.67	17.49	6.97	2.24	0.09	2.24	1.09	0.08	0.02	0	0.02	0.33	0.25	0.09	0.05	2.73	4.46	0.02	6.13	1.88	0	0		-6.68	-12.19	3.38	54.6	128.94	894.16	519.68	1111.54	749.77	940.73	560.82	1069.19	571.94
53.953	1	0.09	0.15	0.02	0.3	0.03	0.26	0.19	1.88	2.12	99.39	0.33	0	88.87	17.25	7.37	2.12	0.09	2.22	0.95	0.07	0.03	0	0.02	0.32	0.25	0.08	0.05	2.69	4.43	0.02	4.93	1.88	0	0		-6.3	-11.61	3.61	54.71	129.1	893.96	519.52	1111.04	749.44	940.56	560.57	1069.15	571.96
53.987	1	0.09	0.15	0.02	0.3	0.03	0.25	0.18	1.78	1.98	99.4	0.33	0	79.75	16.97	7.48	1.98	0.1	2.24	0.98	0.07	0.03	0	0.03	0.31	0.25	0.07	0.05	2.47	4.47	0.02	4.06	1.78	0	0		-5.74	-15.15	3.15	54.33	128.96	892.28	519.02	1110.61	750.18	939.07	560.57	1067.55	571.71
54.02	1	0.09	0.14	0.02	0.31	0.03	0.25	0.19	1.82	1.95	99.38	0.33	0	79	17.16	8.09	1.95	0.1	2.63	1.01	0.08	0.02	0	0.02	0.25	0.26	0.07	0.05	2.58	4.67	0.02	2.71	1.82	0	0		-4.18	-15.37	2.74	54.37	127.04	891.93	518.9	1111.36	751.88	939.76	561.34	1066.36	571.92
54.053	1	0.09	0.14	0.02	0.32	0.03	0.25	0.2	1.84	1.85	99.36	0.33	0	78.64	17.48	8.99	1.85	0.11	2.82	1.04	0.08	0.02	0	0.02	0.24	0.26	0.07	0.05	2.49	4.67	0.02	4.31	1.84	0	0		-1.06	-15.48	3.36	55.33	128.49	892.74	519.31	1110.22	750.9	939.56	561.81	1067.54	573.32
54.087	1	0.09	0.14	0.02	0.32	0.04	0.25	0.2	1.73	1.73	99.37	0.33	0	81.34	17.36	8.83	1.73	0.12	3.05	1.05	0.08	0.02	0	0.02	0.24	0.27	0.06	0.05	2.43	4.63	0.02	4.27	1.84	0	0		-5.93	-14.64	3.42	54.62	129.96	892.06	519.33	1109.81	749.96	938.34	560.78	1067.85	571.69
54.12	1	0.09	0.14	0.02	0.33	0.04	0.26	0.21	1.75	1.75	99.35	0.34	0	84.59	18.04	9.02	1.75	0.13	3.02	1.07	0.08	0.03	0	0.02	0.22	0.27	0.06	0.04	2.48	4.67	0.02	3.17	1.84	0	0		-5.55	-13.49	3.14	54.64	128.93	892.46	519.05	1110.5	750.01	939.11	560.66	1067.57	571.79
54.154	1	0.09	0.14	0.02	0.33	0.03	0.26	0.22	1.69	1.69	99.34	0.36	0	83.56	18.72	9.01	1.69	0.13	2.83	1.24	0.09	0.03	0	0.02	0.2	0.29	0.07	0.04	2.63	4.78	0.02	3.21	1.93	0	0		-6.85	-13.87	2.57	54.37	126.87	893.08	520.02	1111.07	750.59	940.12	561.54	1066.55	572.08
54.187	1	0.08	0.13	0.02	0.4	0.04	0.31	0.27	1.68	1.68	99.2	0.49	0	91.76	22.71	10.29	1.68	0.15	3.38	1.37	0.09	0.03	0	0.02	0.18	0.31	0.07	0.05	2.87	5.08	0.02	1.05	1.93	0	0		-4.82	-9.95	2.48	54.99	126.33	893.98	521.27	1110.98	751.57	940.72	563.43	1066.64	573.63
54.22	1	0.08	0.13	0.02	0.49	0.04	0.39	0.35	1.79	1.79	99.03	0.72	0	90.28	27.8	10.95	1.79	0.19	3.81	1.78	0.1	0.03	0	0.02	0.18	0.31	0.06	0.06	3.25	5.45	0.02	4.61	1.92	0	0		-4.3	-10.86	2.09	55.02	125.67	894.15	521.13	1110.28	750.54	940.38	563.52	1065.67	573.19
54.254	1	0.08	0.14	0.02	0.45	0.04	0.38	0.32	1.72	1.72	99.11	0.65	0	76.72	26.46	9.79	1.72	0.16	4.26	1.53	0.1	0.02	0	0.02	0.2	0.28	0.06	0.07	3.04	5.87	0.02	2.94	1.91	0	0		2.88	-16.04	0.13	56.13	121.17	894.63	518.3	1106.97	743	939.41	560.79	1059.82	574.33
54.287	1	0.08	0.14	0.02	0.41	0.04	0.38	0.3	1.73	1.73	99.17	0.61	0	73.75	25.9	8.32	1.73	0.14	4.65	1.39	0.09	0.01	0	0.02	0.27	0.31	0.06	0.1	2.79	6.24	0.03	2.23	1.99	0	0		4.01	-16.83	0.76	56.79	123.22	895.31	519.49	1107.85	746.26	939.57	563.66	1062.4	573.46
54.32	1	0.08	0.14	0.02	0.48	0.04	0.45	0.36	1.84	1.84	99.05	0.82	0	66.34	29.92	8.42	1.84	0.14	4.18	1.23	0.08	0.01	0	0.01	0.36	0.35	0.06	0.11	2.91	6.84	0.03	7.28	2.04	0	0		-2.53	-18.61	2.41	55	122.69	895.83	521.97	1107.46	747.03	941.5	563.63	1063.82	573.17
54.354	1	0.08	0.14	0.01	0.49	0.04	0.49	0.39	2.02	2.02	99.03	0.9	0	87.63	31.28	7.62	2.02	0.14	3.87	1.11	0.08	0.01	0	0.01	0.38	0.41	0.06	0.13	2.98	7.77	0.04	6.52	2.11	0	0		-6.73	-12.21	4	54.76	128.04	893.12	521.12	1106.25	746.72	938.65	561.11	1066.17	572.62
54.387	1	0.08	0.15	0.02	0.44	0.04	0.45	0.35	1.99	1.99	99.09	0.79	0	91.47	29.44	6.72	1.99	0.12	3.46	0.92	0.08	0.01	0	0.01	0.42	0.42	0.06	0.16	2.85	7.99	0.04	7.58	2.08	0	0		-4.45	-10.14	3.55	55	131	890.32	520.12	1106.08	748.46	935.34	561.14	1065.72	573.82
54.42	1	0.08	0.14	0.02	0.41	0.04	0.4	0.32	2	2	99.17	0.67	0	88.25	27.05	7.15	2	0.12	3.2	0.75	0.08	0.02	0	0.01	0.47	0.47	0.06	0.14	2.88	8.23	0.04	4.37	2.09	0	0		-2.46	-11.92	2.91	55.23	130.63	889.96	519.89	1106.16	749.79	934.59	562.67	1064.84	572.64
54.454	1	0.09	0.15	0.02	0.34	0.04	0.33	0.26	2.13	2.13	99.32	0.47	0	89.92	22.28	5.95	2.13	0.1	3.31	0.58	0.07	0.01	0	0.01	0.57	0.53	0.06	0.13	2.71	8.5	0.05	1.56	2.27	0	0		-2.53	-11.06	1.97	54.99	123.37	890.99	519.36	1104.08	745.52	936.76	561.16	1059.65	572.08
54.487	1	0.09	0.15	0.02	0.31	0.04	0.3	0.23	2.16	2.16	99.38	0.4	0	85.05	19.84	5.6	2.16	0.09	3.4	0.37	0.07	0.01	0	0.01	0.63	0.62	0.07	0.14	2.8	8.4	0.05	5	2.29	0	0		1.49	-13.31	2.03	56.22	129.47	890.42	520.65	1104.84	749.41	933.79	564.74	1062.94	573.8
54.521	1	0.09	0.15	0.02	0.3	0.04	0.29	0.22	2.1	2.1	99.4	0.37	0	91.58	19.01	5.66	2.1	0.09	3.72	0.35	0.05	0.01	0	0.01	0.57	0.65	0.08	0.15	2.65	8.05	0.05	3.71	2.39	0	0		-3.54	-10.06	2.96	54.91	130.71	888.77	520.34	1105.43	750.75	933.65	563.14	1064.02	572.56
54.554	1	0.09	0.15	0.02	0.31	0.04	0.3	0.23	2.18	2.18	99.39	0.39	0	88.76	19.69	5.74	2.18	0.1	3.31	0.31	0.05	0.01	0	0.01	0.55	0.71	0.08	0.18	2.58	8.23	0.06	5.62	2.31	0	0		-6.79	-11.67	0.83	54.07	124.6	891.66	520.42	1104.4	744.67	935.46	561.97	1059.71	571.33
54.587	1	0.09	0.15	0.02	0.28	0.04	0.26	0.2	2.22	2.22	99.44	0.33	0	84.04	16.79	6.03	2.22	0.1	3.37	0.34	0.05	0.01	0	0.01	0.5	0.73	0.08	0.16	2.65	8.16	0.06	4	2.34	0	0		-2.62	-13.69	2.25	55.09	128.74	890.78	521.92	1105.17	750.4	934.65	565.44	1063.2	572.59
54.621	1	0.09	0.14	0.02	0.29	0.04	0.26	0.21	2.39	2.39	99.42	0.33	0	89.08	16.87	6.78	2.39	0.11	3.7	0.47	0.05	0.02	0	0.01	0.47	0.88	0.08	0.12	2.73	8.71	0.07	14.7	2.48	0	0		-7.34	-11.5	2.13	54.59	130.96	891	521.6	1107.03	750	934.54	563.9	1065.23	572.12
54.654	1	0.09	0.14	0.02	0.3	0.04	0.26	0.23	2.42	2.42	99.4	0.33	0	90.98	17.24	7.45	2.42	0.12	5.01	0.6	0.09	0.02	0	0.01	0.59	0.93	0.08	0.1	2.63	9.19	0.07	35.96	2.66	0	0		-1.38	-10.44	0.3	55.77	127.83	891.65	519.17	1104.2	743.78	933.23	562.4	1060.69	572.24
54.687	1	0.09	0.14	0.02	0.31	0.05	0.29	0.24	2.29	2.29	99.37	0.37	0	86.55	19	7.37	2.29	0.13	5.95	0.61	0.11	0.02	0	0.01	0.66	1.05	0.09	0.11	2.49	9.05	0.08	46.97	2.71	0	0		6.75	-12.69	0.96	58.15	129.95	890.16	519.07	1105.51	749.64	932.66	565.28	1062.31	574.17
54.721	1	0.08	0.13	0.02	0.36	0.05	0.29	0.3	1.97	1.97	99.28	0.4	0	92.88	20.85	10.33	1.97	0.18	5.99	0.56	0.12	0.01	0	0.01	0.6	1.38	0.09	0.11	1.97	9.23	0.09	10.44	2.88	0	0		-2.85	-9.16	2.55	55.62	133.24	887.12	520.27	1101.89	748.25	929.4	563.23	1062.32	572.56
54.754	1	0.07	0.11	0.02	0.4	0.05	0.26	0.35	1.5	1.5	99.2	0.39	0	97.13	20.41	14.31	1.5	0.24	5.65	0.54	0.11	0.01	0	0.01	0.69	1.46	0.08	0.18	1.92	9.24	0.09	0.86	2.83	0	0		-5.79	-4.39	4.82	55.04	134.91	883.87	518.95	1099.71	747.42	928.48	559.27	1062.71	572.8
54.788	1	0.07	0.1	0.02	0.47	0.04	0.22	0.42	1.15	1.66	99.05	0.39	0	95.62	19.45	20.37	1.15	0.34	4.19	0.51	0.05	0.01	0	0.01	0.69	1.66	0.07	0.24	2.06	8.37	0.07	0.16	2.83	0	0		-5.79	-6.59	5.6	54.82	134.34	881.17	518.89	1096.53	747.99	926.5	559.57	1060.36	570.88
54.821	1	0.06	0.08	0.02	0.57	0.04	0.18	0.51	0.81	1.42	98.86	0.64	0	96.15	18.18	27.19	0.81	0.44	3.97	0.61	0.06	0.01	0	0.02	0.53	1.42	0.05	0.15	2.16	7.53	0.05	0.63	2.6	0	0		-8.69	-5.91	6.13	54.3	134.13	879.81	519.4	1095.24	747.34	925.92	558.35	1059.36	571.91
54.854	1	0.05	0.07	0.02	0.77	0.04	0.16	0.71	0.67	1.32	98.47	1.16	0	97.26	18.41	35.44	0.67	0.54	3.5	0.5	0.09	0.01	0	0.02	0.47	1.32	0.04	0.12	2.36	6.88	0.05	0.43	2.36	0	0		-9.84	-4.16	4.62	54.02	133.48	878.12	518.95	1094.88	747.91	923.59	558.91	1056.55	570.71
54.888	1	0.04	0.05	0.02	1.12	0.04	0.14	1.07	0.48	1.18	97.77	2.68	0	97.15	18.94	46.1	0.46	0.71	3.29	0.36	0.09	0.01	0	0.02	0.48	1.18	0.03	0.08	2.52	5.62	0.04	0.88	2.25	0	0		-10.44	-4.35	4.2	54.1	134.3	877.83	518.18	1096.05	748.29	923.19	558.41	1056.98	570.15
54.921	1	0.04	0.04	0.02	1.67	0.04	0.12	1.72	0.39	1.1	96.56	5.98	0	96.41	20.69	56.44	0.37	0.8	3.39	0.31	0.12	0.01	0	0.02	0.39	1.1	0.02	0.06	2.61	5	0.03	11.55	2.13	0	0		-7.56	-5.55	4.75	54.57	134.39	877.43	517.98	1095.38	748.79	923.18	558.69	1057.03	570.67
54.954	1	0.03	0.03	0.02	2.49	0.04	0.12	2.79	0.37	1.11	94.42	12.12	0	96.95	23.16	65.71	0.37	0.95	4.24	0.36	0.14	0.01	0	0.02	0.31	1.11	0.02	0.05	2.97	4.94	0.03	73.57	2.09	0	0		-4.59	-4.71	5.71	55.28	133.94	876.78	517.85	1092.55	747.05	922.74	558.06	1055.97	571.93
54.988	1	0.03	0.03	0.02	3.3	0.04	0.12	3.86	0.28	0.95	92.27	19.08	0	94.21	25.36	71.81	0.28	0.84	5.25	0.46	0.11	0.01	0	0.02	0.25	0.95	0.01	0.04	3.54	4.83	0.02	41.02	1.83	0	0		-0.06	-8.06	6.85	56.28	134.41	874.9	517.46	1091.58	749.2	922.29	558.47	1055.93	572.96
55.021	1	0.03	0.03	0.02	3.11	0.04	0.11	3.53	0.28	0.86	92.94	20.37	0	95.04	22.73	72.63	0.28	0.67	5.71	0.55	0.09	0.01	0	0.02	0.17	0.86	0.01	0.02	3.74	4.56	0.02	8.94	1.8	0	0		-5.48	-7.24	5.81	54.54	131.41	875.22	517.79	1092.89	749.88	923.28	558.79	1054.2	570.13
55.054	1	0.03	0.03	0.02	3.67	0.04	0.14	4.25	0.28	0.82	91.5	20.09	0	96.98	28.34	71.91	0.28	0.55	5.77	0.64	0.06	0.01	0	0.02	0.16	0.82	0.01	0.03	4.24	4.44	0.01	11.23	1.71	0	0		-7.23	-4.65	4.7	54.49	132.13	877.09	517.94	1093.64	747.93	923.11	558.92	1054.82	569.5
55.088	1	0.02	0.03	0.02	4.09	0.04	0.15	4.8	0.21	0.76	90.41	21.58	0	95.5	30.82	72.82	0.21	0.45	4.79	0.51	0.03	0.01	0	0.02	0.2	0.76	0.01	0.03	4.46	4.2	0.01	8.13	1.66	0	0		-4.28	-6.73	4.02	55.26	130.79	880.03	516.85	1091.72	742.1	923.51	558.19	1053.95	567.85
55.121	1	0.03	0.03	0.02	3.59	0.04	0.16	4.04	0.2	0.77	91.92	16.68	0	91.15	30.7	69.09	0.2	0.37	3.69	0.4	0.03	0.01	0	0.02	0.2	0.77	0.01	0.04	4.23	3.81	0.01	3.9	1.65	0	0		-5.53	-10.34	5.65	54.94	133.96	880.04	517.94	1091.81	743.11	923.77	558.02	1057.28	568.95
55.155	1	0.03	0.04	0.02	2.78	0.03	0.16	2.83	0.17	0.68	94.35	11.35	0	92.06	28.33	63.3	0.14	0.28	2.88	0.33	0.03	0.01	0	0.02	0.17	0.68	0.01	0.04	4.46	3.19	0.01	1.53	1.43	0	0		-5.97	-9.75	6.38	54.92	135.7	879.62	517.57	1092.01	743.17	923.67	557.02	1058.82	569.31
55.188	1	0.03	0.04	0.02	2.39	0.03	0.17	2.32	0.15	0.62	95.22	8.24	0	91.87	28.2	58.75	0.13	0.24	3.01	0.28	0.03	0.01	0	0.02	0.15	0.62	0.01	0.04	4.58	3.08	0.01	1.35	1.38	0	0		-6.25	-9.88	6.41	54.79	134.78	879.85	517.02	1093.38	743.9	924.91	556.83	1059.17	568.62
55.221	1	0.04	0.05	0.02	1.84	0.03	0.16	1.68	0.16	0.69	96.32	5.77	0	92.24	25	54.03	0.15	0.21	2.57	0.21	0.03	0.01	0	0.02	0.16	0.69	0.01	0.04	4.53	3.07	0.01	2.57	1.38	0	0		-10.19	-9.62	4.47	54.48	135.3	882.22	517.25	1096.71	743.49	925.41	557.1	1060.31	567.66
55.255	1	0.05	0.06	0.02	1.21	0.03	0.16	0.94	0.18	0.56	97.59	2.78	0	88.45	21.45	44.35	0.17	0.23	2.38	0.15	0.03	0.01	0	0.02	0.18	0.56	0.02	0.04	4.74	2.29	0.01	0.98	1.23	0	0		-5.95	-11.82	5.32	54.58	133.8	880.73	516.72	1096.72	745.71	926.35	556.89	1059.56	569.53
55.288	1	0.04	0.06	0.02	1.51	0.03	0.24	1.27	0.24	0.65	96.98	2.36	0	92.51	30.27	42.49	0.19	0.28	2.44	0.14	0.04	0.01	0	0.02	0.24	0.65	0.02	0.1	4.53	2.39	0.01	2.68	1.25	0	0		-11.33	-9.43	4.32	54.88	138.08	883.61	518.06	1097.77	743.78	925.03	559.98	1062.99	565.8
55.321	1	0.05	0.07	0.02	1.21	0.03	0.22	0.95	0.26	0.72	97.58	1.77	0	92.93	27.05	38.77	0.22	0.31	2.02	0.12	0.04	0.01	0	0.02	0.26	0.72	0.02	0.18	4.58	2.46	0.01	0.62	1.21	0	0		-4.56	-9.12	4.32	54.69	132.08	881.24	516.01	1098.26	746.01	927.2	556.91	1058.63	570.03
55.355	1	0.05	0.07	0.02	1.23	0.03	0.28	0.99	0.34	0.92	97.53	1.37	0	91.66	30.72	35.9	0.34	0.34	2.23	0.12	0.03	0.01	0	0.02	0.23	0.92	0.02	0.2	4.2	2.53	0.01	1.58	1.29	0	0		-6.31	-10.02	4.34	54.93	133.18	884.36	517.43	1099.89	746.78	928.88	559.26	1061.79	567.69
55.388	1	0.04	0.07	0.02	1.42	0.03	0.33	1.17	0.38	0.98	97.15	1.41	0	88.69	34.64	36.15	0.38	0.4	2.21	0.15	0.03	0.01	0	0.02	0.22	0.98	0.03	0.17	4.31	2.43	0.01	1.44	1.27	0	0		-5.94	-11.7	4.55	54.86	135.1	883.09	517.47	1099.86	747.94	927.55	559.29	1062.33	568.58
55.421	1	0.04	0.07	0.01	1.6	0.03	0.41	1.37	0.52	1.14	96.79	1.79	0	88.65	39.21	35.12	0.52	0.47	2.02	0.17	0.04	0.01	0	0.02	0.24	1.14	0.03	0.12	4.27	2.62	0.01	1.61	1.35	0	0		-6.59	-11.72	2.57	54.36	131.27	883.71	516.28	1102.36	747.31	928.94	558.28	1059.79	568.82
55.455	1	0.04	0.07	0.01	1.71	0.03	0.43	1.51	0.66	1.27	96.58	1.85	0	89.31	40.24	36.15	0.66	0.55	2.07	0.16	0.03	0.01	0	0.02	0.25	1.27	0.04	0.11	3.64	2.74	0.01	1.18	1.32	0	0		-5.55	-11.38	3.1	54.72	131.69	885.33	516.9	1102.85	747.68	930.29	559.27	1061.64	568.66
55.488	1	0.04	0.07	0.01	2.08	0.03	0.57	1.92	0.7	1.41	95.84	3.01	0	91.32	46.54	35.69	0.7	0.68	2.01	0.18	0.04	0.02	0	0.03	0.32	1.41	0.04	0.14	3.59	2.74	0.01	1.54	1.32	0	0		-5.18	-10.23	1.92	55.24	132.93	888.63	517.47	1105.57	748.16	931.39	561.73	1064.2	567.24
55.522	1	0.03	0.07	0.01	2.5	0.03	0.65	2.45	0.85	1.89	95	3.81	0	82.52	50.12	38.05	0.85	0.66	2.47	0.21	0.05	0.02	0	0.03	0.3	1.89	0.04	0.17	3.04	2.78	0.01	2.4	1.37	0	0		-2.21	-14.24	1.55	55.1	130.72	888.24	516.42	1107.44	748.9	932.89	560.34	1063.26	570.01
55.555	1	0.04	0.07	0.01	1.8	0.03	0.49	1.64	0.91	2.15	96.4	2.06	0	76.29	42.64	35.76	0.91	0.57	2.28	0.23	0.05	0.02	0	0.03	0.27	2.15	0.05	0.15	2.67	2.77	0.02	1.89	1.36	0	0		-0.47	-16.16	1.08	55.24	127.51	889.64	516.65	1107.66	748.05	934.82	560.61	1061.92	570.75
55.588	1	0.04	0.08	0.01	1.94	0.03	0.58	1.8	1	2.01	96.12	2.68	0	75.74	45.98	34.69	1	0.5	2.38	0.29	0.06	0.02	0	0.03	0.26	2.01	0.06	0.13	2.66	2.78	0.02	3.47	1.34	0	0		1.2	-16.31	0.82	55.76	127.3	890.98	517.55	1108.89	749.49	935.92	562.4	1062.88	571.6
55.622	1	0.04	0.08	0.01	1.55	0.03	0.5	1.34	1.27	2.32	96.9	1.86	0	79.9	41.36	32.24	1.27	0.46	2.37	0.37	0.06	0.02	0	0.03	0.25	2.32	0.06	0.09	2.64	2.78	0.02	3.82	1.32	0	0		-0.04	-15.1	1.43	55.57	127.62	891.3	517.05	1109.49	748.92	936.9	560.94	1064.08	571.46
55.655	1	0.04	0.08	0.01	1.44	0.03	0.46	1.22	1.33	2.33	97.11	1.66	0	77.27	39.5	31.74	1.34	0.42	2.43	0.44	0.07	0.02	0	0.03	0.27	2.33	0.08	0.08	3.01	2.89	0.02	2.96	1.33	0	0		-5.88	-15.88	1.49	54.7	126.77	892.52	518.17	1111.88	750.47	939.11	561.2	1065.58	569.85
55.688	1	0.05	0.08	0.01	1.4	0.03	0.45	1.16	1.28	2.5	97.2	1.53	0	89.27	38.2	31.67	1.65	0.39	2.87	0.49	0.1	0.02	0	0.03	0.27	2.5	0.09	0.07	3.34	3.07	0.02	2.56	1.28	0	0		-5.96	-11.41	2.42	55.06	127.61	892.8	518.07	1111.92	750.6	939.85	560.73	1067.14	569.83
55.722	1	0.05	0.09	0.01	1.24	0.03	0.4	0.98	1.21	2.61	97.52	1.25	0	93.4	35.06	30.57	1.91	0.36	2.98	0.59	0.12	0.02	0	0.04	0.28	2.61	0.1	0.06	3.81	3.17	0.02	1.82	1.21	0	0		-6.72	-8.75	2.13	55.2	128.81	893.72	518.46	1112.85	750.57	939.94	561.11	1068.43	570.26
55.755	1	0.06	0.09	0.02	1.04	0.03	0.34	0.78	1.17	2.4	97.92	0.97	0	93.53	31.01	29.06	1.9	0.28	2.69	0.59	0.12	0.02	0	0.03	0.22	2.4	0.11	0.05	4.28	3.27	0.02	2.28	1.17	0	0		-5.74	-8.65	1.03	55.04	127.59	893.65	517.53	1114.7	751.12	940.38	560.7	1067.56	570.98
55.789	1	0.06	0.1	0.02	0.94	0.03	0.36	0.67	1.07	2.18	98.13	1.01	0	89.75	30.76	25.41	2.18	0.25	1.92	0.52	0.09	0.01	0	0.03	0.22	2.04	0.12	0.04	5.06	3.66	0.02	2.96	1.07	0	0		-3.8	-11.15	0.87	55.03	125.32	893.61	517.09	1115.57	752.1	941.77	560.61	1066.61	571.54
55.822	1	0.06	0.11	0.02	0.97	0.03	0.44	0.68	1.01	2.54	98.06	1.3	0	89.36	33.73	22.71	2.54	0.24	1.88	0.51	0.09	0.01	0	0.03	0.21	1.87	0.12	0.04	5.64	3.81	0.02	2.57	1.01	0	0		-3.94	-11.36	0.85	54.91	124.31	893.7	516.6	1116.46	752.46	942.76	560.05	1066.56	571.3
55.855	1	0.06	0.11	0.02	1	0.03	0.51	0.72	0.99	2.59	97.99	1.58	0	75.21	36.36	21.19	2.59	0.23	1.81	0.43	0.06	0.01	0	0.03	0.22	1.64	0.11	0.04	5.55	3.95	0.02	3.41	0.99	0	0		1.58	-16.45	1.05	55.86	124.31	894.16	516.72	1115.25	751.81	942.54	560.87	1066.25	573.16
55.889	1	0.06	0.11	0.01	1.05	0.03	0.57	0.78	0.98	2.5	97.91	1.86	0	85.14	38.59	20.41	2.5	0.21	1.91	0.39	0.05	0.01	0	0.03	0.22	1.22	0.11	0.04	5.41	4.4	0.02	1.24	0.98	0	0		-3.19	-13.27	2.44	55.26	126.32	894.53	516.74	1113	748.13	942.04	558.64	1067.73	571.32
55.922	1	0.06	0.12	0.01	1.03	0.03	0.65	0.76	0.96	2.57	97.94	2.18	0	87.1	40.45	17.91	2.57	0.21	2.11	0.39	0.06	0.01	0	0.03	0.25	1.16	0.1	0.05	5.56	4.54	0.03	3.15	0.96	0	0		-6.36	-12.45	2.81	55.29	129.09	895.73	517.84	1111.48	746.33	940.78	559.52	1069.51	569.1
55.955	1	0.06	0.13	0.01	0.94	0.03	0.62	0.69	0.93	2.65	98.12	1.87	0	85.61	38.94	16.87	2.65	0.2	2.17	0.43	0.06	0.01	0	0.03	0.22	1.09	0.09	0.05	5.09	4.7	0.02	3.42	0.93	0	0		-4.62	-13.08	4.95	55.45	127.86	893.98	518.12	1109.71	748.31	941.79	559.41	1069.26	569.41
55.989	1	0.06	0.13	0.01	0.93	0.03	0.69	0.68	0.94	2.93	98.13	2.17	0	87.11	40.37	14.72	2.93	0.18	2.54	0.44	0.07	0.02	0	0.02	0.24	0.89	0.09	0.06	5.56	4.95	0.03	4.6	0.94	0	0		-7.19	-12.44	2.53	54.73	129.14	892.5	516.96	1111.95	749.11	939.09	559.04	1067.86	568.95
56.022	1	0.07	0.14	0.01	0.92	0.03	0.72	0.66	0.95	3.2	98.17	2.2	0	81.55	40.54	13.79	3.2	0.18	2.9	0.59	0.11	0.03	0	0.02	0.23	0.87	0.08	0.05	5.56	5.1	0.03	1.75	0.95	0	0		-2.88	-14.57	2.6	55.05	128.64	891.9	515.74	1112.13	749.46	939.25	558.51	1067.37	570.01
56.055	1	0.06	0.13	0.01	1.01	0.03	0.74	0.74	0.91	3.35	97.99	2.43	0	83.95	41.6	15.23	3.35	0.21	2.69	0.71	0.09	0.03	0	0.03	0.24	0.75	0.08	0.04	5.8	5.23	0.03	3.48	0.91	0	0		-1.66	-13.73	1.35	55.61	128.43	894.26	517.26	1111.77	748.6	938.96	561.51	1067.13	569.74
56.089	1	0.07	0.13	0.02	0.83	0.03	0.57	0.58	0.89	3.4	98.33	1.6	0	89.62	35.59	15.12	3.4	0.21	3	0.82	0.09	0.03	0	0.02	0.24	0.67	0.07	0.05	6.49	5.7	0.03	4.16	0.89	0	0		-9.43	-11.22	4.33	54.81	128.86	893.43	517.64	1110.67	747.39	940.95	557.7	1069.32	568.81
56.122	1	0.08	0.14	0.02	0.75	0.03	0.5	0.51	0.89	3.39	98.49	1.28	0	84.02	32.75	14.95	3.39	0.23	2.62	1.02	0.08	0.03	0	0.03	0.22	0.61	0.07	0.04	6.39	5.74	0.03	1.4	0.89	0	0		-6.8	-13.7	1.95	54.57	128.73	893.45	516.4	1112.84	747.86	939.66	558.35	1067.93	569.27
56.156	1	0.08	0.14	0.02	0.72	0.03	0.5	0.5	0.85	3.8	98.55	1.16	0	87.88	31.81	14.45	3.8	0.23	2.93	1.18	0.07	0.03	0	0.03	0.21	0.47	0.07	0.04	6.01	6.26	0.03	1.49	0.85	0	0		-5.43	-12.09	3.57	55.07	129.71	893.12	516.66	1111.6	748.42	940.07	558.35	1069.3	569.45
56.189	1	0.08	0.14	0.02	0.62	0.03	0.44	0.41	0.83	3.56	98.75	0.92	0	83.49	29.05	13.19	3.56	0.23	2.79	1.26	0.07	0.03	0	0.03	0.17	0.42	0.07	0.03	5.49	5.91	0.02	3.8	0.83	0	0		-7.67	-13.9	4.15	54.81	129.5	893.42	517.43	1110.53	747.17	940.38	557.85	1069.37	569.26
56.222	1	0.08	0.14	0.02	0.61	0.03	0.45	0.4	0.84	3.52	98.79	0.92	0	86.09	29.02	12.4	3.52	0.24	2.69	1.17	0.07	0.02	0	0.03	0.19	0.41	0.07	0.03	5.49	6.03	0.02	1.83	0.84	0	0		-6.57	-12.89	2.09	54.71	129.78	892.99	516.34	1113.09	748.71	939.18	558.55	1068.51	569.39
56.256	1	0.08	0.15	0.02	0.67	0.03	0.54	0.46	0.86	4.31	98.65	1.07	0	88.25	32.24	12.51	4.31	0.25	3.12	1.32	0.08	0.02	0	0.03	0.18	0.36	0.07	0.03	4.32	6.02	0.02	0.97	0.86	0	0		-4.97	-11.92	2.62	55.01	129.58	892.47	515.96	1112.45	749.36	939.21	558.76	1068.41	568.74
56.289	1	0.08	0.15	0.02	0.67	0.03	0.53	0.47	0.85	4.17	98.66	1.06	0	84.91	32.23	12.51	4.17	0.25	2.73	1.11	0.08	0.02	0	0.03	0.21	0.36	0.08	0.05	4.26	6.29	0.02	1.95	0.85	0	0		-5.1	-13.36	3.92	55.25	129.35	894.02	516.47	1110.94	746.31	940.77	557.35	1069.52	569.69
56.322	1	0.08	0.15	0.02	0.62	0.03	0.53	0.42	0.88	4.2	98.77	1	0	87.65	31.61	10.78	4.2	0.23	2.77	1.22	0.08	0.02	0	0.03	0.2	0.38	0.07	0.06	4.03	6.09	0.02	3.25	0.88	0	0		-7.74	-12.2	3.98	54.93	129.76	893.38	516.7	1110.47	746.36	940.04	557.24	1069.3	568.62
56.356	1	0.08	0.16	0.02	0.66	0.03	0.61	0.45	0.93	4.24	98.68	1.2	0	83.51	34.52	10.06	4.24	0.22	2.82	1.27	0.09	0.02	0	0.04	0.21	0.4	0.08	0.07	3.76	5.64	0.02	2.1	0.93	0	0		-7.54	-13.89	2.56	54.55	129.51	892.48	515.55	1111.75	746.73	938.89	556.87	1067.88	568.4
56.389	1	0.08	0.16	0.02	0.64	0.03	0.58	0.43	0.92	4.13	98.72	1.14	0	88.71	33.63	9.96	4.13	0.21	2.45	1.27	0.08	0.02	0	0.04	0.2	0.42	0.08	0.07	3.85	5.68	0.02	2.57	0.92	0	0		-8.62	-11.69	4.03	54.95	131.77	892.48	515.95	1110.62	746.11	938.78	556.2	1069.98	568.45
56.422	1	0.08	0.16	0.02	0.66	0.03	0.62	0.44	0.92	4.41	98.69	1.22	0	81.07	34.49	9.63	4.41	0.22	2.72	1.43	0.08	0.02	0	0.04	0.22	0.49	0.08	0.07	4.01	5.69	0.02	3.09	0.92	0	0		-7.99	-14.73	3.4	54.67	130.16	892.84	516.29	1110.46	746.12	938.93	557.11	1068.63	568.08
56.456	1	0.08	0.16	0.02	0.67	0.03	0.64	0.45	0.97	4.67	98.67	1.25	0	83.86	34.76	9.64	4.67	0.2	3.05	1.48	0.1	0.03	0	0.04	0.23	0.43	0.09	0.05	4.1	5.59	0.01	1.68	0.97	0	0		-6.71	-13.76	2.94	54.44	129.45	890.97	515.15	1111.34	748.18	938.34	556.87	1067.3	568.16
56.489	1	0.08	0.16	0.01	0.83	0.03	0.86	0.58	0.99	5.19	98.27	2.03	0	72.71	40.98	9.61	5.19	0.2	3.49	1.7	0.11	0.03	0	0.04	0.22	0.44	0.1	0.05	4.08	5.62	0.01	1.34	0.99	0	0		-1.95	-17.1	0.94	54.48	126.42	890.38	514.29	1112.52	750.12	938	558.69	1064.04	568.44
56.523	1	0.08	0.16	0.01	0.83	0.03	0.89	0.57	0.94	5.4	98.21	2.02	0	83.63	41.31	9.42	5.4	0.21	4.12	1.62	0.15	0.04	0	0.05	0.23	0.42	0.1	0.04	3.73	5.36	0.01	0.72	0.94	0	0		0.39	-13.85	2.07	55.51	123.85	891.36	514.52	1112.08	750.41	940.74	558.79	1064.17	568.93
56.556	1	0.07	0.17	0.01	0.91	0.03	1.03	0.63	0.97	5.94	97.93	2.47	0	84.18	43.99	9.06	5.94	0.21	3.75	1.81	0.15	0.03	0	0.05	0.19	0.42	0.1	0.04	3.58	5.43	0.01	0.58	0.97	0	0		-1.7	-13.64	3.2	55.33	128.5	891.25	513.75	1111.82	748.47	939.47	556.6	1067.42	568.52
56.589	1	0.08	0.16	0.01	0.84	0.03	0.91	0.58	0.99	5.9	98.17	2.01	0	82.76	41.47	9.43	5.9	0.21	3.47	1.66	0.14	0.03	0	0.05	0.19	0.39	0.1	0.05	3.52	5.6	0.01	0.94	0.99	0	0		-4.28	-14.16	4.66	55.22	128.3	892.89	515.62	1109.92	746.27	940.94	556.42	1068.63	568.87
56.623	1	0.08	0.16	0.01	0.87	0.03	0.91	0.6	0.99	6.36	98.18	2	0	87.65	41.34	10.22	6.36	0.23	2.77	1.65	0.14	0.03	0	0.05	0.2	0.39	0.1	0.05	3.55	5.74	0.01	1.63	0.99	0	0		-6.18	-12.2	2.54	54.69	128.43	892.29	515.32	1110.84	746.78	938.8	557.45	1066.84	567.49
56.656	1	0.07	0.16	0.01	0.91	0.03	0.93	0.64	0.98	6.3	98.15	2.12	0	92.36	42.15	10.88	6.3	0.24	2.34	1.57	0.1	0.02	0	0.05	0.21	0.37	0.11	0.05	3.47	5.48	0.01	1.77	0.98	0	0		-9.86	-9.54	3.87	54.73	130.86	891.93	515.24	1109.33	745.17	938.04	556.01	1068.55	565.69
56.689	1	0.08	0.16	0.01	0.88	0.03	0.86	0.6	0.99	6.14	98.24	1.94	0	79.57	40.81	11.12	6.14	0.23	2.43	1.48	0.1	0.03	0	0.05	0.2	0.39	0.11	0.05	3.71	5.21	0.01	1.81	0.99	0	0		-6.4	-15.2	2.91	54.37	129.29	890.47	514.46	1110.87	747.35	937.9	556.03	1066.65	567.85
56.723	1	0.07	0.16	0.01	1.09	0.03	1.07	0.75	1.01	7.22	97.82	2.69	0	81.52	45.07	12.44	7.22	0.27	2.51	1.46	0.11	0.03	0	0.06	0.21	0.4	0.1	0.04	3.6	5	0.01	1.01	1.01	0	0		-4.25	-14.58	3.06	54.67	129.67	889.24	512.98	1110.99	748.39	937.29	555.7	1066.49	566.77
56.756	1	0.08	0.16	0.01	0.96	0.03	0.87	0.64	1	7.67	98.08	1.8	0	83.2	40.08	13.31	7.67	0.28	2.8	1.3	0.11	0.03	0	0.06	0.23	0.41	0.09	0.04	3.46	5.16	0.02	0.98	1	0	0		-3.62	-14	4.71	55.43	130.61	891.24	513.68	1109.13	745.14	938.71	554.69	1068.67	567.72
56.79	1	0.08	0.15	0.01	0.82	0.03	0.68	0.52	1.01	7.1	98.36	1.26	0	86.98	35.46	13.66	7.1	0.27	2.74	1.13	0.11	0.02	0	0.05	0.25	0.38	0.08	0.07	3.53	4.65	0.02	2.04	1.01	0	0		-3.97	-12.5	2.87	55.11	128.65	891.85	514.6	1108.95	745.33	937.85	557.11	1066.13	566.84
56.823	1	0.09	0.15	0.02	0.69	0.03	0.53	0.42	1.04	6.71	98.62	0.87	0	83.93	30.28	13.97	6.71	0.3	2.42	0.99	0.1	0.02	0	0.06	0.32	0.36	0.09	0.09	3.5	4.46	0.02	0.44	1.04	0	0		-6.68	-13.74	2.12	54.55	129.81	891.01	513.88	1110.5	745.69	936.88	556.1	1066.28	566.41
56.856	1	0.09	0.15	0.02	0.68	0.03	0.53	0.42	1.08	6.7	98.64	0.87	0	82.81	30.22	13.54	6.7	0.29	2.36	1.02	0.09	0.02	0	0.05	0.29	0.36	0.09	0.12	3.44	4.57	0.02	1.42	1.08	0	0		-7.73	-14.14	4.23	54.73	129.65	890.98	513.52	1109.07	744.28	938.45	553.97	1067.57	565.68
56.89	1	0.09	0.15	0.02	0.62	0.03	0.5	0.37	1.18	6.87	98.77	0.76	0	86.35	28.48	12.47	6.87	0.28	2.41	0.98	0.08	0.02	0	0.06	0.3	0.34	0.1	0.13	3.24	4.43	0.02	1.41	1.18	0	0		-6.56	-12.78	2.89	54.69	129.26	890.81	513.01	1109.85	744.85	937.53	554.85	1066.37	565.38
56.923	1	0.09	0.15	0.02	0.7	0.03	0.58	0.42	1.16	7.32	98.61	0.93	0	88.08	31.54	12.79	7.32	0.27	2.34	0.98	0.09	0.02	0	0.06	0.32	0.32	0.1	0.1	3.12	4.2	0.02	0.96	1.16	0	0		-8.18	-12	3.41	54.67	128.72	890.77	513.15	1109.06	744.56	937.86	554.71	1066.26	563.9
56.956	1	0.09	0.15	0.02	0.69	0.03	0.56	0.41	1.17	7.11	98.63	0.9	0	86.84	31.04	13.01	7.11	0.28	2.48	0.94	0.09	0.02	0	0.06	0.34	0.33	0.11	0.09	3.07	4.05	0.02	1.26	1.17	0	0		-7.93	-12.56	2.77	54.61	129.06	890.62	512.97	1109.91	745.01	937.41	554.87	1066.12	564.38
56.99	1	0.09	0.15	0.02	0.55	0.03	0.44	0.32	1.13	6.07	98.91	0.62	0	85.77	26.04	11.98	6.07	0.26	2.22	0.81	0.07	0.02	0	0.06	0.35	0.32	0.1	0.1	2.97	3.92	0.02	0.29	1.13	0	0		-8.4	-13.02	3.51	54.58	129.57	890.7	513.41	1109.87	744.79	938.01	554.11	1067.05	565.84
57.023	1	0.09	0.15	0.02	0.57	0.03	0.45	0.34	1.14	6.05	98.85	0.67	0	87.24	27.01	12.53	6.05	0.26	2.02	0.86	0.07	0.02	0	0.06	0.32	0.33	0.11	0.07	3.08	3.86	0.02	1.22	1.14	0	0		-6.17	-12.39	2.3	54.69	128.03	890.68	512.81	1110.6	745.97	937.81	555.51	1065.49	564.81
57.056	1	0.09	0.15	0.02	0.55	0.03	0.42	0.33	1.14	5.1	98.91	0.64	0	81.59	26.33	12.44	5.1	0.28	2.03	0.77	0.06	0.01	0	0.05	0.32	0.3	0.1	0.1	3.13	3.87	0.02	0.23	1.14	0	0		-5.58	-14.56	3.36	54.83	130.16	890.86	513.29	1109.84	744.98	937.64	554.7	1067.25	566.68
57.09	1	0.08	0.15	0.02	0.59	0.03	0.45	0.36	1.12	4.9	98.83	0.72	0	82.9	28	12.92	4.9	0.29	2.3	0.9	0.06	0.01	0	0.06	0.31	0.31	0.11	0.1	3.11	3.69	0.02	0.5	1.12	0	0		-5.05	-14.11	2.81	54.66	130.14	889.52	512.16	1110.2	745.53	936.6	554.16	1066.17	566.34
57.123	1	0.08	0.14	0.02	0.7	0.03	0.55	0.44	1.12	5.44	98.6	0.99	0	84.47	32.38	13.49	5.44	0.28	2.88	0.94	0.08	0.02	0	0.06	0.36	0.32	0.1	0.08	3.11	3.8	0.02	1.17	1.12	0	0	0	-2.97	-13.53	2.87	54.87	127.87	888.27	511.75	1110.25	748.1	937.11	555.13	1064.56	565.55
57.157	1	0.07	0.14	0.01	0.88	0.03	0.71	0.58	1.15	6.22	98.23	1.4	0	85.96	37.54	15.02	6.22	0.29	3.65	1.05	0.1	0.02	0	0.06	0.31	0.35	0.09	0.07	2.89	3.89	0.02	0.82	1.15	0	0	0	-1.11	-12.94	2.78	55.25	129.29	886.88	510.42	1110.62	748.54	935.9	554.15	1064.61	566.27
57.19	1	0.07	0.15	0.01	0.91	0.03	0.78	0.6	1.14	7.11	98.18	1.49	0	87.07	38.51	14.21	7.11	0.29	3.71	1.24	0.1	0.02	0	0.06	0.3	0.34	0.09	0.07	2.68	4.17	0.02	0.58	1.14	0	0	0	0.66	-12.46	2.57	55.87	131.13	886.69	509.45	1110.78	747.91	934.8	553.65	1065.29	566.54
57.223	1	0.07	0.15	0.01	1	0.03	0.89	0.66	1.15	7.66	98	1.8	0	86.58	40.97	14.26	7.66	0.34	3.82	1.19	0.14	0.03	0	0.06	0.3	0.33	0.09	0.07	2.61	4.12	0.02	0.22	1.15	0	0	0	3.44	-12.68	2.9	56.69	129.72	885.69	508.8	1109.4	747.6	934.69	553.15	1063.65	567.15
57.257	1	0.07	0.14	0.01	1.13	0.03	0.98	0.79	1.2	7.02	97.73	2.34	0	82.65	44.22	15.3	7.02	0.37	3.38	1.28	0.12	0.03	0	0.06	0.3	0.33	0.11	0.07	2.68	3.98	0.02	0.9	1.2	0	0	0	-3.84	-14.19	2.19	55.12	130.91	889	510.53	1110.19	744.79	935.27	553.68	1065.73	564.6
57.29	1	0.07	0.14	0.01	0.97	0.03	0.77	0.66	1.19	6.37	98.06	1.64	0	83.04	39.61	15.57	6.37	0.42	3.25	1.07	0.1	0.02	0	0.06	0.32	0.32	0.11	0.07	2.75	4.22	0.02	0.19	1.19	0	0	0	-4.81	-14.06	4.21	55.18	130.56	889.14	511.42	1108.72	743.97	936.98	552.37	1066.84	565.9
57.323	1	0.07	0.14	0.01	1.09	0.03	0.87	0.77	1.19	6.47	97.83	2.04	0	83.28	42.36	16.11	6.47	0.44	2.9	1.14	0.08	0.02	0	0.06	0.3	0.33	0.12	0.1	2.77	4.51	0.02	0.89	1.19	0	0	0	-3.06	-13.97	3.84	55.57	131.2	889.03	511.42	1107.92	743.62	935.81	553.1	1066.36	566.06
57.357	1	0.07	0.14	0.01	1.12	0.03	0.86	0.81	1.15	6.69	97.75	2.01	0	82.52	42.34	17.02	6.69	0.43	2.67	1.02	0.06	0.01	0	0.07	0.33	0.36	0.11	0.1	2.66	4.83	0.02	3.26	1.15	0	0	0	-0.95	-14.24	2.93	55.95	129.49	889.52	511.42	1106.94	742.24	935.44	553.76	1064.32	566.36
57.39	1	0.07	0.13	0.01	1.04	0.03	0.74	0.76	1.16	6.32	97.91	1.64	0	85.37	39.72	17.67	6.32	0.45	2.49	0.87	0.06	0.01	0	0.07	0.34	0.41	0.11	0.12	2.67	5.07	0.02	10.16	1.16	0	0	0	-1.84	-13.18	4.01	56.1	130.13	889.99	512.77	1106.22	743.16	936.06	554.88	1065.7	566.06
57.423	1	0.07	0.13	0.01	0.89	0.03	0.61	0.62	1.19	6.33	98.22	1.16	0	90.25	35.16	17.38	6.33	0.44	2.84	0.63	0.05	0.01	0	0.07	0.45	0.46	0.12	0.17	2.62	5.34	0.03	0.57	1.19	0	0	0	-5.29	-10.87	4.15	55.34	127.55	889.68	511.98	1102.39	737.87	935.37	552.47	1062.45	563.44
57.457	1	0.07	0.13	0.02	0.8	0.03	0.49	0.57	1.28	5.84	98.4	0.89	0	85.27	31.25	18.67	5.84	0.41	2.97	0.4	0.04	0.01	0	0.07	0.56	0.51	0.13	0.2	2.7	5.9	0.03	1.9	1.28	0	0	0	0.36	-13.22	4.29	56.6	129.14	889.07	512.12	1103.25	740.68	934.91	553.95	1063.48	566.17
57.49	1	0.07	0.12	0.02	0.86	0.03	0.49	0.62	1.28	5.77	98.29	0.91	0	89.54	31.82	20.31	5.77	0.39	2.74	0.3	0.03	0.01	0	0.07	0.53	0.53	0.13	0.23	2.53	5.59	0.03	0.66	1.28	0	0	0	-0.41	-11.27	4.54	56.49	132.1	887.98	511.51	1105.02	743.3	934.08	554.01	1065.68	565.59
57.524	1	0.07	0.12	0.01	0.97	0.03	0.55	0.73	1.4	6.07	98.05	1.11	0	88.7	34.74	21.19	6.07	0.38	2.82	0.26	0.03	0.01	0	0.07	0.54	0.61	0.13	0.25	2.38	5.85	0.03	1.63	1.4	0	0	0	-3.95	-11.7	5.18	55.83	133.58	888.39	513.03	1103.11	742.37	933.2	554.94	1066.48	563.84
57.557	1	0.06	0.12	0.01	1.25	0.03	0.82	0.97	1.41	7.09	97.5	1.92	0	86.7	42.16	20.68	7.09	0.37	2.81	0.28	0.04	0.01	0	0.07	0.55	0.68	0.13	0.26	2.22	5.86	0.04	0.63	1.41	0	0	0	-7.89	-12.63	5.01	55.23	134.86	887.38	511.61	1104.77	741.99	932.81	552.28	1067.24	562.99
57.59	1	0.05	0.12	0.01	1.5	0.03	0.94	1.23	1.42	6.73	97	2.71	0	89.05	46.41	22.15	6.73	0.41	2.57	0.24	0.03	0.01	0	0.07	0.54	0.72	0.12	0.2	2.38	5.83	0.03	1.12	1.42	0	0	0	-4.92	-11.52	4.52	55.67	134.69	888.64	513.83	1103.86	743.29	932.46	556.11	1066.9	564.13
57.624	1	0.05	0.12	0.01	1.56	0.03	1.04	1.31	1.46	5.94	96.87	3.32	0	93.3	49.15	21.44	5.94	0.39	2.67	0.19	0.04	0.01	0	0.07	0.52	0.76	0.12	0.2	2.22	5.35	0.04	1.27	1.46	0	0	0	-7.08	-8.83	5.53	55.47	135.17	887.81	512.31	1103.59	740.87	932.92	552.22	1067.5	564.86
57.657	1	0.04	0.11	0.01	2.12	0.03	1.39	1.89	1.54	6	95.77	5.84	0	88.93	56.43	23.34	6	0.44	2.77	0.18	0.04	0.02	0	0.07	0.47	0.85	0.13	0.17	2.31	5.06	0.03	3.05	1.54	0	0	0	-8.04	-11.58	4.3	55.07	131.59	887.6	513.48	1102.87	742.45	932.63	555.88	1064.09	561.73
57.69	1	0.04	0.11	0.01	2.72	0.03	1.81	2.61	1.57	5.82	94.55	9.48	-0.06	87.77	62.94	24.59	5.82	0.58	3.06	0.21	0.04	0.02	0	0.07	0.4	0.91	0.12	0.16	2.31	5.03	0.04	0.76	1.57	0	0	0	-7.58	-12.15	5.52	55.21	135.09	886.88	512.55	1103.43	742.6	932.28	553.52	1067.02	563.11
57.724	1	0.04	0.11	0.01	2.49	0.04	1.83	2.44	1.74	4.55	95.01	10.04	0	81.66	63.65	22.27	4.55	0.62	3.39	0.2	0.05	0.01	0	0.06	0.37	1.26	0.11	0.19	2.4	4.98	0.05	9.56	1.74	0	0	0	-3.17	-14.53	3.66	55.22	130.45	889.25	515.36	1099.66	739.32	931.79	557	1061.95	565.73
57.757	1	0.04	0.12	0.01	1.99	0.04	1.63	1.86	1.79	4.53	96.01	7.62	0	87.4	59.95	19.28	4.53	0.54	3.58	0.19	0.04	0.01	0	0.06	0.42	1.3	0.12	0.23	2.32	5.07	0.06	2.28	1.79	0	0	0	-4.08	-12.32	4.24	55.2	130.66	889.84	515.87	1101.42	740.34	933.58	556.33	1063.73	567.89
57.791	1	0.05	0.13	0.01	1.68	0.04	1.68	1.48	1.89	4.95	96.64	6.93	0	87.02	58.84	15.17	4.95	0.39	3.09	0.16	0.03	0	0	0.06	0.51	1.6	0.12	0.39	2.18	4.87	0.07	18.6	1.89	0	0	0	0.32	-12.49	4.49	56.22	128.75	890.16	517.81	1100.37	741.97	934.42	558.78	1062.57	571.13
57.824	1	0.05	0.14	0.01	1.42	0.04	1.67	1.2	1.94	5.2	96.66	6.07	0	85.27	57.24	11.81	5.2	0.27	2.96	0.12	0.03	0	0	0.06	0.64	1.69	0.13	0.53	2.01	4.76	0.1	21.74	1.94	0	0	0	4.1	-13.22	4.38	57.08	128.05	890.05	519.24	1100.65	743.84	934.88	560.24	1062.02	575.41
57.857	1	0.06	0.16	0.01	1.08	0.04	1.52	0.86	1.92	5.31	96.96	4.48	0	83.53	53.37	7.56	5.31	0.16	2.92	0.12	0.03	0	0	0.06	0.78	1.67	0.15	0.78	1.88	5.01	0.11	68.45	1.92	0.05	0	0	3.15	-13.88	4.25	56.51	129.02	890.8	521.59	1101.41	746.08	934.97	562.74	1063.21	576.97
57.891	1	0.06	0.18	0.01	0.93	0.04	1.5	0.68	2.05	6.28	97.01	3.7	0	83.66	51.07	4.64	6.28	0.11	2.85	0.11	0.04	0	0	0.05	0.84	1.67	0.15	0.75	1.72	4.69	0.13	55.73	2.05	0.4	0	0	4.51	-13.84	3.89	56.63	127.71	891.01	523.09	1100.94	747.62	935.04	565.1	1062.11	577.84
57.924	1	0.08	0.2	0.01	0.68	0.04	1.13	0.45	2.03	7.07	97.74	2	0	78.77	43.22	2.65	7.07	0.07	2.73	0.08	0.04	0	0	0.03	0.92	1.6	0.15	0.66	1.67	4.7	0.14	71	2.03	0.85	0	0	4.46	-15.44	4.29	56.43	127.33	891.72	525.63	1099.78	748.41	935.37	567.25	1062.11	579.53
57.957	1	0.09	0.22	0.01	0.54	0.04	0.89	0.34	2	7.3	98.21	1.26	0	86.65	37.24	1.54	7.3	0.04	2.84	0.06	0.04	0	0	0.03	0.98	1.65	0.12	0.34	1.68	4.77	0.14	82.73	2	1.32	0	0	2.79	-12.65	4.74	56.4	127	892.89	528.41	1098.02	747.61	935.71	568.78	1062.07	581.49
57.991	1	0.09	0.24	0.01	0.58	0.04	1.02	0.37	2	8.07	97.96	1.47	0	89.23	39.29	1.1	8.07	0.03	3.02	0.05	0.03	0	0	0.01	0.87	1.71	0.11	0.16	1.69	5.04	0.15	63.24	2	1.75	0	0	0.78	-11.43	5.24	55.89	128.88	893.12	531.43	1095.92	747.86	934.36	571.03	1062.68	583.06
58.024	1	0.08	0.25	0.01	0.68	0.04	1.28	0.44	1.99	8.13	97.44	2.16	0	85.48	44.18	0.83	8.13	0.02	3.22	0.05	0.02	0	0	0.01	0.75	1.78	0.1	0.12	1.68	4.97	0.15	75.53	1.99	2.13	0	0	3.73	-13.14	4.8	55.88	126.48	892.84	532.76	1095.3	749.8	934.56	573.41	1060.55	584.49
58.057	1	0.08	0.26	0.01	0.7	0.04	1.34	0.45	1.85	8.43	97.32	2.29	0	80.34	44.83	0.67	8.43	0.02	3.17	0.04	0.01	0	0	0.01	0.67	1.84	0.09	0.09	1.82	4.93	0.17	79.84	1.85	2.43	0	0	2.61	-14.96	5	55.59	127.19	892.4	534.32	1095.27	751.47	934.21	574.58	1060.89	585.9
58.091	1	0.09	0.25	0.01	0.58	0.04	1.02	0.35	1.97	7.91	97.96	1.49	0	80.4	39.33	0.55	7.91	0.02	2.94	0.03	0.01	0	0	0.01	0.53	1.98	0.08	0.09	1.89	4.74	0.24	60.66	1.97	2.21	0	0	0.91	-14.94	5.46	55.05	127.14	892.23	535.88	1094.63	752.25	934.29	575.4	1060.91	586.9
58.124	1	0.09	0.24	0.01	0.51	0.04	0.87	0.31	2.03	7.04	98.26	1.23	0	85.36	36.71	0.51	7.04	0.02	2.96	0.02	0.01	0	0	0	0.44	1.97	0.08	0.12	1.93	4.54	0.24	69.22	2.03	1.85	0	0	0.34	-13.18	5.12	54.98	128.52	893.06	537.18	1095.02	752.68	933.9	576.71	1061.92	588.07
58.158	1	0.09	0.24	0.01	0.53	0.04	0.91	0.33	2.02	7.01	98.18	1.33	0	82.7	37.71	0.5	7.01	0.02	2.95	0.02	0.01	0	0	0	0.41	2.1	0.07	0.1	2	4.75	0.35	85.5	2.02	2.01	0	0	-0.01	-14.18	5.48	54.78	128.74	892.98	538.75	1095.26	754.4	934.27	577.84	1062.44	590
58.191	1	0.08	0.23	0.01	0.51	0.04	0.86	0.33	2.2	6.29	98.28	1.31	0	84.05	37.25	0.52	6.29	0.02	3.28	0.02	0.01	0	0	0	0.39	2.27	0.06	0.09	2.21	4.84	0.42	86.39	2.2	1.9	0	0	-0.8	-13.69	5.1	54.46	130.18	892.26	538.64	1096.2	756.36	933.24	578.75	1063.02	588.9
58.224	1	0.08	0.23	0.01	0.54	0.04	0.93	0.35	2.29	5.93	98.15	1.54	0	80.34	39.32	0.56	5.93	0.02	3.73	0.02	0.01	0	0	0	0.38	2.23	0.05	0.09	2.3	4.69	0.39	86.65	2.29	2.06	0	0	0.25	-14.96	5.58	54.33	128.79	891.78	538.93	1096.1	757.21	934.15	578.64	1062.42	590.23
58.258	1	0.08	0.24	0.01	0.58	0.04	1.01	0.37	2.33	6.22	97.98	1.78	0	81.58	40.87	0.61	6.22	0.02	4.23	0.03	0.03	0	0	0	0.4	2.14	0.04	0.06	2.55	4.37	0.33	96.48	2.33	2.5	0	0	1.48	-14.56	4.51	54.4	125.79	891.38	538.57	1096.92	758.6	934.65	579.46	1060.01	589.93
58.291	1	0.08	0.24	0.01	0.53	0.04	0.89	0.33	2.46	5.93	98.21	1.47	0	71.78	38.46	0.68	5.93	0.02	4.63	0.03	0.06	0.01	0	0	0.41	2.26	0.03	0.05	2.58	3.99	0.3	94.36	2.46	2.61	0	0	4.79	-17.33	4.81	54.97	124.29	891.92	538.47	1098.28	760.11	936.67	579.73	1060.4	591.48
58.324	1	0.09	0.24	0.01	0.41	0.04	0.63	0.24	2.62	5.45	98.75	0.87	0	78.47	31.12	0.78	5.45	0.02	4.73	0.04	0.08	0.01	0	0	0.39	2.23	0.02	0.04	2.58	3.81	0.26	82.99	2.62	2.69	0	0	7.5	-15.53	4.97	55.19	124.02	892.5	538.66	1099.13	760.58	937.8	579.75	1060.99	594.06
58.358	1	0.09	0.23	0.02	0.37	0.05	0.54	0.22	3.03	4.95	98.92	0.74	0	83.12	28.45	0.96	4.95	0.02	5.61	0.06	0.11	0.02	0	0	0.36	2.48	0.02	0.03	2.89	3.26	0.2	62.56	3.03	2.75	0	0	6.78	-14.03	5.9	55.16	124.81	892.97	538.52	1100.12	760.69	939.17	578.69	1062.94	594.78
58.391	1	0.1	0.22	0.02	0.3	0.05	0.4	0.17	3.24	4.14	99.2	0.49	0	82.68	22.93	1.2	4.14	0.02	5.2	0.08	0.09	0.03	0	0	0.36	2.63	0.01	0.05	2.75	3.16	0.21	34.64	3.24	2.68	0	0	4.15	-14.18	6.73	55.07	126.6	894.74	538.95	1102.72	761.61	941.36	578.35	1066.92	594.58
58.424	1	0.1	0.19	0.02	0.24	0.05	0.29	0.13	3.09	3.09	99.43	0.33	0	82.5	16.83	1.47	3.09	0.01	5.22	0.1	0.07	0.02	0	0	0.33	2.68	0.01	0.06	2.92	2.77	0.19	27.32	3.56	1.89	0	0	4.92	-14.25	7.47	55.21	124.89	895.91	538.89	1103.6	761.38	944	577.68	1067.64	595.35
58.458	1	0.11	0.17	0.02	0.19	0.05	0.2	0.1	2.02	2.8	99.6	0.33	0	85.6	10.53	1.7	2.02	0.02	5.56	0.1	0.06	0.03	0	0	0.34	2.8	0.01	0.07	3.06	2.32	0.19	18.17	4.12	1.42	0	0	3.45	-13.09	6.96	54.9	125.48	897.88	538.45	1106.2	761.53	945.4	577.7	1069.83	593.86
58.491	1	0.11	0.15	0.02	0.16	0.05	0.17	0.09	1.77	2.72	99.67	0.33	0	81.39	6.97	1.96	1.77	0.02	5.13	0.11	0.06	0.02	0	0	0.31	2.72	0.01	0.09	2.83	2.21	0.2	23.7	4.31	0.67	0	0	5.07	-14.62	6.34	55.11	125.4	898.4	537.62	1108.51	762.72	946.26	577.64	1070.58	594.14
58.525	1	0.11	0.13	0.02	0.15	0.05	0.14	0.08	1.28	2.82	99.71	0.33	0	83.12	4.16	2.18	1.28	0.02	4.56	0.1	0.07	0.02	0	0	0.3	2.82	0.01	0.05	2.73	2	0.21	23.88	4.91	0	0	0	4.01	-14.03	6.53	55.16	129.39	900.06	538.57	1111.12	764.05	946.79	578.31	1075.03	595.53
58.558	1	0.11	0.12	0.02	0.14	0.06	0.13	0.07	1.04	2.86	99.73	0.33	0.42	89.64	2.92	2.54	1.04	0.02	4.45	0.09	0.07	0.02	0	0	0.26	2.86	0.01	0.04	2.42	1.85	0.19	25.43	5.41	0	0	0	4.86	-11.21	5.88	55.69	130.66	901.11	537.96	1113.51	765.28	947.17	578.97	1076.84	595.01
58.591	1	0.11	0.12	0.02	0.14	0.06	0.13	0.08	1.02	2.75	99.73	0.33	0.84	87.65	2.84	2.74	1.02	0.02	4.52	0.11	0.07	0.01	0	0	0.23	2.75	0.02	0.03	2.24	1.84	0.17	26.73	5.74	0	0	0	6.74	-12.2	7.45	55.75	132.69	900.77	536.8	1113.82	765.62	947.93	577.61	1079.49	594.94
58.625	1	0.1	0.11	0.02	0.13	0.06	0.12	0.08	0.96	2.57	99.73	0.33	1.32	86.63	3.28	2.83	0.96	0.02	4.35	0.11	0.08	0.01	0	0	0.2	2.57	0.01	0.02	1.88	1.77	0.13	17.49	6.32	0	0	0	4.9	-12.66	7.26	55.6	133.81	899.65	536.47	1114.23	766.15	946.89	576.96	1079.51	594.76
58.658	1	0.1	0.11	0.02	0.14	0.07	0.13	0.08	0.97	2.37	99.73	0.33	1.73	90.26	3.77	3.01	0.97	0.03	5.45	0.11	0.08	0.01	0	0	0.17	2.37	0.01	0.02	1.75	1.83	0.12	15.65	6.37	0	0	0	5.43	-10.87	7.02	56.04	134.94	900.89	537.48	1113.95	765.83	946.52	578.38	1080.43	595.07
58.691	1	0.1	0.11	0.02	0.14	0.07	0.13	0.08	0.87	2.17	99.72	0.33	2.4	89.51	4.09	3.54	0.87	0.03	5.88	0.12	0.09	0.01	0	0	0.15	2.17	0.01	0.02	1.57	1.87	0.1	11.53	6.83	0	0	0	7.32	-11.28	7.07	56.08	133.79	900.72	537.61	1113.89	766.03	947.1	578.31	1079.6	596.87
58.725	1	0.09	0.1	0.02	0.14	0.07	0.13	0.09	0.75	1.96	99.71	0.33	2.3	87.26	5.57	3.67	0.75	0.04	5.36	0.12	0.08	0.01	0	0	0.13	1.96	0.01	0.02	1.32	1.7	0.09	7.24	7.17	0	0	0	6.56	-12.38	6.93	56.2	134.22	900.93	537.36	1115.06	766.47	947.46	577.99	1080.37	596.71
58.758	1	0.09	0.1	0.02	0.16	0.07	0.14	0.1	0.79	1.98	99.69	0.33	2.01	86.31	7.62	4.47	0.79	0.04	6.12	0.13	0.09	0.01	0	0	0.13	1.98	0.01	0.02	1.24	1.81	0.08	52.92	7.04	0	0	0	7.29	-12.79	7.27	56.61	135.99	901.27	538.82	1113.9	767.01	946.53	579.83	1081.41	597.11
58.792	1	0.08	0.1	0.02	0.17	0.07	0.15	0.11	0.62	1.86	99.67	0.33	1.63	87.35	8.98	5.08	0.62	0.05	5.61	0.14	0.11	0.02	0	0	0.13	1.86	0.01	0.03	1.06	1.88	0.09	41.87	7.07	0	0	0	6.74	-12.34	6.75	56.23	132.14	901.66	539.12	1113.08	765.83	947.51	579.86	1078.55	596.91
58.825	1	0.08	0.1	0.02	0.17	0.07	0.15	0.11	0.55	1.85	99.66	0.33	1.6	88.24	9.55	4.91	0.55	0.05	5.64	0.12	0.11	0.02	0	0	0.13	1.85	0.01	0.03	0.98	1.89	0.09	70.12	7.11	0	0	0	8.14	-11.93	6.55	56.15	130.93	901.31	539.54	1112.26	766.3	947.23	580.84	1077.13	597.24
58.858	1	0.08	0.1	0.02	0.17	0.07	0.16	0.11	0.55	1.87	99.65	0.33	1.44	80.81	10.88	4.55	0.55	0.05	5.82	0.09	0.09	0.02	0	0	0.15	1.87	0.01	0.04	1	1.89	0.09	92.68	7.16	0	0	0	4.53	-14.81	6.83	55.99	128.05	900.76	541.46	1110.57	766.21	947.74	581.3	1074.75	597.61
58.892	1	0.08	0.11	0.02	0.18	0.07	0.18	0.12	0.56	1.69	99.65	0.33	0.92	87.17	12.02	3.82	0.56	0.04	5.66	0.07	0.08	0.01	0	0	0.16	1.69	0.02	0.04	0.96	1.97	0.09	86.57	6.96	0	0	0	3.61	-12.42	6.6	55.99	129.47	900	542.59	1109.56	766.69	945.94	582.35	1074.39	598.54
58.925	1	0.08	0.11	0.02	0.18	0.07	0.19	0.12	0.63	1.59	99.62	0.33	0.85	86.41	13.38	3.23	0.63	0.03	6.12	0.07	0.06	0.01	0	0	0.16	1.59	0.02	0.04	0.87	2.08	0.09	92.32	7.01	0	0	0	2.57	-12.75	7.54	55.85	131.82	899.5	543.04	1109.61	767.44	945.69	582.03	1076.37	599.34
58.958	1	0.08	0.11	0.02	0.17	0.08	0.19	0.11	0.6	1.54	99.63	0.33	1.3	91.33	12.73	2.53	0.6	0.03	6.35	0.06	0.05	0.01	0	0	0.17	1.54	0.02	0.04	0.91	2.2	0.1	65.98	7.19	0	0	0	4.14	-10.23	8.86	56.46	132.77	899.13	542.83	1108.58	766.34	946.14	580.63	1077.25	601.53
58.992	1	0.08	0.11	0.02	0.18	0.08	0.2	0.12	0.7	1.43	99.6	0.33	0.93	88.23	14.25	2.3	0.7	0.02	6.59	0.05	0.05	0.01	0	0	0.18	1.43	0.02	0.03	0.87	2.41	0.08	88.52	7.1	0	0	0	3.15	-11.93	7.72	56.1	131.45	899.1	543.05	1108.83	767.37	945.43	582.16	1075.76	599.33
59.025	1	0.08	0.11	0.02	0.16	0.09	0.19	0.11	0.73	1.37	99.62	0.33	2.24	91.75	12.45	1.52	0.73	0.02	7.86	0.06	0.06	0.01	0	0	0.16	1.37	0.02	0.04	0.89	2.61	0.09	88.41	7.49	0	0	0	3.49	-9.96	9.19	56.58	132.65	898.64	542.46	1108.43	765.96	946.3	579.68	1077.12	601.69
59.058	1	0.08	0.11	0.02	0.16	0.09	0.19	0.11	0.78	1.41	99.62	0.33	2.57	91.98	12.54	1.21	0.78	0.01	8.1	0.08	0.09	0.01	0	0	0.17	1.41	0.02	0.03	0.91	2.75	0.09	65.05	7.76	0	1	6	1.37	-9.8	7.21	55.8	127.76	900.25	541.49	1109.77	765.29	947.59	580.34	1074.26	597.06
59.092	1	0.08	0.11	0.02	0.16	0.09	0.18	0.11	0.82	1.3	99.64	0.33	2.43	91.63	11.63	1.17	0.82	0.01	7.56	0.08	0.13	0.02	0	0	0.16	1.3	0.02	0.03	0.9	3.15	0.1	11.34	7.7	0	0	6	1.79	-10.03	7.86	56.08	130.92	900.76	539.77	1110.86	764.47	947.62	578.78	1077.47	595.47
59.125	1	0.09	0.11	0.02	0.15	0.08	0.17	0.1	0.75	1.35	99.66	0.33	2.25	85.3	10.26	1.35	0.75	0.02	6.4	0.09	0.13	0.03	0	0	0.15	1.35	0.02	0.03	0.81	3.07	0.11	5.75	7.68	0	0	6	-1.64	-13.21	6.97	55.08	129.77	902.4	539.6	1113.58	764.93	949.3	578.83	1078.28	593.09
59.159	1	0.09	0.1	0.02	0.14	0.07	0.15	0.1	0.74	1.62	99.7	0.33	1.6	83.86	8.21	1.83	0.74	0.02	3.64	0.1	0.1	0.03	0	0	0.14	1.62	0.02	0.05	0.78	3.27	0.14	5.27	7.75	0	0	6	-3.18	-13.76	7.12	54.64	127.07	903.32	539.2	1113.79	763.2	951.3	577.38	1077.46	592.58
59.192	1	0.09	0.1	0.02	0.14	0.07	0.14	0.09	0.72	1.78	99.72	0.33	2.04	82.53	6.78	2.21	0.72	0.03	3.91	0.1	0.11	0.03	0	0	0.14	1.78	0.02	0.05	0.74	3.56	0.15	2.27	7.76	0	0	6	-1.59	-14.24	6.16	55.03	127.6	904.26	538.35	1116.32	764.15	951.82	577.63	1078.54	592.51
59.225	1	0.09	0.1	0.02	0.15	0.07	0.15	0.1	0.76	1.77	99.71	0.33	1.53	81.24	8.18	2.7	0.76	0.04	3.75	0.11	0.1	0.03	0	0	0.12	1.77	0.02	0.07	0.71	3.71	0.15	2.22	7.64	0	0	6	-3.17	-14.67	6.17	54.84	126.88	904.61	536.4	1117.62	763.14	952.94	575.65	1079.03	589.76
59.259	1	0.09	0.1	0.02	0.14	0.08	0.14	0.1	0.74	1.88	99.72	0.33	2.45	79.91	7.12	3.09	0.74	0.05	4.4	0.14	0.13	0.04	0	0	0.12	1.88	0.03	0.08	0.67	3.97	0.17	3.77	8.04	0	0	6	5	-15.1	6.88	56.89	130.07	902.04	536.32	1116.93	765.95	950.84	576.4	1079.54	595.24
59.292	1	0.08	0.1	0.02	0.15	0.08	0.14	0.11	0.72	2.01	99.7	0.33	2.57	87.8	7.57	4.71	0.72	0.07	4.91	0.11	0.15	0.04	0	0	0.12	2.01	0.03	0.11	0.63	3.91	0.17	2.81	8.04	0	0	6	-1.22	-12.13	6.51	55.63	131.63	903.04	536.13	1116.72	764.05	949.86	576.14	1080.7	590.49
59.325	1	0.08	0.09	0.02	0.15	0.08	0.13	0.11	0.76	1.9	99.69	0.33	2.73	83.72	7.39	5.49	0.76	0.08	4.85	0.09	0.15	0.04	0	0	0.1	1.9	0.04	0.14	0.6	4.3	0.17	1.8	8.21	0	0	6	-1.02	-13.81	6.57	55.58	129.09	904.47	536.57	1117.22	763.07	952.15	575.71	1080.25	591.65
59.359	1	0.08	0.09	0.02	0.16	0.08	0.14	0.12	0.83	1.9	99.68	0.33	2.34	72.58	8.55	5.73	0.83	0.08	4.83	0.11	0.13	0.02	0	0	0.09	1.9	0.04	0.12	0.57	5.02	0.17	3.99	8.1	0	0	6	0.62	-17.13	5.68	55.73	128.05	904.85	536.58	1117.51	762.94	952.08	576.26	1079.15	592.11
59.392	1	0.08	0.09	0.02	0.16	0.08	0.14	0.12	0.88	1.85	99.68	0.33	2.32	80.3	8.16	5.51	0.88	0.08	4.72	0.14	0.11	0.02	0	0	0.08	1.85	0.04	0.12	0.6	5.37	0.17	5.12	8.06	0	0	6	3.25	-14.97	7.11	56.85	130.06	902.95	536.87	1115.15	763.44	950.59	576.22	1079.41	594.11
59.425	1	0.08	0.1	0.02	0.16	0.08	0.15	0.13	0.94	1.91	99.67	0.33	1.87	75.13	9.1	5.05	0.94	0.07	4.62	0.17	0.11	0.02	0	0	0.09	1.91	0.05	0.09	0.59	5.77	0.18	5.54	7.88	0	0	6	5.01	-16.47	6.96	56.88	129.22	900	536.15	1113.05	763.55	948.42	575.54	1076.17	594.94
59.459	1	0.08	0.1	0.02	0.17	0.07	0.16	0.14	0.97	2.2	99.65	0.33	0.98	73.64	10.58	5.23	0.97	0.07	4.33	0.15	0.1	0.01	0	0	0.08	2.2	0.05	0.08	0.58	6.22	0.18	54.82	7.46	0	0	6	3.55	-16.86	6.85	56.64	131.17	900.35	538.45	1111.82	764.43	946.8	578.21	1076.91	594.9
59.492	1	0.08	0.1	0.02	0.17	0.07	0.15	0.13	0.91	2.26	99.67	0.33	0.94	75.01	9.32	4.97	0.91	0.07	4.03	0.14	0.09	0.02	0	0	0.09	2.26	0.05	0.09	0.63	6.27	0.17	62.59	7.27	0	0	6	8.24	-16.51	6.48	57.45	127.66	901.16	540.42	1110.69	765.18	947.94	580.72	1074.36	598.43
59.526	1	0.08	0.11	0.02	0.17	0.06	0.16	0.13	0.9	2.44	99.66	0.33	0.13	74.7	10.35	4.25	0.9	0.06	3.7	0.11	0.06	0.01	0	0	0.09	2.44	0.05	0.1	0.65	6.61	0.18	80.22	6.82	0	0	6	6.46	-16.59	6.46	57.72	128.4	902.04	541.36	1111.79	765.28	948.65	580.7	1075.62	599.78
59.559	1	0.08	0.11	0.02	0.17	0.06	0.17	0.14	0.83	2.51	99.66	0.33	0	78.24	10.88	3.72	0.83	0.05	3.93	0.11	0.06	0.01	0	0	0.09	2.51	0.06	0.11	0.72	7.08	0.17	70.58	6.64	0	0	6	6.15	-15.6	5.93	57.62	128.05	902.04	541.85	1111.62	765.94	948.05	581.94	1074.93	599.19
59.592	1	0.08	0.11	0.02	0.18	0.06	0.19	0.15	0.83	2.73	99.63	0.33	0	79.25	12.92	3.53	0.83	0.05	4.15	0.1	0.05	0	0	0	0.09	2.73	0.06	0.11	0.79	7.35	0.17	74.83	6.48	0	0	6	5.91	-15.3	5.86	57.54	127.5	902.31	542.01	1112.02	766.35	948.55	582.23	1074.94	599.05
59.626	1	0.08	0.12	0.02	0.2	0.06	0.21	0.17	0.93	3.12	99.58	0.33	0	75.86	15.01	3.22	0.93	0.05	4.47	0.08	0.05	0	0	0	0.1	3.12	0.06	0.11	0.94	8.3	0.15	65.37	6.11	0	0	6	5.56	-16.27	5.43	57.21	125.91	902.42	542.04	1112.49	766.71	949.13	582.43	1073.97	598.78
59.659	1	0.08	0.12	0.01	0.22	0.06	0.25	0.19	1	3.19	99.5	0.33	0	74.25	18.67	2.95	1	0.05	4.95	0.07	0.06	0	0	0	0.1	3.19	0.06	0.09	0.97	8.55	0.15	71.19	6.13	0	0	6	6.34	-16.71	5.33	57.23	124.07	901.99	541.7	1112.74	767.33	949.82	582.29	1072.77	598.93
59.692	1	0.07	0.12	0.01	0.25	0.06	0.29	0.22	1.09	3.27	99.42	0.4	0	82.48	21.56	2.73	1.09	0.05	4.81	0.07	0.06	0.01	0	0	0.1	3.27	0.06	0.08	1.09	8.88	0.14	58.83	6.12	0	0	6	5.28	-14.25	6.28	57.31	128.4	901.02	541.7	1111.44	767.02	947.58	582	1074.93	598.41
59.726	1	0.07	0.12	0.01	0.28	0.06	0.35	0.26	1.07	3.61	99.3	0.54	0	76.04	25.69	2.55	1.07	0.04	5.19	0.07	0.05	0.01	0	0	0.11	3.61	0.05	0.08	1.29	9.14	0.14	60.83	5.93	0	0	6	4.43	-16.23	4.33	56.86	125.49	902.11	542.68	1112.82	767.5	948.18	583.52	1072.72	598.95
59.759	1	0.06	0.12	0.01	0.36	0.06	0.48	0.35	1.07	3.69	99.05	0.87	0	78.72	32.39	2.74	1.07	0.04	5.61	0.08	0.05	0.01	0	0	0.11	3.69	0.06	0.08	1.29	9.17	0.15	34.3	5.87	0	0	6	4.98	-15.46	4.47	57.21	126.55	902.18	542.66	1113.07	768.08	947.94	583.95	1073.62	598.75
59.793	1	0.06	0.12	0.01	0.43	0.06	0.61	0.45	1.19	4.03	98.77	1.29	0	78.95	37.78	2.72	1.19	0.05	5.28	0.09	0.04	0.01	0	0	0.11	4.03	0.05	0.08	1.51	9.74	0.15	69.71	5.53	0	0	6	5.3	-15.39	4.06	57.22	126.47	901.78	542.58	1112.58	768.04	947.07	584.36	1072.76	598.36
59.826	1	0.05	0.12	0.01	0.49	0.06	0.74	0.54	1.19	4.41	98.52	1.8	0	75.9	41.99	2.49	1.19	0.04	5.1	0.1	0.04	0.01	0	0	0.1	4.41	0.05	0.06	1.54	10.16	0.15	65.69	5.56	0	0	6	6.11	-16.26	3.63	57.06	124.68	900.19	542.67	1111.39	768.47	946.14	584.56	1069.96	599.15
[truncated: 40,904 more rows]
[truncated: 4 more columns]
