# Supplementary material for: Exploring emotion recognition in patients with mild cognitive impairment and Alzheimer’s dementia undergoing a rehabilitation program
Source: PLoS One. 2025 Apr 24;20(4):e0322213. doi: 10.1371/journal.pone.0322213 (PMC12021228; doi:10.1371/journal.pone.0322213)
Supplement: S1 Data — (ZIP) [file pone.0322213.s003.zip › raw data1-10/No10 Cognitive training.csv]

time stamp	face id	anger	contempt	disgust	fear	joy	sadness	surprise	sentimentality	confusion	neutral	engagement	valence	attention	inner brow raise	brow raise	brow furrow	eye widen	cheek raise	lid tighten	nose wrinkle	upper lip raise	dimpler	lip corner depressor	chin raise	lip pucker	lip stretch	lip press	mouth open	jaw drop	lip suck	eye closure	smile	smirk	blink	blink rate	pitch	yaw	roll	brightness	interocular distance	topleft_x	topleft_y	bottomright_x	bottomright_y	outer_right_eye_X	outer_right_eye_Y	outer_left_eye_X	outer_left_eye_Y
0.033
0.066
0.100
0.133
0.166
0.200
0.233
0.266
0.300
0.333
0.367
0.400
0.433
0.467
0.500
0.533
0.567
0.600
0.633
0.667
0.700
0.734
0.767
0.800
0.834
0.867
0.900
0.934
0.967
1.000
1.034	0	0.11	0.21	0.02	0.16	0.03	0.17	0.08	0.63	0.20	99.57	0.33	0.00	98.50	6.86	0.54	0.01	0.00	0.52	0.01	0.03	0.01	0.00	0.04	0.04	0.20	0.07	0.17	0.13	0.06	1.09	0.73	0.63	1.58	0.00		-15.55	-1.06	-1.35	46.69	165.18	948.16	495.74	1141.90	691.14	959.34	540.90	1124.50	538.42
1.067	0	0.11	0.23	0.02	0.17	0.03	0.17	0.08	0.39	0.43	99.54	0.33	0.00	96.45	7.20	1.48	0.01	0.01	0.96	0.03	0.04	0.02	0.00	0.03	0.04	0.43	0.06	0.11	0.69	0.26	0.39	0.85	0.77	2.64	0.00		-0.11	5.49	0.92	46.81	154.40	946.34	495.22	1143.13	702.00	967.49	540.68	1121.89	541.87
1.101	0	0.10	0.24	0.02	0.19	0.03	0.19	0.09	0.22	0.53	99.53	0.33	0.00	97.45	10.07	1.72	0.01	0.01	1.09	0.03	0.04	0.01	0.00	0.02	0.03	0.53	0.04	0.10	1.13	0.32	0.22	1.52	0.75	2.82	0.00		-4.19	3.78	1.31	47.32	151.83	944.25	495.07	1140.37	700.46	966.77	538.63	1118.58	541.04
1.134	0	0.10	0.21	0.02	0.21	0.03	0.21	0.11	0.21	0.58	99.57	0.33	0.00	97.99	12.63	2.98	0.01	0.02	1.19	0.02	0.04	0.01	0.00	0.02	0.06	0.58	0.04	0.10	1.17	0.33	0.21	0.56	0.63	1.90	0.00		-2.86	2.56	2.02	47.69	152.22	943.70	495.35	1144.42	706.79	969.14	539.38	1121.32	542.69
1.167	0	0.09	0.20	0.02	0.24	0.03	0.23	0.12	0.24	0.63	99.52	0.33	0.00	97.65	14.45	4.29	0.02	0.02	1.87	0.02	0.04	0.02	0.00	0.04	0.09	0.63	0.05	0.10	1.19	0.43	0.24	3.61	0.64	1.76	0.00		-2.36	3.37	1.76	47.54	154.69	940.05	491.63	1150.68	714.01	968.94	537.66	1123.59	541.42
1.201	0	0.09	0.19	0.02	0.25	0.03	0.22	0.13	0.24	0.51	99.49	0.33	0.00	98.64	14.35	6.12	0.02	0.03	2.50	0.02	0.04	0.02	0.00	0.04	0.12	0.51	0.06	0.18	1.85	0.54	0.24	2.47	0.85	1.75	0.00		-1.13	0.60	2.49	47.19	153.06	938.89	490.32	1154.82	719.69	972.02	537.24	1125.04	541.13
1.234	0	0.09	0.18	0.02	0.28	0.03	0.21	0.15	0.33	0.54	99.44	0.33	0.00	98.39	14.51	8.54	0.03	0.04	3.73	0.02	0.04	0.05	0.00	0.05	0.14	0.54	0.06	0.33	2.32	0.76	0.25	3.97	0.92	1.83	0.00		3.28	1.44	2.94	47.44	152.76	938.84	489.57	1157.22	722.53	973.97	536.61	1126.54	544.06
1.267	0	0.09	0.16	0.02	0.30	0.04	0.20	0.17	0.55	0.65	99.40	0.33	0.00	98.49	13.85	11.57	0.04	0.05	5.71	0.03	0.05	0.09	0.00	0.06	0.18	0.65	0.06	0.55	2.47	1.07	0.28	3.13	1.02	1.67	0.00		3.78	1.12	3.74	47.36	151.70	939.68	489.51	1158.43	723.53	976.46	536.05	1127.93	544.48
1.301	0	0.07	0.13	0.02	0.41	0.04	0.18	0.25	0.73	0.69	99.18	0.40	0.00	98.76	14.24	20.30	0.05	0.08	7.50	0.04	0.06	0.15	0.00	0.06	0.24	0.69	0.06	0.73	2.56	1.52	0.29	2.71	1.10	1.53	0.00		4.97	0.10	3.94	47.02	151.29	940.70	489.68	1158.99	723.58	977.64	536.67	1128.73	544.53
1.334	0	0.07	0.10	0.02	0.51	0.04	0.17	0.33	0.66	0.76	98.97	0.64	0.00	98.51	14.69	26.69	0.05	0.12	8.13	0.04	0.07	0.19	0.00	0.06	0.30	0.76	0.06	0.66	2.74	1.72	0.26	2.11	1.22	1.28	0.00		1.52	1.03	4.22	47.36	153.73	940.96	488.88	1162.36	724.57	978.63	536.16	1132.18	543.55
1.368	0	0.07	0.10	0.02	0.51	0.04	0.15	0.33	0.87	0.71	98.97	0.71	0.00	98.44	13.07	28.60	0.06	0.16	7.41	0.04	0.05	0.13	0.00	0.06	0.45	0.71	0.08	0.87	2.28	1.43	0.25	2.49	1.28	1.16	0.00		4.01	1.29	5.59	47.15	151.77	942.09	488.40	1164.66	725.89	982.98	535.34	1134.40	545.50
1.401	0	0.06	0.09	0.02	0.55	0.04	0.14	0.36	0.99	0.78	98.90	0.88	0.00	98.62	12.37	31.27	0.07	0.21	7.02	0.05	0.05	0.13	0.00	0.06	0.50	0.78	0.09	0.99	2.56	1.47	0.25	5.08	1.30	1.38	0.00		4.39	0.67	5.87	47.23	153.65	942.61	487.83	1168.11	727.86	984.36	536.31	1137.74	545.56
1.434	0	0.06	0.08	0.02	0.62	0.04	0.12	0.42	1.01	0.90	98.76	1.22	0.00	98.74	11.55	35.43	0.07	0.25	7.05	0.08	0.06	0.16	0.00	0.07	0.54	0.90	0.08	1.01	3.06	1.62	0.25	8.30	1.39	1.45	0.00		1.53	0.17	6.52	46.76	153.03	943.13	486.82	1169.70	727.43	986.54	533.49	1139.14	544.97
1.468	0	0.06	0.08	0.02	0.66	0.04	0.13	0.46	1.58	1.06	98.68	1.26	0.00	98.64	13.15	35.63	0.09	0.25	6.82	0.11	0.09	0.28	0.00	0.08	0.66	1.06	0.07	1.58	3.29	1.75	0.26	1.48	1.44	1.43	0.00		0.66	0.56	6.97	46.39	154.06	947.12	487.47	1172.42	726.61	990.10	531.97	1143.46	546.60
1.501	0	0.06	0.08	0.02	0.64	0.04	0.13	0.43	1.64	1.09	98.73	1.24	0.00	98.63	12.32	35.17	0.09	0.27	6.57	0.10	0.12	0.37	0.00	0.08	0.75	1.09	0.07	1.64	3.60	1.80	0.25	2.49	1.48	1.39	0.00		1.09	0.62	6.19	46.63	154.38	950.82	488.24	1175.15	726.83	992.18	533.13	1145.98	546.45
1.534	0	0.07	0.09	0.02	0.59	0.04	0.13	0.39	1.52	1.08	98.82	1.07	0.00	98.44	12.17	32.68	0.09	0.26	6.43	0.10	0.13	0.40	0.00	0.09	0.79	1.08	0.07	1.52	3.92	1.96	0.26	2.83	1.49	1.35	0.00		1.61	1.28	6.63	46.75	154.77	952.13	487.58	1178.10	727.55	994.66	533.37	1148.88	546.50
1.568	0	0.07	0.09	0.02	0.57	0.04	0.14	0.38	1.61	1.24	98.85	1.03	0.00	98.60	12.69	30.64	0.13	0.24	6.39	0.09	0.10	0.25	0.00	0.10	0.83	1.24	0.07	1.61	5.48	2.73	0.24	2.47	1.70	1.46	0.00		2.01	0.73	6.60	46.91	156.08	955.39	488.14	1180.94	727.95	997.12	533.12	1152.52	547.66
1.601	0	0.07	0.09	0.02	0.57	0.04	0.15	0.37	1.33	1.27	98.86	0.96	0.00	98.76	13.74	29.44	0.13	0.23	6.23	0.09	0.07	0.12	0.00	0.10	0.98	1.27	0.08	1.33	5.72	2.56	0.22	4.22	1.72	1.21	0.00		1.96	-0.10	5.81	47.03	155.39	957.42	489.00	1183.04	728.82	998.40	535.71	1153.40	546.78
1.634	0	0.07	0.09	0.02	0.63	0.04	0.15	0.43	1.37	1.43	98.73	1.15	0.00	98.74	14.69	31.37	0.16	0.21	6.25	0.08	0.05	0.09	0.00	0.11	1.04	1.43	0.08	1.37	6.25	2.90	0.24	3.06	1.79	1.16	0.00		1.29	0.19	5.64	46.86	156.15	959.56	489.80	1183.79	728.22	999.33	535.34	1155.01	547.50
1.668	0	0.07	0.09	0.02	0.59	0.05	0.16	0.39	1.41	1.45	98.82	1.06	0.00	98.62	14.56	28.89	0.20	0.18	7.16	0.09	0.04	0.07	0.00	0.11	1.04	1.45	0.09	1.41	7.60	3.55	0.24	1.46	2.24	1.00	0.00		0.08	0.65	5.38	46.57	155.41	961.78	490.76	1183.77	726.62	1000.47	535.42	1155.41	547.51
1.701	0	0.07	0.10	0.02	0.50	0.04	0.17	0.33	1.18	1.36	99.00	0.70	0.00	98.30	14.70	24.76	0.20	0.13	5.83	0.07	0.03	0.06	0.00	0.11	0.85	1.36	0.10	1.18	5.95	3.09	0.23	2.83	2.14	0.99	0.00		1.03	1.70	5.96	47.23	154.77	962.68	491.42	1183.16	725.10	1001.64	536.53	1155.95	548.48
1.735	0	0.07	0.10	0.02	0.47	0.04	0.16	0.31	0.85	1.50	99.06	0.65	0.00	97.63	13.68	24.18	0.23	0.10	6.25	0.07	0.03	0.12	0.00	0.11	0.70	1.50	0.11	0.85	5.51	3.22	0.22	5.50	2.14	1.06	0.00		-0.63	3.42	6.00	46.58	153.57	963.35	491.04	1183.23	723.97	1002.67	535.18	1155.73	547.70
1.768	0	0.07	0.10	0.02	0.52	0.04	0.18	0.34	0.71	1.40	98.97	0.65	0.00	98.23	16.79	23.71	0.23	0.07	5.97	0.08	0.03	0.15	0.00	0.10	0.56	1.40	0.10	0.71	5.80	2.91	0.20	7.80	2.15	1.08	0.00		-0.39	1.93	5.53	46.83	154.04	963.73	491.85	1183.16	724.39	1001.96	536.44	1155.58	547.81
1.801	0	0.07	0.11	0.02	0.54	0.04	0.20	0.36	0.62	1.25	98.91	0.62	0.00	98.31	18.69	23.66	0.23	0.06	5.63	0.09	0.04	0.24	0.00	0.09	0.48	1.25	0.10	0.62	5.34	2.90	0.20	12.22	2.12	1.37	0.00		1.65	1.67	5.31	46.97	153.08	964.04	492.13	1183.30	725.80	1002.40	536.49	1155.00	548.65
1.835	0	0.06	0.10	0.02	0.65	0.04	0.23	0.44	0.58	1.18	98.69	0.73	0.00	98.04	22.10	25.45	0.23	0.05	5.78	0.07	0.04	0.26	0.00	0.09	0.38	1.18	0.10	0.58	5.79	2.50	0.20	8.05	2.03	1.48	0.00		-2.63	2.45	5.98	45.87	153.24	964.62	492.44	1184.65	725.13	1004.13	535.86	1156.84	548.52
1.868	0	0.06	0.11	0.02	0.69	0.04	0.25	0.48	0.41	1.18	98.62	0.71	0.00	98.17	23.99	25.34	0.22	0.03	5.38	0.07	0.04	0.22	0.00	0.08	0.31	1.18	0.08	0.41	5.54	2.51	0.19	11.55	1.93	2.37	0.00		-0.48	2.09	4.88	46.57	153.62	965.71	493.03	1184.71	725.85	1003.17	536.96	1156.34	548.69
1.901	0	0.06	0.12	0.02	0.72	0.04	0.26	0.51	0.40	1.20	98.56	0.70	0.00	97.49	25.56	25.28	0.21	0.03	5.06	0.05	0.03	0.13	0.00	0.07	0.23	1.20	0.08	0.40	4.99	2.44	0.18	2.58	1.91	2.67	0.00		-4.26	3.70	4.76	45.20	157.62	964.95	491.90	1188.06	727.43	1002.55	535.23	1159.61	548.63
1.935	0	0.05	0.12	0.02	0.84	0.04	0.28	0.63	0.36	1.06	98.31	0.79	0.00	97.55	28.10	27.93	0.21	0.02	4.70	0.05	0.03	0.10	0.00	0.06	0.19	1.06	0.07	0.36	4.31	2.52	0.17	6.55	1.87	3.60	0.00		0.01	3.58	4.96	46.63	156.69	965.67	491.97	1186.58	726.56	1002.83	536.12	1158.98	549.08
1.968	0	0.05	0.13	0.02	0.85	0.04	0.28	0.64	0.35	1.04	98.30	0.80	0.00	98.31	28.02	28.33	0.20	0.02	4.33	0.04	0.03	0.09	0.00	0.05	0.16	1.04	0.08	0.35	4.19	2.59	0.16	2.70	1.78	4.39	0.00		-0.84	1.69	4.55	46.63	158.30	964.66	492.01	1185.13	724.87	1000.33	535.63	1157.99	549.82
2.001	0	0.05	0.13	0.02	0.89	0.04	0.28	0.67	0.34	0.88	98.23	0.85	0.00	98.15	28.32	29.24	0.17	0.02	3.74	0.03	0.03	0.07	0.00	0.04	0.13	0.88	0.07	0.34	4.10	2.40	0.15	4.24	1.72	4.36	0.00		-3.04	2.14	4.45	45.59	154.66	964.35	492.18	1185.51	725.64	1001.98	535.32	1156.02	549.13
2.035	0	0.05	0.13	0.02	0.75	0.04	0.22	0.55	0.29	0.86	98.50	0.83	0.00	98.40	23.15	29.93	0.16	0.02	3.49	0.02	0.05	0.09	0.00	0.03	0.12	0.86	0.07	0.29	3.16	2.00	0.13	2.31	1.64	4.42	0.00		-1.57	1.41	4.54	46.04	159.28	961.74	490.76	1184.42	726.08	998.00	534.88	1156.71	548.32
2.068	0	0.05	0.12	0.02	0.77	0.03	0.21	0.56	0.24	0.88	98.46	0.87	0.00	98.11	23.19	30.63	0.15	0.02	3.13	0.01	0.05	0.07	0.00	0.03	0.10	0.88	0.06	0.24	3.08	1.84	0.13	5.67	1.62	4.20	0.00		2.24	2.25	3.79	46.87	158.64	960.76	490.36	1184.47	727.79	996.90	536.47	1155.08	548.65
2.102	0	0.05	0.12	0.02	0.72	0.03	0.20	0.52	0.19	0.87	98.55	0.86	0.00	97.64	21.34	30.74	0.14	0.02	3.35	0.01	0.09	0.08	0.00	0.03	0.09	0.87	0.06	0.19	2.78	1.83	0.14	1.79	1.49	4.09	0.00		2.18	3.38	4.62	46.89	160.51	957.75	489.77	1181.05	726.81	993.90	535.04	1153.83	548.72
2.135	0	0.06	0.13	0.02	0.64	0.03	0.18	0.44	0.27	0.88	98.72	0.75	0.00	97.79	19.26	29.10	0.13	0.02	3.26	0.01	0.08	0.08	0.00	0.02	0.10	0.88	0.06	0.27	2.59	1.73	0.14	4.34	1.43	4.02	0.00		2.78	3.05	3.71	46.54	158.32	957.46	489.65	1179.68	725.68	992.91	535.84	1150.80	547.51
2.168	0	0.06	0.14	0.02	0.58	0.03	0.18	0.40	0.36	0.97	98.83	0.66	0.00	97.81	18.34	27.25	0.13	0.02	3.21	0.02	0.07	0.07	0.00	0.02	0.11	0.97	0.06	0.36	2.56	1.69	0.13	2.27	1.36	4.42	0.00		2.52	3.01	3.58	46.73	161.75	956.02	489.49	1178.32	725.10	989.69	535.93	1151.04	547.38
2.202	0	0.07	0.15	0.02	0.53	0.03	0.18	0.35	0.45	1.13	98.93	0.60	0.00	97.74	16.83	25.68	0.10	0.02	2.89	0.01	0.06	0.05	0.00	0.02	0.11	1.13	0.05	0.45	2.73	1.61	0.11	2.57	1.15	4.33	0.00		2.94	3.16	3.55	46.65	163.16	954.74	489.94	1176.05	724.77	987.17	536.83	1150.01	547.01
2.235	0	0.07	0.16	0.02	0.49	0.03	0.17	0.31	0.73	1.19	99.02	0.53	0.00	97.85	15.80	24.01	0.10	0.02	3.23	0.02	0.05	0.03	0.00	0.02	0.14	1.19	0.05	0.73	2.71	1.67	0.12	2.31	1.10	4.63	0.00		3.40	2.90	2.94	46.24	161.20	951.67	488.21	1174.82	725.22	985.17	536.05	1146.10	545.32
2.268	0	0.07	0.17	0.02	0.48	0.03	0.17	0.30	0.52	1.38	99.04	0.54	0.00	97.65	15.01	24.09	0.09	0.03	3.30	0.02	0.05	0.03	0.00	0.02	0.15	1.38	0.05	0.52	2.76	1.62	0.11	3.27	1.01	5.24	0.00		3.39	3.37	3.49	46.49	161.97	950.37	488.97	1172.67	725.02	983.81	536.00	1145.43	546.60
2.302	0	0.07	0.21	0.02	0.46	0.03	0.19	0.28	0.41	1.75	99.08	0.43	0.00	97.77	16.60	21.05	0.08	0.02	3.40	0.02	0.05	0.03	0.00	0.02	0.16	1.75	0.05	0.41	2.88	1.53	0.10	4.14	0.92	6.32	0.00		3.65	3.11	3.10	46.36	163.33	948.30	487.75	1171.68	724.44	981.13	535.18	1144.10	546.15
2.335	0	0.08	0.26	0.02	0.40	0.03	0.20	0.24	0.38	1.95	99.20	0.34	0.00	98.10	15.98	17.67	0.08	0.02	4.00	0.03	0.05	0.05	0.00	0.02	0.22	1.95	0.05	0.38	2.89	1.52	0.10	3.81	0.90	7.48	0.00		4.58	2.27	3.48	45.93	161.67	947.95	487.38	1171.63	725.57	982.16	535.22	1143.53	545.11
2.369	0	0.08	0.33	0.02	0.34	0.03	0.20	0.19	0.30	2.35	99.33	0.33	0.00	98.10	14.95	13.29	0.08	0.02	3.33	0.03	0.06	0.08	0.00	0.02	0.20	2.35	0.06	0.30	2.87	1.50	0.10	8.03	0.89	8.90	0.00		3.16	2.29	3.78	46.41	163.90	945.44	486.92	1169.01	724.47	978.91	534.16	1142.49	544.51
2.402	0	0.08	0.31	0.02	0.35	0.03	0.20	0.20	0.28	2.50	99.30	0.33	0.00	97.79	15.56	13.89	0.08	0.02	3.38	0.04	0.07	0.10	0.00	0.02	0.17	2.50	0.06	0.28	3.16	1.63	0.11	5.50	0.94	8.36	0.00		2.18	3.06	3.57	46.53	162.47	944.81	486.30	1168.54	723.75	978.81	533.32	1140.95	543.68
2.435	0	0.08	0.31	0.02	0.36	0.03	0.20	0.21	0.24	2.41	99.28	0.33	0.00	97.25	15.45	14.77	0.09	0.02	3.78	0.05	0.10	0.16	0.00	0.02	0.15	2.41	0.08	0.24	3.38	1.82	0.12	8.59	1.02	8.58	0.00		-0.80	4.16	3.45	46.14	162.35	943.77	485.64	1166.68	721.40	977.29	531.89	1139.33	541.81
2.469	0	0.08	0.30	0.02	0.39	0.03	0.21	0.23	0.19	2.72	99.22	0.34	0.00	97.49	16.90	15.51	0.10	0.03	4.20	0.07	0.10	0.16	0.00	0.02	0.13	2.72	0.08	0.19	3.64	1.77	0.12	9.69	1.07	8.49	0.00		2.53	3.71	3.17	46.03	157.73	944.35	484.63	1167.48	721.74	979.85	531.64	1137.26	541.82
2.502	0	0.08	0.28	0.02	0.40	0.04	0.20	0.24	0.20	2.57	99.21	0.35	0.00	97.88	15.85	17.17	0.11	0.02	5.03	0.08	0.09	0.15	0.00	0.02	0.10	2.57	0.10	0.20	3.66	1.74	0.12	3.35	1.09	8.44	0.00		3.10	2.85	2.66	46.21	161.63	945.58	484.83	1168.47	721.57	978.36	533.16	1139.79	541.08
2.535	0	0.08	0.28	0.02	0.38	0.04	0.19	0.22	0.19	2.43	99.23	0.34	0.00	97.97	15.14	16.73	0.11	0.02	5.32	0.08	0.07	0.11	0.00	0.02	0.09	2.43	0.13	0.19	3.85	1.78	0.11	6.46	1.09	8.10	0.00		3.89	2.62	2.70	45.98	160.79	946.20	483.85	1169.07	720.95	979.42	532.37	1140.02	540.15
2.569	0	0.08	0.26	0.02	0.36	0.04	0.18	0.21	0.18	2.56	99.28	0.35	0.00	98.21	13.32	16.51	0.12	0.03	5.14	0.08	0.05	0.07	0.00	0.02	0.07	2.56	0.17	0.18	4.25	2.07	0.10	3.14	1.07	7.56	0.00		3.09	1.97	3.03	46.15	161.72	947.74	483.58	1169.90	719.74	980.54	531.56	1142.07	539.55
2.602	0	0.08	0.22	0.02	0.39	0.04	0.16	0.23	0.19	2.58	99.22	0.45	0.00	98.43	11.66	20.27	0.13	0.03	5.11	0.08	0.06	0.08	0.00	0.02	0.06	2.58	0.18	0.19	4.27	2.08	0.10	3.70	1.11	6.92	0.00		2.14	1.30	3.16	46.37	158.94	948.21	483.11	1171.51	720.17	983.12	530.21	1141.76	539.99
2.635	0	0.08	0.18	0.02	0.42	0.04	0.14	0.25	0.18	2.50	99.16	0.59	0.00	98.13	10.18	24.04	0.14	0.03	5.26	0.09	0.07	0.12	0.00	0.02	0.06	2.50	0.19	0.18	4.28	2.27	0.09	5.19	1.16	5.94	0.00		1.82	2.18	3.36	46.48	159.99	948.73	483.12	1171.87	720.50	983.28	530.58	1143.06	538.87
2.669	0	0.08	0.17	0.02	0.45	0.04	0.13	0.28	0.22	2.20	99.11	0.74	0.00	98.33	9.38	26.78	0.15	0.04	4.87	0.09	0.06	0.14	0.00	0.02	0.07	2.20	0.18	0.22	4.62	2.41	0.09	3.15	1.28	5.76	0.00		1.66	1.63	3.74	46.47	156.95	948.65	482.81	1172.24	721.13	985.36	529.78	1142.05	538.64
2.702	0	0.08	0.15	0.02	0.42	0.04	0.12	0.25	0.30	2.08	99.16	0.68	0.00	98.19	8.47	25.94	0.16	0.04	4.56	0.08	0.06	0.16	0.00	0.02	0.08	2.08	0.16	0.30	4.33	2.23	0.10	5.69	1.30	4.52	0.00		0.79	2.03	4.44	46.05	154.91	948.63	481.28	1173.70	721.07	987.90	528.38	1142.57	537.09
2.736	0	0.08	0.13	0.02	0.39	0.03	0.11	0.23	0.39	1.94	99.22	0.69	0.00	97.51	6.19	26.11	0.20	0.05	3.24	0.06	0.03	0.08	0.00	0.02	0.10	1.94	0.17	0.39	4.33	2.05	0.10	1.62	1.47	3.32	0.00		-0.24	3.66	4.95	45.78	157.32	949.00	480.68	1175.17	720.89	988.39	527.31	1145.38	537.46
2.769	0	0.08	0.11	0.02	0.42	0.03	0.11	0.26	0.30	1.85	99.15	0.82	0.00	97.42	6.46	28.20	0.21	0.08	2.97	0.05	0.05	0.10	0.00	0.02	0.10	1.85	0.12	0.30	4.67	2.17	0.10	6.07	1.53	2.25	0.00		0.41	3.84	5.31	45.20	158.29	945.42	475.09	1182.07	726.36	989.97	525.67	1148.08	533.29
2.802	0	0.07	0.10	0.02	0.46	0.03	0.10	0.29	0.28	1.98	99.08	0.94	0.00	98.76	6.83	30.51	0.21	0.10	2.55	0.04	0.07	0.12	0.00	0.02	0.12	1.98	0.09	0.28	4.33	2.25	0.10	1.91	1.42	1.65	0.00		1.39	0.10	6.41	45.69	158.66	945.37	475.26	1181.96	726.48	991.05	524.46	1149.34	535.40
2.836	0	0.07	0.09	0.02	0.49	0.03	0.11	0.32	0.24	1.79	99.02	1.01	0.00	98.06	7.70	31.24	0.23	0.13	2.31	0.04	0.09	0.12	0.00	0.01	0.13	1.79	0.07	0.24	4.52	2.77	0.10	2.16	1.47	1.14	0.00		2.45	2.39	5.56	45.88	160.54	945.78	472.95	1185.43	728.50	991.11	523.39	1151.34	533.40
2.869	0	0.07	0.09	0.02	0.48	0.03	0.11	0.31	0.29	1.81	99.04	0.91	0.00	98.76	8.54	29.97	0.23	0.16	2.36	0.03	0.17	0.21	0.00	0.01	0.15	1.81	0.07	0.29	4.40	2.91	0.10	0.99	1.41	0.84	0.00		3.11	-0.11	6.12	46.08	156.25	948.57	474.39	1184.54	727.05	994.77	522.12	1150.47	535.23
2.902	0	0.07	0.09	0.02	0.52	0.03	0.12	0.34	0.37	1.81	98.97	0.93	0.00	98.68	10.34	30.20	0.25	0.21	2.79	0.03	0.13	0.21	0.00	0.01	0.16	1.81	0.07	0.37	4.47	2.87	0.09	2.44	1.42	0.73	0.00		1.77	0.45	6.23	46.17	160.83	951.04	474.90	1185.68	723.66	994.54	524.06	1154.99	534.95
2.936	0	0.07	0.10	0.02	0.50	0.03	0.14	0.32	0.35	2.02	99.00	0.78	0.00	98.14	11.62	27.87	0.25	0.25	3.28	0.03	0.12	0.20	0.00	0.01	0.17	2.02	0.06	0.35	4.25	2.77	0.08	3.73	1.21	0.70	0.00		1.65	2.17	7.25	45.73	157.66	950.22	473.45	1187.92	725.40	998.01	523.07	1155.25	534.52
2.969	0	0.07	0.09	0.02	0.52	0.03	0.14	0.34	0.35	2.15	98.96	0.81	0.00	98.54	12.16	28.33	0.27	0.33	3.16	0.03	0.13	0.19	0.00	0.01	0.17	2.15	0.06	0.35	4.29	2.85	0.08	8.46	1.13	0.68	0.00		1.67	0.92	6.03	45.62	159.78	950.62	471.19	1190.71	726.87	997.08	521.08	1156.49	531.89
3.002	0	0.07	0.09	0.02	0.58	0.03	0.16	0.39	0.26	2.09	98.84	0.81	0.00	98.42	14.98	28.75	0.26	0.39	2.84	0.03	0.11	0.15	0.00	0.01	0.15	2.09	0.05	0.22	3.96	2.76	0.08	2.87	1.00	0.74	0.00		0.74	1.35	7.03	45.37	159.90	951.70	470.65	1191.53	724.72	999.26	520.30	1158.74	531.96
3.036	0	0.07	0.11	0.02	0.57	0.03	0.19	0.39	0.27	2.64	98.86	0.62	0.00	98.78	17.90	25.44	0.27	0.36	2.38	0.03	0.13	0.12	0.00	0.01	0.17	2.64	0.05	0.23	3.49	2.99	0.08	4.14	0.91	0.91	0.00		3.81	0.05	5.48	46.38	157.76	955.54	470.62	1192.77	724.66	1000.82	520.05	1158.21	530.94
3.069	0	0.07	0.11	0.02	0.55	0.03	0.19	0.37	0.27	2.77	98.89	0.59	0.00	98.74	17.60	24.81	0.27	0.38	2.32	0.04	0.17	0.13	0.00	0.01	0.18	2.77	0.05	0.25	3.49	3.16	0.08	1.69	0.90	1.00	0.00		1.10	-0.21	6.65	45.58	159.02	955.78	469.11	1193.02	721.08	1001.95	517.69	1160.50	529.85
3.103	0	0.07	0.11	0.02	0.58	0.03	0.19	0.41	0.37	2.97	98.83	0.64	0.00	98.56	17.99	25.99	0.27	0.41	3.08	0.04	0.18	0.19	0.00	0.01	0.23	2.97	0.06	0.37	3.43	3.72	0.10	1.44	0.85	1.06	0.00		2.51	-0.88	6.03	46.19	160.91	958.19	468.17	1194.99	720.33	1002.47	517.06	1162.94	528.95
3.136	0	0.07	0.10	0.02	0.60	0.03	0.18	0.42	0.36	3.27	98.81	0.69	0.00	98.69	17.57	27.20	0.28	0.41	3.20	0.05	0.21	0.27	0.00	0.01	0.19	3.27	0.05	0.36	3.16	3.69	0.10	2.57	0.83	1.14	0.00		0.33	-0.39	6.14	45.16	159.71	957.87	466.37	1198.16	721.86	1004.57	515.66	1163.90	526.80
3.169	0	0.07	0.11	0.02	0.56	0.03	0.17	0.39	0.35	3.40	98.89	0.64	0.00	98.27	16.41	26.48	0.28	0.37	2.80	0.04	0.19	0.30	0.00	0.01	0.17	3.40	0.05	0.35	2.97	3.66	0.10	0.96	0.80	1.09	0.00		-0.68	-1.80	6.75	44.89	157.97	959.53	467.37	1199.83	722.37	1007.79	516.15	1165.32	527.82
3.203	0	0.07	0.10	0.02	0.56	0.03	0.17	0.40	0.35	4.18	98.87	0.69	0.00	97.78	15.69	27.65	0.27	0.41	2.77	0.03	0.16	0.31	0.00	0.01	0.17	4.18	0.04	0.35	2.68	4.03	0.09	0.90	0.73	1.02	0.00		-0.42	-3.08	5.84	44.90	159.64	961.73	467.33	1202.98	724.25	1008.54	515.99	1167.76	527.54
3.236	0	0.07	0.11	0.02	0.58	0.03	0.18	0.42	0.33	4.11	98.83	0.64	0.00	98.56	17.63	26.78	0.27	0.38	2.42	0.03	0.14	0.28	0.00	0.01	0.16	4.11	0.04	0.33	2.61	4.07	0.09	0.83	0.73	1.05	0.00		1.53	-0.88	5.85	45.67	159.17	962.73	466.64	1203.74	723.95	1009.69	515.96	1168.45	527.43
3.269	0	0.06	0.10	0.02	0.63	0.03	0.19	0.48	0.35	4.21	98.73	0.69	0.00	98.60	19.06	27.79	0.27	0.39	2.01	0.03	0.11	0.21	0.00	0.01	0.16	4.21	0.04	0.35	2.60	4.85	0.09	0.98	0.73	0.96	0.00		0.74	-0.72	5.47	45.62	160.62	963.79	466.64	1203.87	722.62	1009.12	515.81	1169.37	526.79
3.303	0	0.07	0.10	0.02	0.57	0.03	0.18	0.43	0.33	4.56	98.85	0.63	0.00	98.27	17.17	26.70	0.30	0.39	1.90	0.03	0.11	0.22	0.00	0.01	0.13	4.56	0.03	0.33	2.50	4.80	0.09	1.60	0.72	0.90	0.00		0.33	-1.79	5.86	45.46	159.40	964.92	466.38	1204.19	721.20	1010.89	515.04	1169.88	526.50
3.336	0	0.06	0.11	0.02	0.59	0.03	0.19	0.43	0.42	4.91	98.83	0.62	0.00	98.29	18.16	26.44	0.27	0.39	1.96	0.02	0.12	0.25	0.00	0.01	0.14	4.91	0.03	0.42	2.47	4.09	0.09	6.91	0.73	1.00	0.00		-3.43	-1.75	5.68	44.41	157.98	966.97	467.63	1206.10	721.36	1013.29	515.41	1170.91	526.08
3.370	0	0.07	0.11	0.02	0.54	0.03	0.20	0.37	0.63	5.50	98.92	0.51	0.00	98.66	18.36	23.94	0.24	0.36	2.20	0.02	0.14	0.23	0.00	0.02	0.13	5.50	0.02	0.63	2.24	3.24	0.11	1.42	0.73	1.01	0.00		-5.55	-0.50	4.89	44.06	159.71	968.99	468.54	1206.97	720.71	1013.03	514.55	1172.27	526.75
3.403	0	0.07	0.12	0.02	0.50	0.03	0.21	0.34	0.68	5.45	99.01	0.42	0.00	98.67	18.43	21.52	0.21	0.35	2.55	0.02	0.14	0.25	0.00	0.02	0.15	5.45	0.02	0.68	2.01	3.02	0.12	2.09	0.71	1.00	0.00		-6.41	-0.48	5.10	43.88	160.58	968.83	467.47	1207.37	719.97	1013.03	513.13	1173.10	525.76
3.436	0	0.07	0.13	0.02	0.47	0.03	0.23	0.31	0.71	5.73	99.07	0.37	0.00	98.31	19.59	18.52	0.20	0.31	2.95	0.02	0.14	0.22	0.00	0.03	0.18	5.73	0.02	0.71	1.96	3.07	0.13	4.02	0.67	0.94	0.00		-5.19	-1.67	5.65	44.02	160.67	968.41	466.25	1209.86	722.20	1014.65	513.11	1174.86	525.27
3.470	0	0.07	0.14	0.02	0.43	0.03	0.24	0.28	0.45	5.97	99.14	0.37	0.00	98.74	19.96	15.64	0.17	0.30	2.76	0.03	0.14	0.16	0.00	0.03	0.17	5.97	0.01	0.45	1.81	3.06	0.14	3.80	0.64	0.93	0.00		-2.42	-0.20	5.17	44.66	158.82	969.43	466.60	1211.05	724.16	1016.06	514.10	1174.40	526.33
3.503	0	0.08	0.15	0.02	0.38	0.03	0.24	0.24	0.35	6.95	99.25	0.34	0.00	98.60	18.53	13.29	0.17	0.27	2.57	0.03	0.16	0.16	0.00	0.04	0.21	6.95	0.01	0.35	1.89	3.16	0.16	4.54	0.63	0.90	0.00		-3.65	-0.74	5.15	44.31	159.13	970.65	466.54	1212.06	723.50	1016.99	513.71	1175.66	525.68
3.536	0	0.08	0.16	0.02	0.35	0.03	0.25	0.22	0.28	7.35	99.30	0.34	0.00	98.63	18.55	11.11	0.18	0.22	2.13	0.03	0.19	0.15	0.00	0.05	0.26	7.35	0.01	0.28	1.92	3.03	0.17	6.08	0.59	0.98	0.00		-3.22	-0.62	5.20	44.51	160.28	971.47	466.44	1212.51	722.84	1017.17	513.48	1176.95	526.11
3.570	0	0.08	0.16	0.02	0.35	0.03	0.26	0.21	0.32	7.34	99.31	0.35	0.00	98.47	19.23	10.15	0.19	0.19	1.95	0.04	0.22	0.17	0.00	0.07	0.32	7.34	0.01	0.29	1.77	2.53	0.19	10.92	0.56	0.97	0.00		-2.13	1.19	6.14	44.72	158.50	970.73	465.65	1210.97	721.45	1018.10	512.51	1176.02	526.07
3.603	0	0.08	0.16	0.02	0.33	0.03	0.25	0.20	0.31	7.37	99.34	0.34	0.00	98.19	18.44	9.57	0.19	0.18	1.94	0.05	0.20	0.15	0.00	0.08	0.30	7.37	0.01	0.31	1.95	2.30	0.19	3.28	0.56	0.87	0.00		2.81	-2.03	5.85	46.62	159.10	970.61	465.60	1209.00	720.32	1016.28	514.54	1174.94	526.40
3.636	0	0.08	0.16	0.02	0.33	0.03	0.25	0.19	0.31	7.83	99.34	0.33	0.00	97.90	18.02	9.70	0.18	0.19	2.08	0.05	0.14	0.14	0.00	0.08	0.30	7.83	0.01	0.31	2.14	1.99	0.18	4.58	0.53	0.88	0.00		1.75	-2.78	6.29	46.33	157.57	971.52	466.18	1208.12	718.18	1017.52	514.68	1174.66	526.38
3.670	0	0.08	0.16	0.02	0.34	0.03	0.25	0.20	0.33	7.99	99.31	0.36	0.00	98.14	18.61	9.94	0.16	0.20	2.28	0.04	0.10	0.13	0.00	0.11	0.30	7.99	0.02	0.33	2.50	1.77	0.21	3.91	0.51	0.93	0.00		2.08	-2.18	6.54	46.66	157.73	971.39	466.27	1206.60	716.65	1016.97	514.24	1174.20	526.81
3.703	0	0.09	0.16	0.02	0.34	0.03	0.25	0.19	0.33	7.16	99.33	0.34	0.00	98.59	17.91	10.06	0.16	0.21	2.51	0.04	0.08	0.13	0.00	0.11	0.33	7.16	0.03	0.33	2.47	1.54	0.20	2.85	0.51	1.02	0.00		0.40	0.75	6.29	46.02	158.53	971.43	465.95	1206.56	716.40	1016.42	512.56	1174.34	526.48
3.737	0	0.08	0.16	0.02	0.35	0.03	0.25	0.20	0.50	6.69	99.29	0.36	0.00	98.52	18.52	10.77	0.15	0.22	2.27	0.03	0.08	0.16	0.00	0.14	0.42	6.69	0.04	0.50	2.70	1.28	0.24	3.82	0.49	1.23	0.00		1.19	-1.02	6.19	46.37	157.89	972.64	466.10	1205.58	714.48	1016.67	512.23	1173.93	526.34
3.770	0	0.08	0.16	0.02	0.40	0.03	0.26	0.23	0.65	6.62	99.20	0.40	0.00	98.16	20.05	12.93	0.15	0.26	1.99	0.02	0.08	0.13	0.00	0.16	0.48	6.62	0.06	0.65	2.81	1.18	0.24	2.19	0.44	1.48	0.00		-2.09	2.11	6.29	45.35	160.21	972.24	464.23	1205.97	711.66	1015.76	510.56	1175.42	523.81
3.803	0	0.08	0.15	0.02	0.45	0.03	0.26	0.27	0.73	6.26	99.10	0.44	0.00	97.79	21.29	15.10	0.14	0.31	1.72	0.01	0.07	0.10	0.00	0.16	0.52	6.26	0.08	0.73	2.71	1.15	0.27	2.39	0.43	1.72	0.00		3.75	-3.06	6.41	47.29	158.37	973.39	465.77	1204.69	712.28	1016.58	512.96	1174.39	526.36
3.837	0	0.07	0.15	0.02	0.48	0.03	0.26	0.29	0.76	5.28	99.04	0.44	0.00	98.73	21.33	16.80	0.14	0.41	1.65	0.01	0.07	0.06	0.00	0.17	0.58	5.28	0.11	0.76	2.69	1.24	0.32	2.00	0.40	2.04	0.00		2.89	0.24	6.30	47.10	158.13	972.28	464.57	1204.14	711.61	1015.78	511.85	1173.37	524.94
3.870	0	0.07	0.15	0.02	0.50	0.03	0.26	0.31	0.69	4.72	98.99	0.45	0.00	98.63	21.75	17.89	0.14	0.40	1.61	0.01	0.05	0.04	0.00	0.16	0.69	4.72	0.12	0.67	2.51	1.16	0.32	1.32	0.40	2.30	0.00		-1.22	-0.60	5.51	45.96	161.60	973.61	464.47	1204.70	709.61	1014.11	510.39	1175.20	523.28
3.903	0	0.07	0.16	0.02	0.47	0.03	0.24	0.29	0.67	3.88	99.05	0.39	0.00	98.43	20.17	17.89	0.14	0.34	1.72	0.01	0.05	0.03	0.00	0.14	0.67	3.88	0.12	0.48	2.35	1.11	0.30	1.25	0.40	2.52	0.00		1.70	-1.31	5.55	46.78	160.72	973.39	464.32	1205.97	712.25	1015.08	511.15	1175.27	524.18
3.937	0	0.07	0.16	0.02	0.48	0.03	0.24	0.29	0.66	3.45	99.05	0.40	0.00	98.27	20.19	18.05	0.15	0.32	1.85	0.01	0.04	0.02	0.00	0.13	0.66	3.45	0.10	0.39	2.39	0.96	0.29	2.21	0.38	2.67	0.00		2.93	-1.79	5.11	46.79	158.89	972.75	464.19	1206.35	714.22	1015.22	511.92	1173.67	523.73
3.970	0	0.07	0.16	0.02	0.49	0.03	0.24	0.29	0.63	3.33	99.02	0.39	0.00	98.39	20.29	18.69	0.16	0.33	1.77	0.01	0.04	0.02	0.00	0.13	0.63	3.33	0.10	0.32	2.17	0.91	0.31	1.34	0.38	2.99	0.00		2.98	-1.42	4.68	46.95	158.16	971.85	464.02	1204.57	712.97	1013.69	511.90	1171.45	523.20
4.003	0	0.07	0.16	0.02	0.51	0.03	0.23	0.31	0.57	2.79	98.99	0.39	0.00	98.74	19.68	20.43	0.16	0.36	1.57	0.01	0.03	0.01	0.00	0.13	0.57	2.79	0.09	0.29	2.05	0.79	0.32	1.82	0.39	3.09	0.00		2.26	0.18	5.55	46.88	158.44	969.41	462.82	1203.86	713.04	1013.09	511.10	1171.12	522.46
4.037	0	0.07	0.17	0.02	0.44	0.03	0.22	0.26	0.55	2.02	99.12	0.33	0.00	98.07	18.42	17.80	0.15	0.34	1.50	0.01	0.03	0.02	0.00	0.11	0.55	2.02	0.07	0.27	1.80	0.63	0.34	2.52	0.40	3.06	0.00		1.86	-2.37	6.14	46.68	159.46	968.86	462.48	1203.39	712.28	1012.83	509.90	1171.76	522.91
4.070	0	0.08	0.16	0.02	0.41	0.03	0.20	0.24	0.55	1.86	99.18	0.33	0.00	98.47	15.86	18.04	0.15	0.36	1.51	0.01	0.04	0.02	0.00	0.12	0.55	1.86	0.08	0.29	1.74	0.64	0.35	2.04	0.41	3.01	0.00		2.32	-1.18	5.71	46.85	160.77	968.21	462.17	1203.08	712.38	1011.19	510.50	1171.52	522.31
4.104	0	0.08	0.16	0.02	0.39	0.03	0.18	0.22	0.48	1.51	99.23	0.33	0.00	98.50	14.16	18.25	0.12	0.35	1.63	0.01	0.04	0.03	0.00	0.11	0.48	1.51	0.07	0.37	1.60	0.63	0.36	1.26	0.42	2.92	0.00		2.05	-1.08	5.20	46.78	162.24	969.08	462.24	1204.43	713.09	1010.95	510.80	1172.80	522.03
4.137	0	0.08	0.17	0.02	0.35	0.03	0.18	0.20	0.51	1.27	99.30	0.33	0.00	98.53	13.17	16.40	0.12	0.41	1.66	0.01	0.04	0.03	0.00	0.12	0.51	1.27	0.07	0.42	1.34	0.58	0.38	1.33	0.41	2.85	0.00		2.02	-0.97	5.75	46.78	162.91	968.54	461.61	1205.10	713.10	1011.41	510.64	1173.92	522.09
4.170	0	0.08	0.17	0.02	0.36	0.03	0.18	0.20	0.58	1.39	99.28	0.33	0.00	98.54	13.53	16.77	0.12	0.48	1.76	0.01	0.05	0.04	0.00	0.12	0.58	1.39	0.08	0.52	1.42	0.57	0.35	1.85	0.41	3.03	0.00		1.46	-0.95	5.02	46.60	164.70	968.58	461.55	1206.67	714.42	1010.38	512.07	1174.84	521.01
4.204	0	0.08	0.17	0.02	0.39	0.03	0.17	0.22	0.60	1.37	99.23	0.33	0.00	98.31	13.41	18.90	0.12	0.57	1.69	0.02	0.04	0.03	0.00	0.11	0.60	1.37	0.09	0.52	1.31	0.58	0.34	0.48	0.38	3.34	0.00		2.53	-1.70	5.03	46.70	159.63	970.37	461.72	1207.47	714.97	1014.08	511.39	1173.41	521.08
4.237	0	0.08	0.16	0.02	0.40	0.03	0.16	0.23	0.63	1.48	99.19	0.38	0.00	98.57	12.55	20.81	0.12	0.67	1.76	0.02	0.06	0.04	0.00	0.11	0.63	1.48	0.10	0.52	1.39	0.58	0.32	0.65	0.38	3.40	0.00		1.16	-0.84	5.16	46.27	162.19	970.03	461.09	1208.20	714.73	1013.26	510.57	1175.13	520.73
4.270	0	0.08	0.15	0.02	0.42	0.03	0.15	0.24	0.63	1.75	99.16	0.43	0.00	98.51	12.03	22.26	0.12	0.72	1.67	0.02	0.06	0.04	0.00	0.10	0.63	1.75	0.10	0.46	1.46	0.62	0.27	0.97	0.37	3.36	0.00		1.91	-1.04	5.05	46.46	159.39	972.70	461.93	1209.20	714.98	1016.33	510.04	1175.29	521.65
4.304	0	0.07	0.13	0.02	0.49	0.03	0.14	0.30	0.47	1.76	99.02	0.62	0.00	98.49	11.73	27.33	0.13	0.85	1.99	0.02	0.08	0.05	0.00	0.09	0.47	1.76	0.11	0.29	1.54	0.62	0.20	0.97	0.43	3.24	0.00		1.71	-1.10	5.03	46.32	162.71	971.48	459.12	1212.37	715.39	1015.60	510.75	1178.12	518.59
4.337	0	0.07	0.14	0.02	0.49	0.03	0.15	0.30	0.38	1.91	99.02	0.57	0.00	97.93	12.93	26.16	0.13	0.88	2.47	0.03	0.11	0.04	0.00	0.07	0.38	1.91	0.11	0.28	1.60	0.70	0.18	0.62	0.47	3.41	0.00		1.41	-2.72	5.32	45.79	164.20	971.79	457.14	1215.60	716.88	1017.06	507.97	1180.95	518.01
4.371	0	0.07	0.13	0.02	0.58	0.03	0.17	0.37	0.34	2.39	98.85	0.66	0.00	97.93	15.78	27.94	0.14	0.96	3.68	0.04	0.15	0.05	0.00	0.06	0.34	2.39	0.11	0.19	1.76	0.76	0.14	0.26	0.50	3.15	0.00		0.31	-2.73	5.12	45.60	166.34	973.27	457.93	1216.53	716.79	1017.03	507.84	1183.01	518.72
4.404	0	0.06	0.12	0.02	0.72	0.03	0.18	0.48	0.28	2.83	98.57	0.84	0.00	97.70	18.92	31.15	0.15	1.01	3.66	0.07	0.17	0.05	0.00	0.06	0.28	2.83	0.10	0.18	2.08	0.87	0.12	0.67	0.51	2.83	0.00		1.25	-3.27	4.86	45.82	164.08	976.14	457.78	1218.85	716.50	1020.31	508.55	1184.12	517.86
4.437	0	0.06	0.11	0.02	0.83	0.03	0.21	0.58	0.23	3.03	98.34	0.92	0.00	98.20	22.24	32.21	0.16	1.02	3.58	0.09	0.16	0.04	0.00	0.05	0.23	3.03	0.09	0.22	2.30	0.95	0.11	0.76	0.55	2.29	0.00		4.47	-1.99	5.19	46.50	162.97	977.37	457.87	1218.52	716.31	1021.78	508.03	1184.35	519.53
4.471	0	0.05	0.11	0.02	0.89	0.03	0.25	0.63	0.21	3.33	98.21	0.84	0.00	98.53	25.93	30.38	0.17	1.00	3.98	0.13	0.15	0.05	0.00	0.04	0.21	3.33	0.08	0.21	2.87	1.13	0.09	0.57	0.61	2.02	0.00		3.53	-0.99	4.52	46.55	164.84	979.95	458.02	1220.03	714.93	1022.11	507.94	1186.58	519.02
4.504	0	0.05	0.10	0.02	0.94	0.03	0.26	0.66	0.23	3.54	98.13	0.90	0.00	98.38	26.58	31.04	0.17	0.97	3.99	0.14	0.15	0.05	0.00	0.04	0.18	3.54	0.07	0.23	3.14	1.22	0.08	0.20	0.66	1.82	0.00		1.10	-1.45	4.51	46.16	165.67	980.64	459.10	1219.49	713.64	1021.77	507.96	1187.04	519.39
4.537	0	0.05	0.10	0.02	1.00	0.03	0.25	0.72	0.24	3.48	98.01	1.03	0.00	98.49	26.68	32.76	0.17	0.93	4.02	0.17	0.11	0.04	0.00	0.04	0.17	3.48	0.06	0.24	3.33	1.29	0.08	0.31	0.66	1.78	0.00		1.09	-1.11	4.26	46.17	165.27	981.33	459.38	1220.22	714.22	1022.31	508.98	1187.29	518.71
4.571	0	0.06	0.10	0.02	0.95	0.03	0.25	0.67	0.25	4.02	98.10	1.02	0.00	98.53	25.85	31.69	0.17	0.86	3.62	0.13	0.08	0.03	0.00	0.03	0.20	4.02	0.06	0.25	4.22	1.46	0.06	0.29	0.69	1.75	0.00		0.75	-0.99	4.72	45.98	165.06	981.90	459.35	1220.98	714.11	1023.69	508.50	1188.41	519.20
4.604	0	0.06	0.09	0.02	0.90	0.03	0.20	0.62	0.27	3.60	98.20	1.15	0.00	98.32	22.48	33.58	0.16	0.80	2.88	0.09	0.06	0.02	0.00	0.03	0.22	3.60	0.06	0.27	4.09	1.47	0.06	0.26	0.69	1.62	0.00		3.05	-1.65	5.37	46.71	164.54	982.00	459.77	1219.74	713.24	1024.21	509.01	1188.34	520.75
4.637	0	0.06	0.10	0.02	0.71	0.03	0.18	0.47	0.32	3.50	98.57	0.92	0.00	98.58	18.93	30.25	0.15	0.68	2.78	0.06	0.05	0.02	0.00	0.03	0.27	3.50	0.06	0.32	4.21	1.67	0.06	0.28	0.70	1.71	0.00		0.26	-0.81	4.82	45.91	164.83	983.54	460.13	1221.14	713.22	1024.88	508.20	1189.28	520.03
4.671	0	0.07	0.11	0.02	0.64	0.03	0.16	0.42	0.40	3.45	98.71	0.92	0.00	98.33	16.16	29.71	0.15	0.63	2.82	0.04	0.05	0.02	0.00	0.03	0.32	3.45	0.07	0.40	4.75	2.06	0.05	0.31	0.76	1.88	0.00		3.22	-1.62	5.51	46.60	162.64	982.74	459.87	1220.45	713.70	1026.01	508.84	1188.20	520.91
4.704	0	0.07	0.11	0.02	0.59	0.03	0.15	0.37	0.49	3.37	98.82	0.90	0.00	98.55	13.72	29.44	0.14	0.64	3.10	0.03	0.06	0.02	0.00	0.03	0.38	3.37	0.07	0.49	4.67	2.05	0.05	0.55	0.77	2.28	0.00		2.89	-0.90	5.15	46.84	164.04	983.98	460.81	1220.19	712.71	1025.49	508.48	1188.93	522.49
4.738	0	0.07	0.11	0.02	0.57	0.03	0.13	0.36	0.55	3.09	98.86	0.96	0.00	98.36	11.79	30.48	0.14	0.60	3.26	0.02	0.07	0.03	0.00	0.03	0.46	3.09	0.07	0.55	4.67	2.41	0.06	0.68	0.85	2.20	0.00		1.71	-1.54	5.09	46.61	163.58	984.15	461.08	1220.51	712.95	1025.84	508.62	1188.86	522.04
4.771	0	0.07	0.12	0.02	0.50	0.03	0.15	0.32	0.57	2.48	98.99	0.71	0.00	98.02	12.68	26.18	0.14	0.51	3.01	0.02	0.06	0.02	0.00	0.03	0.57	2.48	0.08	0.52	4.58	2.47	0.06	0.18	0.86	2.10	0.00		3.24	-2.48	4.27	46.86	166.17	984.05	461.42	1220.01	713.04	1023.16	510.56	1188.95	521.72
4.804	0	0.08	0.13	0.02	0.44	0.03	0.16	0.27	0.67	2.25	99.12	0.53	0.00	97.97	12.70	22.22	0.14	0.47	2.56	0.02	0.05	0.01	0.00	0.03	0.67	2.25	0.08	0.48	4.56	2.36	0.07	0.22	0.83	2.02	0.00		4.83	-2.63	4.27	46.40	165.37	983.77	461.41	1220.18	713.90	1023.51	510.86	1188.46	522.64
4.838	0	0.08	0.14	0.02	0.42	0.03	0.18	0.25	0.76	1.96	99.16	0.43	0.00	98.06	14.10	19.08	0.12	0.40	2.02	0.01	0.04	0.01	0.00	0.04	0.76	1.96	0.08	0.42	4.62	2.22	0.09	0.24	0.71	2.04	0.00		3.57	-2.39	4.01	46.68	167.05	983.37	461.69	1220.03	713.72	1022.09	511.05	1188.73	522.72
4.871	0	0.08	0.14	0.02	0.42	0.03	0.20	0.25	0.82	2.01	99.15	0.39	0.00	98.04	15.91	17.71	0.12	0.35	1.98	0.02	0.04	0.00	0.00	0.05	0.82	2.01	0.08	0.37	4.60	2.16	0.09	0.41	0.69	1.94	0.00		4.94	-2.43	3.96	46.29	168.65	982.95	461.15	1220.45	714.19	1021.28	511.02	1189.49	523.15
4.904	0	0.08	0.15	0.02	0.45	0.03	0.22	0.26	0.76	1.77	99.11	0.40	0.00	98.01	18.31	16.93	0.11	0.32	1.93	0.02	0.04	0.01	0.00	0.05	0.76	1.77	0.07	0.36	4.47	2.01	0.10	0.35	0.66	1.82	0.00		4.50	-2.52	3.71	46.38	168.35	981.40	461.54	1219.26	715.28	1019.67	512.08	1187.70	522.40
4.938	0	0.08	0.15	0.02	0.45	0.03	0.24	0.26	0.67	1.44	99.11	0.42	0.00	98.12	19.31	16.12	0.10	0.27	2.02	0.02	0.04	0.01	0.00	0.06	0.67	1.44	0.06	0.34	4.22	1.77	0.11	0.55	0.61	1.67	0.00		4.23	-2.21	4.09	46.28	168.74	980.65	461.58	1218.79	715.28	1019.44	511.31	1187.73	523.45
4.971	0	0.08	0.15	0.02	0.43	0.03	0.24	0.25	0.56	1.49	99.14	0.43	0.00	98.22	19.54	14.88	0.10	0.22	2.53	0.02	0.05	0.01	0.00	0.06	0.56	1.49	0.05	0.30	4.34	1.85	0.11	0.97	0.62	1.49	0.00		3.75	-1.94	3.41	46.31	169.57	979.12	460.76	1219.27	715.78	1017.65	510.95	1186.75	523.46
5.004	0	0.08	0.15	0.02	0.47	0.03	0.29	0.28	0.48	1.42	99.06	0.55	0.00	98.34	22.78	14.29	0.11	0.19	3.03	0.02	0.08	0.02	0.00	0.06	0.48	1.42	0.05	0.24	4.45	1.94	0.12	0.61	0.61	1.61	0.00		5.31	-1.60	3.62	45.54	169.19	978.42	459.50	1219.57	716.07	1017.94	509.89	1186.59	523.42
5.038	0	0.07	0.15	0.02	0.53	0.03	0.29	0.33	0.37	1.32	98.95	0.60	0.00	98.33	23.94	16.43	0.11	0.18	3.37	0.03	0.10	0.03	0.00	0.06	0.37	1.32	0.05	0.18	4.49	2.03	0.13	0.53	0.63	1.61	0.00		4.31	-1.62	2.89	45.40	170.19	977.33	458.47	1219.58	715.78	1015.90	509.78	1185.68	521.53
5.071	0	0.07	0.14	0.02	0.65	0.03	0.33	0.42	0.32	1.43	98.70	0.81	0.00	98.34	27.74	18.79	0.11	0.18	3.75	0.04	0.12	0.04	0.00	0.06	0.32	1.43	0.05	0.19	4.96	2.15	0.13	0.93	0.65	1.75	0.00		6.70	-1.59	2.15	44.81	171.56	977.32	458.56	1219.63	716.12	1014.23	511.47	1185.46	522.03
5.105	0	0.07	0.14	0.02	0.64	0.03	0.30	0.41	0.26	1.51	98.72	0.74	0.00	98.65	25.97	19.76	0.12	0.18	3.23	0.05	0.09	0.04	0.00	0.06	0.26	1.51	0.05	0.25	5.47	2.40	0.13	3.09	0.66	1.85	0.00		6.98	-0.56	2.37	44.74	172.36	977.38	460.10	1216.45	714.57	1012.57	512.86	1184.68	522.17
5.138	0	0.07	0.14	0.02	0.66	0.03	0.29	0.42	0.23	1.55	98.68	0.78	0.00	98.27	25.60	20.55	0.13	0.20	2.81	0.05	0.07	0.03	0.00	0.05	0.22	1.55	0.05	0.23	6.48	2.26	0.12	1.69	0.69	1.99	0.00		4.75	-1.80	2.03	45.41	170.95	976.94	461.09	1214.76	713.88	1011.66	513.73	1182.46	520.99
5.171	0	0.07	0.14	0.02	0.65	0.03	0.27	0.40	0.27	1.43	98.70	0.71	0.00	98.41	23.98	21.28	0.12	0.23	2.79	0.05	0.05	0.02	0.00	0.04	0.17	1.43	0.07	0.27	6.88	2.32	0.12	0.75	0.72	2.32	0.00		3.46	-1.38	1.85	45.75	170.42	976.67	461.98	1213.69	713.71	1011.01	514.54	1181.32	520.68
5.205	0	0.07	0.14	0.02	0.63	0.03	0.25	0.39	0.26	1.39	98.74	0.67	0.00	98.75	22.90	21.23	0.12	0.25	2.83	0.05	0.04	0.01	0.00	0.03	0.15	1.39	0.08	0.26	7.15	2.38	0.12	0.81	0.76	2.64	0.00		2.88	-0.16	1.64	45.83	169.00	977.74	463.47	1211.76	711.87	1011.02	515.67	1179.94	520.83
5.238	0	0.07	0.14	0.02	0.63	0.03	0.25	0.39	0.21	1.40	98.74	0.65	0.00	98.69	22.55	21.81	0.11	0.26	3.14	0.05	0.04	0.01	0.00	0.03	0.14	1.40	0.11	0.21	7.05	2.47	0.12	0.77	0.82	2.71	0.00		3.66	-0.41	1.20	45.83	172.45	976.44	463.44	1211.19	712.10	1007.77	516.67	1180.17	521.27
5.271	0	0.07	0.13	0.02	0.58	0.03	0.19	0.35	0.25	1.29	98.84	0.73	0.00	98.75	17.66	24.05	0.10	0.30	3.66	0.03	0.04	0.01	0.00	0.03	0.13	1.29	0.13	0.25	7.18	2.43	0.12	0.34	0.86	2.80	0.00		4.21	-0.14	1.39	45.29	170.90	974.73	463.13	1209.02	711.78	1006.88	516.12	1177.71	521.01
5.305	0	0.08	0.14	0.02	0.50	0.03	0.18	0.30	0.23	1.35	98.99	0.64	0.00	98.68	15.56	22.08	0.09	0.28	3.25	0.02	0.03	0.01	0.00	0.02	0.13	1.35	0.14	0.23	7.28	2.53	0.11	0.43	0.96	3.08	0.00		1.73	0.44	1.37	46.02	171.69	973.77	464.32	1207.32	711.20	1005.13	516.47	1176.75	521.53
5.338	0	0.08	0.14	0.02	0.46	0.03	0.16	0.27	0.21	1.31	99.08	0.59	0.00	98.61	13.56	21.57	0.09	0.26	2.84	0.02	0.03	0.01	0.00	0.02	0.11	1.31	0.16	0.21	6.66	2.37	0.12	0.50	0.94	2.97	0.00		2.30	0.67	1.54	45.78	169.80	972.63	465.01	1204.82	710.78	1004.49	516.70	1174.20	522.22
5.372	0	0.08	0.14	0.02	0.47	0.03	0.17	0.28	0.22	1.27	99.06	0.58	0.00	98.63	14.81	21.29	0.09	0.21	2.46	0.02	0.03	0.01	0.00	0.01	0.11	1.27	0.17	0.22	6.74	2.59	0.11	1.11	1.07	2.78	0.00		1.77	0.63	1.48	46.11	170.71	971.95	466.15	1202.99	710.03	1002.72	517.37	1173.31	523.48
5.405	0	0.08	0.13	0.02	0.52	0.03	0.17	0.32	0.21	1.32	98.96	0.70	0.00	98.63	15.46	23.50	0.08	0.20	2.20	0.02	0.03	0.01	0.00	0.01	0.10	1.32	0.20	0.21	7.07	2.72	0.11	3.06	1.13	2.86	0.00		1.66	0.63	1.23	46.20	171.27	970.34	466.62	1201.49	711.40	1000.52	519.20	1171.77	521.79
5.438	0	0.07	0.13	0.02	0.56	0.03	0.17	0.35	0.22	1.37	98.88	0.79	0.00	98.53	15.67	25.63	0.08	0.16	1.94	0.01	0.03	0.01	0.00	0.01	0.10	1.37	0.21	0.22	6.68	2.57	0.12	3.35	1.08	3.06	0.00		1.84	0.98	1.37	46.13	171.51	970.12	466.83	1199.66	709.91	999.56	519.10	1171.06	521.72
5.472	0	0.07	0.14	0.02	0.56	0.03	0.17	0.35	0.17	1.14	98.89	0.72	0.00	98.58	16.34	25.49	0.07	0.15	1.89	0.01	0.02	0.01	0.00	0.01	0.11	1.14	0.19	0.17	5.58	2.46	0.13	1.57	1.06	3.54	0.00		-0.73	0.81	2.91	46.07	170.20	966.39	465.91	1194.24	706.76	997.70	515.10	1167.78	521.34
5.505	0	0.07	0.15	0.02	0.52	0.03	0.18	0.32	0.14	1.06	98.96	0.61	0.00	98.68	16.44	23.49	0.06	0.14	1.86	0.02	0.03	0.02	0.00	0.01	0.11	1.06	0.17	0.14	5.29	2.38	0.13	1.04	1.06	3.96	0.00		-3.41	-0.44	2.36	45.39	168.18	965.71	466.29	1195.78	709.02	998.36	515.38	1166.45	520.97
5.538	0	0.07	0.15	0.02	0.54	0.03	0.21	0.34	0.14	0.99	98.92	0.54	0.00	98.17	19.61	21.53	0.06	0.15	2.15	0.02	0.03	0.02	0.00	0.01	0.10	0.99	0.16	0.14	5.35	2.37	0.13	1.65	1.09	3.67	0.00		3.02	2.09	1.58	45.83	168.67	964.30	464.98	1197.73	713.87	997.39	518.23	1166.05	520.16
5.572	0	0.07	0.17	0.02	0.51	0.03	0.23	0.32	0.14	0.90	98.97	0.48	0.00	98.69	20.73	19.29	0.06	0.15	3.00	0.04	0.04	0.03	0.00	0.01	0.11	0.90	0.17	0.14	4.72	2.21	0.12	1.88	1.07	4.16	0.00		0.98	0.39	1.42	46.08	169.67	964.85	463.84	1200.87	713.58	998.52	515.90	1168.11	521.39
5.605	0	0.08	0.19	0.02	0.46	0.03	0.23	0.28	0.18	0.92	99.09	0.46	0.00	98.72	19.57	16.71	0.06	0.16	3.79	0.06	0.05	0.05	0.00	0.01	0.11	0.92	0.16	0.18	5.04	2.34	0.12	4.71	1.07	4.59	0.00		3.43	0.29	1.93	45.65	171.65	964.29	462.83	1201.59	714.44	998.33	515.05	1169.82	522.44
5.638	0	0.08	0.20	0.02	0.42	0.03	0.21	0.25	0.19	0.94	99.15	0.39	0.00	98.56	17.55	16.50	0.06	0.20	4.11	0.06	0.04	0.04	0.00	0.01	0.11	0.94	0.16	0.19	4.80	2.25	0.12	1.62	1.10	4.84	0.00		3.54	-0.86	1.55	45.49	168.38	964.65	462.83	1202.76	715.98	1000.16	515.79	1168.45	521.48
5.672	0	0.08	0.21	0.02	0.37	0.04	0.21	0.22	0.19	1.03	99.25	0.34	0.00	98.68	16.27	14.58	0.05	0.22	4.48	0.07	0.04	0.04	0.00	0.02	0.12	1.03	0.16	0.19	4.08	2.38	0.12	1.37	1.11	4.93	0.00		3.23	0.44	1.48	45.64	170.69	965.42	463.05	1203.92	716.32	999.91	516.30	1170.52	521.68
5.705	0	0.09	0.20	0.02	0.35	0.04	0.21	0.20	0.16	1.09	99.31	0.33	0.00	98.73	15.42	12.91	0.05	0.22	4.46	0.10	0.04	0.03	0.00	0.02	0.12	1.09	0.14	0.16	4.25	2.42	0.12	1.28	1.11	4.38	0.00		0.24	-0.23	1.60	45.95	171.32	965.42	463.78	1203.21	715.23	999.39	515.85	1170.62	521.63
5.739	0	0.08	0.18	0.02	0.39	0.03	0.21	0.23	0.12	1.13	99.22	0.37	0.00	98.62	16.79	14.71	0.06	0.27	3.53	0.12	0.03	0.02	0.00	0.02	0.11	1.13	0.14	0.12	4.81	2.40	0.11	2.12	0.98	3.56	0.00		0.37	0.67	1.83	45.61	169.34	966.50	463.25	1205.68	716.71	1002.48	515.17	1171.70	521.51
5.772	0	0.08	0.17	0.02	0.43	0.03	0.21	0.25	0.11	1.38	99.15	0.40	0.00	98.70	17.18	16.40	0.06	0.29	2.93	0.10	0.03	0.03	0.00	0.02	0.09	1.38	0.13	0.09	5.61	2.73	0.11	1.14	0.93	3.05	0.00		-0.13	0.37	1.62	45.65	170.73	968.01	463.67	1207.81	717.12	1003.34	515.59	1173.93	522.42
5.805	0	0.08	0.16	0.02	0.42	0.03	0.19	0.25	0.12	1.46	99.15	0.42	0.00	98.50	15.87	17.40	0.07	0.25	2.83	0.11	0.04	0.03	0.00	0.02	0.09	1.46	0.12	0.07	5.92	2.94	0.12	1.34	0.92	2.74	0.00		-1.03	1.08	1.47	45.45	172.50	969.35	463.34	1210.07	717.78	1004.05	515.93	1176.48	521.07
5.839	0	0.08	0.14	0.02	0.49	0.03	0.19	0.30	0.11	1.66	99.03	0.57	0.00	98.69	16.27	20.00	0.07	0.28	2.76	0.10	0.04	0.03	0.00	0.02	0.09	1.66	0.11	0.07	7.66	3.77	0.11	2.53	0.97	2.19	0.00		2.60	-0.38	1.93	45.65	170.74	968.87	462.80	1209.04	718.03	1004.76	515.66	1175.39	521.80
5.872	0	0.08	0.13	0.02	0.52	0.03	0.20	0.33	0.10	1.72	98.96	0.61	0.00	98.71	17.46	20.75	0.08	0.27	3.57	0.09	0.05	0.03	0.00	0.02	0.09	1.72	0.09	0.10	7.87	4.11	0.10	1.51	1.03	1.72	0.00		-0.33	0.30	2.25	45.42	170.15	969.24	461.35	1212.23	719.00	1007.29	513.24	1177.28	520.62
5.905	0	0.08	0.13	0.02	0.52	0.04	0.22	0.32	0.15	1.70	98.97	0.57	0.00	98.78	18.71	19.18	0.08	0.22	4.71	0.11	0.06	0.03	0.00	0.02	0.08	1.70	0.07	0.15	8.45	4.34	0.09	1.58	1.10	1.54	0.00		2.41	-0.02	2.67	45.67	170.04	969.25	460.41	1213.44	720.40	1008.51	512.81	1178.35	521.15
5.939	0	0.08	0.13	0.02	0.53	0.04	0.23	0.33	0.19	1.77	98.94	0.64	0.00	98.66	19.87	18.28	0.10	0.18	4.84	0.13	0.08	0.03	0.00	0.02	0.08	1.77	0.05	0.19	9.48	4.86	0.08	1.00	1.20	1.25	0.00		4.99	-0.50	3.03	45.26	169.50	969.50	459.95	1215.07	722.19	1010.22	512.65	1179.42	522.57
5.972	0	0.08	0.13	0.02	0.56	0.04	0.26	0.35	0.25	1.93	98.89	0.74	0.00	98.70	21.97	17.69	0.10	0.16	4.91	0.14	0.10	0.03	0.00	0.02	0.09	1.93	0.04	0.25	9.51	4.81	0.08	0.69	1.24	1.23	0.00		7.11	-0.34	3.21	44.87	166.97	971.85	461.34	1216.58	723.52	1013.62	514.11	1180.26	524.72
6.005	0	0.09	0.13	0.02	0.51	0.04	0.26	0.31	0.23	2.09	98.99	0.78	0.00	98.63	21.14	14.97	0.11	0.14	4.40	0.18	0.09	0.02	0.00	0.02	0.09	2.09	0.04	0.23	11.06	5.19	0.07	1.02	1.42	1.03	0.00		2.70	-0.61	1.92	45.29	168.46	968.46	458.70	1215.85	722.10	1009.09	512.26	1177.37	519.96
6.039	0	0.09	0.14	0.02	0.51	0.04	0.28	0.31	0.28	2.84	98.99	0.90	0.00	98.30	22.58	13.22	0.11	0.12	3.96	0.22	0.09	0.02	0.00	0.02	0.12	2.84	0.03	0.28	11.53	5.44	0.06	0.75	1.38	1.12	0.00		6.48	-1.70	4.02	44.88	166.85	972.50	461.61	1216.92	723.60	1015.23	513.39	1181.67	524.97
6.072	0	0.09	0.15	0.02	0.49	0.04	0.31	0.30	0.33	2.89	99.03	0.92	0.00	98.67	23.62	11.42	0.12	0.11	4.73	0.27	0.09	0.03	0.00	0.02	0.13	2.89	0.03	0.33	10.90	5.71	0.06	0.43	1.48	1.23	0.00		2.78	0.47	4.05	45.67	170.93	974.02	461.37	1216.16	719.72	1013.71	512.23	1184.33	522.55
6.106	0	0.09	0.15	0.02	0.45	0.04	0.30	0.28	0.44	3.06	99.11	0.84	0.00	98.60	22.69	10.30	0.11	0.09	5.14	0.27	0.10	0.04	0.00	0.02	0.14	3.06	0.03	0.44	10.45	5.92	0.06	0.26	1.60	1.22	0.00		2.30	-0.73	3.93	45.84	169.19	975.40	461.57	1217.05	719.28	1015.48	512.21	1184.37	522.32
6.139	0	0.09	0.15	0.02	0.44	0.04	0.30	0.28	0.45	3.00	99.11	0.83	0.00	98.45	22.93	10.17	0.13	0.08	4.84	0.22	0.08	0.03	0.00	0.02	0.14	3.00	0.03	0.45	10.12	6.10	0.06	0.30	1.71	1.28	0.00		4.24	-1.23	4.44	45.47	167.26	975.88	461.51	1216.81	719.33	1017.20	511.98	1184.10	522.98
6.172	0	0.09	0.14	0.02	0.44	0.04	0.28	0.29	0.47	2.82	99.12	0.71	0.00	98.58	21.71	11.75	0.12	0.09	4.94	0.16	0.07	0.02	0.00	0.02	0.15	2.82	0.03	0.47	9.22	6.10	0.06	0.31	1.76	1.22	0.00		3.47	-0.80	4.68	45.69	166.33	976.24	461.98	1215.84	718.10	1017.66	511.91	1183.62	522.95
6.206	0	0.09	0.14	0.02	0.41	0.04	0.24	0.28	0.43	2.67	99.17	0.58	0.00	98.69	19.45	12.69	0.13	0.09	4.10	0.11	0.05	0.01	0.00	0.01	0.15	2.67	0.04	0.43	8.51	6.32	0.05	0.25	1.91	1.15	0.00		4.24	-0.37	3.76	45.66	166.45	976.58	461.20	1218.10	719.22	1017.72	512.06	1183.82	523.00
6.239	0	0.09	0.13	0.02	0.39	0.04	0.21	0.26	0.36	2.48	99.22	0.46	0.00	98.77	16.73	13.83	0.12	0.10	3.69	0.08	0.05	0.01	0.00	0.02	0.13	2.48	0.04	0.36	7.91	6.42	0.05	0.28	1.93	0.88	0.00		-0.49	-0.06	4.53	45.21	168.39	975.98	461.36	1216.78	717.52	1016.84	510.36	1184.86	521.49
6.272	0	0.08	0.12	0.02	0.39	0.04	0.19	0.27	0.37	2.34	99.21	0.40	0.00	98.61	15.91	15.84	0.12	0.10	3.47	0.06	0.04	0.01	0.00	0.02	0.14	2.34	0.04	0.37	6.71	6.43	0.05	0.40	2.04	0.86	0.00		1.85	-0.70	4.42	45.94	165.08	976.37	462.21	1216.12	718.24	1018.11	511.72	1182.84	522.47
6.306	0	0.08	0.11	0.02	0.37	0.04	0.16	0.26	0.34	2.16	99.26	0.43	0.00	98.73	13.12	17.76	0.11	0.12	3.59	0.05	0.03	0.01	0.00	0.02	0.13	2.16	0.06	0.34	5.94	5.79	0.05	0.73	2.38	0.57	0.00		0.89	0.25	5.02	45.75	164.15	976.53	462.66	1215.05	717.02	1018.93	511.08	1182.64	523.01
6.339	0	0.08	0.10	0.02	0.38	0.04	0.15	0.27	0.35	2.13	99.23	0.52	0.00	98.62	11.32	20.31	0.11	0.13	3.78	0.04	0.03	0.01	0.00	0.02	0.13	2.13	0.05	0.35	6.05	5.95	0.05	0.75	2.37	0.52	0.00		0.77	0.65	4.95	45.72	165.92	976.23	462.25	1215.70	717.36	1018.23	510.49	1183.65	523.40
6.373	0	0.08	0.10	0.02	0.38	0.04	0.13	0.27	0.26	2.07	99.23	0.56	0.00	98.57	10.01	22.23	0.10	0.15	3.74	0.03	0.03	0.02	0.00	0.02	0.12	2.07	0.05	0.26	5.18	5.53	0.04	0.55	2.38	0.48	0.00		2.23	0.83	4.99	45.99	164.92	976.45	462.12	1216.68	718.65	1019.35	510.88	1183.76	523.82
6.406	0	0.08	0.09	0.02	0.39	0.04	0.12	0.27	0.27	1.93	99.21	0.62	0.00	98.70	9.15	23.90	0.09	0.18	3.40	0.03	0.04	0.02	0.00	0.02	0.14	1.93	0.05	0.27	4.91	5.30	0.05	0.48	2.31	0.44	0.00		2.68	-0.34	4.74	45.98	163.24	976.28	462.26	1217.42	720.04	1020.06	511.51	1182.83	523.94
6.439	0	0.07	0.09	0.02	0.43	0.04	0.12	0.31	0.26	1.83	99.13	0.72	0.00	98.52	9.88	25.86	0.09	0.20	3.24	0.03	0.04	0.01	0.00	0.02	0.14	1.83	0.05	0.26	5.14	5.36	0.05	0.39	2.29	0.43	0.00		0.63	-1.00	4.51	45.55	166.03	977.82	462.32	1218.73	718.57	1019.87	510.95	1185.40	523.82
6.473	0	0.07	0.08	0.02	0.48	0.04	0.12	0.36	0.25	1.58	99.03	0.85	0.00	98.27	10.93	28.23	0.08	0.23	3.23	0.04	0.06	0.01	0.00	0.02	0.15	1.58	0.05	0.25	5.13	5.95	0.05	4.21	2.40	0.50	0.00		3.09	-1.81	3.47	45.90	168.66	977.16	461.72	1219.15	718.72	1017.13	511.87	1185.30	524.72
6.506	0	0.07	0.08	0.02	0.54	0.04	0.12	0.42	0.22	1.53	98.91	1.07	0.00	98.55	11.21	31.11	0.08	0.25	3.16	0.04	0.07	0.01	0.00	0.02	0.18	1.53	0.06	0.22	5.49	5.93	0.06	3.55	2.21	0.87	0.00		3.91	-0.90	3.60	45.29	170.59	977.78	461.94	1218.06	717.55	1016.11	512.47	1186.30	524.19
6.539	0	0.07	0.09	0.02	0.54	0.04	0.12	0.41	0.18	1.51	98.92	1.03	0.00	98.06	11.48	30.43	0.08	0.27	3.32	0.04	0.06	0.02	0.00	0.02	0.17	1.51	0.06	0.18	5.71	5.90	0.07	1.43	2.16	1.04	0.00		3.62	-2.39	2.59	45.58	170.52	977.28	462.86	1218.94	719.75	1014.90	514.89	1185.17	524.10
6.573	0	0.07	0.09	0.02	0.55	0.04	0.14	0.41	0.18	1.10	98.89	0.99	0.00	98.77	13.18	29.08	0.07	0.25	3.37	0.04	0.06	0.02	0.00	0.03	0.18	1.10	0.06	0.13	6.43	5.67	0.06	1.30	2.13	1.19	0.00		3.33	-0.06	3.84	45.24	171.43	977.15	462.72	1217.52	718.00	1015.51	512.58	1186.44	525.62
6.606	0	0.07	0.10	0.02	0.56	0.04	0.16	0.40	0.19	1.09	98.89	0.86	0.00	98.01	15.20	26.88	0.07	0.25	2.94	0.03	0.04	0.02	0.00	0.03	0.19	1.09	0.06	0.12	6.61	5.37	0.06	1.18	2.03	1.28	0.00		5.67	-2.51	3.19	44.69	169.66	977.06	463.18	1217.40	719.51	1015.26	514.88	1184.60	525.13
6.639	0	0.07	0.10	0.02	0.59	0.04	0.17	0.42	0.19	1.03	98.82	0.87	0.00	98.42	16.76	26.79	0.07	0.23	3.31	0.04	0.04	0.02	0.00	0.02	0.19	1.03	0.06	0.13	6.97	5.14	0.06	2.22	1.97	1.65	0.00		3.88	-1.33	3.76	45.02	169.03	977.05	463.68	1215.94	717.44	1015.70	513.22	1184.20	526.54
6.673	0	0.07	0.11	0.02	0.60	0.04	0.18	0.42	0.18	1.07	98.79	0.91	0.00	97.96	17.28	26.23	0.06	0.26	3.43	0.04	0.04	0.03	0.00	0.03	0.18	1.07	0.07	0.13	8.14	4.98	0.06	1.66	1.81	1.85	0.00		5.98	-2.65	3.02	44.72	168.67	976.60	464.19	1216.22	719.69	1014.69	515.84	1183.05	526.16
6.706	0	0.08	0.12	0.02	0.49	0.04	0.17	0.32	0.17	1.06	99.01	0.66	0.00	98.25	15.48	22.16	0.06	0.24	3.39	0.05	0.05	0.03	0.00	0.03	0.17	1.06	0.07	0.17	7.69	4.40	0.06	1.44	1.77	2.04	0.00		4.48	-1.87	3.85	45.13	165.65	976.04	465.18	1214.23	718.54	1016.09	514.35	1181.15	528.22
6.740	0	0.08	0.13	0.02	0.47	0.03	0.18	0.29	0.15	1.20	99.05	0.60	0.00	98.32	15.72	20.14	0.07	0.23	2.92	0.04	0.06	0.05	0.00	0.03	0.15	1.20	0.07	0.12	8.40	4.01	0.07	0.97	1.63	1.85	0.00		2.09	-1.65	3.27	46.05	169.17	976.10	466.49	1214.72	719.26	1013.87	516.04	1182.60	528.27
6.773	0	0.09	0.13	0.02	0.44	0.03	0.20	0.26	0.13	1.38	99.12	0.50	0.00	98.35	16.37	17.11	0.07	0.23	2.96	0.05	0.07	0.05	0.00	0.03	0.12	1.38	0.07	0.13	8.65	3.90	0.08	3.40	1.62	1.78	0.00		1.60	-1.55	3.48	45.84	170.88	974.84	465.51	1214.53	719.72	1012.55	515.46	1183.06	526.68
6.806	0	0.09	0.14	0.02	0.43	0.03	0.19	0.25	0.12	1.51	99.15	0.47	0.00	98.45	15.98	16.94	0.07	0.21	2.75	0.06	0.08	0.05	0.00	0.03	0.12	1.51	0.07	0.12	8.05	3.57	0.07	1.43	1.58	1.81	0.00		2.43	-1.24	3.96	45.86	168.35	974.74	466.86	1212.32	718.87	1013.33	515.53	1181.13	529.04
6.840	0	0.08	0.14	0.02	0.42	0.03	0.19	0.25	0.11	1.37	99.16	0.44	0.00	98.25	15.95	16.79	0.08	0.24	2.55	0.06	0.07	0.04	0.00	0.03	0.11	1.37	0.07	0.10	7.42	3.17	0.08	0.53	1.48	1.87	0.00		-0.09	-1.86	3.21	45.67	169.49	974.62	467.41	1212.12	718.80	1011.52	516.85	1180.70	527.07
6.873	0	0.08	0.14	0.02	0.43	0.03	0.20	0.26	0.11	1.46	99.13	0.44	0.00	98.53	16.85	16.73	0.08	0.28	3.06	0.08	0.07	0.04	0.00	0.03	0.09	1.46	0.07	0.11	7.29	3.07	0.07	1.85	1.46	1.85	0.00		1.01	-0.97	3.39	45.69	170.28	973.29	466.10	1211.76	719.39	1010.52	516.35	1180.55	525.60
6.906	0	0.08	0.14	0.02	0.42	0.03	0.21	0.24	0.10	1.59	99.16	0.43	0.00	98.51	16.73	15.95	0.09	0.33	3.19	0.08	0.07	0.04	0.00	0.03	0.09	1.59	0.06	0.10	7.14	2.62	0.07	1.89	1.39	1.59	0.00		1.44	-1.05	3.17	45.73	170.00	972.80	465.97	1211.67	719.34	1010.11	516.19	1179.81	526.37
6.940	0	0.08	0.14	0.02	0.43	0.03	0.20	0.25	0.10	1.78	99.14	0.42	0.00	98.52	16.96	16.84	0.10	0.30	2.72	0.08	0.05	0.04	0.00	0.03	0.08	1.78	0.05	0.09	6.43	2.12	0.07	1.14	1.28	1.73	0.00		0.89	-0.99	3.30	45.81	167.62	973.36	467.29	1210.29	717.96	1011.09	516.07	1178.26	528.34
6.973	0	0.08	0.14	0.02	0.46	0.03	0.22	0.27	0.11	1.90	99.07	0.46	0.00	98.67	18.39	17.52	0.10	0.31	2.99	0.07	0.06	0.04	0.00	0.03	0.08	1.90	0.06	0.11	6.36	2.03	0.06	2.00	1.28	1.86	0.00		2.35	-0.47	3.26	45.68	170.91	971.93	466.37	1209.93	719.32	1008.47	517.03	1179.12	526.30
7.006	0	0.08	0.14	0.02	0.48	0.03	0.21	0.29	0.11	1.83	99.03	0.46	0.00	98.48	18.67	18.93	0.09	0.31	2.35	0.08	0.06	0.03	0.00	0.03	0.08	1.83	0.06	0.11	5.64	1.70	0.06	0.81	1.23	2.01	0.00		0.13	-1.15	3.42	45.55	168.33	972.06	467.14	1209.56	718.66	1009.84	516.17	1177.81	527.32
7.040	0	0.07	0.13	0.02	0.51	0.03	0.22	0.31	0.11	2.20	98.98	0.48	0.00	98.60	20.02	19.40	0.10	0.33	2.28	0.07	0.05	0.03	0.00	0.02	0.07	2.20	0.06	0.11	5.17	1.55	0.05	1.74	1.22	2.01	0.00		2.73	-0.74	2.98	45.41	169.46	971.36	465.83	1210.00	719.62	1008.54	516.88	1177.76	525.82
7.073	0	0.07	0.14	0.02	0.52	0.03	0.24	0.32	0.10	2.30	98.96	0.50	0.00	98.65	20.93	19.15	0.10	0.33	2.84	0.08	0.06	0.05	0.00	0.02	0.07	2.30	0.06	0.10	5.07	1.54	0.05	1.63	1.23	2.17	0.00		2.39	-0.53	2.55	45.71	170.99	971.85	466.08	1210.62	718.76	1007.82	516.81	1178.49	527.35
7.107	0	0.07	0.15	0.02	0.50	0.03	0.25	0.31	0.11	2.84	99.00	0.50	0.00	98.55	21.43	18.03	0.11	0.32	3.41	0.10	0.08	0.07	0.00	0.02	0.08	2.84	0.06	0.09	4.42	1.40	0.05	2.53	1.23	2.56	0.00		3.87	-0.89	2.85	45.28	169.92	971.07	466.01	1208.87	718.46	1007.47	516.80	1177.07	527.30
7.140	0	0.07	0.15	0.02	0.50	0.03	0.23	0.30	0.11	3.22	99.01	0.46	0.00	98.50	20.28	18.81	0.11	0.33	3.34	0.10	0.08	0.07	0.00	0.02	0.08	3.22	0.06	0.08	4.38	1.32	0.05	2.80	1.21	2.92	0.00		3.98	-1.07	2.55	45.22	169.35	971.07	465.87	1209.06	718.76	1007.41	517.28	1176.51	526.48
7.173	0	0.07	0.17	0.02	0.50	0.03	0.25	0.30	0.11	3.18	99.00	0.51	0.00	98.62	21.77	17.42	0.11	0.30	3.30	0.11	0.08	0.08	0.00	0.02	0.08	3.18	0.06	0.08	4.41	1.33	0.05	1.77	1.22	3.62	0.00		2.52	-0.67	2.06	45.70	169.95	971.71	466.45	1209.16	717.68	1006.86	517.60	1176.55	526.85
7.207	0	0.07	0.17	0.02	0.50	0.03	0.27	0.31	0.11	3.45	98.99	0.54	0.00	98.50	22.74	16.89	0.11	0.33	3.13	0.13	0.07	0.07	0.00	0.02	0.08	3.45	0.07	0.08	4.29	1.28	0.04	2.41	1.20	3.88	0.00		3.45	-1.06	2.20	45.33	169.12	970.96	465.82	1209.43	718.94	1007.18	517.51	1176.08	526.21
7.240	0	0.07	0.18	0.02	0.49	0.03	0.27	0.30	0.11	3.48	99.01	0.53	0.00	98.51	22.70	16.44	0.11	0.31	3.18	0.14	0.07	0.08	0.00	0.02	0.08	3.48	0.06	0.09	4.09	1.30	0.04	2.28	1.21	4.18	0.00		3.51	-1.04	2.83	45.43	167.83	971.16	466.75	1208.56	718.78	1008.35	517.17	1175.84	527.89
7.273	0	0.07	0.21	0.02	0.46	0.03	0.28	0.27	0.12	3.57	99.09	0.53	0.00	98.52	22.63	14.27	0.12	0.30	3.12	0.20	0.08	0.07	0.00	0.02	0.09	3.57	0.06	0.12	3.98	1.28	0.04	2.82	1.21	4.95	0.00		2.53	-1.00	2.39	45.74	168.65	971.32	466.56	1209.27	718.61	1007.80	517.30	1176.15	527.30
7.307	0	0.07	0.22	0.02	0.48	0.03	0.28	0.29	0.12	3.10	99.05	0.55	0.00	98.51	23.34	14.87	0.12	0.28	2.87	0.20	0.07	0.07	0.00	0.02	0.09	3.10	0.05	0.11	3.83	1.25	0.04	1.18	1.20	5.69	0.00		1.55	-1.05	2.52	45.99	169.01	971.88	467.09	1209.48	718.26	1008.20	517.14	1176.86	527.98
7.340	0	0.07	0.22	0.02	0.49	0.03	0.28	0.30	0.13	3.25	99.02	0.55	0.00	98.39	23.52	15.77	0.13	0.28	3.07	0.24	0.10	0.07	0.00	0.02	0.08	3.25	0.06	0.13	3.65	1.26	0.04	3.48	1.27	5.83	0.00		2.47	-1.43	2.99	45.89	165.88	971.23	467.11	1209.03	719.70	1009.76	517.16	1175.31	527.70
7.374	0	0.07	0.19	0.02	0.52	0.03	0.28	0.33	0.13	3.57	98.95	0.56	0.00	98.44	24.08	17.43	0.13	0.27	2.76	0.19	0.08	0.04	0.00	0.02	0.06	3.57	0.07	0.10	3.42	1.25	0.04	1.59	1.36	5.03	0.00		2.17	-1.27	3.68	46.01	165.01	971.70	467.51	1209.28	720.37	1011.45	516.93	1176.08	527.91
7.407	0	0.07	0.17	0.02	0.52	0.03	0.28	0.33	0.13	3.53	98.96	0.55	0.00	98.34	24.14	17.48	0.11	0.21	3.00	0.18	0.06	0.04	0.00	0.02	0.06	3.53	0.07	0.13	3.16	1.28	0.04	2.89	1.52	3.96	0.00		3.09	-1.59	3.21	46.03	164.40	970.69	466.52	1210.45	721.78	1011.22	516.78	1175.25	527.80
7.440	0	0.07	0.14	0.02	0.52	0.04	0.26	0.34	0.19	3.47	98.96	0.51	0.00	98.47	23.11	18.76	0.11	0.21	3.46	0.17	0.07	0.04	0.00	0.02	0.06	3.47	0.07	0.19	3.05	1.24	0.05	7.61	1.66	2.74	0.00		3.58	-1.16	3.43	45.82	165.01	971.71	466.32	1211.87	722.75	1012.39	517.16	1177.11	527.00
7.474	0	0.07	0.13	0.02	0.50	0.04	0.24	0.32	0.22	3.52	99.00	0.47	0.00	98.05	21.91	19.02	0.12	0.18	3.44	0.19	0.05	0.03	0.00	0.02	0.07	3.52	0.06	0.22	3.01	1.33	0.05	11.06	1.87	2.09	0.00		3.24	-2.40	3.29	45.87	165.73	971.50	466.18	1213.36	724.28	1012.47	517.39	1177.92	527.03
7.507	0	0.06	0.12	0.02	0.54	0.04	0.25	0.35	0.26	3.84	98.93	0.51	0.00	97.77	23.22	19.88	0.13	0.16	4.07	0.19	0.06	0.04	0.00	0.02	0.07	3.84	0.05	0.26	3.08	1.41	0.05	6.77	1.98	1.59	0.00		4.31	-3.11	3.31	45.66	164.83	971.60	466.06	1214.92	726.01	1013.77	517.55	1178.27	527.95
7.540	0	0.06	0.11	0.02	0.58	0.04	0.28	0.39	0.21	3.70	98.85	0.59	0.00	97.56	25.25	20.13	0.14	0.15	4.12	0.19	0.07	0.05	0.00	0.02	0.07	3.70	0.04	0.21	2.92	1.36	0.05	6.16	1.97	0.92	0.00		3.09	-3.56	2.48	45.58	163.16	972.28	465.88	1217.76	727.75	1015.25	518.07	1178.14	527.33
7.574	0	0.06	0.11	0.02	0.55	0.04	0.29	0.37	0.16	3.47	98.90	0.59	0.00	97.87	25.65	18.65	0.15	0.14	4.10	0.22	0.07	0.06	0.00	0.01	0.07	3.47	0.04	0.16	2.54	1.22	0.05	7.00	2.06	0.41	0.00		2.21	-2.87	2.98	45.43	164.90	972.86	466.15	1218.34	728.01	1015.63	517.93	1180.26	527.21
7.607	0	0.06	0.11	0.02	0.58	0.04	0.34	0.40	0.16	3.35	98.84	0.74	0.00	97.88	28.74	17.26	0.16	0.12	4.26	0.20	0.08	0.07	0.00	0.02	0.08	3.35	0.03	0.13	2.60	1.20	0.05	14.00	2.07	0.13	0.00		1.44	-2.83	3.38	45.07	165.06	972.37	466.64	1219.01	729.76	1016.17	518.04	1180.94	527.91
7.640	0	0.06	0.11	0.02	0.57	0.04	0.36	0.39	0.16	3.17	98.86	0.77	0.00	97.20	29.48	16.22	0.16	0.11	3.88	0.23	0.08	0.06	0.00	0.01	0.09	3.17	0.03	0.14	2.56	1.29	0.04	4.54	2.19	0.08	0.00		-0.49	-4.27	3.93	44.44	165.71	971.92	466.26	1216.53	726.41	1015.10	516.03	1180.44	527.08
7.674	0	0.06	0.11	0.01	0.64	0.04	0.42	0.46	0.18	2.93	98.72	0.98	0.00	97.44	33.16	16.10	0.18	0.13	3.43	0.27	0.09	0.05	0.00	0.01	0.08	2.93	0.02	0.11	2.27	1.39	0.04	2.31	2.27	0.08	0.00		3.85	-3.81	3.82	45.05	164.82	973.79	467.23	1216.28	726.83	1016.16	518.50	1180.70	527.97
7.707	0	0.05	0.11	0.01	0.72	0.04	0.47	0.53	0.18	2.83	98.55	1.21	0.00	97.29	36.12	16.87	0.18	0.13	3.16	0.29	0.09	0.04	0.00	0.01	0.07	2.83	0.02	0.11	2.28	1.45	0.04	5.39	2.26	0.18	0.00		1.08	-4.10	4.00	44.97	164.03	974.21	468.55	1216.24	726.76	1016.98	518.51	1180.69	528.71
7.741	0	0.05	0.11	0.01	0.83	0.04	0.57	0.64	0.21	2.66	98.34	1.69	0.00	97.80	40.56	16.72	0.21	0.14	2.41	0.32	0.08	0.03	0.00	0.01	0.06	2.66	0.02	0.09	2.18	1.51	0.04	7.75	2.39	0.27	0.00		2.14	-3.02	3.28	45.14	164.06	973.63	468.16	1217.11	727.62	1016.23	518.90	1179.94	529.52
7.774	0	0.05	0.11	0.01	0.82	0.04	0.62	0.63	0.22	2.47	98.36	1.90	0.00	97.95	42.07	14.91	0.22	0.14	2.50	0.30	0.09	0.03	0.00	0.01	0.05	2.47	0.02	0.10	2.19	1.55	0.04	5.78	2.46	0.24	0.00		2.54	-2.66	3.98	45.10	162.39	973.41	468.56	1217.05	729.06	1017.78	519.02	1179.81	529.84
7.807	0	0.05	0.12	0.01	0.79	0.04	0.64	0.60	0.23	2.31	98.42	1.92	0.00	97.86	42.09	13.68	0.23	0.13	2.72	0.30	0.09	0.02	0.00	0.01	0.05	2.31	0.02	0.11	2.31	1.60	0.04	6.85	2.48	0.48	0.00		2.89	-2.89	4.29	45.10	162.76	973.27	468.70	1216.97	729.46	1017.89	519.04	1180.27	530.23
7.841	0	0.05	0.13	0.01	0.81	0.04	0.69	0.63	0.24	2.03	98.38	2.21	0.00	97.98	43.62	12.97	0.24	0.13	2.83	0.27	0.09	0.02	0.00	0.01	0.04	2.03	0.02	0.11	2.56	1.66	0.04	6.10	2.61	0.84	0.00		3.43	-2.60	4.76	45.05	163.51	973.45	468.67	1216.92	729.59	1018.21	518.90	1181.32	530.34
7.874	0	0.05	0.13	0.01	0.81	0.04	0.70	0.63	0.23	1.91	98.37	2.28	0.00	98.06	43.74	12.82	0.23	0.14	3.20	0.24	0.09	0.02	0.00	0.01	0.04	1.91	0.02	0.11	2.81	1.76	0.04	4.85	2.67	1.36	0.00		4.83	-2.38	4.93	44.71	164.13	973.70	468.14	1217.45	729.68	1018.54	518.59	1182.23	530.70
7.907	0	0.05	0.14	0.01	0.85	0.04	0.75	0.66	0.25	1.78	98.31	2.62	0.00	98.32	45.16	12.32	0.25	0.15	3.38	0.24	0.10	0.03	0.00	0.01	0.04	1.78	0.02	0.10	3.19	1.93	0.03	5.00	2.69	1.55	0.00		3.06	-1.65	5.48	45.03	163.98	974.57	468.66	1217.32	728.35	1019.71	518.24	1183.22	530.78
7.941	0	0.05	0.15	0.01	0.80	0.04	0.70	0.61	0.31	1.70	98.40	2.37	0.00	98.32	43.30	11.87	0.31	0.14	3.51	0.27	0.10	0.04	0.00	0.00	0.04	1.70	0.03	0.10	3.75	2.28	0.03	6.58	2.48	2.12	0.00		2.09	-1.67	5.95	45.05	164.05	974.83	468.78	1218.21	728.22	1020.85	518.64	1184.44	530.93
7.974	0	0.06	0.16	0.01	0.71	0.04	0.60	0.52	0.28	1.73	98.58	1.83	0.00	97.72	39.84	11.70	0.28	0.15	3.24	0.21	0.10	0.04	0.00	0.00	0.04	1.73	0.03	0.12	3.93	2.15	0.03	2.24	2.49	2.45	0.00		0.98	-3.21	5.57	45.05	165.24	978.11	470.63	1218.33	726.67	1021.53	518.51	1186.20	532.15
8.007	0	0.06	0.15	0.01	0.57	0.04	0.45	0.40	0.26	1.66	98.86	1.13	0.00	98.17	33.39	11.58	0.26	0.14	3.28	0.16	0.09	0.04	0.00	0.00	0.04	1.66	0.03	0.13	3.98	2.23	0.03	2.30	2.58	2.06	0.00		-0.83	-2.09	4.64	44.46	165.62	979.94	470.33	1222.65	728.85	1023.17	519.31	1188.41	530.54
8.041	0	0.07	0.14	0.02	0.49	0.04	0.34	0.33	0.22	1.51	99.02	0.78	0.00	98.42	27.84	12.59	0.22	0.16	3.20	0.14	0.07	0.03	0.00	0.00	0.04	1.51	0.04	0.15	4.32	2.52	0.03	2.30	2.72	1.78	0.00		-2.46	-1.34	4.88	44.01	167.61	982.40	470.01	1225.88	728.52	1025.45	518.18	1192.58	530.77
8.074	0	0.07	0.13	0.02	0.48	0.04	0.31	0.32	0.20	1.67	99.04	0.69	0.00	98.16	26.09	13.82	0.20	0.18	3.22	0.13	0.07	0.03	0.00	0.00	0.05	1.67	0.04	0.16	4.37	2.40	0.04	3.92	2.84	1.51	0.00		-3.91	-2.12	4.95	43.59	166.20	986.81	471.98	1228.92	728.75	1029.89	519.68	1195.66	531.49
8.108	0	0.07	0.12	0.02	0.44	0.04	0.25	0.29	0.17	1.81	99.13	0.54	0.00	98.23	22.05	14.89	0.17	0.20	3.81	0.12	0.07	0.03	0.00	0.00	0.05	1.81	0.04	0.12	4.86	2.83	0.04	7.03	3.17	0.92	0.00		-3.74	-1.91	5.37	43.62	166.24	988.59	471.94	1232.82	730.60	1033.24	520.52	1199.08	532.01
8.141	0	0.07	0.11	0.02	0.44	0.04	0.22	0.29	0.15	2.05	99.12	0.47	0.00	98.49	19.87	16.82	0.15	0.23	3.50	0.12	0.06	0.03	0.00	0.00	0.05	2.05	0.03	0.10	5.16	2.69	0.04	4.39	2.97	0.66	0.00		-3.03	-1.10	5.88	43.49	162.20	991.77	472.48	1236.43	732.92	1039.28	519.57	1200.87	533.63
8.174	0	0.07	0.10	0.02	0.43	0.04	0.19	0.28	0.14	2.22	99.13	0.45	0.00	98.19	17.26	18.98	0.14	0.26	3.54	0.10	0.07	0.03	0.00	0.00	0.06	2.22	0.02	0.10	5.38	2.75	0.05	1.69	2.90	0.38	0.00		-3.37	-2.05	6.77	43.50	164.20	992.51	472.10	1236.58	731.19	1040.02	517.73	1203.34	534.70
8.208	0	0.07	0.09	0.02	0.45	0.04	0.17	0.29	0.11	2.37	99.10	0.54	0.00	97.93	15.87	21.21	0.11	0.31	3.31	0.08	0.07	0.04	0.00	0.00	0.06	2.37	0.02	0.07	5.73	2.61	0.06	1.32	2.99	0.04	0.00		-7.18	-2.72	6.67	42.63	167.07	995.70	472.74	1240.43	730.17	1042.00	518.95	1208.41	533.82
8.241	0	0.07	0.09	0.02	0.47	0.04	0.16	0.31	0.11	2.52	99.06	0.64	0.00	97.12	14.96	23.47	0.11	0.40	2.85	0.09	0.08	0.04	0.00	0.00	0.06	2.52	0.02	0.08	5.93	2.67	0.06	2.46	3.06	0.00	0.00		-2.28	-4.41	5.99	43.85	161.63	996.22	470.76	1239.05	729.20	1043.14	517.67	1204.17	531.68
8.274	0	0.07	0.08	0.02	0.46	0.04	0.15	0.31	0.10	2.96	99.07	0.66	0.00	98.71	14.34	23.62	0.10	0.46	3.49	0.11	0.09	0.05	0.00	0.00	0.06	2.96	0.02	0.08	6.14	2.87	0.07	3.75	3.30	0.00	0.00		-2.02	-0.31	6.56	43.66	162.60	998.95	470.64	1244.97	732.51	1047.88	517.94	1209.76	533.22
8.308	0	0.07	0.08	0.02	0.53	0.04	0.15	0.36	0.10	3.46	98.94	0.86	0.00	96.05	14.77	26.85	0.07	0.56	3.12	0.10	0.09	0.05	0.00	0.00	0.07	3.46	0.02	0.10	6.61	3.04	0.08	2.26	3.42	0.00	0.00		-1.08	-6.05	6.96	44.14	164.14	999.74	469.18	1244.10	728.35	1047.53	516.74	1210.97	531.91
8.341	0	0.07	0.07	0.02	0.57	0.04	0.13	0.40	0.16	3.66	98.86	1.06	0.00	98.26	14.06	29.84	0.07	0.70	3.74	0.09	0.09	0.04	0.00	0.00	0.07	3.66	0.02	0.16	6.64	3.14	0.08	1.46	3.48	0.00	0.00		-2.28	-1.83	6.49	43.45	166.28	1000.28	468.37	1250.92	734.98	1049.78	515.74	1215.19	532.69
8.375	0	0.06	0.07	0.02	0.66	0.04	0.13	0.49	0.21	5.14	98.68	1.30	0.00	95.60	14.68	33.16	0.05	1.09	3.34	0.08	0.09	0.05	0.00	0.00	0.07	5.14	0.02	0.21	6.21	3.44	0.09	0.58	3.20	0.00	0.00		1.50	-6.60	7.66	44.28	162.81	1003.99	470.53	1254.75	738.42	1056.68	517.54	1218.32	537.06
8.408	0	0.06	0.06	0.02	0.71	0.04	0.12	0.54	0.20	6.48	98.59	1.54	0.00	94.10	13.72	36.00	0.05	1.34	3.43	0.07	0.10	0.06	0.00	0.01	0.07	6.48	0.02	0.20	5.62	3.61	0.09	1.27	3.11	0.00	0.00		-0.34	-8.15	7.11	43.41	162.75	1006.77	471.10	1259.46	740.50	1059.69	518.38	1221.40	536.83
8.441	0	0.06	0.06	0.02	0.84	0.04	0.12	0.66	0.20	7.34	98.32	2.00	0.00	96.43	14.96	39.34	0.05	1.85	4.05	0.07	0.15	0.10	0.00	0.01	0.08	7.34	0.02	0.20	5.58	3.65	0.09	3.54	2.97	0.00	0.00		0.98	-5.51	7.05	43.97	167.54	1006.15	468.88	1262.07	741.69	1058.30	519.28	1225.14	534.72
8.475	0	0.06	0.06	0.02	0.78	0.04	0.12	0.62	0.22	8.76	98.44	1.85	0.00	95.75	13.46	38.50	0.04	2.01	3.64	0.07	0.13	0.09	0.00	0.01	0.10	8.76	0.03	0.22	5.38	4.02	0.10	3.62	2.94	0.00	0.00		1.25	-6.42	8.75	43.45	166.03	1006.87	467.72	1265.65	744.21	1063.68	515.06	1228.22	537.19
8.508	0	0.06	0.06	0.02	0.81	0.04	0.12	0.64	0.18	9.93	98.39	1.92	0.00	93.86	13.33	38.69	0.04	2.41	3.86	0.08	0.12	0.08	0.00	0.01	0.09	9.93	0.02	0.18	5.69	4.42	0.10	1.64	2.70	0.00	0.00		2.65	-8.37	6.44	43.85	164.42	1007.21	465.80	1267.05	743.29	1062.15	515.28	1225.38	534.98
8.541	0	0.06	0.06	0.02	0.92	0.04	0.13	0.76	0.26	9.62	98.16	2.06	0.00	94.05	15.90	39.80	0.04	2.75	3.90	0.07	0.09	0.06	0.00	0.01	0.11	9.62	0.03	0.26	5.50	4.76	0.10	4.18	2.67	0.00	0.00		5.76	-8.20	9.51	44.65	165.94	1006.78	466.05	1268.18	746.78	1066.04	514.49	1230.25	538.43
8.575	0	0.06	0.06	0.02	0.92	0.04	0.14	0.77	0.31	9.90	98.17	1.84	0.00	93.78	16.95	38.09	0.04	2.89	3.87	0.08	0.06	0.05	0.00	0.01	0.12	9.90	0.03	0.31	5.74	5.39	0.10	4.90	2.48	0.00	0.00		4.10	-8.43	7.72	43.99	164.67	1008.23	466.07	1271.36	747.77	1066.49	515.39	1229.66	537.58
8.608	0	0.06	0.06	0.02	0.88	0.04	0.13	0.73	0.46	10.27	98.23	1.85	0.00	94.15	15.76	38.12	0.04	2.95	3.96	0.08	0.07	0.04	0.00	0.01	0.13	10.27	0.04	0.46	5.77	5.11	0.10	1.99	2.54	0.00	0.00		4.98	-8.11	6.74	44.08	164.61	1008.93	464.51	1276.96	751.07	1068.48	515.02	1231.43	538.34
8.641	0	0.06	0.07	0.02	0.78	0.04	0.15	0.63	1.08	10.32	98.45	1.28	0.00	89.54	16.91	33.62	0.04	2.55	4.79	0.10	0.08	0.05	0.00	0.01	0.16	10.32	0.05	1.08	5.51	5.31	0.10	4.36	2.41	0.00	0.00		5.08	-11.26	5.69	43.97	166.00	1009.71	464.55	1277.68	749.79	1067.28	515.01	1231.52	539.18
8.675	0	0.07	0.07	0.02	0.65	0.04	0.15	0.52	1.43	10.36	98.69	0.98	0.00	93.04	15.90	30.28	0.04	2.42	5.26	0.12	0.10	0.05	0.00	0.01	0.20	10.36	0.07	1.43	5.03	5.53	0.09	10.30	2.82	0.00	0.00		7.87	-9.03	6.55	44.85	166.68	1009.49	463.15	1280.88	755.08	1069.37	516.30	1234.72	537.29
8.708	0	0.08	0.08	0.02	0.52	0.05	0.14	0.39	1.85	10.22	98.97	0.76	0.00	94.03	12.89	26.62	0.04	2.17	5.80	0.13	0.15	0.05	0.00	0.01	0.23	10.22	0.12	1.85	5.15	5.21	0.09	3.81	3.03	0.00	0.00		7.29	-8.22	7.12	44.68	171.53	1010.56	462.84	1283.33	755.81	1069.74	515.60	1239.82	537.83
8.742	0	0.08	0.08	0.02	0.46	0.05	0.13	0.34	1.22	11.11	99.07	0.69	0.00	92.45	11.11	25.20	0.04	2.36	5.39	0.13	0.18	0.06	0.00	0.01	0.23	11.79	0.18	1.22	5.13	5.32	0.08	4.15	3.25	0.00	0.00		7.87	-9.48	5.93	44.67	171.07	1012.29	461.95	1287.40	757.20	1071.21	516.02	1240.92	537.46
8.775	0	0.08	0.09	0.02	0.37	0.05	0.13	0.26	1.33	9.69	99.25	0.50	0.00	94.08	9.69	20.89	0.03	1.85	6.05	0.12	0.17	0.05	0.00	0.01	0.28	11.23	0.27	1.33	4.99	4.82	0.07	5.33	3.47	0.00	0.00		9.93	-8.18	6.10	45.27	171.91	1014.14	462.76	1287.84	757.02	1072.23	517.06	1242.72	539.18
8.808	0	0.09	0.09	0.02	0.35	0.05	0.13	0.24	1.38	8.34	99.30	0.47	0.00	78.87	8.34	20.19	0.04	1.93	5.76	0.13	0.16	0.05	0.00	0.01	0.28	11.37	0.30	1.38	4.76	4.54	0.06	2.30	3.45	0.00	0.00		4.43	-15.42	6.72	43.01	168.97	1011.82	463.00	1285.23	754.15	1072.19	513.45	1239.26	538.68
8.842	0	0.09	0.09	0.02	0.33	0.04	0.12	0.22	1.61	7.59	99.35	0.42	0.00	86.61	7.59	19.36	0.04	1.71	4.09	0.11	0.13	0.04	0.00	0.01	0.33	12.88	0.34	1.61	4.24	4.13	0.06	2.77	3.25	0.00	0.00		1.32	-12.66	7.13	42.43	168.23	1010.88	464.36	1283.55	754.85	1071.59	514.39	1238.24	537.36
8.875	0	0.09	0.10	0.02	0.31	0.04	0.13	0.21	1.75	7.93	99.37	0.39	0.00	92.87	7.93	17.94	0.04	1.63	3.86	0.11	0.11	0.03	0.00	0.01	0.37	13.43	0.40	1.75	4.36	4.07	0.06	3.83	3.33	0.00	0.00		2.56	-9.16	7.43	42.82	169.65	1011.59	464.47	1286.96	758.14	1073.49	514.99	1241.33	539.66
8.908	0	0.09	0.09	0.02	0.31	0.04	0.12	0.21	1.77	7.18	99.37	0.42	0.00	87.30	7.18	18.90	0.04	1.60	3.44	0.10	0.10	0.02	0.00	0.01	0.40	13.24	0.45	1.77	4.39	3.82	0.05	3.11	3.71	0.00	0.00		5.89	-12.36	6.97	43.52	170.73	1011.26	463.95	1288.40	759.74	1073.06	515.45	1241.76	541.68
8.942	0	0.09	0.09	0.02	0.31	0.04	0.12	0.20	1.84	7.52	99.38	0.40	0.00	85.18	7.52	18.37	0.04	1.55	2.77	0.09	0.08	0.02	0.00	0.01	0.43	12.29	0.41	1.84	4.34	3.45	0.06	2.25	3.75	0.00	0.00		0.64	-13.25	7.71	42.03	169.56	1010.32	464.84	1284.06	756.48	1071.76	514.57	1239.72	537.78
8.975	0	0.09	0.10	0.02	0.30	0.04	0.13	0.19	1.62	8.57	99.41	0.34	0.00	90.75	8.57	16.20	0.05	1.41	3.60	0.08	0.09	0.03	0.00	0.01	0.42	12.29	0.35	1.62	4.08	3.21	0.05	4.22	3.69	0.00	0.00		1.94	-10.58	8.39	42.43	166.54	1010.46	464.29	1282.22	755.15	1073.09	514.24	1238.11	536.68
9.008	0	0.09	0.10	0.02	0.29	0.05	0.14	0.18	1.88	9.97	99.42	0.33	0.00	91.77	9.97	14.63	0.05	1.26	4.54	0.09	0.11	0.04	0.00	0.01	0.49	12.27	0.35	1.88	3.95	2.93	0.05	3.36	3.87	0.00	0.00		7.80	-9.94	6.49	44.58	172.89	1013.00	463.65	1287.12	757.43	1071.43	516.73	1242.77	539.84
9.042	0	0.09	0.10	0.02	0.29	0.05	0.16	0.18	1.81	11.54	99.42	0.33	0.00	86.54	11.54	13.52	0.05	1.23	4.14	0.09	0.10	0.05	0.00	0.01	0.49	11.84	0.28	1.81	3.71	2.31	0.05	2.92	3.97	0.00	0.00		3.87	-12.69	7.17	42.95	169.96	1012.39	465.68	1282.58	753.17	1071.30	515.13	1239.30	540.87
9.075	0	0.08	0.11	0.02	0.30	0.05	0.17	0.19	1.81	13.36	99.39	0.33	0.00	93.14	13.36	12.95	0.06	1.10	4.75	0.08	0.12	0.05	0.00	0.02	0.56	13.49	0.27	1.81	3.61	2.07	0.05	2.33	3.74	0.00	0.00		5.48	-8.96	6.64	43.91	172.64	1014.86	466.72	1285.25	756.01	1071.66	518.67	1242.92	540.49
9.109	0	0.09	0.11	0.02	0.30	0.04	0.17	0.18	1.42	12.51	99.41	0.33	0.00	94.26	12.51	13.03	0.06	1.30	3.52	0.08	0.12	0.03	0.00	0.02	0.53	17.41	0.23	1.42	3.38	1.95	0.04	7.59	3.69	0.00	0.00		3.37	-8.01	6.70	43.10	169.93	1015.43	467.48	1287.06	756.86	1074.35	517.97	1242.53	542.30
9.142	0	0.09	0.11	0.02	0.29	0.04	0.16	0.17	1.25	11.58	99.42	0.33	0.00	90.65	11.58	12.79	0.06	1.31	3.21	0.08	0.12	0.02	0.00	0.01	0.48	19.94	0.18	1.25	3.58	1.95	0.04	4.73	3.50	0.00	0.00		4.03	-10.64	5.81	43.13	170.49	1016.59	466.82	1289.01	756.77	1074.39	518.17	1243.25	541.72
9.175	0	0.09	0.11	0.02	0.27	0.04	0.16	0.16	1.03	10.41	99.46	0.33	0.00	92.73	10.41	11.66	0.06	1.20	3.12	0.08	0.14	0.02	0.00	0.01	0.41	21.45	0.16	1.03	3.62	2.06	0.04	6.85	3.35	0.00	0.00		5.46	-9.27	5.94	43.74	169.56	1017.51	466.64	1290.04	757.03	1076.07	518.06	1243.80	542.84
9.209	0	0.09	0.12	0.02	0.26	0.04	0.16	0.15	0.72	10.28	99.47	0.33	0.00	92.93	10.28	10.88	0.06	1.12	2.94	0.07	0.12	0.01	0.00	0.01	0.35	26.02	0.13	0.72	3.47	2.07	0.04	4.84	2.76	0.00	0.00		7.24	-9.12	5.53	44.45	169.49	1018.16	466.35	1290.75	757.60	1076.15	519.04	1244.01	542.52
9.242	0	0.09	0.12	0.02	0.27	0.04	0.16	0.16	0.74	9.99	99.47	0.33	0.00	91.39	9.99	11.45	0.05	1.14	2.91	0.06	0.12	0.01	0.00	0.01	0.32	27.30	0.13	0.74	3.54	2.24	0.04	3.46	2.69	0.00	0.00		6.68	-10.19	5.75	44.15	169.92	1018.92	466.18	1291.58	757.35	1077.04	518.52	1245.31	542.13
9.275	0	0.09	0.12	0.02	0.28	0.04	0.16	0.16	0.74	10.62	99.45	0.33	0.00	91.11	10.62	11.83	0.06	1.04	3.33	0.05	0.12	0.01	0.00	0.01	0.29	30.44	0.11	0.74	3.49	2.31	0.04	3.50	2.52	0.00	0.00		6.89	-10.36	5.42	44.24	169.68	1019.25	466.03	1291.83	757.14	1076.96	518.75	1245.07	541.74
9.309	0	0.09	0.12	0.02	0.29	0.04	0.16	0.17	0.80	10.66	99.42	0.33	0.00	88.88	10.66	12.89	0.07	1.12	3.39	0.05	0.14	0.01	0.00	0.01	0.27	35.35	0.11	0.80	3.66	2.58	0.05	5.24	2.21	0.00	0.00		7.05	-11.61	5.75	44.16	167.97	1019.68	465.89	1292.46	757.34	1078.79	518.18	1245.06	541.98
9.342	0	0.09	0.12	0.02	0.27	0.04	0.15	0.16	0.87	9.05	99.45	0.33	0.00	88.45	9.05	12.62	0.07	1.11	3.70	0.05	0.17	0.01	0.00	0.01	0.23	35.79	0.10	0.87	3.64	2.66	0.05	5.99	2.20	0.00	0.00		8.27	-11.82	5.21	44.55	168.19	1019.62	465.58	1292.85	757.35	1078.16	518.39	1244.58	542.71
9.376	0	0.10	0.12	0.02	0.26	0.04	0.16	0.15	0.83	9.65	99.47	0.33	0.00	88.79	9.65	11.25	0.07	0.92	3.71	0.06	0.23	0.01	0.00	0.01	0.22	38.32	0.10	0.83	3.71	2.83	0.05	6.41	2.15	0.00	0.00		7.72	-11.65	5.50	44.42	169.45	1019.93	465.72	1292.98	757.21	1078.18	518.24	1245.87	542.59
9.409	0	0.10	0.13	0.02	0.26	0.04	0.16	0.15	0.71	9.53	99.49	0.33	0.00	87.73	9.53	10.38	0.07	0.75	3.76	0.06	0.21	0.01	0.00	0.01	0.21	39.90	0.10	0.71	3.72	2.64	0.05	7.36	2.03	0.00	0.00		7.83	-12.16	5.92	44.49	169.16	1020.11	465.86	1292.69	756.97	1078.85	517.94	1246.17	542.81
9.442	0	0.10	0.13	0.02	0.25	0.04	0.17	0.14	0.68	10.20	99.49	0.33	0.00	87.97	10.20	9.58	0.07	0.72	3.68	0.06	0.18	0.01	0.00	0.01	0.20	39.56	0.11	0.68	3.77	2.67	0.04	4.86	2.06	0.00	0.00		8.98	-12.05	5.47	44.89	166.95	1020.28	465.09	1293.34	757.35	1079.65	518.13	1244.87	542.04
9.476	0	0.10	0.13	0.02	0.26	0.04	0.17	0.15	0.78	10.86	99.48	0.33	0.00	87.36	10.86	9.35	0.06	0.80	3.21	0.06	0.14	0.01	0.00	0.01	0.22	42.86	0.13	0.78	4.08	2.76	0.04	4.11	2.04	0.00	0.00		6.58	-12.34	5.63	43.81	166.31	1018.96	464.39	1293.43	757.86	1079.48	517.07	1244.19	540.14
9.509	0	0.10	0.13	0.02	0.25	0.04	0.17	0.14	1.13	10.65	99.49	0.33	0.00	90.33	10.65	8.51	0.06	0.80	3.17	0.06	0.12	0.01	0.00	0.01	0.21	43.86	0.14	1.13	4.08	2.50	0.04	1.07	1.95	0.00	0.00		2.44	-10.83	5.79	43.12	173.38	1019.59	465.04	1288.67	751.34	1074.18	516.28	1246.31	537.11
9.542	0	0.10	0.13	0.02	0.25	0.04	0.16	0.14	1.42	9.69	99.51	0.33	0.00	92.86	9.69	8.70	0.06	0.83	3.04	0.06	0.09	0.01	0.00	0.01	0.20	44.16	0.15	1.42	4.15	2.34	0.04	2.28	1.97	0.00	0.00		4.33	-9.17	6.32	43.68	167.78	1020.92	466.04	1290.12	753.55	1078.97	517.17	1245.27	539.35
9.576	0	0.10	0.13	0.02	0.24	0.04	0.15	0.13	1.56	8.46	99.51	0.33	0.00	91.43	8.46	9.32	0.05	0.78	2.88	0.05	0.08	0.01	0.00	0.01	0.21	48.22	0.14	1.56	4.65	2.61	0.03	3.00	2.10	0.00	0.00		2.80	-10.16	5.70	43.21	170.15	1021.95	465.89	1291.13	752.15	1078.06	516.72	1246.76	538.93
9.609	0	0.10	0.13	0.02	0.24	0.04	0.15	0.13	1.39	8.17	99.51	0.33	0.00	90.60	8.17	9.51	0.04	0.83	3.17	0.04	0.07	0.02	0.00	0.00	0.19	48.84	0.15	1.39	4.73	2.45	0.03	3.22	2.12	0.00	0.00		3.60	-10.67	6.35	43.38	169.58	1021.45	465.61	1290.65	752.72	1078.70	516.47	1246.83	538.60
9.642	0	0.10	0.13	0.02	0.24	0.04	0.15	0.13	1.15	7.80	99.52	0.33	0.00	91.14	7.80	9.55	0.05	0.87	3.34	0.03	0.07	0.02	0.00	0.00	0.20	45.60	0.15	1.15	4.82	2.22	0.03	3.15	2.18	0.00	0.00		3.51	-10.35	5.82	43.44	170.09	1022.09	465.33	1291.01	752.08	1078.19	516.76	1246.99	537.69
9.676	0	0.10	0.13	0.02	0.25	0.04	0.15	0.14	1.08	8.47	99.50	0.33	0.00	91.38	8.47	10.17	0.05	0.96	3.38	0.03	0.09	0.02	0.00	0.00	0.20	44.37	0.15	1.08	4.74	1.95	0.03	4.99	2.27	0.00	0.00		2.83	-10.19	5.83	43.06	168.75	1022.19	464.13	1293.03	752.48	1079.97	515.17	1247.25	537.43
9.709	0	0.10	0.12	0.02	0.26	0.04	0.15	0.14	1.19	8.81	99.48	0.33	0.00	89.10	8.81	10.96	0.05	0.94	3.49	0.02	0.09	0.01	0.00	0.00	0.21	44.46	0.15	1.19	4.53	1.91	0.03	4.52	2.21	0.00	0.00		5.30	-11.50	5.70	43.84	169.35	1022.22	463.28	1293.71	752.76	1079.92	515.05	1247.69	538.06
9.743	0	0.10	0.12	0.02	0.25	0.04	0.15	0.14	1.37	8.03	99.49	0.33	0.00	89.80	8.03	11.42	0.05	0.75	3.42	0.02	0.10	0.01	0.00	0.00	0.20	43.86	0.14	1.37	4.33	1.68	0.02	6.05	2.25	0.00	0.00		6.02	-11.13	5.57	44.25	171.34	1022.15	462.97	1294.11	752.81	1079.00	515.03	1248.71	538.58
9.776	0	0.10	0.12	0.02	0.27	0.04	0.14	0.15	1.43	7.90	99.46	0.33	0.00	93.54	7.90	13.32	0.04	0.71	3.30	0.02	0.09	0.01	0.00	0.01	0.20	40.73	0.14	1.43	4.36	1.56	0.02	2.84	2.24	0.00	0.00		5.45	-8.64	6.62	44.42	172.30	1023.85	462.96	1293.43	750.64	1080.51	514.01	1251.15	537.86
9.809	0	0.10	0.12	0.02	0.27	0.04	0.14	0.14	1.90	8.23	99.47	0.33	0.00	93.82	8.23	12.74	0.05	0.65	3.82	0.02	0.10	0.01	0.00	0.01	0.23	38.24	0.14	1.90	4.37	1.46	0.02	1.28	2.33	0.00	0.00		6.14	-8.40	6.55	44.74	171.38	1023.82	462.88	1293.04	750.99	1080.52	514.71	1250.45	536.92
9.843	0	0.10	0.12	0.02	0.26	0.04	0.15	0.14	2.01	8.94	99.49	0.33	0.00	93.61	8.94	11.22	0.04	0.57	4.72	0.03	0.10	0.02	0.00	0.01	0.25	33.91	0.16	2.01	4.39	1.16	0.02	6.63	2.57	0.00	0.00		7.67	-8.58	6.71	45.11	170.67	1023.24	461.46	1293.75	751.98	1081.09	514.24	1250.40	535.80
9.876	0	0.10	0.12	0.02	0.25	0.04	0.16	0.13	2.37	9.38	99.50	0.33	0.00	92.77	9.38	10.43	0.05	0.49	4.86	0.04	0.09	0.02	0.00	0.01	0.31	31.58	0.18	2.37	4.39	1.11	0.03	5.34	2.63	0.00	0.00		7.74	-9.24	6.70	45.17	172.24	1024.07	461.41	1294.22	751.10	1081.05	513.85	1251.83	536.26
9.909	0	0.10	0.12	0.02	0.25	0.05	0.17	0.14	2.89	10.49	99.49	0.33	0.00	93.06	10.49	9.85	0.05	0.46	6.01	0.05	0.10	0.02	0.00	0.01	0.35	30.03	0.20	2.89	4.58	1.00	0.03	5.90	2.80	0.00	0.00		6.96	-9.02	6.63	45.03	172.32	1024.95	461.70	1294.95	751.04	1081.69	514.03	1252.61	536.00
9.943	0	0.10	0.12	0.02	0.24	0.05	0.17	0.13	3.21	10.17	99.51	0.33	0.00	93.32	10.17	9.26	0.05	0.42	6.65	0.06	0.09	0.02	0.00	0.01	0.41	27.07	0.23	3.21	4.59	0.85	0.03	3.29	3.10	0.00	0.00		6.55	-8.81	6.94	44.99	172.42	1024.93	461.56	1295.17	751.00	1082.21	513.43	1253.13	536.14
9.976	0	0.10	0.12	0.02	0.24	0.05	0.17	0.13	3.84	10.37	99.52	0.33	0.00	93.80	10.37	8.57	0.05	0.45	6.28	0.07	0.10	0.02	0.00	0.01	0.39	25.21	0.26	3.84	4.40	0.80	0.03	1.35	3.19	0.00	0.00		5.88	-8.41	6.76	44.81	171.67	1025.14	462.05	1295.49	751.04	1082.62	513.49	1252.68	536.97
10.009	0	0.10	0.12	0.02	0.23	0.05	0.17	0.12	3.43	10.20	99.53	0.33	0.00	93.96	10.20	8.12	0.04	0.46	6.43	0.07	0.10	0.02	0.00	0.01	0.37	24.17	0.27	3.43	4.28	0.75	0.03	3.31	3.34	0.00	0.00		3.24	-8.27	6.96	44.06	171.73	1026.61	463.72	1296.17	750.68	1084.01	513.64	1253.98	538.17
10.043	0	0.10	0.12	0.02	0.23	0.05	0.17	0.13	2.50	10.24	99.53	0.33	0.00	89.56	10.24	8.27	0.04	0.49	5.34	0.08	0.12	0.02	0.00	0.01	0.36	24.37	0.27	2.50	4.31	0.84	0.03	4.97	3.36	0.00	0.00		3.63	-11.26	6.05	43.98	172.11	1027.48	463.43	1297.85	751.21	1083.77	514.47	1254.37	537.21
10.076	0	0.09	0.12	0.02	0.24	0.05	0.16	0.13	1.72	10.48	99.51	0.33	0.00	90.80	10.48	9.19	0.04	0.52	4.42	0.07	0.12	0.01	0.00	0.01	0.35	25.11	0.27	1.72	4.14	0.84	0.03	9.14	3.42	0.00	0.00		2.09	-10.55	6.70	43.73	173.15	1026.61	462.92	1297.73	751.01	1083.75	512.94	1255.23	536.97
10.110	0	0.09	0.11	0.02	0.26	0.04	0.16	0.14	0.91	10.86	99.49	0.33	0.00	89.06	10.86	10.63	0.05	0.61	3.77	0.05	0.13	0.01	0.00	0.01	0.31	24.00	0.25	0.91	3.90	0.85	0.03	4.14	3.59	0.00	0.00		4.35	-11.52	6.11	44.34	171.68	1027.66	462.61	1298.62	751.41	1084.53	513.99	1254.71	536.68
10.143	0	0.09	0.11	0.02	0.27	0.04	0.16	0.16	0.95	11.73	99.45	0.33	0.00	90.63	11.73	11.87	0.04	0.67	3.54	0.05	0.12	0.01	0.00	0.01	0.27	24.98	0.24	0.95	3.67	0.84	0.04	5.50	3.69	0.00	0.00		3.48	-10.66	6.97	44.32	171.79	1027.54	462.71	1296.78	749.70	1084.70	512.97	1254.89	536.28
10.176	0	0.08	0.10	0.02	0.30	0.05	0.18	0.18	1.40	13.83	99.40	0.33	0.00	91.96	13.83	12.88	0.05	0.71	3.94	0.04	0.13	0.01	0.00	0.01	0.27	26.64	0.28	1.40	3.60	0.85	0.04	10.58	3.84	0.00	0.00		1.44	-9.82	5.65	43.96	171.44	1028.40	462.89	1297.57	748.59	1083.83	513.38	1253.84	535.43
10.210	0	0.08	0.10	0.02	0.31	0.05	0.17	0.19	1.64	14.00	99.38	0.33	0.00	91.37	14.00	13.64	0.05	0.73	3.49	0.03	0.14	0.00	0.00	0.01	0.28	25.64	0.26	1.64	3.70	0.78	0.04	4.31	4.16	0.00	0.00		2.29	-10.20	6.51	44.16	173.50	1027.43	461.74	1298.14	749.22	1083.97	511.76	1255.77	536.00
10.243	0	0.08	0.10	0.02	0.32	0.04	0.17	0.20	1.59	13.75	99.35	0.33	0.00	92.87	13.75	15.15	0.05	0.69	2.90	0.02	0.15	0.00	0.00	0.01	0.28	26.80	0.20	1.59	3.66	0.79	0.04	5.37	3.84	0.00	0.00		2.86	-9.16	7.24	44.48	174.88	1026.02	461.31	1296.83	749.05	1083.08	510.82	1256.03	536.66
10.276	0	0.08	0.10	0.02	0.36	0.04	0.18	0.22	1.63	15.89	99.28	0.33	0.00	92.14	15.89	15.93	0.05	0.72	2.93	0.02	0.17	0.01	0.00	0.01	0.30	27.53	0.18	1.63	3.84	0.76	0.04	5.72	3.85	0.00	0.00		1.98	-9.69	7.21	44.21	174.09	1025.52	461.30	1296.30	748.98	1082.82	510.74	1255.10	535.78
10.310	0	0.08	0.10	0.02	0.35	0.04	0.20	0.22	1.12	17.55	99.30	0.36	0.00	91.39	17.55	13.71	0.06	0.63	2.62	0.02	0.15	0.00	0.00	0.01	0.32	32.10	0.18	1.12	3.72	0.76	0.04	5.41	3.88	0.00	0.00		2.63	-10.19	7.42	44.31	173.53	1025.05	461.10	1295.22	748.40	1082.60	510.46	1254.28	535.72
10.343	0	0.07	0.11	0.02	0.36	0.04	0.23	0.22	1.01	19.77	99.28	0.42	0.00	89.78	19.77	12.32	0.05	0.62	2.57	0.02	0.16	0.00	0.00	0.01	0.35	33.65	0.18	1.01	3.81	0.77	0.04	4.61	3.84	0.00	0.00		0.74	-11.14	6.00	43.79	173.37	1026.08	461.38	1296.46	747.65	1081.79	511.08	1253.51	534.96
10.377	0	0.08	0.11	0.02	0.36	0.04	0.23	0.22	1.13	19.77	99.28	0.43	0.00	90.67	19.77	11.99	0.04	0.62	2.41	0.02	0.15	0.00	0.00	0.01	0.38	42.32	0.18	1.13	3.87	0.82	0.03	1.83	3.45	0.00	0.00		2.62	-10.63	6.61	44.24	173.54	1027.27	461.05	1297.67	747.89	1083.85	510.61	1255.50	536.12
10.410	0	0.08	0.11	0.02	0.35	0.04	0.23	0.21	1.05	19.17	99.29	0.41	0.00	87.09	19.17	11.80	0.04	0.65	2.18	0.02	0.15	0.00	0.00	0.01	0.39	45.00	0.17	1.05	3.78	0.89	0.03	3.01	3.23	0.00	0.00		3.60	-12.46	6.59	44.02	172.00	1025.18	460.02	1297.72	749.55	1083.54	510.10	1253.59	535.89
10.443	0	0.08	0.12	0.02	0.32	0.04	0.21	0.19	0.87	16.94	99.36	0.36	0.00	86.86	16.94	10.83	0.04	0.62	2.21	0.02	0.15	0.01	0.00	0.01	0.34	44.66	0.13	0.87	4.21	0.98	0.03	7.11	3.16	0.00	0.00		8.24	-12.56	6.24	45.62	170.81	1025.45	460.08	1297.48	750.94	1083.55	512.25	1252.58	536.80
10.477	0	0.08	0.12	0.02	0.34	0.04	0.24	0.20	1.09	19.25	99.32	0.44	0.00	84.20	19.25	10.02	0.03	0.54	2.50	0.03	0.16	0.01	0.00	0.01	0.32	50.29	0.12	1.09	4.71	1.09	0.03	56.31	3.05	0.00	0.00		10.94	-13.64	5.70	46.26	170.80	1026.46	460.99	1298.23	752.34	1083.68	514.50	1252.81	538.31
10.510	0	0.08	0.12	0.02	0.38	0.04	0.28	0.22	1.30	22.30	99.25	0.56	0.00	86.03	22.30	9.52	0.04	0.50	2.71	0.03	0.17	0.01	0.00	0.01	0.36	48.16	0.12	1.30	5.27	1.27	0.04	64.15	2.87	0.00	0.00		11.51	-12.91	5.85	45.83	170.87	1026.86	460.90	1297.41	749.55	1083.95	512.62	1252.45	540.98
10.543	0	0.08	0.13	0.02	0.42	0.04	0.35	0.25	1.57	26.92	99.15	0.81	0.00	87.04	26.92	7.95	0.04	0.49	2.92	0.03	0.19	0.01	0.00	0.01	0.37	45.45	0.12	1.57	5.83	1.28	0.04	41.74	2.79	0.00	0.00		11.51	-12.48	5.15	45.89	172.84	1025.77	462.56	1297.32	753.28	1081.16	516.54	1252.36	540.35
10.577	0	0.08	0.13	0.02	0.48	0.04	0.41	0.29	2.80	30.10	99.04	1.11	0.00	86.40	30.10	7.89	0.05	0.46	3.47	0.04	0.23	0.01	0.00	0.01	0.41	43.73	0.12	2.80	7.01	1.23	0.05	37.79	2.87	0.00	0.00		13.17	-12.75	6.17	45.71	174.18	1025.55	464.26	1294.66	753.29	1080.52	517.81	1252.99	542.15
10.610	0	0.08	0.13	0.02	0.51	0.04	0.45	0.31	2.59	32.28	98.97	1.34	0.00	79.22	32.28	7.54	0.06	0.42	3.27	0.05	0.21	0.01	0.00	0.01	0.42	42.72	0.12	2.59	7.55	1.30	0.05	10.68	2.75	0.00	0.00		12.82	-15.31	6.15	46.28	170.47	1025.36	466.18	1292.59	752.85	1081.15	518.73	1249.78	543.72
10.643	0	0.07	0.14	0.02	0.65	0.04	0.64	0.41	2.60	39.60	98.69	2.61	0.00	66.95	39.60	6.62	0.06	0.36	3.13	0.05	0.23	0.01	0.00	0.01	0.49	43.73	0.11	2.60	8.68	1.41	0.06	11.43	2.56	0.00	0.00		14.29	-18.47	3.72	46.14	160.66	1023.64	465.96	1291.93	754.31	1081.23	520.83	1240.38	542.80
10.677	0	0.07	0.14	0.02	0.83	0.04	0.84	0.51	2.22	40.25	98.31	4.97	0.00	77.21	45.23	6.16	0.07	0.37	3.31	0.05	0.25	0.03	0.00	0.01	0.56	40.25	0.11	2.22	11.39	1.57	0.08	13.19	2.25	0.00	0.00		11.43	-15.90	3.52	45.60	165.01	1019.43	465.75	1282.71	750.08	1071.69	522.34	1236.19	535.25
10.710	0	0.07	0.14	0.02	0.90	0.04	0.92	0.55	1.87	39.60	98.17	6.12	0.00	85.02	47.09	6.23	0.07	0.34	2.76	0.06	0.20	0.03	0.00	0.01	0.72	39.60	0.10	1.87	12.26	1.63	0.08	5.53	2.19	0.00	0.00		12.50	-13.32	4.13	46.85	171.97	1017.78	466.21	1283.69	750.57	1069.26	520.39	1239.82	542.39
10.744	0	0.07	0.14	0.02	1.04	0.04	1.03	0.64	1.80	39.17	97.92	8.71	0.00	66.50	49.90	6.66	0.06	0.45	2.94	0.06	0.19	0.04	0.00	0.02	0.77	39.17	0.11	1.80	14.19	1.73	0.11	7.08	2.34	0.00	0.00		12.09	-18.57	2.37	46.27	162.16	1013.93	464.91	1282.35	752.40	1068.90	520.74	1229.95	539.69
10.777	0	0.07	0.14	0.02	1.02	0.04	0.98	0.61	1.86	36.64	97.96	8.55	0.00	73.87	48.82	6.61	0.07	0.55	2.80	0.06	0.28	0.06	0.00	0.02	0.80	36.64	0.13	1.86	15.03	1.68	0.15	9.18	2.28	0.00	0.00		9.26	-16.80	2.36	46.27	164.98	1010.20	464.22	1274.61	748.31	1061.46	521.04	1226.00	533.13
10.810	0	0.08	0.13	0.02	0.80	0.04	0.65	0.47	2.71	37.43	98.40	3.99	0.00	77.62	40.35	8.71	0.07	0.61	2.71	0.08	0.26	0.04	0.00	0.02	0.89	37.43	0.13	2.82	13.41	1.73	0.15	1.35	2.38	0.00	0.00		12.58	-15.78	3.59	47.70	164.01	1005.70	463.79	1272.11	749.23	1060.51	518.16	1223.13	539.45
10.844	0	0.08	0.13	0.02	0.73	0.04	0.52	0.41	2.43	32.41	98.53	3.05	0.00	80.38	35.97	9.84	0.07	0.75	2.59	0.06	0.30	0.04	0.00	0.02	0.84	32.41	0.14	2.43	14.33	1.76	0.19	1.31	2.44	0.00	0.00		9.23	-14.95	2.43	46.95	164.40	1000.20	462.31	1265.30	746.85	1052.25	518.69	1216.10	532.18
10.877	0	0.08	0.12	0.02	0.63	0.04	0.39	0.36	2.15	30.34	98.73	1.74	0.00	86.74	30.34	11.69	0.06	0.93	2.34	0.07	0.34	0.05	0.00	0.02	0.79	32.29	0.14	2.15	12.81	1.91	0.19	1.31	2.47	0.00	0.00		9.68	-12.61	4.00	47.82	162.27	998.71	464.76	1262.00	747.15	1053.20	518.34	1214.40	536.96
10.910	0	0.09	0.11	0.02	0.55	0.04	0.30	0.31	2.15	24.92	98.89	1.09	0.00	82.00	24.92	13.37	0.06	1.06	2.40	0.07	0.26	0.03	0.00	0.02	0.66	29.85	0.15	2.15	11.94	2.29	0.18	2.53	2.49	0.00	0.00		8.54	-14.42	2.97	47.28	163.14	992.97	464.06	1257.32	746.51	1046.18	518.11	1208.34	535.97
10.944	0	0.09	0.11	0.02	0.51	0.04	0.25	0.29	2.02	22.05	98.98	0.83	0.00	86.77	22.05	14.73	0.06	0.93	2.74	0.07	0.23	0.03	0.00	0.02	0.61	27.67	0.18	2.02	11.03	2.53	0.20	2.55	2.67	0.00	0.00		9.66	-12.59	3.06	47.78	161.86	986.67	462.76	1253.29	747.72	1041.91	516.77	1202.52	536.90
10.977	0	0.09	0.11	0.02	0.49	0.04	0.23	0.29	1.91	20.12	99.02	0.69	0.00	87.85	20.12	15.86	0.06	1.05	2.72	0.08	0.26	0.03	0.00	0.02	0.49	27.10	0.19	1.91	10.36	2.70	0.19	0.86	2.72	0.00	0.00		9.19	-12.11	1.65	47.83	162.89	983.11	462.02	1249.10	746.66	1035.46	518.37	1197.68	533.14
11.010	0	0.08	0.10	0.02	0.52	0.04	0.21	0.32	1.79	18.84	98.95	0.62	0.00	85.85	18.84	19.00	0.05	1.18	3.20	0.08	0.26	0.04	0.00	0.02	0.45	27.60	0.20	1.79	10.02	3.29	0.20	1.21	2.63	0.00	0.00		11.49	-12.99	2.12	48.45	160.23	978.76	461.36	1247.21	749.04	1034.44	517.29	1193.60	535.77
11.044	0	0.08	0.09	0.02	0.47	0.04	0.18	0.30	2.07	16.29	99.05	0.60	0.00	86.10	16.29	19.60	0.04	1.12	3.63	0.08	0.29	0.03	0.00	0.02	0.45	29.84	0.23	2.07	8.86	3.28	0.18	2.06	2.98	0.00	0.00	0.00	10.29	-12.88	0.57	48.09	160.10	974.61	461.76	1242.37	748.95	1027.77	519.96	1187.37	532.56
11.077	0	0.08	0.09	0.02	0.49	0.04	0.20	0.32	1.74	17.98	99.02	0.57	0.00	90.10	17.98	19.45	0.04	1.06	3.81	0.09	0.32	0.03	0.00	0.01	0.45	28.36	0.26	1.74	8.34	3.62	0.17	1.72	2.98	0.00	0.00	0.00	14.45	-10.96	2.85	48.26	159.92	971.60	460.86	1240.25	750.54	1028.48	517.64	1187.32	536.21
11.111	0	0.08	0.09	0.02	0.49	0.04	0.19	0.34	3.02	17.27	99.03	0.56	0.00	89.21	17.27	20.83	0.03	1.00	4.14	0.09	0.28	0.03	0.00	0.01	0.44	26.97	0.32	3.02	6.73	4.63	0.18	1.82	2.99	0.00	0.00	0.00	10.39	-11.44	3.74	48.71	161.40	969.59	462.66	1232.76	746.54	1023.90	518.09	1184.65	532.62
11.144	0	0.08	0.09	0.02	0.47	0.04	0.17	0.34	3.02	16.34	99.06	0.55	0.00	89.78	16.34	21.47	0.03	0.88	4.33	0.10	0.22	0.03	0.00	0.01	0.50	23.73	0.38	3.02	5.85	5.04	0.16	0.55	3.25	0.00	0.00	0.00	12.91	-11.14	3.63	48.93	162.15	967.32	462.39	1232.28	747.55	1022.25	517.57	1183.31	536.36
11.177	0	0.08	0.09	0.02	0.44	0.05	0.17	0.32	3.33	15.34	99.11	0.54	0.00	92.08	15.34	21.03	0.03	0.78	4.56	0.09	0.18	0.02	0.00	0.01	0.58	22.94	0.47	3.33	6.00	4.98	0.15	1.94	3.42	0.00	0.00	0.00	12.95	-9.74	2.86	49.47	165.78	964.15	462.51	1231.53	750.98	1017.36	520.20	1182.48	534.94
11.211	0	0.07	0.08	0.02	0.46	0.05	0.17	0.37	3.39	16.58	99.09	0.52	0.00	92.47	16.58	22.07	0.02	0.76	4.50	0.10	0.16	0.01	0.00	0.01	0.60	22.68	0.47	3.39	4.30	6.01	0.11	1.69	3.79	0.00	0.00	0.00	11.76	-9.46	3.20	49.39	162.57	962.02	462.46	1230.41	752.07	1017.77	519.41	1179.61	534.82
11.244	0	0.07	0.09	0.02	0.43	0.05	0.18	0.35	3.11	16.84	99.13	0.46	0.00	89.13	16.84	20.37	0.02	0.72	5.92	0.13	0.14	0.01	0.00	0.01	0.69	23.05	0.64	3.11	4.28	6.43	0.10	1.87	3.91	0.00	0.00	0.00	5.64	-11.48	1.27	46.70	157.36	959.70	462.95	1228.11	750.47	1015.44	519.43	1172.34	531.47
11.277	0	0.08	0.09	0.02	0.35	0.06	0.17	0.28	3.93	13.84	99.31	0.36	0.00	90.46	13.84	17.22	0.02	0.60	6.52	0.15	0.16	0.01	0.00	0.01	0.86	22.59	0.71	3.93	4.01	7.37	0.10	2.49	4.25	0.00	0.00	0.00	6.16	-10.75	0.78	47.11	158.59	957.69	463.39	1224.00	748.89	1011.10	520.72	1169.39	530.57
11.311	0	0.08	0.09	0.02	0.35	0.06	0.17	0.32	3.54	14.67	99.30	0.36	0.00	91.05	14.67	17.49	0.02	0.52	7.02	0.17	0.16	0.02	0.00	0.00	0.80	22.29	0.78	3.54	3.88	9.59	0.08	5.79	4.77	0.00	0.00	0.00	2.49	-10.40	1.94	46.00	159.22	953.98	462.73	1221.46	748.40	1009.18	517.72	1167.93	529.94
11.344	0	0.08	0.09	0.02	0.36	0.07	0.19	0.34	4.28	16.83	99.28	0.36	0.00	94.17	16.83	16.27	0.02	0.51	8.44	0.19	0.18	0.03	0.00	0.00	0.81	22.64	0.89	4.28	4.02	10.04	0.08	4.49	4.90	0.55	0.00	0.00	14.42	-8.09	1.99	48.93	164.61	950.77	461.90	1221.43	755.19	1004.98	522.22	1169.17	534.04
11.378	0	0.08	0.11	0.02	0.35	0.07	0.22	0.36	4.77	18.44	99.28	0.41	0.00	95.15	18.44	13.57	0.02	0.43	9.17	0.25	0.22	0.02	0.00	0.00	0.94	22.10	0.92	4.77	4.19	12.62	0.07	5.42	5.27	1.22	0.00	0.00	12.90	-7.12	2.22	49.41	166.40	949.32	462.54	1218.93	754.09	1002.44	522.09	1168.42	533.89
11.411	0	0.08	0.12	0.02	0.33	0.07	0.23	0.33	5.96	19.08	99.33	0.47	0.00	94.38	19.08	11.03	0.02	0.42	7.45	0.24	0.17	0.02	0.00	0.00	0.94	21.18	1.15	5.96	4.45	12.71	0.06	0.48	5.38	2.18	0.00	0.00	11.49	-7.90	1.97	49.56	163.15	947.97	464.12	1216.46	754.09	1001.79	522.99	1164.53	534.45
11.444	0	0.08	0.12	0.02	0.34	0.06	0.24	0.35	5.57	20.46	99.30	0.52	0.00	92.60	20.46	10.94	0.02	0.48	5.57	0.25	0.11	0.02	0.00	0.00	0.85	21.43	1.01	6.10	4.23	12.64	0.06	1.04	5.19	1.50	0.00	0.00	4.17	-9.37	1.28	46.48	157.71	946.26	463.28	1214.11	749.40	1001.63	518.89	1158.82	531.77
11.478	0	0.08	0.13	0.02	0.33	0.06	0.25	0.35	5.23	21.05	99.30	0.56	0.00	95.19	21.05	9.36	0.03	0.48	4.95	0.27	0.09	0.02	0.00	0.00	0.91	22.87	1.18	6.40	4.39	13.48	0.06	3.15	5.23	1.83	0.00	0.00	12.08	-7.07	1.86	49.44	163.29	945.26	463.74	1212.65	753.25	998.27	523.38	1161.28	532.83
11.511	0	0.08	0.12	0.02	0.36	0.05	0.27	0.40	5.13	23.06	99.20	0.62	0.00	94.69	23.06	9.95	0.03	0.43	4.31	0.24	0.08	0.02	0.00	0.00	0.90	23.23	1.24	5.75	4.28	14.13	0.06	2.77	5.13	1.80	0.00	0.00	12.81	-7.59	1.78	49.35	162.02	943.93	463.79	1211.78	753.91	997.71	523.49	1159.42	533.66
11.544	0	0.07	0.12	0.02	0.41	0.06	0.32	0.47	4.34	23.80	99.07	0.72	0.00	95.12	26.72	10.50	0.03	0.43	4.62	0.24	0.08	0.02	0.00	0.00	0.78	23.80	1.14	4.34	4.07	13.62	0.06	5.15	5.19	1.91	0.00	0.00	12.96	-7.15	2.05	49.07	163.56	942.83	463.81	1209.46	752.53	995.60	523.18	1158.82	533.65
11.578	0	0.07	0.11	0.02	0.36	0.06	0.27	0.40	4.17	23.33	99.19	0.56	0.00	93.81	23.33	9.95	0.03	0.42	5.14	0.16	0.12	0.04	0.00	0.00	0.78	25.00	1.19	4.17	3.93	14.16	0.05	1.68	5.50	1.33	0.00	0.00	6.81	-8.41	-1.67	47.53	156.44	942.75	463.90	1206.68	746.37	993.01	523.47	1149.35	529.17
11.611	0	0.08	0.11	0.02	0.28	0.06	0.20	0.30	3.18	16.83	99.41	0.35	0.00	95.72	16.83	9.36	0.03	0.38	4.85	0.12	0.12	0.04	0.00	0.00	0.64	26.11	0.96	3.18	3.98	13.85	0.05	3.51	5.47	0.40	0.00	0.00	9.45	-6.47	0.35	49.05	155.98	943.33	465.36	1201.03	742.70	993.26	522.86	1149.04	530.92
11.644	0	0.08	0.10	0.02	0.28	0.06	0.20	0.30	2.94	16.18	99.41	0.34	0.00	94.29	16.18	9.98	0.03	0.36	4.03	0.11	0.10	0.04	0.00	0.00	0.55	26.76	0.85	2.94	4.26	13.90	0.05	2.19	5.46	0.00	0.00	0.00	10.77	-7.98	1.38	48.80	157.79	940.80	463.05	1204.08	746.58	993.97	520.33	1151.30	532.37
11.678	0	0.08	0.10	0.02	0.30	0.06	0.20	0.33	2.95	16.89	99.34	0.35	0.00	94.46	16.89	10.87	0.04	0.33	4.18	0.11	0.09	0.05	0.00	0.00	0.54	26.78	0.67	2.95	4.08	14.76	0.04	0.60	5.30	0.00	0.00	0.00	13.08	-7.82	1.24	48.90	158.10	939.92	464.11	1204.23	749.94	993.23	522.95	1150.96	533.76
11.711	0	0.08	0.10	0.02	0.28	0.05	0.19	0.30	3.56	15.61	99.41	0.33	0.00	95.48	15.61	10.54	0.04	0.30	4.40	0.11	0.07	0.05	0.00	0.00	0.61	25.47	0.68	3.56	3.99	13.99	0.04	1.07	5.14	0.00	0.00	0.00	10.57	-6.75	0.35	49.08	157.53	939.07	464.13	1205.08	750.47	992.45	522.86	1149.63	533.38
11.745	0	0.09	0.10	0.02	0.26	0.06	0.17	0.26	4.85	12.82	99.49	0.33	0.00	95.19	12.82	10.63	0.04	0.24	4.80	0.08	0.07	0.04	0.00	0.00	0.59	24.91	0.73	4.85	3.85	13.21	0.04	1.99	5.29	0.00	0.00	0.00	5.86	-7.08	-1.02	47.30	154.66	939.57	464.64	1203.48	746.91	991.63	522.64	1146.09	530.66
11.778	0	0.09	0.10	0.02	0.23	0.05	0.15	0.23	4.62	10.24	99.54	0.33	0.00	94.50	10.24	9.98	0.04	0.25	4.72	0.08	0.09	0.05	0.00	0.00	0.57	25.04	0.62	4.62	3.61	13.40	0.04	2.60	4.86	0.00	0.00	0.00	6.63	-7.78	-1.53	47.97	156.86	941.90	465.87	1200.13	741.99	989.27	524.54	1146.05	529.49
11.811	0	0.09	0.10	0.02	0.24	0.05	0.15	0.23	4.02	9.83	99.53	0.33	0.00	95.52	9.83	10.68	0.04	0.26	3.59	0.07	0.09	0.07	0.00	0.00	0.52	25.36	0.64	4.02	3.76	13.70	0.03	0.55	4.58	0.00	0.00	0.00	9.44	-6.70	1.10	48.78	157.69	939.84	463.68	1202.05	746.71	992.08	521.85	1149.56	529.96
11.845	0	0.09	0.11	0.02	0.25	0.05	0.15	0.24	3.42	10.51	99.49	0.33	0.00	95.76	10.51	11.75	0.04	0.28	3.13	0.07	0.10	0.09	0.00	0.00	0.51	24.20	0.68	3.42	3.58	13.10	0.03	1.10	4.18	0.00	0.00	0.00	12.69	-6.41	-0.40	48.51	153.65	940.04	464.40	1202.46	748.41	992.61	524.54	1146.11	531.45
11.878	0	0.09	0.10	0.02	0.26	0.05	0.15	0.25	3.57	11.00	99.48	0.33	0.00	95.75	11.00	11.75	0.04	0.32	2.84	0.07	0.09	0.11	0.00	0.01	0.59	23.89	0.94	3.57	3.39	13.02	0.03	2.15	4.24	0.00	0.00	0.00	10.54	-6.42	-1.03	49.14	154.92	939.91	465.39	1202.73	748.65	991.24	525.52	1146.04	531.56
11.911	0	0.09	0.11	0.02	0.24	0.04	0.14	0.23	3.60	9.11	99.52	0.33	0.00	96.68	9.11	11.52	0.03	0.36	2.66	0.05	0.07	0.10	0.00	0.01	0.61	23.89	1.07	3.60	3.16	12.76	0.03	1.87	4.09	0.00	0.00	0.00	11.16	-5.14	-0.25	48.93	157.01	939.23	465.95	1201.23	749.35	990.03	526.34	1146.97	531.28
11.945	0	0.09	0.11	0.02	0.24	0.05	0.14	0.22	3.96	8.55	99.53	0.33	0.00	96.36	8.55	11.42	0.03	0.41	2.95	0.04	0.08	0.10	0.00	0.01	0.52	24.24	1.11	3.96	3.26	12.36	0.03	1.91	4.24	0.00	0.00	0.00	10.04	-5.61	0.06	49.06	155.04	939.96	466.62	1200.55	748.90	991.41	526.47	1146.41	530.33
11.978	0	0.09	0.11	0.02	0.25	0.04	0.15	0.23	4.09	9.94	99.49	0.33	0.00	95.84	9.94	11.86	0.03	0.46	2.94	0.04	0.07	0.07	0.00	0.01	0.44	25.28	1.07	4.11	3.42	12.23	0.03	0.89	4.09	0.01	0.00	0.00	6.79	-6.32	0.53	48.13	158.03	939.54	466.34	1199.76	747.22	989.84	525.12	1147.83	528.62
12.011	0	0.09	0.10	0.02	0.29	0.04	0.15	0.27	3.47	11.45	99.41	0.33	0.00	95.67	11.45	14.43	0.03	0.70	2.74	0.03	0.07	0.05	0.00	0.01	0.40	24.36	0.80	3.47	3.54	11.69	0.02	0.61	3.89	0.00	0.00	0.00	7.82	-6.52	0.36	48.40	157.35	939.20	465.94	1200.31	747.94	990.08	525.09	1147.38	529.11
12.045	0	0.08	0.10	0.02	0.32	0.04	0.14	0.27	3.14	11.13	99.36	0.35	0.00	96.63	11.13	16.70	0.02	0.81	2.89	0.02	0.05	0.04	0.00	0.01	0.32	20.34	0.79	3.14	4.01	9.73	0.02	0.86	3.89	0.12	0.00	0.00	8.08	-5.22	-1.26	48.60	154.26	940.47	466.17	1198.19	743.59	989.31	525.59	1143.54	528.64
12.078	0	0.09	0.10	0.02	0.29	0.04	0.13	0.24	2.86	9.17	99.42	0.33	0.00	97.07	9.17	15.88	0.02	0.79	2.92	0.02	0.05	0.03	0.00	0.01	0.31	20.15	0.78	2.86	4.17	9.90	0.02	0.73	3.85	0.35	0.00	0.00	7.31	-4.50	-0.23	48.51	159.60	941.02	466.75	1201.17	746.42	989.62	525.68	1149.15	530.45
12.112	0	0.09	0.11	0.02	0.29	0.04	0.14	0.24	2.67	9.56	99.42	0.33	0.00	96.97	9.56	15.19	0.02	0.89	3.82	0.02	0.05	0.05	0.00	0.01	0.27	19.71	0.69	2.67	4.32	10.02	0.02	0.87	3.65	0.65	0.00	0.00	8.90	-4.68	0.23	48.89	158.48	941.90	467.34	1200.97	747.43	991.08	526.88	1149.52	530.07
12.145	0	0.09	0.10	0.02	0.30	0.04	0.13	0.24	2.40	9.21	99.40	0.34	0.00	97.89	9.21	16.58	0.01	0.89	3.68	0.02	0.05	0.05	0.00	0.01	0.23	18.93	0.56	2.40	4.02	9.01	0.02	0.90	3.74	0.71	0.00	0.00	3.71	-2.81	-0.63	47.21	157.77	940.09	467.10	1198.47	743.34	988.29	524.47	1145.98	529.50
12.178	0	0.09	0.10	0.02	0.30	0.05	0.13	0.24	2.41	9.08	99.40	0.34	0.00	97.13	9.08	16.61	0.01	0.95	3.77	0.02	0.06	0.06	0.00	0.01	0.22	18.77	0.50	2.41	3.98	9.04	0.02	1.10	3.75	0.51	0.00	0.00	3.77	-4.39	0.81	47.13	159.16	941.34	468.17	1198.83	744.72	990.11	525.04	1149.21	529.44
12.212	0	0.09	0.10	0.02	0.30	0.05	0.14	0.24	2.62	9.43	99.41	0.34	0.00	96.59	9.43	16.42	0.01	0.80	4.08	0.02	0.07	0.08	0.00	0.01	0.23	20.52	0.52	2.62	3.88	8.78	0.02	3.36	3.82	0.30	0.00	0.00	2.53	-5.29	1.30	46.68	160.37	941.67	468.79	1198.33	744.05	990.00	524.75	1150.30	529.75
12.245	0	0.09	0.10	0.02	0.26	0.05	0.13	0.21	2.65	7.82	99.47	0.33	0.00	95.79	7.82	14.72	0.01	0.67	3.77	0.02	0.08	0.10	0.00	0.01	0.22	21.06	0.54	2.65	3.73	8.35	0.02	1.76	3.85	0.06	0.00	0.00	1.81	-6.38	0.81	46.31	160.11	942.38	468.45	1199.18	743.49	990.27	524.70	1150.33	528.82
12.278	0	0.10	0.11	0.02	0.24	0.04	0.13	0.17	2.53	6.47	99.53	0.33	0.00	96.48	6.47	12.59	0.01	0.56	3.80	0.02	0.08	0.10	0.00	0.01	0.21	20.41	0.54	2.53	3.95	7.97	0.02	1.52	3.69	0.00	0.00	0.00	1.61	-5.45	0.90	46.26	160.28	943.82	468.62	1199.73	742.66	991.32	524.62	1151.55	528.72
12.312	0	0.09	0.11	0.02	0.24	0.05	0.13	0.17	2.35	7.31	99.53	0.33	0.00	96.76	7.31	11.89	0.01	0.59	4.05	0.02	0.09	0.11	0.00	0.02	0.25	17.97	0.54	2.35	4.14	6.53	0.02	0.78	4.08	0.00	0.00	0.00	2.55	-5.01	0.33	46.65	160.57	947.24	468.90	1200.94	740.89	992.76	525.87	1153.33	527.69
12.345	0	0.10	0.11	0.02	0.22	0.05	0.13	0.15	1.38	6.88	99.56	0.33	0.00	95.27	6.88	10.23	0.01	0.68	3.89	0.02	0.09	0.13	0.00	0.02	0.30	17.08	0.35	1.38	4.01	6.94	0.02	0.26	3.83	0.00	0.00	0.00	8.05	-6.98	-0.67	48.14	156.50	947.14	467.62	1200.63	739.66	993.40	525.47	1149.83	530.27
12.379	0	0.10	0.11	0.02	0.21	0.05	0.13	0.15	0.88	5.74	99.57	0.33	0.00	96.69	5.74	10.57	0.01	0.66	5.13	0.02	0.13	0.25	0.00	0.02	0.36	15.52	0.26	0.88	3.97	6.26	0.02	0.42	3.77	0.00	0.00	0.00	6.33	-5.13	-0.36	47.88	154.49	950.13	468.71	1199.54	736.35	995.78	525.24	1150.22	529.23
12.412	0	0.10	0.12	0.02	0.21	0.05	0.13	0.14	0.79	5.53	99.58	0.33	0.00	97.39	5.53	9.61	0.01	0.71	4.98	0.03	0.14	0.26	0.00	0.03	0.47	15.23	0.19	0.79	4.09	5.93	0.02	0.42	3.49	0.00	0.00	0.00	8.62	-3.91	1.55	47.57	159.73	949.35	468.82	1199.79	738.98	995.25	525.21	1154.88	530.85
12.445	0	0.10	0.12	0.02	0.21	0.05	0.13	0.14	0.58	5.61	99.58	0.33	0.00	97.27	5.61	9.64	0.01	0.75	4.75	0.03	0.16	0.34	0.00	0.03	0.58	14.66	0.14	0.52	3.95	6.05	0.03	0.54	3.44	0.00	0.00	0.00	7.16	-4.13	1.83	47.83	162.36	950.17	469.34	1198.74	737.09	994.16	525.23	1156.45	529.98
12.479	0	0.10	0.12	0.02	0.21	0.05	0.13	0.14	0.67	5.25	99.57	0.33	0.00	97.69	5.25	10.44	0.01	0.98	4.75	0.03	0.20	0.33	0.00	0.04	0.67	12.28	0.10	0.44	3.60	5.64	0.04	0.53	3.27	0.00	0.00	0.00	7.30	-3.28	1.96	47.86	160.95	951.42	470.58	1198.13	736.63	995.35	526.13	1156.24	530.58
12.512	0	0.10	0.11	0.02	0.24	0.04	0.13	0.16	0.77	6.10	99.52	0.33	0.00	97.65	6.10	12.48	0.02	1.23	3.88	0.04	0.19	0.24	0.00	0.06	0.77	10.29	0.07	0.29	3.24	5.36	0.05	0.85	3.03	0.00	0.00	0.00	3.08	-3.37	1.14	47.23	155.57	952.72	470.86	1196.49	731.84	996.86	524.31	1152.35	529.47
12.545	0	0.09	0.11	0.02	0.26	0.04	0.13	0.17	0.79	6.52	99.48	0.33	0.00	97.33	6.52	14.31	0.02	1.52	3.27	0.04	0.16	0.22	0.00	0.06	0.79	9.63	0.04	0.18	3.14	5.26	0.05	1.53	2.77	0.00	0.00	0.00	7.90	-4.01	2.31	47.22	156.15	951.74	471.52	1194.25	734.11	996.33	526.39	1152.45	529.80
12.579	0	0.09	0.11	0.02	0.29	0.04	0.14	0.20	0.94	8.20	99.43	0.33	0.00	97.56	8.20	15.29	0.02	1.49	2.48	0.04	0.14	0.17	0.00	0.09	0.94	9.99	0.03	0.17	2.56	5.54	0.07	1.03	2.30	0.00	0.00	0.00	2.84	-3.57	2.66	47.25	155.55	953.47	473.03	1194.52	732.14	998.06	526.25	1153.58	529.43
12.612	0	0.08	0.11	0.02	0.32	0.03	0.15	0.23	0.95	9.74	99.35	0.33	0.00	97.23	10.33	16.86	0.03	1.28	2.31	0.05	0.14	0.15	0.00	0.11	0.95	9.74	0.03	0.19	2.55	5.56	0.08	4.34	2.13	0.00	0.00	0.00	2.85	-4.20	3.41	47.17	154.95	954.89	473.77	1195.94	733.09	1000.68	525.55	1155.53	531.32
12.645	0	0.08	0.11	0.02	0.36	0.03	0.17	0.26	0.92	8.29	99.28	0.33	0.00	97.13	13.23	16.81	0.03	1.22	2.21	0.04	0.13	0.15	0.00	0.16	0.92	8.29	0.03	0.20	2.58	5.51	0.09	4.26	1.84	0.00	0.00	0.00	2.56	-4.39	2.74	47.06	155.50	954.99	473.33	1197.34	733.81	1000.36	525.60	1155.76	530.95
12.679	0	0.08	0.11	0.02	0.43	0.03	0.19	0.31	0.84	7.62	99.15	0.36	0.00	97.40	16.26	18.77	0.04	1.18	2.16	0.04	0.14	0.14	0.00	0.26	0.84	7.62	0.02	0.23	2.53	5.39	0.12	3.28	1.50	0.07	0.00	0.00	2.75	-3.88	1.71	47.14	157.79	954.67	472.31	1199.19	734.05	998.77	525.44	1156.45	531.26
12.712	0	0.07	0.11	0.02	0.44	0.03	0.22	0.33	0.72	7.12	99.11	0.36	0.00	97.02	18.68	17.60	0.04	1.03	2.56	0.04	0.18	0.17	0.00	0.26	0.72	7.12	0.02	0.22	2.52	5.68	0.13	1.15	1.42	0.15	0.00	0.00	5.31	-4.58	1.41	47.83	155.17	954.49	470.67	1201.88	735.98	1000.99	524.53	1155.98	532.02
12.746	0	0.07	0.12	0.02	0.46	0.03	0.24	0.35	0.66	5.88	99.08	0.40	0.00	97.59	20.05	17.26	0.05	0.90	2.71	0.03	0.19	0.22	0.00	0.37	0.66	5.88	0.02	0.23	2.61	6.24	0.15	1.21	1.17	0.40	0.00	0.00	7.19	-3.48	1.05	48.21	159.44	954.42	470.01	1202.63	736.89	998.73	525.91	1158.10	530.95
12.779	0	0.08	0.13	0.02	0.38	0.03	0.22	0.28	0.76	5.80	99.24	0.33	0.00	97.50	17.23	14.45	0.05	0.79	3.14	0.03	0.19	0.22	0.00	0.47	0.76	5.80	0.02	0.33	2.47	6.15	0.17	0.86	1.08	0.41	0.00	0.00	5.52	-3.68	1.19	47.84	157.50	953.45	469.47	1203.59	737.97	999.89	524.55	1157.25	530.96
12.812	0	0.08	0.14	0.02	0.34	0.03	0.24	0.23	0.84	6.08	99.32	0.33	0.00	97.41	17.37	10.99	0.06	0.57	3.68	0.04	0.21	0.25	0.00	0.42	0.84	6.08	0.03	0.63	2.57	5.84	0.17	2.31	1.14	0.41	0.00	0.00	5.04	-3.87	1.73	47.61	157.84	953.06	469.68	1203.67	738.83	1000.23	524.31	1157.92	531.21
12.846	0	0.09	0.15	0.02	0.27	0.03	0.21	0.18	1.05	6.20	99.46	0.33	0.00	97.63	13.49	8.35	0.06	0.45	3.95	0.05	0.20	0.23	0.00	0.45	0.73	6.20	0.04	1.05	2.54	5.88	0.19	2.49	1.05	0.48	0.00	0.00	4.87	-3.40	1.68	47.53	157.20	953.13	469.54	1203.78	738.70	1000.58	524.10	1157.63	531.04
12.879	0	0.10	0.16	0.02	0.25	0.04	0.21	0.16	1.75	6.54	99.50	0.33	0.00	97.64	12.88	6.35	0.07	0.36	4.50	0.05	0.21	0.23	0.00	0.39	0.69	6.54	0.05	1.75	2.55	5.75	0.20	2.46	1.09	0.45	0.00	0.00	4.64	-3.39	1.76	47.47	156.95	953.33	469.64	1203.85	738.64	1000.94	524.01	1157.74	531.09
12.912	0	0.10	0.17	0.02	0.23	0.03	0.21	0.14	2.20	6.88	99.54	0.33	0.00	97.73	11.83	5.09	0.07	0.30	4.18	0.06	0.22	0.21	0.00	0.34	0.65	6.88	0.07	2.20	2.77	5.64	0.20	1.93	1.04	0.63	0.00	0.00	4.73	-3.19	1.78	47.57	157.51	953.25	469.81	1203.49	738.69	1000.47	524.39	1157.84	530.85
12.946	0	0.11	0.18	0.02	0.22	0.03	0.21	0.13	2.03	6.86	99.56	0.33	0.00	97.94	11.88	3.80	0.08	0.23	4.04	0.07	0.21	0.17	0.00	0.29	0.60	6.86	0.09	2.03	2.90	5.51	0.19	1.21	0.98	0.93	0.00	0.00	4.00	-2.69	1.67	47.37	158.49	953.33	469.86	1203.58	738.29	999.94	524.29	1158.29	530.84
12.979	0	0.11	0.18	0.02	0.22	0.03	0.21	0.13	1.76	7.13	99.56	0.33	0.00	98.07	12.15	3.28	0.08	0.22	3.64	0.07	0.20	0.16	0.00	0.25	0.55	7.13	0.11	1.76	2.90	5.64	0.19	0.91	1.01	0.88	0.00	0.00	3.17	-2.35	1.54	47.08	158.92	953.58	469.79	1203.91	737.77	999.87	523.93	1158.64	530.81
13.012	0	0.11	0.19	0.02	0.22	0.03	0.22	0.13	1.49	7.17	99.55	0.33	0.00	97.96	12.95	2.63	0.09	0.19	3.82	0.09	0.19	0.16	0.00	0.25	0.59	7.17	0.11	1.49	3.17	5.30	0.18	0.87	1.05	1.05	0.00	0.00	2.87	-2.65	0.76	46.96	159.48	954.73	469.30	1204.92	736.47	999.69	523.96	1159.05	530.08
13.046	0	0.10	0.19	0.02	0.24	0.03	0.25	0.15	1.09	8.36	99.51	0.33	0.00	97.90	15.41	2.40	0.08	0.18	3.43	0.09	0.17	0.16	0.00	0.20	0.41	8.36	0.13	1.09	3.53	5.42	0.18	1.07	1.17	1.14	0.00	0.00	0.98	-2.79	1.94	46.17	161.22	953.54	469.93	1204.19	737.77	999.33	523.49	1160.42	530.09
13.079	0	0.10	0.19	0.02	0.25	0.03	0.26	0.15	0.94	8.44	99.47	0.34	0.00	97.81	16.81	2.28	0.08	0.20	3.40	0.09	0.17	0.17	0.00	0.18	0.37	8.44	0.11	0.94	3.60	5.41	0.18	1.45	1.22	1.27	0.00	0.00	3.94	-3.01	0.67	47.21	160.04	954.07	468.73	1205.15	737.04	999.08	523.89	1159.00	530.25
13.113	0	0.10	0.19	0.02	0.26	0.03	0.27	0.16	0.74	8.36	99.46	0.37	0.00	97.83	17.95	2.46	0.08	0.21	2.91	0.07	0.15	0.14	0.00	0.13	0.31	8.36	0.10	0.74	3.76	5.20	0.16	0.44	1.37	1.23	0.00	0.00	2.43	-2.96	1.73	46.50	158.23	953.80	468.11	1205.33	737.24	1001.27	521.87	1159.31	529.47
13.146	0	0.09	0.18	0.02	0.28	0.03	0.30	0.18	0.84	8.96	99.41	0.42	0.00	97.98	20.05	2.67	0.08	0.25	2.64	0.06	0.15	0.11	0.00	0.10	0.28	8.96	0.09	0.84	3.53	4.95	0.16	0.69	1.48	1.16	0.00	0.00	2.61	-2.58	1.03	46.71	160.28	954.15	467.72	1205.56	736.46	999.65	522.53	1159.82	528.45
13.179	0	0.09	0.18	0.02	0.26	0.03	0.27	0.17	0.84	8.52	99.45	0.37	0.00	98.07	18.27	2.86	0.08	0.30	2.81	0.05	0.15	0.13	0.00	0.11	0.28	8.52	0.07	0.84	3.39	4.89	0.17	0.53	1.46	1.07	0.00	0.00	4.08	-2.37	1.53	47.24	160.02	955.67	467.18	1205.99	735.61	1001.38	522.00	1161.28	527.97
13.213	0	0.10	0.17	0.02	0.25	0.03	0.26	0.16	0.79	8.99	99.49	0.34	0.00	98.07	17.06	2.98	0.07	0.37	2.73	0.04	0.15	0.14	0.00	0.09	0.30	8.99	0.06	0.79	3.21	4.50	0.17	0.46	1.64	0.85	0.00	0.00	1.70	-2.35	1.44	46.46	160.96	955.95	466.65	1206.67	734.63	1001.28	520.92	1162.13	526.77
13.246	0	0.10	0.17	0.02	0.25	0.03	0.24	0.15	0.62	8.80	99.51	0.33	0.00	97.52	15.90	3.25	0.08	0.42	2.44	0.04	0.14	0.11	0.00	0.09	0.25	8.80	0.05	0.62	3.16	4.58	0.16	0.52	1.64	0.63	0.00	0.00	2.97	-3.65	0.94	46.46	157.50	954.40	464.38	1207.95	736.12	1002.21	519.75	1159.62	525.17
13.279	0	0.10	0.16	0.02	0.25	0.03	0.25	0.15	0.33	8.64	99.50	0.33	0.00	97.93	16.35	3.34	0.09	0.49	3.12	0.04	0.15	0.19	0.00	0.07	0.21	8.64	0.04	0.33	3.10	4.54	0.17	1.30	1.71	0.42	0.00	0.00	-0.09	-2.72	-0.67	45.65	159.28	954.44	462.99	1207.02	732.06	998.88	519.27	1158.15	521.20
13.313	0	0.10	0.16	0.02	0.23	0.04	0.22	0.14	0.21	8.54	99.54	0.33	0.00	97.90	14.01	3.38	0.11	0.50	3.69	0.05	0.19	0.28	0.00	0.06	0.21	8.54	0.03	0.18	3.12	5.17	0.19	3.83	1.77	0.33	0.00	0.00	4.66	-2.78	1.16	47.21	163.05	955.32	462.17	1207.67	733.51	1000.02	519.03	1163.05	521.78
13.346	0	0.10	0.16	0.02	0.23	0.04	0.22	0.15	0.20	8.42	99.53	0.33	0.00	98.13	14.04	3.51	0.12	0.53	4.64	0.06	0.23	0.39	0.00	0.06	0.20	8.42	0.02	0.09	3.27	5.53	0.19	5.09	1.85	0.22	0.00	0.00	4.89	-2.19	0.97	47.33	163.93	956.14	461.82	1209.11	733.67	1000.49	519.00	1164.39	521.79
13.380	0	0.10	0.16	0.02	0.24	0.04	0.23	0.15	0.22	7.80	99.53	0.33	0.00	97.95	14.31	3.38	0.15	0.62	6.13	0.07	0.31	0.59	0.00	0.06	0.22	7.80	0.02	0.06	3.06	5.98	0.20	3.02	1.77	0.25	0.00	0.00	5.39	-2.67	0.22	47.21	164.53	957.35	461.02	1211.42	734.07	1000.98	519.58	1165.50	520.60
13.413	0	0.10	0.16	0.02	0.23	0.04	0.23	0.15	0.21	7.52	99.54	0.33	0.00	98.31	13.89	3.45	0.15	0.59	5.77	0.10	0.28	0.39	0.00	0.06	0.20	7.52	0.02	0.09	3.02	6.38	0.21	5.86	1.81	0.14	0.00	0.00	6.16	-1.67	0.54	47.28	163.64	957.29	460.54	1213.77	736.44	1003.01	518.91	1166.62	521.90
13.446	0	0.09	0.16	0.02	0.26	0.04	0.27	0.18	0.22	7.63	99.47	0.34	0.00	98.50	17.52	3.26	0.16	0.55	5.46	0.13	0.22	0.29	0.00	0.06	0.19	7.63	0.01	0.10	3.05	6.76	0.22	3.38	1.80	0.06	0.00	0.00	5.46	-1.08	0.69	47.13	163.84	958.26	460.70	1212.98	735.16	1003.19	519.16	1167.03	520.12
13.480	0	0.09	0.16	0.02	0.26	0.04	0.28	0.18	0.23	6.84	99.44	0.36	0.00	98.46	18.60	2.89	0.17	0.44	4.46	0.16	0.18	0.22	0.00	0.07	0.17	6.84	0.01	0.12	2.85	6.64	0.23	1.91	1.78	0.00	0.00	0.00	2.52	-1.21	0.68	46.17	165.22	958.08	459.98	1212.73	733.29	1002.27	517.64	1167.49	518.34
13.513	0	0.09	0.16	0.02	0.29	0.04	0.31	0.20	0.23	6.92	99.38	0.43	0.00	98.36	21.14	2.92	0.19	0.39	4.17	0.17	0.15	0.21	0.00	0.06	0.21	6.92	0.01	0.18	2.58	6.95	0.23	3.24	1.76	0.15	0.00	0.00	-0.83	-1.52	0.89	44.95	165.58	959.05	459.33	1214.11	732.15	1003.51	515.89	1169.09	516.64
13.546	0	0.09	0.16	0.02	0.27	0.03	0.28	0.18	0.21	6.76	99.44	0.36	0.00	98.66	19.01	2.91	0.19	0.39	3.24	0.15	0.13	0.21	0.00	0.05	0.18	6.76	0.01	0.17	2.38	6.60	0.21	2.31	1.71	0.16	0.00	0.00	-1.87	0.50	0.33	44.74	168.21	960.20	458.81	1217.62	733.42	1003.85	516.17	1172.06	516.13
13.580	0	0.09	0.16	0.02	0.28	0.03	0.30	0.20	0.24	6.03	99.40	0.40	0.00	98.34	20.52	3.06	0.22	0.43	2.71	0.12	0.15	0.23	0.00	0.05	0.17	6.03	0.01	0.24	2.10	6.71	0.21	0.85	1.62	0.08	0.00	0.00	-0.46	-1.58	-0.95	44.93	167.02	960.47	456.80	1220.58	733.63	1004.37	515.55	1171.39	515.91
13.613	0	0.09	0.16	0.02	0.29	0.03	0.33	0.21	0.32	6.09	99.35	0.45	0.00	98.60	22.19	2.76	0.25	0.37	3.27	0.11	0.15	0.24	0.00	0.05	0.18	6.09	0.01	0.32	2.07	6.53	0.20	4.97	1.68	0.00	0.00	0.00	0.10	0.73	-0.04	44.92	169.32	959.13	455.04	1219.80	733.62	1003.37	513.97	1172.70	513.70
13.646	0	0.08	0.16	0.02	0.31	0.03	0.35	0.22	0.29	6.08	99.30	0.49	0.00	97.81	23.68	2.80	0.28	0.31	3.14	0.10	0.12	0.21	0.00	0.05	0.17	6.08	0.01	0.29	2.04	6.35	0.20	2.75	1.69	0.00	0.00	0.00	-0.98	-3.01	-1.78	44.23	162.59	958.60	453.58	1218.74	730.85	1003.73	513.09	1166.30	511.07
13.680	0	0.08	0.16	0.02	0.31	0.04	0.35	0.22	0.34	5.94	99.30	0.49	0.00	98.54	23.64	3.09	0.34	0.34	4.28	0.10	0.15	0.33	0.00	0.05	0.17	5.94	0.01	0.24	2.09	6.60	0.21	3.61	1.75	0.00	0.00	0.00	4.10	0.94	0.10	46.25	166.87	958.53	453.59	1217.42	730.94	1003.33	512.30	1170.18	514.90
13.713	0	0.08	0.16	0.02	0.31	0.04	0.35	0.22	0.36	6.30	99.30	0.48	0.00	98.75	23.44	2.94	0.36	0.34	4.71	0.09	0.14	0.31	0.00	0.04	0.16	6.30	0.01	0.18	1.96	6.10	0.20	10.64	1.69	0.00	0.00	0.00	2.32	-0.16	-1.17	45.78	168.34	957.59	453.41	1215.17	727.89	999.30	512.95	1167.64	512.94
13.747	0	0.08	0.16	0.02	0.32	0.04	0.37	0.23	0.47	6.64	99.26	0.53	0.00	98.34	24.63	3.00	0.47	0.37	5.20	0.11	0.22	0.57	0.00	0.04	0.15	6.64	0.01	0.11	2.00	5.86	0.21	12.92	1.72	0.00	0.00	0.00	4.78	-1.58	0.42	46.57	169.83	957.63	454.70	1214.36	730.45	1000.19	514.12	1170.02	514.25
13.780	0	0.08	0.16	0.02	0.33	0.04	0.39	0.23	0.52	6.57	99.21	0.56	0.00	98.39	25.53	2.66	0.52	0.36	6.14	0.16	0.23	0.79	0.00	0.04	0.14	6.57	0.01	0.10	1.97	5.56	0.19	4.70	1.75	0.00	0.00	0.00	3.44	-1.42	0.23	46.18	166.89	957.88	455.68	1213.23	729.76	1000.99	514.47	1167.88	514.11
13.813	0	0.08	0.16	0.02	0.36	0.04	0.45	0.26	0.54	6.34	99.09	0.70	0.00	98.50	28.67	2.57	0.54	0.31	6.11	0.21	0.19	0.83	0.00	0.04	0.14	6.34	0.01	0.08	1.94	5.51	0.20	2.34	1.72	0.00	0.00	0.00	-0.18	-1.07	0.47	45.14	167.83	957.19	455.31	1211.82	727.47	999.78	512.69	1167.61	512.46
13.847	0	0.08	0.16	0.02	0.37	0.04	0.49	0.26	0.53	5.35	99.02	0.76	0.00	98.71	30.09	2.27	0.53	0.24	6.25	0.29	0.15	0.86	0.00	0.03	0.11	5.35	0.01	0.06	1.73	4.82	0.16	6.02	1.57	0.01	0.00	0.00	-4.79	0.32	0.08	44.00	171.91	957.20	454.22	1214.90	727.96	998.79	511.61	1170.69	509.92
13.880	0	0.08	0.16	0.02	0.33	0.04	0.41	0.23	0.50	4.78	99.17	0.59	0.00	98.73	26.58	2.44	0.50	0.24	5.94	0.27	0.13	0.51	0.00	0.03	0.10	4.78	0.01	0.07	1.74	4.64	0.15	10.20	1.62	0.02	0.00	0.00	-1.26	-0.25	-0.55	44.84	170.64	956.86	454.51	1215.14	730.00	998.56	513.86	1169.17	510.85
13.913	0	0.08	0.16	0.02	0.31	0.04	0.38	0.20	0.47	4.45	99.24	0.52	0.00	98.77	24.62	2.11	0.47	0.23	5.62	0.37	0.10	0.24	0.00	0.03	0.09	4.45	0.01	0.11	1.80	4.37	0.13	12.09	1.70	0.06	0.00	0.00	-1.44	0.07	-0.61	44.77	172.23	955.08	453.73	1215.72	731.72	997.07	513.71	1169.27	510.34
13.947	0	0.09	0.17	0.02	0.29	0.04	0.37	0.19	0.48	3.74	99.27	0.48	0.00	98.49	23.73	1.69	0.48	0.22	5.20	0.37	0.08	0.13	0.00	0.02	0.08	3.74	0.01	0.15	1.59	3.59	0.11	6.65	1.68	0.06	0.00	0.00	-0.02	-1.13	-0.45	45.12	171.18	955.17	453.33	1216.08	732.09	998.00	513.33	1169.17	510.98
13.980	0	0.09	0.17	0.02	0.30	0.04	0.37	0.19	0.50	3.47	99.27	0.48	0.00	98.65	23.62	1.69	0.50	0.23	5.31	0.38	0.09	0.14	0.00	0.02	0.07	3.47	0.00	0.16	1.65	3.57	0.11	2.85	1.60	0.06	0.00	0.00	-0.81	-0.53	-2.23	44.58	166.04	952.31	448.99	1213.50	727.36	995.68	510.06	1161.66	505.58
14.013	0	0.09	0.17	0.02	0.29	0.04	0.35	0.18	0.53	3.16	99.31	0.44	0.00	97.94	22.54	1.84	0.53	0.26	4.50	0.31	0.09	0.17	0.00	0.02	0.07	3.16	0.01	0.14	1.67	3.34	0.11	2.79	1.55	0.15	0.00	0.00	-1.76	-2.70	-1.54	44.50	169.46	953.65	448.48	1213.15	724.58	995.21	508.72	1164.62	504.68
14.047	0	0.09	0.17	0.02	0.25	0.04	0.29	0.15	0.54	2.85	99.43	0.33	0.00	98.55	18.63	1.89	0.54	0.30	3.60	0.18	0.08	0.16	0.00	0.02	0.06	2.85	0.01	0.12	1.59	3.12	0.10	0.99	1.57	0.19	0.00	0.00	0.48	-0.91	-0.55	45.10	167.68	953.46	448.33	1213.73	726.93	997.65	508.18	1165.31	505.81
14.080	0	0.09	0.17	0.02	0.25	0.03	0.28	0.14	0.54	3.04	99.45	0.33	0.00	98.55	17.83	1.83	0.54	0.37	3.36	0.16	0.09	0.18	0.00	0.02	0.07	3.04	0.01	0.13	1.57	3.01	0.10	6.86	1.52	0.32	0.00	0.00	0.44	-0.90	-0.49	45.29	171.17	952.76	447.73	1215.54	728.55	996.48	508.03	1167.65	506.28
14.114	0	0.09	0.17	0.02	0.25	0.03	0.27	0.14	0.47	2.99	99.45	0.33	0.00	98.27	17.74	2.04	0.47	0.49	2.85	0.12	0.08	0.10	0.00	0.02	0.08	2.99	0.01	0.30	1.63	2.80	0.10	1.68	1.45	0.20	0.00	0.00	1.97	-1.82	-0.39	45.74	171.66	953.36	446.44	1218.24	730.06	997.99	507.44	1169.65	506.20
14.147	0	0.09	0.17	0.02	0.25	0.03	0.28	0.15	0.46	2.90	99.45	0.33	0.00	98.28	17.95	2.05	0.46	0.56	2.83	0.10	0.08	0.12	0.00	0.02	0.09	2.90	0.02	0.36	1.64	2.74	0.09	2.05	1.41	0.14	0.00	0.00	-1.94	-1.78	-0.63	44.54	168.82	953.54	446.29	1217.79	728.32	999.00	506.08	1167.81	503.98
14.180	0	0.09	0.17	0.02	0.27	0.03	0.29	0.16	0.42	3.06	99.41	0.36	0.00	98.11	19.65	2.42	0.42	0.68	2.63	0.09	0.10	0.13	0.00	0.01	0.08	3.06	0.02	0.41	1.68	2.82	0.08	2.68	1.39	0.11	0.00	0.00	-2.70	-2.26	-0.34	44.43	169.13	953.06	446.30	1215.86	726.54	997.99	505.36	1167.11	503.56
14.214	0	0.09	0.17	0.02	0.28	0.03	0.30	0.17	0.52	2.73	99.39	0.39	0.00	98.07	20.53	2.78	0.37	0.75	2.44	0.08	0.09	0.12	0.00	0.01	0.08	2.73	0.02	0.52	1.74	2.87	0.07	1.49	1.34	0.21	0.00	0.00	-1.21	-2.37	-0.54	44.90	169.86	952.79	445.57	1215.59	726.37	997.09	505.66	1166.93	502.77
14.247	0	0.09	0.17	0.02	0.28	0.03	0.30	0.17	0.60	2.99	99.41	0.37	0.00	98.49	19.98	3.17	0.35	0.80	2.72	0.08	0.10	0.15	0.00	0.01	0.10	2.99	0.03	0.60	1.79	2.87	0.07	2.49	1.34	0.17	0.00	0.00	-0.27	-1.11	-0.76	45.17	171.02	952.40	444.29	1217.58	727.44	997.04	504.97	1168.05	503.07
14.280	0	0.09	0.16	0.02	0.29	0.03	0.30	0.17	0.67	3.05	99.39	0.39	0.00	98.25	20.72	3.28	0.32	0.74	2.78	0.09	0.10	0.17	0.00	0.01	0.10	3.05	0.04	0.67	1.80	2.89	0.06	2.71	1.39	0.10	0.00	0.00	-3.15	-1.87	-0.93	44.16	167.40	952.15	443.88	1217.00	726.32	998.25	503.66	1165.63	500.90
14.314	0	0.09	0.16	0.02	0.31	0.03	0.34	0.19	0.89	3.10	99.33	0.47	0.00	98.39	22.96	3.44	0.26	0.70	2.93	0.11	0.10	0.19	0.00	0.01	0.11	3.10	0.05	0.89	1.94	2.55	0.06	4.25	1.39	0.11	0.00	0.00	-2.44	-1.45	-1.21	44.43	169.06	952.57	443.08	1217.86	726.16	997.70	503.86	1166.71	499.85
14.347	0	0.09	0.16	0.02	0.32	0.03	0.33	0.19	1.16	3.23	99.34	0.46	0.00	98.16	22.75	4.06	0.25	0.65	2.88	0.10	0.11	0.20	0.00	0.01	0.10	3.23	0.07	1.16	1.99	2.46	0.06	2.39	1.41	0.09	0.00	0.00	-2.43	-2.12	-0.90	44.39	168.14	952.61	443.20	1217.66	726.19	998.47	503.45	1166.58	500.22
14.381	0	0.09	0.16	0.02	0.32	0.03	0.32	0.19	1.38	4.05	99.36	0.45	0.00	98.21	22.43	4.14	0.23	0.60	2.61	0.11	0.10	0.13	0.00	0.02	0.11	4.05	0.09	1.38	2.11	2.29	0.06	2.09	1.38	0.20	0.00	0.00	-2.10	-1.96	-0.97	44.52	168.61	952.68	443.11	1217.46	725.76	998.07	503.49	1166.65	500.28
14.414	0	0.09	0.16	0.02	0.31	0.03	0.31	0.19	1.26	4.38	99.37	0.43	0.00	98.26	21.64	4.73	0.22	0.60	2.67	0.11	0.10	0.12	0.00	0.02	0.10	4.38	0.09	1.26	2.14	2.24	0.05	1.79	1.34	0.22	0.00	0.00	-1.39	-1.84	-0.96	44.69	168.71	952.40	443.06	1217.51	726.33	997.93	503.75	1166.61	500.51
14.447	0	0.09	0.16	0.02	0.29	0.03	0.28	0.17	1.14	4.51	99.41	0.37	0.00	98.41	19.34	5.19	0.20	0.56	2.74	0.10	0.10	0.11	0.00	0.02	0.10	4.51	0.10	1.14	2.23	2.31	0.05	1.99	1.40	0.16	0.00	0.00	-1.68	-1.36	-1.13	44.71	169.20	952.32	442.93	1217.42	725.78	997.37	503.58	1166.54	500.52
14.481	0	0.09	0.15	0.02	0.28	0.03	0.25	0.16	1.03	5.34	99.45	0.33	0.00	98.33	17.37	5.24	0.18	0.50	2.88	0.10	0.10	0.10	0.00	0.02	0.10	5.34	0.13	1.03	2.49	2.21	0.05	0.90	1.42	0.12	0.00	0.00	-0.17	-1.62	-1.84	45.39	172.02	953.04	442.46	1218.28	725.71	995.80	505.25	1167.72	499.28
14.514	0	0.10	0.15	0.02	0.26	0.03	0.23	0.15	1.04	5.96	99.48	0.33	0.00	98.24	15.37	5.35	0.15	0.50	3.20	0.11	0.10	0.08	0.00	0.02	0.09	5.96	0.13	1.04	2.71	2.30	0.04	1.87	1.53	0.13	0.00	0.00	0.33	-1.89	-1.89	45.33	170.15	951.72	441.48	1218.85	726.57	996.29	503.88	1166.40	500.19
14.547	0	0.10	0.15	0.02	0.25	0.03	0.22	0.14	1.17	6.04	99.49	0.33	0.00	98.14	14.11	5.78	0.14	0.54	3.40	0.09	0.10	0.07	0.00	0.02	0.08	6.04	0.13	1.17	2.67	2.23	0.04	2.02	1.56	0.13	0.00	0.00	1.04	-2.16	-1.81	45.47	168.46	950.71	442.24	1217.89	728.06	996.29	504.78	1164.71	500.89
14.581	0	0.10	0.15	0.02	0.26	0.04	0.21	0.14	1.73	7.15	99.49	0.33	0.00	98.56	13.85	6.23	0.11	0.56	4.28	0.08	0.11	0.05	0.00	0.02	0.08	7.15	0.13	1.73	3.26	2.33	0.03	1.30	1.76	0.23	0.00	0.00	0.21	-0.85	-1.66	45.25	168.73	948.67	442.92	1216.81	729.66	994.82	505.21	1163.51	501.53
14.614	0	0.10	0.15	0.02	0.25	0.04	0.20	0.14	1.25	7.21	99.50	0.33	0.00	98.78	12.45	6.72	0.10	0.54	4.62	0.08	0.09	0.04	0.00	0.02	0.07	7.21	0.12	1.25	3.57	2.50	0.03	0.44	1.75	0.28	0.00	0.00	0.73	-0.05	-3.90	44.89	162.72	940.47	437.37	1213.16	728.91	989.26	502.10	1151.87	496.18
14.647	0	0.10	0.15	0.02	0.25	0.04	0.20	0.14	1.09	8.59	99.51	0.33	0.00	98.75	12.54	6.44	0.11	0.42	4.36	0.09	0.11	0.05	0.00	0.02	0.07	8.59	0.14	1.09	3.60	2.59	0.03	2.87	1.85	0.31	0.00	0.00	6.15	-0.16	-1.00	46.86	167.73	943.26	437.93	1215.15	731.78	992.67	502.34	1160.37	499.26
14.681	0	0.10	0.14	0.02	0.25	0.04	0.19	0.14	0.84	10.11	99.50	0.33	0.00	98.73	12.48	7.13	0.10	0.42	4.55	0.11	0.13	0.05	0.00	0.02	0.06	10.11	0.14	0.84	4.07	2.68	0.03	1.03	2.02	0.35	0.00	0.00	6.26	-0.25	-1.91	47.10	169.46	944.93	438.22	1214.69	729.37	991.23	503.87	1160.58	497.85
14.714	0	0.10	0.14	0.02	0.26	0.04	0.20	0.15	0.54	11.09	99.48	0.33	0.00	98.69	13.03	7.41	0.10	0.40	3.77	0.12	0.11	0.06	0.00	0.02	0.06	11.09	0.14	0.54	4.33	2.73	0.03	1.42	2.06	0.43	0.00	0.00	5.44	-0.38	-2.12	46.81	169.37	945.29	438.16	1215.21	728.61	991.43	503.29	1160.72	498.35
14.748	0	0.10	0.14	0.02	0.27	0.04	0.19	0.15	0.63	12.89	99.46	0.33	0.00	98.78	13.18	8.25	0.10	0.41	4.13	0.14	0.12	0.08	0.00	0.02	0.05	12.89	0.14	0.63	5.02	2.74	0.02	3.18	2.33	0.33	0.00	0.00	5.09	-0.01	-1.76	46.76	167.28	946.04	439.61	1213.84	728.13	992.68	503.79	1159.90	499.07
14.781	0	0.10	0.13	0.02	0.27	0.04	0.19	0.16	0.57	12.73	99.45	0.33	0.00	98.70	12.73	8.75	0.09	0.42	4.40	0.14	0.11	0.10	0.00	0.02	0.05	13.77	0.14	0.57	5.93	2.96	0.02	2.97	2.45	0.24	0.00	0.00	6.34	0.34	-1.90	47.34	165.64	946.16	439.43	1213.33	727.43	993.16	503.55	1158.76	499.76
14.814	0	0.10	0.13	0.02	0.27	0.04	0.18	0.15	0.60	12.00	99.45	0.33	0.00	98.43	12.00	9.26	0.10	0.41	4.42	0.16	0.11	0.13	0.00	0.02	0.06	14.59	0.14	0.60	6.30	3.00	0.02	2.31	2.47	0.31	0.00	0.00	4.99	1.31	-2.04	46.71	164.13	946.69	439.92	1214.41	728.12	994.59	503.53	1158.68	500.00
14.848	0	0.10	0.12	0.02	0.27	0.04	0.17	0.15	0.57	10.48	99.45	0.33	0.00	98.38	10.48	10.13	0.09	0.43	4.72	0.16	0.12	0.15	0.00	0.02	0.05	17.37	0.12	0.57	7.67	3.48	0.02	2.79	2.62	0.00	0.00	0.00	6.36	1.47	-1.84	47.34	165.53	946.24	440.12	1212.75	727.60	993.08	504.20	1158.56	500.04
14.881	0	0.10	0.12	0.02	0.30	0.04	0.19	0.17	0.45	13.32	99.40	0.36	0.00	98.51	13.32	9.79	0.09	0.42	4.86	0.18	0.14	0.16	0.00	0.02	0.07	16.44	0.10	0.45	7.79	3.53	0.02	1.54	2.56	0.00	0.00	0.00	0.58	-1.04	-3.16	45.52	168.39	946.65	440.37	1210.78	721.98	989.06	504.00	1157.31	497.04
14.914	0	0.10	0.12	0.02	0.32	0.04	0.19	0.18	0.52	13.84	99.37	0.38	0.00	98.46	13.84	10.34	0.09	0.47	4.43	0.16	0.14	0.13	0.00	0.02	0.08	16.99	0.06	0.52	8.25	3.95	0.02	0.65	2.44	0.00	0.00	0.00	5.37	1.21	-0.59	47.25	168.04	946.51	441.86	1209.19	724.72	991.71	503.69	1159.75	501.72
14.948	0	0.10	0.13	0.02	0.31	0.04	0.20	0.18	0.44	14.21	99.37	0.43	0.00	98.58	14.21	8.88	0.10	0.44	4.36	0.14	0.13	0.12	0.00	0.02	0.10	18.75	0.05	0.44	9.67	4.70	0.02	1.06	2.33	0.00	0.00	0.00	4.67	0.80	-0.53	47.05	168.88	946.25	442.70	1208.16	724.58	990.71	504.40	1159.56	501.76
14.981	0	0.10	0.13	0.02	0.32	0.04	0.20	0.18	0.39	14.32	99.36	0.44	0.00	98.73	14.32	9.27	0.10	0.46	4.35	0.14	0.14	0.13	0.00	0.02	0.10	18.13	0.04	0.39	9.76	4.84	0.02	2.17	2.32	0.00	0.00	0.00	2.80	-0.23	-0.98	46.28	168.61	946.99	443.51	1210.10	726.06	991.59	505.39	1160.15	501.70
15.014	0	0.10	0.13	0.02	0.34	0.04	0.22	0.21	0.45	16.44	99.32	0.52	0.00	98.15	16.44	9.09	0.10	0.44	4.87	0.15	0.15	0.12	0.00	0.02	0.09	18.62	0.04	0.45	10.12	5.68	0.02	2.60	2.40	0.02	0.00	0.00	1.90	-2.13	-1.65	45.83	167.91	947.11	442.86	1211.05	725.78	991.58	505.30	1159.42	500.49
15.048	0	0.10	0.14	0.02	0.36	0.04	0.27	0.22	0.35	19.38	99.29	0.70	0.00	98.58	19.49	6.89	0.12	0.31	5.75	0.14	0.15	0.12	0.00	0.02	0.11	19.38	0.03	0.35	11.22	6.35	0.02	3.88	2.45	0.10	0.00	0.00	0.55	-0.80	-1.37	45.46	167.48	946.40	442.01	1206.51	720.06	989.57	502.76	1157.00	498.97
15.081	0	0.10	0.14	0.02	0.38	0.04	0.30	0.23	0.25	18.54	99.25	0.84	0.00	98.63	21.90	5.90	0.12	0.30	5.70	0.14	0.15	0.11	0.00	0.02	0.09	18.54	0.02	0.25	11.31	6.33	0.02	3.63	2.35	0.26	0.00	0.00	3.53	-0.61	-0.52	46.46	166.46	947.24	443.62	1207.19	723.43	991.95	504.67	1158.37	501.28
15.115	0	0.10	0.15	0.02	0.42	0.04	0.36	0.26	0.16	18.54	99.17	1.13	0.00	98.59	25.45	4.83	0.15	0.25	4.92	0.15	0.11	0.07	0.00	0.02	0.08	18.54	0.02	0.16	11.89	6.42	0.02	8.34	2.09	0.50	0.00	0.00	3.64	-0.77	-0.94	46.50	166.38	947.60	443.63	1207.40	723.31	991.74	505.35	1158.05	500.66
15.148	0	0.10	0.16	0.02	0.38	0.04	0.33	0.22	0.18	16.19	99.24	0.96	0.00	98.55	22.85	4.15	0.16	0.24	4.85	0.16	0.12	0.08	0.00	0.02	0.07	16.19	0.02	0.18	12.26	6.16	0.02	11.20	1.97	0.75	0.00	0.00	3.57	-0.91	-0.99	46.50	167.31	947.73	443.74	1207.60	723.29	991.36	505.56	1158.60	500.80
15.181	0	0.10	0.17	0.02	0.36	0.04	0.31	0.21	0.19	15.10	99.29	0.83	0.00	98.72	21.70	3.93	0.16	0.27	3.93	0.15	0.14	0.08	0.00	0.02	0.06	15.10	0.02	0.19	11.34	5.89	0.02	3.94	1.84	0.89	0.00	0.00	2.86	-0.28	-0.94	46.36	168.95	947.43	444.05	1207.45	723.10	990.36	505.50	1159.26	501.47
15.215	0	0.10	0.17	0.02	0.37	0.04	0.32	0.22	0.34	11.19	99.26	0.88	0.00	98.28	22.65	4.07	0.16	0.28	4.01	0.14	0.11	0.08	0.00	0.02	0.06	11.19	0.02	0.34	11.14	5.73	0.03	1.67	1.84	0.96	0.00	0.00	1.56	-1.76	-1.40	45.91	170.15	948.45	445.00	1209.98	725.10	990.89	507.12	1160.95	501.75
15.248	0	0.10	0.17	0.02	0.36	0.04	0.33	0.22	0.34	10.83	99.28	0.86	0.00	98.50	22.94	3.70	0.15	0.30	4.46	0.12	0.12	0.09	0.00	0.02	0.06	10.83	0.02	0.34	10.58	5.76	0.03	5.30	1.94	0.94	0.00	0.00	-0.44	-1.06	-0.77	45.10	166.50	947.32	445.02	1208.06	724.11	992.06	504.99	1158.52	501.72
15.281	0	0.10	0.17	0.02	0.33	0.04	0.31	0.20	0.30	9.76	99.33	0.73	0.00	98.67	21.12	3.33	0.14	0.28	4.65	0.11	0.11	0.09	0.00	0.02	0.07	9.76	0.02	0.30	10.03	5.70	0.03	5.12	1.93	0.90	0.00	0.00	-1.48	0.45	-1.96	44.95	168.85	945.10	443.49	1204.96	720.48	986.72	504.70	1155.47	498.67
15.315	0	0.10	0.17	0.02	0.31	0.04	0.27	0.18	0.25	7.37	99.39	0.55	0.00	98.76	18.63	3.93	0.14	0.36	4.82	0.10	0.09	0.09	0.00	0.02	0.07	7.37	0.02	0.25	8.53	5.80	0.04	1.65	1.70	0.85	0.00	0.00	-0.20	0.12	-0.61	45.40	166.43	947.38	445.09	1203.97	719.58	990.32	504.24	1156.72	501.13
15.348	0	0.10	0.17	0.02	0.30	0.04	0.26	0.18	0.22	6.60	99.40	0.49	0.00	98.69	17.67	4.47	0.13	0.38	4.53	0.09	0.10	0.11	0.00	0.02	0.09	6.60	0.02	0.22	7.92	5.59	0.04	0.92	1.66	0.82	0.00	0.00	-3.20	0.40	-0.54	44.91	169.05	949.74	447.17	1202.45	716.30	989.50	505.27	1158.49	500.85
15.382	0	0.10	0.17	0.02	0.30	0.03	0.26	0.18	0.34	5.45	99.39	0.45	0.00	98.73	18.17	5.13	0.13	0.41	2.99	0.07	0.07	0.15	0.00	0.02	0.10	5.45	0.02	0.34	6.35	5.20	0.05	2.19	1.41	0.99	0.00	0.00	-3.70	0.25	-1.31	44.94	170.84	950.61	447.83	1205.28	717.46	989.41	506.24	1160.22	503.14
15.415	0	0.10	0.17	0.02	0.30	0.03	0.25	0.18	0.31	4.59	99.40	0.40	0.00	98.47	17.39	5.77	0.12	0.49	3.01	0.06	0.08	0.17	0.00	0.02	0.11	4.59	0.02	0.31	5.43	4.48	0.04	1.64	1.35	0.91	0.00	0.00	-2.54	-1.19	-1.53	45.02	170.61	949.71	446.47	1205.84	718.32	989.04	506.03	1159.59	501.73
15.448	0	0.10	0.17	0.02	0.29	0.03	0.25	0.17	0.40	4.37	99.41	0.39	0.00	98.48	17.25	5.71	0.12	0.51	3.26	0.05	0.08	0.19	0.00	0.02	0.12	4.37	0.02	0.40	4.98	4.17	0.04	1.12	1.35	1.00	0.00	0.00	-2.07	-1.14	-1.90	44.95	170.13	950.74	446.09	1208.89	720.91	990.89	507.12	1160.89	500.46
15.482	0	0.09	0.17	0.02	0.30	0.03	0.26	0.17	0.33	3.74	99.41	0.39	0.00	98.62	17.96	5.41	0.12	0.59	3.18	0.05	0.09	0.14	0.00	0.02	0.10	3.74	0.02	0.33	4.53	3.55	0.04	3.86	1.32	1.02	0.00	0.00	1.15	-0.66	-1.48	45.67	170.05	947.50	444.65	1208.67	723.67	989.72	506.11	1159.73	502.12
15.515	0	0.09	0.17	0.02	0.30	0.04	0.27	0.17	0.23	3.43	99.40	0.40	0.00	98.57	18.42	5.33	0.12	0.58	4.19	0.07	0.11	0.14	0.00	0.02	0.12	3.43	0.01	0.23	4.38	3.21	0.05	4.65	1.29	0.80	0.00	0.00	-0.14	-0.83	-2.03	45.10	166.45	946.35	443.00	1205.53	719.68	988.75	504.15	1155.12	498.84
15.548	0	0.09	0.16	0.02	0.31	0.04	0.26	0.18	0.22	3.30	99.38	0.39	0.00	97.57	18.23	6.27	0.12	0.77	4.45	0.07	0.10	0.15	0.00	0.03	0.13	3.30	0.01	0.22	4.27	3.23	0.05	2.42	1.30	0.66	0.00	0.00	0.95	-3.53	-1.25	45.36	166.05	948.79	442.86	1205.44	717.85	991.06	503.51	1157.03	498.16
15.582	0	0.09	0.16	0.02	0.34	0.03	0.29	0.20	0.17	3.08	99.31	0.45	0.00	98.23	20.55	7.18	0.11	0.87	3.59	0.07	0.10	0.12	0.00	0.03	0.14	3.08	0.02	0.17	3.79	2.86	0.06	1.64	1.19	0.78	0.00	0.00	1.72	-1.92	-0.09	45.74	167.54	949.82	442.96	1204.95	716.76	992.09	502.76	1159.57	498.72
15.615	0	0.08	0.16	0.02	0.39	0.03	0.33	0.23	0.18	3.49	99.23	0.58	0.00	98.61	24.00	7.07	0.13	1.00	3.77	0.08	0.13	0.18	0.00	0.03	0.15	3.49	0.02	0.18	3.93	2.71	0.06	6.35	1.17	0.77	0.00	0.00	2.09	-0.69	-0.22	46.16	169.50	950.04	443.81	1205.63	716.99	991.38	502.71	1160.88	502.06
15.648	0	0.08	0.16	0.02	0.40	0.03	0.35	0.25	0.19	3.45	99.19	0.61	0.00	98.74	25.19	7.07	0.13	1.16	2.81	0.08	0.12	0.16	0.00	0.04	0.16	3.45	0.02	0.19	3.56	2.56	0.08	1.95	1.12	0.76	0.00	0.00	1.67	0.19	-0.13	45.97	169.91	950.52	444.46	1206.27	717.29	991.87	502.76	1161.78	503.50
15.682	0	0.07	0.16	0.02	0.51	0.03	0.48	0.33	0.19	3.44	98.99	0.99	0.00	98.50	32.14	7.10	0.13	1.13	2.60	0.09	0.15	0.13	0.00	0.04	0.16	3.44	0.02	0.19	3.44	2.34	0.09	2.71	1.13	0.93	0.00	0.00	3.66	-1.08	0.13	46.41	167.84	950.02	444.58	1205.69	719.08	992.69	503.82	1160.52	502.84
15.715	0	0.06	0.17	0.01	0.64	0.03	0.67	0.44	0.21	3.75	98.67	1.70	0.00	98.78	39.54	7.08	0.15	1.08	2.81	0.10	0.19	0.14	0.00	0.04	0.18	3.75	0.02	0.21	3.31	2.25	0.09	2.17	1.09	0.98	0.00	0.00	3.63	-0.04	0.22	46.37	168.46	949.94	444.64	1205.39	718.72	992.32	503.64	1160.78	503.20
15.749	0	0.06	0.17	0.01	0.68	0.03	0.76	0.47	0.27	3.99	98.48	2.05	0.00	98.58	42.02	6.59	0.20	0.77	2.95	0.12	0.18	0.09	0.00	0.05	0.23	3.99	0.02	0.27	3.20	2.09	0.10	5.09	0.92	1.23	0.00	0.00	6.00	0.80	0.67	45.90	168.99	949.47	444.16	1204.64	718.56	992.07	503.12	1161.05	504.35
15.782	0	0.06	0.18	0.01	0.77	0.03	0.92	0.54	0.24	4.04	98.17	2.81	0.00	98.72	45.98	6.07	0.24	0.67	2.87	0.10	0.16	0.07	0.00	0.05	0.23	4.04	0.02	0.24	3.27	2.09	0.10	2.45	0.85	1.42	0.00	0.00	5.92	-0.26	0.60	46.08	166.55	950.92	445.45	1204.51	718.78	993.83	504.54	1160.38	504.11
15.815	0	0.05	0.19	0.01	0.88	0.03	1.11	0.65	0.28	4.07	97.77	3.94	0.00	98.75	50.40	6.03	0.25	0.60	2.94	0.10	0.15	0.06	0.00	0.04	0.19	4.07	0.02	0.28	3.18	2.18	0.10	3.66	0.93	1.84	0.00	0.00	-3.68	-0.16	-1.38	44.11	168.20	952.92	446.71	1205.39	714.93	991.91	505.38	1160.02	499.87
15.849	0	0.05	0.20	0.01	0.90	0.03	1.18	0.65	0.32	4.88	97.63	4.35	0.00	98.62	51.55	5.54	0.32	0.47	2.87	0.11	0.13	0.07	0.00	0.04	0.18	4.88	0.03	0.28	3.32	1.90	0.09	3.45	0.95	2.07	0.00	0.00	2.71	0.64	1.12	46.26	168.42	953.39	447.10	1203.01	714.50	994.06	503.69	1162.48	504.95
15.882	0	0.06	0.20	0.01	0.82	0.03	1.04	0.58	0.33	5.22	97.93	3.50	0.00	98.43	48.72	5.90	0.33	0.34	2.90	0.11	0.12	0.07	0.00	0.04	0.14	5.22	0.03	0.20	3.34	1.71	0.09	5.92	0.99	2.19	0.00	0.00	1.70	1.31	1.18	45.97	166.76	954.94	447.55	1203.55	713.79	996.03	504.31	1162.79	503.92
15.915	0	0.06	0.20	0.01	0.77	0.03	0.95	0.53	0.36	5.68	98.11	3.01	0.00	98.67	46.74	5.89	0.36	0.27	2.75	0.10	0.12	0.09	0.00	0.04	0.12	5.68	0.03	0.19	3.40	1.65	0.09	2.82	1.08	2.37	0.00	0.00	0.60	0.48	1.52	45.80	168.44	955.04	449.45	1202.16	713.60	994.98	504.61	1163.41	506.16
15.949	0	0.06	0.19	0.01	0.65	0.03	0.73	0.43	0.43	6.86	98.54	2.01	0.00	98.44	41.20	6.44	0.43	0.23	2.71	0.10	0.12	0.09	0.00	0.04	0.12	6.86	0.04	0.20	3.78	1.64	0.10	2.17	1.17	2.29	0.00	0.00	-5.83	-1.28	-1.22	43.83	167.14	954.92	447.57	1204.48	710.84	993.15	503.69	1160.28	501.83
15.982	0	0.07	0.19	0.01	0.57	0.03	0.60	0.36	0.41	6.68	98.79	1.40	0.00	98.66	36.89	6.59	0.41	0.20	3.22	0.11	0.13	0.08	0.00	0.04	0.10	6.68	0.05	0.26	3.54	1.68	0.10	2.90	1.21	2.40	0.00	0.00	-0.18	0.50	0.02	45.50	172.52	954.99	446.93	1205.39	713.97	992.56	505.45	1165.04	501.64
16.015	0	0.07	0.19	0.01	0.55	0.03	0.57	0.35	0.46	7.11	98.87	1.25	0.00	98.66	35.54	7.18	0.46	0.22	3.44	0.12	0.14	0.08	0.00	0.04	0.10	7.11	0.05	0.35	3.31	1.59	0.09	3.50	1.19	2.52	0.00	0.00	0.38	-0.49	-0.44	45.42	171.38	955.47	445.85	1208.23	715.99	994.19	505.29	1165.51	500.69
16.049	0	0.07	0.19	0.02	0.52	0.03	0.52	0.33	0.53	7.61	98.96	1.07	0.00	98.59	33.36	7.67	0.53	0.22	4.28	0.13	0.15	0.14	0.00	0.04	0.11	7.61	0.05	0.41	3.24	1.49	0.09	3.31	1.15	2.56	0.00	0.00	-3.42	-0.77	-0.96	44.07	170.10	956.43	445.01	1212.00	716.72	996.51	503.84	1166.55	499.48
16.082	0	0.07	0.19	0.02	0.45	0.04	0.42	0.27	0.53	6.63	99.10	0.78	0.00	98.68	29.06	7.78	0.47	0.18	4.52	0.11	0.15	0.15	0.00	0.05	0.13	6.63	0.05	0.53	3.14	1.41	0.09	1.58	1.20	2.36	0.00	0.00	-3.26	0.42	-1.24	44.26	170.57	956.33	445.71	1211.88	717.31	995.83	505.01	1166.32	499.91
16.116	0	0.08	0.18	0.02	0.41	0.03	0.36	0.25	0.77	5.43	99.18	0.61	0.00	98.75	26.05	8.45	0.39	0.17	3.97	0.09	0.12	0.20	0.00	0.05	0.16	5.43	0.05	0.77	2.74	1.32	0.09	0.93	1.29	2.16	0.00	0.00	-2.61	-0.16	-1.33	44.49	170.36	956.07	445.98	1210.90	717.02	995.19	505.55	1165.46	500.03
16.149	0	0.07	0.17	0.02	0.42	0.04	0.37	0.25	0.82	4.71	99.16	0.64	0.00	98.58	26.60	8.64	0.36	0.18	3.98	0.09	0.12	0.23	0.00	0.06	0.21	4.71	0.05	0.82	2.74	1.21	0.08	1.36	1.42	1.98	0.00	0.00	-0.74	-0.79	-1.54	45.00	169.67	954.89	445.20	1210.52	717.36	994.46	505.33	1164.06	500.59
16.182	0	0.08	0.17	0.02	0.41	0.03	0.34	0.25	1.24	4.51	99.18	0.58	0.00	98.77	25.29	9.19	0.33	0.19	3.42	0.10	0.12	0.16	0.00	0.07	0.27	4.51	0.05	1.24	2.59	1.16	0.09	0.72	1.40	1.67	0.00	0.00	-2.78	0.06	-0.94	44.58	171.29	954.61	446.21	1208.17	715.78	993.12	505.13	1164.34	500.29
16.216	0	0.08	0.17	0.02	0.40	0.03	0.35	0.24	1.20	4.10	99.20	0.58	0.00	98.40	25.58	8.60	0.30	0.20	3.40	0.11	0.13	0.17	0.00	0.08	0.27	4.10	0.04	1.20	2.49	1.11	0.09	2.55	1.58	1.60	0.00	0.00	-1.32	-1.40	-2.41	44.96	167.45	951.60	445.17	1204.53	713.60	989.85	505.26	1157.21	499.67
16.249	0	0.07	0.16	0.02	0.42	0.04	0.37	0.26	0.74	4.20	99.15	0.64	0.00	98.61	26.83	8.99	0.30	0.20	3.76	0.12	0.15	0.22	0.00	0.08	0.29	4.20	0.04	0.74	2.52	1.19	0.09	1.47	1.53	1.29	0.00	0.00	-0.73	0.68	-1.01	45.04	171.22	950.74	444.02	1207.42	717.70	990.77	504.03	1161.93	499.61
16.282	0	0.07	0.15	0.02	0.41	0.03	0.31	0.25	0.58	4.01	99.18	0.51	0.00	98.61	24.00	11.00	0.23	0.26	3.49	0.08	0.13	0.14	0.00	0.08	0.26	4.01	0.04	0.58	2.30	1.12	0.08	1.20	1.52	0.95	0.00	0.00	-1.21	0.71	-1.54	45.05	172.34	950.72	445.34	1208.69	719.90	990.12	506.16	1162.37	500.70
16.316	0	0.07	0.15	0.02	0.40	0.04	0.30	0.24	0.49	3.89	99.21	0.48	0.00	98.59	23.13	10.76	0.18	0.33	3.77	0.06	0.11	0.13	0.00	0.08	0.24	3.89	0.04	0.49	2.06	1.02	0.08	3.37	1.50	1.05	0.00	0.00	-2.83	-0.77	-1.82	44.61	174.02	950.23	445.25	1211.06	722.00	989.78	506.38	1163.71	500.88
16.349	0	0.07	0.15	0.02	0.40	0.04	0.34	0.24	0.30	3.80	99.20	0.56	0.00	98.76	25.28	8.78	0.21	0.34	4.10	0.09	0.13	0.16	0.00	0.08	0.19	3.80	0.04	0.30	2.17	1.10	0.08	4.16	1.50	0.85	0.00	0.00	1.31	0.12	-3.19	45.30	165.73	943.41	441.16	1202.66	719.02	984.90	505.14	1150.29	494.56
16.383	0	0.07	0.15	0.02	0.42	0.04	0.37	0.26	0.20	3.08	99.15	0.62	0.00	98.57	27.01	8.79	0.16	0.42	3.82	0.09	0.09	0.15	0.00	0.08	0.15	3.08	0.03	0.20	2.02	1.20	0.09	2.37	1.45	0.60	0.00	0.00	2.00	-0.85	-2.70	45.77	169.94	945.04	442.68	1204.91	720.33	985.13	506.19	1154.89	498.38
16.416	0	0.07	0.15	0.02	0.43	0.04	0.41	0.27	0.23	3.16	99.13	0.71	0.00	98.53	28.83	7.82	0.17	0.48	4.10	0.10	0.13	0.22	0.00	0.08	0.12	3.16	0.03	0.23	1.99	1.36	0.09	3.87	1.51	0.48	0.00	0.00	1.90	-0.98	-1.32	45.84	170.43	945.58	443.08	1203.74	719.14	986.30	504.40	1156.67	499.83
16.449	0	0.07	0.15	0.02	0.43	0.04	0.40	0.27	0.20	2.91	99.14	0.68	0.00	98.75	28.34	7.87	0.16	0.54	3.96	0.09	0.13	0.22	0.00	0.07	0.08	2.91	0.03	0.20	1.96	1.37	0.08	0.97	1.49	0.40	0.00	0.00	0.56	-0.14	-1.46	45.53	170.68	947.03	445.54	1204.68	720.73	987.22	506.78	1157.81	501.12
16.483	0	0.07	0.15	0.02	0.43	0.03	0.39	0.27	0.27	2.69	99.14	0.66	0.00	98.77	27.79	8.09	0.13	0.65	3.02	0.05	0.07	0.14	0.00	0.06	0.07	2.69	0.02	0.27	1.93	1.28	0.08	2.77	1.27	0.39	0.00	0.00	0.51	0.08	-1.58	45.75	172.56	948.21	446.89	1205.42	721.38	987.07	508.53	1159.51	502.06
16.516	0	0.08	0.15	0.02	0.39	0.03	0.32	0.23	0.40	2.50	99.23	0.49	0.00	98.69	23.74	8.79	0.12	0.81	2.98	0.03	0.07	0.16	0.00	0.06	0.06	2.50	0.02	0.40	1.81	1.14	0.08	3.35	1.21	0.40	0.00	0.00	0.80	-0.40	-2.19	45.87	172.76	947.40	446.63	1204.64	720.69	985.35	509.00	1157.96	501.82
16.549	0	0.08	0.15	0.02	0.39	0.03	0.35	0.23	0.35	2.57	99.22	0.54	0.00	98.63	25.32	7.47	0.11	0.84	2.41	0.04	0.05	0.10	0.00	0.05	0.05	2.57	0.02	0.35	1.76	1.08	0.07	3.63	1.13	0.41	0.00	0.00	0.44	-0.63	-2.49	45.63	171.59	946.61	446.45	1204.72	721.30	985.22	508.99	1156.65	501.66
16.583	0	0.08	0.15	0.02	0.36	0.03	0.32	0.22	0.42	2.79	99.27	0.47	0.00	98.47	23.25	7.54	0.10	0.80	2.70	0.04	0.05	0.14	0.00	0.04	0.05	2.79	0.02	0.42	1.69	1.15	0.07	2.96	1.12	0.34	0.00	0.00	-0.04	-1.18	-2.92	45.24	170.17	944.62	446.10	1205.04	724.04	984.60	509.81	1154.50	500.16
16.616	0	0.08	0.15	0.02	0.34	0.03	0.26	0.20	0.36	2.61	99.31	0.36	0.00	98.51	19.60	9.26	0.09	0.97	3.46	0.03	0.06	0.16	0.00	0.04	0.04	2.61	0.02	0.36	1.80	1.17	0.06	3.34	1.17	0.34	0.00	0.00	-1.04	-1.06	-2.73	44.90	170.19	942.92	446.60	1203.92	724.94	983.42	509.78	1153.38	500.67
16.649	0	0.09	0.15	0.02	0.32	0.04	0.26	0.19	0.32	2.78	99.35	0.35	0.00	98.52	18.75	8.18	0.10	0.88	4.67	0.04	0.07	0.12	0.00	0.03	0.04	2.78	0.02	0.32	2.04	1.31	0.06	7.56	1.23	0.30	0.00	0.00	-0.91	1.01	-3.43	44.81	169.18	939.49	443.58	1200.63	722.16	979.80	507.76	1148.62	496.67
16.683	0	0.09	0.15	0.02	0.29	0.04	0.23	0.16	0.28	3.14	99.43	0.33	0.00	97.40	15.54	7.67	0.11	0.86	6.35	0.05	0.10	0.19	0.00	0.02	0.04	3.14	0.02	0.28	2.16	1.51	0.05	1.53	1.30	0.22	0.00	0.00	-0.13	-3.88	-2.14	44.94	164.57	940.53	443.34	1198.05	718.39	982.88	504.33	1147.34	498.50
16.716	0	0.09	0.15	0.02	0.28	0.04	0.24	0.16	0.19	3.14	99.44	0.33	0.00	98.73	15.76	6.82	0.12	0.78	7.31	0.08	0.10	0.21	0.00	0.02	0.04	3.14	0.02	0.19	2.30	1.70	0.05	1.32	1.37	0.16	0.00	0.00	0.21	-0.24	-1.22	45.09	170.54	939.73	442.49	1200.11	721.05	981.67	503.94	1152.12	498.34
16.750	0	0.09	0.15	0.02	0.26	0.04	0.22	0.14	0.11	2.57	99.48	0.33	0.00	98.42	13.86	6.88	0.10	0.67	6.64	0.12	0.11	0.47	0.00	0.02	0.04	2.57	0.02	0.11	2.26	1.69	0.05	1.02	1.42	0.07	0.00	0.00	0.71	-1.34	-1.79	45.29	170.13	940.73	443.47	1201.06	721.95	982.11	505.78	1152.11	498.98
16.783	0	0.10	0.15	0.02	0.25	0.04	0.21	0.14	0.11	2.57	99.51	0.33	0.00	98.65	13.18	6.14	0.11	0.62	6.41	0.15	0.10	0.32	0.00	0.01	0.04	2.57	0.01	0.09	2.26	1.60	0.05	1.82	1.50	0.00	0.00	0.00	-0.64	-0.54	-1.77	44.91	168.95	941.67	444.32	1202.27	722.34	983.82	505.56	1152.69	500.39
16.816	0	0.09	0.15	0.02	0.25	0.04	0.21	0.14	0.11	2.58	99.50	0.33	0.00	98.77	13.11	6.90	0.11	0.57	6.02	0.17	0.08	0.22	0.00	0.01	0.04	2.58	0.01	0.09	2.26	1.51	0.05	2.85	1.51	0.02	0.00	0.00	-2.08	0.09	-1.42	44.60	171.07	942.23	445.25	1202.26	721.95	983.44	505.65	1154.46	501.18
16.850	0	0.09	0.15	0.02	0.27	0.04	0.22	0.15	0.09	2.31	99.47	0.33	0.00	98.74	14.60	7.19	0.09	0.61	4.72	0.16	0.06	0.16	0.00	0.01	0.03	2.31	0.01	0.09	2.07	1.45	0.05	0.43	1.44	0.02	0.00	0.00	-0.67	-0.19	-1.10	45.12	172.36	941.53	446.08	1202.39	724.14	982.90	506.80	1155.22	502.98
16.883	0	0.09	0.15	0.02	0.28	0.04	0.24	0.16	0.11	2.24	99.43	0.33	0.00	98.43	16.56	6.91	0.08	0.57	5.47	0.19	0.06	0.14	0.00	0.01	0.04	2.24	0.01	0.11	2.23	1.51	0.05	0.91	1.49	0.00	0.00	0.00	-2.41	1.32	-2.54	44.58	171.91	938.44	444.14	1198.99	721.36	978.12	506.69	1149.80	497.83
16.916	0	0.09	0.14	0.02	0.27	0.04	0.23	0.15	0.13	2.27	99.47	0.33	0.00	98.73	15.01	6.88	0.09	0.56	5.97	0.17	0.07	0.15	0.00	0.01	0.03	2.27	0.01	0.13	2.15	1.56	0.05	5.30	1.55	0.00	0.00	0.00	-2.11	-0.22	-1.19	44.49	170.77	940.02	445.03	1200.99	723.20	982.16	505.51	1152.87	500.80
16.950	0	0.09	0.14	0.02	0.28	0.04	0.22	0.15	0.16	2.25	99.45	0.33	0.00	98.55	14.94	7.59	0.08	0.60	5.73	0.13	0.05	0.12	0.00	0.01	0.03	2.25	0.01	0.16	2.42	1.47	0.05	3.07	1.50	0.00	0.00	0.00	-2.38	-0.92	-3.13	44.22	166.18	939.51	444.24	1199.30	720.99	981.03	506.65	1146.96	497.51
16.983	0	0.09	0.14	0.02	0.26	0.04	0.20	0.14	0.12	1.92	99.48	0.33	0.00	98.61	13.02	7.75	0.08	0.64	6.87	0.11	0.06	0.15	0.00	0.01	0.03	1.92	0.01	0.12	2.34	1.48	0.05	1.13	1.57	0.00	0.00	0.00	-0.86	-0.70	-1.84	44.61	169.06	940.07	443.89	1202.46	723.79	982.95	505.40	1151.94	500.31
17.016	0	0.09	0.14	0.02	0.27	0.04	0.20	0.15	0.11	1.85	99.46	0.33	0.00	98.73	13.54	8.25	0.08	0.75	6.07	0.11	0.07	0.15	0.00	0.01	0.03	1.85	0.01	0.11	2.46	1.63	0.05	5.56	1.76	0.00	0.00	0.00	0.01	0.24	-0.96	45.09	173.49	940.92	444.89	1204.33	726.39	983.19	506.52	1156.62	502.01
17.050	0	0.09	0.13	0.02	0.27	0.04	0.21	0.16	0.13	1.69	99.45	0.33	0.00	98.26	14.33	8.23	0.09	0.70	5.44	0.13	0.06	0.15	0.00	0.01	0.03	1.69	0.01	0.13	3.04	2.16	0.06	2.94	2.11	0.00	0.00	0.00	-0.22	-1.82	-3.32	44.58	168.87	939.69	443.36	1203.23	724.62	981.40	507.64	1150.00	498.13
17.083	0	0.09	0.14	0.02	0.27	0.04	0.21	0.15	0.11	1.83	99.46	0.33	0.00	98.69	14.35	7.55	0.10	0.65	6.01	0.14	0.08	0.23	0.00	0.01	0.04	1.83	0.01	0.11	3.18	2.22	0.06	1.01	2.13	0.00	0.00	0.00	-1.74	0.40	-2.29	44.42	173.09	938.10	442.39	1201.70	722.43	978.93	504.62	1151.93	498.86
17.117	0	0.09	0.14	0.02	0.27	0.04	0.21	0.16	0.13	2.12	99.46	0.33	0.00	98.42	14.22	7.90	0.11	0.57	4.97	0.16	0.07	0.16	0.00	0.01	0.04	2.12	0.02	0.13	3.48	2.21	0.06	2.23	2.12	0.00	0.00	0.00	-0.02	1.34	-1.96	44.89	171.27	938.31	442.48	1200.28	721.97	979.74	504.67	1150.91	498.81
17.150	0	0.09	0.13	0.02	0.28	0.04	0.21	0.16	0.12	2.23	99.44	0.33	0.00	98.49	14.82	8.30	0.12	0.59	4.88	0.14	0.07	0.14	0.00	0.01	0.03	2.23	0.02	0.11	3.43	2.32	0.07	1.72	2.07	0.00	0.00	0.00	1.79	1.10	-0.09	45.44	169.26	938.22	444.33	1197.94	723.26	981.99	504.97	1151.20	501.18
17.183	0	0.09	0.13	0.02	0.32	0.04	0.23	0.19	0.12	2.19	99.37	0.35	0.00	98.71	17.37	9.20	0.12	0.61	4.94	0.12	0.07	0.15	0.00	0.01	0.03	2.19	0.02	0.10	3.54	2.45	0.07	0.89	2.04	0.00	0.00	0.00	0.09	0.33	-1.15	44.84	169.42	937.78	444.69	1198.95	723.90	980.79	505.60	1150.16	501.49
17.217	0	0.08	0.13	0.02	0.34	0.04	0.25	0.20	0.11	2.00	99.32	0.40	0.00	98.65	19.04	9.38	0.11	0.57	4.62	0.13	0.07	0.11	0.00	0.01	0.03	2.00	0.02	0.11	3.65	2.47	0.06	2.90	1.97	0.00	0.00	0.00	0.42	-0.55	-1.71	45.08	171.40	937.03	444.18	1197.90	722.54	978.11	506.01	1149.43	500.76
17.250	0	0.08	0.13	0.02	0.40	0.04	0.29	0.25	0.11	1.96	99.21	0.52	0.00	98.66	22.45	10.71	0.11	0.57	4.99	0.14	0.08	0.11	0.00	0.01	0.03	1.96	0.02	0.11	3.87	2.48	0.05	5.56	2.07	0.00	0.00	0.00	0.29	-0.49	-1.81	45.03	170.89	937.50	444.29	1197.99	722.13	978.53	506.02	1149.34	500.81
17.283	0	0.08	0.13	0.02	0.41	0.04	0.32	0.26	0.12	2.02	99.19	0.61	0.00	98.73	24.43	9.42	0.12	0.47	4.62	0.14	0.07	0.12	0.00	0.01	0.02	2.02	0.02	0.10	4.25	2.48	0.05	1.59	2.04	0.00	0.00	0.00	0.21	0.25	-0.76	44.85	170.17	937.25	445.17	1198.69	724.35	980.48	505.33	1150.64	503.25
17.317	0	0.07	0.13	0.02	0.44	0.04	0.35	0.28	0.13	2.02	99.12	0.72	0.00	98.47	26.33	9.64	0.13	0.49	4.12	0.10	0.07	0.11	0.00	0.01	0.02	2.02	0.02	0.09	4.61	2.87	0.05	7.21	1.98	0.00	0.00	0.00	0.57	-1.17	-0.88	44.76	167.60	938.49	446.04	1200.60	726.22	983.19	506.19	1150.78	504.51
17.350	0	0.07	0.13	0.02	0.48	0.04	0.41	0.32	0.13	1.97	99.04	0.90	0.00	98.72	29.66	8.98	0.13	0.45	3.65	0.08	0.07	0.11	0.00	0.01	0.02	1.97	0.02	0.06	4.55	2.74	0.05	8.07	1.90	0.00	0.00	0.00	1.55	0.26	-1.21	45.26	173.10	938.67	446.23	1202.67	728.35	981.10	508.24	1154.16	504.77
17.384	0	0.07	0.13	0.02	0.55	0.04	0.46	0.36	0.15	2.06	98.89	1.19	0.00	98.72	32.59	9.51	0.15	0.51	3.40	0.08	0.05	0.13	0.00	0.01	0.02	2.06	0.02	0.06	5.57	2.67	0.05	7.03	1.91	0.00	0.00	0.00	1.44	-0.29	-1.46	45.07	169.89	938.85	446.24	1200.68	726.54	981.52	508.25	1151.34	503.21
17.417	0	0.07	0.14	0.02	0.57	0.04	0.51	0.37	0.16	2.11	98.87	1.35	0.00	98.28	34.35	8.38	0.16	0.49	3.61	0.08	0.05	0.15	0.00	0.01	0.02	2.11	0.01	0.05	5.59	2.75	0.04	12.94	1.76	0.00	0.00	0.00	1.89	-1.77	-1.12	45.17	170.19	938.82	446.72	1202.09	727.74	982.43	507.59	1152.62	506.66
17.450	0	0.07	0.14	0.02	0.58	0.04	0.54	0.39	0.15	2.12	98.83	1.47	0.00	98.61	35.61	7.92	0.15	0.53	3.67	0.08	0.05	0.16	0.00	0.01	0.02	2.12	0.01	0.04	5.39	2.82	0.05	4.41	1.66	0.00	0.00	0.00	3.49	-0.70	-1.08	45.58	169.24	939.46	446.87	1203.33	729.60	983.95	508.52	1153.18	506.88
17.484	0	0.07	0.14	0.01	0.64	0.04	0.60	0.44	0.17	2.21	98.71	1.81	0.00	98.69	37.88	8.34	0.17	0.57	3.77	0.06	0.05	0.17	0.00	0.01	0.02	2.21	0.01	0.04	5.73	2.83	0.04	4.51	1.66	0.00	0.00	0.00	1.88	0.38	-0.98	45.13	169.35	939.58	447.59	1199.37	726.20	982.16	508.96	1151.45	504.23
17.517	0	0.07	0.15	0.01	0.62	0.04	0.65	0.41	0.20	2.27	98.69	1.93	0.00	98.13	38.88	6.31	0.20	0.51	4.31	0.07	0.07	0.22	0.00	0.01	0.03	2.27	0.01	0.04	5.59	2.74	0.04	26.71	1.65	0.00	0.00	0.00	0.59	-2.19	-0.38	44.52	168.01	941.05	449.33	1201.39	727.78	985.28	508.81	1153.29	507.51
17.550	0	0.06	0.15	0.01	0.68	0.04	0.74	0.46	0.20	2.17	98.52	2.40	0.00	98.73	41.61	6.22	0.20	0.55	3.86	0.06	0.07	0.20	0.00	0.01	0.03	2.17	0.01	0.04	5.64	2.78	0.04	6.85	1.52	0.00	0.00	0.00	0.98	-0.24	-1.09	44.55	168.59	942.21	448.81	1203.30	728.67	985.68	510.18	1154.20	505.28
17.584	0	0.06	0.15	0.01	0.74	0.04	0.86	0.51	0.19	1.80	98.28	3.00	0.00	98.67	44.73	5.83	0.19	0.50	4.38	0.07	0.06	0.16	0.00	0.01	0.03	1.80	0.01	0.05	5.32	2.53	0.03	5.98	1.52	0.00	0.00	0.00	-0.08	-0.45	-2.74	44.47	171.77	943.25	449.24	1203.56	726.39	982.56	512.37	1154.14	504.40
17.617	0	0.06	0.15	0.01	0.69	0.04	0.80	0.48	0.20	1.74	98.39	2.60	0.00	98.44	43.12	5.63	0.20	0.55	4.66	0.08	0.09	0.21	0.00	0.01	0.03	1.74	0.01	0.05	5.12	2.57	0.03	12.23	1.50	0.01	0.00	0.00	2.16	-1.29	-0.67	44.94	169.99	942.98	449.60	1204.37	729.70	986.38	510.58	1156.35	507.83
17.650	0	0.06	0.16	0.01	0.63	0.04	0.77	0.43	0.22	1.52	98.46	2.23	0.00	98.68	41.61	4.39	0.22	0.49	4.59	0.10	0.09	0.21	0.00	0.00	0.03	1.52	0.01	0.05	4.68	2.62	0.03	15.78	1.43	0.00	0.00	0.00	2.03	0.43	-0.62	44.98	173.08	942.21	449.37	1204.33	729.78	984.49	510.50	1157.55	508.10
17.684	0	0.07	0.16	0.01	0.61	0.04	0.77	0.41	0.23	1.40	98.46	2.12	0.00	98.76	41.23	3.87	0.23	0.46	5.71	0.11	0.09	0.22	0.00	0.00	0.04	1.40	0.01	0.06	4.42	2.39	0.03	24.49	1.40	0.00	0.00	0.00	2.70	0.11	-0.36	45.17	172.44	942.70	449.80	1204.88	730.90	985.68	511.00	1158.10	508.54
17.717	0	0.07	0.16	0.01	0.59	0.04	0.78	0.40	0.25	1.41	98.45	2.11	0.00	98.75	41.20	3.40	0.25	0.39	5.70	0.12	0.11	0.22	0.00	0.00	0.04	1.41	0.01	0.06	4.36	2.41	0.03	17.88	1.41	0.00	0.00	0.00	3.01	-0.13	-0.46	45.21	171.51	942.78	449.69	1205.03	731.18	986.14	511.16	1157.62	508.21
17.751	0	0.07	0.17	0.01	0.57	0.04	0.78	0.37	0.28	1.35	98.44	1.96	0.00	98.74	40.63	2.72	0.28	0.35	6.78	0.14	0.09	0.12	0.00	0.00	0.04	1.35	0.01	0.07	3.98	2.21	0.03	19.70	1.28	0.04	0.00	0.00	2.78	-0.21	-0.41	45.11	171.66	942.94	449.65	1205.31	731.21	986.34	511.03	1157.97	508.13
17.784	0	0.07	0.16	0.01	0.52	0.04	0.70	0.34	0.31	1.35	98.60	1.59	0.00	98.67	38.11	2.76	0.31	0.33	7.23	0.16	0.10	0.17	0.00	0.00	0.05	1.35	0.01	0.07	3.85	2.38	0.03	11.72	1.34	0.00	0.00	0.00	2.51	-0.47	-0.34	45.01	171.19	943.67	449.96	1205.60	731.21	987.18	511.24	1158.34	507.95
17.817	0	0.07	0.17	0.02	0.45	0.04	0.59	0.28	0.35	1.39	98.83	1.17	0.00	98.76	34.01	2.48	0.35	0.29	7.49	0.24	0.12	0.24	0.00	0.00	0.06	1.39	0.01	0.07	3.83	2.41	0.03	10.10	1.34	0.03	0.00	0.00	2.32	-0.11	-0.65	45.04	171.72	943.96	449.79	1205.38	730.14	986.54	511.32	1158.22	507.44
17.851	0	0.08	0.17	0.02	0.40	0.04	0.50	0.24	0.41	1.38	99.00	0.91	0.00	98.70	30.29	2.42	0.41	0.31	7.41	0.28	0.14	0.33	0.00	0.00	0.06	1.38	0.00	0.06	4.03	2.71	0.03	9.88	1.36	0.00	0.00	0.00	2.36	-0.35	-0.63	45.08	171.55	943.94	449.70	1205.46	730.10	986.68	511.11	1158.20	507.60
17.884	0	0.08	0.17	0.02	0.39	0.04	0.48	0.24	0.41	1.40	99.03	0.86	0.00	98.70	29.59	2.23	0.41	0.27	7.05	0.30	0.13	0.36	0.00	0.00	0.07	1.40	0.00	0.05	3.87	2.73	0.03	9.88	1.35	0.00	0.00	0.00	2.51	-0.36	-0.35	44.98	171.19	943.71	449.56	1205.78	730.58	987.26	510.51	1158.44	508.31
17.917	0	0.08	0.17	0.02	0.36	0.04	0.45	0.22	0.47	1.38	99.09	0.75	0.00	98.68	28.09	2.02	0.47	0.25	7.07	0.34	0.12	0.32	0.00	0.00	0.08	1.38	0.00	0.05	3.43	2.82	0.03	7.13	1.44	0.00	0.00	0.00	2.76	-0.43	-0.64	45.05	171.15	944.00	449.65	1206.67	731.37	987.50	511.17	1158.63	508.29
17.951	0	0.09	0.16	0.02	0.31	0.04	0.37	0.18	0.51	1.33	99.26	0.55	0.00	98.69	23.69	2.18	0.51	0.29	7.21	0.35	0.11	0.21	0.00	0.00	0.08	1.33	0.00	0.05	3.55	2.48	0.03	11.84	1.63	0.00	0.00	0.00	4.04	-0.40	-0.07	45.36	170.08	943.08	448.40	1207.13	732.25	988.55	509.54	1158.63	508.68
17.984	0	0.10	0.16	0.02	0.27	0.05	0.30	0.15	0.48	1.37	99.39	0.40	0.00	98.78	19.34	2.26	0.48	0.36	7.74	0.37	0.12	0.17	0.00	0.00	0.08	1.37	0.01	0.06	3.38	2.39	0.03	5.48	1.69	0.00	0.00	0.00	4.55	0.03	0.11	45.41	170.58	942.71	447.75	1207.97	733.22	988.79	509.14	1159.37	508.56
18.017	0	0.10	0.16	0.02	0.25	0.05	0.27	0.14	0.50	1.47	99.46	0.33	0.00	98.73	16.38	2.42	0.50	0.43	9.31	0.40	0.15	0.20	0.00	0.00	0.09	1.47	0.01	0.07	3.10	2.49	0.04	6.92	1.76	0.00	0.00	0.00	6.61	0.22	0.38	45.54	168.53	942.35	447.81	1207.13	733.74	989.59	509.28	1158.11	509.46
18.051	0	0.10	0.16	0.02	0.24	0.05	0.27	0.14	0.53	1.54	99.47	0.33	0.00	98.76	16.01	2.55	0.53	0.55	10.62	0.38	0.18	0.22	0.00	0.01	0.09	1.54	0.01	0.09	2.94	2.60	0.04	6.12	2.02	0.00	0.00	0.00	5.89	-0.13	0.23	45.60	169.16	941.70	447.68	1206.89	733.62	988.60	509.14	1157.76	509.20
18.084	0	0.10	0.16	0.02	0.24	0.06	0.26	0.14	0.48	1.60	99.48	0.33	0.00	98.49	15.48	2.85	0.48	0.58	11.06	0.33	0.17	0.27	0.00	0.01	0.08	1.60	0.01	0.09	2.90	2.82	0.04	7.12	2.02	0.00	0.00	0.00	6.41	-1.11	0.21	45.74	167.78	941.78	448.33	1206.00	733.28	988.86	509.52	1156.63	510.13
18.118	0	0.10	0.16	0.02	0.22	0.06	0.24	0.13	0.49	1.89	99.53	0.33	0.00	98.27	13.63	2.87	0.49	0.62	10.58	0.30	0.16	0.24	0.00	0.01	0.07	1.89	0.01	0.09	2.66	2.77	0.04	12.38	2.05	0.00	0.00	0.00	4.60	-1.81	-0.11	45.52	168.99	942.27	448.37	1206.66	732.94	988.38	509.78	1157.37	508.72
18.151	0	0.11	0.15	0.02	0.21	0.05	0.21	0.11	0.44	1.97	99.58	0.33	0.00	98.68	11.02	3.23	0.44	0.78	8.80	0.27	0.15	0.20	0.00	0.01	0.07	1.97	0.01	0.08	2.52	2.56	0.04	4.53	2.05	0.00	0.00	0.00	5.26	-0.42	-0.31	45.78	170.93	942.20	447.60	1207.69	733.30	987.65	509.74	1158.58	508.49
18.184	0	0.11	0.15	0.02	0.21	0.04	0.19	0.11	0.42	1.92	99.59	0.33	0.00	98.77	9.80	3.73	0.42	1.02	6.69	0.24	0.13	0.17	0.00	0.01	0.07	1.92	0.01	0.06	2.49	2.61	0.04	2.90	2.00	0.00	0.00	0.00	3.90	0.05	-0.40	45.49	172.88	942.71	447.22	1208.15	732.34	987.03	509.39	1159.90	507.22
18.218	0	0.11	0.15	0.02	0.21	0.04	0.19	0.11	0.38	1.86	99.59	0.33	0.00	98.74	9.65	3.78	0.38	1.09	5.79	0.23	0.14	0.16	0.00	0.01	0.07	1.86	0.02	0.04	2.35	2.62	0.04	2.45	1.99	0.00	0.00	0.00	4.06	-0.18	-0.36	45.48	173.23	942.60	447.15	1208.09	732.39	986.82	509.41	1160.03	507.16
18.251	0	0.11	0.15	0.02	0.21	0.04	0.18	0.11	0.36	1.79	99.59	0.33	0.00	98.78	9.74	3.88	0.36	1.15	5.19	0.23	0.15	0.17	0.00	0.01	0.06	1.79	0.02	0.04	2.32	2.72	0.04	2.68	1.96	0.00	0.00	0.00	4.26	0.02	-0.53	45.54	173.10	942.75	447.18	1208.13	732.32	986.76	509.69	1159.84	507.06
18.284	0	0.11	0.15	0.02	0.20	0.04	0.18	0.11	0.33	1.73	99.60	0.33	0.00	98.71	9.06	3.78	0.33	1.19	5.47	0.21	0.16	0.18	0.00	0.01	0.06	1.73	0.01	0.03	2.17	2.73	0.04	3.07	1.95	0.00	0.00	0.00	4.42	-0.30	-0.66	45.55	173.27	942.47	446.71	1208.96	732.82	986.77	509.37	1160.03	507.31
18.318	0	0.11	0.15	0.02	0.20	0.04	0.18	0.11	0.24	1.57	99.60	0.33	0.00	98.01	9.21	3.76	0.24	1.19	5.73	0.16	0.12	0.17	0.00	0.00	0.05	1.57	0.01	0.04	2.30	2.77	0.03	8.22	2.00	0.00	0.00	0.00	3.04	-2.52	-3.29	44.90	167.75	943.02	445.97	1208.92	730.07	986.44	510.43	1154.09	504.50
18.351	0	0.11	0.15	0.02	0.20	0.04	0.18	0.11	0.24	1.56	99.60	0.33	0.00	98.26	8.88	3.43	0.24	1.30	5.98	0.16	0.13	0.19	0.00	0.00	0.05	1.56	0.02	0.05	2.30	2.85	0.03	5.89	2.06	0.00	0.00	0.00	4.89	-1.83	-0.45	45.62	170.83	944.61	446.63	1208.98	730.96	989.33	508.76	1160.14	506.80
18.385	0	0.11	0.15	0.02	0.20	0.04	0.19	0.11	0.22	1.60	99.59	0.33	0.00	98.41	9.83	3.45	0.22	1.23	6.60	0.17	0.14	0.24	0.00	0.00	0.06	1.60	0.02	0.08	2.31	2.88	0.03	10.12	2.18	0.00	0.00	0.00	4.36	-1.36	-0.31	45.54	170.61	944.54	447.15	1207.84	730.30	989.04	508.85	1159.64	506.76
18.418	0	0.10	0.15	0.02	0.22	0.05	0.21	0.13	0.24	1.73	99.56	0.33	0.00	98.31	12.62	3.31	0.24	1.11	7.29	0.23	0.14	0.28	0.00	0.00	0.06	1.73	0.02	0.07	2.40	3.24	0.03	11.68	2.18	0.00	0.00	0.00	2.02	-1.68	-0.86	44.92	173.66	945.13	447.47	1208.95	730.12	987.60	509.78	1161.21	505.40
18.451	0	0.10	0.15	0.02	0.24	0.05	0.24	0.14	0.26	1.81	99.51	0.33	0.00	97.08	15.26	3.26	0.26	1.12	7.70	0.21	0.15	0.34	0.00	0.00	0.06	1.81	0.02	0.07	2.57	3.34	0.03	3.10	2.14	0.00	0.00	0.00	1.09	-4.48	-2.95	44.30	168.40	945.80	445.93	1209.80	727.62	988.31	509.54	1156.58	502.93
18.485	0	0.10	0.15	0.02	0.25	0.05	0.26	0.16	0.29	1.83	99.48	0.33	0.00	98.11	16.76	3.06	0.29	0.92	8.24	0.23	0.20	0.45	0.00	0.00	0.07	1.83	0.02	0.07	2.80	4.19	0.03	8.93	2.13	0.00	0.00	0.00	5.29	-2.24	-0.52	45.65	169.75	944.69	444.66	1210.31	730.53	990.49	506.98	1160.24	505.40
18.518	0	0.09	0.15	0.02	0.26	0.05	0.27	0.16	0.25	1.84	99.45	0.35	0.00	98.27	17.78	2.86	0.25	0.78	7.86	0.21	0.16	0.35	0.00	0.00	0.08	1.84	0.02	0.07	2.91	4.42	0.03	7.49	2.14	0.00	0.00	0.00	5.03	-1.79	-0.71	45.60	170.79	944.90	444.26	1211.33	731.13	990.34	507.30	1161.10	504.31
18.551	0	0.09	0.15	0.02	0.28	0.04	0.29	0.18	0.25	2.00	99.42	0.39	0.00	97.00	19.40	3.26	0.25	0.81	6.79	0.20	0.16	0.28	0.00	0.00	0.09	2.00	0.02	0.07	3.03	4.72	0.03	6.48	2.12	0.00	0.00	0.00	-0.36	-4.62	-2.35	43.76	169.79	945.71	444.09	1212.26	728.20	989.51	506.90	1159.23	501.85
18.585	0	0.09	0.15	0.02	0.29	0.04	0.30	0.19	0.27	2.18	99.40	0.43	0.00	97.14	20.47	3.58	0.27	0.87	6.15	0.22	0.18	0.25	0.00	0.00	0.10	2.18	0.03	0.08	3.35	4.78	0.03	11.51	2.06	0.00	0.00	0.00	-0.99	-4.37	-2.53	43.61	168.56	946.94	443.83	1214.03	728.43	991.44	506.57	1159.92	501.35
18.618	0	0.09	0.15	0.02	0.29	0.04	0.28	0.19	0.27	2.23	99.42	0.40	0.00	97.97	19.48	4.20	0.27	0.89	4.93	0.17	0.12	0.15	0.00	0.01	0.11	2.23	0.02	0.08	3.34	5.11	0.03	3.69	1.98	0.00	0.00	0.00	2.48	-2.61	-0.57	44.89	173.16	948.09	443.35	1216.14	731.60	993.30	506.51	1166.40	501.82
18.651	0	0.09	0.15	0.02	0.30	0.04	0.28	0.20	0.28	2.24	99.40	0.42	0.00	97.58	19.52	4.68	0.28	0.99	5.02	0.17	0.14	0.20	0.00	0.01	0.09	2.24	0.02	0.07	3.78	5.79	0.04	8.24	2.06	0.00	0.00	0.00	1.00	-3.51	-2.29	44.19	166.38	947.84	442.26	1215.32	727.75	993.99	504.52	1160.35	501.88
18.685	0	0.10	0.15	0.02	0.28	0.04	0.25	0.19	0.31	2.52	99.44	0.37	0.00	97.98	17.38	4.60	0.31	0.96	5.28	0.15	0.17	0.20	0.00	0.01	0.10	2.52	0.03	0.09	4.18	6.73	0.04	5.33	2.24	0.00	0.00	0.00	5.47	-2.58	-0.82	45.83	168.74	950.06	443.12	1218.06	731.68	997.16	506.06	1165.90	504.43
18.718	0	0.10	0.14	0.02	0.26	0.04	0.23	0.18	0.30	2.50	99.47	0.33	0.00	97.30	15.20	5.12	0.30	1.01	5.57	0.17	0.19	0.23	0.00	0.01	0.10	2.50	0.03	0.09	4.42	6.99	0.04	6.73	2.38	0.00	0.00	0.00	1.61	-4.07	-2.06	44.44	165.94	949.98	442.26	1216.89	727.47	996.35	504.34	1162.27	502.09
18.752	0	0.10	0.14	0.02	0.26	0.05	0.23	0.18	0.33	2.87	99.47	0.33	0.00	97.75	15.15	5.08	0.33	1.00	6.77	0.16	0.23	0.24	0.00	0.01	0.12	2.87	0.03	0.10	5.04	7.59	0.05	2.92	2.54	0.00	0.00	0.00	6.12	-3.13	-0.27	46.05	168.51	951.81	444.12	1219.19	732.58	999.42	506.69	1167.93	505.61
18.785	0	0.10	0.14	0.02	0.26	0.04	0.20	0.18	0.31	3.07	99.49	0.33	0.00	97.88	12.92	6.09	0.31	1.09	5.42	0.14	0.19	0.21	0.00	0.01	0.13	3.07	0.03	0.13	5.44	7.80	0.05	1.82	2.56	0.00	0.00	0.00	3.82	-2.84	-1.03	45.16	169.65	951.90	442.84	1221.42	733.29	999.04	506.73	1168.62	502.03
18.818	0	0.10	0.14	0.02	0.25	0.04	0.19	0.17	0.29	3.10	99.51	0.33	0.00	97.95	11.59	6.02	0.29	1.07	4.66	0.11	0.17	0.20	0.00	0.01	0.15	3.10	0.04	0.14	5.45	7.79	0.06	3.13	2.56	0.00	0.00	0.00	4.95	-2.67	-1.02	45.53	170.64	952.33	442.19	1223.33	734.30	999.71	506.48	1170.31	502.74
18.852	0	0.11	0.14	0.02	0.23	0.04	0.18	0.16	0.33	4.00	99.54	0.33	0.00	98.28	10.12	5.95	0.33	1.06	5.28	0.11	0.16	0.19	0.00	0.01	0.18	4.00	0.05	0.23	5.48	7.84	0.07	7.10	2.69	0.00	0.00	0.00	3.64	-1.78	-1.63	45.08	168.94	953.58	443.29	1224.40	734.18	1000.97	507.11	1169.88	503.83
18.885	0	0.11	0.14	0.02	0.23	0.05	0.18	0.15	0.34	4.04	99.54	0.33	0.00	98.07	10.49	5.62	0.34	0.98	5.55	0.13	0.14	0.21	0.00	0.01	0.21	4.04	0.06	0.33	5.37	7.29	0.07	5.38	2.83	0.00	0.00	0.00	3.01	-2.36	-1.33	44.81	170.92	952.98	442.80	1224.68	734.39	1000.15	506.46	1171.04	503.49
18.918	0	0.11	0.13	0.02	0.22	0.05	0.17	0.14	0.41	4.27	99.56	0.33	0.00	97.64	9.38	5.55	0.30	0.81	6.84	0.10	0.15	0.24	0.00	0.01	0.26	4.27	0.07	0.41	5.25	7.18	0.07	2.08	3.10	0.00	0.00	0.00	5.00	-3.40	-1.09	45.34	167.83	954.59	442.56	1226.00	735.46	1003.51	506.75	1171.30	503.14
18.952	0	0.11	0.13	0.02	0.21	0.05	0.16	0.14	0.38	4.28	99.58	0.33	0.00	98.07	8.29	6.04	0.23	0.93	7.59	0.09	0.14	0.25	0.00	0.02	0.26	4.28	0.09	0.38	5.25	6.67	0.09	3.39	3.38	0.00	0.00	0.00	5.39	-2.36	-1.22	45.56	167.90	955.46	442.97	1225.85	734.41	1003.69	506.88	1171.56	504.08
18.985	0	0.11	0.13	0.02	0.20	0.05	0.16	0.13	0.38	4.40	99.60	0.33	0.00	98.07	7.59	5.40	0.22	0.83	6.50	0.07	0.15	0.23	0.00	0.02	0.31	4.40	0.10	0.38	5.38	6.32	0.09	4.16	3.47	0.00	0.00	0.00	5.89	-2.37	-1.06	45.71	169.01	955.98	442.24	1227.52	734.88	1004.41	506.22	1173.41	504.32
19.018	0	0.11	0.13	0.02	0.20	0.05	0.15	0.12	0.37	4.78	99.60	0.33	0.00	97.72	6.60	6.20	0.21	0.91	6.33	0.06	0.18	0.24	0.00	0.02	0.32	4.78	0.13	0.37	5.43	5.75	0.08	3.43	3.66	0.00	0.00	0.00	5.03	-3.20	-1.32	45.43	168.88	956.32	442.37	1228.03	734.96	1004.54	506.55	1173.40	503.68
19.052	0	0.11	0.12	0.02	0.20	0.05	0.15	0.12	0.35	5.16	99.60	0.33	0.00	98.15	7.03	5.93	0.20	1.03	6.16	0.08	0.20	0.23	0.00	0.03	0.35	5.16	0.15	0.34	5.91	5.58	0.09	4.19	3.90	0.00	0.00	0.00	5.95	-2.15	-0.90	45.68	168.49	956.81	441.98	1228.54	734.93	1005.81	505.71	1174.29	504.37
19.085	0	0.11	0.12	0.02	0.21	0.05	0.15	0.13	0.34	5.17	99.58	0.33	0.00	97.67	7.17	6.40	0.19	1.13	6.30	0.09	0.24	0.20	0.00	0.03	0.34	5.17	0.16	0.30	6.24	5.68	0.08	5.18	3.89	0.00	0.00	0.00	7.95	-3.32	-0.91	45.51	168.17	957.89	441.01	1229.45	733.97	1006.93	504.91	1175.10	504.98
19.119	0	0.11	0.12	0.02	0.21	0.05	0.14	0.13	0.33	4.80	99.59	0.33	0.00	97.72	6.46	6.79	0.17	1.24	5.78	0.08	0.26	0.16	0.00	0.04	0.33	4.80	0.17	0.18	6.91	5.31	0.09	4.94	4.37	0.00	0.00	0.00	8.27	-3.20	-0.64	45.47	169.84	957.28	440.86	1228.99	733.90	1005.89	504.62	1175.73	505.43
19.152	0	0.11	0.12	0.02	0.21	0.06	0.14	0.13	0.28	4.57	99.58	0.33	0.00	97.41	6.30	7.24	0.17	1.44	6.01	0.08	0.27	0.17	0.00	0.04	0.28	4.57	0.19	0.17	6.98	5.00	0.08	3.04	4.42	0.00	0.00	0.00	6.24	-3.87	0.63	45.65	171.78	958.87	441.01	1229.59	733.14	1007.65	503.28	1179.43	504.36
19.185	0	0.11	0.11	0.02	0.21	0.05	0.13	0.13	0.28	4.48	99.57	0.33	0.00	97.61	5.75	7.86	0.16	1.78	5.67	0.08	0.25	0.16	0.00	0.04	0.28	4.48	0.18	0.14	7.19	5.10	0.08	4.44	4.34	0.00	0.00	0.00	5.98	-3.46	0.46	45.58	169.10	960.18	442.18	1228.90	732.23	1009.10	504.04	1178.20	504.69
19.219	0	0.11	0.11	0.02	0.22	0.05	0.14	0.13	0.26	4.62	99.55	0.33	0.00	97.18	6.77	8.05	0.15	1.76	5.46	0.09	0.21	0.17	0.00	0.05	0.26	4.62	0.17	0.15	7.21	4.65	0.08	5.88	4.34	0.00	0.00	0.00	7.17	-4.30	0.70	45.62	166.11	960.47	443.78	1227.04	731.82	1010.12	504.81	1176.21	506.99
19.252	0	0.10	0.11	0.02	0.26	0.05	0.15	0.16	0.27	4.36	99.48	0.33	0.00	98.09	9.19	10.35	0.15	1.83	4.48	0.08	0.13	0.12	0.00	0.05	0.27	4.36	0.16	0.17	6.87	4.15	0.08	11.36	4.28	0.00	0.00	0.00	4.05	-2.29	-1.09	45.45	167.94	964.35	444.77	1225.01	724.56	1007.87	506.40	1175.78	503.42
19.285	0	0.10	0.11	0.02	0.28	0.05	0.16	0.18	0.21	4.35	99.43	0.33	0.00	95.79	11.77	10.70	0.14	1.66	3.75	0.08	0.08	0.09	0.00	0.05	0.21	4.35	0.14	0.18	7.05	3.86	0.07	7.47	4.58	0.00	0.00	0.00	5.19	-6.37	0.43	45.43	169.55	962.65	443.85	1225.17	726.01	1008.13	504.07	1177.68	505.39
19.319	0	0.09	0.11	0.02	0.28	0.05	0.17	0.17	0.19	4.24	99.45	0.33	0.00	96.05	12.78	9.25	0.14	1.43	3.66	0.08	0.06	0.09	0.00	0.05	0.19	4.24	0.11	0.15	7.29	3.60	0.07	6.48	4.78	0.00	0.00	0.00	5.27	-6.05	0.92	45.60	170.68	961.61	444.77	1226.15	729.66	1008.18	505.24	1178.86	506.54
19.352	0	0.10	0.11	0.02	0.28	0.05	0.19	0.17	0.21	4.26	99.44	0.36	0.00	96.48	14.05	7.96	0.15	1.26	3.56	0.08	0.07	0.09	0.00	0.05	0.21	4.26	0.10	0.12	7.32	3.68	0.07	4.26	4.51	0.00	0.00	0.00	3.28	-5.45	-0.13	45.01	169.48	963.34	445.13	1229.62	730.95	1010.02	506.18	1179.51	506.07
19.386	0	0.09	0.12	0.02	0.31	0.05	0.22	0.19	0.19	3.72	99.39	0.46	0.00	95.51	16.77	7.55	0.13	1.15	4.84	0.08	0.10	0.15	0.00	0.05	0.19	3.72	0.07	0.06	7.91	3.74	0.06	12.55	4.16	0.00	0.00	0.00	5.19	-6.71	-3.54	45.51	161.82	965.20	445.48	1230.43	729.77	1010.98	509.81	1172.73	505.15
19.419	0	0.09	0.12	0.02	0.32	0.05	0.24	0.19	0.20	3.35	99.37	0.53	0.00	97.82	18.47	6.54	0.14	1.11	5.37	0.09	0.13	0.18	0.00	0.05	0.20	3.35	0.05	0.06	8.12	3.97	0.07	4.43	3.94	0.00	0.00	0.00	6.41	-2.98	0.67	45.78	169.52	963.26	445.66	1228.36	731.73	1010.44	506.83	1179.96	507.69
19.452	0	0.09	0.13	0.02	0.33	0.05	0.29	0.21	0.20	3.19	99.33	0.64	0.00	97.40	21.54	5.27	0.15	1.11	6.40	0.12	0.18	0.23	0.00	0.05	0.20	3.19	0.04	0.05	7.91	4.19	0.07	5.13	3.90	0.00	0.00	0.00	3.49	-3.87	0.27	45.24	171.35	962.83	445.16	1229.04	730.92	1009.10	505.93	1180.46	506.54
19.486	0	0.09	0.13	0.02	0.36	0.05	0.32	0.23	0.19	2.80	99.28	0.74	0.00	97.25	23.69	5.53	0.15	1.06	5.68	0.10	0.14	0.18	0.00	0.04	0.19	2.80	0.04	0.06	7.80	3.88	0.06	10.53	3.84	0.00	0.00	0.00	4.36	-4.16	-1.80	45.60	165.66	965.42	446.50	1227.43	727.27	1009.81	508.49	1175.46	506.14
19.519	0	0.09	0.13	0.02	0.32	0.05	0.28	0.19	0.16	2.60	99.36	0.61	0.00	97.07	20.92	4.52	0.15	0.94	4.47	0.09	0.12	0.15	0.00	0.04	0.16	2.60	0.04	0.05	7.73	3.79	0.06	11.01	3.38	0.00	0.00	0.00	4.81	-4.51	-0.17	45.72	169.57	964.56	446.55	1228.53	730.42	1010.02	507.96	1179.59	507.14
19.552	0	0.09	0.13	0.02	0.34	0.04	0.30	0.21	0.18	2.19	99.32	0.65	0.00	97.91	22.56	4.78	0.15	1.02	3.33	0.08	0.06	0.08	0.00	0.04	0.18	2.19	0.04	0.09	7.05	3.36	0.06	9.10	3.31	0.00	0.00	0.00	0.29	-2.76	-1.28	44.79	168.29	966.95	447.24	1224.61	722.28	1008.54	507.51	1176.78	503.70
19.552	1	0.12	0.18	0.03	0.13	0.03	0.17	0.07	1.98	1.26	99.64	0.33	0.00	95.51	0.95	0.24	0.32	0.01	1.98	0.04	1.26	0.69	0.00	4.94	0.39	0.00	0.01	0.54	0.26	4.70	0.01	0.75	1.00	0.07	0.00		-4.83	6.71	34.18	53.45	68.57	77.41	625.84	233.96	786.06	143.59	645.38	201.41	682.24
19.586	0	0.08	0.14	0.02	0.38	0.04	0.35	0.24	0.19	2.04	99.23	0.77	0.00	96.74	25.90	5.37	0.17	0.97	2.79	0.08	0.05	0.07	0.00	0.04	0.19	2.04	0.04	0.11	6.11	3.01	0.06	11.75	2.98	0.00	0.00	0.00	1.60	-5.05	-0.63	45.11	168.88	967.20	448.91	1226.90	726.29	1010.25	508.66	1179.13	507.82
19.619	0	0.08	0.14	0.02	0.39	0.04	0.37	0.24	0.19	2.13	99.22	0.82	0.00	96.79	26.79	5.04	0.19	0.92	3.41	0.09	0.06	0.11	0.00	0.04	0.19	2.13	0.03	0.08	6.01	2.93	0.06	10.12	2.91	0.00	0.00	0.00	5.08	-4.97	0.08	46.03	165.70	967.27	448.17	1227.30	728.45	1013.04	508.66	1178.73	507.55
19.652	0	0.08	0.14	0.02	0.38	0.04	0.39	0.24	0.21	2.30	99.21	0.83	0.00	97.00	27.40	4.17	0.21	0.71	5.03	0.11	0.09	0.16	0.00	0.04	0.21	2.30	0.03	0.10	5.65	3.08	0.06	6.33	2.89	0.00	0.00	0.00	4.07	-4.63	0.36	45.47	165.51	966.68	447.80	1229.43	731.37	1014.27	508.47	1179.78	506.89
19.686	0	0.08	0.14	0.02	0.41	0.05	0.45	0.26	0.27	2.67	99.10	0.96	0.00	97.14	29.75	3.79	0.27	0.63	6.70	0.12	0.16	0.31	0.00	0.04	0.21	2.67	0.03	0.07	5.27	2.99	0.07	8.02	2.64	0.00	0.00	0.00	4.42	-4.36	-0.27	45.56	166.41	965.92	446.42	1229.92	730.96	1012.89	507.95	1179.29	505.94
19.719	0	0.07	0.14	0.02	0.47	0.05	0.53	0.31	0.25	2.95	98.94	1.27	0.00	97.66	33.62	4.28	0.25	0.58	6.61	0.09	0.14	0.26	0.00	0.04	0.19	2.95	0.03	0.07	5.46	3.03	0.06	26.57	2.69	0.00	0.00	0.00	1.79	-3.34	-1.41	44.66	165.82	964.21	444.20	1228.02	726.29	1009.94	505.11	1175.76	503.75
19.753	0	0.07	0.14	0.01	0.54	0.04	0.62	0.37	0.28	2.87	98.76	1.74	0.00	97.82	37.52	4.44	0.28	0.54	4.82	0.12	0.10	0.16	0.00	0.04	0.23	2.87	0.03	0.13	5.62	3.17	0.07	9.18	2.69	0.00	0.00	0.00	3.23	-2.99	-1.32	45.42	167.86	966.15	444.35	1225.94	722.42	1008.95	505.52	1176.79	503.00
19.786	0	0.06	0.14	0.01	0.61	0.04	0.71	0.43	0.32	2.90	98.57	2.24	0.00	96.43	40.80	4.90	0.32	0.54	4.47	0.16	0.10	0.14	0.00	0.04	0.25	2.90	0.03	0.14	5.52	3.21	0.08	10.48	2.58	0.00	0.00	0.00	4.23	-5.52	0.01	45.59	172.19	965.39	444.58	1225.18	723.19	1007.63	505.16	1179.82	504.23
19.819	0	0.07	0.14	0.01	0.55	0.04	0.60	0.38	0.33	2.87	98.80	1.71	0.00	95.85	37.21	5.09	0.33	0.54	3.92	0.21	0.08	0.10	0.00	0.04	0.23	2.87	0.03	0.15	5.69	3.32	0.08	5.16	2.70	0.00	0.00	0.00	5.35	-6.30	-0.14	45.53	169.55	964.95	444.37	1225.30	723.76	1008.60	504.86	1178.15	505.24
19.853	0	0.07	0.13	0.01	0.55	0.04	0.57	0.38	0.38	3.06	98.87	1.68	0.00	96.32	36.35	6.05	0.38	0.54	3.85	0.29	0.09	0.09	0.00	0.04	0.21	3.06	0.04	0.18	6.32	3.32	0.08	15.43	2.89	0.00	0.00	0.00	5.44	-5.67	0.14	45.63	169.87	964.26	444.66	1225.25	725.19	1008.45	505.27	1178.31	505.39
19.886	0	0.06	0.13	0.01	0.67	0.04	0.67	0.48	0.40	3.08	98.66	2.36	0.00	97.58	40.53	7.63	0.40	0.54	3.84	0.27	0.10	0.09	0.00	0.04	0.25	3.08	0.06	0.17	6.48	3.17	0.08	5.29	2.88	0.00	0.00	0.00	4.46	-3.52	-0.86	45.27	165.30	964.89	444.49	1224.01	723.14	1009.25	505.58	1174.53	502.87
19.919	0	0.06	0.13	0.01	0.70	0.04	0.68	0.51	0.42	2.84	98.59	2.42	0.00	97.26	41.21	8.53	0.42	0.58	3.89	0.25	0.10	0.08	0.00	0.04	0.20	2.84	0.06	0.15	6.14	3.30	0.09	5.04	2.91	0.00	0.00	0.00	3.86	-4.16	-0.18	45.40	164.14	964.89	444.73	1221.87	720.64	1009.62	503.88	1173.76	503.83
19.953	0	0.06	0.12	0.01	0.77	0.04	0.70	0.56	0.42	2.85	98.46	2.71	0.00	97.15	42.57	9.90	0.42	0.55	3.62	0.22	0.08	0.07	0.00	0.04	0.18	2.85	0.07	0.17	6.21	2.87	0.08	5.63	2.98	0.00	0.00	0.00	4.26	-4.35	-1.06	45.77	169.55	964.31	444.65	1222.74	721.13	1005.85	505.60	1175.39	503.97
19.986	0	0.06	0.12	0.01	0.71	0.04	0.63	0.51	0.41	2.94	98.59	2.30	0.00	97.10	40.28	9.64	0.41	0.52	3.82	0.26	0.09	0.07	0.00	0.04	0.20	2.94	0.07	0.14	6.38	2.82	0.08	5.90	3.04	0.00	0.00	0.00	3.25	-4.44	-0.68	45.64	171.16	963.34	445.03	1223.89	724.17	1005.61	506.27	1176.76	503.72
20.019	0	0.07	0.13	0.02	0.57	0.04	0.50	0.39	0.44	3.26	98.87	1.46	0.00	96.89	34.39	8.50	0.44	0.57	4.14	0.27	0.08	0.07	0.00	0.04	0.17	3.26	0.06	0.09	6.54	3.27	0.09	11.04	2.91	0.00	0.00	0.00	4.51	-4.80	-0.73	45.51	166.20	960.63	444.09	1224.85	728.44	1007.21	505.91	1173.40	503.93
20.053	0	0.08	0.13	0.02	0.48	0.04	0.43	0.32	0.48	3.99	99.04	1.16	0.00	97.39	30.39	7.08	0.48	0.61	4.52	0.28	0.09	0.09	0.00	0.04	0.17	3.99	0.05	0.08	7.39	4.16	0.10	6.79	3.10	0.00	0.00	0.00	5.99	-3.90	-0.34	45.75	167.07	960.01	443.71	1225.16	729.26	1007.12	505.38	1174.19	505.38
20.053	2	0.38	0.19	0.47	0.13	0.03	44.89	0.06	4.67	0.29	30.11	52.32	-39.98	17.81	1.27	0.03	0.08	0.02	4.67	0.02	0.29	0.03	0.00	88.73	89.82	0.00	0.61	25.62	0.01	0.26	1.19	0.52	0.58	0.43	0.00		-4.35	-29.65	36.68	61.95	132.74	125.87	619.80	399.06	893.00	246.02	653.49	362.44	717.26
20.086	0	0.08	0.13	0.02	0.43	0.04	0.40	0.29	0.45	3.91	99.13	1.00	0.00	97.48	28.30	6.12	0.45	0.64	4.80	0.25	0.12	0.12	0.00	0.04	0.18	3.91	0.04	0.06	7.35	4.38	0.11	5.61	3.00	0.00	0.00	0.00	5.99	-3.73	-0.44	45.86	168.69	960.10	443.53	1225.08	728.38	1006.19	505.15	1174.87	505.64
20.086	2	0.43	0.18	0.36	0.13	0.05	27.37	0.06	8.91	0.30	47.63	47.89	-34.81	41.19	2.37	0.03	0.12	0.01	8.91	0.08	0.30	0.06	0.00	75.32	83.37	0.00	1.08	41.54	0.01	0.53	0.97	0.61	1.51	0.22	0.00		-7.63	-23.78	39.25	63.65	108.26	140.45	626.95	396.66	883.85	256.63	659.29	352.15	710.24
20.120	0	0.09	0.13	0.02	0.38	0.05	0.35	0.25	0.43	3.63	99.23	0.85	0.00	97.44	25.34	5.20	0.43	0.72	4.82	0.24	0.14	0.13	0.00	0.04	0.20	3.63	0.04	0.07	8.00	4.97	0.12	5.98	3.18	0.00	0.00	0.00	5.95	-3.81	-0.41	45.83	167.64	959.91	443.43	1224.99	728.58	1006.61	504.99	1174.25	505.42
20.153	0	0.10	0.14	0.02	0.33	0.04	0.29	0.20	0.40	3.25	99.35	0.62	0.00	97.30	20.82	4.46	0.40	0.81	4.78	0.25	0.14	0.14	0.00	0.04	0.16	3.25	0.03	0.07	8.05	4.81	0.12	4.42	3.07	0.00	0.00	0.00	5.46	-4.07	-0.73	45.85	167.74	959.52	443.36	1224.91	728.33	1005.90	504.96	1173.64	505.43
20.186	0	0.10	0.14	0.02	0.31	0.04	0.27	0.19	0.38	3.31	99.38	0.54	0.00	97.82	19.15	4.38	0.38	0.92	5.07	0.27	0.17	0.17	0.00	0.04	0.20	3.31	0.03	0.07	7.95	4.93	0.13	7.61	3.02	0.00	0.00	0.00	4.71	-2.98	-0.58	45.69	169.17	958.82	443.00	1225.55	729.69	1005.36	505.05	1174.53	504.28
20.220	0	0.10	0.14	0.02	0.28	0.05	0.24	0.17	0.38	2.58	99.43	0.44	0.00	97.63	16.80	4.59	0.38	1.10	5.88	0.33	0.19	0.18	0.00	0.05	0.23	2.58	0.03	0.08	7.30	4.90	0.14	5.61	3.11	0.00	0.00	0.00	6.45	-3.41	-0.10	45.70	168.18	958.79	442.63	1224.51	728.74	1005.96	504.12	1174.14	505.23
20.253	0	0.10	0.14	0.02	0.27	0.05	0.23	0.17	0.36	2.52	99.45	0.39	0.00	97.25	15.55	4.60	0.36	1.32	5.80	0.33	0.18	0.17	0.00	0.05	0.26	2.52	0.03	0.08	7.00	4.85	0.15	4.15	3.04	0.00	0.00	0.00	5.50	-4.17	-0.36	45.81	168.82	958.71	442.79	1224.57	728.28	1005.25	504.12	1174.07	505.35
20.286	0	0.11	0.14	0.02	0.26	0.05	0.21	0.15	0.31	2.43	99.49	0.34	0.00	97.33	13.53	4.44	0.31	1.42	6.04	0.36	0.19	0.15	0.00	0.05	0.29	2.43	0.04	0.09	6.81	5.03	0.14	3.34	2.96	0.00	0.00	0.00	5.46	-4.02	-0.28	45.86	169.47	959.09	443.09	1224.43	728.00	1005.15	504.34	1174.62	505.48
20.320	0	0.11	0.14	0.02	0.25	0.05	0.21	0.15	0.33	2.58	99.50	0.33	0.00	97.79	12.78	4.36	0.28	1.45	5.98	0.38	0.17	0.13	0.00	0.05	0.33	2.58	0.04	0.09	6.45	5.34	0.14	10.72	2.67	0.00	0.00	0.00	5.67	-3.05	-0.58	45.82	167.92	958.69	443.41	1224.46	729.46	1005.40	505.49	1173.32	504.83
20.353	0	0.11	0.14	0.02	0.24	0.04	0.20	0.14	0.37	2.72	99.53	0.33	0.00	97.37	11.66	4.11	0.26	1.47	5.55	0.39	0.18	0.14	0.00	0.05	0.37	2.72	0.04	0.10	6.13	5.48	0.14	3.40	2.60	0.00	0.00	0.00	4.82	-3.94	-0.35	45.67	169.03	958.53	443.20	1224.75	729.62	1005.17	505.12	1174.20	504.22
20.387	0	0.11	0.14	0.02	0.24	0.05	0.20	0.15	0.31	2.61	99.52	0.33	0.00	96.68	12.04	4.54	0.22	1.54	6.07	0.36	0.19	0.18	0.00	0.04	0.31	2.61	0.04	0.10	5.59	5.60	0.12	4.75	2.69	0.00	0.00	0.00	4.55	-5.15	-1.99	45.52	168.15	960.06	442.86	1224.26	726.24	1004.00	506.25	1172.10	502.14
20.420	0	0.11	0.14	0.02	0.24	0.04	0.20	0.15	0.30	3.10	99.52	0.33	0.00	96.76	12.24	4.30	0.19	1.53	5.29	0.28	0.20	0.16	0.00	0.05	0.30	3.10	0.04	0.07	5.71	5.85	0.13	2.68	2.49	0.00	0.00	0.00	4.46	-5.02	-0.73	45.63	173.04	960.75	443.70	1227.67	729.44	1005.13	505.81	1178.18	505.79
20.453	0	0.11	0.15	0.02	0.25	0.04	0.21	0.15	0.31	3.32	99.51	0.33	0.00	97.29	13.25	4.06	0.19	1.38	4.92	0.23	0.20	0.13	0.00	0.04	0.31	3.32	0.04	0.08	5.39	5.96	0.13	6.98	2.41	0.00	0.00	0.00	6.67	-4.09	-0.35	45.87	165.90	959.43	444.10	1225.45	730.91	1007.56	505.94	1173.46	506.36
20.487	0	0.10	0.15	0.02	0.26	0.04	0.23	0.17	0.28	3.92	99.47	0.33	0.00	95.37	15.15	4.27	0.17	1.36	4.40	0.16	0.19	0.13	0.00	0.05	0.28	3.92	0.04	0.07	5.08	6.06	0.12	11.81	2.15	0.00	0.00	0.00	1.51	-6.87	-3.57	44.26	168.12	960.89	442.58	1225.95	724.66	1003.18	506.68	1171.19	500.70
20.520	0	0.10	0.15	0.02	0.25	0.04	0.22	0.16	0.29	3.68	99.49	0.33	0.00	97.62	14.27	4.26	0.17	1.30	4.14	0.15	0.20	0.16	0.00	0.05	0.29	3.68	0.04	0.13	4.64	5.74	0.11	1.75	2.08	0.00	0.00	0.00	5.88	-3.44	-0.73	45.81	169.69	959.42	441.83	1227.38	730.30	1006.11	504.81	1175.80	503.52
20.553	0	0.10	0.15	0.02	0.26	0.04	0.23	0.16	0.31	3.69	99.49	0.33	0.00	97.47	14.77	4.35	0.17	1.23	4.08	0.11	0.22	0.20	0.00	0.05	0.31	3.69	0.04	0.23	4.31	5.47	0.12	1.55	2.10	0.00	0.00	0.00	7.77	-3.75	-0.35	45.46	168.50	958.88	441.31	1226.72	730.24	1006.61	504.02	1175.11	504.52
20.587	0	0.10	0.15	0.02	0.26	0.04	0.23	0.17	0.26	3.46	99.48	0.33	0.00	97.28	15.42	4.67	0.18	1.16	4.44	0.13	0.24	0.27	0.00	0.05	0.26	3.46	0.05	0.20	4.14	5.13	0.11	10.35	2.24	0.00	0.00	0.00	8.59	-4.11	-0.80	45.02	172.20	956.94	441.21	1226.38	731.17	1002.96	504.94	1175.15	505.65
20.620	0	0.10	0.15	0.02	0.27	0.04	0.24	0.17	0.26	3.54	99.46	0.33	0.00	97.89	16.18	4.65	0.17	1.05	4.19	0.09	0.23	0.18	0.00	0.05	0.26	3.54	0.05	0.26	4.04	5.24	0.13	15.81	2.17	0.00	0.00	0.00	7.73	-2.81	-0.25	45.34	166.92	957.60	442.83	1226.07	733.47	1006.60	506.11	1173.52	504.87
20.653	0	0.10	0.15	0.02	0.27	0.04	0.24	0.17	0.29	3.72	99.46	0.34	0.00	97.48	16.36	4.64	0.17	1.08	3.98	0.08	0.23	0.17	0.00	0.05	0.29	3.72	0.05	0.16	4.08	5.01	0.12	4.02	2.22	0.00	0.00	0.00	1.35	-3.71	-3.46	44.43	167.84	958.10	439.83	1225.71	724.38	1002.03	503.43	1169.83	499.59
20.687	0	0.10	0.15	0.02	0.26	0.04	0.22	0.16	0.33	3.84	99.49	0.33	0.00	98.04	14.84	4.97	0.16	1.06	3.85	0.08	0.15	0.15	0.00	0.05	0.33	3.84	0.05	0.19	3.61	4.70	0.12	1.07	2.11	0.00	0.00	0.00	6.25	-2.45	-1.62	46.32	171.02	958.66	439.28	1226.77	727.34	1003.60	503.46	1174.60	500.79
20.720	0	0.10	0.14	0.02	0.28	0.04	0.22	0.17	0.31	4.00	99.44	0.33	0.00	97.07	15.38	6.44	0.16	1.28	2.91	0.06	0.14	0.15	0.00	0.05	0.31	4.00	0.05	0.21	3.73	4.50	0.12	3.31	2.00	0.00	0.00	0.00	6.77	-4.51	-2.24	46.12	167.44	960.43	440.59	1221.77	720.87	1002.99	503.96	1170.40	500.71
20.754	0	0.10	0.15	0.02	0.26	0.03	0.21	0.16	0.38	4.27	99.49	0.33	0.00	97.27	13.82	5.57	0.16	1.06	2.43	0.06	0.12	0.18	0.00	0.05	0.38	4.27	0.05	0.36	3.55	4.44	0.13	1.84	1.89	0.00	0.00	0.00	6.18	-4.13	-0.38	46.28	166.77	959.83	441.28	1221.30	723.04	1005.20	502.76	1171.97	501.49
20.787	0	0.09	0.15	0.02	0.29	0.03	0.25	0.18	0.39	4.61	99.43	0.35	0.00	98.39	17.15	5.59	0.17	0.89	2.22	0.04	0.12	0.18	0.00	0.06	0.39	4.61	0.05	0.38	3.55	4.38	0.14	5.89	1.75	0.00	0.00	0.00	4.95	-1.42	-0.97	46.34	169.59	959.73	441.34	1220.97	721.95	1002.86	503.39	1172.43	500.54
20.820	0	0.09	0.15	0.02	0.33	0.03	0.30	0.21	0.40	4.40	99.33	0.49	0.00	96.87	21.91	5.53	0.17	0.78	2.09	0.03	0.12	0.19	0.00	0.06	0.40	4.40	0.04	0.31	3.56	4.09	0.16	2.24	1.68	0.00	0.00	0.00	2.42	-4.84	-2.97	45.45	163.98	960.94	442.28	1218.09	716.90	1002.33	504.51	1166.20	498.57
20.854	0	0.09	0.15	0.02	0.33	0.03	0.32	0.21	0.47	3.85	99.34	0.52	0.00	97.96	22.81	4.91	0.19	0.59	2.46	0.03	0.12	0.22	0.00	0.07	0.47	3.85	0.05	0.42	3.52	3.59	0.17	4.35	1.76	0.02	0.00	0.00	2.42	-2.63	-2.11	45.66	166.95	960.45	442.34	1219.42	718.69	1002.31	503.71	1169.23	500.43
20.887	0	0.08	0.15	0.02	0.39	0.03	0.40	0.25	0.52	3.74	99.19	0.73	0.00	96.98	27.61	4.53	0.21	0.53	2.35	0.03	0.11	0.23	0.00	0.07	0.52	3.74	0.04	0.40	3.60	3.34	0.19	2.33	1.66	0.08	0.00	0.00	4.15	-4.65	-3.86	46.05	164.07	960.40	441.34	1219.93	718.25	1001.81	505.08	1165.77	499.12
20.920	0	0.08	0.16	0.02	0.41	0.03	0.44	0.27	0.58	3.45	99.12	0.82	0.00	98.23	29.40	4.35	0.21	0.50	2.15	0.02	0.11	0.21	0.00	0.08	0.58	3.45	0.05	0.35	3.47	3.54	0.23	3.04	1.37	0.17	0.00	0.00	4.62	-1.92	-0.69	46.50	166.80	960.24	441.66	1219.47	720.06	1004.14	502.41	1170.93	500.93
20.954	0	0.07	0.17	0.01	0.53	0.03	0.65	0.36	0.63	3.21	98.70	1.51	0.00	98.51	37.86	4.02	0.22	0.40	2.04	0.02	0.12	0.19	0.00	0.10	0.63	3.21	0.05	0.43	3.50	3.05	0.26	3.49	1.36	0.39	0.00	0.00	5.09	-1.06	-3.23	46.78	167.38	958.12	441.61	1217.39	718.04	998.50	504.80	1165.84	500.83
20.987	0	0.06	0.17	0.01	0.59	0.03	0.77	0.40	0.64	3.02	98.45	2.03	0.00	98.50	41.51	3.16	0.24	0.30	1.63	0.02	0.08	0.11	0.00	0.10	0.64	3.02	0.06	0.51	3.61	2.69	0.25	3.10	1.36	0.62	0.00	0.00	5.13	-1.08	-3.23	46.60	166.10	959.80	442.12	1216.39	716.40	999.56	505.49	1165.54	499.30
21.020	0	0.06	0.18	0.01	0.66	0.03	0.90	0.46	0.70	2.60	98.20	2.62	0.00	98.10	44.86	3.20	0.26	0.26	1.45	0.02	0.08	0.07	0.00	0.11	0.70	2.60	0.06	0.47	3.47	2.72	0.32	2.12	1.24	0.79	0.00	0.00	4.47	-2.27	-0.68	46.81	165.87	961.15	444.17	1214.08	716.07	1002.40	504.42	1168.22	500.65
21.054	0	0.06	0.19	0.01	0.74	0.03	1.09	0.52	0.82	2.47	97.82	3.60	0.00	98.25	48.63	2.65	0.30	0.22	1.91	0.02	0.07	0.06	0.00	0.13	0.82	2.47	0.06	0.64	3.80	2.55	0.36	3.09	1.15	0.98	0.00	0.00	4.43	-1.85	-0.71	47.05	167.81	961.13	445.33	1213.15	715.18	1000.88	504.91	1168.68	503.02
21.054	3	0.13	0.20	0.03	0.15	0.03	0.61	0.07	5.46	0.23	98.77	0.61	0.00	2.37	5.46	0.02	0.21	0.01	0.89	0.01	0.23	0.08	0.20	23.28	4.75	0.00	0.10	4.04	0.00	0.04	0.04	0.41	0.31	0.30	0.00		6.45	-40.59	27.70	61.31	108.31	309.15	734.65	512.83	938.32	393.24	748.47	475.90	818.44
21.087	0	0.06	0.19	0.01	0.77	0.03	1.20	0.55	0.91	2.47	97.60	4.15	0.00	98.32	50.48	2.16	0.30	0.18	2.15	0.03	0.07	0.07	0.00	0.14	0.91	2.47	0.06	0.71	3.77	2.45	0.34	2.34	1.14	0.99	0.00	0.00	5.90	-1.64	-0.81	46.82	165.77	960.54	446.08	1212.44	716.86	1001.17	506.38	1166.92	503.40
21.087	3	0.14	0.19	0.03	0.14	0.03	0.52	0.06	3.59	0.18	98.95	0.45	0.00	6.94	3.59	0.06	0.16	0.05	0.92	0.01	0.18	0.05	0.00	20.96	8.04	0.00	0.34	7.73	0.00	0.05	0.09	0.10	0.53	0.33	0.00		6.56	-34.98	33.87	62.40	107.94	305.02	738.16	502.33	935.47	390.17	754.35	475.36	820.63
21.121	0	0.06	0.19	0.01	0.85	0.03	1.42	0.61	1.11	2.52	97.17	5.23	0.00	98.62	53.68	2.00	0.32	0.17	3.23	0.02	0.11	0.11	0.00	0.17	1.07	2.52	0.06	1.11	3.59	2.08	0.32	3.60	0.97	1.19	0.00	0.00	1.58	-0.65	-0.48	46.17	166.21	960.20	448.09	1208.97	714.28	999.49	506.43	1165.67	503.03
21.154	0	0.05	0.20	0.01	0.92	0.03	1.54	0.67	1.23	2.54	96.91	6.03	0.00	98.04	55.75	2.23	0.31	0.14	2.77	0.02	0.11	0.09	0.00	0.19	0.99	2.54	0.06	1.23	3.40	1.78	0.31	3.84	0.89	1.47	0.00	0.00	0.54	-2.43	-1.51	46.13	165.37	960.50	449.33	1208.52	713.77	998.50	508.24	1163.80	503.35
21.187	0	0.05	0.21	0.01	1.15	0.03	2.12	0.88	1.87	2.73	95.75	10.09	0.00	97.16	62.90	1.98	0.29	0.09	2.22	0.02	0.10	0.07	0.00	0.22	1.19	2.73	0.05	1.87	3.21	1.61	0.31	66.16	0.86	1.97	0.00	0.00	-1.18	-4.34	-3.21	45.88	167.90	962.60	450.25	1211.38	713.77	997.48	511.33	1165.16	502.65
21.221	0	0.05	0.22	0.01	1.18	0.03	2.19	0.91	1.75	2.73	95.62	10.57	0.00	98.76	63.68	2.16	0.30	0.08	1.75	0.03	0.10	0.08	0.00	0.24	1.21	2.73	0.04	2.20	3.08	1.46	0.32	49.07	0.81	2.14	0.00	0.00	-0.66	-0.12	-2.93	46.01	165.46	960.84	450.11	1209.28	714.47	997.35	510.96	1162.56	501.77
21.254	0	0.05	0.21	0.01	1.16	0.03	2.11	0.89	1.66	2.97	95.79	9.80	0.00	98.04	62.84	2.50	0.29	0.08	1.66	0.03	0.09	0.12	0.00	0.26	1.43	2.97	0.04	2.19	2.87	1.45	0.34	13.59	0.81	2.10	0.00	0.00	-2.48	-2.43	-2.47	45.24	163.78	960.45	449.66	1208.12	712.67	997.94	508.72	1161.57	501.64
21.287	0	0.05	0.22	0.01	1.22	0.03	2.25	0.94	1.65	2.99	95.50	10.89	0.00	98.50	64.30	2.50	0.28	0.06	1.65	0.04	0.09	0.12	0.00	0.28	1.31	2.99	0.04	1.96	2.87	1.27	0.34	12.91	0.73	2.24	0.00	0.00	-2.15	-1.09	-1.28	45.60	166.09	961.25	449.50	1208.25	712.29	998.71	507.51	1164.71	501.98
21.321	0	0.05	0.22	0.01	1.06	0.03	1.85	0.79	1.29	2.80	96.29	7.88	0.00	97.97	60.05	2.75	0.29	0.07	1.58	0.03	0.10	0.08	0.00	0.30	1.10	2.80	0.03	1.29	2.69	1.12	0.33	5.68	0.68	2.50	0.00	0.00	-1.86	-2.62	-1.97	45.55	163.93	958.64	448.77	1205.93	711.94	996.47	507.56	1160.27	500.86
21.354	0	0.05	0.23	0.01	0.88	0.03	1.37	0.62	0.92	2.97	97.25	4.84	0.00	98.73	53.57	3.37	0.29	0.06	1.64	0.03	0.09	0.05	0.00	0.28	0.92	2.97	0.03	0.90	2.68	1.00	0.37	4.63	0.66	2.87	0.00	0.00	-4.07	-0.25	-1.90	45.22	163.01	958.41	449.47	1203.25	708.45	995.61	506.10	1158.57	502.05
21.388	0	0.05	0.23	0.01	0.84	0.03	1.24	0.59	0.81	3.13	97.51	4.11	0.00	98.13	51.69	4.20	0.27	0.06	1.56	0.04	0.08	0.03	0.00	0.30	0.81	3.13	0.03	0.73	2.45	0.88	0.35	3.93	0.60	3.21	0.00	0.00	-2.00	-2.19	-2.66	45.78	161.54	957.19	448.30	1201.86	707.54	994.09	506.35	1155.54	500.90
21.421	0	0.05	0.23	0.01	0.79	0.03	1.14	0.54	0.80	3.36	97.72	3.45	0.00	97.81	49.74	4.30	0.27	0.07	1.60	0.05	0.08	0.03	0.00	0.31	0.69	3.36	0.04	0.80	2.13	0.79	0.36	1.67	0.61	3.05	0.00	0.00	-1.85	-3.00	-2.80	45.58	161.92	958.31	448.02	1203.45	708.51	995.11	507.21	1156.83	499.16
21.454	0	0.06	0.22	0.01	0.69	0.03	0.91	0.45	1.00	3.34	98.18	2.36	0.00	97.83	44.91	4.92	0.27	0.09	1.60	0.05	0.10	0.05	0.00	0.32	0.64	3.34	0.04	1.00	2.09	0.74	0.36	5.94	0.60	2.62	0.00	0.00	-1.21	-2.95	-3.45	45.87	163.03	957.81	448.68	1202.00	708.27	992.82	509.38	1155.48	498.45
21.488	0	0.06	0.21	0.01	0.58	0.03	0.75	0.37	1.36	3.85	98.50	1.60	0.00	98.49	40.38	4.63	0.23	0.09	1.71	0.05	0.11	0.04	0.00	0.37	0.61	3.85	0.04	1.36	1.69	0.69	0.37	1.68	0.54	2.28	0.00	0.00	-1.16	-1.13	-1.18	46.14	167.73	956.32	448.66	1201.14	709.48	992.01	507.49	1159.57	499.92
21.521	0	0.07	0.21	0.01	0.51	0.03	0.62	0.31	1.47	3.74	98.75	1.19	0.00	98.42	36.43	4.69	0.22	0.09	1.47	0.04	0.09	0.04	0.00	0.38	0.56	3.74	0.04	1.75	1.75	0.57	0.36	3.50	0.57	2.20	0.00	0.00	2.70	-1.35	-4.36	47.64	164.84	952.29	447.36	1197.43	708.29	985.74	510.66	1150.11	498.16
21.554	0	0.07	0.20	0.01	0.46	0.03	0.53	0.27	1.48	3.57	98.94	0.95	0.00	98.69	32.90	5.00	0.21	0.11	1.48	0.04	0.10	0.03	0.00	0.35	0.54	3.57	0.05	2.08	1.75	0.55	0.36	1.94	0.57	2.04	0.00	0.00	0.80	-0.38	-4.16	47.00	165.72	949.48	446.46	1194.94	706.80	982.84	508.73	1148.18	497.52
21.554	3	0.11	0.22	0.02	0.17	0.03	0.37	0.08	9.17	0.24	99.26	0.36	0.00	14.73	9.17	0.09	0.24	0.00	1.40	0.14	0.08	0.02	0.00	12.21	0.71	0.00	0.23	1.25	0.00	0.05	0.03	0.36	0.82	1.99	0.00		6.25	-30.78	32.53	63.98	126.17	272.69	720.45	479.49	927.25	357.22	734.22	456.27	812.38
21.588	0	0.07	0.20	0.02	0.42	0.03	0.47	0.25	1.75	3.98	99.05	0.79	0.00	98.48	30.38	5.16	0.17	0.10	1.75	0.04	0.10	0.03	0.00	0.35	0.61	3.98	0.05	1.96	1.55	0.45	0.40	2.24	0.51	2.05	0.00	0.00	-0.98	1.15	-2.21	46.48	162.25	949.78	449.18	1192.50	708.27	986.09	508.53	1148.04	498.60
21.621	0	0.08	0.20	0.02	0.42	0.03	0.47	0.24	1.67	3.94	99.07	0.75	0.00	98.76	29.94	5.09	0.16	0.11	2.09	0.04	0.10	0.05	0.00	0.35	0.66	3.94	0.04	1.67	1.58	0.47	0.43	1.19	0.50	1.94	0.00	0.00	1.29	-0.11	-4.09	47.40	165.82	946.66	447.83	1192.40	708.49	980.19	510.02	1145.68	499.50
21.654	0	0.08	0.20	0.02	0.38	0.03	0.42	0.22	1.40	4.07	99.16	0.62	0.00	98.68	27.41	4.98	0.14	0.12	2.53	0.02	0.10	0.06	0.00	0.36	0.70	4.07	0.04	1.40	1.49	0.46	0.48	0.89	0.48	1.78	0.00	0.00	-1.59	-0.44	-3.87	46.54	165.39	946.92	448.74	1191.15	707.29	980.21	509.79	1145.23	498.77
21.688	0	0.08	0.20	0.02	0.35	0.03	0.39	0.20	1.36	3.99	99.23	0.54	0.00	98.53	25.42	4.70	0.14	0.09	2.83	0.02	0.11	0.05	0.00	0.31	0.77	3.99	0.04	1.36	1.50	0.45	0.56	2.75	0.48	1.79	0.00	0.00	2.12	0.98	-3.93	47.92	167.32	941.64	447.21	1185.98	706.59	973.91	509.66	1140.86	498.47
21.721	0	0.09	0.21	0.02	0.30	0.03	0.32	0.16	1.67	3.90	99.37	0.39	0.00	98.35	20.83	4.23	0.12	0.07	2.59	0.02	0.12	0.04	0.00	0.30	0.78	3.90	0.04	1.67	1.53	0.47	0.58	1.37	0.49	2.12	0.00	0.00	1.62	1.55	-2.86	47.43	162.95	933.47	446.81	1176.90	707.40	969.02	508.02	1131.56	496.35
21.755	0	0.09	0.22	0.02	0.30	0.03	0.31	0.16	2.02	3.60	99.38	0.41	0.00	97.76	20.91	4.58	0.12	0.06	2.42	0.02	0.16	0.03	0.00	0.24	0.70	3.60	0.05	2.02	1.75	0.43	0.61	1.06	0.49	2.60	0.00	0.00	1.45	3.12	-1.59	47.55	163.81	931.80	447.07	1174.15	706.10	967.90	506.75	1131.47	497.84
21.788	0	0.09	0.23	0.02	0.30	0.03	0.30	0.16	1.91	4.02	99.40	0.38	0.00	98.00	20.17	4.64	0.11	0.06	2.44	0.03	0.14	0.03	0.00	0.21	0.66	4.02	0.04	1.91	1.92	0.46	0.61	1.57	0.50	3.10	0.00	0.00	2.42	2.54	-1.83	48.19	163.98	929.01	448.50	1170.30	706.81	964.18	508.16	1127.92	499.29
21.821	0	0.09	0.25	0.02	0.32	0.03	0.32	0.17	1.36	4.27	99.37	0.42	0.00	97.97	21.44	4.99	0.11	0.05	2.26	0.03	0.09	0.03	0.00	0.19	0.63	4.27	0.04	1.36	2.16	0.49	0.63	1.20	0.49	4.07	0.00	0.00	2.58	2.61	-1.09	48.30	162.14	926.26	448.06	1166.00	704.62	962.51	506.81	1124.48	499.30
21.855	0	0.08	0.27	0.02	0.34	0.03	0.33	0.18	0.85	4.70	99.32	0.47	0.00	97.45	22.52	5.83	0.10	0.06	2.33	0.03	0.07	0.03	0.00	0.18	0.56	4.70	0.05	0.85	2.42	0.56	0.57	1.20	0.50	4.74	0.00	0.00	2.49	3.78	-1.50	48.26	163.54	924.71	447.42	1165.04	704.74	960.04	506.32	1123.40	498.54
21.888	0	0.08	0.27	0.02	0.35	0.03	0.32	0.19	0.68	4.45	99.30	0.47	0.00	97.49	22.46	6.61	0.10	0.06	1.97	0.03	0.06	0.03	0.00	0.17	0.51	4.45	0.06	0.68	2.57	0.58	0.58	2.02	0.51	5.00	0.00	0.00	1.32	3.69	-1.58	48.19	165.60	923.73	446.63	1164.11	703.32	957.93	505.63	1123.32	497.28
21.921	0	0.08	0.29	0.02	0.35	0.03	0.32	0.19	0.59	4.58	99.29	0.49	0.00	98.31	22.70	6.72	0.10	0.05	1.58	0.04	0.05	0.02	0.00	0.15	0.46	4.58	0.06	0.46	2.98	0.63	0.59	1.75	0.47	5.59	0.00	0.00	1.79	1.70	-1.05	48.62	166.11	922.80	446.18	1162.18	701.46	956.86	505.19	1122.78	497.16
21.955	0	0.09	0.33	0.02	0.35	0.03	0.30	0.19	0.66	4.21	99.30	0.47	0.00	98.28	21.49	7.42	0.10	0.05	1.43	0.04	0.06	0.04	0.00	0.13	0.43	4.21	0.06	0.52	3.40	0.69	0.66	1.64	0.47	7.12	0.00	0.00	0.78	1.79	-0.78	48.21	165.94	921.44	446.00	1160.75	700.58	955.90	504.96	1121.63	496.70
21.988	0	0.08	0.32	0.02	0.36	0.03	0.30	0.20	0.66	4.19	99.28	0.47	0.00	98.64	21.58	8.17	0.10	0.05	1.69	0.05	0.08	0.06	0.00	0.13	0.37	4.19	0.05	0.66	3.30	0.81	0.66	1.07	0.49	7.03	0.00	0.00	-0.19	0.59	-1.82	47.63	166.91	922.85	446.18	1165.04	704.40	956.90	505.52	1123.57	496.41
22.021	0	0.09	0.31	0.02	0.35	0.03	0.27	0.19	0.82	3.97	99.30	0.42	0.00	98.61	19.91	8.81	0.10	0.06	2.03	0.04	0.09	0.09	0.00	0.12	0.36	3.97	0.05	0.82	3.59	0.95	0.67	1.23	0.50	6.99	0.00	0.00	1.57	-0.70	-1.93	48.20	161.93	923.81	447.82	1164.63	705.51	959.60	506.92	1121.31	498.43
22.055	0	0.09	0.31	0.02	0.33	0.03	0.28	0.18	1.53	4.54	99.33	0.41	0.00	97.97	19.65	7.70	0.09	0.06	2.39	0.04	0.10	0.11	0.00	0.12	0.40	4.54	0.06	1.53	3.48	1.22	0.71	0.40	0.48	6.72	0.00	0.00	-0.23	2.62	-2.45	47.71	161.01	924.49	447.68	1164.25	703.35	959.69	506.36	1120.44	497.34
22.055	2	0.13	0.14	0.03	0.13	0.04	0.47	0.07	4.47	0.52	99.07	0.41	0.00	87.33	4.47	0.01	0.52	0.00	1.27	0.10	0.09	0.00	0.00	18.79	11.13	0.01	0.81	6.87	0.00	0.11	0.03	0.59	4.09	0.02	0.00		-0.23	-12.35	35.45	61.73	162.92	162.76	668.67	409.88	915.78	260.72	687.08	393.39	781.65
22.088	0	0.09	0.30	0.02	0.30	0.03	0.24	0.16	1.46	4.36	99.40	0.33	0.00	97.66	16.28	7.72	0.09	0.06	2.25	0.03	0.10	0.10	0.00	0.11	0.35	4.36	0.06	1.46	3.59	1.32	0.77	1.82	0.47	6.37	0.00	0.00	2.51	3.35	-1.27	48.87	161.97	922.82	447.01	1162.24	703.40	958.79	505.49	1120.59	498.13
22.088	2	0.13	0.15	0.03	0.15	0.04	0.32	0.07	6.49	0.46	99.36	0.33	0.00	74.99	6.49	0.03	0.46	0.00	1.95	0.08	0.11	0.03	0.00	10.19	8.88	0.00	0.79	7.55	0.00	0.07	0.02	0.88	3.12	0.00	0.00		4.14	-16.51	25.48	59.96	160.51	175.28	664.29	408.64	897.65	250.37	685.18	392.04	760.61
22.122	0	0.10	0.32	0.02	0.29	0.03	0.23	0.15	1.18	4.00	99.35	0.33	0.00	98.17	15.53	7.11	0.09	0.05	1.40	0.03	0.08	0.04	0.00	0.09	0.32	4.00	0.06	1.18	4.15	1.71	0.83	4.01	0.47	6.90	0.00	0.00	1.61	2.08	-1.12	48.82	163.70	920.65	446.87	1159.83	701.92	955.80	506.15	1119.26	497.32
22.122	2	0.12	0.14	0.02	0.14	0.04	0.31	0.08	7.39	0.28	99.39	0.33	0.00	83.53	7.39	0.04	0.28	0.00	2.07	0.03	0.09	0.04	0.00	9.83	6.99	0.00	0.51	7.18	0.00	0.06	0.03	0.73	4.05	0.00	0.00		-5.71	-13.88	29.81	59.20	151.61	165.31	658.85	399.21	892.74	249.87	675.62	377.97	756.71
22.155	0	0.10	0.32	0.02	0.29	0.03	0.22	0.15	1.10	3.52	99.35	0.33	0.00	97.83	14.80	7.76	0.11	0.05	1.47	0.03	0.09	0.06	0.00	0.09	0.35	3.52	0.06	1.10	4.47	1.73	0.88	4.60	0.50	7.08	0.00	0.00	4.24	2.96	-1.63	48.35	164.23	920.49	446.06	1160.36	702.31	955.16	507.58	1119.01	496.45
22.155	2	0.12	0.15	0.02	0.14	0.04	0.26	0.07	5.69	0.22	99.48	0.33	0.00	71.18	5.69	0.06	0.22	0.00	1.87	0.03	0.08	0.05	0.00	8.18	5.59	0.00	0.50	5.05	0.00	0.07	0.03	2.35	3.27	0.00	0.00		-2.84	-17.48	27.11	59.15	154.10	159.73	653.62	387.37	881.26	237.33	669.01	368.30	750.21
22.188	0	0.10	0.33	0.02	0.29	0.03	0.21	0.15	0.92	3.34	99.34	0.33	0.00	96.16	14.28	8.17	0.12	0.05	1.27	0.02	0.09	0.06	0.00	0.09	0.36	3.34	0.07	0.78	4.22	1.66	0.92	3.57	0.50	7.33	0.00	0.00	4.25	5.89	-1.75	48.46	164.46	918.57	446.42	1159.78	703.92	953.74	508.72	1117.76	496.70
22.188	2	0.11	0.15	0.02	0.15	0.04	0.21	0.08	3.46	0.21	99.57	0.33	0.00	91.40	7.95	0.10	0.21	0.00	1.89	0.03	0.10	0.12	0.00	3.46	3.43	0.00	0.33	3.28	0.00	0.12	0.02	1.36	3.20	0.00	0.00		-2.40	-10.19	20.44	58.49	159.12	159.80	648.17	385.81	874.18	224.90	665.86	364.19	742.79
22.222	0	0.10	0.30	0.02	0.30	0.03	0.22	0.16	1.01	2.81	99.39	0.33	0.00	96.84	14.87	8.55	0.15	0.06	1.39	0.03	0.10	0.08	0.00	0.09	0.38	2.81	0.07	0.87	4.51	1.94	1.01	3.67	0.48	6.63	0.00	0.00	3.57	4.89	-1.51	48.39	164.83	918.39	446.15	1159.90	703.48	953.80	508.59	1118.17	496.31
22.222	2	0.11	0.15	0.02	0.15	0.04	0.20	0.08	2.58	0.18	99.60	0.33	0.00	95.77	8.33	0.12	0.18	0.00	1.40	0.03	0.10	0.09	0.00	2.05	2.58	0.00	0.28	2.17	0.01	0.19	0.02	0.43	2.99	0.00	0.00		-7.59	-6.40	18.16	59.23	158.76	148.20	643.65	373.91	869.36	210.40	660.60	349.40	737.32
22.255	0	0.10	0.34	0.02	0.30	0.03	0.23	0.16	1.18	2.61	99.32	0.34	0.00	97.33	16.11	7.80	0.15	0.06	1.40	0.02	0.09	0.07	0.00	0.09	0.43	2.61	0.07	1.18	4.34	1.86	1.00	2.27	0.47	7.42	0.00	0.00	4.49	4.02	-1.80	48.63	163.91	917.73	446.42	1160.57	705.93	953.90	509.29	1117.35	496.95
22.255	2	0.10	0.15	0.02	0.16	0.04	0.21	0.09	2.00	0.14	99.59	0.33	0.00	97.48	10.20	0.15	0.14	0.00	1.25	0.03	0.12	0.11	0.00	1.38	2.00	0.00	0.28	1.58	0.01	0.27	0.02	0.99	3.06	0.00	0.00		-10.58	-3.73	17.57	58.69	160.21	136.78	636.22	363.17	862.61	197.75	653.34	339.05	728.85
22.288	0	0.10	0.39	0.02	0.29	0.03	0.22	0.15	1.16	2.38	99.22	0.33	0.00	97.58	14.94	7.25	0.16	0.05	1.25	0.02	0.08	0.05	0.00	0.09	0.45	2.38	0.08	1.16	4.12	1.80	0.94	1.45	0.44	8.67	0.00	0.00	5.33	3.51	-2.42	48.70	162.66	917.54	447.05	1157.60	703.97	952.23	509.93	1114.35	496.67
22.288	2	0.10	0.15	0.02	0.17	0.04	0.22	0.09	1.67	0.18	99.57	0.33	0.00	94.45	11.68	0.16	0.13	0.00	1.39	0.05	0.18	0.12	0.01	1.38	1.67	0.00	0.26	1.30	0.01	0.30	0.01	10.95	3.25	0.00	0.00		-4.95	-7.82	17.76	59.44	166.33	124.15	630.64	347.86	854.36	182.67	646.12	327.72	727.53
22.322	0	0.10	0.41	0.02	0.28	0.03	0.21	0.15	1.19	1.93	99.19	0.33	0.00	98.31	13.50	8.14	0.16	0.04	1.19	0.02	0.07	0.06	0.00	0.10	0.43	1.93	0.07	1.25	3.37	1.70	0.90	0.71	0.46	9.22	0.00	0.00	2.84	1.68	-1.77	48.86	162.55	917.61	447.57	1156.64	703.12	952.49	507.68	1114.73	497.60
22.322	2	0.09	0.15	0.02	0.18	0.04	0.24	0.10	1.31	0.22	99.53	0.33	0.00	93.45	13.91	0.20	0.13	0.00	1.88	0.07	0.22	0.17	1.22	1.31	1.04	0.00	0.18	1.31	0.01	0.33	0.01	38.44	3.29	0.00	0.00		0.32	-8.71	18.71	59.94	169.70	110.57	623.14	334.47	847.05	169.88	638.42	316.38	724.08
22.355	0	0.10	0.41	0.02	0.27	0.03	0.21	0.14	0.95	2.01	99.19	0.33	0.00	98.75	13.12	7.45	0.16	0.04	1.29	0.03	0.08	0.07	0.00	0.09	0.40	2.01	0.07	0.95	3.37	1.86	0.83	2.06	0.47	9.06	0.00	0.00	0.06	-0.14	-2.50	47.19	161.71	916.41	444.61	1161.83	706.49	954.08	506.58	1115.28	493.76
22.355	2	0.09	0.14	0.02	0.20	0.04	0.28	0.12	1.76	0.40	99.45	0.33	0.00	96.71	17.68	0.22	0.13	0.00	3.17	0.10	0.40	0.30	0.00	1.26	0.81	0.00	0.14	1.76	0.02	0.34	0.01	14.13	3.85	0.00	0.00		-0.35	-5.09	18.32	59.87	158.28	98.70	619.38	325.82	846.50	161.16	640.37	301.85	712.90
22.389	0	0.10	0.36	0.02	0.24	0.03	0.19	0.13	0.78	1.94	99.29	0.33	0.00	98.37	10.98	6.98	0.15	0.04	1.57	0.03	0.10	0.13	0.00	0.08	0.36	1.94	0.07	0.75	3.08	2.07	0.78	1.52	0.45	7.73	0.00	0.00	2.73	-1.50	-2.67	48.21	159.19	918.42	446.01	1162.96	708.05	956.74	508.63	1115.40	495.60
22.389	2	0.08	0.14	0.02	0.22	0.06	0.32	0.14	4.12	0.76	99.36	0.47	0.00	89.35	20.98	0.24	0.12	0.01	7.03	0.22	0.76	0.44	0.00	1.25	0.75	0.00	0.15	4.12	0.01	0.37	0.01	16.98	4.54	0.00	0.00		4.47	-11.36	15.82	60.26	166.34	81.08	609.02	313.18	841.12	140.78	629.86	287.85	707.56
22.422	0	0.10	0.35	0.02	0.23	0.03	0.19	0.12	0.69	2.12	99.30	0.33	0.00	98.30	10.64	6.13	0.13	0.04	1.64	0.03	0.10	0.13	0.00	0.07	0.26	2.12	0.06	0.66	2.85	2.32	0.69	1.47	0.47	7.34	0.00	0.00	2.24	-1.70	-1.70	47.86	159.94	918.84	444.97	1165.14	708.89	958.73	506.47	1118.33	496.00
22.422	2	0.07	0.14	0.01	0.27	0.05	0.41	0.17	2.71	0.56	99.18	0.64	0.00	88.01	26.73	0.25	0.12	0.01	5.72	0.42	0.56	0.25	0.00	1.13	0.56	0.00	0.10	2.71	0.01	0.44	0.01	21.19	4.51	0.00	0.00		10.23	-12.03	17.39	60.80	170.83	63.73	604.34	301.46	842.55	126.79	627.06	277.78	706.96
22.455	0	0.10	0.32	0.02	0.24	0.03	0.19	0.13	0.63	2.19	99.37	0.33	0.00	98.13	11.01	6.28	0.13	0.04	1.88	0.03	0.13	0.16	0.00	0.07	0.20	2.19	0.05	0.44	2.96	2.46	0.63	2.24	0.48	6.47	0.00	0.00	1.01	2.21	-3.71	47.63	159.41	919.06	444.48	1163.39	705.18	955.86	505.38	1114.93	494.96
22.455	2	0.08	0.14	0.01	0.25	0.05	0.38	0.16	2.53	0.62	99.24	0.57	0.00	90.48	25.10	0.26	0.13	0.01	4.79	0.62	0.50	0.21	0.00	1.18	0.74	0.00	0.10	2.53	0.01	0.48	0.01	7.43	4.36	0.00	0.00		0.69	-10.74	15.50	58.97	169.62	51.76	601.42	287.91	838.58	110.01	625.31	264.98	694.26
22.489	0	0.11	0.30	0.02	0.23	0.03	0.18	0.12	0.55	2.22	99.40	0.33	0.00	98.19	9.77	6.15	0.13	0.04	1.58	0.02	0.10	0.11	0.00	0.06	0.18	2.22	0.05	0.53	3.16	2.41	0.55	1.31	0.45	5.89	0.00	0.00	2.24	2.04	-1.59	48.12	165.89	922.13	443.83	1167.25	705.44	958.57	505.67	1124.10	494.80
22.489	2	0.08	0.14	0.01	0.27	0.04	0.40	0.17	1.28	0.74	99.20	0.55	0.00	94.70	25.99	0.29	0.11	0.01	3.23	0.74	0.33	0.14	0.00	1.13	0.74	0.00	0.08	1.28	0.01	0.50	0.01	5.58	3.80	0.00	0.00		-2.54	-7.59	13.73	58.52	176.12	36.89	594.91	270.20	828.96	87.91	619.48	251.54	684.64
22.522	0	0.11	0.27	0.02	0.23	0.03	0.17	0.12	0.65	2.11	99.46	0.33	0.00	98.15	9.13	6.50	0.13	0.05	1.60	0.02	0.09	0.09	0.00	0.06	0.17	2.11	0.06	0.65	3.35	2.39	0.54	1.72	0.44	5.04	0.00	0.00	0.88	2.15	-3.56	47.64	159.55	927.10	446.36	1168.05	703.63	962.37	506.99	1121.49	495.29
22.522	2	0.09	0.15	0.02	0.21	0.04	0.28	0.12	1.05	0.61	99.44	0.33	0.00	96.53	18.51	0.26	0.10	0.00	1.79	0.61	0.22	0.12	0.00	1.05	0.87	0.00	0.05	0.49	0.01	0.53	0.01	9.62	3.63	0.00	0.00		-3.93	-5.38	16.17	57.94	170.82	20.61	587.42	252.86	820.11	77.01	610.17	233.66	678.29
22.555	0	0.11	0.25	0.02	0.23	0.03	0.18	0.12	0.86	2.15	99.50	0.33	0.00	98.04	10.01	6.58	0.12	0.05	1.70	0.03	0.10	0.08	0.00	0.06	0.18	2.15	0.06	0.86	3.44	2.52	0.55	2.66	0.44	4.24	0.00	0.00	1.76	2.44	-2.80	48.20	163.68	929.72	447.76	1169.18	703.44	962.98	508.11	1126.28	497.08
22.555	2	0.09	0.15	0.02	0.18	0.04	0.23	0.10	0.92	0.29	99.54	0.33	0.00	98.71	14.16	0.27	0.09	0.01	1.19	0.29	0.12	0.18	0.00	0.92	0.74	0.00	0.04	0.35	0.01	0.56	0.01	0.29	3.48	0.00	0.00		1.32	-0.32	15.54	59.31	179.00	7.82	586.79	231.83	814.20	54.99	612.30	222.86	674.44
22.589	0	0.10	0.25	0.02	0.24	0.03	0.19	0.13	1.35	2.27	99.50	0.33	0.00	98.30	10.77	6.71	0.13	0.06	1.87	0.03	0.08	0.05	0.00	0.06	0.18	2.27	0.06	1.35	3.38	2.52	0.49	1.66	0.45	4.29	0.00	0.00	1.79	1.72	-2.10	48.39	164.43	929.15	447.59	1167.95	702.14	962.57	508.31	1126.59	496.68
22.589	2	0.09	0.15	0.02	0.17	0.04	0.20	0.10	0.63	0.15	99.59	0.33	0.00	97.94	11.94	0.30	0.07	0.00	1.03	0.15	0.08	0.21	0.00	0.57	0.63	0.00	0.03	0.19	0.02	0.81	0.01	1.30	3.52	0.00	0.00		0.34	2.69	14.15	58.24	171.91	-3.89	578.59	218.50	805.25	43.07	605.45	204.88	663.50
22.622	0	0.11	0.25	0.02	0.23	0.03	0.18	0.12	1.31	2.33	99.50	0.33	0.00	97.88	9.98	6.27	0.13	0.06	2.46	0.03	0.11	0.08	0.00	0.06	0.20	2.33	0.06	1.31	3.33	2.75	0.46	1.57	0.46	4.27	0.00	0.00	0.45	2.85	-2.00	47.65	165.32	929.03	446.55	1171.62	704.69	964.05	507.93	1128.93	495.88
22.622	2	0.10	0.15	0.02	0.15	0.04	0.17	0.08	0.63	0.07	99.65	0.33	0.00	96.13	8.41	0.40	0.07	0.00	1.09	0.07	0.07	0.33	0.00	0.63	0.55	0.00	0.02	0.12	0.02	0.77	0.01	2.25	3.33	0.00	0.00		-4.66	5.93	12.53	55.07	167.81	-12.93	574.86	207.72	799.57	32.28	602.28	191.44	655.46
22.655	0	0.10	0.25	0.02	0.23	0.03	0.18	0.12	1.22	2.40	99.50	0.33	0.00	98.44	9.90	6.99	0.12	0.06	2.75	0.03	0.13	0.11	0.00	0.06	0.24	2.40	0.07	1.22	3.12	2.65	0.42	0.98	0.49	4.40	0.00	0.00	-1.11	1.27	-3.38	47.20	164.15	933.14	447.90	1174.96	704.76	966.57	508.31	1130.33	496.97
22.655	2	0.11	0.15	0.02	0.13	0.04	0.14	0.07	0.51	0.06	99.70	0.33	0.00	61.54	3.94	0.62	0.06	0.01	1.01	0.03	0.06	0.44	0.00	0.51	0.39	0.00	0.02	0.06	0.03	0.77	0.01	0.26	3.09	0.00	0.00		-0.45	19.65	15.30	57.79	119.90	-11.57	582.84	191.98	799.94	46.38	615.54	162.44	645.67
22.689	0	0.10	0.25	0.02	0.23	0.03	0.17	0.13	1.05	2.72	99.50	0.33	0.00	98.18	9.05	7.63	0.11	0.06	2.92	0.03	0.14	0.15	0.00	0.05	0.31	2.72	0.07	1.05	3.19	3.00	0.33	1.18	0.49	4.50	0.00	0.00	-0.42	2.07	-3.56	47.68	163.64	936.85	448.43	1178.05	704.73	970.05	509.08	1133.27	497.47
22.689	2	0.11	0.15	0.02	0.13	0.04	0.14	0.07	0.48	0.14	99.70	0.33	0.00	66.21	3.32	1.02	0.06	0.01	1.02	0.02	0.14	0.70	0.00	0.48	0.31	0.00	0.02	0.03	0.04	0.80	0.01	0.44	2.91	0.00	0.00		2.29	18.64	26.53	57.75	102.46	-13.23	581.55	176.92	777.94	55.29	613.42	151.88	647.58
22.722	0	0.11	0.25	0.02	0.23	0.03	0.16	0.12	0.80	2.78	99.50	0.33	0.00	98.54	8.08	7.97	0.11	0.06	2.80	0.03	0.13	0.17	0.00	0.06	0.36	2.78	0.07	0.80	3.02	3.14	0.34	2.65	0.47	4.57	0.00	0.00	-0.47	0.95	-2.43	47.98	161.19	939.03	450.26	1177.18	704.38	973.36	509.17	1134.21	498.65
22.722	2	0.11	0.15	0.02	0.13	0.03	0.14	0.07	0.50	0.32	99.69	0.33	0.00	16.81	2.94	1.00	0.07	0.01	1.11	0.02	0.32	0.56	0.00	0.50	0.22	0.00	0.02	0.04	0.04	0.72	0.02	1.46	2.64	0.00	0.00		-2.70	30.00	31.76	55.11	79.05	-16.78	580.72	162.76	768.69	59.34	608.29	130.50	642.71
22.756	0	0.11	0.27	0.02	0.22	0.03	0.16	0.12	0.52	3.30	99.46	0.33	0.00	98.17	7.38	7.89	0.10	0.05	2.78	0.04	0.11	0.28	0.00	0.06	0.39	3.30	0.06	0.52	3.04	3.68	0.30	6.53	0.49	5.44	0.00	0.00	-5.13	2.08	-2.17	47.03	160.88	938.11	449.68	1176.21	701.96	972.94	507.54	1133.44	496.58
22.756	2	0.11	0.15	0.02	0.13	0.03	0.13	0.07	0.67	0.67	99.69	0.33	0.00	43.48	2.68	1.13	0.08	0.02	1.00	0.01	1.12	1.67	0.00	0.67	0.19	0.00	0.03	0.09	0.04	0.63	0.02	0.23	2.60	0.00	0.00		-1.92	23.31	22.59	54.14	84.03	-21.73	579.15	149.72	760.27	39.24	608.50	120.12	631.27
22.789	0	0.11	0.26	0.02	0.22	0.03	0.15	0.12	0.50	3.79	99.47	0.33	0.00	98.29	6.36	8.10	0.09	0.05	3.04	0.06	0.15	0.31	0.00	0.05	0.34	3.79	0.05	0.50	3.42	4.09	0.29	2.34	0.55	5.22	0.00	0.00	-7.72	1.75	-2.68	46.05	155.30	937.46	445.60	1176.14	697.71	975.02	504.21	1129.70	490.40
22.789	2	0.11	0.15	0.03	0.14	0.03	0.14	0.07	0.79	0.79	99.69	0.33	0.00	4.13	4.04	1.61	0.10	0.05	1.24	0.01	1.09	2.69	0.00	0.79	0.15	0.00	0.08	0.17	0.04	0.74	0.04	0.06	2.55	0.00	0.00		-12.33	37.72	10.15	51.81	76.39	-25.24	579.73	134.67	751.02	24.42	606.48	99.82	618.73
22.822	0	0.11	0.22	0.03	0.23	0.03	0.14	0.13	0.43	3.58	99.54	0.33	0.00	97.36	5.46	10.36	0.09	0.07	3.05	0.06	0.15	0.38	0.00	0.06	0.31	3.58	0.03	0.43	3.81	4.38	0.31	0.19	0.56	3.92	0.00	0.00	-6.33	3.96	-1.76	46.64	159.25	934.90	440.75	1175.10	694.21	972.26	499.88	1131.00	487.12
22.822	2	0.11	0.15	0.03	0.15	0.03	0.15	0.08	0.98	0.98	99.70	0.33	0.00	0.18	4.91	2.05	0.12	0.08	1.55	0.02	1.44	2.84	0.00	0.98	0.17	0.00	0.16	0.53	0.05	0.69	0.06	0.18	2.48	0.00	0.00		-7.10	53.60	2.58	52.15	55.01	-30.97	580.95	121.27	745.42	20.10	608.63	74.24	618.43
22.856	0	0.10	0.17	0.03	0.26	0.03	0.13	0.16	0.39	3.50	99.49	0.33	0.00	97.43	4.72	14.25	0.08	0.11	3.91	0.08	0.18	0.59	0.00	0.05	0.24	3.50	0.02	0.39	4.47	5.99	0.30	0.11	0.55	2.69	0.00	0.00	-6.06	3.82	-1.36	46.73	160.00	931.42	437.12	1172.98	692.99	969.42	494.43	1129.16	485.23
22.856	2	0.13	0.16	0.04	0.14	0.03	0.15	0.07	1.19	1.19	99.68	0.33	0.00	0.76	4.30	1.80	0.15	0.11	1.53	0.03	1.89	10.86	0.00	1.19	0.21	0.00	0.27	0.92	0.05	0.58	0.16	0.14	1.98	0.00	0.00		-13.93	46.37	-7.13	45.64	49.17	-28.81	583.11	108.10	724.92	13.70	604.93	58.49	625.20
22.889	0	0.09	0.13	0.03	0.34	0.03	0.11	0.23	0.55	3.40	99.32	0.56	0.00	97.31	4.46	22.86	0.07	0.19	4.74	0.08	0.14	0.40	0.00	0.05	0.26	3.40	0.02	0.55	4.70	6.80	0.29	0.00	0.60	2.10	0.00	0.00	-6.03	4.07	-1.78	46.84	161.67	932.57	434.24	1170.56	685.82	967.45	491.67	1128.77	481.20
22.922	0	0.07	0.09	0.03	0.50	0.03	0.09	0.38	0.48	3.61	99.00	1.26	0.00	97.00	4.28	34.45	0.05	0.36	4.68	0.08	0.10	0.29	0.00	0.04	0.18	3.61	0.01	0.48	4.48	7.51	0.27	0.00	0.64	1.77	0.00	0.00	-5.10	4.61	-2.00	46.83	160.65	930.98	431.47	1169.18	683.83	966.23	489.06	1126.54	478.60
22.956	0	0.06	0.07	0.03	0.68	0.03	0.08	0.59	0.41	3.43	98.63	2.59	0.00	97.25	4.20	43.71	0.05	0.63	4.96	0.07	0.07	0.18	0.00	0.04	0.12	3.43	0.01	0.41	4.50	8.61	0.24	0.00	0.69	1.62	0.00	0.00	-4.90	4.18	-2.02	47.12	160.08	929.99	428.94	1167.36	680.58	965.08	486.29	1124.83	476.02
22.989	0	0.06	0.06	0.03	0.83	0.03	0.07	0.79	0.54	2.88	98.33	4.05	0.00	97.75	3.73	49.41	0.04	1.17	4.47	0.07	0.05	0.14	0.00	0.04	0.13	2.88	0.01	0.54	4.55	9.55	0.24	0.00	0.67	1.22	0.00	0.00	-6.71	3.15	-0.64	46.97	161.25	927.35	426.80	1165.21	677.96	963.70	482.77	1124.76	474.91
23.022	0	0.05	0.04	0.03	1.28	0.03	0.05	1.47	0.33	2.75	97.06	10.06	0.00	97.91	3.54	61.12	0.03	2.18	3.40	0.05	0.05	0.11	0.00	0.04	0.10	2.75	0.01	0.33	4.95	12.26	0.23	0.01	0.70	0.75	0.00	0.00	-5.37	2.76	-0.06	47.05	159.18	925.02	423.10	1165.72	677.65	964.55	480.12	1123.53	472.27
23.056	0	0.05	0.03	0.03	1.82	0.03	0.05	2.62	0.34	2.47	94.76	20.16	0.00	97.28	2.99	71.02	0.02	3.34	3.61	0.04	0.05	0.10	0.00	0.03	0.07	2.47	0.00	0.34	5.18	15.87	0.19	0.00	0.75	0.56	0.00	0.00	-3.83	4.11	-0.42	47.50	159.47	924.70	421.85	1165.95	677.53	963.97	479.68	1123.21	471.23
23.089	0	0.05	0.03	0.03	2.16	0.03	0.04	3.44	0.49	2.37	93.12	25.48	0.00	97.51	2.43	74.79	0.02	4.96	3.22	0.03	0.05	0.08	0.00	0.02	0.05	2.37	0.00	0.49	5.18	17.80	0.16	0.00	0.71	0.64	0.00	0.00	-4.58	3.66	-0.63	47.73	159.51	924.76	420.82	1163.95	673.89	962.72	478.38	1121.97	469.29
23.123	0	0.05	0.03	0.03	2.72	0.03	0.04	5.33	0.46	1.96	89.34	32.56	0.00	97.00	2.38	78.02	0.01	7.74	2.59	0.01	0.05	0.03	0.00	0.02	0.04	1.96	0.00	0.46	6.26	22.83	0.12	0.00	0.70	0.68	0.00	0.00	-4.49	4.62	-1.14	48.18	158.64	924.62	420.93	1161.71	671.31	961.46	479.54	1119.67	467.91
23.156	0	0.05	0.03	0.03	3.21	0.03	0.04	7.81	0.52	1.84	84.39	35.66	0.00	97.21	2.43	79.56	0.01	10.59	2.97	0.01	0.05	0.03	0.00	0.01	0.03	1.84	0.01	0.52	6.43	28.16	0.09	0.00	0.75	0.73	0.00	0.00	-6.74	4.24	-1.58	47.78	157.52	923.86	419.17	1159.22	667.00	959.92	477.30	1116.92	464.52
23.189	0	0.06	0.03	0.03	3.34	0.03	0.04	8.68	0.77	1.66	82.63	33.14	0.00	96.79	2.24	78.13	0.01	12.95	2.79	0.01	0.05	0.02	0.00	0.01	0.03	1.66	0.01	0.77	6.47	30.21	0.09	0.00	0.76	0.82	0.00	0.00	-4.38	4.97	-0.28	48.74	157.57	921.53	417.13	1156.69	665.15	958.96	474.83	1116.20	464.59
23.223	0	0.07	0.03	0.03	3.97	0.03	0.04	13.16	1.15	1.23	73.68	36.98	0.00	98.02	1.92	78.40	0.00	16.68	3.12	0.01	0.06	0.02	0.00	0.01	0.03	1.23	0.01	1.15	8.30	37.73	0.07	0.00	0.85	0.73	0.00	0.00	-1.47	2.49	-0.35	49.71	156.41	920.83	414.50	1157.21	664.61	959.38	474.07	1115.36	462.51
23.256	0	0.08	0.03	0.03	4.82	0.03	0.04	16.17	1.56	1.00	67.65	43.35	0.00	97.59	1.98	80.59	0.00	19.37	4.08	0.01	0.07	0.03	0.00	0.01	0.02	1.00	0.01	1.56	9.41	38.57	0.06	0.00	0.90	0.85	0.00	0.00	-1.63	3.48	-1.97	49.48	155.41	919.45	412.23	1158.17	665.86	957.83	472.51	1112.68	459.36
23.289	0	0.10	0.03	0.03	5.88	0.03	0.04	22.41	1.79	0.78	55.18	45.93	0.00	97.25	2.36	80.25	0.00	23.82	4.21	0.01	0.07	0.02	0.00	0.01	0.03	0.78	0.01	1.79	11.05	43.77	0.05	0.00	0.98	0.98	0.00	0.00	2.41	4.18	-1.29	50.84	156.31	917.50	410.07	1158.27	665.94	957.36	473.59	1112.93	458.40
23.323	0	0.12	0.03	0.03	7.77	0.04	0.04	34.72	1.60	0.63	40.28	46.16	0.00	96.60	3.14	80.85	0.00	30.44	5.17	0.01	0.09	0.02	0.00	0.01	0.04	0.63	0.01	1.60	10.57	50.42	0.04	0.00	1.03	1.10	0.00	0.00	6.37	5.27	-1.33	52.11	156.95	915.65	409.40	1159.55	669.80	956.75	475.15	1112.90	459.33
23.356	0	0.12	0.03	0.03	6.48	0.04	0.04	29.70	1.01	0.61	45.30	42.34	0.00	96.95	3.18	77.86	0.00	27.50	5.06	0.01	0.11	0.01	0.00	0.01	0.05	0.61	0.01	1.01	11.63	50.79	0.05	0.00	1.06	1.08	0.00	0.00	5.34	4.70	0.30	51.20	155.95	912.83	407.68	1160.30	671.84	958.01	472.12	1113.48	459.83
23.390	0	0.10	0.03	0.04	4.37	0.03	0.04	22.08	0.79	0.45	55.85	38.28	0.00	97.10	2.86	73.05	0.00	20.09	4.10	0.02	0.19	0.02	0.00	0.01	0.07	0.45	0.01	0.79	14.33	53.73	0.04	0.00	1.07	0.88	0.00	0.00	6.90	4.44	-0.29	51.26	150.99	912.03	405.69	1164.75	677.07	961.72	471.96	1112.11	458.48
23.423	0	0.10	0.03	0.04	3.78	0.04	0.05	19.82	0.73	0.28	60.36	43.16	0.00	97.89	2.97	70.27	0.00	16.02	4.92	0.02	0.23	0.02	0.00	0.01	0.11	0.28	0.02	0.73	19.63	57.20	0.04	0.00	1.25	0.32	0.00	0.00	7.21	2.81	-1.37	51.43	152.09	913.93	404.58	1171.75	681.83	964.43	473.29	1115.68	457.31
23.456	0	0.10	0.03	0.04	2.84	0.04	0.05	12.89	1.15	0.25	74.22	37.38	0.00	97.78	3.43	65.90	0.00	11.42	4.71	0.03	0.44	0.02	0.00	0.02	0.19	0.25	0.03	1.15	21.01	53.39	0.04	0.00	1.36	0.00	0.00	0.00	9.26	3.09	-3.09	52.20	153.63	912.99	402.99	1176.12	687.98	963.34	473.21	1116.10	456.91
23.490	0	0.10	0.04	0.06	2.36	0.05	0.06	8.81	1.08	0.19	82.38	40.99	0.00	97.47	4.49	60.94	0.00	6.95	7.85	0.05	0.93	0.05	0.00	0.03	0.26	0.19	0.04	1.08	27.86	51.54	0.04	0.02	1.70	0.00	0.00	0.00	7.70	3.75	-3.69	51.84	156.48	912.80	403.19	1179.49	691.32	962.78	474.59	1118.23	456.62
23.523	0	0.11	0.04	0.06	1.93	0.07	0.07	5.15	1.78	0.15	89.69	37.45	0.00	97.37	5.10	55.87	0.01	4.65	13.68	0.07	1.80	0.08	0.00	0.05	0.43	0.15	0.07	1.78	31.08	44.47	0.05	0.01	2.12	0.00	0.00	0.00	7.44	3.95	-2.48	51.81	156.16	912.12	404.01	1179.68	692.67	964.10	475.06	1119.36	458.31
23.556	0	0.11	0.04	0.07	1.58	0.07	0.07	3.70	2.72	0.12	92.60	32.52	0.00	97.29	5.30	51.51	0.01	2.36	13.24	0.08	1.83	0.11	0.00	0.07	0.64	0.12	0.12	2.72	32.74	42.60	0.06	0.03	2.38	0.00	0.00	0.00	7.32	4.09	-1.63	52.22	161.66	911.07	404.68	1179.55	693.91	961.56	475.11	1122.54	460.30
23.590	0	0.12	0.05	0.08	1.60	0.09	0.08	2.73	1.78	0.12	94.55	41.23	1.64	97.13	6.05	48.84	0.01	1.28	16.44	0.11	1.85	0.14	0.00	0.12	0.88	0.08	0.15	1.78	40.08	38.04	0.06	0.04	3.09	0.00	0.00	0.00	6.51	4.39	-2.34	51.91	157.98	911.09	405.85	1176.70	692.33	961.21	475.04	1118.49	460.21
23.623	0	0.12	0.04	0.09	1.73	0.08	0.08	2.80	2.10	0.12	94.39	44.76	1.00	97.08	7.69	49.27	0.01	0.97	15.35	0.17	1.84	0.13	0.00	0.12	0.96	0.07	0.23	2.10	41.44	36.98	0.05	0.01	3.33	0.00	0.00	0.00	6.48	4.49	-0.86	51.43	157.66	914.47	405.41	1181.19	693.68	966.92	472.25	1124.25	462.13
23.656	0	0.12	0.04	0.09	1.76	0.09	0.08	2.66	1.00	0.13	94.68	49.44	1.79	97.40	8.32	48.40	0.01	0.93	15.24	0.25	2.47	0.14	0.00	0.13	0.90	0.06	0.32	1.00	44.66	35.94	0.06	0.00	4.27	0.00	0.00	0.00	4.62	3.89	-0.85	50.27	155.86	915.75	404.27	1185.11	695.41	970.42	470.34	1126.01	461.10
23.690	0	0.15	0.04	0.14	1.92	0.11	0.08	2.23	0.87	0.23	95.55	67.62	3.05	98.66	7.50	47.41	0.02	0.86	16.81	0.26	3.95	0.12	0.00	0.23	0.81	0.04	0.34	0.87	55.09	33.47	0.07	0.01	5.25	0.00	0.00	0.00	6.44	0.50	-2.70	50.44	153.97	919.43	405.26	1189.61	699.28	973.23	471.93	1126.88	462.00
23.723	0	0.15	0.04	0.14	2.23	0.09	0.07	2.56	1.04	0.26	94.89	74.88	1.67	96.50	8.02	51.21	0.02	0.71	13.57	0.28	3.73	0.07	0.00	0.26	0.69	0.04	0.34	1.04	55.72	32.69	0.07	0.01	5.28	0.00	0.00	0.00	7.85	5.42	-2.54	51.03	156.94	920.45	406.83	1192.31	701.41	973.98	477.14	1130.29	463.08
23.757	0	0.17	0.03	0.16	1.99	0.11	0.07	2.02	1.80	0.36	95.97	77.70	3.84	98.21	6.26	48.28	0.04	0.56	13.95	0.29	3.40	0.09	0.00	0.36	0.66	0.04	0.38	1.80	60.58	31.70	0.08	0.02	6.88	0.00	0.00	0.00	6.63	1.99	-1.84	50.95	158.34	920.10	406.50	1191.41	700.23	973.31	475.21	1131.19	463.27
23.790	0	0.17	0.03	0.17	2.32	0.12	0.06	2.24	1.79	0.53	95.35	86.06	4.95	97.62	5.83	51.63	0.05	0.52	13.45	0.24	2.55	0.08	0.00	0.53	0.59	0.03	0.30	1.79	64.35	31.42	0.08	0.01	7.74	0.00	0.00	0.00	7.03	3.43	-1.37	51.44	161.40	919.72	407.01	1190.42	699.90	971.60	475.29	1132.64	464.47
23.823	0	0.18	0.03	0.17	2.19	0.16	0.06	2.10	2.24	0.59	95.63	85.07	6.80	97.20	5.45	50.18	0.06	0.56	17.12	0.36	2.62	0.17	0.00	0.59	0.61	0.03	0.32	2.24	64.80	31.59	0.08	0.02	8.08	0.00	0.00	0.00	7.13	4.27	0.16	51.66	163.03	916.86	403.72	1190.20	698.47	971.14	472.81	1133.85	462.61
23.857	0	0.20	0.03	0.19	1.99	0.30	0.07	1.63	2.56	0.83	96.03	86.72	11.95	97.73	4.59	47.67	0.12	0.57	24.42	0.44	2.92	0.52	0.00	0.83	0.66	0.02	0.45	2.56	69.02	28.77	0.07	0.01	10.15	0.00	0.00	0.00	7.46	3.20	0.24	51.97	162.75	917.44	403.06	1189.38	696.38	971.23	471.78	1133.68	461.92
23.890	0	0.18	0.03	0.20	2.14	0.22	0.06	1.80	3.05	0.94	95.72	88.75	9.31	98.28	4.35	51.02	0.13	0.55	19.64	0.48	3.72	0.57	0.00	0.94	0.77	0.02	0.52	3.05	68.01	28.14	0.07	0.03	10.00	0.00	0.00	0.00	7.75	1.76	-0.17	52.22	164.13	918.60	400.14	1190.62	693.79	971.19	469.11	1135.00	458.91
23.923	0	0.16	0.02	0.20	1.94	0.32	0.05	1.75	3.16	0.90	96.11	87.59	11.24	98.23	4.66	52.06	0.16	0.49	22.71	0.75	6.03	0.99	0.00	0.90	0.95	0.02	0.57	3.16	65.60	26.13	0.06	0.02	11.64	0.00	0.00	0.00	3.38	1.90	0.20	50.22	156.34	920.46	399.69	1194.65	695.23	978.51	466.49	1134.59	457.53
23.957	0	0.14	0.02	0.19	2.00	0.26	0.05	1.79	4.00	1.05	96.00	87.88	8.71	97.31	5.59	53.89	0.20	0.42	18.33	1.09	7.32	0.77	0.00	1.05	1.29	0.02	0.70	4.00	64.10	23.93	0.07	0.02	12.01	0.00	0.00	0.00	6.62	4.07	0.33	51.92	162.58	920.64	400.00	1192.73	692.90	974.74	468.90	1136.98	458.38
23.990	0	0.15	0.02	0.19	1.90	0.20	0.05	1.62	3.60	0.98	96.21	86.38	6.97	98.21	5.45	52.38	0.20	0.45	14.44	1.32	7.40	0.37	0.00	0.98	1.42	0.02	0.71	3.60	63.94	23.10	0.06	0.02	11.85	0.00	0.00	0.00	4.72	1.98	-0.19	50.82	156.32	922.93	399.43	1196.80	694.94	980.40	467.38	1136.38	457.08
24.023	0	0.13	0.02	0.19	2.16	0.22	0.05	2.02	4.08	0.95	95.68	88.79	6.88	97.34	6.30	56.63	0.18	0.61	16.45	1.37	8.44	0.35	0.00	0.95	1.74	0.02	0.62	4.08	62.45	23.27	0.05	0.01	11.69	0.00	0.00	0.00	7.18	3.99	0.32	52.01	160.36	922.00	399.52	1194.52	693.48	977.41	468.39	1137.45	458.18
24.057	0	0.14	0.02	0.18	2.21	0.18	0.05	2.22	4.83	0.71	95.56	87.32	4.97	98.35	6.59	56.48	0.18	0.77	14.42	1.71	7.96	0.24	0.00	0.71	1.79	0.03	0.58	4.83	60.87	25.29	0.03	0.01	10.65	0.00	0.00	0.00	4.87	1.57	-0.80	50.84	154.94	925.95	398.85	1199.67	694.98	983.30	466.25	1137.93	456.41
24.090	0	0.12	0.02	0.18	2.25	0.21	0.05	2.39	4.74	0.73	95.22	87.34	5.74	97.69	6.41	59.18	0.18	0.95	17.47	1.96	9.17	0.31	0.00	0.73	1.87	0.03	0.48	4.74	58.19	24.40	0.03	0.01	10.61	0.00	0.00	0.00	6.75	3.27	1.37	51.99	159.28	925.10	398.92	1196.33	691.12	981.63	466.53	1140.69	458.18
24.124	0	0.12	0.02	0.16	2.59	0.19	0.05	2.60	4.70	0.91	94.80	89.65	5.58	98.73	6.28	61.88	0.17	1.30	15.74	1.46	7.10	0.22	0.00	0.91	1.80	0.04	0.36	4.70	58.32	23.55	0.03	0.01	10.32	0.00	0.00	0.00	6.99	-0.22	-0.02	51.88	157.12	927.97	397.66	1201.49	693.83	984.97	465.65	1141.83	456.58
24.157	0	0.13	0.02	0.18	2.24	0.18	0.05	2.11	6.33	1.45	95.52	86.04	4.14	98.22	5.68	58.75	0.22	1.49	16.66	1.51	8.82	0.41	0.00	1.45	2.04	0.05	0.38	6.33	57.21	21.98	0.04	0.01	9.72	0.00	0.00	0.00	7.22	1.95	0.89	52.18	157.87	926.84	397.87	1198.37	691.51	983.58	464.80	1141.28	457.43
24.190	0	0.13	0.02	0.18	2.36	0.17	0.05	2.14	6.15	1.48	95.28	86.58	3.81	98.66	5.53	59.22	0.21	1.83	16.38	1.21	8.14	0.41	0.00	1.48	2.33	0.05	0.34	6.15	57.32	21.66	0.04	0.01	9.25	0.00	0.00	0.00	7.62	-0.51	1.45	52.41	160.08	928.66	396.65	1203.07	692.83	986.38	465.16	1146.26	456.99
24.224	0	0.13	0.02	0.16	2.21	0.16	0.05	1.79	5.10	1.63	95.58	84.00	4.12	98.49	4.84	58.22	0.26	1.90	14.62	1.11	6.82	0.33	0.00	1.63	2.10	0.06	0.30	5.10	55.74	18.86	0.03	0.01	9.40	0.00	0.00	0.00	7.68	1.11	1.11	52.63	160.23	929.33	398.02	1200.26	691.20	984.80	464.24	1144.93	458.35
24.257	0	0.14	0.02	0.17	2.34	0.17	0.05	1.86	4.47	1.55	95.33	86.35	4.69	98.74	4.61	58.99	0.24	2.18	16.19	1.16	7.30	0.42	0.00	1.55	1.97	0.07	0.30	4.47	57.30	19.01	0.03	0.01	9.27	0.00	0.00	0.00	6.83	-0.18	1.87	52.07	158.12	930.16	397.07	1204.06	693.31	989.05	463.16	1147.09	458.17
24.290	0	0.13	0.02	0.16	2.49	0.14	0.05	1.88	2.97	1.61	95.02	85.56	3.55	97.92	4.72	60.14	0.23	2.43	14.58	0.92	6.30	0.26	0.00	1.61	2.05	0.09	0.30	2.97	55.33	17.83	0.03	0.01	8.19	0.00	0.00	0.00	6.31	2.73	2.59	52.02	157.37	931.52	398.64	1201.64	690.46	989.82	462.64	1147.16	459.86
24.324	0	0.13	0.03	0.14	2.33	0.13	0.05	1.55	3.47	1.45	95.34	80.57	3.11	98.63	4.21	58.49	0.22	2.90	14.89	0.75	5.57	0.22	0.00	1.45	2.12	0.12	0.32	3.47	52.54	14.75	0.02	0.00	7.31	0.00	0.00	0.00	7.20	-0.62	1.74	52.07	157.13	934.80	396.86	1207.81	693.05	993.55	461.60	1150.65	458.43
24.357	0	0.14	0.03	0.14	2.35	0.12	0.05	1.50	3.41	1.57	95.30	80.53	3.27	98.17	3.62	58.14	0.19	3.31	14.32	0.49	4.65	0.14	0.00	1.57	2.12	0.12	0.29	3.41	52.87	14.48	0.02	0.01	7.21	0.00	0.00	0.00	8.06	-2.10	2.25	52.36	155.38	937.26	397.31	1209.58	692.93	997.10	462.09	1152.46	459.25
24.391	0	0.16	0.03	0.14	2.70	0.10	0.05	1.53	4.15	1.52	94.61	83.58	2.50	97.52	3.37	59.15	0.12	4.04	12.49	0.37	2.64	0.04	0.00	1.52	2.22	0.16	0.26	4.15	54.43	13.48	0.02	0.00	6.49	0.00	0.00	0.00	9.06	-3.64	1.21	52.53	155.17	939.13	396.92	1213.08	695.70	998.62	462.03	1153.76	459.12
24.424	0	0.17	0.03	0.15	2.58	0.11	0.06	1.30	3.54	1.75	94.85	83.25	3.40	98.15	3.06	57.26	0.10	4.02	14.18	0.28	2.76	0.04	0.00	1.75	2.03	0.16	0.24	3.54	56.03	11.72	0.02	0.00	6.54	0.00	0.00	0.00	6.47	2.16	1.43	52.07	157.77	938.02	397.24	1208.83	690.83	995.04	461.15	1152.78	458.10
24.457	0	0.17	0.03	0.15	2.94	0.12	0.05	1.48	3.70	1.90	94.12	86.36	3.38	97.46	2.71	60.42	0.08	5.36	15.01	0.20	3.35	0.04	0.00	1.90	2.31	0.15	0.24	3.70	55.88	10.80	0.02	0.00	6.48	0.00	0.00	0.00	9.42	-3.76	1.42	52.90	156.16	939.87	395.44	1212.15	692.29	998.27	460.14	1154.41	457.72
24.491	0	0.19	0.03	0.16	3.82	0.11	0.06	1.87	5.22	2.63	92.36	88.59	2.38	97.74	2.90	63.13	0.07	9.26	15.30	0.15	2.98	0.06	0.00	2.63	3.23	0.17	0.23	5.22	55.70	9.71	0.02	0.00	6.02	0.00	0.00	0.00	10.00	-3.16	1.84	53.29	157.78	942.20	396.59	1213.27	692.23	999.70	460.39	1157.48	459.66
24.524	0	0.22	0.02	0.17	4.89	0.13	0.06	2.30	6.26	2.75	90.21	91.56	2.92	98.45	2.95	65.88	0.05	12.43	18.37	0.12	2.75	0.09	0.00	2.98	4.52	0.18	0.18	6.26	57.12	8.81	0.02	0.00	5.77	0.00	0.00	0.00	7.44	-1.23	2.43	52.35	157.30	943.79	397.30	1213.69	690.99	1001.71	458.59	1159.00	460.27
24.557	0	0.24	0.02	0.16	5.71	0.16	0.06	2.68	5.44	2.17	88.59	92.67	4.98	97.93	2.96	67.14	0.05	15.19	21.04	0.11	2.17	0.12	0.00	2.83	4.13	0.18	0.15	5.44	57.76	8.53	0.01	0.00	6.13	0.00	0.00	0.00	6.83	-2.72	1.85	52.28	157.45	945.57	398.41	1213.05	689.10	1001.46	459.74	1158.91	459.95
24.591	0	0.25	0.02	0.18	7.46	0.17	0.05	3.22	3.57	1.34	85.08	96.39	6.58	98.38	3.19	71.12	0.03	15.93	22.24	0.13	1.34	0.10	0.00	2.66	3.57	0.22	0.12	3.02	63.08	8.06	0.02	0.00	6.23	0.00	0.00	0.00	6.14	-1.47	1.42	52.19	159.92	947.05	398.55	1213.80	688.28	1000.86	458.93	1160.78	460.16
24.624	0	0.25	0.02	0.18	8.65	0.17	0.05	3.88	3.08	1.06	82.69	97.25	7.26	98.48	3.08	74.18	0.03	17.25	22.17	0.14	1.06	0.06	0.00	2.25	3.08	0.22	0.12	1.95	63.54	8.44	0.02	0.00	6.32	0.00	0.00	0.00	5.59	-1.15	1.69	52.29	158.24	949.64	399.68	1213.11	685.25	1003.00	458.42	1161.21	461.42
24.657	0	0.20	0.02	0.19	8.19	0.22	0.05	3.70	2.41	1.07	83.62	98.21	9.66	98.51	3.38	76.83	0.02	12.67	24.54	0.19	1.07	0.05	0.00	1.84	2.41	0.26	0.10	0.99	66.35	8.88	0.02	0.27	7.25	0.00	0.00	0.00	9.39	-1.05	0.76	54.09	158.83	948.99	399.50	1211.00	684.01	1000.18	459.89	1158.99	462.23
24.691	0	0.20	0.01	0.21	10.17	0.23	0.04	4.50	1.68	1.39	79.65	99.17	10.33	98.23	3.65	81.99	0.02	12.58	23.84	0.24	1.39	0.04	0.00	1.44	1.68	0.33	0.06	0.54	70.93	8.45	0.02	0.13	7.98	0.00	0.00	0.00	6.13	-1.91	1.31	52.82	161.25	950.36	399.94	1212.52	682.91	1001.10	458.36	1162.28	462.95
24.724	0	0.17	0.01	0.22	11.27	0.20	0.04	5.06	1.47	1.47	77.45	99.51	9.16	97.69	3.96	86.57	0.01	10.73	20.87	0.25	1.60	0.05	0.00	1.47	1.38	0.37	0.04	0.68	72.78	8.38	0.02	0.00	8.19	0.00	0.00	0.00	5.58	-3.28	0.86	52.31	158.33	953.21	400.35	1214.39	682.32	1004.32	458.83	1162.60	462.23
24.758	0	0.16	0.01	0.23	10.54	0.19	0.04	4.50	1.51	1.43	78.91	99.60	9.12	98.23	4.05	86.93	0.01	7.55	19.56	0.29	1.43	0.04	0.00	1.51	0.91	0.37	0.04	0.52	75.02	8.15	0.02	0.00	8.51	0.00	0.00	0.00	5.83	-1.92	-0.05	52.33	157.43	952.35	399.07	1213.56	681.10	1002.83	458.60	1160.26	460.20
24.791	0	0.16	0.01	0.24	9.58	0.23	0.03	3.96	1.22	1.22	80.84	99.63	11.03	98.00	3.55	85.36	0.01	6.14	20.85	0.32	1.37	0.04	0.00	1.22	0.61	0.33	0.04	0.58	77.65	8.43	0.02	0.00	9.54	0.00	0.00	0.00	4.58	-2.54	-0.59	51.98	155.78	952.82	398.79	1212.65	677.91	1002.81	457.16	1158.55	460.47
24.824	0	0.16	0.01	0.24	8.62	0.28	0.03	3.60	1.02	0.87	82.77	99.63	13.19	98.76	3.06	83.46	0.01	4.75	23.08	0.33	0.87	0.04	0.00	1.02	0.46	0.29	0.04	0.77	79.47	9.84	0.02	0.00	10.34	0.00	0.00	0.00	8.35	0.12	1.77	53.31	153.27	953.65	399.84	1210.51	679.41	1006.28	457.99	1159.52	460.81
24.858	0	0.16	0.01	0.26	8.39	0.44	0.03	3.51	0.87	0.87	83.23	99.71	16.81	98.32	2.61	83.53	0.01	3.89	28.52	0.32	1.04	0.05	0.00	0.87	0.54	0.32	0.04	0.70	82.46	10.47	0.02	0.00	11.51	0.00	0.00	0.00	8.23	1.65	2.66	53.24	154.19	951.99	400.88	1209.96	681.02	1005.88	457.60	1159.92	464.34
24.891	0	0.17	0.01	0.28	7.63	0.55	0.04	3.24	0.89	0.89	84.74	99.68	18.40	98.16	2.52	80.86	0.01	3.34	32.04	0.34	1.53	0.09	0.00	0.89	0.67	0.31	0.03	0.77	83.99	11.73	0.02	0.00	11.83	0.00	0.00	0.00	9.07	-2.11	2.72	53.26	152.93	950.93	399.92	1210.30	682.60	1006.08	457.67	1158.93	462.74
24.924	0	0.20	0.01	0.30	6.33	0.68	0.04	2.64	0.91	0.83	87.33	99.56	20.08	98.50	2.17	74.70	0.01	3.78	33.62	0.30	1.94	0.15	0.00	0.83	0.91	0.31	0.04	0.85	86.08	12.73	0.02	0.00	12.92	0.00	0.00	0.00	9.93	-1.09	3.02	53.58	153.05	950.50	400.33	1210.76	684.61	1006.41	458.84	1159.40	463.16
24.958	0	0.21	0.01	0.36	6.47	0.53	0.04	2.96	1.16	0.64	87.06	99.62	17.85	97.22	2.13	73.62	0.01	4.46	29.09	0.25	3.09	0.27	0.00	0.64	1.16	0.40	0.04	0.83	88.93	16.06	0.02	0.00	13.07	0.00	0.00	0.00	6.37	-4.23	3.05	51.96	154.98	949.86	400.74	1211.03	683.91	1005.30	457.23	1160.12	464.13
24.991	0	0.26	0.01	0.35	4.80	0.52	0.04	2.13	0.94	0.59	90.40	99.18	17.99	98.34	2.16	63.19	0.01	4.68	28.09	0.28	2.48	0.21	0.00	0.59	0.94	0.37	0.04	0.54	89.81	18.09	0.02	0.00	13.25	0.00	0.00	0.00	0.04	-1.58	2.29	50.34	156.56	951.40	401.16	1208.71	678.01	1003.24	456.09	1159.74	460.31
25.024	0	0.26	0.01	0.34	3.82	0.65	0.04	1.94	0.95	0.39	92.36	98.87	20.19	98.18	2.00	58.49	0.01	4.14	28.33	0.29	2.69	0.16	0.00	0.39	0.95	0.38	0.04	0.49	90.51	21.16	0.02	0.00	15.21	0.00	0.00	0.00	7.46	2.07	4.19	52.39	157.93	949.24	400.95	1210.30	684.32	1004.78	456.74	1162.43	466.17
25.058	0	0.29	0.02	0.35	3.37	0.52	0.04	2.16	1.00	0.43	93.27	98.58	18.74	98.50	1.93	54.12	0.01	4.28	23.19	0.24	2.62	0.09	0.00	0.29	1.00	0.43	0.04	0.43	92.01	28.16	0.02	0.00	15.83	0.00	0.00	0.00	2.26	-1.07	3.52	50.39	154.78	949.89	400.65	1208.61	680.30	1004.82	455.35	1159.47	461.62
25.091	0	0.30	0.02	0.35	3.85	0.32	0.04	2.57	1.33	0.45	92.29	98.72	14.76	97.71	2.35	55.99	0.01	5.00	17.35	0.18	2.37	0.05	0.00	0.32	1.33	0.45	0.03	0.69	91.38	29.45	0.02	0.00	14.51	0.00	0.00	0.00	2.78	-3.24	3.52	50.70	154.89	950.07	401.19	1206.61	678.04	1003.83	455.20	1158.54	462.68
25.125	0	0.33	0.02	0.35	3.60	0.20	0.04	2.78	1.40	0.51	92.80	98.40	11.03	98.62	2.65	52.52	0.01	5.39	8.69	0.14	2.00	0.03	0.00	0.36	1.30	0.51	0.03	1.40	92.08	34.14	0.03	0.00	14.52	0.00	0.00	0.00	4.80	0.66	4.25	51.45	157.23	951.14	401.77	1206.89	678.32	1004.39	455.66	1161.35	464.71
25.158	0	0.34	0.02	0.36	4.14	0.16	0.04	3.71	1.32	0.43	91.72	98.56	9.09	98.56	2.92	54.29	0.01	6.09	8.44	0.11	2.01	0.03	0.00	0.41	0.93	0.43	0.03	1.32	91.64	38.54	0.03	0.00	12.77	0.00	0.00	0.00	3.32	0.86	4.14	51.01	157.41	952.03	401.66	1207.25	676.80	1004.83	454.76	1161.93	464.51
25.191	0	0.33	0.02	0.34	4.50	0.14	0.04	4.29	2.05	0.51	90.99	98.65	7.87	98.71	3.21	56.55	0.01	6.01	7.50	0.08	1.52	0.03	0.00	0.40	0.80	0.51	0.03	2.05	90.19	39.72	0.03	0.00	11.97	0.00	0.00	0.00	6.68	0.31	4.95	52.05	157.39	953.07	401.69	1208.24	677.56	1006.91	454.69	1163.81	467.11
25.225	0	0.33	0.02	0.31	3.64	0.15	0.05	4.19	3.56	0.49	91.61	97.51	8.16	96.99	3.15	52.25	0.01	5.52	9.45	0.07	1.30	0.05	0.00	0.42	0.84	0.49	0.04	3.56	86.73	43.99	0.03	0.00	11.68	0.00	0.00	0.00	10.50	-4.64	3.27	52.90	156.41	955.47	401.85	1212.25	679.26	1008.47	456.67	1164.34	469.69
25.258	0	0.32	0.02	0.27	2.97	0.22	0.05	3.24	3.87	0.56	93.51	95.85	10.99	96.80	3.11	48.79	0.01	5.41	14.10	0.06	1.26	0.09	0.00	0.38	0.93	0.56	0.06	3.87	83.62	41.20	0.03	0.00	12.54	0.00	0.00	0.00	15.83	-4.95	4.44	52.09	155.46	961.71	405.48	1212.13	679.74	1013.22	462.25	1168.47	470.39
25.291	0	0.31	0.02	0.21	2.50	0.33	0.05	2.66	9.56	0.57	94.67	92.55	13.26	98.33	2.74	47.27	0.01	6.00	20.28	0.06	0.94	0.13	0.00	0.32	0.99	0.57	0.08	9.56	77.41	37.64	0.02	0.00	13.15	0.00	0.00	0.00	10.89	-1.64	4.07	52.39	162.67	965.73	407.64	1208.84	670.56	1009.81	460.96	1172.18	470.83
25.325	0	0.25	0.03	0.17	2.48	0.30	0.05	2.68	10.90	0.87	94.63	88.94	11.79	98.16	3.17	50.87	0.01	5.49	21.75	0.06	0.82	0.19	0.00	0.35	1.09	0.87	0.10	10.90	68.40	34.28	0.03	0.00	11.50	0.98	0.00	0.00	9.15	-2.12	3.86	52.66	161.57	969.59	411.19	1210.82	671.29	1012.99	463.59	1174.26	473.47
25.358	0	0.23	0.04	0.14	1.74	0.25	0.06	1.69	9.54	0.91	96.51	74.58	10.62	97.75	3.21	44.59	0.01	4.20	19.55	0.05	0.47	0.19	0.00	0.39	1.25	0.91	0.13	9.54	62.13	30.41	0.03	0.02	10.92	2.49	0.00	0.00	11.14	-3.14	3.40	51.59	161.02	974.04	415.42	1211.12	670.88	1015.03	467.71	1175.74	477.69
25.392	0	0.17	0.05	0.09	1.09	0.11	0.07	1.15	4.47	1.14	97.70	35.66	5.05	98.67	3.52	38.71	0.01	2.71	8.30	0.04	0.15	0.09	0.00	0.36	1.30	1.14	0.17	4.47	47.29	28.15	0.04	0.16	9.08	3.65	0.00	0.00	5.63	-0.47	3.43	51.64	166.78	980.64	421.46	1214.71	670.30	1017.53	470.85	1183.82	483.59
25.425	0	0.14	0.08	0.06	0.58	0.10	0.09	0.66	3.69	1.39	98.67	7.64	4.11	97.97	4.57	27.06	0.01	1.16	8.07	0.03	0.14	0.08	0.00	0.33	1.50	1.39	0.20	3.69	35.25	27.03	0.05	6.76	8.37	4.52	0.00	0.00	12.09	-2.63	2.97	48.45	159.39	985.14	425.08	1214.76	670.76	1022.80	475.05	1181.62	488.43
25.458	0	0.14	0.11	0.05	0.39	0.07	0.10	0.41	2.19	1.37	99.18	2.28	1.86	97.67	5.46	18.05	0.01	0.50	5.02	0.02	0.07	0.03	0.00	0.34	1.47	1.37	0.21	2.19	28.51	24.14	0.05	4.89	7.31	4.04	0.00	0.00	10.81	-3.33	4.35	47.19	158.94	987.21	429.08	1210.87	667.95	1023.88	476.09	1182.06	491.64
25.492	0	0.12	0.14	0.03	0.27	0.06	0.13	0.27	1.24	1.51	99.45	0.57	0.00	95.76	7.30	10.71	0.01	0.20	3.49	0.02	0.07	0.02	0.00	0.33	1.24	1.51	0.15	0.82	16.92	20.25	0.07	4.68	6.09	3.81	0.00	0.00	8.14	-6.41	5.78	48.48	163.35	990.83	435.08	1213.45	671.33	1026.82	479.25	1189.01	498.69
25.525	0	0.11	0.16	0.03	0.24	0.05	0.16	0.24	1.39	1.47	99.51	0.38	0.00	97.12	9.27	7.54	0.01	0.08	3.24	0.02	0.09	0.01	0.00	0.33	1.39	1.47	0.12	0.61	12.76	18.07	0.08	2.64	4.89	3.26	0.00	0.00	11.12	-4.40	4.78	47.34	161.77	992.28	437.34	1216.34	676.02	1028.43	483.62	1189.21	501.48
25.558	0	0.11	0.16	0.03	0.25	0.05	0.19	0.24	1.36	1.26	99.50	0.46	0.00	96.89	13.31	5.03	0.01	0.03	2.73	0.01	0.07	0.01	0.00	0.29	1.36	1.26	0.08	0.46	11.49	17.01	0.10	0.94	4.76	2.53	0.00	0.00	10.48	-4.80	4.52	47.03	157.12	994.55	439.20	1217.50	676.52	1032.03	484.85	1188.11	502.98
25.592	0	0.09	0.18	0.02	0.25	0.04	0.24	0.22	1.39	1.28	99.50	0.44	0.00	96.03	17.10	3.03	0.01	0.01	2.63	0.01	0.09	0.01	0.00	0.23	1.39	1.28	0.08	0.49	6.99	12.95	0.12	1.75	4.23	3.04	0.00	0.00	8.76	-6.07	5.01	47.35	156.07	996.89	441.95	1217.90	676.73	1034.52	486.18	1189.45	505.02
25.625	0	0.09	0.19	0.02	0.29	0.04	0.30	0.25	1.10	1.16	99.39	0.61	0.00	95.78	21.97	2.47	0.01	0.01	1.83	0.01	0.08	0.01	0.00	0.22	1.10	1.16	0.05	0.58	6.69	11.55	0.14	2.75	3.73	3.18	0.00	0.00	7.85	-6.39	4.26	47.33	156.49	998.96	443.41	1218.05	675.85	1034.38	488.19	1190.01	504.60
25.658	0	0.08	0.23	0.02	0.32	0.04	0.38	0.26	0.94	1.01	99.25	0.73	0.00	95.62	26.31	1.83	0.01	0.00	1.08	0.01	0.06	0.00	0.00	0.19	0.94	1.01	0.05	0.64	4.96	9.20	0.17	1.50	3.08	4.13	0.00	0.00	7.29	-6.58	3.91	47.70	155.27	1001.04	445.02	1219.05	675.42	1036.16	489.04	1190.42	506.74
25.692	0	0.07	0.26	0.02	0.36	0.03	0.45	0.27	0.91	0.87	99.09	0.84	0.00	94.64	30.18	1.83	0.01	0.00	0.69	0.00	0.06	0.00	0.00	0.16	0.91	0.87	0.04	0.60	3.02	5.72	0.22	1.53	2.58	5.22	0.00	0.00	10.99	-7.64	3.11	46.97	151.65	1001.15	444.96	1220.84	677.55	1037.98	489.98	1188.43	508.96
25.725	0	0.07	0.30	0.01	0.42	0.03	0.55	0.31	0.87	0.81	98.91	1.13	0.00	93.23	34.34	2.08	0.02	0.00	0.57	0.00	0.05	0.00	0.00	0.14	0.87	0.81	0.03	0.48	3.07	5.27	0.24	2.05	2.31	6.43	0.00	0.00	9.42	-8.89	2.56	47.44	151.27	1001.22	445.21	1220.74	677.27	1037.39	490.57	1187.67	507.76
25.759	0	0.06	0.36	0.01	0.56	0.03	0.79	0.42	1.07	0.64	98.42	1.95	0.00	94.58	42.06	2.53	0.02	0.00	0.70	0.00	0.04	0.00	0.00	0.13	1.07	0.64	0.03	0.68	2.54	4.15	0.37	1.71	1.52	7.47	0.00	0.00	9.90	-7.71	2.81	46.68	151.64	1002.01	446.67	1219.95	677.30	1037.50	491.87	1188.18	508.90
25.792	0	0.05	0.43	0.01	0.75	0.03	1.15	0.59	1.30	0.68	97.69	3.66	0.00	92.49	50.28	2.89	0.03	0.00	0.68	0.00	0.04	0.00	0.00	0.15	1.30	0.68	0.04	1.09	2.34	3.77	0.53	1.62	1.14	9.16	0.00	0.00	13.83	-9.44	2.36	45.40	151.31	1002.04	448.05	1219.87	679.00	1037.12	494.22	1187.40	511.89
25.825	0	0.05	0.48	0.01	0.96	0.03	1.58	0.79	1.43	0.72	96.85	6.17	0.00	93.53	57.35	3.35	0.03	0.00	0.75	0.00	0.03	0.00	0.00	0.16	1.43	0.72	0.04	1.67	2.11	3.45	0.58	1.57	1.07	10.22	0.00	0.00	14.15	-8.64	2.59	44.87	150.77	1001.99	449.40	1219.39	680.62	1037.34	495.87	1187.20	512.47
25.859	0	0.05	0.48	0.01	1.10	0.03	1.89	0.92	1.57	0.59	96.22	8.25	0.00	94.01	61.27	3.46	0.05	0.00	0.88	0.00	0.04	0.00	0.00	0.14	1.57	0.59	0.04	2.09	1.79	2.96	0.84	1.53	0.83	10.00	0.00	0.00	11.78	-8.23	2.20	45.56	150.61	1001.06	449.06	1220.02	681.29	1036.80	495.52	1186.54	511.61
25.892	0	0.05	0.51	0.01	1.12	0.03	1.97	0.94	1.66	0.59	96.07	8.65	0.00	93.59	62.00	3.37	0.05	0.00	1.01	0.00	0.05	0.01	0.00	0.14	1.66	0.59	0.05	2.00	1.65	2.84	0.88	1.20	0.80	10.54	0.00	0.00	10.78	-8.59	2.31	46.27	152.29	1000.81	449.21	1220.20	681.41	1036.08	495.37	1187.47	511.85
25.925	0	0.05	0.51	0.01	1.09	0.03	1.86	0.90	1.63	0.49	96.29	7.71	0.00	93.61	60.77	3.71	0.07	0.00	1.29	0.00	0.06	0.01	0.00	0.13	1.63	0.49	0.06	1.59	1.67	2.66	0.95	0.71	0.77	10.59	0.00	0.00	10.23	-8.58	2.47	47.61	151.17	998.38	448.22	1219.43	681.46	1035.39	493.34	1185.31	512.76
25.959	0	0.05	0.46	0.01	1.05	0.03	1.70	0.84	1.74	0.46	96.61	6.88	0.00	97.15	58.78	4.08	0.09	0.01	1.18	0.00	0.09	0.01	0.00	0.11	1.74	0.46	0.06	1.02	2.13	2.53	1.20	21.60	0.68	9.72	0.00	0.00	0.62	-4.36	4.43	49.26	156.38	993.55	446.52	1218.16	681.92	1032.31	488.59	1187.23	509.92
25.992	0	0.05	0.37	0.01	0.92	0.03	1.35	0.72	1.92	0.53	97.30	4.82	0.00	97.08	53.86	4.96	0.09	0.01	1.22	0.01	0.12	0.01	0.00	0.13	1.92	0.53	0.05	0.50	2.37	3.08	1.23	14.42	0.67	7.88	0.00	0.00	2.02	-4.47	3.94	49.64	152.04	986.57	438.85	1219.31	684.31	1030.84	483.16	1181.50	503.58
26.025	0	0.06	0.28	0.01	0.76	0.03	0.92	0.58	1.83	0.65	98.16	2.66	0.00	97.03	45.91	7.10	0.08	0.02	1.89	0.01	0.15	0.02	0.00	0.15	1.83	0.65	0.04	0.43	2.63	3.61	1.26	2.15	0.69	5.50	0.00	0.00	3.66	-4.57	2.13	50.03	154.69	978.48	429.65	1221.56	686.56	1024.35	478.12	1177.99	496.11
26.059	0	0.07	0.24	0.02	0.49	0.03	0.44	0.34	1.21	0.86	99.02	0.84	0.00	97.43	30.40	9.36	0.06	0.05	3.19	0.02	0.23	0.03	0.00	0.14	1.21	0.86	0.04	0.43	2.75	4.11	1.10	0.05	0.70	4.80	0.00	0.00	0.71	-3.81	3.37	48.26	157.16	972.69	424.02	1222.10	688.41	1021.96	472.77	1178.19	489.85
26.092	0	0.08	0.20	0.02	0.42	0.04	0.27	0.28	1.00	0.82	99.17	0.42	0.00	97.28	20.73	13.96	0.05	0.16	6.48	0.02	0.24	0.04	0.00	0.12	1.00	0.82	0.04	0.88	2.77	4.51	0.84	0.00	0.84	4.26	0.00	0.00	2.08	-4.12	3.58	48.22	158.89	964.61	418.16	1223.22	693.47	1017.90	469.07	1175.86	486.22
26.126	0	0.07	0.13	0.02	0.55	0.05	0.18	0.42	2.42	0.98	98.91	0.70	0.00	97.60	15.05	27.27	0.04	0.55	12.02	0.03	0.27	0.03	0.00	0.11	0.69	0.98	0.03	2.42	3.30	5.95	0.62	0.00	0.97	3.07	0.00	0.00	3.14	-3.47	4.48	48.44	158.66	959.57	416.08	1222.57	697.74	1016.24	468.13	1174.04	484.62
26.159	0	0.06	0.06	0.02	0.97	0.06	0.10	0.89	2.93	0.86	98.07	3.50	0.00	98.24	9.85	48.07	0.03	1.82	12.43	0.02	0.26	0.04	0.00	0.12	0.65	0.86	0.04	2.93	4.01	7.05	0.46	0.00	1.29	1.94	0.00	0.00	4.61	-1.88	4.86	49.17	163.62	954.79	413.51	1222.93	701.32	1012.20	467.02	1174.94	483.99
26.192	0	0.05	0.04	0.02	1.86	0.06	0.06	2.09	3.31	0.75	95.82	15.16	0.00	97.28	7.16	67.16	0.02	4.66	14.18	0.02	0.31	0.06	0.00	0.12	0.67	0.75	0.05	3.31	4.74	8.66	0.39	0.00	1.61	1.28	0.00	0.00	0.85	-4.12	3.80	47.75	160.64	951.97	411.90	1219.85	698.11	1009.22	464.90	1169.14	480.02
26.226	0	0.05	0.02	0.03	3.47	0.07	0.04	4.88	2.71	0.79	90.24	39.09	0.96	97.99	4.74	82.36	0.01	10.30	14.88	0.02	0.31	0.13	0.00	0.18	0.79	0.79	0.08	2.71	5.45	11.31	0.34	0.00	2.39	0.63	0.00	0.00	4.14	-2.57	5.10	49.08	161.16	948.12	408.99	1218.46	699.26	1008.11	462.35	1168.31	479.96
26.259	0	0.06	0.02	0.03	4.95	0.08	0.04	7.05	3.01	0.71	85.90	51.50	2.16	97.88	3.45	87.57	0.01	15.97	16.59	0.03	0.32	0.17	0.00	0.21	0.85	0.71	0.11	3.01	6.51	11.12	0.27	0.00	2.66	0.45	0.00	0.00	0.42	-2.83	5.20	47.76	156.87	945.14	407.06	1219.79	701.52	1009.40	459.98	1165.35	477.00
26.292	0	0.06	0.02	0.03	6.05	0.08	0.03	9.13	2.12	0.70	81.74	60.74	1.92	96.23	2.34	89.81	0.01	19.53	14.05	0.02	0.41	0.16	0.00	0.26	0.90	0.70	0.13	2.12	8.95	13.18	0.20	0.01	3.11	0.35	0.00	0.00	5.19	-5.81	6.45	49.81	155.74	943.68	408.08	1214.76	701.38	1008.08	461.97	1163.03	477.57
26.326	0	0.07	0.01	0.04	7.01	0.07	0.03	12.32	1.60	0.59	75.36	76.68	1.90	98.27	2.18	91.43	0.01	19.45	10.68	0.02	0.45	0.09	0.00	0.32	1.12	0.59	0.13	1.60	16.72	19.84	0.14	0.01	4.38	0.00	0.00	0.00	6.46	-1.79	6.48	50.67	161.90	941.17	407.14	1215.94	704.27	1004.76	461.90	1165.71	479.35
26.359	0	0.07	0.01	0.04	6.45	0.07	0.03	11.08	1.34	0.54	77.84	80.96	2.01	98.33	1.75	91.09	0.01	16.41	10.04	0.03	0.61	0.07	0.00	0.39	1.34	0.54	0.12	1.13	20.25	20.77	0.14	0.01	4.69	0.00	0.00	0.00	5.98	-1.62	7.41	50.79	166.61	938.57	406.84	1214.91	705.22	1002.08	460.91	1167.56	480.36
26.393	0	0.08	0.01	0.07	6.51	0.08	0.03	12.14	1.92	0.51	75.71	92.68	3.29	98.43	1.47	90.04	0.00	11.84	9.57	0.04	0.82	0.05	0.00	0.50	1.92	0.51	0.12	0.99	34.88	29.16	0.09	0.01	6.24	0.00	0.00	0.00	6.18	-1.30	6.51	50.81	155.80	939.24	407.63	1208.33	699.71	1002.70	462.09	1157.85	476.29
26.426	0	0.09	0.01	0.09	6.05	0.09	0.03	11.18	2.17	0.61	77.64	94.78	4.39	98.19	1.10	87.51	0.00	9.61	10.24	0.04	1.03	0.05	0.00	0.61	2.17	0.48	0.11	1.07	41.89	32.03	0.08	0.00	7.11	0.00	0.00	0.00	3.94	-2.04	6.78	50.18	160.98	940.00	405.95	1210.92	698.07	1002.46	458.94	1162.50	476.31
26.459	0	0.09	0.01	0.09	4.97	0.12	0.03	8.06	2.37	0.75	83.87	93.65	5.91	97.67	0.96	82.61	0.00	7.94	13.94	0.05	1.63	0.06	0.00	0.75	2.37	0.45	0.09	1.17	44.21	30.08	0.07	0.01	7.38	0.00	0.00	0.00	8.39	-3.33	6.17	51.55	161.99	940.65	403.87	1213.08	699.25	1002.54	459.41	1163.75	475.36
26.493	0	0.11	0.01	0.11	4.08	0.19	0.03	6.13	2.22	0.89	87.75	93.50	9.76	98.28	0.97	75.87	0.00	7.66	16.61	0.07	2.03	0.06	0.00	0.89	2.22	0.32	0.07	1.49	50.65	30.00	0.04	0.00	10.18	0.00	0.00	0.00	7.53	-1.76	5.42	51.34	160.97	941.10	403.23	1212.56	697.74	1001.96	459.45	1162.38	472.71
26.526	0	0.12	0.01	0.13	3.80	0.24	0.03	4.92	2.30	0.97	90.16	94.07	11.39	97.47	0.85	72.29	0.00	7.64	18.61	0.07	2.73	0.07	0.00	0.97	2.30	0.24	0.07	1.50	55.44	28.15	0.04	0.00	11.22	0.00	0.00	0.00	7.68	-3.75	5.77	51.39	158.64	942.34	403.87	1212.12	696.36	1003.90	459.09	1161.86	473.70
26.559	0	0.14	0.01	0.14	3.72	0.30	0.04	4.57	2.28	0.97	90.86	93.20	12.98	97.22	0.86	68.83	0.00	9.18	22.29	0.10	2.75	0.09	0.00	0.97	2.28	0.22	0.06	1.31	57.07	28.20	0.04	0.00	11.22	0.00	0.00	0.00	3.10	-4.22	6.33	49.93	157.40	942.38	404.83	1211.53	695.83	1004.83	458.51	1161.65	471.94
26.593	0	0.19	0.01	0.19	4.08	0.49	0.04	4.18	2.04	1.64	91.64	96.41	17.02	97.59	0.89	65.97	0.00	9.78	27.98	0.17	2.88	0.12	0.00	1.64	2.04	0.19	0.06	0.87	68.32	28.20	0.04	0.04	12.88	0.00	0.00	0.00	4.69	-3.49	5.29	50.55	156.17	941.85	404.99	1212.93	698.11	1004.59	459.82	1160.15	473.50
26.626	0	0.17	0.01	0.18	3.61	1.26	0.04	3.70	1.51	1.44	92.60	96.34	24.35	97.26	1.26	64.92	0.00	8.64	40.91	0.32	3.60	0.15	0.00	1.44	1.51	0.22	0.07	0.60	69.10	26.98	0.04	1.96	14.77	0.00	0.00	0.00	9.27	-4.15	5.32	52.41	157.41	943.41	407.47	1213.72	700.95	1005.25	463.48	1161.99	478.01
26.659	0	0.17	0.01	0.18	2.38	2.84	0.05	2.08	1.66	1.66	94.33	93.39	30.87	96.43	1.31	56.48	0.01	7.24	49.96	0.49	4.49	0.22	0.00	1.66	1.04	0.25	0.09	0.51	69.80	22.48	0.04	0.84	17.62	0.00	0.00	0.00	8.39	-5.52	3.03	51.76	154.35	944.91	407.65	1216.53	701.53	1006.02	464.82	1159.84	477.56
26.693	0	0.18	0.01	0.18	1.88	4.71	0.06	1.26	1.97	1.97	90.59	94.37	34.59	97.18	2.02	50.30	0.01	6.22	56.37	0.86	5.19	0.24	0.00	1.97	0.96	0.34	0.10	0.55	72.04	16.73	0.04	0.03	19.08	0.00	0.00	0.00	5.87	-4.31	4.46	50.73	157.11	943.13	406.79	1214.32	699.18	1004.55	461.69	1160.90	477.14
26.726	0	0.17	0.01	0.16	1.93	6.33	0.06	1.35	1.73	1.73	87.34	94.90	37.70	98.15	2.72	52.06	0.01	6.12	58.60	1.25	4.00	0.27	0.00	1.73	0.92	0.34	0.12	0.76	71.13	16.02	0.03	0.00	20.76	0.00	0.00	0.00	3.28	-2.15	3.91	50.15	160.15	943.16	407.65	1212.15	696.35	1001.35	461.88	1160.84	476.48
26.760	0	0.17	0.01	0.15	2.09	4.80	0.05	1.35	1.42	1.42	90.40	94.16	36.56	97.87	3.29	53.17	0.01	5.41	50.66	1.48	2.13	0.19	0.00	1.42	0.80	0.37	0.15	1.09	74.76	15.10	0.03	0.00	22.17	0.00	0.00	0.00	4.04	-2.87	3.23	50.40	160.04	942.38	407.31	1210.81	695.49	999.43	462.32	1158.91	475.75
26.793	0	0.16	0.01	0.13	1.88	5.60	0.05	1.22	1.22	1.22	88.81	93.53	38.47	98.14	3.99	52.43	0.01	5.34	47.67	1.85	1.81	0.13	0.00	1.22	0.75	0.35	0.16	1.22	74.15	12.75	0.03	0.00	25.13	0.00	0.00	0.00	3.01	-2.17	2.56	49.87	157.55	940.78	406.94	1209.26	695.93	998.14	463.14	1155.41	472.59
26.826	0	0.15	0.01	0.13	2.41	3.20	0.04	1.53	1.17	1.16	93.61	95.91	34.09	97.90	4.70	57.84	0.02	5.68	38.13	1.62	1.29	0.14	0.00	1.16	0.77	0.34	0.20	1.17	74.76	11.82	0.03	0.00	24.73	0.00	0.00	0.00	5.14	-2.80	2.22	50.75	159.96	939.29	404.84	1208.28	694.52	995.29	462.03	1154.96	471.71
26.860	0	0.13	0.01	0.12	2.91	2.07	0.03	1.89	0.88	0.81	94.18	97.20	31.11	96.76	5.68	62.92	0.02	6.83	27.27	1.18	1.21	0.09	0.00	0.81	0.81	0.35	0.20	0.88	74.56	9.81	0.02	0.00	26.27	0.00	0.00	0.00	9.24	-5.02	3.19	51.77	154.37	939.67	404.17	1209.08	696.90	999.76	462.13	1153.80	472.14
26.893	0	0.14	0.01	0.13	3.84	1.32	0.03	2.36	0.92	0.78	92.32	98.16	27.57	98.08	5.35	66.65	0.02	9.49	21.31	0.69	1.18	0.07	0.00	0.78	0.92	0.35	0.15	0.53	76.16	9.21	0.02	0.01	25.17	0.00	0.00	0.00	5.84	-2.33	3.24	50.58	153.17	939.86	405.12	1208.99	696.59	1000.51	461.83	1153.36	471.75
26.926	0	0.14	0.00	0.13	4.97	1.22	0.03	3.26	1.27	0.68	90.06	98.74	27.16	96.84	5.82	71.70	0.02	12.70	17.40	0.46	1.04	0.07	0.00	0.68	1.27	0.37	0.14	0.45	75.95	8.44	0.02	0.01	26.42	0.00	0.00	0.00	6.25	-4.89	4.03	50.56	152.71	938.39	405.27	1208.64	697.69	1000.79	461.03	1152.97	473.80
26.960	0	0.15	0.00	0.13	6.05	1.21	0.02	4.02	1.26	0.54	87.89	99.16	27.52	97.41	5.41	74.70	0.03	15.44	15.62	0.32	0.95	0.04	0.00	0.54	1.26	0.40	0.10	0.39	78.03	8.28	0.02	0.01	27.30	0.00	0.00	0.00	7.10	-3.86	4.34	51.01	154.28	936.60	405.21	1207.26	698.51	998.84	461.33	1152.59	474.13
26.993	0	0.18	0.00	0.15	7.50	0.86	0.02	4.69	1.34	0.60	85.00	99.29	24.30	96.91	5.24	75.81	0.03	17.88	14.15	0.21	0.90	0.03	0.00	0.60	1.34	0.40	0.07	0.69	79.02	8.79	0.02	0.01	24.89	0.00	0.00	0.00	4.59	-4.77	4.17	50.17	158.15	933.67	404.40	1207.65	700.31	995.48	460.66	1153.15	472.93
27.026	0	0.20	0.00	0.16	8.53	0.79	0.02	5.32	1.40	0.53	82.93	99.46	23.62	98.45	4.90	77.20	0.02	18.89	14.03	0.17	0.81	0.03	0.00	0.53	1.40	0.44	0.06	1.03	81.14	9.90	0.02	0.01	24.25	0.00	0.00	0.00	7.06	-1.26	4.54	51.39	158.73	932.78	404.70	1203.60	698.28	993.26	461.24	1151.52	473.36
27.060	0	0.20	0.00	0.17	11.55	0.66	0.02	7.14	1.35	0.48	76.90	99.68	22.13	97.74	5.27	82.67	0.03	21.35	12.29	0.13	0.77	0.03	0.00	0.46	1.35	0.48	0.05	0.95	82.11	9.16	0.02	0.00	23.55	0.00	0.00	0.00	4.10	-3.17	5.39	50.03	153.36	935.31	406.68	1203.71	697.89	998.04	461.75	1151.04	472.25
27.093	0	0.20	0.00	0.18	9.31	0.71	0.02	5.57	1.36	0.48	81.38	99.55	22.32	98.00	4.83	78.95	0.02	18.38	15.27	0.14	1.09	0.03	0.00	0.46	1.36	0.48	0.04	1.13	81.67	9.93	0.02	0.01	22.62	0.00	0.00	0.00	4.02	-2.54	4.86	50.66	158.40	933.98	405.89	1199.26	692.12	992.23	459.95	1150.13	472.51
27.127	0	0.24	0.01	0.22	8.99	0.49	0.03	4.33	1.44	0.49	82.03	99.45	18.41	98.30	4.13	75.33	0.02	16.80	18.00	0.14	1.66	0.04	0.00	0.49	1.44	0.44	0.04	0.61	82.57	9.46	0.02	0.00	17.83	0.00	0.00	0.00	4.11	-1.71	6.01	50.43	155.17	935.39	405.85	1200.49	692.88	996.47	459.40	1151.12	472.15
27.160	0	0.28	0.01	0.26	10.04	0.33	0.03	4.35	1.54	0.52	79.93	99.50	14.97	98.50	3.60	75.12	0.02	17.07	16.82	0.12	1.31	0.03	0.00	0.52	1.54	0.37	0.04	0.57	84.10	10.02	0.02	0.00	14.83	0.00	0.00	0.00	5.02	-1.06	4.72	50.76	155.29	938.00	406.38	1202.61	693.10	997.17	461.35	1152.10	471.81
27.193	0	0.31	0.01	0.28	9.86	0.34	0.03	4.09	1.49	0.56	80.28	99.44	15.09	97.94	3.37	72.66	0.02	17.69	19.29	0.13	1.50	0.03	0.00	0.56	1.49	0.40	0.04	0.45	85.07	10.54	0.02	0.00	13.97	0.00	0.00	0.00	3.11	-2.69	4.51	50.10	155.94	937.47	406.47	1204.28	694.15	997.20	460.62	1152.65	472.95
27.227	0	0.40	0.01	0.34	12.15	0.21	0.04	4.60	1.48	0.65	75.71	99.58	10.93	97.77	3.41	72.74	0.01	18.35	18.60	0.16	1.07	0.03	0.00	0.65	1.48	0.39	0.04	0.34	88.53	12.71	0.03	0.00	10.16	0.00	0.00	0.00	5.96	-3.09	5.12	51.07	158.02	937.33	406.75	1203.56	695.08	996.52	461.72	1154.07	473.85
27.260	0	0.36	0.01	0.33	10.14	0.23	0.04	3.91	1.49	0.64	79.71	99.49	11.66	98.46	2.72	71.30	0.01	15.80	19.08	0.17	0.97	0.04	0.00	0.64	1.49	0.41	0.05	0.44	87.54	13.35	0.03	0.00	10.49	0.00	0.00	0.00	3.87	-1.22	5.80	50.76	157.05	936.62	407.76	1198.89	691.03	995.19	460.59	1151.68	473.94
27.293	0	0.33	0.02	0.36	6.78	0.28	0.04	2.44	1.21	0.66	86.44	99.21	13.11	97.12	2.23	65.38	0.01	9.62	24.20	0.22	1.61	0.10	0.00	0.66	1.21	0.46	0.05	0.27	88.13	14.25	0.03	0.16	9.88	0.00	0.00	0.00	11.22	-4.41	5.72	53.10	156.07	940.97	410.67	1202.53	695.37	999.51	465.62	1154.97	479.47
27.327	0	0.36	0.03	0.36	3.72	0.33	0.06	1.35	0.90	0.64	92.56	97.62	14.23	97.14	2.30	51.40	0.01	4.80	28.38	0.31	1.58	0.14	0.00	0.64	0.90	0.62	0.07	0.28	88.16	18.45	0.03	1.56	9.20	0.00	0.00	0.00	13.97	-4.37	5.44	54.57	158.40	946.96	417.67	1202.75	695.90	1001.23	472.11	1158.92	487.14
27.360	0	0.34	0.03	0.33	2.36	0.39	0.07	0.93	0.77	0.80	95.28	93.66	14.85	95.11	3.17	41.98	0.01	2.18	30.78	0.37	2.30	0.18	0.00	0.63	0.77	0.80	0.10	0.44	84.86	20.52	0.03	30.08	9.29	0.00	0.00	0.00	15.40	-7.16	6.54	53.26	154.65	950.75	419.96	1203.13	695.16	1006.44	473.10	1160.20	489.63
27.394	0	0.32	0.05	0.25	1.59	0.29	0.09	0.77	1.48	1.01	96.82	80.63	12.36	95.73	4.58	33.57	0.01	0.94	27.01	0.34	1.70	0.18	0.00	0.65	0.81	1.01	0.14	1.48	77.50	24.42	0.03	42.34	8.72	1.33	0.00	0.00	19.41	-6.46	5.58	51.05	156.19	957.77	426.73	1203.93	695.31	1008.49	480.22	1163.79	496.90
27.427	0	0.30	0.09	0.18	1.06	0.25	0.11	0.60	2.41	1.30	97.87	51.31	10.51	93.77	6.97	24.38	0.01	0.45	25.11	0.39	1.76	0.16	0.00	0.59	0.87	1.30	0.21	2.41	68.88	25.58	0.03	54.14	8.42	4.77	0.00	0.00	14.41	-8.45	4.97	51.73	148.26	961.44	429.46	1204.26	691.77	1013.62	479.52	1160.66	498.49
27.460	0	0.26	0.17	0.13	0.89	0.19	0.15	0.61	4.23	1.73	98.22	26.81	6.75	95.38	11.56	19.24	0.01	0.23	20.01	0.37	1.76	0.16	0.00	0.53	0.78	1.73	0.31	4.23	60.83	26.58	0.03	45.84	8.16	9.33	0.00	0.00	14.17	-6.87	6.82	51.10	156.10	967.65	432.97	1203.79	687.87	1015.08	480.93	1169.91	500.88
27.494	0	0.20	0.35	0.08	0.60	0.13	0.18	0.56	4.83	3.16	98.80	7.52	3.39	95.45	14.47	12.04	0.01	0.12	13.66	0.30	1.36	0.15	0.00	0.39	0.87	3.16	0.39	4.83	47.63	29.02	0.04	8.26	8.04	14.07	0.00	0.00	11.16	-6.78	6.91	51.20	156.33	973.30	436.72	1204.62	685.20	1018.32	482.74	1173.38	502.60
27.527	0	0.15	0.50	0.05	0.58	0.10	0.27	0.68	3.52	4.18	98.63	6.96	0.36	95.87	22.98	7.88	0.01	0.06	10.50	0.26	0.95	0.12	0.00	0.30	0.77	4.18	0.32	3.52	38.09	29.56	0.04	4.96	7.67	16.21	0.00	0.00	8.25	-6.27	5.55	51.00	158.20	974.51	436.13	1208.62	684.79	1018.59	481.31	1175.14	504.10
27.560	0	0.11	0.72	0.03	0.86	0.09	0.54	1.31	2.07	5.04	97.38	15.49	0.00	94.90	37.86	6.69	0.01	0.05	8.28	0.19	0.87	0.13	0.00	0.25	0.86	5.04	0.36	2.07	34.36	31.66	0.05	5.33	7.36	19.18	0.00	0.00	9.43	-7.38	5.43	50.97	154.71	976.20	436.56	1210.97	686.54	1022.08	482.15	1175.13	504.78
27.594	0	0.07	0.73	0.02	1.07	0.08	0.97	2.42	1.54	9.04	95.15	20.31	0.00	94.54	51.05	5.66	0.02	0.04	6.72	0.15	1.06	0.14	0.00	0.21	1.18	9.04	0.31	1.54	25.27	34.56	0.06	11.48	7.44	19.20	0.00	0.00	12.89	-7.74	5.87	50.20	151.68	976.23	436.09	1212.23	688.16	1024.88	481.74	1174.42	507.09
27.627	0	0.06	0.57	0.02	1.27	0.08	1.29	3.70	1.19	9.81	92.60	26.28	0.00	93.79	57.35	5.86	0.02	0.05	7.13	0.12	1.10	0.11	0.00	0.18	1.19	9.81	0.20	0.92	23.14	38.52	0.07	9.33	7.24	16.69	0.00	0.00	12.94	-8.42	5.43	50.31	153.06	977.02	436.82	1215.17	691.38	1025.46	483.58	1176.63	507.60
27.660	0	0.05	0.31	0.01	1.56	0.08	1.75	5.96	1.20	12.17	88.07	33.12	0.00	94.63	64.43	6.66	0.02	0.06	7.49	0.11	1.43	0.11	0.00	0.15	1.20	12.17	0.13	0.77	20.16	42.67	0.08	7.58	6.89	11.00	0.00	0.00	14.48	-7.66	5.38	49.62	153.89	979.63	437.96	1217.14	691.55	1027.46	484.45	1179.15	510.39
27.694	0	0.04	0.22	0.01	1.63	0.08	2.22	9.40	1.35	17.72	81.20	30.65	0.00	93.62	69.43	6.38	0.02	0.07	7.34	0.12	1.31	0.12	0.00	0.12	1.35	17.72	0.08	0.64	13.74	49.74	0.11	5.10	6.59	7.29	0.00	0.00	16.14	-8.57	4.30	48.99	150.20	981.65	437.99	1218.91	691.47	1029.80	485.31	1177.84	510.71
27.727	0	0.04	0.18	0.01	1.58	0.08	2.18	9.69	1.65	17.29	80.63	29.31	0.00	92.65	68.22	6.01	0.02	0.07	8.15	0.11	1.12	0.11	0.00	0.13	1.65	17.29	0.05	0.56	14.16	52.12	0.12	4.38	6.25	5.06	0.00	0.00	15.61	-9.33	4.60	49.53	150.25	981.51	437.91	1219.38	692.08	1030.29	485.03	1178.36	510.54
27.761	0	0.04	0.16	0.01	1.25	0.07	1.75	10.41	1.35	22.82	79.18	15.49	0.00	93.57	63.14	6.42	0.03	0.09	7.98	0.12	1.06	0.21	0.00	0.10	1.35	22.82	0.05	0.52	9.08	58.69	0.15	3.43	5.60	3.66	0.00	0.00	10.82	-8.61	4.78	50.65	153.44	980.48	435.27	1221.93	692.60	1029.59	482.41	1181.20	506.02
27.794	0	0.05	0.16	0.01	0.93	0.06	1.14	8.89	1.32	22.69	82.21	6.69	0.00	96.17	53.28	7.26	0.03	0.12	7.34	0.13	0.82	0.17	0.00	0.11	1.32	22.69	0.05	0.53	7.25	63.50	0.20	3.35	4.84	3.16	0.00	0.00	6.15	-5.89	5.32	49.17	154.10	977.51	433.93	1221.28	692.32	1028.28	479.38	1180.26	504.88
27.827	0	0.06	0.15	0.02	0.57	0.06	0.58	5.54	1.27	19.10	88.93	2.04	0.00	96.07	38.11	7.64	0.02	0.20	7.78	0.13	0.90	0.18	0.00	0.10	1.27	19.10	0.07	0.59	7.06	65.97	0.20	1.51	4.92	2.76	0.00	0.00	6.48	-6.02	6.00	49.39	156.57	971.28	429.19	1220.68	693.46	1024.74	474.73	1178.74	503.01
27.861	0	0.07	0.13	0.02	0.47	0.07	0.33	5.04	1.11	18.01	89.92	0.84	0.00	96.07	26.89	12.89	0.02	0.41	9.50	0.13	0.86	0.18	0.00	0.08	1.11	18.01	0.07	0.77	6.29	69.34	0.23	0.15	4.20	2.20	0.00	0.00	3.62	-6.02	6.63	48.06	158.77	966.94	427.22	1220.13	696.53	1021.72	473.92	1178.63	498.19
27.894	0	0.07	0.10	0.02	0.43	0.07	0.20	4.34	1.25	14.67	91.32	0.50	0.00	97.74	16.98	19.28	0.02	0.90	11.26	0.12	0.77	0.14	0.00	0.08	1.25	14.67	0.07	0.96	6.64	68.63	0.20	0.01	4.09	1.50	0.00	0.00	1.16	-3.16	7.78	47.64	157.96	963.79	426.22	1214.79	692.50	1019.43	470.76	1175.18	497.08
27.927	0	0.07	0.08	0.02	0.56	0.08	0.13	6.18	1.29	12.03	87.65	1.16	0.17	98.31	12.03	30.03	0.01	1.83	12.58	0.10	0.72	0.07	0.00	0.06	0.84	13.85	0.07	1.29	7.78	70.81	0.17	0.01	3.87	0.94	0.00	0.00	-0.09	-1.69	6.19	47.26	157.79	958.84	424.71	1213.07	694.96	1013.93	471.71	1170.25	493.22
27.961	0	0.07	0.05	0.03	0.98	0.07	0.08	11.81	1.88	7.80	76.37	5.51	0.31	98.28	7.80	46.12	0.01	3.60	11.29	0.06	0.41	0.03	0.00	0.06	0.59	9.38	0.08	1.88	11.84	74.23	0.15	0.00	3.62	0.84	0.00	0.00	2.33	-1.78	6.22	48.00	157.37	954.69	422.55	1212.42	697.60	1011.77	470.98	1167.65	492.53
27.994	0	0.07	0.03	0.03	1.83	0.07	0.06	20.26	2.96	5.26	59.48	19.34	0.91	98.34	5.26	62.80	0.01	7.36	10.97	0.04	0.23	0.02	0.00	0.06	0.47	7.40	0.10	2.96	12.76	71.69	0.12	0.00	3.93	0.46	0.00	0.00	4.23	-1.59	7.08	48.58	155.95	951.92	420.61	1211.18	698.42	1011.51	469.43	1165.85	491.70
28.027	0	0.07	0.02	0.03	3.43	0.07	0.04	34.49	3.95	4.81	40.51	44.93	1.26	97.66	4.88	76.49	0.01	11.95	10.93	0.03	0.21	0.02	0.00	0.07	0.47	4.81	0.12	3.95	14.31	71.29	0.11	0.00	4.39	0.20	0.00	0.00	0.29	-3.35	6.25	47.69	157.19	950.30	419.87	1206.99	693.84	1006.80	468.20	1162.83	487.28
28.061	0	0.08	0.02	0.04	6.10	0.09	0.04	47.76	4.95	2.99	27.24	69.60	2.61	98.21	4.53	85.41	0.01	18.38	13.25	0.03	0.26	0.04	0.00	0.09	0.53	2.99	0.13	4.95	18.23	69.53	0.08	0.00	4.90	0.00	0.00	0.00	5.78	-1.98	6.07	49.80	158.32	947.27	416.59	1208.21	696.72	1005.24	467.34	1162.27	487.54
28.094	0	0.09	0.01	0.04	8.37	0.10	0.04	54.99	4.90	2.53	20.01	78.79	3.49	97.82	5.00	89.76	0.01	22.15	15.46	0.03	0.32	0.05	0.00	0.10	0.60	2.53	0.12	4.90	19.91	67.89	0.07	0.00	4.97	0.00	0.00	0.00	5.42	-2.99	5.94	49.90	159.83	945.49	414.68	1206.72	695.02	1002.68	465.67	1161.32	485.17
28.128	0	0.10	0.01	0.04	8.64	0.09	0.03	49.24	5.95	1.66	25.76	81.59	2.40	98.51	4.31	88.70	0.00	22.98	13.30	0.02	0.56	0.05	0.00	0.16	0.72	1.66	0.15	5.95	23.16	63.27	0.06	0.00	5.01	0.00	0.00	0.00	6.61	-1.04	6.63	50.56	155.86	945.50	414.38	1203.04	691.98	1003.52	465.03	1158.25	483.77
28.161	0	0.09	0.01	0.04	7.59	0.09	0.03	40.82	6.43	1.31	34.18	82.13	2.60	98.33	4.84	88.67	0.00	19.15	13.53	0.02	0.67	0.05	0.00	0.20	0.74	1.31	0.17	6.43	23.64	58.43	0.05	0.00	5.38	0.00	0.00	0.00	6.13	-1.63	7.69	50.42	158.03	943.56	413.65	1202.97	692.12	1003.10	462.61	1159.37	486.07
28.194	0	0.08	0.01	0.05	6.46	0.11	0.04	34.05	4.91	1.35	40.95	82.15	3.91	97.56	4.14	87.03	0.00	16.21	14.76	0.03	0.67	0.07	0.00	0.22	1.11	1.35	0.23	4.91	25.29	56.75	0.05	0.00	5.76	0.00	0.00	0.00	5.16	-3.55	8.10	49.90	156.82	942.13	413.71	1203.81	695.06	1003.72	463.03	1158.97	485.20
28.228	0	0.07	0.01	0.05	5.55	0.14	0.03	25.79	3.08	0.95	49.21	82.13	6.86	97.00	3.72	85.67	0.00	14.13	17.70	0.05	0.81	0.09	0.00	0.26	1.49	0.95	0.25	3.08	26.64	51.10	0.04	0.00	7.06	0.00	0.00	0.00	4.75	-4.62	6.56	49.78	157.25	942.51	413.99	1206.08	697.13	1002.83	464.75	1158.82	484.63
28.261	0	0.07	0.01	0.05	4.21	0.22	0.04	20.32	2.26	0.99	59.36	78.59	10.26	97.74	3.50	82.35	0.00	10.07	24.38	0.08	1.00	0.12	0.00	0.31	1.77	0.99	0.22	2.26	27.17	51.29	0.04	0.01	7.53	0.00	0.00	0.00	7.17	-3.17	5.57	51.43	160.20	942.92	414.01	1202.48	693.56	998.51	466.24	1157.80	483.29
28.294	0	0.06	0.01	0.05	3.38	0.46	0.04	14.74	1.63	1.10	70.51	77.39	15.92	97.73	4.38	78.65	0.00	6.52	34.44	0.13	1.26	0.22	0.00	0.32	1.63	1.10	0.24	1.39	30.00	48.33	0.03	1.44	8.94	0.00	0.00	0.00	12.10	-3.18	8.49	53.10	156.03	945.47	416.74	1204.68	698.31	1006.59	468.21	1161.19	489.29
28.328	0	0.06	0.02	0.05	2.94	0.38	0.05	9.77	1.43	1.29	80.46	75.25	14.21	96.61	6.25	74.06	0.00	4.06	30.29	0.16	1.39	0.12	0.00	0.32	1.29	1.29	0.23	1.43	33.11	42.27	0.02	5.49	9.34	0.00	0.00	0.00	9.79	-5.25	7.35	52.36	158.01	947.12	417.83	1201.67	691.41	1003.78	466.80	1159.98	490.65
28.361	0	0.06	0.02	0.05	2.71	0.37	0.05	8.76	2.25	1.51	82.47	70.94	13.58	97.33	7.33	72.95	0.00	2.99	29.80	0.17	1.64	0.15	0.00	0.38	1.36	1.51	0.26	2.25	31.49	40.50	0.02	0.30	9.46	0.00	0.00	0.00	9.01	-4.01	9.10	51.40	155.36	946.20	417.47	1204.40	695.72	1008.12	466.00	1161.42	491.19
28.395	0	0.05	0.01	0.05	2.85	0.23	0.05	8.09	3.92	1.59	83.83	74.10	9.68	96.55	9.35	74.13	0.00	1.87	19.40	0.20	1.10	0.14	0.00	0.58	1.40	1.59	0.26	3.92	32.29	36.31	0.01	0.11	10.52	0.00	0.00	0.00	10.01	-5.34	8.73	51.39	157.03	944.54	416.70	1206.27	698.32	1007.15	465.72	1161.84	492.75
28.428	0	0.05	0.01	0.04	2.63	0.26	0.05	7.00	3.89	1.80	85.99	69.18	10.24	96.70	10.74	72.03	0.01	1.56	19.64	0.22	1.11	0.13	0.00	0.85	1.48	1.80	0.32	3.89	31.36	33.61	0.01	0.06	11.34	0.00	0.00	0.00	11.10	-5.12	8.60	51.93	158.20	945.01	417.38	1205.13	698.31	1005.95	467.42	1162.25	491.89
28.461	0	0.05	0.01	0.04	2.60	0.21	0.06	6.83	6.64	1.92	86.33	64.90	7.82	95.17	11.82	70.66	0.01	1.30	17.39	0.14	0.84	0.11	0.00	0.94	1.47	1.92	0.37	6.64	30.32	33.52	0.01	0.03	10.64	0.00	0.00	0.00	10.73	-7.09	7.06	51.51	156.74	946.96	417.91	1208.56	699.77	1007.35	468.70	1162.29	492.35
28.495	0	0.06	0.02	0.04	2.14	0.15	0.07	5.77	5.30	2.94	88.47	47.71	5.19	95.09	14.04	62.75	0.01	0.90	12.55	0.10	0.45	0.06	0.00	1.14	1.11	2.94	0.39	5.30	29.44	35.25	0.02	0.53	10.10	0.00	0.00	0.00	12.70	-7.19	6.83	52.32	156.87	950.15	420.78	1208.39	700.05	1008.38	472.38	1163.76	493.94
28.528	0	0.06	0.02	0.04	2.11	0.11	0.09	6.00	3.02	4.02	88.01	37.27	2.57	96.93	17.87	58.10	0.01	0.66	9.21	0.08	0.35	0.04	0.00	1.02	0.93	4.02	0.47	3.02	28.75	37.31	0.02	5.42	9.16	0.00	0.00	0.00	10.05	-4.74	7.65	51.78	160.49	951.42	423.79	1205.45	697.13	1007.03	472.94	1165.83	496.21
28.561	0	0.06	0.03	0.03	1.84	0.08	0.12	5.19	2.28	4.84	89.62	22.73	0.00	95.97	20.89	50.66	0.01	0.52	6.05	0.04	0.25	0.03	0.00	0.87	0.98	4.84	0.43	2.28	27.45	38.21	0.02	5.50	7.97	0.45	0.00	0.00	11.47	-6.15	8.97	51.83	159.13	950.05	423.77	1204.04	697.61	1008.02	472.18	1165.12	497.56
28.595	0	0.06	0.04	0.03	1.21	0.08	0.13	3.64	1.52	7.00	92.72	8.85	0.26	96.40	19.43	42.38	0.01	0.47	6.92	0.04	0.24	0.04	0.00	0.71	1.02	7.00	0.50	1.52	21.94	39.11	0.02	1.09	7.78	1.48	0.00	0.00	9.27	-5.56	8.50	51.35	158.15	950.73	424.02	1200.12	691.73	1006.26	470.91	1162.38	496.15
28.628	0	0.07	0.07	0.03	0.81	0.08	0.17	2.29	2.18	6.70	95.42	3.11	0.00	96.87	19.98	30.42	0.01	0.30	6.88	0.03	0.23	0.03	0.00	0.60	0.87	6.70	0.51	2.18	20.14	39.23	0.02	5.79	7.32	2.91	0.00	0.00	9.71	-4.84	8.50	51.68	159.71	953.56	427.85	1200.48	693.51	1007.02	475.13	1165.02	498.44
28.661	0	0.08	0.10	0.03	0.59	0.08	0.18	1.75	2.25	7.05	96.51	1.46	0.16	96.72	19.38	22.38	0.01	0.26	7.80	0.02	0.23	0.03	0.00	0.40	0.63	7.05	0.55	2.25	18.57	41.24	0.02	1.23	7.31	4.03	0.00	0.00	12.06	-5.08	7.48	51.68	158.79	951.82	426.21	1198.59	691.49	1004.43	474.11	1161.35	498.45
28.695	0	0.08	0.15	0.02	0.49	0.09	0.22	1.80	3.07	8.16	96.40	1.00	0.19	96.41	20.49	17.25	0.01	0.17	10.37	0.02	0.22	0.04	0.00	0.28	0.53	8.16	0.62	3.07	15.12	46.11	0.02	0.84	6.63	6.37	0.00	0.00	10.37	-5.55	7.16	51.46	159.11	951.99	425.32	1200.13	691.08	1004.80	472.73	1161.90	497.93
28.728	0	0.09	0.21	0.02	0.42	0.08	0.25	1.57	2.95	8.20	96.86	0.99	0.00	95.95	21.58	12.01	0.01	0.13	9.18	0.03	0.20	0.03	0.00	0.25	0.39	8.20	0.62	2.95	13.95	46.93	0.03	0.80	6.51	8.34	0.00	0.00	10.60	-6.17	7.62	51.45	160.53	957.09	428.75	1199.99	689.53	1007.05	475.82	1165.93	498.78
28.762	0	0.08	0.37	0.02	0.38	0.08	0.27	1.41	3.73	10.43	97.18	0.80	0.00	96.88	22.23	9.65	0.01	0.11	10.45	0.04	0.22	0.06	0.00	0.16	0.42	10.43	0.71	3.73	10.28	46.06	0.03	0.88	5.68	12.33	0.00	0.00	10.63	-4.82	8.35	50.95	159.46	958.94	429.03	1198.93	686.44	1008.98	474.64	1166.49	499.50
28.795	0	0.08	0.40	0.02	0.37	0.07	0.31	1.34	3.12	10.71	97.32	0.81	0.00	97.22	24.11	7.72	0.01	0.09	9.52	0.04	0.23	0.05	0.00	0.13	0.44	10.71	0.63	3.12	8.51	44.89	0.04	4.76	4.93	12.19	0.00	0.00	8.60	-4.23	8.05	51.46	163.48	961.44	432.07	1197.84	684.42	1007.47	476.64	1169.10	501.18
28.828	0	0.08	0.36	0.02	0.36	0.06	0.29	1.13	2.57	11.10	97.74	0.72	0.00	97.58	22.62	8.00	0.01	0.09	7.53	0.03	0.19	0.05	0.00	0.13	0.46	11.10	0.52	2.57	8.34	41.97	0.05	1.19	4.72	11.21	0.00	0.00	5.26	-3.51	7.89	50.82	159.75	964.14	434.13	1197.18	683.18	1009.74	478.42	1168.17	498.90
28.862	0	0.08	0.33	0.02	0.38	0.06	0.31	1.09	2.06	10.41	97.82	0.77	0.00	97.34	24.00	8.12	0.01	0.09	7.34	0.03	0.18	0.05	0.00	0.11	0.53	10.41	0.36	2.06	7.98	39.64	0.07	1.85	4.42	10.16	0.00	0.00	4.96	-3.99	6.70	50.84	159.46	965.40	435.30	1198.24	683.31	1009.53	479.94	1167.72	500.08
28.895	0	0.08	0.30	0.02	0.41	0.06	0.32	1.15	1.33	10.58	97.70	0.87	0.00	97.47	25.41	8.95	0.01	0.09	6.65	0.03	0.14	0.06	0.00	0.13	0.64	10.58	0.27	1.33	8.24	38.64	0.09	1.92	4.26	9.38	0.00	0.00	6.05	-3.74	6.15	51.12	158.33	966.48	435.54	1200.27	684.46	1010.96	480.65	1167.93	501.36
28.928	0	0.07	0.27	0.02	0.49	0.05	0.38	1.37	0.89	10.27	97.25	1.09	0.00	97.40	29.08	10.07	0.01	0.10	6.38	0.02	0.11	0.08	0.00	0.13	0.83	10.27	0.19	0.89	7.84	38.17	0.12	0.74	3.67	7.98	0.00	0.00	7.30	-3.88	6.13	50.78	158.14	967.49	435.75	1201.11	685.32	1011.87	481.69	1168.83	500.99
28.962	0	0.07	0.23	0.02	0.51	0.05	0.39	1.43	0.91	9.94	97.14	1.09	0.00	96.58	29.42	11.15	0.01	0.10	6.98	0.02	0.10	0.09	0.00	0.09	0.91	9.94	0.13	0.68	7.46	37.71	0.19	1.61	3.19	6.71	0.00	0.00	10.02	-5.30	6.88	49.81	157.72	968.07	435.70	1199.86	684.50	1012.63	481.77	1169.17	501.07
28.995	0	0.07	0.23	0.02	0.57	0.05	0.48	1.47	0.96	8.04	97.05	1.44	0.00	97.40	33.64	10.44	0.02	0.08	7.07	0.02	0.10	0.06	0.00	0.09	0.96	8.04	0.09	0.63	7.10	34.98	0.21	0.53	3.19	6.52	0.00	0.00	11.27	-3.88	7.43	48.67	157.20	967.57	435.04	1199.11	683.49	1013.09	480.34	1168.74	502.35
29.028	0	0.06	0.21	0.01	0.70	0.05	0.61	1.63	0.93	6.48	96.75	2.13	0.00	96.72	39.35	11.15	0.02	0.07	6.83	0.02	0.10	0.04	0.00	0.09	0.93	6.48	0.07	0.59	6.38	30.96	0.24	0.74	3.13	5.57	0.00	0.00	9.66	-5.08	7.79	49.13	158.17	967.28	436.26	1199.98	685.48	1013.40	480.98	1169.96	503.55
29.062	0	0.05	0.21	0.01	0.74	0.05	0.68	1.45	1.02	4.39	97.10	2.41	0.00	96.37	41.94	11.14	0.02	0.07	6.49	0.02	0.12	0.02	0.00	0.10	1.02	4.39	0.05	0.80	5.36	25.63	0.36	1.67	3.28	5.63	0.00	0.00	11.40	-5.60	8.23	48.45	159.20	967.14	437.11	1200.54	687.30	1013.79	481.79	1171.14	506.00
29.095	0	0.05	0.24	0.01	0.78	0.04	0.78	1.50	1.16	4.24	97.00	2.96	0.00	95.87	44.69	9.86	0.02	0.06	5.07	0.02	0.13	0.01	0.00	0.11	1.16	4.24	0.06	0.92	5.22	24.97	0.43	0.78	3.02	6.39	0.00	0.00	9.77	-6.27	9.02	49.19	160.68	967.56	438.94	1200.57	688.25	1014.40	482.49	1173.10	507.62
29.129	0	0.05	0.24	0.01	0.85	0.04	0.87	1.48	1.26	3.93	97.04	3.60	0.00	96.28	46.91	9.70	0.03	0.06	3.36	0.02	0.16	0.01	0.00	0.14	1.26	3.93	0.06	1.08	5.50	22.60	0.59	2.52	2.59	6.29	0.00	0.00	9.84	-5.73	8.79	48.99	161.26	968.16	440.13	1200.27	688.60	1013.95	483.93	1173.37	508.18
29.162	0	0.05	0.27	0.01	0.89	0.04	0.99	1.31	0.99	3.36	97.39	4.25	0.00	96.88	49.36	8.48	0.03	0.06	3.20	0.02	0.13	0.01	0.00	0.14	0.98	3.36	0.06	0.99	5.21	18.32	0.72	5.01	2.26	6.64	0.00	0.00	7.48	-4.82	9.57	49.42	161.88	967.51	440.78	1200.84	688.41	1014.49	486.00	1174.86	508.07
29.195	0	0.05	0.33	0.01	0.87	0.04	1.08	1.14	1.11	2.85	97.71	4.49	0.00	97.33	50.65	6.38	0.03	0.05	2.76	0.01	0.11	0.00	0.00	0.14	0.86	2.85	0.07	1.11	4.62	15.88	0.78	5.51	2.08	7.95	0.00	0.00	7.19	-4.01	9.03	49.34	163.05	967.97	441.14	1201.23	688.80	1013.66	486.72	1175.34	507.83
29.229	0	0.05	0.38	0.01	0.93	0.03	1.30	0.99	1.18	2.30	97.40	5.58	0.00	97.80	54.14	5.16	0.04	0.05	2.61	0.01	0.10	0.00	0.00	0.16	0.67	2.30	0.06	1.18	4.00	10.16	1.01	6.48	1.76	8.88	0.00	0.00	5.13	-3.03	9.41	49.66	158.34	969.34	442.46	1201.80	689.13	1017.17	487.34	1174.16	507.96
29.262	0	0.05	0.33	0.01	0.95	0.03	1.37	0.98	1.59	2.04	97.25	5.77	0.00	97.81	55.24	5.09	0.04	0.07	2.76	0.01	0.08	0.00	0.00	0.16	0.68	2.04	0.07	1.59	3.34	8.72	0.95	4.72	1.74	7.60	0.00	0.00	3.88	-3.01	8.96	49.85	159.08	970.43	443.09	1202.14	688.23	1016.90	488.58	1174.88	507.26
29.295	0	0.05	0.33	0.01	0.89	0.03	1.29	0.83	2.34	1.64	97.42	4.86	0.00	97.95	53.52	4.69	0.04	0.08	2.40	0.01	0.08	0.01	0.00	0.17	0.66	1.64	0.07	2.34	2.81	6.93	0.95	2.53	1.46	7.25	0.00	0.00	3.67	-2.66	9.00	49.86	159.91	972.02	443.93	1203.04	688.39	1017.90	488.48	1176.55	508.51
29.329	0	0.05	0.31	0.01	0.80	0.03	1.14	0.68	1.97	1.14	97.73	3.70	0.00	97.35	50.68	4.70	0.05	0.10	1.97	0.01	0.08	0.01	0.00	0.19	0.52	1.14	0.07	2.00	2.09	5.00	0.98	4.05	1.23	6.43	0.00	0.00	1.22	-3.99	8.44	48.76	163.00	972.81	444.21	1203.64	688.74	1016.68	485.95	1178.05	508.88
29.362	0	0.06	0.28	0.01	0.73	0.03	0.98	0.60	1.94	1.27	98.04	2.90	0.00	98.08	47.50	5.13	0.05	0.12	1.94	0.01	0.09	0.01	0.00	0.20	0.45	1.27	0.08	2.13	1.75	4.56	0.86	5.49	1.19	5.72	0.00	0.00	1.98	-2.33	9.27	49.02	164.05	971.15	442.82	1205.48	690.15	1017.34	486.50	1179.85	508.99
29.396	0	0.05	0.27	0.01	0.76	0.03	1.05	0.61	1.60	0.99	97.91	3.14	0.00	97.99	48.96	5.10	0.06	0.14	1.60	0.01	0.09	0.03	0.00	0.17	0.35	0.99	0.08	1.71	1.17	3.60	0.85	4.31	1.03	5.09	0.00	0.00	1.17	-2.58	9.68	48.52	162.19	973.08	442.78	1207.89	690.57	1020.90	485.89	1181.43	509.03
29.429	0	0.05	0.25	0.01	0.72	0.03	0.91	0.55	1.68	1.02	98.19	2.56	0.00	97.95	46.10	6.15	0.07	0.18	1.68	0.01	0.09	0.03	0.00	0.14	0.37	1.02	0.09	1.93	0.86	2.94	0.68	3.14	0.99	4.41	0.00	0.00	1.36	-2.66	9.75	48.48	161.60	973.92	441.73	1210.09	690.97	1022.71	485.66	1182.77	507.94
29.462	0	0.06	0.22	0.01	0.69	0.03	0.81	0.52	1.93	1.14	98.37	2.22	0.00	97.62	44.02	7.14	0.07	0.22	1.93	0.01	0.11	0.04	0.00	0.14	0.35	1.14	0.09	2.20	0.76	2.65	0.60	1.41	1.01	3.50	0.00	0.00	1.28	-3.42	9.49	48.32	162.02	976.07	440.99	1212.94	690.95	1024.61	485.54	1185.23	506.77
29.496	0	0.06	0.21	0.01	0.62	0.03	0.69	0.45	2.00	1.45	98.61	1.70	0.00	97.12	40.47	7.58	0.07	0.25	2.00	0.01	0.11	0.04	0.00	0.15	0.44	1.45	0.08	2.40	0.51	2.00	0.57	0.85	0.90	3.09	0.00	0.00	2.10	-4.41	8.37	48.36	166.28	977.85	440.26	1216.46	693.52	1024.00	484.21	1188.77	506.61
29.529	0	0.06	0.20	0.01	0.56	0.03	0.60	0.39	2.32	1.92	98.81	1.36	0.00	97.18	37.20	7.94	0.07	0.24	2.32	0.02	0.15	0.07	0.00	0.15	0.50	1.92	0.08	2.78	0.40	1.77	0.54	0.91	0.92	2.85	0.00	0.00	-0.66	-4.29	7.73	47.46	167.58	979.78	441.48	1218.25	693.99	1024.38	485.04	1190.61	506.33
29.562	0	0.06	0.20	0.01	0.52	0.03	0.52	0.36	2.60	2.26	98.96	1.12	0.00	97.28	34.19	8.52	0.07	0.25	2.60	0.02	0.17	0.09	0.00	0.16	0.59	2.26	0.07	3.03	0.40	1.78	0.50	1.61	0.92	2.76	0.00	0.00	-3.18	-4.11	7.30	46.39	168.12	978.53	439.02	1221.81	695.79	1024.75	482.79	1191.48	504.37
29.596	0	0.07	0.19	0.01	0.51	0.03	0.49	0.34	3.28	2.77	98.97	1.10	0.00	98.15	33.07	9.36	0.06	0.24	3.28	0.02	0.17	0.14	0.00	0.14	0.76	2.77	0.07	3.93	0.30	1.33	0.34	0.88	0.94	2.90	0.00	0.00	-1.72	-2.14	6.94	46.47	165.19	976.91	437.86	1223.83	700.04	1025.73	483.70	1189.79	502.96
29.629	0	0.06	0.20	0.01	0.54	0.03	0.53	0.37	3.56	3.10	98.91	1.22	0.00	96.18	34.67	9.52	0.07	0.24	3.56	0.02	0.16	0.19	0.00	0.14	0.80	3.10	0.06	3.84	0.31	1.36	0.34	0.96	0.95	3.10	0.00	0.00	-1.31	-5.87	7.94	46.45	162.26	976.05	437.30	1220.58	696.55	1026.39	481.17	1187.12	503.43
29.662	0	0.07	0.20	0.01	0.52	0.03	0.46	0.35	3.33	3.67	98.96	0.97	0.00	96.11	31.87	10.91	0.07	0.25	3.66	0.02	0.18	0.24	0.00	0.15	1.03	3.67	0.06	3.33	0.26	1.15	0.29	0.94	0.97	3.39	0.00	0.00	0.94	-5.96	8.42	47.28	165.39	980.02	438.49	1223.04	696.75	1028.82	482.77	1192.71	504.97
29.696	0	0.06	0.19	0.01	0.52	0.03	0.47	0.35	3.22	5.56	98.95	1.00	0.00	96.69	32.41	10.83	0.08	0.24	3.51	0.02	0.17	0.23	0.00	0.20	1.28	5.56	0.05	3.22	0.22	1.04	0.23	0.65	0.99	3.23	0.00	0.00	2.69	-5.12	6.76	48.03	164.10	981.19	438.78	1224.66	698.16	1028.52	485.19	1191.47	504.55
29.729	0	0.07	0.20	0.02	0.49	0.03	0.45	0.32	2.81	6.07	99.03	0.86	0.00	96.53	30.76	10.19	0.08	0.18	3.40	0.03	0.20	0.22	0.00	0.23	1.59	6.07	0.05	2.81	0.24	1.00	0.24	1.77	0.97	3.23	0.00	0.00	3.18	-5.37	7.12	48.06	163.81	981.41	437.90	1225.67	698.72	1029.70	484.60	1192.40	503.60
29.763	0	0.06	0.19	0.01	0.54	0.03	0.51	0.36	3.20	9.46	98.92	1.08	0.00	96.44	33.57	10.60	0.10	0.17	3.72	0.03	0.16	0.10	0.00	0.27	1.87	9.46	0.05	3.20	0.24	0.98	0.22	0.97	0.94	3.12	0.00	0.00	6.05	-5.51	7.50	48.42	163.75	981.71	437.25	1225.66	698.85	1030.37	484.61	1192.99	503.77
29.796	0	0.06	0.19	0.01	0.60	0.03	0.58	0.41	3.53	11.91	98.81	1.38	0.00	96.59	36.30	10.71	0.12	0.15	3.53	0.04	0.14	0.07	0.00	0.32	2.42	11.91	0.06	3.90	0.28	1.06	0.22	1.25	0.95	3.15	0.00	0.00	5.56	-5.27	7.88	48.44	165.79	980.91	437.25	1224.40	697.57	1028.96	484.06	1193.51	504.36
29.829	0	0.06	0.20	0.01	0.63	0.03	0.63	0.44	3.05	10.91	98.73	1.57	0.00	96.25	38.25	10.36	0.12	0.15	3.05	0.04	0.13	0.04	0.00	0.29	2.44	10.91	0.06	3.62	0.30	1.00	0.23	1.06	0.89	3.16	0.00	0.00	2.16	-5.77	8.16	47.89	166.88	982.14	437.16	1224.48	694.13	1029.46	483.39	1195.16	503.17
29.863	0	0.06	0.19	0.01	0.62	0.03	0.66	0.43	2.75	12.64	98.69	1.77	0.00	96.78	38.68	9.64	0.13	0.15	2.59	0.05	0.11	0.03	0.00	0.33	2.75	12.64	0.07	4.66	0.34	1.00	0.25	0.74	0.92	2.91	0.00	0.00	3.36	-4.99	7.55	48.31	165.93	983.47	438.42	1224.77	695.55	1029.88	484.61	1194.68	503.99
29.896	0	0.07	0.19	0.01	0.57	0.03	0.59	0.39	3.17	13.31	98.82	1.59	0.00	96.95	36.13	9.44	0.13	0.14	2.30	0.04	0.11	0.03	0.00	0.35	3.17	13.31	0.08	5.85	0.36	0.99	0.26	0.47	0.91	2.70	0.00	0.00	-0.21	-4.71	6.98	46.90	166.83	984.73	438.61	1226.24	694.71	1030.14	483.63	1195.78	503.44
29.929	0	0.06	0.18	0.01	0.59	0.03	0.65	0.41	3.09	14.46	98.69	1.59	0.00	95.93	38.04	8.79	0.14	0.14	2.49	0.05	0.13	0.06	0.00	0.41	3.09	14.46	0.07	3.94	0.38	1.09	0.28	0.46	0.92	2.20	0.00	0.00	1.43	-6.21	6.30	47.06	166.41	985.73	438.17	1229.70	697.57	1031.57	484.92	1196.98	503.09
29.963	0	0.06	0.18	0.01	0.62	0.03	0.68	0.43	3.13	16.73	98.64	1.62	0.00	95.91	38.90	9.00	0.15	0.13	3.13	0.05	0.14	0.13	0.00	0.47	2.72	16.73	0.07	3.31	0.50	1.25	0.34	0.33	0.89	2.15	0.00	0.00	1.35	-6.23	6.08	46.78	166.46	984.48	437.18	1231.64	699.88	1031.63	484.46	1197.04	503.03
29.996	0	0.05	0.18	0.01	0.82	0.03	0.97	0.62	2.51	18.81	98.07	2.87	0.00	95.27	47.01	9.61	0.15	0.15	3.78	0.05	0.15	0.16	0.00	0.43	2.51	18.81	0.06	2.38	0.54	1.40	0.34	2.00	0.92	2.41	0.00	0.00	0.43	-6.99	5.27	45.98	159.71	982.50	434.91	1233.25	701.26	1033.58	482.55	1192.20	501.24
30.029	0	0.05	0.19	0.01	0.85	0.03	1.05	0.65	2.33	19.59	97.90	3.20	0.00	95.83	48.57	8.96	0.17	0.14	4.67	0.05	0.16	0.19	0.00	0.44	2.33	19.59	0.06	2.11	0.59	1.67	0.35	0.79	0.95	2.83	0.00	0.00	6.06	-6.32	7.22	47.83	163.18	983.26	434.16	1235.03	705.05	1035.62	483.86	1197.88	501.13
30.063	0	0.06	0.21	0.01	0.72	0.04	0.90	0.53	1.89	17.46	98.20	2.32	0.00	95.65	44.93	7.45	0.18	0.15	4.81	0.04	0.16	0.16	0.00	0.36	1.45	17.46	0.07	1.89	0.68	1.77	0.35	0.64	0.95	3.06	0.00	0.00	0.88	-6.54	5.39	45.29	162.83	980.43	430.86	1239.18	705.68	1034.31	479.61	1195.83	500.19
30.096	0	0.05	0.21	0.01	0.74	0.04	0.99	0.55	1.57	16.57	98.03	2.62	0.00	94.06	46.75	6.45	0.18	0.14	6.29	0.05	0.19	0.16	0.00	0.25	0.94	16.57	0.08	1.57	0.76	1.99	0.31	0.58	1.08	2.95	0.00	0.00	-1.62	-8.19	4.05	44.55	161.63	979.31	429.16	1239.30	704.55	1032.51	478.71	1193.17	496.43
30.130	0	0.05	0.21	0.01	0.77	0.04	1.08	0.59	0.82	15.54	97.84	2.94	0.00	91.74	48.81	5.62	0.21	0.17	5.79	0.05	0.28	0.13	0.00	0.18	0.61	15.54	0.08	0.82	1.00	2.25	0.30	0.87	1.11	2.72	0.00	0.00	2.40	-9.96	4.64	45.31	166.14	978.97	427.45	1244.23	709.56	1033.48	478.61	1198.48	498.10
30.163	0	0.05	0.21	0.01	0.74	0.04	1.07	0.56	0.87	12.98	97.86	2.93	0.00	94.72	48.62	4.53	0.20	0.17	4.95	0.05	0.27	0.09	0.00	0.11	0.39	12.98	0.08	0.87	1.16	2.57	0.29	1.24	1.21	2.55	0.00	0.00	3.46	-7.56	6.52	45.89	167.19	979.32	427.20	1243.98	709.89	1035.57	477.53	1201.44	498.55
30.196	0	0.06	0.22	0.01	0.67	0.04	0.98	0.50	1.03	11.83	98.04	2.50	0.00	94.21	46.52	3.63	0.18	0.16	4.71	0.04	0.26	0.06	0.00	0.09	0.29	11.83	0.11	1.03	1.20	2.75	0.28	1.02	1.29	2.85	0.00	0.00	4.04	-8.06	5.78	46.13	165.57	980.14	426.86	1245.01	709.90	1036.23	477.97	1200.59	497.97
30.230	0	0.06	0.21	0.01	0.66	0.03	0.99	0.52	0.84	10.26	98.03	2.64	0.00	95.24	46.96	2.99	0.17	0.16	3.49	0.05	0.21	0.03	0.00	0.04	0.20	10.26	0.15	0.84	1.49	3.67	0.22	0.52	1.51	2.71	0.00	0.00	3.45	-7.02	5.77	46.03	168.39	982.45	425.92	1247.38	708.89	1037.22	477.21	1204.49	496.60
30.263	0	0.06	0.20	0.01	0.51	0.04	0.72	0.38	0.59	9.91	98.56	1.52	0.00	94.65	39.77	2.52	0.15	0.14	3.57	0.05	0.17	0.02	0.00	0.03	0.13	9.91	0.19	0.59	1.64	3.88	0.18	3.90	1.63	1.97	0.00	0.00	6.90	-7.64	5.66	47.19	169.43	982.29	424.20	1250.94	712.57	1038.26	477.62	1206.63	496.59
30.296	0	0.07	0.18	0.01	0.46	0.04	0.63	0.35	0.42	10.14	98.74	1.26	0.00	90.98	37.06	2.40	0.13	0.13	3.95	0.05	0.17	0.02	0.00	0.02	0.08	10.14	0.18	0.42	1.92	4.73	0.17	3.21	1.89	1.33	0.00	0.00	10.94	-10.44	4.41	48.53	164.33	981.72	423.83	1250.64	713.62	1038.54	479.26	1201.88	497.25
30.330	0	0.06	0.16	0.01	0.47	0.04	0.61	0.39	0.26	10.59	98.77	1.32	0.00	95.34	37.17	3.01	0.11	0.15	3.59	0.05	0.18	0.03	0.00	0.01	0.07	10.59	0.16	0.26	2.41	6.52	0.14	0.41	2.43	0.50	0.00	0.00	7.95	-6.91	5.99	47.91	165.24	984.65	424.72	1251.23	712.75	1041.83	478.97	1206.31	494.85
30.363	0	0.07	0.15	0.01	0.44	0.04	0.55	0.36	0.32	11.28	98.89	1.16	0.00	93.79	34.84	3.20	0.10	0.14	3.68	0.05	0.22	0.05	0.00	0.01	0.09	11.28	0.14	0.32	2.93	6.98	0.14	2.43	2.38	0.10	0.00	0.00	6.34	-8.42	4.56	47.46	167.56	985.95	425.07	1250.64	708.20	1039.33	478.08	1205.90	496.30
30.397	0	0.07	0.14	0.02	0.40	0.04	0.46	0.36	0.36	10.65	99.09	0.95	0.00	95.40	31.09	3.51	0.09	0.11	3.25	0.05	0.18	0.04	0.00	0.01	0.08	10.65	0.13	0.36	3.87	10.32	0.11	2.52	2.86	0.00	0.00	0.00	7.29	-6.84	5.82	47.78	167.41	986.30	425.28	1253.31	712.55	1042.57	478.75	1209.00	496.79
30.430	0	0.07	0.14	0.02	0.41	0.04	0.45	0.38	0.32	9.97	99.10	1.03	0.00	94.50	30.90	3.60	0.08	0.10	3.11	0.06	0.20	0.03	0.00	0.00	0.09	9.97	0.11	0.32	5.22	11.69	0.09	3.50	2.82	0.00	0.00	0.00	7.62	-7.78	5.11	47.77	167.16	987.74	425.51	1256.27	713.89	1043.97	479.43	1210.09	497.97
30.463	0	0.07	0.14	0.02	0.43	0.04	0.47	0.41	0.35	9.14	99.06	1.16	0.00	92.03	31.87	3.69	0.08	0.09	3.01	0.06	0.17	0.02	0.00	0.00	0.07	9.14	0.11	0.35	5.95	12.40	0.09	1.85	2.79	0.00	0.00	0.00	6.12	-9.77	3.84	46.89	165.15	987.36	424.76	1255.95	712.10	1042.87	478.83	1207.08	496.38
30.497	0	0.08	0.14	0.02	0.45	0.04	0.48	0.44	0.26	7.14	99.04	1.43	0.00	90.84	32.67	3.82	0.06	0.10	2.67	0.06	0.16	0.01	0.00	0.00	0.07	7.14	0.12	0.26	7.97	13.21	0.06	1.48	3.15	0.00	0.00	0.00	7.00	-10.53	3.60	47.10	165.57	987.84	424.22	1257.47	713.44	1043.26	479.56	1208.08	495.32
30.530	0	0.08	0.14	0.02	0.51	0.04	0.54	0.52	0.29	6.32	98.92	2.05	0.00	91.95	35.35	3.67	0.05	0.11	2.24	0.05	0.17	0.01	0.00	0.00	0.07	6.32	0.12	0.29	9.86	14.56	0.05	3.10	3.13	0.00	0.00	0.00	7.61	-9.82	5.63	47.29	166.66	988.91	425.04	1259.43	716.07	1047.02	479.11	1212.66	497.57
30.563	0	0.07	0.14	0.02	0.55	0.04	0.57	0.57	0.36	6.86	98.85	2.31	0.00	90.95	36.90	4.07	0.04	0.14	2.19	0.04	0.19	0.01	0.00	0.00	0.07	6.86	0.14	0.36	9.83	15.20	0.04	4.86	3.15	0.00	0.00	0.00	4.31	-10.46	6.50	45.96	168.44	989.81	425.85	1260.30	715.59	1048.31	477.90	1215.55	497.97
30.597	0	0.07	0.14	0.02	0.66	0.04	0.70	0.75	0.40	7.54	98.49	3.99	0.00	90.95	41.46	3.91	0.03	0.14	2.32	0.04	0.28	0.01	0.00	0.00	0.07	7.54	0.17	0.40	12.30	17.37	0.04	6.85	3.14	0.00	0.00	0.00	4.86	-10.46	6.94	46.14	168.71	990.63	425.96	1260.70	715.55	1049.40	477.81	1216.86	498.35
30.630	0	0.07	0.14	0.02	0.77	0.04	0.85	0.94	0.50	7.88	98.12	5.54	0.00	91.89	45.77	4.19	0.03	0.16	2.50	0.04	0.34	0.01	0.00	0.00	0.07	7.88	0.21	0.50	12.27	18.16	0.03	6.78	3.23	0.00	0.00	0.00	4.42	-9.87	6.41	46.07	169.70	990.58	425.10	1262.38	715.98	1049.08	477.27	1217.50	498.08
30.663	0	0.06	0.13	0.01	0.96	0.04	1.12	1.33	0.64	8.53	97.34	9.12	0.00	92.84	52.21	4.35	0.03	0.20	2.90	0.04	0.42	0.01	0.00	0.00	0.07	8.53	0.27	0.64	12.52	19.84	0.03	4.60	3.40	0.00	0.00	0.00	4.21	-9.19	6.76	45.92	168.37	990.32	424.84	1263.29	717.62	1050.44	477.32	1217.61	497.38
30.697	0	0.06	0.13	0.02	1.10	0.04	1.22	1.65	0.76	11.45	96.70	13.57	0.00	92.31	53.86	4.42	0.03	0.29	3.77	0.05	0.48	0.03	0.00	0.00	0.09	11.45	0.39	0.76	16.44	23.36	0.03	6.65	3.41	0.07	0.00	0.00	4.23	-9.57	5.92	45.81	169.53	991.84	424.01	1265.61	717.82	1050.59	477.79	1219.18	495.57
30.730	0	0.06	0.13	0.02	1.20	0.05	1.32	1.85	0.74	11.84	96.30	15.72	0.00	83.66	55.81	4.99	0.03	0.40	4.29	0.06	0.55	0.05	0.00	0.00	0.10	11.84	0.40	0.74	16.63	23.52	0.03	4.08	3.50	0.11	0.00	0.00	4.01	-13.83	5.15	45.28	163.27	991.95	423.63	1266.93	717.82	1053.32	476.78	1215.41	496.36
30.764	0	0.06	0.13	0.02	1.35	0.05	1.47	2.26	0.67	13.33	95.49	21.50	0.00	94.34	57.82	5.04	0.04	0.44	7.01	0.11	0.85	0.12	0.00	0.00	0.13	13.33	0.40	0.67	19.40	26.26	0.03	4.61	3.58	0.08	0.00	0.00	5.64	-7.94	5.62	46.38	173.76	991.53	421.90	1269.43	719.84	1050.06	476.70	1222.73	496.19
30.797	0	0.07	0.13	0.02	1.47	0.05	1.42	2.62	0.70	13.77	94.76	24.46	0.00	91.02	57.59	6.19	0.04	0.58	6.33	0.14	0.84	0.10	0.00	0.00	0.15	13.77	0.47	0.70	21.71	28.84	0.03	2.05	3.45	0.00	0.00	0.00	7.70	-10.42	5.65	47.08	174.17	994.44	423.06	1270.19	719.07	1051.75	477.98	1224.79	497.77
30.830	0	0.07	0.13	0.02	1.52	0.05	1.45	2.77	0.49	14.68	94.46	26.45	0.00	90.56	58.18	6.22	0.05	0.65	5.67	0.21	0.88	0.09	0.00	0.00	0.17	14.68	0.44	0.49	22.43	29.54	0.03	3.66	3.46	0.00	0.00	0.00	6.96	-10.69	5.57	46.69	174.12	993.96	421.86	1271.24	719.00	1051.99	476.53	1224.89	497.14
30.864	0	0.07	0.13	0.02	1.46	0.05	1.43	2.85	0.66	14.49	94.30	24.93	0.00	90.86	57.39	5.59	0.05	0.70	6.48	0.28	0.87	0.13	0.00	0.00	0.25	14.49	0.45	0.66	22.22	31.64	0.03	6.97	3.39	0.00	0.00	0.00	5.55	-10.52	5.10	46.25	168.16	994.55	422.33	1268.43	716.19	1052.92	476.82	1220.14	494.57
30.897	0	0.07	0.13	0.02	1.19	0.05	1.09	2.27	0.54	14.62	95.46	16.19	0.00	85.21	51.80	5.83	0.05	0.63	4.54	0.27	0.73	0.09	0.00	0.00	0.28	14.62	0.39	0.54	21.08	31.42	0.03	7.47	3.36	0.06	0.00	0.00	3.60	-13.25	5.31	45.64	167.30	997.75	424.04	1266.71	711.56	1054.35	476.50	1220.66	494.65
30.930	0	0.08	0.13	0.02	1.08	0.05	0.93	2.06	0.68	15.62	95.89	13.02	0.00	91.73	48.25	6.23	0.05	0.64	4.69	0.28	0.77	0.08	0.00	0.00	0.36	15.62	0.36	0.68	21.45	32.14	0.03	3.94	3.35	0.00	0.00	0.00	6.37	-9.97	5.18	46.81	170.31	998.16	423.74	1269.76	714.77	1054.53	477.71	1223.79	496.61
30.964	0	0.08	0.12	0.02	1.01	0.05	0.85	2.05	0.82	20.23	95.89	10.88	0.00	90.81	46.45	6.61	0.05	0.59	4.92	0.27	0.77	0.08	0.00	0.00	0.35	20.23	0.31	0.82	20.71	33.58	0.03	3.99	3.63	0.00	0.00	0.00	7.12	-10.55	4.40	46.83	170.18	1000.04	423.30	1273.74	716.69	1056.44	478.55	1225.66	496.59
30.997	0	0.08	0.13	0.02	0.89	0.05	0.73	1.87	0.69	20.83	96.25	8.05	0.00	91.80	43.14	6.48	0.05	0.54	4.25	0.25	0.69	0.04	0.00	0.00	0.38	20.83	0.34	0.69	19.87	34.84	0.03	3.05	3.53	0.00	0.00	0.00	2.98	-9.92	5.53	45.55	165.76	1002.24	425.69	1271.18	713.77	1059.79	478.31	1224.68	495.39
31.030	0	0.09	0.12	0.02	0.77	0.05	0.59	1.83	0.74	24.30	96.34	5.69	0.00	92.14	38.70	7.09	0.05	0.53	5.05	0.21	0.91	0.06	0.00	0.00	0.38	24.30	0.31	0.74	19.68	38.14	0.03	2.64	3.63	0.00	0.00	0.00	5.30	-9.69	5.60	46.19	168.83	1001.51	423.44	1274.24	715.46	1059.75	476.67	1227.39	496.65
31.064	0	0.08	0.12	0.02	0.86	0.05	0.69	2.23	0.38	27.78	95.54	7.87	0.00	90.91	41.82	6.63	0.07	0.41	4.90	0.28	0.88	0.08	0.00	0.00	0.38	27.78	0.25	0.38	20.90	40.38	0.03	18.93	3.78	0.00	0.00	0.00	7.73	-10.49	4.12	46.71	171.40	1000.68	420.67	1279.23	718.75	1058.66	476.48	1228.86	496.67
31.097	0	0.08	0.13	0.02	0.93	0.05	0.77	2.50	0.39	29.20	95.00	10.00	0.00	88.64	44.31	6.27	0.08	0.38	4.70	0.31	0.88	0.09	0.00	0.00	0.39	29.20	0.23	0.24	21.67	41.13	0.03	11.86	3.65	0.00	0.00	0.00	11.52	-11.73	5.81	48.52	172.50	1002.35	421.09	1278.94	719.17	1061.15	476.90	1232.34	498.08
31.131	0	0.09	0.13	0.02	0.90	0.05	0.70	2.48	0.32	33.56	95.05	9.49	0.00	93.26	42.05	6.51	0.10	0.40	5.18	0.31	0.99	0.17	0.00	0.00	0.32	33.56	0.23	0.16	23.22	42.89	0.03	5.53	3.60	0.09	0.00	0.00	6.95	-8.86	5.20	46.82	168.41	1002.74	422.35	1276.57	716.61	1061.12	477.19	1228.54	495.41
31.164	0	0.09	0.13	0.02	0.96	0.05	0.76	2.59	0.32	36.18	94.81	11.35	0.00	90.28	43.41	5.94	0.11	0.47	5.28	0.39	0.89	0.16	0.00	0.00	0.32	36.18	0.24	0.17	24.35	43.16	0.04	1.86	3.45	0.10	0.00	0.00	4.84	-10.85	6.05	45.78	166.32	1003.25	422.57	1275.43	714.34	1062.98	475.31	1228.12	495.09
31.197	0	0.09	0.13	0.03	0.98	0.05	0.79	2.60	0.27	36.48	94.80	12.49	0.00	91.91	43.96	5.36	0.12	0.48	5.39	0.46	0.90	0.17	0.00	0.00	0.27	36.48	0.22	0.17	25.14	43.22	0.04	3.32	3.34	0.01	0.00	0.00	7.21	-9.85	4.73	46.76	170.16	1004.08	420.54	1279.79	715.70	1062.06	475.23	1230.99	495.69
31.231	0	0.09	0.14	0.02	1.11	0.05	0.96	3.05	0.27	37.86	93.90	16.60	0.00	89.19	48.11	5.10	0.14	0.45	5.62	0.50	0.98	0.19	0.00	0.00	0.27	37.86	0.21	0.20	25.14	43.32	0.03	12.71	3.13	0.12	0.00	0.00	10.35	-11.45	4.54	47.95	171.81	1004.73	419.60	1281.56	717.01	1062.20	475.92	1232.84	495.90
31.264	0	0.09	0.14	0.02	1.06	0.04	0.90	2.88	0.22	35.67	94.24	15.54	0.00	93.50	46.81	4.64	0.12	0.36	4.21	0.52	0.70	0.10	0.00	0.00	0.22	35.67	0.13	0.19	25.45	43.76	0.03	10.28	2.98	0.31	0.00	0.00	6.04	-8.67	5.03	47.05	169.31	1007.33	422.62	1275.82	710.33	1062.38	476.27	1230.74	494.23
31.297	0	0.09	0.15	0.02	1.11	0.04	1.02	3.34	0.26	35.76	93.32	16.58	0.00	90.17	49.12	4.04	0.12	0.28	3.33	0.48	0.56	0.08	0.00	0.00	0.26	35.76	0.12	0.21	24.10	45.80	0.03	4.40	2.43	0.56	0.00	0.00	5.24	-10.92	4.66	46.64	167.63	1009.23	421.70	1277.20	707.80	1064.39	474.46	1230.91	493.75
31.331	0	0.09	0.16	0.02	0.93	0.04	0.87	2.92	0.31	34.70	94.16	10.07	0.00	94.09	45.16	4.05	0.11	0.29	2.92	0.37	0.34	0.05	0.00	0.00	0.28	34.70	0.11	0.31	20.93	46.43	0.03	3.38	2.14	0.64	0.00	0.00	9.06	-8.16	6.37	48.85	169.02	1011.75	421.74	1277.43	707.31	1067.46	474.32	1235.18	495.26
31.364	0	0.09	0.16	0.02	0.74	0.04	0.66	2.18	0.44	33.16	95.65	5.65	0.00	92.61	39.10	4.35	0.11	0.27	2.85	0.30	0.20	0.03	0.00	0.00	0.31	33.16	0.11	0.44	19.21	44.94	0.03	2.78	2.15	0.59	0.00	0.00	9.35	-9.36	4.72	48.62	166.58	1011.54	420.58	1280.32	709.05	1067.73	474.71	1233.11	494.63
31.398	0	0.09	0.16	0.02	0.71	0.04	0.62	2.14	0.61	34.08	95.72	4.88	0.00	92.54	37.67	4.62	0.12	0.25	3.88	0.25	0.13	0.02	0.00	0.00	0.32	34.08	0.10	0.61	18.70	45.72	0.03	2.89	2.10	0.59	0.00	0.00	8.66	-9.41	4.21	48.17	167.65	1011.79	420.00	1282.63	709.76	1067.89	474.18	1234.24	495.03
31.431	0	0.10	0.16	0.02	0.63	0.04	0.54	1.91	0.64	29.44	96.18	3.58	0.00	89.45	34.12	4.77	0.14	0.21	4.12	0.22	0.15	0.03	0.00	0.00	0.34	29.44	0.09	0.64	18.23	46.36	0.03	2.05	1.96	0.69	0.00	0.00	12.65	-11.31	3.74	49.15	165.37	1011.75	418.86	1284.47	712.02	1069.25	474.93	1233.32	495.64
31.464	0	0.10	0.16	0.02	0.67	0.04	0.57	1.85	0.66	28.02	96.31	3.90	0.00	93.04	35.64	4.90	0.16	0.21	3.70	0.19	0.22	0.02	0.00	0.00	0.34	28.02	0.07	0.66	17.83	43.87	0.03	3.12	1.71	0.73	0.00	0.00	14.12	-9.03	3.34	49.25	165.45	1009.11	417.20	1286.75	716.28	1068.56	474.97	1232.68	495.97
31.498	0	0.10	0.17	0.03	0.62	0.03	0.51	1.49	0.48	27.24	97.01	3.37	0.00	91.99	32.83	4.76	0.19	0.20	3.11	0.15	0.31	0.02	0.00	0.00	0.30	27.24	0.07	0.48	18.74	41.68	0.03	4.81	1.50	0.71	0.00	0.00	12.22	-9.79	4.48	49.19	165.44	1010.52	420.24	1285.67	716.83	1070.16	476.58	1234.34	496.96
31.531	0	0.10	0.17	0.02	0.64	0.03	0.54	1.55	0.50	25.31	96.91	3.57	0.00	92.82	34.08	4.95	0.22	0.21	3.04	0.16	0.55	0.03	0.00	0.00	0.43	25.31	0.09	0.50	18.24	41.07	0.03	9.22	1.34	0.70	0.00	0.00	10.38	-9.20	4.75	48.37	170.58	1009.66	420.43	1285.93	717.67	1067.72	476.71	1237.16	496.38
31.564	0	0.11	0.17	0.03	0.57	0.03	0.45	1.22	0.51	23.54	97.56	2.66	0.00	92.95	30.47	4.85	0.20	0.23	2.24	0.15	0.58	0.02	0.00	0.00	0.38	23.54	0.08	0.51	18.05	39.02	0.02	11.85	1.23	0.59	0.00	0.00	5.22	-9.11	4.70	46.53	168.42	1010.88	421.65	1280.76	710.02	1066.67	474.92	1234.00	494.07
31.598	0	0.11	0.17	0.03	0.51	0.03	0.42	0.95	0.56	19.50	98.10	1.98	0.00	86.37	28.33	4.34	0.17	0.22	2.46	0.14	0.47	0.03	0.00	0.01	0.43	19.50	0.10	0.56	16.45	35.60	0.03	2.08	1.07	0.56	0.00	0.00	10.38	-12.77	4.74	47.90	168.12	1008.51	418.54	1285.43	715.05	1068.29	473.13	1234.70	497.07
31.631	0	0.10	0.17	0.02	0.52	0.03	0.45	0.94	0.82	18.15	98.13	2.07	0.00	90.51	29.83	3.96	0.16	0.21	2.27	0.11	0.33	0.02	0.00	0.01	0.43	18.15	0.09	0.82	15.50	34.12	0.03	4.17	1.01	0.53	0.00	0.00	8.70	-10.72	5.30	47.99	172.81	1011.37	419.90	1281.35	708.86	1066.06	473.44	1237.53	494.92
31.664	0	0.10	0.17	0.02	0.54	0.03	0.47	0.96	0.78	15.85	98.09	2.22	0.00	87.70	30.70	4.08	0.15	0.22	2.37	0.11	0.27	0.02	0.00	0.01	0.47	15.85	0.11	0.78	15.51	33.64	0.03	1.21	0.91	0.53	0.00	0.00	12.21	-12.18	4.30	48.78	170.21	1011.29	418.81	1286.93	714.36	1068.78	474.44	1237.43	497.41
31.698	0	0.10	0.17	0.02	0.57	0.03	0.53	1.00	0.51	14.25	98.01	2.46	0.00	86.35	33.09	4.24	0.13	0.26	3.27	0.12	0.38	0.03	0.00	0.01	0.46	14.25	0.12	0.51	14.44	32.06	0.03	3.44	0.86	0.62	0.00	0.00	11.91	-12.77	4.52	48.53	171.83	1011.62	419.37	1287.76	715.79	1068.80	475.37	1239.23	497.27
31.731	0	0.09	0.18	0.02	0.57	0.03	0.54	1.02	0.46	14.63	97.97	2.53	0.00	93.03	33.45	3.87	0.13	0.22	3.48	0.12	0.44	0.03	0.00	0.01	0.46	14.63	0.13	0.30	14.44	32.55	0.02	3.14	0.89	0.80	0.00	0.00	3.39	-9.04	4.84	45.87	169.75	1013.89	421.94	1282.69	708.33	1068.72	474.23	1237.35	493.76
31.765	0	0.09	0.18	0.02	0.54	0.03	0.52	0.93	0.60	12.77	98.13	2.07	0.00	85.90	32.23	4.07	0.12	0.22	3.87	0.11	0.40	0.03	0.00	0.01	0.60	12.77	0.13	0.30	13.13	31.56	0.02	0.56	0.81	1.00	0.00	0.00	6.78	-12.96	5.13	46.52	168.82	1012.30	420.21	1285.03	710.79	1070.18	472.46	1237.28	496.55
31.798	0	0.10	0.19	0.02	0.51	0.03	0.48	0.83	0.61	13.47	98.35	1.83	0.00	86.70	30.78	3.79	0.13	0.25	3.77	0.10	0.39	0.03	0.00	0.01	0.61	13.47	0.14	0.35	12.97	30.26	0.03	0.82	0.86	1.11	0.00	0.00	10.19	-12.63	5.19	47.87	169.96	1011.02	418.90	1288.18	715.97	1070.62	473.53	1238.94	497.09
31.831	0	0.09	0.19	0.02	0.58	0.03	0.58	0.94	0.77	13.86	98.11	2.39	0.00	91.40	34.90	3.71	0.13	0.25	3.43	0.11	0.26	0.02	0.00	0.01	0.77	13.86	0.15	0.68	12.26	29.43	0.03	3.71	0.85	1.54	0.00	0.00	8.45	-10.18	4.55	47.91	172.32	1014.13	419.75	1286.05	710.19	1069.02	473.79	1239.97	495.51
31.865	0	0.09	0.20	0.02	0.61	0.03	0.62	0.95	1.58	13.45	98.11	2.81	0.00	83.98	36.13	3.62	0.12	0.25	3.21	0.10	0.22	0.02	0.00	0.01	0.72	13.45	0.14	1.58	13.13	28.36	0.03	2.21	0.79	1.71	0.00	0.00	10.82	-13.72	4.19	48.21	167.29	1014.97	419.14	1287.92	712.09	1072.22	474.52	1238.25	494.99
31.898	0	0.09	0.20	0.02	0.62	0.03	0.64	0.92	1.12	14.01	98.16	3.09	0.00	79.59	36.62	3.18	0.13	0.27	2.87	0.10	0.29	0.03	0.00	0.01	0.89	14.01	0.16	1.12	13.83	27.57	0.03	1.56	0.76	1.60	0.00	0.00	13.26	-15.20	3.80	48.64	167.11	1013.13	418.49	1291.74	717.65	1072.92	475.12	1238.46	498.02
31.931	0	0.09	0.21	0.02	0.69	0.03	0.73	1.01	1.51	15.13	97.99	4.04	0.00	91.32	39.55	2.91	0.14	0.27	2.89	0.10	0.34	0.03	0.00	0.01	1.04	15.13	0.14	1.51	14.36	27.13	0.03	7.70	0.68	1.72	0.00	0.00	14.02	-10.24	2.67	49.83	166.85	1013.16	418.41	1293.41	720.77	1072.18	478.06	1238.05	496.13
31.965	0	0.09	0.21	0.02	0.63	0.03	0.70	0.93	1.57	18.38	98.15	3.56	0.00	92.56	38.05	2.28	0.12	0.25	3.19	0.08	0.42	0.02	0.00	0.01	1.39	18.38	0.16	1.57	14.23	27.30	0.04	1.36	0.71	1.65	0.00	0.00	12.31	-9.40	2.91	49.15	169.65	1015.08	419.65	1293.77	719.83	1072.22	478.72	1241.00	495.89
31.998	0	0.09	0.20	0.02	0.62	0.03	0.71	0.92	1.99	19.06	98.16	3.33	0.00	92.97	38.03	2.15	0.15	0.24	4.46	0.11	0.64	0.05	0.00	0.01	1.99	19.06	0.21	1.09	13.38	27.22	0.03	5.86	0.75	1.50	0.00	0.00	11.95	-9.09	4.34	48.92	169.51	1014.28	419.37	1293.30	719.90	1073.73	476.65	1242.01	497.03
32.031	0	0.08	0.20	0.02	0.70	0.04	0.94	1.11	2.18	18.77	97.77	4.38	0.00	92.82	43.32	2.00	0.19	0.22	8.23	0.22	0.91	0.09	0.00	0.01	2.18	18.77	0.30	1.35	11.63	26.79	0.03	7.51	0.85	1.56	0.00	0.00	12.07	-9.20	3.47	48.82	173.04	1013.01	417.91	1295.88	721.52	1071.58	476.13	1243.29	497.49
32.065	0	0.07	0.20	0.02	0.87	0.04	1.27	1.51	2.49	19.96	96.98	6.82	0.00	93.32	50.09	2.29	0.24	0.22	8.69	0.28	0.96	0.09	0.00	0.01	2.49	19.96	0.29	1.26	10.70	27.16	0.04	6.01	0.87	1.50	0.00	0.00	7.69	-8.82	2.91	46.62	171.26	1011.68	417.00	1292.98	717.89	1069.41	474.51	1239.68	492.95
32.098	0	0.07	0.20	0.02	0.88	0.05	1.33	1.51	2.98	20.78	96.97	6.84	0.00	92.12	50.60	2.29	0.27	0.23	10.01	0.35	1.04	0.17	0.00	0.01	2.98	20.78	0.37	1.18	10.24	26.68	0.04	6.46	0.90	1.35	0.00	0.00	12.47	-9.71	3.34	48.90	166.37	1013.96	418.67	1292.50	719.16	1073.22	477.18	1238.63	495.08
32.132	0	0.07	0.20	0.02	0.96	0.04	1.47	1.66	4.09	24.16	96.68	8.16	0.00	90.10	52.82	2.48	0.36	0.23	7.82	0.51	0.80	0.13	0.00	0.02	4.09	24.16	0.56	1.88	10.39	26.52	0.04	2.86	1.03	1.61	0.00	0.00	12.91	-10.96	3.23	48.73	171.05	1012.73	416.90	1295.25	720.33	1071.74	475.32	1241.45	496.69
32.165	0	0.07	0.21	0.02	0.93	0.04	1.48	1.58	5.01	25.01	96.85	7.29	0.00	91.06	52.42	2.45	0.44	0.24	8.55	0.72	0.92	0.15	0.00	0.02	5.01	25.01	0.69	1.70	9.27	25.68	0.04	4.60	1.05	2.13	0.00	0.00	13.25	-10.39	2.22	49.29	173.72	1014.87	417.00	1296.12	719.03	1070.40	477.03	1243.17	495.19
32.198	0	0.07	0.22	0.02	0.88	0.05	1.38	1.48	4.66	25.06	97.04	6.61	0.00	93.15	50.56	2.34	0.50	0.23	10.72	0.97	1.09	0.23	0.00	0.02	4.66	25.06	0.79	1.20	9.81	26.08	0.05	2.97	1.11	2.37	0.00	0.00	10.65	-8.95	2.50	48.09	173.94	1014.93	416.88	1296.90	718.84	1071.15	475.77	1244.07	494.60
32.232	0	0.07	0.22	0.02	0.96	0.05	1.56	1.65	4.45	24.38	96.70	7.65	0.00	92.84	53.19	2.60	0.70	0.23	11.14	1.44	1.22	0.32	0.00	0.02	4.45	24.38	0.82	0.71	9.15	25.88	0.05	1.29	1.06	2.61	0.00	0.00	11.42	-9.19	2.46	48.39	172.54	1015.35	416.55	1297.18	719.09	1072.09	475.98	1243.70	493.87
32.265	0	0.07	0.23	0.02	0.81	0.05	1.24	1.34	4.34	23.91	97.33	5.31	0.00	94.28	48.19	2.51	0.74	0.24	10.84	1.26	1.37	0.32	0.00	0.02	4.34	23.91	0.77	0.44	9.31	25.84	0.05	0.87	1.07	2.73	0.00	0.00	10.96	-7.99	2.65	48.52	173.09	1016.23	416.68	1297.20	718.24	1072.54	475.78	1244.71	493.58
32.298	0	0.08	0.23	0.02	0.71	0.05	1.07	1.19	4.65	25.92	97.63	4.00	0.00	94.60	44.34	2.28	1.06	0.24	11.15	1.01	1.37	0.30	0.00	0.03	4.65	25.92	0.69	0.36	9.45	27.01	0.05	4.68	1.08	2.63	0.00	0.00	13.20	-7.68	2.11	49.60	171.67	1015.15	415.26	1298.09	719.34	1072.48	475.47	1243.14	494.08
32.332	0	0.09	0.23	0.02	0.63	0.05	0.89	0.93	4.53	24.79	98.14	3.13	0.00	94.29	40.14	1.86	1.38	0.19	9.17	0.90	1.18	0.19	0.00	0.03	4.53	24.79	0.71	0.45	10.47	25.80	0.05	2.90	1.10	2.45	0.00	0.00	7.29	-7.98	2.46	46.90	171.49	1015.19	415.64	1294.47	713.96	1071.18	473.11	1241.77	490.79
32.365	0	0.09	0.22	0.02	0.58	0.05	0.78	0.80	4.18	23.49	98.41	2.56	0.00	92.75	37.27	1.81	1.37	0.19	8.90	0.80	1.07	0.13	0.00	0.04	4.18	23.49	0.80	0.69	10.76	24.94	0.05	0.86	1.15	2.11	0.00	0.00	11.91	-9.25	2.70	48.98	169.38	1015.13	416.15	1294.15	716.43	1072.30	475.22	1240.82	492.36
32.399	0	0.09	0.21	0.02	0.56	0.04	0.74	0.78	3.09	24.41	98.44	2.32	0.00	92.16	36.48	1.81	1.84	0.18	7.66	0.75	0.84	0.07	0.00	0.04	3.09	24.41	0.69	0.68	10.31	25.20	0.05	2.02	1.41	1.86	0.00	0.00	5.71	-9.68	3.60	45.99	171.74	1014.20	416.20	1294.52	715.65	1072.13	472.40	1242.84	491.15
32.432	0	0.09	0.20	0.02	0.60	0.04	0.77	0.84	2.30	24.52	98.32	2.75	0.00	91.57	37.89	2.07	1.93	0.17	7.84	0.69	0.79	0.07	0.00	0.04	2.30	24.52	0.66	0.56	11.08	25.41	0.06	2.56	1.62	1.67	0.00	0.00	5.10	-10.07	3.22	45.80	172.99	1013.51	415.26	1294.63	715.00	1070.72	471.65	1242.71	490.25
32.465	0	0.09	0.20	0.02	0.61	0.05	0.77	0.86	2.03	26.06	98.27	2.89	0.00	92.28	37.79	2.29	1.86	0.16	9.14	0.61	0.88	0.08	0.00	0.03	2.03	26.06	0.61	0.38	11.79	25.92	0.06	2.51	1.68	1.60	0.00	0.00	5.94	-9.59	3.12	46.22	173.59	1012.54	414.30	1294.74	715.47	1069.87	471.31	1242.46	489.86
32.499	0	0.10	0.20	0.02	0.63	0.05	0.73	0.89	1.80	25.84	98.23	3.38	0.00	92.15	36.82	2.62	2.03	0.15	9.06	0.61	0.91	0.08	0.00	0.03	1.80	25.84	0.55	0.25	14.77	27.23	0.07	1.49	1.76	1.61	0.00	0.00	4.65	-9.69	3.35	45.60	171.45	1011.51	414.63	1293.92	716.11	1070.28	471.14	1240.75	489.36
32.532	0	0.09	0.19	0.02	0.78	0.04	0.83	1.16	1.71	25.99	97.68	5.63	0.00	89.42	40.75	3.69	1.73	0.16	7.16	0.58	0.78	0.06	0.00	0.03	1.34	25.99	0.49	0.18	17.49	28.74	0.08	4.65	1.71	1.56	0.00	0.00	4.85	-11.33	3.08	45.19	170.81	1008.66	413.08	1294.93	719.39	1069.20	471.04	1239.21	487.64
32.565	0	0.09	0.18	0.02	0.99	0.04	0.92	1.50	1.66	25.06	97.00	8.85	0.00	93.27	44.33	5.71	1.66	0.19	6.30	0.67	0.59	0.06	0.00	0.03	0.96	25.06	0.40	0.12	19.98	29.37	0.07	8.47	1.75	1.45	0.00	0.00	5.20	-8.85	3.77	45.31	168.39	1006.48	412.51	1295.29	722.40	1070.47	470.43	1237.93	488.08
32.599	0	0.10	0.16	0.03	1.30	0.04	0.95	1.93	1.56	23.09	96.15	16.72	0.00	92.34	46.34	8.20	1.56	0.25	6.03	0.82	0.37	0.05	0.00	0.03	0.81	23.09	0.34	0.10	27.01	30.89	0.07	8.56	2.06	1.32	0.00	0.00	7.92	-9.55	3.54	46.30	169.65	1004.79	411.68	1295.53	724.48	1068.82	471.13	1237.55	488.78
32.632	0	0.10	0.15	0.03	1.73	0.04	1.04	2.74	1.65	20.91	94.53	25.34	0.00	89.75	49.53	11.57	1.65	0.29	6.26	1.13	0.35	0.06	0.00	0.03	0.59	20.91	0.25	0.07	30.36	32.91	0.07	5.39	2.16	1.24	0.00	0.00	11.02	-11.15	3.65	47.43	170.19	1003.23	411.17	1294.35	726.07	1067.25	472.32	1236.66	488.67
32.665	0	0.10	0.13	0.03	2.26	0.05	1.14	3.73	1.67	21.27	92.54	38.25	0.00	92.19	52.07	14.40	1.67	0.34	9.35	1.60	0.42	0.10	0.00	0.03	0.67	21.27	0.18	0.07	35.30	35.16	0.06	3.48	2.23	0.83	0.00	0.00	10.43	-9.66	2.83	47.28	170.83	1004.81	411.47	1296.18	725.77	1067.57	472.87	1237.62	489.07
32.699	0	0.11	0.11	0.04	3.33	0.06	1.26	5.43	1.48	20.16	89.14	60.28	0.00	89.91	55.74	18.53	1.48	0.37	11.94	2.27	0.56	0.12	0.00	0.03	0.68	20.16	0.13	0.07	42.79	36.79	0.06	2.31	2.43	0.63	0.00	0.00	10.16	-11.06	3.01	47.00	173.29	1006.16	411.10	1297.79	724.88	1068.14	471.84	1240.51	489.66
32.732	0	0.10	0.10	0.04	4.02	0.07	1.38	7.37	1.38	18.31	85.27	65.48	0.00	96.09	59.09	21.79	1.38	0.38	12.59	2.76	0.66	0.13	0.00	0.03	0.73	18.31	0.11	0.06	42.21	37.98	0.06	0.97	2.67	0.29	0.00	0.00	7.51	-5.99	3.70	46.46	176.56	1005.94	411.82	1294.86	722.06	1065.97	471.14	1241.66	488.67
32.766	0	0.09	0.09	0.04	5.49	0.07	1.59	10.34	1.33	15.39	79.31	79.63	0.00	96.53	63.67	24.72	1.33	0.41	12.52	3.29	0.56	0.08	0.00	0.03	0.71	15.39	0.09	0.05	46.63	39.37	0.06	2.17	3.05	0.00	0.00	0.00	8.10	-5.38	4.18	46.44	172.85	1004.34	410.65	1294.50	722.91	1067.50	469.70	1239.33	488.41
32.799	0	0.10	0.09	0.04	5.17	0.08	1.63	9.43	1.25	13.74	81.14	81.32	0.00	93.43	63.63	22.80	1.25	0.39	14.15	4.71	0.78	0.11	0.00	0.02	0.89	13.74	0.09	0.07	48.00	38.89	0.06	3.08	3.60	0.00	0.00	0.00	8.93	-8.73	4.32	46.53	172.79	1005.16	410.39	1296.05	723.92	1068.84	469.89	1240.65	488.19
32.832	0	0.11	0.09	0.04	4.93	0.08	1.57	9.49	1.32	13.78	81.02	80.39	0.00	92.49	62.62	22.24	1.32	0.39	14.14	4.75	1.05	0.15	0.00	0.02	1.02	13.78	0.09	0.08	48.26	40.61	0.06	3.90	3.66	0.00	0.00	0.00	9.17	-9.45	4.86	46.75	175.06	1004.55	410.52	1295.62	724.96	1067.89	470.43	1242.12	487.59
32.866	0	0.11	0.08	0.05	5.74	0.09	1.62	12.77	1.32	14.47	74.46	87.87	0.00	89.89	64.18	22.99	1.32	0.38	14.11	4.91	1.52	0.19	0.00	0.02	1.02	14.47	0.09	0.09	53.79	46.34	0.05	5.76	4.19	0.00	0.00	0.00	9.67	-11.07	5.84	46.98	173.83	1006.27	411.91	1294.98	724.47	1070.36	470.92	1243.30	488.54
32.899	0	0.11	0.08	0.05	6.95	0.08	1.92	16.29	1.51	15.41	67.42	92.23	0.00	92.12	68.33	23.55	1.51	0.38	12.52	4.54	1.82	0.31	0.00	0.02	1.20	15.41	0.08	0.08	55.79	48.46	0.05	3.98	3.97	0.00	0.00	0.00	10.27	-9.70	5.45	47.55	173.71	1006.29	411.85	1294.20	723.77	1069.48	471.41	1242.37	488.18
32.932	0	0.13	0.09	0.06	7.40	0.06	2.10	16.53	1.63	14.10	66.94	95.09	0.00	90.73	69.48	20.84	1.63	0.36	9.80	4.39	1.23	0.25	0.00	0.02	0.90	14.10	0.09	0.06	60.74	50.45	0.04	8.06	3.72	0.00	0.00	0.00	11.44	-10.59	3.33	47.67	169.52	1007.61	410.85	1298.05	725.76	1071.09	472.99	1240.03	487.03
32.966	0	0.17	0.10	0.07	7.26	0.06	2.12	15.26	1.94	11.10	69.49	96.61	0.00	90.68	68.15	17.50	1.94	0.36	9.34	4.86	0.92	0.21	0.00	0.02	0.83	11.10	0.11	0.05	66.87	52.84	0.04	10.03	3.73	0.00	0.00	0.00	13.67	-10.62	4.40	49.23	173.05	1009.64	413.24	1297.54	726.39	1071.63	475.19	1244.04	489.99
32.999	0	0.16	0.10	0.07	7.92	0.05	2.32	15.73	1.96	11.23	68.54	97.31	0.00	94.16	70.44	17.23	1.96	0.40	6.94	3.78	0.63	0.15	0.00	0.02	0.74	11.23	0.11	0.05	67.57	51.65	0.03	4.05	3.57	0.00	0.00	0.00	11.20	-8.10	4.44	48.14	170.68	1010.28	415.33	1294.29	722.99	1071.57	475.10	1241.52	490.87
33.032	0	0.16	0.10	0.06	8.74	0.05	2.81	16.74	2.20	10.48	66.53	98.22	0.00	93.21	74.23	15.54	2.20	0.43	5.95	3.14	0.48	0.08	0.00	0.02	0.68	10.48	0.13	0.06	69.03	51.29	0.03	3.44	3.67	0.00	0.00	0.00	9.43	-8.90	3.98	47.08	173.08	1010.11	415.68	1294.33	722.37	1069.72	475.15	1242.09	490.68
33.066	0	0.16	0.11	0.06	9.81	0.05	3.45	19.31	2.63	9.70	61.38	98.86	0.00	93.21	78.21	14.32	2.63	0.42	6.25	3.05	0.48	0.09	0.00	0.02	0.57	9.70	0.14	0.06	70.68	52.73	0.03	7.31	3.91	0.00	0.00	0.00	13.01	-8.90	4.06	48.63	170.65	1010.65	416.30	1294.97	724.92	1071.56	477.20	1241.55	492.27
33.099	0	0.15	0.11	0.06	9.81	0.05	4.06	19.27	2.70	9.54	61.46	99.08	0.00	94.29	81.19	11.61	2.70	0.40	5.80	2.76	0.44	0.08	0.00	0.01	0.45	9.54	0.16	0.06	70.40	52.43	0.02	12.24	4.09	0.00	0.00	0.00	11.95	-7.98	4.20	48.23	170.14	1010.63	417.49	1293.66	724.50	1071.32	477.77	1240.82	492.56
33.133	0	0.15	0.12	0.05	7.97	0.06	4.11	15.52	2.58	11.22	68.97	98.67	0.00	96.97	80.06	8.17	2.58	0.35	6.78	2.17	0.51	0.09	0.00	0.02	0.44	11.22	0.19	0.08	66.86	50.75	0.02	20.82	4.05	0.00	0.00	0.00	9.15	-4.67	2.19	47.42	167.97	1012.16	419.76	1289.62	719.23	1068.42	479.95	1236.02	491.01
33.166	0	0.14	0.13	0.05	6.61	0.05	3.60	12.84	2.11	11.13	74.31	98.02	0.00	94.90	77.17	6.62	2.11	0.36	5.67	1.42	0.50	0.08	0.00	0.02	0.34	11.13	0.23	0.10	64.74	49.90	0.02	5.72	4.04	0.00	0.00	0.00	7.75	-7.39	3.80	46.63	168.48	1013.46	420.59	1288.79	716.92	1070.59	477.75	1238.40	492.77
33.199	0	0.14	0.13	0.05	5.86	0.05	3.20	11.90	1.78	10.94	76.20	97.23	0.00	95.27	74.84	6.37	1.78	0.40	4.56	0.86	0.45	0.06	0.00	0.02	0.35	10.94	0.24	0.13	62.75	50.34	0.02	5.09	3.93	0.00	0.00	0.00	7.52	-6.98	2.67	46.55	170.27	1012.91	420.17	1289.66	717.13	1068.38	478.28	1238.04	492.72
33.233	0	0.14	0.14	0.05	5.06	0.04	2.97	9.82	1.66	12.17	80.35	95.84	0.00	95.34	72.71	5.32	1.66	0.39	3.78	0.45	0.35	0.04	0.00	0.02	0.40	12.17	0.25	0.20	59.67	48.37	0.02	4.81	3.51	0.00	0.00	0.00	8.53	-6.91	0.94	47.17	168.75	1012.28	420.45	1286.44	714.78	1064.79	480.58	1233.23	490.84
33.266	0	0.14	0.14	0.05	3.87	0.04	2.36	7.18	1.25	13.57	85.64	92.11	0.00	97.88	67.36	4.26	1.25	0.37	3.50	0.35	0.23	0.03	0.00	0.02	0.41	13.57	0.30	0.22	56.55	46.59	0.02	6.75	3.41	0.00	0.00	0.00	6.74	-2.83	2.40	46.93	168.92	1010.64	421.90	1281.26	712.19	1063.37	479.30	1231.82	491.97
33.299	0	0.15	0.14	0.05	2.65	0.04	1.61	4.33	1.01	15.56	91.34	80.52	0.00	96.89	58.50	3.60	1.01	0.37	3.30	0.23	0.13	0.02	0.00	0.02	0.42	15.56	0.30	0.26	52.50	43.24	0.02	3.20	3.03	0.00	0.00	0.00	11.64	-4.80	2.84	49.42	169.11	1009.97	421.54	1280.39	713.30	1063.07	480.09	1231.64	493.68
33.333	0	0.16	0.15	0.05	2.04	0.04	1.16	2.84	0.76	18.57	94.31	66.48	0.00	96.73	51.09	3.76	0.76	0.46	3.22	0.12	0.09	0.02	0.00	0.02	0.36	18.57	0.27	0.26	50.77	39.95	0.02	1.13	2.63	0.00	0.00	0.00	11.80	-5.06	1.61	49.42	168.98	1008.31	421.27	1279.67	713.77	1060.27	481.31	1228.86	492.79
33.366	0	0.18	0.15	0.06	1.46	0.04	0.75	1.85	0.63	18.51	96.31	44.67	0.00	95.19	41.55	4.04	0.63	0.48	2.90	0.07	0.08	0.02	0.00	0.02	0.36	18.51	0.25	0.24	49.11	38.57	0.02	1.13	2.63	0.00	0.00	0.00	11.68	-7.07	0.92	49.21	169.45	1007.89	421.66	1279.02	713.71	1058.49	482.61	1227.67	492.19
33.400	0	0.18	0.14	0.06	1.06	0.04	0.54	1.14	0.40	17.99	97.73	23.99	0.00	96.73	34.47	4.31	0.40	0.57	3.35	0.06	0.08	0.03	0.00	0.02	0.31	17.99	0.26	0.19	44.51	33.45	0.02	3.16	2.73	0.00	0.00	0.00	7.63	-5.07	1.14	47.29	168.40	1005.54	422.49	1276.53	713.05	1056.96	481.53	1225.03	491.97
33.433	0	0.20	0.14	0.06	0.77	0.04	0.37	0.80	0.31	17.65	98.41	12.47	0.00	97.62	26.21	4.20	0.31	0.55	3.76	0.07	0.10	0.02	0.00	0.02	0.28	17.65	0.29	0.13	42.87	33.21	0.02	3.66	3.02	0.00	0.00	0.00	5.42	-3.42	0.67	46.63	168.15	999.89	421.47	1273.41	714.82	1052.05	481.46	1220.03	489.05
33.466	0	0.19	0.14	0.06	0.64	0.04	0.30	0.74	0.29	18.73	98.53	7.28	0.00	97.59	21.74	4.94	0.29	0.56	3.68	0.09	0.15	0.03	0.00	0.02	0.23	18.73	0.30	0.09	39.93	35.07	0.02	7.54	3.05	0.00	0.00	0.00	-0.78	-3.48	1.03	44.63	167.51	989.68	415.22	1267.50	710.42	1044.89	472.24	1212.00	483.86
33.500	0	0.19	0.12	0.06	0.56	0.05	0.22	0.83	0.17	16.56	98.35	4.37	0.00	98.54	16.56	7.94	0.17	0.73	6.12	0.14	0.23	0.05	0.00	0.02	0.16	18.89	0.29	0.04	38.37	39.87	0.01	1.64	3.69	0.00	0.00	0.00	4.74	-0.95	2.85	47.23	166.95	986.17	415.92	1263.29	714.65	1043.65	474.64	1210.31	484.47
33.533	0	0.18	0.10	0.06	0.62	0.06	0.17	1.07	0.12	12.66	97.87	3.83	0.00	98.54	12.66	14.94	0.11	1.07	8.79	0.24	0.36	0.05	0.00	0.02	0.12	18.84	0.20	0.02	38.28	42.58	0.01	0.24	3.91	0.00	0.00	0.00	0.19	-0.95	1.74	45.83	165.76	977.98	409.43	1254.65	705.43	1034.38	467.07	1199.89	476.21
33.566	0	0.16	0.07	0.07	0.86	0.08	0.12	1.54	0.13	9.26	96.91	10.54	1.34	98.21	9.26	27.23	0.08	1.51	11.58	0.30	0.44	0.08	0.00	0.02	0.13	17.70	0.17	0.04	39.48	42.29	0.01	0.01	4.34	0.00	0.00	0.00	0.99	-1.96	1.10	46.44	168.22	976.25	409.00	1249.75	702.23	1028.91	468.27	1197.06	472.97
33.600	0	0.13	0.05	0.07	1.30	0.09	0.08	2.57	0.12	6.23	94.86	27.53	3.26	98.76	6.23	42.61	0.04	2.25	13.82	0.39	0.42	0.08	0.00	0.03	0.12	18.74	0.13	0.04	38.67	41.64	0.01	0.01	4.62	0.00	0.00	0.00	-0.79	-0.11	1.76	45.72	164.45	972.15	407.73	1243.24	698.53	1026.38	465.29	1190.75	470.43
33.633	0	0.10	0.03	0.07	2.75	0.08	0.05	5.92	0.13	5.28	88.17	70.81	3.09	98.50	5.28	64.43	0.03	3.76	11.81	0.46	0.31	0.04	0.00	0.03	0.13	18.01	0.10	0.09	39.93	40.14	0.01	0.01	5.04	0.00	0.00	0.00	3.17	-1.07	2.44	47.18	166.68	971.71	406.53	1244.10	699.32	1026.40	464.32	1192.85	473.00
33.666	0	0.08	0.02	0.07	5.20	0.08	0.04	11.04	0.25	4.76	77.93	91.87	2.78	98.59	4.76	82.15	0.02	5.62	9.69	0.44	0.21	0.04	0.00	0.04	0.16	15.85	0.07	0.25	41.36	37.38	0.01	0.01	5.48	0.00	0.00	0.00	4.72	-0.77	1.69	47.80	165.75	969.14	404.94	1243.39	699.98	1024.26	464.00	1189.80	472.41
33.700	0	0.07	0.01	0.07	6.61	0.08	0.03	13.37	0.26	4.40	73.25	95.18	3.20	98.48	4.40	89.37	0.01	7.18	8.19	0.43	0.22	0.03	0.00	0.04	0.21	14.75	0.05	0.26	41.09	34.21	0.01	0.00	6.43	0.00	0.00	0.00	1.10	-1.14	0.50	46.43	165.44	966.43	404.70	1239.31	697.90	1019.40	464.83	1184.83	467.11
33.733	0	0.08	0.01	0.08	8.66	0.07	0.03	16.00	0.54	4.49	67.99	97.07	2.74	98.44	4.49	93.96	0.01	9.60	7.66	0.32	0.21	0.03	0.00	0.06	0.35	13.25	0.03	0.54	42.91	32.15	0.01	0.00	6.31	0.00	0.00	0.00	4.65	-1.29	0.84	47.49	162.40	962.69	402.59	1239.67	700.61	1019.74	462.56	1181.96	470.27
33.767	0	0.10	0.01	0.10	11.56	0.07	0.03	18.45	0.57	4.76	63.09	98.55	2.74	98.32	4.76	96.03	0.01	12.89	6.24	0.22	0.33	0.03	0.00	0.07	0.55	11.35	0.02	0.57	49.78	30.66	0.01	0.00	7.02	0.00	0.00	0.00	4.16	-1.66	1.57	47.68	165.23	960.68	402.94	1235.03	698.26	1015.90	462.30	1180.98	469.35
33.800	0	0.13	0.01	0.12	14.21	0.08	0.03	19.80	0.92	4.73	60.40	99.19	3.55	98.53	4.73	96.11	0.01	15.65	6.68	0.16	0.30	0.03	0.00	0.09	0.92	10.26	0.02	0.53	57.05	29.93	0.01	0.00	7.67	0.00	0.00	0.00	4.93	-0.97	0.65	48.02	165.49	957.54	401.40	1233.63	698.92	1012.31	462.53	1177.73	467.41
33.833	0	0.14	0.01	0.13	16.36	0.09	0.03	22.67	0.96	5.19	54.65	99.34	3.94	98.24	5.19	96.49	0.01	18.17	7.44	0.16	0.33	0.04	0.00	0.10	0.96	9.75	0.02	0.44	59.23	30.70	0.02	0.00	7.82	0.00	0.00	0.00	4.44	-1.88	1.98	47.82	163.44	955.36	401.41	1229.02	696.19	1011.67	460.06	1174.90	468.30
33.867	0	0.14	0.01	0.15	15.81	0.12	0.03	20.33	1.30	5.67	59.34	99.55	6.17	98.71	5.67	95.93	0.01	16.08	8.88	0.19	0.45	0.03	0.00	0.13	1.30	7.89	0.02	0.44	64.56	29.55	0.02	0.00	9.58	0.00	0.00	0.00	3.07	-0.31	1.58	47.62	164.86	952.14	400.79	1225.11	695.55	1006.84	460.82	1171.67	464.02
33.900	0	0.14	0.01	0.16	15.32	0.13	0.03	18.36	1.40	5.87	63.28	99.59	6.86	98.60	5.87	95.33	0.01	14.61	10.86	0.18	0.55	0.03	0.00	0.13	1.40	6.95	0.02	0.66	66.38	28.38	0.02	0.00	9.57	0.00	0.00	0.00	2.35	-0.74	1.42	47.16	164.63	951.65	400.41	1227.74	696.76	1007.90	459.19	1172.34	467.13
33.933	0	0.14	0.01	0.16	14.54	0.15	0.03	16.74	1.36	6.11	66.52	99.60	8.15	97.74	6.11	94.23	0.00	13.85	12.48	0.22	0.88	0.03	0.00	0.15	1.36	6.49	0.02	0.79	67.80	27.31	0.02	0.00	10.36	0.00	0.00	0.00	2.61	-3.16	1.90	47.47	163.45	950.76	402.16	1220.72	693.58	1004.99	461.17	1168.40	464.53
33.967	0	0.15	0.01	0.18	16.21	0.21	0.03	15.99	1.37	5.11	67.59	99.75	10.17	98.54	7.29	94.74	0.00	14.20	15.04	0.25	1.04	0.02	0.00	0.20	1.37	5.11	0.02	1.09	72.94	23.96	0.02	0.00	11.61	0.00	0.00	0.00	-1.38	-0.95	1.10	45.67	159.16	949.45	401.50	1221.92	693.71	1006.16	459.12	1165.24	464.16
34.000	0	0.15	0.01	0.18	15.80	0.27	0.03	14.97	1.65	4.00	68.40	99.75	12.13	98.51	7.27	94.01	0.00	13.75	18.85	0.31	0.96	0.02	0.00	0.19	1.16	4.00	0.02	1.65	74.10	23.28	0.02	0.00	11.97	0.00	0.00	0.00	-0.62	-1.04	2.30	46.18	161.54	947.23	399.63	1222.00	694.74	1005.43	456.84	1166.81	464.08
34.033	0	0.15	0.01	0.19	15.04	0.22	0.03	12.13	1.49	3.27	69.93	99.74	10.33	98.59	7.30	92.74	0.00	12.28	17.14	0.35	1.15	0.03	0.00	0.22	1.02	3.27	0.02	1.49	74.70	20.16	0.03	0.01	10.98	0.00	0.00	0.00	2.45	-0.78	1.82	47.31	164.52	944.75	398.29	1222.31	697.50	1002.24	458.01	1166.66	463.68
34.067	0	0.15	0.01	0.23	14.43	0.21	0.03	9.93	1.26	2.45	71.14	99.80	9.85	98.73	7.66	91.75	0.00	9.16	17.08	0.44	1.22	0.03	0.00	0.26	0.87	2.45	0.02	1.26	78.96	18.49	0.04	0.01	10.59	0.00	0.00	0.00	1.59	-0.22	2.93	46.87	162.44	944.84	399.01	1219.98	696.55	1003.53	457.79	1165.91	462.46
34.100	0	0.15	0.01	0.24	13.15	0.18	0.03	9.04	0.99	2.18	73.70	99.82	9.36	97.73	7.05	90.32	0.00	6.95	14.67	0.46	1.04	0.04	0.00	0.26	0.77	2.18	0.02	0.99	81.66	20.27	0.04	0.02	10.83	0.00	0.00	0.00	1.65	-3.20	2.37	46.72	157.20	946.02	400.47	1218.15	694.84	1005.00	458.81	1162.15	462.88
34.134	0	0.16	0.01	0.27	12.92	0.19	0.03	8.46	0.80	1.52	74.16	99.85	9.46	97.59	6.84	90.17	0.00	5.39	15.63	0.46	1.13	0.04	0.00	0.32	0.80	1.52	0.02	0.69	83.87	20.45	0.05	0.01	10.50	0.00	0.00	0.00	2.81	-3.50	2.05	47.20	156.77	945.20	399.93	1218.41	695.75	1004.54	459.00	1161.26	463.05
34.167	0	0.16	0.01	0.28	11.32	0.20	0.03	8.18	1.05	1.14	77.37	99.81	10.28	97.25	5.64	87.49	0.01	4.78	17.12	0.55	1.02	0.04	0.00	0.31	1.05	1.14	0.02	0.82	83.87	24.05	0.06	0.00	10.46	0.00	0.00	0.00	3.64	-4.18	1.59	47.63	157.90	945.63	398.77	1220.96	696.62	1004.91	458.55	1162.74	463.22
34.200	0	0.18	0.01	0.29	10.33	0.20	0.03	8.07	1.15	1.15	79.34	99.78	10.16	97.85	4.52	85.15	0.01	4.77	16.77	0.50	1.10	0.06	0.00	0.34	1.15	1.15	0.03	1.00	84.44	27.18	0.06	0.00	10.36	0.00	0.00	0.00	5.67	-2.90	1.33	48.52	160.88	949.03	400.48	1224.92	700.08	1006.79	462.27	1167.65	464.33
34.234	0	0.20	0.01	0.31	6.99	0.28	0.03	5.72	1.29	1.10	86.02	99.61	12.88	97.74	3.11	76.08	0.01	3.23	20.18	0.60	1.78	0.11	0.00	0.32	1.29	1.10	0.04	1.29	86.31	30.33	0.05	0.04	11.64	0.00	0.00	0.00	7.35	-3.15	1.33	49.10	158.47	953.47	404.36	1226.57	700.96	1011.05	465.43	1169.47	469.34
34.267	0	0.20	0.01	0.29	4.70	0.37	0.04	3.32	1.25	1.15	90.61	99.06	15.24	97.30	2.98	67.56	0.01	2.10	23.22	0.77	2.06	0.30	0.00	0.41	1.25	1.15	0.04	0.74	83.79	26.44	0.05	0.25	12.64	0.00	0.00	0.00	7.90	-4.07	0.20	49.46	156.06	957.45	407.64	1226.50	698.67	1012.83	468.05	1168.82	472.99
34.300	0	0.22	0.02	0.28	3.07	0.57	0.05	2.22	1.28	1.09	93.87	97.67	18.70	98.22	3.26	57.20	0.01	1.41	28.31	0.91	2.51	0.84	0.00	0.45	1.28	1.09	0.06	0.63	82.64	27.29	0.04	0.40	14.11	0.00	0.00	0.00	6.05	-1.94	-0.22	49.49	159.19	962.14	410.58	1225.72	694.16	1012.72	469.92	1171.86	474.12
34.334	0	0.22	0.02	0.25	2.01	1.08	0.05	1.45	1.42	0.90	95.99	94.65	24.03	98.44	3.07	47.83	0.01	1.09	34.91	0.85	2.40	1.04	0.00	0.50	1.42	0.90	0.09	0.68	81.27	26.71	0.03	0.12	16.47	0.00	0.00	0.00	2.27	1.29	-1.78	48.41	161.55	961.02	412.13	1222.08	690.73	1007.26	471.68	1168.80	472.84
34.367	0	0.25	0.02	0.21	1.28	1.49	0.07	0.85	1.66	0.94	97.02	86.72	26.65	98.17	4.08	36.10	0.01	0.82	38.33	1.07	1.84	1.73	0.00	0.59	1.66	0.94	0.17	0.70	78.36	24.72	0.03	0.32	17.64	0.00	0.00	0.00	2.12	-2.09	-1.49	48.17	160.01	961.04	414.21	1219.60	690.19	1007.11	472.90	1167.11	474.37
34.401	0	0.24	0.02	0.17	0.90	1.52	0.08	0.75	1.51	0.90	96.95	79.97	27.10	97.95	5.38	27.70	0.02	0.71	34.51	1.11	1.67	0.96	0.00	0.70	1.51	0.90	0.23	0.68	76.05	29.09	0.03	0.32	19.78	0.00	0.00	0.00	3.47	-2.66	-0.25	48.72	160.69	964.47	417.31	1220.52	692.29	1010.45	475.76	1171.14	476.24
34.434	0	0.23	0.02	0.14	0.68	1.87	0.10	0.62	1.33	0.78	96.26	77.33	28.47	98.54	8.05	19.65	0.02	0.46	35.35	1.33	1.68	0.91	0.00	0.71	1.33	0.78	0.28	0.55	73.25	29.81	0.02	0.36	21.21	0.00	0.00	0.00	3.49	-0.94	-0.18	48.79	161.41	964.53	417.78	1221.37	693.30	1010.67	476.01	1172.07	477.64
34.467	0	0.22	0.03	0.11	0.57	1.96	0.12	0.53	1.24	0.88	96.07	70.49	28.31	98.17	11.71	14.21	0.03	0.26	35.15	1.83	1.53	1.25	0.00	0.71	1.24	0.88	0.30	0.37	69.01	28.12	0.02	0.26	21.77	0.00	0.00	0.00	5.90	-2.09	0.21	49.47	160.03	965.09	418.36	1222.08	694.74	1012.48	476.48	1172.47	480.03
34.501	0	0.17	0.02	0.08	0.55	1.89	0.14	0.63	1.21	1.11	96.23	52.16	27.41	98.29	15.40	14.55	0.04	0.24	32.34	1.71	1.43	0.96	0.00	1.04	1.21	1.11	0.31	0.32	62.07	28.20	0.02	0.17	22.83	0.00	0.00	0.00	6.17	-1.74	0.79	49.60	160.35	965.80	419.13	1221.60	694.64	1013.16	476.79	1173.46	480.57
34.534	0	0.13	0.02	0.06	0.43	2.46	0.12	0.54	1.25	1.32	95.08	38.29	30.03	98.08	14.66	14.28	0.05	0.23	32.93	1.50	1.39	1.09	0.00	1.12	1.25	1.32	0.31	0.42	54.46	25.85	0.02	0.14	24.95	0.00	0.00	0.00	5.36	-2.34	0.50	49.12	160.55	965.36	419.46	1221.12	694.64	1012.21	477.29	1172.73	480.18
34.567	0	0.12	0.02	0.05	0.38	2.26	0.12	0.49	1.34	1.44	95.49	29.30	29.65	98.30	13.53	14.06	0.05	0.20	31.14	1.53	1.25	1.25	0.00	1.14	1.34	1.44	0.22	0.52	51.23	24.81	0.02	0.14	25.08	0.00	0.00	0.00	5.54	-1.73	0.41	49.20	161.44	965.10	419.39	1221.44	694.85	1011.71	477.22	1173.10	480.88
34.601	0	0.08	0.02	0.03	0.28	3.12	0.12	0.46	1.42	1.93	93.77	11.40	32.09	98.17	16.02	14.59	0.05	0.19	31.98	1.74	1.27	1.39	0.00	1.42	1.20	1.93	0.18	0.57	35.83	20.25	0.02	0.48	27.62	0.00	0.00	0.00	4.07	-2.10	0.87	48.81	162.33	965.70	420.27	1221.26	694.30	1012.03	476.95	1174.30	481.66
34.634	0	0.07	0.02	0.03	0.27	3.29	0.14	0.46	1.47	2.25	93.41	9.13	31.99	98.70	18.38	13.35	0.06	0.17	32.12	1.73	1.61	1.65	0.00	1.47	1.09	2.25	0.14	0.51	32.62	18.99	0.02	1.70	28.06	0.00	0.00	0.00	2.98	0.36	0.61	48.82	162.86	964.16	421.57	1219.50	694.82	1009.87	478.07	1172.66	482.62
34.667	0	0.06	0.02	0.02	0.21	5.41	0.13	0.37	1.42	2.84	89.18	9.77	36.21	98.01	17.20	12.44	0.06	0.18	38.20	2.57	2.34	2.10	0.00	1.42	0.96	2.84	0.13	0.44	27.47	15.84	0.01	3.23	29.61	0.00	0.00	0.00	3.64	-2.51	0.70	48.64	157.62	961.97	419.19	1219.74	695.54	1011.59	475.38	1169.08	481.68
34.701	0	0.05	0.01	0.02	0.17	9.73	0.10	0.32	1.58	3.88	80.53	11.05	41.58	98.61	13.78	15.28	0.08	0.23	43.13	3.63	4.36	3.64	0.00	1.58	0.70	3.88	0.11	0.21	24.25	12.66	0.01	0.69	32.79	0.00	0.00	0.00	5.93	-0.68	0.65	49.14	157.19	957.11	416.03	1222.30	700.95	1010.70	473.56	1167.64	482.38
34.734	0	0.06	0.01	0.03	0.20	5.92	0.08	0.36	1.78	3.69	88.16	8.23	37.37	97.90	10.71	20.83	0.08	0.31	36.73	3.55	5.30	3.05	0.00	1.78	0.71	3.69	0.10	0.29	26.58	13.17	0.01	0.06	31.21	0.00	0.00	0.00	4.78	-2.80	1.32	47.84	152.43	955.76	415.29	1222.91	703.99	1013.40	473.16	1165.71	479.38
34.768	0	0.06	0.01	0.03	0.24	2.56	0.06	0.43	1.66	3.10	94.88	5.67	30.96	98.11	8.85	23.95	0.09	0.38	25.35	3.76	4.95	1.47	0.00	1.66	0.68	3.10	0.08	0.25	29.70	16.14	0.01	0.06	29.17	0.00	0.00	0.00	3.92	-2.26	2.24	47.63	153.47	952.78	415.63	1218.13	703.59	1010.06	473.58	1163.50	476.94
34.801	0	0.07	0.01	0.04	0.29	1.84	0.06	0.48	1.61	2.56	96.32	6.38	28.43	98.13	7.82	25.35	0.10	0.49	22.37	3.97	4.70	0.83	0.00	1.61	0.66	2.56	0.07	0.32	34.54	18.20	0.01	0.01	27.67	0.00	0.00	0.00	3.98	-2.21	2.57	47.90	155.27	951.14	414.18	1216.30	701.69	1007.85	471.77	1163.06	476.03
34.834	0	0.09	0.01	0.04	0.44	1.12	0.05	0.63	1.57	2.25	97.76	17.97	25.46	96.48	6.67	32.08	0.10	0.71	15.76	3.94	2.82	0.23	0.00	1.57	0.59	2.25	0.06	0.46	42.36	18.93	0.01	0.01	26.52	0.00	0.00	0.00	3.34	-5.45	3.19	47.74	155.81	950.22	412.18	1215.56	699.47	1007.46	468.80	1163.16	474.64
34.868	0	0.11	0.01	0.06	0.72	0.70	0.05	0.99	1.19	2.12	98.03	43.50	21.76	97.72	5.35	39.35	0.11	0.95	14.36	4.11	2.47	0.15	0.00	1.19	0.54	2.12	0.05	0.21	50.73	23.74	0.01	0.02	23.02	0.00	0.00	0.00	3.29	-3.21	2.97	48.03	156.61	948.48	410.08	1214.80	698.09	1005.62	466.80	1162.09	473.23
34.901	0	0.11	0.01	0.08	1.04	0.70	0.04	1.47	0.99	1.70	97.06	68.09	21.92	95.15	3.57	48.32	0.10	1.52	16.36	3.77	2.55	0.14	0.00	0.99	0.56	1.70	0.04	0.25	54.44	25.70	0.01	0.00	22.00	0.00	0.00	0.00	5.81	-7.12	0.99	48.92	152.45	943.88	406.39	1211.77	696.50	1001.38	465.44	1153.76	470.03
34.934	0	0.11	0.01	0.10	1.78	0.56	0.03	2.27	0.94	1.32	95.46	88.79	20.22	97.54	2.47	59.81	0.09	2.34	16.20	2.11	2.14	0.11	0.00	0.94	0.65	1.32	0.04	0.23	59.28	25.05	0.01	0.00	20.06	0.00	0.00	0.00	8.15	-3.59	3.39	50.38	157.95	943.23	405.79	1211.62	697.28	1001.31	463.73	1159.02	472.43
34.968	0	0.15	0.01	0.16	2.49	0.45	0.03	2.75	0.85	0.99	94.50	95.40	17.94	97.82	2.21	60.40	0.07	2.95	17.53	1.14	2.41	0.12	0.00	0.85	0.65	0.99	0.04	0.24	70.65	28.85	0.01	0.00	17.40	0.00	0.00	0.00	7.29	-2.97	2.38	50.42	154.11	942.77	405.69	1207.40	693.50	999.54	464.13	1153.58	468.96
35.001	0	0.16	0.01	0.17	2.80	0.45	0.04	3.00	0.73	0.85	93.99	96.14	17.66	98.39	2.27	61.10	0.06	3.82	19.26	0.87	2.53	0.10	0.00	0.73	0.58	0.85	0.04	0.45	72.23	29.41	0.01	0.00	16.49	0.00	0.00	0.00	9.29	-1.45	3.33	51.48	158.98	943.13	405.16	1208.34	693.79	999.06	463.44	1157.87	470.77
35.034	0	0.19	0.01	0.22	3.69	0.37	0.04	3.82	0.66	0.72	92.37	97.98	15.91	98.08	2.28	63.43	0.06	5.07	18.15	0.79	2.74	0.09	0.00	0.66	0.53	0.72	0.04	0.30	78.21	31.77	0.01	0.02	15.30	0.00	0.00	0.00	7.82	-2.34	3.45	51.03	159.54	943.56	404.46	1209.36	692.95	999.66	462.02	1158.99	470.19
35.068	0	0.24	0.01	0.31	5.68	0.35	0.04	5.67	0.63	0.63	88.64	99.26	14.86	97.68	2.68	67.84	0.06	6.83	20.94	0.74	3.03	0.15	0.00	0.63	0.58	0.49	0.04	0.24	86.38	35.19	0.01	0.00	13.39	0.00	0.00	0.00	4.64	-3.29	1.83	49.49	154.15	944.05	405.02	1212.62	695.59	1002.14	463.09	1156.18	469.11
35.101	0	0.25	0.01	0.33	5.89	0.41	0.04	5.82	0.56	0.56	88.22	99.33	15.74	98.66	3.05	67.84	0.07	6.96	23.63	0.83	3.52	0.23	0.00	0.56	0.50	0.55	0.03	0.15	87.76	35.34	0.01	0.02	13.36	0.00	0.00	0.00	7.84	-0.50	2.37	51.01	157.15	942.72	405.34	1208.04	692.65	998.48	463.02	1155.40	471.48
35.135	0	0.32	0.02	0.43	6.37	0.39	0.04	6.16	0.61	0.48	87.27	99.40	14.87	98.78	3.11	64.38	0.07	8.25	26.47	0.71	3.98	0.31	0.00	0.48	0.61	0.38	0.04	0.15	92.46	38.89	0.01	0.01	11.60	0.00	0.00	0.00	6.83	0.03	1.80	50.50	155.07	943.41	406.80	1208.62	694.61	999.39	465.42	1154.38	470.40
35.168	0	0.33	0.02	0.45	7.17	0.30	0.04	7.31	0.63	0.49	85.39	99.52	12.76	98.64	2.99	66.35	0.07	8.73	23.51	0.72	4.02	0.22	0.00	0.49	0.63	0.33	0.03	0.19	93.47	40.96	0.01	0.01	10.79	0.00	0.00	0.00	6.81	0.57	0.56	50.43	154.86	945.23	408.50	1209.65	695.01	999.42	468.05	1154.25	471.21
35.201	0	0.33	0.02	0.43	6.85	0.23	0.04	6.47	0.64	0.52	86.30	99.47	11.03	98.78	3.45	65.15	0.06	7.95	18.84	0.71	3.24	0.12	0.00	0.52	0.64	0.32	0.03	0.23	93.25	39.33	0.01	0.00	10.82	0.00	0.00	0.00	9.23	-0.04	-0.55	51.57	157.09	947.19	411.78	1209.11	695.79	997.65	473.16	1154.73	473.73
35.235	0	0.32	0.02	0.40	7.08	0.17	0.04	6.05	0.83	0.42	85.83	99.50	8.91	98.55	3.56	66.10	0.05	6.96	14.11	0.66	1.78	0.06	0.00	0.42	0.83	0.25	0.03	0.67	93.08	37.54	0.02	0.00	10.24	0.00	0.00	0.00	5.20	-0.90	-1.03	50.29	157.99	948.36	413.76	1207.93	693.36	996.56	473.92	1154.55	473.56
35.268	0	0.33	0.02	0.36	5.42	0.16	0.05	4.01	1.51	0.42	89.16	99.06	8.83	98.48	3.90	59.78	0.04	5.16	13.65	0.57	0.77	0.04	0.00	0.42	1.02	0.23	0.04	1.51	91.46	34.97	0.02	0.00	10.21	0.00	0.00	0.00	3.14	-1.14	-1.11	49.85	163.19	948.40	415.77	1205.17	690.56	992.41	475.15	1155.59	474.75
35.301	0	0.35	0.02	0.33	4.04	0.17	0.06	2.61	3.16	0.37	91.91	98.06	8.84	98.30	4.40	52.64	0.04	3.61	15.03	0.44	0.37	0.04	0.00	0.37	1.11	0.24	0.07	3.16	89.52	32.45	0.01	0.02	9.94	0.00	0.00	0.00	6.72	1.71	-0.71	50.84	159.27	948.47	417.92	1203.29	692.42	994.09	477.35	1153.37	477.73
35.335	0	0.35	0.03	0.28	2.58	0.20	0.06	1.60	4.43	0.30	94.85	94.15	10.01	98.38	3.60	43.95	0.03	2.57	17.83	0.32	0.26	0.06	0.00	0.30	1.05	0.26	0.11	4.43	83.95	31.06	0.01	0.02	9.94	0.00	0.00	0.00	8.07	1.47	-1.63	51.25	157.33	947.92	419.38	1200.49	692.30	992.32	480.39	1149.61	477.06
35.368	0	0.37	0.04	0.25	1.86	0.18	0.07	1.11	5.48	0.33	96.28	86.08	8.87	98.13	3.86	35.68	0.03	2.29	16.96	0.17	0.19	0.04	0.00	0.28	1.22	0.33	0.16	5.48	80.32	30.33	0.01	0.02	9.48	0.00	0.00	0.00	6.03	2.20	-0.98	50.59	157.56	946.72	422.48	1196.56	691.83	990.43	481.66	1147.97	479.35
35.402	0	0.31	0.04	0.19	1.44	0.11	0.08	0.80	3.57	0.44	97.12	70.18	5.36	97.64	4.91	31.87	0.03	1.64	9.86	0.11	0.15	0.03	0.00	0.31	1.13	0.44	0.18	3.57	72.11	25.84	0.01	0.06	8.81	0.00	0.00	0.00	3.80	3.38	-1.38	49.50	155.24	945.46	425.28	1194.04	693.21	989.30	484.31	1144.48	479.65
35.435	0	0.28	0.05	0.15	1.08	0.10	0.09	0.63	4.21	0.62	97.83	45.40	4.16	98.01	6.60	26.24	0.03	1.05	9.16	0.07	0.14	0.03	0.00	0.32	1.10	0.62	0.25	4.21	64.80	24.59	0.01	0.17	8.41	0.00	0.00	0.00	2.10	2.50	-1.41	48.62	153.46	944.24	427.66	1191.33	693.96	988.22	486.17	1141.58	480.32
35.468	0	0.27	0.07	0.12	0.72	0.09	0.11	0.44	3.56	0.73	98.55	18.75	2.94	98.68	7.63	17.06	0.03	0.67	7.24	0.06	0.13	0.02	0.00	0.27	0.88	0.73	0.35	3.56	58.02	24.71	0.01	0.23	8.04	0.00	0.00	0.00	0.98	0.44	-2.49	48.38	155.28	939.49	426.80	1187.12	691.78	981.46	485.59	1136.65	480.21
35.502	0	0.20	0.08	0.07	0.47	0.08	0.14	0.31	3.51	1.23	99.06	3.89	2.07	98.60	9.82	11.37	0.04	0.49	6.56	0.04	0.13	0.01	0.00	0.27	0.74	1.23	0.47	3.51	42.04	20.03	0.01	0.44	7.89	0.00	0.00	0.00	7.86	0.72	-2.51	51.22	155.22	939.29	428.45	1183.07	692.45	979.44	490.04	1134.39	480.73
35.535	0	0.16	0.09	0.05	0.37	0.08	0.15	0.29	2.95	1.70	99.25	1.63	1.45	96.88	10.60	9.47	0.04	0.35	6.83	0.04	0.14	0.02	0.00	0.24	0.61	1.70	0.41	2.95	31.73	19.08	0.02	0.20	7.21	0.00	0.00	0.00	6.36	4.82	-3.04	51.08	155.02	939.89	431.44	1178.66	688.56	977.10	491.86	1131.83	482.39
35.568	0	0.15	0.10	0.04	0.35	0.07	0.16	0.28	1.77	1.95	99.29	1.34	0.88	97.10	11.29	8.52	0.04	0.29	6.78	0.04	0.10	0.02	0.00	0.19	0.47	1.95	0.24	1.77	28.56	18.49	0.02	0.12	6.54	0.00	0.00	0.00	6.59	4.44	-2.29	51.70	153.88	940.29	435.11	1170.44	683.03	974.67	493.51	1128.27	484.19
35.602	0	0.11	0.11	0.03	0.32	0.06	0.20	0.28	1.46	2.32	99.37	0.75	0.00	97.32	15.17	7.08	0.03	0.18	5.97	0.03	0.04	0.02	0.00	0.15	0.38	2.32	0.10	1.46	16.52	16.26	0.02	0.06	5.02	0.00	0.00	0.00	6.01	4.04	-2.32	52.26	156.96	940.63	438.19	1164.39	677.60	970.14	495.38	1126.85	486.53
35.635	0	0.11	0.12	0.03	0.31	0.05	0.21	0.27	1.07	2.53	99.37	0.72	0.00	96.34	15.52	6.42	0.03	0.13	5.87	0.02	0.03	0.04	0.00	0.14	0.35	2.53	0.06	1.07	15.43	15.74	0.02	0.10	4.31	0.00	0.00	0.00	7.03	5.64	-2.38	52.15	156.61	935.51	439.24	1156.14	675.51	963.67	496.99	1119.90	486.10
35.668	0	0.11	0.13	0.03	0.28	0.05	0.22	0.22	0.88	2.58	99.44	0.56	0.00	96.68	15.19	4.44	0.03	0.08	4.72	0.02	0.03	0.03	0.00	0.11	0.31	2.58	0.05	0.88	12.33	13.62	0.02	0.17	3.53	0.08	0.00	0.00	7.80	5.14	-1.25	51.61	155.65	931.89	440.21	1149.52	672.86	960.35	496.92	1115.73	487.70
35.702	0	0.10	0.16	0.02	0.25	0.04	0.23	0.19	0.91	2.90	99.50	0.38	0.00	96.05	14.97	3.21	0.03	0.07	3.82	0.02	0.03	0.03	0.00	0.08	0.26	2.90	0.03	0.91	7.18	12.00	0.02	0.07	2.52	0.91	0.00	0.00	6.89	6.04	-2.00	51.71	158.01	929.75	440.80	1146.33	671.80	955.62	497.99	1113.25	487.02
35.735	0	0.10	0.17	0.02	0.26	0.04	0.25	0.20	0.95	2.92	99.48	0.43	0.00	97.91	16.75	2.80	0.03	0.06	3.30	0.02	0.04	0.03	0.00	0.07	0.29	2.92	0.02	0.95	6.90	11.84	0.03	0.09	2.25	1.07	0.00	0.00	7.01	2.77	-2.18	51.03	153.87	928.13	441.70	1139.04	666.80	953.06	497.65	1106.53	486.54
35.769	0	0.10	0.18	0.02	0.26	0.03	0.26	0.20	0.74	4.17	99.48	0.38	0.00	94.83	17.10	2.46	0.04	0.05	2.71	0.03	0.04	0.03	0.00	0.06	0.32	4.17	0.01	0.74	5.10	10.97	0.03	0.06	1.61	1.29	0.00	0.00	6.14	7.46	-0.43	51.51	149.12	923.46	442.39	1136.60	669.74	954.02	497.01	1102.92	488.97
35.802	0	0.09	0.19	0.02	0.28	0.03	0.31	0.21	0.80	4.85	99.39	0.46	0.00	96.37	20.52	2.11	0.04	0.05	2.79	0.03	0.04	0.02	0.00	0.05	0.34	4.85	0.01	0.80	4.16	9.81	0.04	0.04	1.29	1.22	0.00	0.00	6.44	5.61	-0.99	51.16	153.39	921.61	442.27	1134.28	668.90	949.06	497.43	1102.20	488.54
35.835	0	0.09	0.19	0.02	0.32	0.03	0.38	0.25	0.68	5.10	99.24	0.64	0.00	96.24	25.22	1.59	0.04	0.05	2.53	0.03	0.05	0.02	0.00	0.04	0.40	5.10	0.01	0.68	4.10	9.50	0.04	0.03	1.21	1.00	0.00	0.00	4.50	5.79	-0.93	51.46	154.53	919.49	442.69	1131.94	668.59	946.30	496.89	1100.62	488.75
35.869	0	0.08	0.19	0.02	0.35	0.03	0.44	0.26	0.62	5.66	99.13	0.75	0.00	96.09	27.89	1.52	0.05	0.06	2.61	0.03	0.05	0.02	0.00	0.03	0.42	5.66	0.01	0.62	3.72	7.74	0.04	0.10	0.89	1.06	0.00	0.00	3.97	5.99	-1.02	51.55	152.15	918.00	442.29	1130.21	667.90	945.84	496.57	1097.73	487.74
35.902	0	0.08	0.20	0.02	0.39	0.03	0.51	0.29	0.60	5.34	98.98	0.94	0.00	95.58	31.23	1.34	0.05	0.06	2.58	0.04	0.05	0.02	0.00	0.03	0.41	5.34	0.02	0.60	3.63	7.53	0.05	0.13	0.85	1.02	0.00	0.00	5.07	6.63	-1.67	51.46	152.55	915.26	442.29	1126.82	667.53	941.86	497.34	1094.07	487.20
35.935	0	0.08	0.20	0.02	0.42	0.03	0.57	0.32	0.47	5.03	98.86	1.09	0.00	95.68	33.66	1.26	0.05	0.06	2.32	0.04	0.05	0.02	0.00	0.03	0.41	5.03	0.02	0.47	3.27	7.14	0.05	0.06	0.76	0.99	0.00	0.00	3.85	6.51	-0.59	51.71	153.79	913.73	442.30	1125.44	666.95	940.98	496.23	1094.56	488.19
35.969	0	0.07	0.20	0.01	0.48	0.03	0.66	0.35	0.44	4.49	98.67	1.40	0.00	96.17	37.06	1.20	0.05	0.06	2.11	0.05	0.04	0.02	0.00	0.03	0.38	4.49	0.03	0.44	3.30	5.94	0.06	0.10	0.57	0.98	0.00	0.00	2.30	5.88	-0.64	51.89	154.25	911.74	442.18	1124.04	666.80	939.00	496.39	1092.99	487.45
36.002	0	0.07	0.20	0.01	0.52	0.03	0.74	0.39	0.38	4.31	98.53	1.70	0.00	96.99	39.41	1.21	0.05	0.06	1.80	0.05	0.03	0.02	0.00	0.03	0.32	4.31	0.03	0.38	3.42	6.16	0.06	0.03	0.54	1.02	0.00	0.00	1.55	4.64	-0.78	51.81	155.37	910.13	442.42	1121.87	666.19	936.34	496.38	1091.46	487.37
36.035	0	0.07	0.20	0.01	0.55	0.03	0.79	0.42	0.29	3.67	98.41	1.99	0.00	96.18	41.08	1.23	0.05	0.06	1.69	0.05	0.03	0.02	0.00	0.03	0.26	3.67	0.03	0.29	3.76	6.61	0.06	0.03	0.46	0.95	0.00	0.00	1.89	5.86	-0.47	51.83	154.79	908.82	442.23	1120.54	665.69	935.73	496.63	1090.23	487.24
36.069	0	0.07	0.20	0.01	0.51	0.03	0.71	0.37	0.27	2.56	98.59	1.60	0.00	96.41	38.41	1.22	0.06	0.07	1.76	0.05	0.03	0.02	0.00	0.03	0.20	2.56	0.03	0.27	3.69	6.07	0.07	0.03	0.38	0.86	0.00	0.00	1.14	5.55	-0.57	51.61	154.32	907.62	442.03	1119.36	665.20	934.68	496.70	1088.65	486.48
36.102	0	0.07	0.20	0.01	0.49	0.03	0.68	0.36	0.24	2.37	98.65	1.48	0.00	96.16	37.47	1.32	0.06	0.08	1.90	0.06	0.03	0.02	0.00	0.03	0.17	2.37	0.02	0.24	3.57	6.44	0.07	0.02	0.37	0.72	0.00	0.00	1.15	5.90	-0.31	51.60	154.17	906.30	441.84	1118.27	665.11	933.86	496.52	1087.71	486.52
36.136	0	0.07	0.20	0.01	0.48	0.03	0.66	0.36	0.25	2.25	98.69	1.34	0.00	96.39	36.83	1.51	0.07	0.07	2.15	0.07	0.04	0.02	0.00	0.03	0.16	2.25	0.02	0.25	2.99	6.40	0.06	0.04	0.37	0.82	0.00	0.00	2.63	5.58	-0.73	51.63	152.56	905.48	441.11	1117.21	665.12	933.24	495.82	1085.48	485.87
36.169	0	0.07	0.20	0.01	0.46	0.03	0.62	0.36	0.24	2.28	98.76	1.19	0.00	96.16	35.58	1.65	0.07	0.07	2.05	0.08	0.04	0.02	0.00	0.03	0.15	2.28	0.02	0.24	2.57	7.68	0.07	0.04	0.35	0.94	0.00	0.00	3.19	5.89	-0.39	51.55	153.38	903.98	440.28	1116.65	665.00	932.20	495.68	1085.24	485.47
36.202	0	0.07	0.20	0.01	0.44	0.03	0.58	0.35	0.23	2.18	98.83	1.08	0.00	95.47	34.35	1.80	0.07	0.08	1.95	0.09	0.04	0.02	0.00	0.03	0.14	2.18	0.01	0.23	2.39	8.27	0.07	0.05	0.34	0.92	0.00	0.00	2.28	6.76	-0.83	51.62	151.41	903.40	440.80	1115.72	665.23	932.00	496.09	1083.01	485.09
36.236	0	0.08	0.20	0.01	0.42	0.03	0.55	0.35	0.26	2.17	98.91	0.95	0.00	95.71	32.82	1.96	0.08	0.09	2.05	0.11	0.04	0.02	0.00	0.03	0.15	2.17	0.01	0.26	2.16	9.69	0.07	0.05	0.34	1.00	0.00	0.00	4.65	6.48	-1.21	51.40	150.81	902.93	441.58	1116.87	668.18	932.28	499.09	1082.51	485.82
36.269	0	0.08	0.20	0.02	0.39	0.03	0.50	0.34	0.35	2.09	99.00	0.82	0.00	95.75	30.82	2.08	0.08	0.07	2.36	0.12	0.03	0.03	0.00	0.03	0.18	2.09	0.01	0.35	2.02	10.48	0.07	0.04	0.35	1.21	0.00	0.00	2.64	6.43	-0.85	51.65	150.92	903.48	442.69	1117.00	668.72	932.89	498.23	1083.41	487.29
36.302	0	0.08	0.21	0.02	0.37	0.03	0.46	0.33	0.38	1.91	99.09	0.71	0.00	96.43	28.91	2.35	0.08	0.07	2.37	0.10	0.03	0.02	0.00	0.03	0.19	1.91	0.01	0.38	1.95	11.94	0.07	0.08	0.35	1.51	0.00	0.00	4.36	5.52	-0.51	51.26	150.64	902.65	443.18	1117.16	670.78	933.06	499.13	1083.34	488.78
36.336	0	0.08	0.22	0.02	0.38	0.03	0.48	0.35	0.45	1.58	99.05	0.74	0.00	97.31	29.65	2.04	0.08	0.06	2.73	0.08	0.02	0.03	0.00	0.03	0.20	1.58	0.01	0.45	1.83	12.41	0.08	0.30	0.36	2.16	0.00	0.00	4.39	4.06	-1.53	50.80	152.73	903.17	443.99	1118.71	672.97	931.85	500.87	1084.11	488.92
36.369	0	0.09	0.25	0.02	0.31	0.03	0.38	0.26	0.44	1.37	99.25	0.51	0.00	97.92	24.43	2.03	0.07	0.04	2.89	0.06	0.02	0.02	0.00	0.03	0.20	1.37	0.02	0.44	1.77	10.95	0.08	0.13	0.38	3.13	0.00	0.00	5.29	2.74	-2.93	49.72	151.49	910.52	445.97	1124.78	674.96	937.55	502.46	1088.54	490.20
36.403	0	0.09	0.27	0.02	0.29	0.03	0.35	0.23	0.48	1.06	99.31	0.43	0.00	97.62	22.38	1.46	0.07	0.03	2.40	0.03	0.02	0.01	0.00	0.03	0.22	1.06	0.02	0.48	1.37	9.89	0.08	0.62	0.35	3.92	0.00	0.00	7.99	3.43	-1.15	48.20	151.71	913.55	448.58	1124.73	674.75	940.86	502.85	1092.38	495.30
36.436	0	0.09	0.32	0.02	0.28	0.03	0.34	0.21	0.56	0.84	99.32	0.42	0.00	96.88	22.14	1.16	0.07	0.02	1.67	0.02	0.02	0.00	0.00	0.02	0.24	0.84	0.02	0.56	1.16	8.34	0.09	5.87	0.33	5.24	0.00	0.00	6.54	4.82	-1.29	48.45	153.27	916.57	453.08	1124.36	674.54	941.20	505.66	1094.36	499.72
36.469	0	0.08	0.38	0.02	0.31	0.03	0.41	0.23	0.59	0.73	99.19	0.54	0.00	97.63	25.92	0.88	0.07	0.01	1.16	0.01	0.02	0.00	0.00	0.02	0.25	0.73	0.03	0.59	1.05	6.94	0.10	4.65	0.31	6.79	0.00	0.00	5.68	3.40	-1.34	48.28	153.81	918.60	455.94	1124.19	674.81	941.79	508.44	1095.43	501.20
36.503	0	0.08	0.47	0.02	0.35	0.03	0.48	0.25	0.53	0.57	99.04	0.69	0.00	98.67	29.70	0.66	0.07	0.01	0.89	0.01	0.02	0.00	0.00	0.02	0.21	0.57	0.03	0.53	0.80	5.73	0.11	6.14	0.32	8.82	0.00	0.00	4.48	0.49	-2.04	48.49	154.24	920.05	456.63	1124.67	673.97	941.72	510.10	1095.64	500.08
36.536	0	0.07	0.57	0.01	0.40	0.03	0.58	0.28	0.31	0.48	98.84	0.92	0.00	98.68	33.81	0.55	0.09	0.01	0.89	0.01	0.03	0.00	0.00	0.02	0.17	0.48	0.04	0.31	0.69	4.68	0.12	1.13	0.32	10.58	0.00	0.00	3.56	0.42	-2.05	49.02	155.94	921.93	457.92	1127.74	676.05	943.31	511.90	1098.88	501.20
36.569	0	0.07	0.67	0.01	0.49	0.03	0.76	0.35	0.17	0.42	98.49	1.40	0.00	98.25	39.75	0.45	0.10	0.00	1.03	0.01	0.03	0.00	0.00	0.02	0.15	0.42	0.04	0.17	0.67	4.19	0.12	1.62	0.32	12.11	0.00	0.00	5.97	1.87	-2.42	48.28	152.73	923.42	458.96	1128.36	676.72	945.60	512.73	1098.04	503.28
36.603	0	0.06	0.74	0.01	0.54	0.03	0.88	0.38	0.15	0.39	98.24	1.81	0.00	98.63	43.10	0.48	0.11	0.00	1.16	0.01	0.03	0.00	0.00	0.02	0.15	0.39	0.04	0.10	0.57	2.97	0.14	1.25	0.32	12.98	0.00	0.00	6.31	0.61	-3.06	48.10	153.91	924.40	459.23	1130.61	677.95	945.86	514.28	1099.39	503.53
36.636	0	0.05	0.81	0.01	0.76	0.03	1.37	0.57	0.17	0.37	97.26	3.94	0.00	97.93	53.05	0.48	0.12	0.00	1.24	0.01	0.02	0.01	0.00	0.02	0.16	0.37	0.04	0.07	0.54	2.76	0.17	1.19	0.31	13.83	0.00	0.00	5.04	2.73	-1.32	49.06	151.45	924.09	461.91	1129.91	680.89	948.67	514.99	1099.87	506.34
36.669	0	0.05	1.05	0.01	0.92	0.03	1.79	0.72	0.20	0.29	96.42	6.23	0.00	97.37	59.04	0.44	0.12	0.00	1.33	0.01	0.01	0.01	0.00	0.02	0.12	0.29	0.04	0.06	0.55	2.31	0.20	2.13	0.32	16.33	0.00	0.00	5.37	3.95	-0.82	49.29	153.04	923.75	463.33	1129.83	682.67	948.20	515.54	1101.10	508.91
36.703	0	0.04	1.47	0.01	1.06	0.03	2.17	0.84	0.27	0.22	95.65	8.67	0.00	98.30	63.46	0.39	0.13	0.00	1.29	0.01	0.01	0.01	0.00	0.02	0.09	0.22	0.05	0.07	0.56	1.70	0.27	1.09	0.34	19.52	0.00	0.00	3.71	1.72	0.03	49.94	152.31	923.25	464.92	1130.96	685.74	949.80	516.00	1102.04	511.41
36.736	0	0.04	2.38	0.01	1.06	0.03	2.15	0.83	0.28	0.23	95.24	8.55	0.00	98.59	63.25	0.42	0.13	0.00	1.15	0.01	0.01	0.01	0.00	0.02	0.07	0.23	0.05	0.08	0.59	1.65	0.28	1.49	0.34	24.18	0.00	0.00	1.27	0.78	-0.01	50.06	153.34	923.48	464.86	1133.07	687.04	950.38	515.93	1103.64	510.98
36.770	0	0.04	3.25	0.01	1.12	0.03	2.31	0.87	0.32	0.21	93.51	9.65	0.00	98.75	64.92	0.51	0.13	0.00	0.89	0.01	0.01	0.01	0.00	0.02	0.08	0.21	0.07	0.17	0.57	1.03	0.32	1.81	0.30	27.18	0.00	0.00	3.90	0.17	-0.21	49.50	151.79	923.06	464.30	1135.42	690.41	951.91	517.18	1103.58	511.03
36.803	0	0.04	3.53	0.01	1.17	0.03	2.44	0.92	0.35	0.19	92.95	10.58	0.00	98.73	66.22	0.58	0.14	0.01	1.11	0.01	0.01	0.01	0.00	0.02	0.10	0.19	0.07	0.22	0.56	0.82	0.35	4.18	0.32	28.01	0.00	0.00	4.65	0.24	-0.07	49.27	155.57	922.53	464.20	1136.79	692.91	950.53	516.17	1106.06	512.77
36.836	0	0.04	4.35	0.01	1.22	0.03	2.58	0.97	0.38	0.19	91.30	11.52	0.00	98.48	67.41	0.65	0.16	0.01	1.46	0.01	0.02	0.02	0.00	0.02	0.11	0.19	0.07	0.28	0.56	0.81	0.38	3.55	0.35	30.11	0.00	0.00	5.26	1.15	0.02	48.84	152.62	922.70	464.51	1136.90	693.71	952.28	516.16	1104.88	513.34
36.870	0	0.04	5.34	0.01	1.31	0.03	2.85	1.05	0.49	0.22	89.31	13.33	-0.28	98.56	69.52	0.72	0.22	0.01	1.89	0.01	0.03	0.03	0.03	0.02	0.13	0.18	0.08	0.36	0.52	0.69	0.49	4.30	0.33	32.12	0.00	0.00	5.82	0.87	0.06	48.66	152.25	923.23	464.94	1137.20	693.94	952.93	516.46	1105.17	514.22
36.903	0	0.04	7.21	0.01	1.32	0.03	2.88	1.06	0.52	0.22	85.58	13.53	-0.16	98.70	69.71	0.78	0.22	0.01	2.24	0.01	0.05	0.04	0.06	0.03	0.13	0.19	0.09	0.36	0.54	0.69	0.52	4.96	0.34	35.15	0.00	0.00	6.59	0.36	0.11	48.49	153.48	924.52	464.84	1139.06	694.34	953.93	516.52	1107.40	514.93
36.936	0	0.04	7.89	0.01	1.37	0.03	2.96	1.11	0.57	0.28	84.22	14.30	-0.38	98.33	70.47	1.10	0.28	0.01	2.14	0.01	0.05	0.05	0.05	0.03	0.18	0.20	0.10	0.30	0.58	0.72	0.57	1.78	0.37	36.15	0.00	0.00	7.40	1.63	0.10	47.95	156.38	924.38	463.92	1139.47	693.73	952.60	516.04	1108.98	514.74
36.970	0	0.04	5.17	0.01	1.40	0.03	2.95	1.14	0.65	0.33	89.65	14.49	-0.51	98.51	70.59	1.59	0.33	0.02	1.87	0.01	0.04	0.04	0.00	0.03	0.21	0.25	0.09	0.32	0.64	0.75	0.65	1.30	0.42	32.04	0.00	0.00	5.43	1.03	-0.76	48.51	156.40	925.23	463.66	1141.92	694.75	953.21	516.92	1109.56	512.92
37.003	0	0.04	3.77	0.01	1.29	0.03	2.60	1.03	0.70	0.35	92.46	11.91	0.00	98.60	67.73	1.88	0.35	0.02	2.01	0.02	0.04	0.03	0.00	0.03	0.24	0.25	0.10	0.37	0.61	0.74	0.70	1.24	0.44	29.01	0.00	0.00	7.38	-0.73	0.18	48.18	155.44	924.60	463.39	1141.45	695.30	954.21	515.57	1109.65	514.76
37.036	0	0.05	3.18	0.01	1.02	0.03	1.91	0.77	0.84	0.39	93.65	7.18	0.00	98.56	60.65	1.91	0.39	0.02	2.05	0.02	0.03	0.03	0.00	0.03	0.26	0.28	0.11	0.51	0.57	0.73	0.84	0.67	0.45	27.34	0.00	0.00	7.04	-0.88	-0.29	48.29	153.99	923.59	462.48	1142.00	696.25	954.16	515.38	1108.14	513.42
37.070	0	0.05	2.68	0.01	0.76	0.03	1.29	0.53	1.12	0.38	94.64	3.73	0.00	98.75	51.77	1.79	0.38	0.02	2.37	0.02	0.04	0.04	0.00	0.04	0.28	0.34	0.12	0.80	0.54	0.71	1.12	0.69	0.48	25.68	0.00	0.00	6.90	0.14	0.17	48.17	154.69	923.08	462.28	1140.85	695.62	953.56	514.77	1108.23	513.00
37.103	0	0.06	2.51	0.01	0.58	0.03	0.91	0.38	1.16	0.38	94.98	2.03	0.00	98.69	43.92	1.82	0.36	0.02	2.91	0.02	0.05	0.04	0.00	0.04	0.26	0.38	0.13	0.90	0.52	0.71	1.16	0.73	0.52	25.09	0.00	0.00	6.13	0.38	0.81	48.37	155.67	921.89	462.03	1138.97	694.44	952.29	513.77	1107.95	512.70
37.137	0	0.07	2.10	0.01	0.47	0.03	0.67	0.29	1.40	0.44	95.80	1.23	0.00	98.31	37.20	2.03	0.38	0.02	3.22	0.02	0.06	0.06	0.00	0.04	0.26	0.44	0.14	0.92	0.55	0.76	1.40	0.53	0.62	23.50	0.00	0.00	5.42	-1.68	0.34	48.70	155.79	920.31	461.38	1137.84	693.90	950.26	513.35	1106.04	511.79
37.170	0	0.07	1.77	0.01	0.41	0.03	0.56	0.25	1.68	0.54	96.46	0.94	0.00	98.63	33.06	2.10	0.37	0.02	3.19	0.02	0.06	0.06	0.00	0.05	0.27	0.54	0.14	0.96	0.53	0.77	1.68	0.88	0.67	21.90	0.00	0.00	5.79	-0.62	0.49	48.60	154.69	919.56	461.28	1136.59	693.32	950.02	512.73	1104.71	512.22
37.203	0	0.08	1.41	0.01	0.36	0.03	0.47	0.21	1.68	0.56	97.18	0.72	0.00	98.68	29.33	2.17	0.36	0.02	3.30	0.02	0.07	0.06	0.00	0.06	0.27	0.56	0.14	0.79	0.53	0.84	1.68	0.93	0.72	19.78	0.00	0.00	5.88	-0.41	1.01	48.56	155.67	918.08	461.50	1134.14	692.38	948.19	513.20	1103.86	511.93
37.237	0	0.08	1.43	0.02	0.33	0.03	0.43	0.19	1.63	0.65	97.14	0.62	0.00	98.73	27.22	1.95	0.40	0.02	2.66	0.02	0.05	0.05	0.00	0.07	0.27	0.65	0.17	0.87	0.44	0.70	1.63	0.86	0.83	19.93	0.00	0.00	1.29	0.22	-1.36	49.10	153.88	919.27	461.27	1133.97	689.24	946.85	513.79	1100.63	507.99
37.270	0	0.08	1.19	0.02	0.34	0.03	0.42	0.19	1.47	0.66	97.62	0.61	0.00	97.64	27.27	2.22	0.38	0.02	2.16	0.02	0.05	0.04	0.00	0.07	0.25	0.66	0.15	0.67	0.43	0.67	1.47	1.23	0.82	18.23	0.00	0.00	2.52	3.38	0.00	49.17	156.95	919.21	462.10	1133.68	690.23	946.77	513.69	1103.68	510.19
37.303	0	0.08	1.08	0.02	0.35	0.03	0.43	0.20	1.32	0.68	97.84	0.63	0.00	98.36	27.76	2.53	0.40	0.02	1.76	0.02	0.04	0.03	0.00	0.07	0.22	0.68	0.14	0.50	0.42	0.62	1.32	1.24	0.88	17.44	0.00	0.00	3.60	1.54	-0.28	48.77	152.91	918.77	462.60	1131.90	689.95	947.33	514.00	1100.21	510.53
37.337	0	0.07	1.19	0.01	0.40	0.03	0.50	0.24	1.04	0.85	97.63	0.81	0.00	97.27	31.65	3.02	0.36	0.02	1.49	0.03	0.03	0.03	0.00	0.07	0.19	0.85	0.13	0.39	0.40	0.58	1.04	0.79	0.87	18.43	0.00	0.00	3.04	4.14	0.44	48.85	155.55	917.35	462.46	1130.19	689.16	945.35	512.86	1100.88	511.14
37.370	0	0.07	1.19	0.01	0.43	0.03	0.55	0.26	0.85	0.84	97.62	0.93	0.00	97.47	33.83	3.23	0.37	0.02	1.69	0.03	0.04	0.03	0.00	0.06	0.18	0.84	0.14	0.35	0.42	0.57	0.85	0.59	0.92	18.55	0.00	0.00	2.10	3.75	0.63	48.92	155.66	916.07	462.26	1128.64	688.28	944.09	512.32	1099.74	510.82
37.404	0	0.07	1.16	0.01	0.44	0.03	0.58	0.27	0.68	0.87	97.68	0.99	0.00	97.55	34.84	2.99	0.37	0.02	2.10	0.04	0.05	0.03	0.00	0.07	0.17	0.87	0.15	0.44	0.40	0.52	0.68	0.72	0.98	18.31	0.00	0.00	0.30	3.59	0.27	49.20	156.54	914.97	462.24	1127.39	687.53	942.04	512.18	1098.56	509.94
37.437	0	0.06	1.20	0.01	0.48	0.03	0.65	0.30	0.60	0.90	97.59	1.18	0.00	97.42	37.38	3.08	0.35	0.02	2.00	0.04	0.05	0.04	0.00	0.07	0.16	0.90	0.14	0.42	0.40	0.51	0.60	0.82	1.01	18.68	0.00	0.00	-0.38	3.85	-0.29	49.23	157.68	913.28	462.30	1128.08	689.45	940.28	512.95	1097.94	510.47
37.470	0	0.06	1.35	0.01	0.49	0.03	0.68	0.31	0.53	0.91	97.30	1.26	0.00	97.82	38.36	2.84	0.37	0.02	1.92	0.04	0.04	0.04	0.00	0.06	0.14	0.91	0.16	0.46	0.39	0.50	0.53	1.32	1.02	19.72	0.00	0.00	2.25	2.99	-0.25	48.75	157.83	911.61	461.67	1126.13	689.46	938.43	513.23	1096.23	510.00
37.504	0	0.06	1.50	0.01	0.53	0.03	0.74	0.34	0.41	1.03	97.00	1.45	0.00	97.85	40.39	2.98	0.38	0.02	1.70	0.05	0.04	0.04	0.00	0.07	0.14	1.03	0.14	0.41	0.40	0.49	0.39	1.23	1.08	20.80	0.00	0.00	0.24	2.92	-0.46	49.25	157.32	911.74	462.32	1126.57	689.88	938.73	513.56	1096.01	510.05
37.537	0	0.06	1.62	0.01	0.53	0.03	0.75	0.35	0.41	1.07	96.76	1.49	0.00	97.82	40.74	2.97	0.41	0.02	1.50	0.06	0.04	0.05	0.00	0.06	0.14	1.07	0.16	0.33	0.42	0.49	0.31	1.74	1.12	21.56	0.00	0.00	0.53	2.97	-0.07	49.22	157.50	910.26	462.21	1125.89	691.16	938.03	513.48	1095.49	509.96
37.570	0	0.06	1.64	0.01	0.51	0.03	0.70	0.33	0.44	1.00	96.73	1.31	0.00	98.21	39.12	3.06	0.44	0.02	1.63	0.07	0.04	0.05	0.00	0.07	0.15	1.00	0.15	0.35	0.42	0.49	0.32	2.26	1.15	21.70	0.00	0.00	0.19	1.97	-0.26	49.06	157.52	909.78	461.13	1127.78	692.68	938.48	513.18	1095.94	508.84
37.604	0	0.06	1.39	0.01	0.50	0.03	0.67	0.32	0.47	1.00	97.22	1.24	0.00	98.55	38.20	3.29	0.47	0.03	2.05	0.07	0.04	0.07	0.00	0.06	0.16	1.00	0.13	0.39	0.49	0.47	0.26	1.66	1.18	20.20	0.00	0.00	2.84	0.91	-0.74	48.97	155.75	909.59	460.44	1129.05	694.46	939.33	513.63	1095.01	508.97
37.637	0	0.06	1.19	0.01	0.49	0.03	0.65	0.31	0.52	1.00	97.62	1.17	0.00	98.20	37.40	3.44	0.52	0.03	2.95	0.08	0.06	0.10	0.00	0.07	0.17	1.00	0.12	0.51	0.51	0.49	0.28	1.67	1.25	18.79	0.00	0.00	3.58	2.01	-0.39	48.85	156.97	909.25	459.77	1129.41	694.62	939.14	512.79	1096.07	509.33
37.670	0	0.07	1.21	0.01	0.47	0.04	0.63	0.30	0.78	0.94	97.58	1.11	0.00	98.37	36.32	3.66	0.59	0.03	4.26	0.10	0.09	0.11	0.00	0.07	0.20	0.94	0.11	0.78	0.50	0.47	0.24	1.40	1.33	19.05	0.00	0.00	3.87	1.49	0.01	48.77	157.49	909.74	459.87	1129.28	693.95	939.52	512.22	1097.00	510.12
37.704	0	0.07	1.08	0.01	0.41	0.04	0.54	0.25	1.05	0.86	97.84	0.87	0.00	98.41	32.66	3.24	0.68	0.03	4.70	0.11	0.08	0.09	0.00	0.07	0.22	0.86	0.12	1.05	0.48	0.39	0.20	0.51	1.28	17.83	0.00	0.00	2.21	1.36	0.28	49.16	155.51	910.41	460.44	1130.21	695.05	941.65	512.23	1097.14	509.83
37.737	0	0.07	0.95	0.01	0.38	0.04	0.48	0.23	1.22	0.81	98.09	0.73	0.00	98.62	30.10	3.38	0.67	0.03	4.89	0.11	0.09	0.08	0.00	0.07	0.26	0.81	0.11	1.22	0.49	0.42	0.23	0.45	1.30	16.68	0.00	0.00	2.23	0.65	0.19	49.09	156.29	910.67	460.59	1129.90	694.13	941.10	512.16	1097.38	510.35
37.771	0	0.08	0.78	0.02	0.34	0.04	0.42	0.20	0.92	0.79	98.44	0.57	0.00	98.76	26.93	3.43	0.79	0.03	4.13	0.11	0.05	0.05	0.00	0.08	0.27	0.74	0.11	0.92	0.55	0.48	0.25	1.07	1.43	14.83	0.00	0.00	3.22	-0.09	-0.37	48.82	155.28	911.47	460.29	1131.18	694.51	941.97	512.75	1097.23	510.07
37.804	0	0.08	0.70	0.02	0.30	0.04	0.35	0.17	0.93	0.85	98.59	0.44	0.00	98.74	23.17	3.50	0.85	0.03	4.22	0.11	0.05	0.06	0.00	0.08	0.29	0.68	0.10	0.93	0.55	0.53	0.28	0.49	1.53	13.95	0.00	0.00	3.90	0.21	0.13	48.74	156.53	911.68	460.50	1131.60	694.92	942.25	512.43	1098.78	511.46
37.837	0	0.08	0.73	0.02	0.32	0.04	0.38	0.18	0.84	0.84	98.54	0.49	0.00	98.44	24.72	3.40	0.84	0.03	4.42	0.10	0.05	0.06	0.00	0.08	0.29	0.69	0.11	0.75	0.56	0.57	0.31	1.01	1.49	14.25	0.00	0.00	2.32	-1.28	-0.03	49.06	155.35	912.57	461.14	1133.00	696.03	943.77	513.06	1099.10	511.12
37.871	0	0.08	0.76	0.02	0.32	0.04	0.38	0.18	0.84	0.84	98.49	0.48	0.00	98.64	24.71	3.32	0.84	0.03	3.97	0.09	0.05	0.06	0.00	0.09	0.29	0.62	0.12	0.57	0.50	0.61	0.43	2.85	1.43	14.50	0.00	0.00	2.66	-0.58	0.12	49.06	157.53	913.86	462.42	1133.34	696.08	943.67	514.30	1101.19	512.50
37.904	0	0.08	0.83	0.02	0.33	0.03	0.40	0.19	0.75	0.75	98.33	0.53	0.00	98.69	26.15	3.30	0.75	0.04	3.35	0.06	0.04	0.04	0.00	0.08	0.23	0.63	0.12	0.44	0.50	0.64	0.44	3.96	1.32	15.39	0.00	0.00	4.56	0.41	0.26	48.67	156.86	914.63	463.91	1133.64	697.87	944.75	516.71	1101.58	513.64
37.937	0	0.08	0.89	0.01	0.36	0.03	0.45	0.21	0.67	0.67	98.22	0.63	0.00	98.61	28.60	3.15	0.67	0.05	2.88	0.03	0.03	0.03	0.00	0.08	0.17	0.57	0.12	0.29	0.49	0.70	0.52	4.65	1.26	15.95	0.00	0.00	4.75	0.69	0.09	48.47	159.24	913.96	464.71	1132.95	698.28	942.65	517.41	1101.87	515.03
37.971	0	0.07	1.03	0.01	0.43	0.03	0.55	0.27	0.68	0.61	97.94	0.92	0.00	98.73	33.74	3.51	0.61	0.05	2.44	0.02	0.02	0.02	0.00	0.08	0.13	0.52	0.13	0.22	0.52	0.77	0.68	4.41	1.22	17.42	0.00	0.00	4.33	0.23	-0.03	48.34	156.63	914.27	464.93	1133.15	698.75	944.08	517.57	1100.69	514.58
38.004	0	0.06	1.11	0.01	0.50	0.03	0.67	0.32	0.69	0.55	97.78	1.23	0.00	98.62	37.95	3.59	0.55	0.06	2.38	0.02	0.02	0.02	0.00	0.07	0.11	0.50	0.13	0.19	0.52	0.74	0.69	2.82	1.19	18.14	0.00	0.00	3.94	0.65	-0.03	48.29	158.64	914.84	464.56	1134.19	698.30	943.87	517.13	1102.49	514.71
38.037	0	0.06	1.31	0.01	0.59	0.03	0.83	0.39	0.83	0.49	97.37	1.82	0.00	98.45	42.86	3.57	0.49	0.07	2.48	0.01	0.01	0.02	0.00	0.07	0.10	0.45	0.14	0.19	0.52	0.74	0.83	3.93	1.21	19.75	0.00	0.00	3.23	1.25	0.19	48.58	160.62	914.14	465.00	1133.80	698.87	942.60	517.48	1103.20	515.02
38.071	0	0.05	1.67	0.01	0.80	0.03	1.29	0.58	1.00	0.49	96.66	3.96	0.00	98.66	52.66	3.17	0.49	0.06	2.68	0.01	0.01	0.03	0.00	0.07	0.10	0.42	0.14	0.18	0.57	0.77	1.00	3.84	1.16	21.92	0.00	0.00	4.93	0.51	0.40	48.15	160.96	913.37	464.71	1134.22	699.78	942.49	516.96	1103.45	516.96
38.104	0	0.05	1.49	0.01	0.91	0.03	1.55	0.68	1.02	0.49	96.90	5.38	0.00	98.50	56.63	2.92	0.49	0.06	2.89	0.01	0.02	0.03	0.00	0.07	0.08	0.42	0.13	0.16	0.59	0.81	1.02	2.32	1.16	20.77	0.00	0.00	6.03	1.08	-0.01	47.90	157.25	914.07	464.71	1135.44	701.61	944.85	518.05	1102.09	515.83
38.138	0	0.05	1.60	0.01	0.92	0.03	1.62	0.69	1.15	0.41	96.76	5.73	0.00	98.64	57.33	2.36	0.41	0.06	2.99	0.01	0.02	0.02	0.00	0.06	0.10	0.40	0.12	0.23	0.54	0.87	1.15	1.73	0.98	21.22	0.00	0.00	6.86	-0.58	-0.06	48.04	156.68	913.09	463.85	1136.72	702.99	945.18	517.18	1101.86	516.88
38.171	0	0.05	1.79	0.01	0.95	0.03	1.72	0.72	1.15	0.42	96.41	6.34	0.00	98.78	58.67	2.17	0.34	0.04	2.91	0.01	0.02	0.02	0.00	0.06	0.13	0.42	0.11	0.30	0.57	0.92	1.15	22.47	0.88	22.20	0.00	0.00	8.89	0.02	-0.17	47.41	153.57	913.38	463.67	1136.31	703.12	946.58	517.45	1100.16	516.63
38.204	0	0.05	1.41	0.01	0.93	0.03	1.66	0.70	1.14	0.47	96.68	5.94	0.00	98.67	57.82	2.17	0.33	0.04	2.67	0.01	0.03	0.01	0.00	0.06	0.15	0.47	0.10	0.49	0.61	0.90	1.14	10.04	0.81	19.82	0.00	0.00	8.07	-0.46	-0.31	48.06	153.21	913.01	463.92	1137.62	705.33	947.07	518.12	1100.27	516.44
38.238	0	0.05	1.22	0.01	0.83	0.03	1.44	0.61	0.99	0.53	97.12	4.59	0.00	98.67	54.60	2.08	0.29	0.04	2.50	0.01	0.04	0.01	0.00	0.05	0.18	0.53	0.09	0.76	0.65	0.86	0.99	1.48	0.71	18.37	0.00	0.00	6.49	-0.48	-0.68	48.11	157.81	912.57	462.23	1138.37	703.41	944.43	516.70	1102.23	515.11
38.271	0	0.05	0.90	0.01	0.71	0.03	1.17	0.49	0.96	0.54	97.67	3.15	0.00	98.52	49.74	1.87	0.29	0.03	2.50	0.01	0.04	0.01	0.00	0.05	0.18	0.54	0.09	0.71	0.67	0.80	0.96	1.18	0.70	15.45	0.00	0.00	5.91	-1.02	-0.05	48.40	156.31	912.48	462.91	1136.67	703.52	945.05	517.06	1101.33	513.82
38.304	0	0.06	0.74	0.01	0.56	0.03	0.86	0.36	0.93	0.55	98.29	1.82	0.00	98.66	42.78	1.78	0.27	0.03	2.47	0.01	0.04	0.01	0.00	0.04	0.20	0.55	0.08	0.66	0.66	0.74	0.93	1.33	0.65	13.51	0.00	0.00	5.53	-0.50	-0.55	48.29	156.51	911.22	461.29	1136.17	702.19	943.49	515.79	1099.96	512.39
38.338	0	0.07	0.64	0.01	0.40	0.03	0.53	0.24	0.83	0.53	98.72	0.83	0.00	98.51	32.14	1.93	0.23	0.04	2.94	0.01	0.04	0.01	0.00	0.04	0.17	0.53	0.09	0.53	0.67	0.67	0.83	1.13	0.62	12.19	0.00	0.00	3.54	-1.04	-0.71	48.58	154.67	910.79	460.06	1136.74	701.98	944.34	515.39	1098.88	509.16
38.371	0	0.08	0.64	0.02	0.30	0.03	0.37	0.17	0.82	0.51	98.72	0.46	0.00	98.57	23.83	2.02	0.23	0.04	3.12	0.01	0.05	0.02	0.00	0.04	0.20	0.51	0.10	0.45	0.69	0.65	0.82	0.71	0.64	12.22	0.00	0.00	1.96	-0.82	-0.84	48.59	155.48	910.07	459.42	1136.78	701.49	943.45	515.02	1098.77	507.91
38.405	0	0.09	0.51	0.02	0.27	0.03	0.31	0.14	0.84	0.50	98.98	0.35	0.00	98.22	19.88	2.24	0.24	0.05	3.68	0.01	0.08	0.06	0.00	0.04	0.16	0.50	0.10	0.41	0.79	0.61	0.84	0.76	0.68	10.15	0.00	0.00	3.56	-1.95	-1.06	48.84	154.72	909.64	458.84	1136.81	702.43	943.34	514.42	1097.92	507.96
38.438	0	0.10	0.39	0.02	0.23	0.03	0.25	0.12	0.82	0.57	99.22	0.33	0.00	98.24	15.35	2.40	0.24	0.06	3.54	0.02	0.07	0.05	0.00	0.04	0.15	0.57	0.11	0.57	0.82	0.60	0.82	1.60	0.69	7.59	0.00	0.00	3.01	-1.89	-1.46	48.89	154.74	909.14	458.76	1137.12	702.98	942.78	514.63	1097.37	507.74
38.471	0	0.10	0.34	0.02	0.22	0.03	0.23	0.11	0.83	0.61	99.31	0.33	0.00	98.17	13.37	2.53	0.23	0.07	3.09	0.02	0.07	0.04	0.00	0.04	0.14	0.61	0.11	0.83	0.86	0.60	0.79	2.21	0.70	6.51	0.00	0.00	1.96	-2.10	-1.44	48.56	154.37	909.37	458.73	1137.19	702.34	943.12	514.04	1097.36	507.71
38.505	0	0.10	0.30	0.02	0.21	0.03	0.22	0.11	1.18	0.74	99.41	0.33	0.00	98.45	12.68	2.73	0.23	0.09	3.08	0.02	0.06	0.03	0.00	0.04	0.13	0.74	0.10	1.18	0.92	0.59	0.73	2.40	0.70	5.15	0.00	0.00	1.72	-1.26	-1.70	48.54	154.92	909.06	458.77	1137.10	702.45	942.35	514.46	1097.12	507.42
38.538	0	0.10	0.27	0.02	0.22	0.03	0.22	0.11	1.70	0.94	99.45	0.33	0.00	98.58	13.25	3.06	0.24	0.10	3.10	0.03	0.06	0.02	0.00	0.04	0.15	0.94	0.10	1.70	0.97	0.58	0.69	1.72	0.69	4.47	0.00	0.00	-0.04	-0.79	-2.10	47.91	156.65	908.54	458.41	1137.80	702.40	941.09	514.32	1097.56	506.82
38.571	0	0.10	0.25	0.02	0.23	0.03	0.24	0.12	1.69	1.06	99.50	0.33	0.00	98.59	14.92	3.01	0.24	0.11	3.07	0.03	0.06	0.02	0.00	0.05	0.15	1.06	0.08	1.69	1.00	0.56	0.67	0.96	0.68	3.59	0.00	0.00	-0.86	-0.76	-1.96	47.66	156.85	907.92	458.76	1136.46	701.90	940.18	514.34	1096.84	506.57
38.605	0	0.10	0.22	0.02	0.24	0.03	0.26	0.12	1.65	1.38	99.49	0.33	0.00	97.65	16.13	2.84	0.20	0.11	3.24	0.04	0.06	0.02	0.00	0.05	0.19	1.38	0.08	1.65	1.02	0.50	0.60	1.37	0.66	2.53	0.00	0.00	1.13	-3.37	-2.15	48.14	155.34	908.63	458.43	1137.37	702.81	941.52	515.05	1096.60	506.11
38.638	0	0.09	0.21	0.02	0.26	0.03	0.29	0.14	1.69	1.57	99.43	0.33	0.00	98.76	18.48	2.91	0.21	0.11	3.57	0.05	0.06	0.03	0.00	0.06	0.23	1.57	0.08	1.69	1.01	0.50	0.59	0.91	0.67	1.79	0.00	0.00	-1.60	0.11	-2.19	47.34	157.15	906.97	458.62	1136.42	702.63	939.30	514.59	1096.21	505.86
38.671	0	0.09	0.20	0.02	0.27	0.03	0.30	0.15	1.35	1.61	99.40	0.36	0.00	98.14	19.74	3.17	0.20	0.11	3.16	0.05	0.06	0.02	0.00	0.06	0.23	1.61	0.08	1.35	1.04	0.48	0.52	1.19	0.69	1.60	0.00	0.00	2.35	-2.16	-2.85	48.61	156.74	904.81	456.90	1135.48	702.31	937.06	514.22	1093.63	506.71
38.705	0	0.09	0.20	0.02	0.29	0.03	0.32	0.16	1.45	1.84	99.35	0.40	0.00	97.77	21.31	3.02	0.20	0.10	3.46	0.06	0.06	0.03	0.00	0.07	0.26	1.84	0.08	1.45	1.02	0.42	0.46	0.44	0.74	1.39	0.00	0.00	0.19	-3.11	-2.12	47.74	153.82	907.62	458.17	1136.32	702.30	941.31	514.10	1094.91	505.89
38.738	0	0.09	0.19	0.02	0.28	0.03	0.32	0.15	1.42	1.90	99.36	0.39	0.00	98.51	21.09	3.02	0.20	0.11	3.65	0.06	0.06	0.03	0.00	0.08	0.32	1.90	0.07	1.42	1.01	0.44	0.44	0.32	0.74	1.29	0.00	0.00	-3.38	1.03	-2.16	46.75	158.99	904.08	457.10	1135.99	702.63	936.68	512.56	1095.51	505.46
38.772	0	0.09	0.19	0.02	0.28	0.03	0.31	0.15	1.21	2.01	99.38	0.36	0.00	98.60	20.07	3.17	0.19	0.11	4.61	0.05	0.06	0.04	0.00	0.10	0.35	2.01	0.06	1.21	1.00	0.47	0.43	0.23	0.80	1.18	0.00	0.00	-1.20	-0.72	-1.68	47.36	158.33	904.02	457.47	1136.27	704.56	937.67	513.20	1095.85	506.47
38.805	0	0.09	0.19	0.02	0.26	0.03	0.29	0.14	1.28	2.27	99.42	0.33	0.00	98.18	18.55	3.07	0.20	0.10	4.82	0.04	0.06	0.06	0.00	0.11	0.38	2.27	0.05	1.28	1.00	0.45	0.42	0.81	0.82	1.29	0.00	0.00	-1.84	-2.05	-1.80	47.13	157.20	904.34	458.21	1137.22	705.69	938.70	513.67	1095.78	507.50
38.838	0	0.10	0.19	0.02	0.24	0.04	0.25	0.13	1.17	2.33	99.49	0.33	0.00	98.22	15.66	3.47	0.20	0.10	5.47	0.03	0.06	0.09	0.00	0.12	0.44	2.33	0.04	1.17	0.99	0.44	0.41	0.77	0.81	1.38	0.00	0.00	-1.24	-1.93	-2.36	47.36	158.73	903.16	457.71	1137.25	705.84	936.64	513.98	1095.26	507.90
38.872	0	0.10	0.20	0.02	0.23	0.04	0.23	0.12	1.14	3.23	99.53	0.33	0.00	98.09	13.90	4.32	0.19	0.10	5.51	0.02	0.06	0.13	0.00	0.14	0.45	3.23	0.03	1.14	1.04	0.45	0.38	1.13	0.76	1.69	0.00	0.00	-0.72	-2.31	-1.99	47.30	156.94	901.98	456.71	1137.45	706.70	937.51	512.35	1094.40	508.18
38.905	0	0.10	0.20	0.02	0.23	0.04	0.23	0.12	1.47	3.49	99.53	0.33	0.00	98.32	13.78	4.51	0.18	0.10	5.28	0.01	0.05	0.13	0.00	0.14	0.44	3.49	0.03	1.47	1.04	0.45	0.35	0.71	0.75	1.93	0.00	0.00	-1.30	-1.64	-2.45	47.25	159.03	901.67	457.26	1137.71	707.93	935.89	514.32	1094.75	507.05
38.938	0	0.10	0.20	0.02	0.23	0.03	0.23	0.12	1.47	4.08	99.53	0.33	0.00	98.35	13.59	4.77	0.16	0.10	4.77	0.01	0.05	0.10	0.00	0.14	0.51	4.08	0.02	1.47	1.02	0.43	0.31	1.09	0.74	2.16	0.00	0.00	-2.08	-1.55	-2.05	46.90	157.00	901.17	457.51	1137.06	708.22	936.85	513.54	1093.73	507.33
38.972	0	0.10	0.21	0.02	0.24	0.03	0.22	0.12	2.06	5.05	99.52	0.33	0.00	98.38	13.57	5.16	0.17	0.11	4.46	0.01	0.05	0.10	0.00	0.18	0.57	5.05	0.02	2.06	1.00	0.42	0.28	0.62	0.72	2.45	0.00	0.00	-1.52	-1.46	-2.90	47.24	158.19	901.59	458.07	1137.24	708.33	935.56	515.64	1093.52	506.99
39.005	0	0.10	0.22	0.02	0.23	0.03	0.21	0.12	2.78	5.00	99.55	0.33	0.00	98.51	12.24	5.03	0.15	0.09	4.33	0.01	0.05	0.06	0.00	0.16	0.59	5.00	0.02	2.78	0.99	0.39	0.27	0.59	0.73	2.85	0.00	0.00	-1.31	-1.04	-2.55	47.09	156.88	899.99	457.64	1137.06	709.67	935.75	514.59	1092.48	507.70
39.038	0	0.10	0.23	0.02	0.22	0.03	0.21	0.11	3.76	4.92	99.53	0.33	0.00	98.34	11.56	4.66	0.15	0.08	4.64	0.01	0.05	0.05	0.00	0.16	0.67	4.92	0.02	3.76	0.99	0.38	0.24	0.59	0.74	3.39	0.00	0.00	-2.05	-1.59	-2.77	46.91	158.16	899.26	457.60	1136.54	709.71	934.21	515.14	1092.14	506.66
39.072	0	0.11	0.23	0.02	0.21	0.03	0.20	0.11	3.78	4.54	99.54	0.33	0.00	98.63	10.89	4.58	0.13	0.08	5.00	0.01	0.05	0.06	0.00	0.15	0.63	4.54	0.02	3.78	0.94	0.40	0.22	1.18	0.73	3.15	0.00	0.00	-2.42	-0.63	-2.50	46.77	159.07	898.57	457.46	1135.42	708.91	933.17	514.53	1092.05	506.65
39.105	0	0.10	0.23	0.02	0.21	0.03	0.20	0.11	2.62	4.52	99.54	0.33	0.00	98.60	11.00	4.35	0.12	0.07	4.69	0.01	0.05	0.05	0.00	0.14	0.57	4.52	0.02	2.62	0.93	0.39	0.22	1.31	0.72	3.18	0.00	0.00	-2.80	-0.74	-2.55	46.65	157.70	897.73	457.60	1134.13	708.46	932.75	514.25	1090.27	506.80
39.139	0	0.10	0.23	0.02	0.21	0.03	0.21	0.11	1.24	4.35	99.54	0.33	0.00	98.46	11.63	3.85	0.10	0.07	4.34	0.01	0.04	0.07	0.00	0.12	0.54	4.35	0.02	1.24	0.89	0.38	0.19	1.34	0.68	3.11	0.00	0.00	-1.25	-1.21	-2.46	47.05	156.82	896.86	457.39	1133.17	708.72	932.39	514.22	1089.05	507.17
39.172	0	0.10	0.24	0.02	0.21	0.03	0.20	0.10	1.12	5.02	99.52	0.33	0.00	98.70	11.05	3.84	0.10	0.07	4.30	0.02	0.05	0.07	0.00	0.11	0.45	5.02	0.01	1.12	0.90	0.37	0.18	1.42	0.69	3.35	0.00	0.00	0.25	-0.36	-2.43	47.46	155.58	895.70	457.00	1131.62	708.66	931.74	514.14	1087.15	506.89
39.205	0	0.10	0.23	0.02	0.21	0.03	0.20	0.10	0.84	5.04	99.54	0.33	0.00	98.52	10.85	3.83	0.10	0.06	4.35	0.02	0.05	0.09	0.00	0.11	0.42	5.04	0.01	0.84	0.94	0.39	0.18	1.07	0.69	3.08	0.00	0.00	0.38	-1.01	-2.37	47.72	157.98	896.81	456.98	1130.85	706.48	930.74	514.41	1088.50	506.01
39.239	0	0.10	0.22	0.02	0.21	0.03	0.20	0.10	0.71	4.66	99.56	0.33	0.00	98.54	10.70	4.13	0.09	0.06	4.53	0.02	0.05	0.11	0.00	0.10	0.33	4.66	0.01	0.71	0.96	0.38	0.18	0.76	0.67	2.72	0.00	0.00	-0.41	-0.93	-2.46	47.39	157.49	896.81	457.27	1129.69	705.14	930.31	514.26	1087.57	505.92
39.272	0	0.10	0.21	0.02	0.22	0.03	0.21	0.11	0.61	4.72	99.55	0.33	0.00	98.58	12.11	4.78	0.10	0.06	4.60	0.03	0.05	0.12	0.00	0.09	0.28	4.72	0.01	0.61	1.02	0.40	0.18	0.45	0.65	2.53	0.00	0.00	0.67	-0.81	-2.74	47.80	157.20	895.92	457.31	1128.47	705.07	929.09	514.92	1086.03	505.91
39.305	0	0.10	0.21	0.02	0.24	0.03	0.22	0.12	0.59	5.25	99.53	0.33	0.00	98.26	13.42	5.11	0.11	0.06	4.48	0.04	0.05	0.12	0.00	0.08	0.23	5.25	0.01	0.59	1.02	0.36	0.17	2.16	0.65	2.59	0.00	0.00	-1.41	1.84	-2.41	47.31	156.10	895.90	458.61	1125.92	703.27	928.83	514.69	1084.70	506.07
39.339	0	0.09	0.21	0.02	0.27	0.03	0.25	0.14	0.67	6.02	99.46	0.33	0.00	98.48	16.74	6.00	0.11	0.06	3.56	0.04	0.05	0.08	0.00	0.07	0.23	6.02	0.01	0.67	1.06	0.36	0.16	7.32	0.62	2.76	0.00	0.00	0.30	1.16	-2.03	48.09	158.47	895.78	459.45	1125.09	703.63	927.55	515.79	1085.80	507.58
39.372	0	0.08	0.22	0.02	0.32	0.03	0.30	0.18	0.57	6.14	99.36	0.38	0.00	98.28	20.82	6.63	0.13	0.06	2.59	0.04	0.05	0.06	0.00	0.07	0.20	6.14	0.02	0.57	1.10	0.36	0.17	5.78	0.60	3.01	0.00	0.00	-0.01	1.76	-0.90	48.07	159.81	895.05	459.28	1123.46	702.40	927.04	514.55	1086.71	507.89
39.406	0	0.08	0.23	0.02	0.34	0.03	0.33	0.19	0.50	5.73	99.32	0.45	0.00	98.05	23.30	6.13	0.18	0.06	2.06	0.05	0.07	0.07	0.00	0.06	0.18	5.73	0.02	0.50	1.13	0.32	0.19	7.45	0.63	3.33	0.00	0.00	0.72	2.40	-0.41	48.07	159.24	895.18	458.40	1124.30	702.57	928.40	513.36	1087.55	507.97
39.439	0	0.08	0.22	0.02	0.37	0.03	0.36	0.21	0.59	5.82	99.25	0.53	0.00	98.37	25.54	6.56	0.21	0.05	2.14	0.05	0.07	0.08	0.00	0.06	0.18	5.82	0.02	0.59	1.24	0.34	0.21	8.27	0.63	3.27	0.00	0.00	0.52	1.50	-0.72	47.61	160.71	895.20	456.32	1128.00	704.62	929.12	512.24	1089.72	506.24
39.472	0	0.07	0.23	0.02	0.41	0.03	0.41	0.24	0.61	5.86	99.17	0.65	0.00	98.52	28.30	6.38	0.22	0.05	2.37	0.06	0.07	0.09	0.00	0.06	0.18	5.86	0.03	0.61	1.30	0.35	0.22	6.09	0.63	3.56	0.00	0.00	1.77	1.02	0.13	47.97	159.35	896.38	456.69	1128.58	704.77	931.70	511.73	1091.00	507.93
39.506	0	0.07	0.25	0.01	0.45	0.03	0.47	0.26	0.95	5.91	99.05	0.80	0.00	98.65	31.03	6.23	0.29	0.05	2.81	0.06	0.08	0.09	0.00	0.05	0.19	5.91	0.04	0.95	1.45	0.35	0.24	3.23	0.61	4.10	0.00	0.00	3.50	-0.55	0.09	48.47	155.66	898.86	457.32	1128.09	703.10	934.46	511.26	1090.10	508.94
39.539	0	0.07	0.26	0.01	0.48	0.03	0.52	0.29	1.12	5.79	98.95	0.93	0.00	98.65	33.21	6.00	0.32	0.06	2.54	0.05	0.05	0.06	0.00	0.06	0.20	5.79	0.05	1.12	1.43	0.37	0.26	1.27	0.58	4.75	0.00	0.00	3.30	0.53	0.14	48.26	154.49	900.44	457.55	1127.51	701.07	935.64	511.11	1090.11	508.34
39.572	0	0.07	0.28	0.01	0.52	0.03	0.59	0.32	1.20	5.50	98.82	1.11	0.00	98.34	35.75	5.82	0.34	0.06	2.54	0.05	0.05	0.04	0.00	0.05	0.23	5.50	0.05	1.20	1.40	0.37	0.27	1.72	0.59	5.24	0.00	0.00	5.30	1.60	0.29	47.88	155.45	901.62	457.38	1128.45	700.99	936.42	511.50	1091.85	508.90
39.606	0	0.07	0.31	0.01	0.48	0.03	0.54	0.29	1.28	5.75	98.91	0.97	0.00	97.99	33.76	5.63	0.44	0.06	2.42	0.05	0.05	0.04	0.00	0.06	0.24	5.75	0.05	1.28	1.50	0.36	0.29	3.19	0.57	6.06	0.00	0.00	7.83	2.56	0.02	47.41	154.86	901.46	457.15	1129.29	702.55	936.76	511.94	1091.60	509.95
39.639	0	0.07	0.31	0.01	0.44	0.03	0.47	0.26	1.19	5.45	99.05	0.78	0.00	98.43	30.83	6.07	0.44	0.07	2.22	0.05	0.04	0.03	0.00	0.06	0.27	5.45	0.07	1.19	1.37	0.36	0.28	1.45	0.57	6.22	0.00	0.00	6.87	1.32	0.59	47.48	156.19	901.50	456.45	1129.58	701.77	936.90	511.05	1093.08	509.04
39.672	0	0.07	0.30	0.01	0.48	0.03	0.49	0.29	1.32	5.20	99.03	0.84	0.00	98.32	31.90	7.41	0.49	0.10	2.01	0.03	0.05	0.03	0.00	0.06	0.31	5.20	0.09	1.32	1.38	0.35	0.29	1.77	0.56	6.27	0.00	0.00	6.73	1.65	0.29	47.55	157.07	901.54	455.82	1130.95	702.58	936.80	510.52	1093.86	508.83
39.706	0	0.07	0.31	0.01	0.48	0.03	0.48	0.29	1.24	4.55	99.04	0.82	0.00	98.55	31.50	7.67	0.58	0.10	2.06	0.03	0.04	0.03	0.00	0.05	0.31	4.55	0.10	1.24	1.35	0.33	0.30	1.75	0.58	6.43	0.00	0.00	-1.83	0.90	-0.13	46.88	157.34	903.44	455.62	1132.58	699.52	937.92	508.44	1095.23	505.46
39.739	0	0.07	0.33	0.02	0.46	0.03	0.46	0.27	1.12	4.58	99.08	0.77	0.00	98.75	30.65	7.30	0.59	0.11	2.18	0.03	0.05	0.03	0.00	0.05	0.31	4.58	0.11	1.12	1.35	0.34	0.31	2.70	0.57	6.93	0.00	0.00	5.63	0.16	0.84	48.09	157.43	904.65	456.45	1132.99	701.52	939.82	509.80	1097.25	509.83
39.773	0	0.07	0.35	0.02	0.43	0.03	0.42	0.25	1.00	4.65	99.14	0.65	0.00	98.74	28.40	7.43	0.62	0.12	2.51	0.02	0.05	0.04	0.00	0.05	0.32	4.65	0.12	1.00	1.22	0.31	0.32	1.46	0.58	7.58	0.00	0.00	5.00	0.19	0.89	48.01	155.64	905.03	456.15	1132.92	700.80	940.94	509.71	1096.58	508.53
39.806	0	0.07	0.34	0.02	0.42	0.03	0.40	0.25	1.10	4.26	99.15	0.61	0.00	98.39	27.61	7.72	0.63	0.13	2.30	0.02	0.05	0.03	0.00	0.05	0.34	4.26	0.12	1.10	1.18	0.32	0.33	1.72	0.56	7.39	0.00	0.00	5.91	1.45	0.95	47.69	156.49	905.95	455.83	1133.94	700.89	941.58	509.11	1098.08	509.04
39.839	0	0.07	0.33	0.02	0.43	0.03	0.41	0.25	1.11	4.12	99.14	0.63	0.00	97.91	27.96	7.87	0.61	0.13	2.22	0.02	0.05	0.03	0.00	0.05	0.29	4.12	0.11	1.11	1.20	0.32	0.33	1.95	0.55	7.04	0.00	0.00	4.52	2.77	0.70	48.09	158.92	905.88	455.03	1136.13	701.81	941.16	508.63	1100.08	508.46
39.873	0	0.07	0.32	0.02	0.45	0.03	0.41	0.26	1.09	3.71	99.11	0.66	0.00	98.73	28.51	8.44	0.54	0.14	2.02	0.02	0.04	0.03	0.00	0.05	0.27	3.71	0.11	1.09	1.19	0.34	0.33	2.56	0.56	7.05	0.00	0.00	4.64	-0.23	1.79	48.15	154.12	907.13	456.62	1134.94	701.10	944.83	508.95	1098.94	509.92
39.906	0	0.07	0.32	0.02	0.47	0.03	0.45	0.28	0.87	3.79	99.07	0.74	0.00	97.84	30.29	8.11	0.56	0.12	2.25	0.03	0.05	0.04	0.00	0.05	0.25	3.79	0.09	0.87	1.21	0.34	0.32	1.61	0.56	7.08	0.00	0.00	6.64	2.93	1.65	47.41	156.98	907.41	455.61	1136.35	701.93	944.17	508.25	1101.13	510.38
39.939	0	0.07	0.32	0.01	0.53	0.03	0.53	0.33	0.71	3.84	98.94	0.96	0.00	98.03	33.89	8.28	0.53	0.11	2.58	0.04	0.06	0.05	0.00	0.05	0.25	3.84	0.09	0.71	1.21	0.36	0.32	1.98	0.55	7.11	0.00	0.00	6.21	2.48	1.56	47.40	158.24	908.72	454.96	1138.80	702.21	945.31	507.79	1103.53	509.95
39.973	0	0.06	0.33	0.01	0.58	0.03	0.62	0.36	0.69	3.21	98.76	1.19	0.00	98.23	37.12	7.70	0.59	0.10	2.96	0.05	0.07	0.08	0.00	0.05	0.27	3.21	0.09	0.69	1.07	0.36	0.31	2.16	0.53	7.00	0.00	0.00	5.92	1.93	1.05	47.60	159.19	910.50	455.42	1140.65	702.02	946.01	508.50	1105.18	510.58
40.006	0	0.06	0.32	0.01	0.63	0.03	0.68	0.41	0.88	2.95	98.63	1.41	0.00	98.11	39.41	8.17	0.59	0.09	3.59	0.05	0.05	0.06	0.00	0.05	0.32	2.95	0.11	0.88	1.05	0.36	0.34	1.51	0.54	7.07	0.00	0.00	4.45	2.25	1.69	47.90	159.65	911.92	456.32	1140.85	701.43	947.37	508.98	1107.01	510.25
40.039	0	0.06	0.33	0.01	0.70	0.03	0.79	0.47	1.18	2.53	98.42	1.83	0.00	98.37	42.59	8.21	0.59	0.09	4.01	0.06	0.04	0.05	0.00	0.05	0.33	2.53	0.11	1.18	0.94	0.37	0.32	1.30	0.57	7.17	0.00	0.00	5.08	1.50	1.66	47.67	159.04	912.22	456.62	1139.79	700.43	947.24	509.18	1106.28	510.40
40.073	0	0.06	0.35	0.01	0.74	0.03	0.88	0.50	1.44	2.42	98.24	2.21	0.00	97.80	44.73	7.71	0.63	0.07	4.11	0.06	0.03	0.03	0.00	0.05	0.36	2.42	0.11	1.44	0.91	0.38	0.34	1.53	0.57	7.56	0.00	0.00	2.88	3.02	1.11	48.28	161.22	913.24	456.56	1141.27	699.78	946.77	508.64	1107.98	510.21
40.106	0	0.06	0.34	0.01	0.73	0.03	0.82	0.49	1.39	2.36	98.35	1.99	0.00	97.98	43.45	8.39	0.64	0.07	4.09	0.07	0.03	0.03	0.00	0.05	0.43	2.36	0.11	1.39	0.94	0.39	0.36	1.18	0.58	7.67	0.00	0.00	4.48	2.60	1.52	47.88	160.41	913.58	456.24	1140.32	698.73	947.36	508.08	1107.76	510.28
40.140	0	0.06	0.34	0.01	0.71	0.03	0.78	0.47	0.95	2.25	98.43	1.80	0.00	97.89	42.55	8.49	0.64	0.06	3.25	0.07	0.03	0.04	0.00	0.06	0.50	2.25	0.12	0.95	1.02	0.44	0.41	0.86	0.58	7.70	0.00	0.00	4.52	2.82	1.23	48.04	160.02	913.16	456.12	1139.93	698.60	946.80	508.28	1106.81	509.93
40.173	0	0.06	0.36	0.01	0.73	0.03	0.81	0.49	0.79	2.32	98.37	1.92	0.00	97.82	43.34	8.64	0.69	0.06	3.12	0.06	0.03	0.05	0.00	0.07	0.59	2.32	0.13	0.79	1.04	0.48	0.45	0.56	0.58	8.20	0.00	0.00	4.59	2.98	1.21	48.08	159.93	913.01	456.15	1139.30	697.99	946.43	508.15	1106.35	510.08
40.206	0	0.06	0.37	0.01	0.66	0.03	0.71	0.43	0.71	2.31	98.58	1.49	0.00	97.79	40.15	8.48	0.71	0.06	2.78	0.05	0.03	0.07	0.00	0.07	0.71	2.31	0.14	0.62	1.03	0.49	0.48	0.95	0.56	8.49	0.00	0.00	4.37	3.06	1.32	48.23	160.47	912.73	456.28	1138.90	698.07	945.96	508.28	1106.43	509.90
40.240	0	0.06	0.40	0.01	0.58	0.03	0.62	0.36	0.78	2.03	98.76	1.16	0.00	98.13	36.81	7.80	0.82	0.05	2.55	0.05	0.03	0.08	0.00	0.09	0.78	2.03	0.13	0.53	1.00	0.52	0.55	1.41	0.53	8.96	0.00	0.00	4.46	2.20	1.22	48.13	159.81	912.25	456.24	1137.96	697.77	945.44	508.61	1105.25	509.08
40.273	0	0.07	0.39	0.01	0.55	0.03	0.57	0.34	0.71	1.95	98.86	1.03	0.00	98.07	35.08	8.11	0.84	0.05	2.65	0.06	0.04	0.11	0.00	0.10	0.71	1.95	0.11	0.41	1.03	0.54	0.57	2.91	0.54	8.78	0.00	0.00	5.83	2.36	0.43	47.66	158.68	912.33	455.55	1138.56	697.51	945.38	508.68	1104.06	509.18
40.306	0	0.07	0.38	0.01	0.53	0.03	0.55	0.33	0.74	1.80	98.91	0.95	0.00	97.04	33.94	8.04	0.95	0.04	2.79	0.07	0.04	0.12	0.00	0.11	0.74	1.80	0.11	0.38	1.07	0.59	0.60	2.06	0.54	8.39	0.00	0.00	4.68	4.55	0.95	48.11	160.45	912.91	456.08	1139.05	698.15	945.72	508.91	1106.17	508.83
40.340	0	0.07	0.36	0.01	0.52	0.03	0.55	0.32	0.70	1.69	98.91	0.93	0.00	97.76	33.52	7.72	1.12	0.04	2.97	0.09	0.05	0.13	0.00	0.13	0.70	1.69	0.10	0.32	1.08	0.69	0.70	1.98	0.55	7.91	0.00	0.00	3.27	3.12	1.11	48.42	160.37	911.98	455.97	1138.15	697.55	945.00	508.43	1105.37	508.37
40.373	0	0.07	0.36	0.01	0.53	0.03	0.57	0.32	0.70	1.72	98.86	0.99	0.00	97.77	34.36	7.39	1.12	0.04	2.81	0.09	0.05	0.15	0.00	0.14	0.68	1.72	0.10	0.30	1.11	0.69	0.70	1.32	0.54	7.82	0.00	0.00	5.47	3.10	0.93	47.88	159.68	911.65	455.69	1137.36	697.00	944.57	508.11	1104.24	509.58
40.407	0	0.07	0.37	0.01	0.52	0.03	0.59	0.32	0.79	1.50	98.83	1.01	0.00	97.39	34.73	6.63	1.18	0.04	2.60	0.09	0.05	0.11	0.00	0.16	0.68	1.50	0.10	0.32	1.11	0.75	0.79	1.64	0.55	7.71	0.00	0.00	4.75	3.91	0.36	48.25	160.54	912.02	456.19	1137.02	696.08	943.47	508.96	1104.01	509.43
40.440	0	0.07	0.36	0.01	0.48	0.03	0.53	0.29	0.84	1.44	98.93	0.86	0.00	97.60	32.56	6.25	1.03	0.04	2.83	0.09	0.05	0.13	0.00	0.20	0.60	1.44	0.11	0.36	1.04	0.79	0.84	0.86	0.55	7.58	0.00	0.00	3.90	3.47	1.35	48.41	161.69	912.17	456.62	1134.78	693.89	943.06	508.54	1104.75	508.93
40.473	0	0.07	0.38	0.01	0.48	0.03	0.54	0.29	0.81	1.35	98.91	0.89	0.00	97.54	33.01	6.10	0.99	0.04	2.78	0.09	0.06	0.15	0.00	0.20	0.51	1.35	0.13	0.35	1.08	0.79	0.81	1.85	0.57	8.06	0.00	0.00	4.88	3.59	1.32	48.04	158.31	911.63	456.14	1132.84	692.27	943.47	508.42	1101.78	507.91
40.507	0	0.07	0.40	0.01	0.48	0.03	0.52	0.29	0.74	1.44	98.95	0.87	0.00	97.27	32.59	6.78	0.83	0.03	2.64	0.07	0.05	0.14	0.00	0.25	0.46	1.44	0.17	0.38	1.04	0.78	0.74	1.00	0.56	8.71	0.00	0.00	4.51	4.14	1.33	48.03	156.35	911.39	456.91	1129.57	689.93	942.72	507.83	1099.07	508.19
40.540	0	0.07	0.44	0.01	0.50	0.03	0.56	0.31	0.70	1.51	98.88	0.96	0.00	97.29	34.08	6.32	0.65	0.03	1.93	0.04	0.04	0.11	0.00	0.32	0.49	1.51	0.23	0.46	0.97	0.71	0.70	0.93	0.51	9.59	0.00	0.00	0.03	4.10	1.53	48.80	160.01	909.91	457.09	1127.87	687.78	939.55	507.29	1099.56	507.39
40.573	0	0.07	0.49	0.01	0.50	0.03	0.59	0.31	0.63	1.49	98.83	1.03	0.00	97.37	35.13	5.68	0.57	0.03	1.47	0.02	0.03	0.09	0.00	0.32	0.46	1.49	0.28	0.46	0.93	0.66	0.63	0.93	0.50	10.35	0.00	0.00	1.14	3.95	0.93	48.65	158.25	909.14	456.82	1126.39	687.63	938.57	507.26	1096.82	506.57
40.607	0	0.07	0.51	0.01	0.45	0.03	0.50	0.27	0.62	1.45	98.98	0.80	0.00	96.53	31.62	5.72	0.47	0.02	1.21	0.01	0.02	0.06	0.00	0.40	0.45	1.45	0.35	0.61	0.88	0.60	0.62	1.98	0.48	10.73	0.00	0.00	-3.40	5.37	0.92	47.65	161.02	909.99	457.95	1127.38	687.28	938.12	507.33	1099.13	506.72
40.640	0	0.07	0.52	0.01	0.45	0.03	0.53	0.27	0.67	1.32	98.95	0.85	0.00	97.84	32.60	5.09	0.45	0.02	1.19	0.01	0.02	0.06	0.00	0.39	0.45	1.32	0.40	0.67	0.84	0.60	0.58	0.87	0.49	10.81	0.00	0.00	2.47	2.92	1.15	48.49	160.53	907.47	456.37	1125.99	687.96	936.64	508.65	1097.15	506.45
40.673	0	0.07	0.57	0.01	0.47	0.03	0.55	0.29	0.75	1.22	98.86	0.92	0.00	97.71	33.78	5.19	0.43	0.02	1.27	0.01	0.02	0.06	0.00	0.42	0.42	1.22	0.45	0.75	0.76	0.53	0.51	0.47	0.51	11.71	0.00	0.00	1.54	3.23	1.19	48.55	159.63	906.09	455.87	1125.39	688.41	936.16	507.60	1095.78	506.01
40.707	0	0.07	0.57	0.01	0.45	0.03	0.52	0.27	0.80	1.03	98.86	0.84	0.00	96.75	32.48	4.89	0.35	0.02	1.18	0.01	0.02	0.06	0.00	0.45	0.45	1.03	0.48	0.80	0.69	0.46	0.45	0.52	0.56	11.73	0.00	0.00	-0.35	5.04	1.37	48.55	161.64	905.70	456.19	1124.57	687.91	934.81	506.17	1096.45	506.77
40.740	0	0.07	0.57	0.02	0.40	0.03	0.46	0.23	0.88	0.94	98.85	0.69	0.00	97.38	29.56	4.63	0.33	0.02	1.16	0.01	0.02	0.06	0.00	0.45	0.46	0.94	0.49	0.88	0.64	0.43	0.42	0.43	0.57	11.74	0.00	0.00	-1.95	3.93	1.06	47.95	161.57	903.10	455.36	1123.39	687.93	932.55	506.41	1094.11	504.79
40.774	0	0.07	0.54	0.02	0.39	0.03	0.45	0.23	0.76	0.87	98.91	0.67	0.00	97.60	29.30	4.59	0.25	0.02	1.07	0.01	0.01	0.07	0.00	0.45	0.44	0.87	0.43	0.76	0.56	0.36	0.34	0.50	0.59	11.24	0.00	0.00	-1.90	3.48	1.19	47.96	162.28	901.47	454.76	1122.62	688.21	931.14	505.88	1093.42	504.58
40.807	0	0.07	0.48	0.02	0.40	0.03	0.44	0.23	0.68	0.83	99.05	0.65	0.00	95.99	28.98	5.19	0.21	0.02	1.21	0.01	0.01	0.08	0.00	0.44	0.41	0.83	0.35	0.68	0.55	0.34	0.32	0.32	0.60	10.11	0.00	0.00	-2.55	6.12	0.43	47.49	162.44	901.14	454.70	1124.37	690.78	930.88	505.67	1093.32	504.65
40.840	0	0.07	0.42	0.02	0.39	0.03	0.41	0.23	0.65	0.80	99.16	0.60	0.00	97.88	27.81	6.26	0.22	0.02	1.39	0.01	0.01	0.09	0.00	0.44	0.41	0.80	0.31	0.65	0.52	0.35	0.32	0.39	0.61	9.23	0.00	0.00	-1.09	2.83	0.97	47.97	161.67	900.18	454.81	1123.55	691.43	930.97	506.35	1092.64	505.08
40.874	0	0.07	0.47	0.01	0.42	0.03	0.43	0.25	0.60	0.77	99.05	0.65	0.00	97.18	29.08	6.65	0.16	0.02	1.54	0.02	0.02	0.09	0.00	0.45	0.40	0.77	0.27	0.60	0.42	0.32	0.28	1.61	0.62	10.46	0.00	0.00	0.76	4.31	1.09	48.07	163.08	899.14	454.38	1121.21	690.03	928.76	505.61	1091.84	505.52
40.907	0	0.07	0.49	0.02	0.39	0.03	0.38	0.23	0.59	0.80	99.02	0.55	0.00	97.59	26.57	7.28	0.16	0.02	1.76	0.02	0.02	0.09	0.00	0.45	0.38	0.80	0.26	0.59	0.40	0.32	0.27	1.21	0.62	10.90	0.00	0.00	0.36	3.50	0.52	48.04	163.25	899.06	454.70	1120.56	689.67	927.58	506.46	1090.82	504.78
40.940	0	0.07	0.46	0.02	0.38	0.03	0.37	0.22	0.62	0.79	99.07	0.52	0.00	97.31	25.80	7.22	0.14	0.02	1.80	0.02	0.02	0.08	0.00	0.42	0.35	0.79	0.22	0.62	0.36	0.31	0.24	1.80	0.63	10.42	0.00	0.00	3.43	4.07	0.93	47.37	161.76	898.31	454.69	1119.83	690.37	928.11	507.26	1089.87	505.85
40.974	0	0.07	0.48	0.01	0.43	0.03	0.44	0.26	0.58	0.80	99.04	0.68	0.00	97.35	29.61	7.57	0.13	0.02	1.76	0.03	0.02	0.06	0.00	0.36	0.32	0.80	0.18	0.58	0.32	0.28	0.21	2.90	0.60	10.74	0.00	0.00	2.34	3.97	0.82	47.61	163.18	897.47	454.61	1118.97	689.68	926.42	507.29	1089.59	505.29
41.007	0	0.07	0.46	0.01	0.49	0.03	0.50	0.30	0.67	0.81	99.00	0.85	0.00	97.43	32.78	7.87	0.14	0.02	1.75	0.03	0.02	0.07	0.00	0.35	0.33	0.81	0.17	0.67	0.32	0.29	0.21	1.69	0.60	10.42	0.00	0.00	2.18	3.83	0.86	47.86	164.05	896.68	454.91	1119.47	691.40	925.88	507.62	1089.92	505.99
41.040	0	0.06	0.48	0.01	0.56	0.03	0.58	0.36	0.95	0.89	98.84	1.12	0.00	98.00	36.30	8.48	0.14	0.02	1.76	0.04	0.03	0.07	0.00	0.33	0.39	0.89	0.17	0.95	0.31	0.29	0.22	7.44	0.62	10.93	0.00	0.00	1.93	2.53	0.37	47.42	159.76	896.47	454.73	1120.23	693.17	927.68	507.51	1087.43	505.09
41.074	0	0.06	0.52	0.01	0.56	0.03	0.59	0.36	1.31	0.89	98.83	1.17	0.00	98.49	36.63	8.18	0.18	0.02	1.64	0.04	0.03	0.07	0.00	0.28	0.39	0.89	0.17	1.31	0.29	0.34	0.24	2.61	0.68	11.79	0.00	0.00	2.00	1.10	-0.60	47.16	159.99	896.37	454.97	1121.44	694.08	926.88	508.47	1086.85	505.94
41.107	0	0.06	0.61	0.01	0.58	0.03	0.65	0.38	1.56	0.97	98.70	1.38	0.00	98.13	38.63	7.44	0.19	0.02	1.98	0.04	0.03	0.09	0.00	0.24	0.37	0.97	0.16	1.56	0.31	0.38	0.26	22.94	0.70	13.11	0.00	0.00	1.23	2.20	-1.01	47.48	160.75	897.03	455.85	1124.21	697.23	927.74	510.36	1088.43	506.12
41.141	0	0.06	0.56	0.01	0.68	0.03	0.82	0.46	1.37	1.07	98.36	2.01	0.00	97.97	43.60	7.00	0.21	0.02	2.19	0.03	0.03	0.07	0.00	0.20	0.35	1.07	0.14	1.37	0.32	0.41	0.29	9.69	0.71	12.21	0.00	0.00	3.84	2.61	0.07	47.19	159.57	896.97	457.22	1125.15	700.79	930.15	512.93	1089.64	507.87
41.174	0	0.05	0.56	0.01	0.73	0.03	0.90	0.51	1.12	1.07	98.19	2.35	0.00	98.61	45.85	7.07	0.22	0.02	2.26	0.03	0.03	0.06	0.00	0.17	0.33	1.07	0.12	1.12	0.37	0.46	0.34	10.50	0.73	12.25	0.00	0.00	3.72	0.68	0.19	47.20	161.29	895.26	458.34	1123.11	701.90	927.47	512.50	1088.75	510.00
41.207	0	0.05	0.63	0.01	0.75	0.03	0.95	0.52	0.77	1.01	98.09	2.49	0.00	98.57	46.93	6.65	0.23	0.03	2.50	0.03	0.03	0.06	0.00	0.15	0.32	1.01	0.11	0.77	0.41	0.47	0.37	8.72	0.75	13.29	0.00	0.00	3.95	0.85	0.26	46.96	160.79	895.30	458.85	1122.45	701.76	927.50	512.82	1088.27	510.47
41.241	0	0.05	0.65	0.01	0.75	0.03	0.98	0.52	0.53	1.09	98.04	2.54	0.00	98.64	47.39	6.06	0.30	0.03	2.34	0.02	0.02	0.05	0.00	0.11	0.28	1.09	0.11	0.53	0.48	0.61	0.42	4.74	0.76	13.37	0.00	0.00	4.10	0.59	0.10	46.98	160.85	896.11	459.82	1121.92	700.98	927.41	513.67	1088.24	511.35
41.274	0	0.05	0.71	0.01	0.73	0.03	1.01	0.51	0.44	1.04	97.98	2.58	0.00	98.40	47.64	5.23	0.32	0.03	2.49	0.02	0.02	0.05	0.00	0.10	0.24	1.04	0.09	0.35	0.52	0.63	0.44	6.97	0.78	14.09	0.00	0.00	4.37	1.41	-0.53	46.83	162.12	895.98	459.39	1122.48	700.93	926.22	514.30	1088.30	510.75
41.307	0	0.05	0.65	0.01	0.81	0.03	1.21	0.58	0.49	1.07	97.59	3.47	0.00	98.44	51.36	4.41	0.38	0.03	2.48	0.03	0.02	0.06	0.00	0.08	0.17	1.07	0.07	0.25	0.58	0.70	0.49	18.25	0.79	12.96	0.00	0.00	2.27	1.29	-0.06	47.52	162.03	896.20	461.02	1122.26	701.99	926.84	515.06	1088.83	511.39
41.341	0	0.05	0.66	0.01	0.88	0.03	1.37	0.65	0.48	1.19	97.26	4.32	0.00	98.27	54.16	4.30	0.42	0.03	2.84	0.03	0.02	0.07	0.00	0.06	0.15	1.19	0.06	0.24	0.63	0.75	0.48	7.32	0.83	13.17	0.00	0.00	4.98	1.81	-0.20	46.98	162.87	895.34	460.52	1123.54	703.79	926.45	515.05	1089.32	513.68
41.374	0	0.05	0.59	0.01	0.92	0.03	1.49	0.68	0.48	1.19	97.02	4.90	0.00	98.71	55.80	3.77	0.44	0.03	2.81	0.03	0.02	0.08	0.00	0.06	0.14	1.19	0.05	0.38	0.63	0.75	0.48	3.42	0.81	12.00	0.00	0.00	2.56	0.33	-0.46	47.36	161.21	895.44	460.87	1125.44	705.71	927.95	515.26	1089.14	513.25
41.408	0	0.05	0.61	0.01	0.90	0.03	1.47	0.66	0.92	1.13	97.07	4.82	0.00	98.60	55.30	3.64	0.52	0.03	3.29	0.04	0.02	0.10	0.00	0.05	0.14	1.13	0.06	0.92	0.77	0.84	0.54	14.57	0.88	12.26	0.00	0.00	4.74	-0.74	-0.44	46.59	158.58	894.34	460.33	1123.67	705.60	927.85	515.18	1086.42	512.73
41.441	0	0.05	0.59	0.01	0.97	0.03	1.62	0.73	0.91	1.10	96.76	5.68	0.00	98.76	57.46	3.52	0.62	0.02	3.23	0.05	0.03	0.13	0.00	0.05	0.14	1.10	0.06	0.91	0.83	0.94	0.61	11.97	0.91	11.84	0.00	0.00	3.08	-0.10	-0.34	46.90	159.27	896.37	460.79	1125.90	705.44	929.77	514.80	1089.03	513.46
41.474	0	0.05	0.62	0.01	0.94	0.03	1.61	0.70	1.26	1.15	96.78	5.69	0.00	98.70	57.13	3.11	0.66	0.02	3.07	0.06	0.03	0.14	0.00	0.05	0.15	1.15	0.07	1.26	0.83	0.94	0.60	14.73	0.94	12.21	0.00	0.00	7.74	-0.34	0.26	45.34	159.97	895.72	461.27	1122.30	704.47	928.02	515.96	1087.98	514.26
41.508	0	0.05	0.61	0.01	0.91	0.03	1.51	0.68	1.02	1.11	96.98	5.01	0.00	98.49	55.69	3.44	0.78	0.02	3.64	0.07	0.04	0.19	0.00	0.04	0.15	1.11	0.07	1.02	0.93	1.11	0.70	2.14	1.05	12.28	0.00	0.00	0.00	1.11	-0.11	47.06	162.20	896.28	461.86	1124.07	703.45	927.62	514.82	1089.82	513.33
41.541	0	0.05	0.54	0.01	0.84	0.03	1.35	0.61	0.93	1.01	97.29	4.10	0.00	98.76	53.10	3.34	0.86	0.02	3.54	0.08	0.04	0.16	0.00	0.04	0.16	1.01	0.06	0.93	0.99	1.19	0.71	2.86	1.04	11.11	0.00	0.00	1.22	-0.10	0.15	47.50	164.46	895.61	461.35	1125.09	704.88	926.94	514.70	1091.40	514.13
41.574	0	0.06	0.57	0.01	0.69	0.03	1.04	0.48	0.84	1.03	97.92	2.60	0.00	98.79	47.25	3.58	0.84	0.02	3.89	0.07	0.05	0.14	0.00	0.04	0.18	1.03	0.06	0.80	0.97	1.18	0.69	7.42	1.04	11.57	0.00	0.00	-2.93	0.01	-0.79	46.09	159.57	894.11	461.26	1122.70	702.97	926.34	514.09	1085.89	511.47
41.608	0	0.06	0.55	0.01	0.61	0.03	0.89	0.41	0.87	0.89	98.23	1.96	0.00	98.40	43.50	3.39	0.87	0.02	3.96	0.07	0.05	0.11	0.00	0.03	0.21	0.89	0.08	0.70	1.14	1.08	0.71	2.19	1.04	11.17	0.00	0.00	5.50	1.41	0.97	46.96	158.56	892.93	460.82	1120.33	704.47	927.26	513.65	1085.81	514.58
41.641	0	0.07	0.60	0.01	0.52	0.03	0.70	0.34	0.85	0.91	98.59	1.32	0.00	98.04	38.51	3.77	0.85	0.02	3.92	0.08	0.05	0.11	0.00	0.04	0.23	0.91	0.08	0.74	1.12	1.08	0.73	3.01	1.03	12.16	0.00	0.00	3.26	2.44	-0.03	47.59	161.31	891.92	459.85	1120.68	703.53	924.33	513.55	1085.64	512.80
41.674	0	0.07	0.54	0.01	0.44	0.03	0.55	0.27	0.86	0.94	98.91	0.89	0.00	98.14	32.95	4.05	0.86	0.02	3.74	0.08	0.05	0.10	0.00	0.04	0.22	0.94	0.08	0.79	1.06	1.03	0.67	3.20	1.00	11.19	0.00	0.00	3.48	2.18	0.53	47.94	162.84	889.94	460.35	1119.20	705.04	922.52	513.99	1085.36	513.34
41.708	0	0.08	0.50	0.02	0.36	0.03	0.42	0.21	1.09	1.08	98.99	0.58	0.00	97.83	26.98	4.21	0.80	0.02	3.60	0.07	0.05	0.07	0.00	0.04	0.25	1.08	0.09	1.09	0.97	0.99	0.59	3.26	0.96	10.56	0.00	0.00	5.30	2.96	1.02	47.44	160.22	887.71	459.96	1116.32	705.00	921.91	513.61	1082.13	513.23
41.741	0	0.08	0.41	0.02	0.34	0.03	0.37	0.19	1.17	1.16	99.18	0.49	0.00	97.66	24.56	4.71	0.74	0.03	3.28	0.06	0.06	0.06	0.00	0.04	0.27	1.16	0.09	1.17	0.96	0.90	0.59	2.86	0.90	8.75	0.00	0.00	3.79	3.35	0.06	48.11	163.01	886.80	460.21	1115.71	704.22	918.56	514.31	1081.57	513.16
41.775	0	0.08	0.39	0.02	0.32	0.03	0.35	0.18	1.33	1.55	99.23	0.46	0.00	97.87	23.30	4.63	0.63	0.03	3.04	0.06	0.07	0.04	0.00	0.04	0.32	1.55	0.09	1.33	0.93	0.82	0.55	3.15	0.84	8.11	0.00	0.00	4.22	2.86	0.90	48.00	161.86	883.67	458.85	1114.17	705.33	917.85	512.22	1079.71	512.94
41.808	0	0.08	0.38	0.02	0.33	0.03	0.34	0.19	1.13	1.91	99.25	0.44	0.00	97.72	23.05	5.43	0.59	0.03	3.20	0.06	0.09	0.05	0.00	0.05	0.35	1.91	0.11	1.13	0.92	0.80	0.52	5.41	0.80	8.04	0.00	0.00	5.04	3.21	0.84	47.84	159.48	882.48	458.32	1112.53	705.11	917.55	512.29	1077.03	511.51
41.841	0	0.09	0.36	0.02	0.30	0.03	0.30	0.17	1.02	2.07	99.28	0.36	0.00	97.81	20.31	5.67	0.55	0.04	3.29	0.06	0.12	0.06	0.00	0.05	0.33	2.07	0.12	1.02	0.96	0.80	0.51	7.08	0.81	7.67	0.00	0.00	1.78	2.99	0.48	47.94	160.61	881.05	457.62	1112.60	704.79	915.86	512.04	1076.45	509.39
41.875	0	0.09	0.35	0.02	0.30	0.03	0.29	0.17	1.17	2.43	99.31	0.35	0.00	97.01	19.83	6.05	0.53	0.05	3.70	0.06	0.15	0.06	0.00	0.05	0.32	2.43	0.12	1.17	1.02	0.84	0.53	3.72	0.78	7.40	0.00	0.00	5.57	4.60	1.36	47.70	158.24	879.29	456.42	1110.97	704.97	916.47	510.89	1074.72	510.36
41.908	0	0.08	0.32	0.02	0.33	0.03	0.31	0.19	1.01	2.64	99.34	0.40	0.00	96.98	21.58	6.67	0.50	0.06	3.52	0.05	0.17	0.06	0.00	0.05	0.30	2.64	0.11	1.01	1.03	0.87	0.52	2.75	0.77	6.82	0.00	0.00	5.80	4.66	1.52	47.56	158.11	879.63	456.99	1108.84	703.23	915.85	509.91	1073.96	511.27
41.941	0	0.08	0.31	0.02	0.34	0.03	0.31	0.20	0.89	2.98	99.32	0.40	0.00	97.02	21.73	7.67	0.50	0.06	3.23	0.06	0.15	0.07	0.00	0.05	0.36	2.98	0.09	0.89	1.06	0.85	0.52	3.87	0.72	6.67	0.00	0.00	3.35	4.59	0.94	48.21	164.23	878.70	457.14	1106.84	700.56	910.60	510.18	1074.83	510.22
41.975	0	0.08	0.32	0.02	0.36	0.03	0.32	0.21	0.65	3.38	99.28	0.44	0.00	96.86	22.89	7.88	0.42	0.06	2.83	0.06	0.15	0.07	0.00	0.05	0.36	3.38	0.07	0.65	1.10	0.80	0.51	4.19	0.66	6.89	0.00	0.00	3.75	4.85	1.37	47.92	158.08	878.02	457.42	1104.76	699.63	912.83	510.53	1070.91	509.85
42.008	0	0.08	0.32	0.02	0.38	0.03	0.33	0.22	0.53	3.71	99.24	0.47	0.00	96.80	23.80	8.74	0.43	0.06	2.89	0.08	0.22	0.14	0.00	0.06	0.38	3.71	0.06	0.46	1.11	0.84	0.53	4.91	0.69	7.11	0.00	0.00	3.94	4.96	0.76	47.77	159.39	877.29	456.87	1102.63	697.55	910.01	510.31	1069.39	508.49
42.041	0	0.08	0.31	0.02	0.38	0.03	0.32	0.22	0.55	4.37	99.24	0.45	0.00	96.30	23.33	9.30	0.40	0.06	3.00	0.07	0.24	0.22	0.00	0.07	0.39	4.37	0.07	0.41	1.09	0.82	0.55	1.17	0.65	7.14	0.00	0.00	4.88	5.71	0.61	47.83	157.72	877.38	457.43	1101.18	696.98	910.00	510.61	1067.71	508.90
42.075	0	0.08	0.32	0.02	0.37	0.03	0.32	0.22	0.57	5.25	99.26	0.45	0.00	95.50	23.14	8.72	0.38	0.05	3.16	0.07	0.25	0.26	0.00	0.08	0.45	5.25	0.07	0.41	1.11	0.79	0.57	1.17	0.64	7.34	0.00	0.00	0.13	6.73	0.30	48.00	158.75	876.53	457.89	1100.05	695.42	908.16	510.53	1066.87	507.39
42.108	0	0.07	0.35	0.02	0.39	0.03	0.36	0.23	0.59	5.55	99.21	0.53	0.00	95.66	25.62	8.12	0.39	0.05	3.22	0.07	0.27	0.29	0.00	0.09	0.52	5.55	0.07	0.42	1.13	0.86	0.59	2.62	0.64	7.77	0.00	0.00	2.38	6.53	0.39	48.53	158.27	875.13	456.67	1098.67	694.78	907.11	510.07	1065.35	506.76
42.142	0	0.08	0.37	0.02	0.38	0.03	0.36	0.22	0.57	6.91	99.24	0.51	0.00	94.92	24.99	7.58	0.40	0.04	3.03	0.07	0.20	0.24	0.00	0.11	0.54	6.91	0.07	0.36	1.12	0.94	0.57	1.92	0.62	8.35	0.00	0.00	3.03	7.36	0.52	48.43	160.10	874.08	456.10	1098.07	694.26	905.55	510.45	1065.60	506.38
42.175	0	0.08	0.40	0.02	0.34	0.03	0.34	0.20	0.57	7.20	99.21	0.44	0.00	94.27	23.07	6.48	0.44	0.04	3.20	0.08	0.19	0.26	0.00	0.12	0.57	7.20	0.07	0.32	1.16	1.02	0.56	1.83	0.65	8.71	0.00	0.00	2.26	8.00	0.91	48.69	160.12	872.78	456.16	1097.13	694.15	904.93	510.41	1065.01	506.57
42.208	0	0.08	0.43	0.02	0.35	0.03	0.35	0.20	0.53	7.03	99.14	0.48	0.00	96.38	24.04	5.65	0.45	0.03	3.00	0.07	0.19	0.24	0.00	0.12	0.51	7.03	0.08	0.31	1.16	1.01	0.53	2.92	0.67	9.27	0.00	0.00	2.07	5.59	0.85	48.50	158.07	870.96	455.65	1095.75	695.01	904.20	508.85	1062.25	506.38
42.242	0	0.08	0.46	0.02	0.33	0.03	0.33	0.19	0.53	8.12	99.07	0.43	0.00	94.65	22.55	5.45	0.52	0.03	3.34	0.09	0.18	0.23	0.00	0.12	0.53	8.12	0.10	0.37	1.20	1.15	0.50	0.89	0.72	9.94	0.00	0.00	2.48	7.63	1.06	48.48	158.27	869.78	455.53	1094.01	694.54	902.94	507.99	1061.21	506.91
42.275	0	0.09	0.49	0.02	0.31	0.03	0.31	0.17	0.50	8.12	99.02	0.37	0.00	93.54	20.66	5.47	0.49	0.03	3.18	0.06	0.14	0.17	0.00	0.12	0.50	8.12	0.11	0.47	1.18	1.06	0.47	0.84	0.72	10.53	0.00	0.00	1.13	8.64	1.41	48.32	158.08	868.67	455.59	1093.44	694.35	902.65	508.17	1060.73	506.73
42.308	0	0.09	0.53	0.02	0.28	0.03	0.27	0.15	0.68	7.87	98.94	0.33	0.00	95.56	17.94	5.38	0.50	0.02	2.98	0.06	0.13	0.13	0.00	0.14	0.56	7.87	0.13	0.68	1.12	1.04	0.46	0.68	0.75	11.24	0.00	0.00	1.23	6.66	0.93	48.40	157.70	869.24	455.37	1093.76	694.54	902.65	507.49	1060.35	506.27
42.342	0	0.09	0.56	0.02	0.27	0.03	0.25	0.15	0.83	7.97	98.88	0.33	0.00	96.17	16.36	5.92	0.53	0.02	3.09	0.06	0.13	0.14	0.00	0.16	0.57	7.97	0.15	0.83	1.04	1.04	0.43	0.63	0.75	11.90	0.00	0.00	1.64	5.89	0.79	48.56	157.69	869.24	455.22	1093.42	694.25	902.30	507.34	1059.98	506.08
42.375	0	0.09	0.60	0.02	0.27	0.03	0.24	0.15	0.83	7.60	98.79	0.33	0.00	95.67	15.76	6.35	0.53	0.03	2.92	0.05	0.14	0.14	0.00	0.16	0.61	7.60	0.15	0.83	1.02	1.05	0.40	0.62	0.74	12.67	0.00	0.00	1.49	6.52	0.32	48.48	156.66	869.92	455.12	1094.25	694.67	903.00	507.38	1059.65	505.45
42.409	0	0.09	0.53	0.02	0.27	0.03	0.25	0.15	0.72	7.16	98.95	0.33	0.00	96.60	16.04	6.22	0.55	0.02	2.92	0.04	0.18	0.14	0.00	0.19	0.59	7.16	0.15	0.72	1.00	0.93	0.36	1.15	0.79	11.39	0.00	0.00	0.22	5.26	0.14	48.19	157.86	870.65	455.69	1095.24	694.62	903.03	508.73	1060.84	505.07
42.442	0	0.09	0.53	0.02	0.26	0.03	0.24	0.14	0.66	6.46	98.94	0.33	0.00	97.18	15.16	6.34	0.52	0.02	2.87	0.03	0.15	0.12	0.00	0.19	0.61	6.46	0.17	0.66	0.98	0.88	0.31	0.70	0.83	11.47	0.00	0.00	2.13	4.31	-0.12	48.93	157.59	871.27	455.27	1095.52	694.10	903.30	509.70	1060.80	504.42
42.475	0	0.09	0.51	0.02	0.25	0.03	0.23	0.13	0.69	6.31	98.99	0.33	0.00	97.49	14.24	5.73	0.49	0.03	2.99	0.03	0.12	0.09	0.00	0.19	0.69	6.31	0.17	0.59	0.97	0.84	0.30	0.74	0.81	10.91	0.00	0.00	2.68	3.70	0.04	49.12	159.98	871.23	454.88	1095.67	693.34	902.33	510.29	1062.19	504.15
42.509	0	0.09	0.45	0.02	0.25	0.03	0.24	0.13	0.69	5.51	99.10	0.33	0.00	95.81	14.99	4.61	0.51	0.03	2.92	0.03	0.10	0.07	0.00	0.17	0.69	5.51	0.18	0.54	0.92	0.80	0.27	1.22	0.81	9.53	0.00	0.00	2.04	6.35	0.29	48.88	159.79	870.35	453.78	1095.12	692.44	902.08	508.64	1061.78	503.34
42.542	0	0.09	0.48	0.02	0.25	0.03	0.26	0.13	0.71	5.12	99.04	0.33	0.00	96.03	16.19	3.66	0.50	0.03	2.97	0.03	0.10	0.06	0.00	0.15	0.71	5.12	0.18	0.56	0.94	0.75	0.25	1.26	0.83	10.00	0.00	0.00	1.71	6.07	0.19	48.71	158.05	870.10	453.67	1094.79	692.78	902.52	507.72	1060.51	503.25
42.575	0	0.09	0.54	0.02	0.26	0.03	0.29	0.14	0.70	5.15	98.92	0.33	0.00	96.02	18.21	2.95	0.49	0.03	3.16	0.03	0.11	0.05	0.00	0.14	0.69	5.15	0.18	0.70	0.95	0.72	0.24	1.18	0.86	10.88	0.00	0.00	1.44	6.09	0.20	48.59	157.80	869.88	453.72	1094.89	693.20	902.60	507.61	1060.35	503.35
42.609	0	0.09	0.54	0.02	0.25	0.03	0.28	0.13	0.81	4.69	98.92	0.33	0.00	94.58	17.45	2.63	0.45	0.03	3.04	0.03	0.13	0.05	0.00	0.13	0.68	4.69	0.19	0.81	0.96	0.63	0.21	0.48	0.89	10.84	0.00	0.00	0.25	7.70	0.33	48.15	156.75	870.66	453.97	1094.12	691.87	903.32	506.19	1060.04	503.57
42.642	0	0.09	0.54	0.02	0.25	0.03	0.29	0.13	0.96	4.84	98.92	0.33	0.00	95.30	18.06	2.40	0.50	0.03	3.31	0.04	0.15	0.07	0.00	0.13	0.66	4.84	0.20	0.96	0.99	0.65	0.22	0.99	0.91	10.84	0.00	0.00	2.11	6.96	1.37	48.91	160.66	868.81	452.90	1094.26	691.57	901.78	507.59	1062.40	503.72
42.675	0	0.10	0.70	0.02	0.24	0.03	0.27	0.13	1.06	4.77	98.59	0.33	0.00	94.54	16.65	2.36	0.51	0.03	3.44	0.06	0.17	0.09	0.00	0.13	0.80	4.77	0.20	1.06	0.96	0.60	0.21	2.77	0.94	13.35	0.00	0.00	2.04	7.74	0.85	48.58	158.05	869.09	452.65	1095.59	693.80	903.25	506.42	1061.28	503.56
42.709	0	0.09	0.78	0.02	0.24	0.03	0.27	0.13	1.01	5.18	98.44	0.33	0.00	94.58	16.97	2.56	0.50	0.03	3.41	0.07	0.20	0.15	0.00	0.13	0.86	5.18	0.21	1.01	0.97	0.57	0.21	1.10	0.96	14.39	0.00	0.00	0.49	7.71	0.71	48.10	157.30	871.63	453.70	1096.25	692.85	905.05	505.87	1062.34	504.10
42.742	0	0.09	0.86	0.02	0.24	0.03	0.27	0.13	1.05	5.08	98.27	0.33	0.00	95.21	16.71	2.88	0.52	0.02	3.33	0.08	0.23	0.17	0.00	0.13	0.88	5.08	0.22	1.05	0.98	0.59	0.22	1.81	0.99	15.44	0.00	0.00	1.31	7.05	0.48	48.46	158.48	871.52	452.71	1097.30	692.76	904.65	506.73	1063.08	502.73
42.776	0	0.10	1.16	0.02	0.24	0.03	0.25	0.13	1.14	4.97	97.67	0.33	0.00	95.17	15.62	3.45	0.56	0.02	3.01	0.08	0.20	0.13	0.00	0.13	0.93	4.97	0.23	1.14	0.97	0.65	0.24	1.52	0.98	18.38	0.00	0.00	1.68	7.10	0.34	48.52	158.02	873.52	453.28	1098.38	693.08	906.23	506.17	1064.23	503.65
42.809	0	0.10	1.22	0.02	0.24	0.03	0.25	0.13	1.05	4.87	97.57	0.33	0.00	96.11	15.41	3.81	0.58	0.02	2.81	0.08	0.16	0.09	0.00	0.11	0.90	4.87	0.24	1.05	0.99	0.68	0.26	1.40	1.01	18.91	0.00	0.00	1.69	5.97	0.25	48.69	158.92	874.20	453.40	1099.20	692.94	906.40	507.10	1065.28	503.39
42.842	0	0.10	1.07	0.02	0.24	0.03	0.23	0.12	1.02	4.86	97.87	0.33	0.00	96.51	14.10	4.36	0.56	0.02	2.66	0.09	0.13	0.05	0.00	0.11	0.84	4.86	0.24	1.02	0.99	0.66	0.27	1.80	1.03	17.81	0.00	0.00	1.69	5.40	0.33	48.56	157.65	874.76	452.85	1100.27	693.04	907.94	506.67	1065.55	502.84
42.876	0	0.10	0.95	0.02	0.24	0.03	0.22	0.12	0.99	4.56	98.10	0.33	0.00	96.49	13.72	4.85	0.55	0.03	2.91	0.10	0.12	0.06	0.00	0.10	0.78	4.56	0.25	0.99	1.09	0.66	0.31	1.75	1.18	16.95	0.00	0.00	2.32	5.44	0.39	48.46	157.52	875.17	452.29	1100.58	692.57	908.45	506.17	1065.92	502.53
42.909	0	0.10	0.81	0.02	0.23	0.03	0.21	0.12	0.78	4.36	98.38	0.33	0.00	96.57	12.75	5.39	0.54	0.03	2.82	0.08	0.10	0.07	0.00	0.09	0.67	4.36	0.22	0.78	1.14	0.70	0.31	1.73	1.21	15.59	0.00	0.00	1.95	5.32	-0.10	48.46	156.76	876.41	452.33	1102.10	693.11	909.61	506.46	1066.31	501.93
42.942	0	0.10	0.62	0.02	0.23	0.03	0.21	0.12	0.75	4.13	98.77	0.33	0.00	96.03	12.23	5.71	0.55	0.03	2.95	0.07	0.10	0.08	0.00	0.10	0.56	4.13	0.23	0.75	1.11	0.69	0.35	3.12	1.26	13.09	0.00	0.00	1.84	6.07	0.38	48.45	156.87	876.73	452.15	1103.08	693.65	910.80	505.68	1067.64	502.58
42.976	0	0.10	0.56	0.02	0.22	0.03	0.19	0.11	0.68	4.25	98.87	0.33	0.00	96.06	10.51	5.47	0.58	0.03	2.90	0.06	0.10	0.09	0.00	0.10	0.53	4.25	0.22	0.68	1.10	0.71	0.41	2.40	1.35	12.23	0.00	0.00	0.83	6.03	0.60	48.21	158.65	877.29	452.30	1104.29	693.82	911.06	505.86	1069.68	502.79
43.009	0	0.10	0.53	0.02	0.22	0.03	0.19	0.11	0.56	3.98	98.93	0.33	0.00	96.04	10.88	5.47	0.56	0.03	2.91	0.06	0.09	0.07	0.00	0.09	0.44	3.98	0.21	0.55	1.15	0.73	0.40	2.27	1.42	11.80	0.00	0.00	2.52	6.06	0.74	48.52	158.62	876.90	451.33	1104.08	693.33	910.94	505.62	1069.52	502.32
43.042	0	0.10	0.50	0.02	0.22	0.03	0.20	0.11	0.71	4.13	98.99	0.33	0.00	96.44	11.50	5.24	0.58	0.03	3.17	0.06	0.09	0.06	0.00	0.10	0.45	4.13	0.21	0.71	1.15	0.69	0.42	2.30	1.48	11.22	0.00	0.00	2.78	5.50	0.94	48.56	159.00	877.65	451.92	1104.43	693.88	911.52	505.22	1070.51	503.62
43.076	0	0.10	0.45	0.02	0.22	0.03	0.19	0.11	0.78	3.93	99.09	0.33	0.00	97.20	10.88	5.54	0.66	0.03	3.36	0.07	0.12	0.09	0.00	0.12	0.50	3.93	0.22	0.78	1.11	0.71	0.45	0.98	1.49	10.28	0.00	0.00	2.54	4.27	1.29	48.70	161.56	878.99	452.69	1105.91	694.43	912.05	505.50	1073.62	505.11
43.109	0	0.10	0.45	0.02	0.21	0.04	0.19	0.11	0.85	3.94	99.09	0.33	0.00	96.05	10.52	5.19	0.70	0.03	3.84	0.07	0.13	0.12	0.00	0.12	0.52	3.94	0.23	0.85	1.06	0.68	0.46	2.05	1.48	10.16	0.00	0.00	3.23	6.04	0.97	48.55	161.08	878.91	452.15	1105.97	694.37	911.92	505.52	1073.00	504.34
43.143	0	0.10	0.48	0.02	0.21	0.03	0.20	0.11	0.82	3.57	99.04	0.33	0.00	95.82	11.20	4.45	0.68	0.03	3.39	0.06	0.12	0.12	0.00	0.12	0.50	3.57	0.22	0.82	0.99	0.64	0.46	2.95	1.48	10.52	0.00	0.00	1.54	6.34	0.85	48.41	158.90	879.50	451.96	1107.38	694.37	913.90	506.11	1072.76	502.90
43.176	0	0.10	0.55	0.02	0.20	0.03	0.20	0.10	0.84	3.58	98.89	0.33	0.00	95.49	10.66	3.92	0.69	0.03	3.37	0.06	0.14	0.13	0.00	0.11	0.61	3.58	0.25	0.84	0.94	0.61	0.45	1.21	1.46	11.76	0.00	0.00	2.81	6.73	1.09	48.79	164.71	880.56	451.98	1108.91	694.97	912.59	505.65	1077.30	504.69
43.209	0	0.10	0.62	0.02	0.21	0.03	0.21	0.11	0.88	3.49	98.76	0.33	0.00	96.51	11.45	3.81	0.68	0.03	3.57	0.07	0.12	0.11	0.00	0.11	0.69	3.49	0.25	0.88	0.91	0.60	0.43	0.86	1.48	12.79	0.00	0.00	6.24	5.40	0.55	47.83	163.58	881.45	451.58	1109.59	695.89	913.21	506.26	1076.78	504.63
43.243	0	0.10	0.62	0.02	0.21	0.03	0.21	0.11	0.92	3.01	98.76	0.33	0.00	96.78	12.33	3.68	0.65	0.03	3.52	0.07	0.11	0.10	0.00	0.11	0.69	3.01	0.27	0.92	0.82	0.55	0.41	0.82	1.54	12.86	0.00	0.00	5.92	4.99	0.73	47.92	163.65	881.44	451.63	1109.51	695.47	913.35	506.47	1076.99	504.57
43.276	0	0.10	0.65	0.02	0.20	0.04	0.21	0.10	1.07	2.95	98.71	0.33	0.00	96.84	11.34	3.36	0.63	0.03	3.93	0.06	0.13	0.11	0.00	0.11	0.76	2.95	0.30	1.07	0.79	0.56	0.41	0.93	1.55	13.18	0.00	0.00	6.09	4.88	0.89	47.87	164.07	881.28	451.55	1109.54	695.43	913.28	506.58	1077.33	504.69
43.309	0	0.10	0.68	0.02	0.20	0.04	0.20	0.10	1.35	2.69	98.65	0.33	0.00	96.84	10.15	3.34	0.61	0.04	4.18	0.06	0.12	0.08	0.00	0.11	0.73	2.69	0.31	1.35	0.76	0.54	0.40	1.07	1.61	13.64	0.00	0.00	6.34	4.88	1.09	47.84	163.87	880.89	451.46	1109.62	695.88	913.47	506.56	1077.33	504.95
43.343	0	0.10	0.78	0.02	0.19	0.04	0.20	0.10	1.56	2.62	98.44	0.33	0.00	97.20	10.38	3.07	0.65	0.03	4.60	0.07	0.14	0.10	0.00	0.14	0.76	2.62	0.33	1.56	0.74	0.53	0.37	1.08	1.70	14.97	0.00	0.00	6.44	4.27	1.50	47.66	161.64	880.43	451.64	1108.56	695.80	914.32	505.66	1075.96	505.65
43.376	0	0.10	0.85	0.02	0.21	0.04	0.21	0.11	1.88	2.73	98.31	0.33	0.00	95.73	11.78	3.29	0.67	0.04	4.63	0.07	0.15	0.11	0.00	0.15	0.78	2.73	0.30	1.88	0.76	0.56	0.35	0.99	1.63	15.76	0.00	0.00	4.72	6.46	1.05	48.38	163.75	881.26	452.12	1109.40	696.01	913.60	505.48	1077.35	505.65
43.410	0	0.10	0.96	0.02	0.22	0.04	0.23	0.11	1.99	2.93	98.08	0.33	0.00	96.84	13.22	3.18	0.72	0.03	4.45	0.07	0.16	0.13	0.00	0.17	0.91	2.93	0.31	1.99	0.63	0.53	0.35	1.06	1.50	16.81	0.00	0.00	5.17	4.89	1.39	48.04	158.73	880.00	451.93	1108.03	695.89	915.17	505.83	1073.89	505.02
43.443	0	0.10	0.84	0.02	0.24	0.04	0.26	0.13	1.70	3.26	98.32	0.33	0.00	95.24	15.99	3.29	0.77	0.03	3.95	0.07	0.15	0.13	0.00	0.18	0.85	3.26	0.30	1.70	0.65	0.59	0.31	0.44	1.40	15.51	0.00	0.00	4.13	7.02	1.55	48.56	163.32	880.88	452.01	1109.15	695.91	914.14	504.50	1077.46	506.17
43.476	0	0.09	0.98	0.02	0.26	0.03	0.29	0.14	1.63	3.36	98.04	0.33	0.00	96.19	18.54	3.03	0.78	0.02	3.16	0.07	0.16	0.10	0.00	0.17	0.87	3.36	0.29	1.63	0.68	0.63	0.31	1.54	1.35	16.86	0.00	0.00	3.64	5.86	1.52	48.42	159.05	879.54	451.64	1108.11	695.87	915.00	504.77	1074.05	504.78
43.510	0	0.09	1.10	0.02	0.29	0.03	0.34	0.16	1.66	3.77	97.79	0.43	0.00	96.21	22.02	3.30	0.86	0.02	2.96	0.08	0.16	0.10	0.00	0.20	0.98	3.77	0.27	1.66	0.70	0.64	0.30	0.96	1.26	17.98	0.00	0.00	4.89	5.84	1.75	48.09	160.59	880.14	451.68	1107.76	695.53	914.66	503.62	1075.24	506.10
43.543	0	0.08	1.10	0.02	0.33	0.03	0.41	0.19	1.49	4.05	97.79	0.56	0.00	96.19	25.89	3.28	0.83	0.02	2.89	0.08	0.20	0.15	0.00	0.20	1.10	4.05	0.26	1.49	0.73	0.69	0.29	0.61	1.19	17.94	0.00	0.00	4.75	5.86	1.40	48.23	162.46	881.08	451.77	1108.38	694.90	914.07	504.18	1076.53	505.79
43.576	0	0.08	0.96	0.02	0.37	0.03	0.47	0.22	1.63	4.13	98.08	0.71	0.00	96.69	29.14	3.21	0.82	0.02	3.15	0.09	0.20	0.15	0.00	0.20	1.11	4.13	0.23	1.63	0.73	0.72	0.30	0.65	1.17	16.59	0.00	0.00	6.50	5.13	1.16	47.75	158.60	881.15	451.91	1107.98	695.17	915.50	505.76	1074.10	505.11
43.610	0	0.08	0.82	0.02	0.35	0.03	0.44	0.20	1.57	4.44	98.35	0.62	0.00	95.73	27.43	3.22	0.72	0.02	3.47	0.08	0.20	0.17	0.00	0.20	1.05	4.44	0.20	1.57	0.78	0.75	0.29	0.81	1.12	15.11	0.00	0.00	3.99	6.44	1.33	48.60	162.97	881.45	451.65	1109.38	694.57	914.43	505.45	1077.40	504.70
43.643	0	0.08	0.76	0.02	0.32	0.03	0.39	0.18	1.49	4.48	98.48	0.52	0.00	96.61	24.98	2.87	0.71	0.02	3.77	0.08	0.20	0.17	0.00	0.20	1.06	4.48	0.22	1.49	0.79	0.76	0.30	0.79	1.12	14.27	0.00	0.00	5.86	5.24	1.30	48.03	161.48	881.22	451.46	1109.17	695.23	914.87	505.66	1076.35	504.91
43.676	0	0.08	0.74	0.02	0.31	0.03	0.37	0.17	1.40	4.49	98.53	0.47	0.00	96.38	23.60	3.20	0.69	0.02	4.02	0.08	0.15	0.11	0.00	0.20	0.92	4.49	0.20	1.40	0.84	0.80	0.28	1.10	1.12	14.03	0.00	0.00	2.80	5.59	0.99	48.81	163.97	881.79	452.03	1110.83	695.87	914.36	506.11	1078.32	504.51
43.710	0	0.09	0.87	0.02	0.28	0.03	0.33	0.16	1.26	4.43	98.26	0.39	0.00	97.68	20.97	2.90	0.64	0.02	3.91	0.08	0.15	0.11	0.00	0.20	0.89	4.43	0.20	1.26	0.91	0.90	0.28	1.47	1.09	15.56	0.00	0.00	6.74	3.30	1.69	47.73	160.80	880.89	452.38	1108.50	695.91	915.14	506.54	1075.94	506.33
43.743	0	0.09	0.83	0.02	0.26	0.03	0.30	0.14	1.29	4.36	98.34	0.34	0.00	96.49	19.17	2.75	0.67	0.02	3.80	0.08	0.13	0.11	0.00	0.20	0.85	4.36	0.19	1.29	0.90	0.87	0.27	1.99	1.11	15.07	0.00	0.00	1.60	5.44	1.65	48.51	163.33	881.24	452.86	1108.73	695.04	914.20	504.46	1077.52	506.19
43.777	0	0.09	0.72	0.02	0.26	0.03	0.29	0.14	1.26	4.35	98.57	0.33	0.00	96.90	18.30	2.58	0.73	0.03	3.41	0.08	0.10	0.13	0.00	0.22	0.79	4.35	0.19	1.26	0.99	0.89	0.28	1.09	1.05	13.59	0.00	0.00	2.31	4.79	1.51	48.53	163.92	882.42	452.67	1110.60	695.64	915.22	505.10	1079.15	505.97
43.810	0	0.09	0.79	0.02	0.26	0.03	0.29	0.14	1.33	4.54	98.41	0.33	0.00	96.02	18.00	2.74	0.85	0.03	3.65	0.08	0.12	0.17	0.00	0.23	0.83	4.54	0.19	1.33	1.00	0.85	0.28	0.53	1.02	14.56	0.00	0.00	1.82	6.09	1.02	48.51	165.64	884.54	452.62	1113.89	696.28	916.50	504.81	1082.13	506.90
43.843	0	0.09	0.77	0.02	0.27	0.03	0.29	0.14	1.44	4.37	98.47	0.33	0.00	98.37	18.67	3.31	0.74	0.03	3.24	0.06	0.09	0.14	0.00	0.20	0.69	4.37	0.19	1.44	1.02	0.82	0.25	0.87	0.98	14.34	0.00	0.00	3.34	1.50	-0.32	48.31	156.10	885.82	453.18	1114.20	697.37	920.32	507.05	1076.41	505.01
43.877	0	0.09	0.82	0.02	0.29	0.03	0.32	0.16	1.28	4.10	98.36	0.38	0.00	97.91	20.79	3.55	0.68	0.04	2.99	0.05	0.08	0.12	0.00	0.17	0.64	4.10	0.19	1.28	0.96	0.82	0.23	0.81	0.92	15.01	0.00	0.00	5.14	2.78	1.27	48.03	157.87	886.25	453.49	1113.16	696.91	921.07	506.11	1078.94	506.70
43.910	0	0.09	0.83	0.02	0.31	0.03	0.33	0.17	1.19	3.87	98.35	0.42	0.00	97.73	22.14	4.38	0.63	0.04	2.80	0.04	0.09	0.10	0.00	0.16	0.58	3.87	0.18	1.19	0.95	0.80	0.21	1.05	0.90	15.27	0.00	0.00	6.55	3.18	1.19	47.76	159.52	887.49	452.90	1115.21	697.39	921.81	506.38	1081.33	506.64
43.943	0	0.08	0.71	0.02	0.32	0.03	0.33	0.18	0.93	3.77	98.58	0.43	0.00	97.86	22.61	5.21	0.58	0.05	2.58	0.03	0.07	0.06	0.00	0.13	0.53	3.77	0.15	0.93	1.03	0.81	0.18	0.49	0.86	14.02	0.00	0.00	6.54	2.89	0.92	47.66	160.93	888.40	452.05	1117.63	698.07	922.44	506.38	1083.37	505.70
43.977	0	0.08	0.57	0.02	0.35	0.03	0.34	0.20	0.78	3.27	98.85	0.45	0.00	98.42	23.49	6.64	0.53	0.07	2.76	0.03	0.08	0.08	0.00	0.13	0.53	3.27	0.14	0.78	0.99	0.73	0.18	0.59	0.87	12.35	0.00	0.00	4.59	1.34	1.69	48.02	159.40	888.81	452.58	1116.76	696.58	923.88	505.15	1083.27	506.30
44.010	0	0.08	0.48	0.02	0.39	0.03	0.33	0.23	0.74	3.01	99.04	0.47	0.00	97.44	24.11	9.21	0.54	0.09	2.85	0.03	0.08	0.09	0.00	0.13	0.50	3.01	0.14	0.74	0.95	0.71	0.17	0.50	0.88	11.27	0.00	0.00	4.53	3.81	1.46	48.05	160.18	889.92	453.12	1117.75	697.00	924.32	505.29	1084.49	507.19
44.043	0	0.08	0.51	0.02	0.39	0.03	0.33	0.23	0.82	2.76	98.99	0.46	0.00	96.78	23.89	9.58	0.53	0.12	2.95	0.03	0.09	0.10	0.00	0.13	0.51	2.76	0.14	0.82	0.85	0.66	0.17	1.27	0.88	11.86	0.00	0.00	2.60	4.98	2.21	48.41	159.89	890.96	454.14	1118.77	697.36	926.49	504.42	1086.31	509.18
44.077	0	0.07	0.44	0.02	0.40	0.03	0.34	0.24	0.96	2.36	99.12	0.49	0.00	97.03	24.66	9.46	0.48	0.16	2.62	0.02	0.08	0.09	0.00	0.11	0.42	2.36	0.13	0.96	0.80	0.59	0.15	1.57	0.84	10.47	0.00	0.00	3.55	4.56	2.88	48.42	154.86	893.48	455.99	1120.48	698.95	931.85	506.54	1086.66	510.57
44.110	0	0.08	0.46	0.02	0.39	0.03	0.34	0.23	1.45	2.23	99.09	0.51	0.00	97.04	24.63	8.63	0.48	0.15	2.70	0.03	0.11	0.10	0.00	0.11	0.52	2.23	0.14	1.45	0.74	0.57	0.17	1.67	0.84	10.64	0.00	0.00	2.52	4.54	3.12	48.26	155.41	895.37	456.57	1120.41	697.31	932.82	505.28	1088.10	511.38
44.144	0	0.08	0.42	0.02	0.40	0.03	0.37	0.23	1.79	1.91	99.15	0.57	0.00	97.08	26.01	7.96	0.49	0.15	2.20	0.03	0.07	0.06	0.00	0.10	0.55	1.91	0.15	1.79	0.65	0.55	0.16	2.37	0.78	9.75	0.00	0.00	-0.72	4.48	2.16	47.64	156.34	899.94	459.53	1123.00	696.84	934.73	508.58	1091.04	511.56
44.177	0	0.07	0.41	0.02	0.42	0.03	0.42	0.25	1.34	1.91	99.16	0.66	0.00	97.76	28.47	7.11	0.46	0.13	2.07	0.03	0.05	0.05	0.00	0.10	0.51	1.91	0.15	1.34	0.60	0.56	0.18	2.16	0.73	9.32	0.00	0.00	0.95	3.11	3.05	48.07	155.88	903.01	459.60	1126.67	697.27	939.36	509.51	1095.21	512.69
44.210	0	0.07	0.45	0.01	0.46	0.03	0.53	0.28	0.81	1.87	98.94	0.89	0.00	97.53	33.17	5.43	0.46	0.11	2.42	0.03	0.05	0.06	0.00	0.09	0.48	1.87	0.16	0.81	0.58	0.61	0.19	4.99	0.73	9.59	0.00	0.00	2.11	3.61	0.45	48.38	156.95	907.53	461.11	1129.52	697.33	939.38	512.26	1096.33	512.82
44.244	0	0.07	0.46	0.01	0.50	0.03	0.62	0.31	0.43	1.66	98.76	1.10	0.00	98.76	36.41	4.56	0.41	0.10	2.31	0.03	0.03	0.04	0.00	0.07	0.41	1.66	0.17	0.43	0.57	0.63	0.19	2.23	0.66	9.59	0.00	0.00	6.78	-0.12	1.80	47.37	157.28	908.01	460.52	1130.93	699.49	941.72	511.63	1098.96	514.83
44.277	0	0.06	0.50	0.01	0.58	0.03	0.80	0.38	0.40	1.65	98.40	1.64	0.00	98.41	41.80	3.79	0.40	0.09	2.65	0.03	0.03	0.05	0.00	0.07	0.32	1.65	0.17	0.26	0.58	0.67	0.21	2.70	0.67	10.19	0.00	0.00	2.96	1.38	1.10	48.13	161.48	908.94	459.83	1133.03	697.78	940.32	510.66	1101.77	513.94
44.310	0	0.06	0.49	0.01	0.68	0.03	1.01	0.46	0.36	1.61	97.98	2.43	0.00	98.69	46.83	3.57	0.36	0.08	3.04	0.02	0.03	0.06	0.00	0.06	0.25	1.61	0.17	0.24	0.54	0.71	0.20	2.23	0.67	10.11	0.00	0.00	3.80	0.39	1.89	47.83	158.73	909.77	460.27	1133.75	699.12	943.43	510.34	1102.10	514.79
44.344	0	0.05	0.49	0.01	0.83	0.03	1.31	0.60	0.36	1.38	97.39	3.85	0.00	98.49	52.79	3.62	0.36	0.06	2.56	0.02	0.02	0.04	0.00	0.06	0.21	1.38	0.17	0.23	0.51	0.76	0.24	8.13	0.66	9.98	0.00	0.00	4.92	1.12	1.09	47.64	157.69	910.46	461.08	1134.59	700.09	943.74	512.14	1101.40	515.67
44.377	0	0.04	0.49	0.01	1.08	0.03	1.86	0.84	0.37	1.31	96.28	7.11	0.00	98.66	60.84	3.71	0.37	0.05	2.37	0.02	0.02	0.05	0.00	0.06	0.16	1.31	0.13	0.20	0.51	0.79	0.26	3.56	0.64	9.98	0.00	0.00	5.17	0.49	2.22	47.50	156.85	911.40	461.36	1135.37	701.01	946.39	511.40	1103.17	516.33
44.411	0	0.04	0.46	0.01	1.35	0.03	2.44	1.10	0.42	1.16	95.11	11.31	0.00	98.53	67.21	4.03	0.42	0.05	2.00	0.02	0.02	0.03	0.00	0.06	0.13	1.16	0.11	0.15	0.49	0.82	0.32	4.39	0.64	9.60	0.00	0.00	4.82	0.97	1.99	47.69	156.20	911.67	461.97	1135.57	701.49	946.68	512.14	1102.81	516.53
44.444	0	0.04	0.45	0.01	1.63	0.03	3.15	1.39	0.50	1.05	93.71	16.68	-0.72	98.60	72.86	4.03	0.50	0.05	2.09	0.02	0.02	0.03	0.00	0.07	0.13	1.05	0.10	0.17	0.46	0.77	0.40	4.59	0.64	9.30	0.00	0.00	5.89	0.73	1.99	47.45	154.85	912.11	462.26	1135.68	701.83	947.61	512.57	1102.39	517.04
44.477	0	0.03	0.45	0.01	1.79	0.03	3.47	1.56	0.56	1.08	93.06	19.42	-1.19	98.52	75.17	4.55	0.56	0.04	2.37	0.03	0.02	0.03	0.00	0.07	0.16	1.08	0.10	0.20	0.46	0.80	0.42	1.51	0.63	9.32	0.00	0.00	3.91	-1.00	2.74	47.70	155.87	912.62	461.15	1136.84	700.97	948.82	510.26	1104.58	516.10
44.511	0	0.03	0.49	0.01	1.85	0.03	3.64	1.63	0.57	1.19	92.72	20.75	-1.32	98.00	76.13	4.52	0.57	0.04	2.74	0.03	0.03	0.04	0.00	0.07	0.23	1.19	0.10	0.34	0.42	0.85	0.52	0.72	0.61	10.20	0.00	0.00	3.19	-2.54	2.48	48.04	157.49	911.25	459.57	1137.82	701.12	947.50	508.80	1104.85	515.54
44.544	0	0.04	0.47	0.01	1.58	0.03	3.08	1.35	0.61	1.19	93.84	15.75	-0.14	98.07	71.88	4.07	0.61	0.04	3.41	0.04	0.04	0.05	0.00	0.07	0.32	1.19	0.10	0.58	0.39	0.94	0.56	1.60	0.61	9.63	0.00	0.00	3.50	-2.35	1.70	48.06	159.62	910.83	458.33	1138.82	701.06	945.78	508.88	1105.31	514.26
44.577	0	0.04	0.47	0.01	1.51	0.03	2.89	1.26	1.23	1.26	94.22	14.81	0.00	98.14	70.33	4.10	0.61	0.03	3.77	0.04	0.06	0.05	0.00	0.07	0.41	1.26	0.10	1.23	0.40	0.93	0.55	0.55	0.63	9.70	0.00	0.00	6.84	-2.17	1.26	47.19	162.00	907.71	455.37	1138.96	701.57	942.59	507.32	1104.44	514.24
44.611	0	0.04	0.47	0.01	1.31	0.03	2.38	1.06	2.26	1.36	95.24	11.70	0.00	98.34	65.92	4.13	0.64	0.03	3.73	0.04	0.06	0.04	0.00	0.06	0.47	1.36	0.10	2.26	0.44	1.02	0.52	0.45	0.64	9.78	0.00	0.00	6.52	-1.61	2.12	47.44	161.09	906.25	455.16	1137.70	703.06	942.73	507.14	1103.74	512.51
44.644	0	0.05	0.48	0.01	1.03	0.03	1.77	0.79	3.16	1.50	96.46	7.58	0.00	98.27	59.04	3.82	0.61	0.03	3.83	0.04	0.07	0.03	0.00	0.06	0.55	1.50	0.10	3.16	0.48	1.01	0.53	0.32	0.64	9.82	0.00	0.00	8.16	-1.79	2.11	47.03	158.52	904.86	454.59	1136.20	703.38	942.52	507.11	1100.97	511.87
44.677	0	0.05	0.51	0.01	0.88	0.03	1.39	0.65	3.16	1.56	97.22	5.39	0.00	98.39	53.92	4.17	0.57	0.03	3.16	0.03	0.06	0.03	0.00	0.06	0.57	1.56	0.11	3.76	0.53	1.04	0.50	0.29	0.66	10.54	0.00	0.00	8.85	-1.44	1.81	46.75	157.85	903.71	453.90	1134.70	702.39	941.17	506.76	1098.96	511.21
44.711	0	0.05	0.52	0.01	0.79	0.03	1.16	0.57	2.99	1.55	97.67	3.90	0.00	98.63	50.15	4.84	0.61	0.03	2.99	0.02	0.06	0.03	0.00	0.07	0.60	1.55	0.11	3.31	0.57	1.02	0.49	0.46	0.67	10.90	0.00	0.00	8.17	-0.61	2.33	46.84	158.94	902.44	453.93	1131.42	699.80	939.04	505.55	1097.87	511.36
44.744	0	0.06	0.54	0.01	0.74	0.03	1.05	0.52	2.75	1.55	97.89	3.12	0.00	98.68	47.84	4.94	0.62	0.03	3.32	0.02	0.08	0.05	0.00	0.07	0.63	1.55	0.11	2.75	0.61	1.05	0.47	0.74	0.66	11.15	0.00	0.00	8.35	-0.43	2.91	46.99	159.45	901.14	454.52	1128.67	699.26	937.48	505.70	1096.82	511.49
44.778	0	0.06	0.47	0.01	0.70	0.03	0.93	0.48	2.10	1.59	98.14	2.42	0.00	98.75	45.23	5.72	0.68	0.04	3.50	0.02	0.08	0.08	0.00	0.08	0.60	1.59	0.11	2.10	0.64	0.99	0.49	0.69	0.66	10.00	0.00	0.00	7.03	0.15	2.35	47.49	161.96	899.75	454.72	1126.72	697.92	933.88	506.16	1095.77	510.90
44.811	0	0.05	0.44	0.01	0.78	0.03	0.97	0.55	2.16	1.73	98.05	2.78	0.00	98.05	46.93	7.38	0.65	0.04	3.20	0.02	0.08	0.07	0.00	0.09	0.61	1.73	0.10	2.16	0.70	0.95	0.51	1.18	0.60	9.90	0.00	0.00	4.55	2.40	2.13	48.23	158.64	898.89	455.35	1125.47	697.83	934.25	506.07	1092.83	510.37
44.844	0	0.06	0.42	0.01	0.77	0.03	0.90	0.54	1.85	1.69	98.20	2.42	0.00	98.54	45.46	8.23	0.62	0.05	3.04	0.01	0.08	0.09	0.00	0.10	0.63	1.69	0.10	1.85	0.74	0.95	0.51	0.62	0.56	9.50	0.00	0.00	5.10	0.92	2.25	48.15	163.70	898.09	454.65	1125.54	697.47	931.50	505.69	1095.13	510.69
44.878	0	0.05	0.40	0.01	0.79	0.03	0.91	0.56	2.13	1.88	98.19	2.54	0.00	98.38	45.83	8.71	0.61	0.06	2.65	0.02	0.06	0.06	0.00	0.11	0.81	1.88	0.10	2.13	0.78	0.95	0.47	0.73	0.54	9.29	0.00	0.00	6.72	1.47	2.65	47.60	161.80	896.45	454.16	1124.55	698.42	931.62	506.30	1093.38	510.13
44.911	0	0.05	0.38	0.01	0.92	0.03	1.01	0.67	2.27	1.81	97.98	3.23	0.00	98.32	48.76	10.21	0.60	0.06	2.36	0.02	0.05	0.05	0.00	0.11	0.91	1.81	0.11	2.27	0.80	0.96	0.45	0.74	0.50	8.98	0.00	0.00	6.10	1.64	2.32	47.87	162.40	895.54	453.92	1124.03	698.61	930.22	505.44	1092.55	510.16
44.944	0	0.05	0.36	0.01	0.94	0.03	1.02	0.69	2.20	1.87	97.95	3.33	0.00	98.35	49.23	10.60	0.55	0.07	2.25	0.02	0.05	0.04	0.00	0.12	1.11	1.87	0.10	2.20	0.85	0.93	0.43	1.07	0.48	8.58	0.00	0.00	6.48	1.56	2.49	47.77	160.44	893.76	453.99	1121.49	698.30	929.23	505.27	1089.60	510.02
44.978	0	0.05	0.34	0.01	0.85	0.03	0.90	0.61	1.99	1.95	98.21	2.59	0.00	98.45	46.21	10.49	0.43	0.07	2.57	0.02	0.05	0.05	0.00	0.14	1.19	1.95	0.11	1.99	0.95	0.94	0.40	1.46	0.52	7.97	0.00	0.00	6.19	1.25	2.70	47.74	161.12	893.20	454.00	1119.07	696.01	927.66	504.61	1088.70	509.87
45.011	0	0.06	0.29	0.01	0.69	0.03	0.66	0.47	1.24	1.95	98.62	1.44	0.00	98.52	39.52	10.86	0.42	0.08	2.58	0.02	0.06	0.09	0.00	0.14	1.07	1.95	0.12	1.24	0.99	0.92	0.40	1.33	0.56	6.68	0.00	0.00	6.52	1.01	2.06	47.88	164.00	893.46	454.13	1118.61	694.77	925.32	506.25	1089.30	508.95
45.044	0	0.06	0.30	0.01	0.68	0.03	0.65	0.46	0.84	1.75	98.65	1.39	0.00	98.48	39.17	10.67	0.42	0.07	2.93	0.03	0.08	0.15	0.00	0.14	0.84	1.75	0.12	0.80	1.12	0.94	0.39	0.75	0.60	6.91	0.00	0.00	6.01	1.16	1.99	47.93	162.32	893.57	454.17	1117.59	693.18	925.59	506.77	1087.91	507.96
45.078	0	0.06	0.30	0.01	0.61	0.03	0.60	0.40	0.71	1.54	98.78	1.20	0.00	98.34	36.94	9.59	0.39	0.06	3.19	0.03	0.11	0.31	0.00	0.15	0.71	1.54	0.15	0.50	1.31	0.95	0.43	1.06	0.60	6.89	0.00	0.00	4.31	1.61	2.26	48.55	164.06	892.15	454.36	1115.14	691.66	923.17	505.42	1087.20	508.39
45.111	0	0.06	0.32	0.01	0.59	0.03	0.60	0.39	0.56	1.40	98.80	1.20	0.00	98.35	36.98	8.75	0.41	0.06	2.86	0.03	0.11	0.40	0.00	0.16	0.56	1.40	0.18	0.41	1.30	0.97	0.45	0.99	0.64	7.23	0.00	0.00	6.08	1.57	1.87	48.01	162.04	891.70	453.91	1113.68	690.88	922.71	505.74	1084.74	507.44
45.145	0	0.07	0.33	0.01	0.53	0.03	0.53	0.33	0.48	1.04	98.94	0.97	0.00	98.24	33.96	8.24	0.43	0.05	2.66	0.04	0.12	0.38	0.00	0.22	0.42	1.04	0.21	0.33	1.30	1.04	0.48	0.73	0.68	7.29	0.00	0.00	4.75	1.90	1.52	48.42	162.06	890.85	453.69	1111.79	689.27	920.89	505.12	1082.95	506.29
45.178	0	0.07	0.33	0.01	0.47	0.03	0.48	0.29	0.49	0.85	99.04	0.82	0.00	98.04	31.51	7.23	0.45	0.04	2.58	0.04	0.11	0.33	0.00	0.23	0.30	0.85	0.24	0.34	1.38	1.13	0.49	0.66	0.74	7.07	0.00	0.00	4.47	2.44	1.44	48.54	160.40	890.49	453.41	1110.47	687.88	920.80	504.87	1081.20	505.37
45.211	0	0.07	0.32	0.02	0.44	0.03	0.45	0.27	0.49	0.81	99.09	0.75	0.00	97.31	30.09	6.58	0.44	0.04	2.20	0.04	0.10	0.24	0.00	0.22	0.22	0.81	0.25	0.29	1.50	1.26	0.49	1.10	0.75	6.75	0.00	0.00	2.40	4.06	1.37	49.41	160.01	890.15	455.23	1107.51	686.21	919.30	505.52	1079.31	506.16
45.245	0	0.07	0.32	0.02	0.44	0.03	0.48	0.27	0.51	0.71	99.04	0.81	0.00	97.83	31.04	5.59	0.42	0.04	1.94	0.03	0.09	0.17	0.00	0.23	0.17	0.71	0.24	0.26	1.64	1.37	0.51	0.72	0.78	6.51	0.00	0.00	3.65	2.96	1.41	49.13	155.46	889.95	455.37	1107.03	686.77	921.24	506.14	1076.70	506.00
45.278	0	0.07	0.33	0.01	0.51	0.03	0.61	0.33	0.49	0.69	98.79	1.17	0.00	97.53	36.16	5.06	0.39	0.03	1.80	0.03	0.07	0.11	0.00	0.23	0.17	0.69	0.24	0.28	1.70	1.49	0.49	0.56	0.79	6.70	0.00	0.00	1.40	3.61	1.34	49.51	157.04	889.07	455.33	1105.07	684.95	918.97	504.82	1076.01	505.52
45.311	0	0.07	0.31	0.01	0.53	0.03	0.65	0.34	0.43	0.69	98.71	1.28	0.00	97.03	37.48	4.57	0.36	0.03	1.50	0.02	0.05	0.08	0.00	0.23	0.17	0.69	0.25	0.30	1.70	1.54	0.43	0.58	0.77	6.14	0.00	0.00	0.93	4.57	1.52	49.43	155.86	889.60	455.96	1103.34	683.11	919.19	504.35	1075.04	505.97
45.345	0	0.06	0.30	0.01	0.55	0.03	0.72	0.37	0.40	0.59	98.56	1.54	0.00	97.20	39.78	3.87	0.34	0.03	1.48	0.02	0.04	0.06	0.00	0.22	0.16	0.59	0.26	0.40	1.78	1.72	0.38	0.63	0.88	5.75	0.00	0.00	0.16	4.27	1.25	49.31	155.26	890.41	455.90	1103.56	682.17	919.68	504.21	1074.94	505.32
45.378	0	0.06	0.29	0.01	0.57	0.03	0.76	0.38	0.45	0.55	98.48	1.68	0.00	97.15	41.00	3.64	0.32	0.03	1.36	0.02	0.03	0.04	0.00	0.21	0.16	0.55	0.25	0.45	1.67	1.68	0.33	0.72	0.86	5.34	0.00	0.00	-0.48	4.36	1.18	49.21	158.85	889.96	456.04	1104.60	683.42	918.09	504.92	1076.95	505.51
45.412	0	0.06	0.30	0.01	0.63	0.03	0.91	0.44	0.61	0.49	98.18	2.30	0.00	97.49	44.95	2.99	0.31	0.03	1.13	0.01	0.02	0.03	0.00	0.21	0.17	0.49	0.25	0.61	1.72	1.68	0.31	1.28	1.00	5.39	0.00	0.00	-0.23	3.70	1.40	49.31	154.39	889.66	457.14	1102.77	683.21	919.50	505.67	1073.89	506.14
45.445	0	0.06	0.31	0.01	0.66	0.03	1.00	0.46	0.64	0.47	97.99	2.70	0.00	97.16	46.91	2.43	0.29	0.03	1.09	0.01	0.03	0.04	0.00	0.21	0.20	0.47	0.26	0.64	1.81	1.77	0.28	0.84	1.01	5.65	0.00	0.00	-0.78	4.35	1.22	49.08	153.97	889.19	458.02	1103.02	684.67	919.41	507.09	1073.38	506.55
45.478	0	0.06	0.32	0.01	0.71	0.03	1.14	0.50	0.59	0.49	97.73	3.30	0.00	97.08	49.52	1.89	0.25	0.02	0.91	0.01	0.02	0.03	0.00	0.21	0.22	0.49	0.30	0.59	1.77	1.59	0.25	1.50	0.96	5.95	0.00	0.00	0.33	4.48	1.30	49.63	156.55	887.52	458.13	1101.63	684.68	916.69	508.25	1073.24	506.99
45.512	0	0.06	0.34	0.01	0.68	0.03	1.09	0.48	0.56	0.40	97.82	3.01	0.00	96.14	48.31	1.67	0.27	0.02	1.12	0.01	0.03	0.05	0.00	0.22	0.26	0.40	0.29	0.56	1.82	1.76	0.23	2.58	0.86	6.17	0.00	0.00	0.76	5.93	0.91	49.36	159.31	885.38	456.11	1103.91	687.82	914.94	507.37	1074.25	505.76
45.545	0	0.06	0.37	0.01	0.61	0.03	0.97	0.42	0.51	0.40	98.07	2.39	0.00	97.85	45.38	1.42	0.27	0.02	1.56	0.01	0.04	0.07	0.00	0.24	0.30	0.40	0.28	0.51	1.80	1.85	0.22	1.45	0.82	7.00	0.00	0.00	3.16	2.90	1.32	49.17	154.47	884.87	456.33	1102.88	688.75	917.01	507.35	1071.48	506.70
45.578	0	0.06	0.39	0.01	0.56	0.03	0.87	0.38	0.50	0.45	98.26	1.96	0.00	97.63	42.79	1.29	0.30	0.02	2.42	0.02	0.06	0.12	0.00	0.24	0.33	0.45	0.24	0.50	1.83	2.03	0.24	1.46	0.83	7.53	0.00	0.00	4.08	3.40	1.12	49.09	154.05	883.72	456.09	1102.87	690.36	916.41	507.48	1070.46	506.80
45.612	0	0.07	0.40	0.01	0.51	0.03	0.77	0.33	0.54	0.48	98.46	1.56	0.00	97.40	39.86	1.36	0.26	0.02	3.79	0.02	0.09	0.16	0.00	0.21	0.35	0.48	0.18	0.54	1.91	2.01	0.17	0.78	0.78	7.65	0.00	0.00	1.64	3.87	1.44	49.17	156.86	882.49	454.87	1105.75	692.54	916.23	506.61	1073.10	506.04
45.645	0	0.07	0.40	0.01	0.46	0.03	0.67	0.29	0.62	0.51	98.66	1.23	0.00	96.75	36.57	1.37	0.26	0.02	4.44	0.03	0.10	0.13	0.00	0.18	0.33	0.51	0.15	0.62	2.04	1.98	0.16	1.73	0.82	7.78	0.00	0.00	2.17	5.03	0.95	48.83	157.52	881.62	452.93	1108.12	695.10	916.08	504.93	1073.60	504.82
45.678	0	0.08	0.41	0.02	0.38	0.04	0.51	0.23	0.81	0.58	98.97	0.81	0.00	97.86	30.68	1.58	0.25	0.02	5.09	0.03	0.12	0.10	0.00	0.16	0.31	0.58	0.13	0.81	1.99	1.91	0.13	1.37	0.82	7.95	0.00	0.00	4.32	2.90	1.72	49.29	157.00	880.82	452.60	1107.34	695.13	916.43	504.76	1073.43	505.82
45.712	0	0.08	0.39	0.02	0.34	0.03	0.44	0.20	0.87	0.67	99.12	0.63	0.00	98.01	27.18	1.64	0.24	0.02	5.01	0.04	0.10	0.05	0.00	0.15	0.29	0.67	0.10	0.87	1.89	1.61	0.10	0.68	0.81	7.60	0.00	0.00	1.35	2.51	1.06	48.67	156.75	880.47	452.18	1108.03	694.77	915.92	505.29	1072.66	503.37
45.745	0	0.09	0.40	0.02	0.29	0.04	0.36	0.16	1.26	0.75	99.20	0.45	0.00	97.96	22.62	1.92	0.23	0.02	5.10	0.06	0.09	0.06	0.00	0.14	0.29	0.75	0.08	1.26	1.77	1.56	0.10	0.87	0.80	7.85	0.00	0.00	0.75	2.63	0.60	48.36	158.31	879.73	451.35	1109.43	696.41	914.92	504.71	1073.21	502.56
45.779	0	0.09	0.41	0.02	0.26	0.03	0.31	0.14	1.45	0.88	99.18	0.35	0.00	98.35	19.60	1.96	0.25	0.02	4.30	0.05	0.07	0.07	0.00	0.12	0.27	0.88	0.10	1.45	1.47	1.23	0.08	0.44	0.80	8.04	0.00	0.00	-1.58	1.55	0.06	47.90	159.48	878.68	451.02	1106.82	693.38	911.80	503.46	1071.28	501.46
45.812	0	0.10	0.41	0.02	0.24	0.03	0.27	0.13	1.44	0.98	99.18	0.33	0.00	98.29	16.53	2.28	0.26	0.02	4.16	0.05	0.08	0.11	0.00	0.12	0.24	0.98	0.09	1.44	1.32	1.19	0.08	0.55	0.81	8.14	0.00	0.00	0.37	1.74	0.26	48.33	158.95	878.70	450.94	1108.47	696.18	913.17	504.21	1072.10	501.85
45.845	0	0.10	0.41	0.02	0.23	0.03	0.25	0.12	1.55	1.04	99.18	0.33	0.00	98.15	15.21	2.51	0.26	0.02	3.66	0.04	0.08	0.14	0.00	0.11	0.21	1.04	0.09	1.55	1.28	1.20	0.07	0.94	0.78	8.23	0.00	0.00	-1.12	2.15	-0.17	48.06	158.21	878.18	450.25	1106.46	692.82	911.76	502.83	1069.95	500.95
45.879	0	0.10	0.41	0.02	0.23	0.03	0.25	0.12	1.65	1.35	99.19	0.33	0.00	97.98	14.91	2.49	0.30	0.03	3.48	0.04	0.09	0.16	0.00	0.11	0.22	1.35	0.10	1.65	1.25	1.13	0.07	1.27	0.78	8.13	0.00	0.00	1.87	2.60	0.75	48.71	158.10	878.10	449.36	1108.20	695.01	913.79	503.37	1071.87	500.94
45.912	0	0.10	0.39	0.02	0.23	0.03	0.25	0.12	1.95	1.51	99.22	0.33	0.00	97.95	15.53	2.52	0.31	0.03	3.84	0.04	0.09	0.18	0.00	0.12	0.27	1.51	0.10	1.95	1.20	1.18	0.07	0.70	0.77	7.69	0.00	0.00	1.79	2.66	0.58	48.69	160.23	878.28	449.38	1109.47	695.83	913.23	504.25	1073.43	500.85
45.945	0	0.10	0.36	0.02	0.25	0.03	0.28	0.13	2.22	1.86	99.28	0.33	0.00	97.96	17.51	2.56	0.32	0.03	4.08	0.04	0.08	0.15	0.00	0.12	0.29	1.86	0.09	2.22	1.22	1.22	0.07	1.24	0.79	6.96	0.00	0.00	2.28	2.63	-0.02	48.90	160.58	878.48	449.87	1109.02	695.62	912.21	505.76	1072.70	500.45
45.979	0	0.09	0.33	0.02	0.26	0.03	0.30	0.15	2.13	2.28	99.33	0.35	0.00	97.52	18.94	2.90	0.37	0.03	4.61	0.04	0.08	0.15	0.00	0.11	0.29	2.28	0.09	2.13	1.20	1.31	0.07	1.59	0.88	6.38	0.00	0.00	3.32	3.63	1.12	49.18	160.52	877.17	449.04	1108.77	695.76	912.88	504.80	1073.36	501.29
46.012	0	0.09	0.33	0.02	0.27	0.04	0.30	0.15	1.83	2.32	99.35	0.35	0.00	98.04	19.06	2.92	0.37	0.03	4.88	0.05	0.09	0.13	0.00	0.11	0.32	2.32	0.08	1.83	1.21	1.21	0.07	2.17	0.90	6.22	0.00	0.00	4.38	2.44	1.61	49.28	160.30	875.97	449.04	1107.76	696.65	912.44	503.77	1072.74	502.68
46.045	0	0.08	0.34	0.02	0.31	0.03	0.36	0.18	1.47	2.62	99.29	0.46	0.00	97.91	23.32	3.16	0.36	0.04	4.26	0.05	0.10	0.10	0.00	0.09	0.33	2.62	0.07	1.47	1.21	1.23	0.07	1.19	0.93	6.55	0.00	0.00	6.37	2.77	2.08	48.49	159.69	874.47	448.69	1105.98	696.81	911.69	502.87	1071.38	503.74
46.079	0	0.08	0.35	0.02	0.36	0.03	0.43	0.21	1.21	3.01	99.13	0.62	0.00	97.69	27.77	3.15	0.33	0.03	3.82	0.05	0.13	0.10	0.00	0.07	0.40	3.01	0.06	1.21	1.22	1.08	0.06	1.58	0.90	6.84	0.00	0.00	6.82	3.29	2.17	47.72	161.37	874.61	448.62	1104.05	694.41	910.09	502.08	1071.46	503.95
46.079	4	0.13	0.19	0.02	0.13	0.02	0.15	0.06	0.25	0.20	99.61	0.33	0.00	44.76	0.20	0.17	0.22	0.09	0.25	0.00	0.10	0.44	0.00	3.21	0.28	0.00	0.10	0.15	0.08	0.17	0.43	0.30	0.11	0.07	0.00		-19.68	23.05	12.00	55.21	52.74	-32.21	622.56	133.41	798.23	30.02	648.05	81.09	661.24
46.112	0	0.07	0.32	0.02	0.39	0.03	0.48	0.24	0.94	2.85	99.03	0.76	0.00	97.80	30.48	3.30	0.31	0.03	2.97	0.05	0.14	0.09	0.00	0.07	0.40	2.85	0.05	0.94	1.37	1.26	0.06	0.99	0.91	6.25	0.00	0.00	4.19	3.03	0.03	48.12	157.49	875.60	450.09	1101.35	691.83	908.55	503.83	1066.02	501.18
46.146	0	0.07	0.34	0.02	0.39	0.03	0.48	0.24	0.62	3.09	99.04	0.75	0.00	95.95	30.34	3.50	0.33	0.03	2.60	0.05	0.18	0.12	0.00	0.08	0.44	3.09	0.05	0.62	1.29	1.46	0.07	1.58	0.82	6.56	0.00	0.00	3.48	6.17	1.29	48.99	162.02	875.75	451.48	1102.68	693.27	908.64	504.85	1070.65	504.10
46.179	0	0.08	0.34	0.02	0.39	0.03	0.47	0.24	0.45	3.15	99.06	0.73	0.00	96.00	29.92	3.58	0.33	0.03	2.64	0.05	0.19	0.12	0.00	0.08	0.42	3.15	0.04	0.45	1.38	1.62	0.08	2.27	0.76	6.79	0.00	0.00	2.23	6.11	0.81	48.90	162.25	875.31	452.40	1102.74	694.78	907.73	505.50	1069.98	504.40
46.212	0	0.07	0.36	0.02	0.42	0.03	0.50	0.26	0.43	3.16	99.01	0.82	0.00	96.36	31.33	4.11	0.34	0.03	2.53	0.05	0.19	0.10	0.00	0.08	0.43	3.16	0.03	0.31	1.46	1.80	0.09	3.13	0.74	7.22	0.00	0.00	4.29	5.61	1.87	48.59	163.23	872.70	451.89	1101.92	695.95	906.85	505.97	1070.07	505.73
46.246	0	0.07	0.39	0.01	0.48	0.03	0.57	0.31	0.46	3.25	98.86	1.04	0.00	96.63	34.56	4.82	0.37	0.02	2.60	0.05	0.22	0.14	0.00	0.08	0.46	3.25	0.03	0.36	1.70	2.31	0.12	1.95	0.72	8.22	0.00	0.00	4.40	5.22	1.17	48.11	164.18	871.36	451.64	1100.65	695.90	904.19	506.52	1068.35	504.64
46.279	0	0.06	0.41	0.01	0.57	0.03	0.68	0.39	0.41	3.22	98.65	1.43	0.00	96.11	38.76	5.52	0.38	0.02	2.50	0.06	0.22	0.14	0.00	0.08	0.41	3.22	0.03	0.33	1.91	2.68	0.13	4.69	0.72	8.84	0.00	0.00	6.57	5.97	1.20	47.32	165.66	870.51	451.54	1099.75	696.24	902.63	506.93	1068.28	505.43
46.312	0	0.07	0.43	0.01	0.55	0.03	0.60	0.37	0.48	3.37	98.79	1.24	0.00	96.11	36.57	6.45	0.36	0.02	2.45	0.06	0.20	0.13	0.00	0.08	0.46	3.37	0.02	0.48	2.19	2.99	0.16	6.89	0.73	9.56	0.00	0.00	7.01	5.96	0.68	46.88	163.67	870.74	452.27	1099.35	696.30	902.89	509.01	1066.50	504.81
46.346	0	0.07	0.41	0.01	0.57	0.03	0.61	0.40	0.65	3.31	98.78	1.34	0.00	95.39	37.06	6.87	0.36	0.01	2.55	0.06	0.17	0.11	0.00	0.08	0.39	3.31	0.02	0.65	2.77	3.73	0.18	4.29	0.78	9.17	0.00	0.00	7.36	6.85	1.25	46.42	161.85	869.52	452.23	1098.41	696.73	903.45	508.52	1065.28	505.54
46.379	0	0.07	0.47	0.01	0.54	0.03	0.59	0.38	0.71	3.22	98.82	1.25	0.00	96.05	36.05	6.51	0.35	0.01	2.87	0.06	0.15	0.12	0.00	0.07	0.44	3.22	0.02	0.71	2.81	3.87	0.18	4.78	0.82	10.49	0.00	0.00	10.47	6.04	1.50	45.09	164.53	867.86	451.48	1098.00	697.88	901.38	508.92	1065.89	506.42
46.413	0	0.07	0.49	0.01	0.56	0.03	0.61	0.41	0.98	2.89	98.78	1.38	0.00	96.74	36.75	6.66	0.33	0.01	3.67	0.07	0.14	0.17	0.00	0.06	0.45	2.89	0.02	0.98	3.42	4.49	0.21	10.48	0.93	10.93	0.00	0.00	10.02	5.05	1.62	45.27	164.63	866.35	451.55	1096.93	698.20	900.16	509.01	1064.77	506.48
46.446	0	0.07	0.50	0.01	0.58	0.03	0.60	0.43	0.86	2.60	98.80	1.41	0.00	96.11	36.83	7.48	0.30	0.01	4.03	0.09	0.17	0.23	0.00	0.05	0.46	2.60	0.02	0.86	3.67	5.08	0.24	6.56	1.02	11.35	0.00	0.00	8.96	5.96	1.76	45.91	164.71	863.38	451.54	1094.44	698.14	897.60	509.04	1062.28	506.25
46.479	0	0.07	0.49	0.02	0.53	0.03	0.54	0.39	0.70	2.44	98.93	1.18	0.00	95.75	34.27	7.35	0.27	0.01	4.00	0.09	0.22	0.38	0.00	0.05	0.47	2.44	0.02	0.70	3.74	5.20	0.24	12.55	1.06	11.14	0.00	0.00	9.13	6.43	0.93	45.92	163.41	863.00	451.71	1094.37	699.33	897.00	509.79	1060.35	505.48
46.513	0	0.08	0.46	0.02	0.44	0.03	0.41	0.32	0.64	2.14	99.07	0.80	0.00	96.32	28.28	7.23	0.27	0.00	3.52	0.09	0.25	0.37	0.00	0.05	0.55	2.14	0.02	0.64	4.29	6.75	0.28	5.40	1.04	10.68	0.00	0.00	10.34	5.68	1.24	45.30	164.32	860.93	450.67	1093.34	698.81	895.39	510.62	1059.60	504.60
46.546	0	0.08	0.48	0.02	0.38	0.03	0.35	0.26	0.82	2.18	99.04	0.60	0.00	94.99	24.37	6.84	0.23	0.00	2.81	0.08	0.23	0.27	0.00	0.06	0.82	2.18	0.03	0.80	4.05	6.10	0.31	6.32	1.04	10.94	0.00	0.00	10.12	7.29	1.29	45.48	164.85	859.66	450.81	1090.97	697.34	893.43	510.68	1058.16	504.48
46.579	0	0.09	0.50	0.02	0.34	0.03	0.32	0.23	1.20	2.23	99.01	0.51	0.00	94.63	22.35	6.25	0.21	0.00	2.16	0.07	0.17	0.16	0.00	0.07	1.09	2.23	0.03	1.20	3.73	5.37	0.33	3.54	1.03	11.09	0.00	0.00	10.56	7.66	1.43	45.40	164.36	857.61	450.70	1089.30	697.55	892.00	511.12	1056.22	504.44
46.613	0	0.09	0.49	0.02	0.32	0.03	0.29	0.21	1.81	2.24	99.01	0.43	0.00	92.18	20.43	6.54	0.20	0.01	1.91	0.06	0.12	0.10	0.00	0.08	1.45	2.24	0.04	1.81	3.22	4.85	0.36	1.68	1.02	11.08	0.00	0.00	10.98	9.66	1.02	45.31	163.78	856.80	450.09	1089.26	697.88	891.44	511.66	1055.00	503.26
46.646	0	0.09	0.48	0.02	0.31	0.03	0.27	0.20	1.97	2.25	99.05	0.37	0.00	92.38	18.91	7.50	0.19	0.01	1.86	0.05	0.09	0.08	0.00	0.09	1.97	2.25	0.05	2.54	2.86	4.21	0.36	3.56	1.01	10.97	0.00	0.00	11.14	9.52	1.05	45.39	166.08	855.91	450.92	1088.09	697.86	889.32	512.98	1055.16	504.06
46.679	0	0.09	0.45	0.02	0.31	0.03	0.27	0.19	2.59	2.16	99.09	0.36	0.00	93.35	18.50	7.70	0.17	0.01	1.94	0.04	0.10	0.09	0.00	0.10	2.59	2.16	0.06	2.61	2.63	3.70	0.37	3.74	1.06	10.61	0.00	0.00	11.52	8.79	-0.82	44.74	162.15	859.12	453.51	1087.69	698.62	890.31	514.31	1052.17	504.63
46.713	0	0.09	0.44	0.02	0.29	0.03	0.26	0.17	2.95	2.00	99.11	0.33	0.00	92.11	17.17	7.01	0.15	0.01	2.20	0.03	0.11	0.09	0.00	0.10	2.95	2.00	0.07	2.27	2.31	3.27	0.37	7.40	1.16	10.33	0.00	0.00	7.92	9.71	-1.31	46.23	163.31	859.20	454.79	1087.80	698.33	889.29	515.90	1052.16	503.80
46.746	0	0.09	0.46	0.02	0.29	0.03	0.26	0.17	3.22	1.86	99.09	0.34	0.00	94.85	17.44	7.10	0.15	0.01	2.26	0.03	0.13	0.10	0.00	0.10	3.22	1.86	0.08	2.13	2.19	3.05	0.37	7.17	1.14	10.58	0.00	0.00	8.38	7.44	-1.25	46.01	161.58	856.09	455.24	1084.91	699.52	887.21	516.21	1048.36	504.52
46.780	0	0.09	0.52	0.02	0.31	0.03	0.28	0.19	3.23	1.82	98.97	0.39	0.00	93.61	19.17	7.90	0.13	0.01	2.09	0.03	0.19	0.15	0.00	0.11	3.23	1.82	0.09	1.12	1.69	2.26	0.33	3.90	1.13	11.93	0.00	0.00	7.37	8.58	-0.55	47.10	163.49	852.82	456.40	1083.44	702.14	884.70	516.73	1047.88	506.78
46.813	0	0.08	0.56	0.02	0.35	0.03	0.32	0.22	2.69	1.74	98.89	0.48	0.00	92.13	22.54	8.26	0.14	0.01	2.18	0.03	0.17	0.18	0.00	0.12	2.69	1.74	0.10	1.12	1.51	2.09	0.33	7.22	1.14	12.72	0.00	0.00	7.38	9.70	0.10	46.80	158.86	851.08	457.79	1080.66	702.89	885.59	516.75	1044.25	508.70
46.846	0	0.07	0.57	0.02	0.42	0.03	0.36	0.27	2.06	1.63	98.86	0.59	0.00	93.87	26.17	9.71	0.14	0.01	1.90	0.02	0.15	0.22	0.00	0.12	2.06	1.63	0.11	0.84	1.47	1.98	0.31	9.00	1.11	13.26	0.00	0.00	4.28	8.36	-1.69	46.84	158.18	849.23	458.79	1076.25	701.26	880.62	516.53	1038.51	506.90
46.880	0	0.07	0.65	0.02	0.46	0.03	0.40	0.29	1.71	1.64	98.70	0.68	0.00	94.82	28.52	10.13	0.14	0.01	1.85	0.03	0.14	0.29	0.00	0.17	1.71	1.64	0.10	0.65	1.27	1.49	0.33	9.55	1.05	14.59	0.00	0.00	5.19	7.46	-0.90	46.71	158.65	851.47	460.10	1078.74	702.69	883.66	517.95	1042.07	509.21
46.913	0	0.07	0.79	0.02	0.50	0.03	0.45	0.32	1.16	1.64	98.41	0.82	0.00	88.26	31.55	9.57	0.14	0.01	1.83	0.02	0.12	0.29	0.00	0.16	1.16	1.64	0.11	0.59	1.24	1.40	0.33	0.92	1.06	16.34	0.00	0.00	4.73	11.91	-0.36	48.02	160.62	849.32	461.86	1077.48	704.33	881.73	520.32	1042.10	511.23
46.946	0	0.06	1.02	0.01	0.52	0.03	0.49	0.35	0.81	1.70	97.96	0.92	0.00	87.59	33.32	9.48	0.14	0.01	1.69	0.03	0.13	0.31	0.00	0.17	0.81	1.70	0.11	0.52	1.15	1.25	0.33	1.24	1.04	18.70	0.00	0.00	5.24	12.23	-0.01	47.82	160.00	849.06	461.36	1077.93	704.68	882.59	519.95	1042.35	511.31
46.980	0	0.06	1.37	0.01	0.64	0.03	0.61	0.44	0.75	1.89	97.26	1.31	0.00	88.67	38.53	10.56	0.17	0.01	1.73	0.03	0.17	0.47	0.00	0.20	0.75	1.89	0.13	0.56	1.02	1.05	0.35	1.36	0.97	21.71	0.00	0.00	4.30	11.71	-0.21	47.92	160.40	850.83	462.21	1077.87	703.64	882.94	519.48	1043.17	511.83
47.013	0	0.05	1.89	0.01	0.71	0.03	0.71	0.51	0.63	2.03	96.22	1.72	0.00	87.82	41.91	10.20	0.18	0.01	1.62	0.03	0.22	0.46	0.00	0.18	0.63	2.03	0.13	0.54	1.07	1.11	0.36	0.96	0.99	24.71	0.00	0.00	4.29	12.12	0.00	48.17	159.65	848.66	463.74	1075.90	705.19	881.54	521.24	1040.99	513.36
47.046	0	0.05	1.68	0.01	0.76	0.03	0.78	0.55	0.52	2.25	96.64	2.01	0.00	85.39	43.91	10.10	0.19	0.01	1.82	0.03	0.26	0.53	0.00	0.18	0.52	2.25	0.14	0.52	1.06	1.08	0.37	0.97	1.00	23.57	0.00	0.00	6.03	13.17	-0.63	47.97	159.76	847.08	464.50	1075.59	707.41	879.86	524.45	1039.24	513.42
47.080	0	0.05	1.03	0.01	0.71	0.03	0.68	0.51	0.43	2.43	97.93	1.65	0.00	84.83	41.32	10.96	0.20	0.01	1.95	0.04	0.32	0.60	0.00	0.14	0.43	2.43	0.12	0.42	1.17	1.29	0.33	1.03	1.06	19.16	0.00	0.00	4.72	13.39	-1.23	47.96	154.68	843.92	465.59	1072.52	709.68	878.58	524.10	1032.93	513.92
47.080	5	0.13	0.19	0.03	0.13	0.03	0.17	0.06	0.79	0.63	99.62	0.33	0.00	9.35	0.79	0.03	0.63	0.05	0.57	0.02	0.24	0.04	0.00	3.45	1.74	0.00	0.09	2.24	0.00	0.06	0.01	0.09	0.52	0.21	0.00		-6.21	-33.36	37.17	63.64	94.97	174.06	741.33	373.37	940.64	265.53	754.00	333.52	820.31
47.113	0	0.06	0.73	0.01	0.60	0.03	0.56	0.41	0.37	2.93	98.54	1.19	0.00	85.75	36.85	10.22	0.20	0.01	1.90	0.04	0.32	0.44	0.00	0.13	0.37	2.93	0.14	0.31	1.31	1.30	0.32	2.22	1.12	15.72	0.00	0.00	5.46	13.03	-2.34	48.82	154.22	837.67	469.06	1065.90	712.92	871.14	529.08	1024.81	516.01
47.113	5	0.13	0.19	0.02	0.13	0.03	0.15	0.06	0.68	0.33	99.61	0.33	0.00	3.48	0.68	0.06	0.33	0.03	0.44	0.01	0.27	0.07	0.00	1.95	1.18	0.00	0.02	1.15	0.01	0.13	0.01	0.03	0.30	0.14	0.00		7.99	-38.62	37.90	62.32	106.46	187.43	743.77	384.28	940.63	279.94	754.67	350.36	834.52
47.147	0	0.07	0.47	0.02	0.47	0.03	0.40	0.31	0.38	3.53	99.06	0.72	0.00	79.04	29.62	10.10	0.24	0.01	1.51	0.04	0.38	0.42	0.00	0.12	0.38	3.53	0.18	0.23	1.40	1.37	0.30	2.25	1.18	11.49	0.00	0.00	-0.43	15.36	-3.05	47.30	142.01	829.12	473.25	1055.15	715.59	867.01	528.15	1008.69	518.46
47.147	5	0.13	0.19	0.02	0.13	0.03	0.15	0.06	0.88	0.33	99.62	0.33	0.00	7.15	0.88	0.05	0.33	0.04	0.43	0.01	0.20	0.05	0.00	2.58	1.13	0.00	0.06	1.13	0.00	0.16	0.01	0.04	0.47	0.02	0.00		1.29	-34.82	34.22	60.99	108.23	195.61	746.36	387.87	938.62	279.03	758.23	361.28	828.57
47.180	0	0.07	0.34	0.02	0.38	0.03	0.31	0.23	0.34	4.32	99.25	0.47	0.00	80.55	23.50	9.33	0.24	0.01	1.48	0.06	0.46	0.53	0.00	0.11	0.34	4.32	0.20	0.17	1.59	1.62	0.29	3.28	1.22	8.41	0.00	0.00	0.98	14.89	-1.75	47.76	143.82	822.86	471.84	1048.83	713.51	861.23	527.63	1004.73	518.03
47.180	5	0.13	0.19	0.02	0.13	0.03	0.15	0.06	1.00	0.31	99.63	0.33	0.00	5.77	1.00	0.05	0.31	0.04	0.52	0.01	0.19	0.07	0.00	2.24	0.76	0.00	0.06	1.14	0.01	0.15	0.00	0.05	0.59	0.00	0.00		8.02	-35.97	33.53	60.12	112.35	204.60	748.71	394.70	938.81	286.78	758.70	367.77	836.56
47.213	0	0.08	0.25	0.02	0.31	0.03	0.24	0.18	0.29	5.23	99.38	0.33	0.00	75.88	17.81	8.97	0.23	0.01	1.24	0.07	0.54	0.59	0.00	0.11	0.29	5.23	0.20	0.10	1.70	1.89	0.29	1.11	1.24	5.48	0.00	0.00	4.30	16.27	-3.14	48.85	141.68	820.53	473.76	1045.89	714.84	858.42	533.37	999.28	518.15
47.213	5	0.13	0.18	0.02	0.13	0.03	0.14	0.06	1.06	0.25	99.63	0.33	0.00	2.33	1.06	0.06	0.25	0.03	0.54	0.01	0.18	0.10	0.00	1.56	0.50	0.00	0.05	0.83	0.02	0.16	0.00	0.04	0.72	0.00	0.00		7.35	-40.69	31.64	60.68	106.92	208.97	752.62	394.64	938.29	289.33	761.62	365.94	836.21
47.247	0	0.09	0.21	0.02	0.25	0.03	0.18	0.14	0.29	6.97	99.51	0.33	0.00	53.55	11.67	8.50	0.23	0.01	1.15	0.08	0.61	0.82	0.00	0.13	0.25	6.97	0.19	0.07	1.83	2.17	0.29	0.91	1.26	3.52	0.00	0.00	-0.40	21.29	-2.05	47.00	138.75	812.99	476.13	1038.56	716.61	853.65	532.41	991.89	520.55
47.247	5	0.13	0.18	0.02	0.13	0.03	0.15	0.06	1.44	0.27	99.63	0.33	0.00	1.40	1.44	0.06	0.27	0.03	0.62	0.01	0.15	0.08	0.00	1.88	0.59	0.00	0.07	1.25	0.01	0.17	0.01	0.08	0.71	0.00	0.00		7.28	-43.28	27.46	61.11	106.51	206.86	749.36	397.83	940.33	285.64	760.75	366.80	829.73
47.280	0	0.10	0.18	0.02	0.22	0.03	0.15	0.12	0.33	7.24	99.57	0.33	0.00	43.78	7.67	8.42	0.23	0.01	1.21	0.09	0.49	0.86	0.00	0.13	0.20	7.24	0.21	0.06	1.96	2.58	0.33	1.06	1.29	2.27	0.00	0.00	1.84	23.25	-3.05	47.24	126.57	812.13	475.81	1034.45	715.21	856.45	530.79	982.54	519.82
47.280	5	0.12	0.18	0.02	0.13	0.03	0.15	0.06	1.63	0.27	99.63	0.33	0.00	1.66	1.63	0.06	0.27	0.03	0.70	0.01	0.17	0.12	0.00	1.71	0.47	0.00	0.06	1.21	0.01	0.17	0.00	0.05	0.72	0.00	0.00		7.29	-42.42	31.48	60.49	106.91	209.46	750.85	399.36	940.74	292.34	760.80	369.68	834.61
47.313	0	0.10	0.17	0.02	0.20	0.03	0.14	0.11	0.38	5.58	99.61	0.33	0.00	51.79	5.58	7.83	0.26	0.01	1.20	0.13	0.51	1.01	0.00	0.13	0.18	8.07	0.21	0.05	2.05	3.03	0.38	1.76	1.44	1.71	0.00	0.00	3.13	21.64	-1.43	48.00	132.80	809.59	473.88	1030.08	710.74	851.39	528.55	983.87	519.38
47.313	5	0.12	0.18	0.02	0.13	0.03	0.15	0.06	1.67	0.24	99.63	0.33	0.00	1.85	1.75	0.06	0.24	0.03	0.69	0.01	0.18	0.12	0.00	1.67	0.44	0.00	0.05	1.20	0.02	0.15	0.00	0.03	0.71	0.00	0.00		4.52	-41.84	31.59	60.66	105.99	212.45	752.55	399.89	939.98	294.22	761.01	370.04	835.08
47.347	0	0.11	0.16	0.02	0.19	0.03	0.13	0.11	0.49	3.80	99.63	0.33	0.00	51.66	3.80	7.67	0.24	0.01	1.23	0.14	0.48	0.98	0.00	0.13	0.14	10.35	0.24	0.06	2.32	4.05	0.49	0.36	1.60	1.26	0.00	0.00	1.22	21.67	-1.32	47.57	134.62	807.57	475.00	1028.75	710.23	849.08	531.94	983.03	518.53
47.347	5	0.12	0.18	0.02	0.14	0.03	0.15	0.06	1.75	0.24	99.63	0.33	0.00	2.15	2.24	0.06	0.24	0.02	0.54	0.01	0.15	0.09	0.00	1.75	0.35	0.00	0.04	1.24	0.02	0.14	0.00	0.03	0.65	0.00	0.00		6.49	-41.10	31.07	61.48	104.99	214.56	755.44	399.29	940.18	293.98	765.08	370.78	836.69
47.380	0	0.11	0.16	0.03	0.18	0.03	0.13	0.11	0.55	3.50	99.63	0.33	0.00	31.91	3.50	7.55	0.26	0.01	1.24	0.20	0.59	1.09	0.00	0.13	0.11	10.31	0.26	0.05	2.36	4.78	0.55	0.85	1.58	1.10	0.00	0.00	-0.47	25.79	-1.74	46.82	130.04	807.63	477.13	1025.79	709.41	849.54	531.89	978.99	519.57
47.380	5	0.12	0.18	0.02	0.14	0.03	0.16	0.06	1.65	0.25	99.63	0.33	0.00	4.01	3.15	0.06	0.25	0.03	0.65	0.01	0.15	0.14	0.00	1.65	0.33	0.00	0.05	1.08	0.02	0.19	0.00	0.06	0.65	0.00	0.00		4.48	-37.88	29.92	59.28	107.28	223.12	752.24	404.08	933.21	297.21	762.34	380.06	830.48
47.414	0	0.11	0.16	0.03	0.18	0.03	0.13	0.12	0.69	3.88	99.64	0.33	0.00	28.40	3.88	7.13	0.32	0.01	1.61	0.31	0.98	1.48	0.00	0.12	0.08	12.50	0.25	0.05	2.82	7.21	0.69	2.49	1.72	1.11	0.00	0.00	1.08	26.62	-1.80	47.38	126.98	799.78	475.25	1017.78	708.26	843.12	530.08	969.54	518.12
47.414	5	0.12	0.18	0.02	0.14	0.03	0.16	0.07	1.62	0.25	99.63	0.33	0.00	1.01	3.76	0.06	0.25	0.03	0.65	0.01	0.13	0.23	0.00	1.62	0.29	0.00	0.04	1.40	0.02	0.21	0.01	0.03	0.64	0.02	0.00		10.95	-44.90	29.01	60.51	98.77	224.45	752.39	403.52	931.46	300.80	764.24	375.36	829.02
47.447	0	0.11	0.16	0.03	0.19	0.03	0.13	0.13	0.88	4.32	99.63	0.33	0.00	36.00	4.32	6.79	0.39	0.01	1.69	0.39	0.97	1.28	0.00	0.12	0.07	13.06	0.22	0.03	3.52	9.77	0.88	1.31	1.73	0.83	0.00	0.00	2.03	24.88	-2.08	47.70	125.51	796.92	476.91	1015.43	710.52	841.07	533.01	965.84	519.41
[truncated: 37,907 more rows]
[truncated: 4 more columns]
