# Supplementary material for: Exploring emotion recognition in patients with mild cognitive impairment and Alzheimer’s dementia undergoing a rehabilitation program
Source: PLoS One. 2025 Apr 24;20(4):e0322213. doi: 10.1371/journal.pone.0322213 (PMC12021228; doi:10.1371/journal.pone.0322213)
Supplement: S1 Data — (ZIP) [file pone.0322213.s003.zip › raw data1-10/No7 Creative activities.csv]

time stamp	face id	anger	contempt	disgust	fear	joy	sadness	surprise	sentimentality	confusion	neutral	engagement	valence	attention	inner brow raise	brow raise	brow furrow	eye widen	cheek raise	lid tighten	nose wrinkle	upper lip raise	dimpler	lip corner depressor	chin raise	lip pucker	lip stretch	lip press	mouth open	jaw drop	lip suck	eye closure	smile	smirk	blink	blink rate	pitch	yaw	roll	brightness	interocular distance	topleft_x	topleft_y	bottomright_x	bottomright_y	outer_right_eye_X	outer_right_eye_Y	outer_left_eye_X	outer_left_eye_Y
0.033	0	0.12	0.17	0.02	0.13	0.04	0.14	0.06	0.24	0.24	99.67	0.33	0	98.6	2.18	0.25	0.24	0.01	3.71	0.15	0.05	0.03	0	0	0	0.02	0.08	0.01	0.2	0.31	0	0.19	1.87	0	0		-2.14	-0.73	-1.19	62.67	140.64	783.79	362.82	963.88	551.89	801.15	408	941.6	400.71
0.066	0	0.11	0.15	0.02	0.13	0.05	0.14	0.07	0.18	0.18	99.71	0.33	0	97.81	3.64	0.65	0.18	0.02	5.45	0.32	0.07	0.08	0	0.01	0	0.03	0.06	0.01	0.48	0.28	0	0.47	3.5	0	0		0.91	3.01	-1.18	63.23	142.78	779.06	357.94	965.38	554.09	798.55	405.97	941.07	397.28
0.1	0	0.11	0.14	0.02	0.13	0.05	0.14	0.07	0.22	0.22	99.71	0.33	0.11	98.21	3.51	0.8	0.22	0.03	6.89	0.54	0.13	0.14	0	0.01	0	0.04	0.08	0.01	0.65	0.2	0	0.28	3.82	0	0		5.26	1.98	-2.52	63.49	138.37	779.56	356.14	968.55	556.8	801.37	407.45	939.18	394.92
0.133	0	0.11	0.14	0.02	0.13	0.06	0.14	0.07	0.26	0.26	99.72	0.33	0.37	98.05	3.25	1.16	0.26	0.03	7.11	0.57	0.14	0.18	0	0	0	0.05	0.06	0.01	0.9	0.22	0	0.4	3.94	0	0		9.29	2.4	-2.24	63.62	137.4	780.38	357.44	967	556.19	801.82	409.24	938.66	396.79
0.166	0	0.11	0.14	0.02	0.13	0.06	0.13	0.07	0.34	0.34	99.72	0.33	0.63	97.79	2.4	1.43	0.34	0.03	7.63	0.6	0.23	0.42	0	0	0	0.04	0.05	0.01	1.29	0.37	0	0.24	3.89	0	0		10.15	3.04	-3.41	63.22	134.18	781.1	357.59	967.25	556.5	802.91	410.26	936.31	395.79
0.2	0	0.11	0.14	0.02	0.13	0.05	0.13	0.07	0.33	0.33	99.72	0.33	0.22	97.38	1.84	2.14	0.33	0.03	6.83	0.41	0.42	0.57	0	0	0	0.06	0.06	0.01	1.57	0.34	0	1.29	3.78	0	0		9.55	3.91	-3.54	62.82	135.67	778.73	356.9	966.9	557.53	800.7	410.61	935.46	394.94
0.233	0	0.11	0.14	0.02	0.14	0.05	0.12	0.07	0.37	0.37	99.72	0.33	0	97.52	1.7	2.67	0.37	0.04	5.6	0.37	0.35	0.64	0	0	0	0.06	0.06	0.02	1.82	0.32	0	1.7	3.67	0	0		13.7	3.64	-3.37	61.68	137.26	777.88	356.62	965.1	556.88	798.71	411.34	935.07	395.6
0.266	0	0.11	0.14	0.02	0.14	0.05	0.12	0.07	0.37	0.37	99.72	0.33	0	97.15	1.57	2.67	0.37	0.04	4.82	0.35	0.42	0.91	0	0.01	0.01	0.07	0.07	0.03	1.96	0.38	0	3.68	3.47	0	0		13.11	4.36	-2.28	61.39	134.66	777.08	357.54	961.03	554.41	798.62	409.46	932.71	397.16
0.3	0	0.11	0.14	0.02	0.14	0.05	0.12	0.07	0.39	0.39	99.72	0.33	0	97.98	1.52	3.48	0.39	0.06	4.93	0.44	0.44	1.03	0	0.01	0.01	0.09	0.08	0.08	2.01	0.41	0	4.73	3.47	0	0		8.48	2.59	-2.15	62.63	131.5	779.51	359.91	960.84	552.77	801.53	410.4	932.41	397.66
0.333	0	0.11	0.14	0.02	0.14	0.05	0.12	0.07	0.35	0.35	99.72	0.33	0	98.48	1.36	3.71	0.35	0.05	5.51	0.45	0.33	0.94	0	0.01	0.01	0.09	0.12	0.17	1.82	0.42	0	3.94	3.58	0	0		5.01	1.15	-2.91	62.75	133.8	779.14	360.9	959.67	551.41	798.91	412.3	931.77	396.51
0.367	0	0.11	0.14	0.02	0.14	0.05	0.12	0.07	0.42	0.35	99.72	0.33	0	98.51	1.28	3.58	0.35	0.04	6.39	0.37	0.4	0.85	0	0.01	0.01	0.08	0.15	0.42	1.41	0.44	0	2.09	3.46	0	0		1.33	-1.05	-2.52	62.44	131.17	778.49	360.64	958.95	550.23	799.99	411.42	930.18	395.39
0.4	0	0.11	0.14	0.02	0.14	0.05	0.12	0.07	0.6	0.37	99.72	0.33	0	98.1	1.09	3.75	0.37	0.04	5.88	0.37	0.44	1.16	0	0.02	0.03	0.09	0.27	0.6	1.22	0.47	0	0.82	3.26	0	0		2.82	2.27	-1.6	62.18	134.01	777.93	360.8	957.15	549.14	798.15	410.09	931.53	397.11
0.433	0	0.11	0.14	0.02	0.14	0.05	0.12	0.07	1.04	0.39	99.72	0.33	0	96.65	1.11	3.78	0.39	0.03	5.8	0.38	0.37	0.99	1.19	0.02	0.05	0.1	0.46	1.04	1.06	0.54	0	0.27	3.13	0	0		4.26	5.19	-0.56	61.99	138.06	777.81	361.02	956.52	548.11	796.75	410.11	934.34	398.76
0.467	0	0.12	0.15	0.02	0.14	0.04	0.12	0.07	1.05	0.4	99.7	0.33	0	94.93	1.21	3.16	0.4	0.03	4.81	0.5	0.35	1.12	4.79	0.03	0.09	0.09	0.53	1.05	1.03	0.6	0.01	0.34	2.95	0.49	0		7.3	7.35	1.28	61.77	139.01	775.86	361.06	955.42	549.48	796.6	408.73	935.46	402.3
0.5	0	0.12	0.17	0.02	0.14	0.04	0.12	0.07	0.63	0.44	99.67	0.33	0	94.99	1.29	2.92	0.44	0.02	4.3	0.64	0.36	1.14	7.66	0.03	0.12	0.1	0.62	0.63	1.01	0.63	0.01	0.17	2.89	1.28	0		2.81	7.29	1.75	61.93	135.75	774.96	361.56	954.93	549.69	798.01	407.96	933.63	402.01
0.533	0	0.12	0.19	0.02	0.14	0.04	0.13	0.07	0.47	0.47	99.63	0.33	0	96	1.47	2.51	0.47	0.02	4.61	0.92	0.33	0.85	11.29	0.04	0.15	0.1	0.6	0.28	0.93	0.55	0.01	0.54	2.79	2.1	0		6.33	6.11	3.14	61.78	134.28	773.39	360.46	956.07	551.4	799.94	408.75	934.09	402.69
0.567	0	0.12	0.18	0.02	0.14	0.05	0.13	0.07	0.48	0.48	99.64	0.33	0	98.72	1.34	2.59	0.48	0.02	6.51	1.04	0.39	0.68	8.42	0.05	0.17	0.1	0.58	0.17	0.93	0.51	0.01	0.96	3.02	2.09	0		9.96	-0.26	2.3	61.81	138.29	773.26	359.3	961.58	558.06	799.64	409.58	937.79	403.18
0.6	0	0.12	0.18	0.02	0.14	0.06	0.13	0.07	0.44	0.44	99.64	0.33	0.7	97.83	1.5	2.97	0.44	0.02	9.55	1.38	0.42	0.62	5.64	0.04	0.17	0.09	0.49	0.1	1	0.48	0.01	1.51	3.19	2.13	0		6.94	-2.96	-0.36	63.17	133.17	779.71	362.12	968.35	562.77	806.09	412.4	938.92	402.81
0.633	0	0.12	0.17	0.02	0.14	0.07	0.13	0.07	0.41	0.41	99.66	0.33	2.03	97.93	1.56	3.13	0.41	0.02	12.53	1.81	0.36	0.58	3.54	0.04	0.13	0.09	0.41	0.07	1.12	0.49	0.01	3.16	3.23	1.73	0		5.34	2.72	-0.84	62.66	139.32	777.05	359.51	972.76	567.3	803.43	411.25	942.38	401.09
0.667	0	0.12	0.16	0.02	0.14	0.07	0.14	0.07	0.37	0.37	99.68	0.33	2.28	98.59	2.42	3.46	0.37	0.02	13.99	2.51	0.34	0.6	2.04	0.06	0.09	0.1	0.29	0.07	1.09	0.42	0.01	4.03	3.02	0.98	0		7.92	-0.77	-1.66	62.85	135.72	781.37	361.15	972.83	565.36	806.62	413.13	941.85	401.62
0.7	0	0.12	0.15	0.02	0.15	0.06	0.14	0.07	0.32	0.32	99.7	0.33	0.84	98.35	3.03	3.69	0.32	0.02	10.72	2.59	0.27	0.64	0.59	0.05	0.07	0.08	0.19	0.06	1.05	0.39	0.01	0.44	3.02	0.34	0		8.71	1.55	-0.21	63.26	132.51	784.59	364.57	971.81	564.45	810.78	413.71	943.07	406.07
0.734	0	0.12	0.14	0.02	0.15	0.05	0.14	0.08	0.29	0.29	99.69	0.33	0	96.98	3.65	4.14	0.29	0.02	8.06	3.13	0.28	0.57	0	0.06	0.05	0.08	0.16	0.12	0.96	0.43	0.02	0.55	2.85	0.22	0		5.84	4.65	0.06	62.57	139.04	784.58	362.36	975.48	564.52	809.65	412.31	948.45	404.22
0.767	0	0.12	0.15	0.02	0.16	0.06	0.15	0.08	0.27	0.27	99.68	0.33	0	98.18	4.52	4.18	0.27	0.02	9.33	3.17	0.36	0.8	0.01	0.07	0.05	0.07	0.16	0.2	0.89	0.44	0.02	1.42	2.82	0.28	0		9.83	2.07	0.51	61.96	135.52	787.56	365.2	974.78	565.18	812.91	413.4	948.34	408.33
0.8	0	0.12	0.15	0.02	0.17	0.05	0.14	0.09	0.47	0.28	99.67	0.33	0	98.56	4.6	5.43	0.28	0.01	8.69	2.89	0.54	1.21	1.1	0.07	0.06	0.08	0.21	0.47	1.08	0.5	0.02	24.75	2.68	0.71	0		10.36	-0.87	-0.23	60.06	141.36	790.56	363.65	979.6	565.68	813.01	412.71	954.26	407.13
0.834	0	0.11	0.16	0.02	0.18	0.05	0.15	0.09	1.05	0.27	99.64	0.33	0	96.48	5.62	6.68	0.27	0.01	7.81	2.4	0.81	1.59	5.62	0.09	0.07	0.07	0.2	1.05	1.16	0.5	0.03	86.13	2.43	1.36	0		14.23	-5.45	-0.1	58.63	133.82	795.24	365.35	978.97	563.37	818.88	412.13	952.68	409.75
0.867	0	0.11	0.17	0.03	0.18	0.04	0.15	0.1	1.79	0.31	99.63	0.33	0	97.6	6.89	6.19	0.31	0.01	6.32	1.58	1.32	3.1	10.41	0.1	0.1	0.07	0.17	1.79	1.23	0.53	0.03	81.9	2.3	1.78	0		13.44	-3.47	-0.6	58.26	132.36	800.39	367.95	978.1	559.01	821.32	414.15	953.61	409.84
0.9	0	0.11	0.2	0.03	0.19	0.04	0.16	0.1	2.61	0.33	99.59	0.33	0	98.08	8.38	5.35	0.33	0.01	3.84	1.04	1.46	4.66	22.03	0.12	0.17	0.06	0.16	2.61	1.44	0.61	0.05	29.59	2.04	3.15	0		18.39	-2.33	-1.9	57.3	136.35	803.33	369.16	977.23	555.49	819.02	417.75	955.19	410.71
0.934	0	0.12	0.27	0.03	0.18	0.03	0.16	0.09	2.01	0.28	99.47	0.33	0	96.51	7.31	4.37	0.28	0.01	2.01	0.56	1.27	4.63	31.92	0.11	0.27	0.04	0.14	2.23	2.39	0.62	0.07	8.89	1.82	5.33	0		15.57	-5.4	-4.52	58.65	134.83	809.8	368.69	983.27	552.32	823.42	419.49	957.77	408.18
0.967	0	0.12	0.34	0.03	0.19	0.03	0.17	0.09	1.46	0.27	99.33	0.33	0	98.56	8.71	2.75	0.27	0	1.13	0.4	1.21	4.29	40.72	0.13	0.42	0.03	0.13	2.21	2.72	0.89	0.1	0.51	1.46	6.85	0		14.39	-0.88	-3.17	58.18	133.14	816.83	369.91	981.94	544.42	828.6	417.12	961.42	407.81
1	0	0.12	0.38	0.03	0.19	0.03	0.2	0.1	1.27	0.26	99.24	0.33	0	96.44	10.71	1.37	0.26	0	0.82	0.29	1.53	3.68	51.66	0.15	0.9	0.03	0.11	2.16	3.38	1.21	0.14	1.23	1.27	7.54	0		9.2	5.5	-1.6	59.12	130.75	815.74	369.67	977.59	540.81	828.79	413.1	959.36	406.32
1.034	0	0.11	0.31	0.03	0.2	0.03	0.21	0.1	1.14	0.21	99.37	0.33	0	94.32	12.14	0.78	0.21	0	0.76	0.25	1.96	2.7	47.73	0.19	1.14	0.02	0.07	1.48	4.05	2.03	0.18	0.41	1.1	5.53	0		5.15	7.95	-1.37	59.07	132.05	814.92	366.3	979.58	539.86	828.96	409.15	960.87	402.96
1.067	0	0.1	0.28	0.03	0.23	0.03	0.26	0.13	0.97	0.21	99.44	0.35	0	98.39	16.96	0.63	0.21	0	1.41	0.24	2.45	2.49	45.15	0.2	0.97	0.03	0.04	0.96	3.74	2.76	0.2	0.16	1.18	4.38	0		3.77	-1.43	-0.39	59.14	132.61	815.57	365.87	980.49	539.67	830.24	407.53	962.78	403.19
1.101	0	0.11	0.27	0.03	0.23	0.04	0.28	0.14	0.87	0.33	99.45	0.37	0	97.58	17.08	0.45	0.23	0	5.67	0.27	2.77	3.79	40.44	0.33	0.87	0.03	0.03	0.31	4.56	5.33	0.34	0.1	1.01	3.85	0		-0.49	-3.51	0.9	59.34	135.88	816.29	364.81	982.11	537.48	831.03	405.96	966.87	402.53
1.134	0	0.11	0.25	0.03	0.21	0.04	0.25	0.14	0.67	0.45	99.5	0.33	0	95.87	13.99	0.39	0.23	0.01	7.81	0.33	2.65	4.53	29.68	0.45	0.67	0.03	0.03	0.14	4.31	7.89	0.43	0.22	1.02	3.26	0		1.89	-6.28	1.27	59.12	137.79	816.83	363.13	985.36	538.78	832.3	405.73	970.04	402.03
1.167	0	0.12	0.22	0.03	0.19	0.06	0.24	0.13	0.54	0.46	99.53	0.33	0	92.98	11.92	0.42	0.22	0.01	12.58	0.37	2.22	4.52	20.2	0.46	0.54	0.03	0.02	0.06	3.96	8.71	0.46	0.19	1.2	2.15	0		3.42	-9.08	1.81	59.58	139.15	817.33	361.74	989.17	541.23	834.3	404.82	973.43	402.29
1.201	0	0.11	0.21	0.03	0.2	0.07	0.27	0.19	0.82	0.82	99.46	0.33	0	96.35	13.59	0.37	0.25	0.01	16.15	0.48	2.21	4.63	20.52	0.82	0.42	0.03	0.02	0.03	3.68	15.56	0.76	0.31	1.18	1.51	0		3.8	-5.63	0.54	59.79	138.73	822.24	362.81	990.65	539.3	836.42	405.48	975.1	401.78
1.234	0	0.11	0.2	0.03	0.21	0.07	0.28	0.21	0.83	0.77	99.45	0.33	0	91.33	14.35	0.58	0.24	0.01	16.33	0.67	1.93	6.34	23.83	0.77	0.29	0.03	0.02	0.03	3.48	17.39	0.83	0.45	1.3	1.28	0		0.64	-10.23	0.78	60.18	135.52	823.15	361.33	995.05	541.95	840.85	403.19	976.34	400.39
1.267	0	0.12	0.2	0.03	0.2	0.05	0.25	0.25	1.11	0.98	99.5	0.33	0	97.32	12.9	1.02	0.27	0.01	12.12	0.84	2.1	7.18	26.86	0.98	0.15	0.03	0.02	0.04	3.14	22.35	1.11	0.52	1.27	1.22	0		7.85	-4.04	2.36	59.5	138.37	824.8	361.41	995.42	540.33	842.22	404.33	980.59	403.5
1.301	0	0.13	0.2	0.04	0.19	0.05	0.23	0.31	1.62	1.16	99.37	0.33	0	97.86	11.3	1.49	0.29	0.01	10.75	0.91	2.15	10.8	31.14	1.16	0.08	0.04	0.03	0.03	2.89	28.99	1.62	0.51	1.28	1.44	0		5	-2.89	1.43	59.93	135.57	826.64	361.17	996.59	539.85	844.14	403.4	979.7	401.47
1.334	0	0.13	0.19	0.04	0.18	0.05	0.21	0.28	1.6	1.13	99.43	0.33	0	98.48	9.95	1.32	0.29	0.01	8.66	1	2.01	11.14	31.59	1.13	0.09	0.04	0.02	0.04	2.96	27.98	1.6	0.12	1.36	1.08	0		6.67	1.16	0.09	59.3	137.98	832.07	362.32	996.61	535.24	844.34	404.15	982.29	401.46
1.368	0	0.12	0.18	0.03	0.18	0.05	0.21	0.36	2.06	1.31	99.27	0.33	0	97.44	9.6	1.14	0.25	0.01	8.28	1.06	1.61	6.62	31.67	1.31	0.09	0.03	0.02	0.04	2.86	34.5	2.06	0.82	1.49	0.69	0		12.02	3.8	-0.18	58.15	133.37	831.25	361.6	995.11	535.24	845.29	403.91	978.65	401.82
1.401	0	0.12	0.18	0.03	0.18	0.04	0.21	0.43	1.94	1.14	99.14	0.33	0	97.87	9.94	0.88	0.22	0.01	6.91	1	1.59	4.22	39.43	1.14	0.13	0.04	0.03	0.05	2.39	38.58	1.94	2.99	1.58	0.71	0		11.3	2.87	-1	58.17	135.36	831.22	362.61	990.77	530.4	841.25	405.62	976.52	400.65
1.434	0	0.11	0.19	0.02	0.18	0.04	0.21	0.43	2.26	1.11	99.14	0.33	0	97.2	10.26	0.53	0.19	0.01	6.59	1.14	1.43	1.64	41.35	1.11	0.19	0.05	0.03	0.1	2.16	38.53	2.26	1.62	1.62	1.11	0		6.4	4.26	-0.27	59.18	135.26	829.66	363.34	987.94	528.73	839.92	405.52	975.06	399.68
1.468	0	0.11	0.18	0.02	0.15	0.05	0.18	0.43	1.79	1.14	99.15	0.33	0	97.94	7.09	0.39	0.2	0.01	7.31	1.62	2.18	1.32	39.78	1.14	0.31	0.09	0.04	0.12	1.32	41.57	1.79	0.31	2.46	1.08	0		-0.91	2.69	0.98	60.61	133.05	826.46	365.59	979.04	522.91	836.2	403.88	969.22	401.12
1.501	0	0.11	0.17	0.03	0.14	0.05	0.16	0.36	1.87	1.24	99.29	0.33	0	97.27	5.11	0.22	0.2	0.01	6.42	1.73	2.32	1.24	36.61	1.24	0.55	0.1	0.05	0.18	0.95	39.4	1.87	0.3	2.88	0.83	0		-0.15	4.14	-0.63	59.71	135.84	823.4	362.73	976.84	520.52	830.51	401.66	966.32	398.83
1.534	0	0.12	0.17	0.03	0.13	0.05	0.17	0.35	2.01	1.44	99.3	0.33	0	96.87	5.23	0.16	0.2	0.01	7.33	2.07	3.09	1.48	32.45	1.44	0.97	0.1	0.05	0.22	0.89	38.95	2.01	0.26	2.81	0.83	0		3.02	4.83	-1.76	59.94	127.87	822.08	363.75	975.78	522.47	832.29	402.75	960.16	401.02
1.568	0	0.12	0.16	0.03	0.13	0.06	0.16	0.29	2.29	1.5	99.41	0.33	0	96.33	4.7	0.12	0.19	0.01	8.36	2.57	4.2	2.15	34.63	1.5	1.91	0.12	0.07	0.25	0.8	35.25	2.29	0.98	3.35	0.77	0		3.97	5.66	-0.84	60.16	129.81	819	364.05	972.11	523.32	828.86	403.19	958.63	400.26
1.601	0	0.12	0.18	0.03	0.13	0.05	0.16	0.29	2.75	1.64	99.42	0.33	0	97.09	4.27	0.13	0.19	0	7.66	2.34	3.34	1.98	37.2	1.64	2.75	0.13	0.1	0.23	0.77	35.46	2.3	0.54	3.23	1.41	0		2.59	4.46	-1.36	60.72	130.88	815.3	363.69	971.8	525.86	825.75	403.47	956.6	400.77
1.634	0	0.12	0.19	0.03	0.13	0.05	0.17	0.27	3.68	1.86	99.45	0.33	0	96.52	4.55	0.13	0.19	0.01	7.98	2.28	3.43	2.04	34.15	1.86	3.68	0.12	0.11	0.21	0.7	33.67	2.69	0.39	3.01	1.86	0		3.24	5.39	-0.42	60.69	128.25	812.57	364.54	968.05	526.87	824.81	403.09	953.05	401.59
1.668	0	0.12	0.19	0.03	0.13	0.05	0.18	0.28	4.41	2.36	99.43	0.33	0	95.72	4.71	0.14	0.2	0.01	8.46	2.6	2.78	2.11	37.31	2.36	4.41	0.14	0.14	0.23	0.64	34.41	3.63	0.57	2.71	1.96	0		2.24	6.47	0.42	60.81	130.23	810.09	364.48	965.06	526	821.97	403.68	952.15	400.26
1.701	0	0.13	0.18	0.03	0.13	0.05	0.18	0.29	4.53	2.56	99.42	0.33	0	96.07	4.38	0.16	0.2	0.01	7.49	2.69	2.23	2.17	36.98	2.56	4.53	0.14	0.16	0.2	0.61	35.26	3.35	0.49	2.74	1.31	0		5.97	6.02	-0.47	60.17	130.8	808.33	364.91	960.33	523.88	817.54	404.96	948.24	399.9
1.735	0	0.13	0.18	0.03	0.13	0.05	0.2	0.28	4.51	2.74	99.45	0.33	0	96.28	4.71	0.19	0.23	0.01	8.92	2.74	2.57	2.82	36.49	3.8	4.51	0.15	0.17	0.33	0.53	33.76	3.62	0.58	2.54	1.01	0		1.87	5.74	-0.87	60.5	131.67	804.38	363.71	958.38	523.06	813.7	402.63	945.35	400.27
1.768	0	0.12	0.18	0.03	0.14	0.05	0.23	0.3	5	2.86	99.39	0.33	0	96.28	5.94	0.22	0.22	0.01	7.53	2.86	2.45	2.21	31.39	5	4.57	0.12	0.16	0.24	0.48	34.81	3.86	0.13	2.37	0.97	0		5.37	5.73	0.08	60.25	128.69	803.74	367.85	952	522.14	812.65	405.16	941.33	404.23
1.801	0	0.13	0.19	0.03	0.14	0.05	0.24	0.32	5.9	3.44	99.37	0.33	0	97.2	5.99	0.25	0.23	0.01	7.64	3.35	3.44	3.1	29.44	5.9	4.92	0.12	0.14	0.26	0.42	35.76	3.39	0.36	2.31	1.4	0		1.18	4.26	-0.68	59.48	130.42	800.77	367.24	945.77	515.96	806.4	404.41	936.8	402.02
1.835	0	0.12	0.19	0.04	0.14	0.05	0.31	0.34	7.92	4.7	99.31	0.33	0	96.12	6.68	0.28	0.2	0.01	7.92	3.19	4.7	3.71	27.47	10.49	5.04	0.11	0.12	0.33	0.34	36.96	3.73	0.39	2.23	1.37	0		6.8	5.95	-1.93	58.58	131.4	795.82	366.82	945.58	520.99	802.1	407.02	933.44	403.3
1.868	0	0.13	0.18	0.04	0.14	0.05	0.33	0.31	8.98	5.34	99.34	0.35	0	95.22	6.22	0.28	0.2	0.01	8.98	3.74	5.34	5.09	29.62	12.03	5.96	0.09	0.16	0.42	0.34	35.06	3.78	0.23	2.38	1.12	0		3.51	7.04	-1.14	59.48	135.31	792.02	367.74	944.58	524.9	798.5	407.69	933.77	404.03
1.901	0	0.14	0.18	0.05	0.13	0.05	0.38	0.34	10.02	6.3	99.24	0.46	0	97.07	5.75	0.27	0.19	0.01	10.02	4.52	6.3	8.1	29.52	14.8	6.79	0.08	0.2	0.61	0.29	37.97	3.78	0.12	2.24	1.16	0		-0.54	4.5	-1.63	61.14	130.85	790.72	371.01	941.56	525.65	798.1	409.77	928.9	406.24
1.935	0	0.15	0.18	0.05	0.13	0.05	0.59	0.31	9.58	4.78	98.82	0.83	0	95.4	4.91	0.29	0.25	0	9.58	4.78	4.75	8.35	23	23.51	6.81	0.06	0.22	0.59	0.28	36.38	3.19	0.22	2.39	0.94	0		-1.88	6.83	-1.19	60.56	136.16	786.7	368.18	941.35	527.38	793.77	408.3	929.8	402.44
1.968	0	0.15	0.17	0.05	0.13	0.05	0.56	0.29	8.34	4.68	98.88	0.71	0	94.08	4.6	0.3	0.25	0	8.34	4.68	3.64	8.81	17.93	22.53	6.79	0.05	0.26	0.57	0.31	34.75	3.18	0.47	2.36	0.66	0		0.09	8.17	-0.18	60.48	136.72	783.52	367.04	941.37	530.88	792.95	406.63	929.63	403.28
2.001	0	0.14	0.17	0.04	0.14	0.04	0.5	0.28	6.21	3.87	98.99	0.52	0	90.77	5.74	0.39	0.25	0	6.21	3.87	3.15	5.85	12.43	20.14	5.95	0.04	0.23	0.53	0.34	32.54	2.98	0.88	2.19	0.58	0		3.38	10.57	-0.28	60.37	135.39	779.25	365.71	939.77	533.67	790.65	406.52	925.98	402.57
2.035	0	0.13	0.17	0.03	0.14	0.04	0.42	0.24	5.78	3.87	99.16	0.42	0	91.1	5.31	0.51	0.24	0	5.78	3.87	2.72	4.38	10.21	17.68	4.09	0.03	0.21	0.38	0.36	29.73	2.1	0.63	2.27	0.63	0		5.41	10.37	-0.92	59.95	134.72	777.19	364.33	938.94	534.15	788.91	406.78	923.49	400.69
2.068	0	0.12	0.17	0.03	0.14	0.04	0.31	0.23	4.51	2.88	99.39	0.33	0	91.65	4.45	0.58	0.24	0	4.51	2.88	2.58	2.62	9.33	13.47	2.11	0.03	0.22	0.23	0.35	29.25	1.9	0.22	2.26	0.28	0		3.55	10.02	-0.74	61.44	129.8	774.76	366.81	934.06	534.18	787.94	407.73	917.63	402.37
2.102	0	0.12	0.16	0.03	0.14	0.04	0.28	0.2	4.66	2.46	99.45	0.33	0	88.23	4.66	0.7	0.25	0	3.74	2.46	2.42	2.47	9.43	11.71	1.32	0.02	0.26	0.1	0.34	25.83	1.6	0.21	2.23	0.02	0		4.28	11.93	0.7	61.17	129.63	770.97	365.15	930.66	531.97	785.92	406.42	915.48	401.88
2.135	0	0.12	0.16	0.03	0.14	0.04	0.27	0.19	5.34	2.84	99.46	0.33	0	88.76	5.34	0.84	0.25	0	4.14	2.27	2.84	3.34	8.58	10.85	0.84	0.02	0.22	0.1	0.34	22.93	1.32	0.95	2.27	0	0		1.97	11.67	0.92	60.7	132.52	768.84	363.6	930.24	531.07	783.44	405.46	915.86	400.29
2.168	0	0.11	0.16	0.03	0.15	0.04	0.28	0.19	6.55	3.4	99.45	0.33	0	87.42	6.55	0.93	0.27	0	3.9	1.84	3.4	3.4	9.67	10.5	0.7	0.02	0.21	0.16	0.35	22.62	1.33	0.36	2.19	0.03	0		1.21	12.31	1.08	61.18	129.69	771.28	367.18	926.62	527.88	784.42	407.17	914.04	402.84
2.202	0	0.11	0.16	0.03	0.16	0.04	0.32	0.19	8.82	4.18	99.36	0.33	0	90.72	8.82	0.96	0.29	0	5.45	1.63	4.18	5.42	12.93	11.42	0.71	0.01	0.2	0.3	0.32	19.73	1.13	0.46	2.1	0.06	0		-0.74	10.6	0.75	60.74	132.36	770.25	366.54	925.64	527.33	781.69	405.34	914.01	402.37
2.235	0	0.11	0.17	0.03	0.17	0.04	0.38	0.21	11.45	4.46	99.25	0.42	0	94.1	11.45	1.01	0.31	0	5.98	1.37	4.46	5.96	15.32	12.1	0.79	0.01	0.19	0.4	0.31	19.9	1.17	0.42	2.01	0.22	0		-0.91	8.16	-1.32	61.46	124.79	775.01	370.97	924.23	525.37	785.09	408.49	909.83	405.04
2.268	0	0.11	0.17	0.04	0.17	0.04	0.39	0.2	11.94	5.38	99.22	0.45	0	91	11.94	0.83	0.31	0	6.57	1.55	5.38	8.15	20.5	12.34	0.97	0.01	0.2	0.53	0.29	18.58	1.02	0.26	2.02	0.3	0		-1.34	10.43	0	60.99	129.86	772.8	368.88	920.68	520.8	781.02	407.68	910.73	401.66
2.302	0	0.1	0.16	0.04	0.18	0.05	0.37	0.19	9.42	5.83	99.26	0.43	0	96.44	14.49	0.74	0.3	0.01	7	1.16	5.83	9.56	31.94	9.42	1.23	0.01	0.23	0.4	0.36	14.2	0.93	0.27	2.23	0.14	0		-4.36	5.51	-3.91	62.33	121.72	772.61	369.07	926.56	527.07	784.21	408.63	905.78	402.7
2.335	0	0.09	0.17	0.04	0.22	0.04	0.44	0.23	8.05	7.02	99.11	0.6	0	86.52	20.44	0.74	0.33	0.01	6.72	1.22	7.02	8.45	41.6	8.05	1.48	0.01	0.22	0.24	0.37	12.59	0.8	0.28	2.21	0.24	0		5.07	12.7	-0.11	61.66	129.34	768.65	366.61	927.41	532.14	782.56	409.6	911.66	401.7
2.369	0	0.08	0.17	0.03	0.22	0.04	0.39	0.22	5.19	5.19	99.22	0.52	0	89.59	21.26	0.74	0.42	0.01	6.94	1.44	8.9	5.72	44.55	5.19	1.57	0.01	0.18	0.12	0.37	10.83	0.61	0.36	1.97	0.49	0		2.85	11.24	0.17	61.57	129.64	768.85	366.1	926.31	530.06	782.16	407.35	911.66	401.39
2.402	0	0.08	0.17	0.04	0.23	0.04	0.4	0.22	4.11	4.11	99.21	0.54	0	87.83	22.8	0.83	0.44	0.02	6.82	1.32	8.96	6.2	45.29	4.11	1.87	0.01	0.16	0.11	0.37	9.48	0.52	0.25	1.97	0.48	0		2.28	12.12	0	61.89	126.62	769.72	367.28	924.88	529.3	783.24	407.2	909.75	402.04
2.435	0	0.08	0.17	0.04	0.23	0.04	0.4	0.22	4.03	4.03	99.2	0.57	0	87.67	23.79	0.93	0.5	0.02	6.84	1.58	10.21	7.41	43.45	4.03	1.6	0.01	0.11	0.08	0.34	8.82	0.48	0.14	1.96	0.28	0		3.31	12.19	0.2	61.79	124.82	768.58	366.72	923.07	527.66	782.91	407.69	907.55	400.93
2.469	0	0.08	0.17	0.04	0.23	0.04	0.39	0.21	3.4	3.4	99.23	0.55	0	91.08	23.87	0.94	0.59	0.02	7.23	1.96	11.32	9.1	41.25	3.4	1.46	0.01	0.08	0.09	0.28	7.16	0.32	0.22	1.87	0.26	0		2.52	10.38	0.03	61.8	126.51	769.7	366.69	922.94	526	782.35	407.25	908.69	400.64
2.502	0	0.08	0.17	0.04	0.25	0.05	0.42	0.22	3	3	99.16	0.63	0	91.19	26.07	1.19	0.71	0.02	7.42	2.55	10.76	7.9	44.93	3	0.9	0.01	0.05	0.09	0.27	6.41	0.25	0.55	1.92	0.25	0		4.59	10.31	-0.79	61.67	127.74	768.17	365.47	925.41	530.69	781.35	406.52	908.94	400.43
2.535	0	0.08	0.17	0.03	0.3	0.05	0.5	0.27	2.66	2.66	99	0.82	0	88.86	30.27	1.51	0.76	0.02	8.17	2.58	10.21	6.97	45.45	2.66	0.63	0.01	0.04	0.08	0.27	6.48	0.23	0.41	1.89	0.18	0		3.55	11.62	-0.97	61.74	127.88	769.54	365.72	925.09	528.51	781.67	406.81	909.36	399.75
2.569	0	0.07	0.17	0.03	0.35	0.05	0.63	0.31	2.96	2.96	98.73	1.13	0	90.62	34.38	1.77	1.02	0.02	9.28	3.83	9.14	5.29	40.24	2.96	0.51	0.01	0.03	0.09	0.26	5.5	0.2	0.37	1.84	0.18	0		4.45	10.66	0.17	61.4	128.55	768.04	364.42	925.44	528.88	781.86	405.76	910.27	400
2.602	0	0.07	0.17	0.02	0.41	0.05	0.76	0.36	2.69	2.69	98.49	1.42	0	91.14	37.88	1.8	1.12	0.02	9.87	4.85	7.76	3.71	35.55	2.69	0.63	0.01	0.03	0.07	0.26	5.6	0.19	0.25	1.77	0.15	0		4.34	10.34	-1.07	61.14	129.7	770.05	364.92	926.05	528.6	781.32	405.73	910.88	399.61
2.635	0	0.07	0.17	0.02	0.49	0.05	0.95	0.44	2.53	2.53	98.1	1.98	0	88.87	42.25	1.97	1.37	0.02	11.05	5.82	6.72	2.69	26.83	2.53	0.58	0.01	0.03	0.07	0.26	5.84	0.18	0.07	1.67	0.18	0		4.48	11.61	-0.07	60.62	130.8	767.11	362.37	927.11	530.52	780.83	402.93	911.57	399.23
2.669	0	0.07	0.17	0.02	0.54	0.05	1.11	0.5	2.6	2.6	97.77	2.54	0	92.38	45.35	1.7	1.67	0.03	10.52	6.15	6.47	3.64	23.12	2.6	0.66	0.01	0.04	0.1	0.21	5.71	0.16	0.03	1.68	0.1	0		2.86	9.53	-0.16	62.04	128.43	771.24	366.13	924.52	525.66	782.7	406.44	910.99	400.4
2.702	0	0.07	0.17	0.02	0.6	0.05	1.25	0.56	2.5	2.5	97.5	3.15	0	91.07	48.21	1.65	1.8	0.03	9.53	6.78	6.48	4.55	18.95	2.5	0.61	0.01	0.03	0.08	0.21	5.91	0.16	0.06	1.74	0.08	0		2.34	10.39	-0.8	61.79	131.07	770.41	363.19	926.67	526.39	781.38	403.77	912.32	397.82
2.736	0	0.07	0.17	0.03	0.62	0.05	1.23	0.57	1.85	2	97.53	3.29	0	91.47	49.43	1.86	2	0.04	7.84	6	7.41	11.37	15.1	1.83	0.57	0.02	0.03	0.06	0.2	4.95	0.14	0.02	1.85	0	0		6.06	10.14	-0.81	61.43	129.23	770.4	362.45	925.57	525.58	781.74	402.89	910.87	397.83
2.769	0	0.08	0.17	0.03	0.51	0.04	0.93	0.44	1.81	1.93	98.13	2.01	0	90.43	43.37	1.71	1.93	0.05	7.12	5.43	6.99	10.37	11.21	1.57	0.71	0.02	0.03	0.07	0.21	4.78	0.13	0.03	1.81	0	0		2.4	10.77	-0.81	62.06	127.5	769.67	360.74	926.43	524.91	782.73	401.42	910.07	395.07
2.802	0	0.08	0.17	0.02	0.42	0.04	0.7	0.35	1.71	1.95	98.59	1.23	0	92.52	37.15	1.76	1.95	0.07	6.14	5.21	6.2	6.68	6.51	1.39	0.64	0.02	0.02	0.05	0.2	5.33	0.12	0.06	1.71	0	0		8.37	9.42	-1.58	61.71	126.24	770.53	359.84	929.06	527.02	784.44	403.71	910.32	394.1
2.836	0	0.09	0.18	0.02	0.35	0.04	0.53	0.27	1.52	2.24	98.93	0.75	0	91.21	30.29	1.62	2.24	0.1	4.67	3.66	4.38	4.32	4.13	1.24	0.58	0.04	0.02	0.06	0.17	5.86	0.1	0.07	1.52	0.19	0		7.83	10.3	-0.63	61.87	128.58	770.92	358.72	931.03	526.82	785.34	402.66	913.63	394.06
2.869	0	0.1	0.18	0.02	0.29	0.04	0.41	0.21	1.43	2.21	99.18	0.48	0	93.63	24.23	1.48	2.21	0.13	4.01	2.91	3.26	2.74	2.88	1.14	0.47	0.05	0.02	0.06	0.16	6.06	0.09	0.16	1.43	0.27	0		11.06	8.56	-0.93	61.55	128.16	772.84	358.91	933.23	527.96	787.33	404.17	915.12	394.39
2.902	0	0.1	0.18	0.02	0.26	0.04	0.35	0.18	1.45	2.04	99.29	0.38	0	91.27	20.9	1.19	2.04	0.12	4.37	2.49	2.66	2.49	3.15	1.02	0.43	0.06	0.01	0.05	0.15	6.71	0.08	0.16	1.45	0.4	0		13.76	10.26	-0.99	60.81	125.92	776.13	360.19	933.61	527	790.25	404.72	915.86	395.82
2.936	0	0.1	0.19	0.02	0.24	0.04	0.32	0.18	1.4	1.87	99.36	0.33	0	90.59	18.78	1.52	1.87	0.1	5.35	2.63	2.24	3.19	3.15	0.79	0.3	0.09	0.01	0.06	0.17	8.32	0.07	0.56	1.4	0.61	0		7.25	10.68	-0.4	60.62	129.9	775.97	359.47	935.66	526.32	789.77	403.83	919.34	394.58
2.969
3.002
3.036
3.069
3.103
3.136
3.169
3.203
3.236
3.269
3.303
3.336
3.37
3.403
3.436
3.47
3.503
3.536	0	0.1	0.13	0.02	0.16	0.11	0.18	0.22	1.6	0.66	99.55	0.33	3.8	96.66	8.28	0.29	0.66	0.33	14.79	0.95	0.82	0.02	0	0.02	1.6	0	7.25	0.7	0.49	24.8	1.27	0.04	6.05	0.2	0		-8.86	5.18	-2.97	57.52	131.42	793.01	380.92	958.81	552.99	806.47	423.75	937.37	412.07
3.57	0	0.11	0.17	0.02	0.17	0.04	0.2	0.1	2.4	0.5	99.61	0.33	0	98.56	8.35	0.28	0.5	0.1	4.3	0.21	0.58	0.01	0	0.19	2.4	0.01	1.33	0.56	0.07	5.86	1.46	0.03	1.4	0	0		-0.88	0.87	-4.59	58	133.48	793.21	378.17	958.85	550.24	803.92	425.06	936.57	410.19
3.603	0	0.11	0.18	0.02	0.18	0.03	0.21	0.1	1.75	0.52	99.57	0.33	0	97.97	10.68	0.3	0.52	0.06	3.1	0.19	0.78	0.02	0	0.18	1.75	0.1	0.65	0.37	0.1	4.07	1.39	0.23	1.17	0.13	0		-0.98	2.61	-3.36	57.3	131.48	794.69	377.28	958.16	547.78	806.52	421.77	937.46	409.84
3.636	0	0.1	0.17	0.02	0.17	0.03	0.21	0.11	1.5	0.52	99.59	0.33	0	97.06	10.29	0.3	0.52	0.06	3.24	0.17	0.95	0.04	0	0.2	1.5	0.09	0.39	0.29	0.11	5.82	1.24	0.04	1.44	0	0		0.32	4.51	-2.39	55.88	131.84	792.62	375.08	953.7	543.44	804	418.27	935.46	408.18
3.67	0	0.11	0.17	0.02	0.16	0.03	0.19	0.11	1.42	0.45	99.62	0.33	0	96.11	8.72	0.3	0.45	0.05	2.03	0.13	0.87	0.06	0	0.22	1.36	0.05	0.27	0.1	0.1	6.78	1.42	0.1	1.56	0	0		-1.58	5.96	-2.33	55.24	129.98	795.35	375.35	950.6	536.71	804.9	417.22	934.46	406.69
3.703	0	0.11	0.17	0.02	0.15	0.04	0.17	0.1	1.87	0.56	99.66	0.33	0	96.09	6.63	0.27	0.56	0.03	3.18	0.23	2.09	0.35	0	0.38	1.77	0.06	0.24	0.04	0.1	8.06	1.87	0.13	1.96	0	0		-10.27	5.99	-2.02	55.39	125.13	796.35	376.62	944.35	528.56	805.06	414.29	929.9	405.95
3.737	0	0.11	0.17	0.03	0.13	0.04	0.15	0.1	1.84	0.5	99.66	0.33	0	98.28	4.23	0.4	0.5	0.04	3.87	0.22	3.72	0.77	0	0.36	1.65	0.09	0.15	0.02	0.11	10.49	1.84	0.16	1.72	0	0		-2.59	1.77	-2.45	53.73	133.25	795.53	373.66	944.08	526.23	799.9	415.65	932.57	403.18
3.77	0	0.11	0.17	0.03	0.13	0.04	0.14	0.1	2.14	0.66	99.66	0.33	0	98.73	3.59	0.3	0.66	0.03	3.68	0.27	5.8	1.3	0	0.43	2.02	0.11	0.13	0.02	0.11	10.59	2.14	0.01	1.75	0	0		-6.76	-0.25	-0.43	53.05	128.22	797.06	376.45	938.1	520.05	802.05	412.94	930.13	407.1
3.803
3.837
3.87
3.903
3.937
3.97
4.003
4.037
4.07
4.104
4.137
4.17
4.204
4.237
4.27
4.304
4.337
4.371
4.404
4.437
4.471
4.504
4.537
4.571
4.604
4.637
4.671
4.704
4.738
4.771
4.804
4.838
4.871
4.904
4.938
4.971
5.004
5.038
5.071
5.105
5.138
5.171
5.205
5.238
5.271
5.305
5.338
5.372
5.405
5.438
5.472
5.505
5.538
5.572
5.605
5.638
5.672
5.705
5.739
5.772
5.805
5.839
5.872
5.905
5.939
5.972
6.005
6.039
6.072
6.106
6.139
6.172
6.206
6.239
6.272
6.306
6.339
6.373
6.406
6.439
6.473
6.506
6.539
6.573
6.606
6.639
6.673
6.706
6.74
6.773
6.806
6.84
6.873
6.906
6.94
6.973
7.006
7.04
7.073
7.107
7.14
7.173
7.207
7.24
7.273
7.307
7.34
7.374
7.407
7.44
7.474
7.507
7.54
7.574
7.607
7.64
7.674
7.707
7.741
7.774
7.807
7.841
7.874
7.907
7.941
7.974
8.007
8.041
8.074
8.108
8.141
8.174
8.208
8.241
8.274
8.308
8.341
8.375
8.408
8.441
8.475
8.508
8.541
8.575
8.608
8.641
8.675
8.708
8.742
8.775
8.808
8.842
8.875
8.908
8.942
8.975
9.008
9.042
9.075
9.109
9.142
9.175
9.209
9.242
9.275
9.309
9.342
9.376
9.409
9.442
9.476
9.509
9.542
9.576
9.609
9.642
9.676
9.709
9.743
9.776
9.809
9.843
9.876
9.909
9.943
9.976
10.009
10.043
10.076
10.11
10.143
10.176
10.21
10.243
10.276
10.31
10.343
10.377
10.41
10.443
10.477
10.51
10.543
10.577
10.61
10.643
10.677
10.71
10.744
10.777
10.81
10.844
10.877
10.91
10.944
10.977
11.01
11.044
11.077
11.111
11.144
11.177
11.211
11.244
11.277
11.311
11.344
11.378
11.411
11.444
11.478
11.511
11.544
11.578
11.611
11.644
11.678
11.711
11.745
11.778
11.811
11.845
11.878
11.911
11.945
11.978
12.011
12.045
12.078
12.112
12.145
12.178
12.212
12.245
12.278
12.312
12.345
12.379
12.412
12.445
12.479
12.512
12.545
12.579
12.612
12.645
12.679
12.712
12.746
12.779
12.812
12.846
12.879
12.912
12.946
12.979
13.012
13.046
13.079
13.113
13.146
13.179
13.213
13.246
13.279
13.313
13.346
13.38
13.413
13.446
13.48
13.513
13.546
13.58
13.613
13.646
13.68
13.713
13.747
13.78
13.813
13.847
13.88
13.913
13.947
13.98
14.013
14.047
14.08
14.114
14.147
14.18
14.214
14.247
14.28
14.314
14.347
14.381
14.414
14.447
14.481
14.514
14.547
14.581
14.614
14.647
14.681
14.714
14.748
14.781
14.814
14.848
14.881
14.914
14.948
14.981
15.014
15.048
15.081
15.115
15.148
15.181
15.215
15.248
15.281
15.315
15.348
15.382
15.415
15.448
15.482
15.515
15.548
15.582
15.615
15.648
15.682
15.715
15.749
15.782
15.815
15.849
15.882
15.915
15.949
15.982
16.015
16.049
16.082
16.116
16.149
16.182
16.216
16.249
16.282
16.316
16.349
16.383
16.416
16.449
16.483
16.516
16.549
16.583
16.616
16.649
16.683
16.716
16.75
16.783
16.816
16.85
16.883
16.916
16.95
16.983
17.016
17.05	1	0.11	0.09	0.02	0.13	0.1	0.12	0.08	0.72	0.72	99.74	0.33	5.13	97.08	4.05	0.36	0.72	0.32	5.06	0.2	0.82	0.84	0	0	0.01	0.34	0.58	0.03	8.75	3.55	0.01	0.24	9.93	0	0		6.67	4.49	-2.34	59.27	191.06	746.76	257.17	1050.61	583.23	798.25	329.97	989.29	327.68
17.083	1	0.11	0.09	0.02	0.14	0.09	0.12	0.08	0.95	0.95	99.71	0.33	4.52	96.1	4.74	1.55	0.95	0.28	4.68	0.15	0.8	0.64	0	0	0.01	0.43	0.81	0.03	9.92	1.87	0.01	0.15	9.75	0	0		8.54	5.98	-2.47	60.26	178.32	748.13	260.94	1043.46	580.88	801.95	333.06	980.19	327.4
17.117	1	0.11	0.1	0.02	0.13	0.09	0.12	0.07	1.07	1.07	99.74	0.33	4.51	94.1	3.8	1.19	1.07	0.15	5.86	0.31	0.92	0.58	0	0	0.01	0.34	0.81	0.04	7.33	1.92	0.01	0.64	9.18	0	0		-0.79	8.15	-2.54	57.68	175.22	750.23	264.75	1036.06	571.37	800.95	332.2	975.97	323.92
17.15	1	0.11	0.11	0.02	0.13	0.08	0.12	0.07	1.15	1.15	99.74	0.33	2.88	95.7	3.02	0.69	1.15	0.09	5.37	0.3	0.65	0.47	0	0	0.01	0.27	0.52	0.04	6.01	1.38	0.01	0.19	7.62	0	0		2.67	6.49	-1.92	59.13	174.08	752.23	269.93	1027.92	566.69	799.26	336.25	973.16	328.49
17.183	1	0.12	0.12	0.02	0.14	0.07	0.13	0.07	1.43	1.43	99.73	0.33	1.75	95.28	2.94	0.79	1.43	0.09	5.1	0.38	0.53	0.35	0	0	0.01	0.24	0.37	0.03	7.06	1.25	0	0.39	6.73	0	0		2.89	6.97	-1.05	59.41	173.28	749.44	269.09	1022.79	562.91	796.92	335.45	970	327.16
17.217	1	0.13	0.12	0.02	0.14	0.06	0.13	0.07	1.71	1.71	99.72	0.33	1.15	96.53	2.65	0.89	1.71	0.09	5.22	0.45	0.43	0.37	0	0	0.01	0.21	0.35	0.03	7.24	1.11	0	1.33	6.16	0	0		1.97	5.37	-1.61	59.45	169.85	747.91	267.6	1017.96	557.59	794.78	333.69	964.33	323.72
17.25	1	0.14	0.13	0.03	0.15	0.06	0.14	0.07	2.52	2.52	99.69	0.33	0	96.21	3.54	0.6	2.52	0.07	4.61	0.72	0.32	0.35	0	0	0.01	0.21	0.33	0.02	8.17	1.05	0	1.37	5.4	0	0		6.56	5.83	-0.53	60.98	173.37	749.55	270.34	1015.27	556.06	793.85	336.86	967.01	328.36
17.283	1	0.15	0.15	0.03	0.17	0.05	0.16	0.07	3.7	3.7	99.66	0.33	0	96.78	4.19	0.5	3.7	0.07	4.59	0.95	0.34	0.36	0	0	0.01	0.2	0.28	0.01	9.11	0.94	0	1.86	4.66	0	0		5.87	4.99	0.3	60.84	172.48	748.65	271.14	1014.08	556.04	794.31	336.87	966.64	329.65
17.317	1	0.16	0.15	0.03	0.18	0.05	0.17	0.07	4.28	4.46	99.63	0.33	0	96.19	4.83	0.51	4.46	0.06	4.4	1.25	0.3	0.37	0	0	0.01	0.18	0.22	0.01	10.47	0.99	0	0.41	4.28	0	0		5.1	5.86	0.29	60.78	170.66	747.9	272.94	1011.62	556	793.62	337.63	964.15	330.94
17.35	1	0.17	0.15	0.03	0.19	0.05	0.17	0.07	4.25	4.25	99.63	0.33	0	97.29	4.67	0.41	4.25	0.05	4.19	1.65	0.25	0.3	0	0	0.01	0.14	0.2	0.01	12.16	0.85	0	2.7	4.39	0	0		6.76	4.1	-0.82	60.74	170.24	749.69	274.68	1007.02	551.4	790.96	339.37	960.99	330.81
17.384	1	0.17	0.15	0.03	0.19	0.05	0.17	0.07	3.81	3.81	99.61	0.33	0	94.26	5.15	0.4	3.81	0.04	3.5	1.3	0.14	0.24	0	0	0	0.11	0.18	0.01	13.79	0.76	0	0.97	4.4	0	0		4.94	8.01	-0.22	60.27	168.48	747.82	274.63	1006.52	551.9	791.56	339.06	959.84	330.66
17.417	1	0.17	0.15	0.03	0.22	0.05	0.19	0.08	4.27	4.31	99.56	0.4	0	93.46	7.74	0.45	4.31	0.04	3.51	1.78	0.19	0.2	0	0	0	0.1	0.22	0.01	14.93	0.82	0	8.91	4.27	0	0		6.21	8.7	-0.03	60.1	166.63	746.12	275.72	1000.97	549.52	789.11	338.79	955.6	331.98
17.45	1	0.18	0.16	0.03	0.25	0.05	0.22	0.09	4.06	4.79	99.5	0.54	0	94.63	9.63	0.36	4.79	0.04	3.81	2.24	0.21	0.23	0	0	0	0.11	0.26	0.01	17.24	0.91	0	10.2	4.06	0	0		4.81	7.66	1.54	60.21	167.95	748.65	278.79	999.98	548.9	791.16	336.76	959.11	337.39
17.484	1	0.18	0.16	0.03	0.28	0.04	0.25	0.1	3.83	4.97	99.44	0.68	0	96.08	12.51	0.3	4.97	0.03	3.47	2.5	0.27	0.2	0	0	0	0.11	0.26	0.01	17.74	0.99	0	27.25	3.83	0	0		5.68	6	0.02	60.36	172.85	750.64	280.85	1000.33	548.63	787.84	341.43	960.64	337.23
17.517	1	0.18	0.16	0.03	0.28	0.05	0.26	0.1	3.84	5.57	99.44	0.67	0	96.53	12.63	0.35	5.57	0.03	3.58	2.24	0.47	0.25	0	0	0	0.12	0.29	0.01	17.48	1.05	0	10.3	3.84	0	0		5.06	5.38	-0.05	60.41	169.73	752.23	282.38	1001.25	549.82	790.57	342.12	960.26	338.37
17.55	1	0.18	0.16	0.03	0.28	0.05	0.26	0.1	3.8	5.48	99.44	0.67	0	95.53	12.4	0.43	5.48	0.03	3.64	1.77	0.46	0.28	0	0	0	0.11	0.32	0.01	17.6	1.11	0	4.79	3.8	0	0		4.64	6.69	0.4	60.45	166.61	751.68	283.7	999.2	549.08	791.47	343.25	958.02	339.22
17.584	1	0.2	0.18	0.03	0.32	0.04	0.3	0.1	3.06	7.68	99.36	0.76	0	95.53	12.98	0.38	7.68	0.02	2.96	1.66	0.41	0.21	0	0	0	0.09	0.42	0.01	18.74	0.99	0	10.61	3.06	0	0		3.75	6.69	0.21	60.39	169.69	752.69	284.96	1000.11	550.28	790.61	343.3	960.28	340.81
17.617	1	0.2	0.19	0.03	0.35	0.04	0.33	0.11	3.03	8.06	99.31	0.88	0	95.86	14.95	0.32	8.06	0.02	3.03	1.74	0.37	0.24	0	0	0	0.09	0.39	0.01	18.95	0.97	0	6.54	3.03	0	0		5.23	6.29	-0.18	60.51	166.22	754.99	287.68	1000.15	551.03	793.04	346.84	959.2	342.54
17.65	1	0.22	0.19	0.04	0.4	0.04	0.37	0.12	2.85	9.08	99.19	1.27	0	96.27	16.37	0.31	9.08	0.02	3.24	2.01	0.3	0.19	0	0	0	0.07	0.4	0.01	22.72	0.98	0	8.15	2.85	0	0		7.76	5.74	-0.01	59.83	160.21	750.88	287.45	995.63	550.86	792.03	348.63	952.09	341.9
17.684	1	0.26	0.2	0.04	0.44	0.04	0.36	0.11	2.83	10.11	99.12	1.69	0	97.61	14.91	0.31	10.11	0.03	3.11	1.46	0.28	0.17	0	0	0	0.06	0.41	0.01	27.87	1.06	0	5.82	2.83	0	0		4.68	3.46	-0.89	59.9	164.8	752.2	289.31	997.54	553.03	790.11	348.78	954.82	343.25
17.717	1	0.25	0.19	0.04	0.42	0.04	0.35	0.11	2.85	9.32	99.16	1.61	0	95.14	14.57	0.33	9.32	0.03	3.51	1.1	0.28	0.16	0	0	0	0.06	0.39	0.01	27.58	1.1	0	15.7	2.85	0	0		5.81	7.13	-1.13	60.07	165.67	756.54	292.9	998.49	552.63	792.12	353.1	957.63	345.81
17.751	1	0.27	0.19	0.05	0.39	0.04	0.29	0.1	2.8	8.41	99.21	1.54	0	92.66	11.61	0.33	8.41	0.03	3.67	0.85	0.27	0.11	0	0	0	0.05	0.41	0.01	29.96	1.17	0	33.18	2.8	0	0		3.73	9.32	-1.05	59.99	162.11	758.68	295.07	998.21	551.93	795.02	353.47	957	347.02
17.784	1	0.25	0.18	0.05	0.33	0.04	0.23	0.08	2.93	6.56	99.34	1.14	0	94.24	8.67	0.42	6.56	0.04	3.57	0.57	0.29	0.14	0	0	0	0.04	0.38	0.01	28.83	1.12	0	4.53	2.93	0	0		1.23	8.02	-1.13	59.93	164.95	757.86	296.36	995.99	549.75	791.97	355.46	956.68	346.5
17.817	1	0.25	0.18	0.05	0.31	0.04	0.22	0.08	2.95	6.35	99.38	1.01	0	94.41	7.42	0.41	6.35	0.03	3.98	0.58	0.41	0.17	0	0	0	0.04	0.36	0.01	28.45	1.02	0	9.48	2.95	0	0		2.99	7.86	-1.75	60.14	162.87	758.74	298.08	995.73	550.99	792.61	358.03	955.14	347.65
17.851	1	0.24	0.18	0.05	0.29	0.04	0.21	0.08	2.92	6.18	99.42	0.8	0	93.22	6.32	0.48	6.18	0.03	4.4	0.58	0.38	0.21	0	0	0	0.04	0.36	0.01	26.26	1.05	0.01	4.65	2.92	0	0		2.37	8.89	0.01	60.4	155.16	755.5	299.94	991.27	551.81	794.82	357.4	949.83	350.78
17.884	1	0.24	0.17	0.05	0.26	0.05	0.19	0.07	3.02	4.56	99.47	0.72	0	85.77	4.56	0.61	5.47	0.03	5.3	0.61	0.49	0.37	0	0	0	0.05	0.39	0.01	25.64	1	0.01	6.49	3.02	0	0		1.76	13.02	-0.54	60.2	161.36	754.26	299.45	990.76	551.03	790.24	358.1	951.38	349.72
17.917	1	0.24	0.18	0.05	0.25	0.05	0.18	0.07	2.81	3.46	99.5	0.7	0	86.68	3.46	0.65	5.37	0.04	6.15	0.6	0.55	0.52	0	0	0	0.05	0.34	0.01	24.55	1.05	0.01	6.69	2.81	0	0		3.05	12.63	-0.22	60.48	160.4	754.31	300.71	989.11	550.88	790.31	358.9	950.54	351.51
17.951	1	0.21	0.17	0.04	0.22	0.05	0.17	0.07	2.94	2.99	99.56	0.58	0	82.99	2.99	0.74	4.14	0.04	6.84	0.62	0.46	0.69	0	0	0	0.04	0.32	0.01	21.08	0.86	0	4.14	2.94	0	0		1.47	14.07	-0.36	60.35	162.87	752.95	300.97	987.15	550.18	787.23	357.91	949.98	351.69
17.984	1	0.21	0.17	0.05	0.22	0.05	0.16	0.07	2.94	2.66	99.56	0.57	0	84.04	2.66	0.9	3.62	0.04	6.3	0.49	0.45	0.8	0	0	0	0.03	0.29	0.01	21.51	0.83	0	6.99	2.94	0	0		1.03	13.69	0.41	60.51	164.83	752	302.44	985.4	549.47	785.87	359.7	950.58	353.33
18.017	1	0.21	0.16	0.05	0.23	0.05	0.16	0.07	3.09	3.11	99.55	0.56	0	92.79	3.22	1.24	3.11	0.04	5.15	0.55	0.37	0.72	0	0	0	0.03	0.27	0.01	22.45	0.79	0	10.57	3.09	0	0		-3.34	9.23	-1.23	59.33	163.36	750.68	302.22	987.07	553.13	784.57	357.84	947.81	351.65
18.051	1	0.2	0.16	0.05	0.22	0.04	0.15	0.07	2.56	2.56	99.56	0.53	0	93.46	2.85	1.2	2.56	0.05	4.14	0.6	0.34	0.49	0	0	0	0.02	0.25	0.01	22.54	0.63	0	1.73	3.2	0	0		-4.02	8.7	-1.35	58.55	163.18	747.05	300.12	991.19	559.73	784.73	356.89	947.8	350.75
18.084	1	0.2	0.16	0.05	0.22	0.04	0.15	0.07	2.67	2.67	99.56	0.51	0	96.31	2.71	1.29	2.67	0.05	3.44	0.59	0.36	0.44	0	0	0	0.02	0.26	0	22.78	0.62	0	5.86	3.36	0	0		0.18	5.69	0.04	59.76	165.07	746.17	300.08	992.79	562.53	785.84	359.75	950.77	352.69
18.118	1	0.2	0.15	0.05	0.21	0.04	0.14	0.07	2.1	2.1	99.57	0.49	0	96.92	2.45	1.58	2.1	0.05	2.81	0.53	0.43	0.34	0	0	0	0.01	0.25	0.01	22.74	0.56	0	4.29	3.59	0	0		-1.39	4.76	-0.17	59.29	161.82	745.27	298.5	990.55	560.45	785.6	355.37	947.36	351.03
18.151	1	0.19	0.15	0.04	0.21	0.04	0.14	0.07	1.97	1.97	99.58	0.45	0	98.1	2.78	1.7	1.97	0.05	2.88	0.45	0.47	0.35	0	0	0	0.01	0.23	0.01	21.61	0.52	0	7.33	3.59	0	0		-0.06	2.29	-0.04	59.69	162.93	744.34	297.08	988.45	558.02	783.62	354.04	946.5	350.05
18.184	1	0.19	0.15	0.04	0.21	0.04	0.14	0.07	2.05	2.05	99.57	0.47	0	92.3	3.07	1.94	2.05	0.05	3.44	0.43	0.51	0.44	0	0	0	0.01	0.23	0.01	21.49	0.54	0	7.49	3.7	0	0		-1	9.58	-0.21	59.59	165.59	743.86	299	986.28	557.52	780.9	355.19	946.45	351.63
18.218	1	0.18	0.15	0.04	0.21	0.05	0.14	0.07	1.9	1.9	99.58	0.44	0	89.72	3.18	2.29	1.9	0.05	3.92	0.46	0.41	0.6	0	0	0	0.01	0.21	0.01	20.09	0.48	0	2.33	3.66	0	0		-1.35	11.17	-0.41	59.68	168.03	745.34	300.4	985.45	555.04	779.8	357.91	947.71	351.57
18.251	1	0.18	0.14	0.04	0.21	0.05	0.14	0.07	1.95	1.95	99.59	0.43	0	89.1	2.87	2.46	1.95	0.06	4.78	0.56	0.45	0.88	0	0	0	0.01	0.23	0.01	18.97	0.47	0	2.32	3.76	0	0		-0.96	11.49	-1.05	59.3	167.39	745.65	299.63	990.19	559.6	781.86	358.82	949.06	350.76
18.284	1	0.18	0.14	0.04	0.2	0.05	0.14	0.07	1.94	1.94	99.6	0.44	0	92.63	2.34	2.5	1.94	0.05	5.02	0.5	0.34	1.17	0	0	0	0.01	0.25	0.01	18.98	0.42	0	1.3	3.87	0	0		1.24	9.34	0.6	59.99	166.29	744.57	299.5	990.19	560.86	783.92	358.64	950.12	353.18
18.318	1	0.18	0.14	0.04	0.21	0.05	0.14	0.07	1.91	1.91	99.58	0.45	0	94.11	2.88	3.28	1.91	0.05	4.73	0.55	0.3	1.32	0	0	0	0.01	0.27	0.01	19.65	0.44	0	1.76	4.11	0	0		1.33	8.14	0.74	59.9	166.24	744.57	298.71	992.34	562.22	785.19	358.81	951.31	352.61
18.351	1	0.17	0.13	0.04	0.22	0.05	0.13	0.08	1.82	1.82	99.57	0.41	0	94.7	3.12	3.95	1.82	0.06	4.25	0.46	0.34	1.2	0	0	0	0.01	0.27	0.01	19	0.44	0	1.15	4.15	0	0		-0.62	7.58	-0.16	59.54	167.83	746.35	299.63	990.93	559.98	783.37	357.44	951.12	352.4
18.385	1	0.17	0.13	0.04	0.22	0.05	0.13	0.08	1.62	1.62	99.56	0.44	0	95.4	3.25	4.2	1.62	0.06	4.4	0.49	0.31	0.83	0	0	0	0.01	0.27	0.01	19.62	0.43	0	5.1	4.28	0	0		0.59	6.84	0.13	59.82	167.23	745.86	299.29	992.8	562.02	784.74	359.01	951.84	352.43
18.418	1	0.16	0.13	0.04	0.21	0.05	0.13	0.07	1.6	1.6	99.59	0.4	0	98.03	2.93	3.87	1.6	0.04	4.27	0.5	0.32	0.78	0	0	0	0.01	0.29	0.01	18.44	0.41	0	3.48	4.65	0	0		-0.69	2.47	-1.08	59.45	159.23	747.78	299.11	993.1	561.19	788.35	358.18	947.37	350.03
18.451	1	0.16	0.13	0.04	0.2	0.05	0.13	0.07	1.47	1.47	99.6	0.36	0	97.42	2.88	3.92	1.47	0.04	3.96	0.41	0.3	0.69	0	0	0.01	0.01	0.29	0.01	17.31	0.41	0	3.72	4.56	0	0		-2.26	3.84	-1.54	59.19	161.9	749.99	299.51	993.12	558.59	787.55	357.75	949.24	349.4
18.485	1	0.15	0.13	0.04	0.2	0.05	0.13	0.08	1.51	1.51	99.6	0.36	0	95.58	2.79	4.34	1.51	0.04	4.61	0.42	0.32	0.67	0	0	0.01	0.01	0.3	0.01	16.59	0.41	0	4.67	4.75	0	0		-2.65	6.63	-0.36	58.99	167.49	751.31	300.52	995.77	559.92	788.17	358.4	955.54	352.06
18.518	1	0.15	0.12	0.04	0.2	0.05	0.13	0.08	1.53	1.53	99.6	0.36	0	93.5	2.78	4.98	1.53	0.04	4.58	0.4	0.37	0.64	0	0	0	0.01	0.3	0.01	16.25	0.38	0.01	4.83	4.9	0	0		-0.72	8.67	0.52	59.22	167.88	751.13	299.85	998.35	562.63	790.35	358.2	958.17	353.56
18.551	1	0.15	0.12	0.03	0.2	0.06	0.13	0.08	1.46	1.46	99.6	0.38	0.51	98.17	2.89	4.99	1.46	0.04	6.15	0.49	0.37	0.72	0	0	0	0.01	0.31	0.01	15.88	0.4	0	10.38	5.08	0	0		0.8	2.09	-0.57	59.84	161.97	752.54	300.72	996.77	561.17	791.78	360.6	953.53	352.15
18.585	1	0.15	0.12	0.03	0.19	0.06	0.13	0.08	1.25	1.25	99.62	0.4	1.2	94.44	2.8	4.57	1.25	0.04	7.53	0.47	0.39	0.76	0	0	0	0.01	0.28	0.01	15.32	0.43	0.01	5.2	5.06	0	0		-0.94	7.84	0.13	59.05	167.04	751.53	299.83	999.87	564.28	791.21	358.2	958.18	353.34
18.618	1	0.14	0.12	0.03	0.19	0.07	0.13	0.08	1.22	1.22	99.62	0.39	1.35	94.54	2.91	4.16	1.22	0.03	7.64	0.55	0.4	0.61	0	0	0	0.01	0.32	0.01	14.8	0.45	0.01	4.69	5.17	0	0		-1.13	7.75	0.03	59.1	170.52	753	298.95	1000.73	562.07	790.49	357.77	960.92	352.21
18.651	1	0.14	0.12	0.03	0.18	0.07	0.13	0.07	1.16	1.16	99.63	0.42	1.92	96.62	2.89	3.62	1.16	0.03	8.38	0.56	0.35	0.65	0	0	0	0.01	0.3	0.01	14.98	0.48	0	17.85	5.36	0	0		1.43	5.23	-1.21	59.64	166.94	755.46	300.13	1001.52	563.38	792.28	359.41	959.09	352.69
18.685	1	0.14	0.12	0.03	0.18	0.07	0.13	0.08	1	1	99.63	0.35	1.55	96.97	3.24	4.21	1	0.04	7.13	0.63	0.37	0.59	0	0	0	0.01	0.28	0.01	13.71	0.47	0	12.35	5.5	0	0		1.25	4.67	0.33	59.71	164.16	754.45	299.69	999.72	561.03	794.25	359.02	958.29	352.74
18.718	1	0.14	0.12	0.03	0.19	0.06	0.13	0.08	1.09	1.09	99.63	0.33	0.6	98.75	3.68	4.07	1.09	0.04	5.76	0.8	0.44	0.53	0	0	0	0.01	0.25	0.01	13.95	0.49	0.01	14.71	5.32	0	0		3.76	0.15	0.49	59.92	162.37	755.75	300.22	997.09	558.62	794.54	358.24	956.85	353.93
18.752	1	0.14	0.12	0.03	0.18	0.05	0.12	0.07	0.88	0.88	99.63	0.33	0	95.03	3.1	3.47	0.88	0.04	3.43	0.52	0.28	0.31	0	0	0	0.01	0.27	0.01	14.61	0.47	0	2.09	5.17	0	0		1.23	7.24	-0.43	59.72	166.26	754.18	299.84	999.97	562.75	792.23	358	958.43	353.31
18.785	1	0.14	0.12	0.03	0.18	0.05	0.12	0.08	0.69	0.69	99.63	0.33	0	95.8	3.31	3.55	0.69	0.04	2.71	0.34	0.21	0.22	0	0	0	0.01	0.28	0.01	14.63	0.48	0	5.8	5.13	0	0		-0.7	6.36	0.39	59.78	164.31	753.39	300.45	995.03	558.06	791.35	355.19	955.66	354.66
18.818	1	0.14	0.12	0.03	0.18	0.05	0.12	0.07	0.58	0.58	99.64	0.33	0	95.23	3.19	3.55	0.58	0.04	2.05	0.21	0.15	0.13	0	0	0	0.01	0.29	0.01	14.13	0.53	0.01	0.59	5.08	0	0		-4.61	7.03	-0.05	58.88	161.79	749.08	299.49	989.01	554.3	786.93	353.23	948.71	351.27
18.852	1	0.13	0.12	0.03	0.18	0.05	0.12	0.08	0.44	0.44	99.64	0.33	0	90.94	3.02	3.99	0.44	0.04	1.96	0.14	0.08	0.14	0	0	0	0.01	0.29	0.01	13.24	0.67	0.01	0.16	4.91	0	0		-3.44	10.47	0.84	59.18	158.96	742.09	295.48	981.97	550.89	782.54	347.82	941.5	349.26
18.885	1	0.13	0.12	0.03	0.18	0.05	0.12	0.08	0.37	0.37	99.64	0.33	0	86.57	2.68	4.1	0.37	0.05	2.01	0.09	0.07	0.18	0	0	0	0.01	0.25	0.02	13.22	0.74	0.01	0.03	4.78	0	0		-1.51	12.68	0.92	59.99	161.89	736.18	295.72	975.36	550.36	774.99	350.16	936.87	348.74
18.918	1	0.14	0.12	0.03	0.18	0.05	0.12	0.08	0.33	0.33	99.63	0.33	0	79.47	3.01	3.98	0.33	0.04	2.53	0.09	0.08	0.26	0	0	0	0.01	0.24	0.03	13.84	0.91	0.01	1.23	4.69	0	0		-3.18	15.23	1.18	59.47	157.44	733.53	296.64	971.34	549.13	774.29	350.76	931.71	348.43
18.952	1	0.14	0.12	0.03	0.19	0.05	0.12	0.08	0.29	0.29	99.63	0.33	0	85.03	3.57	4.02	0.29	0.05	2.89	0.08	0.1	0.45	0	0	0	0.01	0.22	0.04	14.14	1.2	0.01	0.21	4.78	0	0		-4.84	13.31	1.05	59.18	159.56	732.22	296.04	969.5	548.02	771.43	348.33	930.98	348.01
18.985	1	0.14	0.12	0.03	0.19	0.05	0.13	0.08	0.3	0.3	99.62	0.33	0	81.72	3.87	4.16	0.3	0.05	3.04	0.07	0.16	0.47	0	0	0	0.02	0.21	0.04	14.13	1.35	0.01	0.12	4.57	0	0		-1.94	14.51	1.04	60.13	156.97	729.55	296.57	966.01	548.27	769.66	350.42	926.62	348.56
19.018	1	0.14	0.13	0.03	0.19	0.05	0.13	0.08	0.27	0.27	99.63	0.33	0	79.36	4.27	3.42	0.27	0.05	3.1	0.1	0.19	0.46	0	0	0.01	0.02	0.19	0.05	13.49	1.61	0.01	0.08	4.38	0	0		0.4	15.27	1.16	60.85	150.23	726.03	296.49	962.49	549.29	769.67	351.38	919.86	348.44
19.052	1	0.13	0.14	0.03	0.17	0.04	0.13	0.08	0.24	0.24	99.66	0.33	0	74.64	3.83	2.47	0.24	0.04	3.21	0.17	0.2	0.37	0	0	0.01	0.02	0.16	0.06	9.97	1.93	0.02	0.25	3.94	0	0		-0.6	16.6	2.57	60.14	151.42	724.42	295.33	961.61	547.85	769.58	349.49	921	348.64
19.085	1	0.13	0.14	0.03	0.17	0.04	0.14	0.08	0.27	0.27	99.66	0.33	0	78.83	4.38	1.97	0.27	0.04	2.64	0.21	0.18	0.22	0	0	0.01	0.01	0.11	0.05	9.42	1.82	0.02	0.4	3.63	0	0		1.76	15.43	1.23	61.47	159.45	724.17	296.05	958.8	546.09	762.41	351.17	921.84	349.02
19.119	1	0.13	0.15	0.03	0.17	0.04	0.15	0.08	0.23	0.23	99.66	0.33	0	86.72	5.34	1.33	0.23	0.03	2.26	0.33	0.23	0.09	0	0	0.01	0.01	0.09	0.02	8.69	2.1	0.02	0.44	3.04	0	0		2.23	12.62	1.18	61.1	155.6	727.54	297.77	957.59	543.46	765.23	351.54	920.82	349.9
19.152	1	0.12	0.15	0.03	0.18	0.04	0.17	0.09	0.22	0.22	99.63	0.33	0	85.44	7.86	1.23	0.22	0.02	2.54	0.59	0.25	0.1	0	0	0	0.01	0.07	0.02	7.46	2.3	0.02	0.26	2.8	0	0		1.68	13.15	1.68	60.96	152.1	728.82	300.04	954.72	540.3	766.81	353.59	918.89	350.87
19.185	1	0.12	0.15	0.02	0.19	0.04	0.17	0.09	0.23	0.23	99.63	0.33	0	87.58	8.37	1.45	0.23	0.03	2.42	0.67	0.22	0.09	0	0	0	0.01	0.06	0.01	6.76	2.61	0.02	0.53	2.66	0	0		0.71	12.23	1.68	60.88	152.16	729.56	301.99	951.88	537.81	765.7	354.6	917.83	351.87
19.219	1	0.12	0.16	0.02	0.18	0.04	0.17	0.09	0.19	0.19	99.64	0.33	0	80.24	7.91	1.18	0.19	0.02	2.69	0.71	0.25	0.09	0	0	0	0.01	0.05	0.01	5.76	3.37	0.02	0.34	2.41	0	0		3.41	14.99	1.58	60.64	148.63	728.12	303.09	945.45	534.09	763.49	355.84	912.08	352.26
19.252	1	0.12	0.16	0.02	0.17	0.04	0.16	0.09	0.21	0.21	99.67	0.33	0	78.21	6.35	0.99	0.21	0.02	3.53	0.78	0.21	0.15	0	0	0	0.01	0.05	0.01	5.21	3.49	0.02	1.17	2.45	0	0		7.47	15.61	2.07	60.7	151.55	724.85	303.83	943.76	535.35	760.25	361.07	911.61	353.37
19.285	1	0.12	0.16	0.02	0.16	0.04	0.16	0.09	0.25	0.25	99.68	0.33	0	71.74	6.13	0.79	0.25	0.01	3.95	1.01	0.22	0.25	0	0	0	0.02	0.05	0.01	4.16	4.13	0.02	0.52	2.39	0	0		7.68	17.34	2.55	60.58	147.77	723.68	305.19	940.76	534.73	760.65	361.98	908.23	354.53
19.319	1	0.12	0.16	0.02	0.16	0.04	0.17	0.1	0.36	0.36	99.66	0.33	0	74.91	7.07	0.67	0.36	0.01	4.86	1.12	0.33	0.39	0	0	0	0.02	0.05	0.02	3.23	5.33	0.02	0.76	2.18	0	0		9.15	16.53	2.31	60.34	147.54	723.66	306.76	939.3	534.95	759.74	364.19	907.03	355.69
19.352	1	0.12	0.16	0.02	0.16	0.04	0.17	0.09	0.43	0.43	99.65	0.33	0	81.98	7.19	0.56	0.43	0.01	6.07	1.76	0.43	0.69	0	0	0	0.02	0.06	0.03	3.28	5.19	0.02	1.43	2.05	0	0		7.38	14.42	3.19	59.9	148.82	723.93	307.8	937.55	533.84	759.23	361.66	908.01	358.29
19.386	1	0.13	0.17	0.02	0.16	0.04	0.17	0.09	0.68	0.68	99.66	0.33	0	85.6	6.34	0.55	0.68	0.01	6.46	1.92	0.74	1.08	0	0	0	0.02	0.06	0.07	2.8	5.39	0.01	3.07	1.81	0	0		7.95	13.09	1.9	59.67	149.6	726.59	310.34	936.5	532.87	758.11	364.11	907.62	359.03
19.419	1	0.13	0.17	0.03	0.15	0.04	0.16	0.08	0.7	0.7	99.66	0.33	0	85.92	3.74	0.47	0.7	0.01	7.37	1.97	0.65	1.23	0	0	0	0.02	0.06	0.07	2.11	4.89	0.01	2.97	1.68	0	0		11.89	12.96	1.48	58.07	150.99	731.25	311.02	939.37	532.81	760.67	365.31	911.59	360.4
19.452	1	0.14	0.17	0.03	0.14	0.05	0.15	0.08	0.66	0.66	99.66	0.33	0	79.74	2.79	0.37	0.66	0.01	10.83	2.9	0.97	2.72	0	0	0.01	0.02	0.06	0.12	2.12	5.43	0.01	2.19	1.72	0	0		10.73	15.15	3.88	58.4	154.25	733.16	312.7	940.09	530.48	763.38	365.78	917.63	364.61
19.486	1	0.14	0.17	0.03	0.13	0.07	0.15	0.08	0.62	0.62	99.66	0.33	0.75	82.33	1.94	0.33	0.62	0.01	14.69	3.02	1.05	4.38	0	0	0.01	0.03	0.06	0.17	1.6	5.37	0.01	2.75	1.59	0	0		4.43	14.31	2.7	58.48	150.3	738.49	314.13	944.73	531.34	768.79	364.99	919.07	362.78
19.519	1	0.15	0.17	0.03	0.13	0.08	0.16	0.08	0.64	0.64	99.65	0.34	2.31	84.51	2.01	0.31	0.64	0.02	18.75	3.02	1.12	6.25	0.57	0	0.02	0.03	0.05	0.22	1.55	5.12	0.01	1.81	1.5	0	0		7.69	13.52	1.87	58.35	152.59	742.74	317.64	945.94	532.17	769.39	369.39	921.95	365.79
19.552	1	0.15	0.17	0.04	0.14	0.08	0.16	0.07	0.55	0.55	99.66	0.33	1.7	88.46	2.09	0.48	0.55	0.02	17.49	2.41	1.36	6.97	2.33	0	0.03	0.03	0.04	0.35	1.64	4.6	0.02	1.23	1.52	0	0		2.93	11.81	-0.04	58.84	149.62	752.23	322.81	947.82	530.07	774.22	370.19	923.82	367.43
19.586	1	0.14	0.17	0.03	0.14	0.06	0.15	0.08	0.44	0.44	99.66	0.33	0	91.54	2.02	0.78	0.44	0.04	12.64	1.75	0.97	4.32	4.6	0.01	0.05	0.04	0.04	0.22	1.71	5.02	0.02	1.04	1.56	0.05	0		5.58	10.09	1.01	58.28	145.79	754.19	324.16	945.03	525.21	776.93	372.95	922.64	367.99
19.619	1	0.13	0.17	0.03	0.14	0.05	0.14	0.08	0.41	0.41	99.65	0.33	0	90.36	1.94	1.14	0.41	0.05	9.1	1.27	1.12	3.49	10.44	0.01	0.06	0.04	0.03	0.23	1.7	5.11	0.02	0.6	1.59	0.27	0		4.95	10.81	2.32	58.53	150.46	757.91	327.34	941.56	519.19	776.25	372.3	926.71	372.9
19.652	1	0.13	0.17	0.03	0.14	0.04	0.14	0.08	0.41	0.41	99.65	0.33	0	92.82	1.85	1.19	0.41	0.04	6.96	0.83	1.22	3.76	12.77	0.01	0.09	0.04	0.03	0.2	1.49	4.86	0.02	0.27	1.61	0.34	0		5.62	9.2	2.61	57.3	150.46	760.88	325.94	942.69	515.39	778.6	370.79	929.06	371.53
19.686
19.719
19.753
19.786
19.819
19.853
19.886
19.919
19.953
19.986
20.019
20.053
20.086
20.12
20.153
20.186
20.22
20.253
20.286
20.32
20.353
20.387
20.42
20.453
20.487
20.52
20.553
20.587
20.62
20.653
20.687
20.72
20.754
20.787
20.82
20.854
20.887
20.92
20.954
20.987
21.02
21.054
21.087
21.121
21.154
21.187
21.221
21.254
21.287
21.321
21.354
21.388
21.421
21.454
21.488
21.521
21.554
21.588
21.621
21.654
21.688
21.721
21.755
21.788
21.821
21.855
21.888
21.921
21.955
21.988
22.021
22.055	1	0.19	0.19	0.1	0.13	0.03	0.63	0.07	2.19	2.63	98.75	0.66	0	96.87	1.8	0.62	1.74	0.01	2.19	0.77	2.63	24.88	0	27.1	2.88	0.06	0	0.15	0.06	2.59	2.46	0.04	0.82	0	0		-4.33	4.84	2.6	55.64	156.55	824.04	298	996.25	470.3	833.86	339.77	990.38	342.8
22.088	1	0.2	0.18	0.12	0.14	0.03	0.25	0.08	3.88	2.38	99.51	0.33	0	98.01	3.88	0.65	1.96	0.01	3.61	1.32	2.38	30.3	0	8.18	1.59	0.01	0	0.1	0.14	4.54	0.65	0.41	1.42	0	0		7.3	-2.52	0.65	53.52	155.82	819.21	293.63	1002.65	483.97	832.49	337.42	988.22	342.61
22.122	1	0.17	0.17	0.09	0.16	0.04	0.23	0.11	4.76	1.94	99.55	0.33	0	98.01	6.5	0.81	1.59	0.01	4.35	1.27	1.94	26.31	0.01	4.76	1.1	0.01	0	0.1	0.19	9.39	0.35	0.55	1.68	0	0		0.12	-2.53	-0.09	55.12	161.66	817.53	291.75	1007.26	485.97	830.09	336.08	991.67	341.11
22.155	1	0.15	0.16	0.06	0.15	0.04	0.2	0.11	3.81	1.89	99.59	0.33	0	97.72	6	1.25	1.26	0.01	4.54	0.95	1.89	20.08	0	3.81	0.96	0.01	0	0.09	0.27	9.79	0.41	0.25	2.13	0	0		-0.96	3.21	1.54	55.52	168.59	812.34	290.6	1007.79	491.55	826.56	333.98	994.95	342.45
22.188
22.222
22.255
22.288
22.322
22.355
22.389
22.422
22.455
22.489
22.522
22.555
22.589
22.622
22.655
22.689
22.722
22.756
22.789
22.822
22.856
22.889
22.922
22.956
22.989
23.022
23.056
23.089
23.123
23.156
23.189
23.223
23.256
23.289
23.323
23.356
23.39
23.423
23.456
23.49
23.523
23.556
23.59
23.623
23.656
23.69
23.723
23.757
23.79
23.823
23.857
23.89
23.923
23.957
23.99
24.023
24.057
24.09
24.124
24.157
24.19
24.224
24.257
24.29
24.324
24.357
24.391
24.424
24.457
24.491
24.524
24.557	2	0.13	0.18	0.02	0.15	0.03	0.16	0.08	1.62	2.56	99.64	0.33	0	96.38	3.44	0.81	2.56	0.01	3.4	0.64	0.78	1.43	0	0.27	0.03	0.01	0.06	0.07	0.34	3.17	0.1	1.57	1.62	0	0		10.2	5.59	-3.73	51.42	156.24	911.98	291.04	1099.04	481.49	921.71	340.55	1077.95	341.55
24.591
24.624
24.657
24.691
24.724
24.758
24.791
24.824
24.858
24.891
24.924
24.958
24.991
25.024
25.058
25.091
25.125
25.158
25.191
25.225
25.258
25.291
25.325
25.358
25.392
25.425
25.458
25.492
25.525
25.558
25.592
25.625
25.658
25.692
25.725
25.759
25.792
25.825
25.859
25.892
25.925
25.959
25.992
26.025
26.059	2	0.1	0.11	0.02	0.11	0.06	0.11	0.06	0.17	0.17	99.77	0.33	2	88.64	1.65	0.81	0.17	0.12	3.08	0.05	0.29	0.57	0	0.04	0.01	0.01	0.65	0.02	0.79	0.22	0.02	0.68	6.8	0	0		-7.63	-11.73	10.61	60.36	148.41	941.82	314.05	1139.34	513.91	977.8	351.73	1125.18	369.28
26.092	2	0.09	0.09	0.02	0.11	0.09	0.12	0.07	0.26	0.26	99.77	0.33	4.67	95.07	4.29	1.18	0.26	0.06	3.9	0.21	0.25	0.34	0	0.03	0.03	0.06	0.87	0.04	0.74	0.33	0.04	4.92	9.56	0	0		-3.98	-7.2	8.79	60.03	150.55	940.46	310.98	1143.99	523.42	976.6	346.05	1125.49	368.33
26.126	2	0.07	0.07	0.01	0.12	0.14	0.12	0.09	0.28	0.28	99.73	0.51	7.97	93.09	8.47	1.77	0.28	0.06	4.89	0.45	0.23	0.26	0	0.03	0.03	0.17	0.94	0.04	1.06	0.32	0.04	5.41	13.12	0	0		-2.44	-9	8.19	59.85	160.3	939.24	308.18	1149.22	526.97	973.51	345.28	1132.23	367.74
26.159	2	0.07	0.06	0.01	0.13	0.17	0.14	0.1	0.4	0.4	99.65	0.69	9.38	90.31	12.33	2.21	0.4	0.07	4.92	0.46	0.2	0.21	0	0.02	0.02	0.17	0.76	0.04	1.99	0.49	0.03	2.04	15.25	0	0		-4.67	-10.84	8.28	59.06	157.23	935.94	305.7	1154.36	533.19	975.67	346.25	1131.9	364.05
26.192	2	0.07	0.06	0.01	0.14	0.17	0.15	0.11	0.5	0.5	99.66	0.59	8.73	90.62	13.27	2.26	0.5	0.08	6.86	0.62	0.17	0.19	0	0.03	0.03	0.14	0.97	0.05	2.03	0.39	0.02	8.52	14.09	0	0		-3.35	-10.66	10.63	59.43	155.83	934.92	306.9	1156.27	536.14	979.83	347.61	1134.23	368.63
26.226	2	0.07	0.06	0.01	0.14	0.21	0.16	0.11	0.67	0.67	99.58	0.67	10.09	92.94	14.26	1.59	0.67	0.09	8.56	0.92	0.2	0.31	0	0.02	0.02	0.13	1.04	0.04	2.47	0.42	0.01	5.66	14.98	0	0		-4.41	-9.11	9.4	58.15	161.62	930.95	302	1166.52	548.1	978.8	345.41	1139.22	364.99
26.259	2	0.07	0.06	0.01	0.15	0.23	0.18	0.12	0.99	0.99	99.54	0.7	10.28	95.29	16.42	1.32	0.99	0.1	9.81	1.48	0.31	0.74	0	0.02	0.03	0.2	1.11	0.05	2.52	0.42	0.01	5.52	15.3	0	0		2.64	-6.97	10.51	59.9	157.87	931.21	304.19	1168.19	555.58	983.12	346.51	1138.99	371.55
26.292	2	0.07	0.06	0.01	0.16	0.33	0.21	0.13	1.26	1.26	99.34	0.73	12.36	94.12	18.15	1.01	1.26	0.12	15.48	2.05	0.58	2.6	0	0.03	0.03	0.19	1.19	0.07	2.82	0.5	0.01	22.21	15.59	0	0		-1.99	-8.13	9.79	58.24	158.35	933.96	304.39	1174.45	557.62	986.2	349.01	1143.32	368.8
26.326	2	0.06	0.06	0.01	0.21	0.38	0.31	0.18	1.35	1.35	99.23	0.79	11.5	94.31	27.56	0.79	1.35	0.15	17.07	3.24	0.8	4.29	0	0.03	0.04	0.16	1.78	0.08	3.32	0.52	0.01	44.2	16.17	0	0		-1.91	-7.96	8.11	58.3	162.03	936.23	304.53	1175.24	556.94	983.9	349.32	1144.9	367.54
26.359	2	0.06	0.06	0.01	0.22	0.42	0.32	0.18	1.24	1.24	99.15	0.73	12.15	96.2	27.35	0.67	1.24	0.22	19.89	2.76	0.95	6.51	0	0.03	0.05	0.11	2.01	0.1	3.09	0.51	0.01	13.82	15.62	0	0		0.18	-5.84	9.19	58.89	162.02	936.18	305.57	1177.14	560.01	986.29	351.06	1147.09	370.87
26.393	2	0.06	0.06	0.01	0.23	0.36	0.35	0.2	1.5	1.5	99.28	0.77	10.41	97.23	29.05	0.54	1.5	0.37	17.33	3.51	0.89	4.86	0	0.03	0.06	0.12	2.84	0.12	2.95	0.47	0.01	2.52	15.45	0	0		-0.46	-4.21	10.31	58.78	163.35	934.43	303.54	1176.73	559.2	986.37	346.7	1147.82	371.5
26.426	2	0.07	0.07	0.01	0.25	0.31	0.37	0.21	1.78	1.78	99.25	0.86	8.66	96.06	30.27	0.41	1.78	0.4	15.56	4.59	0.84	3.79	0	0.03	0.08	0.11	3.5	0.15	3.31	0.58	0	11.06	14.89	0	0		-0.62	-6.03	9.93	58.13	160.44	937.51	305.43	1182.56	565.41	991.54	348.75	1150.18	372.72
26.459	2	0.07	0.06	0.01	0.26	0.35	0.4	0.22	1.96	1.96	99.21	0.95	9.44	96.39	31.67	0.35	1.96	0.4	16.71	5.94	1.07	3.11	0	0.03	0.08	0.1	2.73	0.11	3.25	0.64	0	4.71	15.62	0	0		1.03	-5.58	12	58.72	162.51	935.49	302.9	1182.07	563.59	992.45	344.78	1152.2	374.58
26.493	2	0.07	0.07	0.01	0.25	0.25	0.36	0.2	2.18	2.18	99.27	0.81	7.18	94.99	29.58	0.36	2.18	0.39	12.83	5.96	0.82	1.33	0	0.03	0.06	0.1	2.48	0.08	3.04	0.68	0	9.82	14.62	0	0		1.08	-7.29	11.7	59.1	163.61	934.17	301.6	1180.72	560.13	989.87	347.35	1151.7	371.43
26.526	2	0.08	0.08	0.01	0.2	0.22	0.28	0.15	2.27	2.27	99.44	0.51	7.37	92.36	22.29	0.33	2.27	0.32	13.28	4.96	0.69	1.01	0	0.03	0.05	0.11	1.54	0.04	3.2	0.71	0	14.08	13.14	0	0		1.95	-9.54	12.4	59.18	161.16	935.38	300.51	1182.26	560.37	993.42	344.39	1152.26	371.66
26.559	2	0.08	0.08	0.01	0.17	0.23	0.23	0.12	2.34	2.34	99.54	0.5	8.73	89.96	17.4	0.33	2.34	0.27	14.46	4.07	0.67	0.9	0	0.02	0.04	0.11	1.14	0.02	3.18	0.75	0	8.05	12.99	0	0		2.27	-11.03	11.37	58.97	163.02	937.53	301.86	1183.1	561.46	992.87	344.57	1153.48	372.5
26.593	2	0.1	0.07	0.01	0.15	0.24	0.2	0.1	3.87	3.87	99.52	0.58	9.21	91.22	13.53	0.33	3.87	0.25	13.09	4.7	0.66	0.78	0	0.02	0.03	0.14	0.69	0.02	3.89	0.95	0	3.29	13.97	0	0		1.56	-10.3	12.76	58.48	162.54	938.46	303.65	1186.72	565.49	997.41	345.19	1156.89	376.54
26.626	2	0.11	0.08	0.02	0.15	0.29	0.2	0.1	4.61	4.61	99.42	0.57	10.29	93.83	12.37	0.28	4.61	0.16	16.54	6.2	1.08	1.51	0	0.02	0.02	0.12	0.41	0.02	4.28	1.11	0	16.16	13.93	0	0		2.93	-8.39	9.97	58.92	159.56	944.74	304.05	1190.96	566.78	999.83	348.1	1157.5	372.57
26.659	2	0.11	0.08	0.02	0.16	0.26	0.21	0.1	6.01	6.01	99.48	0.55	8.51	95.55	12.57	0.28	6.01	0.12	15.04	4.9	1.32	2.36	0	0.02	0.02	0.09	0.26	0.02	4.68	1.26	0	3.73	13.67	0	0		-2.14	-6.67	9.04	57.6	161.78	942.93	302.28	1189.97	564.34	996.11	346.36	1156.4	368.3
26.693	2	0.13	0.09	0.02	0.16	0.24	0.22	0.09	8.37	8.37	99.51	0.47	6.8	89.71	9.96	0.24	8.37	0.1	16.25	5.06	1.92	4.16	0	0.02	0.01	0.09	0.21	0.03	4.45	1.46	0	22.29	12.48	0	0		3.73	-11.17	10.53	59.24	162.74	939.03	302.79	1186.37	565.14	994.05	348.08	1154.95	372.44
26.726	2	0.14	0.09	0.02	0.17	0.27	0.24	0.1	9.56	9.56	99.47	0.5	6.68	87.56	11.16	0.24	9.56	0.12	17.14	4.58	2	6.35	0	0.02	0.01	0.08	0.22	0.04	4.61	1.64	0	5.14	12.88	0	0		2.7	-12.24	10.64	58.6	162.68	941.98	305.98	1189.63	568.43	997.4	350.48	1158.12	375.6
26.76	2	0.16	0.1	0.02	0.19	0.31	0.3	0.1	12.69	12.26	99.37	0.48	5.74	93.24	12.26	0.23	12.93	0.15	20.35	5.7	2.16	6.88	0	0.02	0.02	0.06	0.31	0.08	5.05	2.01	0	4.75	12.69	0	0		2.85	-8.88	10.84	58.85	163.41	941.98	305.55	1188.96	567.37	997.01	349.59	1158.3	375.86
26.793	2	0.15	0.11	0.02	0.25	0.24	0.41	0.13	12.02	14.11	99.17	0.44	1.57	93.71	18.3	0.27	14.11	0.2	17.33	5.25	2.8	6	0	0.02	0.03	0.07	0.63	0.08	4.88	2.1	0	8.79	12.02	0	0		2.42	-8.5	10.97	58.82	162.37	938.28	302.62	1186.78	566.26	994.68	346.76	1154.92	372.97
26.826	2	0.14	0.12	0.02	0.34	0.26	0.65	0.19	11.73	16.09	98.7	0.74	0	82.55	26.33	0.24	16.09	0.31	18.77	6.01	3.99	5.11	0	0.02	0.03	0.09	1.22	0.08	5.03	2.39	0	8.05	11.73	0	0		6.04	-14.23	11.71	59.39	164.45	939.52	303.67	1189.3	568.52	996.96	348.16	1158.91	376.72
26.86	2	0.17	0.15	0.02	0.49	0.29	1.12	0.24	11.03	22.59	97.76	1.13	0	73.55	31.84	0.23	22.59	0.46	22.54	6.29	7.06	6.06	0	0.02	0.04	0.12	2.37	0.08	5.5	3.06	0	1.82	11.03	0	0		5.93	-16.89	11.06	59.08	163.34	942.29	306.51	1190.51	569.9	998.54	351.25	1159.68	377.99
26.893	2	0.16	0.16	0.02	0.63	0.33	1.6	0.32	11.18	25.36	96.8	1.79	0	88.99	37.57	0.24	25.36	0.7	24.45	6.14	9.25	6.11	0	0.02	0.05	0.14	4.06	0.08	5.91	3.53	0	2.74	11.18	0	0		2.02	-11.55	11.53	58.37	167.66	939.75	305.65	1190.99	570.42	996.21	349.72	1161.47	378
26.926	2	0.22	0.2	0.02	0.72	0.21	1.79	0.31	9.63	29.65	96.43	1.57	0	96.54	35.25	0.26	29.65	0.73	19.27	7.16	7.8	5.35	0	0.02	0.05	0.14	3.81	0.05	6.58	5.09	0	6.64	9.63	0	0		-0.92	-5.36	10.63	57.74	166.37	940.86	306.3	1193.79	573.99	997.34	350.22	1161.55	376.92
26.96	2	0.32	0.27	0.02	0.96	0.12	2.54	0.31	8.05	34.8	94.92	2.05	-3.06	97.27	34.8	0.3	37.91	0.75	12.18	6.49	6.13	3.78	0	0.02	0.04	0.18	3.15	0.03	7.29	5.86	0	16.58	8.05	0	0		0.08	-4.14	11.04	57.8	163.07	939.92	304.68	1193.63	573.99	998.73	349.07	1159.63	375.61
26.993	2	0.37	0.27	0.02	0.88	0.1	2.26	0.27	8.29	31.23	95.49	2.43	-3.56	79.42	31.23	0.28	39.24	0.55	9.61	7.56	5.39	2.74	0	0.02	0.04	0.19	2.36	0.03	8.14	5.87	0	16.58	8.29	0	0		-2.58	-15.25	10.43	57	161.83	941.04	303.36	1192.11	568.06	998.26	347.22	1158.33	371.01
27.026	2	0.4	0.3	0.02	0.83	0.07	1.92	0.23	7.25	26.58	96.16	2.8	-5.48	91.61	26.58	0.34	39.9	0.53	4.78	4.81	3.66	1.47	0	0.02	0.03	0.22	1.19	0.01	9.28	7.12	0	2.68	7.25	0	0		2.27	-10.05	10.62	58.38	163.72	944.05	307.22	1192.69	571.54	999.63	350	1160.94	377.99
27.06	2	0.63	0.38	0.02	0.88	0.07	2.21	0.2	6.9	20.76	95.58	5.94	-8.46	96.07	20.76	0.28	48.16	0.46	6.1	5.02	3.18	1.06	0	0.02	0.02	0.21	0.58	0.02	10.79	9.2	0	4.23	6.9	0	0		-0.3	-6.02	10.62	57.74	164.66	944.31	305.59	1195.43	571.88	1000.75	348.11	1162.91	376.65
27.093	2	0.68	0.38	0.03	0.76	0.08	1.82	0.16	6.77	15.91	96.36	6.08	-6.37	96.18	15.91	0.31	47.93	0.33	7.67	4.62	2.56	0.85	0	0.02	0.02	0.19	0.29	0.03	11.33	8.98	0	12.84	6.77	0	0		-1.75	-5.88	9.88	57.66	165.53	945.5	305.24	1195.34	569.96	999.76	348.33	1163.26	374.12
27.127	2	0.75	0.4	0.03	0.7	0.08	1.59	0.14	6.16	12	96.82	6.69	-5.01	94.66	12	0.34	47.76	0.23	9.23	4.17	1.79	0.66	0	0.02	0.02	0.2	0.14	0.07	12.77	9.01	0	14.68	6.16	0	0		-0.74	-7.63	10.24	57.78	161.77	945.47	305.19	1194.05	569.08	1001.24	347.82	1160.86	374.1
27.16	2	0.86	0.43	0.03	0.68	0.07	1.49	0.12	5.79	9.46	97.03	8.41	-6.01	95.64	8.25	0.36	49.82	0.17	8.57	3.33	1.68	0.61	0	0.02	0.02	0.24	0.08	0.07	13.79	9.46	0	15.71	5.79	0	0		0.67	-6.56	9.51	58.14	163.08	944.65	304.14	1194.28	569.6	999.38	348.05	1160.48	373.4
27.193	2	0.75	0.39	0.03	0.56	0.07	1.08	0.11	5.21	9.65	97.83	5.75	-3.33	94.61	5.85	0.31	44.69	0.17	7.8	2.73	1.24	0.43	0	0.01	0.02	0.24	0.08	0.06	13.84	9.65	0	5.29	5.21	0	0		-0.26	-7.67	10.12	57.86	162.72	943.81	303.82	1193.61	568.3	999.79	346.04	1159.97	374.7
27.227	2	0.71	0.39	0.03	0.54	0.06	0.93	0.11	4.15	11.21	98.13	5.07	-2.7	96.67	5.06	0.3	41.41	0.24	6.92	2.08	0.86	0.31	0	0.01	0.02	0.29	0.09	0.04	15.47	11.21	0	2.92	4.15	0	0		1.66	-5.16	9.43	58.56	162.88	942.42	302.67	1192.48	568	997.56	346.07	1157.98	374.27
27.26	2	0.64	0.37	0.03	0.5	0.06	0.8	0.11	3.96	11.05	98.4	4.09	-0.81	94.75	4.46	0.31	38.22	0.3	7.02	1.48	0.64	0.26	0	0.01	0.02	0.28	0.09	0.03	15.85	11.05	0	6.08	3.96	0	0		2.24	-7.54	9.33	58.55	162.62	942.1	303.08	1191.89	568.23	997.05	346.63	1157.28	374.44
27.293	2	0.58	0.34	0.04	0.44	0.06	0.63	0.11	3.64	11.82	98.73	3.23	0	96.98	3.39	0.3	33.8	0.31	7.5	1.53	0.76	0.26	0	0.01	0.02	0.31	0.09	0.02	17.24	11.82	0	6.32	3.64	0	0		1.6	-4.65	9.6	58.54	165.02	940.58	300.54	1192.96	568.25	996.21	344.15	1158.67	373.11
27.327	2	0.56	0.32	0.04	0.44	0.05	0.55	0.11	3.19	11.82	98.89	3.23	0	86.5	3.45	0.39	30.29	0.32	7.45	1.56	1.1	0.25	0	0.01	0.02	0.29	0.1	0.02	20.74	11.82	0	8.29	3.19	0	0		6.84	-12.71	10.19	59.83	159.65	941.41	303.84	1191.5	570.14	999.2	347.3	1155.89	377.9
27.36	2	0.49	0.31	0.04	0.39	0.05	0.49	0.1	3.09	11.08	99.01	2.35	0	95.89	2.94	0.33	28.06	0.36	7.62	1.33	1.16	0.25	0	0.01	0.02	0.27	0.1	0.02	18.89	11.08	0	5.47	3.09	0	0		2.66	-6.25	9.37	58.86	167.13	940.42	302.63	1191.17	568.43	994.01	346.2	1158.59	375.31
27.394	2	0.42	0.29	0.04	0.35	0.05	0.41	0.1	2.38	9.87	99.15	1.57	0	95.83	2.95	0.3	24.01	0.38	6.6	1.27	1.04	0.18	0	0	0.02	0.24	0.1	0.03	17.82	9.87	0	4.61	2.38	0	0		5.09	-6.33	9.11	59.9	163.64	939.94	304.21	1188.76	569.18	993.65	348.74	1154.96	376.25
27.427	2	0.4	0.28	0.04	0.34	0.05	0.38	0.09	2.53	8.46	99.2	1.42	0	94.3	3.05	0.33	22.59	0.38	6.21	1.36	1.32	0.3	0	0.01	0.02	0.25	0.08	0.03	17.99	8.46	0	25.01	2.53	0	0		1.61	-7.97	8.42	58.28	164.12	937.41	302.48	1190.17	571.19	991.8	347.78	1154.04	372.54
27.46	2	0.39	0.28	0.04	0.34	0.04	0.38	0.09	2.54	8.15	99.22	1.31	0	93.68	3.36	0.32	22.44	0.35	5.49	1.4	1.18	0.38	0	0.01	0.02	0.26	0.08	0.03	17.01	8.15	0	2.48	2.54	0	0		3.08	-8.52	8.84	58.93	166.74	938.4	304.56	1187.82	569.23	990.65	348.73	1155.18	375.85
27.494	2	0.33	0.25	0.04	0.29	0.04	0.32	0.09	2.43	7.4	99.34	0.93	0	92.3	3.54	0.3	18.14	0.25	5.05	1.63	1.62	0.57	0	0.01	0.02	0.26	0.06	0.04	16.44	7.4	0	12.72	2.43	0	0		2.05	-9.58	8.4	58.42	164.62	938.27	304.39	1188.34	570.81	990.93	349.99	1153.98	372.65
27.527	2	0.34	0.25	0.04	0.3	0.04	0.33	0.08	2.66	6.23	99.32	0.97	0	84.45	3.57	0.33	19	0.2	5.29	2.05	1.92	0.67	0	0.01	0.02	0.26	0.06	0.05	16.24	6.23	0	10.85	2.66	0	0		2.14	-13.54	8.89	58.25	165.87	938.13	304.42	1187.46	569.7	990.59	349.55	1154.85	372.58
27.56	2	0.33	0.25	0.04	0.3	0.05	0.34	0.08	2.87	5.34	99.33	0.95	0	93.71	4.3	0.29	18.6	0.16	6.93	2.35	1.73	0.8	0	0.01	0.02	0.25	0.06	0.06	16.34	5.34	0	16.4	2.87	0	0		2.51	-8.49	8.77	58.51	163.93	936.27	302.24	1187.67	570.47	990.41	348.02	1152.7	371.13
27.594	2	0.33	0.24	0.04	0.29	0.06	0.32	0.08	2.79	4.73	99.34	0.89	0	94.92	3.94	0.22	17.16	0.14	9.26	2.74	2	1.17	0	0.01	0.03	0.29	0.05	0.05	16.86	4.73	0	9.06	2.79	0	0		2.53	-7.36	8.02	58.78	166.71	936.09	301.69	1188.19	569.46	988.49	347.26	1153.3	372.35
27.627	2	0.31	0.23	0.04	0.27	0.06	0.29	0.08	2.75	4.56	99.38	0.78	0	92.99	3.26	0.25	15.8	0.15	9.2	2.42	1.5	0.93	0	0.01	0.02	0.28	0.05	0.03	16.39	4.56	0	4.99	2.75	0	0		3.87	-9.07	8.01	59.05	165.96	935.46	301	1187.97	568.95	988.53	346.29	1152.27	373.29
27.66	2	0.3	0.23	0.04	0.26	0.05	0.27	0.08	2.65	4.42	99.4	0.72	0	95.45	2.82	0.28	14.61	0.16	8.01	2.27	1.31	0.93	0	0.01	0.02	0.31	0.05	0.02	16.49	4.42	0	5.17	2.65	0	0		3.29	-6.78	8.19	58.93	164.59	935.14	300.96	1187.89	569.6	989.13	346.42	1151.62	372.65
27.694	2	0.29	0.23	0.04	0.25	0.05	0.26	0.07	2.6	4.08	99.41	0.67	0	91.63	2.4	0.22	14.81	0.18	5.98	1.9	0.95	0.58	0	0.01	0.02	0.29	0.06	0.01	15.26	4.08	0	0.48	2.6	0	0		5.86	-10.03	8.4	59.74	164.07	936.06	301.33	1187.95	568.88	990.33	346.24	1151.84	375.09
27.727	2	0.29	0.23	0.04	0.25	0.04	0.26	0.07	2.6	4.15	99.42	0.64	0	92.77	2.5	0.25	14.42	0.23	5.08	1.93	0.69	0.5	0	0.01	0.02	0.28	0.07	0.01	15.02	4.15	0	1.75	2.6	0	0		4.53	-9.24	8.86	59.35	162.14	935.87	302.29	1185.83	568.21	990.49	346.83	1150.34	374.06
27.761	2	0.3	0.23	0.04	0.26	0.05	0.27	0.07	2.82	3.41	99.41	0.69	0	95.71	2.48	0.25	15.11	0.27	6.28	1.9	0.7	0.48	0	0.01	0.01	0.3	0.06	0.01	15.26	3.41	0	8.67	2.82	0	0		0.33	-6.48	9.08	58.14	163.16	934.47	302.94	1184.79	569.29	988.86	347.5	1150.25	371.46
27.794	2	0.29	0.23	0.04	0.26	0.05	0.27	0.07	2.77	3.12	99.42	0.66	0	96.81	2.68	0.24	14.81	0.37	6.03	1.57	0.79	0.41	0	0.01	0.01	0.32	0.06	0.02	15.08	3.12	0	7.39	2.77	0	0		0.53	-4.94	8.64	58.27	161.51	934.41	302.95	1185.45	570.43	989.28	348.23	1149.15	371.19
27.827	2	0.3	0.23	0.04	0.27	0.05	0.28	0.07	2.85	3.19	99.41	0.75	0	96.33	3.19	0.24	15.45	0.38	6.97	1.38	0.92	0.5	0	0.01	0.01	0.31	0.05	0.03	16.24	3.04	0	18.56	2.85	0	0		1.44	-5.66	7.95	58.47	163.53	934.2	302.44	1186.47	571.26	987.85	348.73	1149.86	371
27.861	2	0.3	0.23	0.04	0.28	0.05	0.29	0.08	2.91	3.69	99.4	0.8	0	96.71	3.69	0.29	16.09	0.45	7.12	1.16	1.05	0.34	0	0.01	0.01	0.32	0.04	0.04	16.37	2.98	0	12.55	2.91	0	0		3.45	-5.09	8.69	59.13	162.74	934.82	303.05	1186.71	572.1	989.68	349.15	1150.67	372.97
27.894	2	0.32	0.24	0.04	0.32	0.05	0.35	0.08	2.85	5.46	99.31	0.95	0	96.01	5.46	0.3	17.99	0.4	6.89	1.43	1.15	0.38	0	0.01	0.01	0.32	0.03	0.03	16.92	3.24	0	5.44	2.85	0	0		1.67	-6.09	8.8	58.63	165.66	933.66	303.29	1184.61	570.67	986.87	348.74	1150.85	372.21
27.927	2	0.33	0.25	0.04	0.34	0.05	0.37	0.09	2.85	6.07	99.25	1.08	0	95.16	6.07	0.28	18.78	0.38	7.46	1.47	0.9	0.37	0	0.01	0.01	0.26	0.04	0.02	18.02	3.77	0	2.82	2.85	0	0		2.41	-7.1	10.38	58.79	160.39	934.8	303.61	1184.47	569.84	991.89	347.38	1150.09	373.8
27.961	2	0.33	0.24	0.04	0.36	0.05	0.39	0.09	3.13	7.68	99.23	1.17	0	91.06	7.68	0.3	18.3	0.33	7	1.43	0.94	0.28	0	0.01	0.01	0.22	0.04	0.01	19.57	4.15	0	7.07	3.13	0	0		1.29	-10.39	9.83	58.25	162.17	936.12	305.13	1184.9	569.81	991.26	348.71	1151.42	374.16
27.994	2	0.35	0.25	0.04	0.43	0.05	0.51	0.11	3.32	10.8	98.99	1.54	0	94.52	10.8	0.3	21.34	0.23	6.95	1.71	0.97	0.37	0	0.01	0.01	0.18	0.04	0.01	20.29	4.29	0	8.73	3.32	0	0		0.91	-7.76	7.24	58.35	164.6	936.73	305.5	1185.66	571.01	987.11	352.46	1150.66	370.98
28.027	2	0.36	0.26	0.04	0.5	0.05	0.61	0.12	3.47	13.48	98.77	1.86	0	94.7	13.48	0.34	23.19	0.2	6.63	1.85	0.98	0.37	0	0.01	0.02	0.16	0.04	0.01	20.82	4.47	0	8.25	3.47	0	0		0.3	-7.58	7.13	58.18	164.25	936.72	305.38	1185.96	570.96	987.28	352.19	1150.46	370.85
28.061	2	0.39	0.27	0.04	0.55	0.05	0.66	0.13	3.4	14.33	98.68	2.37	0	93.04	14.33	0.39	24.11	0.19	7.02	2.12	1.62	0.58	0	0.01	0.02	0.13	0.04	0.01	22.96	5.73	0	15.11	3.4	0	0		2.02	-9.03	8.25	58.12	164.23	933.38	302.45	1186.73	571.95	987.78	348.15	1150.19	372.46
28.094	2	0.42	0.28	0.04	0.56	0.05	0.7	0.13	3.36	13.96	98.59	2.7	0	76.5	13.96	0.39	25.9	0.18	7.55	2.49	2.18	0.66	0	0.01	0.02	0.14	0.04	0.01	22.84	6.21	0	20.36	3.36	0	0		1.49	-16.1	8.9	57.47	155.7	934.14	302.7	1186.28	571.71	992.57	347.77	1146.61	370.52
28.128	2	0.48	0.31	0.04	0.61	0.05	0.79	0.13	3.1	13.66	98.41	3.62	0	93.24	13.66	0.36	29.1	0.16	7.23	2.22	2.89	0.52	0	0.01	0.02	0.15	0.05	0.01	23.38	6.98	0	5.33	3.1	0	0		4.74	-8.88	10.38	59.12	162.24	933.55	302.42	1186.18	571.12	991.65	345.97	1150.98	376.59
28.161	2	0.52	0.33	0.05	0.6	0.04	0.76	0.13	3.05	11.42	98.49	4.21	-0.73	88.61	11.42	0.33	30.49	0.21	5.05	1.67	2.45	0.29	0	0.01	0.01	0.16	0.05	0.01	23.97	8.13	0	1.49	3.05	0	0		1.96	-11.74	9.98	58.04	160.63	937.71	306.81	1186.66	571.11	994	349.59	1152.2	377.47
28.194	2	0.54	0.34	0.04	0.71	0.04	0.95	0.15	2.99	14.67	98.11	5	-2.78	86.12	14.67	0.4	32.31	0.2	4.45	2.07	2.24	0.27	0	0.01	0.01	0.18	0.04	0.01	24.39	8.53	0	6.31	2.99	0	0		0.24	-12.88	9.04	57.61	158.88	937.29	304.84	1187.33	571.28	993.25	350.2	1150.75	371.16
28.228	2	0.71	0.38	0.05	0.86	0.04	1.16	0.15	3.2	14.75	97.67	9.09	-5.12	93.46	14.75	0.47	36.96	0.21	4.43	2.71	2	0.38	0	0.01	0.02	0.2	0.03	0.01	27.71	8.88	0	22.71	3.2	0	0		0.58	-8.7	8.18	57.96	165	936.87	302.47	1189.84	571.86	990.47	348.59	1154.03	370.4
28.261	2	0.64	0.34	0.05	0.7	0.04	0.83	0.14	3.25	11.18	98.35	7.12	-1.71	87.06	11.18	0.45	32.81	0.26	4.49	2.04	1.73	0.29	0	0.01	0.01	0.21	0.03	0.01	28.56	10.02	0	5.05	3.25	0	0		2.76	-12.47	11.76	58.36	160.25	938.44	307.41	1187.03	571.45	997.12	349.65	1154.68	378.87
28.294	2	0.64	0.33	0.05	0.66	0.05	0.75	0.14	3.44	11.71	98.49	7.03	0	90.59	9.57	0.48	31.82	0.33	6.4	1.4	1.13	0.36	0	0.01	0.01	0.2	0.04	0.01	29.39	11.71	0	4.85	3.44	0	0		3.61	-10.68	8.23	58.8	165.07	938.23	304.73	1189.26	571.7	991.13	350.14	1154.28	375.24
28.328	2	0.79	0.37	0.05	0.78	0.05	0.96	0.16	3.57	15.26	98.09	11.11	-2.11	92.81	9.84	0.46	36.92	0.35	6.62	1.42	1.05	0.32	0	0.01	0.01	0.2	0.05	0.01	30.54	15.26	0	4.45	3.57	0	0		2.61	-9.21	8.49	58.72	163.87	940.55	308.21	1188.69	572.84	992.67	353.69	1155.01	376.06
28.361	2	0.77	0.37	0.05	0.82	0.05	1.06	0.17	3.72	14.5	97.89	11.2	-2.69	89.98	11.47	0.51	37.66	0.39	6.82	1.43	1.18	0.4	0	0.01	0.01	0.24	0.05	0.01	29.91	14.5	0	5.44	3.72	0	0		-2.33	-11.02	8.33	57.09	159.42	940.7	306.24	1189.44	570.85	994.79	350.95	1152.96	370.9
28.395	2	0.79	0.37	0.06	0.76	0.05	0.95	0.16	3.72	15.28	98.1	11.07	-3.89	91.63	9.48	0.42	37.98	0.43	4.29	1.37	1.84	0.85	0	0.01	0.01	0.24	0.05	0.01	29.43	15.28	0	1.99	3.72	0	0		-0.78	-10.03	9.77	57.44	158.24	940.38	304.78	1189.86	569.94	997.47	348	1153.75	372.84
28.428	2	0.84	0.39	0.06	0.83	0.05	1.1	0.16	3.65	13.99	97.8	12.42	-5.43	85.58	11.01	0.47	39.79	0.3	4.27	1.85	1.98	1.47	0	0.01	0.01	0.32	0.04	0.01	29.23	13.99	0	5.36	3.65	0	0		-0.85	-13.09	9.18	57.28	161.05	940.18	302.4	1192.35	570.3	996.45	348.03	1156.11	369.09
28.461	2	0.87	0.39	0.06	0.79	0.05	1.03	0.15	3.65	13.88	97.93	12.64	-5.1	93.73	9.28	0.41	40.04	0.32	4.26	1.54	1.79	1.52	0	0.01	0.01	0.32	0.05	0.01	29.24	13.88	0	4.2	3.65	0	0		4.7	-8.48	7.96	59.37	164.4	940.62	304.08	1190.65	570.25	992.96	349.85	1155.43	374.89
28.495	2	0.84	0.38	0.06	0.8	0.04	0.98	0.15	3.35	13.04	98.05	12.5	-4.36	95.68	9.74	0.42	38.04	0.32	4.11	1.38	1.55	1.39	0	0.01	0.01	0.44	0.05	0.01	31.07	13.04	0	19.31	3.35	0	0		0.55	-6.51	8.15	57.94	165.69	939.64	302.77	1192.09	571.38	992.68	348.67	1156.83	371.18
28.528	2	0.69	0.34	0.06	0.73	0.05	0.84	0.17	3.15	15.08	98.33	8.56	-1.19	76.6	10.9	0.47	32.94	0.33	5.83	1.52	1.66	1.04	0	0	0.01	0.44	0.06	0.01	30.92	15.08	0	4.42	3.15	0	0		6.95	-16.07	11.11	59.58	151.4	944.79	307.76	1191.04	570.98	1005.34	350.56	1153.97	379.37
28.561	2	0.65	0.34	0.05	0.78	0.05	0.95	0.19	3.42	15.14	98.1	8.24	-0.29	67.82	13.37	0.36	32.87	0.23	7.82	1.98	1.21	0.58	0	0	0.01	0.35	0.05	0.01	30.47	15.14	0	23.09	3.42	0	0		-3.17	-18.27	9.02	56.5	157.02	944.94	304.91	1191.95	565.97	1000.22	349.68	1156.1	368.59
28.595	2	0.62	0.34	0.05	0.75	0.06	0.97	0.19	3.44	15.2	98.06	7.08	0	81.29	13.47	0.34	32.9	0.18	9.02	1.7	0.94	0.65	0	0	0.02	0.33	0.06	0.01	28.4	15.2	0	1.08	3.44	0	0		1.63	-14.66	9.13	58.04	160.87	945.52	307.94	1188	564.13	997.45	349.32	1155.87	377.32
28.628	2	0.66	0.34	0.05	0.76	0.06	0.98	0.18	3.71	15.32	98.04	8.23	0	90.94	12.51	0.26	33.85	0.17	10.14	1.38	0.64	0.46	0	0	0.01	0.28	0.07	0.01	29.47	15.32	0	3.95	3.71	0	0		2.31	-10.47	9.28	58.81	160.17	946.65	309.98	1187.45	565.4	998.04	352.05	1156.03	378.43
28.661	2	0.66	0.33	0.05	0.82	0.07	1.04	0.2	4.14	16.37	97.93	9.51	0	92.64	13.96	0.31	33.77	0.16	11.37	1.38	0.6	0.59	0	0	0.01	0.25	0.06	0.01	31.53	16.37	0	10.17	4.14	0	0		1.76	-9.34	11.03	58.51	163.23	944.65	308.84	1187.93	566.62	998.42	349.7	1158.93	379.39
28.695	2	0.55	0.28	0.05	0.67	0.07	0.78	0.18	4.64	15.07	98.45	6.4	0	96.51	12.48	0.26	29.53	0.18	9.22	0.83	0.39	0.38	0	0	0.01	0.18	0.08	0.01	30.42	15.07	0	1.42	4.64	0	0		3.29	-5.4	11.61	59.2	162.23	943.67	307.06	1188.96	567.71	999.7	348.44	1158.93	379.48
28.728	2	0.52	0.27	0.05	0.68	0.07	0.81	0.18	5	14.1	98.38	6.17	0	88.42	13.62	0.24	29.49	0.13	9.61	0.89	0.45	0.4	0	0	0.01	0.16	0.08	0.01	29.97	14.1	0	10.82	5	0	0		0.58	-11.84	9.41	57.9	159.3	941.31	304.46	1187.48	566.12	995.65	349.04	1153.45	370.86
28.762	2	0.61	0.31	0.04	0.77	0.07	1.03	0.18	5.08	14.19	97.94	8.27	0	84.74	14.14	0.2	34.39	0.12	9.53	0.9	0.4	0.72	0	0	0.01	0.13	0.08	0.01	29.01	14.19	0	2.39	5.08	0	0		1.33	-13.43	9.58	57.98	160.74	941.13	307.44	1184.13	565.25	993.76	349.6	1152.43	375.38
28.795	2	0.69	0.33	0.05	0.77	0.07	1.03	0.16	5.05	13.45	97.94	10.12	0	97.02	12.22	0.21	36.59	0.12	8.55	0.9	0.55	0.6	0	0	0.01	0.13	0.07	0.01	29.57	13.45	0	12.32	5.05	0	0		-1.05	-4.59	9.37	58	165.27	941.66	310.94	1184.6	567.86	991.98	352.82	1155.13	379.23
28.828	2	0.73	0.34	0.05	0.72	0.07	1.01	0.14	5.21	12.8	97.99	10.18	0	95.37	9.84	0.23	38.43	0.17	9.78	0.82	0.9	0.85	0	0	0.01	0.13	0.08	0.01	27.81	12.8	0	1.79	5.21	0	0		0.09	-6.87	10.4	57.98	165.31	938.59	309.05	1185.28	569.82	992.06	352.36	1155.31	378.43
28.862	2	0.58	0.3	0.04	0.6	0.07	0.8	0.14	5.27	11.29	98.4	6.06	0	84.46	9.83	0.24	33.75	0.15	8.47	0.88	1.08	1.09	0	0	0.01	0.09	0.06	0.01	25.47	11.29	0	28.11	5.27	0	0		-3.67	-13.53	6.93	56.79	162.07	939.1	307.2	1185.15	567.64	988.63	353.95	1150.03	368.73
28.895	2	0.62	0.31	0.04	0.68	0.07	0.94	0.15	5.51	11.69	98.11	7.53	0	93.71	11.53	0.23	35.96	0.1	8.24	1.06	1.08	0.83	0	0	0.01	0.08	0.06	0.01	26.16	11.69	0	40.59	5.51	0	0		-1.53	-8.5	7.69	57.55	160.89	938.03	306.15	1184.22	568.01	989.26	351.91	1149.15	369.92
28.928	2	0.65	0.3	0.05	0.76	0.08	1.04	0.16	6.22	13.44	97.91	9.95	0	81.94	13.44	0.21	36.73	0.08	8.22	1.19	0.84	1.24	0	0	0.01	0.06	0.06	0.01	29.2	11.88	0	11.9	6.22	0	0		-1.7	-14.44	8.39	57.22	163.5	937.67	305.32	1184.2	565.73	988.89	351.29	1151.34	369.78
28.962	2	0.6	0.28	0.05	0.81	0.08	1.1	0.18	6.83	16.64	97.8	9.43	0	79.23	16.64	0.22	35.16	0.07	7.98	1.66	0.8	1.9	0	0	0.01	0.04	0.06	0.01	30.02	11.37	0	14.69	6.83	0	0		-2.95	-15.31	8.96	56.68	159.19	937.62	304.87	1183.3	564.54	991.16	349.14	1149.11	369.04
28.995	2	0.55	0.26	0.04	0.77	0.08	1	0.19	6.84	16.25	97.99	8.17	0	91.13	16.25	0.25	33.52	0.08	8.06	1.38	0.71	0.9	0	0	0.01	0.04	0.07	0.01	29.7	12.58	0	7.74	6.84	0	0		3.15	-10.35	11.46	58.58	160.71	937.4	306.9	1181.91	566.15	993.57	347.62	1151.18	379.02
29.028	2	0.49	0.24	0.04	0.67	0.08	0.82	0.19	7.01	15	98.36	6.37	0	87.92	15	0.28	30.46	0.09	7.3	0.96	0.58	0.53	0	0	0.01	0.04	0.06	0.01	29.44	13.88	0	2.63	7.01	0	0		2.87	-12.08	10.45	58.34	159.54	939.78	309.47	1183.22	568.02	994.41	351.18	1151.44	379.32
29.062	2	0.51	0.25	0.04	0.7	0.08	0.9	0.18	7.3	15.43	98.21	7.19	0	96.01	15.43	0.25	32.23	0.09	7.4	0.98	0.66	0.31	0	0	0.01	0.04	0.05	0.01	29.28	12.39	0	10.64	7.3	0	0		-1.48	-6.1	9.86	57.51	165.34	939	311.98	1181.9	568.58	989.87	353.81	1153.14	379.94
29.095	2	0.46	0.24	0.04	0.75	0.08	0.99	0.2	7.4	18.43	98.01	6.26	0	91.88	18.43	0.27	31.91	0.1	6.07	0.81	0.57	0.19	0	0	0.01	0.04	0.05	0.01	27.74	11.86	0	9.98	7.4	0	0		-1.49	-9.87	9.76	57.34	166.35	935.7	311.73	1181.13	570.04	987.11	355.69	1151.81	379.13
29.129	2	0.45	0.25	0.04	0.8	0.07	1.05	0.21	7.12	20.23	97.9	6.35	0	82.27	20.23	0.21	31.31	0.13	5.53	0.79	0.67	0.32	0	0	0.01	0.05	0.06	0.01	28.53	11.69	0	8.97	7.12	0	0		0.32	-14.33	10.48	57.22	160.46	935.92	310.07	1181.89	570.55	991.32	352.78	1149.75	378.24
29.162	2	0.5	0.27	0.04	0.81	0.07	1.16	0.2	7.18	18.81	97.69	7.29	0	91.48	18.81	0.26	34.89	0.22	5.59	0.58	0.71	0.26	0	0	0	0.05	0.07	0.01	26.8	11.23	0	10.49	7.18	0	0		-1.78	-10.13	11.7	56.85	160.99	934.62	308.89	1181.5	568.81	991.85	350.85	1150.49	378.29
29.195	2	0.52	0.29	0.03	0.85	0.07	1.27	0.2	6.7	18.89	97.46	7.61	-0.29	88.75	18.89	0.22	36.43	0.25	6.22	0.55	0.62	0.3	0	0	0	0.05	0.1	0.01	25.84	11.32	0	8.63	6.7	0	0		-3.98	-11.67	11.06	56.3	158.07	933.98	305.92	1180.63	566.09	991.47	347.1	1147.37	373.19
29.229	2	0.74	0.36	0.04	1	0.07	1.69	0.2	6.23	16.86	96.63	13.82	-4.38	88.69	16.86	0.24	44.29	0.35	7.55	0.6	0.87	0.51	0	0	0	0.05	0.1	0.01	26.27	13.26	0	1.55	6.23	0	0		-0.32	-11.71	10.92	57.29	162.21	936.93	306.43	1181.47	565.15	991.59	347.08	1151.24	375.83
29.262	2	0.74	0.36	0.04	1.08	0.08	1.87	0.21	6.37	18.72	96.25	15.1	-4.32	79.61	18.72	0.2	44.64	0.28	8.6	0.68	0.76	0.45	0	0	0	0.05	0.08	0.01	27.21	12.95	0	12.39	6.37	0	0		3.78	-15.19	9.52	58.07	156.51	941.64	309.21	1184.95	569.18	996.07	353.11	1150.88	376.12
29.295	2	0.63	0.33	0.03	0.99	0.09	1.7	0.22	6.61	19.37	96.6	11.01	-1.89	88.46	19.37	0.24	41.68	0.31	9.81	0.7	0.65	0.45	0	0	0	0.05	0.11	0.01	25.64	13.13	0	4.92	6.61	0	0		2.51	-11.82	10.91	57.96	162.87	940.22	311.29	1184.66	570.64	994.56	352.82	1154.85	381.67
29.329	2	0.65	0.34	0.04	1.18	0.08	2.03	0.26	6.47	22.65	95.93	13.49	-3.89	92.06	22.65	0.23	42.61	0.27	8.75	0.73	0.79	0.52	0	0	0.01	0.05	0.14	0.01	27.59	14.29	0	4.29	6.47	0	0		-3.36	-9.75	10.76	56.59	166.72	938.09	309.89	1187.66	571.61	992.84	353.37	1157.62	378.72
29.362	2	0.64	0.32	0.04	0.98	0.07	1.5	0.23	6.23	18.65	97.01	11.57	-2.18	83.73	18.65	0.22	39.74	0.24	7.26	0.85	0.56	0.2	0	0	0	0.05	0.15	0.01	28.28	15.11	0	4.91	6.23	0	0		2.27	-13.81	11.11	57.38	162.7	941.03	309.67	1189.81	573.29	998.07	351.1	1157.85	381.77
29.396	2	0.55	0.29	0.04	0.88	0.06	1.21	0.24	6.09	18.65	97.57	8.36	-1.14	94.07	18.65	0.33	35.54	0.29	4.58	0.64	0.53	0.31	0	0	0.01	0.05	0.16	0.01	28	16.45	0	1.95	6.09	0	0		-0.15	-8.18	9.44	57.21	163.19	939.79	311.74	1186.15	573.21	992.65	355.43	1154.09	379.23
29.429	2	0.58	0.31	0.04	0.91	0.06	1.34	0.26	6.16	18.85	97.33	9.25	-1.95	90.46	18.85	0.3	37.46	0.21	5.33	0.89	0.73	0.4	0	0	0.01	0.05	0.14	0.01	27.47	17.78	0	13.09	6.16	0	0		0.3	-10.75	8.38	57.21	161.55	939.27	309.18	1185.22	569.87	991.34	352.65	1151.04	377.03
29.462	2	0.52	0.28	0.04	0.91	0.07	1.25	0.29	6.34	20.16	97.49	8.23	-0.43	96.25	20.16	0.41	34.8	0.21	5.35	0.79	0.54	0.22	0	0	0	0.05	0.11	0.01	28.51	19.28	0	2.48	6.34	0	0		0.1	-5.78	10.7	57.4	160.95	939.46	311.47	1183.3	569.83	993.97	352.54	1152.33	381.3
29.496	2	0.57	0.3	0.04	1.03	0.07	1.52	0.33	6.49	21.55	96.96	10.78	-1.74	97.2	21.55	0.34	37.65	0.2	6.52	0.72	0.69	0.31	0	0	0	0.05	0.14	0.01	29.38	20.78	0	4.91	6.49	0	0		-3.83	-4.26	11.25	56.53	166.09	935.22	309.45	1183.62	570.07	990.42	351.86	1154.24	379.18
29.529	2	0.54	0.29	0.04	0.92	0.08	1.32	0.3	6.56	19.86	97.35	8.75	0	94.24	19.86	0.36	36.03	0.27	7.47	0.63	0.6	0.24	0	0	0	0.05	0.18	0.01	28.12	19.83	0	2.69	6.56	0	0		1.55	-8.03	10.62	57.51	166.64	935.4	308.52	1185.57	573.76	990.59	350.98	1154.58	380.58
29.562	2	0.52	0.27	0.04	0.85	0.08	1.17	0.28	6.66	19.19	97.67	7.82	0	94.35	18.89	0.3	34.19	0.24	7.19	0.75	0.41	0.3	0	0	0.01	0.04	0.17	0.02	28.44	19.19	0	10.32	6.66	0	0		3.75	-7.92	7.99	58.14	166.85	934.22	307.84	1184.84	575.43	985.56	354.7	1150.99	376.45
29.596	2	0.52	0.26	0.04	0.84	0.08	1.08	0.28	6.54	19.76	97.84	8.14	0	96.04	18.48	0.29	32.63	0.2	8.09	0.74	0.44	0.84	0	0	0.01	0.04	0.16	0.03	30.54	19.76	0	5.74	6.54	0	0		1.62	-6.06	7.51	57.69	165.86	934.34	306.55	1184.72	573.51	985.32	353.4	1149.93	373.73
29.629	2	0.53	0.26	0.04	0.86	0.08	1.09	0.25	6.59	18.73	97.82	8.63	0	95.41	18.73	0.32	32.65	0.17	7.77	0.82	0.43	1.32	0	0	0.01	0.04	0.14	0.03	31.31	17.43	0	9.61	6.59	0	0		-1.98	-6.83	7.4	56.56	166.55	933.02	306.52	1183.7	572.55	983.67	352.37	1149.01	372.49
29.662	2	0.54	0.25	0.05	0.73	0.09	0.87	0.21	6.73	15.99	98.25	7.42	0	96.02	15.99	0.23	30.35	0.11	9.19	1.36	0.78	3.09	0	0	0.01	0.04	0.12	0.04	31.57	15.79	0	16.53	6.73	0	0		-2.08	-6.09	6.57	56.71	165.31	930.66	304.19	1183.26	572.53	981.68	351.29	1145.98	369.61
29.696	2	0.52	0.23	0.06	0.61	0.09	0.65	0.17	6.97	14.08	98.69	6.6	0	95.25	12.59	0.19	27.7	0.11	8.79	1.27	1.24	3.65	0	0	0.02	0.04	0.1	0.04	32.66	14.08	0	18.74	6.97	0	0		-0.74	-7.01	7.01	57.18	166.79	929.44	302.73	1182.95	572.39	980.84	349.98	1146.52	369.18
29.729	2	0.52	0.23	0.05	0.54	0.09	0.57	0.15	7.09	13.5	98.86	5.94	0	79.17	9.79	0.15	27.68	0.11	8.4	1.58	1.37	1.84	0	0	0.02	0.05	0.13	0.05	31.28	13.5	0	7.37	7.09	0	0		4.84	-15.32	8.45	58.32	155.59	929.18	303.92	1178.14	569.53	985.61	348.91	1139.23	373.58
29.763	2	0.48	0.22	0.05	0.48	0.08	0.5	0.13	6.75	11.26	99.01	4.65	0	91.41	8.7	0.16	25.74	0.1	7.55	2.07	2.09	1.68	0	0.01	0.03	0.06	0.12	0.06	29.99	11.26	0	5.73	6.75	0	0		0.19	-10.18	8.89	57.18	161.52	929.72	302.3	1179.75	568.34	984.26	348.17	1144.45	368.85
29.796	2	0.48	0.22	0.05	0.44	0.07	0.44	0.11	6.11	9.85	99.04	3.8	0	90.45	6.91	0.15	24.43	0.1	7.05	2.38	1.65	1.55	0	0.01	0.05	0.06	0.1	0.07	28.69	9.85	0	2.53	6.11	0	0		-0.21	-10.76	8.42	57.26	159.94	928.73	301.08	1179.17	567.38	983.72	345.81	1142.04	368.53
29.829	2	0.46	0.23	0.05	0.4	0.06	0.39	0.1	5.66	9.06	99.07	3.19	0	93.32	5.19	0.16	23.41	0.1	5.88	2.09	1.29	1.02	0	0.01	0.05	0.08	0.1	0.06	27.43	9.06	0	2.61	5.66	0	0		-0.46	-8.81	8.09	57.45	159.29	929.54	300.72	1178.63	565.24	983.73	345.19	1141.35	368.21
29.863	2	0.41	0.23	0.04	0.35	0.06	0.37	0.09	5.35	6.72	99.19	1.97	0	93.37	4.32	0.16	22.9	0.12	4.3	1.83	1.31	1.31	0	0.01	0.04	0.11	0.12	0.07	21.83	6.72	0	8.28	5.35	0	0		2.67	-8.77	8.79	58.37	160.38	927.13	299.38	1176.44	564.56	982	343.74	1140.31	369.47
29.896	2	0.36	0.22	0.04	0.31	0.06	0.33	0.08	5.44	6.5	99.27	1.43	0	95.24	3.23	0.15	21.17	0.15	3.9	1.4	0.76	0.78	0	0.01	0.04	0.12	0.15	0.06	19.49	6.5	0	5.5	5.44	0	0		3.43	-7.02	8.32	59.17	159.91	924.78	298.02	1171.76	561.38	977.97	343.13	1136.13	366.75
29.929	2	0.37	0.22	0.04	0.3	0.06	0.33	0.08	5.34	5.89	99.27	1.36	0	93.57	2.43	0.19	22.09	0.2	4.82	1.24	0.72	0.77	0	0.01	0.04	0.12	0.21	0.09	17.9	5.89	0	7.42	5.34	0	0		2.43	-8.62	7.26	58.82	155.5	919.76	294.46	1167.92	559.16	974.08	340.43	1128.12	361.74
29.963	2	0.33	0.22	0.03	0.28	0.06	0.32	0.08	4.83	4.43	99.34	1.02	0	98.19	2.75	0.28	20.58	0.26	6.03	1.37	0.59	0.51	0	0.01	0.04	0.18	0.22	0.09	15.32	4.43	0	5.75	4.83	0	0		3.08	-2.03	9.9	59.63	164.69	915.34	294.73	1162.43	557.3	968.89	337.83	1131.01	366.77
29.996	2	0.34	0.22	0.03	0.28	0.08	0.34	0.08	5.08	4.52	99.31	1.04	0	97.56	2.6	0.38	21.15	0.24	11.27	2.25	0.78	0.63	0	0.01	0.04	0.18	0.18	0.08	15.05	4.52	0	7.09	5.08	0	0		4.39	-3.55	9.95	60.6	157.4	909.88	293.89	1154.65	555.51	965.27	337.74	1120.53	363.64
30.029	2	0.29	0.21	0.03	0.25	0.11	0.32	0.07	5.16	3.57	99.36	0.73	0	98.13	2.45	0.54	18.6	0.22	17.05	2.18	0.65	0.68	0	0.01	0.03	0.2	0.23	0.09	12.55	3.57	0	3.22	5.16	0	0		3.76	-2.19	10.42	60.8	157.03	906.09	292.27	1148.01	549.99	961	334.45	1115.45	362.77
30.063	2	0.29	0.21	0.03	0.25	0.13	0.35	0.07	5.08	2.83	99.31	0.63	0	98.02	2.83	0.84	19.45	0.21	19.2	2.6	0.49	0.52	0	0.02	0.03	0.27	0.3	0.08	9.68	2.48	0	1.07	5.08	0	0		-1.22	2.48	10.01	59.06	163.48	902.57	292.5	1144.41	548.48	954.22	333.66	1115.24	361.9
30.096	2	0.28	0.21	0.03	0.25	0.15	0.36	0.07	5.17	3.81	99.27	0.72	0	97.65	3.81	0.97	19.03	0.2	22.24	3.07	0.44	0.67	0	0.02	0.03	0.28	0.4	0.16	8.88	2.31	0	1.19	5.17	0	0		-2.05	3.37	9.46	59.17	162.44	899.65	292.46	1141.39	548.2	950.97	333.86	1111.11	361.09
30.13	2	0.27	0.21	0.02	0.25	0.1	0.35	0.07	4.87	3.89	99.3	0.5	0	97.34	3.89	1.19	19.45	0.17	15.41	3.99	0.27	0.43	0	0.02	0.03	0.37	0.49	0.3	6.33	1.88	0	0.98	4.87	0	0		-2.53	4	9.41	59.13	162.82	897.2	292.84	1137.85	547.45	947.71	334.19	1108.37	360.65
30.163	2	0.28	0.21	0.02	0.25	0.11	0.38	0.08	4.85	5.24	99.25	0.45	0	97.25	5.24	1.39	19.45	0.11	16.67	5.92	0.26	0.34	0	0.02	0.03	0.36	0.58	0.25	4.97	1.52	0	2.86	4.85	0	0		-2.56	4.17	10.27	59.31	162	894.16	293.36	1132.21	544.81	944.87	334	1104.58	361.15
30.196	2	0.27	0.21	0.02	0.26	0.1	0.38	0.08	4.84	5.88	99.24	0.44	0	97.08	5.88	1.59	19.27	0.08	15.46	6.05	0.28	0.32	0	0.02	0.02	0.33	0.65	0.2	4.68	1.38	0	5.19	4.84	0	0		-3.63	4.48	10.96	59.04	157.09	894.89	294.68	1130.79	543.53	947.52	334.63	1102.28	361.6
30.23	2	0.23	0.19	0.02	0.23	0.1	0.32	0.08	4.65	5.18	99.36	0.33	0	96.03	5.18	1.89	16.23	0.07	15.28	5.38	0.25	0.23	0	0.01	0.02	0.32	1.01	0.13	3.59	1.09	0	10.62	4.65	0	0		-1.66	6.07	11.31	59.99	158.98	892.57	294.26	1126.72	541.09	944.15	334.07	1100.52	362.77
30.263	2	0.22	0.19	0.02	0.24	0.1	0.33	0.08	4.61	6.15	99.34	0.33	0	97.34	6.15	2	16.03	0.07	15.32	4.07	0.22	0.15	0	0.01	0.02	0.3	1.31	0.13	3.41	1	0	9.43	4.61	0	0		0.17	4.01	11	60.68	157.08	891.95	294.42	1125.29	541.17	943.33	335.15	1098.08	362.06
30.296	2	0.2	0.19	0.02	0.23	0.09	0.32	0.08	4.78	6.94	99.36	0.33	0	97.96	6.94	1.94	14.85	0.06	13.97	4.59	0.2	0.16	0	0.01	0.02	0.26	1.24	0.11	2.9	0.95	0	2.83	4.78	0	0		1.24	2.65	10.87	61.1	157.15	891.19	293.77	1125.64	541.91	942.79	335.59	1097.82	361.31
30.33	2	0.21	0.18	0.02	0.24	0.1	0.33	0.08	5.42	7.05	99.34	0.33	0	97.48	7.05	2.16	15.94	0.06	14.64	4.89	0.19	0.19	0	0.01	0.02	0.2	1.2	0.1	2.5	0.77	0	6.96	5.42	0	0		-0.48	3.72	11.39	60.15	160.29	888.88	293.67	1126.9	544.33	941.7	335.65	1099.71	362.6
30.363	2	0.21	0.18	0.02	0.23	0.11	0.32	0.08	5.57	5.92	99.37	0.33	0	97.91	5.92	2.47	15.89	0.05	16.08	5.67	0.22	0.27	0	0.01	0.01	0.19	1.32	0.1	2.4	0.77	0	2.03	5.57	0	0		1.29	2.76	11.16	60.72	162.37	888.79	293.97	1128.12	546.86	941.12	336.06	1101.07	364
30.397	2	0.23	0.18	0.02	0.22	0.14	0.32	0.08	5.91	5.37	99.36	0.36	0	98.45	5.37	2.65	16.57	0.05	18.89	6.78	0.39	0.55	0	0.01	0.01	0.16	1.17	0.08	2.35	0.66	0	3.12	5.91	0	0		-0.43	1.25	11.49	60.13	160.93	893.12	296.17	1130.11	544.96	945.15	338.38	1103.9	364.78
30.43	2	0.23	0.18	0.02	0.23	0.14	0.33	0.08	5.83	5.19	99.35	0.39	0	97.87	5.19	2.88	16.95	0.07	19.83	6.91	0.44	0.71	0	0.01	0.01	0.16	1	0.08	2.45	0.62	0	5.65	5.83	0	0		-2.36	-2.87	11.05	59.22	161.59	895.49	298.55	1132.74	547.7	946.77	339.25	1106.09	366.26
30.463	2	0.24	0.18	0.02	0.24	0.11	0.34	0.08	5.62	5.67	99.33	0.34	0	97.83	5.67	2.92	17.98	0.09	15.78	6.7	0.56	0.74	0	0.01	0.01	0.14	0.79	0.09	2.6	0.65	0	15.99	5.62	0	0		0.8	-2.97	9.89	59.86	161.67	897.52	299.36	1136.97	551.75	948.01	344.56	1108.3	365.62
30.497	2	0.26	0.19	0.02	0.24	0.11	0.37	0.08	5.72	6.36	99.27	0.36	0	96.64	6.36	2.18	19.02	0.08	15.76	7.74	0.84	0.98	0	0.01	0.01	0.12	0.62	0.09	2.12	0.55	0	10.82	5.72	0	0		2.69	-5.21	9.16	59.93	158.94	899.84	301.99	1139.47	556.8	950.65	347.06	1108.24	367.72
30.53	2	0.28	0.21	0.02	0.26	0.1	0.42	0.08	5.46	7.1	99.16	0.42	0	94.93	7.1	1.83	21.24	0.08	14.98	7.98	1.03	1.26	0	0.01	0.01	0.12	0.54	0.09	2.05	0.6	0	4.06	5.46	0	0		2.51	-7.35	8.56	59.57	158.86	901.84	303.8	1141.46	559.29	951.93	348.37	1109.45	368.93
30.563	2	0.27	0.21	0.02	0.26	0.09	0.43	0.08	5.59	7.49	99.14	0.45	0	94.02	7.49	1.4	22.03	0.09	12.02	5.7	1.1	1.1	0	0.01	0.01	0.12	0.52	0.09	2.26	0.67	0	3.9	5.59	0	0		0.77	-8.22	8.56	58.61	160.36	905.03	305.15	1146.14	561.56	955.21	349.39	1114.21	370.19
30.597	2	0.3	0.24	0.02	0.3	0.09	0.55	0.09	5.42	8.95	98.91	0.59	0	97.57	8.95	1.02	25.6	0.08	12.16	5.25	1.09	1.51	0	0.01	0.01	0.1	0.39	0.08	2.53	0.78	0	9.09	5.42	0	0		0.77	-3.54	9.16	58.51	160.62	909.15	303.72	1153.57	562.4	961.5	351.07	1121.1	369.12
30.63	2	0.29	0.24	0.02	0.35	0.08	0.68	0.1	5.63	12.58	98.64	0.66	0	96.79	12.58	0.73	27.01	0.1	11.15	4.78	0.87	1.41	0	0.01	0.01	0.11	0.28	0.08	2.7	0.84	0	1.04	5.63	0	0		1.52	-4.97	8.45	58.68	159.84	913.37	305.69	1154.63	562.89	963.77	349.88	1122.16	371.38
30.663	2	0.27	0.24	0.02	0.38	0.08	0.76	0.11	5.88	14.79	98.49	0.7	0	96.25	14.79	0.51	27.48	0.1	10.26	3.49	0.68	1.28	0	0.01	0.01	0.09	0.25	0.1	3.13	0.97	0	5.37	5.88	0	0		0.4	-5.77	9.58	58.33	158.03	917	306.69	1157.41	561.59	969.15	350.95	1125.76	372.17
30.697	2	0.26	0.23	0.02	0.39	0.1	0.78	0.12	6.26	16.24	98.43	0.7	0	97.37	16.24	0.42	26.7	0.1	12.44	3.09	0.89	2.27	0	0.01	0.01	0.09	0.2	0.08	3.91	1.19	0	8.4	6.26	0	0		-2.49	-3.95	8.56	57.45	161.19	917.8	306.29	1159.67	562.16	967.94	350.82	1127.93	370.4
30.73	2	0.26	0.23	0.02	0.37	0.12	0.75	0.11	6.27	15.7	98.49	0.65	0	96.37	15.7	0.35	25.7	0.09	15.36	3.24	1.08	3.02	0	0.01	0.02	0.07	0.16	0.07	3.98	1.23	0	8.92	6.27	0	0		-1.26	-5.61	8.42	57.43	163.07	918.49	302.56	1166.26	564.82	970.45	349.85	1132.57	367.41
30.764	2	0.28	0.24	0.02	0.42	0.13	0.9	0.12	6.62	17.03	98.19	0.87	0	91.44	17.03	0.3	28.62	0.11	17	2.28	1.76	4.65	0	0.01	0.03	0.07	0.15	0.06	5.04	1.6	0	9.41	6.62	0	0		3.48	-10.15	9.12	58.39	160.75	923.05	305.41	1169.79	568.73	976.64	351.22	1135.93	372.81
30.797	2	0.27	0.23	0.02	0.39	0.11	0.76	0.11	6.61	15.2	98.48	0.81	0	94	15.2	0.26	26.9	0.11	14.37	1.87	1.36	3.83	0	0.02	0.03	0.06	0.13	0.06	5.79	1.76	0	12.5	6.61	0	0		0.01	-8.24	8.7	57.67	161.66	923.52	304.39	1169.75	566.52	975.92	348.79	1136.1	370.61
30.83	2	0.25	0.22	0.02	0.34	0.1	0.62	0.1	6.75	13.05	98.76	0.71	0	97.39	13.05	0.27	25.24	0.11	11.55	1.75	1.08	2.32	0	0.02	0.04	0.07	0.12	0.07	5.65	1.7	0	2.73	6.75	0	0		0.46	-3.91	10.6	58.07	167.34	923.47	304.33	1169.56	564.93	976.29	345.98	1141.01	375.42
30.864	2	0.24	0.21	0.02	0.31	0.09	0.52	0.1	6.84	11.27	98.96	0.65	0	96.31	11.27	0.28	23.32	0.13	9.97	1.47	0.93	1.63	0	0.02	0.04	0.07	0.12	0.08	6.32	1.83	0	3.22	6.84	0	0		-0.83	-5.7	10.99	57.68	162.96	924.49	305.27	1170.48	564.86	979.41	348.13	1140.22	374.54
30.897	2	0.25	0.21	0.02	0.31	0.09	0.51	0.09	6.69	10.2	98.98	0.68	0	95.48	10.2	0.27	24.03	0.14	9.25	1	0.65	1.8	0	0.03	0.05	0.07	0.13	0.07	6.27	1.94	0	3.07	6.69	0	0		-1.63	-6.74	9.76	57.07	165.08	926.64	301.57	1179.14	568.36	982.02	347.69	1145.66	369.51
30.93	2	0.26	0.22	0.02	0.33	0.09	0.56	0.1	6.76	10.92	98.88	0.79	0	94.78	10.92	0.3	25.11	0.15	10.5	1.04	0.83	1.56	0	0.03	0.06	0.06	0.13	0.09	7.22	2.43	0	3	6.76	0	0		4.05	-7.51	11.61	58.55	164.27	927.99	304.49	1181.31	572.91	986.8	350.91	1149	376.88
30.964	2	0.24	0.2	0.02	0.3	0.11	0.5	0.1	7.49	10.73	99	0.69	0	91.92	10.73	0.24	23.21	0.13	11.34	0.91	0.94	1.52	0	0.03	0.07	0.06	0.18	0.1	7.18	2.97	0	3.41	7.49	0	0		4.86	-9.84	11.49	58.75	162.44	931.4	307.93	1179.77	572.25	988.75	350.22	1148.22	381.13
30.997	2	0.23	0.2	0.02	0.32	0.11	0.55	0.11	7.41	12.67	98.9	0.69	0	93.31	12.67	0.22	23.24	0.14	11.99	0.88	0.94	1.26	0	0.03	0.07	0.06	0.25	0.11	7.22	3.1	0	9.47	7.41	0	0		2.13	-8.83	8.59	58.09	164.31	932.85	308.76	1178.99	570.02	984.1	352.65	1146.46	377.89
31.03	2	0.22	0.19	0.02	0.3	0.1	0.49	0.1	7.02	11.92	99.03	0.6	0	88.88	11.92	0.24	21.16	0.14	10.84	0.74	1	0.98	0	0.04	0.06	0.05	0.23	0.1	7.27	3	0	7.74	7.02	0	0		-0.51	-11.61	8.75	57.4	159.07	930.9	308.61	1174.97	568.21	983.42	352.43	1141.07	373.69
31.064	2	0.2	0.18	0.02	0.31	0.09	0.49	0.11	7.19	13.71	99.02	0.56	0	97.5	13.71	0.24	19.83	0.17	9.7	0.62	0.68	0.77	0	0.04	0.05	0.05	0.26	0.1	7.71	2.96	0	5.5	7.19	0	0		1.98	-3.67	9.91	58.44	164.76	929.26	307.09	1175.75	569.12	982.22	351.07	1144.99	376.61
31.097	2	0.22	0.2	0.02	0.36	0.09	0.6	0.12	6.87	15.32	98.79	0.68	0	96.26	15.32	0.18	22.78	0.15	8.78	0.67	0.67	0.76	0	0.04	0.05	0.05	0.24	0.06	7.41	2.84	0	5.59	6.87	0	0		-1.64	-5.76	11.46	57.41	157.01	928.67	306.23	1174.4	566.49	986.62	347.97	1141.33	374.78
31.131	2	0.21	0.21	0.02	0.37	0.07	0.6	0.12	6.32	16.21	98.79	0.64	0	97.01	16.21	0.14	22	0.12	6.54	0.59	0.71	0.85	0	0.05	0.05	0.05	0.28	0.09	7.28	2.74	0	11.65	6.32	0	0		1.71	-4.61	9.71	58.15	163.62	930.21	303.79	1179.03	568.53	984.45	348.87	1146.32	372.72
31.164	2	0.22	0.21	0.02	0.36	0.07	0.58	0.12	6.15	15.34	98.85	0.64	0	96.55	15.34	0.15	21.65	0.14	6.68	0.66	0.82	0.95	0	0.06	0.04	0.04	0.28	0.09	7.61	2.84	0	4.3	6.15	0	0		3.47	-5.33	9.76	58.99	160.15	930.65	308.77	1175.68	570.19	984.7	352.51	1142.79	378.07
31.197	2	0.24	0.22	0.02	0.37	0.06	0.6	0.12	5.93	14.66	98.79	0.73	0	94.26	14.66	0.14	23.58	0.11	5.76	0.66	1.09	1.37	0	0.06	0.03	0.05	0.28	0.06	7.66	2.89	0	7.82	5.93	0	0		1.65	-8	9.78	58.24	158.24	928.41	306.19	1174.19	568.12	983.52	350.49	1140.08	373.52
31.231	2	0.27	0.25	0.02	0.42	0.06	0.74	0.12	5.63	15.23	98.52	0.94	0	93.11	15.23	0.12	27.2	0.11	6.05	0.61	0.75	1.21	0	0.05	0.02	0.05	0.19	0.07	7.61	3.14	0	1.52	5.63	0	0		3.05	-8.98	9.84	58.32	160.06	933.15	308.91	1177.99	569.91	987.24	352.33	1145.28	377.68
31.264	2	0.29	0.25	0.02	0.4	0.08	0.7	0.11	5.82	13.05	98.6	1.02	0	92.64	13.05	0.13	27.57	0.1	9.06	0.63	0.83	1.93	0	0.05	0.02	0.05	0.15	0.05	8.35	3.22	0	10.44	5.82	0	0		-2.44	-9.34	9.21	56.83	161.21	928.76	306.65	1175.65	567.33	982.21	352.28	1142.24	371.72
31.297	2	0.31	0.26	0.02	0.4	0.09	0.77	0.11	5.99	12.89	98.46	1.09	0	92.28	12.89	0.13	29.47	0.1	11.31	0.86	0.93	2.47	0	0.04	0.02	0.05	0.2	0.05	7.41	3.67	0	1.15	5.99	0	0		0.24	-9.6	11.02	57.6	164.94	928.02	307.41	1173.49	566.78	982.1	348.71	1144.44	377.82
31.331	2	0.38	0.29	0.02	0.47	0.11	0.98	0.11	6.12	12.91	98.04	1.7	0	92.97	12.91	0.14	34.47	0.09	14	1.08	0.93	2.51	0	0.04	0.02	0.05	0.15	0.05	8.36	4.36	0	22.45	6.12	0	0		2.78	-9.09	9.95	58.34	159.18	933.45	310.43	1177.38	570.24	987.5	354.38	1144.88	378.27
31.364	2	0.38	0.29	0.03	0.45	0.09	0.9	0.11	5.98	11.97	98.2	1.67	0	95.46	11.97	0.21	34.12	0.11	11.27	0.93	1.34	3.05	0	0.04	0.02	0.05	0.16	0.05	8.47	4.55	0	10.14	5.98	0	0		-3.74	-6.77	9.82	56.7	165.83	929.08	310.78	1175.25	569.38	981.11	354.61	1145.35	377.58
31.398	2	0.42	0.31	0.02	0.49	0.07	0.98	0.11	6.01	11.87	98.04	2.13	0	94.91	11.87	0.23	36.96	0.11	7.16	0.98	1	1.27	0	0.03	0.02	0.05	0.17	0.06	8.75	4.65	0	26.08	6.01	0	0		-0.31	-7.37	11.43	57.8	157.4	928.19	309.4	1172.97	568.82	985.49	351.23	1140.56	378.23
31.431	2	0.42	0.3	0.02	0.46	0.08	0.94	0.1	6.29	10.64	98.13	2.07	0	95.54	10.64	0.21	37.16	0.08	8.17	1.05	0.91	1.08	0	0.03	0.02	0.05	0.19	0.06	8.18	4.11	0	6.2	6.29	0	0		-2.85	-6.68	11.56	57.14	158.71	927.19	307.73	1173.25	567.74	984.8	348.54	1141.02	376.59
31.464	2	0.44	0.32	0.02	0.5	0.07	1.03	0.11	6.13	11.67	97.95	2.29	-0.27	93.29	11.67	0.18	38.36	0.08	6.9	1.2	0.95	0.93	0	0.03	0.02	0.05	0.23	0.09	8.28	4.05	0	15.13	6.13	0	0		-0.82	-8.84	10.21	57.37	156.46	925.23	305.4	1173.46	568.86	982.81	350.25	1137.75	371.98
31.498	2	0.5	0.35	0.02	0.54	0.07	1.16	0.1	5.5	10.98	97.68	2.87	-1.92	95.35	10.98	0.28	41.06	0.08	7.58	1.08	0.62	0.79	0	0.03	0.02	0.05	0.25	0.12	8.45	3.77	0	8.16	5.5	0	0		2.45	-6.9	8.53	58.6	166.62	926.97	305.55	1174.59	568.67	977.55	352.47	1142.92	372.87
31.531	2	0.6	0.39	0.02	0.62	0.07	1.44	0.1	5.59	11.31	97.13	4.29	-4.8	95.6	11.31	0.24	45.73	0.09	7.24	1.02	0.78	1.05	0	0.03	0.02	0.06	0.27	0.1	8.98	3.78	0	8.53	5.59	0	0		-0.11	-6.61	8.49	57.97	167.91	926.9	307.43	1172.85	567.84	976.07	352.75	1142.61	374.13
31.564	2	0.55	0.37	0.02	0.56	0.07	1.23	0.1	5.77	10.25	97.54	3.53	-3.01	94.03	10.25	0.23	43.4	0.09	7.27	0.89	0.77	0.78	0	0.03	0.02	0.07	0.27	0.12	8.77	3.94	0	3.01	5.77	0	0		-2.14	-8.21	9.9	56.94	161.22	926.83	305.86	1173.68	567.33	981.51	347.92	1140.66	373.72
31.598	2	0.51	0.34	0.03	0.49	0.08	0.99	0.09	5.93	8.34	98.01	2.94	0	91.55	8.34	0.19	40.24	0.1	9.09	0.89	0.78	1.01	0	0.03	0.03	0.06	0.34	0.12	9.59	3.89	0	12.29	5.93	0	0		0.09	-10.09	9.38	57.72	157.86	923.8	303.86	1169.97	565.97	978.8	347.42	1134.95	370.56
31.631	2	0.43	0.29	0.03	0.42	0.1	0.83	0.09	6.33	8.53	98.33	2.02	0	95.07	8.53	0.16	35.78	0.1	12.25	0.93	1.03	1.4	0	0.03	0.03	0.06	0.35	0.14	9.27	3.72	0	5.8	6.33	0	0		1.92	-7.2	9.76	58.79	160.36	923.4	307.2	1166.3	564.75	976.03	352.36	1134.92	374.05
31.664	2	0.43	0.29	0.03	0.46	0.09	0.9	0.1	6.64	10.06	98.2	2.29	0	94.75	10.06	0.14	36.33	0.1	11.16	1.05	0.83	1.42	0	0.03	0.03	0.06	0.3	0.1	10.29	4.3	0	6.45	6.64	0	0		2.79	-7.53	9.39	58.36	159.3	922.93	306.46	1171.47	571.47	978.32	353.23	1136.29	373.73
31.698	2	0.43	0.29	0.03	0.46	0.09	0.92	0.1	6.93	10.49	98.17	2.25	0	95.26	10.49	0.14	36.8	0.1	10.23	1.04	0.96	2.49	0	0.02	0.03	0.07	0.29	0.08	9.58	4.67	0	3.9	6.93	0	0		5.2	-7	10.52	59.16	162.75	920.71	308.33	1169.01	572.92	976.19	353.88	1136.99	379.02
31.731	2	0.4	0.26	0.03	0.43	0.1	0.8	0.1	7.33	10.16	98.39	1.96	0	95.7	10.16	0.14	34.43	0.11	10.35	0.79	0.78	2.05	0	0.02	0.03	0.07	0.27	0.07	10.21	4.76	0	4.63	7.33	0	0		-2.4	-6.49	11.21	57.13	162.74	924.03	308.98	1173.01	570.56	980.67	353.46	1141.61	377.62
31.765	2	0.43	0.28	0.03	0.48	0.1	0.95	0.11	7.14	11.45	98.1	2.49	0	93.22	11.45	0.11	36.83	0.11	10.73	0.93	1.27	1.54	0	0.02	0.03	0.09	0.26	0.05	10.84	5.25	0	6.21	7.14	0	0		1.82	-8.89	9.75	58	168.6	922.49	307.5	1173.75	573.85	975.89	352.86	1142.66	377.59
31.798	2	0.43	0.28	0.03	0.52	0.1	1	0.12	7.05	13.03	98.01	2.79	0	96.89	13.03	0.11	36.1	0.12	11.56	0.95	1.35	1.38	0	0.02	0.02	0.09	0.28	0.04	13.02	5.23	0	4.58	7.05	0	0		-0.51	-4.81	10.17	57.67	168.32	922.52	306.58	1174.41	573.53	977.07	350.07	1143.17	377.29
31.831	2	0.42	0.27	0.03	0.53	0.1	0.98	0.13	6.89	13.61	98.04	2.87	0	92.57	13.61	0.11	35.04	0.12	11.67	0.96	1.43	1.02	0	0.02	0.02	0.08	0.25	0.03	14.48	6.01	0	2.19	6.89	0	0		0.54	-9.39	11.8	57.74	166.07	923.78	305.7	1175.77	571.9	981.73	348.13	1145.03	378.31
31.865	2	0.4	0.26	0.03	0.51	0.1	0.87	0.13	6.94	13.56	98.26	2.69	0	96.46	13.56	0.13	32.78	0.13	10.78	0.97	1.8	0.86	0	0.01	0.01	0.08	0.22	0.02	15.89	6.17	0	1.76	6.94	0	0		0.69	-5.48	11.27	57.92	168.26	923.2	304.87	1175.14	571.58	979.59	346.7	1144.84	378.4
31.898	2	0.38	0.25	0.03	0.47	0.09	0.74	0.12	6.6	12.3	98.51	2.32	0	89.83	12.3	0.11	30.39	0.15	9.35	0.83	1.24	0.51	0	0.01	0.01	0.07	0.22	0.02	16.39	6.16	0	2.13	6.6	0	0		3.61	-11.11	10.67	58.53	164.99	926.57	304.77	1178.89	573.15	983.45	349.54	1146.25	376.31
31.931	2	0.4	0.25	0.03	0.45	0.07	0.62	0.11	6.1	9.8	98.76	2.43	0	88.63	9.8	0.13	29.06	0.21	5.88	0.8	0.99	0.27	0	0.01	0.01	0.08	0.2	0.03	18.33	7.4	0	3.53	6.1	0	0		3.03	-11.73	11.09	58.4	162.18	927.59	308.87	1177.45	574.33	985.05	352.64	1144.93	379.84
31.965	2	0.4	0.25	0.04	0.48	0.06	0.62	0.13	6.09	11.04	98.76	2.81	0	91.26	11.04	0.14	28.12	0.24	5.21	0.88	1.19	0.34	0	0.01	0.01	0.08	0.15	0.03	21.12	8.8	0	4.05	6.09	0	0		1.37	-10.27	9.86	58.2	164.98	928.69	311.45	1177.71	575.21	982.62	356.83	1145.94	380.15
31.998	2	0.38	0.23	0.04	0.44	0.06	0.54	0.12	6.36	10	98.93	2.4	0	94.55	10	0.18	26.3	0.26	4.12	0.86	1.06	0.32	0	0.01	0.01	0.09	0.13	0.04	20.91	8.9	0	6.81	6.36	0	0		-0.11	-7.73	9.22	58.19	165.6	931.36	315.97	1176.93	575.99	982.43	360.19	1146.4	383.33
32.031	2	0.39	0.22	0.04	0.41	0.06	0.47	0.11	6.69	8.59	99.06	2.48	0	91.61	8.21	0.21	25.47	0.3	4.33	0.73	1.02	0.51	0	0.01	0.01	0.1	0.13	0.03	22.14	8.59	0	8.82	6.69	0	0		-2.14	-10.05	9.12	57.12	158.63	929.17	313	1176.74	575.74	984.21	356.15	1141.12	379.43
32.065	2	0.41	0.22	0.04	0.43	0.07	0.47	0.11	6.39	9.06	99.07	2.94	0	93.32	7.85	0.19	24.95	0.26	5.67	0.58	1	0.75	0	0.01	0.01	0.09	0.12	0.02	24.85	9.06	0	2.42	6.39	0	0		-0.64	-8.82	9.91	57.59	164.32	929.22	310.42	1177.68	573.61	983.3	354	1145.73	378.86
32.098	2	0.4	0.21	0.04	0.44	0.07	0.47	0.12	6.58	9.1	99.06	3.03	0	94.74	8.55	0.2	24.18	0.22	6.88	0.55	0.83	0.81	0	0.01	0.01	0.09	0.11	0.02	26.02	9.1	0	4.91	6.58	0	0		0.49	-7.54	11.75	58.06	163.66	926.22	307.88	1178.25	573.68	984.86	352.71	1146.38	379.06
32.132	2	0.44	0.23	0.05	0.48	0.08	0.5	0.14	5.99	12.17	98.99	3.99	0	84.39	9.1	0.23	24.58	0.21	8.77	0.44	1.18	0.83	0	0.01	0.01	0.11	0.09	0.02	29.18	12.17	0	8.17	5.99	0	0		-0.08	-13.56	11.95	57.38	163.91	924.9	306.53	1180.51	576.53	985.81	349.71	1147.13	378.73
32.165	2	0.39	0.21	0.05	0.48	0.08	0.48	0.16	5.9	13.89	99.04	3.41	0	88.84	10.65	0.31	21.95	0.19	9.27	0.53	1.67	1	0	0.01	0.01	0.13	0.07	0.01	29.75	13.89	0	2.27	5.9	0	0		-4.47	-11.63	10.73	56.59	168.75	924.64	305.64	1183.04	577.58	983.05	348.98	1149.61	376.08
32.198	2	0.4	0.23	0.05	0.51	0.07	0.56	0.18	5.41	15.46	98.88	3.53	0	81.3	12.36	0.28	23.9	0.14	9.12	0.66	2.92	1.01	0	0.01	0.01	0.16	0.06	0.02	28.28	15.46	0	9.97	5.41	0	0		-0.34	-14.65	9.95	57.37	171.5	927.52	306.29	1186.76	580.21	984.36	349.78	1153.31	379.25
32.232	2	0.45	0.25	0.06	0.57	0.06	0.58	0.18	4.67	16.06	98.83	4.9	0	51.65	12.07	0.32	25.07	0.15	8.3	0.77	3.78	1.09	0	0	0.01	0.19	0.05	0.02	31.36	16.06	0	4.68	4.67	0	0		-0.04	-21.67	9.88	56.9	160.58	929.63	306.32	1184.8	576.62	988.91	352.28	1147.99	374.16
32.265	2	0.46	0.25	0.06	0.55	0.06	0.55	0.18	4.31	16.96	98.9	4.79	0	95.07	11.32	0.3	24.43	0.18	7.05	0.88	3.94	0.89	0	0	0.01	0.19	0.04	0.02	31.69	16.96	0	4.08	4.31	0	0		-1.54	-7.21	10.19	57.38	164.23	931.13	306.39	1186.33	576.06	989.35	348.81	1150.82	378.83
32.298	2	0.39	0.24	0.05	0.52	0.05	0.51	0.19	4.25	17.04	98.96	3.26	0	93.06	12.51	0.35	21.19	0.2	6.09	0.96	2.6	0.68	0	0	0.01	0.21	0.04	0.02	29.95	17.04	0	2.66	4.25	0	0		1.31	-9.02	10.47	58.32	165.77	933.34	311.08	1183.03	575.99	988.32	354.3	1151.81	381.71
32.332	2	0.35	0.23	0.05	0.47	0.05	0.46	0.19	4.08	16.64	99.07	2.21	0	95.16	11.74	0.41	19.41	0.26	6.13	0.96	1.65	0.74	0	0	0.01	0.27	0.04	0.02	26.76	16.64	0	2.13	4.08	0	0		3.64	-7.11	11	59.33	165.24	933.4	312.74	1181.63	576.31	988.6	356.43	1151.43	384.53
32.365	2	0.32	0.22	0.04	0.48	0.05	0.49	0.2	4.3	16.53	99.01	1.85	0	88.16	14.07	0.41	18.69	0.27	5.69	0.98	1.18	0.38	0	0	0.01	0.25	0.04	0.02	25.25	16.53	0	3.4	4.3	0	0		-2.26	-11.96	10.63	57.44	160.49	938.82	315.16	1183.16	573.15	993.59	356.29	1151.89	382.75
32.399	2	0.31	0.23	0.04	0.52	0.06	0.6	0.23	4.48	16.89	98.79	1.78	0	95.21	16.38	0.45	20.53	0.28	7.53	1.21	0.99	0.4	0	0	0.01	0.32	0.04	0.05	22.9	16.89	0	7.19	4.48	0	0		-2.83	-7.05	8.65	57.6	159.06	938.06	315.68	1181.07	573.43	989.95	358.56	1147.5	380.41
32.432	2	0.3	0.22	0.04	0.5	0.07	0.58	0.23	4.93	16.8	98.84	1.7	0	96.98	16.47	0.39	19.6	0.25	8.77	1.18	1.01	0.42	0	0	0.01	0.28	0.05	0.05	23.26	16.8	0	2.19	4.93	0	0		-6.12	-4.65	11.03	56.89	159.88	936.67	312.31	1181.91	570.7	992.67	352.23	1150.16	379.78
32.465	2	0.29	0.21	0.04	0.49	0.07	0.54	0.21	4.98	15.92	98.91	1.69	0	81.1	15.92	0.5	18.58	0.24	9.54	0.94	1.08	0.64	0	0	0.01	0.23	0.04	0.04	24.2	14.93	0	15.77	4.98	0	0		-5.39	-14.72	8.93	56.56	155.59	937.98	311.51	1181.2	568.84	991.91	353.21	1146.04	374.49
32.499	2	0.31	0.22	0.04	0.52	0.07	0.59	0.22	4.26	16.38	98.82	1.79	0	93.83	16.38	0.57	19.16	0.22	10.94	0.92	1.02	0.9	0	0	0.01	0.2	0.04	0.03	24.35	15.49	0	1.57	4.26	0	0		-1.92	-8.39	9.69	57.73	161.92	938.87	311.88	1183.15	570.37	991.69	353.58	1151.55	379.37
32.532	2	0.3	0.22	0.04	0.54	0.07	0.59	0.23	4.28	17.57	98.81	1.79	0	96.75	17.57	0.62	18.15	0.14	10.74	0.99	0.98	1.29	0	0	0.02	0.2	0.04	0.02	25.34	15.52	0	24.9	4.28	0	0		-3.36	-5.03	8.55	57.59	163.13	936.52	310.42	1183.3	571.3	988.22	355.75	1150.19	375.14
32.565	2	0.29	0.21	0.04	0.49	0.07	0.51	0.2	4.56	15.67	98.97	1.67	0	81.64	15.67	0.59	16.91	0.13	11.03	0.9	0.85	1.52	0	0	0.02	0.19	0.03	0.02	25.69	14.62	0	3.35	4.56	0	0		0.22	-14.54	8.18	57.65	157.82	933.95	310.42	1178.08	569.51	986.48	353.85	1142.66	376.58
32.599	2	0.25	0.2	0.04	0.52	0.07	0.59	0.24	4.48	16.01	98.83	1.76	0	95.23	19.6	0.64	16.01	0.13	10.34	1	0.86	0.92	0	0	0.03	0.2	0.03	0.02	23.71	14.83	0	3.25	4.48	0	0		-5.23	-7.03	9.46	57.32	164.8	934.01	311.81	1178.08	567.88	984.92	355.14	1148.25	377.1
32.632	2	0.28	0.21	0.04	0.52	0.07	0.57	0.22	4.58	17.05	98.86	1.71	0	94.3	18.21	0.73	17.05	0.14	9.68	1.06	0.91	0.88	0	0	0.03	0.21	0.03	0.02	24.69	14.23	0	17.92	4.58	0	0		-2.89	-7.97	8.95	57.49	162.03	931.57	312.46	1176.05	570.85	983.18	356.53	1143.86	377.42
32.665	2	0.31	0.22	0.04	0.61	0.07	0.69	0.22	4.84	19.65	98.63	2.33	0	95.97	19.65	0.6	19.98	0.13	9.31	0.98	0.92	0.62	0	0	0.02	0.18	0.02	0.02	26.86	13.23	0	32.24	4.84	0	0		-1.57	-6.15	9.27	57.82	157.46	929.85	315.24	1171.48	571.18	982.42	359.52	1138.59	379.67
32.699	2	0.3	0.19	0.04	0.5	0.07	0.46	0.16	5.67	15.46	99	2.17	0	94.9	15.46	0.75	16.29	0.13	8.55	1.11	0.94	0.66	0	0	0.01	0.11	0.02	0.02	29.65	9.34	0	54.82	5.67	0	0		-1.65	-7.38	7.14	57.87	161.3	927.15	315.85	1168.51	572.04	975.13	360.4	1135.33	379.19
32.732	2	0.31	0.18	0.05	0.47	0.09	0.43	0.15	6.35	14.13	99.06	2.26	0	96.2	14.13	0.67	15.95	0.12	11.15	1.31	0.92	0.89	0	0	0.01	0.1	0.03	0.02	30.53	9.36	0	23.93	6.35	0	0		-3.29	-5.85	8.59	57.6	158.99	922.11	317.28	1162.93	572.56	972.81	360.09	1130.42	381.05
32.766	2	0.26	0.14	0.04	0.35	0.13	0.33	0.13	8.37	11.56	99.29	1.54	0	97.44	11.56	0.69	13.34	0.15	13.94	1.18	1.03	1.04	0	0	0.01	0.08	0.04	0.03	27.65	8.49	0	12.46	8.37	0	0		-0.97	-3.81	8.47	58.3	161.87	916.53	316.95	1158.47	573.62	966.5	360.09	1126.73	383.06
32.799	2	0.22	0.13	0.04	0.29	0.13	0.26	0.12	9.28	9.61	99.42	1.01	0.49	98.01	9.61	0.9	11.48	0.2	11.99	0.95	0.85	0.72	0	0	0.01	0.07	0.06	0.04	23.83	7.99	0	5.34	9.28	0	0		-4.26	-2.51	7.9	57.54	160.01	911.11	315.35	1154.79	572.82	962.08	358.04	1120.44	380.92
32.832	2	0.2	0.12	0.03	0.26	0.13	0.24	0.12	9.57	8.98	99.48	0.76	0.66	98.47	8.98	1.09	10.87	0.2	10.54	0.92	0.78	0.42	0	0	0.01	0.06	0.1	0.09	20.95	7.52	0	2.95	9.57	0	0		-1.94	-1.16	5.67	58.24	163.33	906.23	313.12	1151.99	572.69	953.82	358.6	1115.84	379.28
32.866	2	0.19	0.11	0.03	0.25	0.11	0.22	0.1	10.06	8	99.5	0.75	0.39	98.52	8	1.2	10.39	0.18	7.4	1.01	0.61	0.24	0	0	0.01	0.05	0.13	0.08	21.24	5.81	0	7.67	10.06	0	0		-2.91	-1.02	5.96	57.93	163.71	901.08	312.07	1148.79	574.17	949.77	357.96	1112.32	377.4
32.899	2	0.2	0.12	0.03	0.24	0.1	0.2	0.1	9.83	6.45	99.52	0.72	0.05	98.27	6.45	1.51	10.65	0.19	6.63	0.9	0.51	0.17	0	0	0.01	0.04	0.16	0.06	20.35	5.55	0	5.81	9.83	0	0		-1.24	-1.81	7.26	58.52	162.39	898.15	312.74	1143.57	573.37	947.98	357.81	1109.07	378.34
32.932	2	0.18	0.11	0.03	0.21	0.12	0.17	0.09	9.04	5	99.59	0.57	2.22	98.32	4.84	1.83	9.04	0.19	7.31	0.82	0.47	0.13	0	0	0.01	0.04	0.23	0.08	18.62	5	0	9.83	10.47	0	0		-0.91	-1.65	7.18	58.76	163.35	897	312.9	1140.16	571.27	945.12	358.02	1107.29	377.64
32.966	2	0.17	0.1	0.03	0.21	0.14	0.19	0.09	9.95	6.26	99.58	0.56	3.16	98.44	6.26	1.66	9.95	0.2	9.1	0.86	0.46	0.15	0	0	0.01	0.03	0.32	0.08	17.54	4.76	0	14.23	11.37	0	0		-0.8	-1.28	7.16	58.84	160.9	893.93	312.65	1136.93	570.44	943.18	357.09	1102.64	378.51
32.999	2	0.17	0.1	0.03	0.21	0.19	0.19	0.09	10.25	5.78	99.59	0.71	5.49	98.52	5.78	1.79	10.25	0.18	13.1	0.86	0.51	0.2	0	0	0.01	0.03	0.33	0.06	17.75	4.6	0	6.49	12.05	0	0		1.3	1.01	7.74	59.7	159.5	891.16	313.37	1131.38	569.83	940.32	358.37	1098.6	378.08
33.032	2	0.16	0.09	0.03	0.2	0.25	0.19	0.09	9.88	6.71	99.5	0.78	7.75	97.86	6.71	1.57	9.88	0.14	14.57	0.9	0.51	0.22	0	0	0.01	0.03	0.32	0.05	17.54	3.94	0	6.83	13.59	0	0		-0.87	2.88	8.38	59.29	156.9	888.53	314.1	1126.74	567.74	938.71	357.89	1094.32	378.04
33.066	2	0.15	0.08	0.02	0.19	0.25	0.2	0.09	10.72	7.27	99.49	0.63	7.44	98.31	7.27	1.41	10.72	0.11	13.8	1.04	0.54	0.28	0	0	0	0.02	0.3	0.04	15.31	3.97	0	6.54	14.14	0	0		-6.7	-1.69	5.91	57.76	159.47	885.2	315.2	1125.46	568.05	932.05	358.49	1090.36	377.59
33.099	2	0.14	0.08	0.02	0.19	0.27	0.19	0.1	9.14	8.24	99.46	0.64	8.58	98.7	8.24	1.25	9.14	0.09	13.7	1.12	0.56	0.24	0	0	0	0.02	0.29	0.03	15.49	4.08	0	3.74	14.67	0	0		-2.9	-0.35	7.46	58.7	158.85	884.51	314.05	1123.37	567.56	932.88	357.64	1090.55	377.01
33.133	2	0.12	0.06	0.02	0.16	0.29	0.15	0.1	7.21	7.21	99.42	0.86	10.85	98.52	7.65	1.39	7.21	0.08	10.9	1.01	0.41	0.13	0	0	0	0.02	0.38	0.08	14.31	3.99	0	1.7	16.8	0	0		-7.28	1.01	6.34	57.65	157.25	881.15	314	1121.81	568.13	929.74	357.45	1085.97	375.36
33.166	2	0.11	0.06	0.02	0.15	0.29	0.15	0.1	6.06	6.06	99.43	0.9	11.32	98.7	8.14	1.1	6.06	0.07	10.06	0.93	0.34	0.1	0	0	0	0.01	0.45	0.07	14.1	4.08	0	6.33	17.07	0	0		-6.38	-0.37	7.56	57.72	155.52	878.04	312.61	1119.52	568.48	929.32	355.7	1083.71	374.47
33.199	2	0.12	0.07	0.02	0.17	0.24	0.16	0.1	6.99	6.99	99.51	0.79	9.36	98.02	8.55	1.01	6.99	0.07	9.07	1.05	0.3	0.08	0	0	0	0.01	0.46	0.06	15.25	4.09	0	4.76	16.14	0	0		-2.52	2.49	9.08	58.96	161.92	874.81	310.82	1117.01	567.72	925.83	353.53	1086.04	377.08
33.233	2	0.13	0.08	0.02	0.17	0.19	0.18	0.1	8.75	8.52	99.61	0.65	6.41	98.37	8.52	1.03	8.75	0.06	7.74	1.18	0.4	0.14	0	0	0	0.01	0.41	0.04	12.54	4.34	0	1.64	14.8	0	0		-0.73	1.49	9.56	59.22	156.53	872.98	308.8	1117.8	568.99	928.06	354.16	1083.25	374.6
33.266	2	0.13	0.08	0.02	0.18	0.2	0.19	0.1	9.69	9.6	99.6	0.7	5.91	98.51	9.6	0.88	9.69	0.07	7.06	1.1	0.44	0.2	0	0	0	0.01	0.44	0.03	13.1	4.28	0	3.44	15.31	0	0		1.81	-1.05	9.95	60.1	152.78	871.51	309.29	1114.48	568.73	927.75	354.24	1079.05	375.43
33.299	2	0.14	0.08	0.02	0.2	0.18	0.22	0.1	11.75	9.93	99.57	0.63	3.88	98.68	9.93	0.91	11.75	0.09	6.94	1.08	0.63	0.31	0	0	0	0.01	0.44	0.02	13.32	4.11	0	1.8	14.61	0	0		2.3	-0.43	7.98	60.02	159.23	873.47	308.76	1117.19	569.6	924.75	354.64	1082.76	374.32
33.333	2	0.18	0.09	0.02	0.24	0.18	0.27	0.11	14.33	10.63	99.47	0.77	1.77	98.65	10.63	0.81	15.42	0.11	7.71	1.23	0.76	0.44	0	0	0	0.01	0.43	0.02	16.47	4.18	0	5.49	14.33	0	0		0.75	-0.56	8.16	59.55	158.4	872.57	307.91	1116.16	568.09	924.37	353.38	1081.58	372.83
33.366	2	0.18	0.09	0.02	0.24	0.19	0.27	0.1	14.46	10.47	99.46	0.77	2.14	97.97	10.47	0.66	15.65	0.1	8.22	1.46	0.51	0.27	0	0	0	0.01	0.36	0.02	16.34	4.06	0	8.23	14.46	0	0		-0.95	2.62	7.74	59.11	159.45	869.61	307.07	1113.7	567.45	920.76	352.32	1079.04	371.64
33.4	2	0.2	0.09	0.02	0.25	0.22	0.28	0.1	15.17	9.76	99.44	0.98	2.69	98.38	9.76	0.57	17.23	0.09	9.23	1.82	0.38	0.27	0	0	0	0.01	0.25	0.01	18.13	4.48	0	4.24	15.17	0	0		0.58	1.46	6.8	59.33	159.15	868.95	306.05	1114.81	568.76	919.84	352.9	1078	370.66
33.433	2	0.23	0.1	0.03	0.26	0.2	0.29	0.1	14.84	8.67	99.41	1.3	1.09	97.73	8.67	0.53	19.37	0.07	8.39	2.25	0.34	0.2	0	0	0	0.01	0.18	0.01	19.97	5.05	0	8.24	14.84	0	0		-1.68	3.2	7.16	58.74	159.18	867.46	306.32	1112.55	567.38	918.51	351.85	1076.55	370.83
33.466	2	0.23	0.1	0.03	0.26	0.21	0.28	0.1	14.85	8.53	99.45	1.34	2.14	97.98	8.53	0.57	18.11	0.07	9.08	2.46	0.25	0.16	0	0	0	0.01	0.18	0.01	21.66	4.71	0	8.17	14.85	0	0		-2.3	2.6	8.61	58.68	157.25	867.75	307.31	1107.97	562.77	919.1	350.69	1074.96	371.54
33.5	2	0.24	0.11	0.03	0.26	0.18	0.27	0.1	13.87	7.95	99.46	1.3	0.83	96.02	7.95	0.51	17.84	0.06	7.78	2.26	0.23	0.14	0	0	0	0.01	0.22	0.01	21.57	4.75	0	1	13.87	0	0		-0.02	6.08	7.52	59.44	152.92	865.21	308.17	1104.25	564.04	916.56	353.21	1068.43	371.08
33.533	2	0.23	0.1	0.03	0.24	0.16	0.24	0.09	13.39	6.6	99.51	1.13	1.19	96.1	6.6	0.67	15.91	0.06	6.77	1.9	0.22	0.1	0	0	0	0.01	0.2	0.01	21.53	4.95	0	2.95	13.39	0	0		-0.14	5.97	7.2	59.47	153.61	863.17	308.69	1101.9	564	913.58	354.57	1066.34	370.68
33.566	2	0.23	0.1	0.03	0.25	0.16	0.24	0.09	13.31	6.89	99.51	1.16	1.48	96.62	6.89	0.64	15.56	0.04	7.37	2.05	0.25	0.13	0	0	0	0.01	0.21	0.02	22.24	4.6	0	6.34	13.31	0	0		-2.16	5.24	6.95	58.87	155.42	860.45	307.17	1099.58	561.82	910.01	351.68	1064.37	369.87
33.6	2	0.28	0.12	0.03	0.29	0.14	0.28	0.09	12.6	6.95	99.43	1.73	0	96.99	6.95	0.63	18.58	0.03	6.51	2.44	0.37	0.17	0	0	0	0.01	0.17	0.01	24.51	4.06	0	2.84	12.6	0	0		-3.21	4.63	5.34	58.67	155.96	858.74	306.72	1098.51	561.27	906.3	352.26	1061.42	368.38
33.633	2	0.27	0.11	0.03	0.28	0.17	0.28	0.09	12.93	7.47	99.44	1.58	0	95.96	7.47	0.66	18.36	0.03	8.68	2.93	0.55	0.24	0	0	0	0.01	0.18	0.01	23.59	4.15	0	5.2	12.93	0	0		1.44	6.16	5.62	59.6	156.81	855.76	305.88	1093.75	560.7	902.34	353.14	1058.52	367.26
33.666	2	0.27	0.11	0.03	0.28	0.18	0.28	0.09	12.77	7.02	99.44	1.64	0.64	97.19	7.02	0.87	18.18	0.03	10.56	2.75	0.72	0.35	0	0	0	0.01	0.2	0.01	24.22	3.91	0	2.51	12.77	0	0		-0.02	4.28	5	59.42	158.52	853.2	305.98	1090.82	559.62	897.92	353.39	1055.92	366.23
33.7	2	0.22	0.1	0.03	0.23	0.19	0.22	0.08	13.53	5.64	99.54	1.05	3.43	97.84	5.64	1.13	14.76	0.03	10.15	2.02	0.61	0.32	0	0	0	0.01	0.27	0.02	21.62	3.24	0	6.75	13.53	0	0		0.69	2.93	4.62	59.79	161.9	850.28	306.39	1085.43	556.8	891.66	353.87	1053.06	366.54
33.733	2	0.2	0.09	0.03	0.21	0.2	0.18	0.08	12.18	4.11	99.59	0.9	5.48	96.75	4.11	1.32	12.18	0.03	10.39	1.44	0.43	0.35	0	0	0	0.01	0.28	0.01	21.98	3.04	0	3.01	13.7	0	0		0.24	5.04	4.57	59.85	163.74	847.24	306.42	1080.59	554.18	886.89	353.2	1050.05	366.98
33.767	2	0.17	0.08	0.03	0.18	0.18	0.14	0.07	8	3.3	99.64	0.7	7.18	97.35	3.3	1.48	8	0.03	8.04	1.04	0.2	0.33	0	0	0	0.01	0.33	0.01	22.51	2.44	0	6.81	13.91	0	0		-0.85	3.99	4.76	59.56	165.35	843.4	305.98	1076.31	553.18	882.23	352.67	1047.08	365.47
33.8	2	0.16	0.07	0.03	0.17	0.19	0.13	0.07	5.73	3.24	99.62	0.75	8.97	97.69	3.24	1.59	5.73	0.02	8.91	0.96	0.23	0.5	0	0	0	0.01	0.39	0.02	22.76	2.04	0	7.21	14.11	0	0		1.08	3.28	5.21	59.56	163.23	842.11	306.06	1070.21	548.23	880.07	352.52	1042.82	365.07
33.833	2	0.15	0.07	0.03	0.17	0.2	0.12	0.08	4.8	2.68	99.59	0.81	10.06	95.77	2.68	2.64	4.8	0.03	9.85	0.67	0.25	0.73	0	0	0	0.02	0.44	0.01	22.75	2.13	0	12.78	14.2	0	0		-3.7	6.4	4.35	59.17	162.85	842.82	306.68	1066.18	542.57	877.57	351.36	1040.02	362.76
33.867	2	0.14	0.07	0.03	0.17	0.18	0.11	0.08	2.72	2.3	99.64	0.79	10.13	96.97	2.3	3.32	2.72	0.03	9.25	0.34	0.24	0.57	0	0	0.01	0.01	0.44	0.02	23.17	2.02	0	7.5	13.39	0	0		-4.59	4.68	2.63	59.02	173.11	839.18	304.42	1062.08	537.74	866.36	351.5	1039.31	359.01
33.9	2	0.14	0.07	0.03	0.17	0.15	0.1	0.08	2.6	2.06	99.66	0.65	8.55	98.35	2.06	4.08	2.6	0.02	7.57	0.18	0.26	0.67	0	0	0.01	0.02	0.4	0.03	21.97	1.94	0	3.54	12.46	0	0		-3.61	1.55	3.27	59.09	162.06	838.85	307.02	1054.69	533.85	868.65	351.54	1030.46	360.64
33.933	2	0.13	0.08	0.03	0.16	0.12	0.1	0.08	1.84	1.84	99.67	0.48	7.55	98.24	1.84	4.2	1.84	0.02	6.04	0.12	0.2	0.46	0	0	0.01	0.01	0.34	0.03	19.32	1.85	0	4.99	11.68	0	0		-3.1	1.88	2.4	59.03	159.19	837.82	307.45	1051.38	532.11	866.74	352.84	1025.79	359.36
33.967	2	0.12	0.08	0.03	0.16	0.12	0.1	0.08	1.42	1.42	99.69	0.4	7.21	98.66	2.5	3.98	1.42	0.01	6	0.14	0.31	0.62	0	0	0.02	0.02	0.25	0.05	16.88	1.6	0.01	9.39	11.36	0	0		-9.24	0.52	1.4	58.73	160.28	840.1	308.61	1048.26	524.4	864.51	352.38	1024.68	358.04
34	2	0.12	0.08	0.03	0.16	0.11	0.11	0.08	1.28	1.28	99.68	0.39	6.7	96.18	3.05	3.7	1.28	0.01	5.95	0.11	0.43	0.79	0	0	0.02	0.02	0.2	0.07	16.32	1.55	0.01	4.06	10.99	0	0		-6.1	5.87	2.68	58.1	157.81	841.54	308.87	1043.1	518.27	865.69	349.94	1023.16	360.34
34.033	2	0.12	0.09	0.03	0.15	0.1	0.1	0.08	1.04	1.04	99.7	0.33	5.22	97.2	2.47	3.68	1.04	0.01	4.92	0.07	0.9	1.35	0	0	0.03	0.02	0.11	0.07	14.24	1.61	0.01	1.11	9.96	0	0		-9.79	4.27	2.74	57.11	162.5	845.82	309.42	1034.17	502.19	861.08	348.02	1023.31	357.58
34.067	2	0.12	0.09	0.03	0.14	0.08	0.1	0.07	0.73	0.73	99.72	0.33	3.63	98.43	1.94	2.92	0.73	0.01	4.06	0.05	2.03	2.98	0	0	0.05	0.02	0.06	0.05	11.55	1.66	0.01	1.29	8.99	0	0		-2.82	1.29	1.57	56.11	157.07	847.53	309.8	1031.15	498.18	861.56	349.82	1018.4	358.35
34.1	2	0.12	0.1	0.04	0.13	0.07	0.1	0.07	0.75	0.75	99.75	0.33	2.32	97.22	1.24	1.86	0.75	0	2.85	0.04	2.74	5.98	0	0	0.07	0.01	0.04	0.04	9.66	1.64	0.01	1.26	8.39	0	0		-1.91	4.23	2.24	55.63	158.16	843.3	307.95	1025.75	495.26	857.16	346.98	1014.96	357.58
34.134	2	0.16	0.11	0.14	0.11	0.06	0.1	0.07	0.57	0.57	99.68	0.33	0	97.2	1.02	1.53	0.57	0	2.39	0.06	6.49	29.34	0	0	0.13	0.01	0.03	0.02	6.47	1.53	0.02	0.37	6.94	0	0		-2.27	4.27	4.09	55.56	160.78	840.83	307.71	1021.36	493.58	854.83	344.47	1015.05	358
34.167	2	0.16	0.12	0.13	0.11	0.06	0.1	0.06	0.58	0.58	99.68	0.33	0	97.8	0.96	1.37	0.58	0	2.94	0.08	5.92	29.07	0	0.01	0.24	0.01	0.02	0.03	4.69	1.45	0.03	1.89	6.52	0	0		-3.64	3.02	3.13	55.3	160.05	837.8	303.83	1025.05	497.25	854.18	343.01	1013.9	353.24
34.2	2	0.16	0.12	0.12	0.11	0.06	0.1	0.06	0.66	0.66	99.69	0.33	0	97.06	1.11	1.23	0.66	0	3.3	0.11	5.71	26.97	0	0.01	0.35	0.01	0.01	0.04	4.25	1.55	0.04	1.06	6.02	0	0		-4.85	4.51	2.27	55.85	165.27	834.7	301.01	1031.18	502.67	852.16	341.75	1016.99	353.76
34.234	2	0.15	0.13	0.08	0.12	0.05	0.11	0.07	0.72	0.72	99.71	0.33	0	97.18	1	1.17	0.72	0	3.63	0.11	4.82	21.64	0	0.01	0.47	0.01	0.01	0.05	2.81	1.88	0.06	0.94	5.03	0	0		-3.81	4.31	3.63	55.52	167.51	838.13	304.01	1028.73	500.45	853.26	343.86	1020.42	354.76
34.267	2	0.13	0.13	0.04	0.12	0.05	0.12	0.07	0.77	0.77	99.74	0.33	0	94.57	1.13	1.31	0.77	0	4.02	0.14	2.6	10.36	0	0.02	0.59	0.01	0.01	0.05	2.51	1.91	0.06	0.62	4.86	0	0		-6.53	7.71	2.73	56.34	167.74	835.81	302.6	1033.2	505.4	853.21	343.11	1020.54	354.86
34.3	2	0.12	0.14	0.04	0.12	0.05	0.12	0.07	0.79	0.79	99.73	0.33	0	96.51	1.14	1.3	0.79	0	3.53	0.2	3.08	8.4	0	0.03	0.68	0.01	0.01	0.04	1.84	2.1	0.08	0.9	4.4	0	0		-2.09	5.4	3.91	55.93	165.15	840.37	307.64	1026.14	498.88	854.64	346.71	1019.38	358.33
34.334	2	0.13	0.15	0.05	0.12	0.04	0.12	0.07	0.9	0.9	99.71	0.33	0	97.63	1.25	1.31	0.9	0	3.31	0.29	3.59	11.62	0	0.05	0.66	0	0.01	0.03	1.23	2.36	0.12	1.89	3.44	0	0		-4.42	3.41	2.58	55.43	156.87	843.28	307.45	1025.47	495.19	857.96	346.32	1014.61	354.72
34.367	2	0.13	0.15	0.05	0.13	0.04	0.12	0.07	0.92	0.92	99.7	0.33	0	96.72	1.66	1.39	0.92	0	2.71	0.39	3.37	12.31	0	0.05	0.71	0	0.01	0.03	1.13	2.32	0.13	1.36	3.25	0	0		-1.08	5.07	3.56	54.43	162.29	841.05	304.89	1026	495.83	855.86	343.51	1017.68	355.74
34.401	2	0.14	0.15	0.05	0.13	0.04	0.13	0.07	1.11	1.11	99.69	0.33	0	98.48	2.33	1.6	1.11	0	2.31	0.4	2.46	13.94	0.48	0.13	0.61	0	0.01	0.02	0.74	2.44	0.18	1.46	2.87	0	0		0.84	-1.16	2.43	53.96	163.81	840.41	303.2	1027.92	496.33	854.09	344.1	1017.59	354.24
34.434	2	0.13	0.15	0.04	0.13	0.04	0.13	0.08	1.35	1.35	99.69	0.33	0	97.76	2.71	1.85	1.35	0	2.84	0.44	2.83	10.8	0.65	0.22	0.52	0	0.01	0.02	0.68	2.92	0.2	3.21	2.86	0	0		3.44	3.12	1.43	53.92	166.52	838.96	301.59	1034.26	503.01	854.04	345.28	1020.24	355.48
34.467	2	0.12	0.16	0.03	0.14	0.04	0.14	0.07	1.43	1.43	99.69	0.33	0	95.37	2.72	1.41	1.43	0	2.92	0.35	1.95	5.73	0.06	0.24	0.5	0	0.01	0.03	0.72	2.65	0.21	4.2	2.86	0	0		-5.89	6.88	1.67	56.38	168.97	840.86	305.06	1037.95	507.41	855.98	347.83	1024.78	355.34
34.501	2	0.13	0.16	0.03	0.14	0.04	0.14	0.07	1.62	1.62	99.68	0.33	0	98.12	2.47	1.32	1.62	0	3.47	0.36	2.35	6.26	0	0.54	0.5	0	0.01	0.03	0.49	3.08	0.24	2.3	2.4	0	0		-0.86	2.22	3.05	54.73	162.55	845.79	307.32	1028.89	496.25	858.73	346.93	1021.01	356.28
34.534	2	0.13	0.16	0.04	0.13	0.04	0.14	0.07	1.65	1.65	99.68	0.33	0	96.39	2.3	1.28	1.65	0	3.43	0.4	2.76	8.05	0	0.57	0.54	0	0.01	0.04	0.43	2.9	0.25	1.23	2.45	0	0		-2.42	5.58	3.44	55.01	164.38	842.85	305.95	1028.3	496.8	856.76	344.59	1020.69	356.8
34.567	2	0.13	0.16	0.04	0.14	0.04	0.15	0.08	1.59	1.59	99.67	0.33	0	97.1	3.62	1.44	1.59	0	2.48	0.44	1.96	8.5	0.07	0.51	0.53	0	0.01	0.03	0.4	2.84	0.27	1.22	2.3	0	0	0	-0.76	4.45	3.64	54.26	163.27	844.31	306.08	1026.62	493.93	857.41	344.35	1020.22	356.52
34.601	2	0.14	0.16	0.05	0.15	0.04	0.16	0.08	1.92	1.92	99.67	0.33	0	98.76	5.31	1.75	1.92	0	2.59	0.45	2.33	16.3	0.62	0.46	0.52	0	0.01	0.02	0.32	2.99	0.24	1.42	2.26	0	0	0	-4.74	0.1	3.79	54.64	167.25	844.11	303.82	1029.46	492.66	857.01	340.69	1023.53	356.28
34.634	2	0.14	0.16	0.05	0.16	0.04	0.17	0.09	2.04	2.04	99.66	0.33	0	98.16	6.43	1.87	2.04	0	2.4	0.51	2	14.85	0.52	0.43	0.54	0	0.01	0.02	0.3	3.15	0.26	0.7	2.21	0	0	0	-0.88	2.12	4.12	53.81	166.84	844.32	302.41	1027.85	487.58	856.8	343.41	1023.29	354.26
34.667	2	0.13	0.16	0.04	0.16	0.04	0.17	0.09	1.91	1.91	99.66	0.33	0	98.43	6.74	1.99	1.91	0	2.75	0.57	2.17	12.03	0.98	0.39	0.58	0	0.01	0.02	0.33	3.56	0.25	3.87	2.31	0	0	0	-1.26	-1.32	1.95	54.47	168.18	844.54	301.54	1033.93	494.61	856.45	342.46	1024.23	353.99
34.701	2	0.13	0.16	0.04	0.16	0.04	0.17	0.09	1.82	1.82	99.65	0.33	0	98.72	6.93	1.81	1.82	0	3.01	0.45	2.48	11.97	0.63	0.36	0.59	0	0.01	0.03	0.33	3.8	0.27	2.11	2.21	0	0	0	2.73	0.28	1.54	55.43	166.53	844.31	304.52	1035.67	500.79	857.52	346.97	1023.67	358.04
34.734	2	0.12	0.16	0.04	0.16	0.04	0.17	0.1	1.89	1.89	99.66	0.33	0	97.18	6.97	2.47	1.89	0	2.79	0.53	2.86	8.19	1.58	0.35	0.56	0	0	0.03	0.35	3.64	0.27	1.98	2.19	0	0	0	-1.11	4.31	3.82	55.61	162.75	844.53	305.28	1034.31	501.92	861.85	344.43	1024.1	357.19
34.768	2	0.12	0.16	0.03	0.17	0.04	0.18	0.1	1.96	1.96	99.64	0.33	0	96.61	7.96	2.65	1.96	0	2.46	0.6	2.81	7.12	2.82	0.35	0.52	0	0	0.03	0.31	3.57	0.28	0.53	2.13	0	0	0	-5	5.26	3.79	55.73	163.86	845.37	304.69	1033.6	498.08	861.43	342.33	1024.69	356.46
34.801	2	0.11	0.16	0.03	0.18	0.04	0.18	0.1	2.08	2.08	99.63	0.33	0	97.35	8.82	2.76	2.08	0	2.56	0.65	3.23	5.54	2.97	0.33	0.53	0	0	0.03	0.32	3.67	0.28	0.78	2.1	0	0	0	-1.62	3.99	2.57	55.59	167.89	844.01	302.96	1039.37	504.14	859.98	344.4	1027.47	356.04
34.834	2	0.12	0.16	0.03	0.16	0.04	0.17	0.1	2.03	2.03	99.66	0.33	0	98.7	6.96	2.61	2.03	0	2.82	0.67	4.07	6.03	3.02	0.32	0.56	0	0	0.03	0.32	3.58	0.28	1.27	2.1	0	0	0	1.02	-0.34	1.79	54.98	158.5	851.57	307.47	1034.17	496.35	864.54	349.08	1022.94	354.82
34.868	2	0.12	0.16	0.04	0.16	0.04	0.17	0.09	2.15	2.2	99.66	0.33	0	97.76	6.49	2.09	2.2	0	3.28	0.78	4	8	2.25	0.31	0.59	0	0	0.03	0.31	3.95	0.24	1.2	2.15	0	0	0	0.4	3.12	1.92	54.99	159.21	850.38	306.65	1034.26	495.98	863.97	347.15	1022.91	356.35
34.901	2	0.13	0.17	0.04	0.15	0.04	0.16	0.09	2.14	2.2	99.67	0.33	0	97.16	5.81	1.9	2.2	0	3.15	0.73	3.43	8.09	3.06	0.3	0.57	0	0	0.03	0.32	4.08	0.26	0.6	2.14	0	0	0	2.03	4.34	2.56	54.22	156.96	850.83	305.58	1033.03	493.88	865.55	344.98	1022.12	356.07
34.934	2	0.14	0.17	0.04	0.15	0.04	0.16	0.09	2.12	2.21	99.67	0.33	0	96.34	5.38	1.69	2.21	0	2.78	0.67	2.46	12.44	2.36	0.29	0.54	0	0	0.03	0.33	4.24	0.27	0.75	2.12	0	0	0	-2.25	5.65	3.43	54.7	159.09	851.13	305.68	1030.64	490.29	864.62	342.96	1023.24	355.28
34.968	2	0.15	0.17	0.06	0.15	0.04	0.16	0.09	2.01	2.05	99.67	0.33	0	98.55	4.52	1.7	2.05	0	2.84	0.7	2.01	16.9	3.08	0.26	0.49	0	0	0.02	0.27	4.35	0.28	0.57	2.01	0	0	0	-0.56	0.89	2.99	54.37	160.4	850.71	305.39	1029.11	487	862.48	342	1022.11	357.57
35.001	2	0.15	0.17	0.06	0.15	0.03	0.15	0.08	2.04	2.06	99.67	0.33	0	98.42	3.72	1.62	2.06	0.01	2.46	0.77	1.78	17.94	1.98	0.28	0.53	0	0	0.02	0.25	4.23	0.28	0.25	2.04	0	0	0	1.14	1.35	3.42	54.03	156.63	850.7	304.98	1029.03	488.69	864.69	342.2	1020.76	355.51
35.034	2	0.16	0.17	0.06	0.14	0.03	0.15	0.08	2.03	2.16	99.66	0.33	0	97.89	3.47	1.62	2.16	0.01	2.61	0.79	2.02	18.66	1.87	0.25	0.5	0	0	0.02	0.23	4.34	0.27	0.58	2.03	0	0	0	3.87	2.82	3.39	54.29	164.15	848.93	304.54	1032.46	494.24	861.85	344.15	1025.54	356.52
35.068	2	0.16	0.17	0.06	0.14	0.04	0.15	0.08	2.13	2.5	99.66	0.33	0	96.66	2.66	1.45	2.5	0.01	2.81	0.84	2.55	19.1	1.94	0.26	0.42	0	0	0.02	0.23	5	0.24	0.42	2.13	0	0	0	-0.06	5.17	2.93	55.22	163.51	849.77	304.95	1035.26	495.59	863.5	344.09	1026.48	357.09
35.101	2	0.15	0.17	0.05	0.14	0.03	0.15	0.08	2.08	2.63	99.66	0.33	0	98.72	2.77	1.4	2.63	0.01	2.17	0.95	2.56	13.64	1.27	0.26	0.4	0	0	0.03	0.22	4.65	0.25	0.9	2.08	0	0	0	1.57	0.28	3.8	54.49	157.95	852.61	306.88	1029.68	489.21	865.61	346.22	1023.32	354.96
35.135	2	0.15	0.17	0.05	0.14	0.03	0.15	0.08	2.15	2.74	99.66	0.33	0	97.9	2.61	1.69	2.74	0.01	1.98	0.92	2.35	15.34	0.92	0.29	0.4	0	0	0.02	0.23	4.72	0.26	0.32	2.15	0	0	0	-1.98	2.79	4.45	54.43	159.32	850.27	304.98	1027.46	486.84	863.69	341.38	1022.45	354.62
35.168	2	0.15	0.17	0.05	0.14	0.03	0.15	0.08	2.08	2.81	99.66	0.33	0	98.74	2.46	2.02	2.81	0.01	1.96	0.86	2.25	12.57	0.03	0.29	0.37	0	0	0.02	0.21	4.29	0.26	0.53	2.08	0	0	0	4.26	-0.18	3.08	54.15	161.42	850.94	305.34	1032.85	493.79	863.82	345.46	1024.93	355.61
35.201	2	0.15	0.17	0.05	0.14	0.03	0.15	0.08	2.08	2.82	99.66	0.33	0	97	2.34	2.04	2.82	0.01	2.04	1.01	1.93	12.88	0	0.29	0.38	0	0	0.03	0.21	4.22	0.26	1.14	2.08	0	0	0	-0.98	4.62	4.34	55.26	160.7	848.67	305.55	1030.48	493.15	863.72	342.29	1023.75	356.96
35.235	2	0.16	0.17	0.05	0.14	0.04	0.15	0.08	2.11	2.82	99.66	0.33	0	97.41	2.37	2.08	2.82	0.01	2.64	1.15	1.95	16.11	0	0.28	0.42	0	0.01	0.03	0.18	4.47	0.27	0.74	2.11	0	0	0	-0.02	3.85	3.7	54.98	162.79	848.06	304.93	1030.59	492.97	861.6	342.97	1023.85	356.21
35.268	2	0.15	0.17	0.05	0.15	0.04	0.15	0.08	2.12	2.86	99.66	0.33	0	98.29	3.08	1.88	2.86	0.01	2.84	1.15	2.52	14.41	0	0.28	0.42	0	0.01	0.04	0.18	4.67	0.26	0.46	2.12	0	0	0	4.3	1.76	2.56	54.82	160.28	849.54	306.77	1031.38	494.42	862.39	346.77	1022.28	357.99
35.301	2	0.15	0.17	0.05	0.14	0.04	0.15	0.08	2.05	2.68	99.66	0.33	0	97.61	2.98	2.05	2.68	0.01	3.17	1.1	2.73	13.31	0	0.25	0.47	0	0.01	0.06	0.19	4.77	0.29	0.91	2.05	0	0	0	1.86	3.46	2.82	54.76	155.31	849.88	306.6	1029.74	493.2	864.47	345.9	1019.51	355.17
35.335	2	0.15	0.17	0.05	0.15	0.04	0.15	0.09	2.06	2.87	99.66	0.33	0	98.5	3.41	1.91	2.87	0.01	3.48	1.19	3.06	12.29	0	0.25	0.53	0	0.01	0.06	0.18	5.09	0.31	0.96	2.06	0	0	0	2.75	1.07	2.29	54.56	155.77	847.63	305.19	1029.78	493.14	862.51	344.62	1017.85	356.11
35.368	2	0.14	0.17	0.04	0.15	0.04	0.15	0.09	2.09	2.82	99.67	0.33	0	96.59	3.61	2.2	2.82	0.01	3.49	1.37	3.26	11.21	0	0.24	0.52	0	0.01	0.05	0.18	5.19	0.28	0.9	2.09	0	0	0	-2.04	5.27	3.44	55.41	160.72	845.5	304.53	1030.78	495.32	861.13	342.51	1021.27	356.11
35.402	2	0.14	0.17	0.05	0.15	0.04	0.15	0.09	2.08	2.63	99.67	0.33	0	97.48	3.15	2.4	2.63	0.01	2.94	1.17	2.71	12.49	0	0.25	0.52	0	0.01	0.04	0.16	4.97	0.27	0.6	2.08	0	0	0	-0.23	3.72	2.44	56.49	162.99	844.6	306.71	1031.97	499.05	858.85	346.52	1021.35	359.06
35.435	2	0.14	0.16	0.04	0.15	0.04	0.15	0.09	2.28	2.84	99.67	0.33	0	97.27	3.79	2.51	2.84	0.01	3.32	1.53	3.14	11.49	0	0.26	0.55	0	0.01	0.05	0.17	5.41	0.25	1.26	2.28	0	0	0	-2.51	4.13	3.71	56.08	163.27	845.79	305.58	1032.47	498.24	861.14	344.16	1023.96	356.36
35.468	2	0.14	0.16	0.04	0.15	0.04	0.15	0.09	2.33	2.85	99.68	0.33	0	96.05	4.08	2.84	2.85	0.01	3.4	1.64	3.53	10.82	0	0.26	0.55	0	0.01	0.04	0.18	5.88	0.23	0.88	2.33	0	0	0	-1.41	6.05	3.01	55.85	163.07	847.13	304.43	1036.71	499.68	863.25	343.78	1025.77	357.15
35.502	2	0.14	0.16	0.05	0.15	0.04	0.16	0.1	2.32	3.16	99.67	0.33	0	96.95	4.4	2.72	3.16	0.01	3.51	1.64	4.02	11.94	0.48	0.24	0.56	0	0.01	0.04	0.21	6.59	0.21	2.84	2.32	0	0	0	0.4	4.7	3.77	55.9	163.4	848.01	305.81	1035.84	499.65	864.09	344.26	1026.8	359.31
35.535	2	0.14	0.16	0.05	0.15	0.04	0.15	0.1	2.36	3.06	99.68	0.33	0	96.91	3.87	3.11	3.06	0.01	3.81	1.6	4.57	10.92	1.28	0.25	0.55	0	0.01	0.06	0.23	7.17	0.2	0.44	2.36	0	0	0	-0.72	4.77	2.83	55.7	167.34	849.63	304.35	1039.19	498.76	863.41	344.2	1030.2	357.68
35.568	2	0.14	0.16	0.04	0.15	0.04	0.15	0.1	2.4	2.75	99.68	0.33	0	97.58	4.55	2.88	2.75	0.01	3.39	1.35	3.64	10.96	2.29	0.25	0.49	0	0.01	0.05	0.25	7.31	0.2	0.28	2.4	0	0	0	0.05	3.51	2.72	55.41	170.68	852.53	305.05	1040.27	495.77	863.61	345.18	1033.69	359.41
35.602	2	0.13	0.16	0.04	0.16	0.04	0.16	0.11	2.45	2.45	99.69	0.33	0	98.1	5.19	3.13	2.45	0.01	3.25	1.06	3.22	8.06	2.97	0.26	0.51	0	0.01	0.07	0.3	8.32	0.21	2.36	2.54	0	0	0	-0.23	2.28	1.73	56.14	168.76	851.54	305.26	1043.88	501.48	864.47	346.74	1032.76	359.43
35.635	2	0.12	0.16	0.03	0.16	0.04	0.17	0.11	2.49	2.49	99.67	0.33	0	97.2	6.29	2.67	2.49	0.01	3.17	1	3.1	6.13	4.96	0.26	0.56	0	0.01	0.09	0.33	8.12	0.2	3.24	2.55	0	0	0	-3.69	4.26	3.64	56.51	168.3	851.44	306.26	1042.73	502.5	866.69	344.91	1034.35	359.55
35.668	2	0.12	0.16	0.03	0.17	0.04	0.18	0.12	2.41	2.41	99.64	0.33	0	97.49	7.83	2.22	2.41	0.01	3.01	1	2.73	4.75	8.45	0.25	0.52	0	0.01	0.08	0.4	7.76	0.19	2.84	2.5	0	0	0	-3.21	3.71	3.57	56.41	161.43	852.02	307.62	1041.71	503.61	869.59	346.42	1030.53	358.87
35.702	2	0.12	0.16	0.03	0.16	0.04	0.18	0.12	2.33	2.33	99.64	0.33	0	97.82	7.62	1.86	2.33	0	2.97	0.75	2.92	4.54	9.14	0.26	0.51	0	0.01	0.09	0.48	8.91	0.18	1.08	2.57	0	0	0	-2.18	2.98	4.12	56.31	160.05	853.79	308.3	1042.09	503.06	872.06	346.06	1031.47	360.41
35.735	2	0.12	0.16	0.03	0.17	0.04	0.18	0.12	2.22	2.22	99.63	0.33	0	97.91	8.11	1.58	2.22	0	2.72	0.6	2.5	4.64	9.14	0.27	0.54	0	0.01	0.1	0.51	8.45	0.18	2.06	2.56	0	0	0	-2.02	2.77	3.32	56.51	159.92	856.95	309.32	1042.81	501.71	872.91	348.52	1032.51	358.7
35.769	2	0.12	0.16	0.03	0.16	0.04	0.18	0.12	1.95	1.95	99.64	0.33	0	98.44	8.04	1.6	1.95	0	3.5	0.61	2.36	6.63	7.64	0.29	0.6	0	0.01	0.11	0.59	8.49	0.2	0.75	2.69	0	0	0	-1.04	-1.26	3.26	55.53	161.46	858.74	308.26	1040.11	495.4	871.5	347.51	1032.72	356.4
35.802	2	0.12	0.16	0.03	0.16	0.04	0.18	0.11	1.95	1.95	99.65	0.33	0	98.48	7.49	1.42	1.95	0	3.48	0.61	2.34	6.24	7.63	0.3	0.68	0	0.01	0.1	0.66	8.63	0.21	1.23	2.82	0	0	0	-2.74	-1.15	4.19	55.52	160.9	859.83	306.29	1045.2	496.64	876.01	346.35	1036.67	355.33
35.835	2	0.12	0.16	0.03	0.16	0.04	0.18	0.11	1.87	1.87	99.65	0.33	0	98.38	7.3	1.34	1.87	0	3.21	0.69	2.11	6.64	6.42	0.29	0.74	0	0.01	0.11	0.65	8.19	0.24	1.4	2.76	0	0	0	-3.51	1.48	4.02	55.18	161.06	862.22	306.32	1044.24	492.13	876.48	346.65	1037.36	354.26
35.869	2	0.12	0.16	0.03	0.16	0.04	0.17	0.11	1.62	1.62	99.65	0.33	0	97.89	7.17	1.44	1.62	0	3.37	0.8	2.04	8.34	6.89	0.32	0.76	0.01	0.02	0.09	0.76	8.3	0.3	1.66	2.69	0	0	0	-1.41	-2.82	2.38	55.51	158.77	863.12	307.58	1046	494.86	876.92	346.27	1035.26	357.99
35.902	2	0.12	0.16	0.03	0.16	0.04	0.17	0.11	1.54	1.54	99.66	0.33	0	98.46	7.06	1.74	1.54	0	3.44	0.83	1.72	8.3	7.11	0.3	0.71	0	0.02	0.07	0.75	8.43	0.29	3.01	2.7	0	0	0	-2.2	-1.2	2.64	55.06	162.51	863.33	305.4	1048.81	494.14	877.12	343.16	1038.88	358.77
35.935	2	0.12	0.16	0.03	0.17	0.04	0.18	0.12	1.58	1.58	99.64	0.33	0	97.9	8.24	1.85	1.58	0	3.36	0.85	1.46	7.54	6.55	0.26	0.72	0	0.02	0.07	0.77	8.47	0.35	1.22	2.77	0	0	0	-0.06	2.78	2.44	54.17	164.58	863.95	304.5	1048.62	495.1	875.87	345.81	1040.3	353
35.969	2	0.12	0.16	0.03	0.16	0.04	0.17	0.11	1.48	1.48	99.65	0.33	0	98.05	7.07	1.59	1.48	0	4.28	0.99	1.68	7.18	5.01	0.25	0.76	0	0.02	0.07	0.81	7.5	0.41	2	2.75	0	0	0	0.86	2.42	2.29	55.37	165.16	863.43	305.99	1049.02	496.43	875.42	346.61	1040.24	357.32
36.002	2	0.13	0.16	0.03	0.15	0.04	0.16	0.1	1.45	1.45	99.68	0.33	0	98.41	5.46	1.73	1.45	0.01	4.07	1.07	1.82	7.24	5.03	0.27	0.71	0	0.01	0.04	0.77	7.42	0.47	0.7	2.72	0	0	0	2.17	1.38	3.65	54.86	157.63	869.23	308.5	1042.87	487.19	880.53	346.99	1037.89	356.25
36.035	2	0.13	0.16	0.04	0.15	0.04	0.16	0.1	1.4	1.4	99.69	0.33	0	97.37	5.46	1.58	1.4	0.01	3.36	1.03	2.34	9.17	7.12	0.27	0.58	0	0.01	0.05	0.71	6.88	0.5	4.09	2.72	0	0	0	0.96	3.94	3.96	55.57	156.27	862.85	306.75	1042.46	491.58	878.55	342.67	1033.89	359.59
36.069	2	0.13	0.16	0.04	0.16	0.04	0.17	0.1	1.54	1.54	99.66	0.33	0	98.6	7.51	1.74	1.54	0.01	3.88	1.17	3.1	10.64	6.7	0.25	0.57	0	0.01	0.05	0.65	6.13	0.58	2.87	2.69	0	0	0	0.52	0.73	3.46	54.8	159.51	861.71	303.74	1045.14	493.91	876.78	342.9	1035.96	353.24
36.102	2	0.13	0.16	0.04	0.16	0.04	0.17	0.1	1.63	1.63	99.66	0.33	0	98.38	7.04	1.8	1.63	0.01	3.42	1.23	3.05	9.71	6.26	0.23	0.59	0	0.01	0.06	0.61	5.99	0.61	1.02	2.62	0	0	0	0.73	-1.46	2.32	55.17	164.76	865.66	305.66	1047	490.98	875.66	345.53	1040.09	355.97
36.136	2	0.12	0.16	0.03	0.16	0.04	0.17	0.1	1.82	1.82	99.66	0.33	0	98.55	6.86	1.58	1.82	0.01	3.95	1.37	2.83	6.93	5.25	0.21	0.55	0	0.01	0.08	0.53	5.62	0.71	2.18	2.52	0	0	0	-2.61	0.9	3.45	55.73	162.58	863.87	306.37	1045.21	492.38	876.47	344.12	1038.6	356.2
36.169	2	0.12	0.16	0.03	0.16	0.04	0.17	0.1	1.8	1.8	99.65	0.33	0	98.55	6.98	1.18	1.8	0	3.22	1.22	2.39	7.38	3.95	0.2	0.54	0	0.01	0.06	0.45	5.06	0.75	2.06	2.37	0	0	0	-1.74	-0.9	2.99	55.59	157.86	865.04	307.55	1044.29	491.08	878.3	344.77	1035.64	357.64
36.202	2	0.13	0.16	0.03	0.15	0.04	0.16	0.09	1.82	1.82	99.67	0.33	0	98.35	4.95	1.17	1.82	0	2.23	1.23	1.69	6.59	2.58	0.2	0.59	0.01	0.01	0.04	0.45	5.21	0.82	0.54	2.29	0	0	0	-1.73	-1.55	2.85	54.67	154.3	866.61	307.26	1042.87	488.6	879.81	344.85	1033.81	354.65
36.236	2	0.13	0.16	0.03	0.15	0.04	0.16	0.09	1.98	1.98	99.67	0.33	0	97.71	5.54	1.3	1.98	0	2.11	1.15	1.33	6.88	3.1	0.17	0.5	0	0.01	0.02	0.38	5.02	0.93	0.68	2.31	0	0	0	3.1	3.24	3.92	54.11	154.06	864.88	306.49	1046.68	495.92	882.47	344.58	1036.01	357.26
36.269	2	0.13	0.17	0.03	0.16	0.03	0.17	0.09	1.95	1.95	99.65	0.33	0	97.65	6.75	1.26	1.95	0	1.86	1.07	1.05	6.56	3.03	0.16	0.45	0	0.01	0.01	0.37	4.95	0.89	1.07	2.27	0	0	0	0.62	3.37	4.99	54.24	159.49	864.09	306.67	1043.05	490.97	879.08	343.14	1037.85	358.23
36.302	2	0.13	0.17	0.03	0.16	0.03	0.17	0.09	2.06	2.06	99.66	0.33	0	97.36	6.12	1.34	2.06	0.01	2.14	0.99	1.03	8.91	1.85	0.15	0.47	0	0.01	0.01	0.35	4.54	0.78	0.83	2.17	0	0	0	1.85	3.95	4.71	54.41	162.86	862.78	306.11	1043.84	493	876.91	343.09	1039.03	358.61
36.336	2	0.15	0.17	0.05	0.15	0.04	0.16	0.08	2.13	2.13	99.66	0.33	0	96.21	4.56	1.16	2.13	0.01	2.9	0.86	1.3	13.78	2.27	0.14	0.43	0	0.01	0.02	0.31	4.22	0.67	2.07	2.19	0	0	0	-0.7	5.83	4.12	54.8	157.23	861.04	305.93	1040.99	491.52	876.61	342.16	1033.1	357.35
36.369	2	0.15	0.17	0.05	0.15	0.04	0.16	0.08	2.13	2.13	99.67	0.33	0	98.41	4.43	1.16	2.13	0	3.46	0.86	1.59	14.31	1.74	0.14	0.43	0	0.01	0.02	0.33	4.02	0.68	2.2	2.28	0	0	0	3.13	1.36	3.33	54.43	162.55	860.65	306.26	1043.9	496.41	874	346.45	1036.25	356.23
36.403	2	0.13	0.17	0.04	0.15	0.04	0.16	0.08	2.33	2.33	99.67	0.33	0	96.16	4.36	1.18	2.33	0.01	4.47	0.63	2.02	9.43	1.64	0.12	0.38	0	0.01	0.03	0.31	3.7	0.72	1.23	2.34	0	0	0	-0.98	5.9	2.76	54.89	161.48	859.32	304.21	1045.75	496.79	874.21	344.22	1035.37	354.36
36.436	2	0.14	0.16	0.04	0.14	0.04	0.15	0.08	2.23	2.23	99.67	0.33	0	97.85	3.36	1.27	2.23	0.01	4.12	0.62	1.68	8.71	1.44	0.12	0.38	0	0.01	0.03	0.32	3.53	0.66	0.78	2.41	0	0	0	2.66	2.9	2.88	54.19	163.59	859.73	304.16	1045.55	496.72	873.33	345.18	1036.65	354.61
36.469	2	0.13	0.16	0.03	0.14	0.04	0.15	0.08	2.05	2.05	99.67	0.33	0	96.55	3.47	1.35	2.05	0.01	4.1	0.62	1.28	6.87	1.86	0.14	0.42	0	0.01	0.04	0.32	3.66	0.73	0.77	2.38	0	0	0	1.72	5.34	3.76	54.66	159.81	860.16	307.06	1036.01	487.96	871.8	345.63	1031.28	355.91
36.503	2	0.14	0.16	0.04	0.14	0.04	0.16	0.08	2	2	99.67	0.33	0	95.12	3.98	0.95	2	0.01	4.79	0.81	1.34	10.66	2.21	0.15	0.51	0	0.01	0.03	0.27	3.79	0.7	0.31	2.51	0	0	0	-4.88	7.15	3.44	55.35	159.04	852.37	302.49	1029.9	482.77	865.18	337.25	1023.27	354.55
36.536	2	0.16	0.16	0.06	0.14	0.05	0.15	0.08	1.74	1.74	99.67	0.33	0	95.76	3.32	0.61	1.74	0	6.7	1.33	1.73	17.53	3.24	0.19	0.74	0	0.01	0.04	0.27	4.37	0.86	0.16	2.6	0	0	0	7.71	6.41	3.57	52.9	157.96	849.3	301.27	1023.06	480.37	860.78	338.54	1017.99	353.98
36.569	2	0.17	0.16	0.08	0.13	0.06	0.16	0.08	1.64	1.64	99.65	0.33	0	94.5	3.41	0.39	1.64	0	9.4	1.75	2.31	24.48	5.05	0.24	1.01	0	0.01	0.05	0.26	4.85	1	0.05	2.68	0	0	0	0.17	7.78	3.12	54.87	154.42	841.62	298.62	1017.73	479.41	855.46	334.91	1009.17	349.64
36.603	2	0.2	0.16	0.13	0.13	0.08	0.16	0.08	1.3	1.3	99.61	0.33	0.69	96.23	2.89	0.31	1.3	0	15.74	2.74	3.7	31.9	5.16	0.29	1.21	0	0.01	0.06	0.27	5.64	1.08	0.22	3	0	0	0	4.11	5.8	1.17	54.84	154.26	832.69	295.28	1013.84	480.11	846.79	334	1000.24	349.76
36.636	2	0.18	0.16	0.09	0.12	0.08	0.16	0.08	1.45	1.18	99.63	0.33	1	92.68	2.75	0.19	1.18	0	15.74	3.24	3.23	25.81	9.66	0.35	1.45	0	0.01	0.11	0.26	6.02	1.19	0.08	3.1	0	0	0	8.46	9.31	2.52	55.24	157.69	827.95	297.8	1003.68	479.37	839.25	337.03	996.42	349.82
36.669	2	0.21	0.15	0.12	0.12	0.1	0.16	0.08	2.27	0.92	99.58	0.33	2.42	92.83	2.17	0.16	0.92	0	17.78	5.33	2.89	30.51	11.8	0.48	2.27	0	0.01	0.19	0.25	6.86	1.3	0.07	3.47	0	0	0	7.92	9.2	3.21	54.68	154.28	822.66	293.97	999.98	478.63	837.26	332.69	991	345.64
36.703	2	0.23	0.14	0.13	0.11	0.13	0.16	0.08	3.02	0.75	99.54	0.43	4.4	90.48	1.76	0.09	0.75	0	20.73	7.53	3.11	32.26	13.41	0.67	3.02	0	0.01	0.24	0.23	8.31	1.49	0.16	4.29	0	0	0	8.32	10.74	2.62	55.27	149.51	820.6	293.69	998.28	478.64	837.09	332.22	985.93	346.31
36.736	2	0.23	0.14	0.1	0.11	0.1	0.15	0.08	3.44	0.83	99.55	0.33	2.74	87.97	1.32	0.05	0.68	0.01	15.78	8.56	2.34	27.71	15.16	0.83	3.44	0	0.01	0.21	0.23	8.78	1.59	0.06	4.4	0	0	0	6.64	12.05	2.26	56.3	148.76	817.59	294.44	992.49	476.81	832.51	333.63	980.95	343.48
36.77	2	0.21	0.14	0.09	0.11	0.09	0.15	0.09	3.98	1.49	99.58	0.33	2.23	88.59	0.89	0.06	0.56	0.01	13.91	7.67	2.48	25.18	12.65	1.49	3.98	0.01	0.01	0.14	0.24	10.99	1.93	0.05	4.86	0	0	0	3.97	11.75	3.13	56.86	147.85	815.61	294.9	988.85	475.19	831.22	332.02	978.59	343.98
36.803	2	0.21	0.13	0.12	0.11	0.09	0.15	0.1	4.42	2.34	99.57	0.33	1.63	89.92	0.68	0.06	0.51	0.01	12.73	6.16	2.67	30.77	10.82	2.34	4.42	0.01	0.02	0.17	0.22	12.3	2.55	0.02	5.13	0	0	0	8.03	11.06	4.25	55.51	149.32	812.65	293.55	983.41	471.98	827.71	329.82	976.34	344.17
36.836	2	0.21	0.13	0.12	0.11	0.09	0.15	0.09	4.14	2.4	99.57	0.33	1.49	88.27	0.57	0.08	0.49	0.02	12.25	6.11	2.82	30.72	7.67	2.4	4.14	0.01	0.02	0.18	0.23	11.78	2.62	0.1	5.18	0	0	0	4.26	11.91	2.2	56.62	149.01	806.52	290.85	984.99	476.42	823.09	329.77	971.67	341
36.87	2	0.2	0.13	0.14	0.11	0.08	0.16	0.1	4.32	3.85	99.6	0.33	0.03	84.86	0.62	0.08	0.43	0.01	10.21	3.94	2.86	32.3	5.27	3.85	4.32	0.01	0.03	0.18	0.22	13.82	3.16	0.06	5.08	0	0	0	11.99	13.38	3.32	56.24	149.31	807.6	295.09	979.41	475.19	821.94	336.1	971.08	343.25
36.903	2	0.18	0.13	0.1	0.11	0.07	0.16	0.1	4.65	3.05	99.64	0.33	0	84.05	0.63	0.11	0.42	0.02	10.11	3.05	2.6	26.21	3.66	4.09	4.65	0.01	0.03	0.26	0.21	12.4	3.13	0.08	5.03	0	0	0	10.78	13.69	2.6	56.49	149.68	802.63	292.1	979.47	477.95	818.41	335.21	968.03	339.28
36.936	2	0.17	0.13	0.08	0.11	0.09	0.17	0.09	5.08	2.75	99.66	0.33	0.97	90.85	0.7	0.1	0.38	0.02	12.54	2.75	2.73	22.95	2.34	5.08	3.73	0.01	0.03	0.21	0.2	11.84	3.25	0.15	5.24	0	0	0	7.38	10.52	3.93	56.59	151.53	800.23	291.56	976.38	475.91	816.37	330.6	967.54	341.18
36.97	2	0.15	0.12	0.06	0.11	0.09	0.2	0.1	7.85	2.34	99.61	0.33	0.26	80.76	1.07	0.17	0.31	0.02	11.31	2.06	2.34	18.48	1.54	7.85	4.34	0.01	0.04	0.27	0.18	12.02	3.28	0.05	5.9	0	0	0	6.39	14.83	3.5	57.01	145.57	797.97	291.11	975.06	477.36	817.04	331.04	962.39	338.98
37.003	2	0.14	0.13	0.05	0.11	0.09	0.2	0.09	7.84	2.53	99.59	0.34	0.51	85.21	1.58	0.26	0.31	0.02	12.8	2.08	2.53	13.19	3.25	7.84	4.33	0.01	0.03	0.33	0.18	10.63	3.04	0.08	5.72	0	0	0	7.46	13.24	5.32	57.44	147.81	793.11	289.89	973.45	476.87	814.77	332.52	962.41	339.68
37.036	2	0.13	0.13	0.05	0.11	0.09	0.21	0.09	8.48	3.25	99.58	0.35	0	79.75	1.96	0.32	0.28	0.02	12.38	1.85	3.25	13.59	5.67	8.48	4.21	0.01	0.04	0.28	0.18	9.94	3.01	0.2	5.52	0	0	0	4.6	15.15	6.42	59.35	146.77	789.91	292.08	974.1	482.93	815.47	333.35	961.86	343.81
37.07	2	0.13	0.13	0.04	0.11	0.08	0.21	0.09	8.73	3.27	99.58	0.33	0	84.11	2.42	0.45	0.27	0.02	10.85	2.05	3.27	10.21	5.5	8.73	3.55	0.01	0.04	0.37	0.18	8.23	2.31	0.1	5.6	0	0	0	11.59	13.67	5.7	57.83	140.56	790.56	292.6	970.15	480.56	815.65	336.09	956.07	342.23
37.103	2	0.12	0.13	0.04	0.11	0.07	0.21	0.09	8.4	3.66	99.58	0.33	0	89.2	3.03	0.53	0.28	0.03	9.32	1.68	3.66	8.79	8.36	8.4	3.56	0.01	0.05	0.4	0.18	8.52	2.26	0.07	5.46	0	0	0	10.36	11.44	7.2	57.39	140.79	788.18	290.23	972.73	483.95	817.34	331.77	957.67	343.21
37.137	2	0.13	0.13	0.05	0.12	0.09	0.26	0.09	10.91	3.89	99.47	0.42	0	74.97	4.32	0.9	0.29	0.04	12.66	2.06	3.89	13.71	10.21	10.91	4.02	0	0.06	0.63	0.17	7.24	1.81	0.05	5.37	0	0	0	5.59	16.52	7.3	58.39	144.6	786.91	288.34	970.96	477.8	814.45	331.22	958.77	340.2
37.17	2	0.14	0.13	0.06	0.12	0.11	0.28	0.1	10.85	4.63	99.44	0.54	0	93.26	5.24	1.23	0.33	0.05	16.1	3.01	4.63	17.58	13.11	10.85	4.16	0	0.05	0.6	0.17	6.52	1.53	0.08	5.23	0	0	0	6.87	8.87	5.31	57.29	151.6	786.91	288.14	969.38	477.03	807.69	330.77	959.08	338.6
37.203	2	0.15	0.13	0.08	0.13	0.12	0.29	0.1	10.64	4.21	99.41	0.61	0	88.81	5.74	1.5	0.33	0.05	17.98	2.85	4.21	22.2	17.79	10.64	4.9	0	0.06	0.65	0.17	6.81	1.4	0.38	5.17	0	0	0	6.8	11.64	6.28	58.06	149.78	789.08	290.32	975.52	484.08	814.03	332.36	963.43	343.04
37.237	2	0.16	0.13	0.09	0.13	0.13	0.29	0.1	9.66	3.55	99.43	0.64	0.59	93.21	5.68	1.62	0.34	0.06	19.81	3.39	3.55	24.38	22.2	9.66	4.45	0	0.07	0.61	0.19	6.21	1.06	1.02	4.87	0	0	0	3.53	8.9	5.75	58.06	147.84	794.59	293.14	982.31	489.76	820.38	332.8	967.71	345.06
37.27	2	0.15	0.13	0.07	0.13	0.09	0.24	0.1	7.82	3.13	99.53	0.39	0	96.69	5.03	1.81	0.31	0.06	14.68	2.63	3.13	20.71	19.49	7.82	3.26	0	0.09	0.35	0.22	6.74	0.94	1.89	4.72	0	0	0	3.07	5.13	5.98	58.03	144.99	800.26	296.05	989.06	495.61	828.19	333.11	972.32	348.83
37.303	2	0.14	0.13	0.05	0.13	0.08	0.22	0.09	6.12	3.32	99.57	0.33	0	92.86	5.18	1.35	0.32	0.04	11.63	3.32	1.93	16.14	22.44	6.12	2.69	0	0.09	0.28	0.24	6.39	0.81	10.16	4.62	0	0	0	7.05	9.18	6.47	57.73	147.55	804.11	296.47	996.11	497.54	832.97	339.25	980.14	349.78
37.337
37.37
37.404
37.437
37.47
37.504
37.537
37.57
37.604
37.637
37.67
37.704
37.737
37.771
37.804
37.837
37.871
37.904
37.937
37.971
38.004
38.037
38.071
38.104
38.138
38.171
38.204
38.238
38.271
38.304
38.338
38.371
38.405
38.438
38.471
38.505
38.538
38.571
38.605
38.638
38.671
38.705
38.738
38.772
38.805
38.838
38.872
38.905
38.938
38.972
39.005
39.038
39.072
39.105
39.139
39.172
39.205
39.239
39.272
39.305
39.339
39.372
39.406
39.439
39.472
39.506
39.539
39.572
39.606
39.639
39.672
39.706
39.739
39.773
39.806
39.839
39.873
39.906
39.939
39.973
40.006
40.039
40.073
40.106
40.14
40.173
40.206
40.24
40.273
40.306
40.34
40.373
40.407
40.44
40.473
40.507
40.54
40.573
40.607
40.64
40.673
40.707
40.74
40.774
40.807
40.84
40.874
40.907
40.94
40.974
41.007
41.04
41.074
41.107
41.141
41.174
41.207
41.241
41.274
41.307
41.341
41.374
41.408
41.441
41.474
41.508
41.541
41.574
41.608
41.641
41.674
41.708
41.741
41.775
41.808
41.841
41.875
41.908
41.941
41.975
42.008
42.041
42.075
42.108
42.142
42.175
42.208
42.242
42.275
42.308
42.342
42.375
42.409
42.442
42.475
42.509
42.542
42.575
42.609
42.642
42.675
42.709
42.742
42.776
42.809
42.842
42.876
42.909
42.942
42.976
43.009
43.042
43.076
43.109
43.143
43.176
43.209
43.243
43.276
43.309
43.343
43.376
43.41
43.443
43.476
43.51
43.543
43.576
43.61
43.643
43.676
43.71
43.743
43.777
43.81
43.843
43.877
43.91
43.943
43.977
44.01
44.043
44.077
44.11
44.144
44.177
44.21
44.244
44.277
44.31
44.344
44.377
44.411
44.444
44.477
44.511
44.544
44.577
44.611
44.644
44.677
44.711
44.744
44.778
44.811
44.844
44.878
44.911
44.944
44.978
45.011
45.044
45.078
45.111
45.145
45.178
45.211
45.245
45.278
45.311
45.345
45.378
45.412
45.445
45.478
45.512
45.545
45.578
45.612
45.645
45.678
45.712
45.745
45.779
45.812
45.845
45.879
45.912
45.945
45.979
46.012
46.045
46.079
46.112
46.146
46.179
46.212
46.246
46.279
46.312
46.346
46.379
46.413
46.446
46.479
46.513
46.546
46.579
46.613
46.646
46.679
46.713
46.746
46.78
46.813
46.846
46.88
46.913
46.946
46.98
47.013
47.046
47.08	3	0.19	0.11	0.05	0.22	0.07	0.12	0.41	1.33	1.33	99.17	0.89	1.88	96.35	3.67	2.21	1.33	0.16	3.82	0.26	1.07	1.04	0	0	0	0.08	0.04	0.01	30.23	42.33	0	0.31	7.68	0	0		5.59	5.63	4.27	60.18	185.31	810.98	288.79	1109.63	609.25	872.9	349.18	1057.18	368.74
47.113	3	0.23	0.07	0.07	0.23	0.19	0.11	0.21	1.76	1.76	99.54	3.97	10.2	98.16	2.94	1.08	1.76	0.12	10.67	0.73	1.2	1.21	0	0	0.01	0.13	0.09	0.01	43.03	28.25	0	3.77	12.91	0	0		4.11	2.11	5.84	60.03	176.57	815.99	294.48	1101.79	602.94	877.4	352.99	1053.46	366.48
47.147	3	0.21	0.08	0.06	0.22	0.15	0.12	0.19	1.84	1.84	99.55	2.27	7.98	96.58	3.81	1.71	1.84	0.1	10.61	1.02	1.13	1.38	0	0	0	0.13	0.1	0.01	35.91	23.78	0	2.55	11.02	0	0		0.18	5.3	6.61	59.82	173.68	821.61	300.7	1092.77	591	878.38	352.86	1051.12	370.97
47.18	3	0.19	0.08	0.05	0.21	0.17	0.12	0.12	2.28	2.28	99.59	1.74	8.64	94.65	4.1	1.47	2.28	0.08	11.72	1.22	1	1.16	0	0	0	0.1	0.11	0.01	31.39	13.07	0	12.45	11.43	0	0		-1.8	7.64	5.49	59.43	164.43	825.54	302.43	1090.37	585.92	881.91	353.92	1045.67	368.75
47.213	3	0.19	0.1	0.05	0.21	0.14	0.13	0.11	2.21	2.21	99.58	1.41	6.9	97.28	4.38	1.42	2.21	0.08	12.03	1.19	0.82	1.22	0	0	0	0.05	0.12	0.01	28.49	10.16	0	1.16	9.62	0	0		-5.02	4.12	7.71	58.96	162.07	827.44	305.73	1086.24	581.25	884.67	353.51	1045.79	371.07
47.247	3	0.18	0.09	0.04	0.2	0.12	0.12	0.1	1.85	1.85	99.6	1.13	6.4	96	4.01	1.52	1.85	0.08	8.56	0.93	0.58	0.79	0	0	0	0.04	0.14	0.01	28.8	9.05	0	0.77	10.18	0	0		-3.77	6.11	7.29	60.02	165.12	827.48	304.78	1079.52	572.78	879.54	351.65	1043.66	369.84
47.28	3	0.18	0.09	0.04	0.2	0.13	0.12	0.09	1.74	1.74	99.6	1.16	7.02	96.05	3.72	1.3	1.74	0.07	8.74	0.86	0.42	0.56	0	0	0	0.03	0.19	0.01	29.08	7.62	0	2.31	10.51	0	0		-4.05	6.05	8.74	59.75	158.5	829.26	307.56	1079.23	572.14	885.02	355.09	1042.62	371.94
47.313	3	0.17	0.08	0.04	0.19	0.13	0.12	0.1	1.51	1.51	99.61	1.06	7.43	93.96	3.8	1.62	1.51	0.08	7.65	0.85	0.33	0.43	0	0	0	0.03	0.18	0.01	28.85	8.09	0	3.37	11.21	0	0		-4.86	8.28	8.05	59.72	157.23	833.06	309.86	1079.09	570.31	886.61	356.74	1043.04	372.54
47.347	3	0.18	0.08	0.05	0.2	0.15	0.12	0.1	1.53	1.53	99.6	1.48	8.4	91.63	3.42	1.51	1.53	0.07	9.8	1.09	0.37	0.39	0	0	0	0.02	0.23	0.01	31.29	8.78	0	2	11.21	0	0		-7.27	10.03	7.63	59.59	162.36	833.95	308.68	1077.46	566.24	883.7	352.1	1044.83	372.04
47.38	3	0.17	0.08	0.04	0.19	0.16	0.12	0.09	1.5	1.5	99.62	1.3	8.86	97.67	3.35	1.84	1.5	0.07	10.57	1	0.47	0.38	0	0	0	0.02	0.32	0.01	28.77	7.17	0	2.47	11.34	0	0		-2.85	3.31	7.19	60.79	157.89	838.14	310.62	1078.31	566.29	887.28	355.24	1044.18	372.9
47.414	3	0.17	0.09	0.04	0.19	0.13	0.12	0.09	1.29	1.29	99.62	1.03	7.23	95.75	3.12	1.77	1.29	0.07	9.21	0.65	0.59	0.44	0	0	0	0.02	0.35	0.01	26.91	7.29	0	7.73	10.25	0	0		-0.32	6.42	8.51	61.86	157.42	838.62	311.99	1075.77	564.2	888.34	356.23	1044.48	376.29
47.447	3	0.17	0.09	0.04	0.19	0.11	0.12	0.09	1.21	1.21	99.61	1	6.28	96.99	2.96	1.86	1.21	0.09	8.17	0.53	0.51	0.43	0	0	0	0.02	0.41	0.01	27.44	6.57	0	1.88	9.66	0	0		-1.93	4.63	7.83	61.39	158.33	838.67	311.63	1077.05	564.22	887.51	357.46	1044.97	374.02
47.48	3	0.17	0.09	0.04	0.19	0.11	0.11	0.09	1.2	1.2	99.62	0.95	6.26	96.62	2.54	1.63	1.2	0.09	8.13	0.46	0.43	0.39	0	0	0	0.02	0.45	0.02	26.78	6.17	0	3	9.53	0	0		-2.22	5.24	7.52	61.11	160.16	839.79	312.61	1078.8	566.29	887.81	357.7	1046.98	375.46
47.514	3	0.16	0.09	0.04	0.18	0.11	0.11	0.08	1.08	1.08	99.65	0.78	6.07	96.54	2.26	1.37	1.08	0.09	7.34	0.43	0.33	0.41	0	0	0	0.02	0.44	0.02	24.84	5.65	0	3.76	9.52	0	0		-0.75	5.36	7.09	61.49	158.78	841.89	314.33	1080.08	568.17	889.57	359.69	1047.42	376.87
47.547	3	0.16	0.09	0.04	0.17	0.1	0.11	0.08	1.02	1.02	99.65	0.64	5.42	97.38	2.28	1.38	1.02	0.09	5.87	0.32	0.3	0.24	0	0	0	0.02	0.41	0.03	23.53	5.08	0	4.97	9.47	0	0		0.46	3.92	7.54	61.94	154.92	843.29	315.65	1080.4	568.52	892.63	361.6	1046.69	377.83
47.58	3	0.16	0.1	0.04	0.17	0.1	0.11	0.08	1.01	1.01	99.66	0.61	5.47	96.96	2.05	1.03	1.01	0.08	5.98	0.28	0.29	0.21	0	0	0.01	0.02	0.44	0.03	22.82	4.89	0	4.15	9.41	0	0		-2.2	4.69	7.46	61.12	155.33	844.3	316.17	1079.99	566.87	892.72	360.55	1047.11	377.63
47.614	3	0.15	0.1	0.03	0.16	0.09	0.11	0.07	0.85	0.85	99.68	0.45	4.67	97.02	2.08	0.96	0.85	0.07	4.94	0.19	0.24	0.18	0	0	0.01	0.01	0.48	0.03	19.5	3.2	0	2.73	8.98	0	0		-3.05	4.59	7.15	60.73	155.98	843.76	315.57	1081.6	568.51	892.54	360.48	1047.68	376.73
47.647	3	0.15	0.1	0.03	0.16	0.09	0.11	0.07	0.81	0.81	99.69	0.43	4.61	97.08	2.05	0.95	0.81	0.08	4.86	0.17	0.25	0.2	0	0	0.01	0.01	0.43	0.03	19.01	3.18	0	2.55	8.93	0	0		-2.25	4.49	7.23	61	156.18	845.23	315.56	1081.97	567.32	893.46	360.58	1048.79	376.86
47.68	3	0.14	0.1	0.03	0.15	0.09	0.11	0.07	0.74	0.74	99.7	0.41	5.12	96.14	1.81	0.87	0.74	0.08	5.58	0.17	0.28	0.27	0	0	0.01	0.01	0.51	0.03	17.44	2.79	0	1.42	9.05	0	0		-3.06	5.92	7.87	60.79	157.05	844.82	315.83	1080.97	566.44	893.31	359.52	1049.26	378.16
47.714	3	0.14	0.1	0.03	0.15	0.09	0.11	0.07	0.66	0.66	99.71	0.39	5.46	98.08	1.74	0.81	0.66	0.06	5.62	0.18	0.29	0.28	0	0	0.01	0.01	0.44	0.01	16.86	2.78	0	11.3	9.31	0	0		-0.8	2.33	6.32	61.34	158.36	846.16	314.66	1084.48	568.43	892.89	361.7	1050.66	375.34
47.747	3	0.13	0.09	0.03	0.14	0.11	0.11	0.07	0.68	0.68	99.72	0.4	6.49	96.62	1.87	0.85	0.68	0.07	7.13	0.19	0.32	0.27	0	0	0.01	0.01	0.59	0.02	15.55	2.56	0	3.31	9.72	0	0		-3.05	5.24	6.94	60.99	155.3	848.89	317.25	1081.88	565.09	895.36	360.74	1049.73	377.69
47.781	3	0.12	0.1	0.03	0.14	0.11	0.11	0.07	0.63	0.63	99.72	0.37	6.69	97.12	2.2	1.13	0.63	0.07	8.96	0.23	0.42	0.3	0	0	0.01	0.01	0.68	0.02	12.87	2.33	0	5.37	9.26	0	0		-4.98	4.4	7.87	60.34	160.6	848.08	316.29	1083.13	564.56	894.44	358.81	1053.81	378.6
47.814	3	0.12	0.1	0.03	0.14	0.1	0.11	0.07	0.63	0.63	99.72	0.33	5.78	96.72	2.14	1.27	0.63	0.07	8.21	0.34	0.48	0.31	0	0	0.01	0.01	0.77	0.02	12	2.05	0.01	4.75	8.71	0	0		-3.35	5.07	8.42	60.71	157.23	847.94	316.69	1083.64	566.68	896.89	359.13	1052.74	379.9
47.847	3	0.12	0.1	0.03	0.14	0.1	0.11	0.07	0.63	0.63	99.72	0.33	5.57	97.88	2.1	1.39	0.63	0.07	7.78	0.33	0.48	0.3	0	0	0.01	0.01	0.76	0.03	12.18	1.99	0.01	3.74	8.68	0	0		-2.88	2.83	7.03	60.76	155.93	848.01	316.27	1084.85	568.26	896.11	360.85	1051.19	377.16
47.881	3	0.12	0.1	0.03	0.14	0.09	0.11	0.07	0.55	0.55	99.73	0.33	4.6	96.96	2.11	1.56	0.55	0.06	6.52	0.43	0.49	0.29	0	0	0.01	0.01	0.94	0.03	10.14	1.73	0.01	7.98	8.24	0	0		-5.1	4.69	8.6	60.18	155.59	849.28	317.56	1083.81	565.86	898.59	359.07	1052.77	380.01
47.914	3	0.12	0.1	0.03	0.14	0.09	0.11	0.07	0.56	0.56	99.72	0.33	4.61	97.77	2.23	1.67	0.56	0.06	6.51	0.45	0.39	0.22	0	0	0.01	0.01	0.96	0.03	10.12	1.79	0.01	4.99	8.24	0	0		-2.67	3.1	7.8	61.16	156.25	850.62	317.99	1083.65	565.38	897.74	360.81	1052.84	379.72
47.947	3	0.12	0.1	0.02	0.14	0.11	0.11	0.07	0.6	0.6	99.73	0.33	6.29	96.94	2.52	1.69	0.6	0.06	9.02	0.6	0.39	0.26	0	0	0.01	0.01	1.01	0.03	9.82	1.53	0.01	5.5	8.9	0	0		-4.47	4.72	7.8	60.81	156.68	850.62	317.47	1082.32	562.67	896.95	359.64	1052.47	378.65
47.981	3	0.11	0.09	0.02	0.13	0.14	0.11	0.07	0.56	0.56	99.73	0.33	8.2	97.19	2.48	2	0.56	0.08	11.32	0.63	0.47	0.34	0	0	0.01	0.01	1.33	0.06	8.15	1.33	0.01	3.18	9.79	0	0		-7.53	4.28	7.18	59.98	161.5	851.71	316.81	1084.01	561.36	895.35	358.55	1055.77	377.18
48.014	3	0.11	0.09	0.02	0.13	0.15	0.11	0.07	0.59	0.59	99.7	0.36	8.75	96.88	2.46	2.41	0.59	0.08	13.15	0.7	0.61	0.41	0	0	0.01	0.01	1.06	0.06	7.98	1.39	0.01	2.37	9.64	0	0		-5.48	4.81	7.56	60.69	159.3	851.86	316.72	1082.57	560.43	896.27	357.98	1054.32	377.93
48.047	3	0.11	0.09	0.02	0.13	0.14	0.11	0.07	0.69	0.69	99.72	0.33	8.24	97.9	2.09	1.89	0.69	0.09	12.34	0.58	0.71	0.48	0	0	0.01	0.01	1.04	0.05	7.77	1.21	0.01	3.95	9.5	0	0		-7.02	2.78	6.45	60.3	159.92	853.87	317.01	1083.42	558.98	895.8	359.26	1054.87	375.6
48.081	3	0.11	0.09	0.02	0.13	0.11	0.11	0.07	0.79	0.79	99.74	0.33	6.66	98.7	2.23	1.9	0.79	0.09	9.4	0.57	0.59	0.45	0	0	0.02	0.01	0.93	0.03	7.37	1.14	0.01	13.62	9.21	0	0		-6.38	0.35	7.22	60.47	150.78	854.57	318.93	1080.24	557.63	899.64	359.58	1049.43	376.85
48.114	3	0.11	0.09	0.02	0.13	0.11	0.11	0.07	0.89	0.89	99.75	0.33	6.5	98.64	2.15	1.85	0.89	0.09	9.12	0.72	0.48	0.59	0	0	0.02	0.01	1.11	0.03	7.03	1.03	0.01	1.14	9.16	0	0		-4.58	0.59	7.16	61.5	163.29	854.4	316.86	1079.87	552.5	893.53	360.62	1056.09	376.03
48.148	3	0.11	0.1	0.02	0.13	0.11	0.12	0.07	1.1	1.1	99.74	0.33	6.4	96.7	2.34	1.83	1.1	0.09	9.36	0.65	0.32	1	0	0	0.03	0.02	1.01	0.03	6.29	0.97	0.01	2.09	9.06	0	0		-4.4	5.11	8.85	61.61	156.53	855.56	317.16	1075.41	546.94	897.38	357.74	1052.64	377.63
48.181	3	0.11	0.1	0.02	0.13	0.12	0.12	0.07	1.17	1.17	99.74	0.33	6.42	97.99	2.71	2.26	1.17	0.1	10.19	0.74	0.4	1.2	0	0	0.03	0.02	0.97	0.03	6.35	0.9	0	8.4	8.88	0	0		-5.8	-2.56	8.13	60.92	162.06	853.17	313.83	1080.12	550.27	894.81	356.83	1055.98	373.77
48.214	3	0.11	0.1	0.02	0.14	0.1	0.12	0.07	1.18	1.18	99.73	0.33	5.34	98.65	2.67	2.56	1.18	0.09	9.52	0.74	0.5	1.44	0	0	0.03	0.02	0.86	0.04	6.18	0.96	0	9.11	8.18	0	0		2.68	-0.54	6.92	61.38	165.21	854.71	314.57	1077.53	550.35	891.49	357.19	1055.55	376.66
48.248	3	0.11	0.11	0.02	0.14	0.09	0.12	0.07	1.19	1.19	99.72	0.33	3.8	98.48	2.85	2.92	1.19	0.08	9.12	0.81	0.73	1.35	0	0	0.03	0.03	0.72	0.04	5.43	1	0.01	9.22	7.01	0	0		-0.45	-1.13	7.8	61.35	161.38	854.38	314.01	1079.07	549.91	894.8	357.92	1055.29	374.83
48.281	3	0.11	0.11	0.02	0.14	0.08	0.12	0.08	1.18	1.18	99.71	0.33	3.04	98.7	2.78	3.48	1.18	0.07	8.1	0.81	0.87	1.37	0	0	0.03	0.04	0.69	0.04	5.32	1.02	0.01	9.64	6.73	0	0		-1.16	-0.35	8.46	61.52	162.81	853.66	314.77	1077.15	548.69	893.85	356.97	1055.43	376.92
48.314	3	0.11	0.11	0.02	0.15	0.07	0.12	0.08	1.33	1.33	99.7	0.33	1.6	98.77	3.05	3.94	1.33	0.07	6.65	0.97	0.83	1.12	0	0	0.04	0.05	0.64	0.04	5.16	1	0.01	5.87	6.07	0	0		-0.49	-0.06	7.65	61.26	162.62	852.95	312.93	1079.17	550.22	893.37	357.85	1055.21	373.76
48.348	3	0.12	0.12	0.02	0.15	0.06	0.12	0.08	1.53	1.53	99.7	0.33	1.03	97.88	2.4	4.09	1.53	0.07	6.35	0.96	0.8	0.92	0	0	0.04	0.06	0.59	0.03	4.4	0.95	0	8.77	5.61	0	0		-0.52	-2.84	7.07	61.48	163.62	855.57	315.08	1078.7	550.22	893.34	357.12	1055.88	375.88
48.381	3	0.12	0.12	0.02	0.15	0.06	0.12	0.08	1.59	1.59	99.7	0.33	0.21	97.51	2.29	4.45	1.59	0.06	5.14	0.91	0.54	0.91	0	0	0.04	0.06	0.49	0.03	4.26	0.85	0	3.59	5.23	0	0		-5.49	-3.66	8.48	61.36	160.27	855.66	315.72	1077.06	545.82	895.79	357.27	1055.05	375.23
48.415	3	0.12	0.13	0.02	0.15	0.06	0.13	0.08	1.88	1.88	99.69	0.33	0.44	97.54	2.44	4.2	1.88	0.06	6.59	1.2	0.35	0.73	0	0	0.03	0.09	0.45	0.03	3.84	0.73	0	9.78	4.96	0	0		-1.6	-3.59	7.88	61.57	160.18	856	315.14	1080.26	549.47	896.7	360.15	1056.23	374.58
48.448	3	0.12	0.13	0.02	0.15	0.05	0.13	0.07	1.96	1.86	99.7	0.33	0	97.24	1.86	3.76	1.96	0.05	5.71	1.15	0.36	0.82	0	0	0.03	0.11	0.39	0.03	3.53	0.69	0	4.49	4.22	0	0		-3	-4.18	8.18	61.44	159.14	856.57	314.87	1078.14	546.32	896.87	357.31	1055.09	374.41
48.481	3	0.12	0.13	0.02	0.15	0.06	0.13	0.07	2.07	1.88	99.7	0.33	0	98.28	1.88	3.45	2.07	0.05	6.95	1.29	0.36	0.96	0	0	0.03	0.11	0.36	0.03	3.47	0.68	0	4.3	4.31	0	0		-2.36	-1.78	8.19	61.44	161.34	856.02	314.4	1079.51	547.63	896.33	358.01	1056.8	374.69
48.515	3	0.13	0.14	0.02	0.15	0.06	0.14	0.07	2.33	1.63	99.7	0.33	0	97.65	1.63	3.48	2.33	0.05	8	1.28	0.48	0.91	0	0	0.04	0.15	0.37	0.03	3.02	0.62	0	9.84	3.65	0	0		-1.06	-3.36	8.43	61.39	160.89	856.95	314.46	1080.26	548.07	897.71	357.46	1057.58	375.57
48.548	3	0.13	0.15	0.03	0.15	0.05	0.13	0.07	2.29	1.39	99.71	0.33	0	97.42	1.39	2.96	2.29	0.05	6.57	1.28	0.65	0.99	0	0	0.04	0.17	0.35	0.02	2.94	0.66	0	8.11	3.46	0	0		-2.3	-3.83	8.56	61.42	161.96	857.33	314.83	1080.41	547.34	897.66	357.6	1058.59	375.83
48.581	3	0.13	0.15	0.03	0.15	0.05	0.14	0.07	2.43	1.35	99.7	0.33	0	98.3	1.35	2.71	2.43	0.04	7.22	1.3	0.6	0.95	0	0	0.04	0.16	0.31	0.03	2.95	0.63	0	7.09	3.32	0	0		-3.38	-1.73	8.28	61.45	159.13	859.08	316.22	1079.08	546.16	898.85	357.37	1056.86	376.15
48.615	3	0.13	0.15	0.02	0.15	0.05	0.14	0.07	2.29	1.91	99.69	0.33	0	97.59	1.91	2.83	2.29	0.04	5.8	1.49	0.53	0.83	0	0	0.04	0.21	0.3	0.02	2.67	0.66	0	7.78	2.85	0	0		-3.7	3.49	7.15	61.45	161.21	860.18	316.19	1077.28	543.29	896.25	357.36	1056.5	374.96
48.648	3	0.13	0.15	0.02	0.16	0.04	0.14	0.07	2.34	2.34	99.69	0.33	0	97.1	2.44	2.96	2.34	0.04	5.27	1.52	0.35	0.75	0	0	0.04	0.21	0.3	0.03	2.7	0.63	0	16.83	2.81	0	0		-1.81	-4.44	7.24	61.45	158.65	861.4	317	1077.54	543.81	898.06	358.01	1055.76	375.36
48.681	3	0.13	0.15	0.02	0.16	0.04	0.14	0.07	2.34	2.28	99.69	0.33	0	97.7	2.28	3.35	2.34	0.04	4.83	1.12	0.27	0.57	0	0	0.04	0.24	0.27	0.04	2.4	0.65	0	2.79	2.81	0	0		-10.09	3.26	7.12	61.03	159.9	860.46	315.52	1073.99	535.66	895.11	356.76	1054.41	370.66
48.715	3	0.13	0.16	0.02	0.16	0.04	0.15	0.07	2.46	2.39	99.68	0.33	0	98.13	2.39	2.77	2.88	0.04	4.6	1.18	0.37	0.55	0	0	0.04	0.22	0.25	0.04	2.33	0.65	0.01	13.62	2.46	0	0		1.33	-2.19	7.69	60.54	157.11	858.08	312.65	1078.15	544.9	897.99	355.32	1054.13	372.73
48.748	3	0.13	0.16	0.02	0.15	0.04	0.15	0.07	2.46	2.14	99.67	0.33	0	98.61	2.14	2.17	2.97	0.04	5.64	1.15	0.45	0.57	0	0	0.04	0.19	0.24	0.03	2.52	0.71	0	6.43	2.46	0	0		5.54	0.7	7.33	59.93	156.04	857.82	311.46	1079.12	546.6	898.38	356.36	1053.62	372.15
48.782	3	0.14	0.17	0.03	0.15	0.04	0.16	0.07	2.28	2.33	99.66	0.33	0	98.32	2.33	1.5	3.33	0.03	6.41	1.12	0.94	0.77	0	0	0.04	0.17	0.21	0.02	2.55	0.66	0	10.37	2.28	0	0		1.14	1.66	7.91	60.07	157.14	856.09	309.72	1081.06	547.55	898.8	353.5	1054.98	370.88
48.815	3	0.13	0.17	0.02	0.15	0.04	0.16	0.07	2.25	2.61	99.66	0.33	0	98.61	2.61	1.58	3.17	0.03	5.41	0.8	0.84	0.57	0	0	0.04	0.14	0.2	0.04	2.45	0.63	0.01	5.89	2.25	0	0		-0.63	-0.69	8.6	60.24	156.89	857.46	311.61	1076.82	541.01	898.24	354.62	1054.2	371.62
48.848	3	0.13	0.17	0.02	0.16	0.04	0.16	0.07	2.12	2.75	99.66	0.33	0	97.16	2.75	1.62	3.14	0.03	4.91	0.71	0.67	0.47	0	0	0.04	0.14	0.15	0.04	2.56	0.68	0.01	3.01	2.12	0	0		-1.62	-4.34	6.47	60.23	155.25	858.21	312.4	1077.1	543.43	896.73	355.05	1051.32	369.34
48.882	3	0.13	0.17	0.02	0.15	0.04	0.15	0.07	2.1	2.15	99.66	0.33	0	97.3	2.15	1.48	3	0.03	3.66	0.42	0.49	0.31	0	0	0.05	0.12	0.12	0.06	2.55	0.77	0.01	3.18	2.1	0	0		0.52	-4.08	6.62	59.79	156.33	858.71	312.52	1075.92	541.84	896.08	355.4	1051.72	370.16
48.915	3	0.13	0.17	0.02	0.15	0.04	0.15	0.07	2.14	2.14	99.66	0.33	0	98.38	2.14	1.33	2.68	0.03	3.51	0.31	0.38	0.24	0	0	0.05	0.13	0.1	0.1	2.45	0.74	0.01	4.83	2.14	0	0		1.93	1.47	6.14	59.56	156.37	861.3	313.52	1074.57	538.82	896.19	356.72	1051.95	370.54
48.948	3	0.13	0.17	0.02	0.15	0.04	0.15	0.07	2.09	2.33	99.66	0.33	0	98.51	2.33	1.48	2.45	0.03	4.39	0.33	0.37	0.43	0	0	0.06	0.13	0.09	0.11	2.2	0.76	0.01	8.69	2.09	0	0		7.06	1.03	4.99	58.75	154.56	864.75	314.77	1072.78	535.95	896.5	357.6	1050.37	372.27
48.982	3	0.13	0.17	0.02	0.15	0.04	0.16	0.07	2.13	2.45	99.66	0.33	0	97.95	3.05	1.52	2.45	0.02	5.64	0.33	0.46	0.58	0	0	0.07	0.14	0.08	0.19	2.34	0.87	0.01	20.75	2.13	0	0		-2.52	2.66	5.58	59.22	162.12	867.01	314.95	1070.03	526.73	893.53	354.55	1054.89	370.17
49.015	3	0.13	0.17	0.02	0.16	0.04	0.17	0.07	2.25	2.47	99.67	0.33	0	98.02	4.43	1.54	2.47	0.02	6.15	0.27	0.62	0.78	0	0	0.1	0.15	0.06	0.2	2.26	0.85	0.01	10.14	2.25	0	0		-0.41	2.49	5.39	58.33	163.94	871.1	315.41	1068.39	520.41	893.64	354.96	1056.86	370.28
49.048	3	0.12	0.17	0.03	0.16	0.04	0.17	0.08	2.19	2.64	99.66	0.33	0	98.54	5.09	1.31	2.64	0.01	5.06	0.28	1.29	1.38	0	0	0.13	0.14	0.05	0.13	2.1	0.97	0.01	2.97	2.19	0	0		-3.82	0.94	4.67	57.64	161.13	877.04	317.63	1059.51	505.16	892.49	354	1052.99	368.25
49.082	3	0.12	0.17	0.03	0.16	0.04	0.17	0.08	2.06	2.55	99.66	0.33	0	98.12	5.51	0.88	2.55	0.01	3.31	0.41	2.08	1.08	0	0.01	0.15	0.15	0.03	0.09	2.01	1.24	0.02	3.98	2.06	0	0		0.52	2.23	2.8	57.03	156.43	877.56	316.32	1064.17	508.85	895.08	355.02	1050.91	368.84
49.115	3	0.12	0.17	0.03	0.16	0.03	0.17	0.08	2.03	2.72	99.65	0.33	0	98.11	6.36	0.61	2.72	0	2.22	0.44	2.76	0.92	0	0.01	0.22	0.15	0.03	0.07	2.07	1.29	0.02	2.93	2.03	0	0		-1.35	2.24	1.59	57.4	152.74	879.03	315.98	1068.4	511.63	898.18	356.31	1050.57	366.7
49.149	3	0.12	0.17	0.03	0.17	0.03	0.18	0.08	2.03	2.59	99.64	0.33	0	96.28	7.57	0.56	2.59	0	1.6	0.59	2.64	0.74	0	0.02	0.3	0.13	0.03	0.08	1.91	1.6	0.03	4.29	2.03	0	0		-2.89	5.73	2.22	57.67	159.32	879.69	315.95	1070.06	511.24	897.07	355.13	1055.79	368.95
49.182	3	0.12	0.18	0.02	0.17	0.03	0.19	0.08	1.91	2.87	99.62	0.33	0	96.6	7.86	0.46	2.87	0	1.7	0.78	2.33	0.68	0	0.02	0.32	0.12	0.03	0.08	2.12	1.71	0.04	5.54	1.91	0	0		-1.88	5.27	3.01	57.69	157.51	879.76	316.75	1070.86	513.72	899.42	355.12	1056.16	370.72
49.215	3	0.12	0.18	0.03	0.16	0.03	0.18	0.08	1.95	2.93	99.63	0.33	0	97.36	6.91	0.28	2.93	0	2.03	0.71	2.31	0.92	0	0.03	0.39	0.12	0.02	0.08	2.11	1.83	0.05	3.77	1.95	0	0		-0.64	3.96	4.02	57.64	158.19	882.52	319.5	1067.85	510.79	900.18	356.49	1057.56	372.47
49.249	3	0.12	0.18	0.03	0.15	0.03	0.17	0.08	1.92	2.52	99.65	0.33	0	97.79	5.7	0.22	2.52	0	2.26	0.66	2.34	1.32	0	0.07	0.47	0.13	0.02	0.08	1.61	1.84	0.08	1.84	1.92	0	0		4.13	3.06	3.32	56.35	160.72	883.89	318.51	1066.58	506.32	898.16	356.36	1058.01	373.06
49.282	3	0.13	0.18	0.03	0.15	0.03	0.16	0.07	1.89	2.64	99.64	0.33	0	97.53	4.71	0.21	2.64	0	2.25	0.6	2.61	1.38	0	0.08	0.52	0.13	0.02	0.07	1.66	1.93	0.08	3.96	1.89	0	0		-0.54	3.62	2.93	57.46	157.92	880.95	317.78	1069.34	512.58	898.79	357.03	1056.2	369.64
49.315	3	0.13	0.18	0.03	0.15	0.03	0.16	0.07	1.92	2.52	99.65	0.33	0	98.12	4.6	0.25	2.52	0	2.48	0.5	2.41	1.35	0	0.11	0.54	0.12	0.02	0.08	1.59	2.09	0.11	4.85	1.92	0	0		-0.99	2.23	1.34	57.36	152.09	884.03	317.18	1074.31	513.64	903.68	357.65	1055.38	368.56
49.349	3	0.12	0.17	0.03	0.14	0.03	0.16	0.07	2	2.2	99.65	0.33	0	98.53	3.89	0.26	2.2	0	2.21	0.23	1.9	1.1	0	0.24	0.54	0.11	0.02	0.1	1.52	2.33	0.19	2.07	2	0	0		5.7	0.99	2.49	57.39	154.03	887.51	322.12	1072.51	513.39	905.06	361.18	1058.34	376.38
49.382	3	0.13	0.17	0.03	0.14	0.03	0.16	0.07	1.99	2.17	99.65	0.33	0	98.38	3.59	0.3	2.17	0	2.24	0.16	1.43	0.95	0	0.27	0.49	0.1	0.02	0.13	1.62	2.41	0.21	3.49	1.99	0	0		0.81	1.46	2.63	58.17	158.1	886.12	321.97	1072.12	513.79	902.24	361.28	1059.85	373.76
49.416	3	0.13	0.18	0.03	0.14	0.03	0.15	0.07	1.75	2.4	99.64	0.33	0	98.19	2.6	0.24	2.4	0	1.91	0.13	1.82	2.28	0	0.61	0.48	0.1	0.03	0.11	1.51	2.68	0.35	1.12	1.75	0	0		3.54	2.05	3.37	57.09	157.16	889.17	324.59	1062.04	501.93	900.11	361.79	1056.74	374.69
49.449	3	0.14	0.18	0.03	0.14	0.03	0.16	0.07	1.64	2.62	99.64	0.33	0	98.13	2.24	0.23	2.62	0	1.9	0.1	1.91	3.4	0	0.91	0.49	0.09	0.02	0.1	1.4	2.8	0.47	1.83	1.64	0	0		1.42	-2.19	2.39	56.96	151.83	889.54	323.17	1061.28	498.58	901.25	359.65	1052.53	372.51
49.482	3	0.13	0.18	0.03	0.14	0.03	0.15	0.07	1.69	2.44	99.64	0.33	0	96.89	2.13	0.29	2.44	0	2.3	0.13	2.72	4.62	0	0.91	0.54	0.09	0.02	0.09	1.33	3.08	0.49	1.12	1.69	0	0		-3.68	4.8	3.08	57.11	158.8	882.63	318.42	1063.28	503.54	896.38	355.65	1054.68	368.28
49.516	3	0.13	0.18	0.04	0.13	0.03	0.15	0.07	1.48	2.38	99.64	0.33	0	98.07	2.13	0.31	2.38	0	2.25	0.16	3.9	4.68	0	1.32	0.52	0.07	0.02	0.06	1.22	3.72	0.68	3.04	1.48	0	0		-0.77	2.35	3.34	56.93	162.45	883.23	318.06	1067.56	507.04	897.4	355.82	1059.16	370.77
49.549	3	0.13	0.18	0.03	0.13	0.03	0.15	0.07	1.42	2.14	99.64	0.33	0	98.55	1.74	0.34	2.14	0	2.25	0.13	3.05	3.94	0	1.29	0.52	0.07	0.02	0.06	1.2	3.7	0.73	2.23	1.42	0	0		5.67	0.92	4.15	55.51	159.05	887.05	320.93	1062.21	502.33	899.16	358.3	1057.65	371.63
49.582	3	0.13	0.18	0.03	0.14	0.03	0.15	0.07	1.37	2.1	99.64	0.33	0	97.49	1.91	0.35	2.1	0	2.34	0.12	2.55	2.41	0	1.15	0.49	0.06	0.02	0.05	1.12	3.84	0.73	1.04	1.37	0	0		0.11	3.69	2.75	55.83	160.03	886.61	318.07	1063.77	498.74	897.63	355.31	1057.04	369.37
49.616	3	0.13	0.18	0.03	0.14	0.03	0.16	0.07	1.36	1.79	99.64	0.33	0	98.33	2.31	0.39	1.79	0	2.21	0.2	1.71	2.5	0	1.29	0.65	0.05	0.02	0.06	0.97	4.41	0.91	1.92	1.36	0	0		-6.24	1.61	2.98	56.85	156.96	888.69	320	1061.75	496.76	899.22	356.51	1055.91	365.64
49.649	3	0.13	0.18	0.03	0.14	0.03	0.16	0.08	1.42	1.93	99.64	0.33	0	97.53	2.39	0.44	1.93	0	2.59	0.3	1.7	3.22	0	1.25	0.71	0.05	0.02	0.06	1.01	4.52	0.89	2.34	1.42	0	0		1.1	3.61	2.76	56.49	153.22	882.66	317.51	1064.54	506.05	899.26	356.34	1052.09	367.2
49.682	3	0.13	0.18	0.03	0.14	0.03	0.17	0.08	1.45	2.01	99.64	0.33	0	94.91	3.44	0.5	2.01	0	3.56	0.43	2.1	3.34	0	1.31	0.67	0.05	0.02	0.09	1.04	4.93	0.82	3.88	1.45	0	0		-1.24	7.37	4.43	57.52	161.04	880.52	317.78	1065.06	508.06	897.08	354.25	1057.25	371.07
49.716	3	0.13	0.18	0.03	0.14	0.04	0.17	0.08	1.41	1.9	99.64	0.33	0	98.55	3.63	0.55	1.9	0	4.32	0.6	2.63	5.84	0	1.26	0.75	0.05	0.02	0.11	0.87	5.46	0.81	3.73	1.41	0	0		0.49	0.91	4.59	55.85	163.95	881.8	314.6	1062.14	496.59	894.98	351.11	1057.84	370.04
49.749	3	0.13	0.18	0.03	0.15	0.04	0.18	0.09	1.44	2.03	99.64	0.33	0	98.5	4.84	0.51	2.03	0	4.21	0.65	3.12	5.7	0	1.4	0.76	0.05	0.02	0.08	0.83	5.73	0.91	1.5	1.44	0	0		-1.48	-1.09	3.52	56.22	160.42	882.14	315.95	1058.6	495.4	893.32	354.37	1053.4	364.82
49.783	3	0.13	0.18	0.03	0.15	0.04	0.19	0.09	1.48	2.18	99.62	0.33	0	98.53	6.21	0.51	2.18	0	4.12	0.63	3.23	5.55	0	1.31	0.78	0.04	0.02	0.06	0.75	5.57	1.06	2.95	1.48	0	0		6.54	0.99	3.49	54.97	159.91	881.36	314.87	1063.76	504.53	895.83	354.56	1055.28	366.72
49.816	3	0.12	0.18	0.03	0.16	0.04	0.2	0.09	1.57	2.29	99.61	0.33	0	98	7.03	0.46	2.29	0	4.61	0.94	3.53	4.61	0	1.31	0.81	0.05	0.02	0.06	0.71	5.41	1.07	4.58	1.57	0	0		-5.93	2.54	3.4	56.99	163.34	882.33	315.17	1065.06	502.51	895.19	353.05	1058.19	363.61
49.849	3	0.12	0.18	0.03	0.15	0.04	0.19	0.09	1.7	2.21	99.62	0.33	0	97.96	6.45	0.47	2.21	0	4.97	1.03	3.63	3.05	0	1.26	0.84	0.05	0.02	0.06	0.77	5.67	1.07	4.96	1.7	0	0		-3.28	2.64	2.5	56.8	161.41	882.93	315.23	1067.57	504.66	896.55	354.51	1057.63	364.79
49.883	3	0.12	0.18	0.03	0.16	0.04	0.2	0.1	1.74	2.41	99.6	0.33	0	98.05	7.18	0.49	2.41	0	4.81	0.98	2.77	2.76	0	1.4	0.76	0.06	0.02	0.06	0.59	6.29	1.13	1.86	1.74	0	0		5.5	2.41	3.62	54.77	157.45	887.24	318.1	1060.63	497.56	898.57	355.87	1055.58	367.64
49.916	3	0.12	0.18	0.03	0.16	0.04	0.19	0.1	1.81	2.41	99.61	0.33	0	98.15	6.55	0.4	2.41	0	4.07	0.96	2.38	2.92	0	1.3	0.69	0.05	0.02	0.05	0.59	6.13	1.14	2.01	1.81	0	0		2.74	2.14	3.31	55.78	151.84	883.56	317.25	1059.89	499.77	898.72	354.47	1050.05	367.04
49.949	3	0.12	0.17	0.03	0.16	0.04	0.19	0.1	2.01	2.37	99.62	0.33	0	98.13	6.33	0.4	2.37	0	3.03	0.79	1.88	3.09	0	1.24	0.74	0.05	0.02	0.06	0.59	6.28	1.1	2.4	2.01	0	0		-2.89	2.19	2.49	56.37	156.52	883.04	315.14	1062.84	498.87	896.7	352.49	1052.69	365.25
49.983	3	0.12	0.17	0.03	0.16	0.03	0.2	0.1	1.99	2.49	99.6	0.33	0	97.91	7.54	0.46	2.49	0	2.29	0.61	1.77	3.09	0	1.2	0.63	0.06	0.01	0.05	0.63	6.36	1.09	6.61	1.99	0	0		-3.2	2.75	3.22	56.23	156.25	882.12	314.92	1062.2	500.16	896.91	352.15	1052.72	363.92
50.016	3	0.12	0.17	0.03	0.16	0.03	0.19	0.1	2.03	2.48	99.63	0.33	0	98.27	6.51	0.45	2.48	0	2.31	0.49	2.21	3.11	0	1.12	0.52	0.05	0.01	0.04	0.68	6.05	1.13	4.65	2.03	0	0		1.91	1.8	2.99	55.46	159.3	881.84	314.46	1064.4	502.96	896.08	353.56	1054.94	365.31
50.049	3	0.12	0.17	0.03	0.15	0.04	0.18	0.09	2.14	2.26	99.64	0.33	0	97.12	6.18	0.57	2.26	0	2.5	0.4	1.79	2.7	0	1.08	0.48	0.05	0.01	0.04	0.66	5.94	1.23	2.32	2.14	0	0		-0.28	4.41	3.21	55.96	160.07	878.99	313.96	1063.48	503.91	894.24	352.21	1053.72	365.97
50.083	3	0.12	0.17	0.03	0.17	0.04	0.2	0.1	2.36	2.61	99.59	0.33	0	98.12	8.06	0.59	2.61	0	2.88	0.43	1.55	3.13	0	1.2	0.52	0.05	0.01	0.03	0.65	6.22	1.36	1.4	2.36	0	0		-0.88	2.21	4.01	55.1	164.61	877.43	312.23	1058.5	496.14	889.74	350.24	1053.72	364.68
50.116	3	0.11	0.17	0.02	0.18	0.04	0.23	0.11	2.29	2.65	99.54	0.33	0	98.19	10.94	0.62	2.65	0	3.21	0.48	1.37	2.41	0	1.08	0.49	0.06	0.01	0.03	0.68	5.89	1.4	2.95	2.29	0	0		5.75	2.03	3.52	54.11	160.13	879.04	312.72	1064.98	507.08	895.15	353.9	1055	363.45
50.15	3	0.11	0.17	0.02	0.19	0.04	0.25	0.12	2.31	2.53	99.51	0.33	0	97.08	12.26	0.61	2.53	0	3.11	0.47	0.95	3.25	0	1.04	0.54	0.06	0.01	0.03	0.64	5.6	1.29	1.11	2.31	0	0		2.48	4.48	4.03	54.29	163.58	880.85	313.96	1060.79	495.52	893.11	354.3	1056.21	366.9
50.183	3	0.11	0.17	0.02	0.22	0.04	0.29	0.14	2.27	2.79	99.43	0.33	0	97.14	15.48	0.61	2.79	0	3.79	0.46	1.09	3.34	0	0.93	0.58	0.07	0.01	0.04	0.66	5.53	1.55	2.55	2.27	0	0		0.9	4.37	2.12	55.66	161.72	879.08	315.9	1065.2	508.52	892.78	357.62	1054.33	364.94
50.216	3	0.11	0.17	0.02	0.22	0.04	0.29	0.14	2.3	2.63	99.42	0.33	0	97.34	15.85	0.6	2.63	0	3.87	0.45	1.08	2.91	0	0.96	0.59	0.08	0.01	0.06	0.67	5.52	1.66	4.37	2.3	0	0		2.66	3.99	3.58	55.7	160.97	881.17	319.34	1061.21	505.69	894.12	358.06	1054.67	369.56
50.25	3	0.11	0.17	0.02	0.19	0.04	0.25	0.12	2.25	2.37	99.51	0.33	0	95.4	12.82	0.52	2.37	0	3.03	0.4	1.13	3.76	0	0.86	0.57	0.09	0.02	0.05	0.7	5.04	1.7	1.01	2.25	0	0		1.61	6.84	4.17	56.02	152.92	881.98	320.55	1057.02	501.51	897.25	356.08	1049.4	371.42
50.283	3	0.11	0.17	0.02	0.19	0.04	0.24	0.12	2.27	2.29	99.52	0.33	0	98.05	12.35	0.5	2.29	0	3.1	0.43	1.49	3.6	0	0.81	0.67	0.09	0.02	0.06	0.68	4.99	1.69	3.07	2.27	0	0		1.01	2.4	3.83	55.64	157.91	879.71	316.71	1061.25	503.26	895.39	353.02	1052.36	370.21
50.316	3	0.11	0.17	0.02	0.19	0.03	0.24	0.12	2.18	2.2	99.51	0.33	0	98.68	12.99	0.41	2.2	0	2.19	0.42	1.46	3.7	0	0.77	0.76	0.09	0.02	0.04	0.66	5.07	1.73	0.47	2.18	0	0		-4.3	-0.41	3.81	56.27	161.68	878.95	316.1	1059.96	501.57	892.26	352.84	1053.43	365.76
50.35	3	0.11	0.17	0.03	0.18	0.03	0.23	0.11	1.92	2.26	99.55	0.33	0	98.65	11.2	0.47	2.26	0	1.71	0.29	1.69	3.3	0	0.82	0.79	0.09	0.02	0.03	0.57	4.99	1.87	0.4	1.92	0	0		-4.61	-0.55	4.62	56.46	161.13	878.73	317.72	1055.97	498.09	891.41	354.23	1052.04	366.84
50.383	3	0.12	0.18	0.03	0.17	0.03	0.2	0.1	1.94	2.35	99.59	0.33	0	98.31	8.67	0.36	2.35	0	2	0.28	1.93	3.86	0	0.85	0.87	0.09	0.02	0.03	0.57	5	1.77	2.94	1.94	0	0		2.82	-1.7	4.26	55.73	160.92	880.79	319.24	1058.75	502.98	893.5	356.41	1053.84	370.01
50.417	3	0.12	0.18	0.03	0.16	0.03	0.19	0.1	1.93	2.45	99.61	0.33	0	98.78	7.56	0.37	2.45	0	2.02	0.33	1.85	4.75	0	0.78	0.7	0.1	0.02	0.02	0.55	5.25	1.6	1.07	1.93	0	0		-3.85	-0.03	4.68	55.96	156.69	880.93	317.85	1057.81	498.35	895.92	351.18	1051.48	369.97
50.45	3	0.12	0.18	0.03	0.16	0.03	0.19	0.09	1.86	2.75	99.62	0.33	0	98.75	7.03	0.45	2.75	0.01	2.21	0.36	2.09	4.41	0	0.76	0.75	0.1	0.01	0.02	0.57	5.52	1.64	2.83	1.86	0	0		3.27	0.16	3.64	55.46	163.06	878.91	316.66	1063.49	506.92	893.24	355.12	1055.6	370.22
50.483	3	0.12	0.18	0.03	0.17	0.03	0.2	0.1	1.84	2.84	99.6	0.33	0	96.48	7.89	0.46	2.84	0.01	2.55	0.48	2.22	4.84	0	0.74	0.71	0.09	0.01	0.02	0.61	5.65	1.6	3.8	1.84	0	0		-1.34	5.44	4.59	56.46	163.84	877.61	317.06	1061.89	506.55	892.88	353.32	1055.79	370.71
50.517	3	0.12	0.18	0.03	0.17	0.03	0.21	0.1	1.78	2.86	99.57	0.33	0	98.35	9.02	0.49	2.86	0.01	2.44	0.54	2.05	4.29	0	0.8	0.85	0.09	0.01	0.03	0.59	5.87	1.7	0.96	1.78	0	0		-7.34	1.57	4.07	57.66	153.76	881.79	321.2	1058.93	503.03	897.32	356.08	1050.55	368.78
50.55	3	0.12	0.18	0.03	0.19	0.03	0.23	0.11	1.61	3.22	99.54	0.33	0	98.64	10.61	0.53	3.22	0.01	2.09	0.49	2.1	3.51	0	0.82	0.76	0.09	0.01	0.04	0.56	6.05	1.61	1.65	1.58	0	0		-7.65	-0.57	4.83	57.55	162.23	879.7	318.24	1060.59	502.24	894.19	351.9	1055.4	370.04
50.583	3	0.12	0.18	0.03	0.18	0.03	0.22	0.11	1.56	3.1	99.55	0.33	0	98.35	9.81	0.58	3.1	0.01	1.94	0.49	1.66	2.81	0	0.87	0.67	0.09	0.02	0.04	0.61	6.05	1.49	5.1	1.56	0	0		-0.32	1.56	3.61	56.5	161.92	880.14	316.61	1067.1	508.25	896.33	353.79	1057.29	371.46
50.617	3	0.12	0.18	0.02	0.18	0.03	0.22	0.11	1.58	3.02	99.55	0.33	0	97.78	9.57	0.49	3.02	0.01	2.14	0.67	1.75	2.08	0	0.99	0.63	0.07	0.02	0.04	0.64	6.06	1.26	2.37	1.58	0	0		-0.04	3.07	3.99	57.05	166.42	878.08	317.05	1067.25	512.17	893.61	355.72	1059.35	370.64
50.65	3	0.12	0.18	0.02	0.18	0.03	0.22	0.1	1.65	3.09	99.56	0.33	0	98.56	9.03	0.52	3.09	0.01	2.3	0.54	1.58	1.17	0	0.99	0.56	0.06	0.02	0.04	0.73	5.23	1.15	11.06	1.65	0	0		-4.76	-0.86	3.09	58.86	153.65	881.57	322.07	1070.37	517.45	901.7	360.54	1054.97	371.49
50.683	3	0.12	0.18	0.02	0.17	0.03	0.2	0.09	1.69	3.07	99.6	0.33	0	97.62	7.2	0.4	3.07	0	2.39	0.36	1.69	0.93	0	0.86	0.5	0.05	0.03	0.05	0.86	4.87	1.1	1.79	1.69	0	0		-3.55	3.43	3.23	58.62	158.72	882.05	322.39	1066.68	511.46	898.1	359.29	1056.07	374.62
50.717	3	0.12	0.18	0.02	0.16	0.03	0.19	0.09	1.62	2.94	99.62	0.33	0	98.66	6.7	0.42	2.94	0.01	2.3	0.31	2.18	1.06	0	0.82	0.43	0.04	0.03	0.05	0.81	4.61	0.92	1.71	1.62	0	0		-2.7	0.51	4.01	57.23	162.84	881.89	319.69	1061.02	500.56	894.09	356.42	1056.17	372.21
50.75	3	0.12	0.18	0.03	0.16	0.03	0.19	0.09	1.65	2.9	99.62	0.33	0	98.71	6.21	0.44	2.9	0.01	2.2	0.3	2.07	1.98	0	0.87	0.46	0.04	0.03	0.05	0.78	4.77	0.86	3.75	1.65	0	0		0.95	0.33	4.78	56.18	161.44	881.11	317.53	1064.03	505.28	897.04	352.8	1057.26	372.69
50.784	3	0.13	0.18	0.03	0.17	0.03	0.2	0.09	1.57	3.45	99.6	0.33	0	98.73	7.19	0.43	3.45	0.01	2.41	0.33	2.53	3.61	0	0.91	0.44	0.03	0.03	0.06	0.85	4.56	0.81	1.2	1.57	0	0		-0.63	-0.25	2.69	56	162.78	881.35	315.5	1066.25	504.66	894.71	354.26	1056.93	367.71
50.817	3	0.13	0.18	0.03	0.17	0.03	0.2	0.09	1.65	3.54	99.59	0.33	0	98.38	7.35	0.4	3.54	0.01	2.41	0.39	2.42	3.27	0	0.99	0.49	0.03	0.03	0.06	0.92	4.51	0.83	1.85	1.65	0	0		-0.24	1.45	3.73	55.38	165.13	882.48	315.81	1064.12	501.86	894.32	355.13	1059.09	366.04
50.85	3	0.13	0.19	0.03	0.18	0.03	0.22	0.1	1.61	4.18	99.56	0.33	0	98.34	8.39	0.37	4.18	0.01	2.46	0.42	2.29	3.97	0	0.96	0.55	0.04	0.03	0.04	0.87	4.3	0.87	3.55	1.61	0	0		8.7	1.6	3.31	53.5	165.2	881.88	315.15	1065.03	504.61	894.03	355.29	1058.63	369.3
50.884	3	0.13	0.19	0.03	0.18	0.03	0.23	0.1	1.59	4.5	99.54	0.33	0	98.35	9.12	0.39	4.5	0.01	2.28	0.34	2.1	2.86	0	0.86	0.53	0.03	0.02	0.03	0.91	4.27	0.82	1.49	1.59	0	0		-0.19	1.56	4.48	55.51	163.1	882.18	316.75	1063.01	502.85	895.66	353.76	1058.13	368.09
50.917	3	0.12	0.19	0.03	0.19	0.03	0.24	0.11	1.55	4.28	99.52	0.33	0	97.87	10.44	0.5	4.28	0.01	2.01	0.33	2	3.21	0	0.85	0.63	0.03	0.02	0.03	0.89	4.52	0.89	1.4	1.55	0	0		2.22	2.86	3.92	55.24	160.04	883.26	317.68	1062.51	502.91	896.71	355.3	1056.2	368.55
50.95	3	0.12	0.19	0.03	0.22	0.03	0.3	0.12	1.5	4.97	99.4	0.33	0	98.12	14.38	0.6	4.97	0.01	2.04	0.47	2.2	4.04	0	0.83	0.81	0.04	0.02	0.02	0.95	3.99	0.95	3.48	1.5	0	0		-3.33	2.22	3.95	55.93	160.69	882.54	316.34	1064.38	502.69	897.08	352.54	1057.05	367.79
50.984	3	0.12	0.19	0.02	0.25	0.03	0.35	0.14	1.49	5.33	99.3	0.33	0	97.48	17.52	0.66	5.33	0.01	2.08	0.48	2.08	3.84	0	0.92	1.02	0.04	0.02	0.03	0.85	3.56	0.96	5.72	1.49	0	0		3.7	3.72	3.82	54.7	165.87	882.12	316.21	1065.26	505.09	894.68	354.88	1059.91	369.35
51.017	3	0.11	0.19	0.02	0.28	0.03	0.41	0.16	1.5	5.55	99.17	0.37	0	97.54	20.76	0.6	5.55	0.01	2.36	0.43	1.93	4.01	0	0.93	1.06	0.04	0.02	0.05	0.85	3.47	1.06	6.9	1.5	0	0		2.25	3.59	3.69	54.77	164.22	882.8	315.88	1068.32	507.47	897.16	354.76	1060.78	368.8
51.05	3	0.12	0.2	0.02	0.25	0.03	0.36	0.14	1.47	5.86	99.28	0.33	0	97.41	17.22	0.67	5.86	0	2.49	0.38	1.74	4.34	0	1.01	1.2	0.04	0.02	0.05	0.76	3.67	1.1	1.03	1.47	0	0		2.53	3.86	4.01	55.07	159.77	884.89	320.49	1060.63	501.42	896.92	357.06	1056.02	371.63
51.084	3	0.12	0.2	0.02	0.25	0.03	0.35	0.13	1.56	6.15	99.3	0.33	0	98.75	16.14	0.71	6.15	0	2.59	0.29	1.15	3	0	0.98	1.17	0.04	0.02	0.05	0.77	3.37	1.21	2.53	1.56	0	0		2.44	-0.14	3.67	55.61	160.29	883.27	319.61	1067.66	509.79	898.88	357.56	1058.43	372.89
51.117	3	0.13	0.2	0.02	0.23	0.03	0.31	0.11	1.49	6.24	99.38	0.33	0	97.55	13.16	0.72	6.24	0	2.08	0.22	0.85	2.99	0	1.06	1.1	0.04	0.02	0.04	0.76	3.22	1.25	0.7	1.49	0	0		1.1	3.58	4.55	56.04	154.39	886.91	324.23	1059.7	502.76	900.65	359.4	1054.37	373.78
51.151	3	0.13	0.2	0.02	0.23	0.03	0.32	0.12	1.68	6.5	99.36	0.33	0	98.11	13.39	0.73	6.5	0	2.46	0.24	0.85	2.58	0	1.09	1.15	0.05	0.02	0.05	0.66	3.81	1.68	2.97	1.43	0	0		-8.04	2.26	3.93	57.39	158.43	881.62	320.23	1064.7	507.82	897.76	356.05	1055.62	369.59
51.184	3	0.13	0.2	0.02	0.23	0.03	0.33	0.12	1.62	6.69	99.34	0.33	0	97.51	13.69	0.56	6.69	0	2.52	0.29	0.77	2.14	0	1.15	1.05	0.05	0.02	0.05	0.6	3.97	1.62	0.93	1.46	0	0		1.8	3.67	3.74	56.07	159.79	882.44	319.72	1069.34	512.83	899.76	357.74	1058.74	373.82
51.217	3	0.13	0.2	0.02	0.21	0.03	0.29	0.11	1.58	6.07	99.42	0.33	0	97.58	11.72	0.53	6.07	0	2.66	0.26	1	1.84	0	1.11	0.9	0.05	0.02	0.05	0.66	3.94	1.58	4.46	1.53	0	0		-1.61	3.53	2.93	56.62	163.43	882.71	319.73	1071.01	513.44	897.81	359.17	1060.77	371.6
51.251	3	0.13	0.2	0.02	0.2	0.04	0.27	0.1	1.62	6.76	99.45	0.33	0	98.03	9.74	0.37	6.76	0	3.64	0.27	1.35	1.21	0	1.15	0.7	0.05	0.02	0.05	0.72	3.52	1.62	3.19	1.59	0	0		-2.85	2.47	2.61	57.07	165.44	881.04	319.04	1073.28	515.54	896.8	358.33	1061.56	373.27
51.284	3	0.14	0.2	0.02	0.18	0.03	0.24	0.09	1.62	6.54	99.52	0.33	0	98.19	7.07	0.35	6.54	0	2.81	0.24	1.24	0.74	0	1.11	0.55	0.04	0.02	0.06	0.82	3.42	1.57	2.39	1.62	0	0		-2.18	2.02	2.6	56.88	165.79	882.81	318.98	1076.61	517.56	899.12	358.91	1064.28	373.26
51.317	3	0.13	0.19	0.02	0.18	0.03	0.23	0.09	1.74	5.75	99.55	0.33	0	98.26	6.99	0.3	5.75	0	2.86	0.26	1.55	0.57	0	1.16	0.41	0.05	0.03	0.07	0.96	3.82	1.51	6	1.74	0	0		-1.15	1.83	2.9	56.91	163.2	884.75	320.61	1075.25	516.02	901.09	359.56	1063.58	374.75
51.351	3	0.13	0.19	0.02	0.17	0.03	0.21	0.09	1.82	4.6	99.59	0.33	0	96.97	6.13	0.25	4.6	0	2.53	0.25	1.44	0.59	0	1.22	0.33	0.04	0.03	0.06	1.13	4.22	1.3	5.08	1.82	0	0		0.07	4.67	2.59	57.13	160.6	885.29	321.77	1074.68	517.17	901.92	361.75	1062.03	374.29
51.384	3	0.13	0.18	0.02	0.16	0.03	0.19	0.08	1.87	4.05	99.61	0.33	0	97.52	5.1	0.24	4.05	0	2.66	0.26	1.28	0.76	0	1.31	0.28	0.03	0.03	0.06	1.22	4.34	1.22	3	1.87	0	0		1.47	3.64	2.81	57.23	157	886.9	324.32	1071.95	515.63	903.36	363.44	1059.86	376.03
51.418	3	0.13	0.18	0.02	0.16	0.04	0.19	0.08	2	4.04	99.62	0.33	0	98.45	4.61	0.23	4.04	0	2.76	0.26	1.2	1.27	0	1.5	0.25	0.03	0.02	0.03	1.46	3.83	1.08	1.58	2	0	0		-4.75	1.23	3.07	57.28	162.89	885.4	320.67	1074.21	513.13	901.29	358	1063.36	374.34
51.451	3	0.13	0.18	0.03	0.15	0.03	0.18	0.08	2.03	3.6	99.64	0.33	0	98.4	3.7	0.24	3.6	0	2.57	0.29	1.39	1.11	0	1.57	0.25	0.03	0.03	0.04	1.71	4.04	1.1	5.15	2.03	0	0		-6.49	1.42	2.68	57.99	165.32	884.78	320.63	1077.47	517.28	900.82	359.53	1065.58	373.18
51.484	3	0.13	0.18	0.03	0.15	0.03	0.18	0.08	2.07	3.56	99.63	0.33	0	98.67	4.22	0.23	3.56	0	2.53	0.29	1.17	1.16	0	1.56	0.25	0.03	0.03	0.05	1.79	3.84	1.13	1.55	2.07	0	0		0.56	0.48	2.06	57.5	162.01	885.82	321.77	1079.45	521.26	903.11	362.98	1064.65	375.36
51.518	3	0.13	0.18	0.03	0.15	0.03	0.17	0.08	2.12	2.75	99.65	0.33	0	98.44	3.77	0.23	2.75	0	2.12	0.21	1.15	1	0	1.54	0.25	0.03	0.03	0.05	2.13	4.03	0.98	1.4	2.12	0	0		-0.19	1.28	3.57	57.43	161.48	889.34	325.28	1072.67	513.29	903.77	362.5	1064.49	378.24
51.551	3	0.13	0.17	0.03	0.15	0.03	0.17	0.08	2.17	2.6	99.65	0.33	0	96.67	3.54	0.22	2.6	0	2.03	0.19	1.41	0.97	0	1.4	0.28	0.03	0.03	0.06	2.55	3.85	0.87	1.41	2.17	0	0		-4.29	5.16	3.14	57.37	158.53	888.51	323.4	1072.67	512.19	904.29	360.57	1062.2	374.58
51.584	3	0.13	0.18	0.03	0.15	0.03	0.17	0.07	2.05	2.6	99.65	0.33	0	98.48	3.38	0.24	2.6	0	1.74	0.17	1.27	1.26	0	1.33	0.29	0.03	0.03	0.04	2.34	3.63	0.9	0.51	2.05	0	0		2.46	1.14	3.32	56	157.49	891.68	325.09	1067.29	504.56	903.91	361.12	1060.53	377.65
51.618	3	0.13	0.17	0.03	0.15	0.03	0.16	0.07	2.14	2.62	99.65	0.33	0	98.36	3.27	0.25	2.62	0.01	1.82	0.22	1.63	1.69	0	1.27	0.36	0.03	0.03	0.04	2.55	3.75	0.89	1.73	2.14	0	0		-4.16	1.53	3.48	56.73	162.74	893.07	323.11	1072.09	503.59	904.71	358.79	1066.53	376.09
51.651	3	0.13	0.17	0.03	0.14	0.03	0.16	0.07	2.1	2.52	99.65	0.33	0	97.96	2.91	0.24	2.52	0.01	2.19	0.29	2.19	2.57	0	1.32	0.39	0.03	0.02	0.04	2.42	3.91	0.92	0.92	2.1	0	0		2.85	2.63	1.78	56.11	158.65	894.85	322.97	1073.4	505.25	905.98	361.98	1064.12	374.58
51.684	3	0.14	0.17	0.03	0.14	0.04	0.15	0.07	2.11	2.44	99.65	0.33	0	97.7	2.15	0.25	2.44	0.01	2.97	0.3	2.29	4.62	0	1.24	0.4	0.03	0.03	0.05	2.42	3.8	0.92	0.99	2.11	0	0		4.71	3.26	1.58	55.72	160.91	894.35	321.19	1073.83	503.78	904.66	360.48	1064.93	374.8
51.718	3	0.14	0.18	0.04	0.14	0.04	0.16	0.07	1.88	2.67	99.64	0.33	0	96.75	1.76	0.22	2.67	0.01	3.52	0.26	2.65	6.39	0	1.33	0.43	0.03	0.03	0.07	2.35	3.5	1.02	1.15	1.88	0	0		6.47	5.03	2.36	55.79	159.15	893.56	321.61	1071.63	503.77	905.13	359.83	1063.47	375.93
51.751	3	0.15	0.18	0.04	0.14	0.03	0.15	0.07	1.73	2.62	99.64	0.33	0	98.57	1.22	0.18	2.62	0.01	2.98	0.22	2.19	7.59	0	1.27	0.41	0.04	0.03	0.06	2.08	3.46	1.06	0.22	1.73	0	0		5.79	0.84	3.87	55.25	159.61	895.22	320.42	1070.78	499.67	907.13	356.85	1065.74	374.7
51.785	3	0.15	0.18	0.04	0.14	0.03	0.15	0.07	1.57	2.39	99.64	0.33	0	97.05	1.01	0.19	2.39	0.01	1.51	0.29	1.32	6.63	0	1.2	0.4	0.05	0.03	0.03	1.69	3.36	1.15	0.32	1.57	0	0		-0.98	4.53	4.93	55.34	158.93	889.96	314.57	1072.04	501.73	906.97	349.24	1064.67	368.98
51.818	3	0.15	0.18	0.03	0.14	0.03	0.15	0.07	1.5	2.58	99.63	0.33	0	98.28	0.92	0.17	2.58	0.01	1.73	0.31	1.28	5.85	0	1.26	0.45	0.05	0.03	0.04	1.39	2.99	1.28	0.42	1.5	0	0		-5.07	1.78	2.54	56.15	166.22	888.82	313.01	1072.68	499.77	899.79	351.48	1065.56	363.65
51.851	3	0.15	0.18	0.03	0.13	0.03	0.15	0.06	1.47	2.53	99.63	0.33	0	98.19	0.75	0.13	2.53	0.01	1.57	0.3	1	5.18	0	1.32	0.62	0.05	0.04	0.04	1.34	2.95	1.47	0.12	1.47	0	0		-2.86	2.04	3.76	55.55	166.09	887.91	310.99	1073.48	501.66	901.37	349.27	1066.98	361.93
51.885	3	0.15	0.19	0.03	0.13	0.03	0.16	0.06	1.6	2.62	99.63	0.33	0	98.25	0.64	0.1	2.88	0.01	1.6	0.29	1.09	5.99	0	1.43	0.72	0.07	0.04	0.03	1.04	2.62	1.82	0.22	1.35	0	0		-4.84	1.86	3.91	54.81	167.8	889.2	307.22	1073.78	491.8	901.55	347.31	1068.85	360.39
51.918	3	0.15	0.19	0.04	0.14	0.03	0.16	0.06	1.55	2.73	99.62	0.33	0	96.76	0.57	0.09	3.08	0	1.55	0.27	1.26	7.66	0	1.63	0.82	0.07	0.04	0.03	0.98	2.73	1.89	0.15	1.28	0	0		-0.34	5.02	4.21	53.67	169.65	885.92	303.87	1074.16	495.13	899.54	347.62	1069.05	354.51
51.951
51.985
52.018
52.051
52.085
52.118
52.152
52.185
52.218
52.252
52.285
52.318
52.352
52.385
52.419
52.452
52.485
52.519
52.552
52.585
52.619
52.652
52.685
52.719
52.752
52.786
52.819
52.852
52.886
52.919
52.952
52.986
53.019
53.052
53.086
53.119
53.153
53.186
53.219
53.253
53.286
53.319
53.353
53.386
53.42
53.453
53.486
53.52
53.553
53.586
53.62
53.653
53.686
53.72
53.753
53.787
53.82
53.853
53.887
53.92
53.953
53.987
54.02
54.053
54.087
54.12
54.154
54.187
54.22
54.254
54.287
54.32
54.354
54.387
54.421
54.454
54.487
54.521
54.554
54.587
54.621
54.654
54.687
54.721
54.754
54.788
54.821
54.854
54.888
54.921
54.954
54.988
55.021
55.054
55.088
55.121
55.155
55.188
55.221
55.255
55.288
55.321
55.355
55.388
55.422
55.455
55.488
55.522
55.555
55.588
55.622
55.655
55.688
55.722
55.755
55.789
55.822
55.855
55.889
55.922
55.955
55.989
56.022
56.055
56.089	4	0.09	0.1	0.02	0.13	0.1	0.14	0.1	0.59	0.59	99.72	0.33	2.81	93.22	8.1	0.54	0.59	0.01	8.01	0.56	4.22	1.69	0	0	0.01	0.2	0.16	0.01	2.95	5.27	0	0.84	8.66	0	0		-9.01	8.89	2.67	57.94	174.25	629.32	314	937.88	637.48	699.25	388.91	872.79	373.2
56.122	4	0.08	0.07	0.02	0.11	0.17	0.11	0.1	0.61	0.72	99.66	0.6	8.45	87.75	7.67	0.5	0.61	0.01	6.72	0.4	3.79	1.4	0	0	0.02	0.72	0.17	0.01	6.25	7.04	0	0.49	14.25	0	0		-12.05	12.16	-1.08	57.91	166.96	639.45	315.02	928.28	619.88	698.14	381.13	864.63	368.49
56.156	4	0.1	0.09	0.02	0.13	0.09	0.12	0.08	0.41	0.41	99.74	0.33	3.94	82.18	5.13	1.06	0.41	0.01	5.16	0.21	2.24	1.02	0	0	0.02	0.19	0.19	0.02	7.18	3.21	0	1.9	9.39	0	0		-6.74	14.36	-3.62	58.32	168.43	650.33	319.47	919.41	605.35	695.09	383.92	862.93	369.9
56.189	4	0.1	0.11	0.02	0.14	0.07	0.13	0.08	0.4	0.4	99.72	0.33	1.84	76.26	5.95	1.22	0.4	0.01	4.01	0.13	1.56	0.64	0	0	0.03	0.08	0.26	0.03	5.5	1.93	0	0.87	7.76	0	0		-9.76	16.17	-4.65	57.81	164.12	660.46	318.5	915.96	587.77	699.39	379.56	862.89	365.3
56.222	4	0.1	0.11	0.02	0.15	0.06	0.13	0.08	0.31	0.31	99.7	0.33	0.33	57.26	5.87	2.62	0.31	0.02	2.62	0.09	0.96	0.32	0	0	0.03	0.09	0.24	0.08	5.47	1.69	0	1.99	6.6	0	0		-8.75	20.54	-4.2	57.66	152.4	664.51	320.39	911.07	580.53	705.67	377.13	857.83	368.61
56.256	4	0.1	0.11	0.02	0.16	0.05	0.13	0.09	0.26	0.26	99.67	0.33	0	67.51	5	4.57	0.26	0.02	1.8	0.07	0.63	0.16	0	0	0.02	0.07	0.23	0.15	5.7	1.66	0.01	2.54	5.46	0	0		-14.22	18.34	-5.88	57.68	150.92	662.58	319.27	906.68	573.45	701.29	375.05	851.89	365.31
56.289	4	0.1	0.11	0.02	0.17	0.05	0.12	0.09	0.23	0.22	99.67	0.33	0	77.66	4.48	5.44	0.22	0.02	1.46	0.05	0.56	0.1	0	0	0.02	0.06	0.24	0.23	5.88	1.58	0.01	2.65	5.28	0	0		-8.39	15.77	-3.31	58.49	153.2	666.7	321.62	904.51	572.97	704.2	377.01	857.11	367.67
56.322	4	0.11	0.12	0.02	0.16	0.04	0.12	0.09	0.34	0.2	99.67	0.33	0	77.99	3.76	5.7	0.2	0.01	1.26	0.04	0.52	0.08	0	0	0.02	0.06	0.22	0.34	5.2	1.46	0.01	2.24	4.83	0	0		-8.33	15.68	-3.62	58.65	149.26	668.78	322.34	903.3	570.22	706.36	376.97	855.34	367.8
56.356	4	0.1	0.11	0.02	0.18	0.04	0.11	0.1	0.37	0.16	99.64	0.33	0	82.14	2.97	9	0.16	0.01	1.37	0.03	0.45	0.12	0	0	0.03	0.06	0.2	0.37	4.7	1.44	0.01	4.01	4.71	0	0		-8.04	14.37	-3.51	58.89	151.97	670.82	321.39	906.72	570.7	707.77	376.65	859.45	367.2
56.389	4	0.09	0.09	0.02	0.21	0.05	0.1	0.12	0.43	0.14	99.57	0.33	0	91.15	2.38	15.18	0.14	0.01	1.66	0.02	0.34	0.17	0	0	0.03	0.05	0.22	0.43	4.85	1.57	0.02	6.61	4.84	0	0		-5.23	10.34	-1.93	59.81	159.58	672.25	318.64	911.9	572.66	708.97	376.06	868.24	366.08
56.423	4	0.09	0.08	0.02	0.24	0.05	0.09	0.14	0.3	0.14	99.53	0.41	0	91.94	2.1	18.51	0.14	0.01	2	0.02	0.26	0.31	0	0	0.02	0.05	0.21	0.3	4.54	1.5	0.02	1.25	4.83	0	0		-4.51	9.83	-1.01	59.85	164.83	675.47	316.08	919.43	573.55	712.81	375.83	877.27	364.83
56.456	4	0.08	0.08	0.02	0.26	0.05	0.08	0.16	0.2	0.17	99.48	0.51	0	95.03	1.71	21.59	0.17	0.01	1.91	0.02	0.3	0.33	0	0	0.02	0.05	0.19	0.2	4.62	1.54	0.02	2.17	4.8	0	0		-2.94	7.25	-2.19	60.02	165.66	678.99	313.64	927.4	578.03	716.53	373.73	881.87	363.54
56.489	4	0.09	0.08	0.02	0.24	0.05	0.08	0.14	0.19	0.19	99.52	0.45	0	96.13	1.44	19.55	0.19	0.01	2.32	0.03	0.3	0.35	0	0	0.01	0.04	0.22	0.13	4.79	1.63	0.02	7.02	5.08	0	0		-3.62	5.94	-0.98	59.97	160.06	683.31	315.35	928.08	574.94	723.44	374.74	883.18	364.65
56.523	4	0.09	0.09	0.02	0.2	0.05	0.09	0.12	0.2	0.2	99.6	0.33	0.19	95.11	1.15	14.87	0.2	0.01	2.42	0.04	0.35	0.41	0	0	0.01	0.03	0.25	0.1	4.9	1.67	0.02	3.42	5.3	0	0		-1.78	7.16	-1.23	60.49	164.15	687.08	314.41	931.25	573.77	724.5	374.12	888.36	364.39
56.556	4	0.1	0.09	0.02	0.19	0.05	0.09	0.11	0.22	0.22	99.62	0.33	0.55	97.01	1.04	12.91	0.22	0.01	2.97	0.06	0.41	0.56	0	0	0.01	0.03	0.24	0.07	5.31	1.7	0.02	5	5.43	0	0		-7.06	4.59	0.38	59.15	165.3	692.84	314.98	937.8	573.99	731.93	370.19	897.18	366.29
56.589	4	0.1	0.09	0.02	0.17	0.06	0.1	0.1	0.23	0.23	99.65	0.33	1.78	97.45	0.96	11.13	0.23	0.02	4.74	0.11	0.46	0.75	0	0	0.01	0.04	0.23	0.06	5.46	1.77	0.03	15.01	5.89	0	0		-4.76	3.78	0.25	59.6	163.59	695.52	312.1	942.51	574.13	736.32	368.98	899.84	363.93
56.623	4	0.11	0.11	0.03	0.16	0.05	0.1	0.09	0.18	0.18	99.67	0.33	0.5	97.82	0.89	8.07	0.18	0.03	4.33	0.14	0.43	0.79	0	0	0.01	0.02	0.31	0.08	5.22	1.37	0.04	12.51	4.8	0	0		-5.87	2.98	1.28	59.71	167.22	699.92	311.26	945.27	570.37	739.33	366.72	906.53	364
56.656	4	0.11	0.12	0.03	0.15	0.05	0.11	0.08	0.2	0.2	99.7	0.33	0.7	98.63	0.8	5.38	0.2	0.03	4.51	0.19	0.54	0.57	0	0	0.01	0.02	0.3	0.06	5.34	1.47	0.05	4.48	4.95	0	0		-0.32	-0.61	-0.23	60.38	168.4	712.8	309.68	961.3	574.57	751.19	368.83	919.5	362.93
56.689	4	0.12	0.12	0.03	0.14	0.05	0.11	0.07	0.21	0.21	99.72	0.33	0.72	96.79	0.77	3.68	0.21	0.03	4.54	0.22	0.48	0.37	0	0	0.01	0.03	0.31	0.06	5.31	1.54	0.06	19.82	4.93	0	0		-1.4	4.97	1.18	60	169.64	718.73	309.33	968.47	575.13	759.06	366.15	928.7	364.87
56.723	4	0.12	0.12	0.03	0.13	0.05	0.11	0.07	0.23	0.23	99.73	0.33	0.88	97.86	0.66	2.7	0.23	0.02	3.94	0.27	0.49	0.28	0	0	0.01	0.03	0.33	0.06	5.97	1.87	0.09	30.46	5.31	0	0		-0.8	2.89	2.59	60.11	169.64	724.15	307.88	975.33	574.39	766.99	365.14	936.62	364.97
56.756	4	0.12	0.12	0.03	0.13	0.06	0.11	0.07	0.24	0.24	99.74	0.33	1.47	97.99	0.59	1.64	0.24	0.02	4.91	0.26	0.57	0.29	0	0	0.01	0.03	0.29	0.03	6.05	1.97	0.08	32.41	5.5	0	0		0.83	2.58	3.02	60.32	162.68	733.23	309.75	981.25	574.28	778.42	365.54	941.09	367.05
56.79	4	0.12	0.12	0.03	0.13	0.07	0.11	0.07	0.3	0.3	99.75	0.33	2.77	98.52	0.69	1.43	0.3	0.02	6.66	0.25	0.5	0.41	0	0	0.01	0.03	0.28	0.03	6.23	2.25	0.1	17.17	6.05	0	0		-0.98	1.03	1.35	60.06	165.41	746.6	311.16	991.52	571.97	786.73	367.01	952.14	365.69
56.823	4	0.12	0.12	0.02	0.13	0.07	0.11	0.07	0.34	0.34	99.75	0.33	2.51	96.62	0.72	1.16	0.34	0.02	5.65	0.24	0.41	0.36	0	0	0.01	0.03	0.28	0.04	6.52	2.63	0.1	20.45	6.2	0	0		0.58	5.24	3.43	60.53	163.32	751.12	311.56	993.64	569.31	793.85	365.96	957.14	368.5
56.856	4	0.12	0.12	0.02	0.13	0.07	0.11	0.07	0.34	0.34	99.75	0.33	2.45	98.69	0.8	1.04	0.34	0.02	5.2	0.2	0.28	0.25	0	0	0	0.03	0.33	0.04	6.58	2.65	0.09	24.56	6.29	0	0		-0.68	0.4	1.87	60.12	168.13	767.15	311.71	1010.48	570.25	805.8	366.95	973.93	366.96
56.89	4	0.12	0.12	0.02	0.13	0.06	0.11	0.07	0.57	0.57	99.75	0.33	2.41	98.22	0.8	1.1	0.57	0.02	4.59	0.22	0.22	0.19	0	0	0	0.03	0.28	0.05	6.88	2.86	0.08	15.66	6.58	0	0		-0.29	1.93	3.06	60.13	163.78	773.34	313.15	1016.46	572.18	815.59	366.3	979.32	370.1
56.923	4	0.12	0.11	0.02	0.12	0.07	0.11	0.07	0.57	0.57	99.75	0.33	3.23	97.57	0.76	1.17	0.57	0.03	5.46	0.22	0.22	0.19	0	0	0	0.03	0.24	0.05	6.49	2.7	0.08	17.42	7	0	0		0.12	3.54	2.83	60.18	166.85	778.51	311.92	1026.9	576.04	821.63	368.1	988.48	369.15
56.956	4	0.11	0.11	0.02	0.12	0.08	0.11	0.07	0.59	0.59	99.75	0.33	4.47	98.59	0.79	1.43	0.59	0.03	7.16	0.25	0.24	0.2	0	0	0	0.03	0.19	0.04	6.2	2.8	0.07	8.68	7.52	0	0		-2.58	0.76	4.11	59.48	162.85	784.22	313.95	1031.75	576.78	830.42	366.9	993.2	371.81
56.99	4	0.11	0.1	0.02	0.12	0.1	0.11	0.07	0.63	0.63	99.75	0.33	5.76	95.87	1.02	1.97	0.63	0.04	8.95	0.29	0.3	0.3	0	0	0	0.04	0.15	0.03	6.29	2.7	0.07	11.98	8.1	0	0		0.95	6.28	5.09	60.34	162.11	789.06	313.59	1036.49	576.73	836.99	367.49	998.99	373.62
57.023	4	0.11	0.1	0.02	0.13	0.11	0.11	0.07	0.67	0.67	99.75	0.33	6.23	96.54	1.26	2.77	0.67	0.05	9.68	0.35	0.33	0.28	0	0	0	0.03	0.12	0.03	6.33	2.79	0.06	33.38	8.33	0	0		-0.6	5.36	5.99	60.22	162.83	793.73	314.87	1041.02	576.41	842.38	368.3	1005.07	375.25
57.056	4	0.11	0.1	0.02	0.12	0.12	0.11	0.07	0.79	0.79	99.75	0.33	7.29	98.71	1.29	2.61	0.79	0.04	11.37	0.47	0.37	0.28	0	0	0	0.04	0.11	0.03	6.04	2.65	0.05	51.46	8.74	0	0		2.41	-0.3	4.79	60.68	161.84	797.24	313.28	1048.62	582.03	846.7	367.89	1008.42	374.07
57.09	4	0.11	0.1	0.02	0.13	0.1	0.11	0.07	0.83	0.83	99.74	0.33	5.99	98	1.39	3.34	0.83	0.06	9.32	0.47	0.38	0.29	0	0	0	0.04	0.1	0.04	5.28	2.44	0.04	12.4	8.38	0	0		4.95	2.53	6.27	61.18	163.34	803.63	315.26	1051.91	580.68	852.89	368.08	1015.87	379
57.123	4	0.1	0.09	0.02	0.13	0.09	0.11	0.08	0.86	0.86	99.74	0.33	5.19	98.19	1.6	4.41	0.86	0.07	7.78	0.53	0.35	0.24	0	0	0	0.05	0.07	0.05	4.81	2.37	0.04	16.4	8.29	0	0		1.68	2.03	6.25	60.95	164.23	807.71	315.94	1055.53	579.14	856.25	368.64	1020.2	378.16
57.157	4	0.1	0.09	0.02	0.14	0.08	0.1	0.08	0.99	0.99	99.73	0.33	4.29	96.65	1.86	5.65	0.99	0.07	4.53	0.56	0.32	0.26	0	0	0	0.05	0.06	0.05	4.46	2.17	0.04	13.92	8.84	0	0		1.51	5.19	6.68	60.91	166.45	811.86	315.95	1060.29	578.81	860.36	369.17	1026.52	378.95
57.19	4	0.09	0.09	0.02	0.14	0.09	0.1	0.09	1.11	1.11	99.72	0.33	4.45	96.85	2.52	6.29	1.11	0.06	4.66	0.63	0.29	0.21	0	0	0	0.05	0.06	0.06	3.92	1.96	0.04	22.1	9.13	0	0		2.05	4.87	7.52	60.81	165.04	815.7	316.59	1064.79	580.6	866.33	368.59	1030.88	381.23
57.223	4	0.09	0.08	0.02	0.14	0.1	0.11	0.09	1.28	1.28	99.71	0.33	5.01	98.61	3.13	6.53	1.28	0.06	6.12	0.9	0.31	0.24	0	0	0	0.05	0.07	0.05	3.92	1.92	0.04	37.31	9.28	0	0		2.37	0.71	6.12	61.28	163.89	821.85	319.79	1068.35	582.05	869.7	371.96	1033.29	382
57.257	4	0.09	0.08	0.02	0.14	0.11	0.11	0.09	1.4	1.4	99.72	0.33	6.02	97.21	2.97	6.47	1.4	0.06	7.49	0.94	0.3	0.27	0	0	0	0.05	0.09	0.06	3.12	1.55	0.03	32.21	9.72	0	0		1.43	-4.25	5.95	60.74	158.82	826.41	319.79	1072.33	582.15	875.98	371.12	1034.51	380.68
57.29	4	0.09	0.08	0.02	0.13	0.14	0.11	0.08	1.44	1.44	99.73	0.33	7.8	97.6	2.73	6.04	1.44	0.07	10.88	0.99	0.32	0.28	0	0	0.01	0.05	0.11	0.1	3.05	1.41	0.03	28.64	10.02	0	0		4.72	3.47	6.89	61.5	161.9	829.25	320.27	1075.41	582.97	878.96	372.23	1040.42	384.21
57.323	4	0.09	0.08	0.02	0.13	0.16	0.11	0.09	1.61	1.61	99.67	0.36	9.19	96.82	2.87	6.57	1.61	0.09	12.79	0.87	0.38	0.33	0	0	0.01	0.05	0.11	0.11	2.85	1.11	0.03	13.94	10.71	0	0		2.99	-4.92	6.23	60.94	161.6	830.98	319.42	1077.75	583.53	880.15	369.44	1041.22	382.47
57.357	4	0.09	0.07	0.02	0.13	0.17	0.11	0.08	2.2	2.2	99.65	0.42	9.55	98.74	2.94	5.58	2.2	0.09	11.96	1.18	0.37	0.29	0	0.01	0.01	0.07	0.11	0.12	2.48	0.86	0.03	18.06	11.69	0	0		4.28	0.2	7.31	61.09	161.26	830.67	318.11	1078.82	582.93	882.13	369.81	1042.88	382.55
57.39	4	0.09	0.08	0.02	0.13	0.15	0.11	0.08	2.14	2.14	99.7	0.39	8.31	98.69	2.86	5.37	2.14	0.09	10.27	1.26	0.35	0.21	0	0.01	0.01	0.07	0.12	0.1	2.48	0.8	0.03	30.71	11.14	0	0		4.31	-0.38	7.26	61.38	162.95	837.08	321.51	1080.67	581.22	885.49	371.26	1047.78	385.93
57.424	4	0.09	0.08	0.02	0.13	0.13	0.11	0.08	2.31	2.31	99.74	0.37	6.95	98.4	2.64	5.06	2.31	0.12	8.06	1.32	0.3	0.17	0	0.01	0.01	0.1	0.13	0.06	2.47	0.71	0.03	13.81	10.76	0	0		1.9	1.4	7.21	61.36	162.25	838.94	322.77	1079.49	578.11	886.11	371.65	1047.74	385.72
57.457	4	0.1	0.09	0.02	0.14	0.11	0.11	0.08	2.67	2.29	99.73	0.33	5.62	98.59	2.29	5.49	2.67	0.15	7.86	1.2	0.29	0.15	0	0.01	0.01	0.1	0.12	0.07	2.53	0.73	0.03	19.35	9.69	0	0		-0.42	0.75	6.82	60.72	160.56	841.95	321.75	1082.97	576.79	889.5	371.59	1049.68	382.59
57.49	4	0.1	0.09	0.02	0.14	0.1	0.11	0.08	2.47	2.06	99.73	0.33	5.18	98.74	2.06	5.61	2.47	0.14	7.49	0.82	0.24	0.11	0	0.01	0.01	0.11	0.1	0.08	2.59	0.76	0.03	19.16	9.26	0	0		4.42	-0.2	7.2	61.59	161.17	843.28	322.72	1082	576.68	889.95	372.26	1050.55	385.73
57.524	4	0.1	0.1	0.02	0.14	0.09	0.12	0.08	2.62	2.07	99.72	0.33	4.26	98.54	2.07	5.69	2.62	0.14	7.88	0.68	0.22	0.09	0	0.01	0.01	0.14	0.08	0.08	2.37	0.66	0.04	19.87	8.3	0	0		4.14	0.95	6.81	61.65	161.3	844.53	322.45	1082.27	574.85	890.1	373.07	1051.01	384.26
57.557	4	0.1	0.1	0.02	0.14	0.08	0.12	0.08	2.36	2.36	99.71	0.33	3.29	98.38	2.42	5.57	2.36	0.11	7.26	0.49	0.18	0.06	0	0.01	0.01	0.16	0.07	0.08	2.51	0.64	0.04	35.84	7.55	0	0		2.4	1.46	7.06	61.58	160.4	846.27	323.51	1082.82	574.39	892.05	372.43	1051.93	385.22
57.59	4	0.1	0.1	0.02	0.15	0.08	0.12	0.08	2.15	2.15	99.69	0.33	2.54	98.53	2.89	6.6	2.15	0.09	6.37	0.37	0.16	0.05	0	0.01	0.01	0.15	0.06	0.07	2.82	0.65	0.04	29.77	7.18	0	0		0.63	0.96	7.31	61.38	159.93	847.87	324.66	1082.95	573.18	893.43	372.57	1052.81	385.84
57.624	4	0.1	0.11	0.02	0.16	0.07	0.12	0.09	2.53	2.53	99.68	0.33	1.33	98.71	2.91	6.84	2.53	0.08	5.9	0.3	0.17	0.04	0	0.01	0.01	0.16	0.05	0.06	3.06	0.6	0.04	49.42	6.42	0	0		-0.58	0.31	6.7	60.91	159.58	848.01	323.86	1086.1	576.16	894.42	372.18	1053.54	384.37
57.657	4	0.11	0.11	0.02	0.16	0.07	0.13	0.08	2.6	2.6	99.68	0.33	1.27	98.46	2.88	6.31	2.6	0.08	6.27	0.26	0.21	0.05	0	0.01	0.01	0.16	0.05	0.06	3.23	0.63	0.04	23.12	6.26	0	0		2.01	1.22	6.79	61.58	159.91	848.82	325.2	1085.68	577.59	894.71	372.39	1053.93	387.31
57.69	4	0.11	0.11	0.02	0.17	0.07	0.13	0.09	2.7	2.7	99.67	0.33	0.76	98.5	3.76	6.05	2.7	0.08	6.55	0.23	0.22	0.06	0	0.01	0.01	0.16	0.05	0.08	3.55	0.64	0.04	34.09	5.91	0	0		0.26	-1.06	5.5	60.96	157.15	850.52	324.68	1089.14	578.75	896.73	374.45	1053.61	383.46
57.724	4	0.11	0.12	0.02	0.17	0.07	0.15	0.08	2.78	2.78	99.66	0.33	0.49	98.78	4.73	4.91	2.78	0.06	7.77	0.22	0.22	0.06	0	0.01	0.01	0.16	0.06	0.08	3.89	0.62	0.03	29.77	5.4	0	0		0.42	0.05	6.82	61.24	157.65	850.39	325.92	1087.48	578.12	897.39	373.22	1054.44	386.9
57.757	4	0.11	0.13	0.02	0.17	0.07	0.16	0.08	2.93	2.93	99.66	0.33	0.14	98.67	5.43	3.77	2.93	0.08	8.22	0.2	0.21	0.05	0	0.01	0.01	0.14	0.06	0.09	3.95	0.67	0.03	36.24	5.1	0	0		2.01	0.48	5.91	61.45	155.97	851.04	325.34	1089.07	579.58	898.07	374.57	1053.68	385.28
57.791	4	0.12	0.14	0.02	0.18	0.06	0.17	0.09	3.16	3.16	99.63	0.33	0	98.57	6.28	3.57	3.16	0.08	7.46	0.16	0.16	0.03	0	0.01	0.01	0.13	0.07	0.07	4.83	0.72	0.03	21.74	4.31	0	0		-1.28	-0.82	7.18	60.67	158.81	851.24	325.96	1088.74	577.42	898.33	373.09	1056.54	386.83
57.824	4	0.12	0.15	0.02	0.19	0.06	0.18	0.08	3.64	3.64	99.63	0.33	0	98.77	6.29	3.11	3.64	0.08	7.96	0.17	0.17	0.03	0	0.01	0.01	0.12	0.08	0.07	5.31	0.79	0.03	45.72	3.96	0	0		-0.92	-0.06	6.62	60.92	157.48	851.79	326.03	1088.86	577.68	898.55	373.56	1055.54	386.07
57.857	4	0.13	0.15	0.02	0.18	0.06	0.18	0.08	4.04	4.35	99.63	0.33	0	98.21	5.95	2.71	4.35	0.1	8.53	0.24	0.2	0.03	0	0.01	0.01	0.11	0.07	0.08	4.99	0.73	0.02	41.29	4.04	0	0		-1.07	-1.99	6.43	60.66	159.52	849.63	324.5	1089.97	579.82	896.82	372.47	1055.84	385.1
57.891	4	0.13	0.15	0.02	0.19	0.06	0.19	0.08	3.85	4.84	99.61	0.33	0	98.76	6.21	2.89	4.84	0.13	8.8	0.25	0.22	0.03	0	0	0.01	0.1	0.08	0.06	5.88	0.89	0.02	14.54	3.85	0	0		-0.64	-0.11	8.03	60.94	158.56	848.08	324.39	1087.54	577.94	897.4	371.41	1055.21	386.9
57.924	4	0.13	0.15	0.02	0.2	0.07	0.21	0.09	3.96	5.56	99.58	0.33	0	98.71	7.08	2.59	5.56	0.12	11.55	0.34	0.29	0.04	0	0	0.01	0.1	0.08	0.06	5.73	0.87	0.02	43.1	3.96	0	0		0.34	-0.32	6.9	61.27	161.68	847.98	323.78	1089.06	579.52	895.2	372.54	1056.34	385.71
57.957	4	0.14	0.16	0.02	0.2	0.07	0.22	0.08	3.82	6.61	99.56	0.33	0	98.65	6.61	2.1	6.88	0.12	10.56	0.39	0.33	0.05	0	0	0.01	0.09	0.08	0.06	5.77	0.84	0.02	19.46	3.82	0	0		-0.76	0.54	7.8	60.99	160.49	847.08	324.64	1087.49	579.13	895.74	371.89	1055.48	387.36
57.991	4	0.16	0.17	0.02	0.22	0.07	0.24	0.08	3.83	5.88	99.52	0.33	0	98.14	5.88	2.54	10.11	0.13	10.26	0.54	0.41	0.07	0	0	0.01	0.09	0.07	0.05	5.8	0.83	0.02	43.25	3.83	0	0		-2.89	-2.16	6.84	59.86	160.7	847.32	322.55	1090.51	580.23	895.94	370.19	1056.07	383.73
58.024	4	0.17	0.18	0.02	0.21	0.07	0.24	0.08	3.96	4.87	99.51	0.33	0	98.75	4.87	2.42	11.37	0.12	9.89	0.68	0.48	0.1	0	0	0.01	0.09	0.08	0.06	5.53	0.88	0.02	16.7	3.96	0	0		0.06	0.16	6.67	60.57	161.28	846.19	321.05	1093.06	583.77	896.19	370.92	1056.98	383.49
58.057	4	0.19	0.19	0.02	0.22	0.05	0.25	0.08	3.74	4.58	99.49	0.33	0	98.17	4.58	2.24	13.11	0.12	6.26	0.9	0.42	0.11	0	0	0.01	0.09	0.07	0.05	5.18	0.81	0.02	28.93	3.74	0	0		0.39	-2.08	7.76	60.63	157.08	845.86	320.53	1091.22	581.8	898.39	368.97	1054.79	383.61
58.091	4	0.25	0.23	0.02	0.26	0.05	0.35	0.08	3.72	4.33	99.3	0.47	0	98.01	4.33	2.32	20.6	0.13	6.73	1.19	0.48	0.16	0	0	0.01	0.08	0.07	0.06	4.3	0.81	0.01	39.18	3.72	0	0		1.21	2.5	6.7	61.07	162.53	844.91	321.57	1089.41	581.95	893.3	370.84	1055.24	384.63
58.124	4	0.25	0.23	0.02	0.26	0.06	0.35	0.08	3.9	4.13	99.31	0.47	0	98.22	4.13	2.65	20.69	0.14	7.12	1.18	0.55	0.17	0	0	0.01	0.08	0.07	0.05	4.32	0.83	0.01	19.95	3.9	0	0		0.89	1.94	7.74	61.09	162.36	844.27	321.64	1088.55	580.85	893.99	370.36	1055.62	385.71
58.158	4	0.27	0.24	0.02	0.29	0.07	0.41	0.08	4.28	4.12	99.17	0.59	0	98.71	4.12	3.06	24.34	0.12	11.36	1.24	0.93	0.18	0	0	0.01	0.08	0.08	0.03	3.97	0.84	0.01	17.25	4.28	0	0		1.63	-0.32	7.47	61.41	159.34	843.94	322.05	1087.44	581.23	894.18	371	1052.89	385.23
58.191	4	0.27	0.23	0.02	0.31	0.07	0.42	0.08	4.52	4.12	99.16	0.64	0	98.01	4.12	4.36	25.42	0.12	10.03	0.96	0.7	0.14	0	0	0.01	0.08	0.08	0.04	3.85	0.83	0.01	41.21	4.52	0	0		0.16	-2.51	6.15	60.68	159.76	845	322.59	1088.28	581.93	893.19	371.48	1052.48	383.78
58.224	4	0.28	0.24	0.02	0.3	0.07	0.42	0.08	4.64	3.84	99.16	0.66	0	97.6	3.84	3.93	25.96	0.11	9.25	0.9	0.64	0.14	0	0	0.01	0.07	0.08	0.03	3.87	0.83	0.01	19.77	4.64	0	0		0.07	-3.48	7.25	60.62	156.38	845.7	322.28	1088.47	580.85	896.57	370.37	1052.34	384.1
58.258	4	0.31	0.25	0.02	0.32	0.06	0.48	0.08	4.83	3.85	99.04	0.8	0	97.48	3.85	3.33	29.01	0.09	7.91	0.76	0.48	0.11	0	0.01	0.01	0.09	0.08	0.04	3.57	0.79	0.01	23.25	4.83	0	0		1.1	-3.72	7.54	61.13	155.88	844.74	322.19	1086.42	579.65	895.66	370.23	1050.9	384.39
58.291	4	0.29	0.25	0.02	0.31	0.06	0.46	0.08	4.82	4.46	99.08	0.72	0	98.77	4.46	3.23	27.61	0.09	6.13	0.74	0.37	0.1	0	0.01	0.01	0.09	0.07	0.05	3.42	0.78	0.01	40.03	4.82	0	0		-1.33	-0.06	7.37	60.27	159.19	846.08	322.41	1086.35	577.96	894.77	368.03	1053.06	384.94
58.324	4	0.31	0.26	0.02	0.32	0.06	0.49	0.08	4.85	4.27	99.01	0.81	0	98.14	4.27	2.9	29.36	0.08	6.22	0.79	0.37	0.13	0	0.01	0.01	0.09	0.08	0.05	3.27	0.84	0.01	19.95	4.85	0	0		-1.97	-2.16	6.22	60.18	157.07	847.23	322.4	1086.54	577.08	894.78	369.39	1051.33	382.24
58.358	4	0.3	0.26	0.02	0.31	0.06	0.48	0.08	4.83	4.25	99.04	0.77	0	98.56	4.25	2.64	28.75	0.08	6.18	0.67	0.34	0.11	0	0.01	0.01	0.09	0.08	0.05	3.14	1	0.01	13.65	4.83	0	0		-3.69	-0.89	6.52	59.61	157.46	847.55	322.84	1086.46	576.92	895.22	367.88	1051.94	383.13
58.391	4	0.29	0.25	0.02	0.29	0.06	0.46	0.08	5.02	4.44	99.09	0.69	0	97.94	4.44	2.1	27.23	0.07	6.36	0.63	0.33	0.12	0	0.01	0.01	0.08	0.08	0.06	3.29	0.97	0.01	19.87	5.02	0	0		-2.06	-2.69	6.43	60.11	155.6	846.58	322.61	1084.12	575.69	894.24	368.28	1049.18	382.54
58.425	4	0.29	0.25	0.02	0.29	0.06	0.46	0.07	5.07	4.37	99.09	0.69	0	98.49	4.37	1.66	27.06	0.07	6.77	0.58	0.35	0.09	0	0.01	0.01	0.08	0.08	0.05	3.36	0.96	0.01	22.06	5.07	0	0		-3.48	-1.12	6.52	59.83	156.31	846.18	322.87	1083.52	574.92	893.53	368.52	1049.22	382.4
58.458	4	0.28	0.24	0.02	0.27	0.07	0.43	0.07	5.38	4.25	99.14	0.64	0	98.42	4.25	1.33	25.83	0.08	7.25	0.63	0.41	0.1	0	0.01	0.01	0.07	0.08	0.06	3.52	1.01	0.01	29.42	5.38	0	0		-3.24	-1.33	6.97	59.79	156.97	845.29	322.39	1083.94	575.51	893.55	368.39	1049.86	382.67
58.491	4	0.29	0.24	0.02	0.29	0.07	0.46	0.08	5.39	4.92	99.08	0.7	0	97.72	4.92	1.5	26.93	0.08	7.2	0.74	0.43	0.1	0	0.01	0.02	0.07	0.09	0.06	3.68	1	0.01	16.39	5.39	0	0		-2.15	-3.22	5.75	60.19	155.19	846.78	324.1	1083.19	576.11	893.15	370.29	1047.84	382.78
58.525	4	0.24	0.21	0.02	0.26	0.07	0.38	0.08	5.65	5.08	99.24	0.52	0	97.82	5.08	1.33	22.38	0.08	7.34	0.67	0.4	0.11	0	0.01	0.02	0.06	0.09	0.08	4.06	0.95	0.01	12.67	5.65	0	0		-3.87	-2.99	5.73	59.65	156.88	848.24	324.16	1085.43	576.17	894.25	369.5	1050.53	383.28
58.558	4	0.22	0.19	0.02	0.25	0.07	0.34	0.08	6.1	5.74	99.31	0.45	0	98.12	5.74	1.54	20.12	0.09	6.89	0.59	0.28	0.13	0	0.01	0.02	0.06	0.09	0.09	4.22	1.04	0.01	49.17	6.1	0	0		-5.17	-2.21	5.88	59.3	159.24	849.39	325.14	1086.7	576.71	894.58	370.01	1053.18	384.24
58.591	4	0.21	0.19	0.02	0.25	0.07	0.34	0.08	6.21	6.32	99.32	0.43	0	98.26	6.32	1.69	19.64	0.08	6.25	0.54	0.2	0.12	0	0.01	0.01	0.06	0.1	0.1	4.04	1.03	0.01	49.91	6.21	0	0		-5.73	-1.84	6.13	59.11	161.09	848.5	324.87	1086.83	577.09	893.7	369.34	1054.05	384.76
58.625	4	0.19	0.17	0.02	0.24	0.07	0.31	0.08	6.37	6.78	99.38	0.36	0	98.13	6.78	1.81	17.04	0.07	6.27	0.44	0.15	0.11	0	0.01	0.01	0.05	0.09	0.1	4.41	1.14	0.01	37.98	6.37	0	0		-4.15	-2.2	6.44	59.5	158.21	848.5	324.87	1087.26	578.04	895.56	370.72	1053.17	384.51
58.658	4	0.18	0.17	0.02	0.23	0.07	0.3	0.08	6.46	6.59	99.4	0.35	0	97.84	6.59	1.78	16.44	0.07	6.46	0.38	0.14	0.09	0	0.01	0.01	0.05	0.1	0.09	4.5	1.2	0.01	15.47	6.46	0	0		-3.39	-2.93	6.04	59.64	157.98	848.13	324.5	1087.23	578.55	894.92	370.93	1052.37	383.85
58.691	4	0.18	0.17	0.02	0.22	0.07	0.28	0.08	6.36	6.56	99.43	0.33	0	98.53	6.56	1.81	15.37	0.06	6.63	0.36	0.17	0.08	0	0.01	0.01	0.05	0.11	0.12	4.43	1.22	0.01	22.05	6.36	0	0		-6.28	-0.99	6.53	58.84	162.58	846.8	323.97	1087.94	578.81	893.24	369.05	1055.09	384.42
58.725	4	0.17	0.16	0.02	0.22	0.07	0.27	0.08	6.37	6.61	99.45	0.33	0	97.28	6.61	1.67	14.4	0.06	6.76	0.33	0.19	0.08	0	0.01	0.01	0.05	0.12	0.12	4.56	1.27	0.01	22.29	6.37	0	0		-4.22	-4.12	6.7	59.26	157.38	846.94	324.35	1087.16	578.98	895.4	370.52	1052.18	384.13
58.758	4	0.17	0.17	0.02	0.22	0.07	0.28	0.08	6.3	6.95	99.43	0.33	0	97.78	6.95	1.76	14.84	0.06	6.41	0.27	0.22	0.11	0	0.01	0.01	0.05	0.13	0.14	4.56	1.24	0.01	52.58	6.3	0	0		-6.03	-3.07	6.79	58.77	156.86	847.4	325.48	1087.17	579.32	896.03	370.53	1052.22	384.94
58.792	4	0.17	0.16	0.02	0.23	0.07	0.29	0.09	6.55	8.14	99.42	0.33	0	98	8.14	2.25	14.56	0.06	6.23	0.3	0.26	0.17	0	0.01	0.01	0.05	0.14	0.16	4.88	1.35	0.01	65.62	6.55	0	0		-6.31	-2.54	6.51	58.83	161.49	847.24	325.4	1087.01	578.95	893.46	369.84	1054.18	385.51
58.825	4	0.16	0.16	0.02	0.23	0.07	0.27	0.09	6.65	7.63	99.46	0.33	0	97.71	7.63	2.42	13.87	0.06	5.87	0.25	0.22	0.13	0	0.01	0.01	0.05	0.15	0.16	4.84	1.3	0.01	37.11	6.65	0	0		-5.48	-3.23	6.03	59.06	159.73	847.59	325.47	1087.8	579.92	894.13	371.42	1053.31	384.61
58.858	4	0.16	0.15	0.02	0.22	0.07	0.26	0.09	6.86	7.36	99.49	0.33	0	97.32	7.36	2.63	13.02	0.07	6.17	0.23	0.24	0.15	0	0.01	0.02	0.05	0.16	0.18	4.97	1.35	0.01	20.78	6.86	0	0		-4.22	-4.03	6.21	59.28	159.37	846.98	325.35	1088.83	581.91	894.71	372.09	1053.54	385.13
58.892	4	0.15	0.14	0.02	0.22	0.07	0.23	0.09	6.95	6.98	99.53	0.33	0	97.16	6.98	3.37	11.58	0.09	6.12	0.19	0.26	0.15	0	0.01	0.02	0.05	0.17	0.21	5.28	1.44	0.01	23.33	6.95	0	0		-7.58	-4.34	6.68	58.38	161.83	845.38	325.2	1088.73	581.21	893.3	371.99	1054.63	384.59
58.925	4	0.14	0.14	0.02	0.23	0.08	0.24	0.1	7.06	7.6	99.53	0.33	0	98.27	7.6	4.16	11.59	0.11	6.45	0.23	0.34	0.18	0	0.01	0.02	0.05	0.16	0.17	5.31	1.48	0.01	11.65	7.06	0	0		-4.32	-1.79	6.67	59.23	163.72	844.16	323.3	1089.03	582.53	892.08	370.13	1055.13	384.95
58.958	4	0.15	0.14	0.02	0.23	0.07	0.24	0.1	6.72	7.8	99.52	0.33	0	98.62	7.8	4.32	11.58	0.12	6.7	0.24	0.46	0.25	0	0.01	0.02	0.06	0.11	0.14	5.41	1.55	0.01	15.25	6.72	0	0		-7.54	0.67	5.16	58.72	167.39	841.32	321.82	1086.2	580.54	885.59	368.6	1052.49	381.3
58.992	4	0.14	0.14	0.02	0.22	0.07	0.23	0.1	6.75	7.3	99.55	0.33	0	98.49	7.3	4.4	10.98	0.11	6.22	0.32	0.52	0.23	0	0.01	0.02	0.05	0.11	0.11	5.1	1.43	0.01	40.57	6.75	0	0		-3	-1.12	6.02	59.59	165.57	839.9	319.87	1085.8	580.86	886.63	367.74	1051.62	381.6
59.025	4	0.15	0.15	0.02	0.22	0.07	0.23	0.09	6.46	6.17	99.53	0.33	0	98.3	6.17	4.5	12.55	0.09	6.38	0.41	0.63	0.22	0	0.01	0.02	0.05	0.1	0.08	4.82	1.27	0.01	50.05	6.46	0	0		-0.67	-1.7	6.94	60.37	161.01	838.22	319.3	1083.72	579.54	887.92	369.42	1048.51	381.04
59.058	4	0.17	0.16	0.02	0.23	0.07	0.25	0.09	6.12	5.38	99.5	0.33	0	98.26	5.38	4.17	14.63	0.08	5.91	0.47	0.66	0.16	0	0.01	0.02	0.06	0.09	0.07	4.5	1.1	0.01	53.7	6.12	0	0		0.11	-1.82	7.19	60.54	158.76	837.36	319.28	1083.46	580.66	888.69	369.64	1047.03	381.28
59.092	4	0.19	0.17	0.02	0.24	0.06	0.28	0.08	5.94	4.88	99.45	0.37	0	98	4.88	3.43	17.15	0.08	5.69	0.69	0.76	0.14	0	0.01	0.02	0.06	0.1	0.08	4.68	1.03	0.01	31.35	5.94	0	0		-1.91	-2.55	6.55	59.53	159.31	838.27	318.86	1085.28	581.69	889.03	367.7	1047.84	380.34
59.125	4	0.2	0.18	0.02	0.24	0.06	0.28	0.08	5.67	4.55	99.43	0.39	0	97.73	4.55	3.24	17.72	0.09	5.97	0.96	0.68	0.12	0	0.01	0.01	0.06	0.08	0.06	4.68	1.02	0.01	39.76	5.67	0	0		2.24	-3.18	6.66	61.01	156.93	837.56	317.98	1083.64	580.51	888.99	369.46	1045.6	379.59
59.159	4	0.23	0.2	0.02	0.25	0.06	0.32	0.08	5.46	4.6	99.36	0.46	0	98.71	4.6	2.73	19.88	0.1	6.52	1.53	0.53	0.12	0	0.01	0.01	0.07	0.08	0.04	4.73	0.9	0.01	27.25	5.46	0	0		1.61	-0.31	6.91	61.1	156.47	836.55	318.98	1079.87	578.59	887.25	368.56	1043.23	380.83
59.192	4	0.24	0.2	0.02	0.25	0.07	0.32	0.08	5.69	4.08	99.35	0.48	0	98.17	4.08	2.4	20.49	0.09	7.17	1.73	0.57	0.14	0	0.01	0.01	0.07	0.08	0.04	4.76	0.9	0.01	11.23	5.69	0	0		1.91	2.09	7.99	61.29	161.94	835.55	319.43	1078.08	577.58	885.02	366.52	1045.96	384.52
59.225	4	0.24	0.19	0.02	0.24	0.08	0.31	0.07	5.91	3.56	99.37	0.48	0	98.78	3.56	2.38	20.05	0.1	9.27	2.09	0.64	0.19	0	0.01	0.01	0.07	0.09	0.03	5.23	0.92	0.01	39.07	5.91	0	0		0.9	-0.03	7.53	61.06	163.59	833.85	318.88	1078.38	578.5	882.82	367.35	1045.66	382.99
59.259	4	0.27	0.21	0.02	0.26	0.09	0.37	0.07	6.24	3.68	99.25	0.62	0	98.07	3.68	1.76	23.51	0.09	10.81	2.41	0.93	0.27	0	0.01	0.01	0.07	0.1	0.03	5.46	0.96	0.01	39.05	6.24	0	0		-0.64	2.37	7.09	60.26	165.78	831.05	317.21	1079.62	581.46	880.58	365.63	1045.57	381.74
59.292	4	0.3	0.22	0.02	0.27	0.09	0.42	0.07	6.35	3.82	99.17	0.73	0	98.17	3.82	1.44	25.85	0.1	10.87	2.48	1.13	0.27	0	0.01	0.01	0.07	0.11	0.04	5.37	0.92	0.01	17.53	6.35	0	0		-0.27	2.1	7.91	60.52	164.97	830.15	318.24	1077.46	580.4	880.49	366.53	1044.6	383.37
59.325	4	0.34	0.24	0.02	0.29	0.09	0.47	0.07	6.22	3.81	99.06	0.92	0	96.76	3.81	1.64	28.59	0.12	10.51	2.75	1.16	0.32	0	0.01	0.01	0.06	0.11	0.04	5.9	0.86	0.01	69.14	6.22	0	0		-1.08	-5.01	6.14	60.29	157.33	832.55	320.13	1076.75	580.27	882.22	369.28	1039.16	380.37
59.359	4	0.43	0.28	0.02	0.36	0.08	0.62	0.07	6.04	4.01	98.75	1.46	0	98.52	4.01	1.81	34.98	0.13	8.6	2.93	0.94	0.29	0	0.01	0.01	0.06	0.11	0.04	5.97	0.77	0.01	20.31	6.04	0	0		0.02	1.01	6.5	60.65	165.74	830.59	316.63	1080.09	581.44	879.63	367.87	1044.96	379.63
59.392	4	0.49	0.3	0.02	0.39	0.08	0.72	0.07	6.2	4.42	98.56	1.9	0	98.68	4.42	1.52	37.94	0.12	8.09	3.61	0.96	0.42	0	0.01	0.01	0.05	0.13	0.03	6.31	0.8	0.01	40.39	6.2	0	0		1.92	-0.43	7.67	61.04	162.85	829.7	317.12	1079.25	582.6	881.65	367.54	1043.85	381.99
59.426	4	0.75	0.42	0.02	0.53	0.07	1.24	0.07	5.53	5.14	97.52	4.19	-4.79	98.04	5.14	1.18	48.79	0.09	8.48	4.45	1.15	0.64	0	0.01	0.01	0.05	0.14	0.05	5.58	0.7	0.01	17.42	5.53	0	0		-0.91	-2.45	6.67	59.84	165.62	828.81	315.13	1083.05	585.69	880.49	365.57	1045.55	379.18
59.459	4	0.86	0.46	0.02	0.6	0.07	1.54	0.08	5.63	6.15	96.93	5.66	-7.6	98.35	6.15	1.12	52.86	0.09	7.79	4.55	1.25	0.55	0	0.01	0.01	0.05	0.15	0.06	5.45	0.63	0.01	12.52	5.63	0	0		-0.01	-1.57	6.66	60.15	163.08	831.04	317.6	1082.34	585.27	882.38	368.1	1044.95	380.96
59.492	4	0.76	0.44	0.02	0.59	0.07	1.45	0.08	5.5	7.47	97.1	4.66	-6.95	98.08	7.47	1.1	50.29	0.08	7.09	4.21	1.31	0.54	0	0.01	0.01	0.05	0.16	0.09	5.47	0.61	0.01	31.8	5.5	0	0		-1.25	-2.32	7.18	59.81	160.72	834.52	319.08	1082.55	582.5	885.96	368.31	1046.13	381.73
59.526	4	0.76	0.44	0.02	0.6	0.07	1.49	0.08	5.59	7.66	97.02	4.9	-7.1	98.64	7.66	1.25	50.78	0.11	7.1	3.83	1.19	0.35	0	0.01	0.02	0.05	0.16	0.12	5.65	0.65	0.01	24.51	5.59	0	0		-1.83	-0.58	6.23	59.55	160.92	837.13	319.22	1084.8	582.96	887.14	368.2	1047.56	380.91
59.559	4	0.77	0.44	0.02	0.6	0.07	1.48	0.08	5.68	7.15	97.05	5.17	-7.34	98.49	7.15	1.24	51.24	0.12	6.64	3.68	1.14	0.3	0	0.01	0.02	0.05	0.16	0.11	5.89	0.7	0.01	35.91	5.68	0	0		0.22	-1.1	5.75	60.33	158.41	836.91	318.6	1083.72	582.13	886.95	369.35	1045.05	379.37
59.592	4	0.85	0.47	0.02	0.62	0.07	1.59	0.08	5.48	6.47	96.82	6.15	-7.98	98.12	6.47	0.92	53.08	0.13	7.47	3.41	0.93	0.27	0	0.01	0.02	0.05	0.14	0.07	6.33	0.77	0.01	41.48	5.48	0	0		2.34	-2.22	4.73	61.38	161.07	836.94	318.94	1079.4	578.17	882.24	370.21	1043.08	378.76
59.626	4	0.82	0.46	0.02	0.6	0.07	1.51	0.08	5.73	5.63	96.98	6.07	-7.09	98.44	5.63	0.91	52.81	0.16	7.85	2.46	0.78	0.17	0	0.01	0.01	0.05	0.13	0.05	6.44	0.78	0.01	36.25	5.73	0	0		1.29	1.29	5.97	61.3	158.74	836.38	319.92	1075.96	575.74	883.06	368.4	1041.31	380.82
59.659	4	0.8	0.46	0.02	0.6	0.06	1.48	0.08	5.32	5.52	97.04	5.85	-7.59	98.69	5.52	0.99	52.3	0.16	6.93	1.72	0.62	0.12	0	0.01	0.01	0.05	0.13	0.06	6.45	0.77	0.01	45.26	5.32	0	0		5.25	0.4	5.82	62.1	157.46	837.23	320.92	1072.9	573.53	882.32	370.06	1039.33	381.88
59.692	4	0.72	0.44	0.02	0.55	0.06	1.24	0.07	5.06	4.54	97.51	4.7	-5.74	98.61	4.54	1.26	49.2	0.19	7.07	1.31	0.44	0.07	0	0.01	0.01	0.06	0.12	0.05	6.67	0.79	0.01	58.91	5.06	0	0		4.8	0.68	6.28	62.18	156.07	837.52	321.95	1070.15	571.08	882.36	369.52	1037.85	382.92
59.726	4	0.75	0.46	0.02	0.57	0.06	1.26	0.07	4.41	4.06	97.47	4.88	-6.96	98.56	4.06	1.43	49.74	0.18	6.38	1.12	0.35	0.05	0	0.01	0.01	0.06	0.13	0.06	6.64	0.77	0.01	59.87	4.41	0	0		2.73	0.89	7.3	62.25	155.49	836.74	322.85	1066.02	566.66	881.46	368.87	1036.25	383.67
59.759	4	0.72	0.44	0.03	0.53	0.06	1.15	0.07	4.37	3.57	97.71	4.41	-5.5	98.65	3.57	1.23	47.81	0.14	7.05	1.2	0.39	0.09	0	0.01	0.01	0.07	0.14	0.05	7.24	0.81	0.01	59.42	4.37	0	0		2.61	0.54	5.62	62.29	159.27	837.04	323.36	1066.33	567.13	877.82	371.28	1036.72	382.21
59.793	4	0.58	0.4	0.03	0.46	0.05	0.89	0.07	3.79	3.57	98.23	2.72	-2.96	98.67	3.57	1.39	41.76	0.12	6.46	0.86	0.35	0.14	0	0.01	0.01	0.09	0.15	0.04	7.07	0.76	0.01	37.1	3.79	0	0		0.84	0.47	6.57	62.06	158.1	836.83	323.99	1064.64	564.98	878.63	370.67	1036.25	383.04
59.826	4	0.49	0.35	0.03	0.41	0.06	0.73	0.07	3.89	3.54	98.53	1.99	-0.06	98.59	3.54	1.52	37.54	0.1	7.25	0.77	0.4	0.14	0	0	0	0.11	0.14	0.03	7.3	0.79	0.01	75.32	3.89	0	0		-0.62	0.75	5.13	61.63	162.19	836.96	322.75	1067.27	567.1	876.32	369.36	1038.09	381.1
59.859	4	0.46	0.34	0.03	0.41	0.05	0.68	0.07	3.73	3.82	98.65	1.76	0	98.67	3.82	1.85	35.46	0.1	7.15	0.62	0.5	0.16	0	0	0.01	0.11	0.16	0.02	7.82	0.81	0.01	27.46	3.73	0	0		1.16	0.47	6.33	61.92	155.53	834.7	322.06	1066.9	569.45	879.6	368.81	1034.6	381.66
59.893	4	0.39	0.31	0.03	0.36	0.05	0.55	0.07	3.36	3.74	98.9	1.18	0	98.37	3.74	1.76	30.55	0.08	7.25	0.74	0.51	0.13	0	0	0.01	0.12	0.16	0.03	7.46	0.84	0.01	42.49	3.36	0.05	0		0.85	-1.51	6.08	61.53	157.98	832.96	320.72	1069.42	572.52	878.47	368.77	1036.01	380.65
59.926	4	0.41	0.32	0.03	0.36	0.06	0.57	0.07	3.36	3.22	98.86	1.3	0	98.76	3.22	1.57	31.69	0.08	8.05	0.79	0.64	0.12	0	0	0.01	0.12	0.14	0.03	7.7	0.88	0.01	58.44	3.36	0	0		3.53	0.13	6.69	62.19	157.45	830.94	319.49	1068.73	573.51	878.19	368.05	1035.09	381.28
59.959	4	0.38	0.29	0.03	0.33	0.06	0.49	0.07	3.53	2.99	99.02	1.15	0	98.44	2.99	1.29	28.75	0.08	7.9	0.82	0.68	0.13	0	0	0.01	0.13	0.16	0.03	8.9	1.01	0	52.78	3.53	0	0		0.95	1.26	6.71	61.44	158.28	829.65	319.03	1068.57	573.51	877.16	366.97	1034.86	380.47
59.993	4	0.36	0.28	0.03	0.32	0.06	0.46	0.07	3.44	3.08	99.08	1.07	0	98.61	3.08	1.2	26.8	0.07	8.86	0.84	0.61	0.11	0	0	0	0.15	0.15	0.04	9.79	1.22	0	78.12	3.44	0	0		2.47	0.69	6.33	62.18	158.88	831.27	321.59	1066.5	572.07	876.13	369.96	1034.53	382.27
60.026	4	0.34	0.27	0.03	0.31	0.05	0.41	0.07	3.37	2.9	99.17	0.96	0	98.07	2.9	1.19	24.94	0.09	7.41	0.62	0.54	0.12	0	0	0.01	0.15	0.13	0.04	10.21	1.22	0	56.33	3.37	0	0		1.35	2.36	6.69	61.85	156.79	832.17	322.36	1065.68	571.15	877.7	368.85	1033.84	383.17
60.059	4	0.34	0.27	0.03	0.32	0.05	0.4	0.07	3.18	3.4	99.19	0.99	0	98.5	3.4	1.17	23.9	0.1	6.54	0.76	0.48	0.11	0	0	0.01	0.17	0.13	0.04	11.66	1.45	0	67.38	3.18	0	0		0.79	1.07	6.57	61.82	156.47	833.26	323.96	1064.3	569.1	877.42	371.16	1033.43	383.29
60.093	4	0.27	0.23	0.03	0.27	0.05	0.3	0.07	3.11	3.67	99.4	0.62	0	98.39	3.67	1.25	17.22	0.1	5.35	0.56	0.33	0.08	0	0	0.01	0.2	0.13	0.04	11.66	1.34	0	47.41	3.11	0	0		1.52	1.45	5.88	61.67	156.28	834.57	325.21	1062.61	567.81	876.5	371.86	1032.33	383.75
60.126	4	0.26	0.22	0.03	0.26	0.04	0.29	0.07	3.15	3.44	99.43	0.58	0	98.57	3.44	1.19	16.39	0.08	4.86	0.57	0.31	0.09	0	0	0.01	0.17	0.15	0.05	11.66	1.38	0	35.78	3.15	0	0		-0.63	0.83	6.47	61.08	155.13	831.63	323.12	1063.45	569.61	876.72	369.02	1031.28	382.35
60.16	4	0.25	0.21	0.03	0.26	0.05	0.27	0.07	3.15	3.92	99.45	0.58	0	98.59	3.92	1.26	14.82	0.08	5.92	0.6	0.34	0.1	0	0	0.01	0.17	0.14	0.04	13.25	1.45	0	78.23	3.15	0	0		-0.23	0.78	6.4	61.03	158.06	829.32	321.04	1063.74	570.23	874.29	367.67	1031.77	381.12
60.193	4	0.26	0.22	0.03	0.28	0.05	0.3	0.07	3.18	4.38	99.41	0.64	0	98.47	4.38	1.35	16.03	0.08	6.23	0.6	0.43	0.1	0	0	0.01	0.14	0.15	0.05	13.26	1.43	0.01	53.15	3.18	0	0		3.41	1.19	6.22	61.9	156.78	830.4	322.56	1062.76	570.21	874.64	370.95	1031	382.52
60.226	4	0.26	0.22	0.03	0.29	0.05	0.31	0.08	3.26	5.04	99.39	0.68	0	98.51	5.04	1.43	16.07	0.06	7.07	0.59	0.53	0.12	0	0	0.01	0.13	0.14	0.06	14.14	1.46	0	66.6	3.26	0	0		2.56	-1.04	5.25	61.55	156.95	830.38	321.76	1063.21	569.83	873.46	371.4	1030.18	379.9
60.26	4	0.26	0.22	0.03	0.27	0.05	0.29	0.07	3.24	4.08	99.42	0.62	0	98.6	4.08	1.41	15.87	0.07	6.39	0.49	0.47	0.09	0	0	0.01	0.11	0.14	0.04	13.11	1.35	0.01	71.97	3.24	0	0		2.52	-0.74	6.37	61.53	156.24	832.22	323.56	1061.03	567.53	875.18	369.33	1030.77	383.45
60.293	4	0.25	0.21	0.03	0.27	0.05	0.28	0.07	3.19	3.92	99.45	0.59	0	98.68	3.92	1.62	15.13	0.07	6.03	0.52	0.34	0.07	0	0	0.01	0.11	0.12	0.03	13.03	1.29	0.01	86.7	3.19	0	0		1.57	-0.43	4.67	61.42	161.69	832.83	324.17	1060	565.95	870.23	370.69	1031.51	382.24
60.326	4	0.28	0.23	0.03	0.28	0.05	0.3	0.07	3.1	3.54	99.4	0.75	0	98.29	3.54	1.43	17.27	0.05	5.78	0.59	0.36	0.08	0	0	0.01	0.1	0.1	0.02	14.35	1.33	0.01	75.94	3.1	0	0		-2.57	1.74	4.55	60.43	158.81	831.33	323.01	1064.38	570.54	872.88	370.57	1031.42	379.77
60.36	4	0.3	0.24	0.03	0.28	0.05	0.31	0.07	3.19	2.85	99.37	0.78	0	98.71	2.85	1.03	19.03	0.06	5.21	0.67	0.35	0.06	0	0	0.01	0.08	0.1	0.02	13.07	1.36	0.01	40.05	3.19	0	0		-1.06	0.29	4.97	60.74	156.8	831.45	323.21	1065.83	572.84	875.2	369.62	1031.49	382.28
60.393	4	0.29	0.23	0.03	0.28	0.05	0.32	0.07	3.33	3.45	99.36	0.74	0	97.42	3.45	0.98	18.59	0.06	5.9	0.69	0.37	0.12	0	0	0.01	0.08	0.1	0.03	12.79	1.33	0.01	62.65	3.33	0	0		-4.71	-3.85	4.3	58.92	160.03	830.66	323.07	1070.84	577.53	874.83	370.08	1034.44	381.77
60.427	4	0.27	0.22	0.03	0.27	0.05	0.3	0.07	3.37	3.87	99.41	0.65	0	98.66	3.87	0.84	16.86	0.06	5.03	0.54	0.37	0.15	0	0	0.01	0.07	0.12	0.05	12.8	1.31	0.01	30.26	3.37	0	0		-7.77	-0.49	6.22	58.35	166.59	829.36	322.75	1070.33	576.36	873.47	367.83	1039.38	382.86
60.46	4	0.26	0.22	0.03	0.27	0.05	0.31	0.07	3.47	4.5	99.38	0.65	0	97.89	4.5	0.87	17.3	0.05	4.96	0.53	0.37	0.12	0	0	0	0.06	0.11	0.05	12.19	1.13	0.01	22.1	3.47	0	0		-4.27	-2.8	5.03	59.14	160.2	830.7	323.49	1068.93	576.41	874.72	370.34	1034.53	381.47
60.493	4	0.27	0.23	0.03	0.28	0.05	0.34	0.07	3.7	4.93	99.31	0.71	0	98.37	4.93	0.78	19.13	0.06	5.55	0.51	0.35	0.17	0	0	0	0.06	0.12	0.04	11.61	1.06	0.01	15.91	3.7	0	0		-5.44	-1.49	3.15	58.79	161.71	830.21	323.64	1070.74	578.16	872.28	372.08	1033.75	380.97
60.527	4	0.26	0.23	0.03	0.28	0.05	0.35	0.08	4.02	5.74	99.3	0.65	0	98.53	5.74	0.75	19.23	0.07	4.69	0.56	0.31	0.11	0	0	0	0.05	0.11	0.03	10.43	0.98	0	13.56	4.02	0	0		-5.77	0.99	4.36	58.77	165.74	827.21	321.6	1068.96	576.91	869.68	368.57	1034.92	381.32
60.56	4	0.25	0.22	0.03	0.28	0.05	0.36	0.08	4.6	6.5	99.28	0.61	0	97.79	6.5	0.71	19.37	0.08	5.38	0.65	0.28	0.09	0	0	0	0.04	0.13	0.02	9.24	0.88	0	26.44	4.6	0	0		-1.53	3.04	4.78	59.75	162.01	825.29	321.02	1066.48	577.92	869.82	369.04	1031.36	381.33
60.593	4	0.24	0.21	0.03	0.26	0.06	0.33	0.08	4.9	5.7	99.33	0.56	0	98.65	5.7	0.88	18.43	0.1	6.22	0.53	0.3	0.14	0	0	0	0.04	0.17	0.02	9.01	0.89	0	17.37	4.9	0	0		-1.99	0.55	5.89	59.31	161.05	823.17	321.22	1066.22	579.98	870.41	369.01	1030.94	382.05
60.627	4	0.26	0.21	0.02	0.29	0.06	0.39	0.08	5.26	6.77	99.22	0.68	0	98.56	6.77	1.27	21.26	0.12	6.18	0.64	0.37	0.17	0	0	0	0.04	0.17	0.03	8.86	0.91	0	32.91	5.26	0	0		-2.39	-0.88	6.18	59.36	162.37	822.73	321.02	1065.79	578.71	869.67	369.54	1031.58	381.71
60.66	4	0.28	0.22	0.02	0.3	0.07	0.42	0.08	5.48	6.21	99.16	0.77	0	98.55	6.21	1.06	23.53	0.12	7.37	0.76	0.49	0.23	0	0	0	0.03	0.18	0.04	8.39	0.84	0	14.09	5.48	0	0		-3.05	-0.91	5.76	59.04	160.9	822.38	321.38	1066.28	580.37	869.86	370.07	1030.36	381.28
60.693	4	0.28	0.22	0.02	0.29	0.07	0.41	0.07	5.85	5.16	99.17	0.78	0	98.49	5.16	1.16	24.5	0.12	7.05	0.86	0.59	0.24	0	0	0	0.04	0.16	0.08	7.62	0.82	0	18.46	5.85	0	0		-1	-1.1	5.99	59.51	159.28	820.92	320.77	1066.35	582.72	870.25	369.35	1029.03	382
60.727	4	0.28	0.22	0.02	0.27	0.07	0.38	0.07	6.34	3.77	99.23	0.75	0	98.36	3.77	1.23	24.87	0.16	6.63	0.76	0.75	0.26	0	0	0	0.04	0.16	0.05	6.77	0.83	0	9.76	6.34	0	0		-1.82	-1.53	5.95	59.61	160.06	821.53	321.64	1063.36	578.98	868.64	369.42	1028.21	382.04
60.76	4	0.29	0.22	0.02	0.27	0.07	0.39	0.07	6.51	3.16	99.23	0.78	0	98.34	3.16	1.46	25.75	0.15	6.55	0.74	0.82	0.24	0	0	0	0.03	0.17	0.06	6.44	0.83	0	43.08	6.51	0	0		-1.79	-1.6	5.97	59.34	161.45	819.28	320.17	1065.64	582.04	867.98	369.88	1029.05	381
60.794	4	0.37	0.25	0.02	0.32	0.08	0.54	0.07	7.19	3.34	98.92	1.35	0	97.29	3.34	1.57	33.54	0.13	7.21	0.76	0.9	0.24	0	0	0	0.03	0.16	0.06	6.39	0.9	0	14.94	7.19	0	0		-2.35	4.1	4.81	59.12	159.57	820.84	320.75	1066.02	581.63	868.45	371.69	1027.83	379.45
60.827	4	0.29	0.21	0.02	0.27	0.09	0.41	0.07	7.97	3.01	99.18	0.89	0	97.88	3.01	1.91	28.44	0.12	7.19	0.61	0.78	0.24	0	0	0.01	0.03	0.18	0.07	5.51	0.93	0	9.57	7.97	0	0		-3.43	2.84	5.48	59.13	162.9	819.91	320.3	1063.53	578.78	866.07	369.04	1028.58	380.2
60.86	4	0.3	0.21	0.02	0.28	0.08	0.43	0.07	7.57	3.07	99.15	0.9	0	98.62	3.07	2.07	28.93	0.12	6.73	0.56	0.58	0.23	0	0	0.01	0.03	0.14	0.09	5.29	0.94	0	15.45	7.57	0	0		-2.88	-0.67	5.56	58.96	162.2	819.52	318.26	1066.33	579.92	867.53	369.05	1029.49	377.96
60.894	4	0.3	0.21	0.02	0.29	0.08	0.44	0.07	7.96	3.45	99.12	0.94	0	98.76	3.45	2.02	29.66	0.12	6.21	0.5	0.46	0.23	0	0	0.01	0.03	0.14	0.09	5.12	0.89	0	11.96	7.96	0	0		-0.17	-0.1	5.66	59.82	160.05	821.14	318.06	1065.49	578.75	869.14	367.62	1028.8	378.81
60.927	4	0.31	0.21	0.02	0.29	0.08	0.44	0.07	8.32	3.32	99.13	0.98	0	98.74	3.32	2.12	30.03	0.13	5.74	0.45	0.51	0.24	0	0	0.01	0.03	0.15	0.11	5.41	0.9	0	8.34	8.32	0	0		-0.55	-0.17	6.19	59.77	158.55	820.93	319	1064.05	578.77	869.76	366.49	1027.69	380.51
60.96	4	0.29	0.19	0.02	0.28	0.09	0.41	0.07	8.91	3.3	99.18	0.99	0	98.54	3.3	2.41	29.35	0.14	5.56	0.42	0.59	0.23	0	0	0.01	0.03	0.16	0.08	6.12	0.88	0	12.8	8.91	0	0		-1.15	-0.93	6.51	59.72	159.37	819.82	320.45	1062.81	578.99	868.55	368.57	1027.37	381.7
60.994	4	0.25	0.17	0.02	0.26	0.09	0.34	0.08	9.07	3.65	99.31	0.76	0	98.32	3.65	2.77	25.23	0.13	5.59	0.45	0.72	0.28	0	0	0.01	0.03	0.17	0.07	6.52	1.02	0	17.22	9.07	0	0		-0.03	-1.64	6.38	60.08	160.91	818.23	320.52	1061.28	579.28	866.1	369.1	1026.48	382.15
61.027	4	0.25	0.17	0.02	0.26	0.1	0.34	0.08	9.47	3.84	99.31	0.78	0	98.68	3.84	2.62	25.26	0.14	6.29	0.45	0.9	0.29	0	0	0.01	0.03	0.17	0.06	6.83	1.06	0	27.89	9.47	0	0		-1.42	-0.43	6.28	59.47	161.83	818.25	319.69	1063.16	580.11	866.52	368.38	1027.84	381.23
61.06	4	0.28	0.18	0.02	0.27	0.1	0.39	0.07	9.65	3.22	99.23	0.94	0	98.68	3.22	2.21	28.21	0.14	6.92	0.57	0.8	0.33	0	0	0.01	0.03	0.18	0.05	6.65	1.12	0	13.82	9.65	0	0		-1.84	0.45	5.93	59.37	160.1	819.49	319.33	1063.13	578.28	867.45	368.54	1027.18	379.59
61.094	4	0.31	0.2	0.02	0.28	0.09	0.43	0.07	9.06	3.23	99.14	1.09	0	98.44	3.23	1.74	30.17	0.13	6.19	0.73	0.65	0.37	0	0	0.01	0.03	0.16	0.06	6.72	1.14	0	15.45	9.06	0	0		-3.21	-1.28	5.25	58.8	163.43	819.08	318.3	1063.95	578.65	865.24	366.71	1028.25	378.38
61.127	4	0.33	0.21	0.02	0.29	0.09	0.46	0.07	8.86	3.55	99.07	1.13	0	98.72	3.55	1.47	31.21	0.1	6.34	0.88	0.57	0.28	0	0	0.01	0.03	0.17	0.07	6.21	1.02	0	18.16	8.86	0	0		-0.06	-0.29	5.25	59.87	158.69	820.83	318.48	1065.11	579.04	868.85	369.32	1027.29	378.09
61.161	4	0.31	0.2	0.02	0.27	0.1	0.43	0.07	9.47	3.21	99.14	1.08	0	98.67	3.21	1.17	30.18	0.08	6.23	1.12	0.62	0.24	0	0	0.01	0.03	0.2	0.07	6.52	1.15	0	9.76	9.47	0	0		-1.44	0.46	6.5	59.39	159.51	818.79	317.98	1063.76	579.34	868.53	365.35	1027.36	380.06
61.194	4	0.31	0.19	0.02	0.27	0.1	0.42	0.07	9.57	3.26	99.16	1.03	0	97.68	3.26	1.21	29.54	0.09	6.73	1.3	0.6	0.19	0	0	0.01	0.03	0.17	0.08	6.55	1.34	0	22.36	9.57	0	0		-0.4	-3.31	6.24	60.04	159.93	818.64	318.62	1059.78	575.86	865.89	365.23	1025.11	380.32
61.227	4	0.28	0.18	0.02	0.25	0.1	0.38	0.07	9.21	3.1	99.25	0.84	0	98.4	3.1	1.22	26.88	0.08	7.76	1.25	0.65	0.15	0	0	0	0.03	0.17	0.07	6.28	1.38	0	18.19	9.21	0	0		2.55	1.4	5.84	61.29	156.72	821.99	322.48	1056.73	573.51	867.03	370.24	1023.26	382.66
61.261	4	0.27	0.18	0.02	0.24	0.1	0.36	0.07	8.85	3.02	99.27	0.76	0	98.54	3.02	1.23	25.74	0.07	8.42	1.34	0.66	0.14	0	0	0	0.03	0.17	0.06	6.03	1.4	0	54.47	8.85	0	0		1.17	0.93	6.18	60.88	159.98	819.11	320.25	1056.92	573	864.55	369.4	1024.13	380.68
61.294	4	0.26	0.18	0.02	0.23	0.09	0.33	0.07	8.46	2.45	99.34	0.7	0	98.77	2.45	1.12	24.19	0.08	6.71	1.04	0.5	0.09	0	0	0	0.03	0.17	0.05	6.47	1.4	0	22.89	8.46	0	0		-1.52	0.06	6.57	59.77	158.68	819.71	319.96	1059.2	574.25	867.09	367.55	1025.25	380.45
61.327	4	0.24	0.17	0.02	0.22	0.09	0.3	0.07	8.7	2.23	99.41	0.61	0	98.46	2.23	1.23	22.23	0.09	6.66	0.89	0.57	0.11	0	0	0	0.03	0.16	0.03	6.53	1.37	0	8.75	8.7	0	0		-1.93	1.21	5.31	59.51	159.16	820.56	319.08	1060.61	574.8	866.43	367.06	1025.19	378.36
61.361	4	0.23	0.15	0.02	0.21	0.11	0.28	0.07	9.93	2.41	99.45	0.62	0	98.74	2.41	1.21	21.36	0.1	6.87	0.76	0.6	0.14	0	0	0	0.03	0.19	0.03	7.58	1.38	0	10.01	9.93	0	0		-1.62	-0.18	7.23	59.34	156.88	818.53	318.31	1061.01	576.32	869.1	365.35	1025.29	380.06
61.394	4	0.22	0.14	0.02	0.2	0.1	0.25	0.07	9.9	2.27	99.5	0.56	0	98.66	2.27	1.38	19.57	0.13	6	0.7	0.61	0.15	0	0	0	0.03	0.19	0.04	7.96	1.37	0	6.68	9.9	0	0		-1.47	0.5	6.59	59.48	162.42	817.6	318.66	1060.75	576.93	865.18	366.43	1026.98	380.62
61.428	4	0.21	0.14	0.02	0.2	0.11	0.24	0.07	9.87	2.36	99.52	0.52	0	98.29	2.36	1.47	18.48	0.15	6.76	0.63	0.65	0.24	0	0	0.01	0.03	0.18	0.11	7.93	1.38	0.01	16.42	9.87	0	0		-2.32	1.75	6.36	58.92	163.18	817.23	317.41	1063.42	579.12	865.73	365.49	1028.3	379.58
61.461	4	0.22	0.15	0.02	0.21	0.1	0.27	0.07	9.35	2.25	99.46	0.56	0	97.66	2.25	1.75	20.98	0.15	6.72	0.55	0.67	0.25	0	0	0.01	0.03	0.19	0.11	6.44	1.27	0.01	24.42	9.35	0	0		-1.32	-3.35	5.46	59.02	159.38	819.73	317.32	1065.26	578.83	868.26	367.55	1027.35	377.08
61.494	4	0.22	0.15	0.02	0.21	0.1	0.27	0.07	9.6	2.85	99.46	0.55	0	98.59	2.85	1.82	20.65	0.15	6.69	0.62	0.7	0.27	0	0	0.01	0.03	0.19	0.12	6.48	1.26	0.01	11.53	9.6	0	0		-0.75	0.76	6.22	59.35	159.77	819.15	319.19	1063.77	579.55	868.15	368.63	1027.49	380.3
61.528	4	0.21	0.15	0.02	0.21	0.1	0.28	0.07	9.27	3.19	99.44	0.51	0	98.71	3.19	1.87	20.67	0.14	7.68	0.6	0.74	0.31	0	0	0.01	0.03	0.18	0.1	5.42	1.17	0.01	13.24	9.27	0	0		-2.08	-0.3	6.14	58.81	161.4	819.2	317.67	1065.76	579.15	868.23	368.12	1029.31	378.26
61.561	4	0.22	0.16	0.02	0.23	0.09	0.3	0.08	8.75	3.93	99.4	0.52	0	97.69	3.93	2.14	21.1	0.13	6.73	0.77	0.75	0.32	0	0	0.01	0.04	0.17	0.09	5.25	1.14	0.01	8.96	8.75	0	0		-1.08	3.29	5.34	59.18	159.68	820.12	317.52	1065.07	578.32	868.23	368.29	1027.66	377.27
61.594	4	0.22	0.17	0.02	0.24	0.09	0.32	0.08	8.42	4.99	99.36	0.52	0	98.46	4.99	2.35	21.49	0.11	6.57	0.81	0.64	0.31	0	0	0.01	0.04	0.18	0.09	4.83	1.1	0.01	4.12	8.42	0	0		-0.79	1.22	5.73	59.39	160.76	821.2	317.81	1065.19	577.3	868.77	368	1029.21	378.12
61.628	4	0.2	0.16	0.02	0.23	0.09	0.3	0.08	8.6	5.52	99.4	0.48	0	98.7	5.52	2.44	19.72	0.11	5.62	0.7	0.61	0.21	0	0	0.01	0.04	0.18	0.1	5.64	1.28	0.01	9.81	8.6	0	0		-2.27	-0.34	6.64	58.84	161.48	819.48	316.77	1064.4	577.26	868.45	364.01	1029.24	378.89
61.661	4	0.21	0.17	0.02	0.25	0.08	0.33	0.08	8.29	5.9	99.35	0.54	0	98.24	5.9	2.55	21.25	0.1	5.02	0.82	0.56	0.17	0	0	0.01	0.04	0.15	0.08	5.8	1.23	0.01	28.81	8.29	0	0		-1.89	-1.89	5.39	58.94	159.97	820.56	315.98	1065.41	576.24	868.4	366.44	1028.13	375.28
61.694	4	0.21	0.17	0.02	0.24	0.08	0.31	0.08	7.83	5.03	99.37	0.51	0	98.56	5.03	2.46	20.69	0.09	5.81	0.77	0.46	0.13	0	0	0.01	0.03	0.16	0.06	5.42	1.22	0.01	49.49	7.83	0	0		-2.49	0.87	6.61	59.17	161.79	820.29	316.32	1061.46	572.39	867.25	362.75	1028.33	377.94
61.728	4	0.22	0.18	0.02	0.26	0.08	0.33	0.08	7.48	5.57	99.34	0.55	0	98	5.57	2.39	21.09	0.09	5.95	0.73	0.5	0.11	0	0	0.01	0.04	0.15	0.06	6.12	1.08	0.01	52.8	7.48	0	0		2.5	2.55	6.18	60.96	156.74	823.32	319.19	1058.36	570	868.93	367.51	1025.21	379.52
61.761	4	0.21	0.17	0.02	0.24	0.08	0.3	0.08	7.15	4.75	99.4	0.5	0	98.28	4.75	2.1	19.11	0.08	6.38	0.65	0.46	0.12	0	0	0.01	0.04	0.17	0.04	6.68	1.07	0.01	27.53	7.15	0	0		2.12	1.76	6.63	60.95	157.52	823.5	319.66	1057.59	568.85	868.84	367.35	1025.82	380.38
61.795	4	0.22	0.17	0.02	0.23	0.08	0.3	0.07	7.44	4.36	99.41	0.52	0	98.34	4.36	1.65	19.53	0.09	5.87	0.69	0.59	0.12	0	0	0.01	0.03	0.18	0.05	6.98	0.97	0.01	37.61	7.44	0	0		3.93	1.61	6.23	61.24	157.22	823.29	319.97	1057.87	570.25	868.47	369.12	1025.28	380.47
61.828	4	0.22	0.18	0.02	0.23	0.08	0.29	0.07	7.08	4.05	99.41	0.52	0	98.41	4.05	1.6	19.17	0.09	6.42	0.78	0.59	0.13	0	0	0.01	0.03	0.21	0.06	7.19	0.98	0.01	60.3	7.08	0	0		3.09	1.38	5.63	61.06	159.43	823.08	319.17	1059.09	570.91	867.18	368.68	1026.26	379.26
61.861	4	0.22	0.17	0.02	0.23	0.08	0.28	0.07	7.04	3.73	99.44	0.49	0	98.39	3.73	1.63	18.52	0.07	6.29	0.76	0.52	0.12	0	0	0.01	0.03	0.23	0.05	6.96	0.93	0.01	61.52	7.04	0	0		2.19	1.42	6.18	60.82	160.76	821.86	318.09	1059.42	571.01	866.84	366.98	1027.14	379.18
61.895	4	0.25	0.2	0.02	0.24	0.07	0.31	0.07	6.26	3.11	99.37	0.55	0	98.77	3.11	1.61	20.88	0.06	6.78	0.99	0.49	0.11	0	0	0.01	0.04	0.24	0.05	6.29	0.91	0.01	63.62	6.26	0	0		1.71	0.08	5.84	60.75	161.21	821.93	318.28	1059.22	570.83	866.1	367.22	1026.9	378.73
61.928	4	0.27	0.21	0.02	0.24	0.07	0.34	0.07	6.01	2.48	99.32	0.61	0	98.55	2.48	1.32	22.84	0.05	6.86	0.89	0.37	0.1	0	0	0.01	0.04	0.27	0.07	5.75	0.92	0.01	30.06	6.01	0	0		1.13	0.9	5.32	60.25	160.88	821.28	316.31	1061.73	572.74	866.51	366.12	1027.07	376.42
61.961	4	0.26	0.21	0.02	0.24	0.07	0.32	0.07	5.62	2.41	99.36	0.55	0	98	2.41	1.38	21.5	0.04	6.69	0.96	0.4	0.1	0	0	0.01	0.04	0.26	0.07	5.76	0.92	0.01	56.06	5.62	0	0		1.25	2.54	5.88	60.58	157.47	823.77	318.38	1059.71	569.73	869.1	367.09	1026.18	378.04
61.995	4	0.24	0.2	0.03	0.22	0.06	0.28	0.07	5.19	2.02	99.45	0.48	0	97.96	2.02	1.55	18.2	0.04	7.09	0.97	0.43	0.14	0	0	0.01	0.03	0.27	0.06	7	1.02	0	66.02	5.19	0	0		4.74	2.65	6.01	61.2	158.78	822.63	318.51	1058.04	569.72	867.23	368.56	1025.66	379.24
62.028	4	0.23	0.19	0.03	0.22	0.07	0.27	0.07	5.17	2.05	99.47	0.46	0	98.09	2.05	1.65	17.29	0.04	7.85	1.13	0.42	0.16	0	0	0.01	0.03	0.22	0.05	7.53	1.01	0	45.27	5.17	0	0		5.41	2.31	5.46	61.18	155.54	822.76	318.48	1059.47	572.03	868.79	369.71	1024.09	378.28
62.061	4	0.23	0.19	0.03	0.22	0.07	0.25	0.07	4.96	1.77	99.5	0.45	0	97.88	1.77	1.67	16.1	0.04	8.46	1.03	0.51	0.18	0	0	0.01	0.03	0.23	0.04	8.43	0.98	0	45.54	4.96	0	0		3.7	2.85	6.15	61.1	157.21	822.85	319.48	1058.17	570.8	868.35	368.47	1025.12	380.15
62.095	4	0.22	0.17	0.03	0.21	0.07	0.22	0.07	5.04	1.7	99.56	0.42	0	98.14	1.7	1.7	12.95	0.04	8.75	0.87	0.42	0.15	0	0	0.01	0.03	0.21	0.04	10.64	0.94	0	82.59	5.04	0	0		2.8	2.18	5.57	60.9	156.82	822.59	319.88	1058.44	571.82	867.75	369.27	1024.25	379.46
62.128	4	0.21	0.17	0.03	0.2	0.07	0.21	0.07	5.02	1.66	99.58	0.4	0	98.15	1.66	1.7	11.8	0.04	8.48	0.79	0.41	0.14	0	0	0.01	0.03	0.19	0.04	11.06	0.94	0	61.5	5.02	0	0		5.06	2.14	6.34	61.11	156.02	821.51	318.96	1057.37	570.82	867.99	369.4	1023.67	379.59
62.162	4	0.19	0.17	0.03	0.2	0.06	0.19	0.07	4.68	1.91	99.6	0.35	0	98.55	1.91	1.9	9.78	0.05	7.12	0.67	0.4	0.14	0	0	0.01	0.03	0.17	0.06	11.15	0.99	0	33.64	4.68	0	0		4.06	0.89	5.09	60.92	156.2	822.59	319.22	1058.06	571.45	867.21	369.18	1023.14	378.42
62.195	4	0.19	0.16	0.03	0.2	0.06	0.18	0.07	4.44	2.03	99.59	0.36	0	98.26	2.03	1.95	8.94	0.06	6.7	0.63	0.41	0.13	0	0	0.01	0.03	0.17	0.06	12.3	0.93	0.01	55.68	4.44	0	0		5.45	1.83	6.04	61.1	156.17	821.98	319.24	1057.56	571.55	867.89	368.97	1023.67	380.07
62.228	4	0.19	0.16	0.03	0.21	0.06	0.19	0.07	4.52	2.47	99.58	0.37	0	98.52	2.47	2.33	9.26	0.07	7.06	0.66	0.39	0.19	0	0	0.01	0.03	0.17	0.07	12.41	0.98	0.01	48.25	4.52	0	0		3.34	0.99	5.24	60.87	157.5	821.52	318.8	1059.49	572.97	866.95	369.89	1024.23	378.08
62.262	4	0.2	0.17	0.03	0.21	0.06	0.2	0.07	4.67	2.74	99.58	0.39	0	98.39	2.74	1.94	9.86	0.07	7.83	0.68	0.41	0.14	0	0	0.01	0.03	0.17	0.06	12.38	0.99	0	70.94	4.67	0	0		2.55	1.43	5.6	60.94	156.35	822.67	319.85	1058.86	571.91	868.22	369.72	1024.3	379.1
62.295	4	0.2	0.17	0.03	0.21	0.06	0.2	0.07	4.6	2.7	99.58	0.39	0	98.52	2.7	1.8	9.76	0.06	7.16	0.59	0.45	0.12	0	0	0.01	0.03	0.18	0.06	12.52	0.94	0	59.11	4.6	0	0		2.83	1	5.76	60.97	155.74	823.14	320.27	1057.8	571.01	868.44	369.04	1023.8	379.81
62.328	4	0.2	0.17	0.03	0.21	0.06	0.21	0.07	4.6	2.86	99.58	0.38	0	98.74	2.86	1.7	11.07	0.05	7.7	0.69	0.5	0.11	0	0	0.01	0.03	0.17	0.06	10.87	0.94	0	39.84	4.6	0	0		1.96	-0.18	5.71	60.63	161.64	821.61	318.35	1061.78	574.83	866.88	367.13	1028.04	379.66
62.362	4	0.21	0.18	0.03	0.22	0.06	0.22	0.07	4.42	2.67	99.56	0.41	0	98.64	2.67	1.68	12.08	0.06	6.87	0.7	0.63	0.08	0	0	0.01	0.03	0.15	0.05	10.94	0.99	0	42.3	4.42	0	0		3.49	-0.58	5.42	61.21	155.59	823.52	320.48	1061.47	575.35	870.05	370.5	1025.34	380.15
62.395	4	0.21	0.18	0.03	0.22	0.06	0.22	0.07	4.48	2.73	99.57	0.41	0	98.61	2.73	1.86	11.9	0.08	6.48	0.68	0.7	0.1	0	0	0.01	0.03	0.13	0.04	11.2	1.02	0	31.41	4.48	0	0		0.04	-0.71	5.56	60.01	160.04	823.39	319.5	1064.29	576.35	869.53	368.39	1029.17	379.68
62.429	4	0.21	0.17	0.03	0.22	0.06	0.21	0.07	4.7	2.53	99.57	0.44	0	98.76	2.53	1.57	11.39	0.07	7.37	0.86	0.78	0.11	0	0	0	0.03	0.12	0.03	12.62	0.99	0	44.76	4.7	0	0		-0.01	-0.13	5.42	59.68	162.35	823.2	317.84	1068.33	579.35	870.21	367.65	1032.17	378.86
62.462	4	0.22	0.18	0.03	0.23	0.06	0.23	0.07	4.94	3.04	99.55	0.49	0	97.76	3.04	1.55	12.69	0.07	7.69	1.07	0.73	0.12	0	0	0	0.03	0.11	0.02	12.99	1.04	0	27.45	4.94	0	0		-2.13	-3.11	6.12	58.95	158.47	824.28	317.48	1067.74	576.4	873.08	365.99	1031.12	377.61
62.495	4	0.22	0.17	0.03	0.22	0.07	0.22	0.07	5.22	2.75	99.56	0.47	0	98.43	2.75	1.46	12.02	0.08	8.06	0.91	0.7	0.11	0	0	0	0.03	0.09	0.01	13.11	1.09	0	20.27	5.22	0	0		2.32	1.31	6.43	60.56	162.04	823.78	317.88	1066.61	576.95	871.17	367.19	1032.65	380.6
62.529	4	0.23	0.18	0.03	0.24	0.07	0.25	0.07	5.31	3.25	99.49	0.54	0	98.44	3.25	1.56	15.11	0.09	7.96	1.03	0.63	0.15	0	0	0	0.04	0.07	0.01	11.82	1.11	0	47.2	5.31	0	0		2.99	1.27	5.68	60.78	161.98	823.9	317.14	1067.73	577.8	870.8	367.81	1032.4	379.05
62.562	4	0.25	0.19	0.03	0.25	0.07	0.28	0.07	5.48	3.31	99.44	0.62	0	98.19	3.31	1.74	17.44	0.12	8.26	1.22	0.62	0.19	0	0	0	0.04	0.06	0.01	11.45	1.15	0	22.62	5.48	0	0		2.04	2.04	5.97	60.36	163.01	822.83	315.85	1070.26	579.88	871.43	367.26	1034.07	378.35
62.595	4	0.25	0.19	0.03	0.25	0.07	0.28	0.07	5.57	3.77	99.43	0.61	0	96.69	3.77	1.9	17.59	0.11	7.12	1.14	0.73	0.19	0	0	0	0.04	0.06	0.02	11.06	1.19	0	54.03	5.57	0	0		0.69	5.12	7.65	60.05	162	822.3	317.15	1068.12	577.55	872.86	367.59	1034.33	380.76
62.629	4	0.29	0.22	0.03	0.3	0.06	0.37	0.08	5.58	4.59	99.25	0.86	0	98.41	4.59	2	23.21	0.13	6.41	1.29	0.73	0.24	0	0	0	0.04	0.05	0.02	10.32	1.33	0	43.3	5.58	0	0		-0.01	1.36	6.13	59.8	164.15	825.64	317.4	1071.66	579.13	873.24	367.22	1036.92	379.65
62.662	4	0.3	0.21	0.03	0.31	0.07	0.39	0.08	5.66	5.18	99.22	0.86	0	98.12	5.18	2.18	23.52	0.12	6.91	1.77	0.78	0.3	0	0	0	0.04	0.05	0.01	10.08	1.34	0	40.08	5.66	0	0		-1.5	-2.22	6	59.18	157.85	826.53	317.35	1072.37	578.86	876.62	367.7	1034.17	377.34
62.695	4	0.31	0.22	0.03	0.33	0.07	0.44	0.08	6.22	5.79	99.12	1.01	0	97.97	5.79	2.47	26.18	0.12	7.18	1.79	0.74	0.31	0	0	0	0.04	0.06	0.02	9.65	1.33	0	24.55	6.22	0	0		-0.93	2.62	7.55	59.25	161.32	825.39	316.93	1072.89	579.97	876.97	365.36	1037.55	380.79
62.729	4	0.36	0.24	0.02	0.38	0.08	0.56	0.09	6.52	6.33	98.88	1.37	0	97.86	6.33	2.65	31	0.13	8.45	1.7	0.76	0.37	0	0	0	0.04	0.07	0.03	9.15	1.36	0	40.61	6.52	0	0		1.43	2.9	7.39	60.12	163.12	825.8	316.71	1073.1	579.87	876.25	366.28	1038.68	381.22
62.762	4	0.37	0.25	0.02	0.38	0.08	0.6	0.09	6.36	6.63	98.81	1.38	0	98.12	6.63	2.45	31.82	0.1	8.92	1.79	0.95	0.43	0	0	0	0.04	0.07	0.03	8.42	1.3	0	11.7	6.36	0	0		1.42	-2.24	7.05	59.83	162.78	824.67	313.42	1076.38	581.88	876.87	364.07	1039.08	377.77
62.796	4	0.42	0.28	0.02	0.41	0.08	0.72	0.08	6.51	6.34	98.55	1.83	0	97.73	6.34	2.21	36.85	0.09	7.71	1.79	1.34	0.49	0	0	0.01	0.05	0.08	0.05	6.95	1.39	0	7.4	6.51	0	0		2.1	3.18	6.79	59.74	164.13	825.55	313.06	1081.43	586.28	878.98	365.79	1042.65	378.11
62.829	4	0.39	0.26	0.02	0.4	0.09	0.71	0.09	6.98	7.18	98.58	1.65	0	96.46	7.18	2.1	35.32	0.08	10.25	1.99	1.48	0.52	0	0	0.01	0.05	0.1	0.07	7.11	1.42	0	8.32	6.98	0	0		-0.4	-5.48	6.12	58.74	163.63	830.86	314.53	1086.92	587.99	883.56	365.72	1046.74	377.96
62.862	4	0.39	0.26	0.02	0.4	0.1	0.77	0.09	7.11	8.43	98.47	1.6	0	98.26	8.43	1.89	35.68	0.09	11.72	2.48	1.86	0.71	0	0	0.01	0.05	0.11	0.07	6.43	1.27	0	2.82	7.11	0	0		-2.16	-1.84	5.54	58.23	167.48	834.11	311.62	1094.61	588.67	886.46	365.29	1053.69	374.35
62.896	4	0.38	0.26	0.02	0.4	0.11	0.79	0.09	7.49	9.01	98.42	1.49	0	97.33	9.01	1.8	35.9	0.08	12.75	2.87	2.04	0.69	0	0.01	0.03	0.05	0.11	0.09	5.31	1.19	0	6.8	7.49	0	0		0.71	-4.02	6.14	59.01	164.49	839	311.41	1097.53	586.75	892.47	366	1056.74	374.61
62.929	4	0.34	0.25	0.02	0.4	0.13	0.83	0.1	7.66	11	98.35	1.28	0	97.81	11	1.41	34.35	0.08	14.99	2.7	2.09	0.59	0	0.01	0.05	0.05	0.12	0.1	4.83	1.17	0	11.81	7.66	0	0		-0.44	-3	5.64	58.7	164.03	843.99	310.56	1102.8	586.64	897.2	364.34	1061	373.21
62.962	4	0.34	0.27	0.02	0.44	0.1	0.93	0.1	6.93	13.01	98.13	1.3	0	96.48	13.01	1.24	35.24	0.08	11.64	2.63	2.13	0.62	0	0.01	0.08	0.06	0.12	0.09	4.16	1.06	0	2.97	6.93	0	0		-1.72	-5.44	7.7	58.75	166.29	842.56	309.81	1098.69	580.49	896.14	361.48	1061.93	374.27
62.996	4	0.4	0.31	0.02	0.53	0.09	1.27	0.11	6.53	14.76	97.45	1.84	-0.59	94.82	14.76	1.25	40.42	0.08	10.68	2.75	2.27	0.81	0	0.01	0.1	0.08	0.12	0.11	3.42	1.02	0.01	20.63	6.53	0	0		-2.29	-7.47	5.09	58.28	167.9	848.01	309.61	1105.95	583.63	898.18	363.18	1065.89	371.08
63.029	4	0.36	0.3	0.02	0.57	0.08	1.38	0.13	6.49	18.26	97.25	1.63	-1.43	96.3	18.26	1.38	39.07	0.1	9.33	2.41	2.57	0.92	0	0.01	0.12	0.08	0.12	0.11	3.25	1.04	0.01	8.02	6.49	0	0		1.53	-5.7	5.87	59.36	166.37	851.96	308.21	1111.47	584.84	904.67	363.39	1070.83	371.73
63.062	4	0.32	0.29	0.02	0.65	0.08	1.6	0.16	6.67	22.95	96.8	1.53	-2.62	94.38	22.95	1.65	38.41	0.1	8.08	2.24	2.85	1.37	0	0.02	0.14	0.08	0.12	0.12	3.08	1.07	0.01	11.49	6.67	0	0		2.56	-7.9	5.05	59.79	163.8	857.21	309.58	1112.42	582.83	907.89	363.77	1071.5	371.82
63.096	4	0.28	0.28	0.02	0.67	0.08	1.63	0.18	6.75	24.92	96.74	1.33	-2.17	94.41	24.92	1.73	36.92	0.12	8.11	1.8	2.95	1.96	0	0.03	0.16	0.1	0.09	0.1	2.84	0.94	0.01	51.4	6.75	0	0		0.02	-7.86	6.05	59.08	162.15	863.14	311.49	1115.58	580.31	914.53	363.66	1076.38	373.37
63.129	4	0.24	0.26	0.02	0.69	0.07	1.54	0.2	6.54	26.85	96.92	1.09	-1.84	94.73	26.85	2.45	34.11	0.13	6.26	1.38	2.44	1.54	0	0.03	0.14	0.1	0.08	0.08	2.83	0.96	0.01	34.31	6.54	0	0		-0.69	-7.55	6.24	59.08	164.29	865.25	311.65	1118.49	580.3	916.27	364.52	1080.31	373.56
63.163	4	0.22	0.24	0.02	0.66	0.07	1.45	0.2	6.72	27.72	97.11	0.93	-0.75	94.52	27.72	2.56	31.97	0.15	5.82	1.08	2.27	1.88	0	0.05	0.13	0.11	0.09	0.12	2.62	0.91	0.01	15.93	6.72	0	0		1.25	-7.76	6.04	59.72	161.36	869.19	311.4	1121.74	580.37	920.93	365.03	1082.09	373.1
63.196	4	0.2	0.23	0.02	0.66	0.07	1.37	0.21	6.46	28.56	97.25	0.79	-0.21	95.34	28.56	2.95	29.96	0.19	5.65	0.81	2.32	1.81	0	0.06	0.13	0.12	0.09	0.15	2.33	0.86	0.01	30.27	6.46	0	0		-1.1	-6.91	6.57	59.01	164.76	870.82	311.66	1123.21	579.05	921.66	363.73	1086.1	373.93
63.229	4	0.19	0.23	0.02	0.72	0.07	1.55	0.24	6.51	30.55	96.9	0.83	-1.14	95.65	30.78	3.14	30.55	0.19	5.18	0.71	2.1	1.54	0	0.07	0.15	0.11	0.09	0.24	2.2	0.85	0.01	39.54	6.51	0	0		0.18	-6.55	7.07	59.56	162.83	872.63	312.35	1123.69	578.94	924.39	363.51	1086.78	375.5
63.263	4	0.18	0.22	0.01	0.73	0.07	1.58	0.25	6.73	29.27	96.83	0.93	-0.38	96.12	32.61	2.94	29.27	0.22	5.9	0.68	2.4	1.51	0	0.09	0.14	0.12	0.09	0.25	2.1	0.87	0.01	29.03	6.73	0	0		1.51	-5.95	6.75	59.81	163.88	875.1	310.39	1127.87	579.32	926.8	362.84	1090.31	373.88
63.296	4	0.2	0.24	0.02	0.71	0.07	1.57	0.23	6.57	30.3	96.85	0.84	-0.86	94.63	30.3	2.89	31.15	0.25	6.47	0.81	2.4	1.45	0	0.1	0.16	0.12	0.09	0.25	2.13	0.87	0.01	19.49	6.57	0	0		1.34	-7.65	7.76	59.54	168.18	873.86	309.92	1128.53	579.88	925.98	361.26	1093.53	375.87
63.329	4	0.21	0.25	0.02	0.7	0.07	1.58	0.21	6.69	28.73	96.85	0.94	-1.28	96.84	28.73	2.58	32.7	0.26	6.47	0.79	2.43	1.23	0	0.11	0.18	0.13	0.09	0.24	2.04	0.91	0.01	31.19	6.69	0	0		2.39	-4.88	7.6	60.38	165.22	873.05	311.4	1125.67	579.83	925.26	363.2	1089.93	376.64
63.363	4	0.23	0.25	0.02	0.59	0.07	1.26	0.18	6.09	24.29	97.48	0.85	-0.13	97.26	24.29	2.37	31.48	0.26	6.12	0.78	1.86	0.71	0	0.11	0.18	0.13	0.1	0.2	1.97	0.88	0.01	36.3	6.09	0	0		2.26	-4.16	7.57	60.31	165.4	872.13	311.67	1123.98	580.28	923.96	361.15	1088.52	377.77
63.396	4	0.26	0.27	0.02	0.57	0.07	1.24	0.15	5.92	21.72	97.53	0.96	-0.25	98.25	21.72	1.87	33.05	0.22	6.46	0.92	1.36	0.46	0	0.1	0.17	0.14	0.09	0.22	2.07	0.79	0.01	29.28	5.92	0	0		2.06	-1.86	8.28	60.56	161.61	870.61	313.42	1118.14	577.35	923	361.17	1083.58	379.41
63.43	4	0.28	0.28	0.02	0.56	0.06	1.19	0.14	5.76	19.59	97.63	1.06	-0.21	98.78	19.59	2.03	34	0.21	6.17	1	0.55	0.21	0	0.09	0.11	0.13	0.08	0.13	2.54	0.83	0.01	33.99	5.76	0	0		2.25	-0.05	6.95	61.08	162.65	868.88	315.99	1112.37	575.76	917.03	364.25	1078.92	379.84
63.463	4	0.27	0.25	0.02	0.43	0.07	0.8	0.12	6.01	14.83	98.41	0.83	0	98.34	14.83	1.98	29.91	0.19	6.44	1.24	0.44	0.2	0	0.06	0.07	0.11	0.07	0.1	3.12	0.96	0.01	32.97	6.01	0	0		4.33	1.58	6.64	61.59	160.1	866.86	317.27	1107.24	574.24	914.19	366.6	1073.72	380.18
63.496	4	0.25	0.22	0.02	0.34	0.07	0.56	0.1	6.15	10.26	98.88	0.66	0	98.52	10.26	2.03	26.6	0.18	6.8	1.01	0.4	0.16	0	0.05	0.04	0.1	0.09	0.07	3.26	0.98	0.01	11.02	6.15	0	0		2.55	1.02	7.66	61.56	159.32	865.15	318.43	1103.46	573	913.27	364.07	1071.51	382.61
63.53	4	0.23	0.2	0.02	0.28	0.07	0.41	0.09	6.02	7.05	99.18	0.53	0	98.68	7.05	2.5	23.03	0.17	6.11	0.88	0.34	0.18	0	0.04	0.04	0.09	0.08	0.05	3.64	1	0.01	16.29	6.02	0	0		-2.67	0.41	7.33	60.01	157.04	866.73	319.66	1103.54	571.25	914.63	364.04	1070.75	380.99
63.563	4	0.21	0.19	0.02	0.26	0.07	0.34	0.08	5.95	6.15	99.32	0.43	0	98.38	6.15	2.8	20.05	0.14	5.94	0.83	0.36	0.2	0	0.04	0.03	0.09	0.07	0.06	3.72	1.07	0.01	31.89	5.95	0	0		-3.62	1.48	6.91	59.65	157.6	866.38	319.14	1103.42	570.87	913.68	363.06	1070.32	380.43
63.596	4	0.21	0.19	0.02	0.24	0.06	0.31	0.08	5.99	4.73	99.37	0.42	0	98.69	4.73	2.78	19.71	0.16	5.2	0.66	0.36	0.19	0	0.03	0.02	0.09	0.06	0.07	3.9	1.09	0.01	5.53	5.99	0	0		-2.08	0.39	5.1	60.19	159.35	865.67	319.81	1102.3	571.57	909.51	366.38	1068.35	379.08
63.63	4	0.22	0.19	0.02	0.25	0.06	0.32	0.08	5.95	4.79	99.36	0.43	0	97.78	4.79	2.64	19.83	0.16	5.66	0.71	0.33	0.22	0	0.02	0.01	0.07	0.07	0.06	4.08	1.17	0.01	15.64	5.95	0	0		1.74	3.08	5.85	61.75	158.79	864.55	320.56	1096.76	568.33	907.48	367.1	1065.68	380.77
63.663	4	0.21	0.18	0.02	0.23	0.06	0.28	0.08	5.82	3.66	99.44	0.38	0	98.38	3.66	2.76	18.14	0.17	5.88	0.6	0.32	0.22	0	0.02	0.01	0.08	0.08	0.07	4.06	1.16	0.01	6.56	5.82	0	0		1.68	1.47	5.81	61.86	155.84	863.64	321.77	1093.08	566.85	906.47	367.23	1061.67	381.35
63.696	4	0.2	0.18	0.02	0.22	0.06	0.26	0.07	5.66	3.52	99.48	0.34	0	98.11	3.52	2.4	16.42	0.13	5.53	0.52	0.33	0.19	0	0.02	0.01	0.08	0.11	0.08	4.06	1.11	0.01	26.25	5.66	0	0		0.84	2.26	5.62	61.73	157.91	860.16	321.9	1088.35	564.92	901.15	367.57	1058.51	380.72
63.73	4	0.18	0.17	0.02	0.2	0.06	0.22	0.07	5.36	2.97	99.57	0.33	0	98.34	2.97	2.54	12.55	0.12	5.66	0.4	0.32	0.19	0	0.01	0.02	0.09	0.12	0.06	5.28	1.14	0.01	22.69	5.36	0	0		1.27	1.58	6.12	61.79	159.41	860.1	322.13	1085.66	561.67	899.74	366.95	1058.48	381.59
63.763	4	0.17	0.16	0.02	0.19	0.06	0.2	0.07	5.16	2.93	99.59	0.33	0	97.86	2.93	2.59	11.27	0.13	4.92	0.41	0.31	0.19	0	0.01	0.02	0.09	0.12	0.1	5.43	1.1	0.01	17.53	5.16	0	0		-2.48	2.88	6.66	61.05	156.24	859.01	321.31	1086.33	562.32	901.74	364.59	1057.17	380.42
63.797	4	0.15	0.15	0.02	0.18	0.06	0.17	0.07	4.91	2.84	99.64	0.33	0	98.53	2.84	2.71	7.32	0.13	5.28	0.36	0.26	0.17	0	0	0.02	0.09	0.15	0.14	6.29	1.06	0.01	26.11	4.91	0	0		-0.23	0.97	7.08	61.65	156.82	857.35	320.91	1085.59	562.8	900.7	365.55	1056.78	380.9
63.83	4	0.15	0.14	0.03	0.17	0.06	0.15	0.07	4.83	2.34	99.66	0.33	0	98.19	2.34	2.46	5.22	0.16	5.2	0.26	0.25	0.17	0	0	0.02	0.09	0.18	0.13	7.12	1	0.01	11.95	4.83	0	0		1.28	2.03	6.51	61.83	156.35	856.92	320.37	1083.5	561.37	898.98	365.17	1054.63	379.98
63.863	4	0.14	0.14	0.03	0.17	0.05	0.15	0.07	4.72	2.26	99.66	0.33	0	98.51	2.26	2.75	5.01	0.13	5.09	0.25	0.24	0.19	0	0	0.03	0.09	0.2	0.15	7.38	1	0.01	4.43	4.72	0	0		-1.73	1.05	4.76	61.65	160.27	857.85	322.08	1081.54	559.02	894.34	367.08	1054.2	378.51
63.897	4	0.14	0.13	0.03	0.17	0.05	0.14	0.07	3.27	2.37	99.66	0.33	0	98.45	2.37	3.41	3.27	0.12	5.28	0.19	0.2	0.22	0	0	0.03	0.09	0.22	0.11	8.89	1.31	0.01	10.24	4.72	0	0		-6.32	1.26	5.35	60.17	158.57	856.88	321.76	1080.59	557.18	894.93	365.35	1053.05	377.27
63.93	4	0.14	0.13	0.03	0.18	0.05	0.14	0.08	2.99	2.66	99.65	0.33	0	98.4	2.66	3.97	2.99	0.11	5.49	0.17	0.2	0.27	0	0	0.04	0.09	0.24	0.08	8.84	1.19	0.01	43.97	4.55	0	0		-1.42	1.41	5.76	61.4	165.67	853.99	319.83	1077.35	554.42	889.09	365.12	1054.26	378.05
63.963	4	0.13	0.14	0.03	0.18	0.05	0.14	0.08	2.62	2.43	99.64	0.33	0	97.86	2.43	4.5	2.62	0.12	5.47	0.16	0.27	0.31	0	0	0.04	0.1	0.23	0.06	8.68	1.16	0.01	30.11	4.05	0	0		-1.98	-2.9	8.06	60.71	162.6	854.18	318.65	1078.74	552.75	894.22	363.27	1056.07	378.88
63.997	4	0.14	0.14	0.03	0.18	0.05	0.14	0.08	2.53	2.53	99.64	0.33	0	96.66	2.7	3.71	2.53	0.11	6.09	0.19	0.41	0.4	0	0	0.04	0.12	0.26	0.06	9.1	1.19	0.01	53.38	3.75	0	0		0.13	-5.18	7.56	60.73	158.63	855.65	319.6	1078.82	553.38	896.03	365.52	1054.14	378.36
64.03	4	0.14	0.14	0.03	0.18	0.05	0.14	0.07	2.58	2.58	99.64	0.33	0	98.67	2.73	3.32	2.58	0.08	5.99	0.23	0.45	0.43	0	0	0.04	0.11	0.26	0.08	9.59	1.17	0.01	67.67	3.72	0	0		-1.48	0.46	5.65	61.13	165.43	851.24	318.69	1080.24	559.78	889.07	365.63	1054.09	377.2
64.063	4	0.14	0.15	0.03	0.18	0.05	0.14	0.07	2.42	2.42	99.65	0.33	0	98.58	2.46	2.99	2.42	0.09	6.25	0.28	0.5	0.39	0	0	0.04	0.12	0.28	0.08	9.86	1.12	0.01	12.27	3.57	0	0		2.65	0.8	6.86	61.6	154.74	853.44	320.3	1077.85	559.12	895.55	364.92	1049.55	380.02
64.097	4	0.15	0.15	0.03	0.18	0.05	0.15	0.07	2.17	2.17	99.64	0.33	0	98.77	2.89	2.83	2.17	0.07	7.15	0.41	0.39	0.46	0	0	0.04	0.13	0.29	0.13	10.36	0.91	0.01	56.04	3.31	0	0		-0.38	0.05	5.55	60.97	165.69	849.63	319.03	1077.36	559.06	886.58	365.86	1051.85	377.67
64.13	4	0.15	0.15	0.03	0.17	0.05	0.14	0.07	2.36	2.36	99.65	0.33	0	97.89	2.51	2.5	2.36	0.07	6.99	0.52	0.36	0.52	0	0	0.05	0.13	0.39	0.18	9.75	0.84	0.01	35.24	3.37	0	0		0.9	-2.81	6.67	60.84	161.61	848.19	318.45	1075.85	558.64	888.39	364.8	1049.45	378.12
64.164	4	0.15	0.15	0.03	0.17	0.05	0.14	0.07	2.22	1.91	99.65	0.33	0	98.77	1.91	2.26	2.22	0.07	6.53	0.62	0.4	0.56	0	0	0.04	0.14	0.43	0.18	10.67	0.82	0.01	19.33	3.06	0	0		0.58	0.06	5.76	60.8	164.36	848.11	318.48	1080.81	564.38	888.4	367.11	1052.41	377.86
64.197	4	0.15	0.15	0.03	0.17	0.05	0.14	0.07	2.11	1.65	99.66	0.33	0	98.5	1.65	1.93	2.11	0.06	6.78	0.65	0.35	0.55	0	0	0.04	0.14	0.43	0.16	10.65	0.82	0.01	24.74	3.04	0	0		0.05	1.08	5.42	60.7	162.48	849.23	320.24	1078.41	563.2	888.27	366.72	1050.29	379.02
64.23	4	0.15	0.15	0.03	0.17	0.05	0.14	0.07	2.21	1.56	99.66	0.33	0	98.58	1.56	1.78	2.21	0.06	6.72	0.68	0.35	0.43	0	0	0.04	0.13	0.46	0.15	10.31	0.8	0.01	46.25	3.08	0	0		-2.98	-0.79	5.32	60.42	161.71	850.03	321.57	1077.83	562.18	888.56	366.97	1049.83	378.91
64.264	4	0.16	0.16	0.03	0.17	0.05	0.14	0.07	2.49	1.58	99.66	0.33	0	98.38	1.58	1.87	2.49	0.05	6.79	0.52	0.24	0.34	0	0	0.05	0.12	0.47	0.17	10.68	0.76	0.01	29.33	3.03	0	0		-4.64	1.46	4.97	60.72	163.1	851.08	322.84	1073.59	556.69	885.91	367.27	1048.62	378.73
64.297	4	0.16	0.15	0.03	0.17	0.05	0.14	0.07	2.47	1.42	99.65	0.33	0	97.9	1.42	2.16	2.47	0.06	7.43	0.48	0.21	0.41	0	0	0.05	0.12	0.51	0.18	11.11	0.72	0.01	35.24	3.08	0	0		-6.34	2.79	6.57	60.29	165.58	847.54	320.31	1072.44	554.44	884.56	364.71	1049.59	378.27
64.33	4	0.16	0.16	0.03	0.17	0.05	0.14	0.07	2.71	1.57	99.65	0.33	0	98.15	1.57	2.04	2.71	0.05	7.55	0.5	0.24	0.42	0	0	0.07	0.11	0.51	0.24	10.92	0.73	0.01	57.27	3.12	0	0		-2.72	-2.14	6.65	60.78	162.46	845.41	319.41	1073.86	559.22	885.59	365.25	1047.53	378.16
64.364	4	0.16	0.16	0.03	0.18	0.05	0.14	0.07	2.74	1.66	99.65	0.33	0	98.64	1.66	2.24	2.74	0.05	6.17	0.43	0.25	0.44	0	0	0.07	0.11	0.45	0.2	10.61	0.67	0.01	57.55	2.93	0	0		-0.69	-0.59	6.14	60.98	164.31	845.91	318.59	1071.46	555.14	883.12	365.7	1047.05	376.78
64.397	4	0.15	0.16	0.03	0.17	0.05	0.14	0.07	2.89	1.81	99.65	0.33	0	97.21	1.81	2.32	2.89	0.04	5.94	0.39	0.37	0.48	0	0	0.06	0.11	0.44	0.18	9.73	0.67	0.01	39.35	2.98	0	0		-0.41	-4.25	6.42	60.53	165.06	845.46	316.85	1078.41	562.51	886.38	363.87	1050.9	377.13
64.431	4	0.15	0.16	0.03	0.18	0.05	0.15	0.07	3.15	2.18	99.65	0.33	0	98.06	2.18	2.1	3.36	0.04	6.08	0.38	0.39	0.47	0	0	0.07	0.1	0.56	0.19	9.85	0.67	0.01	35.38	3.15	0.18	0		-1.31	-2.39	5.78	60.6	160.88	846.91	319.68	1076.13	561.86	887.06	366.24	1047.53	377.72
64.464	4	0.15	0.16	0.03	0.18	0.05	0.15	0.07	3.23	2.62	99.64	0.33	0	97.71	2.62	2.18	3.44	0.04	6.21	0.33	0.33	0.48	0	0	0.09	0.1	0.58	0.16	10.14	0.67	0.02	35.62	3.23	0.02	0		-3.79	-3.23	7.02	60.29	162.84	847.87	320.15	1075.52	557.86	887.9	366.21	1050.27	378.56
64.497	4	0.16	0.16	0.03	0.18	0.05	0.16	0.07	3.24	2.72	99.64	0.33	0	97.8	2.72	1.88	3.58	0.04	6.99	0.29	0.36	0.61	0	0	0.09	0.1	0.58	0.15	10.36	0.65	0.02	45.2	3.24	0	0		-4.01	-3.04	6.5	60.3	164.39	849.21	321	1074.69	556.43	886.8	366.47	1050.72	378.84
64.531	4	0.16	0.16	0.03	0.18	0.05	0.16	0.07	3.16	3.06	99.63	0.33	0	98.31	3.06	1.99	3.52	0.04	7.53	0.34	0.27	0.59	0	0	0.09	0.1	0.49	0.14	10.47	0.54	0.02	53.19	3.16	0	0		-5.98	1.7	4.18	60.33	166.18	848.34	320.68	1072.09	555.29	881.28	366.25	1047.2	375.44
64.564	4	0.15	0.16	0.03	0.18	0.05	0.16	0.07	3.08	3.22	99.64	0.33	0	98.32	3.22	1.95	3.34	0.04	5.81	0.28	0.25	0.51	0	0	0.09	0.1	0.46	0.11	9.74	0.5	0.02	16.7	3.08	0.06	0		-4.82	1.66	5.48	60.54	167.07	844.91	318.84	1070.64	555.08	880.16	364.17	1046.8	376.13
64.597	4	0.15	0.16	0.03	0.18	0.05	0.16	0.07	3.15	3.39	99.64	0.33	0	98.58	3.39	1.84	3.47	0.04	6.1	0.26	0.29	0.56	0	0	0.09	0.1	0.47	0.12	9.2	0.5	0.02	22.09	3.15	0.08	0		0.26	-0.8	6.3	60.6	161.99	841.12	316.37	1070.97	559.02	881.77	363.6	1043.31	375.69
64.631	4	0.15	0.15	0.03	0.17	0.05	0.16	0.07	3.03	2.94	99.65	0.33	0	98.63	2.94	1.86	3.03	0.04	7.96	0.36	0.37	0.84	0	0	0.09	0.09	0.61	0.2	8.62	0.55	0.02	26.32	3.31	0	0		0.72	0.63	5.72	61.18	158.56	840.73	318.12	1066.97	558.25	880.49	363.99	1038.57	376.4
64.664	4	0.15	0.15	0.03	0.17	0.06	0.15	0.07	2.92	2.91	99.65	0.33	0	98.48	2.91	2.27	2.92	0.04	8.24	0.41	0.52	1.2	0	0	0.12	0.09	0.57	0.2	8.28	0.52	0.02	16.97	3.29	0	0		-2.11	-1.13	6.75	61.07	166.12	840.55	317.47	1067.66	555.03	878.56	363.35	1044.12	376.96
64.697	4	0.15	0.15	0.03	0.17	0.07	0.16	0.07	3.15	2.77	99.66	0.33	0	96.47	2.77	2.15	3.15	0.04	11.16	0.56	0.65	1.37	0	0	0.11	0.08	0.49	0.23	8.05	0.51	0.02	26.42	3.54	0	0		-1.33	-5.46	6.08	60.65	166.08	840.95	316.44	1072.91	559.69	880.34	365.29	1046.14	375.03
64.731	4	0.15	0.15	0.03	0.17	0.08	0.16	0.07	3.33	2.5	99.66	0.36	0.86	97.33	2.5	1.95	3.33	0.04	13.19	0.75	0.62	1.44	0	0	0.1	0.08	0.43	0.21	8.25	0.52	0.02	27.63	3.62	0	0		-2.17	-4.02	6.02	60.49	163.11	843.87	318.75	1073.23	559.18	883.27	367.08	1046.13	376.14
64.764	4	0.15	0.15	0.03	0.17	0.06	0.16	0.07	3.48	2.49	99.66	0.33	0	98.62	2.49	2.12	3.48	0.04	9.54	0.88	0.49	0.81	0	0	0.1	0.08	0.4	0.16	7.5	0.48	0.02	24.29	3.56	0	0		0.92	-0.65	5.13	60.83	161.45	844.12	320.17	1070.07	560.04	881.61	366.16	1042.61	378.21
64.798	4	0.14	0.16	0.03	0.16	0.05	0.15	0.07	3.64	2.03	99.68	0.33	0	97.1	2.03	1.74	3.8	0.04	7.41	0.95	0.33	0.49	0	0	0.08	0.09	0.5	0.17	5.75	0.5	0.02	47.51	3.64	0.07	0		-1.14	-4.44	6.53	60.48	165.53	843.6	317.81	1074.99	560.81	883.63	365.12	1048.7	377.48
64.831	4	0.15	0.16	0.03	0.16	0.05	0.15	0.07	3.48	2.02	99.68	0.33	0	98.12	2.02	1.46	3.84	0.04	7.12	1.28	0.36	0.53	0	0	0.07	0.09	0.45	0.15	5.12	0.45	0.02	73.33	3.48	0.05	0		-1.92	-2.23	6.21	60.53	162.88	845.46	318.76	1073.5	558.69	884.68	364.72	1047.07	377.31
64.864	4	0.15	0.16	0.03	0.16	0.05	0.15	0.07	3.37	1.82	99.68	0.33	0	96.78	1.82	1.67	3.91	0.03	5.69	1.43	0.39	0.34	0	0	0.06	0.1	0.36	0.12	5.36	0.42	0.02	59	3.37	0.08	0		0.07	-4.99	5.98	60.47	166.37	847.22	317.28	1074.39	554.91	883.92	366.44	1050.07	375.13
64.898	4	0.15	0.16	0.03	0.16	0.05	0.15	0.06	3.53	1.53	99.68	0.33	0	98.26	1.53	1.65	4.2	0.03	5.73	1.01	0.39	0.36	0	0	0.05	0.1	0.3	0.1	5.19	0.4	0.02	14.74	3.53	0	0		-2.96	-1.83	6.33	59.99	165.58	846.73	317.16	1076.61	558.5	885.81	362.96	1050.85	376.38
64.931	4	0.15	0.16	0.03	0.16	0.05	0.15	0.06	3.33	1.56	99.68	0.33	0	98.53	1.56	1.48	4.28	0.03	5.06	0.9	0.48	0.34	0	0	0.04	0.11	0.29	0.07	5.28	0.37	0.02	29.43	3.33	0	0		0.09	-0.97	5.85	60.52	158.14	847.51	319.86	1070.29	555.58	885.86	364.95	1043.51	377.35
64.964	4	0.15	0.17	0.03	0.16	0.05	0.15	0.06	3.03	1.36	99.66	0.33	0	96.8	1.36	1.61	4.8	0.03	5.36	0.8	0.62	0.35	0	0	0.04	0.12	0.24	0.05	5.07	0.33	0.02	40.59	3.03	0.16	0		-4.39	-4.95	6.56	59.67	162.67	846.45	317.29	1074.71	555.66	886.2	364.02	1048.53	374.68
64.998	4	0.15	0.17	0.03	0.16	0.05	0.15	0.07	3.13	1.58	99.67	0.33	0	97.94	1.58	2.02	4.88	0.03	5.45	0.66	0.61	0.49	0	0	0.04	0.12	0.26	0.04	4.42	0.3	0.02	30.63	3.13	0.19	0		-2.73	-2.7	7.64	59.94	162.13	847.02	319.23	1071.21	552.71	886.49	364.64	1048.05	378.18
65.031	4	0.15	0.17	0.03	0.16	0.04	0.15	0.07	2.88	1.78	99.66	0.33	0	98.37	1.78	2.36	4.7	0.03	4.77	0.61	0.49	0.32	0	0	0.03	0.13	0.25	0.03	4.55	0.33	0.02	34.8	2.88	0.31	0		-3.6	-1.5	7.73	59.91	163.07	845.7	319.75	1066.62	548.81	883.26	364.39	1045.73	378.37
65.064	4	0.14	0.17	0.02	0.17	0.04	0.16	0.07	2.84	2.29	99.67	0.33	0	95.92	2.29	2.7	4.64	0.03	4.91	0.55	0.44	0.36	0	0	0.04	0.12	0.19	0.03	3.8	0.38	0.02	14.35	2.84	0.22	0		-3	-6.21	5.43	59.74	160.6	849.57	321.79	1065.71	548.35	882.8	365.44	1043	376.84
65.098	4	0.14	0.17	0.02	0.18	0.04	0.16	0.07	2.48	2.87	99.65	0.33	0	98.73	2.87	3.55	4.91	0.03	3.51	0.43	0.31	0.28	0	0	0.05	0.12	0.17	0.06	3.38	0.39	0.02	2.25	2.48	0.43	0		-4.7	0.23	5.82	59.72	164.5	846.43	321.71	1057.34	540.08	875.85	365.09	1039.95	376.54
65.131	4	0.13	0.17	0.02	0.18	0.04	0.16	0.08	2.41	3.48	99.64	0.33	0	98.71	3.48	3.92	4.63	0.03	3.48	0.37	0.28	0.18	0	0	0.05	0.12	0.17	0.11	3.21	0.45	0.02	6.81	2.41	0.56	0		0.33	-0.31	5.18	59.3	165.35	843.46	319.29	1058.62	544.65	873.76	364.7	1038.75	375.45
65.165	4	0.14	0.19	0.02	0.19	0.04	0.18	0.08	2	4.28	99.62	0.33	0	98.66	4.28	3.49	5.34	0.02	4.27	0.34	0.35	0.21	0	0	0.06	0.12	0.14	0.25	3.21	0.47	0.03	23.18	2	0.89	0		3.11	0.51	5.84	58.98	163.63	842.04	319.36	1057.21	546.22	874.14	363.28	1037.13	377.82
65.198	4	0.13	0.18	0.02	0.2	0.04	0.18	0.08	1.82	4.5	99.61	0.33	0	98.65	5.22	4.31	4.5	0.02	4.77	0.28	0.29	0.18	0	0	0.07	0.11	0.13	0.26	3.03	0.48	0.03	13.71	1.82	0.78	0		1.45	-0.55	5.71	59.21	161.33	842.02	320.91	1057.02	546.84	874.8	365.91	1035.71	377.55
65.231	4	0.13	0.18	0.02	0.21	0.04	0.2	0.09	1.78	4.61	99.58	0.33	0	98.14	6.99	4.48	4.61	0.02	6.29	0.2	0.3	0.19	0	0	0.08	0.1	0.13	0.26	3.05	0.52	0.03	20.44	1.78	0.8	0		0.59	2.17	5.41	59.29	165.24	840.42	320.6	1056.56	548.06	871.74	364.24	1036.38	378.36
65.265	4	0.13	0.19	0.02	0.21	0.04	0.2	0.09	1.54	4.63	99.58	0.33	0	98.23	7.31	4.11	4.63	0.02	6.06	0.22	0.41	0.37	0	0	0.13	0.1	0.13	0.26	2.43	0.54	0.04	5.8	1.54	1.02	0		-5.63	-1.91	5.41	59.58	166.81	840.45	321.64	1051.12	540.81	868.31	361.19	1034.26	378.14
65.298	4	0.12	0.19	0.02	0.22	0.04	0.21	0.1	1.55	4.64	99.56	0.33	0	97.23	8.41	4.57	4.64	0.02	6.13	0.22	0.41	0.32	0	0	0.16	0.1	0.12	0.26	2.52	0.57	0.05	11.35	1.55	1.09	0		-1.16	-4.21	4.9	59.36	159.77	841.57	322.75	1054.56	546.35	872.94	367.27	1032.42	376.84
65.331	4	0.12	0.19	0.02	0.23	0.04	0.22	0.1	1.41	4.63	99.54	0.33	0	98.65	9.44	4.86	4.63	0.02	5.64	0.21	0.47	0.35	0	0	0.18	0.1	0.13	0.23	2.74	0.6	0.05	21.96	1.41	1.09	0		1.57	-0.55	5.48	59.29	163.99	840.12	321.55	1055.74	548.57	871.75	365.66	1035.2	379.01
65.365	4	0.12	0.19	0.02	0.22	0.04	0.21	0.1	1.35	4.38	99.55	0.33	0	98.23	8.58	4.8	4.38	0.02	5.36	0.21	0.49	0.37	0	0	0.17	0.08	0.12	0.18	2.54	0.72	0.06	36.53	1.35	1	0		0.61	-1.91	6.34	59.27	160.5	839.34	320.75	1056.13	548.45	874.23	365.03	1034.18	378.26
65.398	4	0.13	0.19	0.02	0.22	0.04	0.21	0.09	1.3	4.47	99.57	0.33	0	97.88	7.98	4.2	4.47	0.02	4.63	0.2	0.41	0.31	0	0	0.15	0.08	0.11	0.12	2.79	0.77	0.06	20.09	1.3	0.86	0		-2.33	-2.84	7.31	59.41	160.07	839.02	319.99	1057.76	548.24	876.29	363.77	1035.74	377.9
65.432	4	0.12	0.2	0.02	0.23	0.03	0.22	0.1	1.17	4.61	99.54	0.33	0	97.84	9.43	4.55	4.61	0.02	4.03	0.2	0.42	0.54	0	0	0.14	0.07	0.11	0.1	2.82	0.93	0.07	30.42	1.17	0.94	0		-1.78	-2.94	7.84	59.49	159.73	838.97	319.31	1060.64	550.07	878.47	364.95	1037.69	377.73
65.465	4	0.12	0.19	0.02	0.22	0.03	0.2	0.1	1.13	4.01	99.57	0.33	0	98.04	7.45	4.85	4.01	0.03	4.06	0.25	0.46	0.46	0	0	0.11	0.07	0.13	0.08	2.88	1.11	0.07	50.54	1.13	0.93	0		-3.12	-2.45	7.12	60	159.97	841.61	323.12	1061.4	552.48	879.2	367.19	1038.61	380.62
65.498	4	0.13	0.19	0.02	0.21	0.04	0.18	0.09	1.2	4.14	99.58	0.33	0	97.15	6.12	5.38	4.14	0.03	4.67	0.31	0.5	0.46	0	0	0.08	0.08	0.11	0.06	3.18	1.02	0.06	49.14	1.2	1.06	0		-8.12	-4.36	6.33	59.05	163.88	839.53	321.15	1066.5	556.11	877.74	368.39	1041.42	376.48
65.532	4	0.13	0.19	0.02	0.2	0.04	0.18	0.09	1.25	4.2	99.6	0.33	0	98.18	4.77	5.2	4.2	0.03	5.62	0.29	0.45	0.43	0	0	0.05	0.07	0.1	0.07	2.94	1.04	0.06	37.44	1.25	1.03	0		-4.89	-2.05	7.68	59.52	162.67	837.52	321.15	1068	561.5	879.96	366.9	1042.04	380.63
65.565	4	0.14	0.2	0.03	0.19	0.04	0.17	0.08	1.35	3.66	99.61	0.33	0	98.6	3.66	4.32	4.46	0.03	7.25	0.32	0.49	0.38	0	0	0.04	0.07	0.09	0.07	3.15	0.92	0.06	51.1	1.35	1.05	0		-0.48	-0.74	5.59	60.3	162.92	837.12	321.3	1067.66	565.13	876.78	368.45	1039.29	379.97
65.598	4	0.14	0.2	0.03	0.18	0.05	0.17	0.08	1.46	2.67	99.61	0.33	0	98.21	2.67	4.09	4.79	0.04	8.36	0.41	0.42	0.34	0	0	0.03	0.07	0.08	0.09	3.42	0.83	0.05	71.72	1.46	1.07	0		0.32	-1.98	5.36	60.22	162.81	838.35	321.25	1069.12	565.76	877.85	368.74	1040.28	379.84
65.632	4	0.15	0.2	0.03	0.18	0.04	0.17	0.07	1.71	2.33	99.6	0.33	0	97.58	2.33	3.57	5.36	0.04	7.64	0.49	0.36	0.28	0	0	0.02	0.07	0.09	0.12	4.24	0.71	0.04	53.64	1.71	1.16	0		-1.13	-3.52	5.57	60.22	163.58	839.58	321.31	1069.62	564.36	878.6	367.85	1041.75	379.79
65.665	4	0.15	0.2	0.03	0.18	0.05	0.16	0.07	1.8	1.91	99.6	0.33	0	98.68	1.91	3.96	4.89	0.04	8.5	0.48	0.35	0.23	0	0	0.02	0.07	0.09	0.13	4.4	0.7	0.04	26.74	1.8	1.3	0		-0.97	-0.43	5.61	60.34	161.7	839.25	321.85	1068.71	564.41	878.97	368.71	1040.27	380.04
65.698	4	0.15	0.2	0.03	0.18	0.04	0.16	0.07	1.89	1.55	99.6	0.33	0	98.67	1.55	4.16	4.77	0.04	6.93	0.54	0.34	0.24	0	0	0.02	0.07	0.11	0.1	4.85	0.66	0.03	53.19	1.89	1.46	0		2.03	0.46	7.15	60.59	153.43	840.49	323.21	1064.29	561	883.22	367.62	1035.92	382.64
65.732	4	0.16	0.21	0.03	0.18	0.05	0.17	0.07	2.09	1.54	99.57	0.33	0	96.13	1.54	2.81	5.8	0.04	7.34	0.63	0.37	0.31	0	0	0.02	0.08	0.1	0.13	4.96	0.62	0.03	50.25	2.09	1.8	0		-4.93	-5.94	7.93	59.59	166.71	836.88	319.2	1070.1	561.84	879.19	364.86	1045.21	380.07
65.765	4	0.16	0.2	0.03	0.17	0.05	0.17	0.07	2.23	1.43	99.59	0.33	0	97.73	1.43	2.22	5.63	0.04	6.74	0.56	0.39	0.35	0	0	0.01	0.08	0.12	0.09	5.04	0.64	0.03	62.47	2.23	1.29	0		-1.9	-3.19	6.3	60.12	167.52	839.84	320.87	1072.71	566.07	879.5	366.82	1046.39	381.37
65.799	4	0.16	0.2	0.03	0.17	0.05	0.17	0.07	2.42	1.41	99.61	0.33	0	98.1	1.41	2.13	5.61	0.04	7.97	0.67	0.44	0.44	0	0	0.01	0.09	0.12	0.09	6.62	0.73	0.02	54.4	2.42	1.09	0		-0.11	-2.29	5.48	60.19	164.28	840.31	320.77	1073.33	567.03	880.36	369.38	1044.33	379.52
65.832	4	0.17	0.19	0.03	0.17	0.05	0.17	0.07	2.64	1.38	99.62	0.33	0	98.61	1.38	2.01	5.97	0.04	8.46	0.76	0.43	0.45	0	0	0.01	0.11	0.14	0.09	6.88	0.75	0.02	76.38	2.64	0.8	0		1.31	-0.68	5.15	60.18	163.28	840.82	320.76	1072.84	567.23	880.49	368.73	1043.4	379.81
65.865	4	0.17	0.19	0.03	0.17	0.05	0.17	0.07	2.65	1.36	99.62	0.33	0	98.66	1.36	1.88	6.11	0.04	8.35	0.72	0.39	0.4	0	0	0.01	0.1	0.16	0.08	6.69	0.7	0.02	65.66	2.65	0.79	0		-0.01	-0.5	6.64	60.06	165.41	838.65	319.89	1071.35	564.65	879.6	368.04	1044.56	380.27
65.899	4	0.16	0.18	0.03	0.17	0.05	0.17	0.06	3.05	1.2	99.64	0.33	0	96.83	1.2	1.94	6.04	0.04	8.4	0.66	0.37	0.34	0	0	0.01	0.1	0.14	0.11	6.41	0.64	0.01	74.75	3.05	0.62	0		-1.31	-4.91	6.97	59.96	165.76	839.91	321.46	1071.19	564.56	880.46	367.02	1045.51	382.31
65.932	4	0.16	0.18	0.03	0.17	0.05	0.17	0.06	3.09	1.33	99.63	0.33	0	98.54	1.33	1.69	6.17	0.03	7.98	0.77	0.34	0.27	0	0	0.01	0.1	0.14	0.11	6.41	0.63	0.01	62.53	3.09	0.66	0		-0.54	0.93	5.88	59.88	163.67	838.33	320.61	1070.48	566.05	878.88	367.83	1042.09	380.12
65.965	4	0.16	0.18	0.03	0.17	0.05	0.17	0.06	3.22	1.24	99.65	0.33	0	98.16	1.24	1.35	6.57	0.03	6.13	0.72	0.29	0.2	0	0	0.01	0.1	0.12	0.12	6.08	0.6	0.01	65.54	3.22	0.24	0		-1.43	-2.12	6.64	59.91	167.08	838.23	320.31	1070.12	564.1	878.07	366.42	1044.51	381.06
65.999	4	0.16	0.17	0.03	0.16	0.05	0.17	0.06	3.58	1.15	99.66	0.33	0	97.26	1.15	1.46	6.78	0.03	5.39	0.6	0.25	0.18	0	0	0.01	0.08	0.1	0.09	5.31	0.57	0.01	73.29	3.58	0.02	0		-1.34	-4.16	6.84	59.8	166.26	839.41	321.06	1071.29	565.29	879.9	366.08	1045.37	382.27
66.032	4	0.16	0.18	0.03	0.17	0.05	0.17	0.06	3.5	1.26	99.65	0.33	0	98.48	1.26	1.64	6.76	0.02	5.81	0.64	0.23	0.2	0	0	0.01	0.08	0.09	0.1	5.23	0.58	0.01	53.28	3.5	0.38	0		-0.87	-1.14	6.06	59.98	167.89	838.9	320.79	1070.7	564.77	877.52	367.83	1044.9	380.9
66.065	4	0.16	0.18	0.03	0.17	0.05	0.17	0.06	3.44	1.3	99.64	0.33	0	97.27	1.3	1.73	6.85	0.02	5.45	0.58	0.22	0.27	0	0	0.02	0.08	0.08	0.1	5.15	0.58	0.01	56.03	3.44	0.63	0		-2.35	-4.14	6.25	59.74	167.42	840.67	321.09	1071.21	563.52	879.14	366.28	1045.9	381.08
66.099	4	0.16	0.19	0.03	0.17	0.05	0.17	0.07	3.26	1.24	99.63	0.33	0	98.36	1.24	2.15	6.6	0.02	6.31	0.53	0.24	0.46	0	0	0.02	0.09	0.07	0.08	4.45	0.63	0.01	36.48	3.26	0.96	0	0	-0.37	1.53	5.86	60.06	163.02	841.2	322.08	1068.48	562.51	879.68	367.37	1042.1	381.35
66.132	4	0.16	0.19	0.03	0.17	0.05	0.17	0.07	3.27	1.19	99.63	0.33	0	98.47	1.19	2.62	6.7	0.02	6.58	0.55	0.34	0.6	0	0	0.02	0.1	0.08	0.08	4.47	0.61	0.01	37.16	3.27	1.02	0	0	-3.22	1.19	6.16	59.88	167.27	840.61	320.41	1069.08	559.97	878.08	365.85	1044.78	379.68
66.166	4	0.16	0.19	0.03	0.17	0.05	0.17	0.07	3.26	1.38	99.62	0.33	0	96.97	1.38	2.35	7.38	0.02	7.3	0.64	0.41	0.67	0	0	0.02	0.1	0.1	0.09	4	0.63	0.01	75.63	3.26	1.04	0	0	-3.18	-4.68	7.18	59.61	164.71	839.32	319.12	1071.8	562.81	881.18	364.9	1045.25	379.4
66.199	4	0.16	0.19	0.02	0.17	0.05	0.18	0.07	3.34	1.54	99.62	0.33	0	98.71	1.54	2.47	7.89	0.02	7.19	0.7	0.4	0.54	0	0	0.02	0.1	0.1	0.1	3.66	0.66	0.01	79.47	3.34	0.88	0	0	1.91	0.31	6.16	60.13	165.95	838.64	318.71	1071.66	565.65	878.97	365.94	1044.32	380.08
66.232	4	0.17	0.2	0.02	0.18	0.05	0.19	0.07	3.23	1.87	99.61	0.33	0	98.16	1.87	2.35	9.03	0.02	6.34	0.82	0.47	0.39	0	0	0.02	0.1	0.12	0.12	3.58	0.66	0.01	57.73	3.23	0.91	0	0	2.28	-2.11	5.71	60.15	163.64	839.86	318.49	1071.97	565.56	880.18	365.06	1043.21	379.15
66.266	4	0.17	0.2	0.02	0.18	0.05	0.2	0.07	3.01	2.36	99.6	0.33	0	98.39	2.36	2.09	9.44	0.02	6.12	0.96	0.44	0.32	0	0	0.02	0.1	0.13	0.16	3.49	0.59	0.01	66.33	3.01	0.85	0	0	2.9	-1.43	5.83	60.23	164.37	840.46	318.38	1072	564.5	880.3	365.51	1044.1	379.18
66.299	4	0.18	0.2	0.02	0.19	0.04	0.21	0.07	2.92	2.36	99.59	0.33	0	97.91	2.36	1.56	10.44	0.02	4.46	1.06	0.52	0.28	0	0	0.02	0.09	0.14	0.13	3.57	0.54	0.01	48.17	2.92	0.49	0	0	3.02	-2.76	7.04	60.13	165.33	839.97	317.17	1073.34	564.11	881.88	364.38	1046.5	379.72
66.332	4	0.19	0.21	0.02	0.2	0.04	0.24	0.07	2.92	3.1	99.53	0.33	0	98.46	3.1	1.38	12.51	0.02	4.61	1.39	0.65	0.37	0	0	0.02	0.09	0.15	0.1	3.59	0.52	0.01	61.66	2.92	0.15	0	0	1.16	-1.22	5.45	60.21	165.78	840.47	317.4	1076.64	568.73	881.53	364.4	1046.69	378.66
66.366	4	0.19	0.2	0.02	0.21	0.05	0.25	0.07	3.13	4.3	99.49	0.33	0	98.21	4.3	1.18	12.74	0.02	6.14	1.82	0.72	0.38	0	0	0.01	0.08	0.17	0.09	3.82	0.5	0.01	88.59	3.13	0	0	0	3.94	-1.98	6.85	60.76	162.11	841.18	319.38	1074.48	567.99	884.35	365.64	1045.62	382.08
66.399	4	0.18	0.2	0.02	0.21	0.05	0.25	0.07	3.19	5.3	99.49	0.33	0	97.89	5.3	1.11	11.71	0.02	6.12	1.65	0.71	0.29	0	0	0.01	0.08	0.17	0.06	4.05	0.49	0.01	51.99	3.19	0	0	0	1.91	-2.81	6.54	60.83	160.17	843.12	321.61	1074.53	567.7	885.77	367.44	1045.23	382.49
66.433	4	0.19	0.2	0.02	0.22	0.05	0.27	0.08	3.08	5.84	99.45	0.33	0	98.38	5.84	1.19	12.68	0.02	7.02	1.69	0.56	0.22	0	0	0.01	0.09	0.15	0.05	4.39	0.49	0.01	84.62	3.08	0	0	0	2.88	-1.46	6.05	61.14	158.44	844.32	322.55	1075.12	567.72	886.73	371.1	1044.8	381.76
66.466	4	0.19	0.2	0.02	0.22	0.05	0.27	0.08	3.14	6.22	99.46	0.33	0	98.45	6.22	1.08	11.98	0.03	6.63	1.43	0.52	0.21	0	0	0.01	0.1	0.15	0.06	5.16	0.54	0.01	64.17	3.14	0	0	0	1.05	-1.24	5.21	60.94	159.07	845.09	323.46	1075.9	568.76	886.15	371.6	1044.91	381.4
66.499	4	0.19	0.2	0.02	0.23	0.05	0.27	0.08	3.06	6.21	99.46	0.33	0	98.73	6.21	1.38	12.31	0.04	5.1	1.48	0.47	0.16	0	0	0.01	0.1	0.12	0.06	5.48	0.61	0.01	43.69	3.06	0	0	0	-1.58	0.25	6.11	59.62	156.99	842.43	320.29	1077.86	570.99	888.03	366.19	1044.42	379.92
66.533	4	0.2	0.21	0.03	0.24	0.04	0.29	0.08	2.93	6.51	99.42	0.33	0	98.75	6.51	1.54	13.65	0.05	5.29	1.48	0.52	0.19	0	0	0.01	0.11	0.11	0.07	6.38	0.64	0.01	73.94	2.93	0	0	0	2.77	0.16	6.12	61.08	156.24	844.08	322.4	1074.96	568.56	887.71	369.79	1043.47	381.96
66.566	4	0.2	0.21	0.03	0.26	0.05	0.31	0.09	2.94	7.58	99.39	0.36	0	98.46	7.58	2.12	13.88	0.06	5.84	1.47	0.61	0.18	0	0	0.01	0.13	0.11	0.09	7.21	0.66	0.01	86.81	2.94	0	0	0	0.72	1.2	5.56	60.67	156.14	844.9	322.56	1075.23	568.15	887.65	369.03	1043.32	381.1
66.599	4	0.19	0.2	0.03	0.25	0.05	0.28	0.08	2.98	6.87	99.45	0.33	0	98.29	6.87	2.68	12.7	0.06	5.55	0.99	0.63	0.17	0	0	0.01	0.13	0.12	0.08	7.23	0.66	0.01	50.99	2.98	0	0	0	-1.3	1.74	6.56	60.17	154.41	844.48	323.01	1074.29	566.85	889.02	368.64	1042.88	381.62
66.633	4	0.2	0.2	0.03	0.25	0.05	0.27	0.08	3.04	5.66	99.46	0.37	0	98.48	5.66	2.74	13.38	0.06	6.2	0.75	0.63	0.18	0	0	0.01	0.12	0.13	0.08	8.16	0.71	0.01	73.38	3.04	0	0	0	-1.29	-1.13	6.01	60.12	157.55	842.56	321.99	1073.87	567.45	885.65	368.01	1042.7	380.58
66.666	4	0.19	0.19	0.03	0.25	0.05	0.26	0.08	3.16	5.63	99.48	0.34	0	98.75	5.63	2.73	12.34	0.06	6.38	0.66	0.48	0.17	0	0	0.01	0.13	0.12	0.06	8.05	0.73	0.01	33.84	3.16	0	0	0	1.61	0.13	5.37	60.96	157.55	844.82	324.1	1073.28	567.65	885.71	370.55	1042.8	382.52
66.699	4	0.2	0.2	0.03	0.25	0.05	0.26	0.08	3.02	5.59	99.48	0.36	0	98.77	5.59	2.93	12.6	0.07	5.63	0.63	0.47	0.12	0	0	0.01	0.15	0.12	0.06	8.87	0.81	0.01	73.77	3.02	0	0	0	-3.79	0.09	5.97	59.23	156.4	842.97	323.03	1075.07	568.87	886.95	368.61	1042.88	380.8
[truncated: 26,235 more rows]
[truncated: 4 more columns]
