# Supplementary material for: Exploring emotion recognition in patients with mild cognitive impairment and Alzheimer’s dementia undergoing a rehabilitation program
Source: PLoS One. 2025 Apr 24;20(4):e0322213. doi: 10.1371/journal.pone.0322213 (PMC12021228; doi:10.1371/journal.pone.0322213)
Supplement: S1 Data — (ZIP) [file pone.0322213.s003.zip › raw data1-10/No10 Dual tasks.csv]

time stamp	face id	anger	contempt	disgust	fear	joy	sadness	surprise	sentimentality	confusion	neutral	engagement	valence	attention	inner brow raise	brow raise	brow furrow	eye widen	cheek raise	lid tighten	nose wrinkle	upper lip raise	dimpler	lip corner depressor	chin raise	lip pucker	lip stretch	lip press	mouth open	jaw drop	lip suck	eye closure	smile	smirk	blink	blink rate	pitch	yaw	roll	brightness	interocular distance	topleft_x	topleft_y	bottomright_x	bottomright_y	outer_right_eye_X	outer_right_eye_Y	outer_left_eye_X	outer_left_eye_Y
0.033	0	0.08	0.1	0.02	0.26	0.04	0.11	0.15	1.05	0.17	99.49	0.33	0	97.85	4.44	18.77	0.17	0.1	1.75	0.01	0.06	0.01	0	0	0.19	0.04	0.62	1.05	0.21	0.11	0.05	0.34	2.74	0	0		4.43	2.92	-7.4	56.59	67.75	883.56	519.8	1006.88	653.53	907.18	551.66	974.46	543.69
0.066	0	0.07	0.08	0.02	0.38	0.03	0.09	0.23	0.4	0.09	99.25	0.67	0	95.73	4.31	29.41	0.09	0.1	1.6	0.01	0.03	0.01	0	0	0.18	0.03	0.25	0.4	0.65	0.09	0.05	2.4	1.75	0	0		-3.8	6.46	-2.01	57.27	73.68	886.16	521.28	1004.81	648.16	907.02	549.09	980.59	545.07
0.1	0	0.07	0.08	0.02	0.42	0.03	0.09	0.25	0.29	0.06	99.16	0.84	0	95.2	4.21	32.35	0.06	0.09	1.29	0.01	0.02	0.01	0	0.01	0.2	0.04	0.21	0.29	0.78	0.04	0.07	2.82	1.17	0	0		-1.93	7.06	-2.47	56.94	71.41	887.91	521.44	1004.57	646.55	908.72	549.24	979.99	544.82
0.133	0	0.07	0.08	0.02	0.44	0.03	0.09	0.27	0.29	0.06	99.12	0.9	0	92.75	4.48	33.13	0.06	0.08	1.16	0.01	0.01	0.01	0	0.01	0.26	0.05	0.2	0.29	0.97	0.04	0.09	9.15	0.96	0	0		-1.71	9.25	-1.03	57.12	72.09	888.36	521.42	1003.98	645.08	909.1	548.78	981.1	545.22
0.166	0	0.07	0.07	0.02	0.49	0.03	0.08	0.3	0.23	0.06	99.02	1.13	0	94.12	4.38	36.06	0.06	0.08	0.93	0.01	0.01	0.01	0	0.01	0.23	0.06	0.17	0.19	1.3	0.03	0.06	12.74	0.87	0	0		-1.48	8.14	-1.68	57.04	71.5	889.41	522.05	1003.49	644.32	909.31	548.94	980.73	545.48
0.2	0	0.07	0.07	0.02	0.47	0.03	0.08	0.29	0.21	0.08	99.05	1.1	0	91.67	3.88	35.56	0.06	0.07	0.83	0.01	0.01	0.01	0	0.01	0.21	0.08	0.17	0.21	1.41	0.03	0.06	9.14	0.93	0	0		-2.59	10.01	-2.19	56.87	71.03	890.85	522.8	1004.12	644.01	910.34	549.62	981.25	545.62
0.233	0	0.06	0.07	0.02	0.52	0.03	0.08	0.32	0.17	0.08	98.96	1.38	0	94.5	3.63	38.41	0.05	0.06	0.96	0.02	0.01	0.01	0	0	0.17	0.08	0.16	0.13	1.79	0.03	0.05	9.58	0.98	0	0		-1.18	7.78	-2.56	57.08	70.69	890.63	522.76	1003.22	643.15	909.71	549.38	980.32	546.25
0.266	0	0.06	0.07	0.02	0.57	0.03	0.08	0.35	0.17	0.09	98.86	1.72	0	93.92	3.83	40.52	0.05	0.05	0.98	0.02	0.01	0	0	0	0.17	0.09	0.17	0.09	2.44	0.03	0.07	9.79	0.95	0	0		1.57	8.31	-2.85	57.65	71.03	890	522.13	1002.34	642.5	908.62	549.28	979.57	545.89
0.3	0	0.06	0.06	0.02	0.66	0.03	0.07	0.42	0.15	0.1	98.68	2.47	0	92.35	3.96	44.75	0.05	0.04	1.18	0.02	0.01	0	0	0	0.15	0.1	0.14	0.07	2.85	0.04	0.08	16.55	0.94	0	0		0.88	9.55	-3.25	57.79	70.91	890.23	522.82	1002	642.16	908.41	549.75	979.25	546.65
0.333	0	0.06	0.07	0.02	0.57	0.03	0.07	0.35	0.13	0.12	98.87	1.82	0	95.33	3.25	40.81	0.05	0.03	1.08	0.02	0.01	0	0	0	0.13	0.12	0.14	0.05	2.86	0.04	0.08	4.82	0.89	0	0		3.45	6.92	-4.14	58.37	71.57	890.16	523.58	1000.55	641.62	906.83	551.5	978.24	546.66
0.367	0	0.07	0.08	0.02	0.44	0.03	0.08	0.26	0.11	0.14	99.11	1.09	0	93.27	2.41	34.45	0.05	0.02	0.98	0.03	0.01	0	0	0	0.11	0.14	0.13	0.05	2.43	0.04	0.07	7.26	0.86	0	0		2.28	8.86	-4.13	57.68	69.23	890.03	525.57	998.68	641.86	907.11	552.77	976.18	547.94
0.4	0	0.08	0.08	0.02	0.4	0.03	0.08	0.22	0.09	0.17	99.21	0.9	0	94.19	1.85	31.54	0.05	0.02	1	0.04	0.02	0	0	0	0.09	0.17	0.11	0.07	2.67	0.04	0.07	6.08	0.86	0	0		2.64	8.07	-4.98	57.66	68.52	887.87	525.52	995.61	640.36	904.41	552.65	972.78	548.19
0.433	0	0.08	0.09	0.02	0.34	0.03	0.08	0.19	0.08	0.21	99.31	0.68	0	90.82	1.58	27.57	0.05	0.02	0.93	0.05	0.02	0	0	0	0.08	0.21	0.1	0.07	2.67	0.05	0.08	4.6	0.9	0	0		1.26	10.54	-3.63	57.25	68.32	886.15	525.81	993.16	640.08	903.15	552	971.36	548.32
0.467	0	0.08	0.09	0.02	0.34	0.03	0.09	0.18	0.08	0.21	99.32	0.66	0	91.13	1.67	27.06	0.05	0.01	1.09	0.06	0.03	0	0	0	0.07	0.21	0.09	0.08	2.81	0.05	0.08	8.28	0.94	0	0		1.23	10.35	-4.57	57.14	69.34	883.94	525.52	991.16	639.94	900.04	552.65	969.17	547.16
0.5	0	0.09	0.1	0.02	0.3	0.03	0.09	0.16	0.08	0.23	99.41	0.51	0	91.23	1.51	23.27	0.05	0.01	1.09	0.07	0.03	0	0	0	0.06	0.23	0.09	0.08	2.84	0.06	0.08	4.47	1.01	0	0		-1.49	10.29	-3.4	56.65	69.29	880.95	525.21	987.98	639.3	897.59	551.3	966.74	546.85
0.533	0	0.09	0.11	0.02	0.26	0.03	0.1	0.13	0.08	0.22	99.47	0.39	0	89.89	1.58	19.54	0.06	0.01	1.16	0.11	0.03	0	0	0	0.05	0.22	0.08	0.06	2.95	0.07	0.08	1.51	1.09	0	0		-1.96	11.07	-4.58	56.42	68.93	877.88	525.93	984.7	639.67	894.03	552.67	962.7	546.65
0.567	0	0.1	0.12	0.03	0.23	0.03	0.1	0.11	0.1	0.27	99.54	0.33	0	91.18	1.38	15.56	0.06	0.01	1.18	0.15	0.03	0.01	0	0	0.05	0.27	0.08	0.06	3.49	0.07	0.1	4.87	1.01	0	0		1.52	10.32	-5.01	57.11	68.14	874.83	524.97	982.3	639.5	891.45	551.96	959.42	547.16
0.6	0	0.1	0.12	0.03	0.23	0.03	0.1	0.11	0.09	0.28	99.53	0.33	0	86.24	1.59	15.78	0.06	0.01	1.1	0.24	0.03	0.01	0	0	0.04	0.28	0.09	0.06	3.49	0.08	0.09	5.43	1.09	0	0		4.94	12.82	-7.22	58.25	66.47	872.73	525.47	980	640.23	889.12	554.06	955.19	546.74
0.633	0	0.1	0.12	0.03	0.25	0.03	0.1	0.12	0.08	0.3	99.5	0.35	0	82.34	1.88	17.02	0.06	0.01	0.98	0.24	0.02	0.01	0	0	0.04	0.3	0.09	0.05	3.97	0.12	0.08	8.74	1.19	0	0		1.25	14.3	-5.9	57.1	67.89	868.94	526.91	975.23	640.55	884.81	554.95	952.19	546.68
0.667	0	0.1	0.12	0.03	0.25	0.03	0.1	0.12	0.08	0.35	99.5	0.35	0	78.95	2.52	16.73	0.05	0.01	0.7	0.2	0.02	0	0	0	0.04	0.35	0.09	0.05	4.18	0.16	0.08	12.32	1.31	0	0		1.67	15.39	-7.34	57.3	66.6	868.75	527.91	973.59	639.66	883.87	556.12	949.88	547.27
0.7	0	0.1	0.11	0.03	0.26	0.03	0.11	0.13	0.08	0.34	99.48	0.36	0	78.94	3.04	17.47	0.05	0.01	0.66	0.21	0.02	0	0	0	0.03	0.34	0.09	0.04	3.91	0.18	0.08	18.69	1.26	0	0		1.21	15.39	-7.47	57.36	66.82	867.28	529.18	970.08	638.57	881.31	557.57	947.33	547.27
0.734	0	0.1	0.12	0.03	0.25	0.03	0.11	0.13	0.09	0.38	99.49	0.34	0	74.24	3.15	16.34	0.05	0.01	0.68	0.2	0.02	0	0	0	0.04	0.38	0.09	0.04	4.22	0.24	0.09	44.92	1.19	0	0		0.57	16.71	-6.28	57.01	67.13	863.75	529.67	966.85	639.1	878.36	557.97	944.74	547.97
0.767	0	0.1	0.12	0.03	0.26	0.03	0.11	0.13	0.08	0.39	99.49	0.34	0	70.76	3.14	16.47	0.05	0.01	0.73	0.17	0.02	0	0	0	0.05	0.39	0.09	0.04	4.1	0.26	0.08	22.74	1.19	0	0		-0.49	17.58	-7.3	56.66	65.53	862.41	531.3	964.62	639.88	876.93	559.09	941.69	549.09
0.8	0	0.1	0.12	0.03	0.26	0.03	0.1	0.13	0.08	0.36	99.49	0.36	0	70.62	2.35	17.22	0.04	0.01	0.91	0.12	0.02	0	0	0	0.05	0.36	0.07	0.04	4.16	0.25	0.08	13.77	1.08	0	0		-4.03	17.61	-7.55	55.76	65.09	862.39	532.61	963.19	639.16	876.32	559.67	940.63	549.57
0.834	0	0.09	0.11	0.03	0.28	0.03	0.1	0.14	0.07	0.32	99.44	0.45	0	67.61	1.85	20.03	0.04	0.01	0.92	0.08	0.01	0	0	0	0.05	0.32	0.05	0.04	4.32	0.31	0.07	10.74	1.04	0	0		-3.44	18.32	-7.87	55.65	64	861.91	533.12	962.22	639.21	876.07	560.25	939.23	549.89
0.867	0	0.09	0.1	0.03	0.31	0.03	0.09	0.16	0.06	0.3	99.38	0.59	0	70.16	1.62	23.43	0.04	0.01	1.11	0.07	0.01	0	0	0	0.06	0.3	0.04	0.04	4.68	0.34	0.06	19.17	1.01	0	0		-4.32	17.72	-7.25	55.67	64.82	861.31	533.19	961.08	638.64	875.01	559.8	939.1	550.09
0.9	0	0.09	0.09	0.03	0.34	0.03	0.09	0.18	0.07	0.27	99.33	0.7	0	77.83	1.58	25.86	0.04	0.01	1.42	0.08	0.02	0	0	0	0.07	0.27	0.03	0.03	4.77	0.41	0.06	10.27	1	0	0		-4.41	15.72	-6.58	56.21	66.23	860.86	532.43	960.18	637.23	873.83	558.62	939.49	549.89
0.934	0	0.08	0.09	0.03	0.37	0.03	0.08	0.2	0.08	0.2	99.26	0.86	0	75.82	1.52	28.51	0.04	0.01	1.73	0.1	0.02	0.01	0	0	0.08	0.2	0.02	0.02	5.04	0.48	0.05	9.23	0.93	0.01	0		-4.61	16.29	-6.19	55.93	64.76	861.46	532.7	960.06	636.88	875.11	558.66	939.26	549.83
0.967	0	0.08	0.09	0.03	0.39	0.03	0.08	0.21	0.1	0.19	99.22	0.96	0	66.52	1.51	29.99	0.04	0.01	2.41	0.12	0.04	0.01	0	0	0.1	0.19	0.02	0.02	5.08	0.52	0.05	11.97	0.9	0	0		-2.07	18.57	-5.54	56.32	63.67	861.99	532.3	960.32	636.44	876.42	558.44	939.5	549.79
1	0	0.08	0.08	0.03	0.44	0.03	0.08	0.24	0.09	0.19	99.12	1.26	0	72.89	1.48	33.33	0.03	0.01	2.49	0.14	0.04	0.01	0	0	0.09	0.19	0.01	0.01	5.61	0.56	0.05	8.27	0.87	0	0		-4.02	17.05	-4.8	56.05	64.89	862.49	531.76	962.33	637.03	877.42	558.21	941.7	549.38
1.034	0	0.08	0.07	0.03	0.48	0.03	0.07	0.27	0.11	0.18	99.04	1.53	0	80.85	1.5	35.98	0.02	0.01	2.42	0.16	0.04	0.01	0	0	0.11	0.18	0.01	0.02	5.49	0.6	0.04	3.93	0.74	0.06	0		-4.33	14.8	-5.18	56.18	64.79	863.38	530.63	962.82	635.87	877.9	556.38	942.21	548.45
1.067	0	0.07	0.07	0.03	0.49	0.03	0.08	0.28	0.16	0.19	99.02	1.56	0	85.77	1.7	36.59	0.02	0.01	2.77	0.23	0.05	0.01	0	0	0.16	0.19	0.01	0.04	5.18	0.59	0.05	14.53	0.73	0.08	0		-6.86	13.02	-5.18	55.51	63.52	865.31	530.37	964.05	634.79	880.15	555.29	943.24	547.92
1.101	0	0.08	0.08	0.03	0.47	0.03	0.08	0.26	0.25	0.2	99.05	1.4	0	85.04	2.09	34.82	0.02	0.01	2.3	0.29	0.07	0.01	0	0.01	0.25	0.2	0.01	0.1	5.59	0.59	0.04	27.31	0.63	0.14	0		-3.53	13.31	-4.41	56.23	64.32	868.05	530.44	966.44	634.5	882.69	556.11	946.53	548.33
1.134	0	0.08	0.09	0.03	0.43	0.03	0.08	0.23	0.27	0.2	99.14	1.08	0	84.68	2.55	31.59	0.02	0.01	2.15	0.33	0.06	0.01	0	0.01	0.27	0.2	0.01	0.09	5.17	0.49	0.04	49.44	0.58	0.15	0		-3.28	13.45	-4.48	55.94	64.34	871.15	530.53	969.79	635.24	885.81	555.68	949.79	548.83
1.167	0	0.09	0.1	0.03	0.34	0.03	0.1	0.18	0.3	0.2	99.31	0.65	0	87.46	2.92	24.67	0.02	0.01	2.27	0.38	0.04	0	0	0	0.3	0.2	0.02	0.12	5.02	0.5	0.05	39.12	0.62	0.21	0		-4.61	12.29	-4.04	56.08	66.06	873.36	530.09	973.82	636.61	888.2	555.24	953.95	548.87
1.201	0	0.1	0.11	0.03	0.31	0.03	0.11	0.15	0.33	0.19	99.39	0.48	0	90.98	3.68	20.3	0.03	0	1.73	0.35	0.03	0	0	0.01	0.33	0.19	0.02	0.1	4.91	0.45	0.06	71.78	0.61	0.3	0		-8.72	10.44	-2.96	55.5	66.98	875	529.58	976.89	637.07	890.58	554.16	957.32	548.59
1.234	0	0.1	0.13	0.03	0.28	0.03	0.12	0.14	0.35	0.18	99.45	0.37	0	87.16	4.13	17.13	0.03	0	1.35	0.31	0.02	0	0	0.01	0.35	0.18	0.05	0.14	4.42	0.39	0.07	68.37	0.63	0.45	0		-6.09	12.42	-2.86	56.1	67.5	875.71	528.07	979.09	637.52	891.81	553.24	959.09	547.75
1.267	0	0.1	0.14	0.03	0.25	0.03	0.12	0.12	0.35	0.17	99.5	0.33	0	90.01	4.28	14.32	0.03	0	1.03	0.35	0.03	0	0	0	0.35	0.17	0.08	0.19	3.79	0.35	0.07	21.25	0.65	0.48	0		-8.17	11.01	-2.28	56.01	67.99	875.71	526.94	980.72	638.15	892.63	551.51	960.48	547.18
1.301	0	0.1	0.14	0.02	0.25	0.03	0.12	0.12	0.3	0.15	99.51	0.33	0	89.55	4.63	14.08	0.04	0	0.67	0.34	0.04	0.01	0	0	0.3	0.15	0.12	0.19	3.09	0.37	0.08	17.22	0.67	0.5	0		-7.97	11.26	-1.61	55.89	67.14	876.81	525.83	982.27	637.51	894.75	550.42	961.76	546.33
1.334	0	0.1	0.13	0.02	0.25	0.03	0.12	0.12	0.19	0.14	99.5	0.33	0	88.47	4.57	14.32	0.04	0	0.65	0.29	0.07	0.01	0	0	0.19	0.14	0.15	0.19	3.07	0.35	0.08	7.45	0.7	0.3	0		-8	11.81	-2.05	55.87	67.72	877.94	524.71	984.74	637.88	896.02	549.67	963.6	545.28
1.368	0	0.09	0.12	0.02	0.26	0.03	0.11	0.13	0.14	0.13	99.47	0.33	0	90.92	4.13	16.94	0.04	0.01	0.62	0.26	0.09	0.02	0	0	0.14	0.13	0.18	0.13	2.45	0.28	0.09	3.8	0.74	0.1	0		-6.66	10.48	-1.4	56.44	68.67	877.7	523.11	986.15	638.19	896.44	548.46	964.99	544.49
1.401	0	0.09	0.11	0.02	0.3	0.03	0.1	0.16	0.12	0.12	99.4	0.43	0	90.89	3.51	21.58	0.03	0.01	0.52	0.18	0.06	0.02	0	0	0.12	0.12	0.22	0.11	2.27	0.24	0.1	2.3	0.71	0	0		-8.28	10.5	-2.16	56.04	66.32	878.52	523.03	986.32	637.8	897.74	547.38	963.98	544.08
1.434	0	0.08	0.09	0.02	0.39	0.03	0.09	0.22	0.11	0.11	99.21	0.79	0	89.66	3.08	30.1	0.03	0.01	0.51	0.13	0.04	0.02	0	0	0.11	0.11	0.21	0.09	2.32	0.23	0.1	3.85	0.68	0	0		-6.92	11.2	-1.6	56.83	70.29	878.75	522.26	987.6	637.89	896.73	547.28	966.94	543.94
1.468	0	0.07	0.07	0.02	0.48	0.03	0.08	0.28	0.14	0.11	99.05	1.25	0	91.59	2.31	36.69	0.03	0.02	0.48	0.11	0.03	0.02	0	0	0.12	0.11	0.19	0.11	2.17	0.2	0.14	1.76	0.72	0	0		-6.23	10.06	-2.08	57.02	70.73	878.64	521.53	988.89	638.77	896.83	547.26	967.45	543.27
1.501	0	0.06	0.06	0.02	0.58	0.03	0.07	0.36	0.16	0.1	98.84	2.04	0	94.29	1.88	43.2	0.04	0.03	0.49	0.09	0.03	0.02	0	0	0.12	0.1	0.13	0.13	1.97	0.21	0.16	2.76	0.71	0	0		-5.47	7.98	-2.74	56.81	69.27	879.56	521.7	989.24	638.56	897.88	547.66	967	543.06
1.534	0	0.05	0.05	0.02	0.74	0.03	0.06	0.49	0.19	0.09	98.52	3.72	0	95.24	1.68	50.79	0.05	0.03	0.53	0.07	0.03	0.02	0	0	0.15	0.09	0.09	0.19	2.04	0.21	0.17	4.84	0.68	0	0		-2.56	7.01	-2.63	57.49	70.34	880.09	522.01	988.82	638.06	897.42	548.33	967.61	543.65
1.568	0	0.05	0.05	0.02	0.86	0.03	0.05	0.59	0.25	0.08	98.28	5.27	0	95.76	1.59	55.26	0.07	0.04	0.55	0.06	0.02	0.01	0	0	0.19	0.08	0.07	0.25	2.12	0.2	0.2	5.08	0.66	0	0		-1.53	6.41	-3.2	57.38	68.14	880.27	522.16	989.45	639.14	898.7	548.75	966.65	543.74
1.601	0	0.05	0.04	0.02	1.01	0.03	0.05	0.72	0.26	0.08	97.99	7.68	0	93.53	1.31	60.34	0.07	0.04	0.52	0.05	0.02	0.01	0	0	0.26	0.08	0.06	0.24	2.05	0.19	0.22	7.78	0.65	0	0		0.58	8.65	-3.35	57.8	69.35	880.05	522.33	988.89	638.7	897.56	548.88	966.79	544.91
1.634	0	0.05	0.04	0.02	0.93	0.03	0.05	0.66	0.33	0.09	98.14	6.34	0	91.56	1.46	57.89	0.09	0.05	0.5	0.04	0.02	0.01	0	0	0.33	0.08	0.05	0.3	1.92	0.18	0.25	8.71	0.65	0	0		1.26	10.08	-4.71	57.61	68.97	879.21	522.53	988.4	638.9	896.38	549.65	965.21	545.29
1.668	0	0.05	0.05	0.02	0.75	0.03	0.06	0.51	0.38	0.11	98.49	3.85	0	92.55	1.5	51.52	0.11	0.05	0.63	0.05	0.03	0.01	0	0	0.38	0.08	0.05	0.34	1.76	0.16	0.31	2.82	0.67	0	0		3.84	9.4	-4.49	58.18	69.36	878.62	522.64	987.44	638.92	895.51	550	964.74	545.79
1.701	0	0.06	0.06	0.02	0.66	0.03	0.06	0.43	0.39	0.1	98.67	2.89	0	90.55	1.28	48	0.1	0.05	0.76	0.07	0.04	0.01	0	0	0.39	0.07	0.04	0.27	1.61	0.17	0.29	3.2	0.66	0	0		2.21	10.7	-5.19	57.63	68.76	877.57	523.93	985.96	639.53	894.22	551.39	962.79	546.23
1.735	0	0.06	0.06	0.02	0.62	0.03	0.06	0.4	0.33	0.08	98.76	2.54	0	92.44	1.01	46.24	0.08	0.05	1.23	0.07	0.04	0.01	0	0	0.33	0.07	0.04	0.21	1.7	0.17	0.23	3.83	0.72	0	0		2.92	9.48	-5.26	57.56	67.69	874.51	524.09	981.71	638.87	891.15	551.64	958.58	545.59
1.768	0	0.06	0.05	0.02	0.67	0.03	0.06	0.44	0.3	0.07	98.66	3.04	0	92.38	1.09	48.4	0.07	0.05	1.19	0.1	0.05	0.01	0	0	0.3	0.07	0.04	0.19	1.87	0.19	0.22	4.7	0.75	0	0		0.72	9.53	-5.49	57.14	68.84	872.58	525.34	979.57	639.03	888.34	552.58	956.95	547.04
1.801	0	0.06	0.06	0.02	0.64	0.03	0.06	0.41	0.25	0.07	98.73	2.69	0	92.16	1.22	46.76	0.07	0.05	1.38	0.12	0.05	0.01	0	0	0.25	0.06	0.04	0.14	1.92	0.21	0.2	1.34	0.81	0	0		1.34	9.68	-6.11	57.38	69.74	869.16	525.85	976.38	639.62	884.24	553.77	953.68	547.3
1.835	0	0.06	0.06	0.02	0.6	0.03	0.06	0.38	0.2	0.09	98.8	2.34	0	90.06	1.5	44.76	0.09	0.05	1.68	0.19	0.08	0.01	0	0	0.2	0.07	0.04	0.14	2.13	0.24	0.2	2.64	0.9	0	0		-3.55	10.98	-4.31	56.33	69.94	864.59	526.63	970.39	639.08	879.86	553.18	949.48	546.59
1.868	0	0.06	0.06	0.02	0.61	0.03	0.07	0.39	0.17	0.09	98.78	2.35	0	89.19	2.09	44.75	0.09	0.04	1.9	0.29	0.11	0.01	0	0	0.14	0.08	0.05	0.13	2.2	0.25	0.17	1.07	1.01	0	0		-4.79	11.45	-5.64	56.26	69.13	861.76	526.58	967.53	638.23	876.72	553.23	945.54	546.67
1.901	0	0.05	0.05	0.02	0.76	0.03	0.06	0.52	0.16	0.09	98.48	3.96	0	89.39	2.14	51.37	0.09	0.04	2.34	0.33	0.14	0.01	0	0	0.1	0.08	0.05	0.13	2.27	0.29	0.16	1.99	1.15	0	0		-3.7	11.35	-6.1	56.62	69.61	857.98	526.01	964.3	638.34	872.74	553.32	941.96	546
1.935	0	0.05	0.04	0.02	0.96	0.03	0.05	0.7	0.14	0.11	98.08	6.8	0	89.33	2.34	58.48	0.11	0.05	2.33	0.34	0.15	0.01	0	0	0.08	0.09	0.06	0.12	2.28	0.35	0.14	1.56	1.39	0	0		-3.68	11.37	-6.79	56.5	69.01	855.26	526.64	962.03	639.38	870.23	554.28	938.8	546.52
1.968	0	0.04	0.04	0.02	1.09	0.03	0.05	0.82	0.14	0.11	97.82	8.68	0	91.16	3.06	61.56	0.11	0.05	2.17	0.29	0.1	0.01	0	0	0.08	0.1	0.07	0.13	2.49	0.38	0.14	3.82	1.42	0	0		-2.03	10.34	-7.45	56.61	67.99	854.14	526.67	960.37	639.46	869.18	555.04	936.51	545.6
2.001	0	0.04	0.03	0.02	1.47	0.03	0.05	1.2	0.11	0.11	97.06	14.94	0	85.4	4.46	69.29	0.09	0.06	1.91	0.3	0.07	0	0	0	0.08	0.11	0.07	0.11	2.4	0.39	0.11	3.31	1.5	0	0		-2.89	13.17	-7.32	56.43	67.57	853.07	527.5	959.02	639.77	868.23	555.41	935.21	546.5
2.035	0	0.04	0.03	0.02	1.66	0.03	0.04	1.42	0.1	0.13	96.68	19.14	0	87.09	4.64	73.16	0.07	0.07	1.66	0.24	0.05	0.01	0	0	0.09	0.13	0.08	0.1	2.24	0.41	0.09	4.28	1.73	0	0		-3.58	12.45	-7.82	56.6	69.57	851.46	527.32	957.95	639.63	865.54	555.91	934.42	546.1
2.068	0	0.03	0.02	0.02	1.88	0.03	0.04	1.65	0.09	0.13	96.24	25.09	0	82.03	4.07	77.34	0.07	0.09	1.4	0.19	0.04	0	0	0	0.09	0.13	0.08	0.09	2.38	0.43	0.09	2.37	1.68	0	0		-3.13	14.41	-9.33	56.49	69.08	850.31	527.29	958.21	640.85	864.62	556.88	932.83	545.93
2.102	0	0.03	0.02	0.02	2.05	0.03	0.04	1.86	0.09	0.13	95.9	30.65	0	82.18	3.47	80.68	0.06	0.13	1.14	0.14	0.04	0	0	0	0.09	0.13	0.07	0.04	2.49	0.49	0.07	2.55	1.85	0	0		-2.46	14.36	-9.17	56.63	69.59	849.19	527.23	957.7	641.56	863.6	557.02	932.32	546.09
2.135	0	0.03	0.02	0.02	2.04	0.03	0.04	1.84	0.11	0.11	95.92	31.99	0	78.29	2.74	81.14	0.05	0.15	1.16	0.1	0.04	0.01	0	0	0.11	0.11	0.05	0.04	2.81	0.59	0.06	2.57	1.92	0	0		-1.48	15.59	-8.77	56.28	67.55	848.07	527.07	955.27	640.92	863.26	556.47	929.85	545.16
2.168	0	0.03	0.02	0.02	2.04	0.03	0.03	1.83	0.12	0.1	95.92	32.26	0	82.12	2.41	81.35	0.05	0.16	0.96	0.09	0.05	0.01	0	0	0.12	0.1	0.03	0.03	2.75	0.57	0.06	5.59	1.78	0	0		-3.45	14.38	-8.52	56.34	68.48	848.71	528.2	955.34	640.92	863.2	557.23	930.78	546.18
2.202	0	0.03	0.02	0.02	2.01	0.03	0.04	1.79	0.12	0.1	95.98	31.81	0	86.59	2.48	80.7	0.04	0.12	0.93	0.08	0.05	0.01	0	0	0.12	0.1	0.03	0.03	3.15	0.62	0.04	7.7	1.79	0	0		-2.97	12.67	-7.53	57.08	70.25	849.68	528.34	956.06	640.92	863.56	557.26	932.98	546.54
2.235	0	0.03	0.02	0.02	1.94	0.03	0.04	1.7	0.12	0.09	96.13	29.52	0	88.01	2.63	79.29	0.04	0.11	0.92	0.07	0.05	0.01	0	0	0.12	0.09	0.02	0.04	3.21	0.57	0.04	10.45	1.72	0	0		-4.47	12.03	-7.09	56.99	70.89	850.68	528.29	957.53	641.1	864.67	557.12	934.75	546.46
2.268	0	0.03	0.03	0.02	1.84	0.03	0.04	1.56	0.14	0.08	96.32	26.73	0	92.4	2.64	77.27	0.04	0.1	0.78	0.07	0.05	0.01	0	0	0.14	0.08	0.02	0.05	3.52	0.58	0.04	3.52	1.5	0	0		-4.86	9.51	-6.44	57.08	70.43	851.2	527.31	958.49	640.74	865.97	555.82	935.7	545.92
2.302	0	0.04	0.03	0.03	1.59	0.03	0.04	1.28	0.15	0.08	96.83	20.12	0	93.66	2.67	72.47	0.03	0.1	0.78	0.05	0.04	0.01	0	0.01	0.15	0.08	0.02	0.07	3.7	0.5	0.03	4.37	1.32	0	0		-6.09	8.53	-5.89	57.1	71.11	853.24	527.02	960.73	640.42	868.02	555.34	938.47	545.7
2.335	0	0.04	0.03	0.03	1.45	0.03	0.04	1.14	0.18	0.07	97.11	16.45	0	92.74	2.96	69.35	0.03	0.09	0.82	0.04	0.04	0.01	0	0.01	0.18	0.07	0.02	0.09	3.76	0.45	0.03	4.65	1.33	0	0		-6.36	9.26	-4.68	57	71.31	854.67	526.18	963.15	640.54	870.46	554.32	941.21	545.45
2.369	0	0.04	0.03	0.03	1.37	0.03	0.05	1.06	0.16	0.07	97.25	14.45	0	90.48	3	67.56	0.02	0.07	0.88	0.05	0.04	0.01	0	0.01	0.16	0.07	0.01	0.07	3.64	0.45	0.03	1.67	1.08	0	0		-5.83	10.74	-4.32	56.98	69.18	855.59	525.69	962.92	639.43	872.06	552.55	940.86	545.38
2.402	0	0.04	0.03	0.02	1.46	0.03	0.05	1.15	0.13	0.07	97.08	15.59	0	94.98	3.57	69	0.02	0.06	0.85	0.06	0.05	0.01	0	0.01	0.13	0.07	0.01	0.05	3.31	0.42	0.02	1.43	0.94	0	0		-9.18	7.3	-3.14	56.5	69.21	859.5	524.55	966.96	637.81	876.61	550.89	945.5	544.19
2.435	0	0.04	0.03	0.02	1.5	0.03	0.05	1.19	0.12	0.06	97	15.43	0	94.57	4.53	68.88	0.02	0.06	0.94	0.07	0.07	0.01	0	0.01	0.12	0.06	0.02	0.04	3.29	0.41	0.02	0.49	0.96	0	0		-10.62	7.71	-2.57	56.86	70.01	862.09	522.77	971.48	637.82	880.05	549.24	949.75	542.75
2.469	0	0.04	0.04	0.02	1.32	0.03	0.06	1	0.11	0.05	97.37	10.82	0	93.06	5.48	63.9	0.03	0.05	0.95	0.07	0.06	0.01	0	0.01	0.11	0.05	0.02	0.02	3.19	0.37	0.02	0.35	0.86	0	0		-10.68	9.02	-2.68	57.02	69.84	865.64	520.92	975.48	636.44	883.86	547.49	953.39	540.88
2.502	0	0.04	0.04	0.02	1.29	0.03	0.06	0.98	0.12	0.04	97.42	9.75	0	90.65	6.19	62.57	0.04	0.05	0.84	0.08	0.05	0.01	0	0.01	0.12	0.04	0.02	0.02	3.08	0.35	0.03	1.07	0.78	0	0		-8.61	10.64	-2.32	56.81	68.32	870.35	519.15	979.67	634.68	889.28	545.3	957.36	539.62
2.535	0	0.05	0.04	0.02	1.07	0.03	0.06	0.77	0.11	0.04	97.86	6.82	0	92.08	5.31	57.66	0.04	0.05	0.78	0.08	0.04	0.01	0	0.01	0.11	0.04	0.03	0.03	3.13	0.38	0.03	1.03	0.77	0	0		-9.02	9.73	-2.26	57.44	70.27	873.15	517.71	983.75	634.57	891.7	543.93	961.77	538.57
2.569	0	0.05	0.04	0.02	1.08	0.03	0.06	0.79	0.09	0.05	97.83	7.13	0	93.08	4.99	58.52	0.05	0.05	0.66	0.08	0.04	0.02	0	0	0.09	0.03	0.04	0.04	2.88	0.32	0.03	0.76	0.73	0	0		-8.91	9.01	-1.4	57.32	69.15	875.93	517.87	985.84	634.55	895.11	542.64	964.19	539.51
2.602	0	0.05	0.04	0.02	1.01	0.03	0.06	0.72	0.08	0.04	97.99	6.32	0	94.81	4.38	56.92	0.04	0.04	0.6	0.08	0.03	0.02	0	0	0.08	0.04	0.04	0.06	2.86	0.32	0.03	0.4	0.78	0	0		-7.31	7.48	-0.6	57.29	68.67	877.13	517.09	988.74	635.57	897.84	542.79	966.41	539.24
2.635	0	0.05	0.05	0.02	0.95	0.03	0.06	0.66	0.09	0.04	98.11	5.49	0	95.11	4.48	54.99	0.04	0.04	0.74	0.05	0.03	0.02	0	0	0.09	0.04	0.07	0.06	2.92	0.31	0.03	1.05	0.81	0	0		-6.36	7.16	0.49	57.51	69.87	880	517.62	990.91	635.51	900.3	542.46	970.15	540.67
2.669	0	0.05	0.05	0.02	0.84	0.03	0.06	0.57	0.11	0.04	98.32	4.25	0	94.71	4.29	51.46	0.04	0.04	0.79	0.04	0.03	0.01	0	0	0.11	0.04	0.08	0.08	3.12	0.27	0.03	2.02	0.82	0	0		-6.86	7.58	0.14	57.47	69.73	882.06	517.95	992.54	635.43	902.03	542.56	971.73	540.78
2.702	0	0.06	0.06	0.02	0.69	0.03	0.07	0.44	0.11	0.04	98.63	2.73	0	92.51	3.77	45.91	0.04	0.04	0.77	0.03	0.03	0.01	0	0	0.11	0.04	0.11	0.08	2.96	0.25	0.03	2.2	0.85	0	0		-5.76	9.43	-0.65	57.15	68.09	883.7	517.74	993.88	635.04	903.97	543.06	972	539.99
2.736	0	0.06	0.05	0.03	0.71	0.03	0.06	0.46	0.12	0.05	98.57	3.28	0	92.69	2.82	47.88	0.05	0.04	0.61	0.02	0.03	0.01	0	0	0.12	0.03	0.11	0.11	3.33	0.27	0.04	1.36	0.89	0	0		-6.72	9.3	-0.55	56.85	67.95	884.26	517.56	995.16	635.4	905.03	543.09	972.89	539.69
2.769	0	0.06	0.05	0.03	0.72	0.03	0.06	0.47	0.1	0.05	98.56	3.6	0	91.57	2.03	48.86	0.05	0.04	0.61	0.01	0.03	0.01	0	0	0.1	0.03	0.11	0.09	3.57	0.29	0.04	1.57	0.94	0	0		-6.23	10.08	0.06	56.86	67.99	884.33	517.13	995.37	635.17	905.47	542.51	973.39	539.66
2.802	0	0.06	0.05	0.03	0.8	0.03	0.06	0.53	0.09	0.05	98.39	4.71	0	93.56	2.04	51.91	0.05	0.05	0.66	0.01	0.03	0.01	0	0	0.09	0.03	0.1	0.08	4	0.31	0.04	1.83	0.95	0	0		-7.38	8.62	-0.77	56.72	67.74	885.6	517.42	996.24	635.14	906.21	542.48	973.89	539.52
2.836	0	0.06	0.05	0.03	0.73	0.03	0.06	0.47	0.08	0.06	98.53	3.96	0	93.28	1.83	49.1	0.06	0.05	0.73	0.01	0.02	0.01	0	0	0.08	0.02	0.08	0.05	4.57	0.41	0.05	1.7	0.97	0	0		-4.15	8.84	-1.62	57.2	68.26	885.66	517.3	996.04	635.38	905.42	542.74	973.61	539.65
2.869	0	0.06	0.05	0.03	0.8	0.03	0.06	0.51	0.08	0.07	98.4	4.79	0	93.32	1.96	51.16	0.07	0.03	0.61	0.01	0.02	0.01	0	0	0.08	0.02	0.05	0.04	4.98	0.44	0.05	8.52	0.9	0	0		-2.52	8.81	-1.14	57.73	69.07	886.05	518.43	995.2	635.17	905.03	543.86	974.04	540.98
2.902	0	0.06	0.05	0.03	0.78	0.03	0.06	0.49	0.07	0.06	98.44	4.75	0	94.03	1.62	50.57	0.06	0.03	0.57	0.01	0.02	0.01	0	0	0.07	0.02	0.05	0.03	5.46	0.46	0.06	16.36	0.88	0	0		0.84	8.21	-2.15	58.41	68.88	886.23	518.79	994.81	635.18	904.48	544.65	973.3	541.8
2.936	0	0.06	0.06	0.03	0.69	0.03	0.06	0.42	0.08	0.06	98.62	3.7	0	92.98	1.13	47.11	0.06	0.03	0.56	0.01	0.02	0.01	0	0	0.06	0.03	0.04	0.03	5.66	0.45	0.08	4.6	0.85	0	0		1.76	9.08	-3.2	58.42	68.23	886.12	519	992.55	633	903.11	545.16	971.22	541.12
2.969	0	0.07	0.06	0.03	0.59	0.03	0.06	0.35	0.09	0.06	98.82	2.57	0	92.64	0.94	43.24	0.06	0.02	0.64	0.01	0.02	0	0	0	0.07	0.03	0.03	0.04	4.84	0.42	0.09	1.25	0.84	0	0		-0.81	9.33	-3.46	57.95	68.21	887.27	520.01	992.12	631.66	903.34	545.6	971.43	541.62
3.002	0	0.06	0.06	0.03	0.64	0.03	0.06	0.4	0.1	0.04	98.71	3.06	0	90.88	0.99	45.96	0.04	0.02	0.77	0.02	0.02	0	0	0	0.06	0.03	0.02	0.04	4.35	0.39	0.1	1.56	0.85	0	0		-0.22	10.51	-3.19	58.1	66.68	885.04	521.58	989.53	632.96	901.86	546.64	968.48	543.71
3.036	0	0.06	0.06	0.03	0.62	0.03	0.06	0.39	0.09	0.03	98.76	2.73	0	91.2	1.19	45.15	0.03	0.02	0.97	0.03	0.02	0	0	0	0.04	0.03	0.02	0.03	3.73	0.34	0.09	2.42	0.9	0	0		-2.55	10.31	-2.93	57.8	68.15	882.17	522.52	986.08	632.81	898.06	547.29	966.15	544.2
3.069	0	0.06	0.06	0.03	0.59	0.03	0.06	0.37	0.09	0.04	98.81	2.4	0	90.64	1.34	43.86	0.04	0.01	1.03	0.03	0.02	0	0	0	0.05	0.03	0.01	0.04	3.37	0.33	0.09	2.07	0.87	0	0		-4.5	10.65	-3.45	57.29	67.22	879.38	523.06	981.99	632.09	894.9	547.97	961.95	543.02
3.103	0	0.06	0.06	0.03	0.6	0.03	0.06	0.37	0.08	0.05	98.8	2.41	0	84.31	1.53	43.75	0.05	0.01	0.94	0.04	0.02	0	0	0	0.04	0.03	0.01	0.02	3.52	0.31	0.08	6.89	0.82	0	0		-5.67	13.59	-4.37	57.11	68.53	875.19	523.42	976.89	630.92	889.16	549.02	957.34	542.12
3.136	0	0.06	0.06	0.03	0.58	0.03	0.07	0.36	0.07	0.05	98.83	2.27	0	86.78	1.53	43.16	0.05	0.01	1	0.06	0.02	0	0	0	0.04	0.03	0.01	0.02	3.35	0.33	0.07	4.71	0.82	0	0		-5.44	12.59	-4.08	57.35	68.23	871.46	523.1	972.18	629.57	885.24	548.43	953.15	541.8
3.169	0	0.07	0.07	0.03	0.53	0.03	0.07	0.32	0.06	0.05	98.94	1.76	0	87.82	1.95	39.85	0.05	0.01	1	0.09	0.02	0	0	0	0.03	0.03	0.01	0.01	3.4	0.36	0.06	2.93	0.84	0	0		-4.97	12.12	-4.74	57.79	68.06	867.93	523.11	968.16	629	881.22	548.54	948.93	541.76
3.203	0	0.06	0.06	0.02	0.62	0.03	0.07	0.39	0.06	0.06	98.76	2.32	0	87.32	2.97	43.52	0.06	0.01	1.21	0.14	0.02	0	0	0	0.03	0.03	0	0.01	3.26	0.45	0.05	1.08	0.86	0	0		-3.93	12.35	-4.53	57.99	66.94	865.61	523.45	964.89	628.65	879.15	548.76	945.73	541.88
3.236	0	0.06	0.05	0.02	0.76	0.03	0.07	0.51	0.05	0.05	98.47	3.44	0	88.45	4.07	49.01	0.05	0.02	1.62	0.15	0.02	0	0	0	0.03	0.03	0	0.02	2.84	0.46	0.05	1.27	0.83	0	0		-1.95	11.82	-4.85	58.49	66.2	864.67	524.42	961.41	626.98	877.18	549.57	943.01	542.56
3.269	0	0.06	0.06	0.02	0.64	0.03	0.08	0.41	0.05	0.05	98.72	2.15	0	91.71	4.47	43.44	0.05	0.01	1.73	0.17	0.02	0	0	0	0.04	0.03	0	0.02	2.39	0.51	0.04	3.57	0.73	0	0		-1.67	9.98	-3.41	58.83	66.33	862.22	524.52	958.5	626.48	875.14	549.4	941.16	543.03
3.303	0	0.06	0.07	0.02	0.58	0.03	0.08	0.37	0.07	0.05	98.84	1.69	0	89.48	4.32	41.06	0.05	0.01	1.73	0.16	0.02	0	0	0	0.07	0.04	0	0.03	1.69	0.46	0.04	2.13	0.69	0	0		4.52	11.3	-2.04	59.71	65.72	859.36	522.79	956.28	626.27	873.58	547.95	939.11	542.84
3.336	0	0.06	0.07	0.02	0.58	0.03	0.08	0.37	0.09	0.05	98.83	1.7	0	89.12	4.41	41.15	0.05	0.01	1.67	0.16	0.03	0	0	0	0.09	0.04	0	0.02	1.67	0.44	0.04	2.73	0.68	0	0		5.5	11.48	-1.63	60.17	66.2	859.55	523.18	955.87	625.83	873.44	548.54	939.43	543.27
3.37	0	0.06	0.06	0.02	0.62	0.03	0.08	0.4	0.13	0.04	98.77	1.84	0	90.68	4.73	42.65	0.04	0.02	1.54	0.18	0.03	0	0	0	0.13	0.04	0	0.02	1.2	0.36	0.04	2.85	0.66	0	0		1.44	10.62	-1.51	59.22	65.74	859.29	523.78	955.2	625.61	873.25	548.31	938.81	543.43
3.403	0	0.06	0.06	0.02	0.64	0.03	0.08	0.43	0.21	0.04	98.71	1.88	0	90.04	5.81	43.01	0.04	0.02	1.49	0.16	0.03	0.01	0	0	0.21	0.03	0	0.02	1.08	0.3	0.04	2.92	0.64	0	0		0.71	10.99	-1.67	59.05	65.52	859.99	523.82	955.1	624.75	873.58	547.99	938.94	543.24
3.436	0	0.05	0.06	0.02	0.74	0.03	0.08	0.51	0.37	0.04	98.51	2.58	0	88.74	6.01	46.97	0.04	0.02	1.5	0.15	0.03	0.01	0	0	0.37	0.03	0	0.02	1.2	0.28	0.05	2.92	0.6	0	0		-1.22	11.68	-1.74	58.52	64.76	860.05	523.89	955.4	625	874.13	547.77	938.71	543.1
3.47	0	0.06	0.06	0.02	0.72	0.03	0.08	0.48	0.56	0.05	98.56	2.33	0	95.13	6.35	45.43	0.05	0.03	1.38	0.14	0.04	0.01	0	0.01	0.56	0.02	0	0.02	1.39	0.29	0.04	2.74	0.57	0	0		-0.9	7.14	-3	58.76	64.56	861.74	523.59	957.15	625.28	875.28	547.35	939.68	542.66
3.503	0	0.05	0.06	0.02	0.75	0.03	0.08	0.5	0.72	0.05	98.51	2.38	0	95.72	7.23	45.57	0.05	0.04	1.45	0.18	0.04	0.01	0	0.01	0.72	0.02	0	0.02	1.57	0.29	0.04	2.49	0.52	0	0		-0.47	6.46	-3.16	59.06	65.96	862.38	523.04	959.05	625.99	875.73	547.32	941.51	542.37
3.536	0	0.05	0.06	0.02	0.81	0.03	0.08	0.55	0.84	0.05	98.38	2.92	0	91.86	7.07	48.12	0.05	0.03	1.34	0.19	0.06	0.01	0	0.01	0.84	0.02	0	0.03	1.59	0.26	0.04	1.27	0.49	0	0		-0.53	9.88	-2.62	59.2	67.87	863.55	522.56	961.21	626.24	876.7	547.29	944.37	542.1
3.57	0	0.05	0.06	0.02	0.83	0.03	0.08	0.57	0.94	0.04	98.34	3.12	0	96.11	7.1	48.77	0.04	0.04	1.23	0.18	0.09	0.01	0	0.02	0.94	0.03	0	0.03	1.81	0.24	0.03	1.55	0.43	0	0		-0.73	5.96	-2.24	59.46	66.68	865.8	522.67	962.99	626.05	879.48	546.88	946.02	542.36
3.603	0	0.05	0.06	0.02	0.79	0.03	0.08	0.53	1.15	0.04	98.43	2.75	0	94.25	7	47.25	0.04	0.03	1.08	0.18	0.11	0.01	0	0.02	1.15	0.03	0	0.05	1.7	0.21	0.03	1.55	0.42	0	0		-1.02	8.02	-1.45	59.25	67.4	866.99	521.99	965.45	626.45	881.36	546.5	948.61	542.09
3.636	0	0.05	0.06	0.02	0.81	0.03	0.08	0.55	1.38	0.04	98.38	2.85	0	95.15	7.29	47.89	0.04	0.03	0.83	0.15	0.1	0.01	0	0.03	1.38	0.03	0	0.07	1.55	0.21	0.03	0.57	0.38	0	0		-1.08	7.12	-1.16	59.27	67.23	868.98	520.81	968.5	626.58	884.1	545.21	951.22	541.33
3.67	0	0.06	0.06	0.02	0.74	0.03	0.08	0.49	1.9	0.07	98.52	2.45	0	95.71	6.97	45.57	0.04	0.02	0.77	0.14	0.11	0.02	0	0.07	1.9	0.03	0	0.1	1.16	0.15	0.04	0.64	0.3	0	0		-1.99	6.48	-1.13	59.03	66.54	870.83	519.13	971.79	626.71	887.01	543.26	953.48	539.98
3.703	0	0.06	0.06	0.02	0.71	0.03	0.08	0.47	2.04	0.06	98.58	2.32	0	95.05	6.65	44.75	0.04	0.02	0.79	0.12	0.1	0.04	0	0.06	2.04	0.03	0	0.1	1.12	0.14	0.04	0.46	0.31	0	0		-3.23	7.23	-0.06	58.77	66.33	872.94	518.07	975.12	626.84	890.38	541.84	956.67	539.49
3.737	0	0.06	0.06	0.02	0.68	0.03	0.08	0.44	1.85	0.09	98.64	2.23	0	94.75	5.47	44.45	0.04	0.02	0.82	0.09	0.07	0.03	0	0.1	1.85	0.04	0	0.08	1.19	0.12	0.06	0.45	0.27	0.01	0		-6.67	7.54	-0.14	58.3	67.02	875.42	517.43	980.14	627.98	893.78	542.37	960.68	538.25
3.77	0	0.06	0.07	0.02	0.6	0.03	0.08	0.38	1.95	0.05	98.81	1.8	0	92.15	4.39	41.62	0.04	0.01	0.63	0.05	0.05	0.02	0	0.11	1.95	0.04	0	0.12	1.15	0.1	0.07	0.54	0.27	0.01	0		-9.28	9.68	-0.82	58.08	68.3	877.34	515.3	986.11	629.74	896.79	541.32	964.87	535.96
3.803	0	0.06	0.07	0.02	0.61	0.03	0.08	0.39	1.86	0.05	98.78	1.76	0	89.97	5.36	41.43	0.05	0.02	0.51	0.03	0.04	0.02	0	0.1	1.86	0.04	0.01	0.1	1.19	0.09	0.08	0.96	0.26	0.03	0		-8.01	11.03	0.66	58.25	67.88	879.95	514.75	988.66	629.85	900.29	539.21	968.14	536.92
3.837	0	0.06	0.07	0.02	0.58	0.03	0.09	0.37	1.56	0.06	98.83	1.45	0	90.33	6	39.31	0.06	0.01	0.41	0.02	0.03	0.01	0	0.09	1.56	0.05	0.01	0.15	1.16	0.09	0.08	0.64	0.25	0.05	0		-7.05	10.83	1.5	58.53	68.46	880.81	512.56	992.58	630.65	902.85	538.36	971.24	535.35
3.87	0	0.06	0.07	0.02	0.64	0.03	0.09	0.41	1.12	0.06	98.72	1.72	0	92.77	6.34	41.72	0.06	0.01	0.37	0.02	0.03	0.02	0	0.08	1.12	0.06	0.02	0.23	1.24	0.1	0.08	1.15	0.25	0.05	0		-4.82	9.24	0.57	58.84	69.4	881.93	511.68	994.93	632.19	903.58	537.12	972.95	535.31
3.903	0	0.06	0.07	0.02	0.61	0.03	0.09	0.39	0.81	0.06	98.77	1.52	0	93.31	6.66	40.28	0.06	0.01	0.39	0.01	0.03	0.02	0	0.08	0.81	0.06	0.03	0.18	1.12	0.11	0.09	3.19	0.25	0.05	0		0.02	8.83	0.54	59.82	69.94	884.37	512.71	996.11	632.63	905.09	538.25	975.02	537.06
3.937	0	0.06	0.07	0.02	0.6	0.03	0.09	0.39	0.51	0.07	98.79	1.44	0	91.84	6.68	39.83	0.07	0.01	0.48	0.01	0.02	0.01	0	0.07	0.51	0.06	0.05	0.29	0.92	0.15	0.09	5.27	0.26	0.04	0		1.15	9.9	0.54	59.87	68.8	887.25	514.5	997.11	632.33	907.62	540.18	976.4	538.39
3.97	0	0.07	0.08	0.02	0.51	0.03	0.09	0.31	0.42	0.07	98.98	1.05	0	91.79	5.89	35.5	0.07	0.01	0.55	0	0.02	0.01	0	0.07	0.42	0.06	0.07	0.33	0.84	0.17	0.1	2.44	0.28	0.04	0		-1.71	9.93	-0.2	59.21	68.47	887.86	516.36	996.76	632.97	907.52	541.34	975.96	539.47
4.003	0	0.07	0.08	0.02	0.49	0.03	0.1	0.3	0.45	0.07	99.02	0.93	0	91.03	6.4	33.91	0.07	0.01	0.56	0	0.01	0.01	0	0.06	0.45	0.05	0.09	0.26	0.78	0.17	0.11	3.88	0.28	0.05	0		-2.73	10.42	0.59	58.97	69.36	886.62	517.07	995.62	633.32	906.31	542	975.65	540.34
4.037	0	0.07	0.08	0.02	0.5	0.03	0.1	0.31	0.43	0.08	98.99	0.97	0	89.39	6.67	34.54	0.08	0.01	0.62	0	0.01	0.01	0	0.05	0.43	0.05	0.09	0.26	0.68	0.2	0.14	2.75	0.29	0.08	0		-2.87	11.34	0.51	58.5	68.04	886.22	517.74	994.57	633.53	906.21	542.19	974.24	540.91
4.07	0	0.07	0.08	0.02	0.48	0.03	0.09	0.29	0.44	0.08	99.04	1	0	90.53	4.7	35	0.08	0.01	0.58	0	0.02	0.02	0	0.05	0.44	0.04	0.09	0.27	0.66	0.21	0.16	2.36	0.31	0.03	0		-2.85	10.72	-1.49	58.47	67.1	885.75	517.69	992.81	632.09	904.51	542.17	971.59	540.25
4.104	0	0.06	0.07	0.02	0.54	0.03	0.08	0.34	0.5	0.09	98.92	1.38	0	94.05	3.82	39.55	0.09	0.01	0.58	0	0.04	0.02	0	0.05	0.5	0.04	0.08	0.36	0.65	0.28	0.25	2.29	0.33	0.01	0		-0.93	8.2	-1.04	58.84	67.49	886.79	519.19	992.59	632.58	904.95	543.92	972.39	541.42
4.137	0	0.06	0.07	0.02	0.52	0.03	0.08	0.32	0.58	0.09	98.97	1.34	0	93.42	2.88	39.2	0.09	0.01	0.6	0	0.04	0.01	0	0.06	0.58	0.04	0.07	0.3	0.61	0.33	0.33	1.52	0.33	0.01	0		3.12	8.73	-3.37	59.44	65.76	887.14	520.77	992.11	633.3	904.6	546.38	970.28	543.28
4.17	0	0.07	0.07	0.02	0.48	0.03	0.08	0.29	0.7	0.1	99.04	1.21	0	84.91	2.11	37.71	0.1	0.01	0.85	0.01	0.06	0.01	0	0.06	0.7	0.04	0.06	0.27	0.58	0.36	0.35	1.82	0.36	0	0		1.81	13.36	-2.9	58.99	64.81	886.76	522.99	988.98	632.58	903.62	547.79	968.35	544.48
4.204	0	0.08	0.09	0.02	0.37	0.03	0.08	0.22	0.88	0.1	99.25	0.75	0	87.46	1.77	30.67	0.1	0.01	0.98	0.01	0.05	0.01	0	0.06	0.88	0.03	0.04	0.26	0.57	0.45	0.4	2.42	0.36	0	0		2.94	12.29	-2.05	58.89	63.13	885.01	525.28	984.33	632.04	901.71	549.15	964.79	546.62
4.237	0	0.08	0.09	0.02	0.37	0.03	0.08	0.21	1	0.09	99.27	0.72	0	87.92	1.65	30.11	0.09	0.01	1.14	0.03	0.06	0.01	0	0.05	1	0.03	0.03	0.22	0.59	0.43	0.4	3.77	0.35	0	0		0.89	12.08	-2.14	58.15	62.24	881.57	527.75	977.89	630.73	897.24	551.65	959.33	547.34
4.27	0	0.08	0.09	0.02	0.33	0.03	0.09	0.19	1	0.1	99.33	0.61	0	82.35	1.39	27.6	0.1	0.01	1.77	0.06	0.07	0.02	0	0.05	1	0.04	0.03	0.23	0.59	0.41	0.35	11.47	0.37	0	0		-5.48	14.3	-1.24	56.64	63.86	875.63	528.41	971.21	629.23	890.55	551.65	954.26	547.25
4.304	0	0.09	0.11	0.02	0.26	0.03	0.1	0.14	0.72	0.09	99.48	0.36	0	78.27	1.24	20.38	0.09	0.01	2.06	0.09	0.05	0.01	0	0.04	0.72	0.04	0.02	0.16	0.59	0.54	0.28	8.05	0.41	0	0		-5.81	15.59	-2.9	56.88	64.47	871.45	528.66	966.47	629.07	884.96	551.88	949.23	546.85
4.337	0	0.1	0.12	0.02	0.23	0.03	0.11	0.12	0.69	0.1	99.54	0.33	0	73.23	1.47	16.22	0.1	0.01	3.69	0.21	0.07	0.03	0	0.04	0.69	0.05	0.02	0.07	0.66	0.62	0.22	5.07	0.44	0	0		-3.52	16.97	-2.5	57.01	61.58	864.72	528.46	958.96	628.05	879.61	552.32	940.91	546.4
4.371	0	0.1	0.14	0.02	0.19	0.04	0.12	0.1	0.57	0.11	99.61	0.33	0	74.85	1.5	11.28	0.11	0.01	6.11	0.36	0.1	0.11	0	0.04	0.57	0.05	0.02	0.02	0.6	0.68	0.19	5.94	0.45	0	0		-3.68	16.55	-5.09	57.36	63.01	860.96	528.58	954.75	627.63	873.67	553.22	936.19	545.38
4.404	0	0.11	0.15	0.02	0.17	0.04	0.13	0.08	0.59	0.12	99.65	0.33	0	79.74	1.77	7.76	0.12	0.01	6.22	0.62	0.12	0.13	0	0.04	0.59	0.05	0.02	0.03	0.63	0.7	0.16	10.79	0.49	0	0		-2.95	15.15	-5.03	57.66	63.7	857.63	529.6	950.46	627.32	869.57	554.69	932.68	546.07
4.437	0	0.11	0.16	0.02	0.17	0.04	0.13	0.08	0.74	0.1	99.67	0.33	0	73.7	1.93	6.18	0.1	0.01	6.6	0.63	0.16	0.24	0	0.05	0.74	0.06	0.02	0.05	0.65	0.73	0.15	6.91	0.54	0	0		-0.57	16.85	-5.5	57.85	63.51	854.19	530.67	946.62	628.04	865.86	556.42	928.66	546.93
4.471	0	0.11	0.16	0.02	0.18	0.03	0.14	0.09	0.78	0.12	99.65	0.33	0	66.05	3.06	6.69	0.12	0.01	5.06	0.69	0.16	0.23	0	0.08	0.78	0.1	0.03	0.07	0.71	0.6	0.15	20.18	0.53	0	0		1.16	18.67	-6.41	58.22	62.49	853.09	532.96	942.37	627.02	863.34	558.51	925	548.39
4.504	0	0.11	0.16	0.02	0.18	0.03	0.15	0.09	0.93	0.17	99.64	0.33	0	79.16	5.2	5.55	0.15	0.01	4.8	0.71	0.17	0.25	0.07	0.11	0.93	0.17	0.04	0.12	0.72	0.61	0.15	4.87	0.57	0.01	0		-0.41	15.33	-5.57	58.51	62.54	849.57	534.46	938.66	627.67	860.2	560.42	921.8	549.58
4.537	0	0.11	0.16	0.02	0.2	0.03	0.18	0.1	0.93	0.22	99.6	0.33	0	60.2	8.41	5.39	0.15	0.01	4.42	0.62	0.17	0.28	0.09	0.13	0.93	0.22	0.05	0.09	0.84	0.63	0.15	6.4	0.58	0	0		3.15	19.93	-5.94	58.24	62.19	847.42	533.83	937.95	629.37	858.7	559.97	920.04	549.72
4.571	0	0.1	0.16	0.02	0.23	0.03	0.19	0.12	1.25	0.45	99.55	0.33	0	65.1	10.64	6.53	0.15	0.01	4.09	0.66	0.24	0.44	0.16	0.16	1.25	0.45	0.06	0.05	0.91	0.71	0.11	6.2	0.58	0	0		1.95	18.88	-5.13	57.99	62.36	846.22	533.9	937.31	629.98	858.04	559.69	919.67	550.17
4.604	0	0.1	0.16	0.02	0.24	0.03	0.21	0.13	1.24	0.52	99.52	0.33	0	62.52	12.21	6.92	0.15	0.01	4.78	0.61	0.32	0.59	0.36	0.19	1.24	0.52	0.08	0.04	0.98	0.72	0.11	17.18	0.61	0	0		2.77	19.44	-5.51	58.45	63.07	845.5	534.34	937.13	630.76	857.1	560.99	919.27	550.34
4.637	0	0.09	0.16	0.02	0.27	0.03	0.25	0.15	1.58	0.66	99.45	0.33	0	56.34	16.16	6.88	0.15	0.01	5.13	0.72	0.44	0.8	0.37	0.21	1.58	0.66	0.1	0.03	1.12	0.74	0.1	13.18	0.65	0	0		2.28	20.73	-5.99	58.16	62.78	844.99	533.88	937.16	631.25	856.7	560.07	918.69	550.09
4.671	0	0.09	0.15	0.02	0.31	0.03	0.29	0.18	1.86	1.11	99.37	0.37	0	45.76	19.69	7.44	0.16	0.01	5.11	0.79	0.71	1.02	0.23	0.28	1.86	1.11	0.1	0.03	1.34	0.68	0.07	9.77	0.68	0	0		-1.01	22.85	-6.54	57.23	61.96	845.52	533.3	937.15	629.95	857.08	558.6	918.29	549
4.704	0	0.08	0.15	0.02	0.34	0.03	0.33	0.19	1.61	1.13	99.33	0.43	0	78.25	22.31	7.05	0.16	0.01	5.1	1.02	0.88	0.94	0.3	0.29	1.61	1.13	0.08	0.02	1.4	0.67	0.07	3.91	0.68	0	0		0.45	15.6	-4.54	58.36	63.87	845.99	532.91	940.24	632.78	858.74	558.24	922.13	550.44
4.738	0	0.09	0.15	0.02	0.29	0.03	0.27	0.16	1.37	1.8	99.42	0.33	0	82	18.31	6.74	0.2	0.01	3.96	1.31	1.03	0.44	0	0.37	1.37	1.8	0.06	0.02	1.74	0.78	0.05	16.79	0.77	0	0		1.33	14.42	-4.02	58.58	64.23	846.61	531.88	943.41	634.05	860.82	558.9	924.36	549.54
4.771	0	0.1	0.15	0.02	0.27	0.03	0.23	0.14	1.17	2.36	99.47	0.33	0	81.7	15.06	7.17	0.19	0.01	3.94	1.63	0.93	0.28	0	0.49	1.17	2.36	0.04	0.02	1.84	0.83	0.05	22.41	0.76	0	0		0.39	14.52	-3.77	57.85	62.36	849.79	531.2	946.73	633.42	865.22	558.21	926.85	548.66
4.804	0	0.1	0.15	0.02	0.25	0.03	0.21	0.13	1.34	2.55	99.51	0.33	0	81.34	12.77	6.97	0.19	0.01	4.43	2.11	0.88	0.17	0	0.5	1.34	2.55	0.03	0.02	1.86	0.81	0.05	32.16	0.79	0	0		-3.09	14.64	-3.16	57.31	64.1	851.09	530.11	950.07	634.19	866.84	556.68	930.35	547.99
4.838	0	0.1	0.15	0.02	0.25	0.03	0.22	0.13	1.46	3.19	99.5	0.33	0	87.4	12.74	7.29	0.17	0.01	4.58	2.24	0.62	0.13	0	1.01	1.46	3.19	0.03	0.04	1.79	0.65	0.07	24.25	0.83	0	0		-5.08	12.32	-1.48	57.27	64.91	852.16	528.25	953.83	635.22	869.55	554.21	934.1	547.39
4.871	0	0.11	0.15	0.02	0.22	0.03	0.2	0.11	1.55	3.12	99.56	0.33	0	90.24	10.02	6.61	0.17	0.01	4.2	2.23	0.51	0.09	0	0.9	1.55	3.12	0.02	0.05	1.6	0.61	0.07	5.59	0.82	0	0		-8.06	10.88	-1.87	56.27	63.67	855.79	526.77	959.22	635.87	874.47	552.07	937.84	545.99
4.904	0	0.11	0.15	0.02	0.21	0.03	0.17	0.1	1.58	3.35	99.58	0.33	0	91.31	7.45	7.28	0.18	0.01	4.03	1.93	0.42	0.07	0	1.02	1.58	3.35	0.02	0.08	1.53	0.58	0.09	0.86	0.85	0	0		-9.11	10.24	-1.79	56.4	64.52	859.73	524.6	963.87	634.36	878.34	549.78	942.6	543.96
4.938	0	0.11	0.15	0.02	0.21	0.03	0.16	0.11	1.06	3.84	99.58	0.33	0	90.24	6.23	8.69	0.24	0.01	2.67	1.87	0.29	0.05	0	0.88	1.06	3.84	0.02	0.08	1.64	0.6	0.11	0.88	0.79	0	0		-9.39	10.88	-2.05	56.19	65.33	864.4	522.8	969.46	633.41	882.93	548.32	947.97	542.13
4.971	0	0.1	0.14	0.02	0.23	0.03	0.15	0.12	0.93	3.31	99.54	0.33	0	92.67	6.18	11.1	0.23	0.01	1.79	1.46	0.2	0.02	0	0.67	0.93	3.31	0.02	0.1	1.59	0.6	0.11	0.42	0.78	0.01	0		-9.21	9.32	-1.95	57.48	69.33	866.47	520.02	973.59	632.84	883.95	545.73	953.06	540.19
5.004	0	0.1	0.13	0.02	0.24	0.03	0.14	0.12	0.96	2.63	99.53	0.33	0	92.29	5.45	12.91	0.17	0.01	1.21	1.07	0.11	0.02	0	0.49	0.96	2.63	0.03	0.12	1.59	0.61	0.11	0.37	0.79	0.12	0		-7.89	9.59	-0.7	57.94	70.76	867.68	518.54	977.5	634.54	886.39	544.23	957.04	540.22
5.038	0	0.09	0.12	0.02	0.27	0.03	0.12	0.15	0.87	1.81	99.46	0.33	0	94.23	4.43	18.31	0.12	0.01	0.88	0.78	0.07	0.01	0	0.31	0.87	1.81	0.04	0.13	1.43	0.58	0.1	0.63	0.82	0.13	0		-6.4	8.03	0.88	57.71	69.75	870.22	518.09	980.54	635.09	890.5	543.01	960.23	541.03
5.071	0	0.08	0.1	0.02	0.32	0.03	0.1	0.18	0.61	1.54	99.35	0.5	0	94.19	3.69	24.36	0.11	0.01	0.83	0.49	0.05	0.01	0	0.23	0.61	1.54	0.05	0.14	1.43	0.57	0.1	0.72	0.88	0.11	0		-3.99	8.07	1.39	57.93	69.71	872.18	518.48	983.43	636.82	893.22	543.75	962.91	542.17
5.105	0	0.08	0.09	0.02	0.37	0.03	0.09	0.21	0.47	1.13	99.27	0.67	0	94.48	3.28	28.72	0.1	0.01	0.92	0.33	0.04	0.01	0	0.13	0.47	1.13	0.06	0.15	1.26	0.49	0.1	1.16	0.96	0.1	0		-4.87	7.8	1.67	58.2	72.1	874.15	518.48	986.24	637.47	894.57	543.54	966.66	542.66
5.138	0	0.06	0.07	0.02	0.51	0.03	0.08	0.32	0.39	0.93	98.99	1.27	0	95.62	3.93	37.87	0.09	0.01	0.83	0.21	0.04	0	0	0.08	0.39	0.93	0.08	0.12	1.18	0.45	0.09	0.98	0.97	0.06	0		-6.14	6.59	1.85	57.86	70.37	876.26	518.49	988.36	637.71	897.62	542.83	967.99	542.64
5.171	0	0.05	0.06	0.02	0.69	0.03	0.07	0.47	0.34	0.89	98.63	2.5	0	94.35	4.29	46.59	0.09	0.02	0.8	0.14	0.03	0	0	0.07	0.34	0.89	0.08	0.09	1.18	0.42	0.09	0.84	0.96	0.02	0		-5.7	7.92	1.37	58.15	71.42	878.09	517.92	990.43	637.45	898.81	542.51	970.23	542.06
5.205	0	0.05	0.05	0.02	0.82	0.03	0.06	0.59	0.34	0.66	98.35	4.06	0	93.9	3.64	52.83	0.08	0.02	0.71	0.09	0.03	0	0	0.04	0.34	0.66	0.08	0.11	1.14	0.35	0.09	0.68	1	0	0		-6.37	8.33	2.11	58	70.66	881.13	518.3	990.26	634.25	901.04	541.51	971.69	542.34
5.238	0	0.05	0.04	0.02	0.95	0.03	0.05	0.7	0.3	0.55	98.1	6.16	0	90.4	2.5	58.25	0.08	0.03	0.65	0.07	0.04	0	0	0.03	0.3	0.55	0.07	0.09	1.2	0.31	0.09	1.19	0.99	0	0		-3.76	10.79	1.97	57.82	69.2	882.85	518.64	991.84	634.58	903.36	542.95	972.55	542.44
5.271	0	0.04	0.03	0.02	1.21	0.03	0.04	0.95	0.24	0.42	97.58	11.18	0	91.22	1.85	66.4	0.07	0.03	0.73	0.06	0.04	0	0	0.02	0.24	0.42	0.06	0.12	1.15	0.27	0.1	1.38	1.09	0	0		-3.38	10.29	1.96	57.76	67.84	884.53	518.94	992.94	634.59	905.4	542.85	973.24	542.73
5.305	0	0.04	0.03	0.02	1.22	0.03	0.04	0.97	0.18	0.27	97.55	11.77	0	94.51	1.5	67.27	0.06	0.03	0.82	0.06	0.04	0	0	0.01	0.18	0.27	0.05	0.12	1	0.25	0.11	3.03	1.2	0	0		-2.83	7.77	0.05	58.26	68.55	885.27	518.76	992.63	633.26	904.22	542.41	972.77	542.61
5.338	0	0.04	0.03	0.02	1.27	0.03	0.04	1.02	0.21	0.28	97.46	13.14	0	95.69	1.06	68.9	0.05	0.03	0.99	0.05	0.02	0	0	0.01	0.21	0.28	0.03	0.15	0.92	0.23	0.1	1.54	1.22	0	0		-2.04	6.5	0.72	58.4	68.82	888.1	519.53	993.76	632.25	906.41	542.71	975.23	543.4
5.372	0	0.04	0.03	0.02	1.31	0.03	0.04	1.07	0.21	0.2	97.37	14.46	0	93.49	0.72	70.29	0.04	0.03	1.27	0.04	0.01	0	0	0.01	0.21	0.2	0.02	0.12	0.93	0.22	0.1	1.27	1.19	0	0		1.37	8.68	0.56	59.25	69.13	889.73	520.32	993.53	631.27	906.89	543.67	976.01	544.36
5.405	0	0.04	0.03	0.02	1.36	0.03	0.04	1.11	0.21	0.17	97.29	15.68	0	92.27	0.46	71.46	0.03	0.03	1.19	0.04	0.01	0	0	0.01	0.21	0.17	0.01	0.1	0.94	0.19	0.08	0.44	1.15	0	0		-0.06	9.6	1.25	59.06	69.17	889.49	520.89	991.79	630.07	906.26	544.09	975.44	543.99
5.438	0	0.04	0.03	0.02	1.24	0.03	0.04	0.99	0.19	0.16	97.52	13.05	0	94.5	0.36	68.87	0.03	0.04	1.33	0.04	0.01	0	0	0.01	0.19	0.16	0.01	0.09	0.86	0.19	0.08	0.6	1.13	0	0		0.43	7.79	0.56	59.42	69.11	889.5	521.25	990.54	629.18	905.27	544.31	974.38	543.98
5.472	0	0.04	0.03	0.02	1.11	0.03	0.04	0.86	0.22	0.13	97.79	10.05	0	92.24	0.42	65.33	0.02	0.05	1.38	0.04	0.01	0	0	0.01	0.22	0.13	0	0.06	0.74	0.13	0.07	0.92	1.06	0	0		1.53	9.62	0.59	60.02	67.72	888.85	522.06	987.21	627.17	904.02	544.6	971.74	544.48
5.505	0	0.04	0.04	0.02	1.02	0.03	0.05	0.77	0.21	0.1	97.96	8.28	0	93.31	0.53	62.77	0.02	0.05	1.6	0.04	0.01	0	0	0.01	0.21	0.1	0	0.03	0.64	0.11	0.05	0.5	1.04	0	0		-5.98	8.83	1.03	58.43	67.5	886.81	522.32	984.49	625.81	901.97	543.58	969.48	543.82
5.538	0	0.05	0.04	0.02	0.88	0.03	0.05	0.64	0.19	0.08	98.24	5.88	0	91.3	0.68	58.22	0.02	0.07	2.17	0.05	0.02	0	0	0.01	0.19	0.08	0	0.02	0.6	0.1	0.04	1.4	1.02	0	0		-6.44	10.24	0.86	57.88	66.08	883.67	521.37	981.3	624.73	899.45	542.94	965.53	542.37
5.572	0	0.05	0.05	0.02	0.77	0.03	0.05	0.54	0.21	0.06	98.45	4.25	0	92.93	0.83	54.01	0.02	0.08	2.82	0.07	0.02	0.01	0	0.01	0.21	0.06	0	0.01	0.56	0.09	0.03	0.18	0.93	0	0		0.03	9.12	1.02	60.01	67.46	882.31	521.68	979.56	624.93	897.28	544.54	964.74	543.3
5.605	0	0.05	0.05	0.02	0.72	0.03	0.06	0.5	0.22	0.04	98.56	3.52	0	92.83	1.04	51.63	0.02	0.08	2.69	0.08	0.02	0.01	0	0.01	0.22	0.04	0	0.01	0.49	0.09	0.03	0.25	0.89	0	0		2.06	9.2	-1.05	60.3	65.38	880.89	522.2	977.3	625.22	895.44	545.15	960.79	543.43
5.638	0	0.06	0.05	0.02	0.65	0.03	0.06	0.43	0.27	0.03	98.71	2.63	0	92.6	1.47	47.96	0.02	0.09	2.99	0.1	0.02	0.01	0	0.01	0.27	0.03	0	0.01	0.43	0.08	0.03	0.77	0.82	0	0		0.27	9.36	-0.43	60.12	66.69	879.86	522.95	974.7	623.97	893.27	545.4	959.94	543.63
5.672	0	0.06	0.07	0.02	0.52	0.03	0.07	0.33	0.31	0.02	98.96	1.46	0	95.89	2.24	40.6	0.02	0.07	2.66	0.12	0.02	0.01	0	0.01	0.31	0.02	0	0.01	0.31	0.06	0.02	0.87	0.77	0	0		2.21	6.25	-0.77	60.91	65.5	878.93	523.32	971.99	622.61	891.86	545.74	957.33	543.76
5.705	0	0.06	0.07	0.02	0.5	0.03	0.08	0.32	0.38	0.02	98.99	1.28	0	95.59	3.14	38.8	0.02	0.06	1.84	0.13	0.02	0.01	0	0.01	0.38	0.02	0	0.02	0.27	0.06	0.02	0.24	0.68	0	0		-2.71	6.62	0.04	59.56	66.97	877.01	522.45	970.35	621.23	889.74	544.27	956.69	542.67
5.739	0	0.06	0.07	0.02	0.48	0.03	0.08	0.3	0.39	0.02	99.04	1.14	0	95.24	3.39	37.15	0.01	0.05	2.21	0.12	0.02	0.02	0	0.02	0.39	0.01	0	0.02	0.22	0.05	0.02	0.96	0.67	0	0		-1.73	7.02	-0.46	60.03	66.03	877.12	523.26	970.41	622.07	890.06	545.68	956.04	543.07
5.772	0	0.07	0.08	0.02	0.45	0.03	0.09	0.27	0.57	0.02	99.11	0.95	0	94.41	3.85	34.33	0.01	0.05	2.17	0.14	0.02	0.02	0	0.02	0.57	0.01	0	0.02	0.19	0.05	0.02	0.36	0.59	0	0		-6.12	7.87	-0.24	58.88	67.55	875.86	522.1	969.85	621.19	888.49	543.72	956.02	541.95
5.805	0	0.07	0.08	0.02	0.42	0.03	0.09	0.25	0.76	0.02	99.17	0.81	0	97.49	4.11	31.97	0.01	0.04	2.51	0.12	0.02	0.02	0	0.02	0.76	0.01	0	0.03	0.2	0.05	0.02	0.25	0.6	0	0		-4.91	3.69	0	59.39	66.91	875.55	522.1	969.81	621.45	888.73	544.35	955.6	541.92
5.839	0	0.07	0.08	0.02	0.45	0.03	0.09	0.27	1	0.03	99.11	0.9	0	96.37	4.85	33.23	0.01	0.04	3.62	0.12	0.02	0.03	0	0.03	1	0	0.01	0.03	0.19	0.04	0.01	0.24	0.52	0	0		-4.11	5.6	0.3	59.39	67	875.17	521.46	970.8	622.34	889.16	544.1	956.12	541.69
5.872	0	0.07	0.08	0.02	0.47	0.03	0.1	0.29	1.23	0.03	99.06	0.93	0	97.21	6.23	33.49	0.02	0.05	4.1	0.16	0.02	0.05	0	0.03	1.23	0	0.01	0.04	0.2	0.04	0.02	0.13	0.55	0	0		-3.57	4.25	-0.16	59.72	67.87	875.75	521.02	971.75	622.52	889.24	543.7	957.06	541.37
5.905	0	0.06	0.07	0.02	0.52	0.03	0.1	0.33	1.48	0.04	98.96	1.18	0	97.33	6.1	36.59	0.02	0.05	4.8	0.21	0.03	0.06	0	0.04	1.48	0	0.01	0.05	0.21	0.04	0.02	0.11	0.53	0	0		-5.31	4.02	-0.35	59.28	67.94	875.92	520.79	972.86	623.19	889.74	543.47	957.63	541.02
5.939	0	0.06	0.06	0.02	0.65	0.03	0.09	0.43	1.85	0.06	98.71	2.06	0	97.44	5.83	43.43	0.02	0.06	4.93	0.27	0.03	0.07	0	0.06	1.85	0	0.01	0.06	0.2	0.04	0.02	0.16	0.49	0	0		-4.18	3.81	-0.26	59.57	67.71	877.1	520.82	973.83	623.13	890.98	543.55	958.65	541.18
5.972	0	0.05	0.06	0.02	0.71	0.03	0.08	0.48	2.26	0.06	98.58	2.77	0	97.16	5.19	46.77	0.02	0.07	4.48	0.32	0.03	0.05	0	0.06	2.26	0	0.01	0.06	0.2	0.04	0.02	0.2	0.47	0.04	0		-2.96	4.33	-0.46	59.95	67.75	879	520.84	975.65	623.29	892.71	543.63	960.42	541.31
6.005	0	0.05	0.05	0.02	0.76	0.03	0.07	0.53	3.19	0.06	98.47	3.68	0	97.07	4.74	49.51	0.02	0.09	3.18	0.36	0.03	0.03	0	0.06	3.19	0	0	0.08	0.2	0.04	0.02	0.15	0.48	0.07	0		-4.87	4.5	0.44	59.52	67.91	879.9	520.23	977.64	623.35	894.55	543.11	962.43	540.89
6.039	0	0.05	0.05	0.03	0.89	0.03	0.06	0.64	2.29	0.08	98.22	5.71	0	97.44	3.62	55.16	0.03	0.1	2.29	0.35	0.02	0.02	0	0.08	3.28	0	0	0.08	0.21	0.05	0.03	0.33	0.44	0.05	0		-2.12	3.8	1.72	59.23	68.16	878.95	517.81	982.73	628.05	897.15	541.68	965.3	540.53
6.072	0	0.05	0.05	0.03	0.92	0.03	0.06	0.67	2.08	0.07	98.15	6.48	0	96.84	3.24	56.71	0.03	0.08	2.08	0.39	0.02	0.01	0	0.07	3.41	0	0.01	0.14	0.2	0.05	0.04	0.4	0.48	0	0		-1.85	4.89	0.21	58.79	68.23	881.5	516.02	987.35	629.03	899.92	540.48	968.12	538.61
6.106	0	0.05	0.04	0.03	0.95	0.03	0.06	0.7	1.39	0.06	98.09	6.91	0	96.61	2.97	58.01	0.03	0.07	1.39	0.28	0.01	0.01	0	0.06	2.95	0	0.01	0.2	0.21	0.05	0.04	1.07	0.47	0	0		-5.93	5.25	0.76	57.49	68.99	882.04	514.75	992.78	632.42	902.82	539.84	971.78	537.71
6.139	0	0.05	0.04	0.02	0.93	0.03	0.06	0.68	1.31	0.04	98.14	6.32	0	97.26	2.62	57.65	0.03	0.05	1.31	0.2	0.01	0.01	0	0.04	2.14	0.01	0.01	0.2	0.25	0.05	0.05	0.43	0.51	0	0		-4.61	4.15	2.15	57.92	71.77	883.21	513.41	996.28	633.61	904.5	538.41	976.27	538.03
6.172	0	0.05	0.05	0.02	0.86	0.03	0.06	0.61	1.16	0.03	98.29	5.05	0	96.82	2.33	55.4	0.03	0.05	1.16	0.12	0.01	0	0	0.03	1.42	0.01	0.02	0.23	0.27	0.05	0.05	0.57	0.52	0	0		-3.98	4.92	2.36	57.73	71.17	884.7	513.54	998.18	634.32	906.61	538.64	977.79	538.37
6.206	0	0.05	0.05	0.02	0.72	0.03	0.06	0.5	0.94	0.03	98.55	3.41	0	97.28	1.84	50.79	0.03	0.04	0.79	0.07	0	0	0	0.02	0.94	0.01	0.02	0.17	0.37	0.06	0.06	1.11	0.61	0	0		-2.7	4.12	2.7	58.12	71.97	886.26	513.96	999.56	634.7	907.87	538.89	979.84	539.3
6.239	0	0.05	0.05	0.02	0.76	0.03	0.06	0.53	0.6	0.03	98.48	3.81	0	97.22	1.64	52.54	0.03	0.05	0.76	0.04	0	0	0	0.02	0.6	0.01	0.03	0.15	0.35	0.06	0.06	4.5	0.62	0	0		-0.01	4.22	1.81	59.08	72.76	889.09	514.82	999.41	632.86	908.33	539.33	981.09	539.94
6.272	0	0.05	0.05	0.02	0.71	0.03	0.06	0.49	0.35	0.04	98.57	3.24	0	96.01	1.56	50.71	0.04	0.04	0.83	0.03	0	0	0	0.01	0.35	0.02	0.04	0.14	0.32	0.07	0.07	2.28	0.61	0	0		0.95	6.09	1.33	59.26	71	891.2	515.58	1000.38	632.63	910.5	539.71	981.5	540.75
6.306	0	0.06	0.06	0.02	0.54	0.03	0.07	0.35	0.34	0.05	98.91	1.7	0	97.18	1.63	42.48	0.05	0.04	0.88	0.02	0.01	0	0	0.01	0.34	0.03	0.05	0.14	0.3	0.08	0.1	1.22	0.59	0	0		0.53	4.31	0.96	59.44	71.06	893.07	516.77	999.63	630.73	910.81	540.62	981.86	541.11
6.339	0	0.06	0.07	0.02	0.52	0.03	0.07	0.33	0.29	0.05	98.96	1.54	0	95.73	1.51	41.29	0.05	0.05	1.09	0.02	0.01	0	0	0.01	0.29	0.03	0.03	0.13	0.32	0.08	0.11	0.41	0.59	0	0		-0.09	6.46	0.85	59.5	70.92	894.39	517.62	998.65	628.77	911.01	540.93	981.93	541.59
6.373	0	0.07	0.07	0.02	0.45	0.03	0.07	0.27	0.35	0.04	99.1	1.13	0	95.62	1.26	37.1	0.04	0.05	1.33	0.02	0.01	0	0	0.01	0.35	0.04	0.03	0.18	0.27	0.07	0.14	0.27	0.52	0	0		-2.19	6.58	1.29	59.13	69.95	895.35	518.74	997.05	626.85	911.42	541.57	981.37	541.51
6.406	0	0.07	0.08	0.02	0.44	0.03	0.07	0.26	0.41	0.04	99.13	1.07	0	94.98	1.17	36.24	0.03	0.06	1.61	0.02	0.01	0	0	0.01	0.41	0.04	0.02	0.12	0.25	0.07	0.14	0.15	0.51	0	0		-2.72	7.29	1.74	59.11	69.07	896.28	519.96	995.28	624.98	911.69	541.91	980.75	542.43
6.439	0	0.07	0.08	0.02	0.39	0.03	0.08	0.23	0.55	0.03	99.22	0.83	0	95.67	1.35	32.49	0.03	0.06	2.04	0.02	0.01	0	0	0.01	0.55	0.03	0.01	0.08	0.25	0.07	0.13	0.61	0.48	0	0		-3.13	6.52	1.49	59.51	69.39	898.05	521.3	994.09	622.77	911.67	542.88	981.06	543.04
6.473	0	0.07	0.09	0.02	0.38	0.03	0.08	0.22	0.71	0.04	99.24	0.77	0	95.84	1.81	31.35	0.02	0.05	1.75	0.02	0.01	0	0	0.01	0.71	0.04	0.01	0.07	0.21	0.06	0.13	0.55	0.47	0	0		-1.33	6.32	0.66	60.2	70.59	898.48	522.58	992.33	621.73	909.96	544.28	980.55	543.85
6.506	0	0.08	0.1	0.02	0.33	0.03	0.09	0.19	0.81	0.05	99.34	0.57	0	94.23	2.08	26.92	0.02	0.04	1.33	0.02	0.01	0	0	0.01	0.81	0.05	0.01	0.03	0.2	0.05	0.12	1.2	0.44	0	0		-1.63	8.03	-0.07	60.01	70.42	898.1	522.63	991.39	620.7	909	544.29	979.42	544.06
6.539	0	0.08	0.09	0.02	0.34	0.03	0.09	0.19	0.91	0.05	99.31	0.59	0	96.48	2.68	27.41	0.02	0.04	0.92	0.03	0.01	0	0	0.01	0.91	0.05	0.01	0.02	0.19	0.05	0.1	1.01	0.38	0	0		-2.77	5.44	-1.12	59.56	67.9	895.91	523.97	987.07	619.55	906.45	545.5	974.34	544.41
6.573	0	0.07	0.09	0.02	0.38	0.03	0.09	0.22	0.99	0.05	99.23	0.69	0	95.28	3.84	29.5	0.02	0.03	0.65	0.03	0.01	0	0	0.01	0.99	0.05	0	0.02	0.19	0.04	0.08	0.94	0.31	0	0		-3.15	6.97	0.44	59.45	70.98	894.4	524.68	984.66	619.19	903.77	545.6	974.75	545.32
6.606	0	0.07	0.09	0.02	0.39	0.03	0.1	0.23	1.24	0.05	99.22	0.7	0	95.06	4.57	29.39	0.02	0.02	0.62	0.04	0.02	0	0	0.01	1.24	0.05	0	0.01	0.18	0.04	0.07	2.26	0.27	0	0		-1.97	7.21	-0.81	59.6	70.19	891.18	524.81	981.93	619.58	900.52	546.32	970.7	545.71
6.639	0	0.08	0.1	0.02	0.35	0.03	0.11	0.2	1.33	0.05	99.29	0.55	0	95.39	5	25.98	0.02	0.02	0.62	0.05	0.03	0	0	0.01	1.33	0.05	0	0.01	0.16	0.03	0.06	0.49	0.22	0	0		-2.51	6.85	0.22	59.48	69.18	889.3	525.18	978.9	619.3	899.13	546.44	968.3	545.03
6.673	0	0.08	0.1	0.02	0.36	0.03	0.11	0.21	1.39	0.04	99.28	0.52	0	95.03	6.33	25.19	0.02	0.02	0.74	0.06	0.04	0	0	0.02	1.39	0.04	0	0.01	0.12	0.03	0.05	0.2	0.16	0	0		-3.94	7.24	-0.25	58.75	69.9	884.06	526.64	973.21	619.82	893.05	547.64	962.94	546.56
6.706	0	0.07	0.1	0.02	0.38	0.03	0.12	0.22	1.16	0.04	99.24	0.54	0	95.28	7.12	25.76	0.02	0.02	1.03	0.06	0.04	0	0	0.02	1.16	0.04	0	0.01	0.11	0.03	0.04	0.8	0.16	0	0		-5.98	6.97	0.26	58.36	70.36	880.75	526.59	970.71	620.39	890.19	547.08	960.54	546.96
6.74	0	0.07	0.1	0.02	0.38	0.03	0.12	0.22	1.1	0.04	99.24	0.53	0	93.53	7.49	25.62	0.03	0.02	1.99	0.09	0.05	0.01	0	0.03	1.1	0.04	0	0.02	0.09	0.03	0.03	0.52	0.13	0.02	0		-5.73	8.64	-0.35	58.17	72.11	876.54	525.66	968.68	621.57	885.86	547	957.96	546.4
6.773	0	0.07	0.1	0.02	0.42	0.03	0.12	0.25	1.31	0.04	99.15	0.62	0	95.07	8.58	27.68	0.03	0.02	1.79	0.11	0.05	0.01	0	0.04	1.31	0.04	0	0.03	0.08	0.02	0.03	0.57	0.1	0.02	0		-2.04	7.2	-2.34	58.28	66.79	872.89	526.73	964.38	622.77	883.57	549.02	950.32	546.61
6.806	0	0.08	0.11	0.02	0.34	0.03	0.12	0.19	1.34	0.04	99.31	0.44	0	92.2	7.07	22.77	0.03	0.02	1.74	0.14	0.05	0	0	0.04	1.34	0.04	0	0.02	0.08	0.02	0.03	1.61	0.11	0.03	0		-0.55	9.65	-1.19	59.03	68.92	871.39	527.63	961.9	622.85	881.13	550.51	949.95	546.67
6.84	0	0.09	0.12	0.02	0.29	0.03	0.13	0.15	0.97	0.05	99.43	0.33	0	93.62	6.28	18.07	0.04	0.02	1.53	0.17	0.06	0	0	0.05	0.97	0.03	0.01	0.01	0.07	0.02	0.02	2.03	0.1	0.05	0		-3.41	8.57	-2.43	58.35	68.73	870.84	529.7	959.92	622.99	879.32	552.35	947.89	547.77
6.873	0	0.09	0.13	0.02	0.26	0.03	0.14	0.13	0.78	0.04	99.48	0.33	0	93.4	6.83	14.43	0.04	0.02	0.94	0.11	0.06	0	0	0.04	0.78	0.03	0.01	0.01	0.07	0.02	0.02	0.63	0.09	0.07	0		-1.5	8.75	-2.76	59.15	68.01	869.4	531.13	957.17	623.26	877.45	554.03	945.26	548.73
6.906	0	0.09	0.14	0.02	0.26	0.03	0.14	0.13	0.62	0.05	99.49	0.33	0	92.38	7.24	13.97	0.04	0.01	0.7	0.08	0.06	0	0	0.05	0.62	0.03	0.01	0	0.07	0.02	0.02	0.31	0.08	0.09	0		-1.9	9.52	-2.06	58.79	68.86	867.1	532	955.12	623.98	875.22	555.19	943.86	549.64
6.94	0	0.09	0.15	0.02	0.23	0.03	0.15	0.12	0.54	0.05	99.54	0.33	0	89.38	7.03	11.12	0.04	0.01	0.61	0.07	0.07	0	0	0.05	0.54	0.05	0.01	0	0.06	0.02	0.01	0.39	0.07	0.09	0		-2.26	11.35	-2.07	58	70.53	863.67	531.01	955.81	627.44	872.99	555.09	943.28	549.37
6.973	0	0.09	0.14	0.02	0.26	0.03	0.15	0.13	0.44	0.05	99.49	0.33	0	90.4	8.59	12.53	0.05	0.01	0.63	0.08	0.08	0	0	0.05	0.44	0.05	0.01	0	0.07	0.02	0.02	1.51	0.07	0.08	0		-2.08	10.79	-2.35	57.51	67.31	861.37	530.35	954.48	628.57	872.69	554.06	939.8	548.87
7.006	0	0.08	0.13	0.02	0.3	0.03	0.16	0.16	0.34	0.06	99.39	0.33	0	92.06	10.39	15.7	0.06	0.01	0.84	0.08	0.13	0.01	0	0.04	0.34	0.06	0.01	0	0.08	0.02	0.02	2.03	0.07	0.09	0		1.12	9.74	-2.73	58.34	67.03	860.72	530.17	953.36	628.38	871.75	554.15	938.57	548.88
7.04	0	0.08	0.13	0.02	0.33	0.03	0.17	0.18	0.24	0.09	99.34	0.33	0	92.1	11.99	16.59	0.09	0.02	1	0.08	0.15	0.02	0.04	0.04	0.24	0.06	0.01	0	0.09	0.02	0.02	2.79	0.08	0.09	0		2.39	9.72	-1.9	58.82	68.51	860.6	530.33	952.89	627.73	871.12	554.75	939.41	549.27
7.073	0	0.07	0.12	0.02	0.42	0.03	0.2	0.25	0.2	0.08	99.15	0.33	0	85.3	16.69	19.44	0.08	0.02	1.06	0.07	0.14	0.03	0.07	0.04	0.2	0.06	0.01	0	0.1	0.03	0.02	12.86	0.08	0.09	0		2.09	13.21	-1.74	58.79	69.57	860.88	531.14	952.27	627.3	870.5	555.31	939.87	550.03
7.107	0	0.06	0.11	0.02	0.54	0.03	0.23	0.34	0.17	0.09	98.92	0.38	0	91.36	21.45	21.91	0.09	0.01	1.1	0.05	0.07	0.04	0.13	0.02	0.17	0.07	0.01	0	0.11	0.04	0.02	44.85	0.09	0.11	0		3.49	10.21	-1.79	58.84	68.32	861.23	532.33	953.19	629.5	871.74	556.74	939.86	551.4
7.14	0	0.06	0.12	0.02	0.5	0.03	0.25	0.31	0.13	0.11	98.99	0.38	0	88.36	21.97	19.49	0.11	0.01	1.43	0.06	0.12	0.04	0.26	0.02	0.13	0.09	0.01	0	0.11	0.05	0.02	69.19	0.11	0.15	0		2.65	11.87	-2.73	58.57	68.71	863.36	534.11	954.12	629.98	872.59	558.27	941.06	552.55
7.173	0	0.06	0.12	0.02	0.51	0.03	0.28	0.32	0.15	0.13	98.97	0.43	0	78.7	23.64	18.43	0.13	0.01	2.32	0.08	0.15	0.06	0.45	0.02	0.15	0.12	0.02	0.01	0.12	0.05	0.03	67.1	0.13	0.19	0		4.27	15.46	-4.68	58.41	68.68	862.85	534.16	956.61	633.47	872.62	559.9	940.91	552.52
7.207	0	0.06	0.12	0.02	0.54	0.03	0.29	0.34	0.15	0.19	98.92	0.47	0	77.57	24.75	18.81	0.14	0.01	3.84	0.11	0.14	0.07	0.9	0.02	0.15	0.19	0.03	0.03	0.14	0.06	0.03	46.15	0.15	0.28	0		4.53	15.79	-3.43	58.16	69.08	863.1	534.66	957.97	635.57	873.84	559.92	942.65	553.84
7.24	0	0.07	0.14	0.02	0.42	0.03	0.27	0.25	0.2	0.24	99.16	0.36	0	84.31	20.98	14.89	0.14	0.01	4.76	0.1	0.16	0.07	1.37	0.02	0.2	0.24	0.05	0.08	0.16	0.06	0.04	17.73	0.18	0.36	0		2.3	13.59	-3.22	57.29	67.66	864.8	536.01	959.42	636.45	876.23	560.39	943.71	555.5
7.273	0	0.08	0.16	0.02	0.3	0.04	0.23	0.16	0.23	0.31	99.4	0.33	0	91.57	15.51	10.1	0.13	0.01	6.37	0.09	0.12	0.09	1.82	0.02	0.23	0.31	0.09	0.16	0.2	0.07	0.04	42.08	0.22	0.52	0		-0.59	10.07	-1.02	56.11	65.16	865.94	537.22	960.81	638.2	879.87	560.06	944.97	557.22
7.307	0	0.09	0.17	0.02	0.25	0.04	0.22	0.13	0.25	0.48	99.51	0.33	0	83.6	13.11	6.87	0.11	0	6.72	0.11	0.12	0.05	1.47	0.01	0.25	0.48	0.15	0.18	0.3	0.09	0.05	45.75	0.3	0.88	0		-3.96	13.86	-0.65	54.73	63.81	868.39	537.32	965.57	640.3	884.4	560.52	948.12	557.1
7.34	0	0.1	0.19	0.02	0.22	0.04	0.2	0.11	0.26	0.54	99.56	0.33	0	80.65	11.05	5.39	0.11	0	7.51	0.15	0.13	0.05	1.27	0.01	0.26	0.54	0.31	0.16	0.36	0.09	0.05	63.21	0.37	1.26	0		-4.43	14.86	-1.01	54.17	61.9	872.08	537.64	969.33	641.01	888.93	560.52	950.75	557.26
7.374	0	0.1	0.2	0.02	0.2	0.04	0.2	0.1	0.36	0.9	99.59	0.33	0	90.26	9.85	4.19	0.13	0	8.73	0.24	0.16	0.04	0.91	0.01	0.36	0.9	0.59	0.16	0.48	0.12	0.07	59.85	0.58	1.49	0		-3.97	10.87	-1.73	54.3	62.3	877.14	536.36	974.85	640.25	893.66	559.87	955.82	555.73
7.407	0	0.1	0.2	0.02	0.21	0.04	0.2	0.1	0.54	1.22	99.59	0.33	0	89.72	10.65	4.02	0.18	0	7.94	0.37	0.19	0.03	0.37	0.01	0.54	1.22	0.82	0.18	0.6	0.15	0.08	70.31	0.86	1.78	0		-5.35	11.17	0.87	54.35	63.15	881.08	535.37	980.08	640.38	899.04	557.95	962.16	556.11
7.44	0	0.1	0.21	0.02	0.2	0.04	0.21	0.1	0.56	1.26	99.58	0.33	0	87.5	10.66	3.69	0.19	0	8.22	0.39	0.16	0.03	0	0.01	0.56	1.26	1.1	0.21	0.65	0.15	0.09	50.58	1	2.32	0		-5.89	12.27	0.54	54.3	63.44	885.84	534.98	984.93	640.33	903.54	557.03	966.97	555.86
7.474	0	0.11	0.22	0.02	0.18	0.04	0.18	0.09	0.58	1.38	99.56	0.33	0	74.94	8.06	2.91	0.22	0	7.13	0.4	0.2	0.02	0	0	0.58	1.38	1.49	0.3	0.8	0.21	0.12	37.37	1.55	2.9	0		-2.51	16.52	1.4	54.36	62.35	888.28	533.96	988.28	640.25	907.47	557.27	969.79	555.23
7.507	0	0.11	0.23	0.02	0.17	0.04	0.17	0.08	0.53	1.58	99.55	0.33	0	86.42	6.83	2.37	0.27	0	7.26	0.5	0.21	0.03	0	0	0.53	1.58	1.98	0.32	0.87	0.21	0.14	46.61	1.92	3.33	0		-3.13	12.75	4.35	55.08	64.48	892.08	534.19	990.6	638.41	910.92	555.68	975.38	557.16
7.54	0	0.11	0.24	0.02	0.17	0.05	0.17	0.08	0.53	1.41	99.51	0.33	0	83.59	6.55	2.19	0.3	0	7.35	0.51	0.18	0.04	0	0	0.53	1.41	2.22	0.35	0.91	0.24	0.14	64.98	1.98	4.02	0		-3.04	13.86	2.59	54.47	65.12	895.49	534.7	994.08	639.13	913.17	556.88	978.28	556.79
7.574	0	0.11	0.21	0.02	0.16	0.05	0.16	0.08	0.48	1.55	99.58	0.33	0	80.92	5.53	1.98	0.38	0	7.37	0.46	0.2	0.05	0	0	0.48	1.55	2.19	0.26	1.04	0.27	0.16	39.47	3.17	3.46	0		-1.74	14.78	4.71	54.87	63.84	896.84	534.31	995.42	639.07	916.25	555.4	980.04	557.88
7.607	0	0.11	0.2	0.02	0.14	0.05	0.14	0.07	0.39	1.26	99.6	0.33	0	78.33	2.9	1.72	0.34	0	6.63	0.39	0.19	0.04	0	0	0.39	1.26	1.9	0.19	1.09	0.3	0.15	4.48	3.43	3.21	0		-4.55	15.58	4.52	54.09	65.69	896.27	531.7	998.44	639.78	916.51	553.6	982.18	555.39
7.64	0	0.11	0.18	0.02	0.13	0.05	0.12	0.06	0.32	0.97	99.65	0.33	0.06	76.45	1.57	1.92	0.32	0.01	5.12	0.26	0.17	0.02	0	0	0.26	0.97	1.47	0.15	1.27	0.29	0.15	5.07	4.24	2.52	0		-4.17	16.11	4.95	54.15	65.18	897.81	531.06	999.85	639.38	918.49	552.25	983.6	555.31
7.674	0	0.11	0.14	0.02	0.13	0.05	0.11	0.07	0.24	0.57	99.73	0.33	0.62	73.16	0.88	2.77	0.24	0.01	3.5	0.14	0.13	0.01	0	0	0.16	0.57	1.24	0.11	1.87	0.32	0.15	2.71	5.18	1.04	0		-12.3	16.99	5.49	52.8	64.95	897.91	530.56	1000.27	638.11	919.18	550.46	984.02	554.08
7.707	0	0.11	0.13	0.02	0.13	0.05	0.11	0.07	0.19	0.43	99.74	0.33	0.07	79.54	0.56	3.5	0.19	0.01	2.24	0.1	0.08	0.01	0	0	0.09	0.43	0.94	0.11	1.88	0.34	0.13	3.43	5.05	0.36	0		-6.35	15.21	5.4	53.89	65.34	897.67	529.4	1000.33	638.07	918.81	550.24	984.06	553.71
7.741	0	0.1	0.11	0.02	0.13	0.05	0.1	0.07	0.15	0.23	99.73	0.33	0.33	83.21	0.47	4.78	0.15	0.02	1.45	0.06	0.03	0.01	0	0	0.07	0.23	0.75	0.11	2.28	0.38	0.13	4.25	5.54	0	0		-7.97	14	5.66	54	66.71	898.58	529.42	999.9	636.3	918.55	549.35	985.11	553.85
7.774	0	0.1	0.11	0.02	0.15	0.05	0.1	0.08	0.13	0.16	99.71	0.33	0	84.96	0.37	7.15	0.13	0.02	1.55	0.04	0.02	0.01	0	0	0.06	0.16	0.47	0.11	2.61	0.4	0.12	0.93	4.97	0	0		-6.66	13.34	5.97	54.88	67.25	899.07	529.46	998.9	634.52	918.2	549.4	985.3	553.99
7.807	0	0.1	0.11	0.02	0.17	0.04	0.1	0.09	0.13	0.14	99.67	0.33	0	82.19	0.29	10.41	0.11	0.03	1.96	0.03	0.02	0.01	0	0	0.05	0.14	0.3	0.13	2.44	0.38	0.11	1.94	4.39	0	0		-4.83	14.35	4.45	55.64	68.61	899.16	529.8	997.1	632.91	915.88	550.27	984.42	553.53
7.841	0	0.09	0.1	0.02	0.19	0.04	0.09	0.1	0.22	0.1	99.61	0.33	0	79.46	0.24	14.74	0.1	0.04	2.32	0.02	0.02	0.01	0	0	0.07	0.09	0.22	0.22	2.03	0.36	0.09	0.5	3.69	0	0		-6.24	15.24	2.09	56.21	70.03	898.82	530.16	994.65	630.94	912.5	550.2	982.48	552.94
7.874	0	0.08	0.09	0.02	0.25	0.04	0.08	0.14	0.28	0.11	99.51	0.42	0	87.81	0.34	21.62	0.09	0.05	2.6	0.02	0.03	0.02	0	0	0.1	0.11	0.19	0.28	1.71	0.3	0.09	1.96	3.31	0	0		-7.87	12.13	1	56.43	69.51	896.17	530.83	991.09	630.06	909	550.93	978.48	553.06
7.907	0	0.08	0.08	0.02	0.31	0.04	0.08	0.18	0.28	0.1	99.38	0.63	0	92.4	0.41	27.8	0.07	0.05	2.72	0.03	0.04	0.02	0	0	0.17	0.1	0.15	0.28	1.34	0.26	0.08	1.37	2.59	0	0		-5.95	9.51	1.12	56.95	69.62	892.65	531.12	986.85	629.82	905.09	551.39	974.69	553.27
7.941	0	0.07	0.08	0.02	0.34	0.03	0.08	0.2	0.3	0.09	99.33	0.72	0	91.34	0.56	29.83	0.04	0.04	2.79	0.03	0.04	0.02	0	0	0.3	0.09	0.13	0.27	1.12	0.22	0.05	20.15	1.95	0	0		-9.41	10.22	0.8	55.93	68.16	887.71	532.5	981.72	630.82	900.61	552.48	968.76	553.77
7.974	0	0.08	0.08	0.02	0.34	0.03	0.08	0.2	0.57	0.12	99.33	0.69	0	90.08	0.89	29.36	0.05	0.04	3.07	0.05	0.06	0.04	0	0	0.57	0.12	0.14	0.2	1.05	0.2	0.06	79.7	1.76	0	0		-4.7	10.97	0.18	56.96	68.32	884.2	533.85	978.06	632.36	896.62	554.65	964.93	555.55
8.007	0	0.08	0.08	0.02	0.34	0.03	0.08	0.2	0.79	0.15	99.31	0.68	0	91.91	1.32	29.23	0.04	0.03	3.33	0.08	0.07	0.07	0	0	0.79	0.15	0.14	0.13	0.97	0.16	0.06	51.27	1.4	0	0		-6.23	9.85	0.12	56.36	68.1	879.69	534.7	972.79	632.4	891.79	555.45	959.89	555.53
8.041	0	0.08	0.09	0.02	0.34	0.03	0.09	0.2	1	0.14	99.32	0.66	0	90.38	1.55	28.79	0.02	0.02	3.71	0.1	0.09	0.12	0	0	1	0.14	0.16	0.09	0.85	0.13	0.05	48.29	1.13	0	0		-11.8	10.8	-0.56	54.92	65.66	875.22	535.23	967.61	631.58	887.87	555.21	953.52	555.14
8.074	0	0.08	0.09	0.02	0.32	0.03	0.09	0.18	1.07	0.17	99.36	0.55	0	91.05	2.15	26.19	0.03	0.02	3.53	0.15	0.13	0.16	0	0	1.07	0.17	0.22	0.07	0.76	0.11	0.06	21.75	1.1	0	0		-12.13	10.4	0.43	54.88	66.39	871.39	535.18	962.54	630.31	883.55	554.68	949.94	554.81
8.108	0	0.08	0.1	0.02	0.31	0.03	0.1	0.17	0.98	0.21	99.39	0.49	0	91.18	2.34	24.52	0.02	0.01	3.57	0.19	0.17	0.14	0	0	0.98	0.21	0.29	0.06	0.57	0.09	0.06	3.24	0.85	0	0		-3.53	10.32	-0.59	56.35	68.3	869.03	534.22	962.61	632.83	880.91	555.96	949.2	554.77
8.141	0	0.08	0.1	0.02	0.29	0.03	0.1	0.16	1.11	0.27	99.42	0.42	0	88.51	2.43	22.48	0.02	0.01	3.99	0.19	0.15	0.13	0.15	0	1.11	0.27	0.35	0.1	0.46	0.07	0.07	1.86	0.74	0	0		-3.46	11.79	-2.01	55.98	67.99	866.24	535.29	960.95	634.87	878.11	557.86	946.06	555.67
8.174	0	0.08	0.11	0.02	0.29	0.03	0.1	0.16	1.34	0.29	99.41	0.44	0	88.03	2.83	22.67	0.02	0.01	4.64	0.19	0.18	0.11	0.69	0.01	1.34	0.29	0.39	0.17	0.44	0.07	0.08	0.92	0.71	0.14	0		-0.07	12.02	-1.43	56.75	71.73	864.15	535.38	959.73	636.26	874.84	558.94	946.51	555.96
8.208	0	0.08	0.1	0.02	0.32	0.03	0.1	0.18	1.5	0.58	99.35	0.53	0	90.44	3.25	25.17	0.03	0.02	5.41	0.21	0.14	0.12	1.32	0.01	1.5	0.58	0.36	0.28	0.34	0.06	0.11	1.46	0.58	0.33	0		0.51	10.77	-2.62	57.12	72.47	863.59	535.18	959.84	636.6	873.59	559.87	945.91	555.26
8.241	0	0.07	0.09	0.02	0.4	0.03	0.09	0.24	1.31	0.63	99.2	0.83	0	86.41	3.18	31.73	0.03	0.02	5.4	0.19	0.09	0.09	1.38	0.01	1.31	0.63	0.3	0.38	0.4	0.07	0.11	0.92	0.6	0.5	0		0.07	12.75	-3.18	56.12	69.46	861.45	534.29	959.52	638.24	873.71	559.66	942.91	553.62
8.274	0	0.06	0.07	0.02	0.51	0.03	0.08	0.32	1.09	0.76	98.98	1.38	0	82	2.78	39.13	0.03	0.03	5.3	0.18	0.09	0.1	1.27	0.01	1.09	0.76	0.23	0.22	0.42	0.07	0.12	0.44	0.59	0.67	0		0.42	14.42	-3.89	55.94	69.14	860.5	534.06	960.41	640.15	873.45	559.68	942.36	553.92
8.308	0	0.06	0.07	0.02	0.56	0.03	0.08	0.36	1.04	1.09	98.88	1.72	0	91.08	3.08	41.92	0.04	0.03	4.73	0.14	0.08	0.08	0.75	0.01	1.04	1.09	0.2	0.14	0.39	0.07	0.13	0.44	0.62	0.76	0		-0.62	10.38	-5	55.68	68.6	860.18	532.91	962.14	640.92	873.85	559.12	942.18	553.06
8.341	0	0.06	0.06	0.02	0.65	0.03	0.07	0.43	1.11	0.97	98.7	2.62	0	89.18	2.2	47.24	0.04	0.04	4.06	0.11	0.06	0.06	0.47	0.01	1.11	0.97	0.16	0.09	0.45	0.08	0.12	0.26	0.66	0.87	0		2.02	11.45	-5.25	56.38	69.56	861.16	532.33	964.12	642.13	874.77	559.78	943.88	551.88
8.375	0	0.05	0.05	0.02	0.75	0.03	0.06	0.52	1.27	1	98.5	3.76	0	90.41	1.96	51.7	0.04	0.04	2.89	0.09	0.04	0.03	0.1	0.01	1.27	1	0.12	0.1	0.58	0.11	0.16	0.41	0.72	0.84	0		-0.96	10.78	-4.22	55.93	69.92	862.72	532.05	966.54	642.19	877.12	559.32	946.61	551.59
8.408	0	0.05	0.05	0.02	0.84	0.03	0.06	0.6	1.17	0.93	98.32	4.87	0	92.5	2.03	55.19	0.04	0.05	2.89	0.09	0.04	0.03	0	0.01	1.17	0.93	0.08	0.14	0.75	0.15	0.17	0.76	0.85	0.78	0		-2.35	9.44	-4.03	55.77	70.14	865.03	532.23	969.31	642.71	879.62	559.36	949.35	551.78
8.441	0	0.05	0.05	0.02	0.92	0.03	0.05	0.67	0.88	0.85	98.16	5.95	0	95.42	1.79	58.1	0.04	0.05	2.13	0.1	0.03	0.02	0	0.01	0.88	0.85	0.07	0.21	0.79	0.17	0.17	3.06	0.88	0.66	0		-1.06	6.82	-4.55	56.11	70.32	867.61	532.22	973.19	644.54	882.46	559.74	952.37	552.15
8.475	0	0.05	0.05	0.02	0.87	0.03	0.05	0.63	0.72	0.67	98.26	5.46	0	93.34	1.37	56.87	0.03	0.05	1.8	0.11	0.04	0.02	0	0.01	0.72	0.67	0.06	0.28	0.97	0.21	0.19	3.01	1.06	0.5	0		-3.35	8.8	-5.19	55.63	69.77	869.34	531.77	976.02	645.12	884.69	559	954.06	551.6
8.508	0	0.05	0.05	0.02	0.74	0.03	0.06	0.52	0.66	0.53	98.51	3.97	0	95.56	1.1	52.59	0.03	0.05	1.83	0.1	0.05	0.02	0	0.01	0.66	0.53	0.08	0.42	1.1	0.26	0.2	1.62	1.29	0.35	0		-4.92	6.65	-3.98	55.64	70.56	871.66	530.06	981.2	646.6	888.6	557	958.89	550.77
8.541	0	0.05	0.05	0.02	0.71	0.03	0.06	0.5	0.54	0.47	98.57	3.6	0	93.86	1.23	51.19	0.03	0.05	1.43	0.1	0.06	0.02	0	0.01	0.54	0.47	0.09	0.31	1.22	0.27	0.21	0.29	1.33	0.19	0		-11.92	8.37	-2.54	55.95	72.17	873.75	529.89	984.99	646.99	891.46	555.85	963.43	550.48
8.575	0	0.06	0.06	0.02	0.59	0.03	0.06	0.39	0.49	0.34	98.82	2.33	0	92.31	1.4	45.26	0.03	0.04	1.41	0.11	0.07	0.01	0	0.01	0.49	0.34	0.11	0.43	1.59	0.38	0.23	1.08	1.58	0.19	0		-12.76	9.58	-3.54	55.74	69.98	879.22	529.4	989.58	645.61	897.14	555.31	966.85	549.16
8.608	0	0.06	0.07	0.02	0.53	0.03	0.07	0.35	0.55	0.31	98.93	1.73	0	91.78	2.17	41.47	0.04	0.03	1.33	0.1	0.06	0.01	0	0.01	0.45	0.31	0.17	0.55	1.61	0.37	0.24	7.35	1.52	0.6	0		-11.16	9.94	-3.06	55.53	70.41	883.85	527.79	994.9	644.82	902.15	554.15	972.29	548.01
8.641	0	0.06	0.07	0.02	0.51	0.03	0.07	0.33	0.6	0.3	98.98	1.46	0	89.65	3	39.21	0.06	0.03	1.17	0.09	0.07	0.03	0	0.01	0.42	0.3	0.28	0.6	1.72	0.4	0.25	69.82	1.52	1.21	0		-7.72	11.2	-4.42	55.46	69.76	888.75	525.85	999.64	643.17	906.66	553.36	976	545.78
8.675	0	0.06	0.07	0.02	0.54	0.03	0.07	0.35	0.84	0.22	98.92	1.71	0	89.05	3.19	40.48	0.08	0.03	1.17	0.08	0.08	0.05	0	0.01	0.29	0.22	0.45	0.84	2.44	0.49	0.24	44.57	1.71	1.58	0		-8.48	11.52	-0.09	55.48	69.82	890.56	523.24	1001.82	640.67	910.83	549.06	980.54	545.18
8.708	0	0.06	0.08	0.02	0.52	0.03	0.08	0.32	0.97	0.2	98.97	1.47	0	91.01	3.4	38.64	0.08	0.03	1.02	0.06	0.06	0.07	0	0.01	0.25	0.2	0.72	0.97	2.32	0.46	0.23	25.69	1.64	2.11	0		-10.82	10.42	-0.07	55.67	69.57	892.9	521.8	1004.16	638.55	913.34	547.99	982.73	543.01
8.742	0	0.06	0.07	0.02	0.59	0.03	0.07	0.38	1.21	0.16	98.83	1.9	0	91.19	4.02	41.72	0.1	0.03	0.9	0.04	0.06	0.05	0	0.01	0.22	0.16	1.15	1.21	2.52	0.48	0.21	18.17	1.83	2.18	0		-6.13	10.32	-0.43	55.75	67.52	894.38	520.39	1006.51	639.54	916.06	546.55	983.47	542.65
8.775	0	0.05	0.06	0.02	0.71	0.03	0.07	0.49	1.08	0.15	98.57	3.09	0	91.58	3.97	47.89	0.09	0.04	0.89	0.03	0.05	0.04	0	0.01	0.18	0.15	1.05	1.08	2.56	0.46	0.21	11.19	1.94	1.97	0		-3.13	10.06	0.1	56.13	69.36	895.08	520.35	1006.69	639.96	915.8	545.17	985.15	544.17
8.808	0	0.05	0.06	0.02	0.72	0.03	0.06	0.49	1.46	0.15	98.55	3.48	0	92.99	2.86	49.36	0.07	0.03	0.76	0.02	0.03	0.01	0	0.01	0.2	0.15	1.15	1.46	2.63	0.46	0.19	7.31	1.99	1.37	0		-0.72	9.07	1.48	56.93	70.91	895.55	519.57	1006.8	638.5	916.05	544.82	986.96	544.17
8.842	0	0.05	0.04	0.02	0.95	0.03	0.05	0.69	1.46	0.15	98.11	6.98	0	94.25	1.83	58.63	0.08	0.04	0.74	0.02	0.02	0.01	0	0.01	0.19	0.15	1.02	1.46	2.47	0.4	0.21	8.18	1.99	0.57	0		-1.11	8.02	1.46	57.09	70.23	896.82	519.78	1006.64	637.2	916.92	544.5	987.15	544.08
8.875	0	0.04	0.03	0.02	1.15	0.03	0.04	0.9	0.92	0.15	97.7	11.47	0	94.28	1.13	65.5	0.07	0.04	0.66	0.01	0.02	0	0	0.01	0.16	0.15	0.74	0.92	2.4	0.37	0.19	7.02	2.03	0.02	0		-2.24	7.99	2.42	57.02	68.87	897.1	519.5	1006.48	636.13	918.17	543.88	987.03	543.78
8.908	0	0.04	0.03	0.02	1.46	0.03	0.04	1.22	0.66	0.14	97.07	19.29	0	94.75	0.78	73.32	0.07	0.04	0.64	0.01	0.01	0	0	0.01	0.13	0.14	0.42	0.66	2.19	0.33	0.17	3.16	1.97	0	0		-2.34	7.53	1.98	57.15	69.49	897.93	519.84	1006.56	635.71	918.08	544	987.57	543.94
8.942	0	0.04	0.03	0.02	1.46	0.03	0.04	1.22	0.35	0.11	97.08	19.28	0	95.14	0.57	73.53	0.07	0.05	0.69	0.01	0.01	0	0	0.01	0.16	0.11	0.21	0.35	1.99	0.3	0.14	2.35	1.85	0	0		-3.49	7.13	0.73	56.9	69.45	898.51	520.22	1003.74	632.33	916.3	543.32	985.74	543.54
8.975	0	0.03	0.02	0.02	1.64	0.03	0.03	1.4	0.19	0.1	96.72	24	0	93.47	0.48	77.01	0.06	0.05	0.75	0.01	0.01	0	0	0.01	0.19	0.1	0.09	0.18	1.98	0.3	0.13	2.58	1.66	0	0		0.79	8.7	3.05	58.12	68.86	898.37	520.85	1002.2	631.55	917.02	544.05	985.87	545.1
9.008	0	0.04	0.03	0.02	1.64	0.03	0.03	1.39	0.17	0.08	96.71	24.06	0	94.2	0.46	76.95	0.06	0.05	1.07	0.01	0.01	0	0	0.01	0.17	0.08	0.04	0.1	2.08	0.33	0.12	1.95	1.51	0	0		0.43	8.06	2.43	58.54	67.99	899.49	521.92	998.67	627.39	915.89	544.39	983.87	544.9
9.042	0	0.04	0.03	0.02	1.69	0.03	0.04	1.42	0.22	0.07	96.63	24.32	0	90.23	0.59	77.34	0.06	0.05	1.45	0.01	0.01	0	0	0.01	0.22	0.07	0.02	0.08	1.87	0.33	0.08	4.57	1.15	0	0		-1.59	10.88	1	57.94	67.57	900.29	523.56	996.58	625.95	914.74	545.18	982.3	545.32
9.075	0	0.04	0.03	0.02	1.69	0.03	0.04	1.43	0.3	0.06	96.62	23.74	0	91.21	0.92	77.04	0.05	0.06	1.94	0.02	0.01	0	0	0.01	0.3	0.06	0.01	0.08	1.77	0.31	0.08	3.12	1.06	0	0		-4.67	10.3	-1.03	57.54	66.88	898.73	524.94	993.24	624.71	911.57	546.87	978.43	545.1
9.109	0	0.03	0.03	0.02	1.71	0.03	0.04	1.45	0.38	0.06	96.58	23.05	0	92.06	1.51	76.84	0.04	0.06	1.83	0.03	0.01	0	0	0.01	0.38	0.06	0.01	0.07	1.49	0.26	0.06	1.35	0.86	0	0		-4.09	9.75	-0.71	58.15	66.9	896.15	525.34	989.81	623.99	908.71	546.8	975.61	546.07
9.142	0	0.03	0.03	0.02	1.86	0.03	0.04	1.59	0.43	0.04	96.28	25.32	0	93.1	2.44	78.24	0.02	0.07	1.79	0.04	0.01	0	0	0.01	0.43	0.04	0	0.05	1.63	0.22	0.04	2.05	0.74	0	0		-4.15	8.99	-0.07	58.16	68.47	892.72	525.97	986.14	624.18	904.69	547.15	973.16	547.07
9.175	0	0.03	0.03	0.02	1.92	0.03	0.04	1.65	0.45	0.04	96.17	24.59	0	93.13	3.83	77.74	0.02	0.07	1.79	0.06	0.01	0	0	0.01	0.45	0.04	0	0.03	1.65	0.2	0.03	5.3	0.7	0	0		-6.28	8.96	-1.16	58.03	68.34	889.62	526.21	983.33	624.25	901.22	547.73	969.55	546.78
9.209	0	0.03	0.03	0.02	2.18	0.03	0.04	1.94	0.45	0.04	95.64	27.09	0	92.59	5.98	79.58	0.01	0.07	1.82	0.06	0.01	0.01	0	0.01	0.45	0.04	0	0.02	1.43	0.18	0.03	1.9	0.6	0	0		-5.69	9.38	-0.47	57.97	67.79	884.7	526.16	978.82	625.31	897.16	547.69	964.94	546.44
9.242	0	0.03	0.03	0.02	1.98	0.03	0.06	1.71	0.41	0.03	96.05	18.6	0	92.17	9.02	73.53	0.01	0.06	2.78	0.1	0.01	0.01	0	0.01	0.41	0.03	0	0.01	1.43	0.2	0.02	1.6	0.59	0	0		-5.71	9.67	0.15	57.53	66.25	879.65	525.5	974.6	626.02	893.64	546.79	959.88	545.87
9.275	0	0.03	0.03	0.02	2.02	0.03	0.07	1.76	0.38	0.02	95.96	15.59	0	87.9	12.28	70.95	0.01	0.05	3.53	0.14	0.02	0.02	0	0.01	0.38	0.02	0.01	0.02	1.36	0.21	0.02	1.2	0.55	0	0		-5.66	12.08	-0.56	57.81	67.35	876.2	525.58	970.71	625.4	889.07	547.36	956.39	545.45
9.309	0	0.03	0.03	0.02	1.91	0.03	0.08	1.64	0.31	0.02	96.18	12.77	0	89.31	13.28	68.2	0.02	0.04	3.95	0.19	0.03	0.02	0	0.01	0.31	0.02	0.01	0.02	1.22	0.21	0.02	1.94	0.44	0	0		-4.4	11.39	-1.83	58.11	67.96	872.5	526.22	967.35	626.39	884.58	549.08	952.45	545.51
9.342	0	0.04	0.04	0.02	1.74	0.03	0.08	1.46	0.25	0.02	96.52	11.18	0	89.58	12.37	66.28	0.02	0.04	4.02	0.23	0.04	0.02	0	0.01	0.25	0.02	0.01	0.02	1.27	0.21	0.02	1.68	0.44	0	0		-0.97	11.24	-1.64	58.76	66.74	869.69	526.36	965.07	627.41	882.79	550.17	949.39	545.84
9.376	0	0.04	0.04	0.02	1.78	0.03	0.08	1.49	0.26	0.02	96.44	11.41	0	89.67	12.58	66.62	0.02	0.04	2.5	0.25	0.05	0.01	0	0.01	0.26	0.01	0	0.02	1.21	0.23	0.02	0.65	0.32	0	0		2.54	11.19	-1.76	59.4	65.83	867.4	526.38	963.7	628.84	881.39	551.12	947.03	546.17
9.409	0	0.04	0.05	0.02	1.35	0.03	0.09	1.05	0.37	0.03	97.31	5.77	0	88.44	13.29	57.41	0.03	0.04	2.25	0.28	0.05	0.01	0	0.01	0.37	0.01	0	0.02	1.17	0.25	0.02	0.28	0.27	0.01	0		2.97	11.82	-1.18	59.55	66.14	866.12	526.83	962.82	629.43	880.47	552.02	946.4	546.75
9.442	0	0.05	0.06	0.02	0.91	0.03	0.11	0.65	0.44	0.03	98.18	2.32	0	86.25	13.16	45.64	0.03	0.05	1.84	0.31	0.06	0.02	0	0.01	0.44	0.01	0	0.02	1.15	0.27	0.03	0.27	0.27	0	0		1.57	12.82	-0.84	59.17	66.58	865.11	527.14	962.12	629.82	879.57	552.15	945.95	547.11
9.476	0	0.05	0.07	0.02	0.79	0.03	0.13	0.54	0.46	0.04	98.43	1.52	0	91.66	14.1	40.2	0.04	0.05	1.85	0.39	0.08	0.02	0	0.01	0.46	0.01	0	0.03	1.23	0.26	0.03	0.59	0.26	0	0		1.05	10.01	-3.25	59.01	68.8	864.21	526.11	962.85	630.9	877.06	551.81	945.58	545.59
9.509	0	0.05	0.06	0.02	0.88	0.03	0.12	0.61	0.48	0.05	98.25	1.97	0	92.24	14.16	43.45	0.05	0.06	2.18	0.39	0.08	0.05	0	0.01	0.48	0.01	0	0.03	1.25	0.25	0.02	0.34	0.26	0	0		1.68	9.62	-2.48	59.08	67.85	863.28	525.9	961.84	630.66	876.98	551.47	944.59	545.7
9.542	0	0.05	0.06	0.02	0.85	0.03	0.11	0.59	0.55	0.05	98.29	2.1	0	91.5	12.57	44.18	0.05	0.06	2.6	0.35	0.09	0.07	0	0.01	0.55	0.01	0	0.03	1.32	0.26	0.02	0.37	0.28	0	0		3.4	10.12	-2.84	59.42	67.87	862.76	524.95	962	630.86	876.61	550.74	944.24	545.07
9.576	0	0.05	0.06	0.02	0.78	0.03	0.1	0.53	0.64	0.07	98.45	1.95	0	92.21	10.68	43.23	0.07	0.06	2.86	0.34	0.09	0.1	0	0.01	0.64	0.01	0	0.02	1.37	0.26	0.02	0.43	0.3	0	0		1.2	9.64	-2.76	59.07	67.98	863.53	524.95	962.07	629.94	876.98	549.96	944.77	544.89
9.609	0	0.05	0.06	0.02	0.81	0.03	0.1	0.55	0.72	0.07	98.39	2.18	0	94.33	10.33	44.66	0.07	0.07	2.6	0.4	0.07	0.09	0	0.02	0.72	0.01	0	0.02	1.36	0.27	0.03	1.13	0.3	0	0		-0.13	7.94	-1.91	58.84	67.25	864.31	524.71	962.41	629.09	878.33	549.09	945.44	544.81
9.642	0	0.06	0.07	0.02	0.66	0.03	0.1	0.43	0.77	0.08	98.69	1.45	0	95.9	9.44	39.3	0.08	0.06	2.53	0.49	0.07	0.06	0	0.02	0.77	0.01	0	0.03	1.57	0.32	0.03	1.18	0.33	0	0		-4.15	6.24	-2.35	58.05	66.67	866.13	525.06	964.01	628.73	880.12	549.18	946.61	544.32
9.676	0	0.06	0.06	0.02	0.73	0.03	0.09	0.49	0.59	0.12	98.53	1.98	0	94.07	8.84	43.21	0.12	0.06	2.04	0.52	0.05	0.03	0	0.02	0.59	0.01	0	0.03	1.54	0.41	0.04	1.01	0.36	0	0		-3.75	8.18	-2.32	58.16	68.66	867.84	524.34	966.91	629.18	881.41	548.82	949.9	543.94
9.709	0	0.05	0.05	0.02	0.94	0.03	0.08	0.67	0.68	0.11	98.12	3.97	0	95.68	7.36	52.29	0.11	0.05	1.4	0.5	0.05	0.02	0	0.02	0.68	0.01	0	0.05	1.38	0.36	0.04	1.21	0.36	0	0		-2.42	6.51	-2.39	58.31	68.93	869.27	523.15	970.72	630.78	883.86	548.48	952.58	543.24
9.743	0	0.05	0.05	0.02	0.93	0.03	0.07	0.66	0.7	0.11	98.14	4.51	0	93.93	5.4	53.95	0.11	0.05	1.04	0.42	0.04	0.02	0	0.03	0.7	0.01	0	0.08	1.41	0.4	0.06	0.45	0.42	0	0		-3.04	8.3	-1.84	58.02	68	872.32	522.57	975.15	631.7	888.38	547.86	956.21	543.02
9.776	0	0.05	0.05	0.02	0.97	0.03	0.06	0.7	0.83	0.11	98.07	5.33	0	97.11	4.46	56.14	0.11	0.05	1.01	0.33	0.04	0.03	0	0.03	0.83	0.01	0	0.08	1.38	0.39	0.07	0.27	0.42	0	0		-3.12	4.44	-0.16	57.92	67.44	875.52	521.89	979.06	631.91	893.01	546.46	960.38	543.35
9.809	0	0.05	0.05	0.02	0.97	0.03	0.06	0.7	0.98	0.12	98.06	5.59	0	96.97	3.8	56.83	0.12	0.05	1.01	0.38	0.05	0.05	0	0.03	0.98	0.01	0	0.09	1.34	0.39	0.08	6.46	0.42	0	0		-1.56	4.67	-1.87	58.05	65.85	880.18	520.18	984.01	631.4	897.76	544.66	963.54	541.61
9.843	0	0.05	0.05	0.02	0.95	0.03	0.07	0.69	0.87	0.15	98.1	4.85	0	96.29	5.11	55.13	0.15	0.04	1.14	0.36	0.06	0.04	0	0.03	0.87	0.02	0	0.07	1.16	0.35	0.1	61.58	0.42	0	0		-3.59	5.72	0.17	58.03	66.99	883.2	519.16	988.23	631.03	901.83	543.37	968.79	541.18
9.876	0	0.05	0.05	0.02	0.87	0.03	0.07	0.61	0.78	0.17	98.26	3.81	0	96.31	5.49	52.03	0.17	0.03	1.04	0.32	0.07	0.03	0	0.02	0.78	0.02	0.01	0.08	1.14	0.35	0.11	5.06	0.44	0	0		-6.15	5.69	1.23	57.65	68.67	884.66	517.31	993.27	632.26	904.79	542.24	973.42	539.84
9.909	0	0.04	0.04	0.02	1.12	0.03	0.06	0.85	0.52	0.16	97.76	6.9	0	92.7	5.53	59.86	0.16	0.03	1.09	0.28	0.08	0.03	0	0.02	0.52	0.02	0.01	0.09	1.08	0.32	0.1	4.69	0.54	0	0		-4.74	9.29	1.64	57.65	69.65	883.37	515.29	995.74	634.87	905.15	540.42	974.79	539.29
9.943	0	0.04	0.04	0.02	1.31	0.03	0.05	1.03	0.48	0.14	97.39	10.36	0	97.1	4.76	65.42	0.14	0.03	0.92	0.23	0.07	0.02	0	0.02	0.48	0.02	0.01	0.12	1.06	0.27	0.09	2.03	0.66	0	0		-4.29	4.45	0.9	57.77	70.44	887.21	515.82	999.85	635.98	908.27	541.02	978.7	539.78
9.976	0	0.04	0.04	0.02	1.23	0.03	0.05	0.96	0.39	0.12	97.55	9.09	0	97.79	4.62	63.7	0.12	0.04	1.03	0.18	0.06	0.02	0	0.02	0.39	0.03	0.03	0.21	0.98	0.27	0.11	1.15	0.72	0	0		-2.76	3.06	-0.24	58.21	71.42	891.86	516.39	1003.96	636.33	911.51	541.67	982.92	540.33
10.009	0	0.04	0.03	0.02	1.41	0.03	0.05	1.15	0.38	0.1	97.17	12.21	0	96.16	4.85	67.99	0.1	0.04	1.1	0.14	0.05	0.01	0	0.02	0.38	0.03	0.04	0.31	0.79	0.26	0.13	0.82	0.79	0	0		-1.71	5.9	1.12	58.42	71.63	893.05	516.5	1005.12	635.95	913.37	542.4	984.98	540.68
10.043	0	0.04	0.03	0.02	1.55	0.03	0.05	1.3	0.37	0.08	96.91	15.4	0	96.83	4.23	71.52	0.08	0.04	1.22	0.12	0.03	0.01	0	0.02	0.28	0.04	0.06	0.37	0.61	0.25	0.15	0.62	0.85	0	0	0	0.04	4.9	0.29	58.76	71.4	894.88	516.47	1006.47	635.85	914.62	542.65	985.98	540.47
10.076	0	0.03	0.03	0.02	1.71	0.03	0.04	1.47	0.36	0.08	96.59	18.96	0	96.54	4.12	74.66	0.08	0.05	1.52	0.08	0.03	0	0	0.01	0.21	0.04	0.07	0.36	0.6	0.26	0.14	0.73	0.89	0	0	0	0.46	5.36	1.08	58.94	70.28	895.63	516.14	1007.36	635.8	916.43	542.03	986.69	540.57
10.11	0	0.03	0.02	0.02	2.03	0.03	0.04	1.84	0.22	0.06	95.94	28.7	0	96.79	2.71	81.46	0.06	0.08	1.53	0.06	0.02	0	0	0.01	0.2	0.06	0.08	0.22	0.56	0.25	0.13	0.49	1	0	0	0	-0.95	4.97	1.37	58.69	69.87	896.01	516.12	1007.87	635.83	917.23	541.51	987.09	540.57
10.143	0	0.03	0.02	0.02	2.36	0.03	0.03	2.23	0.19	0.07	95.28	38.23	0	97.23	2.03	86.81	0.05	0.12	1.73	0.05	0.02	0	0	0.01	0.18	0.07	0.06	0.19	0.55	0.26	0.12	0.38	1.09	0	0	0	-0.93	4.22	0.83	58.75	69.53	897.07	516.02	1008.57	635.47	917.97	541.46	987.5	540.16
10.176	0	0.03	0.02	0.02	2.33	0.03	0.03	2.2	0.18	0.07	95.33	38.96	0	97.6	1.3	87.16	0.05	0.19	2.01	0.04	0.02	0.01	0	0.01	0.18	0.07	0.05	0.15	0.59	0.29	0.11	0.29	1.11	0	0	0	-1.11	3.46	-0.1	58.93	70.8	898.09	516.18	1009.24	635.19	917.68	541.88	988.45	539.89
10.21	0	0.03	0.02	0.02	2.29	0.03	0.03	2.17	0.15	0.07	95.42	38.51	0	98.01	0.99	86.91	0.05	0.32	2.55	0.03	0.02	0.01	0	0.01	0.15	0.07	0.04	0.12	0.6	0.4	0.1	0.11	1.3	0	0	0	-0.58	2.52	-1.47	59.44	72.78	899.31	516.87	1009.32	634.41	916.57	543.37	989.26	539.72
10.243	0	0.03	0.02	0.02	2.52	0.04	0.03	2.46	0.09	0.06	94.95	44.36	0	97.66	0.78	89.89	0.05	0.58	3.98	0.04	0.02	0.01	0	0.01	0.09	0.06	0.03	0.06	0.63	0.46	0.09	0.3	1.41	0	0	0	0.4	3.35	-2.32	59.74	72.11	900.09	516.47	1010.6	634.59	917.48	543.13	989.51	539.73
10.276	0	0.03	0.02	0.02	2.7	0.04	0.03	2.67	0.07	0.05	94.6	47.47	0	96.49	0.74	91.47	0.04	1.04	4.24	0.05	0.01	0.01	0	0.01	0.06	0.05	0.02	0.04	0.61	0.47	0.07	0.56	1.39	0	0	0	1.9	5.44	-2.26	60.17	71.32	898.76	516.28	1010.03	635.29	916.97	542.81	988.26	540.57
10.31	0	0.03	0.02	0.02	2.79	0.04	0.03	2.81	0.05	0.05	94.38	48.29	0	95.24	0.79	91.89	0.04	1.77	4.81	0.07	0.02	0.01	0	0	0.05	0.05	0.01	0.03	0.59	0.5	0.05	0.36	1.68	0	0	0	4.03	7.02	-2.35	60.61	72.5	895.74	516.12	1007.25	635.67	913.42	543.3	985.87	540.48
10.343	0	0.03	0.02	0.02	3.01	0.04	0.03	3.05	0.05	0.05	93.89	49.71	0	96	0.81	92.62	0.04	3.1	5.24	0.08	0.02	0.02	0	0	0.04	0.05	0.01	0.04	0.57	0.49	0.05	0.23	1.73	0	0	0	1.81	6.11	-3.09	59.73	71.4	893.54	516.74	1004.81	635.86	911.3	544	982.59	540.12
10.377	0	0.03	0.02	0.02	3.14	0.04	0.03	3.21	0.07	0.05	93.58	48.17	0	95.56	0.87	91.92	0.03	4.95	5.2	0.1	0.04	0.03	0	0	0.04	0.05	0.02	0.07	0.5	0.51	0.04	0.25	1.95	0	0	0	3.14	6.65	-3.16	60.42	72.17	891.45	516.47	1002.67	635.47	908.73	543.93	980.81	540.25
10.41	0	0.03	0.02	0.02	3.35	0.04	0.03	3.42	0.09	0.05	93.16	46.45	0	95.74	1.01	91.08	0.03	7.24	5.94	0.14	0.04	0.03	0	0	0.04	0.05	0.02	0.09	0.48	0.49	0.04	0.66	1.94	0	0	0	3.45	6.44	-3.59	60.28	71.48	888.8	516.31	1000	635.53	906.22	544.13	977.56	539.58
10.443	0	0.04	0.02	0.02	3.7	0.04	0.03	3.82	0.15	0.05	92.36	47.12	0	96.01	1.4	91.4	0.03	9.28	6.83	0.21	0.04	0.03	0	0	0.04	0.05	0.02	0.15	0.5	0.5	0.04	0.52	2	0	0	0	0.29	6.09	-4.45	59.64	72.33	886.36	516.03	998.22	635.07	903.18	543.95	975.34	539.04
10.477	0	0.04	0.02	0.02	4.15	0.05	0.03	4.34	0.15	0.04	91.33	47.44	0	96.9	2.06	91.5	0.03	11.63	7.93	0.31	0.04	0.02	0	0	0.04	0.04	0.03	0.15	0.56	0.56	0.03	0.4	2.1	0	0	0	1.31	4.79	-5.27	60.05	71.71	884.38	516.12	996.62	635.75	901.3	544.73	972.77	538.86
10.51	0	0.04	0.02	0.02	4.17	0.05	0.03	4.32	0.2	0.04	91.35	44.34	0	96.51	3.02	89.9	0.04	12.21	7.5	0.35	0.04	0.01	0	0	0.06	0.04	0.03	0.2	0.6	0.54	0.02	0.17	2.02	0	0	0	0.3	5.4	-5.13	60.03	72.46	882.76	516.02	995.72	636.4	899.73	544.76	971.93	538.54
10.543	0	0.04	0.02	0.02	4.18	0.04	0.03	4.31	0.21	0.05	91.38	42.54	0	96.59	3.52	89	0.05	12.57	6.07	0.41	0.04	0.01	0	0	0.09	0.04	0.03	0.21	0.59	0.52	0.03	0.2	1.92	0	0	0	-1.14	5.28	-5.32	59.81	73.39	881.48	516.05	995.29	637.16	898.29	545.1	971.35	538.16
10.577	0	0.04	0.02	0.02	4.56	0.04	0.04	4.76	0.34	0.05	90.47	42.17	0	95.73	4.5	88.7	0.05	14.36	6.65	0.42	0.03	0.01	0	0	0.13	0.04	0.03	0.34	0.7	0.56	0.03	0.16	2.1	0	0	0	-1.21	6.45	-5.28	59.73	73.52	880.38	516.41	995.28	638.83	897.7	545.66	970.88	538.58
10.61	0	0.05	0.02	0.02	5.3	0.04	0.04	5.62	0.44	0.05	88.76	44.09	0	97.04	4.85	89.58	0.05	17.27	6.15	0.41	0.03	0.01	0	0	0.14	0.04	0.03	0.44	0.8	0.59	0.02	0.16	2.17	0	0	0	-1.58	4.56	-4.27	59.31	72.54	878.58	515.97	993.26	638.22	896.8	544.19	969.16	538.97
10.643	0	0.05	0.02	0.02	5.31	0.04	0.04	5.64	0.32	0.05	88.72	43.99	0	96.59	4.68	89.51	0.05	17.62	6.46	0.35	0.02	0.01	0	0	0.13	0.04	0.03	0.32	0.82	0.59	0.02	0.1	2.32	0	0	0	-0.65	5.28	-4.76	59.76	73.95	878.71	515.5	991.8	636.19	895.19	544.55	968.77	537.14
10.677	0	0.05	0.02	0.02	5.61	0.05	0.04	6.05	0.3	0.06	87.91	44.43	0	97.82	5.4	89.7	0.06	18.43	6.64	0.26	0.02	0.01	0	0	0.12	0.04	0.03	0.3	0.85	0.63	0.02	0.12	2.49	0	0	0	0.05	2.98	-2.78	59.9	72.04	877.9	514.62	992.63	637.57	897.25	543.02	969.09	537.57
10.71	0	0.05	0.02	0.02	5.73	0.04	0.04	6.2	0.13	0.07	87.6	43.3	0	97.75	6.86	89.16	0.07	18.12	4.73	0.22	0.02	0.01	0	0	0.11	0.05	0.03	0.13	0.82	0.67	0.02	0.4	2.33	0	0	0	0.72	3.15	-3.3	60.05	72.72	877.55	513.66	992.59	636.99	896.42	542.55	968.89	536.5
10.744	0	0.05	0.02	0.02	5.69	0.04	0.04	6.12	0.11	0.1	87.75	42.53	0	97.86	7.69	88.87	0.1	17.36	3.38	0.18	0.03	0.02	0	0	0.11	0.07	0.03	0.09	0.72	0.56	0.02	0.3	2.16	0	0	0	1.36	2.89	-3.11	60.11	71.84	878.54	513.56	993.85	637.31	898.12	542.55	969.71	536.57
10.777	0	0.04	0.02	0.02	5.26	0.04	0.04	5.67	0.11	0.1	88.67	43.1	0	97.99	8.02	89.2	0.1	14.72	3.19	0.14	0.03	0.02	0	0	0.1	0.08	0.03	0.11	0.67	0.56	0.03	0.41	2.09	0	0	0	1.87	2.57	-2.85	60.49	71.09	879.67	513.87	994.88	637.57	899.74	542.95	970.58	536.95
10.81	0	0.04	0.02	0.02	5.18	0.04	0.04	5.61	0.14	0.09	88.77	41.58	0	97.98	9.78	88.55	0.09	13.39	3.02	0.1	0.04	0.02	0	0	0.08	0.09	0.05	0.14	0.55	0.55	0.03	0.44	2.01	0	0	0	0.47	2.6	-2.36	60.25	71.95	881.43	514.51	995.7	637.15	900.79	542.42	972.59	537.77
10.844	0	0.03	0.02	0.02	4.68	0.03	0.05	5.03	0.13	0.1	89.93	41.14	0	97.56	10.39	88.38	0.1	10.17	2.63	0.08	0.04	0.02	0	0	0.07	0.1	0.04	0.13	0.5	0.57	0.03	0.29	1.79	0	0	0	2.97	3.56	-1.18	60.8	73.14	882.4	514.73	997.51	638.44	902.2	542.86	975.25	539.08
10.877	0	0.03	0.02	0.02	3.76	0.03	0.05	3.92	0.16	0.1	92.16	35.32	0	98.5	10.26	85.36	0.09	7.06	1.91	0.05	0.04	0.01	0	0	0.05	0.1	0.06	0.16	0.44	0.53	0.02	0.11	1.71	0	0	0	-1.28	1.09	-2.14	59.9	71.62	883.8	514.07	999.78	637.97	904.34	542.87	975.72	537.02
10.91	0	0.03	0.02	0.02	3.52	0.03	0.05	3.62	0.23	0.1	92.75	33.09	0	98.26	10.72	84.06	0.09	5.94	1.53	0.04	0.03	0.02	0	0	0.06	0.1	0.07	0.23	0.51	0.54	0.02	0.02	1.63	0	0	0	-5.93	1.83	-0.07	59.52	72.71	885.45	513.35	1002.37	637.41	906.98	540.76	979.59	536.86
10.944	0	0.03	0.02	0.02	2.84	0.03	0.05	2.79	0.42	0.08	94.31	26.87	0	98.64	9.97	80.34	0.08	3.96	1.29	0.03	0.03	0.02	0	0	0.1	0.08	0.1	0.42	0.53	0.55	0.02	0.02	1.41	0	0	0	-4.32	0.59	-1.11	59.02	71.56	888.4	512.62	1005.9	637.91	910.25	540.5	981.66	536.04
10.977	0	0.04	0.03	0.02	2.18	0.03	0.05	2.01	1	0.08	95.64	20.23	0	98.54	7.78	75.26	0.08	3.21	1.53	0.02	0.03	0.03	0	0	0.13	0.08	0.18	1	0.61	0.52	0.02	0.03	1.45	0	0	0	-2.75	0.95	-1.33	59.58	72.02	891.14	511.17	1009.01	637.25	912.81	539.13	984.7	534.98
11.01	0	0.04	0.03	0.02	1.78	0.03	0.05	1.56	1.95	0.1	96.45	16.33	0	98.19	6.25	71.06	0.07	2.71	2.6	0.01	0.04	0.07	0	0	0.17	0.1	0.42	1.95	0.68	0.54	0.03	0.03	1.57	0	0	0	-4.22	2.03	-1.57	59.73	70.99	893.06	509.89	1011.6	636.78	915.46	537.46	986.34	533.62
11.044	0	0.04	0.03	0.02	1.31	0.04	0.05	1.08	3.36	0.11	97.38	11.05	0	97.94	4.71	64.03	0.05	2.28	4.25	0.01	0.05	0.1	0	0	0.3	0.11	0.73	3.36	0.71	0.59	0.03	0.01	1.81	0	0	0	0.48	2.69	-1.78	60.48	70.91	893.69	508.57	1012.68	636.36	916.29	537.7	987.02	532.66
11.077	0	0.05	0.04	0.02	1	0.04	0.06	0.77	5.68	0.11	98	8.39	0	98.54	3.45	57.66	0.05	1.74	5.68	0.01	0.07	0.16	0	0	0.46	0.11	1.18	5.93	0.73	0.55	0.03	0.04	1.91	0	0	0	-1.03	0.94	-2.66	60.54	72.6	894.78	508.07	1014.06	636.03	916.15	537.13	988.55	531.82
11.111	0	0.07	0.05	0.02	0.76	0.04	0.06	0.53	6.53	0.09	98.49	13.43	0	98.68	2.4	49.82	0.05	1.57	6.53	0.01	0.08	0.14	0	0	0.78	0.09	2.58	20.32	0.59	0.5	0.03	0.03	1.76	0.13	0	0	1.19	0.45	-1.9	61.09	71.09	895.74	508.29	1014.47	635.79	918.05	537.8	988.92	532.27
11.144	0	0.08	0.06	0.02	0.64	0.04	0.07	0.43	6.71	0.07	98.71	9.55	0	98.62	2.34	44.94	0.06	1.4	6.71	0.01	0.08	0.1	0	0.01	1.32	0.07	3.34	20.41	0.59	0.53	0.03	0.04	1.82	0.71	0	0	2.55	0.67	-1.74	61.47	71.53	896.17	508.47	1014.37	635.8	918.04	537.46	989.42	532.93
11.177	0	0.09	0.06	0.02	0.6	0.05	0.07	0.39	7.67	0.08	98.8	11.31	0	98.56	2.25	42.72	0.06	1.32	7.67	0.01	0.08	0.11	0	0.01	2.07	0.08	4.39	24.98	0.63	0.58	0.03	0.16	1.97	1.16	0	0	3.06	0.86	-2.95	62.05	72.29	897.31	509.18	1014.92	636.02	917.81	538.03	989.96	533.6
11.211	0	0.07	0.06	0.02	0.71	0.05	0.06	0.48	7.41	0.07	98.58	10.24	0	98.22	1.76	48.21	0.05	1.35	7.41	0.01	0.06	0.07	0	0.01	1.78	0.07	5.07	18.1	0.58	0.5	0.03	0.88	2.2	2.14	0	0	4.08	1.94	-4.71	62.19	72.8	897.74	509.61	1015.63	636.21	917.15	539.41	989.76	534.15
11.244	0	0.06	0.06	0.02	0.78	0.04	0.06	0.53	6.01	0.06	98.45	5.86	0	98.17	1.59	51.13	0.05	1.29	6.01	0.01	0.05	0.05	0	0.01	1.54	0.06	5.2	7.64	0.53	0.51	0.03	2.64	2.2	2.39	0	0	7.25	2.09	-4.93	63.05	72.63	898.2	510.28	1014.74	635.48	916.88	540.17	989.36	535.47
11.277	0	0.06	0.06	0.02	0.68	0.04	0.06	0.47	2.69	0.06	98.63	3.28	0	98.07	1.5	48.54	0.05	1.07	4.46	0.01	0.05	0.04	0	0.01	1.13	0.06	3.26	2.69	0.45	0.4	0.03	45.08	2.22	1.54	0	0	6.31	2.36	-5.26	63.43	70.99	899.77	513.16	1011.34	632.29	916.68	541.78	987.54	537.53
11.311	0	0.05	0.05	0.02	0.8	0.04	0.05	0.58	0.69	0.05	98.4	4.14	0	96.6	1.88	53.54	0.05	0.98	2.5	0.01	0.04	0.02	0	0.01	0.69	0.05	1.89	0.61	0.49	0.32	0.03	94.13	2.34	0.82	0	0	7.83	5.26	-4.5	64.03	70.08	898.91	514.42	1009.36	633.07	916.19	542.76	986.14	538.46
11.344	0	0.05	0.04	0.02	0.84	0.04	0.05	0.63	0.37	0.06	98.32	4.66	0	95.18	2.01	55.33	0.05	0.93	2.15	0.02	0.04	0.01	0	0.01	0.37	0.06	1.1	0.23	0.44	0.27	0.03	38.2	2.31	0.22	0	0	6.47	7.09	-4.43	63.38	69.76	895.83	515.02	1006.14	633.53	913.28	543.19	982.89	538.57
11.378	0	0.04	0.03	0.02	1.11	0.04	0.05	0.9	0.23	0.06	97.79	8.71	0	95.83	2.52	63.6	0.05	0.92	1.98	0.02	0.03	0	0	0.02	0.23	0.06	0.59	0.12	0.5	0.25	0.03	9.21	2.55	0	0	0	4.56	6.33	-3.71	63	71.03	893.13	515.78	1003.21	633.82	910.16	543.52	981.05	539.1
11.411	0	0.04	0.03	0.02	1.46	0.04	0.04	1.29	0.16	0.05	97.08	15.44	0	97.13	3.09	71.74	0.05	0.89	2.57	0.03	0.03	0	0	0.02	0.16	0.05	0.41	0.12	0.43	0.26	0.03	1.03	2.72	0	1	6	3.28	4.39	-3.33	62.53	72.96	889.87	514.69	1000.81	633.19	906.48	542.3	979.33	538.45
11.444	0	0.03	0.03	0.02	1.54	0.04	0.04	1.4	0.15	0.06	96.92	16.72	0	96.17	3.67	72.97	0.05	0.88	4.2	0.03	0.03	0	0	0.02	0.11	0.06	0.27	0.15	0.38	0.3	0.03	0.46	2.8	0	0	6	1.32	5.89	-2.64	61.74	71.84	887.59	513.76	999.07	633.01	905.45	540.72	977.22	537.43
11.478	0	0.03	0.02	0.02	1.63	0.05	0.04	1.54	0.21	0.06	96.73	18.2	0	96.75	4.53	74.35	0.04	0.96	5.76	0.05	0.04	0.01	0	0.02	0.11	0.06	0.18	0.21	0.28	0.35	0.03	0.2	3.24	0	0	6	0.82	5.03	-3.44	61.67	72.71	886.38	513.14	997.91	632.14	903.38	540.67	975.95	536.33
11.511	0	0.03	0.02	0.02	1.81	0.05	0.04	1.73	0.23	0.05	96.38	21.67	0	97.15	4.69	77.1	0.04	0.96	7.38	0.06	0.05	0.01	0	0.03	0.12	0.05	0.11	0.23	0.25	0.34	0.02	0.33	2.9	0	0	6	3.85	4.36	-3.61	62.35	72.12	885.22	512.96	997.07	632.77	902.58	540.95	974.58	536.67
11.544	0	0.03	0.02	0.02	2.11	0.05	0.04	2.09	0.21	0.06	95.78	28.3	0	97.02	4.85	81.49	0.04	1	7.9	0.08	0.06	0.01	0	0.03	0.15	0.06	0.08	0.21	0.27	0.38	0.02	0.43	2.85	0	0	6	4.98	4.59	-4.07	62.86	71.65	885.64	513.06	995.86	631.25	902.22	541.29	973.68	536.1
11.578	0	0.03	0.02	0.02	2.26	0.05	0.04	2.28	0.17	0.06	95.44	32.08	0	96.51	4.58	83.74	0.04	1.08	7.37	0.09	0.05	0.01	0	0.03	0.17	0.06	0.07	0.17	0.26	0.43	0.02	0.32	2.74	0	0	6	4.57	5.4	-4.1	62.79	71.23	885.06	513.58	995.57	631.97	901.99	541.61	973.06	536.89
11.611	0	0.03	0.02	0.02	2.54	0.05	0.04	2.64	0.24	0.06	94.71	38.26	0	96.19	4.68	87.09	0.04	1.2	7.6	0.09	0.04	0.01	0	0.03	0.24	0.06	0.07	0.12	0.29	0.48	0.02	0.12	2.9	0	0	6	5.07	5.86	-4.58	63.01	71.59	884.95	513.73	995.54	632.11	901.47	542.15	972.87	536.97
11.644	0	0.03	0.02	0.02	2.58	0.05	0.04	2.7	0.27	0.07	94.59	39.99	0	96.65	4.31	87.97	0.04	1.23	7.74	0.09	0.03	0.01	0	0.03	0.27	0.07	0.06	0.08	0.31	0.51	0.02	0.19	2.91	0	0	6	3.61	5.18	-3.94	62.52	72.09	884.61	513.8	994.41	631.27	900.82	541.75	972.72	536.62
11.678	0	0.03	0.02	0.02	2.54	0.05	0.03	2.62	0.27	0.07	94.77	39.36	0	97.04	3.67	87.68	0.03	1.38	8.01	0.09	0.03	0.01	0	0.03	0.27	0.07	0.05	0.07	0.28	0.46	0.02	0.14	2.66	0	0	6	4.8	4.55	-4.15	62.92	72.5	884.81	513.75	993.72	630.37	900.26	542.04	972.53	536.22
11.711	0	0.03	0.02	0.02	2.63	0.05	0.03	2.72	0.32	0.07	94.56	41.98	0	97.52	3.54	88.98	0.03	1.17	7.45	0.09	0.02	0.01	0	0.03	0.32	0.07	0.05	0.09	0.28	0.46	0.02	0.24	2.51	0	0	6	5.08	3.64	-3.67	62.87	71.51	885.3	513.91	993.39	629.94	901.12	541.76	972.42	536.3
11.745	0	0.03	0.02	0.02	2.73	0.05	0.03	2.85	0.27	0.09	94.31	44.32	0	97.92	3.6	90.21	0.03	0.97	7.32	0.12	0.02	0.01	0	0.03	0.27	0.09	0.04	0.08	0.28	0.48	0.03	0.49	2.4	0	0	6	3.52	2.75	-4.53	62.02	71.5	885.45	512.78	993.46	628.34	900.79	540.95	972.01	534.56
11.778	0	0.02	0.02	0.02	2.95	0.05	0.03	3.15	0.31	0.09	93.7	48.66	0	98.5	4.03	92.27	0.03	0.91	6.68	0.16	0.02	0.01	0	0.03	0.31	0.09	0.03	0.09	0.4	0.57	0.03	0.59	2.43	0	0	6	3.63	1.08	-2.84	61.96	70.58	886.94	512.82	993.72	627.35	903	539.62	973.44	535.2
11.811	0	0.02	0.02	0.02	3.06	0.05	0.03	3.3	0.38	0.09	93.4	50.85	0	98.74	4.1	93.36	0.02	0.9	6.66	0.15	0.01	0.01	0	0.03	0.38	0.09	0.03	0.18	0.4	0.57	0.03	0.35	2.44	0	0	6	2.29	-0.2	-3.59	62.2	71.27	890.23	513.3	996.76	627.24	905.42	540.56	976.46	534.9
11.845	0	0.02	0.02	0.02	3.04	0.04	0.03	3.29	0.42	0.07	93.42	51.74	0	98.4	3.58	93.64	0.02	0.82	5.33	0.15	0.01	0.01	0	0.03	0.42	0.07	0.03	0.15	0.56	0.83	0.04	0.19	2.41	0	0	6	2	1.42	-3.18	62.3	71.06	891.96	513.9	997.43	626.68	906.95	540.66	977.81	535.41
11.878	0	0.02	0.02	0.02	3.06	0.04	0.03	3.3	0.43	0.08	93.41	53.08	0	98.68	2.92	94.34	0.02	0.87	3.71	0.13	0.01	0.01	0	0.03	0.43	0.08	0.03	0.18	0.53	0.78	0.05	0.23	2.32	0	0	6	1.42	0.44	-2.83	61.95	70.96	892.87	513.3	999.33	627.16	908.6	540.28	979.35	534.82
11.911	0	0.02	0.02	0.02	2.94	0.04	0.03	3.15	0.56	0.08	93.71	51.41	0	98.18	2.78	93.47	0.02	0.71	3.19	0.11	0.01	0.01	0	0.03	0.56	0.08	0.03	0.24	0.49	0.78	0.06	0.03	2.34	0	0	6	-2.02	2.05	-1.92	61.19	71.73	893.47	512.4	1002.25	627.73	910.5	540.09	981.95	533.77
11.945	0	0.03	0.02	0.02	2.76	0.03	0.03	2.87	0.72	0.08	94.26	47.71	0	98.66	2.72	91.48	0.02	0.59	2.33	0.08	0.01	0.01	0	0.04	0.72	0.08	0.03	0.29	0.59	0.71	0.09	0.03	2.1	0	0	6	-4.12	0.52	-1.84	60.17	70.79	892.16	510.58	1004.76	630.3	911.59	538.16	982.17	532.6
11.978	0	0.03	0.02	0.02	2.46	0.04	0.03	2.49	0.45	0.08	95.01	41.82	0	97.77	2.18	88.52	0.02	0.6	3.4	0.06	0.02	0.02	0	0.03	0.45	0.08	0.05	0.45	0.7	0.72	0.08	0.03	2.3	0	0	6	-1.17	3.11	-1.94	60.41	70.33	891.32	508.48	1007.76	632.93	912.9	537.34	982.99	531.5
12.011	0	0.03	0.02	0.02	2.02	0.04	0.03	1.94	0.83	0.07	95.97	30.99	0	98.69	1.96	82.49	0.02	0.73	5.47	0.04	0.05	0.03	0	0.02	0.5	0.07	0.09	0.83	0.87	0.67	0.08	0.01	2.38	0	0	6	-0.9	0.38	-1.42	60.81	71.95	892.51	507.9	1009.31	632.77	913.65	536.55	985.42	531.45
12.045	0	0.04	0.03	0.02	1.46	0.05	0.04	1.29	1.63	0.07	97.09	17.83	0	98.77	1.77	72.7	0.02	0.78	7.85	0.02	0.1	0.07	0	0.03	0.6	0.07	0.17	1.63	0.95	0.64	0.09	0.02	2.42	0	0	6	1.59	0.06	-1.96	61.37	71.62	892.93	507.43	1010.29	633.77	914.2	535.99	985.69	531.6
12.078	0	0.04	0.03	0.02	1.06	0.05	0.05	0.86	2.72	0.07	97.89	9.5	0	98.78	1.86	62.57	0.03	0.85	9.24	0.01	0.15	0.11	0	0.03	0.67	0.07	0.21	2.72	0.97	0.64	0.08	0.02	2.27	0	0	6	1.32	-0.02	-1.83	61.59	70.6	893.31	507.85	1010.58	634.09	915.13	536.32	985.6	531.94
12.112	0	0.06	0.04	0.02	0.8	0.04	0.06	0.59	5.85	0.07	98.41	5.91	0	98.4	2.1	53.05	0.03	1.1	6.48	0.01	0.14	0.18	0	0.03	0.88	0.07	0.3	5.85	0.96	0.55	0.1	0.03	1.88	0	0	6	2.48	1.39	-2.85	62.29	71.26	894.12	507.92	1010.99	633.9	914.84	536.31	985.99	532.24
12.145	0	0.06	0.05	0.02	0.66	0.04	0.07	0.46	5.62	0.07	98.68	3.54	0	97.96	2.47	46.59	0.04	1.48	6.9	0.01	0.14	0.15	0	0.04	1.15	0.07	0.41	5.62	0.89	0.53	0.1	0.06	1.94	0	0	6	1.32	2.65	-3.98	62.23	72.35	893.83	507.37	1011.56	633.54	913.79	536.18	986.02	531.84
12.178	0	0.07	0.06	0.02	0.62	0.04	0.07	0.43	4.94	0.07	98.76	2.68	0	97.98	2.73	43.67	0.04	2.19	5.98	0.01	0.14	0.13	0	0.05	1.41	0.07	0.53	4.94	0.88	0.53	0.1	0.14	2.01	0	0	6	0.97	2.6	-3.33	62.35	73.49	892.67	507.29	1011.48	634.64	912.91	536.04	986.3	532.14
12.212	0	0.06	0.05	0.02	0.72	0.04	0.07	0.52	3.53	0.08	98.55	3.05	0	98.16	3.19	46.75	0.04	3.2	6.49	0.01	0.14	0.14	0	0.05	1.68	0.08	0.54	3.53	0.88	0.55	0.11	0.11	2.14	0	0	6	3.03	2.11	-3.74	62.83	72.7	891.15	507.15	1010.58	635.58	911.9	536.46	984.48	532.25
12.245	0	0.06	0.05	0.02	0.88	0.05	0.07	0.66	3.07	0.07	98.24	3.77	0	98.19	4.5	49.96	0.04	4.51	8.18	0.02	0.18	0.14	0	0.06	3.07	0.07	0.38	2.56	0.81	0.62	0.09	0.06	2.24	0	0	6	3.13	2.03	-4.17	63.01	73.43	890.73	507.09	1010.61	635.64	911.06	536.62	984.38	532.56
12.278	0	0.06	0.04	0.02	0.99	0.05	0.08	0.76	4.64	0.09	98.02	4.83	0	97.84	5.45	51.59	0.04	5.55	8.77	0.02	0.2	0.21	0	0.09	4.64	0.06	0.33	2.31	0.73	0.64	0.09	0.09	2.32	0	0	6	3.52	2.95	-4.45	63.32	73.19	889.54	506.75	1009.7	635.45	909.97	536.3	983.08	532.65
12.312	0	0.06	0.04	0.02	1.21	0.06	0.08	0.99	5.07	0.15	97.57	6.37	0	96.44	6.44	54.81	0.05	7.43	10.65	0.03	0.25	0.37	0	0.15	5.07	0.05	0.28	2.3	0.63	0.73	0.07	0.1	2.56	0	0	6	4.96	5.5	-4.6	63.43	72.68	887.76	506.26	1008.11	635.64	908.52	536.22	981.08	532
12.345	0	0.06	0.04	0.02	1.55	0.06	0.07	1.33	5.27	0.18	96.9	9.05	0	96.71	6.85	59.35	0.06	9.63	11.78	0.06	0.32	0.47	0	0.18	5.27	0.06	0.26	2.21	0.56	0.75	0.06	0.12	2.67	0	0	6	6.29	5.1	-4.95	63.72	73.1	885.43	506.21	1006.74	636.61	906.24	536.63	979.23	532.56
12.379	0	0.05	0.03	0.02	2.09	0.06	0.07	1.95	4.37	0.27	95.83	13.05	0	95.2	8.8	65.36	0.07	10.93	11.11	0.08	0.32	0.6	0	0.27	4.37	0.06	0.22	1.39	0.55	0.9	0.04	0.12	3.04	0	0	6	5.9	7.07	-5.16	63.37	74.07	882.69	506.83	1003.9	636.76	902.81	537.33	976.76	533.2
12.412	0	0.05	0.03	0.02	2.24	0.06	0.08	2.14	3.87	0.32	95.51	11.88	0	95.9	11.73	64.53	0.08	11.02	10.13	0.13	0.32	0.56	0	0.35	3.87	0.06	0.17	1.28	0.61	1	0.03	0.08	3.04	0	0	6	3.75	6.24	-4.48	62.62	74.23	880.57	507.79	1001.17	636.77	900.67	537.46	974.82	534.03
12.445	0	0.05	0.03	0.02	2.3	0.06	0.08	2.2	3.24	0.35	95.4	11.17	0	96.81	12.48	64.28	0.09	11.26	9.24	0.16	0.35	0.45	0	0.38	3.24	0.07	0.15	1.02	0.57	0.91	0.03	0.44	3.02	0	0	6	3.63	4.93	-4.36	62.38	74.16	878.43	507.72	998.96	636.89	898.61	537.54	972.65	533.47
12.479	0	0.05	0.03	0.02	2.32	0.06	0.09	2.24	2.83	0.33	95.35	10.83	0	96.45	13.44	64.27	0.09	10.77	9.16	0.19	0.33	0.3	0	0.7	2.83	0.08	0.12	0.8	0.45	0.92	0.03	0.14	3.01	0	0	6	2.83	5.49	-4.17	62.19	74.07	876.52	508.5	996.5	636.57	896.55	537.61	970.57	534.83
12.512	0	0.05	0.03	0.02	2.49	0.06	0.09	2.45	2.48	0.34	95.01	12.27	0	95.68	13.88	66.37	0.09	10.35	9.56	0.19	0.34	0.19	0	0.89	2.48	0.1	0.13	1.04	0.39	1	0.03	0.28	2.83	0	0	6	5.49	6.52	-5.35	62.82	74.13	874.36	509.5	994.59	638.13	893.84	539.87	967.85	535.58
12.545	0	0.04	0.03	0.02	2.56	0.06	0.08	2.56	1.73	0.32	94.87	13.48	0	96.2	13.87	68.47	0.09	9.36	11.2	0.18	0.32	0.09	0	0.8	1.73	0.1	0.12	1.03	0.39	1	0.02	0.33	2.95	0	0	6	3.85	5.85	-5.47	62.45	75.58	872.99	509.99	993.44	638.41	891.73	540.5	967.16	535.71
12.579	0	0.04	0.03	0.02	2.52	0.07	0.08	2.58	1.16	0.27	94.84	13.4	0	96.44	14.7	68.95	0.1	8.12	11.92	0.18	0.27	0.06	0	0.81	1.16	0.11	0.1	0.61	0.32	1.09	0.02	0.37	3.29	0	0	6	5.35	5.51	-5.64	62.69	75.09	871.31	510.09	992	639.13	890.35	540.96	965.27	535.88
12.612	0	0.04	0.03	0.02	2.67	0.06	0.09	2.78	0.9	0.24	94.44	13.72	0	96.34	16.91	69.55	0.11	7.05	10.92	0.14	0.24	0.07	0	0.76	0.9	0.1	0.07	0.5	0.35	1.16	0.02	0.07	3.04	0	0	6	4.6	5.64	-5.61	62.5	74.54	869.97	511.17	991.73	641.82	889.9	542.33	964.21	536.39
12.645	0	0.04	0.03	0.02	2.56	0.06	0.1	2.68	0.63	0.26	94.63	11.62	0	96.39	18.56	67.45	0.13	6.49	10.73	0.14	0.26	0.07	0	0.63	0.62	0.1	0.06	0.3	0.39	1.33	0.02	0.05	3.24	0	0	6	2.57	5.58	-4.8	61.79	72.84	868.88	511.78	990.67	643.18	890.28	542.61	962.79	535.69
12.679	0	0.04	0.03	0.02	2.61	0.06	0.08	2.8	0.49	0.34	94.41	14.31	0	97.45	15.75	70.57	0.13	6.82	10.76	0.11	0.34	0.14	0	0.49	0.41	0.1	0.06	0.2	0.43	1.7	0.02	0.03	3.36	0	0	6	1.14	3.78	-4.51	61.71	72.67	868.71	511.87	989.54	641.79	889.89	542.53	962.2	535.3
12.712	0	0.03	0.02	0.02	2.89	0.06	0.08	3.17	0.46	0.42	93.67	16.26	0	97.83	16.29	72.45	0.12	7.43	9.6	0.09	0.42	0.28	0	0.46	0.35	0.09	0.05	0.18	0.48	1.73	0.02	0.03	3.26	0	0	6	0.99	2.96	-4.91	61.85	72.31	868.78	511.09	989.03	640.39	889.65	541.75	961.56	534.23
12.746	0	0.03	0.02	0.02	3.52	0.06	0.09	3.95	0.44	0.44	92.11	19.06	0	98.04	18.72	74.76	0.14	8.3	9.42	0.07	0.7	0.91	0	0.44	0.33	0.08	0.06	0.12	0.58	1.61	0.02	0.01	2.94	0	0	6	-1.57	2.43	-3.25	61.55	72.87	868.15	509.29	990.36	639.77	890.64	540.44	963.08	532.54
12.779	0	0.04	0.02	0.02	3.9	0.05	0.09	4.33	0.42	0.42	91.34	18.67	0	98.68	20.04	74.33	0.17	9.9	8.52	0.05	0.68	1.09	0	0.42	0.36	0.08	0.06	0.12	0.69	1.45	0.02	0	2.64	0	0	6	-1.74	-0.43	-3.97	61.57	73.02	869.81	508.6	992.16	639.61	891.83	539.41	964.46	531.91
12.812	0	0.04	0.02	0.02	4.57	0.05	0.1	5.12	0.41	0.37	89.77	18.7	0	97.77	21.54	74.29	0.18	12.72	6.95	0.04	0.55	1.28	0	0.37	0.41	0.09	0.05	0.1	0.76	1.36	0.02	0	2.63	0	0	6	-0.24	-3.09	-4.52	62.04	73.43	873.53	508.66	994.69	638.88	894.34	538.87	967.48	532.37
12.846	0	0.04	0.03	0.02	5.71	0.05	0.11	6.48	0.58	0.28	87.03	19.3	0	97.21	24.04	74.52	0.2	15.93	8.06	0.04	0.51	1.22	0	0.28	0.58	0.09	0.06	0.19	1.01	1.46	0.02	0.01	2.36	0	0	6	1.6	-4.25	-4.66	62.55	72.31	877.04	507.84	997.39	637.32	897.93	537.95	969.99	532.02
12.879	0	0.05	0.02	0.02	6.82	0.05	0.11	7.83	0.69	0.29	84.34	19.84	0	97.57	23.4	74.94	0.2	20.86	9.35	0.04	0.48	0.81	0	0.29	0.69	0.09	0.08	0.4	1.02	1.61	0.02	0.01	2.38	0	0	6	2.7	-3.53	-3.93	63.22	72.45	879.42	507.24	1000.2	637.49	900.91	537.95	973.04	531.21
12.912	0	0.07	0.02	0.02	7.74	0.06	0.1	8.74	1.03	0.26	82.52	20.15	0	96.17	20.28	74.99	0.22	26.71	10.53	0.03	0.36	0.5	0	0.26	1.03	0.08	0.13	0.81	1.21	1.72	0.03	0.01	2.44	0	0	6	3.01	-5.89	-4.45	63.05	71.73	882.89	507.36	1003.11	637.21	904.13	537.67	975.6	531.51
12.946	0	0.08	0.03	0.02	7.89	0.07	0.11	8.88	1.79	0.23	82.25	16.24	0	96.95	20.99	71.13	0.22	29.8	12.72	0.03	0.3	0.5	0	0.23	1.49	0.07	0.18	1.79	1.68	2.2	0.03	0	2.69	0	0	6	2.28	-4.7	-3.39	63.08	72.42	885.06	507.46	1005.15	636.99	906.47	537.51	978.65	531.59
12.979	0	0.09	0.03	0.02	8.13	0.07	0.11	9.12	2.47	0.2	81.76	15.88	0	96.24	20.13	70.11	0.2	32.46	13.07	0.03	0.16	0.21	0	0.21	2.15	0.07	0.26	2.47	1.55	2.13	0.03	0.01	3.06	0	0	6	2.73	-5.79	-4.25	63.26	70.9	890.01	507.51	1009.73	636.97	911.58	537.54	982.2	531.4
13.012	0	0.1	0.03	0.02	5.36	0.07	0.08	5.57	3.42	0.19	88.87	12.74	0	94.15	13.79	65.97	0.19	30.27	11.2	0.02	0.11	0.11	0	0.2	2.84	0.06	0.37	3.42	1.61	2.02	0.03	0.03	3.44	0	0	6	3.64	-8.11	-5.39	63.43	70.6	893.59	506.56	1013.3	635.8	914.66	537.19	984.96	530.59
13.046	0	0.1	0.03	0.02	3.69	0.07	0.07	3.62	6.81	0.19	92.62	14.27	0	94.9	8.77	64.2	0.19	26.17	10.78	0.02	0.11	0.08	0	0.25	4.35	0.05	0.62	6.81	1.78	2.07	0.05	0.04	3.66	0	0	6	3.36	-7.38	-4.12	63.26	71.23	896.1	506.24	1015.78	635.67	917.52	536.59	988.46	530.17
13.079	0	0.1	0.03	0.02	2.82	0.07	0.07	2.68	8.31	0.18	94.36	13.82	0	93.94	7.19	62.25	0.18	22.42	9.94	0.01	0.11	0.04	0	0.27	5.3	0.04	1.05	8.31	1.68	1.93	0.05	0.01	4.05	0	0	6	0.73	-8.3	-4.25	62.7	71.7	899.35	505.52	1018.4	633.76	920.11	535.27	991.54	529.06
13.113	0	0.09	0.03	0.02	2.72	0.06	0.06	2.62	7.81	0.14	94.56	17.97	0	94.92	5.77	65.02	0.14	20.71	7.81	0.01	0.1	0.04	0	0.31	5.35	0.03	1.24	9.42	1.77	1.76	0.06	0.01	4.57	0	0	6	-0.75	-7.36	-2.74	62.73	70.48	902.56	505.17	1020.09	631.66	923.99	533.27	994.34	529
13.146	0	0.08	0.03	0.02	2.04	0.06	0.06	1.93	7.11	0.11	95.91	15.04	0	93.84	4.29	63.11	0.11	16.57	7.11	0.01	0.08	0.04	0	0.36	5.56	0.02	1.39	8.68	1.54	1.71	0.06	0.01	4.9	0	0	6	-1.32	-8.38	-2.91	62.89	69.72	904.85	504.1	1022.26	630.22	926.5	531.89	996.12	528.14
13.179	0	0.07	0.03	0.02	1.76	0.06	0.05	1.65	6.12	0.1	96.49	12.5	0	94.22	3.16	63	0.1	13.97	6.33	0	0.05	0.03	0	0.44	6.12	0.02	1.47	5.33	1.44	1.72	0.06	0.01	5.15	0	0	6	1.19	-8.04	-4.55	63.36	69.19	905.69	503.7	1023.51	630.42	926.98	532.7	996	527.74
13.213	0	0.06	0.02	0.03	1.76	0.06	0.05	1.7	5.4	0.09	96.48	17.52	0	94.38	2.99	66.16	0.09	11.84	5.4	0	0.04	0.04	0	0.73	7.9	0.01	1.4	5.6	1.2	1.64	0.07	0.01	5.31	0	0	6	2.75	-7.9	-3.99	64.08	69.08	907.08	503.74	1024.65	630.41	928.59	532.52	997.54	528.34
13.246	0	0.06	0.02	0.03	1.9	0.06	0.05	1.88	6	0.07	96.2	21.1	0	94.91	3.03	68.28	0.07	12.17	6	0	0.04	0.03	0	0.91	8.65	0.01	1.09	4.07	1.24	1.63	0.06	0.01	5.45	0	0	6	1.37	-7.38	-4.9	64.13	69.12	909.15	504.01	1025.27	628.63	929.45	532.82	998.39	527.81
13.279	0	0.06	0.02	0.03	2.16	0.07	0.05	2.23	6.09	0.05	95.55	25.57	0	95.52	3.45	69.9	0.05	14.27	6.09	0	0.04	0.03	0	1.18	10.13	0.01	0.79	3.08	1.12	1.6	0.06	0.03	5.96	0	0	6	-0.28	-6.7	-4.72	64.1	69.11	909.53	504.43	1025.51	628.56	929.86	532.75	998.82	528.21
13.313	0	0.06	0.02	0.03	3.01	0.08	0.05	3.43	7.06	0.04	93.13	31.75	0.24	94.79	4.18	74.6	0.03	19.43	6.25	0	0.04	0.02	0	1.9	9.21	0.01	0.41	2.28	1.06	1.72	0.06	0.03	7.06	0	0	6	0.79	-7.49	-4.05	64.65	68.43	909.76	504.35	1025.09	628.17	930.47	532.35	998.78	528.27
13.346	0	0.08	0.02	0.03	5.26	0.07	0.05	6.31	6.8	0.04	87.38	42.65	0	96.91	4.5	80.57	0.03	28.5	5.66	0	0.04	0.01	0	2.23	9.08	0.01	0.23	1.79	1.12	1.68	0.05	0.03	6.8	0	0	6	-1.1	-4.78	-5.65	64.3	66.84	908.98	503.68	1024.29	626.53	929.73	531.37	996.48	527.93
13.38	0	0.09	0.01	0.02	6.46	0.07	0.04	7.98	7.54	0.05	84.04	44.22	0	96.3	4.89	82.41	0.02	32.82	4.33	0	0.05	0	0	2.88	8.03	0	0.13	1.44	1.07	1.2	0.04	0.01	7.54	0	0	6	3.46	-5.7	-7.47	65.54	67.61	908.33	502.91	1023.84	626.14	927.82	532.42	995.23	527.31
13.413	0	0.13	0.01	0.02	12.47	0.07	0.05	15.91	7.36	0.05	68.18	54.78	0	98	6.14	86.8	0.02	46.17	4.13	0	0.05	0	0	4.27	8.92	0	0.06	1.47	0.91	0.92	0.04	0.01	7.36	0	0	6	5.26	-2.54	-6.97	66.85	68.65	907.79	502.9	1023.02	625.78	926.84	532.26	995.36	528.03
13.446	0	0.19	0.01	0.02	20.29	0.06	0.05	25.66	6.53	0.04	49.34	59.3	0	98.08	7.39	89.1	0.01	57.08	3.28	0	0.04	0	0	4.71	8.91	0	0.02	1.23	0.8	0.89	0.03	0.01	6.53	0	0	6	7.58	-2.34	-8.52	67.36	68.87	905.28	502.77	1020.2	625.16	923.27	533.3	991.92	527.75
13.48	0	0.26	0.01	0.02	28.35	0.05	0.06	34.78	7.59	0.04	40.22	58.29	0	98.24	7.59	89.81	0.01	66.75	3.1	0	0.04	0	0	7.69	6.38	0	0.01	0.82	0.64	0.76	0.03	0.03	5.68	0	0	6	3.38	-1.88	-7.09	66.24	67.38	902.39	502.99	1016.23	624.3	921.42	531.82	988.65	527.29
13.513	0	0.31	0.01	0.02	33.86	0.05	0.06	40.95	7.16	0.03	34.05	65.1	0	97.93	7.16	91.26	0.01	71.99	3.04	0	0.03	0	0	9.83	4.43	0	0.01	0.5	0.59	0.82	0.03	0.03	5.23	0	0	6	7.44	-2.71	-6.41	67.43	69.01	900.72	503.48	1013.86	624.32	918.82	532.59	987.71	528.62
13.546	0	0.36	0.01	0.02	41.83	0.05	0.07	50.08	8.38	0.03	24.92	70.25	0	97.06	8.38	92.88	0.01	77.99	2.86	0	0.03	0	0	11.15	3.09	0	0	0.32	0.47	0.83	0.03	0.01	5	0	0	6	6.63	-4.52	-8.12	66.9	66.71	897.4	503.93	1010.74	624.99	916.01	533.66	982.5	528.29
13.58	0	0.37	0.01	0.02	47.13	0.05	0.1	55.35	11.32	0.04	19.65	78.7	0	97.59	11.32	93.25	0.01	79.74	3.36	0	0.04	0	0	16.34	2.64	0	0	0.21	0.38	0.84	0.02	0.02	3.93	0	0	6	5.81	-3.49	-7.99	66.65	67.24	893.89	503.91	1008.35	625.94	912.82	533.53	979.89	528.73
13.613	0	0.38	0.01	0.02	46.7	0.04	0.12	54.47	11.88	0.04	20.53	79.56	0	97.48	11.88	92.05	0.01	79.62	3.19	0	0.04	0	0	18.2	2.49	0	0	0.19	0.31	0.76	0.02	0.01	3.61	0	0	6	6.69	-3.72	-9.34	66.65	67.37	892.6	504.18	1007.04	625.85	910.77	534.64	977.89	528.85
13.646	0	0.46	0.02	0.02	49.54	0.04	0.16	56.71	11.97	0.04	18.29	83.23	0	97.72	11.97	90.37	0.01	83.48	2.46	0	0.04	0	0	22.9	2.71	0	0	0.21	0.25	0.67	0.02	0.03	3.19	0	0	6	7.05	-3.22	-9.64	67.02	67.92	891.58	505.16	1006.2	627.07	909.4	536.13	977	529.53
13.68	0	0.45	0.02	0.02	46.66	0.04	0.24	52.76	12.17	0.03	22.24	87.74	0	97.87	12.17	88.03	0.01	81.92	2.1	0	0.03	0	0	29.79	2.49	0	0	0.23	0.22	0.54	0.02	0.01	2.63	0	0	6	5.97	-2.86	-9.44	66.66	68.06	891.01	505.46	1006.22	628.12	909.18	536.42	976.89	529.54
13.713	0	0.42	0.02	0.02	45.88	0.03	0.28	52	15	0.02	23	86.02	0	97.9	15	86.22	0.01	80.16	1.4	0	0.02	0	0	29.72	2.66	0	0	0.43	0.19	0.54	0.02	0.01	2.48	0	0	6	5.44	-2.78	-10.06	66.39	68.52	890.79	505.27	1006.07	627.73	908.44	536.68	976.52	529.01
13.747	0	0.39	0.02	0.02	45.09	0.03	0.34	50.93	18.05	0.02	24.07	83.94	0	97.79	18.05	84.23	0	78.18	1.45	0	0.02	0	0	29.69	3.18	0	0	0.69	0.12	0.44	0.02	0.01	2.07	0	0	6	7.45	-3.06	-9.97	66.63	68.96	890.79	505.78	1005.46	627.72	907.92	537.42	976.45	529.74
13.78	0	0.33	0.02	0.02	37.98	0.03	0.39	42.92	20	0.02	32.08	78.61	0	95.82	20	80.37	0.01	72.29	1.56	0	0.02	0	0	29.16	3.45	0	0	0.65	0.1	0.49	0.02	0.04	1.89	0	0	6	6.11	-6.34	-7.86	65.99	68.7	890.58	505.28	1004.32	626.52	908.37	535.33	976.83	529.6
13.813	0	0.26	0.03	0.02	26.97	0.03	0.39	30.02	20.51	0.03	44.98	67.14	0	95.36	20.51	75.04	0.01	63.63	1.65	0	0.03	0	0	27.19	3.21	0	0.01	0.56	0.1	0.51	0.02	0.1	1.85	0	0	6	5.2	-6.89	-7.04	66.21	69.24	892.79	507.12	1004.76	626.56	909.84	536.71	978.82	530.63
13.847	0	0.19	0.03	0.02	14.64	0.03	0.36	15.25	16.9	0.02	69.49	57.67	0	94.9	16.9	70.28	0.01	51.2	1.74	0	0.02	0	0	26.9	3.39	0	0.01	0.34	0.06	0.47	0.03	0.03	1.53	0	0	6	3.49	-7.38	-5.84	65.89	69.74	894.84	508.2	1004.43	624.52	911.01	536.3	980.6	531.84
13.88	0	0.12	0.03	0.02	9.37	0.03	0.32	9.62	18.61	0.02	80.77	45.59	0	95.01	18.61	68.66	0	38.44	1.51	0	0.02	0	0	22.47	3.02	0	0.01	0.24	0.06	0.51	0.03	0.02	1.52	0	0	6	3.35	-7.26	-5.72	66.02	69.5	897.16	509.4	1004.7	623.63	912.53	537.31	981.84	532.16
13.913	0	0.09	0.03	0.02	6.38	0.03	0.26	6.35	18.09	0.01	87.23	32.95	0	93.8	18.71	66.4	0	29.72	1.25	0	0.01	0	0	18.09	2.23	0	0.01	0.16	0.06	0.6	0.04	0	1.37	0	0	6	0.95	-8.42	-5.7	65.44	68.03	898.83	508.81	1006.1	622.82	914.88	536.28	982.69	530.91
13.947	0	0.07	0.04	0.02	3.84	0.03	0.21	3.58	13.63	0.01	92.33	18.67	0	94.06	18.17	61.39	0.01	20.79	0.77	0	0.01	0	0	13.63	1.87	0	0	0.13	0.05	0.63	0.04	0	1.2	0	0	6	-3.06	-8.19	-4.39	64.94	68.6	901.28	508.72	1006.75	620.6	916.81	535	985.22	529.77
13.98	0	0.07	0.05	0.02	2.12	0.03	0.19	1.78	11.33	0.01	95.75	8.57	0	88.73	15.64	52.54	0.01	14.94	0.52	0	0.01	0	0	11.33	1.43	0	0	0.12	0.05	0.58	0.04	0	1.06	0	0	6	-2.05	-11.69	-3.12	65.02	66.63	904.45	508.41	1008.98	619.92	921.16	533.81	987.66	529.69
14.013	0	0.07	0.06	0.02	1.31	0.03	0.18	1.01	9.88	0.01	97.38	4.67	0	87.91	12.97	45.91	0.01	10.34	0.48	0	0.01	0	0	9.88	1.3	0	0	0.13	0.06	0.65	0.05	0	0.99	0	0	6	0.73	-12.08	-2.48	65.71	65.66	908.41	508.43	1012.72	620.12	925.82	533.52	991.42	530.59
14.047	0	0.07	0.07	0.02	1.01	0.03	0.16	0.73	6.75	0.01	97.98	2.45	0	84.99	11.72	40.71	0.01	8.98	0.47	0	0.01	0	0	6.75	1.33	0	0	0.16	0.06	0.78	0.05	0	0.79	0	0	6	-0.27	-13.33	-0.97	65.25	66.79	910.35	507.72	1015.25	619.89	928.2	532	994.98	530.55
14.08	0	0.07	0.07	0.02	0.82	0.03	0.15	0.58	6.06	0.01	98.36	1.77	0	85.6	10.59	37.31	0.01	7.52	0.6	0	0.01	0	0	6.06	1.37	0	0	0.2	0.07	0.94	0.05	0	0.78	0	0	6	-2.65	-13.09	-1.19	64.96	65.84	913.47	507.33	1017.99	619.01	931.53	531.42	997.34	529.34
14.114	0	0.08	0.08	0.02	0.7	0.03	0.15	0.48	3.42	0.03	98.6	0.94	0	88.77	10.66	31.43	0.01	8.29	0.76	0	0.03	0	0	3.42	1.23	0	0	0.35	0.09	1.43	0.07	0.01	0.78	0	0	6	-1.64	-11.66	-0.74	64.94	66.85	914.25	505.36	1020.59	618.91	932.93	529.44	999.78	528.58
14.147	0	0.09	0.09	0.02	0.55	0.03	0.14	0.36	2.46	0.02	98.9	0.64	0	88.83	8.88	26.82	0.01	7.58	0.89	0	0.02	0	0	2.46	1.15	0	0	0.4	0.1	1.86	0.07	0.01	0.87	0	0	6	-1.39	-11.63	-1.2	65.26	68.56	916.73	504.53	1023.33	618.01	934.41	529	1002.96	527.93
14.18	0	0.09	0.09	0.02	0.51	0.03	0.13	0.33	2.29	0.02	98.99	0.61	0	89.74	7.78	26.47	0.01	6.75	0.95	0	0.02	0	0	2.29	1.37	0	0	0.42	0.1	2.17	0.07	0	0.88	0	0	6	1.97	-11.16	-1.48	66.15	67.27	919.42	504.98	1024.51	617.11	936.87	529.46	1004.14	528.78
14.214	0	0.09	0.09	0.02	0.53	0.03	0.14	0.36	2.24	0.02	98.95	0.6	0	93.82	8.84	26.28	0.01	6.98	1.3	0	0.02	0	0	1.7	2.24	0	0	0.54	0.12	2.96	0.09	0	0.88	0	0	6	0.39	-8.4	-1.84	66.5	67.75	922.21	505.46	1024.7	614.11	937.96	529.37	1005.71	528.71
14.247	0	0.08	0.08	0.02	0.63	0.03	0.14	0.46	3.51	0.02	98.74	0.89	0	94.71	10.28	30.53	0.01	6.93	1.87	0	0.02	0	0	1.85	3.51	0	0	0.5	0.14	3.29	0.1	0.01	0.93	0	0	6	1.09	-7.57	-3	66.81	65.72	924.07	505.1	1026	613.22	940.03	529.32	1005.73	528.03
14.28	0	0.08	0.08	0.02	0.75	0.03	0.14	0.59	5.06	0.02	98.5	1.28	0	94.76	11.5	34.08	0.01	7.35	2.35	0	0.02	0	0	1.86	5.06	0	0	0.57	0.17	3.89	0.1	0	1	0	0	6	2.54	-7.53	-3.03	67.52	66.49	925.72	505.43	1026.5	612.08	940.67	529.57	1007.16	528.67
14.314	0	0.07	0.07	0.02	0.77	0.03	0.15	0.63	6.69	0.02	98.46	1.59	0	96.1	12.29	35.33	0.01	6.25	2.99	0	0.02	0	0	1.51	6.69	0	0	0.78	0.17	4.76	0.1	0	1.05	0	0	6	3.9	-5.98	-3.7	68.09	66.38	926.74	505.58	1026.59	611.01	940.96	529.88	1007.34	528.94
14.347	0	0.08	0.08	0.03	0.66	0.03	0.15	0.55	9.5	0.02	98.69	1.64	0	94.91	11.06	32.88	0.01	5.43	2.8	0	0.02	0	0	1.41	9.5	0	0	0.59	0.19	5.86	0.11	0	1.13	0	0	6	4.86	-7.37	-5.75	68.43	64.19	928.98	506.11	1025.69	607.16	941.76	530.22	1005.94	529.49
14.381	0	0.08	0.07	0.03	0.64	0.03	0.15	0.61	10.07	0.01	98.72	2.55	0	96.07	10.07	34.48	0.01	4.38	2.52	0	0.01	0	0	1.2	13.52	0	0	0.62	0.23	8.99	0.12	0	1.22	0	0	6	5.53	-6.01	-4.64	69.09	63.25	929.65	507.25	1024.68	606.99	942.67	530.53	1005.92	530.41
14.414	0	0.08	0.07	0.04	0.64	0.03	0.18	0.69	10.83	0.01	98.63	4.2	0	96.29	10.83	34.12	0.01	3.99	2.5	0	0.01	0	0	1.26	20.31	0	0	0.61	0.24	11.69	0.15	0	1.3	0	0	6	6.1	-5.72	-5.6	69.06	62.97	929.04	507.9	1025.24	608.83	942.33	531.83	1005.3	531.24
14.447	0	0.09	0.08	0.05	0.54	0.03	0.21	0.59	10.39	0.01	98.82	5.4	0	94.92	10.39	30.33	0.01	3.29	2.84	0	0.01	0	0	1.15	27.37	0	0	0.63	0.22	12.88	0.17	0.03	1.44	0	0	6	7.09	-7.36	-4.63	68.72	62.45	927.4	508.42	1023.57	609.83	941.42	531.96	1003.87	531.97
14.481	0	0.09	0.08	0.04	0.44	0.04	0.17	0.69	7.27	0.01	98.63	3.65	0	94.83	7.27	29.03	0	2.55	3.4	0	0.01	0	0	1.06	23.58	0	0	0.68	0.29	21.73	0.23	0.01	2.09	0	0	6	5.8	-7.46	-4.17	68.59	62.19	926.62	509.57	1020.92	609.17	940.07	532.78	1002.25	532
14.514	0	0.09	0.08	0.04	0.38	0.04	0.15	0.67	5.14	0.01	98.66	2.8	0	96.35	5.14	27.25	0	1.89	3.86	0	0.01	0	0	1.01	21.94	0	0	0.57	0.29	25.74	0.26	0.02	2.28	0	0	6	4.11	-5.64	-3.52	68.6	64.96	925.35	510.09	1018.76	608.14	937.21	533.02	1002.16	532.36
14.547	0	0.09	0.1	0.04	0.28	0.04	0.15	0.5	4.84	0.02	98.99	1.26	0	96.3	3.88	20.74	0	0.79	4.84	0.01	0.02	0	0	0.98	18.22	0	0	0.51	0.3	27.76	0.28	4.08	2.38	0	0	6	7.84	-5.71	-4.28	70.14	63.14	923.48	511.4	1016.56	609.22	935.78	534.44	998.91	534.53
14.581	0	0.1	0.1	0.03	0.23	0.04	0.14	0.42	4.25	0.02	99.17	0.63	0	95.93	2.86	16.58	0	0.41	4.25	0.02	0.02	0	0	0.88	12.66	0	0	0.24	0.34	28.74	0.33	7.26	2.87	0	0	6	3.77	-6.2	-2.56	67.99	63.22	917.08	510.92	1010.15	609.1	930.17	533.07	993.39	533.19
14.614	0	0.09	0.11	0.03	0.22	0.04	0.13	0.42	3.57	0.03	99.16	0.45	0	97.4	2.72	15.68	0	0.26	3.57	0.03	0.03	0.01	0	0.83	8.72	0	0	0.17	0.33	30.18	0.33	0.07	2.67	0	0	6	-0.5	-3.87	-4.76	67.61	62.85	917.35	510.12	1009.39	606.08	929.08	532.61	991.91	531.28
14.647	0	0.09	0.11	0.03	0.22	0.04	0.12	0.42	3.36	0.05	99.16	0.35	0	96.43	2.83	15.88	0	0.18	3.36	0.05	0.04	0.01	0	0.75	4.92	0	0	0.09	0.31	29.76	0.33	0.03	2.67	0	0	6	-0.38	-5.52	-3.61	67.36	64.69	913.45	510.05	1006.81	607.71	925.39	532.62	990.07	531.46
14.681	0	0.09	0.11	0.02	0.21	0.04	0.11	0.43	3.18	0.09	99.13	0.33	0	97.33	2.31	15.23	0	0.15	3.18	0.09	0.04	0.01	0	0.71	3.6	0.01	0	0.08	0.29	31.87	0.42	0	2.69	0	0	6	-0.76	-4.02	-4.24	67.52	64.09	911.71	509.61	1005.92	608.13	924.1	532.44	988.17	531.08
14.714	0	0.09	0.11	0.02	0.21	0.04	0.11	0.42	2.79	0.1	99.16	0.33	0	97.41	2.27	15.08	0	0.11	3.48	0.1	0.04	0.01	0	0.65	2.79	0	0	0.11	0.3	31.31	0.41	0	2.58	0	0	6	-0.22	-3.85	-5.41	67.61	63.23	908.77	509.66	1003.43	608.87	921.31	533.32	984.48	530.52
14.748	0	0.09	0.11	0.02	0.22	0.04	0.11	0.47	2.12	0.11	99.05	0.33	0	97.6	2.84	16.06	0	0.09	4.05	0.11	0.04	0.01	0	0.47	2.12	0.01	0	0.16	0.28	32.7	0.4	0	2.65	0	0	6	0.08	-3.48	-6.68	67.78	62.52	906.3	509.5	1001.11	608.63	918.7	533.7	981.12	530.22
14.781	0	0.09	0.1	0.02	0.24	0.04	0.11	0.57	1.7	0.07	98.86	0.33	0	96.94	3.5	17.43	0	0.08	3.8	0.07	0.03	0.01	0	0.35	1.7	0	0	0.16	0.28	35.19	0.45	0	2.39	0	0	6	7.7	-4.72	-9.78	69.25	61.47	904.77	507.99	1001.69	609.08	917.3	534.21	978.66	530.6
14.814	0	0.08	0.09	0.02	0.31	0.04	0.1	0.69	1.82	0.04	98.63	0.5	0	96.01	4.32	24.05	0.01	0.17	3.18	0.04	0.02	0	0	0.35	1.82	0	0	0.23	0.28	32.07	0.47	0	2.18	0	0	6	4.21	-6.1	-8.79	68.11	60.74	902.63	508	1000.48	610.78	916.52	533.76	977.12	529.69
14.848	0	0.07	0.08	0.02	0.39	0.03	0.11	0.86	2.81	0.02	98.28	0.77	0	96.77	6.03	29.15	0.01	0.28	2.62	0.02	0.02	0	0	0.3	2.81	0	0	0.33	0.31	30.67	0.56	0	1.85	0	0	6	6.34	-5	-9.7	68.73	59.79	901.95	508.01	999.77	610.96	915.98	534.27	975.6	529.73
14.881	0	0.06	0.07	0.02	0.52	0.03	0.1	1.13	3.76	0.02	97.74	1.31	0	95.46	7.47	35.79	0.01	0.38	2.03	0.01	0.02	0	0	0.33	3.76	0	0	0.48	0.32	29.08	0.56	0	1.66	0	0	6	5.86	-6.77	-10.16	68.57	60.68	901.19	508.22	999.35	611.15	914.64	534.94	975.1	529.92
14.914	0	0.06	0.07	0.02	0.58	0.03	0.1	1.16	5.36	0.02	97.68	1.9	0	95.41	7.82	38.87	0.01	0.44	2.01	0.01	0.02	0	0	0.32	5.36	0	0	0.63	0.31	26.21	0.55	0	1.54	0	0	6	5.62	-6.83	-9.06	68.57	62.24	900.5	508.8	999.35	612.61	913.9	535.42	975.96	530.67
14.948	0	0.06	0.06	0.02	0.68	0.03	0.12	1.27	6.34	0.02	97.46	2.32	0	95.49	10.73	40.46	0.01	0.45	2.34	0	0.02	0	0	0.38	6.34	0	0	0.49	0.3	23.9	0.52	0	1.37	0	0	6	6.49	-6.74	-10.37	68.5	61.52	900.46	507.8	999.49	611.27	913.72	534.75	975.07	530.22
14.981	0	0.05	0.06	0.02	0.85	0.03	0.13	1.56	6.8	0.01	96.89	3.22	0	94.38	13.63	44.19	0.01	0.42	2.15	0	0.01	0	0	0.39	6.8	0	0	0.28	0.3	22.23	0.45	0	1.27	0	0	6	5.88	-7.9	-10.01	68.75	62.65	903.27	509.29	999.51	609.11	914.63	535.84	977.11	531.25
15.014	0	0.05	0.07	0.02	0.84	0.03	0.17	1.51	8.42	0.01	96.97	2.66	0	92.76	17.49	40.11	0.01	0.34	2.23	0	0.01	0	0	0.44	8.42	0	0	0.25	0.22	21.86	0.44	0	1.1	0	0	6	3.01	-9.25	-9.13	68.25	62.19	905.64	510.64	998.87	607.15	916.17	536.13	978.19	531.4
15.048	0	0.06	0.08	0.03	0.69	0.03	0.2	0.91	11.09	0.01	98.17	1.92	0	93.09	17.86	33.27	0.01	0.25	1.41	0	0.01	0	0	0.53	11.09	0	0	0.19	0.16	16.18	0.39	0.01	0.78	0	0	6	4	-9	-7.49	67.96	61.95	906.36	510.92	997.82	606.52	916.97	535.72	978.74	530.96
15.081	0	0.06	0.1	0.02	0.65	0.03	0.28	0.82	9.22	0.01	98.35	0.98	0	91.93	23.44	26.18	0.01	0.17	0.72	0	0.01	0	0	0.5	9.22	0	0	0.14	0.15	15.23	0.34	0.02	0.66	0	0	6	4.46	-9.83	-5.37	67.9	62.17	909.01	511.81	997.17	604.67	918.88	535.6	980.85	530.75
15.115	0	0.06	0.11	0.02	0.59	0.03	0.32	0.71	6.16	0.01	98.58	0.76	0	92.46	25.63	20.95	0.01	0.11	0.52	0	0.01	0	0	0.59	6.16	0	0	0.11	0.1	14.68	0.36	0.08	0.56	0	0	6	2.52	-9.47	-4.01	68.07	65.32	911.91	512.63	997.25	602.12	919.36	536.01	984.44	530.43
15.148	0	0.07	0.14	0.02	0.46	0.03	0.37	0.51	4.07	0.01	98.98	0.69	0	91.71	26.45	12.37	0.01	0.06	0.5	0	0.01	0	0	0.63	4.07	0	0	0.09	0.09	14.5	0.4	0.33	0.5	0	0	6	4.57	-9.98	-6.13	68.49	63.97	913.75	512.4	999.45	601.25	921	536.29	984.79	531.44
15.181	0	0.07	0.15	0.02	0.41	0.03	0.42	0.46	3.6	0.01	99.08	0.73	0	93.15	27.57	7.83	0.01	0.04	0.51	0.01	0	0	0	0.65	3.6	0	0	0.1	0.08	15.4	0.42	0.02	0.48	0	0	6	1.59	-8.95	-5.31	68.2	65.47	915.51	512.17	1002.03	602.28	922.82	536.17	988.03	530.24
15.215	0	0.08	0.16	0.02	0.35	0.03	0.4	0.39	3.14	0.01	99.21	0.6	0	92.14	25.3	5.42	0.01	0.03	0.6	0.01	0	0.01	0	0.74	3.14	0	0	0.13	0.08	16.41	0.41	0.01	0.36	0	0	6	3.43	-9.69	-5.52	68.18	63.16	916.88	511.74	1006.06	605.64	926.67	536	989.58	530.44
15.248	0	0.08	0.17	0.02	0.3	0.03	0.35	0.33	2.76	0.01	99.3	0.48	0	91.34	22.44	3.86	0.01	0.02	0.58	0.01	0	0.01	0	0.59	2.76	0	0	0.1	0.08	16.43	0.4	0.06	0.37	0	0	6	-0.37	-10.22	-5.27	66.79	64.68	918.04	509.78	1010.45	606.71	928.69	534.05	993.18	529.04
15.281	0	0.09	0.17	0.02	0.25	0.03	0.29	0.28	2.97	0.01	99.42	0.35	0	93.29	17.87	3.15	0.01	0.02	0.7	0.01	0.01	0.01	0	0.57	2.97	0	0	0.11	0.07	18.22	0.43	0.06	0.35	0	0	6	0.39	-8.84	-4.46	66.89	63.56	919.73	508.7	1011.88	606.16	931.31	532.64	994.66	527.63
15.315	0	0.1	0.17	0.02	0.22	0.03	0.25	0.26	2.76	0.01	99.49	0.33	0	91.6	14.24	2.93	0.01	0.03	0.92	0.01	0.01	0.01	0	0.58	2.76	0	0	0.11	0.06	19.54	0.43	0.07	0.34	0	0	6	-0.27	-10.05	-3.8	66.62	64.89	921.67	507.97	1014.76	606.37	933.28	531.82	998.01	527.26
15.348	0	0.11	0.18	0.02	0.19	0.03	0.2	0.2	3.83	0.01	99.59	0.33	0	91.03	9.14	2.72	0.01	0.02	1.12	0.01	0.01	0	0	0.58	3.83	0	0	0.1	0.05	19.43	0.49	0.05	0.36	0	0	6	-0.32	-10.41	-4.01	66.49	65.4	923.7	507.37	1017.36	605.88	935.18	531.12	1000.48	527.45
15.382	0	0.11	0.17	0.02	0.18	0.03	0.2	0.21	4.87	0.01	99.59	0.33	0	88.3	8.12	2.76	0.01	0.03	1.56	0.01	0.01	0	0	0.5	4.87	0	0	0.14	0.04	20.64	0.46	0.03	0.41	0	0	6	-3.19	-11.89	-3.71	66.31	65.48	927.14	508.09	1021	606.68	938.81	531.53	1004.18	527.71
15.415	0	0.11	0.17	0.03	0.18	0.03	0.2	0.21	7.71	0.02	99.57	0.33	0	91.49	7.71	3.75	0.01	0.04	1.97	0.01	0.02	0.01	0	0.47	7.81	0	0	0.21	0.04	21.09	0.5	0.08	0.47	0	0	6	1.61	-10.12	-4.47	67.11	64.36	928.75	507.76	1024.17	608.63	941.45	532.08	1005.69	528.26
15.448	0	0.11	0.17	0.03	0.18	0.03	0.21	0.21	7.03	0.02	99.59	0.33	0	92.24	7.03	4.26	0.01	0.05	2.54	0.01	0.02	0.01	0	0.5	11.03	0	0	0.35	0.04	20.42	0.55	0.12	0.54	0	0	6	6.15	-9.62	-5.53	68.17	64.06	930.21	507.01	1026.46	608.76	942.94	532.11	1006.91	528.7
15.482	0	0.11	0.16	0.03	0.18	0.03	0.19	0.22	5.78	0.02	99.55	0.33	0	93.48	5.78	4.99	0.01	0.05	2.28	0.01	0.02	0.01	0	0.49	10.32	0.01	0	0.39	0.04	22.66	0.66	6.59	0.53	0	0	6	5.44	-8.68	-6.66	69.2	62.04	934.67	510.65	1025.55	605.29	945.28	534.46	1007.27	532.04
15.515	0	0.11	0.16	0.03	0.19	0.03	0.2	0.23	6.63	0.02	99.53	0.33	0	91.87	6.63	6.38	0.01	0.04	2.06	0.01	0.02	0.01	0	0.53	11.31	0.01	0	0.49	0.06	21.49	0.65	89.63	0.53	0	0	6	8.76	-9.88	-6.52	69.6	61.63	934.05	509.73	1025.28	605.39	945.11	533.92	1006.69	531.44
15.548	0	0.11	0.15	0.03	0.2	0.03	0.19	0.23	6.99	0.02	99.55	0.33	0	93.2	6.99	7.71	0	0.03	1.42	0.01	0.02	0.01	0	0.56	10.03	0.01	0	0.38	0.08	19.21	0.64	85.88	0.55	0	0	6	9.69	-8.91	-5.94	70.02	61	934.7	510.48	1025.13	605.75	946.01	534.37	1006.97	531.97
15.582	0	0.1	0.15	0.03	0.21	0.03	0.2	0.29	8.4	0.02	99.43	0.33	0	91.82	8.8	6.97	0	0.02	1.05	0.01	0.02	0.01	0	0.46	8.4	0.02	0	0.17	0.12	23.73	0.81	14.45	0.78	0	0	6	10.29	-9.91	-5.25	69.58	63.08	933.84	510.16	1025.87	607	945.1	534.18	1008.16	532.61
15.615	0	0.1	0.16	0.02	0.22	0.03	0.21	0.29	6.92	0.02	99.42	0.33	0	96.29	10.5	6.03	0	0.02	1.29	0.01	0.02	0.01	0	0.45	6.92	0.02	0	0.18	0.14	23.19	0.82	1.43	0.84	0	1	12	7.99	-5.71	-4.24	69.16	62.5	933.29	510.76	1024.52	607.08	945.04	533.96	1007.52	532.5
15.648	0	0.1	0.16	0.02	0.21	0.03	0.21	0.29	6.88	0.02	99.41	0.33	0	93.9	10.46	5.36	0	0.01	1.55	0.02	0.02	0.01	0	0.41	6.88	0.02	0	0.14	0.19	24.39	0.78	0.58	0.94	0	0	12	9.1	-8.33	-3.96	69.31	63.22	933.72	510.65	1025.74	607.7	945.56	533.85	1008.78	533.22
15.682	0	0.1	0.16	0.02	0.21	0.03	0.21	0.29	5.75	0.02	99.42	0.33	0	96.11	10.38	5.17	0	0.01	2.06	0.02	0.02	0.01	0	0.37	5.75	0.02	0	0.09	0.27	24.29	0.67	0.51	1.16	0	0	12	9.57	-5.96	-4.93	69.15	61.65	932.35	510.72	1024.49	607.63	944.66	533.83	1006.31	533.79
15.715	0	0.1	0.16	0.02	0.2	0.03	0.2	0.31	3.27	0.03	99.38	0.33	0	96.96	10.19	5	0	0.01	2.55	0.03	0.02	0.01	0	0.34	3.27	0.02	0	0.06	0.3	26.41	0.57	20.8	1.21	0	0	12	11.41	-4.69	-4.62	69.69	61.86	931.12	510.91	1023.5	608.03	943.61	533.78	1005.47	534.96
15.749	0	0.1	0.15	0.02	0.21	0.03	0.2	0.35	2.83	0.05	99.3	0.33	0	97.45	10.93	5.32	0	0.01	2.98	0.05	0.04	0.02	0	0.38	2.83	0.03	0	0.02	0.37	28.21	0.54	49.35	1.6	0	0	12	10.44	-3.78	-3.6	69.69	63.47	929.64	511.05	1022.1	608.15	941.81	533.55	1005.26	535.27
15.782	0	0.1	0.15	0.02	0.19	0.04	0.18	0.36	2.56	0.09	99.29	0.33	0	96.91	8.8	5.04	0	0.01	3.48	0.09	0.04	0.02	0	0.36	2.56	0.04	0	0.02	0.42	30.99	0.47	5.17	1.77	0	0	12	3.68	-4.77	-3.44	67.82	63.64	927.03	510.83	1020.45	608.45	939.66	532.81	1003.28	534.25
15.815	0	0.1	0.14	0.02	0.19	0.04	0.17	0.43	2.45	0.13	99.14	0.33	0	97.01	7.85	5.87	0	0.02	4.66	0.13	0.04	0.01	0	0.32	2.45	0.04	0	0.03	0.46	35.7	0.45	0.14	1.91	0	0	12	3.27	-4.6	-2.27	67.87	64.3	926.28	511.18	1019.32	609.12	938.94	533.19	1003.23	533.59
15.849	0	0.09	0.13	0.02	0.2	0.04	0.15	0.6	2.25	0.18	98.81	0.33	0	97.14	6.24	9.34	0	0.02	6.33	0.18	0.04	0.01	0	0.31	2.25	0.05	0	0.05	0.66	41.55	0.34	0.03	2.23	0	0	12	-2.92	-4.38	-3.8	65.96	66.15	922.93	510.5	1017.95	609.04	934.83	532.84	1000.97	532.88
15.882	0	0.09	0.12	0.02	0.22	0.05	0.14	0.65	2.78	0.15	98.71	0.33	0	96.17	5.44	12.57	0	0.03	6.64	0.15	0.02	0.01	0	0.32	2.78	0.05	0	0.11	0.65	41.13	0.37	0.01	2.3	0	0	12	-0.19	-5.89	-4.82	66.36	64.83	922.38	510.2	1018.65	611.05	935.1	533.99	999.89	531.73
15.915	0	0.09	0.11	0.02	0.23	0.04	0.13	0.74	3.58	0.11	98.52	0.33	0	97.47	5.23	15.19	0	0.05	5.93	0.11	0.02	0	0	0.33	3.58	0.06	0	0.16	0.71	42.02	0.41	0	2.44	0	0	12	0.16	-3.74	-5.32	66.74	64.4	922.28	510.44	1018.38	611.26	934.94	534.56	999.27	531.56
15.949	0	0.09	0.1	0.02	0.26	0.04	0.13	1.09	4.45	0.09	97.82	0.39	0	97.43	5.38	17.95	0	0.06	4.6	0.08	0.01	0	0	0.27	4.45	0.09	0	0.18	0.95	48.4	0.37	0	2.32	0	0	12	-0.34	-3.82	-5.14	66.74	64.76	921.92	510.46	1018.07	611.19	934.49	534.43	999.19	531.69
15.982	0	0.08	0.1	0.03	0.29	0.04	0.13	1.29	6.06	0.08	97.41	0.58	0	96.71	6.06	20.68	0	0.08	4.13	0.05	0.01	0	0	0.28	7.28	0.08	0	0.25	1.04	49.15	0.41	0	2.42	0	0	12	0.53	-5.1	-5.19	67.13	65.01	921.74	510.36	1016.98	610.25	933.69	534.58	998.61	531.16
16.015	0	0.08	0.09	0.03	0.33	0.04	0.14	1.62	7.38	0.06	96.76	0.96	0	96.49	7.38	23.57	0	0.12	4.3	0.03	0.01	0	0	0.25	11.51	0.06	0	0.25	1.04	50.4	0.41	0	2.63	0	0	12	-0.28	-5.43	-5.91	66.74	63.54	921.65	510.39	1017.13	610.48	934.17	534.63	997.61	531.05
16.049	0	0.07	0.08	0.03	0.39	0.04	0.17	3.06	9.71	0.04	93.87	1.78	0	95.72	9.71	26.42	0	0.16	4.76	0.01	0.01	0.01	0	0.22	17.04	0.04	0	0.21	0.91	60.8	0.42	0	2.98	0	0	12	0.72	-6.46	-5.07	67.19	64.27	922.03	510.16	1016.08	609.13	933.86	534.35	997.99	530.23
16.082	0	0.07	0.08	0.04	0.48	0.05	0.21	4.25	13.43	0.03	91.5	3.05	0	96.46	13.43	28.92	0	0.19	5.63	0.01	0.01	0.01	0	0.24	21.37	0.03	0	0.17	1.01	62.7	0.42	0	2.93	0	0	12	0.06	-5.47	-6.03	67.08	64.06	922.25	510.09	1017.55	609.88	934.34	534.52	998.29	530.74
16.116	0	0.07	0.08	0.04	0.57	0.04	0.3	6.25	19.09	0.02	87.5	5.18	0	95.22	19.09	28.22	0	0.2	4.41	0	0.01	0.01	0	0.25	28.94	0.02	0	0.18	0.87	67.5	0.43	0	3.03	0	0	12	-0.8	-7.05	-5.75	66.85	65.57	922.92	509.71	1019.01	610.29	934.7	534.46	1000.13	530.17
16.149	0	0.06	0.06	0.04	0.83	0.05	0.32	9.93	22.94	0.02	80.15	9.32	0	95.66	22.94	35.88	0	0.25	4.93	0.01	0.01	0.01	0	0.25	29.14	0.02	0	0.22	0.9	68.01	0.39	0.01	3.32	0	0	12	2.36	-6.54	-4.6	67.23	64.18	923.8	509.54	1019.3	610.11	936.59	533.46	1000.73	530.97
16.182	0	0.04	0.05	0.04	1.28	0.05	0.31	16.04	26.19	0.02	67.93	18.21	0	95.07	26.19	46.12	0	0.29	5.51	0.01	0.01	0.01	0	0.25	28.52	0.02	0	0.29	0.81	67.67	0.37	0.01	3.48	0	0	12	0.41	-7.21	-4.43	66.8	64.79	924.64	509.6	1019.54	609.19	936.87	533.24	1001.62	530.69
16.216	0	0.04	0.04	0.04	1.57	0.05	0.29	20.88	5.11	0.02	58.24	28.47	0	93.57	26.99	51.74	0	0.37	5.11	0.01	0.01	0.01	0	0.29	30.12	0.02	0	0.42	0.78	68.92	0.42	0	3.83	0	0	12	0.9	-8.61	-5.39	66.7	64.63	925.5	509.01	1021.06	609.26	937.66	533.39	1002.2	529.96
16.249	0	0.03	0.03	0.03	2.1	0.05	0.3	27.21	5.39	0.02	47.79	37.13	0	94.72	30.11	57.57	0	0.4	5.39	0.01	0.01	0	0	0.27	29.21	0.02	0	0.44	0.71	68.31	0.39	0.01	3.83	0	0	12	0.98	-7.57	-5.33	66.72	64.78	926.54	509.48	1021.94	609.45	938.58	533.72	1003.29	530.6
16.282	0	0.03	0.03	0.04	2.49	0.05	0.29	30.54	4.52	0.01	44.46	48.12	0	94.21	30.8	62.25	0	0.38	4.52	0.01	0.01	0	0	0.27	30.14	0.01	0	0.67	0.64	66.85	0.44	0.01	3.92	0	0	12	0.4	-8.06	-5.69	66.47	65.94	927.57	509.37	1024.1	610.38	939.36	534.21	1005.2	530.42
16.316	0	0.03	0.03	0.04	2.32	0.05	0.31	23.12	4.24	0.02	53.75	46.23	0	94.46	31.29	59.9	0.01	0.37	4.24	0.01	0.02	0	0	0.31	31.55	0.01	0	1.31	0.57	59.61	0.57	0	4.14	0	0	12	-0.75	-7.82	-5.68	66.02	65.96	928.48	508.83	1026.48	611.38	941	533.67	1006.87	530.12
16.349	0	0.04	0.04	0.04	1.82	0.05	0.33	17.3	4.22	0.01	65.4	39.57	0	93.01	29.56	54.3	0.01	0.37	4.22	0.01	0.01	0	0	0.29	33.76	0.01	0	2.74	0.47	58.22	0.6	0	4.19	0	0	12	0.69	-9.06	-5.64	66.25	65.95	930.4	508.56	1027.86	610.92	942.67	533.78	1008.48	529.42
16.383	0	0.04	0.04	0.04	1.51	0.05	0.33	11.72	28.33	0.02	76.57	28.43	0	93.55	28.33	49.89	0.01	0.41	4.98	0.01	0.02	0	0	0.26	31.95	0.01	0.01	5.41	0.41	52.89	0.65	0.01	4.4	0	0	12	0.61	-8.62	-5.64	66.2	65.04	931.34	507.43	1029.92	611.11	944.67	532.45	1009.6	528.83
16.416	0	0.04	0.04	0.04	1.31	0.05	0.35	9.87	28.85	0.02	80.26	18.76	0	94.46	28.85	45.27	0.01	0.41	4.91	0	0.02	0	0	0.26	29.82	0	0.01	4.45	0.42	52.38	0.58	0	4.43	0	0	12	-1.26	-7.82	-4.79	65.67	65.73	932	506.52	1031.46	610.97	945.81	530.93	1011.49	528.32
16.449	0	0.05	0.05	0.03	1.12	0.05	0.42	7.8	28.74	0.02	84.4	10.72	0	95.59	31.06	38.22	0.01	0.43	4.39	0	0.02	0	0	0.28	28.74	0	0.01	3.13	0.44	51.02	0.62	0.01	4.58	0	0	12	4.42	-6.62	-4.23	67.04	64.83	932.37	505.73	1031.82	611.33	946.97	530.54	1011.75	528.09
16.483	0	0.05	0.06	0.03	0.98	0.05	0.48	5.65	30.83	0.01	88.7	9.01	0	93.23	31.41	33.73	0.01	0.36	4.31	0	0.01	0	0	0.3	30.83	0	0.01	2.48	0.36	46.94	0.58	0	4.41	0	0	12	4.26	-8.89	-5.47	67.11	64.48	934.51	506.09	1032.17	608.88	947.73	530.86	1012.17	528.49
16.516	0	0.05	0.06	0.04	0.82	0.05	0.44	4.3	28.59	0.01	91.39	7.83	0	94.31	28.59	31.42	0.01	0.28	4.06	0	0.01	0.01	0	0.29	31.22	0	0.01	1.46	0.36	45.26	0.52	0	4.39	0	0	12	5.37	-7.96	-5.45	68.02	63	936.25	507.46	1032.48	608.93	949.6	531.83	1012.57	529.72
16.549	0	0.06	0.07	0.04	0.73	0.05	0.46	3.6	27.62	0.01	92.79	7.51	0	95.71	27.62	28.83	0.01	0.25	3.61	0	0.01	0	0	0.3	33.26	0	0.01	1.28	0.36	44.42	0.47	0	4.17	0	0	12	5.15	-6.48	-4.96	68.33	63.12	937.18	508.53	1031.67	608.1	949.86	532.41	1012.95	530.41
16.583	0	0.06	0.07	0.04	0.59	0.05	0.41	2.22	24.3	0.01	95.55	5.58	0	94.87	24.3	25.73	0.01	0.27	2.99	0	0.01	0	0	0.25	32.4	0	0.01	0.97	0.29	38.89	0.43	0	4.19	0	0	12	5	-7.42	-5.5	68.22	64.18	936.87	508.41	1032.03	607.89	949	532.36	1013.18	531.21
16.616	0	0.07	0.07	0.04	0.54	0.05	0.33	1.98	20.6	0.01	96.03	5.13	0	95.12	20.6	26.5	0.01	0.32	2.92	0	0.01	0.01	0	0.22	30.54	0	0.01	0.62	0.34	38.99	0.46	0	4.25	0	0	12	2.19	-7.15	-4.82	67.61	64.71	935.22	509.05	1031.38	609.61	947.91	532.64	1012.62	531.68
16.649	0	0.06	0.07	0.04	0.57	0.05	0.27	2.13	18.32	0.01	95.74	5.88	0	95.9	18.32	30.18	0.01	0.33	3.15	0	0.01	0.01	0	0.18	28.64	0	0	0.58	0.38	39.3	0.38	0	4.2	0	0	12	1.25	-6.24	-5.46	67.22	65	933.95	508.75	1032.05	611.37	947.15	533.02	1012.12	531.3
16.683	0	0.07	0.06	0.05	0.57	0.04	0.24	1.75	15.13	0.02	96.5	9.8	0	95.81	15.13	32.93	0.01	0.36	2.99	0	0.02	0.01	0	0.2	32.78	0	0	0.61	0.35	34.89	0.42	0	3.78	0	0	12	3.66	-6.35	-7.75	67.66	64.6	932.28	507.67	1032.93	612.85	945.83	533.63	1010.36	530.77
16.716	0	0.07	0.06	0.06	0.58	0.04	0.19	1.75	10.71	0.03	96.5	15.89	0	94.96	10.71	37.81	0.01	0.49	3.62	0	0.03	0.01	0	0.24	34.79	0	0	0.94	0.35	34.34	0.41	0	3.69	0	0	12	3.1	-7.32	-7.73	67.14	64.64	930.03	506.5	1032.12	613.15	944.25	532.46	1008.85	530.13
16.75	0	0.07	0.05	0.05	0.62	0.04	0.14	1.7	7.5	0.06	96.6	15.21	0	96.44	7.5	42.58	0.01	0.89	3.12	0	0.06	0.01	0	0.26	29.37	0	0	2.19	0.39	31.66	0.43	0.01	3.71	0	0	12	1.28	-5.51	-6.88	66.51	66.74	927.03	505.92	1032.15	616.21	942.07	532.39	1008.73	529.36
16.783	0	0.06	0.05	0.04	0.68	0.04	0.11	1.75	6.24	0.06	96.51	13.07	0	96.2	6.24	45.47	0.01	1.59	3.28	0.01	0.06	0.01	0	0.31	24.28	0	0	1.81	0.41	29.99	0.4	0	3.56	0	0	12	3.31	-5.85	-5	67.19	64.99	924.91	506.27	1029.03	616.66	941.37	531.76	1006.33	529.87
16.816	0	0.06	0.04	0.04	0.76	0.04	0.09	1.92	4.47	0.07	96.16	9.91	0	95.92	4.47	49.3	0.01	2.61	3.62	0.01	0.07	0.01	0	0.32	16.57	0	0	1.29	0.42	29.21	0.37	0.01	3.37	0	0	12	2.96	-6.21	-5.67	67	64.97	923.27	506.66	1026.95	616.22	939.17	532.28	1004.11	530.15
16.85	0	0.05	0.03	0.03	1.13	0.04	0.06	3.1	3.56	0.06	93.8	17.99	0	95.92	3.18	61.18	0.01	3.4	3.56	0.02	0.06	0.01	0	0.39	13.28	0	0	0.84	0.56	29.62	0.3	0	2.89	0	0	12	1.67	-6.22	-5.73	66.5	62.86	921.59	508.09	1023.81	616.16	937.9	533.05	1000.73	531
16.883	0	0.05	0.03	0.03	1.48	0.04	0.05	4.05	3.42	0.05	91.89	26.28	0	96.01	2.1	68.83	0.01	4.57	3.42	0.02	0.05	0.01	0	0.42	11.66	0	0	0.79	0.62	28.54	0.29	0.01	2.76	0	0	12	-0.47	-6.1	-6.07	66.07	64.62	919.9	508.42	1023.24	616.95	935.62	533.56	1000.21	531.54
16.916	0	0.05	0.03	0.03	1.42	0.04	0.05	3.39	3.18	0.04	93.21	19.32	0	97.48	1.57	66.42	0.01	5.61	3.18	0.02	0.04	0.01	0	0.46	9.12	0	0	0.58	0.85	26.03	0.25	0.01	2.53	0	0	12	-1.43	-3.72	-4.89	65.67	65.35	915.86	507.5	1020.69	618.03	932.56	532.4	997.89	530.78
16.95	0	0.06	0.03	0.03	1.64	0.04	0.05	3.28	2.99	0.03	93.43	14.55	0	96.68	1.28	66.48	0.01	9.2	2.99	0.02	0.03	0	0	0.44	4.82	0	0	0.48	1.04	21.87	0.17	0.01	2.23	0	0	12	-2.5	-5.15	-6.21	65.25	65.62	912.78	505.52	1020.48	618.48	930.06	531.08	995.67	529.59
16.983	0	0.06	0.03	0.03	1.98	0.04	0.04	3.87	2.51	0.03	92.26	14.57	0	93.74	1.1	68.61	0.01	12.29	2.51	0.01	0.03	0	0	0.38	2.71	0	0	0.39	1.23	20.89	0.16	0	2.19	0	0	12	0.73	-8.47	-4.48	66.1	64.1	912.71	505.33	1018.27	617.49	930.59	530.55	994.67	528.63
17.016	0	0.06	0.03	0.02	2.48	0.04	0.04	4.71	1.83	0.03	90.58	17.7	0	94.15	1.24	72.38	0.01	14.57	2.59	0.01	0.03	0	0	0.33	1.83	0	0	0.22	1.47	19.62	0.13	0	2.07	0	0	12	-0.28	-8.1	-5.54	66.23	63.93	912.56	505.56	1017.11	615.78	929.5	530.57	993.41	529.05
17.05	0	0.06	0.03	0.02	2.77	0.04	0.04	4.84	1.54	0.03	90.31	18.97	0	93.85	1.57	73.61	0.01	15.91	3.1	0.01	0.03	0	0	0.33	1.54	0	0	0.14	1.65	17.44	0.11	0.01	2.05	0	0	12	2.22	-8.38	-5.92	67.1	63.98	912.89	505.44	1015.91	614.13	928.85	530.78	992.8	528.79
17.083	0	0.06	0.03	0.02	3.01	0.04	0.04	5.22	1.77	0.02	89.56	21.48	0	92.33	2.49	75.43	0.01	15.81	3.44	0.01	0.02	0	0	0.36	1.77	0	0	0.13	1.58	16.71	0.1	0	2.05	0	0	12	2.82	-9.56	-6.54	67.35	63.19	913.46	505.93	1015.52	613.41	929.05	531.29	992.2	529.21
17.117	0	0.06	0.03	0.02	2.7	0.04	0.05	4.42	1.79	0.01	91.17	17.14	0	93.22	3.95	71.93	0.01	14.76	4.41	0.01	0.01	0	0	0.48	1.79	0	0	0.13	1.47	15.57	0.09	0	1.98	0	0	12	4.64	-8.9	-6.54	68.1	62.41	915.29	506.46	1015.5	612.3	930.41	531.77	992.77	529.31
17.15	0	0.05	0.03	0.02	2.07	0.04	0.06	3.21	1.93	0.01	93.58	11.78	0	95.16	7.33	66.34	0.01	9.86	3.91	0.01	0.01	0	0	0.53	1.93	0.01	0	0.13	1.34	14.74	0.11	0	2.01	0	0	12	1.96	-7.11	-6.37	68.21	63.17	918.76	507.46	1015.18	608.51	931.68	531.98	994.79	529.1
17.183	0	0.04	0.03	0.02	2.5	0.03	0.07	4.13	2.62	0.01	91.73	17.84	0	93.62	11.45	71.4	0.01	7.05	2.62	0.01	0.01	0	0	0.63	2.93	0.01	0	0.22	1.12	14.66	0.12	0	1.88	0	0	12	0.3	-8.57	-6.15	68.3	63.33	921.18	507.93	1015.63	606.54	933.12	531.99	996.38	528.91
17.217	0	0.04	0.03	0.02	2.28	0.03	0.09	3.98	2.04	0.01	92.03	17.5	0	92.28	16.06	67.96	0.01	3.59	2.04	0.01	0.01	0.01	0	0.64	6.07	0	0	0.36	1.15	16.01	0.12	0	1.72	0	0	12	0.57	-9.59	-6.38	68.44	63.56	923.67	507.93	1016.9	604.83	934.74	531.88	998.23	528.95
17.25	0	0.04	0.04	0.02	1.86	0.03	0.16	3.19	1.46	0.01	93.61	12.84	0	94.05	21.8	58.28	0.01	1.56	1.46	0.01	0.01	0.01	0	0.87	11.22	0	0	0.38	0.94	16.49	0.13	0.01	1.46	0	0	12	3.08	-8.2	-6.59	68.9	62.9	924.67	507.3	1017.19	603.77	935.68	531.45	998.5	528.3
17.283	0	0.04	0.05	0.03	1.49	0.03	0.25	2.34	17.37	0.01	95.32	10.23	0	90.08	25.26	48.94	0.01	0.69	1	0.01	0.01	0.01	0	1.08	17.37	0	0	0.47	0.7	15.57	0.14	0	1.12	0	0	12	3.37	-10.97	-6.89	68.73	62.39	926.14	507.22	1017.87	602.93	936.85	531.6	999.13	527.75
17.317	0	0.05	0.06	0.04	1.17	0.03	0.36	1.7	25.68	0.02	96.61	13.11	0	89.35	25.68	41.33	0.01	0.38	1.04	0.01	0.02	0.02	0	1.52	28.47	0	0	0.56	0.58	15.2	0.15	0.01	0.96	0	0	12	5.12	-11.37	-5.9	69.24	63.21	927.8	507.07	1020.05	603.93	938.79	531.5	1001.9	527.84
17.35	0	0.07	0.08	0.05	0.78	0.03	0.36	1.04	21.26	0.02	97.93	8.99	0	89.48	21.26	33.65	0.01	0.23	0.95	0.01	0.02	0.02	0	1.71	30.87	0	0	0.51	0.48	15.44	0.17	0.01	0.87	0	0	12	3.15	-11.29	-6.9	68.22	63.05	928.93	506.99	1020.98	602.7	939.4	531.34	1002.36	527.92
17.384	0	0.07	0.09	0.06	0.68	0.03	0.42	0.79	20.31	0.01	98.42	11.71	0	87.52	20.31	30.62	0.01	0.19	0.79	0.01	0.01	0.02	0	2.2	37.58	0	0	0.98	0.32	12.9	0.17	0.01	0.67	0	0	12	4.73	-12.26	-6.66	68.31	62.73	930.76	506.37	1022.53	602.02	941.36	530.64	1004.02	527.57
17.417	0	0.09	0.09	0.07	0.57	0.03	0.46	0.68	18.24	0.01	98.64	13.43	0	86.12	18.24	27.23	0.01	0.18	0.71	0.01	0.01	0.03	0	2.72	42.91	0	0	0.7	0.24	14.82	0.2	0.01	0.55	0	0	12	2.89	-12.87	-3.07	68.04	62.81	932.28	506.66	1025.26	605.02	945.21	529.48	1007.99	527.77
17.45	0	0.1	0.11	0.07	0.41	0.03	0.41	0.44	14.85	0.02	99.12	6.37	0	88.69	14.85	20.8	0.01	0.18	0.76	0	0.02	0.02	0	2.69	39.09	0	0	0.44	0.22	14	0.24	0.03	0.54	0	0	12	1.15	-11.7	-4.42	67.68	61.9	934.65	505.81	1028.24	605.13	947.78	529.63	1009.55	525.48
17.484	0	0.09	0.12	0.05	0.38	0.03	0.35	0.45	13.76	0.02	99.09	2.6	0	85.15	13.76	19.13	0.01	0.2	0.96	0	0.02	0.03	0	3.68	29.1	0	0	0.27	0.14	17.58	0.38	0.01	0.46	0	0	12	-1.01	-13.27	-3.69	67.28	61.15	937.32	505.48	1031.73	605.72	951.58	528.66	1012.63	525.33
17.517	0	0.09	0.11	0.04	0.36	0.03	0.32	0.43	11.81	0.04	99.14	1.92	0	73.98	11.81	19.73	0.01	0.25	1.57	0	0.04	0.05	0	5.11	24.68	0	0	0.22	0.1	17.65	0.5	0.01	0.45	0	0	12	0.13	-16.78	-6.03	67.49	60.58	940.39	504.58	1034.97	604.28	953.85	528.73	1014.29	524.74
17.55	0	0.09	0.11	0.04	0.37	0.03	0.32	0.46	11.97	0.04	99.08	1.94	0	89.68	11.97	20.44	0.01	0.26	2.6	0	0.04	0.03	0	4.99	24.05	0	0	0.27	0.1	18.29	0.56	0.04	0.49	0	0	12	3.32	-11.19	-6.11	68.77	63.08	942.47	504.18	1037.68	604.41	954.93	529	1017.88	525.12
17.584	0	0.09	0.1	0.04	0.39	0.03	0.28	0.53	9.54	0.03	98.93	1.96	0	87.93	9.54	24.18	0.01	0.32	3.3	0	0.03	0.04	0	7.06	20.44	0	0	0.52	0.07	20.52	0.85	0.02	0.44	0	0	12	3.47	-12.07	-6.77	68.97	62.29	944.48	504.27	1039.92	604.03	957.1	528.71	1019.34	526.31
17.617	0	0.09	0.1	0.04	0.43	0.03	0.3	0.59	10.56	0.03	98.82	2.67	0	86.76	10.56	25.81	0.01	0.35	3.27	0	0.03	0.04	0	7.33	22.78	0	0	1.03	0.07	20.17	0.79	0.02	0.47	0	0	12	3.19	-12.6	-7.3	69.2	59.54	946.5	505.14	1040.32	603.4	959.6	529.13	1019.09	526.6
17.65	0	0.08	0.1	0.04	0.42	0.03	0.28	0.63	9.59	0.02	98.73	2.12	0	86.32	9.59	26.54	0.01	0.35	3.76	0	0.02	0.07	0	8.33	19.12	0	0	0.72	0.07	22.18	0.77	0.03	0.47	0	0	12	4.89	-12.79	-7.62	69.6	60.07	946.1	506.2	1039.65	603.74	958.6	530.26	1018.63	528.39
17.684	0	0.09	0.1	0.04	0.38	0.03	0.28	0.55	7	0.03	98.9	1.73	0	90.62	7	26.1	0.01	0.45	3.62	0	0.03	0.1	0	10.55	16.93	0	0	0.87	0.06	21.63	0.82	0.15	0.46	0	0	12	6.9	-10.66	-6.03	69.79	59.37	943.65	507.58	1037.87	606.56	957.66	530.78	1017.04	530.8
17.717	0	0.09	0.09	0.04	0.38	0.03	0.24	0.52	5.49	0.03	98.95	1.98	0	92.6	5.49	27.19	0.01	0.55	3.19	0	0.03	0.1	0	9.44	17.58	0	0	1.09	0.07	20.88	0.84	0.03	0.52	0	0	12	4.93	-9.37	-5.29	69.64	61.66	940.69	508.41	1036.01	608.38	954.36	531.67	1016.02	531.58
17.751	0	0.09	0.09	0.05	0.39	0.03	0.21	0.48	4.14	0.04	99.04	3.77	0	92.72	4.14	29.48	0.01	0.72	3.59	0	0.04	0.11	0	7.17	23.55	0	0	2.74	0.08	17.64	1.02	0.02	0.66	0	0	12	6.16	-9.28	-6.55	69.16	60.62	937.02	509.31	1033.25	610.45	951.12	533.4	1011.73	532.4
17.784	0	0.09	0.08	0.05	0.42	0.03	0.19	0.55	4.07	0.04	98.9	4.54	0	92.81	3.46	31.84	0.01	0.94	4.07	0.01	0.04	0.13	0	6.31	23.58	0	0	2.12	0.1	19.12	1.03	0.03	0.89	0	0	12	3.93	-9.21	-5.17	68.04	59.47	932.64	510.57	1029.03	612.39	948.11	533.78	1007.58	533.31
17.817	0	0.09	0.08	0.05	0.4	0.03	0.19	0.54	4.13	0.04	98.92	5.53	0	94.31	2.75	31.79	0.01	0.97	4.13	0.01	0.04	0.12	0	6.36	26.22	0	0	2.11	0.1	19.36	1.06	0.53	0.93	0	0	12	3.96	-7.96	-8.28	68.54	59.04	929.23	510.68	1025.9	612.36	943.69	535.52	1002.65	532.49
17.851	0	0.1	0.09	0.05	0.33	0.04	0.18	0.46	4.47	0.04	99.09	2.57	0	97.22	2.5	26.38	0.01	0.84	4.47	0.01	0.04	0.12	0	4.89	21.71	0	0	1.03	0.14	21.1	1.03	1.21	1.22	0	0	12	6.69	-4.23	-4.92	69.55	58.5	921.19	511.05	1019.37	615.65	938.27	534.66	996.77	534.42
17.884	0	0.09	0.1	0.04	0.3	0.03	0.15	0.39	3.57	0.07	99.21	1.22	0	95.92	1.63	24.19	0.01	0.89	3.57	0.02	0.07	0.06	0	4.61	14.35	0	0	0.29	0.15	20.5	0.87	2.31	1.28	0	0	12	2.57	-6.21	-7.36	68	64.81	911.7	506.94	1014.83	615.14	926.57	533.07	991.32	530.26
17.917	0	0.09	0.1	0.03	0.26	0.03	0.14	0.33	3.16	0.15	99.34	0.69	0	96.47	1.23	20.46	0.02	1	3.16	0.04	0.15	0.03	0	3.69	10.01	0	0	0.17	0.18	20.26	0.76	0.29	1.76	0	0	12	5.34	-5.47	-10.54	69.38	64.75	908.42	504.08	1015.03	615.74	923.51	532.77	988.06	527.83
17.951	0	0.09	0.1	0.03	0.24	0.04	0.13	0.3	2.66	0.18	99.41	0.48	0	96.35	1.28	18.7	0.02	0.88	2.66	0.04	0.18	0.01	0	3.95	6.66	0	0	0.08	0.23	19.52	0.72	0.12	2.47	0	0	12	8.91	-5.63	-6.82	69.9	63.68	900.07	503.92	1007.45	618.42	917.97	531.14	981.61	528.94
17.984	0	0.09	0.1	0.03	0.23	0.04	0.14	0.25	2.5	0.18	99.5	0.39	0	95.23	1.6	17.06	0.02	0.93	1.96	0.05	0.18	0	0	4.54	5.37	0	0	0.09	0.25	16.44	0.78	0.06	2.5	0	0	12	8.45	-7.03	-11.47	70.53	63.93	899.62	503.08	1006.86	615.95	915.05	532.81	978.71	526.91
18.017	0	0.09	0.1	0.02	0.23	0.04	0.14	0.21	2.59	0.11	99.54	0.43	0	95.16	1.72	17.65	0.01	0.85	1.63	0.04	0.11	0	0	6.04	3.6	0	0	0.13	0.25	12.08	0.75	0.07	2.59	0	0	12	15.4	-7.11	-11.03	70.97	63.55	893.02	503.83	1000.32	618.27	908.95	534.46	972.19	528.25
18.051	0	0.09	0.11	0.02	0.21	0.04	0.15	0.18	2.75	0.06	99.58	0.34	0	93.34	2.11	14.42	0.01	0.68	1.29	0.03	0.06	0	0	6.1	2.5	0.01	0	0.13	0.33	10.48	0.54	0.32	2.75	0	0	12	11.17	-8.8	-15.02	70.47	61.64	895.4	504.52	1001.47	615.73	909.97	536.09	971.02	527.59
18.084	0	0.09	0.11	0.02	0.2	0.04	0.14	0.15	2.85	0.06	99.61	0.33	0	94.68	2.16	12.71	0.01	0.66	1.37	0.03	0.06	0	0	5.33	1.21	0.01	0	0.13	0.36	9.2	0.5	7.43	2.85	0	0	12	12.05	-7.6	-12.9	70.24	66.93	892.67	508.09	999.47	619.62	905.41	539.97	971.85	531.87
18.118	0	0.1	0.12	0.02	0.17	0.04	0.14	0.12	3.3	0.12	99.66	0.33	0	93.15	2.24	9.01	0.02	0.47	2.52	0.03	0.12	0	0	3.65	0.89	0.01	0	0.07	0.4	7.08	0.48	22.28	3.3	0	0	12	7.51	-8.95	-13.54	68.08	65.69	893.01	511.92	997.77	620.52	905.17	543.16	970.27	534.4
18.151	0	0.1	0.13	0.02	0.16	0.04	0.14	0.11	2.55	0.1	99.67	0.33	0	93.86	3.25	7.25	0.02	0.28	1.98	0.02	0.1	0	0	2.55	0.83	0.01	0	0.11	0.38	5.24	0.46	84.15	3.23	0	0	12	7.3	-8.36	-13.5	67.3	64.01	895.24	513.9	997.22	619.84	907.12	544.46	970.48	535.37
18.184	0	0.1	0.13	0.02	0.16	0.04	0.14	0.1	2.01	0.11	99.68	0.33	0	90.31	3.85	5.98	0.03	0.15	1.81	0.01	0.11	0	0	2.01	0.74	0.01	0	0.07	0.37	5.13	0.39	53.92	2.9	0	0	12	6.07	-10.84	-13.18	67.43	63.05	899.27	515.99	996.45	616.55	909.51	545.7	971.8	536.01
18.218	0	0.1	0.14	0.02	0.16	0.04	0.14	0.1	1.65	0.1	99.67	0.33	0	84.77	4.22	5.67	0.04	0.1	1.56	0.01	0.1	0	0	1.65	0.81	0.02	0	0.07	0.4	4.02	0.36	2.2	2.75	0	0	12	4.47	-13.42	-12.05	66.65	63.38	900.96	514.27	999.69	617.73	912.37	544.15	974.83	533.37
18.251	0	0.1	0.14	0.02	0.16	0.03	0.15	0.1	1.48	0.06	99.67	0.33	0	85.58	4.85	4.85	0.05	0.06	0.92	0.01	0.06	0	0	1.48	0.87	0.02	0	0.07	0.34	3.55	0.39	0.57	2.47	0	0	12	2.16	-13.09	-10.34	66.12	65.26	902.89	513.83	1002.09	618.05	914.29	543.15	978.68	532.56
18.284	0	0.1	0.15	0.02	0.16	0.03	0.16	0.09	1.27	0.06	99.68	0.33	0	82.32	5.27	3.59	0.06	0.03	0.85	0.01	0.04	0	0	1.27	0.93	0.03	0	0.06	0.3	2.81	0.39	0.14	2.15	0	0	12	-0.65	-14.31	-10.32	65.61	62.46	906.48	513.18	1006.11	618.49	919.73	541.76	981.3	531.24
18.318	0	0.11	0.15	0.02	0.16	0.03	0.15	0.08	1.04	0.09	99.69	0.33	0	78.96	4.55	3.46	0.09	0.03	0.92	0.01	0.03	0	0	0.83	1.04	0.03	0	0.11	0.27	1.81	0.37	0.27	1.9	0	0	12	-0.56	-15.39	-10.31	65.57	63.18	908.81	511.57	1009.95	618.52	922.37	540.57	984.65	529.96
18.351	0	0.11	0.16	0.02	0.15	0.03	0.15	0.08	1.5	0.09	99.69	0.33	0	85.72	4.37	2.89	0.09	0.02	0.97	0.01	0.02	0	0	0.73	1.5	0.03	0	0.13	0.26	1.91	0.38	0.07	1.83	0	0	12	-1.95	-13.04	-9.53	65.64	65.49	911.36	509.59	1013.91	617.56	924.65	538.38	989.4	528.56
18.385	0	0.11	0.16	0.02	0.16	0.03	0.15	0.08	2.49	0.1	99.69	0.33	0	88.79	4.01	3.58	0.1	0.03	1.54	0.01	0.05	0	0	0.62	2.49	0.03	0	0.2	0.21	1.52	0.46	0.09	1.66	0	0	12	0.65	-11.65	-8.88	66.37	65.56	914.47	508.77	1016.37	616.09	927.66	537.02	992.69	528.75
18.418	0	0.11	0.16	0.02	0.16	0.03	0.15	0.08	3.26	0.09	99.69	0.33	0	87.86	3.52	3.9	0.09	0.05	1.84	0.01	0.05	0	0	0.57	3.26	0.02	0	0.2	0.2	1.98	0.5	0.07	1.49	0	0	12	-2.71	-12.1	-6.33	65.95	66.22	917.35	507.39	1018.58	614.61	931.11	534.22	996.88	526.56
18.451	0	0.11	0.16	0.03	0.16	0.03	0.15	0.08	3.25	0.08	99.69	0.33	0	88.29	3.25	4.12	0.08	0.07	1.98	0.01	0.05	0.01	0	0.54	4.42	0.02	0	0.23	0.19	2.54	0.47	0.06	1.47	0	0	12	-3.17	-11.9	-7.42	65.93	65.41	920.86	506.47	1021.52	612.61	934.24	533.45	999.18	525.55
18.485	0	0.11	0.16	0.03	0.16	0.03	0.16	0.09	4.02	0.11	99.68	0.33	0	89.35	4.02	4.25	0.11	0.08	2.07	0.01	0.04	0.01	0	0.35	5.56	0.02	0	0.33	0.14	3.63	0.4	0.02	1.28	0	0	12	-2.33	-11.37	-6.32	66.52	65.78	923.58	506.33	1022.32	610.66	936.35	532.68	1001.71	525.22
18.518	0	0.11	0.15	0.03	0.17	0.03	0.16	0.1	4.44	0.11	99.66	0.33	0	92.47	4.44	5.02	0.11	0.11	2.4	0.01	0.03	0.01	0	0.25	5.58	0.02	0	0.26	0.13	5.48	0.37	0.02	1.3	0	0	12	-0.08	-9.46	-5.65	67.29	65.29	926.63	506.26	1023.91	609.41	939.29	532.13	1004.22	525.33
18.551	0	0.11	0.15	0.03	0.17	0.03	0.16	0.11	4.59	0.1	99.66	0.33	0	91.41	4.59	5.26	0.1	0.12	2.4	0.01	0.02	0.01	0	0.25	5.71	0.02	0	0.19	0.14	6.46	0.35	0.01	1.32	0	0	12	0.77	-10.18	-6.39	67.53	64.63	928.91	505.96	1025.25	607.28	941.01	531.46	1005.41	526.02
18.585	0	0.11	0.16	0.03	0.18	0.03	0.17	0.12	5.54	0.1	99.65	0.33	0	91.99	5.54	5.01	0.1	0.13	3.01	0.01	0.03	0.01	0	0.2	6.04	0.02	0	0.12	0.11	8.62	0.37	0.03	1.22	0	0	12	1.83	-9.8	-6.73	67.88	65.6	930.15	504.84	1027.24	606.42	941.86	530.51	1007.3	525.9
18.618	0	0.11	0.15	0.03	0.19	0.03	0.18	0.14	6.11	0.1	99.63	0.33	0	88.26	6.79	5.71	0.1	0.14	3.01	0.02	0.03	0.02	0	0.23	6.11	0.01	0	0.07	0.12	9.86	0.39	0.02	1.19	0	0	12	2.55	-11.91	-8.7	68.64	62.67	933.81	505.78	1027.81	602.87	944.56	530.98	1007.13	527.27
18.651	0	0.1	0.15	0.02	0.21	0.03	0.19	0.19	5.53	0.09	99.58	0.33	0	94.17	9.16	6.92	0.09	0.15	2.99	0.02	0.03	0.03	0	0.25	5.53	0.01	0	0.07	0.14	12.94	0.45	0.01	1.06	0	0	12	6.52	-8.09	-7.28	69.89	62.5	934.52	505.29	1028.8	604.17	946.31	530.42	1008.7	526.83
18.685	0	0.1	0.14	0.02	0.22	0.03	0.2	0.25	6.64	0.08	99.49	0.33	0	94.68	9.68	8.19	0.08	0.14	2.88	0.01	0.04	0.04	0	0.33	6.64	0.01	0	0.12	0.14	18.54	0.58	0.01	1.14	0	0	12	6.65	-7.6	-7.13	70	63.44	934.39	505.2	1029.74	605.17	946.25	530.53	1009.6	527.14
18.718	0	0.1	0.14	0.02	0.23	0.03	0.19	0.3	7.07	0.07	99.4	0.33	0	93.7	9.95	9.35	0.07	0.16	2.61	0.02	0.03	0.03	0	0.32	7.07	0.01	0	0.27	0.15	21.24	0.56	0	1.17	0	0	12	7.78	-8.51	-7.26	70.21	61.86	934.89	505.88	1029.86	605.14	947.34	530.44	1009.18	528.95
18.752	0	0.1	0.14	0.02	0.21	0.03	0.17	0.46	5.86	0.04	99.09	0.33	0	90.67	7.58	8.06	0.04	0.18	1.81	0.02	0.02	0.02	0	0.34	5.86	0	0	0.68	0.17	34.89	0.53	0.01	1.23	0	0	12	7.03	-10.63	-6.18	70.25	60.83	937.68	508.35	1027.31	601.53	948.51	531.2	1009.34	530.64
18.785	0	0.11	0.16	0.02	0.17	0.03	0.16	0.49	4.17	0.03	99.02	0.33	0	91.25	5.37	4.58	0.03	0.11	1.6	0.02	0.03	0.01	0	0.31	4.17	0	0	0.54	0.18	42.52	0.45	12.98	1.33	0	0	12	5.31	-10.28	-2.62	69.61	61.18	935.63	511.04	1023.22	603.58	946.98	532.65	1008.16	531.66
18.818	0	0.11	0.16	0.02	0.15	0.03	0.15	0.43	2.92	0.03	99.14	0.33	0	91.19	4.42	2.46	0.03	0.06	1.46	0.03	0.03	0.01	0	0.26	2.92	0	0	0.36	0.19	42.32	0.47	59.8	1.44	0	0	12	1.34	-10.31	-2.72	68.22	61.09	934.6	512.87	1022.95	605.81	946.33	534.15	1007.41	533.28
18.852	0	0.12	0.17	0.02	0.14	0.03	0.15	0.63	3.04	0.08	98.74	0.33	0	84.31	3.41	1.59	0.03	0.05	1.54	0.04	0.08	0.01	0	0.35	3.04	0	0	0.27	0.21	53.45	0.5	18.78	1.49	0	0	12	3.6	-13.59	-3.49	68	58.96	934.76	514.69	1021.34	606.21	946.34	536.32	1005.26	534.32
18.885	0	0.12	0.17	0.02	0.13	0.03	0.14	0.65	2.08	0.16	98.7	0.33	0	86.04	2.28	0.9	0.03	0.05	2.23	0.06	0.16	0.02	0	0.34	2.08	0.01	0	0.13	0.23	56.11	0.52	1.02	1.51	0	0	12	2.03	-12.91	-3.02	67.34	60.63	933.37	515.8	1019.68	606.22	944.13	536.78	1004.76	536.1
18.918	0	0.12	0.17	0.02	0.13	0.04	0.14	0.75	1.54	0.18	98.5	0.33	0	91.35	1.5	0.79	0.02	0.05	3.44	0.07	0.18	0.03	0	0.3	1.54	0.01	0	0.16	0.29	60.41	0.51	0.03	1.71	0	0	12	3.62	-10.21	-3.44	68.32	62.12	929.7	514.66	1019.2	608.39	941.1	536.41	1003.22	536.22
18.952	0	0.12	0.16	0.02	0.13	0.04	0.13	0.94	0.97	0.19	98.12	0.33	0	94.8	1.05	0.68	0.02	0.05	6.01	0.12	0.19	0.07	0	0.23	0.97	0.01	0	0.13	0.36	66.38	0.55	0.01	2.05	0	0	12	-0.22	-7.49	-4.63	66.99	63.56	922.61	511.78	1016.77	609.74	935.02	534.3	998.57	534.16
18.985	0	0.12	0.16	0.02	0.13	0.05	0.13	0.97	0.85	0.13	98.05	0.33	0	93.04	1.02	0.9	0.02	0.07	6.97	0.13	0.12	0.07	0	0.23	0.85	0.01	0	0.09	0.35	67.07	0.54	0.01	2.15	0	0	12	0.05	-9.03	-5.9	66.78	63.73	918.4	509.51	1016.93	612	932.24	533.19	995.97	532.93
19.018	0	0.12	0.16	0.02	0.13	0.05	0.13	0.88	0.83	0.16	98.24	0.33	0	95.32	1.05	1.58	0.02	0.1	7.68	0.16	0.07	0.06	0	0.2	0.83	0.01	0	0.14	0.4	63.85	0.47	0.01	2.29	0	0	12	2.02	-6.93	-8.3	67.32	62.27	916.63	508.67	1016.38	613.05	930.79	534.31	992.96	530.96
19.052	0	0.11	0.15	0.02	0.14	0.06	0.13	0.88	1.82	0.2	98.23	0.33	0.1	93.3	1.04	3.18	0.02	0.27	9.82	0.2	0.08	0.11	0	0.25	1.82	0.01	0	0.18	0.44	62.22	0.54	0	2.49	0	0	12	5.89	-8.83	-9.45	67.87	59.36	915.93	508.62	1014.69	612.26	930.67	534.36	989.96	531.44
19.085	0	0.11	0.13	0.03	0.16	0.05	0.13	0.98	4.15	0.22	98.04	0.33	0	92.3	0.98	7.05	0.02	0.66	9.44	0.22	0.07	0.14	0	0.32	4.15	0.01	0	0.34	0.45	60.51	0.53	0.01	2.44	0	0	12	6.58	-9.58	-7.54	68.06	60.49	915	508.96	1012.7	611.64	929.43	533.81	989.9	532.2
19.119	0	0.1	0.11	0.03	0.2	0.07	0.13	1.46	6.36	0.18	97.09	0.34	1.02	92.78	1.01	13.72	0.02	1.31	14.1	0.18	0.09	0.22	0	0.34	6.36	0.02	0	0.71	0.48	62.81	0.51	0	2.68	0	0	12	6.27	-9.23	-7.71	68.26	59.61	915.17	509.85	1011.73	611.39	929.46	534.5	989.04	532.57
19.152	0	0.09	0.08	0.03	0.31	0.07	0.11	2.37	11.54	0.11	95.26	1.1	0	92.68	1.2	25.48	0.02	1.91	12.47	0.11	0.08	0.16	0	0.34	11.54	0.02	0	0.55	0.52	62.15	0.46	0.01	2.8	0	0	12	4.76	-9.31	-8.08	68.08	59.63	915.13	510.3	1010.72	610.63	928.77	535.06	988.33	532.15
19.185	0	0.09	0.08	0.04	0.35	0.06	0.12	2.7	9.73	0.09	94.6	2.36	0	91.99	1.56	29.08	0.02	1.94	9.73	0.09	0.06	0.12	0	0.38	17.94	0.02	0	0.35	0.56	61.38	0.51	0	2.76	0	0	12	5.67	-9.8	-8.68	68.43	59.81	914.66	510.47	1010.46	611.2	928.05	535.97	987.72	531.93
19.219	0	0.09	0.07	0.06	0.41	0.05	0.14	3.05	7.31	0.06	93.91	7.36	0	93.57	2.39	32.95	0.02	1.96	7.31	0.06	0.04	0.09	0	0.43	28.87	0.02	0	0.31	0.57	59.65	0.54	0	2.79	0	0	12	4.05	-8.61	-9.04	67.93	60.15	913.96	510.31	1009.83	610.71	927.04	535.82	987.04	531.58
19.252	0	0.1	0.07	0.08	0.38	0.04	0.18	2.7	5.79	0.06	94.6	12.8	0	93.01	2.92	30.19	0.02	1.48	5.79	0.06	0.03	0.06	0	0.48	39.26	0.02	0	0.33	0.55	59.38	0.51	0	2.62	0	0	12	4.12	-9.06	-9.5	67.89	60.26	913.84	509.98	1009.77	610.35	926.67	535.84	986.75	531.09
19.285	0	0.12	0.09	0.11	0.32	0.04	0.25	2.12	5.26	0.06	95.76	18.56	0	89.36	4.16	24.47	0.03	0.99	5.26	0.06	0.02	0.05	0	0.52	50.47	0.02	0	0.54	0.6	58.4	0.5	0.01	2.68	0	0	12	5.39	-11.36	-9.93	67.96	61.9	914.2	509.17	1009.39	607.84	925.43	535.43	987.15	530.86
19.319	0	0.1	0.08	0.09	0.36	0.04	0.24	2.68	5.89	0.04	94.64	14.02	0	92.87	5.89	26.42	0.03	0.73	4.62	0.04	0.02	0.04	0	0.78	44.35	0.02	0	0.57	0.63	60.76	0.45	0	2.47	0	0	12	4.03	-9.17	-8.87	67.71	61.96	913.41	510.09	1009.61	610.49	925.68	535.91	987.49	531.55
19.352	0	0.1	0.08	0.08	0.39	0.04	0.27	2.76	9.21	0.03	94.49	11.4	0	94.01	9.21	25.95	0.03	0.5	4.16	0.02	0.02	0.04	0	0.8	41.86	0.02	0	0.68	0.58	58.82	0.49	0.01	2.4	0	0	12	3.56	-8.23	-9.13	67.74	61.6	914.09	509.71	1011.17	611.63	926.97	536.1	988.3	530.37
19.386	0	0.09	0.09	0.07	0.4	0.04	0.29	2.68	10.79	0.02	94.64	9.98	0	95.3	10.79	25.13	0.02	0.45	2.99	0.02	0.02	0.03	0	0.85	40.84	0.01	0	0.36	0.61	57.4	0.45	0	2.31	0	0	12	1.5	-6.96	-9.13	67.39	63.02	915.94	510.01	1012.46	610.15	927.68	535.88	990.53	531.23
19.419	0	0.09	0.08	0.09	0.47	0.03	0.36	2.54	13.95	0.03	94.91	16.67	0	92.96	13.95	26.92	0.03	0.32	2.7	0.01	0.02	0.02	0	1.04	46.39	0.01	0	0.3	0.51	51.32	0.43	0.01	1.98	0	0	12	-1.43	-9.1	-8.36	66.37	63.43	917.03	510.27	1013.6	610.77	928.94	535.96	992.14	530.47
19.452	0	0.09	0.08	0.09	0.56	0.04	0.4	2.71	15.97	0.02	94.59	25.56	0	91.96	15.97	30.13	0.02	0.29	3.05	0.01	0.02	0.02	0	1.04	49.91	0.01	0	0.31	0.48	47.64	0.43	0.03	2.02	0	0	12	-0.81	-9.81	-7.7	65.89	63.99	918.61	509.69	1016.37	611.9	931.11	535.49	994.87	530.12
19.486	0	0.09	0.09	0.09	0.52	0.03	0.46	1.54	17.16	0.03	96.93	18.66	0	91.12	17.16	26.34	0.03	0.26	3.11	0.01	0.02	0.01	0	1.64	48.68	0.01	0	0.44	0.39	36.4	0.43	0.01	1.69	0	0	12	-2.17	-10.36	-6.46	65.56	65.44	920.9	509.54	1018.4	611.59	933.07	534.94	998.29	529.64
19.519	0	0.09	0.1	0.08	0.46	0.04	0.44	1.52	16.89	0.03	96.96	10.67	0	91.63	16.89	22.82	0.03	0.21	3.66	0.01	0.02	0.01	0	1.45	44.07	0.01	0	0.65	0.31	39.96	0.54	0.02	1.7	0	0	12	-1.22	-10.04	-5.35	65.88	65.97	922.51	509.05	1019.78	611.43	934.85	534.23	1000.62	529.04
19.552	0	0.09	0.09	0.06	0.41	0.04	0.33	1.39	13.26	0.03	97.22	6.5	0	93.51	13.26	23.03	0.03	0.15	4.34	0.01	0.02	0.01	0	1.23	37.11	0.01	0	0.9	0.31	41.23	0.59	0.14	1.82	0	0	12	0.31	-8.66	-4.12	66.48	65.72	924.39	509.23	1020.23	610.24	936.76	533.38	1002.38	529.88
19.586	0	0.1	0.11	0.05	0.29	0.03	0.26	0.91	9.79	0.03	98.19	1.88	0	93.17	9.79	15.9	0.02	0.08	3.12	0.01	0.03	0.01	0	0.77	28.21	0.01	0	0.55	0.29	41.57	0.59	22.42	1.67	0	0	12	3.76	-8.93	-3.95	67.59	66.46	926.77	509.05	1021.08	607.93	938.01	532.81	1004.44	530.95
19.619	0	0.1	0.12	0.04	0.23	0.03	0.19	0.7	6.51	0.04	98.6	0.63	0	94.63	6.51	12.55	0.02	0.05	3.06	0.03	0.04	0.01	0	0.68	16.7	0.01	0	0.19	0.31	42.04	0.55	19.36	1.79	0	0	12	6.68	-7.65	-3.51	68.45	66.33	927.72	509.53	1022.64	609.66	939.58	533.46	1005.9	531.99
19.652	0	0.1	0.13	0.03	0.21	0.03	0.18	0.61	6.57	0.04	98.77	0.36	0	95.2	6.57	10.19	0.02	0.03	2.54	0.04	0.04	0.01	0	0.55	11.14	0.01	0	0.1	0.27	41.12	0.54	0.49	1.81	0	0	12	5.06	-7.07	-3.62	67.99	66.69	928.7	509.15	1023.92	609.37	940.47	533.05	1007.14	531.44
19.686	0	0.1	0.14	0.03	0.19	0.03	0.16	0.52	5.88	0.06	98.96	0.33	0	93.51	5.88	7.75	0.02	0.02	2.36	0.06	0.04	0.01	0	0.44	7.06	0.01	0	0.07	0.24	40.37	0.48	0.05	1.86	0	0	12	2.49	-8.66	-4.96	67.37	65.28	929.77	509.51	1025.43	609.86	941.82	533.77	1007.05	531.14
19.719	0	0.1	0.14	0.02	0.18	0.04	0.16	0.53	4.89	0.06	98.95	0.33	0	93.33	5.9	6.08	0.02	0.02	2.78	0.06	0.03	0.01	0	0.4	4.89	0.01	0	0.13	0.27	42.22	0.46	0	1.97	0	0	12	2.53	-8.81	-4.95	67.29	65.06	929.72	508.69	1025.94	609.65	942.17	532.89	1007.19	530.62
19.753	0	0.1	0.14	0.02	0.18	0.04	0.15	0.58	3.57	0.04	98.83	0.33	0	94.39	5.54	6.8	0.01	0.02	3.04	0.04	0.02	0.01	0	0.28	3.57	0.01	0	0.27	0.3	44.34	0.41	0	2.3	0	0	12	4.31	-7.88	-5.07	67.61	64.43	929.95	508.34	1026.04	609.3	942.63	532.54	1007.03	530.69
19.786	0	0.1	0.13	0.02	0.19	0.04	0.15	0.6	3.1	0.03	98.8	0.33	0	95.3	5.9	8.12	0.01	0.03	2.9	0.03	0.02	0.01	0	0.22	3.1	0	0.01	0.33	0.31	43.34	0.37	0	2.45	0	0	12	4.49	-6.96	-5.21	67.98	65.03	929.56	507.92	1025.82	609.02	941.94	532.38	1006.94	530.18
19.819	0	0.09	0.13	0.02	0.2	0.04	0.15	0.75	3.75	0.03	98.51	0.33	0	96.83	6.64	9.37	0.01	0.06	3.09	0.02	0.03	0.01	0	0.23	3.75	0	0.01	0.49	0.34	46.57	0.34	0	2.48	0	0	12	6.71	-4.9	-4.83	68.64	64.99	929.15	507.21	1026.11	609.21	942.12	531.47	1007.1	530.57
19.853	0	0.09	0.11	0.02	0.24	0.04	0.15	1.08	5.2	0.03	97.85	0.33	0	97.53	7.57	13.7	0.01	0.14	3.54	0.01	0.03	0.01	0	0.18	5.2	0	0.01	0.46	0.38	50.11	0.33	0	2.83	0	0	12	4.93	-3.62	-5.4	68.28	65.22	928.13	507.29	1026.23	610.17	941.27	531.8	1006.48	530.62
19.886	0	0.08	0.09	0.02	0.32	0.04	0.15	1.34	7.79	0.04	97.32	0.61	0	97.61	8.84	21.01	0.01	0.28	3.17	0.01	0.04	0.01	0	0.22	7.79	0	0.01	0.55	0.33	46.72	0.31	0	2.68	0	0	12	3.34	-3.45	-5.09	67.62	66.04	925.06	507.05	1025.12	612.11	938.89	531.72	1004.92	530.49
19.919	0	0.07	0.08	0.03	0.4	0.04	0.13	1.55	8.12	0.04	96.9	1.19	0	97.12	8.12	28.65	0.01	0.53	3.45	0.01	0.04	0.01	0	0.25	9.47	0	0	0.51	0.31	43.06	0.29	0	2.79	0	0	12	1.89	-4.41	-4.62	67.11	66.19	922.77	507.15	1023.86	613.36	937.26	531.61	1003.45	530.72
19.953	0	0.07	0.06	0.03	0.49	0.04	0.11	2.25	6.52	0.04	95.5	2.49	0	97.87	6.52	36.02	0.01	0.89	3.69	0.01	0.04	0.01	0	0.23	11.69	0	0	0.45	0.32	46.05	0.27	0	2.9	0	0	12	2.98	-2.86	-4.18	67.15	66.49	919.64	507.15	1021.2	614.08	934.44	531.57	1000.93	531.13
19.986	0	0.06	0.05	0.03	0.63	0.04	0.09	2.58	5.23	0.04	94.84	4.74	0	97.62	5.23	44.32	0.01	1.28	3.71	0.01	0.04	0	0	0.25	11.66	0	0	0.46	0.31	42.04	0.26	0	2.85	0	0	12	1.79	-3.43	-5.3	66.62	67.21	916.86	507.55	1019.53	615.36	931.25	532.86	998.44	531.04
20.019	0	0.05	0.04	0.03	0.8	0.04	0.08	3.12	3.72	0.03	93.77	8.67	0	97.51	4.1	51.8	0.01	1.71	3.72	0	0.03	0	0	0.24	12.23	0	0	0.34	0.36	39.92	0.21	0	2.81	0	0	12	1.7	-3.65	-5.67	66.2	66.27	913.26	507.85	1017.05	617.01	928.53	533.34	994.78	531.49
20.053	0	0.05	0.04	0.03	1.02	0.04	0.06	3.03	3.32	0.03	93.94	14.62	0	97.52	2.79	59.62	0.01	2.25	3.32	0.01	0.03	0	0	0.31	11.75	0	0	0.27	0.42	32.18	0.14	0.01	2.62	0	0	12	2.66	-3.64	-5.8	66.27	64.72	910.48	507.06	1015.15	617.71	926.98	532.73	991.67	530.79
20.086	0	0.05	0.04	0.03	1.04	0.04	0.06	2.63	2.59	0.02	94.74	11.09	0	97.66	1.9	59.78	0.01	3.15	2.59	0.01	0.02	0	0	0.35	7.64	0	0	0.14	0.46	28.49	0.12	0.01	2.42	0	0	12	3.56	-3.35	-5.03	66.3	66.46	904.84	505.56	1012.54	619.56	922.28	531.48	988.74	530.65
20.12	0	0.05	0.03	0.03	1.28	0.03	0.05	2.89	2.2	0.02	94.21	14.48	0	94.73	1.59	64.4	0.01	4.6	2	0.01	0.02	0	0	0.46	6.83	0	0	0.09	0.5	25.09	0.1	0.01	2.2	0	0	12	2.97	-7.56	-5.66	66.41	64.37	903.7	505.69	1010.2	618.71	921.33	531.72	985.67	529.64
20.153	0	0.05	0.03	0.03	1.4	0.03	0.05	2.76	2.04	0.02	94.47	13.25	0	94.61	1.46	64.82	0.01	6.46	1.83	0.01	0.02	0	0	0.55	5.13	0	0	0.09	0.56	21.8	0.09	0.01	2.04	0	0	12	3.87	-7.68	-6.78	66.76	64.87	902.35	505.74	1008.2	617.7	918.82	532.42	983.62	529.48
20.186	0	0.05	0.03	0.03	1.55	0.03	0.05	2.74	1.9	0.02	94.53	13.87	0	94.54	1.56	66.21	0.01	7.79	1.62	0.01	0.02	0	0	0.55	4.4	0	0	0.09	0.54	18.74	0.09	0.01	1.9	0	0	12	4.99	-7.75	-6.91	67.21	63.75	901.04	506.07	1006.18	617.5	917.72	532.65	981.4	529.81
20.22	0	0.06	0.03	0.03	1.75	0.03	0.05	2.49	1.7	0.03	95.02	13.95	0	95.13	1.89	66.69	0.01	9.98	1.7	0.01	0.03	0	0	0.73	4	0	0	0.15	0.47	13.4	0.09	0	1.61	0	0	12	4.84	-7.13	-6.56	67.38	64.22	900.41	506.43	1005.67	617.7	917.05	532.61	981.25	530.76
20.253	0	0.06	0.03	0.03	2.07	0.03	0.05	2.77	1.89	0.03	94.47	14.21	0	93.57	2.39	67.07	0.01	13.38	1.89	0.01	0.03	0.01	0	0.78	3.89	0	0	0.16	0.49	11.74	0.1	0	1.53	0	0	12	3.16	-8.61	-7.45	66.89	64.08	900.21	506.03	1005.16	616.66	916.31	532.59	980.33	529.57
20.286	0	0.07	0.03	0.02	2.12	0.03	0.05	2.45	2.17	0.03	95.1	12.53	0	94.08	3.23	65.59	0.01	14.4	2.17	0.01	0.03	0.01	0	1	3.56	0	0	0.13	0.45	8.37	0.1	0.01	1.33	0	0	12	3.83	-8.17	-8.01	67.2	63.79	900.38	505.92	1005.43	616.65	916.43	532.79	980.14	529.48
20.32	0	0.07	0.04	0.02	1.82	0.03	0.07	1.8	2.31	0.03	96.37	8.74	0	92.21	5.67	60.57	0.02	12.45	2.31	0.01	0.03	0.01	0	1.28	3.57	0	0	0.12	0.39	5.35	0.11	0	1.12	0	0	12	5.72	-9.64	-8.42	67.56	64.05	901.48	506.06	1004.94	614.96	916.36	533.27	980.3	529.42
20.353	0	0.05	0.04	0.02	1.68	0.03	0.09	1.74	2.47	0.02	96.53	8.51	0	91.27	10.53	59.61	0.02	7.23	2.47	0.01	0.02	0.01	0	1.26	4.16	0	0	0.1	0.37	5.76	0.11	0.01	1.12	0	0	12	4.08	-10.26	-7.89	67.56	63.21	904.15	507.4	1004.23	612.38	918.08	533.44	981.19	530.02
20.387	0	0.04	0.04	0.02	1.66	0.03	0.1	1.65	2.09	0.02	96.68	9.22	0	94.51	13.68	60.33	0.02	3.59	2.09	0.01	0.01	0.01	0	1.41	4.55	0	0	0.16	0.33	4.33	0.1	0.01	0.98	0	0	12	2.18	-7.77	-7.1	67.85	64.37	908.11	509.09	1004.27	609.2	919.86	534.08	984.15	530.87
20.42	0	0.04	0.05	0.02	1.39	0.03	0.14	1.35	1.85	0.02	97.21	5.63	0	92.3	18.56	52.4	0.02	1.68	1.85	0.01	0.01	0.01	0	1.3	5.85	0	0	0.16	0.33	4.46	0.11	0.01	0.96	0	0	12	-0.35	-9.58	-7.1	66.93	64.59	908.97	508.2	1006.67	610.2	921.37	533.57	985.81	529.28
20.453	0	0.04	0.05	0.02	1.33	0.03	0.19	1.3	5.29	0.02	97.34	3.72	0	92.31	22.77	47.54	0.02	1.11	2.01	0.01	0.01	0.01	0	1.24	5.29	0	0	0.13	0.33	4.7	0.12	0.01	1.03	0	0	12	-0.88	-9.57	-7.04	66.57	64.44	909.88	507.56	1008.31	610.67	922.78	533.16	987.03	528.23
20.487	0	0.04	0.06	0.02	1.14	0.03	0.23	1.07	4.37	0.02	97.71	2.01	0	89.68	25.5	40.6	0.02	0.75	1.89	0.01	0.01	0.01	0	1.16	4.37	0	0	0.18	0.33	4.59	0.12	0.02	1.03	0	0	12	-0.3	-11.19	-7.07	66.13	64.9	911.41	506.82	1010.7	611.03	924.44	532.87	989.13	527.54
20.52	0	0.05	0.07	0.02	0.99	0.03	0.23	0.92	4.12	0.02	98.02	1.53	0	91.36	24.73	37.38	0.02	0.55	1.91	0.01	0.01	0.01	0	1.22	4.12	0	0	0.13	0.31	5.06	0.14	0.09	1.06	0	0	12	1.31	-10.21	-7.13	66.38	65.74	914.45	506.42	1014.35	611.29	927.3	532.85	992.83	527.6
20.553	0	0.05	0.09	0.02	0.73	0.03	0.28	0.66	4.45	0.03	98.55	0.8	0	88.8	24.73	28.14	0.03	0.42	2.16	0.01	0.01	0.01	0	1.26	4.45	0	0	0.12	0.3	6.44	0.14	0.02	1.11	0	0	12	2.42	-11.65	-4.34	66.31	66.83	916.69	507.27	1016.05	612.49	930.05	532.66	996.76	528.72
20.587	0	0.06	0.1	0.02	0.54	0.03	0.28	0.49	5.9	0.03	98.93	0.58	0	86.42	22.09	21.82	0.03	0.33	2.29	0.01	0.02	0.02	0	1.37	5.9	0	0	0.17	0.27	8.17	0.22	0.01	1.11	0	0	12	0.69	-12.75	-2.16	65.94	67	919.27	508.03	1017.55	612.67	933.12	532.26	1000.03	528.9
20.62	0	0.07	0.11	0.02	0.47	0.03	0.29	0.42	7.31	0.04	99.07	0.59	0	89.73	20.95	18.65	0.04	0.35	1.96	0.01	0.03	0.02	0	1.38	7.31	0	0	0.15	0.26	8.84	0.21	0.01	1.07	0	0	12	-4.19	-11.16	-2.82	64.91	65.17	922.02	508.19	1021.42	613.86	937.11	532.26	1002.14	528.08
20.653	0	0.07	0.12	0.02	0.46	0.03	0.34	0.43	6.05	0.04	99.08	0.66	0	87.79	23.8	15.22	0.04	0.48	1.86	0.01	0.04	0.01	0	1.27	6.05	0	0	0.17	0.26	9.85	0.23	0	1.1	0	0	12	-1.94	-12.14	-1.26	64.84	64.95	922.85	506.71	1025.04	615.95	940.18	530.48	1005.09	528.27
20.687	0	0.07	0.12	0.02	0.39	0.03	0.27	0.41	4.47	0.05	99.18	0.43	0	83.29	19.16	15.01	0.05	0.71	1.73	0.01	0.04	0.01	0	1.21	4.47	0	0	0.14	0.26	13.44	0.26	0.02	1.23	0	0	12	-1.01	-13.97	-1.07	64.84	64.32	923.69	505.64	1028.38	617.84	942.67	529.66	1006.97	528.1
20.72	0	0.08	0.12	0.02	0.34	0.03	0.23	0.35	4.78	0.05	99.29	0.34	0	74.48	15.54	13.97	0.05	0.77	1.27	0.01	0.03	0	0	1.1	4.78	0	0	0.1	0.28	14.32	0.24	0.03	1.21	0	0	12	-1.32	-16.65	-1.31	64.8	63.5	926.55	505.99	1030.07	616.6	945.2	529.59	1008.69	528.51
20.754	0	0.09	0.13	0.02	0.31	0.03	0.24	0.37	6.1	0.05	99.25	0.36	0	74.85	15.13	11.75	0.05	0.87	1.28	0.01	0.05	0	0	1.08	6.1	0	0	0.1	0.26	18.26	0.23	0.02	1.34	0	0	12	0.38	-16.55	-2.13	65.49	65.42	929.12	505.67	1031.17	614.12	945.61	529.58	1011.02	528.47
20.787	0	0.09	0.13	0.02	0.3	0.03	0.24	0.41	7.11	0.06	99.19	0.37	0	89.67	14.71	11	0.04	0.81	1.73	0.01	0.06	0.01	0	1.05	7.11	0	0	0.1	0.25	21.41	0.23	0.03	1.47	0	0	12	3.41	-11.2	-4.66	67.15	65.86	932.54	505.57	1033.52	612.35	947.05	530.79	1012.86	528.35
20.82	0	0.08	0.11	0.02	0.35	0.03	0.22	0.52	7.98	0.08	98.96	0.45	0	94.14	14.28	16.37	0.03	0.76	2.5	0.01	0.08	0.01	0	1.06	7.98	0	0	0.14	0.26	22.44	0.22	0.02	1.55	0	0	12	6.17	-8.11	-6.72	68.09	65.99	934.29	504.5	1035.66	611.02	947.91	530.76	1013.84	528.04
20.854	0	0.07	0.09	0.02	0.43	0.04	0.18	0.75	7.37	0.09	98.5	0.76	0	90.94	12.9	24.34	0.03	1.05	4.07	0.01	0.09	0.01	0	1.1	7.37	0	0	0.25	0.27	24.53	0.19	0.01	1.8	0	0	12	2.78	-10.47	-6.33	67.14	62.31	934.87	504.96	1035.95	611.65	950.55	530.08	1012.82	527.8
20.887	0	0.07	0.07	0.02	0.54	0.04	0.14	0.96	6.93	0.06	98.09	1.32	0	92.44	10.93	32.67	0.02	1.42	5.52	0.01	0.06	0.01	0	1.18	6.93	0	0	0.31	0.26	23.65	0.16	0.01	1.85	0	0	12	4.61	-9.48	-6.15	67.96	63.71	935.13	504.3	1036.05	610.7	950.05	529.62	1013.73	527.63
20.92	0	0.06	0.07	0.03	0.61	0.04	0.13	1.14	9.19	0.04	97.71	2.29	0	94.81	9.56	37.41	0.03	1.57	5.52	0	0.04	0.01	0	1.19	9.19	0	0	0.56	0.29	24.45	0.15	0.01	1.99	0	0	12	3.82	-7.47	-6.75	68.05	63.93	935.01	504.13	1036.36	610.53	949.76	529.52	1013.66	527.7
20.954	0	0.06	0.05	0.03	0.8	0.04	0.13	1.63	11.16	0.03	96.73	5.14	0	95.97	11.16	44.06	0.02	1.64	4.71	0	0.03	0.01	0	1.32	12.98	0	0	0.89	0.31	24.78	0.12	0.01	2.09	0	0	12	1.61	-6.15	-5.9	67.64	63.97	934.28	504.38	1036.5	611.88	949.87	529.28	1013.83	527.86
20.987	0	0.05	0.05	0.03	1.08	0.04	0.13	2.39	4	0.03	95.22	10.05	0	95.42	12.8	51.32	0.02	1.99	4	0	0.03	0.01	0	1.28	14.74	0	0	1.14	0.3	24.88	0.13	0.01	2.21	0	0	12	1.71	-6.82	-5.1	67.52	63.4	933.13	504.38	1036.23	613.17	949.87	528.91	1013.27	528.27
21.02	0	0.04	0.03	0.03	1.68	0.04	0.1	4.28	3.54	0.04	91.44	23.69	0	94.95	11.65	65.39	0.02	2.46	3.54	0	0.04	0.01	0	1.33	13.38	0	0	1.85	0.31	25.93	0.12	0.01	2.29	0	0	12	2.67	-7.33	-5.51	67.61	63.27	932.25	504.28	1036.38	614.29	949.37	529.24	1012.63	528.49
21.054	0	0.04	0.03	0.03	1.79	0.04	0.08	4.09	3.06	0.05	91.81	27.36	0	94.86	9.67	68.63	0.02	3.08	3.06	0	0.05	0.01	0	1.35	12.56	0	0	2.26	0.31	22.93	0.13	0.01	2.32	0	0	12	3.93	-7.42	-5.04	67.69	63.51	930.78	504.76	1034.55	614.71	947.82	529.77	1011.32	528.93
21.087	0	0.05	0.03	0.03	1.74	0.04	0.08	3.67	2.75	0.05	92.67	28.9	0	94.1	7.5	68.22	0.02	4.39	2.75	0	0.05	0.01	0	1.47	13.91	0	0	2.65	0.3	21.45	0.15	0	2.24	0	0	12	5.36	-8.15	-8.09	68.01	61.9	930.16	504.8	1032.52	612.57	945.88	530.85	1007.74	528.53
21.121	0	0.05	0.03	0.04	1.59	0.04	0.08	3.08	3.14	0.04	93.83	33.82	0	95.56	5.91	66.83	0.01	4.96	3.14	0	0.04	0.02	0	1.77	18.15	0	0	2.52	0.28	19.57	0.14	0.01	2.54	0	0	12	6.84	-6.65	-5.81	68.04	63.71	926.71	506.52	1028.89	613.8	942.47	531.1	1006.17	532.27
21.154	0	0.06	0.03	0.04	1.36	0.04	0.08	2.49	3.26	0.04	95.02	30.53	0	95.6	4.52	63.21	0.01	5.19	3.26	0	0.04	0.02	0	2.03	19.89	0	0	2.72	0.22	19.04	0.15	0.02	2.55	0	0	12	5.88	-6.6	-6.67	67.78	65.09	924.13	506.01	1027.62	614.96	939.35	532.08	1004.41	530.42
21.187	0	0.06	0.03	0.05	1.25	0.04	0.09	2.18	4.64	0.04	95.63	32.61	0	94.53	3.02	61.33	0.01	5.86	4.64	0.01	0.04	0.03	0	2.14	22.97	0	0	2.54	0.21	18.53	0.17	0.01	2.54	0	0	12	6.99	-7.76	-7.67	67.92	64.64	922.23	506.82	1025.52	615.06	937.06	533.09	1001.69	531.78
21.221	0	0.07	0.04	0.05	1.17	0.05	0.1	1.93	7.27	0.06	96.14	31.61	0	96.04	2.2	58.45	0.01	7.35	7.27	0.01	0.06	0.07	0	2.73	25.28	0.01	0	1.88	0.15	17.7	0.18	0.01	2.75	0	0	12	6.28	-6.06	-6.5	67.66	62.77	919.39	507.87	1021.74	615.82	935.43	533.13	998.19	532.43
21.254	0	0.08	0.04	0.06	1.02	0.05	0.11	1.52	7.36	0.06	96.96	27.48	0	95.1	1.75	53.11	0.01	8.61	7.36	0.02	0.06	0.06	0	2.79	28.14	0.01	0	1.9	0.15	16.43	0.19	0.01	2.63	0	0	12	5.94	-7.17	-10.3	67.78	63.21	919.27	507.71	1021.2	613.78	932.97	534.95	996.08	531.43
21.287	0	0.1	0.05	0.06	0.9	0.05	0.12	1.31	8.42	0.06	97.39	24.14	0	94.54	1.41	48.19	0.01	9.88	8.42	0.02	0.06	0.05	0	2.86	30.89	0.01	0	0.83	0.14	16.71	0.2	0.01	2.67	0	0	12	4.66	-7.74	-6.69	67.22	63.1	916.77	509.5	1017.35	614.83	931.61	534.27	994.71	533.8
21.321	0	0.11	0.05	0.07	0.79	0.05	0.15	1.01	7.36	0.05	97.98	22.84	0	92.73	1.65	42.99	0.01	10.73	7.36	0.02	0.05	0.04	0	3.09	35.2	0.01	0	0.56	0.12	14.62	0.22	0	2.5	0	0	12	3.02	-9.27	-9.84	67.08	60.87	917.54	509.08	1017.51	613.54	931.84	535.36	992.57	531.4
21.354	0	0.11	0.06	0.06	0.73	0.04	0.15	0.9	5.65	0.04	98.21	15.83	0	93.48	1.99	40.1	0.01	10.74	5.65	0.02	0.04	0.02	0	2.79	32.43	0.01	0	0.4	0.13	14.23	0.22	0	2.43	0	0	12	2.5	-8.69	-9.45	67.14	60.67	916.87	509.39	1016.6	613.8	931.37	535.42	991.9	531.45
21.388	0	0.1	0.06	0.05	0.69	0.04	0.13	0.81	4.81	0.04	98.37	7.41	0	93.8	2.53	38.85	0.02	9.88	4.81	0.01	0.04	0.02	0	2.66	23.05	0.01	0	0.3	0.14	13.48	0.27	0	2.19	0	0	12	3.24	-8.41	-10.54	67.3	61.15	916.53	508.26	1016.77	612.98	930.5	535.19	991.45	530.21
21.421	0	0.1	0.06	0.04	0.7	0.04	0.13	0.81	4.39	0.03	98.39	6.58	0	93.08	3.41	38.36	0.02	9.69	4.39	0.01	0.03	0.02	0	2.5	21.97	0.01	0	0.33	0.14	13.02	0.28	0	2.03	0	0	6	3.18	-9.01	-10.58	67.43	61.05	916.31	507.39	1017.17	612.9	930.64	534.46	991.47	529.37
21.454	0	0.1	0.07	0.04	0.65	0.04	0.14	0.73	5.35	0.02	98.54	3.62	0	93.19	5.35	35.19	0.02	8.59	3.94	0.01	0.02	0.01	0	2.41	17.31	0.01	0	0.27	0.14	13	0.25	0.01	1.95	0	0	6	2.43	-8.92	-10.16	67.4	61.66	917.02	506.98	1018.18	612.63	931.32	533.8	992.81	529.2
21.488	0	0.1	0.08	0.04	0.55	0.04	0.16	0.59	6.51	0.03	98.82	2.51	0	91.86	6.51	30.78	0.03	6.88	3.41	0.01	0.02	0.01	0	2.58	17.02	0.01	0	0.37	0.13	12.88	0.29	0.01	1.75	0	0	6	3.8	-9.88	-10.72	68.08	62.87	919.73	506.75	1019.12	609.91	932.16	534.11	994.8	528.77
21.521	0	0.09	0.08	0.04	0.52	0.03	0.16	0.54	6.91	0.03	98.92	2.85	0	88.89	6.91	31.57	0.03	4.29	2.02	0	0.02	0.02	0	2.78	17.84	0.01	0	0.43	0.13	12.01	0.3	0.01	1.44	0	0	6	-1.28	-11.6	-8.91	67.75	63.93	923.86	508.5	1018.35	606.14	934.13	534.42	997.77	528.35
21.554	0	0.09	0.09	0.04	0.43	0.03	0.19	0.42	8.01	0.02	99.14	2.46	0	90.58	8.01	26.88	0.02	2.6	1.47	0	0.02	0.02	0	2.8	20.68	0.01	0	0.43	0.13	11.54	0.31	0.02	1.38	0	0	6	1.98	-10.68	-7.66	68.15	62.68	925.08	508.14	1019.9	607.16	936.82	533.32	999.34	528.85
21.588	0	0.09	0.09	0.04	0.42	0.03	0.19	0.41	8.01	0.02	99.17	2.52	0	85.88	8.01	26.86	0.02	1.75	1.29	0	0.02	0.03	0	2.95	20.99	0.01	0	0.4	0.12	11.61	0.3	0.09	1.33	0	0	6	1.98	-12.97	-7.38	67.5	63.79	926.29	507.28	1022.41	607.91	938.16	533	1001.75	527.92
21.621	0	0.09	0.1	0.04	0.36	0.03	0.21	0.35	8.21	0.02	99.28	1.95	0	90.62	8.21	23.09	0.02	1.1	1.23	0.01	0.02	0.04	0	2.95	21.46	0.01	0	0.25	0.12	11.83	0.34	0.16	1.38	0	0	6	1.87	-10.66	-6.97	67.55	64	929.08	507.77	1025.15	608.82	941.1	533.55	1004.84	527.82
21.654	0	0.1	0.11	0.04	0.32	0.03	0.24	0.3	9.37	0.03	99.36	1.48	0	88.1	9.37	18.55	0.03	0.84	1.89	0.01	0.02	0.05	0	2.28	22.53	0.01	0	0.18	0.13	11.55	0.37	0.04	1.39	0	0	6	3.85	-11.99	-6.76	67.41	63.33	932.12	507.61	1028.71	609.44	944.81	533.26	1007.96	528.49
21.688	0	0.1	0.12	0.04	0.27	0.03	0.22	0.24	8.32	0.04	99.46	0.89	0	80.79	8.32	14.64	0.03	0.62	2.35	0.01	0.04	0.06	0	1.81	19.35	0.01	0	0.11	0.13	11.85	0.34	0.08	1.37	0	0	6	1.17	-14.82	-6.31	66.46	62.2	934.55	507.23	1032.33	610.64	948.63	532.52	1010.65	527.82
21.721	0	0.1	0.12	0.04	0.25	0.03	0.21	0.24	7.25	0.04	99.5	0.79	0	77.59	7.25	13.55	0.03	0.58	2.56	0.01	0.04	0.04	0	1.58	18.7	0.01	0	0.11	0.13	13.55	0.39	0.03	1.38	0	0	6	-0.32	-15.79	-6.38	66.36	62.37	938.02	507.02	1036.1	610.83	952.13	532.53	1014.26	527.01
21.755	0	0.1	0.13	0.03	0.24	0.03	0.19	0.24	7.07	0.06	99.52	0.56	0	83.22	7.07	12.9	0.04	0.43	2.5	0.01	0.06	0.02	0	1.3	14.64	0.01	0.01	0.18	0.16	14.97	0.46	0.02	1.33	0	0	6	-2.9	-13.99	-7.17	66.03	62.03	941.38	506.09	1039.88	609.67	955.53	531.39	1017.34	526.1
21.788	0	0.1	0.13	0.03	0.23	0.03	0.19	0.23	7.63	0.05	99.53	0.42	0	80.57	7.63	11.49	0.03	0.41	2.58	0.01	0.05	0.02	0	1.22	12.09	0.01	0.01	0.27	0.18	14.57	0.54	0	1.28	0	0	6	-0.41	-14.89	-6.72	66.77	62.02	944.49	505.07	1043.12	609.15	958.89	530.42	1020.73	525.66
21.821	0	0.1	0.13	0.03	0.24	0.03	0.18	0.24	7.75	0.04	99.51	0.33	0	85.61	7.84	12.39	0.03	0.39	2.36	0.01	0.04	0.01	0	1.08	7.75	0.01	0	0.31	0.17	14.25	0.53	0.01	1.26	0	0	6	5.19	-13.08	-5.97	68.31	62.8	947.27	504.66	1044.94	607.99	961.12	529.89	1023.83	526.56
21.855	0	0.09	0.13	0.02	0.24	0.03	0.16	0.24	5.15	0.04	99.52	0.33	0	88.44	7.17	12.88	0.03	0.35	2.56	0.01	0.04	0.02	0	0.98	5.15	0	0	0.21	0.17	14.85	0.55	0.04	1.27	0	0	6	4.74	-11.82	-6.88	68.31	61.84	949.43	504.11	1046.93	606.84	963.3	529.26	1025.07	526.19
21.888	0	0.09	0.12	0.02	0.26	0.03	0.15	0.27	5.23	0.03	99.45	0.36	0	86.45	6.63	16.23	0.03	0.32	3.05	0.01	0.03	0.04	0	0.99	5.23	0	0	0.16	0.18	15.28	0.54	0.02	1.31	0	0	6	3.11	-12.73	-6.94	68.3	60.02	951.35	504.43	1048.1	606.5	965.83	529.09	1025.77	525.95
21.921	0	0.09	0.11	0.03	0.26	0.03	0.14	0.29	5.18	0.03	99.42	0.42	0	84	5.18	17.46	0.02	0.24	3.9	0.01	0.03	0.1	0	1.07	5.94	0	0	0.1	0.2	17.11	0.58	0	1.38	0	0	6	1.24	-13.71	-8.04	68.2	59.09	953.07	505.03	1048.4	604.91	966.83	529.51	1025.81	526.1
21.955	0	0.09	0.11	0.03	0.28	0.04	0.14	0.35	5.26	0.03	99.3	0.55	0	91.51	5.26	19.86	0.02	0.22	4.52	0	0.03	0.17	0	1.16	7.29	0	0	0.11	0.21	19.04	0.79	0.01	1.46	0	0	6	3.08	-10.11	-9.91	68.87	59.96	952.86	504.52	1049.65	605.69	966.09	530.53	1025.85	525.65
21.988	0	0.08	0.09	0.03	0.32	0.04	0.13	0.38	4.58	0.05	99.23	0.86	0	90.01	4.58	24.45	0.02	0.21	3.87	0	0.05	0.25	0	1.42	9.02	0	0	0.17	0.23	17.29	0.75	0.02	1.42	0	0	6	4.92	-11.01	-8.8	68.94	58.75	950.44	504.68	1048.23	607.13	965.29	529.56	1024.01	527.65
22.021	0	0.08	0.08	0.03	0.4	0.03	0.12	0.49	3.9	0.11	99.02	1.74	0	93.01	3.9	31.75	0.02	0.28	3.71	0	0.11	0.36	0	1.65	11.35	0	0	0.24	0.26	16.58	0.71	0.01	1.43	0	0	6	4.43	-9.06	-9.75	69.01	59.78	948.72	504.42	1047.81	607.65	963.21	529.86	1022.95	527.83
22.055	0	0.07	0.07	0.04	0.42	0.03	0.11	0.53	3.02	0.23	98.93	2.56	0	93.57	3.02	34.23	0.02	0.37	2.79	0.01	0.23	0.32	0	1.79	13.81	0	0	0.41	0.26	16.9	0.63	0.02	1.6	0	0	6	4.59	-8.61	-8.06	69.14	61.32	945.76	504.94	1045.51	609.42	960.51	530.18	1021.81	528.39
22.088	0	0.07	0.06	0.04	0.54	0.03	0.11	0.71	2.8	0.61	98.58	6.99	0	93.58	2.46	41.94	0.02	0.53	2.8	0.01	0.61	0.64	0	2.18	19.18	0	0	0.63	0.27	16.46	0.58	0.02	1.65	0	0	6	7.51	-8.6	-10.42	69.83	60.48	944.17	504.3	1044.39	608.84	958.5	530.72	1018.94	528.3
22.122	0	0.07	0.06	0.05	0.52	0.03	0.12	0.68	2.97	0.68	98.64	9.14	0	93.74	2.31	40.82	0.02	0.77	2.97	0.01	0.68	0.44	0	2.04	23.94	0	0	0.47	0.36	16.57	0.5	0.01	1.58	0	0	6	3.83	-8.47	-3.03	68.38	61.66	935.36	506.39	1036.66	613.68	953.14	529.34	1014.77	531.31
22.155	0	0.08	0.07	0.05	0.47	0.03	0.12	0.55	3.35	0.49	98.89	6.34	0	91.73	1.64	38.39	0.02	0.99	3.35	0.01	0.49	0.31	0	2.19	21.42	0	0	0.35	0.35	14.4	0.41	0.02	1.56	0	0	6	3.68	-9.97	-9.39	68.14	61.43	933.63	505.36	1035.94	612.85	948.97	532.08	1010.28	528.11
22.188	0	0.08	0.06	0.05	0.5	0.04	0.12	0.53	3.64	0.38	98.94	7.23	0	93.87	1.13	39.68	0.02	1.4	3.64	0.01	0.38	0.22	0	2.59	21.9	0	0	0.36	0.32	12.25	0.42	0.01	1.62	0	0	6	6.7	-8.36	-8.97	69.37	63.77	929.94	504.77	1033.73	613.82	944.89	532.1	1008.57	528.68
22.222	0	0.08	0.06	0.05	0.51	0.04	0.13	0.47	3.96	0.38	98.97	8.62	0	94.69	0.79	40.69	0.02	1.8	3.96	0.03	0.38	0.21	0	4.58	23.27	0	0	0.25	0.32	8.32	0.32	0.01	1.59	0	0	6	6.57	-7.6	-9.43	69.57	62.41	926.85	504.05	1030.46	612.83	942.26	531.11	1004.61	528.12
22.255	0	0.09	0.07	0.06	0.43	0.04	0.16	0.35	4.47	0.4	99.15	7.53	0	93.26	0.68	34.67	0.02	2.13	4.47	0.05	0.4	0.4	0	5.4	27.45	0	0	0.46	0.27	6.97	0.31	0.01	1.56	0	0	6	8.12	-8.87	-8.97	69.6	62.56	923.71	505.27	1026.39	613.29	938.78	532.25	1001.27	529.37
22.288	0	0.1	0.07	0.08	0.42	0.04	0.22	0.32	4.58	0.75	99.16	13.03	0	88.96	0.67	33.64	0.02	2.75	4.58	0.07	0.75	0.64	0	7.94	36.07	0	0	0.75	0.22	4.95	0.25	0	1.53	0	0	6	7.38	-11.57	-9.34	69.31	62.15	922.58	505.88	1023.6	611.6	936.8	532.57	998.89	529.72
22.322	0	0.11	0.07	0.1	0.43	0.04	0.29	0.32	5.48	0.89	99.14	18.61	0	92.39	0.67	34.38	0.02	3.03	5.48	0.13	0.89	1.27	0	12.06	40.59	0	0	0.59	0.21	4.04	0.21	0.01	1.56	0	0	6	8.31	-9.52	-10.03	69.55	61.66	921.37	505.68	1022.22	611.37	935.53	532.8	997.09	529.23
22.355	0	0.12	0.08	0.1	0.36	0.04	0.33	0.25	6.12	0.64	99.28	12.4	0	93.22	0.75	28.42	0.02	3.11	6.12	0.19	0.64	1.15	0	12.02	40.58	0	0	0.63	0.21	3.8	0.21	0.01	1.52	0	0	6	7.05	-8.9	-10.01	69.47	61.6	920.96	505.43	1021.44	610.56	934.99	532.32	996.48	528.71
22.389	0	0.13	0.09	0.1	0.34	0.04	0.47	0.22	6.16	0.32	99.05	11.95	0	93.32	0.79	26.33	0.03	3.34	6.16	0.29	0.32	1.06	0	17.56	42.15	0	0	0.22	0.19	2.87	0.18	0.01	1.39	0	0	6	5.39	-8.81	-9.96	68.87	59.36	920.41	505.3	1020.16	609.86	935.4	531.34	994.69	528.26
22.422	0	0.14	0.1	0.11	0.32	0.04	0.57	0.19	5.95	0.33	98.86	13.09	0	92.69	1.05	22.99	0.04	3.88	5.95	0.33	0.22	1	0	18.24	46.78	0	0	0.16	0.19	2.26	0.17	0.01	1.36	0	0	6	5.39	-9.3	-10.12	69.06	59.12	920.99	505.24	1019.71	608.51	935.53	531.12	994.57	528.04
22.455	0	0.15	0.11	0.11	0.29	0.04	0.53	0.18	4.58	0.22	98.95	9.62	0	89.41	1.52	19.63	0.04	4.11	4.58	0.22	0.11	0.56	0	15.78	45.83	0	0	0.13	0.19	2.66	0.17	0	1.35	0	0	6	3.35	-11.33	-9.79	68.93	59.18	922.4	506.11	1017.87	605.33	935.39	531.2	994.48	528.05
22.489	0	0.15	0.11	0.12	0.29	0.03	0.61	0.18	3.34	0.14	98.78	11.81	0	89.58	2.21	19.34	0.05	3.84	3.34	0.14	0.08	0.47	0	17.1	48.97	0	0	0.12	0.16	2.47	0.15	0.01	1.38	0	0	6	4.05	-11.24	-9.66	69.15	59.3	922.73	506.07	1017.93	605.39	935.6	531.47	994.78	527.52
22.522	0	0.14	0.11	0.11	0.28	0.03	0.67	0.17	2.87	0.09	98.65	9.92	-0.68	91.26	2.87	18.29	0.06	2.82	2.63	0.09	0.05	0.35	0	18.58	47.6	0	0	0.22	0.15	2.54	0.17	0.01	1.32	0	0	6	3.18	-10.27	-9.8	69.35	59.29	924.21	506.61	1018.92	605.59	936.84	532.23	995.92	527.19
22.555	0	0.15	0.13	0.1	0.22	0.03	0.67	0.13	3.46	0.06	98.65	5.05	-0.11	82.15	3.46	12.69	0.05	1.62	2.02	0.06	0.04	0.22	0	17.6	44.15	0	0	0.53	0.14	3.14	0.18	0.01	1.25	0	0	6	5.82	-14.37	-9.03	69.52	61.63	926.22	507.35	1019.13	603.76	936.82	532.98	998.3	528.67
22.589	0	0.14	0.14	0.08	0.2	0.03	0.6	0.12	5.01	0.05	98.8	2.69	0	86.73	5.01	8.73	0.05	1.14	1.48	0.02	0.03	0.12	0	14.35	39.93	0	0	0.74	0.13	3.17	0.24	0.01	1.07	0	0	6	6.94	-12.61	-8.46	69.03	60.06	926.91	508.03	1018.27	603.1	937.94	532.65	997.92	529.53
22.622	0	0.14	0.15	0.07	0.19	0.03	0.56	0.11	5.69	0.05	98.87	1.66	0	83.93	5.69	6.18	0.05	0.66	1.13	0.01	0.02	0.07	0	12.99	36.35	0	0	0.71	0.13	3.8	0.25	0	0.98	0	0	6	6.02	-13.74	-7.22	69.43	62.27	928.9	509.06	1019.41	603.94	938.9	534.23	1000.95	528.88
22.655	0	0.15	0.16	0.08	0.18	0.03	0.6	0.11	5.66	0.04	98.79	2.07	0	84.29	5.66	5.84	0.04	0.47	0.95	0.01	0.01	0.04	0	13.13	39.47	0	0	0.57	0.11	4.07	0.27	0.03	0.94	0	0	6	5.25	-13.6	-7.44	68.77	61.22	929.81	508.08	1023.84	607.14	942.04	533.45	1003.07	528.64
22.689	0	0.15	0.16	0.08	0.18	0.03	0.58	0.11	6.03	0.04	98.84	2.29	0	82.89	6.03	5.38	0.04	0.31	0.99	0	0.01	0.03	0	11.59	40.57	0	0	0.37	0.1	5.54	0.33	0.05	0.85	0	0	6	-2.26	-14.11	-4.14	67.53	62.06	932.99	509.16	1027.18	609.04	946.45	532.82	1008.34	528.2
22.722	0	0.14	0.16	0.07	0.18	0.03	0.45	0.12	6.04	0.04	99.09	1.39	0	74.01	6.04	5.28	0.04	0.25	1.16	0	0.02	0.05	0	8.99	34.22	0	0	0.19	0.1	6.23	0.34	0.03	0.85	0	0	6	-0.8	-16.77	-5.49	67.19	59.98	935.24	507.6	1031.48	609.4	950.11	531.53	1009.99	528.01
22.756	0	0.13	0.16	0.05	0.18	0.03	0.34	0.13	6.03	0.07	99.32	0.82	0	72.41	6.03	4.71	0.03	0.24	1.64	0	0.07	0.05	0	5.84	26.78	0	0	0.14	0.12	9.81	0.4	0.03	0.78	0	0	6	-1.55	-17.17	-4.12	66.93	60.54	937.21	504.94	1034.94	608.56	953.15	528.39	1013.64	525.87
22.789	0	0.12	0.16	0.04	0.18	0.03	0.27	0.14	5.92	0.06	99.47	0.46	0	61.98	5.92	4.61	0.04	0.23	1.85	0	0.06	0.04	0	4.08	18.78	0	0	0.21	0.13	12.21	0.47	0.02	0.78	0	0	6	1.02	-19.56	-5.49	67.53	59.17	942.03	503.67	1039.63	607.15	957.94	527.74	1017.05	524.97
22.822	0	0.12	0.16	0.03	0.18	0.03	0.24	0.15	6.24	0.05	99.51	0.33	0	79.53	6.24	4.76	0.03	0.22	2.2	0	0.05	0.03	0	3.87	13.59	0	0	0.21	0.12	13.01	0.51	0.08	0.82	0	0	6	3.26	-15.21	-6.82	68.46	59.65	946.06	503.52	1042.39	605.39	960.55	528.26	1020.09	524.68
22.856	0	0.12	0.16	0.03	0.17	0.03	0.2	0.19	4.01	0.07	99.6	0.33	0	85.89	4.01	5.46	0.03	0.21	3.26	0	0.07	0.03	0	2.96	11.09	0	0	0.42	0.1	19.36	0.59	0.1	0.91	0	0	6	3.19	-12.97	-5.88	68.64	62.5	948.4	503.75	1044.37	604.3	961.58	527.8	1024.06	526.08
22.889	0	0.12	0.15	0.03	0.18	0.03	0.19	0.21	4.27	0.05	99.58	0.33	0	84.47	3.01	7.42	0.02	0.22	4.27	0	0.05	0.03	0	2.84	12.01	0	0	0.57	0.1	21.42	0.6	0.03	0.94	0	0	6	5.46	-13.53	-5.46	69.27	61.12	951.15	504.66	1044.68	603.17	964.08	528.36	1025.18	526.49
22.922	0	0.11	0.14	0.03	0.18	0.03	0.17	0.29	4.25	0.05	99.42	0.33	0	81.11	2.78	8.75	0.02	0.22	4.25	0	0.05	0.03	0	2.35	9.3	0	0	0.56	0.09	27.98	0.68	0.02	0.95	0	0	6	5.58	-14.71	-6.84	69.26	60.2	953.21	505.37	1046.01	602.14	965.58	528.93	1025.76	527.86
22.956	0	0.11	0.14	0.03	0.19	0.03	0.16	0.39	3.72	0.05	99.23	0.33	0	89.57	2.38	9.8	0.01	0.21	3.72	0.01	0.05	0.05	0	2.19	7.82	0	0	0.62	0.08	34.37	0.84	0.02	0.93	0	0	6	4.87	-11.25	-7.34	69.55	58.4	953.72	506.1	1045.42	601.97	966.4	529.46	1024.77	527.8
22.989	0	0.11	0.14	0.03	0.19	0.03	0.16	0.44	3.02	0.04	99.12	0.33	0	85.8	2.16	10.06	0.01	0.19	3.02	0.01	0.04	0.06	0	2.16	8.75	0	0	0.51	0.08	37.55	0.81	0	0.91	0	0	6	7.03	-13.01	-5.24	69.7	60.26	954.28	506.52	1045.15	601.92	966.45	529.37	1026.71	528.63
23.022	0	0.11	0.14	0.03	0.19	0.03	0.15	0.58	2.67	0.03	98.84	0.33	0	84.96	1.98	10.74	0.01	0.17	2.67	0.01	0.03	0.08	0	1.78	8.7	0	0	0.41	0.09	43.72	0.78	0.01	0.88	0	0	6	8.9	-13.34	-4.68	70.13	59.35	954.92	507.08	1045.22	602.25	967.57	529.56	1026.92	529.48
23.056	0	0.11	0.14	0.03	0.18	0.03	0.14	0.67	2.74	0.03	98.66	0.33	0	88.89	1.74	9.21	0.01	0.17	2.74	0.01	0.03	0.08	0	1.05	8.37	0	0	0.4	0.1	48.97	0.75	0	0.99	0	0	6	5.44	-11.6	-4.88	69.59	59.95	954.75	508.58	1045.76	603.78	967.36	530.67	1027.32	531.17
23.089	0	0.11	0.14	0.03	0.18	0.03	0.14	0.66	2.65	0.03	98.68	0.33	0	87.27	1.65	9.69	0.01	0.22	2.65	0.01	0.03	0.08	0	1.02	8.16	0	0	0.44	0.1	48.15	0.7	0	1.08	0	0	6	2.52	-12.38	-5.14	68.77	59.52	953.43	508.58	1046.04	605.48	966.94	530.8	1026.46	530.85
23.123	0	0.11	0.13	0.03	0.19	0.03	0.14	0.8	3.21	0.04	98.39	0.33	0	92.4	1.95	11.07	0.01	0.29	3.21	0.01	0.04	0.04	0	0.83	8.05	0	0	0.97	0.1	51.14	0.68	0.02	1.54	0	0	6	2.14	-9.51	-5.71	68.09	59.84	950.1	507.69	1043.92	605.37	963.83	529.89	1023.66	530.86
23.156	0	0.1	0.13	0.03	0.19	0.04	0.14	0.8	3.39	0.05	98.39	0.33	0	85.86	2.45	10.97	0.01	0.35	3.39	0.01	0.05	0.04	0	0.71	7.22	0	0	1.04	0.1	50.64	0.68	0.01	1.84	0	0	6	3.97	-12.98	-5.77	68.58	60.42	950.25	508.54	1044.09	606.94	963.57	531.8	1023.98	530.76
23.189	0	0.1	0.12	0.03	0.19	0.04	0.14	0.76	4.81	0.06	98.48	0.33	0	92.17	2.61	11.46	0.01	0.35	4.81	0.01	0.06	0.05	0	0.67	6.96	0	0.01	0.96	0.12	48.58	0.74	0.01	2.06	0	0	6	1.71	-9.67	-5.14	67.96	60.97	946.28	509.37	1040.79	608.56	960	532.33	1020.96	531.34
23.223	0	0.1	0.12	0.03	0.2	0.04	0.14	0.8	6.14	0.08	98.39	0.34	0	90.76	2.6	12.91	0.01	0.38	6.14	0.01	0.08	0.06	0	0.78	7.52	0	0.01	0.78	0.13	48.55	0.71	0.14	2.33	0	0	6	1.93	-10.57	-5.93	67.88	60.12	943.85	509.75	1039.8	610.46	958.36	533.09	1018.48	532.11
23.256	0	0.1	0.12	0.03	0.2	0.04	0.14	0.67	5.75	0.1	98.66	0.43	0	92.64	2.36	13.24	0.01	0.33	5.75	0.01	0.1	0.08	0	0.88	10.49	0	0.01	0.68	0.13	44.08	0.78	2.2	2.32	0	0	6	8.78	-9.34	-6.32	69.77	60.5	940.37	508.85	1037.17	610.73	954.92	532.89	1015.42	532.98
23.289	0	0.11	0.11	0.04	0.2	0.05	0.16	0.61	6.32	0.12	98.78	0.67	0	93.23	2.09	13.33	0	0.28	6.32	0.02	0.12	0.13	0	1.06	16.63	0	0.01	1.08	0.12	42.12	0.94	0.82	2.62	0	0	6	9.77	-8.89	-6.73	69.97	60.65	937.93	508.97	1034.9	610.98	952.29	533.31	1012.95	533.29
23.323	0	0.1	0.1	0.05	0.22	0.05	0.16	0.86	5.77	0.13	98.28	1.37	0	92.65	1.73	17.4	0	0.28	5.77	0.03	0.13	0.18	0	1.16	22.71	0	0.01	1.37	0.14	46.69	0.92	0.04	2.99	0	0	6	5.67	-9.33	-6.3	68.95	60.85	934.89	509.03	1031.83	610.9	949.33	533.02	1010.18	532.38
23.356	0	0.1	0.09	0.05	0.25	0.04	0.16	0.81	4.22	0.12	98.38	2.46	0	93.58	1.5	21.1	0	0.28	4.22	0.04	0.12	0.18	0	1.35	26.42	0	0.01	1.28	0.12	41.76	0.78	0.02	2.67	0	0	6	0.43	-8.6	-7.21	67.51	61.06	930.89	509.09	1029.23	612	945.5	533.43	1006.53	531.38
23.39	0	0.11	0.09	0.06	0.26	0.04	0.17	0.66	3.67	0.13	98.68	4.13	0	95.72	1.39	22.26	0	0.3	3.67	0.04	0.13	0.21	0	1.63	31.94	0	0	0.65	0.12	35.71	0.67	0.03	2.41	0	0	6	5.02	-6.46	-7.42	68.56	61.23	927.34	508.72	1027.14	613.93	942.53	534	1003.71	531.69
23.423	0	0.11	0.09	0.08	0.28	0.04	0.19	0.54	3.45	0.16	98.92	7.3	0	93.47	1.18	24.5	0.01	0.38	3.45	0.05	0.16	0.17	0	1.93	37.2	0	0	0.72	0.13	28.67	0.63	0.02	2.39	0	0	6	6.03	-8.69	-9.69	68.49	61.26	926.1	508.07	1025.87	612.34	940.12	534.41	1001.3	531.25
23.456	0	0.11	0.08	0.09	0.31	0.04	0.2	0.56	3.17	0.18	98.87	12.75	0	95.12	1.05	27.08	0.01	0.49	3.17	0.05	0.18	0.11	0	2.04	42.32	0	0	0.52	0.14	27.22	0.63	0.04	2.4	0	0	6	6.59	-7.15	-8.47	68.87	62.22	924.17	508.53	1023.36	612.16	937.95	534.15	1000.15	532.28
23.49	0	0.1	0.07	0.09	0.37	0.04	0.18	0.58	3.97	0.17	98.85	18.24	0	94.44	1.08	33.07	0.01	0.66	3.97	0.06	0.17	0.12	0	2.13	41.59	0	0	0.5	0.15	21.54	0.66	0.03	2.6	0	0	6	4.06	-7.84	-8.93	68.49	62.17	923.13	508.63	1022.46	612.24	936.8	534.47	998.9	531.58
23.523	0	0.08	0.05	0.07	0.52	0.04	0.13	0.75	4.49	0.15	98.49	20.07	0	94.19	1.24	42.36	0.01	1.34	4.49	0.06	0.15	0.1	0	2.19	33.78	0	0	0.45	0.16	17.89	0.72	0.01	2.83	0	0	6	6.23	-8.07	-9.02	68.84	61.08	922.09	508.18	1021.85	612.78	936.54	534.2	997.56	531.39
23.556	0	0.06	0.04	0.05	0.77	0.04	0.1	1.17	5.3	0.11	97.67	22.18	0	93.14	1.48	52.38	0.01	2.51	5.3	0.05	0.11	0.1	0	2.28	25.33	0	0	0.41	0.19	17.06	0.7	0.02	2.77	0	0	6	5.1	-8.95	-9.77	68.29	59.78	921.56	507.72	1021.55	612.62	936.52	533.87	996.21	530.51
23.59	0	0.06	0.04	0.05	0.92	0.05	0.1	1.3	5.77	0.08	97.4	27.04	0	89.32	1.84	55.97	0.01	3.7	5.77	0.05	0.08	0.12	0	2.96	25.01	0	0	0.31	0.23	14.54	0.69	0.01	2.73	0	0	6	4.39	-11.38	-8.22	68.19	59.71	922.42	508.59	1018.92	609.4	936.34	533.12	996.02	531.37
23.623	0	0.07	0.04	0.05	0.83	0.04	0.1	1.17	4.32	0.05	97.67	20.59	0	90.71	2.16	52.11	0.01	3.79	4.32	0.04	0.05	0.09	0	2.98	24.43	0	0	0.32	0.21	15.4	0.68	0	2.43	0	0	6	-0.32	-10.6	-8.87	68.09	58.76	925.39	510.65	1017.87	606.33	937.58	534.37	996.27	531.66
23.656	0	0.07	0.05	0.05	0.77	0.04	0.12	1.02	3.03	0.04	97.97	17.03	0	90.38	2.78	49.43	0.01	3.26	3.03	0.03	0.04	0.08	0	3.58	24.2	0	0	0.27	0.21	14.66	0.69	0.01	1.99	0	0	6	2.84	-10.8	-8.65	68.24	59.97	925.04	509.6	1018.43	606.62	937.08	534.05	996.98	531
23.69	0	0.07	0.05	0.05	0.84	0.03	0.12	1.04	3.38	0.03	97.92	17.09	0	89.03	3.38	51.17	0.02	3.02	2.08	0.02	0.03	0.06	0	5	22.51	0.01	0	0.26	0.17	13.15	0.6	0.01	1.51	0	0	6	0.86	-11.53	-7.91	67.96	60.57	926.95	509.42	1021	607.45	939.33	533.82	999.8	530.3
23.723	0	0.07	0.05	0.05	0.76	0.03	0.13	0.92	4.56	0.03	98.15	13.69	0	86.43	4.56	47.51	0.01	2.6	1.36	0.02	0.03	0.04	0	4.7	22.91	0.01	0	0.37	0.17	13.11	0.65	0	1.53	0	0	6	-2.22	-12.74	-6.6	67.5	62.08	928.82	510.21	1021.91	607.2	940.5	534.1	1002.46	530.16
23.757	0	0.08	0.07	0.05	0.57	0.03	0.17	0.65	4.91	0.03	98.71	10.13	0	88.84	4.91	38.86	0.01	2.24	1.32	0.01	0.03	0.03	0	4.81	27.3	0	0	0.41	0.17	13.1	0.62	0.01	1.4	0	0	6	-1.49	-11.63	-7.27	67.15	60.63	929.11	509.58	1023	607.38	941.68	533.41	1002.23	530.16
23.79	0	0.09	0.07	0.06	0.49	0.03	0.2	0.52	5.24	0.03	98.95	10.07	0	81.95	5.24	34.68	0.01	1.61	1.57	0.01	0.03	0.04	0	4.57	31.41	0	0	0.41	0.16	12.53	0.55	0.02	1.38	0	0	6	-1.17	-14.43	-7.63	67.22	62.29	931.27	509.25	1025.72	607.62	942.98	534.14	1005.09	529.33
23.823	0	0.09	0.08	0.07	0.43	0.03	0.21	0.43	4.14	0.03	99.13	10.33	0	85.9	4.14	32.21	0.01	1.16	1.51	0.01	0.03	0.05	0	4.75	34.24	0	0	0.33	0.15	11.97	0.57	0.02	1.4	0	0	6	-0.53	-12.96	-7	67.05	63.39	933.45	509.41	1028.81	608.58	945.3	534.01	1008.59	530.44
23.857	0	0.09	0.08	0.06	0.39	0.03	0.21	0.38	4.37	0.03	99.22	7.55	0	86.58	4.37	29.53	0.02	0.82	1.41	0	0.03	0.08	0	4.5	32.64	0	0	0.24	0.18	11.65	0.59	0.03	1.28	0	0	6	-1.64	-12.68	-6.52	66.87	62.57	935.92	509.42	1031.83	609.88	948.79	533.95	1011.21	529.73
23.89	0	0.1	0.09	0.06	0.35	0.03	0.19	0.35	3.76	0.03	99.3	4.38	0	89.06	3.76	27.02	0.02	0.71	1.62	0.01	0.03	0.11	0	3.64	27.94	0	0	0.17	0.2	12.94	0.55	0.25	1.32	0	0	6	0.16	-11.51	-5.15	67.29	63.11	938.12	509.58	1033.66	609.94	951.17	533.44	1014.22	530.63
23.923	0	0.09	0.09	0.04	0.32	0.03	0.16	0.35	3.35	0.02	99.3	2.14	0	88.77	3.35	25.43	0.02	0.48	1.46	0.01	0.02	0.08	0	2.7	20.32	0	0	0.11	0.25	15.01	0.6	3.02	1.37	0	0	6	5.98	-11.66	-5.72	69.02	64.34	941.24	509.71	1035.83	608.63	952.82	534.07	1017.13	532.2
23.957	0	0.1	0.11	0.04	0.26	0.03	0.15	0.3	2.93	0.02	99.4	0.95	0	88.14	2.93	19.83	0.01	0.25	1.68	0.01	0.02	0.04	0	1.95	15.12	0	0	0.08	0.26	17.69	0.61	5.63	1.45	0	0	6	7.23	-11.97	-5.94	69.39	63.18	943.89	509.72	1037.58	607.83	955.55	533.97	1018.7	532.18
23.99	0	0.1	0.12	0.03	0.23	0.03	0.15	0.27	2.54	0.02	99.46	0.57	0	90.15	2.54	15.92	0.01	0.15	2	0.02	0.02	0.02	0	1.81	11.87	0	0	0.08	0.26	19.41	0.61	3.35	1.48	0	0	6	5.53	-10.93	-5.69	69.12	63.35	945.32	510.1	1038.4	607.6	956.74	534.18	1020.04	531.85
24.023	0	0.1	0.12	0.03	0.22	0.03	0.14	0.27	2.57	0.02	99.47	0.45	0	91.94	2.57	14.83	0.01	0.1	1.97	0.02	0.01	0.01	0	1.69	9.65	0	0	0.09	0.25	20.22	0.62	1.02	1.53	0	0	6	8.42	-9.83	-7.32	69.14	61.72	944.35	509.86	1038.42	608.17	956.37	534.45	1018.06	532.7
24.057	0	0.1	0.12	0.03	0.2	0.03	0.14	0.28	2.54	0.02	99.44	0.34	0	89.48	2.54	12.92	0.01	0.07	2.32	0.02	0.02	0.01	0	1.41	7.63	0	0	0.1	0.2	23.54	0.63	0.25	1.6	0	0	6	4.68	-11.3	-5.25	68.54	63.34	946.26	510.83	1039.12	608.17	957.78	534.62	1021.08	532.38
24.09	0	0.1	0.13	0.03	0.2	0.03	0.14	0.28	2.89	0.02	99.44	0.33	0	93.58	2.89	11.79	0.01	0.05	2.65	0.02	0.02	0.02	0	1.3	6.74	0	0	0.12	0.21	24.29	0.62	0.11	1.69	0	0	6	5.6	-8.6	-6.25	68.26	62.66	943.85	509.95	1038.58	608.98	956.22	534	1018.87	532.66
24.124	0	0.1	0.13	0.03	0.19	0.04	0.14	0.28	3.14	0.02	99.44	0.33	0	92.84	2.84	11.58	0.01	0.04	3.14	0.02	0.02	0.03	0	1.04	5.87	0.01	0	0.11	0.21	24.46	0.68	0.03	1.88	0	0	6	6.01	-9.18	-5.9	68.65	62.9	945.25	510.1	1039.16	608.58	957.25	534.26	1020.11	532.2
24.157	0	0.1	0.12	0.03	0.2	0.04	0.13	0.34	3.49	0.02	99.32	0.33	0	93.81	2.85	12.84	0.01	0.03	3.49	0.02	0.02	0.04	0	0.81	6.87	0	0	0.12	0.25	27.94	0.66	0.01	2.3	0	0	6	4.47	-8.41	-3.97	68.22	63.97	944.24	510.9	1038.42	609.82	956.75	534	1020.72	533.43
24.19	0	0.1	0.11	0.03	0.2	0.04	0.14	0.36	4.05	0.02	99.29	0.4	0	95.28	2.88	13.55	0.01	0.04	4.05	0.02	0.02	0.05	0	0.79	9.26	0	0.01	0.18	0.25	28.37	0.72	0.03	2.49	0	0	6	3.96	-6.98	-3.5	67.69	64.79	941.9	511.14	1037.87	611.89	955.12	534.11	1019.91	534.49
24.224	0	0.1	0.11	0.03	0.21	0.04	0.14	0.43	4.22	0.02	99.14	0.56	0	95.18	3.19	14.41	0.01	0.07	4.22	0.01	0.02	0.03	0	0.65	13.18	0.01	0.01	0.26	0.28	31.58	0.74	0.02	2.89	0	0	6	3.08	-7.09	-4.98	67.38	64.37	940.95	510.77	1037.81	612.27	954.09	534.59	1018.46	533.65
24.257	0	0.09	0.09	0.03	0.25	0.04	0.13	0.52	4.1	0.02	98.96	1	0	95.8	3.04	20.17	0	0.09	4.1	0.01	0.02	0.02	0	0.62	15.46	0.01	0.01	0.4	0.28	30.61	0.82	0.03	3	0	0	6	5.3	-6.37	-3.99	67.79	64.02	939.87	511.44	1036.25	613.17	953.47	535.09	1017.49	534.31
24.29	0	0.08	0.08	0.03	0.28	0.04	0.12	0.68	4.43	0.03	98.64	1.17	0	95.11	2.75	23.65	0	0.12	4.43	0.01	0.03	0.01	0	0.54	14.21	0.01	0.01	0.32	0.34	33.93	0.78	1.33	3.27	0	0	6	7.38	-7.16	-4.92	68.04	64.86	937.75	511.81	1035.29	614.35	950.99	536.1	1015.85	535.7
24.324	0	0.08	0.08	0.03	0.28	0.05	0.11	0.86	4.88	0.04	98.28	1.06	0	95.84	2.61	24.09	0	0.14	4.88	0.01	0.04	0.01	0	0.36	12.45	0.01	0.01	0.2	0.48	39.16	0.75	18.28	3.67	0	0	6	6.59	-6.31	-5.27	67.9	64.33	936	512.64	1033.4	614.58	949.3	536.56	1013.63	536.95
24.357	0	0.09	0.09	0.03	0.25	0.05	0.12	0.73	5.71	0.04	98.53	0.8	0	94.69	2.61	20.34	0	0.17	5.71	0.02	0.04	0.01	0	0.41	12.13	0.01	0.01	0.16	0.48	39.11	0.74	1.41	3.66	0	0	6	4.83	-7.6	-4.89	67.25	63.8	934.79	513.57	1032.16	615.54	948.54	537.09	1012.34	537.55
24.391	0	0.08	0.08	0.03	0.26	0.06	0.12	0.84	8	0.05	98.32	1.02	0	96.9	2.41	22.17	0	0.25	8	0.02	0.05	0.01	0	0.48	13.77	0.01	0.01	0.18	0.48	40.66	0.88	0.22	4.09	0	0	6	2.69	-4.78	-3.25	66.1	66.42	927.81	510.83	1029.32	616.89	943.12	533.73	1009.47	536.86
24.424	0	0.07	0.07	0.03	0.32	0.06	0.1	1.06	6.68	0.05	97.89	1.42	0	95.39	1.87	29.57	0	0.44	6.68	0.02	0.05	0.01	0	0.5	10.96	0.01	0.01	0.26	0.49	39.14	0.88	0.03	4.32	0	0	6	-1.96	-6.85	-4.23	65.17	64.34	926.98	509.73	1029.31	617.05	943.25	533.23	1007.59	533.5
24.457	0	0.06	0.06	0.03	0.41	0.05	0.08	1.41	5.24	0.04	97.18	1.99	0	95.92	1.35	37.33	0	0.59	5.24	0.02	0.04	0.01	0	0.45	7.53	0.01	0.01	0.46	0.48	38.82	0.82	0.02	4.18	0	0	6	-1.71	-6.21	-4.9	65.1	64.18	925.06	509.01	1028.1	617.33	941.45	533.2	1005.63	532.33
24.491	0	0.06	0.04	0.02	0.56	0.05	0.06	2.02	4.71	0.05	95.95	3.36	0	97.19	1.03	46.31	0	0.99	4.71	0.02	0.05	0.02	0	0.45	5.22	0.01	0.01	0.58	0.54	38.54	0.86	0.01	4.43	0	0	6	-1.08	-4.27	-5.1	65.09	65.14	922.5	508.73	1027.29	619.05	939.17	533.57	1004.3	532.32
24.524	0	0.06	0.04	0.02	0.56	0.05	0.06	2.07	4.57	0.04	95.87	3.34	0	93.01	0.83	46.62	0	1.27	4.35	0.02	0.04	0.01	0	0.41	4.83	0.01	0	0.86	0.54	38.68	0.79	0.02	4.57	0	0	6	2.44	-9.06	-6.65	66.02	63.08	923.07	509.64	1025.59	618.03	938.93	535.46	1001.93	532.19
24.557	0	0.06	0.04	0.03	0.59	0.05	0.06	2.06	4.83	0.03	95.88	3.8	0	95.29	0.86	47.73	0	1.5	4.83	0.02	0.03	0.02	0	0.43	5.39	0.01	0	1.08	0.56	37.24	0.72	0.03	4.38	0	0	6	-0.65	-6.96	-7.77	65.71	61.91	924.12	510.42	1025.34	616.54	939.47	535.68	1001.31	532.62
24.591	0	0.05	0.03	0.03	0.81	0.05	0.06	2.7	5.78	0.02	94.59	8.15	0	96.16	0.88	56.3	0	2.16	5.78	0.01	0.02	0.02	0	0.43	6.88	0.02	0	1.37	0.64	34.66	0.69	0.02	4.2	0	0	6	1.01	-5.9	-8.53	66.21	61.59	924.06	510	1025.84	616.82	939.53	535.84	1001.02	532.36
24.624	0	0.04	0.03	0.03	1.18	0.06	0.05	4.09	6.74	0.02	91.83	16.4	0	93.19	1.02	66.19	0	3.22	6.74	0.01	0.02	0.02	0	0.42	6.88	0.01	0	1.9	0.66	33.83	0.62	0	4.19	0	0	6	-1.72	-8.92	-9.95	65.1	62.38	923.43	508.6	1026.67	615.94	938.42	535.07	1000.67	531.09
24.657	0	0.04	0.02	0.02	1.4	0.06	0.04	4.58	5.13	0.02	90.85	19.75	0	91.8	1.12	70.75	0	3.6	6.49	0	0.02	0.03	0	0.46	5.13	0.01	0	1.66	0.66	31.63	0.52	0.01	4.14	0	0	6	-1.38	-9.92	-7.76	65.27	63.15	922.44	508.84	1025.67	617.03	938.05	534.66	1001.11	531.23
24.691	0	0.04	0.02	0.02	1.43	0.05	0.04	4.02	5.06	0.02	91.96	19.53	0	91.66	1.73	70.66	0.01	3.38	5.95	0	0.02	0.04	0	0.52	5.06	0.02	0	1.28	0.68	28.09	0.41	0.02	3.87	0	0	6	-0.81	-10.01	-6.77	65.69	64.33	921.89	508.5	1025.54	617.46	937.54	534.3	1001.78	530.99
24.724	0	0.04	0.03	0.03	1.49	0.05	0.05	4.05	5.82	0.02	91.91	20.94	0	88.15	3.06	70.25	0.01	3.59	5.82	0	0.02	0.05	0	0.55	6.54	0.02	0	0.8	0.69	27.11	0.37	0.03	3.69	0	0	6	-0.32	-11.97	-6.24	65.96	64.36	922.45	508.2	1024.97	615.61	937.71	533.27	1002.04	531.35
24.758	0	0.04	0.03	0.03	1.48	0.05	0.06	4.33	5.41	0.02	91.33	22.53	0	89.25	4.21	69.38	0.01	2.79	5.41	0	0.02	0.06	0	0.63	8.59	0.02	0	0.45	0.72	29.34	0.26	0.03	3.33	0	0	6	-0.61	-11.42	-5.24	66.33	65.35	924.33	508.98	1025.61	615.33	938.96	533.76	1004.26	531.53
24.791	0	0.04	0.03	0.03	1.79	0.05	0.06	5.79	5.64	0.03	88.42	28.43	0	91.27	6.58	72.29	0.01	3.1	5.64	0	0.03	0.04	0	0.72	9.55	0.02	0	0.4	0.67	31.09	0.25	0.01	3.15	0	0	6	1.18	-10.26	-5.79	67.18	63.94	926.24	508.47	1026.04	613.31	940.65	533.19	1004.55	531
24.824	0	0.04	0.03	0.03	1.76	0.05	0.07	6.21	5.8	0.03	87.59	24.65	0	91.26	9.64	69.32	0.01	2.61	5.8	0.01	0.03	0.05	0	0.66	10.11	0.01	0	0.3	0.67	33.26	0.27	0.01	3.16	0	0	6	-0.43	-10.27	-5.64	67.19	64.51	928.51	508.99	1025.84	610.76	941.45	533.29	1005.9	530.66
24.858	0	0.04	0.03	0.03	1.71	0.04	0.09	5.71	5	0.03	88.59	20.21	0	91.53	12.16	66.15	0.01	2.3	5	0.01	0.03	0.04	0	0.68	10.09	0.01	0	0.32	0.65	32.07	0.23	0.01	2.92	0	0	6	0.33	-10.1	-6.68	67.61	62.61	930.86	508.76	1026.7	608.75	943.6	532.97	1006.15	530.31
24.891	0	0.04	0.03	0.02	1.56	0.04	0.11	4.82	3.88	0.03	90.37	15.06	0	88.22	14.89	61.44	0.01	1.67	3.88	0.01	0.03	0.04	0	0.7	10.37	0.01	0	0.27	0.59	30.39	0.26	0.01	2.93	0	0	6	3.49	-11.93	-6.39	68.17	61.81	932.45	508.72	1027.86	609.12	945.54	533.31	1007.27	530.04
24.924	0	0.04	0.04	0.02	1.25	0.04	0.14	3.34	2.87	0.03	93.31	8.8	0	90.04	17.98	52.27	0.01	1.08	2.49	0.01	0.03	0.05	0	0.57	11.97	0.01	0	0.24	0.55	27.94	0.27	0.01	2.87	0	0	6	1.56	-10.99	-6.4	68.06	62.8	934.26	508.17	1029.97	608.45	946.96	532.67	1009.67	529.45
24.958	0	0.05	0.06	0.02	0.98	0.04	0.21	2.37	13.72	0.04	95.25	4.38	0	91.23	21.74	41.24	0.02	0.85	2.36	0.01	0.04	0.04	0	0.64	13.72	0	0	0.26	0.53	26.98	0.31	0.01	2.82	0	0	6	1.39	-10.29	-5.66	67.73	62.37	934.8	506.71	1031.75	608.62	948.72	530.78	1011.05	528.54
24.991	0	0.05	0.07	0.02	0.84	0.04	0.25	1.89	13.56	0.04	96.22	2.66	0	88.12	23.44	34.96	0.02	0.74	2.04	0	0.04	0.02	0	0.62	13.56	0	0	0.26	0.5	26.05	0.34	0.01	2.68	0	0	6	1.86	-11.98	-5.32	67.61	62.34	935.77	504.98	1033.68	608.03	950.3	528.99	1012.63	527.34
25.024	0	0.05	0.07	0.02	0.82	0.03	0.25	1.75	13.6	0.04	96.5	2.63	0	87.99	22.63	34.77	0.02	0.76	1.78	0	0.04	0.01	0	0.66	13.6	0	0	0.46	0.43	25.19	0.38	0.01	2.41	0	0	6	2.87	-12.04	-5.1	67.83	62.8	937.25	503.82	1035.58	607.58	951.85	528.11	1014.63	526.23
25.058	0	0.06	0.08	0.02	0.69	0.04	0.29	1.39	12.73	0.04	97.22	1.48	0	91.45	24.06	28.36	0.02	0.51	2.36	0	0.04	0.01	0	0.66	12.73	0	0	0.8	0.35	24.76	0.45	0.01	2.31	0	0	6	5.5	-10.15	-5.88	68.71	62.65	939.56	503.3	1037.31	606.45	953.61	528.05	1016.22	525.96
25.091	0	0.06	0.07	0.02	0.73	0.04	0.25	1.56	12.69	0.03	96.89	1.94	0	92.5	22.43	31.85	0.02	0.47	2.25	0	0.03	0.01	0	0.65	12.69	0	0	1.27	0.32	25.71	0.45	0.01	2.27	0	0	6	3.74	-9.44	-5.82	68.75	62.67	941.38	503.41	1038.36	605.36	955.08	527.7	1017.72	525.84
25.125	0	0.06	0.08	0.03	0.59	0.04	0.25	1.21	14.62	0.02	97.59	1.67	0	88.55	19.7	27.99	0.02	0.36	2.89	0	0.02	0.01	0	0.79	14.62	0	0	1.84	0.26	26.21	0.55	0	1.99	0	0	6	3.23	-11.77	-5.97	68.86	61.73	943.47	504.72	1037.69	603.12	956.18	528.18	1017.9	527.03
25.158	0	0.07	0.09	0.03	0.5	0.03	0.24	1.07	15.14	0.02	97.86	1.45	0	90.79	16.93	25.72	0.02	0.3	2.69	0	0.02	0.01	0	0.85	15.14	0	0	1.5	0.22	28.36	0.69	0	1.87	0	0	6	4.95	-10.56	-6.29	69.52	60.59	944.93	505.44	1038.01	603.09	957.58	529.13	1018.14	527.22
25.191	0	0.07	0.09	0.03	0.5	0.03	0.28	1.13	18.22	0.02	97.75	1.77	0	93.81	18.22	24.05	0.02	0.32	2.47	0	0.01	0.01	0	0.92	19.31	0	0	1.3	0.22	30.03	0.72	0.01	1.74	0	0	6	4.87	-8.41	-6.68	69.16	61.04	943.21	504.5	1037.48	602.84	956.04	528.07	1017.08	527.35
25.225	0	0.07	0.09	0.04	0.48	0.03	0.26	1.33	15.6	0.01	97.34	2.4	0	90.38	15.6	25.54	0.01	0.25	2.56	0	0.01	0.01	0	0.97	21.7	0	0	0.86	0.18	35.3	0.9	0	1.59	0	0	6	6.1	-10.8	-6.59	70.12	60.33	945.91	506.33	1038.13	603.06	958.13	530.14	1018.43	527.99
25.258	0	0.08	0.09	0.05	0.44	0.03	0.27	1.24	14	0.01	97.52	3.38	0	93.39	14	24.28	0.01	0.22	2.6	0	0.01	0.01	0	1.02	27.34	0	0	0.53	0.19	36.49	0.88	0	1.48	0	0	6	3.02	-8.76	-6.29	68.99	61.29	943.4	505.49	1037.13	603.29	956.01	528.85	1017.29	527.68
25.291	0	0.09	0.11	0.05	0.35	0.03	0.31	1.12	13.75	0.01	97.77	2.39	0	89.48	13.75	18.28	0.01	0.15	3.2	0	0.01	0.02	0	0.99	28.87	0	0	0.46	0.18	40.2	0.94	0	1.51	0	0	6	4.05	-11.3	-6.63	69.45	61.28	945.03	506.61	1037.91	603.54	957.02	530.35	1018.27	528.41
25.325	0	0.1	0.11	0.05	0.33	0.03	0.28	0.95	10.91	0.01	98.09	2.75	0	94.38	10.91	18.51	0.01	0.18	3.6	0	0.01	0.03	0	1.11	30.47	0	0	0.3	0.15	38.98	0.99	0	1.39	0	0	6	3.78	-7.89	-5.4	69.14	61.12	942.28	506.66	1035.9	604.86	955.37	529.77	1016.49	528.8
25.358	0	0.1	0.12	0.06	0.29	0.03	0.28	0.8	9.38	0.02	98.41	2.55	0	88.77	9.38	16.32	0.01	0.22	3.61	0	0.02	0.05	0	1.25	31.68	0	0	0.3	0.14	38.26	0.91	0	1.44	0	0	6	4.56	-11.66	-6.66	69.4	61.95	942.59	506.85	1036.84	605.52	954.87	531.2	1016.77	528.65
25.392	0	0.1	0.11	0.06	0.3	0.03	0.26	1.05	8.73	0.03	97.89	2.72	0	89.78	8.73	18.32	0.01	0.28	3.59	0	0.03	0.09	0	1.4	30.51	0	0	0.3	0.14	43.63	1.01	0	1.32	0	0	6	3.16	-11.13	-7.04	69	60.58	941.78	506.82	1036.96	606.59	955.12	531.05	1015.66	528.59
25.425	0	0.1	0.1	0.07	0.32	0.03	0.26	1.16	7.77	0.03	97.69	4.72	0	90.8	7.77	21.07	0.01	0.37	3.48	0	0.03	0.1	0	1.66	34.88	0	0	0.3	0.16	44.02	0.97	0	1.35	0	0	6	2.81	-10.55	-6.88	69	60.68	939.77	506.73	1036.21	607.86	953.77	530.92	1014.42	528.92
25.458	0	0.09	0.09	0.06	0.38	0.03	0.2	1.36	5.45	0.04	97.28	6.53	0	88.15	5.45	28.21	0.01	0.5	3.43	0	0.04	0.12	0	1.89	32	0	0	0.43	0.17	43	0.91	0.02	1.36	0	0	6	4.67	-11.97	-6.82	69.12	59.57	939.39	506.75	1034.85	606.89	953.51	530.54	1013.07	529.44
25.492	0	0.09	0.08	0.07	0.4	0.03	0.2	1.71	4.68	0.06	96.58	8.53	0	86.68	4.68	30.12	0.01	0.66	3.77	0	0.06	0.16	0	2.54	33.69	0	0	0.36	0.17	47.3	0.72	0.01	1.33	0	0	6	4.06	-12.64	-8	69.18	58.97	940.31	507.39	1034.03	605.2	953.34	531.38	1012.27	529.37
25.525	0	0.09	0.08	0.06	0.38	0.03	0.17	1.73	3.56	0.05	96.54	5.4	0	81.82	3.39	30.24	0	0.65	3.56	0	0.05	0.12	0	2.7	27.47	0	0	0.28	0.17	48.78	0.67	0.04	1.34	0	0	6	4.91	-14.48	-6.81	69.2	59.14	940.02	508.34	1032.49	605.38	952.86	532.04	1011.96	529.82
25.558	0	0.08	0.08	0.05	0.42	0.03	0.15	2.01	3.05	0.03	95.99	5.05	0	84.13	2.99	33.07	0	0.87	3.05	0	0.03	0.11	0	2.5	23.75	0	0	0.27	0.17	49.76	0.63	0.01	1.25	0	0	6	2.94	-13.66	-8.17	68.82	59.01	940.89	508.57	1032.42	603.62	952.71	532.32	1011.67	529.84
25.592	0	0.09	0.08	0.05	0.4	0.03	0.15	2.25	2.78	0.03	95.5	4.03	0	85.28	2.78	31.32	0	0.84	2.66	0	0.03	0.11	0	3.05	22.55	0	0	0.16	0.19	54.56	0.54	0.01	1.1	0	0	6	6.33	-13.22	-5.72	70.05	59.61	941.62	508.51	1032.96	604.5	954.16	531.63	1013.76	530.29
25.625	0	0.08	0.08	0.04	0.4	0.03	0.14	2.23	2.49	0.02	95.54	3.29	0	71.85	2.49	31.98	0	0.84	2.23	0	0.02	0.08	0	2.91	19.29	0	0	0.15	0.2	53.97	0.51	0.01	1.09	0	0	0	1.23	-17.31	-6.96	68.5	58.72	941.71	508.27	1033.35	604.11	954.24	531.71	1012.89	528.78
25.658	0	0.08	0.08	0.04	0.39	0.03	0.13	2.26	2.51	0.03	95.48	2.44	0	81.32	2.51	31.57	0	0.82	2.38	0	0.03	0.12	0	2.72	15.85	0	0	0.18	0.22	54.68	0.46	0.01	1.12	0	0	0	3.12	-14.65	-7.26	68.98	60.34	942.22	507.75	1035.04	604.54	954.33	531.71	1014.62	529.15
25.692	0	0.08	0.08	0.03	0.38	0.03	0.12	1.95	2.62	0.04	96.11	1.63	0	83.54	2.62	30.75	0	0.7	2.19	0	0.04	0.13	0	2.9	11.53	0	0	0.15	0.26	51.87	0.42	0.03	1.09	0	0	0	4.23	-13.88	-6.32	69.24	57.9	944.35	507.94	1035.79	604.15	957.61	531.01	1015.47	529.07
25.725	0	0.08	0.09	0.03	0.34	0.03	0.12	1.53	2.58	0.04	96.94	0.97	0	60.98	2.58	27.14	0	0.58	1.56	0	0.04	0.09	0	2.64	8.09	0	0	0.11	0.28	49.73	0.45	0.08	1.01	0	0	0	6.81	-19.77	-5.06	68.52	59.67	945.55	507.51	1038	604.66	958.78	530.39	1018.45	530.2
25.759	0	0.08	0.09	0.03	0.32	0.03	0.11	1.13	2.54	0.04	97.74	0.73	0	73.45	2.54	25.61	0	0.41	0.92	0	0.04	0.07	0	2.42	5.58	0	0	0.04	0.3	44.15	0.51	0.07	0.97	0	0	0	5.93	-16.91	-4.28	68.51	58.32	947.93	507.51	1039.48	603.87	961.9	529.39	1020.21	530.16
25.792	0	0.09	0.1	0.03	0.28	0.03	0.12	0.75	2.46	0.05	98.51	0.57	0	65.76	2.46	22.07	0	0.29	0.9	0	0.05	0.07	0	2.29	5.72	0	0	0.05	0.42	37.78	0.6	0.14	0.9	0	0	0	2.67	-18.74	-2.97	67.6	59.64	949.32	507.93	1041.21	604.96	963.33	529.65	1022.97	529.6
25.825	0	0.09	0.11	0.03	0.26	0.03	0.12	0.66	2.63	0.07	98.67	0.43	0	66.45	2.63	19.44	0	0.21	1.05	0	0.07	0.07	0	1.92	4.39	0	0	0.02	0.5	37.49	0.66	0.21	0.88	0	0	0	1.25	-18.58	-0.29	67.47	59.58	952	507.99	1042.2	603.85	966.5	528.45	1026.07	528.95
25.859	0	0.09	0.12	0.03	0.24	0.03	0.12	0.65	2.18	0.11	98.71	0.35	0	77.32	2.18	17.24	0	0.12	1.64	0.01	0.11	0.1	0	1.38	3.61	0	0	0.03	0.7	39.65	0.74	0.19	0.74	0	0	0	4.67	-15.87	-1.41	68.29	58.08	954.8	507.9	1045.59	604.53	969.88	528.82	1027.95	529.73
25.892	0	0.1	0.12	0.03	0.23	0.03	0.12	0.68	2.09	0.14	98.64	0.33	0	64.83	1.95	15.94	0	0.07	2.09	0.01	0.14	0.1	0	1.05	2.33	0	0	0.03	0.72	42.5	0.82	2.13	0.75	0	0	0	6.89	-18.94	-1.99	68.12	57.08	957.25	508.63	1047.88	604.65	972.48	529.26	1029.51	531.64
25.925	0	0.1	0.13	0.02	0.21	0.03	0.12	0.6	1.27	0.18	98.79	0.33	0	63.9	1.46	13.23	0	0.05	2.76	0.01	0.18	0.07	0	0.63	1.27	0	0	0.02	0.86	42.79	0.79	52.92	0.72	0	0	0	4.35	-19.15	-2.37	67.58	58.37	959.84	509.59	1049.8	603.6	973.91	529.45	1032.15	533.22
25.959	0	0.11	0.14	0.02	0.18	0.03	0.12	0.61	0.78	0.19	98.77	0.33	0	65.58	1.18	10.01	0	0.03	2.79	0.02	0.19	0.05	0	0.33	0.69	0	0	0.02	0.98	46.65	0.78	49.6	0.66	0	0	0	6.73	-18.78	-1.6	68.16	59.22	960.95	511.32	1050.33	605.4	974.63	531.55	1033.77	534.56
25.992	0	0.11	0.16	0.02	0.16	0.03	0.12	0.55	0.78	0.16	98.91	0.33	0	77.57	0.98	5.94	0	0.02	2.42	0.03	0.16	0.03	0	0.25	0.43	0	0	0.01	1.02	48.13	0.78	14.45	0.71	0	0	0	3.79	-15.8	-1.17	68.14	58.4	963.24	512.48	1050.24	604.02	976.39	532	1034.74	534.44
26.025	0	0.12	0.16	0.02	0.15	0.03	0.12	0.56	0.91	0.15	98.88	0.33	0	69.65	0.85	4.84	0	0.01	1.93	0.03	0.15	0.03	0	0.19	0.27	0	0	0.01	1.18	49.95	0.91	1.11	0.69	0	0	0	7.33	-17.85	-2.58	68.55	56.42	964.26	511.92	1051.31	604.23	977.77	532.58	1034.18	533.43
26.059	0	0.12	0.16	0.02	0.16	0.03	0.12	0.58	1	0.07	98.83	0.33	0	71.81	0.89	5.17	0.01	0.02	1.82	0.04	0.07	0.03	0	0.15	0.18	0	0	0.01	1.33	50.64	1	0.06	0.73	0	0	0	5.86	-17.33	-3.22	68.55	58.67	965.65	511.86	1053.34	604.6	977.99	533.41	1036.65	532.71
26.092	0	0.12	0.16	0.02	0.16	0.03	0.12	0.57	0.95	0.05	98.86	0.33	0	73.27	0.86	5.45	0	0.02	1.69	0.04	0.05	0.04	0	0.15	0.18	0	0	0.02	1.25	49.71	0.95	0.01	0.73	0	0	0	3.4	-16.96	-2.55	68.22	58.48	965.71	511.61	1053.4	604.41	978.47	532.68	1036.95	532.04
26.126	0	0.11	0.15	0.02	0.16	0.03	0.12	0.6	1.15	0.04	98.8	0.33	0	77.06	0.87	6.58	0	0.02	1.55	0.03	0.04	0.07	0	0.11	0.14	0.01	0	0.09	1.42	49.86	1.15	0.07	0.75	0	0	0	3.98	-15.94	-1.79	68.23	60.04	964.18	511.13	1053.65	605.47	977.39	531.83	1037.42	533.11
26.159	0	0.11	0.15	0.02	0.17	0.03	0.12	0.7	1.28	0.05	98.59	0.33	0	88.02	0.76	7.06	0	0.02	1.89	0.02	0.05	0.12	0	0.09	0.16	0.01	0.01	0.08	1.54	53.4	1.28	0.02	0.81	0	0	0	3.26	-12.03	-4.34	68.75	61.3	962.64	510.76	1056	607.83	975.97	532.34	1037.22	534.7
26.192	0	0.11	0.15	0.02	0.17	0.03	0.12	0.77	1.4	0.07	98.46	0.33	0	90.92	0.86	8.59	0	0.04	2.33	0.02	0.07	0.21	0	0.1	0.33	0	0.01	0.1	1.48	53.95	1.4	0.03	0.87	0	0	0	-2.31	-10.48	-4.88	67.15	59.59	958.61	509.64	1055.43	610.21	974.38	530.99	1033.91	533.67
26.226	0	0.11	0.14	0.03	0.19	0.03	0.11	1.01	1.35	0.08	97.98	0.33	0	91.03	0.91	11.05	0	0.07	3.29	0.01	0.14	0.46	0	0.08	0.77	0.01	0.01	0.17	1.52	57.91	1.35	0.04	1.03	0	0	0	-0.63	-10.42	-5.72	67.39	59.76	954.23	508.54	1053.71	612.02	970.84	530.76	1030.54	533.42
26.259	0	0.09	0.11	0.03	0.25	0.03	0.1	1.19	1.69	0.12	97.62	0.35	0	91.27	1.03	19.06	0	0.13	4	0.01	0.26	0.62	0	0.12	1.69	0.01	0.01	0.35	1.24	53.75	1.14	0.07	1.04	0	0	0	4.25	-10.26	-5.89	68.79	59.52	951.11	508.45	1051.52	614.2	968.21	532.05	1027.72	533.02
26.292	0	0.08	0.09	0.03	0.34	0.03	0.09	1.82	2.51	0.11	96.36	0.72	0	94.25	0.96	28.57	0	0.24	4.25	0.01	0.38	0.34	0	0.11	2.51	0	0	0.37	1.23	54.49	1.01	0.05	1.21	0	0	0	5.73	-8.02	-2.47	68.83	62.64	942.25	507.96	1045.51	617.04	960.83	530.62	1023.33	534.92
26.326	0	0.07	0.07	0.03	0.45	0.04	0.07	3.03	2.35	0.09	93.94	1.33	0	96.2	0.98	37.36	0	0.43	4.54	0.01	0.4	0.13	0	0.09	2.35	0.01	0	0.26	0.97	58.06	0.77	0.02	1.46	0	0	0	-1.29	-5.84	-4.25	67.17	61.22	939.44	506.88	1043.75	616.62	958.42	529.88	1019.61	531.94
26.359	0	0.06	0.06	0.03	0.52	0.04	0.07	3.59	2.27	0.09	92.81	1.92	0	93.3	0.88	42.1	0.01	0.71	4.18	0.02	0.37	0.05	0	0.09	2.27	0.01	0	0.15	1	57.36	0.78	0.02	1.62	0	0	0	2.91	-8.83	-2.64	67.76	62.6	934	506.29	1038.41	616.55	953.06	529.11	1015.56	532.64
26.393	0	0.06	0.06	0.03	0.56	0.04	0.07	3.05	2.59	0.1	93.9	2.23	0	93.43	1.01	43.71	0.01	1.2	4.5	0.02	0.31	0.01	0	0.1	2.59	0	0	0.15	0.85	51.07	0.7	0.05	2.1	0	0	0	0.69	-8.73	-6.09	67	62.72	932.06	505.17	1037.48	616.04	949.81	529.98	1012.53	529.82
26.426	0	0.06	0.05	0.02	0.6	0.04	0.06	3.18	2.36	0.14	93.63	2.59	0	92.28	1.12	45.81	0.01	1.56	4.88	0.03	0.35	0.01	0	0.14	2.36	0	0	0.15	0.66	49.56	0.68	0.07	2.48	0	0	0	2.52	-9.59	-6.14	67.45	62.35	930.08	505.63	1035.35	616.94	947.93	530.96	1010.27	529.87
26.459	0	0.05	0.04	0.02	0.72	0.04	0.06	3.61	2.17	0.17	92.79	3.78	0	93.27	1.15	50.88	0.01	2.22	4	0.03	0.41	0.02	0	0.17	2.17	0	0	0.24	0.6	46.89	0.64	0.04	2.5	0	0	0	5.77	-8.86	-7.21	68.66	63.59	929.67	506.18	1032.96	614.87	945.31	532.14	1008.88	530.6
26.493	0	0.05	0.04	0.02	0.85	0.04	0.05	3.61	2.04	0.34	92.77	5.35	0	91.85	0.99	55.54	0.01	2.85	3.51	0.02	0.44	0.02	0	0.34	2.04	0	0	0.39	0.42	41.82	0.63	0.02	2.65	0	0	0	5.04	-9.89	-7.81	68.18	62.08	928.46	506.85	1031.06	615	944.32	532.92	1006.34	530.46
26.526	0	0.05	0.04	0.02	0.91	0.04	0.05	3.21	2.07	0.35	93.59	5.79	0	92.34	0.91	56.54	0.01	3.92	3.33	0.02	0.35	0.02	0	0.44	2.07	0	0	0.43	0.34	36.85	0.55	0.02	2.78	0	0	0	6.24	-9.56	-8.68	68.37	61.86	927.61	506.87	1029.92	614.2	943.01	533.05	1004.84	531.12
26.559	0	0.05	0.04	0.02	0.92	0.04	0.05	2.95	3.04	0.28	94.1	5.92	0	92.39	1.22	55.87	0.01	4.35	3.15	0.03	0.28	0.03	0	0.53	3.04	0	0	0.6	0.33	34.72	0.52	0.03	2.83	0	0	0	6.01	-9.52	-8.38	68.21	61.67	926.72	506.92	1028.87	614.07	942.29	532.77	1003.95	531.3
26.593	0	0.06	0.04	0.03	0.85	0.04	0.06	2.52	3.7	0.21	94.95	5.94	0	92.75	1.37	54.27	0.02	4.1	3.7	0.03	0.21	0.03	0	0.68	4.69	0.01	0	0.5	0.32	32.58	0.51	0.23	3.41	0	0	0	6.28	-9.25	-8.07	68.55	63.33	926.08	507.01	1027.99	613.38	940.72	532.72	1004.05	531.95
26.626	0	0.05	0.04	0.03	0.9	0.05	0.06	2.77	4.66	0.15	94.47	8.14	0	93	1.67	57.18	0.02	2.84	4.66	0.03	0.15	0.03	0	0.67	5.99	0.01	0	0.35	0.35	32.87	0.48	11.49	3.63	0	0	0	9.69	-9.06	-8.37	69.57	63.02	926.07	508.44	1026.76	613.75	940.14	534.49	1003.16	533.5
26.659	0	0.04	0.03	0.03	1.03	0.05	0.05	2.98	5.85	0.14	94.04	12.7	0	93.7	2.09	62.38	0.02	2.13	5.85	0.03	0.14	0.03	0	0.8	6.97	0.01	0	0.19	0.39	29.83	0.45	18.98	4.27	0	0	0	8.39	-8.5	-8.44	69.39	62.93	926.08	508.78	1026.63	613.84	940.11	534.74	1003.03	533.49
26.693	0	0.05	0.03	0.03	0.89	0.06	0.06	2.23	6.17	0.09	95.54	11.83	0	93.78	2.31	58.99	0.03	1.42	6.17	0.03	0.09	0.02	0	0.86	9.35	0.02	0	0.1	0.39	26.53	0.3	9.99	4.66	0	0	0	7.18	-8.43	-7.07	69.62	62.57	928.49	510.17	1024.14	610	940.96	534.71	1003.53	533.52
26.726	0	0.05	0.04	0.03	0.61	0.06	0.07	1.6	5.8	0.06	96.79	4.46	0	86.73	2.55	48.17	0.02	0.86	5.8	0.04	0.06	0.03	0	0.72	7.03	0.02	0	0.04	0.43	29.63	0.26	0.44	4.83	0	0	0	3.15	-12.61	-7.76	68.19	61.41	929.09	510.91	1023.98	609.84	941.44	535.61	1002.78	532.6
26.76	0	0.06	0.05	0.02	0.41	0.06	0.08	1.38	4.92	0.04	97.23	1.58	0	82.66	3.43	37.03	0.02	0.42	3.95	0.04	0.03	0.03	0	0.44	4.92	0.02	0	0.03	0.49	36.73	0.28	0.37	5.71	0	0	0	6.2	-14.19	-8.19	68.62	60.85	931.11	511.45	1024.05	608.18	942.55	536.23	1003.34	533.33
26.793	0	0.06	0.06	0.02	0.32	0.05	0.1	1.08	4.37	0.05	97.85	0.8	0	95.56	4.99	28.08	0.02	0.25	3.34	0.05	0.04	0.04	0	0.54	4.37	0.02	0	0.05	0.47	38.18	0.29	0.19	5.69	0	0	0	2.29	-6.65	-6.86	67.94	60.1	930.54	511.85	1023.03	608.73	942.99	535.52	1003.02	532.61
26.826	0	0.07	0.08	0.02	0.26	0.05	0.11	0.77	3.57	0.05	98.45	0.43	0	89.21	5.79	20.09	0.02	0.13	2.28	0.05	0.04	0.06	0	0.59	3.57	0.02	0	0.08	0.45	37.5	0.31	0.06	5.02	0	0	0	2.72	-11.44	-6.25	67.54	61.73	932.01	511.13	1023.92	607.05	943.46	534.73	1005.13	532.18
26.86	0	0.08	0.09	0.02	0.23	0.04	0.13	0.66	3.59	0.05	98.68	0.33	0	91.06	6.35	16.08	0.02	0.09	1.81	0.04	0.05	0.07	0	0.96	3.59	0.03	0	0.13	0.38	37.17	0.32	0.04	4.46	0	0	0	4.22	-10.39	-5.99	68.18	62.84	933.18	510.26	1026.69	608.58	944.99	534.73	1007.72	531.1
26.893	0	0.08	0.1	0.02	0.21	0.04	0.14	0.64	3.5	0.06	98.73	0.33	0	90.58	7.21	11.86	0.02	0.1	1.92	0.04	0.06	0.12	0	0.87	3.5	0.03	0	0.14	0.4	39.6	0.34	0.02	4.45	0	0	0	1.47	-10.68	-5.85	67.5	62.64	934.47	509.73	1029.62	609.66	947.26	533.94	1009.82	530.75
26.926	0	0.09	0.11	0.02	0.18	0.04	0.15	0.55	3.87	0.07	98.91	0.33	0	90.04	6.66	8.27	0.02	0.12	1.96	0.02	0.07	0.09	0	0.95	3.87	0.03	0	0.19	0.4	40.03	0.33	0.03	4.26	0	0	0	0.91	-10.99	-7.07	67.24	63.18	935.35	508.2	1032.45	609.87	948.21	533.33	1011.27	529.39
26.96	0	0.09	0.12	0.02	0.18	0.04	0.15	0.58	3.9	0.06	98.84	0.33	0	91	6.81	7.48	0.01	0.13	2.62	0.01	0.06	0.08	0	0.89	3.9	0.03	0	0.24	0.44	42.08	0.33	0.03	4.18	0	0	0	2.75	-10.43	-6.51	67.56	63.03	936.3	507.66	1034.13	610.57	949.89	532.73	1012.83	529.41
26.993	0	0.09	0.12	0.02	0.18	0.05	0.17	0.58	5.65	0.07	98.84	0.33	0	89.58	7.7	7.21	0.01	0.13	3.5	0.01	0.07	0.06	0	0.84	5.65	0.02	0.01	0.38	0.42	41.49	0.32	0.03	4.26	0	0	0	4.63	-11.24	-7.09	68.11	61.34	937.49	507.59	1034.98	610.31	951.55	532.68	1012.81	529.67
27.026	0	0.09	0.11	0.02	0.19	0.05	0.17	0.65	7.7	0.05	98.69	0.33	0	90.32	8.24	7.73	0.01	0.16	4.19	0.01	0.05	0.03	0	0.7	7.7	0.02	0.01	0.51	0.45	43.29	0.31	0.03	4.43	0	0	0	5.4	-10.83	-7.51	68.18	61.78	937.35	507.21	1035.59	610.41	951.32	532.52	1013.05	529.97
27.06	0	0.09	0.11	0.02	0.2	0.05	0.16	0.83	7.71	0.03	98.33	0.33	0	92.65	7.71	9.84	0.01	0.2	4.48	0	0.03	0.03	0	0.53	8	0.02	0	0.63	0.54	47.58	0.29	0.03	4.55	0	0	0	3.63	-9.33	-8.55	67.7	62.94	936.99	506.64	1037.26	611.33	950.83	532.63	1013.7	529.65
27.093	0	0.09	0.1	0.03	0.22	0.05	0.16	0.91	7.81	0.02	98.18	0.43	0	91.34	7.81	12.88	0.01	0.3	4.91	0	0.02	0.03	0	0.55	10.77	0.02	0.01	0.92	0.54	46.38	0.3	0.01	4.58	0	0	0	3.52	-10.22	-7.76	67.53	60.78	937.15	506.7	1036.59	610.78	952.16	531.46	1012.93	530.16
27.127	0	0.09	0.1	0.03	0.24	0.05	0.18	0.97	8.33	0.02	98.06	0.62	0	90.5	8.33	14.21	0.01	0.36	5.6	0	0.02	0.03	0	0.58	14.61	0.01	0.01	1.38	0.49	46.11	0.31	0.02	4.34	0	0	0	5.18	-10.73	-8.02	67.98	61.1	937.64	506.49	1036.55	610.01	952.07	531.59	1013.15	529.95
27.16	0	0.1	0.1	0.04	0.24	0.05	0.2	1.04	7.75	0.02	97.92	1.08	0	90.04	7.75	14.27	0.01	0.37	5.33	0	0.02	0.03	0	0.6	22.49	0.01	0.01	1.28	0.44	48.23	0.34	0	4.05	0	0	0	4.83	-10.99	-5.64	68.3	62.82	938.69	507.56	1034.71	607.99	951.86	531.29	1014.68	530.86
27.193	0	0.1	0.1	0.05	0.24	0.05	0.23	1.08	8.09	0.02	97.83	1.55	0	90.82	8.09	14.2	0.01	0.33	5.82	0	0.02	0.05	0	0.61	27.49	0.01	0	1.05	0.45	49.07	0.35	0	3.96	0	0	0	7.09	-10.54	-5.01	69	62.49	939.04	508.43	1033.77	607.87	952.08	531.87	1014.57	531.81
27.227	0	0.11	0.1	0.06	0.25	0.05	0.27	1.03	8.56	0.03	97.94	2.75	0	91.67	8.56	14.2	0.01	0.35	4.78	0	0.03	0.06	0	0.83	34.76	0	0	0.75	0.38	47.38	0.47	0	3.41	0	0	0	6.35	-10.01	-5.03	69.02	63	939.35	508.86	1033.53	607.6	951.83	532.35	1014.83	531.8
27.26	0	0.11	0.1	0.08	0.26	0.04	0.3	1.08	7.98	0.04	97.84	6.34	0	92.67	7.98	15.97	0.01	0.47	4.1	0	0.04	0.08	0	0.85	43.85	0	0	0.73	0.36	47.22	0.5	0.01	3.27	0	0	0	7.03	-9.31	-5.26	68.86	63.45	937.65	508.28	1034.34	609.65	951.03	532.13	1014.48	532.28
27.293	0	0.12	0.1	0.11	0.29	0.04	0.36	0.95	9	0.04	98.09	12.53	0	92.92	9	17.57	0.01	0.63	3.89	0	0.04	0.1	0	1.07	51.58	0	0	0.62	0.35	41.35	0.53	0	3.06	0	0	0	6.04	-9.12	-7.22	68.54	63.09	936.16	507.62	1035.09	611.09	949.89	532.71	1012.97	531.46
27.327	0	0.13	0.1	0.15	0.28	0.04	0.43	0.91	8.63	0.06	98.19	22.55	0	92.73	8.63	16.94	0.01	0.74	4.16	0.01	0.06	0.15	0	1.08	61.04	0	0	0.64	0.32	41.04	0.51	0.01	3.38	0	0	0	4.95	-9.27	-6.12	68.33	61.76	935.86	507.9	1033.72	610.47	950.34	531.84	1012.1	531.71
27.36	0	0.13	0.1	0.14	0.27	0.05	0.38	0.86	7.38	0.09	98.28	20.22	0	93.67	7.38	17.44	0.01	0.83	4.7	0.01	0.09	0.17	0	1.12	58.81	0	0	0.72	0.29	40.41	0.52	0.01	3.46	0	0	0	3.37	-8.52	-5.6	68.07	62.72	934.07	507.67	1032.45	610.88	948.55	531.61	1011.27	531.1
27.394	0	0.11	0.08	0.1	0.33	0.04	0.26	0.94	5.3	0.18	98.11	17.69	0	92.84	5.3	24.98	0.01	1.38	3.51	0.01	0.18	0.12	0	1.17	49.21	0	0	0.72	0.23	36.63	0.4	0.01	3.22	0	0	0	-0.2	-9.19	-6.65	66.92	63.17	931.4	506.2	1032.91	612.1	946.66	530.63	1009.82	529.9
27.427	0	0.09	0.06	0.07	0.47	0.04	0.17	1.38	4.62	0.15	97.24	14.48	0	94.4	4.62	35.3	0.01	2.04	2.85	0.01	0.15	0.06	0	1.09	35.93	0	0	0.89	0.22	35.57	0.37	0.01	3.02	0	0	0	1.64	-7.88	-4.94	67.4	62.96	929.22	505.92	1031.97	614.11	946.09	529.97	1009.05	530.27
27.46	0	0.07	0.05	0.05	0.66	0.04	0.12	1.9	4.53	0.14	96.2	15.21	0	89.92	4.53	44.02	0.01	3.39	2.28	0	0.14	0.04	0	1.04	27.94	0	0	0.81	0.22	33.43	0.38	0.03	2.99	0	0	0	4	-11.06	-4.13	67.86	63.1	928.93	505.7	1030.31	613.11	945.39	529.88	1008.49	529.57
27.494	0	0.06	0.04	0.04	1.07	0.04	0.1	3.24	2.58	0.14	93.51	22.53	0	91.61	4.92	55.08	0.01	5.63	1.89	0	0.14	0.02	0	1.21	22.88	0	0	0.72	0.19	32.89	0.4	0.02	2.58	0	0	0	2.83	-10.05	-4.51	67.92	63.14	928.78	506.29	1028.99	612.21	944.46	530.44	1007.59	529.47
27.527	0	0.06	0.03	0.03	1.48	0.04	0.08	4.57	2.44	0.11	90.87	23.07	0	89.11	5.25	62.42	0.01	7.39	2.21	0	0.11	0.02	0	1.49	15.93	0	0	0.57	0.16	31.99	0.39	0.02	2.44	0	0	0	3.53	-11.49	-6.04	67.91	62.53	928.12	505.98	1028.76	611.93	943.56	530.71	1006.08	529.47
27.56	0	0.06	0.03	0.03	1.37	0.04	0.07	3.95	2.38	0.07	92.1	19.1	0	88.99	3.97	62.31	0.01	6.48	2.33	0	0.07	0.03	0	1.59	13.06	0	0	0.29	0.15	30.67	0.38	0.01	2.38	0	0	0	-0.01	-11.55	-6.94	68.02	61.31	931.16	507.02	1027.11	607.19	944.51	531.07	1005.77	528.6
27.594	0	0.05	0.03	0.03	1.34	0.03	0.07	3.96	2.18	0.04	92.08	15.38	0	90.18	3.61	62.5	0.01	5.77	2.18	0	0.04	0.02	0	1.71	9.62	0	0	0.2	0.12	31.6	0.42	0	2.11	0	0	0	3.34	-10.91	-6.09	69.07	60.28	932.65	508.08	1026.25	606.17	945.82	531.41	1006.08	529.98
27.627	0	0.05	0.03	0.03	1.37	0.03	0.06	3.96	2.12	0.03	92.08	15.06	0	86.25	3.61	63.88	0.01	5.17	2	0	0.03	0.03	0	1.66	7.93	0	0	0.14	0.13	30.81	0.43	0.02	2.12	0	0	0	3.9	-12.82	-6.61	69.03	62.18	932.85	507.05	1028.59	607.28	945.74	531.49	1007.88	529.24
27.66	0	0.05	0.04	0.03	1.12	0.03	0.07	3.04	2.04	0.02	93.92	10.77	0	83.91	4.04	59.05	0.01	3.76	1.69	0	0.02	0.06	0	1.61	7.96	0	0	0.13	0.13	30.04	0.45	0.03	2.04	0	0	0	4.69	-13.74	-8.03	68.63	62.22	933.61	505.96	1030.35	606.77	946.25	531.23	1008.41	528.56
27.694	0	0.06	0.05	0.03	0.84	0.03	0.08	1.89	2.06	0.03	96.23	7.13	0	84.41	4.05	51.53	0.01	2.86	1.77	0	0.03	0.05	0	1.72	9.86	0	0	0.17	0.11	26.72	0.45	0.03	2.06	0	0	0	4.01	-13.55	-6.74	68.69	61.67	936.31	506.24	1032.72	607.14	949.73	530.59	1011.38	528.89
27.727	0	0.06	0.06	0.03	0.62	0.03	0.1	1.23	3.87	0.03	97.54	4.63	0	80.63	3.87	43.81	0.01	1.73	2.04	0	0.03	0.06	0	1.86	11.88	0	0	0.21	0.11	25.32	0.44	0.05	2.01	0	0	0	3.57	-14.87	-6.26	68.5	62.02	939.09	506.28	1035.22	606.88	952.38	530.42	1014.39	528.84
27.761	0	0.07	0.07	0.03	0.46	0.04	0.1	0.67	3.11	0.01	98.66	2.46	0	82.07	3.11	36.16	0.01	1.19	2.59	0	0.01	0.02	0	1.93	11.37	0	0	0.45	0.1	19.62	0.41	0.06	2.13	0	0	0	4.61	-14.39	-5.98	68.6	63.16	941.92	506.2	1038.66	607.29	955.02	530.37	1018.18	529.47
27.794	0	0.08	0.08	0.03	0.34	0.04	0.11	0.45	2.85	0.02	99.11	1.2	0	74.83	2.85	27.91	0.01	0.74	2.54	0	0.02	0.02	0	1.5	10.38	0	0	0.3	0.12	18.76	0.43	0.15	2.14	0	0	0	3.23	-16.55	-4.51	67.74	62.65	943.7	506.17	1040.23	607.79	957.69	529.79	1020.32	528.72
27.827	0	0.08	0.09	0.03	0.3	0.04	0.11	0.38	2.71	0.02	99.24	0.78	0	70.88	2.68	25.04	0.01	0.63	2.71	0	0.02	0.01	0	1.2	7.17	0	0	0.2	0.13	17.93	0.45	0.06	2.27	0	0	0	1.4	-17.55	-3.69	67.05	60.91	946.32	506.75	1042.24	607.94	961.33	529.43	1022.24	529.01
27.861	0	0.09	0.1	0.03	0.27	0.04	0.11	0.31	2.77	0.02	99.38	0.52	0	69.56	2.77	20.98	0.01	0.55	2.61	0	0.02	0.01	0	0.8	5.45	0	0	0.11	0.16	17.22	0.45	0.04	2.05	0	0	0	-1.19	-17.87	-2.56	66.6	60.98	948.75	506.4	1044.13	607.3	964	528.56	1024.98	527.74
27.894	0	0.09	0.11	0.02	0.21	0.04	0.12	0.25	2.72	0.04	99.5	0.33	0	74.35	2.52	14.47	0.01	0.39	2.72	0	0.04	0.03	0	0.62	4.2	0	0	0.05	0.19	18.72	0.51	0.13	2.13	0	0	0	-1.05	-16.68	-0.58	66.83	61.17	950.79	507.6	1044.62	607.76	966.17	529.29	1027.32	527.94
27.927	0	0.1	0.13	0.02	0.17	0.04	0.13	0.19	2.89	0.06	99.61	0.33	0	73.6	2.07	8.49	0.01	0.24	2.89	0	0.06	0.04	0	0.44	3.03	0	0	0.05	0.23	19.36	0.61	0.49	2.24	0	0	0	3.55	-16.87	-2.16	67.14	57.94	953.28	508.75	1046.25	607.69	969.15	530.27	1027.09	530.66
27.961	0	0.11	0.14	0.02	0.15	0.04	0.13	0.18	1.7	0.06	99.64	0.33	0	83.6	1.81	4.93	0.01	0.12	2.61	0.01	0.06	0.03	0	0.35	1.7	0	0	0.03	0.29	21.62	0.67	13.03	2.18	0	0	0	4.94	-13.86	-2.11	68.35	59.96	957.33	510.59	1045.37	603.58	969.74	531.54	1029.7	531.88
27.994	0	0.11	0.15	0.02	0.14	0.03	0.13	0.16	0.67	0.05	99.68	0.33	0	72.78	1.41	2.9	0.01	0.06	2.24	0.01	0.05	0.02	0	0.26	0.67	0	0	0.03	0.33	20.99	0.62	65.48	2.06	0	0	0	4.22	-17.08	-2.92	68.76	58.43	959.8	512.81	1046	604.06	971.67	534.08	1030.09	532.67
28.027	0	0.12	0.16	0.02	0.13	0.03	0.13	0.15	0.64	0.04	99.68	0.33	0	84.93	1.2	1.37	0.01	0.03	2.13	0.01	0.04	0.01	0	0.22	0.41	0	0	0.03	0.4	21.03	0.64	7.77	2.12	0	0	0	5.11	-13.35	-3.23	69.43	60.66	961.01	514.49	1046.22	604.15	971.12	536.03	1031.75	534.39
28.061	0	0.12	0.16	0.02	0.13	0.03	0.13	0.15	0.68	0.03	99.68	0.33	0	73.56	0.93	1	0.01	0.03	1.98	0.02	0.03	0.01	0	0.14	0.28	0	0.01	0.04	0.53	22.72	0.68	0.65	2.19	0	0	0	7.35	-16.88	-5.26	68.56	59.63	960.17	513.8	1046.99	604.4	970.57	536	1030.2	535.2
28.094	0	0.12	0.16	0.02	0.13	0.03	0.12	0.17	0.69	0.03	99.66	0.33	0	82.96	0.83	1.05	0.01	0.03	2.2	0.03	0.03	0.01	0	0.13	0.22	0	0.01	0.04	0.59	25.35	0.69	0.06	2.09	0	0	0	3.24	-14.09	-3.58	67.65	59.1	956.96	513.67	1043.74	604.31	968.5	534.36	1027.59	535
28.128	0	0.12	0.16	0.02	0.13	0.03	0.12	0.2	0.72	0.05	99.6	0.33	0	78.51	0.63	1.31	0.01	0.03	2.49	0.04	0.05	0.06	0	0.11	0.24	0.01	0.01	0.05	0.69	28.85	0.72	0.03	2.02	0	0	0	-0.15	-15.52	-4.04	67.39	59.62	956.02	514.07	1041.29	602.37	966.27	534.54	1025.89	534.61
28.161	0	0.12	0.16	0.02	0.13	0.03	0.12	0.25	0.78	0.05	99.49	0.33	0	85.74	0.57	1.62	0.01	0.04	2.35	0.05	0.05	0.07	0	0.1	0.23	0.01	0.01	0.04	0.66	34.36	0.78	0.02	1.79	0	0	0	5.9	-13.03	-4.37	67.97	61.51	949.52	513.47	1036.74	603.92	959.61	534.92	1021.12	535.72
28.194	0	0.12	0.16	0.02	0.13	0.03	0.12	0.29	0.74	0.06	99.42	0.33	0	89.71	0.59	2.31	0	0.06	2.39	0.06	0.06	0.09	0	0.12	0.29	0.01	0.01	0.06	0.58	36.97	0.74	0	1.73	0	0	0	2.92	-11.17	-4.66	68.55	60.12	947.24	513.18	1036.75	606.28	959.13	534.59	1019.24	535.39
28.228	0	0.11	0.15	0.02	0.14	0.03	0.12	0.42	0.82	0.07	99.17	0.33	0	88.34	0.57	3.9	0	0.12	2.74	0.06	0.08	0.2	0	0.07	0.37	0.01	0.01	0.07	0.67	43.95	0.82	0	1.69	0	0	0	-1.5	-11.87	-2.67	67.12	61.44	940.14	512.37	1032.55	608.89	953.72	533.19	1015.14	534.67
28.261	0	0.11	0.14	0.02	0.16	0.04	0.11	0.53	0.81	0.08	98.93	0.33	0	92.85	0.68	7.57	0	0.29	3.5	0.07	0.08	0.16	0	0.08	0.73	0.01	0.01	0.07	0.68	46	0.81	0.01	1.85	0	0	0	0.04	-9.18	-5.39	66.65	59.51	934.97	509.77	1030.5	609.37	949.89	531.79	1009.39	533.09
28.294	0	0.09	0.11	0.02	0.22	0.04	0.1	0.95	1.16	0.07	98.1	0.33	0	91.18	0.94	16.64	0.01	0.59	3.96	0.06	0.09	0.14	0	0.07	1.16	0.01	0	0.12	0.72	50.33	0.84	0.02	1.92	0	0	0	-0.13	-10.32	-5.27	66.82	61.71	931.91	508.7	1029.47	610.94	946.67	531.96	1008.37	531.29
28.328	0	0.08	0.09	0.02	0.31	0.04	0.09	1.88	1.68	0.07	96.25	0.58	0	92.92	1.16	26.4	0	0.85	4.67	0.04	0.09	0.09	0	0.07	1.68	0.01	0	0.12	0.66	56.64	0.77	0.03	1.98	0	0	0	0.08	-9.13	-5	66.72	62.42	928.05	508.44	1026.6	611.83	943.06	531.86	1005.48	531.28
28.361	0	0.08	0.08	0.02	0.36	0.04	0.09	2.08	3.07	0.07	95.84	0.83	0	94.85	1.44	29.99	0	1.02	4.99	0.03	0.07	0.05	0	0.08	3.07	0.01	0	0.17	0.67	55.12	0.74	0.03	2.1	0	0	0	0.94	-7.43	-5.2	67.08	62.88	925.86	508.45	1024.73	612.29	940.71	532.24	1003.59	531.3
28.395	0	0.07	0.07	0.03	0.39	0.05	0.08	2.56	3.58	0.07	94.88	1.05	0	90.92	1.81	32.8	0	1.03	6.72	0.03	0.07	0.05	0	0.1	3.58	0.01	0	0.28	0.62	57.03	0.61	0.02	2.25	0	0	0	2.28	-10.48	-4.96	67.46	62.99	924.92	508.46	1022.31	610.85	939.04	532.25	1002.02	531
28.428	0	0.07	0.06	0.03	0.45	0.05	0.08	3.35	5.6	0.06	93.31	1.64	0	90.38	2.21	36.8	0	1.16	6.76	0.02	0.06	0.05	0	0.13	5.6	0.01	0	0.25	0.59	59.11	0.6	0.01	2.42	0	0	0	1.15	-10.8	-5.68	67.12	62.81	923.17	508.06	1021.38	611.15	937.44	532.21	1000.23	530.43
28.461	0	0.06	0.05	0.03	0.58	0.05	0.08	4.4	5.77	0.05	91.2	2.72	0	92.33	3.12	43.06	0	1.25	7.29	0.02	0.05	0.06	0	0.15	5.77	0.02	0	0.24	0.6	58.68	0.47	0.01	2.47	0	0	0	-2.56	-9.56	-6.85	66.22	63.08	922.13	507.46	1022.2	611.91	936.64	532.05	999.67	529.51
28.495	0	0.05	0.05	0.03	0.75	0.05	0.08	6.51	7.01	0.04	86.98	5.39	0	91.06	4.73	49.45	0	1.35	7.01	0.02	0.04	0.03	0	0.25	8.22	0.02	0	0.32	0.52	60.52	0.41	0.03	2.8	0	0	0	-1.45	-10.4	-7.32	66.3	62.8	921.4	506.56	1022.53	612.46	936.36	531.79	999.08	528.6
28.528	0	0.05	0.04	0.03	0.87	0.05	0.09	8.16	7.04	0.03	83.68	7.6	0	90.48	6.83	51.82	0	1.5	7.04	0.01	0.03	0.03	0	0.31	10.42	0.02	0	0.27	0.57	61.75	0.34	0.02	2.9	0	0	0	0.63	-10.74	-7.47	66.85	62.81	921.55	505.98	1022.28	611.26	936.2	531.16	998.97	528.78
28.561	0	0.05	0.04	0.03	1.12	0.05	0.09	11.37	8.04	0.03	77.27	13.49	0	88.38	8.55	57.8	0	1.59	8.04	0.02	0.03	0.04	0	0.36	12.41	0.01	0	0.22	0.6	62.77	0.3	0.03	3.12	0	0	0	2.09	-11.85	-6.35	67.45	60.86	923.01	506.69	1020.73	609.7	937.79	531.11	998.59	528.55
28.595	0	0.04	0.03	0.03	1.29	0.06	0.1	15.2	9.84	0.03	69.6	18.79	0	88.28	10.66	60.15	0	1.89	9.84	0.02	0.03	0.06	0	0.44	14.97	0.01	0	0.2	0.59	66.05	0.23	0.01	3.55	0	0	0	4.16	-11.9	-5.76	68.09	59.5	923.84	508.11	1019.92	609.44	938.81	531.65	998.31	530.63
28.628	0	0.04	0.03	0.03	1.4	0.07	0.11	16.49	10.82	0.03	67.02	18.41	0	90.01	12.91	60.9	0	1.57	10.82	0.01	0.03	0.09	0	0.44	13.91	0.01	0	0.09	0.58	65.69	0.23	0	3.68	0	0	0	-0.37	-11.01	-5.34	67.64	63.78	924.25	508.82	1019.3	608.24	936.59	532.63	1000.32	529.93
28.661	0	0.04	0.03	0.03	1.5	0.06	0.12	16.26	8.73	0.03	67.48	19.07	0	89.93	15.63	61.12	0	1.15	8.73	0.01	0.03	0.08	0	0.45	14.23	0.01	0	0.05	0.57	62.77	0.21	0	3.96	0	0	0	1.27	-11.05	-5.6	68.04	63.64	925.49	508.51	1020.84	608.32	937.92	532.56	1001.52	530
28.695	0	0.03	0.03	0.02	1.64	0.06	0.12	14.57	6.07	0.04	70.86	21.18	0	88.85	17.25	63.2	0.01	1.04	6.07	0.01	0.04	0.07	0	0.45	13.78	0.01	0	0.04	0.64	56.06	0.18	0.01	4.81	0	0	0	-0.23	-11.62	-5.4	67.93	64.73	926.78	508.22	1021.75	607.29	938.52	532.18	1003.18	529.43
28.728	0	0.04	0.03	0.03	1.45	0.05	0.13	12.58	4.61	0.04	74.83	17.73	0	85.88	17.88	58.92	0.01	0.71	3.97	0.01	0.04	0.06	0	0.45	15.32	0	0	0.03	0.58	55.97	0.19	0.03	4.61	0	0	0	-0.27	-12.97	-6.09	67.63	63.35	927.31	507.44	1023.14	607.5	939.86	531.62	1003.15	528.77
28.762	0	0.04	0.04	0.03	1.11	0.05	0.12	7.36	4.48	0.06	85.29	12.16	0	85.87	15.14	53.81	0.01	0.48	2.34	0.01	0.06	0.11	0	0.58	14.91	0	0	0.08	0.48	49.77	0.17	0.02	4.48	0	0	0	0.15	-12.98	-7.29	67.77	63.06	928.96	506.57	1025.26	606.68	941.31	531.25	1004.29	528.2
28.795	0	0.04	0.04	0.03	0.96	0.04	0.11	5.96	4.26	0.07	88.08	9.37	0	85.08	12.69	51.75	0.01	0.37	2.6	0.01	0.07	0.13	0	0.67	13.34	0	0	0.09	0.47	48.98	0.16	0.05	4.26	0	0	0	2.65	-13.29	-7.71	68.22	62.5	930.25	505.79	1026.91	606.34	942.86	530.68	1005.31	528.19
28.828	0	0.05	0.05	0.03	0.64	0.04	0.1	3.26	8.85	0.07	93.47	4.02	0	82.76	8.85	43.17	0.01	0.28	2.26	0.01	0.07	0.12	0	0.65	10.69	0	0	0.18	0.38	46.37	0.15	0.02	4.11	0	0	0	1.87	-14.16	-8.31	68.2	61.45	932.34	505.52	1027.57	604.13	944.51	530.13	1005.91	527.64
28.862	0	0.06	0.06	0.03	0.52	0.04	0.11	2.58	7.35	0.05	94.83	2.78	0	88.25	7.35	38.35	0.01	0.21	2.68	0.01	0.05	0.13	0	0.85	10.75	0	0	0.3	0.37	46.96	0.15	0.01	3.88	0	0	0	5.48	-11.92	-7.4	69.17	62.65	932.92	505.39	1029.13	605.83	945.4	530.39	1008.01	528.06
28.895	0	0.06	0.06	0.03	0.48	0.04	0.12	2.16	7.19	0.04	95.67	2.68	0	90.65	7.19	36.11	0.01	0.22	3.33	0.01	0.04	0.1	0	0.9	12.52	0	0	0.32	0.34	45	0.16	0.01	3.71	0	0	0	3.5	-10.64	-7.42	68.74	63.12	932.46	504.58	1029.6	606.1	945.18	529.82	1008.22	526.71
28.928	0	0.07	0.07	0.03	0.41	0.04	0.13	1.56	6.51	0.03	96.87	2.22	0	90.73	6.51	31.29	0.01	0.26	3.8	0.01	0.03	0.1	0	1.08	14.96	0	0	0.43	0.31	42.52	0.15	0.01	3.36	0	0	0	6.87	-10.59	-7.52	69.47	62.52	932.31	504.47	1029.52	606.02	945.32	529.53	1007.83	527.94
28.962	0	0.08	0.08	0.04	0.33	0.04	0.15	0.98	5.6	0.02	98.05	1.89	0	92.61	5.6	25.68	0.01	0.29	4.37	0	0.02	0.1	0	1.4	18.5	0	0	0.46	0.24	37.59	0.16	0	3.03	0	0	0	5.55	-9.36	-7.08	69.48	63.25	932.29	504.53	1029.78	606.47	945.29	529.55	1008.51	527.63
28.995	0	0.08	0.08	0.04	0.34	0.04	0.16	0.87	5.28	0.02	98.25	2.54	0	93.64	5.28	26.34	0.01	0.41	3.14	0	0.02	0.1	0	1.73	21.62	0	0	0.54	0.21	34.41	0.13	0	2.79	0	0	0	4.16	-8.55	-7.41	69.17	63.72	931.68	503.67	1030.99	607.52	945.18	529.13	1008.85	526.73
29.028	0	0.09	0.08	0.05	0.35	0.04	0.19	0.81	5.99	0.02	98.37	4.31	0	93.45	5.99	26.15	0.01	0.57	2.74	0	0.02	0.09	0	2.35	28.61	0	0	0.98	0.15	32.03	0.14	0	2.67	0	0	0	2.73	-8.71	-6.58	68.67	62.93	931.07	503.46	1031	608.03	945.72	528.02	1008.64	527.06
29.062	0	0.1	0.09	0.07	0.34	0.04	0.25	0.65	6.24	0.02	98.69	8.28	0	93.54	6.24	25.19	0.01	0.62	2.22	0	0.02	0.05	0	2.84	38.22	0	0	1.29	0.1	27.4	0.15	0	2.25	0	0	0	5.2	-8.63	-6.52	69.13	63.46	930.76	503.31	1030.37	607.59	944.98	528.06	1008.44	527.4
29.095	0	0.11	0.09	0.11	0.38	0.04	0.35	0.66	8.24	0.03	98.68	22.16	0	94.44	8.24	25.61	0.01	0.78	2.31	0	0.03	0.04	0	3.36	52.09	0	0	1.97	0.09	25.12	0.15	0	2.23	0	0	0	3.15	-7.84	-5.49	68.88	63.79	930.44	503.45	1030.31	608.19	945.14	527.66	1008.92	527.27
29.129	0	0.11	0.09	0.14	0.42	0.03	0.5	0.55	10.49	0.03	98.9	35.17	-0.44	94.89	10.49	26.08	0.01	0.87	2.56	0	0.03	0.02	0	5.12	59.64	0	0	2.47	0.06	17.75	0.16	0.01	1.86	0	0	0	4.42	-7.39	-5.97	69.28	63.28	930.27	503.35	1030.21	608.27	945.05	527.85	1008.33	527.28
29.162	0	0.12	0.08	0.17	0.46	0.03	0.61	0.56	11.03	0.03	98.78	51.57	-2.87	93.86	11.03	27.93	0.01	1.12	2.17	0	0.03	0.02	0	6.79	66.18	0	0	2.04	0.05	15.46	0.17	0	1.73	0	0	0	7.68	-8.36	-6.69	70.05	64.42	929.92	503.17	1029.72	607.69	943.62	528.46	1008.04	527.66
29.195	0	0.12	0.08	0.21	0.53	0.03	0.76	0.64	13.18	0.03	98.48	68.15	-5.05	91.43	13.18	29.77	0.01	1.18	2.17	0	0.03	0.02	0	7.38	73.03	0	0	1.58	0.06	14.61	0.19	0.01	1.72	0	0	0	8.34	-10.16	-6.97	69.79	63.17	929.58	503.38	1028.48	606.92	943.36	528.44	1006.52	527.93
29.229	0	0.11	0.08	0.2	0.55	0.03	0.86	0.64	14.52	0.03	98.28	66.12	-5.76	88.92	14.52	29.89	0.02	0.98	1.97	0	0.03	0.03	0	9.12	71.76	0	0	1.33	0.05	13.63	0.17	0.01	1.67	0	0	0	6.78	-11.59	-5.87	69.62	63.47	930.1	504.4	1026.17	604.53	942.81	528.24	1006.28	528.56
29.262	0	0.13	0.09	0.23	0.44	0.03	0.88	0.5	12.18	0.05	98.23	65.9	-5.98	93.45	12.18	25.58	0.02	0.79	1.96	0	0.05	0.04	0	8.78	75.96	0	0	0.85	0.06	14.25	0.18	0	1.66	0	0	0	6.98	-8.71	-5.16	70.02	62.47	929.48	505.69	1025.56	606.4	943.16	529.08	1005.62	529.81
29.295	0	0.13	0.1	0.23	0.39	0.03	0.92	0.43	11.5	0.05	98.15	59.03	-5.94	95.17	11.5	23.04	0.01	0.71	1.96	0	0.05	0.04	0	9.71	74.84	0	0	0.58	0.06	13.82	0.18	0	1.56	0	0	0	5.44	-7.09	-6.13	69.53	63.61	928.39	505.03	1026.26	607.51	941.88	529.46	1005.49	528.66
29.329	0	0.14	0.1	0.23	0.35	0.03	1.07	0.34	10.46	0.04	97.86	54.82	-6.83	95.08	10.46	20.84	0.01	0.69	1.91	0	0.04	0.03	0	12.62	74.9	0	0	0.54	0.05	12	0.19	0.01	1.47	0	0	0	6.43	-7.2	-6.45	69.94	62.64	928.16	505.4	1026.02	607.96	942.02	529.84	1004.66	529.26
29.362	0	0.15	0.11	0.24	0.3	0.03	0.99	0.28	8.22	0.04	98.03	47.35	-5.89	93.6	8.22	17.78	0.01	0.71	2.1	0	0.04	0.03	0	12.24	74.23	0	0	0.68	0.05	12.08	0.2	0	1.54	0	0	0	7.42	-8.58	-5.41	69.99	61.91	928.23	506.63	1024.72	608.15	942.3	530.4	1004.21	530.44
29.396	0	0.16	0.12	0.22	0.26	0.03	1	0.24	6.96	0.02	98	37.14	-5.55	90.48	6.96	15.55	0.01	0.64	2.44	0	0.02	0.03	0	13.79	71.23	0	0	1.24	0.05	12.09	0.18	0	1.42	0	0	0	8.45	-10.74	-5.65	70.09	62.35	928.75	506.98	1024.55	607.8	942.09	531.15	1004.43	530.45
29.429	0	0.16	0.13	0.16	0.22	0.03	0.73	0.2	5.22	0.02	98.54	17.66	-2.41	89.47	5.22	12.41	0.01	0.47	1.84	0	0.02	0.02	0	11.64	61.76	0	0	0.92	0.05	12.8	0.2	0	1.44	0	0	0	3.09	-11.3	-5.13	69.12	62.16	930.38	508.28	1023.89	606.06	942.91	531.32	1005.07	530.49
29.462	0	0.15	0.13	0.14	0.22	0.03	0.61	0.18	4.51	0.02	98.79	11.57	-0.72	91.62	4.51	12.58	0.01	0.49	1.6	0	0.02	0.03	0	11.07	55.44	0	0	1.15	0.05	11.43	0.22	0	1.49	0	0	0	-2.33	-10.04	-5.76	67.8	64.46	929.76	506.51	1026.77	606.9	942.48	529.84	1006.94	529.23
29.496	0	0.15	0.12	0.13	0.23	0.03	0.51	0.19	4.02	0.02	98.98	13.09	0	91.78	4.02	14.55	0.01	0.63	1.24	0	0.02	0.03	0	9.13	55.22	0	0	1	0.05	10.68	0.26	0.04	1.59	0	0	0	1.64	-9.94	-6.67	68.35	63.73	929.67	505.44	1028.7	608.73	943.36	530.06	1007.07	528.51
29.529	0	0.13	0.11	0.11	0.27	0.03	0.41	0.22	4.42	0.02	99.17	11.11	0	87.97	4.42	18.58	0.01	0.69	1.09	0	0.02	0.02	0	8.18	48.87	0	0	0.82	0.05	9.11	0.28	0.04	1.54	0	0	0	4.73	-12.05	-7.11	68.7	62.81	930.23	504.98	1030.56	610	944.81	530.08	1007.61	528.96
29.562	0	0.12	0.11	0.09	0.27	0.03	0.38	0.21	4.31	0.03	99.23	7.95	0	86.03	4.31	18.97	0.01	0.86	1.22	0	0.03	0.02	0	8.7	43.88	0	0	0.68	0.05	7.8	0.27	0.02	1.56	0	0	0	5.38	-12.91	-5.24	68.69	61.61	931.99	504.95	1031.59	609.97	947.79	528.94	1009.4	529.1
29.596	0	0.12	0.1	0.09	0.28	0.03	0.36	0.21	4.82	0.05	99.28	8.46	0	85.64	4.82	19.71	0.01	1	1.29	0	0.05	0.02	0	7.25	43.99	0	0	0.8	0.05	6.91	0.32	0.02	1.64	0	0	0	3.65	-13.07	-3.84	68.64	62.36	933.3	504.52	1032.84	609.4	949.35	527.65	1011.71	528.84
29.629	0	0.11	0.1	0.08	0.32	0.03	0.3	0.24	4.93	0.06	99.37	7.12	0	84.49	4.93	22.7	0.01	1.21	1.28	0	0.06	0.03	0	6.64	38.67	0	0	0.73	0.06	6.2	0.33	0.01	1.63	0	0	0	4	-13.52	-3.41	68.74	62.74	935.02	503.81	1034.96	609.36	951.27	527.04	1014.01	528.13
29.662	0	0.11	0.1	0.06	0.32	0.03	0.25	0.24	4.59	0.08	99.35	4.63	0	82.81	4.59	22.92	0.01	1.8	1.47	0	0.08	0.05	0	5.32	32.76	0	0	0.6	0.07	5.61	0.32	0.01	1.67	0	0	0	3.79	-14.14	-2.45	68.92	62.25	937.22	502.84	1036.66	608.46	953.96	525.85	1016.2	526.54
29.696	0	0.11	0.09	0.06	0.39	0.03	0.22	0.29	5.23	0.11	99.22	6.36	0	83.79	5.23	26.53	0.01	2.98	1.58	0	0.11	0.11	0	3.94	33.33	0	0	0.72	0.09	4.87	0.28	0.01	1.75	0	0	0	3.89	-13.79	-1.7	68.95	61.73	938.68	502.12	1037.92	607.65	955.96	524.63	1017.68	526.08
29.729	0	0.1	0.09	0.05	0.37	0.03	0.21	0.26	5.18	0.1	99.26	3.36	0	84.72	5.18	24.45	0.01	3.36	1.33	0	0.1	0.08	0	3.81	27.09	0	0	0.34	0.1	4.58	0.26	0.01	1.66	0	0	0	0.03	-13.44	-1.9	68.29	64.01	939.56	501.96	1039.39	607.19	955.85	524.26	1019.84	525.84
29.763	0	0.11	0.1	0.05	0.36	0.03	0.22	0.24	5.89	0.15	99.28	2.97	0	80.75	5.89	22.33	0.01	3.8	1.42	0	0.15	0.1	0	4	27.62	0	0	0.29	0.1	3.13	0.28	0.01	1.63	0	0	0	1.75	-14.83	-1.29	68.24	62.03	940.72	502.13	1039.63	606.9	957.88	524.03	1019.87	526.06
29.796	0	0.11	0.11	0.05	0.28	0.03	0.21	0.18	5.15	0.12	99.44	1.37	0	73	5.15	16.67	0.01	3.15	1.45	0	0.12	0.08	0	3.13	23.43	0	0	0.26	0.11	2.77	0.3	0.09	1.7	0	0	0	-0.38	-17.03	-0.58	67.92	62.63	942.21	504.06	1039.36	606.72	958.51	525.31	1021.11	527.24
29.829	0	0.11	0.11	0.04	0.28	0.03	0.18	0.18	4.78	0.06	99.43	1.09	0	81.95	4.78	17.96	0.01	2.59	1.39	0	0.06	0.03	0	2.53	18.98	0	0	0.23	0.11	2.93	0.3	0.03	1.67	0	0	0	2.07	-14.44	-0.72	68.64	60.14	943.73	505.56	1040.41	608.54	961.03	527.08	1021.15	528.47
29.863	0	0.11	0.12	0.03	0.24	0.03	0.15	0.14	3.35	0.04	99.52	0.52	0	89.39	3.35	14.92	0.01	1.95	1.77	0	0.04	0.03	0	2.05	11.55	0	0	0.21	0.13	2.49	0.3	0.01	1.69	0	0	0	1.38	-11.34	-2.12	68.7	60.1	944.9	506.3	1041.29	608.15	961.46	527.76	1021.53	529.67
29.896	0	0.11	0.12	0.03	0.22	0.03	0.15	0.13	3.03	0.03	99.57	0.44	0	86.56	3.03	13.05	0.01	1.31	2.3	0	0.03	0.04	0	2.16	10.91	0	0	0.26	0.13	2.38	0.33	0.05	1.88	0	0	0	2.03	-12.69	-3.91	68.68	61.1	944.87	507	1040.31	606.99	959.53	529.04	1020.61	530.42
29.929	0	0.11	0.13	0.03	0.19	0.04	0.16	0.11	3.19	0.04	99.61	0.38	0	84.68	2.66	11.16	0.01	0.66	3.19	0	0.04	0.05	0	2.22	10.93	0	0	0.35	0.14	1.94	0.35	4.04	2.03	0	0	0	9.09	-13.45	-5.49	69.92	60.27	942.79	507.4	1038.79	608.51	957.4	530.9	1017.67	531.68
29.963	0	0.11	0.13	0.03	0.18	0.04	0.16	0.1	3.96	0.09	99.65	0.34	0	89.89	2.13	9.18	0.01	0.33	3.96	0	0.09	0.06	0	2.57	11.2	0.01	0	0.65	0.15	1.61	0.36	22.47	2.15	0	0	0	11.77	-11.07	-5.32	71.31	62.34	939.91	508.13	1037.17	610.34	954.14	531.94	1016.46	533.8
29.996	0	0.11	0.13	0.03	0.16	0.04	0.16	0.09	4	0.17	99.67	0.33	0	91.84	1.45	8	0.01	0.21	4	0	0.17	0.06	0	2.59	10.68	0.01	0.01	0.83	0.14	1.69	0.36	3.74	2.27	0	0	0	8.89	-9.9	-4.54	69.91	60.57	935.8	509.57	1032.75	611.68	951.26	532.41	1011.79	534.81
30.029	0	0.11	0.13	0.03	0.16	0.04	0.15	0.09	4.26	0.21	99.68	0.33	0	91.05	1.28	7.96	0.01	0.17	4.26	0.01	0.21	0.05	0	2.45	8.53	0	0.01	0.59	0.17	2.21	0.37	0.33	2.42	0	0	0	9.5	-10.4	-5.5	70.18	61.02	933.07	510.02	1029.99	612.25	947.77	533.87	1008.79	534.44
30.063	0	0.11	0.13	0.03	0.16	0.04	0.14	0.1	4.55	0.22	99.67	0.33	0	93.33	1.27	8.72	0.01	0.21	4.55	0.02	0.22	0.05	0	1.87	8.11	0.01	0.01	0.29	0.2	3.38	0.4	0.14	2.76	0	0	0	4.63	-8.81	-1.57	68.93	61.84	925.78	511.27	1023.73	615.08	942.51	533.18	1004.29	535.82
30.096	0	0.11	0.13	0.03	0.16	0.04	0.15	0.1	5.4	0.27	99.68	0.33	0	92.93	1.26	8.23	0.01	0.23	5.4	0.03	0.27	0.1	0	2.04	9.77	0.01	0	0.16	0.18	3.6	0.36	0.03	2.77	0	0	0	1.28	-9.12	-5.22	67.8	62.06	921.84	508.74	1022.27	614.08	937.88	532.24	999.95	532.78
30.13	0	0.1	0.12	0.03	0.18	0.05	0.15	0.11	6.49	0.32	99.64	0.35	0	94.99	1.65	10.9	0.01	0.3	6.49	0.07	0.32	0.08	0	1.88	10.15	0.01	0	0.07	0.17	4.09	0.33	0.06	2.8	0	0	0	1.56	-7.29	-4.63	67.7	61.92	917.03	506.87	1018.4	613.87	933.93	530.58	995.86	530.66
30.163	0	0.1	0.11	0.03	0.21	0.05	0.13	0.14	6.17	0.31	99.58	0.48	0	90.99	1.66	15.82	0.01	0.46	6.17	0.11	0.31	0.07	0	2.05	9.57	0.01	0	0.09	0.16	4.24	0.33	0.02	2.8	0	0	0	4.59	-10.44	-6.15	68.36	60.35	915.98	507.13	1016.72	613.53	932.65	531.51	993	531.04
30.196	0	0.09	0.09	0.03	0.28	0.05	0.12	0.19	6.04	0.26	99.44	0.88	0	92.98	1.67	23.62	0.01	0.87	6.04	0.11	0.26	0.04	0	2.11	10.18	0.02	0	0.14	0.15	4.03	0.32	0.04	2.77	0	0	0	2.54	-9.08	-5.63	67.91	61.11	913.54	507.31	1014.31	613.84	930.08	531.64	991.18	530.45
30.23	0	0.08	0.07	0.03	0.38	0.05	0.1	0.28	5.34	0.22	99.25	1.66	0	92.76	1.6	32.02	0.01	1.72	5.34	0.11	0.22	0.03	0	2.32	10.52	0.02	0	0.13	0.12	4.05	0.34	0.03	2.95	0	0	0	1.7	-9.25	-5.07	67.77	61.09	912.38	507.18	1013.11	613.61	929.18	531.05	990.27	530.49
30.263	0	0.07	0.05	0.03	0.59	0.04	0.09	0.49	5.25	0.17	98.82	4.17	0	92.28	1.83	43.56	0.01	3.07	5.25	0.1	0.17	0.03	0	2.43	10.75	0.02	0	0.15	0.12	3.77	0.31	0.01	2.92	0	0	0	1.46	-9.6	-4.78	67.7	61.19	911.77	507.12	1012.33	613.59	928.56	531.04	989.75	530.03
30.296	0	0.06	0.04	0.03	0.8	0.04	0.08	0.7	4.5	0.13	98.4	6.85	0	91	1.76	50.64	0.01	4.86	4.5	0.05	0.13	0.04	0	2.33	10.2	0.03	0	0.1	0.12	3.67	0.26	0.01	2.9	0	0	0	-1.59	-10.43	-4.25	67.15	62.48	911.45	507.18	1011.17	612.02	927.36	530.35	989.84	529.99
30.33	0	0.06	0.04	0.03	0.97	0.04	0.08	0.87	3.59	0.1	98.05	11.65	0	91.32	2.07	55.03	0.01	6.03	3.59	0.03	0.1	0.06	0	3.68	13.09	0.04	0	0.09	0.11	3.13	0.23	0.01	3.02	0	0	0	-1.25	-10.23	-4.37	67.35	63.51	911.7	506.73	1011.16	611.17	926.87	530.17	990.37	529.42
30.363	0	0.06	0.04	0.03	1.12	0.04	0.08	1	3.38	0.06	97.77	15.39	0	90.78	2.41	57.74	0.01	6.85	3.38	0.02	0.06	0.05	0	3.89	14.39	0.03	0	0.09	0.11	2.76	0.23	0.01	2.95	0	0	0	3.92	-10.57	-6.13	68.32	63.78	912.57	505.65	1011.94	609.94	926.66	530.51	990.42	528.87
30.397	0	0.06	0.04	0.04	0.97	0.04	0.09	0.86	2.55	0.04	98.05	18.3	0	92.07	2.18	55.76	0.01	4.89	2.27	0.01	0.03	0.03	0	4.11	18.96	0.04	0	0.15	0.11	3.18	0.22	0	2.55	0	0	0	-1.22	-9.74	-5.96	68.11	61.27	916.84	507.72	1010.69	605.66	929.68	530.85	990.91	528.83
30.43	0	0.07	0.05	0.05	0.74	0.03	0.11	0.61	2.51	0.04	98.53	14.6	0	87.39	2.51	48.59	0.01	3.26	1.52	0.01	0.02	0.03	0	4.09	22.77	0.04	0	0.17	0.09	3.5	0.24	0	2.16	0	0	0	3.35	-12.32	-5.37	68.91	62.27	918.35	508.02	1011.44	605.63	930.5	531.58	992.73	529.46
30.463	0	0.08	0.06	0.05	0.54	0.03	0.14	0.42	2.99	0.03	98.93	10.07	0	93.12	2.99	40.04	0.01	1.8	1.18	0.01	0.01	0.03	0	4.29	26.05	0.03	0	0.2	0.09	3.84	0.25	0.01	1.99	0	0	0	3.9	-8.97	-4.88	68.99	63.34	919.59	508.04	1012.06	604.91	931.13	531.38	994.45	529.64
30.497	0	0.08	0.07	0.05	0.46	0.03	0.19	0.34	4.59	0.04	99.08	7.72	0	89.4	4.59	34.12	0.01	1.03	0.73	0.01	0.01	0.03	0	5.29	28.35	0.04	0	0.32	0.09	4.04	0.2	0.02	1.37	0	0	0	4.39	-11.34	-4.92	68.71	61.93	921.59	508.54	1012.55	603.97	933.09	531.61	994.99	529.71
30.53	0	0.1	0.09	0.06	0.37	0.03	0.26	0.25	5.76	0.04	99.27	6.04	0	86.9	5.76	26.45	0.01	0.56	0.47	0	0.02	0.03	0	6.29	32.74	0.04	0	0.34	0.08	3.36	0.21	0.02	1.02	0	0	0	4.57	-12.54	-2.64	68.46	64.05	922.14	507.72	1013.61	604.27	933.86	530.3	997.9	529.1
30.563	0	0.12	0.12	0.08	0.28	0.03	0.37	0.18	7.31	0.04	99.25	5.36	0	85	7.31	17.53	0.02	0.24	0.54	0	0.03	0.04	0	6.35	40.09	0.04	0	0.34	0.09	3.95	0.24	0.04	0.96	0	0	0	2.66	-13.33	-2.58	68.14	62.98	924.43	507.56	1016.87	605.31	937.23	530.01	1000.19	528.71
30.597	0	0.12	0.13	0.07	0.25	0.03	0.41	0.16	8.52	0.06	99.17	3.3	0	86.01	8.52	12.87	0.02	0.14	0.47	0.01	0.06	0.05	0	6.24	38.45	0.03	0	0.32	0.1	3.58	0.3	0.02	0.76	0	0	0	2.21	-12.92	-4.97	68.06	62.15	926.52	506.7	1019.41	604.34	938.83	530.15	1000.92	527.57
30.63	0	0.13	0.15	0.07	0.21	0.03	0.4	0.13	7.45	0.09	99.21	2.04	0	88.96	7.45	8.75	0.02	0.07	0.65	0.01	0.09	0.05	0	5.65	36.41	0.03	0	0.29	0.1	4.19	0.34	0.04	0.79	0	0	0	2.76	-11.57	-4.83	68.52	62.24	928.74	505.96	1021.86	603.82	941.19	529.27	1003.4	527.24
30.663	0	0.13	0.16	0.06	0.19	0.03	0.36	0.12	7.31	0.11	99.29	1.11	0	90.52	7.31	6.16	0.02	0.04	0.88	0.01	0.11	0.06	0	5.2	29.84	0.03	0	0.28	0.11	4.47	0.38	1.6	0.71	0	0	0	7.3	-10.72	-4.87	69.83	61.51	930.9	505.74	1022.47	602.11	942.96	528.93	1004.46	527.73
30.697	0	0.12	0.16	0.05	0.18	0.03	0.32	0.11	7.17	0.1	99.36	0.67	0	88.83	7.17	4.5	0.02	0.02	1.2	0.02	0.1	0.08	0	5.03	22.84	0.02	0	0.2	0.12	5.41	0.43	21.83	0.65	0	0	0	4	-11.63	-4.62	69.42	63.73	932.2	505.87	1024.26	602.46	943.42	529.36	1007.11	527.04
30.73	0	0.12	0.17	0.04	0.17	0.03	0.28	0.11	6.81	0.09	99.43	0.43	0	93.31	6.81	3.36	0.02	0.02	1.48	0.04	0.09	0.06	0	4.71	16.98	0.03	0	0.22	0.12	6.22	0.41	3.96	0.64	0	0	0	10.49	-8.83	-4.94	70.92	62.29	934.61	506.67	1023.67	599.86	944.98	529.56	1007.27	529.19
30.764	0	0.12	0.17	0.03	0.17	0.03	0.26	0.12	6.46	0.09	99.47	0.33	0	93.41	6.46	2.31	0.03	0.01	1.93	0.07	0.09	0.07	0	4.3	13.45	0.02	0	0.17	0.14	9.36	0.45	0.77	0.57	0	0	0	10.22	-8.74	-3.75	70.81	63.82	935.17	506.33	1025.47	601.57	945.93	529.52	1009.74	528.47
30.797	0	0.12	0.18	0.03	0.16	0.03	0.26	0.13	6.34	0.12	99.48	0.33	0	91.53	6.34	1.75	0.03	0.01	2.11	0.12	0.09	0.08	0	4.29	12.24	0.02	0	0.2	0.15	12.78	0.51	0.34	0.58	0	0	0	9.8	-10.1	-4.34	70.78	62.39	936.17	506.89	1026.84	602.19	947.57	529.79	1009.96	529.61
30.83	0	0.12	0.18	0.03	0.16	0.03	0.23	0.14	5.31	0.18	99.53	0.33	0	91.49	5.31	1.61	0.02	0.01	1.93	0.18	0.08	0.05	0	4.26	9.59	0.02	0	0.29	0.17	15.91	0.51	0.21	0.61	0	0	0	9.76	-10.12	-3.65	70.77	61.88	937.17	507.56	1026.42	601.4	948.47	529.76	1010.35	530.17
30.864	0	0.12	0.18	0.03	0.15	0.03	0.22	0.23	4.31	0.25	99.54	0.33	0	93.23	4.31	1.62	0.02	0.01	2.16	0.25	0.05	0.04	0	3.7	9.04	0.02	0	0.33	0.19	28.19	0.57	0.08	0.55	0	0	0	10.95	-8.88	-2.9	70.9	63.16	937.11	508	1026.39	602.22	948.13	530.35	1011.29	530.56
30.897	0	0.12	0.18	0.03	0.16	0.03	0.22	0.26	4.93	0.27	99.48	0.33	0	94.04	4.93	1.78	0.02	0.01	1.99	0.27	0.03	0.02	0	3.4	8.88	0.02	0	0.46	0.2	30.27	0.58	0.03	0.6	0	0	0	10.72	-8.21	-2.76	70.53	63.03	936.88	507.85	1026.42	602.35	948.18	530.06	1011.21	530.57
30.93	0	0.12	0.17	0.03	0.16	0.03	0.24	0.33	6.03	0.23	99.34	0.33	0	93.41	6.03	2.11	0.02	0.01	1.85	0.23	0.02	0.02	0	3.43	11.53	0.02	0	0.58	0.21	34.73	0.56	0.01	0.6	0	0	0	10.35	-8.75	-3.38	70.43	62.87	936.45	507.75	1026.79	602.95	947.92	530.27	1010.79	530.61
30.964	0	0.12	0.17	0.03	0.17	0.03	0.25	0.5	7.25	0.14	99	0.33	0	93.97	7.25	2.27	0.02	0.02	1.72	0.14	0.02	0.01	0	2.85	12.68	0.02	0	0.61	0.26	43.55	0.49	0	0.64	0	0	0	11.92	-8.27	-2.64	70.68	63.23	936.7	509.08	1026.19	603.44	947.93	531.16	1011.14	532.35
30.997	0	0.12	0.17	0.04	0.18	0.03	0.27	0.56	7.16	0.09	98.88	0.45	0	93.46	7.16	2.97	0.02	0.03	1.5	0.09	0.02	0.01	0	2.86	17.4	0.02	0	0.41	0.25	45.51	0.46	0	0.62	0	0	0	8.5	-8.7	-3.84	69.99	61.98	934.91	509.04	1026.78	604.94	947.43	530.73	1009.35	533.55
31.03	0	0.13	0.17	0.04	0.17	0.03	0.24	0.67	5.4	0.08	98.67	0.46	0	95.63	5.4	3.62	0.02	0.05	1.74	0.08	0.03	0.01	0	2.13	19.46	0.02	0.01	0.33	0.26	50.78	0.51	0.01	0.8	0	0	0	5.02	-6.57	-3.31	68.99	63.22	931.55	508.48	1026.06	607.03	945.02	530.08	1008.16	533.34
31.064	0	0.13	0.15	0.05	0.18	0.03	0.24	0.81	5.2	0.06	98.37	0.61	0	94.92	5.2	5.93	0.02	0.12	2.14	0.06	0.04	0.01	0	1.84	22.75	0.02	0.01	0.31	0.29	53.52	0.45	0.01	1.07	0	0	0	-1.27	-7.36	-3.08	67.03	64.75	926.72	506.95	1025.21	609.34	941.46	528.66	1006.14	531.75
31.097	0	0.12	0.13	0.05	0.21	0.03	0.23	0.92	4.86	0.05	98.17	1.14	0	96.86	4.86	11.32	0.01	0.3	3.01	0.04	0.05	0.02	0	1.82	26.26	0.02	0.01	0.44	0.26	51.15	0.42	0	1.1	0	0	0	0.12	-4.85	-3.54	67.26	63.5	923.49	505.22	1024.19	610.76	939.79	527.79	1003.26	529.98
31.131	0	0.11	0.11	0.05	0.26	0.03	0.2	1.12	4.16	0.04	97.75	1.72	0	97.2	4.16	18.11	0.01	0.6	3.84	0.03	0.04	0.01	0	1.77	24.9	0.02	0	1.46	0.26	49.67	0.33	0.01	1.2	0	0	0	-1.28	-4.26	-4.28	66.84	63.34	920.86	504.3	1023.76	612.36	937.98	527.65	1001.31	528.61
31.164	0	0.11	0.1	0.05	0.3	0.03	0.17	1.16	3.32	0.04	97.68	2.46	0	95.55	3.04	22.36	0.01	1.22	3.32	0.02	0.04	0.01	0	1.84	25.19	0.02	0	1.84	0.22	46.73	0.32	0	1.35	0	0	0	4.37	-6.67	-5.42	67.71	64.78	918.52	504.27	1021.61	612.93	934.33	529.37	999.11	528.72
31.197	0	0.1	0.09	0.05	0.37	0.03	0.14	1.05	2.81	0.03	97.91	3.45	0	95.9	2.05	28.55	0.01	2.1	2.81	0.01	0.03	0	0	1.96	23.32	0.02	0	1.55	0.2	38.12	0.29	0	1.38	0	0	0	3.44	-6.24	-5.27	67.85	63.95	918.04	505.64	1020.22	613.39	933.94	530.34	997.89	529.66
31.231	0	0.09	0.07	0.06	0.47	0.03	0.14	1.14	2.64	0.04	97.72	8.33	0	96.45	1.46	36.14	0.01	2.88	2.64	0.01	0.04	0	0	2.29	27.35	0.02	0	1.21	0.17	32.43	0.29	0	1.52	0	0	0	4.5	-5.49	-6.05	68.21	63.93	917.86	506.48	1019.81	613.75	933.28	531.52	997.2	530.65
31.264	0	0.09	0.06	0.06	0.61	0.03	0.13	1.2	3.14	0.04	97.6	15.93	0	96.29	1.28	42.81	0.01	3.7	3.14	0.01	0.04	0	0	2.57	29.82	0.02	0	0.93	0.14	26.39	0.3	0	1.55	0	0	0	4.25	-5.72	-5.68	68.06	64.25	917.06	507.11	1017.91	613.15	931.93	531.86	996.18	531.03
31.297	0	0.08	0.05	0.08	0.8	0.04	0.13	1.38	3.45	0.04	97.25	39.04	0	97.08	1.42	50.81	0	3.97	3.45	0.01	0.04	0	0	2.75	36.97	0.02	0	0.97	0.1	21.29	0.32	0	1.65	0	0	0	1.84	-4.48	-5.14	67.82	65.78	916.07	507.46	1017.05	613.45	930.46	532.09	996.23	530.89
31.331	0	0.08	0.05	0.08	0.75	0.04	0.14	0.96	3.97	0.03	98.08	42.62	0	97.51	1.46	50.14	0	3.04	3.97	0.01	0.03	0	0	2.69	39.49	0.01	0	1.7	0.07	14.04	0.33	0	1.69	0	0	0	2.53	-3.65	-5.29	68.08	66.23	915.77	507.57	1016.47	613.1	929.71	532.3	995.93	531.15
31.364	0	0.09	0.06	0.1	0.61	0.04	0.17	0.7	3.72	0.03	98.61	44.62	0	97.48	1.69	44.89	0	2.04	3.72	0	0.03	0	0	2.99	45.76	0.01	0	2.44	0.07	12.34	0.34	0	1.67	0	0	0	2.94	-3.73	-5.18	67.99	66.55	915.01	507.31	1015.91	612.9	928.93	531.91	995.47	531.4
31.398	0	0.1	0.06	0.15	0.58	0.03	0.23	0.54	3.33	0.02	98.83	62.67	0	97.4	2.19	43.13	0	1.86	3.33	0	0.02	0	0	3.7	56.65	0.01	0	2.21	0.05	7.69	0.32	0	1.64	0	0	0	1.58	-3.89	-4.98	67.71	67.14	914.67	507.46	1015.8	613.02	928.47	531.82	995.61	531.65
31.431	0	0.09	0.05	0.17	0.7	0.03	0.26	0.62	3.54	0.02	98.6	79.67	0	96.4	3.54	47.67	0	1.56	3.32	0	0.02	0	0	4.35	62.66	0.01	0	1.78	0.04	5.44	0.29	0	1.63	0	0	0	2.18	-5.55	-4.74	67.76	66.48	915.33	507.48	1015.73	612.78	929.24	531.95	995.71	530.98
31.464	0	0.09	0.05	0.2	0.82	0.03	0.32	0.74	6	0.02	98.36	87.56	-0.93	95.75	6	50.14	0	1.35	3.07	0	0.02	0	0	5.08	67.47	0.01	0	1.18	0.04	4.94	0.26	0	1.63	0	0	0	4.05	-6.43	-4.07	68.15	66	916.58	507.7	1015.51	611.85	930.35	531.86	996.34	531.1
31.498	0	0.08	0.05	0.19	0.85	0.04	0.42	0.72	9.34	0.02	98.31	86.84	-1.94	96	9.34	48.46	0.01	1.09	3.24	0.01	0.02	0	0	6.9	68.35	0.01	0	0.8	0.03	2.73	0.28	0.01	2	0	0	0	6.18	-6.11	-5.11	68.37	65.62	917.68	506.86	1015.97	610.33	930.81	531.7	996.41	530.07
31.531	0	0.08	0.06	0.15	0.83	0.04	0.55	0.69	14.14	0.03	98.34	75.4	-1.73	95.67	14.14	43.61	0.01	0.75	4.05	0.01	0.03	0	0	7.88	63.66	0.02	0	0.56	0.03	2.25	0.28	0.03	2.13	0	0	0	6.83	-6.52	-5.61	68.72	65.51	919.69	507.17	1016.69	609.05	931.98	532.15	997.45	530.08
31.564	0	0.07	0.06	0.1	0.81	0.04	0.53	0.68	17.3	0.03	98.39	51.45	0	94.87	17.3	39.93	0.01	0.52	4.36	0.01	0.03	0	0	6.61	54.13	0.01	0	0.4	0.03	2.54	0.32	0.02	2.28	0	0	0	3.6	-7.41	-5.07	67.73	67.21	920.18	506.94	1017.48	608.93	931.96	531.88	999.12	529.15
31.598	0	0.07	0.06	0.07	0.76	0.04	0.47	0.62	19.18	0.02	98.48	25.02	0	93.85	19.18	36.69	0.01	0.37	4.51	0.02	0.02	0	0	5.68	42.99	0.01	0	0.25	0.03	2.02	0.36	0.04	2.45	0	0	0	1.14	-8.37	-5.02	67.11	66.18	921.95	506.35	1018.84	607.87	934.1	530.86	1000.22	527.97
31.631	0	0.07	0.07	0.04	0.64	0.04	0.38	0.51	19.18	0.02	98.72	7.6	0	94.05	19.18	31.76	0.01	0.24	4.19	0.02	0.02	0.01	0	4.46	30.49	0.01	0	0.18	0.03	2.13	0.37	0.05	2.52	0	0	0	1.43	-8.2	-4.81	66.97	65.72	923	506.06	1019.8	607.88	935.48	530.61	1001.12	527.35
31.664	0	0.06	0.08	0.03	0.59	0.04	0.4	0.46	20.77	0.03	98.81	2.19	0	93.53	23.48	25.31	0.01	0.15	3.16	0.03	0.03	0.01	0	3.75	20.77	0.01	0	0.13	0.04	2.02	0.39	0.01	2.62	0	0	0	3.31	-8.64	-4.91	67.4	66.19	923.44	505.73	1020.71	608.1	935.84	530.6	1001.96	527.52
31.698	0	0.06	0.09	0.02	0.53	0.04	0.32	0.41	12.57	0.04	98.94	1.05	0	93.76	22.03	23.78	0.01	0.12	3.28	0.04	0.03	0.01	0	2.83	12.57	0.01	0	0.08	0.05	2.53	0.42	0	2.89	0	0	0	4.5	-8.45	-4.52	67.7	66.33	925.05	505.32	1022.01	607.25	937.4	529.8	1003.7	527.82
31.731	0	0.06	0.09	0.02	0.47	0.04	0.27	0.36	9.01	0.05	99.05	0.72	0	95	20.22	22.04	0.01	0.09	3.22	0.05	0.03	0.01	0	2.34	9.01	0.01	0	0.07	0.06	3.02	0.4	0	2.83	0	0	0	5.85	-7.28	-5.44	68.33	65.52	926.76	505.34	1022.78	605.96	938.63	529.96	1004.12	527.99
31.765	0	0.06	0.09	0.02	0.47	0.04	0.23	0.39	6.92	0.04	99.07	0.67	0	94.46	18.64	23.2	0.01	0.09	3.85	0.04	0.02	0.01	0	1.52	6.92	0	0	0.04	0.08	4.83	0.38	0	2.87	0	0	0	7.24	-7.82	-5.05	68.69	64.28	926.92	505.57	1022.61	606.31	939.49	529.89	1003.75	528.4
31.798	0	0.06	0.08	0.02	0.49	0.04	0.21	0.43	6.99	0.02	99.02	0.79	0	94.32	17.72	25.34	0.01	0.11	3.17	0.02	0.02	0.01	0	1.27	6.99	0	0	0.06	0.11	5.95	0.37	0	2.67	0	0	0	6.38	-7.95	-4.67	68.48	63.29	926.68	505.57	1021.35	605.38	939.47	529.37	1002.74	527.99
31.831	0	0.06	0.08	0.02	0.56	0.04	0.2	0.51	8.24	0.02	98.87	1.14	0	95.87	17.8	29.31	0.01	0.15	2.47	0.02	0.02	0.01	0	1.31	8.24	0	0	0.11	0.12	6.35	0.35	0	2.54	0	0	0	7.46	-6.27	-3.73	69.15	64.25	926.08	505.64	1020.03	604.56	938.47	528.84	1002.72	528.72
31.865	0	0.06	0.07	0.02	0.65	0.04	0.19	0.67	11.44	0.03	98.67	2.09	0	96.36	17.24	34.03	0.02	0.2	2.36	0.02	0.03	0.03	0	1.11	11.44	0	0	0.21	0.15	8.45	0.33	0	2.6	0	0	0	7.04	-5.61	-3.98	69.13	63.84	925.02	505.96	1018.71	604.47	937.39	529.05	1001.23	529
31.898	0	0.05	0.06	0.03	0.79	0.04	0.18	0.88	14.28	0.04	98.24	4.28	0	96.17	16.46	40.4	0.01	0.29	1.93	0.02	0.04	0.03	0	1.21	14.28	0	0	0.37	0.15	9.43	0.32	0	2.41	0	0	0	7.67	-5.88	-4.69	68.99	64.05	923.4	505.98	1017.81	604.74	935.65	529.23	999.7	529.89
31.931	0	0.06	0.06	0.03	0.71	0.03	0.15	0.84	12.63	0.05	98.31	5.6	0	96.38	12.63	41.21	0.01	0.32	1.82	0.03	0.05	0.02	0	0.97	16.96	0.01	0	0.52	0.18	11.4	0.32	0	2.41	0	0	0	6.91	-5.59	-2.96	69.02	64.92	921.98	506.9	1015.59	605.21	934.24	529.42	999.16	530.51
31.965	0	0.06	0.06	0.04	0.6	0.03	0.16	0.86	11.12	0.04	98.29	6.18	0	96.19	11.12	37.63	0.01	0.28	1.49	0.03	0.04	0.01	0	0.57	21.87	0	0	0.61	0.24	16.94	0.38	0	2.42	0	0	0	7.62	-5.86	-3.3	69.03	64.63	920.69	507.57	1013.36	604.39	932.48	529.72	997.08	531.75
31.998	0	0.07	0.08	0.04	0.45	0.03	0.17	0.58	9.56	0.05	98.83	3.1	0	97.84	9.56	30.16	0.01	0.21	1.37	0.05	0.02	0	0	0.54	20.35	0.01	0	0.4	0.28	16.79	0.35	2.71	2.4	0	0	0	8.66	-2.94	-2.16	69.15	65.17	917.36	508.56	1010.65	606.18	929.82	530.11	994.88	533.85
32.031	0	0.08	0.09	0.04	0.37	0.03	0.16	0.44	8.25	0.09	99.11	1.8	0	97.53	8.25	25.74	0.01	0.13	1.19	0.09	0.02	0	0	0.42	17.79	0.01	0	0.26	0.35	16	0.3	43.64	2.15	0	0	0	7.03	-3.61	-3.06	69.47	65.2	915.53	508.9	1008.76	606.19	927.45	530.9	992.6	533.42
32.065	0	0.08	0.09	0.03	0.32	0.03	0.14	0.35	5.98	0.19	99.3	1.01	0	97.55	5.98	22.9	0.01	0.08	1.43	0.19	0.02	0	0	0.39	12.85	0.01	0	0.18	0.48	15.54	0.24	17.26	1.89	0	0	0	6.68	-3.58	-2.74	69.06	65.82	911.75	508.42	1006.11	606.68	924.09	530.16	989.82	533.8
32.098	0	0.08	0.09	0.03	0.3	0.03	0.13	0.32	4.44	0.26	99.36	0.82	0	96.84	4.44	22.57	0.01	0.06	2.21	0.26	0.03	0	0	0.38	10.21	0.01	0	0.18	0.5	15.15	0.24	0.09	1.99	0	0	0	1.89	-4.89	-3.82	67.78	66.39	909.37	508.05	1006.02	608.19	921.95	530.43	988.3	532.77
32.132	0	0.08	0.09	0.03	0.31	0.04	0.12	0.34	4.28	0.25	99.31	0.75	0	96.73	4.28	23.93	0.01	0.04	3.82	0.25	0.03	0.01	0	0.45	7.73	0.01	0	0.26	0.64	15.7	0.21	0.03	1.88	0	0	0	1.23	-5.06	-4.06	67.25	64.92	907.54	507.7	1005.68	610.27	921.52	530.71	986.44	531.5
32.165	0	0.08	0.09	0.03	0.34	0.04	0.11	0.37	4.01	0.22	99.26	0.85	0	97.69	4.01	26.43	0	0.05	3.54	0.22	0.03	0	0	0.58	7.01	0.01	0	0.28	0.68	15.1	0.18	0.01	1.69	0	0	0	4.04	-3.28	-5.23	67.63	65.45	905.56	506.8	1006.01	611.94	919.83	531.07	985.28	531.36
32.198	0	0.07	0.07	0.03	0.44	0.03	0.1	0.49	4.28	0.14	99.03	1.46	0	96.95	4.28	34.12	0	0.05	3.16	0.14	0.02	0	0	0.59	6.78	0.01	0	0.4	0.68	13.79	0.18	0	1.69	0	0	0	7.38	-4.71	-5.57	68.48	64.76	905.56	507.45	1004.76	611.66	919.39	532.14	984.15	531.83
32.232	0	0.06	0.06	0.03	0.56	0.03	0.09	0.62	4.95	0.12	98.77	2.48	0	97.94	4.95	40.86	0	0.07	2.85	0.12	0.02	0	0	0.88	6.75	0.01	0	0.48	0.67	12.17	0.17	0	1.5	0	0	0	4.24	-2.69	-5.32	67.85	64.97	904.9	507.73	1004.94	612.75	919.19	532.2	984.16	531.68
32.265	0	0.05	0.05	0.03	0.92	0.03	0.09	1.06	2.63	0.04	97.89	8.08	0	96.95	6.78	53.68	0	0.13	2.63	0.04	0.02	0	0	0.97	9.4	0.01	0	0.92	0.71	10.44	0.17	0	1.49	0	0	0	4.16	-4.7	-5.57	67.23	65.83	903.45	506.94	1004.74	613.23	917.74	531.93	983.57	530.99
32.298	0	0.05	0.04	0.03	1.23	0.03	0.09	1.36	2.66	0.02	97.27	17.75	0	96	8.99	60.17	0	0.32	2.66	0.02	0.01	0	0	1.25	14.08	0.01	0	1.47	0.64	7.75	0.17	0	1.42	0	0	0	5.29	-6.11	-5.82	67.32	65.35	903.42	506.21	1004.75	612.9	917.86	531.63	983.19	529.97
32.332	0	0.04	0.03	0.03	1.83	0.03	0.11	2.07	2.86	0.01	95.87	33.55	0	96.19	13.78	67	0	0.68	2.86	0.01	0.01	0	0	1.31	17.83	0.01	0	1.54	0.67	5.92	0.16	0	1.48	0	0	0	5.29	-5.86	-5.49	67.49	65.89	904.25	506.43	1005.02	612.61	918.28	531.83	984.14	529.87
32.365	0	0.03	0.03	0.03	2.31	0.03	0.16	2.71	2.58	0.01	94.58	33.52	0	96.49	21.5	66.21	0	0.93	2.58	0	0.01	0	0	1.29	18.6	0.01	0	1.18	0.63	5.4	0.16	0	1.56	0	0	0	3.87	-5.43	-5.68	67.43	66.36	906.42	507.06	1005.92	611.42	919.47	532.26	985.79	530.05
32.399	0	0.03	0.03	0.03	2.95	0.03	0.24	3.39	2.23	0.02	93.22	34.16	0	96.09	29.54	65.52	0	1.19	2.23	0	0.01	0	0	0.98	19.65	0.02	0	0.54	0.68	3.35	0.15	0.01	1.69	0	0	0	3.75	-5.99	-5.72	67.35	65.73	907.88	507.07	1007.31	611.72	921.24	532.44	986.9	529.51
32.432	0	0.03	0.04	0.02	3.44	0.03	0.4	4	2.24	0.02	91.99	23.56	0	95.38	39.9	59.94	0	1.26	2.24	0	0.01	0	0	0.96	18.74	0.02	0	0.46	0.66	2.64	0.16	0.01	1.78	0	0	0	3.66	-6.86	-4.74	67.35	66.95	908.53	506.71	1008.53	612.18	921.99	531.93	988.88	529.32
32.465	0	0.03	0.05	0.02	3.18	0.03	0.55	3.64	2.21	0.02	92.72	13.37	0	95.1	44.67	52.68	0	1.37	2.21	0	0.01	0	0	0.93	17.4	0.02	0	0.32	0.58	2.66	0.16	0.01	1.85	0	0	0	5.98	-7.17	-4.57	67.72	66.24	909.81	506.17	1009.9	612.17	923.78	531.47	989.98	529.17
32.499	0	0.03	0.06	0.02	2.52	0.03	0.72	2.67	16.58	0.02	94.66	8.63	0	95.35	47.4	42.95	0.01	1.36	2.42	0	0.01	0	0	1.05	16.58	0.02	0.01	0.22	0.57	1.98	0.16	0.01	1.99	0	0	0	5.52	-6.9	-3.96	67.8	67.46	910.9	506	1010.75	611.81	924.41	531.26	991.82	528.7
32.532	0	0.04	0.07	0.02	1.65	0.04	0.69	1.61	12.61	0.01	96.69	5.22	0	91.19	44.65	33.25	0.01	1.17	2.73	0.01	0.01	0	0	0.97	12.61	0.01	0	0.15	0.51	2.29	0.17	0.01	2.15	0	0	0	1.81	-10.32	-2.61	66.99	69.16	912.19	506.09	1012.01	611.7	925.44	530.68	994.56	528.27
32.565	0	0.04	0.07	0.02	1.6	0.04	0.66	1.55	10.45	0.02	96.79	4.37	0	92.36	44.47	32.61	0.01	1.04	2.45	0.01	0.02	0	0	0.97	10.45	0.01	0	0.14	0.52	2.24	0.18	0.01	2.13	0	0	0	-1.89	-9.54	-2.87	66.16	66.8	914.15	505.62	1014.63	612.44	928.9	530.22	995.58	526.31
32.599	0	0.04	0.07	0.02	1.47	0.03	0.5	1.36	8.33	0.02	97.06	2.52	0	89.54	39.54	34.61	0.01	1.11	1.92	0.01	0.02	0	0	1.02	8.33	0	0	0.11	0.52	1.9	0.18	0.01	1.95	0	0	0	-1.27	-11.27	-2.7	66.23	65.97	916.24	504.68	1017.72	612.87	931.99	529.32	997.86	525.71
32.632	0	0.04	0.07	0.02	1.23	0.03	0.36	1.08	6.67	0.02	97.55	1.56	0	93.71	33.33	35.1	0.01	1.25	1.29	0.01	0.02	0	0	0.91	6.67	0	0	0.11	0.54	1.96	0.18	0.01	1.91	0	0	0	-0.99	-8.49	-3.13	66.68	66.85	918.43	503.54	1020.29	611.78	933.7	528.37	1000.47	524.95
32.665	0	0.05	0.07	0.02	0.91	0.03	0.28	0.75	7.59	0.02	98.18	1.4	0	95.3	26.65	32.78	0.01	1.26	1.06	0.01	0.02	0	0	1.04	7.59	0	0	0.17	0.48	2.03	0.2	0.02	1.9	0	0	0	1.53	-6.95	-2.68	67.36	67.76	920.34	503.46	1020.9	610.47	934.73	528.25	1002.42	525.11
32.699	0	0.06	0.08	0.02	0.66	0.03	0.26	0.5	9.94	0.02	98.68	1.16	0	95.25	22.43	27.88	0.01	0.96	1.16	0.01	0.02	0	0	1.22	9.94	0	0	0.22	0.39	1.89	0.22	0.01	2.05	0	0	0	1.66	-7	-3.24	67.58	66.95	922.43	503.61	1021.33	608.42	936.12	528.09	1003.01	525.25
32.732	0	0.06	0.09	0.02	0.57	0.03	0.27	0.42	12.51	0.02	98.86	1.2	0	95.45	20.38	25.77	0.01	0.81	1.51	0	0.02	0	0	1.48	12.51	0	0	0.35	0.32	1.95	0.24	0.01	2.12	0	0	0	5.57	-6.78	-2.83	68.21	65.48	923.65	503.06	1021.84	607.68	937.97	527.33	1003.42	525.43
32.766	0	0.07	0.09	0.03	0.51	0.04	0.26	0.38	13.87	0.02	98.97	1.23	0	95.42	18.86	24.77	0.01	0.64	2.45	0	0.02	0.01	0	1.35	13.87	0.01	0	0.48	0.22	2.08	0.29	0.02	2.47	0	0	0	6.92	-6.82	-5.2	68.74	64.65	925.39	503.45	1023.14	606.88	938.75	528.56	1003.34	525.96
32.799	0	0.07	0.09	0.03	0.45	0.04	0.28	0.32	17.41	0.02	99.1	1.61	0	94.97	17.41	22.35	0.01	0.47	2.1	0	0.02	0	0	1.32	19.8	0.01	0	0.53	0.17	2.31	0.32	0	2.44	0	0	0	5.23	-7.31	-5.44	69.13	62.53	928.8	505.88	1022.11	603.7	940.95	529.43	1003.46	528.01
32.832	0	0.08	0.1	0.04	0.36	0.03	0.28	0.24	14.87	0.01	99.29	1.27	0	98.49	14.87	17.85	0.01	0.38	1.68	0	0.01	0	0	1.37	21.22	0.01	0	0.38	0.15	2.4	0.32	0.01	2.3	0	0	0	8.75	-1.1	-5.83	69.2	61.6	926.92	505.33	1020.55	603.75	939.64	529	1001.23	528.37
32.866	0	0.1	0.12	0.04	0.28	0.03	0.31	0.18	13.78	0.01	99.37	1.25	0	95.14	13.78	11.6	0.01	0.23	1.18	0	0.01	0	0	1.4	25.08	0.01	0	0.37	0.13	3.3	0.33	0.01	2.03	0	0	0	12.18	-7.13	-5.32	69.96	62	928.41	507.09	1019.35	602.68	939.73	530.6	1001.73	530.09
32.899	0	0.11	0.14	0.05	0.23	0.03	0.33	0.15	11.61	0.01	99.33	1.59	0	96.16	11.61	8.09	0.01	0.12	0.8	0.01	0.01	0	0	1.39	30.38	0.01	0	0.3	0.13	3.8	0.32	0.24	1.87	0	0	0	10.33	-5.89	-5.9	69.67	61.78	926.06	507.67	1017.62	603.55	937.54	531.18	999.32	530.71
32.932	0	0.11	0.15	0.04	0.21	0.03	0.28	0.13	10.44	0.01	99.44	0.77	0	96.6	10.44	6.1	0.01	0.06	0.53	0.01	0.01	0	0	1.43	21.45	0.01	0	0.21	0.14	4.5	0.29	46.57	1.69	0	0	0	12.86	-5.26	-5.16	70.52	62.22	926.03	508.76	1015.47	602.36	936.58	531.74	998.8	532.1
32.966	0	0.11	0.15	0.03	0.19	0.03	0.21	0.13	8.19	0.03	99.58	0.33	0	97.19	8.19	6.07	0.01	0.03	0.49	0.03	0.03	0	0	1.35	11.09	0.01	0	0.16	0.17	5.47	0.27	66.43	1.58	0	0	0	12.2	-4.29	-3.33	70.03	63.7	923.21	509.42	1012.83	603.44	933.97	531.62	997.65	533.16
32.999	0	0.11	0.15	0.03	0.17	0.03	0.17	0.11	5.35	0.07	99.66	0.33	0	97.13	5.35	5.17	0.01	0.02	0.66	0.07	0.05	0	0	1.33	6.33	0.02	0	0.12	0.18	6.8	0.24	13.59	1.68	0	0	0	12.72	-4.39	-3.91	70.34	64.47	923.27	510.01	1012.69	603.4	933.22	532.54	997.68	533.86
33.032	0	0.11	0.15	0.02	0.16	0.03	0.15	0.11	3.73	0.11	99.68	0.33	0	96.82	3.73	5.21	0.01	0.02	1.04	0.11	0.05	0	0	1.28	3.79	0.02	0	0.09	0.19	7.87	0.22	0.42	1.72	0	0	0	7.81	-4.92	-3.95	69.7	65.39	919.76	510.19	1011.8	605.71	930.51	532.47	995.87	534.55
33.066	0	0.11	0.14	0.02	0.17	0.03	0.14	0.12	2.37	0.18	99.66	0.33	0	98.14	3.1	7.04	0.01	0.02	2.27	0.18	0.07	0.01	0	1.51	2.37	0.04	0	0.07	0.17	8.42	0.21	0.07	1.61	0	0	0	1.39	-2.18	-1.01	66.81	65.15	911.82	507.99	1005.81	606.77	925.19	529.18	990.31	531.16
33.099	0	0.1	0.13	0.02	0.19	0.03	0.13	0.14	1.84	0.2	99.62	0.33	0	95.11	3.02	10.51	0.01	0.02	3.41	0.2	0.05	0.02	0	1.33	1.84	0.03	0	0.06	0.18	8.05	0.2	0.01	1.62	0	0	0	3.36	-7.16	-3.37	67.9	64.82	913.17	507.48	1007.59	606.94	925.67	530.65	990.48	529.43
33.133	0	0.09	0.12	0.02	0.21	0.04	0.13	0.16	1.94	0.27	99.59	0.33	0	97.85	2.62	13.55	0.01	0.02	4.66	0.27	0.04	0.02	0	1.54	1.94	0.07	0	0.13	0.15	9.8	0.19	0	1.69	0	0	0	7.12	-2.9	-4.98	69.04	63.79	912.71	507.67	1007.92	607.53	925.4	531.28	989.19	531.21
33.166	0	0.09	0.11	0.02	0.23	0.04	0.12	0.19	2.22	0.26	99.54	0.33	0	97.33	2.55	16.98	0.01	0.03	4.1	0.26	0.05	0.01	0	1.38	2.22	0.07	0	0.24	0.16	9.75	0.19	0.01	1.62	0	0	0	6.96	-4.03	-4.6	68.8	63.2	910.97	508.6	1006.13	608.46	924.13	531.78	987.33	532.41
33.199	0	0.09	0.11	0.02	0.24	0.04	0.12	0.19	3	0.2	99.52	0.36	0	97.48	2.41	18.08	0.01	0.06	3.66	0.2	0.03	0.01	0	1.34	3	0.06	0.01	0.4	0.18	9.5	0.19	0	1.63	0	0	0	6.85	-3.72	-5.63	69.07	63.89	910.15	508.88	1005.42	608.5	922.48	532.78	986.37	532.36
33.233	0	0.09	0.11	0.03	0.25	0.04	0.12	0.22	3.85	0.14	99.5	0.43	0	97.28	2.92	18.91	0.01	0.13	3.85	0.14	0.04	0.01	0	0.87	4.8	0.07	0.01	0.67	0.29	11.19	0.17	0.02	1.56	0	0	0	6.8	-4.11	-5.41	68.94	64.17	909.26	508.97	1005.25	609.25	921.9	532.7	986.07	533.02
33.266	0	0.08	0.09	0.03	0.33	0.03	0.12	0.31	4.36	0.09	99.34	0.77	0	96.98	4.36	25.17	0.01	0.26	3.17	0.09	0.04	0.01	0	0.85	6.89	0.07	0.01	0.61	0.34	11.29	0.16	0	1.57	0	0	0	8.72	-4.66	-6.39	69.39	62.62	909.25	509.14	1004.6	609.16	921.94	533.52	984.55	532.55
33.299	0	0.07	0.07	0.03	0.47	0.03	0.12	0.48	6.39	0.07	99.05	2.14	0	97.18	6.39	33.7	0.01	0.5	3.09	0.06	0.03	0.01	0	0.85	12.06	0.07	0	0.49	0.41	11.13	0.15	0	1.41	0	0	0	6.47	-4.31	-6.39	68.85	63.76	908.39	508.67	1005.12	609.84	921.14	533.18	984.89	532.13
33.333	0	0.07	0.07	0.03	0.53	0.03	0.14	0.56	8.31	0.06	98.88	3.13	0	96.93	8.31	35.08	0.01	0.59	2.54	0.03	0.02	0	0	0.63	15.55	0.06	0	0.33	0.66	11.69	0.12	0	1.5	0	0	0	5.99	-4.74	-7.25	68.66	64	907.85	508.29	1005.69	610.6	920.6	533.63	984.56	531.36
33.366	0	0.07	0.08	0.04	0.49	0.03	0.16	0.46	9.03	0.05	99.02	2.96	0	97.1	9.03	31.84	0.01	0.65	1.75	0.02	0.01	0	0	0.66	18.06	0.05	0	0.23	0.57	9.66	0.11	0	1.46	0	0	0	3.6	-4.45	-8.05	67.92	64.59	906.97	507.72	1006.7	611.73	919.95	533.69	984.46	530.53
33.4	0	0.07	0.08	0.03	0.49	0.03	0.18	0.42	12.06	0.05	99.01	2.29	0	95.94	12.06	29.18	0	0.74	1.17	0.01	0.01	0	0	0.56	17.46	0.05	0	0.1	0.75	6.98	0.11	0	1.77	0	0	0	7.13	-6.19	-7.02	68.88	64.39	908.25	507.09	1006.66	610.46	921.17	532.87	985.5	530
33.433	0	0.06	0.07	0.03	0.64	0.03	0.21	0.56	16.74	0.03	98.72	2.76	0	93.44	16.81	32.28	0	0.82	1.05	0.01	0.01	0	0	0.58	16.74	0.03	0	0.12	0.65	5.73	0.13	0	1.85	0	0	0	5.77	-8.72	-7.64	68.54	65.2	909.45	506.31	1008.92	610.41	922.1	532.65	987.2	529.16
33.466	0	0.06	0.07	0.03	0.78	0.03	0.25	0.69	17.99	0.03	98.45	3.56	0	95.21	20.55	34.28	0.01	0.93	1.11	0	0.01	0	0	0.61	17.99	0.03	0	0.13	0.59	4.88	0.13	0.01	1.81	0	0	0	5.27	-7.05	-6.23	68.44	64.47	911.2	506.03	1009.94	609.86	924.62	531.31	989.04	528.84
33.5	0	0.06	0.08	0.03	0.65	0.03	0.25	0.52	18.32	0.01	98.7	3.31	0	93.59	18.32	31.36	0.01	0.77	1.62	0	0.01	0	0	0.7	19.98	0.01	0	0.18	0.49	3.28	0.16	0.01	1.85	0	0	0	3.02	-8.6	-5.53	67.83	63.32	913.93	506.75	1010.15	607.8	927.05	530.91	990.33	528.79
33.533	0	0.07	0.09	0.03	0.57	0.03	0.26	0.43	18.43	0.01	98.86	2.25	0	91.58	18.43	27.5	0.01	0.71	1.71	0	0.01	0	0	0.62	18.9	0.01	0	0.18	0.42	2.73	0.17	0.01	1.76	0	0	0	1.57	-10.06	-4.23	67.38	64.64	915.33	507.5	1012.69	610.28	928.93	531.66	993.52	529.1
33.566	0	0.07	0.1	0.03	0.47	0.03	0.27	0.34	16.25	0.01	99.06	1.2	0	94.53	18.3	22.05	0.01	0.56	2.42	0	0.01	0	0	0.61	16.25	0.01	0	0.19	0.38	2.95	0.19	0.03	1.86	0	0	0	1.74	-7.75	-4.69	67.35	64.52	917.43	507.28	1014.55	609.82	930.8	531.7	995.25	528.56
33.6	0	0.08	0.11	0.03	0.39	0.03	0.28	0.27	15.24	0.02	99.22	0.84	0	92.68	17.89	17.06	0.01	0.49	2.54	0	0.02	0.01	0	0.68	15.24	0.01	0	0.22	0.32	2.87	0.23	0.02	1.94	0	0	0	2.1	-9.31	-3.11	67.36	65.47	919.06	507.4	1015.89	609.94	932.53	531.22	997.96	528.97
33.633	0	0.08	0.12	0.03	0.35	0.03	0.3	0.24	13.05	0.03	99.3	0.77	0	93.68	18.85	12.9	0.01	0.43	1.98	0.01	0.03	0.01	0	0.67	13.05	0.01	0	0.14	0.29	3.04	0.25	0.01	1.95	0	0	0	2.03	-8.52	-2.73	67.61	65.27	921.15	506.91	1017.32	608.91	934.6	530.49	999.83	528.22
33.666	0	0.08	0.12	0.02	0.37	0.03	0.34	0.26	11.95	0.05	99.26	0.86	0	90.97	21.57	11.97	0.02	0.32	2.11	0.01	0.05	0.01	0	0.58	11.95	0.01	0	0.15	0.27	3.3	0.3	0	1.9	0	0	0	0.84	-10.45	-2.6	67.62	65.74	924.19	506.81	1018.99	607.04	936.75	530.1	1002.44	527.68
33.7	0	0.08	0.13	0.02	0.32	0.03	0.31	0.22	9.5	0.06	99.35	0.64	0	91.81	19.91	9.62	0.02	0.26	1.94	0.02	0.06	0.01	0	0.5	9.5	0.01	0	0.09	0.22	3.26	0.3	0.04	1.96	0	0	0	2.38	-9.92	-4.22	67.74	65.59	925.67	505.46	1021.25	606.08	937.88	529.58	1003.41	526.84
33.733	0	0.08	0.13	0.02	0.29	0.03	0.3	0.2	9	0.06	99.41	0.57	0	91.99	18.65	8.28	0.02	0.2	2.02	0.02	0.06	0.01	0	0.5	9	0.01	0	0.07	0.22	3.42	0.34	0.02	2.01	0	0	0	3.11	-9.79	-4.52	67.86	64.71	927.07	505.01	1023.13	606.16	939.84	529.12	1004.51	526.82
33.767	0	0.08	0.13	0.02	0.32	0.03	0.31	0.22	9.04	0.04	99.36	0.62	0	92.98	19.83	9.45	0.02	0.18	2.22	0.02	0.04	0.01	0	0.5	9.04	0.01	0	0.06	0.16	3.3	0.4	0.01	2	0	0	0	4.49	-9.08	-5.4	68.47	63.26	929.39	505.7	1024.6	605.7	942.09	529.75	1005.32	527.85
33.8	0	0.08	0.13	0.02	0.3	0.03	0.28	0.2	11.28	0.03	99.41	0.6	0	92.76	17.18	9.92	0.02	0.14	2.24	0.02	0.03	0.01	0	0.47	11.28	0.01	0	0.08	0.16	3.66	0.46	0	2.03	0	0	0	6.12	-9.25	-6.52	69.19	63.06	931.03	505.73	1026.39	605.81	943.37	530.54	1006.37	527.89
33.833	0	0.09	0.13	0.03	0.28	0.04	0.28	0.19	13.58	0.03	99.44	0.64	0	91.99	15.78	9.9	0.02	0.13	2.65	0.02	0.03	0.02	0	0.48	13.58	0.01	0	0.16	0.17	4.42	0.47	0	2.07	0	0	0	6.86	-9.8	-7.49	69.21	61.43	931.38	505.55	1027.01	605.63	944.27	530.28	1005.67	528.39
33.867	0	0.09	0.12	0.03	0.27	0.04	0.27	0.21	13.86	0.03	99.45	0.74	0	91.59	13.86	11.23	0.02	0.15	2.75	0.02	0.03	0.03	0	0.55	17.47	0.01	0	0.26	0.18	6.3	0.61	0.01	2.33	0	0	0	6.97	-10.06	-6.69	69.1	60.95	930.15	505.41	1026.22	606.1	943.9	529.48	1004.85	528.95
33.9	0	0.1	0.12	0.04	0.27	0.04	0.28	0.21	11.79	0.05	99.44	1.33	0	91.56	11.79	13.34	0.02	0.18	3.5	0.02	0.05	0.05	0	0.66	26.32	0.01	0	0.41	0.18	7.09	0.58	0.01	2.35	0	0	0	6.1	-10.08	-5.89	68.94	61.64	928.03	506.29	1024.65	607.63	942.06	530.07	1003.7	529.96
33.933	0	0.11	0.11	0.06	0.26	0.04	0.25	0.21	7.9	0.1	99.48	2.59	0	91.76	7.9	15.59	0.02	0.25	3.93	0.02	0.1	0.08	0	0.75	32.62	0.01	0	0.46	0.16	8.81	0.58	0.02	2.45	0	0	0	7.18	-9.95	-6.68	69.05	61.21	925.91	506.56	1022.99	608.41	940.02	530.83	1001.23	530.37
33.967	0	0.11	0.1	0.09	0.27	0.04	0.27	0.27	6.24	0.19	99.45	7.39	0	93.76	6.24	18.35	0.03	0.37	4.34	0.03	0.19	0.19	0	0.85	43.52	0.01	0	0.36	0.15	13.42	0.54	0.01	2.71	0	0	0	7.14	-8.46	-6.25	68.87	61.35	923.72	507.13	1020.82	609.12	938	531.19	999.35	531.01
34	0	0.12	0.09	0.11	0.28	0.04	0.27	0.29	5.44	0.26	99.41	14.75	0	93.93	4.54	21.44	0.03	0.57	5.44	0.03	0.26	0.4	0	0.94	50.06	0.01	0	0.25	0.14	13.54	0.52	0	2.8	0	0	0	5.93	-8.3	-7.15	68.49	60.97	921.94	507.68	1019.42	609.8	936.19	532.04	997.16	531.3
34.033	0	0.11	0.08	0.12	0.33	0.05	0.26	0.36	6.18	0.24	99.27	23.06	0	95.12	3.83	26.41	0.03	0.99	6.18	0.05	0.24	0.69	0	1.08	51.93	0.01	0	0.17	0.15	14.03	0.47	0	2.65	0	0	0	3.69	-7.15	-6.36	67.63	61.66	918.97	507.73	1017.32	610.87	933.67	531.81	995.33	531.17
34.067	0	0.11	0.07	0.11	0.38	0.05	0.23	0.44	7.07	0.19	99.11	22.57	0	94.59	3.56	30.44	0.04	1.42	7.07	0.07	0.19	0.84	0	1.34	47.56	0.01	0	0.14	0.19	14.65	0.39	0	2.59	0	0	0	4.31	-7.69	-7.09	67.34	62.99	917.19	507.73	1016.32	611.33	931.17	532.56	994.15	531.36
34.1	0	0.09	0.06	0.08	0.51	0.05	0.17	0.58	6.89	0.12	98.84	22.8	0	95.06	3.36	37.93	0.04	2.45	6.89	0.11	0.12	0.49	0	1.35	40.23	0.01	0	0.11	0.21	12.81	0.32	0.01	2.52	0	0	0	2.45	-7.21	-7.9	66.97	62.52	915.64	507.02	1015.99	611.82	930.11	532.24	992.6	530.33
34.134	0	0.08	0.05	0.06	0.63	0.04	0.14	0.75	5.15	0.14	98.5	20.29	0	94.03	3.33	43.43	0.03	3.22	5.15	0.14	0.1	0.17	0	1.37	32.87	0.01	0	0.13	0.26	12.76	0.26	0.01	2.53	0	0	0	3.11	-8.22	-7.89	67.15	63.37	914.66	506.96	1015.03	611.54	928.64	532.32	991.98	530.57
34.167	0	0.08	0.05	0.06	0.69	0.05	0.13	0.76	5.91	0.14	98.48	19.25	0	93.49	3.12	45.38	0.03	4.05	5.91	0.14	0.09	0.11	0	1.78	30.11	0.01	0	0.17	0.27	10.51	0.24	0.01	2.66	0	0	0	4.44	-8.68	-8.08	67.7	61.28	915.44	506.98	1013.94	610.1	929.58	532.15	990.83	529.92
34.2	0	0.08	0.05	0.06	0.78	0.04	0.12	0.85	4.82	0.1	98.29	21.11	0	91.91	3.52	47.62	0.03	5.05	4.82	0.1	0.06	0.05	0	1.93	29.31	0.01	0	0.17	0.28	9.67	0.24	0	2.65	0	0	0	6.53	-9.85	-6.23	68.17	60.73	915.3	507.94	1012.51	610.26	929.97	532	990.7	531.51
34.234	0	0.07	0.05	0.05	0.75	0.04	0.12	0.8	4.14	0.06	98.39	13.64	0	93.64	4.14	46.19	0.03	4.51	3.61	0.06	0.06	0.04	0	2.43	24.17	0.01	0	0.25	0.27	9.56	0.2	0	2.54	0	0	0	3.9	-8.55	-5.99	68.25	65.03	915.47	506.69	1013.12	608.8	928.12	531.43	993.13	529.56
34.267	0	0.07	0.05	0.04	0.77	0.04	0.11	0.82	4.68	0.06	98.35	12.17	0	95.05	4.68	47.55	0.02	3.71	2.75	0.03	0.06	0.04	0	2.41	21.19	0.01	0	0.32	0.24	9.12	0.2	0	2.41	0	0	0	3.37	-7.23	-6.25	68.6	65.82	916.34	505.56	1014.69	608.18	928.79	530.57	994.58	528.51
34.3	0	0.06	0.05	0.04	0.74	0.03	0.12	0.75	5.33	0.06	98.49	11.09	0	93.83	5.33	46.96	0.02	2.54	1.49	0.01	0.06	0.04	0	2.8	20.47	0.01	0	0.34	0.19	8.02	0.19	0.01	2.31	0	0	0	4.01	-8.39	-6.99	68.91	64.73	917.53	505.48	1016.24	608.55	930.38	530.82	995.06	528.45
34.334	0	0.07	0.06	0.05	0.66	0.03	0.15	0.6	6.97	0.05	98.68	10.62	0	93.85	6.97	42.39	0.03	1.94	1.31	0.01	0.05	0.04	0	3.59	24.43	0.01	0	0.31	0.14	6.07	0.17	0.02	2.29	0	0	0	6.85	-8.37	-5.51	69.45	63.71	919.16	505.45	1016.36	607.86	932.56	530.07	996.25	528.52
34.367	0	0.08	0.07	0.05	0.48	0.03	0.2	0.42	7.32	0.04	99.03	8.31	0	94.1	7.32	33.75	0.03	1.03	1.35	0.01	0.04	0.05	0	3.39	29.72	0.01	0	0.39	0.14	6.75	0.19	0.01	2.25	0	0	0	4.41	-8.15	-4.42	69.22	63.03	922.28	506.34	1017.01	606.4	935.36	530.05	998.37	528.05
34.401	0	0.09	0.08	0.06	0.39	0.03	0.24	0.31	7.65	0.03	99.23	6.88	0	90.74	7.65	27.08	0.03	0.65	1.72	0	0.03	0.05	0	2.98	33.82	0.01	0	0.32	0.12	5.86	0.21	0.03	2.08	0	0	0	2.53	-10.59	-4.39	68.56	64.38	924.27	505.86	1019.79	606.28	936.99	529.6	1001.35	527.71
34.434	0	0.09	0.09	0.06	0.35	0.03	0.23	0.27	7.29	0.03	99.3	4.7	0	91.62	7.29	24.71	0.02	0.41	1.67	0	0.03	0.03	0	2.93	31.16	0.01	0	0.27	0.13	5.74	0.24	0.04	2.09	0	0	0	-1.19	-10.04	-2.46	67.66	65.69	926.51	506.51	1022.09	606.93	939.54	529.07	1005.23	528.24
34.467	0	0.1	0.1	0.05	0.29	0.03	0.23	0.21	6.78	0.02	99.42	2.57	0	85.74	6.78	19.52	0.02	0.27	1.44	0	0.02	0.02	0	2.84	28.56	0.01	0	0.24	0.13	6.06	0.26	0.03	2.1	0	0	0	2.04	-13.03	-0.57	67.99	64.1	929.08	507.34	1023.18	606.86	943.13	528.76	1007.22	529.87
34.501	0	0.1	0.11	0.06	0.27	0.03	0.25	0.19	6.66	0.02	99.46	2.67	0	82.12	6.66	17.66	0.02	0.25	1.2	0	0.02	0.01	0	2.8	30.91	0.01	0	0.2	0.16	5.32	0.31	0.03	1.95	0	0	0	2.06	-14.38	-1.8	67.41	65.17	930.41	506.46	1028.11	609.81	945.05	529.28	1010.23	529.36
34.534	0	0.11	0.12	0.05	0.26	0.03	0.27	0.18	7.95	0.03	99.47	2.06	0	80.58	7.95	15.13	0.02	0.26	0.88	0	0.03	0.01	0	2.48	30.17	0.01	0	0.13	0.17	5.01	0.34	0.01	1.82	0	0	0	2.34	-14.89	-0.94	67.21	64.74	932.78	505.53	1032.55	611.61	949.12	528.31	1013.86	528.98
34.567	0	0.11	0.12	0.05	0.26	0.03	0.29	0.18	9.22	0.04	99.42	1.95	0	76.58	9.22	13.98	0.02	0.32	0.81	0	0.04	0.02	0	2.66	30.62	0.01	0	0.1	0.2	4.93	0.35	0.01	1.77	0	0	0	-0.15	-16.08	2.16	66.89	64.44	936.13	506.43	1034.64	611.41	953.61	527.36	1018	529.75
34.601	0	0.1	0.11	0.04	0.28	0.03	0.24	0.19	9.06	0.05	99.44	1.21	0	75.57	9.06	15.91	0.01	0.41	0.67	0	0.05	0.03	0	2.75	22.45	0	0	0.07	0.19	4.69	0.52	0.01	1.65	0	0	0	-5.73	-16.35	0.28	65.8	65.68	940.44	505.73	1039.83	610.6	956.73	527.11	1022.41	528
34.634	0	0.09	0.11	0.04	0.3	0.03	0.2	0.21	7.83	0.06	99.39	1.01	0	75.24	7.83	19.05	0.01	0.6	0.51	0	0.06	0.02	0	2.63	16.75	0	0	0.04	0.23	4.47	0.53	0.01	1.6	0	0	0	-2.45	-16.44	0.43	66.21	64.24	943.7	503.83	1044.63	610.74	961.59	525.34	1025.79	527.41
34.667	0	0.09	0.11	0.03	0.29	0.03	0.17	0.21	6.75	0.05	99.41	0.71	0	70.04	6.75	19.01	0.01	0.63	0.5	0	0.05	0.02	0	2.61	11.81	0	0	0.03	0.28	5.12	0.55	0.03	1.53	0	0	0	1.3	-17.75	0.95	66.77	64.53	946.51	503.08	1048.44	611.52	965.02	524.9	1029.49	527.73
34.701	0	0.09	0.11	0.03	0.28	0.03	0.16	0.2	6.58	0.04	99.45	0.5	0	77.84	6.58	17.33	0.01	0.57	0.4	0	0.04	0.01	0	2.34	8.65	0	0	0.02	0.31	5.99	0.59	0.02	1.39	0	0	0	1.44	-15.72	1.14	66.7	65.02	948.68	502.61	1050.67	611.07	967.1	524.34	1032.04	527.51
34.734	0	0.09	0.11	0.03	0.3	0.03	0.15	0.21	6.37	0.05	99.4	0.54	0	71.66	6.37	19.7	0.01	0.6	0.44	0	0.05	0.04	0	2.43	7.38	0	0	0.03	0.34	5.79	0.53	0.02	1.29	0	0	0	3.99	-17.36	0.77	66.9	64.43	951.04	502.47	1052.57	610.06	969.37	523.88	1033.63	528.6
34.768	0	0.09	0.11	0.03	0.28	0.03	0.14	0.2	4.96	0.05	99.44	0.45	0	77.46	4.96	18.96	0.01	0.51	0.81	0	0.05	0.17	0	2.48	5.52	0	0	0.04	0.46	5.98	0.52	0.03	1.3	0	0	0	4.5	-15.83	0.07	67.09	64.68	953.21	502.45	1054.74	610.2	971.03	524.5	1035.6	528.16
34.801	0	0.09	0.11	0.03	0.27	0.03	0.13	0.19	3.45	0.05	99.46	0.46	0	85.38	3.45	19.77	0.01	0.43	0.96	0	0.05	0.15	0	2.36	4.94	0	0	0.05	0.64	6.52	0.5	0.06	1.35	0	0	0	2.37	-13.18	-0.34	67.09	64.84	955.1	503.1	1056.12	610.18	972.37	525.26	1037.16	527.89
34.834	0	0.09	0.11	0.03	0.24	0.03	0.12	0.17	2.35	0.05	99.52	0.36	0	87.27	2.35	17.64	0.01	0.31	1.35	0	0.05	0.1	0	2.17	3.8	0	0	0.06	0.65	6.88	0.5	0.04	1.36	0	0	0	3.6	-12.37	-0.55	67.79	64.97	956.28	504.04	1057.17	611.19	973.32	526.53	1038.25	528.78
34.868	0	0.1	0.12	0.03	0.22	0.03	0.12	0.15	1.81	0.04	99.56	0.33	0	85.65	1.81	15.28	0.01	0.24	1.74	0	0.04	0.06	0	1.73	3.49	0	0	0.05	0.91	6.54	0.4	0.01	1.36	0	0	0	2.9	-13.07	-4.36	67.08	62.71	957.33	505.12	1058.38	611.1	973.7	528.3	1036.38	530.25
34.901	0	0.1	0.13	0.03	0.2	0.03	0.13	0.13	1.55	0.05	99.6	0.33	0	88.62	1.55	12.39	0.01	0.17	1.34	0	0.05	0.04	0	1.68	3.52	0	0	0.06	0.75	5.82	0.36	0.01	1.33	0	0	0	0.56	-11.74	-4.89	66.68	62.51	956.4	505.99	1057.66	612.2	972.73	529.49	1035.24	530.14
34.934	0	0.09	0.11	0.03	0.23	0.03	0.11	0.15	1.33	0.06	99.54	0.34	0	89.17	1.33	17.15	0.01	0.18	1.17	0	0.06	0.04	0	1.57	3.32	0	0	0.06	0.79	4.77	0.28	0.03	1.3	0	0	0	-0.02	-11.46	-7.23	66.45	61.74	954.62	505.96	1056.12	611.64	970.34	530.18	1032.09	530.1
34.968	0	0.09	0.1	0.03	0.28	0.03	0.1	0.18	1.25	0.08	99.44	0.52	0	92.06	0.98	23.35	0.01	0.24	1.12	0	0.08	0.08	0	1.46	3.08	0	0	0.06	0.97	3.91	0.19	0.01	1.25	0	0	0	3.03	-9.75	-6.04	67.6	62.68	951.01	506.91	1052.94	613.72	967.04	531.17	1029.72	531.67
35.001	0	0.08	0.09	0.03	0.31	0.03	0.09	0.2	1.2	0.11	99.38	0.63	0	95.93	0.87	26.45	0.01	0.32	1.16	0	0.11	0.09	0	1.53	2.68	0	0	0.05	0.99	3.77	0.17	0.01	1.2	0	0	0	2.31	-6.2	-4.23	67.56	63.37	945.37	507.24	1047.43	614.92	962.05	531.06	1025.42	531.56
35.034	0	0.08	0.08	0.03	0.36	0.03	0.09	0.24	1.89	0.11	99.29	0.88	0	91.48	0.84	30.47	0.01	0.36	1.89	0	0.11	0.07	0	1.38	3.41	0	0	0.1	0.9	3.23	0.16	0.02	1.25	0	0	0	1.96	-10.13	-2.09	67.08	62.94	938.89	508.62	1041.21	617.35	956.93	531.76	1019.86	532.8
35.068	0	0.07	0.07	0.03	0.42	0.03	0.08	0.28	2.63	0.1	99.17	1.23	0	94.7	0.82	35.28	0.01	0.47	2.63	0	0.1	0.03	0	1.17	3.33	0	0	0.29	0.65	2.83	0.14	0.01	1.28	0	0	0	3.39	-7.58	-8.25	67.01	62.78	936.09	508.61	1039.17	616.46	951.59	534.46	1014.35	532.73
35.101	0	0.07	0.07	0.03	0.42	0.03	0.08	0.3	2.77	0.12	99.15	1.21	0	92.79	0.79	35.62	0.01	0.71	3.35	0	0.12	0.02	0	1.03	2.77	0	0	0.32	0.68	3.28	0.14	0.03	1.35	0	0	0	0.47	-9.22	-4.57	65.26	62.31	924.98	509.42	1030.24	620.77	943.62	533.69	1005.93	533.79
35.135	0	0.07	0.07	0.03	0.47	0.03	0.07	0.35	2.8	0.09	99.06	1.51	0	95.98	0.74	38.52	0.01	1	3.49	0	0.09	0.01	0	0.78	2.8	0	0	0.36	0.58	3.86	0.1	0.01	1.47	0	0	0	1.38	-6.14	-8.02	66.29	65.22	922.42	508.78	1027.72	619.5	937.85	535.88	1002.92	531.54
35.168	0	0.06	0.06	0.02	0.6	0.03	0.07	0.46	2.2	0.07	98.79	2.45	0	94.77	0.74	45.29	0.01	1.69	3.08	0.01	0.07	0.01	0	0.65	2.2	0	0	0.26	0.51	3.42	0.08	0.01	1.48	0	0	0	3.48	-7.52	-7.13	66.67	64.99	918.84	507.81	1025.17	620.02	935.3	534.56	1000.23	531.8
35.201	0	0.06	0.05	0.02	0.65	0.03	0.06	0.5	1.62	0.06	98.7	2.59	0	94.36	0.66	46.56	0.01	2.48	2.52	0.01	0.06	0	0	0.56	1.62	0	0	0.07	0.52	3.12	0.09	0.03	1.47	0	0	0	4.43	-7.91	-6.78	66.69	64.62	916.34	508	1021.94	619.59	932.81	534.49	997.38	532.11
35.235	0	0.06	0.05	0.02	0.72	0.03	0.06	0.55	1.44	0.04	98.56	3.18	0	92.84	0.71	49.38	0.01	2.93	2.13	0.01	0.04	0	0	0.39	1.44	0	0	0.07	0.42	2.46	0.08	0.02	1.64	0	0	0	2.81	-9.19	-7.58	66.08	64.55	914.81	508.44	1020.06	618.94	930.71	534.87	995.22	532.5
35.268	0	0.06	0.05	0.02	0.74	0.03	0.06	0.57	1.38	0.04	98.53	3.41	0	93.7	0.59	50.32	0.01	2.89	2.12	0.01	0.04	0	0	0.36	1.38	0	0	0.04	0.41	2.23	0.09	0.01	1.69	0	0	0	3.32	-8.5	-7.87	66.13	63.28	912.96	508.2	1017.53	618.31	929.12	534.65	992.33	531.84
35.301	0	0.06	0.04	0.02	0.85	0.03	0.05	0.67	0.99	0.03	98.3	4.36	0	92.65	0.56	53.91	0.01	3.62	2	0.01	0.03	0	0	0.32	0.99	0	0	0.04	0.43	1.97	0.09	0.01	1.84	0	0	0	2.21	-9.33	-7.55	65.97	63.36	911.51	508.33	1015	617.35	927.24	534.59	990.51	531.21
35.335	0	0.06	0.05	0.02	0.7	0.03	0.06	0.52	1.54	0.03	98.61	2.91	0	92	0.63	48.13	0.01	3.37	2.57	0.01	0.03	0.01	0	0.35	1.54	0	0	0.08	0.4	1.61	0.09	0	1.89	0	0	0	2.83	-9.79	-6.99	66.19	61.88	911.34	508.86	1013.03	616.7	927.31	534.8	989.06	530.82
35.368	0	0.06	0.05	0.03	0.64	0.04	0.07	0.47	4.29	0.03	98.72	3.21	0	93.12	0.81	46.61	0.01	2.33	4.29	0.01	0.03	0.02	0	0.51	4.33	0	0	0.24	0.45	1.71	0.08	0	1.8	0	0	0	0.44	-8.98	-7.29	65.9	61.22	911.99	509.4	1011.98	614.8	927.33	534.63	988.44	530.95
35.402	0	0.07	0.06	0.03	0.52	0.04	0.08	0.36	6.95	0.03	98.96	2.96	0	92.75	0.93	41.17	0.01	1.3	6.95	0.01	0.03	0.03	0	0.67	8.71	0	0	1.55	0.51	1.46	0.06	0	1.63	0	0	0	1.13	-9.26	-5.51	66.29	63.16	912.42	509.76	1010.31	613.29	926.51	534.59	989.55	530.68
35.435	0	0.08	0.07	0.04	0.45	0.04	0.1	0.3	4.78	0.02	99.1	4.3	0	92.66	1.34	37.26	0.01	0.5	4.78	0	0.02	0.03	0	0.79	17.45	0	0	2.16	0.51	1.27	0.07	0	1.43	0	0	0	1.53	-9.32	-4.81	66.89	63.44	914.85	511.02	1008.16	609.62	926.86	535.18	990.15	530.71
35.468	0	0.1	0.09	0.07	0.33	0.03	0.16	0.2	3.29	0.02	99.33	6.05	0	90.04	2.15	27.43	0.01	0.3	3.29	0	0.02	0.02	0	0.83	31.78	0	0	2.79	0.45	1.31	0.07	0	1.22	0	0	0	-1.58	-10.99	-5.44	65.7	62.49	915.32	510.52	1008.64	608.34	927.49	534.13	989.87	530.44
35.502	0	0.13	0.11	0.09	0.26	0.03	0.24	0.15	3.14	0.02	99.48	7.62	0	91.22	3.14	19.02	0.01	0.19	1.65	0	0.02	0.02	0	0.7	43.25	0	0	1.26	0.37	1.3	0.09	0.03	1.09	0	0	0	-1.21	-10.3	-5.12	66.03	64.35	916.97	509.69	1010.62	608.08	928.49	533.89	992.66	529.14
35.535	0	0.14	0.13	0.12	0.23	0.03	0.32	0.13	4.7	0.03	99.36	9.74	0	90.29	4.7	14.36	0.01	0.15	1.19	0	0.03	0.01	0	0.61	51.26	0.01	0	0.68	0.37	1.43	0.09	0.04	0.99	0	0	0	3.39	-10.85	-5.53	66.65	64.19	918.6	509.23	1013.72	609.76	930.73	534.33	994.74	529.55
35.568	0	0.15	0.14	0.13	0.21	0.03	0.4	0.12	6.74	0.03	99.21	8.36	0	87.5	6.74	9.62	0.01	0.11	1.16	0	0.03	0.01	0	0.55	53.92	0.01	0	0.24	0.31	1.55	0.1	0.23	1.04	0	0	0	1.71	-12.27	-4.11	66.59	63.89	921.68	510.64	1016.73	611.34	934.59	534.78	998.37	531.02
35.602	0	0.13	0.15	0.07	0.2	0.03	0.27	0.11	6.05	0.03	99.46	1.52	0	91.45	6.05	7.86	0.01	0.06	1.18	0.01	0.03	0.01	0	0.47	33.58	0.01	0	0.08	0.37	1.82	0.1	8.74	0.98	0	0	0	-0.14	-10.15	-1.43	66.92	65.91	925.36	512.65	1018.42	610.93	937.55	534.91	1003.45	533.44
35.635	0	0.12	0.15	0.04	0.19	0.03	0.2	0.1	5.78	0.03	99.6	0.4	0	87.36	5.78	6.63	0.01	0.05	1.01	0.01	0.03	0.01	0	0.4	16.01	0.01	0	0.06	0.34	1.82	0.11	3.01	0.98	0	0	0	2.33	-12.33	-3.55	66.5	63.4	927.62	511.23	1020.9	610.2	940.18	534.86	1003.49	531.34
35.668	0	0.11	0.16	0.03	0.18	0.03	0.18	0.09	6.25	0.04	99.64	0.33	0	85.25	6.25	4.71	0.02	0.05	0.88	0.01	0.04	0.01	0	0.39	7.87	0.01	0	0.03	0.35	1.75	0.13	0.93	0.94	0	0	0	1.7	-13.23	-1.87	65.8	61.03	929.61	510.27	1023.45	610.46	944.49	532.71	1005.49	530.87
35.702	0	0.11	0.16	0.02	0.18	0.03	0.18	0.09	4.63	0.04	99.65	0.33	0	87.94	6.67	3.75	0.02	0.06	0.96	0.02	0.04	0.01	0	0.44	4.63	0.01	0	0.03	0.31	1.74	0.16	0.05	0.98	0	0	0	1.18	-12.07	-3.02	66.08	62.93	933.56	509.51	1030.05	611.91	948.21	532.78	1011.12	530.92
35.735	0	0.11	0.16	0.02	0.17	0.03	0.17	0.09	2.99	0.05	99.65	0.33	0	84.5	6.42	3.73	0.02	0.06	1.4	0.03	0.05	0.02	0	0.38	2.99	0.01	0	0.03	0.34	1.93	0.16	0.03	1.06	0	0	0	2.29	-13.52	-1.27	66.1	64.72	935.6	509.68	1031.83	611.88	950.03	532.3	1014.75	531.83
35.769	0	0.11	0.16	0.02	0.18	0.03	0.18	0.1	2.48	0.03	99.64	0.33	0	82.32	7.74	3.63	0.02	0.07	3.5	0.03	0.03	0.02	0	0.43	2.48	0.02	0	0.04	0.35	2.49	0.16	0.03	1.02	0	0	0	2.1	-14.31	-1.21	65.8	64.6	937.16	509.61	1033.58	611.79	951.77	531.96	1016.36	532.2
35.802	0	0.1	0.16	0.02	0.19	0.03	0.18	0.1	2.27	0.03	99.63	0.33	0	86.71	8.24	3.8	0.02	0.06	3.3	0.03	0.03	0.01	0	0.41	2.27	0.02	0	0.05	0.32	2.77	0.17	0.02	1.02	0	0	0	2.59	-12.62	-2.22	65.93	65.92	938.81	509.38	1036.29	612.48	952.76	532.63	1018.67	532
35.835	0	0.1	0.16	0.02	0.2	0.03	0.19	0.11	2.46	0.04	99.61	0.33	0	89.62	9.28	4.62	0.02	0.06	3.75	0.02	0.04	0.01	0	0.36	2.46	0.02	0	0.06	0.32	2.95	0.18	0.01	1.1	0	0	0	0.11	-11.22	-1.16	65.56	64.39	939.88	509.87	1036.96	613.05	954.99	532.42	1019.38	531.64
35.869	0	0.09	0.15	0.02	0.24	0.03	0.23	0.14	4.13	0.04	99.53	0.33	0	88.08	13.87	5.69	0.02	0.08	3.63	0.02	0.04	0.01	0	0.18	4.13	0.01	0	0.14	0.25	2.81	0.22	0.01	1.18	0	0	0	0.89	-12	-1.86	65.73	64.21	940.59	509.66	1037.23	612.29	955.22	532.55	1019.42	531.29
35.902	0	0.09	0.15	0.02	0.27	0.03	0.26	0.16	5.76	0.04	99.47	0.38	0	88.86	16.4	6.73	0.03	0.11	3.32	0.01	0.04	0.01	0	0.19	5.76	0.01	0	0.23	0.26	2.74	0.24	0.01	1.26	0	0	0	-0.61	-11.62	-1.91	65.62	63.72	941.55	509.87	1037.78	611.93	956.22	532.5	1019.92	531.16
35.935	0	0.08	0.13	0.02	0.3	0.04	0.27	0.2	8.71	0.04	99.4	0.49	0	90.09	16.82	10.27	0.02	0.17	3.89	0.01	0.04	0.01	0	0.14	8.71	0.01	0	0.31	0.26	3.41	0.34	0	1.48	0	0	0	3.61	-10.96	-4.35	66.72	62.74	942.72	509.64	1039.81	612.1	957.12	533.27	1019.86	532.31
35.969	0	0.08	0.11	0.02	0.31	0.04	0.23	0.22	10.06	0.04	99.39	0.45	0	90.95	14.38	13.94	0.02	0.23	4.65	0.01	0.04	0.03	0	0.1	10.06	0.02	0	0.25	0.34	4.75	0.38	0	2.27	0	0	0	3.41	-10.46	-3.96	66.94	64.42	942.95	509.61	1039.93	611.68	956.59	533.19	1021.01	532.46
36.002	0	0.08	0.1	0.03	0.34	0.04	0.22	0.26	12.72	0.04	99.31	0.69	0	89.09	14.11	17.66	0.02	0.34	5.74	0.01	0.04	0.04	0	0.11	12.72	0.01	0	0.21	0.37	5.05	0.38	0.01	2.5	0	0	0	6.11	-11.5	-4.92	67.35	63.78	942.02	509.78	1039.88	612.59	955.94	533.76	1019.72	533.75
36.035	0	0.08	0.08	0.03	0.37	0.05	0.18	0.3	10.35	0.03	99.25	1.39	0	95.56	10.35	24.31	0.02	0.46	6.58	0.01	0.03	0.05	0	0.11	16.01	0.01	0.01	0.26	0.4	5.69	0.39	0.01	2.94	0	0	0	1.21	-6.66	-4.57	66.64	62.83	940.98	509.97	1038.86	612.7	955.69	533.15	1018.52	533.11
36.069	0	0.08	0.07	0.04	0.4	0.05	0.17	0.35	8.95	0.05	99.2	2.64	0	94.19	8.95	27.83	0.01	0.54	7.12	0.01	0.05	0.08	0	0.13	20.61	0.01	0.01	0.36	0.58	6.82	0.46	0.29	3.43	0	0	0	6.88	-8.08	-5.98	67.42	62.27	939.06	509.64	1037.6	613.19	953.69	533.89	1015.95	533.91
36.102	0	0.07	0.07	0.04	0.42	0.05	0.13	0.38	6.76	0.09	99.15	2.88	0	95.72	6.39	32.14	0.01	0.7	6.76	0.02	0.09	0.09	0	0.14	17.4	0.01	0.01	0.41	0.64	6.84	0.4	18.51	3.58	0	0	0	6.13	-6.46	-2.38	67.12	62.36	934.65	510.44	1033.35	614.63	951.14	532.59	1013.41	536.02
36.136	0	0.07	0.06	0.03	0.42	0.06	0.11	0.38	6.69	0.17	99.17	2.74	0	93.12	4.29	34.53	0.01	0.67	6.69	0.02	0.17	0.06	0	0.2	14.37	0.01	0.01	0.38	0.73	6.75	0.42	9.95	4.23	0	0	0	7.61	-8.98	-4.79	67.23	65.76	932.8	510.77	1032.03	614.61	946.44	534.87	1012.19	536.12
36.169	0	0.07	0.06	0.03	0.39	0.06	0.1	0.38	7.06	0.16	99.22	1.93	0	94.01	3.47	33.61	0.01	0.7	7.06	0.05	0.16	0.08	0	0.24	10.84	0.01	0.01	0.37	0.77	8.34	0.38	2	4.65	0	0	0	5.78	-8.23	-6.04	67.22	64.18	931.45	511.05	1030.88	614.98	945.43	535.48	1009.61	535.68
36.202	0	0.07	0.06	0.03	0.38	0.06	0.09	0.37	6.56	0.09	99.25	1.67	0	96.95	2.42	34	0.01	0.73	6.56	0.06	0.09	0.03	0	0.23	8.62	0.02	0.01	0.3	0.7	8.76	0.36	0.24	4.96	0	0	0	3.56	-4.7	-5.92	66.48	64.75	926.97	510.91	1028.5	617.3	941.79	535.67	1006.54	535.22
36.236	0	0.07	0.06	0.02	0.33	0.06	0.08	0.34	6.36	0.06	99.31	1.16	0.47	96.98	1.79	31.12	0.01	0.76	6.36	0.06	0.05	0.01	0	0.25	6.63	0.02	0.01	0.33	0.67	10.3	0.32	0.1	5.35	0	0	0	4.6	-4.66	-4.51	66.47	65.29	923.76	510.73	1026.03	618.73	939.38	535.42	1004.67	535.05
36.269	0	0.07	0.07	0.02	0.27	0.06	0.09	0.28	5.99	0.06	99.44	0.78	0.65	97.04	1.13	26.07	0.01	0.67	5.99	0.06	0.04	0.01	0	0.26	6.04	0.02	0.01	0.33	0.68	10.93	0.29	0.02	5.42	0	0	0	4.29	-4.55	-5.49	66.04	64.77	921.79	510.87	1024.69	619.32	937.51	535.95	1002.28	535.23
36.302	0	0.08	0.07	0.02	0.22	0.07	0.09	0.23	5.4	0.06	99.54	0.52	1.54	95.7	0.88	21.03	0	0.48	6.47	0.06	0.04	0.01	0	0.3	5.4	0.02	0.01	0.25	0.66	11.9	0.27	0.02	5.88	0	0	0	2.98	-6.49	-4.69	65.79	63.27	920.63	511.5	1021.66	618	936.61	535.48	999.88	535.53
36.336	0	0.08	0.07	0.02	0.2	0.08	0.09	0.23	4.45	0.06	99.55	0.42	3.09	95.9	0.7	18.99	0	0.44	8.55	0.06	0.04	0.01	0	0.37	4.45	0.03	0	0.19	0.66	13.7	0.23	0.02	6.3	0	0	0	3	-6.24	-4.56	66.03	64.36	920.04	512.34	1020.02	617.45	934.98	536.24	999.33	536.22
36.369	0	0.08	0.08	0.02	0.2	0.08	0.1	0.21	4.99	0.05	99.57	0.41	3.45	96.36	0.66	18.21	0	0.36	9.55	0.05	0.05	0.01	0	0.35	4.99	0.03	0.01	0.23	0.6	13.15	0.23	0.01	6.33	0	0	0	1.49	-5.62	-5.15	65.77	66.22	918.72	512.23	1019.11	617.32	932.55	536.76	998.76	535.61
36.403	0	0.08	0.07	0.02	0.2	0.08	0.09	0.24	5.3	0.04	99.52	0.44	2.7	97.06	0.6	18.83	0	0.41	7.53	0.03	0.04	0.01	0	0.36	5.3	0.04	0	0.41	0.65	15.32	0.18	0.01	6.53	0	0	0	-0.1	-4.51	-3.65	65.25	66.55	916.21	511.71	1018	618.79	931.35	535.68	997.9	535.21
36.436	0	0.07	0.06	0.02	0.25	0.07	0.08	0.3	6.09	0.04	99.41	0.71	1.89	97.73	0.55	24.68	0	0.48	6.26	0.01	0.03	0	0	0.37	6.09	0.04	0	0.55	0.66	14.65	0.18	0.01	6.44	0	0	0	-0.09	-3.18	-3.89	65.02	66.53	914.94	510.85	1017.86	619.21	930.56	535.11	997.08	534.51
36.469	0	0.07	0.06	0.03	0.29	0.06	0.08	0.33	6.18	0.04	99.34	1.02	0.5	95.85	0.66	28.87	0	0.48	4.29	0.01	0.02	0	0	0.36	7.09	0.04	0	0.78	0.63	12.76	0.18	0.02	6.18	0	0	0	2.29	-6.3	-3.36	65.37	65.19	914.39	511.22	1015.79	618.42	930.19	535.13	995.38	534.98
36.503	0	0.07	0.06	0.03	0.33	0.05	0.08	0.37	5.61	0.06	99.27	1.57	0	94.73	0.83	32.99	0	0.46	3.5	0.01	0.02	0	0	0.37	8.85	0.06	0	0.97	0.54	11.2	0.16	0.01	5.61	0	0	0	-0.35	-7.55	-4.46	64.51	65.44	914.38	511.23	1016.55	618.85	929.86	535.7	995.28	534.2
36.536	0	0.06	0.05	0.03	0.41	0.05	0.07	0.43	5.44	0.07	99.14	2.35	0	95.35	1.18	38.55	0	0.41	3.27	0	0.01	0	0	0.35	8.38	0.07	0	0.88	0.5	9.12	0.13	0.02	5.44	0	0	0	-1.27	-6.89	-4.38	64.4	65.72	915.18	511.81	1016.78	618.86	930.29	536.3	995.97	534.14
36.569	0	0.06	0.05	0.03	0.45	0.05	0.07	0.45	5.14	0.06	99.1	2.87	0	95.3	1.7	40.52	0	0.36	3.3	0	0.01	0	0	0.39	9	0.06	0	0.78	0.4	7.94	0.13	0.01	5.14	0	0	0	0.45	-6.96	-4.09	64.65	66.05	916.15	511.43	1016.93	617.73	930.8	535.88	996.83	533.97
36.603	0	0.06	0.04	0.03	0.51	0.05	0.07	0.5	4.85	0.07	98.99	3.45	0	96.04	2.08	43.79	0	0.33	3.55	0	0.01	0	0	0.35	8.08	0.07	0	0.46	0.28	6.94	0.12	0.04	4.85	0	0	0	0.43	-6.05	-4.06	64.93	68.01	917.13	511.3	1017.94	617.13	930.77	535.84	998.76	534.2
36.636	0	0.06	0.05	0.03	0.45	0.05	0.08	0.43	4.62	0.06	99.1	2.56	0	94.6	2.37	39.82	0	0.29	3.44	0	0.02	0	0	0.37	8.21	0.06	0	0.26	0.24	6.85	0.13	0.03	4.62	0	0	0	0.98	-7.69	-4.21	64.75	69.09	918.27	511.06	1019.54	617.31	931.46	536.06	1000.51	534.02
36.669	0	0.06	0.05	0.03	0.43	0.05	0.08	0.4	4.39	0.06	99.14	1.98	0	94.77	3.2	37.34	0	0.24	3.17	0	0.02	0	0	0.35	7.42	0.06	0.01	0.16	0.19	6.51	0.14	0.06	4.39	0	0	0	1.23	-7.51	-2.7	64.64	69.41	919.8	511.55	1020.35	617.51	933.26	535.84	1002.66	534.48
36.703	0	0.07	0.07	0.02	0.35	0.05	0.09	0.29	4.14	0.04	99.3	1.09	0	92.08	3.67	30.46	0.01	0.17	3.5	0	0.03	0	0	0.39	6.4	0.04	0	0.08	0.16	5.13	0.15	0.46	4.14	0	0	0	-0.79	-9.74	-0.74	64.19	70.98	921.01	512.51	1020.94	617.77	934.38	535.64	1005.36	535.51
36.736	0	0.08	0.09	0.02	0.25	0.04	0.11	0.19	4.39	0.04	99.49	0.49	0	84.17	4.39	20.34	0.01	0.12	2.88	0.01	0.03	0	0	0.38	5.38	0.04	0	0.05	0.16	4.57	0.16	16.66	4.07	0	0	0	0.18	-13.65	-1.02	64.13	67.92	923.45	513.35	1022.49	618.01	937.75	536.27	1005.68	536.19
36.77	0	0.08	0.1	0.02	0.23	0.04	0.12	0.15	4.22	0.04	99.55	0.34	0	89.19	4.61	16.34	0.01	0.09	3.61	0.01	0.04	0	0	0.35	4.22	0.03	0	0.04	0.15	3.44	0.18	15.33	3.75	0	0	0	-1.52	-11.45	-0.02	63.91	65.15	925.71	512.92	1025.72	619.63	942.48	535.54	1007.63	534.9
36.803	0	0.09	0.11	0.02	0.21	0.04	0.13	0.14	3.92	0.05	99.58	0.33	0	88.43	4.61	13.62	0.01	0.09	3.97	0.02	0.05	0	0	0.29	3.92	0.03	0	0.06	0.16	3.6	0.21	0.82	3.56	0	0	0	-3.92	-11.83	-0.31	63.43	65.92	928.86	510.77	1030.48	618.64	945.88	533.33	1011.8	533.12
36.836	0	0.09	0.11	0.02	0.21	0.04	0.12	0.14	2.48	0.06	99.57	0.33	0	82.63	4.81	13.93	0.01	0.11	3.22	0.03	0.06	0	0	0.24	2.48	0.03	0	0.09	0.18	3.95	0.2	0.04	3.44	0	0	0	-3.93	-14.2	0.36	63.1	65.87	930.06	509.43	1033.7	619.8	948.44	532.1	1014.31	532.15
36.87	0	0.09	0.11	0.02	0.2	0.04	0.12	0.13	1.78	0.06	99.59	0.33	0	76.93	4.26	12.63	0.02	0.15	3.02	0.03	0.06	0.01	0	0.21	1.78	0.02	0	0.11	0.2	3.76	0.18	0.08	2.97	0	0	0	-2.59	-15.98	0.16	63.32	65.54	931.18	507.84	1036.66	620.15	950.53	530.74	1016.06	531.6
36.903	0	0.09	0.11	0.02	0.21	0.04	0.12	0.14	1.32	0.07	99.58	0.33	0	79.33	3.86	13.62	0.02	0.23	2.42	0.03	0.07	0.01	0	0.18	1.32	0.02	0	0.1	0.25	4.24	0.16	0.08	2.97	0	0	0	-3.75	-15.28	0.76	63.48	66.02	933.31	508.01	1038.4	619.88	952.55	530.57	1018.56	531.49
36.936	0	0.08	0.1	0.02	0.24	0.04	0.11	0.16	1.18	0.08	99.52	0.33	0	75.07	3.62	17.56	0.02	0.37	1.8	0.03	0.08	0.01	0	0.15	1.18	0.02	0	0.07	0.29	4.52	0.15	0.02	2.86	0	0	0	-1.24	-16.49	-0.45	63.9	65.57	934.84	507.96	1039.66	619.42	953.52	531.04	1019.08	531.94
36.97	0	0.08	0.09	0.02	0.26	0.04	0.1	0.19	1.06	0.08	99.47	0.36	0	83.8	3.68	20.4	0.02	0.59	1.89	0.03	0.08	0.01	0	0.14	1.06	0.01	0	0.05	0.33	4.91	0.13	0.02	2.9	0	0	0	-0.62	-13.78	-0.24	64.46	66.05	936.64	507.63	1040.66	618.02	954.82	530.35	1020.85	532.05
37.003	0	0.07	0.08	0.02	0.35	0.04	0.09	0.27	0.96	0.09	99.3	0.63	0	88.58	3.77	28.29	0.02	1.07	2.41	0.02	0.09	0.01	0	0.13	0.96	0.01	0	0.05	0.38	4.85	0.13	0.02	2.99	0	0	0	-0.44	-11.76	-1.38	64.9	66.3	938.25	507.4	1042.64	617.78	955.91	530.53	1022.19	532.08
37.036	0	0.06	0.06	0.02	0.49	0.04	0.08	0.4	1.31	0.08	99.03	1.18	0	89.04	3.99	36.75	0.02	2.01	3.06	0.02	0.08	0.01	0	0.13	1.31	0.01	0	0.09	0.4	5.1	0.13	0.01	3.03	0	0	0	0.12	-11.53	-1.98	65.51	66.3	940.72	507.7	1043.42	616.29	957.22	531.13	1023.52	531.61
37.07	0	0.06	0.05	0.02	0.69	0.04	0.07	0.66	1.67	0.08	98.61	2.29	0	91.63	4.64	44.94	0.02	3.68	4.26	0.02	0.08	0.01	0	0.11	1.67	0.01	0	0.18	0.55	6.36	0.14	0.01	3.24	0	0	0	3.28	-10.04	-2.39	66.16	64.72	941.01	507.19	1043.54	616.06	958.07	530.9	1022.78	531.52
37.103	0	0.06	0.04	0.02	0.89	0.04	0.07	0.89	2.6	0.07	98.22	3.88	0	91.33	4.81	50.81	0.02	4.93	4.43	0.01	0.07	0.01	0	0.13	2.6	0.01	0	0.44	0.54	6.4	0.14	0.01	3.26	0	0	0	4.64	-10.23	-4.72	66.58	62.19	941.8	507.66	1044.63	616.79	959.19	532.23	1021.39	531.89
37.137	0	0.05	0.03	0.02	1.3	0.04	0.06	1.42	4.06	0.09	97.16	8.29	0	90.52	6.22	59.36	0.02	6.13	4.15	0.01	0.09	0.01	0	0.12	4.06	0.01	0	1.6	0.75	6.57	0.13	0.02	3.36	0	0	0	4.15	-10.72	-5.45	66.29	61.84	940.95	507.31	1044.21	616.59	958.39	532.02	1020.23	531.69
37.17	0	0.05	0.03	0.02	1.66	0.05	0.06	1.96	4.66	0.09	96.08	14.57	0	95.14	6.64	66.09	0.02	6.63	4.66	0.01	0.09	0.01	0	0.11	5.24	0.01	0	1.53	0.92	6.72	0.11	0.03	3.65	0	0	0	-2.31	-7.13	-3.62	65.25	64.97	939.11	507.67	1042.91	617.01	956.08	531.46	1021.05	531.23
37.203	0	0.05	0.03	0.02	1.74	0.05	0.06	2.06	4.16	0.1	95.89	17.61	0	96	6.33	68.06	0.02	6.52	4.16	0.01	0.1	0.01	0	0.12	6.08	0.01	0	1.82	0.83	6.38	0.11	0.02	3.68	0	0	0	0.65	-6.11	-3.03	65.67	64.41	936.62	507.29	1040.5	617.25	954.25	531.03	1018.65	531.56
37.237	0	0.04	0.02	0.03	1.96	0.05	0.05	2.52	4.12	0.12	94.96	24.38	0	96.59	5.05	72.13	0.02	7.2	4.12	0.01	0.14	0.01	0	0.12	7.12	0.01	0	1.76	0.94	7.9	0.09	0.03	3.75	0	0	0	-0.4	-5.29	-3.48	65.33	65.28	933.72	507.22	1038.27	617.45	951	531.09	1016.28	531.7
37.27	0	0.05	0.02	0.03	1.89	0.05	0.05	2.47	4.23	0.12	95.05	28.42	0	95.77	3.49	73.1	0.02	6.93	4.23	0.02	0.13	0.01	0	0.12	8.73	0.01	0	1.79	0.85	8.3	0.09	0.01	3.93	0	0	0	-1.53	-6.41	-4.08	64.77	65.74	930.98	506.87	1036.34	617.84	948.09	531.25	1013.83	530.93
37.303	0	0.05	0.02	0.03	1.75	0.04	0.04	2.3	3.77	0.12	95.4	23.73	0	96.64	2.2	71.95	0.01	6.94	2.93	0.02	0.12	0.01	0	0.15	6.86	0	0	0.97	0.89	8.91	0.09	0.01	3.77	0	0	0	-0.55	-5.2	-3.08	64.96	65.29	925.71	505.82	1033.21	619.34	944.68	529.76	1009.94	531.35
37.337	0	0.04	0.02	0.03	1.61	0.04	0.04	1.94	3.76	0.09	96.11	20.75	0	96.48	1.64	71.42	0.01	5.75	2.57	0.01	0.09	0	0	0.2	5.24	0	0	0.69	0.9	7.1	0.07	0	3.76	0	0	0	0.49	-5.45	-3.85	65.37	65.66	923.53	504.98	1031.59	619.17	942.17	529.68	1007.83	530.34
37.37	0	0.05	0.03	0.02	1.51	0.04	0.04	1.78	3.65	0.07	96.44	15.95	0	96.52	1.34	68.86	0.01	6.34	2.58	0.02	0.07	0	0	0.21	3.79	0	0	0.36	1.01	7.21	0.07	0.01	3.65	0	0	0	0.63	-5.38	-2.68	65.32	64.61	919.71	505.29	1026.07	618.04	938.65	529.17	1003.26	530.38
37.404	0	0.05	0.03	0.02	1.33	0.04	0.04	1.47	3.22	0.06	97.05	12.43	0	95.75	0.92	65.82	0.01	6.08	3.23	0.02	0.06	0.01	0	0.29	3.22	0	0	0.36	0.86	6.32	0.09	0.01	3.82	0	0	0	1.73	-6.43	-4.88	66.14	65.96	919.86	505.87	1025.42	616.9	936.54	530.78	1002.51	530.86
37.437	0	0.05	0.03	0.02	1.06	0.05	0.05	1.11	3.34	0.05	97.78	8.43	0	94.53	0.77	60.31	0.01	5.28	3.58	0.02	0.05	0.01	0	0.32	3.34	0	0	0.31	0.75	5.89	0.1	0	3.84	0	0	0	4.48	-7.75	-5.04	66.84	65.57	919.86	506.44	1023.6	616.12	935.75	531.87	1001.31	530.62
37.47	0	0.05	0.04	0.02	0.92	0.05	0.05	0.94	4.11	0.04	98.12	6.79	0	92.74	0.79	56.63	0.01	4.7	4.71	0.02	0.04	0.01	0	0.34	4.11	0	0	0.26	0.68	6.08	0.1	0	3.76	0	0	0	5.03	-9.26	-6.02	66.94	63.55	920.39	506.91	1021.9	613.96	935.75	532.12	999.29	530.73
37.504	0	0.05	0.04	0.02	0.88	0.05	0.05	0.93	4.74	0.03	98.14	6.81	0	94.33	1.04	56.04	0.01	3.93	5.17	0.01	0.03	0.01	0	0.4	4.74	0	0	0.3	0.49	6.93	0.11	0	3.68	0	0	0	4.72	-7.94	-7.36	67.24	64.54	920.83	506.82	1021.85	612.36	934.74	532.44	999.26	530.82
37.537	0	0.05	0.04	0.02	0.9	0.05	0.06	1	5.14	0.02	98	7.33	0	93.72	1.59	56.63	0.01	3.56	5.36	0.01	0.02	0	0	0.39	5.14	0	0	0.25	0.46	7.94	0.12	0	3.68	0	0	0	4.18	-8.49	-6.91	67.29	64.78	921.44	506.71	1021.24	610.95	934.84	532.03	999.59	530.24
37.57	0	0.05	0.04	0.03	0.83	0.05	0.06	0.94	5.53	0.02	98.13	6.82	0	93.78	2.75	53.51	0.01	3.04	5.53	0.01	0.02	0	0	0.38	7.29	0	0	0.28	0.49	8.85	0.11	0	3.67	0	0	0	4.72	-8.43	-6.95	67.51	63.38	922.41	506.73	1020.38	609.08	935.66	531.57	999.02	530
37.604	0	0.06	0.05	0.03	0.64	0.04	0.08	0.72	4.19	0.01	98.57	4.51	0	93.2	3.29	45.68	0.01	2.22	4.19	0.01	0.01	0.01	0	0.36	9.66	0	0	0.22	0.43	10.44	0.11	0	3.36	0	0	0	3.35	-8.91	-5.54	67.9	63.37	924.73	508.04	1018.89	606.44	936.77	531.71	1000.12	530.14
37.637	0	0.06	0.05	0.03	0.55	0.04	0.09	0.61	3.92	0.01	98.79	3.98	0	92.78	3.92	41.63	0.01	1.36	3.1	0.01	0.01	0.01	0	0.39	12.1	0	0	0.19	0.38	10.68	0.12	0	3.22	0	0	0	2.65	-9.23	-3.9	67.86	64.48	925.79	508.64	1018.78	606.37	937.47	531.91	1001.91	529.84
37.67	0	0.07	0.06	0.03	0.48	0.04	0.11	0.5	5.96	0.02	98.99	2.85	0	93.71	5.96	35.74	0.01	0.82	2.27	0.02	0.02	0.01	0	0.37	13.68	0	0	0.15	0.37	10.68	0.13	0.04	2.97	0	0	0	3.12	-8.49	-4.73	67.58	64.44	925.99	507.67	1019.15	605.5	937.38	531.49	1001.76	528.68
37.704	0	0.08	0.08	0.04	0.38	0.03	0.15	0.38	7.35	0.02	99.24	1.91	0	94	7.35	27.27	0.01	0.54	1.55	0.01	0.02	0.01	0	0.45	17.06	0	0	0.1	0.37	10.89	0.15	0.03	2.44	0	0	0	3.18	-8.24	-3.34	67.38	65.14	927.02	507.1	1020.3	605.56	938.79	530.52	1003.89	528.08
37.737	0	0.09	0.1	0.04	0.3	0.03	0.17	0.26	7.29	0.02	99.41	1.21	0	90.7	7.29	19.61	0.01	0.42	1.24	0.01	0.02	0.01	0	0.52	18.8	0	0	0.11	0.34	10.32	0.16	0.03	2.12	0	0	0	3.93	-10.61	-3.23	67.25	64.28	929.38	507.28	1022.21	605.29	941.4	530.41	1005.65	528.55
37.771	0	0.11	0.12	0.04	0.24	0.03	0.21	0.19	6.93	0.03	99.52	0.92	0	89.4	6.93	12.82	0.01	0.33	1.03	0.01	0.03	0.02	0	0.66	21.62	0	0	0.12	0.33	9.15	0.19	0.04	1.52	0	0	0	2.52	-11.34	-2.9	67.02	63.3	932.18	507.72	1024.26	605.11	944.51	530.46	1007.77	528.41
37.804	0	0.12	0.14	0.04	0.2	0.03	0.23	0.15	6.6	0.04	99.54	0.69	0	87	6.6	7.78	0.01	0.22	1.19	0.01	0.04	0.02	0	0.7	22.72	0.01	0	0.11	0.3	9.32	0.23	0.07	1.42	0	0	0	3.63	-12.5	-2.9	66.97	62.34	934.76	507.17	1027.57	605.54	947.94	529.9	1010.26	528.35
37.837	0	0.12	0.15	0.04	0.19	0.03	0.22	0.14	6.81	0.06	99.56	0.48	0	86.79	6.81	6.12	0.01	0.15	1.5	0.02	0.06	0.02	0	0.62	18.48	0.01	0	0.11	0.3	9.02	0.24	0.03	1.47	0	0	0	2.05	-12.59	-2.82	66.48	62.81	936.18	506.19	1031.31	607.25	950.31	529.33	1013.09	527.33
37.871	0	0.11	0.15	0.04	0.19	0.03	0.23	0.14	7.99	0.06	99.55	0.47	0	89.15	7.99	5.74	0.01	0.11	2.32	0.01	0.06	0.02	0	0.61	16.94	0.01	0	0.1	0.24	9.07	0.29	0.03	1.48	0	0	0	1.3	-11.47	-1.89	66.73	64.27	939.4	506.54	1035.32	608.26	953.63	529.27	1017.89	528.25
37.904	0	0.11	0.15	0.03	0.19	0.03	0.24	0.14	9.15	0.09	99.51	0.5	0	85.36	9.15	4.49	0.02	0.09	3.51	0.01	0.09	0.02	0	0.55	16.85	0.01	0	0.1	0.26	8.98	0.31	0.02	1.56	0	0	0	0.73	-13.19	-0.96	66.51	63.89	941.7	506.83	1037.1	608.16	956.31	528.98	1020.2	528.48
37.937	0	0.11	0.15	0.03	0.18	0.04	0.24	0.14	8.35	0.1	99.53	0.44	0	87.67	8.35	4.17	0.02	0.09	4.62	0.01	0.1	0.03	0	0.54	15.79	0.01	0	0.1	0.29	9.54	0.29	0.02	1.53	0	0	0	0.35	-12.19	-1.12	66.65	65.15	943.76	507.07	1038.63	607.33	957.38	529.09	1022.53	528.96
37.971	0	0.11	0.15	0.03	0.2	0.04	0.24	0.17	9.53	0.07	99.52	0.43	0	83.91	9.53	5.01	0.02	0.09	5.42	0.01	0.07	0.03	0	0.48	14.36	0.01	0	0.17	0.31	11.71	0.38	0.01	1.49	0	0	0	0.9	-13.74	-2.52	66.53	63.67	944.2	506.95	1040.09	608.3	958.38	529.67	1022.04	528.86
38.004	0	0.11	0.15	0.03	0.2	0.04	0.23	0.18	9.57	0.08	99.55	0.36	0	90.44	9.57	5.24	0.02	0.09	5.47	0.01	0.08	0.05	0	0.43	11.52	0.01	0	0.16	0.34	13.15	0.4	0.01	1.53	0	0	0	1.57	-10.77	-3.1	67.29	63.63	946.27	506.84	1041.58	607.53	959.93	529.84	1023.55	528.5
38.037	0	0.1	0.15	0.03	0.2	0.04	0.21	0.19	9.01	0.06	99.59	0.33	0	88.42	9.01	6.39	0.02	0.08	5.15	0.01	0.06	0.06	0	0.43	9.02	0.01	0	0.19	0.35	14.06	0.46	0.01	1.51	0	0	0	2.97	-11.83	-5.58	67.8	63.3	947.73	506.61	1042.94	606.35	960.27	530.63	1023.54	528.56
38.071	0	0.1	0.14	0.03	0.21	0.04	0.19	0.19	7.83	0.05	99.57	0.33	0	90.39	7.83	8.87	0.02	0.1	5.09	0.01	0.05	0.06	0	0.47	9.17	0	0	0.3	0.35	13.18	0.55	0	1.45	0	0	0	2.65	-10.79	-4.74	67.99	62.24	947.86	507.11	1042.83	606.84	961.28	530.31	1023.52	529.32
38.104	0	0.1	0.13	0.03	0.22	0.04	0.18	0.2	5.99	0.05	99.56	0.44	0	89.08	5.99	11.46	0.02	0.1	4.77	0.01	0.05	0.08	0	0.49	12.49	0	0	0.27	0.38	12.9	0.56	0.01	1.54	0	0	0	1.48	-11.5	-4.93	67.69	62.32	945.96	506.75	1041.69	607.01	959.62	529.89	1021.93	529.19
38.138	0	0.1	0.12	0.04	0.22	0.04	0.16	0.19	4.75	0.06	99.56	0.57	0	87.56	4.24	13.3	0.02	0.14	4.75	0.01	0.06	0.11	0	0.49	14.51	0	0	0.36	0.49	12.39	0.63	0.02	1.58	0	0	0	6.21	-12.24	-5.31	68.65	61.26	944.32	506.38	1039.94	606.9	958.3	529.84	1019.56	529.75
38.171	0	0.1	0.11	0.04	0.24	0.04	0.16	0.22	5.01	0.08	99.53	0.94	0	91.95	3.37	16.3	0.02	0.21	5.01	0.01	0.08	0.12	0	0.52	18.46	0	0	0.34	0.53	12.89	0.57	0.01	1.69	0	0	0	4.89	-9.82	-5.19	68.56	60.93	942.15	506.15	1038.61	607.5	956.83	529.32	1017.76	529.74
38.204	0	0.1	0.1	0.04	0.27	0.03	0.15	0.23	3.37	0.13	99.46	1.55	0	93.97	2.76	20.9	0.01	0.29	3.37	0.01	0.13	0.12	0	0.57	20.76	0.01	0	0.31	0.45	10.46	0.46	0.01	1.6	0	0	0	-2.01	-8.27	-5.47	67.23	61.37	938.83	505.12	1038.13	608.68	954.58	527.91	1015.95	528.72
38.238	0	0.1	0.1	0.05	0.28	0.03	0.14	0.24	2.68	0.19	99.45	1.79	0	97.01	2.04	22.49	0.01	0.45	2.68	0.01	0.19	0.1	0	0.5	21	0	0	0.38	0.52	10.3	0.43	0.01	1.9	0	0	0	-4.11	-4.6	-3.9	67.12	62.84	935.72	504.79	1036.97	610.69	952.47	527.22	1015.29	528.62
38.271	0	0.09	0.09	0.05	0.31	0.03	0.13	0.27	2.24	0.25	99.39	2.42	0	96.3	1.86	25.55	0.01	0.6	2.24	0.01	0.25	0.06	0	0.51	21.75	0	0	0.62	0.46	9.89	0.45	0.02	1.9	0	0	0	0.44	-5.71	-4.87	68.12	62.92	932.74	504.06	1034.98	611.34	949.45	527.6	1012.36	528.61
38.304	0	0.09	0.09	0.04	0.32	0.03	0.13	0.28	2.14	0.29	99.37	2.35	0	95.78	1.89	26.29	0.01	0.96	1.38	0.01	0.29	0.04	0	0.49	20.64	0	0	0.45	0.49	10.23	0.46	0.02	2.14	0	0	0	1.82	-6.38	-1.46	67.76	62.67	926.56	504	1030.56	613.79	946.02	526.01	1008.52	530.61
38.338	0	0.09	0.08	0.04	0.32	0.03	0.12	0.29	2.31	0.24	99.36	1.79	0	93.16	1.71	26.59	0.01	1.2	1.72	0.01	0.24	0.03	0	0.53	16.89	0	0	0.41	0.49	10.69	0.43	0.01	2.31	0	0	0	1.83	-8.94	-3.73	68.02	65.51	924.61	503.43	1029.31	613.31	941.68	527.11	1007.16	529.38
38.371	0	0.09	0.09	0.03	0.32	0.03	0.11	0.29	2.27	0.29	99.37	1.21	0	94.96	1.6	25.8	0.01	1.74	1.72	0.01	0.29	0.02	0	0.57	12.6	0	0	0.19	0.47	10.33	0.41	0.02	2.27	0	0	0	3.25	-7.32	-3.72	68.31	64.63	921.37	503.48	1027.34	614.91	939.6	527.13	1004.15	530.36
38.405	0	0.09	0.08	0.03	0.33	0.03	0.1	0.31	2.07	0.29	99.33	1.1	0	94.73	1.54	26.87	0.01	2.22	2.07	0.01	0.29	0.02	0	0.72	10.09	0	0	0.06	0.44	11.16	0.39	0.03	2.07	0	0	0	1.9	-7.56	-2.77	68.26	64.76	919.39	503.42	1024.42	614.09	937.55	526.65	1002.24	529.57
38.438	0	0.09	0.08	0.03	0.34	0.03	0.1	0.3	2	0.25	99.32	0.89	0	93.48	1.18	27.22	0.01	2.52	1.73	0.01	0.25	0.01	0	0.79	6.78	0	0	0.04	0.36	9.72	0.39	0.03	2	0	0	0	2.9	-8.69	-3.72	68.07	64.71	917.1	503.56	1022.22	613.91	934.84	527.03	999.47	530.26
38.471	0	0.09	0.09	0.03	0.32	0.03	0.1	0.27	2.05	0.26	99.35	0.75	0	89.9	0.99	25.43	0.01	3.05	1.98	0.01	0.26	0.02	0	0.85	6.14	0	0	0.04	0.35	8.54	0.38	0.02	2.05	0	0	0	3.16	-11.07	-5.48	67.83	63.46	916.97	504.58	1020.32	612.98	933.54	528.86	996.99	529.9
38.505	0	0.09	0.09	0.03	0.31	0.04	0.1	0.22	2.67	0.14	99.38	0.73	0	85.83	1.03	24.37	0.01	2.69	2.67	0.01	0.14	0.02	0	1.32	6.78	0	0	0.11	0.29	5.49	0.29	0.01	2.04	0	0	0	4.74	-12.99	-4.82	68.35	62.74	917.15	505.85	1017.99	612.45	933.15	530.21	995.89	529.8
38.538	0	0.1	0.1	0.03	0.3	0.04	0.11	0.2	3.3	0.11	99.41	0.7	0	86.84	1.29	22.36	0.01	3.03	3.3	0.01	0.11	0.03	0	1.64	8.34	0	0	0.32	0.29	4.32	0.26	0.01	1.95	0	0	0	4.86	-12.57	-6.65	68.41	62.32	918.02	505.83	1018.3	610.88	933.07	530.47	995.39	530.15
38.571	0	0.1	0.1	0.04	0.3	0.04	0.13	0.2	4.81	0.1	99.41	1.03	0	87.37	1.39	22.01	0.01	3.13	4.81	0.01	0.1	0.07	0	1.94	14.13	0	0	1.23	0.29	4.25	0.27	0.01	1.93	0	0	0	3.98	-12.33	-6.78	68.33	62.57	918.33	505.76	1017.98	609.71	932.87	530.14	995.44	530.09
38.605	0	0.11	0.1	0.05	0.3	0.04	0.16	0.2	5.96	0.09	99.4	1.73	0	86.45	1.77	21.62	0.01	3.49	5.96	0.01	0.09	0.15	0	2.48	21.47	0	0	1.67	0.24	3.58	0.24	0.01	1.79	0	0	0	4.77	-12.73	-5.91	68.72	63.12	918.2	505.66	1016.82	608.82	932.34	529.82	995.46	529.73
38.638	0	0.13	0.1	0.07	0.29	0.04	0.22	0.19	6.76	0.12	99.43	4.37	0	89.05	2.13	20.34	0.01	3.21	6.76	0.01	0.12	0.29	0	2.88	34.6	0	0	1.47	0.22	3.7	0.25	0.01	1.88	0	0	0	5.7	-11.52	-6.16	69.02	61.84	918.4	506.02	1016.14	608.54	932.71	530.15	994.55	529.8
38.671	0	0.13	0.1	0.1	0.32	0.04	0.27	0.21	7.04	0.14	99.36	11.52	0	86.58	2.9	22.67	0.01	3.14	7.04	0.01	0.14	0.35	0	3.36	45.3	0	0	1.05	0.2	3.16	0.25	0.02	1.86	0	0	0	3.76	-12.68	-7.27	68.76	62.48	919.14	505.48	1017.6	608.33	932.89	530.38	995.34	528.67
38.705	0	0.13	0.1	0.12	0.32	0.04	0.33	0.21	5.61	0.13	99.34	16.08	0	88.26	4.22	21.55	0.02	2.84	5.61	0.01	0.13	0.3	0	3.67	51.22	0	0	0.52	0.19	3.27	0.32	0.01	1.91	0	0	0	3.88	-11.91	-7.29	69.11	62.53	920.71	504.76	1019.39	608.01	934.55	529.84	997.05	527.75
38.738	0	0.14	0.1	0.15	0.31	0.04	0.38	0.2	5	0.1	99.24	23.94	0	86.79	5	21.13	0.01	2.01	4.35	0.01	0.1	0.19	0	3.49	57.82	0	0	0.54	0.16	3.32	0.35	0.02	1.96	0	0	0	2.03	-12.59	-4.22	69.08	60.85	923.4	505.69	1018.88	606.41	938.06	528.57	998.9	527.8
38.772	0	0.14	0.1	0.14	0.28	0.04	0.39	0.19	5.18	0.08	99.22	20.17	0	85.27	5.18	18.41	0.02	1.52	2.41	0.01	0.08	0.11	0	3.42	57.8	0	0	0.62	0.15	3.91	0.36	0.01	2.18	0	0	0	2.82	-13.22	-6	69.31	61.33	925.98	505.45	1021.77	606.19	939.67	529.55	1000.96	527.22
38.805	0	0.14	0.11	0.13	0.23	0.04	0.36	0.15	4.25	0.06	99.27	12.13	0	85.38	4.25	14.47	0.02	0.78	2.43	0.01	0.06	0.14	0	3.07	54.22	0	0	0.51	0.14	4.05	0.39	0.02	2.36	0	0	0	1.5	-13.18	-4.44	69.32	60.65	928.78	505.49	1023.66	606.06	943.16	528.93	1003.75	526.29
38.838	0	0.14	0.12	0.12	0.21	0.04	0.37	0.13	4.24	0.05	99.27	8.14	0	86.26	4.24	12.01	0.02	0.47	2.51	0.01	0.05	0.15	0	3.32	51.17	0	0	0.73	0.15	4.24	0.4	0.01	2.13	0	0	0	2.49	-12.81	-2.31	69.47	59.4	931.74	506	1026.49	607.22	947.72	528.42	1007.11	527.23
38.872	0	0.14	0.13	0.09	0.2	0.03	0.33	0.12	3.63	0.05	99.35	4.51	0	78.27	3.63	11.04	0.01	0.27	2.23	0.01	0.05	0.21	0	3.68	44.29	0	0	0.61	0.16	4.17	0.35	0.01	1.98	0	0	0	1.49	-15.59	-1.41	68.59	60.35	933.13	506.03	1028.65	608.25	949.4	528.42	1009.73	527.12
38.905	0	0.13	0.13	0.08	0.19	0.03	0.3	0.11	3.82	0.04	99.4	2.28	0	82.18	3.82	9.03	0.01	0.15	2.45	0.01	0.04	0.17	0	3.58	37.56	0	0	0.49	0.16	4.47	0.35	0.01	1.83	0	0	0	-4.35	-14.36	-0.96	67.62	62.37	936.67	505.92	1032.28	607.17	952.15	527.42	1014.52	526.76
38.938	0	0.13	0.15	0.06	0.16	0.04	0.27	0.1	4.1	0.06	99.46	0.89	0	70.3	4.1	5.41	0.02	0.12	3.13	0.01	0.06	0.1	0	3.12	28.55	0	0	0.32	0.2	4.57	0.38	0.06	2	0	0	0	-0.91	-17.69	-0.38	67.61	62.06	938.21	504.68	1033.47	606.27	953.94	526.48	1015.99	525.63
38.972	0	0.13	0.15	0.05	0.16	0.04	0.26	0.1	3.7	0.08	99.48	0.8	0	65.47	3.7	5.09	0.02	0.09	2.93	0.01	0.08	0.09	0	3.17	27.43	0	0	0.19	0.23	5.63	0.45	0.06	1.9	0	0	0	1.03	-18.8	-2.74	67.37	61.3	940.86	503.21	1037.76	605.79	956.6	525.76	1017.9	525.55
39.005	0	0.13	0.15	0.05	0.16	0.03	0.24	0.1	3.87	0.14	99.52	0.58	0	72.85	3.87	4.52	0.02	0.08	2.83	0.01	0.14	0.05	0	2.77	23.48	0	0	0.13	0.25	5.76	0.48	0.03	1.83	0	0	0	1.4	-17.07	-0.57	67.5	60.13	942.67	504.49	1038.24	606.41	959.46	525.99	1019.59	526.6
39.038	0	0.12	0.15	0.04	0.17	0.03	0.21	0.11	3.95	0.12	99.59	0.44	0	78.9	3.95	5.96	0.01	0.08	2.52	0	0.12	0.04	0	1.99	18	0	0	0.1	0.27	6.92	0.59	0.03	1.73	0	0	0	-0.81	-15.4	-1.3	67.24	58.57	945.35	505.75	1039.66	606.42	961.99	527.28	1020.56	526.49
39.072	0	0.11	0.14	0.04	0.18	0.03	0.19	0.13	4.24	0.1	99.62	0.42	0	81.55	4.24	7.21	0.01	0.1	2.36	0	0.1	0.04	0	1.33	16.13	0	0	0.16	0.26	9.42	0.66	0.02	1.74	0	0	0	-0.79	-14.57	-3.33	67.05	61.84	946.34	505.23	1043.12	607.7	961.53	528.25	1023.34	526.5
39.105	0	0.11	0.14	0.03	0.18	0.03	0.17	0.14	4.51	0.09	99.64	0.33	0	76.55	4.51	7.39	0.01	0.1	2.42	0	0.09	0.03	0	1.15	11.32	0	0	0.19	0.24	9.92	0.71	0.03	1.72	0	0	0	2.72	-16.08	-4.63	67.48	63.06	948.27	504.96	1045.3	607.09	962.22	528.79	1025.27	527.4
39.139	0	0.11	0.14	0.03	0.18	0.04	0.16	0.15	4.27	0.09	99.63	0.33	0	83.25	4.27	8.24	0.01	0.14	3.53	0	0.09	0.04	0	0.67	8.98	0	0	0.26	0.27	10.81	0.73	0.03	1.67	0	0	0	4.16	-13.98	-3.83	67.91	62.8	949.9	504.84	1046.9	607.18	964.43	528.14	1027.23	527.97
39.172	0	0.1	0.13	0.03	0.19	0.04	0.14	0.16	3.78	0.07	99.63	0.33	0	86.48	3.23	9.49	0.01	0.19	3.78	0	0.07	0.05	0	0.5	7.19	0	0	0.32	0.29	12.78	0.79	0.03	1.74	0	0	0	3.09	-12.72	-3.32	68.07	62.55	950.94	505.42	1046.8	606.77	965.31	528.4	1027.86	527.79
39.205	0	0.1	0.12	0.03	0.2	0.04	0.13	0.18	3.22	0.05	99.59	0.35	0	77.88	2.24	13.34	0.01	0.17	3.22	0	0.05	0.05	0	0.5	7.44	0	0	0.39	0.26	12.73	0.82	0.02	1.79	0	0	0	2.92	-15.71	-5.03	67.77	59.62	952	506.41	1045.78	605.21	966.03	529.38	1025.64	528.13
39.239	0	0.1	0.12	0.03	0.19	0.04	0.12	0.18	3.36	0.05	99.62	0.33	0	83.66	1.62	12.02	0.01	0.18	3.36	0	0.05	0.08	0	0.41	6.04	0	0	0.45	0.3	15.18	0.79	0.05	1.81	0	0	0	2.97	-13.84	-6.48	68.16	59.67	951.36	508.01	1044.29	604.97	964.29	531.08	1023.95	530.1
39.272	0	0.1	0.13	0.03	0.18	0.04	0.12	0.18	3.65	0.06	99.64	0.33	0	91.68	1.08	11.09	0.01	0.2	3.65	0.01	0.06	0.13	0	0.36	4.56	0	0	0.42	0.29	15.77	0.78	0.14	1.98	0	0	0	4.74	-10	-6.2	68.21	60.73	946.69	508.76	1040.95	606.97	959.89	531.75	1020.62	532.2
39.305	0	0.11	0.13	0.03	0.18	0.04	0.12	0.17	3.43	0.09	99.65	0.33	0	91.39	0.91	10.38	0.01	0.21	3.43	0.01	0.09	0.12	0	0.39	5.83	0	0.01	0.31	0.34	15.1	0.75	0.01	1.91	0	0	0	2.68	-10.19	-6.54	68.12	60.32	943.36	508.84	1039.06	609.39	957.36	532.79	1017.64	530.71
39.339	0	0.1	0.12	0.03	0.18	0.04	0.12	0.18	3.13	0.17	99.63	0.33	0	93.77	1	11.79	0.01	0.3	3.13	0.01	0.17	0.16	0	0.31	6.53	0.01	0.01	0.2	0.37	14.76	0.69	0	2.03	0	0	0	4.24	-8.44	-8.43	68.6	60.96	939.9	507.65	1037.4	609.71	953.59	532.95	1014.47	529.95
39.372	0	0.1	0.12	0.03	0.19	0.04	0.12	0.17	3.17	0.21	99.61	0.39	0	90.72	0.68	13.23	0.01	0.36	3.17	0.02	0.21	0.21	0	0.4	9.04	0.01	0.01	0.28	0.35	12.64	0.61	0	1.9	0	0	0	2.46	-10.6	-6	68.22	61.47	935.67	508.65	1033.04	611.06	950.12	532.75	1011.56	530.95
39.406	0	0.11	0.12	0.04	0.18	0.03	0.13	0.16	2.02	0.26	99.63	0.47	0	93.34	0.47	12.01	0.01	0.34	1.9	0.02	0.26	0.23	0	0.39	12.93	0.01	0.01	0.44	0.27	12.02	0.7	0.02	2.02	0	0	0	8.32	-8.8	-4.63	69.4	61.34	930.26	508.22	1028.84	613.2	946.07	532.57	1007.4	531.7
39.439	0	0.11	0.13	0.04	0.19	0.03	0.14	0.14	1.88	0.3	99.63	0.54	0	96.1	0.44	12.24	0.01	0.32	1.88	0.02	0.3	0.21	0	0.53	14.72	0.01	0.01	0.48	0.2	9.97	0.58	0.01	1.65	0	0	0	7.53	-5.97	-6.21	68.71	60.63	925.04	507.04	1025.76	613.88	941.6	531.91	1002.22	531.11
39.472	0	0.11	0.13	0.04	0.19	0.03	0.14	0.14	1.69	0.3	99.62	0.58	0	94.65	0.41	12.56	0.01	0.43	1.69	0.03	0.3	0.16	0	0.66	15.43	0.01	0	0.52	0.17	8.17	0.48	0.01	1.47	0	0	0	4.88	-7.64	-7.57	68.21	64.03	921.73	506.48	1024.15	613.98	936.54	532.59	1000.53	530.28
39.506	0	0.11	0.12	0.04	0.2	0.03	0.13	0.14	1.9	0.26	99.59	0.66	0	95.31	0.49	14.73	0.01	0.57	1.9	0.04	0.26	0.08	0	0.63	15.09	0.01	0	0.26	0.13	6.71	0.35	0.01	1.52	0	0	0	5.06	-6.94	-5.6	68.39	63.76	917.28	506.81	1020.06	615.34	933.41	531.89	997.16	531.22
39.539	0	0.11	0.11	0.04	0.22	0.03	0.13	0.15	1.74	0.17	99.55	0.69	0	95.77	0.71	16.76	0.01	0.84	1.74	0.03	0.17	0.04	0	0.7	13.73	0.01	0	0.18	0.12	5.29	0.28	0	1.5	0	0	0	4.15	-6.4	-5.99	68.11	62.43	913.62	505.71	1016.68	614.67	930.45	530.77	992.87	529.81
39.572	0	0.1	0.11	0.03	0.23	0.03	0.12	0.15	1.47	0.12	99.54	0.53	0	93.94	0.68	17.25	0.01	1.25	1.47	0.02	0.12	0.01	0	0.6	9.4	0.01	0	0.14	0.12	4.38	0.28	0.01	1.42	0	0	0	4.08	-8.3	-6.87	68.06	63	911.75	505.92	1014.86	614.73	927.83	531.68	990.79	529.57
39.606	0	0.1	0.11	0.03	0.23	0.03	0.11	0.14	1.46	0.11	99.54	0.41	0	94.41	0.51	16.81	0.01	1.42	1.46	0.02	0.11	0.01	0	0.66	6.38	0.01	0	0.1	0.11	2.73	0.2	0.02	1.35	0	0	0	5.37	-7.86	-6.05	68.01	62.14	908.55	506.07	1011.45	614.86	925.4	531.1	987.54	530.56
39.639	0	0.1	0.12	0.03	0.23	0.03	0.11	0.13	1.21	0.09	99.54	0.36	0	89.48	0.58	16.85	0.01	1.41	1.03	0.02	0.09	0	0	0.73	4.5	0.01	0	0.1	0.09	2.2	0.18	0.17	1.21	0	0	0	8.77	-11.3	-8.54	68.7	62.13	908.6	507.19	1009.42	613.1	923.13	533.57	985.22	531.34
39.672	0	0.1	0.11	0.03	0.24	0.03	0.11	0.14	1.13	0.14	99.51	0.38	0	90.26	0.82	18.61	0.01	1.13	1.13	0.01	0.14	0	0	0.96	3.43	0.01	0	0.15	0.08	1.55	0.16	4.1	1.1	0	0	0	11.31	-10.87	-8.36	69.62	61.84	908.64	507.87	1008.84	613	923.11	533.83	984.95	533.07
39.706	0	0.1	0.11	0.03	0.24	0.03	0.11	0.13	1.57	0.16	99.52	0.37	0	88.91	1.04	18.04	0.02	0.74	1.57	0.01	0.16	0.01	0	1.25	3.5	0.01	0	0.17	0.08	1.06	0.13	8.95	0.96	0	0	0	10.23	-11.59	-8.46	69.71	61.26	909.5	508.45	1007.76	611.46	923.28	534.2	984.51	532.63
39.739	0	0.09	0.11	0.03	0.25	0.03	0.11	0.14	1.82	0.17	99.51	0.38	0	94.23	1.31	18.73	0.02	0.57	1.82	0.01	0.17	0.01	0	1.33	3.39	0.01	0	0.23	0.07	0.97	0.12	0.85	0.94	0	0	0	7.88	-8.03	-8.5	69.26	59.82	908.39	508.71	1007.66	613.34	923.57	534.33	983.35	532.13
39.773	0	0.09	0.11	0.03	0.27	0.03	0.11	0.15	2.42	0.15	99.47	0.46	0	93.08	1.6	20.76	0.02	0.49	2.42	0.01	0.15	0.02	0	1.86	3.93	0.01	0	0.27	0.07	0.64	0.1	0.21	0.75	0	0	0	6.58	-9	-8.97	68.73	59.78	907.87	508.59	1007.48	613.55	923.02	534.55	982.72	531.48
39.806	0	0.09	0.11	0.03	0.27	0.03	0.12	0.15	2.34	0.13	99.46	0.51	0	91.99	2.17	20.77	0.02	0.34	2.34	0.01	0.13	0.02	0	2.07	5.53	0.01	0	0.24	0.07	0.58	0.1	0.05	0.7	0	0	0	5.59	-9.8	-9.31	68.45	61.04	908.3	507.52	1007.65	611.87	922.44	533.96	983.34	529.84
39.839	0	0.09	0.11	0.03	0.28	0.03	0.13	0.16	3.08	0.09	99.43	0.7	0	89.71	3.08	21.5	0.03	0.24	2.29	0.01	0.09	0.04	0	2.08	9.06	0.01	0	0.24	0.07	0.73	0.11	0.01	0.71	0	0	0	4.96	-11.17	-8.42	68.57	60	910.73	508.98	1006.63	609.2	924.1	533.81	984.05	531.4
39.873	0	0.09	0.11	0.03	0.3	0.03	0.15	0.17	4.04	0.06	99.4	0.95	0	86.79	4.04	22.18	0.02	0.13	1.71	0.01	0.06	0.05	0	2.01	12.81	0.01	0	0.21	0.06	0.78	0.1	0.01	0.64	0	0	0	2.27	-12.59	-7.52	68.17	61.92	912.87	509.51	1006.82	607.17	924.58	533.92	986.43	531.03
39.906	0	0.09	0.1	0.03	0.33	0.03	0.15	0.19	5.39	0.04	99.34	1.12	0	88.25	5.39	23.64	0.02	0.1	1.43	0.01	0.04	0.06	0	1.95	13.66	0.01	0	0.13	0.06	0.84	0.11	0.01	0.67	0	0	0	-0.09	-11.92	-6.91	67.7	62.44	913.98	509.27	1008.71	608.22	926.14	533.79	988.45	529.83
39.939	0	0.09	0.1	0.04	0.34	0.03	0.17	0.2	6.82	0.03	99.31	1.36	0	88.16	6.82	23.53	0.02	0.11	1.08	0.01	0.03	0.04	0	1.76	16.46	0.01	0	0.1	0.06	0.76	0.12	0.02	0.65	0	0	0	-0.43	-11.96	-5.6	67.59	64.02	914.99	508.89	1009.77	608.01	926.93	533.01	990.86	529.62
39.973	0	0.09	0.11	0.04	0.34	0.03	0.19	0.2	8.26	0.03	99.32	1.36	0	84.96	8.26	21.96	0.02	0.19	0.82	0.01	0.03	0.03	0	1.31	18.1	0.01	0	0.09	0.07	0.91	0.16	0.01	0.75	0	0	0	0.39	-13.34	-5.42	67.39	62.29	917.06	508.99	1011.96	608.39	930.05	532.54	992.3	530.39
40.006	0	0.1	0.12	0.04	0.29	0.03	0.22	0.16	9.36	0.03	99.43	0.92	0	86.31	9.36	15.65	0.02	0.17	1.05	0.01	0.03	0.02	0	1.18	18.82	0.01	0	0.1	0.07	1.08	0.19	0.09	0.78	0	0	0	-0.04	-12.79	-5	67.18	63.21	919.18	508.5	1014.45	608.13	932.06	531.88	995.25	530.19
40.039	0	0.1	0.14	0.04	0.26	0.03	0.24	0.15	10.41	0.02	99.48	0.65	0	88.11	10.41	11.57	0.02	0.11	1.14	0.01	0.02	0.01	0	1.19	17.95	0.01	0	0.1	0.07	1.34	0.22	0.2	0.79	0	0	0	-0.26	-11.99	-3.14	67.52	64.35	922.16	509.4	1016.58	608.98	934.97	532.46	999.28	530.16
40.073	0	0.11	0.15	0.03	0.21	0.03	0.22	0.11	7.63	0.03	99.56	0.38	0	85.02	7.63	7.65	0.01	0.06	1.24	0.01	0.03	0.01	0	1.5	14.36	0.01	0	0.07	0.06	1.88	0.24	24.62	0.78	0	0	0	3.68	-13.32	-3.15	68.29	64.38	924.96	509.57	1018.6	608.15	937.31	532.49	1001.69	531.57
40.106	0	0.11	0.16	0.03	0.19	0.03	0.2	0.1	7.12	0.03	99.6	0.33	0	79.93	7.12	5.55	0.02	0.04	1.29	0.02	0.03	0.01	0	1.31	9.1	0.01	0	0.04	0.07	2.23	0.28	37.11	0.85	0	0	0	4.82	-15.09	-4.42	68.5	63.31	926.88	508.86	1021.25	608.25	939.51	532.56	1002.8	530.87
40.14	0	0.11	0.16	0.03	0.18	0.03	0.19	0.1	6.74	0.06	99.61	0.33	0	80.26	7.09	3.89	0.02	0.04	1.37	0.02	0.06	0.02	0	1.26	6.74	0.01	0	0.02	0.1	3.48	0.39	8.41	1	0	0	0	4.35	-14.99	-5.76	68.29	63.27	929.53	507.36	1025.47	608.06	942.29	531.84	1005.51	529.55
40.173	0	0.11	0.16	0.03	0.17	0.03	0.18	0.1	5.01	0.06	99.64	0.33	0	85.41	5.89	3.18	0.03	0.03	1.78	0.03	0.06	0.03	0	0.98	5.01	0.01	0	0.03	0.13	5.67	0.48	8.09	1.07	0	0	0	3.11	-13.16	-4.15	68.33	63.79	931.81	507.92	1026.69	607.89	944.61	531.56	1008.37	529.58
40.206	0	0.11	0.16	0.02	0.16	0.03	0.17	0.1	3.41	0.06	99.67	0.33	0	87.32	4.99	3.05	0.03	0.02	2.22	0.03	0.06	0.04	0	0.93	3.41	0.01	0	0.03	0.14	6.27	0.49	2.02	1.08	0	0	0	3.6	-12.35	-3.68	68.3	63.89	933.34	507.73	1028.1	607.8	946.28	531.22	1010.14	529.43
40.24	0	0.11	0.16	0.02	0.16	0.03	0.16	0.11	2.49	0.07	99.67	0.33	0	84.56	4.39	3.23	0.03	0.02	2.52	0.04	0.07	0.07	0	0.79	2.49	0.01	0	0.04	0.17	9.21	0.57	0.64	1.13	0	0	0	5.2	-13.5	-5	68.24	63.84	934.99	506.98	1030.35	607.38	947.57	531.29	1011.36	529.05
40.273	0	0.11	0.16	0.02	0.16	0.03	0.15	0.11	2.46	0.08	99.68	0.33	0	85.83	3.76	4.26	0.02	0.02	3	0.04	0.08	0.12	0	0.88	2.46	0.01	0	0.06	0.16	9.03	0.55	0.14	1.2	0	0	0	6.74	-12.99	-5.7	68.42	63.15	936.5	506.64	1032.09	607.47	949.24	531.44	1012.33	528.74
40.306	0	0.11	0.15	0.02	0.17	0.03	0.15	0.13	2.59	0.08	99.67	0.33	0	83.73	3.45	5.67	0.02	0.02	3.09	0.06	0.08	0.11	0	0.84	2.59	0.01	0	0.06	0.19	12.07	0.64	0.09	1.3	0	0	0	3.54	-13.81	-4.86	67.84	63.68	937.92	506.99	1032.81	606.49	950.4	530.72	1014.06	529.14
40.34	0	0.1	0.14	0.02	0.19	0.03	0.14	0.17	3.08	0.08	99.63	0.33	0	82.9	4.25	8.51	0.02	0.03	3.46	0.04	0.08	0.1	0	0.72	3.08	0.01	0	0.1	0.2	13.84	0.64	0.06	1.43	0	0	0	5.87	-14.11	-5.59	68.14	61.53	938.36	506.48	1033.36	606.21	951.7	530.17	1013.23	529.39
40.373	0	0.1	0.14	0.03	0.18	0.04	0.14	0.18	4.11	0.05	99.64	0.33	0	88.64	3.54	8.54	0.02	0.03	4.16	0.03	0.05	0.09	0	0.72	4.11	0.01	0	0.15	0.19	16.05	0.59	0	1.48	0	0	0	4.93	-11.73	-4.45	68.85	61.14	940.85	508.88	1033.42	606.19	953.79	531.55	1014.93	531.14
40.407	0	0.1	0.13	0.03	0.21	0.04	0.14	0.24	3.84	0.03	99.52	0.33	0	92.33	3.84	12.03	0.01	0.04	3.71	0.03	0.02	0.03	0	0.63	5.6	0.01	0	0.32	0.22	19.49	0.58	0.04	1.53	0	0	0	5.19	-9.56	-5.59	68.38	62.27	938.42	507.31	1032.76	605.94	951.12	530.7	1013.38	530.3
40.44	0	0.1	0.12	0.03	0.21	0.04	0.14	0.33	3.84	0.02	99.35	0.34	0	89.84	3.84	13.39	0.02	0.06	3.34	0.02	0.02	0.04	0	0.57	6.98	0.01	0	0.28	0.23	25.32	0.52	0	1.76	0	0	0	6.19	-11.1	-4.55	69	62.21	939.55	508.91	1032.9	607.03	952.27	532	1014.48	531.55
40.473	0	0.09	0.12	0.03	0.22	0.04	0.13	0.39	3.72	0.03	99.22	0.4	0	91.37	3.6	14.88	0.02	0.08	3.72	0.03	0.02	0.03	0	0.53	7.73	0	0.01	0.24	0.26	28.49	0.53	0.02	1.91	0	0	0	3.62	-10.2	-3.87	68.17	62.68	936.89	508.43	1032.18	608.47	950.67	531.07	1013.35	531.64
40.507	0	0.09	0.1	0.03	0.27	0.04	0.12	0.61	3.61	0.03	98.78	0.58	0	93.3	3.55	20.31	0.01	0.13	3.61	0.03	0.03	0.04	0	0.59	7.73	0	0.01	0.2	0.28	33.8	0.46	0.03	2.06	0	0	0	2.3	-8.83	-4.43	67.63	63.01	934.08	507.75	1032.03	610.18	948.76	530.55	1011.76	531.96
40.54	0	0.08	0.09	0.03	0.31	0.04	0.11	0.65	3.37	0.05	98.71	0.75	0	94.48	3.37	24.7	0.01	0.19	3.08	0.02	0.05	0.03	0	0.67	6.98	0	0	0.19	0.27	30.91	0.4	0.01	2.1	0	0	0	0.51	-7.8	-5.34	67.03	62.52	932.14	507.28	1031.44	611.24	947.33	530.75	1009.85	530.76
40.573	0	0.07	0.07	0.03	0.38	0.04	0.1	0.76	3.43	0.09	98.48	1.24	0	94.62	2.9	31.64	0.01	0.31	3.43	0.01	0.09	0.03	0	0.74	7.12	0	0	0.26	0.23	28.27	0.37	0.01	2.09	0	0	0	0.33	-7.67	-4.01	66.7	64.46	929.8	507.24	1030.59	612.94	945.34	530.56	1009.8	531.33
40.607	0	0.06	0.06	0.03	0.53	0.04	0.08	1.11	3.1	0.12	97.78	2.66	0	94.04	2.18	41.97	0.01	0.53	3.1	0.01	0.12	0.02	0	0.9	6.55	0	0	0.42	0.21	27.57	0.3	0.02	2.17	0	0	0	4.67	-8.21	-2.95	67.66	64.45	926.81	507.06	1028.48	614.66	943.33	530.63	1007.76	531.96
40.64	0	0.05	0.04	0.03	0.82	0.04	0.06	1.89	2.98	0.16	96.22	6.22	0	97.18	2.01	54.79	0.01	1.21	2.98	0.01	0.16	0.01	0	0.76	4.78	0	0	0.38	0.23	27.2	0.29	0.03	2.21	0	0	0	1.2	-4.29	-2.06	66.53	66.05	921.45	505.94	1026.39	616.53	939.29	528.99	1005.27	532.03
40.673	0	0.04	0.03	0.02	1.13	0.04	0.05	2.55	2.7	0.19	94.9	10.48	0	95.42	1.61	63.7	0.01	2.16	2.7	0.01	0.19	0.01	0	0.69	2.95	0	0	0.26	0.22	25.1	0.23	0.02	2.14	0	0	0	2.11	-6.82	-2.62	66.68	64.99	919.16	505.62	1024.16	616.69	937.25	529.23	1002.21	531.13
40.707	0	0.04	0.03	0.02	1.58	0.03	0.04	3.13	2.26	0.14	93.73	16.99	0	95.87	1.59	71.34	0.01	4.26	2.29	0.01	0.14	0.01	0	0.74	2.26	0	0	0.14	0.21	20.46	0.18	0.01	2.14	0	0	0	0.3	-6.28	-2.99	66.44	65.81	916.65	505.11	1022.42	616.67	934.51	528.91	1000.29	530.4
40.74	0	0.05	0.03	0.02	1.82	0.03	0.04	3.26	1.74	0.11	93.48	17.62	0	95.42	1.69	72.4	0.01	6.92	2.01	0.01	0.11	0	0	0.68	1.74	0	0	0.09	0.23	17.63	0.16	0.02	2.2	0	0	0	3.06	-6.82	-4.71	66.93	63.7	915.57	505.24	1021.44	617.21	933.73	529.96	997.43	530.46
40.774	0	0.05	0.03	0.02	1.89	0.03	0.04	3.26	1.37	0.06	93.47	15.91	0	93.82	1.23	71.25	0.01	9.27	2.04	0.01	0.06	0	0	0.52	1.37	0	0	0.09	0.25	16.91	0.14	0.02	2.29	0	0	0	4.44	-8.4	-4.58	67.19	64.12	914.81	506.07	1019.5	617.03	932.18	531.04	996.31	530.85
40.807	0	0.06	0.03	0.02	2.06	0.03	0.04	3.2	1.3	0.05	93.6	15.36	0	94.37	1.26	70.79	0.01	11.9	1.94	0.01	0.05	0	0	0.47	1.3	0	0	0.11	0.27	14.22	0.13	0.01	2.24	0	0	0	4.02	-7.91	-4.31	66.98	64.17	913.6	506.65	1018	617.28	930.94	531.39	995.12	531.35
40.84	0	0.06	0.03	0.02	1.76	0.03	0.04	2.47	1.24	0.03	95.05	11.52	0	92.92	1.28	66.73	0.01	11.18	1.88	0.01	0.03	0	0	0.47	1.24	0	0	0.13	0.27	12.64	0.13	0.01	2.18	0	0	0	5.24	-9.12	-5	67.14	64.48	913.25	506.88	1016.51	616.19	929.49	532.09	993.97	531.19
40.874	0	0.06	0.04	0.02	1.35	0.03	0.05	1.58	1.39	0.03	96.83	7.11	0	95.11	1.51	59.97	0.01	9.8	2.14	0.01	0.03	0	0	0.43	1.39	0	0	0.13	0.29	9.6	0.12	0.01	2.09	0	0	0	2.21	-7.16	-4.86	66.64	64.29	912.77	507.14	1015.32	615.13	928.87	531.53	993.15	531.31
40.907	0	0.06	0.04	0.02	1.17	0.03	0.05	1.31	1.61	0.02	97.37	6.45	0	94.51	1.9	58.45	0.01	6.98	2.28	0.01	0.02	0	0	0.41	1.61	0	0	0.12	0.31	9	0.12	0.01	2	0	0	0	1.43	-7.77	-5.31	66.46	64.51	911.91	507.3	1014.64	615.45	927.74	532.09	992.23	530.92
40.94	0	0.06	0.04	0.02	1.02	0.04	0.06	1.06	1.9	0.02	97.88	5.47	0	92.11	2.54	55.98	0.01	5.07	2.87	0.01	0.02	0	0	0.36	1.9	0	0	0.09	0.33	7.49	0.12	0	2.12	0	0	0	4.41	-9.71	-5.38	66.82	64.52	911.37	506.9	1014.05	615.45	927.1	532.26	991.6	530.65
40.974	0	0.05	0.04	0.02	0.94	0.03	0.06	0.86	2.04	0.02	98.12	5	0	92.69	3.53	54.66	0.01	3.08	2.93	0.01	0.02	0	0	0.36	2.04	0	0	0.08	0.33	4.86	0.1	0	1.81	0	0	0	6.77	-9.3	-7.06	67.44	63.48	913.21	506.93	1013.86	612.84	927.67	532.7	991.12	530.65
41.007	0	0.05	0.04	0.02	1	0.03	0.06	0.95	2.37	0.02	98.01	6.23	0	94.76	4.52	57.16	0.01	1.57	2.37	0	0.02	0	0	0.33	2.42	0	0	0.07	0.34	5.29	0.1	0.01	1.7	0	0	0	4.04	-7.53	-8.09	67.67	62.56	916.62	508.02	1013.74	609.02	929.36	533.02	991.88	530.94
41.04	0	0.04	0.04	0.02	1.02	0.03	0.07	0.95	2.1	0.02	97.97	5.6	0	96.06	7.58	55.66	0.01	0.69	2.1	0	0.02	0	0	0.27	2.53	0	0	0.05	0.32	4.65	0.1	0	1.6	0	0	0	3.44	-6.03	-7.32	68.02	64.29	917.83	508.43	1013.98	608.76	929.56	533.75	993.74	530.07
41.074	0	0.05	0.05	0.02	0.91	0.03	0.09	0.84	2.46	0.01	98.18	3.73	0	95.88	9.82	50.41	0.01	0.32	1.41	0	0.01	0	0	0.2	2.46	0	0	0.05	0.34	4.84	0.09	0.01	1.49	0	0	0	3.26	-6.27	-6.64	67.91	62.91	919.7	509.04	1013.66	607.17	931.42	533.32	994.26	530.48
41.107	0	0.05	0.05	0.02	0.91	0.03	0.1	0.84	2.63	0.01	98.19	3.01	0	92.9	12.67	47.5	0.01	0.2	1.28	0	0.01	0	0	0.22	2.63	0	0	0.06	0.26	5.19	0.09	0.01	1.42	0	0	0	3.25	-9.14	-6.27	67.67	62.97	920.54	509.02	1014.25	607.04	932.24	533.24	995.14	530.31
41.141	0	0.04	0.06	0.02	1.01	0.03	0.13	0.93	2.46	0.01	97.98	2.7	0	90.53	17.09	46.25	0.01	0.12	0.96	0	0.01	0.01	0	0.24	2.46	0	0	0.09	0.24	4.56	0.1	0.02	1.25	0	0	0	1.87	-10.71	-5.6	67.11	64.72	921.74	508.58	1016.06	607.26	933.09	532.95	997.72	529.59
41.174	0	0.04	0.06	0.02	1	0.03	0.17	0.93	2.65	0.01	97.99	1.94	0	88.19	21.35	41.87	0.01	0.08	0.97	0	0.01	0.01	0	0.32	2.65	0	0	0.09	0.2	4.59	0.11	0.03	1.18	0	0	0	0.27	-11.95	-5.76	66.76	64.6	923.68	507.8	1018.66	607.4	935.35	532.53	999.8	528.06
41.207	0	0.05	0.07	0.02	0.86	0.03	0.21	0.76	3.32	0.02	98.27	1.22	0	84.24	23.49	35.13	0.02	0.06	0.94	0	0.01	0.01	0	0.32	3.32	0	0	0.11	0.18	4.49	0.14	0.01	1.12	0	0	0	4.95	-13.62	-7.13	66.95	63.42	924.94	506.06	1021.83	607.61	937.46	531.58	1000.78	528.11
41.241	0	0.06	0.09	0.02	0.64	0.03	0.21	0.53	3.14	0.02	98.73	0.74	0	91.51	21.06	28.23	0.01	0.07	0.96	0	0.02	0.01	0	0.3	3.14	0	0	0.07	0.14	5.2	0.19	0.02	1.02	0	0	0	1.12	-10.11	-5.97	67.02	65.07	926.85	506.22	1024.35	608.71	939.45	531.5	1004.38	527.17
41.274	0	0.06	0.1	0.02	0.5	0.03	0.22	0.39	2.74	0.02	99	0.47	0	92.97	19.66	22.39	0.02	0.09	1.12	0	0.02	0.01	0	0.27	2.74	0	0	0.06	0.14	4.9	0.21	0.01	1.03	0	0	0	1.72	-9.09	-6.83	67.33	63.46	928.59	506.4	1026.1	608.71	941.65	531.59	1005	527.78
41.307	0	0.07	0.11	0.02	0.41	0.03	0.2	0.3	2.91	0.03	99.19	0.38	0	90.6	16.43	19.24	0.02	0.13	1.32	0	0.03	0.02	0	0.24	2.91	0	0	0.07	0.13	5.13	0.23	0	0.96	0	0	0	2.87	-10.67	-7.89	67.57	61.93	930.48	506.41	1027.15	607.37	943.42	531.5	1005.27	528.31
41.341	0	0.08	0.12	0.02	0.36	0.03	0.2	0.27	3.17	0.04	99.28	0.33	0	91.69	14.74	17.08	0.02	0.2	1.57	0	0.04	0.02	0	0.24	3.17	0	0	0.07	0.1	5.79	0.25	0	0.89	0	0	0	3.05	-9.99	-9.39	68	59.44	931.93	506.75	1027.99	606.97	945.29	531.93	1004.63	528.44
41.374	0	0.08	0.13	0.02	0.31	0.03	0.19	0.23	2.72	0.04	99.38	0.33	0	90.87	13.17	14.25	0.02	0.25	1.59	0	0.04	0.02	0	0.23	2.72	0	0	0.09	0.1	6.33	0.25	0	0.92	0	0	0	2.88	-10.51	-9.56	67.84	59.34	932.17	506.61	1027.83	606.59	945.33	532.06	1004.51	527.7
41.408	0	0.09	0.13	0.02	0.27	0.03	0.18	0.19	2.63	0.05	99.47	0.33	0	93.89	10.67	12.03	0.02	0.37	1.42	0	0.05	0.03	0	0.21	2.63	0	0	0.13	0.09	7.17	0.29	0	0.87	0	0	0	2.02	-8.34	-8.77	68.46	61.57	932	505.14	1028.89	606.43	944.92	530.81	1006.32	526.22
41.441	0	0.09	0.14	0.02	0.26	0.03	0.17	0.18	2.53	0.05	99.49	0.33	0	92.44	10.13	10.98	0.02	0.52	1.21	0	0.05	0.03	0	0.22	2.53	0	0	0.16	0.07	7.34	0.34	0	0.84	0	0	0	1.72	-9.48	-9.74	68.11	61.94	931.47	503.66	1029.89	606.28	944.46	530.11	1006.18	524.92
41.474	0	0.09	0.14	0.02	0.25	0.03	0.17	0.18	2.51	0.06	99.5	0.33	0	88.78	9.23	11.15	0.02	0.79	1.16	0	0.06	0.05	0	0.23	2.51	0	0	0.2	0.08	7.13	0.36	0.01	0.86	0	0	0	6.98	-11.66	-9.97	68.87	58.78	931.77	502.95	1030.6	606.84	946.58	529.14	1005.26	525.7
41.508	0	0.09	0.14	0.02	0.25	0.03	0.16	0.17	2.93	0.09	99.51	0.33	0	90.03	8.72	11.04	0.03	0.84	1.35	0	0.09	0.05	0	0.26	2.93	0	0	0.25	0.07	6.22	0.47	0.02	0.91	0	0	0	5.15	-10.99	-6.98	68.92	59.63	931.27	504.03	1027.94	605.55	945.9	528.07	1005.52	527.09
41.541	0	0.09	0.13	0.02	0.26	0.03	0.16	0.18	2.98	0.1	99.47	0.33	0	92.08	8.32	13.61	0.03	0.81	1.36	0	0.1	0.04	0	0.28	2.98	0	0	0.11	0.07	5.83	0.45	0.04	0.88	0	0	0	5.87	-9.74	-5.06	68.41	60.23	925.45	505.97	1022.86	608.69	941.06	529.22	1001.28	529.93
41.574	0	0.09	0.12	0.02	0.28	0.03	0.15	0.19	2.93	0.12	99.44	0.33	0	92.45	7.83	15.67	0.03	0.74	1.61	0	0.12	0.05	0	0.29	2.93	0	0	0.06	0.08	5.72	0.46	0.01	0.88	0	0	0	4.33	-9.48	-7.54	68.79	61.28	924.56	505.62	1021.71	607.48	938.28	530.52	999.51	528.02
41.608	0	0.08	0.11	0.02	0.31	0.03	0.14	0.21	2.76	0.11	99.38	0.39	0	94.34	7.47	19.5	0.03	0.55	1.72	0	0.11	0.05	0	0.28	2.76	0	0	0.03	0.12	4.68	0.55	0.01	0.91	0	0	0	2.96	-7.93	-6.37	68.61	59.22	920.69	507.39	1016.37	608.14	935.41	530.97	994.61	529.45
41.641	0	0.08	0.1	0.02	0.36	0.03	0.12	0.26	2.99	0.09	99.27	0.57	0	93.25	7.13	24.64	0.02	0.58	1.68	0	0.09	0.06	0	0.27	2.99	0	0	0.02	0.12	4.61	0.56	0	0.89	0	0	0	1.02	-8.87	-7.57	68.33	60.6	917.63	506.68	1013.62	607.31	931.19	531.27	991.69	527.72
41.674	0	0.07	0.08	0.02	0.42	0.03	0.11	0.31	3.85	0.1	99.15	0.89	0	93.46	6.28	30.23	0.02	0.5	1.81	0.01	0.1	0.07	0	0.26	3.85	0	0	0.04	0.14	4.07	0.62	0.01	0.88	0	0	0	3.41	-8.7	-8.33	68.73	59.59	914.69	506.12	1011.52	607.93	928.89	531.2	988.37	527.66
41.708	0	0.07	0.07	0.03	0.49	0.03	0.09	0.36	4.25	0.13	99.02	1.61	0	93.9	4.25	36.77	0.02	0.44	2.25	0.01	0.13	0.09	0	0.26	5.37	0	0	0.06	0.17	3.59	0.54	0.01	0.9	0	0	0	4.33	-8.33	-8.96	68.92	60.51	912.72	506.56	1009.85	608.31	926.25	532.17	986.64	528.37
41.741	0	0.07	0.07	0.03	0.51	0.03	0.09	0.37	3.39	0.16	98.99	2.05	0	91.09	3.39	38.78	0.01	0.3	2.84	0.01	0.16	0.1	0	0.3	6.44	0	0	0.1	0.16	2.96	0.52	0.03	0.93	0	0	0	5.65	-10.37	-6.88	68.99	60.03	909.87	508.1	1007.14	610.47	924.64	532.41	984.66	531.18
41.775	0	0.06	0.06	0.03	0.58	0.03	0.09	0.42	3.53	0.15	98.84	3.49	0	93.39	3.15	43.2	0.01	0.25	3.53	0.01	0.15	0.13	0	0.44	8.82	0	0	0.13	0.16	2.33	0.52	0.04	0.9	0	0	0	5.31	-8.76	-9.16	69.11	60	909.95	508.62	1006.64	609.97	923.45	534.26	983.33	530.49
41.808	0	0.07	0.07	0.04	0.52	0.03	0.1	0.36	3.79	0.13	98.96	3.98	0	92.28	2.86	40.19	0.01	0.2	3.79	0.01	0.13	0.15	0	0.62	13.53	0	0	0.15	0.15	1.93	0.53	0.59	0.87	0	0	0	7.51	-9.6	-8.01	69.56	59.54	909.05	509.57	1005.39	610.88	923.12	534.45	982.63	532.41
41.841	0	0.08	0.08	0.04	0.43	0.03	0.12	0.28	4.4	0.08	99.14	3.29	0	91.97	2.99	34.37	0.01	0.13	4.4	0.01	0.08	0.13	0	0.67	16.91	0	0	0.15	0.18	1.82	0.51	41.31	0.91	0	0	0	11.37	-9.81	-8.33	70.89	59.69	908.74	510.43	1004.18	610.84	922.12	535.7	981.78	533.75
41.875	0	0.09	0.1	0.05	0.32	0.04	0.15	0.19	4.94	0.07	99.36	2.27	0	91.72	3.04	25.45	0.01	0.1	4.94	0.01	0.07	0.18	0	0.92	21.04	0	0	0.13	0.24	1.29	0.56	13.06	0.93	0	0	0	9.27	-9.98	-7.75	70.56	61.15	909.18	510.67	1004.24	610.84	921.85	536.2	982.9	532.76
41.908	0	0.1	0.11	0.05	0.27	0.04	0.17	0.15	6.77	0.09	99.47	1.79	0	94.96	2.76	20.34	0.01	0.07	6.77	0.01	0.09	0.32	0	1.02	23.18	0	0	0.1	0.27	1.32	0.55	3.52	0.99	0	0	0	6.69	-7.32	-8.28	69.96	59.55	910.64	511.07	1005.21	610.58	923.78	536.12	983.23	532.58
41.941	0	0.11	0.12	0.05	0.23	0.04	0.18	0.13	7	0.09	99.53	1.14	0	87.94	2.56	16.62	0.01	0.05	7	0.02	0.09	0.38	0	1.24	20.9	0	0.01	0.06	0.27	1.04	0.55	1.37	1.02	0	0	0	8.21	-12.06	-8.78	69.45	61.48	910.77	510.52	1006.86	611.17	923.21	536.56	984.58	532.86
41.975	0	0.11	0.12	0.04	0.23	0.04	0.17	0.12	6.78	0.08	99.55	0.73	0	88.19	3.23	15.09	0.01	0.04	6.78	0.02	0.08	0.61	0	1.41	16.11	0	0.01	0.04	0.31	0.9	0.55	0.38	1.05	0	0	0	4.61	-11.95	-7.12	68.63	63.24	911.63	509.75	1007.54	610.18	923.81	535.02	986.95	531.53
42.008	0	0.1	0.12	0.04	0.24	0.04	0.16	0.13	5.23	0.06	99.51	0.7	0	90.93	3.86	16.57	0.01	0.03	5.23	0.03	0.06	0.47	0	1.48	14	0	0.01	0.05	0.28	0.93	0.6	0.24	1.04	0	0	0	3.03	-10.48	-7.05	68.35	63.62	912.85	508.6	1008.44	608.52	924.72	533.73	988.23	529.94
42.041	0	0.1	0.12	0.03	0.25	0.03	0.16	0.14	4.55	0.05	99.49	0.58	0	87.01	4.55	17.13	0.01	0.03	3.52	0.05	0.05	0.31	0	1.5	10.9	0	0	0.05	0.27	0.92	0.62	0.13	1.01	0	0	0	3.09	-12.49	-7.11	68	63.43	914.35	508.07	1010.44	608.81	926.53	533.52	989.81	529.19
42.075	0	0.09	0.12	0.03	0.26	0.03	0.16	0.15	5.32	0.04	99.48	0.51	0	87.8	5.32	17.07	0.01	0.02	2.52	0.04	0.04	0.17	0	1.67	8.97	0	0	0.04	0.23	0.85	0.72	0.05	1.03	0	0	0	4.8	-12.13	-7.31	68.18	62.93	916.74	507.99	1012.62	608.01	928.94	532.95	991.82	530.39
42.108	0	0.09	0.11	0.03	0.27	0.03	0.15	0.15	5.18	0.04	99.46	0.51	0	84.57	5.18	18.33	0.01	0.02	1.68	0.03	0.04	0.11	0	1.58	7.81	0	0	0.05	0.22	0.9	0.74	0.07	1.08	0	0	0	5.37	-13.49	-7.55	68.25	64.22	918.65	507.33	1014.85	607.72	930.16	533.13	994.27	529.36
42.142	0	0.08	0.1	0.03	0.32	0.03	0.13	0.19	5.23	0.04	99.35	0.64	0	86.63	5.23	23.99	0.01	0.03	1.39	0.03	0.04	0.05	0	1.73	5.45	0	0	0.03	0.22	0.98	0.79	0.02	1.22	0	0	0	3.25	-12.66	-7.47	68.12	62.12	920.74	507.51	1016.13	607.21	933.1	532.48	995.13	529.05
42.175	0	0.07	0.08	0.02	0.4	0.03	0.11	0.26	3.44	0.05	99.2	0.83	0	88.86	6.12	29.54	0.01	0.03	1.32	0.02	0.05	0.07	0	1.42	3.44	0	0	0.02	0.23	1.29	0.73	0.03	1.37	0	0	0	5.24	-11.62	-7.21	68.48	63.42	921.76	506.05	1017.74	606.6	933.83	531.5	997.15	527.85
42.208	0	0.06	0.07	0.02	0.5	0.03	0.11	0.34	1.91	0.06	99.01	1.07	0	86.49	7.47	34.75	0.01	0.04	1.26	0.02	0.06	0.08	0	1.1	1.91	0	0	0.02	0.26	1.43	0.64	0.04	1.42	0	0	0	3.2	-12.72	-6.47	68.06	62.91	923.22	505.61	1017.97	604.95	935.32	530.33	998.13	526.76
42.242	0	0.06	0.07	0.02	0.48	0.03	0.11	0.33	1.36	0.06	99.04	0.94	0	87.96	7.87	33.42	0.02	0.04	1.18	0.02	0.06	0.08	0	0.81	1.36	0	0	0.01	0.31	1.95	0.63	0.01	1.48	0	0	0	3.55	-12.05	-7.87	68.38	62.2	925.57	505.41	1019.96	603.84	937.21	530.52	999.29	526.64
42.275	0	0.07	0.08	0.02	0.41	0.03	0.11	0.28	1.07	0.07	99.18	0.67	0	91.98	7.6	28.86	0.02	0.04	1.01	0.02	0.07	0.1	0	0.78	1.07	0	0	0.01	0.3	2.21	0.62	0.01	1.38	0	0	0	5.62	-9.8	-8.05	68.85	61.55	926.88	505.64	1021.04	603.71	938.71	530.44	1000.2	527.76
42.308	0	0.07	0.1	0.02	0.34	0.03	0.13	0.23	1.03	0.06	99.32	0.44	0	91.94	7.81	22.92	0.02	0.04	1.02	0.02	0.06	0.09	0	0.69	1.03	0	0	0.03	0.33	2.99	0.59	0.01	1.33	0	0	0	6.26	-9.83	-8.08	69.24	61.58	928.64	506.09	1021.71	602.84	939.88	530.79	1001.41	528.15
42.342	0	0.08	0.11	0.02	0.31	0.03	0.14	0.21	0.86	0.06	99.39	0.33	0	96.12	8.51	18.81	0.02	0.04	1	0.02	0.06	0.07	0	0.53	0.86	0	0	0.06	0.31	4.31	0.59	0.01	1.23	0	0	0	7.29	-5.96	-8.07	69.03	61.63	928.15	506.09	1021.8	603.26	939.71	530.48	1001.33	529.14
42.375	0	0.08	0.12	0.02	0.3	0.03	0.15	0.21	0.75	0.07	99.39	0.33	0	93.83	10.11	16.92	0.02	0.05	1.12	0.02	0.07	0.08	0	0.53	0.75	0	0	0.09	0.29	5.09	0.54	0.01	1.13	0	0	0	6.7	-8.39	-8.13	69.15	61.45	929.87	506.63	1023.37	603.91	941.4	531.34	1002.81	528.91
42.409	0	0.08	0.13	0.02	0.29	0.03	0.17	0.22	0.88	0.06	99.42	0.33	0	94.52	11.44	14.04	0.02	0.06	1.42	0.02	0.06	0.1	0	0.4	0.88	0	0	0.07	0.21	7.14	0.5	0.01	0.98	0	0	0	7.44	-7.76	-7.7	69.44	61.26	930.67	506.95	1023.91	604.19	942.4	531.41	1003.62	529.36
42.442	0	0.08	0.14	0.02	0.28	0.03	0.2	0.23	1.17	0.06	99.44	0.33	0	96.14	13.62	10.77	0.03	0.06	1.43	0.02	0.06	0.11	0	0.36	1.17	0	0	0.09	0.21	9.4	0.47	0	0.91	0	0	0	7.17	-5.92	-6.94	69.27	61.02	930.76	506.99	1023.03	603.27	942.52	530.72	1003.53	529.46
42.475	0	0.09	0.15	0.02	0.27	0.03	0.24	0.23	2.29	0.06	99.46	0.33	0	93.27	15.95	7.49	0.02	0.06	1.43	0.02	0.06	0.13	0	0.4	2.29	0	0	0.14	0.17	11.24	0.44	0	0.81	0	0	0	8.17	-8.86	-6.05	69.36	60	932.55	508.1	1021.13	600.51	943.41	530.77	1003.41	530.12
42.509	0	0.09	0.15	0.02	0.29	0.03	0.28	0.3	4.19	0.05	99.39	0.39	0	91.78	18.14	6.79	0.02	0.07	1.4	0.03	0.05	0.16	0	0.42	4.19	0	0	0.16	0.16	15.94	0.38	0	0.69	0	0	0	9.69	-9.94	-4.23	69.59	63.34	932.25	507.42	1022.4	602.24	942.94	530.62	1006.27	529.54
42.542	0	0.09	0.16	0.02	0.29	0.03	0.29	0.41	5.16	0.05	99.17	0.43	0	91.9	18.64	6.31	0.02	0.08	1.3	0.02	0.05	0.15	0	0.38	5.16	0	0	0.29	0.17	23.42	0.37	0	0.68	0	0	0	8.78	-9.85	-4.36	69.93	62.43	933.18	508.58	1023.06	602.66	944.16	531.12	1006.59	531.24
42.575	0	0.09	0.16	0.02	0.27	0.03	0.27	0.46	5.11	0.04	99.08	0.37	0	93.56	16.6	6.56	0.02	0.11	1.19	0.02	0.04	0.11	0	0.35	5.11	0	0	0.27	0.17	27.8	0.36	0	0.68	0	0	0	10.6	-8.62	-3.35	70.27	61.81	933.22	509.66	1021.95	602.97	944.47	531.57	1006.28	532.53
42.609	0	0.1	0.16	0.02	0.24	0.03	0.22	0.66	5.55	0.04	98.69	0.33	0	91.87	12.45	6.8	0.01	0.12	1.17	0.02	0.04	0.08	0	0.33	5.55	0.01	0	0.27	0.18	40.13	0.31	0	0.63	0	0	0	9.49	-9.87	-3.44	69.88	62.74	931.31	509.64	1021.66	604.42	942.81	531.76	1005.54	532.94
42.642	0	0.1	0.15	0.03	0.21	0.03	0.18	0.62	6.49	0.04	98.75	0.33	0	92.95	7.78	7.25	0.01	0.13	1.13	0.02	0.04	0.04	0	0.33	6.49	0.01	0	0.32	0.17	43.11	0.31	0.01	0.65	0	0	0	5.83	-9.1	-5.02	69.1	61.05	930.24	509.56	1022.17	605.27	942.69	531.61	1003.73	533.16
42.675	0	0.11	0.15	0.03	0.19	0.03	0.16	0.63	5.07	0.05	98.74	0.33	0	96.22	5.07	7.73	0.01	0.16	1	0.02	0.05	0.03	0	0.4	7.95	0.01	0.01	0.28	0.17	45.51	0.29	0	0.59	0	0	0	2.21	-5.82	-2.97	68.51	64.11	927.21	509.08	1020.28	606.29	939.63	530.82	1003.73	532.11
42.709	0	0.11	0.15	0.03	0.2	0.03	0.15	0.72	3.78	0.07	98.55	0.33	0	95.34	3.78	9.43	0.01	0.25	1.54	0.02	0.07	0.03	0	0.54	7.29	0.01	0.01	0.29	0.16	48.48	0.3	0.02	0.54	0	0	0	1	-6.91	-2.52	66.92	62.47	920.03	507.25	1016.1	607.8	935.06	528.51	997.46	531.51
42.742	0	0.1	0.13	0.03	0.21	0.03	0.13	0.85	2.45	0.08	98.31	0.33	0	89.86	2.45	13.44	0.01	0.28	1.75	0.02	0.08	0.03	0	0.52	6.67	0.01	0.01	0.29	0.17	49.48	0.32	0	0.58	0	0	0	5.01	-11.09	-4.18	68.2	64.03	921.74	508.27	1016.06	607.04	934.14	531.33	998.17	531.35
42.776	0	0.1	0.12	0.03	0.24	0.03	0.12	1.36	2.85	0.05	97.27	0.4	0	94.78	1.65	17.26	0	0.28	2.85	0.02	0.05	0.03	0	0.53	5.64	0.01	0.01	0.22	0.17	58.04	0.32	0	0.61	0	0	0	5.85	-7.51	-4.75	68.5	64.08	920.29	508.14	1016.2	608.72	933.22	531.76	997.31	531.58
42.809	0	0.09	0.11	0.03	0.27	0.03	0.11	1.96	3.04	0.05	96.07	0.57	0	94.8	1.09	22.17	0	0.33	3.04	0.02	0.05	0.03	0	0.47	5.53	0.01	0	0.24	0.18	62.58	0.29	0	0.69	0	0	0	7.41	-7.49	-4.44	68.83	63.74	919.78	508.65	1015.3	608.81	932.86	531.89	996.6	532.77
42.842	0	0.08	0.09	0.03	0.33	0.03	0.1	2.5	2.71	0.03	95	0.87	0	94.32	0.91	27.58	0	0.36	2.71	0.03	0.03	0.02	0	0.45	6.15	0.01	0.01	0.37	0.2	63.24	0.31	0	0.78	0	0	0	7.83	-7.95	-5.28	68.97	63.25	919.22	508.61	1014.76	608.71	932.15	532.29	995.4	532.55
42.876	0	0.08	0.08	0.03	0.38	0.03	0.09	3.64	3.98	0.03	92.72	1.37	0	94.17	0.93	32.48	0	0.39	3.98	0.03	0.03	0.02	0	0.45	7.67	0.01	0.01	0.36	0.24	67.57	0.33	0	1	0	0	0	7.6	-8.09	-5.58	68.94	63.61	918.08	508.71	1014.11	609.34	930.91	532.78	994.51	532.45
42.909	0	0.07	0.07	0.03	0.45	0.04	0.09	4.06	5.07	0.03	91.88	2.45	0	94.82	1.19	37.2	0	0.48	5.07	0.03	0.03	0.03	0	0.52	10.31	0.01	0.01	0.38	0.24	65.25	0.34	0	1.06	0	0	0	6.65	-7.47	-5.86	68.67	63.43	916.67	508.4	1014.26	610.86	930.25	532.83	993.67	532.06
42.942	0	0.06	0.06	0.03	0.59	0.04	0.08	5.25	4.74	0.04	89.5	4.3	0	96.29	1.67	44.75	0	0.49	4.74	0.03	0.04	0.02	0	0.51	9.96	0.01	0	0.38	0.24	63.67	0.32	0.01	1.1	0	0	0	4.4	-5.72	-6.65	68.22	63.37	915.59	507.93	1014.85	612.16	929.68	532.97	993.03	531.03
42.976	0	0.06	0.05	0.04	0.69	0.04	0.08	5.82	4.67	0.02	88.36	8.18	0	95.74	2.09	49.45	0	0.51	4.67	0.02	0.02	0.01	0	0.51	13.78	0.01	0	0.31	0.29	61.14	0.29	0.01	1.32	0	0	0	4.39	-6.44	-8.25	67.97	63.35	915.35	506.81	1015.92	612.06	929.32	532.85	992.6	529.93
43.009	0	0.06	0.05	0.04	0.72	0.04	0.09	5.41	3.99	0.02	89.18	10.32	0	93.7	3.24	49.45	0	0.61	3.99	0.02	0.02	0.01	0	0.56	16.98	0.01	0	0.29	0.29	58.03	0.29	0.01	1.37	0	0	0	3.93	-8.5	-8.43	67.76	61.43	916.16	506.97	1015.43	610.69	930.44	532.28	991.83	530.15
43.042	0	0.07	0.06	0.04	0.57	0.03	0.12	3.45	4.49	0.02	93.1	7.25	0	94.23	4.49	41.08	0	0.65	3.09	0.02	0.01	0.01	0	0.48	20.53	0.01	0	0.29	0.33	53.81	0.27	0.01	1.47	0	0	0	5.82	-8.03	-7.19	68.58	62.17	918.34	508.05	1014.43	608.61	931.22	532.77	993.36	530.77
43.076	0	0.07	0.07	0.05	0.53	0.03	0.15	1.82	7.07	0.02	96.35	6.68	0	94.68	7.07	36.82	0	0.54	2.73	0.02	0.01	0.01	0	0.58	23.71	0.01	0	0.36	0.29	39.93	0.24	0.01	1.57	0	0	0	5.42	-7.61	-5.57	68.67	61.75	919.66	509.1	1013.74	608.22	932.57	532.98	994.29	530.92
43.109	0	0.08	0.08	0.04	0.47	0.03	0.18	1.39	9.18	0.01	97.21	4.39	0	93.02	9.18	31.41	0	0.35	2.17	0.01	0.01	0.01	0	0.6	23.59	0.01	0	0.34	0.24	36.83	0.24	0	1.58	0	0	0	3.14	-9.05	-3.55	68.41	63.76	920.48	509.98	1013.44	608.23	932.72	533.27	996.43	530.8
43.143	0	0.08	0.09	0.04	0.44	0.03	0.23	0.92	12.92	0.03	98.16	3.04	0	93.92	12.92	25.69	0.01	0.28	1.69	0.02	0.03	0.01	0	0.73	24.57	0.01	0	0.29	0.22	28.79	0.24	0.04	1.68	0	0	0	2.42	-8.31	-4.19	68.06	63.69	921.17	508.56	1014.15	606.67	933.17	532.14	996.77	529.02
43.176	0	0.08	0.1	0.03	0.41	0.03	0.28	0.72	16.6	0.04	98.56	1.37	0	93.05	16.6	19.97	0.01	0.2	1.33	0.02	0.04	0.01	0	0.79	20.14	0.01	0	0.22	0.21	24.95	0.21	0.04	1.54	0	0	0	1.87	-9.03	-4.9	67.89	64	922.9	508.21	1014.84	604.67	933.84	531.93	997.75	528.44
43.209	0	0.08	0.12	0.03	0.36	0.03	0.34	0.56	17.42	0.05	98.89	1.09	0	90.46	19.44	13.36	0.01	0.15	1.28	0.03	0.05	0.02	0	0.83	17.42	0.01	0	0.11	0.19	22.52	0.22	0.04	1.5	0	0	0	-0.32	-10.75	-4.77	67.58	64.57	924.67	507.58	1017.51	604.74	935.78	531.21	1000.27	527.83
43.243	0	0.09	0.14	0.03	0.31	0.03	0.33	0.39	14.88	0.08	99.21	0.85	0	91.07	18.43	9.57	0.01	0.12	1.48	0.04	0.08	0.06	0	1.06	14.88	0.01	0	0.07	0.15	19.04	0.21	0.03	1.31	0	0	0	1	-10.39	-5.69	67.4	64.35	925.36	506.39	1018.58	604.17	936.37	530.92	1000.55	526.24
43.276	0	0.09	0.15	0.03	0.26	0.03	0.31	0.3	12.59	0.08	99.38	0.62	0	91.46	16.3	6.82	0.01	0.09	1.7	0.05	0.08	0.06	0	1.17	12.59	0.01	0	0.05	0.13	17.32	0.24	0.04	1.25	0	0	0	1.83	-10.14	-4.49	67.18	63.12	927.04	505.84	1021.12	605.38	939.73	529.81	1002.74	526.04
43.309	0	0.09	0.15	0.02	0.26	0.03	0.28	0.26	8.43	0.07	99.44	0.43	0	85.28	15.44	7.16	0.01	0.09	2.49	0.05	0.07	0.06	0	1.38	8.43	0.01	0	0.04	0.13	14.06	0.24	0.03	1.29	0	0	0	4.15	-13.22	-6.4	67.23	62.72	929.37	504.96	1025.83	606.68	942.46	530.15	1005.06	526.31
43.343	0	0.1	0.15	0.02	0.22	0.03	0.24	0.18	6.03	0.09	99.53	0.33	0	91.44	11.85	6.21	0.02	0.1	3.08	0.03	0.09	0.06	0	1.67	6.03	0.01	0	0.04	0.11	10.59	0.23	0.01	1.12	0	0	0	3.06	-10.15	-4.66	67.95	62.41	931.57	504.54	1028.06	606.88	945.75	528.75	1008.09	525.79
43.376	0	0.1	0.15	0.02	0.21	0.03	0.22	0.18	5.55	0.1	99.56	0.33	0	92.31	10.53	6	0.02	0.16	3.58	0.03	0.1	0.05	0	1.57	5.55	0.01	0	0.07	0.11	11.19	0.26	0.01	1.17	0	0	0	5.63	-9.57	-6.18	68.75	62.8	932.65	503.18	1029.67	605.3	946.12	527.94	1008.89	525.73
43.41	0	0.1	0.15	0.02	0.2	0.04	0.19	0.15	4.2	0.13	99.6	0.33	0	92.46	8.11	6.31	0.02	0.2	4.62	0.02	0.13	0.07	0	1.46	4.2	0.01	0	0.17	0.09	9.18	0.26	0.02	1.06	0	0	0	4.43	-9.47	-6.04	68.66	63.46	933.59	502.55	1031.37	605.21	947.14	527.2	1010.57	525.35
43.443	0	0.1	0.15	0.02	0.19	0.04	0.18	0.14	4.23	0.11	99.62	0.33	0	90.19	6.38	6.64	0.02	0.24	5.18	0.01	0.11	0.06	0	1.48	4.23	0.01	0	0.19	0.09	9.01	0.3	0.01	1.2	0	0	0	5.76	-10.91	-5.82	68.96	61.91	935.52	503.11	1031.92	604.84	949.33	527.54	1011.2	525.5
43.476	0	0.11	0.15	0.02	0.18	0.04	0.16	0.13	3.96	0.06	99.65	0.33	0	84.67	3.78	7.02	0.02	0.24	4.96	0.01	0.06	0.04	0	1.35	3.96	0.01	0	0.27	0.09	8.83	0.3	0.02	1.29	0	0	0	3.92	-13.45	-4.39	68.77	62.3	937.5	505.05	1031.74	604.13	950.64	528.17	1012.94	527.33
43.51	0	0.11	0.15	0.02	0.16	0.04	0.15	0.11	3.56	0.03	99.68	0.33	0	83.69	2.78	5.36	0.02	0.2	4.67	0.01	0.03	0.02	0	1.01	3.56	0	0	0.35	0.1	8.7	0.37	0.02	1.23	0	0	0	4.62	-13.82	-6.44	68.89	60.19	939.72	506.57	1032.91	604.08	952.5	530.09	1012.68	528.7
43.543	0	0.11	0.16	0.02	0.15	0.03	0.14	0.11	2.6	0.02	99.68	0.33	0	91.26	2.3	4.48	0.02	0.21	2.79	0	0.02	0.01	0	0.87	2.6	0	0.01	0.27	0.09	8.84	0.43	0.02	1.15	0	0	0	2.44	-10.27	-6.75	69.04	58.24	940.9	507.9	1030.71	601.83	953.04	530.72	1011.23	528.42
43.576	0	0.12	0.16	0.02	0.15	0.03	0.14	0.11	2.04	0.01	99.67	0.33	0	88.2	1.97	3.02	0.01	0.17	2.04	0	0.01	0	0	0.73	2.11	0	0.01	0.12	0.1	10.59	0.43	0.01	1.12	0	0	0	2.17	-11.94	-3.59	69.13	60.4	942.21	509.19	1029.18	600.69	953.19	530.9	1013.56	528.88
43.61	0	0.12	0.17	0.02	0.14	0.03	0.14	0.12	1.73	0.01	99.67	0.33	0	88.35	2.14	2.47	0.01	0.19	2.2	0.01	0.01	0.01	0	0.65	1.73	0	0.01	0.05	0.12	13.72	0.52	0.01	1.09	0	0	0	5.58	-11.87	-4.99	69.55	61.1	942.24	508.94	1029.29	599.76	952.19	531.26	1013.28	529.79
43.643	0	0.12	0.17	0.02	0.14	0.03	0.14	0.13	1.32	0.02	99.66	0.33	0	89.85	2.18	1.97	0.01	0.18	1.76	0.01	0.02	0.01	0	0.56	1.32	0	0.01	0.02	0.14	15.38	0.53	0.01	1.09	0	0	0	6.02	-11.1	-4.8	69.55	60.17	941.02	508.82	1028.61	600.57	951.86	530.99	1012.01	529.85
43.676	0	0.12	0.17	0.02	0.14	0.03	0.14	0.13	1.02	0.03	99.66	0.33	0	86.53	2.32	1.98	0.01	0.21	2.25	0.01	0.03	0.01	0	0.44	1.02	0	0.01	0.01	0.18	16.87	0.55	0.01	1.1	0	0	0	7.32	-12.7	-4.33	69.95	60.72	940.06	508.58	1027.73	600.4	950.83	530.62	1011.55	530.18
43.71	0	0.12	0.17	0.02	0.14	0.03	0.14	0.17	0.66	0.05	99.66	0.33	0	81.54	2.36	2.09	0	0.26	2.41	0.01	0.05	0.02	0	0.27	0.62	0	0.01	0.02	0.23	22.24	0.66	0	1.28	0	0	0	5.97	-14.57	-4.21	69.14	61.05	937.59	508.23	1026.95	601.89	949.05	530.42	1010.1	530.03
43.743	0	0.11	0.16	0.02	0.15	0.03	0.14	0.18	0.62	0.06	99.64	0.33	0	83.92	2.79	2.59	0.01	0.44	2.25	0.01	0.06	0.02	0	0.25	0.47	0	0.01	0.03	0.25	22.57	0.62	0	1.32	0	0	0	1.69	-13.74	-4.85	68.41	60.81	936.41	507.84	1028.46	604.03	949.05	530.19	1009.86	529.62
43.777	0	0.11	0.16	0.02	0.16	0.03	0.14	0.24	0.56	0.09	99.51	0.33	0	89.77	3.69	3.9	0	0.57	3	0.01	0.09	0.05	0	0.17	0.42	0	0.01	0.1	0.38	27.46	0.56	0.02	1.47	0	0	0	1.77	-11.14	-6.2	68.69	60.03	936.21	507.09	1028.61	603.63	948.87	530.11	1008.87	528.49
43.81	0	0.11	0.16	0.02	0.16	0.03	0.14	0.3	0.56	0.08	99.4	0.33	0	82.3	3.99	3.77	0	0.72	3	0.02	0.08	0.04	0	0.13	0.36	0	0	0.07	0.39	32.26	0.56	0.05	1.38	0	0	0	3.99	-14.32	-4.43	68.74	60.74	937.97	508.83	1026.44	601.19	949.05	530.71	1009.79	530.18
43.843	0	0.11	0.16	0.02	0.17	0.03	0.14	0.32	0.61	0.06	99.37	0.33	0	88.2	4.28	3.71	0	0.87	2.45	0.01	0.06	0.05	0	0.15	0.41	0	0	0.06	0.4	32.97	0.61	0.02	1.23	0	0	0	0.05	-11.94	-4.43	67.86	62.23	938.33	511.02	1026.43	603.1	948.49	533.43	1010.65	530.49
43.877	0	0.11	0.16	0.02	0.16	0.03	0.15	0.34	0.69	0.05	99.31	0.33	0	87.03	4.47	3.18	0	0.81	2.39	0.01	0.05	0.03	0	0.11	0.44	0	0.01	0.06	0.43	35.49	0.69	0.02	1.17	0	0	0	6.27	-12.48	-5.33	68.3	61.35	939.53	511.57	1027.79	604.06	949.79	534.67	1011.09	532.17
43.91	0	0.11	0.16	0.02	0.17	0.03	0.15	0.34	0.69	0.05	99.32	0.33	0	82.3	5.1	2.89	0	0.77	2.27	0.01	0.05	0.03	0	0.11	0.43	0	0.01	0.05	0.45	35.05	0.69	0.01	1.19	0	0	0	0.14	-14.32	-4.41	67.42	60.12	939.72	511.52	1027.89	604	951.03	533.58	1011.09	531.05
43.943	0	0.11	0.17	0.02	0.16	0.03	0.15	0.35	0.7	0.07	99.31	0.33	0	86.05	4.59	2.62	0	0.63	2.06	0.01	0.07	0.09	0	0.1	0.5	0	0.01	0.06	0.49	36.22	0.7	0.02	1.09	0	0	0	-1.4	-12.9	-5.03	67.65	61.36	938.41	509.02	1029.97	604.83	950.46	531.77	1011.76	529.16
43.977	0	0.11	0.17	0.02	0.17	0.03	0.16	0.43	0.81	0.08	99.14	0.33	0	80.75	5.34	2.59	0.01	0.53	2.52	0.01	0.09	0.11	0	0.08	0.7	0	0.01	0.07	0.56	41.01	0.81	0.04	0.93	0	0	0	0.68	-14.83	-5.44	67.62	61.97	938.61	507.59	1033.07	606.88	951.54	531.43	1013.43	528.37
44.01	0	0.11	0.17	0.02	0.17	0.03	0.16	0.39	0.9	0.08	99.22	0.33	0	75.16	6.06	2.43	0.01	0.42	2.33	0.01	0.1	0.12	0	0.08	0.79	0	0.01	0.09	0.53	37.99	0.9	0.05	1.01	0	0	0	-0.85	-16.46	-2.69	66.43	59.44	940.33	507.57	1036.23	609.7	956.64	530.08	1016.05	528.36
44.043	0	0.11	0.17	0.02	0.16	0.03	0.16	0.33	0.92	0.07	99.33	0.33	0	82.3	5.86	2.02	0.01	0.36	2.2	0.01	0.15	0.12	0	0.07	0.65	0	0.01	0.05	0.52	34.96	0.92	0.03	1.11	0	0	0	-3.06	-14.32	-0.07	66.1	61.66	944.21	508.21	1038.9	609.04	960.04	529.48	1021.7	528.8
44.077	0	0.11	0.16	0.02	0.17	0.03	0.17	0.32	0.94	0.06	99.36	0.33	0	84.17	7.14	2.21	0.01	0.27	2.32	0.01	0.1	0.05	0	0.06	0.78	0	0.01	0.04	0.61	32.55	0.94	0.09	1.35	0	0	0	-3.75	-13.64	-2	65.75	61.03	947.94	508.15	1043.59	609.72	963.66	530.27	1024.67	528.42
44.11	0	0.11	0.16	0.02	0.17	0.03	0.16	0.28	0.92	0.05	99.44	0.33	0	81.04	6.85	2.73	0.01	0.22	2.45	0.01	0.08	0.03	0	0.05	0.64	0	0.01	0.02	0.69	29.33	0.92	0.06	1.43	0	0	0	-2.22	-14.74	-0.05	65.97	60.84	949.73	508.8	1044.42	609.76	965.99	530.02	1026.82	529.6
44.144	0	0.11	0.16	0.02	0.16	0.03	0.15	0.22	0.88	0.03	99.57	0.33	0	80.03	4.98	3.23	0.01	0.15	2.97	0.02	0.1	0.03	0	0.03	0.52	0.01	0.01	0.01	0.91	24.47	0.88	17.94	1.48	0	0	0	1.95	-15.06	0.58	66.67	61.95	951.51	509.2	1045.37	609.14	967.1	530.07	1029.04	531.47
44.177	0	0.11	0.16	0.02	0.15	0.03	0.14	0.19	0.92	0.02	99.61	0.33	0	76.33	3.33	3.3	0.02	0.09	3.17	0.02	0.12	0.03	0	0.02	0.4	0.01	0	0.01	1.19	23.39	0.92	42.77	1.54	0	0	0	4.64	-16.15	-0.25	67.04	59.79	953.29	510.89	1046.45	609.84	969.23	531.49	1028.96	534.15
44.21	0	0.11	0.16	0.02	0.15	0.03	0.13	0.17	0.91	0.02	99.65	0.33	0	84.12	2.37	3.02	0.01	0.04	2.93	0.02	0.14	0.03	0	0.02	0.26	0.01	0	0.01	1.21	22.21	0.91	73.86	1.58	0	0	0	1.78	-13.67	-0.19	66.38	62.47	954.09	510.4	1046.14	606.81	968.2	530.09	1030.54	534.22
44.244	0	0.12	0.16	0.02	0.14	0.03	0.13	0.14	0.96	0.02	99.68	0.33	0	82.02	1.69	1.97	0.02	0.02	2.75	0.03	0.26	0.04	0	0.02	0.13	0.02	0	0.01	1.34	18.62	0.96	58.93	1.68	0	0	0	1.44	-14.41	0.1	66.68	61.29	956.2	511.46	1045.96	605.99	969.86	531.1	1031.1	533.75
44.277	0	0.12	0.17	0.02	0.13	0.03	0.13	0.13	0.88	0.03	99.67	0.33	0	77.43	1.43	1.18	0.02	0.01	2	0.03	0.2	0.04	0	0.02	0.07	0.03	0	0.01	1.34	17.17	0.88	61.74	1.62	0	0	0	4.73	-15.84	0.56	67.14	61.71	956.25	512.41	1045.7	606.63	969.79	531.86	1031.38	535.72
44.31	0	0.12	0.17	0.02	0.13	0.03	0.13	0.12	0.98	0.03	99.67	0.33	0	80.03	0.96	0.95	0.02	0.01	1.8	0.04	0.18	0.07	0	0.01	0.07	0.03	0	0.01	1.27	16.61	0.98	4.72	1.61	0	0	0	5.91	-15.06	0.34	67.65	59.96	956.32	513.16	1047	609.3	971.25	533.06	1031.12	536.49
44.344	0	0.12	0.16	0.02	0.13	0.03	0.12	0.11	0.98	0.06	99.67	0.33	0	83.86	0.57	1.12	0.02	0	2.02	0.06	0.19	0.16	0	0.01	0.06	0.06	0	0.01	1.39	14.85	0.98	3	1.85	0	0	0	5.33	-13.76	-0.53	67.47	62.39	955	513.04	1047.78	610.81	969.33	533.58	1031.62	537.09
44.377	0	0.12	0.16	0.02	0.13	0.03	0.12	0.12	0.92	0.06	99.68	0.33	0	86.23	0.55	1.54	0.02	0	2.11	0.07	0.11	0.16	0	0.01	0.07	0.06	0	0.03	1.25	15.65	0.92	6.17	1.9	0	0	0	8.95	-12.83	-2.94	68.56	61.93	954.61	513.21	1048.5	611.53	968.58	534.67	1030.38	538.69
44.411	0	0.12	0.15	0.02	0.13	0.04	0.12	0.11	0.79	0.09	99.69	0.33	0	89.44	0.66	2.32	0.01	0	4.33	0.09	0.14	0.36	0	0.02	0.1	0.09	0	0.27	1.38	13.27	0.79	5.91	2.16	0	0	0	8.36	-11.32	-3.28	68.84	62.85	952.06	513.32	1047.65	613.08	966.26	534.97	1028.95	539.53
44.444	0	0.11	0.15	0.02	0.14	0.04	0.12	0.11	0.8	0.13	99.71	0.33	0	92.64	0.91	4.01	0.01	0.01	4.02	0.1	0.13	0.28	0	0.02	0.14	0.13	0	0.24	1.44	11.98	0.8	3.2	2.4	0	0	0	0.21	-9.34	1.24	66.97	64.05	945.18	513.52	1041.62	613.81	961.66	532.08	1025.14	540.59
44.477	0	0.11	0.13	0.02	0.15	0.04	0.12	0.12	0.83	0.15	99.69	0.33	0	94.55	1.24	6.52	0.01	0.01	4.28	0.14	0.14	0.19	0	0.03	0.27	0.15	0	0.53	1.18	11.73	0.83	0.32	2.58	0	0	0	-0.25	-7.73	-0.26	66.91	61.67	943.55	511.8	1042	615.1	961.36	531.84	1022.77	537.52
44.511	0	0.1	0.12	0.02	0.19	0.05	0.11	0.17	0.62	0.21	99.62	0.33	0	94.36	1.54	12.19	0.01	0.03	5.95	0.13	0.22	0.16	0	0.03	0.48	0.21	0	0.59	1.37	13.55	0.62	0.06	2.75	0	0	0	-1.98	-7.91	0.08	66.18	64.55	936.43	509.96	1038.26	616.55	954.65	530.38	1018.91	536.48
44.544	0	0.08	0.09	0.02	0.27	0.05	0.09	0.29	0.98	0.2	99.42	0.44	0	94.19	1.7	22.86	0.01	0.07	5.83	0.13	0.26	0.07	0	0.04	0.98	0.2	0.01	0.53	1.23	15.16	0.61	0.01	2.84	0	0	0	1.98	-8.07	-1.7	66.94	63.96	934.04	507.37	1038.77	617.97	953.02	529.94	1016.87	533.77
44.577	0	0.07	0.07	0.02	0.39	0.05	0.08	0.46	1.32	0.16	99.09	0.99	0	95.33	2.09	34.22	0.01	0.15	6.45	0.13	0.4	0.03	0	0.06	1.32	0.16	0.01	0.68	1.05	14.23	0.61	0.03	2.92	0	0	0	-4.12	-6.91	-1.28	65.23	64.54	930.22	505.5	1037.16	617.99	950.23	527.66	1014.66	531.4
44.611	0	0.06	0.05	0.02	0.55	0.05	0.07	0.7	1.7	0.14	98.6	2.03	0	94.18	2.62	43.42	0.01	0.28	7.08	0.11	0.47	0.01	0	0.13	1.7	0.14	0.01	0.45	0.89	14.81	0.59	0.04	2.85	0	0	0	-0.38	-8.08	-1.89	66.23	66.78	928.51	504.91	1035.62	617.54	947.11	527.98	1013.79	531.47
44.644	0	0.06	0.05	0.02	0.56	0.04	0.07	0.67	2.15	0.18	98.66	2.27	0	94.59	2.33	44.36	0.01	0.49	4.95	0.08	0.32	0	0	0.18	2.15	0.1	0.01	0.42	0.85	12.81	0.55	0.05	2.82	0	0	0	2.35	-7.69	-1.26	66.89	66.76	926.37	505.41	1033.77	619.09	945.44	528.82	1012.12	532.16
44.677	0	0.06	0.05	0.02	0.53	0.04	0.07	0.6	2.39	0.27	98.8	1.99	0	92.42	2.28	42.44	0.01	0.91	3.79	0.05	0.27	0	0	0.33	2.39	0.07	0.01	0.27	0.68	11.73	0.5	0.04	2.91	0	0	0	2.96	-9.49	-2.37	66.71	66.23	924.8	504.82	1033.08	619.05	944.01	528.53	1010.14	532.22
44.711	0	0.06	0.05	0.02	0.53	0.04	0.07	0.58	2.96	0.17	98.84	2.05	0	93.87	2.07	42.23	0.01	1.27	3.32	0.04	0.17	0	0	0.87	2.96	0.04	0	0.22	0.49	10.89	0.43	0.02	2.96	0	0	0	-0.01	-8.36	-1.95	66.52	66.58	923.61	504.78	1030.46	617.63	942.12	528.32	1008.66	530.5
44.744	0	0.06	0.06	0.02	0.53	0.04	0.07	0.56	2.24	0.14	98.87	1.75	0	91.17	2.44	40.98	0.01	1.64	2.75	0.04	0.14	0	0	0.96	2.24	0.03	0	0.13	0.54	10.83	0.41	0.05	2.81	0	0	0	4.62	-10.33	-2.32	67.58	65.7	923.63	504.38	1030.14	617.39	942.21	528.49	1007.87	530.66
44.778	0	0.06	0.06	0.02	0.53	0.04	0.08	0.59	2.4	0.09	98.83	1.7	0	89.8	2.58	40.42	0.01	1.99	2.48	0.03	0.09	0	0	2.21	2.4	0.02	0	0.1	0.47	11.83	0.43	0.01	2.79	0	0	0	2.37	-11.13	-2.61	67.26	64.23	924.59	505.64	1029.47	616.65	942.97	529.19	1007.17	531.11
44.811	0	0.06	0.06	0.02	0.52	0.04	0.08	0.57	2.75	0.07	98.85	1.72	0	90.38	2.48	40.21	0.01	2.08	2.86	0.02	0.07	0	0	2.75	2.74	0.01	0	0.14	0.41	11.55	0.38	0.03	3	0	0	0	4.23	-10.8	-2.47	68.02	63.91	924.72	506.46	1028.64	616.78	942.86	530.1	1006.75	531.82
44.844	0	0.07	0.06	0.02	0.48	0.04	0.09	0.54	2.94	0.05	98.91	1.45	0	93.37	2.69	37.87	0.01	2.04	3.47	0.02	0.05	0	0	2.66	2.94	0.01	0	0.1	0.34	12.33	0.35	0.04	2.94	0	0	0	3.29	-8.78	-2.05	68.24	66.12	926.19	506.97	1027.71	614.59	942.19	530.56	1008.31	531.12
44.878	0	0.07	0.07	0.02	0.4	0.04	0.1	0.42	3.35	0.03	99.17	0.99	0	92.95	3	32.18	0.01	1.88	4.31	0.01	0.03	0	0	3.35	2.84	0.01	0	0.14	0.3	11.54	0.31	0.02	3.15	0	0	0	2.37	-9.1	-2.47	68.17	65.65	928.37	507.86	1027.62	612.72	943.27	531.14	1008.92	531.26
44.911	0	0.07	0.07	0.02	0.42	0.04	0.1	0.44	2.82	0.02	99.11	1.05	0	92.86	3.54	33.51	0.01	1.32	3.84	0.01	0.02	0	0	2.82	2.72	0.01	0	0.14	0.27	11.75	0.31	0	2.87	0	0	0	4.84	-9.17	-2.91	69.1	64.85	931.11	509.78	1026.33	610.23	944.19	532.82	1009.04	532.56
44.944	0	0.06	0.07	0.02	0.46	0.04	0.1	0.48	3.02	0.02	99.05	1.21	0	91.89	4.52	35.3	0.01	0.91	2.97	0.01	0.02	0	0	2.65	3.02	0.01	0	0.11	0.23	11.11	0.31	0	2.51	0	0	0	6.11	-9.86	-4.33	69.18	64.43	932.34	509.91	1027.46	609.89	944.87	533.58	1009.29	532.86
44.978	0	0.06	0.07	0.02	0.51	0.04	0.1	0.54	2.86	0.02	98.93	1.34	0	90.9	5.91	36.91	0.01	0.78	2.43	0.01	0.02	0.01	0	2.61	2.86	0	0	0.11	0.21	10.99	0.28	0	2.18	0	0	0	4.32	-10.49	-3.94	68.92	65.34	933.32	510.1	1028.08	609.7	945.37	533.76	1010.7	532.29
45.011	0	0.06	0.07	0.02	0.45	0.03	0.11	0.46	3.33	0.03	99.09	1.04	0	91.58	6.49	32.96	0.01	0.56	2.1	0.01	0.03	0.01	0	2.16	3.33	0	0	0.09	0.22	10.76	0.31	0.01	2.19	0	0	0	0.62	-10.07	-4.16	67.94	64.2	933.3	509.02	1029.5	610.28	946.59	532.65	1010.76	530.54
45.044	0	0.07	0.08	0.02	0.41	0.04	0.13	0.37	3.19	0.06	99.17	0.77	0	90.92	8.12	28.85	0.01	0.44	2.63	0.01	0.06	0.01	0	1.87	3.19	0	0.01	0.1	0.2	8.17	0.35	0.01	2.13	0	0	0	1.99	-10.48	-5.21	67.91	63.53	933.59	507.92	1031.73	611.56	947.7	532.54	1011.16	529.58
45.078	0	0.07	0.09	0.02	0.42	0.03	0.15	0.37	2.4	0.07	99.16	0.6	0	94.52	11.39	25.95	0.02	0.39	2.89	0.01	0.07	0.02	0	1.27	2.4	0	0.01	0.11	0.23	8.22	0.31	0.01	1.86	0	0	0	3.59	-7.76	-4.63	68.26	63.74	934.63	506.43	1033.26	610.96	949.19	531	1012.88	528.54
45.111	0	0.06	0.08	0.02	0.46	0.03	0.15	0.42	1.78	0.11	99.08	0.62	0	94.2	12.68	27.16	0.02	0.44	2.81	0	0.11	0.02	0	0.98	1.78	0	0.01	0.2	0.23	8.29	0.32	0	1.9	0	0	0	2.2	-8.06	-4.07	67.78	63.88	935.12	505.13	1034.65	610.57	950.32	529.33	1014.18	527.53
45.145	0	0.06	0.07	0.02	0.61	0.03	0.15	0.64	1.38	0.12	98.72	0.91	0	94.54	15.41	32.98	0.02	0.44	2.43	0	0.12	0.01	0	0.48	1.38	0.01	0.01	0.25	0.24	10.1	0.29	0	1.87	0	0	0	6.56	-7.75	-4.74	68.98	65.45	935.89	503.86	1036.75	610.79	950.57	529.2	1015.99	527.29
45.178	0	0.05	0.07	0.02	0.66	0.03	0.16	0.72	1.2	0.11	98.57	0.92	0	93.31	17.21	33.28	0.02	0.56	2.43	0.01	0.11	0.01	0	0.33	1.2	0.01	0.01	0.27	0.23	10.6	0.32	0.01	1.83	0	0	0	6.99	-8.82	-4.23	68.93	63.39	936.97	503.39	1036.91	609.62	952.54	527.95	1015.92	527.03
45.211	0	0.05	0.07	0.02	0.69	0.03	0.17	0.75	1.1	0.11	98.5	0.89	0	93.32	18.93	32.88	0.02	0.68	2.68	0.01	0.11	0.02	0	0.31	1.1	0.01	0.01	0.18	0.3	10.22	0.3	0.01	1.84	0	0	0	5.14	-8.82	-4.81	69.16	62.99	939.66	504.71	1035.76	605.98	953.24	528.53	1016.22	527.39
45.245	0	0.06	0.08	0.02	0.61	0.03	0.18	0.68	1.36	0.08	98.64	0.71	0	90.85	18.68	29.49	0.02	0.64	2.42	0.01	0.08	0.02	0	0.21	1.36	0.01	0.01	0.15	0.28	11.58	0.34	0	1.69	0	0	0	6.35	-10.52	-5.33	69.9	61.86	942.8	506.31	1034.33	602.1	954.43	529.44	1016.28	528.49
45.278	0	0.06	0.08	0.02	0.62	0.03	0.18	0.7	1.45	0.06	98.61	0.71	0	91.81	18.77	29.4	0.02	0.68	1.99	0.01	0.06	0.03	0	0.23	1.45	0.01	0.01	0.17	0.29	12.14	0.33	0	1.52	0	0	0	8.08	-9.92	-4.6	70.22	62.59	942.7	506.12	1034.3	602.02	954.33	528.94	1016.92	529.13
45.311	0	0.06	0.08	0.02	0.63	0.03	0.17	0.73	1.71	0.06	98.54	0.82	0	93.2	17.28	31.15	0.02	0.72	1.8	0.01	0.06	0.05	0	0.23	1.71	0.01	0.01	0.14	0.3	12.98	0.32	0	1.43	0	0	0	8.01	-8.91	-4.19	70.53	62.41	942.56	506.12	1034.16	602.26	954.51	528.77	1016.92	529.03
45.345	0	0.06	0.08	0.02	0.62	0.03	0.16	0.71	2.29	0.05	98.58	0.87	0	92.51	16.44	31.36	0.02	0.67	1.5	0.01	0.05	0.04	0	0.18	2.29	0	0.01	0.18	0.42	12.87	0.37	0	1.31	0	0	0	7.23	-9.43	-3.79	70.67	61.97	942.54	506.28	1034.07	602.46	954.88	528.6	1016.85	529.1
45.378	0	0.06	0.09	0.02	0.59	0.03	0.18	0.7	3.18	0.03	98.6	0.77	0	93.05	18.08	28.72	0.02	0.5	1.35	0.01	0.03	0.03	0	0.18	3.18	0	0.01	0.14	0.46	13.76	0.37	0	1.27	0	0	0	7.4	-9.03	-3.14	70.79	62.23	942.33	506.5	1033.74	602.66	954.79	528.5	1017.02	529.52
45.412	0	0.06	0.09	0.02	0.53	0.03	0.2	0.6	3.93	0.02	98.8	0.61	0	94.2	18.61	24.73	0.02	0.45	1.16	0.01	0.02	0.02	0	0.18	3.93	0	0	0.11	0.57	13.61	0.41	0	1.22	0	0	0	8.87	-8.06	-2.69	71.38	63.78	941.66	506.27	1034.41	603.87	954.21	528.46	1017.97	530.19
45.445	0	0.06	0.1	0.02	0.57	0.03	0.24	0.69	4.18	0.03	98.62	0.58	0	96.36	21.45	23.74	0.03	0.49	1.27	0	0.02	0.03	0	0.18	4.18	0	0	0.12	0.68	15.09	0.39	0	1.24	0	0	0	-0.07	-5.62	-3.09	69.44	61.76	939.56	505.55	1034.02	603.8	953.92	526.29	1015.58	529.8
45.478	0	0.06	0.09	0.02	0.57	0.03	0.22	0.72	3.91	0.03	98.57	0.62	0	95.42	20.12	24.94	0.02	0.57	1.26	0	0.03	0.03	0	0.2	3.91	0	0	0.12	0.75	15.97	0.38	0	1.23	0	0	0	6.08	-6.82	-2.05	70.86	64.07	938.5	506.15	1033.21	605.17	952.27	527.33	1016.21	531.6
45.512	0	0.06	0.09	0.02	0.6	0.03	0.19	0.81	3.65	0.07	98.38	0.78	0	96.01	17.89	28.56	0.02	0.89	1.57	0	0.07	0.06	0	0.26	3.65	0	0	0.12	1.01	17.3	0.37	0.02	1.24	0	0	0	2.16	-6.1	-1.31	70.16	65.38	935.16	505.22	1032.45	606.45	949.98	525.82	1015.1	531.59
45.545	0	0.06	0.07	0.02	0.75	0.03	0.16	1.09	3.97	0.11	97.81	1.36	0	97.35	16.22	36.03	0.02	1.41	1.86	0	0.11	0.05	0	0.39	3.97	0	0	0.11	1.07	18.25	0.31	0.02	1.17	0	0	0	-0.73	-3.99	-0.15	69.43	65.18	931.19	505.02	1030.68	608.75	947.86	525.09	1012.7	531.81
45.578	0	0.05	0.06	0.02	0.91	0.03	0.12	1.3	3.91	0.14	97.39	2.53	0	96.62	13.76	43.99	0.01	1.84	2.04	0	0.14	0.03	0	0.53	3.91	0	0	0.07	1.06	16.6	0.33	0.4	1.19	0	0	0	-0.21	-5.23	1.19	69.38	65.51	927.54	504.42	1028.79	610.78	945.58	524.7	1010.76	531.19
45.612	0	0.05	0.05	0.02	0.96	0.03	0.11	1.33	4.2	0.11	97.34	3.4	0	94.96	11.94	47.47	0.01	1.59	2.11	0	0.11	0.01	0	1	4.2	0	0	0.05	1.21	15.67	0.31	3.97	1.07	0	0	0	3.61	-7.32	-0.48	70.49	66.73	926.2	504.98	1027.24	610.92	942.61	526.35	1009.09	532.1
45.645	0	0.05	0.05	0.02	1	0.03	0.11	1.29	4.77	0.07	97.42	4.23	0	94.7	11.17	49.76	0.01	1.45	1.84	0	0.07	0.01	0	1.35	4.77	0	0	0.04	1.1	13.47	0.29	1.8	1.05	0	0	0	6.1	-7.58	-1.27	70.81	66.06	925.38	505.07	1026.46	611.49	941.69	527.27	1007.59	531.94
45.678	0	0.05	0.05	0.02	1.05	0.03	0.09	1.31	2.2	0.05	97.37	5.58	0	96.53	8.67	53.96	0.01	1.27	2.2	0	0.05	0.01	0	1.87	4.17	0	0	0.04	1.09	12.45	0.28	0.35	1.05	0	0	0	3.93	-5.37	-1	70.31	68.07	923.76	505.58	1025.55	612.34	939.57	527.69	1007.46	532.53
45.712	0	0.04	0.04	0.02	1.24	0.03	0.08	1.63	2.99	0.05	96.74	9.35	0	95.57	7.1	60.8	0	1.03	2.11	0	0.05	0	0	2.99	4.27	0	0	0.06	1.01	12.63	0.26	0.13	0.97	0	0	0	3	-6.64	-2.18	69.86	65.93	923.35	505.38	1025.45	612.57	939.76	527.91	1005.59	531.63
45.745	0	0.04	0.03	0.02	1.5	0.03	0.07	2.07	3.2	0.04	95.87	14.2	0	96.64	6.82	66.82	0	1.01	2.57	0	0.04	0.01	0	3.2	4.13	0	0	0.09	1.06	12.75	0.26	0.03	0.99	0	0	0	-0.15	-5.2	-1.99	69.04	67.15	922.51	505.23	1026.15	613.56	939.17	527.54	1006.2	531.71
45.779	0	0.04	0.03	0.02	1.6	0.03	0.07	2.07	4.26	0.05	95.86	16.71	0	95.48	6.82	69.09	0	0.89	3.34	0	0.05	0.01	0	4.26	3.27	0	0	0.13	1.17	10.66	0.25	0.02	1.18	0	0	0	1.98	-6.75	-1.65	69.08	67.63	921.06	504.51	1026.06	614.82	938.31	527.35	1005.83	531.35
45.812	0	0.04	0.03	0.02	1.67	0.03	0.08	2.04	5.1	0.06	95.93	18.27	0	95.81	7.45	69.59	0	0.91	2.68	0	0.06	0.01	0	5.1	2.48	0	0	0.1	1.28	9.09	0.24	0.02	1.2	0	0	0	3.26	-6.35	-1.63	69.23	67.41	920.89	503.82	1026.52	615.25	938.57	527.1	1005.88	530.61
45.845	0	0.04	0.04	0.02	1.5	0.03	0.1	1.72	5.9	0.05	96.56	13.32	0	94.35	9.94	64.12	0	0.75	2.4	0.01	0.05	0.01	0	5.9	2.38	0	0	0.07	1.31	8.13	0.25	0.04	1.19	0	0	0	4.53	-7.92	-1.49	69.38	66.42	921.22	503.57	1026	614.87	939.01	527.25	1005.4	529.35
45.879	0	0.04	0.04	0.02	1.54	0.03	0.12	1.66	8.97	0.05	96.69	16.55	0	94.6	10.71	64.23	0	0.84	1.86	0.01	0.05	0.01	0	8.97	1.94	0	0	0.07	1.05	6.22	0.23	0.02	1.21	0	0	0	2.74	-7.68	-2.06	69.11	67.4	922.45	503.88	1026.46	613.69	939.05	527.48	1006.43	529.35
45.912	0	0.04	0.03	0.02	1.54	0.03	0.11	1.59	9.18	0.03	96.81	17.35	0	93.31	10.19	64.72	0	0.9	1.41	0	0.03	0	0	9.18	1.67	0	0	0.08	0.93	5.25	0.22	0.03	1.21	0	0	0	6.5	-8.82	-1.74	69.59	67.34	923.28	504.22	1025.98	613.25	939.41	528.13	1006.73	529.61
45.945	0	0.04	0.04	0.02	1.56	0.03	0.13	1.53	10.5	0.02	96.88	17.14	0	92.68	12.03	63.22	0	0.93	1.44	0	0.02	0	0	10.5	1.79	0	0	0.08	0.89	3.85	0.18	0.01	1.2	0	0	0	7.73	-9.31	-2.35	69.55	65.68	923.9	504.56	1025.62	612.93	940.07	528.8	1005.75	529.36
45.979	0	0.04	0.05	0.02	1.27	0.03	0.19	1.14	11.55	0.02	97.45	9.79	0	95.34	15.25	54.15	0	0.76	1.6	0	0.02	0	0	11.55	1.55	0	0	0.07	0.79	2.65	0.14	0.05	1.29	0	0	0	10.53	-6.91	-2.04	70.27	65.96	924.62	505.2	1024.61	611.64	939.99	529.04	1005.93	530.63
46.012	0	0.05	0.07	0.02	0.8	0.03	0.23	0.63	9.47	0.01	98.39	2.66	0	94.47	16.89	39.07	0	0.29	1.15	0	0.01	0	0	9.47	1.38	0	0	0.03	0.75	2.25	0.13	46.32	1.23	0	0	0	10.37	-7.81	-3.85	71.32	63.31	929.12	509.01	1020.85	605.73	940.83	532.11	1004.14	531.95
46.045	0	0.06	0.08	0.02	0.64	0.03	0.26	0.46	7.74	0.01	98.72	1.21	0	95.86	18.7	30.59	0	0.11	0.85	0	0.01	0	0	7.74	1.06	0.01	0	0.02	0.67	1.51	0.09	90.64	1.1	0	0	0	9.79	-6.29	-3.89	71.08	64.83	929.71	509.42	1021.04	605.41	940.4	532.72	1005.23	532.07
46.079	0	0.06	0.1	0.02	0.49	0.03	0.27	0.32	5.14	0.02	99.02	0.53	0	95.58	19.31	21.68	0	0.04	0.6	0	0.01	0	0	5.14	0.79	0.02	0	0.02	0.68	1.08	0.07	56.06	0.97	0	0	0	11.81	-6.63	-3.62	70.56	65.29	929.8	509.87	1021.32	606.14	940.47	533.18	1005.77	533.17
46.112	0	0.07	0.11	0.02	0.43	0.03	0.27	0.27	4.22	0.03	99.14	0.42	0	95.74	19.14	18.21	0	0.02	0.53	0.01	0.01	0	0	4.22	0.53	0.03	0	0.02	0.67	0.89	0.07	17.32	0.97	0	0	0	7.35	-6.44	-3.74	69.45	65.71	929.58	509.25	1021.43	605.87	940.14	532.8	1005.83	531.06
46.146	0	0.07	0.12	0.02	0.43	0.03	0.29	0.27	2.54	0.05	99.14	0.44	0	95.93	21.63	15.42	0	0.01	0.96	0.01	0.01	0	0	2.54	0.4	0.05	0	0.03	0.68	0.75	0.06	2.12	0.98	0	1	6	6.2	-6.2	-3.05	69.06	65.44	929.67	509.85	1020.62	605.77	940.29	532.95	1005.7	531.1
46.179	0	0.07	0.13	0.02	0.46	0.03	0.36	0.29	2.21	0.07	99.08	0.58	0	97.18	25.83	13.26	0	0	1.02	0.01	0.01	0	0	2.21	0.29	0.07	0	0.04	0.62	0.58	0.06	0.57	0.87	0	0	6	5.07	-4.3	-2.05	68.28	65.59	928.7	510.05	1019.36	605.87	939.62	532.56	1005.19	531.13
46.212	0	0.07	0.13	0.02	0.44	0.03	0.34	0.27	1.93	0.07	99.12	0.53	0	97.63	24.75	13.25	0	0	1.49	0.03	0.01	0	0	1.93	0.22	0.07	0	0.04	0.58	0.55	0.06	0.12	0.86	0	0	6	5.81	-3.4	-1.34	68.32	66.79	928.13	510.92	1018.78	606.67	938.78	533.14	1005.57	532.57
46.246	0	0.07	0.13	0.02	0.41	0.03	0.3	0.24	1.59	0.11	99.19	0.44	0	98.28	22.39	13.04	0.01	0	1.5	0.03	0.01	0	0	1.59	0.26	0.11	0	0.06	0.48	0.33	0.06	0.06	0.81	0	0	6	5.38	-1.76	-1.63	68.11	66.53	928.14	511.76	1018.13	606.88	938.47	534.16	1004.99	532.7
46.279	0	0.07	0.13	0.02	0.4	0.03	0.27	0.24	1.53	0.1	99.21	0.39	0	98.77	20.71	13.93	0.01	0	1.23	0.05	0.01	0	0	1.53	0.27	0.1	0	0.08	0.44	0.32	0.07	0.13	0.79	0	0	6	2.62	0.07	-0.74	67.39	66.73	927.58	512.8	1016.12	606.42	937.56	534.51	1004.27	532.81
46.312	0	0.08	0.14	0.02	0.35	0.03	0.26	0.2	1.11	0.13	99.3	0.34	0	98.59	19.45	11.55	0.01	0	1.03	0.06	0.01	0	0	1.11	0.31	0.13	0	0.12	0.32	0.26	0.07	0.04	0.73	0	0	6	3.74	-0.75	-0.27	66.88	65.87	926.47	513.21	1014.09	606.24	936.67	534.92	1002.51	532.8
46.346	0	0.08	0.14	0.02	0.33	0.03	0.24	0.19	0.6	0.22	99.34	0.33	0	98.4	18.14	11.27	0.01	0	0.77	0.07	0.01	0	0	0.6	0.37	0.22	0	0.15	0.21	0.2	0.06	0.08	0.72	0.02	0	6	4.3	-1.4	-0.05	66.63	66.53	925.33	514.01	1012.56	606.53	935.1	535.64	1001.61	533.75
46.379	0	0.08	0.14	0.02	0.3	0.03	0.21	0.16	0.56	0.21	99.41	0.33	0	98.48	15.1	10.9	0.01	0	0.81	0.09	0.01	0	0	0.56	0.39	0.21	0	0.11	0.2	0.24	0.07	0.14	0.72	0.2	0	6	4.49	1.15	-0.05	66.84	66.39	924.76	516.01	1011.26	607.8	934.26	537.34	1000.64	535.74
46.413	0	0.09	0.15	0.02	0.27	0.03	0.21	0.15	0.41	0.32	99.46	0.33	0	97.82	14	9.14	0.01	0	0.99	0.09	0.02	0	0	0.33	0.41	0.32	0.01	0.1	0.2	0.23	0.07	0.11	0.66	0.53	0	6	-0.06	2.97	-0.42	66.04	68.34	923.59	517.3	1010.15	608.27	931.96	538.74	1000.26	536.32
46.446	0	0.09	0.16	0.02	0.24	0.03	0.2	0.13	0.28	0.39	99.51	0.33	0	97.49	12.77	7.44	0.01	0	0.86	0.13	0.03	0	0	0.23	0.28	0.39	0.01	0.08	0.22	0.24	0.07	0.21	0.62	0.7	0	6	1.08	3.71	0.25	65.37	69.3	919.78	518.02	1007.06	609.35	928.4	540.19	997.64	537.39
46.479	0	0.09	0.18	0.02	0.23	0.03	0.21	0.12	0.31	0.36	99.54	0.33	0	96.72	12.63	5.6	0.01	0	0.79	0.11	0.04	0.01	0	0.24	0.31	0.36	0.02	0.08	0.2	0.25	0.07	0.25	0.56	1.11	0	6	0.33	5.07	-1.27	65.2	69.99	919.64	519.85	1005.95	610.29	926.64	542.02	996.53	538.35
46.513	0	0.1	0.19	0.02	0.2	0.03	0.18	0.1	0.24	0.28	99.59	0.33	0	97.11	9.64	4.77	0.01	0	0.53	0.12	0.06	0.01	0	0.24	0.22	0.28	0.02	0.08	0.15	0.19	0.08	0.07	0.43	1.25	0	6	0.58	4.42	-0.35	64.21	68.33	915.29	520.42	1001.55	610.96	923.58	542.08	991.85	539.38
46.546	0	0.1	0.18	0.02	0.2	0.03	0.17	0.1	0.25	0.18	99.6	0.33	0	96.93	8.02	5.86	0.02	0	0.45	0.15	0.09	0.01	0	0.25	0.19	0.18	0.02	0.05	0.13	0.22	0.08	0.18	0.41	1.15	0	6	-1.95	4.73	-1.36	63.55	68.26	913.07	521.53	999.25	611.62	920.82	542.99	989.03	540.21
46.579	0	0.1	0.18	0.02	0.2	0.03	0.15	0.1	0.25	0.16	99.6	0.33	0	96.6	6.81	7.11	0.02	0	0.43	0.16	0.09	0.01	0	0.25	0.14	0.16	0.03	0.04	0.12	0.2	0.07	0.09	0.35	1.05	0	6	-8.16	5.27	-1.71	61.73	67.48	908.38	522.32	995.2	612.49	916.69	543.25	984.11	540.41
46.613	0	0.1	0.16	0.02	0.22	0.03	0.14	0.11	0.26	0.15	99.57	0.33	0	95.35	6.12	10.17	0.02	0.01	0.49	0.15	0.06	0.01	0	0.26	0.12	0.09	0.02	0.02	0.1	0.2	0.07	0.12	0.29	0.96	0	6	-10.02	6.89	-1.95	61.2	68.12	905.54	521.08	994.34	612.93	914.38	542.04	982.46	539.78
46.646	0	0.1	0.15	0.02	0.21	0.03	0.13	0.11	0.25	0.14	99.57	0.33	0	94.7	4.63	11.2	0.02	0.01	0.58	0.14	0.04	0	0	0.25	0.12	0.08	0.03	0.01	0.09	0.16	0.06	0.42	0.27	0.68	0	6	-6.05	7.59	-2.47	61.45	66.08	901.17	522.22	990.55	615.78	911.13	544.06	977.12	540.47
46.679	0	0.09	0.14	0.02	0.23	0.03	0.12	0.12	0.25	0.15	99.54	0.33	0	94.35	3.81	14.41	0.02	0.01	0.6	0.15	0.02	0	0	0.25	0.12	0.06	0.03	0.01	0.08	0.13	0.06	0.16	0.25	0.51	0	6	-8.65	7.92	-3.03	60.64	66.01	898.53	522.28	988.47	615.96	908.53	544.11	974.43	540.33
46.713	0	0.09	0.12	0.02	0.28	0.03	0.11	0.15	0.23	0.1	99.45	0.33	0	93.97	3.83	19.64	0.03	0.02	0.61	0.1	0.01	0	0	0.23	0.16	0.04	0.03	0.01	0.07	0.11	0.05	0.05	0.21	0.48	0	6	-6.92	8.27	-3.83	60.77	65.88	895.7	522.29	986.2	616.59	905.65	544.79	971.39	540.45
46.746	0	0.08	0.11	0.02	0.3	0.03	0.11	0.17	0.22	0.09	99.39	0.39	0	94.36	4.31	22.07	0.03	0.02	0.59	0.09	0.01	0	0	0.22	0.16	0.05	0.03	0.01	0.07	0.09	0.05	0.06	0.21	0.43	0	6	-4.29	7.91	-3.4	61.18	67.6	892.48	523.11	982.5	617.34	901.53	546.21	968.93	540.89
46.78	0	0.07	0.09	0.02	0.41	0.03	0.1	0.24	0.17	0.11	99.19	0.68	0	92.59	5.07	30.02	0.04	0.02	0.58	0.11	0.01	0	0	0.17	0.17	0.04	0.03	0.01	0.06	0.07	0.04	0.35	0.18	0.45	0	6	-4.87	9.37	-3.37	60.41	65.63	889.55	524.09	979.6	618.71	899.7	546.85	965.12	541.61
46.813	0	0.06	0.08	0.02	0.51	0.03	0.1	0.31	0.21	0.12	98.99	0.98	0	86.93	6.5	35.17	0.04	0.02	0.55	0.12	0.02	0	0	0.16	0.21	0.04	0.03	0.01	0.08	0.06	0.04	0.34	0.16	0.45	0	6	-3.5	12.52	-3.12	60.33	64.7	887.57	525.04	977.8	620.23	898.45	547.93	962.92	542.51
46.846	0	0.06	0.08	0.02	0.58	0.03	0.1	0.37	0.26	0.15	98.84	1.17	0	90.45	8.21	37.61	0.04	0.02	0.56	0.17	0.04	0	0	0.15	0.26	0.04	0.03	0.02	0.09	0.06	0.04	0.09	0.15	0.4	0	6	-2.97	10.76	-3.78	60.41	65.43	885.53	526.6	975.15	620.81	895.45	550.36	960.51	543.4
46.88	0	0.06	0.08	0.02	0.61	0.03	0.11	0.39	0.35	0.16	98.78	1.11	0	87.66	10.32	36.81	0.05	0.02	0.63	0.19	0.07	0.01	0	0.16	0.35	0.05	0.04	0.02	0.1	0.04	0.03	0.13	0.12	0.4	0	6	-3.47	12.2	-2.87	59.94	65.34	883.84	526.51	973.51	620.43	894.3	550.25	959.28	543.45
46.913	0	0.05	0.08	0.02	0.7	0.03	0.12	0.47	0.48	0.16	98.6	1.23	0	85.54	13.26	38.16	0.05	0.02	0.74	0.19	0.09	0.01	0	0.16	0.48	0.06	0.05	0.04	0.1	0.04	0.04	0.08	0.11	0.46	0	6	0.02	13.11	-3.46	60.14	66.34	881.15	527.75	971.11	622.23	890.95	552.38	956.87	544.8
46.946	0	0.06	0.09	0.02	0.63	0.03	0.14	0.41	0.66	0.16	98.73	0.96	0	83.79	13.87	34.5	0.06	0.01	0.82	0.17	0.13	0.01	0	0.16	0.66	0.08	0.07	0.07	0.09	0.03	0.04	0.12	0.1	0.53	0	6	1.11	13.79	-2.09	59.96	67.1	879.1	527.84	970.19	623.13	889.79	553.09	956.46	545.49
46.98	0	0.07	0.1	0.02	0.48	0.03	0.14	0.29	1.08	0.19	99.04	0.65	0	86.16	11.45	28.42	0.06	0.01	1.14	0.21	0.15	0.03	0.02	0.19	1.08	0.1	0.1	0.15	0.09	0.02	0.04	0.08	0.09	0.57	0	6	3.37	12.86	-2.76	60.17	68.19	878.04	528.37	970.27	625.11	888.42	554.56	956.09	546.13
47.013	0	0.07	0.11	0.02	0.41	0.03	0.13	0.24	1.28	0.18	99.18	0.56	0	88.54	8.99	26.28	0.06	0.01	1.24	0.25	0.21	0.04	0.02	0.18	1.28	0.13	0.11	0.12	0.09	0.02	0.05	0.49	0.09	0.7	0	6	1.66	11.78	-4.37	59.46	66.28	877.9	528.31	969.46	624.92	888.11	553.74	953.86	545.46
47.046	0	0.08	0.13	0.02	0.33	0.03	0.15	0.18	1.63	0.2	99.35	0.34	0	82.18	9.26	19.03	0.05	0.01	1.3	0.21	0.18	0.05	0.09	0.15	1.63	0.2	0.16	0.1	0.1	0.02	0.05	1.28	0.1	1.01	0	6	5.83	14.36	-2.92	59.89	66.53	876.76	529.44	968.86	626.69	887.85	555.49	953.91	547.52
47.08	0	0.1	0.17	0.02	0.23	0.03	0.15	0.12	1.59	0.32	99.53	0.33	0	80.24	6.61	11.83	0.06	0.01	1.67	0.15	0.22	0.05	0.35	0.12	1.59	0.32	0.26	0.09	0.09	0.02	0.07	0.78	0.11	1.88	0	6	2.66	14.99	-4.32	58.24	66.23	877.04	531.68	967.24	627.09	886.57	556.39	952.38	548.97
47.113	0	0.1	0.23	0.02	0.2	0.03	0.15	0.1	1.08	0.43	99.54	0.33	0	84.55	5.44	8.27	0.09	0	1.83	0.15	0.32	0.04	0.89	0.09	1.08	0.43	0.55	0.04	0.1	0.03	0.08	56.99	0.13	3.64	0	6	-3.27	13.5	-3.39	56.69	64.99	878.23	537.73	966.79	630.01	888.17	562.26	952.6	553.75
47.147	0	0.1	0.28	0.02	0.2	0.03	0.15	0.1	0.57	0.69	99.45	0.33	0	83.86	5.69	7.54	0.15	0	1.65	0.14	0.5	0.05	1.99	0.06	0.57	0.69	0.92	0.02	0.13	0.03	0.11	98.24	0.15	5.28	0	6	-5	13.76	-2.2	56	65.04	879.38	543.34	964.87	632.42	888.2	565.59	952.99	559.85
47.18	0	0.1	0.34	0.02	0.21	0.03	0.16	0.1	0.28	1.35	99.32	0.33	0	80.11	7.61	6.81	0.23	0	1.33	0.12	0.53	0.08	4.03	0.05	0.28	1.35	1.1	0.01	0.15	0.03	0.13	86.6	0.15	7.03	0	6	-7.17	15.03	-2.75	55.19	68.57	880.47	546.36	965.58	634.37	886.92	568.09	955.32	563.2
47.213	0	0.1	0.41	0.02	0.21	0.03	0.17	0.1	0.16	1.67	99.18	0.33	0	82.38	8.86	5.79	0.3	0	0.98	0.09	0.56	0.14	5.83	0.04	0.16	1.67	1.13	0	0.16	0.03	0.14	79.91	0.16	8.49	0	6	-2.3	14.29	-3.12	55.27	66.88	880.48	547.73	966.11	636.52	887.83	569.49	954.64	566.27
47.247	0	0.1	0.57	0.02	0.23	0.03	0.18	0.11	0.18	3.22	98.86	0.33	0	73.52	10.26	7.28	0.47	0	0.86	0.09	0.78	0.19	7.17	0.03	0.08	3.22	1.04	0	0.21	0.04	0.17	53.27	0.18	11.97	1	12	1.23	16.89	-4.05	54.99	67.76	879.83	546.74	969.17	639.83	888.09	570.07	955.73	566.1
47.28	0	0.09	0.65	0.02	0.26	0.03	0.19	0.14	0.19	3.3	98.69	0.33	0	80.46	11.86	9.83	0.51	0	1.03	0.09	1.08	0.29	11.42	0.03	0.05	3.3	1.11	0	0.22	0.04	0.17	79.8	0.19	13.87	0	12	2.32	14.92	-4.32	55.38	68.29	880.4	546.73	971.05	641.53	888.91	570.82	957.02	565.98
47.313	0	0.08	0.53	0.02	0.31	0.03	0.17	0.16	0.21	4.83	98.93	0.33	0	72.83	11.27	14.9	0.63	0	1.33	0.09	0.84	0.22	7.01	0.02	0.04	4.83	1.01	0.01	0.27	0.05	0.2	77.7	0.21	13.15	0	12	-0.32	17.07	-5.28	55.37	69.4	879.8	545.91	974.3	644.43	889.13	571.01	958.28	565.22
47.347	0	0.07	0.39	0.02	0.4	0.03	0.17	0.22	0.31	8.65	99.21	0.34	0	85.5	13.4	20.23	0.73	0	2.34	0.13	0.76	0.17	4.5	0.01	0.03	8.65	1.1	0.03	0.34	0.05	0.26	42.76	0.31	11.34	0	12	0.55	13.13	-3.48	55.53	68.89	879.76	544.94	974.83	645.38	890.62	569.47	959.32	564.28
47.38	0	0.07	0.29	0.02	0.48	0.03	0.16	0.29	0.39	8.83	99.04	0.53	0	84	13.14	26.32	0.78	0	3.46	0.16	0.57	0.2	2.6	0.01	0.04	8.83	0.86	0.05	0.49	0.06	0.26	26.75	0.39	10.09	0	12	-5.67	13.71	-2.85	54.55	71.7	879.08	542.51	978.31	646.73	890.86	566.87	962.41	562.22
47.414	0	0.08	0.34	0.02	0.38	0.03	0.15	0.21	0.59	9.82	99.24	0.41	0	71.36	9.82	22.17	0.96	0.01	5.04	0.23	0.39	0.22	1.24	0	0.06	10.75	0.87	0.11	0.76	0.07	0.33	27.56	0.59	10.64	1	18	-8.53	17.43	-3.67	53.51	67.47	881.39	543.33	978.91	645.73	894.15	566.99	961.41	561.68
47.447	0	0.09	0.33	0.02	0.32	0.03	0.12	0.17	0.82	4.99	99.34	0.39	0	77.35	4.99	21.35	1	0.01	4.84	0.31	0.34	0.22	0.24	0	0.08	10.98	1.29	0.11	1.02	0.07	0.32	8.46	0.82	10.41	0	18	-10.66	15.86	-3.05	54.07	69.95	881.49	541.95	979.09	643.86	893.29	565.3	963.08	560.5
47.48	0	0.08	0.29	0.02	0.34	0.03	0.1	0.18	0.91	3.28	99.32	0.52	0	76.7	3.28	25.33	0.97	0.01	3.97	0.43	0.25	0.15	0	0	0.1	9.47	1.47	0.09	1.2	0.08	0.33	6.64	0.91	10.09	0	18	-2.8	16.04	-3.23	54.76	69.44	881.97	540.76	981.14	645.69	894.74	565.51	963.98	560.26
47.514	0	0.08	0.22	0.02	0.34	0.03	0.1	0.18	1.16	2.52	99.32	0.56	0	72.3	2.52	25.73	1.16	0.01	2.66	0.42	0.1	0.05	0	0	0.13	9.13	1.62	0.1	1.77	0.07	0.32	16.23	1.27	7.8	0	18	-2.24	17.2	-2.8	54.8	69.69	882.77	540.76	982.58	646.52	895.95	565.4	965.48	560.75
47.547	0	0.09	0.2	0.02	0.3	0.03	0.1	0.15	1.33	2.05	99.4	0.46	0	89.65	2.05	22.24	1.33	0.01	2.34	0.39	0.07	0.02	0	0	0.17	7.44	1.95	0.14	2.45	0.07	0.31	18.82	1.56	6.24	0	18	-0.86	11.21	-3.54	55.17	69.7	882.58	539.37	984.11	646.87	896.17	564.66	965.73	560.3
47.58	0	0.09	0.19	0.02	0.27	0.03	0.1	0.14	1.08	1.52	99.45	0.39	0	90.12	1.52	19.92	1.08	0.01	1.75	0.39	0.05	0.01	0	0	0.17	6.44	2.45	0.16	2.45	0.07	0.3	28.13	1.67	5.36	0	18	1.42	10.95	-3.15	55.51	69.64	882.59	539.72	984.2	647.64	896.44	565.02	965.99	561.25
47.614	0	0.1	0.17	0.03	0.27	0.03	0.1	0.13	0.88	1.17	99.46	0.42	0	91.92	1.17	19.37	0.88	0.02	1.54	0.31	0.04	0.01	0	0	0.17	5.06	2.46	0.19	3.92	0.06	0.31	21.44	1.96	4.73	0	18	-0.31	9.84	-3.74	55.09	68.64	883.5	540.6	984.05	647.13	897.05	565.77	965.55	561.35
47.647	0	0.1	0.16	0.03	0.28	0.03	0.09	0.13	0.82	0.97	99.45	0.44	0	90.18	0.97	20.31	0.82	0.01	1.64	0.21	0.05	0.01	0	0	0.22	4.64	2.59	0.23	3.69	0.06	0.31	20.94	1.96	4	0	18	1.75	10.91	-3.33	55.46	69.12	884.34	541.33	983.66	646.89	897.26	566.59	966.22	561.83
47.68	0	0.09	0.13	0.03	0.29	0.03	0.09	0.14	0.76	0.75	99.42	0.5	0	88.27	0.75	22.14	0.76	0.01	1.81	0.18	0.07	0.01	0	0	0.26	3.77	2.44	0.23	3.88	0.06	0.32	12	2.14	2.7	0	18	0.93	11.91	-3.95	55.38	69.07	884.92	542.1	983.9	646.62	897.34	567.17	966.29	563
47.714	0	0.09	0.11	0.03	0.3	0.04	0.08	0.16	0.46	0.87	99.39	0.62	0	85.83	0.87	23.93	0.46	0.01	1.96	0.15	0.08	0.01	0	0	0.26	2.24	2.2	0.22	4.94	0.06	0.32	9.33	2.84	2.04	0	18	0.87	12.99	-3.48	55.18	68.9	884.06	541.92	983.81	647.54	897.21	566.85	966.01	563.02
47.747	0	0.08	0.1	0.03	0.32	0.04	0.08	0.17	0.41	0.86	99.35	0.7	0	88.19	0.86	26.17	0.41	0.01	2.22	0.13	0.08	0.01	0	0	0.28	2.24	2.4	0.25	4.48	0.05	0.3	9.92	2.92	2.12	0	18	2.44	11.95	-3.38	55.53	68.64	882.91	541.11	982.43	646.76	896.14	566.14	964.67	562.36
47.781	0	0.08	0.1	0.03	0.31	0.04	0.08	0.16	0.33	0.82	99.38	0.7	0	89.78	0.82	24.93	0.33	0.01	2.48	0.15	0.09	0.01	0	0	0.24	1.77	2.81	0.22	5.62	0.05	0.29	10.01	3.88	2.16	0	18	-0.69	11.14	-2.5	55	71.35	882.03	540.27	982.97	646.91	894.99	564.93	966.28	561.93
47.814	0	0.08	0.09	0.03	0.31	0.05	0.08	0.17	0.33	0.85	99.38	0.74	0	84.31	0.85	25.37	0.33	0.01	2.52	0.19	0.1	0.02	0	0	0.16	1.42	3.1	0.2	6	0.05	0.26	15.99	4.59	2.04	0	18	-3.54	13.59	-2.94	54.24	69.97	880.11	539.28	981.98	646.81	894.03	563.84	963.92	560.38
47.847	0	0.09	0.1	0.02	0.29	0.05	0.08	0.15	0.35	0.79	99.43	0.63	0	83.68	0.79	23.22	0.35	0.01	2.7	0.25	0.11	0.04	0	0	0.13	1.6	3.51	0.21	5.92	0.06	0.25	2.49	4.77	2.32	0	18	-2.19	13.83	-4.02	54.06	68.45	879.29	538.72	982.27	648.07	894.06	564.37	962.29	558.95
47.881	0	0.09	0.12	0.02	0.26	0.05	0.08	0.13	0.34	0.74	99.48	0.47	0	84.1	0.74	20.61	0.34	0.02	2.65	0.32	0.13	0.05	0	0	0.11	1.36	3.81	0.24	4.53	0.06	0.22	3.01	4.56	3.39	0	18	-3.04	13.67	-4.29	53.88	68.25	878.65	537.18	983.01	647.72	894.05	562.79	962.14	558.07
47.914	0	0.09	0.12	0.02	0.26	0.05	0.08	0.14	0.33	0.62	99.48	0.49	0	86.53	0.62	20.94	0.33	0.02	2.42	0.41	0.12	0.05	0	0	0.09	1.36	3.75	0.21	4.7	0.06	0.22	2.73	4.79	3.42	0	18	-3.72	12.7	-4.24	54.07	68.75	878.06	537	983.02	648.5	893.57	563.04	962.06	557.08
47.947	0	0.08	0.13	0.02	0.27	0.05	0.08	0.14	0.32	0.63	99.46	0.53	0	89.12	0.63	22.44	0.32	0.02	2.49	0.52	0.11	0.03	0	0	0.07	1.48	3.86	0.2	4.34	0.06	0.2	3.43	4.8	4.6	0	18	-5.21	11.48	-4.84	54.24	69.93	877.63	536.49	982.99	647.48	892.33	562.51	962.06	557.16
47.981	0	0.08	0.11	0.02	0.32	0.05	0.07	0.18	0.27	0.56	99.37	0.75	0	88.67	0.56	27.42	0.27	0.02	2.39	0.65	0.09	0.02	0	0	0.07	1.55	3.75	0.2	4.09	0.06	0.18	3.03	4.72	4.76	0	18	-4.11	11.71	-4.89	54.33	69.64	877.45	536.52	982.89	647.93	892.34	562.82	961.74	557.03
48.014	0	0.08	0.1	0.02	0.35	0.05	0.07	0.2	0.26	0.58	99.3	0.92	0	86.4	0.58	30.23	0.26	0.02	2.26	0.82	0.07	0.01	0	0	0.07	1.62	3.84	0.18	4.22	0.06	0.18	2.85	4.58	4.47	0	18	-4.65	12.76	-5.15	54.4	69.37	877.11	536.45	982.87	648.02	892.16	562.72	961.3	557.06
48.047	0	0.07	0.09	0.02	0.41	0.05	0.06	0.25	0.26	0.55	99.18	1.3	0	85.41	0.55	35.16	0.26	0.02	2.1	0.85	0.06	0.01	0	0	0.08	1.95	3.92	0.23	4.19	0.07	0.18	2.13	4.72	3.93	0	18	-4.46	13.17	-5.38	54.36	69.11	877.29	536.56	982.93	648.11	892.32	563.02	961.15	556.83
48.081	0	0.06	0.08	0.02	0.5	0.04	0.06	0.31	0.34	0.49	99.01	1.99	0	88.37	0.49	40.69	0.29	0.02	1.83	0.79	0.05	0.01	0	0	0.12	2.41	3.84	0.34	4.18	0.09	0.17	2.39	4.55	4.23	0	18	-4.31	11.86	-5.34	54.48	69.09	877.23	536.63	982.94	648.41	892.34	563.2	961.13	556.75
48.114	0	0.06	0.07	0.02	0.59	0.04	0.05	0.38	0.41	0.54	98.83	3	0	89.59	0.54	45.94	0.3	0.02	1.76	0.73	0.06	0.01	0	0	0.17	2.54	3.16	0.41	4.15	0.11	0.18	4.33	4.41	4.11	0	18	-3.74	11.24	-5.62	54.77	69.21	877.53	536.91	983.29	648.8	892.47	563.81	961.34	556.93
48.148	0	0.05	0.05	0.02	0.77	0.04	0.05	0.54	0.43	0.64	98.46	5.85	0	87.65	0.64	54.23	0.35	0.02	1.7	0.8	0.09	0.02	0	0	0.24	3.13	2.31	0.43	4.53	0.13	0.17	6.71	4.59	3.02	0	18	-2.87	12.2	-5.56	54.97	69.18	877.94	537.33	983.38	649.08	892.78	564.34	961.59	557.19
48.181	0	0.05	0.04	0.02	0.96	0.04	0.04	0.72	0.38	0.84	98.07	9.77	0	82.73	0.84	60.58	0.33	0.02	1.58	0.78	0.09	0.02	0	0	0.32	3.39	1.95	0.38	5.09	0.17	0.16	1.88	4.5	3.1	0	18	-4.7	14.17	-5.72	54.6	68.67	878.02	537.93	983.07	648.99	892.86	564.62	961.15	557.36
48.214	0	0.04	0.03	0.03	1.32	0.04	0.04	1.06	0.39	0.96	97.35	18.98	0	76.37	0.96	69.83	0.31	0.02	1.61	0.78	0.09	0.02	0	0	0.39	3.48	1.49	0.28	5.44	0.2	0.15	2.07	4.24	3.01	0	18	-3.94	16.14	-5.04	54.6	68.22	878.66	538.49	982.94	649.09	893.76	565.09	961.56	557.51
48.248	0	0.04	0.03	0.03	1.57	0.04	0.04	1.27	0.41	1.18	96.86	26.94	0	77.58	1.18	73.94	0.28	0.03	1.52	0.78	0.08	0.02	0	0	0.41	3.69	1.12	0.17	6.98	0.34	0.15	2.25	4.17	3.36	0	18	-4.93	15.79	-5.48	54.58	67.61	879.04	538.76	982.44	648.35	893.8	565.08	960.97	557.34
48.281	0	0.04	0.03	0.03	1.77	0.04	0.03	1.44	0.45	1.18	96.47	33.1	0	76.75	1.18	77.06	0.27	0.03	1.4	0.77	0.07	0.02	0	0	0.45	3.59	0.78	0.12	7.52	0.37	0.14	1.74	3.84	3.87	0	18	-5.16	16.03	-5.38	54.58	67.86	879.48	538.38	982.83	647.77	894.12	564.57	961.57	557.15
48.314	0	0.04	0.03	0.03	2.04	0.04	0.03	1.66	0.47	1.21	95.92	41.73	0	79.04	1.21	80.29	0.25	0.04	1.33	0.81	0.07	0.02	0	0	0.47	3.88	0.52	0.08	8.89	0.43	0.14	1.56	3.42	4.03	0	18	-4.22	15.36	-5.09	54.7	67.94	879.61	538.51	982.83	647.94	894.31	564.81	961.83	557.31
48.348	0	0.04	0.03	0.03	2.38	0.03	0.03	1.88	0.41	1.18	95.25	51.26	0	74.68	1.18	83.4	0.2	0.05	1.15	0.9	0.08	0.01	0	0	0.41	4.05	0.37	0.05	10.57	0.51	0.13	2.12	2.73	3.83	0	18	-6.14	16.59	-4.73	54.21	67.19	879.86	538.68	982.69	647.46	894.95	564.47	961.75	557.27
48.381	0	0.04	0.03	0.03	2.59	0.03	0.03	2.05	0.39	1.19	94.82	56.78	0	73.91	1.19	85.44	0.2	0.07	1.05	0.92	0.1	0.01	0	0	0.39	4.26	0.29	0.05	11.29	0.49	0.13	1.34	2.53	3.5	0	18	-5.53	16.79	-4.82	54.41	67.7	879.96	538.16	982.98	647.06	894.84	564.33	962.1	556.71
48.415	0	0.04	0.03	0.03	2.91	0.03	0.03	2.22	0.32	1.12	94.19	64.3	0	76.19	1.12	87.35	0.18	0.09	1.15	0.86	0.12	0.01	0	0	0.32	4.53	0.27	0.04	13.31	0.58	0.11	1.68	2.02	4.3	0	18	-6.59	16.19	-4.67	54.22	67.43	879.51	538.15	983.08	647.57	894.88	564.19	961.9	556.74
48.448	0	0.04	0.03	0.04	3.07	0.03	0.03	2.26	0.28	1.07	93.85	68.78	0	80.09	1.07	87.77	0.16	0.1	1.33	0.88	0.13	0.02	0	0	0.28	4.72	0.24	0.04	15.39	0.68	0.11	1.71	1.89	5.14	0	18	-7.07	15.04	-4.43	54.31	67.57	879.01	537.63	982.63	646.88	894.48	563.89	961.6	556.11
48.481	0	0.04	0.03	0.04	3.03	0.03	0.03	2.19	0.25	1.02	93.94	68.86	0	79.64	1.02	86.94	0.15	0.11	1.64	0.85	0.16	0.03	0	0	0.25	5.05	0.22	0.05	16.28	0.71	0.11	1.18	1.96	5.15	0	18	-4.34	15.18	-5.07	54.8	67.28	879.14	537.19	982.1	646.45	894.05	563.21	960.95	556.03
48.515	0	0.04	0.03	0.04	3.09	0.03	0.03	2.14	0.25	0.99	93.82	71.22	0	79.77	0.99	86.27	0.16	0.12	2.22	0.92	0.19	0.04	0	0	0.25	6.09	0.26	0.06	18.34	0.93	0.11	2.4	1.89	5.41	0	18	-4.76	15.14	-5.24	54.99	68.06	878.35	536.63	981.73	645.9	892.93	562.66	960.66	555.95
48.548	0	0.05	0.03	0.04	3.23	0.04	0.03	2.17	0.23	0.98	93.54	74.98	0	79.16	0.98	86.46	0.15	0.11	2.81	1.01	0.23	0.05	0	0	0.23	6.67	0.31	0.08	20.53	1.08	0.11	3.61	2.01	5.17	0	18	-5.39	15.33	-5.26	54.92	68.46	877.38	535.76	981.18	645.19	891.92	561.68	960.09	555.46
48.581	0	0.05	0.03	0.04	3.15	0.04	0.03	2.13	0.22	1	93.7	73.95	0	82.36	1	85.93	0.14	0.1	3.41	1.11	0.26	0.06	0	0	0.22	7.22	0.42	0.11	20.39	1.14	0.12	2.85	2.21	5.15	0	18	-4.95	14.29	-5.09	54.98	68.71	877.18	535.46	980.46	644.68	891.46	561.6	959.8	554.51
48.615	0	0.05	0.04	0.05	3.05	0.04	0.03	1.89	0.23	1.13	93.91	74.31	0	80.33	1.13	82.85	0.11	0.08	3.66	0.92	0.21	0.06	0	0	0.23	7.19	0.57	0.18	23.7	1.12	0.12	1.96	2.31	5.79	0	18	-8.5	14.97	-5.61	54.3	66.84	876.67	536.27	979.33	643.99	891.32	561.39	957.9	555.57
48.648	0	0.05	0.04	0.05	2.84	0.04	0.03	1.77	0.21	1.16	94.32	70.1	0	82.44	1.16	81.37	0.09	0.07	3.45	0.79	0.16	0.05	0	0	0.21	6.97	0.73	0.17	22.56	1.08	0.12	0.44	2.42	6.43	0	18	-7.81	14.27	-6.45	54.44	66.7	875.28	536.24	977.86	644.16	889.63	562.26	955.87	554.42
48.681	0	0.06	0.04	0.05	2.62	0.04	0.03	1.56	0.23	1.16	94.75	66.76	0	83.65	1.16	78.32	0.07	0.06	2.87	0.63	0.14	0.03	0	0	0.23	6.98	0.78	0.21	23.69	1.03	0.12	0.76	2.49	5.78	0	18	-6.41	13.84	-6.86	54.47	66.26	874.04	536.77	976.25	644.54	888.28	563.18	954	554.72
48.715	0	0.06	0.04	0.05	2.54	0.04	0.04	1.42	0.28	1.13	94.92	66.57	0	77.31	1.13	76.18	0.06	0.06	2.33	0.54	0.12	0.02	0	0	0.26	7.38	0.93	0.28	25.72	0.93	0.12	1.75	2.6	5.45	0	18	-5.75	15.87	-7.49	54.28	65.18	873.61	537.6	975.42	645.22	888	564.37	952.48	554.79
48.748	0	0.06	0.05	0.05	2.1	0.04	0.04	1.14	0.27	1.06	95.81	54.18	0	77.89	1.06	70.9	0.05	0.05	1.82	0.4	0.11	0.02	0	0	0.27	7.12	1.1	0.24	24.52	0.95	0.13	2.09	2.48	6.08	0	18	-3.78	15.7	-7.7	55.24	67.72	872.57	538.79	972.94	644.49	884.82	566.53	951.62	555.42
48.782	0	0.07	0.06	0.05	1.63	0.03	0.04	0.86	0.29	1.03	96.73	38.24	0	71.46	1.03	64.14	0.05	0.05	1.62	0.33	0.12	0.02	0	0	0.29	8.2	1.06	0.26	23.23	0.89	0.14	6.39	2.52	5.83	0	18	-3.29	17.41	-7.81	55.01	66.51	872.36	539.48	971.6	644.13	884.62	566.77	950.26	556.03
48.815	0	0.08	0.08	0.04	1.03	0.04	0.05	0.5	0.32	1.04	97.94	15.85	0	67.7	1.04	51.21	0.04	0.04	1.75	0.22	0.1	0.02	0	0	0.32	8.46	1.31	0.21	21.35	0.91	0.15	4.39	2.54	6.02	0	18	-5.38	18.3	-7.84	54.87	66.65	872.61	541.02	970.44	643.57	884.06	567.83	949.84	557.11
48.848	0	0.1	0.12	0.04	0.7	0.03	0.07	0.31	0.32	1.02	98.61	6.5	0	64.47	1.02	39.53	0.04	0.04	1.73	0.16	0.08	0.02	0	0	0.32	7.91	1.48	0.14	20.63	0.92	0.16	2.93	2.42	6.15	0	18	-6.43	19.02	-7.54	54.22	66.1	872.55	541.19	971.29	644.86	884.88	567.67	950.18	557.44
48.882	0	0.11	0.14	0.04	0.49	0.04	0.08	0.22	0.32	0.96	99.02	2.72	0	67.82	0.96	30.68	0.03	0.04	2.24	0.15	0.07	0.03	0	0	0.32	7.83	1.52	0.1	18.14	1.09	0.19	2.42	2.64	6.2	0	18	-6.83	18.27	-7.11	54.42	66.89	872.67	541.72	970.48	644.08	884.38	568.4	950.38	557.54
48.915	0	0.12	0.19	0.04	0.38	0.04	0.09	0.16	0.33	0.98	99.24	1.43	0	59.87	0.98	23.64	0.03	0.04	2.78	0.16	0.06	0.03	0	0	0.33	7.25	1.56	0.08	17.05	1.19	0.2	2.47	2.54	7.01	0	18	-3.98	20	-7.26	54.67	66.3	872.38	541.96	970.11	644.5	884.32	569.15	949.66	557.91
48.948	0	0.12	0.23	0.04	0.32	0.04	0.09	0.14	0.36	1.11	99.35	0.92	0	61.43	1.11	20.14	0.03	0.03	3.47	0.2	0.07	0.04	0	0	0.36	6.68	1.75	0.08	14.38	1.2	0.22	2.43	2.5	8.02	0	18	-2.3	19.67	-6.88	54.86	65.88	872.02	542.08	969.83	644.88	884.45	569.52	949.38	558.34
48.982	0	0.12	0.24	0.03	0.27	0.04	0.1	0.12	0.34	1.23	99.45	0.59	0	64.12	1.23	16.47	0.03	0.03	4.32	0.23	0.08	0.05	0	0	0.34	6.51	1.62	0.07	11.65	1.17	0.27	3.6	2.35	7.75	0	18	-5.06	19.1	-7.19	54.46	65.87	872.31	543.31	969.63	645.36	884.32	570.12	949.27	559.17
49.015	0	0.12	0.25	0.03	0.26	0.04	0.1	0.11	0.36	1.26	99.49	0.49	0	62.13	1.26	14.8	0.03	0.03	5.03	0.29	0.08	0.04	0	0	0.36	6.47	1.63	0.09	10.93	1.09	0.29	2.83	2.26	7.39	0	18	-4.29	19.52	-6.83	54.52	65.77	872.39	543.81	969.3	645.28	884.48	570.9	949.27	559.59
49.048	0	0.11	0.22	0.03	0.27	0.04	0.1	0.12	0.44	1.33	99.46	0.53	0	59.2	1.33	17.15	0.03	0.03	5.22	0.26	0.08	0.04	0	0	0.44	6.04	1.99	0.11	9.46	0.95	0.3	1.82	2.06	6.62	0	18	-3.34	20.14	-4.85	54.47	64.86	872.13	544.03	967.87	644.48	885.03	570.1	949.19	560.65
49.082	0	0.1	0.19	0.03	0.32	0.04	0.09	0.16	0.57	1.4	99.35	0.69	0	74.89	1.4	23.4	0.03	0.04	5.19	0.3	0.07	0.04	0	0	0.57	5.51	1.63	0.14	6.98	0.8	0.28	1.6	1.56	6.44	0	18	-0.64	16.54	-4.19	55.65	68.01	871.16	542.95	968.38	645.45	883.36	569.25	950.85	560.91
49.115	0	0.09	0.17	0.03	0.39	0.04	0.08	0.21	0.81	1.35	99.22	0.99	0	83.36	1.35	29.42	0.04	0.04	5.01	0.31	0.09	0.05	0	0	0.81	6.02	1.46	0.23	6.04	0.73	0.3	0.99	1.46	6.51	0	18	-1.27	13.94	-4.73	55.91	68.79	872.05	542.84	969.15	645.2	883.49	569.17	951.74	560.58
49.149	0	0.08	0.14	0.03	0.48	0.04	0.08	0.27	1.27	1.35	99.05	1.46	0	77.16	1.35	35.97	0.05	0.05	4.41	0.33	0.13	0.05	0.33	0	1.27	7.08	1.5	0.41	4.96	0.7	0.35	1.1	1.16	6.59	0	18	-0.51	15.91	-5.66	55.55	68.16	872.96	543.01	969.87	645.43	884.16	569.42	951.73	560.49
49.182	0	0.07	0.12	0.03	0.55	0.03	0.07	0.33	1.82	1.37	98.9	1.97	0	82.33	1.37	40.68	0.06	0.05	4.5	0.3	0.14	0.06	0.87	0.01	1.82	7.08	1.55	0.47	4.04	0.63	0.4	1.74	1.04	5.85	0	18	0.53	14.3	-3.96	55.64	67.88	872.35	543.68	968.87	645.74	884.35	569.64	951.79	561.96
49.215	0	0.07	0.12	0.03	0.52	0.03	0.07	0.31	2.3	1.17	98.97	1.66	0	75.6	1.17	39.29	0.07	0.05	4.48	0.28	0.18	0.06	1.34	0.01	2.3	6.99	1.77	0.64	3.26	0.58	0.46	0.98	1.02	5.67	0	18	0.78	16.35	-4.75	55.89	67.82	873.01	545.08	968.43	645.73	884.14	571.42	951.38	562.59
49.249	0	0.07	0.13	0.03	0.53	0.04	0.07	0.32	3.33	0.96	98.95	1.85	0	73.64	0.96	40.58	0.1	0.04	4.79	0.24	0.19	0.06	2.47	0.01	3.33	7.4	2.16	0.75	2.16	0.51	0.61	2.55	0.95	6.26	0	18	0.71	16.86	-4.98	55.69	68.38	872.7	545.03	968.98	646.81	883.8	571.28	951.65	562.81
49.282	0	0.07	0.12	0.03	0.58	0.04	0.07	0.36	4.37	0.96	98.85	2.5	0	80.82	0.96	43.38	0.1	0.04	4.79	0.21	0.19	0.05	3.54	0.01	4.37	7.76	2.31	0.74	1.93	0.48	0.64	2.31	0.96	6.44	0	18	0.72	14.81	-5.31	56.01	68.8	872.74	545.82	968.8	647.43	883.33	572.08	951.6	563.53
49.315	0	0.07	0.14	0.03	0.55	0.03	0.07	0.34	3.93	0.9	98.9	2.33	0	79.05	0.9	42.13	0.1	0.04	3.93	0.21	0.19	0.04	3.8	0.01	4.71	8.14	2.09	0.63	1.6	0.42	0.66	1.03	0.91	7.48	0	18	-0.1	15.36	-4.75	55.57	68.34	872.59	545.64	968.75	647.4	883.74	571.36	951.64	563.63
49.349	0	0.07	0.16	0.03	0.52	0.03	0.07	0.32	3.31	0.92	98.96	2.07	0	80.33	0.92	40.73	0.15	0.04	3.31	0.19	0.16	0.03	5.06	0.02	4.59	9.07	2.11	0.4	1.2	0.34	0.69	1.56	0.86	8.21	0	18	-1.42	14.97	-4.08	55.16	67.81	871.32	545.35	968.17	647.61	883.45	571.03	950.84	563.46
49.382	0	0.07	0.16	0.03	0.49	0.03	0.07	0.3	2.99	0.96	99.01	1.68	0	79.2	0.96	39.07	0.14	0.05	2.99	0.19	0.14	0.02	5.52	0.02	3.63	8.95	2	0.22	1.21	0.32	0.62	1.09	0.9	8.27	0	18	-1.14	15.31	-3.62	54.93	67.14	870.89	545.36	967.93	647.79	883.72	571.1	950.44	563.61
49.416	0	0.07	0.16	0.03	0.5	0.03	0.07	0.3	2.99	0.85	99	1.69	0	81.49	0.85	39.77	0.16	0.05	3.16	0.18	0.11	0.02	5.42	0.03	2.99	10.34	1.83	0.14	0.93	0.21	0.61	0.86	0.89	7.91	0	18	0.61	14.59	-3.52	55.35	67.28	869.9	544.56	968.49	648.78	883.51	571.15	950.32	563.18
49.449	0	0.07	0.15	0.03	0.49	0.03	0.07	0.3	2.23	0.72	99.01	1.57	0	83.25	0.72	39.63	0.15	0.06	3.2	0.15	0.1	0.02	4.97	0.04	2.23	10.68	1.73	0.14	0.82	0.17	0.54	0.52	0.91	7.52	0	18	-2.74	13.98	-4.82	54.68	66.69	871.11	544.94	968.86	648.12	883.95	570.92	950.13	562.64
49.482	0	0.06	0.13	0.03	0.57	0.03	0.07	0.36	1.96	0.68	98.87	2.16	0	77.61	0.68	43.95	0.13	0.08	3.32	0.12	0.11	0.03	5.37	0.04	1.96	10.01	1.55	0.14	0.86	0.17	0.51	0.45	0.92	7.1	0	18	-2.71	15.78	-4.89	54.92	67.51	872.36	545.23	968.32	646.24	883.84	571.03	950.81	562.5
49.516	0	0.06	0.11	0.03	0.66	0.03	0.06	0.44	1.61	0.75	98.68	3.04	0	77	0.75	48.64	0.13	0.11	3.27	0.11	0.11	0.04	5.28	0.06	1.61	10.51	1.42	0.16	0.7	0.15	0.43	0.55	0.92	6.79	0	18	-1.62	15.96	-4.23	55.12	67.32	870.93	543.88	967.84	645.84	883.35	570.21	950.11	561.48
49.549	0	0.05	0.09	0.02	0.76	0.03	0.06	0.52	1.13	0.73	98.49	4.03	0	87	0.73	52.74	0.12	0.16	3.13	0.1	0.1	0.06	4.47	0.06	1.13	10.66	1.19	0.11	0.68	0.14	0.37	0.66	0.94	5.96	0	18	-1.97	12.49	-4.83	54.83	66.01	871.23	543.35	969	646.8	884.44	569.34	949.94	561.21
49.582	0	0.05	0.09	0.02	0.71	0.03	0.06	0.48	0.82	0.76	98.58	3.4	0	78.78	0.76	50.86	0.12	0.18	3.22	0.1	0.12	0.06	4.41	0.05	0.82	10.39	1.11	0.08	0.74	0.15	0.32	1.01	0.93	5.58	0	18	-2	15.44	-5.85	55.33	67.4	872.84	543.89	969.27	645.32	884.2	570.61	950.86	560.67
49.616	0	0.05	0.08	0.02	0.81	0.03	0.05	0.56	0.66	0.75	98.39	4.63	0	83.79	0.75	54.78	0.11	0.2	3.99	0.12	0.12	0.06	3.43	0.04	0.66	9.97	0.99	0.06	0.89	0.15	0.29	1.27	1.07	5.06	0	18	-0.84	13.79	-5.13	55.5	66.96	871.64	542.71	969.07	645.47	884.09	569.54	950.39	560.16
49.649	0	0.05	0.07	0.02	0.89	0.03	0.05	0.64	0.63	0.81	98.22	5.78	0	79.51	0.81	57.66	0.11	0.22	4.4	0.14	0.13	0.05	2.4	0.04	0.63	10.38	0.91	0.05	0.94	0.16	0.27	1.02	1.07	4.54	0	18	-0.26	15.22	-5.86	55.36	66.5	872.43	542.99	970.05	645.99	884.89	570.23	950.63	560.14
49.682	0	0.05	0.07	0.02	0.84	0.04	0.05	0.6	0.56	0.96	98.31	5.06	0	76.28	0.96	55.89	0.11	0.23	4.71	0.16	0.15	0.05	1.66	0.04	0.56	9.98	0.86	0.05	0.96	0.17	0.23	1.44	1.09	4.34	0	18	-2.7	16.16	-6.48	54.84	66.52	873.21	543.36	970.13	645.34	885	570.21	950.71	559.87
49.716	0	0.05	0.07	0.02	0.8	0.04	0.06	0.56	0.52	1.17	98.4	4.51	0	72.44	1.17	54.1	0.09	0.22	5.04	0.21	0.16	0.05	0.96	0.03	0.52	10.8	0.74	0.05	1.24	0.21	0.18	1.76	1.2	4.43	0	18	-3.3	17.17	-7.14	54.83	66.79	873.36	543.55	970.45	645.6	884.76	570.58	950.67	559.72
49.749	0	0.05	0.08	0.02	0.72	0.04	0.06	0.49	0.5	1.41	98.57	3.46	0	75.16	1.41	50.57	0.09	0.19	4.33	0.3	0.16	0.04	0.69	0.02	0.5	11.03	0.7	0.08	1.34	0.23	0.2	3.67	1.21	4.46	0	18	-4.82	16.46	-7.69	54.59	66.22	873.57	543.88	970.49	645.54	884.98	570.92	950.22	559.57
49.783	0	0.06	0.09	0.02	0.62	0.03	0.06	0.4	0.48	1.61	98.76	2.45	0	75.64	1.61	45.68	0.08	0.19	3.84	0.34	0.14	0.02	0.88	0.02	0.48	10.78	0.68	0.13	1.79	0.25	0.16	2.24	1.26	4.33	0	18	-6.42	16.34	-7.9	54.44	65.87	873.39	544.2	969.7	645.12	884.56	570.75	949.48	559.62
49.816	0	0.06	0.1	0.02	0.53	0.03	0.07	0.33	0.59	1.92	98.94	1.68	0	74.34	1.92	40.65	0.07	0.16	3.33	0.32	0.12	0.02	1.04	0.02	0.59	10.44	0.79	0.15	2.04	0.29	0.15	1.77	1.31	4.73	0	18	-6.99	16.68	-7.5	54.59	66.38	872.94	544.55	968.76	644.77	883.73	570.69	949.26	560.17
49.849	0	0.06	0.11	0.02	0.55	0.03	0.07	0.35	0.74	2.05	98.89	1.85	0	79.16	2.05	41.81	0.07	0.14	3.35	0.38	0.1	0.02	0.85	0.02	0.74	10.99	0.76	0.25	2.11	0.31	0.17	0.97	1.31	5.11	0	18	0.19	15.33	-7.29	55.91	66.13	871.85	543.96	968.49	645.78	883.42	571.85	948.51	560.21
49.883	0	0.07	0.12	0.02	0.51	0.03	0.07	0.32	0.91	1.96	98.98	1.56	0	83.78	1.96	39.4	0.07	0.12	3.63	0.33	0.1	0.02	1.1	0.01	0.91	11.58	0.91	0.27	2.33	0.36	0.2	0.6	1.37	5.48	0	18	0.28	13.79	-6.1	55.81	66.17	871.19	543.46	968.29	645.86	883.51	571.01	948.82	560.36
49.916	0	0.07	0.13	0.02	0.49	0.04	0.08	0.3	0.88	2.19	99.02	1.39	0	75.63	2.19	37.86	0.07	0.1	4.05	0.36	0.1	0.02	1.58	0.01	0.88	12.68	0.89	0.2	2.47	0.37	0.2	1.03	1.42	6.25	0	18	-0.9	16.34	-7.21	55.74	67.04	871.39	543.63	969.06	646.33	883	571.67	949	559.89
49.949	0	0.07	0.14	0.02	0.48	0.04	0.08	0.29	0.94	2.38	99.04	1.33	0	75.29	2.38	37.09	0.07	0.08	4.22	0.33	0.09	0.02	2	0.01	0.94	13.75	0.9	0.13	2.61	0.39	0.21	6.45	1.4	6.42	0	18	-3.53	16.43	-6.5	55.73	67.81	871.76	543.98	969.06	646.15	883.01	570.93	950.01	560.42
49.983	0	0.07	0.15	0.03	0.53	0.03	0.08	0.32	0.87	2.91	98.95	1.62	0	79.06	2.91	38.7	0.09	0.07	3.07	0.34	0.08	0.01	2.81	0.01	0.87	15.89	0.88	0.1	3.5	0.42	0.23	34.3	1.39	7.83	0	18	-1	15.36	-6.96	56.06	67.5	870.61	542.19	970.62	647.74	883.19	570.23	949.79	559.27
50.016	0	0.06	0.18	0.03	0.6	0.03	0.07	0.37	0.84	3.23	98.8	2.16	0	80.48	3.23	42.24	0.09	0.05	2.49	0.3	0.07	0.01	2.93	0.01	0.84	15.18	0.85	0.1	3.64	0.35	0.25	13.71	1.4	10.22	0	18	-4.17	14.92	-7	55.69	66.95	871.06	543.15	970.7	648.07	883.59	569.77	949.92	560.65
50.049	0	0.06	0.2	0.03	0.66	0.03	0.07	0.42	0.78	3.18	98.67	2.78	0	79.48	3.18	45.1	0.09	0.04	2.21	0.34	0.07	0.01	2.35	0.01	0.78	15.41	0.75	0.1	4.01	0.33	0.28	10.27	1.38	11.92	0	18	-3.97	15.23	-7.01	55.73	66.8	871.52	543.56	970.46	647.9	883.86	570.41	949.9	560.36
50.083	0	0.06	0.22	0.03	0.64	0.03	0.07	0.39	0.67	3.21	98.73	2.57	0	81.58	3.21	43.64	0.1	0.03	2.48	0.45	0.08	0.01	2	0.01	0.67	18.31	0.72	0.08	4.47	0.32	0.38	9.67	1.45	12.7	0	18	-3.5	14.56	-6.43	55.79	66.75	871.74	543.37	969.57	646.55	883.83	569.85	949.88	560.28
50.116	0	0.07	0.22	0.03	0.61	0.03	0.07	0.37	0.53	3.46	98.79	2.28	0	76.55	3.46	41.81	0.11	0.03	3.15	0.46	0.08	0.01	1.64	0.01	0.53	19.01	0.77	0.05	4.76	0.29	0.38	6.03	1.52	11.98	0	18	-2.9	16.09	-6.39	55.99	67.31	871.06	542.73	969.66	646.7	883.25	569.58	949.84	559.77
50.15	0	0.07	0.24	0.03	0.57	0.04	0.08	0.34	0.45	4	98.86	1.93	0	71.12	4	39.07	0.11	0.03	3.89	0.6	0.1	0.01	1.3	0	0.43	20.76	0.67	0.02	5.35	0.27	0.45	5.17	1.58	12.31	0	18	-1.81	17.49	-6.6	55.64	66.26	871.97	542.92	970.54	646.73	884.7	570.43	950.07	559.64
50.183	0	0.07	0.23	0.03	0.55	0.04	0.08	0.32	0.46	3.79	98.9	1.87	0	73.1	3.79	37.77	0.12	0.03	4.3	0.8	0.12	0.02	0.7	0	0.43	22.68	0.62	0.02	6.3	0.27	0.46	4.74	1.7	11.7	0	18	-1.32	17	-6.92	55.78	66.36	871.96	542.9	970.46	646.69	884.45	570.6	949.88	559.54
50.216	0	0.07	0.2	0.03	0.59	0.04	0.08	0.34	0.44	3.33	98.83	2.32	0	73.62	3.33	40.02	0.14	0.03	4.55	1.2	0.15	0.03	0.27	0	0.38	24.19	0.51	0.02	6.75	0.3	0.44	2.59	1.72	11.1	0	18	-1.5	16.87	-7.07	55.8	66.27	871.86	542.87	970.55	646.87	884.43	570.63	949.76	559.47
50.25	0	0.08	0.16	0.03	0.58	0.04	0.07	0.33	0.39	2.7	98.84	2.49	0	72.7	2.7	39.78	0.16	0.03	4.4	1.41	0.18	0.04	0	0	0.36	26.87	0.49	0.03	7.93	0.28	0.39	1.45	1.79	9.09	0	18	-1.81	17.1	-7.16	55.95	66.75	871.52	542.49	970.78	646.89	884.1	570.61	949.82	558.97
50.283	0	0.08	0.13	0.03	0.57	0.04	0.07	0.32	0.37	2.2	98.87	2.42	0	82.71	2.2	39.55	0.17	0.05	3.84	1.76	0.21	0.06	0	0	0.29	24.05	0.45	0.03	7.8	0.27	0.37	0.93	1.7	7.06	0	18	-5.25	14.18	-7.16	55.42	65.57	871.66	543.36	970.18	647.25	884.39	569.8	949.22	559.96
50.316	0	0.08	0.13	0.03	0.52	0.03	0.08	0.28	0.32	2.19	98.97	1.93	0	76.61	2.19	36.51	0.18	0.06	3.13	1.67	0.22	0.07	0	0	0.26	23.81	0.49	0.03	7.96	0.25	0.32	0.54	1.64	5.87	0	18	-6.87	16.07	-7.27	55.39	65.22	872.5	543.91	969.65	645.95	884.7	569.99	949.14	559.88
50.35	0	0.08	0.11	0.03	0.61	0.03	0.07	0.34	0.29	1.91	98.77	3.13	0	78.3	1.91	41.19	0.25	0.08	2.59	1.68	0.24	0.07	0	0	0.28	24.97	0.49	0.04	9.41	0.22	0.29	0.57	1.69	5.3	0	18	-4.36	15.58	-8.28	55.64	65.51	872.06	542.25	970.4	645.8	884.26	569.46	948.8	558.27
50.383	0	0.08	0.11	0.03	0.55	0.03	0.07	0.29	0.3	1.45	98.9	2.52	0	79.21	1.45	38.22	0.23	0.09	2.77	1.98	0.29	0.11	0	0	0.3	23.79	0.43	0.03	9.63	0.23	0.27	0.66	1.63	5.03	0	18	-5.23	15.31	-8.15	55.79	65.18	872.79	543.21	969.79	645.21	884.57	569.95	948.81	558.95
50.417	0	0.09	0.12	0.03	0.53	0.03	0.07	0.27	0.31	1.12	98.94	2.51	0	79.46	1.12	36.31	0.27	0.1	3.21	1.98	0.35	0.15	0	0	0.31	21.48	0.52	0.03	11.46	0.22	0.24	0.51	1.58	4.97	0	18	-6.58	15.24	-8.29	55.66	65.8	871.71	541.8	970.3	645.28	883.85	568.71	948.73	557.74
50.45	0	0.1	0.13	0.04	0.5	0.04	0.07	0.24	0.32	0.95	98.99	2.29	0	78.22	0.95	34.12	0.3	0.1	3.57	1.87	0.34	0.15	0	0	0.32	18.5	0.59	0.03	12.52	0.26	0.23	1.05	1.57	5.1	0	18	-3.51	15.61	-8.03	56.1	65.76	871.82	541.54	970.13	645.01	884.02	569.05	948.78	557.6
50.483	0	0.1	0.14	0.03	0.48	0.04	0.08	0.23	0.34	0.96	99.04	1.99	0	76.11	0.96	32.71	0.28	0.08	3.93	1.39	0.31	0.12	0	0	0.34	17	0.58	0.03	12.1	0.26	0.23	3.31	1.46	5.51	0	18	0.93	16.21	-7.51	57.2	66.09	871.62	542.22	969.62	645.44	883.84	570.87	948.77	558.52
50.517	0	0.09	0.13	0.03	0.53	0.04	0.07	0.26	0.49	0.96	98.94	2.54	0	80.43	0.96	35.9	0.26	0.07	4.38	1.04	0.24	0.1	0	0	0.49	18.46	0.59	0.05	12.06	0.36	0.2	1.95	1.42	5.66	0	18	1.13	14.93	-7.16	57.27	66.1	870.01	542.59	968.28	646.19	882.53	571.21	947.52	559.15
50.55	0	0.08	0.12	0.03	0.6	0.04	0.07	0.31	0.64	1.03	98.79	3.37	0	79.16	1.03	39.81	0.24	0.06	5.21	0.77	0.18	0.08	0	0	0.64	18.46	0.6	0.06	11.75	0.39	0.17	2.44	1.4	5.98	0	18	-0.32	15.33	-6.07	56.59	65.84	869.05	543.52	967.25	647.03	882.13	571.25	947.08	560.46
50.583	0	0.08	0.11	0.03	0.7	0.04	0.07	0.38	0.8	1.01	98.6	4.71	0	78.25	1.01	44.69	0.21	0.05	5.16	0.68	0.13	0.06	0	0.01	0.8	18.72	0.49	0.07	11.22	0.39	0.17	2.01	1.35	6.31	0	18	-1.19	15.6	-6.17	55.91	64.9	869.06	543.97	967.58	647.73	882.79	571.71	946.75	560.75
50.617	0	0.08	0.12	0.03	0.66	0.04	0.07	0.35	0.89	1.06	98.68	4.03	0	76.77	1.06	42.63	0.18	0.04	5.26	0.56	0.12	0.06	0	0.01	0.89	17.01	0.4	0.09	11.26	0.51	0.14	1.18	1.21	6.73	0	18	-0.75	16.02	-6.27	56	65.29	868.86	543.96	967.23	647.27	882.33	572.34	946.52	560.41
50.65	0	0.07	0.11	0.03	0.78	0.04	0.06	0.44	0.91	1.22	98.43	5.86	0	79.79	1.22	48.19	0.17	0.04	5.04	0.5	0.11	0.05	0	0.01	0.91	17.57	0.35	0.08	10.58	0.53	0.14	1.02	1.22	6.89	0	18	1.47	15.13	-6.52	56.65	66.08	867.84	544.22	966.19	647.99	880.68	572.59	945.76	561.12
50.683	0	0.07	0.11	0.03	0.79	0.04	0.06	0.46	0.95	1.35	98.43	5.61	0	81.22	1.35	48.82	0.15	0.04	4.87	0.43	0.12	0.04	0	0.01	0.95	16.24	0.27	0.08	9.38	0.55	0.12	1.56	1.17	6.72	0	18	-0.16	14.68	-6.18	56.04	65.9	867.47	544.85	965.73	648.23	880.56	573.06	945.44	561.57
50.717	0	0.06	0.1	0.03	0.81	0.04	0.06	0.49	0.9	1.52	98.37	5.77	0	79.8	1.52	50.54	0.11	0.03	5.16	0.35	0.14	0.03	0	0.01	0.9	13.38	0.23	0.08	8.04	0.52	0.1	2.57	1.11	6.82	0	18	-0.2	15.13	-6.31	56.27	67.16	867.05	545.57	965.1	648.73	879.23	573.64	945.43	562.32
50.75	0	0.07	0.11	0.03	0.74	0.04	0.06	0.44	0.91	1.47	98.53	4.49	0	78.3	1.47	48.02	0.1	0.03	5.16	0.31	0.14	0.02	0	0.01	0.91	12.54	0.25	0.08	7.26	0.49	0.1	2.52	1.14	7.2	0	18	-0.82	15.58	-6.56	55.65	66.26	866.89	546.45	964.52	648.9	879.3	574.75	944.46	562.69
50.784	0	0.07	0.12	0.03	0.63	0.03	0.07	0.37	0.78	1.43	98.75	2.98	0	81.24	1.43	43.92	0.08	0.04	4.36	0.34	0.15	0.01	0	0.02	0.78	12.02	0.25	0.09	6.07	0.48	0.09	2.16	1.12	6.98	0	18	-1.31	14.67	-5.79	55.49	65.99	865.82	546.69	963.14	648.85	878.56	574.47	943.59	563.24
50.817	0	0.07	0.11	0.03	0.58	0.03	0.07	0.34	0.67	1.29	98.84	2.51	0	84.18	1.29	41.93	0.08	0.04	4.16	0.41	0.14	0.02	0	0.02	0.67	11.83	0.19	0.05	5.89	0.55	0.08	2.33	1.14	5.49	0	18	-0.08	13.64	-5.76	56.26	67.99	865.26	546.45	963.07	649.47	877.08	574.13	944.25	563.59
50.85	0	0.07	0.1	0.03	0.56	0.03	0.07	0.33	0.54	1.16	98.89	2.29	0	76.43	1.16	40.83	0.08	0.04	3.66	0.49	0.13	0.02	0	0.02	0.54	11.24	0.16	0.04	5.78	0.58	0.07	1.57	1.12	4.23	0	18	-1.79	16.12	-6.02	55.19	65.79	865.09	547.03	962.59	649.46	877.88	574.55	942.75	563.57
50.884	0	0.07	0.09	0.03	0.59	0.03	0.07	0.36	0.38	1.24	98.82	2.54	0	77.79	1.24	43.08	0.07	0.06	3.87	0.53	0.15	0.03	0	0.02	0.38	10.43	0.14	0.01	4.88	0.6	0.06	4.03	1.15	3.69	0	18	-4.54	15.73	-6.54	54.87	66.19	865.62	548.05	962.72	649.68	877.75	575.31	942.96	563.98
50.917	0	0.07	0.09	0.03	0.59	0.03	0.07	0.36	0.31	1.28	98.82	2.51	0	79.61	1.28	43.03	0.08	0.06	4.18	0.54	0.14	0.04	0	0.02	0.31	9.78	0.14	0.01	4.78	0.58	0.06	2.08	1.21	3.28	0	18	-3.35	15.19	-6.52	55.53	67.51	865.4	548.35	962.69	650.46	876.85	575.55	943.48	564.7
50.95	0	0.07	0.08	0.03	0.58	0.04	0.07	0.36	0.24	1.36	98.84	2.37	0	81.6	1.36	42.78	0.08	0.07	4.27	0.56	0.16	0.04	0	0.02	0.24	9.6	0.14	0	4.26	0.55	0.05	1.32	1.23	2.99	0	18	-4.24	14.55	-6.82	55.16	67.2	865.44	548.07	963.14	650.5	877.14	575.43	943.4	564.22
50.984	0	0.07	0.09	0.03	0.5	0.04	0.07	0.29	0.18	1.29	99.01	1.69	0	76.46	1.29	38.18	0.07	0.07	4.6	0.53	0.12	0.04	0	0.02	0.18	10.63	0.17	0	4.58	0.59	0.04	2.12	1.38	2.79	0	18	-7.65	16.11	-7.84	54.11	65.14	867.06	548.96	963.19	649.52	878.6	575.35	942.77	564.17
51.017	0	0.07	0.09	0.03	0.49	0.04	0.07	0.29	0.17	1.14	99.02	1.64	0	76.39	1.14	37.81	0.07	0.08	3.96	0.58	0.1	0.07	0	0.02	0.17	10.3	0.2	0.01	4.57	0.61	0.04	0.47	1.37	3.03	0	18	-7.8	16.13	-8.55	54.41	64.34	867.74	548.39	961.9	646.74	878.41	574.5	941.73	563.06
51.05	0	0.08	0.11	0.03	0.43	0.03	0.08	0.25	0.16	1.09	99.15	1.2	0	77.92	1.09	34.11	0.07	0.09	3.69	0.55	0.1	0.08	0	0.02	0.16	9.09	0.23	0.02	4.11	0.66	0.04	0.64	1.42	3.4	0	18	-7.51	15.69	-8.6	54.41	64.57	867.02	546.98	962.6	647.01	878.26	573.43	941.79	561.87
51.084	0	0.08	0.13	0.03	0.35	0.04	0.08	0.19	0.16	1.18	99.3	0.76	0	84.52	1.18	28.12	0.08	0.09	4.17	0.5	0.12	0.1	0	0.02	0.16	6.85	0.32	0.02	3.71	0.71	0.03	0.28	1.52	3.74	0	18	-2.64	13.51	-8.14	55.91	66.25	866.1	546.03	961.7	646.56	876.64	573.29	941.86	561.68
51.117	0	0.08	0.14	0.03	0.33	0.04	0.09	0.18	0.16	1.29	99.34	0.69	0	81.45	1.29	26.68	0.09	0.09	4.29	0.52	0.16	0.08	0	0.01	0.16	6.48	0.43	0.03	3.65	0.71	0.03	0.42	1.53	4.2	0	18	-2.32	14.6	-8.02	56.18	66.58	864.81	545.83	961.04	647.09	875.51	573.14	941.1	561.69
51.151	0	0.09	0.14	0.03	0.32	0.04	0.09	0.18	0.16	1.24	99.36	0.64	0	73.46	1.24	25.86	0.1	0.09	6.29	0.68	0.21	0.07	0	0.01	0.16	4.52	0.58	0.04	3.42	0.76	0.03	0.53	1.6	3.85	0	18	-1.25	16.91	-6.96	56.37	67.21	863.92	545.59	960.22	646.79	874.83	573.03	941.08	561.75
51.184	0	0.09	0.13	0.03	0.31	0.04	0.09	0.17	0.16	1.15	99.38	0.59	0	76.32	1.15	24.87	0.1	0.09	5.45	0.71	0.19	0.07	0	0.01	0.16	3.69	0.69	0.04	3.32	0.76	0.03	1.64	1.54	3.25	0	18	-4.51	16.15	-7.88	56.23	67.15	862.69	546.4	957.71	645.71	872.49	573.18	938.71	562.02
51.217	0	0.08	0.12	0.03	0.35	0.04	0.08	0.2	0.16	1.05	99.3	0.76	0	73.29	1.05	28.41	0.1	0.09	4.51	0.76	0.19	0.06	0	0.01	0.16	4.24	0.75	0.04	3.38	0.81	0.02	6.45	1.56	2.97	0	18	0.41	16.95	-6.64	56.51	64.77	859.63	546.47	955.94	648	872.08	573.97	935.9	562.89
51.251	0	0.08	0.11	0.03	0.37	0.04	0.08	0.21	0.19	1.11	99.27	0.84	0	74.51	1.11	29.7	0.12	0.08	4.28	0.92	0.23	0.06	0	0.01	0.19	4.02	0.66	0.06	3.57	0.97	0.02	10.03	1.54	2.83	0	18	-1.22	16.64	-7	56.55	64.38	855.78	546.53	953.16	649.01	868.85	574.28	932.18	562.73
51.284	0	0.08	0.1	0.03	0.4	0.03	0.08	0.23	0.19	1.46	99.19	1.03	0	33.79	1.46	32.05	0.13	0.07	3.26	1.02	0.3	0.07	0	0.01	0.19	4.24	0.51	0.05	3.98	1.09	0.03	17.43	1.46	2.57	0	18	-1.55	25.36	-7.28	55.31	60.92	851	546.74	949.34	650	866.37	574.79	926.01	562.41
51.317	0	0.08	0.1	0.03	0.43	0.03	0.08	0.25	0.2	1.92	99.14	1.17	0	31.26	1.92	32.84	0.16	0.07	2.82	1.07	0.47	0.09	0	0.01	0.2	4.2	0.47	0.07	5.03	1.2	0.03	2.39	1.37	2.69	0	18	-4.78	25.94	-7.79	55.81	59.98	847.67	545.98	944.83	647.56	862.73	573.33	921.4	560.84
51.351	0	0.09	0.13	0.03	0.38	0.03	0.09	0.21	0.33	2.89	99.24	0.83	0	19.79	2.89	28.01	0.18	0.08	2.85	1.12	0.63	0.12	0	0.01	0.33	3.98	0.55	0.18	5.05	1.19	0.05	0.52	1.3	3.45	0	18	-4.17	29	-7.57	56.22	56.19	843.63	544.2	938.37	643.3	859.7	570.83	914.55	558.63
51.384	0	0.11	0.19	0.03	0.25	0.03	0.12	0.12	0.57	3.72	99.5	0.33	0	5.12	3.72	14.43	0.22	0.07	2.65	1.29	1.02	0.21	0	0.01	0.57	4.21	0.48	0.31	5.64	1.13	0.06	1.49	1.14	3.84	0	18	-2.75	36.6	-8.78	55.33	52.89	841.74	543.34	935.56	640.79	858.78	570.81	909.67	556.38
51.418	0	0.12	0.24	0.03	0.21	0.03	0.14	0.1	1.14	4.33	99.52	0.33	0	6.12	4.78	7.85	0.3	0.06	3.06	1.33	2.23	0.68	0.34	0.02	1.13	4.33	0.45	1.14	5.85	1.44	0.1	0.31	0.94	4.53	0	18	-1.41	35.65	-7.28	56.96	53.47	839.02	542.71	931.89	640.18	855.63	568.78	907.81	557.08
51.451	0	0.12	0.33	0.03	0.2	0.03	0.16	0.1	1.69	5.07	99.34	0.33	0	7.21	6.92	4.31	0.35	0.04	2.82	1.43	2.35	0.63	1.47	0.03	1.69	5.07	0.43	0.89	5.32	1.9	0.11	1.9	0.76	6.55	0	18	1.08	34.77	-5.68	58.38	55.12	837.62	543.51	927.56	637.53	852.69	569.77	906.49	557.75
51.484	0	0.12	0.53	0.03	0.21	0.03	0.21	0.11	2.1	6.48	98.94	0.33	0	13.8	11.69	1.79	0.52	0.03	2.96	1.67	2.71	1.01	5.44	0.04	2.1	6.48	0.59	0.74	4.13	2.46	0.12	5.19	0.69	10.38	0	18	-3.1	31.16	-3.18	55.78	51.49	836.35	549.57	922.71	640.66	852.41	571.92	903.42	564.92
51.518	0	0.11	0.6	0.02	0.23	0.03	0.27	0.13	1.92	7.72	98.79	0.33	0	34.96	16.09	0.97	0.91	0.03	2.82	1.33	2.02	0.92	10.66	0.06	1.92	7.72	0.77	0.36	3.04	2.93	0.13	5.51	0.54	11.16	0	18	-19.39	25.1	-8.92	54.06	51.33	839.33	557.5	921.75	641.75	850.92	577.1	901.9	571.08
51.551	0	0.1	0.49	0.02	0.29	0.03	0.36	0.16	1.39	8.1	99.02	0.46	0	24.92	21.53	0.6	1.38	0.03	2.58	1.22	1.51	0.67	16.32	0.08	1.39	8.1	0.96	0.08	3.08	3.09	0.12	7.19	0.42	8.96	0	18	-17.92	27.51	-9.22	52.7	48.49	840.64	562.79	918.92	643.08	851.7	581.82	899.72	575.11
51.584	0	0.1	0.39	0.02	0.34	0.03	0.46	0.19	1.18	8.2	99.09	0.64	0	26.36	26.64	0.48	1.66	0.03	2.44	1.43	1.33	0.81	22.81	0.09	1.18	8.2	1.07	0.03	2.74	3.06	0.09	17.76	0.36	6.6	0	18	-14.08	27.14	-6.68	53.4	50.46	841.01	565.12	916.36	643.35	850.63	584.02	900.55	576.69
51.618	0	0.09	0.34	0.02	0.39	0.03	0.56	0.23	0.66	8.88	98.87	0.81	0	19.9	30.28	0.41	2.72	0.02	2.48	1.49	1.1	0.96	25.22	0.13	0.66	8.88	1.01	0.02	2.49	4	0.1	3.36	0.25	5.05	0	18	-12.73	28.96	-4.58	53.64	51.67	840.28	564.98	916.29	642.95	850.6	585.32	901.5	576.44
51.651	0	0.08	0.32	0.02	0.5	0.03	0.78	0.31	0.44	7.64	98.44	1.28	0	21.68	37.06	0.52	3.21	0.02	2.71	1.08	1.03	1.39	35.39	0.15	0.44	7.64	1.44	0.02	2.13	3.7	0.09	0.4	0.22	4.33	0	18	-12.89	28.42	-4.58	53.43	51.33	838.78	562.27	916.41	641.46	850.27	583.83	900.52	573.37
51.684	0	0.08	0.32	0.01	0.59	0.03	1	0.37	0.28	8.87	98.01	1.7	0	28.68	41.03	0.54	4.34	0.02	3.77	0.8	0.8	1.69	46.34	0.23	0.28	8.87	2	0.04	1.83	3.89	0.08	0.42	0.18	3.98	0	18	-7.58	26.55	-4.98	54.76	48.37	837.85	560.68	914.16	640.06	849.96	581.32	897.58	572.84
51.718	0	0.09	0.34	0.01	0.73	0.03	1.39	0.43	0.42	9.76	97.21	2.04	0	23.05	43.58	0.53	8.81	0.02	4.5	0.68	0.41	1.44	56.88	0.42	0.18	9.76	2.56	0.06	1.56	4.97	0.09	1.42	0.13	3.58	0	18	-8.74	28.03	-2.82	55.81	53.26	836.78	559.41	915.21	640.58	848.13	580.01	900.89	572.73
51.751	0	0.09	0.32	0.01	0.87	0.03	1.77	0.52	0.41	9.84	96.47	2.85	0	23.41	48.03	0.7	9.67	0.02	4.71	0.65	0.28	1.24	52.75	0.41	0.17	9.84	2.26	0.08	1.38	5.26	0.09	3.02	0.12	2.81	0	18	-12.43	27.93	-3.13	55.32	53.59	835.7	557.99	915.99	640.68	847.69	578.78	900.71	570.96
51.785	0	0.1	0.39	0.01	1.09	0.03	2.59	0.58	0.72	15.81	94.82	3.25	-4.07	32.07	50.19	0.77	15.81	0.02	4.67	1.05	0.24	1.31	55.68	0.72	0.21	10.71	2.01	0.05	0.92	5.46	0.08	3.58	0.09	3.06	0	18	-8.45	25.75	-3.02	55.98	52.32	834.75	557.39	915.18	640.63	847.6	579.05	899.24	570.64
51.818	0	0.12	0.49	0.01	1.35	0.03	3.67	0.64	0.77	21.41	92.65	3.88	-8.1	21.8	52.61	0.68	21.41	0.02	4.28	1.34	0.33	1.22	53.04	0.77	0.25	11.35	1.86	0.04	0.63	5.77	0.07	10.78	0.07	3.91	0	18	-8.91	28.39	-2.85	55.65	53	834	557.03	915.61	641.72	847.07	578.24	899.55	570.79
51.851	0	0.13	0.59	0.01	1.39	0.03	3.9	0.63	0.68	22.99	92.2	3.8	-8.93	22.64	52.46	0.46	22.99	0.01	4.38	1.33	0.43	1.38	49.25	0.68	0.22	11.38	1.69	0.03	0.57	5.79	0.06	6.02	0.07	5.25	0	18	-9.51	28.14	-3.09	55.13	51.46	834.7	558.79	914.95	642.44	847.74	579.04	898.78	572.52
51.885	0	0.16	0.69	0.01	1.41	0.03	4.15	0.59	0.58	27.46	91.71	3.03	-10.97	21.64	49.6	0.41	27.46	0.01	4.17	1.06	0.57	1.06	49.37	0.58	0.22	13	1.63	0.02	0.37	6.93	0.03	12.81	0.06	5.73	0	18	-8.57	28.43	-3.48	55.26	51.73	835.33	560.4	913.88	642.54	847.16	580.06	898.55	574.11
51.918	0	0.16	0.72	0.01	1.37	0.03	4	0.57	0.53	27.59	92	2.84	-11.16	15.93	48.84	0.31	27.59	0.01	3.56	1.26	0.66	0.64	55	0.53	0.15	13.65	1.57	0.02	0.36	6.91	0.03	7.89	0.07	6.03	0	18	-13.29	30.32	-4.93	54.08	51.19	837.44	562.82	913.41	641.86	847.57	581.02	898.47	575.57
51.951	0	0.17	0.74	0.01	1.54	0.03	4.73	0.62	0.43	29.8	90.54	3.27	-13.05	23.06	50.77	0.26	29.8	0.01	3.14	1.05	0.71	0.46	55.56	0.43	0.13	14.88	1.69	0.02	0.29	7.08	0.02	4.75	0.06	5.84	0	18	-15.19	28.02	-6.83	54.04	50.08	837.48	565.35	912.68	642.36	846.96	583.33	896.85	578.99
51.985	0	0.18	0.71	0.01	1.81	0.03	5.89	0.64	0.35	32.58	88.22	4.03	-15.78	23.29	53.52	0.26	32.58	0.01	2.38	0.86	1.08	0.38	52.7	0.35	0.13	11.38	1.99	0.02	0.28	5.29	0.02	4.15	0.05	4.73	0	18	-16.82	27.96	-7.51	52.59	47.67	839.41	569.46	913.54	645.42	849.45	587.02	896.89	582.38
52.018	0	0.19	0.68	0.01	1.78	0.03	5.78	0.59	0.33	34.28	88.44	3.46	-16.57	31.08	51.57	0.23	34.28	0.01	2.1	0.7	1.4	0.42	54.86	0.33	0.11	11.67	2.56	0.02	0.29	5.14	0.02	2.56	0.05	3.9	0	18	-15.88	25.98	-6.34	53.06	52.65	841.21	570.83	916.25	647.31	849.43	589.03	901.88	584.5
52.051	0	0.22	0.67	0.01	1.75	0.03	5.7	0.53	0.33	36.64	88.6	2.81	-17.27	34.89	48.91	0.22	36.64	0.01	2.3	0.43	1.54	0.51	55.02	0.33	0.08	9.18	3.24	0.01	0.29	5.02	0.01	6.22	0.06	3.31	0	18	-15.7	25.12	-7.13	53.5	54.85	841.88	571.5	917.77	648	848.93	590.44	903.58	585.79
52.085	0	0.2	0.61	0.01	1.69	0.03	5.28	0.53	0.31	35.06	89.44	2.73	-15.96	25.18	48.56	0.3	35.06	0.02	2.79	0.26	1.33	0.54	58.96	0.31	0.07	9.21	4.18	0.01	0.25	5.69	0.02	7.42	0.06	2.69	0	18	-10.85	27.44	-4.44	53.36	53.98	842.59	572.54	916.25	648.81	850.35	591.38	903.95	584.9
52.118	0	0.18	0.56	0.01	2.09	0.03	6.91	0.72	0.32	34.95	86.18	4.48	-17.01	29.62	54.93	0.55	34.95	0.03	3.52	0.17	1.3	0.76	57.55	0.32	0.09	8.85	4.26	0.01	0.26	6.31	0.02	35.53	0.06	2.1	0	18	-14.44	26.33	-3.4	53.26	54.41	842.97	569.1	917.64	646.31	851.42	587.09	905.59	581.99
52.152	0	0.16	0.51	0.01	2.14	0.03	6.88	0.82	0.32	32.69	86.24	5.3	-16.22	56.04	57.14	0.75	32.69	0.04	3.33	0.21	1.11	0.85	48.67	0.32	0.1	12.02	4.13	0.02	0.28	6.94	0.03	11	0.06	1.78	0	18	-12.97	20.79	-0.85	53.79	55.09	842.6	563.24	920.55	642.73	853.63	584.01	908.22	576.55
52.185	0	0.16	0.45	0.01	1.65	0.03	4.6	0.67	0.28	29.44	90.81	3.38	-13.26	42.76	51.29	1.38	29.44	0.05	2.81	0.17	1.15	1.05	39.04	0.28	0.1	10.34	3.75	0.01	0.32	7.37	0.03	3.18	0.06	1.55	0	18	-9.86	23.46	-1.36	53.85	56.5	843.28	559.33	925.4	643.89	855.44	580.95	911.47	573.68
52.218	0	0.17	0.42	0.01	1.12	0.03	2.52	0.46	0.24	27.68	94.95	1.4	-9.94	28.63	40	2.69	27.68	0.05	2.51	0.26	1.51	1.52	27.72	0.24	0.1	10.1	3.07	0.01	0.35	7.99	0.03	0.58	0.07	1.47	0	18	-12.54	26.57	-0.45	52.09	56.41	842.71	556.78	931.93	649.49	858.8	578.03	914.97	572.93
52.252	0	0.17	0.35	0.02	0.66	0.03	1.09	0.28	0.2	22.2	97.82	0.56	-3.58	45.63	27.04	4.27	22.2	0.06	2.84	0.41	1.39	1.36	18.04	0.2	0.1	10	1.95	0.02	0.41	7.23	0.04	0.82	0.08	1.44	0	18	-11.68	22.88	-0.61	52.12	60.19	842.87	553.61	939.79	654.72	860.78	576.79	920.72	571.26
52.285	0	0.16	0.28	0.02	0.48	0.03	0.55	0.22	0.15	17.6	98.9	0.33	0	43.31	17.66	7.95	17.6	0.06	2.99	0.49	1.09	1.16	7.68	0.15	0.12	9.81	1.05	0.03	0.48	7.44	0.04	1.78	0.09	1.31	0	18	-6.72	23.35	-1.72	53.11	61.24	843.96	553.13	942.95	657.63	861.8	577.03	922.81	571.79
52.318	0	0.13	0.2	0.02	0.43	0.03	0.3	0.22	0.18	11.73	99.14	0.33	0	75.48	11.73	14.83	12.51	0.06	2.46	0.53	0.99	0.86	3.67	0.12	0.18	9.12	0.62	0.07	0.51	6.69	0.05	1.45	0.1	1.12	0	18	-6.46	16.38	-1.37	54.48	63.64	845.93	554.73	943.76	658.72	861.98	576.97	925.58	574.51
52.352	0	0.11	0.15	0.02	0.4	0.03	0.17	0.23	0.2	6.88	99.21	0.38	0	66.56	6.88	21.3	7.49	0.05	1.66	0.63	0.76	0.35	1.79	0.1	0.2	9.18	0.37	0.13	0.57	5.88	0.06	3.08	0.11	1.03	0	18	-7.63	18.56	0.53	53.75	63.67	847.12	555.24	946.14	660.14	864.74	577.1	928.4	575.87
52.385	0	0.1	0.14	0.02	0.38	0.03	0.13	0.22	0.21	5.31	99.24	0.46	0	63.04	3.56	24.15	6.37	0.04	1.19	0.65	0.73	0.15	0.75	0.08	0.21	9.19	0.29	0.14	0.71	5.31	0.06	8.03	0.12	0.99	0	18	-14.79	19.33	1.11	52.33	62.71	850.42	554.34	951.2	660.01	869.71	575.79	932.4	574.19
52.419	0	0.09	0.12	0.03	0.4	0.03	0.11	0.24	0.16	5.02	99.2	0.64	0	46.08	2.04	28.36	5.02	0.03	1.69	0.64	1.01	0.05	0.29	0.05	0.14	7.57	0.27	0.11	1.04	5.32	0.09	14.87	0.16	1.07	0	18	-8.94	22.79	0.94	52.59	63.72	852.44	552.32	955.08	659.93	872.17	576.39	935.76	572.44
52.452	0	0.09	0.11	0.03	0.39	0.03	0.1	0.24	0.22	3.82	99.22	0.71	0	44.67	1.11	29.42	3.82	0.03	2.12	0.8	1.18	0.11	0.07	0.03	0.15	6.21	0.27	0.11	1.49	4.99	0.09	3.32	0.22	1.11	0	18	-10.47	23.07	2.67	52.78	64.98	853.1	549.78	957.19	658.65	873.83	573.13	938.78	571.12
52.485	0	0.09	0.11	0.03	0.42	0.03	0.09	0.27	0.26	3.41	99.15	0.9	0	62.49	0.9	32.38	3.41	0.03	3.01	0.62	1.43	0.25	0	0.03	0.15	5.73	0.27	0.11	1.83	4.37	0.1	2	0.26	1.29	0	18	-11.58	19.45	1.19	52.98	64.88	856.59	548.51	959.87	657.6	876.08	570.23	940.96	569.83
[truncated: 9,397 more rows]
[truncated: 4 more columns]
