# Supplementary material for: Exploring emotion recognition in patients with mild cognitive impairment and Alzheimer’s dementia undergoing a rehabilitation program
Source: PLoS One. 2025 Apr 24;20(4):e0322213. doi: 10.1371/journal.pone.0322213 (PMC12021228; doi:10.1371/journal.pone.0322213)
Supplement: S1 Data — (ZIP) [file pone.0322213.s003.zip › raw data1-10/No5 Dual tasks.csv]

time stamp	face id	anger	contempt	disgust	fear	joy	sadness	surprise	sentimentality	confusion	neutral	engagement	valence	attention	inner brow raise	brow raise	brow furrow	eye widen	cheek raise	lid tighten	nose wrinkle	upper lip raise	dimpler	lip corner depressor	chin raise	lip pucker	lip stretch	lip press	mouth open	jaw drop	lip suck	eye closure	smile	smirk	blink	blink rate	pitch	yaw	roll	brightness	interocular distance	topleft_x	topleft_y	bottomright_x	bottomright_y	outer_right_eye_X	outer_right_eye_Y	outer_left_eye_X	outer_left_eye_Y
0.033
0.066
0.1
0.133
0.166
0.2
0.233
0.266
0.3
0.333
0.367
0.4
0.433
0.467
0.5
0.533	0	0.13	0.17	0.02	0.13	0.03	0.12	0.06	0.38	0.15	99.66	0.33	0	76.33	0.12	0.23	0.15	0.12	1.19	0.03	0.18	0.12	0	0.03	0.38	0.06	0.39	0.24	1.35	0.32	0.04	21.82	1.72	0	0		-34.55	16.15	-31.69	43.92	66.44	635.61	561.69	750.06	676.14	641.11	601.81	706.32	589.1
0.567	0	0.13	0.16	0.03	0.13	0.03	0.12	0.06	0.45	0.44	99.68	0.33	0	85.48	0.17	0.16	0.45	0.41	1.46	0.14	0.55	0.26	0	0.02	0.42	0.73	0.36	0.39	3.57	0.44	0.11	39.27	2.37	0	0		-40.88	13.14	-13.13	44.9	83.59	638.12	560.41	744.91	667.19	640.32	586.65	723.91	587.12
0.6	0	0.14	0.17	0.03	0.13	0.03	0.12	0.06	0.52	0.52	99.67	0.33	0	73.59	0.17	0.16	0.52	0.33	1.28	0.28	0.52	0.23	0	0.01	0.22	1.15	0.17	0.2	4.31	0.7	0.08	58	2.14	0	0		-43.77	16.88	-10.41	44.8	82.27	643.23	562.07	745.17	664.01	645.61	585.56	727.87	584
0.633	0	0.15	0.17	0.03	0.14	0.03	0.12	0.06	0.41	0.41	99.66	0.33	0	63.41	0.15	0.13	0.41	0.27	1.25	0.34	0.57	0.35	0	0	0.17	1.25	0.09	0.14	7.93	0.88	0.09	88.65	1.83	0	0		-41.66	19.25	-10.78	45.75	76.05	648.84	564	746.96	662.12	652.71	585.35	728.71	587.97
0.667	0	0.15	0.17	0.03	0.14	0.03	0.12	0.06	0.28	0.28	99.66	0.33	0	80.41	0.12	0.14	0.28	0.27	1.19	0.29	0.57	0.44	0	0	0.14	1.32	0.08	0.1	8.08	0.77	0.08	90.1	1.91	0	0		-40.04	14.94	-9.76	46.12	77.87	651.4	563.91	749.18	661.69	654.75	586.09	732.62	586.07
0.7	0	0.15	0.17	0.03	0.15	0.03	0.12	0.06	0.26	0.26	99.66	0.33	0	76.85	0.11	0.13	0.26	0.23	1.06	0.31	0.38	0.48	0	0	0.13	1.26	0.06	0.04	8.73	0.64	0.09	75.95	1.81	0	0		-37.5	16	-9.26	46.93	77.35	655.36	564.06	752.61	661.31	659.06	585.99	736.4	586.75
0.734	0	0.16	0.17	0.03	0.15	0.03	0.12	0.06	0.25	0.25	99.66	0.33	0	81.95	0.09	0.11	0.25	0.19	1.02	0.31	0.21	0.48	0	0	0.13	1.1	0.06	0.05	10.24	0.64	0.11	84.2	1.84	0	0		-40.26	14.44	-8.53	46.41	76.26	657.57	565.49	751.37	659.29	660.69	585.5	736.88	588.71
0.767	0	0.16	0.17	0.04	0.16	0.03	0.12	0.06	0.25	0.25	99.66	0.33	0	76.06	0.09	0.12	0.25	0.18	1.02	0.33	0.19	0.49	0	0	0.13	0.98	0.05	0.06	12.56	0.64	0.12	73.74	1.89	0	0		-40.1	16.22	-8.57	46.32	78.56	659.22	564.03	755.32	660.13	662.1	584.83	740.62	587.5
0.8	0	0.17	0.17	0.04	0.16	0.03	0.12	0.06	0.25	0.25	99.66	0.33	0	84.05	0.09	0.1	0.25	0.18	0.99	0.46	0.21	0.56	0	0	0.11	0.89	0.04	0.08	13.17	0.59	0.14	88.24	1.92	0	0		-41.04	13.69	-7.84	47.21	78.34	660.66	564.29	753.43	657.05	662.53	584.12	740.78	587.7
0.834	0	0.17	0.17	0.04	0.16	0.03	0.12	0.06	0.22	0.22	99.66	0.33	0	75.23	0.07	0.11	0.22	0.14	0.91	0.39	0.19	0.36	0	0	0.09	0.67	0.03	0.09	13.34	0.54	0.15	87.05	1.84	0	0		-40.61	16.45	-6.77	47.24	76.15	660.22	563.84	751.58	655.2	663.26	582.59	739.34	585.78
0.867	0	0.16	0.17	0.03	0.15	0.03	0.12	0.06	0.2	0.2	99.66	0.33	0	86.77	0.05	0.11	0.2	0.12	0.84	0.21	0.28	0.35	0	0	0.1	0.55	0.03	0.05	11.09	0.5	0.12	95.83	1.73	0	0		-42.99	12.6	-6.95	46.91	75.86	660.34	565.12	750.27	655.04	662.8	583.02	738.49	588.05
0.9	0	0.16	0.17	0.03	0.15	0.03	0.12	0.06	0.2	0.2	99.66	0.33	0	89.53	0.05	0.12	0.2	0.1	0.66	0.14	0.3	0.27	0	0	0.1	0.47	0.03	0.04	10.9	0.45	0.11	96.57	1.54	0	0		-43.49	11.27	-5.82	46.76	76.91	661.47	566.1	750.34	654.97	663.46	583.79	740.28	587.6
0.934	0	0.16	0.17	0.03	0.15	0.03	0.12	0.06	0.21	0.21	99.65	0.33	0	88.25	0.05	0.12	0.21	0.09	0.57	0.12	0.31	0.21	0	0	0.1	0.36	0.03	0.02	10.75	0.43	0.1	96.01	1.45	0	0		-45.21	11.92	-5.88	46.78	78.46	661.58	565.91	749.41	653.74	662.15	583.71	740.53	587.34
0.967	0	0.16	0.17	0.03	0.15	0.03	0.12	0.06	0.2	0.2	99.66	0.33	0	88.54	0.04	0.15	0.2	0.1	0.6	0.09	0.37	0.21	0	0	0.11	0.27	0.05	0.03	10.64	0.48	0.09	91.7	1.54	0	0		-48.99	11.78	-5.37	45.91	80.58	657.63	564.58	746.26	653.21	657.81	581.67	738.23	586.69
1	0	0.16	0.17	0.03	0.15	0.03	0.12	0.06	0.18	0.18	99.66	0.33	0	92.56	0.04	0.21	0.18	0.1	0.45	0.07	0.25	0.13	0	0	0.1	0.23	0.04	0.03	10.42	0.45	0.1	86.42	1.48	0	0		-43.4	9.39	-3.79	46.65	78.22	657.26	566.2	745.15	654.09	659.31	582.84	737.41	587.23
1.034	0	0.16	0.17	0.04	0.16	0.03	0.12	0.06	0.17	0.17	99.65	0.33	0	93.74	0.04	0.23	0.17	0.09	0.47	0.05	0.26	0.11	0	0	0.09	0.21	0.05	0.03	12.34	0.45	0.1	89.98	1.4	0	0		-45.43	8.47	-4.89	46.44	78.7	655.76	565.81	743.11	653.16	656.57	583.11	735.19	586.47
1.067	0	0.16	0.17	0.03	0.16	0.03	0.12	0.06	0.15	0.15	99.65	0.33	0	90.5	0.04	0.32	0.15	0.12	0.38	0.03	0.22	0.09	0	0	0.08	0.16	0.05	0.05	11.91	0.46	0.1	82.94	1.31	0	0		-42.89	10.73	-3.39	47.35	78.05	653.28	564.9	740.99	652.61	655.59	581.23	733.5	586.01
1.101	0	0.17	0.18	0.04	0.16	0.03	0.12	0.06	0.11	0.11	99.65	0.33	0	93.97	0.04	0.31	0.11	0.11	0.27	0.02	0.16	0.1	0	0	0.08	0.1	0.05	0.04	12.84	0.38	0.09	86.95	1.1	0	0		-42.66	8.27	-3.65	47.15	76.77	653.56	565.95	740.05	652.44	655.73	582.61	732.43	585.99
1.134	0	0.16	0.18	0.03	0.16	0.03	0.12	0.06	0.11	0.11	99.64	0.33	0	88.22	0.03	0.29	0.11	0.1	0.28	0.02	0.19	0.11	0	0	0.07	0.07	0.04	0.04	11.24	0.33	0.09	84.72	1	0	0		-44.04	11.93	-4.04	46.41	76.03	652.26	566.17	738.54	652.44	654.54	582.33	730.44	586.68
1.167	0	0.16	0.18	0.03	0.16	0.03	0.12	0.06	0.11	0.11	99.64	0.33	0	92.1	0.04	0.29	0.11	0.1	0.27	0.02	0.19	0.12	0	0	0.08	0.07	0.04	0.05	11.08	0.32	0.08	95.38	0.95	0	0		-44.09	9.72	-6.17	46.27	76.21	651.96	566.08	738.41	652.53	652.87	584.37	729.07	585.74
1.201	0	0.16	0.18	0.04	0.16	0.03	0.12	0.06	0.12	0.12	99.64	0.33	0	84.79	0.05	0.35	0.12	0.12	0.39	0.02	0.24	0.19	0	0	0.1	0.05	0.05	0.07	11.53	0.37	0.09	78.37	0.89	0	0		-46.94	13.41	-6.26	46.6	78.87	650.57	564.14	737.8	651.13	650.57	581.32	729.21	587.31
1.234	0	0.16	0.18	0.03	0.16	0.03	0.12	0.06	0.11	0.11	99.64	0.33	0	91.19	0.06	0.34	0.11	0.12	0.42	0.01	0.33	0.21	0	0	0.11	0.05	0.05	0.1	11.18	0.36	0.09	92.77	0.84	0	0		-44.55	10.31	-5.47	46.67	76.24	648.58	564.28	734.69	650.39	649.75	581.66	725.94	584.46
1.267	0	0.16	0.18	0.03	0.15	0.03	0.12	0.06	0.13	0.1	99.64	0.33	0	92.03	0.06	0.28	0.1	0.1	0.51	0.01	0.28	0.18	0	0	0.11	0.04	0.05	0.13	10.42	0.33	0.09	97.16	0.78	0	0		-43.72	9.77	-6.19	47.25	74.82	648.42	564.97	734.8	651.36	650.07	582.7	724.85	585.27
1.301	0	0.15	0.18	0.03	0.15	0.03	0.13	0.06	0.22	0.1	99.63	0.33	0	91.96	0.05	0.19	0.1	0.09	0.59	0.02	0.29	0.2	0	0	0.13	0.03	0.05	0.22	8.63	0.33	0.08	95.68	0.62	0	0		-42.37	9.82	-5.21	47.85	76.57	644.38	567.39	731.41	654.43	646	585.01	722.5	588.13
1.334	0	0.15	0.18	0.03	0.15	0.03	0.13	0.06	0.2	0.11	99.63	0.33	0	92.68	0.04	0.16	0.11	0.07	0.52	0.02	0.22	0.16	0	0	0.14	0.03	0.06	0.2	9.07	0.34	0.09	93.48	0.63	0	0		-43.54	9.31	-5.17	47.96	77.42	642.67	569.4	729.59	656.32	643.78	587.15	721.15	589.63
1.368	0	0.16	0.18	0.03	0.15	0.03	0.13	0.06	0.29	0.11	99.63	0.33	0	94.72	0.03	0.13	0.11	0.07	0.73	0.04	0.17	0.24	0	0	0.15	0.03	0.08	0.29	10.12	0.34	0.11	96.26	0.59	0	0		-41.44	7.57	-5.91	48.56	74.37	639.79	571.16	725.99	657.36	641.75	589.32	716.11	590.83
1.401	0	0.16	0.18	0.03	0.15	0.03	0.13	0.06	0.22	0.12	99.63	0.33	0	93.25	0.03	0.11	0.12	0.07	0.72	0.06	0.18	0.21	0	0	0.15	0.02	0.09	0.22	9.98	0.36	0.12	87.69	0.59	0	0		-44.43	8.88	-6.49	47.47	75.36	638.06	573.34	723.6	658.88	638.81	591.27	714.13	593.8
1.434	0	0.16	0.18	0.03	0.15	0.03	0.13	0.06	0.13	0.12	99.63	0.33	0	82.31	0.02	0.08	0.12	0.06	0.74	0.08	0.18	0.25	0	0	0.13	0.03	0.11	0.13	9.34	0.36	0.13	85.51	0.62	0	0		-47.6	14.31	-7.47	45.61	75	634.64	573.18	721.25	659.79	635.52	590.96	710.48	593.53
1.468	0	0.16	0.18	0.03	0.15	0.03	0.13	0.06	0.17	0.11	99.63	0.33	0	72.98	0.02	0.07	0.11	0.04	0.79	0.11	0.24	0.41	0	0	0.09	0.03	0.11	0.1	9.13	0.34	0.17	67.45	0.6	0	0		-46.96	17.03	-8.83	45.29	74.06	631.12	572.63	718.97	660.49	632.31	591.01	706.3	594.17
1.501	0	0.16	0.18	0.03	0.15	0.03	0.13	0.06	0.21	0.11	99.63	0.33	0	76.12	0.02	0.06	0.11	0.03	0.97	0.15	0.32	0.51	0	0	0.08	0.04	0.14	0.1	9.37	0.39	0.21	84.99	0.63	0	0		-48.36	16.2	-8.99	44.96	77.12	626.52	570.41	717.1	661	627.2	589.65	704.29	591.97
1.534	0	0.16	0.18	0.03	0.15	0.03	0.13	0.06	0.24	0.11	99.63	0.33	0	69.48	0.02	0.07	0.11	0.04	1.24	0.2	0.39	1.26	0	0	0.11	0.04	0.19	0.17	9.35	0.42	0.24	86.72	0.69	0	0		-50.17	17.89	-7.86	44.61	79.54	622.57	569.79	713.41	660.62	622.77	587.78	702.15	592.72
1.568	0	0.16	0.18	0.04	0.15	0.03	0.13	0.06	0.41	0.14	99.63	0.33	0	87.48	0.03	0.09	0.14	0.05	1.1	0.17	0.43	1.45	0	0	0.15	0.05	0.21	0.41	10.04	0.4	0.35	81.03	0.68	0	0		-51.24	12.28	-7.69	45	83.26	616.48	567.97	709.51	659.56	616.48	588.04	699.72	590
1.601	0	0.16	0.18	0.04	0.15	0.03	0.13	0.06	0.51	0.15	99.63	0.33	0	78.05	0.03	0.06	0.15	0.04	0.97	0.16	0.53	1.42	0	0	0.19	0.05	0.2	0.51	10.54	0.38	0.36	78.28	0.66	0	0		-47.75	15.66	-7.31	45.92	80.22	613.81	567.07	704.25	657.38	613.81	585.89	693.97	588.91
1.634	0	0.17	0.19	0.04	0.15	0.03	0.13	0.06	0.55	0.19	99.63	0.33	0	70.82	0.03	0.07	0.19	0.03	0.51	0.12	0.52	1.37	0	0	0.2	0.06	0.19	0.55	10.7	0.42	0.4	79.5	0.58	0	0		-38.27	17.57	-4.44	47.17	76.64	609.95	569.73	697.06	656.85	612.07	587.16	688.59	591.39
1.668	0	0.17	0.19	0.04	0.16	0.03	0.13	0.06	0.47	0.23	99.63	0.33	0	80.75	0.03	0.05	0.23	0.03	0.3	0.1	0.64	1.08	0	0	0.22	0.07	0.18	0.35	11.71	0.46	0.47	48.75	0.55	0	0		-48.07	14.83	-6.98	45.75	77.92	603.63	567.62	690.27	653.33	603.63	586.42	681.53	587.6
1.701	0	0.17	0.19	0.04	0.16	0.03	0.13	0.06	0.46	0.22	99.63	0.33	0	78.2	0.03	0.06	0.22	0.03	0.31	0.08	0.7	1.01	0	0	0.25	0.07	0.18	0.19	11.17	0.43	0.46	88.58	0.51	0	0		-44.2	15.61	-9.89	45.75	75.46	598.52	564.7	688.17	654.35	599.16	586.27	674.56	583.15
1.735	0	0.16	0.19	0.04	0.15	0.03	0.13	0.06	0.49	0.26	99.63	0.33	0	92.61	0.02	0.05	0.26	0.05	0.52	0.06	1.03	2.47	0	0	0.39	0.09	0.17	0.17	9.95	0.38	0.49	85.64	0.46	0	0		-48.37	9.36	-8.7	44.94	79.49	593.85	564.08	683.47	651.86	593.85	585.26	673.31	582.85
1.768	0	0.16	0.19	0.04	0.15	0.03	0.13	0.06	0.38	0.3	99.62	0.33	0	92.99	0.01	0.03	0.3	0.05	0.38	0.04	1.11	2.76	0	0	0.54	0.16	0.15	0.19	7.92	0.33	0.53	72.26	0.36	0	1		-41.92	9.07	-7.4	47.52	74.72	597	563.95	681.39	648.34	597.03	584.33	671.66	580.71
1.801	0	0.15	0.19	0.04	0.14	0.03	0.13	0.06	0.31	0.27	99.62	0.33	0	95.47	0.01	0.03	0.28	0.05	0.31	0.03	0.96	2.19	0	0	0.56	0.17	0.13	0.18	6.44	0.27	0.56	72.09	0.31	0	0		-42.06	6.77	-5.82	47.53	75.33	597.31	563.55	680.37	646.55	597.31	583.34	672.51	578.84
1.835	0	0.15	0.19	0.03	0.14	0.03	0.13	0.06	0.3	0.21	99.62	0.33	0	94.13	0.01	0.02	0.27	0.04	0.3	0.03	0.92	2.64	0	0	0.63	0.22	0.14	0.25	5.42	0.21	0.74	63.52	0.27	0	0		-37.93	8.13	-5.01	48.35	75.54	598.03	562.93	681.12	646.02	598.36	582.79	673.82	579.4
1.868	0	0.15	0.19	0.03	0.14	0.02	0.13	0.06	0.24	0.19	99.62	0.33	0	95.13	0.01	0.02	0.25	0.04	0.22	0.02	0.72	1.67	0	0	0.73	0.27	0.14	0.22	5.13	0.19	0.79	94.35	0.24	0	0		-40.38	7.14	-5.22	48.57	77.2	598.48	560.64	683.4	645.56	598.66	580.96	675.82	578.3
1.901	0	0.14	0.19	0.03	0.14	0.02	0.13	0.06	0.29	0.18	99.62	0.33	0	96.1	0.01	0.02	0.24	0.04	0.29	0.02	0.76	1.64	0	0	0.91	0.37	0.13	0.19	4.44	0.18	0.75	96.13	0.19	0	0		-42.64	5.98	-6.13	48.46	74.3	601.38	559.89	684.23	642.74	601.59	579.04	675.84	576.47
1.935	0	0.15	0.19	0.03	0.14	0.03	0.13	0.06	0.42	0.15	99.61	0.33	0	96.16	0.01	0.02	0.25	0.03	0.42	0.02	1.04	2.1	0	0.01	1.03	0.63	0.14	0.14	4.89	0.15	0.83	96.87	0.15	0.06	0		-40.45	5.9	-4.06	49.33	75.62	602.09	558.21	685.27	641.39	602.95	577.58	678.53	575.19
1.968	0	0.14	0.19	0.03	0.14	0.02	0.13	0.06	0.37	0.14	99.61	0.33	0	96.42	0	0.02	0.22	0.03	0.37	0.01	0.97	1.71	0	0.01	1.08	0.68	0.16	0.08	4.56	0.14	0.86	94.81	0.15	0.08	0		-39.63	5.53	-4.17	49.33	75.38	606.92	558.24	689.83	641.15	607.69	576.6	683.06	575.5
2.001	0	0.14	0.19	0.03	0.14	0.02	0.13	0.06	0.34	0.12	99.61	0.33	0	96.32	0	0.02	0.25	0.02	0.34	0.01	0.97	1.31	0	0.01	1	0.86	0.17	0.07	4.3	0.12	0.85	96.58	0.12	0.14	0		-41.55	5.68	-2.57	49.38	77.03	608.99	555.4	693.73	640.13	610.74	573.5	687.77	574.26
2.035	0	0.14	0.2	0.03	0.14	0.02	0.13	0.06	0.31	0.08	99.61	0.33	0	96.49	0	0.02	0.31	0.03	0.31	0.01	0.82	0.77	0	0.01	0.88	1.48	0.15	0.07	3.32	0.08	0.77	99.22	0.08	0.15	0		-38.7	5.43	-3.28	50.09	78.25	611.96	553.19	698.03	639.26	613.29	572.04	691.54	572.21
2.068	0	0.14	0.2	0.03	0.14	0.02	0.13	0.06	0.27	0.07	99.61	0.33	0	96.8	0	0.02	0.3	0.03	0.27	0.01	0.55	0.48	0	0.01	0.82	1.65	0.13	0.09	3.36	0.07	0.84	99.31	0.08	0.14	0		-35	4.96	-2.45	50.82	76.1	614.31	551.32	701.15	638.17	617.69	568.79	693.75	571.2
2.102	0	0.14	0.2	0.03	0.13	0.02	0.13	0.06	0.25	0.06	99.61	0.33	0	95.05	0	0.03	0.28	0.04	0.25	0.01	0.56	0.61	0	0.01	0.59	2.34	0.11	0.11	2.66	0.06	0.7	99.32	0.06	0.11	0		-33.83	7.23	-1.89	52.26	80.16	616.99	546.5	705.17	634.68	619.29	564.33	699.38	567.93
2.135	0	0.14	0.19	0.03	0.13	0.02	0.13	0.06	0.24	0.04	99.61	0.33	0	96.46	0	0.05	0.25	0.05	0.24	0.01	0.28	0.28	0	0.02	0.46	2.89	0.13	0.1	2.26	0.04	0.72	99.05	0.06	0.06	0		-31.65	5.48	-2.15	52.99	75.44	621.66	542.35	709.68	630.37	626.16	560.04	701.55	562.81
2.168	0	0.13	0.19	0.03	0.13	0.02	0.13	0.06	0.25	0.03	99.61	0.33	0	82.13	0	0.07	0.24	0.06	0.25	0.01	0.11	0.06	0	0.02	0.27	2.9	0.14	0.1	2.05	0.03	0.67	99.91	0.07	0.05	0		-36.14	14.37	-3.83	53.84	76.28	628.01	535.37	717.58	624.94	631.87	554.33	708.14	553.45
2.202	0	0.13	0.19	0.03	0.13	0.02	0.13	0.06	0.36	0.03	99.61	0.33	0	88.41	0	0.11	0.22	0.08	0.36	0.01	0.06	0.02	0	0.03	0.18	3.41	0.13	0.06	1.34	0.01	0.73	99.78	0.08	0.03	0		-32.45	11.84	-0.53	56.3	76.6	634.31	528.24	723.1	617.03	639.6	545.77	716.19	546.94
2.235	0	0.13	0.19	0.02	0.13	0.03	0.13	0.06	0.59	0.03	99.62	0.33	0	89	0	0.18	0.2	0.08	0.6	0.01	0.04	0	0	0.03	0.14	2.27	0.11	0.06	0.99	0.01	0.59	99.36	0.09	0	0		-35.82	11.55	-0.67	57.37	77.02	640.82	520.49	729.28	608.96	645.63	537.8	722.65	538.24
2.268	0	0.13	0.19	0.02	0.13	0.03	0.13	0.06	0.76	0.03	99.62	0.33	0	79.83	0	0.27	0.18	0.06	1.06	0.01	0.06	0	0	0.03	0.15	1.73	0.14	0.16	0.71	0.01	0.76	95.14	0.09	0	0		-32.67	15.12	-1.58	59.03	74.38	650.03	511.13	739	600.1	655.95	529.13	730.33	528.87
2.302	0	0.13	0.19	0.02	0.13	0.03	0.13	0.06	1.09	0.03	99.62	0.33	0	90.76	0.01	0.41	0.18	0.04	1.63	0.01	0.14	0	0	0.03	0.21	1.29	0.21	0.32	0.78	0	1.09	99.03	0.12	0	0		-31.71	10.58	2.01	61.12	74.98	655.39	501.53	743.73	589.87	662.77	517.8	737.72	519.92
2.335	0	0.13	0.19	0.02	0.13	0.03	0.13	0.06	1.13	0.03	99.62	0.33	0	91.26	0.01	0.64	0.14	0.03	1.13	0.01	0.12	0	0	0.03	0.19	0.91	0.27	0.72	0.86	0	1.51	99.31	0.12	0	0		-30.58	10.27	3.59	62.3	74.96	659.3	494.37	751.88	587.62	669.8	510.03	744.6	514.89
2.369	0	0.13	0.19	0.02	0.13	0.03	0.13	0.06	0.45	0.03	99.63	0.33	0	93.25	0.01	1.03	0.09	0.01	0.45	0.01	0.05	0	0	0.03	0.18	0.5	0.37	0.58	0.73	0	1.65	99.41	0.14	0.01	0		-28.17	8.87	3.65	63.51	74.62	660.9	488.32	758.57	586.81	674.22	504.11	748.44	511.84
2.402	0	0.13	0.18	0.02	0.14	0.03	0.12	0.06	0.39	0.03	99.64	0.33	0	93.5	0.01	2	0.06	0.01	0.39	0	0.03	0	0	0.03	0.21	0.28	0.41	0.47	0.62	0	1.78	99.67	0.17	0.02	0		-25.06	8.67	3.44	64.15	73.57	663.71	483.24	767.45	589.24	680.41	500.62	753.66	507.49
2.435	0	0.12	0.17	0.02	0.15	0.02	0.12	0.06	0.24	0.02	99.65	0.33	0	87.08	0.01	3.68	0.06	0.01	0.24	0	0.02	0	0	0.03	0.29	0.25	0.41	0.49	0.7	0	1.71	97.58	0.17	0.02	0		-19.89	12.46	1.42	65.29	75	670.54	478.65	776.11	587.04	686.28	498.21	761.11	503.27
2.469	0	0.11	0.15	0.02	0.17	0.03	0.11	0.08	0.32	0.04	99.66	0.33	0	93.64	0.01	8.4	0.04	0.01	0.32	0	0.02	0	0.3	0.04	0.56	0.09	0.67	1.2	0.41	0	1.88	97.73	0.21	0.04	0		-19.97	8.55	4.96	65.72	76.68	667.87	474.31	778.8	588.31	687.77	492.27	763.73	502.78
2.502	0	0.1	0.13	0.02	0.22	0.03	0.1	0.11	0.48	0.03	99.56	0.33	0	93.87	0.01	16.13	0.03	0	0.48	0	0.02	0	0.76	0.06	0.93	0.05	1.07	2.29	0.33	0	1.88	92.8	0.25	0.07	0		-15.15	8.35	4.4	66.7	75.64	669.38	471.19	782.47	588.86	690.39	490.98	765.57	499.32
2.535	0	0.08	0.08	0.02	0.42	0.03	0.07	0.25	0.65	0.02	99.15	1.41	0	94.64	0.01	35.79	0.02	0.01	0.65	0	0.02	0	1.42	0.06	0.92	0.04	0.94	4.71	0.34	0	1.71	89.25	0.27	0.07	1		-15.15	7.65	4.6	67.26	75.56	670.86	468.81	783.65	585.93	691.91	488.21	766.9	497.46
2.569	0	0.06	0.05	0.02	0.78	0.03	0.05	0.53	1.19	0.02	98.44	9.48	0	93.41	0.01	54.31	0.01	0.01	1.19	0	0.02	0	2.87	0.07	0.81	0.02	1.28	10.94	0.21	0	1.61	95.75	0.37	0.09	0		-13.96	8.74	5.17	68.02	74.74	669.99	465.67	784.67	585.38	692.74	485.42	766.9	494.73
2.602	0	0.05	0.03	0.02	1.31	0.03	0.04	1.01	1.2	0.02	97.38	33.36	0	89.06	0.01	70.01	0.01	0.01	1.2	0.01	0.02	0	3.49	0.1	1.09	0.02	1.49	14.72	0.2	0	1.6	98.59	0.36	0.09	0		-14.54	11.52	4.76	68.73	74.33	669.52	461.51	784.16	581.32	692.2	481.53	766.05	489.95
2.635	0	0.05	0.03	0.02	1.73	0.03	0.04	1.43	1.58	0.03	96.54	57.48	0	88.45	0.01	78.46	0.01	0.01	1.58	0.02	0.03	0	4.8	0.12	1.32	0.01	1.73	18.63	0.15	0	1.58	94.64	0.43	0.09	0		-14.03	11.82	5.73	68.93	74.61	668.3	459.35	784.85	581.23	692.46	479.15	766.41	489.07
2.669	0	0.04	0.02	0.02	2.11	0.03	0.03	1.84	1.68	0.03	95.77	67	0	88.18	0.01	84.58	0.01	0.02	1.68	0.03	0.02	0	4.61	0.15	1.27	0	1.88	17.56	0.11	0	1.55	95.29	0.49	0.12	0		-14.5	11.95	5.63	69.54	75.23	667.4	456.36	785.91	580.01	692.27	476.17	766.71	487.02
2.702	0	0.03	0.02	0.02	2.45	0.03	0.03	2.19	1.47	0.06	95.11	63.98	0	88.44	0.01	88.83	0.01	0.02	1.47	0.06	0.02	0	9.26	0.16	1.48	0	2.47	11.65	0.1	0.01	1.35	97.35	0.49	0.31	0		-12.27	11.83	5.76	70.27	75.12	667.3	454.53	785.58	578.44	692.15	474.75	766.53	485.23
2.736	0	0.03	0.02	0.02	2.58	0.03	0.03	2.34	1.41	0.07	94.84	64.34	0	89.24	0.02	90.35	0	0.02	1.41	0.07	0.01	0	13.75	0.24	1.32	0	2.69	10.32	0.11	0.01	1.96	98.66	0.45	0.6	0		-10.85	11.42	5.41	70.96	75.12	666.85	452.37	785.41	576.9	691.57	473.15	766.06	482.87
2.769	0	0.03	0.02	0.03	2.67	0.03	0.03	2.45	1.17	0.08	94.66	72.57	0	85.4	0.02	91.52	0	0.02	1.17	0.08	0.02	0	23.07	0.28	1.47	0	2.32	13.92	0.12	0.02	1.58	99.85	0.41	0.79	0		-12.14	13.17	4.67	71.42	74.93	665.92	451.36	783.97	574.92	690.09	471.97	764.38	481.75
2.802	0	0.04	0.02	0.03	2.83	0.03	0.03	2.62	1.05	0.08	94.34	90.12	0	75.5	0.04	93.12	0	0.02	1.05	0.08	0.03	0	40.8	0.35	1.8	0	2.7	27.73	0.11	0.02	1.46	99.91	0.41	1.09	0		-12.75	16.37	5.65	71.69	73.31	663.26	448.15	781.43	572.55	688.85	468.76	761.63	477.59
2.836	0	0.05	0.02	0.03	2.97	0.03	0.03	2.82	0.98	0.07	94.05	97.02	0	73.93	0.05	94.92	0	0.03	0.98	0.07	0.03	0	47.15	0.55	1.87	0	2.17	41.78	0.07	0.02	0.74	98.62	0.44	1.22	0		-12.3	16.79	5.39	72.66	75.26	660.01	443.94	779.86	569.85	685.44	464.78	760.07	474.47
2.869	0	0.04	0.02	0.02	2.99	0.03	0.03	2.85	0.85	0.07	94.03	93.39	0	85.75	0.06	95.2	0	0.03	0.85	0.07	0.04	0	51.67	0.46	1.4	0	1.66	31.1	0.07	0.02	0.84	66.38	0.42	1.35	0		-10.76	13.03	6.05	73.52	76.27	654.07	439.26	774.72	566.37	679.71	460.43	755.39	469.98
2.902	0	0.04	0.02	0.02	3.15	0.03	0.03	3.06	0.8	0.05	93.7	94.25	0	87.76	0.1	96.86	0	0.05	0.8	0.05	0.02	0	47.97	0.53	1.52	0	1.46	31.27	0.05	0.04	0.76	2.46	0.39	1.33	1		-9.41	12.15	5.19	74.17	75.02	649.73	434.95	770.34	563.15	675.22	457.59	750.02	463.37
2.936	0	0.04	0.02	0.03	3.16	0.03	0.03	3.07	0.68	0.05	93.68	93.69	0	88.49	0.18	96.86	0	0.07	0.68	0.05	0.01	0	54.35	0.81	2.03	0	1.36	30.03	0.03	0.06	0.91	0.11	0.37	1.56	0		-9.43	11.8	4.38	74.89	76.55	644.9	431.37	765.69	559.6	669.25	454.49	745.63	459.51
2.969	0	0.03	0.02	0.03	3.22	0.03	0.03	3.14	0.49	0.05	93.57	87.63	0	87.59	0.28	97.26	0	0.12	0.49	0.05	0.01	0	43.92	0.96	2.59	0	1.23	20.43	0.03	0.06	1.01	0.16	0.32	1.01	0		-6.32	12.23	5.15	75.62	76	639.04	429.3	760.4	558.39	664.39	453.33	740.26	457.99
3.002	0	0.04	0.02	0.03	3.25	0.03	0.03	3.2	0.45	0.04	93.5	91.23	0	91.42	0.45	97.45	0	0.19	0.38	0.04	0.01	0	33.89	1.18	3.04	0	0.72	25.03	0.03	0.07	0.94	0.01	0.25	0.69	0		-5.38	10.17	3.12	76.1	77.19	636.25	428.54	757.66	557.68	659.8	452.81	736.85	457.44
3.036	0	0.03	0.02	0.03	3.31	0.02	0.03	3.27	0.6	0.03	93.38	80.27	0	93.32	0.6	97.74	0	0.32	0.27	0.03	0	0	21.97	1.48	2.94	0	0.42	13.05	0.02	0.06	0.78	0.01	0.17	0.4	0		-4.98	8.81	1.29	76.27	77.41	633.66	427.54	755.56	556.64	656.21	452.51	733.51	456.59
3.069	0	0.03	0.02	0.03	3.32	0.02	0.03	3.29	0.65	0.02	93.36	71.47	0	91.78	0.65	97.61	0	0.52	0.22	0.02	0	0	11.2	1.61	2.96	0	0.26	7.15	0.02	0.07	0.73	0	0.14	0.25	0		-3.57	9.93	0.5	76.45	76.63	630.61	426.61	752.7	556.28	653.15	452.35	729.72	455.26
3.103	0	0.03	0.02	0.03	3.42	0.02	0.03	3.41	0.89	0.01	93.16	71.26	0	89.98	0.89	97.94	0	0.83	0.19	0.01	0	0	7.67	1.66	2.84	0	0.19	6.7	0.02	0.07	0.58	0	0.11	0.14	0		-3.02	11.02	2.32	76.59	75.7	627	425.88	749	556.42	651.06	451.24	726.7	454.18
3.136	0	0.03	0.02	0.03	3.48	0.02	0.03	3.47	1.1	0.01	93.04	73.84	0	89.08	1.1	97.99	0	1.02	0.21	0.01	0	0	7.05	1.65	3.39	0	0.18	8.25	0.02	0.09	0.58	0	0.09	0.1	0		-2.75	11.5	3.1	76.68	73.64	626.18	425.3	746.69	554.72	650.96	450.24	724.54	453.03
3.169	0	0.03	0.02	0.03	3.42	0.02	0.03	3.4	1.01	0.01	93.16	81.86	0	89.99	1.01	97.56	0	1.02	0.23	0.01	0	0	6.44	1.67	4.15	0	0.12	14.53	0.02	0.1	0.6	0	0.09	0.05	0		-4.41	11.02	4.37	76.66	75.62	625.29	424.44	745.16	551.85	649.53	449.61	725.11	452.2
3.203	0	0.03	0.02	0.03	3.36	0.02	0.03	3.34	0.9	0.01	93.27	84.32	0	90.23	0.9	97.41	0	0.81	0.24	0.01	0	0	5.18	1.99	4.66	0	0.1	16.86	0.01	0.13	0.81	0	0.07	0.03	0		-1.69	10.88	4.99	76.81	75.33	623.42	422.39	744.46	551.36	648.75	448.25	724.03	450.94
3.236	0	0.03	0.02	0.03	3.29	0.02	0.03	3.26	0.8	0.01	93.41	82.81	0	93.91	0.8	97.12	0	0.6	0.25	0.01	0	0	6.07	2.04	4.72	0	0.11	15.78	0.01	0.14	0.86	0	0.07	0.02	0		-0.74	8.32	5.14	76.9	76.41	621.86	420.77	744.28	551.17	647.41	447.23	723.78	449.72
3.269	0	0.03	0.02	0.03	3.29	0.02	0.03	3.26	0.69	0.01	93.43	80.66	0	94.98	0.69	97.2	0	0.54	0.27	0.01	0	0	5.74	2.47	5.2	0	0.16	13.91	0.02	0.19	0.87	0	0.07	0.01	0		0.37	7.3	5.23	77.13	77.11	621.36	420.35	743.84	550.68	646.65	447.31	723.73	449.42
3.303	0	0.03	0.02	0.03	3.19	0.02	0.03	3.15	0.49	0.01	93.62	80.88	0	95.15	0.49	96.6	0	0.39	0.28	0.01	0	0	9.55	1.96	5.84	0	0.35	14.68	0.01	0.28	0.98	0.01	0.06	0.05	0		-3.14	7.11	5.87	76.68	77.74	622.44	421.8	744.34	551.01	647.55	447.28	725.2	451.03
3.336	0	0.03	0.02	0.03	3.14	0.02	0.03	3.07	0.4	0.01	93.73	81.9	0	93.52	0.4	96.11	0	0.35	0.22	0.01	0	0	12.94	1.68	4.54	0	0.53	16	0.01	0.26	0.92	0.02	0.06	0.06	0		-4.1	8.65	4.87	76.02	78.5	626.13	427.04	746.34	554.42	649.46	452.13	727.89	455.54
3.37	0	0.03	0.02	0.03	3.03	0.02	0.03	2.95	0.28	0.01	93.93	76.07	0	95.55	0.28	95.27	0	0.28	0.23	0.01	0.01	0	13.88	1.76	3.31	0	0.59	12.46	0.01	0.31	0.85	0.33	0.05	0.09	0		-6.86	6.67	4.18	75.66	77.67	629.04	429.89	748.96	556.98	652.15	454.37	729.76	457.53
3.403	0	0.03	0.02	0.03	2.94	0.02	0.03	2.83	0.25	0.01	94.12	76.23	0	95.6	0.21	94.4	0	0.22	0.25	0.01	0.01	0	15.47	1.8	3	0	0.7	13.44	0.01	0.27	0.71	23.28	0.05	0.1	0		-2.98	6.61	5.01	76.13	75.41	630.39	429.69	749.87	557.07	654.85	454.22	730.17	458.13
3.436	0	0.03	0.02	0.03	2.9	0.02	0.03	2.76	0.27	0.03	94.19	76.95	0	95.13	0.27	93.84	0	0.17	0.26	0.01	0.03	0	17.33	1.61	2.63	0	1.08	14.49	0.01	0.25	0.7	98.65	0.05	0.19	0		-1.76	7.14	5.6	77.3	76.28	635.8	426.09	754.56	552.25	659.85	451.05	736.05	454.78
3.47	0	0.04	0.02	0.03	2.8	0.02	0.03	2.62	0.44	0.08	94.4	85.14	0	93.5	0.35	92.45	0	0.17	0.44	0.02	0.08	0	17.52	1.82	2.62	0	1.62	22.61	0.02	0.25	0.51	95.08	0.06	0.28	0		0.5	8.67	7.09	78.31	73.78	644.64	419.2	761.89	543.28	669.98	444.94	743.7	447.9
3.503	0	0.05	0.02	0.03	2.59	0.02	0.03	2.38	0.4	0.22	94.83	89.58	0	93.64	0.39	90.07	0	0.14	0.4	0.03	0.22	0	13.19	2.33	2.47	0	1.69	30.04	0.02	0.28	0.54	36.52	0.07	0.3	0		7.08	8.56	8.02	79.16	73.76	650.36	412.71	767.93	537.45	676.4	440.01	750.12	442.56
3.536	0	0.05	0.02	0.03	2.12	0.03	0.04	1.85	0.57	0.32	95.77	88.86	0	95.56	0.47	83.89	0	0.1	0.57	0.04	0.32	0	14.68	3.31	2.81	0	1.82	35.28	0.02	0.26	0.55	0.8	0.08	0.34	1		8.37	6.65	8.4	79.67	75.62	654.44	406.93	774.26	534.15	680.97	434.66	756.52	437.89
3.57	0	0.07	0.03	0.03	1.53	0.03	0.05	1.24	1.01	0.35	96.95	88.07	0	94.35	0.59	74.07	0	0.1	1.01	0.07	0.35	0	10.52	4.86	3.62	0	1.31	44.15	0.02	0.25	0.7	0.06	0.13	0.31	0		4.68	7.92	10.31	79.85	71.88	655.52	404.91	777.17	534.27	685.79	431.18	757.47	436.51
3.603	0	0.09	0.04	0.03	0.96	0.03	0.08	0.69	1.14	0.23	98.08	58.57	0	93.63	0.84	59.68	0	0.07	1.14	0.16	0.23	0	9.97	7.04	6.2	0	1.29	37.96	0.02	0.21	0.67	0.05	0.13	0.3	0		5.44	8.56	9.86	79.93	74.53	659.6	405.74	781.92	535	688.78	433.5	763.22	437.21
3.636	0	0.12	0.06	0.04	0.64	0.03	0.13	0.41	1.3	0.2	98.73	45.73	-1.35	91.49	0.99	47.05	0	0.05	1.3	0.2	0.09	0	6.45	10.61	11.96	0	1.28	44.16	0.02	0.16	0.75	0.06	0.14	0.19	0		4.88	10.13	10.03	79.94	74.05	662.27	407	786.31	537.79	692.65	435.77	766.65	438.29
3.67	0	0.16	0.09	0.04	0.39	0.03	0.29	0.22	1.16	0.27	99.22	17.52	-4.89	92.79	1.15	32.11	0	0.04	1.16	0.27	0.07	0	4.2	18.77	17.16	0	1.37	41.94	0.02	0.12	0.77	0.94	0.18	0.16	0		5.56	9.23	9.78	80.02	73.59	665.07	408.53	788.87	539.77	695.37	436.65	768.87	440.05
3.703	0	0.17	0.11	0.05	0.29	0.03	0.43	0.15	1.52	0.43	99.14	5.15	-5.16	93.99	1.52	22.85	0	0.04	1.01	0.43	0.09	0	6.18	21.28	21.66	0	1.29	34.23	0.02	0.12	0.71	65.88	0.2	0.09	0		7.5	8.25	10.93	80.17	70.28	666.97	409.87	787.64	538.15	697.76	437.02	767.91	441.38
3.737	0	0.23	0.13	0.06	0.24	0.03	0.98	0.12	1.82	0.46	98.05	8.21	-13.3	91.13	1.82	16.75	0	0.04	0.99	0.46	0.31	0	8.03	33.04	26.41	0	1.23	46.54	0.02	0.1	0.62	82.47	0.2	0.1	0		8.82	10.35	9.67	80.04	71.72	669.85	411.2	790.16	539.57	699.19	438.48	770.79	442.68
3.77	0	0.3	0.14	0.07	0.2	0.03	1.86	0.1	1.79	0.41	96.28	9.73	-19.56	95.2	1.79	12.17	0	0.03	0.93	0.41	0.3	0	12.49	41.04	34.7	0	1.41	53.44	0.02	0.08	0.59	18.02	0.19	0.17	0		5.46	7.06	9.05	80.04	71.76	670.44	410.6	791.34	539.63	699.62	437.08	771.24	441.47
3.803	0	0.36	0.15	0.09	0.19	0.03	3	0.09	1.76	0.38	94	13.38	-24.64	92.28	1.76	9.63	0	0.03	0.87	0.38	0.35	0	12.85	47.92	39.23	0	1.5	60.46	0.02	0.08	0.57	1.73	0.17	0.18	0		4.28	9.59	9.59	79.92	71.49	670.2	409.23	792.37	538.98	700.48	436.5	771.88	440.01
3.837	0	0.36	0.15	0.08	0.2	0.03	8.8	0.1	2.68	0.3	82.41	26.58	-32.5	94.08	2.68	10.81	0	0.03	0.72	0.3	0.3	0	14.64	69.88	36.32	0	2.12	63.79	0.02	0.07	0.55	0.62	0.21	0.17	0		5.89	8.17	8.87	79.74	70.73	670.18	408.94	792.93	539.88	700.62	436.91	771.31	439.41
3.87	0	0.35	0.15	0.09	0.19	0.03	12.43	0.09	2.1	0.31	75.15	33.65	-33.85	91.13	2.1	9.52	0	0.02	0.8	0.31	0.15	0	12.67	75.37	41.43	0	2.39	57.36	0.02	0.07	0.52	0.13	0.21	0.2	0		6.62	10.35	9.17	79.7	70.29	669.06	406.96	792.7	539.43	700.39	434.5	770.58	438.23
3.903	0	0.34	0.16	0.11	0.19	0.03	21.8	0.09	2.02	0.37	56.39	51.77	-37.08	90.3	2.02	8.35	0	0.02	0.94	0.37	0.11	0	12.18	85.87	46.79	0	3.06	50.8	0.02	0.06	0.53	0.25	0.22	0.28	0		5	10.85	6.66	79.73	70.65	667.85	405.89	790.74	538.56	697.26	432.31	767.79	436.29
3.937	0	0.36	0.16	0.14	0.18	0.03	33.51	0.08	1.81	0.41	41.49	68.31	-41.48	93.83	1.81	8.22	0	0.02	1.09	0.41	0.05	0	13.49	94.67	53.79	0	3.3	50.57	0.02	0.06	0.52	0.08	0.25	0.24	0		9.5	8.39	7.36	79.66	73.92	666.48	405.09	788.82	537.01	694.48	432.21	768.27	436.72
3.97	0	0.33	0.15	0.14	0.19	0.03	31.91	0.09	1.21	0.33	43.09	70.32	-40.37	90.4	1.21	9.77	0	0.01	1.01	0.33	0.03	0	10.92	94.3	53.79	0	4.06	46.74	0.02	0.07	0.49	0.02	0.25	0.19	0		3.81	10.79	6.37	79.62	75.25	666.71	409.03	784.79	535.24	691.46	434.43	766.58	438.9
4.003	0	0.29	0.14	0.12	0.2	0.03	29.58	0.09	0.84	0.29	45.42	74.36	-38.08	89.87	0.84	11.62	0	0.02	0.74	0.29	0.02	0	9.86	94.96	48.58	0	3.74	40.71	0.02	0.06	0.4	0.02	0.22	0.07	0		4.33	11.09	5.77	79.35	74.55	661.93	411.32	779.42	537.48	686.37	436.32	760.77	441.03
4.037	0	0.21	0.13	0.11	0.23	0.03	28.23	0.11	0.77	0.24	46.77	81.94	-34.95	92.16	0.77	15.87	0.01	0.02	0.54	0.24	0.01	0	8.16	96.29	45.2	0	2.87	27.96	0.02	0.06	0.35	0.03	0.18	0	0		0.05	9.68	5.59	78.96	74.74	657.19	412.41	774.41	537.33	681.23	437.29	755.88	441.01
4.07	0	0.16	0.11	0.09	0.29	0.03	24.62	0.15	0.77	0.24	50.76	89.22	-31.74	93.52	0.77	23.31	0.01	0.03	0.55	0.24	0.02	0	7.03	96.32	41.74	0	1.99	17.35	0.02	0.07	0.35	0.01	0.18	0	0		2.78	8.65	4.99	78.88	73.4	653.48	412.79	769.17	537.35	677.05	436.72	750.28	441.66
4.104	0	0.13	0.09	0.09	0.36	0.03	22.26	0.2	0.92	0.29	55.48	93.28	-29.88	93.35	0.7	30.02	0.01	0.03	0.92	0.29	0.03	0.01	6.86	96.05	41.41	0	1.28	10.69	0.02	0.11	0.34	0.02	0.17	0	0		5.91	8.79	4.73	78.79	73.17	648.9	412.25	763.37	536	671.83	436.37	744.83	441.27
4.137	0	0.09	0.06	0.07	0.55	0.03	16.06	0.35	0.88	0.26	67.89	97.44	-27.71	91.94	0.87	43.18	0.01	0.04	0.88	0.26	0.03	0	6.16	95.46	32.68	0	0.81	10.63	0.02	0.17	0.31	0.01	0.17	0	0		6.32	9.83	4.33	78.76	73.23	644.73	412.67	758.42	535.54	667.02	436.82	740.09	441.55
4.17	0	0.08	0.05	0.06	0.84	0.03	13.3	0.59	1.15	0.26	73.4	99.08	-27.62	93.54	1.15	55.59	0.01	0.06	1.07	0.26	0.04	0	5.91	96.04	29.46	0	0.58	12.62	0.02	0.21	0.27	0	0.17	0	0		5.55	8.63	2.81	78.77	75.94	641.22	413.85	754.57	535.67	661.08	439.42	736.99	441.28
4.204	0	0.06	0.03	0.06	1.3	0.03	11.63	1.03	1.66	0.28	76.74	99.7	-28.43	91.62	1.66	68.44	0.01	0.09	1.07	0.28	0.05	0.01	3.68	96.96	28.8	0	0.36	14.76	0.02	0.25	0.27	0.01	0.14	0	0		5.62	10.04	2.84	78.62	75.59	636.44	415.78	749.93	537.61	656.57	441.7	732.15	443.07
4.237	0	0.05	0.03	0.06	1.48	0.03	10.81	1.21	1.8	0.28	78.38	99.77	-27.33	93.7	1.8	72.19	0.01	0.11	0.69	0.28	0.05	0	1.52	96.87	27.8	0	0.15	10.16	0.02	0.26	0.23	0.01	0.12	0	0		2.83	8.51	3.25	78.44	74.69	633	416.64	746.49	537.97	653.78	442.24	728.46	443.49
4.27	0	0.05	0.03	0.06	1.8	0.03	10.13	1.55	2.19	0.3	79.73	99.85	-27.16	91.65	2.19	77.76	0.01	0.1	0.71	0.3	0.05	0.01	0.68	96.39	29.35	0	0.08	8.18	0.02	0.34	0.2	0	0.12	0	0		2.43	10.02	3.01	78.19	75.14	631.06	417.09	744.21	538.44	651.35	441.79	726.45	444.25
4.304	0	0.04	0.03	0.05	1.96	0.03	8.54	1.74	2.3	0.34	82.92	99.87	-24.77	91.24	2.3	80.35	0.01	0.1	0.5	0.34	0.03	0	0.33	95.2	24.7	0	0.04	3.72	0.02	0.49	0.18	0.01	0.12	0	0		-1.42	10.28	2.97	78.03	74.61	629.03	416.59	743.03	538.02	649.97	441.65	724.57	442.84
4.337	0	0.04	0.02	0.05	2.12	0.02	7.5	1.93	2.35	0.3	85.01	99.88	-23.44	94.11	2.35	82.63	0.01	0.09	0.35	0.3	0.02	0	0.21	94.45	21.16	0	0.03	2.21	0.02	0.6	0.19	0.01	0.11	0	0		-2.94	8.14	2.61	77.89	73.68	627.65	416.99	741.08	537.88	648.51	441.5	722.18	442.75
4.371	0	0.04	0.02	0.04	2.29	0.02	6	2.17	2.2	0.26	87.99	99.88	-21.73	94.79	2.2	85.18	0	0.09	0.36	0.26	0.01	0.01	0.08	91.89	18.31	0	0.02	1.6	0.03	1.14	0.19	0.01	0.1	0	0		-3.14	7.49	3.05	77.83	73.47	626.92	417.01	739.76	537.15	647.83	441.24	721.29	442.85
4.404	0	0.03	0.02	0.04	2.42	0.02	5.17	2.37	2.01	0.2	89.66	99.88	-20.98	94.75	2.01	86.99	0	0.11	0.33	0.2	0.01	0	0.03	89.99	17.3	0	0.02	2.26	0.03	1.62	0.17	0.01	0.09	0	0		-2.58	7.54	4.1	77.83	73.66	624.52	416	739.76	537.72	647.14	442.38	720.79	441.88
4.437	0	0.03	0.02	0.04	2.34	0.02	4.18	2.27	1.53	0.17	91.64	99.85	-19.36	92.49	1.53	86.44	0	0.1	0.35	0.17	0.01	0	0.02	87.57	12.86	0	0.02	3.81	0.02	1.68	0.18	0.15	0.09	0	0		3.15	9.45	4.3	77.95	71.94	623.17	415.69	739.56	540.07	647.32	442.48	719.26	442.85
4.471	0	0.04	0.02	0.03	2.32	0.02	3.46	2.29	1.67	0.15	93.09	99.81	-18.37	94.35	1.67	86.06	0	0.07	0.32	0.15	0.01	0	0.11	85.04	8.72	0	0.03	7.15	0.03	2.12	0.18	16.41	0.08	0	0		4.37	7.92	5.18	78.1	72.62	624.43	416.78	741.04	541.31	648.85	443.57	721.46	444.66
4.504	0	0.04	0.02	0.03	2.22	0.02	3.24	2.15	1.82	0.16	93.53	99.76	-18.62	95.67	1.82	84.6	0	0.06	0.23	0.16	0.01	0	0.27	83.71	7.26	0	0.06	11.35	0.03	1.88	0.23	7.5	0.08	0	0		3.32	6.52	6.19	78.11	72.98	625.41	417.02	743.87	542.87	651.13	444.45	724.11	445.23
4.537	0	0.04	0.02	0.03	2.01	0.02	3.19	1.87	1.6	0.14	93.62	99.67	-18.67	95.25	1.6	81.71	0	0.05	0.21	0.14	0.02	0	0.53	82.73	7.2	0	0.11	13.26	0.03	1.54	0.25	0.48	0.08	0	0		1.77	7.01	5.31	77.99	72.98	626.98	417.22	748.12	546.49	653.55	444.6	726.52	445.51
4.571	0	0.04	0.03	0.03	1.94	0.02	2.44	1.79	1.84	0.17	95.11	99.4	-17.71	91.65	1.84	80.4	0	0.06	0.22	0.17	0.04	0.01	1.09	76.48	8.66	0	0.21	16.75	0.04	1.56	0.27	0.06	0.08	0	0		-0.25	10.02	6.72	77.86	76.03	633.06	418.64	754.38	546.84	659.21	445.64	735.21	447.79
4.604	0	0.04	0.03	0.03	1.7	0.02	2.77	1.5	1.91	0.16	94.46	99.19	-17.01	92.21	1.91	76.24	0	0.05	0.23	0.16	0.05	0.01	1.26	76.97	10.28	0	0.34	11.3	0.04	1.39	0.28	0.08	0.08	0	0		-2.12	9.64	6.6	77.66	76.54	638.2	416.38	761.3	546.83	664.95	442.55	741.42	446.01
4.637	0	0.05	0.03	0.04	1.3	0.02	3.5	1.06	1.72	0.16	93.01	98.55	-17.61	93.11	1.72	68.15	0	0.03	0.28	0.16	0.06	0.01	1.45	77.71	14.38	0	0.44	8.94	0.04	1.28	0.27	0.04	0.07	0.01	0		-1.7	8.98	6.68	77.52	75.17	646.32	414.91	769.71	546.04	673.87	441.04	748.97	444.54
4.671	0	0.06	0.05	0.04	0.86	0.02	3.08	0.63	1.57	0.21	93.84	93.52	-14.97	90.18	1.57	55.73	0	0.02	0.37	0.21	0.06	0.02	2.44	70.83	16.28	0	0.54	6.16	0.05	1.09	0.38	0.08	0.07	0.05	0		0.97	10.91	8	77.66	72.34	647.66	413.95	772.19	546.06	677.85	441.9	750.17	443.73
4.704	0	0.06	0.05	0.04	0.83	0.02	2.75	0.6	1.58	0.22	94.51	91.54	-13.48	93.64	1.58	54.77	0	0.02	0.38	0.22	0.03	0.01	3.84	68.2	16.53	0	0.63	3.44	0.05	1.09	0.39	0.03	0.08	0.08	0		1.09	8.55	6.26	77.45	73.48	661.91	418.11	782.95	547.49	688.81	443.99	762.2	447.5
4.738	0	0.06	0.06	0.04	0.68	0.02	1.28	0.47	1.06	0.2	97.44	66.82	-7.42	93.28	1.06	49.35	0	0.03	0.44	0.2	0.02	0	4.59	52.69	15.52	0	0.69	2.03	0.08	1.26	0.53	0.01	0.09	0.07	0		-1.37	8.84	7.41	77.26	74.03	663.79	417.85	786.35	548.14	691.89	443.51	765.8	447.73
4.771	0	0.07	0.06	0.04	0.66	0.03	1.13	0.45	0.81	0.21	97.73	59.22	-6.96	93.85	0.81	48.42	0	0.03	0.51	0.21	0.01	0	4.73	49.56	17.72	0	0.81	2.97	0.08	1.11	0.66	0.05	0.09	0.06	0		1.57	8.37	7.07	77.43	75.97	669.75	419.58	792.15	549.72	696.67	446.16	772.55	449.78
4.804	0	0.07	0.06	0.04	0.67	0.03	1.04	0.46	0.72	0.19	97.93	59.06	-6.32	92.02	0.72	49.05	0	0.03	0.57	0.19	0.01	0	5.35	48.84	15.53	0	0.96	3.64	0.08	1.11	0.7	0.1	0.1	0.05	0		-2.81	9.77	7.95	77.02	71.23	672.17	419.4	794.39	549.42	701.69	444.55	772.79	448.93
4.838	0	0.07	0.06	0.04	0.65	0.03	1.06	0.43	0.59	0.15	97.88	57.76	-6.51	93.57	0.59	47.94	0	0.03	0.55	0.15	0.01	0	6.9	49.29	14.92	0	1.16	4.58	0.08	0.85	0.89	0.06	0.11	0.03	0		-1.58	8.61	8.1	77.06	71.36	674.58	420.18	795.72	548.9	703.55	445.59	774.79	449.62
4.871	0	0.07	0.05	0.04	0.72	0.03	1	0.49	0.52	0.12	98	64.45	-6.56	92.71	0.45	51.1	0	0.03	0.52	0.12	0.01	0	9.58	49.63	13.83	0.01	1.34	5.42	0.08	0.84	0.93	0.09	0.11	0.03	0		-0.98	9.28	7.41	77	70.6	675.7	419.97	796.94	549.63	704.71	444.86	775.15	449.49
4.904	0	0.06	0.04	0.03	0.91	0.02	0.85	0.65	0.44	0.09	98.17	76.86	-5.7	90.75	0.44	58.27	0	0.05	0.4	0.09	0.01	0	14.57	50	10.35	0.01	1.77	4.36	0.07	0.58	0.94	0.05	0.11	0.02	0		-1.74	10.58	7.37	77	71.61	676.8	420.38	797.36	549.26	705.04	444.56	776.44	450.1
4.938	0	0.05	0.03	0.03	1.31	0.02	0.77	1.01	0.43	0.06	97.38	90.25	-5.96	90.92	0.43	69.08	0	0.07	0.28	0.06	0.01	0	13.95	51.95	9	0.01	1.93	3.71	0.07	0.38	1	0.04	0.11	0.01	0		-2	10.48	7.53	76.9	71	676.95	420.39	797.86	549.64	705.73	444.63	776.52	450.07
4.971	0	0.04	0.03	0.03	1.48	0.02	0.72	1.17	0.46	0.04	97.04	92.26	-6.38	86.54	0.46	72.64	0	0.08	0.26	0.04	0	0	13.71	51.54	10.17	0.01	2.31	4.91	0.06	0.35	1.02	0.17	0.11	0.03	0		-3.31	12.69	6.89	76.94	71.89	676.89	420.93	797.55	549.99	704.85	444.62	776.5	450.49
5.004	0	0.04	0.03	0.04	1.95	0.02	0.65	1.65	0.54	0.04	96.09	95.66	-7.3	87.66	0.54	80.92	0	0.11	0.3	0.04	0	0	12.94	50.89	13.14	0.01	2.52	6.95	0.05	0.33	1.17	0.1	0.11	0.05	0		-8.18	12.2	6.7	76.83	73.06	676.34	421.9	794.64	547.76	702.52	443.66	775.23	450.79
5.038	0	0.04	0.02	0.04	2.13	0.02	0.48	1.86	0.63	0.03	95.74	94.98	-5.44	87.24	0.63	83.58	0	0.15	0.38	0.03	0	0	15.48	46.33	11.96	0.02	2.09	6.92	0.05	0.45	1.21	0.05	0.12	0.04	0		-7.16	12.39	6.23	76.63	71.8	676.72	423.3	792.98	547.15	702.16	445.17	773.68	451.5
5.071	0	0.04	0.02	0.03	2.15	0.02	0.43	1.9	0.59	0.03	95.7	94.56	-4.69	85.45	0.59	84.14	0	0.19	0.43	0.03	0	0	14.88	44.73	11.38	0.02	1.55	6.77	0.04	0.44	1.21	0.18	0.11	0.03	0		-5.45	13.15	5.95	76.67	71.5	675.41	424.46	790.12	546.78	700.06	446.54	771.31	452.42
5.105	0	0.03	0.02	0.03	2.22	0.02	0.27	2	0.52	0.03	95.55	91.66	-0.7	84.32	0.52	85.36	0	0.21	0.4	0.03	0	0	11.04	37.8	8.25	0.02	1.12	2.88	0.04	0.51	1.33	0.13	0.11	0.03	0		-5.43	13.59	4.54	76.63	70.56	673.6	425.41	785.67	545.08	696.53	447.44	766.94	452.04
5.138	0	0.03	0.02	0.03	2.19	0.02	0.21	1.97	0.56	0.03	95.62	88.04	0	84.82	0.56	85.03	0	0.22	0.44	0.03	0.01	0	9.33	33.14	7.08	0.03	0.75	3.73	0.03	0.48	1.61	0.15	0.11	0.05	0		-7.98	13.4	5.72	76.5	71.26	668.99	427.09	781.1	546.17	692.32	448.29	763.34	454.18
5.171	0	0.04	0.02	0.03	2.17	0.02	0.22	1.96	0.52	0.03	95.65	88.46	0	83.66	0.52	84.95	0	0.18	0.42	0.03	0.01	0	8.01	33.73	7.41	0.03	0.5	4.94	0.03	0.43	1.83	0.33	0.11	0.07	0		-9.02	13.83	5.06	76.36	71.9	663.87	427.7	776.81	547.56	686.94	448.93	758.61	454.76
5.205	0	0.04	0.02	0.03	2.08	0.02	0.21	1.85	0.49	0.04	95.83	85.64	-0.53	87.07	0.49	83.74	0	0.17	0.42	0.04	0.01	0	8.44	31.81	9.37	0.03	0.4	10.07	0.02	0.33	2.25	0.09	0.1	0.1	0		-8.87	12.46	4.62	76.34	72.89	657.38	427.58	771.86	548.78	680.5	449.05	753.12	455.42
5.238	0	0.05	0.03	0.03	1.86	0.02	0.24	1.61	0.42	0.03	96.27	83.03	-4.36	89.87	0.42	80.46	0	0.15	0.4	0.03	0.01	0	8.28	32.63	11.47	0.02	0.3	23.37	0.01	0.27	2.61	0.04	0.09	0.1	0		-9.51	11.08	5.89	76.3	73.26	650.93	427.99	764.31	548.11	674.05	448.85	747	455.54
5.271	0	0.06	0.03	0.04	1.76	0.02	0.31	1.5	0.35	0.03	96.48	85.72	-7.84	88.69	0.34	78.85	0	0.14	0.35	0.03	0.01	0	5.99	36.79	13.26	0.02	0.23	30.5	0.01	0.23	3.03	0.04	0.08	0.07	0		-8.58	11.7	3.81	76.27	73.28	645.93	427.55	760.57	548.83	668.44	449.45	741.5	455.14
5.305	0	0.06	0.03	0.04	1.77	0.02	0.33	1.5	0.31	0.04	96.46	86.05	-7.62	87.58	0.31	79.02	0	0.12	0.28	0.04	0.01	0	4.47	36.96	15.17	0.01	0.2	27.19	0.01	0.2	3.43	0.08	0.07	0.08	0		-7.27	12.23	3.97	76.29	73.59	640.32	427.76	755.64	550.21	663.11	450.13	736.52	455.35
5.338	0	0.06	0.03	0.04	1.8	0.02	0.28	1.54	0.34	0.04	96.4	83.37	-6.7	87.96	0.34	79.56	0	0.11	0.34	0.04	0.01	0	5.13	33.84	16.12	0.01	0.19	27.03	0.01	0.18	3.66	1.16	0.07	0.15	0		-6.86	12.06	5.52	76.27	73.4	633.77	430.05	747.4	550.88	656.74	451.56	729.87	457.84
5.372	0	0.06	0.03	0.04	1.38	0.02	0.18	1.1	0.49	0.04	97.24	52.07	-1.78	90.18	0.37	71.5	0	0.09	0.49	0.04	0.02	0	8.03	22.86	17.29	0.01	0.2	21.14	0.01	0.14	4.11	11.06	0.08	0.29	0		-3.53	10.91	4.29	76.25	73.21	633.19	432.96	744.13	550.97	654.09	455.76	727.2	459.51
5.405	0	0.07	0.04	0.04	1.08	0.03	0.16	0.81	0.55	0.05	97.84	33.4	0	86.03	0.35	64.05	0	0.07	0.55	0.05	0.03	0.01	11.17	18.86	13.96	0.01	0.2	20.69	0.01	0.13	4.16	14.34	0.09	0.32	0		-7.5	12.91	3.53	75.92	75.54	632	435.89	740.28	550.19	650.07	457.38	725.48	461.88
5.438	0	0.08	0.05	0.03	0.8	0.03	0.13	0.55	0.71	0.04	98.4	20.98	0	88.88	0.35	54.94	0	0.06	0.71	0.04	0.04	0.01	14.38	14.43	9.31	0.02	0.19	21.89	0.01	0.1	4.06	16.49	0.1	0.4	0		-6.64	11.61	2.49	75.54	72.85	631.52	438.2	735.75	548.12	648.21	459.49	720.97	462.99
5.472	0	0.09	0.07	0.03	0.57	0.03	0.12	0.36	0.75	0.08	98.87	11.65	0	89.25	0.31	44.67	0	0.04	0.75	0.04	0.08	0.01	17	10.64	7.36	0.02	0.19	23.45	0.01	0.08	4.92	49.16	0.11	0.54	0		-12.31	11.42	2.48	75.12	75.13	631.72	440.5	735.34	548.53	646.99	460.91	722.02	464.9
5.505	0	0.11	0.09	0.03	0.42	0.03	0.12	0.25	0.78	0.11	99.17	8.54	0	90.56	0.26	35.54	0	0.03	0.78	0.04	0.11	0.01	20.52	7.27	5.13	0.02	0.18	28.28	0.01	0.06	5.27	77.41	0.1	0.78	0		-15.1	10.69	2.53	73.98	75.16	631.66	443.07	736.01	551.13	647.34	462.76	722.31	468.14
5.538	0	0.13	0.12	0.03	0.28	0.03	0.13	0.15	0.7	0.13	99.45	2.77	0	90.52	0.2	23.19	0.01	0.02	0.7	0.05	0.13	0.01	24.46	6.18	2.56	0.02	0.14	25.89	0.01	0.04	4.02	98.48	0.1	0.9	0		-19.52	10.72	2.26	72.51	76.39	634.03	447.56	736.64	552.95	648.06	466.72	724.3	471.42
5.572	0	0.14	0.13	0.03	0.23	0.02	0.13	0.11	0.36	0.15	99.55	1.55	0	90.63	0.11	17.35	0.01	0.01	0.36	0.03	0.15	0.01	23.82	5.11	1.66	0.03	0.1	24.31	0.01	0.02	3.29	99.42	0.08	0.77	0		-19.99	10.65	2.72	70.9	75.63	637.15	454.9	737.53	557.25	650.81	472.69	726.09	479.99
5.605	0	0.12	0.15	0.02	0.2	0.02	0.13	0.1	0.25	0.15	99.61	0.49	0	89.45	0.08	13.17	0.02	0.01	0.25	0.03	0.15	0.01	19.62	4.71	0.95	0.03	0.08	12.31	0.01	0.02	2.61	99.81	0.08	0.49	0		-23.66	11.31	3.15	69.68	77.86	638.97	457.56	739.48	558.8	652.01	474.15	729.26	483.86
5.638	0	0.11	0.14	0.02	0.2	0.02	0.13	0.1	0.17	0.16	99.6	0.33	0	92.63	0.06	13.5	0.03	0.01	0.17	0.02	0.16	0.01	14.19	4.03	0.62	0.03	0.07	4.18	0.02	0.01	2.41	99.81	0.08	0.25	0		-21	9.35	1.88	68.75	80.22	645.04	463.47	745.38	564.55	655.9	481.65	735.77	489.06
5.672	0	0.11	0.15	0.02	0.18	0.02	0.12	0.09	0.15	0.13	99.63	0.33	0	89.08	0.05	11.02	0.06	0.01	0.15	0.02	0.13	0.01	13.11	2.53	0.48	0.03	0.07	1.37	0.02	0.01	2.14	99.43	0.07	0.19	0		-21.56	11.5	2.41	67.84	77.72	649.24	466.37	749.67	567.91	661.78	483.89	739.07	492.12
5.705	0	0.11	0.16	0.02	0.17	0.02	0.13	0.08	0.17	0.13	99.66	0.33	0	90.51	0.04	8.71	0.08	0.01	0.17	0.02	0.13	0.02	10.22	2.53	0.42	0.03	0.07	0.61	0.03	0.01	2.11	99.09	0.06	0.11	0		-20.46	10.72	1.91	67.39	78.62	654.25	468.51	757.5	573.09	667.43	486.88	745.64	494.87
5.739	0	0.11	0.15	0.02	0.18	0.02	0.12	0.08	0.31	0.15	99.65	0.33	0	92.19	0.03	9.85	0.15	0.01	0.31	0.02	0.1	0.04	14.32	1.39	0.32	0.04	0.09	0.66	0.06	0.01	1.66	99.96	0.07	0.07	0		-15.1	9.66	4.62	67.52	76.76	652.62	466.31	761.85	579.56	671.35	485.35	747.6	494.13
5.772	0	0.11	0.15	0.02	0.19	0.02	0.11	0.09	0.48	0.19	99.63	0.33	0	95.19	0.03	11.36	0.19	0.01	0.48	0.03	0.1	0.04	20.66	0.89	0.32	0.05	0.13	1.6	0.08	0.01	1.6	99.98	0.09	0.06	0		-14.09	7.07	2.88	68.34	81.83	658.99	464.56	771.63	581.21	675.75	485.76	757.34	492.03
5.805	0	0.11	0.14	0.02	0.19	0.03	0.11	0.09	0.67	0.18	99.61	0.33	0	96.34	0.02	12.34	0.18	0.01	0.67	0.03	0.08	0.03	25.91	0.77	0.29	0.05	0.19	3.52	0.09	0.01	1.32	99.93	0.1	0.05	0		-13.8	5.65	4.17	68.97	79.45	662.4	460.32	778.35	581	682.83	481.09	761.87	489.17
5.839	0	0.11	0.13	0.02	0.22	0.03	0.1	0.11	1.02	0.27	99.55	0.46	0	95.27	0.03	16.78	0.27	0.02	1.02	0.03	0.09	0.02	34.03	0.46	0.22	0.07	0.29	7.98	0.15	0.01	0.93	99.83	0.1	0.1	0		-11.93	6.99	4.24	70.49	79.54	671.14	454.44	787.34	575.93	691.69	475.74	770.88	483.18
5.872	0	0.09	0.1	0.02	0.3	0.03	0.09	0.16	0.93	0.22	99.41	0.67	0	94.57	0.03	25.11	0.22	0.02	0.93	0.02	0.06	0.01	37.45	0.41	0.22	0.06	0.36	4.82	0.13	0.01	0.77	95.4	0.11	0.14	0		-9.38	7.72	6.3	71.55	79.81	671.62	449.64	792.78	577.65	695.84	471.59	775.23	479.76
5.905	0	0.07	0.07	0.02	0.47	0.03	0.07	0.28	1.06	0.22	99.06	1.69	0	95.62	0.04	38.86	0.22	0.02	1.06	0.03	0.04	0.01	41.69	0.37	0.26	0.05	0.44	3.88	0.14	0.01	0.62	31	0.12	0.24	0		-11.05	6.58	6.84	72.21	80.84	674.11	445.22	800.24	578.36	700.64	468.02	781.1	475.82
5.939	0	0.05	0.04	0.02	1.01	0.03	0.05	0.73	1.25	0.21	97.98	9.65	0	96.11	0.05	62.07	0.21	0.03	1.25	0.03	0.05	0.01	42.52	0.31	0.35	0.05	0.54	3.44	0.15	0.01	0.57	11.7	0.12	0.37	1		-8.54	5.97	7.39	72.77	79.8	677.49	442.51	806.02	579.01	706.05	465.67	785.4	474.18
5.972	0	0.03	0.03	0.02	1.99	0.03	0.03	1.71	1.48	0.16	96.02	34.21	0	95.98	0.08	82.6	0.16	0.05	1.48	0.03	0.03	0	48.28	0.26	0.37	0.05	0.71	2.59	0.15	0.01	0.5	4.53	0.13	0.6	0		-8.88	6.14	8.12	73.25	78.41	679.52	439.65	809.61	577.82	709.95	463.03	787.89	471.61
6.005	0	0.03	0.02	0.02	2.49	0.03	0.03	2.27	1.54	0.13	95.02	49.8	0	95.45	0.13	89.44	0.13	0.06	1.54	0.03	0.02	0	40.7	0.21	0.34	0.03	0.77	3.79	0.16	0.02	0.44	1	0.14	0.82	0		-8.77	6.78	7.97	73.68	77.88	681.24	436.9	813.08	577.27	712.7	460.59	790.12	469.02
6.039	0	0.03	0.02	0.02	2.91	0.03	0.03	2.76	1.1	0.08	94.18	59.43	0	95.72	0.24	94.17	0.08	0.06	1.1	0.03	0.01	0	31.38	0.19	0.27	0.03	0.74	3.92	0.18	0.04	0.38	0.43	0.16	1.04	0		-8.52	6.47	9.15	74	77.92	681.75	434.39	813.86	574.86	714.1	457.7	791.42	467.35
6.072	0	0.03	0.02	0.02	3.16	0.03	0.03	3.06	0.98	0.07	93.67	66.88	0	93.78	0.42	96.51	0.07	0.08	0.98	0.04	0.01	0	26.71	0.18	0.34	0.03	0.87	5.57	0.17	0.05	0.37	0.3	0.16	1.6	0		-8.79	8.43	9.09	74.44	78.5	681.94	431.85	814.91	573.06	714.46	455.58	792.4	464.9
6.106	0	0.03	0.02	0.02	3.22	0.03	0.03	3.14	0.99	0.05	93.55	73.94	0	95	0.56	96.97	0.04	0.09	0.99	0.05	0.01	0	21.53	0.12	0.48	0.03	0.96	9.34	0.18	0.08	0.44	0.11	0.22	1.95	0		-7.22	7.28	8.85	74.87	77.81	682.14	430.17	815.26	571.95	714.84	454.34	792.15	463.17
6.139	0	0.03	0.02	0.02	3.23	0.03	0.03	3.15	0.87	0.06	93.54	69.61	0	94.38	0.79	96.73	0.02	0.11	0.87	0.06	0	0	18.14	0.11	0.55	0.02	1.25	6.92	0.16	0.11	0.44	0.1	0.25	1.93	0		-8.41	7.89	8.48	74.94	76.89	682.42	429.25	814.85	569.87	714.9	453.95	791.44	461.22
6.172	0	0.03	0.02	0.02	3.21	0.03	0.03	3.12	0.73	0.05	93.57	62.8	0	93.17	1.04	96.28	0.02	0.13	0.73	0.05	0	0	15.37	0.12	0.56	0.02	1.19	3.57	0.17	0.12	0.38	0.03	0.24	1.54	0		-9.18	8.94	8.21	75.24	76.13	682.06	428.53	812.34	567.06	713.69	452.18	789.4	460.11
6.206	0	0.03	0.02	0.02	3.12	0.03	0.03	3.03	0.47	0.05	93.76	59.03	0	81.84	1.02	95.41	0.01	0.16	0.47	0.05	0	0	12.94	0.1	0.51	0.02	1.34	2.47	0.11	0.21	0.28	0.07	0.28	1.08	0		-8.23	14.47	8.14	75.53	76.52	681.48	427.02	810.77	564.7	712.6	450.36	788.63	459.05
6.239	0	0.03	0.02	0.02	2.98	0.03	0.03	2.84	0.37	0.05	94.03	55.56	0	83.07	0.93	93.87	0.01	0.17	0.37	0.05	0	0	13.57	0.11	0.57	0.02	1.78	2.24	0.11	0.24	0.3	0.05	0.26	0.83	0		-7.23	14.05	6.69	75.67	75.33	679.24	426.29	807.02	562.88	709.19	449.87	784.15	457.31
6.272	0	0.03	0.02	0.02	2.72	0.03	0.03	2.54	0.31	0.04	94.55	51.74	0	82.72	0.94	91.13	0.01	0.18	0.31	0.04	0	0	14.21	0.11	0.62	0.01	1.55	3.07	0.09	0.26	0.27	0.06	0.23	0.51	0		-4.62	14.17	5.84	76.3	78.68	675.31	424.81	803.11	561.31	703.23	448.97	781.52	456.78
6.306	0	0.03	0.02	0.02	2.58	0.02	0.03	2.39	0.3	0.04	94.84	50.5	0	94.51	0.95	89.55	0	0.2	0.3	0.04	0	0	13.18	0.14	0.74	0.01	1.27	4.04	0.06	0.27	0.25	0.04	0.2	0.26	0		-4.55	7.77	5.83	76.76	80.76	668.23	423.57	795.57	558.81	694.85	447.25	775.1	456.31
6.339	0	0.03	0.02	0.02	2.42	0.02	0.03	2.21	0.31	0.02	95.16	48.05	0	94.14	1.04	87.52	0	0.2	0.31	0.02	0	0	13.59	0.19	0.94	0.01	1.09	4.84	0.05	0.27	0.27	0.02	0.17	0.16	0		-6.48	8.12	5.74	76.61	80.19	662.34	423.81	789	557.94	688.85	446.99	768.5	456.25
6.373	0	0.03	0.02	0.02	2.28	0.02	0.03	2.07	0.3	0.02	95.43	43.73	0	95.52	1.09	85.78	0	0.2	0.3	0.02	0	0	11.59	0.26	1.26	0.01	0.84	4.42	0.04	0.39	0.35	0.01	0.14	0.1	0		-5.61	6.7	6.33	76.79	79.97	653.66	424.16	779.03	557.09	679.97	447.06	759.38	456.48
6.406	0	0.03	0.02	0.02	2.33	0.02	0.03	2.13	0.34	0.01	95.34	43.24	0	94.21	1.14	86.33	0	0.26	0.27	0.01	0	0	9.3	0.34	1.82	0.01	0.61	3.62	0.04	0.44	0.38	0.02	0.11	0.04	0		-5.46	8.05	7.76	76.67	77.7	643.09	422.76	768.53	556.15	671.31	446.26	748.6	454.2
6.439	0	0.03	0.02	0.03	2.42	0.02	0.03	2.24	0.39	0.01	95.16	46.03	0	92	1.06	87.53	0	0.32	0.23	0.01	0	0	5.91	0.39	2.41	0.01	0.52	3.83	0.05	0.48	0.41	0.02	0.11	0.01	0		-5.99	9.78	6.92	76.71	77.57	633.98	420.66	759.4	554.01	661.72	444.7	739	451.36
6.473	0	0.03	0.02	0.03	2.39	0.02	0.03	2.22	0.71	0.01	95.21	45.01	0	91.21	1.14	87.15	0	0.29	0.26	0.01	0	0	5.07	0.71	3.7	0.01	0.4	3.61	0.06	0.54	0.44	0.02	0.08	0.01	0		-1.97	10.3	2.57	77.15	78.98	629.24	419.6	754.57	553.5	653.53	445.48	732.4	449.61
6.506	0	0.03	0.02	0.03	2.41	0.02	0.04	2.24	1.01	0.01	95.17	48.48	0	94.57	1.19	87.38	0	0.31	0.24	0.01	0	0	3.56	1.01	5.2	0.01	0.28	3.35	0.05	0.48	0.4	0.01	0.07	0	0		-4.37	7.71	3.84	77.18	80.63	618.78	419.43	743.62	552.04	642.84	443.98	723.23	450.18
6.539	0	0.03	0.02	0.03	2.6	0.02	0.04	2.46	1.28	0.01	94.79	56.07	0	89.2	1.31	89.51	0	0.41	0.24	0.01	0	0	2.74	1.28	6.86	0.01	0.21	3.71	0.04	0.47	0.34	0.01	0.07	0	0		0.27	11.45	2.75	77.15	80.37	615	419.71	739.13	552.53	638.15	445.75	718.41	449.95
6.573	0	0.03	0.02	0.03	2.72	0.02	0.04	2.6	1.44	0.01	94.57	62.47	0	92.6	1.44	90.65	0	0.43	0.34	0.01	0	0	2.52	2.23	9.03	0.01	0.22	6.99	0.03	0.54	0.39	0.01	0.06	0	0		-0.94	9.36	4.29	77.16	80.82	607.39	421.01	730.29	552.24	630.69	445.76	711.3	451.7
6.606	0	0.03	0.02	0.03	2.94	0.02	0.04	2.89	1.57	0.01	94.12	68.58	0	89.64	1.57	92.92	0	0.46	0.41	0.01	0	0	2.09	2.35	10.13	0.01	0.21	9.29	0.03	0.66	0.38	0.02	0.06	0	0		-1.48	11.21	2.77	76.88	78.39	605.04	420.5	727.94	551.71	628.55	445.79	706.81	450.41
6.639	0	0.04	0.02	0.03	3.09	0.03	0.04	3.09	1.78	0.02	93.82	75.19	0	90.62	1.78	94.14	0	0.58	0.61	0.02	0	0	2.51	3.76	12.15	0	0.23	12.99	0.02	0.82	0.4	0.03	0.06	0	0		-2.09	10.66	2.78	76.86	79.73	601.44	419.89	724.1	550.49	624.19	445.01	703.77	449.9
6.673	0	0.04	0.02	0.04	3.16	0.03	0.05	3.19	1.92	0.02	93.61	84.61	0	89.23	1.92	94.57	0	0.65	0.63	0.02	0	0	2.51	5.5	12.58	0	0.23	19.98	0.01	0.99	0.45	0	0.05	0	0		-5.18	11.43	3.05	76.78	77.23	600.83	419.82	722.36	549.39	624.37	444.44	701.51	448.18
6.706	0	0.04	0.02	0.04	3.18	0.02	0.05	3.24	1.8	0.02	93.52	89.96	0	89.43	1.8	94.74	0	0.77	0.51	0.02	0	0	3.33	5.99	15.66	0	0.28	25.89	0.01	1.18	0.46	0	0.04	0	0		-3.24	11.32	3.22	76.9	76.35	599.39	419.52	720.04	548.6	623	444.58	699.3	447.47
6.74	0	0.06	0.02	0.04	3.25	0.02	0.06	3.35	1.48	0.02	93.29	97.78	-2.77	91.08	1.48	95.29	0	1.06	0.28	0.02	0	0	2.82	9.01	16.67	0	0.39	45.17	0.01	1.52	0.48	0	0.04	0	0		-3.73	10.38	3.97	76.89	78.34	597.81	417.93	719.27	546.89	621.29	443.88	699.61	446.01
6.773	0	0.06	0.02	0.04	3.39	0.02	0.07	3.62	1.43	0.02	92.77	97.61	-3.13	93.89	1.43	96.07	0	1.58	0.26	0.02	0	0	2.71	11.4	16.4	0	0.45	43.41	0.01	2.14	0.52	0	0.04	0.01	0		-1.46	8.34	4.12	77.02	77.05	597.34	417.26	718.8	546.94	621.5	443.11	698.5	445.8
6.806	0	0.06	0.02	0.04	3.47	0.02	0.07	3.76	1.34	0.02	92.49	97.48	-2.78	93.8	1.34	96.41	0	1.94	0.25	0.02	0	0	2.09	11.84	15.28	0	0.51	42.42	0.01	2.48	0.53	0	0.03	0	0		-0.14	8.42	4.8	77.06	77.33	596.87	416.77	719.2	547.24	621.75	443.2	699.03	445.86
6.84	0	0.04	0.02	0.04	3.48	0.02	0.07	3.97	1.17	0.02	92.06	90.46	0	94.58	1.17	96.44	0	2.15	0.21	0.02	0	0	1.38	13.58	13.54	0	0.43	24.89	0.01	3.78	0.5	0	0.03	0	0		1	7.7	5.42	77.14	76.6	596.53	416.25	720.01	548.19	622.68	442.88	699.23	445.95
6.873	0	0.04	0.02	0.04	3.43	0.02	0.07	3.93	0.91	0.01	92.14	79.87	0	94.71	0.91	95.62	0	2.63	0.19	0.01	0	0	1.24	13.87	11.98	0	0.42	14.87	0.01	4.13	0.53	0	0.03	0	0		-1.54	7.57	5.31	77.27	76.5	596.91	415.65	721	547.82	623.34	442.26	699.8	444.85
6.906	0	0.04	0.02	0.03	3.38	0.02	0.07	3.9	0.91	0.01	92.21	78.89	0	90.55	0.91	94.9	0	2.87	0.17	0.01	0	0	0.86	14.84	9.25	0	0.5	10.37	0.01	4.39	0.54	0	0.03	0.01	0		-1.96	10.7	6.11	77.34	78.79	602.05	416.98	727.56	549.33	628.67	445.13	707.45	446.36
6.94	0	0.04	0.02	0.03	3.31	0.02	0.1	3.85	0.86	0.02	92.3	85.05	0	93.95	0.86	94.11	0	3.01	0.17	0.02	0	0	0.79	20.86	9.77	0	0.62	7.63	0	4.8	0.54	0	0.03	0.01	0		1.97	8.28	5.87	77.41	77.12	603.66	415.93	731.42	552.44	631.99	444.14	709.07	446.46
6.973	0	0.04	0.02	0.03	3.23	0.02	0.12	3.61	1.1	0.02	92.77	86.56	0	94.12	1.1	93.38	0	2.74	0.25	0.02	0.01	0	0.8	23.14	11.47	0	0.66	9.88	0.01	3.98	0.61	0	0.03	0.01	0		2.92	8.13	6.83	77.48	78.57	609.95	416.72	738.04	552.83	638.36	445.74	716.9	447.74
7.006	0	0.04	0.02	0.03	2.98	0.02	0.12	3.31	1.5	0.02	93.37	84.47	0	92.79	1.5	91.55	0	1.85	0.29	0.02	0.01	0	1.01	22.86	10.36	0	0.78	12.93	0.01	4.14	0.57	0	0.03	0.02	0		-1.77	9.23	6.31	77.54	79.39	614.15	415.34	743.74	553.27	642.67	442.55	721.96	446.48
7.04	0	0.04	0.02	0.04	2.46	0.02	0.16	2.68	1.41	0.04	94.65	82.1	-0.59	96.76	1.41	86.9	0	0.87	0.47	0.04	0.01	0.01	0.95	25.39	14.67	0	0.81	13.49	0.01	4.58	0.87	0.23	0.03	0.02	0		2.39	5.02	6.29	77.91	79.77	620.57	413.53	749.15	550.92	648.31	441.18	727.99	445.13
7.073	0	0.05	0.02	0.04	2.26	0.03	0.22	2.35	1.73	0.05	95.31	83.08	-3.89	93.28	1.73	84.29	0	0.54	0.64	0.05	0.02	0.02	1.18	28.84	17.78	0	0.8	19.6	0.01	3.96	0.95	59.64	0.03	0.04	0		0.33	8.84	6.28	77.97	77.1	630.63	417.61	755.94	550.68	657.99	445.36	735.07	447.5
7.107	0	0.05	0.03	0.04	2.02	0.02	0.3	1.98	2.54	0.07	95.95	83.1	-4.94	95.42	2.54	80.34	0	0.35	0.47	0.07	0.05	0.06	1.9	32.82	18.27	0	0.88	16.47	0.02	3.09	1.08	68.17	0.03	0.07	0		2.74	6.81	8.05	78.09	76.62	630.97	417.28	756.77	551.39	659.89	444.1	736.35	449.01
7.14	0	0.06	0.03	0.05	1.84	0.02	0.37	1.69	3.28	0.1	96.32	79.37	-8.24	91.28	3.28	76.83	0	0.22	0.48	0.1	0.06	0.05	2.37	33.27	23.33	0	0.91	24.41	0.03	2.19	1.28	3.17	0.03	0.09	0		-0.57	10.26	7.48	77.79	77.41	637.29	419.65	762.61	552.3	665.32	446.72	742.65	450.3
7.173	0	0.07	0.03	0.06	1.57	0.02	0.49	1.38	3.13	0.12	96.86	75.69	-10.09	93.78	3.13	72.25	0	0.13	0.4	0.12	0.07	0.04	3.64	35.21	29.35	0	0.82	23.51	0.03	2	1.4	0.6	0.03	0.12	0		-1.06	8.43	7.56	77.46	73.42	639.71	420.4	764.47	553.47	669.27	446.27	742.55	450.76
7.207	0	0.08	0.04	0.07	1.2	0.02	0.86	0.97	3.07	0.16	97.59	72.6	-14.17	94.11	3.07	64.29	0	0.08	0.4	0.16	0.05	0.02	5.5	41.17	35.47	0	0.87	26.4	0.05	1.5	1.86	0.22	0.04	0.14	0		-1.88	8.14	7.49	77.22	73.28	642.11	420.5	767.38	554.11	671.94	446.31	745.08	450.77
7.24	0	0.09	0.05	0.07	0.98	0.02	0.88	0.74	3.07	0.15	98.05	60.76	-13.83	89.73	3.07	57.93	0	0.07	0.44	0.15	0.04	0.01	6.9	40.84	32.45	0	0.95	28.55	0.05	1.32	1.84	0.1	0.04	0.15	0		-2.81	11.16	7.62	77.1	73.24	643.76	421.31	767.9	553.57	673.21	446.46	746.27	451.56
7.273	0	0.09	0.05	0.08	0.93	0.02	1.01	0.69	2.8	0.13	97.98	60.91	-12.88	91.46	2.8	56.86	0	0.06	0.39	0.13	0.03	0.01	7.74	42	36.18	0	0.9	19.13	0.05	0.94	1.81	0.04	0.05	0.13	0		-2.71	10.15	8.26	77.03	73.33	643.32	420.48	768.43	553.66	673.57	445.73	746.7	451.19
7.307	0	0.08	0.04	0.06	1.08	0.02	1.22	0.81	3.2	0.09	97.56	77.77	-14.2	90.71	3.2	60.84	0	0.08	0.3	0.09	0.02	0	10.07	48.08	31.36	0.01	0.95	20.04	0.08	0.55	1.93	0.05	0.05	0.11	0		-1.5	10.61	7.52	77.06	73.15	644.37	420.66	768.72	553.56	673.9	445.83	746.85	451.2
7.34	0	0.07	0.04	0.07	1.16	0.02	1.3	0.88	2.73	0.07	97.4	82.73	-14.18	91.17	2.73	63.29	0	0.11	0.23	0.07	0.01	0	9.71	49.54	34.12	0.01	1.21	15.4	0.08	0.53	2	0.06	0.06	0.09	0		-0.92	10.33	6.59	77.12	74.42	644.14	420.49	767.73	552.76	672.16	445.68	746.4	450.77
7.374	0	0.07	0.04	0.08	1.22	0.02	1.44	0.93	2.01	0.05	97.11	87.21	-14.8	85.81	2.01	65.6	0	0.16	0.16	0.05	0	0	7.6	51.62	37.86	0.01	1.19	11.86	0.11	0.31	2.43	0.03	0.07	0.04	0		0.29	13	3.89	77.12	73.14	643.33	420.92	764.82	551.99	669.35	446.1	742.4	449.81
7.407	0	0.06	0.03	0.08	1.43	0.02	1.27	1.14	2.21	0.04	97.13	90.48	-14.23	82.01	2.21	70.16	0	0.22	0.17	0.04	0	0	6.08	51.18	35.79	0.01	1.13	11.93	0.1	0.26	2.35	0.02	0.07	0.02	0		-2.63	14.42	4.12	77.04	73.54	641.91	421.41	761.89	550.13	667.17	445.49	740.56	450.18
7.44	0	0.06	0.03	0.08	1.96	0.02	1.14	1.69	2.48	0.03	96.08	95.21	-15.72	92.13	2.48	79.39	0	0.32	0.23	0.03	0	0	4.16	51.15	37.45	0.01	0.96	16.68	0.08	0.25	2.54	0.01	0.07	0.01	0		-4.47	9.7	5.41	77.15	76.26	635.13	421.66	753.7	547.96	659.14	444.38	735.09	451.18
7.474	0	0.05	0.02	0.06	2.52	0.02	0.57	2.32	2.8	0.02	94.96	94.9	-10.95	91.66	2.8	86.81	0	0.44	0.24	0.02	0	0	3.01	42.9	29.28	0.01	0.65	16.17	0.06	0.23	2.5	0.01	0.08	0	0		-7	10.02	5.08	76.98	75.61	628.74	422.85	747.35	548.97	652.86	445.46	728.22	451.55
7.507	0	0.05	0.02	0.05	2.67	0.02	0.38	2.5	2.27	0.02	94.66	93.67	-8.73	89.96	2.27	89.17	0	0.45	0.29	0.02	0	0	3.12	37.7	25.41	0.01	0.45	18.78	0.05	0.21	3.1	0	0.08	0	0		-6.58	11.04	4.44	76.98	76.26	624.16	423.63	741.9	548.66	647.16	446.37	723.2	452.2
7.54	0	0.04	0.02	0.05	2.93	0.02	0.26	2.82	2.27	0.01	94.14	92.63	-5.63	90.12	2.27	91.99	0	0.54	0.32	0.01	0	0	3.09	32.84	21.27	0.01	0.35	16.74	0.04	0.22	3.09	0.01	0.07	0	0		-7.76	10.95	4.43	76.88	78.41	616.02	422.06	734.94	548	638.55	445.58	716.83	450.06
7.574	0	0.04	0.02	0.05	3.01	0.02	0.18	2.91	2.03	0.01	93.98	89.45	-2.49	88.91	2.03	93.06	0	0.53	0.31	0.01	0	0	3.47	26.87	20	0.01	0.3	13.45	0.02	0.22	2.66	0	0.06	0	0		-6.04	11.59	4.36	76.71	75.75	608.21	422.74	727.85	549.93	632.38	445.81	707.88	451.96
7.607	0	0.04	0.02	0.04	3.07	0.02	0.14	2.99	1.76	0.01	93.86	88.39	-0.45	88.96	1.76	94.05	0	0.45	0.37	0.01	0	0	3.38	24.54	14.56	0.01	0.26	13.85	0.02	0.25	2.73	0.24	0.06	0.01	0		-2.64	11.57	3.28	76.65	75.4	601.84	424.19	721.71	552.15	625.55	449.9	700.92	451.63
7.64	0	0.04	0.02	0.03	2.92	0.02	0.11	2.82	1.91	0.02	94.15	89.95	-1.63	89.22	1.91	92.59	0	0.3	0.46	0.02	0.01	0	5.14	21.45	10.18	0.01	0.28	28.02	0.01	0.25	2.72	99.26	0.06	0.04	0		-5.31	11.43	2.77	76.45	75.55	601.97	430.32	715.22	550.5	621.99	454.25	697.52	456.16
7.674	0	0.06	0.02	0.03	2.75	0.02	0.07	2.62	1.66	0.02	94.49	97.42	-2.14	90.19	1.66	91.09	0	0.22	0.52	0.02	0.01	0	9.17	13.08	5.88	0	0.31	47.45	0.01	0.26	2.32	99.89	0.05	0.07	0		-7.43	10.91	1.15	75.99	79.01	601.78	437.94	710.66	552.29	616.91	461.29	695.92	462.69
7.707	0	0.07	0.02	0.03	2.39	0.02	0.06	2.19	1.34	0.04	95.22	98.73	-4.13	87.93	1.34	87.08	0	0.18	0.52	0.01	0.04	0	16.67	11.8	3.69	0.01	0.39	60.48	0.01	0.24	2.42	99.88	0.05	0.11	0		-7.71	12.07	1.15	75.11	77.68	601.82	442.68	709.04	554.86	616.82	465.19	694.45	467.96
7.741	0	0.11	0.03	0.03	2	0.02	0.06	1.75	1.02	0.1	95.99	99.6	-7.83	88.53	1.02	81.98	0	0.14	0.42	0.01	0.1	0	28.92	9.42	3.77	0.01	0.6	80.11	0.01	0.18	2.19	99.92	0.05	0.18	0		-10.37	11.78	1.61	73.45	76.99	602.68	447.8	707.01	556.67	616.85	469.35	693.8	471.95
7.774	0	0.11	0.03	0.03	1.61	0.02	0.06	1.33	0.9	0.11	96.77	98.73	-5.25	92.97	0.9	75.54	0	0.1	0.26	0.01	0.11	0	27.34	8.23	2.17	0.01	0.58	71.97	0.01	0.13	1.68	99.93	0.04	0.2	0		-25.37	9.09	1.04	70.42	75.74	603.6	455.04	705.26	557.53	616.79	473.04	692.27	479.26
7.807	0	0.1	0.04	0.02	0.97	0.02	0.07	0.71	0.73	0.12	98.05	79.48	0	93.74	0.73	60.38	0	0.06	0.17	0.01	0.12	0	28.2	6.76	1.17	0.01	0.61	49.8	0.01	0.1	1.2	99.73	0.04	0.38	0		-22.24	8.47	0.43	69.14	78.11	607.85	461.28	706.14	560.49	617.7	480.53	695.73	483.97
7.841	0	0.09	0.07	0.02	0.56	0.02	0.08	0.35	0.59	0.25	98.88	14	0	94.82	0.59	43.82	0.01	0.05	0.13	0.01	0.25	0.01	20.96	3.99	0.72	0.01	0.56	26.93	0.01	0.07	0.98	99.23	0.04	0.69	0		-25.08	7.47	0.24	67.74	78.89	610.81	466.23	707.86	563.28	619.57	484.44	698.27	489.91
7.874	0	0.09	0.11	0.02	0.31	0.02	0.1	0.17	0.39	0.33	99.37	0.7	0	96.46	0.39	26.66	0.01	0.04	0.12	0.01	0.33	0.03	16.14	3.84	0.53	0.02	0.5	3.89	0.01	0.07	1.09	98.46	0.04	0.75	0		-26.55	5.48	1.24	67.51	83.39	613.66	468.82	709.94	565.1	620.36	486.98	703.61	491.9
7.907	0	0.09	0.11	0.02	0.28	0.02	0.1	0.15	0.27	0.39	99.44	0.53	0	96.43	0.27	23.38	0.02	0.04	0.19	0.01	0.39	0.08	9.68	3.23	0.57	0.02	0.38	1.12	0.02	0.06	1.23	99.49	0.04	0.5	0		-28.36	5.52	-0.88	65.89	83.31	618.53	473.96	717	572.43	624.97	493.24	708.19	497.26
7.941	0	0.09	0.12	0.03	0.26	0.02	0.1	0.13	0.22	0.55	99.49	0.41	0	97.17	0.17	21.06	0.04	0.04	0.22	0.01	0.55	0.26	4.18	2.16	0.75	0.04	0.26	0.61	0.03	0.04	1.53	99.84	0.04	0.38	0		-28.2	4.33	-0.35	64.97	84.41	621.67	478.53	720.67	577.52	628.17	497.47	712.43	502.52
7.974	0	0.09	0.12	0.03	0.24	0.02	0.11	0.12	0.22	0.69	99.53	0.35	0	94.01	0.14	18.58	0.05	0.03	0.22	0	0.69	0.35	1.77	2.23	0.86	0.04	0.12	0.32	0.05	0.03	2.18	99.94	0.03	0.23	0		-27	8.24	1.15	64.17	84.91	627.1	483.02	726.46	582.38	634.56	501.68	719.33	506.55
8.007	0	0.1	0.14	0.03	0.2	0.02	0.12	0.1	0.2	0.96	99.6	0.33	0	96.53	0.11	14.08	0.08	0.03	0.2	0	0.96	0.36	0.73	2.45	0.85	0.05	0.07	0.51	0.09	0.02	2.81	99.86	0.03	0.16	0		-31.17	5.37	1.6	63.27	88.29	633.8	485.82	734.51	586.54	640.52	504.02	728.65	509.36
8.041	0	0.1	0.13	0.03	0.21	0.02	0.12	0.11	0.12	1.44	99.57	0.33	0	96.86	0.1	15.77	0.19	0.04	0.12	0	1.44	0.43	0.43	3.01	1.32	0.07	0.05	0.54	0.21	0.01	3.25	99.82	0.02	0.12	0		-28.38	4.86	1.75	62.89	87.73	641.06	488.49	742.31	589.74	648.39	507.56	736.03	511.31
8.074	0	0.1	0.12	0.03	0.23	0.02	0.11	0.12	0.11	1.84	99.54	0.38	0	97.09	0.07	18.05	0.19	0.04	0.11	0	1.84	0.41	0.26	3.09	2.38	0.09	0.03	0.38	0.3	0.01	3.84	99.68	0.02	0.05	0		-29.5	4.46	2.86	62.56	87.71	648.2	491.29	749.58	592.67	656.41	509.08	743.91	515.09
8.108	0	0.1	0.12	0.03	0.25	0.02	0.11	0.13	0.1	1.15	99.5	0.45	0	96.78	0.06	19.84	0.39	0.05	0.1	0	1.15	0.48	0.2	2.76	3.1	0.23	0.02	0.26	0.86	0	4.44	99.69	0.02	0.03	0		-26.14	4.99	2.8	62.4	86.76	656.75	492.83	759.62	596.07	666.12	511.36	752.69	517.05
8.141	0	0.1	0.13	0.03	0.23	0.02	0.12	0.11	0.1	1.24	99.53	0.41	0	97.23	0.06	17.45	0.64	0.05	0.1	0	1.24	0.59	0.18	2.97	4.41	0.27	0.01	0.21	1.52	0	5.67	99.93	0.02	0.02	0		-25.55	4.21	2.74	62.67	86.03	667.95	491.53	770.2	594.28	677.31	510.11	763.17	515.57
8.174	0	0.11	0.14	0.03	0.2	0.02	0.13	0.09	0.16	1.68	99.61	0.33	0	97.42	0.05	12.29	0.74	0.04	0.16	0	1.68	1.03	0.17	2.99	4.53	0.25	0.01	0.16	1.73	0	6.3	99.93	0.02	0.02	0		-24.87	3.85	2.7	62.83	83.85	678.2	491.39	779.5	593.6	688.1	509.96	771.81	514.88
8.208	0	0.13	0.16	0.04	0.19	0.02	0.15	0.08	0.16	1.55	99.62	0.33	0	97.36	0.04	9.71	1.25	0.04	0.16	0	1.55	1.13	0.17	3.83	4.8	0.37	0.01	0.2	3.74	0	8.64	99.95	0.02	0.02	0		-28.57	3.96	4.36	62.35	85.38	684.48	491.19	786.25	593.15	695.07	507.87	780.08	515.86
8.241	0	0.13	0.17	0.04	0.18	0.02	0.16	0.07	0.15	1.26	99.65	0.33	0	97.75	0.03	7.17	1.16	0.04	0.15	0	1.26	0.97	0.22	4.06	5.01	0.32	0.01	0.24	3.62	0	9.66	99.97	0.02	0.02	0		-28.55	3.13	3.51	62.34	86.65	691.11	490.97	794.82	594.68	701.48	508.31	787.78	516.13
8.274	0	0.14	0.16	0.04	0.19	0.02	0.15	0.08	0.18	0.78	99.62	0.33	0	97.71	0.03	7.77	1.19	0.04	0.18	0.01	0.78	0.84	0.25	3.38	4.02	0.41	0.01	0.38	5.99	0	10.88	99.97	0.02	0.03	0		-28.26	3.24	4.35	62.61	88.31	695.62	490.23	801.72	596.41	707.02	507.39	794.87	516.42
8.308	0	0.17	0.17	0.04	0.2	0.02	0.15	0.07	0.2	0.44	99.59	0.68	0	96.59	0.02	6.3	0.81	0.04	0.2	0.01	0.29	0.61	0.44	3.28	4.28	0.66	0.02	0.73	12.42	0	23.83	100	0.02	0.04	0		-23.11	5.29	4.94	63.06	82.13	696.38	489.89	803.78	598.79	711.88	506.96	793.3	517.77
8.341	0	0.18	0.17	0.05	0.21	0.02	0.14	0.07	0.23	0.64	99.57	0.51	0	95.21	0.02	5.79	0.67	0.03	0.23	0.01	0.12	0.45	0.64	2.49	3.21	0.76	0.02	0.77	15.46	0	20.33	99.99	0.02	0.08	0		-25.48	7.05	2.94	62.8	84.73	700.94	489.5	809.9	598.59	714.72	507.15	798.75	518.01
8.375	0	0.2	0.17	0.06	0.24	0.02	0.14	0.07	0.33	0.49	99.51	0.65	0	96.17	0.02	6.3	0.49	0.03	0.33	0.02	0.07	0.71	1.06	2.1	2.82	1.24	0.02	0.55	21.65	0	23.32	100	0.02	0.12	0		-23.38	5.88	3.96	63.39	83.26	699.99	488.19	809.07	598.14	715.23	505.53	797.67	517.17
8.408	0	0.23	0.17	0.07	0.27	0.02	0.13	0.07	0.34	0.43	99.46	0.85	0	96.67	0.01	5.65	0.43	0.02	0.34	0.03	0.1	0.47	1.86	1.53	2.4	2.07	0.03	0.74	27.8	0	20.5	100	0.02	0.16	0		-25.05	5.15	4.52	63.19	81.31	701.61	488.05	809.15	596.53	717.34	504.72	797.85	516.08
8.441	0	0.25	0.17	0.08	0.3	0.02	0.13	0.07	0.32	0.46	99.4	1.19	0	96.52	0.01	6.8	0.46	0.02	0.32	0.03	0.15	0.36	2.71	1.35	2.32	2.52	0.04	0.96	31.29	0	17.15	99.99	0.02	0.21	0		-23.27	5.39	4.37	63.64	78.97	700.36	485.72	808.72	595.33	717.58	502.46	795.62	514.56
8.475	0	0.25	0.16	0.08	0.32	0.02	0.12	0.08	0.39	0.37	99.36	1.44	0	93.71	0.01	8.06	0.37	0.03	0.39	0.03	0.35	0.36	3.41	1.07	1.99	3.78	0.05	1.86	32.65	0	9.7	99.99	0.02	0.29	0		-24.96	8.49	3.86	64.88	81.01	698.35	478.82	808.67	590.3	715.25	496.15	795.47	507.4
8.508	0	0.23	0.14	0.07	0.36	0.02	0.11	0.09	0.33	0.29	99.27	1.87	0	92.6	0.01	12.66	0.29	0.03	0.33	0.03	0.26	0.09	3.29	0.66	1.29	2.85	0.04	2.3	31.4	0.01	6.1	99.99	0.02	0.22	0		-21.48	9.37	3.5	66.34	82.66	693.45	470.62	811.68	591.39	713.26	490.1	795.24	500.68
8.541	0	0.18	0.12	0.06	0.44	0.02	0.09	0.13	0.3	0.2	99.12	2.59	0	87.43	0.01	21.12	0.2	0.03	0.3	0.01	0.16	0.04	5.97	0.53	1.06	1.91	0.05	2.81	27.06	0.01	4.94	99.99	0.02	0.23	0		-19.86	12.3	3.24	68.3	82.7	690.9	462.04	811.75	586.08	711.87	482.39	793.94	492.61
8.575	0	0.11	0.07	0.05	0.69	0.02	0.07	0.28	0.29	0.13	98.62	5.85	0	87.11	0.01	38.94	0.13	0.03	0.29	0.01	0.07	0.01	7.82	0.32	0.8	1.51	0.04	2.94	19.81	0.01	2.98	99.36	0.02	0.21	0		-16.58	12.45	4.65	70.03	80.53	685.89	454.75	808.55	582	709.74	475.37	789.55	486.1
8.608	0	0.07	0.04	0.04	1.28	0.02	0.05	0.7	0.2	0.09	97.44	18.97	0	84.83	0.01	60.88	0.09	0.03	0.2	0.01	0.02	0	9.42	0.33	0.9	0.89	0.06	3.54	14.39	0.01	2.62	42.92	0.02	0.19	0		-13.54	13.39	4.44	71.1	80.13	681.72	449.31	805.81	579.85	706.15	471.98	786.01	478.57
8.641	0	0.05	0.03	0.04	2.3	0.02	0.03	1.58	0.29	0.06	95.4	47.06	0	75.34	0.02	80.69	0.06	0.05	0.29	0	0.01	0	11.76	0.29	1.09	0.65	0.09	11.14	11.17	0.02	2.65	1.68	0.03	0.23	1		-11.98	16.42	5.16	71.77	77.52	676.66	444.31	802.15	577.31	703.54	467.34	780.81	473.64
8.675	0	0.04	0.02	0.03	3.31	0.02	0.03	2.7	0.41	0.03	93.38	83.6	0	76.42	0.03	93.81	0.03	0.08	0.41	0	0.01	0	13.8	0.22	1.28	0.6	0.11	19.79	7.99	0.04	1.94	0.28	0.04	0.25	0		-12.01	16.12	4.86	72.81	77.13	670.9	440.01	797.62	574.27	698.39	463.24	775.25	469.71
8.708	0	0.04	0.02	0.03	3.68	0.02	0.03	3.21	0.53	0.06	92.65	87.07	0	86.1	0.06	97.97	0.03	0.17	0.53	0.01	0.01	0	13.53	0.22	1.01	0.49	0.1	19.1	6.29	0.05	1.89	0.39	0.04	0.19	0		-10.15	12.88	5.45	74.65	77.81	662.9	435.22	788.57	568.33	689.87	458.13	767.31	465.78
8.742	0	0.03	0.02	0.03	3.7	0.02	0.03	3.38	0.56	0.15	92.6	80.81	0	88.04	0.15	99.01	0.02	0.23	0.56	0.01	0.01	0	15.24	0.15	1.05	0.5	0.09	12.21	4.64	0.11	1.14	0.07	0.04	0.21	0		-10.68	12.02	4.09	74.68	79.86	658.69	433.54	785.17	567.36	684.17	457.4	763.81	463.23
8.775	0	0.03	0.02	0.03	3.67	0.02	0.03	3.48	0.44	0.36	92.65	79.34	0	86.95	0.36	99.42	0.02	0.35	0.44	0.01	0.01	0	16.13	0.16	1.42	0.39	0.11	10.66	3.01	0.14	1.08	0.08	0.05	0.26	0		-9.86	12.52	5.66	75.34	78.11	650.16	429.13	776.21	562.75	677.23	453.09	755.14	458.68
8.808	0	0.03	0.02	0.03	3.76	0.02	0.03	3.61	0.37	0.37	92.47	74.52	0	87.07	0.94	99.55	0.02	0.55	0.37	0.02	0.01	0	9.86	0.2	1.88	0.37	0.13	7.14	2.67	0.16	1.1	0.02	0.05	0.24	0		-9.32	12.47	5.43	75.56	77.4	641.97	427.08	767.97	560.66	669.17	451.59	746.43	456.25
8.842	0	0.03	0.02	0.03	3.83	0.02	0.03	3.78	0.27	0.17	92.35	71.51	0	84.07	1.78	99.54	0.01	0.86	0.27	0.03	0.01	0	6.63	0.23	1.84	0.17	0.15	5.25	1.5	0.17	0.92	0.07	0.05	0.22	0		-6.86	13.68	1.81	75.97	77.14	638.95	426.16	765.09	560.74	664.1	452.09	741.21	454.19
8.875	0	0.03	0.02	0.03	3.92	0.02	0.03	3.89	0.25	0.15	92.17	69	0	88.6	2.22	99.52	0.01	1.13	0.24	0.04	0.01	0	5.76	0.25	1.69	0.15	0.16	3.77	1.48	0.18	0.91	0.03	0.05	0.2	0		-5.66	11.75	3.14	76.5	77.48	632.14	424.98	758.06	559.59	657.8	450.66	735.23	453.49
8.908	0	0.03	0.02	0.03	3.88	0.02	0.03	3.9	0.29	0.07	92.2	68.55	0	88.12	2.27	99.38	0.01	1.27	0.17	0.03	0	0	4.57	0.29	1.64	0.07	0.14	3.65	0.9	0.17	0.94	0.01	0.05	0.15	0		-4.34	11.98	2.71	76.77	77.86	628.59	424.42	753.13	557.5	653.12	449.97	730.92	453.24
8.942	0	0.03	0.02	0.02	3.84	0.02	0.03	3.91	0.4	0.02	92.19	70.34	0	88.08	2.34	99.28	0	1.32	0.09	0.01	0	0	2.77	0.4	1.71	0.02	0.12	4.8	0.27	0.2	0.9	0	0.04	0.13	0		-3.8	12	3.67	76.85	77.63	624.41	423.66	747.85	555.78	649.11	448.74	726.64	452.55
8.975	0	0.03	0.02	0.03	3.79	0.02	0.03	3.84	0.45	0.02	92.31	72.12	0	85.8	2.27	99.19	0	1.06	0.07	0.01	0	0	2.3	0.45	2.35	0.02	0.18	5.97	0.28	0.2	0.87	0.01	0.04	0.12	0		-5.49	13	3.97	76.79	75.39	619.74	421.3	743.24	553.14	645.72	446.51	721.04	449.57
9.008	0	0.03	0.02	0.03	3.78	0.02	0.03	3.85	0.62	0.01	92.31	73.57	0	85.37	2.18	99.32	0	1.02	0.06	0.01	0	0	1.99	0.62	2.71	0.01	0.26	6.76	0.18	0.23	0.87	0.03	0.04	0.09	0		-0.69	13.18	4.77	77.02	75.37	617.82	420.47	741.12	552.41	644.19	446.7	719.5	449.66
9.042	0	0.03	0.02	0.03	3.75	0.02	0.03	3.82	1.23	0.01	92.37	72.54	0	92.17	1.91	99.41	0	1	0.07	0	0	0	2.22	1.23	3.23	0.01	0.36	6.01	0.1	0.23	1.1	0.01	0.04	0.09	0		-0.96	9.67	4.18	77.01	78.37	617.29	420.81	739.63	551.52	641.34	446.67	719.64	449.91
9.075	0	0.03	0.02	0.03	3.68	0.02	0.03	3.72	1.15	0.01	92.55	69.45	0	92.69	1.35	99.31	0	0.99	0.1	0	0	0	2.42	1.15	3.11	0.01	0.43	4.24	0.13	0.28	1.16	0.01	0.04	0.1	0		-4.35	9.3	4.22	76.87	76.72	617.26	421.62	737.79	550.14	641.22	446.17	717.84	449.92
9.109	0	0.03	0.02	0.03	3.64	0.02	0.03	3.69	1	0.03	92.63	71.2	0	92.6	1	99.12	0	1.11	0.16	0	0	0	2.78	1.43	3.92	0.03	0.51	5.47	0.16	0.46	1.6	0.01	0.05	0.09	0		-6.04	9.36	4.42	76.74	75.91	617.48	422.75	736.05	548.71	640.96	446.77	716.78	450.41
9.142	0	0.03	0.02	0.03	3.57	0.02	0.03	3.63	0.82	0.04	92.73	68.78	0	92.07	0.82	98.8	0	0.98	0.19	0	0	0	2.12	1.11	4.09	0.04	0.54	4.36	0.28	0.72	1.57	0.02	0.04	0.08	0		-6.14	9.74	4.28	76.49	76.57	617.94	425.05	733.73	547.92	639.69	447.66	716.07	453.1
9.175	0	0.03	0.02	0.03	3.48	0.02	0.03	3.53	0.62	0.04	92.94	66.54	0	93.16	0.62	98.42	0	0.81	0.27	0.01	0	0	1.52	0.99	3.02	0.04	0.46	3.47	0.29	0.76	1.25	0.01	0.04	0.05	0		-8.37	8.94	5.22	76.17	77.35	617.5	426.97	732.51	548.22	639.03	449.48	716.21	454.54
9.209	0	0.03	0.02	0.03	3.34	0.02	0.03	3.36	0.52	0.05	93.29	67.15	0	89.88	0.41	97.66	0	0.54	0.52	0.01	0	0	2.14	1	2.59	0.05	0.42	4.57	0.3	0.74	1.12	0.03	0.04	0.04	0		-10.99	11.08	5.42	75.57	75.42	619.17	430.82	730.95	548.37	640.24	451.11	715.29	458.57
9.242	0	0.03	0.02	0.03	3.2	0.02	0.03	3.19	0.56	0.05	93.6	62.83	0	90.04	0.26	96.77	0	0.36	0.56	0.01	0.01	0	2.58	0.92	1.52	0.05	0.26	3.09	0.31	0.72	0.95	0.08	0.03	0.05	0		-9.14	10.99	4.45	74.82	75.23	623.1	437.05	733.07	552.83	642.66	458.81	717.77	463.03
9.275	0	0.03	0.02	0.03	2.97	0.03	0.03	2.9	0.68	0.05	94.06	58.55	0	90.92	0.16	94.72	0	0.23	0.68	0.02	0.03	0	2.95	0.9	0.96	0.05	0.18	2.92	0.4	0.61	0.84	0.13	0.03	0.04	0		-14.41	10.48	4.83	73.89	75.55	626.91	442.78	734.93	555.8	645.61	462.59	720.93	468.38
9.309	0	0.03	0.02	0.02	2.71	0.03	0.03	2.58	1.04	0.06	94.57	53.62	0	93.65	0.11	92.05	0	0.15	1.04	0.02	0.06	0.02	4.01	0.58	0.52	0.04	0.15	3.09	0.47	0.55	0.69	0.09	0.04	0.04	0		-14.44	8.54	6.62	73.63	73.69	626.05	441.19	736.6	556.69	647.9	461.36	721.33	467.64
9.342	0	0.03	0.02	0.02	2.48	0.03	0.03	2.31	0.88	0.09	95.04	43.87	0	86.27	0.07	89.39	0	0.11	1.08	0.04	0.09	0.02	4.55	0.44	0.29	0.03	0.11	0.88	0.45	0.56	0.6	0.14	0.04	0.03	0		-14.62	12.81	5.83	72.89	74.35	630.99	440.98	745.92	561.67	654.43	461.04	728.37	468.84
9.376	0	0.03	0.02	0.02	2.67	0.03	0.03	2.56	0.49	0.04	94.65	47.79	0	88.79	0.06	91.74	0	0.08	1.46	0.04	0.03	0.01	3.5	0.28	0.14	0.02	0.08	0.34	0.5	0.8	0.49	0.11	0.05	0.01	0		-13.26	11.65	8.16	73.56	73.62	631.47	436.59	750.34	561.46	658.52	457.98	731.78	465.33
9.409	0	0.03	0.02	0.02	2.76	0.03	0.03	2.68	0.47	0.03	94.49	49.78	0	89.73	0.05	92.65	0	0.08	1.09	0.03	0.03	0	3.54	0.2	0.1	0.02	0.07	0.47	0.57	1.01	0.45	0.08	0.06	0.01	0		-10.26	11.16	7.82	74.36	76.2	638	434.14	760.12	562.74	665.3	457	741.18	463.86
9.442	0	0.03	0.02	0.02	2.62	0.03	0.03	2.52	0.61	0.04	94.76	46.72	0	81.12	0.05	91.09	0	0.06	0.86	0.04	0.03	0	4.67	0.16	0.09	0.01	0.09	0.61	0.61	1.03	0.49	0.09	0.07	0.03	0		-6.1	14.71	9.82	74.6	72.77	639.4	429.96	767.33	565.3	672.39	455.22	744.9	461.33
9.476	0	0.03	0.02	0.02	2.8	0.03	0.03	2.76	0.64	0.04	94.4	51.55	0	81.99	0.07	92.78	0.01	0.08	0.64	0.04	0.01	0	4.82	0.07	0.07	0.01	0.11	1.33	1.14	1.55	0.51	0.06	0.1	0.03	0		-3.26	14.42	9.38	75.37	72.8	648.11	428.99	775.82	565.7	680.81	453.03	753.12	461.47
9.509	0	0.03	0.02	0.03	2.62	0.03	0.03	2.52	0.99	0.03	94.77	51.25	0	77.6	0.11	90.27	0.01	0.09	0.99	0.06	0.02	0	6.67	0.03	0.09	0.02	0.18	3.69	1.78	1.82	0.69	0.3	0.13	0.11	0		-6.26	15.79	11.74	75.55	72.86	649.76	426.91	778.74	563.84	684.62	450.24	756.76	460.49
9.542	0	0.04	0.02	0.03	2.48	0.03	0.03	2.34	1.7	0.03	95.05	62.01	0	72.23	0.18	88.3	0.01	0.13	1.7	0.09	0.02	0	8.04	0.03	0.17	0.02	0.38	11.13	1.96	1.82	1.06	0.55	0.14	0.45	0		-6.68	17.22	11.58	75.32	74.06	655.39	430.25	783.92	567.25	689.65	452.08	762.63	464.67
9.576	0	0.05	0.03	0.03	2.03	0.03	0.03	1.79	2.22	0.02	95.95	64.56	0	76.98	0.21	81.66	0.01	0.14	2.22	0.11	0.02	0	6.93	0.01	0.38	0.02	0.52	19.14	2.64	1.87	1.91	0.11	0.16	0.89	0		-9.45	15.96	10.78	75.3	75.49	658.73	431.56	785.93	566.27	691.26	452.2	765.47	466.07
9.609	0	0.06	0.03	0.03	1.72	0.03	0.04	1.47	4.05	0.03	96.55	79.67	0	80.37	0.29	76.77	0.02	0.13	4.05	0.15	0.05	0	8.96	0.01	0.92	0.03	0.8	33.56	2.28	1.94	2.72	0.57	0.18	1.9	0		-9.89	14.95	9.72	75.1	72.5	660.95	432.66	785.62	565.13	692.63	453.64	764.27	464.79
9.642	0	0.09	0.06	0.03	1.2	0.03	0.05	0.92	4.1	0.03	97.61	78.57	0	56.96	0.28	65.6	0.02	0.11	4.1	0.24	0.04	0	13.4	0.01	1.82	0.03	1.24	43.9	2.12	1.82	2.94	0.12	0.21	5.13	0		-10.16	20.6	11.23	73.87	69.59	663.05	432.79	788.41	566.04	697.43	454.15	766.17	464.94
9.676	0	0.09	0.14	0.03	0.84	0.03	0.06	0.58	4.25	0.02	98.33	42.33	0	74.68	0.38	54.61	0.02	0.1	4.25	0.46	0.05	0	18.66	0.01	2.6	0.02	2.13	34.88	1.93	1.56	4.28	0.41	0.33	10.2	0		-7.71	16.59	11.76	74.98	72.44	662.54	429.54	791.28	566.7	697.61	451.44	769.06	463.39
9.709	0	0.09	0.29	0.03	0.77	0.03	0.06	0.52	4.16	0.03	98.46	19.44	0	71.26	0.53	51.26	0.02	0.1	4.16	0.6	0.03	0	22.91	0	3.44	0.03	2.74	24.38	2.64	1.96	4.36	2.03	0.36	16.24	0		-6.83	17.46	10.87	75.11	71.21	663.34	427.72	793.54	567.14	699.09	450.37	769.48	461.17
9.743	0	0.09	0.78	0.03	0.58	0.03	0.07	0.35	2.21	0.03	98.44	4.27	0	75.77	0.62	41.45	0.02	0.07	2.21	0.74	0.02	0	22.1	0	4.4	0.03	3.48	13.18	4.37	2.43	6.17	2.52	0.52	23.31	0		-6.56	16.3	10.81	75.38	74	664.75	427.03	794.91	565.99	699.24	449.69	772.38	460.97
9.776	0	0.09	0.77	0.03	0.7	0.03	0.07	0.45	2.29	0.03	98.46	5.78	0	81.08	0.62	46.05	0.02	0.06	2.29	0.75	0.02	0	21.47	0	4.31	0.03	3.84	12.54	6.43	3.93	7.32	74.24	0.63	24.38	0		-4.76	14.72	10.96	75.69	73.72	665.65	428.17	794.38	565.93	699.64	450.36	772.34	462.55
9.809	0	0.08	0.58	0.03	0.81	0.03	0.06	0.52	1.76	0.04	98.38	7.13	0	75.58	0.73	49.28	0.02	0.04	1.76	0.66	0.02	0	30.08	0	2.65	0.04	2.83	12.11	8.59	4.01	7.42	99.28	0.64	22.51	0		-4.45	16.35	10.54	75.72	73.81	665.83	429.81	792.5	565.3	698.56	451.72	771.36	463.92
9.843	0	0.08	0.42	0.04	1.18	0.03	0.05	0.8	1.94	0.06	97.63	14.46	0	80.05	0.86	58.06	0.01	0.04	1.94	0.6	0.02	0	41.6	0	1.4	0.06	2.95	10.01	13.09	5.37	13.15	94.97	0.76	21.46	0		-7.31	15.05	6.28	75.66	74.2	664.51	430.79	789.51	563.2	693.57	452.8	766.96	463.74
9.876	0	0.07	0.4	0.04	1.5	0.03	0.04	1.1	2.71	0.06	97	26.34	0	78.97	0.73	66.01	0.01	0.03	2.71	0.36	0.04	0	42.21	0	0.82	0.06	2.78	11.08	12.24	5.22	14.53	80.77	0.81	23.01	0		-12.39	15.38	7.94	74.61	75.4	661.93	435.95	783.61	563.5	689.96	455.57	764.17	468.95
9.909	0	0.05	0.24	0.03	1.78	0.03	0.04	1.39	4.06	0.1	96.44	42.97	0	80.82	0.66	72.14	0.01	0.03	4.06	0.34	0.05	0	47.5	0	0.57	0.1	2.84	5.84	11.21	4.85	17.67	52.03	1	19.68	0		-11.12	14.81	7.81	73.77	74.47	656.67	439.74	777.38	566.28	684.58	459.24	757.75	473.07
9.943	0	0.05	0.12	0.04	2.15	0.04	0.04	1.73	6.39	0.24	95.69	63.75	0	81.3	0.5	76.92	0.01	0.03	6.39	0.29	0.07	0.01	55.73	0	0.37	0.24	1.91	1.75	14.35	5.65	23.44	27.89	1.29	14.48	1		-10.37	14.65	7.01	72.65	74.79	649.7	442.38	770.52	569.08	677	462.31	750.6	475.58
9.976	0	0.04	0.06	0.04	2.4	0.04	0.03	2.02	7.14	0.22	95.21	65.54	0	85.3	0.29	81.23	0.02	0.02	7.14	0.25	0.1	0.02	55.35	0	0.23	0.22	1.42	0.83	13.65	5.26	20.1	30.14	1.48	9.41	0		-13.63	13.21	6.58	71.62	75.97	644.19	445.09	763.6	569.59	669.9	464.47	744.79	477.28
10.009	0	0.04	0.05	0.04	2.59	0.04	0.03	2.24	7.68	0.2	94.82	67.42	0	87.59	0.23	83.99	0.02	0.03	7.68	0.27	0.09	0.04	60.73	0	0.13	0.2	1.22	0.3	13.65	5.15	18.39	6.43	1.71	7.42	0		-12.26	12.23	6.03	71.16	74.58	637.78	446.6	756.89	571.61	663.44	466.97	737.32	477.23
10.043	0	0.04	0.03	0.03	2.86	0.04	0.03	2.64	5.48	0.14	94.28	64.01	0	83.2	0.21	88.14	0.02	0.03	5.48	0.22	0.08	0.02	63.45	0	0.07	0.14	0.88	0.2	12.36	5.07	10.69	5.41	1.87	5.84	0		-12.39	14	3.74	71.58	74.19	631.8	444.97	751.93	570.88	656.77	466.35	730.44	475.15
10.076	0	0.03	0.03	0.03	3	0.04	0.03	2.82	3.81	0.07	94	65.9	0	77.27	0.14	90.69	0.01	0.04	3.81	0.21	0.07	0.01	61.28	0	0.05	0.07	0.71	0.3	10.84	4.16	10.29	0.56	1.9	4.34	0		-8.41	15.88	2.54	72.19	73.91	627.84	443.07	749.08	571.2	652.72	466.22	726.34	472.69
10.11	0	0.03	0.02	0.03	3.21	0.03	0.03	2.99	2.26	0.04	93.57	71.28	0	67.57	0.12	92.47	0.01	0.04	1.99	0.19	0.06	0	56.71	0	0.05	0.04	0.43	0.31	12.18	3.83	4.29	0.22	2.26	3	0		-9.18	18.33	2.87	72.63	71.87	623.46	440.19	745.43	569.51	649.92	463.33	721.54	469.33
10.143	0	0.03	0.02	0.03	3.47	0.03	0.02	3.18	2.35	0.02	93.07	75.27	0	64.21	0.17	94.7	0.01	0.05	1.84	0.21	0.04	0	58.06	0	0.05	0.02	0.39	0.57	12.48	3.1	3.27	0.09	2.35	2.22	0		-9.29	19.08	3.94	73.21	71.71	619.93	436.8	741.58	566.13	646.95	459.67	718.41	465.69
10.176	0	0.03	0.02	0.03	3.57	0.03	0.02	3.26	2.4	0.02	92.85	76.57	0	68.6	0.27	95.55	0.01	0.06	1.59	0.2	0.02	0	57.26	0	0.05	0.02	0.39	0.99	12.52	2.74	3.01	0.05	2.4	1.8	0		-6.97	18.09	3.91	73.98	71.51	617.09	433.85	739.62	564.93	644.55	457.66	715.91	462.37
10.21	0	0.03	0.02	0.03	3.48	0.04	0.02	3.21	2.12	0.01	93.04	74.25	0	63.98	0.47	95.93	0.01	0.08	1.59	0.16	0.01	0	53.01	0	0.05	0.01	0.55	1.6	10.58	1.78	2.12	0.03	2.73	1.62	0		-6.3	19.13	3.16	74.53	71.31	614.98	431.03	738.72	563.45	642.73	455.37	713.91	459.79
10.243	0	0.03	0.02	0.03	3.78	0.03	0.02	3.43	2.51	0.01	92.44	77.92	0	70.56	0.7	97.29	0.01	0.11	1.58	0.11	0.01	0	46.01	0	0.06	0.01	0.62	2.78	11.74	1.77	1.88	0.01	2.51	1.27	0		-7.3	17.63	3.79	75.24	70.54	612.89	428.78	734.35	558.45	640.22	452.14	710.56	457.44
10.276	0	0.03	0.01	0.03	3.91	0.04	0.02	3.48	2.13	0.01	92.18	79.73	0	70.58	0.96	97.62	0.01	0.14	1.35	0.08	0	0	36.63	0	0.08	0	0.66	2.13	12.75	1.5	1.72	0.02	2.71	0.63	0		-5.81	17.62	3.37	75.65	70.61	611.23	427.41	733.66	558.51	638.75	451.5	709.21	456.01
10.31	0	0.03	0.01	0.03	3.66	0.04	0.02	3.34	2.91	0.01	92.67	75.07	0	72.04	1.3	96.73	0.01	0.14	1.24	0.07	0	0	31.91	0	0.18	0	1.1	3.87	10.32	1.08	1.57	0.04	2.91	0.47	0		-5.02	17.27	3.68	75.77	68.63	610.44	427.3	732.29	558.4	638.75	451.57	707.29	455.14
10.343	0	0.03	0.01	0.03	3.97	0.03	0.03	3.42	2.64	0.01	92.06	77.82	0	75.58	2.33	96.34	0.01	0.18	1.05	0.07	0.01	0	21.93	0	0.24	0	1.53	3.1	12.62	1.01	1.53	0.07	2.64	0.23	0		-5.76	16.35	4.75	75.78	67.63	610.02	427.05	730.83	556.77	638.86	451.04	706.39	454.63
10.377	0	0.03	0.01	0.04	4.25	0.03	0.03	3.4	2.54	0.01	91.51	80.51	0	62.79	3.31	95.45	0.01	0.18	1.28	0.08	0.01	0	19.24	0	0.31	0	1.95	3.31	15.54	0.73	0.88	0.05	2.54	0.04	0		-6.65	19.38	6.72	75.84	66.89	609.2	426.36	730.22	555.69	639.67	450.13	706.41	454.57
10.41	0	0.04	0.02	0.04	4.32	0.03	0.03	3.09	1.74	0.01	91.35	82.59	0	63.49	3.53	93.08	0.01	0.14	1.19	0.09	0.01	0	14.3	0	0.32	0	1.55	1.74	19.63	0.57	0.81	0.09	2.09	0	0		-6.12	19.23	7.53	75.99	67.21	609.17	424.54	731.69	555.02	640.67	449.26	707.77	453.09
10.443	0	0.04	0.02	0.04	3.97	0.03	0.03	2.69	0.92	0.01	92.05	80.23	0	66.85	3.42	89.81	0.01	0.1	1.19	0.09	0.02	0	8.75	0	0.49	0	1.43	0.92	20.96	0.59	0.92	0.62	2.04	0.01	0		-5.61	18.49	8.7	76.08	67.68	610.23	423.03	733.69	554.81	642.68	446.99	710.1	452.9
10.477	0	0.05	0.02	0.05	3.88	0.03	0.03	2.39	0.93	0.01	92.25	80.8	0	67.27	2.92	87.59	0.01	0.06	1.04	0.08	0.03	0	7.68	0	0.74	0	1.25	0.6	23.62	0.4	0.93	0.18	1.58	0.17	0		-5.4	18.4	9.56	76.23	67	611.99	422.93	734.83	553.34	644.86	447.64	711.69	452.5
10.51	0	0.06	0.03	0.05	2.75	0.03	0.04	1.43	1.17	0.01	94.51	66.72	0	53.2	2.47	75.62	0.01	0.03	0.78	0.09	0.04	0	8.5	0	0.98	0	1.18	0.39	26.37	0.33	1.17	1.45	1.41	0.35	0		0.25	21.36	8.98	77.08	65.81	620.41	424.57	741.13	553.66	652.52	450.02	718.19	454.3
10.543	0	0.08	0.04	0.06	1.9	0.03	0.05	0.86	1.31	0.01	96.2	46.89	0	61.72	2.17	63.46	0.01	0.02	0.72	0.09	0.05	0	8.02	0	1.13	0	1.06	0.42	28.33	0.33	1.31	39.19	1.4	0.35	0	42	-1.7	19.61	8.68	76.8	65.03	621.59	423.93	742.65	552.93	653.94	449.81	718.9	452.67
10.577	0	0.12	0.05	0.08	1.7	0.03	0.06	0.57	1.25	0.01	96.6	49.14	0	41.12	2.01	53.84	0.01	0.01	0.49	0.08	0.08	0	7.86	0.01	0.98	0	0.74	0.42	39.07	0.31	1.61	23.51	1.25	0.48	0	42	-1.2	23.79	9.3	76.59	61.5	624.69	424.35	744.91	552.47	658.64	450.55	720.11	452.62
10.61	0	0.16	0.08	0.09	1.04	0.03	0.07	0.3	1.23	0.01	97.92	24.08	0	33.59	1.52	38.56	0.01	0.01	0.48	0.08	0.11	0.01	11.76	0.01	1.12	0	0.61	0.5	40.48	0.33	2.14	11.93	1.23	1.06	0	42	-3.52	25.41	9.33	76.19	62.28	628.97	427.34	746.11	551.87	661.19	451.75	723.35	455.47
10.643	0	0.22	0.11	0.1	0.74	0.03	0.09	0.18	1.35	0.02	98.52	13.34	0	21.63	1.62	25.8	0.02	0	0.57	0.08	0.19	0	14.34	0.02	1.35	0	0.8	1.1	44.25	0.29	2.75	4.49	1.2	1.97	0	42	-1.93	28.44	8.73	76.17	57.45	632.53	430.79	746.2	552.21	664.87	455.11	722.28	457.5
10.677	0	0.33	0.19	0.14	0.59	0.03	0.11	0.11	1.52	0.05	98.81	10.02	0	16.2	2.02	13.91	0.05	0	0.7	0.12	0.23	0.01	16.68	0.04	1.52	0.01	0.93	1	52.11	0.33	3.83	9.3	1.07	3.78	0	42	-2.39	30.22	8.71	75.92	55.55	633.69	431.59	747.66	553.91	667.1	455.3	722.56	458.42
10.71	0	0.35	0.27	0.12	0.45	0.03	0.13	0.08	1.49	0.07	99.1	4.87	0	9.57	2.39	6.55	0.07	0	1.12	0.15	0.28	0.01	21.38	0.03	1.49	0.01	0.96	0.84	49.78	0.39	5.08	4.96	1.07	5.58	0	42	-5.54	33.23	6.85	75.45	54.64	637.55	436.66	747.53	554.63	668.58	458.82	723.13	461.83
10.744	0	0.38	0.4	0.13	0.42	0.03	0.14	0.07	1.68	0.16	99.16	4.21	0	8.42	3.17	2.83	0.16	0	1.68	0.21	0.38	0.01	23.17	0.06	1.47	0.02	0.98	0.42	51.27	0.4	8.22	9.04	1	8.27	0	42	-1.95	33.93	4.37	75.62	56.43	637.54	437.39	748.65	556.86	667.04	461.55	723.47	462
10.777	0	0.36	0.53	0.12	0.41	0.03	0.16	0.07	1.64	0.29	98.94	4.07	0	4.78	4.88	1.58	0.29	0.01	1.64	0.28	0.42	0.01	22.26	0.08	1.52	0.04	0.95	0.39	49.14	0.42	9.61	12.95	0.96	10.57	0	42	-4.13	36.95	3.07	75.06	55.35	639.78	439.93	749.84	558.62	668.69	462.92	724.03	463.93
10.81	0	0.36	0.76	0.12	0.43	0.03	0.17	0.08	1.9	0.45	98.49	4.79	0	4.88	6.5	0.85	0.45	0.01	1.84	0.41	0.6	0.02	25.08	0.08	1.9	0.06	0.99	0.56	49.62	0.47	10.67	10.47	0.94	13.68	0	42	-5.27	36.85	2.71	74.75	54.67	641.21	441.59	750.54	559.55	669.88	464.01	724.54	465.23
10.844	0	0.34	0.72	0.1	0.41	0.03	0.19	0.08	1.86	0.9	98.56	3.96	0	2.79	7.65	0.52	0.9	0.01	1.76	0.64	0.65	0.05	23.81	0.11	1.86	0.11	0.87	0.44	46	0.54	12.28	7.54	1.02	13.12	0	42	-2.75	39.76	4.27	74.36	52.84	641.57	441.42	751.82	561.18	672.52	463.73	725.29	466.55
10.877	0	0.33	0.59	0.1	0.44	0.03	0.2	0.08	1.71	1.21	98.82	4.66	0	3.13	9.36	0.37	1.21	0.01	1.71	0.83	0.66	0.06	16.66	0.11	1.69	0.14	0.71	0.3	46.42	0.52	11.81	7.31	1.03	11.12	0	42	-4.27	39.16	4.11	74.05	50.97	642.45	442.86	751.13	561.04	673.39	464.15	724.24	467.52
10.91	0	0.33	0.57	0.09	0.47	0.03	0.23	0.09	1.85	2.06	98.86	4.82	0	2.17	11.3	0.33	2.06	0.01	1.85	1.24	0.64	0.08	10.96	0.12	1.69	0.19	0.57	0.32	44.91	0.58	14.2	5.45	1.06	10.59	0	42	-3.35	41.04	3.8	73.88	50.62	641.61	441.95	752.73	563.05	673.85	463.93	724.36	467.23
10.944	0	0.35	0.52	0.09	0.49	0.03	0.26	0.09	2	4.37	98.96	4.49	0	2.95	11.31	0.31	4.37	0.01	1.62	1.26	0.49	0.08	9.82	0.11	2	0.33	0.52	0.22	43.98	0.61	18.51	5	1.08	9.22	0	42	-4.79	39.47	3.91	73.81	49.65	642.52	442.89	752.19	561.9	674.5	464.04	723.97	468.32
10.977	0	0.37	0.41	0.1	0.5	0.03	0.26	0.09	2.09	4.79	99	4.93	0	2.46	10.67	0.39	4.79	0.01	1.49	1.12	0.48	0.05	8.41	0.1	2.09	0.39	0.4	0.21	45.83	0.6	18.98	7.25	1.1	6.91	0	42	-6.68	40.4	2.68	73.79	50.63	642.25	442.81	751.82	560.98	673.16	463.66	723.58	468.27
11.01	0	0.45	0.4	0.11	0.53	0.03	0.26	0.08	2.26	7.25	98.94	5.25	0	2.2	8.87	0.44	7.25	0.01	1.53	1	0.43	0.04	8.07	0.09	2.26	0.56	0.32	0.23	48.46	0.66	21.3	3.99	1.12	6.04	0	42	-4.59	40.98	3.74	74.01	52.16	641.99	443.25	750.54	560.95	672.23	464.34	724.21	468.5
11.044	0	0.52	0.46	0.1	0.58	0.03	0.34	0.08	1.77	8.52	98.83	6.04	0	2.86	8.21	0.63	13.7	0.01	1.38	0.89	0.32	0.02	8.52	0.07	1.77	1.13	0.29	0.12	45.48	0.85	20.85	9.85	1.16	6.02	0	42	-6.43	39.63	3.39	73.64	50.9	640.09	442.83	747.19	558.51	669.95	463.3	720.67	467.53
11.077	0	0.48	0.5	0.09	0.51	0.03	0.29	0.08	1.59	10.57	98.97	4.62	0	5.52	6.69	0.86	12.18	0.01	1.59	0.78	0.26	0.01	10.57	0.07	1.38	0.87	0.33	0.13	43.49	0.93	19.31	10.27	1.31	7.27	0	42	-6.98	36.2	0.97	74.2	56.12	638.73	443.09	746.65	558.31	665.17	463.9	721.05	469.06
11.111	0	0.57	0.71	0.09	0.55	0.03	0.36	0.08	2.06	11.34	98.58	6.19	0	3.81	5.19	1.21	18.48	0	2.06	0.63	0.21	0.01	11.34	0.05	1.46	1.11	0.44	0.21	41.02	1.05	18.06	13.95	1.58	9.37	0	42	-5.72	38.14	0.62	74.13	57.15	636.12	443.98	743.81	558.95	661.79	465.03	718.69	470.34
11.144	0	0.61	0.77	0.11	0.58	0.03	0.3	0.08	2.27	13.24	98.46	8.59	0	11.75	4.03	1.75	16.22	0	2.27	0.51	0.32	0.02	13.24	0.04	1.06	1.47	0.65	0.22	47.68	1.67	16.1	59.97	1.83	10.96	0	42	-6.64	32.08	1.33	74.46	61.97	632.07	444.6	739.07	558.32	655.27	465.51	717.02	470.69
11.177	0	0.54	0.67	0.1	0.52	0.03	0.25	0.07	2.43	13.8	98.65	6.28	0	21.96	2.86	2.42	13.8	0	2.43	0.34	0.46	0.02	14.47	0.03	0.69	1.3	0.72	0.51	45.91	1.66	11.98	86.59	1.78	10.42	0	42	-9.3	28.34	1.24	74.62	64.94	629.22	444.92	734.96	556.39	650.2	465.37	714.93	470.57
11.211	0	0.53	0.56	0.12	0.52	0.04	0.21	0.07	2.8	11.45	98.89	7.16	0	34.54	1.74	3.57	11.45	0	2.8	0.25	0.94	0.02	14.4	0.03	0.38	1.3	0.91	0.64	50	1.5	6.55	94.32	1.98	9.57	0	42	-10.67	25.2	1.34	74.77	69.76	625.44	444.67	732.82	556.95	644.9	465.16	714.38	471.43
11.244	0	0.46	0.48	0.12	0.49	0.04	0.17	0.08	3.22	9.07	99.02	5.28	0	31.23	0.97	5.46	9.07	0	3.22	0.22	0.91	0.01	15.22	0.03	0.22	0.98	1.16	0.5	48.33	1.39	6.05	98.44	2.08	9.2	0	42	-11.45	25.95	2.8	74.51	69.38	619.93	443.92	730.62	560.06	642.18	464.11	711.13	471.87
11.277	0	0.38	0.39	0.11	0.5	0.04	0.14	0.09	3.76	6.18	98.99	4.88	0	40.45	0.61	9.47	6.18	0	3.76	0.21	0.49	0.01	25.8	0.03	0.17	0.75	1.7	1.02	46.91	1.25	5.04	76.28	2.2	8.87	0	42	-11.9	23.93	4.13	75.11	71.94	615.1	440.04	729.86	560.43	639	460.25	710.32	469.68
11.311	0	0.29	0.26	0.1	0.5	0.04	0.11	0.11	4	2.57	98.99	5.96	0	40.66	0.35	13.84	2.57	0	4.57	0.19	0.22	0.01	37.75	0.03	0.17	0.41	2.25	1.06	45.17	1.28	4	75.83	2.67	7.43	1	48	-8.18	23.89	5.06	75.7	69.06	609.72	435.75	727.83	561.37	637.11	457.3	705.69	465.38
11.344	0	0.22	0.17	0.08	0.6	0.04	0.09	0.15	3.22	1.75	98.8	7.85	0	78.01	0.28	22.39	1.75	0	3.22	0.15	0.07	0	45.31	0.03	0.18	0.35	2.73	1.65	40.29	1.24	3.45	97.81	2.62	5.58	0	48	-3.58	15.67	6.01	76.77	75.16	607.24	433.87	728.51	563.58	633.65	456.92	708.43	464.47
11.378	0	0.16	0.09	0.08	0.88	0.04	0.07	0.27	2.82	0.67	98.24	17.43	0	82.02	0.27	36.78	0.67	0.01	1.96	0.17	0.03	0	48.52	0.03	0.15	0.23	3.14	3.04	37.2	1.39	2.89	89.69	2.82	3.19	0	48	-5.03	14.41	6.56	76.76	75.54	604.23	429.37	730.94	565.12	633.47	453.17	708.65	460.59
11.411	0	0.12	0.06	0.07	1.18	0.04	0.05	0.44	2.65	0.32	97.63	27.12	0	83.25	0.28	47.92	0.32	0.01	1.62	0.17	0.04	0	42.74	0.03	0.24	0.17	3.94	3.3	33.11	1.39	2.31	17.48	2.65	1.66	0	48	-7.07	13.98	6.16	76.64	75.2	603.67	426.82	730.24	561.6	632.66	451.53	707.69	456.66
11.444	0	0.1	0.04	0.07	1.7	0.03	0.05	0.7	2.21	0.22	96.59	45.43	0	88.36	0.26	59.14	0.22	0.02	1.01	0.19	0.03	0	37.31	0.03	0.3	0.13	4.58	2.98	31.91	1.55	1.91	2.35	2.21	0.98	1	54	-2.7	11.87	8.88	77.1	76.24	601.17	422.77	732.67	561.9	633.72	450.64	709.85	454.57
11.478	0	0.07	0.03	0.06	2.16	0.03	0.04	1.06	1.32	0.08	95.67	55.8	0	88.37	0.32	68.92	0.08	0.02	0.71	0.16	0.02	0	23.3	0.03	0.45	0.06	4.6	1.32	27.31	1.94	1.02	0.54	1.88	0.26	0	54	-3.13	11.86	9.56	77.1	76.78	603.3	420.73	735.83	561.14	636.59	447.75	713.16	453.54
11.511	0	0.06	0.03	0.05	2.44	0.03	0.04	1.33	0.63	0.04	95.11	61.54	0	89.18	0.42	73.69	0.04	0.04	0.58	0.17	0.01	0	17.13	0.03	0.53	0.04	4.01	0.5	25.49	2.41	0.63	0.13	1.68	0	0	54	-3.46	11.45	10.76	77.23	78.11	605.01	418.82	738.23	559.33	638.86	445.65	716.65	452.63
11.544	0	0.06	0.03	0.05	2.6	0.03	0.04	1.49	0.53	0.03	94.8	64.7	0	89.53	0.57	76.22	0.03	0.04	0.48	0.16	0	0	5.3	0.03	0.51	0.03	2.72	0.2	24.65	2.51	0.53	0.1	1.47	0	0	54	-3.92	11.27	10.36	77.25	78.65	607.28	417.3	740.95	558.22	640.84	444.37	719.23	450.88
11.578	0	0.06	0.03	0.05	2.59	0.03	0.04	1.6	0.56	0.03	94.82	61.41	0	89.18	0.84	77.61	0.02	0.06	0.54	0.18	0	0	2.98	0.03	0.56	0.02	2.4	0.17	21.51	2.7	0.38	0.17	1.19	0	0	54	-3.64	11.46	9.99	77.3	78.81	611.31	416.76	745.19	558.45	644.71	443.35	723.19	450.56
11.611	0	0.06	0.03	0.05	2.28	0.03	0.04	1.41	0.48	0.03	95.43	53.46	0	89.53	1	74.23	0.02	0.05	0.79	0.28	0.01	0	0.69	0.03	0.48	0.02	1.79	0.17	20.83	2.77	0.36	0.13	1.19	0	0	54	-2.25	11.27	10.12	77.6	77.48	614.62	415.5	749.26	558.39	649.02	442.67	726.21	449.36
11.644	0	0.07	0.04	0.05	1.43	0.03	0.05	0.81	0.56	0.03	97.15	26.04	0	91.29	0.99	60.5	0.01	0.03	0.88	0.31	0.01	0	0.02	0.03	0.56	0.02	1.28	0.2	19.85	3.04	0.33	0.06	1.02	0	0	54	-3.3	10.25	9.62	77.81	77.03	620.19	413.75	753.43	555.36	653.76	440.04	730.47	447.07
11.678	0	0.08	0.05	0.04	0.92	0.03	0.06	0.51	0.47	0.04	98.16	9.63	0	81.17	0.91	49.73	0.01	0.02	1	0.3	0.02	0	0	0.04	0.47	0.01	0.82	0.26	15.74	2.7	0.35	0.12	0.88	0	0	54	-0.29	14.69	9.07	77.92	75.65	627.5	413.28	761.9	556.64	661.99	441.35	737.47	446.47
11.711	0	0.09	0.07	0.04	0.64	0.03	0.07	0.34	0.7	0.07	98.72	4.14	0	88.85	0.81	39.48	0.01	0.02	1.13	0.35	0.03	0.01	0	0.07	0.7	0.01	0.79	0.5	14.75	3.03	0.43	0.03	0.9	0	0	54	-0.28	11.62	8.52	78.22	73.03	633.65	409.31	765.96	550.78	667.79	437.14	740.7	441.28
11.745	0	0.1	0.08	0.04	0.47	0.03	0.08	0.25	1.2	0.15	99.06	1.79	0	86.93	0.88	31.94	0.01	0.02	1.2	0.56	0.08	0.08	0.35	0.15	0.98	0.01	0.74	1.83	11.56	3.29	0.47	0.06	0.77	0	0	54	1.87	12.53	9.02	78.35	76.61	642.81	412.36	773.49	551.25	674.9	440.68	751.39	445.03
11.778	0	0.11	0.1	0.03	0.33	0.03	0.09	0.17	1.09	0.22	99.34	0.76	0	91	0.91	22.38	0.01	0.01	1.09	0.67	0.06	0.04	0.83	0.22	1.67	0.01	0.87	1.96	9.44	3.23	0.51	0.17	0.68	0	0	48	-0.85	10.43	10.12	78.11	77.81	648.5	414.53	778.99	551.75	680.58	442.81	758.27	447.12
11.811	0	0.13	0.12	0.03	0.28	0.03	0.1	0.13	1.11	0.22	99.44	0.53	0	83.33	1.07	16.95	0.01	0.01	1.11	0.84	0.06	0.03	2.06	0.22	2.06	0.01	1.1	3.53	9.63	3.24	0.54	51.24	0.68	0	0	48	-0.91	13.96	8.34	77.69	77.37	655.64	419.58	784.72	556.44	686.23	446.88	763.46	451.55
11.845	0	0.13	0.12	0.04	0.28	0.03	0.11	0.13	1.38	0.25	99.45	0.52	0	92.24	1.1	16.12	0.01	0.01	1.38	1.02	0.1	0.01	4.2	0.25	2.38	0.01	1.42	3.47	10.38	3.73	0.6	96.11	0.62	0.15	0	48	3.38	9.62	6.48	77.85	78.04	658.38	420.89	787.51	559.76	687.43	448.01	765.31	453.18
11.878	0	0.13	0.13	0.04	0.29	0.03	0.11	0.14	1.11	0.23	99.43	0.56	0	91.02	1.05	16.75	0.01	0.01	1.11	0.64	0.07	0	9.58	0.23	2.99	0.01	1.78	3.88	10.84	3.64	0.77	87.94	0.62	0.42	0	48	0.57	10.42	7.87	77.78	76.1	659	419.71	789.51	559.47	690.5	446.54	766.39	452.12
11.911	0	0.12	0.12	0.04	0.32	0.03	0.1	0.15	1.08	0.27	99.35	0.74	0	93.25	1.04	19.83	0.01	0.01	1.08	0.55	0.06	0	15.6	0.27	2.25	0.01	2.21	2.06	11.67	3.84	0.84	10.02	0.6	0.7	0	48	-0.26	8.87	9.35	78.26	78.28	657.97	416.29	792.31	558.97	691.28	444.43	769.38	449.73
11.945	0	0.12	0.11	0.04	0.35	0.03	0.1	0.17	1.07	0.39	99.29	0.86	0	87.91	0.87	22.71	0.01	0.01	1.07	0.51	0.04	0	22.74	0.39	2.68	0.01	3.36	1.51	10.83	3.96	1.13	0.61	0.7	0.73	1	54	2.43	12.08	8.25	78.45	74.92	662.12	412.26	794.79	553.83	695.43	441.65	770.3	444.38
11.978	0	0.1	0.1	0.03	0.39	0.03	0.09	0.2	1.07	0.51	99.22	0.99	0	91.81	1.07	26.59	0.01	0.02	0.77	0.53	0.02	0	29.3	0.51	2.19	0.01	3.38	1	8.89	3.77	1.14	0.26	0.7	0.65	0	54	1.92	9.92	8.46	78.84	76.93	661.86	410.88	795.68	554.01	694.97	439.19	771.75	444.1
12.011	0	0.09	0.1	0.03	0.36	0.03	0.09	0.19	1.06	0.41	99.27	0.77	0	91.19	1.06	26.25	0.01	0.02	0.82	0.41	0.02	0	38.8	0.77	2.09	0.01	3.86	0.88	5.76	2.9	1.36	0.06	0.79	0.63	0	54	1.01	10.32	8.77	78.62	75.6	661.81	410.09	795.51	552.92	695.63	438.37	771.09	442.98
12.045	0	0.09	0.09	0.03	0.39	0.03	0.09	0.22	1.15	0.34	99.23	0.83	0	87.14	1.15	29.54	0.02	0.02	0.98	0.34	0.03	0.01	39.88	1.8	2.29	0.01	4.05	1.77	3.46	1.97	2.07	0.06	0.9	0.39	0	54	1.19	12.43	9.21	78.63	74.89	661.67	410.11	795.03	552.48	695.97	438.42	770.71	443.11
12.078	0	0.08	0.09	0.03	0.41	0.03	0.09	0.23	1.15	0.26	99.18	1.02	0	86.34	0.89	31.56	0.02	0.01	1.15	0.26	0.03	0.01	39.21	2.25	3.31	0.01	4.79	4.34	2.7	1.69	2.02	0.11	0.91	0.42	0	54	-0.13	12.78	7.88	78.55	74.41	661.18	410.52	794.26	552.84	694.74	438.68	769.05	442.54
12.112	0	0.12	0.09	0.03	0.37	0.03	0.11	0.2	1.29	0.16	99.26	3.73	0	83.65	0.71	29.08	0.02	0.01	1.29	0.16	0.03	0.01	26.18	4.51	5.77	0.01	5.15	23.79	1.86	1.19	2.88	0.15	0.93	0.45	0	54	-0.35	13.84	7.64	78.4	74.15	660.78	411.01	792.19	552.05	693.55	437.86	767.52	443.15
12.145	0	0.14	0.09	0.03	0.38	0.03	0.13	0.21	1.3	0.18	99.24	11.07	0	83.74	0.7	30.49	0.02	0.01	1.3	0.18	0.03	0	15.69	7	9.96	0.01	5.32	36.91	1.15	0.86	2.84	0.06	0.98	0.41	0	54	-0.2	13.8	7	78.44	75.26	659.07	411.62	788.96	551.23	690.22	437.83	765.26	443.66
12.178	0	0.25	0.08	0.05	0.39	0.03	0.19	0.22	1.1	0.18	99.21	61.76	-8.02	85.26	0.75	31.71	0.02	0.01	1.1	0.18	0.04	0	10.48	9.47	23.08	0	4.84	67.59	0.91	0.69	2.82	0.04	0.91	0.37	0	54	0.67	13.23	6.03	78.73	75.26	656.36	411.58	784.14	549.42	685.86	437.25	760.89	443.14
12.212	0	0.29	0.08	0.07	0.41	0.03	0.31	0.23	0.9	0.17	99.18	76.39	-14.28	89.31	0.82	33.4	0.02	0.02	0.9	0.17	0.04	0	7.38	14.99	34.06	0	3.61	74.55	0.54	0.37	2.56	0.01	0.8	0.38	0	54	3.23	11.39	5.35	78.99	76.8	655.24	411.16	781.09	547.17	682.59	437	759.19	442.63
12.245	0	0.32	0.09	0.11	0.39	0.03	0.46	0.22	0.73	0.1	99.09	73.01	-17.84	89.28	0.62	32.24	0.01	0.01	0.69	0.1	0.04	0	5.31	18.49	44.89	0	3.39	73.48	0.48	0.32	2.44	0	0.73	0.45	0	54	-0.18	11.4	6.72	78.88	74.72	649.86	411.45	774.62	545.54	678.48	436.21	752.92	442.6
12.278	0	0.23	0.08	0.12	0.42	0.03	0.59	0.24	0.67	0.1	98.83	36.18	-15.35	86.61	0.6	34.46	0.01	0.02	0.51	0.1	0.03	0	4.41	22.41	49.15	0	2.78	51.81	0.36	0.27	2.32	0.01	0.67	0.35	0	54	1.12	12.66	4.78	79.09	76.28	647	411.36	770.27	544.16	672.99	436.43	749.07	441.84
12.312	0	0.15	0.07	0.12	0.47	0.03	0.98	0.28	0.66	0.08	98.04	36.85	-13.52	92.35	0.59	38.15	0.01	0.02	0.45	0.08	0.02	0	2.5	33.52	48.48	0	2.17	27.7	0.27	0.23	2.09	0.01	0.66	0.16	0	54	-0.48	9.55	5.37	79.08	76.31	638.61	409.64	761.62	541.47	664.72	434.86	740.88	439.6
12.345	0	0.1	0.06	0.1	0.52	0.03	0.84	0.33	0.64	0.09	98.33	33.37	-8.03	91.12	0.64	41.9	0.01	0.03	0.4	0.09	0.02	0	1.44	33.61	42.82	0	1.24	9.05	0.28	0.25	1.81	0.01	0.64	0	0	54	-2.15	10.36	5.56	78.79	74.78	631.05	410.4	753.81	542.03	657.94	434.27	732.42	440.85
12.379	0	0.08	0.06	0.07	0.59	0.03	2.28	0.39	0.81	0.11	95.44	67.04	-12.87	90.75	0.81	45.68	0.01	0.04	0.51	0.11	0.02	0.01	1.4	56.48	34.68	0	0.82	3.75	0.15	0.19	1.21	0.01	0.59	0	0	54	-0.13	10.58	4.53	78.74	77.91	623.06	412.14	745.87	543.47	647.8	438.16	725.63	441.6
12.412	0	0.07	0.06	0.05	0.63	0.03	2.76	0.41	0.93	0.1	94.47	80.35	-13.27	90.94	0.93	47.17	0.01	0.05	0.51	0.1	0.02	0.01	1.55	63.69	25.41	0	0.66	3.6	0.1	0.17	1.04	0.01	0.53	0	0	54	5	10.47	3.38	78.42	76.6	619.28	414.09	740.24	544.52	643	440.92	719.56	443.24
12.445	0	0.06	0.05	0.04	0.73	0.03	1.92	0.5	1.03	0.07	96.17	82.44	-10.59	88.93	1.03	51.72	0.01	0.07	0.42	0.07	0.01	0	1.27	60.85	17.09	0	0.67	4.01	0.09	0.18	0.9	0.01	0.49	0	0	54	6.4	11.58	2.86	78.27	77.53	612.88	416.32	733.52	546.43	635.69	443.77	713.2	445.31
12.479	0	0.06	0.05	0.04	0.84	0.03	2.54	0.59	1.28	0.07	94.92	92.25	-13.24	90.57	1.28	55.44	0.01	0.1	0.42	0.07	0.01	0	1.34	68.71	12.54	0	0.61	7.57	0.05	0.16	0.65	0.01	0.39	0	0	54	-0.56	10.69	4.1	78.24	76.97	606.69	416.91	727.01	545.94	630.39	441.77	707.24	445.93
12.512	0	0.05	0.04	0.03	1.01	0.03	2.41	0.75	1.72	0.12	95.17	95.28	-13.18	90.51	1.72	60.76	0.01	0.15	0.43	0.12	0	0	1.64	69.97	9.69	0	0.51	7.69	0.04	0.22	0.6	0	0.36	0	0	54	0.3	10.72	4.09	78.31	78.08	603.38	416.67	723.79	545.44	626.57	442.3	704.58	445.64
12.545	0	0.05	0.04	0.03	1.15	0.03	2	0.88	1.64	0.14	96	96.03	-12.06	91.39	1.64	64.64	0.01	0.18	0.44	0.14	0.01	0	1.34	68.34	7.67	0	0.5	7.33	0.04	0.28	0.54	0.01	0.34	0	0	48	-1.75	10.19	4.87	78.08	76.93	600.5	416.2	721.69	545.3	625.08	441.83	701.95	445.05
12.579	0	0.05	0.03	0.03	1.29	0.03	1.98	1.02	1.63	0.16	96.04	97.18	-12.06	92.45	1.63	67.99	0.01	0.25	0.58	0.16	0.01	0	1.55	69.41	6.88	0	0.59	6.42	0.03	0.44	0.43	0.01	0.27	0	0	48	0.52	9.47	4.21	78.2	77.59	599.06	415.41	720.94	545.35	623.24	442.44	700.81	444.03
12.612	0	0.05	0.03	0.03	1.38	0.03	1.84	1.12	1.69	0.19	96.32	97.36	-11.56	92.7	1.69	69.88	0.01	0.3	0.71	0.19	0.01	0	1.42	68.35	7.33	0	0.83	5.5	0.03	0.59	0.41	0.04	0.26	0	0	48	0.94	9.3	4.62	78.18	76.96	598.33	415.49	720.15	545.42	623.03	442.42	699.96	444.33
12.645	0	0.05	0.03	0.03	1.36	0.03	1.77	1.1	1.56	0.23	96.46	97.09	-11.27	93.72	1.56	69.33	0.01	0.36	0.72	0.23	0.01	0	1.27	67.64	7.03	0	1.06	5.59	0.02	0.86	0.36	0.03	0.22	0	0	48	-0.73	8.49	5.25	78.08	76.79	597.81	415.73	719.87	545.35	623.06	442.62	699.83	444.47
12.679	0	0.05	0.03	0.03	1.33	0.03	1.27	1.11	1.14	0.25	97.33	95.1	-10.3	93.47	1.14	68.96	0	0.38	0.76	0.25	0.01	0	1.29	61.28	7.74	0	1.32	10.61	0.02	1.79	0.32	0.06	0.2	0	0	48	2.16	8.69	4.4	77.96	76.37	598.54	415.99	721.23	547.34	623.8	443.17	700.14	445.04
12.712	0	0.06	0.04	0.03	1.15	0.03	1.06	0.93	0.87	0.38	97.7	90.49	-10.73	92.81	0.87	64.58	0	0.37	0.78	0.38	0.01	0	1.94	56.79	7.4	0	1.57	19.84	0.01	2.09	0.36	0.07	0.2	0	0	48	-1.36	9.21	4.35	77.65	76.64	600.75	417.33	723.87	548.48	626.08	444.29	702.7	445.79
12.746	0	0.07	0.05	0.03	0.91	0.03	0.59	0.75	0.78	0.46	98.19	66.47	-7.11	94.24	0.6	57.55	0	0.29	0.78	0.46	0.01	0	2.7	44.3	5.67	0	2.23	24.84	0.01	4.38	0.32	0.04	0.21	0	0	48	0.27	8.03	5.01	77.59	76.55	601.76	418.46	725.08	550	627.61	445.43	704.13	447.59
12.779	0	0.07	0.06	0.03	0.69	0.03	0.42	0.55	0.85	0.48	98.63	33.64	-1.28	92.18	0.46	49.09	0	0.19	0.85	0.48	0.01	0	2.91	35.79	4.95	0	2.95	13.3	0.01	5.67	0.37	0.12	0.23	0	0	48	0.24	9.67	6.22	77.4	76.43	604.25	419.47	729.45	552.69	631.86	446.85	708.25	449.4
12.812	0	0.07	0.06	0.03	0.62	0.03	0.37	0.45	0.8	0.38	98.77	21.01	0	87.02	0.61	45.01	0	0.14	0.8	0.38	0.01	0	6.47	31.84	5.13	0	4.85	9.78	0.01	4.59	0.42	92.75	0.24	0	0	48	-1.45	12.49	6.39	77.24	77.98	609.81	423.39	734.34	555.41	636.57	450.1	714.47	453.49
12.846	0	0.07	0.06	0.03	0.62	0.03	0.23	0.44	0.81	0.38	98.76	10.97	0	87.24	0.81	44.5	0	0.11	0.78	0.38	0.03	0	18.1	22.78	5.09	0	6.22	6.62	0.01	4.68	0.48	99.35	0.21	0.04	0	48	-3.46	12.39	6.14	76.99	79.84	615.53	427.08	739.19	557.6	640.84	453.31	720.6	456.89
12.879	0	0.07	0.07	0.03	0.54	0.03	0.18	0.36	0.94	0.34	98.91	5.41	0	87.88	0.94	40.57	0	0.1	0.77	0.34	0.06	0	31.23	17.15	3.77	0	6.01	7.26	0.01	3.15	0.47	99.04	0.21	0.1	0	48	-2.72	12.09	6.01	76.55	77.9	619.76	429.26	741.7	558.45	645.02	454.9	722.82	458.77
12.912	0	0.08	0.07	0.03	0.51	0.03	0.14	0.33	1.03	0.27	98.98	3.65	0	90.27	1.03	39.29	0.01	0.07	0.61	0.27	0.09	0	40.44	11.99	2.55	0	4.18	13.3	0.01	2.51	0.44	99.59	0.19	0.18	0	42	-6.24	10.86	3.51	75.92	81.54	632.76	434.79	752.35	561.55	653.54	459.01	734.98	462.95
12.946	0	0.09	0.08	0.03	0.48	0.03	0.12	0.3	1.08	0.26	99.05	3.99	0	88.75	1.08	37.6	0.01	0.07	0.65	0.26	0.16	0	51.26	8.9	2.01	0	3.01	16.13	0.01	2.1	0.58	99.89	0.18	0.25	0	42	-10.34	11.67	3.84	74.96	81.43	638.98	437.51	758.89	563.33	660.3	460.01	741.42	467.1
12.979	0	0.1	0.09	0.03	0.41	0.03	0.12	0.25	0.81	0.18	99.18	4.96	0	87.79	0.81	33.68	0.01	0.07	0.6	0.18	0.14	0	57.33	7.34	2.1	0	2.45	22.9	0.01	1.41	0.65	99.95	0.17	0.39	0	42	-13.26	12.13	5.04	73.07	79.47	647.25	445.57	764.46	567.97	669.01	466.2	747.96	475.27
13.012	0	0.1	0.09	0.03	0.39	0.03	0.1	0.23	0.54	0.22	99.22	3.9	0	87.2	0.54	32.52	0.01	0.07	0.41	0.1	0.22	0	55.43	4.73	1.7	0	1.69	20.93	0.01	0.86	0.67	99.97	0.17	0.52	0	42	-16.25	12.41	4.82	71.16	81.32	653.85	453.55	769.6	573.57	673.89	473.55	754.69	482.75
13.046	0	0.1	0.1	0.03	0.32	0.03	0.1	0.18	0.39	0.3	99.35	1.79	0	87.18	0.33	27.42	0.01	0.06	0.39	0.06	0.3	0	59.51	2.5	1.41	0	1.39	16.08	0.01	0.46	0.78	99.82	0.17	0.64	0	42	-18.38	12.42	4.8	69.28	81.67	659.72	460.16	775.6	579.09	679.83	478.97	760.59	491.08
13.079	0	0.11	0.13	0.03	0.24	0.03	0.11	0.12	0.38	0.37	99.52	0.65	0	89.31	0.11	18.91	0.02	0.07	0.38	0.05	0.37	0.01	49.73	2.08	1.11	0	1.15	10.68	0.01	0.37	0.7	99.87	0.18	0.61	0	42	-16.67	11.38	3.62	68.47	81.32	666.33	466.46	781.16	584.58	685.18	486.23	765.86	496.36
13.113	0	0.11	0.14	0.03	0.21	0.03	0.11	0.11	0.88	0.55	99.57	0.38	0	90.33	0.05	15.3	0.03	0.08	0.88	0.05	0.55	0.07	45.24	1.04	0.9	0	1.14	6.87	0.02	0.17	0.79	99.96	0.19	0.87	0	42	-18.37	10.83	4.56	68.02	82.42	666.24	466.75	782.68	586.35	686.02	485.99	767.66	497.26
13.146	0	0.12	0.16	0.03	0.19	0.03	0.11	0.09	1.03	0.59	99.62	0.33	0	91.38	0.02	12.04	0.03	0.08	1.03	0.03	0.59	0.09	41.46	0.69	1.29	0	1.33	7.57	0.03	0.12	0.97	99.92	0.22	1.3	0	42	-18.94	10.19	3.23	66.45	83.35	674.51	475.22	791.9	595.2	693.42	494.99	776.06	505.91
13.179	0	0.13	0.18	0.03	0.18	0.03	0.11	0.09	1.46	0.53	99.63	0.45	0	93.41	0.01	10.28	0.04	0.09	1.46	0.02	0.61	0.18	38.81	0.53	2.16	0.01	1.62	13.98	0.03	0.12	1.1	99.98	0.21	2.16	0	42	-15.23	8.74	3.76	66.8	80.37	673.85	474.39	792.3	596.78	695.02	494.77	774.71	505.19
13.213	0	0.15	0.2	0.03	0.17	0.03	0.12	0.08	1.53	0.28	99.61	0.5	0	94.07	0.01	7.65	0.06	0.09	1.53	0.02	0.45	0.22	29.12	0.28	2.59	0.01	1.54	18.25	0.05	0.05	1.05	99.95	0.22	2.07	0	42	-14.17	8.18	3.58	66.74	83.89	676.12	474.9	793.74	595.9	695.08	495.36	778.25	506.32
13.246	0	0.14	0.19	0.03	0.16	0.03	0.12	0.08	1.16	0.23	99.61	0.33	0	93.31	0	7.4	0.08	0.09	1.16	0.02	0.39	0.13	25.25	0.23	2.09	0.01	1.31	11.54	0.06	0.06	1.15	99.95	0.23	1.92	0	42	-16.13	8.82	3.83	66.83	83.64	677.54	474.4	794.47	594.48	696.45	494.38	779.37	505.34
13.279	0	0.13	0.2	0.03	0.16	0.03	0.12	0.07	1.02	0.13	99.6	0.33	0	94.21	0	6.66	0.09	0.1	1.02	0.02	0.27	0.09	25.93	0.13	2.56	0.01	1.41	7.39	0.09	0.04	1.33	99.91	0.24	2.06	0	42	-17.08	8.05	4.21	67.07	81.74	677.86	474.25	793.89	593.67	697.43	493.91	778.5	504.33
13.313	0	0.12	0.2	0.03	0.16	0.03	0.12	0.07	0.97	0.12	99.6	0.33	0	93.72	0	7.09	0.12	0.11	0.97	0.01	0.2	0.07	25.41	0.06	2.94	0.01	1.51	5.07	0.09	0.03	1.19	99.99	0.24	2.13	0	42	-18.57	8.49	4.54	67.27	81.58	677.41	472.99	794.14	592.85	697.68	492.16	778.47	503.48
13.346	0	0.12	0.18	0.03	0.19	0.03	0.11	0.09	1.13	0.1	99.62	0.33	0	93.28	0.01	11.94	0.1	0.16	1.13	0.01	0.21	0.07	21.25	0.07	3.82	0.01	1.34	6.8	0.1	0.03	1.19	99.98	0.26	2.19	0	42	-17.7	8.85	3.22	67.84	82.68	674.9	469.2	795.83	593.54	695.85	489.85	777.87	500.24
13.38	0	0.15	0.17	0.03	0.19	0.03	0.11	0.09	1.48	0.1	99.63	0.77	0	91.95	0.01	11.17	0.1	0.15	1.48	0.01	0.26	0.05	14.34	0.04	3.97	0.01	1.23	20.76	0.13	0.04	1.19	99.94	0.32	1.84	0	42	-16.01	9.82	3.6	68.18	81.96	673.14	468.49	794.13	593.73	694.67	489.62	776.08	499.02
13.413	0	0.14	0.15	0.03	0.2	0.03	0.11	0.1	1.39	0.11	99.6	0.72	0	87.39	0.01	13.24	0.11	0.16	1.39	0.01	0.34	0.06	12.29	0.04	2.94	0.01	1.06	17.86	0.16	0.05	1.12	99.88	0.37	1.22	0	42	-19.8	12.32	3.68	69.6	82.94	670.32	461.89	792.4	586.82	692.23	481.64	774.21	494.17
13.446	0	0.11	0.13	0.03	0.23	0.03	0.1	0.11	1.41	0.08	99.54	0.59	0	85.32	0.01	17.38	0.08	0.14	1.41	0.01	0.39	0.04	17.78	0.04	1.51	0.01	1.06	10.96	0.18	0.05	1.01	99.69	0.4	0.87	0	42	-15.11	13.2	4.53	71.02	83.63	665	456.99	789.85	585.88	688.6	477.57	771.15	490.94
13.48	0	0.08	0.1	0.03	0.32	0.03	0.08	0.18	1.13	0.07	99.36	0.75	0	87.64	0.01	27.77	0.07	0.12	1.13	0.01	0.33	0.02	20.92	0.03	0.94	0.01	1.04	3.83	0.22	0.06	0.77	88.17	0.49	0.43	0	42	-16.02	12.21	4.88	72.08	85.92	659.92	452.56	786.51	583.52	683.42	473.68	768.48	485.81
13.513	0	0.07	0.07	0.02	0.48	0.03	0.07	0.29	0.98	0.05	99.05	1.59	0	87.59	0.01	39.69	0.05	0.11	0.98	0.01	0.18	0.01	27.21	0.03	0.82	0.01	1.09	2.27	0.27	0.08	0.88	82.55	0.64	0.39	0	42	-15.23	12.23	5.47	72.78	83.71	652.6	448.39	780.2	581.62	677.91	470.22	761.01	480.34
13.546	0	0.05	0.05	0.02	0.83	0.03	0.05	0.58	0.88	0.05	98.35	5.34	0	84.84	0.01	56.45	0.05	0.11	0.88	0.01	0.1	0	28.39	0.02	0.66	0.01	0.82	1.1	0.23	0.07	0.87	9.93	0.65	0.42	1	42	-14.11	13.39	5.08	73.18	82.54	645.09	443.46	774	578.7	671.31	466.14	753.38	474.98
13.58	0	0.04	0.03	0.02	1.5	0.03	0.04	1.24	0.86	0.03	97	19.65	0	89.97	0.02	74.68	0.03	0.14	0.86	0.01	0.09	0	30.44	0.02	0.51	0.01	0.59	1.13	0.25	0.09	1.05	1.03	0.77	0.41	0	42	-10.46	11.03	4.81	74.05	82.4	637.52	439.32	766.45	575.62	663.5	463.26	745.61	470.2
13.613	0	0.03	0.02	0.02	1.87	0.03	0.03	1.64	0.94	0.03	96.25	30.37	0	92.89	0.04	81.54	0.03	0.12	0.94	0.01	0.08	0	37.8	0.02	0.31	0.01	0.43	1.47	0.22	0.09	1.06	0.97	0.76	0.43	0	42	-10.56	9.15	4.76	74.52	83.01	629.14	436.72	757.6	572.61	654.49	460.84	737.27	466.99
13.646	0	0.03	0.02	0.02	2.44	0.03	0.03	2.29	0.98	0.03	95.13	46.4	0	89.79	0.09	89.63	0.03	0.12	0.98	0.01	0.09	0	40.86	0.02	0.24	0.01	0.35	1.91	0.21	0.12	1.18	0.5	0.81	0.33	0	42	-10.03	11.13	3.27	75.06	83.73	622.98	433.65	752.39	570.07	647.53	458.38	731.04	464.52
13.68	0	0.03	0.02	0.02	2.84	0.03	0.03	2.78	1.18	0.02	94.33	55.6	0	92.98	0.16	94.31	0.02	0.13	1.18	0.02	0.06	0	39.45	0.02	0.17	0.01	0.38	1.82	0.17	0.12	0.73	0.64	0.89	0.07	0	42	-5.16	9.08	3.39	75.79	81.35	613.44	430.23	742.37	567.5	638.9	455.9	720.09	460.96
13.713	0	0.03	0.02	0.02	3.04	0.03	0.03	3.03	1.33	0.03	93.93	59.72	0	88.78	0.25	96.22	0.02	0.15	1.33	0.03	0.05	0.01	29.77	0.03	0.24	0.01	0.4	2.02	0.14	0.15	0.65	0.38	0.81	0	0	42	-5.34	11.66	2.23	75.92	81.31	610.89	430.03	740.08	567.15	635.8	455.98	716.96	461.02
13.747	0	0.03	0.02	0.02	3.19	0.03	0.03	3.22	1.54	0.05	93.56	62.5	0	89.97	0.54	97.37	0.01	0.2	1.54	0.05	0.04	0.01	27.81	0.05	0.33	0.01	0.49	2.32	0.1	0.19	0.46	0.16	0.76	0.02	0	42	-6.86	11.03	1.49	75.96	84	605.43	428.87	735.35	566.18	628.88	455.29	712.77	459.44
13.78	0	0.03	0.02	0.02	3.29	0.03	0.03	3.34	1.76	0.08	93.33	66.17	0	90.09	0.75	97.91	0.01	0.28	1.76	0.1	0.04	0.01	23.67	0.08	0.38	0.01	0.6	3.77	0.07	0.26	0.33	0.16	0.69	0	0	42	-6.38	10.96	2.95	76.14	80.35	597.69	427.01	726.6	564.13	623.37	452.64	703.58	457.3
13.813	0	0.03	0.02	0.02	3.31	0.03	0.03	3.35	1.76	0.09	93.3	68.34	0	90.07	0.93	97.69	0.01	0.34	1.76	0.16	0.06	0.01	24.53	0.09	0.43	0.01	0.88	5.22	0.06	0.36	0.32	0.06	0.63	0	0	42	-5.84	10.97	2.3	76.25	79.69	596.54	426.69	725.59	564.25	622.17	452.95	701.79	456.32
13.847	0	0.03	0.02	0.02	3.32	0.03	0.03	3.34	1.36	0.13	93.31	71.06	0	87.9	1.29	97.12	0.01	0.31	1.36	0.2	0.04	0	26.88	0.13	0.51	0.01	1.45	7.39	0.04	0.54	0.26	0.21	0.5	0	0	42	-6.83	12.08	1.58	76.28	79.84	594.77	425.58	723.41	562.78	619.66	452.34	699.48	453.84
13.88	0	0.03	0.02	0.02	3.27	0.03	0.03	3.24	0.91	0.16	93.45	74.82	0	89.66	1.38	96.26	0.01	0.26	0.91	0.16	0.03	0	25.16	0.16	0.75	0.01	2.27	10.63	0.04	0.58	0.23	88.28	0.45	0	0	42	-2.9	11.2	2.89	77.2	77.97	594.48	425.68	720.63	560.91	619.85	452.13	697.79	454.5
13.913	0	0.03	0.02	0.02	3.22	0.03	0.03	3.12	0.55	0.12	93.56	82.66	0	88.65	1.43	95.14	0	0.23	0.55	0.12	0.02	0	26.01	0.23	1.09	0.01	3.52	17.63	0.03	0.72	0.19	97.64	0.39	0.02	0	42	-2.74	11.72	3.3	77.35	78.8	594.18	425.02	720.09	559.83	619.3	451.36	698.04	454.14
13.947	0	0.04	0.02	0.02	3.08	0.03	0.03	2.94	0.39	0.09	93.85	87.57	0	91.65	1.65	93.31	0	0.21	0.37	0.09	0.02	0	27.45	0.39	1.62	0.01	4	24.32	0.02	0.9	0.19	72.71	0.33	0.1	0	42	-1.64	10.02	3.73	77.43	82.43	592.74	422.88	720.96	559.61	617.5	450.4	699.9	452.84
13.98	0	0.04	0.02	0.02	2.92	0.03	0.03	2.74	0.44	0.08	94.16	88.09	0	91.43	2.01	91.09	0	0.19	0.34	0.08	0.02	0	27.04	0.44	1.83	0.01	4.69	27.14	0.02	1.06	0.19	3.5	0.31	0.16	1	48	-1.16	10.16	5.03	77.43	78.18	591.09	420.73	720.56	558.96	619.3	448.65	697.45	450.94
14.013	0	0.04	0.02	0.02	2.41	0.03	0.04	2.15	0.63	0.09	95.18	76.65	0	95.24	2.09	84.73	0	0.16	0.38	0.09	0.02	0	25.45	0.63	1.96	0.01	5.59	23.39	0.02	1.42	0.2	0.52	0.29	0.14	0	48	1.66	7.02	4.22	77.66	79.32	591.47	418.65	722.81	558.83	619.51	448.97	698.83	448.55
14.047	0	0.04	0.03	0.02	2.09	0.03	0.04	1.89	1.26	0.07	95.81	51.58	0	91.85	2.7	79.67	0	0.14	0.51	0.07	0.02	0	20.55	1.26	2.33	0	5.84	14.45	0.01	2.73	0.19	0.23	0.23	0.19	0	48	1.22	9.89	6.7	77.53	77.65	595.07	418.12	726.71	558.26	625.63	447.58	703.26	449.29
14.08	0	0.05	0.03	0.03	2.01	0.03	0.05	1.77	1.47	0.07	95.98	63.97	0	91.65	2.97	77.81	0	0.12	0.68	0.07	0.02	0	18.01	1.47	3.2	0	6.82	22.66	0.01	2.73	0.21	0.09	0.23	0.16	0	48	0.18	10.02	4.32	77.69	80.79	602.9	418.71	733.87	558.22	630.18	448.28	710.97	448.81
14.114	0	0.04	0.03	0.03	2.14	0.03	0.05	2	2.96	0.06	95.72	62.79	0	91.18	3.43	79.45	0	0.11	0.85	0.06	0.02	0	11.1	2.96	3.79	0	6.2	20.39	0.02	3.66	0.19	0.18	0.2	0.09	0	48	-0.03	10.32	4.74	77.79	82.73	609.82	418.67	740.63	557.93	636.39	447.48	719.1	449.53
14.147	0	0.04	0.03	0.03	2.06	0.03	0.06	1.94	3.47	0.09	95.88	43.62	0	92.31	3.47	78.83	0	0.12	0.74	0.09	0.02	0.01	8.9	4.81	4.2	0	4.7	11.32	0.02	3.49	0.19	0.07	0.19	0.02	0	48	-0.44	9.57	5.82	77.76	82.25	617.27	418.3	747.14	556.85	644.34	445.31	726.44	450.18
14.18	0	0.04	0.03	0.03	1.76	0.03	0.06	1.66	2.74	0.16	96.48	26.47	0	93.74	2.74	75.33	0	0.11	0.71	0.16	0.01	0.01	6.54	5.13	4.64	0	3.23	5.28	0.02	3.82	0.23	0.03	0.2	0	0	48	0.68	8.47	5.78	77.93	80.95	625.11	413.5	754.84	551.34	652.6	442.32	733.52	444.4
14.214	0	0.04	0.03	0.03	1.4	0.03	0.07	1.29	2.32	0.2	97.19	20.38	0	92.32	2.32	69.15	0	0.1	0.59	0.2	0.01	0.02	4.19	7.22	6.83	0	2.56	2.33	0.03	4.26	0.31	0.02	0.17	0	0	48	-2.19	9.57	8.1	77.86	78.73	631.11	413.58	761.42	551.43	661.42	441.14	740.03	445.33
14.247	0	0.04	0.03	0.03	1.42	0.03	0.08	1.31	2.17	0.15	97.17	23.22	0	92.56	2.17	69.86	0	0.11	0.55	0.15	0.01	0.02	2.92	7.86	8.59	0	1.8	1.43	0.03	4.1	0.34	0.01	0.17	0	0	48	-6.56	9.4	8.54	77.51	79.68	644.26	415.94	773.2	552.16	673.85	440.65	753.17	448.12
14.28	0	0.05	0.04	0.03	1.19	0.03	0.09	1.04	1.9	0.15	97.62	19.64	0	93.34	1.9	64.94	0	0.1	0.5	0.15	0.01	0.01	2.7	8.65	10.86	0	1.46	2.12	0.04	3.73	0.43	0.02	0.17	0	0	48	-4.35	8.8	7.97	77.83	78.93	648.74	416.32	778.31	553.31	678.51	442.79	757.28	447.86
14.314	0	0.06	0.05	0.04	0.88	0.03	0.13	0.69	1.41	0.15	98.23	13.76	0	91.04	1.41	56.54	0	0.08	0.55	0.15	0.01	0.01	3.36	12.29	13.95	0	1.24	3.71	0.06	2.72	0.61	0.09	0.18	0	0	48	-2.35	10.41	9.98	77.96	76.69	652.6	416.03	783.3	554.35	685.24	442.65	761.68	448.9
14.347	0	0.06	0.05	0.04	0.78	0.03	0.15	0.58	1.38	0.15	98.45	10.85	0	94.97	1.38	52.69	0	0.07	0.78	0.15	0.02	0.01	5.75	13.86	14.43	0	1.28	5.85	0.06	2.58	0.66	37.37	0.2	0	0	48	1.86	7.31	6.97	78.22	78.21	666.48	420.78	793.25	556.76	694.57	446.5	772.52	452.92
14.381	0	0.08	0.06	0.04	0.58	0.03	0.25	0.4	1.26	0.15	98.85	8.53	0	93.34	1.26	43.86	0	0.06	1.05	0.15	0.04	0.02	10.25	19.95	15.79	0	1.27	10.01	0.1	2.25	1.04	92.24	0.21	0.02	0	48	3.22	8.8	8.01	78.38	76.71	666.31	420.05	792.96	555.62	695.66	446.46	772.14	452.42
14.414	0	0.09	0.08	0.04	0.42	0.03	0.34	0.26	1.19	0.13	99.16	5.07	0	94.8	1.19	34.15	0	0.05	0.75	0.13	0.04	0.01	16.59	22.73	16.22	0.01	1.87	10.35	0.12	2.03	1.34	40.68	0.21	0.07	0	48	1.96	7.49	9.84	78.36	77.78	667.12	418.75	797.03	556.9	698.74	445.61	776.23	452.38
14.447	0	0.1	0.09	0.04	0.4	0.03	0.34	0.24	1.28	0.12	99.21	4.03	0	95.04	1.28	32	0	0.04	0.59	0.12	0.03	0.01	19.63	21.88	15.41	0.01	2.32	9.68	0.12	1.91	1.37	3.03	0.2	0.1	0	48	-1.22	7.24	8.68	78.35	79.38	668.92	416.5	799.31	555.49	699.41	441.99	778.39	449.89
14.481	0	0.09	0.09	0.03	0.4	0.03	0.37	0.24	1.33	0.12	99.2	5.4	0	95.64	1.33	32.15	0	0.04	0.43	0.12	0.02	0	25.63	25.54	9.88	0.01	2.6	5.27	0.15	1.4	1.62	0.53	0.22	0.08	1	54	-0.68	6.56	8.37	78.34	78.19	670.93	415.91	802.71	556.22	702.34	443.08	780.34	448.56
14.514	0	0.09	0.1	0.03	0.32	0.03	0.44	0.18	1.11	0.17	99.11	3.81	0	94.72	1.11	25.67	0	0.03	0.52	0.17	0.02	0	31.57	27.5	9.14	0.01	3.81	4.61	0.14	1.15	1.63	0.07	0.22	0.09	0	54	-0.56	7.56	8.72	78.25	77.83	671.38	414.22	804.33	555.91	703.78	441.48	781.39	447.29
14.547	0	0.09	0.1	0.03	0.34	0.03	0.43	0.19	1.24	0.18	99.15	4.19	0	95.95	1.24	26.88	0.01	0.04	0.59	0.18	0.02	0	29.05	27.5	7.59	0	4.38	4.06	0.12	0.98	1.43	0.03	0.21	0.05	0	54	1.83	6.18	8.14	78.3	77.05	671.8	414.06	804.31	555.88	703.92	441.88	780.81	446.91
14.581	0	0.09	0.09	0.03	0.38	0.03	0.54	0.21	1.47	0.17	98.93	7.64	0	96.14	1.47	29.49	0.01	0.05	0.59	0.17	0.03	0	22.98	32.83	6.56	0	4.4	5.2	0.13	0.64	1.28	0.01	0.2	0.03	0	54	1.64	5.93	7.53	78.52	77.21	671.49	413.76	803.51	555.15	702.91	441.52	779.97	446.22
14.614	0	0.09	0.08	0.03	0.4	0.03	0.6	0.23	1.32	0.14	98.8	11.73	-0.69	94.68	1.32	32.43	0.01	0.06	0.68	0.14	0.04	0	10.8	35.78	7.06	0	2.86	7.17	0.11	0.53	1.2	0.03	0.19	0	0	54	1.81	7.61	6.3	78.6	77.11	670.86	413.28	802.17	554.85	701.29	440.12	778.2	445.62
14.647	0	0.08	0.08	0.03	0.46	0.03	0.67	0.28	1.23	0.15	98.66	20.2	-1.74	92.25	1.23	37.02	0.01	0.06	0.69	0.15	0.05	0	4.78	39.21	7.47	0	2.04	6.27	0.1	0.51	1.05	0.02	0.19	0	0	54	2.57	9.62	4.59	78.66	76.6	669.93	414.28	799.33	554.39	698.63	441.08	775.09	445.67
14.681	0	0.06	0.05	0.03	0.72	0.03	0.86	0.48	1.24	0.18	98.29	59.08	-4.48	91.2	1.24	50.36	0.01	0.09	0.85	0.18	0.06	0	3.21	47.54	8.7	0	1.41	4.72	0.08	0.44	0.87	0.03	0.18	0	0	54	-3.62	10.31	5.55	78.35	77.52	665.65	414.56	792.2	550.12	693.14	439.07	770.4	445.45
14.714	0	0.05	0.04	0.03	0.98	0.03	0.86	0.72	1.5	0.16	98.03	79.05	-5.49	90.22	1.5	59.76	0.01	0.14	0.93	0.16	0.04	0	2.46	50.1	9.33	0	0.93	4.61	0.08	0.41	0.71	0.03	0.18	0	0	54	-0.98	10.89	3.55	78.47	77.9	662.28	415.34	787.05	549.07	687.45	440.82	765.2	445.63
14.748	0	0.05	0.04	0.04	1.09	0.03	0.97	0.82	1.53	0.14	97.82	85.27	-6.97	94.12	1.53	62.91	0.01	0.17	0.69	0.14	0.01	0	2.73	52.28	12.51	0	0.68	4.18	0.06	0.34	0.53	0.01	0.19	0	0	54	-0.98	8.14	3.98	78.29	77.73	655.31	415.7	779.77	548.87	680.64	440.69	758.15	446.5
14.781	0	0.05	0.04	0.04	1.24	0.03	0.92	0.97	1.36	0.11	97.52	89.34	-7.11	93.38	1.36	67.15	0.01	0.19	0.57	0.11	0.01	0	2.24	52.64	13.14	0	0.38	3.59	0.05	0.32	0.38	0.02	0.19	0	0	54	-2.64	8.77	4.34	78.08	78.03	648.01	416.73	771.18	548.44	672.77	441.34	750.62	446.62
14.814	0	0.04	0.03	0.04	1.57	0.03	0.8	1.3	1.2	0.09	96.86	93.39	-7.17	94.33	1.2	74.4	0.01	0.22	0.39	0.09	0.01	0	1.96	51.89	14.3	0	0.24	3.61	0.05	0.33	0.35	0.01	0.19	0	0	54	-2.61	7.94	3.42	78.01	79.9	642.5	418.8	764.58	549.12	665.21	443.87	745	447.91
14.848	0	0.04	0.03	0.04	1.88	0.02	0.73	1.63	1.08	0.08	96.25	95.51	-7.41	92.7	1.08	79.94	0.01	0.26	0.34	0.08	0.01	0	2.03	51.44	16.19	0	0.2	3.41	0.04	0.28	0.27	0.01	0.17	0	0	54	-1.1	9.29	1.71	77.83	78.5	638.09	419.76	759.77	549.99	660.2	446	738.68	447.83
14.881	0	0.04	0.02	0.04	2.04	0.03	0.79	1.81	0.99	0.09	95.92	96.99	-8.15	94.13	0.99	82.53	0.01	0.35	0.37	0.09	0.01	0	1.97	54	15.34	0	0.17	3.75	0.04	0.3	0.26	0.01	0.17	0	0	54	2.21	8.12	1.07	77.8	79.29	635.25	420.77	755.29	549.57	655.73	447.77	735.02	448.49
14.914	0	0.04	0.02	0.04	2.03	0.03	0.7	1.81	0.77	0.1	95.94	96.7	-7.02	93.57	0.77	82.57	0.01	0.4	0.55	0.1	0.01	0	2.41	52.79	12.81	0	0.14	3.78	0.03	0.35	0.23	0	0.18	0	0	54	1.5	8.61	0.79	77.68	79	633.99	421.55	752.25	548.34	653.56	448.42	732.56	448.34
14.948	0	0.04	0.03	0.03	1.89	0.03	0.8	1.65	0.73	0.11	96.23	96.93	-7.12	91.72	0.6	80.52	0.01	0.4	0.73	0.11	0.02	0	1.38	55.76	9.97	0	0.08	3.11	0.03	0.43	0.18	0.01	0.18	0	0	54	0.83	9.97	1.5	77.49	76.89	632.44	422.3	750.05	548.43	653.19	448.22	730.07	449.5
14.981	0	0.04	0.03	0.03	1.86	0.03	0.59	1.63	0.78	0.14	96.28	95.49	-4.53	93.63	0.4	80.31	0.01	0.38	0.78	0.14	0.02	0.01	0.92	51	7.47	0	0.06	1.76	0.03	0.55	0.21	0	0.17	0	0	54	-0.06	8.56	2.1	77.42	76.76	631.4	422.3	749.14	548.23	652.62	448.46	729.37	449.17
15.014	0	0.03	0.02	0.03	2.12	0.03	0.51	1.93	0.66	0.13	95.77	96.45	-3.78	94.37	0.29	84.33	0	0.42	0.66	0.13	0.01	0	0.5	50.09	5.76	0	0.04	1.38	0.03	0.64	0.24	0.01	0.16	0	0	54	0.1	7.91	2.35	77.43	76.43	630.79	422.76	748.03	548.32	652.06	448.41	728.48	449.85
15.048	0	0.03	0.02	0.03	2.18	0.03	0.52	2.01	0.46	0.14	95.64	96.93	-4.05	95.3	0.3	85.07	0	0.51	0.46	0.14	0.01	0	0.39	51.21	5	0	0.04	1.21	0.04	0.9	0.27	0	0.15	0	0	54	-1.98	6.95	2.79	77.31	75.97	629.68	422.39	746.74	547.28	651.33	447.8	727.29	449.18
15.081	0	0.03	0.02	0.03	2.27	0.02	0.47	2.13	0.39	0.14	95.47	96.86	-3.5	94.86	0.31	86.21	0	0.56	0.39	0.14	0.01	0	0.37	49.78	4.35	0	0.03	1.43	0.04	1.01	0.3	0.01	0.15	0	0	54	0.06	7.42	3.13	77.36	74.66	628.7	421.74	746.92	547.92	651.77	448.35	726.42	448.65
15.115	0	0.03	0.02	0.03	2.23	0.02	0.35	2.12	0.3	0.11	95.54	95.15	-1.53	93.39	0.3	85.71	0	0.56	0.28	0.11	0.01	0	0.18	44.68	3.11	0	0.02	1.49	0.05	1.5	0.32	0	0.14	0	0	54	1.29	8.76	3.85	77.3	73.75	628.06	421.07	747.76	548.7	652.74	448.7	726.49	448.31
15.148	0	0.03	0.02	0.03	2.17	0.02	0.31	2.06	0.34	0.08	95.66	93.53	-0.53	94.07	0.34	84.83	0	0.54	0.28	0.08	0.01	0	0.28	41.75	2.89	0	0.03	1.62	0.05	1.68	0.34	0	0.13	0	0	54	3	8.18	5.07	77.35	73.27	627.8	421.07	749.16	550.78	654.23	448.8	727.5	449.51
15.181	0	0.03	0.02	0.03	2.05	0.02	0.29	1.9	0.37	0.06	95.91	91.56	-0.1	94.81	0.37	83.02	0	0.54	0.26	0.06	0.02	0	0.3	39.98	3.44	0	0.04	1.79	0.05	1.39	0.37	0.01	0.13	0	0	54	0.04	7.47	5.45	77.32	73.36	628.09	419.8	752.97	553.34	656.45	447.07	729.79	448.87
15.215	0	0.03	0.02	0.03	2.06	0.02	0.2	1.91	0.46	0.04	95.89	85.17	0	91.43	0.46	82.89	0	0.68	0.23	0.04	0.01	0.01	0.43	32.2	4.75	0	0.08	2.04	0.05	1.51	0.56	0	0.12	0	0	54	2.08	10.16	5.46	77.38	75.75	633.45	420.09	758.99	553.53	661.08	449.4	736.83	449.12
15.248	0	0.04	0.03	0.03	1.84	0.02	0.19	1.66	0.63	0.03	96.31	78.13	0	93.21	0.63	79.39	0	0.65	0.25	0.03	0.02	0.01	0.75	29.78	5.78	0	0.15	2.45	0.06	1.35	0.57	0.02	0.13	0	0	54	-1.8	8.9	5.43	77.16	74.61	636.77	421.03	762.87	555.07	665.16	449.11	739.77	449.74
15.281	0	0.04	0.03	0.03	1.67	0.02	0.18	1.47	0.87	0.03	96.66	68.22	0	91.53	0.87	76.27	0	0.51	0.25	0.03	0.02	0.01	0.96	26.57	7.68	0	0.26	3.25	0.06	1.43	0.69	0.04	0.13	0	0	54	-3.28	10.1	6.31	76.98	75.32	643.05	421.35	769.79	556.26	672.02	447.84	747.26	451.19
15.315	0	0.04	0.03	0.03	1.46	0.02	0.19	1.25	0.98	0.03	97.07	59.12	0	82.47	0.98	72.2	0	0.4	0.31	0.03	0.03	0.01	1.48	25.73	10.59	0	0.43	3.96	0.08	1.55	1.13	0.09	0.14	0	0	54	-6.16	14.26	8.24	76.72	72.48	646.98	418.3	774.66	553.07	678.93	445.17	751.35	447.93
15.348	0	0.05	0.04	0.03	1.23	0.02	0.18	1	0.99	0.04	97.54	43.11	0	83.22	0.99	66.86	0	0.32	0.33	0.03	0.04	0.01	2.28	23.02	10.15	0.01	0.61	3.49	0.09	1.5	1.07	0.04	0.13	0	0	54	-3.95	13.99	7.5	76.73	74.96	657.37	418.98	784.69	554.48	687.66	444.67	762.44	449.82
15.382	0	0.06	0.05	0.03	0.85	0.03	0.14	0.63	0.98	0.06	98.29	13.83	0	91.82	0.98	55.74	0	0.24	0.57	0.05	0.06	0	6.3	14.83	11.22	0.01	1.03	2.77	0.12	1.56	1.44	0.05	0.13	0	0	54	-4.96	9.91	7.53	76.98	73.97	659.5	418.32	786.39	553.33	689.91	443.72	763.71	448.65
15.415	0	0.07	0.06	0.03	0.61	0.03	0.14	0.41	0.8	0.07	98.77	5.42	0	89.52	0.8	45.97	0	0.18	0.68	0.07	0.04	0	8.45	11.78	10.16	0.01	1.3	4.24	0.12	1.31	1.59	0.01	0.14	0.02	0	54	-5.68	11.28	7.49	76.83	76.86	669.69	423.12	793.14	553.32	697.09	448.22	773.79	453.06
15.448	0	0.08	0.07	0.03	0.46	0.03	0.13	0.29	0.76	0.09	99.08	2.31	0	88.25	0.58	37.61	0	0.14	0.76	0.09	0.03	0	10.92	9.12	7.34	0.01	1.42	4.53	0.11	1.24	1.84	0.03	0.15	0.03	0	54	-6.41	11.92	8.75	76.68	77.73	674.04	424.98	797.87	554.72	702.06	450.16	779.59	455.6
15.482	0	0.09	0.09	0.03	0.38	0.03	0.12	0.22	1.07	0.12	99.24	1.3	0	86.21	0.43	32.05	0	0.1	1.07	0.12	0.03	0	13.44	6.84	5.22	0.01	1.58	7.33	0.11	0.85	2.37	0.02	0.16	0.05	0	54	-9.65	12.84	6.22	75.75	75.92	685.15	432.15	805.93	559.87	710.95	455.13	786.64	460.92
15.515	0	0.09	0.09	0.03	0.38	0.03	0.11	0.22	1.45	0.14	99.23	2.04	0	89.92	0.33	32.31	0	0.09	1.45	0.14	0.03	0	15.71	4.72	4.1	0.02	1.75	12.87	0.1	0.75	2.56	0.4	0.2	0.1	0	54	-7.19	11.06	6.39	75.41	77.67	692.13	436.84	811.67	563.05	716.56	460.22	794.02	466
15.548	0	0.1	0.1	0.03	0.3	0.03	0.11	0.16	1.71	0.15	99.4	0.99	0	91.98	0.19	24.88	0	0.08	1.71	0.15	0.06	0	20.19	3.43	2.77	0.02	1.73	10.6	0.09	0.64	2.24	15.53	0.22	0.21	0	54	-14.2	9.8	5.79	74.25	77.95	696.51	442.72	813.37	565.01	719.2	463.02	796.67	471.74
15.582	0	0.11	0.11	0.03	0.27	0.03	0.1	0.14	2.07	0.16	99.47	1.15	0	89.12	0.12	21.61	0.01	0.06	2.07	0.16	0.11	0	30.26	1.91	1.46	0.02	2.06	16.06	0.08	0.39	2.05	65.63	0.28	0.27	0	54	-19.68	11.49	6.05	72.03	78.52	700.59	450.52	814.75	568.32	722	468.74	799.73	479.87
15.615	0	0.11	0.12	0.02	0.27	0.03	0.1	0.14	2.1	0.16	99.47	0.91	0	89.1	0.08	21.58	0.01	0.04	2.1	0.13	0.16	0	34.04	1.44	0.95	0.02	2.13	12.76	0.09	0.35	1.69	98.15	0.28	0.42	0	54	-15.54	11.5	6.18	71.1	75.67	701.32	454.47	814.96	572.68	723.85	473.23	798.75	484.02
15.648	0	0.1	0.11	0.02	0.28	0.03	0.09	0.15	2.25	0.22	99.44	0.96	0	84.3	0.05	22.96	0.01	0.04	2.25	0.11	0.22	0.01	40.78	0.79	0.67	0.04	2.41	12.11	0.1	0.36	1.77	99.71	0.34	0.59	0	54	-17.29	13.6	4.91	69.44	76.72	701.64	458.91	816.72	577.6	723.8	477.5	799.54	489.68
15.682	0	0.1	0.12	0.02	0.26	0.03	0.09	0.14	2.43	0.32	99.47	0.64	0	81.52	0.04	21.34	0.01	0.03	2.43	0.09	0.32	0.01	47.03	0.35	0.51	0.07	2.26	7.99	0.15	0.4	1.98	99.53	0.46	0.88	0	54	-18.95	14.58	4.32	68.5	76.38	701.88	463.35	813.31	577.8	721.97	481.47	797.52	492.75
15.715	0	0.09	0.12	0.02	0.3	0.03	0.09	0.16	2.28	0.3	99.4	0.63	0	87.7	0.03	25.43	0.02	0.03	2.28	0.07	0.33	0.04	52.61	0.3	0.51	0.08	2.38	3.7	0.19	0.38	1.93	99.57	0.48	1.49	0	54	-18.97	12.18	3.85	68.23	77.7	700.03	464.59	812.2	579.1	719.62	482.54	796.28	495.23
15.749	0	0.09	0.14	0.02	0.27	0.03	0.09	0.14	1.73	0.13	99.46	0.45	0	83.64	0.02	22.54	0.03	0.02	1.73	0.06	0.46	0.17	56.28	0.13	0.47	0.09	2.11	1.26	0.22	0.37	1.82	99.13	0.57	2.39	0	54	-17.49	13.84	3.02	68.14	79.35	698.22	465.64	811.72	582	717.06	484.97	795.7	495.57
15.782	0	0.1	0.16	0.02	0.21	0.03	0.1	0.1	1.73	0.08	99.58	0.33	0	87.28	0.01	15.04	0.05	0.01	1.73	0.04	0.58	0.15	59.23	0.08	0.43	0.09	1.78	1.64	0.25	0.28	1.89	97.49	0.66	2.31	0	54	-15.28	12.37	1.06	68.48	80.39	697.72	467.95	810.08	583.94	713.94	489.8	794.18	494.6
15.815	0	0.1	0.17	0.02	0.19	0.03	0.1	0.09	1.36	0.07	99.62	0.33	0	86.11	0.01	12.44	0.05	0.01	1.36	0.03	0.55	0.12	59.51	0.07	0.46	0.09	1.71	2.06	0.27	0.23	1.93	96.78	0.72	2.35	0	54	-17.13	12.88	0.25	68.3	80.78	694.19	468.79	807.07	584.46	709.98	490.54	790.59	495.86
15.849	0	0.11	0.18	0.02	0.18	0.03	0.1	0.09	1.16	0.08	99.64	0.33	0	80.98	0.01	10.85	0.08	0.01	1.16	0.02	0.67	0.09	48.07	0.03	0.53	0.07	1.29	2.42	0.28	0.17	1.96	98.66	0.89	2.4	0	54	-19	14.76	0.11	68.01	82.15	689.65	469.34	803.19	585.02	705.04	490.83	786.97	496.87
15.882	0	0.11	0.19	0.02	0.16	0.03	0.11	0.08	1.07	0.08	99.63	0.33	0	80.86	0.01	7.19	0.08	0.01	1.07	0.02	0.72	0.06	44.05	0.03	0.65	0.07	1.36	2.8	0.3	0.15	1.83	99.02	0.93	2.05	0	54	-16.62	14.79	0	67.94	80.75	684.01	470.18	798.48	587.44	700.51	492.1	781.03	498.12
15.915	0	0.12	0.18	0.02	0.15	0.03	0.11	0.07	1.05	0.1	99.64	0.33	0	82.3	0.01	6.37	0.1	0.01	0.82	0.02	0.49	0.04	36.78	0.02	0.69	0.05	1.18	2.61	0.31	0.14	1.63	99.57	1.05	1.52	0	54	-15.47	14.31	0.63	67.74	81.24	677.82	471.52	792.63	589.46	694.65	493.38	775.63	499.87
15.949	0	0.12	0.18	0.02	0.15	0.03	0.12	0.07	1.15	0.16	99.63	0.33	0	85.29	0.01	4.88	0.16	0.01	0.82	0.01	0.41	0.04	27.77	0.01	0.85	0.06	1.27	2.67	0.48	0.11	1.23	99.81	1.15	1.45	0	48	-15.1	13.21	0.27	67.67	79.72	672.09	472.86	785.75	589.74	688.84	494.77	768.34	500.66
15.982	0	0.12	0.19	0.02	0.14	0.03	0.12	0.06	1.17	0.17	99.62	0.33	0	86.81	0.01	3.32	0.17	0.01	0.93	0.01	0.35	0.06	30.58	0.01	0.93	0.06	1.26	2.42	0.55	0.11	1.24	99.81	1.17	1.55	0	48	-20.28	12.58	-0.02	66.52	83.66	666.09	474.75	780.69	591.24	681.11	496.52	764.59	502.05
16.015	0	0.12	0.19	0.03	0.14	0.03	0.12	0.06	1.27	0.21	99.61	0.33	0	86	0.01	2.57	0.21	0.01	1.06	0.01	0.46	0.12	30.3	0.01	0.98	0.08	1.5	1.95	0.76	0.09	1.09	99.49	1.27	1.54	0	48	-17.05	12.93	-0.2	66.53	82.73	660.26	476.7	773.63	592.41	675.02	498.84	757.59	504.11
16.049	0	0.13	0.21	0.03	0.14	0.03	0.12	0.06	1.48	0.32	99.59	0.33	0	84.94	0.01	2.07	0.32	0.01	1.48	0.02	0.71	0.32	30.42	0.01	1.25	0.13	1.98	1.69	1.36	0.08	1.15	99.73	1.37	2.04	0	48	-18.32	13.35	-0.27	66.15	81.86	653.9	478.35	766.88	593.45	668.87	500.13	750.55	505.62
16.082	0	0.13	0.22	0.03	0.13	0.03	0.12	0.06	1.49	0.36	99.57	0.33	0	84.81	0.01	1.49	0.36	0.01	2.06	0.02	1.03	0.61	34.4	0.02	1.42	0.13	2.57	1.49	1.29	0.08	1.3	99.72	1.47	2.4	0	48	-19.15	13.4	-3.11	66.19	83.13	649.06	480.27	761.93	593.81	661.39	503.78	744.47	506.78
16.116	0	0.13	0.21	0.03	0.13	0.03	0.13	0.06	2.63	0.53	99.57	0.33	0	86.43	0.01	1.07	0.53	0.01	2.94	0.03	1.44	0.51	38.11	0.02	1.66	0.13	3.58	2.63	1.96	0.08	1.72	99.81	1.79	2.33	0	48	-19.97	12.74	-0.64	65.59	81.68	640.61	482.28	753.82	597.06	655.56	503.79	737.02	509.79
16.149	0	0.13	0.22	0.03	0.13	0.03	0.13	0.06	2.21	0.47	99.55	0.33	0	76.4	0.01	1.09	0.47	0.02	2.21	0.03	1.18	0.45	37.9	0.02	2.42	0.15	2.95	2.95	2	0.06	1.81	99.95	1.8	2.78	0	48	-18.97	16.13	-1.23	66.2	82.9	634.85	480.9	749.44	596.88	649.52	503.02	732.2	509.12
16.182	0	0.13	0.23	0.03	0.13	0.03	0.12	0.06	1.5	0.36	99.55	0.33	0	86.27	0.01	1.4	0.36	0.02	1.04	0.02	0.99	0.12	23.57	0.02	2.35	0.14	1.59	2.76	1.94	0.05	1.6	99.7	1.5	2.8	0	48	-16.91	12.81	-1.32	68.06	81.76	628.04	476.89	744.24	595.89	643.94	500.28	725.62	503.79
16.216	0	0.13	0.21	0.03	0.14	0.03	0.12	0.06	1.29	0.22	99.59	0.33	0	85.86	0.01	2.31	0.22	0.02	0.44	0.01	0.38	0.02	18.85	0.02	1.64	0.1	0.87	2.15	1.37	0.03	1.27	95.06	1.29	2	0	48	-13.57	12.98	0.5	70.2	79.17	620.77	469.51	738.36	591.7	639.86	492.58	718.9	497.14
16.249	0	0.12	0.18	0.03	0.14	0.03	0.12	0.07	1.09	0.18	99.63	0.33	0	83.69	0.01	3.89	0.18	0.03	0.26	0.02	0.16	0.01	10.01	0.02	1.38	0.08	0.49	2.29	1.06	0.03	1.24	34.83	1.09	1.24	1	54	-12.94	13.82	2.08	71.23	78.73	613.08	460.5	738.07	591.59	637.14	484.09	715.65	489.9
16.282	0	0.12	0.16	0.03	0.17	0.03	0.11	0.08	0.96	0.11	99.65	0.33	0	83.07	0.01	9.69	0.11	0.05	0.26	0.01	0.05	0	9.31	0.03	1.48	0.07	0.41	4.37	0.76	0.03	1.29	0.86	0.96	1.19	0	54	-11.11	14.05	2.06	72.43	78.55	611.42	455.48	739.02	590.93	636.77	480.92	715.29	483.13
16.316	0	0.1	0.12	0.03	0.26	0.03	0.09	0.14	0.69	0.07	99.48	0.67	0	86.81	0.01	21.6	0.07	0.08	0.44	0.01	0.02	0	9.45	0.03	1.53	0.04	0.34	8.31	0.49	0.05	1.2	0.14	0.69	0.83	0	54	-7.29	12.58	2.3	74.14	78.18	613.84	449.32	739.6	583.35	638.58	474.93	716.72	477.45
16.349	0	0.09	0.06	0.03	0.59	0.03	0.06	0.38	0.57	0.05	98.83	13.4	0	86.98	0.02	45.96	0.05	0.13	0.56	0.01	0.02	0	6.83	0.05	2.21	0.03	0.27	24.15	0.4	0.05	1.3	0.11	0.57	0.58	0	54	-10.91	12.5	2.51	73.95	78.02	611.2	444.76	740.57	582.12	637.93	471.02	715.95	472.33
16.383	0	0.06	0.04	0.03	1.24	0.03	0.04	0.96	0.48	0.04	97.52	51.53	0	83.98	0.03	68.49	0.04	0.17	0.48	0.01	0.02	0	5.22	0.08	2.29	0.03	0.28	25.61	0.31	0.07	1.29	0.03	0.43	0.5	0	54	-10	13.72	2.31	74.34	75.66	612.85	441.75	740.22	577.54	639.64	467.17	715.28	469.3
16.416	0	0.05	0.03	0.03	1.87	0.03	0.03	1.61	0.49	0.04	96.26	71.31	0	91.33	0.06	80.94	0.03	0.23	0.49	0.02	0.03	0.01	4.22	0.1	1.8	0.04	0.32	23.73	0.23	0.06	1.07	0.04	0.35	0.38	0	54	-8.61	10.23	5.5	74.89	77.24	612.76	438.38	742.28	576.16	641.78	463.58	718.88	468.2
16.449	0	0.04	0.02	0.03	1.98	0.03	0.03	1.72	0.49	0.07	96.04	67.56	0	91.62	0.12	82.44	0.04	0.32	0.49	0.07	0.04	0.01	4.33	0.09	1.94	0.03	0.4	20.02	0.2	0.06	0.89	0.04	0.31	0.22	0	54	-8.92	10.04	5.69	74.79	77.26	616.24	437.49	745.97	575.56	645.48	462.33	722.57	467.53
16.483	0	0.04	0.02	0.03	2.13	0.03	0.03	1.88	0.63	0.12	95.74	56.15	0	92.67	0.22	84.48	0.03	0.38	0.63	0.14	0.05	0.02	3.57	0.12	2.6	0.03	0.46	11.93	0.14	0.06	0.89	0.07	0.24	0.19	0	54	-7.36	9.32	5.72	75.02	78.53	620.75	436.91	749.87	574.56	649.12	461.58	727.43	467.46
16.516	0	0.04	0.02	0.03	2.19	0.03	0.03	1.95	0.59	0.12	95.61	46.52	0	91.86	0.33	85.1	0.02	0.46	0.59	0.12	0.05	0.01	3.15	0.13	2.32	0.03	0.56	6.5	0.1	0.06	0.69	0.07	0.19	0.18	0	54	-5.96	9.88	4.96	75.55	82.29	630.83	433.46	759.75	570.45	656.85	459.21	739	463.97
16.549	0	0.04	0.03	0.03	1.77	0.03	0.04	1.49	0.38	0.12	96.45	30.25	0	86.24	0.41	78.44	0.02	0.55	0.38	0.12	0.04	0.01	1.52	0.13	2.18	0.03	0.43	4.49	0.08	0.06	0.64	0.03	0.17	0.09	0	54	-6.74	12.82	5.9	76.08	80.4	637.5	426.91	766.8	563.23	665.23	454.07	745.58	456.82
16.583	0	0.04	0.03	0.03	1.48	0.02	0.04	1.19	0.27	0.12	97.04	19.47	0	90.46	0.72	72.67	0.01	0.49	0.27	0.12	0.03	0.01	0.58	0.16	2.15	0.02	0.36	3	0.05	0.06	0.47	0.02	0.11	0.07	0	54	-3.65	10.75	7.51	76.77	78.04	645.63	421.44	775.13	558.56	675.5	448.44	753.44	452.57
16.616	0	0.05	0.04	0.02	0.98	0.02	0.05	0.71	0.2	0.14	98.04	7.36	0	91.34	0.7	60.34	0.01	0.35	0.2	0.14	0.02	0	0.26	0.19	1.47	0.02	0.3	1.16	0.05	0.07	0.48	0.02	0.11	0.04	0	54	-0.88	10.22	8.56	77.35	77.19	652.2	416.65	781.98	554.67	683.27	443.39	760.25	449.01
16.649	0	0.06	0.06	0.03	0.65	0.02	0.06	0.43	0.8	0.13	98.7	2.93	0	91.15	0.8	47.91	0.01	0.27	0.24	0.13	0.02	0.01	0.14	0.3	1.87	0.02	0.24	1.52	0.04	0.08	0.46	0.03	0.09	0.02	0	54	-2.43	10.34	9.52	77.33	76.53	660.96	416.88	790.79	554.94	693	442.37	769.17	449.85
16.683	0	0.07	0.08	0.03	0.41	0.02	0.08	0.24	0.95	0.12	99.19	1.04	0	91.08	0.95	33.71	0.01	0.19	0.38	0.12	0.02	0.01	0.1	0.63	2.5	0.02	0.26	1.1	0.03	0.15	0.43	0.04	0.08	0.02	0	54	-3.9	10.38	9.93	77.38	77.87	667.77	417.6	797.81	555.43	699.63	442.56	777.05	450.97
16.716	0	0.08	0.09	0.03	0.35	0.02	0.09	0.2	0.9	0.08	99.29	0.79	0	91.67	0.9	29.7	0.01	0.14	0.45	0.08	0.01	0.01	0.06	0.72	2.67	0.02	0.36	1.27	0.03	0.15	0.44	0.06	0.08	0.01	0	54	-0.16	10.01	9.81	77.38	78.22	676.57	419.62	806.52	557.83	708.14	445.41	785.94	453.48
16.75	0	0.1	0.12	0.03	0.26	0.02	0.11	0.13	0.87	0.06	99.49	0.42	0	93.87	0.87	19.82	0.01	0.11	0.45	0.06	0.01	0	0.05	1.34	3.69	0.02	0.51	2.23	0.03	0.19	0.61	0.06	0.08	0.02	0	54	-5.38	8.36	8.51	77.21	77.5	678.99	419.92	808.4	557.28	709.7	444.86	786.88	451.95
16.783	0	0.11	0.13	0.03	0.21	0.02	0.13	0.11	0.83	0.06	99.57	0.33	0	91.98	0.83	14.43	0.01	0.08	0.41	0.06	0.01	0	0.08	1.53	5.7	0.02	0.79	2.3	0.03	0.18	0.62	0.04	0.08	0.03	0	54	-4.24	9.8	8.84	77.2	77.6	681.94	421.62	810.47	557.77	712.4	446.96	789.71	453.74
16.816	0	0.11	0.14	0.03	0.21	0.02	0.13	0.1	0.87	0.07	99.58	0.36	0	88.43	0.87	13.57	0.01	0.07	0.39	0.07	0.01	0	0.18	1.69	7.58	0.02	1.25	3.73	0.03	0.19	0.72	0.05	0.09	0.05	0	54	-5.35	11.83	10.59	76.81	78.9	683.2	422.39	813.59	559.56	715.25	447.73	793.73	455.92
16.85	0	0.12	0.14	0.03	0.19	0.02	0.14	0.09	0.64	0.06	99.61	0.35	0	90.48	0.64	11.5	0.01	0.06	0.43	0.06	0.02	0	0.32	1.99	9.32	0.03	1.81	6.49	0.03	0.18	0.68	0.04	0.11	0.08	0	54	-5.8	10.74	9.95	76.64	77.13	684.88	422.82	814.77	560.44	717.02	447.17	793.66	455.88
16.883	0	0.13	0.15	0.04	0.19	0.03	0.15	0.09	0.51	0.05	99.62	0.39	0	88.39	0.5	10.77	0.01	0.07	0.51	0.05	0.01	0	0.5	2.16	11.62	0.03	2.03	8.02	0.03	0.18	0.74	0.01	0.12	0.14	0	54	-5.6	11.85	8.23	76.64	74.96	685.88	423.32	814.04	560.21	717.06	447.16	791.6	455.15
16.916	0	0.12	0.14	0.03	0.2	0.03	0.14	0.1	0.51	0.04	99.59	0.37	0	91.3	0.42	13.12	0.01	0.08	0.51	0.04	0.01	0	0.58	2.2	8.7	0.03	1.58	8.24	0.03	0.19	0.7	0.03	0.13	0.12	0	54	-5.95	10.25	8.4	76.67	77.63	685.72	424.12	812.55	558.79	715.13	447.82	792.32	456.06
16.95	0	0.11	0.13	0.03	0.23	0.03	0.13	0.11	0.71	0.04	99.55	0.44	0	88.34	0.34	16.38	0.01	0.13	0.71	0.04	0.01	0	0.95	2.89	7.23	0.02	1.37	7.64	0.03	0.27	1.05	0.06	0.15	0.17	0	54	-7.72	11.88	5.8	76.48	75.88	684.75	424.68	809.31	557.06	712.27	447.55	787.73	455.55
16.983	0	0.1	0.12	0.03	0.25	0.03	0.12	0.13	0.92	0.04	99.49	0.55	0	91.22	0.34	20.11	0.01	0.18	0.92	0.04	0.01	0	1.44	2.22	7.1	0.03	0.98	5.19	0.03	0.32	1.06	0.04	0.15	0.28	0	54	-8.95	10.29	6.48	76.38	78.5	684.08	426.52	806.23	555.76	709.59	448.48	787.61	457.23
17.016	0	0.1	0.12	0.03	0.27	0.03	0.11	0.14	1.2	0.03	99.47	0.6	0	93.18	0.35	21.53	0.01	0.18	1.2	0.03	0.01	0	2.28	1.93	5.8	0.03	0.79	7.04	0.03	0.4	1.15	0.09	0.17	0.34	0	54	-6.32	8.93	5.1	76.03	78.56	683.09	432.09	800.74	556.59	705.38	454.35	783.6	461.63
17.05	0	0.11	0.11	0.03	0.29	0.03	0.11	0.16	2.13	0.03	99.42	1.18	0	91.66	0.35	24.36	0.01	0.2	2.13	0.03	0.02	0	2.29	1.74	5.1	0.03	0.61	13.69	0.04	0.61	1.6	0.05	0.21	0.36	0	54	-11.88	10.02	4.15	75.12	77.67	678.73	436.14	796.54	559.77	700.96	457.78	778.3	464.89
17.083	0	0.13	0.12	0.03	0.26	0.03	0.1	0.14	2.17	0.03	99.47	1.77	0	88.41	0.24	21.63	0.01	0.16	2.17	0.03	0.03	0	2.46	1.28	3.9	0.03	0.53	21.73	0.04	0.59	1.42	0.12	0.22	0.39	0	54	-14.26	11.84	3.24	73.74	79.58	672.69	440.6	791.26	564.21	693.85	462.29	773.12	469.4
17.117	0	0.15	0.12	0.03	0.24	0.03	0.1	0.13	2.73	0.07	99.52	2.63	0	86.27	0.2	18.72	0.01	0.12	2.73	0.03	0.07	0	2.65	0.84	2.57	0.03	0.51	29.66	0.04	0.72	1.42	5.69	0.32	0.42	0	54	-14.24	12.81	3.18	72.99	80.01	666.38	445.43	784.95	569.19	687.29	467.37	767.05	473.82
17.15	0	0.14	0.12	0.03	0.24	0.03	0.1	0.13	2.93	0.13	99.52	2.28	0	89.79	0.17	18.73	0.01	0.09	2.93	0.03	0.13	0	2.97	0.51	1.57	0.03	0.66	27.83	0.05	0.62	1.16	85.83	0.4	0.46	0	54	-11.74	11.13	2.49	72.26	78.98	660.59	451.53	777.97	574.58	680.89	474.25	759.72	479.11
17.183	0	0.15	0.13	0.03	0.23	0.03	0.1	0.12	2.72	0.32	99.54	2.71	0	91.86	0.13	18.13	0.01	0.06	2.72	0.03	0.32	0	2.82	0.54	1.68	0.05	0.89	30.65	0.06	0.47	1.02	99.76	0.44	0.71	0	54	-16.32	9.88	3.59	69.66	78	654.17	461.55	769.78	582.01	674.76	482.53	752.51	488.77
17.217	0	0.16	0.14	0.03	0.21	0.03	0.1	0.11	2.36	0.31	99.57	2.43	0	90.36	0.09	15.55	0.01	0.04	2.36	0.02	0.49	0.01	1.86	0.31	2.03	0.05	1.36	31.81	0.07	0.44	1.13	99.94	0.53	1.02	0	54	-15.07	10.81	2.12	67.15	77.94	648.78	471.49	762.34	589.77	667.44	493.22	745.25	497.7
17.25	0	0.18	0.17	0.03	0.18	0.03	0.11	0.08	2.19	0.32	99.64	1.79	0	92.52	0.06	9.62	0.01	0.02	2.19	0.01	1.1	0.01	1.2	0.32	2.86	0.06	2.46	33.9	0.1	0.39	1.24	99.84	0.57	1.46	0	54	-20.95	9.42	-1.2	64.22	80.25	642.73	481.77	756.79	598.04	658.37	504.14	738.56	507.39
17.283	0	0.16	0.2	0.03	0.16	0.03	0.12	0.07	1.76	0.23	99.61	0.73	0	91.12	0.03	6.5	0.01	0.02	1.76	0.01	1.11	0.02	0.72	0.23	3.19	0.06	3.46	24.67	0.14	0.35	1.19	99.93	0.67	2.16	0	54	-25.08	10.36	-1.98	61.55	83.43	638.81	491.19	752.36	604.73	652.11	512.79	735.37	518.07
17.317	0	0.16	0.22	0.03	0.15	0.03	0.13	0.06	1.84	0.17	99.56	0.45	0	90.85	0.02	3.54	0.02	0.02	1.84	0.01	1.53	0.13	0.45	0.17	5.3	0.1	4.63	20.85	0.23	0.28	1.13	99.97	0.78	2.59	0	54	-31.39	10.52	-2.04	59.53	87.18	635.44	498.24	747.91	610.72	646.22	518.87	733.19	524.89
17.35	0	0.14	0.22	0.04	0.14	0.03	0.13	0.06	1.72	0.19	99.56	0.33	0	94.23	0.01	2.22	0.02	0.02	1.72	0.01	2.88	1.02	0	0.19	7.09	0.14	4.32	9.09	0.29	0.23	1.23	99.99	0.76	2.27	0	54	-30.87	8.04	-3.45	58.19	84.53	633.1	505.31	744.43	616.64	643.7	526.57	728.09	531.34
17.384	0	0.15	0.21	0.07	0.13	0.03	0.14	0.06	1.46	0.12	99.57	0.33	0	93.28	0.01	1.64	0.03	0.03	1.46	0.01	4.49	9.33	0	0.12	9.5	0.27	3.52	3.52	0.54	0.17	1.05	99.98	0.87	1.98	0	54	-27	8.84	-2.22	57.61	86.29	632.29	510.08	740.58	618.36	641.33	530.74	727.37	537.44
17.417	0	0.14	0.21	0.06	0.12	0.03	0.14	0.06	1.13	0.1	99.58	0.33	0	92.95	0.01	0.91	0.05	0.04	1.13	0	4.47	5.58	0	0.1	12.07	0.44	2.43	1.76	0.96	0.12	1.12	99.98	0.9	1.61	0	54	-28.94	9.1	-2.82	57.67	83.42	634.05	513.15	736.93	616.02	641.41	533.79	724.75	537.33
17.45	0	0.14	0.21	0.05	0.12	0.03	0.14	0.06	0.84	0.1	99.59	0.33	0	95.84	0.01	0.38	0.06	0.05	0.78	0	4.54	4.37	0	0.1	11.11	0.55	1.91	0.48	1.17	0.09	1.06	99.99	0.84	1.29	0	54	-27.27	6.32	-2.19	58.38	82.89	634.63	512.85	737.09	615.3	642.44	533.36	725.25	536.94
17.484	0	0.13	0.19	0.05	0.12	0.03	0.13	0.06	0.9	0.09	99.62	0.33	0	94.93	0	0.21	0.13	0.06	0.66	0	4.57	2.08	0	0.09	8.17	0.87	1.07	0.24	2.31	0.04	0.92	99.92	0.9	0.51	0	54	-27.96	7.35	-2.46	58.48	84.1	634.51	512.04	737.61	615.14	641.85	532.62	725.85	536.71
17.517	0	0.13	0.18	0.04	0.13	0.03	0.13	0.06	0.89	0.1	99.63	0.33	0	95.06	0	0.15	0.18	0.09	0.6	0	4.6	1.46	0	0.1	5.68	1.29	0.67	0.2	3.47	0.03	0.82	99.98	0.89	0.13	0	54	-30.75	7.21	-1.86	57.79	85.6	633.86	512.19	738.53	616.86	641.66	531.76	727.03	538.07
17.55	0	0.14	0.18	0.04	0.13	0.03	0.13	0.06	0.84	0.1	99.64	0.33	0	97.06	0	0.16	0.2	0.13	0.58	0	3.94	1.8	0	0.1	4.57	1.4	0.53	0.22	3.76	0.03	0.9	99.97	0.84	0	0	54	-29.92	4.52	-0.47	57.18	86.5	634.23	514.75	738.65	619.17	642.45	533.12	728.5	542.01
17.584	0	0.15	0.18	0.04	0.14	0.03	0.13	0.06	0.75	0.13	99.63	0.33	0	96.35	0	0.16	0.37	0.16	0.4	0	3.17	1.43	0	0.13	2.21	2.43	0.32	0.14	7.14	0.01	0.94	99.84	0.75	0	0	54	-29.55	5.63	0.42	57.93	84.98	637.76	515.88	740.11	618.22	646.22	534.3	730.95	540.77
17.617	0	0.15	0.19	0.04	0.14	0.03	0.12	0.06	0.63	0.13	99.63	0.33	0	94.66	0	0.15	0.44	0.15	0.33	0	3	2.05	0	0.13	1.37	2.29	0.25	0.11	7.37	0.01	0.92	99.91	0.63	0	0	54	-29.91	7.63	-0.3	57.84	86.22	640.18	516.15	742.79	618.75	647.68	535	733.67	541.4
17.65	0	0.15	0.19	0.04	0.15	0.03	0.13	0.06	0.43	0.14	99.62	0.33	0	94.77	0	0.15	0.51	0.14	0.18	0	2.09	1.32	0	0.14	0.88	2.3	0.17	0.04	7.83	0.01	0.95	99.74	0.43	0	0	54	-33.2	7.52	0.39	57.72	86.19	643.75	517.31	745.66	619.22	651.41	535.02	737.29	542.25
17.684	0	0.16	0.19	0.04	0.15	0.02	0.13	0.06	0.28	0.11	99.62	0.33	0	94.07	0	0.17	0.74	0.13	0.14	0	1.9	1.21	0	0.11	0.66	2.25	0.12	0.02	10.05	0.01	1.19	99.94	0.28	0	0	54	-33.02	8.18	2.47	58	85.66	647.73	518.29	748.79	619.34	656.69	534.66	741.91	543.22
17.717	0	0.16	0.19	0.04	0.15	0.02	0.13	0.06	0.25	0.11	99.62	0.33	0	94.14	0	0.21	0.84	0.11	0.14	0	1.88	1.34	0	0.11	0.49	1.93	0.09	0.01	10	0.01	1.05	99.9	0.25	0	0	54	-33.74	8.12	3.5	58.03	86.88	652.93	520.35	753	620.42	661.56	535.78	747.86	545.76
17.751	0	0.16	0.2	0.04	0.15	0.02	0.13	0.06	0.17	0.09	99.61	0.33	0	92.7	0	0.22	1.48	0.1	0.12	0	1.7	0.79	0	0.09	0.37	1.87	0.07	0.02	8.98	0	0.78	99.66	0.17	0	0	54	-33.39	9.3	2.9	57.88	85.26	661.11	522.33	760.84	622.06	669.9	538.3	754.74	546.84
17.784	0	0.16	0.2	0.03	0.15	0.02	0.13	0.06	0.13	0.08	99.61	0.33	0	96.07	0	0.3	1.57	0.08	0.12	0	1.41	0.66	0	0.08	0.24	2.22	0.04	0.01	7.92	0	0.59	99.96	0.13	0	0	54	-34.67	6.02	3.07	57.99	89.34	664.97	522.8	764.75	622.58	671.99	538.04	760.64	549.14
17.817	0	0.16	0.2	0.03	0.15	0.02	0.13	0.06	0.13	0.07	99.61	0.33	0	92.19	0.01	0.3	1.5	0.07	0.13	0	1.56	0.62	0	0.07	0.18	2.49	0.02	0.02	7.75	0	0.62	99.97	0.13	0	0	54	-39.58	9.66	3.13	57.57	89.04	675.09	526.57	774.13	625.61	681.98	540.91	770.35	551.81
17.851	0	0.16	0.2	0.04	0.16	0.02	0.13	0.06	0.14	0.04	99.6	0.33	0	96.49	0.01	0.33	2.07	0.06	0.14	0	1.97	0.76	0	0.04	0.12	2.28	0.01	0.01	9.06	0	0.41	99.97	0.1	0	0	54	-38.88	5.44	2.25	56.95	90.43	681	531.19	780.47	630.67	686.73	546.33	776.53	556.9
17.884	0	0.17	0.2	0.04	0.16	0.02	0.13	0.06	0.23	0.04	99.6	0.33	0	97.19	0.01	0.41	2.11	0.06	0.23	0	2.74	1.94	0	0.04	0.1	2.58	0.01	0.01	9.73	0	0.38	99.91	0.1	0	0	54	-36.16	4.29	3.84	56.71	89.75	686.77	535.16	785.49	633.89	693.53	550.18	782.65	560.84
17.917	0	0.17	0.2	0.05	0.16	0.02	0.13	0.06	0.3	0.04	99.59	0.33	0	97.29	0.01	0.43	2.68	0.06	0.3	0.01	4.32	2.65	0	0.04	0.09	2.86	0.01	0.03	9.99	0	0.33	99.63	0.08	0	0	54	-35.26	4.09	4.44	56.54	87.26	690.95	537.36	788.98	635.38	699	551.59	785.55	562.74
17.951	0	0.16	0.2	0.04	0.15	0.02	0.13	0.06	0.24	0.03	99.6	0.33	0	97.68	0.01	0.49	2.43	0.06	0.24	0.01	4.31	2.08	0	0.03	0.08	2.54	0	0.02	8.38	0	0.25	99.61	0.06	0	0	54	-33.26	3.31	4.6	56.34	87.34	693.64	538.06	792.16	636.58	702.05	552.29	788.54	564.47
17.984	0	0.16	0.2	0.04	0.15	0.02	0.13	0.06	0.27	0.03	99.6	0.33	0	98.27	0.01	0.47	2.47	0.06	0.27	0.01	3.67	1.32	0	0.03	0.08	2.94	0	0.05	8.34	0	0.27	99.92	0.06	0	0	54	-35.04	1.8	4.76	56.18	88.42	695.22	537.36	795.06	637.2	703.94	551.08	791.35	564.42
18.017	0	0.16	0.2	0.04	0.15	0.02	0.14	0.06	0.27	0.03	99.59	0.33	0	98.29	0	0.38	2.79	0.05	0.27	0.01	3.53	0.58	0	0.03	0.08	3.27	0	0.07	8.1	0	0.3	99.94	0.06	0	0	54	-32.69	1.73	4.13	56.37	87.28	695.06	536.26	795.03	636.23	703.94	550.64	790.26	563.6
18.051	0	0.16	0.21	0.04	0.16	0.02	0.14	0.06	0.29	0.03	99.59	0.33	0	98.41	0	0.29	3.11	0.05	0.35	0.01	3.18	0.43	0	0.03	0.09	3.25	0	0.07	7.96	0	0.29	99.96	0.05	0	0	54	-32.52	1.38	3.88	56.27	87.57	695.32	535.93	794.36	634.96	703.39	550.49	790.08	562.94
18.084	0	0.16	0.2	0.04	0.15	0.03	0.14	0.06	0.33	0.03	99.59	0.33	0	98.21	0	0.31	2.72	0.04	0.73	0.01	3.52	0.5	0	0.03	0.09	3.55	0.01	0.09	8.67	0	0.33	99.96	0.06	0	0	54	-34.1	1.99	3.65	56.3	88.21	694.22	534.92	794.13	634.82	702.24	549.61	789.63	561.64
18.118	0	0.16	0.2	0.04	0.16	0.03	0.14	0.06	0.38	0.02	99.6	0.33	0	97.45	0	0.31	2.16	0.04	1.22	0.01	1.67	0.4	0	0.02	0.13	4.71	0.01	0.08	8.49	0	0.38	99.94	0.06	0	0	54	-34.99	3.79	2.92	56.4	89.42	692.87	533.94	793.73	634.81	700.24	549.38	789	560.23
18.151	0	0.17	0.2	0.04	0.16	0.03	0.14	0.06	0.47	0.02	99.6	0.33	0	97.16	0	0.28	1.94	0.04	1.28	0.01	1.16	0.36	0	0.02	0.14	5.88	0.01	0.07	10.75	0	0.47	99.88	0.09	0	0	54	-31.4	4.35	2.66	56.9	86.88	691.37	534.52	790.86	634.01	699.1	550.42	785.36	560.76
18.184	0	0.17	0.2	0.04	0.17	0.03	0.14	0.06	0.59	0.02	99.6	0.33	0	97.3	0	0.26	1.79	0.04	1.51	0.01	0.7	0.33	0	0.02	0.16	5.18	0.01	0.05	10.98	0	0.59	99.82	0.1	0	0	54	-31.94	4.08	1.82	56.9	88.58	688.43	534.54	787.55	633.66	694.52	551.1	782.6	560.5
18.218	0	0.17	0.2	0.04	0.16	0.03	0.14	0.06	0.78	0.02	99.61	0.33	0	96.84	0	0.24	1.36	0.03	1.3	0.01	0.38	0.17	0	0.02	0.18	6.64	0.01	0.04	11.29	0	0.78	99.91	0.13	0	0	54	-32.86	4.88	1.18	56.85	89.33	685.79	534.98	785.56	634.75	691.37	552.05	780.27	560.73
18.251	0	0.17	0.19	0.04	0.16	0.03	0.13	0.06	0.81	0.01	99.61	0.33	0	96.92	0	0.29	1.17	0.04	1.23	0.01	0.45	0.13	0	0.01	0.15	5.78	0.01	0.02	11.3	0	0.81	99.92	0.15	0	0	54	-34.27	4.75	2.49	56.55	87.88	681.25	536.64	778.85	634.24	687.4	552.23	774.74	561.95
18.284	0	0.17	0.19	0.04	0.17	0.03	0.13	0.06	0.9	0.01	99.61	0.33	0	97.01	0.01	0.34	1.1	0.05	1.4	0.02	0.79	0.19	0	0.01	0.14	7.52	0.01	0.01	11.99	0	0.9	99.79	0.18	0	0	54	-35.17	4.6	1.01	56.63	88.35	678.23	535.75	777.92	635.44	684.22	551.97	771.98	562.09
18.318	0	0.18	0.19	0.04	0.17	0.03	0.13	0.06	1.1	0.02	99.61	0.33	0	98.59	0.01	0.32	1.27	0.04	1.3	0.02	1.06	0.19	0	0.02	0.17	6.94	0.01	0.01	13.89	0	1.1	99.73	0.23	0	0	54	-31.15	0.78	-0.09	57.11	87.03	677.16	537.09	777.06	636.99	682.92	555.63	769.76	561.47
18.351	0	0.18	0.19	0.04	0.17	0.03	0.13	0.06	1.16	0.02	99.61	0.33	0	97.39	0.01	0.27	1.4	0.05	1.45	0.03	1.8	0.36	0	0.02	0.2	7.69	0	0.02	15.07	0	1.16	99.92	0.23	0	0	54	-32.12	3.9	0.86	56.35	87.81	674.19	538.38	774.37	638.56	680.47	555.83	767.92	563.74
18.385	0	0.18	0.19	0.04	0.17	0.03	0.13	0.06	1.06	0.01	99.61	0.33	0	97.24	0.01	0.25	1.43	0.05	1.06	0.03	2.18	0.5	0	0.01	0.21	7.68	0	0.06	14.85	0	1.67	99.83	0.26	0	0	54	-34.53	4.19	0.34	56.16	86.75	673.64	538.57	774.97	639.91	680.7	555.75	767.06	564.04
18.418	0	0.19	0.19	0.05	0.18	0.03	0.13	0.06	1.3	0.01	99.61	0.33	0	97.9	0.01	0.22	1.26	0.06	1.3	0.03	2.63	0.69	0	0.01	0.22	6.82	0.01	0.09	16.64	0	1.9	99.46	0.32	0	0	54	-33.65	2.78	-0.09	56.01	89.71	671.4	536.92	776.43	641.94	678.45	555.4	767.85	562.82
18.451	0	0.19	0.19	0.05	0.18	0.03	0.13	0.06	1.36	0.01	99.62	0.33	0	97.05	0	0.26	1.18	0.07	1.36	0.03	2.54	0.82	0	0.01	0.2	6.99	0.01	0.16	17.11	0	1.73	99.77	0.33	0	0	54	-35.42	4.53	0.11	55.6	92.07	670.68	536.76	778.07	644.14	677.88	555.26	769.63	562.95
18.485	0	0.2	0.19	0.05	0.18	0.03	0.13	0.06	1.17	0.01	99.61	0.36	0	97.79	0	0.21	1.1	0.08	1.17	0.03	2.58	0.9	0	0.01	0.21	7.24	0.01	0.16	18.81	0	2.27	99.86	0.45	0	0	54	-34.09	3.05	1.74	56.43	91.44	670.79	536.61	776.31	642.13	678.58	553.83	769.53	563.22
18.518	0	0.2	0.19	0.05	0.18	0.03	0.13	0.06	0.95	0.01	99.6	0.39	0	97.4	0	0.16	1.02	0.07	0.95	0.03	2.75	0.79	0	0.01	0.28	7.15	0.01	0.13	19.56	0	2.36	99.86	0.44	0	0	54	-31.91	3.87	1.77	56.62	89.62	674.82	537.31	779.52	642.01	683.04	555.31	772.37	562.51
18.551	0	0.19	0.19	0.05	0.18	0.03	0.13	0.06	0.55	0.02	99.62	0.33	0	96.61	0	0.13	1.22	0.06	0.55	0.02	2.49	0.61	0	0.02	0.36	7.48	0.01	0.09	17.46	0	2.4	99.6	0.39	0	0	54	-32.94	5.26	1.24	57.04	91.07	675.5	536.51	782.13	643.14	683.61	555.02	774.42	561.9
18.585	0	0.18	0.19	0.05	0.17	0.03	0.13	0.06	0.3	0.02	99.61	0.33	0	97.09	0	0.11	1.47	0.07	0.25	0.02	2.94	0.58	0	0.02	0.45	7.51	0.02	0.1	14.4	0	2.41	99.81	0.3	0	0	54	-32.89	4.46	1.29	57.17	88.97	679.07	538.82	784.56	644.31	687.71	556.73	776.34	564.42
18.618	0	0.17	0.2	0.05	0.16	0.02	0.13	0.06	0.25	0.02	99.61	0.33	0	96.56	0	0.09	1.65	0.09	0.16	0.02	3.49	0.71	0	0.02	0.56	8.29	0.02	0.12	12.5	0	2.45	99.74	0.25	0	0	54	-32.39	5.33	1.3	57.21	90.18	681.92	540.62	786.97	645.66	689.8	558.36	779.56	567.07
18.651	0	0.17	0.2	0.04	0.16	0.02	0.13	0.06	0.2	0.02	99.6	0.33	0	97.26	0	0.07	2.29	0.11	0.11	0.02	3.4	1.06	0	0.02	0.55	8.35	0.03	0.12	10.43	0	2.1	99.57	0.2	0	0	48	-31.46	4.16	2.17	57.28	90.63	684.09	541.59	787.44	644.94	691.49	558.97	781.7	567.68
18.685	0	0.17	0.21	0.04	0.15	0.02	0.14	0.06	0.14	0.03	99.59	0.33	0	96.81	0	0.05	3.2	0.08	0.1	0.02	3.89	1.49	0	0.03	0.57	9.57	0.03	0.12	8.81	0	1.73	99.82	0.14	0	0	48	-34.06	4.94	1.58	56.76	88.85	687.1	541.53	790.81	645.24	695.17	558.52	783.56	567.5
18.718	0	0.17	0.21	0.04	0.15	0.02	0.14	0.06	0.16	0.03	99.59	0.33	0	96.07	0	0.04	3.34	0.08	0.16	0.02	4.7	1.88	0	0.03	0.61	9.77	0.03	0.08	8.36	0	1.7	99.79	0.13	0	0	48	-33.95	6.01	2.6	56.87	89.95	688.27	540.09	793.12	644.94	697.18	556.38	786.49	567.11
18.752	0	0.18	0.22	0.04	0.16	0.02	0.15	0.06	0.26	0.04	99.56	0.33	0	96.79	0	0.04	5.22	0.08	0.26	0.02	3.88	1.56	0	0.04	0.58	13.29	0.03	0.04	7.97	0	1.73	99.81	0.09	0	0	48	-34.27	4.96	3.11	56.7	89.34	689.93	540.41	794.16	644.65	699.12	556.57	787.91	566.51
18.785	0	0.18	0.22	0.04	0.16	0.02	0.16	0.06	0.27	0.04	99.56	0.33	0	96.72	0	0.03	5.65	0.08	0.27	0.01	3.31	1.24	0	0.04	0.53	13.5	0.03	0.04	7.98	0	1.94	99.57	0.08	0	0	48	-33	5.08	2.16	56.79	89.8	692.22	540.07	796.51	644.35	700.49	557.35	789.89	565.7
18.818	0	0.18	0.22	0.04	0.16	0.02	0.16	0.06	0.32	0.04	99.56	0.33	0	97.67	0	0.03	5.87	0.08	0.32	0.01	3.09	0.82	0	0.04	0.41	13.15	0.03	0.04	7.54	0	2.02	99.63	0.08	0	0	48	-34.08	3.33	1.37	56.99	93.59	693.13	539.27	798.74	644.89	699.59	557.15	792.8	565.68
18.852	0	0.18	0.22	0.04	0.16	0.02	0.16	0.06	0.39	0.04	99.55	0.33	0	97.7	0	0.04	6.16	0.09	0.39	0.02	3.12	0.78	0	0.04	0.28	13.89	0.03	0.05	6.16	0	2.06	99.54	0.07	0	0	48	-35.6	3.25	1.74	56.96	95.12	693.19	539.17	799.74	645.72	699.74	556.21	794.26	566.83
18.885	0	0.18	0.23	0.04	0.16	0.02	0.16	0.06	0.42	0.04	99.55	0.33	0	97.75	0	0.06	6.5	0.1	0.42	0.02	3.42	0.85	0	0.04	0.21	14.7	0.02	0.06	6.27	0	2.06	99.19	0.06	0	0	48	-36.76	3.15	1.57	56.92	94.92	694.05	540.38	800.39	646.72	700.44	557.43	794.82	567.47
18.918	0	0.18	0.22	0.04	0.16	0.02	0.16	0.06	0.41	0.04	99.55	0.33	0	97.72	0	0.06	6.18	0.09	0.41	0.01	3.49	0.95	0	0.04	0.19	15.04	0.02	0.07	5.87	0	1.92	99.84	0.06	0	0	48	-38.66	3.2	1.08	56.8	94.47	693.69	540.9	801.98	649.19	700.93	557.89	794.84	568.15
18.952	0	0.19	0.24	0.03	0.17	0.02	0.19	0.06	0.37	0.04	99.52	0.33	0	98.12	0	0.05	9.32	0.09	0.37	0.01	2.94	1.02	0	0.04	0.14	17.22	0.01	0.06	4.4	0	1.96	99.91	0.04	0	0	48	-33.34	2.23	1.47	56.92	92.72	691.16	544.46	797.58	650.88	698.51	562.47	790.85	570.79
18.985	0	0.2	0.25	0.03	0.17	0.02	0.19	0.06	0.34	0.04	99.51	0.33	0	97.61	0	0.04	10.06	0.05	0.34	0.02	2.75	1.02	0	0.04	0.13	18.29	0.01	0.07	4.66	0	1.74	99.92	0.04	0	0	48	-35.52	3.45	1.18	56.76	94.01	688.28	548.1	792.99	652.81	693.93	565.97	787.6	573.86
19.018	0	0.21	0.26	0.03	0.18	0.02	0.21	0.06	0.41	0.04	99.48	0.33	0	96.91	0	0.03	11.98	0.04	0.41	0.02	2.44	0.68	0	0.04	0.13	18.19	0.01	0.06	4.69	0	1.63	99.59	0.04	0	0	48	-35.91	4.77	1.06	57.28	96.58	683.61	548.98	789.86	655.22	688.67	567.46	784.93	575.45
19.052	0	0.22	0.27	0.03	0.19	0.02	0.22	0.06	0.55	0.03	99.47	0.33	0	96.86	0	0.03	13.03	0.04	0.55	0.04	2.51	0.42	0	0.03	0.11	19.61	0.01	0.05	4.74	0	1.22	99.04	0.04	0	0	48	-33.28	4.85	1.32	57.74	95.87	676.23	551.31	781.69	656.76	681.35	571.75	777.08	576.95
19.085	0	0.23	0.27	0.03	0.2	0.03	0.23	0.06	0.81	0.03	99.46	0.33	0	97.05	0	0.04	13.71	0.03	0.81	0.06	2.5	0.33	0	0.03	0.1	17.95	0.01	0.05	5.22	0	1.02	96.39	0.05	0	0	48	-31.22	4.53	2.06	57.99	93.64	666.41	554.38	769.73	657.71	672.16	572.68	765.54	579.64
19.119	0	0.25	0.28	0.03	0.21	0.03	0.24	0.06	0.76	0.03	99.44	0.38	0	96.08	0	0.04	14.89	0.02	0.99	0.08	2.13	0.36	0	0.03	0.1	14.03	0.01	0.02	7.04	0	0.76	98.06	0.06	0	0	48	-30.06	6	2.42	58.57	94.85	655.24	551.86	759.6	656.22	661.37	569.27	755.63	579.89
19.152	0	0.24	0.26	0.03	0.2	0.03	0.22	0.06	0.73	0.02	99.47	0.34	0	96.08	0	0.05	13.03	0.01	0.94	0.12	1.52	0.35	0	0.02	0.1	11.98	0.01	0.03	7.46	0	0.73	95.96	0.08	0	0	48	-30.03	6	2.97	58.46	93.96	643.09	550.17	746.45	653.52	649.43	568.14	743.03	576.34
19.185	0	0.25	0.27	0.03	0.21	0.03	0.23	0.06	0.66	0.02	99.47	0.36	0	94.31	0.01	0.07	13.44	0.01	0.83	0.16	1.17	0.6	0	0.02	0.08	10.81	0.01	0.02	7.72	0	0.66	98.98	0.08	0	0	48	-33.9	7.96	2.83	57.88	101.63	626.59	543.32	738.38	655.1	633.35	565.27	734.66	573.22
19.219	0	0.28	0.29	0.03	0.23	0.03	0.26	0.06	0.48	0.02	99.42	0.48	0	95.4	0.01	0.12	16.53	0.02	0.6	0.19	1.04	0.47	0	0.02	0.07	11.54	0.01	0.02	8.87	0	0.48	99.22	0.09	0	0	48	-32.92	6.84	0.83	57.32	102.3	615.45	542.93	727.99	655.46	620.56	564.42	722.71	570.01
19.252	0	0.29	0.29	0.04	0.24	0.02	0.27	0.06	0.38	0.01	99.42	0.52	0	97.49	0.01	0.16	16.84	0.02	0.51	0.19	1.19	0.29	0	0.01	0.06	11.21	0	0.01	9.5	0	0.38	99.39	0.09	0	0	48	-34.43	3.71	0.59	57.08	102.74	605.93	542.9	718.95	655.92	610.79	565.61	713.46	569.56
19.285	0	0.3	0.3	0.04	0.24	0.02	0.28	0.06	0.23	0.01	99.4	0.57	0	97.4	0.01	0.16	17.69	0.02	0.47	0.17	1.38	0.17	0	0.01	0.04	9.85	0	0	10.07	0	0.23	98.8	0.1	0	0	48	-36.31	3.88	-0.83	56.64	104.08	597.81	542.84	712.3	657.32	601.58	565.57	705.6	569.02
19.319	0	0.3	0.29	0.04	0.24	0.03	0.26	0.06	0.13	0.01	99.41	0.57	0	97.3	0.01	0.15	16.68	0.02	0.62	0.14	1.55	0.09	0	0.01	0.03	8.9	0	0	11.14	0	0.13	98.45	0.11	0	0	48	-36.58	4.07	-2.08	56.27	105.25	590.41	542.64	707.56	659.78	593.88	566.13	699.09	569.17
19.352	0	0.28	0.27	0.04	0.23	0.03	0.24	0.06	0.13	0.01	99.44	0.52	0	98.07	0.01	0.12	14.5	0.02	1	0.09	1.4	0.09	0	0.01	0.02	9.08	0	0.01	11.9	0	0.13	99.31	0.13	0	0	48	-37.22	2.35	-2.87	55.75	110.08	583.93	542.08	705.17	663.32	586.2	567.73	696.27	568.53
19.386	0	0.27	0.26	0.04	0.23	0.03	0.23	0.06	0.15	0.01	99.45	0.51	0	97.59	0.01	0.1	13.12	0.03	2	0.07	1.14	0.18	0	0.01	0.03	8.23	0.01	0.04	13.15	0	0.08	98.62	0.15	0	0	48	-38.09	3.5	-2.12	55.23	111.06	579.01	543.3	701.18	665.46	581.91	567.96	692.92	571.32
19.419	0	0.29	0.27	0.04	0.24	0.03	0.24	0.06	0.17	0	99.42	0.6	0	98.05	0	0.06	14.13	0.03	1.6	0.07	1.2	0.16	0	0	0.02	6.71	0	0.04	14.3	0	0.08	99.62	0.17	0	0	48	-39.12	2.41	-0.24	54.75	108.22	578.02	546.73	697.07	665.78	582.41	569.25	690.58	572.72
19.452	0	0.3	0.27	0.04	0.25	0.03	0.24	0.06	0.16	0.01	99.39	0.66	0	98.15	0.01	0.03	14.55	0.03	1	0.06	1.05	0.18	0	0	0.02	6.44	0	0.06	15.2	0	0.09	98.79	0.16	0	0	48	-44.17	2.16	-0.48	54.07	108.57	577.56	546.6	696.99	666.03	581.75	569.25	690.28	572.1
19.486	0	0.29	0.26	0.05	0.24	0.03	0.22	0.06	0.19	0	99.41	0.66	0	96.99	0	0.02	12.9	0.03	0.78	0.04	1.91	0.42	0	0	0.03	5.45	0.01	0.08	16.98	0	0.08	99.7	0.19	0	0	48	-47.05	4.64	-0.03	53.56	114.52	575.03	544.45	701.01	670.42	579.92	569.4	694.33	574.46
19.519	0	0.28	0.25	0.05	0.23	0.03	0.2	0.06	0.17	0.01	99.44	0.65	0	97.74	0	0.01	11.68	0.03	0.51	0.03	3.27	0.45	0	0	0.04	4.71	0.01	0.08	18	0.01	0.07	99.38	0.17	0	0	48	-37.21	3.16	0.56	54.72	108.93	579.99	551.35	702.04	673.4	586.32	572.51	694.96	580.4
19.552	0	0.29	0.26	0.07	0.24	0.03	0.2	0.06	0.17	0.01	99.41	0.8	0	97.4	0	0.02	12.2	0.06	0.52	0.03	6.11	1.22	0	0	0.06	4.6	0.01	0.17	20.24	0.01	0.08	99.42	0.17	0	0	48	-42.32	3.88	-0.73	54.16	112.58	584.2	550.91	708.04	674.75	588.49	573.85	700.76	582.17
19.586	0	0.26	0.24	0.09	0.22	0.03	0.17	0.06	0.22	0.02	99.47	0.73	0	97.55	0	0.02	9.72	0.09	0.53	0.02	9.69	1.98	0	0	0.08	4.17	0.01	0.22	21.54	0.02	0.08	96	0.16	0.01	0	48	-41.24	3.59	0.37	53.86	110.18	590.97	552.47	712.31	673.81	596.15	573.01	706.06	580.65
19.619	0	0.27	0.24	0.07	0.22	0.02	0.17	0.06	0.15	0.02	99.47	0.66	0	97.88	0	0.01	9.39	0.11	0.38	0.02	6.73	1.81	0	0	0.09	4.18	0.01	0.11	20.43	0.02	0.08	96.56	0.15	0	0	48	-39.29	2.84	0.86	53.54	112.25	597.24	551.12	720.72	674.6	602.74	575.12	714.95	578.22
19.652	0	0.27	0.25	0.06	0.23	0.02	0.19	0.06	0.12	0.02	99.45	0.63	0	95.31	0	0.01	10.8	0.12	0.27	0.01	4.85	1.68	0	0	0.07	5.16	0.01	0.06	18.28	0.02	0.07	99.25	0.12	0.01	0	48	-32.1	6.94	1.7	55.11	108.94	609.07	549.19	729.19	669.31	615.5	570.22	724.07	579.19
19.686	0	0.33	0.27	0.06	0.27	0.02	0.22	0.06	0.11	0.03	99.34	0.95	0	97.42	0	0.01	13.82	0.11	0.2	0.01	3.02	0.5	0	0	0.06	5.36	0.01	0.03	21.14	0.03	0.06	99.83	0.11	0.03	0	48	-30.05	3.84	1.73	55.31	110.12	618.29	546.53	740.49	668.73	625.09	568.6	734.92	576.51
19.719	0	0.36	0.29	0.05	0.29	0.02	0.26	0.06	0.11	0.03	99.27	1.08	0	95.9	0	0.01	16.95	0.12	0.2	0.01	2.19	0.17	0	0	0.06	4.7	0.01	0.02	19.79	0.03	0.07	99.81	0.11	0.02	0	48	-32.1	6.24	2.44	55.55	106.3	626.29	543.55	746.97	664.23	634.96	563.58	740.76	573.99
19.753	0	0.37	0.3	0.05	0.29	0.02	0.28	0.06	0.12	0.04	99.27	1.04	0	97.02	0	0.01	18.05	0.09	0.3	0.01	1.47	0.03	0	0	0.04	3.74	0.01	0.04	18.21	0.04	0.08	99.83	0.12	0	0	48	-32.16	4.58	4.68	56.35	106.2	633.1	538.95	753.66	659.51	643.71	557.11	749.1	570.17
19.786	0	0.37	0.3	0.05	0.29	0.02	0.29	0.06	0.12	0.05	99.25	1.07	0	96.47	0	0.01	18.64	0.06	0.34	0.01	1.18	0.04	0	0	0.04	3.86	0.01	0.04	17.99	0.05	0.12	99.92	0.12	0	0	48	-33.76	5.47	6.92	56.56	106.41	635.23	535.44	757.6	657.8	648.74	551.53	753.83	568.25
19.819	0	0.4	0.32	0.05	0.31	0.02	0.32	0.06	0.14	0.03	99.2	1.19	0	97.49	0	0.01	20.61	0.03	0.37	0.01	0.93	0.04	0	0	0.03	3.76	0.01	0.05	17.49	0.03	0.14	99.97	0.12	0	0	48	-32.5	3.69	3.63	57.97	104.18	645.22	529.74	767.21	651.73	656.42	549.62	760.23	558.44
19.853	0	0.52	0.38	0.05	0.37	0.03	0.43	0.06	0.18	0.03	98.97	2.05	-1.31	98.25	0	0.01	27.61	0.01	0.59	0.01	1.14	0.06	0	0	0.03	3.33	0.01	0.07	17.64	0.03	0.18	99.99	0.1	0	0	48	-29.39	1.86	5.46	57.62	102.6	643.39	526.39	766.13	649.13	657.4	544.56	759.07	558.33
19.886	0	0.51	0.38	0.05	0.36	0.03	0.43	0.06	0.18	0.03	98.99	1.96	-1.66	96.41	0	0.01	27.84	0.01	0.63	0.01	1.64	0.07	0	0	0.04	2.74	0.01	0.08	16.8	0.03	0.18	99.98	0.1	0	0	48	-32.79	5.55	4.75	58.27	102.14	647.8	521.11	769.14	642.44	660.73	539.3	762.17	551.27
19.919	0	0.62	0.44	0.05	0.42	0.03	0.55	0.06	0.2	0.02	98.76	3.07	-4.8	97.79	0	0.01	33.21	0.01	0.7	0.01	1.81	0.08	0	0	0.05	1.89	0.01	0.08	17.14	0.02	0.2	99.99	0.1	0	0	48	-30.48	3.05	6.55	58.66	101.73	646.2	517.17	770.14	641.11	662.22	534.32	762.74	549.92
19.953	0	0.5	0.39	0.04	0.36	0.03	0.45	0.06	0.21	0.02	99	1.86	-2.56	96.91	0	0.01	29.02	0.01	0.81	0.01	2.25	0.09	0	0.01	0.09	1.58	0.02	0.11	14.97	0.02	0.21	100	0.1	0	0	42	-27.51	4.76	5.23	59.38	100.2	645.94	512.73	768.92	635.71	661.11	531.09	760.27	545.46
19.986	0	0.4	0.34	0.04	0.3	0.03	0.36	0.06	0.25	0.01	99.2	1.11	0	97.41	0	0.02	23.39	0.01	0.74	0.01	1.49	0.06	0	0.01	0.14	1.27	0.02	0.15	13.77	0.01	0.25	99.99	0.1	0	0	42	-29.59	3.85	4.94	60.74	99.06	648.07	508.41	769.96	630.31	662.91	526.71	761.12	539.63
20.019	0	0.32	0.3	0.04	0.26	0.03	0.28	0.06	0.29	0.01	99.36	0.69	0	97.25	0	0.04	18.17	0.01	0.83	0.01	1.6	0.06	0	0.01	0.25	0.94	0.02	0.16	12.35	0.01	0.29	99.99	0.11	0	0	42	-28.4	4.17	4.27	61.25	99.81	645.24	504.89	769.24	628.89	660.58	522.58	758.88	539.86
20.053	0	0.27	0.28	0.04	0.22	0.03	0.24	0.06	0.41	0.01	99.45	0.45	0	96.67	0	0.06	14.93	0.01	0.89	0.01	1.69	0.06	0	0.01	0.41	0.64	0.02	0.26	9.35	0	0.34	99.99	0.12	0	0	42	-27.55	5.15	3.49	62.2	99.87	643.49	501.74	767.42	625.67	658.15	520.06	756.6	536.81
20.086	0	0.23	0.25	0.03	0.2	0.03	0.21	0.06	0.55	0.01	99.5	0.33	0	96.6	0	0.12	10.81	0.02	0.95	0.01	0.96	0.05	0	0.01	0.55	0.51	0.02	0.34	8.6	0	0.34	99.96	0.13	0	0	42	-27.75	5.27	1.4	63.08	98.69	641.51	500.5	763.66	622.65	653.93	520.85	751.9	532.65
20.12	0	0.21	0.23	0.03	0.18	0.03	0.19	0.06	0.78	0.02	99.53	0.33	0	95.96	0	0.29	8.29	0.02	0.83	0.01	0.57	0.04	0	0.02	0.75	0.31	0.03	0.78	7.56	0	0.48	99.85	0.14	0	0	42	-28.03	6.17	2.11	63.5	100.07	637.77	500.57	759.98	622.79	650.11	520.59	749.43	532.8
20.153	0	0.17	0.21	0.03	0.17	0.03	0.15	0.06	0.81	0.02	99.59	0.33	0	95.96	0	0.91	4.32	0.02	0.81	0.01	0.5	0.04	0	0.02	0.98	0.2	0.04	0.9	7.1	0	0.66	99.68	0.17	0	0	42	-26.33	6.16	1.84	64.29	99.44	631.59	499.8	753.67	621.88	643.9	520.57	742.74	531.47
20.186	0	0.16	0.19	0.03	0.18	0.03	0.14	0.06	0.85	0.02	99.63	0.33	0	96.75	0	3.73	2.86	0.03	0.85	0	0.28	0.02	0	0.02	1.25	0.16	0.05	1.14	6.89	0	0.84	93.92	0.19	0	0	42	-24.4	5.03	2.88	65.25	98.34	624.11	499.38	745.34	620.8	637.28	520	735.06	530.48
20.22	0	0.13	0.15	0.03	0.2	0.03	0.12	0.08	1.06	0.03	99.59	0.33	0	95.3	0	9.56	0.99	0.03	1.07	0.01	0.28	0.02	0	0.03	1	0.16	0.05	0.92	6.73	0	1.06	97.15	0.24	0	0	42	-22.58	6.95	3.43	66.2	95.47	615.52	495.4	739.38	620.34	631.95	515.79	726.63	528.01
20.253	0	0.11	0.12	0.03	0.29	0.03	0.1	0.13	1.08	0.03	99.42	0.54	0	97.55	0.01	20.31	0.81	0.03	1.48	0.01	0.17	0.03	0	0.03	0.9	0.16	0.08	0.82	6.68	0	1.08	31.27	0.24	0	0	42	-21.67	3.59	4.11	67.7	92.92	604.39	485.66	730.65	614.47	623.58	506.7	715.9	517.25
20.286	0	0.08	0.07	0.03	0.51	0.03	0.07	0.27	1.38	0.3	98.99	1.82	0	94.34	0.01	37.91	0.38	0.04	1.6	0.01	0.08	0.01	0.3	0.03	0.79	0.12	0.17	1.38	5.81	0	1.2	28.83	0.26	0	0	42	-14.08	7.93	3.83	68.5	90.31	597.38	475.6	734.68	618.89	623.15	500.25	713.01	509.23
20.32	0	0.06	0.05	0.03	0.93	0.03	0.05	0.6	1.62	0.14	98.14	7.24	0	92.99	0.01	57.47	0.14	0.05	1.62	0.01	0.03	0	1.61	0.04	0.89	0.06	0.38	3.03	4.12	0	1.15	1.89	0.25	0.09	0	42	-13.13	9.07	5.58	70.25	87.29	595.51	466.09	729.78	607.04	622.44	489.76	709.23	499.12
20.353	0	0.05	0.03	0.03	1.51	0.03	0.04	1.13	1.68	0.11	96.98	24.11	0	92.09	0.02	72.55	0.11	0.05	1.68	0.01	0.03	0	6.12	0.03	0.67	0.08	0.55	6.52	3.36	0.01	0.92	0.82	0.25	0.36	0	42	-9.09	9.73	4.56	72.09	84.77	598.09	458.42	729.49	597.81	623.94	483.67	708.53	489.16
20.387	0	0.04	0.03	0.03	1.95	0.03	0.03	1.6	1.55	0.04	96.1	58.42	0	89.03	0.03	81.08	0.04	0.06	1.55	0.01	0.01	0	13.42	0.02	0.64	0.06	0.77	16.48	1.99	0.01	1.02	0.78	0.24	0.78	0	42	-13.82	11.53	4.6	71.85	84.31	595.64	453.58	730.53	595.72	623.58	478.05	707.59	485.12
20.42	0	0.04	0.02	0.03	2.4	0.03	0.03	2.11	1.63	0.04	95.19	71.72	0	93.26	0.04	87.75	0.02	0.11	1.63	0.01	0.01	0	25.39	0.02	0.68	0.05	1.2	17.16	1.19	0.01	1	0.14	0.26	1.19	0	42	-10.04	8.87	3.75	72.89	86.14	593.03	446.98	732.06	594.47	621.48	473.69	707.46	478.89
20.453	0	0.04	0.02	0.03	2.58	0.03	0.03	2.31	1.59	0.03	94.84	73.57	0	92.28	0.07	89.84	0.01	0.17	1.59	0.02	0.01	0	37.6	0.02	0.74	0.03	1.75	16.23	0.85	0.01	0.96	0.42	0.26	1.75	0	42	-9.6	9.59	4.86	73.38	82.7	594.23	444.2	731	589.76	623.95	470.02	706.44	475.88
20.487	0	0.04	0.03	0.03	2.89	0.03	0.03	2.63	1.19	0.03	94.22	78.49	0	93.45	0.12	92.87	0.01	0.28	1.19	0.02	0.01	0	52.51	0.02	1.07	0.03	3.13	16.57	0.42	0.03	0.95	0.13	0.25	2.91	0	42	-8.94	8.71	3.17	73.94	79.95	593.79	440.87	728.99	585.17	622.88	467.55	702.75	470.85
20.52	0	0.04	0.03	0.03	3.1	0.03	0.03	2.8	0.85	0.02	93.8	87.63	0	96.36	0.21	94.36	0.01	0.23	0.85	0.02	0.01	0	61.99	0.02	1.39	0.02	4.72	23.34	0.34	0.05	0.97	7.5	0.23	4.79	0	42	-8.99	5.63	5.68	74.22	81.85	594.91	440.55	728.03	582.05	623.68	465.29	705.24	472.16
20.553	0	0.04	0.03	0.03	3.26	0.03	0.03	2.93	0.7	0.02	93.49	92.4	0	95.31	0.39	95.35	0.01	0.21	0.7	0.02	0.02	0	66.44	0.02	1.35	0.02	5.74	29.06	0.31	0.06	0.93	99.55	0.22	4.45	0	42	-6.01	6.94	5.53	75.2	81.98	596.63	440.88	727.59	580.47	624.16	466.14	705.91	472.26
20.587	0	0.05	0.03	0.02	3.45	0.03	0.03	3.16	0.62	0.02	93.09	96.85	0	93.45	0.72	96.79	0	0.19	0.62	0.02	0.02	0	67.31	0.02	1.41	0.02	6.06	39.19	0.19	0.15	0.95	99.91	0.2	4.03	0	42	-4.89	8.71	6.51	75.41	83.07	597.27	440.73	726.63	578.32	624.22	465.41	706.95	472.98
20.62	0	0.07	0.02	0.03	3.61	0.03	0.03	3.29	0.58	0.02	92.77	99.74	-1.8	93.79	1.28	97.17	0	0.21	0.58	0.01	0.02	0	60.37	0.03	2.45	0.01	7.15	70.01	0.15	0.16	0.95	99.86	0.17	2.7	0	42	-4.37	8.42	5.03	74.99	81.89	599.07	441.72	725.95	576.98	624.32	466.43	705.97	472.74
20.653	0	0.06	0.02	0.03	3.59	0.03	0.03	3.28	0.74	0.03	92.83	99.3	0	93.23	1.67	96.63	0	0.25	0.74	0.01	0.03	0	61.16	0.03	2.4	0.02	6.86	58.32	0.11	0.22	0.84	99.93	0.16	2.51	0	42	-8.42	8.89	5.85	74.12	86.19	602.05	444.38	727.08	575.04	625.22	466.19	710.53	478.47
20.687	0	0.06	0.02	0.03	3.24	0.03	0.03	2.89	0.82	0.04	93.52	98.86	0	92.68	1.14	93.98	0	0.2	0.82	0.02	0.06	0	60.21	0.04	2.5	0.02	7.25	54.85	0.07	0.35	0.6	99.93	0.15	2.35	0	42	-14.42	9.31	5.4	71.68	87.51	606.25	452.25	730.67	581.12	628.17	473.29	714.88	485.09
20.72	0	0.07	0.03	0.03	2.72	0.03	0.03	2.34	0.86	0.04	94.55	98.84	0	93.21	0.78	89.15	0	0.18	0.86	0.02	0.08	0	52.97	0.04	2.71	0.02	6.83	59.51	0.08	0.35	0.65	99.99	0.14	3.22	0	42	-13.77	8.9	3.16	70.01	86.01	609.82	457.82	735.29	588.01	631.3	480.54	716.85	489.4
20.754	0	0.08	0.04	0.03	2.04	0.03	0.04	1.63	1.1	0.05	95.93	97.7	0	93.99	0.56	80.41	0	0.17	1.1	0.01	0.16	0.01	52.47	0.05	2.76	0.02	6.96	59.57	0.04	0.45	0.64	99.99	0.13	4.53	0	42	-19.18	8.25	3.7	67.95	88.62	612.87	463.5	739.13	592.69	634.02	484.43	721.82	496.45
20.787	0	0.09	0.05	0.03	1.49	0.03	0.04	1.14	1.14	0.06	97.01	94.47	0	95.32	0.36	71.75	0	0.22	1.14	0.01	0.17	0.02	46.07	0.06	2.85	0.02	5.32	56.91	0.05	0.5	0.7	99.99	0.12	4.81	0	42	-19.46	6.93	2.29	66.28	89.66	617.24	470.08	744.28	599.51	637.22	491.8	726.18	502.92
20.82	0	0.13	0.08	0.03	1.05	0.03	0.05	0.73	1.07	0.07	97.9	93.53	-0.79	93.31	0.19	61.2	0	0.25	1.07	0.01	0.16	0.06	34.67	0.07	4.18	0.03	5.14	65.37	0.06	0.51	0.72	99.99	0.12	5.81	0	42	-17.94	8.82	3.18	65.63	87.96	620.87	474.52	744.94	601.27	640.91	495.39	728.02	507.51
20.854	0	0.12	0.09	0.03	0.72	0.03	0.06	0.46	0.76	0.14	98.56	57.19	0	96.28	0.08	50.26	0	0.33	0.76	0.01	0.2	0.27	18.03	0.14	5.93	0.02	4.21	46.68	0.08	0.37	0.99	99.99	0.11	4.78	0	42	-22.65	5.73	1.45	63.7	88.78	629.1	483.23	752.91	608.51	647.23	504.53	735.46	514.3
20.887	0	0.11	0.11	0.03	0.55	0.03	0.07	0.34	0.65	0.14	98.89	19.58	0	92.38	0.03	42.64	0	0.38	0.65	0.01	0.3	0.44	11.86	0.14	8.91	0.03	3.29	33.12	0.1	0.33	1.12	100	0.12	5.08	0	42	-23.23	9.52	2.54	63.35	88.56	634.39	487.95	753.63	608.29	651.23	507.73	739.08	518.93
20.92	0	0.1	0.12	0.04	0.43	0.02	0.09	0.25	0.41	0.16	99.14	3.5	0	95.1	0.02	35.72	0	0.37	0.41	0	0.39	0.3	7.18	0.16	11.06	0.04	2.09	16.33	0.17	0.25	1.36	99.99	0.11	4.37	0	42	-26.36	7.17	2.21	62.47	91.21	641.94	494.39	760.44	613.31	656.73	514.38	747.46	523.73
20.954	0	0.1	0.13	0.04	0.35	0.02	0.1	0.2	0.34	0.19	99.29	1.75	0	94.69	0.01	29.96	0.01	0.34	0.34	0	0.43	0.19	3.7	0.19	13.25	0.08	1.3	8.37	0.3	0.21	1.84	100	0.09	3.54	0	42	-21.67	7.6	2.25	63.06	88.6	645.67	496.86	761.9	614.29	660.66	517.03	748.74	526.64
20.987	0	0.1	0.13	0.04	0.3	0.02	0.11	0.16	0.4	0.19	99.39	1.28	0	94.14	0.01	25.32	0.01	0.33	0.4	0	0.39	0.13	2.31	0.19	13.88	0.06	1.14	6.43	0.31	0.16	1.99	100	0.09	2.49	0	42	-27.38	8.12	2.8	62.02	89.74	649.45	500.61	762.44	613.6	662.68	519.17	751.85	529.19
21.02	0	0.11	0.14	0.04	0.25	0.02	0.12	0.13	0.33	0.21	99.51	0.97	0	94.98	0.01	19.28	0.01	0.26	0.33	0	0.38	0.12	1.33	0.21	15.97	0.07	0.95	3.6	0.41	0.1	2.04	100	0.09	1.29	0	42	-24.83	7.3	1.91	61.92	88.97	652.05	503.74	762.04	613.74	663.48	522.85	751.98	531.95
21.054	0	0.12	0.15	0.05	0.21	0.02	0.14	0.1	0.36	0.24	99.58	0.78	0	95.7	0	14.39	0.01	0.22	0.36	0	0.31	0.15	1.05	0.24	17.74	0.08	0.76	3	0.51	0.05	2.65	100	0.09	0.81	0	42	-24.34	6.49	2.07	62.23	89.39	650.85	502.01	762.34	613.49	662.98	520.98	751.77	531.28
21.087	0	0.13	0.15	0.04	0.18	0.02	0.14	0.09	0.29	0.28	99.63	0.47	0	94.9	0	10.51	0.02	0.18	0.29	0	0.28	0.2	0.57	0.29	14.56	0.08	0.4	2.08	0.54	0.04	2.64	100	0.08	0.42	0	42	-25.78	7.38	1.21	61.61	89.65	652.57	504.54	763.66	615.63	663.69	524.22	752.95	532.48
21.121	0	0.13	0.17	0.04	0.16	0.02	0.14	0.07	0.24	0.26	99.66	0.33	0	95.94	0.01	5.62	0.03	0.13	0.24	0.01	0.26	0.23	0.72	0.27	11.55	0.12	0.3	1.36	1.05	0.02	3.53	99.97	0.09	0.3	0	42	-26.64	6.19	1.23	61.81	88.91	653.04	505.99	761.22	614.17	663.01	525.39	751.62	532.66
21.154	0	0.13	0.18	0.03	0.15	0.02	0.14	0.06	0.29	0.25	99.64	0.33	0	95.45	0.01	3.3	0.05	0.08	0.29	0.01	0.27	0.16	0.89	0.25	7.29	0.12	0.26	1.64	1.28	0.01	4.18	99.99	0.08	0.25	0	42	-26.05	6.78	0.1	62.56	90.75	650.66	505.89	758.15	613.39	658.58	526.1	749.07	532.84
21.187	0	0.14	0.18	0.03	0.14	0.02	0.14	0.06	0.3	0.26	99.63	0.33	0	97.48	0.01	2.59	0.05	0.07	0.3	0.01	0.29	0.17	0.99	0.26	6.36	0.1	0.26	2.2	1.23	0.01	4.02	99.96	0.08	0.18	0	42	-30.15	3.73	-0.77	62.45	94.54	645.83	505.84	755.11	615.12	652.04	526.4	746.33	533.25
21.221	0	0.14	0.19	0.03	0.14	0.02	0.13	0.06	0.32	0.21	99.63	0.33	0	97.91	0.01	1.72	0.06	0.06	0.32	0	0.42	0.14	1	0.21	4.4	0.08	0.25	2.48	1.5	0.01	3.92	99.94	0.08	0.15	0	42	-29.62	2.77	-1.58	62.95	96.57	641.73	506.41	751.44	616.12	646.43	528.45	742.88	533.17
21.254	0	0.14	0.19	0.03	0.13	0.02	0.13	0.06	0.4	0.19	99.62	0.33	0	98.36	0.01	0.99	0.08	0.05	0.4	0.01	0.6	0.14	0.9	0.19	3.36	0.08	0.16	2.07	1.45	0.01	3.45	99.74	0.08	0.12	0	42	-26.21	1.53	-1.7	62.76	95.4	635.32	509.94	745.42	620.04	640.68	532.97	736.03	536.08
21.287	0	0.13	0.19	0.03	0.13	0.02	0.13	0.06	0.42	0.23	99.62	0.33	0	97.01	0.01	0.74	0.12	0.05	0.42	0.01	0.82	0.13	0.8	0.23	2.38	0.06	0.12	1.4	1.6	0	3.18	99.71	0.08	0.09	0	42	-28.1	4.6	-1.97	62.18	96.21	627.29	512.74	738.32	623.77	632.53	535.89	728.69	538.71
21.321	0	0.13	0.19	0.03	0.13	0.03	0.13	0.06	0.62	0.27	99.62	0.33	0	96.25	0.02	0.63	0.19	0.04	0.62	0.01	1.22	0.11	0.78	0.27	1.5	0.05	0.09	0.67	1.8	0	3.17	99.78	0.08	0.06	0	36	-31.69	5.78	-1.96	61.38	96.05	618.37	516.72	728.71	627.05	623.35	539.41	719.38	541.47
21.354	0	0.13	0.19	0.03	0.13	0.03	0.13	0.06	0.8	0.26	99.62	0.33	0	96.1	0.02	0.67	0.19	0.04	0.8	0.02	1.24	0.08	0.92	0.26	0.96	0.05	0.09	0.37	1.83	0	2.39	99.64	0.09	0.05	0	36	-32.46	5.98	-3.59	61.13	96.73	606.68	518.52	718.89	630.73	611.02	543.22	707.74	542.09
21.388	0	0.13	0.19	0.03	0.13	0.03	0.13	0.06	0.91	0.31	99.62	0.33	0	95.46	0.03	0.94	0.28	0.04	0.91	0.03	1.52	0.16	1.06	0.31	0.62	0.03	0.07	0.19	1.4	0	1.68	99.56	0.09	0.04	0	36	-30.57	6.78	-2.45	61.78	96.55	594.36	521.48	706.09	633.21	599.41	545.53	695.96	545.18
21.421	0	0.13	0.19	0.03	0.13	0.03	0.13	0.06	0.85	0.38	99.63	0.33	0	94.1	0.04	1.3	0.38	0.04	0.85	0.07	1.94	0.19	0.86	0.31	0.35	0.03	0.05	0.1	1.04	0	1.07	97.5	0.11	0.01	0	36	-29.73	8.16	-0.48	62.16	95.93	580.05	524.23	689.88	634.06	585.98	546.53	681.9	548.09
21.454	0	0.12	0.18	0.03	0.13	0.03	0.12	0.06	0.71	0.38	99.63	0.33	0	93.16	0.06	1.79	0.38	0.03	0.71	0.12	2.98	0.27	0.76	0.32	0.25	0.03	0.04	0.07	1.09	0	0.98	99.24	0.12	0.01	0	30	-26.5	8.95	-1	62.41	93.91	565.69	526.28	676.03	636.62	572.53	549.67	666.44	549.57
21.488	0	0.12	0.18	0.03	0.14	0.03	0.12	0.06	0.63	0.58	99.64	0.33	0	86.53	0.17	3	0.58	0.04	0.87	0.22	3.37	0.32	0.65	0.38	0.22	0.03	0.04	0.06	1.06	0	0.63	98.53	0.13	0.01	0	30	-29.45	12.7	-0.86	62.59	94.19	551.24	524.05	662.49	635.31	558.57	545.98	652.7	549.17
21.521	0	0.12	0.17	0.03	0.15	0.03	0.12	0.07	0.57	0.54	99.66	0.33	0	87.3	0.22	5.06	0.61	0.03	0.7	0.18	3.39	0.22	0.54	0.35	0.25	0.03	0.05	0.09	1.26	0	0.57	99.46	0.13	0	0	30	-22.78	12.36	-2.27	63.01	90.66	539.16	520.82	651.51	633.69	547.82	545.73	638.45	543.73
21.554	0	0.11	0.16	0.03	0.16	0.03	0.11	0.07	0.56	0.39	99.67	0.33	0	88.98	0.21	6.9	0.61	0.03	0.56	0.13	4.08	0.21	0.36	0.39	0.32	0.03	0.06	0.29	1.12	0	0.69	99.37	0.13	0.02	0	30	-25.08	11.55	-3.08	62.68	92.61	525.94	513.98	641.78	629.82	534.71	539.28	627.32	538.23
21.588	0	0.11	0.16	0.03	0.16	0.03	0.11	0.08	0.39	0.27	99.67	0.33	0	87.61	0.19	8.12	0.63	0.03	0.39	0.07	3.01	0.14	0.22	0.27	0.49	0.03	0.07	0.83	1.02	0	0.57	99.68	0.16	0.04	0	30	-27.64	12.22	-2.61	62.42	96.65	515.91	507.24	635.15	626.48	524.61	533.01	621.24	531.02
21.621	0	0.11	0.16	0.03	0.17	0.02	0.11	0.08	0.24	0.24	99.66	0.33	0	92.91	0.17	8.77	0.58	0.03	0.24	0.04	2.85	0.11	0.15	0.24	0.77	0.03	0.08	2.03	0.98	0	0.62	99.24	0.16	0.09	0	30	-28.96	9.14	-3.45	62.13	102.66	507.53	501.73	629.67	623.88	513.84	529.56	616.42	525.37
21.654	0	0.12	0.17	0.03	0.16	0.02	0.12	0.07	0.26	0.23	99.67	0.33	0	92.66	0.12	6.63	0.57	0.02	0.26	0.02	2.44	0.14	0.08	0.23	1.31	0.04	0.13	3.76	0.97	0	0.56	99.86	0.17	0.16	0	30	-28.06	9.32	-3.12	62.19	102.18	498.25	495.52	623.74	621.02	506.72	522.69	608.9	521.56
21.688	0	0.13	0.18	0.03	0.15	0.02	0.12	0.07	0.29	0.22	99.65	0.33	0	92.32	0.09	4.76	0.59	0.02	0.29	0.01	1.52	0.14	0	0.22	2.21	0.06	0.24	5.37	1.28	0	0.48	99.73	0.18	0.21	0	30	-26.64	9.57	-3.03	62.59	106.11	492.1	490.42	620.66	618.98	500.1	518.93	606.19	516.86
21.721	0	0.14	0.18	0.03	0.14	0.03	0.13	0.06	0.41	0.25	99.63	0.33	0	91.96	0.06	2.94	0.62	0.03	0.41	0.01	1.41	0.26	0	0.25	3.45	0.07	0.35	7.04	1.51	0	0.5	99.56	0.17	0.22	0	30	-26.67	9.82	-2.93	62.89	108.49	486.78	486.5	618.43	618.15	495.15	514.59	603.63	515.93
21.755	0	0.15	0.19	0.03	0.14	0.03	0.14	0.06	0.73	0.28	99.62	0.33	0	94.12	0.04	1.94	0.58	0.03	0.73	0.01	1.14	0.38	0	0.28	5.21	0.1	0.52	7.45	1.92	0	0.57	99.68	0.2	0.3	0	30	-24.57	8.14	-2.86	63.37	108.13	483.65	484.97	615.29	616.6	492.24	513.44	600.37	514.55
21.788	0	0.15	0.19	0.03	0.14	0.03	0.14	0.06	0.67	0.28	99.62	0.33	0	95.12	0.05	1.94	0.5	0.04	0.67	0.01	0.77	0.3	0.05	0.28	5.51	0.12	0.71	5.39	2.23	0	0.64	99.23	0.2	0.38	0	30	-22.81	7.15	-1.12	64.03	112.57	481.09	483.22	614.17	616.3	489.57	511.62	602.13	513.17
21.821	0	0.14	0.19	0.03	0.14	0.03	0.14	0.06	0.8	0.29	99.62	0.33	0	95.32	0.05	2.15	0.45	0.05	0.8	0.01	0.45	0.19	0.23	0.29	4.9	0.12	0.83	4.31	2.33	0	0.67	99.73	0.2	0.48	0	30	-24.31	6.93	-1.47	63.77	113.76	478.87	482.63	613.44	617.2	487.16	511.07	600.9	513.3
21.855	0	0.14	0.19	0.03	0.15	0.03	0.14	0.06	0.91	0.44	99.62	0.33	0	91.27	0.05	2.72	0.44	0.06	0.91	0.01	0.33	0.13	0.58	0.31	3.81	0.14	0.93	2.34	2.09	0	0.81	99.41	0.2	0.49	0	30	-24.21	10.27	-1.2	63.76	108.05	478.9	484.08	609.58	614.76	488.5	510.94	596.5	514.11
21.888	0	0.13	0.19	0.03	0.15	0.03	0.13	0.06	0.81	0.37	99.62	0.33	0	94.96	0.06	2.79	0.37	0.06	0.81	0.02	0.25	0.1	1.07	0.32	3.26	0.15	1.05	1.62	2.02	0	0.72	99.75	0.21	0.55	0	30	-21.28	7.32	-1.55	64.05	114.43	474.37	480.78	612.86	619.27	484.2	510.51	598.63	512.28
21.921	0	0.13	0.18	0.03	0.15	0.03	0.13	0.07	1.03	0.34	99.63	0.33	0	94.91	0.05	3.89	0.34	0.06	1.03	0.02	0.31	0.12	1.73	0.33	2.67	0.22	1.16	2.55	2.35	0	0.81	99.95	0.2	0.57	0	30	-23.39	7.38	-1.61	64.32	110.59	474.08	480.17	610.74	616.83	484.95	508.91	595.53	510.54
21.955	0	0.13	0.17	0.03	0.17	0.03	0.12	0.07	1.25	0.32	99.65	0.33	0	95.3	0.04	6.21	0.28	0.06	1.25	0.03	0.62	0.16	2.29	0.32	2.27	0.28	0.99	2.34	3.28	0	1.13	99.98	0.18	0.53	0	24	-22.56	6.95	-1.27	64.85	111.67	470.36	473.52	615.78	621.1	485.33	504.11	596.99	503.62
21.988	0	0.12	0.15	0.03	0.2	0.03	0.11	0.09	1.12	0.27	99.59	0.33	0	94.42	0.02	11.93	0.22	0.05	1.12	0.02	0.69	0.13	1.77	0.27	1.62	0.26	0.82	3.07	3.58	0	1.07	99.78	0.19	0.44	0	24	-20.9	7.85	-0.96	65.79	105.87	471.48	467.32	619.83	619.31	491.18	497.34	597.05	498.75
22.021	0	0.1	0.12	0.03	0.28	0.03	0.09	0.13	1.06	0.2	99.44	0.49	0	92.89	0.02	20.99	0.19	0.03	1.06	0.02	0.86	0.13	0.92	0.2	0.85	0.3	0.49	1.79	4.6	0.01	1.12	99.94	0.17	0.35	0	24	-24.74	9.15	-1.32	68.45	107.23	472.92	451.67	621.48	602.21	491.76	480.79	598.96	483.45
22.055	0	0.07	0.07	0.03	0.55	0.03	0.07	0.3	1.23	0.12	98.91	2.2	0	94.08	0.01	40.88	0.12	0.04	1.23	0.03	0.54	0.05	0.79	0.12	0.59	0.3	0.44	1.35	5.22	0.01	0.76	96.76	0.2	0.35	0	24	-17.37	8.17	-0.23	69.89	103.11	474.96	443.61	627.35	602.14	498.69	474.67	601.8	475.3
22.088	0	0.06	0.05	0.03	0.89	0.03	0.05	0.57	1.33	0.09	98.22	6.62	0	93.5	0.01	56.12	0.09	0.03	1.33	0.04	0.23	0.01	1.2	0.09	0.49	0.33	0.51	2.76	4.29	0.02	0.74	61.25	0.21	0.55	1	30	-15.98	8.67	0.12	71.77	108.35	482.69	435.09	637.6	596	505.33	466.84	613.67	468.34
22.122	0	0.05	0.03	0.03	1.68	0.03	0.04	1.26	2.83	0.06	96.63	29.68	0	94.05	0.01	75.26	0.06	0.04	2.83	0.06	0.06	0	1.49	0.07	0.38	0.34	0.47	7.34	4.52	0.05	0.55	0.83	0.24	0.59	0	30	-12.52	8.19	2.36	72.76	102.8	483.62	428.52	641.42	594.41	512.29	461.46	615.09	461.88
22.155	0	0.04	0.02	0.03	2.38	0.03	0.03	2	2.37	0.04	95.24	46.81	0	91.74	0.01	86.5	0.04	0.06	2.37	0.08	0.03	0	1.99	0.04	0.3	0.31	0.34	5.25	3.51	0.08	0.42	0.66	0.27	0.68	0	30	-13.26	9.96	1.7	73.47	105.06	491.24	424.08	654.77	596.46	521.18	456.62	626.21	459.37
22.188	0	0.03	0.02	0.03	2.97	0.03	0.03	2.67	2.38	0.03	94.07	58.55	0	90.94	0.02	93.52	0.03	0.09	2.38	0.1	0.02	0	2.58	0.03	0.2	0.27	0.28	4.11	3.14	0.09	0.37	0.74	0.29	0.75	0	30	-6.93	10.47	2.52	74.81	101.81	495.68	422.65	660.82	598.77	528.72	456.15	630.46	459.82
22.222	0	0.03	0.02	0.03	3.18	0.03	0.03	3	1.75	0.04	93.64	60.09	0	85.95	0.04	96.24	0.02	0.13	2.69	0.11	0.01	0	5.2	0.02	0.14	0.16	0.29	1.75	2.19	0.16	0.26	0.19	0.37	1.18	0	30	-7.36	12.94	2.46	75.02	99.37	503.82	422.54	668.83	598.86	537.97	456.27	637.31	458.76
22.255	0	0.03	0.02	0.03	3.33	0.03	0.03	3.18	1.02	0.1	93.34	62.47	0	90.42	0.1	97.54	0.02	0.25	2.15	0.15	0.01	0	9.27	0.02	0.1	0.13	0.27	1.02	2.14	0.17	0.22	0.05	0.4	1.29	0	30	-6.85	10.78	4.26	75.26	98.51	509.43	421.29	675.35	598.58	545.83	454.36	644.23	458.98
22.288	0	0.03	0.02	0.03	3.51	0.03	0.03	3.4	0.8	0.11	92.98	64.44	0	93.71	0.2	98.56	0.02	0.66	1.97	0.17	0.01	0	20.24	0.01	0.09	0.11	0.3	0.8	2.17	0.23	0.17	0.06	0.41	1.35	0	30	-6.57	8.49	3.76	75.54	98.73	517.57	420.88	682.68	597.4	553	454.08	651.66	458.11
22.322	0	0.03	0.02	0.03	3.57	0.03	0.03	3.52	0.87	0.09	92.85	64.34	0	93.14	0.45	98.62	0.01	1	1.59	0.15	0.01	0	34.02	0.01	0.08	0.09	0.31	0.87	2.05	0.45	0.12	0.06	0.48	1.8	0	30	-7.3	8.96	4.54	75.43	95.74	523.08	419.93	687.7	595.81	560.29	452.72	655.94	457.03
22.355	0	0.03	0.02	0.03	3.76	0.03	0.03	3.72	1.06	0.09	92.48	65.41	0	94.91	0.78	98.97	0.01	1.66	1.06	0.11	0.02	0	33.36	0.01	0.06	0.09	0.23	1.08	2.29	0.52	0.11	0.04	0.5	1.33	0	30	-6.26	7.37	4.73	75.61	95.45	528.69	418.95	692.16	593.75	565.58	451.63	660.92	456.15
22.389	0	0.03	0.02	0.03	3.75	0.03	0.03	3.79	1.05	0.07	92.42	64.65	0	91.29	1.25	98.45	0.01	1.63	1.05	0.1	0.01	0	31.11	0.01	0.05	0.07	0.24	1.57	2.39	1.04	0.09	0.08	0.53	1.32	0	30	-5.4	10.25	5.27	75.69	93.63	532.32	418.09	695.84	592.67	570.54	451.76	664.11	455.18
22.422	0	0.03	0.02	0.02	3.68	0.03	0.03	3.83	1.36	0.05	92.35	62.8	0	91.95	1.78	97.76	0.01	1.48	1.36	0.11	0.02	0	36.28	0	0.04	0.05	0.32	1.41	2.09	1.58	0.08	0.12	0.62	1.04	0	30	-4.76	9.82	5.73	75.69	92.69	536.1	418.04	699.45	592.77	575.01	451.29	667.6	455.59
22.455	0	0.03	0.02	0.02	3.54	0.03	0.03	3.67	1.42	0.05	92.67	60.45	0	87.96	1.95	96.63	0.01	1.32	1.68	0.12	0.02	0	43.48	0	0.04	0.05	0.35	1.42	1.98	1.65	0.08	0.02	0.67	1.04	0	30	-3.14	12.06	5.84	75.92	93.96	539.86	420.11	700.62	592.37	577.06	452.53	670.85	458.25
22.489	0	0.03	0.02	0.02	3.22	0.03	0.03	3.47	1.28	0.04	93.07	55.55	0	92.03	1.68	94.68	0.01	1.07	1.71	0.09	0.02	0	40.07	0	0.04	0.04	0.42	1.28	1.43	2.73	0.06	0.03	0.74	0.77	0	30	-2.64	9.77	4.94	76.25	95.13	543.08	422.72	701.11	592.15	577.64	454.82	672.62	460.1
22.522	0	0.03	0.02	0.02	2.89	0.03	0.03	3.16	1.32	0.03	93.67	50.23	0	85.31	1.59	92.13	0.01	0.72	1.94	0.09	0.01	0	48.02	0	0.04	0.03	0.65	1.32	1.17	3.45	0.06	0.05	0.98	1.27	0	30	-2.66	13.2	6.99	76.26	91.41	546.08	425.79	699.99	590.77	582.12	454.55	672.89	465.27
22.555	0	0.03	0.03	0.02	2.33	0.03	0.03	2.41	1.76	0.02	95.17	38.89	0	91.75	1.36	85.96	0.01	0.44	2.06	0.1	0.01	0	60.74	0	0.05	0.02	1.11	1.76	1.14	3.45	0.06	0.1	1.06	1.96	0	30	-2.88	9.96	4.97	76.23	91.77	550.62	431.47	697.08	587.46	581.15	459.51	672.43	468.94
22.589	0	0.04	0.03	0.02	1.55	0.03	0.04	1.46	1.98	0.02	96.89	19.99	0	93.58	1.12	74.09	0.02	0.28	2.58	0.14	0.01	0	62.28	0	0.07	0.02	1.58	1.98	1.12	3.49	0.05	0.06	1.33	1.87	0	30	-3.24	8.6	4.46	76.37	92.15	551.43	434.38	695.43	587.52	580.1	462.31	671.86	470.77
22.622	0	0.04	0.04	0.02	1.06	0.03	0.05	0.9	1.7	0.02	97.89	8.86	0	93.48	0.92	62.63	0.02	0.2	3.47	0.19	0.01	0	65.69	0	0.08	0.01	2.08	1.7	1.05	3.53	0.05	0.04	1.46	1.91	0	30	-3.59	8.69	4.17	76.4	90.77	550.36	434.02	695.41	588.36	580	462.16	670.39	470.4
22.655	0	0.05	0.04	0.02	0.97	0.04	0.05	0.81	1.02	0.02	98.07	7.16	0	94.65	0.67	60.29	0.02	0.18	3.7	0.2	0.01	0	69.23	0	0.08	0.01	2.36	1.02	1.15	3.5	0.04	0.17	1.69	1.51	0	30	-4.36	7.63	3.73	76.36	90.2	550.05	434.51	694.66	588.57	579.34	463.05	669.31	469.53
22.689	0	0.05	0.05	0.02	0.91	0.04	0.05	0.79	0.44	0.03	98.18	6.49	0	93.81	0.64	58.72	0.03	0.15	3.31	0.21	0.01	0	66.37	0.01	0.06	0	2.21	0.44	1.41	4.37	0.03	22.85	1.99	1.62	0	30	0.03	8.4	3.2	76.29	89.26	550.89	434.64	695.98	590.02	580.52	464.24	669.56	470.49
22.722	0	0.04	0.04	0.02	1.08	0.04	0.04	0.98	0.52	0.02	97.83	9.77	0	95.68	0.7	64.13	0.02	0.11	2.6	0.18	0.01	0	63.8	0.01	0.06	0.01	2.11	0.52	1.55	4.2	0.03	99.9	2.13	1.89	0	30	-1.99	6.51	4.46	75.83	92.29	553.9	441.15	696.42	592.91	581.7	469.18	673.65	477.13
22.756	0	0.04	0.04	0.02	1.2	0.04	0.04	1.13	0.81	0.02	97.61	11.98	0	95.16	1.05	66.95	0.02	0.13	2.94	0.23	0.03	0	65.18	0.01	0.04	0.01	2.24	0.81	1.56	4.49	0.03	99.53	2.37	2.39	0	30	-5.14	7.11	4.08	75.24	90.46	556.21	442.34	698.87	593.79	584.69	469.92	674.82	477.61
22.789	0	0.04	0.04	0.02	1.19	0.04	0.04	1.11	1.78	0.02	97.62	12.02	0	95.06	1.26	66.78	0.02	0.12	3.68	0.23	0.04	0	73.1	0.01	0.05	0.01	2.63	1.78	1.36	4.14	0.03	99.96	2.66	2.73	0	30	-3.83	7.21	3.24	73.92	91.6	561.36	449.69	702.47	599.08	587.93	477.42	679.19	485.25
22.822	0	0.04	0.04	0.02	1.09	0.04	0.04	0.97	3.81	0.02	97.82	12.58	0	95.36	0.98	64.28	0.02	0.11	3.81	0.2	0.07	0	65.36	0.01	0.05	0.01	2.44	4.93	1.38	3.65	0.03	99.98	2.42	2.91	0	30	-8.12	6.89	5.48	72.51	91.9	564.77	454.65	702.49	599.04	591.31	479.09	682.4	491.27
22.856	0	0.05	0.05	0.02	1.05	0.04	0.04	0.94	4.26	0.02	97.89	14.6	0	96.13	0.69	63.82	0.02	0.13	4.26	0.14	0.07	0	67.48	0.01	0.06	0.01	2.71	7.54	1.15	3.55	0.03	99.99	2.7	4.23	0	30	-14.59	5.94	3.1	69.92	92.71	571.29	462.05	707.11	602.44	594.68	486.13	686.79	496.74
22.889	0	0.06	0.07	0.02	0.91	0.04	0.05	0.76	4.38	0.01	98.18	15.51	0	96.02	0.49	58.97	0.01	0.14	4.38	0.1	0.09	0	67.76	0	0.08	0.01	3.64	13.26	1.22	3.44	0.04	99.98	2.44	6.58	0	30	-15.56	6.08	3.55	68.92	91.5	572.7	464.61	707.89	604.28	596.72	488.03	687.53	499.25
22.922	0	0.06	0.15	0.02	0.79	0.04	0.05	0.61	3.36	0.02	98.43	10.97	0	95.37	0.33	54.16	0.01	0.19	3.36	0.05	0.1	0.01	63.4	0	0.14	0.02	4.87	13.12	1.1	2.96	0.05	100	2.41	11.94	0	30	-18.05	6.87	2.15	67.06	93.99	578.54	471.83	712.26	608.87	599.55	495.58	693.02	505.35
22.956	0	0.07	0.23	0.02	0.75	0.04	0.05	0.53	3.25	0.02	98.5	12.72	0	96.17	0.19	51.63	0.01	0.32	3.25	0.02	0.14	0.01	56.7	0	0.37	0.02	7.34	17.74	1.1	2.4	0.06	99.98	2.22	15.56	0	30	-15.38	5.88	2.34	66.21	93.7	582.02	477.45	712.8	611.61	601.84	501	694.98	511.14
22.989	0	0.08	0.32	0.02	0.58	0.03	0.06	0.36	2.75	0.03	98.83	7.18	0	96.03	0.09	42.92	0.01	0.48	2.75	0.01	0.28	0.03	46.71	0.01	0.98	0.03	9.2	18.56	1.03	1.82	0.08	99.97	1.93	16.21	0	30	-18.6	6.07	1.95	64.89	92.16	587.92	484.07	715.69	614.3	606.71	506.66	698.33	516.68
23.022	0	0.09	0.34	0.03	0.47	0.03	0.07	0.27	1.82	0.03	99.06	5	0	94.36	0.04	36.55	0.01	0.5	1.82	0.01	0.42	0.1	39.59	0.01	2.85	0.03	8.58	20.15	1.03	1.1	0.11	99.97	1.67	15.07	0	30	-18.85	7.92	1.99	64.64	92.73	594.2	488.58	716.8	613.32	610.12	510.85	702.45	519.44
23.056	0	0.11	0.24	0.03	0.39	0.03	0.08	0.21	1.17	0.02	99.22	3.18	0	95.95	0.02	31.2	0.01	0.59	1.17	0	0.5	0.21	15.71	0.01	5.25	0.05	5.8	19.62	1.2	0.57	0.15	99.87	1.15	10.38	0	30	-21.81	6.18	1.76	64.03	92.14	600.72	492.72	721.12	614.2	615.66	514.02	707.34	523.21
23.089	0	0.12	0.22	0.03	0.35	0.03	0.09	0.18	0.98	0.02	99.3	2.17	0	95.77	0.02	27.62	0.01	0.61	0.92	0	0.49	0.27	10.1	0.01	9.55	0.05	5.79	18.31	1.3	0.39	0.18	99.94	0.98	8.49	0	30	-26.65	6.4	2.46	63.23	93.79	606.53	496.59	726.1	616.38	620.77	516.69	714.07	526.32
23.123	0	0.12	0.17	0.04	0.3	0.03	0.11	0.15	0.63	0.02	99.39	1.03	0	94.91	0.01	23.59	0.01	0.58	0.54	0	0.38	0.21	3.45	0.02	12.49	0.07	3.88	12.42	1.72	0.19	0.24	99.96	0.63	4.8	0	30	-25.81	7.37	1.77	62.85	93.06	613.81	501.02	732.17	619.82	627.24	521.87	719.97	529.68
23.156	0	0.13	0.16	0.04	0.24	0.03	0.12	0.11	0.54	0.02	99.52	0.67	0	95.1	0.01	16.78	0.01	0.45	0.54	0	0.38	0.16	1.27	0.02	13.32	0.11	2.32	9.26	2.05	0.1	0.45	99.94	0.51	2.57	0	30	-23.89	7.17	1.35	62.73	91.76	621.74	503.74	738.96	621.4	634.96	524.71	726.36	532.81
23.189	0	0.13	0.16	0.04	0.19	0.03	0.13	0.09	0.56	0.02	99.61	0.38	0	94.87	0.01	10.85	0.01	0.31	0.56	0	0.35	0.12	0.49	0.02	11.34	0.11	1.44	5.28	2.23	0.07	0.52	99.98	0.49	1.25	0	30	-25.31	7.42	1.1	62.33	90.23	630.81	505.69	746.88	622.15	644	526.51	733.94	533.72
23.223	0	0.13	0.16	0.04	0.17	0.03	0.13	0.08	0.42	0.04	99.65	0.33	0	95.25	0.01	7.62	0.01	0.19	0.42	0	0.34	0.15	0.28	0.04	8.5	0.21	0.76	2.08	2.77	0.03	1.12	99.98	0.33	0.55	0	30	-27.18	7.01	0.9	62.13	91.8	638.88	507.66	754.87	623.65	651.15	528.03	742.57	536.31
23.256	0	0.13	0.17	0.03	0.16	0.03	0.13	0.07	0.35	0.04	99.66	0.33	0	95.02	0.01	5.25	0.01	0.12	0.35	0	0.21	0.12	0.03	0.04	4.29	0.19	0.5	1.02	2.77	0.02	1.16	99.96	0.31	0.17	0	30	-28.37	7.25	1.74	61.92	92.86	647.78	510.5	762.53	625.25	659.49	530.37	752	538.39
23.289	0	0.13	0.17	0.03	0.16	0.03	0.12	0.07	0.33	0.05	99.66	0.33	0	95.83	0.01	4.67	0.01	0.11	0.33	0	0.17	0.23	0.04	0.05	2.53	0.27	0.4	0.39	2.93	0.02	1.47	99.98	0.27	0.12	0	30	-29.88	6.33	4.97	61.88	93.73	650.66	510.21	764.19	623.74	664.08	526.28	756.55	541.61
23.323	0	0.13	0.17	0.03	0.15	0.02	0.12	0.07	0.25	0.08	99.65	0.33	0	96.24	0.01	3.83	0.02	0.09	0.25	0	0.16	0.22	0.02	0.08	1.54	0.33	0.24	0.26	3.22	0.01	2.52	99.93	0.19	0.06	0	30	-30.27	5.79	3.43	61.76	90.4	663.04	514.67	775.82	627.46	676.18	532.8	766.12	541.95
23.356	0	0.13	0.18	0.03	0.15	0.02	0.12	0.06	0.21	0.09	99.65	0.33	0	96.1	0.01	3.06	0.02	0.1	0.21	0	0.13	0.18	0	0.09	0.88	0.38	0.12	0.15	2.78	0.01	2.09	99.99	0.17	0	0	30	-31.03	5.98	4.28	61.87	92.82	665.9	513.88	778.74	626.71	678.74	530.56	770.65	543.55
23.39	0	0.13	0.18	0.03	0.15	0.02	0.12	0.06	0.17	0.13	99.64	0.33	0	95.98	0.01	2.58	0.03	0.1	0.17	0	0.13	0.13	0	0.19	0.62	0.21	0.08	0.13	2.41	0	2.18	99.98	0.13	0	0	30	-32.2	6.14	5.19	61.4	93.73	672.8	515.26	785.64	628.1	685.86	531.51	778.7	544.42
23.423	0	0.13	0.18	0.03	0.15	0.02	0.12	0.06	0.17	0.12	99.65	0.33	0	96.09	0.01	3.3	0.05	0.11	0.17	0	0.12	0.13	0	0.24	0.48	0.15	0.04	0.11	2.5	0	2.2	99.99	0.11	0	0	30	-30.39	5.99	3.37	61.36	93.42	678.73	514.89	791.92	628.08	690.65	532.83	783.47	543.44
23.456	0	0.13	0.17	0.03	0.15	0.02	0.12	0.07	0.16	0.1	99.65	0.33	0	96.74	0.02	3.81	0.05	0.13	0.16	0	0.1	0.16	0	0.23	0.4	0.13	0.03	0.07	2.28	0	2	99.99	0.1	0	0	30	-30.66	5.05	4.31	61.42	93.64	681.22	513.35	794.91	627.03	694.21	529.7	786.69	544.37
23.49	0	0.13	0.17	0.03	0.15	0.02	0.12	0.07	0.15	0.09	99.65	0.33	0	96.59	0.02	4.13	0.1	0.15	0.15	0	0.09	0.15	0	0.23	0.29	0.1	0.02	0.05	2.57	0	1.43	99.99	0.08	0	0	30	-31.43	5.28	5.96	61.43	95.68	684.44	513.27	797.98	626.81	697.69	528.67	792.05	544.53
23.523	0	0.13	0.17	0.03	0.15	0.02	0.12	0.07	0.13	0.08	99.65	0.33	0	97.04	0.03	3.86	0.12	0.16	0.13	0	0.08	0.11	0	0.22	0.28	0.1	0.02	0.04	2.21	0	1.2	99.99	0.08	0	0	30	-30.95	4.55	6.19	61.8	94.71	687.08	513.4	800.62	626.94	700.97	528.57	794.25	544.97
23.556	0	0.13	0.17	0.03	0.15	0.02	0.12	0.07	0.13	0.06	99.65	0.33	0	96.73	0.03	3.81	0.11	0.14	0.13	0	0.06	0.09	0	0.22	0.28	0.11	0.01	0.05	1.9	0	1.2	99.99	0.08	0	0	24	-28.4	5.06	5.59	62.06	93.75	689.3	513.65	803.37	627.72	703.42	529.79	795.88	545.24
23.59	0	0.12	0.17	0.03	0.15	0.02	0.12	0.07	0.17	0.07	99.65	0.33	0	96.61	0.03	4.02	0.13	0.15	0.17	0	0.07	0.08	0	0.2	0.28	0.13	0.02	0.08	1.39	0	0.98	99.99	0.09	0	0	24	-31.3	5.25	4.46	61.94	97.23	688.77	512.79	806.02	630.05	701.96	529.61	798.03	544.51
23.623	0	0.12	0.17	0.03	0.15	0.02	0.12	0.07	0.37	0.11	99.66	0.33	0	97.14	0.02	4.38	0.15	0.15	0.37	0	0.11	0.11	0	0.2	0.33	0.15	0.02	0.31	1.37	0	1.05	99.98	0.1	0	0	24	-32.25	4.37	2.86	61.68	99.8	688.27	514.53	808.32	634.58	700.19	533.22	799.27	545.16
23.656	0	0.12	0.17	0.03	0.16	0.03	0.12	0.07	0.64	0.16	99.67	0.33	0	97.02	0.02	5.78	0.17	0.12	0.64	0	0.16	0.16	0	0.19	0.32	0.18	0.03	0.48	1.42	0	0.96	99.99	0.11	0	0	24	-28.97	4.58	2.51	61.86	97.9	684.92	517.18	805.58	637.83	698.02	535.59	794.77	550.55
23.69	0	0.13	0.17	0.03	0.15	0.03	0.12	0.07	0.87	0.2	99.65	0.33	0	97.2	0.02	3.98	0.23	0.13	1.38	0	0.28	0.23	0	0.2	0.35	0.2	0.05	0.87	1.19	0	0.73	99.98	0.12	0	0	24	-27.19	4.26	2.67	61.89	99.12	681.1	521.08	800.56	640.54	692.95	540.46	791.28	552.99
23.723	0	0.13	0.18	0.03	0.14	0.03	0.13	0.06	1.04	0.18	99.64	0.33	0	97.2	0.02	2.57	0.28	0.08	1.94	0	0.53	0.16	0	0.18	0.36	0.19	0.07	1.04	1.12	0	0.76	99.97	0.13	0	0	24	-28.48	4.26	0.62	62.51	103.64	678.21	521.12	797.49	640.4	685.92	542.81	789.2	551.46
23.757	0	0.13	0.18	0.03	0.14	0.03	0.13	0.06	0.94	0.17	99.63	0.33	0	94.06	0.03	2.06	0.38	0.06	1.57	0.01	0.54	0.02	0	0.17	0.42	0.15	0.08	0.94	0.71	0	0.62	99.92	0.14	0	0	24	-28.06	8.19	0.47	62.84	103.72	672.3	522.73	791.17	641.61	679.67	544.9	783.12	552.38
23.79	0	0.13	0.18	0.03	0.14	0.03	0.13	0.06	0.73	0.15	99.64	0.33	0	95.91	0.03	2.17	0.38	0.05	1.36	0.01	0.36	0.02	0	0.15	0.39	0.11	0.06	0.51	0.71	0	0.73	99.94	0.15	0	0	24	-25.41	6.22	1.45	63.81	103.66	661.85	519.63	780.81	638.6	670.17	540.85	773.3	551.31
23.823	0	0.13	0.18	0.03	0.14	0.03	0.13	0.06	0.72	0.14	99.64	0.33	0	95.55	0.02	2.14	0.35	0.05	0.72	0.01	0.3	0.01	0	0.14	0.41	0.09	0.07	0.33	0.67	0	0.79	99.91	0.14	0	0	24	-25.35	6.67	1.18	64.28	103.44	653.02	515.93	772.96	635.87	661.69	537.65	764.68	547.27
23.857	0	0.13	0.18	0.02	0.14	0.03	0.13	0.06	0.51	0.12	99.64	0.33	0	95.86	0.03	2.42	0.31	0.04	0.51	0.01	0.2	0.01	0	0.12	0.38	0.06	0.05	0.21	0.62	0	0.84	99.93	0.17	0	0	24	-22.58	6.29	1.78	64.7	103.66	641.82	511.62	762.99	632.79	651.48	533.62	754.67	543.47
23.89	0	0.12	0.18	0.02	0.14	0.03	0.12	0.06	0.43	0.11	99.64	0.33	0	94.37	0.04	2.88	0.3	0.03	0.43	0.01	0.2	0.02	0	0.11	0.33	0.05	0.04	0.11	0.61	0	0.9	99.81	0.17	0	0	24	-25.93	7.91	1.59	64.54	103.18	635.4	508.99	756.48	630.06	645.17	530.23	747.79	540.86
23.923	0	0.12	0.18	0.03	0.14	0.03	0.12	0.06	0.36	0.1	99.64	0.33	0	95.63	0.04	2.72	0.25	0.03	0.36	0.01	0.25	0.02	0	0.1	0.32	0.06	0.03	0.15	0.68	0	0.91	99.95	0.18	0	0	24	-22.52	6.57	1.98	65.38	106.51	624.79	504.8	747.96	627.97	634.25	526.96	740.22	537.69
23.957	0	0.12	0.17	0.02	0.15	0.03	0.12	0.07	0.51	0.09	99.65	0.33	0	95.95	0.06	3.96	0.25	0.02	0.51	0.01	0.32	0.02	0	0.09	0.3	0.07	0.03	0.22	0.61	0	0.86	99.84	0.24	0	0	24	-23.7	6.17	2.13	65.48	107.12	616.98	501.97	741.73	626.72	627.11	523.76	733.57	535.62
23.99	0	0.12	0.16	0.03	0.16	0.03	0.12	0.07	0.87	0.09	99.67	0.33	0	95.67	0.07	5.98	0.25	0.03	0.87	0.02	0.48	0.02	0	0.09	0.31	0.06	0.03	0.4	0.63	0	0.87	99.88	0.28	0	0	18	-22.7	6.53	2.69	66.15	107.17	608.04	498.1	734.67	624.74	619.53	520.16	726.07	531.77
24.023	0	0.11	0.16	0.03	0.17	0.03	0.11	0.08	0.98	0.09	99.67	0.33	0	95.25	0.09	7.93	0.25	0.03	1.12	0.01	0.64	0.03	0	0.09	0.32	0.06	0.03	0.77	0.69	0	0.98	99.95	0.32	0	0	18	-23.26	7.01	2.06	66.11	109.76	599.13	494.62	727.52	623.01	609.67	517.6	718.91	528.31
24.057	0	0.11	0.15	0.03	0.18	0.03	0.11	0.08	1.15	0.1	99.65	0.33	0	96.39	0.1	9.65	0.26	0.02	1.15	0.01	0.73	0.04	0	0.1	0.45	0.05	0.05	1.11	0.98	0	1.2	99.92	0.4	0.01	0	18	-26.74	5.58	1.15	65.8	111.38	589.09	488.54	722.38	621.83	600.55	511.58	711.26	523.86
24.09	0	0.11	0.14	0.03	0.19	0.03	0.1	0.09	0.74	0.09	99.61	0.33	0	94.7	0.09	12.55	0.19	0.02	0.74	0.01	0.56	0.04	0	0.09	0.46	0.05	0.06	1.25	1.05	0	1.27	99.44	0.39	0.03	0	18	-26.67	7.59	0.44	66.17	111.17	581.29	482.17	720.13	621	595.11	505.98	705.5	519.15
24.124	0	0.1	0.12	0.03	0.23	0.03	0.1	0.11	0.4	0.09	99.55	0.33	0	92.57	0.07	16.87	0.14	0.02	0.36	0	0.29	0.02	0	0.09	0.66	0.04	0.11	3.17	1.34	0	1.53	96.93	0.4	0.1	0	18	-26.04	9.39	1.96	66.57	112.38	573.15	476.87	715.34	619.07	589.38	500.7	701	513.77
24.157	0	0.1	0.12	0.03	0.24	0.03	0.09	0.12	0.44	0.08	99.51	0.39	0	86.14	0.06	19.08	0.09	0.02	0.44	0	0.31	0.02	0	0.08	0.75	0.04	0.21	3.46	1.52	0	1.65	89.75	0.42	0.14	0	18	-24.57	12.86	3.1	67.12	111.2	567.24	471.54	712.09	617.27	586.55	495.09	696.81	509.51
24.19	0	0.09	0.11	0.03	0.28	0.03	0.09	0.14	0.49	0.08	99.44	0.51	0	86.76	0.05	22.66	0.08	0.02	0.49	0	0.3	0.03	0.19	0.08	0.76	0.04	0.3	3.38	1.91	0	1.47	94.54	0.44	0.15	0	18	-25.61	12.6	3.81	67.67	112.34	561.56	466.76	709.79	615.6	582.81	489.53	693.83	506.71
24.224	0	0.08	0.09	0.03	0.38	0.03	0.08	0.21	0.91	0.07	99.25	0.98	0	81.92	0.04	31.63	0.04	0.03	0.91	0	0.36	0.06	0.59	0.07	0.83	0.05	0.42	3.81	2.22	0	1.47	72.36	0.44	0.15	0	18	-26.23	14.45	3.1	67.93	110.79	555.33	460.76	709.17	614.96	579.74	483.76	688.84	503
24.257	0	0.07	0.06	0.03	0.6	0.03	0.06	0.37	1.49	0.08	98.8	2.85	0	89.79	0.03	45.67	0.04	0.03	1.49	0	0.31	0.11	0.55	0.08	1.09	0.04	0.58	3.76	2.12	0	1.35	73.62	0.5	0.06	0	18	-22.65	11.13	4.57	68.71	108.75	554.95	459.38	708.06	615.66	580.81	483.74	688.53	498.69
24.29	0	0.06	0.04	0.03	0.89	0.03	0.05	0.61	2.14	0.07	98.21	8.4	0	92.8	0.02	57.71	0.03	0.03	2.14	0	0.18	0.1	1.21	0.07	1.45	0.05	0.93	5.9	2	0.01	1.49	86.52	0.55	0.05	0	18	-20.88	9.22	5.55	68.88	107.89	553.75	456.52	710.66	617.85	582.7	481.43	689.51	496.66
24.324	0	0.05	0.04	0.03	1.18	0.03	0.04	0.86	2.84	0.08	97.64	19.3	0	91.9	0.01	66.03	0.02	0.03	2.84	0	0.12	0.06	1.26	0.08	1.62	0.05	1.32	9.51	2.11	0.02	1.75	94.24	0.7	0	0	18	-15.93	9.85	4.1	69.85	108.57	561.24	454.78	718.73	617.6	588.84	481.91	696.6	495.21
24.357	0	0.05	0.03	0.03	1.58	0.03	0.04	1.23	2.77	0.06	96.85	47.26	0	89.06	0.01	74.67	0.02	0.03	2.77	0.01	0.06	0.02	1.91	0.07	1.96	0.05	2.29	17.3	1.92	0.02	1.81	99.21	0.78	0.1	0	18	-18.18	11.52	4.87	69.8	106.65	564.46	448.6	724.15	613.23	594.95	474.46	700.38	490.5
24.391	0	0.05	0.03	0.03	1.65	0.03	0.04	1.3	2.06	0.03	96.7	58.26	0	88.77	0.01	76	0.01	0.02	2.06	0.01	0.03	0.02	2.17	0.07	2.04	0.05	2.5	21.48	2.2	0.05	2.02	98.86	1.01	0.08	0	18	-13.31	11.66	4.62	71.26	104.43	571.69	441.55	732.47	608.81	603.5	468.93	706.84	483.95
24.424	0	0.05	0.03	0.03	1.78	0.03	0.04	1.44	1.91	0.03	96.44	64.61	0	92.59	0.01	78.41	0.01	0.02	1.91	0.02	0.03	0.01	3.73	0.06	2.04	0.05	2.44	22.42	2.2	0.08	1.97	96.99	1.08	0.22	0	18	-13.06	9.37	5.91	72.18	104.27	577.59	437.62	738.74	605.87	610.64	464.76	713.83	479.78
24.457	0	0.06	0.03	0.03	1.91	0.03	0.03	1.56	1.76	0.02	96.19	81.93	0	92.21	0.01	80.39	0.01	0.02	1.76	0.02	0.02	0.01	5.62	0.06	2.93	0.05	3.07	31.76	1.91	0.08	1.96	85.78	1.02	0.59	0	18	-11.8	9.64	6.3	73.11	104.83	584.37	433.14	746.48	602.87	617.96	460.65	721.71	475.65
24.491	0	0.05	0.03	0.03	2.06	0.03	0.03	1.66	1.92	0.02	95.89	77.42	0	93.73	0.02	81.88	0	0.02	1.92	0.02	0.02	0.01	6.82	0.05	2.74	0.04	3.86	26.79	2.68	0.2	2.35	40.02	0.98	0.91	0	12	-11.05	8.47	7.01	73.91	103.64	587.93	427.78	754.19	603.2	624.58	456.56	727.37	469.74
24.524	0	0.04	0.03	0.03	2.05	0.03	0.03	1.69	1.96	0.02	95.9	54.43	0	88.74	0.01	82.07	0	0.02	1.96	0.02	0.02	0	9.63	0.04	1.84	0.03	3.81	13.48	2.41	0.35	2.09	24.99	1.04	1.42	1	18	-8.22	11.68	6.85	75.22	103.58	594.84	421.32	760.8	597.19	631.31	450.85	734.1	463.69
24.557	0	0.03	0.03	0.03	2.3	0.03	0.03	1.95	2.28	0.02	95.41	46.85	0	92.49	0.02	85.49	0	0.02	2.28	0.02	0.01	0	7.25	0.03	1.04	0.02	3.64	6.27	2.56	0.43	1.79	10.69	1.05	2.33	0	18	-10.26	9.45	8.94	75.2	101.47	595.29	416.58	763.3	594.29	635.5	444.76	735.81	460.11
24.591	0	0.03	0.03	0.03	2.53	0.03	0.03	2.28	2.21	0.02	94.94	45.67	0	91.34	0.05	88.72	0	0.03	2.21	0.04	0.01	0	8.19	0.02	0.62	0.02	3.9	2.45	2.3	1.03	1.33	3.84	1.25	3.99	0	18	-11.08	10.22	8.48	75.53	102.33	597.23	411.27	768.48	592.63	638.26	440.36	739.61	454.47
24.624	0	0.03	0.03	0.03	2.49	0.03	0.03	2.24	1.07	0.01	95.02	44.68	0	88.35	0.09	88.23	0	0.04	1.79	0.05	0.01	0	8.15	0.01	0.36	0.01	3.54	0.89	2.45	1.01	1.07	0.7	1.3	4.74	0	18	-11.71	11.87	8.34	75.72	103.33	598.96	407.94	771.26	590.05	640.08	436.89	742.32	451.85
24.657	0	0.03	0.03	0.02	2.57	0.03	0.03	2.38	0.81	0.01	94.85	46.64	0	90.82	0.23	89.19	0	0.07	1.85	0.09	0.01	0	7.46	0.01	0.22	0.01	3.87	0.54	2.47	1.34	0.81	0.23	1.55	5.67	0	18	-12.18	10.54	8.85	75.86	101.52	599.88	405.67	772.39	588.26	642.22	434.58	742.72	448.93
24.691	0	0.03	0.03	0.02	2.66	0.03	0.03	2.51	0.77	0.01	94.68	46.88	0	88.54	0.47	90.12	0	0.12	1.74	0.1	0.01	0	5.08	0.01	0.2	0	5.15	0.57	1.66	1.49	0.77	0.11	1.78	5.44	0	18	-10.41	11.77	9.25	76.14	101.39	601.45	404.62	773.05	586.84	643.76	433.76	744.15	448.01
24.724	0	0.03	0.03	0.02	2.86	0.03	0.03	2.72	0.69	0.01	94.27	49.92	0	89.98	0.94	91.62	0	0.15	1.65	0.11	0	0	2.99	0.01	0.13	0	5.84	0.54	1.68	1.46	0.69	0.11	1.81	5.39	0	18	-9.03	11.02	8.54	76.19	99.25	603.34	404.5	773.1	585.28	644.99	434.15	743.42	446.88
24.758	0	0.03	0.03	0.02	2.96	0.03	0.03	2.8	1.11	0	94.07	50	0	92.32	1.84	91.62	0	0.19	1.2	0.12	0	0	2.34	0	0.1	0	5.85	1.11	1.71	1.17	0.62	0.09	1.72	5.45	0	18	-10.14	9.56	8.29	76.33	99.52	604.44	405.23	771.11	582.31	644.15	434.23	742.9	446.54
24.791	0	0.03	0.03	0.02	3.11	0.03	0.03	2.92	0.71	0	93.79	49.11	0	92.82	3.89	90.49	0	0.24	1.18	0.13	0	0	1.4	0	0.08	0	6.04	0.71	2.4	1.26	0.44	0.38	1.74	5.14	0	18	-6.09	9.2	7.21	76.74	99.24	604.8	405.28	770.83	582.17	643.46	435.25	741.94	447.48
24.824	0	0.03	0.04	0.02	2.63	0.03	0.04	2.31	0.76	0	94.73	36.77	0	88.55	4.41	84.13	0	0.24	1.07	0.1	0	0	2.2	0	0.09	0	8.09	0.76	2.46	1.34	0.48	1.42	1.82	5.51	0	18	-7.79	11.77	6.38	76.68	97.67	604.68	407.25	768.47	580.24	642.57	435.64	739.04	450.88
24.858	0	0.03	0.04	0.02	2.21	0.03	0.04	1.8	0.72	0.01	95.57	28	0	89.8	3.71	78.71	0.01	0.2	1.2	0.1	0.01	0	2.61	0	0.09	0	9.23	0.72	2.88	1.47	0.3	1.7	1.73	4.05	0	18	-6.71	11.13	6.61	76.87	96.27	606.04	413.04	761.85	578.16	640.59	440.82	735.99	453.69
24.891	0	0.03	0.03	0.02	2.1	0.03	0.04	1.71	0.54	0.01	95.81	26.79	0	92.77	2.76	78.18	0.01	0.19	1.53	0.12	0.01	0.01	2.68	0	0.09	0	9.05	0.54	2.64	1.61	0.28	0.34	1.68	2.33	0	18	-6.77	9.24	6.34	76.65	94.4	604.12	419.56	756.39	580.58	637.5	446.58	731	459.62
24.924	0	0.04	0.03	0.02	1.85	0.03	0.04	1.48	0.97	0.01	96.3	22.5	0	90.65	1.86	75.21	0.01	0.16	2.24	0.12	0.01	0.01	3.92	0	0.08	0	9.52	0.97	2.73	2	0.21	0.34	1.81	1.84	0	18	-7.12	10.64	6.25	76.44	92.73	603.63	425.42	751.38	581.8	635.42	451.93	727.4	463.71
24.958	0	0.04	0.03	0.02	1.85	0.03	0.04	1.59	0.72	0.01	96.31	24.8	0	92.76	1.22	76.3	0.01	0.13	2.33	0.09	0.01	0	4.27	0	0.06	0	8.2	0.72	3.22	3.28	0.16	3.29	2.12	1.38	0	18	-5.88	9.25	5.81	76.23	90.86	599.4	431.66	746.59	587.41	631.46	458.15	721.49	470.41
24.991	0	0.04	0.03	0.02	1.65	0.03	0.04	1.43	0.65	0.01	96.71	21.16	0	91.85	0.73	74.06	0.01	0.13	2.02	0.07	0.01	0	5.82	0	0.04	0	6.64	0.65	2.9	3.5	0.15	98.81	2.05	0.93	0	18	-4.56	9.89	5.43	76.09	90.96	596.51	439.52	742.74	594.52	627.74	466.39	717.97	477.94
25.024	0	0.04	0.03	0.02	1.37	0.03	0.04	1.19	1.4	0.01	97.26	14.98	0	93.37	0.51	69.23	0.01	0.1	1.91	0.07	0.01	0	9.63	0	0.04	0	5.61	1.4	2.5	4.03	0.13	99.93	1.93	0.7	0	18	-5.51	8.78	5.3	75.64	87.2	600	447.89	739.35	595.7	629.34	473.76	715.99	483.52
25.058	0	0.04	0.04	0.02	1.1	0.03	0.04	0.92	1.86	0.01	97.8	9.82	0	93.27	0.36	63.54	0.01	0.08	1.71	0.09	0.01	0	13.87	0	0.05	0	4.18	1.86	2.2	3.82	0.15	99.8	2	0.63	0	18	-5.24	8.85	5.88	75.23	91.14	600.42	452.43	738.06	598	627.52	477.77	718.03	488.45
25.091	0	0.05	0.04	0.02	0.88	0.03	0.05	0.72	1.87	0.01	98.23	6.48	0	94.22	0.28	57.53	0.01	0.07	1.76	0.12	0.02	0	17.24	0	0.04	0	2.89	2.58	2	3.77	0.17	99.53	1.87	0.36	0	18	-5.3	8.04	7.27	74.53	92.31	601.59	455.11	738.43	599.32	628.89	479.12	720.21	492.61
25.125	0	0.06	0.05	0.02	0.67	0.03	0.05	0.52	1.96	0.02	98.65	3.96	0	93.5	0.23	49.58	0.02	0.06	1.96	0.12	0.05	0.01	24.11	0	0.05	0	2.69	4.08	1.47	4.07	0.21	99.75	1.61	0.66	0	18	-6.14	8.67	4.49	73.14	90.83	607.02	459.69	742.09	601.17	632.08	484.22	722.1	496.34
25.158	0	0.08	0.08	0.02	0.44	0.03	0.07	0.3	2.03	0.02	99.13	1.62	0	95.23	0.19	36.1	0.02	0.05	2.03	0.1	0.05	0.01	39.64	0	0.05	0	2.92	6.09	1.53	4.16	0.26	99.93	1.34	1.62	0	18	-14.73	7.03	3.16	70.81	92.98	614.56	465.57	749.33	604.86	637.34	489.55	729.75	499.88
25.191	0	0.1	0.13	0.02	0.29	0.03	0.08	0.18	1.92	0.02	99.42	0.76	0	94.08	0.17	23.67	0.02	0.05	1.92	0.08	0.05	0.01	53.48	0	0.06	0	2.95	8.04	1.6	4.09	0.28	99.99	1.26	2.4	0	18	-9.95	8.17	3.89	69.9	93.02	618.7	469.66	751.32	607.63	640.96	493.81	733.36	504.52
25.225	0	0.11	0.16	0.02	0.23	0.03	0.1	0.13	2.62	0.02	99.55	0.52	0	93.8	0.12	15.95	0.02	0.05	2.62	0.09	0.08	0.02	63.63	0	0.09	0.01	3.39	10.6	1.58	4.8	0.31	99.92	1.11	3.06	0	18	-9.7	8.41	4.4	69.5	92.98	622.31	471.18	753.04	607.21	644.03	494.81	736.35	505.84
25.258	0	0.12	0.21	0.02	0.19	0.03	0.11	0.1	3.2	0.02	99.57	0.33	0	94.57	0.08	10.22	0.02	0.05	3.2	0.09	0.14	0.02	72.57	0	0.15	0.01	3.79	8.99	1.56	3.95	0.37	99.98	1.1	4.13	0	18	-11.36	7.71	4.23	68.77	91.7	628.11	473.33	756.92	607.26	649.28	496.69	740.45	506.59
25.291	0	0.13	0.29	0.02	0.17	0.03	0.11	0.09	3.23	0.02	99.42	0.33	0	95.58	0.05	7.53	0.02	0.05	3.23	0.07	0.25	0.05	71.5	0	0.31	0.01	4.08	7.16	1.41	3.27	0.5	99.97	1.01	6.3	0	18	-12.56	6.63	3.17	68.47	89.81	632.59	473.18	761.91	607.31	654.14	496.76	743.46	506.14
25.325	0	0.12	0.39	0.03	0.17	0.03	0.11	0.08	3.39	0.02	99.22	0.33	0	96.3	0.03	7.4	0.02	0.06	3.39	0.04	0.32	0.07	73.94	0	0.62	0.02	5.09	6.27	1.11	2.37	0.68	99.99	0.82	8.92	0	18	-12.61	5.71	2.88	68.42	91.34	637.46	473.39	766.02	606.39	657.66	497.09	748.54	506.16
25.358	0	0.12	0.37	0.03	0.18	0.03	0.11	0.09	2.84	0.02	99.27	0.33	0	96.68	0.02	8.87	0.02	0.08	2.84	0.02	0.27	0.05	75.68	0	1.26	0.02	5.69	6.31	1.26	1.91	0.83	99.98	0.79	8.7	0	18	-13.59	5.15	4.46	68.15	92.06	642.94	474.38	769.83	605.39	663.16	496.58	754.55	507.7
25.392	0	0.13	0.41	0.03	0.18	0.03	0.12	0.08	3.5	0.01	99.17	0.33	0	97.01	0.01	8.43	0.01	0.08	3.5	0.02	0.19	0.1	77.33	0	2.3	0.02	5.53	6.58	1.31	1.36	1.22	99.98	0.71	9.69	0	18	-12.78	4.61	4.71	68.32	89.29	648	475.36	771.93	603.78	668.18	497.25	756.88	507.55
25.425	0	0.13	0.41	0.03	0.18	0.03	0.12	0.08	3.69	0.02	99.18	0.33	0	96.3	0.01	8.55	0.02	0.09	3.69	0.02	0.16	0.14	72.49	0	3.69	0.02	6.04	5.74	1.34	1.03	1.63	99.99	0.63	9.55	0	18	-16.32	5.71	5.1	68.12	90.45	655.13	476.94	776.65	601.91	673.9	497.54	763.65	508.77
25.458	0	0.12	0.35	0.03	0.19	0.03	0.12	0.09	2.78	0.02	99.3	0.33	0	96.28	0.01	9.79	0.02	0.07	2.78	0.01	0.1	0.1	64.18	0	4.79	0.02	5.93	4.06	1.33	0.81	1.84	99.97	0.61	8.39	0	18	-21.07	5.74	4.95	67.31	92.25	663.74	480.14	784.2	602.79	681.04	499.81	772.56	511.4
25.492	0	0.12	0.33	0.03	0.19	0.03	0.12	0.08	2.12	0.03	99.34	0.33	0	96.13	0.01	9	0.03	0.06	2.12	0.01	0.07	0.12	58.62	0	5.43	0.03	5.29	2.48	1.28	0.45	3	99.98	0.52	7.54	0	18	-24.01	5.94	5.44	66.76	91.13	670.57	481.87	789.6	602.88	688.01	500.76	778.45	511.96
25.525	0	0.12	0.28	0.03	0.2	0.03	0.12	0.09	1.51	0.03	99.44	0.33	0	96.13	0.01	10.55	0.03	0.05	1.51	0.01	0.07	0.08	51.03	0	6.67	0.03	4.93	3.16	1.3	0.27	3.85	99.92	0.48	6.35	0	18	-21.19	5.94	3.66	66.49	91.41	679.72	485.19	797.21	604.5	694.93	505.35	785.83	515
25.558	0	0.12	0.24	0.03	0.2	0.03	0.12	0.09	1.24	0.04	99.51	0.33	0	96.4	0.01	11.36	0.04	0.04	1.24	0.01	0.1	0.06	54.08	0	6.4	0.03	4.8	3.48	1.31	0.21	3.72	99.97	0.49	5.2	0	18	-22.5	5.56	4.25	66.32	92.19	684.14	488	801.92	607.35	699.58	507.54	791.15	518.16
25.592	0	0.12	0.24	0.03	0.19	0.03	0.12	0.08	1.49	0.05	99.53	0.33	0	96.57	0.02	8.92	0.05	0.04	1.49	0.02	0.18	0.11	50.64	0.01	4.69	0.04	4.47	3.23	1.7	0.12	3.95	99.96	0.44	4.3	0	18	-23.45	5.32	3.9	66.01	92.51	690.15	491.37	807.97	610.21	705.23	510.71	797.07	521.86
25.625	0	0.12	0.23	0.03	0.18	0.03	0.12	0.08	1.59	0.05	99.53	0.33	0	96.05	0.02	7.73	0.05	0.04	1.59	0.04	0.32	0.13	48.64	0.01	3.41	0.04	3.96	3.84	1.66	0.09	3.58	99.99	0.43	3.93	0	18	-20.19	6.05	4.54	66.19	91.94	693.43	493.72	811.91	613.96	709.64	513.16	800.78	525.3
25.658	0	0.12	0.21	0.03	0.17	0.03	0.12	0.07	1.68	0.07	99.58	0.33	0	97.1	0.02	7.16	0.07	0.05	1.68	0.03	0.35	0.18	38.16	0.01	2.79	0.04	2.58	2.48	1.97	0.06	3.74	99.94	0.44	2.69	0	18	-24.46	4.44	4.07	64.91	93.24	698.26	498.74	814.53	615.66	712.32	517.68	804.89	528.8
25.692	0	0.12	0.2	0.03	0.17	0.03	0.12	0.07	1.64	0.08	99.6	0.33	0	96.93	0.02	6.86	0.08	0.05	1.64	0.02	0.28	0.13	29.99	0.02	2.12	0.04	1.54	1.53	1.61	0.03	3.98	99.99	0.44	2.14	0	18	-25.6	4.74	3.22	64.72	93.02	698.4	499.86	815.54	617.23	712.37	519.12	804.77	529.89
25.725	0	0.12	0.19	0.03	0.16	0.03	0.12	0.07	1.5	0.09	99.61	0.33	0	96.77	0.02	6	0.09	0.06	1.5	0.03	0.23	0.09	20.42	0.01	1.76	0.04	1.01	1.07	1.55	0.02	3.75	100	0.42	1.79	0	18	-24.32	5	3.62	64.81	93.88	698.34	500.69	816.14	619	712.56	520.01	805.75	531.3
25.759	0	0.12	0.19	0.03	0.16	0.03	0.12	0.07	1.98	0.12	99.61	0.33	0	96.37	0.02	5.28	0.12	0.07	1.98	0.02	0.13	0.02	14.26	0.03	1.58	0.04	0.91	0.93	1.38	0.01	3.85	100	0.4	1.6	0	18	-25.43	5.61	3.28	64.31	94.22	697.62	502.01	816.1	620.49	711.85	520.97	805.22	533.58
25.792	0	0.13	0.2	0.03	0.15	0.03	0.12	0.07	1.86	0.14	99.61	0.33	0	96.16	0.01	4.24	0.14	0.08	1.86	0.02	0.13	0.04	9.71	0.03	1.22	0.04	0.64	1.01	1.48	0.01	3.36	100	0.39	1.39	0	18	-20.16	5.89	3.9	65.02	93.67	698.95	503.39	815.48	621.34	712.82	523.31	805.88	533.99
25.825	0	0.13	0.19	0.03	0.15	0.03	0.12	0.06	1.83	0.16	99.61	0.33	0	96.3	0.01	3.32	0.16	0.08	1.83	0.02	0.13	0.06	5.52	0.04	0.92	0.04	0.41	0.86	1.59	0.01	3.47	99.99	0.39	1.09	0	18	-25.47	5.71	3.3	64.4	95	697.66	504.03	814.4	620.89	710.54	523.45	804.95	533.99
25.859	0	0.13	0.19	0.03	0.15	0.03	0.12	0.06	1.68	0.29	99.62	0.33	0	96.14	0.01	3.24	0.29	0.08	1.68	0.01	0.11	0.11	3.41	0.06	0.94	0.05	0.32	1.13	1.46	0	2.86	99.99	0.37	0.73	0	18	-24.88	5.93	2.92	64.78	97.83	696.09	503.44	814.16	621.5	708.06	523.04	805.16	534.97
25.892	0	0.13	0.18	0.03	0.14	0.03	0.13	0.06	1.29	0.26	99.63	0.33	0	95.85	0.01	2.67	0.26	0.09	1.29	0.01	0.13	0.14	1.7	0.06	0.94	0.04	0.27	0.85	1.43	0	2.93	99.93	0.4	0.41	0	18	-25.36	6.31	2.42	64.13	95.7	694.62	506.41	812.02	623.81	706.86	526.31	801.97	536.85
25.925	0	0.13	0.18	0.03	0.14	0.03	0.12	0.06	1.15	0.26	99.64	0.33	0	96.88	0.01	2.61	0.26	0.08	1.15	0.01	0.21	0.12	0.87	0.06	0.89	0.04	0.27	0.77	1.41	0	3.09	99.74	0.41	0.26	0	18	-21.79	4.83	0.43	64.74	97.09	692.85	507.14	810.26	624.55	702.78	529.24	799.51	537.55
25.959	0	0.13	0.18	0.03	0.14	0.03	0.13	0.06	1.04	0.31	99.64	0.33	0	96.21	0.01	1.95	0.31	0.06	1.04	0.01	0.38	0.09	0.42	0.07	1.03	0.04	0.26	1.03	1.54	0	2.69	99.76	0.41	0.12	0	18	-24.07	5.83	-0.86	64.79	99.45	688.04	506.82	806.39	625.17	696.16	530.56	795.49	535.58
25.992	0	0.13	0.18	0.03	0.14	0.03	0.13	0.06	1.05	0.19	99.64	0.33	0	94.69	0.01	1.58	0.33	0.06	1.05	0.01	0.7	0.06	0.19	0.07	1.1	0.04	0.21	0.92	1.63	0	2.77	99.88	0.46	0	0	18	-24.79	7.6	0.76	64.7	100.29	679.26	509.05	797.73	627.52	688.33	531.58	788.42	537.96
26.025	0	0.13	0.18	0.03	0.14	0.03	0.13	0.06	1.11	0.08	99.64	0.33	0	94.86	0.02	1.81	0.38	0.05	1.11	0.02	1.19	0.07	0	0.08	1.07	0.05	0.14	0.7	2.14	0	2.87	99.75	0.52	0	0	18	-23.44	7.42	0.24	65.42	99.93	671.05	509.34	790.51	628.79	680.41	532.25	780.1	539.16
26.059	0	0.13	0.18	0.03	0.14	0.03	0.12	0.06	1.1	0.08	99.64	0.33	0	95.31	0.02	1.9	0.4	0.05	1.1	0.02	1.16	0.09	0	0.08	0.97	0.05	0.14	0.62	2.64	0	2.45	99.85	0.56	0	0	18	-21.24	6.94	2.22	65.81	98.58	657.33	510.05	778.24	631.82	669.66	532.05	767.87	540.61
26.092	0	0.13	0.18	0.03	0.14	0.03	0.12	0.06	0.95	0.09	99.65	0.33	0	94.81	0.02	2.27	0.38	0.05	0.95	0.03	1.3	0.17	0	0.09	0.89	0.05	0.12	0.34	3.2	0	2.11	99.86	0.55	0	0	18	-21.1	7.48	2.5	66.51	101.77	644.29	508.73	765.8	630.47	655.66	530.45	756.92	540.67
26.126	0	0.13	0.17	0.03	0.15	0.03	0.12	0.06	0.72	0.15	99.65	0.33	0	95.01	0.03	2.82	0.4	0.05	0.72	0.04	1.49	0.5	0	0.15	0.82	0.04	0.11	0.31	3.55	0	2.18	99.74	0.57	0	0	18	-20.25	7.27	1.84	67.48	97.29	629.67	503.1	752.4	626.75	643.32	525.24	740.13	534.8
26.159	0	0.13	0.17	0.03	0.15	0.03	0.12	0.07	0.63	0.21	99.66	0.33	0	95.2	0.03	4.16	0.41	0.05	0.63	0.04	1.47	0.5	0	0.21	0.84	0.04	0.08	0.33	3.85	0	2.18	99.39	0.57	0	0	18	-18.88	7.07	2.29	68.38	95.14	613.84	495.8	737.72	621.92	629.4	518.41	724.18	526.73
26.192	0	0.13	0.16	0.03	0.16	0.03	0.12	0.07	0.49	0.26	99.67	0.33	0	93.48	0.03	5.4	0.38	0.04	0.39	0.03	1.52	0.43	0	0.26	0.72	0.05	0.05	0.25	4.34	0	2.25	99.38	0.49	0	0	18	-22.62	8.69	1.11	68.85	94.59	598.86	485.11	722.61	610.35	613.71	508	708.08	514.54
26.226	0	0.13	0.15	0.03	0.18	0.03	0.11	0.08	0.47	0.38	99.63	0.33	0	94.4	0.04	8	0.41	0.04	0.25	0.02	1.16	0.24	0	0.38	0.51	0.07	0.04	0.21	5.98	0	2.43	99.85	0.47	0	0	18	-22.92	7.88	2.73	70.17	98.98	584.02	474.8	708.03	599.96	598.15	496.64	696.71	505.68
26.259	0	0.12	0.14	0.03	0.22	0.03	0.1	0.1	0.43	0.33	99.55	0.33	0	94.7	0.05	13.32	0.44	0.04	0.17	0.01	0.91	0.11	0	0.33	0.38	0.08	0.04	0.14	6.59	0	2.37	99.76	0.43	0	0	12	-22.34	7.59	0.41	70.43	104.6	572.31	467.19	700.2	595.83	583.59	492.59	688.11	496.79
26.292	0	0.12	0.13	0.03	0.25	0.03	0.1	0.1	0.37	0.27	99.51	0.41	0	93.22	0.07	15.23	0.46	0.03	0.12	0.01	0.56	0.03	0.03	0.27	0.22	0.09	0.03	0.1	8.01	0	2.14	99.97	0.37	0	0	12	-17.77	8.89	1.02	71.89	103.39	558.94	459.23	688.91	591.72	572.4	485.28	675.69	489.63
26.326	0	0.12	0.12	0.03	0.3	0.03	0.09	0.12	0.36	0.25	99.41	0.67	0	91.62	0.1	19.19	0.36	0.02	0.15	0	0.38	0.03	0.04	0.25	0.14	0.12	0.02	0.07	10.74	0	1.82	99.95	0.36	0	0	12	-18.11	10.04	1.85	72.91	100.58	546.01	450.59	676.97	584.39	562.11	475.36	662.44	482.33
26.359	0	0.1	0.1	0.03	0.37	0.03	0.08	0.16	0.36	0.2	99.27	1.02	0	95.25	0.12	25.73	0.31	0.02	0.21	0	0.25	0.02	0.1	0.2	0.08	0.14	0.03	0.09	10.2	0	1.62	99.66	0.36	0.06	0	12	-23.98	7.01	-0.68	72.66	108.18	537.63	443.22	674.38	579.97	550.63	470.05	658.69	475.16
26.393	0	0.09	0.08	0.04	0.52	0.03	0.07	0.24	0.55	0.15	98.97	2.4	0	94.79	0.12	35	0.24	0.02	0.55	0	0.15	0.02	0.12	0.2	0.06	0.22	0.03	0.15	12.21	0	1.3	73.06	0.38	0.08	0	12	-18.89	7.5	0.84	74.18	103.63	523.71	433.69	664.59	577.75	542.37	460.67	645.82	466.8
26.426	0	0.08	0.06	0.04	0.71	0.03	0.06	0.34	0.44	0.17	98.59	5.08	0	93.28	0.11	43.84	0.19	0.01	0.44	0	0.09	0.01	0.17	0.14	0.03	0.29	0.03	0.21	13.06	0.01	0.85	34.04	0.35	0.04	1	18	-21.87	8.85	0.89	73.7	107.73	518.05	428.86	664.92	578.82	537.69	456.61	645.28	462.11
26.459	0	0.06	0.04	0.04	1.22	0.03	0.05	0.71	0.46	0.14	97.56	16.33	0	90.35	0.11	61.37	0.14	0.01	0.46	0	0.07	0	0.19	0.11	0.02	0.27	0.04	0.43	11.63	0.01	0.61	9.01	0.34	0.02	0	18	-18.8	10.82	0.48	74.31	108.03	509.26	423.08	662.45	581.02	531.57	453.03	639.53	456.98
26.493	0	0.05	0.03	0.03	1.56	0.03	0.04	1.05	0.56	0.11	96.88	24.3	0	87.58	0.11	70.67	0.08	0.02	0.56	0.01	0.05	0	0.65	0.07	0.02	0.3	0.05	0.93	8.52	0.02	0.41	0.42	0.29	0.08	0	18	-16.17	12.24	0.84	74.79	106.21	502.47	417.72	664.87	587.11	530.63	449.3	636.76	453.53
26.526	0	0.04	0.03	0.03	1.86	0.03	0.03	1.42	0.47	0.09	96.28	30.5	0	73.67	0.09	78.13	0.05	0.03	0.47	0.01	0.02	0	2.24	0.05	0.03	0.26	0.09	1.47	4.96	0.02	0.28	0.1	0.26	0.21	0	18	-14.02	16.86	0.31	75.06	103.97	499.11	414.65	666.11	590.03	530.33	447.74	634.25	451
26.559	0	0.03	0.02	0.03	2.29	0.03	0.03	1.89	0.66	0.09	95.43	41.25	0	79.99	0.09	85.12	0.05	0.04	0.66	0.01	0.02	0	3.28	0.04	0.04	0.2	0.12	1.89	3.82	0.03	0.22	0.03	0.27	0.4	0	18	-13.69	15.07	0.73	75.28	104.4	496.76	411.39	668.07	591.63	530.25	444.9	634.57	449.1
26.593	0	0.03	0.02	0.03	2.71	0.03	0.03	2.43	0.94	0.08	94.57	53.01	0	86.07	0.08	91.22	0.04	0.07	0.94	0.02	0.02	0	6.08	0.03	0.07	0.18	0.19	3.61	2.35	0.05	0.2	0.01	0.26	0.57	0	18	-13.1	12.9	2.69	75.45	103.5	497.34	409.83	669.29	592.12	533.16	443.05	636.58	447.05
26.626	0	0.03	0.02	0.03	3.05	0.03	0.03	2.83	0.85	0.12	93.91	63	0	92.92	0.12	94.8	0.03	0.13	0.85	0.02	0.01	0	8.49	0.03	0.11	0.15	0.23	5.16	2.11	0.06	0.19	0.04	0.26	0.66	0	18	-10.28	9.13	4.4	76	104.55	499.28	405.5	673.15	590.43	536.89	439.08	641.29	444.54
26.659	0	0.03	0.02	0.03	3.14	0.03	0.03	2.96	0.89	0.12	93.72	66.58	0	92.1	0.2	95.81	0.02	0.18	0.89	0.02	0.02	0	11.26	0.02	0.11	0.12	0.22	6.1	1.8	0.09	0.15	0.08	0.26	0.82	0	18	-8.96	9.72	4.44	76.13	104.75	506.04	400.7	682.61	588.75	544.93	435.53	649.58	440.31
26.693	0	0.03	0.02	0.02	3.21	0.03	0.03	3.1	0.8	0.08	93.58	70.87	0	89.08	0.3	96.59	0.01	0.31	0.8	0.03	0.01	0	18.75	0.01	0.14	0.08	0.23	7.81	1.3	0.18	0.09	0.06	0.31	1.49	0	18	-7.41	11.51	4.89	76.52	104.73	517.85	396.13	693.71	583.91	556.86	430.42	661.4	436.69
26.726	0	0.03	0.02	0.02	3.2	0.03	0.03	3.07	0.71	0.08	93.61	63.87	0	88.09	0.69	95.81	0.01	0.45	0.71	0.04	0.01	0	29.9	0	0.13	0.08	0.28	4.61	1.4	0.21	0.09	0.06	0.32	2.86	0	18	-8.47	11.99	5.6	76.6	103.12	523.28	392.04	702.02	582.86	565.09	426.36	667.98	433.12
26.76	0	0.03	0.02	0.02	3.18	0.03	0.03	3.12	0.97	0.04	93.65	59.02	0	91.62	1.25	95.36	0.01	0.52	0.97	0.06	0.01	0	32.12	0	0.13	0.04	0.29	2.51	0.93	0.43	0.06	0.03	0.42	2.97	0	18	-5.81	10.04	6.13	76.87	104.36	529.65	388.55	711.28	582.92	572.71	424.01	676.83	431.12
26.793	0	0.03	0.02	0.02	3.35	0.03	0.03	3.37	1.42	0.05	93.25	60.35	0	93.7	2.41	95.66	0.01	0.75	1.42	0.13	0.01	0	25.19	0	0.16	0.05	0.26	2.9	0.95	0.66	0.06	0.03	0.51	2.46	0	18	-5.71	8.5	6.46	77.01	105.34	537.33	388.03	719.09	582.24	580.24	423.56	685.32	430.87
26.826	0	0.03	0.02	0.02	3.66	0.03	0.03	3.76	1.88	0.04	92.48	60.92	0	92.12	4.52	95.88	0.01	1.01	1.88	0.16	0.02	0	22.62	0.01	0.19	0.04	0.33	2.98	1.15	0.78	0.06	0.02	0.55	2.02	0	18	-3.94	9.71	8.37	77.43	104.35	542.01	385.27	724.26	579.76	587.27	420.98	691.25	429.77
26.86	0	0.03	0.02	0.02	3.81	0.03	0.04	3.98	1.98	0.02	92.03	63.16	0	94.16	6.96	94.78	0.01	1.1	1.98	0.17	0.03	0	18.45	0.01	0.23	0.02	0.41	5.26	0.89	0.79	0.05	0.02	0.61	2.95	0	18	-4.2	8.1	9.13	77.53	105.16	546.22	383.8	728.42	577.42	591.67	419.77	696.46	428.56
26.893	0	0.03	0.03	0.02	3.87	0.03	0.04	4.04	1.75	0.01	91.92	61.12	0	96.04	9.29	92.79	0.01	1.08	1.75	0.21	0.03	0	15.45	0.01	0.24	0.01	0.51	6.17	1.13	0.81	0.05	0.01	0.65	3.99	0	18	-4.16	6.05	8.66	77.72	105.35	550.83	382.83	731.85	575.74	595.19	417.8	700.1	427.46
26.926	0	0.03	0.03	0.02	4.18	0.03	0.05	4.41	1.45	0.01	91.19	58.63	0	95.42	11.91	92.15	0.01	1.32	1.45	0.29	0.02	0	12.29	0.01	0.27	0.01	0.58	5.52	1.37	0.77	0.04	0.02	0.67	5.9	0	18	-3.16	6.82	8.49	77.79	103.1	554.22	381.93	734.27	574.22	598.94	417.31	701.67	426.04
26.96	0	0.03	0.04	0.02	4.6	0.03	0.06	4.97	1.35	0.01	90.06	59.49	0	93.61	16.21	90.66	0.01	1.38	1.35	0.46	0.02	0	10.04	0.01	0.39	0.01	0.79	7.46	1.62	0.93	0.05	0.01	0.75	7.19	0	18	-2.97	8.58	9	77.79	101.23	556.45	381.08	735.58	572.42	602.01	416.24	702.84	425.21
26.993	0	0.03	0.05	0.02	4.64	0.03	0.06	4.97	1.36	0.01	90.06	55.19	0	93.52	17.84	88.99	0.01	1.37	1.36	0.52	0.02	0	8.43	0.01	0.58	0.01	1.09	6.93	1.89	0.98	0.05	0.04	0.74	9.04	0	18	-1.84	8.65	9.22	77.91	99.14	558.21	381.63	736.16	571.95	604.25	417.07	703.03	425.51
27.026	0	0.03	0.07	0.02	5.33	0.03	0.07	5.76	1.54	0.02	88.48	57.67	0	93.08	20.8	89.75	0.01	1.2	1.54	0.48	0.02	0	7.49	0.02	0.65	0.01	1.43	7.43	3.2	1.18	0.05	0.03	0.79	11.5	0	18	-1.36	9.01	9.17	78.16	100.22	560.32	381.65	736.95	569.93	605.17	417.76	705.11	425.17
27.06	0	0.03	0.11	0.02	5.51	0.03	0.08	5.6	1.56	0.04	88.79	57.12	0	94.67	22.19	87.1	0.02	1.15	1.56	0.29	0.02	0	7.77	0.04	0.64	0.01	1.99	9.81	6.85	1.78	0.06	0.01	0.85	15.8	0	18	1.51	7.61	8.4	78.71	102.59	562.21	382.45	736.41	569.37	604.21	417.31	706.35	426.83
27.093	0	0.03	0.19	0.02	4.74	0.03	0.08	4.6	2.23	0.05	90.51	51.08	0	94.87	20.23	83.81	0.02	1.17	2.23	0.33	0.02	0	9.17	0.05	0.67	0.01	2.53	10.06	7.39	2.03	0.06	0.03	0.89	20.29	0	18	0.8	7.41	7.74	78.58	100.53	564.76	385.54	734.67	568.37	605.03	418.74	705.06	428.71
27.127	0	0.04	0.21	0.02	4.15	0.03	0.08	3.76	3.03	0.07	91.69	44.87	0	91.31	17.85	80.68	0.02	1.07	3.03	0.33	0.03	0	10.59	0.07	0.7	0.01	2.42	9.91	10.09	2.56	0.07	0.09	1	20.32	0	18	1.32	10.24	7.2	78.44	98.23	568.36	390.53	730.31	565.04	605.36	421.96	703.05	432.2
27.16	0	0.04	0.23	0.03	3.81	0.03	0.07	3.34	2.68	0.07	92.37	41.94	0	93.53	16.88	78.58	0.02	1.04	2.68	0.29	0.02	0	15.33	0.07	0.64	0.01	2.91	9.62	10.71	2.71	0.07	0.02	1.14	20.77	0	18	0.93	8.65	5.44	78.41	96.7	570.19	398.71	723.63	563.36	602.18	429.11	698.49	437.85
27.193	0	0.04	0.18	0.03	3.2	0.03	0.07	2.73	2.88	0.05	93.61	34.69	0	93.57	14.58	75.85	0.02	1.08	2.88	0.23	0.01	0	22.83	0.05	0.54	0.01	3.49	7.49	9.6	2.77	0.07	0.06	1.22	18.07	0	18	-0.44	8.61	6.58	78.16	95.61	564.43	405.43	715.7	567.61	596.72	434.78	691.88	444.01
27.227	0	0.04	0.15	0.03	2.89	0.03	0.07	2.44	2.31	0.07	94.22	30.85	0	92.03	13.79	73.69	0.02	1.06	2.31	0.2	0	0	34.85	0.07	0.4	0.01	3.68	5.68	9.6	2.91	0.07	0.01	1.45	15.72	0	18	-1.83	9.77	5.84	77.86	93.12	562.39	411.94	709	568.71	592.9	440.94	685.73	448.37
27.26	0	0.04	0.1	0.02	2.16	0.03	0.06	1.83	2.36	0.05	95.68	21.72	0	89.82	10.01	70.32	0.01	0.84	2.36	0.23	0	0	44.31	0.05	0.3	0.01	4.01	7.06	6.91	3.21	0.08	0.02	1.47	11.16	0	18	-4.98	11.11	4.86	77.48	91.99	559.08	420.9	699.73	570.42	586.47	448.07	678.14	455.76
27.293	0	0.05	0.07	0.02	1.67	0.03	0.05	1.4	3.01	0.04	96.65	21.3	0	92.79	6.56	67.16	0.01	0.71	3.01	0.29	0	0	47.1	0.04	0.26	0.01	3.82	9.91	5.42	3.54	0.09	0.09	1.56	7.66	0	18	-9.82	9.22	4.41	76.97	91.01	554.99	428.91	692.91	574.34	581.1	454.8	671.8	462.33
27.327	0	0.06	0.07	0.02	1.23	0.04	0.05	0.99	3.8	0.02	97.53	25.35	0	91.49	3.77	61.95	0.01	0.49	3.8	0.43	0.01	0	60.14	0.02	0.2	0.01	4.14	17.95	3.79	3.21	0.09	46	1.7	5.58	0	18	-9.41	10.12	5.34	76.67	91	551.26	436.27	688.76	581.1	577.95	461.31	668.44	470.9
27.36	0	0.09	0.07	0.02	0.98	0.04	0.06	0.75	4.48	0.02	98.05	55.54	0	86.6	2.91	56.2	0.01	0.3	4.48	0.35	0.02	0	70.16	0.02	0.22	0.02	3.9	39.9	3.38	3.39	0.11	99.85	1.68	5.14	0	18	-6.08	12.67	4.11	76.51	88.21	553.16	441.61	687.37	582.67	578.8	466.36	666.31	477.44
27.394	0	0.14	0.08	0.02	0.81	0.04	0.06	0.63	5.72	0.03	98.38	85.18	0	87.08	2.67	51.39	0.01	0.25	5.72	0.51	0.07	0	73.1	0.02	0.15	0.03	4.6	63.7	2.3	4.31	0.14	99.94	1.74	4.57	0	18	-7.04	12.46	3.28	75.95	88.38	552.47	444.43	685.19	584.42	576.51	470.19	664.6	477.3
27.427	0	0.15	0.09	0.02	0.6	0.04	0.07	0.44	4.97	0.04	98.81	64.41	0	92.04	1.9	42.96	0.01	0.18	4.97	0.76	0.06	0	75.19	0.01	0.16	0.04	5.19	57.75	1.72	5.06	0.23	99.93	1.66	4.61	0	18	-10.97	9.76	4.56	74.74	91.66	551.54	450.08	686.34	590.84	576.06	474.21	667.09	484.94
27.46	0	0.17	0.14	0.02	0.46	0.04	0.07	0.32	4.27	0.05	99.07	52.27	0	90.67	1.38	35.6	0.01	0.11	4.27	0.79	0.05	0	79.1	0.01	0.2	0.05	6.34	58.86	1.6	5.08	0.25	99.96	1.59	6.24	0	18	-6.73	10.63	3.74	73.53	89.55	551.29	452.7	687.68	596.18	576.99	478.29	666.02	487.96
27.494	0	0.14	0.21	0.02	0.44	0.04	0.08	0.3	4.75	0.08	99.13	23.54	0	89.93	1	33.67	0.01	0.09	4.75	0.9	0.04	0	80.16	0	0.27	0.08	8.71	45	1.16	6.09	0.3	100	1.78	9.83	0	18	-17.03	11.05	2.33	70.37	91.64	554.32	458.3	692.63	600.63	579.09	482.21	669.99	493.88
27.527	0	0.15	0.37	0.02	0.44	0.04	0.08	0.29	4.57	0.12	99.13	25.77	0	87.46	0.88	32.33	0.01	0.1	4.57	0.58	0.05	0	76.68	0	0.61	0.12	12.51	47.84	0.84	6.29	0.42	99.98	1.66	14.87	0	18	-15.14	12.29	2.38	69.32	88.47	554.86	462.84	690.84	603.07	580.15	486.29	667.73	498.76
27.56	0	0.15	0.77	0.02	0.41	0.04	0.08	0.23	4.5	0.15	98.46	15.77	0	94.74	0.54	28.22	0.01	0.11	4.5	0.28	0.08	0	69.8	0	1.29	0.15	18.13	44.26	0.87	5.65	0.57	100	1.56	20.85	0	18	-21.13	7.55	1.14	66.82	92.97	561.73	472.71	697.69	611.38	583.63	496.57	676.12	506.07
27.594	0	0.13	0.58	0.03	0.49	0.03	0.08	0.28	3.25	0.21	98.84	16.05	0	94.42	0.33	33.71	0	0.14	3.25	0.11	0.15	0.02	36.58	0	2.61	0.21	19.24	39.03	0.67	4.61	0.9	99.99	1.46	19.38	0	18	-19.66	7.86	0.91	65.73	94.4	564.29	478.97	697.89	615.08	584.1	503.09	678.07	512.08
27.627	0	0.1	0.41	0.03	0.5	0.03	0.08	0.27	1.84	0.18	99	4.91	0	94.52	0.18	34.52	0	0.25	1.84	0.07	0.26	0.05	16.17	0	3.88	0.22	18.02	21.93	0.86	3.56	0.91	99.99	1.37	16.14	0	18	-22.48	7.76	0.52	64.51	94.49	569.5	485.13	700.63	617.54	587.77	508.37	681.79	517.85
27.66	0	0.08	0.25	0.03	0.58	0.03	0.07	0.33	1.37	0.09	98.84	2.24	0	95.38	0.09	39.49	0	0.35	1.37	0.04	0.37	0.1	6.81	0	6.83	0.25	16.56	6.26	0.97	2.82	0.9	100	1.35	12.86	0	18	-20.42	6.86	2.07	64.48	96.47	572.5	487.85	700.05	617.18	589.13	510.5	685.12	520.12
27.694	0	0.09	0.23	0.03	0.41	0.03	0.09	0.22	1.07	0.04	99.17	1.34	0	94.75	0.04	30.69	0.01	0.4	0.84	0.02	0.5	0.22	2.34	0	9.12	0.33	12.55	2.8	1.05	1.87	1.33	99.99	1.07	9.8	0	18	-23.16	7.54	0.34	63.66	96.05	580.28	493.04	707.16	620.44	595.45	516.08	691.13	524.56
27.727	0	0.09	0.19	0.04	0.33	0.03	0.1	0.17	0.99	0.02	99.33	1.04	0	94.85	0.02	25.32	0.01	0.48	0.81	0.02	0.63	0.16	0.49	0	10.96	0.36	9.14	1.21	1.11	1.45	1.53	99.99	0.99	6.53	0	18	-19.06	7.43	1.31	64.7	90.29	583.32	495.28	705.03	619.18	599.46	517.73	689.43	525.36
27.761	0	0.11	0.17	0.04	0.23	0.03	0.12	0.11	0.81	0.01	99.53	0.55	0	95.2	0.01	15.86	0.01	0.39	0.59	0.01	0.78	0.08	0	0.01	11.31	0.42	5.78	1.14	1.53	0.74	2.41	99.98	0.81	3.04	0	18	-24.37	7.06	1.01	63.97	95.6	593.17	498.31	713.36	619.34	605.6	520.96	701.06	526.14
27.794	0	0.12	0.17	0.03	0.19	0.03	0.12	0.09	0.7	0.01	99.63	0.33	0	94.85	0.01	9.72	0.01	0.36	0.56	0.01	0.51	0.08	0	0.01	7.58	0.38	2.82	0.97	1.68	0.39	2.45	99.99	0.7	1.48	0	18	-23.26	7.44	1.66	64.54	94.03	596.83	498.56	716.98	619.49	610.62	520.05	704.28	528.32
27.827	0	0.12	0.17	0.03	0.16	0.03	0.12	0.07	0.68	0.02	99.66	0.33	0	95.98	0	6.23	0.02	0.24	0.55	0.01	0.39	0.07	0	0.01	4.43	0.36	1.44	0.82	1.77	0.3	2.57	99.96	0.68	0.76	0	18	-24.35	6.13	0.88	64.36	94.18	604.53	499.39	724.49	620.36	617.44	522.03	711.49	526.92
27.861	0	0.13	0.18	0.03	0.15	0.03	0.12	0.06	0.55	0.02	99.63	0.33	0	94.19	0	3.39	0.02	0.2	0.47	0.01	0.32	0.13	0	0.02	2.88	0.48	1	0.82	2.52	0.16	2.98	99.96	0.55	0.68	0	18	-21.96	8.07	0.61	64.86	91.72	610.14	499.41	729.55	619.9	623.89	521.76	715.38	528.28
27.894	0	0.13	0.19	0.03	0.14	0.03	0.13	0.06	0.52	0.02	99.62	0.33	0	95.07	0.01	2.05	0.02	0.14	0.49	0.01	0.33	0.23	0.16	0.02	2.76	0.45	0.85	1.11	2.28	0.13	3.12	99.99	0.52	0.83	0	18	-20.98	7.2	2.75	65.34	93.06	614.47	500.53	734.16	622.3	629.26	522.1	722.01	529.69
27.927	0	0.14	0.2	0.03	0.14	0.03	0.13	0.06	0.58	0.03	99.6	0.33	0	94.73	0.01	0.93	0.03	0.08	0.58	0.01	0.62	0.36	0.62	0.03	2.78	0.4	0.62	2.05	2.36	0.08	2.95	99.96	0.45	0.83	0	18	-22.68	7.55	2.67	65.36	93.45	619.75	503.01	738.21	622.37	633.78	523.49	726.71	533.29
27.961	0	0.14	0.2	0.03	0.14	0.03	0.13	0.06	0.88	0.06	99.6	0.33	0	95.36	0.01	0.89	0.04	0.06	0.88	0.02	0.92	0.7	1.46	0.06	2.92	0.28	0.58	2.94	2.91	0.03	2.65	99.98	0.43	0.89	0	18	-20.25	6.89	2.71	65.44	93.72	621.24	504.81	739.68	624.56	635.13	525.73	728.35	535.36
27.994	0	0.15	0.2	0.03	0.13	0.03	0.13	0.06	1.12	0.07	99.59	0.33	0	95.97	0.01	0.78	0.05	0.06	1.12	0.01	1.11	0.7	1.9	0.07	3.5	0.28	0.51	5.31	2.77	0.03	2.67	99.99	0.43	0.99	0	18	-20.13	6.15	2.49	65.43	95.31	621.8	504.56	741.73	625.66	635.49	525.92	730.31	535.5
28.027	0	0.15	0.21	0.03	0.13	0.03	0.14	0.06	1.42	0.12	99.57	0.33	0	95.7	0.01	0.77	0.06	0.06	1.42	0.02	1.12	0.7	3.17	0.12	4.74	0.21	0.48	6.07	2.53	0.02	3.15	99.99	0.41	1.4	0	18	-21.33	6.49	2.78	65.23	95.56	622.34	504.7	741.73	625.07	635.86	525.61	730.92	535.51
28.061	0	0.15	0.22	0.03	0.14	0.03	0.14	0.06	1.49	0.18	99.56	0.33	0	96.73	0.01	1.08	0.08	0.05	1.49	0.02	0.92	0.63	4.93	0.18	5.65	0.15	0.46	4.73	3.01	0.01	2.66	99.99	0.39	1.8	0	18	-20.05	5.06	2.04	65.37	93.42	622.66	504.5	740.98	624.35	636.03	526.31	729.15	533.81
28.094	0	0.15	0.21	0.04	0.14	0.03	0.14	0.06	1.38	0.21	99.57	0.33	0	95.16	0.01	1.04	0.08	0.07	1.38	0.02	0.72	0.41	5.32	0.21	7.25	0.16	0.42	5.65	2.93	0.01	2.59	99.97	0.39	1.52	0	18	-23.97	7.1	2.02	65.11	92.83	622.08	504.73	739.15	622.26	635.19	525.29	727.6	534.12
28.128	0	0.15	0.21	0.04	0.13	0.03	0.15	0.06	1.34	0.22	99.57	0.33	0	96.19	0.01	0.77	0.13	0.06	1.34	0.03	0.87	0.24	5.26	0.22	8.18	0.14	0.4	3	2.22	0	2.75	99.87	0.39	1.37	0	18	-25.21	5.85	-0.39	65.47	100.32	619.28	504.2	736.65	621.57	626.85	527.24	727	533.13
28.161	0	0.15	0.2	0.03	0.13	0.03	0.14	0.06	1.38	0.24	99.59	0.33	0	94.11	0.02	0.64	0.17	0.07	1.38	0.04	1.12	0.19	3.62	0.24	7.3	0.13	0.4	4.31	1.8	0	2.56	99.83	0.37	0.92	0	18	-23.25	8.14	-0.5	65.71	99.86	610.95	503.77	731.41	624.23	620.26	527.38	719.93	533.64
28.194	0	0.15	0.2	0.04	0.13	0.03	0.15	0.06	1.55	0.31	99.6	0.33	0	94.78	0.01	0.69	0.18	0.09	1.55	0.04	1.8	0.28	2.57	0.31	8.73	0.13	0.48	4.36	1.69	0	2.77	99.91	0.38	0.76	0	18	-20.69	7.5	-0.56	66.21	100.46	600.43	503.99	722.99	626.66	610.38	529.01	710.75	533.21
28.228	0	0.14	0.2	0.04	0.13	0.03	0.15	0.06	1.62	0.54	99.61	0.33	0	94.1	0.02	0.73	0.21	0.1	1.62	0.05	3.59	0.54	1.7	0.54	11.21	0.13	0.41	2.45	1.53	0	3.1	99.87	0.42	0.55	0	18	-22.5	8.15	0.39	66.23	100.36	588.2	505.68	711.74	629.82	599.44	529.93	699.7	534.63
28.261	0	0.13	0.19	0.04	0.13	0.03	0.14	0.06	1.36	0.65	99.62	0.33	0	92.56	0.02	1.25	0.2	0.1	1.36	0.04	4.56	0.86	1.54	0.65	9.05	0.13	0.34	1.45	1.77	0	3.35	99.01	0.41	0.29	0	18	-21.5	9.4	1.04	67.14	97.22	574.21	506.44	696.23	630.17	586.78	530.24	683.91	534.47
28.294	0	0.13	0.18	0.04	0.13	0.03	0.13	0.06	1.14	0.64	99.64	0.33	0	90.93	0.02	1.85	0.23	0.08	1.14	0.04	4.69	0.79	1.17	0.64	4.71	0.14	0.21	0.26	2.17	0	2.88	98.99	0.44	0.07	0	18	-22.28	10.47	-0.77	66.84	97.57	559.92	509.42	685.49	636.32	572.69	534.95	670.24	537.14
28.328	0	0.12	0.18	0.04	0.13	0.03	0.13	0.06	0.94	1.02	99.65	0.33	0	87.75	0.04	2.54	0.27	0.07	0.94	0.04	5.26	0.41	1.3	1.02	3.14	0.19	0.17	0.11	3.29	0.01	2.62	99.3	0.51	0	0	18	-20.15	12.15	-0.76	68.28	98.82	542.19	507.95	669.88	637.03	555.44	533.77	654.19	537.5
28.361	0	0.12	0.16	0.04	0.15	0.03	0.12	0.07	0.52	0.9	99.67	0.33	0	83.9	0.07	5.02	0.26	0.06	0.52	0.03	3.87	0.18	2.16	0.9	1.88	0.21	0.16	0.07	3.99	0.01	2.85	99.64	0.51	0	0	18	-21.78	13.75	0.44	69.05	98.29	523.76	504.9	650.93	634.34	537.97	530.04	636.22	532.95
28.395	0	0.11	0.14	0.03	0.2	0.03	0.11	0.09	0.5	0.99	99.59	0.33	0	86.58	0.11	12.57	0.31	0.05	0.22	0.02	2.75	0.18	1.91	0.99	0.87	0.22	0.12	0.1	5.19	0.01	2.3	99.52	0.5	0.01	0	18	-19.92	12.68	-0.37	70.78	96.45	503.7	497.89	630.06	626.68	517.78	523.68	614.21	525.74
28.428	0	0.09	0.09	0.03	0.38	0.03	0.08	0.19	0.51	0.76	99.25	1.03	0	82.24	0.17	29.89	0.3	0.04	0.21	0.01	2.13	0.2	2.81	0.76	0.4	0.26	0.08	0.12	6.26	0.01	1.97	88.05	0.51	0.02	0	18	-19.89	14.34	0.23	72	96.75	486.73	486.31	612.55	614.8	500.88	511.72	597.59	514.01
28.461	0	0.06	0.05	0.03	0.79	0.03	0.05	0.48	0.49	0.48	98.41	5.71	0	85.2	0.28	51.63	0.34	0.03	0.12	0.01	1.29	0.24	4.09	0.48	0.1	0.26	0.07	0.08	6.8	0.02	1.47	16.16	0.49	0	1	24	-24.31	13.25	1.04	72.85	98.3	473.19	474.5	595.04	598.05	485.18	498.47	583.46	500.59
28.495	0	0.05	0.03	0.03	1.47	0.03	0.04	0.99	0.46	0.42	97.07	21.32	0	83.98	0.63	68.82	0.42	0.03	0.11	0	1.2	0.42	4.47	0.35	0.03	0.3	0.06	0.06	8.26	0.03	1.13	3.87	0.46	0.03	0	24	-33.09	13.72	0.16	73	102.61	460.02	464.51	581.11	585.59	468.77	487.5	571.36	489.68
28.528	0	0.04	0.03	0.04	1.92	0.03	0.04	1.34	0.41	0.57	96.15	35.64	0	89.6	0.84	75.83	0.57	0.04	0.12	0	1.65	0.94	5.18	0.31	0.02	0.42	0.08	0.05	10.15	0.05	0.87	0.2	0.41	0.05	0	24	-28.32	11.23	-0.67	74.58	106	448.61	451.25	574.07	576.71	457.1	476.71	563.09	478.19
28.561	0	0.04	0.02	0.04	2.47	0.03	0.03	1.83	0.37	0.61	95.06	49.6	0	88.43	0.98	83.26	0.61	0.06	0.1	0	1.41	0.97	4.13	0.26	0.01	0.48	0.11	0.05	9.87	0.07	0.66	0.08	0.37	0.15	0	24	-30.06	11.83	-0.67	74.72	106.81	440.06	442.29	569.02	571.25	449.91	467.55	556.69	470.13
28.595	0	0.04	0.02	0.04	2.95	0.03	0.03	2.2	0.35	0.66	94.1	61.46	0	89.89	0.82	87.86	0.66	0.08	0.12	0	1.17	0.7	3.43	0.16	0.01	0.52	0.14	0.11	11.28	0.14	0.38	0.01	0.35	0.31	0	24	-26.74	11.08	-0.91	75.4	108.73	430.82	431.09	567.02	567.3	443.08	458.34	551.79	460.44
28.628	0	0.04	0.02	0.03	2.95	0.03	0.03	2.31	0.36	0.56	94.1	59.69	0	91.24	0.63	89.16	0.49	0.11	0.17	0	0.51	0.15	3.04	0.12	0.01	0.56	0.15	0.38	9.06	0.2	0.27	0.01	0.36	0.4	0	24	-25.88	10.28	-1.11	75.39	108.5	419.75	421.57	566.88	570.69	437.4	450.77	545.9	451.73
28.661	0	0.04	0.02	0.03	2.78	0.03	0.03	2.25	0.34	0.41	94.44	54.61	0	87.15	0.41	88.59	0.36	0.15	0.26	0	0.13	0.02	3.85	0.09	0.01	0.59	0.25	2.21	7.04	0.3	0.2	0.02	0.34	0.55	0	24	-18.73	12.43	-0.79	75.81	111.6	410.98	413.18	568.79	575.98	432.68	445.67	544.28	446.17
28.695	0	0.04	0.02	0.03	2.74	0.03	0.03	2.26	0.77	0.42	94.51	53.57	0	82.68	0.42	88.14	0.23	0.21	0.77	0	0.04	0	7.04	0.04	0.01	0.54	0.42	6.69	6.97	0.82	0.13	0.01	0.37	1	0	24	-12.82	14.19	-1.04	76.03	113.05	401.52	404.61	576.08	587.51	430.66	441.17	543.71	441.72
28.728	0	0.04	0.02	0.03	2.81	0.03	0.03	2.43	1.8	0.45	94.38	64.95	0	76.89	0.45	89.63	0.19	0.34	1.8	0.01	0.02	0	10.27	0.03	0.02	0.52	0.54	11.38	5.49	1.01	0.11	0.01	0.42	2.02	0	24	-10.34	15.99	-1.66	75.86	108.67	398.18	402.04	577.47	591.57	431.42	440.24	540.09	439.43
28.762	0	0.04	0.03	0.03	2.94	0.04	0.03	2.76	6.62	0.42	94.12	74.78	0	75	0.42	91.55	0.14	0.38	6.62	0.01	0.02	0	15.17	0.02	0.05	0.65	0.77	15.31	4.56	2.19	0.05	0.01	0.47	3.52	0	24	-10.89	16.51	-1.56	75.75	111.64	396.88	399.91	579.99	593.34	430.58	438.82	542.22	437.89
28.795	0	0.04	0.04	0.03	3.05	0.04	0.03	3.08	6.19	0.62	93.84	78.68	0	79.64	0.62	92.82	0.09	0.42	6.19	0.03	0.02	0	21.48	0.02	0.08	0.86	1.02	16.76	3.82	3.37	0.04	0.02	0.52	7.66	0	24	-9.64	15.18	-1.96	75.98	110.31	394.68	396.78	581.65	594.93	430.63	436.77	540.94	435.67
28.828	0	0.04	0.05	0.03	3.26	0.04	0.03	3.36	5.6	0.89	93.27	73.47	0	77.65	0.89	93.85	0.07	0.43	5.6	0.08	0.01	0	30.08	0.02	0.11	0.96	1.08	12.16	5.27	4.24	0.04	0.08	0.58	10.3	0	24	-9.31	15.77	-0.65	76.13	107.99	391.34	390.62	584.87	596.81	432.92	430.55	540.91	431.65
28.862	0	0.03	0.07	0.03	3.31	0.03	0.03	4.12	5.36	1.06	91.76	73.32	0	80.08	1.4	94.1	0.05	0.55	5.36	0.22	0.01	0	38.05	0.01	0.17	1.06	1.31	11.82	4.28	8.42	0.02	0.02	0.53	13.3	0	24	-5.1	15.04	1.3	77.13	112.29	396.27	381.23	590.11	589.06	437.55	422.87	549.83	422.55
28.895	0	0.03	0.07	0.03	3.5	0.03	0.03	4.63	3.64	1.29	90.75	63.76	0	81.44	2.06	94.26	0.04	0.49	4.49	0.6	0.01	0	34	0.01	0.19	1.29	1.22	3.64	6.1	10.55	0.02	0.07	0.57	12.65	0	24	-1.69	14.61	1.36	77.84	111.03	403.72	371.85	598.63	581.38	446.2	415.45	557.22	413.65
28.928	0	0.03	0.05	0.03	3.87	0.03	0.03	6.09	1.27	1.32	87.83	69.28	0	83.81	3.43	94.61	0.04	0.49	4.71	1.46	0.01	0.01	31.65	0.01	0.17	1.32	0.85	1.27	8.85	15.79	0.02	0.03	0.7	9.78	0	24	-1.92	13.78	4.34	78.29	111.99	407.73	362.83	607.35	576.89	454.73	406.09	566.71	407.65
28.962	0	0.04	0.03	0.04	4.57	0.03	0.03	9.24	0.41	1.81	81.51	80.33	0	85.19	4.5	95.02	0.02	0.45	4.32	1.95	0.02	0.01	12.84	0.01	0.14	1.81	0.43	0.41	15.82	25.21	0.02	0.21	0.9	5.97	0	24	3.34	13.25	2.71	79.28	115.69	422.36	352.1	621.08	566.67	465.64	397.06	581.33	397.4
28.995	0	0.05	0.02	0.06	5.8	0.03	0.03	12.11	0.12	1.93	75.78	91.42	0	86.34	5.61	93.68	0.02	0.37	3.86	2.65	0.05	0.01	4.9	0.01	0.12	1.93	0.23	0.09	29.09	32.78	0.02	0.52	0.91	3.25	0	24	5.71	12.78	5.9	79.91	113.2	433.3	340.55	634.57	557.15	481.92	386.88	595.11	388.23
29.028	0	0.08	0.02	0.11	8.96	0.03	0.04	19.53	0.08	2.29	60.94	98.16	0	96.3	7.87	93.74	0.02	0.35	3.73	4.19	0.08	0.02	2.19	0.02	0.08	2.29	0.12	0.07	49.05	44.06	0.02	64.45	1.04	1.76	0	24	12.09	5.71	6.09	80.71	116.91	448.26	337.52	647.15	553.14	493.93	383.74	610.78	387.45
29.062	0	0.15	0.02	0.22	15.19	0.04	0.04	35.95	0.08	1.88	39.05	99.73	0	93.04	11.98	93.76	0.01	0.35	3.45	6.23	0.11	0.03	0.06	0.02	0.08	1.88	0.07	0.06	73.17	60.05	0.03	61.91	1.63	0.47	0	24	14.45	9.03	6.38	80.58	107.06	469.41	339.55	664.12	552.5	517.88	384.84	624.86	388.79
29.095	0	0.18	0.02	0.29	21.52	0.04	0.06	48.55	0.07	1.66	26.45	99.89	0	89.68	17.88	93.62	0.01	0.36	3.7	7.35	0.08	0.04	0	0.02	0.07	1.66	0.04	0.05	84.91	66.75	0.03	64.26	1.68	0	0	24	14.55	11.19	7.25	81.05	117.86	481.05	339.2	674.89	548.74	525.06	384.85	642.8	390.12
29.129	0	0.22	0.02	0.38	28.47	0.04	0.07	66.38	0.06	1.31	8.62	99.96	0	82.12	22.55	93.82	0.01	0.34	3.91	8.22	0.05	0.07	0	0.03	0.06	1.31	0.03	0.05	96.26	79.62	0.04	40.64	2.17	0	0	24	11.34	14.38	8.34	81.08	112.31	491.2	342.76	686.14	552.85	539.37	387.97	651.57	393
29.162	0	0.21	0.01	0.39	32.16	0.04	0.08	75.95	0.07	1.28	0	99.97	0	91.59	25.93	94.66	0.01	0.31	3.46	7.28	0.06	0.05	0	0.03	0.07	1.28	0.02	0.04	98.91	86.7	0.05	27.45	2.68	0	1	30	12.95	10.06	9.87	81.02	115.15	505.12	344.75	701.69	556.62	554.15	389.05	668.97	397.78
29.195	0	0.19	0.01	0.37	34.72	0.04	0.09	79.96	0.06	1.04	0	99.97	0	95.85	28.88	95.13	0.01	0.27	3.05	6.94	0.04	0.03	0	0.03	0.06	1.04	0.02	0.03	99.26	88.92	0.05	12.04	2.83	0	0	30	9.18	6.3	9.44	81.12	118.62	514.17	344.63	711.18	556.36	561.44	386.76	679.58	397.44
29.229	0	0.19	0.01	0.37	35.22	0.04	0.09	82.89	0.06	1.31	0	99.97	0	96.5	28.83	95.8	0.01	0.32	2.79	6.67	0.03	0.02	0	0.05	0.06	1.31	0.02	0.02	99.89	92.94	0.06	4.57	3.21	0	0	30	7.4	5.42	10.48	80.88	111.66	519.61	345.36	714.82	556.19	570.02	384.64	680.89	397.87
29.262	0	0.19	0.01	0.38	34.52	0.04	0.08	82.17	0.06	1.18	0	99.97	0	94.17	27.82	96.06	0.01	0.34	3.21	5.99	0.03	0.02	0	0.05	0.06	1.18	0.02	0.02	99.91	92.44	0.06	0.49	3.43	0	0	30	6.02	8.09	11.03	80.71	116.55	528.38	346.81	724.91	558.21	578.11	385.05	693.54	401.2
29.295	0	0.19	0.01	0.42	29.65	0.04	0.06	78.7	0.06	1.04	0	99.97	0	95.17	21.76	95.46	0.01	0.34	3.47	4.19	0.02	0.02	0	0.04	0.06	1.04	0.02	0.01	99.96	93.81	0.06	0.28	3.52	0	0	30	7.83	7.1	11.14	80.45	115.79	532.1	349.95	728.02	559.61	581.71	391.04	696.86	403.23
29.329	0	0.22	0.01	0.47	23.67	0.04	0.05	73.26	0.07	0.79	1.74	99.97	0	95.18	14.53	93.65	0.01	0.29	3.87	3.26	0.02	0.02	0	0.05	0.05	0.79	0.02	0.02	99.99	95.71	0.07	0.77	3.65	0	0	30	6.04	7.08	10.41	80.34	114.89	536.27	352.61	729.05	559.19	584.05	391.97	698.24	404.59
29.362	0	0.24	0.01	0.51	19.68	0.04	0.04	66.15	0.06	0.72	8.85	99.96	0	93.27	8.77	92.36	0.01	0.26	3.79	2.37	0.02	0.02	0	0.05	0.05	0.72	0.03	0.02	99.99	94.68	0.06	6.45	3.65	0	0	30	7.76	8.86	10.25	79.81	111.82	543.65	363.82	733.11	568.24	591.07	401.88	702.03	415.71
29.396	0	0.23	0.01	0.52	18.61	0.05	0.03	65.27	0.07	0.48	9.73	99.96	0	92.86	7.45	92.1	0.01	0.27	3.49	1.73	0.02	0.01	0	0.05	0.05	0.48	0.05	0.07	99.99	95.32	0.05	99.8	4.16	0	0	30	5.9	9.17	10.12	79.46	108.45	546.89	373.37	733.62	574.93	594.27	410.25	701.87	423.78
29.429	0	0.23	0.01	0.53	18.52	0.04	0.03	62.95	0.13	0.36	12.05	99.96	0	95.12	6.61	92.36	0	0.37	3.39	1.05	0.02	0	0	0.03	0.04	0.36	0.08	0.13	99.99	93.39	0.04	99.98	3.87	0	0	30	0.89	7.15	10	78.74	108.82	549.77	386.38	734.78	585.16	596.02	420.84	703.84	435.56
29.462	0	0.24	0.02	0.55	18.37	0.04	0.03	60.04	0.3	0.32	14.96	99.97	0	95.99	4.9	93.33	0	0.57	3.13	0.64	0.01	0	0	0.02	0.03	0.32	0.14	0.3	99.99	90.97	0.03	99.99	3.71	0.95	0	30	-1.79	6.13	9.16	77.98	114.14	549.6	398	731.95	592.57	591.57	430.47	704.45	447.37
29.496	0	0.25	0.03	0.56	17.18	0.04	0.03	51.2	1.72	0.19	23.8	99.96	0	95.48	3.69	92.08	0	0.56	3.56	0.31	0.01	0	4.49	0.01	0.04	0.19	0.36	1.72	99.97	84.82	0.04	100	3.74	7.23	0	30	-5.99	6.75	7.47	76.4	111.25	550.39	413.54	731.5	605.92	591.42	445.79	701.7	460.49
29.529	0	0.29	0.09	0.58	15.64	0.04	0.03	38.56	3.53	0.15	36.44	99.96	0	94.73	2.28	89.33	0	0.57	3.53	0.15	0.01	0	10.58	0.01	0.05	0.15	1.15	6.1	99.9	76.64	0.05	100	3.24	16.19	0	30	-9.31	7.56	8.14	75.49	110.41	547.9	425.99	729.74	617.62	590.53	456.28	699.41	474.61
29.562	0	0.36	0.67	0.59	13.08	0.04	0.03	26.78	3.7	0.15	48.22	99.92	0	95.34	1.43	82.81	0	0.51	3.7	0.06	0.01	0	19.98	0.01	0.07	0.15	3.25	13.03	99.82	71.11	0.05	100	2.85	33.28	0	30	-11.64	6.9	5.59	73.72	111.77	547.28	441.44	729.97	632.26	587.5	471.87	697.74	490.31
29.596	0	0.59	4.12	0.6	9.05	0.04	0.04	10.26	4.43	0.16	79.47	99.78	0	95.17	0.73	70.34	0	0.47	4.43	0.03	0.03	0	24.74	0	0.13	0.16	5.43	32.07	99.24	56.43	0.06	99.99	2.54	47.54	0	30	-17.53	7.1	5.6	71.11	116.57	546.95	457.2	726.89	642.08	583.86	484.73	698.3	506.89
29.629	0	1	30.61	0.59	4.41	0.04	0.06	3.15	4.22	0.16	44.39	98.38	0	96.83	0.27	45.89	0	0.46	4.22	0.01	0.11	0	24.88	0	0.24	0.16	10.76	40.1	98.53	51.14	0.08	99.99	2.4	63.61	0	30	-19.06	4.91	4.71	69.06	115.42	547.9	476.6	720.86	653.9	580.73	503.87	694.62	522.58
29.662	0	1.42	55.59	0.56	2.04	0.04	0.09	0.62	4.26	0.08	19.41	87.23	0	97.75	0.08	21.36	0	0.35	4.26	0	0.41	0	16.68	0	0.57	0.13	17.36	40.48	95.89	36.31	0.1	99.97	2.24	67.54	0	30	-19.57	3.15	5.06	67.75	112.78	548.07	491.39	715.51	662.16	579.82	516.75	690.7	537.34
29.696	0	1.14	49.3	0.39	1.24	0.04	0.1	0.19	3.67	0.02	25.7	52.17	0	97.51	0.02	11.51	0	0.24	3.67	0	1.07	0.02	13.71	0	1.2	0.13	23.67	34.54	82.91	17.7	0.13	99.99	1.76	62.51	0	30	-19.31	3.67	3.74	66.23	108.96	552.8	507.59	714.77	673.75	582.1	534.24	690.05	549.06
29.729	0	0.83	25.6	0.33	1.02	0.04	0.11	0.13	3.52	0.01	49.4	29.69	0	95.97	0.01	8.12	0	0.18	3.52	0	2.12	0.1	8.25	0	3.09	0.13	31.23	22.48	74.48	12.25	0.15	100	1.8	51.96	0	30	-22.27	6.14	3.47	64.75	115.63	558.81	517.08	710.13	669.93	579.37	542.02	694.05	556.75
29.763	0	0.3	3.3	0.11	0.43	0.04	0.12	0.08	4.47	0	93.39	1.63	0	97.11	0	5.05	0	0.15	4.47	0	2.18	0.35	3.35	0	4.72	0.13	29.07	8.12	37.27	4.45	0.19	99.99	1.47	29.27	0	30	-20.65	4.42	4.09	64.92	108.37	561.81	518.99	706.67	665.93	583.15	542.51	690.47	557.52
29.796	0	0.2	0.98	0.06	0.29	0.04	0.13	0.07	4.99	0	98.03	0.47	0	96.78	0	4.75	0	0.13	4.99	0	1.86	0.36	1.57	0	6.08	0.13	25.13	6.93	20.17	1.99	0.23	99.98	1.41	17.53	0	30	-24.72	4.98	3.87	63.91	112.33	567.6	520.56	707.61	661.48	584.29	543.72	695.94	556.11
29.829	0	0.18	0.35	0.06	0.25	0.04	0.13	0.07	5.39	0.01	99.31	0.38	0	97.02	0	4.86	0.01	0.13	5.39	0	1.89	0.67	0.17	0	5.7	0.14	17.67	3.09	16.74	1.25	0.24	99.98	1.37	7.65	0	30	-27.39	4.59	4.06	63.38	107.86	572.52	522.24	708.38	658.46	589.46	543.79	696.55	556.59
29.863	0	0.13	0.22	0.03	0.19	0.04	0.12	0.07	3.92	0.01	99.56	0.33	0	97.32	0	5.4	0.01	0.14	4.71	0	1.46	0.53	0	0	3.92	0.12	15.67	1.32	4.02	0.42	0.34	100	1.17	3.41	0	30	-28.9	4.03	4.67	63.04	107.25	575.9	523.92	707.38	655.4	591.47	543.99	697.84	557.73
29.896	0	0.12	0.17	0.03	0.19	0.03	0.11	0.08	2.61	0.01	99.62	0.33	0	96.99	0	8.37	0.01	0.11	3.36	0	0.98	0.42	0	0	2.61	0.13	8.58	0.76	3.29	0.28	0.37	99.99	1.22	1.45	0	30	-31.47	4.64	4.49	62.29	105.89	581.38	526.84	707.62	653.08	594.79	546.08	699.93	558.59
29.929	0	0.11	0.14	0.03	0.19	0.03	0.11	0.09	1.68	0.01	99.61	0.33	0	98.02	0	11.58	0.01	0.12	2.63	0	0.85	0.65	0	0.01	1.68	0.15	4.24	0.38	1.46	0.13	0.55	99.99	1.22	0.46	0	30	-26.73	2.48	4.06	62.75	106.9	583.3	527.44	707.44	651.58	594.82	547.24	700.88	560.62
29.963	0	0.11	0.14	0.03	0.18	0.03	0.11	0.09	1.36	0.01	99.63	0.33	0	97.82	0	10.89	0.01	0.12	2.58	0	0.7	0.89	0	0.01	1.36	0.2	2.37	0.31	0.78	0.06	1.07	99.98	1.22	0.15	0	30	-32.33	2.97	4.79	62.09	105.76	585.5	527.98	709.15	651.63	597.96	546.15	702.81	559.99
29.996	0	0.11	0.15	0.03	0.16	0.03	0.11	0.07	1	0.02	99.69	0.33	0	97.83	0	6.54	0.02	0.1	1.91	0	0.72	1.56	0	0.01	0.79	0.19	1.1	0.16	0.73	0.05	1	99.96	1.2	0	0	30	-30.61	2.95	3.94	62.1	106.08	588.17	528.66	710.68	651.17	599.12	547.89	704.49	560.12
30.029	0	0.12	0.15	0.03	0.15	0.03	0.11	0.07	0.95	0.02	99.69	0.33	0	98.12	0	5.39	0.02	0.08	1.68	0	1.16	1.74	0	0.02	0.59	0.21	0.55	0.12	0.66	0.02	0.95	99.97	1.19	0	0	30	-31.12	2.23	5.18	61.45	105.04	595.68	532.88	714.11	651.31	606.05	551.09	710.43	562.79
30.063	0	0.12	0.16	0.03	0.14	0.03	0.11	0.07	1.06	0.05	99.68	0.33	0	97.99	0	3.82	0.03	0.07	1.32	0	1.4	1.45	0	0.05	0.44	0.22	0.25	0.14	0.57	0.01	1.06	99.93	1.31	0	0	30	-32.47	2.57	4.35	60.73	104.39	602.04	535.59	718.18	651.74	610.78	554.42	714.78	563.48
30.096	0	0.12	0.16	0.03	0.13	0.03	0.12	0.06	1.07	0.05	99.67	0.33	0	97.45	0	2.47	0.05	0.06	1.35	0.01	1.91	0.99	0	0.05	0.4	0.23	0.18	0.18	0.58	0.01	1.07	99.96	1.29	0	0	30	-33.04	3.79	3.97	60.44	102.24	609.75	536.96	723.85	651.06	618.16	556.07	720.12	563.6
30.13	0	0.12	0.17	0.03	0.13	0.03	0.12	0.06	0.93	0.08	99.66	0.33	0	97.01	0	1.87	0.07	0.04	1.44	0.01	1.21	0.49	0	0.08	0.35	0.19	0.1	0.25	0.52	0	0.93	99.95	1.25	0	0	30	-33.5	4.6	6.49	60.44	102.28	611.57	534.54	727.82	650.79	623.32	551.29	724.73	564.62
30.163	0	0.12	0.17	0.02	0.13	0.03	0.12	0.06	0.86	0.09	99.66	0.33	0	96.73	0.01	1.39	0.08	0.04	1.43	0.01	0.73	0.29	0	0.09	0.33	0.22	0.09	0.17	0.57	0	0.86	99.99	1.31	0	0	30	-29.97	5.07	6.41	60.4	103.13	616.85	532.86	735.95	651.96	629.49	551.79	731.96	563.43
30.196	0	0.12	0.17	0.02	0.13	0.03	0.12	0.06	0.86	0.09	99.66	0.33	0	97.91	0	0.95	0.1	0.03	1.42	0.01	0.69	0.18	0	0.09	0.36	0.23	0.09	0.15	0.51	0	0.86	99.95	1.23	0	0	30	-33.75	2.77	3.71	60.33	103.61	622.4	534.98	739.1	651.68	631.31	553.71	734.48	563.13
30.23	0	0.12	0.17	0.02	0.13	0.03	0.12	0.06	0.79	0.1	99.66	0.33	0	97.41	0.01	0.94	0.12	0.03	1.11	0.01	0.55	0.14	0	0.1	0.39	0.29	0.07	0.13	0.6	0	0.79	100	1.22	0	0	30	-32.22	3.86	3.02	60.13	103.65	627.27	537.66	743.87	654.26	635.72	556.07	738.64	568.4
30.263	0	0.12	0.17	0.03	0.13	0.03	0.12	0.06	0.72	0.09	99.65	0.33	0	97.98	0.01	0.84	0.14	0.03	1.33	0.01	0.9	0.19	0	0.09	0.45	0.32	0.06	0.14	0.66	0	0.72	99.98	1.19	0	0	30	-33.44	2.6	2.66	59.99	104.84	628.89	538.33	746.25	655.69	636.69	557.7	741.08	567.37
30.296	0	0.12	0.17	0.03	0.13	0.03	0.12	0.06	0.65	0.07	99.65	0.33	0	97.82	0.01	0.88	0.18	0.04	1.44	0.01	1.49	0.22	0	0.07	0.43	0.36	0.06	0.28	0.77	0	0.65	99.99	1.11	0	0	30	-31.51	2.99	1.41	59.72	103.31	627.8	538.88	747.83	658.91	636.74	559.13	739.52	569.53
30.33	0	0.12	0.17	0.03	0.13	0.03	0.12	0.06	0.66	0.04	99.65	0.33	0	98.31	0.01	0.98	0.25	0.05	1.85	0.01	1.23	0.23	0	0.04	0.41	0.35	0.06	0.43	0.83	0	0.66	99.98	1.07	0	0	30	-31.27	1.68	1.5	59.32	103.82	627.05	539.88	747.98	660.82	636.18	560.65	739.58	569.88
30.363	0	0.12	0.17	0.03	0.13	0.03	0.12	0.06	0.65	0.04	99.66	0.33	0	96.91	0.01	1.41	0.24	0.06	2.69	0.01	0.91	0.24	0	0.04	0.38	0.35	0.06	0.64	0.95	0	0.65	99.91	1.22	0	0	30	-30.3	4.78	1.19	59.42	104	624.93	540.13	745.8	661	633.79	560.94	737.29	571.17
30.397	0	0.13	0.17	0.03	0.13	0.04	0.13	0.06	1.38	0.04	99.67	0.33	0	96.75	0.02	1.76	0.33	0.08	4.19	0.02	0.49	0.3	0	0.04	0.48	0.44	0.06	1.38	1.08	0	0.63	99.85	1.42	0	0	30	-28.75	5.03	-0.11	59.64	103.08	621.47	539.08	744.3	661.92	630.64	561.65	733.41	569.64
30.43	0	0.12	0.17	0.03	0.13	0.04	0.12	0.06	1.06	0.03	99.67	0.33	0	97.8	0.02	1.7	0.37	0.09	4.14	0.02	0.61	0.2	0	0.03	0.49	0.46	0.06	1.06	1.25	0	0.55	99.87	1.54	0	0	30	-29.06	3.03	0.76	59.46	104.2	616.06	543.3	736.56	663.8	624.22	564.76	728	574.2
30.463	0	0.12	0.16	0.03	0.13	0.04	0.12	0.06	0.54	0.03	99.67	0.33	0	97.47	0.02	1.59	0.38	0.1	4.87	0.03	0.81	0.2	0	0.03	0.38	0.55	0.05	0.54	1.29	0	0.46	99.75	1.67	0	0	30	-27.51	3.75	-0.78	59.83	103.39	612.27	544.65	732.26	664.65	619.29	567.64	722.41	575.18
30.497	0	0.12	0.17	0.03	0.13	0.04	0.12	0.06	0.57	0.03	99.66	0.33	0	97.69	0.03	0.96	0.57	0.1	3.96	0.04	1.21	0.12	0	0.02	0.25	0.87	0.04	0.17	1.55	0	0.33	99.92	1.73	0	0	30	-31.61	3.29	-1.32	59.86	106.44	604.4	547.58	723.02	666.2	608.62	571.36	714.96	575.91
30.53	0	0.12	0.17	0.03	0.13	0.04	0.12	0.06	0.72	0.03	99.66	0.33	0	96.12	0.03	0.72	0.72	0.09	3.1	0.06	2.19	0.09	0	0.02	0.15	1.24	0.03	0.04	1.82	0	0.24	99.68	1.84	0	0	30	-35	5.95	-1.65	59.72	109.37	594.73	549.98	715.04	670.29	598.02	575.38	707.35	578.34
30.563	0	0.12	0.17	0.03	0.12	0.03	0.12	0.06	0.87	0.03	99.66	0.33	0	96.39	0.03	0.44	0.87	0.07	2.87	0.11	3.06	0.15	0	0.02	0.12	1.73	0.02	0.02	2.02	0	0.18	99.54	1.81	0	0	30	-35.62	5.57	-2.45	59.78	110.04	584.9	551.96	705.94	673.01	587.5	578.03	697.53	579.76
30.597	0	0.12	0.17	0.03	0.12	0.03	0.12	0.06	0.8	0.03	99.67	0.33	0	93.63	0.03	0.39	0.8	0.06	2.14	0.16	3.32	0.32	0	0.02	0.08	2.89	0.01	0.01	2.26	0	0.1	99.83	2.1	0	0	30	-37.08	8.56	-1.37	59.26	113.22	570.4	552.97	694.94	677.51	574.12	577.81	687.22	583.03
30.63	0	0.12	0.17	0.03	0.12	0.04	0.12	0.06	0.85	0.03	99.67	0.33	0	94.1	0.03	0.38	0.85	0.06	2.39	0.25	3.1	0.56	0	0.02	0.08	4.06	0.01	0.02	2.51	0	0.09	99.55	2.16	0	0	30	-30.72	8.15	-3.03	59.65	110.54	560.2	552.01	686.45	678.26	564.68	578.87	675.19	581.4
30.663	0	0.13	0.16	0.03	0.13	0.04	0.12	0.06	1.08	0.03	99.67	0.33	0	93.81	0.03	0.32	1.08	0.05	2.07	0.46	2.65	0.73	0	0.02	0.07	6.51	0.01	0.04	3.15	0	0.06	99.5	2.34	0	0	30	-30.01	8.41	-3.16	58.76	112.26	549.06	553.12	675.78	679.84	552.74	581.07	665	581.7
30.697	0	0.13	0.16	0.03	0.13	0.04	0.12	0.06	1.21	0.03	99.68	0.33	0	94.69	0.03	0.31	1.21	0.06	1.97	0.58	2.79	1.14	0	0.01	0.06	11	0.01	0.06	4.21	0	0.04	99.17	2.7	0	0	30	-35.36	7.6	-4.09	58.09	115.37	538.42	550.92	666.64	679.14	540.36	578.64	655.71	581.1
30.73	0	0.13	0.16	0.03	0.13	0.04	0.12	0.06	0.96	0.03	99.69	0.33	0	96.78	0.03	0.35	0.96	0.07	3.1	0.62	2.6	0.74	0	0.01	0.06	11.56	0.02	0.11	4.34	0	0.05	99.27	2.94	0	0	30	-39.03	4.98	-3.81	57	120.88	529.73	550.73	662.7	683.7	531.3	580.84	652.18	581.54
30.764	0	0.13	0.15	0.03	0.12	0.05	0.12	0.06	0.85	0.02	99.71	0.33	0	98.42	0.02	0.4	0.85	0.09	6.09	0.53	2.91	1.24	0	0.01	0.08	14.51	0.04	0.16	5.41	0	0.04	99.63	3.8	0	0	30	-39.07	1.33	-3.5	56.65	125.03	522.61	548.87	660.14	686.41	524.46	581.82	649.49	581.02
30.797	0	0.13	0.14	0.03	0.12	0.05	0.11	0.06	0.71	0.01	99.72	0.33	0	98.26	0.01	0.52	0.71	0.12	5.67	0.38	3.66	1.97	0	0.01	0.12	16.8	0.07	0.19	6.03	0	0.05	99.82	4.15	0	0	30	-37.89	1.83	-1.88	55.51	120.43	520.58	555.57	653.25	688.25	524.01	582.06	644.4	585.13
30.83	0	0.13	0.14	0.03	0.13	0.06	0.11	0.06	0.62	0.01	99.72	0.33	0	98.17	0.01	0.81	0.62	0.2	6.06	0.23	3.39	1.59	0	0.01	0.14	15.09	0.12	0.19	7.15	0	0.06	99.47	4.4	0	0	30	-38.88	2.09	-3.1	55.01	117.73	522.51	558.45	652.02	687.96	524.65	586.71	642.36	584.29
30.864	0	0.14	0.14	0.04	0.14	0.04	0.11	0.06	0.54	0.02	99.71	0.33	0	98.1	0.01	0.78	0.54	0.28	3.21	0.15	3.05	1.87	0	0.02	0.19	21.76	0.18	0.19	9.36	0.01	0.05	99.44	3.87	0	0	30	-40.26	2.28	-1.03	54.97	117.62	518.76	558.44	648.15	687.83	522.78	587.46	640.4	586.5
30.897	0	0.15	0.15	0.04	0.14	0.04	0.11	0.06	0.56	0.02	99.71	0.33	0	98.47	0.01	0.73	0.56	0.4	2.46	0.1	3.99	2.86	0	0.02	0.19	19.51	0.22	0.15	11.02	0.01	0.06	99.88	3.67	0	0	30	-42.27	1.19	-0.49	54.94	120.89	516.43	555.7	649.41	688.68	521.07	584.04	641.89	588.09
30.93	0	0.17	0.15	0.05	0.16	0.04	0.11	0.06	0.61	0.02	99.66	0.35	0	98.34	0.01	1.06	0.61	0.86	2.3	0.04	4.1	2.79	0	0.02	0.18	19.14	0.21	0.14	16.73	0.02	0.05	99.95	3.22	0	0	30	-47.27	1.6	-0.42	52.74	127.56	515.18	554.11	655.49	694.42	520.16	583.18	647.64	587.67
30.964	0	0.21	0.15	0.07	0.2	0.04	0.11	0.06	0.61	0.04	99.58	0.59	0	98.76	0.01	1.44	0.61	1.45	1.77	0.03	4.44	3.47	0	0.02	0.19	19.19	0.21	0.18	23.69	0.04	0.07	98.86	2.73	0	0	30	-45.04	-0.12	2.07	51.7	126.57	517.97	557.95	657.2	697.18	525.36	582.6	651.75	589.4
30.997	0	0.22	0.15	0.09	0.21	0.04	0.11	0.07	0.62	0.05	99.55	0.77	0	98.73	0.01	1.67	0.62	2.22	2.42	0.02	5.99	4.66	0	0.02	0.16	17.44	0.19	0.11	26.04	0.05	0.06	99.79	2.75	0	0	30	-45.95	-0.24	1.4	52.14	129.58	518.78	555.41	661.32	697.95	525.57	586.45	655.16	587.06
31.03	0	0.26	0.15	0.1	0.24	0.04	0.11	0.07	0.55	0.1	99.49	1.02	0	98.58	0.01	2.07	0.55	2.84	1.8	0.02	5.44	4.66	0	0.03	0.12	15.03	0.14	0.05	30.52	0.1	0.07	99.35	2.51	0	0	30	-41.17	-0.81	1.77	53.22	131.4	520.81	553.26	665.35	697.8	528.07	584.44	659.47	585.06
31.064	0	0.29	0.16	0.11	0.27	0.03	0.11	0.07	0.38	0.27	99.43	1.28	0	98.64	0.01	1.99	0.38	2.85	1.15	0.02	4.16	3.79	0	0.03	0.1	10.65	0.11	0.03	35	0.27	0.1	99.81	2.34	0	0	30	-41.45	0.6	1	53.04	131.94	526.96	551.74	672.09	696.87	533.5	582.8	665.43	582.81
31.097	0	0.28	0.16	0.11	0.25	0.03	0.11	0.06	0.4	0.28	99.43	1.16	0	98.71	0	1.35	0.4	2.24	1.08	0.02	4.08	5.3	0	0.03	0.11	12.9	0.09	0.02	33.71	0.28	0.11	99.54	1.94	0	0	30	-36.24	0.32	1.63	54.54	129.36	533.26	551.76	675.56	694.06	540.29	581.28	669.63	583.53
31.131	0	0.31	0.17	0.11	0.28	0.03	0.11	0.06	0.37	0.37	99.38	1.65	0	98.43	0	1.14	0.37	1.79	0.62	0.01	3.63	2.48	0	0.03	0.12	10.42	0.06	0.03	38.82	0.45	0.22	99.81	1.59	0	0	30	-31.7	1.3	0.54	56.35	126.18	547.6	550.41	686.48	689.29	553.49	577.72	679.62	581.22
31.164	0	0.3	0.17	0.1	0.27	0.03	0.12	0.06	0.33	0.33	99.41	1.42	0	94.94	0	0.96	0.33	1.25	0.59	0.01	3.05	1.78	0	0.03	0.14	8.81	0.04	0.03	37.48	0.42	0.26	99.56	1.39	0	0	30	-33.25	7.34	-1.4	57.77	123.48	559.14	543.19	695.85	679.9	563.54	571.26	686.99	573.54
31.197	0	0.27	0.17	0.08	0.25	0.03	0.12	0.06	0.36	0.24	99.46	1.02	0	93.64	0	0.88	0.36	0.73	0.84	0.02	1.93	0.87	0	0.04	0.13	8.11	0.04	0.04	34.07	0.24	0.24	99.39	1.48	0	0	30	-29.78	8.56	1.54	59.52	114.36	567.79	536.24	700.47	668.91	577.55	561.51	691.87	564.61
31.231	0	0.27	0.17	0.08	0.25	0.03	0.12	0.06	0.39	0.16	99.47	0.93	0	89.94	0	0.82	0.39	0.4	1.03	0.03	1.04	0.17	0	0.03	0.12	6	0.03	0.07	33.63	0.16	0.31	98.2	1.33	0	0	30	-37.31	11.05	1.32	60.98	116.39	580.35	525.1	713.26	658.01	589.1	548.47	705.39	553.32
31.264	0	0.23	0.17	0.06	0.22	0.03	0.12	0.06	0.36	0.11	99.53	0.67	0	92.66	0	1.05	0.33	0.2	1.67	0.03	0.8	0.07	0	0.03	0.16	4.96	0.03	0.15	28.34	0.11	0.36	99.54	1.44	0	0	30	-35.23	9.32	3.78	62.57	121.14	586.42	512.36	725.05	650.98	598.04	535.4	718.91	543.49
31.297	0	0.21	0.17	0.05	0.21	0.03	0.12	0.06	0.45	0.07	99.58	0.54	0	93.24	0	1.72	0.26	0.14	2.51	0.02	0.68	0.03	0	0.04	0.28	4.02	0.04	0.41	24.45	0.07	0.45	99.79	1.41	0	0	30	-28.93	8.88	4.81	64.31	114.37	587.87	499.19	733.22	645.49	607.23	521.75	720.83	534.97
31.331	0	0.2	0.17	0.05	0.21	0.03	0.12	0.06	1.73	0.05	99.58	0.46	0	88.28	0	2.88	0.24	0.07	1.95	0.01	1	0.02	0	0.05	0.41	2.89	0.06	1.73	21.87	0.04	0.53	99.2	1.07	0	0	30	-29.94	11.91	3.64	66.21	116.39	598.77	486.96	745.01	633.2	616.72	509.62	732.2	524.14
31.364	0	0.18	0.15	0.05	0.23	0.03	0.11	0.08	1.53	0.05	99.54	0.52	0	95	0.01	7.53	0.17	0.07	1.53	0.01	1.08	0.02	0	0.05	0.48	2.32	0.09	3.68	19.03	0.04	0.52	40.96	0.98	0	0	30	-26.6	7.28	5.92	67.05	111.86	596.45	477.26	750.81	634.34	622.52	500.6	733.38	515.53
31.398	0	0.15	0.11	0.04	0.31	0.03	0.09	0.13	1	0.06	99.39	0.96	0	91.81	0.01	19.78	0.11	0.08	0.98	0	0.8	0.02	0	0.06	0.57	1.26	0.19	15.36	12.86	0.03	0.58	32.22	1	0	1	36	-20.4	9.91	6.33	70.32	112.75	603	460.33	758.95	620.04	630.07	484.42	741.43	502.06
31.431	0	0.1	0.06	0.03	0.57	0.03	0.06	0.31	1.24	0.05	98.86	6.75	0	94.6	0.01	41.1	0.06	0.08	1.24	0	0.34	0.02	0	0.05	0.88	0.78	0.41	19.56	7.99	0.02	0.76	31.97	0.96	0	0	36	-19.3	7.69	7.02	71.15	113.99	598.75	446.73	768.7	622.52	632.74	473.35	745.44	490.41
31.464	0	0.08	0.04	0.03	1.05	0.03	0.05	0.69	1.75	0.05	97.9	41.35	0	92.91	0.01	60.55	0.05	0.1	1.75	0	0.11	0.01	0	0.05	1.49	0.56	0.96	28.43	5.83	0.02	0.86	12.98	0.98	0.53	0	36	-16.29	9.14	7.65	72.85	115.06	604.31	434.23	775.86	612.26	639.34	461.18	752.86	479.99
31.498	0	0.07	0.03	0.03	2.01	0.03	0.03	1.62	2.92	0.04	95.98	93.98	0	95.03	0.01	81.26	0.03	0.14	2.92	0	0.04	0	0.02	0.04	2.34	0.31	2.88	46.27	2.88	0.02	1.01	1.9	0.92	2.31	0	36	-13.21	7.25	8.86	74.13	115.17	601.47	424.16	780.02	611.43	640.9	453.1	754.71	470.79
31.531	0	0.05	0.04	0.03	2.66	0.03	0.03	2.26	3.86	0.02	94.67	95.18	0	93.94	0.02	89.36	0.02	0.19	3.86	0	0.02	0	2.8	0.03	2.29	0.14	6.01	41.1	1.82	0.01	1.06	0.67	1.07	6.01	0	36	-13.5	8.29	9.32	74.89	115.41	603.87	417.46	784.44	607.33	644.62	446.84	758.76	463.87
31.564	0	0.04	0.05	0.03	3.06	0.04	0.03	2.56	4.31	0.05	93.88	87.93	0	93.5	0.05	92.43	0.02	0.21	4.31	0	0.01	0	6.1	0.03	1.64	0.08	9.6	25.62	1.66	0.01	1.03	0.44	1.25	9.87	0	36	-13.51	8.67	9.12	75.08	112.58	606.39	412.88	789.34	605.39	649.42	442.6	760.67	459.8
31.598	0	0.03	0.07	0.02	3.48	0.04	0.03	2.86	3.73	0.02	93.03	76.78	0	94.66	0.11	94.96	0.01	0.33	3.73	0	0.01	0	11.38	0.02	1.26	0.02	15.13	13.26	1.03	0.01	1.47	0.04	1.79	14.41	0	36	-11.21	7.63	10.59	75.49	109.86	605.43	409.83	787.53	601.99	650.59	439.08	758.81	457.98
31.631	0	0.03	0.15	0.02	3.72	0.04	0.03	2.92	3.04	0.02	92.55	63.18	0	94.9	0.29	95.27	0.01	0.33	3.04	0.01	0.01	0	17.93	0.01	0.9	0.02	19.52	4.78	1.04	0.01	1.3	0.07	1.97	21.42	0	36	-11.44	7.38	10.64	75.71	109.19	606.24	408.03	787.3	598.87	651.23	436.87	758.69	456.2
31.664	0	0.03	0.35	0.02	4.13	0.04	0.03	3.04	2.97	0.01	91.75	61.42	0	94.86	0.73	95.78	0.01	0.37	2.97	0.02	0.01	0	27.02	0.01	0.72	0.01	26.78	3.33	0.92	0.01	1.14	0.04	2.61	29.91	0	36	-10.76	7.42	10.57	75.76	107.9	606.54	406.66	787.11	597.38	651.73	435.81	758.02	454.37
31.698	0	0.02	0.45	0.02	4.46	0.04	0.03	3.35	3.49	0.01	91.08	63.37	0	95.69	2.28	96.6	0	0.43	3.49	0.04	0.01	0	33.47	0.01	0.43	0	29.19	3.56	0.71	0.03	1.41	0.08	3.43	33.09	0	36	-9.28	6.5	10.17	76.05	108.22	606.37	405.75	785.49	595.49	650.21	435.5	757.07	452.59
31.731	0	0.02	0.34	0.02	5.14	0.05	0.03	3.82	2.73	0.01	89.72	61.6	0	96.28	5.61	96.49	0	0.45	4.14	0.04	0.01	0	32.63	0.01	0.28	0	33.51	2.73	0.78	0.03	1.32	0.04	3.96	30.9	0	36	-9.35	5.73	8.11	76.25	108.64	606.88	406	785.08	594.47	648.19	436.47	755.74	451.88
31.765	0	0.02	0.25	0.02	5.28	0.06	0.03	4.09	1.47	0.01	89.43	56.6	0	94.77	8.67	95.17	0	0.39	5.74	0.06	0.01	0	33.5	0.01	0.15	0	33.19	1.47	0.88	0.08	0.96	0.24	4.69	28.14	0	36	-5.77	7.52	6.77	76.44	106.92	606.77	408.19	781.87	593.91	646.19	439.44	752.11	454.02
31.798	0	0.02	0.14	0.02	5.21	0.06	0.04	3.92	1.15	0	89.57	51.61	0	92.77	9.79	92.98	0	0.31	6.79	0.07	0.01	0	30.8	0	0.1	0	35.5	1.15	1	0.16	0.69	0.82	4.94	22.07	0	36	-5.06	9.24	6.93	76.7	106.23	606.15	412.02	777.62	593.36	644.4	442.06	749.31	458.74
31.831	0	0.02	0.11	0.02	4.96	0.07	0.04	3.68	0.83	0	90.08	49.36	1.46	95.09	9.23	91.93	0	0.29	8.26	0.11	0.01	0	35.59	0	0.07	0	37.37	0.83	1.09	0.22	0.65	0.58	5.71	20.31	0	36	-5.08	7.18	7.26	76.66	101.38	603.56	418	770.52	594.69	641.96	447.04	742.02	463.35
31.865	0	0.02	0.05	0.02	3.81	0.13	0.03	3.17	0.58	0.01	92.39	45.96	6.9	94.92	6.96	90.22	0.01	0.26	11.46	0.19	0.01	0	33.75	0	0.06	0	35.02	0.58	1.1	0.5	0.45	0.7	9.05	14.76	0	36	-4.22	7.36	7.84	76.56	99.09	597.62	424.26	762.6	599.05	636.57	452.75	734.21	469.65
31.898	0	0.02	0.04	0.02	3.39	0.11	0.03	2.86	0.67	0.01	93.22	45.13	6.32	94.93	4.79	89.71	0.01	0.24	9.45	0.2	0.01	0	26.68	0	0.04	0	32.24	0.67	1.19	0.62	0.33	0.51	8.89	12.79	0	36	-4.18	7.35	7.18	76.66	97.57	596.84	431.68	755.38	599.73	632.6	459.69	729.03	474.58
31.931	0	0.02	0.02	0.02	2.62	0.12	0.03	2.5	0.54	0.01	94.76	41.45	7.58	95.13	3.35	87.7	0.01	0.21	7.67	0.22	0.01	0	19.79	0	0.03	0	24.83	0.54	1.34	0.85	0.23	0.82	10.47	8.12	0	36	-7.11	7.14	7.04	76.21	96.53	592.04	438.77	748.95	604.4	627.35	465.88	722.72	480.76
31.965	0	0.02	0.01	0.02	2	0.15	0.02	2.06	0.45	0.01	95.88	35.62	10.05	93.63	1.84	83.95	0.01	0.2	6.34	0.18	0.01	0	11.99	0	0.02	0	22.37	0.45	2.01	1.33	0.11	0.18	13.02	2.84	0	36	-4.4	8.56	5.33	76.38	98.16	591.85	439.8	746.56	603.91	623.82	468.66	721.34	479.85
31.998	0	0.02	0.01	0.02	2.07	0.12	0.02	2.3	0.83	0.01	95.4	40.21	8.63	93.15	1.65	86.46	0.01	0.27	4.88	0.24	0.01	0	10.24	0	0.02	0	17.6	0.83	1.94	1.66	0.1	0.01	12.3	0	0	36	-6.14	8.95	4.08	76.11	94.16	589.73	439.27	743.94	602.99	622.3	468.59	716.05	477.37
32.031	0	0.02	0.01	0.02	2.03	0.15	0.02	2.52	1.19	0.01	94.96	44.28	10.42	95.75	1.64	88.14	0.01	0.32	5.55	0.39	0.01	0	6.53	0	0.03	0	14.9	1.19	2.34	2.17	0.09	0.12	13.8	0	0	36	-5.98	6.43	6.29	75.8	95.25	589.17	439.55	742.1	602.37	622.19	467.97	716.96	477.52
32.065	0	0.02	0.01	0.02	2.21	0.18	0.02	3.16	2.27	0.01	93.67	53.03	11.38	95.65	1.73	91.74	0.01	0.5	6	0.45	0.01	0	3.85	0	0.04	0	12.82	2.27	3.1	3.92	0.09	0.06	14.77	0	0	36	-8.04	6.54	6.67	75.53	92.93	589.85	437.85	740.66	597.81	623.06	466.59	715.71	473.91
32.098	0	0.02	0.01	0.02	2.2	0.17	0.02	3.35	2.38	0.01	93.3	53.8	10.88	96.91	1.78	92.53	0.01	0.69	5.3	0.41	0.01	0	1.5	0	0.06	0	10.19	2.38	2.7	4.33	0.09	0.06	14.6	0	0	30	-7.45	4.77	6.84	75.71	91.43	589.74	434.12	740.55	594.43	623.73	462.75	714.86	470.2
32.132	0	0.02	0.01	0.02	2.37	0.14	0.02	4.21	0.84	0.01	91.58	57.48	9.84	97.38	2.17	93.97	0.01	0.86	3.95	0.35	0.01	0	0	0	0.06	0	8.2	0.84	3.11	8.02	0.06	0.03	13.93	0	0	30	-6.59	3.92	7.68	75.76	90.69	590.02	431.86	740	591.12	624.52	460.41	714.87	468.31
32.165	0	0.02	0.01	0.02	2.53	0.11	0.02	4.67	0.62	0.01	90.65	58.6	7.81	97.51	2.38	94.7	0.01	1.06	2.93	0.32	0.01	0	0	0	0.09	0	6.82	0.62	2.95	9.48	0.05	0.02	12.43	0	0	30	-7.04	3.65	6.94	75.7	90.66	591.45	430.78	740.21	588.85	624.81	459.12	715.17	466.52
32.198	0	0.02	0.01	0.02	2.79	0.11	0.02	5.13	1.21	0.01	89.73	59.56	6.97	97.65	2.92	95.47	0.01	1.29	2.59	0.31	0.01	0	1.86	0	0.15	0	9.8	1.21	2.68	10.32	0.05	0.4	12.01	0	0	30	-5.75	3.37	6.19	76.03	90.52	592.72	430.86	738.08	585.72	623.91	458.65	714.13	466.01
32.232	0	0.02	0.01	0.02	3.15	0.09	0.02	7.06	1.58	0.01	85.87	60.81	4.5	96.75	4.57	95.82	0.01	1.13	2.23	0.28	0.01	0	12.07	0	0.15	0	9.8	1.58	2.99	16.64	0.04	99.8	10.22	0	0	30	-1.43	5.04	7.76	76.65	93.37	593.69	431.29	737.98	584.47	624.26	459.67	717.22	468.43
32.265	0	0.02	0.01	0.02	3.15	0.07	0.03	6.62	3.43	0	86.75	59.3	2.56	95.47	5.81	94.59	0	0.87	1.99	0.23	0.01	0	18.61	0	0.13	0	8.41	3.43	2.56	15.22	0.04	99.98	9.1	0	0	30	-2.52	6.76	6.97	76.01	93.04	596.87	435.08	737.92	585.35	625.51	461.5	717.98	471.74
32.298	0	0.02	0.01	0.02	3.08	0.06	0.03	6.49	6.87	0	87.01	62.09	0.14	96.07	6.04	92.6	0	0.7	2.38	0.14	0.01	0	29.67	0	0.1	0	7.83	6.87	2.15	16.65	0.04	99.98	7.39	0	0	30	-3.08	6.02	6.08	75.43	93.19	600.95	440.7	739.61	587.66	627.68	466.62	720.26	477.22
32.332	0	0.02	0.01	0.02	2.77	0.05	0.03	5.26	3.29	0	89.47	47.83	0	96.25	5.21	88.96	0	0.52	1.96	0.11	0.02	0	36.94	0	0.07	0	6.79	3.29	1.65	15.94	0.04	99.91	5.19	0	0	30	-4.46	5.78	6.39	74.67	94.1	602.66	443.05	740.9	588.72	629.08	467.97	722.35	480.52
32.365	0	0.03	0.02	0.02	2.46	0.04	0.03	4.34	3.25	0	91.32	42.65	0	95.43	4.01	86.4	0	0.42	1.54	0.08	0.02	0	45.12	0	0.06	0	4.96	3.25	1.63	14.93	0.04	99.98	4.26	0	0	30	-10.61	6.8	5.26	72.04	92.81	609.7	452.73	745.44	594.59	634.6	476.79	726.73	487.96
32.399	0	0.03	0.02	0.02	2.13	0.04	0.03	3.3	3.34	0	93.41	35.52	0	95.58	3.14	81.66	0	0.44	1.84	0.05	0.03	0	62.27	0	0.07	0	5.87	4.25	1.39	13.68	0.05	99.99	3.34	2.08	0	30	-11.54	6.63	4.41	70.83	95.5	616.85	458.07	751.99	598.25	639.59	482	734.36	493.77
32.432	0	0.04	0.04	0.02	1.72	0.04	0.04	2.41	2.85	0	95.17	26.67	0	94.96	2.4	75.06	0	0.41	2.04	0.05	0.03	0	78.53	0	0.09	0	6.67	5.69	1.33	13.33	0.06	99.99	2.85	5.76	0	30	-8.39	7.32	4.56	70.27	95.23	620.13	462.73	753.79	601.78	642.41	486.77	736.86	498.95
32.465	0	0.05	0.07	0.02	1.18	0.04	0.04	1.53	2.57	0	96.94	15.8	0	97.03	1.45	65.12	0	0.34	2.28	0.03	0.03	0.01	81.3	0	0.1	0	4.44	7.38	1.47	13.11	0.08	99.99	2.57	7.66	0	30	-8.62	4.57	4.28	69.97	96.17	624.96	466.39	757.3	603.79	645.82	490.48	741.31	501.92
32.499	0	0.06	0.11	0.02	0.82	0.04	0.05	0.81	2.85	0	98.37	9.09	0	96.69	0.65	54.59	0	0.34	2.85	0.02	0.05	0.02	76.82	0	0.18	0	4.18	10.1	1.55	9.14	0.14	99.98	2.26	8.97	0	30	-16.76	5.13	4.86	68.61	96.93	629.74	470.78	761.97	606.65	650.68	493.07	746.83	505.39
32.532	0	0.06	0.13	0.02	0.69	0.03	0.05	0.6	2.61	0	98.62	4.36	0	96.91	0.27	49.62	0	0.32	2.61	0.02	0.12	0.06	71.76	0	0.26	0	3.84	5.29	1.88	6.97	0.17	99.98	1.89	9.32	0	30	-20.8	4.77	4.56	67.12	97.4	632.48	478.04	764.91	612.56	653.21	499.07	749.53	513.46
32.565	0	0.06	0.15	0.02	0.68	0.03	0.06	0.54	2.81	0	98.64	4.47	0	96.85	0.13	48.98	0	0.37	2.81	0.02	0.2	0.07	68.99	0	0.55	0	4	6.25	1.97	5.31	0.21	100	1.86	10.41	0	30	-16.11	4.87	5.21	67.63	94.84	635.05	481.96	763.86	614.38	655.54	503.53	749.54	516.06
32.599	0	0.07	0.15	0.03	0.65	0.03	0.06	0.45	2.11	0.01	98.69	4.39	0	96.63	0.07	47.41	0	0.37	2.11	0.01	0.33	0.07	64.99	0.01	1.23	0.01	3.68	7.59	2.17	2.81	0.27	99.96	1.27	9.96	0	30	-23.73	5.22	5.06	65.77	98.26	638.07	489.26	766.36	618.83	656.7	509.04	753.9	523.41
32.632	0	0.08	0.15	0.03	0.53	0.03	0.07	0.33	2.28	0.01	98.94	2.69	0	97.07	0.05	40.77	0	0.3	2.28	0.01	0.32	0.13	56.99	0.01	2.56	0.01	4.64	7.93	2.2	2.03	0.32	99.99	1.23	7.94	0	30	-19.01	4.5	4.17	66.38	95.82	638.73	489.8	765.88	619.25	657.14	510.97	752.16	523.42
32.665	0	0.09	0.12	0.03	0.44	0.03	0.07	0.26	2.08	0.01	99.12	2.15	0	96.11	0.04	35.76	0.01	0.24	2.08	0.01	0.32	0.15	45.57	0.01	4.27	0.01	3.53	10.04	2.03	0.99	0.46	99.99	1.08	4.65	0	30	-20.5	5.96	3.57	66.19	93.5	640.17	492.08	762.51	616.62	656.73	513.18	749.72	523.02
32.699	0	0.08	0.1	0.03	0.46	0.03	0.08	0.27	1.41	0.02	99.07	1.9	0	96.67	0.03	37.21	0.01	0.23	1.41	0.01	0.24	0.25	32.22	0.02	6	0.02	2.92	7.04	2.04	0.4	0.75	99.99	0.84	2.81	0	30	-20.6	5.16	2.55	66.27	98.89	638.73	492.18	763.29	617.81	653.04	514.14	751.4	524.42
32.732	0	0.09	0.1	0.03	0.4	0.03	0.08	0.22	1.25	0.02	99.2	1.34	0	96.38	0.03	32.73	0.01	0.19	1.25	0.01	0.13	0.21	24.98	0.02	7.14	0.02	2.74	4.35	1.98	0.27	0.86	99.96	0.77	1.81	0	30	-21.81	5.59	2.23	66.18	99.21	637.3	493.39	760.71	617.94	650.54	515.85	749.42	523.9
32.766	0	0.09	0.1	0.03	0.35	0.03	0.09	0.18	0.79	0.03	99.31	0.91	0	96.1	0.03	28.42	0.01	0.14	0.79	0	0.11	0.14	17.48	0.03	5.9	0.03	2.22	2.73	2.45	0.14	1.26	99.86	0.7	1.08	0	30	-20.5	5.98	0.53	66.29	98.31	635.82	494.62	757.67	616.85	647.39	518	745.45	525.03
32.799	0	0.11	0.12	0.03	0.26	0.03	0.1	0.13	0.8	0.05	99.47	0.55	0	95.99	0.04	19.84	0.01	0.1	0.8	0	0.16	0.13	13.01	0.05	7.36	0.03	1.96	2.79	3.13	0.07	1.93	99.26	0.64	0.7	0	30	-22.09	6.12	1.11	66.59	102.33	631.66	496.13	753.14	617.77	641.46	519.65	743.61	525.66
32.832	0	0.12	0.14	0.03	0.21	0.03	0.11	0.09	0.84	0.06	99.59	0.33	0	96.52	0.04	12.7	0.02	0.06	0.84	0	0.24	0.11	7.42	0.06	6.56	0.03	1.38	2.48	3.45	0.05	2.25	99.32	0.64	0.35	0	30	-22.11	5.38	0.63	66.51	104.37	624.05	497.98	747.21	621.14	633.27	522.1	737.46	528.2
32.866	0	0.13	0.15	0.03	0.19	0.03	0.12	0.08	0.92	0.11	99.63	0.33	0	96.15	0.04	8.94	0.02	0.05	0.92	0	0.45	0.19	4.59	0.11	5.53	0.03	1	2.57	4.91	0.02	4.05	99.17	0.66	0.24	0	30	-22.02	5.92	0.93	66.48	103.74	615.93	500.33	739.32	623.72	625.84	524.21	729.38	530.56
32.899	0	0.13	0.15	0.03	0.18	0.03	0.12	0.08	1.01	0.14	99.63	0.33	0	96.07	0.05	8.62	0.03	0.05	1.01	0	0.59	0.32	2.78	0.14	4.36	0.03	0.67	2.44	5.02	0.02	4.07	99.39	0.67	0.1	0	30	-22.11	6.02	-0.22	66.98	104.37	605.26	500.99	730.83	626.56	614.97	526.27	719.24	530.92
32.932	0	0.13	0.15	0.03	0.19	0.03	0.12	0.08	1.04	0.21	99.63	0.33	0	95.51	0.05	9.08	0.04	0.05	1.04	0.01	0.86	0.38	1.42	0.21	3.91	0.02	0.5	1.75	5.11	0.01	5.09	99.24	0.65	0.06	0	30	-23.36	6.71	0.45	66.33	107.46	596.85	503.94	721.14	628.23	604.94	528.55	712.25	534.14
32.966	0	0.13	0.15	0.03	0.19	0.03	0.12	0.08	0.75	0.45	99.62	0.33	0	93.03	0.06	9.43	0.04	0.05	0.75	0.01	0.86	0.34	0.88	0.45	3.86	0.02	0.38	1.4	5.06	0	5.67	99.52	0.6	0	0	30	-21.92	9.04	1.09	66.03	105.39	584.8	502.39	711.12	628.97	595.55	526.61	700.72	533.42
32.999	0	0.13	0.15	0.03	0.19	0.03	0.12	0.08	0.7	0.44	99.62	0.33	0	94.03	0.07	9.56	0.04	0.05	0.7	0.01	0.86	0.24	0.35	0.44	3.79	0.03	0.3	1.77	4.95	0	6.23	99.54	0.59	0	0	30	-21.88	8.21	-0.34	65.63	108.66	575.53	499.54	703.59	627.59	584.22	525.78	692.8	530.11
33.032	0	0.13	0.15	0.03	0.18	0.03	0.12	0.08	0.56	0.55	99.65	0.33	0	94.98	0.07	8.13	0.05	0.06	0.55	0.02	1.06	0.13	0.11	0.55	5.27	0.02	0.23	2.33	4.46	0	7.26	99.45	0.56	0	0	30	-24.58	7.3	-0.9	64.87	111.12	566.98	496.16	696.57	625.75	574.67	522.99	685.74	526.34
33.066	0	0.12	0.15	0.03	0.18	0.03	0.12	0.08	0.47	0.74	99.63	0.33	0	95.71	0.07	9.68	0.06	0.06	0.42	0.02	0.74	0.08	0.08	0.83	4.42	0.02	0.18	2.15	3.47	0	8.2	99.7	0.47	0	0	30	-22.16	6.47	-0.67	64.91	108.34	558.8	494.17	688.35	623.73	568.08	521.05	676.38	524.24
33.099	0	0.12	0.14	0.03	0.2	0.03	0.11	0.09	0.53	0.69	99.6	0.33	0	96.09	0.08	12.14	0.06	0.07	0.53	0.02	0.69	0.06	0.05	0.72	3.58	0.02	0.15	1.83	3.11	0	7.58	99.69	0.5	0	0	30	-24.46	5.99	-2.01	64.46	114.21	552.98	492.85	684.21	624.08	558.87	521.44	673.07	523.19
33.133	0	0.11	0.13	0.03	0.21	0.03	0.11	0.1	0.55	0.46	99.57	0.36	0	98.02	0.07	14.24	0.06	0.08	0.55	0.02	0.46	0.03	0.01	0.67	2.8	0.02	0.14	0.49	2.96	0	7.17	99.55	0.54	0	0	30	-22.05	2.5	-1.17	64.63	115.95	549.24	492.84	680.8	624.4	555.09	521.76	671.03	523.1
33.166	0	0.11	0.13	0.03	0.22	0.03	0.11	0.1	0.64	0.45	99.57	0.38	0	98.18	0.07	14.75	0.05	0.08	0.64	0.02	0.45	0.04	0	0.57	2.9	0.02	0.14	0.52	3.05	0	7.43	99.72	0.62	0	0	30	-22.11	2.07	-1.35	64.34	116.67	544.96	492.68	677.21	624.93	550.61	522.28	667.28	522.33
33.199	0	0.11	0.13	0.03	0.21	0.03	0.11	0.1	0.91	0.42	99.59	0.34	0	97.99	0.07	13.66	0.05	0.07	0.91	0.02	0.42	0.04	0	0.52	2.39	0.02	0.15	0.49	2.65	0	6.65	99.49	0.69	0	0	30	-19.48	2.57	-0.45	64.58	114.61	541.27	492.39	674.42	625.54	549.26	520.9	663.84	523.68
33.233	0	0.11	0.14	0.03	0.19	0.03	0.11	0.09	0.98	0.37	99.63	0.33	0	98.07	0.07	10.58	0.06	0.06	0.98	0.02	0.37	0.03	0	0.38	1.65	0.02	0.14	0.36	2.8	0	5.56	99.54	0.88	0	0	30	-22.35	2.36	-0.68	63.91	118.64	537.92	491.35	673.19	626.61	544.69	520.24	663.3	522.94
33.266	0	0.11	0.14	0.03	0.18	0.03	0.11	0.08	1.08	0.33	99.64	0.33	0	98.49	0.06	9.95	0.06	0.06	1.08	0.02	0.36	0.02	0	0.33	1.22	0.02	0.14	0.34	2.41	0	4.56	99.75	0.99	0	0	30	-21.77	1.11	-0.66	63.75	118.31	535.24	490.85	671.77	627.37	542.81	519.94	661.09	522.65
33.299	0	0.11	0.13	0.03	0.19	0.03	0.11	0.09	1.37	0.3	99.62	0.33	0	98.62	0.06	11.67	0.06	0.06	1.37	0.02	0.35	0.02	0	0.3	0.93	0.02	0.14	0.26	1.99	0	4.13	99.85	1.03	0	0	30	-21.71	0.66	0.53	63.97	117.03	534.18	490.58	669.62	626.01	542.95	518.19	659.89	522.58
33.333	0	0.11	0.14	0.03	0.17	0.03	0.11	0.08	1.39	0.24	99.65	0.33	0	98.74	0.05	9.74	0.06	0.05	1.39	0.03	0.4	0.02	0	0.24	0.95	0.02	0.15	0.22	1.51	0	3.02	99.82	1.15	0	0	30	-21.28	-0.2	0.28	64.03	119.44	531.95	489.29	669.13	626.48	540.11	517.94	659.5	521.27
33.366	0	0.11	0.14	0.03	0.17	0.03	0.11	0.08	1.57	0.24	99.67	0.33	0	98.4	0.04	8.25	0.07	0.04	1.57	0.04	0.58	0.04	0	0.24	0.85	0.03	0.13	0.17	1.45	0	2.57	99.79	1.15	0	0	30	-19.71	1.41	0.75	64.33	115.38	531.25	489.91	666.42	625.99	540.9	517.91	656.24	521.26
33.4	0	0.11	0.14	0.03	0.16	0.03	0.11	0.08	1.37	0.17	99.68	0.33	0	98.73	0.04	7.55	0.06	0.04	1.37	0.04	0.63	0.07	0	0.17	0.83	0.04	0.12	0.15	1.06	0	2.15	99.95	1.34	0	0	30	-21.42	0.23	1.95	64.11	120.82	530.77	489.04	668.35	627.76	540	516.9	660.77	520.34
33.433	0	0.11	0.15	0.02	0.15	0.03	0.11	0.07	1.38	0.14	99.7	0.33	0	98.38	0.05	5.96	0.06	0.04	1.25	0.03	0.4	0.04	0	0.14	0.72	0.04	0.12	0.22	0.87	0	1.86	99.96	1.38	0	0	30	-24.36	1.47	1.92	63.53	121.35	533.69	489.38	673.62	630.08	543.8	517.96	665.14	519.64
33.466	0	0.11	0.15	0.02	0.15	0.03	0.11	0.07	1.32	0.14	99.7	0.33	0	97.98	0.05	5.49	0.07	0.03	1.17	0.03	0.29	0.03	0	0.14	0.7	0.04	0.1	0.33	0.77	0	1.81	99.97	1.32	0	0	30	-25.31	2.6	2.27	63.39	123.43	538.23	488.79	679.98	631.08	548.6	516.88	671.99	519.98
33.5	0	0.12	0.16	0.02	0.14	0.03	0.12	0.07	1.39	0.11	99.69	0.33	0	98.28	0.03	4.22	0.07	0.03	0.89	0.03	0.2	0.03	0	0.11	0.66	0.03	0.11	0.4	0.59	0	1.39	99.91	1.42	0	0	30	-26.35	1.79	1.32	63.54	117.37	544.1	487.01	684.26	627.62	555.78	514.12	673.09	517.96
33.533	0	0.12	0.16	0.02	0.13	0.03	0.12	0.06	1.13	0.11	99.68	0.33	0	98.07	0.03	2.77	0.08	0.03	1.09	0.03	0.23	0.03	0	0.11	0.78	0.03	0.12	0.59	0.57	0	1.13	99.86	1.48	0	0	30	-25.86	2.35	3.03	63.5	118.67	554.57	486.42	696.03	629.29	567.86	512.5	686.4	518.18
33.566	0	0.12	0.17	0.02	0.13	0.03	0.12	0.06	1.21	0.13	99.67	0.33	0	98.11	0.02	1.77	0.09	0.02	0.99	0.02	0.44	0.08	0	0.13	0.91	0.04	0.13	0.43	0.58	0	1.21	99.93	1.35	0	0	30	-23.45	2.25	3.23	64.14	118.35	561.26	485.97	701.98	628.45	574.53	512.23	692.72	518.34
33.6	0	0.12	0.17	0.03	0.13	0.03	0.12	0.06	1.05	0.12	99.67	0.33	0	97.76	0.02	1.37	0.16	0.03	1.2	0.03	0.77	0.09	0	0.12	0.87	0.04	0.13	0.48	0.57	0	1.05	99.82	1.49	0	0	30	-27.78	3.11	1.61	64.05	121.1	575.76	487.42	718.15	629.81	587.02	514.33	708.01	519.32
33.633	0	0.12	0.17	0.03	0.13	0.03	0.12	0.06	1.03	0.13	99.66	0.33	0	97.23	0.03	1.32	0.17	0.05	1.52	0.03	1.09	0.09	0	0.13	1	0.05	0.13	0.64	0.63	0	1.03	99.92	1.46	0	0	30	-28.32	4.2	2.97	64.41	123.73	581.58	489.2	724.38	632	593.13	514.6	716.6	522.64
33.666	0	0.12	0.17	0.03	0.13	0.03	0.12	0.06	0.97	0.14	99.66	0.33	0	97.02	0.03	0.93	0.23	0.06	1.43	0.03	0.91	0.05	0	0.14	0.97	0.04	0.13	0.56	0.57	0	0.94	99.98	1.41	0	0	30	-30.29	4.59	2.94	64.1	127.42	589.59	490.85	735.16	636.43	600.73	516.4	727.88	524.67
33.7	0	0.12	0.17	0.03	0.13	0.03	0.13	0.06	1.04	0.16	99.65	0.33	0	97.25	0.02	0.86	0.31	0.08	1.86	0.03	0.68	0.04	0	0.16	1.04	0.04	0.13	0.79	0.51	0	0.84	99.99	1.23	0	0	30	-24.6	4.17	4.27	64.32	118.99	593.38	490.8	739.08	638.15	609.99	515.59	728.49	526.3
33.733	0	0.12	0.17	0.02	0.13	0.03	0.13	0.06	0.87	0.15	99.65	0.33	0	96.99	0.02	0.79	0.3	0.13	1.93	0.03	0.34	0.06	0	0.15	0.87	0.04	0.19	0.52	0.44	0	0.78	99.98	1.24	0	0	30	-27.09	4.64	4.83	64.12	119.45	597.17	489.45	744.43	637.84	614.95	513.16	733.75	525.67
33.767	0	0.13	0.18	0.02	0.13	0.03	0.13	0.06	0.84	0.13	99.65	0.33	0	97.09	0.02	0.88	0.44	0.15	2.92	0.03	0.13	0.07	0	0.17	0.84	0.04	0.21	0.64	0.4	0	0.83	99.99	1.08	0	0	30	-28.5	4.47	4.19	63.73	118.32	603.25	490.23	748.85	636.23	620.13	513.71	737.82	525.83
33.8	0	0.13	0.17	0.02	0.13	0.03	0.13	0.06	0.85	0.12	99.65	0.33	0	97.1	0.03	1.19	0.44	0.16	3.29	0.03	0.12	0.06	0	0.16	0.63	0.04	0.23	0.64	0.39	0	0.85	99.99	1.1	0	0	30	-26.71	4.45	4.18	64.02	117.98	607.43	489.17	753.48	635.53	624.78	512.49	741.93	526.47
33.833	0	0.12	0.17	0.02	0.13	0.03	0.13	0.06	0.8	0.08	99.66	0.33	0	97.37	0.03	1.67	0.35	0.19	3.14	0.02	0.08	0.05	0	0.14	0.46	0.05	0.25	0.59	0.37	0	0.8	99.99	1.17	0	0	30	-27.18	3.94	5.34	64.23	116.23	608.16	487.71	755.91	636.36	628.3	510.16	743.51	525.53
33.867	0	0.12	0.17	0.02	0.14	0.03	0.12	0.06	0.79	0.09	99.67	0.33	0	97.47	0.04	2.51	0.27	0.17	3.09	0.01	0.09	0.03	0	0.11	0.32	0.04	0.32	0.65	0.31	0	0.79	99.99	1.3	0	0	30	-26.24	3.73	5.56	64.46	118.59	612.64	488.36	758.74	635.25	631.05	510.78	748.63	526.28
33.9	0	0.12	0.16	0.02	0.14	0.03	0.12	0.06	0.84	0.11	99.68	0.33	0	97.81	0.03	3.18	0.21	0.14	2.59	0.01	0.12	0.03	0	0.11	0.27	0.05	0.36	0.53	0.34	0	0.84	99.99	1.4	0	0	30	-23.57	3.01	5.1	65.19	116.99	609.85	486.13	758.6	635.27	630.16	508.39	745.57	527.52
33.933	0	0.12	0.16	0.02	0.14	0.03	0.12	0.07	0.94	0.11	99.69	0.33	0	98.21	0.04	4.22	0.21	0.13	2.7	0.02	0.21	0.05	0	0.11	0.33	0.05	0.48	0.64	0.33	0	0.94	99.99	1.51	0	0	30	-25.29	1.98	5.24	65.52	116.29	610.41	486.33	755.87	631.95	629.41	508.07	744.33	525.85
33.967	0	0.11	0.15	0.02	0.14	0.03	0.12	0.07	0.94	0.11	99.7	0.33	0	97.83	0.04	4.92	0.18	0.09	3.25	0.01	0.27	0.04	0	0.11	0.33	0.06	0.56	0.83	0.38	0	0.94	99.96	1.65	0	0	30	-20.88	2.97	4.33	66.57	115.51	608.07	485.77	754.87	633.97	627.18	509.61	741.62	525.3
34	0	0.11	0.14	0.02	0.15	0.03	0.11	0.07	1.24	0.11	99.7	0.33	0	97.12	0.05	6.49	0.16	0.05	2.62	0.01	0.36	0.06	0	0.11	0.43	0.06	0.46	1.24	0.42	0	1.06	99.75	1.69	0	0	30	-24.38	4.4	2.91	66.94	117.79	604.49	484.72	751.67	631.9	621.45	508.66	738.19	524.37
34.033	0	0.1	0.13	0.02	0.18	0.03	0.1	0.09	1.98	0.1	99.65	0.33	0	94.68	0.04	11.17	0.13	0.05	2.17	0.01	0.33	0.05	0	0.1	0.58	0.06	0.45	1.98	0.47	0	1.26	98.93	1.87	0	0	30	-23.48	7.6	3.65	67.63	117.42	595.21	484.59	741.71	631.92	612.65	508.84	729.22	522.96
34.067	0	0.09	0.09	0.02	0.25	0.03	0.08	0.14	2.14	0.08	99.49	0.46	0	95.77	0.05	22.27	0.08	0.04	1.49	0.01	0.19	0.02	0	0.08	0.82	0.05	0.42	2.37	0.55	0	1.27	94.44	2.14	0	0	30	-22.83	6.4	4.49	68.16	116.82	584.91	484.5	730.13	630.63	602.83	507.77	718.58	523.57
34.1	0	0.07	0.06	0.02	0.41	0.03	0.07	0.26	2.31	0.08	99.17	1.4	0	95.1	0.06	37.15	0.08	0.04	1.61	0.01	0.17	0.03	0	0.08	1.16	0.05	0.46	3.24	0.64	0	1.37	43.06	2.31	0	0	30	-22.71	7.17	4.05	68.33	115.57	573.12	485.32	719.45	632.89	591.76	509.19	706.38	524.04
34.134	0	0.07	0.06	0.02	0.44	0.04	0.06	0.28	2.92	0.06	99.12	1.76	0	96.64	0.06	39.17	0.04	0.02	2.92	0.01	0.11	0.03	0	0.06	1.5	0.06	0.49	4.1	0.74	0	1.62	99.89	2.6	0	0	30	-22.9	5.2	3.13	68.81	115.22	565.02	488.35	711.25	635.95	582.75	513.43	697.35	525.3
34.167	0	0.07	0.06	0.02	0.42	0.04	0.07	0.26	3.08	0.07	99.17	1.52	0	97.67	0.07	37.41	0.04	0.01	3.08	0.01	0.15	0.04	0	0.06	1.52	0.09	0.49	4.04	1.01	0	1.86	99.89	2.65	0	0	30	-18.87	3.31	1.62	69.43	109.9	558.91	494.32	703.32	642.05	576.77	522.08	686.51	527.93
34.2	0	0.07	0.06	0.02	0.43	0.04	0.07	0.27	4	0.07	99.13	1.79	0	97.76	0.07	38.37	0.04	0.01	4	0.01	0.19	0.1	0	0.06	1.44	0.11	0.56	5.13	1.1	0	1.97	99.92	2.41	0	0	30	-22.09	3.13	1.71	68.29	107.74	553	501.03	698.55	648.51	572.71	526.81	680	536.73
34.234	0	0.06	0.05	0.03	0.57	0.04	0.06	0.38	3.15	0.07	98.86	3.82	0	96.93	0.07	46.41	0.02	0.01	3.15	0.01	0.2	0.13	0	0.06	1.75	0.14	0.65	6.77	1.76	0	2.59	99.97	2.47	0	0	30	-21.97	4.74	2.52	66.89	110	550.19	508.27	694.95	654.52	569.21	533.1	678.54	545.28
34.267	0	0.06	0.05	0.03	0.58	0.04	0.06	0.39	2.54	0.07	98.83	4.46	0	97.14	0.07	46.79	0.02	0.02	2.54	0.01	0.23	0.18	0	0.07	1.89	0.13	0.74	8.42	1.7	0	2.62	99.99	2.28	0	0	30	-25.96	4.37	2.3	65.38	113.26	550.67	513.53	692.31	655.27	566.26	537.89	679.01	548.68
34.3	0	0.07	0.06	0.03	0.49	0.03	0.06	0.3	2.16	0.09	99.03	3.12	0	97.45	0.09	40.91	0.02	0.03	2.01	0.01	0.25	0.22	0	0.09	2.13	0.16	0.75	9.67	2.17	0	3.2	100	2.16	0.35	0	30	-24.42	3.79	2.15	64.62	110.46	552.44	517.87	688.15	653.58	566.32	541.5	676.23	552.54
34.334	0	0.09	0.08	0.03	0.35	0.03	0.08	0.19	1.88	0.12	99.3	1.31	0	96.95	0.06	30.15	0.02	0.04	1.83	0.01	0.31	0.19	0	0.12	2.32	0.18	0.76	9.38	3.25	0	4.12	99.99	1.88	0.55	0	30	-29.86	4.71	1.56	62.52	112.69	559.59	523.19	695.96	659.56	572.14	546.78	684.42	556.29
34.367	0	0.1	0.11	0.03	0.25	0.03	0.09	0.12	1.64	0.13	99.51	0.45	0	97.8	0.05	19.48	0.02	0.07	1.53	0.01	0.41	0.28	0	0.13	2.3	0.2	0.53	4.83	3.34	0	3.92	99.99	1.64	0.4	0	30	-29.63	3.03	0.52	61.42	110.78	564.52	527.87	699.15	662.5	576.18	551.94	686.64	560.43
34.401	0	0.11	0.12	0.03	0.22	0.03	0.1	0.11	1.25	0.17	99.55	0.35	0	98.08	0.03	16.07	0.03	0.11	1.13	0.01	0.75	0.56	0	0.17	2.85	0.19	0.34	1.11	3.89	0	4.71	99.99	1.25	0.29	0	30	-32.03	2.33	2.09	60.83	109.24	570.64	531.82	698.38	659.55	580.97	553.5	689.83	562.56
34.434	0	0.11	0.13	0.03	0.21	0.03	0.1	0.1	1.14	0.17	99.57	0.33	0	97.63	0.03	14.1	0.03	0.17	1.14	0.01	0.9	0.58	0	0.17	3.27	0.22	0.28	0.74	4.21	0	4.48	99.99	1.07	0.04	0	30	-33.37	3.41	2.41	59.77	108.59	578.67	538.23	702.44	662	587.59	559.23	695.87	567.49
34.467	0	0.11	0.13	0.03	0.21	0.03	0.1	0.1	1.04	0.17	99.58	0.33	0	98.25	0.03	13.72	0.03	0.22	0.91	0.01	0.91	1.06	0	0.17	3.39	0.26	0.17	0.27	4.14	0	4.03	99.95	1.04	0	0	30	-33.33	1.86	4.18	59.49	108.87	584.1	539.67	706.28	661.85	593.55	559.97	702.11	568.17
34.501	0	0.12	0.14	0.03	0.19	0.03	0.11	0.09	0.98	0.19	99.62	0.33	0	98.12	0.03	10.29	0.04	0.2	0.98	0.01	1.1	1.08	0	0.19	2.61	0.43	0.09	0.2	5.44	0	3.6	99.97	0.93	0	0	30	-35.57	2.23	4.16	58.5	108.88	592.76	543.25	715.71	666.19	602.5	564.84	711.22	570.62
34.534	0	0.13	0.15	0.04	0.18	0.03	0.11	0.08	1.18	0.21	99.63	0.33	0	98.71	0.03	8.4	0.06	0.17	1.18	0.01	0.89	1.53	0	0.21	2.46	0.66	0.05	0.25	6.13	0	2.79	99.92	0.88	0	0	24	-35.56	0.31	5.06	58.64	109.52	601.53	544.61	723.53	666.6	611.37	563.46	720.4	573.91
34.567	0	0.14	0.15	0.04	0.18	0.03	0.12	0.07	1.49	0.22	99.65	0.33	0	98.21	0.03	6.6	0.07	0.14	1.49	0.01	0.83	2.63	0	0.22	1.92	0.87	0.04	0.29	6.79	0	2.44	99.95	0.9	0	0	24	-35.55	1.99	5.42	58.34	109.88	611.12	548.49	731.99	669.37	620.59	567.32	729.92	578.26
34.601	0	0.15	0.16	0.04	0.17	0.03	0.12	0.07	1.8	0.31	99.66	0.33	0	98.26	0.04	4.74	0.11	0.1	1.8	0.01	0.86	3.7	0	0.31	1.42	1.54	0.03	0.33	7.91	0	1.86	99.9	0.75	0	0	24	-35.96	1.82	5.35	58.47	108.54	621.01	548.51	742.76	670.26	631.37	568.97	739.6	577.17
34.634	0	0.15	0.17	0.04	0.17	0.03	0.12	0.07	1.6	0.3	99.67	0.33	0	98.3	0.04	3.77	0.12	0.08	1.6	0.01	0.62	3.91	0	0.3	1.12	1.77	0.02	0.27	8.8	0	1.65	99.93	0.72	0	0	24	-38.37	1.7	4.93	57.75	110.77	632.22	549.3	754.07	671.15	641.26	569.14	751.66	578.09
34.667	0	0.15	0.17	0.04	0.17	0.03	0.12	0.06	1.4	0.33	99.66	0.33	0	98.65	0.05	3.02	0.14	0.07	1.42	0.01	0.56	2.58	0	0.33	0.85	2.22	0.02	0.17	9.36	0	1.4	99.97	0.62	0	0	24	-40.29	0.55	5.64	56.95	114.17	638.76	547.79	764.34	673.38	648.73	568.59	762.41	579.13
34.701	0	0.16	0.17	0.04	0.17	0.03	0.12	0.06	1	0.41	99.65	0.33	0	97.58	0.04	2.93	0.17	0.06	1	0.01	0.58	2.29	0	0.41	0.7	2.78	0.02	0.13	11.5	0	1.05	99.98	0.54	0	0	24	-37.8	3.51	7.38	56.99	108.17	647.95	549.97	772.24	674.26	661.74	567.86	769.06	581.37
34.734	0	0.17	0.18	0.04	0.17	0.03	0.13	0.06	0.59	0.46	99.65	0.33	0	98.58	0.04	2.49	0.23	0.05	0.59	0.01	0.64	2.14	0	0.46	0.62	3.18	0.02	0.08	12.73	0	0.92	99.94	0.49	0	0	24	-36.23	0.79	5.8	57.46	104.1	657.98	553.93	778.85	674.8	670.41	572.29	774.01	582.59
34.768	0	0.2	0.18	0.06	0.19	0.03	0.13	0.06	0.48	0.42	99.6	0.33	0	98.65	0.03	2.1	0.49	0.04	0.48	0.01	1.41	7.23	0	0.42	0.56	5.1	0.02	0.06	16.79	0	0.67	99.86	0.46	0	0	24	-41	0.56	6.98	56.34	110.68	664.08	554.24	785.83	675.99	675.06	571.62	784.9	585.24
34.801	0	0.21	0.18	0.07	0.19	0.03	0.13	0.06	0.44	0.35	99.57	0.35	0	98.53	0.03	1.42	0.74	0.03	0.44	0.01	1.29	6.3	0	0.35	0.44	6.26	0.02	0.06	19.59	0	0.54	99.91	0.4	0	0	24	-39.4	0.97	8.4	56.84	108.63	669.51	555.35	790.58	676.42	682.41	572.03	789.92	587.59
34.834	0	0.21	0.19	0.06	0.19	0.03	0.13	0.06	0.37	0.34	99.57	0.34	0	98.5	0.01	0.89	0.75	0.03	0.36	0.01	1.01	5.58	0	0.34	0.34	6.01	0.02	0.05	19.34	0	0.51	99.9	0.37	0	0	24	-41.51	1.08	8.04	56.02	109.77	673.87	555.37	795.37	676.87	686.07	572.62	794.94	586.71
34.868	0	0.22	0.19	0.06	0.2	0.03	0.13	0.06	0.43	0.26	99.56	0.38	0	98.16	0.01	0.75	0.97	0.02	0.43	0.01	0.98	3.47	0	0.26	0.31	7.83	0.02	0.07	21.12	0.01	0.48	99.93	0.37	0	0	24	-40.27	2.12	7.21	56.28	107.99	678.66	556.72	797.5	675.55	689.77	571.99	796.62	587.67
34.901	0	0.21	0.19	0.05	0.19	0.03	0.13	0.06	0.5	0.26	99.59	0.34	0	98.71	0.01	0.66	0.9	0.02	0.5	0.01	0.94	2.02	0	0.26	0.32	7.33	0.02	0.09	19.65	0.01	0.52	99.78	0.39	0	0	24	-36.66	0.3	5.34	57.58	108.29	678.88	555.6	798	674.72	688.28	573.17	795.69	586.97
34.934	0	0.21	0.19	0.06	0.2	0.03	0.13	0.06	0.53	0.24	99.57	0.39	0	98.7	0.01	0.75	0.9	0.02	0.64	0.01	0.92	1.64	0	0.24	0.31	8.59	0.02	0.1	21.42	0.01	0.53	99.82	0.41	0	0	24	-36.3	-0.36	4.69	57.72	108.22	679.52	556.18	798.56	675.22	688.16	576.12	795.92	586.14
34.968	0	0.22	0.19	0.06	0.2	0.03	0.13	0.06	0.5	0.24	99.56	0.42	0	98.39	0.02	0.7	0.88	0.01	0.87	0.01	1.04	1.78	0	0.24	0.32	8.52	0.02	0.09	22.24	0.01	0.5	99.6	0.42	0	0	24	-34.46	1.45	2.38	58.05	108.23	678.07	556.12	797.13	675.18	684.81	576.49	792.6	586.35
35.001	0	0.2	0.19	0.05	0.19	0.03	0.13	0.06	0.54	0.2	99.6	0.33	0	98.31	0.02	0.69	0.73	0.01	0.99	0.01	0.77	1.63	0	0.2	0.26	7.46	0.02	0.06	18.98	0.01	0.54	99.75	0.48	0	0	24	-35.29	1.69	1.83	58.08	110.05	673.31	556.02	794.36	677.08	679.63	578.54	789.38	586.67
35.034	0	0.19	0.18	0.04	0.18	0.03	0.13	0.06	0.57	0.17	99.63	0.33	0	98.6	0.02	0.69	0.69	0.01	1.18	0.01	0.67	1.18	0	0.17	0.24	7.45	0.02	0.06	16.14	0.02	0.57	99.41	0.55	0	0	24	-33.72	0.74	1.45	58.1	109.6	667.57	558.68	788.13	679.24	673.47	581.59	782.89	587.94
35.068	0	0.17	0.19	0.04	0.17	0.03	0.13	0.06	0.62	0.15	99.63	0.33	0	98.69	0.03	0.7	0.88	0.02	1.41	0.02	0.93	0.6	0	0.15	0.24	6.51	0.02	0.06	13.3	0.02	0.62	99.22	0.54	0	0	24	-33.83	0.38	2.9	58.02	107.77	659.07	561.87	777.62	680.42	666.06	583.98	773.67	589.86
35.101	0	0.17	0.19	0.04	0.16	0.03	0.13	0.06	0.57	0.14	99.63	0.33	0	98.55	0.03	0.73	0.94	0.03	1.85	0.04	0.97	0.34	0	0.14	0.25	6.15	0.02	0.11	12.12	0.02	0.56	99.05	0.57	0	0	24	-30.45	0.91	3.93	58.78	106.44	648.13	563.66	765.22	680.74	655.93	585.97	762.12	593.24
35.135	0	0.16	0.19	0.04	0.15	0.03	0.13	0.06	0.62	0.15	99.63	0.33	0	98.07	0.03	0.67	1.22	0.04	2.85	0.08	1.51	0.45	0	0.15	0.28	4.77	0.03	0.23	9.2	0.03	0.62	92.03	0.61	0	0	24	-28.02	2.36	3.42	59.08	103.79	638.16	565.07	752.34	679.24	645.42	585.49	748.9	593.53
35.168	0	0.15	0.19	0.03	0.15	0.03	0.13	0.06	0.66	0.18	99.63	0.33	0	96.3	0.03	0.86	1.4	0.05	2.46	0.14	1.37	0.63	0	0.18	0.33	4.39	0.03	0.26	7.59	0.03	0.63	94.67	0.66	0	0	24	-25.25	5.7	2.3	59.56	104.52	624.03	560.57	739.01	675.54	630.44	583.01	734.77	589.39
35.201	0	0.15	0.18	0.03	0.15	0.03	0.13	0.06	0.65	0.21	99.63	0.33	0	96.86	0.03	1.12	1.22	0.08	2.01	0.16	0.86	1.73	0	0.21	0.39	4.31	0.04	0.26	6.86	0.03	0.64	99.24	0.65	0	0	24	-31.22	4.85	1.94	59.44	108.27	605.82	552.96	724.92	672.05	612.21	576.12	720.15	584.58
35.235	0	0.14	0.18	0.03	0.14	0.03	0.13	0.06	0.78	0.2	99.64	0.33	0	97.56	0.02	1.14	0.83	0.1	1.42	0.21	0.72	2	0	0.2	0.48	3.07	0.04	0.28	4.58	0.03	0.69	99.12	0.78	0	0	24	-27.17	3.56	2.81	58.97	106.31	594.9	553.87	711.84	670.81	601.81	575.83	707.89	582.86
35.268	0	0.14	0.18	0.03	0.14	0.03	0.13	0.06	0.74	0.19	99.64	0.33	0	98.31	0.02	1.32	0.74	0.15	1.04	0.32	0.64	1.59	0	0.19	0.65	3.08	0.06	0.46	4.5	0.03	0.73	99.14	0.8	0	0	24	-30.3	1.68	1.87	58.66	112.16	579.99	547.78	703.37	671.15	586.36	574.78	698.44	578.93
35.301	0	0.14	0.18	0.03	0.14	0.03	0.13	0.06	0.78	0.16	99.64	0.33	0	97.99	0.01	1.32	0.54	0.19	0.86	0.28	0.46	1.17	0	0.16	0.69	2.55	0.06	0.41	3.73	0.03	0.78	99.57	0.81	0	0	24	-34.22	2.56	1.15	58.21	113.39	570.1	545.39	694.82	670.12	575.91	570.6	689.22	574.93
35.335	0	0.13	0.18	0.03	0.14	0.03	0.13	0.06	0.93	0.14	99.65	0.33	0	98.72	0.01	1.26	0.42	0.23	0.89	0.2	0.49	0.63	0	0.14	0.87	2.43	0.07	0.57	2.79	0.03	0.93	99.61	0.99	0	0	24	-34.07	-0.26	0.1	57.86	114.45	562.92	544.4	688.81	670.3	567.79	571	682.22	572.79
35.368	0	0.14	0.18	0.03	0.14	0.03	0.13	0.06	0.94	0.14	99.65	0.33	0	98.76	0.01	1.29	0.4	0.2	0.94	0.13	0.61	1.02	0	0.14	1.27	2.46	0.07	0.56	2.72	0.03	0.98	98.15	0.92	0	0	24	-35.05	0.11	0.31	57.32	116.74	554.61	542.69	683.02	671.1	559.77	570.35	676.5	571.62
35.402	0	0.13	0.18	0.03	0.13	0.03	0.13	0.06	1.03	0.13	99.65	0.33	0	98.56	0.01	1.11	0.34	0.15	1.03	0.06	0.9	1.9	0	0.13	1.21	2.44	0.07	0.23	2.36	0.03	0.87	99.78	0.98	0	0	24	-33.49	0.87	-0.44	56.99	120.6	546.68	539.74	679.34	672.4	551.34	568.1	671.91	570.5
35.435	0	0.13	0.18	0.03	0.13	0.03	0.13	0.06	0.91	0.11	99.64	0.33	0	98.45	0.01	0.68	0.33	0.15	0.88	0.04	0.82	1.63	0	0.11	1.13	2.55	0.07	0.2	2.2	0.04	0.79	98.87	0.91	0	0	24	-37.68	-1.23	0.34	56.19	116.97	545.21	542.27	673.88	670.94	550.38	568.93	667.35	569.45
35.468	0	0.13	0.18	0.03	0.13	0.03	0.13	0.06	0.85	0.1	99.64	0.33	0	98.38	0.01	0.49	0.3	0.11	0.85	0.03	0.79	1.74	0	0.1	1.03	2.73	0.07	0.1	2.25	0.04	0.78	99.56	0.85	0	0	24	-38.96	-1.48	0.34	55.95	120	540.9	540.06	672.9	672.06	546.2	569.22	666.19	568.62
35.502	0	0.13	0.18	0.03	0.13	0.03	0.13	0.06	0.86	0.11	99.64	0.33	0	98.24	0.01	0.44	0.33	0.1	0.89	0.03	0.83	1.44	0	0.11	0.86	2.82	0.07	0.07	2.34	0.06	0.74	99.47	0.73	0	0	24	-39.1	-1.9	1.49	56.16	120.94	537.93	538.78	670.96	671.81	544.33	568.27	665.26	569.11
35.535	0	0.13	0.18	0.03	0.13	0.03	0.13	0.06	0.79	0.12	99.63	0.33	0	98.28	0.01	0.36	0.32	0.08	0.87	0.02	0.88	0.85	0	0.12	0.79	2.31	0.06	0.08	2.32	0.07	0.7	99.58	0.59	0	0	24	-37.21	-1.77	0.19	56.43	120.76	540.35	539.83	673.19	672.67	545.54	568.28	666.3	567.6
35.568	0	0.13	0.18	0.03	0.13	0.03	0.13	0.06	0.82	0.12	99.63	0.33	0	98.59	0.01	0.36	0.31	0.07	1.2	0.02	1.29	1.05	0	0.12	0.82	2.42	0.07	0.08	2.31	0.08	0.66	99.54	0.58	0	0	24	-39.42	-0.75	0.79	56.06	122.93	538.36	539.56	673.57	674.78	544.22	569.09	667.15	568.92
35.602	0	0.13	0.19	0.03	0.13	0.03	0.13	0.06	0.75	0.14	99.63	0.33	0	97.58	0.01	0.37	0.24	0.07	1.09	0.02	1.77	1.34	0	0.14	0.71	2.39	0.06	0.1	2.31	0.1	0.75	99.77	0.46	0	0	24	-37.74	-3.52	1.24	56.42	120.99	540.87	541.34	673.96	674.43	547.01	568.64	668	569.33
35.635	0	0.13	0.19	0.03	0.13	0.03	0.12	0.06	0.76	0.15	99.63	0.33	0	98.18	0.01	0.38	0.23	0.06	0.92	0.01	2.63	1.72	0	0.15	0.54	2.81	0.05	0.09	2.67	0.11	0.76	99.55	0.45	0.01	0	24	-40.87	-2.05	1.3	55.83	127.79	540.93	538.13	681.5	678.7	547.51	569.26	675.29	570.34
35.668	0	0.13	0.19	0.04	0.13	0.03	0.12	0.06	0.73	0.13	99.63	0.33	0	98.34	0.01	0.43	0.19	0.07	0.73	0.02	4.37	3.67	0	0.13	0.53	3.53	0.05	0.06	2.97	0.12	0.8	99.74	0.38	0.01	0	24	-40.09	-1.61	3.21	54.91	131.13	544.26	539.43	688.5	683.67	553.01	568.61	684	574.68
35.702	0	0.13	0.19	0.04	0.13	0.03	0.12	0.06	0.5	0.14	99.63	0.33	0	98.53	0	0.48	0.17	0.08	0.5	0.02	4.58	3.92	0	0.1	0.41	4.2	0.04	0.05	3.28	0.14	0.77	99.79	0.31	0.03	0	24	-37.68	-0.98	2.39	54.85	127.89	551.99	540.98	692.67	681.67	559.68	567.22	687.53	570.46
35.735	0	0.13	0.19	0.05	0.12	0.03	0.12	0.06	0.53	0.14	99.62	0.33	0	98.37	0	0.42	0.2	0.09	0.53	0.02	5.89	4.41	0	0.1	0.4	5.08	0.05	0.06	3.39	0.14	0.76	99.87	0.31	0.02	0	24	-38.17	-1.5	3.16	54.98	129.91	559.81	539.94	702.72	682.84	568.42	567.03	698.22	572.39
35.769	0	0.14	0.19	0.04	0.13	0.03	0.12	0.06	0.5	0.17	99.62	0.33	0	98.62	0	0.34	0.27	0.09	0.5	0.02	4.79	3.92	0	0.09	0.42	6.4	0.04	0.06	3.43	0.17	0.83	99.9	0.25	0.01	0	24	-39.55	-0.64	4.98	54.61	130.96	567.12	539.86	711.18	683.92	577.7	565.21	708.48	572.18
35.802	0	0.14	0.19	0.04	0.13	0.03	0.12	0.06	0.55	0.21	99.62	0.33	0	98.52	0	0.31	0.31	0.09	0.55	0.02	4.02	4.59	0	0.13	0.46	8.64	0.04	0.07	3.75	0.21	0.88	99.88	0.25	0	0	24	-41.72	1	5.44	54.32	130.44	577.53	541.57	721.02	685.05	588.61	565.38	718.76	574.09
35.835	0	0.14	0.19	0.04	0.13	0.03	0.12	0.06	0.66	0.22	99.62	0.33	0	98.05	0	0.31	0.33	0.09	0.66	0.01	3.71	5.55	0	0.13	0.43	11	0.03	0.08	4.2	0.22	0.77	99.68	0.25	0	0	24	-38.76	2.4	5.83	55.25	122.81	589.86	548.06	727.48	685.68	602.08	569.1	724.32	580.92
35.869	0	0.15	0.19	0.05	0.13	0.03	0.12	0.06	0.62	0.32	99.62	0.33	0	98.48	0	0.34	0.39	0.1	0.79	0.02	4.03	7.09	0	0.15	0.38	15.04	0.04	0.07	5.29	0.32	0.62	99.85	0.24	0	0	24	-44.24	1.14	6.49	54.36	129.73	593.3	544.46	736	687.16	605.64	565.31	734.49	580.42
35.902	0	0.15	0.19	0.05	0.13	0.03	0.12	0.06	0.61	0.32	99.62	0.33	0	98.49	0	0.28	0.51	0.09	0.83	0.02	4.32	5.75	0	0.15	0.34	17.78	0.04	0.07	5.47	0.32	0.61	99.86	0.22	0	0	24	-38.39	1.1	6.69	55.17	121.09	604.75	549.8	742.36	687.42	618.58	570.72	739.02	583.3
35.935	0	0.14	0.19	0.05	0.13	0.03	0.12	0.06	0.62	0.29	99.62	0.33	0	98.63	0	0.2	0.66	0.07	0.74	0.02	5.44	3.59	0	0.17	0.38	19.87	0.04	0.1	5.97	0.29	0.62	99.93	0.2	0	0	24	-40.27	-0.62	6.22	55	125.73	612.72	547.51	751.03	685.81	624.19	570.97	749.5	581.21
35.969	0	0.14	0.19	0.04	0.14	0.03	0.12	0.06	0.6	0.26	99.61	0.33	0	98.71	0	0.12	1.03	0.05	0.6	0.01	5.76	1.69	0	0.19	0.42	21.96	0.04	0.09	6.91	0.26	0.63	99.76	0.18	0.02	0	24	-33.74	-0.3	3.76	56.64	121.81	619.53	546.6	753.53	680.6	628.35	568.44	749.72	578.79
36.002	0	0.15	0.2	0.04	0.14	0.03	0.13	0.06	0.41	0.23	99.61	0.33	0	98.45	0	0.07	1.2	0.03	0.41	0.01	3.94	0.81	0	0.18	0.41	19.17	0.03	0.11	6.93	0.23	0.62	99.93	0.18	0	0	24	-36.5	-1.23	3.86	56.14	120.91	622.83	545.2	755.83	678.2	631.67	567.07	752.12	577.61
36.035	0	0.15	0.2	0.04	0.15	0.03	0.13	0.06	0.43	0.2	99.6	0.33	0	98.49	0	0.05	1.63	0.02	0.43	0.01	2.91	0.59	0	0.17	0.33	19.75	0.03	0.15	7.49	0.2	0.57	99.93	0.17	0	0	24	-32.82	-1.1	4.71	56.79	119.76	625.49	544.41	757.22	676.14	635.04	566.47	754.31	577.24
36.069	0	0.17	0.2	0.04	0.16	0.03	0.14	0.06	0.47	0.19	99.6	0.33	0	98.31	0	0.03	2.44	0.01	0.47	0.01	2.3	0.47	0	0.19	0.25	20.96	0.02	0.12	8.98	0.16	0.54	99.91	0.17	0	0	24	-35.22	-1.7	3.91	56.51	121.77	625.93	542.01	759.87	675.95	634.84	565.59	756.22	575.22
36.102	0	0.16	0.2	0.03	0.16	0.03	0.14	0.06	0.52	0.17	99.6	0.33	0	98.42	0	0.02	2.52	0.01	0.65	0.01	1.64	0.36	0	0.17	0.21	16.4	0.03	0.13	8.23	0.15	0.52	99.7	0.2	0	0	24	-32.38	-1.34	4.01	57.15	119.73	626.88	542.26	758.58	673.96	635.72	564.68	755.11	573.7
36.136	0	0.17	0.21	0.03	0.16	0.03	0.15	0.06	0.45	0.13	99.59	0.33	0	98.63	0	0.01	3.51	0	0.79	0.01	0.86	0.08	0	0.1	0.16	12.76	0.03	0.07	8	0.13	0.45	99.79	0.22	0	0	24	-30.76	0.63	4.53	57.87	116.41	628.79	542.4	757.01	670.62	638.05	563.18	753.94	574.14
36.169	0	0.17	0.21	0.03	0.16	0.03	0.15	0.06	0.45	0.1	99.58	0.33	0	98.51	0	0.02	3.72	0	0.7	0.01	0.79	0.08	0	0.08	0.15	10.37	0.03	0.08	6.59	0.1	0.45	99.41	0.24	0	0	24	-32.97	-1.03	3.31	57.9	114.78	626.17	540.48	753.48	667.79	634.56	561.79	749	570.74
36.202	0	0.17	0.21	0.03	0.16	0.03	0.15	0.06	0.51	0.09	99.59	0.33	0	98.4	0	0.02	3.68	0	0.79	0.01	0.48	0.04	0	0.07	0.12	8.08	0.03	0.07	6.2	0.09	0.51	99.6	0.27	0	0	24	-30.22	1.42	1.75	58.84	110.28	623.83	540.36	748.76	665.3	631.88	562.8	741.9	570.41
36.236	0	0.16	0.21	0.03	0.15	0.03	0.15	0.06	0.53	0.06	99.58	0.33	0	98.21	0	0.02	4.02	0	0.75	0.02	0.37	0.03	0	0.05	0.12	6.04	0.04	0.07	5.02	0.06	0.53	99.83	0.33	0	0	24	-31.28	1.99	0.92	59.06	113.39	618.68	539.1	746.25	666.68	625.75	562.91	738.98	568.87
36.269	0	0.16	0.21	0.03	0.15	0.03	0.15	0.06	0.54	0.05	99.59	0.33	0	98.37	0.01	0.03	3.95	0	0.95	0.02	0.48	0.02	0	0.04	0.09	5.32	0.04	0.07	4.51	0.05	0.54	98.6	0.36	0	0	24	-31.95	1.51	0.48	59.25	111.57	613.8	542.36	738.18	666.74	619.73	566.75	731.27	569.54
36.302	0	0.16	0.21	0.03	0.15	0.03	0.15	0.06	0.53	0.03	99.59	0.33	0	98.53	0	0.04	4	0.01	1.39	0.03	0.71	0.02	0	0.03	0.09	4.23	0.03	0.06	4.55	0.03	0.53	99.75	0.43	0	0	24	-30.72	0.99	1.56	59.85	109.35	606.86	545.32	727.14	665.6	612.79	569.34	722.06	573.44
36.336	0	0.17	0.22	0.03	0.16	0.03	0.16	0.06	0.58	0.02	99.57	0.33	0	98.6	0	0.04	5.88	0.01	1.68	0.04	0.9	0.03	0	0.02	0.1	2.53	0.03	0.08	3.7	0.02	0.58	99.82	0.47	0	0	24	-33.63	0.73	0.49	59.84	112.5	594.86	545.4	718.6	669.15	600.01	572.17	712.48	574.58
36.369	0	0.16	0.21	0.03	0.15	0.03	0.16	0.06	0.63	0.02	99.58	0.33	0	98.72	0	0.06	5.24	0.01	2.38	0.04	1.17	0.08	0	0.02	0.11	2.72	0.03	0.13	3.81	0.02	0.63	99.94	0.51	0	0	24	-35.16	0.28	-0.41	59.19	114.95	582.35	547.85	708.79	674.3	586.79	575.62	701.73	577.36
36.403	0	0.16	0.21	0.03	0.15	0.03	0.16	0.06	0.73	0.01	99.58	0.33	0	98.75	0	0.06	5.21	0.01	2.76	0.05	0.85	0.16	0	0.01	0.15	1.6	0.02	0.21	3.25	0.01	0.73	99.98	0.67	0	0	24	-32.75	-0.17	-1.6	58.85	109.19	578	556.61	700.77	679.39	582.54	583.1	691.72	581.26
36.436	0	0.16	0.21	0.03	0.15	0.03	0.16	0.06	0.77	0.01	99.59	0.33	0	98.72	0	0.06	5.06	0.01	3.05	0.05	0.96	0.24	0	0.01	0.18	1.37	0.02	0.23	2.89	0.01	0.71	99.94	0.77	0	0	18	-31.9	-0.26	-1.75	58.67	107.42	574.27	559.04	694.59	679.36	578.38	584.43	685.79	585.46
36.469	0	0.16	0.2	0.03	0.15	0.03	0.15	0.06	0.8	0.01	99.59	0.33	0	98.52	0	0.06	4.67	0.01	2.78	0.07	0.99	0.41	0	0.01	0.21	1.47	0.01	0.17	3.34	0.01	0.64	99.98	0.8	0	0	18	-28.36	1.03	-0.69	58.63	106.65	572.64	559.85	691.75	678.95	577.43	584.96	684.08	586.13
36.503	0	0.15	0.19	0.03	0.14	0.03	0.15	0.06	1.11	0.01	99.61	0.33	0	98.34	0.01	0.08	3.74	0.01	2.11	0.07	1.01	0.31	0	0.01	0.21	1.31	0.01	0.11	3.43	0.01	0.64	99.98	1.11	0	0	18	-28.77	1.59	-0.85	57.94	106.01	570.38	558.87	689.86	678.35	575.58	583.63	681.57	585.85
36.536	0	0.15	0.19	0.03	0.14	0.03	0.14	0.06	1.19	0.01	99.62	0.33	0	97.7	0.01	0.08	3.6	0.01	1.64	0.07	1.04	0.62	0	0.01	0.24	1.24	0.01	0.11	3.52	0	0.66	99.97	1.19	0	0	18	-30.78	3.26	-0.04	57.58	107.27	569.26	556.47	689.09	676.3	574.71	580.08	681.9	583.93
36.569	0	0.15	0.19	0.03	0.14	0.03	0.15	0.06	1.12	0.01	99.61	0.33	0	98.01	0.01	0.07	3.9	0.01	1.02	0.04	0.94	0.51	0	0.01	0.23	1.05	0.01	0.06	3.55	0	0.6	99.98	1.12	0	0	18	-29.61	2.53	-1.25	57.24	104.61	569.43	554.49	688.03	673.09	574.59	579.77	679.2	579.68
36.603	0	0.15	0.19	0.03	0.15	0.03	0.15	0.06	1.24	0.01	99.61	0.33	0	97.8	0.01	0.07	4.01	0.01	1.1	0.04	1.13	0.47	0	0.01	0.19	1.05	0.01	0.05	4.22	0	0.61	99.9	1.24	0	0	18	-32.81	3.04	-0.52	57.03	102.72	569.76	551.41	689.14	670.79	576.89	574.74	679.59	577.2
36.636	0	0.16	0.19	0.03	0.15	0.03	0.15	0.06	1.24	0.01	99.61	0.33	0	97.43	0.01	0.04	4.06	0.01	0.87	0.03	1.1	0.5	0	0.01	0.16	0.9	0.01	0.03	4.42	0	0.6	99.98	1.24	0	0	18	-31.95	3.83	-0.06	57.56	101.01	570.74	547.4	690.24	666.9	579.2	570.03	680.14	573.92
36.669	0	0.16	0.19	0.03	0.15	0.03	0.14	0.06	1.3	0.01	99.62	0.33	0	97.71	0.01	0.04	3.85	0.01	0.93	0.03	1	0.51	0	0.01	0.14	0.92	0.01	0.03	5.04	0	0.6	99.97	1.3	0	0	18	-24.93	3.24	-1.64	57.92	96.65	574.72	543.92	694.15	663.35	584.15	568.55	680.77	570.87
36.703	0	0.17	0.19	0.03	0.15	0.03	0.15	0.06	1.38	0.01	99.61	0.33	0	98.69	0.01	0.03	4.25	0.01	1.1	0.04	0.87	0.72	0	0.01	0.11	0.99	0.01	0.03	6.62	0	0.48	99.98	1.38	0	0	18	-25.16	0.39	0	58.09	100.45	578.87	542.26	697.33	660.72	587.06	566.65	687.49	568.16
36.736	0	0.17	0.2	0.03	0.16	0.03	0.15	0.06	1.35	0.01	99.61	0.33	0	97.7	0	0.02	4.92	0.01	0.86	0.03	0.63	0.37	0	0.01	0.08	0.84	0.01	0.05	6.28	0	0.45	99.97	1.35	0	0	18	-24.11	3.26	0.13	58.65	97.09	585.34	540.01	702.44	657.14	594.71	563.42	691.75	566.71
36.77	0	0.18	0.2	0.03	0.17	0.03	0.16	0.06	1.34	0.01	99.6	0.33	0	98.36	0	0.02	5.36	0.01	0.84	0.03	0.39	0.15	0	0.01	0.07	0.7	0.01	0.08	8.9	0	0.4	99.96	1.34	0	0	18	-25.48	1.52	0.57	59.14	93.68	589.56	536.42	706.42	653.47	600.87	558.6	694.43	563.34
36.803	0	0.18	0.2	0.03	0.17	0.03	0.15	0.06	1.25	0.01	99.6	0.33	0	98.32	0	0.01	4.97	0.01	0.91	0.04	0.44	0.15	0	0.01	0.07	0.68	0.02	0.08	8.93	0	0.43	99.99	1.25	0	0	18	-29.32	1.66	1.61	59.69	95.42	592.75	532.09	711.08	650.69	604.68	553.64	700	558
36.836	0	0.18	0.2	0.03	0.16	0.03	0.15	0.06	1.14	0.01	99.61	0.33	0	96.82	0	0.02	4.31	0.01	0.71	0.04	0.54	0.11	0	0.01	0.09	0.6	0.03	0.13	8.79	0	0.45	99.99	1.14	0	0	18	-29.12	4.92	0.65	61.3	94.49	600.26	525.82	717.83	643.57	611.59	548.03	706.04	551.05
36.87	0	0.17	0.19	0.03	0.16	0.03	0.14	0.06	1.12	0.02	99.62	0.33	0	95.76	0	0.05	2.66	0.02	0.72	0.02	0.43	0.09	0	0.02	0.15	0.46	0.04	0.33	10.14	0	0.44	99.82	1.12	0	0	18	-29.65	6.41	2.12	62.16	93.38	602.04	518.83	721.56	638.93	616.06	539.59	709.25	545.61
36.903	0	0.17	0.19	0.03	0.16	0.03	0.14	0.06	0.98	0.02	99.62	0.33	0	92.5	0.01	0.1	2.06	0.03	0.58	0.01	0.45	0.06	0	0.02	0.28	0.35	0.06	0.94	9.91	0	0.58	97.7	0.98	0	0	18	-28.52	9.44	2.93	65.31	93.57	608.27	506.02	727.28	625.04	622.77	525.33	715.77	535.67
36.936	0	0.17	0.19	0.03	0.16	0.03	0.13	0.06	0.81	0.02	99.63	0.33	0	92.37	0.01	0.19	1.48	0.03	0.33	0.01	0.22	0.02	0	0.02	0.27	0.28	0.1	2.14	9.26	0	0.66	82.71	0.81	0	0	18	-26.57	9.53	5.44	68.26	93.57	610.71	493.46	730.52	613.7	627.74	511	720.1	525.98
36.97	0	0.16	0.19	0.03	0.15	0.03	0.13	0.06	0.54	0.02	99.63	0.33	0	91.33	0.02	0.52	0.94	0.03	0.2	0	0.06	0	0	0.02	0.29	0.2	0.11	2.2	7.76	0	0.69	13.84	0.54	0	0	18	-19.97	10.22	7.26	70.27	90.68	606.4	480.52	739.14	618.23	632.34	501.71	722.24	513.53
37.003	0	0.16	0.18	0.03	0.16	0.03	0.12	0.06	0.49	0.04	99.65	0.33	0	91.32	0.04	2.79	0.62	0.05	0.24	0	0.03	0	0	0.02	0.4	0.18	0.17	4.47	7.22	0	0.66	14.62	0.49	0	0	18	-15.91	10.23	6.92	72.67	91.97	610.46	467.99	747.5	610.44	637.85	490.16	728.78	503.91
37.036	0	0.13	0.14	0.03	0.21	0.03	0.11	0.09	0.45	0.09	99.59	0.33	0	90.27	0.09	10.74	0.43	0.07	0.45	0.01	0.01	0	0	0.02	0.55	0.13	0.25	5.61	5.86	0.01	0.83	0.73	0.45	0.05	0	18	-9.56	10.86	7.87	73.97	90.49	610.23	460.75	754.73	613.79	642.51	486.44	732.4	496.87
37.07	0	0.09	0.08	0.03	0.51	0.03	0.07	0.27	0.97	0.2	98.99	2.15	0	79.86	0.2	37.79	0.2	0.11	0.97	0.01	0.01	0	0	0.01	0.62	0.11	0.27	8.05	5.98	0.02	1.01	2.58	0.41	0.33	0	18	-11.19	15.11	9.1	73.76	89.2	616.07	457.79	761.89	612.16	650.79	482.24	739.03	495.29
37.103	0	0.06	0.04	0.03	1.15	0.03	0.05	0.77	2.54	0.18	97.69	17.67	0	83.48	0.38	62.75	0.18	0.15	2.54	0.01	0.01	0	0.63	0.01	0.66	0.09	0.3	11.43	5.55	0.03	1.14	0.98	0.43	0.59	0	18	-9.24	13.9	9.39	74.74	88.52	619.97	454.09	767.72	610.71	656.01	480.13	743.79	491.57
37.137	0	0.04	0.03	0.03	2.06	0.03	0.04	1.62	2.53	0.09	95.89	34.27	0	76.21	0.74	80.43	0.09	0.21	2.57	0.02	0.01	0	1.47	0.01	0.51	0.08	0.2	2.53	4.8	0.09	1.42	0.8	0.35	0.75	0	18	-9.29	16.18	10.17	74.81	88.02	625.55	452.75	773.27	609.07	662.49	478.67	749.67	490.79
37.17	0	0.03	0.02	0.03	2.82	0.03	0.03	2.45	1.89	0.06	94.36	51.68	0	78.1	1.15	89.93	0.06	0.33	2.2	0.07	0.01	0	2.93	0.01	0.35	0.06	0.15	1.82	4.24	0.17	1.89	0.65	0.34	1.02	0	18	-6.83	15.64	10.42	75.09	86.04	626.72	450.01	775.54	608.4	665.19	476.49	750.4	488.46
37.203	0	0.03	0.02	0.03	3.49	0.03	0.03	3.22	1.91	0.06	93.03	61.81	0	75.7	2.2	95.26	0.06	0.61	1.91	0.21	0.01	0	3.85	0	0.47	0.04	0.12	1.33	4.06	0.22	1.94	0.6	0.36	0.95	0	18	-10.89	16.32	10.77	74.65	83.51	628.07	448.86	774.19	604.01	666.68	472.85	749	486.84
37.237	0	0.03	0.02	0.03	3.95	0.03	0.03	3.83	1.63	0.02	92.1	65.06	0	51	3.83	97.45	0.02	0.91	1.63	0.64	0	0	7.07	0.01	0.45	0.02	0.15	0.87	3.62	0.48	2.48	0.16	0.34	1.28	0	18	-12.81	21.8	10.56	75.02	86.49	628.65	445.76	776.91	602.57	667.34	469.47	752.44	484.88
37.27	0	0.03	0.02	0.02	4.14	0.03	0.03	4.06	1.29	0.03	91.72	64.92	0	36.35	5.22	97.31	0.03	1.08	1.29	1.01	0	0	8.69	0	0.35	0.02	0.13	0.85	3.68	0.48	2.33	0.17	0.36	1.03	0	18	-10.18	24.8	8.57	75.1	81.82	628.32	444.17	775.28	600.53	666.98	469.06	747.74	482.12
37.303	0	0.03	0.02	0.02	4.07	0.03	0.03	4	1.18	0.02	91.86	63.91	0	44.77	5.02	96.71	0.02	1.28	1.18	1.01	0	0	8.19	0	0.3	0.01	0.12	1.06	3.73	0.69	2.43	0.17	0.38	1.07	0	18	-10.56	23.05	6.99	75.37	83.28	628	443.1	773.89	597.75	664.25	468.06	746.56	480.74
37.337	0	0.03	0.02	0.02	3.92	0.03	0.03	4	1.41	0.01	91.99	61.51	0	30.44	5.37	95.32	0.01	1.18	1.41	1.19	0	0	10.91	0	0.26	0.01	0.14	0.91	3.85	1.87	2.57	0.28	0.47	1.36	0	18	-11.8	26.13	6.38	75.5	82.95	625.83	441.55	771.67	595.64	661.99	466.14	743.85	479.55
37.37	0	0.03	0.02	0.02	4.1	0.03	0.04	4.18	1.51	0.01	91.64	60.98	0	37.84	7.38	94.66	0.01	1.08	1.51	1.15	0	0	13.86	0	0.28	0.01	0.19	1.63	4.23	1.71	2.51	0.4	0.53	1.76	0	18	-9.35	24.48	7.34	75.72	82.57	620.18	440.45	766.7	596.13	657.42	465.6	738.94	478.71
37.404	0	0.03	0.02	0.02	4.49	0.03	0.04	5.09	2.15	0.02	89.83	59.95	0	47.96	11.01	94.05	0.02	0.98	2.15	0.93	0	0	16.51	0	0.31	0.01	0.23	3.01	4.3	3.73	2.07	0.18	0.61	1.88	0	18	-8.5	22.41	7.08	76.09	82.34	613.61	439.67	760.03	595.73	650.49	465.48	732.04	476.88
37.437	0	0.03	0.02	0.02	5.19	0.03	0.05	6.22	1.99	0.02	87.56	61.85	0	42.94	15.01	94.05	0.02	1.05	2.2	0.68	0	0	20.74	0	0.32	0	0.29	1.99	5.3	4.77	1.85	0.11	0.77	1.42	0	18	-8.42	23.42	6.88	76.32	82.9	605.96	438.12	753.12	595.14	642.84	464.31	725.03	475.13
37.47	0	0.02	0.02	0.02	5.88	0.03	0.06	6.96	1.73	0.02	86.08	63.18	0	37.27	18.76	93.45	0.02	1.07	1.9	0.62	0	0	26.83	0	0.31	0.01	0.36	1.5	6.6	4.49	1.73	0.05	0.82	1.37	0	18	-9.54	24.6	8.86	76.36	82.47	595.27	436.7	743.36	594.61	634.37	462.03	715.87	474.66
37.504	0	0.02	0.02	0.02	5.82	0.03	0.06	6.78	2.21	0.03	86.43	64.42	0	56.58	19.46	91.85	0.03	0.95	2.32	0.49	0	0	42.14	0	0.26	0	0.47	0.7	8.87	4.85	2.21	0.06	1.47	1.32	0	18	-6.8	20.68	9.28	77.04	81.65	581.14	432.64	728.85	590.67	620.46	458.36	701.13	470.98
37.537	0	0.03	0.02	0.02	6.13	0.03	0.07	6.72	1.76	0.03	86.55	66.26	0	64.16	21.11	90.78	0.03	0.88	2.74	0.44	0.01	0.01	52.23	0	0.32	0	0.62	0.7	10.96	4.11	1.76	0.02	1.62	2.04	0	18	-9.1	19.09	8.19	77.28	87.53	569.4	428.41	717.57	586.05	605.5	454.13	692.19	466.27
37.57	0	0.02	0.02	0.02	7.94	0.03	0.1	9.61	1.76	0.03	80.78	68.08	0	58.94	28.28	92.18	0.03	0.8	3.09	0.37	0.01	0.01	58.06	0	0.37	0	0.78	0.94	10.58	4.94	1.76	0.01	1.63	2.33	0	18	-7.49	20.19	8.87	77.82	87.42	554.03	419.2	701.08	575.93	590.22	444.71	676.68	457.67
37.604	0	0.02	0.02	0.02	10.05	0.03	0.13	11.67	1.81	0.04	76.66	71.46	0	38.55	35.03	91.66	0.04	0.87	3.03	0.25	0.02	0.02	58.89	0	0.61	0.01	0.9	1.51	13.1	3.87	1.81	0	1.73	2	0	18	-7.45	24.33	7.81	77.4	85.24	545.58	416.39	693.67	574.28	582.49	444.03	667.27	452.85
37.637	0	0.02	0.02	0.02	12.95	0.03	0.17	16.07	2.75	0.04	67.85	75.43	0	28.67	40.89	93.83	0.04	1.14	2.75	0.21	0.02	0.02	54.12	0.01	0.73	0.01	0.91	3.81	13.46	4.47	1.97	0	1.73	1.78	0	18	-1.79	26.56	7.17	77.98	84.41	531.45	409.09	680.92	569.58	569.01	439.04	653.13	446.09
37.67	0	0.02	0.02	0.02	15.43	0.03	0.2	18.97	2.25	0.05	62.05	77.53	0	33.47	45.72	94.62	0.05	1.19	2.25	0.22	0.03	0.03	51.96	0.01	1.09	0.01	0.88	3.71	14.12	3.62	2.07	0	1.66	2.21	0	18	-5.98	25.43	7.02	77.54	86.03	526.08	408.38	675.78	568.95	562.95	436.18	648.48	445.43
37.704	0	0.02	0.02	0.02	19.49	0.03	0.26	22.94	1.69	0.05	54.11	82.69	0	52.65	51.14	95.71	0.05	1.32	1.69	0.19	0.02	0.02	52.65	0.03	1.75	0.01	0.91	5.15	17.08	2.76	1.97	0	1.63	3.76	0	18	-5.54	21.47	6.32	77.69	86.08	518.55	406.14	668.86	567.22	554.9	435.14	640.69	442.2
37.737	0	0.02	0.03	0.02	19.17	0.03	0.25	22.54	1.54	0.05	54.91	82.57	0	45.5	50.39	96.38	0.05	1.17	1.54	0.15	0.02	0.01	55.11	0.05	3.13	0.01	0.91	8.59	16.3	2.44	2.2	0	1.52	5.31	0	18	-6.5	22.9	6.48	77.35	85.86	512.36	404.13	663.53	566.41	549.48	432.28	634.92	440.76
37.771	0	0.02	0.03	0.02	21.5	0.03	0.28	25.01	1.57	0.11	49.99	85.76	0	25.13	52.06	97.45	0.05	1.6	1.06	0.12	0.01	0	48.7	0.11	6.62	0.03	0.79	11.21	18.23	2.53	2.62	0	1.57	5.73	0	18	-7.51	27.46	4.98	76.83	83.2	509.15	400.84	662.96	565.91	547.91	429.69	630.77	437.25
37.804	0	0.02	0.03	0.02	23.36	0.03	0.32	27.69	1.4	0.09	47.31	85.92	0	24.26	54.54	97.97	0.04	1.87	0.91	0.09	0.01	0	43.2	0.17	7.87	0.04	0.62	7.85	17.87	2.59	2.76	0.01	1.4	5.73	0	18	-6.57	27.69	4.81	76.81	84.29	506.34	397.43	662.37	565.42	545.55	427.31	629.6	433.64
37.837	0	0.02	0.03	0.03	19.76	0.03	0.26	22.7	1.25	0.08	54.61	84.67	0	36.73	48.22	97.81	0.04	2.38	0.64	0.08	0.01	0	40.15	0.24	11.07	0.04	0.54	6.91	16.79	2.17	2.89	0.01	1.25	6.19	0	18	-5.03	24.72	5.97	77.05	85.06	502.43	393.46	661.25	564.23	543.35	424.86	628.22	430.43
37.871	0	0.02	0.03	0.03	15.65	0.03	0.18	17.48	0.91	0.1	65.04	83.53	0	52.34	39.71	98.03	0.03	2.59	0.53	0.1	0.01	0	38.48	0.5	10.67	0.05	0.46	2.99	15.51	2.42	3.05	0	0.91	6.32	0	18	-4.7	21.53	6.3	77.07	86.75	499.42	390.74	660.92	564.13	540.98	423.07	627.57	428.25
37.904	0	0.03	0.04	0.03	11.28	0.03	0.12	12.07	0.83	0.1	75.85	79.79	0	56.07	30.63	97.26	0.03	2.47	0.44	0.1	0.01	0	41.59	0.53	11.58	0.06	0.51	3.22	13.16	1.98	2.91	0.01	0.83	8.45	0	18	-4.48	20.78	6.44	77.23	88.91	498.2	388.12	661.4	563.02	539.7	421.08	628.47	426.14
37.937	0	0.03	0.04	0.03	9.8	0.03	0.1	10.02	0.79	0.11	79.96	79.07	0	62.03	26.44	96.64	0.03	2.41	0.43	0.11	0.01	0	45.05	0.78	10.28	0.06	0.67	3.15	13.23	1.84	2.91	0.01	0.79	7.93	0	18	-4.02	19.55	6.42	77.43	92.53	497.29	385.4	664.1	563.34	538.85	420.44	631.32	423.81
37.971	0	0.03	0.04	0.03	7.83	0.03	0.09	8.04	1.22	0.16	83.92	71.71	0	73.02	22.7	94.68	0.03	2.41	0.63	0.16	0.01	0	48.35	1.22	9.96	0.08	0.92	4.41	10.23	1.73	4.07	0.02	0.74	8.79	0	18	-4.52	17.02	8.13	77.42	90.91	497.16	383.76	664.51	562.59	540.95	417.23	631.64	423.54
38.004	0	0.03	0.05	0.03	7.45	0.03	0.09	7.59	1.46	0.19	84.82	70.94	0	69.82	21.62	93.73	0.02	3.06	0.81	0.19	0.02	0	44.28	1.46	10.64	0.08	0.92	10.71	9.64	1.61	4.19	0.01	0.76	9.41	0	18	-4.26	17.81	8.78	77.67	92.5	498.21	382.41	666.36	561.56	542.24	416.31	634.5	422.92
38.037	0	0.04	0.05	0.04	6.73	0.03	0.1	6.63	2.69	0.22	86.54	72.88	0	85.14	20.66	91.62	0.03	2.95	1.14	0.22	0.03	0.02	43.21	2.69	14.02	0.09	1.08	10.77	9.19	1.28	4.91	0.01	0.65	9.19	0	18	-5.17	13.27	9.14	77.89	94.02	501.32	381.48	670.6	561.4	545.32	415.32	639.09	422.2
38.071	0	0.04	0.05	0.04	6.39	0.03	0.12	6.12	4.47	0.26	87.23	77.4	0	82.2	19.84	90.7	0.03	3.15	1.39	0.26	0.06	0.04	37.17	4.47	17.95	0.1	1.23	17.17	8.71	0.79	5.82	0.02	0.57	9.12	0	18	-2.05	14.35	8.77	77.91	95.78	510.01	381.59	678.85	562.34	552.87	414.75	648.22	423.77
38.104	0	0.05	0.05	0.04	5.66	0.03	0.11	5.35	4.09	0.25	88.68	83.37	0	79.08	18.02	89.52	0.02	2.62	1.23	0.25	0.06	0.05	31.73	4.09	16.15	0.09	1.44	23.87	8.16	0.89	5.63	85.26	0.56	8	0	18	-4.62	15.35	7.53	77.67	98.81	522.95	391.2	687.88	567.16	561.6	422.84	659.96	432.18
38.138	0	0.05	0.05	0.03	4.47	0.03	0.08	4.24	3.04	0.18	91.06	86.58	0	77.02	14.68	87.89	0.01	2.04	1.01	0.18	0.03	0.01	27.81	3.04	12.19	0.07	1.71	28.64	4.96	0.61	3.63	99.91	0.52	8.26	0	18	-5.04	15.95	5.48	77.32	102.04	535	401.77	696.17	573.25	568.73	432.05	670.2	442.83
38.171	0	0.05	0.05	0.03	3.37	0.03	0.06	3.08	1.78	0.11	93.26	81.21	0	77.95	8.79	86.44	0.01	1.45	0.86	0.11	0.03	0	20.45	1.78	8.53	0.06	2.12	25.1	3.41	0.51	2.68	99.87	0.52	7.21	0	18	-15.25	15.69	6.63	75.43	102.07	546.32	416.69	706.29	583.53	580.69	442.65	681.48	458.81
38.204	0	0.06	0.07	0.03	2.51	0.03	0.05	2.12	1.44	0.07	94.97	86.94	0	81.67	3.91	82.61	0.01	1.09	0.82	0.07	0.03	0	19.26	1.44	8.19	0.07	3.03	34.31	2.86	0.46	2.25	99.98	0.49	10.09	0	18	-18.82	14.53	4.36	73.03	103.9	555.63	430.88	714.96	595.5	586.82	457.05	689.69	471.58
38.238	0	0.08	0.08	0.03	2.01	0.03	0.05	1.61	1.14	0.09	95.98	92.58	0	85.79	1.66	78.57	0.01	0.7	1.14	0.03	0.03	0	15.33	0.85	9.12	0.09	4.17	46.18	1.97	0.43	1.63	99.99	0.5	10.93	0	18	-19.29	13.01	3.54	70.52	108.1	561.43	441.62	722.61	607.06	590.86	468.12	697.84	483.59
38.271	0	0.1	0.12	0.04	1.61	0.03	0.05	1.15	1.43	0.1	96.78	94.54	-0.07	91.52	0.63	71.54	0.01	0.52	1.43	0.01	0.08	0.01	8.76	0.75	10.41	0.1	8.31	57.28	1.74	0.45	1.89	99.99	0.48	12.67	0	18	-21.55	10.11	2.54	68.05	111.39	565.99	451.18	728.78	616.47	593.79	477.44	703.88	494.38
38.304	0	0.12	0.13	0.03	1.31	0.03	0.05	0.85	2.28	0.24	97.39	91.82	0	93.73	0.2	64.75	0.01	0.42	2.28	0.01	0.24	0.04	3.62	0.61	9.48	0.1	11.18	58.68	1.52	0.46	1.94	99.96	0.45	11.75	0	18	-23.29	8.48	2.43	65.95	112.51	571.94	461.4	732.8	624.35	597.97	487.57	709.44	502.88
38.338	0	0.11	0.12	0.04	1.03	0.03	0.06	0.59	2.01	0.43	97.94	70.12	0	91.88	0.08	56.26	0	0.36	2.01	0	0.43	0.11	1.44	0.51	11.18	0.1	15.27	47.69	1.24	0.42	2.03	99.98	0.41	9.16	0	18	-26.25	9.87	2.85	64.18	112.06	576.3	469.12	731.95	625.34	600.5	493.04	711.19	510.47
38.371	0	0.09	0.13	0.04	0.87	0.03	0.07	0.44	1.88	0.56	98.27	16.32	0	92.08	0.03	49.32	0.01	0.38	1.88	0	1.09	0.26	0.51	0.56	14.24	0.1	20.53	23.67	1.25	0.36	1.95	99.89	0.41	7.97	0	18	-28.42	9.73	1.36	63.33	112.51	582.87	476.54	734.42	628.09	603.29	500.9	714.86	515.45
38.405	0	0.08	0.11	0.05	0.73	0.03	0.09	0.36	1.42	0.51	98.54	8.49	0	94.94	0.02	44.6	0.01	0.41	1.42	0	1.95	0.78	0	0.51	19.15	0.12	20.32	5.55	1.46	0.32	1.97	99.98	0.44	5.81	0	18	-27.57	7.34	1.74	62.57	111.98	585.62	483.64	732.05	630.07	603.96	507.63	715.13	521.1
38.438	0	0.08	0.09	0.06	0.74	0.03	0.09	0.38	1.43	0.43	98.53	11.34	0	94.49	0.01	45.64	0.01	0.54	1.43	0	1.43	0.76	0	0.43	22.1	0.13	17.34	4.23	1.26	0.25	1.96	99.98	0.45	3.96	0	18	-29.66	7.79	1.64	62.09	108.99	588.01	490.64	730.96	633.58	606.02	513.51	714.17	527.03
38.471	0	0.09	0.09	0.06	0.53	0.03	0.1	0.27	2.06	0.39	98.94	6.19	0	96.69	0.01	37.2	0.01	0.67	2.06	0	1.26	0.56	0	0.39	22.3	0.11	13.38	2.6	1.38	0.2	2	99.99	0.48	2.25	0	12	-31.85	5.13	1.31	61.56	110.67	589.77	496.89	729.32	636.43	604.88	519.3	714.79	532.24
38.505	0	0.09	0.1	0.05	0.37	0.03	0.11	0.19	1.82	0.31	99.26	2.02	0	95.74	0	28.87	0.01	0.65	1.82	0	0.98	0.48	0	0.31	16.13	0.1	7.07	1.71	1.18	0.12	1.47	100	0.42	0.89	0	12	-27.65	6.44	0.44	61.76	107.54	591.96	503.61	727.59	639.24	605.79	527.67	712.93	537.01
38.538	0	0.1	0.11	0.03	0.27	0.03	0.11	0.14	1.89	0.21	99.46	0.64	0	96.96	0	20.97	0.01	0.56	1.89	0	0.68	0.4	0	0.21	8.39	0.1	3.12	1.68	1.15	0.08	1.15	99.99	0.43	0.29	0	12	-28.41	4.68	1.76	61.5	104.7	590.81	511.25	721.62	642.06	604.71	533.69	708.99	543.08
38.571	0	0.11	0.13	0.03	0.22	0.03	0.11	0.11	2.11	0.19	99.56	0.35	0	97.11	0	15.29	0.01	0.43	2.11	0	0.61	0.22	0	0.19	5.49	0.1	1.78	2.42	1.21	0.06	1.35	99.98	0.45	0.12	0	12	-28.33	4.42	0.97	61.37	104.36	589.83	517.92	717.09	645.17	601.44	540.56	705.46	548.95
38.605	0	0.11	0.15	0.03	0.18	0.03	0.11	0.09	1.58	0.12	99.64	0.33	0	95.84	0	10.17	0.01	0.35	1.58	0	0.58	0.24	0	0.12	2.59	0.09	0.83	1.14	0.93	0.03	1.04	99.99	0.42	0.06	0	12	-28.34	6.31	0.9	61.96	101.83	587.38	521.6	709.74	643.96	597.86	542.92	699.19	553.01
38.638	0	0.12	0.16	0.03	0.16	0.03	0.12	0.07	1.25	0.11	99.68	0.33	0	97.7	0	6.71	0.01	0.24	1.31	0.01	0.41	0.13	0	0.11	1.25	0.09	0.31	0.78	0.94	0.02	0.98	99.99	0.42	0.02	0	12	-29.93	3.24	-0.44	61.76	102.43	583.94	526.5	706.52	649.08	593.05	548.76	695.13	557.23
38.671	0	0.12	0.17	0.03	0.15	0.03	0.12	0.07	1.05	0.13	99.66	0.33	0	94.75	0	3.81	0.02	0.23	1.05	0.01	0.44	0.08	0	0.13	1.03	0.1	0.25	0.89	1.11	0.01	1.14	99.92	0.45	0	0	12	-26.58	7.54	-1.05	63.16	103.64	580.17	527.2	701.7	648.73	587.71	550.42	691.01	558.82
38.705	0	0.13	0.18	0.03	0.14	0.03	0.12	0.06	0.84	0.2	99.65	0.33	0	84.69	0.01	2.42	0.03	0.24	0.84	0.01	0.43	0.12	0	0.2	1.29	0.1	0.22	0.79	1.67	0.01	1.98	99.78	0.49	0	0	12	-25.57	13.45	-1.3	63.76	96.79	570.73	525.18	694.97	649.42	583.09	547.96	679.43	557.25
38.738	0	0.13	0.17	0.03	0.14	0.03	0.12	0.06	0.65	0.19	99.65	0.33	0	74.84	0.01	2.62	0.03	0.19	0.65	0.01	0.7	0.16	0	0.19	1.22	0.1	0.18	1.47	1.82	0.01	2.19	99.19	0.49	0	0	12	-19.72	16.55	0.49	65.17	90	560.57	519.95	685.23	645.74	578.13	541.76	667.36	553.45
38.772	0	0.13	0.17	0.03	0.15	0.03	0.12	0.07	0.67	0.23	99.66	0.33	0	56.56	0.02	4.1	0.04	0.19	0.67	0.01	0.98	0.28	0	0.23	1.54	0.07	0.2	3.6	2.52	0.01	2.35	98.99	0.51	0	0	12	-20.52	20.68	1.08	66.46	85.33	549.18	508.95	675.86	638	570.57	530.49	655.14	541.86
38.805	0	0.14	0.17	0.03	0.16	0.03	0.12	0.07	0.92	0.22	99.67	0.33	0	58.31	0.03	5.36	0.04	0.15	0.92	0.01	0.82	0.13	0.5	0.22	2.38	0.08	0.21	6.86	2.31	0.01	2.68	98.63	0.53	0.17	0	12	-16.76	20.32	3.45	69.63	79.74	542.52	497.61	671.08	629.75	569.59	517.79	647.65	534.09
38.838	0	0.15	0.17	0.03	0.15	0.03	0.13	0.07	1.26	0.19	99.65	0.33	0	37.3	0.06	4.95	0.04	0.11	1.26	0.02	0.84	0.05	2.06	0.19	3.93	0.09	0.22	13.99	1.91	0.01	3.33	87.84	0.5	0.53	0	12	-17.99	24.6	4.35	70.07	75.86	543.23	487.37	674.24	623.84	573.74	508.61	648.62	520.78
38.872	0	0.17	0.17	0.03	0.16	0.03	0.13	0.07	1.86	0.13	99.65	0.63	0	38.29	0.07	5.94	0.05	0.09	1.86	0.02	0.56	0.02	2.18	0.13	6.48	0.09	0.21	23.15	1.73	0.01	2.98	37.42	0.54	0.71	1	18	-18.82	24.39	5.17	72.27	77.07	540.96	475.8	674.52	614.54	572.86	496.61	648.6	510.84
38.905	0	0.19	0.17	0.04	0.17	0.03	0.14	0.08	1.75	0.12	99.62	1.08	0	30.54	0.1	8.12	0.05	0.09	1.75	0.04	0.42	0.01	2.92	0.12	10.73	0.09	0.27	28.59	1.59	0.01	3.03	30.9	0.52	0.89	0	18	-15.19	26.11	7.73	73.7	74.69	540.23	466.52	674.61	607.87	575.32	487.87	648.72	501.7
38.938	0	0.13	0.15	0.04	0.22	0.03	0.12	0.11	1.55	0.1	99.57	0.61	0	17.43	0.17	15.35	0.04	0.09	1.55	0.06	0.38	0.01	4.23	0.1	11.29	0.09	0.32	13.44	1.31	0.02	3.33	20.71	0.58	1.33	0	18	-11.9	29.78	7.74	74.87	69.86	541.36	456.41	673.14	595.88	577.51	477.88	645.99	491.68
38.972	0	0.1	0.12	0.03	0.28	0.03	0.1	0.14	0.77	0.12	99.45	0.67	0	21.85	0.2	22.82	0.04	0.06	0.77	0.07	0.19	0.01	4.34	0.08	7.1	0.12	0.26	2.32	1.2	0.02	3.01	2.93	0.55	1.63	0	18	-9.08	28.37	9.19	75.34	68.55	542.72	448.86	675.71	591.44	580.57	471.91	648.36	482.14
39.005	0	0.09	0.12	0.03	0.31	0.03	0.09	0.17	0.68	0.12	99.38	0.8	0	32.92	0.29	25.95	0.04	0.05	0.68	0.12	0.1	0.01	6.46	0.07	6.65	0.12	0.25	1.23	1.33	0.02	2.99	0.62	0.62	2.24	0	18	-7.01	25.56	11.01	75.77	68.59	541.79	441.12	679.26	588.29	582.67	466.55	650.74	474.91
39.038	0	0.09	0.12	0.03	0.31	0.03	0.09	0.16	0.75	0.12	99.39	0.68	0	32.41	0.54	25.56	0.04	0.05	0.75	0.22	0.06	0.01	6.73	0.06	4.6	0.12	0.21	0.37	1.47	0.03	3.06	0.08	0.67	2.12	0	18	-8.29	25.67	10.65	76.46	70.98	544.03	434.98	682.55	582.53	584.2	460.86	654.75	468.69
39.072	0	0.09	0.12	0.03	0.3	0.03	0.09	0.16	0.86	0.15	99.39	0.58	0	24.1	0.86	25.04	0.03	0.05	0.71	0.32	0.04	0.02	5.99	0.06	2.9	0.15	0.18	0.3	1.51	0.07	2.79	0.05	0.71	2.08	0	18	-6.38	27.74	10.39	76.47	68.01	545.43	431.22	683.03	578.33	586.3	457.72	653.99	464.38
39.105	0	0.08	0.11	0.03	0.34	0.03	0.09	0.19	1.19	0.14	99.32	0.73	0	20	1.19	28.03	0.04	0.04	1.16	0.38	0.05	0.04	4.12	0.07	1.83	0.14	0.19	0.72	1.86	0.08	3.1	0.01	0.75	1.8	0	18	-3.89	28.93	11.3	76.7	66.46	552.1	426.09	689.94	572.56	594.28	455.06	660.64	458.77
39.139	0	0.08	0.11	0.03	0.35	0.03	0.09	0.2	1.2	0.14	99.29	0.77	0	24.81	2.17	27.93	0.04	0.03	1.17	0.51	0.05	0.02	6.61	0.07	1.2	0.14	0.26	1.46	2.37	0.2	4.13	0.02	0.91	2.24	0	18	-5.72	27.54	12.78	76.94	66.96	552.79	422.95	693.51	572.45	597.05	451.11	663.75	457
39.172	0	0.09	0.15	0.02	0.31	0.03	0.1	0.17	1.3	0.12	99.38	0.58	0	23	3.34	22.91	0.04	0.03	1.3	0.63	0.05	0.03	7.36	0.07	0.86	0.12	0.3	1.5	2.86	0.35	5.06	0.01	1.1	3.57	0	12	-2.35	28.04	12.17	77.24	67.18	561.35	420.43	700.09	568.68	604.21	448.6	671.11	454.82
39.205	0	0.1	0.17	0.02	0.26	0.03	0.12	0.14	1.35	0.11	99.47	0.37	0	34.29	4.33	16.85	0.04	0.02	1.35	0.59	0.05	0.02	7.68	0.09	0.87	0.11	0.32	2.16	3.28	0.41	4.86	0.02	1.25	3.39	0	12	-3.66	25.25	12.59	77.43	67.27	566.19	418.24	704.6	565.43	608.87	446.56	675.92	452.03
39.239	0	0.1	0.2	0.02	0.25	0.03	0.13	0.13	1.59	0.1	99.5	0.33	0	29.09	6.38	13.22	0.05	0.02	1.58	0.77	0.06	0.01	10.5	0.08	1.13	0.1	0.38	2.16	3.21	0.66	3.81	0.01	1.59	4.7	0	12	-7.04	26.45	14.1	77.53	67.67	568.68	415.88	707.93	563.32	612.72	442.74	679.93	450.63
39.272	0	0.1	0.21	0.02	0.25	0.03	0.15	0.13	1.74	0.08	99.49	0.33	0	51.18	8.1	11.7	0.05	0.02	1.74	0.66	0.04	0.01	7.17	0.08	0.94	0.08	0.39	1.66	4.03	0.77	3.69	0.01	1.64	4.92	0	12	1.73	21.76	12.94	78.33	69.5	580.6	415.7	719.31	564.46	622.59	444.04	691.69	451.53
39.305	0	0.11	0.26	0.02	0.23	0.03	0.15	0.12	1.74	0.07	99.48	0.33	0	34.16	7.81	9.42	0.06	0.02	1.54	0.56	0.03	0.01	4.83	0.07	0.97	0.07	0.37	1.41	4.52	1.04	3.38	0.03	1.74	6.25	0	12	-4.12	25.28	12.47	77.61	69.07	583.1	414.31	722.86	563.61	625.77	441.4	694.38	449.37
39.339	0	0.11	0.24	0.03	0.25	0.03	0.15	0.12	2.08	0.09	99.5	0.33	0	41.58	8	9.94	0.09	0.02	1.29	0.52	0.02	0.01	2.3	0.08	1.19	0.05	0.35	1.2	7.31	1.18	2.19	0.04	2.08	5.72	0	12	-2.92	23.7	13.25	77.76	70.46	588.67	413.38	728.06	561.94	630.99	440.63	700.93	449.15
39.372	0	0.11	0.22	0.03	0.26	0.03	0.15	0.13	2.05	0.09	99.48	0.33	0	35.42	7.81	11.36	0.09	0.02	1.06	0.51	0.01	0.01	0.87	0.09	1.09	0.05	0.28	0.88	7.08	1.19	2.13	0.06	2.05	5.56	0	12	-3.54	25	12.07	77.93	72.41	596.27	411.56	735.19	560.03	636.99	437.9	708.76	447.5
39.406	0	0.11	0.22	0.03	0.29	0.03	0.14	0.14	2.45	0.11	99.42	0.44	0	50.03	7.59	13.52	0.11	0.03	0.83	0.4	0.01	0	0	0.1	1.49	0.05	0.27	1.49	10.49	1.65	2.45	0.05	2.59	6.12	0	12	-4.4	21.99	12.68	77.96	73.13	600.24	411.01	738.81	558.72	640.7	436.84	713.11	447.08
39.439	0	0.1	0.2	0.03	0.34	0.03	0.13	0.18	2.32	0.14	99.31	0.58	0	49.71	7.83	18.35	0.11	0.03	0.74	0.26	0.01	0	0	0.14	2.09	0.04	0.3	2.31	9.71	1.72	2.41	0.04	2.32	6.19	0	12	-5.02	22.06	12.66	77.81	72.18	602.68	410.76	740.37	557.33	643.03	436.63	714.58	446.21
39.472	0	0.11	0.24	0.03	0.33	0.03	0.13	0.17	2.93	0.17	99.33	0.55	0	63.91	7.04	18.72	0.1	0.03	0.78	0.25	0.01	0	0	0.17	2.93	0.04	0.33	4.79	8.52	1.69	2.72	0.06	2.07	7.96	0	12	-2.66	19.14	14.61	78.45	74.65	609.83	410.63	747.4	556.27	650.29	436.64	724.07	447.99
39.506	0	0.11	0.22	0.03	0.34	0.03	0.13	0.18	3.6	0.21	99.31	0.63	0	58.94	6.51	19.96	0.1	0.03	0.66	0.21	0.01	0	0	0.31	3.6	0.03	0.37	9.12	8.33	2.22	3.16	0.05	1.92	7.47	0	12	-1.4	20.19	15.57	78.48	73.36	609.49	409.89	748.2	556.71	651.67	436.66	724.18	447.77
39.539	0	0.11	0.23	0.03	0.36	0.03	0.13	0.2	5.53	0.19	99.28	0.92	0	64.77	6.99	22.04	0.1	0.03	0.6	0.19	0.01	0	0	0.45	5.53	0.03	0.4	12.4	6.27	2.15	3.39	0.04	1.63	7.99	0	12	-3.46	18.96	15.53	78.35	74.96	609.31	409.34	748.19	555.78	650.9	435.55	724.94	447.26
39.572	0	0.11	0.28	0.03	0.44	0.03	0.13	0.26	7.57	0.16	99.12	2.74	0	66.21	7.57	28.05	0.09	0.02	0.73	0.16	0.01	0	0	0.53	9.52	0.03	0.6	20.87	5.01	1.96	3.84	0.07	1.51	11.02	0	12	-4.19	18.64	16.14	78.64	74.77	610.32	410.45	746.81	553.8	651.19	435.84	724.91	448.32
39.606	0	0.14	0.35	0.03	0.42	0.03	0.14	0.26	7.57	0.12	99.16	9.75	0	55.06	7.57	27.64	0.06	0.02	0.68	0.12	0	0	0.45	0.56	10.13	0.03	1.05	38	2.92	1.74	3.89	0.21	1.33	13.13	0	12	-2.93	20.99	12.38	78.33	74.95	613.09	418.85	741.83	555.56	647.76	442.34	721.73	454.4
39.639	0	0.2	0.37	0.03	0.45	0.03	0.13	0.27	6.47	0.07	99.1	51.34	-2.79	80.13	6.47	30.37	0.04	0.02	0.75	0.07	0.01	0	2.35	0.51	12.74	0.03	2.17	63.63	2.22	1.29	4.03	49.61	1.21	14.11	0	12	-9.17	15.03	9.84	77.56	79.19	612.6	430.71	736.32	560.92	641	452.22	719.37	463.59
39.672	0	0.28	0.47	0.04	0.4	0.03	0.13	0.22	4.56	0.04	99.07	76.4	-6.68	83.24	4.56	27.89	0.03	0.01	0.81	0.04	0.01	0	6.66	0.63	14.23	0.04	4.03	80.07	1.88	1.06	4.49	96.54	1.03	15.63	0	12	-18.98	13.99	8.01	76.02	80.69	609.66	443.69	725.41	562.94	632.45	460.95	711.8	475.58
39.706	0	0.25	0.4	0.03	0.32	0.03	0.13	0.16	3.84	0.05	99.2	40.56	-2.85	81.65	3.84	21.21	0.02	0.02	0.84	0.04	0.03	0	9.45	0.64	9.97	0.05	6.54	67.37	1.32	0.8	5.08	87.21	0.83	12.5	0	12	-22.74	14.54	5.9	74.44	79.7	610.04	455.67	720.99	567.86	629.72	471.37	707.71	487.82
39.739	0	0.17	0.37	0.03	0.29	0.03	0.12	0.14	3.1	0.09	99.26	6.1	0	87.1	3.1	18.23	0.02	0.03	0.74	0.02	0.09	0	7.89	0.64	6.17	0.06	8.07	41.08	1.3	0.72	5.51	79.61	0.82	11.08	0	12	-21.44	12.45	2.85	70.99	79.26	605.79	472.26	714.73	583.08	622.19	490.64	700.87	500.18
39.773	0	0.12	0.34	0.03	0.25	0.03	0.13	0.11	1.46	0.26	99.32	0.47	0	88.55	1.46	13.85	0.02	0.03	0.66	0.01	0.26	0.03	7	0.76	7.21	0.1	12.4	11.08	0.75	0.38	6.99	97.33	0.59	9.06	0	12	-24.9	11.77	1.06	67	85.49	600.32	487.85	707.9	595.43	611.75	506.74	696.79	515.53
39.806	0	0.13	0.3	0.03	0.22	0.03	0.14	0.08	0.76	0.32	99.41	0.33	0	89.98	0.76	8.48	0.02	0.03	0.63	0.01	0.32	0.04	7.42	0.91	7.63	0.11	18.04	10.16	0.67	0.25	9.77	91.87	0.49	6.38	0	12	-27.78	11.03	0.43	64.57	87.47	592.33	496.91	698.95	603.53	601.83	515.78	688.9	524.14
39.839	0	0.14	0.22	0.03	0.19	0.03	0.14	0.07	0.55	0.64	99.55	0.33	0	90.52	0.37	4.48	0.03	0.05	0.55	0.01	0.64	0.19	5.07	1	5.76	0.13	20.37	8.67	0.79	0.19	9.24	98.98	0.48	2.75	0	12	-28.64	10.72	-0.81	62.44	86.98	585.74	506.52	693.14	613.92	594.97	526.2	681.67	533.22
39.873	0	0.14	0.21	0.03	0.17	0.03	0.14	0.06	0.62	1.29	99.59	0.33	0	89.47	0.21	3.01	0.03	0.07	0.62	0.01	1.29	0.25	3.2	1.29	6.01	0.15	14.37	5.7	0.55	0.1	10.29	97.9	0.38	1.64	0	12	-30.27	11.3	-1.41	62.45	92.11	578.77	505.01	689.92	616.16	586.73	526.34	678.72	531.17
39.906	0	0.13	0.2	0.03	0.15	0.03	0.14	0.06	0.7	1.26	99.6	0.33	0	75.62	0.14	2.05	0.03	0.11	0.7	0.01	2.26	0.55	1.38	1.26	6.89	0.18	11.64	3.54	0.59	0.09	11.12	99.74	0.39	1.08	0	12	-27.27	16.34	-0.95	63.55	90.61	570.55	502.55	684.96	616.96	581.38	523.72	671.73	530.63
39.939	0	0.13	0.19	0.03	0.14	0.03	0.14	0.06	0.77	1.18	99.62	0.33	0	74.58	0.09	1.42	0.04	0.15	0.77	0.01	2.88	0.72	0.33	1.18	5.76	0.19	6.96	2.62	0.49	0.06	10.71	99.76	0.37	0.57	0	12	-21.6	16.62	-0.02	66.19	86.6	561.29	496.87	677.71	614.59	575.82	518.65	662.19	525.04
39.973	0	0.13	0.19	0.03	0.14	0.03	0.14	0.06	0.49	0.94	99.62	0.33	0	66.14	0.05	1.58	0.03	0.09	0.49	0.01	1.65	0.16	0.14	0.94	6.06	0.25	3.77	2.48	0.47	0.04	8.95	99.46	0.33	0.46	0	12	-19.3	18.65	0.85	69.69	84.44	551.46	483.32	673.36	607.45	570.64	504.7	654.46	514.91
40.006	0	0.14	0.19	0.03	0.14	0.03	0.14	0.06	0.42	0.73	99.63	0.33	0	72.48	0.03	2.74	0.03	0.08	0.42	0.01	0.73	0.05	0.25	0.86	7.41	0.28	2.71	7.79	0.41	0.05	7.48	98.14	0.31	0.51	0	12	-16.58	17.16	3.19	72.43	83.15	541.19	469.3	670.71	603.33	566.44	491.28	648.78	502.81
40.039	0	0.13	0.17	0.03	0.16	0.03	0.13	0.07	0.46	0.34	99.66	0.33	0	53.05	0.04	6.1	0.02	0.09	0.46	0.01	0.34	0.01	0.83	0.65	3.99	0.4	1.19	8.91	0.33	0.05	5.99	51.44	0.35	0.61	0	12	-14.88	21.39	5.31	74.32	79.85	533.46	456.29	667.63	596.36	564.3	478.16	642.95	491.92
40.073	0	0.12	0.13	0.03	0.24	0.03	0.1	0.12	0.53	0.12	99.51	1.05	0	65.92	0.06	19.33	0.02	0.14	0.53	0.02	0.12	0	1.56	0.48	3.7	0.48	0.69	17.03	0.32	0.04	5.32	5.59	0.38	0.83	1	18	-13.62	18.7	6.85	75.01	80.66	530.56	447.12	672.44	597.28	565.56	471.34	645.54	481.75
40.106	0	0.09	0.07	0.03	0.56	0.03	0.07	0.36	1.14	0.11	98.88	10.03	0	67.56	0.11	44.46	0.01	0.17	1.14	0.03	0.06	0	2.16	0.45	3.42	0.41	0.44	21.57	0.33	0.05	4.74	0.59	0.45	1.25	0	18	-11.22	18.33	8.19	75.43	79.93	530.53	440.47	674.94	594.58	567.92	465.76	647.3	475.06
40.14	0	0.05	0.04	0.03	1.4	0.03	0.04	1.12	2.12	0.2	97.2	33.19	0	80.03	0.2	71.92	0.02	0.25	2.12	0.05	0.03	0.01	2.94	0.5	3.36	0.45	0.39	12.71	0.47	0.06	4.26	0.11	0.51	1.5	0	18	-8.5	15.06	9.88	75.71	81.23	531.65	436.12	677.75	591.77	570.32	462.3	650.93	472.33
40.173	0	0.04	0.03	0.03	1.99	0.03	0.03	1.75	2.63	0.36	96.02	44.77	0	64.74	0.38	82.68	0.03	0.2	2.63	0.1	0.04	0.01	4.62	0.33	2.18	0.36	0.27	8.04	0.56	0.07	3.49	0.09	0.65	1.59	0	18	-6.59	18.96	8.75	75.7	80.94	535.93	433.09	683.98	591.01	575	461.5	655.61	468.79
40.206	0	0.03	0.02	0.03	2.77	0.03	0.03	2.65	3.29	0.35	94.47	56.73	0	72.49	0.85	92.32	0.03	0.28	3.29	0.21	0.04	0.01	9.46	0.26	1.69	0.35	0.24	4.39	0.67	0.1	3.49	0.06	0.79	2.29	0	18	-9.37	17.16	9.97	75.92	80.5	540.38	431.37	685.74	585.42	579.07	458.38	659.13	466.75
40.24	0	0.03	0.02	0.02	3.24	0.03	0.03	3.23	3.5	0.31	93.52	62.5	0	80.95	1.87	95.92	0.03	0.48	3.5	0.58	0.05	0.02	15.9	0.19	1.97	0.31	0.24	3.77	0.77	0.11	2.7	0.11	0.83	2.73	0	18	-3.84	14.77	9.69	76.09	79.13	551.49	431.47	695.68	586.27	589.95	458.17	668.49	467.84
40.273	0	0.03	0.02	0.02	3.52	0.03	0.03	3.58	3.35	0.27	92.83	62.89	0	82.57	3.64	96.55	0.03	0.67	3.94	1.07	0.04	0.02	24.35	0.18	1.91	0.27	0.21	3.35	0.91	0.13	2.67	0.08	0.96	2.44	0	18	-7.38	14.22	9.9	75.95	82.56	556.59	430.6	701.46	584.68	594.04	457.02	676.01	466.94
40.306	0	0.03	0.02	0.02	3.51	0.03	0.03	3.6	3.84	0.25	92.8	63.41	0	81.4	4.7	95.49	0.03	0.71	3.84	1.5	0.04	0.02	23.66	0.16	2.55	0.25	0.31	4.69	1.28	0.2	2.39	0.09	1.33	2.56	0	18	-6.48	14.62	9.2	76.15	82.82	566.78	430.27	710.61	584.09	603.2	455.83	685.29	466.77
40.34	0	0.03	0.02	0.02	3.13	0.04	0.03	3.23	3.52	0.2	93.54	59.87	0	80.27	4.46	92.98	0.02	0.59	3.52	1.6	0.04	0.01	29.7	0.1	1.78	0.2	0.4	5.33	1.22	0.39	1.52	0.07	1.98	2.64	0	18	-5.71	14.99	10.45	76.17	80.6	574.22	429.48	718.53	583.67	612.67	455.53	692.55	466.31
40.373	0	0.03	0.02	0.02	2.89	0.03	0.03	2.92	2.6	0.18	94.16	54.98	0	83.84	4.28	90.58	0.01	0.54	2.6	1.29	0.03	0.01	35.92	0.09	1.43	0.18	0.51	5.24	1.4	0.5	1.37	0.08	2.01	3.04	0	18	-7.11	13.77	9.82	76.51	85.12	583.53	427.67	727.62	581.3	619.56	452.63	703.77	465.06
40.407	0	0.03	0.03	0.02	2.66	0.03	0.03	2.74	2.56	0.14	94.52	48.9	0	70.39	4.45	88.08	0.01	0.53	1.59	1.11	0.02	0	38.15	0.06	1.19	0.14	0.71	4.71	1.84	1.26	0.98	0.09	2.56	3.51	0	18	-4.27	17.67	11.25	76.71	81.42	589.46	425.16	734.93	580.49	628.86	451.66	709.45	463.25
40.44	0	0.03	0.03	0.02	2.73	0.04	0.03	2.9	2.69	0.12	94.21	48.65	0	77.79	4.87	87.97	0.01	0.64	1.53	0.83	0.02	0	34.39	0.05	1.25	0.12	1.07	4.69	2.38	2.23	0.83	0.09	2.69	4.21	0	18	-3.72	15.73	10.56	76.99	82.89	596.96	424.51	742.67	579.83	635.22	451.93	717.48	462.11
40.473	0	0.03	0.03	0.02	2.72	0.03	0.04	2.87	2.63	0.12	94.26	43.56	0	80.83	6.67	85.65	0.01	0.59	1.41	0.78	0.01	0	26.76	0.04	1.31	0.12	1.59	4.46	2.66	2.56	0.78	0.2	2.63	4.27	0	18	-5.91	14.8	11	76.84	82.32	602.51	424.04	748	578.4	641.13	451.28	722.86	461.09
40.507	0	0.03	0.03	0.02	2.43	0.04	0.04	2.74	3.92	0.11	94.52	39.15	0	78.37	8.47	80.6	0.01	0.5	1.72	0.71	0.01	0	26.53	0.03	1.18	0.11	2.5	7.25	4.2	4.77	0.79	0.12	3.92	5.55	0	18	-6.46	15.56	11.18	76.87	82.03	607.13	423.19	752.98	577.75	646.2	450.53	727.66	460.21
40.54	0	0.04	0.04	0.02	2.4	0.04	0.05	2.65	3.74	0.08	94.7	36.07	0	72.64	10.9	76.14	0.01	0.39	1.64	0.68	0.01	0	26.2	0.02	0.96	0.08	3.75	10.08	5.93	6.08	0.81	0.12	3.74	6.12	0	18	-7.31	17.12	11.28	76.79	80.54	611.07	423.06	756.06	576.87	650.5	449.75	730.41	459.83
40.573	0	0.04	0.04	0.02	2.48	0.04	0.07	2.7	3.34	0.07	94.6	34.6	0	70.96	14.11	73.56	0.01	0.35	1.38	0.52	0.01	0	18.6	0.02	0.87	0.07	3.99	11.85	5.82	5.96	0.73	0.2	3.34	5.62	0	18	-5.56	17.53	12.11	76.88	80.71	611.45	421.35	756.08	574.8	651.26	448.04	731.21	459.06
40.607	0	0.04	0.04	0.02	2.93	0.04	0.08	3.37	3.19	0.06	93.25	29.02	0	72.44	17.89	73.02	0.01	0.36	0.92	0.5	0.01	0	8.93	0.01	0.74	0.06	3.39	7.96	9.18	8.21	0.56	0.07	3.19	3.8	0	18	-8.13	17.17	12.88	76.97	81.29	611.37	419.62	755.75	571.84	651.36	445.66	731.79	457.4
40.64	0	0.03	0.04	0.02	2.85	0.03	0.09	3.25	3.02	0.06	93.51	25.54	0	76.71	19.41	70.5	0.01	0.33	0.67	0.57	0	0	4.95	0.01	0.63	0.06	2.69	3.19	9.51	8.29	0.51	0.06	3.02	3.4	0	18	-5.38	16.04	12.1	77.24	81.52	611.85	417.81	756.1	570.86	651.07	444.21	731.79	455.7
40.673	0	0.04	0.04	0.02	2.98	0.04	0.09	3.6	1.87	0.06	92.8	28.89	0	78.21	19.88	70.1	0.01	0.32	0.68	0.59	0	0	3.77	0.01	0.55	0.06	2.54	1.87	12.02	10.81	0.44	0.03	3.05	3.21	0	18	-4.47	15.61	10.92	77.39	82.12	611.72	417.85	754.79	570.5	649.32	443.64	730.58	455.47
40.707	0	0.04	0.04	0.03	3.17	0.03	0.09	3.78	1.15	0.05	92.44	32.36	0	77.76	19.63	71.15	0.01	0.33	0.71	0.58	0	0	4.21	0.01	0.52	0.05	2.22	1.15	13.01	11.22	0.36	0.03	2.5	3.18	0	18	-2.62	15.74	9.19	77.6	82.38	611.81	418.99	752.23	569.73	646.78	444.55	728.39	455.77
40.74	0	0.04	0.04	0.03	2.69	0.03	0.08	3.12	1.04	0.05	93.77	29.79	0	74.9	15.95	70.71	0.01	0.33	1.19	0.5	0	0	5.04	0.01	0.42	0.05	1.75	1.04	11.96	10.53	0.3	0.06	2.61	3.07	0	18	-4.9	16.53	7.56	77.49	83.07	611.26	420.31	748.84	567.23	643.43	445.21	725.79	456.04
40.774	0	0.04	0.03	0.03	2.81	0.04	0.06	3.78	1.61	0.05	92.44	35.52	0	79.47	13.67	75.11	0.01	0.33	3.05	0.44	0	0	6.76	0	0.3	0.05	1.58	1.61	10.8	13.2	0.22	0.04	2.57	3.41	0	18	-6.53	15.23	7.44	77.12	82.22	610.97	426.68	741.36	565.16	639.8	449.88	721.29	460.82
40.807	0	0.04	0.04	0.03	2.45	0.04	0.06	3.26	3.26	0.04	93.49	32.18	0	79.53	10.36	75.24	0.01	0.26	3.46	0.32	0.01	0	11.77	0	0.26	0.04	1.38	3.26	8.82	12.75	0.19	0.18	2.29	4.08	0	18	-11.6	15.22	7.15	76.4	80.97	610.17	435.37	733.22	564.56	635.74	456.18	715.87	467.82
40.84	0	0.04	0.04	0.03	2.26	0.04	0.05	3.03	5.55	0.04	93.94	32.79	0	83.89	7.08	76.89	0.01	0.22	5.55	0.32	0.01	0	17.46	0	0.21	0.04	1.44	6.68	7.51	12.64	0.2	0.48	2.33	4.63	0	18	-15.73	13.75	5.46	75.7	81.74	605.92	439.92	728.79	567.2	629.99	459.99	710.73	472.74
40.874	0	0.04	0.04	0.03	2.01	0.04	0.04	2.99	5.86	0.06	94.01	35.78	0	84.24	4.39	76.54	0.01	0.17	5.86	0.3	0.02	0	23.54	0	0.17	0.06	1.66	9.51	6.44	15.42	0.2	1.43	2.22	4.78	0	18	-21.15	13.62	5.29	75.06	82.67	600.77	445.83	721.29	568.61	623.35	463.78	704.52	479.47
40.907	0	0.04	0.05	0.03	1.65	0.04	0.04	2.54	3.62	0.06	94.92	22.61	0	87.24	3.1	72.01	0.01	0.15	3.62	0.25	0.04	0	32.24	0	0.12	0.06	1.85	5.9	6.01	17.18	0.21	0.09	2.32	5.51	0	18	-24.44	12.39	3.32	74.19	82.05	598.13	452.4	714.74	569.62	617.73	469.73	698.34	485
40.94	0	0.04	0.05	0.03	1.33	0.04	0.04	1.91	2.37	0.08	96.19	15.89	0	84.56	1.89	67.08	0.01	0.12	2.37	0.16	0.05	0	29.32	0	0.09	0.08	1.49	2.9	5.52	16.34	0.23	0.53	2.31	4.28	0	18	-25.09	13.5	3.94	73.56	79.58	596.79	459.74	708.58	572.25	615.52	476.21	693.77	490.7
40.974	0	0.05	0.05	0.03	1.12	0.03	0.04	1.72	2.05	0.13	96.57	11.59	0	84.52	1.19	63.42	0.01	0.09	1.31	0.11	0.07	0	32.14	0	0.06	0.13	1.2	2.05	4.63	18.14	0.26	0.2	2.27	4.12	0	18	-25.35	13.51	3.11	73.33	79.08	594.18	462.84	703.82	572.57	611.58	479.08	689.29	493.74
41.007	0	0.05	0.05	0.03	1.06	0.03	0.04	1.71	1.57	0.16	96.59	10.55	0	87.97	0.92	61.75	0.01	0.1	0.99	0.09	0.13	0.01	26.67	0	0.05	0.16	0.94	1.57	4.97	19.94	0.29	0.14	2.1	2.83	0	18	-28.16	12.05	3.12	73.55	82.87	591.5	464.65	699.09	572.24	606.08	480.1	687.48	495.66
41.04	0	0.05	0.05	0.03	0.9	0.03	0.05	1.45	1.42	0.16	97.09	7.4	0	87.16	0.75	57.1	0.01	0.1	1.04	0.06	0.34	0.03	19.28	0	0.04	0.16	0.57	1.42	4.78	20.86	0.32	0.13	2.1	1.38	0	18	-23.83	12.42	3.62	73.64	81.29	588.48	465.1	695.4	572.02	603.77	481.05	683.66	496.09
41.074	0	0.06	0.05	0.03	0.74	0.03	0.05	1.37	1.08	0.22	97.25	5.09	0	89.01	0.57	52.05	0.01	0.12	1.26	0.06	0.53	0.05	8.42	0	0.04	0.22	0.41	1.08	4.89	24.68	0.41	0.26	2.37	0.38	0	18	-22.67	11.54	2.64	73.62	82.19	584.16	464.76	693.56	574.16	599.61	481.58	680.42	496.56
41.107	0	0.06	0.04	0.03	0.75	0.03	0.05	1.45	0.63	0.25	97.1	5.21	0	91.75	0.65	51.95	0.01	0.13	1.79	0.05	0.61	0.09	4.62	0	0.04	0.25	0.24	0.63	5.28	26.05	0.5	0.05	2.38	0	0	18	-22	9.96	3	73.98	84.55	583.15	465.23	691.73	573.81	597.17	482.27	680.5	496.59
41.141	0	0.06	0.05	0.03	0.66	0.04	0.06	1.8	0.64	0.55	96.4	3.97	0	90.21	0.82	48.09	0.02	0.13	2.11	0.04	0.31	0.12	1.9	0	0.05	0.55	0.12	0.44	5.59	34.97	0.64	0.08	2.68	0	0	18	-23.19	10.9	3	73.73	81.37	583.04	465.46	688.52	570.94	597.06	481.78	677.22	495.76
41.174	0	0.05	0.04	0.03	0.92	0.04	0.05	3.1	0.73	0.86	93.8	8.26	0	89.25	0.88	57.78	0.02	0.16	1.83	0.03	0.23	0.13	0.18	0	0.07	0.86	0.07	0.48	5.58	38.58	0.73	0.03	2.54	0	0	18	-19.2	11.42	3.9	73.85	84.23	579.96	464.95	689.21	574.76	595.16	481.97	678.01	497.18
41.207	0	0.04	0.03	0.03	1.36	0.03	0.04	5.73	0.81	1.1	88.54	18.51	0	92.18	1.12	68.53	0.02	0.2	1.35	0.02	0.15	0.13	0.6	0	0.08	1.1	0.04	0.41	6.36	42.93	0.81	0.03	2.09	0	0	18	-21.3	9.67	4.49	74.17	86.32	577.61	464.33	688.87	576.26	593.12	481.46	678.19	496.07
41.241	0	0.04	0.02	0.03	1.9	0.03	0.04	13.39	1.2	1.37	73.22	32.75	0	91	1.37	77.4	0.02	0.33	0.93	0.02	0.11	0.19	0.43	0	0.11	2	0.03	0.31	6.98	56.09	1.2	0.01	1.64	0	0	18	-21.2	10.43	5	73.93	82.89	578.12	465.19	687.79	576.17	594.75	482.05	676.49	495.83
41.274	0	0.03	0.02	0.03	2.68	0.03	0.03	19.19	1.17	1.46	61.61	52.88	0	90.33	1.46	86.75	0.02	0.46	0.63	0.01	0.08	0.14	0.7	0	0.12	2.32	0.02	0.39	8.02	56.83	1.17	0.02	1.36	0	0	18	-23.21	10.83	4.72	73.88	83.45	578.03	465.05	688.58	577.07	594.53	482.4	677.11	494.38
41.307	0	0.03	0.02	0.03	3.43	0.03	0.03	26.25	0.98	1.28	48.75	68.07	0	93.13	1.28	93.07	0.03	0.61	0.5	0.01	0.08	0.15	0.68	0	0.15	2.99	0.02	0.39	9.68	60.24	1.29	0.08	0.98	0	0	18	-25.58	8.97	6.22	73.89	81.57	580	465.58	688.54	576.07	597.22	482.16	678.08	492.91
41.341	0	0.04	0.02	0.04	4.34	0.03	0.03	37.63	0.72	1.55	37.37	80.91	0	92.8	1.55	96.22	0.05	0.94	0.59	0.01	0.12	0.2	0.66	0	0.16	5.34	0.01	0.42	15.08	69.16	1.57	0.02	0.72	0	0	18	-25.55	9.21	5.78	73.86	79.87	581.51	464.96	688.68	574.41	598.46	481.9	677.82	490.94
41.374	0	0.04	0.02	0.04	4.72	0.03	0.03	39.44	0.62	1.5	35.56	83.7	0	92.49	1.5	97.81	0.05	1.35	0.5	0.01	0.14	0.26	0.58	0.01	0.16	4.95	0.01	0.4	15.89	69.04	1.45	0.05	0.62	0	0	18	-21.05	9.45	5.78	73.79	81.07	583.33	464.19	692.36	575.86	600.74	481.69	681.12	492.29
41.408	0	0.04	0.02	0.05	5.38	0.03	0.03	43.2	0.4	1.28	31.8	88.67	0	91.9	1.28	98.74	0.05	1.87	0.4	0	0.16	0.48	1.07	0.01	0.17	7.08	0.02	0.31	20.2	71.54	1.67	0.08	0.4	0	0	12	-21.77	9.86	5.97	73.95	81.51	584.58	463.66	693.91	575.59	602.07	481.06	682.88	491.72
41.441	0	0.04	0.02	0.05	5.55	0.03	0.03	48.26	0.39	1.17	26.74	89.6	0	91.14	1.17	98.91	0.04	2.08	0.39	0	0.12	0.32	1.59	0.01	0.19	7.7	0.02	0.43	21.22	76.17	1.72	0.05	0.34	0	0	12	-22.52	10.34	6.28	74.01	79.85	585.57	462.73	694.53	574.36	603.86	479.78	682.98	490.54
41.474	0	0.04	0.02	0.05	5.31	0.03	0.03	49.34	0.31	1.26	25.66	87.89	0	93.2	1.26	98.74	0.04	1.92	0.3	0	0.09	0.3	1.85	0.01	0.24	7.99	0.03	0.71	19.25	77.44	1.81	0.2	0.31	0	0	12	-19.22	8.91	6.87	74.01	83.53	585.31	461.92	695.27	574.55	602.87	479.1	685.46	491.62
41.508	0	0.04	0.02	0.04	4.67	0.03	0.03	44.65	0.31	0.92	30.35	84.66	0	91.21	0.92	97.57	0.04	0.87	0.31	0	0.09	0.25	3.85	0.02	0.34	5.9	0.07	1.94	17.02	75.49	2.1	2.24	0.27	0.08	0	12	-18.49	10.31	5.76	73.14	83.56	589.49	466.37	701.2	579.87	607.44	483.34	689.59	498.61
41.541	0	0.04	0.02	0.04	3.64	0.03	0.03	30.52	0.27	0.71	44.48	75.23	0	86.56	0.71	91.32	0.04	0.37	0.27	0	0.1	0.1	4.66	0.03	0.41	5.24	0.1	3.12	15.83	67.86	2.05	29.79	0.24	0.19	0	12	-24.9	12.68	5.46	71.01	85.46	593.24	475.53	706.67	589.23	611.18	491.4	694.92	508.47
41.574	0	0.06	0.03	0.04	1.81	0.02	0.04	9.59	0.23	0.47	80.82	34.48	0	85.04	0.47	71.17	0.04	0.18	0.2	0	0.14	0.07	3.71	0.02	0.59	3.98	0.14	4.41	14.18	54.33	2.35	90.49	0.23	0.24	0	12	-25.65	13.31	4.08	68.95	86.02	600.34	486.24	712.65	598.61	616.33	502.97	701.09	517.61
41.608	0	0.08	0.06	0.04	0.86	0.02	0.06	2.41	0.25	0.25	95.19	7.99	0	90.61	0.25	49.36	0.03	0.07	0.17	0	0.13	0.06	3.99	0.03	0.7	2.89	0.19	3.59	13.55	41.46	2.73	99.62	0.17	0.4	0	12	-30.71	10.67	3.41	66.19	90.2	601.47	495.18	714.66	608.37	615.46	511.21	704.24	527.19
41.641	0	0.12	0.11	0.04	0.35	0.02	0.09	0.47	0.19	0.14	99.06	0.97	0	84.34	0.14	22.71	0.04	0.03	0.19	0	0.16	0.04	4.16	0.03	1.01	2.18	0.21	1.71	12.46	28.59	3.29	99.75	0.18	0.4	0	12	-30.45	13.58	0.68	64.51	88.76	607.81	504.59	720.98	617.76	620.39	522.59	708.27	535.08
41.674	0	0.14	0.15	0.04	0.24	0.02	0.11	0.18	0.18	0.11	99.51	0.47	0	90.31	0.11	11.85	0.04	0.02	0.18	0	0.23	0.05	3.07	0.03	1.35	1.65	0.23	0.83	13.07	17.04	3.9	99.78	0.15	0.38	0	12	-31.85	10.84	2.62	62.82	92.32	609.06	512.8	724.65	628.39	622.5	529.96	713.76	543.96
41.708	0	0.16	0.18	0.04	0.19	0.02	0.12	0.09	0.26	0.08	99.62	0.33	0	94.02	0.08	4.26	0.05	0.01	0.26	0	0.34	0.1	2.57	0.03	1.45	0.92	0.23	0.25	12.88	6.41	4.31	99.4	0.13	0.34	0	12	-31.55	8.23	2.45	62.21	93.34	609.91	518.32	723.22	631.63	621.41	535.92	713.95	548.15
41.741	0	0.17	0.19	0.04	0.17	0.02	0.13	0.07	0.33	0.05	99.62	0.33	0	93.57	0.05	1.59	0.05	0	0.33	0	0.52	0.11	2.55	0.03	1.28	0.83	0.28	0.1	12.69	4.41	4.5	99.52	0.15	0.32	0	12	-31.1	8.61	2.27	62.1	91.62	608.21	517.93	722.99	632.71	621.32	535.09	711.82	549.39
41.775	0	0.16	0.19	0.04	0.16	0.02	0.13	0.06	0.35	0.06	99.62	0.33	0	94.44	0.04	0.97	0.06	0	0.35	0	0.47	0.12	1.01	0.03	1.04	0.44	0.17	0.02	9.99	1.53	5.5	99.81	0.16	0.15	0	12	-28.37	7.83	2.61	62.45	89.96	608.58	517.74	723.49	632.65	622.6	536.06	711.84	547.39
41.808	0	0.15	0.19	0.03	0.15	0.02	0.13	0.06	0.36	0.07	99.62	0.33	0	91.82	0.03	0.9	0.07	0	0.36	0	0.5	0.08	0.73	0.03	1.05	0.35	0.2	0.04	8.55	0.78	6.46	99.93	0.17	0.09	0	12	-27.65	9.91	0.98	62.53	89.67	611.36	517.7	726.4	632.73	624.41	537.13	713.52	547.11
41.841	0	0.15	0.19	0.03	0.15	0.03	0.13	0.06	0.43	0.07	99.62	0.33	0	93.03	0.03	0.92	0.07	0.01	0.43	0	0.4	0.07	1.1	0.03	1.06	0.36	0.28	0.08	8.01	0.6	7.48	99.97	0.19	0.11	0	12	-28.21	9.05	2.33	61.75	91.54	609.97	515.75	727.18	632.96	624.34	533.92	714.86	547.54
41.875	0	0.15	0.19	0.03	0.15	0.03	0.13	0.06	0.41	0.07	99.62	0.33	0	90.6	0.03	0.67	0.07	0.01	0.41	0.01	0.55	0.07	0.85	0.04	1.45	0.28	0.33	0.32	6.04	0.22	10.7	99.95	0.22	0.05	0	12	-28.42	10.67	1.29	62.29	92.68	614.17	513.97	733.92	633.72	628.4	533.48	720.33	545.23
41.908	0	0.15	0.19	0.03	0.14	0.03	0.13	0.06	0.6	0.07	99.62	0.33	0	91.52	0.04	0.75	0.07	0.02	0.6	0.01	0.85	0.17	1.3	0.04	2.14	0.28	0.47	1.92	5.65	0.22	9.75	99.96	0.23	0.1	0	12	-27.96	10.11	2.62	62.3	90.09	613.29	512.06	731.61	630.38	629.14	530.31	718.23	543.66
41.941	0	0.15	0.19	0.03	0.14	0.03	0.13	0.06	0.5	0.09	99.62	0.33	0	92.4	0.03	0.55	0.09	0.02	0.5	0.01	1.14	0.39	1.78	0.05	3.36	0.22	0.64	4.67	5.12	0.12	10.57	99.96	0.23	0.14	0	12	-26.59	9.51	2.07	62.53	88.25	613.79	510.16	731.52	627.89	629.82	528.79	717.13	541.55
41.975	0	0.16	0.19	0.04	0.14	0.03	0.13	0.06	0.47	0.1	99.62	0.33	0	86.47	0.03	0.89	0.1	0.02	0.47	0.01	1.17	0.4	2.71	0.05	4.14	0.13	0.95	7.24	5.16	0.04	10.83	99.71	0.31	0.2	0	12	-27.79	12.73	3.42	62.9	88.96	613.09	504.55	732.76	624.22	631.07	521.64	718.41	538.51
42.008	0	0.17	0.19	0.04	0.15	0.03	0.14	0.06	0.49	0.08	99.62	0.33	0	79.6	0.02	1.49	0.08	0.03	0.49	0.01	0.47	0.2	2.79	0.05	5.79	0.11	1.35	10.66	5.5	0.05	11.16	98.19	0.31	0.32	0	12	-28.24	15.19	4.6	64.13	87.13	609.8	496.14	733.17	619.83	631.41	513.2	716.84	530.33
42.041	0	0.18	0.18	0.04	0.16	0.03	0.14	0.06	0.56	0.06	99.63	0.33	0	60.52	0.03	3.14	0.06	0.04	0.56	0.01	0.21	0.08	2.96	0.05	8.03	0.11	2.06	12.56	6.56	0.04	9.98	76.18	0.34	0.51	0	12	-26.68	19.86	4.75	66.77	85.96	607.46	483.37	733.77	610.67	631.44	500.84	715.49	518.86
42.075	0	0.17	0.17	0.04	0.18	0.03	0.14	0.07	0.84	0.06	99.63	0.34	0	71.02	0.03	7.18	0.04	0.05	0.84	0.01	0.08	0.03	1.71	0.06	10.19	0.09	2.01	13.42	5.83	0.04	9.93	69.01	0.37	0.65	1	18	-20.67	17.52	6.88	68.33	83.68	603.6	476.17	735.54	612.03	632.68	495.56	714.7	512.15
42.108	0	0.15	0.14	0.04	0.23	0.03	0.12	0.1	1.06	0.05	99.54	0.66	0	78.33	0.04	14.36	0.03	0.05	1.06	0.02	0.06	0.01	0.84	0.05	10.36	0.08	1.59	15.55	4.64	0.06	9.64	58.33	0.37	0.52	0	18	-16.73	15.58	8.28	69.77	83.86	601.4	469.46	736.92	610.04	633.14	489.64	715.14	507.22
42.142	0	0.1	0.1	0.04	0.36	0.03	0.09	0.18	1.58	0.06	99.27	1.08	0	78.89	0.06	28.8	0.03	0.05	1.58	0.04	0.07	0.01	0.89	0.05	7.77	0.1	1.34	7.93	4.42	0.09	6.81	29.53	0.37	0.62	0	18	-14.57	15.41	9.43	70.51	83.79	600.56	464.99	737.58	607.83	633.88	485.55	715.72	503.53
42.175	0	0.07	0.06	0.03	0.63	0.03	0.07	0.38	2.07	0.09	98.74	3.8	0	78.16	0.1	46.1	0.02	0.05	2.07	0.06	0.08	0.01	0.45	0.06	5.2	0.09	1.06	7.03	3.11	0.14	6.69	8.1	0.43	0.52	0	18	-17.29	15.62	9.65	70.52	79.83	601.38	461.18	737.15	602.7	635.85	481.28	713.9	498.02
42.208	0	0.05	0.03	0.03	1.47	0.03	0.04	1.11	3.26	0.09	97.06	23.5	0	79.26	0.27	71.78	0.02	0.09	3.26	0.16	0.05	0.01	0.57	0.05	3.37	0.09	0.9	6.87	2.91	0.2	6.54	3.12	0.44	0.62	0	18	-14.96	15.3	9.24	71.16	82.21	601.96	458.19	738.85	601.72	635.52	479.57	716.35	494.51
42.242	0	0.04	0.03	0.03	2.02	0.03	0.04	1.72	4.22	0.07	95.95	41.18	0	82.92	0.54	81.85	0.01	0.16	4.22	0.35	0.04	0	0.3	0.06	3.56	0.07	0.69	7.05	2.01	0.42	6.33	0.94	0.44	0.61	0	18	-14.99	14.1	8.85	71.39	81.62	603.07	456.24	739.14	599.03	636.09	477.81	716.51	491.7
42.275	0	0.04	0.02	0.03	2.54	0.03	0.03	2.3	5.34	0.06	94.92	54.93	0	72	0.95	88.17	0.01	0.31	5.34	0.86	0.04	0	0.17	0.05	3	0.06	0.6	7.62	2.19	0.56	5.69	0.54	0.48	0.41	0	18	-14.85	17.28	9.77	71.73	83.43	603.49	452.83	741.54	597.39	637.65	473.97	719.45	490.41
42.308	0	0.03	0.02	0.03	2.8	0.03	0.03	2.65	4.34	0.05	94.39	58.21	0	73.37	1.5	90.6	0.01	0.44	4.34	1.67	0.02	0	0.33	0.04	2.41	0.05	0.54	6.85	2.13	0.99	4.57	0.29	0.49	0.35	0	18	-14.73	16.93	9.79	71.9	79.53	605.59	451.4	742.23	594.92	640.64	472.62	718.7	487.78
42.342	0	0.03	0.02	0.03	3.14	0.03	0.03	3.19	3.04	0.03	93.61	59.77	0	74.83	2.55	92.85	0	0.57	3.04	2.42	0.02	0	0.97	0.03	1.96	0.03	0.47	5.41	2.16	2.16	2.94	0.18	0.48	0.33	0	18	-12.65	16.55	11.28	72.49	80.89	606.93	449.77	742.91	593.21	642.01	471.11	721.47	486.27
42.375	0	0.03	0.02	0.03	3.52	0.03	0.03	3.72	2.3	0.03	92.57	58.62	0	79.25	3.5	95.12	0	0.81	2.3	2.51	0.02	0	1.34	0.03	1.29	0.03	0.31	2.14	2.44	2.46	2.55	0.04	0.49	0.26	0	18	-13.97	15.3	11.59	72.68	81.97	608.22	448.33	743.35	590.48	642.53	469.51	723.18	484.16
42.409	0	0.03	0.02	0.02	4	0.03	0.03	4.8	1.35	0.02	90.41	63.48	0	79.75	4.31	97.43	0	1.36	1.35	1.89	0.01	0	1.06	0.01	0.9	0.02	0.17	0.69	2.78	5.17	1.87	0.06	0.47	0.25	0	18	-14.6	15.15	11.73	72.94	82.65	609.21	446.87	745.64	589.96	644.14	467.39	725.08	484.14
42.442	0	0.03	0.02	0.03	4.03	0.03	0.03	5.52	1.74	0.02	88.95	65.08	0	80.87	3.91	97.74	0	1.46	1.74	1.31	0.01	0	1.05	0.01	0.64	0.02	0.16	0.89	3.34	8.75	2.07	0.13	0.58	0.25	0	18	-11.49	14.79	10.59	73.19	80.77	611.38	446.14	747.32	589.6	645.94	467.79	725.32	482.73
42.475	0	0.03	0.02	0.03	3.61	0.03	0.03	4.98	2.12	0.02	90.05	62.46	0	81.6	2.55	96.25	0	0.99	2.12	0.89	0.02	0	1.25	0	0.45	0.02	0.15	0.64	3.42	9.43	2.18	46.8	0.6	0.3	0	18	-12.34	14.55	9.97	73.04	84.51	616.82	450.44	748.92	588.68	647.57	470.83	730.42	487.55
42.509	0	0.03	0.02	0.03	3.26	0.03	0.03	4.6	1.29	0.02	90.81	59.11	0	83.67	1.37	94.81	0	0.58	1.29	0.38	0.01	0	2.14	0	0.27	0.02	0.14	0.97	3.11	10.46	1.85	99.78	0.52	0.45	0	18	-19.55	13.83	7.86	70.63	87.76	622.35	459.27	753.45	593.82	649.85	478.06	735.65	496.49
42.542	0	0.03	0.02	0.03	2.91	0.03	0.03	3.99	1.11	0.02	92.03	53.85	0	89.68	0.81	91.84	0	0.4	1.11	0.12	0.02	0	3.82	0	0.35	0.02	0.18	2.36	3.42	10.6	2.09	99.99	0.47	1.02	0	18	-21.97	11.19	7.54	68.77	89.75	626.02	469.07	757.4	602.71	652.58	487.08	740.1	506.93
42.575	0	0.04	0.03	0.03	2.06	0.03	0.03	2.3	0.53	0.02	95.4	34.92	0	95.17	0.24	81.6	0	0.26	0.53	0.05	0.05	0.02	2.15	0	0.38	0.02	0.16	1.65	3.98	7.91	2.2	100	0.41	0.89	0	18	-23.37	7.09	6.19	66.35	92.36	629.1	481.09	760.87	614.35	653.48	499.52	743.91	518.31
42.609	0	0.06	0.05	0.03	0.99	0.03	0.05	0.81	0.38	0.03	98.03	9.24	0	96.22	0.05	57.18	0	0.14	0.24	0.02	0.09	0.06	0.68	0	0.46	0.03	0.17	1.47	7.72	7.15	2.05	100	0.38	0.66	0	18	-25.9	5.81	6.24	63.88	95.22	630.42	493.23	761.23	624.22	653.13	510.59	746.15	530.96
42.642	0	0.11	0.11	0.03	0.33	0.03	0.09	0.19	0.37	0.02	99.34	0.79	0	97.54	0.02	23.92	0.01	0.07	0.31	0.01	0.23	0.34	0.38	0	0.64	0.04	0.24	1.43	8.47	5.76	2.04	100	0.37	0.71	0	18	-27.36	3.6	6.79	62.09	95.94	632.85	504.17	760.29	632.04	653.65	521.43	747.95	539.13
42.675	0	0.15	0.17	0.04	0.19	0.03	0.11	0.09	0.37	0.01	99.63	0.33	0	97.59	0	5.89	0.01	0.03	0.28	0.01	0.57	0.81	0.09	0	0.77	0.05	0.31	0.32	10.4	4.51	1.96	100	0.37	0.5	0	18	-26.91	3.49	6.51	60.7	94.59	633.45	514.21	757.87	638.74	653.19	531.04	746.06	549.01
42.709	0	0.18	0.18	0.04	0.18	0.03	0.12	0.07	0.46	0.02	99.63	0.33	0	98.28	0	2.17	0.02	0.02	0.46	0	0.63	0.67	0	0	1.03	0.07	0.3	0.28	15.66	2.68	1.66	100	0.33	0.34	0	18	-31.77	1.76	7.65	59.39	93.25	634.9	522.29	753.94	641.33	653.34	537.05	744.87	554.85
42.742	0	0.19	0.19	0.05	0.19	0.03	0.13	0.06	0.77	0.04	99.62	0.33	0	98.29	0	1.31	0.04	0.01	0.77	0	0.73	0.86	0	0	1.48	0.1	0.27	0.28	18.01	2.12	1.9	100	0.31	0.18	0	18	-34.94	1.73	6.51	58.55	92.16	637.89	530.23	751.84	644.17	653.19	545.07	744.24	559.37
42.776	0	0.22	0.19	0.06	0.2	0.03	0.13	0.06	0.98	0.07	99.57	0.43	0	97.01	0	0.71	0.07	0.01	0.98	0	0.64	0.48	0	0	1.76	0.21	0.17	0.27	22.68	0.91	2.05	99.99	0.27	0.07	0	18	-36.14	4.61	4.89	58.93	91.91	637.92	534.29	746.82	643.19	649.64	549.18	740.6	562.38
42.809	0	0.22	0.19	0.06	0.21	0.03	0.13	0.06	0.65	0.17	99.55	0.47	0	97.75	0	0.34	0.17	0.01	0.65	0	0.67	0.51	0	0	0.95	0.36	0.06	0.15	24.27	0.45	2.18	99.99	0.24	0	0	18	-34.94	3.13	3.47	58.9	94.85	635.57	535.07	744.72	644.23	644.97	550.92	738.89	564.14
42.842	0	0.21	0.19	0.05	0.2	0.03	0.13	0.06	0.53	0.23	99.57	0.41	0	98.01	0	0.27	0.23	0.01	0.53	0.01	0.67	0.55	0	0	0.67	0.45	0.04	0.11	22.36	0.3	2.04	99.99	0.25	0	0	18	-32.69	2.53	3.16	59	92.42	633.5	535.32	742.8	644.62	643.9	551.62	735.42	564.48
42.876	0	0.23	0.19	0.06	0.21	0.03	0.13	0.06	0.31	0.13	99.53	0.51	0	96.58	0	0.19	0.62	0.01	0.31	0.01	0.58	0.3	0	0	0.44	0.77	0.02	0.07	25.43	0.13	2.25	99.99	0.22	0	0	18	-29.09	5.29	2.06	59.97	91.94	629.73	531.07	741.47	642.81	641.04	547.91	731.69	563.26
42.909	0	0.22	0.19	0.06	0.2	0.02	0.13	0.06	0.21	0.08	99.56	0.43	0	94.96	0	0.2	0.64	0.01	0.21	0.01	0.91	0.39	0	0.01	0.5	0.76	0.01	0.07	22.94	0.08	2.37	99.96	0.21	0	0	18	-30.5	7.32	3.16	61.54	88.52	625.03	522.98	735.77	633.71	638.1	539.75	725.75	552.17
42.942	0	0.22	0.19	0.05	0.2	0.02	0.13	0.06	0.2	0.04	99.57	0.4	0	91.38	0	0.22	1.01	0.01	0.2	0.01	0.84	0.23	0	0.01	0.63	0.82	0.01	0.12	21.83	0.04	3.26	99.69	0.2	0	0	18	-28.52	10.2	4.54	64.01	89.78	620.09	510.78	731.43	622.13	634.06	526.86	722.58	541.83
42.976	0	0.22	0.2	0.05	0.2	0.02	0.14	0.06	0.14	0.02	99.56	0.39	0	86.08	0.01	0.25	1.51	0.01	0.13	0.01	0.56	0.08	0	0.02	0.75	0.88	0.01	0.3	21.01	0.01	3.58	99.4	0.14	0	0	18	-26.42	12.89	4.32	66.62	87.67	615.44	496.59	729.86	611.01	631.95	513.09	718.14	529.14
43.009	0	0.2	0.19	0.04	0.18	0.02	0.13	0.06	0.14	0.02	99.6	0.33	0	88.05	0.01	0.28	1.06	0.01	0.13	0	0.29	0.02	0	0.02	0.73	0.81	0.01	1.45	17	0.01	4.03	95.28	0.14	0	0	18	-23.96	12.02	5.84	68.56	86.78	608.96	482.7	726.85	601.22	628.84	499.05	713.7	517.17
43.042	0	0.19	0.19	0.04	0.17	0.02	0.13	0.06	0.22	0.03	99.61	0.33	0	69.68	0.01	0.67	1.03	0.02	0.22	0	0.11	0	0	0.03	0.78	0.76	0.02	3.51	13.15	0.01	4.24	91.65	0.15	0.02	0	18	-21.01	17.84	6.15	69.69	85.58	599.02	467.81	732.07	603.94	627.49	486.92	711.03	505.49
43.076	0	0.19	0.19	0.04	0.18	0.03	0.13	0.06	0.51	0.03	99.62	0.33	0	64.73	0.02	2.26	1.29	0.04	0.51	0.01	0.05	0	0	0.03	1.27	1.02	0.06	8.86	11.02	0.01	4.21	53.36	0.19	0.16	1	24	-15.73	18.96	7.7	70.89	85.41	594.71	457.5	735.45	604.56	627.93	479.59	711.92	495.1
43.109	0	0.17	0.17	0.04	0.21	0.03	0.12	0.08	1.54	0.03	99.58	0.33	0	76.65	0.03	7.73	0.93	0.05	1.54	0.01	0.03	0	0	0.03	1.57	0.89	0.13	7.88	11.39	0.02	3.96	8.83	0.24	0.51	0	24	-13.71	16.06	7.62	71.78	83.21	594.99	451.82	735.54	599.36	628.83	474.54	710.8	488.86
43.143	0	0.11	0.12	0.03	0.39	0.04	0.09	0.18	4.21	0.55	99.22	1.06	0	74.42	0.07	27.65	0.77	0.08	6.73	0.02	0.02	0	0.55	0.02	1.93	0.57	0.29	2.89	8.87	0.02	4.21	7.01	0.32	1.69	0	24	-14.32	16.66	7.48	72.51	81.53	594.6	446.61	735.44	594.58	629.24	469.42	709.61	483.16
43.176	0	0.06	0.08	0.03	1.05	0.03	0.05	0.63	3.46	0.46	97.89	10.36	0	63.93	0.15	58.42	0.46	0.11	5.72	0.03	0.02	0	2.82	0.01	1.08	0.38	0.5	1.74	8.07	0.03	3.46	2.34	0.37	5.63	0	24	-12.11	19.14	7.1	73.02	79.42	593.98	441.89	735.66	591.2	629.87	465.2	708.03	479.32
43.209	0	0.04	0.08	0.03	2.22	0.03	0.04	1.62	3.06	0.34	95.55	41.31	0	70.4	0.34	80.91	0.34	0.18	5.28	0.08	0.01	0	6.55	0.01	0.77	0.31	0.9	1.04	8.06	0.06	3.06	0.62	0.42	10.37	0	24	-11.24	17.67	5.6	73.7	78.02	592.96	438.09	733.74	586.92	627.84	462.35	705.01	473.88
43.243	0	0.03	0.08	0.03	3.07	0.03	0.03	2.61	2.4	0.14	93.85	58.02	0	67.7	0.79	91.98	0.14	0.26	4.72	0.23	0.01	0	10.12	0.01	0.43	0.14	1.49	0.89	5.38	0.09	2.4	0.22	0.55	13.29	0	24	-10.48	18.3	5.87	73.85	78.73	592.51	436.85	733.43	585.87	627.38	461.08	705.16	473.23
43.276	0	0.03	0.07	0.03	3.68	0.03	0.03	3.25	2.16	0.11	92.63	66.48	0	69.2	1.65	96.37	0.11	0.4	4.19	0.49	0.01	0	12.21	0.01	0.3	0.09	2.19	1.11	5.48	0.12	2.16	0.46	0.64	13.77	0	24	-10.37	17.95	7.01	74.19	77.16	591.48	435.27	731.88	584.07	627.52	459.18	703.7	471.46
43.309	0	0.03	0.14	0.03	3.98	0.03	0.03	3.63	2.58	0.07	92.04	65.86	0	62.7	3.93	96.7	0.07	0.43	4.02	0.8	0.01	0	22.44	0	0.26	0.05	2.84	2.58	4.81	0.24	1.77	0.19	0.75	20	0	24	-9.25	19.4	7.76	75.17	77.22	588.94	430.05	728.22	578.38	624.84	454.22	701.25	465.39
43.343	0	0.03	0.13	0.03	3.99	0.03	0.03	3.71	3.08	0.02	92.02	64.77	0	48.22	5.06	95.68	0.02	0.37	3.2	0.66	0	0	23.38	0	0.15	0.02	3.21	3.08	5.23	0.74	1.66	0.16	1.05	19.62	0	24	-5.47	22.36	7.53	75.72	75.97	587.38	425.46	725.71	573.86	623.28	450.52	698.58	460.65
43.376	0	0.03	0.16	0.03	3.88	0.03	0.03	3.55	2.7	0.02	92.23	61.4	0	48.48	5.92	93.42	0.02	0.37	2.7	0.48	0	0	20.63	0	0.12	0.01	4.17	4.31	5.69	1.06	1.57	0.02	1.15	20.9	0	24	-1.62	22.3	9.12	76.67	74.98	583.71	419.97	720.18	567.36	620.14	445.11	694.4	455.54
43.41	0	0.03	0.12	0.03	3.97	0.03	0.04	4.1	1.61	0.01	91.79	61.38	0	74.19	8	91.61	0.01	0.35	1.99	0.44	0	0	15.66	0	0.08	0	4.08	1.61	7.48	4.4	1.45	0.09	1.73	18.22	0	24	-2.71	16.72	8.04	77.14	75.14	582.44	418.15	719.01	564.94	617.94	443.12	692.35	453.6
43.443	0	0.03	0.08	0.03	4.18	0.03	0.04	4.8	1.1	0.01	90.39	61.82	0	58.25	10.44	90.2	0.01	0.29	1.61	0.36	0	0	12.38	0	0.07	0	4.52	1.1	9.13	7.39	0.87	0.06	2.25	14.9	0	24	-4.8	20.33	7.25	76.97	75.38	581.45	417.48	717.65	563.39	616.32	442.13	690.95	452.69
43.476	0	0.03	0.08	0.03	4.14	0.04	0.05	4.79	1.02	0.01	90.43	59.36	0	62.58	12.2	87.81	0.01	0.26	1.65	0.32	0	0	15.05	0	0.07	0	4.49	1.02	10.24	7.95	0.85	0.04	2.53	14.23	0	24	-3.41	19.43	7.03	77.08	75.31	580.46	417.72	715.39	562.83	614.46	442.87	689.23	451.84
43.51	0	0.03	0.08	0.03	3.75	0.04	0.05	6.72	0.87	0.01	86.55	58.88	0	65.32	12.04	84.48	0.01	0.27	1.39	0.31	0	0	13.85	0	0.1	0	5.06	0.87	13.32	20.1	0.46	0.21	4.25	14.22	0	24	-2.97	18.83	7.75	77.18	75.5	579.39	419.11	710.92	560.52	612.04	443.47	686.96	452.84
43.543	0	0.04	0.12	0.03	3.05	0.05	0.05	5.81	1.87	0.01	88.38	57.29	0	78.9	10.48	77.83	0.01	0.21	1.73	0.38	0	0	20.4	0	0.1	0	4.64	1.87	19.16	24.62	0.46	1.63	5.7	17.85	0	24	-4.28	15.41	6.68	77.04	76.93	578.34	422.98	706.08	559.43	607.67	446.55	684.04	455.86
43.576	0	0.05	0.16	0.03	2.31	0.05	0.04	3.75	4.75	0.01	92.5	45.08	0	73.99	7.54	72.85	0.01	0.16	2.32	0.32	0.01	0	25.21	0	0.1	0	5.67	4.75	18.02	21.57	0.45	99.27	5.95	19.5	0	24	-9.72	16.77	7.1	75.98	77.12	575.78	431.64	702.13	565.21	604.74	453.41	681.05	464.57
43.61	0	0.06	0.18	0.03	1.67	0.05	0.04	2.08	5.73	0.01	95.83	28.56	0	78.83	4.75	66.98	0.01	0.14	2.71	0.26	0.01	0	30.62	0	0.18	0	7.31	14.94	14.45	15.72	0.36	99.96	5.73	19.15	0	24	-11.35	15.43	4.9	75.12	79.58	575.52	438.97	700.39	569.74	601.18	460.69	680	471.7
43.643	0	0.07	0.13	0.03	1.21	0.05	0.05	1.26	4.94	0.01	97.48	27.83	0	68.31	2.99	60.59	0.01	0.14	2.21	0.18	0.02	0	27.56	0	0.21	0	6.73	20.89	10.89	11.59	0.34	99.98	4.94	13.68	0	24	-18.64	18.16	4.76	71.37	79.11	575.65	450.14	701.38	580.18	602.07	470.24	680.14	483.02
43.676	0	0.09	0.19	0.03	0.81	0.04	0.05	0.63	4.26	0.01	98.37	17.49	0	83.91	1.53	49.07	0.01	0.14	1.5	0.1	0.03	0	34.55	0	0.41	0	9.97	24.96	9.07	7.79	0.35	99.94	4.26	14.54	0	24	-18.88	13.74	2.76	68.89	83.08	573.15	459.53	699.88	589.38	596.77	480.32	678.85	493.18
43.71	0	0.1	0.31	0.03	0.58	0.04	0.06	0.34	4	0.01	98.84	6.65	0	85.13	0.7	37.62	0.01	0.16	1.49	0.08	0.05	0	31.88	0.01	0.94	0	15.56	22.83	8.24	5.52	0.48	99.98	4	16.09	0	24	-21.46	13.27	0.09	66.78	84.4	570.24	466.18	699.43	597.14	592.62	487.9	676.14	500.03
43.743	0	0.1	0.34	0.03	0.49	0.04	0.07	0.26	3.64	0.01	99.02	2.16	0	91.28	0.36	32.11	0.01	0.14	1.4	0.04	0.1	0.01	22.44	0.01	2	0	17.88	13.76	7.6	4.4	0.6	99.99	3.64	15.45	0	24	-19.48	10.26	-0.13	64.57	87.28	570.23	478.02	698.35	608.39	590.22	501.12	677.02	510.22
43.777	0	0.12	0.33	0.03	0.35	0.04	0.09	0.16	3.17	0.01	99.3	1.1	0	85.93	0.13	22.42	0.01	0.11	1.91	0.02	0.43	0.26	13.73	0.01	3.4	0.01	16.62	14.66	7.61	2.94	0.81	99.97	3.17	12.72	0	24	-23.56	12.95	-1.06	63.07	87.61	570.74	485.61	693.56	609.25	587.21	508.2	674.53	515.3
43.81	0	0.16	0.28	0.04	0.28	0.04	0.1	0.12	3.16	0.02	99.43	1.22	0	88.72	0.07	15.79	0.01	0.11	2.02	0.02	0.69	0.49	5.69	0.02	7.23	0.01	17.99	22.65	7.56	2.09	1.07	99.97	3.16	9.58	0	24	-23.57	11.69	-2.35	62.45	88.63	570.5	492.37	690.12	611.98	583.91	515.31	672.29	521.85
43.843	0	0.2	0.24	0.05	0.23	0.04	0.12	0.09	3.22	0.02	99.52	1.07	0	91.11	0.04	9.12	0.01	0.12	1.96	0.02	1.76	1.4	1.59	0.02	12.61	0.02	18.52	27.54	8.05	1.88	1.25	99.97	3.22	6.57	0	24	-22.34	10.36	-2.38	62.11	88.14	569.88	499.1	684.98	614.2	581.2	522.1	669.2	527.09
43.877	0	0.18	0.21	0.06	0.2	0.04	0.12	0.08	3.08	0.03	99.58	0.57	0	82.11	0.02	7.04	0.01	0.15	1.73	0.02	3.26	3.5	0	0.03	12.67	0.07	16.53	20.66	7.27	0.99	1.7	99.7	3.08	4.58	0	24	-22.62	14.38	-4.3	62.36	85	568.35	501.38	681.64	614.67	579.09	525.25	664.05	527.83
43.91	0	0.17	0.2	0.06	0.18	0.04	0.13	0.07	2.91	0.04	99.6	0.33	0	88.97	0.02	5.69	0.02	0.16	1.68	0.02	4.64	3.47	0	0.04	13.44	0.09	15.51	13.94	7	0.92	1.72	99.88	2.91	3.86	0	24	-29.42	11.56	-4.33	60.87	87.32	564.36	504.6	678.14	618.38	574.06	527.73	661.34	530.44
43.943	0	0.15	0.17	0.07	0.16	0.04	0.13	0.07	2.76	0.05	99.65	0.33	0	83.07	0.01	4.92	0.02	0.16	1.4	0.02	6	4.96	0	0.05	13.42	0.22	10.01	7.47	5.39	0.64	1.81	99.88	2.76	2.14	0	24	-31.16	14.05	-5.77	59.57	86.94	560.34	507.59	677.22	624.47	570.86	530.6	657.64	535.86
43.977	0	0.14	0.16	0.07	0.14	0.03	0.12	0.07	2.36	0.07	99.67	0.33	0	88.53	0.01	3.69	0.03	0.16	1.37	0.02	6.7	7.44	0	0.07	11.01	0.87	6.44	5.52	3.66	0.43	2.26	99.84	2.36	0.97	0	24	-29.6	11.78	-5.29	59.13	90.12	556.78	510.36	674.65	628.23	566.41	533.88	656.35	539.59
44.01	0	0.14	0.16	0.07	0.13	0.03	0.11	0.06	2.28	0.07	99.69	0.33	0	88.62	0.01	2.2	0.04	0.16	1.23	0.03	7.96	9.32	0	0.07	6.23	1.03	4.02	3.55	4	0.43	1.9	99.75	2.28	0.13	0	24	-29.12	11.74	-5.88	58.64	87.96	555.73	514.24	672.19	630.7	565.42	537.72	653.2	543.28
44.043	0	0.15	0.16	0.13	0.12	0.03	0.1	0.06	1.98	0.07	99.68	0.33	0	86.98	0.01	1.96	0.07	0.19	0.98	0.04	10.95	19.3	0	0.06	3.48	1.74	3.03	2.82	4.12	0.35	1.91	99.49	1.98	0	0	24	-34.97	12.51	-4.49	57.58	91.25	554.35	517.72	668.11	631.48	562.04	538.63	652.82	547.86
44.077	0	0.15	0.17	0.13	0.12	0.03	0.1	0.06	1.46	0.14	99.67	0.33	0	87.45	0.02	1.66	0.14	0.19	0.81	0.04	11.29	20.41	0	0.08	1.89	3.18	1.97	1.55	3.38	0.22	1.93	98.87	1.46	0	0	24	-32.9	12.29	-4.38	57.25	87.74	552.77	518.97	666.56	632.76	562.43	539.85	649.75	548.44
44.11	0	0.16	0.17	0.16	0.12	0.03	0.1	0.06	1.54	0.16	99.67	0.33	0	85.67	0.02	1.42	0.16	0.21	0.64	0.04	10.96	25.2	0	0.07	1.29	3.66	1.28	0.96	3.74	0.22	1.86	99.76	1.54	0	0	24	-34.26	13.06	-4.82	56.92	88.65	551.18	519.47	667.02	635.31	561.1	540.43	649.26	549.74
44.144	0	0.18	0.17	0.15	0.13	0.03	0.11	0.06	1.76	0.27	99.64	0.33	0	84.75	0.03	1.13	0.29	0.19	0.66	0.04	7.64	24.99	0	0.08	1.02	8.42	0.82	0.69	6.64	0.27	2.15	99.81	1.76	0	0	24	-34.99	13.42	-4.45	56.71	89.81	550.68	520.73	665.64	635.7	559.81	541.34	649.09	551.09
44.177	0	0.18	0.17	0.12	0.13	0.03	0.11	0.06	1.9	0.33	99.64	0.33	0	81.82	0.04	0.94	0.44	0.19	0.68	0.04	7.16	20.49	0	0.1	0.95	13.73	0.78	0.64	8.19	0.33	2.01	99.82	1.9	0	0	24	-35.77	14.48	-3.64	56.65	87.78	550.3	521.12	663.82	634.65	560.45	540.46	647.57	551.18
44.21	0	0.18	0.17	0.1	0.14	0.03	0.11	0.06	1.79	0.32	99.65	0.33	0	82.31	0.06	0.77	0.42	0.23	0.64	0.04	5.5	17.34	0	0.1	0.91	14.58	0.81	0.8	8.24	0.32	2.08	99.37	1.79	0	0	24	-35.03	14.31	-6.61	56.34	86.93	554.66	523.72	670.85	639.92	564.33	545.84	650.97	553.04
44.244	0	0.18	0.17	0.1	0.14	0.03	0.11	0.06	1.77	0.33	99.64	0.33	0	82.92	0.09	0.61	0.74	0.28	0.65	0.03	6.6	16.86	0	0.11	0.95	19.53	0.71	0.81	9.1	0.33	1.77	98.46	1.94	0	0	24	-37.48	14.1	-3.43	55.53	91.78	554.5	524.9	668.72	639.13	563.02	544.33	654.13	555.41
44.277	0	0.17	0.17	0.11	0.13	0.03	0.11	0.06	1.75	0.31	99.66	0.33	0	84.71	0.09	0.61	0.74	0.33	0.72	0.03	8.58	16.17	0	0.11	1.13	18.17	0.83	0.94	8.92	0.31	1.75	98.93	1.85	0	0	24	-34.04	13.44	-5.6	56.05	87.5	558.58	527.15	672.15	640.72	567.35	548.71	654.53	556.21
44.31	0	0.18	0.17	0.13	0.13	0.03	0.11	0.06	1.66	0.33	99.65	0.33	0	83.67	0.09	0.61	0.69	0.34	0.64	0.03	10.3	17.77	0	0.09	1.35	18.21	0.94	1.49	9.83	0.33	1.66	99.43	1.91	0	0	24	-33.84	13.83	-6.77	56.13	88.34	560.82	525.45	677.83	642.46	569.89	549.09	658.14	553.15
44.344	0	0.16	0.17	0.19	0.12	0.03	0.1	0.06	1.52	0.35	99.63	0.48	0	80.12	0.09	0.52	0.87	0.44	0.66	0.03	15.87	19.05	0	0.07	1.52	17.14	0.91	1.29	9.36	0.35	1.26	96.71	1.65	0	0	24	-35.64	15.03	-6.25	55.46	88.5	563.37	525.75	680.89	643.27	573.15	547.51	661.23	556.16
44.377	0	0.16	0.17	0.14	0.12	0.03	0.1	0.06	1.48	0.35	99.65	0.41	0	84.43	0.08	0.62	0.96	0.57	0.67	0.03	14.42	15.39	0	0.07	1.48	17.49	0.87	1.24	8.74	0.35	1.25	99.53	1.56	0	0	24	-30.37	13.55	-5.1	56.6	87.42	568.01	527.66	682.77	642.42	577.65	550.6	664.96	555.02
44.411	0	0.15	0.18	0.11	0.12	0.03	0.1	0.06	1.4	0.37	99.65	0.35	0	82.58	0.05	0.58	1	0.64	0.69	0.03	13.4	11.15	0	0.06	1.64	20.18	0.95	0.89	7.56	0.37	1.01	99.41	1.4	0.02	0	24	-27.27	14.22	-3.5	57.19	85.86	570.18	527.16	683	639.98	580.87	548.94	666.51	555.1
44.444	0	0.14	0.18	0.09	0.12	0.03	0.11	0.06	1.28	0.32	99.64	0.34	0	87.44	0.04	0.52	1.11	0.73	0.71	0.03	13.96	8.5	0	0.06	1.88	18.59	0.84	0.85	6.42	0.32	1.1	99.71	1.28	0	0	24	-27.68	12.3	-3.71	57.42	86.43	573.63	526.52	686.43	639.33	583.85	548.41	670.06	554.58
44.477	0	0.14	0.18	0.07	0.13	0.03	0.11	0.06	1.27	0.28	99.64	0.33	0	88	0.02	0.46	1.21	0.81	0.85	0.03	9.95	6.2	0	0.05	1.87	19.44	0.87	0.74	6.09	0.28	1.18	99.89	1.27	0	0	24	-30.93	12.04	-1.99	57.1	87.8	576.22	526.41	686.82	637	585.87	546.33	673.3	554.48
44.511	0	0.14	0.18	0.06	0.13	0.03	0.11	0.06	1.1	0.2	99.64	0.33	0	92.12	0.02	0.5	1.53	0.73	0.84	0.04	10.05	3.38	0	0.05	1.59	18.89	0.77	0.5	5.43	0.2	1.47	99.81	1.1	0	0	24	-26.73	9.71	-1.75	58.13	84.97	578.88	526	688.65	635.77	589.66	546.62	674.4	553
44.544	0	0.13	0.18	0.05	0.13	0.03	0.12	0.06	1.05	0.17	99.63	0.33	0	91.96	0.01	0.48	1.55	0.71	0.94	0.04	9.15	1.36	0	0.04	1.18	17.59	0.64	0.34	4.67	0.17	1.33	99.84	1.05	0	0	24	-28.83	9.82	-1.04	57.91	86.82	579.76	524.98	688.15	633.36	589.39	544.92	675.95	551.63
44.577	0	0.14	0.18	0.04	0.13	0.03	0.12	0.06	1.13	0.14	99.64	0.33	0	90.56	0.01	0.38	1.58	0.66	1.16	0.05	5.75	0.76	0	0.04	0.84	14.58	0.59	0.21	4.29	0.14	1.06	99.76	1.13	0	0	24	-28.88	10.7	-0.67	57.79	84.25	579.74	524.21	686.04	630.51	589.94	543.21	673.85	550.78
44.611	0	0.14	0.18	0.03	0.13	0.03	0.13	0.06	1.03	0.12	99.63	0.33	0	91.85	0.01	0.46	1.6	0.54	1.44	0.05	4.54	0.5	0	0.04	0.72	12.6	0.69	0.21	3.81	0.12	0.88	99.77	1.03	0	0	24	-31.3	9.89	-0.76	57.52	85.65	579.61	522.34	687.92	630.65	590.04	541.24	675.32	549.22
44.644	0	0.14	0.18	0.03	0.14	0.03	0.13	0.06	1.11	0.11	99.63	0.33	0	84.83	0.01	0.46	1.79	0.35	1.78	0.06	2.78	0.51	0	0.04	0.57	9.23	0.79	0.23	3.86	0.11	0.68	99.25	1.11	0	0	24	-31.11	13.39	0.1	57.87	83.97	580.27	521.66	687.22	628.62	591.61	539.34	674.98	549.28
44.677	0	0.14	0.18	0.03	0.14	0.03	0.13	0.06	1.07	0.08	99.63	0.33	0	88.89	0.01	0.57	2	0.29	1.89	0.07	2.31	0.74	0	0.04	0.5	6.36	0.86	0.31	3.67	0.08	0.61	99.68	1.07	0	0	24	-28.57	11.6	-1.54	58.31	85.23	579.01	518.16	689.03	628.19	589.98	538.2	674.9	545.44
44.711	0	0.14	0.18	0.03	0.14	0.03	0.13	0.06	1.16	0.07	99.63	0.33	0	86.01	0.01	0.74	2.53	0.21	1.77	0.07	2.41	1.06	0	0.03	0.48	4.65	1.06	0.51	3.78	0.07	0.54	99.52	1.16	0	0	24	-28.91	12.92	-1.57	58.12	86.59	578.48	517.57	689.32	628.41	589.18	537.56	675.4	545.6
44.744	0	0.14	0.18	0.03	0.14	0.03	0.13	0.06	1.24	0.07	99.64	0.33	0	85.34	0.02	1.02	2.47	0.13	1.56	0.06	2.53	1.36	0	0.04	0.47	3.91	1.3	0.55	4.23	0.07	0.55	99.66	1.24	0	0	24	-25.43	13.19	-1.36	58.72	84.57	577.98	516.78	687.94	626.73	589.38	537.28	673.67	544.11
44.778	0	0.15	0.18	0.03	0.15	0.03	0.13	0.06	1.43	0.06	99.64	0.33	0	81.14	0.02	1.36	2.6	0.1	1.68	0.05	2.76	1.66	0	0.03	0.55	2.95	2.1	1.07	4.53	0.06	0.49	99.65	1.43	0	0	24	-28.07	14.7	-1.56	58.32	85.01	577.41	515.34	688.12	626.05	588.85	535.53	673.57	542.65
44.811	0	0.15	0.18	0.04	0.15	0.03	0.13	0.06	1.56	0.05	99.64	0.33	0	85.34	0.02	1.67	3.24	0.08	1.92	0.05	3.7	2.02	0	0.03	0.85	2.27	3.19	1.56	4.29	0.05	0.48	99.6	1.53	0.03	0	24	-27.25	13.19	-2.22	58.72	84.36	576.96	513.73	688.29	625.07	588.59	534.38	672.66	541.36
44.844	0	0.14	0.18	0.04	0.15	0.03	0.13	0.06	1.87	0.05	99.64	0.33	0	84.48	0.02	2.24	3.07	0.07	2.43	0.04	4.4	2.4	0	0.04	1.29	1.97	4.64	1.87	4.54	0.05	0.51	99.66	1.65	0.28	0	24	-27.89	13.53	-1.84	58.53	85.83	575.62	512.42	687.3	624.1	586.88	533.24	672.49	539.44
44.878	0	0.14	0.18	0.04	0.15	0.04	0.13	0.06	2.7	0.04	99.65	0.33	0	85.92	0.03	2.36	3.13	0.07	3.27	0.04	5.44	2.75	0	0.04	1.86	1.5	5.86	2.7	4.66	0.04	0.53	99.68	1.98	0.35	0	24	-25.67	12.96	-1.75	58.92	85.64	574.35	510.43	687.94	624.01	586.73	531.76	672.13	538.06
44.911	0	0.14	0.17	0.04	0.16	0.04	0.13	0.06	3.24	0.04	99.65	0.33	0	86.65	0.02	2.59	2.94	0.07	3.49	0.03	5.81	2.55	0	0.04	3.24	1.55	8.06	2.94	4.7	0.04	0.61	98.97	2.16	0.51	0	24	-23.79	12.65	-1.91	59.53	85.71	575.65	510.75	688.46	623.56	587.43	532.87	673.02	537.48
44.944	0	0.15	0.17	0.05	0.16	0.04	0.13	0.06	4	0.05	99.65	0.33	0	86.23	0.02	2.97	3.17	0.06	4	0.03	5.14	2.76	0	0.05	4.67	1.34	10.1	2.91	5.18	0.04	0.74	99.21	2.51	0.8	0	24	-25.97	12.83	-2.22	59.18	86	575.17	510.27	688.16	623.25	586.7	532	672.53	537.32
44.978	0	0.15	0.17	0.05	0.17	0.04	0.13	0.06	4.06	0.05	99.66	0.33	0	86.44	0.02	3.08	3.2	0.06	4.06	0.04	4.98	2.81	0	0.05	5.76	0.9	11	3.78	5.6	0.04	0.72	99.31	3.07	1.07	0	24	-26.55	12.74	-2.34	59.09	86.03	575.57	510.07	688.45	622.95	586.94	531.77	672.81	537.03
45.011	0	0.15	0.18	0.05	0.16	0.04	0.13	0.06	4.16	0.05	99.63	0.33	0	84.35	0.02	3.22	3.01	0.06	4.16	0.05	5.23	2.82	0	0.05	6.84	1.09	11.65	3.61	5.39	0.04	0.85	99.44	3.27	1.9	0	24	-25.77	13.58	-1.98	59.47	85.91	576.07	509.82	689.13	622.89	587.85	531.58	673.61	536.58
45.044	0	0.14	0.17	0.05	0.15	0.05	0.13	0.06	4.42	0.06	99.65	0.33	0	76.77	0.02	3.02	2.55	0.07	4.42	0.07	6.49	3.47	0	0.06	7.63	1.06	10.75	3.68	5.06	0.05	0.98	99.76	3.75	1.81	0	24	-26.76	16.02	-2.02	59.25	85.74	575.19	508.57	689.89	623.27	587.96	529.63	673.38	537.06
45.078	0	0.14	0.16	0.05	0.15	0.05	0.12	0.06	4.47	0.08	99.67	0.33	0	75.06	0.02	3.06	2.53	0.08	4.47	0.07	7	2.84	0	0.08	7.14	1.12	11.16	3.11	5.93	0.06	1.52	99.76	4.47	1.68	0	24	-27.22	16.49	-1.1	59.21	84.64	576.02	509.29	688.54	621.81	588.96	529.21	673.17	537.74
45.111	0	0.13	0.17	0.05	0.15	0.05	0.12	0.06	4.44	0.08	99.66	0.33	0	85.76	0.02	3.1	2.5	0.1	3.76	0.06	6.95	2.83	0	0.08	6.67	1.2	10.73	2.25	5.78	0.07	1.57	99.76	4.44	2.05	0	24	-28.21	13.02	-1.04	59.34	87.24	576.81	508.54	690.75	622.49	589.1	528.83	675.95	537
45.145	0	0.13	0.17	0.06	0.15	0.05	0.12	0.06	4.68	0.11	99.66	0.33	0	88.08	0.02	3.24	2.45	0.12	3.02	0.05	7.35	3.72	0	0.11	7.19	1.7	8.53	1.56	6.4	0.11	3.06	99.85	4.68	2.33	0	24	-28.68	12	-1.5	59.16	86.73	578.62	509.64	693.15	624.17	591.24	529.5	677.39	539.5
45.178	0	0.14	0.16	0.06	0.15	0.05	0.12	0.07	4.89	0.14	99.68	0.33	0	84.15	0.03	3.66	2.2	0.14	2.32	0.04	6.76	5.04	0	0.13	6.28	1.66	5.83	1.48	7.59	0.14	3.88	99.95	4.89	2.1	0	24	-31.53	13.65	-1.31	58.77	85.86	580.66	511.25	693.41	624	593.08	529.8	678.17	541.29
45.211	0	0.15	0.16	0.07	0.15	0.04	0.12	0.06	4.54	0.15	99.69	0.33	0	86.07	0.03	3.28	2.23	0.18	1.27	0.03	6.04	8.13	0	0.13	5.02	1.47	4.34	0.98	8.74	0.15	3.98	99.92	4.54	1.53	0	24	-31.27	12.89	-1.62	58.57	88.34	581.05	512.45	693.58	624.97	591.8	531.66	679.49	542.33
45.245	0	0.16	0.15	0.08	0.14	0.04	0.12	0.06	4.26	0.27	99.69	0.33	0	89.82	0.03	2.64	2.17	0.24	0.83	0.02	6.41	10.57	0.27	0.15	4.77	1.97	3.48	1.12	8.45	0.16	4.26	99.97	4.26	0.97	0	24	-29.47	11.12	-2.7	58.7	88.17	582.8	514.67	695.12	626.99	592.62	535.37	680.41	543.58
45.278	0	0.16	0.15	0.07	0.14	0.04	0.12	0.06	3.73	1.71	99.68	0.33	0	89.97	0.04	2.04	2.41	0.32	0.53	0.02	5.84	9.03	1.71	0.14	4.09	2.4	2.87	1.2	8.43	0.15	3.74	99.93	3.73	0.14	0	24	-31.31	11.03	-2.45	58.18	89.84	583.51	516.88	695.18	628.55	592.23	537.83	681.84	544.26
45.311	0	0.16	0.15	0.05	0.15	0.04	0.12	0.06	3.32	2.48	99.68	0.33	0	90.09	0.05	1.85	2.48	0.35	0.51	0.01	3.89	5.72	3.09	0.13	3.35	2.72	2.81	1.55	8.23	0.14	3.48	99.91	3.32	0.13	0	24	-30.35	10.97	-1.83	58.06	87.83	583.41	519.99	693.56	630.15	592.92	539.96	680.39	547.9
45.345	0	0.16	0.16	0.04	0.15	0.03	0.13	0.06	2.98	2.16	99.68	0.33	0	90.24	0.07	1.71	2.71	0.39	0.6	0.01	2.62	2.23	2.16	0.1	2.8	4.02	2.24	2.17	8.08	0.13	3.27	99.96	2.98	0	0	24	-29.8	10.88	-2.51	58.44	89.05	582.96	519	693.64	629.68	591.51	540.37	680.41	545.66
45.378	0	0.16	0.16	0.04	0.16	0.03	0.13	0.06	2.86	1.07	99.68	0.33	0	91.97	0.09	1.56	2.48	0.43	0.73	0.01	1.59	1.63	1.07	0.1	2.83	4.59	1.76	1.9	8.2	0.13	3.14	99.94	2.86	0	0	24	-29.2	9.81	-1.77	58.39	87.25	580.76	519.12	692.06	630.43	591.2	539.15	678.03	547.64
45.412	0	0.16	0.16	0.04	0.16	0.03	0.13	0.06	2.42	0.67	99.67	0.33	0	89.48	0.1	1.52	2.3	0.47	0.82	0.02	1.36	1.38	0.67	0.09	2.17	5.89	1.66	1.19	8.89	0.13	2.9	99.91	2.42	0	0	24	-27.44	11.3	-3.3	58.31	88.73	579.23	519.04	690.76	630.57	587.9	540.64	676.34	547.86
45.445	0	0.16	0.17	0.04	0.16	0.03	0.13	0.06	2.08	0.52	99.66	0.33	0	84.05	0.11	1.25	2.1	0.62	0.77	0.02	1.87	1.91	0.52	0.09	2.29	6.82	1.54	1.2	9.17	0.14	2.91	99.92	2.08	0	0	24	-28.92	13.69	-3.63	58.05	87.89	577.22	518.55	688.28	629.62	585.84	540.2	673.52	546.41
45.478	0	0.17	0.17	0.04	0.16	0.03	0.13	0.06	1.85	0.14	99.66	0.33	0	76.87	0.1	1.42	1.86	0.69	0.49	0.02	2.18	2.58	0	0.09	2.36	6.01	1.33	0.77	9.47	0.14	2.83	99.82	1.85	0	0	24	-26.42	16	-4.52	58.48	85.92	575.39	517.74	686.85	629.19	584.57	540.89	670.43	543.89
45.512	0	0.17	0.17	0.05	0.17	0.03	0.13	0.06	1.34	0.16	99.65	0.33	0	78.6	0.09	1.82	1.94	0.77	0.34	0.03	3.09	2.81	0	0.09	2.18	6.19	1.24	0.71	10.64	0.16	2.66	99.53	1.34	0	0	24	-25.71	15.5	-4.03	58.66	86.42	572.3	515.44	684.83	627.97	582.11	538.4	668.44	542.3
45.545	0	0.17	0.18	0.05	0.17	0.03	0.13	0.06	1.13	0.15	99.65	0.33	0	76.65	0.09	2.1	1.83	0.81	0.24	0.03	2.69	3.03	0	0.08	2.3	5.9	1.23	0.68	11.13	0.15	2.54	99.6	1.13	0	0	24	-23.88	16.06	-3.93	58.96	85.7	568.82	514.06	681.35	626.6	579.12	536.8	664.67	542
45.578	0	0.17	0.17	0.05	0.17	0.03	0.13	0.06	1.13	0.15	99.65	0.33	0	81.57	0.09	2.28	1.66	0.86	0.24	0.04	2.41	3.1	0	0.07	2.34	5.45	1.33	0.76	10.43	0.15	2.75	99.3	1.13	0	0	24	-25.77	14.56	-3.71	58.78	85.57	565.63	513.66	676.91	624.95	575.55	535.62	660.91	541.6
45.612	0	0.18	0.18	0.05	0.17	0.03	0.13	0.06	0.94	0.13	99.65	0.33	0	80.76	0.09	2.11	1.44	0.85	0.35	0.04	2.45	3.82	0	0.06	2.85	5.01	1.66	1.37	10.82	0.13	2.81	99.65	0.94	0.03	0	24	-27.07	14.83	-4.01	58.74	85.48	563.4	513.59	673.51	623.7	572.6	535.17	657.83	541.74
45.645	0	0.17	0.18	0.05	0.17	0.03	0.13	0.06	0.92	0.12	99.64	0.33	0	73.06	0.07	1.66	1.63	0.62	0.43	0.05	2.58	2.56	0	0.06	3.71	4.08	2.32	1.65	10.14	0.12	2.97	99.82	0.92	0	0	24	-23.8	17.01	-4.03	59.65	83.93	560.04	512.72	670.32	623	570.04	535.67	653.92	538.61
45.678	0	0.17	0.18	0.04	0.16	0.03	0.14	0.06	0.85	0.11	99.63	0.33	0	74.62	0.03	1.12	1.79	0.39	0.59	0.05	2.58	1.96	0	0.06	3.37	3.75	2.91	1.58	8.83	0.11	2.37	99.81	0.85	0	0	24	-23.82	16.61	-4.26	61.97	78.94	554.03	504.9	665.01	616.46	566.89	528.24	645.83	528.12
45.712	0	0.15	0.19	0.03	0.15	0.03	0.14	0.06	0.72	0.08	99.63	0.33	0	86.42	0.02	1.18	1.68	0.22	0.6	0.04	1.98	0.57	0	0.06	3.04	4.42	3.21	2.23	5.07	0.08	1.96	99.8	0.72	0.08	0	24	-21.63	12.75	-3.39	64.89	82.48	545.07	490.86	663.74	610.91	560.45	515.01	642.9	517.21
45.745	0	0.15	0.19	0.03	0.15	0.03	0.13	0.06	0.72	0.18	99.62	0.33	0	85.56	0.02	1.06	1.42	0.12	0.68	0.06	0.96	0.08	0.18	0.04	2.22	3.76	4.07	2.13	4.42	0.09	1.6	99.92	0.72	0.41	0	24	-19.7	13.1	-0.96	68.03	85.7	540.23	477.81	662.9	602.19	557.7	500.7	643.07	508.25
45.779	0	0.16	0.2	0.03	0.15	0.03	0.13	0.06	0.95	0.87	99.6	0.33	0	87.97	0.02	1.28	0.87	0.07	0.95	0.07	0.19	0	1.2	0.03	2.02	2.97	4.99	10.59	3	0.11	1.62	99.95	0.66	1.01	0	24	-18.25	12.05	-0.26	70.45	85.5	536.63	465.66	663.42	595.53	556.7	489.32	641.91	496.37
45.812	0	0.16	0.21	0.03	0.15	0.03	0.13	0.06	1.18	0.51	99.58	0.33	0	85.67	0.02	2.66	0.51	0.05	1.18	0.1	0.13	0	3.1	0.03	1.48	3.41	4.66	13.94	2.51	0.14	1.49	99.42	0.66	1.89	0	24	-14.36	13.06	2.04	72.06	81.36	531.38	455.09	660.89	590.29	556.42	478.89	637.45	486.18
45.845	0	0.18	0.22	0.03	0.17	0.03	0.12	0.07	1.97	0.34	99.57	0.69	0	82.2	0.03	5.76	0.34	0.06	1.97	0.17	0.06	0	5.6	0.03	1.6	3.05	4.24	24.62	2.36	0.19	1.5	32.79	0.72	2.91	0	24	-10.8	14.35	2.33	72.58	80.42	526.95	448.19	664.08	593.66	556.37	474.66	636.66	479.22
45.879	0	0.17	0.2	0.03	0.25	0.03	0.1	0.12	2.31	0.2	99.51	3.17	0	79.48	0.04	17.6	0.2	0.07	2.31	0.27	0.04	0	7.4	0.02	1.32	2.2	3.67	33.17	2.25	0.35	1.42	1.51	0.7	5.11	0	24	-9.46	15.23	1.24	72.65	79.39	525.81	444.84	665.64	593.75	556.38	472.68	635.72	475.66
45.912	0	0.09	0.17	0.03	0.62	0.03	0.06	0.37	3.57	0.17	98.76	11.83	0	89.01	0.08	45.35	0.17	0.13	3.57	0.47	0.04	0	13.06	0.02	0.96	2.11	3.05	22.99	2.46	0.45	1.53	0.88	0.8	9.87	0	24	-9.47	11.54	2.83	73.35	83.58	526.53	443.53	665.29	591.13	555.48	470.78	638.97	474.71
45.945	0	0.05	0.14	0.03	1.71	0.04	0.04	1.38	5.47	0.19	96.58	38.93	0	84.91	0.19	76.44	0.14	0.22	5.47	1	0.05	0.01	17.29	0.02	0.91	1.62	2.32	11.3	2.4	0.64	1.3	0.79	0.9	15.68	0	24	-9.67	13.36	2.55	73.45	84.25	527.89	442.15	667.36	590.03	556.76	469.22	640.86	474.29
45.979	0	0.03	0.11	0.03	2.59	0.03	0.03	2.39	4.34	0.44	94.82	55.81	0	91.38	0.44	89.13	0.1	0.36	4.34	1.42	0.04	0.01	19.05	0.01	0.85	1.26	2.2	7.11	2.08	1.01	1.12	0.87	1.01	16.22	0	24	-8.87	10.2	2.16	73.33	82.83	529.53	439.95	669.49	589.31	558.95	468.61	641.77	469.91
46.012	0	0.03	0.09	0.03	3.37	0.03	0.03	3.36	3.47	0.82	93.26	70.39	0	84.63	0.82	96.64	0.07	0.77	3.47	1.52	0.04	0	20.89	0.01	1.07	1.11	1.66	7.47	2	1.15	1.04	0.48	0.96	16.23	0	24	-7.67	13.47	2.81	75.08	84.74	534.55	431.82	673.66	580.11	563.11	460.34	647.82	462.48
46.045	0	0.03	0.05	0.03	3.7	0.03	0.03	3.82	2.75	0.87	92.36	71.11	0	87.01	1.61	98.13	0.05	1.27	2.75	2.16	0.02	0	13.89	0.01	1.08	0.87	1.33	6.41	2.46	1.56	0.93	0.15	1.06	10.69	0	24	-2.9	12.49	3.5	76.07	83.35	535.47	424.12	677.66	576.37	566.68	454.69	650.01	455.96
46.079	0	0.03	0.03	0.03	3.83	0.03	0.03	4.11	1.87	0.54	91.78	66.09	0	87.71	2.59	97.83	0.03	1.31	1.87	2.98	0.01	0	10.15	0.01	1.19	0.54	1.14	3.81	3.39	2.67	0.68	0.03	1.17	5.26	0	24	-1	12.17	5.1	76.34	80.59	538.12	419.98	682.21	574.54	572.6	451.19	653.18	452.85
46.112	0	0.03	0.02	0.03	3.81	0.03	0.03	4.09	1.22	0.42	91.82	66.4	0	89.56	2.74	97.21	0.03	1.15	2.17	3.04	0.01	0	7.97	0.01	0.89	0.42	0.82	1.22	4.6	3.19	0.64	0.02	1.26	3.52	0	24	-1.29	11.26	2.97	76.56	81.83	545.24	419.67	687.92	572.94	577.04	450.97	658.88	451.31
46.146	0	0.03	0.02	0.03	3.63	0.03	0.03	4.22	0.65	0.35	91.55	66.08	0	93.46	2.67	95.02	0.02	0.85	2.54	2.76	0.01	0	7.03	0.01	0.65	0.35	0.63	0.19	6.61	6.56	0.47	0.02	1.34	1.84	0	24	-1.94	8.7	4.4	76.77	82.53	550.33	417.85	693.43	570.93	582.88	449.11	665.4	450.03
46.179	0	0.04	0.02	0.03	3.57	0.03	0.03	4.58	0.47	0.28	90.84	68.61	0	91.95	2.92	92.18	0.01	0.51	2.18	2.12	0.01	0	4.92	0.01	0.47	0.28	0.49	0.17	10.89	11.51	0.45	0.03	1.36	0.81	0	24	-2.08	9.82	5.16	76.97	83.23	557.3	414.7	700.51	567.48	590.09	445.95	673.32	447.27
46.212	0	0.04	0.02	0.04	3.29	0.03	0.03	4.27	0.41	0.19	91.45	66.54	0	93.41	3.2	87.57	0.01	0.35	1.89	1.27	0.01	0	2.61	0.01	0.37	0.19	0.49	0.17	14.32	14.26	0.41	0.03	1.41	0.13	0	24	-2.81	8.75	7.31	77.33	85.14	561.68	412.47	705.7	565.25	595.43	443.08	680.49	446.6
46.246	0	0.06	0.02	0.06	3.24	0.03	0.04	5.55	0.41	0.16	88.9	75.33	0	87.23	3.24	79.02	0.01	0.28	1.51	1.22	0.01	0	1.23	0.01	0.28	0.16	0.49	0.19	28.21	29.45	0.41	0.04	1.65	0	0	24	-2.67	12.39	7.33	77.34	85.96	572.08	411.65	715.62	564.27	605.39	441.24	691.19	446.51
46.279	0	0.09	0.04	0.06	1.81	0.03	0.05	2.76	0.44	0.12	94.48	44.34	0	93.9	3.23	59.73	0.01	0.19	1.56	1.59	0.01	0	1.58	0.01	0.24	0.12	0.66	0.25	30.77	31.37	0.44	0.05	1.65	0	0	24	-0.52	8.33	7.14	77.75	88.36	577.33	412.53	720.9	565.29	609.32	442.55	697.52	447.88
46.312	0	0.15	0.06	0.08	1.29	0.03	0.07	2	0.48	0.06	96.01	32.95	0	93.45	2.79	44.41	0.01	0.12	1.48	1.25	0.01	0	2.56	0.02	0.19	0.06	0.78	0.36	40.08	39.22	0.48	0.06	1.9	0	0	24	0.85	8.71	7.81	77.75	87.85	582.06	413.72	725.92	566.73	614.9	444.25	702.59	449.55
46.346	0	0.22	0.06	0.13	1.38	0.03	0.07	2.37	0.52	0.02	95.26	47.69	0	91.02	2.53	38.24	0.01	0.11	1.19	0.82	0.01	0	3.32	0.02	0.15	0.02	1.09	0.52	53.94	49.89	0.5	0.04	1.87	0	0	24	0.43	10.42	8.44	77.34	84.55	587.69	415.73	731.14	568.26	622.26	446.32	706.67	451.14
46.379	0	0.23	0.07	0.13	1.19	0.03	0.07	2.36	0.71	0.02	95.28	37.95	0	92.26	2.1	34.86	0.01	0.09	0.9	0.54	0	0	3.12	0.02	0.14	0.02	1.75	0.71	52.36	53.62	0.5	0.06	1.77	0	0	24	-1.76	9.61	7.68	77.23	86.06	593.35	418.45	735.29	569.49	625.99	447.41	711.83	453.56
46.413	0	0.25	0.08	0.14	1.14	0.03	0.08	2.43	0.95	0.02	95.14	36.81	0	88.85	1.62	32.31	0.01	0.09	0.63	0.47	0	0	2.59	0.02	0.15	0.01	3.12	0.95	54.29	57.37	0.52	0.33	1.64	0	0	24	-0.91	11.62	8.45	77.09	83.23	596.36	420.11	736.04	568.95	629.72	448.43	712.68	455.22
46.446	0	0.26	0.08	0.13	1.12	0.03	0.08	2.18	1.47	0.02	95.65	33.23	0	86.64	1.66	30.69	0.01	0.09	0.71	0.37	0	0	5.7	0.02	0.17	0	6.13	1.47	53.96	56.23	0.61	20.76	1.58	0	0	24	-0.78	12.65	7.52	76.78	84.13	604.88	427.45	741.62	573.37	635.81	454.91	719.64	462.05
46.479	0	0.2	0.07	0.11	1.26	0.03	0.07	2.16	1.5	0.02	95.69	32.04	0	88.87	2.07	36.2	0.01	0.1	0.77	0.22	0	0	15.7	0.02	0.18	0	9.2	2.04	47.78	50.08	0.6	99.84	1.5	0.05	0	24	-3.71	11.61	7.44	76.57	86.6	607.17	431.19	740.33	573.02	635.24	455.77	721.24	465.94
46.513	0	0.22	0.07	0.12	1.3	0.03	0.07	1.82	1.66	0.02	96.37	33.58	0	92.35	1.99	34.88	0.01	0.08	1.05	0.19	0.01	0	31.3	0.02	0.19	0	11.88	3.37	49.96	47.29	0.53	99.99	1.66	0.28	0	24	-8.49	9.55	6.28	75.38	84.77	611.68	442.72	743.91	582.07	639.35	466.01	723.36	477.31
46.546	0	0.16	0.08	0.07	0.96	0.03	0.07	1.13	1.59	0.02	97.73	13.8	0	91.17	1.48	34.42	0.01	0.07	0.99	0.1	0.01	0	40.49	0.02	0.18	0	12.09	3.78	36.12	36.81	0.44	99.99	1.59	0.82	0	24	-10.19	10.33	5.89	74.34	88.16	610.57	448.89	743.82	588.23	637.04	471.74	724.25	484.7
46.579	0	0.15	0.1	0.06	0.8	0.03	0.07	0.74	1.45	0.02	98.39	6.47	0	89.92	1.04	33.4	0.01	0.08	0.93	0.06	0.01	0	57.14	0.02	0.25	0	16.21	8.31	26.69	28.01	0.43	100	1.45	2.81	0	24	-14.09	11.06	5.63	72.2	87.04	610.68	457.18	745.67	597.71	638.4	479.58	724.43	492.82
46.613	0	0.12	0.17	0.04	0.67	0.03	0.07	0.58	1.25	0.01	98.66	2.46	0	93.51	0.77	33.12	0.01	0.09	1.2	0.04	0.02	0	66.9	0.01	0.33	0	21.67	12.76	14.39	22.4	0.48	100	1.25	7.67	0	24	-14.84	8.66	4.33	70.06	88.12	608.99	464.04	745.33	605.66	635.85	487.24	723.16	499.14
46.646	0	0.14	0.36	0.03	0.68	0.03	0.07	0.51	1.82	0.01	98.65	6.84	0	92.17	0.44	33.31	0.01	0.12	1.82	0.03	0.03	0	77.42	0.01	0.55	0	26.83	27.53	11.65	19.5	0.58	99.99	1.25	14.61	0	24	-20.12	9.67	4.03	67.84	90.57	607.62	470.82	741.92	608.56	632.17	492.59	721.81	505.56
46.679	0	0.21	0.46	0.03	0.53	0.03	0.08	0.33	2.58	0.02	98.95	29.05	0	93.77	0.21	28.46	0.01	0.14	2.58	0.02	0.09	0	78.14	0.02	1.04	0	24.27	53.77	8.92	14.32	0.78	99.99	1.1	15.59	0	24	-19.96	8.44	4.13	66.59	90.53	606.43	478.2	735.21	609.46	628.36	498.71	717.78	512.86
46.713	0	0.18	0.46	0.03	0.37	0.03	0.09	0.2	3.24	0.02	99.07	13.19	0	95.69	0.06	24.15	0.01	0.16	3.24	0.01	0.43	0.05	63.88	0.02	2.22	0	16.44	45.74	4.47	6.33	1.32	99.95	0.95	14.65	0	24	-25.37	6.5	2.68	64.59	92.16	606.94	486.38	733.19	613.39	625.64	506.56	716.96	519.02
46.746	0	0.23	0.52	0.03	0.29	0.03	0.1	0.14	2.67	0.03	98.96	13.57	0	95.83	0.02	17.81	0.01	0.17	2.67	0.01	1.2	0.39	41.76	0.03	4.9	0	12.7	52.49	4.59	4.38	1.49	99.97	0.88	14.19	0	24	-27.46	6.33	2.98	63.76	91.35	607.47	492.37	729.78	615.09	624.75	511.73	715.36	523.35
46.78	0	0.18	0.6	0.04	0.23	0.03	0.11	0.1	1.61	0.03	98.81	1.79	0	95.43	0.01	13.5	0.01	0.2	1.61	0	1	0.83	24.15	0.03	7.64	0.01	11.29	29.97	2.4	1.47	1.95	100	0.79	14.4	0	24	-29.24	6.8	3.19	62.92	91.94	609.77	499.02	727.06	616.31	624.47	517.09	715.56	529.53
46.813	0	0.17	0.6	0.04	0.21	0.03	0.13	0.09	1.77	0.03	98.8	0.7	0	97.21	0.01	10.1	0.01	0.26	1.77	0	0.55	0.47	16.46	0.03	12.15	0.01	10.03	20.6	1.86	0.67	2.24	100	0.78	13.63	0	24	-21.55	4.25	3.42	63.86	88.91	609.8	498.89	725.57	616	625.21	518.31	713.48	528.95
46.846	0	0.14	0.33	0.04	0.19	0.03	0.13	0.08	1.63	0.03	99.35	0.33	0	95.06	0.01	8.52	0.01	0.29	1.63	0.01	0.26	0.23	8.06	0.03	10.67	0.01	6.14	9.26	1.83	0.49	2.09	99.99	0.82	7.57	0	24	-22.4	7.21	3.68	63.81	89.74	613.28	500.1	726.45	614.47	627.19	519.2	716.37	529.23
46.88	0	0.13	0.23	0.04	0.16	0.03	0.14	0.07	1.67	0.03	99.55	0.33	0	96.04	0	5.84	0.01	0.23	1.67	0.01	0.16	0.11	5	0.03	11.88	0.02	3.16	3.12	1.09	0.13	2.34	100	0.82	3.51	0	24	-22.49	6.06	3.14	63.64	89.45	616.53	500.27	729.4	614.69	629.92	520.21	719.04	527.85
46.913	0	0.13	0.19	0.03	0.15	0.03	0.13	0.06	1.61	0.02	99.61	0.33	0	94.61	0	3.29	0.01	0.17	1.61	0.01	0.13	0.07	2.09	0.02	6.77	0.02	1.87	0.87	1.11	0.11	1.97	99.99	0.89	1.51	0	24	-25.08	7.67	2.9	63.25	88.8	622.62	499.76	736.26	614.47	636.6	519.27	725.03	527.43
46.946	0	0.13	0.19	0.03	0.14	0.03	0.13	0.06	1.36	0.02	99.62	0.33	0	95.13	0	2.28	0.01	0.12	1.36	0.01	0.11	0.05	1.98	0.02	3.15	0.02	1.4	0.31	0.96	0.06	1.65	100	0.89	0.94	0	24	-21.72	7.14	2.52	63.76	86.81	627.26	499.36	740.24	614.18	641.57	519.59	728.08	526.83
46.98	0	0.13	0.19	0.03	0.13	0.03	0.13	0.06	1.02	0.03	99.62	0.33	0	96.1	0.01	1.1	0.02	0.09	1.02	0.02	0.11	0.03	2.26	0.03	1.78	0.02	1.29	0.28	0.65	0.02	1.58	99.99	0.82	0.69	0	24	-23.54	5.97	3.57	63.62	90.01	632.22	501.15	744.68	614.81	645.47	520.44	735.06	529.14
47.013	0	0.13	0.19	0.03	0.13	0.03	0.13	0.06	0.92	0.03	99.62	0.33	0	95.72	0.01	0.83	0.02	0.08	0.92	0.04	0.15	0.04	3.8	0.03	1.13	0.02	1.18	0.31	0.65	0.02	1.5	99.99	0.8	0.57	0	24	-23.12	6.46	3.76	63.76	89.2	634.66	503.46	746.69	616.18	648.36	521.86	736.86	533.01
47.046	0	0.13	0.19	0.02	0.13	0.03	0.12	0.06	0.8	0.03	99.63	0.33	0	96.45	0.01	0.89	0.03	0.07	0.76	0.05	0.15	0.04	5.52	0.03	0.62	0.02	1.04	0.32	0.72	0.01	1.41	99.99	0.8	0.41	0	24	-24.04	5.49	3.71	63.44	90.21	637.3	505.99	748.11	617.19	649.83	524.34	739.41	534.88
47.08	0	0.13	0.18	0.02	0.13	0.03	0.12	0.06	0.82	0.05	99.64	0.33	0	96.49	0.01	1.07	0.04	0.06	0.61	0.05	0.22	0.05	5.45	0.05	0.49	0.02	1.04	0.49	1.02	0.01	1.77	99.99	0.82	0.19	0	24	-25.64	5.42	2.9	62.9	92.37	637.19	506.17	748.82	617.8	648.55	524.57	740.22	535.87
47.113	0	0.13	0.18	0.02	0.13	0.03	0.12	0.06	0.8	0.06	99.64	0.33	0	96.59	0.01	1.09	0.04	0.05	0.7	0.05	0.21	0.07	4.64	0.06	0.52	0.02	0.92	0.45	1.03	0.01	1.77	100	0.8	0.14	0	24	-24.69	5.28	1.88	62.84	94.44	636.63	506.1	750.04	619.51	646.98	526.24	741.01	535
47.147	0	0.13	0.18	0.03	0.13	0.03	0.12	0.06	0.76	0.09	99.64	0.33	0	96.21	0.01	1.31	0.06	0.06	0.64	0.05	0.13	0.07	3.26	0.09	0.48	0.02	0.85	0.46	1.2	0	1.47	100	0.76	0.14	0	24	-24.57	5.82	1.97	62.73	93.48	635.63	506.74	750.45	621.57	647.24	527.01	740.32	535.68
47.18	0	0.13	0.18	0.03	0.13	0.03	0.12	0.06	0.8	0.09	99.64	0.33	0	95.97	0.01	1.4	0.08	0.06	0.77	0.05	0.16	0.1	4.53	0.09	0.73	0.01	0.79	0.71	1.01	0	1.1	100	0.8	0.21	0	24	-26.58	6.15	1.22	62.92	92.95	635.92	508.14	747.37	619.58	645.54	528.1	738.15	536.1
47.213	0	0.13	0.18	0.03	0.13	0.03	0.13	0.06	0.75	0.1	99.64	0.33	0	97.17	0.01	1.44	0.09	0.07	0.73	0.04	0.15	0.14	5.26	0.1	1.05	0.02	0.69	0.68	1.05	0	1.07	99.97	0.75	0.17	0	24	-28.91	4.32	0.4	62.2	95.42	632.17	510.17	745.72	623.72	641.01	530.33	736.03	539.15
47.247	0	0.13	0.17	0.03	0.14	0.03	0.12	0.06	0.83	0.13	99.65	0.33	0	97.09	0.01	1.82	0.13	0.09	0.71	0.04	0.18	0.23	5.94	0.08	1.18	0.01	0.59	0.64	0.82	0	0.77	99.95	0.83	0.07	0	24	-26.38	4.47	-0.12	62.41	95.39	628.33	512.37	743.95	627.99	637.85	533.36	732.82	542.36
47.28	0	0.13	0.18	0.03	0.13	0.03	0.13	0.06	0.82	0.16	99.65	0.33	0	97.76	0.01	1.1	0.16	0.1	0.76	0.03	0.43	0.43	3.39	0.09	1.06	0.01	0.49	0.55	0.86	0	0.79	99.93	0.82	0	0	24	-26.89	3.11	-0.67	62.46	98.82	622.46	513.94	740.03	631.52	630.67	536.46	729.26	543.09
47.313	0	0.13	0.18	0.03	0.13	0.03	0.13	0.06	0.81	0.2	99.64	0.33	0	97.5	0.01	0.78	0.2	0.11	0.71	0.04	0.57	0.32	1.47	0.09	1.07	0.02	0.37	0.37	0.82	0	0.59	99.91	0.81	0	0	24	-27.21	3.67	-1.05	62.08	101.12	615.14	520.36	730.38	635.61	620.62	544.38	721.71	546.76
47.347	0	0.13	0.18	0.03	0.13	0.03	0.13	0.06	0.93	0.33	99.64	0.33	0	95.4	0.01	0.47	0.33	0.1	0.93	0.05	0.76	0.21	0.98	0.09	0.97	0.01	0.29	0.41	0.81	0	0.45	99.69	0.72	0	0	24	-29.57	6.84	-1.4	62.26	99.41	607.17	523.09	722.31	638.24	613.26	546.46	712.63	549.43
47.38	0	0.13	0.18	0.03	0.13	0.03	0.13	0.06	0.68	0.4	99.63	0.33	0	93.98	0.02	0.35	0.4	0.11	0.89	0.06	1.06	0.14	1.17	0.1	0.68	0.01	0.27	0.34	0.77	0	0.39	99.14	0.71	0	0	24	-30.87	8.26	-2.22	62.08	96.65	597.04	526.48	712.61	642.06	604.16	550.15	700.79	551.7
47.414	0	0.13	0.19	0.03	0.13	0.03	0.13	0.06	0.62	0.53	99.63	0.33	0	91.62	0.02	0.33	0.53	0.1	0.62	0.09	1.43	0.09	1.52	0.16	0.64	0.01	0.27	0.27	0.73	0	0.36	98.37	0.56	0	0	24	-30.29	10.04	-0.62	62.29	97.88	584.65	528.72	700.12	644.19	592.37	550.82	690.14	555.63
47.447	0	0.13	0.19	0.03	0.13	0.03	0.13	0.06	0.51	0.55	99.63	0.33	0	91.26	0.02	0.4	0.55	0.1	0.51	0.09	1.6	0.1	0.9	0.22	0.56	0.01	0.2	0.23	0.77	0	0.4	99.44	0.49	0	0	24	-24.16	10.27	-0.49	63.16	98.83	570.07	526.28	689	645.2	579.12	550.05	677.87	554.26
47.48	0	0.13	0.19	0.03	0.13	0.03	0.13	0.06	0.48	0.38	99.63	0.33	0	92.01	0.02	0.46	0.56	0.1	0.37	0.11	2.28	0.16	0.38	0.21	0.62	0.01	0.16	0.2	0.81	0	0.41	99.16	0.48	0	0	24	-25.96	9.78	-1.78	62.93	100.21	558.31	521.7	680.48	643.88	567.26	546.51	667.4	550.16
47.514	0	0.13	0.19	0.03	0.13	0.03	0.13	0.06	0.48	0.21	99.63	0.33	0	91.02	0.02	0.42	0.69	0.08	0.38	0.14	2.87	0.16	0.03	0.21	0.54	0.02	0.15	0.27	1.03	0	0.38	99.56	0.48	0	0	24	-25.95	10.42	-1.51	62.56	102.54	547.91	517.42	672.56	642.07	557.1	542.64	659.58	546.3
47.547	0	0.13	0.19	0.03	0.13	0.03	0.13	0.06	0.47	0.19	99.62	0.33	0	90.94	0.03	0.5	0.87	0.06	0.46	0.17	2.54	0.1	0	0.19	0.55	0.03	0.15	0.38	0.98	0	0.45	99.44	0.47	0	0	24	-25.33	10.47	-2.24	62.4	105.87	539.96	513.7	666.9	640.64	547.95	540.19	653.77	543.51
47.58	0	0.13	0.19	0.03	0.13	0.03	0.13	0.06	0.48	0.18	99.62	0.33	0	90.13	0.03	0.52	0.94	0.06	0.48	0.15	2.27	0.07	0	0.18	0.71	0.02	0.14	0.54	0.91	0	0.44	99.83	0.48	0	0	24	-25.61	10.94	-2.07	62.36	109.1	530.94	508.3	660.86	638.23	538.87	535.7	647.95	537.94
47.614	0	0.13	0.19	0.03	0.13	0.03	0.13	0.06	0.56	0.17	99.62	0.33	0	93.75	0.03	0.52	1.27	0.06	0.56	0.12	2.24	0.06	0	0.17	0.75	0.03	0.12	0.52	0.9	0	0.38	99.84	0.49	0	0	24	-28.18	8.46	-2.06	61.96	107.28	525.09	504.53	656.91	636.34	534.91	531.09	642.14	534.49
47.647	0	0.13	0.19	0.03	0.13	0.03	0.13	0.06	0.56	0.16	99.62	0.33	0	93.74	0.03	0.52	1.25	0.06	0.56	0.11	2.4	0.07	0	0.16	1.17	0.03	0.12	0.56	0.83	0	0.36	99.9	0.48	0	0	24	-29.02	8.47	-1.43	62.23	112.12	519.83	499.49	656.08	635.73	529.98	525.53	641.89	532.47
47.68	0	0.13	0.19	0.03	0.13	0.03	0.13	0.06	0.51	0.15	99.62	0.33	0	93.12	0.02	0.43	1.4	0.06	0.51	0.09	2.54	0.11	0	0.15	1.6	0.03	0.12	0.6	0.92	0	0.37	99.93	0.49	0	0	24	-28.17	8.97	-1.55	62.33	111.61	515.85	495.73	654.62	634.49	527.41	522.37	638.82	528.83
47.714	0	0.13	0.19	0.03	0.13	0.03	0.13	0.06	0.68	0.13	99.62	0.33	0	91.48	0.02	0.36	1.32	0.06	0.68	0.08	2.9	0.15	0	0.13	1.91	0.03	0.15	0.93	1.1	0	0.34	99.98	0.52	0	0	24	-27.42	10.13	-1.49	62.84	110.89	511.34	490.32	654.64	633.63	525.62	517.4	636.3	524.24
47.747	0	0.14	0.19	0.03	0.13	0.03	0.13	0.06	0.72	0.12	99.62	0.33	0	94.55	0.02	0.45	1.06	0.07	0.72	0.05	1.91	0.09	0	0.12	1.76	0.04	0.22	2.72	1.36	0	0.35	99.99	0.51	0.02	0	24	-26.49	7.73	-1.18	63.72	116.77	507.59	485.56	654.89	632.86	521	514.51	637.69	519.08
47.781	0	0.14	0.19	0.03	0.13	0.03	0.13	0.06	0.9	0.09	99.63	0.33	0	94.04	0.02	0.78	0.75	0.06	0.9	0.03	1.05	0.06	0	0.09	1.64	0.03	0.24	4.74	1.67	0	0.29	99.88	0.53	0	0	24	-25	8.21	-0.14	64.53	117.76	503	480.6	654.21	632.17	518.86	509.3	636.45	515.84
47.814	0	0.14	0.18	0.03	0.14	0.03	0.13	0.06	0.73	0.07	99.64	0.33	0	90.82	0.02	1.64	0.46	0.05	0.73	0.01	0.73	0.05	0	0.07	1.48	0.02	0.24	2.79	2.1	0	0.32	99.47	0.53	0	0	24	-23.79	10.54	-0.62	65.81	117.7	496.73	471.71	656.59	632.55	516.62	501.47	634.02	509.83
47.847	0	0.13	0.16	0.03	0.16	0.03	0.12	0.07	0.65	0.05	99.67	0.33	0	92.52	0.01	5.22	0.27	0.06	0.65	0.01	0.36	0.04	0	0.05	1.5	0.02	0.31	1.88	2.37	0	0.36	99.41	0.54	0	0	24	-23.22	9.43	0.03	67.01	118.05	490.33	461.82	659.59	633.41	515.38	492.19	632.99	502.34
47.881	0	0.11	0.13	0.03	0.22	0.03	0.1	0.11	0.6	0.03	99.56	0.33	0	90.04	0.01	15.34	0.11	0.06	0.6	0.01	0.21	0.04	0	0.03	1.6	0.02	0.33	0.83	2.62	0.01	0.46	89.54	0.54	0	0	24	-22.84	10.99	1.33	68.1	114.1	491.66	456.1	659.19	628.31	518.92	486.52	632.82	493.25
47.914	0	0.07	0.07	0.03	0.5	0.03	0.07	0.29	0.68	0.03	99	1.65	0	90.18	0.02	40.17	0.08	0.06	0.68	0.01	0.11	0.01	0	0.03	1.58	0.02	0.35	1.35	2.3	0.01	0.44	68.57	0.54	0	0	24	-16.67	10.91	2.28	70.43	113.07	491.92	446.86	662.44	624.94	522	479.13	634.92	484.85
47.947	0	0.05	0.04	0.03	1.04	0.03	0.05	0.75	0.71	0.04	97.91	10.24	0	87.91	0.02	62.6	0.04	0.05	0.71	0	0.07	0	0.1	0.02	1.38	0.02	0.39	3.72	1.85	0.01	0.44	37.46	0.5	0.09	1	30	-17.7	12.08	1.07	72.33	111.82	497.19	434.37	667.93	611.37	527	466.27	638.58	473.62
47.981	0	0.04	0.02	0.03	2.03	0.03	0.03	1.73	0.79	0.03	95.95	45.1	0	86.17	0.02	83.03	0.03	0.06	0.79	0	0.06	0	0.62	0.01	1.24	0.02	0.38	7.86	1.51	0.02	0.4	2.02	0.52	0.17	0	30	-15.23	12.85	1.29	73.83	110.66	504.25	422.88	676.64	603.05	535.63	455.91	646.13	461.8
48.014	0	0.03	0.02	0.03	2.78	0.03	0.03	2.59	0.76	0.02	94.44	69.44	0	86.96	0.02	92.85	0.02	0.08	0.76	0	0.03	0	0.7	0.01	1.04	0.02	0.26	10.7	1.33	0.02	0.33	0.16	0.49	0.28	0	30	-13.34	12.51	3.62	74.66	108.7	507.43	414.56	684.45	602.1	544.07	448.23	652.64	453.41
48.047	0	0.03	0.02	0.03	3.19	0.03	0.03	3.07	0.71	0.01	93.62	75.77	0	87.19	0.05	96.96	0.01	0.13	0.71	0.01	0.02	0	1.25	0.01	0.93	0.01	0.23	10.56	1.4	0.04	0.34	0.4	0.47	0.66	0	30	-12.41	12.41	6.34	75.39	109.49	510.29	407.88	692.36	600.59	551.53	441.44	660.67	450.09
48.081	0	0.03	0.02	0.03	3.35	0.03	0.03	3.27	0.87	0.01	93.29	71.37	0	89.54	0.07	98.23	0.01	0.27	0.87	0.01	0.01	0	2.19	0.01	0.85	0.01	0.25	6.47	1.56	0.1	0.32	0.1	0.48	1.63	0	30	-7.82	11.27	5.26	76.17	110.17	522.37	403.06	706.65	599.7	563.43	437.89	673.25	446.62
48.114	0	0.03	0.02	0.03	3.38	0.03	0.03	3.3	0.84	0.01	93.23	66.47	0	89.74	0.18	98.22	0.01	0.41	0.84	0.02	0.01	0	3.21	0.01	0.61	0.01	0.2	3.63	1.59	0.12	0.29	0.09	0.49	1.83	0	30	-8.97	11.15	6.03	76.29	106.46	524.61	399.67	711.04	598.76	569.14	434.07	675.18	443.59
48.148	0	0.03	0.02	0.03	3.49	0.03	0.03	3.42	1.04	0.01	93.02	64.54	0	88.84	0.4	98.4	0	0.69	1.04	0.02	0.01	0	5.54	0	0.48	0.01	0.24	2.39	2.03	0.32	0.27	0.07	0.52	3.15	0	30	-7.17	11.63	5.61	76.61	110.68	535.21	396.61	722.73	596.95	578	431.9	688.27	441.39
48.181	0	0.03	0.02	0.03	3.51	0.03	0.03	3.47	1.16	0.01	92.97	64.34	0	89.87	0.69	98.02	0	0.97	1.16	0.03	0.01	0	8.79	0	0.34	0.01	0.28	2.66	2.02	0.54	0.24	0.1	0.59	4.06	0	30	-8.03	11.08	6.46	76.41	106.33	538.77	394.33	727.01	595.81	584.64	429.16	690.53	438.83
48.214	0	0.03	0.02	0.02	3.68	0.03	0.03	3.69	1.33	0.01	92.62	65.11	0	92.32	1.47	98.19	0	1.52	1.33	0.06	0	0	12.18	0	0.27	0.01	0.35	2.9	1.85	0.55	0.24	0.11	0.66	4.33	0	30	-8.52	9.56	6.9	76.68	109.67	543.96	392.51	731.59	592.75	588.37	426.71	697.5	437.6
48.248	0	0.03	0.03	0.02	3.88	0.03	0.03	4.06	1.75	0.01	91.88	67.2	0	92.46	3.36	97.82	0	1.98	1.75	0.1	0	0	12.84	0	0.24	0.01	0.38	4.44	1.38	0.95	0.22	0.08	0.79	5.62	0	30	-8.13	9.46	7.31	76.8	107.71	548.28	391.31	734.98	590.8	593.47	425.23	700.61	436.33
48.281	0	0.03	0.04	0.02	3.95	0.03	0.03	4.16	1.91	0.01	91.67	64.48	0	93.62	5.5	96.69	0	1.58	1.91	0.17	0	0	18.86	0	0.23	0.01	0.52	4.07	1.38	0.97	0.2	0.05	0.86	7.56	0	30	-8.28	8.57	8.89	76.94	106.95	549.8	389.63	736.11	588.04	596.48	423.32	702.76	435.26
48.314	0	0.03	0.04	0.02	3.91	0.03	0.04	4.17	1.52	0	91.67	59.59	0	93.44	7.04	95.06	0	1.47	1.52	0.2	0	0	19.8	0	0.26	0	0.6	3.11	1.1	1.18	0.18	0.08	0.84	8.06	0	30	-6.42	8.72	9.57	76.99	104.89	550.88	389	737.26	587.59	599.04	423.7	703.32	434.91
48.348	0	0.02	0.04	0.02	4.18	0.03	0.04	4.58	1.18	0	90.84	55.13	0	95.35	10.66	93.65	0	1.48	1.18	0.24	0.01	0	19.37	0	0.31	0	0.71	2.25	0.78	1.33	0.13	0.12	0.82	7.61	0	30	-5.73	6.9	9.16	77.15	104.73	551.77	389.2	737.58	587.44	599.28	424.12	703.47	434.73
48.381	0	0.02	0.06	0.02	4.37	0.03	0.05	4.81	1.09	0	90.37	50.21	0	95.1	13.76	91.85	0	1.42	1.09	0.33	0.01	0	23.75	0	0.34	0	1.15	1.59	0.85	1.34	0.12	0.06	0.86	10.56	0	30	-2.62	7.17	7.93	77.48	104.05	553.32	392.37	733.33	585.67	597.24	426.49	700.74	437.16
48.415	0	0.03	0.05	0.02	3.66	0.03	0.05	3.93	0.99	0.01	92.14	40.54	0	90.33	12.92	87.58	0.01	1.06	1.4	0.37	0.01	0	20.97	0	0.3	0	1.36	0.99	0.89	1.72	0.09	0.35	1	9.09	0	30	-4.13	10.83	6.4	77.5	104.27	554.49	395.51	731	583.51	595.6	427.64	698.92	441.69
48.448	0	0.03	0.05	0.02	3.22	0.03	0.05	3.46	0.85	0.01	93.08	37.08	0	93.31	11.47	85.47	0.01	0.88	1.49	0.39	0.01	0	18.37	0.01	0.25	0.01	1.36	0.85	1.29	2.28	0.07	1.01	1.42	8.64	0	30	-3.44	8.83	7.17	77.41	106.17	548.34	404.79	722.14	589.96	587.8	436.37	693.02	450.57
48.481	0	0.03	0.06	0.02	2.66	0.03	0.05	2.72	0.95	0.01	94.56	31.92	0	95.28	8.63	82.77	0.01	0.67	1.59	0.29	0.02	0	17.21	0.01	0.19	0	1.57	0.95	1.14	2.07	0.07	12.43	1.53	9.56	0	30	-5.98	6.98	6.43	77.03	105.37	543.24	415.18	714.89	597.41	581.26	446.27	685.83	459.24
48.515	0	0.03	0.06	0.02	2.36	0.03	0.04	2.32	1.54	0.02	95.28	31.06	0	92.76	6.2	81.77	0.02	0.47	1.5	0.15	0.02	0	16.55	0.01	0.16	0	2.33	1.54	1.64	1.81	0.07	99.89	2.1	10.26	0	30	-6.36	9.25	6.24	76.28	104.3	538.45	430.03	708.8	610.95	576.2	461	679.75	473.5
48.548	0	0.04	0.09	0.02	1.94	0.03	0.04	1.75	2.07	0.01	96.11	31.4	0	94.86	4.1	77.3	0.01	0.32	1.41	0.07	0.02	0	21.81	0.01	0.18	0	4.21	6.31	1.66	1.62	0.07	99.98	2.07	12.75	0	30	-6.46	7.43	3.31	75.36	107.27	532.17	445.36	702.89	626.15	566.07	478.38	672.98	487.12
48.581	0	0.06	0.2	0.02	1.14	0.03	0.05	0.85	2.27	0.01	97.71	34.89	0	95.18	1.78	62.07	0.01	0.19	2.27	0.06	0.04	0	32.7	0.01	0.26	0	8.11	23.5	1.68	1.63	0.08	99.98	2.07	16.51	0	30	-8.69	7.09	2.27	73.62	106.1	528.79	460.22	697.15	637.75	561.16	492.95	666.99	500.51
48.615	0	0.1	0.58	0.02	0.8	0.04	0.06	0.5	4.42	0.01	98.41	48.55	0	93.47	0.91	50.11	0.01	0.11	4.42	0.05	0.05	0	47.41	0.01	0.34	0	13.03	42.5	1.8	1.82	0.1	99.98	2.16	23.67	0	30	-11.17	8.69	-0.32	70.82	102.89	529.08	472.38	693.73	644.83	559.05	505.34	661.82	510.39
48.648	0	0.12	1.15	0.02	0.68	0.05	0.06	0.38	7.75	0.01	97.71	46.81	0	94.34	0.51	43.8	0.01	0.09	7.75	0.03	0.08	0	51.31	0	0.62	0	18.01	47.95	1.79	1.65	0.15	99.97	2.17	28.7	0	30	-14.14	7.93	-0.49	68.35	103.33	531.26	482.76	689.43	646.84	557.63	513.97	660.81	519.53
48.681	0	0.11	1.3	0.02	0.62	0.05	0.07	0.32	8.32	0.01	97.4	21.5	0	92.05	0.33	40.77	0.01	0.06	8.32	0.03	0.21	0	50.56	0.01	1.22	0	19.8	36.45	1.7	1.38	0.2	99.93	2.12	29.18	0	30	-18.64	9.75	0.88	67.49	105.69	540.19	489.54	683.41	635.47	559.12	516.39	664.49	524.65
48.715	0	0.12	1.78	0.03	0.43	0.04	0.09	0.18	6.77	0.01	96.45	4.07	0	94.66	0.2	27.38	0.01	0.04	6.77	0.02	0.3	0.01	51.43	0.01	2.74	0	25.26	26.63	1.69	1.2	0.31	99.99	1.91	28.84	0	30	-16.26	7.62	0.09	67.28	104.64	544.46	492.75	681.53	632.74	560.05	520.57	664.59	525.01
48.748	0	0.12	1.67	0.03	0.35	0.04	0.1	0.14	4.45	0.02	96.66	1.37	0	94.06	0.14	21.78	0.02	0.03	4.45	0.02	0.39	0.04	53.3	0.01	5.79	0	23.5	18.29	1.45	0.98	0.4	99.97	1.76	26.84	0	30	-16.41	8.19	1.3	66.91	98.13	547.65	494.95	678.55	628.68	564.49	519.79	662.32	527.51
48.782	0	0.13	1.02	0.03	0.24	0.03	0.11	0.1	1.77	0.02	97.96	0.49	0	93.08	0.08	13.64	0.02	0.03	1.77	0.01	0.55	0.13	46.12	0.01	8.15	0.01	14.2	12.11	1.18	0.78	0.52	99.93	1.34	19.93	0	30	-18.18	9	0.88	66.66	100.28	552.95	495.62	682.92	627.8	567.9	520.77	667.97	527.14
48.815	0	0.13	0.56	0.03	0.2	0.03	0.12	0.09	1.47	0.02	98.88	0.37	0	93.76	0.06	11.77	0.02	0.02	1.47	0.02	0.6	0.16	42.8	0.02	9.79	0.01	7.69	9.06	1.07	0.64	0.7	99.89	1.28	13.75	0	30	-21.74	8.45	1.48	66.06	96.98	555.05	496.73	681.75	624.9	570.52	519.75	667.16	527.88
48.848	0	0.11	0.29	0.03	0.2	0.03	0.11	0.1	1.19	0.02	99.42	0.37	0	94.78	0.07	13.4	0.02	0.02	0.81	0.01	0.46	0.15	34.64	0.02	8.11	0.01	3.06	3.43	0.99	0.52	0.85	99.96	1.19	7.93	0	30	-18.75	7.51	1.08	66.17	96.52	558.96	497.57	683.78	624.55	573.32	521.64	669.66	527.54
48.882	0	0.11	0.21	0.03	0.19	0.03	0.11	0.09	1.17	0.02	99.58	0.33	0	90.34	0.07	11.71	0.02	0.02	0.68	0.01	0.54	0.22	24.83	0.02	6.99	0.01	1.65	3	0.81	0.37	1.43	99.82	1.17	4.34	0	24	-22.8	10.82	0.78	65.01	99.73	566.65	500.04	692.57	626.39	579.86	523.32	679.27	531.29
48.915	0	0.12	0.2	0.03	0.17	0.03	0.12	0.08	1.07	0.02	99.61	0.33	0	93.32	0.06	8.31	0.02	0.02	0.76	0.01	0.53	0.19	25.4	0.02	6.67	0.01	1.11	3.81	0.71	0.29	1.73	99.94	1.07	2.84	0	24	-20.95	8.81	1.47	65.15	96.25	570.58	501.36	695.05	627.48	585.27	524.39	681.23	531.74
48.948	0	0.13	0.21	0.03	0.15	0.03	0.13	0.07	0.89	0.03	99.57	0.33	0	93.92	0.07	5.34	0.02	0.02	0.75	0.01	0.49	0.29	24.07	0.03	6.86	0.01	0.92	4.03	0.63	0.19	2.6	99.94	0.89	2.81	0	24	-23.74	8.31	2.12	64.89	99.84	578.81	502.43	702.88	627.14	592.06	524.56	691.52	533.19
48.982	0	0.14	0.22	0.03	0.15	0.03	0.13	0.07	0.9	0.05	99.56	0.33	0	95.31	0.07	4.89	0.03	0.03	0.9	0.01	0.68	0.7	17.37	0.05	7.69	0.02	0.61	8.3	0.58	0.1	5.59	99.93	0.61	2.9	0	24	-24.51	6.95	1.56	64.62	99.01	586.33	503.77	710.05	628.23	599.29	526.48	698.08	533.15
49.015	0	0.14	0.21	0.04	0.14	0.03	0.14	0.06	0.63	0.07	99.58	0.33	0	93.51	0.08	3.36	0.03	0.03	0.63	0	0.94	1.15	13.56	0.07	8.46	0.02	0.53	5.88	0.6	0.08	6.36	99.93	0.55	2.01	0	24	-20.97	8.66	2.94	65.74	96.04	593.58	502.48	714.63	624.41	607.96	523.15	703.3	534.72
49.048	0	0.14	0.21	0.03	0.13	0.03	0.14	0.06	0.56	0.09	99.58	0.33	0	95.45	0.07	1.91	0.05	0.03	0.56	0	0.81	1.07	12.38	0.09	8	0.02	0.62	3.2	0.6	0.06	8.94	99.89	0.47	1.65	0	24	-24.23	6.79	1.61	65.09	99.43	603.53	501.4	727.72	625.78	616.63	523.55	715.67	532.42
49.082	0	0.14	0.21	0.03	0.13	0.03	0.14	0.06	0.66	0.17	99.57	0.33	0	94.7	0.07	1.17	0.08	0.03	0.66	0.01	0.72	0.58	10.52	0.17	7.42	0.03	0.77	3.19	0.55	0.03	10.69	99.97	0.44	1.56	0	24	-16.83	7.58	0.49	65.7	90.73	610.42	499.41	734.13	625.28	626.79	522.7	717.16	530.74
49.115	0	0.14	0.22	0.03	0.13	0.03	0.15	0.06	0.83	0.17	99.56	0.33	0	94.77	0.08	0.77	0.09	0.04	0.83	0.01	0.5	0.37	13.32	0.17	8.59	0.03	1.32	3.22	0.61	0.03	9.66	99.97	0.46	1.8	0	24	-24.28	7.52	2.35	65.77	90.6	612.55	495.62	737.04	621.25	630.85	516.14	720.75	527.37
49.149	0	0.15	0.22	0.03	0.13	0.03	0.15	0.06	1.48	0.28	99.56	0.33	0	87.16	0.07	0.97	0.13	0.04	1.48	0.01	0.28	0.19	13.81	0.36	7.31	0.05	1	9.1	0.62	0.02	6.75	99.81	0.38	1.69	0	24	-17.85	12.42	1.61	67.36	87.02	621.58	492.58	745.28	620.29	640.56	515.88	727.41	521.34
49.182	0	0.15	0.21	0.03	0.14	0.03	0.14	0.06	1.13	0.13	99.58	0.33	0	89.89	0.07	1.56	0.12	0.04	1.13	0.01	0.13	0.09	10.29	0.31	4.5	0.05	0.62	8.55	0.63	0.02	5.3	99.92	0.34	1.45	0	24	-20.66	11.08	4.79	68.79	88.68	616.89	483.23	745.84	616.14	640.09	504.51	728.12	515.15
49.215	0	0.16	0.2	0.03	0.14	0.03	0.13	0.06	1.15	0.09	99.59	0.33	0	92.33	0.09	2.76	0.09	0.04	1.15	0.01	0.05	0.04	10.3	0.28	3.55	0.04	0.68	14.96	0.59	0.02	4.93	93.5	0.38	1.47	0	24	-17.17	9.56	5.61	70.66	88.22	617.02	475.66	750.65	614.9	643.28	498.28	730.91	508.42
49.249	0	0.15	0.18	0.03	0.17	0.03	0.12	0.08	1.08	0.06	99.63	0.52	0	94.17	0.15	7.56	0.06	0.05	1.08	0.01	0.02	0.01	14.15	0.23	2.19	0.03	0.79	18.95	0.75	0.02	3.45	61.35	0.33	1.49	1	30	-14.73	8.09	6.65	71.39	88.98	615.41	468.47	755.94	615.75	645.51	492.13	733.76	503.52
49.282	0	0.12	0.16	0.03	0.22	0.03	0.1	0.11	1.2	0.05	99.55	0.58	0	88.32	0.19	16.35	0.05	0.04	1.2	0.01	0.01	0	18.5	0.15	1.12	0.02	0.65	11.57	0.68	0.03	2.85	27.96	0.34	2.08	0	30	-11.14	11.88	5.3	72.85	88.31	621.84	460.92	762.15	608.9	651.2	486.12	739.01	495.51
49.315	0	0.08	0.1	0.03	0.48	0.03	0.07	0.29	1.8	0.03	99.03	3.38	0	86.58	0.36	39.45	0.03	0.05	1.8	0.02	0.01	0	26.42	0.1	1.05	0.01	0.69	12.15	0.79	0.04	2.59	8.54	0.39	3	0	30	-13.4	12.68	7.83	73.04	86.63	620.17	456.13	763.63	607.14	653.85	479.88	739.51	492.74
49.349	0	0.05	0.05	0.02	1.13	0.03	0.05	0.84	1.74	0.03	97.75	13.11	0	89.27	0.6	64.68	0.03	0.06	1.74	0.03	0.01	0	27.11	0.05	0.71	0.01	0.62	5.12	0.95	0.06	2.04	3.81	0.42	3.15	0	30	-11.55	11.41	6.75	74	89.06	620.86	451.47	765.64	604.32	653.19	476.61	741.56	487.67
49.382	0	0.03	0.03	0.02	2.3	0.03	0.03	2.06	1.69	0.04	95.4	40.14	0	86.47	0.83	86.3	0.02	0.08	1.69	0.04	0.01	0	19.38	0.04	0.44	0.01	0.45	2.06	0.98	0.07	1.86	1.37	0.47	2.77	0	30	-10.17	12.73	7.35	74.19	87.68	620.6	448.82	765.74	602.62	654.22	474.11	741.17	485.36
49.416	0	0.03	0.02	0.02	2.92	0.03	0.03	2.77	1.36	0.02	94.16	52.1	0	85.45	1.33	93.02	0.02	0.12	1.37	0.07	0	0	18.62	0.02	0.37	0	0.55	1.1	1.21	0.11	1.36	0.35	0.54	2.49	0	30	-10.44	13.15	7.99	74.72	87.77	619.29	445.68	765.85	601.14	654.04	471	741.06	482.5
49.449	0	0.03	0.02	0.02	3.24	0.03	0.03	3.14	1.3	0.01	93.51	57.24	0	82.43	2.19	95.18	0.01	0.19	1.3	0.11	0.01	0	20.63	0.01	0.41	0	0.76	1.79	1.43	0.15	1.29	0.53	0.63	2.62	0	30	-11.47	14.27	6.24	75.1	88.2	618.66	443.28	767.38	600.62	653.07	469.33	740.61	480.1
49.482	0	0.03	0.02	0.02	3.55	0.03	0.03	3.51	1.35	0.01	92.9	63.16	0	77.72	2.97	97.08	0.01	0.26	1.35	0.16	0.01	0	21.6	0.01	0.33	0	0.71	2.97	1.55	0.17	1.31	0.66	0.66	2.29	0	30	-9.74	15.75	5.55	75.25	85.3	616.84	441.47	766.84	600.34	652.85	467.9	737.37	479.44
49.516	0	0.03	0.02	0.02	3.53	0.03	0.03	3.51	1.22	0.01	92.93	64.39	0	77.43	2.67	97.19	0.01	0.24	1.22	0.18	0.01	0	20.26	0	0.26	0	0.69	3.51	2	0.37	0.79	0.74	0.85	1.61	0	30	-9.5	15.84	5.02	75.61	89.27	614.71	440.58	765.44	600.15	648.81	467.71	737.45	478.3
49.549	0	0.03	0.02	0.02	3.71	0.03	0.03	3.75	1.34	0.01	92.5	65.41	0	71.88	3.86	97.34	0.01	0.31	1.34	0.21	0.01	0	17.93	0	0.28	0	0.85	3.92	2.18	0.62	0.61	1.14	0.93	0.95	0	30	-7.88	17.31	4.1	76.04	92.08	609.69	439.76	761.41	600.59	642.28	468.05	733.87	477.54
49.582	0	0.03	0.02	0.02	3.77	0.03	0.03	3.85	1.39	0.01	92.3	64.03	0	82.53	3.82	97.72	0.01	0.39	1.39	0.23	0.01	0.01	12.31	0	0.27	0	0.8	2.79	2.33	0.83	0.59	0.12	0.9	0.29	0	30	-6.26	14.24	5.97	76.37	90.4	599.5	439.31	751.18	600.84	634.18	467.13	723.97	477.68
49.616	0	0.03	0.02	0.02	3.81	0.03	0.03	4.1	1.13	0	91.81	62.35	0	89.19	4.3	97.33	0	0.51	1.13	0.2	0.01	0.01	10.36	0	0.3	0	0.81	1.92	2.28	2.18	0.49	0.08	0.82	0.03	0	30	-6.94	11.45	4.7	76.7	91.77	589.61	438.12	741.43	599.53	622.63	466.65	713.98	475.42
49.649	0	0.03	0.02	0.02	3.76	0.03	0.03	4.13	0.93	0	91.74	60.49	0	88.13	4.58	96.64	0	0.67	0.93	0.15	0.01	0.01	10.03	0	0.23	0	0.69	1.52	1.99	2.63	0.38	0.05	0.77	0	0	30	-5.29	11.98	6.01	77.18	90.95	577.2	432.4	728.33	594.17	611.18	461.09	701.78	469.12
49.682	0	0.03	0.02	0.02	3.66	0.03	0.03	4.16	0.8	0	91.69	59.19	0	87.75	4.76	95.89	0	0.78	0.76	0.11	0.01	0	8.71	0	0.24	0	0.65	2.06	1.46	3.26	0.35	0	0.8	0	0	30	-4.52	12.16	6.81	77.76	95.06	562.64	424.8	714.27	585.93	595.57	454.56	690.32	462.25
49.716	0	0.03	0.02	0.02	3.61	0.03	0.03	4.42	0.72	0	91.16	59.61	0	83.1	4.56	95.69	0	0.83	0.52	0.09	0.01	0	6.4	0	0.26	0	0.45	2.49	1.33	5.16	0.29	0.01	0.72	0	0	30	-2.86	14.03	6.7	78.13	95.92	549.75	415.08	702.86	578.14	583.02	445.58	678.63	453.2
49.749	0	0.03	0.02	0.02	3.49	0.03	0.03	4.18	0.65	0	91.63	58.84	0	89.32	4.53	94.68	0	0.9	0.43	0.06	0.01	0	4.22	0	0.3	0	0.31	3.1	1.07	4.74	0.26	0	0.65	0	0	30	-3.88	11.38	5.61	78.28	96.43	538.69	406.57	692.79	571.05	571.28	437.06	667.46	443.98
49.783	0	0.03	0.02	0.02	3.48	0.03	0.03	4.22	0.62	0.01	91.56	64.32	0	90.61	5.11	93.88	0	1.13	0.32	0.05	0	0	2.9	0.01	0.45	0	0.23	6.78	0.9	4.94	0.25	0	0.62	0	0	30	-5.28	10.67	5.5	78.15	96.42	528.43	399.74	683.77	565.55	561.54	429.94	657.7	437.09
49.816	0	0.03	0.02	0.02	3.57	0.03	0.03	4.34	0.52	0.01	91.33	63.56	0	85.97	4.94	94.53	0	1.37	0.32	0.04	0	0	2.19	0.01	0.55	0	0.17	5.73	0.78	4.9	0.21	0	0.52	0	0	30	-5.5	12.94	4.95	78.17	96.72	519.25	393.53	676.58	561.49	552.83	424.7	649.37	430.66
49.849	0	0.03	0.02	0.02	3.6	0.03	0.03	4.43	0.5	0.02	91.13	63.36	0	85.24	5.32	94.19	0	1.51	0.3	0.03	0	0	3.02	0.02	0.64	0	0.16	5.96	0.77	5.3	0.2	0	0.5	0	0	30	-4.6	13.23	4.48	78.31	97.49	511.3	387.98	670.94	558.63	545.29	420.25	642.66	425.27
49.883	0	0.03	0.02	0.02	3.74	0.03	0.03	4.76	0.38	0.03	90.48	63.66	0	82.37	5.42	95.19	0	1.58	0.23	0.03	0	0	3.87	0.04	0.77	0	0.14	5.12	0.69	5.89	0.16	0	0.38	0	0	30	-2.97	14.29	3.68	78.45	98.96	505.2	384.19	666.58	556.88	538.74	418.06	637.64	421.42
49.916	0	0.03	0.02	0.02	3.89	0.03	0.03	4.93	0.36	0.04	90.14	61.36	0	82.98	6.35	95.64	0	1.45	0.22	0.04	0	0	4.87	0.04	1.39	0	0.15	3.45	0.66	5.53	0.14	0	0.36	0	0	30	-4.48	14.08	4.03	78.24	97.84	498.7	379.94	662.18	554.88	534.1	413.53	631.86	417.41
49.949	0	0.03	0.02	0.02	4.11	0.03	0.04	5.38	0.32	0.06	89.24	59.66	0	77.57	8.01	95.57	0	1.48	0.23	0.07	0.01	0	5.36	0.06	1.98	0	0.15	2.63	0.65	6.13	0.13	0	0.32	0.02	0	30	-1.37	15.79	3.06	78.53	97.72	495.81	377.25	660.45	554.04	531.11	412.78	628.81	414.58
49.983	0	0.02	0.02	0.02	4.29	0.03	0.04	6.13	0.3	0.11	87.74	59.71	0	78.49	8.96	95.92	0	1.56	0.3	0.11	0.02	0	7.52	0.12	2.16	0	0.17	2.31	0.47	8.06	0.09	0	0.26	0.05	0	30	-1.55	15.53	3.19	78.43	98.09	493.75	376.19	658.01	552.65	528.78	411.16	626.84	413.75
50.016	0	0.02	0.02	0.02	4.64	0.03	0.04	6.88	0.51	0.13	86.24	61.4	0	82.73	10.43	96.55	0	1.85	0.51	0.18	0.02	0	10.49	0.13	2.34	0	0.22	2.56	0.49	8.63	0.09	0	0.29	0.08	0	30	-0.8	14.17	3.72	78.49	99.08	491.36	374.25	657.43	552.39	527.2	410.15	626.25	412.39
50.049	0	0.02	0.02	0.02	4.79	0.03	0.04	7.43	0.54	0.17	85.15	61.14	0	84.32	10.9	96.74	0	2.16	0.54	0.24	0.02	0	12.25	0.17	2	0	0.25	2.23	0.42	9.65	0.08	0	0.27	0.11	0	30	-0.21	13.59	3.63	78.52	99.64	490.47	373.57	657.46	552.97	526.41	409.59	626.02	412.1
50.083	0	0.03	0.02	0.02	5.04	0.03	0.05	7.97	0.73	0.24	84.06	61.73	0	85.46	12.2	96.18	0	2.89	0.73	0.4	0.03	0	17.73	0.24	2.59	0	0.29	3.11	0.32	10.02	0.08	0	0.25	0.13	0	24	0.39	13.14	5.26	78.54	101.16	488.01	371.3	657.24	552.55	525.67	407.73	626.75	411.45
50.116	0	0.03	0.02	0.02	5.35	0.03	0.05	8.26	0.77	0.3	83.47	60.93	0	91.95	13.85	95.96	0	3.29	0.77	0.53	0.03	0.01	17.86	0.3	2.91	0	0.27	2.8	0.36	9.13	0.08	0	0.28	0.09	0	24	0.88	9.82	5.75	78.84	105.04	487.75	370.56	659.01	553.27	524.91	407.89	629.88	411.59
50.15	0	0.03	0.02	0.02	5.46	0.03	0.06	7.84	1.14	0.59	84.32	62.13	0	89.63	14.6	95.6	0	3.51	1.14	0.69	0.05	0.02	21.41	0.59	3.89	0	0.26	2.75	0.41	7.15	0.1	0	0.3	0.14	0	24	-1.45	11.22	7.24	78.64	103.82	489.43	371.27	664.82	557.14	530.48	409.74	634.25	412.73
50.183	0	0.03	0.02	0.02	5.6	0.03	0.06	7.88	1.06	0.84	84.25	62.33	0	89.37	16.13	94.78	0	3.51	1.06	0.84	0.05	0.02	18.76	0.88	4.82	0	0.32	4.14	0.52	6.56	0.13	0.01	0.31	0.21	0	24	0.06	11.35	6.56	78.8	106.72	497.94	374.87	674.52	562.14	537.7	414.41	644.4	416.63
50.216	0	0.03	0.02	0.02	5.79	0.03	0.07	8.06	1	0.85	83.89	61.1	0	82.07	17.59	94.37	0	3.51	1	0.93	0.05	0.03	16.99	0.85	4.58	0	0.36	3.98	0.6	6.09	0.14	0.03	0.33	0.27	0	24	0.48	14.4	6.88	78.4	99.26	508.61	374.01	684.59	562.68	551.87	411.55	651.02	416.1
50.25	0	0.03	0.02	0.02	6.03	0.03	0.07	8.39	1.01	0.98	83.23	60.68	0	88.16	19.43	93.64	0	3.47	1.01	1	0.05	0.06	10.09	0.98	5.09	0	0.35	3.7	1.08	6.06	0.18	0.01	0.38	0.29	0	24	-1.41	11.96	7.24	78.52	100.57	519.15	373.46	694.13	560.77	561.55	409.32	661.92	415.79
50.283	0	0.03	0.02	0.02	5.61	0.03	0.08	7.62	1.04	0.95	84.75	57.47	0	90.86	19.29	91.73	0	3.15	0.95	0.95	0.05	0.06	6.89	1.04	5.35	0	0.36	3.71	1.27	5.96	0.2	0.01	0.38	0.35	0	24	0.09	10.52	9.09	78.69	100.39	522.13	371.22	701.32	562.94	568.18	407.98	668.28	415.65
50.316	0	0.03	0.02	0.02	5.43	0.03	0.09	7.46	1.14	1.04	85.08	56.14	0	90.52	20.79	89.86	0	2.39	1.14	1.28	0.05	0.07	6.28	1.04	6.54	0	0.44	3.52	1.76	6.51	0.22	0.08	0.44	0.51	0	24	1.88	10.72	8.6	79.19	106.14	535.02	376.33	712.87	565.72	577.47	414.14	683.37	421.15
50.35	0	0.03	0.02	0.02	4.9	0.03	0.09	6.34	1.31	1.31	87.33	51.01	0	87.41	20.67	87.25	0.01	1.52	1.28	1.31	0.04	0.07	4.65	1.31	6.59	0.01	0.59	4.6	2.71	5.92	0.28	1.01	0.54	0.84	0	24	1.42	12.31	9.49	79.14	102.67	542.34	378.35	719.97	567.95	587.05	415.13	689.37	423.57
50.383	0	0.03	0.03	0.02	4.39	0.03	0.1	5.42	1.89	1.17	89.15	43.28	0	92.31	20.74	83.81	0.01	1.09	1.89	1.77	0.04	0.04	4.2	1.17	6.16	0.01	0.79	6.13	3.43	5.75	0.28	1.21	0.61	1.45	0	24	-0.17	9.57	9.57	79.03	103.84	548.85	378.79	727.86	570.11	593.77	414.16	697.09	424.61
50.417	0	0.03	0.03	0.02	4.15	0.03	0.1	5.04	2.86	1.12	89.92	35.28	0	93.98	21.47	80.69	0.01	0.81	2.86	2.29	0.04	0.03	3.24	1.12	3.52	0.02	0.99	4.77	5.1	6.58	0.35	0.38	0.78	1.96	0	24	-1.54	8.26	7.89	78.92	105.32	556.46	378.94	735.99	571.46	599.54	413.78	704.38	423.85
50.45	0	0.04	0.03	0.02	3.39	0.03	0.08	3.81	2.86	0.92	92.37	32.63	0	94	17.58	77.77	0.01	0.68	2.86	2.56	0.03	0.02	3.46	0.92	1.76	0.02	0.86	3.38	6.54	6.51	0.3	0.32	0.88	2.08	0	24	-2.13	8.24	7.35	78.9	106.88	560.61	378.22	740.72	571.08	602.79	413.52	709.27	422.75
50.483	0	0.04	0.04	0.02	2.71	0.03	0.08	2.9	2.11	0.73	94.2	26.22	0	93.48	14.86	73.46	0.01	0.49	3.16	2.78	0.04	0.01	4.91	0.73	1.22	0.02	0.89	2.11	6.99	6.93	0.27	0.19	0.93	3.09	0	24	-3.84	8.69	7.8	78.59	105.76	564.59	378.36	744.29	570.59	607.5	412.59	712.77	422.85
50.517	0	0.05	0.05	0.03	2.1	0.03	0.08	1.91	1.78	0.62	95.8	19.91	0	91.26	12.94	65.86	0.02	0.38	3.06	3.16	0.04	0.01	10.46	0.62	0.79	0.04	1.18	1.78	10.16	6.31	0.29	0.2	1.06	4.32	0	24	-1.94	10.27	7.92	78.69	104.65	567.06	378.18	746.01	569.86	610.22	413.14	714.43	422.76
50.55	0	0.06	0.07	0.03	1.86	0.03	0.09	1.58	1.97	0.53	96.27	16.17	0	93.87	13.4	60.7	0.03	0.33	2.69	3.55	0.04	0	17.86	0.53	0.58	0.05	1.35	1.97	12.16	6.38	0.3	0.15	1.24	5.77	0	24	-1.25	8.36	8	78.74	104.21	568.67	378.64	746.11	569.11	611.32	412.79	714.99	423.37
50.583	0	0.07	0.1	0.03	1.35	0.03	0.1	1.05	2.08	0.41	97.31	8.34	0	95.97	13.15	50.88	0.03	0.29	2.54	2.91	0.04	0	23.63	0.41	0.35	0.05	1.38	2.08	12.63	6.65	0.27	0.43	1.36	7.19	0	24	-1.65	6.14	7.02	78.81	104.94	569.87	379.6	745.24	567.85	610.3	412.87	714.66	423.86
50.617	0	0.07	0.14	0.03	1.2	0.03	0.1	0.85	2.38	0.27	97.61	7.57	0	89.82	11.86	47.32	0.04	0.3	2.64	2.75	0.04	0.01	27.16	0.27	0.24	0.06	1.58	2.38	14.88	6.41	0.33	0.26	1.5	8.9	0	24	-2.69	11.12	7.17	78.67	104.39	570.24	382.07	741.59	565.29	609.28	413.8	712.89	426.6
50.65	0	0.07	0.14	0.03	1.05	0.03	0.08	0.74	2.36	0.22	97.89	7.16	0	94.35	8.57	47.39	0.04	0.3	2.69	2.06	0.03	0	32.36	0.22	0.15	0.07	1.69	2.36	14.05	6.18	0.28	74.41	1.7	9.32	0	24	-2.68	7.93	5.93	78.47	103.96	568.49	391.05	735.51	569.15	604.39	422.55	707.71	434.07
50.683	0	0.07	0.18	0.03	0.98	0.03	0.07	0.68	2.62	0.13	98.04	6.7	0	94.66	6.24	48.4	0.03	0.32	2.62	1.2	0.03	0	42.17	0.13	0.16	0.07	2.65	3.16	12.15	5.34	0.24	99.95	1.84	12.13	0	24	-7.65	7.62	7.01	77.57	104.35	563.14	403.37	726.92	576.52	598.23	432.28	701.68	445.93
50.717	0	0.07	0.31	0.03	0.99	0.04	0.07	0.69	2.6	0.09	98.02	7.13	0	92.62	4.82	50.93	0.02	0.29	2.6	0.61	0.02	0	49.14	0.06	0.17	0.09	3.8	5.78	10.45	4.57	0.18	99.96	2.09	17.99	0	24	-10.46	9.35	5.31	76.45	104.18	556.82	416.32	719.84	587.92	590.16	445.49	693.68	457.32
50.75	0	0.07	0.95	0.03	1.04	0.04	0.06	0.69	2.72	0.1	97.92	11.82	0	90.62	2.99	53.86	0.02	0.3	2.72	0.27	0.02	0	55.26	0.05	0.26	0.1	7.42	14.47	8.63	3.75	0.17	99.93	2	29.19	0	24	-10.9	10.66	5.58	74.94	103.13	549.21	434.68	711.1	605.22	582.74	463.53	685.2	475.19
50.784	0	0.12	3.48	0.03	0.74	0.04	0.06	0.44	3.55	0.09	93.04	44.16	0	92.06	1.65	45.32	0.01	0.3	3.55	0.11	0.03	0	57.17	0.03	0.44	0.09	11.69	45.1	5.75	2.86	0.17	99.93	2.26	39.8	0	24	-12.88	9.75	4.64	71.9	104.21	541.38	451.32	703.72	621.47	573.82	480.17	677.41	491.55
50.817	0	0.14	8.28	0.03	0.58	0.04	0.07	0.31	3.71	0.08	83.44	33.53	0	91.87	0.68	37.98	0.01	0.23	3.71	0.05	0.04	0	50.59	0.02	0.73	0.08	16.28	46.83	4.41	2.26	0.2	99.94	2.43	46.83	0	24	-11.03	9.88	2.68	69.23	103.8	534.24	471.2	693.56	638.55	563.61	501.65	667.14	509.18
50.85	0	0.15	6.71	0.03	0.51	0.04	0.07	0.25	3.88	0.09	86.59	24.62	0	92.4	0.22	34.14	0.01	0.22	3.88	0.02	0.2	0	31.38	0.02	1.23	0.09	16.95	45.26	4.3	2.03	0.25	99.86	2.35	43.74	0	24	-14.31	9.51	-0.49	67.6	105.91	531.53	487.22	685.13	645.7	554.33	517.89	660.09	523.42
50.884	0	0.11	1.72	0.03	0.41	0.03	0.08	0.21	2.2	0.07	96.56	3.6	0	94.35	0.07	30.51	0.01	0.18	2.2	0.01	0.54	0.02	12.09	0.02	1.82	0.07	11.57	21.91	2.92	1.29	0.28	99.91	2.01	29.33	0	24	-18.83	7.92	-1.54	65.21	105.01	528.66	502.12	676.55	652.95	548.15	531.87	653.08	535.84
50.917	0	0.1	0.8	0.03	0.28	0.03	0.09	0.14	1.84	0.03	98.41	0.64	0	91.4	0.03	21.12	0.01	0.15	1.04	0	1.25	0.15	2.7	0.02	3.1	0.07	7.92	8.15	3.02	0.86	0.29	99.98	1.84	19.69	0	24	-20.71	10.18	-1.53	63.68	103.56	528.68	511.86	670.22	654.79	545.82	539.66	649.23	545.4
50.95	0	0.11	0.4	0.03	0.19	0.03	0.1	0.09	1.74	0.02	99.2	0.33	0	92.33	0.02	11.22	0.01	0.13	0.73	0	2.24	0.63	0.31	0.02	4.06	0.06	4.7	3.04	2.4	0.47	0.31	99.98	1.74	10.82	0	24	-25.48	9.56	-2.4	62.46	104.87	530.96	517.26	665.33	651.64	543.14	543.5	647.79	550.24
50.984	0	0.12	0.24	0.03	0.15	0.03	0.12	0.07	1.65	0.02	99.51	0.33	0	93.44	0.01	5.74	0.01	0.14	0.55	0	1.91	0.55	0	0.02	5.77	0.06	3.68	1.75	1.47	0.22	0.43	99.99	1.65	4.69	0	24	-25.42	8.72	-1.96	61.89	103.33	532.48	519.66	663.12	650.31	543.95	545.08	647.07	551.78
51.017	0	0.13	0.19	0.03	0.13	0.03	0.13	0.06	1.6	0.02	99.63	0.33	0	94.51	0.01	2.07	0.02	0.11	0.75	0	2.48	0.81	0	0.02	5.63	0.06	1.86	1.56	1.42	0.17	0.42	99.87	1.6	1.28	0	24	-25.88	7.77	-2.41	61.58	103.46	537.29	521.03	665.94	649.67	547.25	547.19	650.64	551.25
51.05	0	0.12	0.17	0.03	0.13	0.03	0.12	0.06	1.54	0.02	99.67	0.33	0	94.42	0.01	1.75	0.02	0.11	1.13	0	2.26	1.08	0	0.02	4.33	0.05	1.25	1.16	1.06	0.1	0.41	99.83	1.54	0.13	0	24	-28.44	7.86	-0.86	60.91	103.37	539.63	522.29	665.41	648.06	549.54	545.91	652.67	553.04
51.084	0	0.12	0.17	0.03	0.13	0.03	0.12	0.06	1.41	0.02	99.66	0.33	0	93.05	0.01	1.32	0.02	0.11	1.3	0	2.42	0.89	0	0.02	3.29	0.05	0.93	0.9	0.66	0.04	0.53	99.87	1.41	0	0	24	-26.93	9.03	-1.05	60.83	103.06	542.76	522.27	669.09	648.6	552.96	546.33	655.78	553.34
51.117	0	0.12	0.17	0.03	0.12	0.03	0.12	0.06	1.44	0.02	99.66	0.33	0	94.16	0.01	0.89	0.02	0.11	1.4	0	2.79	1.12	0	0.02	2.41	0.05	1.01	0.61	0.59	0.04	0.56	99.4	1.44	0	0	24	-22.77	8.1	-0.45	61.78	100.81	547.05	523.23	671.5	647.69	557.9	547.5	658.52	553.74
51.151	0	0.12	0.17	0.03	0.12	0.03	0.12	0.06	1.12	0.02	99.65	0.33	0	93.66	0.01	0.54	0.03	0.1	1.11	0	2.47	1.6	0	0.02	1.67	0.05	1.11	0.39	0.41	0.02	0.67	99.5	1.12	0	0	24	-24.11	8.54	-0.87	61.44	100.31	551.89	524.04	676.29	648.44	562.63	548.55	662.81	553.68
51.184	0	0.12	0.18	0.03	0.12	0.03	0.12	0.06	1.05	0.03	99.65	0.33	0	93.53	0.01	0.46	0.04	0.1	0.96	0.01	2.26	1.74	0	0.03	1.48	0.06	1.36	0.46	0.37	0.01	0.9	99.76	1.05	0	0	24	-25.63	8.64	0.19	61.03	101.58	557.25	525.19	681.95	649.89	568.35	548.79	669.75	554.99
51.217	0	0.13	0.18	0.03	0.12	0.03	0.12	0.06	1.02	0.03	99.65	0.33	0	92.85	0.01	0.45	0.05	0.1	0.64	0	2	2.6	0	0.03	1.34	0.06	1.3	0.33	0.41	0.01	0.91	99.52	1.02	0	0	24	-28.65	9.18	0.31	60.97	102.83	563.35	524.72	689.42	650.79	574.71	547.14	677.15	556.15
51.251	0	0.13	0.18	0.03	0.13	0.03	0.12	0.06	0.95	0.05	99.64	0.33	0	94.64	0.01	0.46	0.1	0.09	0.46	0	1.87	1.93	0	0.05	1.27	0.07	1.09	0.26	0.56	0.01	1.43	99.73	0.95	0	0	24	-27.83	7.65	0.81	60.85	103.25	571.14	527.18	696.39	652.44	582.23	549.65	685.13	558.06
51.284	0	0.13	0.18	0.03	0.13	0.03	0.12	0.06	0.9	0.06	99.64	0.33	0	90.97	0.01	0.67	0.11	0.11	0.36	0	1.99	1.97	0	0.06	1.22	0.1	0.64	0.14	0.72	0.01	1.37	99.89	0.9	0	0	24	-29.11	10.45	0.04	61.25	101.77	581.6	527.44	707.81	653.65	593.34	550.02	694.78	558.32
51.317	0	0.13	0.18	0.03	0.13	0.03	0.12	0.06	0.97	0.08	99.65	0.33	0	94.86	0.01	0.66	0.13	0.11	0.43	0	1.9	1.49	0	0.08	1.2	0.1	0.51	0.07	0.87	0.01	1.31	99.95	0.97	0	0	24	-27.46	7.42	2.68	61.05	101.49	587.17	527.74	712.43	652.99	600.74	548.5	701.63	559.59
51.351	0	0.13	0.18	0.03	0.13	0.03	0.12	0.06	0.86	0.09	99.64	0.33	0	93.64	0.01	0.65	0.23	0.12	0.52	0	1.76	1.2	0	0.09	1.08	0.12	0.32	0.07	0.95	0	0.83	99.93	0.86	0	0	24	-27.47	8.56	0.67	61.32	101.54	600.88	528.2	725	652.32	612.13	550.79	713.4	558.22
51.384	0	0.13	0.18	0.03	0.13	0.03	0.12	0.06	0.85	0.1	99.64	0.33	0	95.1	0.01	0.71	0.25	0.14	0.67	0	1.72	2.04	0	0.1	1.36	0.16	0.19	0.07	1.05	0	0.89	99.95	0.85	0	0	24	-29.79	7.18	1.81	61.22	102.99	607.94	527.87	732.22	652.15	619.56	548.72	722.01	559.26
51.418	0	0.13	0.18	0.03	0.13	0.03	0.13	0.06	0.96	0.11	99.64	0.33	0	94.83	0.01	0.82	0.43	0.16	0.94	0	1.16	2.1	0	0.11	1.45	0.23	0.13	0.16	0.99	0	0.86	99.89	0.96	0	0	24	-33.87	7.45	1.36	60.64	103.71	617.7	531.49	740.67	654.46	627.86	552.31	731.23	560.73
51.451	0	0.13	0.18	0.03	0.13	0.03	0.13	0.06	0.99	0.11	99.64	0.33	0	95.97	0.01	0.72	0.47	0.16	0.95	0.01	1.34	1.65	0	0.11	1.57	0.38	0.09	0.14	1.25	0	1.1	99.97	0.99	0	0	24	-33.15	6.15	3.43	60.14	102.44	624.95	536.58	745.44	657.07	636.21	555.55	738.1	566.18
51.484	0	0.13	0.18	0.03	0.13	0.03	0.13	0.06	0.94	0.11	99.64	0.33	0	95.28	0.01	0.72	0.52	0.16	0.78	0.01	1.69	1.54	0	0.11	1.92	0.5	0.06	0.13	1.56	0	1.17	99.77	0.94	0	0	24	-35.87	6.98	2.71	59.41	102.73	632.57	540.26	750.91	658.6	642.05	558.85	744.26	569.24
51.518	0	0.13	0.18	0.03	0.13	0.03	0.13	0.06	0.91	0.12	99.64	0.33	0	95.93	0.01	0.66	0.51	0.16	0.72	0.01	1.56	1.2	0	0.12	2.08	0.8	0.06	0.16	2.1	0	1.36	99.76	0.91	0	0	24	-32.67	6.2	2.31	58.86	101.28	638.23	543.26	754.42	659.45	647.04	562.2	747.75	572.88
51.551	0	0.14	0.18	0.03	0.13	0.03	0.13	0.06	0.77	0.11	99.64	0.33	0	96.03	0.01	0.6	0.62	0.16	0.55	0.01	1.75	0.94	0	0.11	2.02	1.11	0.06	0.17	2.79	0	1.65	99.77	0.77	0	0	24	-32.53	6.08	2.19	58.56	99.9	642.13	544.12	757.78	659.77	651.25	562.93	750.57	573.7
51.584	0	0.14	0.18	0.03	0.13	0.03	0.13	0.06	0.74	0.1	99.64	0.33	0	96.54	0.01	0.63	0.59	0.18	0.5	0.01	1.31	0.7	0	0.1	2.14	1.25	0.04	0.25	3.1	0	1.83	99.82	0.74	0	0	24	-29.78	5.36	1.64	58.45	98.74	643.01	543.22	760.4	660.61	653.07	563.33	751.38	572.59
51.618	0	0.14	0.18	0.03	0.14	0.03	0.13	0.06	0.59	0.11	99.63	0.33	0	95.95	0.01	0.54	0.65	0.17	0.58	0.01	0.93	0.45	0	0.11	2.18	2.37	0.04	0.33	4.72	0	2.07	99.81	0.59	0	0	24	-34.43	6.17	0.69	58.11	100.81	644.82	542.39	762.74	660.31	653.41	562.18	753.75	571.93
51.651	0	0.14	0.18	0.03	0.14	0.03	0.13	0.06	0.63	0.09	99.63	0.33	0	95.51	0.01	0.46	0.62	0.15	0.63	0.01	0.74	0.24	0	0.09	1.69	2.85	0.05	0.33	4.99	0	2.29	99.89	0.61	0	0	24	-31.95	6.71	0.65	58.2	100.83	643.7	540.36	763.22	659.88	653.11	560.5	753.36	571.28
51.684	0	0.15	0.19	0.03	0.14	0.03	0.13	0.06	0.86	0.08	99.63	0.33	0	95.04	0.01	0.3	0.7	0.15	0.86	0.01	1.08	0.28	0	0.08	1.5	4.13	0.04	0.31	6.69	0	2.27	99.98	0.62	0	0	24	-29.46	7.24	1.24	58.47	100.67	641.56	537.86	762.27	658.57	652.1	558.41	752.23	568.85
51.718	0	0.16	0.19	0.04	0.15	0.03	0.13	0.06	1.03	0.08	99.63	0.33	0	91.14	0.01	0.23	0.83	0.14	1.03	0.02	2.96	0.3	0	0.08	1.34	5.77	0.05	0.28	9.6	0	2.26	99.76	0.66	0	0	24	-28.91	10.35	-0.02	58.76	95.95	638.4	533.61	761.67	656.88	651.61	555.2	747.16	563.9
51.751	0	0.15	0.19	0.04	0.15	0.03	0.13	0.06	1.1	0.07	99.63	0.33	0	91.12	0.01	0.2	0.75	0.15	1.1	0.02	3.34	0.15	0	0.07	1.18	4.41	0.06	0.25	9.15	0	2.14	99.96	0.72	0	0	24	-26.77	10.36	0.17	61.49	99.78	632.96	522.35	758.32	647.71	645.39	545.04	744.83	553.23
51.785	0	0.15	0.18	0.04	0.14	0.03	0.12	0.06	0.92	0.06	99.63	0.33	0	90.72	0.01	0.21	0.68	0.12	0.92	0.01	4.62	0.09	0	0.06	1.29	3.3	0.07	0.37	8.83	0	2.18	99.92	0.78	0	0	24	-26.57	10.6	1.16	63.46	101.97	623.16	512.25	753.04	642.13	637.67	534.42	739.03	545.6
51.818	0	0.16	0.18	0.04	0.15	0.03	0.13	0.06	0.78	0.06	99.63	0.33	0	92.54	0.01	0.29	0.6	0.08	0.78	0.01	2.65	0.12	0	0.06	1.59	2.75	0.09	0.66	9.84	0	2.54	99.8	0.69	0	0	24	-22.9	9.41	2.04	66.32	98.46	611.52	500.73	743.15	633.78	629.28	523.42	727.17	533.92
51.851	0	0.16	0.18	0.03	0.15	0.03	0.13	0.06	0.71	0.05	99.63	0.33	0	86.99	0.01	0.47	0.43	0.06	0.67	0.01	0.6	0.04	0	0.05	1.08	1.81	0.07	0.68	9.02	0	2.05	74.54	0.71	0	0	24	-24.68	12.5	1.32	67.78	97.54	602.91	491.5	741.28	631.32	624.05	514.75	720.93	526.05
51.885	0	0.15	0.18	0.03	0.15	0.03	0.13	0.06	0.71	0.03	99.64	0.33	0	88.48	0.01	1.41	0.26	0.08	0.71	0.01	0.34	0.03	0	0.03	0.97	1.56	0.11	1.16	7.87	0	2.48	26	0.7	0	1	30	-16.22	11.8	2.63	70.86	97.59	587.96	479.4	728.03	624.37	610.77	505.04	708	513.41
51.918	0	0.14	0.17	0.03	0.16	0.03	0.12	0.06	0.59	0.03	99.66	0.33	0	88.9	0.01	3.37	0.2	0.09	0.52	0.01	0.1	0.01	0	0.03	0.9	1.24	0.11	1.76	5.7	0	1.91	33.53	0.59	0.06	0	30	-17.82	11.6	1.91	71.92	101.14	573.96	467.79	720.19	618	597.63	493.93	698.24	504.28
51.951	0	0.12	0.15	0.03	0.19	0.03	0.11	0.08	0.59	0.02	99.63	0.33	0	85.89	0.01	9.55	0.13	0.1	0.53	0.01	0.04	0	0	0.02	0.54	0.78	0.11	0.9	3.79	0.01	1.3	24.87	0.59	0.1	0	30	-13.43	12.97	3.13	73.84	100.01	557.62	455.67	708.85	613.65	585.28	483.49	684.88	492.48
51.985	0	0.09	0.11	0.03	0.28	0.03	0.09	0.15	0.62	0.02	99.43	0.48	0	87.92	0.02	23.19	0.08	0.12	0.61	0.01	0.03	0	0	0.02	0.32	0.44	0.1	0.99	2.1	0.01	0.78	4.18	0.62	0.2	0	30	-12.27	12.07	3.77	75.03	101.5	542.14	443.55	696.56	605.61	571.15	472.14	672.27	480.83
52.018	0	0.07	0.07	0.02	0.51	0.03	0.06	0.31	0.68	0.06	98.98	1.69	0	84.26	0.03	41.32	0.06	0.14	0.62	0.01	0.02	0	0.25	0.01	0.25	0.33	0.1	1.17	1.44	0.01	0.76	0.17	0.68	0.37	0	30	-11.23	13.61	4.17	75.51	100.27	529.71	432.47	687.32	598.67	561.26	461.65	661.15	470.37
52.051	0	0.05	0.04	0.02	0.89	0.03	0.05	0.63	0.93	0.04	98.23	6.15	0	81.27	0.04	58.24	0.04	0.22	0.93	0.01	0.01	0	0.62	0.01	0.15	0.22	0.12	1.19	0.94	0.02	0.64	0.1	0.73	0.49	0	30	-9.28	14.66	3.82	75.88	100.72	519.48	423.16	679.27	592.8	551.57	454.02	652.1	460.24
[truncated: 50,501 more rows]
[truncated: 4 more columns]
