# Supplementary material for: Exploring emotion recognition in patients with mild cognitive impairment and Alzheimer’s dementia undergoing a rehabilitation program
Source: PLoS One. 2025 Apr 24;20(4):e0322213. doi: 10.1371/journal.pone.0322213 (PMC12021228; doi:10.1371/journal.pone.0322213)
Supplement: S1 Data — (ZIP) [file pone.0322213.s003.zip › raw data1-10/No1 Cognitive training.csv]

time stamp	face id	anger	contempt	disgust	fear	joy	sadness	surprise	sentimentality	confusion	neutral	engagement	valence	attention	inner brow raise	brow raise	brow furrow	eye widen	cheek raise	lid tighten	nose wrinkle	upper lip raise	dimpler	lip corner depressor	chin raise	lip pucker	lip stretch	lip press	mouth open	jaw drop	lip suck	eye closure	smile	smirk	blink	blink rate	pitch	yaw	roll	brightness	interocular distance	topleft_x	topleft_y	bottomright_x	bottomright_y	outer_right_eye_X	outer_right_eye_Y	outer_left_eye_X	outer_left_eye_Y
0.033	0	0.1	0.19	0.02	0.22	0.02	0.24	0.1	0.43	0.64	99.51	0.33	0	98.25	13.86	1.42	0.64	0.03	0.09	0.02	0.02	0	0	0.43	0.03	0	0	0.01	0.01	0.01	0	1.94	0.01	0	0		3.49	-1.87	1.03	70.75	125.07	896.37	737.06	1090.38	945.39	930.77	780.57	1055.82	782.53
0.066	0	0.1	0.2	0.02	0.23	0.02	0.28	0.11	0.65	1.78	99.44	0.33	0	97.06	15.17	0.84	1.78	0.02	0.13	0.08	0.03	0	0	0.65	0.03	0	0	0.01	0.08	0.02	0	13.87	0.02	0	0		5.51	-4.52	2.02	71.4	121.69	896.43	737.6	1089.86	945.86	933.15	779.98	1054.75	784.74
0.1	0	0.1	0.2	0.02	0.27	0.02	0.38	0.13	1.45	2.82	99.24	0.37	0	97.2	20.05	0.78	2.82	0.02	0.15	0.11	0.03	0	0	1.45	0.03	0	0	0.01	0.09	0.01	0	8.92	0.02	0	0		4.91	-4.26	2.28	71.6	122.39	895.87	737.11	1088.97	944.8	932.34	779.1	1054.62	784.24
0.133	0	0.1	0.22	0.02	0.34	0.02	0.52	0.16	1.38	5.76	98.96	0.49	0	97.65	24.28	0.75	5.76	0.01	0.18	0.21	0.04	0	0	1.38	0.03	0	0	0.01	0.07	0.01	0	1.38	0.02	0	0		2.94	-3.37	2.09	71.21	122.34	894.63	736.29	1086.76	942.59	930.46	777.99	1052.73	782.22
0.166	0	0.11	0.23	0.02	0.38	0.02	0.61	0.17	1.45	7.46	98.77	0.56	0	98.13	26.1	0.7	7.46	0.01	0.25	0.31	0.05	0.01	0	1.45	0.03	0	0	0.01	0.09	0.01	0	1.29	0.02	0	0		3.32	-2.21	2.02	71.59	122.25	893.6	735.46	1085.08	941.32	929.09	777.38	1051.29	780.97
0.2	0	0.11	0.24	0.01	0.45	0.02	0.79	0.19	1.46	9.67	98.42	0.72	0	97.93	29.52	0.63	9.67	0.01	0.34	0.48	0.07	0.01	0	1.46	0.03	0	0	0.01	0.11	0.01	0	26.71	0.02	0	0		5.53	-2.71	2.24	72.19	123.18	892.56	734.33	1083.7	940.07	927.64	776.4	1050.74	780.84
0.233	0	0.11	0.24	0.01	0.47	0.02	0.83	0.2	1.37	9.56	98.34	0.78	0	98.49	30.83	0.6	9.56	0.01	0.4	0.51	0.1	0.01	0	1.37	0.03	0	0	0.01	0.13	0.01	0	17.19	0.02	0.01	0		5.31	-1.12	2.09	72.24	122.34	892.39	734.63	1082.19	939.18	927.08	776.8	1049.37	780.12
0.266	0	0.12	0.25	0.01	0.5	0.02	0.96	0.21	1.81	11.55	98.09	0.84	0	98.74	31.45	0.57	11.55	0.01	0.57	0.76	0.15	0.02	0	1.81	0.05	0	0	0.01	0.11	0.01	0	1.73	0.02	0.01	0		5	0.2	1.23	72.66	124.02	891.73	734.35	1080.49	937.36	924.26	777.18	1048.26	778.91
0.3	0	0.11	0.25	0.01	0.6	0.03	1.24	0.27	2.35	10.76	97.51	1.35	-0.7	98.41	37.54	0.53	10.76	0.01	0.7	1.58	0.27	0.03	0	2.35	0.06	0	0	0.01	0.09	0.01	0	0.24	0.02	0.01	0		7.03	1.36	1.24	72.85	123.33	888.8	731.91	1077.85	936.14	921.84	775.52	1045.17	776.46
0.333	0	0.1	0.24	0.01	0.64	0.03	1.35	0.31	2.47	9.09	97.3	1.78	-0.6	98.39	40.93	0.58	9.09	0.01	0.67	2.02	0.31	0.03	0	2.47	0.09	0	0	0.01	0.08	0.01	0	0.06	0.02	0.01	0		5.23	1.44	1.11	72.61	123.52	887.92	731.32	1075.69	933.71	920.11	774.68	1043.63	774.65
0.367	0	0.09	0.22	0.01	0.57	0.02	1.12	0.3	2.58	6.12	97.76	1.62	0	98.19	39.67	0.63	6.12	0.01	0.64	2.09	0.46	0.03	0	2.58	0.13	0	0	0.01	0.05	0.01	0	0.03	0.02	0.01	0		6.56	2.02	1.1	73.1	124.73	886.39	730.4	1073.81	932.3	917.8	774.56	1042.53	773.83
0.4	0	0.08	0.22	0.01	0.56	0.02	1.1	0.3	2.69	5.27	97.79	1.68	0	98.24	39.98	0.71	5.27	0.01	0.62	2.2	0.35	0.03	0	2.69	0.2	0	0	0.01	0.04	0.01	0	0.01	0.02	0.01	0		7.92	1.9	1.09	73.17	125.16	884.43	729.16	1072.51	931.78	915.95	774.44	1041.1	772.74
0.433	0	0.08	0.21	0.01	0.55	0.02	1.05	0.3	2.83	4.35	97.91	1.64	0	98.38	39.53	0.89	4.35	0.01	0.43	1.98	0.17	0.02	0	2.83	0.28	0	0	0.01	0.04	0.01	0	0.01	0.02	0.02	0		7.91	1.48	2.21	73.06	125.28	882.34	728.14	1071.94	931.9	915.63	773.6	1040.91	772.68
0.467	0	0.09	0.21	0.01	0.47	0.02	0.84	0.25	2.83	3.98	98.32	1.17	0	98.53	35.05	1.18	3.98	0.02	0.37	1.63	0.13	0.02	0	2.83	0.4	0	0	0.01	0.04	0.01	0	0.01	0.02	0.01	0		7.04	0.96	1.58	73.24	125.03	881.47	727.99	1071.79	932.54	914.63	773.89	1039.65	771.81
0.5	0	0.09	0.2	0.02	0.38	0.02	0.62	0.2	2.87	3.55	98.76	0.75	0	98.21	28.78	1.56	3.55	0.02	0.28	1.54	0.09	0.01	0	2.87	0.54	0	0	0	0.04	0	0	0.02	0.02	0	0		6.97	1.98	1.75	73.22	125.19	880.48	727.53	1071.27	932.53	913.97	773.41	1039.15	771.59
0.533	0	0.1	0.2	0.02	0.33	0.02	0.49	0.17	2.88	3.2	99.01	0.55	0	97.76	24.23	2.32	3.2	0.03	0.25	1.13	0.07	0.02	0	2.88	0.58	0	0	0	0.04	0.01	0	0.01	0.02	0	0		8.1	3.11	2.01	73.21	125.3	878.62	726.96	1070.3	933.02	912.79	773.48	1038.07	771.56
0.567	0	0.1	0.19	0.02	0.32	0.02	0.45	0.16	3.65	3.19	99.1	0.48	0	98.12	21.65	3.26	3.19	0.04	0.32	0.76	0.07	0.03	0	3.65	0.56	0	0	0	0.04	0	0	0.01	0.02	0	0		8.54	2.22	1.51	73.37	127.07	877.56	726.62	1069.57	932.82	910.53	774.18	1037.55	770.79
0.6	0	0.1	0.19	0.02	0.31	0.02	0.42	0.16	3.87	2.87	99.16	0.45	0	97.85	20.56	4.36	2.87	0.06	0.36	0.54	0.06	0.03	0	3.87	0.61	0	0	0.01	0.04	0	0	0.01	0.02	0	0		8.05	2.9	1.53	73.32	126.72	876.65	726.52	1069.46	933.61	910.22	774	1036.9	770.77
0.633	0	0.1	0.18	0.02	0.3	0.02	0.38	0.15	3.63	2.5	99.23	0.4	0	97.83	19.24	4.77	2.5	0.06	0.36	0.39	0.04	0.02	0	3.63	0.52	0	0	0.01	0.04	0	0	0.02	0.01	0	0		8.85	2.96	1.17	73.3	126.92	876.27	726.53	1070.26	935.29	909.98	774.66	1036.85	770.92
0.667	0	0.1	0.18	0.02	0.28	0.02	0.34	0.14	4.58	1.75	99.32	0.36	0	97.93	16.61	5.41	1.75	0.07	0.31	0.32	0.04	0.01	0	4.58	0.48	0	0	0.01	0.03	0	0	0.01	0.01	0	0		9.28	2.72	2.11	73.43	123.91	875.48	726.23	1069.94	935.38	911.82	774.62	1035.68	771
0.7	0	0.1	0.17	0.02	0.28	0.02	0.32	0.14	4.38	1.72	99.36	0.33	0	98.1	15.77	6.03	1.72	0.07	0.29	0.38	0.06	0.01	0	4.38	0.38	0	0	0.01	0.03	0	0	0.14	0.01	0	0		9.71	2.29	1.43	73.84	124.02	875.89	727.14	1069.92	936.81	911.29	774.56	1035.29	772.12
0.734	0	0.09	0.17	0.02	0.29	0.02	0.34	0.15	4.64	1.38	99.33	0.37	0	98.28	17.04	6.57	1.38	0.06	0.29	0.44	0.17	0.02	0	4.64	0.26	0	0	0.01	0.02	0	0	1.9	0.01	0	0		8.87	1.77	0.84	74.16	122.03	876.2	728.24	1070.11	938.01	911.97	775.58	1033.96	772.41
0.767	0	0.09	0.17	0.02	0.31	0.02	0.36	0.16	4.1	1.18	99.28	0.42	0	97.95	19.43	6.14	1.18	0.06	0.25	0.51	0.15	0.01	0	4.1	0.18	0	0	0.01	0.02	0	0	0.17	0.01	0	0		6.76	2.65	0.73	74.2	122.42	876.79	729.01	1069.18	936.48	911.52	775.53	1033.9	772.32
0.8	0	0.09	0.18	0.02	0.32	0.02	0.4	0.16	3.63	1.45	99.19	0.48	0	97.85	21.66	4.53	1.45	0.05	0.25	0.75	0.2	0.01	0	3.63	0.13	0	0	0	0.02	0	0	0.02	0.01	0	0		4.54	2.91	1.17	73.65	121.09	875.47	727.98	1068.95	935.65	911.85	774.94	1032.87	770.66
0.834	0	0.1	0.19	0.02	0.27	0.02	0.34	0.13	2.94	1.61	99.31	0.35	0	97.5	18.1	2.81	1.61	0.04	0.24	1.33	0.22	0.01	0	2.94	0.1	0	0	0	0.01	0	0	0	0.01	0	0		4.68	3.69	0.72	73.31	121.04	874.81	726.65	1069.28	935.57	911.32	774.14	1032.26	769.16
0.867	0	0.11	0.19	0.02	0.24	0.02	0.31	0.11	2.92	2.14	99.38	0.33	0	98.03	15.2	1.85	1.93	0.05	0.23	2.14	0.26	0.01	0	2.92	0.08	0	0	0	0.01	0	0	0	0.01	0	0		4.87	2.47	0.95	73.2	122.19	874.19	726.01	1068.84	935.07	910.39	773.4	1032.5	768.9
0.9	0	0.12	0.2	0.02	0.23	0.02	0.3	0.11	2.71	2.71	99.39	0.33	0	97.75	14.18	1.16	2.53	0.07	0.23	3.71	0.41	0.01	0	2.71	0.08	0	0	0	0.01	0	0	0	0.01	0	0		3.64	3.15	0.95	73.09	122.06	874.21	725.75	1069.1	934.7	910.61	773.05	1032.58	768.29
0.934	0	0.14	0.21	0.02	0.23	0.02	0.32	0.1	2.62	3.69	99.36	0.33	0	98.01	14.11	0.82	3.69	0.1	0.22	4.97	0.56	0.01	0	2.62	0.08	0	0	0.01	0.01	0	0	0	0	0	0		3.92	2.52	1.11	72.99	122.36	873.44	724.5	1068.57	933.87	909.94	771.56	1032.24	767.44
0.967	0	0.14	0.21	0.02	0.23	0.02	0.32	0.1	2.63	4.61	99.36	0.33	0	97.65	13.31	0.54	4.61	0.12	0.16	4.54	0.65	0.01	0	2.63	0.08	0	0	0.01	0.01	0	0	0	0	0	0		3.92	3.36	1.05	73.01	123.23	873.15	724.26	1068.6	933.72	909.35	771.8	1032.49	767.09
1	0	0.15	0.22	0.02	0.22	0.02	0.33	0.09	2.7	6.35	99.35	0.33	0	97.65	11.85	0.38	6.35	0.21	0.15	4.6	0.82	0.01	0	2.7	0.1	0	0	0.01	0.01	0	0	0	0	0	0		3.23	3.36	0.64	72.92	118.69	873.5	724.69	1065.89	931.45	910.06	770.73	1028.67	766.56
1.034	0	0.18	0.25	0.02	0.25	0.02	0.4	0.09	2.89	10.41	99.19	0.33	0	98.32	12.28	0.3	10.41	0.33	0.16	5.26	1.06	0.01	0	2.89	0.13	0	0	0.01	0.01	0	0	0	0	0	0		5.07	1.65	2.37	72.97	126.5	872.26	723.2	1065.96	930.19	907.17	770	1033.64	767.39
1.067	0	0.18	0.25	0.02	0.26	0.02	0.41	0.1	2.75	11.47	99.17	0.33	0	98.5	11.96	0.32	11.47	0.73	0.13	3.61	0.98	0.01	0	2.75	0.14	0	0	0.01	0.01	0	0	0	0	0	0		4.6	1.08	2.15	73.01	125.6	872.37	723.25	1066.52	930.93	907.72	769.96	1033.28	767.22
1.101	0	0.22	0.3	0.02	0.34	0.02	0.6	0.1	2.41	13.88	98.8	0.34	0	98.38	13.88	0.35	18.01	1.16	0.12	2.44	0.53	0	0	2.41	0.13	0	0	0.01	0.01	0	0	0	0	0	0		3.64	1.47	1.61	72.98	124.48	872.52	723.46	1067.16	931.85	908.17	770.13	1032.6	766.83
1.134	0	0.24	0.32	0.02	0.41	0.02	0.75	0.12	2.24	15.76	98.5	0.43	-2.16	98.1	15.76	0.43	21.37	1.81	0.12	1.77	0.5	0.01	0	2.24	0.1	0	0	0.01	0.01	0	0	0	0	0	0		4.46	2.28	2.24	72.88	125.39	872.14	723.18	1067.07	931.82	908.09	769.74	1033.47	767.44
1.167	0	0.24	0.33	0.02	0.48	0.02	0.86	0.14	2.18	18.53	98.28	0.44	-2.92	97.86	18.53	0.55	21.78	3.1	0.09	1.1	0.3	0	0	2.18	0.09	0	0	0.01	0.01	0	0	0	0	0	0		5.21	2.88	2.62	72.85	126.43	871.04	722.09	1067.09	931.81	907.42	769.14	1033.83	767.03
1.201	0	0.3	0.39	0.02	0.58	0.02	1.16	0.14	1.92	18.94	97.67	0.69	-6.71	98.26	18.94	0.5	28.45	3.12	0.09	0.63	0.21	0	0	1.92	0.07	0	0	0.01	0.01	0	0	0	0	0	0		5.16	1.83	2.01	72.78	127.33	871.08	722.02	1067.64	932.75	906.66	768.89	1033.98	766.91
1.234	0	0.3	0.39	0.02	0.65	0.02	1.27	0.16	1.86	20.53	97.46	0.71	-7.3	98.09	20.53	0.53	28.89	4.25	0.09	0.42	0.22	0	0	1.86	0.05	0	0	0.02	0.01	0	0	0	0	0	0		4.81	2.31	1.9	72.66	127.12	871.38	722.27	1067.49	932.42	906.74	769.07	1033.84	766.86
1.267	0	0.32	0.4	0.02	0.84	0.02	1.63	0.2	2.15	24.26	96.75	0.81	-9.16	97.77	24.26	0.72	30.47	6.29	0.09	0.23	0.19	0	0	2.15	0.05	0	0	0.01	0.01	0	0	0	0	0	0		4.63	3.09	1.82	72.67	126.97	871.61	722.55	1067.33	932.16	906.79	769.41	1033.74	766.87
1.301	0	0.37	0.45	0.02	1.11	0.02	2.36	0.25	2.7	27.54	95.29	1.16	-12.68	97.55	27.54	0.93	35.01	7.34	0.1	0.13	0.14	0.01	0	2.7	0.04	0	0	0.01	0.02	0	0	0	0	0	0		3.4	3.57	0.67	72.66	121.93	872.76	723.76	1064.29	929.81	907.26	768.64	1029.18	766.37
1.334	0	0.37	0.46	0.01	1.34	0.02	3.03	0.3	3.14	31.46	93.93	1.32	-14.53	96.77	31.46	1.17	36.44	7.71	0.12	0.1	0.15	0.02	0	3.14	0.04	0	0	0.01	0.03	0	0	0	0	0	0		4.09	5	2.48	72.6	125.7	870.66	722.36	1064.72	929.28	906.33	769.41	1031.99	766.18
1.368	0	0.39	0.46	0.01	1.58	0.02	3.39	0.36	3.82	33.14	93.22	1.43	-15.36	97.09	33.14	2.05	36.82	9.52	0.21	0.08	0.21	0.12	0	3.82	0.04	0	0	0.01	0.05	0	0	0	0	0	0		4.72	4.47	2.47	72.76	126.16	870	722.28	1064.88	930.3	905.83	769.61	1031.95	766.46
1.401	0	0.34	0.44	0.01	1.72	0.02	3.6	0.42	3.53	35.21	92.8	1.38	-15.15	96.95	36.64	2.51	35.21	9.54	0.17	0.07	0.2	0.08	0	3.53	0.04	0	0	0	0.07	0.01	0	0	0	0	0		3.65	4.7	1.64	72.77	126.79	869.24	721.21	1065.96	930.86	904.92	769.87	1031.59	764.38
1.434	0	0.3	0.41	0.01	1.8	0.02	3.64	0.46	3.21	34.21	92.71	1.58	-14.95	96.52	38.69	3.52	34.21	8.75	0.15	0.06	0.21	0.07	0	3.21	0.03	0	0	0	0.08	0.01	0	0	0	0	0		2.46	5.38	1.42	72.64	121.56	869.88	721.93	1064.46	929.78	906.87	769.28	1028.32	764.11
1.468	0	0.26	0.36	0.01	1.98	0.02	3.22	0.57	2.66	31.11	93.56	1.74	-13.42	96.59	40.51	5.95	31.11	9.69	0.11	0.07	0.23	0.05	0	2.66	0.02	0	0	0	0.15	0.01	0	0	0	0	0		3.5	5.28	2.27	72.72	123.77	868.63	720.34	1065.65	930.29	906.55	768.93	1030.21	763.62
1.501	0	0.23	0.32	0.01	2	0.02	2.73	0.64	2.82	28.09	94.54	1.75	-11.71	96.64	40.36	8.1	28.09	10.27	0.06	0.06	0.16	0.03	0	2.82	0.02	0	0	0	0.19	0.02	0	0	0	0	0		3.01	5.21	2.72	72.58	122.49	868.77	719.62	1064.83	928.18	907.27	767.98	1029.65	762.68
1.534	0	0.22	0.31	0.01	1.63	0.02	2.29	0.5	2.68	27.97	95.41	1.32	-10.8	97.65	36.87	8.6	27.97	7.58	0.06	0.09	0.18	0.04	0	2.68	0.02	0	0	0	0.25	0.02	0	0	0	0	0		4.36	3.36	3.05	72.52	130.29	867.57	718.34	1065.92	928.96	903.69	767.23	1033.91	763.33
1.568	0	0.2	0.27	0.01	1.44	0.02	1.54	0.49	2.29	23.89	96.91	0.99	-7.47	96.87	33.2	10.73	23.89	8.3	0.05	0.08	0.16	0.05	0	2.29	0.01	0	0	0	0.66	0.03	0	0	0	0	0		3.69	4.84	2.92	72.32	129.74	867.83	718.72	1067.78	931.12	904.92	767.83	1034.59	763.66
1.601	0	0.19	0.26	0.01	1.38	0.02	1.46	0.46	2.25	23.76	97.09	0.94	-7.25	96	32.61	12.16	23.76	6.36	0.05	0.1	0.15	0.08	0	2.25	0.01	0	0	0	1.14	0.03	0	0	0	0	0		4.07	6.11	3.15	72.02	130.79	868.06	717.76	1070.59	932.57	906.21	768.22	1036.9	763.13
1.634	0	0.16	0.27	0.01	1.11	0.02	1.61	0.37	2.49	22.37	96.77	1.11	-7.03	96.34	34.71	8.48	22.37	2.46	0.11	0.16	0.25	0.28	0	2.49	0.01	0	0	0	2.1	0.04	0	2.2	0	0	0		9.28	5.64	3.81	72.16	130.67	869.83	720.06	1071.61	935.6	908.28	770.42	1038.93	767.75
1.668	0	0.18	0.29	0.02	1.14	0.02	1.88	0.34	2.96	24.26	96.24	1.35	-8.39	97.35	35.31	7.39	24.26	1.13	0.19	0.27	0.27	0.54	0	2.96	0.02	0	0	0	4.65	0.06	0	48.92	0	0	0		10.14	3.99	3.04	72.33	128.71	872.35	723.96	1071.36	937.1	909.57	774.26	1038.22	770.46
1.701	0	0.18	0.3	0.02	1.04	0.02	1.81	0.31	2.85	23.81	96.38	1.33	-7.9	96.86	34.56	6.21	23.81	0.48	0.4	0.46	0.44	1.11	0	2.85	0.02	0	0	0	5.14	0.07	0	76.19	0	0	0		9.88	4.85	2.52	71.92	128.91	874.65	726.12	1072.76	938.42	910.82	776.21	1039.67	772.09
1.735	0	0.23	0.32	0.02	0.92	0.03	1.57	0.23	2.75	23.52	96.86	1.5	-6.61	96.93	30.71	3.67	23.52	0.21	0.92	0.83	0.48	1.22	0	2.75	0.04	0	0	0.01	10.52	0.14	0	72.66	0	0	0		9.09	4.73	3.92	71.39	131.39	875.43	728.38	1073.35	939.47	911.7	777.3	1043.08	775.78
1.768	0	0.27	0.35	0.02	1.08	0.03	1.94	0.24	2.12	26.22	96.13	2.35	-8.47	95.74	33.03	2.31	26.22	0.08	1.05	1.54	0.59	1.15	0	2.12	0.04	0	0	0.04	13.91	0.22	0	64.69	0	0	0		9.1	6.44	3.3	70.62	133.25	875.09	730.01	1072.61	940.32	909.69	779.76	1042.9	776.69
1.801	0	0.34	0.39	0.03	1.23	0.03	2.3	0.24	2	29.35	95.41	3.11	-10.35	95.45	33.63	1.5	29.35	0.03	1.31	2.31	0.81	1.48	0	2	0.05	0	0	0.07	16.91	0.27	0	68.95	0	0.01	0		11.96	6.78	3.9	70.23	132.71	875.39	732.15	1073.2	943.34	911	782.42	1043.69	780.13
1.835	0	0.43	0.41	0.03	1.41	0.03	2.49	0.25	1.29	30.59	95.01	4.86	-11.08	95.54	34.83	0.79	30.59	0.01	1.49	4.72	0.92	1.55	0	1.29	0.08	0	0	0.13	21.49	0.36	0	90.18	0	0.01	0		8.56	6.68	3.48	69.56	133.76	874.79	733.19	1073.17	943.96	909.76	783.42	1043.48	779.85
1.868	0	0.6	0.45	0.04	1.68	0.03	2.88	0.24	1.22	34.09	94.23	7.08	-13.1	96.44	34.68	0.48	34.09	0.01	1.4	7.06	1.02	1.59	0	1.22	0.09	0	0	0.07	26.63	0.41	0	92.98	0	0.03	0		8.77	5.51	2.56	69.41	132.23	874.79	735.07	1072.42	945.91	909.16	785.13	1041.32	780.87
1.901	0	0.77	0.48	0.05	1.82	0.03	2.69	0.21	0.97	30.61	94.63	13.68	-13.74	97.19	30.61	0.5	36.85	0	0.91	5.02	0.73	0.95	0	0.97	0.06	0	0	0.01	33.56	0.53	0	77.08	0	0.05	0		7.69	4.28	2.75	69.02	128.97	874.53	736.16	1072.06	947.32	910.59	785.1	1039.52	781.85
1.935	0	1.55	0.52	0.11	2.73	0.02	2.48	0.17	0.98	25.8	94.54	59.3	-14.37	98.31	25.8	0.47	39.78	0	0.58	3.68	0.51	0.45	0	0.98	0.04	0	0	0.01	58.23	0.79	0	75.4	0	0.06	0		6.64	1.68	3.08	68.72	128.17	874.74	736.99	1072.41	948.43	911.52	784.82	1039.67	782.98
1.968	0	1.43	0.47	0.13	2.39	0.02	1.84	0.15	0.96	22.86	95.21	57.76	-11.51	97.84	22.86	0.53	35.96	0	0.33	2.03	0.31	0.16	0	0.96	0.03	0	0	0	61.27	0.92	0	67.53	0	0.05	0		6.73	2.94	2.57	68.48	128.46	874.82	737.39	1071.87	948.37	910.67	785.18	1039.11	782.99
2.001	0	1.71	0.47	0.17	2.8	0.02	1.81	0.15	1.05	22.26	94.4	73.12	-11.58	97.04	22.26	0.75	36.26	0	0.24	1.41	0.24	0.13	0	1.05	0.02	0	0	0	69.52	1.09	0	38.33	0	0.03	0		6.53	4.56	1.54	68.32	124.14	876.21	738.67	1070.24	947.02	911.72	786.09	1035.81	782.51
2.035	0	2.3	0.45	0.28	3.08	0.02	1.42	0.13	0.98	18.04	93.84	87.46	-9.94	97.87	18.04	1.08	35.11	0	0.21	0.75	0.23	0.12	0	0.98	0.02	0	0	0	82.39	1.75	0	49.15	0	0.03	0		7.07	2.85	2.2	68.04	127.36	877.48	739.19	1071.97	947.79	912.22	786.24	1039.57	784.24
2.068	0	1.99	0.41	0.28	2.8	0.02	1.16	0.13	1.07	17.37	94.4	83.82	-7.7	97.44	17.37	1.7	31.46	0	0.22	0.44	0.18	0.07	0	1.07	0.01	0	0	0	82.35	1.58	0	62.24	0	0.02	0		5.48	3.8	2.59	67.73	126.45	877.97	739.85	1072.81	947.99	913.73	787.22	1040.15	784.38
2.102	0	1.81	0.4	0.24	2.37	0.02	1.05	0.12	1.24	14.65	95.27	76.9	-7.41	97.97	14.65	2.48	31.94	0	0.2	0.24	0.17	0.03	0	1.24	0.01	0	0	0	76.36	1.61	0	65.2	0	0.01	0		7.64	2.61	1.87	67.93	126.95	877.41	739.87	1071.89	948.78	912.02	787.19	1038.94	784.75
2.135	0	1.86	0.39	0.25	2.16	0.02	0.89	0.11	1.16	11.46	95.68	76.34	-6.52	97.79	11.46	3.15	31.7	0	0.19	0.13	0.17	0.03	0	1.16	0.01	0	0	0	76.22	1.72	0	52.36	0	0.01	0		6.43	3.06	2.01	67.68	126.25	878.46	740.93	1071.73	948.19	912.95	787.55	1039.18	785.38
2.168	0	1.89	0.39	0.27	2.24	0.02	0.88	0.11	1.14	11.84	95.52	78.29	-6.32	97.6	11.84	3.14	31.2	0	0.16	0.08	0.15	0.02	0	1.14	0.02	0	0	0	78.09	1.5	0	59.22	0	0.01	0		5.92	3.47	1.75	67.43	125.9	879.27	741.53	1071.41	947.37	913.13	788.16	1039	785.28
2.202	0	1.89	0.36	0.3	2.47	0.02	0.84	0.12	1.08	12.92	95.06	81.49	-5.47	97.37	12.92	3.96	29.31	0	0.12	0.06	0.12	0.01	0	1.08	0.02	0	0	0	82.48	1.53	0.01	59.45	0	0.01	0		5.14	3.93	1.65	67.18	125.36	880.03	742.14	1071.65	947.1	913.82	788.84	1039.13	785.3
2.235	0	1.84	0.35	0.31	2.22	0.02	0.72	0.11	1.15	11.21	95.55	79.45	-4.05	97.31	11.21	3.73	27.48	0	0.11	0.05	0.1	0.01	0	1.15	0.03	0	0	0.01	82.68	1.25	0.01	69.51	0	0.01	0		5.29	4.06	1.55	67.16	125.63	881.06	743.13	1071.45	946.96	914	789.18	1039.6	786.32
2.268	0	1.89	0.33	0.35	2.21	0.02	0.65	0.1	1.45	10.21	95.59	81.42	-3.05	97.22	10.21	3.88	25.96	0	0.12	0.04	0.1	0.02	0	1.45	0.03	0	0	0.01	85.75	1.03	0.01	58.54	0	0.01	0		4.61	4.22	1.41	67.01	125.41	882.63	744.45	1072.19	947.04	915.14	790.57	1040.51	787.01
2.302	0	1.82	0.3	0.42	2.16	0.02	0.54	0.1	1.74	9.71	95.68	82.08	-0.66	97.15	9.71	4.2	21.83	0	0.12	0.04	0.09	0.02	0	1.74	0.03	0	0	0.01	90.44	0.78	0.01	68.77	0	0.01	0		3.84	4.35	0.88	66.68	123.59	883.5	745.5	1072.04	947.16	915.91	791.36	1039.43	787.15
2.335	0	1.9	0.31	0.41	2.12	0.02	0.56	0.1	1.83	9.2	95.75	82.58	-1.36	97.13	9.2	3.7	23.16	0	0.12	0.04	0.14	0.02	0	1.83	0.04	0	0	0.01	89.54	0.73	0.01	50.56	0	0.01	0		3.9	4.39	1.48	66.52	123.28	883.73	746.17	1071.28	946.65	916.35	791.33	1039.6	788.23
2.369	0	1.46	0.26	0.4	1.66	0.02	0.4	0.09	2.33	7.89	96.67	70.65	0	97.76	7.89	4	16.31	0	0.09	0.03	0.15	0.01	0	2.33	0.04	0	0	0.01	87.95	0.57	0.01	55.73	0	0.01	0		4.24	3.11	1.55	66.59	123.15	883.53	746.64	1070.89	947.08	916.16	791.63	1039.28	788.87
2.402	0	1.31	0.25	0.38	1.54	0.02	0.36	0.09	2.68	7.48	96.92	64.77	0	97.73	7.48	4.48	14.31	0	0.09	0.03	0.14	0.02	0	2.68	0.05	0	0	0.01	86.6	0.5	0.01	38.95	0	0.02	0		4.85	3.18	1.98	66.47	122.9	883.3	746.31	1071.31	947.49	916.78	791.42	1039.66	789.1
2.435	0	1.27	0.24	0.39	1.49	0.02	0.33	0.09	2.76	6.52	97.03	62.61	0	97.28	6.52	5.17	13.38	0	0.11	0.04	0.11	0.02	0	2.76	0.05	0	0	0.01	86.37	0.49	0.01	62.92	0	0.02	0		5.48	4.11	2.06	66.46	124.39	883.75	746.73	1071.84	948.09	916.64	791.72	1041.02	790.06
2.469	0	1.04	0.23	0.3	1.19	0.02	0.32	0.09	3.62	5.68	97.61	45.42	0	97.23	5.68	4.8	12.26	0.01	0.13	0.05	0.08	0.02	0	3.62	0.07	0	0	0.01	78.79	0.27	0.01	55.82	0	0.02	0		4.19	4.21	2.09	66.55	124.08	883.64	746.81	1071.83	947.84	916.76	791.83	1040.82	789.66
2.502	0	0.84	0.22	0.25	1.08	0.02	0.31	0.09	3.97	6.7	97.83	31.68	0	97.49	6.7	5.57	10.53	0.01	0.16	0.05	0.07	0.02	0	3.97	0.07	0	0	0.01	73.24	0.21	0	51.77	0	0.02	0		3.64	3.7	2.52	66.62	125.81	882.97	745.95	1072.63	948	916.38	791.29	1042.18	789.27
2.535	0	0.71	0.21	0.22	1.1	0.02	0.33	0.11	4.33	8.93	97.79	25.19	0	97.45	8.93	6.49	9.25	0.01	0.22	0.05	0.07	0.03	0	4.33	0.08	0	0	0.02	70.54	0.21	0	21.4	0	0.02	0		3.85	3.79	2.73	66.71	124.67	882.57	745.35	1073.41	949.02	917.33	790.57	1041.99	789.15
2.569	0	0.65	0.2	0.2	1.16	0.02	0.36	0.12	4.79	9.02	97.68	24.86	0	97.56	10.93	7.33	9.02	0.01	0.31	0.07	0.11	0.05	0	4.79	0.1	0	0	0.04	68.64	0.18	0	12.38	0	0.01	0		2.85	3.56	3.49	67.01	122.32	881.59	744.75	1073.15	948.92	918.56	789.73	1040.88	788.7
2.602	0	0.56	0.19	0.18	1.23	0.02	0.36	0.14	5.22	8.39	97.55	23.25	0	96.91	12.32	9.65	8.39	0.01	0.42	0.09	0.14	0.1	0	5.22	0.11	0	0	0.04	66.16	0.18	0	44.49	0	0.01	0		3.65	4.77	3.69	67.22	121.99	880.91	743.63	1073.47	948.71	918.76	789.66	1040.74	787.69
2.635	0	0.53	0.18	0.18	1.44	0.02	0.41	0.17	5.33	8.14	97.13	30.28	0	95.99	15.54	10.75	8.14	0.01	0.57	0.14	0.22	0.15	0	5.33	0.11	0	0	0.02	67.41	0.19	0	17.11	0	0.01	0		3.79	6.12	3.56	67.47	120.55	880.33	743.21	1072.76	948.61	918.72	788.89	1039.26	787.26
2.669	0	0.46	0.17	0.16	1.56	0.03	0.46	0.2	6.51	6.98	96.89	32.3	0	96.45	18.3	12.34	6.98	0.01	0.76	0.16	0.33	0.17	0	6.51	0.15	0	0	0.02	65.82	0.2	0	14.8	0	0.01	0		3.75	5.49	2.93	67.67	123.72	880.18	743.26	1072.07	948.13	916.15	788.64	1039.87	787.28
2.702	0	0.41	0.15	0.16	1.41	0.02	0.36	0.2	6.45	5.3	97.19	23.96	0	95.62	15.57	14.79	5.3	0.01	0.61	0.14	0.32	0.11	0	6.45	0.16	0	0	0.01	63.39	0.21	0	2.05	0	0.01	0		3.05	6.58	1.97	67.74	124.22	879.47	743.22	1070.8	947.04	914.05	789.69	1038.21	785.74
2.736	0	0.32	0.13	0.13	1.36	0.02	0.34	0.23	7.57	3.67	97.27	19.72	0	95.45	16.01	18.1	3.67	0.01	0.56	0.13	0.34	0.11	0	7.57	0.19	0	0	0.01	57.76	0.26	0	0.82	0	0.01	0		2.16	6.79	1.08	67.73	123.51	878.63	743.91	1069.14	947.57	912.3	789.21	1035.76	785.92
2.769	0	0.32	0.12	0.15	1.31	0.02	0.24	0.22	7.12	2.25	97.39	26.43	0	94.29	11.69	21.25	2.25	0.01	0.42	0.1	0.25	0.12	0	7.12	0.23	0	0	0.01	59.34	0.34	0.01	0.96	0	0	0		1.85	7.98	1.15	67.91	125.18	876.98	744.16	1066.1	945.96	909.2	789.06	1034.35	786.11
2.802	0	0.33	0.1	0.18	1.45	0.02	0.18	0.24	6.6	1.49	97.11	42.47	0	92.86	7.89	26.51	1.49	0.02	0.2	0.06	0.17	0.1	0	6.6	0.2	0	0	0.01	63.04	0.39	0.01	0.38	0.01	0	0		1.45	9.17	1.34	67.95	122.96	874.07	744.62	1062.17	945.27	907.1	789.16	1030.02	786.21
2.836	0	0.27	0.09	0.15	1.34	0.02	0.15	0.25	5.47	0.62	97.31	39.84	0	93.63	5.47	30.58	0.62	0.02	0.15	0.03	0.08	0.06	0	7.24	0.18	0	0	0.01	57.63	0.45	0.01	0.18	0.01	0	0		0.06	8.56	1.15	67.76	121.16	873.26	743.6	1061.71	944.4	907.18	788.25	1028.28	784.42
2.869	0	0.26	0.08	0.16	1.61	0.02	0.13	0.31	4.32	0.48	96.78	54.08	0	94.35	4.32	36.74	0.48	0.02	0.12	0.02	0.03	0.05	0	7.27	0.22	0	0	0.01	58.63	0.51	0.01	0.05	0.01	0	0		3.71	7.93	1.62	68.25	124.22	871.79	742.23	1060.65	944.01	904.81	787.53	1029	784.74
2.902	0	0.21	0.06	0.17	2.57	0.02	0.1	0.55	4.08	0.32	94.85	80.32	0	93.04	4.08	50.39	0.32	0.02	0.1	0.01	0.01	0.03	0	8.08	0.29	0	0	0.02	60.44	0.6	0.01	0	0.01	0	0		3.21	9.04	2.08	68.19	124.15	869.45	741.41	1059.5	944.41	903.57	786.36	1027.71	784.56
2.936	0	0.16	0.04	0.14	2.99	0.02	0.09	0.78	3.67	0.16	94.03	83.46	0	93.58	3.67	59.23	0.16	0.02	0.13	0	0.01	0.03	0	9.24	0.29	0	0	0.02	54.24	0.64	0.01	0.01	0.01	0	0		3.51	8.6	2.46	68.21	123.34	868.04	741.16	1058.72	944.54	903.23	786.83	1026.55	784.34
2.969	0	0.13	0.04	0.12	3.56	0.02	0.09	1.06	5.02	0.14	92.89	86.21	0	92.95	5.02	65.39	0.14	0.03	0.14	0	0.01	0.03	0	10.02	0.42	0	0	0.02	50.75	0.67	0.01	0	0.01	0	0		3.69	9.1	2.52	68.29	125.77	866.33	740.27	1058.03	944.38	900.92	786.49	1026.67	783.81
3.002	0	0.13	0.04	0.13	3.8	0.02	0.1	1.12	5.26	0.11	92.4	88.38	0	91.5	5.26	66.33	0.11	0.04	0.15	0	0.01	0.04	0	11.18	0.5	0	0	0.03	52.26	0.85	0.01	0.01	0.01	0	0		5.63	10.12	2.31	68.54	126.27	864.64	739.68	1056.94	944.37	899.13	787.69	1025.32	783.08
3.036	0	0.14	0.04	0.14	4.45	0.02	0.12	1.28	7.22	0.07	91.1	91.56	0	90.36	7.22	67.28	0.07	0.04	0.17	0	0.01	0.07	0	12.83	0.61	0	0	0.03	55.72	1.2	0.01	0.01	0.01	0.01	0		5.72	10.81	2.56	68.51	125.22	862.88	739.05	1055.56	944.11	898.34	787.28	1023.47	782.52
3.069	0	0.12	0.04	0.12	4.3	0.02	0.13	1.35	9.06	0.07	91.41	88.23	0	92.8	9.06	66.8	0.07	0.04	0.16	0	0.01	0.08	0	13.53	0.86	0	0	0.04	51.61	1.16	0.01	0.01	0.01	0.01	0		5.66	9.22	2.76	68.76	127.06	860.87	739.03	1054.92	945.43	896.27	787.38	1023.26	783.12
3.103	0	0.11	0.03	0.12	4.94	0.02	0.14	1.67	10.74	0.04	90.12	90.16	0	92.14	10.74	69.89	0.04	0.04	0.15	0	0.01	0.15	0	13.98	1.23	0	0	0.03	51	1.49	0.02	0.04	0.01	0.01	0		2.92	9.69	3.1	68.52	126.07	859.26	739.21	1055.35	946.89	896.52	787.83	1022.5	782.78
3.136	0	0.09	0.03	0.09	4.1	0.02	0.16	1.6	10.24	0.03	91.8	82.01	0	92.74	10.24	69.54	0.03	0.04	0.14	0	0.02	0.12	0	16.84	1.8	0	0	0.04	42.68	1.38	0.02	0.04	0.01	0.01	0		2.46	9.26	2.67	68.39	126.94	858.24	738.34	1056.71	948.62	895.85	787.73	1022.65	781.8
3.169	0	0.09	0.04	0.09	3.73	0.02	0.17	1.48	9.78	0.03	92.53	77.97	0	92.8	9.78	68.12	0.03	0.04	0.13	0	0.02	0.08	0	18.3	2.06	0	0	0.05	40.94	1.26	0.02	0.07	0.01	0.01	0		4.63	9.22	2.02	68.68	127.05	857.67	738.45	1057.3	950.9	895.18	788.84	1022.05	782.17
3.203	0	0.08	0.03	0.07	3.62	0.02	0.22	1.67	9.91	0.02	92.77	72.36	0	93.65	9.91	70.94	0.02	0.04	0.1	0	0.02	0.06	0	22.94	2.38	0	0	0.04	34.37	1.26	0.03	0.09	0.01	0.01	0		4.66	8.54	1.6	68.71	126.57	856.71	738.41	1056.52	951.64	894.11	788.38	1020.52	782.14
3.236	0	0.07	0.03	0.07	3.66	0.02	0.2	1.7	7.45	0.02	92.67	76.58	0	93.37	7.45	74	0.02	0.03	0.1	0	0.02	0.03	0	24.22	2.2	0	0	0.03	34.08	1.08	0.03	0.11	0.01	0.01	0		4.7	8.78	1.71	68.77	125.28	855.89	738.55	1055.28	951.69	893.81	787.85	1018.97	782.48
3.269	0	0.07	0.03	0.07	3.88	0.02	0.2	1.83	5.32	0.02	92.24	81.68	0	93.23	5.32	77.99	0.02	0.04	0.11	0	0.02	0.04	0	27.95	2.46	0	0	0.02	33.95	1.02	0.04	0.13	0.01	0.01	0		5.96	8.89	1.77	69.05	124.29	854.35	738.6	1053.6	952.27	892.73	787.66	1016.94	783.07
3.303	0	0.06	0.03	0.06	3.52	0.02	0.32	2	4.51	0.03	92.96	88.92	-0.05	92.25	4.51	81.2	0.02	0.04	0.16	0	0.03	0.07	0	38.04	2.88	0	0	0.03	24.89	0.82	0.04	2.91	0.01	0.01	0		4.9	9.62	2.38	69.05	126.06	854.07	739.51	1052.87	951.66	891.97	788.5	1017.95	783.99
3.336	0	0.05	0.03	0.05	3.39	0.02	0.42	1.96	4.93	0.09	93.22	91.49	-1.71	92.28	4.93	80.43	0.02	0.04	0.31	0	0.09	0.17	0	42.46	3.21	0	0	0.05	23.55	0.71	0.03	54.25	0.01	0	0		7.32	9.6	2.45	69.49	129.01	853.07	739.71	1051.97	951.89	889.66	789.95	1018.57	784.85
3.37	0	0.05	0.03	0.04	2.73	0.02	0.77	1.76	5.23	0.33	94.53	95.12	-5.26	93.12	5.23	77.65	0.03	0.04	0.61	0	0.33	0.37	0	52.64	3.17	0	0	0.1	16.76	0.53	0.04	71.11	0.01	0.01	0		8.14	8.97	2.18	69.79	127.05	852.58	739.84	1051.09	952.2	889.66	790.16	1016.59	784.77
3.403	0	0.05	0.03	0.04	2.39	0.03	1.02	1.61	5.93	0.39	95.22	95.57	-6.68	93.59	5.93	74.94	0.04	0.04	0.71	0	0.39	0.41	0	56.62	2.7	0	0	0.14	13.32	0.41	0.04	83.02	0.01	0.01	0		6.93	8.59	2.39	69.75	125.86	852.69	740.56	1050.42	952.04	890.14	789.76	1015.92	785.38
3.436	0	0.05	0.03	0.04	2.19	0.03	1.14	1.39	5.45	0.52	95.63	94.98	-7.15	93.87	5.45	71.76	0.04	0.03	0.86	0.01	0.52	0.71	0	58.16	3	0	0	0.12	14.95	0.41	0.04	58.84	0.01	0.01	0		4.57	8.35	3.19	69.39	128.77	851.57	740.15	1050.56	951.88	889	788.68	1017.73	785.6
3.47	0	0.06	0.03	0.05	2.21	0.03	1.82	1.31	5.84	0.33	95.58	96.86	-9.94	95.2	5.84	70.02	0.05	0.03	0.82	0.02	0.33	0.65	0	66	3.26	0	0	0.12	17.56	0.34	0.04	28.47	0.01	0.01	0		6.3	7.06	3.09	69.32	128.64	851.1	739.37	1051.52	953.54	889.17	788.19	1017.78	785.66
3.503	0	0.06	0.04	0.05	1.98	0.03	2.23	1.12	5.94	0.27	95.53	96.4	-10.98	94.91	5.94	66.12	0.05	0.03	0.78	0.03	0.27	0.79	0	68.13	4.54	0	0	0.14	18.1	0.28	0.04	5.08	0.01	0.02	0		6.16	7.38	1.93	68.97	129.05	851.46	739.1	1051.78	953.59	888.13	788.25	1017.13	784.47
3.536	0	0.06	0.04	0.05	1.71	0.02	2.5	0.97	6.56	0.17	94.99	95.24	-11.34	94.84	6.56	62.11	0.05	0.03	0.55	0.03	0.17	0.64	0	68.5	4.72	0	0	0.1	16.32	0.25	0.04	1.79	0.01	0.02	0		5.4	7.45	2.25	68.61	129.65	851.25	738.35	1052.65	953.42	888.5	787.91	1018.09	783.76
3.57	0	0.06	0.04	0.04	1.44	0.02	3.09	0.8	5.73	0.13	93.82	95.26	-12.45	94.74	5.73	58.46	0.05	0.03	0.36	0.03	0.13	0.31	0	72.22	4.52	0	0	0.1	14.97	0.18	0.04	1.67	0.01	0.02	0		5.27	7.54	2.44	68.38	130.2	851.92	738.21	1053.99	953.67	889.44	788.2	1019.56	783.7
3.603	0	0.06	0.04	0.04	1.73	0.02	2.56	1.02	5.29	0.13	94.88	96.8	-11.93	94.15	5.29	64.75	0.05	0.02	0.28	0.03	0.13	0.24	0	71.02	4.33	0	0	0.1	14.54	0.17	0.04	74.37	0.01	0.02	0		5.93	8.11	2.75	68.6	131.12	852.82	739.16	1055.29	954.56	890.43	790.06	1021.45	784.82
3.636	0	0.05	0.03	0.04	2.29	0.02	2.26	1.44	5.73	0.1	95.43	98.25	-11.89	95.57	5.73	72.66	0.04	0.03	0.24	0.02	0.1	0.23	0	70.78	4.1	0	0	0.06	14.91	0.13	0.03	94.09	0.01	0.02	0		8.75	6.64	3.12	68.87	126.72	854.09	740.53	1055.94	956.87	893.83	790.9	1020.5	787.16
3.67	0	0.05	0.03	0.05	3.13	0.02	1.78	1.89	6.13	0.09	93.74	98.67	-10.94	95.96	6.13	78.88	0.05	0.03	0.22	0.02	0.09	0.24	0	68.01	3.68	0	0	0.07	20.02	0.13	0.03	98.58	0.01	0.02	0		7.08	6.17	3	68.21	128.05	856.28	742.02	1057.84	956.99	895.13	792.88	1023.07	787.69
3.703	0	0.05	0.02	0.05	3.65	0.02	1.38	2.24	6.63	0.07	92.7	98.65	-9.54	95.88	6.63	82.64	0.04	0.03	0.21	0.01	0.07	0.22	0	64.11	2.94	0	0	0.08	20.83	0.12	0.03	99.05	0.01	0.02	0		7.6	6.26	2.65	68.05	130.62	857.87	743.97	1057.46	957.29	894.11	793.45	1024.69	790.09
3.737	0	0.05	0.02	0.05	3.93	0.02	1.13	2.45	6.87	0.07	92.14	98.52	-8.39	96.02	6.87	84.54	0.05	0.03	0.18	0.01	0.07	0.14	0	61	2.27	0	0	0.09	21.16	0.1	0.03	98.13	0.01	0.01	0		6.72	6.08	3.09	67.59	132.1	858.13	743.46	1059.14	957.66	894.8	793.15	1026.87	789.97
3.77	0	0.04	0.02	0.04	4.42	0.02	0.9	2.87	8.63	0.11	91.15	98.16	-6.96	96.78	8.63	86.73	0.04	0.03	0.21	0.01	0.11	0.13	0	56.11	1.62	0	0	0.1	20.75	0.08	0.02	95.98	0.01	0.01	0		5.65	4.99	3.01	67.33	133.02	859.71	744.43	1059.6	957.28	895.26	793.11	1028.25	790.79
3.803	0	0.04	0.02	0.04	5.47	0.02	0.67	3.78	11.63	0.15	89.05	97.72	-5.25	97.3	11.63	90.61	0.04	0.03	0.2	0.02	0.15	0.07	0	49.48	1.02	0	0	0.09	20.52	0.08	0.02	96.38	0.01	0.02	0		5.38	4.07	3.15	67.05	133.25	860.64	744.8	1060.52	957.67	896.19	793	1029.43	791.41
3.837	0	0.04	0.02	0.04	6.07	0.02	0.38	4.34	13.73	0.19	87.87	94.73	-1.49	97.23	13.73	91.95	0.03	0.03	0.23	0.02	0.19	0.05	0.01	37.33	0.74	0	0	0.11	20.28	0.08	0.02	96.95	0.01	0.02	0		4.12	4.21	3.21	66.85	132.01	861.66	744.94	1060.49	956.45	897.34	792.49	1029.34	791
3.87	0	0.04	0.02	0.04	5.3	0.02	0.26	3.84	12.05	0.14	89.4	90.99	0	97.09	12.05	90.54	0.02	0.03	0.26	0.02	0.14	0.04	0.02	31.57	0.55	0	0	0.17	18.23	0.08	0.03	95.66	0.01	0.02	0		5.74	4.47	3.76	67.02	133.45	861.31	744.51	1061.08	957.06	897.34	792.43	1030.79	791.82
3.903	0	0.04	0.02	0.04	4.53	0.02	0.19	3.21	9.91	0.09	90.94	84.53	0	97.88	9.91	88.2	0.02	0.03	0.25	0.02	0.09	0.03	0.04	26.26	0.51	0	0	0.26	17.42	0.09	0.03	94.05	0.02	0.03	0		4.68	2.85	3.46	67.07	133.58	862.7	745.39	1061.21	956.48	897.69	792.69	1031.26	792.04
3.937	0	0.04	0.02	0.04	3.72	0.02	0.12	2.62	7.59	0.08	92.55	70.56	0	97.96	7.59	85.52	0.01	0.02	0.32	0.02	0.08	0.04	0.05	18.69	0.46	0	0	0.37	15.57	0.09	0.03	96.33	0.01	0.03	0		3.3	2.63	4.54	66.77	130.85	863.69	745.59	1062.4	956.65	901.18	791.62	1032.03	792.82
3.97	0	0.04	0.02	0.04	3.29	0.02	0.11	2.29	7.07	0.1	93.42	62.16	0	97.55	7.07	82.71	0.01	0.02	0.37	0.03	0.1	0.08	0.07	16.81	0.45	0	0	0.47	14.69	0.1	0.04	93.2	0.01	0.03	0		5.05	3.59	4.14	66.89	131.53	863.75	745.04	1062.77	956.82	900.68	792.09	1032.21	792.32
4.003	0	0.04	0.03	0.03	2.91	0.02	0.09	2.14	6.62	0.13	94.18	53.74	0	97.8	6.62	81.56	0.01	0.02	0.36	0.03	0.13	0.06	0.1	13.64	0.42	0	0	0.42	11.02	0.08	0.03	94.01	0.01	0.04	0		4.55	3.03	4.21	66.75	129.63	864.79	745.77	1064.55	958.76	903.06	792.37	1032.68	793.11
4.037	0	0.04	0.03	0.03	2.73	0.02	0.07	2.03	5.95	0.14	94.54	45.12	0	98.21	5.95	80.95	0.01	0.02	0.34	0.03	0.14	0.04	0.13	9.54	0.38	0	0	0.28	9.95	0.08	0.03	84.7	0.01	0.04	0		4.56	1.97	4.32	66.56	129.27	864.79	745.05	1065.02	958.48	903.55	791.88	1032.82	792.4
4.07	0	0.04	0.03	0.03	2.49	0.02	0.07	1.88	5.18	0.11	95.02	43.32	0	97.88	5.18	79.86	0.01	0.02	0.24	0.03	0.11	0.03	0.11	10.13	0.4	0	0	0.15	8.3	0.07	0.02	73.47	0.01	0.03	1		4.24	2.84	4.18	66.56	128.54	864.77	744.85	1066.08	959.43	904.3	792.26	1032.83	791.92
4.104	0	0.04	0.03	0.03	2.4	0.02	0.07	1.85	5.36	0.1	95.2	38.16	0	98.41	5.36	79.26	0.01	0.02	0.19	0.02	0.1	0.02	0.09	8.06	0.43	0	0	0.12	7.13	0.06	0.02	70.9	0.02	0.03	0		2.68	1.38	3.93	66.47	129.11	865.68	745	1066.09	958.38	904.2	791.59	1033.31	791.52
4.137	0	0.03	0.03	0.03	2.4	0.02	0.07	1.94	5.8	0.08	95.2	39.05	0	98.48	5.8	79.97	0.01	0.02	0.18	0.02	0.08	0.02	0.07	7.83	0.46	0	0	0.1	5.22	0.05	0.02	71.81	0.02	0.02	0		3.47	1.15	3.45	66.63	129	866.94	746.3	1065.24	958.12	903.98	791.96	1032.97	792.7
4.17	0	0.03	0.03	0.03	2.3	0.02	0.06	1.86	4.54	0.08	95.41	39.27	0	98.2	4.54	80.25	0.01	0.02	0.14	0.01	0.08	0.01	0.04	7.66	0.35	0	0	0.08	4.53	0.04	0.02	39.78	0.02	0.02	0		3.23	2	3.09	66.82	129.88	868.08	747.39	1064.68	957.06	903.5	793.11	1033.38	793.09
4.204	0	0.03	0.02	0.02	2.33	0.02	0.06	1.98	4.2	0.08	95.34	40.42	0	98.07	4.2	82.12	0	0.02	0.16	0.01	0.08	0.01	0.02	6.39	0.27	0	0	0.11	2.69	0.03	0.02	51.38	0.02	0.01	0		4.31	2.36	3.34	66.9	129.29	868.49	747.13	1064.78	956.56	904.29	793.14	1033.59	793.09
4.237	0	0.03	0.02	0.02	2.26	0.02	0.05	1.92	3.49	0.06	95.48	38.63	0	97.91	3.49	82.03	0	0.02	0.16	0.01	0.06	0.01	0.01	5.55	0.17	0	0	0.11	2.53	0.03	0.02	30.77	0.02	0.01	0		3.98	2.77	3.3	66.83	129.56	868.51	747	1064.97	956.42	904.23	793.2	1033.8	792.81
4.27	0	0.03	0.03	0.02	2.11	0.02	0.05	1.77	2.68	0.06	95.78	35.33	0	97.74	2.68	80.9	0	0.02	0.16	0.01	0.06	0.01	0	4.91	0.13	0	0	0.13	2.21	0.03	0.02	29.9	0.02	0	0		4.24	3.16	3.24	66.92	129.46	868.62	746.96	1065.1	956.41	904.36	793.41	1033.82	792.69
4.304	0	0.03	0.03	0.02	1.93	0.02	0.05	1.6	2.32	0.06	96.14	30.96	0	98.03	2.32	78.78	0	0.02	0.23	0	0.06	0.02	0	4.57	0.11	0	0	0.15	1.82	0.03	0.02	37.18	0.02	0	0		3.74	2.46	4.08	66.78	128.61	868.47	746.23	1064.79	955.15	905.36	792.09	1033.97	792.47
4.337	0	0.04	0.03	0.03	1.73	0.02	0.05	1.39	1.99	0.07	96.54	25.68	0	97.95	1.99	75.62	0.01	0.02	0.25	0	0.07	0.03	0	4.49	0.09	0	0	0.1	2.06	0.04	0.02	27.11	0.02	0.01	0		3.55	2.67	4.05	66.7	128.98	868.44	746.11	1064.95	955.11	905.22	792.1	1034.2	792.3
4.371	0	0.04	0.03	0.02	1.57	0.02	0.05	1.23	1.85	0.07	96.87	22.02	0	97.87	1.85	72.87	0.01	0.02	0.35	0	0.07	0.06	0	4.73	0.07	0	0	0.08	1.8	0.03	0.02	44.56	0.02	0.01	0		4.61	2.87	3.52	66.9	128.54	868.5	745.93	1065	955.69	904.97	791.99	1033.51	792.09
4.404	0	0.04	0.03	0.02	1.54	0.02	0.05	1.2	1.85	0.06	96.92	20.82	0	97.95	1.85	72.3	0.01	0.02	0.35	0	0.06	0.04	0.01	4.41	0.06	0	0	0.1	1.85	0.03	0.02	53.09	0.01	0.01	0		4.18	2.66	3.79	66.77	129.25	868.36	744.93	1065.81	955.32	905.23	791.24	1034.47	791.3
4.437	0	0.04	0.03	0.02	1.49	0.02	0.05	1.15	2.12	0.04	97.02	19.11	0	97.3	2.12	70.99	0.01	0.02	0.31	0.01	0.04	0.03	0.01	4.38	0.07	0	0	0.14	1.94	0.04	0.02	54.35	0.01	0.01	0		4.35	4.08	3.53	66.65	128.06	869.29	745.1	1066.31	955.44	906.29	791.19	1034.34	791.26
4.471	0	0.04	0.03	0.02	1.49	0.02	0.06	1.15	2.54	0.04	97.02	18.85	0	96.98	2.54	70.58	0	0.02	0.26	0.01	0.04	0.02	0.01	4.58	0.07	0	0	0.17	1.84	0.03	0.01	79.42	0.01	0.01	0		4.35	4.65	2.15	66.67	123.85	870.15	746.15	1064.77	954.88	906.67	792.07	1030.5	790.44
4.504	0	0.04	0.03	0.02	1.52	0.02	0.06	1.18	2.85	0.04	96.96	19.19	0	97.11	2.85	70.77	0.01	0.02	0.24	0.01	0.04	0.02	0.01	4.67	0.1	0	0	0.2	2.07	0.04	0.01	83.18	0.01	0.01	0		5.3	4.42	3.46	66.69	126.96	870.1	746.29	1065.36	954.81	906.68	792.61	1033.64	792.02
4.537	0	0.04	0.03	0.02	1.47	0.02	0.06	1.13	2.7	0.06	97.06	18.23	0	96.2	2.7	69.85	0.01	0.03	0.2	0.01	0.06	0.02	0.01	4.81	0.13	0	0	0.2	2.24	0.04	0.01	83.28	0.01	0.01	0		4.09	5.84	3.1	66.48	126.37	870.61	747.03	1065.44	954.76	906.95	793.48	1033.31	791.85
4.571	0	0.04	0.03	0.03	1.53	0.02	0.06	1.17	2.68	0.09	96.93	18.8	0	97.28	2.68	70.83	0.01	0.03	0.21	0.01	0.09	0.03	0.01	4.29	0.15	0	0	0.27	2.74	0.06	0.02	87.24	0.02	0.01	0		5.61	4.11	4.2	66.5	127.99	868.96	746.26	1064.98	955.24	906.15	792.61	1034.14	792.91
4.604	0	0.04	0.03	0.03	1.52	0.02	0.06	1.16	2.95	0.13	96.96	18.4	0	97.78	2.95	70.34	0.01	0.03	0.25	0.01	0.13	0.04	0.01	4.46	0.19	0	0	0.39	2.7	0.06	0.02	90.87	0.02	0.01	0		4.88	3.06	3.69	66.48	128.8	868.39	745.93	1065.14	955.74	905.03	792.4	1033.83	792.19
4.637	0	0.04	0.03	0.03	1.57	0.02	0.06	1.19	2.76	0.15	96.87	18.94	0	96.71	2.76	71.12	0.01	0.03	0.25	0.01	0.15	0.05	0.01	4.12	0.26	0	0	0.47	3.27	0.08	0.02	87.98	0.02	0.01	0		5.16	5.09	2.6	66.51	125.97	869.46	746.27	1064.21	954.85	905.44	792.41	1031.41	791.28
4.671	0	0.04	0.03	0.03	1.65	0.02	0.05	1.24	3.05	0.15	96.7	20.08	0	97.98	3.05	71.7	0.01	0.03	0.32	0.01	0.15	0.07	0.01	3.5	0.3	0	0	0.63	4.44	0.14	0.02	85.43	0.02	0.01	0		5.67	2.6	4.42	66.45	128.78	868.29	745.29	1065.25	955.24	905.76	791.61	1034.54	792.44
4.704	0	0.04	0.03	0.03	1.62	0.02	0.05	1.22	2.92	0.15	96.75	19.53	0	96.96	2.92	71.4	0.01	0.03	0.35	0.01	0.15	0.08	0.02	3.63	0.33	0	0	0.62	4.31	0.15	0.02	78.96	0.02	0.02	0		4.92	4.69	3.08	66.34	125.64	869.38	745.92	1064.69	954.91	906.26	791.95	1031.9	791.3
4.738	0	0.04	0.03	0.03	1.55	0.02	0.06	1.13	3.34	0.15	96.89	17.83	0	97.58	3.34	69.15	0.02	0.04	0.41	0.01	0.15	0.1	0.03	4	0.33	0	0	0.84	5.16	0.22	0.02	84.82	0.02	0.02	0		5.35	3.51	4.39	66.32	127.9	869.05	745.39	1065.6	955.01	906.73	791.39	1034.63	792.37
4.771	0	0.04	0.04	0.03	1.45	0.02	0.06	1.05	3.28	0.12	97.1	15.35	0	97.75	3.28	67.27	0.02	0.03	0.42	0.01	0.12	0.06	0.04	4.04	0.31	0	0	1.35	4.81	0.26	0.02	82.48	0.02	0.03	0		5.07	3.14	4.04	66.3	128.18	868.68	745.15	1065.68	955.28	906.09	791.47	1034.27	791.78
4.804	0	0.05	0.04	0.03	1.4	0.02	0.06	1.02	3.31	0.09	97.2	14.02	0	96.99	3.31	66.53	0.02	0.03	0.36	0.01	0.09	0.03	0.08	3.9	0.35	0	0	2.39	4.23	0.25	0.02	85.97	0.02	0.04	0		3.28	4.64	3.31	66.23	126.16	869.74	746.16	1064.65	954.05	906.39	791.77	1032.55	791.22
4.838	0	0.05	0.04	0.03	1.3	0.02	0.06	0.95	3.67	0.08	97.4	12.82	0	97.79	3.67	64.52	0.02	0.03	0.34	0.01	0.08	0.03	0.09	3.92	0.36	0	0	4.96	3.19	0.27	0.02	86.45	0.02	0.04	0		5.07	3.06	4.63	66.41	129.56	868.2	745.46	1064.53	954.49	905.21	791.1	1034.76	792.82
4.871	0	0.05	0.04	0.03	1.24	0.02	0.07	0.9	3.92	0.12	97.52	13.87	0	97.75	3.99	62.79	0.02	0.03	0.44	0.01	0.12	0.03	0.09	3.92	0.39	0	0.01	7.82	3.3	0.29	0.02	87.2	0.02	0.06	0		4.58	3.14	4.4	66.12	128.88	868.23	745.03	1065.67	955.42	905.89	790.89	1034.76	792.15
4.904	0	0.05	0.04	0.03	1.15	0.02	0.07	0.82	4.24	0.22	97.69	13.2	0	98.08	4.24	60.45	0.02	0.02	0.5	0.02	0.22	0.06	0.13	4.43	0.47	0	0.01	9.45	3.18	0.34	0.03	82.09	0.02	0.07	0		4.37	2.33	3.9	65.96	127.85	869.16	745.54	1066.82	956.24	906.9	792.15	1034.74	791.78
4.938	0	0.05	0.04	0.03	1.15	0.02	0.07	0.83	4.02	0.25	97.71	10.85	0	97.58	4.02	60.69	0.03	0.02	0.53	0.02	0.25	0.07	0.14	4.41	0.45	0	0.01	6.43	2.84	0.34	0.03	84.42	0.02	0.07	0		3.57	3.51	3.76	65.77	127.37	870.73	746.3	1066.62	955.27	907.7	791.61	1035.07	792.3
4.971	0	0.05	0.04	0.03	1.24	0.02	0.07	0.92	4.31	0.29	97.51	10.93	0	96.71	4.4	62.92	0.03	0.02	0.46	0.02	0.29	0.05	0.11	4.31	0.43	0	0.01	3.04	2.63	0.35	0.03	65.13	0.02	0.07	0		3.2	5.1	3.06	65.76	127.66	871.08	746.63	1064.54	952.8	906.05	791.92	1033.71	791.47
5.004	0	0.04	0.04	0.02	1.41	0.02	0.07	1.08	4.4	0.28	97.17	14.35	0	97.54	4.55	66.7	0.04	0.02	0.37	0.02	0.28	0.04	0.13	4.4	0.44	0	0.01	1.13	2.49	0.36	0.02	41.12	0.02	0.07	0		5.9	3.61	3.76	65.78	127.18	871.28	745.9	1065.61	954.03	907.57	790.77	1034.74	792.57
5.038	0	0.04	0.04	0.02	1.35	0.02	0.07	1.03	3.84	0.2	97.29	12.44	0	97.71	4.92	65.21	0.04	0.03	0.32	0.02	0.2	0.03	0.13	3.84	0.39	0	0.01	0.31	2.12	0.35	0.02	38.29	0.02	0.06	0		6.16	3.22	3.58	65.49	124.84	872.12	745.55	1066.63	954.34	909.43	790.56	1034.27	791.89
5.071	0	0.04	0.04	0.02	1.42	0.02	0.07	1.1	3.95	0.27	97.17	11.83	0	97.55	7.15	64.39	0.04	0.03	0.39	0.04	0.27	0.05	0.12	3.95	0.35	0	0.01	0.13	2.07	0.35	0.02	35.77	0.03	0.05	0		5.19	3.58	3.46	65.44	123.48	873.09	746.34	1066.31	953.62	910.31	790.85	1033.79	791.99
5.105	0	0.04	0.04	0.02	1.49	0.02	0.07	1.18	4.11	0.34	97.02	13.26	0	97.5	7.5	65.86	0.05	0.03	0.51	0.05	0.34	0.07	0.1	4.11	0.33	0	0	0.09	1.75	0.35	0.02	37.03	0.02	0.04	0		5.12	3.69	2.95	65.53	125.35	873.84	747.24	1065.22	952.51	908.74	791.29	1034.09	792.5
5.138	0	0.04	0.03	0.02	1.71	0.02	0.07	1.39	5.24	0.34	96.58	19.69	0	97.64	6.77	70.61	0.05	0.03	0.55	0.04	0.34	0.09	0.1	5.24	0.41	0	0	0.14	1.95	0.34	0.02	42.25	0.03	0.04	0		4.56	3.4	2.86	65.55	126.73	873.59	747.73	1063.89	951.49	907.19	791.41	1033.91	792.75
5.171	0	0.03	0.03	0.02	2.18	0.02	0.06	1.86	6.19	0.37	95.64	33.52	0	97.27	6.19	78.3	0.05	0.03	0.51	0.04	0.37	0.09	0.08	6.51	0.36	0	0	0.14	2.5	0.36	0.02	41.86	0.02	0.03	0		4.99	4.14	2.69	65.71	128.09	874.11	748.12	1063.39	950.5	906.39	792.14	1034.47	792.91
5.205	0	0.03	0.02	0.03	2.41	0.02	0.07	2.09	5.09	0.38	95.19	45.07	0	96.73	5.09	82.17	0.05	0.03	0.42	0.05	0.38	0.11	0.06	8.7	0.49	0	0	0.11	2.98	0.36	0.02	32.02	0.02	0.02	0		4.91	5.06	2.71	65.81	128.66	874.11	748.44	1062.36	949.52	905.64	792.22	1034.29	793.14
5.238	0	0.03	0.02	0.03	2.45	0.02	0.07	2.1	4.39	0.45	95.11	49.69	0	96.3	4.39	83.01	0.06	0.02	0.41	0.05	0.45	0.2	0.04	10.17	0.62	0	0	0.04	3.67	0.38	0.03	33.08	0.02	0.02	0		4.39	5.7	2.79	65.78	129.05	873.5	748.14	1061.66	948.91	904.89	791.74	1033.93	792.84
5.271	0	0.03	0.02	0.03	2.55	0.02	0.07	2.12	3.62	0.37	94.9	55.22	0	97.14	3.62	83.9	0.05	0.02	0.39	0.06	0.37	0.2	0.02	12.04	0.64	0	0	0.02	5.51	0.43	0.03	39.29	0.02	0.01	0		4.07	4.38	2.78	65.8	128.08	872.2	747.23	1062.39	950.2	905.03	791.61	1033.11	791.81
5.305	0	0.04	0.02	0.03	3.04	0.02	0.08	2.36	3	0.33	93.93	66.9	0	97.2	3	87.15	0.06	0.02	0.37	0.06	0.33	0.23	0.01	14.94	0.56	0	0	0.01	10.1	0.51	0.03	47.69	0.02	0.01	0		4.93	4.26	3.05	65.83	126.78	872.58	747.12	1063.49	951.31	906.67	791.46	1033.45	792.27
5.338	0	0.04	0.02	0.04	3.31	0.02	0.07	2.48	2.22	0.25	93.38	68.27	0	96.38	2.22	89.1	0.06	0.02	0.37	0.05	0.25	0.2	0	13.77	0.44	0	0	0	12.53	0.57	0.02	80.29	0.02	0.01	0		5.27	5.6	2.98	65.93	127.81	871.81	746.53	1063.51	951.31	905.76	791.73	1033.57	791.68
5.372	0	0.04	0.02	0.04	3.5	0.02	0.08	2.33	2.17	0.16	93	72.7	0	96.46	2.17	87.55	0.07	0.02	0.35	0.05	0.16	0.15	0	16.38	0.35	0	0	0	17.97	0.61	0.02	79.43	0.02	0.01	0		5.98	5.47	2.98	66.05	127.96	870.75	745.22	1064.49	952.31	905.65	791.43	1033.6	790.69
5.405	0	0.05	0.02	0.05	3.52	0.02	0.08	2.15	2.36	0.17	92.95	74.98	0	96.95	2.36	85.45	0.07	0.02	0.34	0.05	0.17	0.14	0	16.04	0.22	0	0	0	21.55	0.54	0.02	79.21	0.02	0.01	0		4.78	4.7	3.02	65.95	127.3	870.77	745.18	1065.19	952.88	906.34	791.14	1033.64	790.45
5.438	0	0.05	0.02	0.05	3.18	0.02	0.08	1.86	2.47	0.22	93.64	70.17	0	97.42	2.47	81.82	0.07	0.02	0.33	0.06	0.22	0.14	0	14.97	0.17	0	0	0.01	22.16	0.5	0.02	82.9	0.02	0.01	0		4.76	3.84	3.24	65.93	127.6	870.84	745.44	1065.91	953.71	906.79	791.55	1034.39	790.97
5.472	0	0.07	0.03	0.07	3.41	0.02	0.11	1.6	2.81	0.33	93.18	78.87	0	97.64	2.81	77.86	0.07	0.03	0.4	0.07	0.33	0.2	0	19.17	0.14	0	0	0.01	31.86	0.48	0.01	87.9	0.02	0.01	0		5.14	3.4	3.74	66.01	129.1	870.53	745.04	1067.31	954.81	907.09	791.7	1036.2	791.37
5.505	0	0.08	0.03	0.08	3.56	0.02	0.11	1.5	3.46	0.42	92.89	82.17	0	97.31	3.46	75.63	0.07	0.03	0.35	0.07	0.42	0.16	0	18.44	0.1	0	0	0.02	36.71	0.46	0.01	88.75	0.02	0.02	0		4.69	4.06	3.18	65.96	123.26	870.63	745.58	1066.21	955.03	908.88	791.68	1032.13	790.69
5.538	0	0.08	0.03	0.08	3.42	0.02	0.09	1.45	3.64	0.36	93.17	79.99	0	98.14	3.64	74.63	0.07	0.03	0.33	0.06	0.36	0.14	0	14.64	0.08	0	0	0.02	35.95	0.46	0.01	79.25	0.02	0.03	0		5.25	2.16	3.4	66.12	129.12	871.07	745.1	1066	953.07	906.34	791.2	1035.46	791
5.572	0	0.1	0.03	0.11	4.33	0.02	0.11	1.51	4.96	0.29	91.35	90.12	0	98.09	4.96	74.28	0.07	0.03	0.34	0.06	0.29	0.15	0	15.88	0.1	0	0	0.03	46.57	0.48	0.01	73.59	0.02	0.03	0		4.44	2.3	4.2	66.02	133.4	870.45	743.39	1069.62	955.21	906.61	789.78	1040	791.09
5.605	0	0.09	0.03	0.1	4.69	0.02	0.11	1.72	7.65	0.17	90.61	89.66	0	98.33	7.65	74.75	0.06	0.04	0.26	0.06	0.17	0.08	0.01	13.47	0.12	0	0	0.02	45.46	0.44	0.01	75.78	0.02	0.04	0		2.97	1.62	4.83	65.78	132.58	871.77	743.88	1071.75	956.13	909.36	789.63	1041.91	791.87
5.638	0	0.1	0.03	0.12	6.25	0.02	0.09	2.14	8.05	0.17	87.51	95.49	0	97.8	8.05	79.79	0.05	0.05	0.26	0.05	0.17	0.07	0.02	11.37	0.14	0	0	0.03	51.53	0.43	0.01	80.77	0.02	0.05	0		4.89	3.04	4.92	65.8	131.6	872.59	742.61	1074.32	957.39	911.64	789.37	1043.22	791.27
5.672	0	0.09	0.02	0.12	7.4	0.02	0.07	2.67	7.19	0.13	85.2	96.88	0	98.41	8.69	84.56	0.04	0.06	0.26	0.05	0.13	0.05	0.03	7.19	0.14	0	0	0.05	51.54	0.36	0.01	75.21	0.02	0.05	0		4.72	1.39	4.11	65.87	132.25	874.96	742.5	1077.57	958.65	913.27	789.61	1045.51	790.64
5.705	0	0.09	0.02	0.12	8.15	0.02	0.06	2.98	5.86	0.11	83.7	97.41	0	98.45	9.68	86.33	0.04	0.07	0.25	0.05	0.11	0.03	0.04	5.86	0.11	0	0	0.03	52.15	0.32	0.01	86.96	0.02	0.06	0		5.02	1.24	4.19	65.95	133.89	877.63	743.19	1079.82	958.69	915.02	790.23	1048.91	791.63
5.739	0	0.09	0.02	0.12	9.29	0.02	0.06	3.33	3	0.08	81.43	98.03	0	98.25	11.53	87.25	0.03	0.07	0.25	0.04	0.08	0.02	0.02	3	0.07	0	0	0.02	54.67	0.28	0.01	91.91	0.02	0.07	0		5.49	1.87	4.93	65.86	132.77	880.01	743.41	1082.75	959.52	919	790.18	1051.75	792.7
5.772	0	0.08	0.02	0.12	9.81	0.02	0.05	3.69	2.17	0.09	80.37	98.18	0	98.55	11.78	89.57	0.03	0.09	0.24	0.04	0.09	0.02	0.01	2.17	0.05	0	0	0.01	53.42	0.25	0.01	84.68	0.03	0.07	0		5.34	0.92	4.7	65.81	130.57	882.52	743.53	1084.74	959.96	922.04	789.24	1052.56	792.7
5.805	0	0.08	0.02	0.12	11.05	0.02	0.06	4.16	1.9	0.13	77.9	98.56	0	98.73	13.5	90.83	0.02	0.12	0.26	0.04	0.13	0.02	0	1.9	0.04	0	0	0.01	55.07	0.25	0	75.25	0.03	0.08	0		3.36	0.22	5.64	65.59	129	884.84	743.98	1085.9	958.61	925.47	787.99	1054.36	793.34
5.839	0	0.06	0.02	0.08	8.59	0.02	0.05	4.14	1.36	0.16	82.81	96	0	98.74	12.63	91.65	0.02	0.13	0.25	0.04	0.16	0.02	0	1.36	0.03	0	0	0.01	41.23	0.16	0	40.18	0.04	0.07	0		2.41	0.18	5.27	65.59	129.59	887.55	744.71	1085.75	956.16	926.11	787.44	1055.57	793.41
5.872	0	0.05	0.02	0.07	6.9	0.02	0.04	3.62	1.39	0.19	86.21	93.54	0	98.56	9.2	91.8	0.02	0.12	0.27	0.04	0.19	0.02	0	1.39	0.03	0	0.01	0.02	34.8	0.14	0	43.03	0.04	0.07	1		1.88	-0.86	5.93	65.58	130.49	888.85	744.49	1086.84	955.17	927.56	786.59	1057.85	793.8
5.905	0	0.05	0.02	0.06	6.81	0.02	0.04	3.68	1.22	0.2	86.38	93.26	0	98.7	8.83	92.58	0.01	0.12	0.37	0.04	0.2	0.02	0	1.22	0.03	0	0.01	0.03	33.45	0.14	0	41.23	0.04	0.08	0		2.87	-0.37	6.55	65.71	131.67	889.39	743.86	1087.86	954.69	928.46	786.26	1059.89	794.16
5.939	0	0.06	0.02	0.08	7.55	0.02	0.04	3.72	0.79	0.17	84.9	95.57	0	98.77	8.73	92.87	0.01	0.13	0.47	0.06	0.17	0.02	0	0.79	0.02	0	0.01	0.03	38.69	0.18	0	31.76	0.06	0.08	0		5.04	0.06	6.64	65.72	131.86	890.62	743.57	1089.16	955.39	929.78	785.66	1061.31	794.98
5.972	0	0.07	0.02	0.1	9.32	0.03	0.04	4.01	0.78	0.13	81.35	97.87	0	98.59	9.61	93.8	0.01	0.15	0.68	0.08	0.13	0.02	0	0.78	0.03	0	0.01	0.02	47.14	0.23	0.01	55.58	0.06	0.07	0		4.97	0.75	6.57	65.72	131.62	890.61	743.36	1089.8	955.9	930.14	785.8	1061.46	794.69
6.005	0	0.08	0.02	0.13	11.47	0.03	0.04	4.34	0.68	0.08	77.06	99.04	0	98.24	9.63	95.67	0.01	0.2	0.81	0.08	0.07	0.01	0	0.68	0.03	0	0.01	0.01	55.38	0.27	0.01	52.64	0.07	0.05	0		5.19	1.88	7.15	65.63	131.39	890.27	743.44	1090.15	956.64	930.9	785.76	1061.92	795.56
6.039	0	0.1	0.02	0.18	14.7	0.03	0.04	4.82	0.68	0.08	70.59	99.61	0	98.46	11.04	96.83	0	0.23	0.65	0.08	0.03	0.01	0	0.68	0.03	0	0.01	0	65.32	0.32	0.01	73.67	0.07	0.04	0		6.47	1.21	7.29	65.59	133.25	889.41	742.29	1090.46	956.74	929.92	785.18	1062.78	795.29
6.072	0	0.11	0.02	0.22	16.8	0.02	0.04	5.01	0.72	0.07	66.4	99.77	0	98.63	11.38	97.38	0	0.24	0.47	0.07	0.02	0.01	0	0.72	0.04	0	0.01	0	71.7	0.38	0.01	51.32	0.07	0.03	0		5.73	0.61	7.32	65.61	133.29	889.39	742.39	1090.55	956.9	929.97	784.81	1062.84	795.37
6.106	0	0.13	0.02	0.28	20.85	0.02	0.05	5.63	0.62	0.07	58.29	99.89	0	98.76	13.5	98.02	0	0.29	0.28	0.07	0.01	0	0	0.62	0.03	0	0.01	0	80.32	0.53	0.01	79.52	0.07	0.04	0		5.71	0.11	7.03	65.61	132.5	889.3	742.5	1090.09	957.02	929.73	784.68	1061.83	795.12
6.139	0	0.14	0.02	0.31	24.17	0.02	0.05	6.42	0.63	0.08	51.65	99.93	0	98.61	16.18	98.44	0	0.33	0.35	0.08	0.01	0.01	0	0.63	0.03	0	0	0	84.6	0.74	0.01	67.86	0.07	0.03	0		6.06	0.68	7.07	65.44	131	888.91	742.8	1089.18	957.05	929.82	784.92	1060.41	795.27
6.172	0	0.14	0.02	0.32	24.62	0.02	0.05	6.39	0.66	0.1	50.77	99.93	0	98.48	15.98	98.38	0	0.4	0.5	0.1	0.02	0.02	0	0.66	0.02	0	0	0	86.1	0.83	0.01	36.97	0.07	0.01	0		6.56	1.16	6.01	65.54	131.66	887.96	743.84	1087.22	956.75	926.88	787.78	1058.36	794.64
6.206	0	0.16	0.02	0.37	24.38	0.03	0.05	5.98	0.62	0.09	51.23	99.95	0	98.42	14.05	98.08	0	0.39	0.67	0.09	0.02	0.03	0	0.62	0.03	0	0	0.01	89.24	1.36	0.01	28.14	0.08	0	1		5.3	1.35	5.3	65.59	134.43	887.26	744.64	1085.54	956.43	923.7	787.64	1057.92	795.07
6.239	0	0.16	0.02	0.38	23.03	0.03	0.04	5.52	0.66	0.07	53.93	99.95	0	98.34	12.16	97.95	0	0.31	0.76	0.07	0.03	0.05	0	0.66	0.03	0	0	0.02	89.03	1.43	0.01	47.7	0.09	0	0		6.23	1.58	5.32	65.61	131.44	887.12	745.61	1083.59	955.9	924.06	788.57	1055.31	795.53
6.272	0	0.17	0.02	0.38	20.77	0.03	0.04	4.91	0.72	0.07	58.47	99.94	0	98.42	9.73	97.15	0	0.22	0.77	0.07	0.04	0.07	0	0.72	0.03	0	0.01	0.04	87.98	1.77	0.01	41.71	0.09	0	0		4.59	1.33	4.97	65.7	130.93	886.77	746.21	1081.42	954.22	922.67	788.5	1053.44	795.02
6.306	0	0.17	0.02	0.37	18.44	0.03	0.04	4.4	0.92	0.09	63.12	99.92	0	97.85	7.61	95.97	0.01	0.16	0.65	0.09	0.04	0.04	0	0.92	0.03	0	0.01	0.1	86.19	2.37	0.01	28.93	0.09	0	0		3.27	2.9	4.33	65.64	126.44	886.31	747.36	1078.93	953.9	922.7	788.69	1049.01	794.66
6.339	0	0.17	0.02	0.37	16.27	0.03	0.04	3.82	1.08	0.1	67.47	99.9	0	97.62	5.43	94.71	0.01	0.13	0.64	0.1	0.07	0.04	0	1.08	0.04	0	0.01	0.07	84.47	2.34	0.01	8.3	0.09	0	0		3.05	3.43	3.72	65.69	127.47	885.61	747.61	1076.76	952.21	920.16	789.44	1047.55	793.93
6.373	0	0.22	0.02	0.49	16.87	0.03	0.03	3.65	1.54	0.23	66.26	99.94	0	97.78	3.75	93.31	0.01	0.1	0.9	0.13	0.23	0.07	0	1.54	0.06	0	0.01	0.03	92	4.3	0.01	8.78	0.11	0	0		2.69	3.07	3.48	65.63	126.82	885.85	747.87	1075.89	950.95	919.9	790.12	1046.67	793.28
6.406	0	0.23	0.02	0.52	16.37	0.03	0.03	3.44	2.02	0.24	67.27	99.94	0	97.28	2.95	92.2	0.01	0.08	0.85	0.13	0.24	0.09	0	2.02	0.08	0	0.01	0.02	93.4	4.73	0.02	7.21	0.1	0	0		2.82	4.11	3.31	65.65	124.64	885.08	747.63	1074.9	950.35	919.91	790.84	1044.55	792.19
6.439	0	0.23	0.02	0.52	15.62	0.03	0.03	3.25	2.23	0.37	68.76	99.93	0	97.39	2.23	91.73	0.01	0.05	0.96	0.12	0.37	0.13	0	2.43	0.1	0	0.01	0.01	92.75	4.54	0.02	3.7	0.11	0.02	0		3.75	3.91	2.76	65.87	126.58	884.88	748.01	1073.39	949.51	917.57	791.25	1044.15	792.41
6.473	0	0.22	0.02	0.49	15.41	0.03	0.04	3.29	2.05	0.44	69.18	99.93	0	97.48	2.05	92.82	0.01	0.04	0.97	0.12	0.44	0.14	0	4	0.13	0	0.01	0.02	90.54	3.94	0.02	2.56	0.11	0.03	0		4	3.72	2.92	66.05	125.98	883.61	748.39	1071.28	949.12	916.33	791.18	1042.3	792.91
6.506	0	0.21	0.02	0.47	14.6	0.03	0.04	3.15	1.53	0.4	70.79	99.92	0	97.41	1.53	92.33	0.01	0.04	0.86	0.13	0.4	0.16	0	4.31	0.14	0	0.01	0.02	89.03	3.87	0.03	11.14	0.12	0.03	0		3.82	3.86	2.81	66.05	126.4	882.68	748.22	1070.05	948.26	914.94	791.5	1041.34	792.32
6.539	0	0.21	0.02	0.46	14.37	0.03	0.04	3.11	1.45	0.46	71.25	99.91	0	97.42	1.45	92.2	0.01	0.04	0.96	0.13	0.46	0.19	0	4.35	0.15	0	0.01	0.02	88.5	3.78	0.03	21.24	0.12	0.01	0		2.21	3.84	2.23	65.83	126.73	881.79	748.64	1068.96	948.1	913.22	792.1	1039.95	791.68
6.573	0	0.18	0.02	0.38	13.46	0.03	0.04	3.22	1.44	0.3	73.09	99.87	0	96.88	1.44	93.14	0.01	0.04	0.73	0.1	0.3	0.15	0	4.65	0.14	0	0.01	0.02	83.02	3.7	0.04	3.69	0.14	0	0		3.2	4.82	1.92	66.03	128.61	881.36	749.26	1067.97	948.03	911.3	793.28	1039.91	792.23
6.606	0	0.18	0.02	0.37	13.78	0.03	0.04	3.4	1.63	0.27	72.44	99.88	0	96.75	1.63	94.15	0.01	0.03	0.56	0.08	0.27	0.16	0	5.23	0.15	0	0.01	0.01	82.36	3.83	0.04	3.59	0.13	0	0		3.32	5.03	1.71	66.19	126.8	880.79	750.59	1065.75	948.5	910.6	793.01	1037.4	793.67
6.639	0	0.17	0.02	0.36	13.9	0.03	0.04	3.43	1.79	0.2	72.2	99.87	0	95.95	1.79	94.46	0.01	0.03	0.48	0.08	0.2	0.15	0	7.39	0.16	0	0.01	0.01	82.04	3.61	0.05	1.87	0.13	0	0		2.42	6.17	0.8	66.09	124.49	877.98	748.19	1066.34	949.6	909.8	792.96	1034.25	789.9
6.673	0	0.17	0.02	0.34	13.19	0.02	0.05	3.32	1.9	0.16	73.61	99.84	0	95.78	1.9	93.86	0.01	0.03	0.4	0.08	0.16	0.16	0	9.46	0.14	0	0.01	0.01	79.79	3.32	0.06	7.11	0.12	0	0		2.86	6.39	1.32	66.61	123.65	876.32	747.34	1065.53	949.49	909.48	792.64	1033.09	789.39
6.706	0	0.17	0.02	0.35	13.02	0.03	0.05	3.24	2.17	0.27	73.96	99.84	0	96.27	2.17	92.9	0.02	0.03	0.56	0.11	0.27	0.35	0	9.6	0.12	0	0	0	80.27	3.35	0.06	17.38	0.12	0	0		0.62	5.75	1.82	66.75	125.72	875.24	746.85	1064.75	948.65	907.98	791.01	1033.69	789.25
6.74	0	0.17	0.02	0.34	12.04	0.03	0.06	3.01	2.21	0.38	75.92	99.79	0	95.59	2.21	91.32	0.02	0.02	0.73	0.13	0.38	0.86	0	13.21	0.1	0	0	0	78.45	3.14	0.07	7.79	0.1	0	0		1.5	6.62	2	66.95	126.16	874.22	745.84	1064.84	948.82	907.5	790.71	1033.64	788.67
6.773	0	0.18	0.02	0.35	12.38	0.03	0.07	2.99	2.63	0.3	75.24	99.8	0	95.49	2.63	90.79	0.02	0.02	0.69	0.13	0.3	0.79	0	15.21	0.11	0	0	0	80.11	3.08	0.07	3.86	0.09	0	0		2.14	6.73	1.82	67.23	126.98	874.21	745.11	1065.2	948.74	907.09	790.12	1034.06	788.19
6.806	0	0.18	0.02	0.36	12.89	0.02	0.07	3.1	2.62	0.26	74.22	99.83	0	95.35	2.62	91.44	0.02	0.02	0.53	0.1	0.26	0.53	0	14.06	0.1	0	0	0	81.32	3.29	0.06	4	0.08	0	0		2.71	6.9	2.21	67.38	127.65	873.7	744.43	1065.22	948.47	906.91	789.73	1034.54	788.03
6.84	0	0.2	0.02	0.41	13.61	0.02	0.07	3.02	2.52	0.16	72.78	99.88	0	93.7	2.52	90.48	0.02	0.01	0.33	0.11	0.16	0.22	0	14.15	0.11	0	0	0	86.13	3.69	0.06	9.37	0.07	0	0		3.97	8.51	2.5	67.52	128.97	872.5	743.42	1065.41	948.73	906.09	789.83	1035.05	787.64
6.873	0	0.21	0.02	0.42	13.61	0.02	0.06	2.99	2.2	0.14	72.78	99.88	0	94.14	2.2	90.47	0.02	0.01	0.27	0.11	0.14	0.14	0	13.78	0.1	0	0	0	86.64	3.84	0.06	29.62	0.06	0	0		4.14	8.12	2.42	67.68	129.39	872.25	743.04	1066.52	949.82	906.24	790.1	1035.6	787.36
6.906	0	0.22	0.02	0.45	13.74	0.02	0.06	2.94	1.81	0.17	72.53	99.89	0	92.86	1.81	90.1	0.02	0.01	0.24	0.11	0.17	0.1	0	11.92	0.08	0	0	0	88.45	4.15	0.05	11.08	0.05	0	0		3.9	9.17	3	67.69	129.83	872.42	743.61	1067.15	950.64	907.02	790.28	1036.84	788.64
6.94	0	0.22	0.02	0.47	14.32	0.02	0.05	3.04	1.82	0.22	71.37	99.91	0	92.78	1.82	90.63	0.02	0.01	0.25	0.1	0.22	0.11	0	9.34	0.07	0	0	0	89.97	4.42	0.04	47.08	0.04	0	0		3.03	9.23	4.06	67.43	127.29	871.4	742.51	1067.52	950.68	908.98	789.01	1036.27	788.09
6.973	0	0.22	0.02	0.49	14.93	0.02	0.05	3.13	2.2	0.25	70.14	99.92	0	94.61	2.2	91.09	0.02	0.01	0.3	0.07	0.25	0.13	0	8.75	0.06	0	0	0	91.05	4.31	0.04	70.64	0.04	0	0		4.65	7.68	4.08	67.61	127.2	870.47	741.59	1068.11	951.95	908.83	788.83	1036.03	787.77
7.006	0	0.23	0.02	0.51	15.75	0.02	0.05	3.27	2.39	0.25	68.51	99.93	0	94.83	2.39	92.1	0.02	0.02	0.38	0.06	0.25	0.18	0	9.33	0.09	0	0	0.01	92.19	4.19	0.04	88.18	0.03	0	0		4.69	7.46	4.64	67.62	127.29	869.75	740.79	1069.04	953.09	909.44	787.66	1036.73	788.03
7.04	0	0.22	0.02	0.49	16.02	0.02	0.05	3.34	3.35	0.14	67.96	99.93	0	97.32	3.35	91.99	0.03	0.02	0.44	0.05	0.14	0.13	0	10.04	0.08	0	0	0.01	91.67	3.84	0.03	88.76	0.02	0	0		3.29	4.04	4.97	67.43	128.25	869.87	740.73	1069.42	953.06	909.47	786.49	1037.71	788.32
7.073	0	0.21	0.02	0.46	16.14	0.02	0.05	3.36	4.94	0.11	67.72	99.92	0	97.41	4.94	91.2	0.03	0.02	0.56	0.07	0.11	0.09	0	8.48	0.07	0	0	0.03	90.75	3.24	0.03	86.43	0.03	0	0		3.65	3.86	5.87	67.65	131.38	868.72	739.39	1070.1	952.94	908.7	785.4	1040.04	788.55
7.107	0	0.2	0.02	0.44	17.26	0.02	0.06	3.59	7.36	0.08	65.47	99.92	0	98.33	7.36	91.28	0.03	0.03	0.53	0.08	0.06	0.04	0	7.68	0.07	0	0	0.02	90.56	2.37	0.02	81.97	0.02	0.01	0		4.21	1.64	5.61	67.68	130.65	868.64	739.36	1071.32	955.12	909.28	785.34	1039.89	788.73
7.14	0	0.18	0.02	0.37	18.48	0.02	0.06	4.13	4.93	0.09	63.04	99.89	0	98.68	12.38	90.15	0.03	0.04	0.49	0.09	0.06	0.05	0	4.93	0.06	0	0	0.01	88.21	1.94	0.02	70.25	0.02	0.01	0		3.86	0.44	5.52	67.41	133.38	869.19	739.58	1072.69	955.89	908.86	785.61	1042.19	789.29
7.173	0	0.16	0.02	0.32	21.96	0.02	0.09	5.42	4.25	0.1	56.07	99.88	0	98.5	19.84	89.7	0.03	0.05	0.43	0.1	0.08	0.05	0	4.25	0.05	0	0	0.01	87.34	1.77	0.01	37.8	0.02	0.02	0		3.62	1.07	4.9	67.36	132.81	870.6	740.28	1073.4	956.26	909.56	786.13	1042.33	789.31
7.207	0	0.14	0.02	0.29	25.03	0.02	0.1	6.67	3.05	0.1	49.97	99.88	0	98.33	24.54	90.49	0.03	0.07	0.38	0.1	0.08	0.05	0	3.05	0.04	0	0	0.01	86.68	1.55	0.01	48.45	0.02	0.02	0		3.74	1.63	4.48	67.31	132.83	871.53	740.99	1073.57	956.53	909.68	786.53	1042.47	789.75
7.24	0	0.15	0.02	0.3	23.77	0.02	0.09	6.14	2.38	0.09	52.46	99.88	0	98.34	22.5	90.55	0.03	0.08	0.33	0.09	0.09	0.03	0	2.38	0.03	0	0	0.01	86.56	1.41	0.01	83.25	0.02	0.02	0		4.19	1.59	3.56	67.36	133.51	873.69	742.04	1074.51	956.65	909.95	787.75	1043.44	790
7.273	0	0.14	0.02	0.27	25.95	0.02	0.11	7.02	1.83	0.09	49.05	99.87	0	98.73	27.22	89.5	0.03	0.08	0.27	0.09	0.07	0.02	0	1.83	0.02	0	0	0.01	86.26	1.19	0.01	79.91	0.02	0.02	0		3.99	0.22	3.79	67.46	134.73	874.86	743.23	1074.03	955.14	909.91	789.38	1044.63	790.71
7.307	0	0.13	0.02	0.26	25.55	0.02	0.1	7.09	1.13	0.1	49.45	99.86	0	98.53	26.36	90.86	0.02	0.12	0.26	0.1	0.07	0.01	0	1.13	0.01	0	0	0	84.3	0.89	0.01	13.3	0.02	0.02	0		3.2	-0.98	4.57	67.13	131.83	876.74	744.12	1075.62	955.6	913.81	789.4	1045.62	791.8
7.34	0	0.12	0.02	0.24	24.94	0.02	0.1	7.2	0.92	0.11	50.12	99.84	0	98.47	26.46	91.22	0.03	0.18	0.26	0.11	0.09	0.01	0	0.92	0.01	0	0	0	81.83	0.77	0.01	39.26	0.03	0.02	0		5.04	-1.18	4.9	67.28	132.43	877.48	743.59	1077.17	956.24	915.01	789.34	1047.41	792.25
7.374	0	0.12	0.02	0.21	22.49	0.02	0.1	6.59	0.62	0.14	55.01	99.74	0	98.6	26.85	88.79	0.03	0.2	0.37	0.12	0.14	0.01	0	0.62	0.01	0	0	0.01	78.46	0.51	0.01	84.61	0.03	0.02	0		5.31	-0.71	4.39	67.28	133.36	878.96	742.76	1079.42	956.05	915.91	789.88	1049.26	790.81
7.407	0	0.11	0.02	0.19	17.83	0.02	0.09	5.3	0.5	0.14	64.34	99.53	0	98.63	23.31	86.87	0.03	0.21	0.34	0.13	0.14	0.01	0	0.5	0.01	0	0	0.01	73	0.39	0	92.06	0.03	0.02	0		5.53	-0.63	4.41	67.3	132.82	880.71	742.54	1081.23	956.29	917.97	789.18	1050.78	790.89
7.44	0	0.11	0.02	0.17	15.12	0.02	0.08	4.56	0.45	0.15	69.76	99.32	0	98.68	20.42	86.02	0.03	0.22	0.38	0.14	0.15	0.01	0	0.45	0.01	0	0	0.02	69.38	0.33	0	85.67	0.04	0.02	0		6.5	-0.42	4.47	67.2	132.12	883.09	742.85	1082.75	956.2	920.32	788.96	1052.42	791.55
7.474	0	0.08	0.02	0.11	11.18	0.02	0.08	4.25	0.34	0.15	77.63	97.62	0	98.61	19.93	84.9	0.03	0.24	0.32	0.14	0.15	0.01	0	0.34	0.01	0	0	0.02	54.67	0.2	0	80.18	0.04	0.02	0		5.98	-0.68	4.7	66.98	135.53	885.24	743.01	1085.3	956.33	921.31	788.51	1056.77	792.54
7.507	0	0.06	0.02	0.08	12.17	0.02	0.08	5.7	0.25	0.13	75.66	96.89	0	98.64	23.11	89.1	0.03	0.3	0.27	0.13	0.12	0.01	0	0.25	0.01	0	0	0.02	47.02	0.16	0	78.18	0.05	0.01	1		5.23	0.59	4.72	66.69	133.16	887.58	744.06	1086.45	956.3	924.22	788.77	1057.31	793.11
7.54	0	0.06	0.02	0.07	11.88	0.02	0.07	5.89	0.26	0.12	76.25	96.76	0	98.69	21.61	91.37	0.02	0.36	0.23	0.12	0.1	0.01	0	0.26	0.01	0	0	0.01	44.23	0.14	0	59.35	0.05	0.01	0		3.79	0.4	5.53	66.24	132.77	890.58	743.81	1089.38	955.35	928.23	787.58	1060.87	793.31
7.574	0	0.05	0.02	0.06	10.45	0.02	0.07	5.53	0.19	0.11	79.1	95.4	0	98.74	20	91.43	0.02	0.35	0.18	0.11	0.09	0.01	0	0.19	0.01	0	0	0.01	39.63	0.12	0	42.02	0.05	0.01	0		4.86	0.19	5.75	66.36	132.81	892.88	742.62	1092.29	954.98	931.04	786.73	1063.72	792.66
7.607	0	0.05	0.02	0.06	8.63	0.02	0.06	4.88	0.19	0.08	82.74	93.42	0	98.7	16.28	91.96	0.02	0.35	0.18	0.08	0.07	0	0	0.19	0.01	0	0	0.01	34.38	0.11	0	39.93	0.05	0.01	0		4.48	-0.35	5.75	66.46	131.38	895.31	741.7	1094.45	954.11	934	785.18	1065.23	791.63
7.64	0	0.05	0.02	0.06	7.9	0.02	0.05	4.48	0.17	0.06	84.2	93.31	0	98.55	13	93.09	0.02	0.39	0.15	0.05	0.06	0	0	0.17	0.01	0	0	0.01	33.03	0.1	0	72.08	0.05	0.01	0		4.44	-0.89	5.7	66.49	130.09	897.2	741.05	1096.83	954.37	936.67	784.42	1066.6	790.9
7.674	0	0.04	0.02	0.05	6.93	0.02	0.04	4.32	0.16	0.06	86.13	90.5	0	98.32	11.23	93.91	0.01	0.44	0.13	0.04	0.06	0	0	0.16	0.01	0	0	0	27.48	0.08	0	68.54	0.05	0	0		3.89	-1.66	6.12	66.56	129.88	898.3	740.36	1097.92	953.49	938.3	783.09	1067.97	790.55
7.707	0	0.04	0.02	0.05	6.38	0.02	0.04	4.04	0.17	0.06	87.24	88.8	0	98.35	10.17	93.28	0.01	0.46	0.12	0.03	0.06	0	0	0.17	0.01	0	0	0	25.81	0.07	0	66.04	0.05	0	0		4.44	-1.57	5.88	66.69	131.3	900.05	740.26	1099.37	953.38	939.02	782.62	1070.07	790.8
7.741	0	0.04	0.02	0.04	5.42	0.02	0.04	3.9	0.2	0.04	89.17	81.79	0	97.95	9.12	93.51	0.01	0.43	0.1	0.02	0.04	0	0	0.2	0.01	0	0	0	18.52	0.05	0	59.17	0.05	0	0		4.06	-2.67	5.94	66.63	130.85	902.29	740.84	1100.85	953.16	941.14	782.56	1071.7	791.27
7.774	0	0.04	0.02	0.04	4.62	0.02	0.04	3.37	0.24	0.05	90.76	76.54	0	97.88	7.2	91.81	0.01	0.42	0.1	0.02	0.05	0	0	0.24	0.01	0	0	0	16.24	0.04	0	59.35	0.05	0	0		4.47	-2.84	5.63	66.85	132.38	903.87	740.88	1101.93	952.85	941.46	782.36	1073.52	791.46
7.807	0	0.04	0.02	0.04	4.16	0.02	0.04	3.09	0.29	0.06	91.67	72.95	0	97.67	5.57	91.28	0.01	0.42	0.1	0.02	0.06	0	0	0.29	0.01	0	0	0	14.4	0.04	0	36.66	0.05	0	0		3.91	-3.33	5.85	66.88	132.86	904.97	740.7	1103.32	952.79	942.73	781.72	1075.22	791.57
7.841	0	0.03	0.02	0.03	3.6	0.02	0.03	2.82	0.46	0.05	92.81	64.84	0	97.38	4.19	90.44	0.01	0.39	0.07	0.01	0.05	0	0	0.46	0.01	0	0	0	10.5	0.03	0	21.95	0.04	0	0		4.29	-3.93	5.98	66.93	133.71	905.97	740.7	1104.42	952.76	943.51	781.87	1076.85	791.87
7.874	0	0.03	0.02	0.03	3.69	0.02	0.03	2.87	0.52	0.07	92.63	67.26	0	97.47	3.9	91.17	0.01	0.37	0.08	0.01	0.07	0	0	0.52	0.01	0	0	0	11.13	0.03	0	46.39	0.04	0	0		4.07	-3.74	5.75	67	133.6	908.2	741.23	1106.33	953.08	945.4	782.23	1078.63	792.13
7.907	0	0.03	0.02	0.03	3.87	0.02	0.03	3.08	0.63	0.06	92.26	70.38	0	97.86	3.35	93.44	0.01	0.41	0.09	0.01	0.06	0	0	0.63	0.01	0	0	0	10.66	0.03	0	61.09	0.04	0	0		3.27	-2.88	5.3	66.77	131.81	910.37	741.45	1109.21	954.22	948.25	783.07	1079.79	791.38
7.941	0	0.03	0.02	0.03	3.88	0.02	0.03	3.16	0.84	0.06	92.24	70.18	0	97.6	3.21	94.2	0.01	0.42	0.11	0.01	0.06	0	0	0.84	0.02	0	0	0.01	9.79	0.02	0	55.36	0.04	0	0		3.45	-3.47	5.41	66.83	133.06	910.93	741.02	1109.38	953.51	948.18	781.84	1080.88	791.55
7.974	0	0.03	0.02	0.03	4.09	0.02	0.03	3.33	0.96	0.08	91.82	73.5	0	97.43	2.9	95.69	0.01	0.51	0.14	0.01	0.08	0.01	0	0.96	0.03	0	0	0.01	10.34	0.02	0	48.38	0.04	0	0		2.86	-3.82	5.54	66.81	132.72	911.93	741.29	1110.71	953.73	949.62	782.41	1082.03	791.56
8.007	0	0.03	0.02	0.03	4.1	0.02	0.03	3.31	1.1	0.09	91.81	74.37	0	97.38	2.47	95.92	0.01	0.58	0.15	0.01	0.09	0.01	0.01	1.1	0.03	0	0	0.01	10.67	0.02	0	46.88	0.04	0	0		3.66	-3.92	5.63	66.89	133.2	912.22	740.94	1111.16	953.85	949.87	781.89	1082.7	791.76
8.041	0	0.03	0.02	0.03	4.2	0.02	0.03	3.38	1.35	0.1	91.59	75.39	0	97.77	2.77	96.19	0.01	0.57	0.15	0.01	0.1	0.01	0.01	1.35	0.04	0	0	0	11.07	0.02	0	55.62	0.03	0	0		6.04	-3.1	5.97	66.92	133.91	912.71	739.96	1111.96	953.23	950.55	782.04	1084.12	791.61
8.074	0	0.03	0.02	0.03	4.37	0.02	0.03	3.47	1.49	0.09	91.26	77.06	0	97.53	3.21	96.33	0.01	0.59	0.16	0.02	0.09	0.01	0.02	1.49	0.05	0	0	0	12.08	0.02	0	67.47	0.03	0	0		6.36	-3.62	5.79	67.02	134.44	913.06	739.91	1112.01	952.81	950.29	782.3	1084.42	791.36
8.108	0	0.04	0.02	0.04	4.92	0.02	0.03	3.65	2.03	0.04	90.16	82.7	0	97.79	4.1	96.69	0.01	0.63	0.18	0.02	0.04	0.01	0.04	2.03	0.06	0	0	0	16.1	0.02	0	71.35	0.03	0	0		7.65	-3.04	5.18	67.04	137.4	913.03	738.87	1113.71	953.15	949.03	783.99	1086.3	789.93
8.141	0	0.04	0.02	0.04	5.19	0.02	0.04	3.73	2.75	0.05	89.62	84.79	0	97.86	4.6	96.73	0.01	0.64	0.18	0.02	0.05	0.01	0.05	2.75	0.08	0	0	0	17.99	0.02	0	58.79	0.03	0	0		8.69	-2.88	4.77	66.99	136.62	913.64	738.77	1114.41	954.28	949.64	783.37	1086.09	790.11
8.174	0	0.04	0.02	0.04	5.45	0.02	0.04	3.72	3.28	0.05	89.1	86.9	0	98.01	5.09	96.2	0.01	0.62	0.23	0.03	0.05	0.01	0.05	3.28	0.11	0	0	0.01	20.69	0.02	0	66.07	0.03	0	0		7.84	-2.51	4.62	66.85	135.88	913.73	738.66	1115	954.55	950.15	783.58	1085.91	789.45
8.208	0	0.04	0.02	0.05	5.87	0.02	0.04	3.71	5.17	0.07	88.26	90.01	0	97.92	5.24	95.94	0.01	0.64	0.28	0.04	0.07	0.02	0.04	5.17	0.12	0	0	0.01	24.76	0.02	0	78.62	0.03	0	0		7.79	-2.73	4.16	66.73	135.83	913.81	738.63	1115.34	955.05	949.89	783.84	1085.61	789
8.241	0	0.05	0.02	0.06	6.31	0.02	0.04	3.69	5.33	0.09	87.38	92.54	0	97.94	5.33	95.79	0.01	0.58	0.27	0.04	0.09	0.02	0.02	5.52	0.11	0	0	0	28.88	0.02	0	73.25	0.03	0	0		7.68	-2.7	4.5	66.59	135.56	914.36	739.27	1114.96	954.19	950.45	784.59	1085.92	789.49
8.274	0	0.05	0.02	0.07	7.03	0.02	0.05	3.74	5.47	0.1	85.93	95.06	0	98.21	5.47	95.98	0.01	0.57	0.25	0.04	0.1	0.03	0.01	6.41	0.1	0	0	0	34.15	0.02	0	78.12	0.03	0	0		8.34	-1.99	4.11	66.66	134.3	914.56	739.55	1114.4	954.14	950.46	785.04	1084.7	789.32
8.308	0	0.07	0.02	0.1	8.15	0.02	0.05	3.57	4.93	0.1	83.7	97.6	0	98.13	4.93	95.4	0.01	0.56	0.23	0.05	0.1	0.03	0.01	7.23	0.09	0	0	0	44.04	0.02	0	67.54	0.03	0	0		8.77	-2.21	3.83	66.63	135.08	914.27	739.18	1114.14	953.97	949.52	784.88	1084.54	788.92
8.341	0	0.07	0.02	0.11	8.29	0.02	0.05	3.4	4.16	0.09	83.41	98.04	0	97.99	4.16	95.02	0.01	0.51	0.19	0.05	0.09	0.03	0	7.11	0.08	0	0	0	46.98	0.02	0	68.99	0.03	0	0		8.33	-2.56	3.26	66.49	134.76	915.18	739.82	1113.72	953.56	949.32	784.81	1084.02	788.94
8.375	0	0.1	0.02	0.16	9.96	0.02	0.05	3.28	3.51	0.11	80.08	99.21	0	98.2	3.51	94.79	0.02	0.44	0.24	0.06	0.11	0.06	0	8.58	0.08	0	0	0	58.69	0.02	0	70.55	0.04	0	0		7.28	-2.02	2.36	66.37	135.35	916.89	740.96	1113.46	952.37	948.82	785.42	1084.12	789.12
8.408	0	0.1	0.02	0.17	10.21	0.02	0.05	3.25	3.07	0.09	79.58	99.32	0	98.43	3.07	95.08	0.02	0.41	0.23	0.06	0.09	0.05	0	10.32	0.07	0	0	0.01	60.35	0.02	0	72.78	0.04	0	0		6.24	-1.31	2.22	66.2	132.95	917	741.61	1111.88	950.93	949.14	785.35	1082.04	789.19
8.441	0	0.1	0.02	0.17	10.33	0.02	0.05	3.32	2.95	0.08	79.34	99.35	0	98.63	2.95	95.72	0.02	0.36	0.2	0.06	0.08	0.05	0	10.87	0.06	0	0	0.01	60.23	0.02	0	63.86	0.04	0	0		6.18	-0.6	2.09	66.1	132.6	917.32	742.25	1111.12	950.23	948.98	785.77	1081.53	789.68
8.475	0	0.12	0.02	0.22	12.03	0.02	0.06	3.39	2.93	0.08	75.94	99.67	0	98.64	2.93	96.33	0.02	0.32	0.21	0.06	0.08	0.04	0	13.1	0.06	0	0	0.01	67.88	0.03	0.01	70.05	0.04	0	0		7.35	0.58	0.89	66.3	132.87	917.09	743.07	1110.47	950.47	947.17	787.93	1080.03	790
8.508	0	0.13	0.02	0.25	12.87	0.02	0.06	3.37	2.7	0.07	74.25	99.76	0	97.94	2.7	96.45	0.02	0.28	0.2	0.07	0.06	0.03	0	13.43	0.07	0	0	0.01	72.02	0.03	0.01	65.99	0.04	0	0		7.05	2.7	0.99	66.38	130.53	916.17	744.9	1107.84	950.63	946.72	789.1	1077.23	791.35
8.541	0	0.12	0.02	0.23	12.2	0.02	0.07	3.35	2.52	0.1	75.6	99.7	0	98.28	2.52	96.51	0.02	0.24	0.26	0.09	0.1	0.04	0	15.54	0.09	0	0	0.01	69.27	0.04	0.01	63.03	0.04	0	0		6.53	1.77	0.87	66.29	130.29	915.46	745.24	1105.38	948.91	945.11	789.22	1075.39	790.88
8.575	0	0.13	0.02	0.26	13.05	0.02	0.07	3.39	2.25	0.09	73.89	99.78	0	98.23	2.25	97.09	0.02	0.22	0.3	0.08	0.09	0.05	0	16.88	0.09	0	0	0.01	72.65	0.05	0.01	71.86	0.04	0	0		5.79	1.91	0.5	66.46	128.07	915.02	746.47	1103.56	948.86	944.73	790.52	1072.79	790.66
8.608	0	0.12	0.02	0.23	12.04	0.02	0.07	3.32	2.07	0.1	75.91	99.7	0	98.31	2.07	96.78	0.02	0.2	0.31	0.08	0.1	0.06	0.01	16.74	0.09	0	0	0	68.9	0.05	0.01	74.7	0.04	0	0		4.81	1.68	0.92	66.42	128.35	914.39	747.35	1101.16	947.64	943.48	790.58	1071.83	791.04
8.641	0	0.11	0.02	0.21	11.04	0.02	0.07	3.23	1.85	0.11	77.91	99.58	0	98.31	1.85	96.28	0.01	0.2	0.32	0.09	0.11	0.08	0	18.56	0.09	0	0	0	65.21	0.05	0.01	66.96	0.05	0	0		3.7	1.67	1.45	66.36	127.78	912.86	747.27	1099.3	946.99	942.6	790.22	1070.38	790.5
8.675	0	0.11	0.02	0.18	10.15	0.02	0.08	3.15	1.63	0.09	79.7	99.42	0	98.32	1.63	95.92	0.01	0.18	0.27	0.09	0.08	0.05	0	19.19	0.09	0	0	0	61.46	0.06	0.01	49.97	0.05	0	0		2.15	1.65	1.5	66.44	127.05	911.98	747.9	1097.49	946.43	941.67	789.9	1068.71	790.76
8.708	0	0.09	0.02	0.15	8.85	0.02	0.09	3.03	1.21	0.1	82.31	99.03	0	97.67	1.21	95.38	0.01	0.17	0.25	0.08	0.1	0.05	0	21.35	0.09	0	0	0	55.54	0.06	0.01	20.61	0.05	0	0		2.34	3.32	2.08	66.67	123.99	906.95	748.05	1091.17	945.48	938.1	789.09	1062.07	791.17
8.742	0	0.08	0.02	0.12	7.61	0.02	0.1	2.92	0.91	0.11	84.78	98.28	0	98.42	0.91	94.77	0.01	0.15	0.2	0.07	0.11	0.04	0	24.64	0.1	0	0	0	48.88	0.07	0.01	56.13	0.05	0	0		2.59	1.36	1.92	66.61	123.15	905.95	747.68	1089.83	944.86	937.15	788.95	1060.29	790.45
8.775	0	0.07	0.02	0.1	6.79	0.02	0.12	2.93	0.72	0.11	86.41	97.25	0	98.16	0.72	95.04	0.01	0.14	0.19	0.07	0.11	0.04	0	28.69	0.12	0	0	0	42.66	0.08	0.01	57.2	0.04	0	0		6.32	2.12	2.46	66.82	124.41	904.36	747.21	1088.01	944.49	935.36	789.36	1059.75	791.27
8.808	0	0.07	0.02	0.09	6.34	0.02	0.13	2.87	0.63	0.13	87.33	96.46	0	98.28	0.63	94.62	0.01	0.12	0.17	0.05	0.13	0.03	0	28.91	0.1	0	0	0.01	39.85	0.07	0.01	53.87	0.04	0	0		5.06	1.77	1.95	66.52	126.55	903.43	747.46	1086.66	943.82	932.66	789.64	1059.2	790.85
8.842	0	0.06	0.02	0.07	5.32	0.02	0.16	2.8	0.61	0.13	89.37	94.03	0	98.5	0.61	94.02	0.01	0.12	0.15	0.05	0.13	0.03	0	33.62	0.12	0	0	0.01	31.57	0.09	0.02	60.93	0.05	0	0		4.57	1.08	1.86	66.35	127.59	903.13	748.55	1085.14	943.38	931.14	790.22	1058.72	791.73
8.875	0	0.05	0.02	0.06	4.97	0.02	0.15	2.81	0.63	0.16	90.07	93.53	0	98.41	0.63	94.13	0.01	0.11	0.17	0.06	0.16	0.03	0	32.44	0.14	0	0	0.02	27.82	0.09	0.02	42.76	0.04	0	0		5.68	1.37	2.15	66.34	124.79	902.2	748.91	1084.13	943.81	931.83	791.29	1056.63	791.97
8.908	0	0.04	0.02	0.05	4.48	0.02	0.15	2.86	0.59	0.16	91.05	93.72	0	98.14	0.59	94.63	0.01	0.1	0.15	0.05	0.16	0.04	0	32.33	0.17	0	0	0.02	21.59	0.1	0.02	45.64	0.04	0	0		4.35	2.17	1.93	66.35	128.48	900.42	748.43	1082.69	942.83	928.2	791.14	1056.68	791.23
8.942	0	0.04	0.02	0.04	3.9	0.02	0.16	2.83	0.63	0.2	92.19	94.16	0	98.03	0.63	94.32	0.01	0.09	0.17	0.05	0.2	0.07	0	33.6	0.21	0	0	0.02	14.96	0.1	0.03	61.11	0.04	0	0		3.45	2.47	1.72	66.15	127.59	899.33	748.74	1082.1	943.41	927.6	791.98	1055.19	790.86
8.975	0	0.04	0.02	0.04	3.83	0.02	0.16	2.79	0.69	0.24	92.34	93.9	0	98.3	0.69	93.88	0.01	0.09	0.18	0.05	0.24	0.08	0	33.47	0.21	0	0	0.02	14.67	0.11	0.03	64.91	0.04	0	0		3.33	1.73	1.77	66.22	127.83	897.32	748.27	1080.32	943.16	925.63	791.49	1053.45	790.48
9.008	0	0.04	0.02	0.04	3.75	0.02	0.17	2.82	0.75	0.23	92.51	94.12	0	97.94	0.75	94.11	0.01	0.08	0.15	0.06	0.23	0.11	0	33.74	0.2	0	0	0.01	13	0.11	0.03	45.67	0.03	0	0		2.54	2.69	2.03	66.35	127.98	896.37	749.12	1079.25	943.67	924.81	791.8	1052.79	791.5
9.042	0	0.03	0.02	0.03	3.54	0.02	0.18	2.8	0.88	0.27	92.92	94.47	0	97.97	0.88	93.81	0.01	0.08	0.19	0.05	0.27	0.11	0	34.85	0.22	0	0	0.02	10.42	0.12	0.04	36.6	0.03	0	0		2.48	2.63	2.19	66.39	126.73	894.34	748.84	1077.55	943.74	923.72	791.65	1050.45	791.17
9.075	0	0.03	0.02	0.04	3.61	0.02	0.18	2.83	0.93	0.27	92.79	94.74	0	98.17	0.93	93.98	0.01	0.09	0.18	0.05	0.27	0.1	0	35.34	0.29	0	0	0.02	10.97	0.13	0.05	31.92	0.03	0	0		2.47	2.08	2.18	66.54	127.15	893.46	748.78	1076.63	943.61	922.59	791.57	1049.74	791.13
9.109	0	0.03	0.02	0.03	3.57	0.02	0.24	2.89	0.89	0.28	92.85	96.63	0	97.89	0.89	94.59	0.01	0.08	0.2	0.04	0.28	0.13	0	40.5	0.36	0	0	0.03	9.54	0.12	0.07	35.5	0.03	0	0		2.39	2.82	2.13	66.65	127.18	891.97	748.9	1075.1	943.68	921.04	791.66	1048.22	791.22
9.142	0	0.03	0.02	0.03	3.7	0.02	0.27	3	0.91	0.28	92.59	97.42	-0.45	97.78	0.91	95.44	0.01	0.08	0.21	0.03	0.28	0.15	0	43.05	0.44	0	0	0.03	9.93	0.14	0.09	32.27	0.03	0	0		2.24	3.07	2.4	66.58	128.15	890.24	748.9	1073.83	943.69	919.34	792.11	1047.48	791.36
9.175	0	0.03	0.02	0.03	3.78	0.02	0.26	3.07	1.1	0.27	92.44	97.33	-0.22	97.94	1.1	95.8	0.01	0.08	0.25	0.05	0.27	0.21	0	42.27	0.52	0	0	0.03	10.11	0.15	0.09	33.25	0.03	0	0		3.34	2.69	2.52	66.56	126.04	887.91	747.64	1073.75	945.71	919.27	791.09	1045.3	790.79
9.209	0	0.03	0.02	0.04	3.86	0.02	0.24	3.1	0.96	0.24	92.28	97.21	0	97.51	0.96	96.13	0.01	0.09	0.27	0.04	0.24	0.23	0	41.38	0.53	0	0	0.02	10.81	0.17	0.13	30.53	0.03	0	0		1.91	3.66	1.2	66.53	126.21	887.33	749.01	1070.65	944.77	916.09	791.36	1042.29	790.77
9.242	0	0.03	0.02	0.04	3.99	0.02	0.23	3.16	1.12	0.2	92.01	97.09	0	97.88	1.12	96.46	0.01	0.08	0.29	0.04	0.2	0.19	0	40.51	0.64	0	0	0.02	11.77	0.19	0.14	38.48	0.03	0	0		1.48	2.83	2.39	66.61	127.63	886.39	750.47	1068.65	943.8	915.06	792.85	1042.68	792.65
9.275	0	0.03	0.02	0.04	4.02	0.02	0.2	3.17	1.18	0.21	91.96	96.32	0	98	1.18	96.47	0.01	0.07	0.26	0.03	0.21	0.18	0	37.48	0.82	0	0	0.02	12.02	0.21	0.18	34.82	0.02	0	0		2.46	2.54	2.2	66.67	127.12	885.49	750.49	1067.86	944.27	914.28	793.3	1041.39	792.63
9.309	0	0.03	0.02	0.04	4.06	0.02	0.17	3.1	1.21	0.21	91.88	94.98	0	97.96	1.21	95.87	0.01	0.05	0.18	0.03	0.21	0.15	0	34.04	0.9	0	0	0.02	13.5	0.27	0.23	29.07	0.02	0	0		2.77	2.64	2	66.77	127.91	884.08	750.92	1066.03	944.28	912.07	793.8	1039.97	792.98
9.342	0	0.04	0.02	0.04	4.1	0.02	0.17	3.08	1.36	0.24	91.8	94.75	0	97.32	1.36	95.49	0.01	0.05	0.15	0.03	0.24	0.14	0	33.84	0.88	0	0	0.02	14.43	0.3	0.22	29.64	0.02	0	0		3.11	4.03	1.69	66.86	128.56	881.96	750.8	1064.54	945.1	909.67	793.84	1038.22	792.97
9.376	0	0.04	0.02	0.04	4.28	0.02	0.19	3.05	1.47	0.28	91.44	95.39	0	97.56	1.47	95.13	0.01	0.05	0.15	0.03	0.28	0.15	0	35.91	0.85	0	0	0.02	17.13	0.35	0.25	26.16	0.02	0	0		3.05	3.55	2.38	66.92	128.15	879.2	750.24	1062.7	944.99	908.24	793.84	1036.39	792.73
9.409	0	0.04	0.02	0.05	4.43	0.02	0.21	2.97	1.53	0.3	91.14	95.64	0	97.41	1.53	94.32	0.01	0.05	0.16	0.02	0.3	0.18	0	37.45	0.85	0	0	0.02	20.17	0.43	0.27	21.68	0.02	0	0		1.93	3.86	3.02	66.85	127.07	876.9	749.69	1061.58	945.29	907.69	793.19	1034.77	792.47
9.442	0	0.04	0.02	0.05	4.41	0.02	0.19	2.89	1.3	0.28	91.17	94.89	0	97.76	1.3	93.83	0.01	0.04	0.19	0.02	0.28	0.2	0	35.86	0.84	0	0	0.02	21.2	0.45	0.26	25.67	0.02	0	0		2.19	3.12	3.36	66.78	126.13	874.91	749.13	1060.6	946.1	906.98	792.45	1033.11	792.46
9.476	0	0.05	0.02	0.06	4.73	0.02	0.18	2.93	1.4	0.22	90.54	94.47	0	97.76	1.4	94.02	0.01	0.04	0.21	0.02	0.22	0.23	0	34.62	0.82	0	0	0.02	24.27	0.53	0.27	43.28	0.02	0	0		3.89	3.13	1.22	67.23	127.39	874.1	749.44	1059.47	947.49	903.3	793.48	1030.68	791.72
9.509	0	0.05	0.02	0.05	4.66	0.02	0.16	2.95	1.12	0.19	90.68	93.5	0	97.83	1.12	94.35	0.01	0.05	0.21	0.02	0.19	0.28	0	32.16	0.69	0	0	0.02	23.39	0.6	0.27	45	0.02	0	0		4.35	2.95	1.02	67.36	127.45	874.36	749.89	1058.9	947.17	902.91	793.94	1030.35	791.97
9.542	0	0.05	0.02	0.06	4.75	0.02	0.18	2.97	1	0.14	90.5	94.75	0	97.06	1	94.66	0.01	0.05	0.21	0.02	0.14	0.34	0	34.68	0.72	0	0	0.03	24.04	0.61	0.29	40.52	0.02	0	0		1.88	4.52	1.46	67.15	126.79	873.42	749.89	1056.91	945.27	902.24	792.93	1029.02	791.55
9.576	0	0.04	0.02	0.05	4.77	0.02	0.21	3.04	1.14	0.14	90.45	96.07	0	96.29	1.14	95.05	0.01	0.05	0.26	0.03	0.14	0.46	0	38.06	0.89	0	0	0.04	23.37	0.62	0.26	58.61	0.02	0	0		3.77	5.72	2.48	67.04	127.75	870.61	747.25	1060.97	949.46	903.44	793.65	1031.15	790.49
9.609	0	0.04	0.02	0.05	4.68	0.02	0.22	3.07	1.09	0.17	90.64	96.3	0	97.27	1.09	95.33	0.01	0.05	0.32	0.04	0.17	0.44	0	38.56	0.92	0	0	0.03	21.98	0.68	0.22	32.44	0.02	0	0		3.93	4.13	1.87	67.01	127.28	871.14	748.01	1062.11	951.55	903.88	794.36	1031.11	791.06
9.642	0	0.04	0.02	0.05	4.55	0.02	0.2	3.03	1.18	0.22	90.89	95.71	0	96.59	1.18	94.84	0.01	0.05	0.36	0.04	0.22	0.37	0	37.15	0.89	0	0	0.04	21.28	0.76	0.18	37.95	0.02	0	0		2.27	5.28	2.23	66.85	126.74	870.67	748.09	1062.11	951.69	904.28	793.92	1030.99	791.11
9.676	0	0.04	0.02	0.05	4.61	0.02	0.18	3.1	1.34	0.31	90.78	95.05	0	96.69	1.34	95.09	0.01	0.05	0.43	0.05	0.31	0.26	0	35.02	0.86	0	0	0.05	21.28	0.9	0.16	53.57	0.02	0.01	0		2.05	5.13	2.56	66.98	126.73	869.83	748.38	1061.66	952.38	903.95	793.82	1030.66	791.82
9.709	0	0.04	0.02	0.05	4.7	0.02	0.18	3.23	1.86	0.37	90.59	94.99	0	96.79	1.86	95.58	0.01	0.06	0.37	0.05	0.37	0.21	0	34.38	0.87	0	0	0.05	20.69	0.92	0.16	47.71	0.01	0.02	0		2.08	4.97	2.94	67.07	126.87	869.04	748.15	1061.16	952.33	903.6	793.53	1030.46	791.98
9.743	0	0.04	0.02	0.05	4.6	0.02	0.17	3.31	2.5	0.36	90.8	94.4	0	96.96	2.5	95.44	0.01	0.06	0.35	0.05	0.36	0.24	0	33.04	0.92	0	0	0.1	18.69	1	0.14	47.04	0.01	0.02	0		2.72	4.69	2.92	67.09	127.18	869.27	748.2	1062.13	953.47	904.03	793.68	1031.2	792.43
9.776	0	0.04	0.02	0.05	4.71	0.02	0.17	3.37	3.48	0.3	90.58	93.42	0	96.98	3.48	94.81	0.02	0.06	0.31	0.05	0.3	0.25	0	31.53	0.93	0	0	0.09	19.27	1.07	0.11	75.84	0.01	0.03	0		4.14	4.66	3.02	67.23	128.07	869.2	748.15	1063.36	955.26	904.28	793.98	1032.34	793.27
9.809	0	0.04	0.02	0.05	4.9	0.02	0.16	3.49	4.29	0.23	90.21	92.89	0	96.3	4.29	94.84	0.02	0.07	0.27	0.05	0.23	0.19	0.02	30.48	0.79	0	0	0.08	19.87	1.11	0.09	80.04	0.01	0.05	0		5.97	5.7	2.32	67.39	128.82	869.73	748.74	1064.71	957.24	904.18	795.89	1032.98	793.74
9.843	0	0.04	0.02	0.04	4.78	0.02	0.16	3.44	4.23	0.16	90.45	92.42	0	97.03	4.23	94.61	0.02	0.06	0.24	0.04	0.16	0.16	0.02	29.85	0.5	0	0	0.07	18.97	1.08	0.07	80.66	0.01	0.04	0		5.11	4.57	2.99	67.29	128.43	869.27	747.83	1064.63	956.36	904.74	794.47	1033.17	793.23
9.876	0	0.04	0.02	0.04	5.03	0.02	0.15	3.58	5.54	0.13	89.94	91.22	0	96.28	5.54	94.23	0.02	0.06	0.19	0.03	0.13	0.13	0.03	28.24	0.44	0	0	0.05	20.14	1.12	0.07	69.71	0.01	0.05	0		1.89	5.73	1.71	67.05	125.66	870.96	748.64	1063.28	954.32	905.03	793.2	1030.69	792.02
9.909	0	0.04	0.02	0.04	5.3	0.02	0.14	3.78	7.42	0.16	89.4	88.34	0	97.22	7.42	93.66	0.02	0.06	0.23	0.03	0.16	0.11	0.04	24.88	0.39	0	0	0.06	20.75	1.2	0.07	74.65	0.01	0.05	0		5.14	4.23	2.79	67.15	129.82	869.32	746.7	1064.91	955.53	904.02	793.3	1033.83	792.23
9.943	0	0.04	0.02	0.04	5.27	0.02	0.13	3.89	8.6	0.18	89.45	85.99	0	96.61	8.6	93.12	0.02	0.06	0.21	0.02	0.18	0.12	0.04	22.79	0.33	0	0	0.08	19.4	1.26	0.06	58.32	0.01	0.06	0		2.83	5.24	2.13	66.91	127.73	870.7	747.36	1063.7	953.15	904.49	793.12	1032.21	791.11
9.976	0	0.04	0.02	0.04	5.51	0.02	0.14	3.96	9.79	0.24	88.98	84.04	0	97.2	9.79	92.33	0.02	0.06	0.25	0.02	0.24	0.13	0.05	21.68	0.31	0	0	0.1	21.12	1.3	0.06	64.98	0.01	0.06	0		3.54	4.26	3.08	66.76	128.24	870.07	746.74	1064.43	953.82	905.21	792.55	1033.44	791.74
10.009	0	0.04	0.02	0.05	5.51	0.02	0.13	3.8	9.8	0.24	88.98	84.22	0	97.31	9.8	91.19	0.02	0.06	0.32	0.02	0.24	0.12	0.05	20.08	0.27	0	0	0.1	22.98	1.38	0.05	58.68	0.01	0.05	0		4.92	4.06	2.92	66.52	125.18	870.72	746.34	1065.82	955.13	907.55	792.55	1032.73	791.4
10.043	0	0.04	0.02	0.05	5.57	0.02	0.12	3.67	10.27	0.2	88.86	85.04	0	97.1	10.27	89.65	0.03	0.06	0.37	0.03	0.2	0.14	0.05	17.83	0.26	0	0	0.09	25.31	1.57	0.04	43.12	0.01	0.05	0	24	4.86	4.45	2.72	66.37	125.94	870.66	746.71	1066.24	955.92	907.17	793.32	1033.1	791.65
10.076	0	0.04	0.02	0.05	5.31	0.02	0.13	3.48	11.87	0.21	89.37	81.43	0	96.87	11.87	86.77	0.03	0.06	0.45	0.03	0.21	0.17	0.05	17.42	0.26	0	0	0.09	24.96	1.55	0.04	38.49	0.01	0.05	0	24	2.53	4.83	1.96	66.32	127.81	871.19	747.31	1064.56	953.6	904.95	792.95	1032.75	791.01
10.11	0	0.05	0.02	0.05	5.8	0.02	0.11	3.47	11.81	0.21	88.4	85.03	0	97.33	13.49	84.82	0.04	0.06	0.43	0.03	0.21	0.17	0.05	11.81	0.27	0	0	0.11	30.12	1.81	0.04	46.52	0.01	0.05	0	24	4.15	4.02	2.56	66.41	127.82	871.61	747.71	1065.45	954.76	906.17	793.49	1033.99	792.44
10.143	0	0.06	0.02	0.06	5.79	0.02	0.1	3.22	10.07	0.2	88.42	86.3	0	97.13	13.37	83.07	0.05	0.05	0.39	0.04	0.2	0.14	0.08	10.07	0.26	0	0	0.13	33.16	1.86	0.04	53.34	0.01	0.05	0	24	4.85	4.4	2.69	66.42	127.79	871.61	747.54	1065.79	955.03	906.5	793.67	1034.28	792.52
10.176	0	0.06	0.03	0.06	5.04	0.02	0.09	2.81	9.81	0.18	89.93	82.66	0	96.71	11.58	81.64	0.05	0.05	0.33	0.04	0.18	0.11	0.09	9.81	0.26	0	0	0.16	31.13	1.71	0.04	72.32	0.01	0.05	0	24	5.13	5.09	2.39	66.42	127.76	871.7	747.49	1066.97	956.21	906.88	794.44	1034.61	792.27
10.21	0	0.06	0.03	0.06	4.77	0.02	0.08	2.51	8.93	0.15	90.46	83.62	0	96.17	9.66	80.82	0.05	0.05	0.31	0.05	0.15	0.11	0.08	8.93	0.28	0	0	0.13	32.8	1.63	0.03	69.01	0.01	0.04	0	24	5.31	5.88	2.33	66.47	129.41	872.01	747.86	1067.43	956.73	906.41	794.75	1035.81	792.96
10.243	0	0.06	0.03	0.06	3.85	0.02	0.07	1.99	6.78	0.12	92.3	77.97	0	96.45	6.78	78.08	0.05	0.04	0.32	0.05	0.12	0.11	0.07	8.52	0.27	0	0	0.13	30.99	1.58	0.03	56.88	0.01	0.03	0	24	1.89	5.49	0.59	66.32	127.37	873.07	749.38	1064.54	954.47	904.76	793.95	1032.12	792.05
10.276	0	0.07	0.03	0.07	3.83	0.02	0.07	1.86	5.22	0.12	92.35	81.03	0	96.25	5.22	78	0.05	0.03	0.32	0.05	0.12	0.14	0.05	8.09	0.26	0	0	0.1	33.41	1.59	0.03	62.07	0.01	0.02	0	24	4.53	5.78	2.34	66.54	128.03	873.14	749.03	1064.95	954.24	906.41	793.89	1034.44	793.73
10.31	0	0.07	0.03	0.07	3.81	0.02	0.06	1.84	4.17	0.13	92.38	82.29	0	96.3	4.17	78.78	0.05	0.03	0.33	0.05	0.13	0.18	0.04	7.58	0.25	0	0	0.1	33.67	1.52	0.03	69.24	0.01	0.01	0	24	4.36	5.71	2.22	66.61	128.5	873.22	749.07	1064.81	954	906.03	793.86	1034.53	793.66
10.343	0	0.07	0.03	0.07	3.77	0.02	0.06	1.79	3.29	0.15	92.46	83.03	0	96.99	3.29	79.23	0.05	0.02	0.33	0.05	0.15	0.21	0.03	7.86	0.24	0	0	0.11	33.86	1.41	0.03	59.59	0.01	0.01	0	24	4.23	4.64	2.18	66.57	129.6	873.07	748.98	1064.69	953.66	905.28	794.04	1034.88	793.45
10.377	0	0.07	0.03	0.07	3.39	0.02	0.06	1.68	2.77	0.24	93.22	78.12	0	96.74	2.77	78.23	0.06	0.02	0.29	0.05	0.24	0.2	0.02	8.82	0.34	0	0	0.19	30.94	1.36	0.03	62.56	0.01	0.01	0	24	2.15	5.04	2.22	66.42	128.95	872.14	748.66	1063.32	952.04	904.51	793.75	1033.45	792.19
10.41	0	0.07	0.03	0.06	3.21	0.02	0.07	1.61	2.21	0.26	93.58	75.82	0	97.1	2.21	77.82	0.06	0.02	0.27	0.05	0.26	0.17	0.01	11.23	0.45	0	0	0.22	29.74	1.21	0.03	70.28	0.01	0.01	0	24	2.54	4.45	2.29	66.43	129.91	872.12	749.14	1063.01	952.38	903.92	793.81	1033.83	793.1
10.443	0	0.07	0.03	0.06	3.29	0.02	0.07	1.69	2	0.27	93.43	76.7	0	97.11	2	79.32	0.06	0.02	0.25	0.05	0.27	0.13	0	12.87	0.61	0	0	0.34	28.84	1.13	0.03	63.29	0.01	0.01	0	24	2.86	4.43	2.41	66.44	129.97	870.88	748.81	1062.36	952.63	903.08	793.84	1033.04	792.94
10.477	0	0.06	0.03	0.06	3.26	0.02	0.09	1.74	2.36	0.26	93.48	74.7	0	97.01	2.36	79.84	0.06	0.02	0.24	0.04	0.26	0.1	0	15.45	0.75	0	0	0.41	26.96	0.98	0.03	54.02	0.01	0.01	0	24	3.26	4.6	2.92	66.49	128.42	869.4	747.99	1061.86	952.93	903.35	793.24	1031.77	792.58
10.51	0	0.06	0.03	0.06	3.18	0.02	0.1	1.73	3.09	0.25	93.63	71.54	0	96.65	3.09	79.1	0.07	0.02	0.27	0.04	0.25	0.09	0	17.41	0.89	0	0	0.34	25.71	0.87	0.03	41.16	0.01	0.01	0	24	4.3	5.2	3.2	66.41	126.28	868.59	746.89	1061.99	953.43	904.33	792.23	1030.61	792.02
10.543	0	0.06	0.03	0.05	3.02	0.02	0.11	1.65	3.91	0.26	93.95	66.82	0	96.71	3.91	77.15	0.08	0.02	0.35	0.04	0.26	0.11	0	17.74	1.09	0	0	0.27	24.9	0.88	0.03	55.94	0.01	0.01	0	24	4.75	5.1	3.04	66.34	125.16	868.49	746.88	1062.18	954.03	904.76	792.56	1029.93	791.86
10.577	0	0.06	0.03	0.05	3.12	0.02	0.12	1.78	4.79	0.29	93.75	66.21	0	96.6	4.79	78.07	0.08	0.03	0.48	0.04	0.29	0.17	0.01	18.89	1.32	0	0	0.2	23.64	0.81	0.03	57.01	0.01	0.02	0	24	3.57	5.27	3.09	66.31	125.55	868.18	746.91	1062.15	954.05	904.46	792.28	1030	791.76
10.61	0	0.06	0.03	0.05	3.06	0.02	0.13	1.74	5.62	0.35	93.88	63.47	0	96.86	5.62	76.65	0.08	0.03	0.64	0.05	0.35	0.27	0.01	18.87	1.5	0	0	0.19	23.55	0.85	0.03	50.63	0.01	0.02	0	24	3.59	4.85	3.04	66.35	125.66	868.25	746.83	1062.49	954.29	904.55	792.29	1030.21	791.69
10.643	0	0.06	0.03	0.05	2.82	0.03	0.14	1.59	5.4	0.44	94.36	58.85	0	96.9	5.4	74.66	0.08	0.03	0.86	0.06	0.44	0.48	0.02	19.51	1.19	0	0	0.18	23.12	0.84	0.03	60.17	0.01	0.02	0	24	3.78	4.79	2.88	66.29	125.09	868.48	746.7	1063.42	955.12	905.26	792.49	1030.34	791.5
10.677	0	0.06	0.03	0.05	2.95	0.03	0.15	1.61	6.2	0.55	94.11	61.35	0	96.46	6.2	74.23	0.07	0.04	0.95	0.07	0.55	0.69	0.03	20.57	0.92	0	0	0.15	24.86	0.84	0.04	78.27	0.01	0.02	0	24	4.23	5.47	3.41	66.49	127.3	867.47	745.84	1063.87	955.53	904.44	791.93	1031.73	791.66
10.71	0	0.06	0.03	0.06	2.74	0.03	0.14	1.44	6.62	0.59	94.53	56.7	0	96.78	6.62	71.06	0.08	0.05	0.85	0.09	0.59	0.7	0.06	18.81	0.72	0	0	0.13	25.63	0.87	0.04	65.59	0.01	0.02	0	24	4.69	4.99	3.34	66.6	129.28	867.47	745.84	1064.34	956.08	903.63	791.97	1032.92	792.12
10.744	0	0.07	0.03	0.06	2.89	0.03	0.16	1.41	6.7	0.66	94.22	62.72	0	96.86	6.7	70.48	0.09	0.06	0.75	0.11	0.66	0.76	0.05	20.88	0.63	0	0	0.09	29.32	0.89	0.05	56.04	0.01	0.02	0	24	3.27	4.86	1.91	66.62	125.1	869.59	747.61	1061.88	953.83	904.09	791.97	1029.19	791.65
10.777	0	0.07	0.03	0.06	3.12	0.03	0.17	1.59	7.32	0.57	93.75	65.2	0	97.28	7.32	72.78	0.11	0.06	0.67	0.11	0.57	0.64	0.07	21.97	0.57	0	0	0.08	28.37	0.81	0.06	59.06	0.01	0.02	0	24	3.24	4.11	3.62	66.71	128.55	868.8	746.65	1063.05	953.28	904.26	792.09	1032.81	792.08
10.81	0	0.07	0.03	0.06	3.19	0.02	0.15	1.59	7	0.48	93.63	67.44	0	96.5	7	73.12	0.11	0.06	0.57	0.12	0.48	0.43	0.06	19.63	0.5	0	0	0.08	29.27	0.84	0.06	61.27	0.01	0.02	0	24	3.91	5.41	3.51	66.71	127.88	868.52	745.91	1064.88	955.2	905.28	792.13	1033.16	791.65
10.844	0	0.07	0.03	0.06	2.92	0.02	0.15	1.43	6.41	0.39	94.16	63.45	0	96.54	6.41	71	0.11	0.05	0.57	0.13	0.39	0.36	0.09	19.08	0.42	0	0	0.07	29.2	0.87	0.06	60	0.02	0.02	0	24	4.36	5.36	3.72	66.77	129.26	868.5	745.84	1065.22	955.57	905	791.83	1034.26	792.28
10.877	0	0.07	0.03	0.06	2.86	0.02	0.15	1.39	6.57	0.29	94.28	61.84	0	96.56	6.57	70.24	0.12	0.04	0.49	0.14	0.29	0.31	0.08	19.1	0.4	0	0	0.06	29.1	0.88	0.06	54.44	0.02	0.02	0	24	1.85	5.33	2.61	66.72	125.83	870.64	747.38	1063.43	953.49	905.72	791.14	1031.55	791.84
10.91	0	0.07	0.03	0.06	3.16	0.02	0.14	1.59	8.11	0.24	93.68	64.36	0	96.27	8.11	72.01	0.12	0.04	0.47	0.12	0.24	0.27	0.06	17.01	0.4	0	0	0.05	28.68	0.87	0.05	66.35	0.02	0.01	0	24	4.7	5.75	3.59	66.87	128.1	870.27	746.77	1065.08	954.68	906.25	792.29	1034.35	792.84
10.944	0	0.07	0.03	0.06	3.18	0.02	0.11	1.56	8.04	0.23	93.65	65.6	0	95.96	8.04	71.48	0.15	0.04	0.44	0.1	0.23	0.31	0.05	12.68	0.41	0	0	0.05	29.88	0.94	0.05	67.36	0.02	0.01	0	24	4.69	6.16	3.63	66.73	128.43	869.85	745.83	1066.16	955.15	906.46	792.13	1034.89	791.96
10.977	0	0.07	0.03	0.06	3.06	0.02	0.1	1.44	6.9	0.22	93.87	66.54	0	96.49	6.9	70.76	0.14	0.03	0.43	0.09	0.22	0.25	0.05	11.96	0.38	0	0	0.07	31.13	0.93	0.05	63.98	0.02	0.01	0	24	4.68	5.43	3.88	66.71	129.76	869.28	745.28	1066.47	955.47	905.93	791.44	1035.69	792.04
11.01	0	0.08	0.04	0.06	2.77	0.02	0.1	1.29	6.68	0.19	94.46	60.61	0	96.91	6.68	68.28	0.14	0.03	0.34	0.08	0.19	0.22	0.06	11.17	0.35	0	0	0.05	30.41	0.93	0.04	50.47	0.02	0.01	0	24	2.27	4.78	3.38	66.69	128.03	870.78	746.88	1064.32	953.29	905.92	790.78	1033.94	792.36
11.044	0	0.09	0.04	0.07	2.49	0.02	0.1	1.07	6.13	0.18	95.01	57.13	0	96.7	6.13	64.28	0.13	0.02	0.37	0.09	0.18	0.25	0.06	9.74	0.33	0	0	0.08	32.63	1.01	0.04	48.09	0.02	0.01	0	24	4.57	5.11	3.62	66.62	127.94	870.64	745.95	1065.85	954.3	906.9	791.53	1034.84	792.03
11.077	0	0.09	0.04	0.07	2.21	0.02	0.1	0.92	6.29	0.12	95.59	49.3	0	96.55	6.29	60.27	0.12	0.02	0.38	0.08	0.12	0.18	0.09	9.44	0.33	0	0.01	0.11	32.72	1.03	0.04	51.1	0.02	0.02	0	24	4.27	5.35	3.7	66.58	128.61	870.99	745.75	1066.77	954.5	907.3	791.45	1035.91	791.95
11.111	0	0.09	0.04	0.06	2.09	0.02	0.1	0.88	6.64	0.13	95.82	44.44	0	96.56	6.64	58.88	0.12	0.02	0.32	0.06	0.13	0.17	0.07	8.78	0.35	0	0	0.11	31.67	0.96	0.04	37.08	0.02	0.02	0	24	2.74	5.33	3.16	66.6	126.8	871.49	746.43	1064.22	952.3	906.62	790.27	1033.4	791.62
11.144	0	0.1	0.05	0.07	1.9	0.02	0.1	0.76	5.72	0.14	96.2	41.52	0	96.13	5.72	56.26	0.11	0.02	0.32	0.05	0.14	0.19	0.08	8.94	0.33	0	0.01	0.11	32.81	0.96	0.04	43.35	0.02	0.02	0	24	3.83	5.94	3.88	66.43	128.32	870.86	745.63	1065.92	953.28	907.14	791.19	1035.46	791.63
11.177	0	0.1	0.05	0.07	1.84	0.02	0.1	0.72	5.28	0.16	96.31	40.79	0	97.08	5.28	55.63	0.11	0.02	0.32	0.05	0.16	0.16	0.09	9	0.33	0	0.01	0.12	33.07	1	0.04	72.41	0.02	0.03	0	24	4.45	4.49	3.32	66.34	125.3	871.06	746.08	1066.43	954.98	908.36	791.89	1033.66	791.52
11.211	0	0.09	0.05	0.06	1.8	0.02	0.11	0.75	4.82	0.2	96.4	38.31	0	96.41	4.82	56.99	0.11	0.01	0.32	0.05	0.2	0.18	0.07	10.12	0.3	0	0.01	0.12	30.42	0.94	0.04	67.65	0.02	0.03	0	24	3.11	5.54	1.21	66.35	127.34	873.1	748.5	1063.94	953.21	905.09	792.48	1032.43	792.11
11.244	0	0.09	0.04	0.06	1.77	0.02	0.11	0.79	4.42	0.22	96.46	35.83	0	97.53	4.42	58.68	0.11	0.01	0.39	0.05	0.22	0.18	0.04	11.45	0.37	0	0	0.16	27.4	0.89	0.03	61.28	0.02	0.02	0	24	3.05	3.62	3.14	66.16	129.01	872.42	747.7	1063.98	951.57	905.83	792.26	1034.84	792.52
11.277	0	0.08	0.04	0.05	1.74	0.02	0.1	0.84	3.6	0.31	96.51	34.37	0	96.97	3.6	60.83	0.1	0.02	0.45	0.05	0.31	0.19	0.03	11.86	0.41	0	0	0.17	24.46	0.92	0.03	43.82	0.02	0.02	0	24	2.95	4.66	2.43	66.07	126.89	871.44	747.14	1063.86	952.06	905.64	793.04	1032.5	790.77
11.311	0	0.07	0.04	0.05	1.84	0.02	0.11	0.95	3.24	0.3	96.31	36.63	0	97.09	3.24	64.22	0.1	0.02	0.43	0.05	0.3	0.2	0.02	14.02	0.46	0	0	0.12	22.29	0.93	0.02	46.02	0.01	0.02	0	24	2.76	4.47	2.82	66.13	127.28	871.01	747.6	1062.86	951.98	905.11	792.49	1032.38	791.83
11.344	0	0.06	0.03	0.05	2.19	0.02	0.1	1.2	3.08	0.39	95.61	46.69	0	96.78	3.08	70.19	0.1	0.02	0.42	0.05	0.39	0.26	0.01	15.04	0.53	0	0	0.11	21.5	0.92	0.02	43.32	0.01	0.02	0	24	2.44	4.98	2.53	66.01	126.62	870.54	747.31	1062.5	951.58	904.75	792.91	1031.35	790.82
11.378	0	0.06	0.03	0.04	2.26	0.02	0.11	1.34	2.91	0.39	95.48	46.42	0	96.58	2.91	73.06	0.1	0.02	0.37	0.05	0.39	0.25	0	17.53	0.6	0	0	0.07	18.49	0.89	0.02	36.4	0.01	0.01	0	24	1.93	5.3	2.55	66.09	126.91	869.74	747.28	1061.81	951.51	903.88	792.78	1030.77	790.74
11.411	0	0.05	0.03	0.04	2.56	0.02	0.11	1.6	3.12	0.38	94.87	55.19	0	96.68	3.12	77.07	0.1	0.02	0.34	0.05	0.38	0.26	0	18.86	0.65	0	0	0.06	17.96	0.91	0.02	29.19	0.01	0.01	0	24	1.91	5.14	2.63	66.05	127.23	869.33	747.36	1061.71	952.01	903.55	792.63	1030.77	791.1
11.444	0	0.05	0.03	0.04	2.69	0.02	0.11	1.72	2.85	0.43	94.63	61.83	0	96.45	2.85	79.17	0.1	0.02	0.31	0.05	0.43	0.27	0	20.17	0.65	0	0	0.05	17.33	0.9	0.02	31.4	0.01	0.01	0	24	1.51	5.49	2.56	65.98	127.26	869.32	747.36	1061.71	951.88	903.47	792.69	1030.71	790.89
11.478	0	0.05	0.03	0.04	2.54	0.02	0.15	1.74	2.93	0.39	94.93	70.02	0	96.07	2.93	79.31	0.11	0.02	0.29	0.04	0.39	0.23	0	24.58	0.73	0	0	0.04	13.98	0.88	0.02	33.16	0.01	0.02	0	24	1.45	6.02	2.33	66.03	127.87	869.1	747.45	1061.53	951.92	902.76	793.05	1030.61	790.75
11.511	0	0.04	0.03	0.04	2.63	0.02	0.15	1.84	3.13	0.33	94.74	72.96	0	95.62	3.13	80.52	0.11	0.02	0.29	0.04	0.33	0.21	0	25.17	0.66	0	0	0.04	13.48	0.88	0.02	40.77	0.01	0.02	0	24	0.86	6.58	2.09	65.94	128.33	868.88	747.47	1061.35	951.78	902.11	793.25	1030.41	790.38
11.544	0	0.04	0.03	0.04	2.61	0.02	0.15	1.85	3.52	0.28	94.77	71.58	0	96.25	3.52	80.3	0.11	0.02	0.31	0.04	0.28	0.17	0	24.53	0.62	0	0	0.06	12.81	0.87	0.02	37.39	0.01	0.02	0	24	0.92	5.77	1.68	65.91	127.17	868.16	747.41	1060.67	952.26	901.56	793.03	1028.69	790.05
11.578	0	0.04	0.03	0.03	2.55	0.02	0.18	1.91	3.75	0.25	94.9	78.32	0	96.24	3.75	80.87	0.12	0.02	0.32	0.03	0.25	0.14	0.01	28.45	0.57	0	0	0.07	10.11	0.81	0.01	46.31	0.01	0.02	0	24	0.88	5.78	1.68	65.97	127.3	868.15	747.56	1060.37	952.16	901.34	792.91	1028.62	790.27
11.611	0	0.04	0.03	0.03	2.55	0.02	0.18	1.92	4.04	0.23	94.91	78.4	0	95.92	4.04	80.81	0.12	0.02	0.34	0.03	0.23	0.14	0.01	28.57	0.53	0	0	0.08	9.7	0.79	0.01	43.61	0.01	0.03	0	24	0.78	6.21	1.8	65.93	127.22	867.94	747.47	1060.34	952.17	901.39	792.85	1028.58	790.24
11.644	0	0.04	0.03	0.03	2.61	0.02	0.21	2.02	4.43	0.23	94.79	82.16	0	96.26	4.43	81.63	0.12	0.02	0.36	0.03	0.23	0.15	0.02	30.71	0.5	0	0	0.08	8.88	0.8	0.01	40.76	0.01	0.03	0	24	1.03	5.75	1.83	66.01	127.98	867.28	747.42	1059.56	951.97	900.3	792.81	1028.26	790.34
11.678	0	0.03	0.02	0.03	2.69	0.02	0.29	2.23	5.36	0.25	94.63	89.38	0	95.97	5.36	83.24	0.14	0.03	0.34	0.03	0.25	0.16	0.03	36.6	0.51	0	0	0.07	6.14	0.69	0.01	36.88	0.01	0.03	0	24	1.2	6.15	2.16	66.04	128.51	867.02	747.08	1059.69	951.91	900.32	792.46	1028.82	790.44
11.711	0	0.03	0.02	0.03	2.92	0.02	0.29	2.5	6.08	0.25	94.15	90.94	0	95.09	6.08	85.28	0.13	0.03	0.32	0.03	0.25	0.17	0.03	36.75	0.49	0	0	0.06	5.94	0.69	0.01	41.95	0.01	0.04	0	24	0.88	7.18	2.36	65.98	128.85	866.97	747.52	1060.04	952.59	900.52	792.82	1029.36	791.09
11.745	0	0.03	0.02	0.03	3.2	0.02	0.34	2.84	7.15	0.27	93.59	93.5	-0.63	95.73	7.15	87.28	0.13	0.03	0.33	0.03	0.27	0.18	0.04	39.23	0.51	0	0	0.07	5.52	0.71	0.01	34.05	0.01	0.04	0	24	1.45	6.46	2.65	65.95	128.31	866.15	747.13	1059.61	952.8	900.43	792.43	1028.74	791.14
11.778	0	0.03	0.02	0.03	3.58	0.02	0.34	3.26	8.83	0.29	92.83	94.12	-0.84	95.01	8.83	89.11	0.13	0.04	0.36	0.03	0.29	0.24	0.05	38.73	0.51	0	0	0.06	5.49	0.67	0.01	36.94	0.01	0.04	0	24	1.8	7.27	2.29	66.09	129.78	866.42	747.93	1059.5	953.34	899.45	793.18	1029.23	791.96
11.811	0	0.03	0.02	0.03	3.93	0.02	0.37	3.65	10.87	0.3	92.15	94.39	-1.25	95.94	10.87	89.9	0.14	0.04	0.41	0.04	0.3	0.22	0.05	38.57	0.56	0	0	0.05	5.5	0.63	0.01	27.67	0.01	0.04	0	24	2.07	6.19	2.62	66.01	126.88	866.47	747.69	1059.27	953.19	901.08	792.53	1027.96	791.82
11.845	0	0.03	0.02	0.02	4.19	0.02	0.39	4	12.62	0.34	91.63	94.47	-1.52	95.66	12.62	90.47	0.14	0.04	0.45	0.05	0.34	0.21	0.04	38.17	0.6	0	0	0.05	5.02	0.6	0.01	32.86	0.01	0.03	0	24	1.86	6.54	2.48	65.97	127.21	866.46	747.74	1059.18	953.09	900.74	792.61	1027.95	791.7
11.878	0	0.03	0.02	0.02	4.28	0.02	0.41	4.1	13.32	0.38	91.44	94.61	-1.84	95.65	13.32	90.4	0.14	0.04	0.48	0.05	0.38	0.21	0.05	38.59	0.64	0	0	0.03	5.18	0.59	0.01	29.62	0.01	0.03	0	24	1.67	6.55	2.31	65.93	127.85	866.41	747.67	1059.27	953.13	900.28	792.63	1028.13	791.52
11.911	0	0.03	0.02	0.02	4.31	0.02	0.4	4.15	13.82	0.4	91.37	94.05	-1.6	95.46	13.82	90.16	0.14	0.05	0.49	0.06	0.4	0.18	0.04	37.54	0.65	0	0	0.03	5.16	0.6	0.01	36.82	0.01	0.02	0	24	1.53	6.77	2.28	65.9	127.69	866.24	747.61	1059.31	953.22	900.27	792.72	1027.95	791.35
11.945	0	0.03	0.02	0.02	4.08	0.02	0.36	3.89	12.89	0.46	91.83	93.04	-0.91	95.17	12.89	89.48	0.13	0.05	0.5	0.06	0.46	0.28	0.04	36.11	0.64	0	0	0.03	5.04	0.59	0.01	45.97	0.01	0.02	0	24	0.84	7.1	2.35	65.8	128.09	865.93	747.56	1059.19	953.01	899.94	792.78	1028.02	791.13
11.978	0	0.03	0.02	0.02	3.92	0.02	0.33	3.65	13.14	0.43	92.17	90.67	-0.23	95.68	13.14	87.64	0.14	0.05	0.48	0.05	0.43	0.39	0.04	33.98	0.63	0	0	0.04	5.46	0.62	0.01	24.62	0.01	0.02	0	24	2.18	6.52	2.51	65.95	127.35	864.92	747.25	1058.47	953.36	899.57	792.83	1026.92	791.22
12.011	0	0.03	0.02	0.03	3.71	0.02	0.31	3.34	11.95	0.39	92.58	89.62	0	95.57	11.95	86.6	0.13	0.04	0.51	0.05	0.39	0.6	0.04	33.57	0.65	0	0	0.08	6.37	0.67	0.01	45.22	0.01	0.02	0	24	2.48	6.64	3.31	65.96	127.65	864.35	747.38	1058.4	953.44	899.9	793.42	1027.55	791.9
12.045	0	0.03	0.02	0.03	3.53	0.02	0.28	3.07	10.4	0.34	92.94	88.39	0	94.3	10.4	86	0.12	0.04	0.53	0.05	0.34	0.71	0.03	32.59	0.65	0	0	0.12	7.3	0.69	0.01	49.39	0.01	0.02	0	24	2.4	7.97	3.23	65.84	128.31	864.92	747.73	1059.29	954.13	900.27	793.76	1028.58	792.38
12.078	0	0.03	0.02	0.03	3.33	0.02	0.23	2.77	8.29	0.31	93.35	85.94	0	94.24	8.29	85.57	0.12	0.03	0.57	0.05	0.31	0.84	0.03	30.3	0.66	0	0	0.18	8.48	0.69	0.02	53.11	0.01	0.02	0	24	2.52	8.03	3.24	65.89	128.1	864.8	747.59	1059.56	954.46	900.47	793.78	1028.56	792.29
12.112	0	0.04	0.02	0.03	2.99	0.02	0.21	2.29	7.12	0.26	94.01	79.7	0	95.47	7.12	82.07	0.13	0.03	0.67	0.05	0.26	0.69	0.04	28.29	0.64	0	0	0.26	10.79	0.7	0.02	50.53	0.01	0.02	0	24	3.78	6.76	3.41	65.99	126.94	863.84	746.95	1059.05	954.51	900.43	793.9	1027.35	791.77
12.145	0	0.04	0.03	0.04	2.84	0.03	0.19	2.01	6.96	0.26	94.31	71.5	0	95.23	6.96	79.09	0.14	0.03	0.71	0.05	0.26	0.75	0.05	25.69	0.65	0	0	0.34	13.37	0.69	0.02	49.06	0.01	0.02	0	24	3.59	7.03	3.39	65.99	126.96	863.87	746.97	1059.08	954.44	900.44	793.94	1027.38	791.7
12.178	0	0.05	0.03	0.04	2.5	0.03	0.19	1.67	6.93	0.27	95.01	61.68	0	94.96	6.93	74.52	0.15	0.02	0.8	0.06	0.27	0.86	0.06	24.74	0.69	0	0	0.51	14.31	0.7	0.02	50.59	0.01	0.03	0	24	3.61	7.32	3.53	66.05	126.35	863.87	746.96	1059.06	954.45	900.86	793.83	1027.19	791.77
12.212	0	0.06	0.03	0.04	2.36	0.03	0.17	1.4	7.07	0.28	95.28	45.99	0	94.59	7.07	70.03	0.18	0.02	0.91	0.07	0.28	0.87	0.06	21.3	0.76	0	0	0.77	18.68	0.7	0.02	59.47	0.02	0.04	0	24	3.8	7.69	3.56	66.05	126.37	863.81	746.91	1059.1	954.48	900.88	793.97	1027.23	791.75
12.245	0	0.06	0.04	0.04	2.09	0.03	0.18	1.19	7.1	0.37	95.82	38.13	0	94.52	7.1	66.16	0.19	0.02	0.96	0.1	0.37	1.17	0.06	21.15	0.94	0	0	0.86	18.97	0.69	0.03	60.39	0.02	0.05	0	24	3.96	7.76	3.58	66.07	126.26	863.75	746.8	1059.27	954.68	901.02	793.96	1027.26	791.72
12.278	0	0.06	0.04	0.05	2.01	0.03	0.16	1.11	6.55	0.35	95.98	33.62	0	94.58	6.55	64.84	0.18	0.01	0.83	0.1	0.35	0.96	0.05	18.43	0.94	0	0	0.85	20.03	0.76	0.03	34.03	0.02	0.05	0	24	3.63	7.71	1.77	66.31	125.2	864.15	747.25	1057.33	954.13	898.98	792.81	1024.17	791.03
12.312	0	0.07	0.04	0.05	1.94	0.03	0.17	1.02	7.47	0.4	96.12	31.33	0	95.49	7.47	61.9	0.18	0.01	0.76	0.1	0.4	1.05	0.06	17.62	1	0	0	0.59	21.66	0.8	0.03	59.28	0.02	0.06	0	24	3.74	6.74	3.63	66.27	126.26	863.88	746.9	1058.07	953.36	900.49	793.33	1026.74	791.76
12.345	0	0.07	0.04	0.05	1.79	0.03	0.17	0.92	7.71	0.42	96.42	26.93	0	95.83	7.71	59.25	0.18	0.01	0.73	0.1	0.42	1.07	0.07	17.31	1.09	0	0	0.48	21.66	0.8	0.04	58.08	0.02	0.06	0	24	3.42	6.33	3.73	66.27	126.56	863.58	746.55	1058.6	953.51	900.56	793.61	1027.1	791.27
12.379	0	0.08	0.04	0.06	2.05	0.03	0.16	1	7.73	0.5	95.91	36.58	0	95.51	7.73	61.11	0.18	0.01	0.82	0.11	0.5	1.58	0.06	16.04	1.38	0	0	0.38	25.37	0.85	0.05	69.02	0.03	0.06	0	24	4.17	6.72	3.59	66.42	126.53	863.77	746.69	1059.54	954.87	901	793.95	1027.51	791.71
12.412	0	0.07	0.04	0.06	2.16	0.03	0.13	1.07	6.81	0.43	95.68	41.37	0	94.75	6.81	63.7	0.16	0.01	0.69	0.09	0.43	1.2	0.05	14.5	1.39	0	0	0.32	25.29	0.9	0.05	42.57	0.03	0.06	0	24	3.32	7.53	2.01	66.5	124.65	864.3	747.18	1057.51	953.93	899.64	792.68	1024.28	790.96
12.445	0	0.07	0.04	0.05	2.11	0.02	0.12	1.08	6	0.4	95.78	40.34	0	95.82	6	64.65	0.16	0.01	0.64	0.07	0.4	0.85	0.04	14.19	1.33	0	0	0.29	23.81	0.93	0.05	39.51	0.03	0.06	0	24	3.98	6.33	3.88	66.53	127.61	863.3	746.1	1058.97	954.13	900.24	792.65	1027.85	791.71
12.479	0	0.07	0.04	0.06	2.22	0.02	0.11	1.13	5.26	0.35	95.55	45.74	0	94.93	5.26	66.45	0.14	0.01	0.48	0.05	0.35	0.69	0.03	13.34	1.23	0	0	0.21	24.75	0.95	0.06	44.84	0.03	0.05	0	24	2.94	7.35	2.15	66.69	125.71	864.13	747.05	1057.58	953.77	899.21	792.54	1024.91	790.94
12.512	0	0.07	0.03	0.05	2.31	0.02	0.1	1.23	4.83	0.38	95.38	47.92	0	94.76	4.83	68.99	0.13	0.01	0.46	0.04	0.38	0.62	0.02	12.79	1.25	0	0	0.18	23.31	0.91	0.06	63.89	0.03	0.05	0	24	3.91	7.53	3.67	66.71	127.62	864.1	746.98	1059.1	954.09	900.53	793.86	1028.14	792.1
12.545	0	0.07	0.04	0.05	2.27	0.02	0.11	1.19	5.06	0.42	95.45	46.85	0	96.15	5.06	68	0.12	0.01	0.49	0.04	0.42	0.69	0.02	13.2	1.29	0	0	0.21	23.77	0.96	0.06	25.12	0.03	0.04	0	24	3.72	5.9	3.46	66.71	128.34	863.89	745.99	1059.19	953.59	899.87	792.67	1028.2	791.14
12.579	0	0.06	0.04	0.05	2.15	0.02	0.12	1.22	5.22	0.48	95.71	40.17	0	95.78	5.22	68.23	0.14	0.01	0.62	0.04	0.48	0.83	0.01	14.57	1.36	0	0	0.28	20.15	1.03	0.06	22.88	0.03	0.04	0	24	3.47	6.39	3.76	66.72	128.77	863.44	745.6	1059.15	953.44	899.73	792.15	1028.49	791.11
12.612	0	0.05	0.03	0.04	2.32	0.03	0.11	1.43	5.2	0.56	95.35	43.21	0	95.55	5.2	72.16	0.12	0.01	0.67	0.03	0.56	0.67	0.01	14.51	1.27	0	0	0.34	17.77	0.97	0.06	23.89	0.03	0.04	0	24	3.91	6.66	2.98	66.74	125.73	863.4	745.68	1057.99	953.19	899.84	792.15	1025.55	790.23
12.645	0	0.05	0.03	0.04	2.19	0.02	0.11	1.46	4.45	0.51	95.61	42.3	0	96.24	4.45	73.61	0.1	0.02	0.61	0.02	0.51	0.5	0.01	15.86	1.03	0	0	0.25	13.69	0.92	0.06	25.97	0.03	0.04	0	24	4.27	5.78	3.72	66.69	127.28	863.12	744.9	1058.99	953.49	900.15	791.39	1027.42	790.55
12.679	0	0.04	0.03	0.03	2.17	0.03	0.14	1.61	4.19	0.78	95.65	59.19	0	95.47	4.19	76.28	0.07	0.02	0.7	0.02	0.78	0.53	0	21.68	1.44	0	0	0.24	9.45	0.82	0.06	32.85	0.03	0.03	0	24	4.69	6.76	2.73	66.73	124.93	862.95	744.62	1057.88	953.1	899.7	791.09	1024.62	789.33
12.712	0	0.04	0.03	0.03	2.25	0.03	0.19	1.76	3.59	1.13	95.51	76.26	0	96.5	3.59	79.21	0.07	0.02	0.71	0.02	1.13	0.82	0	28.65	2.53	0	0	0.28	7.53	0.7	0.06	22.43	0.03	0.02	0	24	4.49	5.42	3.05	66.81	132.52	862.5	744.35	1058.25	952.39	896.25	791.37	1028.77	789.95
12.746	0	0.04	0.02	0.04	2.31	0.03	0.3	1.99	3.22	2.98	95.39	90.14	-1.11	96.47	3.22	82.56	0.05	0.02	1.17	0.02	2.98	2.03	0	38.31	4.06	0	0	0.47	5.44	0.66	0.05	34.14	0.02	0.02	0	24	4.36	5.46	3.39	66.55	125.67	862.33	744.37	1057.83	953.01	899.61	790.74	1025.27	789.62
12.779	0	0.03	0.02	0.04	2.38	0.03	0.52	2.11	2.68	3.45	95.25	96.36	-5.41	96.65	2.68	84.7	0.05	0.02	1.22	0.03	3.45	2.41	0	49.4	5.92	0	0	0.42	4.71	0.54	0.05	22.37	0.02	0.02	0	24	3.78	5.19	3.27	66.48	126.1	862.46	744.46	1057.73	952.72	899.3	790.63	1025.39	789.5
12.812	0	0.03	0.02	0.04	2.66	0.03	0.51	2.36	2.62	2	94.69	97.1	-5.09	96.5	2.62	87.52	0.04	0.02	0.79	0.02	2	1.35	0	49.49	6.58	0	0	0.32	4.62	0.49	0.05	17.81	0.02	0.02	0	24	3.31	5.42	3.21	66.39	130.05	863.02	744.91	1060.03	954.21	898.77	792.1	1028.8	790.14
12.846	0	0.03	0.02	0.04	2.63	0.03	0.62	2.38	2.5	1.76	94.74	97.86	-6.35	95.55	2.5	87.88	0.03	0.02	0.67	0.02	1.76	0.78	0	53	7.26	0	0	0.22	3.56	0.44	0.05	35.02	0.02	0.01	0	24	4.73	6.66	2.86	66.31	125.76	863.13	744.7	1059.7	955.1	900.42	791.18	1026.17	790.06
12.879	0	0.03	0.02	0.04	2.63	0.02	0.65	2.37	2.91	1.53	94.74	97.78	-6.67	96.09	2.91	87.39	0.04	0.02	0.48	0.03	1.53	0.48	0	53.04	8.37	0	0	0.17	3.42	0.4	0.05	20.28	0.02	0.01	0	24	4.49	5.99	2.91	66.39	131.7	863.26	744.33	1061	954.8	898.28	791.92	1029.97	790.02
12.912	0	0.03	0.02	0.04	2.68	0.02	0.66	2.4	3.08	0.61	94.63	97.73	-6.4	95.92	3.08	87.54	0.03	0.02	0.28	0.03	0.61	0.21	0	52.63	9.07	0	0	0.16	3.2	0.38	0.05	23.74	0.02	0.02	0	24	2.57	6.22	3.53	66.06	129.55	864.03	745.1	1062.02	955.15	900.85	792.39	1030.39	790.44
12.946	0	0.03	0.02	0.03	2.62	0.02	0.91	2.32	3.3	0.69	94.77	98.54	-8.21	95.61	3.3	86.58	0.03	0.02	0.32	0.02	0.69	0.37	0	59.18	6.83	0	0	0.17	3.18	0.31	0.04	36.3	0.01	0.02	0	24	2.62	6.59	3.77	65.94	128.01	865.06	746.07	1062.86	956.13	902.78	792.97	1030.78	791.56
12.979	0	0.03	0.02	0.03	2.79	0.02	0.84	2.48	4.32	0.47	94.41	98.46	-7.31	95.52	4.32	87.21	0.03	0.02	0.26	0.02	0.47	0.41	0	57.84	4.18	0	0	0.17	3.67	0.3	0.04	44.06	0.01	0.02	0	24	3.25	6.7	3.25	66.02	128.82	865.56	746.82	1062.93	956.96	902.15	793.46	1030.97	792.34
13.012	0	0.03	0.02	0.03	2.99	0.02	0.89	2.67	5.58	0.39	94.03	98.6	-7.41	94.47	5.58	87.78	0.03	0.02	0.25	0.02	0.39	0.56	0	58.49	2.54	0	0	0.16	3.92	0.27	0.04	87.63	0.01	0.02	0	24	5.03	7.81	2.74	66.39	124.2	866.07	748.05	1062.05	957.84	903.74	794.92	1027.92	792.92
13.046	0	0.03	0.02	0.03	3.19	0.02	1.23	2.94	6.56	0.64	93.61	99.23	-9.63	94.87	6.56	89.23	0.03	0.03	0.34	0.02	0.64	1.05	0	64.56	1.79	0	0	0.18	3.57	0.22	0.04	90.54	0.01	0.02	0	24	1.98	7.41	2.18	66.38	124.35	866.07	749.29	1058.87	955.57	901.52	793.63	1025.87	793.14
13.079	0	0.03	0.02	0.03	3.11	0.02	1.1	2.85	6.65	0.99	93.79	99.02	-8.98	94.33	6.65	88.39	0.03	0.03	0.43	0.02	0.99	1.35	0	62.34	1.58	0	0	0.29	3.7	0.24	0.04	94.4	0.02	0.02	0	24	2.12	7.95	3.12	66.47	128.51	865.43	749.52	1058.07	954.17	899.71	794.6	1028.22	794.04
13.113	0	0.03	0.02	0.03	2.94	0.03	1.64	2.73	6.32	2.09	94.12	99.45	-12.11	95.34	6.32	87.66	0.03	0.03	0.71	0.02	2.09	2.54	0.02	70.25	1.74	0	0	0.6	3.51	0.21	0.03	79.08	0.01	0.02	0	24	2.03	6.91	2.79	66.39	129.06	864.89	749.33	1056.96	953.3	898.26	794.58	1027.32	793.39
13.146	0	0.03	0.02	0.03	2.78	0.03	1.78	2.53	4.74	2.43	94.45	99.55	-12.93	95.2	4.74	87.4	0.03	0.03	0.68	0.02	2.43	2.16	0.04	73.08	1.92	0	0	0.58	3.93	0.21	0.04	65.14	0.01	0.02	0	24	2.37	7.06	2.74	66.38	128.06	863.6	749	1056.2	953.66	897.67	794.74	1025.72	792.92
13.179	0	0.03	0.02	0.03	2.79	0.02	1.9	2.56	4.18	2.63	94.42	99.64	-13.65	95.87	4.18	88.23	0.03	0.03	0.58	0.02	2.63	1.62	0.03	74.95	2.43	0	0	0.4	3.91	0.19	0.03	51.63	0.01	0.01	0	24	4.03	6.28	1.73	66.39	126.88	863.78	748.52	1056.37	954.41	897.42	794.55	1024.28	792.14
13.213	0	0.03	0.02	0.03	2.89	0.02	1.5	2.57	3.74	2.05	94.21	99.5	-12.02	95.34	3.74	88.8	0.03	0.03	0.44	0.02	2.05	0.99	0.03	70.49	3.49	0	0	0.21	5.07	0.2	0.03	47.11	0.01	0.01	0	24	3.45	6.91	1.5	66.31	126.46	863.52	748.75	1055.94	954.31	897.08	794.91	1023.51	791.87
13.246	0	0.03	0.02	0.03	2.79	0.02	1.65	2.44	3.16	1.47	94.41	99.54	-12.43	95.74	3.16	88.09	0.03	0.03	0.32	0.02	1.47	0.56	0.02	72.05	4.54	0	0	0.12	4.95	0.2	0.03	41.27	0.01	0.01	0	24	4.24	6.44	1.04	66.3	126.02	863.45	748.86	1055.77	954.75	896.73	795.32	1022.7	791.77
13.279	0	0.03	0.02	0.04	2.66	0.02	1.51	2.27	2.1	1.12	94.68	99.43	-11.92	95.81	2.1	87.44	0.02	0.02	0.26	0.01	1.12	0.36	0.01	70.03	7.04	0	0	0.07	4.97	0.18	0.02	44.11	0.01	0.01	0	24	4.45	6.35	0.82	66.35	126.41	863.14	748.6	1055.7	954.62	896.13	795.7	1022.47	791.22
13.313	0	0.04	0.02	0.04	2.49	0.02	1.34	2.09	1.64	1.21	95.02	99.19	-11.23	95.77	1.64	85.89	0.02	0.02	0.26	0.01	1.21	0.28	0	67.32	8.38	0	0	0.06	5.01	0.17	0.02	40.3	0.01	0	0	24	4.16	6.41	0.79	66.33	126.89	863.07	748.33	1056.01	954.53	896	795.73	1022.79	790.83
13.346	0	0.03	0.02	0.04	2.58	0.02	1.33	2.21	1.3	1.3	94.83	99.28	-11.7	96.25	1.3	87.55	0.02	0.02	0.25	0.01	1.3	0.27	0	67.04	11.01	0	0	0.06	4.79	0.16	0.02	6.66	0.01	0	0	24	2.06	5.77	1.21	66.19	128.5	862.76	748.35	1055.9	953.87	895.37	795.27	1023.79	790.76
13.38	0	0.03	0.02	0.05	2.9	0.02	1.37	2.5	1	1.38	94.21	99.52	-12.35	96.31	1	90.94	0.02	0.02	0.25	0.01	1.38	0.21	0	68.79	11.38	0	0	0.04	5.58	0.16	0.02	20.12	0.01	0	0	24	3.13	5.69	1.24	66.39	129.64	861.88	747.64	1055.87	953.97	894.39	795.55	1023.93	790.29
13.413	0	0.03	0.02	0.04	3.02	0.02	1.51	2.66	1	1.07	93.96	99.64	-13.07	96.54	1	92.4	0.02	0.02	0.23	0	1.07	0.15	0	70.89	11.91	0	0	0.07	5.09	0.15	0.02	17.15	0.01	0	0	24	2.47	5.36	1.44	66.31	129.94	861.05	746.79	1056.28	953.89	894.25	795.47	1024.04	789.28
13.446	0	0.03	0.02	0.04	3.12	0.02	1.55	2.73	0.98	0.67	93.76	99.68	-13.05	96.12	0.98	93.11	0.02	0.02	0.18	0	0.67	0.1	0	71.63	11.43	0	0	0.08	5.22	0.15	0.02	3.17	0.01	0	0	24	0.69	5.96	1.18	66.11	130.16	861.12	746.45	1056.94	954.09	894.25	794.5	1024.27	788.63
13.48	0	0.03	0.02	0.04	3.05	0.02	1.96	2.72	1.17	0.41	93.9	99.77	-14.25	95.79	1.17	92.83	0.01	0.01	0.19	0.01	0.41	0.07	0	76.25	10.09	0	0	0.08	4.03	0.14	0.02	11.86	0.01	0	0	24	1.42	6.37	-0.03	66.22	126.31	860.48	746.06	1055.59	954.44	894	793.52	1020.17	787.61
13.513	0	0.03	0.02	0.04	3.07	0.02	2.43	2.76	1.2	0.26	93.85	99.84	-15.66	96.02	1.2	93.19	0.01	0.01	0.18	0	0.26	0.06	0	80.36	10.3	0	0	0.13	3.65	0.14	0.02	1.79	0.01	0	0	24	2.21	6.08	1.31	66.25	129.85	859.7	745.6	1056.94	955.12	893.84	794.44	1023.54	788.39
13.546	0	0.03	0.02	0.04	3.14	0.02	2.47	2.83	1.69	0.19	93.71	99.84	-15.73	95.08	1.69	93.27	0.01	0.02	0.21	0	0.19	0.07	0	80.24	10.46	0	0	0.12	3.82	0.15	0.03	12.33	0.01	0.01	0	24	1.6	7.19	0.83	66.12	126.06	858.72	744.99	1055.88	955.16	894.24	793.16	1020.17	787.24
13.58	0	0.03	0.02	0.04	3.25	0.02	2.91	2.96	2.18	0.17	93.51	99.88	-16.73	96.19	2.18	93.95	0.01	0.02	0.22	0	0.17	0.08	0	83.48	9.58	0	0	0.06	3.48	0.13	0.03	5.56	0.01	0.01	0	24	2.85	5.86	1.19	66.28	126.38	857.85	743.83	1055.35	954.57	893.71	792.27	1019.97	786.75
13.613	0	0.03	0.02	0.04	3.3	0.02	2.81	3.02	2.73	0.16	93.4	99.87	-16.36	96.19	2.73	93.83	0.01	0.02	0.19	0	0.16	0.06	0	82.53	8.82	0	0	0.04	3.65	0.12	0.03	3.52	0.01	0.02	0	24	2.79	5.86	2.92	66.33	130.58	856.8	743.47	1055.84	954.86	893.04	791.45	1023.59	788.53
13.646	0	0.03	0.02	0.03	3.42	0.02	2.77	3.15	3.72	0.16	93.15	99.86	-16.17	96.07	3.72	93.93	0.01	0.02	0.18	0	0.16	0.06	0	81.59	8.41	0	0	0.02	3.7	0.11	0.03	4.54	0.01	0.02	0	24	4.33	6.02	2.83	66.35	131.02	856.1	743.3	1056.94	957.35	892.93	791.7	1023.93	789.23
13.68	0	0.03	0.02	0.03	3.61	0.02	2.63	3.31	4.74	0.16	92.78	99.85	-15.65	96.04	4.74	94.16	0.01	0.02	0.18	0.01	0.16	0.07	0	80.23	7.18	0	0	0.01	4.35	0.11	0.04	5.88	0.01	0.02	0	24	4.02	6.06	2.29	66.3	131.35	856.34	743.26	1058.41	958.79	893.09	792.16	1024.4	788.86
13.713	0	0.03	0.02	0.03	3.94	0.02	2.25	3.59	6.15	0.12	92.12	99.82	-14.28	96.54	6.15	94.77	0.01	0.02	0.17	0.01	0.12	0.06	0	77.27	4.3	0	0	0.01	5.52	0.12	0.04	11.32	0	0.01	0	24	5.13	5.36	2.32	66.3	131.59	856.43	743.49	1059.61	960.76	893.62	792.51	1025.18	789.81
13.747	0	0.03	0.02	0.03	4.58	0.02	1.55	4.01	7.22	0.08	90.84	99.73	-11.71	96.38	7.22	96.4	0.01	0.03	0.15	0	0.08	0.06	0	70.31	2.55	0	0	0	8.82	0.12	0.05	20.42	0	0.01	0	24	5.24	5.59	2.31	66.22	131.6	856.69	743.5	1060.58	961.65	894.22	792.66	1025.8	789.99
13.78	0	0.03	0.02	0.03	5.53	0.02	1.26	4.46	9.1	0.07	88.95	99.62	-10.22	96.79	9.1	97.21	0.01	0.04	0.15	0	0.07	0.05	0	65.5	1.39	0	0	0	14.19	0.14	0.06	25.98	0	0.01	0	24	5.02	4.97	2.23	66.11	131.84	856.26	743.08	1060.28	961.33	893.65	792.3	1025.46	789.47
13.813	0	0.03	0.02	0.04	6.44	0.02	1.22	4.83	10.43	0.05	87.12	99.6	-9.9	96.16	10.43	97.86	0.01	0.05	0.14	0.01	0.05	0.04	0	64.07	0.79	0	0	0	18.99	0.15	0.06	37.35	0	0.01	0	24	4.9	5.9	2.6	66.01	132.17	856.1	743.1	1061.14	962.25	894.24	792.39	1026.39	789.97
13.847	0	0.05	0.02	0.06	8.91	0.02	1.13	5.15	11.61	0.06	82.18	99.54	-9.34	94.89	11.61	98.24	0.01	0.06	0.21	0.01	0.06	0.05	0	61.9	0.55	0	0	0	33.94	0.19	0.08	40.54	0	0.01	0	24	4.13	7.39	2.51	65.86	133.11	856.27	743.16	1062.19	962.93	894.33	792.67	1027.42	789.92
13.88	0	0.05	0.02	0.08	11.09	0.02	1.25	5.79	14.24	0.09	77.82	99.54	-9.81	94.07	14.24	98.5	0.01	0.07	0.33	0.01	0.09	0.07	0	61.71	0.45	0	0	0	41.29	0.23	0.08	24.06	0	0.01	0	24	3.72	8.18	2.65	65.67	131.73	856.08	743.24	1062.47	963.51	895.22	792.77	1026.92	789.93
13.913	0	0.07	0.02	0.12	14.57	0.02	1.36	5.98	14.96	0.12	70.85	99.57	-10.21	94.07	14.96	98.57	0.01	0.07	0.51	0.01	0.12	0.1	0	62.64	0.36	0	0	0	55.65	0.28	0.09	15.45	0	0.01	0	24	3.37	8.18	1.8	65.53	128.93	856.35	743.92	1062.45	964.59	895.86	793.23	1024.75	789.68
13.947	0	0.1	0.02	0.21	19.5	0.02	1.18	6.14	15.43	0.18	61	99.8	-9.23	93.74	15.43	98.69	0.01	0.08	0.66	0.01	0.18	0.13	0	59.63	0.3	0	0	0	72.24	0.36	0.09	17.92	0.01	0.01	0	24	3.28	8.47	1.83	65.49	128.65	856.26	744.11	1061.97	964.49	895.74	793.03	1024.35	789.93
13.98	0	0.12	0.02	0.25	19.99	0.02	1.02	5.83	14	0.16	60.03	99.86	-8.46	93.22	14	98.75	0.01	0.09	0.49	0.01	0.16	0.12	0	58.1	0.43	0.01	0	0	76.01	0.39	0.09	4.68	0.01	0.02	0	24	2.01	8.89	1.08	65.32	128.06	856.51	745.02	1060.88	963.94	894.89	793.41	1022.9	789.75
14.013	0	0.14	0.02	0.33	20.57	0.02	0.78	5.18	11.05	0.16	58.86	99.92	-6.89	92.95	11.05	98.59	0.01	0.08	0.41	0.01	0.16	0.09	0	55.26	0.61	0.01	0	0.01	83	0.48	0.09	2.83	0.01	0.02	0	24	1.09	9.1	1.66	65.18	128.12	855.74	745.16	1059.67	962.73	894.46	793.75	1022.51	789.62
14.047	0	0.17	0.02	0.43	21.95	0.02	0.52	4.85	9.3	0.19	56.1	99.95	-4.53	93.24	9.3	98.64	0.01	0.09	0.36	0.01	0.19	0.1	0	49.27	0.9	0.01	0	0.01	89.98	0.56	0.08	11.18	0.01	0.02	0	24	2.65	8.88	2.49	65.35	128.21	854.45	744.77	1058.29	962.17	893.89	793.68	1022.06	790.15
14.08	0	0.18	0.02	0.45	21.39	0.02	0.51	4.62	8.17	0.15	57.22	99.95	-4.45	95.11	8.17	98.54	0.01	0.09	0.32	0.01	0.15	0.11	0	49.55	1.23	0.01	0	0.01	90.35	0.56	0.08	29.83	0.01	0.02	0	18	4.45	7.16	1.88	65.73	131.19	853.36	744.01	1057.69	962.64	890.93	793.3	1022.08	789.98
14.114	0	0.2	0.02	0.53	21.55	0.02	0.35	4.32	6.82	0.22	56.89	99.96	-2.09	94.33	6.82	98.03	0.01	0.08	0.43	0.01	0.22	0.27	0	43.46	1.52	0.01	0	0.02	94.02	0.73	0.1	22.59	0.01	0.02	0	18	3.81	7.94	2.32	65.66	131.8	852.7	744.42	1057.08	962.6	890.46	793.51	1022.23	790.59
14.147	0	0.21	0.02	0.57	21.01	0.02	0.3	4.08	5.78	0.26	57.97	99.97	-1.03	93.59	5.78	97.51	0.01	0.07	0.5	0.01	0.26	0.37	0	40.83	1.92	0.01	0	0.03	95.05	0.87	0.1	15.52	0.01	0.02	0	18	3.5	8.59	2.44	65.57	132.22	851.58	744.68	1055.77	962.37	889.18	793.74	1021.36	790.81
14.18	0	0.21	0.02	0.56	19.96	0.02	0.26	3.92	5.27	0.34	60.09	99.96	-0.18	93.89	5.27	97.06	0.01	0.07	0.57	0	0.34	0.56	0	38.33	2.43	0.01	0	0.08	93.48	0.85	0.12	26.53	0.01	0.03	0	18	3.62	8.34	2.72	65.53	133.79	850.64	744.6	1055.38	962.21	888.04	794.54	1021.77	790.81
14.214	0	0.22	0.02	0.59	18.53	0.03	0.22	3.6	4.15	0.45	62.95	99.95	0	93.02	4.15	95.91	0.01	0.05	0.87	0	0.45	0.63	0	35.85	3.85	0	0	0.39	92.81	0.98	0.16	32.76	0.01	0.03	0	18	3.04	9.05	2.9	65.48	133.4	849.88	744.96	1054.91	962.71	887.82	794.73	1021.17	791.2
14.247	0	0.21	0.02	0.54	16.3	0.03	0.22	3.3	4.06	0.61	67.4	99.92	0	94.15	4.06	93.96	0.01	0.03	1.18	0.01	0.61	0.71	0	34.73	5.19	0	0	1.23	88.62	0.9	0.18	35.53	0.02	0.04	0	18	2.91	8.11	3.02	65.52	134.51	849.14	744.95	1054.53	962.73	886.82	795.06	1021.28	791.24
14.28	0	0.19	0.02	0.47	14.96	0.03	0.23	3.31	5.07	0.73	70.09	99.87	0	93.31	5.07	93.08	0.01	0.03	1.38	0.01	0.73	0.69	0	33.96	6.62	0	0	2.24	83.4	0.84	0.23	36.44	0.02	0.07	0	18	3.56	8.82	2.84	65.48	131.17	848.6	744.57	1055.14	964.6	888.31	794.61	1019.43	791.01
14.314	0	0.17	0.02	0.4	14.19	0.03	0.19	3.28	5.66	0.5	71.61	99.83	0	94.42	5.66	92.2	0.01	0.03	1.4	0.02	0.5	0.44	0	29.29	5	0	0	0.73	80.66	0.87	0.25	45.04	0.03	0.1	0	18	3.75	7.86	2.48	65.6	131.58	848.47	745.29	1054.81	965.53	887.48	794.97	1019.02	791.75
14.347	0	0.18	0.02	0.4	15.01	0.03	0.15	3.36	6.24	0.4	69.97	99.86	0	94.21	6.24	92.3	0.01	0.03	1.18	0.03	0.4	0.3	0	25.55	3.71	0	0	0.15	82.73	0.8	0.23	55.69	0.03	0.15	0	18	2.82	8.05	2.73	65.38	130.26	847.82	745.46	1055.31	966.76	888.31	795.17	1018.52	791.87
14.381	0	0.14	0.02	0.3	13.99	0.03	0.12	3.61	6.92	0.21	72.02	99.77	0	94.27	6.92	93.58	0.01	0.03	0.98	0.03	0.21	0.15	0.02	21.45	3.87	0	0	0.02	75.17	0.65	0.26	55.71	0.03	0.22	0	18	3.64	8	3.09	65.55	131.44	847.11	745.65	1054.46	966.48	887.32	795.85	1018.72	792.43
14.414	0	0.11	0.02	0.21	11.82	0.03	0.13	3.74	7.33	0.37	76.36	99.46	0	94.74	7.33	94.21	0.01	0.03	1.18	0.04	0.37	0.29	0.02	22.78	4.43	0	0	0.02	63.94	0.49	0.27	37.22	0.04	0.25	0	18	2.57	7.55	3.13	65.43	132.88	847.43	745.7	1054.8	965.9	886.99	795.96	1019.82	792.21
14.447	0	0.1	0.02	0.2	11.1	0.03	0.16	3.75	7.73	0.7	77.79	99.27	0	94.56	7.73	93.94	0.01	0.03	1.61	0.06	0.7	0.63	0.03	25.89	4.62	0	0	0.04	60.46	0.4	0.26	56.57	0.04	0.26	0	18	2.41	7.73	3.09	65.4	133.62	847.61	745.75	1054.94	965.8	886.75	795.98	1020.32	792.27
14.481	0	0.06	0.02	0.11	8.42	0.03	0.17	4.14	9.54	1.84	83.17	96.97	0	93.19	9.54	94.72	0.01	0.03	1.97	0.07	1.84	1.62	0.01	26.33	3.8	0	0	0.05	41.75	0.27	0.27	47.67	0.05	0.24	0	18	1.84	8.92	3.46	65.21	131.64	847.99	746.24	1054.95	965.68	888.32	796.23	1019.91	792.58
14.514	0	0.05	0.02	0.09	8.21	0.03	0.17	4.54	10.75	2.46	83.58	95.98	0	92.71	10.75	95.89	0.02	0.05	1.92	0.07	2.46	1.9	0	25.75	2.55	0	0	0.02	36.92	0.21	0.24	34.93	0.06	0.25	0	18	1.41	9.28	3.22	65.17	131.45	847.81	746.97	1053.43	965.31	887.31	795.86	1018.73	793.2
14.547	0	0.05	0.02	0.09	8.29	0.03	0.16	4.48	10.25	2.34	83.41	96.33	0	92.19	10.25	96.07	0.02	0.04	1.68	0.06	2.34	1.41	0	25.73	1.78	0	0	0.01	37.91	0.21	0.22	34.23	0.05	0.22	0	18	0.62	9.66	3.35	65.04	132.01	848.04	747.21	1053.01	964.49	887.1	795.65	1019.09	793.35
14.581	0	0.04	0.02	0.07	6.79	0.03	0.15	4.34	9.41	2.38	86.41	92.48	0	92.55	9.41	96.16	0.03	0.05	1.46	0.05	2.38	1.41	0	24.86	2.06	0	0	0	28.4	0.17	0.18	25.91	0.06	0.19	0	18	0.31	9.4	3.19	64.95	131.83	848.5	747.79	1053.14	964.62	887.31	796.3	1019.11	793.54
14.614	0	0.04	0.02	0.06	6.51	0.03	0.15	4.13	8.33	1.53	86.97	91.89	0	91.52	8.33	95.97	0.03	0.04	1.17	0.04	1.53	0.98	0	24.78	2.74	0	0	0	27.56	0.18	0.19	8.37	0.06	0.19	0	18	-0.12	10.11	3.3	64.85	131.94	848.22	747.89	1051.9	963.5	886.62	795.93	1018.55	793.57
14.647	0	0.04	0.02	0.06	6.36	0.03	0.17	4.2	8.83	1.12	87.27	91.45	0	92.9	8.83	95.9	0.03	0.05	1.13	0.04	1.12	1.19	0	26.93	2.93	0	0	0.01	25.27	0.16	0.19	11.22	0.07	0.18	0	18	1.4	9.15	3.58	65.1	133.15	847.42	747.13	1051.8	963.92	885.85	795.14	1019	793.94
14.681	0	0.04	0.02	0.06	6.81	0.03	0.18	4.33	8.86	0.71	86.38	93.04	0	93.26	8.86	96.65	0.03	0.06	0.8	0.02	0.71	1	0	28.95	1.9	0	0	0	27.21	0.12	0.14	17.88	0.06	0.19	0	18	0.92	8.86	3.59	64.95	132.15	847.02	747.22	1051.85	964.61	886.16	795.06	1018.3	793.93
14.714	0	0.05	0.02	0.06	7.45	0.03	0.19	4.42	8.75	0.35	85.1	94.25	0	93.31	8.75	97.26	0.03	0.08	0.63	0.02	0.35	0.51	0	30.25	1.22	0	0	0	30.87	0.13	0.12	20.56	0.06	0.2	0	18	0.98	8.83	3.27	64.72	131.14	846.97	747.23	1052.67	965.95	886.7	795.31	1017.83	793.74
14.748	0	0.07	0.02	0.11	10.1	0.02	0.19	4.23	7.25	0.17	79.8	98.66	0	94.23	7.25	97.65	0.04	0.08	0.41	0.01	0.17	0.23	0	31.72	0.81	0.01	0	0	49.19	0.12	0.07	7.91	0.04	0.22	0	18	0.72	8.04	3.43	64.64	131.06	846.39	747.55	1052.14	966.07	886.32	795.76	1017.36	793.97
14.781	0	0.09	0.02	0.17	12.04	0.02	0.19	4.09	6.12	0.17	75.92	99.47	0	93.71	6.12	97.93	0.03	0.09	0.43	0.01	0.17	0.25	0	32.82	0.7	0.01	0	0	60.47	0.14	0.05	9.91	0.04	0.21	0	18	0.95	8.49	3.35	64.6	131.05	846.15	747.27	1052.44	966.35	886.29	795.95	1017.32	793.64
14.814	0	0.11	0.02	0.2	13.03	0.02	0.18	4.03	5.4	0.14	73.94	99.66	0	92.98	5.4	98.26	0.03	0.09	0.48	0.01	0.14	0.26	0	32.05	0.56	0.01	0	0	65.62	0.15	0.05	15.94	0.04	0.16	0	18	0.99	9.09	2.94	64.51	131.1	845.96	747.26	1052.72	967.23	885.91	795.89	1016.99	793.55
14.848	0	0.1	0.02	0.18	12.1	0.02	0.3	3.97	4.99	0.15	75.8	99.54	-0.98	94.48	4.99	98.31	0.03	0.09	0.44	0.01	0.15	0.33	0	42.32	0.5	0	0	0	62	0.14	0.04	14.99	0.03	0.15	0	18	2.3	7.8	2.94	64.71	132.14	844.93	747.02	1052	967.46	884.49	796.33	1016.6	793.66
14.881	0	0.11	0.02	0.21	13.04	0.02	0.3	3.94	4.55	0.15	73.92	99.69	-1.13	93.6	4.55	98.55	0.03	0.09	0.5	0.01	0.15	0.57	0	43.2	0.38	0	0	0	66.59	0.16	0.04	16.63	0.03	0.1	0	18	0.41	8.58	3.1	64.38	130.05	844.33	747.33	1051.65	967.42	885.23	796.66	1015.23	793.13
14.914	0	0.12	0.02	0.25	13.74	0.02	0.35	3.87	3.9	0.16	72.52	99.77	-2.01	92.52	3.9	98.72	0.02	0.1	0.53	0	0.16	0.84	0	46.27	0.27	0	0	0	70.37	0.18	0.03	27.79	0.03	0.07	0	18	0.2	9.43	3	64.3	129.75	844.31	747.44	1051.35	967.34	885.14	796.46	1014.85	793.17
14.948	0	0.15	0.02	0.35	15.95	0.02	0.25	3.83	3.53	0.2	68.1	99.89	-0.02	91.82	3.53	98.74	0.02	0.1	0.58	0.01	0.2	1.03	0	40.75	0.26	0	0	0	79.75	0.25	0.03	27.68	0.02	0.06	0	18	0.53	9.91	2.74	64.28	129.68	844.46	747.57	1051.54	967.77	885.08	796.67	1014.72	793.23
14.981	0	0.15	0.02	0.35	15.99	0.03	0.27	3.85	3.63	0.26	68.02	99.89	-0.48	91.84	3.63	98.8	0.02	0.1	0.71	0.01	0.26	1.15	0	42.08	0.29	0	0	0	79.7	0.25	0.03	46.77	0.03	0.05	0	18	0.87	9.89	2.63	64.37	129.01	844.16	747.55	1051.35	968.02	885.07	796.9	1014.02	793.1
15.014	0	0.16	0.02	0.38	17.14	0.03	0.27	3.96	4.17	0.39	65.72	99.92	-0.38	92.03	4.17	98.89	0.02	0.11	0.75	0.01	0.39	0.84	0	41.29	0.35	0	0	0	82.92	0.3	0.03	59.61	0.02	0.05	0	18	1.23	9.77	2.48	64.32	127.85	844.29	747.78	1051.11	968.19	885.42	797.1	1013.21	793.18
15.048	0	0.17	0.02	0.41	17.87	0.03	0.33	3.97	4.18	0.47	64.27	99.93	-1.68	92.45	4.18	98.94	0.02	0.13	0.75	0.01	0.47	0.56	0	44.92	0.39	0	0	0	85.34	0.29	0.03	20.13	0.02	0.06	0	18	1.53	9.47	3.48	64.52	132.17	843.39	747.11	1050.33	967.04	883.47	795.78	1015.64	794.15
15.081	0	0.17	0.02	0.41	17.85	0.03	0.34	3.94	3.96	0.42	64.3	99.93	-2.08	93.63	3.96	99.02	0.02	0.14	0.65	0.01	0.42	0.4	0	46.1	0.48	0	0	0	85.48	0.26	0.03	4.91	0.02	0.06	0	18	0.99	8.56	3.27	64.69	131.68	842.47	747.59	1048.43	966.77	882.05	795.32	1013.73	794.42
15.115	0	0.19	0.02	0.46	18.79	0.02	0.35	3.85	3.47	0.23	62.41	99.95	-2.21	94.01	3.47	98.89	0.01	0.14	0.46	0.01	0.23	0.27	0	46.83	0.47	0	0	0	89.5	0.28	0.03	3.03	0.02	0.06	0	18	0.55	8.23	3.12	64.7	130.96	842.77	748.24	1047.36	965.75	881.85	795.9	1012.8	794.37
15.148	0	0.2	0.02	0.49	18.97	0.02	0.32	3.77	3.26	0.19	62.06	99.96	-1.69	95.13	3.26	98.56	0.01	0.12	0.47	0.01	0.19	0.24	0	45.5	0.49	0	0	0.01	90.97	0.28	0.03	2.38	0.02	0.07	0	18	0.85	7.14	3.35	64.73	131.48	841.64	747.88	1047.32	966.31	881.22	796.22	1012.68	794.24
15.181	0	0.19	0.02	0.48	18.7	0.02	0.33	3.73	3.36	0.19	62.6	99.95	-1.73	94.86	3.36	98.26	0.01	0.12	0.4	0.01	0.19	0.25	0	45.44	0.49	0	0	0	90.43	0.25	0.03	2.17	0.02	0.08	0	18	0.53	7.42	3.54	64.72	131.19	841.3	747.62	1047.75	966.79	881.61	795.98	1012.79	794.14
15.215	0	0.19	0.02	0.48	18.79	0.02	0.37	3.77	3.72	0.24	62.43	99.95	-2.57	95.81	3.72	98.13	0.01	0.14	0.38	0.01	0.24	0.37	0	47.54	0.54	0	0	0	90.32	0.24	0.03	5.1	0.02	0.08	0	18	0.31	6.35	3.39	64.6	130.59	841.25	747.43	1048.66	967.58	882.16	796.42	1012.72	793.61
15.248	0	0.19	0.02	0.45	17.98	0.02	0.43	3.73	3.71	0.39	64.04	99.94	-3.59	96.18	3.71	97.9	0.01	0.15	0.38	0.01	0.39	0.61	0	50.27	0.58	0	0	0	88.14	0.21	0.03	4.18	0.02	0.07	0	18	-0.99	5.87	3.27	64.37	131.53	841.41	747.35	1049.02	967.47	881.82	795.83	1013.33	793.36
15.281	0	0.17	0.02	0.41	16.35	0.02	0.59	3.62	3.51	0.67	67.29	99.91	-5.77	96.14	3.51	97.44	0.01	0.14	0.36	0.01	0.67	0.88	0	56.27	0.69	0	0	0	83.78	0.17	0.04	2.97	0.02	0.06	0	18	-1.83	5.93	3.63	64.38	131.06	841.19	747.07	1048.87	966.89	882.23	795.3	1013.27	793.07
15.315	0	0.15	0.02	0.33	14.52	0.02	0.82	3.56	3.74	0.72	70.97	99.85	-7.81	95.85	3.74	96.79	0.01	0.13	0.37	0	0.72	0.98	0	62.01	0.69	0	0	0	77.5	0.13	0.04	2.77	0.02	0.05	0	18	-0.87	6.31	3.86	64.6	131.65	840.55	746.34	1049.6	967.69	882.25	795.24	1013.88	792.97
15.348	0	0.15	0.02	0.34	14.81	0.02	0.77	3.57	4.44	0.73	70.38	99.86	-7.27	95.97	4.44	96.19	0.01	0.14	0.44	0	0.73	0.93	0	60.07	0.61	0	0	0	78.49	0.13	0.03	4.7	0.02	0.04	0	18	-1.23	6.15	3.58	64.45	131.6	840.27	746.06	1049.72	968.18	881.89	794.55	1013.48	792.69
15.382	0	0.13	0.02	0.28	14.75	0.02	0.76	3.85	5.99	0.39	70.51	99.81	-6.95	96	5.99	96.54	0.01	0.16	0.46	0	0.39	0.6	0	58.61	0.59	0	0	0	74.74	0.11	0.04	6.11	0.02	0.04	0	18	-0.36	6.1	4.18	64.86	131.85	840.05	745.43	1050.05	968.01	882.43	794.21	1014.28	792.81
15.415	0	0.12	0.02	0.25	14.94	0.02	0.68	4.14	7.39	0.34	70.12	99.78	-6.18	95.93	7.39	96.9	0.01	0.18	0.46	0	0.34	0.46	0	55.59	0.49	0	0	0	72.48	0.1	0.04	10.71	0.02	0.03	0	18	-0.74	6.21	3.88	64.86	131.91	840.76	745.4	1050.44	967.64	882.66	794.13	1014.56	792.39
15.448	0	0.13	0.02	0.26	15.79	0.02	0.62	4.27	8.09	0.32	68.41	99.81	-5.47	96.2	8.09	97	0.01	0.19	0.52	0	0.32	0.47	0	53.17	0.5	0	0	0	74.41	0.1	0.04	9.72	0.02	0.03	0	18	-0.05	5.85	3.99	65.01	131.59	840.61	745.09	1050.31	967.64	882.77	793.77	1014.35	792.41
15.482	0	0.12	0.02	0.25	15.66	0.02	0.53	4.31	8.81	0.38	68.68	99.79	-4.37	96.06	8.81	96.52	0.02	0.19	0.59	0.01	0.38	0.43	0	49.57	0.4	0	0	0	73.56	0.1	0.04	4.41	0.02	0.02	0	18	0.78	6.03	4.45	65.35	131.5	840.61	744.92	1050.28	967.58	883.27	793.37	1014.77	792.99
15.515	0	0.13	0.02	0.26	15.68	0.03	0.44	4.25	9.01	0.57	68.63	99.8	-3.16	96.49	9.01	95.97	0.02	0.17	0.68	0.01	0.57	0.52	0	45.86	0.29	0	0	0	74.42	0.1	0.04	4.15	0.03	0.02	0	18	0.78	5.44	4.7	65.43	132.07	841.38	744.97	1050.28	966.7	883.62	792.92	1015.68	793.32
15.548	0	0.12	0.02	0.26	16.2	0.03	0.44	4.52	10.58	0.77	67.61	99.79	-3.06	96.03	10.58	95.91	0.02	0.19	0.76	0.01	0.77	0.69	0	44.42	0.21	0	0	0	73.95	0.11	0.04	3.2	0.03	0.02	0	18	1.59	6.08	4.56	65.56	132.53	842.12	744.84	1050.61	966.32	883.82	792.93	1016.35	793.32
15.582	0	0.11	0.02	0.22	16.06	0.03	0.34	4.84	12.33	0.72	67.88	99.72	-1.27	95.84	12.33	95.85	0.02	0.2	0.75	0.01	0.72	0.66	0	38.13	0.19	0	0	0.01	70.57	0.13	0.04	4.22	0.03	0.02	0	18	1.47	6.32	4.45	65.64	133.51	842.91	744.39	1051.16	965.27	883.91	792.85	1017.42	792.61
15.615	0	0.11	0.02	0.21	15.9	0.03	0.32	4.84	12.75	0.54	68.2	99.69	-0.76	96.16	12.75	95.44	0.01	0.18	0.65	0.01	0.54	0.65	0	36.45	0.21	0	0	0.01	69.86	0.13	0.04	10.24	0.03	0.02	0	18	1.22	5.9	4.64	65.63	133.56	842.64	744.1	1051.22	964.96	883.97	792.95	1017.53	792.24
15.648	0	0.1	0.02	0.2	14.99	0.03	0.31	4.68	12.78	0.44	70.02	99.61	-0.47	95.96	12.78	94.58	0.01	0.18	0.65	0.01	0.44	0.66	0	35.68	0.26	0	0	0.01	67.67	0.13	0.05	12.36	0.03	0.03	0	18	1.15	6.16	4.68	65.6	133.47	842.52	744.03	1051.13	964.84	883.96	792.93	1017.42	792.14
15.682	0	0.1	0.02	0.18	14.3	0.02	0.3	4.65	13.23	0.51	71.41	99.5	-0.23	95.62	13.23	93.95	0.01	0.17	0.63	0.01	0.51	0.78	0	34.52	0.32	0	0	0.02	65.28	0.15	0.05	15.38	0.03	0.03	0	18	1.74	6.58	4.49	65.74	132.65	842.38	743.96	1051.06	965.22	884.06	793.1	1016.7	791.98
15.715	0	0.09	0.02	0.17	14.03	0.02	0.32	4.8	13.86	0.63	71.93	99.41	-0.69	95.39	13.86	94.15	0.01	0.14	0.54	0.01	0.63	0.67	0	35.12	0.38	0	0	0.02	62.95	0.14	0.05	33.31	0.03	0.04	0	18	1.66	6.86	4.27	65.7	132.12	842.89	743.72	1052.05	965.71	884.84	792.96	1016.96	791.56
15.749	0	0.09	0.02	0.17	14.49	0.02	0.24	4.97	14.03	0.79	71.02	99.47	0	95.68	14.03	94.87	0.01	0.12	0.39	0.01	0.79	0.31	0	29.96	0.47	0	0	0.01	63.53	0.15	0.05	15.29	0.03	0.05	0	18	1.32	6.51	4.26	65.63	132.74	843.06	743.62	1052.1	965.41	884.64	792.59	1017.37	791.51
15.782	0	0.09	0.02	0.17	15.17	0.02	0.21	5.28	14.86	0.91	69.66	99.51	0	95.25	14.86	95.62	0.01	0.1	0.39	0.01	0.91	0.37	0	26.88	0.76	0	0	0.01	63.73	0.16	0.05	7.99	0.03	0.05	0	18	1.09	7	3.74	65.56	132.28	844.6	744.37	1052.03	964.6	885.07	792.98	1017.35	791.51
15.815	0	0.08	0.02	0.16	15.14	0.02	0.23	5.55	15.33	0.77	69.73	99.44	0	95.38	15.33	96.42	0.01	0.09	0.33	0.01	0.77	0.28	0	28.48	1.14	0	0	0.01	61.38	0.14	0.06	7.69	0.03	0.05	0	18	0.73	6.86	3.28	65.45	131.15	845.25	745.05	1051.71	964.48	885.31	793.43	1016.44	791.46
15.849	0	0.08	0.02	0.15	14.68	0.02	0.24	5.76	15.57	0.9	70.63	99.31	0	95.27	15.57	97.12	0.01	0.09	0.33	0.01	0.9	0.38	0	28.75	1.86	0	0	0	58.14	0.13	0.07	6.76	0.03	0.05	0	18	-0.14	6.99	2.97	65.2	129.59	845.89	745.48	1051.74	964.29	886.09	793.64	1015.66	791.13
15.882	0	0.07	0.02	0.13	13.72	0.02	0.27	5.88	15.8	0.85	72.56	99.01	-0.29	95.73	15.8	97.44	0.01	0.07	0.39	0.01	0.85	0.5	0	30.8	2.46	0	0	0	53.24	0.11	0.07	6.29	0.03	0.05	0	12	-0.29	6.45	3.45	65.29	129.64	845.68	745.38	1050.91	963.44	886	792.81	1015.64	791.49
15.915	0	0.05	0.02	0.09	11.33	0.02	0.29	5.74	14.74	0.91	77.34	97.92	-0.83	95.44	14.74	97.93	0.02	0.07	0.38	0	0.91	0.42	0	32.89	2.56	0	0	0	43.33	0.09	0.06	3.66	0.03	0.04	0	12	-0.15	6.8	3.81	65.36	129.5	845.36	745.14	1050.14	962.34	885.9	792.84	1015.39	791.26
15.949	0	0.04	0.02	0.06	8.75	0.02	0.34	5.58	13.8	1.34	82.49	96.62	-2.19	95.49	13.8	98.18	0.02	0.06	0.41	0	1.34	0.47	0	36.88	2.65	0	0	0	30.5	0.07	0.06	4.44	0.02	0.03	0	12	0.08	6.74	4.04	65.39	130.09	845.22	744.83	1050.46	962.29	885.94	792.86	1016.01	791.2
15.982	0	0.04	0.02	0.06	7.98	0.02	0.37	5.53	13.53	1.69	84.04	97.1	-2.99	94.16	13.53	98.23	0.02	0.06	0.42	0	1.69	0.6	0	38.77	2.88	0	0	0	26.11	0.06	0.06	4.4	0.02	0.03	0	12	0.47	8.1	4.45	65.44	129.08	845.61	744.75	1050.37	961.82	887.02	792.35	1016.1	791.56
16.015	0	0.03	0.02	0.05	6.86	0.02	0.48	5.46	13.28	2.07	86.27	98.05	-5.05	94.4	13.28	98.16	0.02	0.05	0.41	0	2.07	0.82	0	43.91	3.63	0	0	0	18.82	0.05	0.05	3.11	0.02	0.03	0	12	0.84	7.87	4.69	65.43	130.78	845.53	744.27	1051.6	962.35	887.03	792.65	1017.81	791.54
16.049	0	0.03	0.02	0.04	6.23	0.02	0.72	5.71	14.4	2.02	87.54	98.83	-7.55	94.9	14.4	98.23	0.02	0.05	0.45	0	2.02	0.87	0	50.34	3.92	0	0	0	11.63	0.03	0.05	3.15	0.02	0.03	0	12	-0.23	7.38	4.18	65.04	129.45	845.81	744.65	1052.46	963.68	887.7	792.79	1017.14	791.26
16.082	0	0.03	0.02	0.03	6.18	0.02	0.79	5.77	14.72	1.56	87.64	98.94	-7.85	94.52	14.72	98.18	0.02	0.05	0.48	0	1.56	0.79	0	51.58	4.02	0	0	0.01	10.39	0.03	0.05	3.37	0.02	0.03	0	12	-0.29	7.76	4.06	65.07	129.04	845.96	744.82	1052.36	963.67	887.81	792.9	1016.84	791.24
16.116	0	0.02	0.02	0.03	5.93	0.02	1.24	5.91	15.36	1.27	88.13	99.44	-10.54	94.33	15.36	98.14	0.03	0.04	0.54	0	1.27	0.47	0	59.58	3.77	0.01	0	0	6.98	0.02	0.05	3.26	0.02	0.04	0	12	-0.21	7.94	4.12	65.12	129.2	845.95	744.87	1052.3	963.7	887.76	792.82	1016.96	791.45
16.149	0	0.02	0.02	0.03	5.91	0.02	1.56	6.13	16.19	1.12	87.75	99.58	-11.98	93.86	16.19	98.24	0.03	0.05	0.51	0	1.12	0.43	0	63.12	4.14	0.01	0	0.01	5.05	0.01	0.05	3.57	0.02	0.05	0	12	-0.22	8.37	4.21	65.09	129.12	845.99	744.84	1052.38	963.6	887.96	792.9	1017.08	791.41
16.182	0	0.02	0.02	0.03	6.36	0.02	1.83	6.82	18.95	1.02	86.36	99.59	-12.95	94.22	18.95	98.25	0.03	0.05	0.56	0	1.02	0.46	0	63.4	5.48	0.01	0	0.01	4.28	0.01	0.05	2.92	0.02	0.06	0	12	-0.24	8.05	4.26	65.21	129.47	845.98	744.82	1052.43	963.62	887.85	792.8	1017.31	791.52
16.216	0	0.02	0.02	0.03	6.59	0.02	2.52	7.44	21.18	1.11	85.12	99.7	-15.12	94.4	21.18	98.26	0.03	0.05	0.59	0	1.11	0.43	0	67.13	7.02	0.01	0	0.01	2.49	0.01	0.04	3.31	0.02	0.07	0	6	0.05	7.88	4.22	65.36	130.17	845.64	744.49	1052.57	963.8	887.38	792.76	1017.55	791.35
16.249	0	0.02	0.02	0.02	6.68	0.02	2.43	7.63	22.06	1.44	84.73	99.65	-14.92	94.97	22.06	98.04	0.03	0.05	0.64	0	1.44	0.4	0	65.78	6.76	0.01	0	0.01	2.39	0.01	0.04	5.34	0.02	0.09	0	6	0.13	7.31	4.05	65.51	130.94	845.41	744.19	1052.16	963.38	886.51	792.39	1017.44	791.04
16.282	0	0.02	0.02	0.02	6.71	0.03	2.24	7.73	22.64	1.63	84.55	99.6	-14.21	95.62	22.64	97.77	0.03	0.05	0.7	0	1.63	0.4	0	64.31	5.03	0.01	0	0.01	2.27	0.01	0.04	7.59	0.02	0.1	0	6	0.47	6.58	4.24	65.74	130.77	845.19	743.98	1051.99	963.23	886.57	792.23	1017.33	791.04
16.316	0	0.02	0.02	0.02	6.63	0.02	2.01	7.65	22.78	1.45	84.7	99.52	-13.26	95.66	22.78	97.37	0.03	0.06	0.6	0	1.45	0.36	0	62.37	3.78	0.01	0	0.01	1.93	0.01	0.03	18.91	0.02	0.1	0	6	1.51	6.53	4.36	65.94	132.37	845.09	743.03	1052.51	963.03	886.13	791.61	1018.5	790.77
16.349	0	0.02	0.02	0.02	6.53	0.02	1.62	7.41	22.49	1.28	85.19	99.32	-11.6	95.07	22.49	96.81	0.03	0.06	0.54	0	1.28	0.34	0	58.61	2.69	0.01	0	0.01	2.32	0.01	0.03	19.24	0.02	0.1	0	6	1.02	7.2	4.01	65.8	131.63	845.06	743.05	1053.16	963.68	886.46	792.29	1018.07	790.12
16.383	0	0.02	0.02	0.02	6.2	0.02	0.99	6.85	20.7	0.79	86.31	98.72	-8.15	94.95	20.7	96.56	0.03	0.07	0.55	0	0.79	0.46	0	50.88	2.04	0.02	0	0.01	2.59	0.01	0.03	9.77	0.02	0.1	0	6	0.1	7.33	4.06	65.73	131.27	845.17	743.04	1053.64	963.74	886.99	792.33	1018.23	789.8
16.416	0	0.02	0.02	0.02	5.82	0.02	0.7	6.22	18.96	0.75	87.56	97.97	-5.81	94.66	18.96	95.85	0.03	0.07	0.59	0.01	0.75	0.49	0	45.71	1.51	0.02	0	0.01	3.25	0.01	0.03	23.47	0.02	0.09	0	6	0.63	7.62	3.98	65.88	131.36	845.16	742.98	1053.38	963.36	886.74	792.72	1018.06	789.6
16.449	0	0.02	0.02	0.02	5.41	0.03	0.6	5.63	17.97	0.92	88.73	97.19	-4.65	94.7	17.97	94.29	0.03	0.07	0.72	0.01	0.92	0.65	0	43.15	1.2	0.02	0	0.03	3.77	0.02	0.03	17.36	0.02	0.09	0	6	1.44	7.59	4.4	66	131.48	845.29	742.35	1054.09	963.58	887.52	791.95	1018.98	789.82
16.483	0	0.02	0.02	0.02	4.89	0.03	0.41	4.87	16.46	1.28	90.21	94.67	-2.22	93.88	16.46	92.12	0.03	0.07	0.88	0.01	1.28	0.91	0	37.01	0.91	0.02	0	0.06	4.92	0.02	0.04	25.89	0.03	0.08	0	6	1.77	8.35	4.12	66.12	131.05	845.48	742.48	1053.99	963.45	887.53	792.58	1018.54	789.53
16.516	0	0.03	0.02	0.03	4.53	0.03	0.32	4.33	15.17	1.57	90.95	91.85	-0.69	94.62	15.17	90.44	0.03	0.08	0.89	0.01	1.57	0.86	0	33.04	0.92	0.02	0	0.1	6.02	0.02	0.04	25.84	0.03	0.08	0	6	1.21	7.66	4.51	66.17	132.14	845.04	742.07	1053.57	962.67	886.94	791.75	1019.06	789.51
16.549	0	0.03	0.02	0.03	4.21	0.03	0.34	3.92	13.85	1.63	91.58	92.07	-1.04	95.4	13.85	89.23	0.03	0.09	0.95	0.01	1.63	1.07	0	34.62	1.29	0.02	0	0.18	6.49	0.03	0.04	30.94	0.03	0.07	0	6	2.42	6.84	4.19	66.41	132.16	845.02	741.86	1053.38	963	886.47	791.45	1018.62	789.55
16.583	0	0.03	0.02	0.03	4.13	0.03	0.29	3.7	13.41	1.65	91.74	89.11	0	94.92	13.41	88.27	0.02	0.09	0.92	0.01	1.65	1.03	0	31.22	1.66	0.02	0	0.21	7.81	0.04	0.05	40.85	0.03	0.09	0	6	1.6	7.36	5.02	66.32	131.76	844.92	740.88	1053.86	961.79	887.73	790.68	1019.48	788.83
16.616	0	0.03	0.02	0.03	3.75	0.03	0.27	3.23	11.89	0.93	92.49	87.19	0	96.29	11.89	86.4	0.02	0.09	0.8	0.01	0.93	0.76	0	30.8	1.96	0.02	0	0.27	7.92	0.04	0.04	16.5	0.03	0.11	0	6	2.39	5.71	5.63	66.52	131.13	844.5	740.44	1053.44	961.71	888.16	789.56	1019.29	789.35
16.649	0	0.03	0.03	0.03	3.37	0.03	0.26	2.71	12.07	0.71	93.27	79.67	0	96	12.07	81.87	0.02	0.09	0.72	0.01	0.71	0.67	0	28.45	2.15	0.02	0	0.3	9.35	0.05	0.04	24.52	0.03	0.13	0	6	2.86	6.11	5.58	66.54	130.66	844.38	740.3	1053.37	961.86	888.24	789.54	1018.9	789.27
16.683	0	0.04	0.03	0.04	3.38	0.03	0.23	2.49	12.11	0.67	93.23	70.87	0	95.06	12.11	79.7	0.02	0.1	0.66	0.01	0.67	0.55	0	24.7	2.62	0.02	0	0.29	13.11	0.07	0.04	36.68	0.03	0.16	0	6	2.83	7.21	5.39	66.48	130.31	844.57	740.32	1053.53	961.73	888.42	790.06	1018.73	788.85
16.716	0	0.04	0.03	0.04	3.15	0.03	0.23	2.31	11.41	0.62	93.69	69.85	0	94.57	11.41	78.5	0.02	0.1	0.65	0.01	0.62	0.64	0	25.29	3.11	0.02	0	0.29	12.6	0.08	0.04	39.33	0.03	0.15	0	6	3.31	7.71	5.06	66.48	130.36	844.72	740.41	1053.65	961.9	888.23	790.69	1018.57	788.63
16.75	0	0.05	0.03	0.05	3.52	0.03	0.22	2.34	12.76	1.01	92.97	63.52	0	94.66	12.76	77.45	0.02	0.11	0.81	0.01	1.01	1.27	0	22.79	4.17	0.02	0	0.44	18.05	0.12	0.05	31.6	0.04	0.16	0	6	3.23	7.63	4.72	66.39	129.95	844.86	740.67	1053.37	961.96	888	790.78	1017.93	788.54
16.783	0	0.04	0.03	0.05	4.23	0.03	0.24	2.8	14.98	0.89	91.54	67.27	0	94.85	14.98	79.59	0.02	0.11	0.66	0.01	0.89	1.05	0	22.71	4.25	0.03	0	0.26	20.28	0.14	0.06	35.79	0.04	0.15	0	6	3.19	7.43	4.6	66.45	132	844.67	740.36	1053.1	961.44	886.68	790.33	1018.66	788.45
16.816	0	0.04	0.03	0.05	4.66	0.02	0.29	3.12	17.61	1	90.67	70.61	0	94.39	17.61	79.67	0.02	0.11	0.59	0.01	1	1.36	0	24.58	4.31	0.03	0	0.15	20.98	0.14	0.06	41.77	0.03	0.14	0	6	3.41	7.88	4.4	66.43	131.32	844.72	740.48	1053.1	961.6	886.84	790.83	1018.13	788.23
16.85	0	0.05	0.03	0.05	4.95	0.02	0.33	3.1	17.21	0.81	90.1	74.56	0	94.74	17.21	79.84	0.02	0.11	0.58	0.01	0.81	1.4	0	26.87	4.26	0.03	0	0.12	24.31	0.18	0.08	27.92	0.04	0.12	0	6	3.78	7.54	4.58	66.47	131.89	844.27	740.1	1053.56	962.19	886.74	790.72	1018.61	788.3
16.883	0	0.04	0.02	0.05	5.95	0.02	0.26	3.74	17.16	0.89	88.09	80.42	0	94.02	17.16	84.55	0.02	0.12	0.44	0.01	0.89	1.01	0	24.14	3.29	0.03	0	0.04	26.36	0.2	0.08	56.97	0.04	0.07	0	6	3.71	8.22	3.7	66.39	129.18	843.92	739.73	1054.16	963.1	887.32	791.82	1016.39	786.46
16.916	0	0.04	0.02	0.05	6.81	0.02	0.23	4.38	16.82	1.22	86.38	86.12	0	93.94	16.82	88.87	0.02	0.13	0.46	0.01	1.22	1	0	24.01	2.58	0.04	0	0.03	27.18	0.2	0.07	58.96	0.03	0.04	0	6	4.68	8.29	3.84	66.45	129.99	843.63	739.12	1054.8	963.63	887.25	791.69	1017.13	786.43
16.95	0	0.04	0.02	0.06	7.99	0.02	0.23	4.91	17.11	1.33	84.02	91.25	0	94.89	17.11	91.41	0.02	0.15	0.42	0.01	1.33	0.63	0	24.83	1.74	0.05	0	0.01	31.1	0.21	0.08	52.46	0.03	0.02	0	6	3.68	7.39	4.2	66.31	130.54	843.28	738.7	1055.23	963.75	887.35	790.8	1017.82	786.36
16.983	0	0.05	0.02	0.07	9.91	0.02	0.22	5.43	17.92	1.27	80.18	95.65	0	95.36	17.92	93.12	0.02	0.14	0.37	0.01	1.27	0.44	0	24.19	1.2	0.05	0	0.01	38.68	0.24	0.08	46.66	0.03	0.02	0	6	4.78	6.89	4.68	66.45	131.07	844.1	738.14	1056.05	963.62	888.37	789.56	1019.42	787
17.016	0	0.06	0.02	0.09	11.02	0.02	0.21	5.45	16.49	0.77	77.97	97.46	0	96.16	16.49	94.62	0.02	0.14	0.45	0.01	0.77	0.45	0	25.12	0.83	0.05	0	0.01	44.09	0.25	0.08	40.69	0.02	0.02	0	6	3.57	5.9	4.56	66.23	132.14	845.28	738.54	1056.7	963.01	888.64	789.61	1020.75	786.98
17.05	0	0.07	0.02	0.12	12.01	0.02	0.15	4.86	13.42	0.57	75.97	98.82	0	95.72	13.42	94.75	0.02	0.12	0.56	0.02	0.57	0.59	0	21.57	0.66	0.04	0	0	53.73	0.3	0.08	34.72	0.02	0.02	0	6	4.13	6.46	4.69	66.05	133.1	846.14	738.5	1058	963.41	889.4	789.79	1022.49	787.39
17.083	0	0.09	0.02	0.16	12.77	0.03	0.12	4.52	11.4	0.58	74.46	99.31	0	96.05	11.4	94.98	0.02	0.12	0.78	0.02	0.58	0.96	0	19.02	0.42	0.04	0	0	60.22	0.31	0.08	64.48	0.02	0.01	0	6	6.43	6.04	4.09	66.39	133.02	847.52	738.3	1059.09	964.21	890.04	789.66	1023.04	787.61
17.117	0	0.13	0.02	0.27	14.69	0.03	0.1	4.07	9.31	0.95	70.61	99.74	0	96.8	9.31	94.33	0.02	0.11	1.11	0.03	0.95	1.64	0	16.14	0.32	0.04	0	0.01	73.23	0.4	0.08	75.14	0.02	0.02	0	6	5.59	4.95	4.08	66.35	134.64	848.04	738.51	1059.82	964.33	889.85	789.53	1024.48	787.88
17.15	0	0.15	0.02	0.31	14.36	0.03	0.09	3.55	8.44	0.89	71.28	99.78	0	96.3	8.44	91.73	0.02	0.1	1.05	0.04	0.89	1.31	0	15.22	0.34	0.03	0	0.01	77.63	0.47	0.08	58.97	0.02	0.02	0	6	5.93	5.71	3.74	66.27	134.86	849.09	738.73	1060.79	964.61	890.43	790.09	1025.27	787.86
17.183	0	0.15	0.02	0.29	12.82	0.03	0.1	3.07	8.55	0.66	74.36	99.68	0	95.94	8.55	88.05	0.02	0.1	1	0.05	0.66	0.89	0	15.08	0.37	0.02	0	0.02	76.86	0.48	0.07	49.84	0.02	0.03	0	6	5.71	6.19	3.59	66.25	135.47	850.31	738.72	1061.82	963.88	891.13	790.84	1026.55	787.27
17.217	0	0.2	0.03	0.36	11.93	0.03	0.09	2.36	8.12	0.41	76.14	99.7	0	96.37	8.12	81.89	0.02	0.09	0.93	0.07	0.41	0.55	0	12.6	0.4	0.02	0	0.04	83.52	0.52	0.05	62.31	0.02	0.04	1	12	5.75	5.61	3.38	66.26	135.82	851.21	738.79	1062.62	963.79	891.59	791.16	1027.35	787.07
17.25	0	0.21	0.03	0.33	9.63	0.03	0.1	1.84	7.83	0.31	80.74	99.43	0	96.32	7.83	76.21	0.02	0.09	0.89	0.11	0.31	0.31	0	12.19	0.41	0.02	0	0.07	81.39	0.43	0.04	76.01	0.02	0.05	0	12	7.17	5.68	3.06	66.34	136.06	852.02	738.85	1063.16	963.79	891.82	792.16	1027.79	786.95
17.283	0	0.23	0.03	0.35	9.08	0.03	0.1	1.62	8.33	0.29	81.84	99.35	0	96.84	8.33	72.68	0.02	0.11	1.09	0.15	0.29	0.3	0	11.27	0.44	0.01	0	0.15	83.15	0.4	0.04	76.3	0.02	0.07	0	12	6.25	4.89	2.44	66.33	136.05	854.34	739.96	1063.77	963.65	892.6	791.63	1028.59	787.66
17.317	0	0.28	0.04	0.37	7.36	0.03	0.1	1.17	8.56	0.37	85.29	98.91	0	96.7	8.67	64.27	0.02	0.11	1.39	0.2	0.37	0.34	0	8.56	0.46	0.01	0	0.21	85.2	0.42	0.03	62.79	0.02	0.08	0	12	6.01	5.11	2.31	66.29	134.49	855.62	740.49	1063.93	963.07	893.96	791.88	1028.38	787.68
17.35	0	0.32	0.05	0.36	5.18	0.03	0.11	0.77	7.45	0.46	89.65	97.35	0	96.47	8.06	54.75	0.03	0.1	1.41	0.22	0.46	0.34	0	7.45	0.48	0.01	0	0.26	83.42	0.4	0.02	51.37	0.02	0.08	0	12	5.72	5.46	2.37	66.25	134.44	856.4	741.08	1064.01	962.65	894.48	792.4	1028.85	788.02
17.384	0	0.35	0.06	0.37	4.54	0.03	0.11	0.63	6.19	0.56	90.91	96.41	0	96.32	8.24	49.99	0.03	0.09	1.04	0.23	0.56	0.32	0	6.19	0.38	0.01	0	0.13	84.3	0.36	0.02	53.5	0.02	0.06	0	12	4.17	5.68	2.37	65.94	131.22	856.97	741.49	1064.48	962.7	896.61	792.71	1027.72	787.48
17.417	0	0.36	0.06	0.37	4.61	0.03	0.11	0.63	5.34	0.49	90.79	96.42	0	96.95	9.11	48.8	0.03	0.09	0.73	0.2	0.49	0.2	0	5.34	0.25	0	0	0.06	85.5	0.35	0.01	62.73	0.02	0.05	0	12	3.91	4.7	2.72	66.06	132.49	856.64	741.24	1064.52	962.46	896.17	792.5	1028.57	787.54
17.45	0	0.38	0.06	0.38	4.51	0.02	0.11	0.59	4.88	0.32	90.99	96.25	0	96.96	9.33	47.18	0.03	0.08	0.45	0.18	0.32	0.13	0	4.88	0.18	0	0	0.02	86.55	0.39	0.01	36.76	0.02	0.05	0	12	4.81	4.68	3.68	66.11	132.03	855.95	740.5	1064.64	962.53	897.07	791.78	1029.04	787.95
17.484	0	0.32	0.06	0.32	4.5	0.02	0.11	0.66	4.8	0.26	90.99	95.37	0	96.99	10.15	49.17	0.04	0.08	0.36	0.16	0.26	0.11	0	4.8	0.16	0	0	0.01	81.82	0.32	0.01	40.98	0.02	0.04	0	12	5.35	4.64	3.94	66.28	133.78	855.26	739.31	1066.48	963.69	897.08	791.88	1030.79	787.38
17.517	0	0.3	0.06	0.28	4.14	0.02	0.12	0.64	4.86	0.26	91.73	93.49	0	97.18	10.6	48.09	0.04	0.08	0.41	0.16	0.26	0.11	0	4.86	0.16	0	0	0.01	78.41	0.29	0.01	37.26	0.02	0.04	0	6	3.63	4.31	3.83	65.98	133.94	857.11	739.67	1068.24	963.49	898.69	791.88	1032.55	787.14
17.55	0	0.29	0.06	0.27	4.05	0.02	0.12	0.65	5.32	0.25	91.9	93.03	0	97.22	10.29	48.54	0.04	0.07	0.46	0.11	0.25	0.14	0	5.32	0.13	0	0	0.01	77.05	0.27	0.01	22.72	0.02	0.02	0	6	4.16	4.23	3.91	66.09	134.99	858.89	740.06	1068.48	962.53	899.26	791.19	1034.22	788.08
17.584	0	0.24	0.05	0.22	3.72	0.02	0.11	0.68	5.68	0.28	92.57	90.66	0	97.6	8.94	51.23	0.03	0.07	0.48	0.07	0.28	0.17	0	5.68	0.12	0	0	0.02	70.38	0.25	0.01	18.6	0.02	0.02	0	6	5.22	3.48	4.58	66.21	137.81	858.55	739.52	1069.39	963.42	898.87	790.15	1036.68	789.39
17.617	0	0.23	0.05	0.25	4.71	0.02	0.09	0.87	5.63	0.25	90.59	95.44	0	96.01	7.77	58.27	0.03	0.08	0.54	0.05	0.25	0.22	0	5.63	0.11	0	0	0.02	72.9	0.28	0.01	22.06	0.02	0.03	0	6	5.64	6.1	5.05	65.85	136.78	858.63	738.07	1072.12	964.88	901.34	789.48	1038.12	788.72
17.65	0	0.23	0.04	0.25	4.73	0.02	0.09	0.88	5.66	0.2	90.55	95.74	0	97.13	6.95	59.2	0.03	0.1	0.49	0.04	0.2	0.29	0	5.66	0.12	0	0	0.01	72.85	0.31	0.01	53.87	0.02	0.03	0	6	5.81	4.4	5.03	65.73	135.32	858.82	737.82	1073.15	966.36	902.56	788.55	1037.89	788.87
17.684	0	0.27	0.05	0.28	4.26	0.02	0.09	0.71	5.59	0.23	91.48	95.4	0	97.28	5.89	55.24	0.03	0.11	0.56	0.04	0.23	0.56	0	5.59	0.17	0	0	0.01	75.82	0.3	0	58.91	0.02	0.03	0	6	5.66	4.11	4.91	65.61	135.86	859.67	737.95	1073.67	966.27	902.86	788.26	1038.71	789.05
17.717	0	0.3	0.05	0.3	3.92	0.02	0.09	0.62	5.23	0.25	92.16	94.89	0	97.48	5.23	52.38	0.03	0.11	0.58	0.04	0.25	0.66	0	6.06	0.22	0	0	0.01	77.33	0.3	0	42.04	0.02	0.04	0	6	5.37	3.72	4.95	65.48	135.68	861.29	739.18	1073.55	965.91	903.74	788.04	1039.4	790.43
17.751	0	0.34	0.05	0.36	4.29	0.02	0.09	0.61	5.04	0.22	91.42	96.53	0	97.75	5.04	52.35	0.03	0.11	0.55	0.04	0.22	0.48	0	5.17	0.2	0	0	0	82.37	0.37	0	22.18	0.01	0.03	0	6	5.31	3.13	4.2	65.36	133.31	862.9	741.09	1071.95	964.96	904.06	789.17	1037.36	791
17.784	0	0.36	0.05	0.38	4.2	0.02	0.09	0.57	4.47	0.26	91.6	96.57	0	96.49	4.93	50.79	0.03	0.1	0.64	0.04	0.26	0.41	0	4.47	0.2	0	0	0	84.09	0.39	0	44.67	0.01	0.03	0	6	4	5.42	2.8	65.5	132.66	863.82	743.06	1069.43	963.14	902.18	790.96	1034.85	790.65
17.817	0	0.4	0.07	0.36	3.04	0.02	0.1	0.39	4.5	0.22	93.92	92.52	0	96.76	4.5	42.07	0.03	0.09	0.6	0.03	0.22	0.26	0	4.89	0.2	0	0	0.01	82.56	0.32	0.01	7	0.01	0.03	0	6	2.01	5.02	2.95	65.41	131.41	864.92	744.72	1067.42	960.79	902.48	791.36	1033.89	791.26
17.851	0	0.45	0.07	0.39	2.93	0.03	0.12	0.35	5.74	0.25	94.15	91.75	0	96.52	5.74	38.11	0.03	0.08	0.68	0.04	0.25	0.3	0	5.88	0.19	0	0	0.01	85.2	0.3	0.01	4.24	0.01	0.03	0	6	4.11	5.39	1.91	65.75	127.77	865.92	745.89	1065.28	959.93	902.65	792.42	1030.42	791.41
17.884	0	0.45	0.09	0.34	2.33	0.03	0.14	0.28	6.48	0.34	95.35	84.23	0	96.75	6.57	32.17	0.03	0.07	0.68	0.04	0.34	0.32	0	6.48	0.22	0	0	0.02	82.01	0.26	0	8.2	0.01	0.02	0	6	2.07	5.03	1.09	66	129.36	866.59	746.92	1062.43	956.49	899.96	792.63	1029.3	790.75
17.917	0	0.37	0.08	0.28	2.25	0.02	0.15	0.31	7.35	0.33	95.5	79.12	0	96.27	7.35	34.13	0.02	0.05	0.62	0.04	0.33	0.3	0	7.81	0.23	0	0	0.02	75.78	0.28	0	4.36	0.01	0.02	0	6	0.45	5.75	1.57	65.99	123.08	866.17	746.85	1058.33	952.28	901.3	791.11	1024.37	789.47
17.951	0	0.25	0.08	0.17	1.8	0.02	0.19	0.35	7.15	0.45	96.4	57.57	0	95.94	7.15	36.88	0.02	0.04	0.63	0.03	0.45	0.43	0	12.8	0.29	0	0	0.02	60.25	0.21	0	6.96	0.01	0.01	0	6	4.37	6.19	2.6	66.54	130.6	865.16	745.68	1058.49	951.71	898.21	791.61	1028.8	790.65
17.984	0	0.22	0.08	0.14	1.56	0.03	0.21	0.34	7.34	0.53	96.88	43.33	0	95.3	7.34	36.25	0.02	0.04	0.69	0.03	0.53	0.43	0	14.11	0.36	0	0	0.02	53.74	0.2	0	23.99	0.02	0.01	0	6	5.28	6.95	3.29	66.64	129.61	864.26	744.58	1059.01	952.18	899.21	790.95	1028.82	790.41
18.017	0	0.21	0.09	0.12	1.26	0.03	0.24	0.29	7.4	0.7	97.49	28.82	0	96.28	7.4	31.85	0.02	0.03	0.84	0.04	0.7	0.56	0	15.64	0.53	0	0	0.02	50.23	0.22	0	59.02	0.02	0.01	0	6	5.63	5.73	3.94	66.62	129.23	862.79	742.46	1060.93	953.41	900.23	790.2	1029.46	788.99
18.051	0	0.21	0.09	0.11	1.05	0.03	0.27	0.25	6.94	0.9	97.91	19.41	0	96.28	6.94	28.98	0.02	0.03	0.83	0.04	0.9	0.64	0	17.34	0.64	0	0	0.02	46.63	0.23	0	68.33	0.02	0.01	0	6	5.57	5.73	3.57	66.58	131.69	862.38	741.61	1063.06	955.63	899.55	789.51	1031.24	788.82
18.084	0	0.19	0.1	0.1	0.94	0.03	0.3	0.24	6.76	1.09	98.11	14.7	0	96.42	6.76	28.27	0.02	0.03	0.86	0.04	1.09	0.56	0	19.12	0.85	0	0	0.02	43.18	0.22	0	65.02	0.02	0.01	0	6	4.92	5.53	3.23	66.63	129.75	863.41	742.23	1063.25	955.8	900.74	789.38	1030.49	788.89
18.118	0	0.18	0.09	0.1	1.06	0.02	0.26	0.28	6.77	0.87	97.87	18.58	0	96.63	6.77	31.7	0.02	0.03	0.55	0.04	0.87	0.26	0	17.57	0.69	0	0	0.01	43.25	0.22	0	42.02	0.02	0.01	0	6	5.31	5.23	3.21	66.58	130.88	863.37	741.68	1063.63	955.47	900.34	789.49	1031.21	788.37
18.151	0	0.19	0.08	0.11	1.29	0.02	0.21	0.32	7.19	0.56	97.42	28.29	0	96.97	7.19	34.56	0.02	0.04	0.44	0.03	0.56	0.17	0	13.95	0.45	0	0	0	47.2	0.25	0	49.79	0.02	0.02	0	6	5.92	4.68	2.94	66.56	132.16	863.58	741	1064.49	955.8	899.96	788.97	1032.11	787.98
18.184	0	0.23	0.08	0.14	1.76	0.02	0.2	0.37	9.89	0.26	96.47	48.41	0	97.17	9.89	35.19	0.02	0.05	0.36	0.03	0.26	0.09	0	11.34	0.34	0	0	0	57.35	0.33	0	29.38	0.02	0.02	0	6	7.32	4.31	2.77	66.73	131.83	863.26	739.68	1065.43	956.44	900.25	788.35	1032.07	787.06
18.218	0	0.21	0.08	0.13	1.98	0.02	0.2	0.44	8.47	0.12	96.03	48.48	0	97.36	12.88	36.43	0.02	0.06	0.26	0.02	0.12	0.04	0	8.47	0.23	0	0	0	56.14	0.41	0.01	51.41	0.02	0.02	0	6	5.99	3.96	3.19	66.6	131.98	863.95	739.48	1066.54	956.17	901.5	787.71	1033.47	786.95
18.251	0	0.21	0.06	0.16	3.24	0.02	0.18	0.68	7.36	0.09	93.52	76.49	0	96.97	15.5	44.36	0.02	0.07	0.23	0.02	0.09	0.03	0	7.36	0.15	0	0	0	63.65	0.49	0.01	43.53	0.02	0.02	0	6	6.89	4.67	3.04	66.67	132.38	863.83	739	1067.32	956.59	901.5	788.43	1033.87	786.41
18.284	0	0.2	0.06	0.17	4.31	0.02	0.18	0.92	7.55	0.08	91.38	86.08	0	97.25	17.57	49.34	0.02	0.1	0.25	0.02	0.08	0.04	0	7.55	0.11	0	0	0	66.66	0.56	0.01	27.98	0.02	0.02	0	6	6.35	4.17	3.25	66.64	131.48	863.31	737.96	1067.37	956.17	901.9	787.17	1033.37	785.47
18.318	0	0.19	0.05	0.2	6.54	0.02	0.17	1.4	7.06	0.08	86.92	95.01	0	96.99	18.99	57.87	0.02	0.11	0.25	0.01	0.08	0.06	0	7.06	0.07	0	0	0	72.12	0.91	0.01	65.09	0.02	0.02	0	6	6.82	4.63	3.8	66.69	131.64	863.02	737.37	1068.04	956.62	902.57	786.55	1034.21	785.74
18.351	0	0.19	0.04	0.22	9.66	0.02	0.18	2.06	6.37	0.08	80.68	97.85	0	97.09	23.09	63.06	0.02	0.12	0.34	0.01	0.08	0.15	0	6.37	0.04	0	0	0	77.8	1.08	0.01	82.04	0.02	0.01	0	6	10.49	4.47	2.98	66.69	136.83	863.54	739.12	1067.52	957.85	899.23	789.41	1036.06	788.15
18.385	0	0.25	0.05	0.29	8.51	0.02	0.17	1.5	5.65	0.05	82.98	97.97	0	96.54	21.06	56.65	0.02	0.09	0.43	0.01	0.05	0.29	0	5.65	0.06	0	0	0	84.93	1.81	0.02	55.94	0.02	0.01	0	6	10.62	5.36	3.54	66.04	134.8	863.25	740.55	1067	959.01	900.41	790.57	1035.21	789.86
18.418	0	0.34	0.06	0.38	7.61	0.02	0.17	1.09	4.43	0.04	84.78	98.06	0	96.78	19.8	49.84	0.02	0.06	0.39	0.01	0.04	0.23	0	4.43	0.07	0	0	0	92.33	2.21	0.02	86.36	0.02	0.02	0	6	7.96	4.98	3.25	65.69	134.91	863.23	741.79	1066.37	959.1	899.73	790.88	1034.63	790.16
18.451	0	0.41	0.06	0.42	5.88	0.02	0.17	0.75	4.47	0.03	88.24	97.18	0	96.02	16.8	43.78	0.02	0.06	0.43	0.01	0.03	0.26	0	4.47	0.09	0	0	0	93.63	2.26	0.02	89.9	0.02	0.02	0	6	6.13	6.08	3.52	65.21	133.31	864.05	743.41	1065.38	958.69	900.72	790.62	1034.03	791.57
18.485	0	0.5	0.07	0.49	5.35	0.02	0.15	0.64	2.79	0.03	89.3	97.17	0	96.12	15.53	39.54	0.02	0.05	0.35	0.02	0.03	0.16	0	2.79	0.1	0	0	0	97.79	3.73	0.03	47.3	0.01	0.02	1	12	5.97	5.95	2.98	65.09	130.55	864.97	743.38	1066.02	958.75	902.28	790.95	1032.83	790.52
18.518	0	0.61	0.09	0.53	3.75	0.02	0.15	0.4	2.01	0.05	92.5	94.88	0	96.71	12.38	31.08	0.02	0.05	0.37	0.01	0.05	0.1	0	2.01	0.12	0	0	0	98.6	4.27	0.04	1.71	0.02	0.03	0	12	4.06	5.09	2.86	65.36	128.18	864.69	743.06	1065.12	957.72	902.69	789.76	1030.87	789.37
18.551	0	0.69	0.1	0.55	2.98	0.02	0.14	0.3	2.14	0.07	94.04	92.9	0	96.94	9.5	26.98	0.02	0.04	0.42	0.01	0.07	0.09	0	2.14	0.15	0	0	0	98.35	4.31	0.04	3.97	0.02	0.03	0	12	1.95	4.72	2.68	65.4	128.84	864.09	742.35	1064.33	956.2	901.48	788.66	1030.33	787.95
18.585	0	0.77	0.11	0.57	2.51	0.02	0.14	0.27	1.23	0.12	94.99	90.18	0	96.62	8.89	21.82	0.02	0.04	0.42	0.01	0.12	0.06	0	1.23	0.21	0	0	0	99.11	7.06	0.05	4.71	0.02	0.02	0	12	4.24	5.24	3.04	65.99	127.65	863.82	740.91	1064.57	955.66	902.42	788.25	1030.07	787.1
18.618	0	0.78	0.11	0.57	2.41	0.02	0.14	0.26	1.29	0.15	95.18	89.71	0	96.82	8.27	21.36	0.02	0.04	0.46	0.01	0.15	0.06	0	1.29	0.33	0	0	0	98.92	7.15	0.05	24.7	0.02	0.04	0	12	3.37	4.93	2.93	66.15	129.16	862.91	739.55	1064.49	955.19	901.07	786.35	1030.23	786.01
18.651	0	0.71	0.1	0.56	2.81	0.02	0.14	0.31	1.47	0.16	94.37	91.86	0	96.53	9.76	24.76	0.02	0.05	0.39	0.01	0.16	0.06	0	1.47	0.32	0	0	0	98.72	7.21	0.05	39.41	0.02	0.03	0	12	4.67	5.37	2.91	66.37	129.48	862.23	738.96	1064.82	955.77	900.74	786.86	1030.21	785.66
18.685	0	0.63	0.09	0.53	3.42	0.02	0.16	0.39	2.33	0.17	93.17	93.62	0	96.33	12.21	28.68	0.03	0.07	0.36	0	0.17	0.08	0	2.33	0.43	0	0	0	98.08	5.87	0.06	50	0.02	0.03	0	12	5.74	5.66	2.65	66.69	132.37	862.29	738.21	1065.68	955.78	899.54	787.06	1031.9	785.23
18.718	0	0.59	0.09	0.52	3.84	0.02	0.15	0.45	2.66	0.2	92.31	95.12	0	96.43	12.2	32.58	0.02	0.08	0.31	0	0.2	0.1	0	2.66	0.55	0	0	0.01	97.71	5.69	0.06	56.96	0.02	0.03	0	12	5.92	5.51	2.79	66.78	133	861.73	737.68	1066.15	956.4	899.33	786.66	1032.33	785.15
18.752	0	0.54	0.08	0.5	4.35	0.02	0.15	0.53	3.89	0.19	91.3	96.05	0	96.69	12.87	36.43	0.02	0.1	0.29	0	0.19	0.17	0	3.89	0.73	0	0	0.01	96.6	4.86	0.05	57.9	0.02	0.03	0	12	6.48	5.13	3.11	66.85	132.84	861.04	736.73	1066.65	956.91	899.63	785.89	1032.47	784.85
18.785	0	0.49	0.07	0.49	5	0.02	0.16	0.63	4.98	0.16	90	96.91	0	96.69	13.84	40.11	0.02	0.1	0.29	0	0.16	0.21	0	4.98	0.95	0	0	0.01	96.11	4.38	0.05	52.84	0.02	0.02	0	12	5.77	5.13	3.78	66.79	131.09	861.68	736.68	1067.54	957.02	901.92	785.18	1033	785.17
18.818	0	0.46	0.06	0.49	5.64	0.02	0.16	0.73	5.71	0.12	88.73	97.64	0	96.41	14.06	43.84	0.02	0.11	0.29	0	0.12	0.34	0	5.71	1.01	0	0	0.01	95.83	4.13	0.05	48	0.01	0.02	0	12	5.9	5.54	4.03	66.78	131.29	861.35	736.38	1067.84	957.11	902.07	785.38	1033.36	785.03
18.852	0	0.41	0.06	0.47	6.13	0.02	0.16	0.83	8.18	0.09	87.75	98.11	0	96.08	13.1	48.63	0.02	0.1	0.3	0	0.09	0.51	0	8.18	1.21	0	0	0.02	93.84	3.28	0.05	47.12	0.02	0.02	0	12	5.55	6	3.7	66.69	130.56	862.15	737.19	1067.94	957.46	902.54	785.71	1033.11	785.48
18.885	0	0.4	0.05	0.48	6.59	0.02	0.17	0.91	10.1	0.09	86.82	98.47	0	96.08	12.64	51.6	0.02	0.1	0.31	0	0.09	0.64	0	10.1	1.65	0	0	0.03	93.59	2.97	0.05	57.76	0.02	0.02	0	12	5.74	6.01	3.42	66.87	130.81	863.25	738.43	1067.48	957.41	902.47	786.07	1033.28	786.67
18.918	0	0.38	0.05	0.5	7.1	0.02	0.17	1.01	11.47	0.09	85.79	98.84	0	95.64	11.47	55.42	0.01	0.1	0.31	0	0.09	0.67	0	11.81	2.5	0	0	0.04	93.2	2.92	0.05	54.84	0.02	0.02	0	12	6.46	6.56	3.63	66.97	131.01	863.58	738.61	1067.54	957.34	902.8	786.28	1033.81	787.22
18.952	0	0.37	0.05	0.47	6.51	0.02	0.18	0.94	10.33	0.1	86.98	98.59	0	96.23	10.33	54.88	0.01	0.1	0.3	0	0.1	0.49	0	13.99	2.34	0	0	0.03	91.33	2.83	0.06	55.64	0.02	0.01	0	12	6.13	5.8	3.43	66.92	129.35	863.38	738.01	1067.28	956.72	903.13	785.98	1032.48	785.96
18.985	0	0.37	0.05	0.49	7.28	0.02	0.17	1.05	10.75	0.11	85.44	98.96	0	95.42	10.75	57.03	0.01	0.09	0.3	0	0.11	0.32	0	13.68	2.36	0	0	0.02	93.05	3	0.06	47.94	0.02	0.01	0	12	5.95	6.82	3.71	66.96	129.3	863.24	738.16	1066.89	956.52	903.2	785.73	1032.5	786.38
19.018	0	0.35	0.04	0.5	8.32	0.02	0.18	1.24	11.26	0.09	83.37	99.25	0	95.12	11.26	60.48	0.01	0.09	0.32	0	0.09	0.22	0	15.13	2.48	0	0	0.02	93.65	3.03	0.07	41.61	0.02	0.01	0	12	5.96	7.15	4.15	66.93	129.64	862.77	738.08	1066.77	956.48	903.2	785.78	1032.83	786.67
19.052	0	0.32	0.04	0.48	9.87	0.02	0.21	1.55	12.75	0.09	80.26	99.47	0	95.68	12.75	64.45	0.01	0.1	0.36	0	0.09	0.21	0	18.47	2.08	0	0	0.02	93.97	3.08	0.07	48.52	0.01	0.01	0	12	6.23	6.51	3.91	66.77	129.57	862.1	738.03	1066.4	956.78	902.45	786.3	1032.02	786.32
19.085	0	0.29	0.03	0.47	12.51	0.02	0.23	2.11	15.07	0.07	74.99	99.67	0	95.52	15.07	69.74	0.01	0.1	0.36	0	0.07	0.2	0	19.12	2.14	0	0	0.03	94.59	3.02	0.07	54.74	0.02	0.01	0	12	5.9	6.71	3.94	66.83	129.99	862.12	738.72	1066.37	957.38	902.28	786.63	1032.28	787.13
19.119	0	0.28	0.03	0.47	14.49	0.02	0.31	2.47	17.3	0.05	71.03	99.75	0	95.72	17.3	71.69	0.01	0.1	0.3	0	0.05	0.2	0	23.95	1.71	0	0	0.03	96.11	2.69	0.09	55.82	0.02	0.01	0	12	5.33	6.46	3.81	66.79	130.7	862.3	739.11	1065.94	956.89	901.68	786.81	1032.38	787.23
19.152	0	0.28	0.03	0.48	14.7	0.02	0.31	2.48	16.64	0.04	70.61	99.78	0	95.89	16.64	72.46	0	0.1	0.24	0	0.04	0.14	0	24.89	1.08	0	0	0.03	96.76	2.67	0.09	55.34	0.01	0.01	0	12	5.35	6.25	3.65	66.68	130.32	862.27	739.4	1065.94	957.17	901.68	787.49	1032	787.17
19.185	0	0.29	0.03	0.48	13.99	0.02	0.26	2.32	15.59	0.03	72.03	99.76	0	95.93	15.59	71.75	0	0.09	0.19	0	0.03	0.1	0	22.57	0.67	0	0	0.03	96.81	2.78	0.09	46.09	0.02	0.01	0	12	5.21	6.2	3.59	66.68	129.78	862.34	739.64	1065.58	957.09	901.73	787.4	1031.51	787.31
19.219	0	0.29	0.03	0.5	14.73	0.02	0.23	2.44	14.57	0.02	70.54	99.82	0	95	14.57	74.1	0	0.09	0.16	0	0.02	0.08	0	21.97	0.66	0	0	0.03	97.62	2.7	0.11	66.56	0.02	0.01	0	12	4.62	7.28	3.48	66.53	128.86	863.01	740.52	1065.46	956.9	902.37	788.28	1031.23	787.57
19.252	0	0.31	0.03	0.51	13	0.02	0.21	2.04	12.87	0.03	74	99.77	0	94.63	12.87	71.37	0	0.08	0.19	0	0.03	0.09	0	20.53	0.55	0	0	0.02	97.77	2.76	0.11	57.13	0.02	0.01	0	12	4.41	7.65	3.21	66.49	128.62	863.29	741.44	1064.68	957.05	901.97	788.35	1030.59	788.38
19.285	0	0.35	0.04	0.55	10.36	0.02	0.19	1.47	10.26	0.05	79.29	99.67	0	94.91	10.26	66.03	0	0.07	0.23	0	0.05	0.14	0	19.37	0.51	0	0	0.02	98.19	2.74	0.11	64.12	0.02	0.01	0	12	5.27	7.37	2.49	66.66	129.68	863.4	741.88	1064.52	957.36	900.71	789.65	1030.38	788.29
19.319	0	0.38	0.04	0.57	9.16	0.02	0.15	1.25	8.73	0.05	81.67	99.6	0	95.3	8.73	63.26	0	0.06	0.24	0	0.05	0.14	0	15.21	0.46	0	0	0.01	98.59	3.03	0.11	72.54	0.02	0.02	0	12	5.27	6.96	3.25	66.64	129.89	862.52	741.14	1064	956.54	900.66	788.98	1030.55	788.11
19.352	0	0.43	0.05	0.57	7.56	0.02	0.16	0.96	8.87	0.09	84.88	99.32	0	95.74	8.87	56.8	0.01	0.07	0.3	0	0.09	0.2	0	14.66	0.42	0	0	0.01	98.64	3	0.11	67.55	0.02	0.02	0	12	4.52	6.44	3.12	66.64	131.97	861.87	741.36	1063.71	956.87	899.04	788.97	1031.01	788.39
19.386	0	0.44	0.05	0.58	7.36	0.02	0.14	0.95	8.64	0.12	85.27	99.3	0	96.12	8.64	55.97	0.01	0.07	0.41	0.01	0.12	0.32	0	11.22	0.5	0	0	0.01	99.02	3.85	0.11	54.46	0.02	0.02	0	12	5.06	5.95	3.44	66.76	132.91	860.69	740.92	1063.16	957.06	898.04	788.63	1030.95	788.6
19.419	0	0.43	0.05	0.58	7.88	0.02	0.13	1.04	8.93	0.09	84.24	99.4	0	95.93	8.93	57.82	0.01	0.07	0.4	0.01	0.09	0.35	0	10.41	0.65	0	0	0.01	99.09	3.73	0.11	45.93	0.02	0.02	0	12	5.45	6.19	3.46	66.55	128.88	860.65	740.39	1063.57	957.64	900.18	788.31	1029.06	787.79
19.452	0	0.44	0.05	0.59	7.44	0.02	0.14	0.95	8.88	0.09	85.12	99.3	0	96.33	8.88	56.06	0.01	0.07	0.44	0.01	0.09	0.38	0	11.05	0.8	0	0	0.02	99.01	3.55	0.11	64.67	0.02	0.02	0	12	4.59	5.66	3.78	66.27	127.39	860.35	740	1063.18	957	900.86	787.51	1028.25	787.27
19.486	0	0.43	0.05	0.58	7.59	0.02	0.15	0.96	9.24	0.05	84.82	99.31	0	95.52	9.24	56.45	0	0.07	0.41	0.01	0.05	0.29	0	12.73	0.98	0	0	0.03	98.79	3.04	0.11	56.76	0.02	0.02	0	12	5.29	6.7	3.62	66.25	127.28	860.1	740.12	1062.9	957.13	900.52	788.23	1027.79	787.24
19.519	0	0.43	0.05	0.57	7.75	0.02	0.16	0.98	9.87	0.03	84.51	99.31	0	94.5	9.87	56.58	0	0.07	0.32	0.01	0.03	0.19	0	13.55	1.36	0	0	0.03	98.63	2.67	0.1	57.96	0.02	0.02	0	12	5.67	7.78	3.37	66.11	127.18	860.01	740.3	1062.69	957.31	900.2	788.72	1027.36	787.24
19.552	0	0.4	0.04	0.57	8.68	0.02	0.18	1.14	11.11	0.03	82.64	99.44	0	94.56	11.11	59.06	0	0.07	0.29	0.01	0.03	0.14	0	14.62	1.65	0	0	0.04	98.63	2.57	0.1	66.85	0.01	0.02	0	12	5.8	7.72	3.02	66.13	126.72	860.14	740.39	1062.69	957.59	900.14	788.73	1026.85	787.11
19.586	0	0.39	0.04	0.58	9.44	0.02	0.19	1.28	11.93	0.05	81.11	99.52	0	94.56	11.93	60.98	0.01	0.07	0.3	0.01	0.05	0.25	0	15.26	2.57	0	0	0.04	98.69	2.66	0.08	32.98	0.01	0.02	0	12	5.27	7.72	2.41	66.24	127.67	860.55	741.27	1062.23	957.53	899.05	789.4	1026.7	787.39
19.619	0	0.41	0.04	0.62	8.6	0.02	0.19	1.13	10.05	0.09	82.8	99.47	0	95.56	10.05	59.79	0.01	0.07	0.33	0	0.09	0.46	0	16.41	3.32	0	0	0.03	98.72	2.86	0.08	61.03	0.01	0.02	0	12	4.27	6.65	2.38	66.37	128.32	860.77	742.12	1061.39	956.64	898.38	790.2	1026.67	787.59
19.652	0	0.46	0.05	0.64	7.07	0.02	0.2	0.87	8.63	0.15	85.86	99.22	0	95.39	8.63	54.88	0.01	0.06	0.34	0	0.15	0.59	0	16.84	3.32	0	0	0.03	98.7	2.89	0.07	63.4	0.01	0.03	0	12	4.99	6.85	2.65	66.55	128.18	860.68	742.25	1060.97	956.45	898.45	790.35	1026.61	788.04
19.686	0	0.51	0.06	0.65	5.68	0.02	0.25	0.65	8.06	0.27	88.64	98.69	0	95.67	8.06	48.56	0.01	0.07	0.35	0.01	0.27	0.71	0	19.64	3.21	0	0	0.02	98.6	2.75	0.06	69.15	0.01	0.03	0	12	4.93	6.53	2.28	66.72	127.77	861.05	742.69	1060.64	956.43	898.3	790.47	1026.04	788.16
19.719	0	0.53	0.06	0.64	5.29	0.02	0.25	0.6	7.87	0.24	89.43	98.45	0	95.55	7.87	46.47	0.01	0.07	0.34	0.01	0.24	0.5	0	19.37	3.15	0	0	0.02	98.54	2.92	0.06	54.5	0.01	0.03	0	12	4.52	6.66	2.76	66.7	128.17	861.49	742.07	1060.96	955.3	898.97	789.6	1027.13	787.82
19.753	0	0.56	0.07	0.62	4.61	0.02	0.27	0.51	7.42	0.17	90.78	97.89	0	95.76	7.42	42.65	0.01	0.07	0.35	0.01	0.17	0.33	0	20.06	2.42	0	0	0.01	98.42	3.07	0.05	48.95	0.01	0.04	0	12	4.57	6.42	2.6	66.75	128.17	861.58	742.1	1060.89	955.26	898.8	789.58	1026.96	787.73
19.786	0	0.54	0.06	0.61	4.85	0.02	0.28	0.55	7.63	0.19	90.29	98.09	0	95.7	7.63	44.21	0.01	0.08	0.38	0.01	0.19	0.3	0	21.21	2.1	0	0	0.01	98.16	3.15	0.05	55.66	0.01	0.04	0	12	4.56	6.49	2.32	66.85	127.46	862.31	742.65	1060.93	955.18	899.27	790.16	1026.71	787.83
19.819	0	0.52	0.06	0.6	5.11	0.02	0.27	0.58	7.81	0.18	89.78	98.29	0	95.08	7.81	45.64	0.01	0.1	0.44	0.01	0.18	0.31	0	21.05	1.74	0	0	0.01	98.1	3.1	0.05	58.98	0.01	0.04	0	12	5.92	7.19	2.45	66.97	127.67	862.81	742.39	1061.53	955.2	899.86	790.38	1027.51	787.99
19.853	0	0.55	0.06	0.6	4.66	0.02	0.33	0.52	6.81	0.21	90.69	98	0	95.6	6.81	43.83	0.01	0.11	0.52	0.01	0.21	0.38	0	25.36	1.44	0	0	0.01	97.95	3.27	0.05	45.18	0.01	0.05	0	12	5.1	6.6	2.77	66.86	128.3	862	741.49	1061.88	955.39	899.62	789.12	1027.91	787.54
19.886	0	0.49	0.06	0.59	5.76	0.02	0.31	0.7	8.55	0.29	88.49	98.66	0	96.13	8.55	48.77	0.01	0.12	0.67	0.01	0.29	0.6	0	24.34	1.22	0	0	0.01	98.02	3.62	0.05	60.57	0.01	0.04	0	12	5.22	5.94	3.15	66.98	129.07	860.67	740.5	1061.57	955.3	898.79	788.35	1027.85	787.08
19.919	0	0.42	0.05	0.58	7.66	0.03	0.3	1.03	10.62	0.33	84.67	99.24	0	96.06	10.62	55.88	0.01	0.14	0.76	0.01	0.33	0.96	0	24.16	1.26	0	0	0.02	98.04	3.78	0.05	62.79	0.01	0.04	0	12	6.31	6.03	3.31	67.09	129.76	860.24	740.09	1061.88	955.93	898.55	788.2	1028.31	787.35
19.953	0	0.39	0.04	0.59	8.95	0.03	0.31	1.3	12.53	0.43	82.1	99.41	0	95.81	12.53	59.16	0.02	0.15	0.95	0.02	0.43	1.6	0	24.2	1.28	0	0	0.02	97.92	4.32	0.05	44.03	0.01	0.04	0	12	5.59	6.35	3.23	66.94	129.2	860.76	740.74	1062.56	956.67	899.36	788.75	1028.55	787.71
19.986	0	0.34	0.04	0.58	11.33	0.03	0.32	1.8	14.57	0.45	77.34	99.63	0	95.7	14.57	64.99	0.02	0.16	0.91	0.02	0.45	1.85	0	24.83	1.43	0	0	0.02	97.9	4.32	0.05	55.37	0.01	0.03	0	12	5.96	6.49	3.38	66.96	129.54	860.56	740.38	1062.85	956.76	899.39	788.73	1028.92	787.6
20.019	0	0.33	0.04	0.56	12.31	0.02	0.31	2.04	15.25	0.39	75.39	99.68	0	95.78	15.25	67.16	0.02	0.16	0.6	0.02	0.39	1.56	0	24.43	1.76	0	0	0.03	97.8	4.55	0.05	40.21	0.01	0.03	0	12	4.54	6.39	3.23	66.8	129.45	860.89	741.09	1063.02	956.99	899.53	789.08	1028.98	787.77
20.053	0	0.36	0.04	0.55	9.98	0.02	0.31	1.55	13.97	0.35	80.04	99.49	0	96.68	13.97	61.61	0.02	0.14	0.41	0.02	0.35	0.98	0	23.81	1.84	0	0	0.03	97.41	4.61	0.05	65.08	0.01	0.03	0	12	3.94	5.15	2.79	66.71	131.48	861.88	742.13	1063.06	956.95	898.58	789.59	1030.06	788.53
20.086	0	0.39	0.04	0.55	8.55	0.02	0.33	1.24	12.18	0.3	82.91	99.33	0	96.57	12.18	58.4	0.03	0.12	0.29	0.02	0.3	0.55	0	25.24	1.94	0	0	0.03	97.18	4.21	0.05	72.7	0.01	0.03	0	12	4.26	5.31	2.81	66.85	129.71	862.27	742.59	1062.65	956.88	899.46	789.72	1029.17	788.88
20.12	0	0.38	0.05	0.53	8.15	0.02	0.39	1.16	13.53	0.4	83.7	99.13	0	96.69	13.53	56.13	0.03	0.12	0.28	0.02	0.4	0.47	0	26.37	2.08	0	0	0.03	96.19	3.46	0.05	68.03	0.01	0.03	0	12	4.88	5.13	2.94	66.88	130.22	862.36	742.19	1063.19	957.32	899.65	789.02	1029.87	789.14
20.153	0	0.43	0.06	0.53	6.08	0.02	0.44	0.78	11.08	0.41	87.84	98.45	0	96.98	11.08	49.69	0.03	0.1	0.25	0.02	0.41	0.38	0	28.86	2.06	0	0	0.03	95.29	2.85	0.05	77.62	0.01	0.03	0	12	3.93	4.66	2.76	66.74	130.72	862.98	742.56	1063.85	957.29	899.85	789.65	1030.58	788.95
20.186	0	0.47	0.06	0.53	4.98	0.02	0.45	0.6	9.67	0.48	90.04	97.69	0	97.06	9.67	45.13	0.03	0.09	0.27	0.02	0.48	0.37	0	29.01	1.92	0	0	0.02	94.78	2.59	0.05	86.78	0.01	0.03	0	12	4.19	4.51	2.84	66.85	131.98	862.66	742.29	1064.17	957.32	899.33	790.16	1031.3	788.74
20.22	0	0.48	0.07	0.52	4.44	0.02	0.49	0.52	8.42	0.56	91.11	97.12	0	96.83	8.42	43.55	0.03	0.08	0.24	0.02	0.56	0.34	0	31.17	1.88	0	0	0.02	93.57	2.08	0.05	69.44	0.01	0.03	0	12	4.37	4.91	2.68	66.87	131.54	863.43	742.73	1064.6	957.59	899.99	790.54	1031.52	789.04
20.253	0	0.51	0.07	0.52	3.82	0.02	0.51	0.43	7.85	0.57	92.36	96	0	96.62	7.85	39.56	0.03	0.08	0.22	0.02	0.57	0.25	0	31.48	1.81	0	0	0.02	93.33	1.97	0.05	71.72	0.01	0.03	0	12	3.82	5.23	2.85	66.78	131.78	863.73	742.39	1064.97	957.15	900.39	789.86	1032.17	788.83
20.286	0	0.51	0.07	0.52	3.9	0.02	0.61	0.44	8.23	0.62	92.2	96.07	0	96.55	8.23	39.86	0.03	0.09	0.24	0.02	0.62	0.3	0	34.41	1.79	0	0	0.02	93.24	1.84	0.05	57.19	0.01	0.03	0	12	4.65	5.34	3.05	66.81	131.31	863.35	742.03	1065.11	957.65	900.7	789.62	1032.01	788.96
20.32	0	0.46	0.06	0.51	4.7	0.02	0.62	0.56	8.86	0.69	90.6	97.36	-0.42	96.56	8.86	45.31	0.03	0.11	0.23	0.02	0.69	0.35	0	36.15	1.77	0	0	0.03	92.91	1.61	0.05	65.21	0.01	0.03	0	12	3.32	5.33	2.88	66.67	131.55	864.23	742.88	1065.28	957.34	900.93	790.13	1032.48	789.18
20.353	0	0.44	0.06	0.51	5.12	0.02	0.7	0.63	10.98	0.7	89.77	97.49	-1.06	96.64	10.98	45.68	0.03	0.13	0.34	0.02	0.7	0.65	0	36.67	1.84	0	0	0.03	93.21	1.71	0.05	63.57	0.01	0.03	0	12	3.48	5.2	3.29	66.65	130.99	864.54	742.6	1064.99	956.69	901.63	788.83	1032.61	789.53
20.387	0	0.4	0.06	0.49	5.8	0.02	0.84	0.76	11.23	0.68	88.4	98.04	-2.61	97.04	11.23	50.16	0.03	0.14	0.46	0.02	0.68	1.04	0	41.18	1.84	0	0	0.03	91.89	1.51	0.05	51.21	0.01	0.03	0	12	5.51	4.55	3.73	66.88	130.81	863.58	741.69	1065.05	957.12	901.7	788.83	1032.5	789.47
20.42	0	0.34	0.05	0.46	7.26	0.02	0.9	1.04	12.47	0.62	85.49	98.74	-3.68	96.85	12.47	56.6	0.03	0.17	0.46	0.02	0.62	0.96	0	43.55	1.84	0	0	0.02	90.97	1.35	0.05	48.45	0.01	0.03	0	12	4.79	4.87	3.39	66.79	130.32	863.5	741.57	1065.38	957.48	901.71	788.83	1032.04	788.86
20.453	0	0.31	0.04	0.45	8.8	0.02	0.86	1.33	13.68	0.49	82.41	99.16	-3.67	96.91	13.68	61.36	0.03	0.19	0.52	0.02	0.49	0.88	0	43.03	1.79	0	0	0.02	91.33	1.42	0.05	49.5	0.01	0.03	0	12	4.89	4.77	3.31	66.74	130.36	863.48	741.55	1065.43	957.58	901.63	788.9	1031.99	788.8
20.487	0	0.28	0.04	0.43	9.95	0.02	0.92	1.6	14.89	0.48	80.1	99.31	-4.41	96.86	14.89	64.76	0.03	0.22	0.44	0.02	0.48	0.68	0	44.33	1.71	0	0	0.02	90.36	1.31	0.05	53.03	0	0.03	0	12	4.71	4.85	3.45	66.72	129.83	863.25	741.48	1065.33	957.67	901.87	788.66	1031.69	788.81
20.52	0	0.29	0.04	0.42	9.58	0.02	0.89	1.53	14.11	0.48	80.84	99.27	-4.28	96.39	14.11	64.47	0.03	0.21	0.36	0.02	0.48	0.5	0	44.4	1.62	0	0	0.02	90.08	1.26	0.05	69.74	0.01	0.02	0	12	3.66	5.57	3.31	66.63	131.21	864.16	742.23	1065.52	957.13	901.63	789.15	1032.84	789.17
20.553	0	0.3	0.04	0.43	8.86	0.02	0.76	1.38	12.35	0.41	82.28	99.22	-3.21	96.51	12.35	63.64	0.03	0.21	0.34	0.01	0.41	0.38	0	42.53	1.64	0	0	0.03	90.02	1.31	0.05	79.37	0.01	0.02	0	12	2.54	5.41	3.59	66.53	132.62	864.97	743.08	1065.07	955.92	901.41	789.36	1034.02	789.92
20.587	0	0.34	0.04	0.45	7.13	0.02	0.62	1.03	10.25	0.46	85.75	98.86	-1.5	96.03	10.25	58.54	0.03	0.19	0.39	0.01	0.46	0.49	0	38.93	1.69	0	0	0.04	90.28	1.49	0.05	73.02	0.01	0.02	0	12	4.04	6.07	3.41	66.48	129.79	864.58	743.18	1064.25	956.25	902	789.97	1031.79	789.77
20.62	0	0.36	0.05	0.45	6.29	0.02	0.61	0.87	9.67	0.39	87.41	98.5	-0.93	96.14	9.67	55.07	0.03	0.17	0.41	0.01	0.39	0.42	0	37.92	1.47	0	0	0.05	90.36	1.57	0.06	68.66	0.01	0.02	0	12	4.44	5.92	3.77	66.52	129.96	863.38	742.88	1062.87	956.05	900.99	788.88	1030.94	790.26
20.653	0	0.38	0.05	0.44	5.67	0.02	0.49	0.77	8.46	0.21	88.67	98.2	0	96.75	8.46	53.08	0.03	0.14	0.35	0.01	0.21	0.25	0	34.39	1.17	0	0	0.03	90.02	1.64	0.05	84.2	0.01	0.02	0	12	6.08	5.04	3.77	66.4	129.26	862.38	741.39	1063.01	956.15	900.87	788.51	1030.13	789.02
20.687	0	0.44	0.06	0.46	4.6	0.02	0.45	0.57	7.61	0.13	90.8	97.28	0	96.91	7.61	46.57	0.03	0.11	0.3	0.01	0.13	0.17	0	31.57	1.05	0	0	0.02	91.28	1.96	0.06	88.15	0.01	0.02	0	12	6.52	4.78	3.96	66.33	129.29	862	740.91	1063.25	956.37	900.97	788.29	1030.26	788.87
20.72	0	0.5	0.07	0.48	3.57	0.02	0.44	0.41	6.19	0.08	92.87	95.53	0	97.45	6.19	39.86	0.02	0.08	0.25	0.01	0.08	0.12	0	30.28	0.88	0	0	0.01	91.59	1.99	0.06	86.69	0.01	0.02	0	12	7.11	3.78	3.69	66.44	130.76	861.68	740.89	1062.55	956.09	899.46	788.27	1030.22	788.95
20.754	0	0.6	0.08	0.51	2.77	0.02	0.41	0.29	4.49	0.07	94.45	93.21	0	97.2	4.49	33	0.02	0.06	0.25	0.01	0.07	0.13	0	28.2	0.76	0	0	0.01	92.93	2.35	0.06	81.74	0.01	0.02	0	12	7.29	4.26	3.76	66.41	129.93	861.01	740.51	1062.35	956.31	899.5	788.14	1029.43	788.6
20.787	0	0.62	0.09	0.52	2.66	0.02	0.38	0.27	4.43	0.11	94.67	92.71	0	95.97	4.43	31.49	0.03	0.05	0.39	0.01	0.11	0.22	0	26.22	0.72	0	0	0.01	93.48	2.41	0.06	83.92	0.01	0.02	0	12	6.19	6.15	3.35	66.3	129.72	860.66	740.27	1063.47	957.51	899.62	788.44	1029.34	787.82
20.82	0	0.64	0.09	0.52	2.51	0.02	0.33	0.25	4.4	0.18	94.98	91.66	0	96.39	4.4	29.85	0.03	0.05	0.44	0.01	0.18	0.28	0	23.21	0.48	0	0	0.01	93.31	2.32	0.06	81.22	0.01	0.01	0	12	6.24	5.57	3.25	66.41	130.32	860	740.17	1063.67	958.08	898.98	789.17	1029.3	787.53
20.854	0	0.58	0.08	0.51	2.9	0.02	0.26	0.31	5.05	0.21	94.21	93.65	0	97.23	5.05	33.78	0.02	0.05	0.44	0.01	0.21	0.22	0	19.87	0.35	0	0	0.01	93.04	2.22	0.05	72.93	0.01	0.01	0	12	4.27	4.21	3.78	66.37	130.44	859.85	740.48	1063.47	957.61	899.26	788.7	1029.7	787.79
20.887	0	0.55	0.08	0.5	3.12	0.02	0.24	0.34	4.87	0.2	93.77	94.66	0	97.33	4.87	36.49	0.02	0.05	0.41	0.01	0.2	0.17	0	18.95	0.32	0	0	0.01	92.61	1.9	0.05	60.38	0.01	0.01	0	12	4.37	4.01	4.05	66.55	129.64	860.04	740.55	1063.6	957.59	900.07	788.69	1029.7	787.99
20.92	0	0.57	0.08	0.49	2.97	0.02	0.22	0.31	5.55	0.13	94.06	93.69	0	97.46	5.55	34.28	0.03	0.05	0.26	0.01	0.13	0.08	0	16.02	0.27	0	0	0.01	92.64	1.63	0.04	64.83	0.01	0.01	0	12	3.78	3.77	3.79	66.5	129.9	861.01	740.76	1063.89	956.97	900.3	788.65	1030.2	787.76
20.954	0	0.54	0.08	0.48	3.24	0.02	0.18	0.34	5.65	0.1	93.51	94.82	0	96.83	5.65	36.89	0.03	0.05	0.22	0.01	0.1	0.06	0	13.2	0.23	0	0	0.01	92.64	1.41	0.03	56.86	0.01	0.01	0	12	4.35	4.91	3.59	66.48	129.78	861.56	740.52	1064.38	956.95	900.71	788.57	1030.49	787.54
20.987	0	0.52	0.07	0.48	3.43	0.02	0.17	0.37	5.61	0.1	93.13	95.44	0	96.9	5.61	38.89	0.03	0.06	0.22	0.02	0.1	0.08	0	12.93	0.22	0	0	0.01	92.29	1.29	0.03	70.71	0.01	0.01	0	12	4.99	4.79	3.77	66.57	128.93	861.4	740.46	1064.38	957.35	901.21	788.47	1030.14	787.81
21.02	0	0.49	0.07	0.47	3.76	0.02	0.16	0.42	6.3	0.13	92.47	96.1	0	96.96	6.3	41.26	0.02	0.07	0.28	0.02	0.13	0.11	0	12.09	0.2	0	0	0.01	91.96	1.13	0.03	84.39	0.01	0.01	0	12	6.12	4.68	3.93	66.66	129.83	861.08	740.14	1064.46	957.71	900.82	788.28	1030.65	788.19
21.054	0	0.49	0.07	0.47	3.69	0.02	0.15	0.41	5.63	0.17	92.62	96.09	0	97.31	5.63	41.55	0.02	0.07	0.31	0.01	0.17	0.16	0	11.15	0.19	0	0	0.01	91.64	1.02	0.03	59.11	0.01	0.01	0	12	4.28	4.06	3.61	66.37	128.26	861.99	740.94	1064.5	957.36	901.71	788.53	1029.98	787.9
21.087	0	0.47	0.06	0.47	3.93	0.02	0.15	0.45	5.64	0.25	92.14	96.61	0	96.69	5.64	43.75	0.02	0.07	0.37	0.01	0.25	0.22	0	12.27	0.23	0	0	0.01	91.28	0.94	0.03	68.65	0.01	0.01	1	18	4.49	5.13	3.92	66.45	128.98	862.16	741.08	1064.8	957.54	901.94	788.54	1030.91	788.54
21.121	0	0.49	0.07	0.46	3.49	0.02	0.16	0.39	5.3	0.27	93.03	95.51	0	96.52	5.3	40.76	0.02	0.06	0.27	0.01	0.27	0.21	0	12.23	0.26	0	0	0.01	90.61	0.75	0.02	56.99	0.01	0.01	0	18	3.84	5.39	3.11	66.42	129.48	864.18	742.53	1065.05	957.2	902.02	789.49	1031.51	789.05
21.154	0	0.54	0.08	0.5	3.15	0.02	0.16	0.33	4.71	0.26	93.7	94.79	0	95.96	4.71	37.21	0.03	0.06	0.3	0.02	0.26	0.3	0	11.5	0.26	0	0	0.01	92.23	0.81	0.02	60.88	0.01	0.01	0	18	3.85	6.16	3.48	66.31	129.62	865.25	742.59	1065.52	956.31	903.12	789.42	1032.75	789.29
21.187	0	0.56	0.08	0.52	3.22	0.02	0.15	0.33	4.2	0.31	93.57	95.39	0	96.4	4.2	37.82	0.03	0.06	0.32	0.02	0.31	0.4	0	11.24	0.32	0	0	0.01	93.22	0.95	0.03	57.03	0.01	0.01	0	18	4.55	5.57	3.72	66.32	128.68	865.2	742.02	1065.76	956.34	903.89	788.88	1032.57	789.09
21.221	0	0.58	0.08	0.53	3.14	0.02	0.15	0.32	4.43	0.33	93.71	95.13	0	95.94	4.43	36.55	0.03	0.06	0.32	0.02	0.33	0.51	0	11.25	0.39	0	0	0.02	93.77	0.98	0.02	58.92	0.01	0.01	0	18	4.91	6.19	4.07	66.34	128.48	865.24	741.87	1065.99	956.31	904.49	788.82	1032.97	789.3
21.254	0	0.6	0.08	0.55	3.01	0.02	0.17	0.3	4.87	0.37	93.98	94.52	0	96.82	4.87	34.5	0.03	0.06	0.39	0.02	0.37	0.8	0	12.1	0.54	0	0	0.02	94.28	1.13	0.02	59.32	0.01	0.01	0	18	4.42	4.92	4.49	66.22	129.53	865.33	741.25	1066.88	956.35	904.87	787.73	1034.38	789.32
21.287	0	0.58	0.08	0.56	3.34	0.02	0.18	0.34	5.52	0.41	93.31	95.59	0	96.33	5.52	36.77	0.03	0.06	0.36	0.02	0.41	0.72	0	12.7	0.68	0	0	0.02	94.83	1.21	0.02	59.05	0.01	0.01	0	18	3.85	5.67	4.12	66.23	129.57	866.01	741.81	1067.05	956.18	904.92	788.48	1034.5	789.2
21.321	0	0.58	0.08	0.56	3.48	0.02	0.19	0.35	6.14	0.37	93.03	95.84	0	96	6.14	37.19	0.03	0.06	0.34	0.02	0.37	0.79	0	13.66	0.71	0	0	0.02	95.18	1.3	0.02	55.18	0.01	0.01	0	18	4.39	6.11	4.24	66.25	129.72	866.29	741.05	1068.16	956.44	905.68	787.98	1035.4	788.86
21.354	0	0.57	0.07	0.55	3.69	0.02	0.19	0.38	6.63	0.27	92.63	96.25	0	95.4	6.63	38.19	0.03	0.06	0.3	0.02	0.27	0.63	0	13.8	0.7	0	0	0.02	95.55	1.49	0.02	80.9	0.01	0.01	0	18	3.38	6.84	4.04	66.15	130.12	867.19	742	1067.86	955.8	905.61	788.47	1035.72	789.27
21.388	0	0.59	0.08	0.56	3.55	0.02	0.22	0.37	6.85	0.2	92.9	95.87	0	95.42	6.85	36.51	0.03	0.06	0.36	0.02	0.2	0.7	0	15.49	0.67	0	0	0.01	95.95	1.97	0.03	85.49	0.01	0.01	0	18	3.11	6.81	4.19	66.24	129.75	867.91	742.59	1067.14	954.56	905.94	788.72	1035.68	789.58
21.421	0	0.57	0.08	0.54	3.65	0.02	0.27	0.39	7.81	0.22	92.71	95.74	0	96.55	7.81	36.86	0.03	0.05	0.38	0.02	0.22	0.89	0	18.58	0.74	0	0	0.01	95.2	2.01	0.03	85.14	0.01	0.01	0	18	2.88	5.34	4.54	66.34	130.99	867.96	742.9	1066.69	953.95	905.46	788.63	1036.45	790.24
21.454	0	0.59	0.08	0.54	3.2	0.02	0.31	0.33	7.41	0.24	93.61	94.22	0	95.86	7.41	33.69	0.03	0.04	0.37	0.02	0.24	1.07	0	20.66	0.86	0	0	0.02	94.39	1.92	0.03	61.72	0.01	0	0	18	3.49	6.29	5.25	66.4	132.39	866.36	741.38	1066.56	953.66	904.71	787.43	1037.08	789.93
21.488	0	0.6	0.09	0.54	3.05	0.02	0.46	0.32	7.71	0.33	93.91	93.29	0	96.63	7.71	32.36	0.04	0.04	0.44	0.03	0.33	1.6	0	27.26	0.98	0	0	0.02	93.72	1.98	0.02	81.11	0.01	0	0	18	3.93	5.22	5.28	66.61	132.64	866.17	740.86	1067.21	954.34	904.82	786.92	1037.43	789.82
21.521	0	0.54	0.08	0.52	3.6	0.02	0.54	0.4	8.86	0.39	92.8	94.99	0	97	8.86	36.65	0.04	0.04	0.38	0.03	0.39	1.3	0	30.95	0.89	0	0	0.02	93.3	1.95	0.02	83.17	0.01	0	0	18	4.68	4.62	4.94	66.67	131.42	866.87	740.36	1068.11	954.69	905.82	786.65	1037.22	789.1
21.554	0	0.54	0.08	0.5	3.35	0.02	0.6	0.37	9.04	0.44	93.3	93.87	0	96.79	9.04	34.63	0.04	0.03	0.36	0.04	0.44	1.01	0	32.06	0.79	0	0	0.01	92.67	1.86	0.02	79.66	0.01	0	0	18	4.27	4.97	4.87	66.63	130.58	866.9	740.47	1067.67	954.27	905.95	786.65	1036.51	788.84
21.588	0	0.52	0.08	0.49	3.67	0.02	0.65	0.42	10.45	0.47	92.67	94.57	0	96.61	10.45	35.8	0.05	0.03	0.38	0.04	0.47	0.69	0	32.86	0.78	0	0	0.01	93.09	2.33	0.02	71.43	0.01	0	0	18	4.36	5.25	5.09	66.69	129.38	866.71	740.47	1067.22	954.02	906.42	786.56	1035.78	788.83
21.621	0	0.54	0.09	0.47	3.25	0.02	0.68	0.36	10.84	0.5	93.51	92.47	0	96.08	10.84	31.94	0.05	0.03	0.34	0.04	0.5	0.52	0	32.2	0.81	0	0	0.01	92.61	2.41	0.02	63.77	0.01	0.01	0	18	5.89	6.01	5.23	66.7	129.45	866.01	739.75	1067.14	954.24	906.15	786.46	1035.59	788.69
21.654	0	0.55	0.08	0.49	3.33	0.02	0.7	0.38	9.86	0.38	93.33	93.46	0	96.97	9.86	33.5	0.05	0.03	0.31	0.03	0.38	0.58	0	33.86	1	0	0	0.02	92.93	2.76	0.02	58.36	0.01	0.01	0	18	6.39	4.67	5.15	66.54	130.7	866.36	739.62	1067.47	954.46	905.81	785.79	1036.47	789.11
21.688	0	0.54	0.08	0.48	3.12	0.02	0.81	0.35	7.5	0.27	93.76	93.26	-0.67	95.84	7.5	34.68	0.05	0.03	0.27	0.03	0.27	0.55	0	38.93	0.93	0	0	0.03	91.35	2.4	0.02	61.64	0.01	0.01	0	18	6.68	6.31	5.22	66.62	130.53	865.94	740.43	1066.05	954.24	905.09	786.33	1035.57	790
21.721	0	0.53	0.08	0.46	3.13	0.02	0.87	0.36	8.43	0.26	93.75	92.72	-1.07	96.29	8.43	34.01	0.05	0.04	0.28	0.03	0.26	0.57	0	39.44	0.97	0	0	0.04	90.99	2.29	0.02	90.57	0.01	0.01	0	18	8.57	5.71	4.44	66.77	129.16	864.92	740.88	1065.29	955.9	904.02	787.93	1033.17	789.92
21.755	0	0.54	0.09	0.44	2.59	0.02	0.95	0.29	7.46	0.47	94.83	88.91	-1.37	96.6	7.46	30.74	0.06	0.04	0.42	0.03	0.47	0.85	0	40.91	0.9	0	0	0.05	88.49	1.96	0.02	92.64	0.01	0.01	0	18	9.07	5.27	4.2	66.7	130.13	864	740.72	1064.74	956.24	902.57	788.14	1032.69	789.8
21.788	0	0.6	0.11	0.43	1.84	0.02	1	0.2	5.65	0.45	96.31	79.17	-0.97	95.27	5.65	23.13	0.06	0.04	0.43	0.03	0.45	0.71	0	40.93	0.96	0	0	0.07	86.82	1.8	0.02	94.86	0.01	0.01	0	18	7.92	6.99	4.27	66.49	128.8	864.06	740.62	1065.15	955.93	903.55	788.63	1032.35	788.97
21.821	0	0.66	0.12	0.44	1.56	0.02	0.99	0.16	4.59	0.59	96.89	73.44	-0.6	95.02	4.59	19.03	0.06	0.03	0.52	0.03	0.59	0.65	0	40.38	1.09	0	0	0.1	86.97	1.79	0.02	95.54	0.01	0.01	0	18	7.93	7.25	4.47	66.5	129.36	863.97	740.61	1064.98	955.55	903.37	788.71	1032.73	789.1
21.855	0	0.61	0.13	0.37	1.28	0.02	1.31	0.14	4.38	0.62	97.38	59.64	-2.16	96.09	4.38	16.63	0.07	0.03	0.65	0.03	0.62	0.53	0	45.01	1.3	0	0	0.13	81.56	1.31	0.02	98.34	0.01	0.01	0	18	6.38	6	4.12	66.41	128.65	863.75	740.75	1064.56	955.33	902.99	788.55	1031.64	788.36
21.888	0	0.56	0.13	0.31	1.13	0.02	1.22	0.13	4.13	0.36	97.55	48.47	-1.51	97.04	4.13	15.53	0.06	0.03	0.58	0.04	0.36	0.27	0	43.56	1.29	0	0	0.16	77.04	1.12	0.01	96.69	0.01	0.01	0	18	6.14	4.56	4.06	66.66	129.43	863.75	740.9	1064.21	955.12	902.35	788.24	1031.78	788.57
21.921	0	0.48	0.14	0.24	0.94	0.03	1.45	0.12	5.01	0.29	97.1	30.81	-2.27	97.41	5.01	13.52	0.05	0.04	0.69	0.05	0.29	0.22	0	45.36	1.29	0	0	0.28	69.74	0.83	0.01	91.2	0.01	0.01	0	18	7.54	3.86	4.47	66.9	130.92	863.06	739.83	1064.94	955.56	902.06	787.89	1032.98	788.52
21.955	0	0.4	0.14	0.19	0.87	0.03	1.31	0.13	6.6	0.24	97.38	20.37	-1.53	97.48	6.6	13.49	0.04	0.04	0.76	0.06	0.24	0.15	0	41.99	1.49	0	0	0.56	62.88	0.66	0.01	96.53	0.01	0.01	0	18	7.78	3.72	4.15	66.87	130.53	863.95	739.99	1065.59	955.78	902.68	788.06	1033.21	788.42
21.988	0	0.34	0.13	0.15	0.78	0.02	1.04	0.14	6.39	0.18	97.92	13.73	-0.26	97.25	6.39	14.76	0.04	0.04	0.64	0.05	0.18	0.08	0	38.27	1.36	0	0	0.88	55.7	0.57	0.01	95.45	0.01	0.01	0	18	7.76	4.17	4.07	66.97	130.05	863.99	739.98	1065.69	955.71	902.91	788.51	1032.96	788.08
22.021	0	0.29	0.12	0.13	0.76	0.02	0.78	0.15	5.72	0.18	98.44	11.87	0	97.89	5.72	17.47	0.03	0.05	0.5	0.03	0.18	0.06	0	34.22	1.37	0	0	1.12	50.91	0.57	0.01	85.21	0.01	0.01	0	18	6.02	2.82	3.97	66.8	131.03	864.43	740.35	1065.37	954.94	902.37	787.86	1033.4	788.12
22.055	0	0.23	0.11	0.1	0.79	0.02	0.58	0.18	5.69	0.2	98.43	10.78	0	97.38	5.69	22.38	0.03	0.05	0.36	0.02	0.2	0.06	0	30.35	1.34	0	0	0.69	44.66	0.58	0.01	65.29	0.01	0.01	0	18	5.25	3.92	4.44	66.5	129.86	864.84	740.66	1065.8	954.84	903.85	788.04	1033.71	788.39
22.088	0	0.2	0.09	0.1	0.98	0.02	0.56	0.24	5.83	0.2	98.05	16.61	0	96.86	5.83	29.21	0.02	0.05	0.26	0.02	0.2	0.07	0	31.71	1.43	0	0	0.39	44.04	0.58	0.01	64.67	0.01	0.01	0	18	5.6	4.85	4.6	66.6	130.24	864.58	740.71	1065.8	955.17	903.73	788.12	1033.97	788.82
22.122	0	0.17	0.08	0.09	1.03	0.02	0.53	0.29	4.81	0.25	97.95	17.48	0	96.97	4.81	34.35	0.02	0.05	0.24	0.01	0.25	0.19	0	33.11	1.5	0	0	0.13	39.67	0.46	0.01	68.02	0.01	0.01	0	18	5.92	4.67	4.59	66.65	131.01	864.46	740.7	1065.84	955.48	903.31	787.95	1034.31	789.15
22.155	0	0.14	0.07	0.08	1.08	0.02	0.44	0.35	4.11	0.24	97.83	18.15	0	96.95	4.11	39.47	0.02	0.06	0.24	0.01	0.24	0.15	0	31.59	1.67	0	0	0.14	35.12	0.43	0.01	69.23	0.01	0.01	0	18	4.76	4.7	4.24	66.45	130.39	865.51	741.21	1066.23	955.1	903.97	788.31	1034.36	788.79
22.188	0	0.12	0.06	0.07	1.42	0.02	0.38	0.51	4.04	0.2	97.17	28.55	0	96.6	4.04	48.86	0.01	0.06	0.25	0.01	0.2	0.15	0	32.01	1.42	0	0	0.09	33.05	0.45	0.01	80.23	0.01	0.01	0	18	3.4	5.27	3.95	66.43	129.75	866.77	742.11	1066.09	954.4	904.55	788.41	1034.3	788.94
22.222	0	0.08	0.05	0.05	1.41	0.02	0.35	0.67	4.37	0.23	97.18	37.78	0	96.85	4.37	55.14	0.01	0.06	0.32	0.01	0.23	0.18	0	31.99	1.39	0	0	0.1	21.81	0.37	0.01	91.58	0.01	0.01	0	18	3.84	4.87	4.13	66.56	130.51	867.52	743.06	1065.66	953.92	904.52	789.14	1035.02	790.07
22.255	0	0.07	0.04	0.05	1.62	0.02	0.33	0.81	4.67	0.27	96.77	47.36	0	96.86	4.67	59.62	0.01	0.07	0.35	0.01	0.27	0.15	0	32.39	1.41	0	0	0.09	20.83	0.34	0.01	87.39	0.01	0.01	0	18	4.24	4.85	3.9	66.56	130.08	867.99	743.53	1066.1	954.62	904.95	789.81	1035.03	790.36
22.288	0	0.06	0.04	0.04	1.78	0.02	0.32	1.01	5.75	0.32	96.44	54.61	0	96.45	5.75	63.76	0.01	0.08	0.4	0.01	0.32	0.16	0	31.88	1.26	0	0	0.07	17	0.3	0.01	89.22	0.01	0.02	0	18	4.6	5.49	4.06	66.62	130.03	868.15	743.5	1066.35	954.72	905.35	789.8	1035.38	790.61
22.322	0	0.05	0.04	0.03	1.83	0.02	0.3	1.21	6.98	0.47	96.35	59.35	0	96.61	6.98	66.99	0.01	0.09	0.49	0.02	0.47	0.17	0	31.05	1.09	0	0	0.07	11.01	0.22	0.01	93.75	0.01	0.02	0	18	4.33	5.26	4.35	66.61	130.16	868.63	743.47	1066.89	954.56	906.1	789.55	1036.25	790.81
22.355	0	0.05	0.03	0.03	2.03	0.02	0.29	1.38	8.17	0.52	95.94	61.12	0	96.95	8.17	69.06	0.01	0.1	0.48	0.03	0.52	0.14	0	29.91	0.92	0	0	0.06	10.99	0.22	0.01	89.91	0.01	0.02	0	18	4.41	4.7	4.1	66.66	130.36	868.7	743.66	1066.63	954.43	905.64	789.88	1035.99	790.7
22.389	0	0.04	0.03	0.03	2.14	0.02	0.28	1.55	9.12	0.43	95.73	63.22	0	96.88	9.12	70.95	0.01	0.09	0.45	0.03	0.43	0.12	0	29.13	0.72	0	0	0.06	8.86	0.2	0.01	94.87	0.01	0.03	0	18	3.16	4.83	4.03	66.75	131.75	868.47	743.43	1066.21	953.57	904.59	789.23	1036.33	790.3
22.422	0	0.04	0.03	0.03	2.25	0.02	0.24	1.64	10.14	0.34	95.51	57.02	0	96.9	10.14	71.36	0.01	0.08	0.36	0.04	0.34	0.08	0	25.49	0.55	0	0	0.07	8.95	0.19	0.01	93.15	0.01	0.04	0	18	2.92	4.79	4.07	66.81	131.24	868.58	743.44	1066.12	953.42	904.87	788.95	1036.11	790.28
22.455	0	0.04	0.03	0.03	2.02	0.02	0.22	1.46	9.05	0.26	95.97	50.62	0	96.87	9.05	69.69	0.01	0.06	0.26	0.04	0.26	0.05	0	23.96	0.47	0	0	0.08	8.03	0.17	0.01	93.5	0.01	0.05	0	18	3.56	4.84	4.08	66.86	130.57	868.66	743.61	1065.95	953.53	905.17	789.27	1035.74	790.47
22.489	0	0.04	0.04	0.03	1.92	0.02	0.26	1.32	8.07	0.22	96.17	55.14	0	96.17	8.07	68.19	0.01	0.05	0.25	0.04	0.22	0.07	0	27.71	0.45	0	0	0.08	9.57	0.2	0.01	85.94	0.01	0.05	0	18	2.26	5.88	4.12	66.77	125.86	869	743.54	1064.87	952.25	907.1	788.23	1032.95	789.49
22.522	0	0.05	0.04	0.03	1.79	0.02	0.24	1.2	6.75	0.16	96.42	50.93	0	97.03	6.75	67.09	0.01	0.04	0.19	0.03	0.16	0.07	0	26.7	0.39	0	0	0.07	10.01	0.18	0.01	75.14	0.01	0.05	0	18	3.41	4.57	4.02	67.1	126.57	868.38	743.54	1062.45	950.48	905.11	788.04	1031.67	789.51
22.555	0	0.05	0.04	0.03	1.62	0.02	0.21	1.07	5.8	0.15	96.76	43.48	0	96.8	5.8	65.24	0.01	0.03	0.21	0.02	0.15	0.1	0	24.83	0.32	0	0	0.05	9.73	0.2	0.01	71.47	0.01	0.04	0	18	4.62	4.96	5.08	67.17	131.2	866.94	742.35	1064.59	952.29	904.35	788.04	1035.53	790.49
22.589	0	0.05	0.04	0.03	1.32	0.02	0.18	0.87	5.6	0.14	97.36	28.04	0	97.42	5.6	60.64	0.01	0.02	0.22	0.02	0.14	0.12	0	20.96	0.29	0	0	0.04	7.37	0.16	0.01	67.08	0.01	0.04	0	18	2.95	3.85	5.09	67.18	131.3	866.24	742.46	1064.51	952.96	903.9	787.37	1035.15	790.51
22.622	0	0.05	0.05	0.03	1.12	0.02	0.19	0.71	4.9	0.12	97.76	22.33	0	97.25	4.9	56.53	0.01	0.01	0.16	0.01	0.12	0.05	0	21.29	0.24	0	0	0.03	7	0.14	0.01	84.03	0.01	0.03	0	18	2.37	4.17	4.89	67.11	130.87	866.63	742.79	1064.84	953.25	904.27	787.62	1035.1	790.47
22.655	0	0.06	0.05	0.03	0.94	0.02	0.19	0.6	4.43	0.13	98.13	15.67	0	96.89	4.43	52.61	0.01	0.01	0.17	0.01	0.13	0.04	0	19.79	0.23	0	0	0.03	5.33	0.11	0	85.83	0.01	0.03	0	18	3.36	4.81	4.72	67.2	130.62	866.57	742.83	1064.43	953.21	903.99	787.97	1034.58	790.49
22.689	0	0.05	0.05	0.03	0.94	0.02	0.18	0.61	4.38	0.14	98.12	16.33	0	96.79	4.38	53.27	0.01	0.01	0.18	0.01	0.14	0.05	0	19.74	0.31	0	0	0.04	4.49	0.09	0	82.03	0.01	0.02	0	18	4.27	4.97	5.09	67.19	131.04	866	742.22	1064.02	952.43	903.68	788.06	1034.7	790.23
22.722	0	0.06	0.06	0.03	0.8	0.02	0.21	0.5	4.62	0.2	98.39	12.69	0	96.65	4.62	48.42	0.02	0.01	0.22	0.01	0.2	0.1	0	20.91	0.38	0	0	0.05	4.27	0.1	0	91.67	0.01	0.02	0	18	5.12	5.2	4.54	66.96	130.24	865.36	742.54	1063.82	953.75	903.07	789.16	1033.32	790.09
22.756	0	0.07	0.07	0.03	0.62	0.02	0.22	0.37	4.25	0.41	98.75	7.07	0	96.84	4.25	41.38	0.02	0.01	0.39	0.01	0.41	0.4	0	19.91	0.41	0	0	0.1	4.07	0.1	0	90.45	0.01	0.02	0	18	4.26	4.89	4.56	66.78	130.62	865.42	742.35	1064.01	953.48	903.03	788.7	1033.65	789.81
22.789	0	0.07	0.08	0.03	0.51	0.02	0.27	0.29	4.69	0.54	98.98	4.83	0	96.77	4.69	34.89	0.02	0.01	0.43	0.01	0.54	0.52	0	21.35	0.46	0	0	0.08	3.95	0.11	0	91.15	0.01	0.02	0	18	4.11	5	4.48	66.69	130.56	865.12	742.17	1064.24	953.81	902.96	788.82	1033.51	789.49
22.822	0	0.08	0.09	0.03	0.42	0.02	0.34	0.23	4.86	0.86	99.16	3.75	0	96.81	4.86	29.31	0.02	0.01	0.55	0.02	0.86	0.73	0	23.64	0.61	0	0	0.06	3.87	0.11	0	95	0.01	0.02	0	18	5.43	4.93	4.05	66.66	129.37	865.9	742.77	1064.99	955.38	903.85	789.35	1033.22	790.19
22.856	0	0.08	0.1	0.03	0.36	0.02	0.39	0.19	4.38	0.9	99.21	3.21	0	97.09	4.38	25.56	0.02	0.01	0.56	0.02	0.9	0.71	0	25.41	0.73	0	0	0.04	3.3	0.1	0	94.49	0.01	0.02	0	18	5.04	4.47	3.9	66.62	128.83	865.91	742.86	1065	955.46	903.95	789.5	1032.78	789.91
22.889	0	0.09	0.11	0.03	0.31	0.02	0.42	0.16	4.2	0.76	99.17	2.22	0	97.19	4.2	21.06	0.02	0.01	0.54	0.03	0.76	0.65	0	25.19	0.84	0	0	0.03	3.55	0.1	0	93.21	0.01	0.02	0	18	4.62	4.28	3.56	66.65	128.54	866.28	743.05	1065.15	955.52	904	789.61	1032.54	789.66
22.922	0	0.1	0.12	0.03	0.28	0.02	0.48	0.14	4.02	0.51	99.04	1.92	0	97.42	4.02	17.49	0.02	0.01	0.45	0.04	0.51	0.36	0	26.9	0.9	0	0	0.03	3.61	0.09	0	93.68	0.01	0.02	0	18	4.02	3.84	3.72	66.71	130.15	866.15	742.95	1065.31	955.34	903.39	789.36	1033.55	789.78
22.956	0	0.11	0.14	0.03	0.24	0.02	0.72	0.11	3.57	0.37	98.57	2.31	0	97.48	3.57	13.26	0.02	0.01	0.35	0.04	0.37	0.2	0	33.47	0.74	0	0	0.04	3.9	0.1	0	91.82	0.01	0.02	0	18	3.96	3.73	3.64	66.67	130.66	867.28	743.01	1066.1	954.99	904.03	789.31	1034.68	789.78
22.989	0	0.11	0.14	0.03	0.23	0.02	0.77	0.11	3.32	0.24	98.45	2.46	0	97.68	3.32	12.61	0.02	0.01	0.28	0.03	0.24	0.14	0	34.91	0.67	0	0	0.04	3.81	0.09	0	85.55	0.01	0.01	0	18	4.27	3.3	3.84	66.8	131.25	867.22	742.74	1066.69	955.49	904.21	788.96	1035.45	790.05
23.022	0	0.1	0.13	0.03	0.25	0.02	0.73	0.12	4.05	0.16	98.54	2.59	0	97.46	4.05	14.38	0.02	0.02	0.25	0.02	0.16	0.12	0	33.81	0.6	0	0	0.04	3.86	0.08	0	74.99	0.01	0.01	0	18	4.77	3.76	4.31	66.77	131.43	866.86	741.64	1067.8	955.75	904.98	788.53	1036.41	789.56
23.056	0	0.1	0.13	0.03	0.26	0.02	0.79	0.12	4.01	0.11	98.42	3.11	0	97.54	4.01	15.02	0.02	0.02	0.25	0.02	0.11	0.13	0	35.52	0.5	0	0	0.04	3.42	0.06	0	74.45	0.01	0.01	0	18	5.56	3.6	4.39	66.58	131.58	867.08	741.15	1069.43	957.17	905.91	788.28	1037.49	789.71
23.089	0	0.1	0.12	0.03	0.28	0.02	0.72	0.14	4.02	0.08	98.55	3.7	0	97.53	4.02	17.99	0.02	0.02	0.24	0.01	0.08	0.12	0	34.78	0.36	0	0	0.02	3.58	0.06	0	60.51	0.01	0.01	0	18	4.41	3.61	4.01	66.54	131.19	868.96	742.27	1070.6	957.59	907.23	788.77	1038.42	790.22
23.123	0	0.09	0.11	0.03	0.32	0.02	0.67	0.16	3.57	0.05	98.66	4.98	0	97.73	3.57	21.69	0.02	0.03	0.15	0.01	0.05	0.07	0	34.95	0.24	0	0	0	4.27	0.06	0	90.17	0.01	0.01	0	18	4.94	3.19	3.8	66.64	132.52	870.32	742.97	1071.33	957.43	907.42	789.95	1039.95	790.71
23.156	0	0.09	0.1	0.03	0.37	0.02	0.59	0.19	3.55	0.06	98.82	6.17	0	97.88	3.55	25.65	0.02	0.04	0.13	0.01	0.06	0.06	0	33.81	0.19	0	0	0	4.56	0.06	0	88.87	0.01	0	0	18	4.68	2.85	3.65	66.53	132.66	872.45	742.96	1072.95	957.08	909.07	789.29	1041.72	790.7
23.189	0	0.08	0.09	0.03	0.41	0.02	0.49	0.21	3.47	0.06	99.03	6.61	0	97.9	3.47	29.05	0.02	0.05	0.1	0.01	0.06	0.05	0	31.34	0.15	0	0	0	4.88	0.06	0	80.99	0.01	0	0	18	5.74	2.78	4.29	66.57	132.6	873.48	742.49	1074.42	956.99	911.01	789.08	1043.6	791.04
23.223	0	0.08	0.08	0.03	0.5	0.02	0.36	0.27	3.61	0.05	98.99	7.42	0	98.13	3.61	34.48	0.01	0.06	0.07	0.01	0.05	0.05	0	27.44	0.12	0	0	0	5.59	0.04	0	82.74	0.01	0	0	18	5.13	2.2	4.36	66.46	133.63	875.45	742.8	1076.17	956.82	912.44	788.97	1046.04	791.44
23.256	0	0.07	0.07	0.03	0.58	0.02	0.3	0.32	3.66	0.06	98.84	8.22	0	98.33	3.66	38.3	0.01	0.06	0.06	0.01	0.06	0.06	0	25.01	0.09	0	0	0	6.15	0.04	0	87.09	0.01	0	0	18	4.74	1.62	4.37	66.25	132.01	877.38	742.88	1077.99	956.98	915.09	788.76	1047.07	791.27
23.289	0	0.08	0.08	0.03	0.56	0.02	0.25	0.3	3.16	0.06	98.87	6.17	0	98.34	3.16	37.42	0.01	0.06	0.06	0.01	0.06	0.06	0	22.03	0.06	0	0	0	6.99	0.03	0	79.26	0.01	0	0	18	5.16	1.6	4.69	66.37	133.33	879.26	742.64	1079.8	956.45	916.64	788.39	1049.93	791.63
23.323	0	0.08	0.07	0.03	0.62	0.02	0.18	0.33	3.36	0.06	98.76	4.48	0	98.48	3.36	39.46	0.01	0.06	0.07	0.01	0.06	0.06	0	15.79	0.04	0	0	0	7.89	0.03	0	87.08	0.01	0	0	18	5.5	1.13	4.84	66.3	132.63	880.96	742.57	1081.37	956.46	918.74	788.09	1051.33	791.77
23.356	0	0.08	0.08	0.03	0.58	0.02	0.18	0.3	4	0.06	98.85	3.19	0	98	4	36.47	0.01	0.06	0.07	0.01	0.06	0.05	0	14.4	0.04	0	0	0	8.34	0.03	0	72.17	0.01	0	0	18	5.51	2.55	5.27	66.27	134	882.66	742.34	1083.55	956.21	920.53	788.05	1054.47	792.12
23.39	0	0.08	0.08	0.03	0.57	0.02	0.16	0.29	4.95	0.05	98.85	2.04	0	98.76	4.95	34.74	0.01	0.06	0.07	0.01	0.05	0.03	0	10.43	0.03	0	0	0	9.44	0.02	0	85.85	0.01	0	0	18	4.89	0.12	5.06	66.31	132.71	884.48	742.63	1085.45	956.67	922.72	788.45	1055.38	791.73
23.423	0	0.09	0.08	0.03	0.59	0.02	0.14	0.28	5.91	0.05	98.83	1.94	0	98.7	5.91	33.41	0.01	0.06	0.06	0.01	0.05	0.01	0	7.24	0.03	0	0	0	11.11	0.03	0	84.4	0.01	0	0	18	5.7	0.35	4.85	66.35	134.3	886.74	742.19	1088.37	957.1	924.35	788.42	1058.61	791.65
23.456	0	0.09	0.08	0.03	0.61	0.02	0.13	0.29	5.8	0.04	98.79	2	0	98.67	6.75	33.25	0.01	0.06	0.06	0.01	0.04	0.01	0	5.8	0.02	0	0	0	11.65	0.03	0	83.21	0.01	0	0	18	5	-0.47	5.05	66.24	131.81	888.98	742.74	1089.5	956.83	927.4	787.68	1059.14	792.06
23.49	0	0.09	0.09	0.03	0.55	0.02	0.13	0.25	3.55	0.04	98.9	1.62	0	98.79	6.95	29.47	0.01	0.06	0.07	0.01	0.04	0	0	3.55	0.02	0	0	0	12.75	0.03	0	85.96	0.01	0	0	18	5.08	0	4.8	66.29	133.84	891.55	742.36	1092.15	955.95	928.79	788.32	1062.6	791.31
23.523	0	0.1	0.1	0.03	0.52	0.02	0.13	0.24	2.84	0.04	98.96	1.38	0	98.67	7.15	27.62	0.01	0.07	0.08	0.01	0.04	0	0	2.84	0.02	0	0	0	12.56	0.03	0	77.75	0.01	0	1	24	4.86	-0.48	5	66.27	134.68	893.22	742.26	1093.62	955.37	930.17	787.95	1064.8	791.47
23.556	0	0.09	0.09	0.03	0.52	0.02	0.13	0.24	2.87	0.05	98.96	1.36	0	98.6	6.86	28.35	0	0.08	0.09	0.01	0.05	0	0	2.87	0.02	0	0	0	11.71	0.02	0	83.58	0.01	0	0	24	4.29	-0.71	5.05	65.99	133.15	894.76	742.11	1095.4	955.59	932.59	787.63	1065.69	791.07
23.59	0	0.1	0.1	0.03	0.46	0.02	0.12	0.21	2.24	0.06	99.08	1.1	0	98.49	5.9	25.96	0	0.08	0.11	0.02	0.06	0	0	2.24	0.02	0	0	0	11.03	0.02	0	34.66	0.01	0	0	24	3.56	-1.12	5.15	65.96	134.72	896.37	742.39	1096.63	955.16	933.39	787.2	1068.04	791.6
23.623	0	0.1	0.1	0.03	0.41	0.02	0.11	0.18	2.32	0.1	99.19	0.95	0	98.44	4	24.62	0	0.07	0.14	0.02	0.1	0.01	0	2.32	0.02	0	0	0.01	10.38	0.02	0	49.4	0.01	0	0	24	2.73	-1.27	5.2	65.62	132.71	898.62	742.03	1099.36	955.45	936.87	786.63	1069.51	790.92
23.656	0	0.1	0.11	0.03	0.37	0.02	0.11	0.17	2.14	0.15	99.25	0.82	0	98.43	3.37	23.39	0	0.07	0.15	0.02	0.15	0.01	0	2.14	0.02	0	0	0	9.53	0.01	0	27.39	0.01	0	0	24	2.38	-1.32	4.97	65.56	133.74	900.22	742.48	1101.03	956.05	937.79	786.77	1071.45	791.39
23.69	0	0.1	0.11	0.03	0.35	0.02	0.11	0.16	1.62	0.19	99.3	0.75	0	98.29	2.6	22.48	0	0.06	0.14	0.03	0.19	0.01	0	1.62	0.02	0	0	0	9.2	0.01	0	27.22	0.01	0	0	24	2.29	-1.74	4.83	65.45	132.71	901.71	742.65	1102.42	956.31	939.55	786.94	1072.19	791.24
23.723	0	0.11	0.12	0.03	0.32	0.02	0.11	0.14	1.7	0.24	99.37	0.6	0	98.31	2.25	20.32	0	0.05	0.15	0.03	0.24	0.02	0	1.7	0.03	0	0	0	8.2	0.01	0	47.01	0.01	0	0	24	2.06	-1.67	4.75	65.43	133.22	902.99	742.44	1103.89	956.13	940.6	786.92	1073.76	790.91
23.757	0	0.1	0.12	0.03	0.3	0.02	0.11	0.14	1.36	0.22	99.4	0.51	0	98.32	2.13	19.89	0.01	0.04	0.14	0.04	0.22	0.01	0	1.36	0.03	0	0	0	6.39	0.01	0	47.97	0.01	0	0	24	2.34	-1.66	4.93	65.36	133.47	903.45	742.33	1104.73	956.43	941.33	786.84	1074.73	791.16
23.79	0	0.1	0.12	0.03	0.29	0.02	0.11	0.14	1.17	0.21	99.42	0.46	0	98.48	1.88	19.84	0.01	0.04	0.13	0.04	0.21	0.01	0	1.17	0.03	0	0	0	4.98	0.01	0	42.43	0.01	0	0	24	2.04	-1.14	4.97	65.26	132.92	904.69	742.78	1105.48	956.27	942.63	787.13	1075.49	791.41
23.823	0	0.1	0.12	0.03	0.27	0.02	0.11	0.13	1.12	0.21	99.46	0.4	0	98.4	1.75	18.46	0.01	0.03	0.14	0.03	0.21	0.01	0	1.12	0.03	0	0	0.01	4.32	0.01	0	18.92	0.01	0	0	24	2.12	-1.39	5.01	65.26	133.24	905.68	742.96	1105.93	955.97	943.25	786.86	1076.39	791.77
23.857	0	0.09	0.12	0.03	0.27	0.02	0.11	0.14	1.09	0.17	99.45	0.39	0	98.53	1.84	19.66	0	0.03	0.13	0.03	0.17	0.01	0	1.09	0.03	0	0	0.01	2.76	0.01	0	18.28	0.01	0	0	24	2.99	-0.98	5.83	65.29	134.52	905.41	742.33	1105.49	954.61	943.17	786.22	1077.56	792.22
23.89	0	0.09	0.11	0.03	0.29	0.02	0.11	0.15	1.23	0.17	99.43	0.41	0	98.59	2.17	21.07	0.01	0.03	0.11	0.03	0.17	0.01	0	1.23	0.04	0	0	0.03	2.1	0.01	0	15.07	0.01	0	0	24	3.63	-0.77	5.83	65.36	135.37	905.39	742.36	1105.72	954.92	942.89	786.54	1078.13	792.56
23.923	0	0.09	0.11	0.02	0.3	0.02	0.11	0.15	1.37	0.18	99.41	0.43	0	98.75	2.4	22.23	0.01	0.03	0.13	0.03	0.18	0.01	0	1.37	0.05	0	0	0.07	1.62	0.01	0	51.36	0.01	0	0	24	3.94	-0.16	5.51	65.31	133.7	905.64	742.55	1105.93	955.55	943.56	787.05	1077.16	792.23
23.957	0	0.08	0.1	0.02	0.34	0.02	0.11	0.18	1.99	0.21	99.33	0.55	0	98.71	3.36	25.32	0.01	0.03	0.18	0.03	0.21	0.02	0	1.99	0.08	0	0	0.11	1.11	0	0	65.08	0.01	0	0	24	4.67	0.32	5.56	65.18	132.75	905.51	742.56	1105.52	955.53	943.78	787.17	1076.44	792.3
23.99	0	0.08	0.1	0.02	0.35	0.02	0.11	0.19	2.37	0.24	99.29	0.62	0	98.44	3.66	26.58	0.01	0.03	0.24	0.03	0.24	0.03	0	2.37	0.11	0	0	0.14	1.07	0	0	63.93	0.01	0	0	24	4.16	1.28	4.67	64.98	134.13	905.29	742.57	1105.18	955.09	941.94	788.27	1076.04	791.11
24.023	0	0.08	0.09	0.02	0.38	0.02	0.11	0.21	3.12	0.26	99.24	0.76	0	98.17	3.86	28.59	0.01	0.03	0.31	0.03	0.26	0.04	0	3.12	0.18	0	0	0.14	1.06	0	0	70.71	0.01	0.01	0	24	4.83	2.1	4.18	64.77	133.38	904.79	742.05	1105.13	955.52	941.51	788.45	1074.88	790.19
24.057	0	0.07	0.09	0.02	0.39	0.02	0.12	0.22	3.87	0.25	99.21	0.85	0	97.96	4.03	29.51	0.01	0.04	0.32	0.04	0.25	0.06	0	3.87	0.3	0	0	0.16	0.97	0	0	64.29	0.02	0.01	0	24	4.88	2.63	3.93	64.49	133.36	904.31	742.39	1104.63	955.93	940.79	788.98	1074.14	790.28
24.09	0	0.07	0.09	0.02	0.4	0.02	0.12	0.23	4.16	0.2	99.19	0.89	0	98.03	4.24	29.85	0.01	0.05	0.31	0.04	0.2	0.05	0	4.16	0.39	0	0	0.13	1.09	0	0	67.47	0.02	0.01	0	24	4.35	2.46	3.68	64.55	132.4	904.24	742.57	1104.26	955.83	940.77	789.15	1073.17	789.88
24.124	0	0.07	0.09	0.02	0.41	0.02	0.12	0.23	4.41	0.13	99.18	0.97	0	98.21	4.41	30.18	0.01	0.06	0.28	0.05	0.13	0.05	0	5.04	0.48	0	0	0.14	1.15	0.01	0	72.72	0.01	0.01	0	24	3.91	1.98	3.57	64.51	131.28	904.75	742.73	1104.13	955.7	941.37	788.43	1072.64	789.94
24.157	0	0.07	0.09	0.02	0.43	0.02	0.13	0.24	4.65	0.1	99.15	1.13	0	98.41	4.65	30.89	0.01	0.06	0.29	0.05	0.1	0.04	0	6.53	0.53	0	0	0.15	1.24	0.01	0	79.52	0.02	0.01	0	24	3.67	1.37	3.75	64.49	131.91	904.04	742.36	1103.42	955.08	940.53	787.94	1072.43	789.71
24.19	0	0.07	0.09	0.02	0.43	0.02	0.14	0.25	4.49	0.07	99.13	1.28	0	98.42	4.49	31.59	0.01	0.08	0.32	0.04	0.07	0.04	0	7.59	0.62	0	0	0.14	1.42	0.01	0	79.87	0.02	0.01	0	24	3.41	1.36	3.88	64.49	131.25	904.13	742.3	1103.32	954.74	940.98	787.75	1072.21	789.57
24.224	0	0.08	0.09	0.02	0.4	0.02	0.17	0.22	3.77	0.06	99.2	1.46	0	98.26	3.77	29.67	0.01	0.08	0.32	0.03	0.06	0.04	0	11.24	0.66	0	0	0.14	1.58	0.01	0	80.36	0.02	0.01	0	24	2.49	1.82	3.93	64.41	129.61	905.46	743.33	1102.97	954.29	942.32	787.24	1071.89	790.45
24.257	0	0.07	0.09	0.02	0.42	0.02	0.17	0.24	3.26	0.06	99.16	1.87	0	98.19	3.26	31.54	0.01	0.09	0.27	0.03	0.06	0.04	0	12.52	0.61	0	0	0.11	1.77	0.01	0	89.6	0.02	0.01	0	24	1.97	2.03	4.26	64.35	129.3	906.05	743.89	1102.36	953.54	942.81	786.63	1072.04	791.27
24.29	0	0.07	0.08	0.02	0.46	0.02	0.18	0.26	3.09	0.06	99.09	2.7	0	98.24	3.09	34.06	0.01	0.08	0.2	0.02	0.06	0.03	0	14.65	0.46	0	0	0.09	2.06	0.01	0	81.98	0.02	0.01	0	24	2.92	1.9	4.16	64.57	131.52	906.26	743.31	1102.09	952.17	941.62	786.6	1073.07	790.83
24.324	0	0.07	0.08	0.03	0.49	0.02	0.26	0.28	3.17	0.05	99.03	5.27	0	98.62	3.17	35.63	0.01	0.05	0.15	0.02	0.05	0.03	0	21.75	0.34	0	0	0.07	2.56	0.02	0	71.1	0.01	0.01	0	24	0.06	0.65	4.04	64.41	124.46	906.81	744.22	1099.58	950.32	943.86	785.26	1068.24	789.99
24.357	0	0.07	0.07	0.03	0.57	0.02	0.24	0.33	2.78	0.05	98.87	7.91	0	98.51	2.78	40.43	0.01	0.05	0.12	0.01	0.05	0.03	0	22.36	0.28	0	0	0.06	2.87	0.01	0	81.5	0.01	0.01	0	24	3.28	1.03	4.41	64.71	127.58	906.13	743.79	1100.38	951.06	942.79	787.28	1070.32	790.57
24.391	0	0.07	0.06	0.03	0.67	0.02	0.3	0.39	2.65	0.05	98.67	14.83	0	98.41	2.65	44.22	0.01	0.04	0.15	0.01	0.05	0.04	0	27.35	0.25	0	0	0.07	4.96	0.02	0	70.21	0.01	0.01	0	24	3.72	1.38	4.36	64.72	129.29	906.31	743.23	1101.57	951.79	942.64	786.62	1071.86	790.69
24.424	0	0.06	0.06	0.03	0.73	0.02	0.38	0.43	2.44	0.07	98.54	25.42	0	98.51	2.44	46.89	0.01	0.04	0.17	0.01	0.07	0.05	0	33.05	0.23	0	0	0.08	5.52	0.02	0	80.28	0.01	0.02	0	24	2.55	1.05	4.53	64.66	128.13	906.96	743.68	1102.09	951.83	943.92	786.8	1071.99	790.76
24.457	0	0.06	0.06	0.03	0.79	0.02	0.35	0.47	2.5	0.09	98.43	27.25	0	98.75	2.5	49.01	0.01	0.03	0.2	0.01	0.09	0.06	0	32.1	0.21	0	0	0.09	5.54	0.02	0	80.52	0.01	0.01	0	24	3.03	-0.15	5.17	64.73	127.77	906.89	743.41	1102.46	951.98	944.87	786.36	1072.54	791.22
24.491	0	0.06	0.06	0.03	0.82	0.02	0.34	0.49	2.45	0.09	98.37	28.8	0	98.44	2.45	49.97	0.01	0.03	0.24	0.01	0.09	0.06	0	32.1	0.19	0	0	0.13	6.02	0.02	0	58.24	0.01	0.02	0	24	0.81	-1.27	5.19	64.7	125.25	907.1	743.1	1101.12	950.24	945.51	784.03	1070.6	790.31
24.524	0	0.06	0.05	0.03	0.99	0.02	0.24	0.63	2.66	0.06	98.02	29.47	0	98.18	2.66	55.67	0	0.03	0.19	0.01	0.06	0.02	0	26.81	0.18	0	0	0.15	5.8	0.02	0	83.59	0.01	0.02	0	24	3.02	-2.06	6.54	64.93	127.64	907.4	742.56	1103.8	951.53	947.23	784.75	1074.67	791.8
24.557	0	0.05	0.05	0.03	1.02	0.02	0.21	0.67	2.91	0.03	97.96	28.02	0	98.43	2.91	56.91	0	0.03	0.15	0.01	0.03	0.01	0	24.68	0.21	0	0	0.19	4.92	0.02	0	73.28	0.01	0.02	0	24	4.49	-1.31	7.05	65.25	130.06	907.29	742.36	1103.85	951.42	946.65	784.34	1076.42	793.07
24.591	0	0.05	0.05	0.03	0.91	0.02	0.21	0.6	2.79	0.02	98.17	23.08	0	98.47	2.79	54.59	0	0.04	0.15	0.01	0.02	0	0	23.76	0.32	0	0	0.53	3.37	0.02	0	85.72	0.02	0.03	0	24	5.52	-1.18	7.4	65.56	131.7	906.9	740.97	1105.7	952.65	947.04	783.15	1078.37	793.09
24.624	0	0.05	0.05	0.03	0.89	0.02	0.17	0.59	3.25	0.01	98.22	16.05	0	98.4	3.25	53.56	0	0.04	0.1	0.01	0.01	0	0	19.18	0.29	0	0	0.59	2.83	0.01	0	90.97	0.02	0.03	0	24	5.53	-1.42	6.29	65.72	137.82	907.72	740.39	1109.11	954.02	945.1	785.02	1082.75	792.06
24.657	0	0.06	0.06	0.02	0.68	0.02	0.14	0.43	3.05	0.02	98.63	6.37	0	97.9	3.05	46.18	0	0.05	0.08	0	0.02	0	0	13.7	0.17	0	0	0.23	2.27	0.01	0	69.53	0.02	0.03	0	24	3.86	-2.8	7.16	65.48	132.29	909.36	741.18	1109.55	954.48	949.68	782.57	1081.54	793.25
24.691	0	0.06	0.06	0.02	0.62	0.02	0.11	0.39	3.28	0.02	98.76	3.5	0	97.94	3.28	43.55	0	0.07	0.07	0	0.02	0	0	8.51	0.09	0	0	0.09	1.52	0.01	0	23.45	0.02	0.02	0	24	4.31	-2.68	7.38	65.73	133.2	910.96	741.79	1110.21	954.06	950.67	782.48	1083.34	794.43
24.724	0	0.06	0.07	0.02	0.54	0.02	0.11	0.33	2.98	0.03	98.92	2.21	0	98.06	2.98	39.77	0	0.1	0.05	0	0.03	0	0	6.38	0.05	0	0	0.02	1.31	0.01	0	16.25	0.02	0.02	1	30	3.95	-2.38	7.28	65.6	132.76	912.48	741.96	1111.54	953.92	952.17	782.85	1084.45	794.19
24.758	0	0.07	0.08	0.02	0.48	0.02	0.1	0.28	2.96	0.02	99.04	1.33	0	98.07	2.96	36.28	0	0.13	0.06	0	0.02	0	0	3.39	0.03	0	0	0.01	0.9	0.01	0	31.54	0.02	0.02	0	30	2.64	-2.36	7.39	65.4	132.15	913.93	741.94	1113.28	953.91	954.16	782.59	1085.83	793.86
24.791	0	0.08	0.09	0.02	0.38	0.02	0.1	0.21	2.38	0.02	99.25	0.75	0	98.09	2.91	29.17	0	0.17	0.07	0	0.02	0	0	2.38	0.02	0	0	0.01	0.72	0.01	0	81.79	0.02	0.01	0	30	3.27	-2.31	7.1	65.51	134.27	914.81	741.41	1114.89	953.98	954.11	782.96	1087.97	793.45
24.824	0	0.08	0.1	0.02	0.33	0.02	0.1	0.18	1.94	0.02	99.34	0.56	0	97.92	2.65	25.56	0	0.2	0.07	0	0.02	0	0	1.94	0.01	0	0	0	0.74	0.01	0	79.21	0.02	0.01	0	30	2.56	-2.74	7.17	65.41	131.76	916.05	741.89	1115.3	953.93	956.16	782.55	1087.46	793.49
24.858	0	0.08	0.1	0.02	0.36	0.02	0.1	0.2	1.27	0.02	99.29	0.62	0	97.87	2.63	27.73	0	0.29	0.1	0	0.02	0	0	1.27	0.01	0	0	0.01	0.5	0.01	0	76.58	0.02	0	0	30	2.78	-2.86	6.64	65.38	132.81	917.87	742.37	1116.48	953.86	956.62	783.17	1089.02	793.59
24.891	0	0.08	0.09	0.02	0.37	0.02	0.09	0.21	1.21	0.04	99.25	0.69	0	98.02	2.6	29.24	0	0.35	0.12	0	0.04	0	0	1.21	0	0	0	0.01	0.49	0	0	61.01	0.02	0	0	30	2.92	-2.5	6.63	65.48	131.92	918.7	743.14	1116.42	953.99	957.43	783.4	1088.9	794.32
24.924	0	0.07	0.08	0.02	0.48	0.02	0.08	0.29	0.91	0.04	99.04	1.12	0	97.59	2.8	36.41	0	0.41	0.12	0.01	0.04	0	0	0.91	0.01	0	0	0.02	0.41	0	0	58.35	0.02	0	0	30	3.04	-3.5	6.42	65.51	131.71	919.58	743.94	1116.54	954.33	957.8	783.68	1089.03	794.98
24.958	0	0.06	0.07	0.02	0.53	0.02	0.07	0.33	0.6	0.06	98.94	1.42	0	98.25	2.36	39.98	0	0.37	0.14	0.01	0.06	0	0	0.6	0.01	0	0	0.03	0.26	0	0	87.14	0.02	0.01	0	30	2.57	-1.85	6.1	65.48	125.89	920.53	744.18	1114.27	951.58	959.48	783.71	1085.01	793.31
24.991	0	0.06	0.06	0.02	0.63	0.02	0.07	0.41	0.66	0.07	98.74	2.18	0	97.73	2.43	45.33	0	0.3	0.17	0.01	0.07	0	0	0.66	0.01	0	0	0.02	0.26	0	0	89.9	0.02	0.01	0	30	5.06	-3.18	6.11	65.68	131.71	919.8	743.92	1115.31	952.73	956.92	785.05	1088.3	794.45
25.024	0	0.06	0.06	0.02	0.7	0.02	0.07	0.46	0.66	0.06	98.6	2.74	0	97.82	2.62	48.26	0	0.27	0.21	0.01	0.06	0.01	0	0.66	0.01	0	0	0.03	0.23	0	0	81.7	0.02	0.02	0	30	3.37	-2.98	5.69	65.5	126.69	919.97	743.81	1113.27	950.98	957.9	783.57	1084.25	792.8
25.058	0	0.05	0.05	0.02	0.88	0.02	0.06	0.62	0.59	0.05	98.23	4.69	0	98.42	2.82	55.25	0	0.24	0.23	0.01	0.05	0.01	0	0.59	0.02	0	0	0.04	0.2	0	0	67.4	0.02	0.04	0	30	5.07	-1.35	5.11	65.51	132.23	919.35	743.76	1112.49	950.27	954.01	784.92	1085.99	793.08
25.091	0	0.05	0.04	0.02	1.04	0.02	0.06	0.77	0.73	0.04	97.91	6.92	0	98.72	2.83	60.25	0	0.19	0.23	0.01	0.04	0.01	0	0.73	0.03	0	0	0.05	0.24	0	0	78.9	0.02	0.06	0	30	4.63	0.28	4.64	65.33	132.9	920.09	744.17	1112.89	950.13	953.79	785.78	1086.51	792.84
25.125	0	0.04	0.04	0.02	1.32	0.02	0.05	1.03	0.76	0.03	97.35	11.79	0	98.73	2.78	67.53	0	0.16	0.19	0.01	0.03	0.01	0	0.76	0.03	0	0	0.04	0.35	0	0	83.31	0.03	0.08	0	30	4.81	0.22	5.05	65.1	131.43	919.7	744.67	1112.41	950.93	954.51	785.43	1085.67	793.9
25.158	0	0.04	0.03	0.02	1.42	0.02	0.05	1.12	0.99	0.03	97.17	14.02	0	98.6	2.52	69.77	0	0.14	0.2	0.01	0.03	0.01	0	0.99	0.03	0	0	0.04	0.46	0	0	73.79	0.03	0.11	0	30	5.48	0.74	4.7	65.03	131.59	918.84	745.05	1110.98	950.96	952.93	786.03	1084.27	794.05
25.191	0	0.04	0.03	0.02	1.47	0.02	0.05	1.17	1.14	0.04	97.05	15.77	0	98.61	2.14	71.35	0	0.13	0.21	0.01	0.04	0.01	0.02	1.14	0.04	0	0	0.03	0.52	0	0	80.89	0.03	0.14	0	30	4.44	0.7	4.49	64.99	129.86	917.69	745.47	1109.42	951.04	952.16	786.16	1081.8	793.75
25.225	0	0.04	0.03	0.02	1.51	0.02	0.05	1.2	1.93	0.04	96.98	17.04	0	98.26	2.34	71.71	0	0.12	0.22	0.01	0.04	0.01	0.03	1.93	0.03	0	0	0.02	0.8	0.01	0	80.84	0.03	0.14	0	30	3.48	1.82	4.13	64.93	128.63	917.3	745.58	1107.5	949.57	951.25	785.72	1079.68	793.01
25.258	0	0.04	0.04	0.02	1.27	0.02	0.05	0.96	1.94	0.06	97.47	12.35	0	98.48	1.94	66.74	0	0.11	0.21	0.01	0.06	0.02	0.05	2.2	0.04	0	0	0.02	0.94	0.01	0	83.14	0.03	0.16	0	30	3.15	1.14	3.27	64.95	128.73	917.79	746.17	1106.76	948.29	950.19	786.48	1078.75	793.12
25.291	0	0.04	0.04	0.02	1.25	0.02	0.05	0.94	1.38	0.08	97.5	12.94	0	98.3	1.38	66.78	0	0.1	0.19	0.01	0.08	0.03	0.03	2.83	0.04	0	0	0.01	1.2	0.01	0	33.52	0.04	0.14	0	30	2.29	1.7	3.69	64.95	129.04	917.47	746.98	1104.91	947.4	949.38	786.65	1078.26	793.33
25.325	0	0.05	0.04	0.02	1	0.02	0.07	0.71	1.03	0.13	98	10.18	0	98.13	1.03	60.38	0.01	0.08	0.22	0.01	0.13	0.05	0.02	5.86	0.06	0	0	0.01	1.26	0.01	0	28.67	0.04	0.11	0	30	1.75	2.21	3.76	64.93	127.86	917.34	746.95	1103.19	945.62	949.11	786.15	1076.8	792.73
25.358	0	0.05	0.05	0.02	0.88	0.02	0.08	0.61	0.89	0.18	98.23	9.65	0	98.38	0.89	56.85	0.01	0.08	0.26	0.02	0.18	0.07	0	8.66	0.09	0	0	0	1.18	0.01	0	77.31	0.04	0.1	0	30	2.62	1.46	3.53	64.9	123.4	917	746.44	1101.75	944.55	950.11	785.69	1073.37	791.69
25.392	0	0.06	0.06	0.03	0.7	0.02	0.13	0.46	0.72	0.31	98.59	9.71	0	98.35	0.72	50.1	0.01	0.07	0.34	0.03	0.31	0.1	0	15.48	0.13	0	0	0	1.27	0.01	0	49.36	0.04	0.06	0	30	3.14	1.55	4.71	64.92	126.33	915.22	746.26	1100.81	944.58	948.52	785.57	1074.64	792.84
25.425	0	0.06	0.06	0.03	0.61	0.02	0.2	0.38	0.56	0.31	98.77	11.59	0	98.21	0.56	45.99	0.01	0.06	0.29	0.04	0.31	0.11	0	22.06	0.17	0	0	0	1.52	0.02	0	57.84	0.04	0.04	0	30	1.96	1.99	3.53	64.9	126.47	915.36	747.06	1099.16	943.41	946.54	785.93	1072.84	792.52
25.458	0	0.07	0.07	0.03	0.51	0.02	0.26	0.31	0.49	0.3	98.97	10.29	0	98.21	0.49	40.78	0.01	0.04	0.25	0.05	0.3	0.16	0	25.61	0.23	0	0	0	1.57	0.02	0	69.93	0.03	0.02	0	30	2.52	1.98	5.45	64.78	125.49	913.17	746.28	1098.75	943.9	947.6	785.66	1072.87	793.01
25.492	0	0.07	0.08	0.03	0.45	0.02	0.45	0.26	0.42	0.33	99.09	14.8	0	98.32	0.42	36.68	0.01	0.04	0.22	0.06	0.33	0.14	0	34.87	0.33	0	0	0	2.15	0.02	0	80.73	0.03	0.01	0	30	1.92	1.65	4.07	64.64	125.93	913.21	746.07	1099.42	945.1	946.36	785.67	1072.14	791.75
25.525	0	0.07	0.08	0.03	0.43	0.02	0.58	0.24	0.45	0.33	98.84	17.52	0	98.31	0.45	34.98	0.01	0.03	0.17	0.06	0.33	0.08	0	39.07	0.38	0	0	0	2.18	0.02	0	85.93	0.03	0.01	0	30	2.44	1.69	4.7	64.58	126.42	912.42	745.73	1101.15	947.19	947.21	786.21	1073.48	792.31
25.558	0	0.08	0.09	0.03	0.38	0.02	0.61	0.21	0.46	0.31	98.77	13.54	0	98.43	0.46	31.34	0.01	0.02	0.14	0.06	0.31	0.04	0	38.92	0.44	0	0	0.01	1.72	0.02	0	67.96	0.02	0.01	0	30	2.6	1.3	4.57	64.57	128.49	912.2	745.49	1101.65	947.3	946.23	786.75	1074.6	792.09
25.592	0	0.08	0.09	0.03	0.35	0.02	0.76	0.19	0.56	0.26	98.48	14.22	-0.06	98.31	0.56	28.85	0.01	0.02	0.13	0.05	0.26	0.02	0	42.11	0.36	0	0	0.02	1.6	0.02	0	80.55	0.02	0.01	0	30	1.56	1.7	4.45	64.48	127.69	912.73	745.64	1102.8	948.21	947.33	786.61	1074.91	792
25.625	0	0.08	0.1	0.03	0.33	0.02	0.64	0.18	0.62	0.2	98.72	9.67	0	98.65	0.62	27.24	0.01	0.02	0.12	0.04	0.2	0.01	0	38.28	0.24	0	0	0.06	1.48	0.01	0	85.02	0.02	0.01	0	30	1.45	0.54	3.99	64.42	127.58	913.5	746	1103.74	949.46	947.78	786.23	1075.22	792.38
25.658	0	0.08	0.1	0.03	0.32	0.02	0.62	0.17	0.71	0.14	98.75	8.44	0	98.77	0.71	26.17	0.01	0.02	0.14	0.04	0.14	0.01	0	37.5	0.17	0	0	0.06	1.47	0.01	0	86	0.02	0.01	0	30	1.85	-0.06	4.63	64.37	129.6	913.4	745.77	1105.4	950.61	948.24	786.51	1077.67	793.18
25.692	0	0.08	0.1	0.02	0.31	0.02	0.76	0.17	0.84	0.09	98.47	10.55	0	98.4	0.84	25.7	0.02	0.03	0.16	0.03	0.09	0.01	0	41.04	0.13	0	0	0.05	1.16	0.01	0	83	0.02	0.01	0	30	2.99	1.41	4.67	64.51	129.74	913.36	745.44	1105.65	950.95	948.35	786.36	1077.91	793.36
25.725	0	0.08	0.1	0.02	0.33	0.02	0.62	0.17	1.07	0.07	98.76	8.46	0	98.62	1.07	26.51	0.02	0.03	0.2	0.03	0.07	0.01	0	37.19	0.11	0	0	0.06	1.12	0.01	0	72.23	0.02	0.02	0	30	3.09	0.65	4.74	64.57	129.82	913.36	745.34	1105.9	951.12	948.5	786.3	1078.13	793.37
25.759	0	0.08	0.1	0.02	0.34	0.02	0.62	0.19	1.29	0.06	98.76	9.35	0	98.77	1.29	27.7	0.02	0.03	0.26	0.03	0.06	0.02	0	37.36	0.08	0	0	0.05	0.75	0.01	0	74.74	0.02	0.02	0	30	3.27	0.08	4.95	64.54	129.69	913.32	745.13	1106.06	951.09	948.82	786.05	1078.31	793.4
25.792	0	0.07	0.09	0.02	0.39	0.02	0.64	0.22	1.55	0.07	98.73	13.49	0	98.68	1.55	31.46	0.02	0.04	0.26	0.03	0.07	0.02	0	38.74	0.07	0	0	0.06	0.57	0.01	0	62.48	0.02	0.02	0	30	3.51	0.42	5.43	64.58	130.48	912.78	744.95	1106.82	952.07	949.07	786.12	1079.31	794
25.825	0	0.07	0.08	0.02	0.47	0.02	0.55	0.28	2.18	0.07	98.9	17.42	0	98.6	2.18	36.82	0.02	0.05	0.28	0.03	0.07	0.02	0	37.15	0.07	0	0	0.1	0.53	0.01	0	70.51	0.02	0.03	0	30	3.71	0.72	5.12	64.53	129.82	912.74	744.72	1107.12	952.57	949.19	786.13	1078.8	793.51
25.859	0	0.06	0.07	0.02	0.59	0.02	0.29	0.37	2.6	0.05	98.82	13.26	0	98.63	2.6	43.18	0.02	0.06	0.26	0.03	0.05	0.02	0	26.79	0.08	0	0	0.12	0.49	0.01	0	67.62	0.01	0.03	0	30	3.91	0.62	5.12	64.47	130.51	912.73	744.66	1107.36	952.74	948.98	786.18	1079.27	793.63
25.892	0	0.06	0.06	0.02	0.69	0.02	0.27	0.45	3.31	0.05	98.63	16.51	0	98.62	3.31	47.09	0.02	0.07	0.23	0.03	0.05	0.01	0	26.08	0.08	0	0	0.13	0.5	0.01	0	64.31	0.01	0.04	0	30	4.46	0.66	5.23	64.51	130.79	912.67	744.71	1107.29	952.82	948.9	786.3	1079.46	793.96
25.925	0	0.06	0.06	0.02	0.7	0.02	0.23	0.46	4.2	0.04	98.61	12.11	0	98.63	4.2	46.62	0.02	0.07	0.21	0.02	0.04	0.01	0	22.04	0.09	0	0	0.1	0.51	0.01	0	61.07	0.01	0.04	0	30	3.99	0.61	5.06	64.35	130.75	912.82	744.78	1107.39	952.85	948.86	786.24	1079.4	793.78
25.959	0	0.05	0.06	0.02	0.72	0.02	0.18	0.48	5.62	0.05	98.57	7.33	0	98.6	5.62	46.09	0.02	0.07	0.2	0.03	0.05	0.02	0	15.67	0.1	0	0	0.08	0.4	0.01	0	58.71	0.01	0.04	0	30	3.88	0.73	5.07	64.34	131	912.77	744.76	1107.37	952.78	948.72	786.23	1079.5	793.75
25.992	0	0.05	0.06	0.02	0.8	0.02	0.18	0.55	6.7	0.05	98.4	8.71	0	98.43	6.7	48.38	0.02	0.07	0.21	0.03	0.05	0.02	0	15.71	0.1	0	0	0.06	0.44	0.01	0	78.56	0.01	0.05	0	30	4.56	1.3	4.92	64.51	131.08	913.07	745.03	1107.07	952.75	948.55	786.33	1079.4	794.15
26.025	0	0.05	0.06	0.02	0.82	0.02	0.16	0.56	7.14	0.05	98.37	7.41	0	98.39	7.14	48.55	0.02	0.08	0.2	0.02	0.05	0.02	0	13.37	0.1	0	0	0.06	0.43	0.01	0	81.66	0.01	0.05	0	30	2.95	1.44	5.5	64.32	129.42	912.99	745.53	1107.57	953.5	950.15	786.23	1079.29	794.69
26.059	0	0.05	0.06	0.02	0.86	0.02	0.14	0.6	7.48	0.05	98.28	6.96	0	98.3	7.48	49.67	0.02	0.08	0.19	0.02	0.05	0.02	0	11.39	0.1	0	0	0.06	0.53	0.01	0	73.71	0.02	0.05	0	30	2.82	1.72	5.4	64.27	129.72	912.6	745.76	1106.83	953.4	949.35	786.22	1078.79	794.88
26.092	0	0.05	0.06	0.02	0.84	0.02	0.14	0.58	6.83	0.04	98.31	7.26	0	98.49	6.83	49.75	0.02	0.08	0.16	0.01	0.04	0.02	0	11.87	0.1	0	0	0.06	0.53	0	0	76.68	0.02	0.05	0	30	3.07	1.1	5.52	64.41	129.01	912.46	745.78	1106.6	953.46	949.61	786.15	1078.31	794.98
26.126	0	0.05	0.05	0.02	0.86	0.02	0.14	0.6	6.24	0.04	98.27	8.74	0	98.55	6.24	51.04	0.02	0.08	0.12	0.01	0.04	0.02	0	13.09	0.1	0	0	0.05	0.58	0.01	0	81.46	0.01	0.04	0	30	3.09	0.9	5.4	64.4	129.43	912.38	745.69	1106.7	953.55	949.3	786.18	1078.44	794.84
26.159	0	0.05	0.05	0.02	0.9	0.02	0.15	0.63	5.94	0.04	98.21	10.75	0	98.48	5.94	52.52	0.02	0.08	0.11	0.01	0.04	0.02	0	14.48	0.1	0	0	0.05	0.54	0	0	84.02	0.01	0.04	0	30	3.38	1.15	5.37	64.36	129.18	912.21	745.71	1106.36	953.47	949.13	786.34	1078.03	794.81
26.192	0	0.05	0.05	0.02	0.92	0.02	0.15	0.65	5.43	0.04	98.17	12.77	0	98.47	5.43	53.65	0.02	0.08	0.1	0.01	0.04	0.02	0	15.78	0.11	0	0	0.05	0.53	0	0	78.37	0.01	0.03	0	30	3.47	1.18	5.16	64.36	129.14	912.33	745.75	1106.58	953.76	949.11	786.51	1077.99	794.71
26.226	0	0.05	0.05	0.02	0.89	0.02	0.18	0.63	4.48	0.05	98.21	16.64	0	98.47	4.48	53.91	0.02	0.09	0.1	0.01	0.05	0.02	0	19.37	0.12	0	0	0.05	0.51	0	0	74.36	0.01	0.03	0	30	3.36	1.19	5.01	64.32	129.4	912.54	745.92	1106.42	953.57	948.86	786.53	1078	794.74
26.259	0	0.05	0.05	0.02	0.88	0.02	0.18	0.61	3.99	0.05	98.24	17.4	0	98.42	3.99	53.84	0.02	0.09	0.09	0.01	0.05	0.02	0	20.11	0.13	0	0	0.04	0.55	0	0	78.64	0.01	0.02	0	30	3.91	1.33	4.84	64.35	128.97	912.58	745.74	1105.86	953.05	948.63	786.29	1077.35	794.46
26.292	0	0.05	0.04	0.02	1.02	0.02	0.18	0.74	3.79	0.06	97.96	25.98	0	98.44	3.79	58.52	0.02	0.1	0.11	0.01	0.06	0.02	0	21.78	0.13	0	0	0.05	0.64	0	0	78.05	0.01	0.02	0	30	4.39	1.26	4.68	64.39	129.22	912.54	745.54	1105.39	952.45	948.08	786.32	1077.07	794.13
26.326	0	0.04	0.04	0.02	1.13	0.02	0.18	0.83	3.58	0.06	97.74	32.19	0	98.53	3.58	61.63	0.02	0.11	0.13	0.01	0.06	0.02	0	22.43	0.12	0	0	0.04	0.85	0	0	72.73	0.01	0.02	0	30	4.36	0.97	4.73	64.35	129.04	912.35	745.33	1105.47	952.63	948.17	785.96	1076.95	794.04
26.359	0	0.04	0.04	0.02	1.29	0.02	0.15	0.98	3.4	0.06	97.42	37.76	0	98.71	3.4	65.76	0.02	0.12	0.15	0.01	0.06	0.02	0	21.35	0.1	0	0	0.03	0.93	0	0	73.95	0.01	0.02	0	30	4.25	0.3	4.63	64.35	129.07	912.81	745.64	1105.37	952.41	948.23	785.93	1077.03	794.24
26.393	0	0.04	0.03	0.02	1.43	0.02	0.16	1.11	3.22	0.09	97.15	47.68	0	98.75	3.22	68.92	0.02	0.12	0.19	0.01	0.09	0.03	0	23.26	0.11	0	0	0.03	1.1	0.01	0	77.42	0.01	0.02	0	30	4.32	0.14	4.47	64.49	130.26	912.82	745.51	1104.83	951.38	947.22	786.13	1077.25	793.87
26.426	0	0.04	0.03	0.02	1.54	0.02	0.16	1.22	3.35	0.08	96.92	52.89	0	98.74	3.35	71.12	0.02	0.12	0.19	0.01	0.08	0.03	0	23.66	0.11	0	0	0.03	1.21	0.01	0	65.45	0.01	0.02	0	30	5.5	-0.18	4.84	64.54	131.27	912.09	744.54	1105.8	952.1	947.22	786.09	1078.27	793.7
26.459	0	0.04	0.03	0.02	1.72	0.02	0.15	1.4	3.85	0.08	96.56	56.22	0	98.77	3.85	73.95	0.01	0.13	0.21	0.02	0.08	0.03	0	22.5	0.09	0	0	0.03	1.17	0.01	0	69.71	0.01	0.02	0	30	4.98	0.08	5.27	64.4	130.77	912.2	743.95	1107.27	952.65	948.69	785.85	1079.24	793.37
26.493	0	0.03	0.03	0.02	1.96	0.02	0.14	1.65	4.83	0.08	96.08	59.66	0	98.64	4.83	76.97	0.01	0.13	0.24	0.02	0.08	0.03	0	21.23	0.08	0	0	0.03	1.22	0.01	0	70.46	0.01	0.02	0	30	5.68	0.58	5.58	64.51	131.91	912.81	743.48	1109.05	953.12	949.67	786.17	1081.38	793.47
26.526	0	0.03	0.03	0.02	1.98	0.02	0.13	1.67	5.22	0.06	96.03	55.96	0	98.68	5.22	76.86	0.01	0.12	0.21	0.03	0.06	0.02	0	19.45	0.07	0	0	0.03	1.33	0.01	0	67.53	0.01	0.02	0	30	5.8	0.45	5.97	64.63	134.24	911.91	742.65	1109.8	953.39	948.92	786.06	1082.95	793.4
26.559	0	0.03	0.03	0.02	2.13	0.02	0.12	1.83	5.83	0.05	95.74	57.45	0	98.69	5.83	78.43	0.01	0.12	0.18	0.03	0.05	0.01	0	18.64	0.08	0	0	0.03	1.37	0.01	0	75.02	0.01	0.01	0	30	4.13	-0.39	5.96	64.39	134.38	911.21	741.71	1112.03	955.05	949.56	786.08	1083.81	792.09
26.593	0	0.03	0.03	0.02	2.17	0.02	0.11	1.86	6.33	0.04	95.66	53.95	0	98.77	6.33	78.36	0.01	0.12	0.15	0.02	0.04	0.01	0	16.94	0.08	0	0	0.03	1.58	0.01	0	82.57	0.01	0.02	0	30	3.58	0.08	6.38	64.45	134.67	911.72	741.81	1112.9	955.2	950.58	785.83	1085.07	792.63
26.626	0	0.03	0.03	0.02	2.11	0.02	0.12	1.79	6.74	0.05	95.79	50.85	0	98.77	6.74	77.07	0.01	0.12	0.13	0.02	0.05	0.01	0	16.69	0.11	0	0	0.04	1.5	0.01	0	84.9	0.01	0.01	0	30	4.36	-0.09	6.26	64.6	136.77	912.03	741.44	1114.41	956.15	950.39	785.98	1086.99	792.83
26.659	0	0.03	0.03	0.02	2.04	0.02	0.12	1.73	7.84	0.06	95.92	45.08	0	98.66	7.84	75.05	0.01	0.13	0.12	0.02	0.06	0.01	0	15.83	0.12	0	0	0.05	1.45	0.01	0	92.86	0.01	0.01	0	30	3.42	-0.5	5.72	64.41	136	914.48	742.73	1115.28	956.38	951.85	785.81	1087.63	793.54
26.693	0	0.03	0.03	0.02	1.98	0.02	0.1	1.66	7.1	0.08	96.04	40.4	0	98.75	7.1	74.84	0.01	0.14	0.11	0.02	0.08	0.01	0	13.65	0.13	0	0	0.05	1.48	0.01	0	91.44	0.01	0.01	0	30	3.04	0.16	6.38	64.41	134.19	915.28	742.75	1115.98	956.13	954.16	785.37	1088.08	793.87
26.726	0	0.03	0.03	0.02	1.94	0.02	0.1	1.63	6.43	0.09	96.12	40.23	0	98.77	6.43	74.96	0	0.15	0.12	0.02	0.09	0.01	0	13.45	0.15	0	0	0.04	1.37	0.01	0	87.36	0.01	0.01	0	30	3.33	-0.07	6.38	64.38	133.75	916.19	742.74	1116.83	956.11	955.23	785.57	1088.73	793.77
26.76	0	0.04	0.03	0.02	1.82	0.02	0.08	1.49	5.81	0.11	96.37	30.81	0	98.76	5.81	73.38	0	0.17	0.13	0.02	0.11	0.01	0	9.89	0.15	0	0	0.02	1.61	0.01	0	86.49	0.01	0.01	0	30	4.3	0.1	5.52	64.36	134.36	917.36	742.54	1118.53	956.69	955.44	787.03	1089.68	792.7
26.793	0	0.04	0.03	0.02	1.8	0.02	0.08	1.47	5.71	0.14	96.4	28.38	0	98.49	5.71	73.18	0	0.21	0.14	0.02	0.14	0.01	0	8.64	0.17	0	0	0.02	1.64	0.01	0	87.17	0.01	0.01	0	30	4.51	-1.12	5.38	64.37	135.58	918.3	742.9	1119.63	957.49	955.73	786.94	1091.16	793.43
26.826	0	0.04	0.03	0.02	1.57	0.02	0.08	1.23	5.4	0.22	96.87	21.82	0	98.59	5.4	69.16	0	0.23	0.17	0.02	0.22	0.02	0	8.29	0.16	0	0	0.01	1.76	0.01	0	82.78	0.01	0	0	30	4.21	-0.77	4.88	64.3	136.66	919.28	743.12	1120.18	957.42	955.47	786.88	1091.97	793.35
26.86	0	0.04	0.04	0.02	1.36	0.02	0.08	1.04	5.01	0.32	97.28	16.38	0	98.59	5.01	65.34	0	0.25	0.22	0.02	0.32	0.03	0	7.71	0.17	0	0	0.01	1.59	0.01	0	81.49	0.01	0	0	30	3.26	-0.75	4.96	64.11	133.45	920.77	744.15	1120.23	957.37	957.86	786.56	1091.1	793.94
26.893	0	0.04	0.04	0.02	1.17	0.02	0.09	0.87	5.25	0.38	97.65	12.33	0	98.62	5.25	60.77	0	0.24	0.27	0.03	0.38	0.04	0	8.15	0.17	0	0	0.02	1.5	0.01	0	80.12	0.01	0	0	30	4.02	-0.66	4.47	64.17	132.95	921.33	744.83	1119.69	957.38	957.59	787.23	1090.36	794.2
26.926	0	0.04	0.04	0.02	1.18	0.02	0.09	0.87	4.75	0.37	97.64	12.63	0	98.65	4.75	61.34	0	0.22	0.32	0.03	0.37	0.06	0	7.92	0.17	0	0	0.03	1.59	0.01	0	70.14	0.01	0	0	30	3.89	-0.55	3.91	64.13	131.76	922.62	745.29	1119.31	956.39	958.02	787.38	1089.63	793.79
26.96	0	0.04	0.04	0.02	1.17	0.02	0.09	0.86	4.74	0.32	97.66	12.06	0	98.74	4.74	60.95	0	0.24	0.34	0.04	0.32	0.07	0	7.66	0.17	0	0	0.04	1.94	0.01	0	65.44	0.01	0	0	30	1.72	0.18	3.57	63.94	127.66	923.41	746.41	1117.68	954.61	959.25	787.25	1086.74	793.78
26.993	0	0.04	0.04	0.02	1.22	0.02	0.09	0.88	4.4	0.26	97.57	13.58	0	98.58	4.4	62.05	0	0.24	0.35	0.04	0.26	0.08	0	8.26	0.16	0	0	0.04	2.53	0.01	0	64.56	0.01	0	0	30	3.65	0.8	3.98	63.97	127.85	924.76	746.88	1117.55	954.06	960.2	787.73	1087.87	794.48
27.026	0	0.05	0.04	0.03	1.19	0.02	0.09	0.87	3.13	0.3	97.61	16.65	0	98.38	3.13	62.85	0	0.24	0.38	0.05	0.3	0.14	0	10.44	0.22	0	0	0.03	2.4	0.01	0	49.16	0.01	0	0	30	2.8	1.48	3.79	64.04	129.98	924.09	747.03	1115.66	952.16	957.71	787.95	1087.54	794.12
27.06	0	0.05	0.04	0.03	1.09	0.02	0.1	0.78	2.17	0.45	97.82	18.52	0	97.95	2.17	61.25	0	0.26	0.43	0.06	0.45	0.23	0	13.65	0.31	0	0	0.02	2.21	0.01	0	64.94	0.01	0	0	30	2.26	2.66	2.98	63.74	130.01	924.01	747.9	1113.89	951.15	955.95	788.99	1085.88	793.75
27.093	0	0.05	0.04	0.03	0.99	0.02	0.12	0.69	1.74	0.45	98.03	17.54	0	97.48	1.74	58.67	0	0.23	0.46	0.07	0.45	0.34	0	15.4	0.34	0	0	0.01	2.18	0.01	0	54.99	0.01	0	0	30	2.15	3.73	2.67	63.68	127.31	923	748.83	1110.96	950.14	955.01	789.67	1082.24	793.91
27.127	0	0.05	0.05	0.03	0.9	0.02	0.13	0.61	1.21	0.46	98.19	17.2	0	97.49	1.21	56.39	0.01	0.2	0.47	0.07	0.46	0.26	0	17.39	0.34	0	0	0.01	2.44	0.01	0	28.48	0.01	0	0	30	3.78	3.69	2.6	63.74	127.03	920.47	749.37	1106.19	948.35	951.41	790.79	1078.4	793.91
27.16	0	0.05	0.05	0.03	0.93	0.02	0.14	0.63	0.95	0.27	98.14	19.92	0	96.37	0.95	57.26	0.01	0.18	0.42	0.06	0.27	0.16	0	18.76	0.32	0	0	0.01	2.78	0.01	0	40.22	0.01	0	0	30	1.59	5.6	2.17	63.85	128.64	914.78	749.86	1099.2	946.59	943.89	791.1	1072.51	793.31
27.193	0	0.06	0.06	0.03	0.68	0.02	0.17	0.42	0.72	0.18	98.63	11.76	0	96.95	0.72	48.1	0.01	0.16	0.36	0.07	0.18	0.11	0	20.16	0.36	0	0	0.01	2.86	0.02	0.01	55.49	0.01	0	0	30	0.05	4.71	1.84	63.65	123.09	913.9	750.43	1095.83	944.8	944.15	790.32	1067.22	792.72
27.227	0	0.07	0.07	0.03	0.58	0.02	0.26	0.34	0.72	0.22	98.84	12.47	0	96.71	0.72	43.03	0.01	0.13	0.42	0.07	0.22	0.12	0	26.06	0.52	0	0	0.02	3.33	0.02	0.01	37.59	0.01	0	0	24	4.07	5.09	2.32	64.02	130.22	912.25	750.48	1093.58	943.61	939.18	792.18	1069.38	793.99
27.26	0	0.07	0.08	0.03	0.46	0.02	0.36	0.26	0.7	0.27	99.08	10.12	0	95.97	0.7	36.23	0.01	0.1	0.41	0.07	0.27	0.15	0	29.93	0.68	0	0	0.02	2.92	0.02	0.01	22.06	0.01	0	0	24	5.83	6.14	1.45	64.23	130.47	910.24	750.74	1090.41	943.35	935.6	792.9	1066.07	793.78
27.293	0	0.07	0.08	0.03	0.46	0.02	0.58	0.26	0.98	0.44	98.85	18.97	0	96.29	0.98	36.5	0.01	0.09	0.51	0.06	0.44	0.28	0	38.76	0.88	0	0	0.02	2.65	0.03	0.01	19.46	0.02	0	0	24	8.16	5.72	1.47	64.67	131.95	905.61	750.87	1086.03	943.92	930.37	793.99	1062.32	794.46
27.327	0	0.07	0.08	0.03	0.47	0.02	1.07	0.27	1.26	0.42	97.86	37.21	-3.06	95.86	1.26	36.59	0.01	0.07	0.48	0.05	0.42	0.32	0	50.24	0.89	0	0	0.01	2.35	0.04	0.02	30.27	0.02	0	0	24	7.31	6.29	1.2	64.63	130.58	902.47	749.96	1084.04	944.66	928.23	792.84	1058.81	793.4
27.36	0	0.07	0.07	0.03	0.5	0.02	1.31	0.29	1.49	0.35	97.39	49.25	-4.58	95.53	1.49	38.64	0.01	0.07	0.46	0.05	0.35	0.31	0	54.32	1.27	0	0	0.01	2.14	0.04	0.02	32.05	0.02	0	0	24	5.22	6.69	1.23	64.57	131.19	899.57	750.05	1080.68	943.23	924.84	793.07	1056.02	792.62
27.394	0	0.07	0.07	0.03	0.57	0.02	1.98	0.34	1.87	0.33	96.05	71.41	-7.69	95.22	1.87	41.9	0.01	0.07	0.36	0.05	0.33	0.34	0	62.83	1.52	0	0	0.01	2.18	0.06	0.03	10.85	0.02	0	0	24	8.01	7.04	1.5	64.96	132.92	895.44	750.18	1076.97	944.17	920.34	793.8	1053.26	793.92
27.427	0	0.07	0.07	0.03	0.52	0.02	2.44	0.31	1.93	0.35	95.11	71.81	-8.84	95.05	1.93	39.14	0.01	0.06	0.39	0.05	0.35	0.44	0	65.83	2	0	0	0.01	2.05	0.09	0.03	5.84	0.02	0	0	24	8.33	7.23	1.12	65.13	133.66	892.39	750.7	1073.98	944.88	916.56	794.69	1050.22	794.2
27.46	0	0.06	0.06	0.03	0.61	0.02	2.33	0.38	2.15	0.41	95.34	79.06	-9.01	94.5	2.15	43.73	0.01	0.06	0.47	0.05	0.41	0.65	0	66.13	2.12	0	0	0.01	2.11	0.1	0.03	9.43	0.02	0	0	24	7.88	7.78	1.42	65.11	133.03	889.54	750.48	1071.47	944.74	914.51	794.58	1047.54	794.02
27.494	0	0.06	0.07	0.03	0.58	0.02	2.88	0.36	1.79	0.45	94.23	83.66	-10.37	94.41	1.79	43.18	0.01	0.05	0.47	0.05	0.45	0.61	0	70.48	1.83	0	0	0.01	1.34	0.14	0.03	5.35	0.02	0	0	24	8.57	7.87	1.51	65.39	134.13	884.78	750.68	1066.9	945.13	909.4	794.96	1043.53	794.6
27.527	0	0.06	0.07	0.03	0.56	0.02	2.45	0.35	1.54	0.42	95.1	78.68	-9.16	95.11	1.54	42.27	0.01	0.04	0.48	0.04	0.42	0.62	0	67.31	1.63	0	0	0.01	1.66	0.19	0.04	16.25	0.02	0	0	24	6.35	7.16	1.55	65.32	130.78	881.68	750.41	1064.6	945.64	908.38	794.34	1039.16	793.57
27.56	0	0.07	0.08	0.03	0.46	0.02	2.28	0.27	1.21	0.34	95.43	65.65	-8.06	95.52	1.21	36.78	0.01	0.04	0.46	0.03	0.34	0.47	0	64.62	1.29	0	0	0.01	1.93	0.22	0.04	29.97	0.02	0	0	24	5.85	6.71	1.8	65.22	129.22	879.13	749.83	1062.04	944.97	906.85	793.61	1036.06	792.88
27.594	0	0.08	0.09	0.03	0.38	0.02	2.48	0.21	1.03	0.29	95.04	54.38	-8	95.17	1.03	31.02	0.01	0.03	0.45	0.03	0.29	0.36	0	64.5	1.48	0	0	0.02	2.04	0.31	0.06	68.83	0.02	0	0	24	4.06	7.1	2.13	65.05	130.21	876.34	748.3	1060.75	944.44	904.66	791.94	1034.87	791.54
27.627	0	0.09	0.1	0.03	0.31	0.02	2.87	0.17	0.85	0.27	94.25	44.95	-8.35	93.84	0.85	25.21	0.01	0.02	0.47	0.02	0.27	0.56	0	65.6	1.6	0	0	0.03	1.98	0.31	0.06	51.9	0.02	0	0	24	3.86	8.39	1.22	65.42	125.94	872.88	749.47	1054.97	944.25	901.28	792.03	1027.21	791.56
27.66	0	0.09	0.11	0.03	0.29	0.02	2.68	0.15	0.83	0.19	94.64	36.26	-7.56	94.3	0.83	22.77	0.01	0.02	0.5	0.03	0.19	0.53	0	63.54	1.45	0	0	0.07	2.7	0.39	0.06	98.89	0.02	0	0	24	7.48	7.97	2.25	65.65	123.19	869.9	748.58	1055.52	947.15	902.42	794.23	1025.58	791.62
27.694	0	0.1	0.12	0.03	0.28	0.02	2.82	0.14	0.81	0.21	94.37	32.95	-7.68	93.69	0.81	20.58	0.01	0.02	0.42	0.03	0.21	0.63	0	63.91	1.23	0	0	0.09	3.18	0.46	0.06	97.9	0.02	0	0	24	4.71	8.51	1.39	66.04	122.19	866.52	749.66	1050.31	946.89	897.79	792.78	1019.98	791.95
27.727	0	0.1	0.11	0.03	0.28	0.02	3.09	0.14	0.93	0.27	93.82	36.04	-8.38	95.44	0.93	20.67	0.01	0.03	0.45	0.03	0.27	0.82	0	65.52	1.63	0	0	0.13	3.33	0.48	0.05	98.48	0.02	0	0	24	6.39	6.79	2.29	66.04	122.35	862.65	747.39	1051.58	950.6	897.23	791.7	1019.58	791.64
27.761	0	0.1	0.11	0.03	0.29	0.02	2.71	0.14	1.18	0.53	94.57	31.56	-7.74	96.01	1.18	20.89	0.01	0.03	0.4	0.02	0.53	1.26	0	62.81	2.07	0	0	0.1	4.7	0.63	0.04	97.09	0.02	0	0	24	3.13	6.1	3.12	65.71	125.11	861.16	747.2	1051.03	950.04	895.65	790.64	1020.75	791.76
27.794	0	0.09	0.1	0.03	0.37	0.02	2.84	0.19	1.57	0.65	94.32	47.48	-8.83	95.71	1.57	27.04	0.02	0.03	0.39	0.02	0.65	1.18	0	65.03	2.85	0	0	0.06	5.95	0.67	0.04	96.15	0.02	0	0	24	2.57	6.48	2.47	65.84	125.67	861.37	748.42	1049.94	949.65	894.31	792.01	1019.98	792
27.827	0	0.08	0.08	0.04	0.48	0.02	3.19	0.26	1.85	0.83	93.62	69.92	-10.59	94.63	1.85	34.65	0.02	0.03	0.41	0.03	0.83	1.07	0	69.18	3.67	0	0	0.07	6.35	0.67	0.03	98.97	0.02	0	0	24	3.14	7.66	2.87	66.05	124.31	860.3	749.66	1047.77	949.46	893.77	793.51	1018.08	793.12
27.861	0	0.07	0.05	0.04	0.91	0.02	2.78	0.54	2.64	0.83	94.44	91.21	-11.57	94.47	2.64	51.55	0.02	0.04	0.33	0.02	0.83	0.96	0	70.89	4.45	0	0	0.06	9.07	0.75	0.03	98.22	0.02	0	0	24	4.11	7.81	3.38	66.08	124.36	858.34	749.17	1046.79	950.41	892.78	792.71	1017.14	793.77
27.894	0	0.05	0.04	0.04	1.4	0.02	2.78	0.93	3.44	0.93	94.45	97.23	-12.96	94.98	3.44	63.84	0.02	0.04	0.36	0.02	0.93	0.98	0	73.79	5.21	0	0	0.06	9.03	0.76	0.03	98.4	0.02	0	0	24	3.6	7.3	3.95	65.99	126.04	856.15	748.15	1047.26	951.93	891.66	791.85	1017.69	793.78
27.927	0	0.04	0.03	0.04	2.32	0.02	2.43	1.71	4.62	0.71	95.14	99.07	-13.48	94.75	4.62	77.35	0.02	0.05	0.33	0.01	0.71	0.82	0	74.05	6.29	0	0	0.08	10.11	0.74	0.03	97.95	0.02	0	0	24	4.24	7.54	3.71	65.78	128.21	854.17	746.62	1049.72	955.2	890.63	792.16	1018.83	792.86
27.961	0	0.04	0.02	0.05	3.61	0.02	2.99	2.95	6.14	0.99	92.79	99.76	-16.73	95.86	6.14	89.32	0.02	0.06	0.31	0.01	0.99	1.16	0	78.98	10.92	0	0	0.07	10.63	0.65	0.03	88.42	0.02	0	0	24	4.7	6.29	2.57	65.87	127.28	853.31	746.73	1047.71	954.94	888.48	792.14	1015.76	792.02
27.994	0	0.03	0.02	0.04	4.34	0.02	2.79	3.76	7.05	0.95	91.33	99.84	-16.57	96.73	7.05	94.49	0.01	0.07	0.28	0.01	0.95	0.93	0	79.04	9.28	0	0	0.05	10.06	0.57	0.03	91.68	0.02	0	0	24	2.41	5.06	4.03	65.47	129.37	852.49	745.54	1050.26	955.68	889.75	791.45	1019.12	791.77
28.027	0	0.03	0.02	0.04	4.92	0.02	2.76	4.21	7.19	0.79	90.17	99.88	-16.59	96.78	7.19	97.21	0.01	0.09	0.2	0	0.79	0.61	0	79.94	8.04	0	0	0.04	11.72	0.54	0.03	74.87	0.02	0	0	24	2.36	4.99	3.54	65.41	130.92	851.7	745.08	1051.37	957.23	888.68	791.99	1019.59	791.15
28.061	0	0.03	0.02	0.04	5.48	0.02	3.09	4.53	7.84	0.72	89.04	99.92	-17.1	97.1	7.84	98.46	0.01	0.13	0.2	0	0.72	0.57	0	82.95	5.3	0	0	0.03	14.13	0.42	0.03	85.17	0.02	0	0	24	2.31	4.44	3.45	65.1	132.21	850.69	744.58	1052.07	958.74	887.79	791.59	1020	791.13
28.094	0	0.03	0.02	0.04	6.04	0.02	3.08	4.81	8.65	0.32	87.93	99.92	-16.81	97.21	8.65	99.18	0.01	0.16	0.16	0	0.32	0.24	0	82.54	4.56	0	0	0.02	16.33	0.37	0.03	72.3	0.02	0.01	0	24	3.02	4.25	3.83	65.27	133.63	850.08	744.25	1053.22	959.98	887.78	792.16	1021.41	791.52
28.128	0	0.04	0.02	0.05	6.66	0.02	3.13	4.78	8.46	0.14	86.67	99.92	-16.76	96.24	8.46	99.28	0.01	0.16	0.19	0	0.14	0.1	0	83.21	3.92	0	0	0.04	21.59	0.31	0.02	69.11	0.01	0.01	0	24	2.97	5.79	4	65.12	132.51	850.92	744.81	1054.6	961.48	889.64	792.24	1022.14	792.48
28.161	0	0.03	0.02	0.04	6.47	0.02	3.56	4.96	9.14	0.18	87.06	99.94	-17.53	96.6	9.14	99.49	0.01	0.2	0.2	0	0.18	0.1	0	85.5	3.05	0	0	0.06	18.5	0.27	0.03	38.06	0.01	0.01	0	24	3.9	5.26	4.23	65.15	133.23	849.57	743.92	1054.75	961.84	888.92	792.8	1022.15	791.83
28.194	0	0.03	0.02	0.04	6.24	0.02	3.31	4.76	8.05	0.2	87.52	99.93	-17.16	96.05	8.05	99.58	0	0.2	0.17	0	0.2	0.07	0	84.95	3.23	0	0	0.11	18.25	0.26	0.03	36.95	0.01	0.01	0	24	3.21	6.04	3.88	65.11	134.49	849.49	743.65	1055.55	962.15	888.34	793.2	1022.81	791.11
28.228	0	0.03	0.02	0.04	5.67	0.02	3.5	4.51	6.73	0.28	88.66	99.95	-17.56	96.34	6.73	99.61	0	0.22	0.17	0	0.28	0.09	0	87.57	2.22	0	0	0.09	15.34	0.16	0.03	51	0.01	0.02	0	24	2.96	5.65	3.59	64.93	133.53	850.87	744.18	1057.66	963.96	890.24	793.5	1023.75	791.54
28.261	0	0.03	0.02	0.04	5.35	0.02	3.62	4.42	6.26	0.34	89.29	99.95	-17.88	96.1	6.26	99.62	0	0.22	0.14	0	0.34	0.13	0	88.57	2.41	0	0	0.05	13.12	0.13	0.03	61.41	0.01	0.02	0	24	2.98	5.98	4.07	64.86	133	851.38	744.51	1058.06	964.15	891.44	793.32	1024.43	792.38
28.294	0	0.03	0.02	0.04	5.09	0.02	3.66	4.34	5.88	0.34	89.81	99.95	-18	96.39	5.88	99.61	0	0.22	0.12	0	0.34	0.14	0	89.08	2.55	0	0	0.03	11.14	0.09	0.03	53.22	0.01	0.02	0	24	3.27	5.58	3.79	64.88	133.15	852.28	744.38	1058.91	964.28	891.94	793.16	1025.09	792.2
28.328	0	0.03	0.02	0.03	4.77	0.02	3.41	4.23	5.28	0.29	90.47	99.95	-17.57	96.78	5.28	99.57	0	0.2	0.11	0	0.29	0.16	0	88.04	2.95	0	0	0.01	8.68	0.06	0.04	66.48	0.01	0.02	0	24	4.61	4.99	4.07	64.93	134.33	853.01	744.42	1059.92	965	892.52	792.97	1026.85	793.3
28.361	0	0.03	0.02	0.03	4.83	0.02	3.6	4.35	5.96	0.22	90.35	99.95	-17.84	96.4	5.96	99.53	0	0.25	0.13	0	0.22	0.13	0	88.46	2.96	0	0	0.01	8.13	0.05	0.04	59.85	0.01	0.02	0	24	4.6	5.56	3.66	64.79	133.22	853.5	743.74	1061	965.21	893.43	792.8	1026.65	792.11
28.395	0	0.03	0.02	0.03	4.86	0.02	3.34	4.44	6.35	0.13	90.29	99.94	-17.21	96.48	6.35	99.64	0	0.32	0.13	0	0.13	0.07	0	86.86	2.41	0	0	0.01	7.39	0.03	0.04	60.98	0.01	0.01	0	24	4.75	5.45	4.02	64.86	135.33	853.61	743.26	1061.85	965.31	893.27	792.15	1028.6	792.49
28.428	0	0.03	0.02	0.03	4.8	0.02	3.47	4.39	5.97	0.13	90.4	99.95	-17.45	96.64	5.97	99.68	0	0.38	0.13	0	0.13	0.07	0	88.04	2.09	0	0	0.01	7.27	0.03	0.04	51.96	0.01	0.01	0	24	4.17	5.2	4.87	64.74	135.11	853.39	743.24	1062.28	965.4	894.36	791.91	1029.47	793.08
28.461	0	0.03	0.02	0.03	5.12	0.02	3.38	4.58	7.01	0.08	89.75	99.94	-17.12	96.78	7.01	99.67	0	0.41	0.12	0	0.08	0.05	0	86.85	1.49	0	0	0.01	8.89	0.02	0.03	58.88	0.01	0.01	0	24	5.31	4.99	4.38	64.76	134.39	853.31	742.96	1063.76	967.55	894.88	792.57	1029.28	792.77
28.495	0	0.03	0.02	0.03	6.02	0.02	2.78	4.9	8.76	0.05	87.97	99.92	-15.63	97.01	8.76	99.62	0	0.41	0.11	0	0.05	0.05	0	81.73	0.96	0	0	0.01	14.5	0.02	0.03	62.89	0.01	0.01	0	18	5.84	4.61	3.87	64.78	134	853.7	742.82	1064.78	968.75	895.24	792.56	1029.24	792.56
28.528	0	0.03	0.02	0.04	6.75	0.02	2.74	5.19	10.27	0.04	86.5	99.9	-15.4	96.89	10.27	99.54	0	0.46	0.11	0	0.04	0.05	0	80.28	0.63	0	0	0	18.14	0.02	0.02	60.01	0.01	0.01	0	18	6.35	4.81	3.61	64.81	134.42	853.57	742.64	1065.22	969.17	894.93	793.26	1029.35	792.17
28.561	0	0.03	0.02	0.04	7.54	0.02	2.62	5.46	11.49	0.03	84.92	99.89	-15	97.49	11.49	99.54	0	0.5	0.11	0	0.03	0.06	0	78.48	0.37	0	0	0	22	0.02	0.02	48.61	0.01	0.01	0	18	6.6	3.71	4.35	64.91	135.59	853.09	742.5	1064.81	969.12	894.66	792.06	1030.25	793.31
28.595	0	0.03	0.02	0.04	7.44	0.02	2.74	5.64	12.38	0.03	85.13	99.89	-15.21	97.48	12.38	99.47	0	0.52	0.11	0	0.03	0.07	0	78.59	0.25	0	0	0	19.83	0.02	0.02	54.31	0.01	0.01	0	18	6.92	3.73	4.53	64.93	135.56	853.09	742.39	1065.02	969.2	894.99	792.1	1030.54	793.44
28.628	0	0.04	0.02	0.04	7.66	0.02	2.29	5.41	11.46	0.03	84.67	99.86	-14.08	97.48	11.46	99.39	0	0.45	0.11	0	0.03	0.11	0	75.96	0.18	0	0	0	23.28	0.02	0.01	52.6	0.01	0.01	0	18	6.83	3.72	4.72	64.93	135.49	852.98	742.27	1065.21	969.32	895.25	791.98	1030.73	793.49
28.661	0	0.04	0.02	0.05	8.22	0.02	1.93	5.21	10.66	0.03	83.55	99.83	-12.97	97.35	10.66	99.23	0	0.43	0.11	0	0.03	0.11	0	73.3	0.14	0	0	0	28.73	0.02	0.01	63.08	0.01	0.01	0	18	6.51	3.97	4.77	64.88	135.82	852.86	742.22	1065.45	969.18	895.22	792.55	1031.04	793.17
28.695	0	0.05	0.02	0.07	9.71	0.02	1.82	5.29	11.23	0.03	80.57	99.8	-12.52	97.22	11.23	99.08	0	0.44	0.14	0	0.03	0.11	0	71.66	0.11	0	0	0	37.16	0.02	0.01	54.28	0.01	0.01	0	18	6.17	4.22	4.86	64.9	135.88	852.7	741.95	1065.84	969.39	895.4	792.27	1031.28	792.98
28.728	0	0.06	0.02	0.08	10.59	0.02	1.57	5.24	11.08	0.04	78.82	99.75	-11.53	97.45	11.08	99	0	0.44	0.16	0	0.04	0.13	0	68.93	0.09	0	0	0	42.38	0.03	0.01	63.2	0.01	0.01	0	18	6.99	3.78	4.89	65.02	136.44	853.12	741.99	1065.76	969.2	895.33	792.02	1031.77	793.47
28.762	0	0.09	0.02	0.16	14.52	0.02	0.9	5.14	10.57	0.04	70.96	99.54	-7.91	97.44	10.57	98.99	0	0.43	0.18	0	0.04	0.17	0	58.76	0.09	0	0	0	61.29	0.04	0.01	53.97	0.01	0.01	0	18	7.43	3.8	4.93	65.04	135.3	853.32	741.77	1065.75	969.18	896.01	791.51	1031.29	793.41
28.795	0	0.11	0.02	0.22	17.23	0.02	0.67	5.12	10.3	0.04	65.55	99.8	-6	97.42	10.3	99.16	0	0.42	0.18	0	0.04	0.13	0	53.39	0.09	0	0	0	71.62	0.05	0.01	47.72	0.01	0.01	0	18	6.62	3.85	5.19	65.09	136.01	853.57	741.79	1065.65	968.44	896.02	790.92	1032.01	793.58
28.828	0	0.11	0.02	0.23	17.83	0.02	0.62	5.22	10.72	0.05	64.35	99.82	-5.52	97.57	10.72	99.17	0	0.47	0.16	0	0.05	0.12	0	51.68	0.1	0	0	0	72.89	0.05	0.01	51.04	0.01	0.01	0	18	6.2	3.54	5.36	65.09	135.85	853.77	741.97	1065.16	967.66	896.14	790.68	1031.95	793.7
28.862	0	0.14	0.02	0.33	21.77	0.02	0.33	5.42	11.54	0.05	56.47	99.93	-1.39	97.31	11.54	99.25	0	0.51	0.16	0	0.05	0.07	0	39.11	0.1	0	0	0	83.74	0.08	0.01	56.93	0.01	0.02	0	18	6.38	4.05	5.22	65.13	135.72	853.9	741.71	1065.34	967.64	896.21	790.5	1031.9	793.4
28.895	0	0.14	0.02	0.32	21.84	0.02	0.3	5.52	11.93	0.04	56.32	99.92	-0.87	97.25	11.93	99.25	0	0.59	0.16	0	0.04	0.04	0	37.33	0.1	0	0	0	83.15	0.08	0.01	62.91	0.01	0.02	0	18	6.14	4.16	5.08	65.15	134.7	854.91	741.73	1066.48	967.79	897.61	790.87	1032.3	792.94
28.928	0	0.15	0.02	0.34	22.44	0.02	0.21	5.45	11.56	0.03	55.11	99.94	0	97.29	11.56	99.26	0	0.6	0.13	0	0.03	0.03	0	30.67	0.1	0	0	0.01	85.46	0.09	0.01	56.98	0.01	0.03	0	18	6.28	4.1	5.16	65.25	135.02	855.14	741.45	1066.9	967.6	897.88	790.8	1032.88	792.76
28.962	0	0.16	0.02	0.37	23.36	0.02	0.14	5.45	11.43	0.03	53.27	99.95	0	97.18	11.43	99.32	0	0.66	0.12	0	0.03	0.02	0	23.29	0.09	0	0	0.01	88.07	0.12	0	64.53	0.01	0.03	0	18	6.48	4.29	5.33	65.23	135.51	856.07	741.44	1067.73	967.4	898.71	790.66	1034.2	793.06
28.995	0	0.16	0.02	0.37	23.57	0.02	0.14	5.57	11.82	0.02	52.87	99.95	0	97.26	11.82	99.31	0	0.8	0.11	0	0.02	0.02	0	22.43	0.09	0	0	0.01	87.71	0.12	0	67.11	0.01	0.03	0	18	6.99	4.16	5.21	65.4	135.82	857.07	741.53	1068.82	967.76	899.47	790.97	1035.27	793.22
29.028	0	0.15	0.02	0.35	23.4	0.02	0.13	5.69	12.39	0.02	53.2	99.94	0	97.43	12.39	99.18	0	0.9	0.12	0	0.02	0.02	0	21.44	0.09	0	0	0.01	86.34	0.14	0	54.41	0.01	0.04	0	18	5.71	3.82	5.11	65.4	135.17	858.01	741.67	1069.45	967.48	900.46	790.47	1035.6	792.91
29.062	0	0.15	0.02	0.33	22.97	0.02	0.11	5.68	12.58	0.03	54.06	99.93	0	97.41	12.58	98.9	0	0.92	0.14	0	0.03	0.04	0	17.94	0.08	0	0	0.01	85.24	0.17	0	36.95	0.01	0.04	0	18	5.98	3.86	4.61	65.38	136.19	858.73	741.44	1070.58	967.62	900.37	791.16	1036.56	792.21
29.095	0	0.15	0.02	0.33	23.3	0.02	0.11	5.81	13.69	0.05	53.39	99.93	0	97.61	13.69	98.38	0	0.9	0.18	0	0.05	0.07	0	16.84	0.08	0	0	0.01	85.23	0.19	0.01	48.61	0.01	0.05	0	18	5.24	3.45	4.43	65.63	136.97	859.17	741.45	1070.72	966.97	900.09	791.17	1037.06	791.8
29.129	0	0.15	0.02	0.32	22.54	0.02	0.1	5.67	13.88	0.1	54.92	99.92	0	97.31	13.88	97.52	0	0.91	0.25	0	0.1	0.17	0	15.04	0.08	0	0	0.01	84.21	0.21	0.01	35.58	0.01	0.05	0	18	5.23	4.06	4.54	65.64	138.37	859.53	740.97	1071.61	966.82	900.19	790.83	1038.56	791.67
29.162	0	0.14	0.02	0.31	22.46	0.02	0.1	5.75	13.87	0.09	55.07	99.91	0	97.36	15.01	96.67	0	0.96	0.26	0	0.09	0.17	0	13.87	0.09	0	0	0.01	83.44	0.24	0.01	32.65	0.01	0.04	0	18	6.47	3.97	5.01	65.66	137.95	859.94	740.41	1072.79	967.29	901.69	790.57	1039.63	791.94
29.195	0	0.14	0.02	0.3	23.29	0.02	0.12	6.07	13.6	0.11	53.43	99.9	0	97.35	17.27	95.69	0	1.05	0.3	0	0.11	0.2	0	13.6	0.1	0	0	0.02	83.46	0.26	0.01	39.61	0.01	0.05	1	24	6.15	3.97	4.72	65.79	138.86	860.01	740.32	1073.37	967.78	901.26	790.56	1040.12	791.74
29.229	0	0.13	0.02	0.27	21.67	0.02	0.11	5.82	12.27	0.1	56.67	99.86	0	97.64	17.73	94.1	0	1.1	0.3	0	0.1	0.17	0	12.27	0.1	0	0	0.02	80.59	0.27	0.01	47.87	0.01	0.04	0	24	6.48	3.39	5.08	65.88	138.51	860.65	740.39	1073.76	967.42	902.31	790.67	1040.82	792.05
29.262	0	0.14	0.02	0.28	20.95	0.02	0.11	5.36	11.36	0.1	58.09	99.85	0	97.65	17.12	92.63	0	1.08	0.26	0.01	0.1	0.16	0	11.36	0.1	0	0	0.02	81.97	0.29	0.01	42.51	0.01	0.04	0	24	5.96	3.37	4.55	65.78	138.76	861.23	740.54	1074.17	967.58	902.12	790.69	1040.87	791.65
29.295	0	0.14	0.02	0.27	22	0.02	0.11	5.87	10.87	0.11	56.01	99.85	0	97.59	18.64	93.28	0	1.18	0.25	0.01	0.11	0.12	0	10.87	0.11	0	0	0.03	81.25	0.3	0.01	66.73	0.01	0.05	0	24	6.12	3.5	4.97	65.91	139.17	861.8	740.68	1074.02	966.57	902.59	790.67	1041.75	792.11
29.329	0	0.13	0.02	0.26	22.43	0.02	0.1	6.13	8.96	0.11	55.15	99.85	0	97.49	19.61	93.38	0	1.19	0.22	0.01	0.11	0.1	0	8.96	0.12	0	0	0.02	80.69	0.32	0.01	60.23	0.01	0.04	0	24	6.15	3.7	4.7	65.89	138.13	862.38	740.51	1074.91	967.1	903.53	790.6	1041.66	791.65
29.362	0	0.13	0.02	0.26	23.68	0.02	0.11	6.56	8.92	0.08	52.65	99.86	0	97.78	20.46	94.24	0	1.23	0.2	0.01	0.08	0.07	0	8.92	0.12	0	0	0.03	81.26	0.33	0.01	69.3	0.01	0.04	0	24	6.17	3.08	4.97	65.82	138.5	862.85	740.39	1075.1	966.4	903.97	790.43	1042.47	791.72
29.396	0	0.13	0.02	0.27	25.33	0.02	0.11	7.07	8.73	0.06	49.67	99.89	0	97.81	21.43	95.12	0	1.28	0.2	0.01	0.06	0.06	0	8.73	0.13	0	0	0.04	82.53	0.34	0.01	60.08	0.01	0.03	0	24	6.25	3.01	4.82	65.86	138.54	862.9	740.34	1075.58	967.13	904.05	790.21	1042.58	791.8
29.429	0	0.13	0.02	0.27	26.18	0.02	0.11	7.31	9.11	0.07	48.82	99.9	0	97.76	22.02	95.44	0	1.22	0.22	0.01	0.07	0.08	0	9.11	0.14	0	0	0.04	83.36	0.37	0.01	46.07	0.01	0.03	0	24	6.21	3.13	4.94	65.83	137.7	862.95	740.53	1075.83	967.62	904.73	790.32	1042.42	792.05
29.462	0	0.13	0.02	0.26	26.21	0.02	0.12	7.44	10.1	0.08	48.79	99.89	0	97.83	22.33	95.64	0	1.17	0.26	0.01	0.08	0.1	0	10.1	0.15	0	0	0.05	82.72	0.34	0.01	48.03	0.01	0.03	0	24	6.15	2.95	4.93	65.77	137.95	863.26	740.6	1076.09	967.66	904.88	790.25	1042.81	792.18
29.496	0	0.13	0.02	0.27	27.45	0.02	0.13	7.73	10.33	0.09	47.55	99.91	0	97.66	23.24	95.76	0	1.1	0.26	0.01	0.09	0.13	0	10.33	0.16	0	0	0.05	84.3	0.4	0.01	68.8	0.02	0.03	0	24	7.07	3.34	5.19	65.87	139.08	863.66	740.41	1076.83	967.66	905.21	790.57	1044.28	792.55
29.529	0	0.13	0.02	0.27	28.38	0.02	0.14	8.04	10.52	0.08	46.62	99.91	0	97.42	24.53	95.67	0	0.94	0.21	0.01	0.08	0.1	0	10.52	0.17	0	0	0.04	84.93	0.38	0.01	73.71	0.01	0.02	0	24	6.67	3.84	5.26	65.79	139.11	863.8	740.05	1077.15	967.05	905.51	790.65	1044.61	791.9
29.562	0	0.13	0.02	0.28	27.77	0.02	0.14	7.66	10.95	0.08	47.23	99.91	0	97.46	24.12	94.94	0	0.81	0.19	0.01	0.08	0.1	0	10.95	0.2	0	0	0.04	85.56	0.37	0.01	70.92	0.01	0.02	0	24	6.78	3.76	5.4	65.77	137.61	863.18	739.97	1076.97	967.57	905.96	790.81	1043.57	791.78
29.596	0	0.13	0.02	0.28	27.53	0.02	0.16	7.57	13.53	0.07	47.47	99.91	0	97.76	24.05	94.82	0	0.75	0.15	0.01	0.07	0.08	0	13.53	0.23	0	0	0.03	85.38	0.31	0.01	60.58	0.01	0.02	0	24	7.43	3.13	5.11	65.94	138.96	864.21	740.59	1076.06	966.9	905.08	789.75	1044	792.95
29.629	0	0.13	0.02	0.28	27.45	0.02	0.16	7.55	14.08	0.07	47.55	99.91	0	97.62	23.89	95.02	0	0.69	0.15	0.01	0.07	0.08	0	14.08	0.24	0	0	0.02	85.25	0.29	0.01	72.47	0.01	0.02	0	24	7.57	3.42	4.56	65.84	138.2	864.89	740.9	1075.49	966.36	904.91	789.75	1043.07	792.65
29.662	0	0.14	0.02	0.29	25.65	0.02	0.16	6.74	15.03	0.09	49.35	99.91	0	97.6	21.75	94.38	0	0.55	0.17	0.01	0.09	0.1	0	15.03	0.26	0	0	0.03	85.56	0.25	0.01	74.62	0.01	0.02	0	24	8.17	3.48	3.98	65.7	136.52	865.05	741.64	1075.04	966.75	904.93	791.36	1041.45	792.38
29.696	0	0.14	0.02	0.28	23.85	0.02	0.15	6.29	16.54	0.08	52.3	99.89	0	97.44	19.48	94.96	0	0.55	0.15	0	0.08	0.06	0	16.54	0.25	0	0	0.02	83.53	0.19	0.01	87.64	0.01	0.02	0	24	6.12	3.8	4.1	65.61	133.48	865.95	743.57	1072.64	965.21	905.77	790.92	1039.23	793.52
29.729	0	0.13	0.02	0.26	20.96	0.02	0.15	5.73	17.23	0.12	58.09	99.85	0	97.15	17.23	94.95	0	0.45	0.16	0	0.12	0.08	0	17.59	0.27	0	0	0.02	79.19	0.16	0.01	75.82	0.01	0.02	0	24	6.02	4.35	4.23	65.53	131.22	864.46	743.28	1071.16	964.55	905.5	791.66	1036.71	792.46
29.763	0	0.11	0.02	0.21	18.31	0.02	0.17	5.42	16.2	0.19	63.38	99.75	0	97.2	16.2	94.7	0	0.38	0.14	0	0.19	0.1	0	20.78	0.3	0	0	0.01	73.14	0.11	0.01	71.68	0.01	0.02	0	24	4.78	4.27	4.09	65.51	132.68	863.69	743.25	1070.6	964.43	904	791.18	1036.67	792.32
29.796	0	0.11	0.02	0.21	17.86	0.02	0.18	5.37	15.33	0.17	64.28	99.74	0	97.08	15.33	95.31	0	0.39	0.15	0	0.17	0.12	0	23.25	0.33	0	0	0.01	72.01	0.1	0.01	88.52	0.01	0.02	0	24	5.01	4.48	3.98	65.64	133.23	862.71	742.76	1070.63	964.87	903.14	791.54	1036.37	791.75
29.829	0	0.11	0.02	0.21	17.82	0.02	0.17	5.35	15	0.18	64.35	99.74	0	97.2	15	95.54	0	0.4	0.16	0	0.18	0.16	0	22.42	0.28	0	0	0.02	72.05	0.1	0.01	71.6	0.01	0.02	0	24	5.91	4.26	3.75	65.8	133.79	861.96	741.95	1070.8	965.15	902.35	791.73	1036.14	790.95
29.863	0	0.1	0.02	0.19	16.98	0.02	0.19	5.4	15.54	0.13	66.04	99.65	0	95.94	15.54	95.24	0	0.43	0.16	0	0.13	0.13	0	24.45	0.29	0	0	0.03	68.6	0.08	0.01	72.25	0.01	0.02	0	24	6.17	6.18	4.06	65.75	134.25	861.39	741.13	1071.95	965.64	902.79	792.2	1037.02	790.33
29.896	0	0.1	0.02	0.19	16.13	0.02	0.16	5.06	13.7	0.12	67.74	99.65	0	97.03	13.7	95.36	0	0.48	0.15	0	0.12	0.12	0	23.02	0.27	0	0	0.03	68.29	0.08	0.01	88.22	0.01	0.02	0	24	4	4.57	3.71	65.82	135.49	863.19	742.59	1071.67	964.13	902.55	792.82	1038.03	790.64
29.929	0	0.1	0.02	0.18	16.45	0.02	0.16	5.42	14.61	0.12	67.1	99.62	0	96.85	14.61	96.09	0	0.59	0.14	0	0.12	0.09	0	22.1	0.25	0	0	0.04	66.51	0.07	0.01	85.79	0.01	0.02	0	24	4.52	4.88	3.71	65.84	133.63	863.9	742.3	1072.19	964.04	904.07	792.55	1037.68	790.29
29.963	0	0.09	0.02	0.17	16.55	0.02	0.14	5.6	15.24	0.13	66.89	99.59	0	96.93	15.24	96.28	0	0.63	0.13	0.01	0.13	0.08	0	19.25	0.23	0	0	0.05	65.44	0.06	0.01	87.62	0.01	0.03	0	24	4.58	4.75	3.68	65.91	134.39	864	742.31	1072.25	963.89	903.75	792.64	1038.12	790.33
29.996	0	0.09	0.02	0.16	17.59	0.02	0.14	6.13	16.66	0.14	64.82	99.61	0	96.72	16.66	96.96	0	0.82	0.11	0.01	0.14	0.08	0	18.2	0.18	0	0	0.04	65.24	0.06	0.01	88.87	0.01	0.03	0	24	4.54	5.08	4.08	66.11	133.73	863.9	742.23	1072.32	963.78	904.48	792.61	1038.19	790.45
30.029	0	0.08	0.02	0.15	18.43	0.02	0.14	6.78	17.35	0.12	63.14	99.58	0	96.92	18.19	97.78	0	1.08	0.11	0.01	0.12	0.07	0	17.35	0.15	0	0	0.04	63.63	0.06	0.01	89.06	0.01	0.03	0	24	4.53	4.76	4.26	66.13	133.75	863.82	742.21	1072.3	963.78	904.59	792.48	1038.33	790.62
30.063	0	0.07	0.02	0.12	16.45	0.02	0.14	6.71	17.09	0.16	67.1	99.3	0	96.78	17.73	97.89	0	1.16	0.11	0.01	0.16	0.09	0	17.09	0.13	0	0	0.03	57.19	0.06	0.01	90.21	0.01	0.03	0	24	4.51	4.99	4.28	66.1	134.37	863.92	742.31	1072.39	963.65	904.42	792.76	1038.78	790.71
30.096	0	0.07	0.02	0.12	15.75	0.02	0.13	6.37	16.07	0.22	68.51	99.3	0	96.75	16.07	98.17	0	1.19	0.13	0.01	0.22	0.12	0	17.2	0.13	0	0	0.03	56.88	0.06	0.01	92.43	0.01	0.03	0	24	4.56	5.03	4.42	66.29	134.87	863.94	742.33	1072.22	963.47	904.25	792.43	1039.12	791.05
30.13	0	0.07	0.02	0.11	13.82	0.02	0.11	5.9	13.91	0.41	72.35	99.05	0	96.91	13.91	98.46	0	1.1	0.18	0.01	0.41	0.26	0	16.03	0.11	0	0	0.02	52.69	0.06	0.01	96.39	0.01	0.03	0	24	4.86	4.78	4.37	66.4	135.31	864.31	742.54	1072.18	963.18	904.15	792.78	1039.45	791.2
30.163	0	0.06	0.02	0.1	13.06	0.02	0.11	5.89	13.97	0.42	73.88	98.77	0	96.76	13.97	98.39	0	1.06	0.19	0.01	0.42	0.29	0	16.19	0.11	0	0	0.02	49.51	0.06	0.01	95.56	0.01	0.02	0	24	4.95	5.01	4.45	66.36	135.05	864.33	741.99	1072.49	963.13	904.53	792.03	1039.58	790.91
30.196	0	0.06	0.02	0.1	13.65	0.02	0.11	6.21	14.92	0.26	72.71	98.76	0	96.73	15.64	98.15	0	0.98	0.17	0.01	0.26	0.23	0	14.92	0.1	0	0	0.02	49.7	0.06	0.01	77.47	0.01	0.03	0	24	5.07	5.06	4.85	66.34	134.73	864.08	741.14	1072.94	963.41	905.2	790.36	1039.92	790.99
30.23	0	0.07	0.02	0.12	14.76	0.02	0.09	5.98	11.79	0.24	70.48	99.22	0	97.43	15.28	97.67	0	0.86	0.16	0.01	0.24	0.21	0	11.79	0.09	0.01	0	0.02	55.9	0.08	0.01	88.29	0.01	0.03	0	24	5.03	3.82	4.37	66.41	134.97	865.42	742.2	1072.72	962.93	905.11	791.12	1040.08	791.4
30.263	0	0.08	0.02	0.13	14.33	0.02	0.08	5.56	11.05	0.24	71.33	99.27	0	97.53	13.87	97.27	0	0.82	0.17	0.01	0.24	0.17	0	11.05	0.09	0.01	0	0.02	57.28	0.08	0.01	94.36	0.01	0.03	0	24	4.4	3.61	4.72	66.31	133.56	866.67	743.06	1072.78	962.52	906.79	790.94	1040.35	792.29
30.296	0	0.09	0.02	0.15	14.26	0.02	0.07	5.08	9.52	0.19	71.49	99.42	0	97.21	12.56	96.44	0	0.63	0.17	0.01	0.19	0.08	0	9.52	0.08	0.01	0	0.03	60.87	0.09	0.01	90.85	0.01	0.03	0	24	3.51	4.25	4.56	66.3	130.7	867.89	744.67	1071.59	961.92	908	791.19	1038.69	793.14
30.33	0	0.08	0.02	0.14	14.15	0.02	0.08	5.31	8.54	0.32	71.69	99.29	0	97.1	14.07	96.13	0	0.59	0.23	0.02	0.32	0.11	0	8.54	0.09	0.01	0	0.03	58.63	0.08	0.01	96.68	0.01	0.03	0	24	5.54	4.44	4.74	66.5	131.23	866.93	743.91	1070.43	961.31	906.89	790.83	1038.1	793.12
30.363	0	0.08	0.02	0.12	12.35	0.02	0.07	4.84	8.63	0.32	75.3	98.93	0	96.83	13.02	94.96	0	0.49	0.2	0.01	0.32	0.07	0	8.63	0.09	0.01	0	0.03	54.69	0.08	0.01	97.69	0.01	0.03	0	24	6.26	4.9	4.63	66.44	131.61	866.25	742.91	1069.66	959.75	905.87	791.23	1037.48	791.62
30.397	0	0.07	0.02	0.11	10.98	0.02	0.08	4.5	11.49	0.4	78.03	98.56	0	97.95	11.49	94.72	0	0.41	0.17	0.01	0.4	0.11	0	11.95	0.15	0	0	0.05	51.22	0.08	0.01	88.7	0.01	0.03	0	24	5.43	2.66	4.22	66.37	132.6	867.22	743.65	1067.17	957.03	904.18	789.84	1036.76	791.96
30.43	0	0.07	0.02	0.1	10.17	0.02	0.09	4.48	11.03	0.31	79.66	98.07	0	97.09	11.03	95.07	0	0.35	0.16	0.01	0.31	0.11	0	13.47	0.21	0	0	0.05	47.14	0.1	0.01	75.68	0.01	0.03	0	24	5.64	4.46	5.1	66.27	131.21	866	743.3	1065.68	956.2	904.43	789.06	1035.61	792.35
30.463	0	0.07	0.02	0.1	9.47	0.02	0.09	4.19	8.87	0.23	81.07	97.96	0	97.05	8.87	95.57	0	0.32	0.14	0.01	0.23	0.11	0	16.64	0.38	0	0	0.1	45.94	0.11	0.01	87.19	0.01	0.02	0	24	5.37	4.53	4.97	66.16	131.57	864.88	743.5	1065.34	957.24	903.4	789.41	1034.94	792.53
30.497	0	0.06	0.02	0.09	9.31	0.02	0.13	4.32	9.05	0.22	81.38	97.69	0	96.5	9.05	96.2	0	0.28	0.22	0.01	0.22	0.17	0	22.55	0.66	0	0	0.26	43.72	0.13	0.01	94.25	0.01	0.02	0	24	5.12	5.42	4.37	66.12	131.92	864.63	743.5	1066.02	958.42	902.85	790.02	1034.76	792.04
30.53	0	0.06	0.02	0.09	9.17	0.02	0.16	4.22	8.51	0.15	81.67	97.71	0	96.91	8.51	96.19	0	0.22	0.18	0	0.15	0.16	0	26.73	1.05	0	0	0.24	43.86	0.15	0.01	94.49	0.01	0.02	0	24	4.84	4.78	4.15	66.05	132.48	865.15	743.55	1066.86	958.33	903.02	791.03	1035.5	791.45
30.563	0	0.06	0.02	0.09	8.91	0.02	0.19	4.17	8	0.15	82.17	97.56	0	97.09	8	96.42	0	0.21	0.19	0	0.15	0.15	0	30.17	1.68	0	0	0.33	42.8	0.15	0.01	94.06	0.01	0.02	0	24	4.39	4.46	4.62	66.03	132.72	865.83	743.46	1067.55	957.72	904.07	790.91	1036.79	791.55
30.597	0	0.06	0.02	0.08	7.83	0.02	0.23	4	7.26	0.13	84.34	96.22	0	97.7	7.26	96.19	0	0.17	0.18	0	0.13	0.1	0	34.59	1.88	0	0	0.19	37.43	0.13	0.01	86.89	0.01	0.02	1	30	4.75	3.25	4.56	66.23	132.33	865.74	743.45	1067.47	958.12	904.07	790.63	1036.4	791.7
30.63	0	0.05	0.02	0.08	8.05	0.02	0.24	4.26	8.29	0.11	83.9	96.05	0	97.81	8.29	96.7	0	0.16	0.12	0	0.11	0.08	0	34.29	2.11	0	0	0.06	36.34	0.12	0.01	94.3	0.01	0.01	0	30	5.25	3	4.72	66.34	133.2	865.58	743.04	1068.58	958.82	904.29	791.11	1037.49	791.58
30.663	0	0.05	0.02	0.07	8.38	0.02	0.26	4.62	10.22	0.12	83.23	95.68	0	97.37	10.22	96.81	0	0.21	0.14	0	0.12	0.05	0	34.75	1.4	0	0	0.03	35.08	0.11	0.01	97.7	0.01	0.02	0	30	6.82	3.94	4.09	66.38	133.54	865.94	742.94	1070.96	961.78	904.88	792.05	1038.42	791.75
30.697	0	0.05	0.02	0.07	8.37	0.02	0.32	4.69	10.8	0.1	83.26	96.48	-1.06	97.62	10.8	96.59	0	0.22	0.14	0	0.1	0.04	0	37.94	1.01	0	0	0.01	34.34	0.1	0.01	95.53	0.01	0.02	0	30	7.28	3.44	4.07	66.53	134.84	865.87	742.15	1071.87	961.96	904.64	791.85	1039.47	791.25
30.73	0	0.05	0.02	0.07	8.67	0.02	0.29	4.85	11.49	0.11	82.66	95.99	-0.5	97.78	11.49	96.72	0	0.25	0.14	0	0.11	0.04	0	36.14	0.57	0	0	0.01	34.85	0.1	0.01	97.12	0.01	0.02	0	30	8.02	3.07	4.18	66.55	134.48	866.08	742.4	1072.24	962.45	905.21	792.53	1039.69	791.62
30.764	0	0.04	0.02	0.06	7.78	0.02	0.39	4.6	10.7	0.08	84.44	97.3	-2.19	97.63	10.7	96.18	0	0.27	0.16	0	0.08	0.03	0	41.77	0.36	0	0	0.01	31.11	0.09	0.01	96.83	0.01	0.02	0	30	7.18	3.4	4.17	66.37	133.02	867.26	743.14	1072.91	963.08	906.83	791.97	1039.85	792.4
30.797	0	0.04	0.02	0.06	8.14	0.02	0.43	4.87	11.88	0.09	83.72	97.55	-2.78	97.45	11.88	96.39	0	0.34	0.17	0.01	0.09	0.02	0	42.79	0.22	0	0	0.02	31.1	0.08	0.01	96.92	0.01	0.02	0	30	6.25	3.78	4.41	66.24	132.55	867.96	743.57	1073.29	962.81	907.84	792.04	1040.4	792.66
30.83	0	0.05	0.02	0.06	8.43	0.02	0.35	4.93	12.22	0.1	83.15	96.58	-1.41	97.39	12.22	96.26	0	0.4	0.2	0.01	0.1	0.03	0	38.66	0.15	0	0	0.02	32.54	0.08	0.01	94.57	0.01	0.03	0	30	7.26	3.9	4.33	66.33	133.22	867.54	743.03	1073.37	963.03	907.28	792	1040.5	792.45
30.864	0	0.05	0.02	0.06	8.94	0.02	0.4	5.14	12.83	0.09	82.11	97.2	-2.29	97.5	12.83	96.61	0	0.52	0.22	0.01	0.09	0.02	0	40.87	0.13	0	0	0.04	33.98	0.08	0.01	96.45	0.01	0.03	0	30	6.32	3.68	4.58	66.22	132.74	867.8	743.33	1073.6	962.98	908	791.94	1040.74	792.65
30.897	0	0.05	0.02	0.06	8.83	0.02	0.33	4.98	11.78	0.1	82.34	96.58	-1.1	97.49	11.78	96.8	0	0.58	0.22	0.01	0.1	0.03	0	38.1	0.12	0	0	0.05	34.55	0.08	0.01	97.43	0.01	0.04	0	30	6.29	3.7	4.72	66.19	132.23	867.74	743.15	1073.75	962.97	908.43	791.87	1040.66	792.49
30.93	0	0.05	0.02	0.07	8.56	0.02	0.2	4.66	10.02	0.1	82.88	95.92	0	97.4	10.02	96.94	0	0.53	0.23	0.01	0.1	0.04	0	30.76	0.1	0	0	0.04	35.69	0.07	0.01	98.13	0.01	0.05	0	30	5.08	3.88	4.98	66.11	132.25	868.09	743.99	1073.26	962.49	908.63	791.9	1040.87	793.23
30.964	0	0.06	0.02	0.08	8.92	0.02	0.14	4.47	8.81	0.11	82.16	97.02	0	97.39	8.81	97.07	0	0.58	0.22	0.01	0.11	0.04	0	24.28	0.09	0	0	0.04	39.62	0.05	0	96.61	0.01	0.06	0	30	6.46	3.91	4.55	66.19	132.83	868.34	742.89	1074.15	962.56	908.48	791.63	1041.31	792.2
30.997	0	0.06	0.02	0.08	8.74	0.02	0.14	4.28	8.33	0.13	82.51	97.07	0	97.31	8.33	96.49	0	0.54	0.19	0.01	0.13	0.06	0	24.61	0.11	0	0	0.04	40.4	0.05	0	96.34	0.01	0.07	0	30	7.06	4.07	4.5	66.24	131.5	868.62	742.98	1073.37	961.95	908.81	791.31	1040.31	792.25
31.03	0	0.06	0.02	0.08	8.56	0.02	0.11	4.36	8.6	0.12	82.89	96.63	0	97.5	8.6	96.67	0	0.55	0.14	0.01	0.12	0.08	0	20.65	0.11	0	0	0.02	38.44	0.04	0	96.66	0.01	0.06	0	30	6.48	3.68	4.25	66.27	132.26	868.96	743.09	1072.87	961.12	908.11	790.88	1040.37	792.09
31.064	0	0.05	0.02	0.07	8.02	0.02	0.09	4.22	8.03	0.15	83.96	95.99	0	97.53	8.03	96.55	0	0.43	0.12	0.01	0.15	0.14	0	17.39	0.15	0	0	0.02	36.3	0.03	0	92.68	0.01	0.06	0	30	6.39	3.61	4.42	66.31	133.28	868.69	743.71	1071.38	960.19	906.93	790.93	1040.19	792.88
31.097	0	0.05	0.02	0.07	7.81	0.02	0.11	4.35	8.64	0.18	84.39	95.16	0	97.49	8.64	96.78	0	0.36	0.13	0.01	0.18	0.2	0	20	0.19	0	0	0.02	33.62	0.03	0	85.58	0.01	0.05	0	24	5.42	3.71	4.91	66.33	134.74	868.14	743.41	1070.87	959.3	906.22	790.04	1040.93	793.07
31.131	0	0.05	0.02	0.07	8.13	0.02	0.11	4.33	8.57	0.27	83.75	95.99	0	97.52	8.57	96.79	0	0.32	0.2	0.01	0.27	0.2	0	20.32	0.22	0	0	0.02	36.06	0.03	0	91.56	0.01	0.05	1	30	5.32	3.63	5.04	66.34	134.21	868.36	743.54	1070.94	959.15	906.75	790.2	1040.93	793.12
31.164	0	0.05	0.02	0.07	8.15	0.02	0.13	4.51	9.8	0.28	83.69	95.44	0	97.55	9.8	96.61	0	0.29	0.21	0.01	0.28	0.16	0	22.29	0.27	0	0	0.02	34.57	0.03	0	94.65	0.01	0.04	0	30	5.28	3.58	5.14	66.25	133.18	868.95	744.11	1071.2	959.48	907.77	790.56	1040.91	793.62
31.197	0	0.05	0.02	0.07	8.94	0.02	0.15	4.94	12.25	0.3	82.12	95.8	0	97.29	12.25	96.43	0	0.3	0.22	0.01	0.3	0.13	0	23.42	0.34	0	0	0.02	35.82	0.03	0	96.2	0.01	0.03	0	30	6.03	4.11	5.73	66.19	132.69	868.89	744.16	1072.71	960.99	909.34	791.48	1042	794.31
31.231	0	0.05	0.02	0.06	9.54	0.02	0.21	5.51	14.99	0.27	80.93	95.44	0	97.19	14.99	96.46	0	0.3	0.21	0.01	0.27	0.15	0	27.16	0.47	0	0	0.03	34.71	0.03	0	95.15	0.01	0.03	0	30	6.33	4.29	5.51	66.15	132.66	868.22	743.56	1073.1	961.86	908.99	791.23	1041.62	793.79
31.264	0	0.05	0.02	0.06	9.62	0.02	0.25	5.56	15.15	0.25	80.76	95.48	0	96.67	15.15	96.55	0	0.31	0.21	0.01	0.25	0.16	0	29.6	0.54	0	0	0.04	34.76	0.03	0	97.37	0.01	0.03	0	30	6.37	5.16	5.14	65.87	133.09	868.47	743.06	1074.45	962.57	909.23	791.53	1042.31	793
31.297	0	0.05	0.02	0.06	9.56	0.02	0.26	5.4	14.39	0.18	80.88	95.77	0	96.74	14.39	96.55	0	0.31	0.19	0.01	0.18	0.17	0	31.55	0.54	0	0	0.04	35.61	0.03	0	97.2	0.01	0.03	0	30	6.32	5.05	5.26	65.91	133.02	868.37	742.9	1075.04	963.1	909.62	791.56	1042.63	792.99
31.331	0	0.04	0.02	0.06	9.63	0.02	0.41	5.78	15.96	0.11	80.75	96.72	-2.42	96.73	15.96	96.66	0	0.38	0.17	0.01	0.11	0.13	0	38.78	0.51	0	0	0.04	33	0.03	0	81.98	0.01	0.03	0	30	6.32	5.07	5.35	65.94	133.07	867.48	742.01	1074.55	962.96	909.01	790.11	1042.06	792.59
31.364	0	0.04	0.02	0.06	9.77	0.02	0.35	5.7	15.81	0.08	80.45	95.72	-1.28	97.05	15.81	96.35	0	0.47	0.15	0.01	0.08	0.08	0	35.65	0.41	0	0	0.04	34.42	0.04	0	95.3	0.01	0.03	0	30	6.56	4.54	5.34	65.91	133.01	867.53	742.7	1074.99	963.95	909.25	791.38	1042.24	793.13
31.398	0	0.05	0.02	0.06	9.82	0.02	0.4	5.59	15.47	0.05	80.37	96.43	-2.09	96.96	15.47	96.1	0	0.57	0.1	0.01	0.05	0.05	0	38.24	0.36	0	0	0.03	35.4	0.04	0	89.9	0.01	0.03	0	30	6.41	4.69	5.26	65.87	132.53	867.06	742.31	1074.77	964.11	909.05	790.67	1041.56	792.81
31.431	0	0.05	0.02	0.07	10.05	0.02	0.4	5.54	14.87	0.05	79.89	96.66	-2.15	97.45	14.87	96.36	0	0.67	0.1	0	0.05	0.05	0	38.85	0.31	0	0	0.02	37.1	0.04	0.01	89.91	0.01	0.02	0	30	6	3.78	5.23	65.81	132.49	867.1	742.59	1074.05	963.6	908.68	790.39	1041.14	792.96
31.464	0	0.05	0.02	0.07	9.39	0.02	0.39	5.17	13.5	0.06	81.23	96.78	-2.13	96.97	13.5	95.99	0	0.64	0.1	0	0.06	0.07	0	39.69	0.33	0	0	0.02	36.26	0.04	0.01	89.31	0.01	0.03	0	30	6.51	4.68	5	65.76	132.13	866.88	742.19	1073.38	963.01	908.19	790.03	1040.3	792.44
31.498	0	0.05	0.02	0.06	8.77	0.02	0.46	4.85	12.43	0.06	82.46	97.53	-3.22	97.42	12.43	95.5	0	0.62	0.11	0	0.06	0.08	0	43.57	0.35	0	0	0.03	35.17	0.03	0.01	90.45	0.01	0.03	0	30	6.23	3.85	4.75	65.78	131.24	867.09	743.12	1072.55	962.88	908.02	790.82	1039.24	792.72
31.531	0	0.05	0.02	0.07	8.64	0.02	0.48	4.57	11.26	0.07	82.72	97.75	-3.5	97.3	11.26	95.1	0	0.65	0.11	0	0.07	0.11	0	45.15	0.35	0	0	0.04	36.92	0.03	0.01	89.6	0.01	0.02	0	30	5.96	4.08	4.51	65.61	131.37	867.78	743.82	1072.59	962.91	908.09	791.28	1039.44	793.12
31.564	0	0.05	0.02	0.07	7.77	0.02	0.38	4.1	9.82	0.1	84.46	96.71	-1.92	97.46	9.82	93.92	0	0.6	0.12	0	0.1	0.11	0	41.49	0.34	0	0	0.07	35.61	0.03	0.01	84.17	0.01	0.02	0	30	5.71	3.77	4.42	65.55	131.91	868.15	744.43	1071.11	961.41	907.17	791.21	1039.07	793.47
31.598	0	0.07	0.02	0.09	7.61	0.02	0.3	3.49	8.11	0.14	84.77	96.03	-0.22	97.62	8.11	91.59	0	0.55	0.18	0	0.14	0.13	0	37.56	0.48	0	0	0.14	41.38	0.04	0.01	70.27	0.01	0.03	0	30	4.1	3.42	4.44	65.44	132.09	868.38	745.23	1068.34	958.38	905.84	790.75	1037.9	793.5
31.631	0	0.07	0.02	0.09	7.12	0.02	0.38	3.26	7.93	0.2	85.75	95.77	-1.79	96.8	7.93	90.24	0	0.45	0.2	0	0.2	0.16	0	41.91	0.81	0	0	0.2	40.6	0.05	0.01	82.67	0.01	0.03	0	30	4.18	4.96	4.16	65.3	130.79	867.41	744.54	1067.93	958.17	905.5	791.26	1036.29	792.05
31.664	0	0.07	0.02	0.1	6.88	0.02	0.44	3	7.06	0.37	86.25	96.34	-2.83	96.29	7.06	89.15	0	0.35	0.3	0	0.37	0.35	0	44.89	1.46	0	0	0.35	42.33	0.06	0.01	86.13	0.01	0.04	0	30	6.2	5.71	3.85	65.38	130.65	866.32	743.99	1067.22	958.82	904.37	791.27	1035.02	791.89
31.698	0	0.08	0.02	0.11	6.82	0.02	0.49	2.8	6.53	0.54	86.36	96.46	-3.55	96.3	6.53	87.94	0	0.28	0.53	0	0.54	0.92	0.01	46.51	2.36	0	0	0.83	45.04	0.08	0.01	89.24	0.01	0.05	0	30	6.39	5.7	4.1	65.5	131.61	865.82	744.18	1066.62	958.86	903.63	791.08	1035.23	792.63
31.731	0	0.08	0.02	0.12	6.28	0.02	0.49	2.55	5.25	0.75	87.44	96.42	-3.71	97.04	5.25	87.01	0	0.24	0.46	0	0.75	1.18	0	47.3	2.77	0	0	0.63	44.6	0.09	0.01	91.19	0.01	0.06	0	30	5.11	4.56	4.02	65.37	129.94	865.53	744.5	1066.46	958.95	904.08	791.73	1034.02	792.01
31.765	0	0.08	0.02	0.11	5.96	0.02	0.43	2.46	4.54	0.62	88.08	95.82	-2.84	96.87	4.54	86.83	0	0.21	0.42	0	0.62	0.81	0	45.48	2.93	0	0	0.33	43.21	0.12	0.02	95.32	0.01	0.05	0	30	4.68	4.84	3.87	65.38	129.57	866.11	744.78	1066.51	958.47	904.43	792.12	1034	791.78
31.798	0	0.07	0.02	0.1	5.63	0.02	0.52	2.5	4.49	0.48	88.74	96.92	-4.13	96.66	4.49	87.24	0	0.17	0.36	0.01	0.48	0.55	0	49.02	3.5	0	0	0.26	39.53	0.13	0.02	90.61	0.01	0.04	0	30	5.08	5.17	3.91	65.66	129.36	867	744.74	1066.69	957.85	905.12	791.76	1034.48	791.87
31.831	0	0.07	0.02	0.09	5.66	0.02	0.55	2.67	4.99	0.35	88.67	97.29	-4.67	97.16	4.99	88.36	0	0.15	0.27	0.01	0.35	0.34	0	49.51	4.85	0	0	0.15	37.11	0.14	0.02	91.15	0.01	0.04	0	30	3.86	4.34	4.3	65.67	130.43	866.94	743.73	1067.01	956.62	905.11	790.42	1035.54	791.04
31.865	0	0.06	0.02	0.08	5.61	0.02	0.75	2.77	4.89	0.28	88.78	98.47	-6.66	96.74	4.89	89.45	0	0.12	0.3	0.01	0.28	0.23	0	55.73	4.44	0	0	0.17	34.97	0.17	0.02	92.59	0.01	0.03	0	30	5.98	5.05	4.48	65.89	128.4	866.5	743.37	1066.59	957.02	905.83	790.49	1034.23	791.15
31.898	0	0.06	0.02	0.08	5.58	0.02	0.76	2.84	4.49	0.26	88.85	98.7	-6.83	97.04	4.49	90.45	0	0.11	0.34	0.01	0.26	0.21	0	56.75	4.12	0	0	0.23	33.64	0.18	0.02	95.38	0.01	0.03	0	30	5.77	4.55	4.55	66.02	131.25	867	743.34	1067.23	956.71	905.11	790.38	1036.36	791.53
31.931	0	0.06	0.02	0.07	5.28	0.02	0.91	2.82	4.25	0.28	89.44	99.05	-7.91	96.54	4.25	90.54	0	0.1	0.38	0.01	0.28	0.25	0	60.65	3.28	0	0	0.27	31.06	0.2	0.02	95.03	0.01	0.03	0	30	5.66	5.36	3.95	65.94	129.7	868.22	743.45	1068.04	956.78	906.28	790.66	1035.98	790.81
31.965	0	0.05	0.02	0.07	5.12	0.02	1.03	2.81	3.89	0.27	89.77	99.25	-8.68	96.92	3.89	90.66	0	0.09	0.38	0.01	0.27	0.21	0	63.46	2.77	0	0	0.27	29.81	0.27	0.03	95.46	0.02	0.02	0	30	6.79	4.75	4.28	66.06	130.79	868.24	743.62	1068.17	957.27	906.16	790.61	1036.94	791.91
31.998	0	0.05	0.02	0.07	5.19	0.02	1.06	2.83	3.79	0.23	89.61	99.31	-8.9	96.86	3.79	90.98	0	0.09	0.35	0.01	0.23	0.21	0	64.18	2.84	0	0	0.21	30.18	0.3	0.03	90.88	0.02	0.02	0	30	6.21	4.85	4.47	66.03	131.39	868.74	744.01	1068.36	957	906.42	790.68	1037.79	792.37
32.031	0	0.05	0.02	0.07	4.75	0.02	1.15	2.71	3.33	0.22	90.5	99.35	-9.45	96.72	3.33	90.25	0	0.07	0.35	0.01	0.22	0.24	0	65.69	3.42	0	0	0.22	27.49	0.38	0.03	84.5	0.02	0.02	0	30	4.37	5.07	4.5	65.82	131.95	868.61	744.39	1068.55	957	906.21	791.01	1038.16	792.25
32.065	0	0.05	0.02	0.06	4.47	0.02	1.7	2.61	2.61	0.3	91.06	99.64	-12.1	97.19	2.61	89.85	0.01	0.07	0.38	0.01	0.3	0.31	0	73.46	3.95	0	0	0.24	26.29	0.61	0.03	79.06	0.02	0.02	1	36	3.89	4.28	4.39	65.75	134.51	868.78	744.53	1068.76	956.97	905.05	790.73	1039.56	792.68
32.098	0	0.05	0.02	0.07	4.36	0.02	1.76	2.59	2.14	0.38	91.28	99.67	-12.56	97.19	2.14	90.08	0.01	0.07	0.41	0.01	0.38	0.48	0	74.19	5.09	0	0	0.37	25.42	0.63	0.03	83.12	0.02	0.03	0	36	4.12	4.28	4.5	65.87	134.37	869	744.6	1069.1	957.17	905.52	790.87	1039.88	792.9
32.132	0	0.05	0.02	0.06	4.07	0.02	1.7	2.57	2.2	0.48	91.87	99.63	-12.42	96.93	2.2	89.79	0.01	0.08	0.43	0.01	0.48	0.74	0	73.21	5.66	0	0	0.45	22.22	0.72	0.03	75.77	0.02	0.03	0	36	4.83	4.73	4.88	65.85	133.33	869.58	744.37	1069.93	957.5	907.13	790.45	1040.43	793.25
32.165	0	0.05	0.02	0.06	3.85	0.02	1.54	2.5	2.16	0.42	92.29	99.53	-11.75	96.98	2.16	89.04	0.01	0.08	0.38	0.01	0.42	0.66	0	70.98	6.22	0	0	0.36	20.72	0.76	0.03	69.46	0.02	0.03	0	36	4.82	4.65	5.05	65.78	132.72	869.64	744.5	1069.95	957.55	907.63	790.56	1040.31	793.42
32.198	0	0.05	0.02	0.06	3.76	0.02	1.59	2.51	2.23	0.35	92.49	99.54	-12.06	97.04	2.23	89.09	0.01	0.09	0.31	0.01	0.35	0.53	0	71.27	7.14	0	0	0.3	19.1	0.73	0.03	67.1	0.01	0.03	0	36	4.59	4.55	5.33	65.81	132.58	869.31	744.42	1069.9	957.62	907.8	790.33	1040.34	793.59
32.232	0	0.04	0.02	0.05	3.34	0.02	1.58	2.42	2.23	0.34	93.32	99.48	-12.03	97	2.23	88.29	0.01	0.08	0.27	0.01	0.34	0.45	0	70.49	8.19	0	0	0.2	14.34	0.66	0.03	66.52	0.01	0.03	0	36	4.43	4.62	5.39	65.76	133.27	869.32	744.43	1069.94	957.54	907.57	790.2	1040.79	793.77
32.265	0	0.04	0.02	0.05	3.22	0.02	1.66	2.39	2.31	0.42	93.56	99.49	-12.46	96.97	2.31	87.97	0.01	0.09	0.26	0.01	0.42	0.43	0	71.07	8.95	0	0	0.15	12.86	0.64	0.03	72.42	0.01	0.03	0	36	4.86	4.67	5.25	65.77	133.1	869.17	744.35	1069.97	957.83	907.45	790.41	1040.51	793.62
32.298	0	0.04	0.02	0.04	3.28	0.02	1.53	2.54	2.55	0.46	93.43	99.51	-11.86	97.07	2.55	89.22	0.01	0.09	0.27	0.01	0.46	0.34	0	70.21	7.39	0	0	0.11	11.47	0.59	0.03	84.67	0.01	0.03	0	36	4.59	4.5	5.51	65.78	133.34	869.67	744.65	1070.65	958.28	908.19	790.23	1041.47	794.34
32.332	0	0.04	0.02	0.04	3.41	0.02	1.51	2.7	3.21	0.46	93.18	99.54	-11.63	97.06	3.21	90.12	0.01	0.09	0.31	0.01	0.46	0.26	0	70.21	5.8	0	0	0.1	10.78	0.57	0.03	84.39	0.01	0.03	0	36	3.94	4.51	5.46	65.73	133.08	869.56	744.77	1070.32	957.97	908.04	790.28	1041.06	794.1
32.365	0	0.03	0.02	0.04	3.54	0.02	1.38	2.87	3.91	0.44	92.93	99.51	-10.85	97.03	3.91	90.91	0.01	0.09	0.34	0.01	0.44	0.2	0	68.64	4.2	0	0	0.09	10.18	0.53	0.03	82.04	0.01	0.02	0	36	4.11	4.57	5.55	65.7	132.31	869.49	744.68	1070.27	958.09	908.43	790.08	1040.68	794.11
32.399	0	0.03	0.02	0.03	3.53	0.02	1.15	2.98	3.77	0.36	92.94	99.46	-9.66	97.35	3.77	92.11	0.01	0.08	0.33	0.01	0.36	0.11	0	66.17	2.99	0	0	0.09	8.24	0.44	0.03	88.72	0.01	0.02	0	36	3.82	3.98	5.32	65.74	131.5	869.66	744.8	1070.13	958.15	908.57	789.9	1040.01	793.87
32.432	0	0.03	0.02	0.03	3.42	0.02	1.27	2.91	2.92	0.38	93.16	99.58	-10.43	96.94	2.92	92.41	0.01	0.07	0.34	0.01	0.38	0.18	0	68.87	3.05	0	0	0.15	7.59	0.44	0.03	88.7	0.01	0.02	0	36	4.5	4.71	5.25	65.82	131.25	870.14	745.28	1068.45	956.31	908.04	790.17	1039.23	794.08
32.465	0	0.03	0.02	0.03	3.34	0.02	1.15	2.82	2.23	0.42	93.32	99.53	-9.74	95.58	2.23	92.3	0.01	0.08	0.4	0.01	0.42	0.29	0	67.56	2.64	0	0	0.26	7.72	0.47	0.03	91.27	0.01	0.02	0	36	5.27	6.63	5.72	65.54	127.71	870.01	745.69	1068.54	957.09	910.18	791.31	1037.86	794.38
32.499	0	0.03	0.02	0.03	3.13	0.02	1.23	2.7	1.89	0.41	93.74	99.55	-10.2	95.42	1.89	91.56	0.01	0.07	0.31	0.01	0.41	0.34	0	69.01	2.52	0	0	0.39	6.17	0.42	0.03	92.56	0.01	0.02	0	36	6.31	6.82	5.15	65.44	128.81	869.58	744.68	1069.44	957.45	909.34	792.13	1038.15	792.93
32.532	0	0.03	0.02	0.03	3.16	0.02	1.3	2.74	1.98	0.36	93.68	99.6	-10.58	97.11	1.98	91.88	0.01	0.07	0.31	0.01	0.36	0.57	0	69.99	2.46	0	0	0.62	5.89	0.39	0.03	86.89	0.01	0.02	0	36	5.24	4.43	4.81	65.42	131.89	867.94	743.95	1068.32	957.46	906.1	790.16	1037.96	792.67
32.565	0	0.03	0.02	0.03	3.15	0.02	1.45	2.74	2.16	0.34	93.69	99.64	-11.36	96.68	2.16	91.67	0.01	0.07	0.34	0.01	0.34	0.53	0	71.59	3.24	0	0	0.76	5.88	0.4	0.03	85.81	0.01	0.02	0	36	5.75	5.14	4.41	65.42	132.68	866.83	743.37	1068.18	958.22	904.7	790.13	1037.37	792.12
32.599	0	0.03	0.02	0.03	3.06	0.02	1.35	2.66	1.99	0.27	93.88	99.58	-10.94	97.24	1.99	91.19	0.01	0.06	0.24	0	0.27	0.35	0	70.07	3.8	0	0	0.76	5.36	0.33	0.03	92.66	0.01	0.02	0	36	5.75	4.19	4.07	65.53	131.7	867.06	744.05	1068.22	958.79	904.92	791.28	1036.62	792.11
32.632	0	0.03	0.02	0.03	2.94	0.02	1.26	2.52	2.04	0.22	94.12	99.45	-10.25	97.59	2.04	89.81	0.01	0.07	0.31	0.01	0.22	0.27	0	68.26	3.72	0	0	0.72	5.49	0.31	0.03	91.76	0.01	0.03	0	36	4.07	3.49	4.74	65.49	133.56	867.64	744.6	1068.8	958.12	905.3	791.49	1038.85	792.87
32.665	0	0.03	0.02	0.03	2.86	0.02	1.08	2.44	2.36	0.24	94.28	99.23	-9.07	97.91	2.36	88.86	0.01	0.07	0.27	0.01	0.24	0.19	0	64.97	3.55	0	0	0.28	5.08	0.24	0.03	91.01	0.01	0.02	0	36	3.7	2.75	4.23	65.48	134.8	868.31	744.22	1070.45	958.92	905.32	791.36	1040.12	792.27
32.699	0	0.03	0.02	0.03	2.97	0.02	0.59	2.55	3.38	0.15	94.06	98.04	-4.72	97.86	3.38	88.92	0.01	0.08	0.24	0.01	0.15	0.06	0	53.11	1.65	0	0	0.11	5.11	0.21	0.02	94.84	0.01	0.02	0	36	4.53	2.88	4.68	65.69	132.49	869.88	744.47	1073.21	961.25	909.06	791.16	1041.53	793.43
32.732	0	0.03	0.02	0.03	3.04	0.02	0.38	2.61	4.81	0.11	93.92	95.65	-1.63	98.15	4.81	88.04	0.01	0.09	0.23	0.01	0.11	0.03	0	43.75	0.89	0	0	0.05	5.33	0.19	0.02	82.5	0.01	0.02	0	36	5.43	2.15	5.78	65.88	133.64	872.45	744.43	1075.47	959.67	912.05	792.02	1045.68	794.09
32.766	0	0.03	0.02	0.03	3.42	0.02	0.23	2.88	6.33	0.05	93.16	91.2	0	98.59	6.33	88.93	0.01	0.12	0.23	0.01	0.05	0.01	0	33.5	0.53	0	0	0.05	7.36	0.19	0.01	91.59	0.01	0.02	0	36	5.63	0.78	6.34	65.89	132.73	874.99	744.13	1078.5	960.5	915.83	790.38	1048.48	794.93
32.799	0	0.03	0.02	0.03	3.48	0.02	0.15	2.82	6.92	0.04	93.04	81.76	0	98.06	6.92	87.76	0.01	0.15	0.19	0.01	0.04	0.01	0	24.24	0.23	0	0	0.03	9.11	0.18	0.01	88.95	0.01	0.02	0	36	5.53	2.39	5.53	65.96	134.26	877.67	743.5	1081.13	959.49	916.94	791.04	1051.19	793.26
32.832	0	0.03	0.02	0.03	3.45	0.02	0.11	2.71	7.19	0.03	93.11	71.77	0	98.51	7.19	86.47	0	0.2	0.1	0.01	0.03	0	0	18.48	0.1	0	0	0.02	10.24	0.16	0.01	96.92	0.01	0.01	0	36	5.92	1.03	5.39	65.92	136.53	881.06	742.86	1084.77	959.23	919.23	790.13	1055.73	793.16
32.866	0	0.04	0.02	0.03	3.5	0.02	0.08	2.64	7.47	0.02	93	58.43	0	98.77	7.47	85.56	0	0.24	0.06	0.01	0.02	0	0	12.01	0.05	0	0	0.01	12.01	0.14	0.01	95.45	0.01	0.01	0	36	5.2	0.09	5.07	65.91	135.1	883.99	743.06	1086.47	958.56	921.87	789.31	1056.92	792.79
32.899	0	0.04	0.02	0.03	3.54	0.02	0.07	2.66	7.32	0.02	92.92	59.39	0	98.77	7.32	85.91	0	0.27	0.05	0	0.02	0	0	9.18	0.03	0	0	0.01	12.16	0.14	0.01	98.03	0.01	0.01	0	36	6.23	0.06	5.97	66	133.84	887.89	742.81	1090.96	959.07	927.61	788.84	1061.36	793.69
32.932	0	0.04	0.02	0.03	3.36	0.02	0.06	2.49	6.3	0.02	93.28	58.21	0	98.67	6.3	85.26	0	0.3	0.04	0	0.02	0	0	6.74	0.02	0	0	0.01	12.2	0.14	0.01	96.32	0.01	0	0	36	5.31	-0.47	6.87	65.92	131.05	890.88	742.49	1093.7	958.47	932.71	787.26	1063.59	793.83
32.966	0	0.04	0.02	0.03	2.99	0.02	0.05	2.2	3.04	0.02	94.02	53.08	0	98.73	4.94	83.53	0	0.3	0.05	0	0.02	0	0	3.04	0.02	0	0	0.01	11.34	0.11	0	92.38	0.01	0	0	36	5.05	0.24	6.89	65.76	132.28	894.98	741.99	1096.98	956.93	935.88	786.12	1067.96	793.56
32.999	0	0.04	0.03	0.03	2.55	0.02	0.05	1.92	2.52	0.03	94.9	42.23	0	98.76	4.44	80.74	0	0.28	0.05	0	0.03	0	0	2.52	0.02	0	0	0.02	8.69	0.1	0	88.97	0.01	0	0	36	6.66	0.09	6.91	65.95	131.19	899.05	742.06	1099.6	956.46	939.79	785.17	1070.67	794.21
33.032	0	0.04	0.03	0.03	1.9	0.02	0.05	1.38	1.53	0.03	96.21	26.82	0	98.52	3.18	74.04	0	0.26	0.04	0	0.03	0	0	1.53	0.02	0	0	0.03	6.81	0.08	0	86.85	0.01	0	0	36	5.34	-1	6.91	65.8	133.11	902.31	742.17	1102.86	956.08	942.19	784.56	1074.93	794.42
33.066	0	0.04	0.03	0.03	1.64	0.02	0.05	1.2	0.66	0.02	96.73	20.14	0	98	2.7	71.12	0	0.24	0.04	0	0.02	0	0	0.66	0.03	0	0	0.04	5.07	0.05	0	74.09	0.01	0	1	42	6.23	-2.54	7.34	65.92	134.76	903.8	741.97	1104.41	955.97	943.44	783.71	1077.7	795.42
33.099	0	0.05	0.04	0.03	1.29	0.02	0.05	0.9	0.64	0.02	97.41	12.64	0	98.51	2.24	64.72	0	0.25	0.04	0	0.02	0	0	0.64	0.03	0	0	0.05	4.55	0.05	0	93.99	0.01	0	0	42	7.49	-1.04	7.08	66.01	137.9	908.43	740.88	1109.85	955.49	946.77	783.84	1084.23	794.81
33.133	0	0.05	0.04	0.03	1.13	0.02	0.05	0.78	0.27	0.01	97.73	9.31	0	98.18	2.09	61.33	0	0.26	0.04	0	0.01	0	0	0.27	0.03	0	0	0.04	3.66	0.04	0	80.69	0.01	0	0	42	3.3	-2.07	7.72	65.63	134.72	910.34	741.33	1110.44	953.89	950.19	781.79	1084.31	794.48
33.166	0	0.05	0.05	0.03	0.93	0.02	0.05	0.62	0.19	0.01	98.14	6.1	0	97.4	1.66	56.2	0	0.26	0.04	0	0.01	0	0	0.19	0.03	0	0	0.03	3.11	0.04	0	76.26	0.01	0	0	42	5.31	-3.88	7.7	65.74	137.75	913.34	741.39	1114.02	954.65	952.09	782.28	1089.19	795.63
33.199	0	0.05	0.05	0.03	0.88	0.02	0.05	0.58	0.2	0.01	98.24	5.35	0	97.82	1.33	54.96	0	0.3	0.04	0	0.01	0	0	0.2	0.02	0	0	0.03	2.61	0.04	0	89.05	0.01	0	0	42	3.63	-2.99	7.8	65.55	136.03	915.62	742.03	1115.74	954.33	954.96	782.66	1090.39	795.48
33.233	0	0.05	0.05	0.03	0.95	0.02	0.05	0.66	0.2	0.01	98.09	6.33	0	97.39	1.25	57.88	0	0.38	0.03	0	0.01	0	0	0.2	0.02	0	0	0.02	1.92	0.03	0	88.22	0.01	0	0	42	5.42	-3.91	7.91	65.49	137.65	918.26	742.57	1118.37	955.2	957.03	782.96	1093.95	797.11
33.266	0	0.05	0.04	0.02	1.04	0.02	0.05	0.73	0.19	0.01	97.93	7.71	0	97.64	0.98	60.81	0	0.41	0.04	0	0.01	0	0	0.19	0.02	0	0	0.02	1.62	0.03	0	84.77	0.01	0	0	42	5.05	-3.39	8.09	65.25	135.57	919.24	742.5	1119.62	955.46	959.26	783.14	1094.15	796.68
33.299	0	0.04	0.04	0.02	1.24	0.02	0.04	0.93	0.19	0.01	97.52	11.17	0	97.41	1.04	66.51	0	0.44	0.04	0	0.01	0	0	0.19	0.02	0	0	0.03	1.01	0.02	0	94.4	0.01	0	0	42	3.28	-3.87	7.74	64.93	137.53	920.05	742.33	1120.91	955.06	959.01	783.17	1095.95	795.88
33.333	0	0.04	0.04	0.02	1.28	0.02	0.04	0.98	0.21	0.03	97.45	11.77	0	97.51	0.96	67.81	0	0.45	0.05	0	0.03	0	0	0.21	0.01	0	0	0.02	0.45	0.02	0	91.64	0.01	0	0	42	3.33	-3.66	7.54	64.82	136.55	921.52	742.98	1122.44	956.37	960.75	783.48	1096.68	796.41
33.366	0	0.04	0.03	0.02	1.51	0.02	0.04	1.21	0.22	0.05	96.99	16.65	0	97.58	0.98	72.89	0	0.42	0.06	0	0.05	0	0	0.22	0.01	0	0	0.02	0.4	0.02	0	93.88	0.01	0	0	42	3.81	-3.52	7.53	64.79	136.23	922.68	743.21	1123.24	956.53	961.88	783.44	1097.45	796.8
33.4	0	0.04	0.03	0.02	1.7	0.02	0.04	1.42	0.3	0.06	96.59	21.16	0	98.08	1.06	76.66	0	0.43	0.07	0	0.06	0	0	0.3	0.02	0	0	0.01	0.23	0.01	0	95.46	0.01	0	0	42	3.86	-2.34	7.7	64.75	135.85	923.45	743.83	1123.36	956.28	962.69	784.09	1097.89	797.4
33.433	0	0.03	0.03	0.02	1.93	0.02	0.04	1.65	0.38	0.05	96.14	26.69	0	97.93	1.15	80.38	0	0.41	0.1	0	0.05	0	0	0.38	0.02	0	0	0.01	0.24	0.01	0	95.44	0.01	0	0	42	4.98	-2.71	7.48	64.78	135.18	924.7	743.8	1123.77	955.78	963.57	784.27	1098.14	797.17
33.466	0	0.03	0.03	0.02	1.95	0.02	0.04	1.67	0.43	0.06	96.1	27	0	97.97	1.31	80.52	0	0.39	0.15	0.01	0.06	0.01	0	0.43	0.03	0	0	0.02	0.28	0.01	0	91.1	0.01	0.01	0	42	5.39	-2.61	7.2	64.68	135.66	925.7	744.22	1124.46	956.12	963.9	784.71	1098.95	797.51
33.5	0	0.03	0.03	0.02	1.88	0.02	0.04	1.6	0.64	0.09	96.24	25.49	0	97.92	1.43	79.35	0	0.33	0.23	0.01	0.09	0.01	0	0.64	0.04	0	0	0.02	0.32	0.01	0	88.63	0.01	0.01	0	42	5.77	-2.75	7.3	64.69	136.11	925.59	743.98	1124.83	956.23	963.92	784.92	1099.45	797.47
33.533	0	0.03	0.03	0.02	2.03	0.02	0.04	1.76	0.82	0.11	95.94	29.07	0	97.77	1.7	81.42	0	0.36	0.35	0.01	0.11	0.02	0	0.82	0.06	0	0	0.02	0.42	0.01	0	73.72	0.01	0.01	0	36	4.89	-3.09	6.63	64.53	134.81	926.65	743.95	1125.51	956.3	964.64	784.63	1098.94	796.37
33.566	0	0.03	0.02	0.02	2.38	0.02	0.04	2.13	0.87	0.1	95.25	36.5	0	97.96	2.2	85.57	0	0.41	0.36	0.02	0.1	0.02	0	0.87	0.06	0	0	0.01	0.54	0.01	0	87.35	0.01	0.01	0	36	4.87	-2.64	6.17	64.56	134.28	926.52	743.45	1125.06	956.06	964.13	783.78	1097.89	795.55
33.6	0	0.03	0.02	0.02	2.68	0.02	0.03	2.45	0.98	0.08	94.65	42.55	0	97.99	2.54	88.61	0	0.45	0.35	0.02	0.08	0.01	0	0.98	0.07	0	0	0.01	0.91	0.01	0	80.63	0.01	0.01	0	36	5.97	-2.56	6.32	64.68	134.69	926.29	743.63	1124.8	956.08	963.83	784.64	1098.04	795.98
33.633	0	0.03	0.02	0.02	2.89	0.02	0.03	2.66	1.17	0.06	94.23	47.39	0	98.35	2.51	90.63	0	0.49	0.32	0.03	0.06	0.01	0	1.17	0.08	0	0	0	1.41	0.02	0	86.41	0.01	0.01	0	36	6	-1.57	5.89	64.59	134.21	926.28	743.79	1124.19	955.77	963.28	785.14	1097.09	795.49
33.666	0	0.03	0.02	0.03	2.81	0.02	0.03	2.54	1.69	0.05	94.37	47.35	0	98.66	1.97	89.92	0	0.52	0.35	0.05	0.05	0.02	0	1.69	0.07	0	0	0	2.09	0.02	0	70.54	0.01	0.01	0	36	5.27	0.49	5.83	64.44	133.85	925.92	744.25	1122.04	954.13	962.17	784.96	1095.6	795.52
33.7	0	0.03	0.02	0.03	2.88	0.02	0.04	2.51	1.81	0.06	94.24	50.29	0	98.47	1.81	89.73	0	0.59	0.4	0.06	0.05	0.03	0	2.62	0.07	0	0	0	3.75	0.02	0	75.91	0.02	0.01	1	42	6.94	1.18	5.32	64.35	133.56	925.27	744.97	1119.83	953.97	960.36	785.62	1093.52	796.09
33.733	0	0.03	0.02	0.03	3.06	0.02	0.04	2.63	1.81	0.06	93.88	54.75	0	98.07	1.81	90.88	0	0.65	0.39	0.06	0.06	0.04	0	2.98	0.07	0	0	0	4.83	0.03	0	55.92	0.02	0	0	42	5.77	2.35	4.57	64.24	133.52	924.82	746.19	1117.29	952.48	958.11	786.59	1091.28	796.27
33.767	0	0.03	0.02	0.03	3.16	0.02	0.04	2.57	1.72	0.09	93.69	58.89	0	98.04	1.72	90.29	0.01	0.7	0.38	0.08	0.09	0.08	0	5.23	0.08	0	0	0	7.51	0.03	0	59.78	0.02	0	0	42	4.33	2.45	4.12	64.06	130.81	923.12	747.54	1112.84	950.88	955.81	787.81	1086.39	795.4
33.8	0	0.04	0.02	0.03	3.35	0.02	0.04	2.61	1.86	0.09	93.3	64.01	0	97.81	1.86	90.62	0.01	0.65	0.33	0.08	0.09	0.04	0	6.76	0.09	0	0	0	9.88	0.04	0	74.23	0.02	0.01	0	42	3.25	3.01	3.87	63.89	129.25	921.73	748.86	1109.1	949.26	953.75	788.38	1082.78	796.04
33.833	0	0.04	0.02	0.03	3.29	0.02	0.05	2.48	1.68	0.12	93.42	64.58	0	97.56	1.68	89.61	0.01	0.54	0.26	0.08	0.12	0.04	0	7.78	0.09	0	0	0	11.2	0.05	0	51.03	0.02	0.01	0	42	5.39	3.56	3.72	63.96	125.45	919.36	749.38	1105.05	948.67	952.23	788.98	1077.45	796.59
33.867	0	0.05	0.02	0.05	3.5	0.02	0.06	2.09	1.55	0.12	92.99	75.26	0	96.76	1.55	85.54	0.01	0.45	0.24	0.08	0.12	0.03	0	11.8	0.09	0	0	0	21.64	0.08	0	46.99	0.02	0.01	0	42	4.74	5.02	2.79	64.2	127.41	914.31	749.21	1098.67	946.71	944.6	790.48	1071.96	794.01
33.9	0	0.05	0.03	0.05	3.01	0.02	0.07	1.74	1.56	0.11	93.98	67.54	0	96.77	1.56	81.17	0.01	0.34	0.2	0.09	0.11	0.03	0	12.56	0.1	0	0	0	21.27	0.09	0	65.91	0.02	0	0	42	1.74	4.99	2.63	64.18	126.56	911.94	750.16	1093.79	944.44	941.24	789.87	1067.74	793.8
33.933	0	0.06	0.02	0.06	3.77	0.02	0.07	1.95	2.07	0.12	92.46	81.4	0	97.77	2.07	83.5	0.01	0.31	0.19	0.06	0.12	0.04	0	13.79	0.11	0	0	0	28.2	0.12	0.01	77.49	0.02	0	0	42	2.7	3.1	2.98	64.25	128.38	910.39	750.7	1091.51	944.03	938.76	790.04	1067.04	795.14
33.967	0	0.07	0.02	0.07	4.71	0.02	0.09	2.21	2.69	0.15	90.58	90.12	0	97.31	2.69	85.92	0.01	0.25	0.19	0.05	0.15	0.07	0	18.89	0.17	0	0	0	34.92	0.15	0.01	60.29	0.02	0	0	42	4.17	4.06	2.77	64.3	128.99	907.51	749.93	1088.47	942.78	935.29	791.05	1064.25	793.82
34	0	0.06	0.02	0.06	4.29	0.02	0.11	2.25	3.48	0.18	91.42	84.96	0	96.47	3.48	85.68	0.01	0.21	0.21	0.04	0.18	0.08	0	21.05	0.23	0	0	0	29.2	0.15	0.01	53.93	0.02	0	0	42	6.98	5.46	1.94	64.63	131.14	903.9	749.87	1084.15	942.39	929.45	792.36	1060.59	793.55
34.033	0	0.05	0.02	0.06	4.05	0.02	0.15	2.26	3.63	0.22	91.9	81.5	0	96.19	3.63	85.65	0.01	0.18	0.25	0.03	0.22	0.11	0	26.13	0.29	0	0	0.01	26.14	0.16	0.01	36.7	0.02	0	0	42	8.22	5.86	1.56	64.91	132.31	899.94	750.08	1079.58	942.16	924.23	792.97	1056.54	793.69
34.067	0	0.06	0.03	0.06	3.51	0.02	0.24	1.86	3.55	0.28	92.98	85.28	0	96.02	3.55	80.85	0.01	0.15	0.28	0.03	0.28	0.12	0	34.35	0.31	0	0	0.01	26.92	0.23	0.02	46.67	0.01	0	0	42	8.45	6.08	1.27	65	132.11	894.77	749.41	1076.36	944.12	919.83	792.68	1051.95	793.26
34.1	0	0.06	0.03	0.05	2.62	0.02	0.29	1.39	3.64	0.31	94.75	77.93	0	96.4	3.64	73.68	0.01	0.11	0.34	0.03	0.31	0.14	0	35.35	0.35	0	0	0.01	23.78	0.23	0.02	33.89	0.02	0	0	42	7.72	5.56	1.19	65.12	133.29	891.75	749.38	1073.81	944.02	916.38	793.23	1049.67	792.84
34.134	0	0.06	0.03	0.04	2.27	0.02	0.34	1.31	3.64	0.23	95.45	79.82	0	96.27	3.64	72.34	0.01	0.09	0.27	0.03	0.23	0.15	0	38.11	0.37	0	0	0.01	18.71	0.3	0.02	29.2	0.01	0	0	42	7.8	5.75	1.05	65.28	134.51	887.64	749.63	1070.39	944.71	911.86	794.31	1046.36	792.92
34.167	0	0.05	0.03	0.04	2.17	0.02	0.33	1.32	3.49	0.18	95.65	79.32	0	97	3.49	72.58	0.01	0.1	0.21	0.02	0.18	0.11	0	37.48	0.43	0	0	0.01	16.15	0.32	0.03	21.19	0.01	0	0	42	6.91	4.63	1.64	65.22	131.95	884.55	748.08	1068.63	944.75	911.29	792.12	1043.24	791.85
34.2	0	0.06	0.04	0.04	1.63	0.02	0.34	0.91	3.21	0.16	96.74	61.95	0	96.61	3.21	63.84	0.01	0.08	0.19	0.03	0.16	0.1	0	35.56	0.44	0	0	0.01	16.63	0.35	0.03	36.24	0.01	0	0	42	5.46	5.25	1.15	65.53	128.08	879.44	749.44	1061.28	944.34	906.5	791.92	1034.58	792.18
34.234	0	0.06	0.05	0.04	1.12	0.02	0.37	0.63	3.03	0.14	97.76	42.84	0	96.46	3.03	55.14	0.01	0.07	0.16	0.02	0.14	0.06	0	34.61	0.37	0	0	0.01	12.41	0.36	0.05	19.64	0.01	0	0	42	4.95	5.47	3	65.54	128.92	877.17	748.27	1060.65	943.5	906.49	791.17	1035.41	792.37
34.267	0	0.07	0.05	0.04	1.05	0.02	0.31	0.56	2.52	0.16	97.9	32.03	0	97.24	2.52	52.86	0.01	0.06	0.19	0.02	0.16	0.05	0	31.11	0.32	0	0	0.01	13.67	0.4	0.06	21.74	0.01	0	0	42	5.17	4.19	3.27	65.37	125.14	874.95	747.05	1060.24	944.74	907.23	790.41	1032.36	791.15
34.3	0	0.07	0.05	0.04	1.24	0.02	0.26	0.68	2.6	0.18	97.53	36.1	0	97.08	2.6	57.19	0.01	0.06	0.21	0.02	0.18	0.06	0	29.03	0.25	0	0	0.02	14.72	0.45	0.07	42.14	0.01	0	0	42	4.63	4.49	3.06	65.5	125.32	872.53	746.92	1058.23	944.76	904.73	790.82	1030.05	790.56
34.334	0	0.06	0.04	0.04	1.57	0.02	0.22	0.94	2.7	0.18	96.87	49.53	0	96.61	2.7	65.14	0.02	0.05	0.24	0.02	0.18	0.08	0	27.96	0.28	0	0	0.02	13.31	0.44	0.12	42.42	0.02	0	0	42	3.72	5.26	1.66	65.67	126.52	871.79	747.36	1055.72	943.98	901.17	790.15	1027.69	790.04
34.367	0	0.05	0.03	0.04	1.92	0.02	0.18	1.18	2.32	0.15	96.17	59.41	0	96.24	2.32	71.02	0.02	0.05	0.23	0.01	0.15	0.12	0	27.06	0.27	0	0	0.02	14.35	0.45	0.11	75.5	0.02	0	0	42	5.05	5.79	2.75	65.5	124.97	869.01	745.23	1056.77	945.6	902.14	790.06	1027.11	788.9
34.401	0	0.05	0.03	0.04	2.09	0.02	0.16	1.3	2.49	0.08	95.81	59.93	0	96.55	2.49	73.12	0.02	0.05	0.17	0.01	0.08	0.16	0	25.22	0.28	0	0	0.01	15.03	0.49	0.13	89.93	0.02	0	0	42	3.82	5.35	3.58	65.5	127.29	867.24	744.73	1056.61	945.01	900.87	791.14	1028.13	788.35
34.434	0	0.05	0.03	0.04	2.21	0.02	0.17	1.45	2.51	0.08	95.58	67.37	0	96.4	2.51	75.63	0.02	0.04	0.17	0.01	0.08	0.16	0	26.73	0.33	0	0	0.01	13.58	0.53	0.12	83.51	0.02	0	0	42	4.61	5.56	2.94	65.41	127.13	866.62	744.58	1057.43	947.28	900.43	791.26	1027.52	788.3
34.467	0	0.04	0.03	0.04	2.59	0.02	0.18	1.81	2.35	0.07	94.81	81.16	0	96.57	2.35	81.25	0.02	0.05	0.17	0.01	0.07	0.18	0	30.26	0.44	0	0	0	12.66	0.54	0.11	80.71	0.01	0	0	42	3.36	5.31	2.28	65.27	127.58	865.9	744.76	1056.98	947.71	898.98	791.48	1026.51	787.73
34.501	0	0.04	0.02	0.04	2.94	0.02	0.16	2.05	1.72	0.08	94.12	84.22	0	96.95	1.72	84.68	0.02	0.05	0.17	0	0.08	0.21	0	29.49	0.59	0	0	0	14.48	0.74	0.09	65.57	0.01	0	0	42	3.83	4.71	2.16	65.45	127.78	865.44	744.93	1056.74	948.79	898.38	790.91	1026.14	788.47
34.534	0	0.04	0.02	0.04	3.24	0.02	0.16	2.21	1.41	0.11	93.51	87.28	0	96.67	1.41	86.77	0.02	0.04	0.18	0	0.11	0.27	0	30.53	0.78	0	0	0	16.62	0.86	0.07	69.11	0.01	0	0	42	3.57	5.16	2.16	65.43	127.66	865.27	745.02	1056.46	948.63	898.23	791.03	1025.86	788.4
34.567	0	0.05	0.02	0.04	3.08	0.02	0.22	2.07	1.27	0.15	93.84	89.76	0	96.95	1.27	85.11	0.02	0.04	0.23	0	0.15	0.33	0	35.24	1.12	0	0	0	16.98	0.98	0.07	57.98	0.01	0	0	42	5.26	4.7	1.79	65.67	129.05	865.24	746.26	1055.36	949.72	896.59	791.35	1025.64	790.38
34.601	0	0.05	0.02	0.05	3.38	0.02	0.26	2.14	1.44	0.2	93.24	92.15	0	96.66	1.44	85.58	0.02	0.03	0.23	0	0.2	0.28	0	38.4	1.28	0	0	0	20.72	1.19	0.06	80.5	0.01	0	0	42	4.78	5.18	1.88	65.74	129.94	864.56	746.63	1054.72	949.61	895.59	792.05	1025.53	790.56
34.634	0	0.05	0.02	0.05	3.68	0.02	0.33	2.4	1.81	0.24	92.64	95.52	-1.14	96.43	1.81	88.09	0.02	0.03	0.18	0	0.24	0.28	0	43.31	2.09	0	0	0.01	20.41	1.13	0.06	52.6	0.01	0.01	0	42	4.43	5.52	2.55	65.71	130.08	863.78	746.4	1054.05	949.13	895.48	791.47	1025.55	790.88
34.667	0	0.04	0.02	0.05	4	0.02	0.51	2.73	1.85	0.3	92	98.21	-4.44	96.14	1.85	91.24	0.02	0.03	0.18	0	0.3	0.28	0	51.95	3.34	0	0	0.01	19.46	1.09	0.06	64.41	0.01	0.01	0	42	4.2	5.92	2.75	65.68	129.01	862.85	746.33	1053.35	949.21	895.4	791.49	1024.4	790.75
34.701	0	0.04	0.02	0.05	3.8	0.02	0.77	2.68	1.78	0.38	92.4	98.99	-7.25	95.57	1.78	91.02	0.02	0.02	0.15	0	0.38	0.26	0	59.39	4.26	0	0	0.01	17.33	0.98	0.05	85.52	0.01	0.01	0	42	4.82	6.64	2.98	65.61	126.97	861.67	746.03	1054.17	951.33	896.46	792.01	1023.42	790.74
34.734	0	0.04	0.02	0.05	3.74	0.02	0.77	2.62	1.87	0.23	92.52	98.93	-7.03	95.97	1.87	90.35	0.01	0.02	0.13	0	0.23	0.27	0	59.28	3.65	0	0	0.02	17.39	0.96	0.05	65.81	0.01	0.01	0	36	4.92	6.15	3.19	65.56	129.5	859.84	744.7	1055.9	953.82	895.38	791.26	1024.88	790.56
34.768	0	0.04	0.02	0.05	3.94	0.02	1.15	2.76	2.95	0.13	92.11	99.41	-9.48	96.68	2.95	90.7	0.01	0.02	0.17	0	0.13	0.19	0	66.46	2.75	0	0	0.01	17.65	0.83	0.03	73.44	0.01	0.01	0	36	3.84	5.15	3.28	65.3	127.21	859.43	743.9	1056.98	954.93	896.88	790.11	1024.08	789.72
34.801	0	0.04	0.02	0.05	4.21	0.02	1.13	2.88	4.42	0.12	91.58	99.32	-9.13	96.53	4.42	90.35	0.01	0.02	0.17	0	0.12	0.21	0	64.96	2.04	0	0	0.01	19.2	0.82	0.03	56	0	0.01	0	36	4.53	5.38	3.6	65.33	129.46	859.56	743.2	1058.65	955.48	897.02	790.3	1026.47	789.72
34.834	0	0.04	0.02	0.05	4.84	0.02	0.92	3.13	5.54	0.06	90.32	99.1	-7.75	95.63	5.54	91.2	0.01	0.03	0.17	0	0.06	0.21	0	60.62	1.54	0	0	0.01	23.17	0.85	0.03	56.74	0	0.01	0	36	5.1	6.57	3.45	65.37	131.22	859.83	743.28	1060.15	956.85	896.94	791.07	1028.16	790.14
34.868	0	0.05	0.02	0.06	5	0.02	0.84	2.92	4.72	0.07	90.01	98.91	-7.01	96.02	4.72	90.17	0.01	0.03	0.21	0	0.07	0.21	0	59.31	1.17	0	0	0.01	27.91	1.02	0.02	45.62	0	0.01	0	36	4.22	6.08	3.58	65.22	130.86	859.57	742.75	1060.79	957.21	897.42	790.31	1028.28	789.68
34.901	0	0.06	0.02	0.07	4.97	0.02	0.6	2.63	4.02	0.07	90.07	97.95	-4.67	95.89	4.02	88.2	0.01	0.04	0.19	0	0.07	0.23	0	53.24	0.7	0	0	0.01	32.03	1.06	0.02	57.74	0	0.01	0	36	4.19	6.25	3.29	65.23	130.72	859.94	742.44	1061.19	957.04	897.59	790.16	1028.31	789.07
34.934	0	0.07	0.02	0.08	4.81	0.02	0.59	2.31	3.83	0.06	90.37	97.17	-4.18	96.43	3.83	85.18	0.01	0.05	0.2	0	0.06	0.21	0	52.15	0.45	0	0	0.02	35.72	1.03	0.02	52.72	0	0.01	0	36	4.2	5.53	3.42	65.29	132.05	859.85	742.33	1061	956.86	896.91	789.52	1028.96	789.44
34.968	0	0.08	0.02	0.11	5.93	0.02	0.39	2.34	4.15	0.07	88.14	95.51	-1.47	96.58	4.15	85.19	0.01	0.06	0.19	0	0.07	0.18	0	44.13	0.29	0	0	0.01	46.18	1.05	0.02	45.2	0	0.01	0	36	4.09	5.29	3.4	65.25	132.04	859.92	742.26	1061.17	956.83	897.01	789.57	1029.05	789.28
35.001	0	0.09	0.02	0.12	6.63	0.02	0.31	2.43	4.69	0.09	86.73	96.9	-0.06	96.44	4.69	85.58	0.01	0.08	0.2	0	0.09	0.21	0	39.71	0.23	0	0	0.01	50.58	1.03	0.02	41.8	0	0.01	0	36	3.89	5.5	3.54	65.22	132.39	859.84	742.29	1061.1	956.69	896.92	789.52	1029.31	789.41
35.034	0	0.11	0.02	0.15	7.11	0.02	0.22	2.29	4.1	0.09	85.77	97.95	0	96.56	4.1	84.73	0.01	0.08	0.2	0	0.09	0.17	0	33.01	0.23	0	0	0.01	56.71	0.98	0.02	56.61	0	0.01	0	36	3.88	5.33	3.43	65.18	132.2	859.99	742.5	1061.08	956.66	896.96	789.96	1029.16	789.36
35.068	0	0.14	0.02	0.21	8.11	0.02	0.12	2.14	3.49	0.09	83.78	98.97	0	96.37	3.49	83.86	0	0.08	0.18	0	0.09	0.15	0	21.77	0.24	0	0	0.02	66.3	0.87	0.02	58.5	0.01	0.01	0	36	3.79	5.61	3.35	65	131.37	859.95	742.59	1061.01	956.77	897.23	790.16	1028.6	789.2
35.101	0	0.15	0.02	0.24	8.72	0.02	0.11	2.18	3.52	0.1	82.55	99.23	0	96.43	3.52	84.22	0	0.08	0.19	0	0.1	0.18	0	20.77	0.24	0	0	0.02	69.64	0.87	0.02	64.95	0.01	0.01	0	36	4.32	5.52	3.32	65.13	131.41	860.07	742.85	1060.84	956.8	897.16	790.55	1028.56	789.49
35.135	0	0.18	0.02	0.3	10.34	0.02	0.07	2.27	3.67	0.06	79.32	99.61	0	95.93	3.67	85.17	0	0.08	0.14	0	0.06	0.17	0	13.07	0.23	0	0	0.03	77.16	0.82	0.02	74.86	0.01	0.01	0	36	5.4	6.2	2.98	65.19	129.97	861.35	743.23	1061.29	956.92	898.39	791.02	1028.36	789.65
35.168	0	0.19	0.02	0.34	11.7	0.02	0.06	2.46	4.33	0.06	76.6	99.74	0	96.21	4.33	86.35	0	0.09	0.16	0	0.06	0.2	0	10.01	0.24	0	0	0.02	81	0.88	0.02	69.55	0.01	0.01	0	36	3.99	5.83	2.98	65.1	130.4	861.23	743.11	1060.69	955.79	897.82	790.49	1028.21	789.09
35.201	0	0.18	0.02	0.34	12.25	0.02	0.06	2.62	5	0.07	75.5	99.76	0	95.72	5	87.29	0	0.09	0.18	0	0.07	0.3	0	9.89	0.25	0	0	0.01	80.96	0.88	0.02	70.2	0.01	0	0	36	3.83	6.46	3.46	65.33	130.6	860.34	742.72	1060.59	955.8	897.72	790.48	1028.32	789.02
35.235	0	0.21	0.02	0.41	13.73	0.02	0.06	2.65	6.08	0.08	72.54	99.84	0	96.03	6.08	86.43	0	0.08	0.19	0	0.08	0.3	0	6.92	0.28	0	0	0.01	87.15	0.91	0.02	87.77	0.01	0	0	36	4.61	6.08	3.72	65.43	131.08	859.43	741.79	1060.91	956.12	897.45	790.27	1028.52	788.57
35.268	0	0.2	0.02	0.39	13.6	0.02	0.06	2.66	6.63	0.12	72.8	99.83	0	96.53	6.63	86.05	0	0.08	0.2	0	0.12	0.23	0	7.17	0.36	0	0	0.01	86.37	0.86	0.02	82.4	0.01	0.01	0	36	6.35	5.36	3.55	65.68	130.82	859.03	741.32	1061.39	957.57	897.43	789.88	1028.24	788.83
35.301	0	0.21	0.02	0.41	14.37	0.02	0.07	2.77	7.59	0.17	71.25	99.84	0	96.12	8.14	85.46	0	0.09	0.25	0	0.17	0.27	0	7.59	0.51	0	0	0.02	88.07	0.92	0.02	75.21	0.01	0.01	0	36	5.75	5.95	3.38	65.68	131.34	859.32	741.38	1062.51	958.58	897.72	789.8	1029.05	788.93
35.335	0	0.21	0.02	0.41	15.32	0.02	0.07	3.02	8.32	0.22	69.35	99.85	0	96.37	9.72	85.95	0	0.13	0.34	0	0.22	0.35	0	8.32	0.68	0	0	0.04	88.34	0.93	0.02	54.56	0.01	0.01	0	36	4.82	5.61	3.36	65.68	132.16	859.92	741.95	1062.68	958.5	897.68	789.7	1029.84	789.45
35.368	0	0.2	0.02	0.4	15.46	0.02	0.09	3.07	9.55	0.21	69.08	99.84	0	96.75	10.98	85.15	0	0.15	0.43	0	0.21	0.42	0	9.55	0.94	0	0	0.09	88.05	0.88	0.03	91.79	0.01	0.02	0	36	7.5	5.03	4.31	65.78	130.16	858.7	740.68	1063.12	959.57	899.19	789.28	1029.36	789.62
35.402	0	0.19	0.02	0.38	16.51	0.02	0.12	3.43	13.26	0.18	66.98	99.83	0	97.19	13.58	85.4	0.01	0.17	0.58	0.01	0.18	0.75	0	13.26	1.31	0	0	0.08	87.15	0.73	0.03	87.35	0.01	0.02	0	36	7	4.28	3.82	65.85	131.86	859	740.71	1063.84	959.79	898.38	789.83	1030.23	789.17
35.435	0	0.19	0.02	0.36	15.22	0.02	0.14	3.17	13.16	0.14	69.56	99.78	0	97.02	13.16	83.92	0.01	0.16	0.55	0.01	0.14	0.51	0	15.77	1.76	0	0	0.07	85.47	0.67	0.03	85.24	0.01	0.03	0	36	6.23	4.58	3.59	65.68	131.17	859.09	740.79	1065.1	961.15	899.16	790.19	1030.32	788.9
35.468	0	0.18	0.02	0.35	15.56	0.02	0.15	3.33	13.81	0.11	68.88	99.77	0	96.83	13.81	84.55	0.01	0.18	0.48	0.01	0.11	0.32	0	17.05	1.97	0	0	0.04	84.57	0.62	0.03	66.36	0.01	0.04	0	36	5.83	4.9	3.63	65.67	131.76	859.9	741.53	1065.08	961.11	899.32	789.89	1031.08	789.9
35.502	0	0.17	0.02	0.33	15.23	0.02	0.18	3.41	12.76	0.11	69.53	99.76	0	96.73	12.76	86.19	0.01	0.23	0.44	0.01	0.11	0.3	0	22.21	2.4	0	0	0.03	82.22	0.57	0.03	44.34	0.01	0.05	0	36	4.8	5.06	3.69	65.73	132.34	859.91	741.79	1064.39	960.15	898.77	789.78	1031.11	789.85
35.535	0	0.16	0.02	0.3	15.67	0.02	0.25	3.77	13.84	0.11	68.65	99.74	0	97.18	13.84	87.62	0.01	0.28	0.45	0.01	0.11	0.32	0	27.07	2.83	0	0	0.03	79.63	0.53	0.03	58.63	0.01	0.05	0	36	5.52	4.31	3.85	65.66	133.75	859.75	741.13	1065.29	960.68	898.61	789.44	1032.36	789.87
35.568	0	0.15	0.02	0.28	13.88	0.02	0.22	3.42	11.11	0.16	72.24	99.67	0	97.33	11.11	87.99	0.01	0.28	0.39	0.01	0.16	0.28	0	27.38	2.34	0	0	0.03	76.5	0.48	0.03	63.9	0.01	0.05	0	36	4.4	4.01	3.5	65.69	135.71	860.3	742.08	1065.2	960.42	897.52	790.29	1033.23	790.24
35.602	0	0.13	0.02	0.24	12.33	0.02	0.22	3.28	9.46	0.17	75.35	99.53	0	96.77	9.46	88.72	0.01	0.24	0.27	0.01	0.17	0.13	0	29.17	1.6	0	0	0.03	71.28	0.38	0.03	78.8	0.01	0.04	0	36	5.55	5	3.91	65.85	136.08	861.01	742.02	1066.41	960.54	898.76	791.27	1034.84	790.58
35.635	0	0.14	0.02	0.26	13.41	0.02	0.14	3.36	8.22	0.15	73.19	99.7	0	96.48	8.22	90.57	0.01	0.24	0.21	0.01	0.15	0.05	0	23.25	0.73	0	0	0.02	75.05	0.39	0.02	85.18	0.01	0.04	0	36	7.03	5.44	3.59	65.87	134.1	861.4	741.87	1067.51	962.16	900.14	791.54	1034.24	790.56
35.668	0	0.15	0.02	0.28	12.7	0.02	0.11	3.05	6.37	0.13	74.6	99.71	0	97.01	6.37	90	0.01	0.24	0.16	0.01	0.13	0.02	0	19.27	0.36	0	0	0.01	75.96	0.38	0.03	72.45	0.01	0.04	0	36	5.61	4.6	3.82	65.75	134.07	861.55	741.75	1067.49	961.73	900.44	790.25	1034.5	790.57
35.702	0	0.14	0.02	0.25	11.9	0.02	0.11	2.95	6.03	0.1	76.19	99.63	0	96.81	6.03	89.57	0.01	0.26	0.13	0.01	0.1	0.01	0	19.44	0.21	0	0	0.01	73.5	0.3	0.02	79.36	0.01	0.04	0	36	4.8	4.94	3.88	65.72	133.81	861.56	741.66	1067.04	960.84	900.41	789.91	1034.22	790.17
35.735	0	0.15	0.02	0.25	11.14	0.02	0.1	2.72	5.42	0.1	77.71	99.58	0	96.83	5.42	88.18	0.01	0.26	0.14	0.01	0.1	0.02	0	17.52	0.15	0	0	0	73.1	0.29	0.02	80.71	0.01	0.04	0	36	5.15	4.91	3.93	65.79	134.18	861.63	741.74	1066.99	960.88	900.29	789.89	1034.47	790.49
35.769	0	0.15	0.02	0.25	10.71	0.02	0.09	2.59	5.45	0.16	78.58	99.52	0	96.97	5.45	87.01	0.01	0.25	0.16	0.01	0.16	0.04	0	17.1	0.09	0	0	0.01	72.83	0.26	0.02	75.42	0.01	0.04	0	36	5.15	4.66	3.92	65.83	134.19	861.51	741.77	1066.81	960.95	900.12	789.72	1034.31	790.6
35.802	0	0.13	0.02	0.21	9.4	0.02	0.1	2.47	4.81	0.2	81.2	99.24	0	96.92	4.81	86.53	0.01	0.23	0.2	0.01	0.2	0.05	0	18	0.08	0	0	0.01	67.51	0.22	0.02	63.73	0.01	0.04	0	36	4.9	4.76	3.76	65.93	134.41	861.56	741.69	1065.97	959.93	899.46	789.24	1033.87	790.31
35.835	0	0.13	0.02	0.2	9.41	0.02	0.1	2.59	4.95	0.25	81.19	99.19	0	96.74	4.95	87.53	0.01	0.24	0.3	0.01	0.25	0.1	0	19.06	0.09	0	0	0.02	65.67	0.24	0.02	65.27	0.01	0.04	1	42	4.59	5.05	3.3	65.94	134.67	861.64	741.54	1065.58	959.3	898.7	789.18	1033.37	789.58
35.869	0	0.12	0.02	0.18	8.96	0.02	0.11	2.62	6.09	0.28	82.09	98.89	0	97.07	6.09	86.6	0.01	0.25	0.44	0.01	0.28	0.24	0	18.38	0.14	0	0	0.04	62.63	0.24	0.02	62.09	0.01	0.04	0	42	5.18	4.5	3.5	65.87	133.02	860.97	740.91	1065.26	959.41	899.2	788.55	1032.22	789.2
35.902	0	0.12	0.02	0.18	8.4	0.02	0.11	2.41	6.36	0.21	83.21	98.65	0	97.27	6.36	84.31	0.01	0.23	0.61	0.01	0.21	0.34	0	18.29	0.27	0	0	0.09	62.45	0.26	0.02	85.98	0.01	0.04	0	42	6.04	4.14	3.81	65.92	132.31	860.33	740.08	1065.81	960.16	899.79	788.03	1032.11	788.99
35.935	0	0.12	0.02	0.18	8.35	0.03	0.1	2.39	6.48	0.19	83.31	98.62	0	96.77	6.48	83.92	0.01	0.25	0.68	0.01	0.19	0.49	0	16.78	0.55	0	0	0.1	62.53	0.29	0.02	62.8	0.01	0.04	0	42	5.26	5	3.71	65.85	133.4	860.76	741.26	1064.65	958.99	898.83	789.09	1032.23	789.57
35.969	0	0.13	0.02	0.21	9.14	0.03	0.1	2.49	6.14	0.14	81.71	99.04	0	96.66	6.14	85.34	0.01	0.23	0.7	0.01	0.14	0.43	0	16.29	0.98	0	0	0.1	65.72	0.31	0.02	86.69	0.01	0.04	0	42	5.59	5.18	3.72	65.73	131.62	860.28	741.46	1062.92	958.06	898.59	789.09	1030.22	789.45
36.002	0	0.14	0.02	0.22	8.85	0.02	0.1	2.34	5.38	0.11	82.3	99.05	0	96.36	5.38	84.51	0.01	0.21	0.54	0.01	0.11	0.23	0	15.95	1.44	0	0	0.07	66.61	0.33	0.02	70.86	0.01	0.03	0	42	5.9	5.62	3.7	65.58	131.89	860.56	741.63	1063.01	957.85	898.65	789.67	1030.54	789.5
36.035	0	0.15	0.02	0.23	8.36	0.02	0.08	2.08	4.77	0.11	83.28	99	0	96.06	4.77	82.29	0.01	0.18	0.34	0.01	0.11	0.16	0	12.78	1.92	0	0	0.05	68.27	0.34	0.02	69.27	0.01	0.03	0	42	5.98	6.04	3.5	65.47	132.12	860.69	741.6	1063.23	958.02	898.51	789.75	1030.63	789.38
36.069	0	0.17	0.03	0.26	7.7	0.02	0.07	1.73	3.84	0.07	84.61	98.97	0	95.33	3.84	78.6	0.01	0.13	0.21	0.01	0.07	0.09	0	9.54	1.57	0	0	0.03	71.51	0.41	0.02	85.5	0.01	0.02	0	42	6.24	6.92	2.98	65.29	130.91	861.02	741.97	1063.16	958.13	898.73	790.75	1029.63	788.93
36.102	0	0.18	0.03	0.25	6.87	0.02	0.07	1.51	3.31	0.04	86.26	98.65	0	93.6	3.31	75.83	0.01	0.09	0.13	0	0.04	0.06	0	9.81	1.35	0	0	0.02	70.93	0.42	0.02	93.74	0.01	0.02	0	42	6.02	8.59	2.34	65.36	130.61	861.54	742.45	1063.15	957.88	898.54	791.98	1029.1	788.37
36.136	0	0.18	0.03	0.24	5.74	0.02	0.09	1.26	2.39	0.03	88.52	97.89	0	94.67	2.39	72.33	0.01	0.07	0.1	0	0.03	0.07	0	14.33	1.37	0	0	0.02	68.76	0.5	0.02	75.95	0.01	0.01	0	42	5.28	7.61	2	65.37	130.54	861.17	742.71	1062.88	958.47	897.88	791.72	1028.38	788.4
36.169	0	0.19	0.04	0.23	4.78	0.02	0.13	1.04	1.9	0.05	90.45	96.61	0	94.59	1.9	68.12	0.01	0.07	0.12	0	0.05	0.11	0	19.5	1.53	0	0	0.02	66.91	0.54	0.03	58.08	0.01	0.01	0	42	4.93	7.69	2.07	65.36	131.38	860.95	742.72	1062.74	958.35	897.36	791.67	1028.7	788.46
36.202	0	0.2	0.04	0.24	4.8	0.02	0.13	1.01	1.97	0.08	90.41	96.8	0	95.39	1.97	67.24	0.01	0.06	0.19	0	0.08	0.2	0	18.8	1.35	0	0	0.02	68.53	0.59	0.03	75.32	0.01	0.01	0	42	4.66	6.85	2.48	65.58	130.9	860.35	742.99	1061.43	958	897.02	790.84	1027.91	789.22
36.236	0	0.22	0.04	0.26	4.69	0.02	0.14	0.94	1.99	0.2	90.63	96.81	0	95.12	1.99	65.44	0.01	0.06	0.28	0	0.2	0.38	0	20.47	1.1	0	0	0.03	70.36	0.81	0.03	71.71	0.01	0.01	0	42	5.53	7.15	2.73	65.71	129.38	859.97	742.45	1061.03	957.69	897.64	790.47	1027.01	788.91
36.269	0	0.21	0.03	0.27	5.41	0.02	0.13	1.12	2.17	0.31	89.18	97.8	0	94.62	2.17	69.32	0.01	0.07	0.43	0	0.31	0.69	0	19.32	1.07	0	0	0.03	71.25	0.88	0.03	71.44	0.01	0.01	0	42	5	7.67	2.96	65.63	129.16	859.12	742.06	1060.93	957.65	897.52	790.58	1026.66	788.38
36.302	0	0.19	0.03	0.27	6.23	0.02	0.13	1.4	2.26	0.4	87.54	98.4	0	95.87	2.26	74.45	0.01	0.08	0.6	0	0.4	0.87	0	21.19	1.36	0	0	0.03	70.11	1.04	0.04	69.94	0.01	0.01	0	42	3.86	6.27	2.83	65.7	131.21	859.68	742.71	1061.33	957.78	896.83	790.73	1028.03	788.93
36.336	0	0.19	0.03	0.32	7.62	0.03	0.11	1.66	2.57	0.5	84.77	99.15	0	95.54	2.57	77.99	0.01	0.1	0.74	0	0.5	1.16	0	18.34	1.69	0	0	0.03	74.5	1.31	0.04	59.56	0.01	0.01	0	42	4.24	6.68	2.99	65.67	130.89	859.57	742.49	1061.5	957.89	897.19	790.68	1028.06	788.91
36.369	0	0.19	0.03	0.31	7.56	0.03	0.11	1.7	3.04	0.58	84.89	99.05	0	95.37	3.04	78.12	0.01	0.12	0.93	0	0.58	1.84	0	18.22	1.95	0	0	0.04	73.1	1.37	0.04	48.35	0.01	0.02	0	42	4.66	6.87	3.01	65.65	130.98	859.32	742.3	1061.6	958.22	897.1	790.64	1028.06	788.95
36.403	0	0.18	0.03	0.31	7.86	0.03	0.1	1.83	3.28	0.67	84.28	99.11	0	95.69	3.28	79.63	0.01	0.15	1.01	0.01	0.67	1.97	0	17.48	1.78	0	0	0.07	72.35	1.39	0.04	66.66	0.01	0.02	0	42	3.83	6.5	3	65.64	130.83	859.96	743.02	1062.02	958.63	897.67	790.84	1028.5	789.51
36.436	0	0.15	0.02	0.24	8.41	0.03	0.1	2.21	3.71	0.41	83.17	99.1	0	96.36	3.71	84.03	0.01	0.16	0.68	0.01	0.41	0.99	0	17.74	1.48	0	0	0.05	67.76	1.16	0.04	86.71	0.01	0.02	0	42	4.52	5.62	2.81	65.76	131.02	860.64	744.26	1061.86	959.4	897.62	791.71	1028.63	790.87
36.469	0	0.13	0.02	0.22	8.18	0.02	0.11	2.3	3.49	0.29	83.64	98.94	0	96.21	3.49	85.27	0.01	0.13	0.51	0	0.29	0.64	0	19.66	1.86	0	0	0.07	64.46	1.09	0.04	84.83	0.01	0.02	0	42	3.92	5.82	3.17	65.64	130.21	861.26	744.63	1061.45	958.36	898.49	791.57	1028.7	791.13
36.503	0	0.12	0.02	0.19	7.82	0.02	0.11	2.42	3.68	0.26	84.37	98.6	0	95.98	3.68	86.32	0.01	0.13	0.37	0	0.26	0.47	0	19.85	2.42	0	0	0.09	59.92	1.17	0.05	74.04	0.01	0.02	0	42	4.72	6.13	3.27	65.75	130.82	861.17	744.04	1061.92	958.74	898.49	790.82	1029.31	791.24
36.536	0	0.11	0.02	0.16	7.23	0.02	0.13	2.43	3.51	0.18	85.53	98.05	0	96.31	3.51	86.57	0.01	0.13	0.26	0	0.18	0.29	0	23.53	2.98	0	0	0.09	55.53	1.14	0.05	81.72	0.01	0.02	0	42	4.1	5.69	3.22	65.62	130.71	862.1	744.65	1062.57	958.7	899.27	791.59	1029.98	791.39
36.569	0	0.11	0.02	0.16	7.49	0.02	0.13	2.52	3.87	0.24	85.03	98.19	0	95.98	3.87	87.15	0.01	0.13	0.28	0	0.24	0.35	0	23.24	2.95	0	0	0.12	55.87	1.18	0.05	74.55	0.01	0.02	0	42	4.56	6.14	3.39	65.64	132.07	861.91	744.03	1062.82	958.38	898.83	791.27	1030.9	791.19
36.603	0	0.1	0.02	0.16	7.5	0.02	0.15	2.6	3.94	0.25	84.99	98.13	0	96.54	3.94	87.77	0.01	0.12	0.26	0	0.25	0.31	0	26.42	2.98	0	0	0.1	54.86	1.16	0.06	85.56	0.01	0.02	0	42	3.74	5.36	3.34	65.53	130.82	861.87	744.56	1062.6	958.81	899.24	791.34	1030.06	791.4
36.636	0	0.09	0.02	0.15	7.47	0.02	0.16	2.73	3.86	0.2	85.06	97.97	0	96.49	3.86	89.16	0.01	0.12	0.25	0	0.2	0.2	0	27.9	3.14	0	0	0.08	52.39	1.07	0.06	86.42	0.01	0.01	0	42	3.84	5.44	3.23	65.5	130.61	861.95	744.68	1062.59	958.94	899.25	791.47	1029.86	791.42
36.669	0	0.09	0.02	0.14	7.16	0.02	0.17	2.79	4	0.35	85.68	97.5	0	96.4	4	89.53	0.01	0.11	0.3	0	0.35	0.39	0	28.5	3.88	0	0	0.09	49.4	1.1	0.07	59.04	0.01	0.01	0	42	5.2	5.57	3.49	65.65	131.47	860.5	743.47	1062.21	959.04	898.2	790.82	1029.67	791.03
36.703	0	0.07	0.02	0.11	5.76	0.02	0.19	2.62	3.8	0.52	88.49	94.42	0	96.7	3.8	88.37	0.01	0.1	0.34	0	0.52	0.65	0	30.72	4.58	0	0	0.09	40.16	0.98	0.08	66.05	0.01	0.02	0	42	4.06	5.12	3.64	65.59	132.38	860.42	743.38	1062.54	958.83	898.02	790.71	1030.41	790.82
36.736	0	0.07	0.02	0.1	5.85	0.02	0.2	2.7	3.75	0.62	88.3	94.61	0	96.69	3.75	89.2	0.01	0.12	0.36	0	0.62	0.77	0	32.35	4.2	0	0	0.09	39.77	0.91	0.07	81.22	0.01	0.01	0	42	4.43	5.13	3.32	65.62	131.27	861.41	744.28	1062.57	959.07	898.74	791.5	1030.01	791.31
36.77	0	0.06	0.02	0.08	4.89	0.02	0.32	2.56	3.21	0.53	90.23	94.78	-1.13	96.26	3.21	88.58	0.01	0.12	0.33	0	0.53	0.71	0	40.83	3.99	0	0	0.1	32.11	0.72	0.07	77.52	0.01	0.01	0	42	3.74	5.75	3.74	65.52	130.48	861.74	744.57	1062.3	958.41	899.6	791.25	1030.08	791.65
36.803	0	0.06	0.02	0.08	4.75	0.02	0.31	2.5	3.09	0.58	90.5	94.46	-0.94	96.27	3.09	88.14	0.01	0.13	0.35	0	0.58	0.79	0	40.49	3.71	0	0	0.09	31.61	0.69	0.07	70.23	0.01	0.01	0	42	4.42	5.74	3.58	65.65	132.16	860.66	743.62	1062.02	958.44	897.96	790.7	1030.11	791.07
36.836	0	0.06	0.02	0.08	4.53	0.02	0.28	2.34	2.74	0.43	90.95	92.87	-0.02	96.39	2.74	86.93	0.01	0.11	0.33	0	0.43	0.59	0	38.34	3.57	0	0	0.09	31.56	0.7	0.07	76.14	0.01	0.02	0	42	3.72	5.57	3.69	65.54	132.05	860.56	743.47	1062.24	958.32	898.17	790.63	1030.23	790.75
36.87	0	0.06	0.02	0.07	4.17	0.02	0.32	2.23	2.61	0.38	91.66	93.56	-0.74	96.56	2.61	85.98	0.01	0.11	0.33	0	0.38	0.65	0	40.65	3.48	0	0	0.1	29.02	0.57	0.06	81.22	0.01	0.02	0	42	3.36	5.33	3.6	65.47	131.72	860.84	743.68	1062.22	958.21	898.36	790.66	1030.08	790.73
36.903	0	0.06	0.02	0.07	3.93	0.02	0.29	2.06	2.36	0.41	92.15	91.69	-0.07	96.58	2.36	84.22	0.01	0.11	0.35	0	0.41	0.79	0	38.98	3.25	0	0	0.09	29.28	0.58	0.06	77.54	0.01	0.02	0	42	3.31	5.3	3.57	65.56	131.3	860.99	743.59	1062.28	958.08	898.64	790.53	1029.94	790.54
36.936	0	0.06	0.02	0.07	3.73	0.02	0.33	1.96	2.26	0.39	92.55	92.34	-0.68	96.67	2.26	83.18	0.01	0.1	0.44	0	0.39	0.96	0	41.14	3.02	0	0	0.1	28.46	0.55	0.06	55.93	0.01	0.02	0	42	3.91	5.15	3.66	65.68	132.29	860.3	743	1061.96	958.11	897.74	789.76	1030.03	790.56
36.97	0	0.07	0.03	0.07	3.48	0.02	0.32	1.72	2.42	0.41	93.05	88.93	-0.08	96.16	2.42	79.79	0.01	0.11	0.48	0	0.41	1.14	0	39.48	2.74	0	0	0.11	30.26	0.62	0.07	55.33	0.01	0.02	0	42	4.36	5.9	3.41	65.61	132.26	860.35	742.25	1062.86	958.5	898	789.53	1030.26	789.8
37.003	0	0.07	0.03	0.07	3.07	0.02	0.3	1.51	2.18	0.47	93.86	84.51	0	96.17	2.18	76.91	0.01	0.1	0.49	0	0.47	1.12	0	37.53	2.36	0	0	0.1	29.09	0.62	0.06	76.47	0.01	0.02	0	42	3.5	5.88	3.38	65.6	132.24	861.33	743.06	1063.16	958.09	898.61	790.42	1030.85	790.01
37.036	0	0.07	0.03	0.06	2.74	0.02	0.26	1.38	2.36	0.46	94.52	77.17	0	95.85	2.36	74.5	0.01	0.1	0.47	0.01	0.46	0.78	0	33.99	1.98	0	0	0.1	26.96	0.6	0.06	93.49	0.01	0.02	0	42	4.36	6.3	3.31	65.66	130.45	862.45	743.76	1063.4	958.36	900.09	790.96	1030.54	790.64
37.07	0	0.06	0.03	0.06	2.65	0.02	0.27	1.41	2.62	0.44	94.71	78.05	0	94.7	2.62	74.72	0.01	0.1	0.4	0.01	0.44	0.6	0	34.41	2.07	0	0	0.09	24.34	0.56	0.06	94.11	0.01	0.02	0	42	3.86	7.59	3.33	65.54	130.57	862.87	743.66	1063.53	957.53	900.38	791.07	1030.94	790.2
37.103	0	0.07	0.03	0.06	2.34	0.02	0.29	1.22	2.41	0.38	95.33	74.6	0	95.32	2.41	71.4	0.01	0.1	0.4	0.01	0.38	0.57	0	35.33	2.23	0	0	0.08	23.79	0.57	0.06	67.72	0.01	0.02	0	42	4.6	6.93	3.52	65.73	130.67	861.94	742.71	1063.2	957.64	899.86	789.91	1030.53	789.96
37.137	0	0.07	0.03	0.06	2.29	0.02	0.31	1.18	2.47	0.41	95.42	73.64	0	96.41	2.47	70.5	0.01	0.09	0.53	0.01	0.41	1	0	35.62	2.54	0	0	0.11	24.25	0.62	0.08	56.26	0.01	0.02	0	42	4.42	5.55	3.56	65.78	131.02	861.24	742	1063.22	957.66	899.35	789.28	1030.38	789.37
37.17	0	0.07	0.04	0.05	1.93	0.02	0.28	1.01	2.36	0.38	96.14	62.82	0	96.1	2.36	67.06	0.01	0.08	0.4	0.01	0.38	0.71	0	32.8	2.37	0	0	0.08	21.33	0.56	0.07	64.11	0.01	0.02	0	42	4.13	5.98	3.47	65.77	131.47	861.55	742.3	1063.78	958.09	899.5	789.71	1030.97	789.56
37.203	0	0.07	0.04	0.05	1.61	0.02	0.25	0.83	2.21	0.32	96.78	47.21	0	95.68	2.21	62.45	0.01	0.07	0.28	0.01	0.32	0.44	0	29.49	1.74	0	0	0.05	19.99	0.51	0.06	77.56	0.01	0.02	0	42	4.82	6.51	3.43	65.92	131.97	861.94	742.47	1064.73	959.08	899.9	790.12	1031.87	790.07
37.237	0	0.06	0.04	0.05	1.68	0.02	0.2	0.92	2.08	0.26	96.64	46.7	0	96.72	2.08	65.19	0.01	0.07	0.19	0.01	0.26	0.26	0	26.5	1.64	0	0	0.05	17.85	0.48	0.06	68.41	0.01	0.02	0	42	4.04	5.09	3.53	65.93	132.98	861.39	741.97	1064.2	958.2	898.94	789.47	1031.92	789.51
37.27	0	0.07	0.04	0.05	1.74	0.02	0.21	0.93	2.6	0.27	96.53	47.08	0	96.44	2.6	64.84	0.01	0.06	0.18	0.01	0.27	0.24	0	27.04	1.6	0	0	0.03	19.25	0.44	0.07	90.11	0.01	0.02	0	42	4.28	5.5	3.79	65.93	130.44	860.79	741.1	1064.18	958.49	900.13	788.22	1030.57	788.97
37.303	0	0.06	0.04	0.04	1.79	0.02	0.18	1	2.79	0.27	96.43	46.23	0	97.04	2.79	66.51	0.02	0.06	0.2	0.01	0.27	0.3	0	24.94	1.56	0	0	0.03	17.57	0.39	0.07	69.88	0.01	0.02	0	42	3.99	4.56	3.6	66.01	130.51	860.75	741.76	1063.79	958.58	899.65	789.13	1030.16	789.13
37.337	0	0.06	0.04	0.04	1.43	0.02	0.21	0.82	2.56	0.26	97.13	38.93	0	96.62	2.56	61.94	0.02	0.05	0.2	0.01	0.26	0.34	0	25.79	1.4	0	0	0.04	14.42	0.3	0.08	73.37	0.01	0.02	0	42	4.18	5.23	3.35	66.07	132.25	861.38	742.17	1063.91	958.46	898.96	789.36	1031.21	789.64
37.37	0	0.06	0.04	0.04	1.42	0.02	0.2	0.81	2.81	0.3	97.16	37.18	0	95.46	2.81	61.53	0.02	0.06	0.26	0.01	0.3	0.41	0	25.28	1.33	0	0	0.04	14.16	0.3	0.08	88.75	0.01	0.02	0	42	4.36	6.78	3.45	66.06	133.29	862.31	742.82	1064.2	958.17	899.21	790.01	1032.5	790.42
37.404	0	0.07	0.05	0.04	1.2	0.02	0.24	0.65	2.62	0.25	97.6	30.28	0	95.75	2.62	56.3	0.02	0.06	0.3	0.01	0.25	0.28	0	26.65	1.25	0	0	0.09	14.58	0.27	0.08	80.64	0.01	0.02	0	42	3.29	6.43	3.79	65.84	132.66	862.33	742.63	1063.91	957.24	899.73	789.38	1032.39	790.1
37.437	0	0.07	0.05	0.04	1.08	0.02	0.23	0.55	2.54	0.36	97.84	21.97	0	95.62	2.54	52.54	0.02	0.06	0.34	0.01	0.36	0.41	0	25.02	1.45	0	0	0.1	15.86	0.26	0.07	90.22	0.01	0.02	0	42	4.7	6.58	3.46	65.81	132.26	862.07	742.65	1063.8	957.77	899.4	790.36	1031.66	789.93
37.47	0	0.08	0.05	0.05	1.1	0.02	0.22	0.54	2.43	0.55	97.79	20.4	0	94.54	2.43	52.12	0.02	0.06	0.44	0.01	0.55	0.59	0	24.28	1.77	0	0	0.11	17.94	0.27	0.06	86.36	0.01	0.02	0	42	5.6	7.74	3.45	65.73	130.85	862.04	742.76	1063.71	958.23	900.04	790.66	1030.89	790.14
37.504	0	0.09	0.06	0.05	1.03	0.02	0.25	0.47	2.62	0.89	97.94	16.74	0	94.24	2.62	48.47	0.02	0.06	0.46	0.01	0.89	0.93	0	24.91	1.91	0	0	0.11	20.44	0.26	0.05	83.19	0.01	0.02	0	42	5.85	8.02	3.34	65.66	130.03	861.83	742.76	1063.6	958.42	900.16	791.05	1030.19	789.89
37.537	0	0.1	0.06	0.06	1.06	0.02	0.29	0.45	2.72	1.29	97.87	18.64	0	95.06	2.72	47.48	0.02	0.06	0.49	0.01	1.29	1.38	0	27.52	2.21	0	0	0.12	23.96	0.27	0.05	85.27	0.01	0.02	0	42	5.06	7.22	3.52	65.59	130.35	860.44	742.19	1063.14	958.39	899.25	790.83	1029.59	789.21
37.57	0	0.11	0.07	0.07	0.98	0.02	0.33	0.39	2.95	1.14	98.04	15.31	0	95.86	2.95	43.56	0.02	0.06	0.48	0.01	1.14	1.54	0	28.48	2.3	0	0	0.15	25.75	0.28	0.05	94.58	0.01	0.02	0	42	5.39	6.29	3.36	65.73	131.19	859.3	741.87	1062.86	959.44	897.94	790.28	1029.13	789.37
37.604	0	0.12	0.07	0.07	0.94	0.02	0.34	0.35	3.24	1.21	98.13	12.09	0	95.98	3.24	40.53	0.02	0.06	0.63	0.02	1.21	2.06	0	27.69	2.3	0	0	0.15	28.11	0.26	0.05	93.17	0.01	0.02	0	42	6.92	6.14	3.44	65.98	130.63	858.45	741.12	1062.86	960.11	897.87	790.04	1028.49	789.19
37.637	0	0.12	0.07	0.07	1.04	0.02	0.34	0.39	3.63	0.86	97.92	14.64	0	96.53	3.63	43.1	0.02	0.05	0.58	0.01	0.86	1.84	0	28.11	2.05	0	0	0.13	28.3	0.24	0.05	91.78	0.01	0.02	0	42	5.3	5.37	3.48	65.96	131.73	858.95	742.05	1062.71	959.69	897.53	790.45	1029.26	789.69
37.67	0	0.11	0.06	0.06	1.03	0.02	0.27	0.4	3.65	0.62	97.95	13.4	0	97.33	3.65	43.63	0.03	0.05	0.44	0.02	0.62	1.23	0	24.19	1.45	0	0	0.07	26.48	0.21	0.04	69.19	0.01	0.03	0	42	4.39	4.02	3.93	65.82	130.93	859.06	742.63	1062.38	959.62	898.22	790.14	1029.16	790.42
37.704	0	0.1	0.05	0.07	1.39	0.02	0.33	0.54	4.12	0.49	97.22	25.83	0	97.16	4.12	50.56	0.03	0.05	0.41	0.02	0.49	0.87	0	29.64	1.4	0	0	0.04	29.41	0.2	0.04	62.37	0.01	0.03	0	42	4.23	4.34	3.51	65.89	132.63	861.07	743.51	1063.2	958.85	898.41	791.33	1031.04	790.68
37.737	0	0.09	0.05	0.06	1.71	0.02	0.33	0.73	4.85	0.34	96.58	40.26	0	96.63	4.85	56.97	0.03	0.06	0.32	0.02	0.34	0.51	0	31.45	1.46	0	0	0.04	27.92	0.2	0.05	84.02	0.01	0.03	0	42	5.89	5.21	3.35	66	134.49	862.74	743.76	1064.89	959	899.06	792.74	1033.54	791.1
37.771	0	0.09	0.04	0.06	1.92	0.02	0.37	0.82	4.79	0.3	96.16	51.65	0	96.39	4.79	59.86	0.03	0.07	0.42	0.02	0.3	0.49	0	34.29	1.6	0	0	0.09	29	0.22	0.05	82.98	0.01	0.03	0	42	5.8	5.57	3.54	65.83	134.19	863.82	743.72	1065.79	958.87	900.4	792.24	1034.59	791.34
37.804	0	0.09	0.04	0.07	1.91	0.02	0.44	0.77	3.61	0.28	96.18	59	0	96.56	3.61	59.56	0.03	0.07	0.43	0.02	0.28	0.51	0	38.3	1.61	0	0	0.1	31.17	0.23	0.05	82.6	0.01	0.03	0	42	5.19	5.33	3.71	65.67	133.21	863.97	743.29	1066.25	958.72	901.34	791.57	1034.55	790.87
37.837	0	0.08	0.04	0.07	2.28	0.02	0.42	1	3	0.3	95.44	74.46	-0.2	96.44	3	66.4	0.03	0.08	0.45	0.02	0.3	0.45	0	40.25	1.68	0	0	0.13	29.89	0.22	0.06	91.65	0.01	0.03	0	42	5.7	5.51	4.08	65.69	133.35	864.3	743.54	1066.84	959.03	902.11	792.17	1035.47	791.47
37.871	0	0.08	0.03	0.08	2.99	0.02	0.51	1.28	2.89	0.31	94.03	88.09	-2.12	96.34	2.89	72.48	0.03	0.1	0.46	0.02	0.31	0.4	0	45.75	1.91	0	0	0.14	33.73	0.23	0.05	92.71	0.01	0.04	0	42	5.19	5.65	4.26	65.54	131.62	865.55	743.89	1067.5	958.86	904.08	791.88	1035.7	791.7
37.904	0	0.08	0.03	0.08	2.95	0.02	0.58	1.3	2.44	0.35	94.1	90.9	-3.17	96.17	2.44	73.35	0.03	0.11	0.45	0.03	0.35	0.36	0	48.63	2.47	0	0	0.16	32.38	0.23	0.06	90.92	0.01	0.04	0	42	4.39	5.89	3.93	65.54	130.92	866.22	743.8	1067.31	958.11	904.33	790.99	1035.25	791.19
37.937	0	0.08	0.03	0.08	2.94	0.02	0.69	1.32	2.17	0.45	94.11	93.2	-4.53	96.32	2.17	74.03	0.03	0.12	0.47	0.02	0.45	0.43	0	51.89	3.62	0	0	0.18	31.7	0.24	0.06	84.74	0.01	0.04	0	42	4.19	5.67	3.96	65.52	130.91	866.6	743.39	1067.27	957.28	904.53	790.19	1035.44	790.81
37.971	0	0.07	0.03	0.07	2.66	0.02	0.99	1.25	2	0.53	94.68	95.48	-6.88	96.34	2	72.82	0.03	0.13	0.5	0.02	0.53	0.61	0	58.48	3.99	0	0	0.24	28.79	0.23	0.07	84.7	0.01	0.05	0	42	3.77	5.65	3.98	65.51	131.48	866.8	743.51	1067.24	956.99	904.36	790.06	1035.84	790.92
38.004	0	0.08	0.03	0.08	2.55	0.02	1.17	1.17	1.99	0.68	94.9	95.69	-7.89	96.45	1.99	71.14	0.03	0.11	0.54	0.02	0.68	1.06	0	60.77	4.69	0	0	0.28	29.56	0.23	0.08	78.55	0.01	0.05	0	42	5.43	5.49	4.66	65.66	130.11	865.91	742.73	1067	957.33	905.14	789.4	1035.24	791.18
38.037	0	0.08	0.03	0.08	2.42	0.02	1.33	1.11	1.87	0.76	95.16	96.11	-8.57	96.16	1.87	70	0.03	0.11	0.64	0.02	0.76	1.4	0	63.26	4.15	0	0	0.22	29.09	0.22	0.09	82.13	0.01	0.05	0	42	4.42	5.9	4.47	65.52	129.41	865.75	742.61	1067.37	957.61	905.39	789.49	1034.8	790.5
38.071	0	0.08	0.04	0.07	2.07	0.02	1.57	0.97	2.08	0.76	95.85	95.63	-9.25	96.4	2.08	66.58	0.03	0.11	0.61	0.02	0.76	1.29	0	65.17	4.02	0	0	0.19	26.55	0.2	0.1	76.64	0.01	0.05	0	42	4.04	5.56	4.12	65.54	130.24	865.95	742.79	1067.05	957.09	904.57	789.7	1034.81	790.22
38.104	0	0.09	0.05	0.08	1.64	0.02	1.77	0.69	2.5	0.76	96.47	91	-9.05	96.33	2.5	57.82	0.03	0.1	0.65	0.02	0.76	1.31	0	64.3	4.12	0	0	0.15	28.44	0.21	0.1	73.43	0.01	0.05	0	42	4.34	5.66	4.39	65.67	129.44	865.56	742.55	1066.87	957.28	904.94	789.22	1034.38	790.37
38.138	0	0.11	0.06	0.08	1.31	0.02	2.27	0.5	2.68	0.6	95.45	86.78	-9.85	96.43	2.68	50.2	0.03	0.08	0.53	0.02	0.6	1.07	0.01	66.55	4.17	0	0	0.12	29.32	0.23	0.11	67.35	0.01	0.05	0	42	4.17	5.52	4.27	65.74	129.4	865.4	742.51	1066.27	956.79	904.45	789.01	1033.84	790.13
38.171	0	0.13	0.07	0.08	1.11	0.02	3.05	0.38	2.84	0.6	93.9	82.86	-10.98	96.46	2.84	42.99	0.03	0.07	0.51	0.02	0.6	1.13	0.01	69.95	3.8	0	0	0.13	32.83	0.27	0.11	66.71	0.01	0.04	1	48	4.13	5.47	4.17	65.75	130.21	865.23	742.42	1065.87	956.35	903.69	788.92	1033.89	790.01
38.204	0	0.14	0.07	0.09	1.16	0.02	3.34	0.39	3.7	0.63	93.32	83.43	-11.53	96.3	3.7	42.67	0.03	0.07	0.57	0.02	0.63	1.55	0.01	70.78	4.11	0	0	0.15	34.01	0.29	0.11	63.68	0.01	0.03	0	48	5.73	5.7	4.5	65.9	129.34	864.24	741.87	1065.58	957.17	903.8	788.46	1033.12	790.35
38.238	0	0.16	0.07	0.11	1.17	0.02	4.34	0.36	4.65	0.8	91.31	83.79	-13.11	96.18	4.65	39.84	0.03	0.07	0.65	0.02	0.8	2.08	0.01	73.94	5.01	0	0	0.28	37.82	0.36	0.12	81.88	0.01	0.03	0	48	6.51	5.87	4.61	65.95	132.09	863.24	741.38	1065.2	957.32	901.93	788.02	1034	790.77
38.271	0	0.16	0.07	0.11	1.13	0.03	5	0.35	5.09	1	90	84.48	-14.04	96.42	5.09	38.6	0.03	0.08	0.8	0.02	1	2.53	0.02	75.83	5.49	0	0	0.49	37.65	0.37	0.11	83.18	0.01	0.02	0	48	7.17	5.53	4.16	65.86	131.6	862.85	741.66	1064.97	958.17	901.38	788.83	1032.97	790.69
38.304	0	0.16	0.07	0.12	1.32	0.03	5.67	0.41	6.38	1.04	88.67	88.64	-15.26	96.07	6.38	41.37	0.03	0.09	1.03	0.01	1.04	2.62	0.02	77.53	6.98	0	0	0.86	38.81	0.36	0.11	84.77	0.01	0.02	0	48	6.51	6.02	3.92	65.8	130.65	862.23	742.16	1064.43	958.67	901.02	789.58	1031.66	790.55
38.338	0	0.16	0.06	0.13	1.52	0.03	5.64	0.45	6	0.8	88.72	91.22	-15.58	97.15	6	44.17	0.03	0.08	0.96	0.01	0.8	1.61	0.02	78.29	7.79	0	0	1.03	41.65	0.4	0.09	77.32	0.01	0.02	0	48	3.03	4.35	3.42	65.5	131.13	863.55	743.77	1063.86	957.28	900.61	790.25	1031.74	790.44
38.371	0	0.16	0.06	0.13	1.54	0.03	5.45	0.46	4.92	0.63	89.09	92.29	-15.63	97.2	4.92	45.63	0.03	0.06	0.82	0.01	0.63	1.12	0.02	78.59	8.9	0	0	0.84	41.65	0.4	0.09	67.5	0.02	0.02	0	48	4.55	4.26	3.73	65.55	128.68	863.05	743.47	1063.46	957.75	901.65	790.02	1030.33	790.63
38.405	0	0.16	0.05	0.15	1.98	0.02	4.53	0.55	3.93	0.36	90.94	94.43	-14.79	96.9	3.93	50.95	0.03	0.06	0.62	0.01	0.36	0.61	0.01	77.62	8.21	0	0	0.45	46.9	0.47	0.09	73.47	0.02	0.02	0	48	3.8	4.79	3.96	65.6	129.36	862.96	743.14	1063.69	957.33	901.64	789.6	1031	790.39
38.438	0	0.13	0.05	0.12	2.29	0.02	3.53	0.74	4.03	0.35	92.94	96.1	-13.73	97.25	4.03	57.95	0.03	0.06	0.53	0.02	0.35	0.45	0	75.27	7.04	0	0	0.3	42.48	0.41	0.08	90.5	0.02	0.03	0	48	4.73	4.18	3.41	65.88	132.58	862.89	743.38	1064.2	958.15	899.73	790.81	1032.32	790.64
38.471	0	0.11	0.04	0.1	2.56	0.02	2.87	0.93	4.15	0.4	94.25	97.04	-12.71	97.02	4.15	63.26	0.02	0.06	0.54	0.02	0.4	0.42	0	73.49	5.19	0	0	0.15	39.26	0.39	0.08	92.55	0.02	0.03	0	48	4.64	4.58	3.8	66	133.93	862.57	743.22	1064.18	957.72	899.33	790.94	1033.26	790.81
38.505	0	0.09	0.04	0.09	2.64	0.02	1.97	1.04	3.86	0.39	94.72	96.47	-10.28	97.28	3.86	66.31	0.02	0.05	0.51	0.02	0.39	0.37	0	68.18	2.88	0	0	0.06	36.19	0.34	0.06	91.81	0.02	0.03	0	48	5.52	4.12	4.18	66.14	134.62	862.31	742.96	1064.99	958.56	899.66	791.15	1034.27	791.28
38.538	0	0.08	0.03	0.08	2.75	0.02	1.53	1.17	3.41	0.38	94.5	96.62	-8.94	96.94	3.41	69.76	0.02	0.05	0.41	0.02	0.38	0.3	0	65.29	1.68	0	0	0.03	33.32	0.33	0.05	77.39	0.02	0.03	0	48	4.41	4.73	4.52	65.87	132.28	862	741.77	1065.65	958.16	901.31	790.1	1033.59	789.8
38.571	0	0.08	0.03	0.07	2.77	0.02	1.31	1.18	2.97	0.36	94.47	96.14	-7.88	97.21	2.97	70.33	0.02	0.04	0.46	0.02	0.36	0.32	0	63.02	1.06	0	0	0.02	33.38	0.3	0.05	85.95	0.02	0.03	0	48	5.71	4.25	4.66	65.87	130.89	862.73	741.42	1066.39	958.74	902.83	789.18	1033.72	790.19
38.605	0	0.07	0.03	0.06	2.64	0.02	1.27	1.24	3.38	0.32	94.71	96.29	-7.7	97.37	3.38	71.27	0.02	0.05	0.52	0.03	0.32	0.33	0	62.58	0.76	0	0	0.02	28.8	0.28	0.05	75.68	0.02	0.03	0	48	5.86	3.93	4.68	65.91	131.83	863.01	741.85	1066.1	958.52	902.4	789.31	1034.23	790.79
38.638	0	0.07	0.03	0.06	2.84	0.02	1.21	1.35	3.5	0.27	94.31	96.7	-7.56	97.1	3.5	73.15	0.02	0.05	0.5	0.03	0.27	0.25	0	62.2	0.58	0	0	0.04	29.13	0.28	0.05	65.13	0.02	0.04	0	48	5.08	4.44	4.12	65.77	130.66	864.54	742.71	1066.57	958.43	903.4	789.85	1034.05	790.7
38.671	0	0.07	0.03	0.06	2.45	0.02	1.23	1.19	3.6	0.26	95.11	95.48	-7.24	96.77	3.6	69.99	0.02	0.05	0.55	0.03	0.26	0.23	0	61.32	0.55	0	0	0.06	26.5	0.26	0.05	59.82	0.02	0.04	0	48	4.73	4.99	4.15	65.65	131.16	865.12	742.96	1067.08	958.41	903.74	790.02	1034.9	790.95
38.705	0	0.07	0.04	0.05	2.15	0.02	1.23	1.09	3.42	0.27	95.69	94.58	-7.09	96.97	3.42	68.06	0.02	0.05	0.5	0.03	0.27	0.25	0	60.86	0.63	0	0	0.09	23.52	0.23	0.05	86.77	0.02	0.04	0	48	4.59	4.67	3.9	65.57	130.85	866.27	743.11	1067.55	957.73	904.45	790.39	1035.3	790.52
38.738	0	0.07	0.04	0.05	1.94	0.02	1.26	0.99	2.7	0.25	96.13	94.17	-7.19	97.35	2.7	66.49	0.02	0.05	0.48	0.02	0.25	0.26	0	61.47	0.79	0	0	0.17	21.89	0.24	0.05	78.7	0.02	0.05	0	48	4.26	3.98	4.1	65.48	132.87	866.82	743.44	1067.64	957.36	903.98	789.96	1036.85	791.37
38.772	0	0.06	0.04	0.05	1.91	0.02	0.84	1.02	2.29	0.23	96.19	90.86	-4.69	97.55	2.29	67.61	0.02	0.05	0.57	0.02	0.23	0.34	0	54.3	1.13	0	0	0.3	19.86	0.23	0.05	80.07	0.02	0.05	0	48	4.33	3.58	4.22	65.5	132.85	866.76	743.43	1067.68	957.49	904.1	789.82	1036.94	791.54
38.805	0	0.06	0.04	0.05	1.74	0.02	0.71	0.96	2.05	0.23	96.53	87.15	-3.5	97.5	2.05	66.3	0.02	0.05	0.61	0.02	0.23	0.38	0	50.86	1.47	0	0	0.28	17.69	0.26	0.05	73.3	0.02	0.05	0	48	4.25	3.68	4.19	65.5	132.78	866.68	743.39	1067.8	957.7	904.12	789.8	1036.9	791.5
38.838	0	0.06	0.04	0.04	1.66	0.02	0.75	0.94	1.84	0.22	96.68	87.62	-3.87	97.47	1.84	65.93	0.02	0.06	0.64	0.02	0.22	0.41	0.01	51.76	1.96	0	0	0.34	16.41	0.28	0.05	75.59	0.02	0.06	0	48	3.74	3.75	4.19	65.45	132.79	866.82	743.53	1067.79	957.59	904.19	789.67	1036.97	791.54
38.872	0	0.06	0.04	0.04	1.64	0.02	0.62	0.99	1.77	0.22	96.72	85.69	-2.88	97.32	1.77	67.25	0.02	0.06	0.58	0.02	0.22	0.43	0.02	48.36	2.75	0	0	0.28	13.73	0.29	0.05	82.09	0.02	0.06	0	48	3.68	4.03	4.18	65.53	132.54	866.85	743.75	1067.29	957.26	904.08	789.67	1036.6	791.67
38.905	0	0.06	0.03	0.04	1.85	0.02	0.67	1.13	1.91	0.21	96.29	90.17	-3.81	96.92	1.91	70.36	0.02	0.07	0.5	0.02	0.21	0.49	0.02	50.56	3.26	0	0	0.23	14.43	0.33	0.06	85.53	0.02	0.06	0	48	4.98	4.76	4.45	65.81	131.51	866.7	743.54	1066.88	957.1	904.58	789.58	1036.07	791.91
38.938	0	0.05	0.03	0.04	2.12	0.02	0.68	1.33	2.02	0.2	95.75	93.21	-4.38	97.11	2.02	74.24	0.02	0.08	0.44	0.02	0.2	0.67	0.01	51.7	3.84	0	0	0.2	14.67	0.36	0.06	85.86	0.02	0.06	0	48	4.42	4.42	4.55	65.8	130.33	866.89	743.7	1066.21	956.3	904.99	789.25	1035.3	791.78
38.972	0	0.06	0.03	0.05	2.34	0.02	0.75	1.39	1.9	0.19	95.32	94.68	-5.15	96.46	1.9	75.2	0.02	0.09	0.42	0.02	0.19	0.86	0.01	53.97	3.92	0	0	0.17	18.21	0.51	0.07	81.65	0.02	0.05	0	48	4.71	5.48	5.33	65.82	129.61	866.03	743.54	1065.45	955.81	905.34	789.29	1034.92	792.14
39.005	0	0.06	0.03	0.05	2.27	0.02	0.75	1.28	2.12	0.17	95.46	93.28	-4.78	96.46	2.12	72.97	0.02	0.07	0.4	0.02	0.17	0.97	0.01	53.09	3.46	0	0	0.12	20.1	0.59	0.07	74.15	0.01	0.05	0	48	4.96	5.47	4.85	65.93	130.78	865	742.73	1065.43	956.32	903.78	788.96	1034.54	791.28
39.038	0	0.07	0.03	0.06	2.21	0.02	0.86	1.17	2.41	0.2	95.58	92.75	-5.29	96.97	2.41	70.26	0.02	0.07	0.42	0.02	0.2	1.05	0.01	54.79	2.85	0	0	0.09	22.69	0.72	0.08	84.72	0.01	0.04	0	48	6.04	4.67	3.82	66.01	130.5	864.07	742.31	1065.43	957.89	902.37	789.23	1032.87	790.4
39.072	0	0.07	0.04	0.06	1.88	0.02	1.1	0.96	2.46	0.25	96.24	91.67	-6.36	97.08	2.46	65.2	0.02	0.06	0.48	0.02	0.25	0.69	0.02	57.99	2.64	0	0	0.11	22.94	0.92	0.09	92.94	0.01	0.03	0	48	4.83	4.49	3.76	65.54	130.31	864.34	742.9	1065.48	957.79	902.55	789.86	1032.86	790.37
39.105	0	0.08	0.04	0.06	1.76	0.02	1.14	0.87	2.71	0.28	96.48	89.61	-6.25	96.79	2.71	62.56	0.02	0.06	0.61	0.02	0.28	0.52	0.01	57.58	2.67	0	0	0.19	23.5	0.92	0.1	87.96	0.01	0.03	0	48	5.95	4.96	3.98	65.67	130.06	863.62	742.5	1065.08	957.94	902.36	789.76	1032.42	790.47
39.139	0	0.08	0.05	0.05	1.42	0.02	1.14	0.68	2.49	0.36	97.17	83.13	-5.69	96.58	2.49	56.92	0.02	0.05	0.61	0.02	0.36	0.36	0.01	56.26	2.14	0	0	0.33	22.37	0.98	0.1	89.68	0.01	0.03	0	48	5.33	5.29	3.47	65.55	129.7	863.34	743	1065.4	959.16	902.04	790.63	1031.74	790.34
39.172	0	0.1	0.06	0.05	0.9	0.02	1.24	0.4	2	0.41	97.53	61.06	-4.93	97.07	2	44.48	0.02	0.04	0.55	0.02	0.41	0.4	0.01	54.45	1.83	0	0	0.25	21.16	0.97	0.1	87.61	0.01	0.03	0	48	5.46	4.49	3.55	65.54	131.61	864.23	744.05	1065.31	958.89	901.58	791.36	1033.18	791.58
39.205	0	0.1	0.07	0.05	0.75	0.02	1.21	0.33	2.14	0.36	97.59	47.54	-4.22	96.14	2.14	39.64	0.02	0.04	0.46	0.02	0.36	0.33	0.01	52.46	1.58	0	0	0.19	19.9	0.89	0.1	90.35	0.01	0.02	0	42	4.41	5.92	3.62	65.45	131.53	864.64	744.38	1065.41	958.43	901.98	791.57	1033.52	791.56
39.239	0	0.11	0.08	0.05	0.73	0.02	1.04	0.31	2.78	0.36	97.93	36.39	-2.98	96.59	2.78	37.8	0.02	0.05	0.35	0.02	0.36	0.29	0	48.58	1.26	0	0	0.07	20.31	0.83	0.09	95.93	0.01	0.02	0	42	4.3	5.28	3.79	65.48	131.56	864.94	744.54	1065.33	958.05	902.23	791.54	1033.79	791.78
39.272	0	0.1	0.08	0.05	0.72	0.02	0.91	0.31	3.25	0.39	98.18	31.12	-2.08	96.35	3.25	37.68	0.02	0.06	0.35	0.02	0.39	0.22	0	45.77	1.04	0	0	0.05	19.36	0.7	0.08	92	0.01	0.01	0	42	4.2	5.63	3.31	65.57	130.39	864.98	744.39	1065.15	958	902.24	791.5	1032.63	791.02
39.305	0	0.1	0.07	0.05	0.77	0.02	0.77	0.33	3.55	0.33	98.45	27.99	-1.08	96.85	3.55	38.76	0.02	0.06	0.35	0.03	0.33	0.18	0	42.81	0.94	0	0	0.03	20.01	0.57	0.07	93.93	0.01	0.01	0	42	6.09	4.87	3.14	66	132.16	864.51	744.1	1065.1	958.69	900.94	791.57	1033.1	791.47
39.339	0	0.1	0.07	0.05	0.88	0.02	0.62	0.38	4.16	0.35	98.24	26.64	0	97.06	4.16	41.65	0.02	0.06	0.4	0.03	0.35	0.2	0	39.08	0.88	0	0	0.03	20.98	0.47	0.07	90.53	0.01	0.01	1	48	6.04	4.51	3.31	66.07	131.83	864.1	743.61	1065.19	958.59	901.11	791.37	1032.93	791.01
39.372	0	0.1	0.07	0.04	0.78	0.02	0.61	0.34	3.92	0.42	98.45	22.08	0	97.1	3.92	39.35	0.02	0.05	0.44	0.03	0.42	0.22	0	38.29	0.73	0	0	0.04	19	0.4	0.06	86.69	0.01	0.01	0	48	5.09	4.45	3.78	65.84	132.19	864.31	742.89	1066.33	958.37	902.09	790.53	1034.28	790.58
39.406	0	0.09	0.07	0.04	0.84	0.02	0.41	0.38	3.77	0.35	98.32	17.17	0	95.91	3.77	42.08	0.02	0.05	0.45	0.04	0.35	0.31	0	31.67	0.64	0	0	0.05	18.53	0.29	0.05	81.37	0.01	0.01	0	48	5.08	6.23	3.9	65.79	132.65	864.92	742.63	1067.72	958.9	903.03	790.4	1035.69	790.68
39.439	0	0.07	0.05	0.04	1.18	0.02	0.3	0.62	4.88	0.35	97.65	28.17	0	96.87	4.88	53.17	0.02	0.05	0.39	0.03	0.35	0.28	0	28.51	0.59	0	0	0.04	15.24	0.21	0.04	90.17	0.01	0.01	0	48	6.66	4.84	4.51	65.95	131.13	863.94	741.86	1067.9	959.91	903.94	789.81	1035.07	790.93
39.472	0	0.06	0.05	0.04	1.29	0.02	0.3	0.71	4.7	0.38	97.43	35.58	0	97	4.7	56.52	0.02	0.04	0.31	0.03	0.38	0.27	0	29.43	0.53	0	0	0.03	14.5	0.18	0.04	93.15	0.01	0.01	0	48	7.67	4.62	4.8	66	133.67	863.53	741.36	1068.09	959.69	902.93	789.93	1036.6	791.2
39.506	0	0.06	0.05	0.03	1.01	0.02	0.25	0.58	3.75	0.38	97.99	22.97	0	96.91	3.75	52.68	0.02	0.04	0.27	0.03	0.38	0.26	0	25.6	0.48	0	0	0.03	10.12	0.1	0.03	93.29	0.01	0.01	0	48	7.44	4.77	5.11	66	133.3	863.74	741.46	1068.56	960.38	903.79	789.07	1037.06	791.98
39.539	0	0.07	0.06	0.03	0.83	0.02	0.24	0.47	2.68	0.41	98.34	17.25	0	96.66	2.68	48.89	0.02	0.03	0.28	0.03	0.41	0.29	0	24.92	0.49	0	0	0.03	8.46	0.07	0.03	94.02	0.01	0.01	0	48	7.6	5.18	5.16	65.98	133.84	863.8	741.36	1069.91	961.61	904.3	789.5	1038.11	792.15
39.572	0	0.07	0.06	0.03	0.76	0.02	0.24	0.41	2.64	0.29	98.49	12.75	0	96.45	2.64	45.5	0.02	0.03	0.29	0.02	0.29	0.31	0	23.9	0.44	0	0	0.03	9.43	0.07	0.03	84.04	0.01	0.01	0	48	6.45	5.49	4.33	65.78	132.28	864.44	742.32	1070.28	962.51	904.67	790.57	1036.95	791.73
39.606	0	0.07	0.06	0.03	0.82	0.02	0.21	0.46	2.97	0.22	98.37	13.1	0	96.44	2.97	48.02	0.02	0.04	0.29	0.02	0.22	0.39	0	21.76	0.4	0	0	0.04	8.37	0.05	0.02	87.5	0.01	0.01	0	48	6.56	5.5	4.93	65.82	130.43	864.84	742.96	1069.64	961.98	906.04	790.65	1036.46	792.58
39.639	0	0.06	0.05	0.03	0.98	0.02	0.21	0.58	3.64	0.18	98.05	19.32	0	96.5	3.64	52.85	0.02	0.04	0.28	0.02	0.18	0.42	0	22.7	0.39	0	0	0.04	8.26	0.05	0.02	80.46	0.01	0.01	0	48	6.55	5.42	4.79	65.84	131.41	865.02	742.88	1069.63	961.8	905.53	790.25	1036.92	792.66
39.672	0	0.06	0.05	0.03	0.97	0.02	0.21	0.59	4.02	0.19	98.07	18.96	0	96.87	4.02	52.81	0.03	0.05	0.25	0.02	0.19	0.32	0	22.44	0.38	0	0	0.03	7.22	0.05	0.02	84.94	0.01	0.01	1	54	5.53	4.84	5.2	65.65	132.36	865.55	742.58	1069.56	960.15	905.72	789.46	1038.05	792.43
39.706	0	0.06	0.06	0.03	0.83	0.02	0.23	0.49	4.02	0.28	98.34	14.28	0	96.76	4.02	48.6	0.03	0.04	0.25	0.02	0.28	0.33	0	22.43	0.36	0	0	0.04	6.68	0.04	0.02	83.04	0.01	0.02	0	54	5.45	5.02	5.46	65.64	131.68	865.37	742.5	1069.6	960.34	906.25	789.16	1037.89	792.59
39.739	0	0.06	0.06	0.03	0.8	0.02	0.23	0.48	4.27	0.34	98.39	12.97	0	96.79	4.27	47.64	0.03	0.05	0.25	0.02	0.34	0.25	0	22	0.33	0	0	0.04	6.28	0.03	0.02	80.81	0.01	0.02	0	54	5.75	4.97	5.62	65.65	132.19	865.24	742.39	1069.8	960.43	906.21	789.33	1038.36	792.73
39.773	0	0.06	0.05	0.03	0.89	0.02	0.21	0.56	4.86	0.4	98.21	15.31	0	96.77	4.86	50.57	0.03	0.04	0.29	0.02	0.4	0.23	0	21.48	0.32	0	0	0.05	5.68	0.03	0.01	79.89	0.01	0.02	0	54	5.97	5	5.83	65.62	132.52	865.2	742.23	1069.99	960.49	906.35	789.1	1038.82	792.96
39.806	0	0.05	0.05	0.03	1.06	0.02	0.22	0.7	6.11	0.31	97.87	20.91	0	96.68	6.11	54.75	0.03	0.05	0.27	0.02	0.31	0.24	0	22.02	0.35	0	0	0.06	5.42	0.03	0.01	81.89	0.01	0.03	0	54	5.3	5.14	5.49	65.48	131.44	865.86	742.81	1070.52	961.17	907.1	789.45	1038.5	792.97
39.839	0	0.05	0.05	0.03	1.04	0.02	0.2	0.68	5.67	0.25	97.91	19.65	0	97.42	5.67	54.78	0.03	0.04	0.24	0.02	0.25	0.23	0	21.03	0.38	0	0	0.06	5.09	0.03	0.01	78.56	0.01	0.03	0	54	5.58	3.84	5.89	65.63	134.08	865.77	742.45	1070.36	960.24	906.14	788.86	1040.15	793.43
39.873	0	0.06	0.06	0.03	0.87	0.02	0.19	0.55	4.76	0.21	98.27	12.97	0	97.71	4.76	50.22	0.04	0.03	0.23	0.02	0.21	0.23	0	19.42	0.39	0	0	0.07	4.75	0.03	0.01	72.69	0.01	0.04	0	54	5.29	3.23	5.84	65.56	134.46	866.31	742.6	1070.57	960.03	906.27	788.64	1040.64	793.55
39.906	0	0.06	0.06	0.03	0.76	0.02	0.18	0.47	3.71	0.16	98.47	9.98	0	97.52	3.71	47.62	0.04	0.02	0.2	0.01	0.16	0.19	0.01	18.34	0.33	0	0	0.06	4.42	0.03	0.01	58.57	0.01	0.04	0	54	4.72	3.64	5.93	65.55	133.86	866.9	742.62	1071.17	959.81	907.25	788.75	1041.04	793.31
39.939	0	0.06	0.06	0.03	0.78	0.02	0.17	0.48	3.65	0.17	98.45	10.13	0	97.56	3.65	48.38	0.04	0.02	0.17	0.01	0.17	0.17	0.01	17.79	0.33	0	0	0.04	4.07	0.03	0.01	58.71	0.01	0.04	0	54	5.42	3.57	5.97	65.63	133.92	867.18	742.59	1071.54	960.13	907.59	788.76	1041.43	793.6
39.973	0	0.06	0.05	0.03	0.82	0.02	0.15	0.52	3.46	0.16	98.36	10.57	0	97.48	3.46	50.51	0.04	0.02	0.16	0.01	0.16	0.17	0.01	16.25	0.33	0	0	0.04	3.72	0.03	0.01	55.01	0.01	0.04	0	54	5.25	3.73	5.98	65.51	133.22	867.41	742.3	1072.12	960.33	908.33	788.46	1041.47	793.25
40.006	0	0.05	0.05	0.03	0.89	0.02	0.15	0.58	3.64	0.14	98.22	12.19	0	96.91	3.64	52.64	0.04	0.03	0.18	0.01	0.14	0.21	0.01	16.12	0.34	0	0	0.03	3.82	0.03	0.01	67.09	0.01	0.04	0	54	5.2	4.77	5.41	65.48	132.02	867.81	742.86	1072.53	961.44	908.72	789.13	1040.68	793.2
40.039	0	0.05	0.05	0.03	0.91	0.02	0.15	0.59	3.79	0.14	98.18	12.62	0	96.88	3.79	53.12	0.04	0.03	0.2	0.01	0.14	0.3	0.01	16.14	0.37	0	0	0.03	3.94	0.03	0.01	67.36	0.01	0.03	0	54	4.58	4.83	5.46	65.42	132.03	867.9	742.93	1072.54	961.22	908.82	789.03	1040.78	793.13
40.073	0	0.05	0.05	0.03	0.93	0.02	0.14	0.62	3.88	0.14	98.13	12.77	0	97.27	3.88	54.37	0.05	0.03	0.21	0.01	0.14	0.29	0	15.06	0.27	0	0	0.03	3.08	0.03	0.01	62.68	0.01	0.03	0	54	5.76	4.14	5.95	65.5	133.01	867.46	742.41	1072.08	960.36	908.41	788.99	1041.35	793.29
40.106	0	0.05	0.05	0.03	1.04	0.02	0.12	0.71	4.22	0.12	97.91	14.18	0	97.38	4.22	57.31	0.05	0.03	0.21	0.01	0.12	0.25	0	13.62	0.22	0	0	0.02	3.19	0.03	0.01	67.04	0.01	0.03	0	54	5.71	3.92	6	65.56	133.22	867.5	742.34	1072.36	960.43	908.51	789.05	1041.66	793.24
40.14	0	0.05	0.04	0.03	1.14	0.02	0.11	0.81	4.69	0.15	97.71	14.95	0	97.15	4.69	59.81	0.05	0.03	0.18	0.01	0.15	0.18	0	11.89	0.21	0	0	0.01	2.91	0.03	0.01	84.17	0.01	0.03	0	54	5.14	4.35	5.48	65.53	131.77	867.72	742.87	1072.6	961.39	908.88	789.55	1040.6	793.01
40.173	0	0.05	0.04	0.03	1.18	0.02	0.12	0.83	5.76	0.17	97.64	14.71	0	97.3	5.76	59.36	0.05	0.04	0.21	0.02	0.17	0.24	0	12.11	0.23	0	0	0.01	3.33	0.03	0.01	80.56	0.01	0.02	0	54	5.55	4.08	5.45	65.6	132.24	867.81	742.78	1072.71	961.45	908.73	789.42	1040.92	793.14
40.206	0	0.05	0.04	0.02	1.24	0.02	0.13	0.88	7	0.19	97.53	16.08	0	97.38	7	59.46	0.05	0.05	0.24	0.02	0.19	0.33	0	13.32	0.24	0	0	0.02	3.57	0.03	0.01	76.84	0.01	0.02	0	54	5.28	3.92	5.63	65.65	131.42	867.82	742.82	1072.59	961.53	909.24	788.88	1040.59	793.35
40.24	0	0.05	0.04	0.03	1.24	0.02	0.15	0.87	7.9	0.23	97.51	15.78	0	97.39	7.9	58.37	0.04	0.06	0.29	0.02	0.23	0.53	0	14.12	0.26	0	0	0.03	4.2	0.03	0.01	70.45	0	0.02	0	54	4.88	3.91	5.85	65.58	130.97	867.72	742.81	1072.52	961.43	909.59	788.64	1040.47	793.4
40.273	0	0.05	0.05	0.03	1.14	0.02	0.17	0.77	8.27	0.19	97.72	13.54	0	97.25	8.27	55.16	0.04	0.07	0.31	0.02	0.19	0.55	0	15.1	0.26	0	0	0.04	4.49	0.03	0.01	78.04	0	0.02	0	54	5.28	4.17	5.7	65.6	131.51	867.73	742.88	1072.46	961.47	909.17	788.95	1040.6	793.47
40.306	0	0.05	0.05	0.03	1.14	0.02	0.18	0.76	8.57	0.19	97.72	13.65	0	97.37	8.57	54.53	0.04	0.08	0.32	0.03	0.19	0.48	0	15.85	0.26	0	0	0.04	4.91	0.03	0.01	89.65	0	0.02	0	54	5.5	3.94	5.44	65.61	133.17	867.78	742.9	1072.66	961.44	908.24	789.46	1041.35	793.38
40.34	0	0.05	0.06	0.03	0.99	0.02	0.18	0.64	8.52	0.17	98.01	9.34	0	97.55	8.52	50.22	0.04	0.1	0.32	0.03	0.17	0.27	0	14.83	0.28	0	0	0.04	5.22	0.03	0.01	92	0.01	0.02	0	54	5.78	3.57	5.25	65.58	133.79	868.05	743.04	1072.62	961.12	907.85	790.04	1041.61	793.26
40.373	0	0.06	0.06	0.03	0.85	0.02	0.19	0.53	8.18	0.17	98.3	6.76	0	97.47	8.18	45.84	0.04	0.13	0.31	0.04	0.17	0.17	0	14.84	0.36	0	0	0.03	5.09	0.03	0.01	94.67	0.01	0.02	0	54	5.17	3.75	4.76	65.48	131.53	868.86	744.12	1072.2	961.36	908.61	790.59	1040.11	793.4
40.407	0	0.06	0.06	0.03	0.84	0.02	0.2	0.5	6.93	0.14	98.31	7.96	0	97.6	6.93	45.94	0.04	0.15	0.32	0.04	0.14	0.1	0	16.93	0.36	0	0	0.04	6.65	0.02	0.01	88.54	0.01	0.02	0	54	5.11	3.47	5.67	65.34	130.83	868.45	744.06	1072.74	962.07	909.93	790.25	1040.7	794.25
40.44	0	0.06	0.06	0.03	0.84	0.02	0.19	0.49	6.24	0.15	98.32	7.87	0	97.94	6.24	45.8	0.04	0.17	0.35	0.04	0.15	0.12	0	16.92	0.31	0	0	0.04	7.69	0.02	0.01	89.62	0.01	0.02	0	54	4.77	2.7	5.33	65.31	132.84	869.34	743.82	1074.58	962.39	909.98	790.92	1042.78	793.66
40.473	0	0.07	0.06	0.03	0.81	0.02	0.17	0.46	5.93	0.14	98.38	6.22	0	97.88	5.93	44.79	0.04	0.18	0.31	0.03	0.14	0.11	0	14.77	0.2	0	0	0.02	8.28	0.02	0.01	88.05	0.01	0.02	0	54	4.75	2.84	4.56	65.35	132.16	871.11	743.99	1075.82	962.68	911.01	790.82	1043.15	793.21
40.507	0	0.07	0.06	0.03	0.9	0.02	0.15	0.49	6.37	0.1	98.2	5.27	0	97.96	6.37	45.81	0.03	0.19	0.23	0.03	0.1	0.05	0	11.55	0.13	0	0	0.01	11.04	0.02	0	90.3	0.01	0.02	0	54	4.62	2.63	5.29	65.45	133.78	872.91	743.16	1078.45	961.95	913.21	790.22	1046.96	793.14
40.54	0	0.07	0.06	0.03	0.99	0.02	0.12	0.53	5.35	0.06	98.01	7.15	0	98.76	5.35	48.8	0.02	0.2	0.18	0.02	0.06	0.04	0	9.11	0.09	0	0	0.01	12.61	0.02	0	48.94	0.01	0.01	0	54	3.76	0.12	7.41	65.52	131.66	874.43	742.81	1080.4	960.97	918.09	788.96	1049.64	794.2
40.573	0	0.07	0.05	0.03	1.04	0.02	0.1	0.56	4.55	0.04	97.93	8.42	0	98.71	4.55	50.71	0.02	0.2	0.14	0.02	0.04	0.02	0	7.8	0.07	0	0	0.01	12.92	0.03	0	81.64	0.01	0.01	0	54	4.54	0.33	7.1	65.7	131.16	878.03	742.49	1082.63	959.95	920.93	787.83	1051.95	793.92
40.607	0	0.07	0.05	0.04	1.06	0.02	0.09	0.56	4.09	0.02	97.88	9.44	0	98.77	4.09	51.19	0.02	0.19	0.13	0.01	0.02	0.01	0	6.61	0.06	0	0	0.01	14.01	0.02	0	80.81	0.01	0.01	0	48	4.56	0.08	6.38	65.8	132.21	882.52	741.84	1086.61	959.03	923.93	787.21	1056.03	792.74
40.64	0	0.07	0.05	0.04	1.02	0.02	0.08	0.54	3.69	0.02	97.95	8.83	0	98.78	3.69	51.05	0.01	0.18	0.14	0.01	0.02	0.01	0	4.98	0.04	0	0	0.02	13.23	0.03	0	89.14	0.01	0.01	0	48	4.95	0.04	5.54	65.85	132.91	887.59	741.65	1091.05	958.63	927.48	787.25	1060.31	791.92
40.673	0	0.07	0.06	0.03	0.91	0.02	0.08	0.47	3.54	0.02	98.18	6.75	0	98.68	3.57	47.7	0.01	0.17	0.12	0.01	0.02	0	0	3.54	0.02	0	0	0.01	12.95	0.03	0	72.96	0.01	0	0	48	5	-0.42	5.71	65.85	130.71	891.81	741.71	1093.73	957.69	932.16	785.85	1062.72	792.12
40.707	0	0.08	0.07	0.03	0.73	0.02	0.08	0.37	2.28	0.02	98.53	4.24	0	98.3	2.68	43.03	0.01	0.14	0.12	0.01	0.02	0	0	2.28	0.02	0	0	0.01	11.52	0.03	0	80.84	0.01	0	1	54	3.71	-1.71	6.12	65.68	130.45	896.03	741.64	1097.21	956.83	936.57	783.93	1066.74	792.46
40.74	0	0.08	0.07	0.03	0.62	0.02	0.08	0.32	2	0.02	98.76	2.86	0	98.05	2	39.82	0.01	0.12	0.1	0.01	0.02	0	0	2.07	0.03	0	0	0.01	9.66	0.03	0	60.63	0.01	0	0	54	3.37	-2.42	6.26	65.62	132.24	900.06	741.99	1100.01	955.41	939.32	783.62	1071.23	793.02
40.774	0	0.08	0.08	0.03	0.54	0.02	0.08	0.28	1.12	0.02	98.91	2.08	0	98.23	1.49	37.39	0	0.11	0.1	0.01	0.02	0	0	1.12	0.03	0	0	0.01	8.01	0.03	0	43.11	0.02	0	0	54	4.25	-1.92	6.86	65.72	135.63	902.79	742.02	1102.66	954.82	941.15	783.28	1076.31	794.55
40.807	0	0.08	0.08	0.03	0.46	0.02	0.08	0.24	0.89	0.01	99.07	1.35	0	98.3	1.35	33.85	0	0.11	0.09	0	0.01	0	0	0.89	0.03	0	0	0.01	6.05	0.02	0	57.62	0.02	0	0	54	4.27	-1.72	6.57	65.62	137.64	906.98	742.24	1106.7	954.64	944.03	783.73	1081.24	794.73
40.84	0	0.08	0.09	0.03	0.43	0.02	0.08	0.22	0.85	0.01	99.15	1.12	0	97.99	1.06	32.17	0	0.11	0.08	0	0.01	0	0	0.85	0.03	0	0	0.01	5.14	0.02	0	46.17	0.02	0	0	54	3.55	-2.56	6.46	65.41	137.37	909.63	743.02	1109	955.26	946.52	783.65	1083.39	795.39
40.874	0	0.08	0.09	0.03	0.4	0.02	0.08	0.21	0.57	0	99.19	0.99	0	97.84	0.99	30.93	0	0.11	0.07	0	0	0	0	0.57	0.02	0	0	0.02	4.63	0.02	0	75.95	0.02	0	0	54	3.29	-2.94	6.91	65.2	135.96	911.75	743.41	1111.13	955.62	949.8	783.62	1085.19	796
40.907	0	0.08	0.09	0.03	0.41	0.02	0.08	0.22	0.58	0	99.18	1.01	0	97.46	0.89	31.76	0	0.12	0.07	0	0	0	0	0.58	0.02	0	0	0.02	4.08	0.02	0	79.42	0.02	0	0	54	2.69	-3.76	6.89	65.26	136.42	913.61	743.39	1112.99	955.48	951.43	783.24	1087.25	795.95
40.94	0	0.08	0.09	0.03	0.39	0.02	0.08	0.21	0.44	0	99.22	0.88	0	97.7	0.75	30.85	0	0.11	0.07	0	0	0	0	0.44	0.02	0	0	0.01	3.08	0.01	0	83.01	0.02	0	0	54	2.53	-3.25	6.96	65.14	135.01	915.65	743.17	1115.29	955.44	954.28	783.59	1088.78	795.32
40.974	0	0.08	0.08	0.03	0.41	0.02	0.08	0.23	0.32	0.01	99.17	0.98	0	97.62	0.78	33.41	0	0.13	0.07	0	0.01	0	0	0.32	0.02	0	0	0.02	1.94	0.01	0	77.04	0.02	0	0	54	1.92	-3.44	6.99	65.01	134.52	916.79	743.4	1116.5	955.7	955.71	783.57	1089.71	795.38
41.007	0	0.07	0.08	0.03	0.45	0.02	0.07	0.26	0.35	0.01	99.09	1.17	0	97.72	0.82	36.24	0	0.14	0.09	0	0.01	0	0	0.35	0.02	0	0	0.03	1.64	0.01	0	82.89	0.02	0	0	54	2.4	-3.22	6.89	65.15	134.35	917.56	743.42	1116.9	955.55	956.28	783.59	1090.11	795.4
41.04	0	0.07	0.08	0.02	0.46	0.02	0.07	0.27	0.4	0.01	99.09	1.17	0	97.98	0.79	36.79	0	0.16	0.1	0	0.01	0	0	0.4	0.03	0	0	0.06	1.11	0.01	0	86.13	0.02	0	0	54	2.06	-2.58	6.55	65.14	132.52	918.39	743.49	1117.66	956.09	957.55	783.52	1089.58	794.88
41.074	0	0.07	0.08	0.02	0.42	0.02	0.08	0.24	0.42	0.01	99.16	0.97	0	97.48	0.76	34.59	0	0.17	0.12	0	0.01	0	0	0.42	0.03	0	0	0.11	0.58	0	0	80.65	0.02	0	0	54	1.91	-3.73	6.72	64.98	130.4	919.04	743.95	1117.4	955.6	958.87	783.76	1088.79	794.9
41.107	0	0.07	0.08	0.02	0.43	0.02	0.08	0.25	0.52	0.01	99.15	0.99	0	97.7	0.85	35.01	0	0.14	0.14	0	0.01	0	0	0.52	0.03	0	0	0.16	0.52	0	0	82.1	0.02	0	0	54	2.88	-3.25	6.24	65.22	133.88	919.46	743.83	1116.74	953.95	956.63	784.35	1090.11	794.72
41.141	0	0.07	0.07	0.02	0.51	0.02	0.07	0.31	0.81	0.01	98.98	1.52	0	97.86	0.86	40.57	0	0.13	0.16	0	0.01	0	0	0.81	0.05	0	0	0.55	0.37	0	0	94.15	0.01	0	0	48	2.25	-2.87	6.43	65.08	125.35	919.51	744.36	1114.08	952.8	959.46	783.34	1084.36	793.95
41.174	0	0.06	0.07	0.02	0.56	0.02	0.07	0.35	0.8	0.02	98.89	1.93	0	98.29	0.8	43.28	0	0.15	0.17	0	0.02	0	0	1.15	0.07	0	0	0.64	0.31	0	0	90.3	0.02	0	0	48	1.25	-1.74	5.22	64.99	134.34	919.48	744.78	1114.21	952.09	954.09	784.77	1088.11	794.05
41.207	0	0.06	0.06	0.02	0.7	0.02	0.06	0.46	0.93	0.03	98.6	3.29	0	98.66	0.93	49.99	0	0.16	0.16	0.01	0.03	0.01	0	1.26	0.06	0	0	0.31	0.33	0	0	86.38	0.02	0	0	48	3.91	-0.51	4.39	65.1	132.89	919.62	745.65	1112.4	952.07	953.07	786.16	1085.71	794.38
41.241	0	0.05	0.05	0.02	0.72	0.02	0.06	0.49	0.78	0.04	98.55	3.73	0	98.74	0.78	51.32	0	0.16	0.18	0.01	0.04	0.01	0	1.57	0.07	0	0	0.19	0.26	0	0	57.08	0.02	0	0	48	4.17	0.19	4.41	64.79	132.88	919.35	746.27	1111.44	951.83	952.52	786.44	1085.1	795.37
41.274	0	0.06	0.06	0.02	0.62	0.02	0.07	0.4	0.62	0.11	98.75	2.73	0	98.71	0.62	47.02	0	0.14	0.23	0.02	0.11	0.01	0	1.85	0.08	0	0	0.08	0.24	0	0	60.13	0.02	0	0	48	3.4	0.31	3.81	64.55	132.86	919.2	747.54	1109.42	950.39	950.83	787.43	1083.4	796.2
41.307	0	0.06	0.06	0.02	0.63	0.02	0.07	0.41	0.51	0.14	98.75	2.93	0	98.48	0.51	47.27	0	0.11	0.24	0.02	0.14	0.02	0	2.48	0.1	0	0	0.03	0.21	0	0	53.72	0.02	0.01	0	48	2.58	1.13	2.9	64.55	129.85	917.31	748.87	1106.44	950.12	948.92	788.72	1078.51	796.94
41.341	0	0.06	0.06	0.02	0.68	0.02	0.07	0.45	0.42	0.23	98.65	4.04	0	98.07	0.42	49.76	0	0.1	0.33	0.04	0.23	0.03	0	4.14	0.15	0	0	0.03	0.2	0.01	0	64.96	0.02	0.01	0	48	1.69	2.35	3.19	64.35	127.83	916.15	749.7	1102.73	948.49	947.76	788.9	1075.37	796.44
41.374	0	0.06	0.06	0.02	0.67	0.02	0.07	0.44	0.42	0.32	98.67	4.22	0	96.37	0.42	49.39	0	0.08	0.36	0.07	0.32	0.05	0	5.09	0.19	0	0	0.03	0.19	0.01	0	27.87	0.02	0	0	48	0.36	5.6	4.11	64.24	124.04	912.36	751.49	1095.97	947.66	945.27	789.68	1069.11	796.6
41.408	0	0.06	0.06	0.02	0.63	0.02	0.09	0.41	0.39	0.27	98.75	4.43	0	97.25	0.39	47.51	0.01	0.07	0.29	0.08	0.27	0.07	0	7.6	0.2	0	0	0.02	0.18	0.01	0	33.76	0.02	0	0	48	0.38	4.18	3.69	64.35	125.59	910.76	751.72	1092.74	945.87	941.65	789.95	1067.08	796.25
41.441	0	0.06	0.06	0.02	0.63	0.02	0.1	0.41	0.41	0.29	98.75	5.19	0	96.7	0.41	47.59	0.01	0.06	0.25	0.07	0.29	0.07	0	9.59	0.23	0	0	0.02	0.18	0.01	0	33.56	0.02	0	0	48	2.76	5.11	3.49	64.66	126.07	908.81	751.76	1089.52	944.72	938.64	790.94	1064.6	796.26
41.474	0	0.06	0.07	0.02	0.54	0.02	0.11	0.34	0.45	0.25	98.92	3.91	0	95.84	0.45	43.07	0.01	0.04	0.23	0.08	0.25	0.06	0	10.4	0.38	0	0	0.04	0.18	0.01	0	41.05	0.02	0	0	48	2.91	6.31	3.73	64.72	126.46	906.24	751.16	1087.14	944.18	936.26	790.35	1062.58	796.02
41.508	0	0.06	0.07	0.02	0.55	0.02	0.14	0.35	0.62	0.23	98.9	5.41	0	95.73	0.62	43.33	0.01	0.04	0.24	0.08	0.23	0.05	0	14.39	0.39	0	0	0.04	0.22	0.03	0	22.51	0.02	0	0	48	4.5	6.45	3.58	64.82	127.89	903.03	749.7	1087.25	946.83	933.87	790.09	1061.65	795.5
41.541	0	0.06	0.06	0.02	0.61	0.02	0.15	0.39	0.88	0.31	98.79	8.04	0	95.54	0.88	46.11	0.01	0.04	0.31	0.08	0.31	0.08	0	16.9	0.44	0	0	0.04	0.26	0.04	0	39.49	0.02	0	0	48	2.39	6.68	3.69	64.89	123.44	899.5	749.67	1081.95	944.7	931.69	789.28	1055.04	794.13
41.574	0	0.06	0.06	0.02	0.62	0.02	0.15	0.4	1	0.29	98.76	8.27	0	96.67	1	46.53	0.01	0.04	0.4	0.07	0.29	0.1	0	16.86	0.51	0	0	0.05	0.31	0.05	0.01	25.49	0.02	0	0	48	5.41	5.15	4.06	65.13	127.81	896.68	747.92	1082.48	947.19	928.82	788.06	1056.45	794.86
41.608	0	0.06	0.06	0.02	0.64	0.02	0.18	0.42	1.32	0.25	98.73	10.62	0	96.82	1.32	47.03	0.01	0.04	0.48	0.06	0.25	0.13	0	19.79	0.48	0	0	0.04	0.36	0.08	0.01	45.32	0.02	0	0	48	2.55	4.93	3.82	65	125.05	895.88	748.28	1079.31	944.52	927.89	787.46	1052.79	793.5
41.641	0	0.05	0.05	0.02	0.72	0.02	0.17	0.49	1.24	0.26	98.56	14.27	0	93.94	1.24	50.89	0.01	0.05	0.44	0.05	0.26	0.17	0	20.12	0.47	0	0	0.04	0.38	0.08	0.01	62.84	0.02	0	0	48	6.17	8.29	5.29	65.08	124.17	892.72	747.57	1079.02	946.6	928.1	789.23	1052.15	794.64
41.674	0	0.05	0.05	0.02	0.76	0.02	0.17	0.51	1.05	0.26	98.49	16.91	0	94.15	1.05	52.45	0.01	0.05	0.43	0.04	0.26	0.18	0	21.07	0.49	0	0	0.04	0.43	0.11	0.01	43.3	0.02	0	0	48	4.09	8.11	4.87	64.96	128.26	890.09	747.39	1078.62	947.86	924.23	789.67	1052.41	794.23
41.708	0	0.05	0.05	0.02	0.84	0.02	0.18	0.59	0.96	0.26	98.33	22.7	0	95.54	0.96	55.57	0.01	0.06	0.37	0.03	0.26	0.16	0	22.51	0.47	0	0	0.04	0.48	0.17	0.02	36.17	0.02	0	0	48	3.19	6.67	4.81	64.91	127.87	888.37	747.47	1077.55	948.7	922.91	789.48	1050.69	794.14
41.741	0	0.05	0.04	0.03	1.01	0.02	0.16	0.74	0.74	0.3	97.98	32.58	0	95.59	0.74	61.52	0.01	0.06	0.28	0.03	0.3	0.18	0	22.76	0.4	0	0	0.03	0.58	0.2	0.02	50.04	0.02	0	0	48	3.59	6.62	4.64	64.93	128.36	886.81	747.89	1075.83	949.02	920.88	790.07	1049.16	794.53
41.775	0	0.04	0.04	0.03	1.13	0.02	0.16	0.85	0.69	0.38	97.75	39.4	0	95.34	0.69	64.65	0.01	0.05	0.26	0.02	0.38	0.19	0	23.32	0.47	0	0	0.03	0.91	0.28	0.02	60.66	0.02	0	0	48	3.36	6.9	5.09	64.79	126.83	884.6	747.38	1074.82	949.44	920.42	790.31	1047.2	793.96
41.808	0	0.04	0.03	0.03	1.32	0.02	0.16	1.03	0.72	0.47	97.36	53.35	0	95.39	0.72	69.3	0.01	0.04	0.29	0.02	0.47	0.18	0	25.7	0.62	0	0	0.05	1.15	0.32	0.03	50.75	0.02	0	0	48	6.04	6.85	5.36	65.12	126.47	882.27	747.55	1073.66	951.83	919.13	790.73	1045.51	795.45
41.841	0	0.04	0.03	0.03	1.35	0.02	0.17	1.07	0.73	0.61	97.29	57.58	0	96.37	0.73	70.14	0.01	0.03	0.28	0.01	0.61	0.2	0	26.99	0.82	0	0.01	0.08	1.23	0.35	0.02	63.93	0.02	0.01	0	48	3.73	5.61	4.79	65.13	126.44	881.19	747.61	1072.59	951.36	917.45	790.96	1043.85	794.11
41.875	0	0.04	0.04	0.03	1.25	0.02	0.15	0.97	0.71	0.99	97.49	47.28	0	95.69	0.71	67.91	0.01	0.02	0.33	0.01	0.99	0.23	0	24.06	1.25	0	0.01	0.19	1.41	0.4	0.03	57.82	0.02	0.02	0	48	0.9	6.49	5.37	64.98	126.99	879.75	747.46	1071.45	950.54	916.51	789.92	1043.43	793.99
41.908	0	0.04	0.04	0.03	1.19	0.02	0.18	0.92	0.87	1.31	97.62	48.81	0	96.58	0.87	66.51	0.01	0.01	0.27	0.01	1.31	0.18	0	26.23	1.83	0	0.01	0.16	1.21	0.36	0.03	29.04	0.02	0.03	0	48	2.36	5.3	6.1	65.27	129.91	877.24	745.87	1071.34	951.31	914.57	788.79	1044.36	794.25
41.941	0	0.04	0.04	0.03	1.21	0.02	0.16	0.92	1.33	0.63	97.58	42.09	0	96.62	1.33	65.98	0.01	0.01	0.18	0.01	0.63	0.11	0	23.38	1.43	0	0	0.04	1.54	0.39	0.03	33.32	0.02	0.04	0	48	3.74	5.24	5.73	65.28	128.93	875.74	744.49	1072.27	953.52	914.34	788.34	1043.18	793.11
41.975	0	0.04	0.04	0.03	1.3	0.02	0.13	0.97	1.94	0.42	97.4	35.8	0	96.75	1.94	66.67	0.01	0.01	0.12	0	0.42	0.09	0	19.4	1.18	0	0	0.01	2.76	0.45	0.02	45.27	0.02	0.05	0	48	5.11	5.03	5.16	65.39	131.13	874.17	743.32	1073.13	955.34	912.37	788.54	1043.44	792.3
42.008	0	0.04	0.04	0.03	1.28	0.02	0.12	0.93	2.49	0.22	97.45	29.41	0	96.42	2.49	65.05	0.01	0.01	0.07	0	0.22	0.05	0	17.38	0.87	0	0	0	3.49	0.45	0.02	45.53	0.01	0.05	0	48	4.64	5.53	5.04	65.44	132.67	873.59	742.69	1073.69	955.81	911.53	787.99	1044.15	791.9
42.041	0	0.04	0.04	0.03	1.38	0.02	0.12	1	2.98	0.12	97.24	29.77	0	96.18	2.98	66.37	0.01	0.01	0.07	0	0.12	0.05	0	16.28	0.67	0	0	0	4.28	0.44	0.02	41.04	0.01	0.05	0	48	5.34	5.86	5.01	65.49	132.01	872.73	742.15	1073.81	956.67	911.44	787.91	1043.41	791.56
42.075	0	0.04	0.03	0.03	1.51	0.02	0.1	1.09	2.77	0.15	96.99	31.16	0	96.56	2.77	68.49	0.01	0.02	0.07	0	0.15	0.06	0	14.98	0.42	0	0	0	5.61	0.46	0.02	58.23	0.01	0.04	0	42	5.47	5.32	4.9	65.39	132.05	872.41	742.29	1074.05	957.45	911.25	788.46	1043.27	791.61
42.108	0	0.04	0.03	0.03	1.69	0.02	0.1	1.23	3.43	0.17	96.62	34.29	0	96.57	3.43	70.77	0.01	0.03	0.09	0	0.17	0.07	0	14.48	0.29	0	0	0	6.53	0.47	0.02	61.08	0.01	0.02	0	42	4.16	5.31	4.8	65.32	131.38	873.06	742.59	1074.74	957.59	912.13	788.48	1043.48	791.39
42.142	0	0.04	0.03	0.03	2.26	0.02	0.09	1.6	4.22	0.14	95.47	41.72	0	96.3	4.22	76.19	0.01	0.05	0.11	0	0.14	0.06	0	12.99	0.14	0	0	0	11.11	0.62	0.02	52.85	0.01	0.02	0	42	3.4	5.71	5.09	65.23	130.88	873.03	742.35	1074.66	957.08	912.61	787.83	1043.45	791.2
42.175	0	0.04	0.03	0.04	2.77	0.02	0.08	1.88	4.55	0.15	94.46	52.33	0	96.48	4.55	79.91	0.01	0.07	0.1	0	0.15	0.06	0	12.66	0.09	0	0	0	14.59	0.61	0.02	55.62	0.01	0.02	0	42	2.96	5.45	5.19	65.17	130.39	873	742.37	1074.12	956.58	912.66	787.29	1043	791.2
42.208	0	0.04	0.03	0.04	2.99	0.02	0.08	1.98	4.52	0.13	94.03	58.42	0	96.47	4.52	81.16	0.01	0.1	0.11	0	0.13	0.05	0	12.04	0.1	0	0	0	16.41	0.61	0.02	49.93	0.01	0.01	0	42	4.2	5.46	4.73	65.24	129.98	873.13	741.88	1074.51	957	912.65	787.36	1042.59	790.61
42.242	0	0.05	0.03	0.04	2.97	0.02	0.07	1.78	4.38	0.11	94.07	61.18	0	96.35	4.38	78.76	0.01	0.12	0.11	0	0.11	0.06	0	10.8	0.11	0	0	0	20.24	0.55	0.02	62.69	0.01	0.01	0	42	5.51	5.63	4.85	65.26	130.21	873.09	741.2	1075.31	956.99	913.03	788.14	1043.23	789.99
42.275	0	0.05	0.03	0.05	3.29	0.02	0.07	1.93	5.23	0.1	93.43	66.93	0	96.19	5.23	79.81	0.01	0.14	0.13	0	0.1	0.06	0	10.25	0.15	0	0	0	22.29	0.55	0.02	52.63	0.01	0.01	0	42	4.89	5.85	4.74	65.14	131.15	873.33	741.68	1075.45	957.24	912.67	788.26	1043.81	790.47
42.308	0	0.06	0.03	0.05	3.5	0.02	0.07	1.89	5.44	0.08	93	72.6	0	96.27	5.44	79.1	0.01	0.14	0.15	0	0.08	0.07	0	9.7	0.19	0	0	0.01	26.36	0.51	0.02	56.06	0.01	0.01	0	42	4.63	5.75	4.68	65.16	131.23	873.32	741.69	1075.3	956.99	912.5	788.28	1043.72	790.29
42.342	0	0.08	0.03	0.08	3.99	0.02	0.07	1.71	6.48	0.08	92.01	82.85	0	96.49	6.48	75.61	0.01	0.13	0.13	0	0.08	0.11	0	7.03	0.2	0	0	0.01	37.32	0.52	0.02	64.81	0	0.01	0	42	5.13	5.44	4.51	65.2	131.24	873.19	741.32	1074.93	956.3	912.05	788.54	1043.29	789.59
42.375	0	0.08	0.03	0.08	3.96	0.02	0.07	1.64	6.79	0.06	92.09	82.05	0	96.29	7.32	73.81	0.01	0.13	0.15	0	0.06	0.09	0	6.79	0.18	0	0	0.01	38.44	0.53	0.02	73.47	0	0.01	0	42	4.53	5.72	4.17	65.12	130.77	872.72	741.39	1074.49	956.49	911.48	788.58	1042.25	789.16
42.409	0	0.14	0.03	0.16	5.84	0.02	0.07	1.61	4.36	0.06	88.31	95.87	0	96.59	8	72.45	0.01	0.14	0.22	0	0.06	0.12	0	4.36	0.19	0	0	0.01	60.02	0.64	0.02	85.22	0	0.01	0	42	4.14	5.28	4.36	65.23	131.02	871.45	740.83	1074.15	956.53	910.74	788.51	1041.76	788.59
42.442	0	0.15	0.03	0.17	6.01	0.02	0.08	1.54	4.76	0.06	87.98	96.27	0	96.86	8.82	70.67	0.01	0.15	0.24	0	0.06	0.14	0	4.76	0.19	0	0	0.01	63.12	0.64	0.02	58.66	0	0.01	0	42	4.8	4.85	4.1	65.24	129.75	870.09	739.4	1074.37	957.67	910.5	787.17	1040.24	787.47
42.475	0	0.16	0.04	0.18	5.19	0.02	0.08	1.26	5.08	0.08	89.61	94.89	0	97.25	8.49	66.11	0.01	0.13	0.35	0	0.08	0.18	0	5.08	0.2	0	0	0.01	63.57	0.67	0.02	54.67	0	0.01	0	42	3.67	4.18	4.19	65.24	130.71	870.28	739.58	1074.1	956.94	910.08	786.8	1040.78	787.54
42.509	0	0.17	0.04	0.19	5.24	0.02	0.08	1.23	5.79	0.12	89.52	95.36	0	97.06	8.21	65.57	0.01	0.16	0.38	0.01	0.12	0.2	0	5.79	0.18	0	0	0.01	65.39	0.7	0.03	72.83	0	0.01	0	42	4.75	4.52	4.14	65.47	130.8	869.91	738.99	1074.23	956.97	909.87	787.06	1040.67	787.04
42.542	0	0.19	0.04	0.19	4.5	0.02	0.09	1.01	6.18	0.19	91.01	93.71	0	97.5	7.44	61.53	0.01	0.17	0.33	0.01	0.19	0.26	0	6.18	0.19	0	0	0.01	65.41	0.71	0.03	74.07	0	0.01	0	42	4.28	3.68	3.81	65.58	131.53	869.5	738.72	1073.39	956.49	908.53	786.08	1040.06	786.69
42.575	0	0.19	0.05	0.19	3.81	0.02	0.1	0.84	6.74	0.29	92.39	90.43	0	97.65	7.32	57.27	0.01	0.21	0.35	0.01	0.29	0.29	0	6.74	0.22	0	0	0.01	64	0.69	0.03	63.06	0	0.01	0	42	4.92	3.36	3.83	65.66	131.32	868.75	738.12	1073.03	956.56	908.09	785.64	1039.41	786.35
42.609	0	0.2	0.05	0.18	3.53	0.02	0.1	0.78	6.83	0.3	92.94	88.76	0	97.8	6.83	55.85	0.01	0.27	0.36	0.02	0.3	0.28	0	7.44	0.27	0	0	0.02	63.19	0.68	0.03	60.43	0.01	0.02	0	42	4.46	3.04	3.82	65.69	131.65	868.14	738.39	1072.7	957.08	907.45	785.72	1039.09	786.64
42.642	0	0.19	0.05	0.17	3.45	0.02	0.11	0.8	6.65	0.29	93.1	87.42	0	97.83	6.65	56.74	0.01	0.29	0.45	0.02	0.29	0.42	0	8.45	0.37	0	0	0.04	60.72	0.62	0.03	69.1	0.01	0.03	0	42	5.11	2.95	3.76	65.73	131.51	868.07	738.13	1073.09	957.64	907.61	785.62	1039.12	786.63
42.675	0	0.2	0.05	0.17	3.13	0.02	0.11	0.7	6.39	0.29	93.73	84.91	0	97.81	6.39	54.01	0.01	0.26	0.61	0.03	0.29	0.46	0	9.03	0.41	0	0	0.07	60.82	0.59	0.03	87.84	0.01	0.03	0	42	5.03	3	3.67	65.59	130.51	868.78	738.74	1073.16	957.65	908.39	786.12	1038.9	786.91
42.709	0	0.21	0.06	0.16	2.39	0.02	0.12	0.53	5.98	0.22	95.23	73.23	0	97.5	5.98	47.48	0.01	0.23	0.63	0.03	0.22	0.44	0	8.73	0.4	0	0	0.09	58.38	0.59	0.03	88.22	0.01	0.03	0	42	4.89	3.68	3.79	65.49	131.71	868.76	738.66	1073.55	957.68	908.14	786.27	1039.85	787
42.742	0	0.2	0.06	0.15	2.31	0.03	0.13	0.53	6.42	0.18	95.37	69.89	0	97.82	6.42	47.07	0.01	0.22	0.72	0.03	0.18	0.5	0	9.71	0.5	0	0	0.17	56.74	0.52	0.03	86.93	0.01	0.03	0	42	5.11	2.98	3.84	65.39	132.03	868.67	738.92	1073.81	958.34	908.12	786.65	1040.14	787.44
42.776	0	0.19	0.06	0.13	2.08	0.03	0.15	0.51	6.41	0.18	95.84	61.32	0	97.92	6.41	46.15	0.02	0.2	0.71	0.03	0.18	0.54	0	11.35	0.67	0	0	0.38	52.91	0.48	0.03	89.12	0.01	0.03	0	42	4.92	2.75	3.9	65.31	133.23	868.75	739.15	1073.63	958.16	907.54	786.52	1040.76	787.89
42.809	0	0.18	0.06	0.13	2.01	0.02	0.16	0.5	5.86	0.19	95.97	59.79	0	97.92	5.86	46.28	0.02	0.17	0.64	0.04	0.19	0.46	0	13.18	0.74	0	0	0.3	52	0.43	0.03	85.48	0.01	0.03	0	42	4.1	2.74	3.72	65.05	131.85	869.28	740.02	1074.02	958.84	908.48	787.35	1040.33	788.13
42.842	0	0.18	0.06	0.14	2.17	0.02	0.15	0.53	4.95	0.17	95.67	66.63	0	98.3	4.95	48.76	0.02	0.14	0.64	0.03	0.17	0.44	0	13.63	0.66	0	0	0.28	53.18	0.38	0.02	74.03	0.01	0.02	0	42	3.67	1.72	3.74	64.93	133.01	870.31	740.69	1074.66	958.99	908.75	787.46	1041.76	788.94
42.876	0	0.17	0.05	0.13	2.28	0.02	0.16	0.59	4.58	0.19	95.43	68.8	0	98.1	4.58	51.89	0.02	0.12	0.64	0.04	0.19	0.38	0	16.6	0.71	0	0	0.21	51.28	0.33	0.02	84.32	0.01	0.02	0	42	4	2.29	3.47	64.81	132.54	871.09	740.31	1075.71	959.01	909.63	787.67	1042.16	788.24
42.909	0	0.16	0.05	0.12	2.3	0.02	0.16	0.61	4.73	0.19	95.4	68.12	0	98.17	4.73	52.75	0.01	0.12	0.61	0.04	0.19	0.31	0	16.98	0.69	0	0	0.13	50.03	0.32	0.02	86.94	0.01	0.01	0	42	4.29	2.09	3.33	64.77	133.47	871.81	740.55	1076.08	958.71	909.57	788.26	1043.04	788.32
42.942	0	0.14	0.05	0.11	2.57	0.03	0.17	0.74	5	0.2	94.87	71.84	0	98.25	5	57.14	0.01	0.13	0.73	0.04	0.2	0.32	0	18.71	0.8	0	0	0.14	47.85	0.28	0.02	77.98	0.01	0.01	0	42	4.19	1.87	3.31	64.72	133.02	872.09	740.83	1076.13	958.87	909.93	788.29	1042.95	788.56
42.976	0	0.11	0.04	0.09	2.43	0.03	0.18	0.83	4.9	0.26	95.14	63.94	0	98.2	4.9	59.99	0.01	0.14	0.78	0.05	0.26	0.39	0	20.51	0.97	0	0	0.18	40.47	0.22	0.02	78.08	0.01	0.01	0	42	4.76	2	3.07	64.65	134.3	872.76	740.72	1077.23	959.17	909.95	788.89	1044.25	788.42
43.009	0	0.11	0.04	0.09	2.4	0.03	0.18	0.86	4.78	0.29	95.21	61.89	0	98.3	4.78	60.9	0.02	0.15	0.77	0.05	0.29	0.49	0	21.18	0.9	0	0	0.18	38.47	0.21	0.02	61.77	0.01	0.01	0	42	4.94	1.72	3.14	64.53	133.87	872.77	740.88	1077.24	959.34	910.23	789.19	1044.1	788.57
43.042	0	0.1	0.04	0.08	2.46	0.03	0.19	0.93	5.1	0.31	95.08	61.31	0	98.31	5.1	62.6	0.02	0.14	0.76	0.05	0.31	0.65	0	22.6	0.83	0	0	0.21	36.46	0.19	0.02	61.16	0.01	0.02	0	42	4.72	1.69	3.18	64.58	134.9	872.96	740.95	1077.5	959.23	910	789.29	1044.9	788.7
43.076	0	0.09	0.04	0.07	2.28	0.03	0.21	0.93	5.76	0.34	95.44	52.26	0	98.4	5.76	61.98	0.02	0.15	0.74	0.07	0.34	0.8	0	23.95	0.78	0	0	0.21	32.48	0.16	0.02	66.08	0.01	0.02	0	36	4.68	1.39	3.25	64.41	135.72	873.11	741	1077.58	959.17	909.79	789.07	1045.52	789
43.109	0	0.09	0.04	0.06	2.21	0.02	0.22	0.93	6.11	0.22	95.59	48.27	0	98.42	6.11	61.47	0.02	0.17	0.6	0.07	0.22	0.43	0	24.01	0.74	0	0	0.17	31	0.15	0.02	72.25	0.01	0.02	0	36	4.04	1.34	2.97	64.32	133.55	874.07	741.57	1078.82	959.91	911.66	790.41	1045.19	788.56
43.143	0	0.08	0.04	0.06	2.48	0.02	0.18	1.05	6.23	0.08	95.04	55.52	0	98.52	6.23	64.42	0.02	0.17	0.41	0.05	0.08	0.11	0	21.54	0.54	0	0	0.1	31.67	0.13	0.01	73.6	0.01	0.02	0	36	4.1	1.02	2.48	64.21	131.88	875.76	741.99	1080.35	960.78	913.57	790.62	1045.43	788.57
43.176	0	0.08	0.04	0.06	2.3	0.02	0.17	1.04	5.37	0.07	95.4	49.88	0	98.55	5.37	65.04	0.01	0.16	0.39	0.04	0.07	0.09	0	21.49	0.44	0	0	0.09	28.24	0.11	0.01	72.03	0.01	0.01	0	36	4.49	0.9	2.39	64.17	132.11	876.29	741.97	1080.48	960.36	913.7	790.74	1045.79	788.49
43.209	0	0.08	0.04	0.06	2.11	0.02	0.15	0.97	4.17	0.05	95.78	45.99	0	98.58	4.17	64.46	0.01	0.16	0.42	0.04	0.05	0.05	0	20.03	0.35	0	0	0.08	26.87	0.11	0.01	65.26	0.01	0.01	0	36	5.56	0.81	2.03	64.17	131.37	877.07	741.75	1081.09	960.56	914.39	790.73	1045.73	788.25
43.243	0	0.07	0.04	0.05	2.11	0.02	0.15	1.02	3.86	0.06	95.79	44.48	0	98.46	3.86	66.16	0.01	0.17	0.58	0.04	0.06	0.07	0	20.07	0.3	0	0	0.07	24.42	0.1	0.01	57.92	0.02	0.01	0	36	6.11	1.2	1.92	64.1	131.24	878	741.98	1081.76	960.63	915.16	791.21	1046.37	788.42
43.276	0	0.07	0.03	0.05	2.31	0.03	0.14	1.17	3.49	0.08	95.38	50.25	0	98.76	3.49	69.77	0.01	0.2	0.91	0.04	0.08	0.1	0	20.22	0.29	0	0	0.09	23.69	0.11	0.01	55.01	0.02	0.01	0	36	5.77	-0.12	1.4	64.14	134.17	878.05	742.13	1080.8	959.42	912.7	791.3	1046.83	788.14
43.309	0	0.06	0.03	0.05	2.32	0.03	0.13	1.22	3.14	0.11	95.36	49.96	0	98.62	3.14	71.12	0.01	0.22	1.32	0.04	0.11	0.14	0	20.39	0.3	0	0	0.16	22.19	0.1	0.01	74.81	0.02	0	0	36	6.15	0.66	1.2	64.06	134.29	878.21	742.6	1080.84	959.85	912.55	792.06	1046.79	788.47
43.343	0	0.05	0.03	0.04	2.25	0.03	0.12	1.35	2.87	0.09	95.5	50.24	0	98.52	2.87	73.79	0.01	0.24	1.28	0.04	0.09	0.13	0	19.66	0.3	0	0	0.22	16.58	0.11	0.01	52.7	0.02	0	0	36	5.64	1	0.91	63.9	133.91	878.99	743.47	1080.76	959.72	912.8	792.79	1046.65	788.76
43.376	0	0.05	0.03	0.04	2.41	0.03	0.12	1.5	3.18	0.08	95.19	54.41	0	98.51	3.18	76.05	0.01	0.27	1.03	0.04	0.08	0.08	0	19.48	0.3	0	0	0.25	15.65	0.11	0.01	76.02	0.02	0	0	36	6.37	1.05	0.78	63.83	131.94	879.15	744.13	1080.31	960.24	913.52	793.3	1045.4	789.35
43.41	0	0.05	0.03	0.03	1.91	0.02	0.11	1.24	3.08	0.04	96.18	38.84	0	98.18	3.08	71.35	0.01	0.31	0.53	0.04	0.04	0.02	0	16.33	0.31	0	0	0.15	11.75	0.1	0.01	47.1	0.02	0	0	36	4.35	2.05	0.3	63.65	130.79	880.2	745.63	1079.16	959.16	913.58	793.64	1044.31	789.67
43.443	0	0.05	0.03	0.03	1.71	0.02	0.11	1.12	2.95	0.05	96.59	33.05	0	97.99	2.95	69.09	0.01	0.33	0.49	0.04	0.05	0.02	0	15.46	0.34	0	0	0.2	9.97	0.09	0.01	62.65	0.02	0	0	36	4.7	2.58	0.28	63.71	130.71	880.22	745.75	1077.91	957.89	912.99	793.64	1043.65	789.6
43.476	0	0.05	0.04	0.03	1.53	0.02	0.1	1.01	2.97	0.05	96.95	26.94	0	98.18	2.97	66.52	0.02	0.31	0.42	0.03	0.05	0.02	0	14.39	0.39	0	0	0.2	8.62	0.09	0.01	51.68	0.02	0	0	36	4.22	2.07	0.02	63.59	129.26	880.11	745.76	1077.34	957.17	913.15	794.16	1042.3	788.77
43.51	0	0.05	0.04	0.03	1.47	0.02	0.09	0.99	2.35	0.09	97.06	23.62	0	97.84	2.35	66.67	0.02	0.26	0.43	0.03	0.09	0.02	0	12.06	0.38	0	0	0.14	7.63	0.08	0.02	45.25	0.02	0	0	36	1.69	2.94	-1.5	63.64	130.42	880.97	747.03	1074.07	953.38	909.83	793.61	1040.16	788.7
43.543	0	0.05	0.03	0.03	1.56	0.02	0.09	1.07	2.15	0.1	96.88	27.36	0	98.28	2.15	68.87	0.02	0.21	0.43	0.02	0.1	0.03	0	12.31	0.34	0	0	0.12	7.41	0.07	0.02	58.88	0.02	0	0	36	4.27	1.77	-0.42	63.74	130.72	879.11	746.21	1074.23	955.13	909.91	794.57	1040.49	788.52
43.576	0	0.05	0.03	0.03	1.59	0.02	0.09	1.1	1.61	0.1	96.82	30.71	0	98.45	1.61	70.24	0.01	0.16	0.41	0.01	0.1	0.03	0	12.97	0.32	0	0	0.07	7.04	0.07	0.01	40.93	0.02	0	0	36	5.68	1.23	-0.67	63.81	130.07	880.32	747.59	1073.97	955.32	910.47	796.08	1040.38	789.75
43.61	0	0.04	0.03	0.03	1.57	0.02	0.08	1.12	1.26	0.12	96.87	31.53	0	98.43	1.26	70.98	0.01	0.11	0.42	0.01	0.12	0.04	0	12.7	0.36	0	0	0.05	5.79	0.07	0.02	51.43	0.02	0	0	36	4.95	1.31	-1.41	63.68	130.44	880.56	747.73	1073.74	954.83	909.56	796.51	1039.79	788.97
43.643	0	0.04	0.03	0.03	1.55	0.02	0.09	1.11	0.88	0.14	96.89	34.3	0	98.54	0.88	71.29	0.01	0.08	0.44	0.01	0.14	0.06	0	13.96	0.44	0	0	0.05	5.62	0.07	0.01	58.57	0.02	0	0	36	2.57	0.92	-1.45	63.42	131.67	880.58	747.72	1072.82	952.75	908.46	796.38	1039.86	787.93
43.676	0	0.04	0.03	0.03	1.72	0.02	0.09	1.29	0.67	0.25	96.57	45.93	0	98.76	0.67	75.08	0.01	0.06	0.48	0.01	0.25	0.08	0	16.23	0.55	0	0	0.04	4.83	0.07	0.01	70.44	0.02	0	0	36	1.07	-0.1	-1.7	63.32	132.16	880.45	748.12	1071.14	951.01	907.04	796.38	1038.91	787.47
43.71	0	0.04	0.03	0.03	1.72	0.02	0.11	1.33	0.58	0.45	96.55	55.23	0	98.67	0.52	75.93	0.01	0.05	0.58	0.02	0.45	0.1	0	20.02	0.6	0	0	0.04	4.03	0.08	0.01	65.83	0.03	0	0	30	0.88	0.46	-0.97	63.31	132.93	878.83	747.68	1070.6	951.31	906.3	796.02	1038.98	787.67
43.743	0	0.04	0.03	0.03	1.83	0.02	0.11	1.43	0.57	0.43	96.33	62.43	0	98.77	0.4	77.88	0.01	0.04	0.57	0.02	0.43	0.09	0	21.77	0.68	0	0	0.03	4.17	0.08	0.01	69.59	0.03	0	0	30	1.44	-0.06	-0.95	63.35	135.07	876.6	746.25	1070.06	951.68	903.83	795.26	1038.63	786.76
43.777	0	0.04	0.03	0.03	1.75	0.03	0.15	1.38	0.67	0.49	96.49	68.76	0	98.57	0.47	77.04	0.01	0.04	0.67	0.01	0.49	0.07	0	26.11	1.14	0	0	0.06	3.2	0.08	0.01	68.09	0.03	0	0	30	2.81	0.84	-1.38	63.46	134.28	875.89	745.8	1071.08	953.83	903.97	795.53	1037.95	786.64
43.81	0	0.04	0.03	0.03	1.6	0.03	0.2	1.25	0.67	0.42	96.81	72.62	0	98.52	0.41	74.58	0.01	0.03	0.67	0.02	0.42	0.08	0	30.89	1.74	0	0	0.09	2.55	0.08	0.01	42.29	0.02	0	0	30	4.54	1	-1.44	63.7	133.49	875.89	746.18	1069.82	953.61	903.67	795.44	1036.92	787.45
43.843	0	0.04	0.03	0.03	1.32	0.02	0.21	0.99	0.56	0.26	97.36	60.83	0	98.78	0.47	68.85	0.01	0.03	0.56	0.02	0.26	0.05	0	29.96	2.08	0	0	0.27	2.25	0.08	0.01	29.7	0.03	0	0	30	2.31	-0.03	-1.98	63.77	131.82	874.45	746.45	1067.88	953.2	902.29	795.06	1033.84	786.68
43.877	0	0.05	0.04	0.03	1.02	0.02	0.23	0.73	0.55	0.21	97.95	44.21	0	98.7	0.54	61.46	0.02	0.03	0.55	0.02	0.21	0.03	0	28.98	1.99	0	0.01	0.91	1.6	0.08	0.01	23.13	0.03	0	0	30	1.5	0.33	-1.94	63.85	133.33	873.17	746.4	1066.42	952.52	900.18	794.98	1033.23	786.42
43.91	0	0.05	0.05	0.03	0.84	0.02	0.19	0.57	0.56	0.1	98.32	23.94	0	98.3	0.54	55.45	0.02	0.03	0.56	0.01	0.1	0.02	0	23.49	1.63	0	0.02	1.64	1.44	0.09	0.01	39.59	0.03	0	0	30	1.33	1.7	-2.01	63.97	133.98	870.36	743.87	1067.52	953.77	899.02	794.37	1032.59	783.97
43.943	0	0.06	0.06	0.03	0.64	0.03	0.2	0.41	0.7	0.09	98.72	12.65	0	98.39	0.52	47.36	0.02	0.03	0.7	0.01	0.09	0.01	0	21.93	1.6	0	0.03	3.34	1.21	0.09	0.01	75.62	0.04	0.01	0	30	0.39	1.42	-3.31	63.98	129.57	870.81	744.1	1065.02	951.45	899.02	793.61	1028.12	782.59
43.977	0	0.06	0.06	0.03	0.66	0.03	0.18	0.43	0.82	0.07	98.67	12.57	0	98.67	0.55	48.62	0.01	0.03	0.82	0.01	0.07	0.01	0	20.58	1.32	0	0.06	4.12	1.01	0.1	0.01	37.16	0.05	0.02	0	30	0.84	-0.46	-2.21	64.18	135.83	868.6	743.08	1065.64	952.2	896.03	794.55	1031.33	782.5
44.01	0	0.06	0.06	0.03	0.65	0.03	0.15	0.42	0.92	0.05	98.7	9.14	0	98.44	0.66	47.79	0.02	0.03	0.92	0.01	0.05	0.01	0.02	16.97	0.98	0	0.1	4.8	0.94	0.1	0.01	33.16	0.05	0.03	0	30	-1.25	1.29	-3.37	64.31	130.55	867.94	742.99	1063.87	951.08	896.54	793.98	1026.41	780.61
44.043	0	0.07	0.07	0.02	0.55	0.03	0.13	0.34	1.13	0.04	98.91	4.71	0	98.49	0.6	42.65	0.01	0.04	1.13	0.01	0.04	0	0.03	13.27	0.48	0	0.18	4.61	0.93	0.09	0.01	96.69	0.07	0.04	0	30	-0.09	1.11	-3.42	65.55	130.23	866.49	741.48	1062.04	949.54	895.02	792.58	1024.57	779.35
44.077	0	0.07	0.07	0.02	0.56	0.03	0.1	0.35	1.41	0.03	98.88	3.3	0	98.6	0.67	43.34	0.01	0.05	1.41	0.02	0.03	0	0.05	7.98	0.27	0	0.27	4.1	0.85	0.11	0.01	96.59	0.1	0.05	0	30	2.31	0.72	-4.38	66.79	128.76	864.89	739.62	1060.48	948.21	893.41	792.56	1021.22	776.95
44.11	0	0.07	0.07	0.02	0.57	0.03	0.09	0.35	2.42	0.04	98.87	2.85	0	98.43	0.74	43.5	0.01	0.07	2.42	0.04	0.03	0	0.08	5.9	0.22	0	0.39	5.29	1.01	0.12	0.01	92.88	0.12	0.09	0	30	2.54	1.3	-3.97	67.51	126.17	863.28	737.44	1058.9	946.37	893.57	789.88	1018.88	775.15
44.144	0	0.07	0.07	0.02	0.52	0.03	0.08	0.32	5.54	0.08	98.96	2.37	0	97.25	0.68	41.08	0.02	0.09	5.54	0.08	0.05	0.01	0.09	2.68	0.16	0	0.54	5.97	0.86	0.16	0.01	43.79	0.18	0.08	0	30	1.34	4.17	-3.64	67.68	129	861.08	734.46	1059.06	945.03	891.45	787.67	1019.52	772.21
44.177	0	0.07	0.07	0.02	0.52	0.03	0.08	0.32	4.64	0.12	98.97	2.85	0	97.23	0.92	40.72	0.02	0.12	4.64	0.12	0.04	0.01	0	1.41	0.14	0	0.68	8.71	0.65	0.16	0.01	3.45	0.24	0.13	1	36	1.76	4.21	-1.97	67.65	137.26	859.36	732.19	1060.92	945.84	888.71	785.7	1025.32	772.34
44.21	0	0.07	0.06	0.02	0.66	0.03	0.07	0.43	3.42	0.09	98.68	7.55	0	98.59	1.14	47.89	0.01	0.17	3.42	0.09	0.02	0	0	1.01	0.1	0	0.63	14.27	0.58	0.16	0.01	1.16	0.27	0.13	0	36	-0.64	0.78	-1.08	67.14	135.44	856.4	729.61	1063.51	949.05	890.28	783.05	1025.17	770.85
44.244	0	0.07	0.05	0.02	0.78	0.03	0.06	0.54	1.92	0.07	98.44	14.72	0	98.77	1.51	52.77	0.01	0.24	1.92	0.07	0	0	0	0.37	0.1	0	0.46	18.7	0.41	0.14	0.01	0.04	0.39	0.12	0	36	2.03	-0.09	-0.91	67.2	137.84	855.62	727.69	1067.24	952.73	890.67	782.77	1027.98	770.73
44.277	0	0.06	0.04	0.02	1.08	0.03	0.05	0.81	1.05	0.06	97.84	20.95	0	98.61	2.16	61.87	0.01	0.36	1.05	0.06	0	0	0	0.27	0.08	0	0.3	14.94	0.48	0.14	0.01	0.08	0.43	0.11	0	36	4.64	-0.68	-0.3	67.14	141.31	857.12	726.76	1071.51	955.52	892.34	782.15	1033.29	772.13
44.31	0	0.04	0.03	0.02	1.71	0.03	0.04	1.44	0.55	0.03	96.59	28.39	0	98.52	3.01	74.97	0	0.45	0.55	0.03	0	0	0	0.13	0.08	0	0.15	6.85	0.56	0.12	0.02	0.05	0.53	0.14	0	36	2.18	-1.02	-1.35	66.78	139.92	859.5	727.24	1074.26	956.93	894.45	781.18	1034.05	771.76
44.344	0	0.03	0.02	0.02	2.17	0.03	0.04	1.96	0.76	0.01	95.65	34.06	0	98.34	3.95	81.47	0	0.57	0.36	0.01	0	0	0	0.04	0.09	0	0.08	3.64	0.69	0.11	0.02	0	0.76	0.02	0	36	4.54	-1.61	-0.13	66.76	138.77	860.1	727.5	1074.36	957.59	896.59	780.14	1035.23	774.1
44.377	0	0.03	0.02	0.02	2.8	0.03	0.04	2.69	0.72	0	94.39	43.41	0	98.21	5	87.99	0	0.76	0.26	0	0	0	0	0.03	0.07	0	0.04	2.04	0.73	0.1	0.02	0	0.72	0	0	36	5.93	-1.98	0.12	66.63	137.62	862.07	728.86	1074.98	958.06	898.71	780.92	1036.24	775.97
44.411	0	0.03	0.02	0.02	3.66	0.03	0.04	3.75	0.85	0	92.51	58.47	0	98.24	7.78	93.14	0	1.08	0.22	0	0	0	0	0.02	0.08	0	0.02	4.45	0.87	0.08	0.02	0.01	0.85	0	0	36	6.65	-1.9	0.26	66.55	136.5	863.32	729.78	1075.06	957.9	900.09	781.71	1036.5	776.9
44.444	0	0.03	0.02	0.02	4.22	0.03	0.04	4.48	0.97	0	91.04	66.87	0	98.37	9.75	95.39	0	1.36	0.41	0	0	0	0	0.01	0.1	0	0.01	6.69	0.83	0.07	0.02	3.58	0.97	0	0	36	8.6	-1.5	-0.14	67.01	137.05	864.86	731.03	1073.8	956.93	899.52	782.3	1036.51	778.29
44.477	0	0.02	0.02	0.02	5.42	0.03	0.05	6.12	0.95	0	87.76	68.7	0	98.64	17.29	95.96	0	1.16	0.63	0	0	0	0	0.01	0.11	0	0.01	7.16	0.85	0.07	0.02	94.33	0.95	0	0	36	9.49	-0.57	-0.34	67.64	135.69	866.29	734.39	1070.8	955.69	899.24	784.83	1034.87	780.9
44.511	0	0.02	0.02	0.02	6.3	0.03	0.07	7.43	1.23	0	85.15	67.51	0	98.64	22.41	96.08	0	0.9	1.06	0	0	0	0	0.01	0.1	0	0	6.35	1.15	0.05	0.02	94.5	1.23	0	0	36	6.79	0.57	-0.98	67.62	131.29	867.12	736.45	1067.73	952.98	899.77	785.88	1030.95	780.55
44.544	0	0.02	0.02	0.02	5.99	0.03	0.07	6.99	1.62	0.01	86.02	63.01	0	97.69	21.37	95.59	0	0.86	1.62	0	0.01	0	0	0.01	0.17	0	0	4.37	1.09	0.06	0.02	27	1.22	0	0	36	6.01	3.27	-1.34	67.82	130.87	866.91	737.72	1064.86	950.83	898.11	786.13	1028.91	781.5
44.577	0	0.02	0.02	0.02	5.78	0.03	0.07	6.7	1.33	0.02	86.61	57.4	0	97.9	21	94.95	0	0.77	1.33	0.01	0.03	0	0	0.02	0.23	0	0.01	2.1	1.09	0.06	0.02	0.21	1.23	0	0	36	4.31	2.8	-1.13	67.57	132.57	866.25	738.05	1062.27	948.57	895.83	785.94	1028.29	780.65
44.611	0	0.02	0.02	0.02	5.95	0.03	0.08	6.95	1.28	0.02	86.1	51.43	0	97.75	24.28	92.76	0	0.65	1.43	0.02	0.09	0	0	0.02	0.29	0	0.01	1.28	0.83	0.05	0.02	0.01	1.11	0	0	36	2.45	3.13	-2.02	67.5	129.76	864.53	737.99	1060.08	947.66	894.5	786.39	1024.04	778.82
44.644	0	0.02	0.02	0.02	6.67	0.03	0.09	7.95	0.69	0.02	84.1	51.69	0	97.69	27.12	93.13	0	0.91	1.08	0.04	0.15	0	0	0.02	0.31	0	0.01	0.69	1.05	0.06	0.02	0	1.03	0	0	36	1.85	3.28	-3.23	67.78	128.36	860.63	735.4	1056.92	945.37	890.52	784.22	1018.63	776.15
44.677	0	0.02	0.02	0.02	7.19	0.03	0.1	8.56	0.48	0.03	82.88	52.19	0	98.54	28.92	93.05	0	1.12	0.65	0.05	0.13	0	0	0.03	0.36	0	0.01	0.48	1.38	0.06	0.03	0	0.84	0	0	36	2.52	0.93	-1.22	67.83	128.5	858	734.09	1055.72	946.13	890.46	782.67	1018.77	775.8
44.711	0	0.02	0.02	0.02	8.23	0.03	0.11	9.71	0.43	0.04	80.58	55.73	0	97.84	31.12	93.57	0	1.72	0.45	0.03	0.08	0	0	0.04	0.38	0	0.01	0.43	2.63	0.07	0.03	0	0.66	0	0	36	2.65	2.93	-1.14	68.2	128.69	856.45	733.37	1054.94	946.21	889.3	782.16	1017.81	775.29
44.744	0	0.02	0.02	0.02	7.97	0.03	0.09	9.13	0.45	0.04	81.74	57.32	0	97.7	27.65	93.98	0	3.14	0.27	0.02	0.04	0	0	0.05	0.45	0	0.01	0.39	3.02	0.07	0.04	0	0.59	0	0	36	2.62	3.25	-1.19	68.7	127.44	854.71	732.08	1054.41	946.23	888.8	781.47	1016.01	773.91
44.778	0	0.02	0.02	0.02	8.48	0.03	0.09	9.4	0.4	0.03	81.19	57.37	0	98.35	25.98	93.25	0	6.33	0.15	0.02	0.03	0	0	0.09	0.4	0	0.01	0.22	3.78	0.08	0.03	0	0.44	0	0	36	1.3	1.57	-1.07	68.9	126.96	852.9	731.25	1052.95	945.87	887.46	779.57	1014.26	773.24
44.811	0	0.03	0.02	0.02	11.17	0.03	0.08	12.45	0.3	0.02	75.11	60.91	0	98.45	25.88	94.57	0	12.63	0.14	0.01	0.02	0	0	0.13	0.3	0	0	0.23	4.28	0.11	0.04	0	0.36	0	0	36	3.99	1.26	-0.94	68.94	125.74	850.92	729.86	1052.58	947.16	887.02	779.02	1012.61	772.92
44.844	0	0.05	0.02	0.02	18.06	0.02	0.09	20.4	0.23	0.02	59.21	63.22	0	98.4	26.95	95.48	0	24.77	0.08	0.01	0.02	0	0	0.15	0.23	0	0	0.16	4.6	0.11	0.03	0	0.29	0	0	36	4.93	1.41	-0.09	69.04	126.62	849.83	729.08	1051.72	946.37	886.42	778.58	1012.91	772.88
44.878	0	0.08	0.02	0.02	26.04	0.02	0.08	29.09	0.29	0.01	45.91	64.78	0	98.4	24.47	96.17	0	37.85	0.05	0	0.01	0	0	0.29	0.19	0	0	0.13	4.74	0.13	0.03	0	0.23	0	0	36	4.99	1.42	0.54	69.13	127.93	848.12	728.11	1051.34	946.48	885.32	777.88	1013.14	772.6
44.911	0	0.07	0.02	0.02	20	0.02	0.06	21.69	0.3	0.01	56.62	63.32	0	98.37	19.92	95.44	0	33.71	0.05	0	0.01	0	0	0.3	0.17	0	0	0.2	4.68	0.12	0.03	0	0.2	0	0	36	3.91	1.51	-0.18	69.34	128.67	847.35	727.32	1052.24	947.2	884.34	778.04	1012.83	771.07
44.944	0	0.08	0.02	0.02	19.06	0.02	0.06	20.03	0.38	0.01	59.94	63.55	0	98.36	16.26	95.13	0	35.25	0.05	0	0.01	0	0	0.38	0.13	0	0	0.14	5.12	0.14	0.02	0	0.15	0	0	36	4.81	1.55	0.26	69.53	130.69	846.4	726.39	1052.72	947.93	883.49	777.26	1014.05	771.23
44.978	0	0.1	0.02	0.02	18.79	0.02	0.05	18.76	0.68	0.01	62.43	66.45	0	98.3	13.04	94.9	0	36.73	0.05	0	0.01	0	0	0.68	0.11	0	0	0.12	6.94	0.15	0.02	0	0.1	0	0	36	3.54	1.7	0.49	69.51	130.93	845.46	725.3	1053.59	948.43	883.57	776.22	1014.37	770.27
45.011	0	0.11	0.02	0.03	17.96	0.02	0.04	17.39	0.66	0.01	64.08	68.28	0	98.58	8.57	95.56	0	38.33	0.05	0	0.01	0	0	0.66	0.07	0	0	0.08	7.32	0.15	0.02	0	0.09	0	0	36	3.68	0.81	1.39	69.75	131.25	843.75	723.16	1054.6	949.14	883.94	774.27	1015.09	769.39
45.044	0	0.11	0.02	0.03	16.29	0.02	0.04	15.53	0.63	0	67.42	68.1	0	98.59	6.72	95.5	0	36.98	0.03	0	0	0	0	0.63	0.07	0	0	0.04	7.27	0.16	0.02	0	0.06	0	0	36	5.56	-0.78	1.58	70.45	133.48	842.69	721.45	1054.91	949.11	882.61	773.57	1015.99	768.63
45.078	0	0.09	0.02	0.03	11.74	0.02	0.03	10.4	0.46	0	76.53	69.09	0	98.78	5.07	94.05	0	29	0.03	0	0	0	0	0.46	0.06	0	0	0.03	9.29	0.18	0.02	0	0.03	0	0	36	6.9	0.04	1.74	70.69	137.96	842.59	718.37	1058.35	949.25	882.28	772.85	1020.09	766.43
45.111	0	0.07	0.02	0.03	7.93	0.02	0.03	6.77	0.38	0	84.15	64.11	0	98.62	4.5	91.5	0	20.86	0.03	0	0	0	0	0.38	0.05	0	0	0.02	9.05	0.19	0.02	0	0.03	0	0	36	8.52	-0.66	2.32	71.35	134.66	842.54	716.62	1059.25	949.69	884.88	770.51	1019.46	765.97
45.145	0	0.06	0.02	0.03	7.09	0.02	0.03	6.11	0.33	0	85.83	61.23	0	98.59	3.92	91.15	0	19.18	0.04	0	0	0	0	0.33	0.05	0	0	0.03	7.87	0.16	0.01	0	0.02	0	0	36	9.35	-0.78	2.36	71.73	138.11	842.96	714.83	1060.52	948.4	884.08	769.76	1022.09	764.6
45.178	0	0.07	0.02	0.03	7.31	0.02	0.04	6.56	0.32	0	85.38	53.96	0	98.64	4.61	89.75	0	21.76	0.04	0	0	0	0	0.32	0.07	0	0	0.05	5.56	0.12	0.01	0	0.02	0	0	36	9.98	0.6	2.74	71.71	140.49	844.33	711.76	1064.33	947.68	885.94	767.62	1026.34	762.53
45.211	0	0.07	0.02	0.03	6.39	0.02	0.04	5.72	0.31	0	87.22	45.99	0	98.77	4.42	86.97	0	21.24	0.04	0	0	0	0	0.31	0.09	0	0	0.08	4.36	0.12	0.01	0	0.02	0	0	36	10.72	-0.08	2.75	71.94	137.14	845.48	710.24	1066.31	948.21	889.12	765.55	1026.21	761.54
45.245	0	0.06	0.02	0.02	5.31	0.02	0.04	4.82	0.26	0	89.38	37.05	0	98.7	5.09	84.2	0	18.98	0.05	0	0	0	0	0.26	0.11	0	0	0.15	2.53	0.11	0	0	0.01	0	0	36	10.32	0.36	3	72.07	138.28	845.81	708.66	1068.82	948.35	890.27	765.07	1028.47	760.11
45.278	0	0.06	0.03	0.02	4.31	0.02	0.05	3.79	0.27	0	91.39	26.91	0	98.24	7	78.62	0	16.66	0.07	0	0	0	0	0.27	0.17	0	0	0.2	2.27	0.12	0.01	0	0.01	0	0	36	13.17	1.88	3.08	72.28	138.06	846.38	707.16	1070.18	948.67	891.46	764.4	1029.45	759.75
45.311	0	0.05	0.03	0.02	4.56	0.02	0.05	4.14	0.28	0	90.88	26.78	0	98.06	9.94	78.83	0	15.68	0.09	0	0	0	0	0.28	0.24	0	0	0.19	1.99	0.11	0.01	0	0.01	0.01	0	36	13.2	2.4	2.73	72.4	141.87	847.15	706.39	1071.5	948.29	890.29	763.86	1032.08	759.22
45.345	0	0.05	0.03	0.02	6.08	0.02	0.07	5.94	0.23	0	87.85	26.34	0	97.7	16.98	79.21	0	17.41	0.1	0	0	0	0	0.23	0.29	0	0	0.2	1.33	0.09	0	0	0.01	0.03	0	36	13.24	3.26	2.7	72.47	143.81	848.71	706.05	1073.49	948.01	891.12	764.05	1034.83	758.94
45.378	0	0.05	0.02	0.02	8.29	0.02	0.09	8.67	0.24	0	82.67	30.48	0	97.82	22.19	81.93	0	19.26	0.14	0	0	0	0	0.24	0.38	0	0	0.21	1.15	0.09	0	0	0.01	0.05	0	36	12.56	2.98	2.24	72.44	141.16	849.93	706.62	1073.94	948.27	892.74	763.95	1033.8	758.76
45.412	0	0.04	0.02	0.02	9.86	0.02	0.11	10.83	0.19	0.01	78.33	31.55	0	97.73	27.57	82.81	0	18.94	0.16	0.01	0.01	0.01	0	0.19	0.46	0	0	0.18	0.89	0.1	0.01	0	0.02	0.06	0	36	11.48	3.19	1.95	72.4	142.74	851.16	706.28	1075.44	947.53	893.03	764.14	1035.63	757.7
45.445	0	0.04	0.02	0.02	11.8	0.02	0.11	13.47	0.21	0.01	73.06	37.44	0	98.27	29.06	86.24	0	19.96	0.19	0.01	0.01	0.01	0	0.21	0.42	0	0	0.22	0.71	0.1	0.01	0	0.02	0.08	0	36	10.75	1.8	2.33	72.34	141.14	852.72	706.96	1075.58	946.4	895.05	764.08	1036.06	758.08
45.478	0	0.04	0.02	0.01	15.89	0.02	0.15	19.21	0.23	0.01	61.58	42.11	0	98.55	35.5	88.75	0	21.18	0.2	0.01	0.01	0.01	0	0.23	0.39	0	0	0.32	0.62	0.1	0.01	0	0.02	0.08	0	36	9.22	0.89	1.74	72.2	141.76	853.82	707.21	1075.45	945.35	894.56	763.19	1036.21	757.59
45.512	0	0.03	0.02	0.01	15.49	0.02	0.15	19	0.21	0.02	62	42.63	0	98.21	36.82	89.19	0	19.1	0.2	0.02	0.01	0.01	0	0.21	0.43	0	0	0.45	0.34	0.09	0.01	0	0.02	0.08	0	36	10.38	1.98	1.91	72.17	140.65	854.95	707.73	1077.53	946.79	896.95	765.23	1037.42	758.1
45.545	0	0.03	0.02	0.01	16.21	0.02	0.18	20.17	0.26	0.03	59.66	41.03	0	98.49	40.11	88.31	0	18.48	0.22	0.03	0.01	0	0	0.26	0.39	0	0	0.51	0.24	0.09	0.01	0	0.02	0.07	0	36	10.38	1.11	2.37	72	142.49	855.87	708.29	1078.11	946.59	897.25	765.44	1039.61	759.19
45.578	0	0.03	0.02	0.01	14.44	0.02	0.16	17.66	0.28	0.03	64.69	40.7	0	98.44	37.02	88.08	0	17.86	0.2	0.03	0.01	0	0	0.28	0.37	0	0	0.56	0.19	0.08	0.01	0	0.02	0.06	0	36	10.38	1.28	2.74	71.84	142.12	857.38	709.97	1078.14	946.51	898.6	766.43	1040.62	761
45.612	0	0.03	0.02	0.01	9.35	0.02	0.14	10.88	0.38	0.03	78.25	34.81	0	98.74	32.55	85.13	0	11.77	0.17	0.03	0	0	0	0.38	0.35	0	0	0.39	0.1	0.06	0.01	0	0.03	0.05	0	36	10.01	-0.21	2.87	71.56	141.2	859.98	711.1	1078.29	945.31	900.51	765.79	1041.65	762.15
45.645	0	0.03	0.02	0.01	7.48	0.02	0.14	8.5	0.35	0.02	83	29.9	0	98.7	32.48	82.38	0	8.05	0.14	0.02	0	0	0	0.35	0.24	0	0	0.24	0.11	0.05	0.01	0.37	0.03	0.03	0	36	11.25	0.36	2.98	71.68	142.4	863.14	713.79	1077.69	944.04	901.33	767.41	1043.7	765.04
45.678	0	0.03	0.03	0.02	4.11	0.02	0.13	4.14	0.37	0.02	91.71	17.54	0	98.79	26.44	73.7	0	4.42	0.16	0.02	0	0	0	0.37	0.18	0	0	0.3	0.1	0.05	0.01	93.9	0.03	0.03	0	36	13.09	-0.01	2.42	71.94	137.07	867.6	717.11	1077.89	944.25	905.64	769.69	1042.7	767.48
45.712	0	0.03	0.04	0.02	2.7	0.02	0.14	2.49	0.39	0.02	94.61	8.71	0	98.49	25.71	63.7	0	2.48	0.18	0.02	0	0	0	0.39	0.12	0	0	0.18	0.1	0.04	0.01	93.67	0.04	0.02	0	36	11.42	-1.1	2.93	71.87	138.48	870.37	720.34	1076.81	943.22	906.31	769.24	1044.78	771.23
45.745	0	0.03	0.04	0.02	2.18	0.02	0.13	1.91	0.42	0.03	95.64	6.84	0	98.25	23.07	60.42	0	1.98	0.23	0.03	0	0	0	0.42	0.1	0	0.01	0.22	0.09	0.04	0.01	94.56	0.04	0.02	0	36	10.21	-1.86	3.61	71.56	137.35	872.94	722.21	1077.29	942.08	909.1	770.06	1046.42	772.84
45.779	0	0.04	0.05	0.02	1.79	0.02	0.15	1.5	0.48	0.03	96.41	4.52	0	97.99	22.84	54.89	0	1.82	0.28	0.03	0.01	0	0	0.48	0.07	0	0.01	0.24	0.09	0.03	0.01	91.34	0.05	0.01	0	36	10.57	-2.57	3.21	71.5	138.36	875	724.08	1077.54	942.48	909.35	770.88	1047.65	774.69
45.812	0	0.04	0.05	0.02	1.57	0.02	0.14	1.27	0.54	0.03	96.86	3.86	0	97.62	20.86	52.78	0	1.83	0.29	0.03	0.01	0.01	0	0.54	0.07	0	0.01	0.29	0.08	0.03	0.01	96.33	0.05	0.01	0	36	8.51	-3.42	3.49	71.37	132.63	878.16	726.68	1077.52	941.48	913.96	771.98	1046.53	775.82
45.845	0	0.04	0.06	0.02	1.25	0.02	0.15	0.96	0.56	0.03	97.49	2.45	0	97.58	19.87	46.93	0	1.83	0.2	0.03	0.01	0.01	0	0.56	0.05	0	0.01	0.28	0.07	0.03	0	94.97	0.05	0	0	30	7.77	-3.52	3.75	71.02	131.9	880.06	727.23	1078.96	941.91	916.27	770.87	1048.04	776.86
45.879	0	0.05	0.06	0.02	1.24	0.02	0.12	0.94	0.68	0.03	97.52	3.04	0	97.61	16.35	49.56	0	2.34	0.14	0.03	0.01	0	0	0.68	0.05	0	0	0.18	0.06	0.02	0	96.79	0.05	0	0	30	7.98	-3.45	4.34	70.68	130.76	881.65	727.87	1079.9	941.91	918.72	770.77	1049.28	778.01
45.912	0	0.05	0.06	0.02	1.03	0.02	0.1	0.74	0.82	0.03	97.94	2.83	0	97.84	11.44	48.48	0	2.61	0.14	0.03	0.01	0	0	0.82	0.08	0	0.01	0.22	0.05	0.02	0	91.28	0.05	0	0	30	8.08	-2.94	3.65	70.35	132.82	883.48	728.91	1081.12	942.12	918.54	772.42	1051.23	778.43
45.945	0	0.04	0.04	0.02	1.78	0.02	0.07	1.46	1.03	0.01	96.44	9.87	0	97.38	10.31	64.77	0	3.83	0.08	0.01	0	0	0	1.03	0.09	0	0	0.14	0.04	0.02	0	84.49	0.05	0	0	30	8.38	-3.92	3.32	70.11	134.47	884.46	728.97	1082.62	942.38	918.59	773.69	1052.99	778.11
45.979	0	0.04	0.03	0.02	2.77	0.02	0.06	2.51	1.36	0.01	94.45	23.86	0	97.4	8.97	77.53	0	5.68	0.07	0.01	0	0	0	1.36	0.12	0	0	0.17	0.03	0.01	0	32.27	0.05	0	0	30	8.63	-3.88	3.6	69.78	135.21	885.03	728.83	1084.05	942.61	919.51	774.6	1054.68	778.06
46.012	0	0.03	0.02	0.02	3.61	0.02	0.05	3.48	1.62	0	92.79	36.89	0	97.76	9.01	85.03	0	6.18	0.06	0	0	0	0	1.62	0.14	0	0	0.23	0.03	0.01	0	13.44	0.05	0	1	36	8.24	-3.11	3.28	69.49	135.34	886.43	729.17	1085.32	943.05	920.47	774.48	1055.76	778.25
46.045	0	0.03	0.02	0.02	4.51	0.02	0.05	4.58	1.8	0	90.83	48.4	0	97.8	9.89	90.74	0	6.5	0.04	0	0	0	0	1.8	0.13	0	0	0.13	0.03	0.01	0	12.82	0.05	0	0	36	7.34	-3.03	3.54	69.24	134.6	886.28	729.15	1085.41	942.86	921.06	774.58	1055.62	777.99
46.079	0	0.03	0.02	0.02	5	0.02	0.04	5.25	2.22	0	89.51	58.28	0	97.85	9.46	95.27	0	5.82	0.03	0	0	0	0	2.22	0.11	0	0	0.11	0.02	0.01	0	10.63	0.04	0	0	36	7.16	-2.92	3.54	68.93	132.91	886.94	729.95	1086.23	944.31	922.64	774.79	1055.48	778.86
46.112	0	0.02	0.02	0.02	5.54	0.02	0.05	6.01	2.31	0	87.97	62.82	0	97.85	11.76	97.55	0	4.7	0.03	0	0	0	0	2.31	0.1	0	0	0.07	0.02	0.01	0	3.98	0.04	0	0	36	6.8	-2.9	3.45	68.82	132.07	887.09	730.18	1086.39	944.65	923.1	774.88	1055.1	778.87
46.146	0	0.02	0.02	0.02	5.98	0.02	0.05	6.62	3.57	0	86.76	67.44	0	97.94	13.27	98.83	0	4.38	0.03	0	0	0	0	3.57	0.1	0	0	0.04	0.01	0	0	6.86	0.03	0	0	36	5.87	-2.7	3.55	68.73	131.33	887.98	731.74	1085.84	944.44	923.73	775.65	1054.99	780.04
46.179	0	0.02	0.02	0.02	6.85	0.02	0.06	7.83	4.08	0	84.34	69.35	0	97.83	16.87	99.41	0	4.54	0.04	0	0	0	0	4.08	0.09	0	0	0.06	0.01	0	0	21.76	0.03	0	0	36	5.33	-2.97	2.04	68.65	131.49	888.33	732.26	1085.69	944.79	922.19	776.84	1053.67	778.96
46.212	0	0.02	0.02	0.02	7.87	0.02	0.08	9.3	3.81	0	81.41	68.95	0	98.09	21.46	99.45	0	4.42	0.07	0	0	0	0	3.81	0.1	0	0	0.13	0.01	0	0	46.17	0.04	0	0	36	4.92	-2.31	2.33	68.62	129.52	889.37	733.92	1084.77	944.24	923.54	777.44	1053.02	780.57
46.246	0	0.02	0.02	0.02	8.34	0.02	0.1	10.05	4.89	0	79.89	70.53	0	98.51	24.49	99.3	0	3.62	0.14	0	0	0	0	4.89	0.09	0	0	0.4	0.01	0	0	98.73	0.04	0	0	36	5.76	-1.03	1.08	69.3	127.27	889.45	735.64	1081.09	941.57	921.63	779.4	1048.89	781.27
46.279	0	0.02	0.02	0.02	8.52	0.02	0.1	10.34	4.57	0.01	79.33	69.47	0	97.96	25.79	99	0	3.37	0.3	0	0.01	0	0	4.57	0.09	0	0	1.12	0.01	0	0	97.74	0.04	0	0	36	3.57	-2.63	1.63	68.89	128.41	888.8	735.28	1080.85	941.46	921.12	778.52	1049.52	780.2
46.312	0	0.02	0.02	0.02	7.81	0.02	0.09	9.31	4.68	0.01	81.38	69.36	0	98.2	23.48	98.83	0	3.06	0.5	0	0.01	0	0	4.68	0.09	0	0	1.84	0.01	0	0	87.98	0.04	0.01	0	36	3.51	-2	1.21	68.85	128.99	888.43	736	1079.82	941.06	919.73	779.35	1048.72	780.86
46.346	0	0.02	0.02	0.02	7.93	0.02	0.1	9.5	4.97	0.02	80.99	69.48	0	98.27	24.49	98.6	0	2.83	0.52	0	0.02	0	0	4.97	0.11	0	0	2.49	0.01	0	0	21.91	0.05	0.05	0	36	1.07	-1.81	1.09	68.48	128.58	888.38	736.05	1078.57	939.56	919.16	779.08	1047.74	779.21
46.379	0	0.02	0.02	0.02	7.66	0.02	0.09	9.11	4.45	0.02	81.78	68.16	0	98.75	23.46	98.35	0	2.98	0.53	0.01	0.02	0	0	4.45	0.14	0	0	2.76	0.01	0	0	0.14	0.05	0.12	1	42	3.31	-0.17	0.51	68.54	129.14	887.98	737.06	1077.7	940.16	917.7	780.92	1046.85	780.73
46.413	0	0.02	0.02	0.02	8.16	0.02	0.1	9.84	3.52	0.01	80.33	65.9	0	98.65	26.06	97.72	0	3.05	0.39	0.01	0.01	0	0.04	3.52	0.15	0	0.01	3.82	0.01	0	0	0.04	0.06	0.24	0	42	0.84	0.55	-0.03	68.41	131.2	885.62	736.39	1076.09	939.66	914.16	780.8	1045.34	778.72
46.446	0	0.02	0.02	0.02	8.45	0.02	0.1	10.27	2.51	0.01	79.47	67.42	0	98.31	27.93	96.82	0	3.21	0.39	0.01	0.01	0	0.13	2.51	0.13	0	0.02	5.56	0.01	0	0	0.01	0.08	0.35	0	42	0.48	1.67	-0.09	68.41	130.74	884.46	736.6	1074.2	939.14	912.83	781.17	1043.54	778.14
46.479	0	0.02	0.02	0.01	9.7	0.02	0.13	12.16	2	0.01	75.67	72.56	0	98.13	33.46	96.2	0	2.89	0.37	0.01	0.01	0	0.19	2	0.12	0	0.03	9.23	0.01	0	0	0.01	0.08	0.48	0	42	-0.43	2.2	-0.28	68.5	131.19	883.65	736.63	1072.58	937.92	911.22	780.87	1042.38	777.82
46.513	0	0.02	0.02	0.01	11.87	0.02	0.16	15.49	1.09	0.01	69.01	72.45	0	97.99	39.02	96.91	0	3.35	0.33	0.01	0.01	0	0.06	1.09	0.09	0	0.04	8.45	0.01	0	0.01	0	0.12	0.51	0	42	0	2.57	-0.36	68.67	130.99	882.5	735.87	1071	936.68	909.9	780.65	1040.83	776.65
46.546	0	0.02	0.02	0.01	13.41	0.02	0.18	17.82	0.78	0.01	64.35	75.01	0	98	42.13	96.93	0	4.25	0.38	0	0.01	0	0	0.78	0.1	0	0.06	10.08	0.01	0	0.01	0	0.14	0.64	0	42	-1.38	2.54	-0.59	68.83	130.46	881.07	734.59	1069	933.95	908.26	780.2	1038.58	774.1
46.579	0	0.02	0.02	0.01	15.05	0.02	0.2	20.23	0.61	0.01	59.53	77.78	0	98.19	44.69	96.7	0	5.67	0.32	0	0.01	0	0	0.61	0.1	0	0.07	12.22	0	0	0.01	0	0.15	0.72	0	42	0.6	2.02	0.07	69.14	129.39	879.79	733.89	1067.16	932.98	907.87	779.51	1037.16	774.23
46.613	0	0.02	0.02	0.01	17.4	0.03	0.22	23.49	0.41	0.01	53.02	86.27	-0.53	98.46	46.86	95.8	0	8.98	0.32	0	0.01	0	0	0.41	0.11	0	0.11	20.4	0	0.01	0.02	0	0.21	0.7	0	42	-2.85	1.21	-0.11	69.3	132.56	877.94	733.18	1064.99	931.23	904.03	777.29	1036.53	773.17
46.646	0	0.03	0.02	0.01	16.25	0.03	0.19	21.42	0.36	0.01	57.16	91.67	-1.73	98.34	43.72	94.22	0	10.85	0.36	0	0.01	0	0	0.34	0.1	0	0.13	28.96	0	0.01	0.02	0	0.21	0.71	0	42	-5.03	1.6	0.4	69.24	128.68	876.08	733.39	1063.42	931.34	904.81	776.99	1033.42	772.88
46.679	0	0.04	0.02	0.01	13.81	0.03	0.16	17.46	0.33	0.01	65.07	92.35	-1.36	98.69	38.51	91.48	0	12.72	0.33	0	0.01	0	0	0.25	0.1	0	0.16	32.86	0	0.01	0.03	0	0.25	0.64	0	42	-4.09	0.38	0.69	69.3	128.46	874.95	731.7	1064.11	931.4	904.99	776.75	1033.34	771.42
46.713	0	0.05	0.02	0.01	12.97	0.03	0.13	15.83	0.35	0.02	68.34	92.66	-0.48	98.61	33.32	90.34	0	16.23	0.35	0	0.02	0	0	0.17	0.1	0	0.18	34.56	0	0.01	0.03	0	0.29	0.6	0	42	-3.64	0.68	0.49	69.54	129.45	873.89	731.04	1063.16	931.49	903.25	775.21	1032.65	771.36
46.746	0	0.07	0.02	0.02	13.5	0.03	0.09	15.69	0.28	0.01	68.61	90.26	0	98.64	26.44	89.1	0	24.1	0.28	0	0.01	0	0	0.13	0.1	0	0.21	31.95	0	0.01	0.03	0	0.26	0.6	0	42	-3.5	0.59	1.57	69.56	128.4	872.26	730.19	1062.93	932.29	903.9	773.55	1032.29	771.89
46.78	0	0.13	0.02	0.02	10.99	0.03	0.07	11.9	0.26	0	76.21	97.4	-1.13	98.76	18.23	86.27	0	27.44	0.21	0	0	0	0	0.07	0.13	0	0.25	52.18	0	0.01	0.05	0	0.26	0.65	0	42	-1.89	0.12	1.11	69.77	129.31	871.9	729.65	1063.67	933.35	903.18	774.09	1032.46	771.48
46.813	0	0.13	0.02	0.02	9.41	0.02	0.05	9.78	0.23	0	80.44	95.69	0	98.68	12.63	86.47	0	27.58	0.22	0	0	0	0	0.05	0.11	0	0.23	45.44	0	0.01	0.06	0	0.23	0.57	0	42	-1.21	-0.44	0.98	69.98	129.53	870.85	728.46	1063.34	933.14	902.24	773.39	1031.74	770.44
46.846	0	0.13	0.02	0.02	8.38	0.02	0.05	8.48	0.22	0	83.04	92.82	0	98.69	9.84	85.66	0	27.4	0.22	0	0	0	0	0.05	0.09	0	0.23	39.52	0	0.01	0.05	0	0.22	0.53	0	42	-0.64	0.41	1.23	70.12	131.6	870.07	728.01	1063.18	933.06	901.01	773.39	1032.57	770.5
46.88	0	0.13	0.02	0.02	7.5	0.03	0.04	7.48	0.31	0	84.99	94.48	0	98.58	7.16	86.7	0	25.76	0.31	0	0	0	0	0.03	0.08	0	0.21	41.97	0	0.01	0.06	0	0.21	0.57	0	42	0.45	0.79	1.6	70.22	130.53	869.94	728.13	1063.73	934.46	902.11	773.19	1032.63	771.48
46.913	0	0.09	0.02	0.02	6.6	0.03	0.04	6.59	0.39	0.01	86.8	87.5	0	98.6	6.82	88.26	0	21.29	0.39	0	0.01	0	0	0.04	0.09	0	0.23	29.29	0	0.01	0.05	2.75	0.22	0.64	0	42	1.82	0.72	2.17	70.55	130.63	868.9	727.85	1064.32	936.17	902.41	773.28	1033.03	772.32
46.946	0	0.06	0.02	0.02	5.66	0.03	0.04	5.62	0.63	0.01	88.67	74.97	0	98.75	6.88	88.11	0	17.3	0.63	0	0.01	0	0	0.04	0.09	0	0.22	18.88	0	0.01	0.05	29.9	0.22	0.65	0	42	4.63	0.16	2.83	70.9	129.21	868.56	727.33	1063.87	936.93	903.37	771.53	1032.56	773.69
46.98	0	0.05	0.02	0.02	4.55	0.03	0.04	4.45	1.18	0.02	90.89	64.77	0	98.73	7.85	86.26	0	12.31	1.18	0.01	0.02	0	0	0.04	0.1	0	0.2	14.65	0	0.01	0.04	27.29	0.22	0.71	0	42	5.32	0.22	3.64	70.82	131.22	868.89	726.98	1065.96	937.86	904.43	772	1035.62	774.43
47.013	0	0.04	0.02	0.02	5.42	0.03	0.05	5.62	1.18	0.02	88.76	58.11	0	98.23	11.78	89.92	0	10.59	1.18	0.02	0.01	0	0	0.04	0.1	0	0.18	7.48	0	0.01	0.04	0.05	0.23	0.79	0	42	1.31	-1.91	1.59	70.41	127.74	869.11	726.23	1066.79	938.46	904.55	770.52	1032.29	771.03
47.046	0	0.04	0.02	0.02	10.65	0.03	0.07	12.2	0.78	0.01	75.6	66.7	0	98.75	20.06	93.91	0	18.66	0.78	0.01	0	0	0	0.05	0.12	0	0.14	8.07	0	0.01	0.04	0	0.22	0.82	0	42	-0.4	0.14	3.11	69.77	128.97	868.5	724.46	1070	939.21	906.78	769.81	1035.76	770.17
47.08	0	0.05	0.02	0.01	21.6	0.03	0.11	26.84	0.39	0.01	48.16	76.01	0	98.69	32.64	95.63	0	27.66	0.39	0.01	0	0	0	0.05	0.13	0	0.12	12.05	0	0	0.03	0	0.19	0.79	0	42	-0.02	0.39	2.89	69.41	130.75	868.13	723.09	1072.83	941.81	906.94	768.7	1037.69	769.76
47.113	0	0.06	0.02	0.01	43.99	0.02	0.2	54.77	0.17	0	20.23	78.99	0	98.68	46.01	97.12	0	41.46	0.14	0	0	0	0	0.06	0.16	0	0.1	12.69	0	0	0.03	0	0.17	0.62	0	42	0.22	-0.45	2.14	69.36	131.14	867.85	722.5	1074.46	943.74	906.66	768.88	1037.8	768.96
47.147	0	0.09	0.02	0.01	73.84	0.02	0.4	83.76	0.15	0	0	74.56	-1.38	98.73	61.95	98.03	0	59.4	0.05	0	0	0	0	0.06	0.15	0	0.08	8.68	0	0	0.02	0	0.15	0.47	0	42	-0.52	-0.25	2.44	69.04	132.05	867.8	721.59	1075.97	944.24	907.24	767.9	1039.29	768.48
47.18	0	0.15	0.02	0.01	90.51	0.02	0.64	95.19	0.13	0	0	70.25	-3.03	98.55	72.43	98.73	0	80.49	0.05	0	0	0	0	0.06	0.12	0	0.05	5.3	0	0	0.01	0	0.13	0.36	0	42	0.44	-0.92	2.83	69.01	134.74	866.51	720.14	1076.83	944.67	906.1	767.76	1040.84	767.86
47.213	0	0.18	0.02	0.01	95.64	0.02	0.98	98.07	0.11	0	0	64.13	-4.38	98.26	82.38	99.45	0	92.43	0.03	0	0	0	0	0.06	0.11	0	0.02	1.11	0	0	0.01	0	0.11	0.23	0	42	0.9	-1.84	2.08	68.81	131.58	866.27	720.62	1076.92	946.47	906.79	768.43	1038.37	767.74
47.247	0	0.2	0.02	0.01	97.01	0.02	1.26	98.76	0.11	0.01	0	63.14	-5.5	98.29	88.09	99.76	0	97.18	0.03	0	0.01	0	0	0.08	0.09	0	0.01	0.28	0	0.01	0.01	0	0.11	0.12	0	42	2.81	-1.74	2.32	68.64	131.71	865.41	719.72	1077.78	947.8	906.97	768.62	1038.68	767.69
47.28	0	0.2	0.02	0.01	97.28	0.02	1.32	98.89	0.09	0.01	0	62.91	-5.72	98.51	89.23	99.82	0	98.59	0.04	0	0.01	0	0	0.09	0.07	0	0.01	0.07	0	0.01	0.01	0	0.1	0.06	0	42	2.86	-1.04	2.24	68.4	136.28	864.54	718.74	1079.04	948.25	904.86	769.26	1041.12	766.93
47.313	0	0.2	0.02	0.01	97.38	0.02	1.39	98.94	0.12	0.02	0	62.99	-5.97	98.71	90.32	99.83	0	98.65	0.06	0	0.02	0	0	0.12	0.06	0	0	0.03	0.02	0.01	0.01	0	0.1	0.03	0	42	3.54	-0.3	2.22	68.47	137.31	864.06	718.63	1079.96	949.46	904.58	770.37	1041.84	766.97
47.347	0	0.2	0.02	0.01	97.39	0.02	1.39	98.94	0.18	0.03	0	63.15	-5.97	98.36	90.27	99.86	0	98.78	0.08	0	0.03	0	0	0.18	0.06	0	0	0.03	0.11	0.01	0.01	0	0.09	0.01	0	42	4.94	1.52	1.88	68.55	138.26	864.55	718.69	1080.81	950.08	904.48	771.54	1042.67	767.05
47.38	0	0.2	0.02	0.01	97.4	0.02	1.38	98.94	0.18	0.03	0	63.31	-5.94	98.4	90.14	99.86	0	98.84	0.1	0	0.03	0	0	0.18	0.05	0	0	0.03	0.26	0.02	0.01	0	0.09	0	0	42	7.69	1.39	0.53	68.73	130.47	865.91	720.45	1078.18	950.57	906.31	771.27	1036.74	768.4
47.414	0	0.21	0.02	0.01	97.36	0.02	1.31	98.88	0.17	0.03	0	66.56	-5.67	98.55	88.98	99.84	0	98.58	0.13	0	0.03	0	0	0.17	0.04	0	0	0.03	2.06	0.04	0.01	0	0.08	0	0	42	2.26	0.9	0.96	68.39	134.29	865.54	720.42	1078.75	948.03	904.99	772.89	1039.11	766.07
47.447	0	0.24	0.02	0.01	97.37	0.02	1.2	98.76	0.15	0.03	0	73.49	-5.22	98.33	87.02	99.81	0	98.24	0.13	0	0.03	0	0	0.15	0.04	0	0	0.03	6.21	0.05	0.01	0	0.07	0	0	42	4.86	1.62	1.02	68.58	132.08	864.81	720.3	1079.1	950.12	905.98	773.5	1037.89	766.8
47.48	0	0.26	0.02	0.01	97.2	0.02	1.06	98.6	0.14	0.02	0	76.39	-4.57	98.01	84.2	99.72	0	98.06	0.14	0	0.02	0	0	0.14	0.05	0	0	0.05	8.23	0.06	0.01	0	0.07	0	0	42	5.97	2.52	0.22	68.76	131.98	864.81	721.74	1078.16	951.62	904.74	774.3	1036.59	768.34
47.514	0	0.44	0.02	0.02	97.91	0.02	0.92	98.39	0.13	0.02	0	94.37	-3.87	98.26	81.01	99.64	0	98	0.11	0	0.02	0	0	0.13	0.05	0	0	0.06	28.78	0.08	0.01	0	0.05	0	0	42	4.14	1.83	0.24	68.87	129.36	865.4	723.06	1076.61	950.49	905.59	774.11	1034.84	768.85
47.547	0	0.72	0.02	0.03	98.51	0.02	0.87	98.32	0.13	0.02	0	98.7	-3.56	97.19	79.52	99.61	0	98.48	0.1	0	0.02	0	0	0.13	0.07	0	0	0.12	47.59	0.1	0.01	0	0.05	0	0	42	2.59	4.28	-0.48	69	129.17	866.01	724.58	1075.01	949.72	904.51	774.15	1033.59	769.51
47.58	0	0.71	0.02	0.03	97.91	0.02	0.65	97.75	0.14	0.03	0	97.95	-2.09	96.79	73.01	99.18	0	98.26	0.1	0	0.03	0	0	0.14	0.07	0	0	0.2	42.25	0.09	0.01	0	0.05	0	0	42	2.55	4.98	0.16	69.14	124.71	866.34	725.25	1074.4	948.93	907.3	775.39	1031.88	769.53
47.614	0	1.19	0.02	0.06	98.53	0.02	0.63	97.54	0.16	0.04	0	99.62	-1.85	96.16	71.9	98.45	0	97.87	0.09	0	0.04	0	0	0.16	0.06	0	0	0.19	64.17	0.11	0.01	0	0.05	0	0	42	0.49	5.89	0.18	69.26	126.9	866.21	725.91	1072.24	946.52	905.08	775.08	1031.85	769.47
47.647	0	0.89	0.02	0.04	97.77	0.02	0.56	97.11	0.19	0.05	0	98.7	-1.2	96.46	69.02	97.74	0	97.55	0.1	0	0.05	0	0	0.19	0.07	0	0	0.18	49.43	0.08	0	0	0.04	0	0	42	0.04	5.47	-0.61	69.37	126.79	866.57	725.32	1072.27	945.17	904.62	775.61	1031.15	767.61
47.68	0	0.89	0.02	0.04	97.57	0.02	0.55	96.83	0.22	0.05	0	98.55	-1.06	96.97	68.33	96.74	0	96.96	0.09	0	0.05	0	0	0.22	0.08	0	0	0.15	49.08	0.07	0	0	0.04	0	0	42	0	4.68	-0.51	69.49	127.51	866.7	724.92	1071.72	943.83	904.12	775.18	1031.38	767.12
47.714	0	0.82	0.02	0.03	96.96	0.02	0.56	96.26	0.32	0.04	0	97.49	-0.93	94.8	67.53	94.16	0	96.16	0.06	0	0.04	0	0	0.32	0.1	0	0	0.17	44.69	0.07	0	0	0.04	0	0	42	0.4	7.49	-0.62	69.87	126.28	866.23	724.91	1069.35	942.64	903.21	773.4	1029.35	767.51
47.747	0	0.63	0.02	0.02	95.64	0.02	0.6	95.68	0.36	0.02	0	91.68	-0.99	96.21	67.73	91.06	0	95.5	0.04	0	0.02	0	0	0.36	0.1	0	0	0.16	32.14	0.05	0	0	0.03	0	0	42	0.68	5.82	-0.82	70.09	125.76	866.16	724.36	1068.87	941.48	903.02	773.57	1028.57	766.43
47.781	0	0.45	0.02	0.01	93	0.02	0.65	94.65	0.38	0.01	0	68.31	-1.08	97.67	67.93	86.5	0.01	94.47	0.02	0	0.01	0	0	0.38	0.11	0	0	0.25	16.39	0.03	0	0	0.03	0	0	42	1.67	3.33	-0.73	70.41	125.42	865.29	723.87	1067.62	940.78	902.17	773.41	1027.38	766.08
47.814	0	0.39	0.03	0.01	86.15	0.02	0.59	89.95	0.4	0.02	0	34.95	0	97.63	62.97	78.77	0.01	90.85	0.02	0	0.02	0	0	0.4	0.09	0	0	0.2	6.83	0.02	0	0	0.02	0	0	42	2.02	3.41	-0.86	70.7	126.2	865.27	724.05	1066.45	939.75	901.05	773.41	1027.04	766.15
47.847	0	0.35	0.03	0.01	85.86	0.02	0.54	90.33	0.41	0.02	0	35.09	0	96.5	62.07	81.45	0.01	90.08	0.02	0	0.02	0	0	0.41	0.09	0	0	0.16	4.23	0.02	0	0	0.02	0	0	42	-1.11	5.41	-0.33	70.43	126.29	865.51	724.28	1065.23	937.18	901.06	772.58	1027.15	765.56
47.881	0	0.32	0.02	0.01	85.17	0.02	0.41	90.48	0.52	0.02	0	38.43	0	97	57.3	86.74	0	89.98	0.02	0	0.02	0	0	0.52	0.1	0	0	0.13	0.73	0.01	0	0	0.02	0	0	42	-1.48	4.63	0.54	70.6	126.39	865.57	724.39	1063.63	934.92	901.05	772.14	1027.28	765.82
47.914	0	0.32	0.02	0.01	84.87	0.02	0.34	90.25	0.64	0.02	0	43.07	0	97.38	53.84	89.22	0	90.35	0.03	0	0.02	0	0	0.64	0.11	0	0	0.11	0.45	0.01	0	0	0.01	0	0	42	-0.2	3.91	0.65	70.9	125.46	866.26	724.34	1064.13	934.66	902.24	773.06	1027.49	765.66
47.947	0	0.37	0.02	0.01	83.09	0.02	0.24	88.65	0.8	0.01	0	46.46	0	96.81	46.78	90.77	0	91.79	0.03	0	0.01	0	0	0.8	0.12	0	0	0.13	0.15	0	0	0	0.01	0	0	42	-0.62	4.93	-0.41	71.03	126.94	867.75	725.54	1063.09	933.09	900.73	773.99	1027.4	765.69
47.981	0	0.39	0.02	0.01	84.56	0.02	0.21	89.84	1.44	0.01	0	54.44	0	95.64	44.73	94.11	0	93.47	0.02	0	0.01	0	0	1.44	0.12	0	0	0.13	0.02	0	0	0	0.01	0	0	42	-3.57	6.56	-0.84	70.8	127.14	867.44	725	1059.98	929.5	898.47	770.8	1025.45	764.45
48.014	0	0.38	0.02	0.01	84.23	0.02	0.19	89.6	1.56	0.01	0	58.26	0	97.2	42.87	95.92	0	92.88	0.03	0	0.01	0	0	1.56	0.11	0	0	0.12	0.02	0	0	0	0.01	0	0	42	0.07	4.27	1.08	71.39	125.9	866.13	724.13	1059.99	929.62	900.3	772.15	1026	765.07
48.047	0	0.4	0.02	0.01	82.85	0.02	0.16	88.38	2.04	0.01	0	61.79	0	97.15	38.53	97.28	0	92.88	0.03	0	0.01	0	0	2.04	0.11	0	0	0.11	0.01	0	0	0	0.01	0	0	42	-0.11	4.35	0.62	71.36	127.54	866.25	724.13	1060.61	930.27	899.41	772.19	1026.75	765.03
48.081	0	0.39	0.02	0.01	80.89	0.02	0.14	86.73	2.49	0.01	0	63.71	0	96.25	36.02	97.85	0	91.2	0.04	0	0.01	0	0	2.49	0.09	0	0	0.1	0	0	0	0	0.01	0	0	42	1.13	5.77	0.09	71.51	128.68	867.48	724.69	1061.54	930.87	899.42	773.13	1027.88	765.57
48.114	0	0.32	0.02	0.01	74.68	0.02	0.13	81.46	2.22	0.04	0	62.82	0	95.46	33.18	97.64	0	84.71	0.11	0	0.04	0	0	2.22	0.08	0	0	0.09	0	0	0	0.29	0.01	0	0	42	3.97	6.77	-0.23	72.3	130.76	868.94	725.61	1061.63	930.86	898.84	774.48	1029.38	766.93
48.148	0	0.21	0.02	0.01	68.12	0.02	0.15	76.25	2.24	0.07	0	60.94	0	97.17	37.26	96.62	0	74.11	0.48	0	0.07	0	0	2.24	0.05	0	0	0.05	0	0	0	34.95	0.01	0	0	42	5.02	4.32	-0.17	72.54	130.43	868.22	724.69	1060.53	929.23	898.16	774.85	1028.27	765.6
48.181	0	0.11	0.02	0.01	53.96	0.02	0.17	63.33	2.48	0.05	11.67	60.07	0	97.35	38.76	95.94	0	58.41	0.51	0.01	0.05	0	0	2.48	0.04	0	0	0.04	0	0	0	9.92	0.01	0	0	36	6.75	3.99	0.78	72.62	132.52	868.52	725.27	1059.98	929.16	897.86	774.34	1030.22	767.91
48.214	0	0.06	0.02	0.01	40.42	0.03	0.2	49.95	2.63	0.03	25.05	59.87	0	97.63	42.14	95.68	0	42.14	0.76	0.02	0.03	0	0	2.63	0.03	0	0	0.03	0	0	0	3.02	0.01	0	0	36	5.78	3.41	0.84	72.55	128.99	868.94	726.23	1059.08	928.94	899.42	774.36	1028.27	768.34
48.248	0	0.03	0.02	0.01	25.49	0.02	0.2	32.58	2.84	0.05	42.42	58.37	0	97.09	41.37	94.7	0.01	26.47	0.6	0.05	0.02	0	0	2.84	0.03	0	0	0.03	0	0	0	2.75	0.01	0	0	36	4.53	4.46	1.18	72.48	129.24	869.16	727.39	1058.83	928.66	899.66	775.72	1028.73	769.01
48.281	0	0.03	0.02	0.01	16.64	0.02	0.17	20.98	2.95	0.08	58.04	55.75	0	96.72	37.32	93.26	0.01	17.59	0.51	0.08	0.03	0	0	2.95	0.02	0	0	0.04	0	0	0	2.32	0.01	0	0	36	2.68	5.08	1.19	72.25	128.47	869.76	728.02	1059.23	928.7	900.57	775.82	1028.87	769.11
48.314	0	0.02	0.02	0.01	10.84	0.02	0.17	13.2	2.82	0.14	73.6	46.52	0	97.52	35.89	88.78	0.01	10.12	0.42	0.14	0.03	0	0	2.82	0.02	0	0	0.05	0	0	0	9.93	0.02	0	0	36	2.37	3.64	0.21	72.53	127.38	870.04	729.52	1058.5	929.71	899.91	777.03	1027.08	769.71
48.348	0	0.02	0.02	0.01	7.62	0.02	0.17	8.75	3.58	0.16	82.5	38.25	0	97.75	32.78	83.8	0.01	7.15	0.36	0.16	0.04	0	0	3.58	0.02	0	0	0.05	0	0	0	8.98	0.02	0	0	36	1.9	3.13	0.66	72.33	127.4	870.36	729.98	1057.94	928.38	900.25	778	1027.37	769.73
48.381	0	0.02	0.03	0.01	6.76	0.02	0.17	7.6	3.52	0.11	84.81	33.86	0	97.73	32.17	81.48	0.01	6.39	0.3	0.11	0.04	0	0	3.52	0.02	0	0	0.08	0	0	0	5.06	0.02	0	0	36	2.59	3.18	1.29	72.14	127.33	869.79	729.04	1058.56	928.81	900.89	777.03	1028.02	769.75
48.415	0	0.03	0.02	0.02	6.31	0.02	0.12	6.94	2.76	0.07	86.12	37.36	0	98.07	26.51	84.15	0.01	7.04	0.23	0.07	0.03	0	0	2.76	0.02	0	0	0.23	0	0	0	1.37	0.03	0	0	36	2.1	2.37	1.48	71.83	128.31	869.23	728.59	1060.16	931.12	901.05	775.78	1029.24	770.36
48.448	0	0.03	0.02	0.02	6.73	0.02	0.11	7.51	2.44	0.03	84.98	43.06	0	97.85	25.25	87.42	0.01	7.08	0.19	0.03	0.01	0	0	2.44	0.01	0	0	0.19	0	0	0	0.31	0.03	0	0	36	4.25	2.91	2.14	71.7	130.34	868.75	727.16	1061.39	931.95	901.06	774.43	1031.35	770.79
48.481	0	0.02	0.02	0.02	8.24	0.02	0.11	9.59	2.08	0.02	80.82	48.95	0	98.03	27.61	90.73	0.01	7.81	0.16	0.02	0.01	0	0	2.08	0.01	0	0	0.19	0	0	0	0.11	0.03	0	0	36	4.54	2.46	2.22	71.46	131.22	868	725.94	1062.65	932.65	900.96	774.35	1032.1	769.78
48.515	0	0.02	0.02	0.01	9.7	0.02	0.12	11.63	1.57	0.02	76.74	49.65	0	98.35	30.88	91.59	0.01	8.86	0.19	0.02	0	0	0	1.57	0.01	0	0	0.21	0	0	0	0.12	0.04	0	0	36	5.46	1.56	1.8	71.31	132.78	868.11	725.23	1064.96	934.82	900.97	774.33	1033.66	769.57
48.548	0	0.02	0.02	0.01	13.18	0.02	0.16	16.76	1.29	0.02	66.48	53.25	0	98.05	38.2	93.66	0.01	9.68	0.22	0.02	0	0	0	1.29	0.01	0	0	0.18	0	0	0	0.13	0.04	0	0	36	6.6	2.41	1.47	71.26	128.12	869.33	725.86	1064.47	935.03	903.3	773.8	1031.37	770.11
48.581	0	0.02	0.02	0.01	15.9	0.02	0.18	20.85	1.3	0.02	58.3	57.02	0	98.61	42.05	95.55	0.01	10.39	0.28	0.02	0.01	0	0	1.3	0.01	0	0	0.31	0	0	0	0.05	0.04	0	0	36	4.91	0.67	1.33	70.88	133.15	870.73	725.26	1067.56	935.22	902.89	773.77	1035.96	769.45
48.615	0	0.02	0.02	0.01	23.61	0.02	0.28	32.41	1.23	0.01	42.59	60.89	0	98.37	52.47	97.62	0.01	12.28	0.25	0.01	0.01	0	0	1.23	0.01	0	0	0.54	0	0	0	0.03	0.04	0	0	36	5.85	1.49	1.59	70.85	128.19	872.07	726.44	1065.72	933.99	905.35	773.17	1033.51	770.67
48.648	0	0.02	0.02	0.01	30.22	0.02	0.35	41.63	1.08	0.01	33.37	62.51	0	98.25	58.06	98.61	0.01	15.22	0.19	0.01	0	0	0	1.08	0.01	0	0	0.93	0	0	0	0.01	0.04	0.01	0	36	4.48	1.86	1.5	70.56	129.93	872.9	725.85	1068.77	934.64	906.37	774.36	1036.21	769.38
48.681	0	0.02	0.02	0.01	40.07	0.02	0.5	54.35	0.88	0.01	20.65	63.29	-0.97	98.68	66.27	99.1	0.01	18.82	0.11	0	0	0	0	0.88	0.01	0	0	1.01	0	0	0	0.04	0.04	0.01	0	36	3.13	0.43	0.87	70.49	128.14	874.02	726.56	1066.38	932.16	905.97	772.84	1034.05	769.21
48.715	0	0.02	0.02	0.01	40.47	0.02	0.52	54.97	0.6	0.01	20.03	63.12	-1.12	98.66	67.41	99.03	0.01	18.35	0.13	0.01	0	0	0	0.6	0.01	0	0	1	0	0	0	0.05	0.04	0.02	0	36	4.47	0.5	0.93	70.31	131.47	874.24	725.94	1067.72	931.95	905.17	774.45	1036.51	768.6
48.748	0	0.02	0.02	0.01	37.52	0.02	0.48	51.32	0.55	0.01	23.68	62.49	-0.62	98.76	65.31	98.63	0	17.33	0.17	0.01	0	0	0	0.55	0.01	0	0	1.05	0	0	0	0.01	0.04	0.02	0	36	3.85	0.13	0.43	70.22	130.69	874.7	725.98	1068.51	932.64	905.69	774.31	1036.24	768.23
48.782	0	0.02	0.02	0.01	34.3	0.02	0.41	47.15	0.39	0.01	27.85	62.29	0	98.76	62.31	98.5	0	16.45	0.39	0.01	0.01	0	0	0.39	0.01	0	0	1.08	0	0	0	0.01	0.04	0.01	0	36	4.1	0.13	0.37	70.2	130.68	874.67	725.99	1068.53	932.77	905.63	774.49	1036.16	768.23
48.815	0	0.02	0.02	0.01	30.53	0.02	0.35	42.03	0.41	0.01	32.97	61.35	0	98.65	58.72	98.09	0	15.47	0.41	0.01	0.01	0	0	0.34	0.01	0	0	1	0	0	0	0.02	0.04	0.01	0	36	4.38	0.53	0.41	70.2	130.87	874.54	725.99	1068.48	932.92	905.49	774.51	1036.21	768.4
48.848	0	0.02	0.02	0.01	29.85	0.02	0.34	40.96	0.41	0.01	34.04	61.05	0	98.6	57.49	97.78	0	15.96	0.41	0.01	0.01	0	0	0.3	0.01	0	0	1.15	0	0	0	0.01	0.04	0.01	0	36	4.28	0.71	0.4	70.18	131.55	874.7	726.25	1068.16	932.55	905.06	774.6	1036.48	768.62
48.882	0	0.02	0.02	0.01	25.26	0.02	0.24	33.93	0.45	0.01	41.07	59.56	0	98.62	49.67	96.83	0	17.51	0.45	0.01	0.01	0	0	0.2	0.02	0	0	1.32	0	0	0	0	0.05	0	0	36	4.4	0.64	0.11	70.16	129.87	874.39	726.89	1068.29	933.78	905.55	775.93	1035.23	768.76
48.915	0	0.03	0.02	0.01	22.05	0.02	0.18	28.88	0.52	0.02	46.12	58.54	0	98.64	43.47	95.91	0	18.99	0.52	0.02	0	0	0	0.2	0.02	0	0	1.71	0	0	0	0	0.05	0	0	36	4.6	0.57	-0.28	70.24	132.37	874.34	727.24	1067.82	933.78	903.61	776.07	1035.8	769.18
48.948	0	0.04	0.02	0.01	18.54	0.02	0.13	23.15	0.49	0.02	53.71	57.78	0	98.7	34.67	94.26	0	22.26	0.49	0.02	0	0	0	0.18	0.03	0	0	2.98	0	0	0	0	0.06	0	0	36	4.18	-0.33	0.06	70.16	129.61	874.37	727.63	1068.45	934.92	905.67	776.31	1035.11	769.61
48.982	0	0.05	0.02	0.01	25.13	0.02	0.12	30.95	0.38	0.01	44.05	61.27	0	98.77	33.31	94.63	0	32.8	0.38	0.01	0	0	0	0.16	0.03	0	0	4.41	0	0	0	0	0.06	0	0	36	3.57	0.07	-0.26	70.07	128.49	874.65	728.2	1068.3	935.04	906.01	776.78	1034.3	769.61
49.015	0	0.07	0.02	0.01	29.65	0.02	0.11	36.05	0.37	0.01	38.95	65.4	0	98.64	31.74	95	0	39.5	0.37	0.01	0	0	0	0.17	0.04	0	0	6.26	0	0	0	0	0.06	0	0	36	2	0.59	-0.77	70.26	128.9	874.6	729.58	1066.8	934.41	904.55	777.89	1033.2	769.9
49.048	0	0.09	0.02	0.02	31.61	0.02	0.09	37.72	0.33	0.01	37.28	62.46	0	98.42	28.17	95.02	0	44.77	0.33	0.01	0	0	0	0.18	0.04	0	0	4.65	0	0	0	0.01	0.07	0	0	36	2.52	1.34	-0.59	70.44	130.43	874.28	729.97	1065.53	933.4	903.18	778.54	1033.35	770.28
49.082	0	0.11	0.02	0.02	30.7	0.02	0.07	35.81	0.25	0	39.19	59.09	0	98.41	22.74	95.06	0	48.2	0.25	0	0	0	0	0.17	0.04	0	0	2.85	0	0	0	0.01	0.06	0	0	36	3.19	1.37	-0.68	70.52	130.53	874.79	730.85	1064.2	932.45	902.62	779.07	1032.9	771.03
49.115	0	0.13	0.02	0.02	30.48	0.02	0.06	34.92	0.23	0.01	40.08	58.01	0	98.39	18.5	95.21	0	51.35	0.23	0	0.01	0	0	0.22	0.05	0	0	2.14	0	0	0	0.01	0.06	0	0	36	3.26	1.43	-0.52	70.74	130.84	874.17	731.38	1062.67	931.78	901.55	779.53	1032.14	771.47
49.149	0	0.14	0.02	0.02	28.39	0.02	0.05	31.98	0.26	0.01	43.02	58.49	0	98.47	14.97	94.77	0	52.15	0.16	0	0.01	0	0	0.26	0.06	0	0	2.83	0	0	0	0.01	0.06	0	0	36	2.47	1.19	-1.08	70.78	129.44	873.7	731.69	1061.61	931.43	900.98	780	1030.09	770.82
49.182	0	0.14	0.02	0.02	25.73	0.02	0.05	28.74	0.29	0.01	46.27	59.62	0	98.49	13.46	94.39	0	50.35	0.17	0	0.01	0	0	0.29	0.07	0	0	3.79	0	0	0	0.02	0.07	0	0	36	1.74	1.1	-0.87	70.69	128.53	873.02	731.83	1059.41	929.49	900.23	779.94	1028.41	770.42
49.215	0	0.11	0.02	0.02	18.12	0.02	0.04	19.88	0.31	0.01	60.24	64.18	0	98.44	11.24	93.89	0	41.42	0.22	0	0.01	0	0	0.31	0.09	0	0	6.7	0	0	0	0.01	0.07	0	0	36	1.65	1.27	-1.54	70.58	128.1	873.05	732.11	1059.26	930.01	899.73	780.01	1027.47	770.34
49.249	0	0.09	0.02	0.02	13.31	0.02	0.05	14.32	0.36	0.01	71.36	66.36	0	97.49	11	92.14	0	33.92	0.22	0	0.01	0	0	0.36	0.1	0	0.01	9.65	0	0	0	0	0.07	0	0	36	1.12	3.71	-0.7	70.55	126.51	873.43	734	1057.34	929.43	900.58	779.97	1026.88	772.68
49.282	0	0.07	0.02	0.02	9.88	0.02	0.04	10.37	0.4	0.01	79.25	63.16	0	97.45	9.72	91.05	0	27.48	0.18	0	0.01	0	0	0.4	0.13	0	0.01	8.99	0	0	0	0	0.06	0	0	36	1.65	3.78	-0.43	70.56	126.05	871.49	734.24	1054.96	929.3	898.91	780	1024.77	773.2
49.315	0	0.06	0.02	0.02	7.74	0.02	0.05	8.09	0.55	0.01	83.81	61.06	0	96.38	10.34	91.11	0	20.23	0.22	0	0.01	0	0	0.55	0.21	0	0.01	7.83	0	0	0	0.01	0.06	0	0	36	2.37	5.58	0.03	70.56	128.03	869.36	734.41	1052.77	928.92	896.22	780.58	1024.07	773.82
49.349	0	0.04	0.02	0.02	5.99	0.02	0.05	6.17	0.83	0.02	87.67	54.26	0	96.98	11.1	89.54	0	14.03	0.25	0	0.02	0	0	0.83	0.3	0	0.01	5.93	0	0	0	0.01	0.06	0	0	30	0.18	4.66	-0.27	70.48	129.53	867.46	734.58	1050.63	928.17	893.14	780.63	1022.45	773.19
49.382	0	0.04	0.02	0.02	4.59	0.02	0.05	4.59	1.03	0.02	90.82	47.09	0	96.56	10.01	87.82	0	9.34	0.32	0.01	0.02	0	0	1.03	0.36	0	0.02	4.06	0	0	0	0.01	0.06	0	0	30	-0.69	5.33	0.08	70.37	128.04	865.53	734.67	1049.12	928.39	892.54	780.72	1020.36	773.14
49.416	0	0.03	0.02	0.02	3.74	0.02	0.05	3.65	1.57	0.02	92.52	44.19	0	96.94	9.98	85.47	0	5.96	0.5	0.01	0.02	0	0	1.57	0.55	0	0.03	4.96	0	0	0	0.01	0.05	0	0	30	-0.35	4.73	0	70.32	128.62	862.66	733.76	1047.24	928.34	889.82	780.79	1018.14	772.13
49.449	0	0.04	0.02	0.02	3.05	0.03	0.06	2.87	1.87	0.02	93.9	39.35	0	96.53	9.27	82.15	0	4.05	0.61	0.01	0.02	0	0	1.87	0.71	0	0.04	5.8	0	0	0	0.03	0.05	0	0	30	3.1	5.37	0.1	70.57	123.78	860.65	733	1045.23	929.88	890.29	778.69	1013.93	772.92
49.482	0	0.04	0.03	0.02	2.33	0.03	0.06	2.07	2.01	0.04	95.33	29.76	0	96.6	9.06	75.76	0	2.68	0.88	0.02	0.04	0	0	2.01	0.91	0	0.04	6.89	0	0	0	0.12	0.06	0	0	30	2.6	5.26	0.81	70.61	121.84	858.33	732.51	1043.73	930.13	890.02	778.03	1011.74	772.78
49.516	0	0.04	0.04	0.02	1.54	0.03	0.08	1.25	3.17	0.07	96.93	14.07	0	96.4	8.9	65.11	0	1.04	1.42	0.05	0.07	0	0	3.17	1.11	0	0.04	5.7	0	0	0	6.68	0.06	0	0	30	3.21	5.56	0.71	71.16	124.63	858.08	733.65	1042.43	930.21	887.74	778.64	1012.29	774.33
49.549	0	0.05	0.05	0.02	1.02	0.03	0.1	0.75	3.9	0.21	97.96	5.04	0	96.03	9.38	52.9	0	0.52	1.88	0.21	0.14	0	0	3.9	1.16	0	0.04	2.64	0	0	0	15.18	0.06	0	0	30	3.81	6.07	0.81	71.52	121.23	857.44	733.65	1041.63	930.12	888.86	779.37	1009.97	773.86
49.582	0	0.06	0.07	0.02	0.69	0.03	0.13	0.46	4.05	0.46	98.61	2.05	0	95.13	9.68	41.17	0	0.33	2.19	0.46	0.19	0.01	0	4.05	1.01	0	0.04	1.21	0	0.01	0	18.24	0.06	0	0	30	1.39	7.14	1.26	71.39	121.79	856.45	732.84	1041.48	929.45	888.44	778.02	1010.13	773.01
49.616	0	0.06	0.08	0.02	0.56	0.03	0.14	0.36	4.05	0.87	98.87	1.23	0	95.93	10.09	34.55	0	0.25	2.03	0.87	0.2	0.01	0	4.05	0.98	0	0.04	0.77	0	0.01	0.01	2.25	0.08	0	0	30	1.39	6.2	1.88	71.03	124.67	853.54	729.16	1045.31	932.78	888.03	775.92	1012.61	771.01
49.649	0	0.07	0.1	0.02	0.46	0.03	0.16	0.28	3.19	1.42	99.08	0.69	0	96.19	11.27	27.19	0	0.21	1.72	1.42	0.15	0.01	0	3.19	0.79	0	0.04	0.8	0	0.01	0.01	0.02	0.08	0	0	30	0.36	5.86	2.03	70.63	127.69	851.26	726.83	1046.63	933.49	886.24	774.92	1013.79	769
49.682	0	0.08	0.1	0.02	0.44	0.03	0.18	0.26	3.31	1.87	99.13	0.57	0	95.84	12.62	24.37	0.01	0.21	1.29	1.87	0.12	0	0	3.31	0.69	0	0.04	1.46	0	0.02	0.01	0.01	0.08	0	0	24	-0.32	6.32	1.52	70.45	124.61	849.79	724.35	1047.57	933.66	887.07	773.81	1011.41	765.59
49.716	0	0.07	0.1	0.02	0.48	0.03	0.19	0.29	3.71	1.91	99.05	0.63	0	95.51	14.02	25.47	0.01	0.27	0.89	1.91	0.1	0	0	3.71	0.62	0	0.03	2.7	0	0.03	0.01	0	0.09	0	0	24	0.45	6.72	1.68	70.7	130.33	848.53	723.23	1048.75	934.55	884.37	773.98	1014.42	765.42
49.749	0	0.07	0.11	0.02	0.48	0.03	0.23	0.29	3.35	2.15	99.05	0.48	0	95.2	17.53	22.09	0.01	0.19	0.73	2.15	0.07	0	0	3.35	0.41	0	0.03	1.3	0	0.04	0	2.12	0.09	0	0	24	3.43	7.06	1.67	71.41	130.42	847.45	723.02	1048.74	937.11	883.71	773.18	1013.99	766.99
49.783	0	0.07	0.11	0.02	0.49	0.03	0.26	0.3	3.74	1.98	99.01	0.48	0	95.34	19.11	21.52	0.02	0.25	0.67	1.98	0.06	0	0	3.74	0.34	0	0.02	0.4	0	0.05	0	37.29	0.11	0	0	24	3.44	6.91	1.99	72.03	128.86	847.48	724.06	1048.18	938.24	884.49	772.66	1013.29	768.76
49.816	0	0.07	0.11	0.02	0.52	0.03	0.26	0.33	3.01	1.65	98.95	0.48	0	95.99	20.13	22.31	0.02	0.29	0.85	1.65	0.07	0	0	3.01	0.26	0	0.02	0.3	0	0.06	0	25.74	0.12	0	0	24	4.18	6.12	2.33	72.13	129.86	847.07	723.77	1048.83	938.9	884.45	773.07	1014.24	768.98
49.849	0	0.06	0.1	0.02	0.65	0.03	0.27	0.42	2.47	1.11	98.71	0.59	0	95.91	22.85	25.76	0.02	0.36	0.93	1.11	0.08	0	0	2.47	0.19	0	0.01	0.08	0	0.07	0	0.84	0.12	0	0	24	1.59	6.23	1.38	71.63	129.08	847.5	723.61	1048.98	938.33	884.18	772.33	1013.17	767.4
49.883	0	0.06	0.1	0.02	0.72	0.03	0.28	0.49	1.76	0.7	98.55	0.6	0	95.74	25.37	26.64	0.04	0.46	0.78	0.7	0.1	0	0	1.76	0.17	0	0.01	0.1	0	0.11	0	0.03	0.14	0	0	24	-0.55	6.43	1.44	70.97	130.74	846.89	722.08	1050.23	937.84	883.76	771.28	1014.38	765.5
49.916	0	0.05	0.09	0.02	0.94	0.03	0.3	0.68	1.88	0.5	98.13	0.83	0	96.01	28.49	31.08	0.04	0.63	0.63	0.5	0.12	0	0	1.88	0.21	0	0.01	0.09	0	0.12	0	0	0.13	0	0	24	2.25	6.1	0.81	71.26	130.87	845.44	720.76	1050.56	939.67	882.5	771.03	1013.22	764.87
49.949	0	0.04	0.08	0.01	1.25	0.02	0.38	0.97	1.57	0.32	97.5	1.04	0	95.69	34.66	33.59	0.05	0.68	0.36	0.32	0.09	0	0	1.57	0.17	0	0.01	0.09	0	0.13	0	0	0.12	0	0	24	3.39	6.5	2.04	71.19	130.83	845.15	719.5	1051.68	939.69	884.17	770.17	1014.89	764.96
49.983	0	0.04	0.09	0.01	1.36	0.02	0.46	1.08	1.37	0.22	97.27	1.36	0	94.84	38.62	32.08	0.06	0.81	0.19	0.22	0.06	0	0	1.37	0.17	0	0.01	0.13	0	0.12	0	0	0.1	0	0	24	3.6	7.44	1.85	71.01	131.75	844.97	718.84	1052.37	940.38	883.79	769.22	1015.46	764.79
50.016	0	0.04	0.08	0.01	1.78	0.02	0.45	1.5	1.52	0.16	96.44	1.57	0	96.34	40.35	37.48	0.07	1.58	0.16	0.16	0.07	0	0	1.52	0.26	0	0	0.16	0	0.11	0	0	0.09	0	0	24	4.15	5.65	2.04	71.19	133.25	843.73	717.28	1052.5	940.39	882.64	767.91	1015.83	763.96
50.049	0	0.04	0.06	0.01	2.31	0.02	0.36	2.06	1.52	0.11	95.38	2.46	0	95.98	38.19	46.04	0.07	2.93	0.12	0.11	0.07	0	0	1.52	0.33	0	0	0.22	0	0.12	0	0	0.08	0	0	24	5.52	6.13	2.12	71.33	135.03	842.99	716.59	1052.96	940.96	881.73	768.27	1016.69	763.85
50.083	0	0.04	0.05	0.01	2.75	0.02	0.26	2.52	1.35	0.08	94.49	4.27	0	96.94	33.8	53.28	0.06	5.04	0.1	0.06	0.08	0	0	1.35	0.46	0	0	0.29	0	0.11	0	0	0.07	0	0	24	7.71	4.71	2.29	71.39	137.71	841.69	715.01	1053.9	941.81	880.39	768.49	1018	763.24
50.116	0	0.04	0.05	0.02	2.52	0.02	0.19	2.2	1.55	0.16	94.97	4.68	0	97.92	26.94	54.28	0.07	7.64	0.11	0.04	0.16	0	0	1.55	0.68	0	0	0.39	0	0.11	0	0	0.06	0	0	24	6.91	2.74	2.37	71.51	137.37	840.68	713.89	1054.89	942.92	880.58	767.38	1017.86	762.36
50.15	0	0.05	0.04	0.02	3.19	0.02	0.13	2.9	2.05	0.15	93.62	10.2	0	97.27	21.02	64.21	0.07	10.38	0.06	0.02	0.15	0	0	2.05	0.85	0	0	0.25	0.01	0.12	0	0	0.04	0	0	24	5.92	4.13	2.42	71.52	136.25	839.83	713.27	1055.16	943.65	880.91	766.23	1017.09	761.86
50.183	0	0.05	0.04	0.02	3.3	0.02	0.11	2.98	2.32	0.16	93.39	11.78	0	97.5	17.85	65.95	0.07	12.45	0.07	0.02	0.16	0.01	0	2.32	0.98	0	0	0.27	0.02	0.12	0	0	0.03	0	0	24	6.77	3.69	2.25	71.58	134.3	838.52	712.14	1055.26	944.78	881.07	765.51	1015.3	760.98
50.216	0	0.06	0.03	0.02	3.6	0.02	0.08	3.25	2.4	0.18	92.79	16.46	0	96.78	12.48	70.72	0.07	15.22	0.06	0.01	0.18	0.01	0	2.4	1.01	0	0	0.18	0.02	0.11	0	0	0.03	0	0	24	8.22	4.98	2.79	71.69	136.48	838.42	712.01	1056.43	945.8	881.14	766.31	1017.55	761.92
50.25	0	0.05	0.03	0.02	3.17	0.02	0.07	2.82	2.83	0.12	93.65	18.29	0	96.81	10.44	71.87	0.07	12.62	0.04	0.01	0.12	0	0	2.83	0.97	0	0	0.11	0.06	0.1	0	0	0.02	0	0	24	6.78	4.94	2.54	71.62	133.46	838.61	712.8	1056.95	946.97	882.73	766.92	1016.08	761.82
50.283	0	0.05	0.03	0.02	2.98	0.02	0.06	2.6	3.01	0.12	94.05	19.4	0	96.98	7.81	72.6	0.06	12.53	0.05	0.01	0.12	0	0	3.01	0.91	0	0	0.11	0.07	0.09	0	0	0.02	0	0	24	7.14	4.65	2.34	71.58	133.21	838.72	712.75	1057.23	947.17	882.84	767.38	1015.92	761.55
50.316	0	0.05	0.03	0.02	2.75	0.02	0.06	2.36	3.45	0.09	94.51	19.3	0	97.38	6.83	72.08	0.05	11.68	0.05	0	0.09	0	0	3.45	0.9	0	0	0.09	0.12	0.09	0	0	0.01	0	0	24	6.3	3.92	2.09	71.65	134.52	838.6	712.93	1057.19	947.09	881.84	767.62	1016.21	761.33
50.35	0	0.05	0.03	0.02	3.09	0.02	0.07	2.7	5.05	0.09	93.82	24.09	0	96.94	7	74	0.05	12.88	0.06	0	0.09	0	0	5.05	0.91	0	0	0.12	0.28	0.07	0	0	0.01	0	0	24	6.69	4.73	2.29	71.7	134.85	838.81	713.25	1057.11	947.2	881.96	767.63	1016.7	762.07
50.383	0	0.05	0.03	0.02	3.23	0.02	0.07	2.84	5.12	0.08	93.54	25.35	0	97.38	7.29	74.77	0.05	13.11	0.09	0	0.08	0.01	0	5.12	0.96	0	0	0.16	0.36	0.07	0	0	0.01	0	0	24	7.66	3.91	1.43	71.78	134.18	838.71	713.82	1056.84	948.28	881.22	768.77	1015.24	762.13
50.417	0	0.06	0.03	0.02	2.88	0.02	0.08	2.42	6.34	0.08	94.23	20.4	0	96.82	7.24	70.05	0.05	13.96	0.12	0	0.08	0.01	0	6.34	1.01	0	0	0.23	0.78	0.07	0	0	0.01	0	0	24	7.38	4.92	1.81	71.79	134.27	838.55	713.97	1056.79	948.09	881.49	769.09	1015.59	762.33
50.45	0	0.07	0.04	0.02	2.6	0.02	0.09	2.1	7.07	0.07	94.8	16.65	0	96.86	7.45	66.22	0.05	14.02	0.13	0	0.07	0.01	0	7.07	0.91	0	0	0.23	1.34	0.08	0	0	0.01	0	0	24	7.5	4.86	1.8	71.8	135.58	838.23	713.79	1056.79	948.21	880.67	768.99	1016.09	762.38
50.483	0	0.07	0.04	0.02	2.46	0.02	0.1	1.93	7.7	0.06	95.09	12.95	0	97.21	8.57	61.92	0.05	15.13	0.17	0	0.06	0.01	0	7.7	1.07	0	0	0.28	1.48	0.09	0	0	0.01	0	0	24	8.47	4.25	1.59	71.88	136.14	837.87	713.78	1056.27	948.55	879.71	768.89	1015.7	762.72
50.517	0	0.09	0.04	0.02	3.49	0.02	0.1	2.76	8.73	0.1	93.02	17.1	0	96.77	8.73	64.96	0.05	20.69	0.23	0.01	0.1	0.02	0	8.73	1.34	0	0	0.44	3.19	0.11	0	0	0.01	0	0	24	8.59	4.99	1.62	72.06	136.39	837.65	714.17	1054.83	947.83	878.78	768.45	1015.07	763.29
50.55	0	0.1	0.04	0.02	4.26	0.02	0.1	3.36	8.2	0.13	91.47	16.75	0	95.82	9.11	65.18	0.05	24.99	0.24	0.01	0.13	0.02	0	8.2	1.42	0	0	0.48	4.02	0.11	0	0	0.01	0	0	24	9.19	6.34	1.01	72.2	135.38	837.53	714.63	1053.51	947.27	877.98	769.3	1013.21	763.01
50.583	0	0.12	0.04	0.02	5.6	0.02	0.11	4.54	7.97	0.16	88.8	17.64	0	95.08	10.54	66.2	0.05	30.06	0.21	0.01	0.16	0.02	0	7.97	1.37	0	0	0.44	4.16	0.11	0	0	0.01	0	0	24	8.24	7.2	0.84	72.13	136.47	837.14	714.07	1052.43	945.28	876.56	768.97	1012.84	761.7
50.617	0	0.12	0.04	0.03	4.17	0.02	0.11	3.16	7.84	0.18	91.66	12.51	0	95.42	9.93	61.29	0.04	26.53	0.15	0.01	0.18	0.01	0	7.84	1.33	0	0	0.29	4.99	0.1	0	0	0.01	0	0	24	8.39	6.82	1.18	72.42	133.34	837.58	714.92	1052.62	945.71	878.82	770.32	1011.91	762.17
50.65	0	0.13	0.05	0.03	3.43	0.02	0.11	2.49	7.5	0.17	93.15	9.02	0	94.3	7.5	56.93	0.04	27.47	0.09	0.01	0.17	0.01	0	7.64	1.31	0	0	0.15	4.16	0.09	0	0	0.01	0	0	24	8.56	7.97	1.53	72.54	133.89	837.93	715.22	1052.55	945.41	879.05	770.31	1012.73	762.84
50.683	0	0.14	0.05	0.03	3.58	0.02	0.1	2.64	6.59	0.25	92.84	9.88	0	96.2	6.59	57.46	0.04	29.29	0.07	0.01	0.25	0.01	0	8.36	1.38	0	0	0.09	3.47	0.07	0	0	0.01	0	0	24	8.47	5.84	2.24	72.63	130.48	838.34	715.79	1052.54	945.33	881.61	770.95	1011.87	763.25
50.717	0	0.16	0.04	0.03	4.41	0.02	0.1	3.34	6.06	0.41	91.17	11.4	0	95.67	6.06	59.81	0.04	33.31	0.06	0.01	0.41	0.01	0	8.01	1.22	0	0	0.05	3.44	0.08	0	0	0.01	0	0	18	7.76	6.52	1.48	72.89	129.93	840.22	716.53	1053.1	944.54	882.4	771.75	1012.02	762.78
50.75	0	0.17	0.04	0.03	4.77	0.02	0.09	3.62	5.08	0.49	90.46	11.96	0	93.72	5.08	60.36	0.04	35.76	0.04	0	0.49	0.01	0	8.13	1.03	0	0	0.03	3.43	0.07	0	0	0.01	0	0	18	8.17	8.49	0.91	73.28	131.9	841.38	717.17	1052.13	942.91	880.98	772.11	1012.56	762.98
50.784	0	0.18	0.04	0.03	4.69	0.02	0.1	3.54	4.38	0.27	90.61	12.55	0	94.62	4.38	59.87	0.05	36.32	0.03	0	0.27	0	0	9.31	0.85	0	0	0.01	3.22	0.08	0	0	0.01	0	0	18	7.02	7.66	0.7	73.5	132.01	841.65	717.02	1051.52	941.69	880.51	771.2	1012.22	762.38
50.817	0	0.22	0.04	0.03	7.71	0.02	0.09	6.2	4.12	0.21	84.58	20.15	0	94.31	4.12	66.22	0.05	44.39	0.02	0	0.21	0	0	9.97	0.73	0	0	0.01	3.29	0.07	0	0	0.01	0	0	18	5.73	7.96	1.43	73.87	127.92	842.3	717.52	1050.47	940.05	883.07	770.62	1010.73	762.46
50.85	0	0.3	0.03	0.03	13	0.02	0.08	11.16	3.4	0.1	73.99	30.92	0	93.7	3.4	71.63	0.04	55.12	0.01	0	0.1	0	0	11.69	0.75	0	0	0.01	3.04	0.07	0	0	0.01	0	0	18	5.8	8.5	0.36	74.28	128.56	842.62	717.76	1048.72	938.87	880.96	769.67	1009.31	762.27
50.884	0	0.41	0.03	0.03	23.12	0.02	0.08	21.47	3.36	0.06	53.75	44.01	0	91.45	3.36	78.06	0.04	67.39	0.01	0	0.06	0	0	12.28	0.66	0	0	0.01	2.8	0.06	0	0	0	0	0	18	5.88	10.15	0.68	74.39	128.11	841.95	717.34	1047.82	938	880.76	769.27	1008.66	761.93
50.917	0	0.46	0.02	0.03	31.58	0.02	0.07	30.56	3.92	0.04	43.42	55.2	0	91.6	3.92	83.47	0.03	72.83	0.01	0	0.04	0	0	12.46	0.78	0	0	0.01	3.37	0.08	0	0	0	0	0	18	6.87	10.06	0.8	74.7	128.78	840.63	717.38	1045.44	936.72	878.71	769.77	1007.25	761.92
50.95	0	0.52	0.02	0.03	37.73	0.02	0.07	37.06	4.03	0.03	37.27	61.58	0	90.88	4.03	86.35	0.03	76.81	0.01	0	0.02	0	0	12.85	0.92	0	0	0.03	4.01	0.09	0	0	0	0	0	18	6.64	10.5	0.67	74.77	127.97	839.89	716.67	1044.78	935.92	878.33	769.49	1006	760.75
50.984	0	0.53	0.02	0.03	40.1	0.02	0.07	39.61	3.75	0.02	34.9	65.45	0	89.15	3.75	88.31	0.02	77.72	0.01	0	0.02	0	0	12.97	1.44	0	0	0.08	4.38	0.09	0.01	0	0	0	0	18	6.44	11.47	0.76	74.76	127.31	838.81	715.81	1043.58	934.67	877.65	768.9	1004.62	759.6
51.017	0	0.63	0.02	0.03	48.6	0.02	0.07	48.38	4.18	0.02	26.4	70.25	0	89.54	4.18	91.28	0.02	82.87	0.02	0	0.01	0	0	12.75	1.75	0	0	0.21	5.68	0.12	0.01	0	0	0	0	18	6.94	11.27	0.69	74.9	125.47	837.2	714.76	1042.9	935.13	877.35	767.99	1002.48	758.77
51.05	0	0.75	0.02	0.03	56.95	0.02	0.07	56.93	4.89	0.01	18.05	75.74	0	88.93	4.89	93.48	0.01	88.18	0.03	0	0.01	0	0	14.02	2.3	0	0	0.29	6.99	0.14	0.01	0	0	0	0	18	6.6	11.58	0.59	74.86	124.95	836.98	714.16	1042.86	934.59	877.41	767.62	1001.98	757.85
51.084	0	0.74	0.02	0.03	55.23	0.02	0.08	53.79	5.08	0.01	19.77	76.19	0	89.1	5.08	92.47	0.01	85.91	0.03	0	0.01	0	0	15.34	2.96	0	0	0.27	9.43	0.19	0.01	0	0	0	0	18	6.98	11.5	0.83	74.78	123.97	836.67	714.6	1042.32	934.55	877.74	768.59	1001.26	758.11
51.117	0	0.74	0.02	0.04	54.71	0.02	0.08	52.26	4.85	0.01	20.29	76.92	0	90.9	4.85	92.53	0.01	84.58	0.03	0	0	0	0	15.79	2.71	0	0	0.1	11.33	0.21	0.01	0	0	0	0	18	6.33	10.49	0.74	74.93	122.27	837.38	715.14	1042.44	934.54	878.89	768.71	1000.71	758.24
51.151	0	1	0.02	0.05	64.82	0.02	0.1	59.33	6.08	0.01	10.18	83.6	0	89.15	6.08	93.92	0.01	88.76	0.01	0	0	0	0	18.24	3.21	0	0.01	0.01	19.69	0.3	0.02	0	0	0	0	18	4.34	11.47	1.41	74.62	122.13	837.83	715.49	1042.5	934.39	879.78	766.94	1001.67	759.18
51.184	0	1.2	0.02	0.05	71.88	0.02	0.11	65.68	8.11	0.01	3.12	88.74	0	87.69	8.11	94.89	0.01	92.22	0.01	0	0	0	0	19.28	3.46	0	0.01	0.01	24.13	0.35	0.02	0	0	0	0	18	4.48	12.18	2.02	74.27	122.14	837.38	715.27	1042.01	933.56	879.93	767.2	1001.8	759.05
51.217	0	1.2	0.02	0.05	76.29	0.02	0.15	71.97	11.82	0.01	0	88.45	0	85.42	11.82	95.64	0.01	94.82	0.01	0	0	0	0	21.17	3.81	0	0.01	0.01	23.02	0.35	0.03	0	0	0	0	18	5.95	13.16	1.62	74.24	120.59	837.26	715	1042.01	933.45	880.37	768.61	1000.5	758.1
51.251	0	1.37	0.02	0.06	81.41	0.02	0.21	75.98	14.71	0	0	93.46	0	84.62	14.71	96.52	0	95.95	0.01	0	0	0	0	25.53	3.54	0	0.01	0.02	29.9	0.45	0.06	0	0	0	0	18	5.16	13.47	1.89	73.98	121.18	837.77	714.8	1041.67	932.06	880.4	767.65	1001.19	757.95
51.284	0	1.42	0.02	0.06	82.86	0.02	0.21	76.9	15.78	0.01	0	95.03	0	81.83	15.78	97.06	0	95.54	0.02	0	0.01	0	0	25.48	4	0	0.01	0.03	32.99	0.48	0.07	0	0	0	0	18	6.55	14.47	2.73	73.89	118.82	837.26	714.54	1040.4	931.09	881.46	767.53	999.91	758.17
51.317	0	1.65	0.02	0.08	85.59	0.02	0.26	77.87	16.75	0.01	0	97.52	0	77.4	16.75	97.74	0	95.16	0.02	0	0.01	0	0	28.12	4.21	0	0.01	0.03	41.3	0.54	0.09	0	0	0	0	18	6.2	15.84	2.81	73.28	119.38	837.63	714.39	1041.39	931.33	882.01	767.58	1001.01	758.06
51.351	0	2.24	0.02	0.13	88.46	0.02	0.23	78	15.72	0.01	0	99.15	0	80.67	15.72	98.49	0	95.38	0.02	0	0.01	0	0	27.39	4.1	0	0.01	0.03	54.07	0.79	0.17	0	0	0	0	18	6.97	14.86	3.13	73	117.1	836.64	713.54	1041.02	931.52	882.69	767.03	999.4	757.47
51.384	0	2.02	0.02	0.12	88.62	0.02	0.36	79.69	17.95	0.01	0	98.93	-2.39	86.71	17.95	98.9	0	95.25	0.04	0	0.01	0	0	33.2	6.68	0	0.01	0.06	50.72	0.7	0.18	0	0	0	0	18	4.55	12.62	3.01	72.08	120.04	834.88	711.91	1040.43	930.62	879.89	764.65	999.61	755.86
51.418	0	2.26	0.02	0.15	88.29	0.02	0.47	77.25	15.37	0.02	0	99.26	-4.36	80.27	15.37	99.11	0	94.16	0.06	0	0.02	0	0	39.82	7.8	0	0.01	0.19	55.25	0.7	0.27	0	0	0	0	18	5.53	14.98	4.43	71.7	121.72	833.51	711.04	1040.28	930.41	879.73	764.2	1001.21	756.55
51.451	0	2.28	0.02	0.16	86.93	0.02	0.56	74.99	12.49	0.02	0	99.2	-5.79	80.39	12.49	99.4	0	93.8	0.07	0	0.02	0	0	45.36	8.56	0	0.01	0.28	53.97	0.66	0.32	0	0	0	0	18	4.65	14.95	5.14	71.36	121.86	832.11	710.33	1039.87	930.41	879.41	763	1001.1	756.5
51.484	0	2.38	0.02	0.16	85.31	0.02	0.49	71.03	8.69	0.02	0	99.32	-4.93	76.14	8.69	99.5	0	92.59	0.1	0	0.02	0	0	46.89	6.25	0	0.01	0.36	55.79	0.74	0.35	0	0	0	0	18	4.65	16.2	6.1	71.24	122.31	831.11	709.64	1040.1	930.81	879.79	761.95	1002	757.12
51.518	0	2.49	0.02	0.17	85.39	0.02	0.63	70.46	7.53	0.02	0	99.38	-6.51	71.96	7.53	99.59	0	93.11	0.1	0	0.02	0	0	53.26	4.99	0	0.01	0.16	56.85	0.62	0.35	0	0	0	0	18	5.04	17.29	5.88	71.43	120.26	832.34	709.72	1041.2	930.6	881.79	763.17	1001.84	756.24
51.551	0	2.49	0.02	0.16	85.07	0.02	0.61	70.42	6.73	0.02	0	99.29	-6.22	75.61	6.73	99.59	0	93.98	0.12	0	0.02	0	0	53.38	4.44	0	0.01	0.1	55.2	0.53	0.41	0	0	0	0	18	6.61	16.34	5.9	71.73	119.79	832.95	709.75	1041.64	930.94	882.5	763.6	1002.09	756.58
51.584	0	2.5	0.02	0.15	84.53	0.02	0.57	69.83	5.92	0.01	0	99.22	-5.8	75.87	5.92	99.46	0	94.25	0.12	0	0.01	0	0	52.63	4.6	0	0	0.05	54.13	0.51	0.41	0	0	0	0	18	5.48	16.27	5.75	71.6	120.6	833.32	709.91	1041.45	930.4	882.05	762.88	1002.49	756.63
51.618	0	2.21	0.02	0.13	84.03	0.02	0.73	71.31	7.38	0.01	0	99.32	-7.3	70.99	7.38	99.34	0	94.71	0.12	0	0.01	0	0	56.02	4.64	0	0	0.04	49.09	0.43	0.52	0	0	0	0	18	5.88	17.53	5.55	71.72	121.39	833.44	709.62	1042.17	931.05	881.96	762.54	1003.22	756.74
51.651	0	1.74	0.02	0.11	80.12	0.02	0.68	66.74	7.05	0.01	0	99.27	-6.74	71.86	7.05	99.15	0	90.07	0.11	0	0.01	0	0	55.32	3.57	0	0	0.04	45.89	0.46	0.51	0.02	0	0	0	18	7.64	17.31	5.35	72.17	123.34	834.5	711.74	1040.87	930.71	880.74	764.77	1003.94	758.98
51.684	0	0.98	0.02	0.11	67.7	0.02	0.75	51.19	7.27	0.01	7.3	99.32	-7.3	80.38	7.27	98.43	0	74.87	0.16	0.01	0.01	0	0	56.9	3.5	0	0	0.04	44.45	0.58	0.6	3.65	0.01	0	0	18	9.94	14.95	5.74	72.88	124.3	836.31	714.03	1039.94	930.31	880.99	766.67	1005.19	761.97
51.718	0	0.39	0.02	0.11	41.91	0.02	0.84	24.94	8.32	0.01	33.09	99.23	-7.55	85.79	8.32	96.2	0	48.34	0.27	0.01	0.01	0	0	57.51	2.84	0	0	0.04	46.13	0.69	0.63	10.6	0.01	0	0	18	10.67	13.01	4.81	73.31	124.8	839.52	717.36	1041.38	932.29	882.09	769.95	1006.76	764.48
51.751	0	0.16	0.02	0.09	19.62	0.02	0.84	10.55	10.06	0.02	60.76	98.74	-6.97	94.89	10.06	92.56	0	25.36	0.39	0.02	0.01	0	0	55.04	2.53	0	0	0.04	41.08	0.71	0.57	55.56	0.01	0	0	18	8.69	7.4	4.64	73.35	128.93	843.78	720.17	1044.53	933.14	883.46	771.68	1012.31	767.04
51.785	0	0.08	0.02	0.07	8.41	0.02	0.92	4.6	9.62	0.04	83.19	98.07	-6.89	96.49	9.62	86.81	0	10.02	0.49	0.04	0.03	0.01	0	55.44	2.19	0	0	0.03	33.19	0.8	0.49	38.34	0.01	0	0	18	7.62	5.43	4.68	73.02	127.85	845.65	720.15	1047.33	935.19	886.25	769.56	1014.09	767.86
51.818	0	0.06	0.02	0.06	5.59	0.02	0.72	3.16	11.05	0.04	88.82	95.12	-4.68	97.1	11.05	82.03	0	3.79	0.28	0.04	0.01	0	0	48.27	1.51	0	0	0.02	29.3	1.01	0.44	4.86	0.01	0	0	18	7.1	4.45	5.33	72.52	130.5	847.21	719.14	1051.77	936.86	888.63	768.54	1019.13	768.23
51.851	0	0.06	0.03	0.05	4.97	0.02	0.51	2.85	12.02	0.03	90.05	90.45	-2.24	97.4	12.02	80.49	0	1.62	0.14	0.03	0.01	0	0	40.82	0.83	0	0	0.01	28.43	1.18	0.38	2.19	0.01	0	0	18	8.87	3.88	4.43	72.02	137.33	851.79	720.24	1058.1	940.52	889.93	769.85	1027.26	770.7
51.885	0	0.05	0.02	0.05	5.11	0.02	0.21	2.97	11.67	0.02	89.79	80.88	0	98.54	11.67	82.06	0	0.91	0.06	0.02	0	0	0	25.03	0.42	0	0.01	0.01	29.23	1.69	0.29	0.51	0.01	0	0	18	11.95	0.94	5.44	71.7	140.94	852.39	719.43	1062.5	943.55	891.74	770.92	1032.67	772.38
51.918	0	0.06	0.02	0.06	5.51	0.02	0.14	3.13	11.82	0.01	88.98	83.97	0	98.51	11.82	83.14	0	1.08	0.03	0.01	0	0	0	18.39	0.17	0	0	0.01	30.8	1.62	0.24	0.47	0.01	0	0	18	9.52	-1.04	4.23	71.02	140.66	856.12	720.37	1067.11	946.24	894.69	770.78	1035.34	772.15
51.951	0	0.06	0.02	0.06	7.3	0.02	0.09	4.05	11.43	0	85.39	92.2	0	98.06	11.63	88.73	0	1.85	0.02	0	0	0	0	11.43	0.08	0	0	0.01	35.34	1.84	0.2	0.74	0.01	0	0	18	8.71	-2.4	3.39	70.51	139.8	859.59	720.56	1072.41	949.33	898.55	770.73	1038.34	771.94
51.985	0	0.06	0.02	0.07	9.79	0.02	0.06	5.49	5.25	0	80.41	95.96	0	98.2	11.79	94.68	0	3.41	0.01	0	0	0	0	5.25	0.04	0	0	0.01	38.07	1.83	0.14	1.33	0.01	0	0	18	8.91	-2.01	4.23	70.13	139.48	860.84	720.37	1074.87	950.78	901.49	769.4	1040.92	773.3
52.018	0	0.07	0.02	0.08	13.67	0.02	0.06	7.34	3.97	0	72.66	97.93	0	97.59	14.07	97.62	0	5.69	0.01	0	0	0	0	3.97	0.03	0	0	0	43.68	1.76	0.14	0.17	0.01	0	0	18	9.45	-3.5	3.54	70.01	138.83	863.11	721.55	1076.78	952.27	903.12	770.7	1041.91	773.98
52.051	0	0.07	0.02	0.08	20.55	0.02	0.07	11.7	2.62	0	58.9	98.46	0	97.52	20.45	99.03	0	10.27	0.01	0	0	0	0	2.62	0.02	0	0	0.01	46.08	1.75	0.13	0.2	0.01	0	0	18	8.22	-3.64	3.5	69.71	139	866.16	722.45	1078.56	951.4	905.41	770.85	1044.37	774.36
52.085	0	0.08	0.02	0.08	31.91	0.02	0.1	18.85	1.4	0	43.09	99.14	0	96.8	30.01	99.54	0	13.32	0.02	0	0	0	0	1.4	0.01	0	0	0	52.88	2.08	0.09	0.32	0.01	0	0	18	6.89	-4.96	3.43	69.38	138.25	868.9	723.28	1080.42	951.19	907.98	770.72	1046.17	774.7
52.118	0	0.07	0.02	0.08	46.3	0.02	0.19	30.04	1.22	0	28.7	99.46	0	96.77	44.32	99.72	0	13.69	0.02	0	0	0	0	1.22	0.01	0	0	0	58.5	1.99	0.09	0.25	0.02	0	0	18	7.67	-5.01	3.49	69.52	137.03	870.6	723.73	1081.8	951.63	910.18	771.22	1047.15	775.26
52.152	0	0.08	0.02	0.09	62.38	0.02	0.32	42.39	0.66	0	12.62	99.77	0	95.82	56.47	99.8	0	14.44	0.03	0	0	0	0	0.66	0.01	0	0	0	69.3	1.92	0.06	0.22	0.02	0	0	18	6.61	-6.34	3.75	69.44	134.94	873.39	724.71	1083.45	951.43	913.67	770.94	1048.52	776
52.185	0	0.08	0.02	0.1	70.01	0.02	0.42	49.55	0.38	0	4.99	99.85	0	93.87	63.14	99.84	0	14.85	0.02	0	0	0	0	0.38	0.01	0	0	0	74.42	1.74	0.05	0.1	0.02	0	0	18	5.35	-8.35	3.36	69.17	132.41	876.63	725.66	1085.32	950.81	916.99	771.66	1049.35	775.6
52.218	0	0.08	0.02	0.09	72.78	0.02	0.49	53.87	0.37	0	2.22	99.84	-0.72	95.05	66.71	99.85	0	15.5	0.02	0	0	0	0	0.37	0.01	0	0	0	73.95	1.66	0.04	0.15	0.02	0	0	18	5.18	-7.22	2.9	69.09	133.46	881.06	726.92	1087.3	949.1	919.22	772.94	1052.64	775.97
52.252	0	0.09	0.02	0.11	78.05	0.02	0.57	57.69	0.2	0	0	99.92	-1.51	93.68	70.37	99.86	0	15.74	0.01	0	0	0	0	0.2	0.02	0	0	0	81.59	1.48	0.03	0.22	0.02	0	0	18	3.45	-8.52	3.09	68.56	131.56	884.61	726.91	1089.57	947.53	923.26	771.14	1054.73	775.83
52.285	0	0.08	0.02	0.1	76.75	0.02	0.61	57.19	0.24	0	0	99.89	-1.81	92.44	71.62	99.84	0	14.31	0.01	0	0	0	0	0.24	0.02	0	0	0	78.68	1.17	0.02	0.2	0.02	0	0	18	4.25	-9.48	2.4	68.53	131.31	886.88	726.74	1091.18	946.64	924.58	771.61	1055.84	775.38
52.318	0	0.08	0.02	0.1	73.37	0.02	0.52	52.14	0.23	0	1.63	99.88	-0.97	92.7	67.97	99.82	0	13.42	0.01	0	0	0	0	0.23	0.02	0	0	0	77.56	0.85	0.02	0.14	0.02	0	0	18	3.7	-9.3	2.57	68.46	131.78	887.88	726.21	1092.39	946.38	925.62	771.51	1057.38	774.13
52.352	0	0.09	0.02	0.12	65.65	0.02	0.31	40.31	0.25	0	9.35	99.88	0	90.47	56.67	99.77	0	13.68	0.01	0	0	0	0	0.25	0.03	0	0	0.01	77.66	0.46	0.01	0.14	0.02	0	0	18	3.36	-10.75	2.59	68.35	130.42	889.58	726.81	1093.1	946.01	927.5	771.56	1057.89	774.43
52.385	0	0.11	0.02	0.12	56.21	0.02	0.18	31.66	0.32	0	18.79	99.81	0	92.1	44.75	99.78	0	16.66	0	0	0	0	0	0.32	0.04	0	0	0.01	71.65	0.34	0.01	0.06	0.02	0	0	18	4.16	-9.72	3.34	68.24	130.33	890.7	725.79	1095.05	945.86	929.86	770.53	1060.14	774.4
52.419	0	0.13	0.02	0.11	56.78	0.02	0.17	33.33	0.46	0	18.22	99.75	0	93.04	42.39	99.82	0	20.95	0	0	0	0	0	0.46	0.05	0	0	0.01	68.07	0.2	0.01	0.01	0.01	0	0	18	5.14	-9.04	3.28	68.33	130.75	892.19	725.19	1096.93	946.07	931.3	770.02	1061.98	774.27
[truncated: 47,443 more rows]
[truncated: 4 more columns]
