# Supplementary material for: Exploring emotion recognition in patients with mild cognitive impairment and Alzheimer’s dementia undergoing a rehabilitation program
Source: PLoS One. 2025 Apr 24;20(4):e0322213. doi: 10.1371/journal.pone.0322213 (PMC12021228; doi:10.1371/journal.pone.0322213)
Supplement: S1 Data — (ZIP) [file pone.0322213.s003.zip › raw data1-10/No1 Creative activities.csv]

time stamp	face id	anger	contempt	disgust	fear	joy	sadness	surprise	sentimentality	confusion	neutral	engagement	valence	attention	inner brow raise	brow raise	brow furrow	eye widen	cheek raise	lid tighten	nose wrinkle	upper lip raise	dimpler	lip corner depressor	chin raise	lip pucker	lip stretch	lip press	mouth open	jaw drop	lip suck	eye closure	smile	smirk	blink	blink rate	pitch	yaw	roll	brightness	interocular distance	topleft_x	topleft_y	bottomright_x	bottomright_y	outer_right_eye_X	outer_right_eye_Y	outer_left_eye_X	outer_left_eye_Y
0.033	0	0.04	0.03	0.02	1.77	0.02	0.13	1.49	4.71	0.02	96.47	49.34	0.00	55.79	4.71	74.52	0.00	0.18	0.36	0.00	0.02	0.01	0.00	18.48	1.77	0.00	0.00	0.66	0.02	0.03	0.04	21.43	0.01	0.19	0.00		4.56	20.84	2.84	71.26	95.51	834.72	575.12	998.56	753.09	870.70	610.32	966.11	614.87
0.066	0	0.04	0.04	0.02	1.37	0.02	0.27	1.09	5.51	0.03	97.25	54.47	0.00	87.05	5.51	66.00	0.00	0.25	0.45	0.01	0.03	0.01	0.00	29.57	1.65	0.00	0.01	2.55	0.04	0.03	0.08	18.01	0.02	0.12	0.00		-2.88	12.47	5.98	70.20	102.83	835.55	573.99	996.89	742.62	869.02	612.04	971.84	610.65
0.100	0	0.05	0.04	0.02	1.06	0.02	0.89	0.79	3.52	0.05	97.88	81.32	-5.84	86.30	3.52	60.13	0.00	0.22	0.46	0.01	0.05	0.01	0.00	51.51	2.54	0.00	0.02	7.05	0.01	0.02	0.07	23.07	0.02	0.09	0.00		-2.49	12.80	6.64	70.42	103.79	837.83	573.83	997.86	740.16	870.77	612.21	974.55	610.68
0.133	0	0.06	0.05	0.03	0.97	0.02	0.68	0.70	3.16	0.05	98.07	69.16	-6.02	91.11	3.16	57.70	0.00	0.21	0.48	0.00	0.05	0.01	0.00	45.68	3.13	0.00	0.03	16.41	0.01	0.02	0.08	3.57	0.02	0.08	0.00		-3.29	10.37	4.72	70.13	105.38	839.34	573.25	999.45	740.84	869.91	610.85	975.27	609.28
0.166	0	0.09	0.05	0.03	0.85	0.02	1.10	0.60	3.17	0.06	97.79	75.71	-14.07	92.68	3.17	53.81	0.00	0.21	0.54	0.01	0.06	0.01	0.00	53.68	3.25	0.00	0.04	39.47	0.01	0.02	0.08	6.69	0.02	0.07	0.00		-3.56	9.31	5.29	70.25	105.48	840.87	573.41	1000.23	739.93	871.45	610.50	976.93	609.79
0.200	0	0.09	0.05	0.03	0.85	0.02	1.42	0.59	3.20	0.05	97.16	81.94	-14.98	93.21	3.20	53.66	0.00	0.18	0.51	0.01	0.05	0.02	0.00	58.49	2.97	0.00	0.04	36.40	0.01	0.02	0.06	7.15	0.02	0.08	0.00		-3.63	8.90	5.33	70.31	105.87	841.71	573.16	1000.85	739.46	872.02	609.98	977.89	609.69
0.233	0	0.08	0.05	0.03	0.93	0.02	1.32	0.66	2.95	0.03	97.36	85.08	-13.27	93.25	2.95	56.66	0.00	0.18	0.40	0.00	0.03	0.02	0.00	58.34	2.77	0.00	0.03	29.44	0.01	0.03	0.05	8.56	0.02	0.07	0.00		-4.52	8.87	5.49	70.12	106.07	843.21	573.69	1001.86	739.10	873.31	610.25	979.38	610.09
0.266	0	0.07	0.04	0.03	0.99	0.02	1.28	0.72	2.78	0.02	97.44	87.28	-11.70	91.57	2.78	58.78	0.00	0.21	0.35	0.00	0.02	0.01	0.00	58.53	2.93	0.00	0.03	22.28	0.01	0.03	0.05	13.79	0.02	0.06	0.00		-2.04	10.07	5.04	70.86	105.05	845.58	574.76	1002.86	739.33	875.14	611.78	980.18	610.90
0.300	0	0.07	0.05	0.03	0.91	0.02	1.33	0.65	2.06	0.02	97.33	86.24	-12.74	93.80	2.06	56.98	0.00	0.23	0.34	0.00	0.02	0.02	0.00	59.19	3.27	0.00	0.06	26.19	0.01	0.03	0.05	21.36	0.02	0.05	0.00		-1.54	8.42	5.45	71.18	106.58	845.90	574.93	1002.04	738.26	874.47	611.00	981.04	611.89
0.333	0	0.07	0.04	0.03	1.03	0.02	1.12	0.76	1.71	0.02	97.75	88.46	-13.02	93.87	1.71	61.10	0.00	0.23	0.35	0.00	0.02	0.02	0.00	57.59	3.11	0.00	0.07	30.34	0.01	0.04	0.06	16.15	0.02	0.05	0.00		-3.07	8.36	5.78	70.64	107.24	845.50	574.82	1001.69	737.48	874.06	610.81	981.30	611.71
0.367	0	0.07	0.04	0.03	1.09	0.02	0.83	0.82	1.71	0.02	97.81	85.62	-11.52	93.04	1.71	62.87	0.00	0.24	0.60	0.00	0.02	0.10	0.00	52.67	2.35	0.00	0.07	32.44	0.01	0.04	0.07	17.50	0.02	0.05	0.00		-4.04	9.04	5.66	70.35	106.95	846.14	575.30	1001.99	737.70	874.59	610.67	981.53	612.05
0.400	0	0.07	0.04	0.03	1.23	0.03	0.71	0.95	1.42	0.02	97.54	87.75	-10.34	94.32	1.42	66.67	0.00	0.27	0.72	0.00	0.02	0.13	0.00	51.17	2.01	0.00	0.07	30.43	0.02	0.05	0.08	22.26	0.03	0.04	0.00		-3.87	7.95	5.52	70.51	105.94	846.73	575.86	1001.63	737.54	875.02	610.89	980.95	612.31
0.433	0	0.06	0.03	0.03	1.51	0.03	0.60	1.22	1.28	0.02	96.98	91.62	-9.36	94.21	1.28	72.98	0.00	0.29	0.83	0.00	0.02	0.09	0.00	50.12	1.96	0.00	0.08	28.18	0.01	0.05	0.09	40.74	0.03	0.05	0.00		-0.99	8.05	5.67	71.17	105.24	846.47	574.95	1000.91	736.62	874.98	610.53	980.22	611.83
0.467	0	0.05	0.03	0.03	1.74	0.03	0.52	1.46	1.04	0.02	96.52	93.65	-8.13	94.23	0.98	77.61	0.00	0.32	1.04	0.00	0.02	0.09	0.00	49.22	1.87	0.00	0.09	24.98	0.01	0.05	0.10	26.59	0.04	0.04	0.00		-5.61	8.03	5.80	70.07	107.38	847.27	575.65	1002.01	736.50	875.06	610.12	982.42	612.27
0.500	0	0.05	0.03	0.03	1.93	0.03	0.53	1.67	1.08	0.02	96.13	95.38	-9.99	93.52	0.99	80.82	0.00	0.32	1.08	0.01	0.02	0.05	0.00	50.18	2.17	0.00	0.13	31.46	0.01	0.06	0.10	37.18	0.04	0.06	0.00		-0.43	8.66	4.77	71.10	106.81	847.13	574.97	1001.57	736.89	874.19	610.94	981.00	611.48
0.533	0	0.05	0.03	0.03	1.93	0.03	0.54	1.66	0.94	0.02	96.15	95.64	-9.86	93.28	0.86	80.89	0.00	0.26	0.94	0.01	0.02	0.03	0.00	50.87	2.08	0.00	0.14	29.75	0.01	0.06	0.10	15.78	0.04	0.08	0.00		-4.19	8.85	5.52	70.52	109.19	847.95	575.51	1002.77	736.34	874.72	610.79	983.91	612.28
0.567	0	0.05	0.02	0.03	2.16	0.03	0.61	1.92	1.03	0.02	95.69	97.39	-10.14	92.32	1.02	84.22	0.00	0.23	1.03	0.01	0.02	0.02	0.00	54.14	2.06	0.00	0.15	26.13	0.01	0.07	0.10	66.94	0.04	0.09	0.00		-0.61	9.57	4.75	70.80	104.78	847.39	575.39	1001.06	736.62	875.01	611.29	979.79	611.40
0.600	0	0.05	0.02	0.03	2.03	0.03	0.53	1.78	0.84	0.02	95.94	96.27	-9.16	93.41	0.84	82.56	0.00	0.22	0.81	0.01	0.02	0.01	0.00	51.22	2.05	0.00	0.15	26.01	0.01	0.07	0.10	14.72	0.04	0.09	0.00		-4.57	8.74	5.38	70.08	110.03	847.38	576.23	1001.70	736.38	873.39	611.32	983.41	612.89
0.633	0	0.04	0.02	0.03	2.07	0.03	0.38	1.82	0.74	0.01	95.87	94.46	-4.03	92.82	0.74	83.25	0.00	0.20	0.70	0.00	0.01	0.01	0.00	45.37	1.88	0.00	0.13	12.44	0.01	0.09	0.10	47.70	0.04	0.07	0.00		-1.79	9.20	4.75	70.47	108.70	847.94	577.21	1001.47	737.59	873.64	612.65	982.34	613.67
0.667	0	0.04	0.02	0.03	2.10	0.03	0.28	1.86	0.87	0.02	95.81	91.79	-1.28	93.73	0.87	83.58	0.00	0.21	0.77	0.00	0.02	0.00	0.00	39.80	1.70	0.00	0.11	9.03	0.01	0.12	0.10	88.90	0.05	0.06	0.00		-1.02	8.47	4.65	70.70	107.92	848.09	578.65	999.50	737.43	873.01	612.83	980.90	615.27
0.700	0	0.03	0.02	0.02	2.27	0.02	0.24	2.05	0.83	0.01	95.46	91.75	0.00	91.88	0.83	86.04	0.00	0.23	0.49	0.00	0.01	0.00	0.00	37.28	1.33	0.00	0.09	5.27	0.01	0.11	0.08	98.19	0.04	0.05	0.00		-0.03	9.87	3.78	70.73	104.81	847.88	579.12	997.96	737.44	872.91	613.34	977.71	614.70
0.734	0	0.04	0.02	0.02	2.12	0.02	0.19	1.89	0.93	0.02	95.75	86.11	0.00	92.46	0.93	83.85	0.00	0.26	0.46	0.00	0.02	0.00	0.00	32.18	1.35	0.00	0.09	7.64	0.01	0.12	0.10	99.69	0.05	0.06	0.00		-0.43	9.47	5.06	70.77	106.38	847.01	579.52	997.14	737.32	872.40	612.73	978.72	616.56
0.767	0	0.04	0.03	0.02	1.88	0.02	0.16	1.62	0.93	0.01	96.24	76.95	0.00	92.55	0.93	80.14	0.00	0.28	0.40	0.00	0.01	0.00	0.00	28.19	0.87	0.00	0.07	5.84	0.02	0.11	0.09	99.49	0.06	0.05	0.00		-0.80	9.40	4.45	70.59	107.79	846.73	580.24	995.40	736.31	870.21	613.34	977.95	616.68
0.800	0	0.04	0.03	0.02	1.80	0.02	0.15	1.53	0.98	0.03	96.41	72.57	0.00	84.52	0.98	78.63	0.00	0.31	0.42	0.00	0.03	0.00	0.00	26.81	0.82	0.00	0.08	7.23	0.02	0.10	0.09	95.45	0.06	0.04	0.00		-1.52	13.51	3.76	69.20	96.88	843.77	580.85	987.67	732.93	869.57	613.21	966.44	614.38
0.834	0	0.04	0.03	0.02	1.66	0.02	0.14	1.39	0.95	0.04	96.67	63.33	0.00	90.61	0.95	76.26	0.00	0.39	0.55	0.00	0.04	0.01	0.00	23.88	0.71	0.00	0.07	8.04	0.02	0.08	0.07	93.76	0.07	0.04	1.00		-1.53	10.66	4.07	70.09	105.99	841.78	579.15	987.24	732.14	864.23	610.93	970.15	614.81
0.867	0	0.04	0.03	0.02	1.75	0.03	0.13	1.48	1.02	0.05	96.50	66.30	0.00	90.29	1.02	77.74	0.00	0.39	0.59	0.00	0.05	0.01	0.00	24.02	0.69	0.00	0.07	5.37	0.02	0.08	0.07	55.89	0.07	0.04	0.00		1.57	10.85	4.01	70.72	105.83	841.54	579.74	985.78	731.87	863.41	611.94	969.17	615.67
0.900	0	0.04	0.03	0.02	1.87	0.03	0.13	1.60	0.87	0.07	96.26	70.48	0.00	88.45	0.87	79.83	0.00	0.43	0.60	0.00	0.07	0.01	0.00	24.33	0.64	0.00	0.07	4.44	0.02	0.07	0.06	57.00	0.07	0.04	0.00		4.15	11.82	3.36	71.23	104.94	840.53	579.39	983.26	730.33	861.54	612.51	966.46	614.64
0.934	0	0.04	0.03	0.02	1.74	0.02	0.13	1.47	0.73	0.05	96.51	66.42	0.00	89.88	0.73	77.90	0.00	0.40	0.42	0.00	0.05	0.01	0.00	23.93	0.55	0.00	0.07	2.06	0.02	0.06	0.04	98.20	0.06	0.04	0.00		3.60	11.08	2.42	71.96	104.40	839.06	579.14	980.82	729.78	859.05	611.41	963.42	613.76
0.967	0	0.04	0.03	0.02	1.40	0.02	0.18	1.12	0.78	0.07	97.19	60.84	0.00	87.70	0.78	71.24	0.00	0.41	0.49	0.00	0.07	0.01	0.00	27.58	0.57	0.00	0.07	1.76	0.02	0.06	0.04	98.32	0.06	0.06	0.00		0.90	12.18	3.69	71.82	96.74	834.09	577.68	973.78	726.24	857.80	608.13	954.47	611.74
1.000	0	0.04	0.03	0.02	1.34	0.02	0.17	1.06	0.97	0.10	97.32	55.19	0.00	88.47	0.97	69.62	0.00	0.46	0.54	0.00	0.10	0.02	0.00	26.31	0.54	0.00	0.09	3.49	0.02	0.06	0.03	97.76	0.06	0.06	0.00		0.05	11.81	2.74	72.18	101.92	830.71	574.55	974.88	727.58	853.39	606.50	955.28	608.88
1.034	0	0.05	0.03	0.02	1.36	0.03	0.13	1.07	1.07	0.07	97.29	44.01	0.00	88.74	1.07	69.78	0.00	0.50	0.64	0.00	0.07	0.03	0.00	20.56	0.57	0.00	0.12	9.16	0.03	0.07	0.03	39.28	0.06	0.11	0.00		2.13	11.68	2.76	72.80	107.17	826.97	572.00	974.98	728.68	849.03	606.08	956.19	607.49
1.067	0	0.05	0.03	0.02	1.61	0.03	0.13	1.33	1.11	0.11	96.78	61.77	0.00	91.48	1.11	74.90	0.00	0.57	0.96	0.01	0.11	0.04	0.00	22.06	0.57	0.00	0.12	24.40	0.03	0.09	0.03	14.71	0.06	0.15	0.00		-0.55	10.13	2.23	71.94	100.94	824.23	572.07	969.09	725.69	847.28	604.96	948.22	605.46
1.101	0	0.08	0.03	0.02	1.70	0.03	0.12	1.42	1.31	0.08	96.59	94.01	-4.32	89.02	1.31	76.27	0.00	0.62	0.99	0.01	0.08	0.03	0.00	21.11	0.65	0.00	0.18	51.32	0.04	0.10	0.03	4.68	0.06	0.20	0.00		1.91	11.54	2.48	72.51	105.58	821.43	571.01	967.49	724.95	843.05	606.02	948.63	604.98
1.134	0	0.08	0.03	0.02	1.84	0.03	0.12	1.56	1.81	0.09	96.33	96.12	-5.65	90.25	1.81	77.86	0.00	0.80	0.96	0.01	0.09	0.03	0.01	21.88	0.64	0.00	0.21	55.43	0.04	0.11	0.03	1.64	0.06	0.23	0.00		1.30	10.87	2.25	72.45	107.80	815.51	570.46	963.10	725.67	836.61	606.15	944.39	604.43
1.167	0	0.07	0.03	0.02	1.98	0.03	0.12	1.72	2.08	0.16	96.05	94.38	-4.07	85.23	2.08	79.76	0.00	0.88	1.27	0.02	0.16	0.03	0.04	21.92	0.67	0.00	0.26	48.67	0.04	0.13	0.03	0.31	0.07	0.39	0.00		1.32	13.23	2.47	72.06	107.87	812.60	567.99	962.55	725.41	835.10	604.80	942.93	602.16
1.201	0	0.05	0.03	0.02	2.25	0.03	0.13	2.01	2.44	0.13	95.51	85.81	-1.33	87.78	2.44	83.07	0.00	1.09	1.30	0.04	0.13	0.01	0.04	24.48	0.68	0.00	0.25	32.66	0.03	0.17	0.03	0.58	0.08	0.46	0.00		-0.53	12.14	1.93	71.72	107.14	809.71	568.15	958.55	724.81	831.52	603.56	938.64	601.84
1.234	0	0.04	0.02	0.02	2.41	0.03	0.12	2.20	2.24	0.15	95.18	76.62	0.00	85.23	2.24	85.11	0.00	1.35	1.18	0.05	0.15	0.01	0.07	22.81	0.63	0.00	0.26	22.99	0.03	0.20	0.03	0.78	0.08	0.47	0.00		-1.50	13.24	1.61	70.83	104.14	803.13	567.22	952.87	724.84	826.64	603.35	930.73	599.93
1.267	0	0.04	0.02	0.02	2.71	0.03	0.11	2.56	1.85	0.15	94.57	81.47	0.00	88.16	1.85	89.28	0.00	1.30	1.19	0.06	0.15	0.01	0.07	22.48	0.51	0.00	0.20	13.10	0.02	0.24	0.03	0.18	0.08	0.46	0.00		-2.66	11.96	1.92	70.87	109.24	801.41	567.20	951.56	724.43	822.83	603.05	932.04	600.62
1.301	0	0.03	0.02	0.02	2.97	0.03	0.12	2.89	1.81	0.14	94.07	88.31	0.00	86.74	1.81	92.07	0.00	1.30	1.46	0.10	0.14	0.01	0.02	26.42	0.51	0.00	0.16	11.96	0.02	0.43	0.03	0.11	0.09	0.37	0.00		-1.75	12.61	1.89	70.54	109.09	799.18	567.99	949.33	725.35	820.67	604.13	929.73	601.49
1.334	0	0.04	0.02	0.02	2.99	0.03	0.11	2.92	1.58	0.09	94.02	87.53	0.00	89.02	1.58	92.45	0.00	1.38	0.91	0.08	0.09	0.00	0.00	25.13	0.46	0.00	0.12	15.94	0.02	0.50	0.04	0.04	0.08	0.28	0.00		-0.19	11.54	1.58	70.17	111.25	793.39	569.25	944.14	727.45	813.82	605.99	925.03	603.08
1.368	0	0.03	0.02	0.02	3.10	0.02	0.11	3.08	1.25	0.06	93.80	89.33	0.00	90.32	1.25	93.78	0.00	1.48	0.52	0.05	0.06	0.00	0.00	26.01	0.37	0.00	0.06	7.95	0.02	0.72	0.04	0.14	0.08	0.20	0.00		-1.71	10.84	2.12	68.93	111.63	789.10	568.42	941.89	728.41	810.81	605.15	922.41	602.74
1.401	0	0.03	0.02	0.02	3.16	0.02	0.09	3.20	1.04	0.07	93.61	86.66	0.00	90.95	1.04	94.76	0.00	1.37	0.49	0.04	0.07	0.00	0.00	21.85	0.30	0.00	0.04	2.96	0.01	0.97	0.05	0.33	0.08	0.17	0.00		-1.88	10.46	1.59	67.82	111.24	787.47	569.41	940.37	729.58	808.98	606.63	920.16	603.05
1.434	0	0.03	0.02	0.02	3.37	0.02	0.08	3.46	1.12	0.08	93.09	86.79	0.00	87.37	1.12	96.23	0.00	1.70	0.30	0.02	0.08	0.00	0.00	20.54	0.35	0.00	0.04	1.63	0.01	1.04	0.05	0.06	0.08	0.11	0.00		-2.97	12.33	1.83	66.99	110.56	785.52	570.67	938.57	730.75	807.68	607.64	918.19	604.25
1.468	0	0.03	0.02	0.02	3.53	0.02	0.06	3.81	1.21	0.16	92.37	84.10	0.00	91.06	1.21	97.46	0.00	1.84	0.36	0.02	0.16	0.01	0.00	16.60	0.48	0.00	0.03	1.16	0.01	2.03	0.07	0.11	0.09	0.12	0.00		-5.02	10.40	2.20	66.56	112.12	782.48	571.13	937.26	732.43	805.02	608.10	917.10	604.96
1.501	0	0.03	0.02	0.02	3.65	0.02	0.06	3.97	1.25	0.13	92.06	83.46	0.00	92.64	1.25	98.59	0.00	1.75	0.43	0.01	0.13	0.00	0.00	14.89	0.52	0.00	0.02	1.38	0.01	1.96	0.08	0.18	0.09	0.08	0.00		-9.21	9.34	1.70	65.82	110.19	781.16	571.75	933.12	730.07	802.77	606.36	912.94	604.34
1.534	0	0.03	0.02	0.02	3.68	0.02	0.06	3.98	1.30	0.11	92.03	82.84	0.00	90.86	1.30	98.75	0.00	1.79	0.40	0.01	0.11	0.00	0.00	14.17	0.62	0.00	0.02	2.94	0.01	1.79	0.08	0.07	0.09	0.06	0.00		-6.02	10.52	2.19	66.27	113.18	780.93	571.93	933.25	730.18	801.71	608.03	914.85	605.45
1.568	0	0.03	0.02	0.02	3.68	0.02	0.05	3.95	1.08	0.10	92.10	81.45	0.00	91.59	1.08	98.88	0.00	1.88	0.40	0.01	0.10	0.00	0.00	12.87	0.80	0.00	0.02	4.46	0.01	1.56	0.09	0.12	0.11	0.05	0.00		-6.10	10.06	2.23	66.13	113.51	780.34	572.47	932.87	730.88	801.08	608.60	914.57	606.07
1.601	0	0.03	0.02	0.02	3.71	0.02	0.05	3.96	1.22	0.07	92.09	81.73	0.00	91.98	1.22	99.13	0.00	1.73	0.33	0.01	0.07	0.00	0.00	12.84	0.91	0.00	0.03	4.45	0.01	1.38	0.09	0.51	0.11	0.04	0.00		-6.84	9.80	1.93	66.02	113.66	780.05	573.26	932.82	731.84	800.57	609.58	914.19	606.41
1.634	0	0.03	0.02	0.02	3.65	0.02	0.05	3.88	1.16	0.10	92.23	80.33	0.00	91.50	1.16	99.23	0.00	1.31	0.36	0.01	0.10	0.00	0.00	11.61	1.03	0.00	0.03	5.30	0.01	1.30	0.11	2.83	0.11	0.05	0.00		-6.77	10.12	1.93	66.09	113.60	780.39	574.38	934.08	734.00	801.41	610.93	914.96	607.65
1.668	0	0.03	0.02	0.02	3.60	0.02	0.04	3.80	0.91	0.14	92.40	77.27	0.00	92.13	0.91	99.32	0.00	1.07	0.37	0.01	0.14	0.00	0.00	9.24	1.17	0.00	0.04	5.69	0.01	1.13	0.13	90.54	0.12	0.05	0.00		-9.43	9.70	2.72	65.95	113.50	781.18	576.55	934.11	734.76	802.54	611.62	916.04	610.17
1.701	0	0.03	0.02	0.02	3.53	0.02	0.04	3.67	0.93	0.16	92.65	76.98	0.00	88.76	0.93	99.05	0.00	0.78	0.34	0.01	0.16	0.00	0.00	9.30	1.34	0.00	0.04	5.05	0.00	0.84	0.12	98.99	0.11	0.05	0.00		-7.91	11.67	2.55	65.80	112.06	780.58	577.22	935.40	738.11	803.50	612.98	915.54	611.08
1.735	0	0.03	0.02	0.02	3.48	0.02	0.04	3.58	0.71	0.20	92.84	76.42	0.00	90.70	0.71	99.03	0.00	0.66	0.27	0.01	0.20	0.00	0.00	8.94	1.08	0.00	0.04	3.17	0.01	0.56	0.12	99.37	0.11	0.04	0.00		-5.58	10.61	2.67	66.28	108.03	779.53	578.59	930.46	736.86	802.53	612.31	910.56	612.82
1.768	0	0.03	0.02	0.02	3.45	0.02	0.04	3.51	0.71	0.15	92.98	76.84	0.00	87.64	0.71	98.81	0.00	0.56	0.32	0.01	0.15	0.00	0.00	9.44	1.40	0.00	0.04	3.11	0.01	0.39	0.13	99.20	0.11	0.04	0.00		-7.21	12.21	4.72	65.44	111.47	777.14	577.00	934.47	739.95	803.51	612.79	914.98	613.09
1.801	0	0.03	0.02	0.03	3.43	0.02	0.05	3.47	0.57	0.11	93.06	78.94	0.00	93.10	0.57	98.70	0.00	0.59	0.38	0.01	0.11	0.00	0.00	11.07	2.27	0.00	0.05	4.74	0.01	0.32	0.12	70.11	0.12	0.03	0.00		-8.58	8.99	3.85	65.07	112.28	778.02	577.27	936.38	741.73	803.66	612.84	915.93	612.74
1.835	0	0.03	0.02	0.03	3.41	0.03	0.05	3.44	0.53	0.07	93.13	78.27	0.00	93.03	0.53	98.58	0.00	0.61	0.50	0.01	0.07	0.01	0.00	10.70	3.11	0.00	0.05	5.39	0.01	0.21	0.12	26.83	0.13	0.01	1.00		-7.88	9.04	4.52	65.15	111.38	778.38	576.93	937.99	742.55	805.66	613.14	917.04	612.91
1.868	0	0.03	0.02	0.03	3.40	0.03	0.05	3.41	0.76	0.07	93.17	80.39	0.00	95.54	0.55	98.44	0.00	0.59	0.76	0.01	0.07	0.02	0.00	12.45	4.28	0.00	0.04	7.40	0.01	0.20	0.13	72.63	0.13	0.01	0.00		-8.09	6.68	3.63	65.19	113.25	779.94	578.23	937.98	742.70	804.70	613.42	917.95	613.93
1.901	0	0.03	0.02	0.03	3.47	0.03	0.05	3.49	0.74	0.08	93.02	80.27	0.00	93.86	0.74	98.62	0.00	0.84	0.74	0.01	0.08	0.02	0.00	12.18	5.02	0.00	0.03	8.42	0.01	0.15	0.13	75.88	0.14	0.00	0.00		-5.57	8.37	5.09	65.40	112.29	778.06	576.20	941.51	746.54	807.31	613.06	919.61	614.00
1.935	0	0.03	0.02	0.03	3.53	0.03	0.06	3.56	0.89	0.09	92.89	83.66	0.00	94.16	0.89	98.66	0.00	1.17	0.66	0.01	0.09	0.01	0.00	15.00	6.35	0.00	0.03	4.07	0.01	0.09	0.12	58.25	0.15	0.00	0.00		-4.97	8.10	4.39	65.47	114.83	778.34	575.02	944.14	747.93	806.94	613.14	921.77	612.79
1.968	0	0.03	0.02	0.03	3.61	0.03	0.06	3.65	1.02	0.08	92.70	83.84	0.00	94.13	1.02	98.97	0.00	1.38	0.50	0.01	0.08	0.01	0.00	14.85	6.20	0.00	0.03	2.98	0.01	0.08	0.11	70.03	0.15	0.00	0.00		-4.84	8.12	4.11	65.56	115.58	779.16	574.53	945.52	748.64	807.44	611.97	923.02	612.79
2.001	0	0.03	0.02	0.03	3.61	0.03	0.07	3.64	1.29	0.08	92.71	83.94	0.00	94.48	1.29	98.69	0.00	1.36	0.42	0.01	0.08	0.01	0.00	15.22	8.28	0.00	0.03	2.76	0.01	0.06	0.10	68.06	0.15	0.01	0.00		-4.37	7.80	4.43	65.89	114.47	780.35	574.17	946.40	747.82	809.28	611.91	923.75	612.38
2.035	0	0.03	0.02	0.03	3.59	0.02	0.08	3.62	1.26	0.07	92.75	87.21	0.00	93.82	1.26	98.69	0.00	1.27	0.38	0.01	0.07	0.01	0.00	18.53	7.67	0.00	0.04	3.12	0.01	0.04	0.10	56.64	0.14	0.04	0.00		-4.03	8.40	4.68	65.88	115.00	780.55	573.54	948.09	748.62	810.22	611.86	925.21	612.18
2.068	0	0.03	0.02	0.03	3.60	0.02	0.08	3.63	1.51	0.04	92.74	87.37	0.00	94.45	1.51	98.78	0.00	1.00	0.36	0.01	0.04	0.00	0.00	18.62	6.08	0.00	0.04	5.76	0.01	0.04	0.10	51.77	0.14	0.06	0.00		-3.44	7.83	4.64	66.35	114.34	781.54	572.85	948.84	748.04	811.35	611.01	925.68	611.57
2.102	0	0.03	0.02	0.03	3.64	0.03	0.08	3.69	1.99	0.04	92.62	88.62	0.00	93.86	1.99	98.81	0.00	0.89	0.42	0.00	0.04	0.01	0.00	20.06	4.41	0.00	0.03	11.42	0.01	0.03	0.08	58.57	0.14	0.08	0.00		-1.24	8.36	4.18	67.05	114.51	782.81	572.57	950.41	748.47	812.29	611.91	926.80	611.16
2.135	0	0.03	0.02	0.03	3.63	0.03	0.09	3.67	2.00	0.04	92.66	89.15	0.00	94.42	2.00	98.71	0.00	0.87	0.48	0.00	0.04	0.00	0.00	20.83	2.98	0.00	0.03	10.16	0.01	0.02	0.07	66.87	0.14	0.11	0.00		-1.80	7.86	3.81	67.09	114.95	783.45	571.71	951.67	748.19	812.68	611.44	927.63	609.88
2.168	0	0.03	0.02	0.03	3.57	0.03	0.08	3.60	1.90	0.04	92.79	88.74	0.00	93.68	1.90	98.52	0.00	0.68	0.69	0.01	0.04	0.00	0.00	20.50	2.65	0.00	0.04	14.01	0.01	0.02	0.06	66.16	0.15	0.17	0.00		-3.02	8.52	4.05	66.91	114.03	784.41	571.29	951.94	746.69	813.97	610.60	927.99	609.17
2.202	0	0.03	0.02	0.03	3.56	0.03	0.11	3.59	1.96	0.06	92.81	92.15	0.00	92.36	1.96	98.56	0.00	0.53	0.81	0.01	0.06	0.00	0.00	25.42	2.65	0.00	0.05	17.38	0.02	0.02	0.06	67.98	0.16	0.26	0.00		-2.55	9.54	4.33	67.19	114.14	785.02	571.15	952.42	746.34	814.73	610.45	928.87	609.37
2.235	0	0.03	0.02	0.03	3.50	0.03	0.10	3.53	1.64	0.07	92.95	91.49	0.00	93.50	1.64	98.43	0.00	0.50	0.71	0.01	0.07	0.00	0.00	24.47	2.24	0.00	0.05	13.35	0.02	0.02	0.06	59.42	0.15	0.27	0.00		-2.31	8.67	4.10	67.47	114.64	785.73	570.89	953.25	746.53	815.04	609.93	929.68	609.25
2.268	0	0.03	0.02	0.02	3.48	0.03	0.09	3.50	1.30	0.08	93.00	90.55	0.00	93.01	1.30	98.61	0.00	0.45	0.61	0.01	0.08	0.00	0.00	22.84	1.32	0.00	0.05	7.42	0.02	0.02	0.05	49.21	0.16	0.27	0.00		-1.27	9.06	3.54	67.72	112.89	786.43	570.12	954.34	746.56	816.30	610.30	929.16	607.73
2.302	0	0.03	0.02	0.02	3.46	0.03	0.08	3.47	1.31	0.07	93.06	88.18	0.00	93.95	1.31	98.45	0.00	0.41	0.43	0.01	0.07	0.00	0.00	19.90	0.88	0.00	0.04	2.88	0.01	0.02	0.05	62.85	0.14	0.26	0.00		-1.55	8.29	3.82	67.96	113.74	787.38	570.17	954.79	745.84	816.81	609.90	930.54	608.06
2.335	0	0.02	0.02	0.02	3.46	0.02	0.07	3.47	1.27	0.06	93.06	87.54	0.00	94.33	1.27	98.45	0.00	0.43	0.37	0.01	0.06	0.01	0.00	19.14	0.53	0.00	0.03	0.78	0.01	0.02	0.05	75.27	0.14	0.23	0.00		-1.42	7.94	3.70	68.13	114.34	788.12	570.21	955.42	745.89	817.10	609.77	931.43	608.22
2.369	0	0.02	0.02	0.02	3.45	0.02	0.06	3.45	1.04	0.05	93.09	84.39	0.00	93.95	1.04	98.63	0.00	0.39	0.37	0.01	0.05	0.00	0.00	15.70	0.37	0.00	0.03	0.42	0.01	0.01	0.04	72.83	0.12	0.18	0.00		-0.93	8.29	3.37	68.41	116.83	789.14	570.53	956.37	745.80	816.60	610.76	933.41	608.43
2.402	0	0.02	0.02	0.02	3.47	0.02	0.06	3.49	0.99	0.04	93.02	83.62	0.00	93.94	0.99	98.95	0.00	0.37	0.40	0.01	0.04	0.00	0.00	14.67	0.27	0.00	0.03	0.42	0.01	0.01	0.03	73.73	0.12	0.13	0.00		-0.56	8.30	2.98	68.51	117.04	790.00	570.59	957.22	746.12	817.01	610.92	934.01	608.33
2.435	0	0.02	0.02	0.02	3.44	0.03	0.05	3.44	0.77	0.03	93.11	82.64	0.00	94.92	0.77	98.86	0.00	0.34	0.47	0.01	0.03	0.00	0.00	13.89	0.19	0.00	0.02	0.36	0.01	0.01	0.03	78.37	0.12	0.08	0.00		-0.59	7.36	3.26	68.60	115.31	790.35	570.88	957.10	746.23	818.17	610.54	933.47	608.78
2.469	0	0.02	0.02	0.02	3.39	0.03	0.05	3.39	0.71	0.04	93.21	81.82	0.00	95.40	0.71	98.59	0.00	0.29	0.67	0.01	0.04	0.01	0.00	13.46	0.18	0.00	0.02	0.71	0.01	0.02	0.03	78.39	0.11	0.05	0.00		-2.18	6.84	2.79	68.28	113.75	791.11	570.43	957.28	744.64	819.00	610.82	932.68	606.79
2.502	0	0.02	0.02	0.02	3.37	0.03	0.05	3.37	0.92	0.04	93.25	80.18	0.00	94.07	0.73	98.45	0.00	0.25	0.92	0.01	0.04	0.01	0.00	12.28	0.20	0.00	0.02	1.08	0.01	0.02	0.03	84.21	0.12	0.05	0.00		-0.64	8.18	3.00	68.58	113.66	792.20	570.93	958.25	745.48	820.28	611.05	933.89	608.02
2.535	0	0.03	0.02	0.02	3.35	0.03	0.05	3.34	1.07	0.06	93.30	80.07	0.00	93.92	0.82	98.20	0.00	0.22	1.07	0.01	0.06	0.03	0.00	12.44	0.28	0.00	0.02	1.79	0.01	0.02	0.03	89.61	0.12	0.04	0.00		-1.03	8.31	2.53	68.49	112.91	793.62	571.06	959.29	745.34	821.46	611.23	934.31	607.51
2.569	0	0.03	0.02	0.02	3.33	0.03	0.04	3.32	1.13	0.08	93.33	76.93	0.00	93.49	0.71	98.18	0.00	0.20	1.13	0.01	0.08	0.05	0.00	10.14	0.35	0.00	0.02	3.42	0.01	0.02	0.03	93.89	0.11	0.04	0.00		-0.95	8.68	2.33	68.47	112.49	794.70	572.28	959.13	745.68	821.95	611.52	934.41	608.78
2.602	0	0.03	0.02	0.02	3.30	0.03	0.05	3.28	1.03	0.08	93.40	77.63	0.00	93.30	0.63	97.93	0.00	0.20	1.03	0.01	0.08	0.03	0.00	10.89	0.58	0.00	0.03	4.29	0.01	0.02	0.03	85.55	0.11	0.04	0.00		-0.87	8.83	2.79	68.52	111.87	795.09	572.79	958.22	744.80	822.39	611.23	934.25	609.59
2.635	0	0.03	0.02	0.02	3.34	0.03	0.05	3.33	0.97	0.11	93.32	78.37	0.00	90.94	0.68	98.14	0.00	0.29	0.97	0.01	0.11	0.02	0.00	11.21	0.79	0.00	0.03	4.31	0.01	0.03	0.03	92.33	0.10	0.06	0.00		-2.87	10.47	2.68	68.02	111.44	796.75	573.52	958.27	743.54	823.39	610.92	934.82	609.75
2.669	0	0.03	0.02	0.02	3.35	0.03	0.05	3.33	0.96	0.12	93.31	77.53	0.00	90.10	0.74	98.08	0.00	0.34	0.96	0.01	0.12	0.01	0.00	10.67	0.96	0.00	0.03	3.57	0.01	0.03	0.03	93.92	0.08	0.07	0.00		-2.39	10.96	2.70	68.18	111.79	796.55	573.44	958.10	743.26	823.08	611.44	934.85	609.57
2.702	0	0.03	0.02	0.02	3.38	0.03	0.05	3.38	1.07	0.15	93.24	77.73	0.00	89.96	0.90	98.17	0.00	0.41	1.07	0.01	0.15	0.01	0.00	10.72	1.16	0.00	0.03	2.70	0.01	0.04	0.03	93.27	0.08	0.08	0.00		-2.31	11.03	2.86	68.18	111.43	796.56	573.55	957.94	743.21	823.32	611.38	934.74	609.80
2.736	0	0.03	0.02	0.02	3.47	0.03	0.05	3.48	1.10	0.13	93.04	77.71	0.00	90.18	1.07	98.58	0.00	0.56	1.10	0.01	0.13	0.01	0.00	10.30	1.06	0.00	0.02	1.77	0.01	0.05	0.03	92.23	0.07	0.08	0.00		-2.13	10.91	2.96	68.22	111.42	796.55	573.55	957.87	743.24	823.35	611.19	934.77	610.00
2.769	0	0.03	0.02	0.02	3.52	0.03	0.05	3.54	1.04	0.11	92.92	78.96	0.00	93.17	1.04	98.88	0.00	0.70	0.94	0.01	0.11	0.01	0.00	10.91	0.89	0.00	0.02	1.65	0.02	0.06	0.03	91.79	0.06	0.08	0.00		-1.81	8.94	2.95	68.44	109.94	796.87	573.86	956.77	742.34	823.62	611.02	933.55	610.06
2.802	0	0.03	0.02	0.02	3.57	0.03	0.05	3.60	1.01	0.11	92.81	81.44	0.00	94.38	1.01	99.09	0.00	0.92	0.95	0.01	0.11	0.01	0.00	12.64	0.99	0.00	0.02	2.46	0.01	0.05	0.03	59.68	0.07	0.10	0.00		-3.67	7.89	3.48	68.28	110.42	796.56	573.29	955.92	740.32	823.25	610.17	933.66	609.31
2.836	0	0.03	0.02	0.02	3.63	0.03	0.06	3.67	1.02	0.11	92.67	84.67	0.00	94.08	1.02	99.20	0.00	1.27	0.86	0.01	0.11	0.01	0.00	15.40	1.24	0.00	0.02	3.11	0.01	0.06	0.03	69.90	0.06	0.12	0.00		-3.19	8.17	3.22	68.46	109.95	796.77	573.56	955.68	740.22	823.24	610.71	933.18	609.23
2.869	0	0.03	0.02	0.02	3.68	0.03	0.07	3.73	1.21	0.10	92.55	87.39	0.00	94.16	1.21	99.40	0.00	1.30	0.75	0.01	0.10	0.01	0.00	18.03	1.18	0.00	0.02	3.03	0.01	0.05	0.04	71.01	0.06	0.13	0.00		-3.68	8.09	3.21	68.45	109.64	796.15	573.01	955.16	739.47	822.82	610.59	932.44	608.29
2.902	0	0.03	0.02	0.02	3.57	0.03	0.09	3.60	0.87	0.16	92.81	90.51	0.00	94.81	0.87	99.17	0.00	0.96	0.74	0.01	0.16	0.01	0.00	22.23	1.37	0.00	0.02	4.13	0.01	0.06	0.04	89.15	0.06	0.16	0.00		-2.90	7.48	2.47	68.83	111.37	797.56	574.45	955.49	740.13	822.20	611.82	933.55	609.56
2.936	0	0.03	0.02	0.03	3.49	0.03	0.13	3.51	0.74	0.22	92.97	94.67	0.00	94.67	0.67	99.00	0.00	0.76	0.74	0.01	0.22	0.01	0.00	30.13	1.87	0.00	0.02	3.56	0.01	0.06	0.05	78.84	0.06	0.22	0.00		-5.22	7.61	2.48	68.33	112.09	797.56	574.47	955.51	740.00	821.86	610.63	933.95	609.62
2.969	0	0.03	0.02	0.03	3.45	0.03	0.16	3.46	0.75	0.27	93.07	96.15	0.00	94.17	0.52	98.89	0.00	0.68	0.75	0.00	0.27	0.01	0.00	34.47	2.52	0.00	0.03	3.57	0.01	0.05	0.05	89.39	0.06	0.26	0.00		-5.22	8.09	2.33	68.30	111.84	797.70	574.73	955.35	739.88	821.85	611.12	933.69	609.57
3.002	0	0.03	0.02	0.03	3.40	0.03	0.22	3.41	0.76	0.39	93.19	97.47	-0.73	94.28	0.40	98.69	0.00	0.58	0.76	0.00	0.39	0.01	0.00	40.06	3.22	0.00	0.03	4.46	0.01	0.04	0.05	89.07	0.05	0.31	0.00		-5.79	7.99	2.25	68.16	111.40	797.86	574.88	955.13	739.63	821.97	610.99	933.36	609.49
3.036	0	0.03	0.02	0.03	3.35	0.03	0.37	3.35	0.80	0.38	93.30	98.73	-3.91	93.47	0.32	98.40	0.00	0.52	0.80	0.00	0.38	0.01	0.00	49.08	4.33	0.00	0.04	3.84	0.01	0.03	0.06	74.22	0.05	0.32	0.00		-4.21	8.70	1.83	68.55	111.54	797.82	574.52	954.85	739.45	821.40	611.02	932.92	609.11
3.069	0	0.03	0.02	0.03	3.32	0.03	0.41	3.31	0.65	0.38	93.36	98.88	-4.49	92.69	0.29	98.17	0.00	0.49	0.65	0.00	0.38	0.01	0.00	50.95	3.98	0.00	0.03	3.62	0.01	0.03	0.06	82.04	0.04	0.30	0.00		-4.51	9.30	1.75	68.53	111.35	798.00	574.57	954.94	739.42	821.56	610.95	932.90	609.05
3.103	0	0.03	0.02	0.03	3.28	0.02	0.64	3.26	0.53	0.37	93.45	99.43	-6.98	93.08	0.27	97.90	0.00	0.40	0.53	0.00	0.37	0.01	0.00	59.63	3.21	0.00	0.02	2.02	0.01	0.03	0.07	90.93	0.04	0.30	0.00		-4.34	9.01	1.82	68.60	110.96	798.47	574.62	954.99	739.02	822.07	610.97	933.02	609.05
3.136	0	0.03	0.02	0.03	3.23	0.02	0.78	3.21	0.52	0.38	93.53	99.57	-8.17	93.49	0.24	97.58	0.00	0.37	0.52	0.00	0.38	0.01	0.00	63.62	2.77	0.00	0.02	1.68	0.01	0.02	0.07	80.48	0.04	0.31	0.00		-4.84	8.68	1.90	68.62	111.32	798.74	574.61	954.91	738.58	822.05	610.50	933.36	609.13
3.169	0	0.03	0.02	0.03	3.25	0.02	0.83	3.23	0.50	0.41	93.50	99.62	-8.50	92.88	0.27	97.69	0.00	0.39	0.50	0.00	0.41	0.01	0.00	64.83	2.35	0.00	0.02	1.57	0.01	0.02	0.07	82.15	0.04	0.32	0.00		-4.41	9.16	1.60	68.65	110.98	799.05	574.43	955.45	738.97	822.39	610.43	933.36	608.86
3.203	0	0.03	0.02	0.03	3.26	0.03	1.37	3.24	0.63	0.44	93.48	99.82	-11.64	92.88	0.29	97.76	0.00	0.41	0.63	0.00	0.44	0.02	0.00	74.42	1.98	0.00	0.02	1.43	0.00	0.01	0.08	94.56	0.04	0.29	0.00		-4.54	9.16	1.40	68.73	110.82	800.01	574.62	955.64	738.36	822.87	610.51	933.68	608.75
3.236	0	0.03	0.02	0.03	3.26	0.03	1.39	3.24	0.80	0.44	93.48	99.83	-11.66	94.06	0.28	97.78	0.00	0.38	0.80	0.00	0.44	0.03	0.00	74.80	1.62	0.00	0.02	1.66	0.00	0.02	0.07	90.16	0.04	0.30	0.00		-4.16	8.19	1.73	68.95	111.04	800.15	574.25	955.64	737.54	823.11	610.47	934.12	608.48
3.269	0	0.03	0.02	0.03	3.26	0.03	1.60	3.24	1.01	0.45	93.48	99.86	-12.53	93.58	0.28	97.85	0.00	0.36	1.01	0.00	0.45	0.05	0.00	77.56	1.36	0.00	0.02	1.97	0.00	0.01	0.07	88.82	0.05	0.31	0.00		-4.14	8.60	1.85	68.95	111.58	800.23	574.20	955.71	737.39	823.02	610.34	934.59	608.62
3.303	0	0.03	0.02	0.03	3.28	0.03	2.04	3.26	1.16	0.41	93.44	99.91	-14.02	92.29	0.28	98.03	0.00	0.34	1.16	0.00	0.41	0.07	0.00	82.31	1.22	0.00	0.02	1.88	0.00	0.01	0.07	72.52	0.05	0.33	0.00		-4.18	9.59	1.77	68.85	111.11	800.56	574.32	955.56	737.29	823.29	609.90	934.40	608.82
3.336	0	0.03	0.02	0.03	3.27	0.03	1.92	3.26	1.20	0.41	93.45	99.90	-13.62	93.45	0.29	97.99	0.00	0.31	1.20	0.01	0.41	0.07	0.00	81.21	1.13	0.00	0.02	1.95	0.00	0.02	0.07	70.12	0.05	0.33	0.00		0.62	8.71	1.44	69.91	112.84	800.81	574.48	954.47	736.96	821.71	610.48	934.55	609.82
3.370	0	0.03	0.02	0.03	3.28	0.03	1.91	3.27	1.34	0.38	93.43	99.90	-13.45	91.29	0.27	98.13	0.00	0.28	1.34	0.01	0.38	0.10	0.00	81.08	1.16	0.00	0.02	1.78	0.01	0.02	0.07	68.80	0.05	0.35	0.00		-5.24	10.25	2.34	68.67	112.24	800.14	573.38	956.00	736.65	823.26	608.91	935.49	608.31
3.403	0	0.03	0.02	0.03	3.25	0.03	1.89	3.22	1.21	0.30	93.50	99.90	-13.39	94.07	0.23	97.84	0.00	0.25	1.21	0.01	0.30	0.08	0.00	80.84	1.17	0.00	0.03	1.81	0.01	0.02	0.07	72.73	0.05	0.34	0.00		-4.10	8.18	2.62	68.80	108.83	799.73	573.00	955.83	736.67	824.83	609.51	933.64	607.51
3.436	0	0.03	0.02	0.03	3.27	0.03	1.78	3.25	1.00	0.25	93.45	99.89	-13.10	95.57	0.28	98.05	0.00	0.21	1.00	0.01	0.25	0.05	0.00	79.74	1.11	0.00	0.03	1.88	0.01	0.02	0.07	79.48	0.05	0.36	0.00		-0.97	6.64	2.23	69.39	109.86	799.09	572.42	955.15	736.70	823.31	609.67	933.15	607.34
3.470	0	0.03	0.02	0.03	3.25	0.03	1.58	3.22	0.85	0.18	93.49	99.86	-12.34	95.60	0.27	97.87	0.00	0.17	0.85	0.01	0.18	0.04	0.00	77.47	1.08	0.00	0.03	1.82	0.01	0.02	0.07	64.42	0.05	0.37	0.00		-0.75	6.60	2.43	69.51	110.42	799.42	572.75	955.07	736.61	823.32	609.60	933.73	608.01
3.503	0	0.03	0.02	0.02	3.23	0.02	1.27	3.19	0.58	0.13	93.54	99.80	-10.81	95.74	0.28	97.63	0.00	0.14	0.58	0.01	0.13	0.02	0.00	73.30	0.91	0.00	0.03	1.15	0.01	0.02	0.08	64.46	0.06	0.32	0.00		-2.34	6.44	2.56	69.47	111.87	799.49	572.55	954.36	735.04	822.39	608.77	934.26	607.73
3.536	0	0.03	0.02	0.02	3.25	0.02	1.35	3.21	0.51	0.16	93.50	99.82	-11.17	95.06	0.34	97.78	0.00	0.15	0.51	0.01	0.16	0.02	0.00	74.43	0.93	0.00	0.03	0.77	0.01	0.02	0.08	52.99	0.05	0.22	0.00		-2.73	7.22	1.96	68.87	105.42	799.74	572.58	952.57	733.79	824.31	608.25	929.70	606.30
3.570	0	0.03	0.02	0.02	3.23	0.02	1.24	3.19	0.43	0.17	93.54	99.80	-10.55	93.69	0.35	97.62	0.00	0.12	0.43	0.01	0.17	0.03	0.00	72.92	0.72	0.00	0.02	0.38	0.01	0.02	0.07	72.47	0.06	0.14	0.00		-2.79	8.51	3.32	69.52	113.51	799.13	571.68	954.28	733.72	822.10	607.79	935.61	607.63
3.603	0	0.03	0.02	0.02	3.22	0.02	1.24	3.18	0.39	0.22	93.56	99.80	-10.56	93.74	0.39	97.53	0.00	0.11	0.39	0.01	0.22	0.04	0.00	72.92	0.67	0.00	0.03	0.23	0.01	0.02	0.07	43.77	0.06	0.10	0.00		-1.79	8.47	2.43	69.10	106.26	800.78	572.57	953.60	733.68	825.33	608.22	931.59	606.95
3.636	0	0.03	0.02	0.02	3.22	0.02	1.11	3.19	0.48	0.23	93.56	99.76	-9.77	95.51	0.48	97.47	0.00	0.10	0.38	0.01	0.23	0.04	0.00	70.66	0.51	0.00	0.02	0.24	0.01	0.02	0.08	63.65	0.07	0.07	0.00		-1.62	6.71	3.06	69.78	113.50	800.38	571.98	954.98	733.66	822.81	608.48	936.31	607.71
3.670	0	0.02	0.02	0.02	3.26	0.02	0.85	3.24	0.58	0.18	93.48	99.64	-8.01	94.76	0.58	97.74	0.00	0.11	0.37	0.01	0.18	0.02	0.00	65.62	0.46	0.00	0.02	0.24	0.01	0.02	0.09	73.92	0.08	0.06	0.00		-1.96	7.52	3.06	69.66	112.66	800.78	571.90	955.48	733.86	823.68	608.11	936.34	607.61
3.703	0	0.02	0.02	0.02	3.26	0.02	0.98	3.24	0.56	0.21	93.47	99.72	-8.99	95.56	0.56	97.77	0.00	0.12	0.42	0.01	0.21	0.04	0.00	68.46	0.45	0.00	0.02	0.27	0.01	0.02	0.09	58.45	0.07	0.04	0.00		-0.80	6.66	2.68	69.63	110.68	800.49	571.51	953.82	732.77	823.31	607.36	934.00	606.88
3.737	0	0.02	0.02	0.02	3.28	0.03	0.75	3.27	0.67	0.19	93.43	99.57	-7.13	92.92	0.67	97.83	0.00	0.15	0.56	0.01	0.19	0.03	0.00	63.21	0.42	0.00	0.01	0.29	0.01	0.02	0.10	68.14	0.08	0.03	0.00		-1.33	9.13	3.17	69.79	115.69	798.49	569.95	955.72	734.84	821.33	606.11	937.02	607.06
3.770	0	0.02	0.02	0.02	3.34	0.03	0.64	3.34	0.84	0.18	93.31	99.47	-6.19	90.82	0.84	98.18	0.00	0.18	0.61	0.02	0.18	0.03	0.00	60.31	0.48	0.00	0.02	0.44	0.01	0.02	0.12	63.07	0.08	0.04	0.00		-1.41	10.54	3.73	69.85	116.33	798.35	570.29	956.39	734.80	821.84	608.05	938.17	607.22
3.803	0	0.02	0.02	0.02	3.36	0.03	0.72	3.36	0.89	0.19	93.28	99.56	-6.91	95.49	0.82	98.39	0.00	0.15	0.89	0.02	0.19	0.05	0.00	62.51	0.53	0.00	0.02	0.83	0.02	0.03	0.11	58.72	0.08	0.08	0.00		-1.66	6.73	3.49	69.67	112.37	799.78	571.53	957.36	737.11	824.62	607.54	936.99	608.40
3.837	0	0.03	0.02	0.02	3.37	0.03	0.70	3.37	1.16	0.15	93.27	99.54	-6.77	94.73	0.86	98.37	0.00	0.17	1.16	0.02	0.15	0.04	0.00	61.81	0.61	0.00	0.02	1.78	0.02	0.03	0.13	68.50	0.09	0.13	0.00		-2.34	7.55	3.38	69.53	110.95	800.23	571.86	956.92	736.22	825.22	608.15	936.18	607.90
3.870	0	0.03	0.02	0.02	3.36	0.03	0.71	3.36	1.34	0.15	93.27	99.55	-7.09	95.20	0.72	98.44	0.00	0.20	1.34	0.02	0.15	0.06	0.00	62.07	0.66	0.00	0.03	3.23	0.01	0.03	0.13	67.43	0.09	0.20	0.00		-2.18	7.06	3.51	69.75	111.51	800.73	572.01	956.59	735.28	825.15	608.14	936.65	608.11
3.903	0	0.03	0.02	0.02	3.35	0.03	0.65	3.34	1.39	0.18	93.30	99.48	-6.84	94.19	0.67	98.33	0.00	0.23	1.39	0.02	0.18	0.06	0.00	60.48	0.81	0.00	0.03	4.48	0.01	0.02	0.14	70.88	0.08	0.27	0.00		-4.33	8.07	3.92	69.33	111.32	800.00	571.83	956.04	734.48	824.98	607.92	936.30	607.64
3.937	0	0.03	0.02	0.02	3.36	0.03	0.61	3.35	1.09	0.15	93.29	99.43	-6.52	96.50	0.61	98.39	0.00	0.26	1.09	0.02	0.15	0.04	0.00	59.19	0.93	0.00	0.04	4.40	0.01	0.02	0.15	66.40	0.09	0.34	0.00		-1.76	5.41	3.21	69.86	110.84	800.82	572.14	955.88	734.99	824.85	607.98	935.69	608.00
3.970	0	0.03	0.02	0.02	3.33	0.03	0.60	3.31	1.09	0.16	93.35	99.41	-6.76	91.27	0.51	98.23	0.00	0.25	1.09	0.02	0.16	0.05	0.00	58.98	1.09	0.00	0.05	5.72	0.01	0.02	0.15	73.45	0.09	0.45	0.00		0.24	10.26	3.92	70.02	111.07	799.86	571.87	955.89	736.24	825.02	607.29	936.07	609.43
4.003	0	0.03	0.02	0.02	3.28	0.03	0.55	3.25	0.84	0.16	93.44	99.32	-5.81	95.73	0.41	97.93	0.00	0.23	0.84	0.01	0.16	0.04	0.00	57.38	1.10	0.00	0.05	3.53	0.01	0.02	0.16	58.84	0.08	0.51	0.00		-3.91	6.45	3.65	69.66	111.31	800.39	572.31	954.80	733.83	824.28	607.22	935.58	608.23
4.037	0	0.03	0.02	0.02	3.25	0.03	0.50	3.21	0.72	0.13	93.50	99.21	-4.95	91.03	0.30	97.73	0.00	0.22	0.72	0.01	0.13	0.04	0.00	55.67	0.94	0.00	0.06	2.45	0.01	0.02	0.17	79.08	0.09	0.47	0.00		-2.99	10.41	3.92	69.75	111.86	799.98	571.52	956.05	734.22	824.78	608.12	936.64	607.59
4.070	0	0.03	0.02	0.02	3.17	0.03	0.45	3.12	0.62	0.18	93.67	98.99	-4.07	96.06	0.27	96.96	0.00	0.26	0.62	0.01	0.18	0.03	0.00	53.43	0.69	0.00	0.05	1.92	0.01	0.02	0.16	75.17	0.08	0.40	0.00		-3.39	6.03	3.45	69.96	111.03	800.04	572.15	954.96	734.27	824.13	607.79	935.17	607.80
4.104	0	0.03	0.02	0.02	3.15	0.03	0.46	3.09	0.66	0.19	93.70	99.02	-4.36	91.31	0.28	96.75	0.00	0.28	0.66	0.01	0.19	0.03	0.00	53.96	0.91	0.00	0.05	2.26	0.01	0.02	0.20	74.63	0.09	0.38	0.00		-1.85	10.24	3.47	70.14	110.34	799.48	571.72	954.48	735.14	824.08	606.03	934.39	608.58
4.137	0	0.03	0.02	0.02	3.20	0.02	0.49	3.16	0.47	0.14	93.60	99.14	-4.73	92.77	0.37	97.18	0.00	0.26	0.47	0.01	0.14	0.02	0.00	55.30	0.84	0.00	0.03	1.52	0.01	0.02	0.22	74.89	0.08	0.30	0.00		-3.05	9.24	2.46	70.14	109.81	798.76	570.97	952.94	733.41	822.31	605.76	932.12	606.27
4.170	0	0.03	0.02	0.02	3.20	0.02	0.46	3.15	0.43	0.12	93.60	99.05	-4.22	95.12	0.36	97.18	0.00	0.24	0.43	0.01	0.12	0.01	0.00	54.01	0.77	0.00	0.03	1.26	0.01	0.02	0.23	51.27	0.08	0.25	0.00		-3.66	7.15	3.33	70.29	110.59	798.47	570.29	953.92	732.62	822.97	606.85	933.55	605.39
4.204	0	0.03	0.02	0.02	3.24	0.02	0.39	3.19	0.44	0.07	93.53	98.80	-3.11	93.33	0.44	97.38	0.00	0.27	0.37	0.01	0.07	0.01	0.00	50.80	0.71	0.00	0.02	1.19	0.01	0.02	0.23	40.54	0.08	0.20	0.00		-1.97	8.81	3.20	70.38	109.59	797.48	569.65	954.16	733.81	823.01	606.99	932.58	604.96
4.237	0	0.03	0.02	0.02	3.32	0.02	0.39	3.29	0.56	0.04	93.36	98.85	-3.17	95.12	0.56	97.94	0.00	0.34	0.22	0.01	0.04	0.00	0.00	50.82	0.64	0.00	0.02	1.12	0.01	0.02	0.24	37.78	0.07	0.22	0.00		-0.94	7.15	2.67	70.74	112.34	796.92	569.22	954.24	734.45	820.94	606.64	933.27	604.96
4.270	0	0.03	0.02	0.02	3.44	0.02	0.43	3.44	0.78	0.03	93.12	99.09	-4.22	94.15	0.78	98.68	0.00	0.46	0.25	0.00	0.03	0.00	0.00	53.03	0.75	0.00	0.02	2.06	0.01	0.02	0.23	19.35	0.07	0.24	0.00		-0.64	8.11	2.72	70.77	113.45	795.59	568.93	953.38	734.62	819.37	606.44	932.81	605.04
4.304	0	0.03	0.02	0.02	3.51	0.02	0.42	3.52	1.09	0.03	92.95	99.05	-4.43	93.54	1.09	98.94	0.00	0.51	0.23	0.00	0.03	0.00	0.00	52.27	0.99	0.00	0.02	3.49	0.01	0.02	0.25	18.80	0.06	0.29	0.00		-0.37	8.64	1.91	71.01	116.69	795.04	568.15	953.20	734.06	816.72	606.44	933.38	603.92
4.337	0	0.03	0.02	0.02	3.59	0.02	0.45	3.61	1.35	0.04	92.77	99.13	-5.13	92.81	1.35	99.20	0.00	0.63	0.24	0.00	0.04	0.01	0.00	53.01	1.41	0.00	0.03	4.74	0.01	0.02	0.23	6.17	0.05	0.34	0.00		-2.83	9.21	1.99	70.59	115.01	794.96	568.99	952.74	734.17	817.36	606.63	932.34	604.12
4.371	0	0.03	0.02	0.02	3.64	0.02	0.37	3.67	1.47	0.05	92.65	98.84	-3.77	94.22	1.47	99.37	0.00	0.75	0.38	0.00	0.05	0.01	0.00	49.29	1.19	0.00	0.03	4.77	0.01	0.02	0.24	6.51	0.05	0.35	0.00		-1.71	8.04	1.88	70.74	115.77	793.43	568.18	951.51	733.99	815.47	605.97	931.22	603.64
4.404	0	0.03	0.02	0.02	3.68	0.02	0.35	3.72	1.56	0.06	92.55	98.77	-3.67	92.28	1.56	99.39	0.00	0.97	0.42	0.00	0.06	0.01	0.00	48.51	1.45	0.00	0.04	5.22	0.01	0.03	0.26	4.70	0.05	0.54	0.00		-3.31	9.60	2.24	70.48	114.77	792.61	568.95	950.60	734.27	815.47	606.30	930.22	604.28
4.437	0	0.03	0.02	0.02	3.73	0.02	0.34	3.79	1.76	0.08	92.43	98.63	-3.87	92.61	1.76	99.42	0.00	1.15	0.56	0.00	0.08	0.01	0.00	47.12	1.88	0.00	0.05	7.80	0.01	0.03	0.27	5.70	0.06	0.64	0.00		-2.78	9.36	2.04	70.44	113.93	790.74	568.07	949.08	734.23	813.99	605.42	927.90	603.40
4.471	0	0.03	0.02	0.03	3.78	0.02	0.25	3.84	1.85	0.07	92.33	97.90	-2.41	90.84	1.85	99.49	0.00	1.31	0.50	0.00	0.07	0.01	0.00	41.68	2.06	0.00	0.05	9.22	0.01	0.04	0.27	3.85	0.05	0.75	0.00		-5.19	10.53	1.68	69.93	114.10	790.06	569.05	947.55	733.62	812.52	606.29	926.58	603.29
4.504	0	0.03	0.02	0.03	3.75	0.02	0.24	3.81	1.82	0.06	92.38	97.67	-3.69	90.04	1.82	99.33	0.00	1.30	0.44	0.00	0.06	0.02	0.00	40.51	2.68	0.00	0.06	15.84	0.01	0.05	0.29	4.12	0.05	0.78	0.00		-4.06	10.99	1.96	70.05	112.58	789.10	569.60	946.27	734.15	812.40	606.78	924.95	604.13
4.537	0	0.04	0.02	0.03	3.67	0.02	0.21	3.71	1.48	0.06	92.58	97.03	-4.55	89.19	1.48	99.04	0.00	1.27	0.43	0.00	0.06	0.01	0.00	37.69	3.07	0.00	0.08	23.77	0.01	0.06	0.30	2.21	0.05	0.76	0.00		-3.80	11.45	1.62	70.04	110.57	788.88	569.89	944.86	733.47	812.30	607.01	922.82	603.78
4.571	0	0.04	0.02	0.03	3.66	0.02	0.22	3.69	1.41	0.05	92.62	97.25	-5.68	91.55	1.41	98.68	0.00	1.54	0.33	0.00	0.05	0.01	0.00	39.01	3.75	0.00	0.09	25.90	0.01	0.07	0.36	3.71	0.05	0.62	0.00		-3.94	10.09	2.66	70.11	109.96	787.32	568.82	943.91	732.81	812.20	605.62	922.14	603.54
4.604	0	0.04	0.02	0.03	3.68	0.02	0.23	3.71	1.36	0.06	92.58	97.36	-7.88	92.21	1.36	98.61	0.00	1.80	0.42	0.00	0.06	0.01	0.00	39.60	4.02	0.00	0.09	34.54	0.01	0.07	0.39	3.27	0.05	0.51	0.00		-5.20	9.64	2.46	69.92	110.61	786.77	568.25	943.58	732.31	811.26	604.81	921.85	602.73
4.637	0	0.05	0.02	0.03	3.67	0.02	0.21	3.68	1.38	0.07	92.65	97.13	-8.29	93.12	1.38	98.04	0.00	2.13	0.46	0.00	0.07	0.00	0.00	36.71	5.58	0.00	0.10	39.10	0.01	0.08	0.43	6.63	0.04	0.49	0.00		-4.69	8.98	2.36	70.00	110.15	786.38	568.86	942.68	732.56	810.74	605.43	920.86	603.24
4.671	0	0.06	0.02	0.03	3.70	0.02	0.21	3.71	1.32	0.07	92.58	98.53	-10.60	91.78	1.32	97.97	0.00	2.44	0.44	0.00	0.07	0.00	0.00	36.36	7.63	0.00	0.11	47.70	0.01	0.10	0.45	3.61	0.04	0.38	0.00		-4.06	9.93	2.83	70.06	110.67	785.30	567.78	943.02	732.65	810.55	605.15	921.18	602.63
4.704	0	0.07	0.02	0.03	3.83	0.02	0.21	3.86	1.47	0.06	92.28	99.27	-12.90	92.96	1.47	98.14	0.00	3.12	0.45	0.00	0.06	0.00	0.00	35.88	9.59	0.00	0.10	56.32	0.01	0.09	0.46	3.00	0.04	0.34	0.00		-4.93	9.10	2.70	69.87	110.71	784.92	567.53	942.97	732.56	810.18	605.08	920.85	602.03
4.738	0	0.09	0.02	0.04	3.69	0.02	0.24	3.70	1.31	0.05	92.60	99.76	-17.36	92.90	1.31	97.63	0.00	2.69	0.39	0.00	0.05	0.00	0.00	36.58	13.40	0.00	0.13	70.98	0.01	0.13	0.56	22.84	0.04	0.38	0.00		-4.63	9.14	2.81	69.77	109.65	784.29	567.79	942.74	734.01	810.35	604.36	919.99	602.95
4.771	0	0.09	0.02	0.04	3.78	0.02	0.26	3.80	1.26	0.04	92.40	99.85	-19.39	92.11	1.26	98.34	0.00	2.74	0.35	0.00	0.04	0.00	0.00	37.89	15.35	0.00	0.14	75.89	0.01	0.13	0.61	65.06	0.04	0.36	0.00		-6.18	9.71	3.42	69.57	110.39	784.63	568.72	942.00	733.60	810.33	603.50	920.72	604.58
4.804	0	0.08	0.02	0.04	3.68	0.02	0.33	3.70	1.25	0.05	92.60	99.73	-19.43	88.42	1.25	98.33	0.00	2.09	0.36	0.00	0.05	0.00	0.00	41.74	17.19	0.00	0.12	68.47	0.01	0.11	0.59	46.21	0.04	0.37	0.00		-5.45	11.84	3.74	69.40	110.14	784.75	569.96	941.61	734.02	810.65	605.14	920.79	605.93
4.838	0	0.06	0.02	0.04	3.62	0.02	0.33	3.64	1.10	0.05	92.72	98.61	-14.62	87.59	1.10	98.53	0.00	1.63	0.34	0.00	0.05	0.01	0.00	42.30	16.15	0.00	0.09	47.82	0.01	0.12	0.70	59.90	0.04	0.41	0.00		-3.90	12.23	4.76	69.59	111.64	783.70	569.17	942.82	734.74	810.92	606.07	922.56	606.16
4.871	0	0.05	0.02	0.04	3.56	0.02	0.34	3.58	1.23	0.06	92.84	97.94	-10.80	88.55	1.23	98.36	0.00	1.25	0.33	0.00	0.06	0.01	0.00	43.03	15.54	0.00	0.09	30.54	0.01	0.10	0.60	40.51	0.04	0.40	0.00		-2.64	11.77	5.21	69.72	112.25	783.37	569.24	944.29	736.69	811.59	606.90	923.84	607.05
4.904	0	0.03	0.02	0.03	3.67	0.02	0.38	3.72	1.63	0.08	92.56	98.47	-5.69	92.93	1.63	98.93	0.00	1.25	0.40	0.00	0.08	0.01	0.00	46.25	11.03	0.00	0.06	7.62	0.01	0.10	0.58	72.76	0.04	0.33	0.00		-2.12	9.12	4.90	69.77	113.27	783.50	569.24	945.73	738.90	811.54	606.40	924.80	607.68
4.938	0	0.03	0.02	0.03	3.66	0.02	0.41	3.71	1.77	0.08	92.59	98.71	-5.40	93.67	1.77	98.93	0.00	1.05	0.36	0.00	0.08	0.02	0.00	48.38	8.91	0.00	0.05	5.01	0.01	0.08	0.50	54.34	0.03	0.26	0.00		0.07	8.53	4.78	70.35	112.92	784.78	569.51	948.11	741.09	813.41	607.26	926.33	608.43
4.971	0	0.03	0.02	0.03	3.63	0.02	0.43	3.67	1.66	0.08	92.66	98.86	-5.40	93.31	1.66	98.99	0.00	0.85	0.38	0.00	0.08	0.02	0.00	49.93	7.03	0.00	0.05	4.73	0.01	0.07	0.42	69.52	0.04	0.26	0.00		-0.73	8.82	5.05	70.26	112.82	785.36	569.09	949.47	741.12	814.68	607.06	927.50	608.03
5.004	0	0.03	0.02	0.03	3.70	0.02	0.53	3.75	1.95	0.05	92.50	99.20	-6.25	94.16	1.95	99.21	0.00	0.90	0.37	0.00	0.05	0.02	0.00	54.19	5.39	0.00	0.03	3.44	0.01	0.05	0.35	64.32	0.04	0.20	0.00		-0.44	8.10	5.54	70.54	112.75	786.42	569.23	951.10	741.83	816.48	607.08	929.21	608.76
5.038	0	0.03	0.02	0.03	3.71	0.02	0.73	3.76	2.24	0.03	92.48	99.52	-8.45	94.85	2.24	99.10	0.00	0.80	0.28	0.00	0.03	0.01	0.00	60.65	3.80	0.00	0.02	4.53	0.02	0.03	0.28	68.07	0.04	0.17	0.00		0.46	7.43	5.88	70.74	115.37	785.77	568.15	953.37	743.68	816.35	606.85	931.70	608.88
5.071	0	0.03	0.02	0.03	3.84	0.02	0.75	3.92	3.09	0.02	92.16	99.52	-8.38	95.27	3.09	99.15	0.00	0.95	0.26	0.00	0.02	0.01	0.00	60.51	3.41	0.00	0.02	3.94	0.02	0.03	0.25	65.49	0.03	0.15	0.00		-0.60	6.99	4.60	70.41	113.74	786.72	567.83	954.97	744.88	817.22	606.69	930.96	607.19
5.105	0	0.03	0.02	0.03	4.00	0.02	0.86	4.12	4.34	0.01	91.75	99.57	-9.36	94.30	4.34	99.09	0.00	1.05	0.19	0.00	0.01	0.01	0.00	62.14	3.36	0.00	0.02	4.40	0.02	0.02	0.17	66.77	0.03	0.14	0.00		0.89	7.97	4.35	70.88	112.19	788.51	568.23	956.01	745.05	819.18	607.28	931.37	607.42
5.138	0	0.03	0.02	0.02	4.00	0.02	0.79	4.13	4.52	0.01	91.74	99.51	-8.86	95.39	4.52	99.02	0.00	0.96	0.19	0.00	0.01	0.00	0.00	60.51	3.17	0.00	0.02	4.70	0.02	0.01	0.14	57.17	0.03	0.13	0.00		0.19	6.85	4.34	70.90	112.84	789.08	567.98	956.75	744.81	819.49	606.86	932.33	607.12
5.171	0	0.03	0.02	0.03	3.89	0.02	0.79	3.99	4.08	0.01	92.02	99.51	-8.89	94.97	4.08	98.86	0.00	0.71	0.18	0.00	0.01	0.00	0.00	60.62	3.55	0.00	0.02	4.71	0.02	0.01	0.12	70.43	0.03	0.15	0.00		1.77	7.31	4.52	71.46	113.57	790.18	567.79	957.10	743.81	820.04	606.95	933.60	607.32
5.205	0	0.03	0.02	0.03	3.82	0.02	0.94	3.90	3.65	0.01	92.20	99.64	-10.19	95.29	3.65	98.86	0.00	0.58	0.17	0.00	0.01	0.00	0.00	64.47	3.17	0.00	0.03	5.42	0.02	0.01	0.09	60.97	0.04	0.20	0.00		2.08	6.97	5.07	71.64	114.26	790.14	567.51	956.66	742.63	819.95	606.68	934.21	607.47
5.238	0	0.03	0.02	0.02	3.80	0.02	1.00	3.88	3.57	0.01	92.24	99.67	-10.21	96.26	3.57	98.85	0.00	0.55	0.18	0.00	0.01	0.00	0.00	65.71	2.81	0.00	0.02	4.10	0.02	0.01	0.08	88.23	0.03	0.18	0.00		2.10	5.76	4.91	71.68	114.07	790.63	567.84	957.16	743.20	820.36	606.92	934.42	607.70
5.271	0	0.03	0.02	0.02	3.70	0.02	0.94	3.76	3.03	0.01	92.49	99.65	-9.59	96.33	3.03	98.64	0.00	0.47	0.19	0.00	0.01	0.00	0.00	65.19	2.30	0.00	0.03	3.23	0.02	0.01	0.06	90.20	0.03	0.17	0.00		2.12	5.66	5.00	71.69	113.86	791.15	568.03	957.46	743.30	820.95	606.68	934.80	608.09
5.305	0	0.03	0.02	0.02	3.69	0.02	0.78	3.74	3.35	0.01	92.51	99.51	-8.24	96.37	3.35	98.25	0.00	0.47	0.22	0.00	0.01	0.00	0.00	61.26	2.12	0.00	0.03	3.15	0.02	0.01	0.04	94.93	0.03	0.15	0.00		1.37	5.60	4.58	71.51	114.01	792.15	568.33	959.36	744.79	821.95	607.00	935.96	608.14
5.338	0	0.02	0.02	0.02	3.67	0.02	0.77	3.71	3.02	0.01	92.58	99.53	-7.90	96.04	3.02	98.34	0.00	0.49	0.21	0.00	0.01	0.00	0.00	61.56	1.66	0.00	0.03	1.98	0.02	0.01	0.03	89.76	0.03	0.12	0.00		1.04	6.06	4.03	71.31	113.85	793.93	568.64	961.07	745.33	823.30	607.16	937.14	608.04
5.372	0	0.02	0.02	0.02	3.70	0.02	0.68	3.75	2.96	0.01	92.49	99.46	-6.88	96.86	2.96	98.66	0.00	0.52	0.21	0.00	0.01	0.00	0.00	59.51	1.17	0.00	0.02	1.14	0.02	0.00	0.02	88.98	0.03	0.09	0.00		1.28	4.86	4.37	71.35	114.47	795.29	568.54	962.75	745.37	824.80	607.16	939.26	608.31
5.405	0	0.02	0.02	0.02	3.77	0.02	0.65	3.84	3.12	0.01	92.32	99.42	-6.57	97.57	3.12	98.92	0.00	0.65	0.32	0.00	0.01	0.00	0.00	58.50	0.99	0.00	0.02	1.51	0.01	0.00	0.02	96.84	0.02	0.09	0.00		-0.11	3.54	4.59	71.11	114.78	796.75	568.30	964.70	745.08	826.52	607.02	941.30	607.86
5.438	0	0.03	0.02	0.02	3.81	0.02	0.75	3.88	3.00	0.02	92.24	99.54	-7.51	98.00	3.00	98.98	0.00	0.97	0.53	0.00	0.02	0.01	0.00	61.29	0.94	0.00	0.02	2.02	0.01	0.00	0.02	97.87	0.03	0.09	0.00		-0.96	2.54	4.58	70.93	113.58	800.31	569.46	967.09	745.45	830.04	606.70	943.60	609.02
5.472	0	0.03	0.02	0.02	3.86	0.03	0.70	3.93	3.00	0.03	92.14	99.49	-6.98	98.00	3.00	98.98	0.00	1.30	1.27	0.00	0.03	0.03	0.00	59.91	0.82	0.00	0.02	3.36	0.01	0.00	0.02	98.56	0.03	0.09	0.00		-1.04	2.54	3.97	71.03	117.56	806.03	569.75	972.98	745.74	833.41	607.05	950.95	609.45
5.505	0	0.03	0.02	0.02	4.05	0.03	0.71	4.17	4.51	0.06	91.66	99.42	-6.49	98.67	4.51	98.85	0.00	1.41	3.30	0.01	0.06	0.08	0.00	58.49	0.81	0.00	0.02	5.88	0.01	0.00	0.02	96.35	0.03	0.11	0.00		-1.92	0.46	4.74	70.71	116.77	807.60	569.16	974.67	744.63	836.07	606.42	952.81	608.97
5.538	0	0.03	0.02	0.02	4.42	0.03	0.70	4.65	6.80	0.08	90.70	99.30	-5.55	98.64	6.80	98.92	0.00	1.80	4.43	0.01	0.08	0.09	0.02	56.11	0.83	0.00	0.02	5.27	0.01	0.00	0.01	90.34	0.03	0.13	0.00		-2.34	-0.59	3.89	70.62	119.35	810.60	570.37	976.69	745.29	836.58	606.44	955.87	610.17
5.572	0	0.02	0.02	0.02	4.52	0.03	0.55	4.78	7.30	0.07	90.45	98.99	-3.49	98.48	7.30	99.12	0.00	1.75	4.33	0.01	0.07	0.04	0.05	51.29	0.67	0.00	0.01	2.99	0.01	0.01	0.01	59.19	0.03	0.14	0.00		-1.85	-1.14	3.30	70.53	118.92	812.21	570.03	979.46	746.41	838.40	607.32	957.31	609.21
5.605	0	0.02	0.02	0.02	4.77	0.03	0.45	5.10	8.59	0.04	89.80	98.60	-2.51	98.48	8.59	99.35	0.00	1.88	3.02	0.02	0.04	0.02	0.08	46.94	0.58	0.00	0.01	1.45	0.01	0.01	0.01	10.04	0.03	0.14	0.00		-2.06	-1.15	2.83	70.11	116.12	813.43	570.41	980.30	747.15	840.36	607.23	956.47	609.01
5.638	0	0.02	0.02	0.02	4.99	0.03	0.39	5.39	9.77	0.02	89.22	98.12	-1.81	98.71	9.77	99.41	0.00	2.05	2.22	0.02	0.02	0.01	0.12	43.10	0.59	0.00	0.01	1.45	0.01	0.01	0.01	2.35	0.03	0.20	0.00		-2.66	-0.31	2.53	70.05	116.85	813.66	570.06	979.69	745.81	839.57	606.56	956.40	608.34
5.672	0	0.02	0.02	0.02	5.18	0.03	0.28	5.65	10.79	0.02	88.71	96.76	0.00	98.46	10.79	99.49	0.00	2.12	2.20	0.02	0.01	0.00	0.16	36.10	0.45	0.00	0.02	1.58	0.01	0.01	0.01	0.37	0.04	0.22	0.00		-4.04	1.21	1.98	69.46	114.56	814.43	570.54	979.93	745.40	840.72	607.80	955.28	607.31
5.705	0	0.02	0.02	0.02	5.31	0.03	0.26	5.83	11.62	0.01	88.34	96.28	0.00	97.63	11.62	99.58	0.00	2.01	2.43	0.01	0.01	0.00	0.14	34.22	0.34	0.00	0.02	2.43	0.01	0.01	0.01	0.74	0.04	0.23	0.00		-4.44	3.41	1.33	69.43	116.89	814.54	570.34	979.15	743.82	838.70	608.06	955.58	606.44
5.739	0	0.02	0.02	0.02	5.96	0.03	0.23	6.73	15.28	0.02	86.55	94.38	0.00	96.66	15.28	99.58	0.00	2.02	2.89	0.01	0.02	0.00	0.12	28.86	0.44	0.00	0.02	9.30	0.01	0.01	0.01	0.10	0.04	0.23	0.00		-6.17	5.17	1.33	69.07	119.15	813.71	570.38	977.04	741.74	836.14	607.56	955.28	606.17
5.772	0	0.02	0.02	0.02	6.08	0.03	0.21	6.89	15.88	0.02	86.22	93.38	0.00	96.31	15.88	99.55	0.00	2.06	2.67	0.01	0.02	0.00	0.16	26.71	0.39	0.00	0.02	9.34	0.00	0.02	0.01	0.18	0.04	0.21	0.00		-7.54	5.69	0.07	68.51	117.63	813.80	571.98	974.66	741.11	834.62	608.43	952.23	606.18
5.805	0	0.02	0.02	0.02	5.78	0.03	0.20	6.48	14.45	0.04	87.04	93.41	0.00	96.20	14.45	99.51	0.00	1.94	2.96	0.00	0.04	0.00	0.21	26.81	0.42	0.00	0.03	13.01	0.00	0.02	0.01	0.02	0.04	0.24	0.00		-9.04	5.85	0.71	68.15	117.31	812.46	573.08	971.19	739.18	832.96	608.71	950.26	607.05
5.839	0	0.02	0.02	0.02	5.84	0.03	0.18	6.58	15.11	0.06	86.84	91.67	0.00	95.47	15.11	99.40	0.00	1.79	3.12	0.00	0.06	0.00	0.25	23.79	0.50	0.00	0.04	13.48	0.01	0.03	0.01	0.02	0.06	0.27	0.00		-9.55	6.76	0.50	67.76	115.60	811.54	574.16	968.60	738.44	831.90	609.57	947.48	607.37
5.872	0	0.02	0.02	0.02	5.99	0.03	0.19	6.81	16.75	0.05	86.38	91.55	0.00	93.06	16.75	99.14	0.00	1.30	3.14	0.00	0.05	0.00	0.22	23.84	0.60	0.00	0.04	6.04	0.01	0.03	0.02	0.01	0.06	0.32	0.00		-10.59	9.02	1.05	67.39	116.04	809.59	574.14	967.06	737.94	830.47	610.04	946.48	607.27
5.905	0	0.02	0.02	0.02	5.89	0.03	0.18	6.70	16.86	0.05	86.60	90.70	0.00	94.08	16.86	98.92	0.00	0.97	2.88	0.00	0.05	0.00	0.18	22.76	0.63	0.00	0.04	4.00	0.01	0.04	0.02	0.01	0.07	0.26	0.00		-10.66	8.17	1.08	67.29	115.67	807.71	574.16	966.06	739.02	829.22	610.17	944.86	607.40
5.939	0	0.02	0.02	0.02	5.56	0.03	0.14	6.25	15.51	0.05	87.49	87.51	0.00	93.05	15.51	98.73	0.00	0.74	2.05	0.00	0.05	0.00	0.14	18.84	0.85	0.00	0.03	2.17	0.00	0.04	0.02	0.03	0.07	0.22	0.00		-10.42	9.02	0.92	67.21	116.27	805.24	574.19	964.47	740.17	826.77	610.27	943.01	607.65
5.972	0	0.02	0.02	0.02	5.27	0.03	0.15	5.86	14.70	0.07	88.28	88.21	0.00	93.29	14.70	98.14	0.00	0.47	1.60	0.00	0.07	0.00	0.15	20.24	1.11	0.00	0.02	1.75	0.00	0.04	0.02	0.05	0.07	0.18	0.00		-10.45	8.84	0.89	66.87	114.29	803.46	574.57	962.82	740.82	826.02	610.87	940.27	607.69
6.005	0	0.02	0.02	0.02	4.98	0.03	0.12	5.48	13.05	0.09	89.04	86.97	0.00	95.37	13.05	98.25	0.00	0.31	1.84	0.00	0.09	0.01	0.16	18.72	0.74	0.00	0.01	1.37	0.00	0.05	0.02	0.05	0.07	0.15	0.00		-9.86	6.87	0.72	67.29	117.06	802.30	573.77	962.04	740.16	823.49	610.79	940.48	607.00
6.039	0	0.02	0.02	0.02	4.63	0.03	0.09	5.00	10.36	0.09	90.00	84.16	0.00	96.30	10.36	98.52	0.00	0.39	1.50	0.00	0.09	0.00	0.07	15.60	0.60	0.00	0.01	0.60	0.00	0.07	0.03	0.01	0.07	0.11	0.00		-7.10	5.71	0.62	67.92	115.74	801.27	572.61	961.28	740.01	823.14	610.38	938.80	606.15
6.072	0	0.02	0.02	0.02	4.66	0.03	0.09	5.04	10.10	0.07	89.93	83.80	0.00	96.25	10.10	98.83	0.00	0.51	1.05	0.00	0.07	0.00	0.01	14.96	0.48	0.00	0.01	0.32	0.00	0.08	0.03	0.00	0.06	0.05	0.00		-6.81	5.78	0.46	68.18	117.44	800.41	572.54	960.25	739.81	821.19	610.15	938.57	606.30
6.106	0	0.02	0.02	0.02	4.53	0.02	0.08	4.85	8.12	0.03	90.30	85.52	0.00	96.35	8.12	99.38	0.00	0.96	0.31	0.00	0.03	0.00	0.00	16.06	0.34	0.00	0.00	0.06	0.00	0.11	0.04	0.00	0.06	0.03	0.00		-8.00	5.63	1.03	68.05	116.46	800.04	572.64	958.26	737.67	821.01	609.59	937.42	606.21
6.139	0	0.02	0.02	0.02	4.24	0.02	0.07	4.45	5.16	0.03	91.11	86.43	0.00	96.52	5.16	99.66	0.00	1.44	0.31	0.00	0.03	0.00	0.00	16.72	0.24	0.00	0.00	0.06	0.00	0.13	0.05	1.01	0.06	0.02	0.00		-6.34	5.39	1.57	68.54	117.09	800.23	572.15	959.43	738.16	821.85	609.78	938.90	606.53
6.172	0	0.02	0.02	0.02	4.15	0.02	0.07	4.32	4.17	0.03	91.37	87.22	0.00	97.57	4.17	99.72	0.00	1.64	0.27	0.00	0.03	0.00	0.00	17.52	0.19	0.00	0.00	0.05	0.00	0.10	0.04	74.62	0.05	0.01	0.00		-3.63	3.53	2.25	69.32	116.23	801.42	573.21	960.57	739.96	824.00	610.28	940.22	608.99
6.206	0	0.02	0.02	0.02	4.16	0.02	0.11	4.33	4.12	0.05	91.35	92.05	0.00	98.61	4.12	99.67	0.00	1.81	0.45	0.00	0.05	0.00	0.00	24.14	0.18	0.00	0.00	0.06	0.00	0.09	0.06	99.25	0.05	0.01	0.00		-2.70	0.69	2.18	69.59	115.52	802.10	573.70	963.31	743.47	825.94	610.77	941.46	610.10
6.239	0	0.02	0.02	0.02	4.52	0.03	0.12	4.76	5.34	0.11	90.48	92.44	0.00	98.43	5.34	99.68	0.00	2.99	1.00	0.01	0.11	0.02	0.00	24.80	0.17	0.00	0.00	0.09	0.01	0.07	0.05	98.23	0.06	0.00	0.00		-1.56	-1.31	3.82	69.80	118.28	803.02	573.47	966.65	745.76	828.19	609.46	946.43	612.71
6.272	0	0.03	0.02	0.02	4.63	0.03	0.11	4.86	4.78	0.11	90.28	92.35	0.00	98.33	4.78	99.59	0.00	4.18	1.63	0.01	0.11	0.05	0.00	24.73	0.22	0.00	0.00	0.14	0.01	0.07	0.05	98.31	0.07	0.00	0.00		-2.77	-1.64	4.30	69.48	121.95	805.47	572.91	972.66	748.29	831.13	609.20	953.01	613.36
6.306	0	0.03	0.02	0.02	4.41	0.03	0.10	4.60	4.59	0.07	90.80	91.36	0.00	97.83	4.59	99.67	0.00	2.94	1.85	0.01	0.07	0.04	0.00	23.01	0.26	0.00	0.00	0.20	0.01	0.04	0.04	97.15	0.06	0.01	0.00		-3.44	-2.96	4.99	68.95	123.11	807.66	572.00	978.64	751.10	835.30	608.64	958.31	613.60
6.339	0	0.02	0.02	0.02	4.15	0.03	0.09	4.31	4.22	0.02	91.39	89.61	0.00	98.58	4.22	99.62	0.00	1.69	1.17	0.01	0.02	0.01	0.00	20.53	0.25	0.00	0.00	0.19	0.01	0.04	0.04	97.30	0.05	0.01	0.00		-3.61	0.81	4.20	68.72	123.60	816.22	573.36	986.93	752.50	842.81	610.22	966.33	614.37
6.373	0	0.02	0.02	0.02	4.05	0.02	0.07	4.20	4.65	0.01	91.59	86.38	0.00	97.17	4.65	99.44	0.00	0.84	0.33	0.01	0.00	0.00	0.02	16.88	0.27	0.00	0.00	0.14	0.01	0.04	0.03	55.01	0.04	0.03	0.00		-3.32	-4.32	3.36	68.47	122.17	818.09	573.33	989.34	753.87	844.72	610.47	966.85	613.49
6.406	0	0.02	0.02	0.02	4.19	0.02	0.07	4.39	6.27	0.01	91.23	83.80	0.00	95.23	6.27	99.17	0.00	0.57	0.27	0.01	0.00	0.00	0.02	14.62	0.30	0.00	0.00	0.13	0.01	0.03	0.03	83.51	0.03	0.04	0.00		-1.97	-7.03	3.31	68.71	120.15	822.11	574.86	990.99	753.70	848.47	610.82	968.55	615.05
6.439	0	0.02	0.02	0.02	4.09	0.02	0.07	4.26	5.96	0.01	91.48	81.84	0.00	96.17	5.96	98.85	0.00	0.46	0.25	0.01	0.00	0.00	0.03	13.22	0.30	0.00	0.00	0.13	0.01	0.03	0.03	89.37	0.03	0.06	0.00		-1.63	-5.88	2.14	69.03	119.42	826.84	574.67	994.91	752.86	852.07	611.12	971.45	614.12
6.473	0	0.02	0.02	0.02	3.94	0.02	0.05	4.08	5.18	0.01	91.84	76.53	0.00	95.16	5.18	98.68	0.00	0.32	0.27	0.01	0.01	0.00	0.01	9.37	0.22	0.00	0.00	0.08	0.01	0.03	0.03	76.51	0.03	0.06	0.00		-3.04	-7.11	2.27	68.49	119.41	829.45	574.51	998.12	753.23	855.08	610.79	974.46	613.55
6.506	0	0.02	0.02	0.02	3.75	0.02	0.05	3.83	3.68	0.01	92.35	76.33	0.00	94.89	3.68	98.72	0.00	0.19	0.30	0.00	0.01	0.00	0.00	9.19	0.20	0.00	0.00	0.06	0.01	0.03	0.03	81.89	0.02	0.06	0.00		-2.33	-7.39	2.66	68.77	118.31	830.76	574.67	998.58	752.36	856.90	610.09	975.11	614.71
6.539	0	0.02	0.02	0.02	3.72	0.02	0.05	3.80	3.73	0.02	92.40	76.18	0.00	94.63	3.73	98.56	0.00	0.14	0.34	0.00	0.02	0.00	0.00	9.24	0.16	0.00	0.00	0.06	0.01	0.03	0.03	75.85	0.02	0.07	0.00		-2.24	-7.66	2.49	68.86	118.05	832.16	574.42	999.78	752.22	858.14	610.30	976.14	613.69
6.573	0	0.02	0.02	0.02	3.68	0.02	0.05	3.75	3.82	0.02	92.50	76.72	0.00	94.75	3.82	98.15	0.00	0.13	0.29	0.00	0.02	0.00	0.00	10.03	0.17	0.00	0.00	0.05	0.02	0.02	0.02	85.54	0.02	0.07	0.00		-1.61	-7.54	2.72	69.15	116.83	833.86	574.94	1000.41	751.63	860.12	610.28	976.88	614.58
6.606	0	0.02	0.02	0.02	3.62	0.02	0.05	3.66	3.54	0.03	92.67	76.91	0.00	94.67	3.54	97.84	0.00	0.13	0.26	0.00	0.03	0.00	0.00	10.47	0.22	0.00	0.00	0.08	0.02	0.02	0.02	93.31	0.02	0.09	0.00		-0.97	-7.61	2.45	69.37	116.89	834.80	575.15	1000.88	751.33	860.55	610.75	977.37	614.75
6.639	0	0.02	0.02	0.02	3.62	0.02	0.05	3.66	3.38	0.02	92.68	77.61	0.00	94.21	3.38	97.98	0.00	0.14	0.24	0.00	0.02	0.00	0.00	10.83	0.26	0.00	0.00	0.08	0.02	0.02	0.02	88.47	0.02	0.07	0.00		-1.62	-8.05	2.33	69.14	115.72	835.98	576.13	1001.47	751.60	861.89	611.50	977.55	615.35
6.673	0	0.02	0.02	0.02	3.65	0.02	0.05	3.70	3.29	0.02	92.59	78.22	0.00	93.11	3.29	98.34	0.00	0.17	0.20	0.00	0.02	0.00	0.00	10.91	0.28	0.00	0.00	0.06	0.02	0.01	0.02	85.89	0.02	0.05	0.00		-1.88	-8.98	2.40	69.01	116.12	836.82	576.57	1001.90	751.45	862.39	611.77	978.44	615.75
6.706	0	0.02	0.02	0.02	3.72	0.02	0.05	3.78	3.45	0.02	92.43	79.70	0.00	91.88	3.45	98.66	0.00	0.22	0.18	0.00	0.02	0.00	0.00	11.69	0.34	0.00	0.00	0.04	0.02	0.01	0.02	83.50	0.02	0.04	0.00		-1.40	-9.87	2.41	69.16	115.45	837.33	576.03	1002.65	751.16	863.35	611.12	978.71	615.65
6.740	0	0.02	0.02	0.02	3.81	0.02	0.05	3.90	3.76	0.01	92.19	76.82	0.00	91.41	3.76	99.03	0.00	0.31	0.11	0.00	0.01	0.00	0.00	9.22	0.42	0.00	0.00	0.02	0.03	0.01	0.03	85.93	0.01	0.04	0.00		-0.95	-10.17	2.46	69.29	114.62	838.35	576.24	1003.23	751.01	864.61	611.20	979.13	615.93
6.773	0	0.02	0.02	0.02	3.88	0.02	0.05	3.99	4.11	0.02	92.02	75.84	0.00	91.27	4.11	99.12	0.00	0.42	0.12	0.00	0.02	0.00	0.00	8.45	0.42	0.00	0.00	0.02	0.03	0.01	0.03	88.42	0.01	0.03	0.00		-1.17	-10.26	2.51	69.24	114.36	839.45	576.43	1004.11	751.02	865.76	611.32	980.03	615.92
6.806	0	0.02	0.02	0.02	3.92	0.02	0.05	4.03	4.07	0.02	91.93	76.22	0.00	91.64	4.07	99.37	0.00	0.48	0.12	0.00	0.02	0.01	0.00	8.46	0.42	0.00	0.00	0.02	0.03	0.01	0.03	89.64	0.01	0.02	0.00		-1.19	-10.02	2.77	69.34	114.14	840.07	576.05	1004.58	750.45	866.66	610.59	980.69	615.79
6.840	0	0.02	0.02	0.02	3.90	0.02	0.05	4.01	3.90	0.02	91.98	78.82	0.00	92.29	3.90	99.43	0.00	0.43	0.11	0.00	0.02	0.01	0.00	10.26	0.46	0.00	0.00	0.03	0.04	0.01	0.03	91.94	0.01	0.02	0.00		-1.02	-9.59	2.72	69.50	114.83	840.89	575.99	1005.56	750.49	867.19	610.64	981.90	615.87
6.873	0	0.02	0.02	0.02	3.92	0.02	0.06	4.03	3.95	0.02	91.94	81.07	0.00	92.87	3.95	99.54	0.00	0.43	0.11	0.00	0.02	0.02	0.00	11.89	0.48	0.00	0.00	0.04	0.04	0.01	0.04	88.19	0.01	0.02	0.00		0.68	-9.17	2.87	70.00	114.15	841.04	575.42	1006.18	750.83	868.06	610.24	982.06	616.01
6.906	0	0.02	0.02	0.02	3.82	0.02	0.06	3.91	3.40	0.02	92.18	83.67	0.00	91.41	3.40	99.35	0.00	0.39	0.13	0.00	0.02	0.03	0.00	14.32	0.60	0.00	0.00	0.10	0.04	0.01	0.04	82.78	0.01	0.02	0.00		0.14	-10.18	2.84	69.82	113.87	842.09	575.44	1007.13	750.73	869.14	610.23	982.88	615.67
6.940	0	0.02	0.02	0.02	3.69	0.02	0.08	3.74	2.54	0.03	92.52	87.77	0.00	91.13	2.54	99.13	0.00	0.38	0.13	0.00	0.03	0.03	0.00	18.73	0.70	0.01	0.00	0.16	0.04	0.01	0.04	59.74	0.01	0.04	0.00		0.93	-10.35	2.83	70.13	114.24	843.63	575.99	1008.16	750.95	870.23	611.04	984.36	616.05
6.973	0	0.02	0.02	0.02	3.56	0.02	0.07	3.58	1.97	0.05	92.83	87.17	0.00	92.61	1.97	98.66	0.00	0.34	0.18	0.00	0.05	0.04	0.00	18.52	0.83	0.01	0.00	0.32	0.04	0.01	0.04	43.01	0.01	0.05	0.00		-0.29	-9.36	2.93	69.92	113.90	844.84	576.39	1008.15	750.03	871.09	611.12	984.90	615.55
7.006	0	0.02	0.02	0.02	3.46	0.02	0.08	3.45	1.34	0.06	93.09	89.33	0.00	92.21	1.34	98.41	0.00	0.31	0.20	0.00	0.06	0.04	0.00	21.37	1.09	0.01	0.00	0.47	0.04	0.01	0.04	85.48	0.01	0.06	0.00		-0.33	-9.64	3.21	69.86	113.69	846.65	578.01	1008.68	750.35	872.61	612.38	986.21	616.85
7.040	0	0.03	0.02	0.03	3.32	0.02	0.09	3.29	1.00	0.05	93.35	89.47	0.00	89.01	1.00	97.64	0.00	0.23	0.19	0.00	0.05	0.03	0.00	22.33	1.54	0.01	0.00	0.61	0.04	0.01	0.04	72.97	0.01	0.07	0.00		0.71	-11.54	3.58	69.48	111.60	848.72	579.14	1010.95	751.53	876.16	612.65	987.54	619.48
7.073	0	0.03	0.02	0.03	3.05	0.02	0.09	2.96	0.62	0.06	93.90	86.59	0.00	89.60	0.62	95.40	0.00	0.19	0.30	0.00	0.06	0.04	0.00	21.15	2.00	0.00	0.00	0.79	0.04	0.01	0.04	48.56	0.01	0.08	0.00		1.81	-11.23	3.29	69.94	112.53	850.55	579.99	1012.44	751.70	877.13	613.59	989.42	621.02
7.107	0	0.03	0.02	0.03	2.72	0.02	0.09	2.56	0.45	0.05	94.56	82.09	0.00	89.33	0.45	92.03	0.00	0.18	0.44	0.00	0.05	0.03	0.00	20.25	2.52	0.00	0.00	1.31	0.04	0.01	0.05	66.27	0.01	0.09	1.00		-0.04	-11.37	3.31	69.44	110.97	851.49	579.82	1012.77	750.63	878.54	612.83	989.26	620.28
7.140	0	0.03	0.02	0.03	2.55	0.02	0.08	2.36	0.40	0.06	94.90	77.37	0.00	91.02	0.36	90.16	0.00	0.16	0.40	0.00	0.06	0.02	0.00	18.47	2.30	0.00	0.00	0.68	0.03	0.01	0.05	63.21	0.01	0.08	0.00		-1.98	-10.42	3.09	69.02	110.51	852.25	579.48	1013.31	749.97	879.20	612.50	989.53	618.85
7.173	0	0.03	0.02	0.03	2.65	0.02	0.08	2.48	0.40	0.07	94.70	79.05	0.00	90.84	0.33	91.44	0.00	0.14	0.40	0.00	0.07	0.02	0.00	18.42	2.25	0.00	0.00	0.37	0.04	0.02	0.05	60.81	0.01	0.06	0.00		-2.07	-10.53	3.38	68.95	109.41	853.32	579.52	1014.00	749.68	880.88	612.14	990.07	618.96
7.207	0	0.03	0.02	0.03	2.61	0.02	0.07	2.44	0.33	0.05	94.78	75.31	0.00	89.28	0.33	90.97	0.00	0.12	0.31	0.00	0.05	0.01	0.00	16.25	2.28	0.00	0.00	0.24	0.04	0.02	0.06	59.80	0.01	0.04	0.00		-1.96	-11.40	3.39	68.82	108.90	854.12	579.72	1014.68	749.66	881.87	612.14	990.53	619.36
7.240	0	0.03	0.02	0.03	2.75	0.02	0.07	2.60	0.28	0.04	94.51	77.69	0.00	90.53	0.28	92.62	0.00	0.09	0.18	0.00	0.04	0.01	0.00	16.24	2.61	0.00	0.00	0.17	0.03	0.02	0.06	51.78	0.01	0.04	0.00		-2.09	-10.71	2.88	69.00	110.08	855.31	579.71	1015.25	748.97	881.70	612.74	991.63	618.55
7.273	0	0.03	0.02	0.03	2.79	0.02	0.06	2.64	0.27	0.03	94.43	75.82	0.00	91.05	0.27	93.08	0.00	0.08	0.12	0.00	0.03	0.01	0.00	14.48	2.36	0.00	0.00	0.19	0.03	0.02	0.06	72.95	0.01	0.03	0.00		-4.19	-10.40	2.19	68.58	109.70	856.41	579.82	1015.21	747.28	881.81	612.77	991.40	617.64
7.307	0	0.03	0.02	0.03	2.91	0.02	0.07	2.80	0.25	0.02	94.17	79.71	0.00	90.84	0.25	94.46	0.00	0.09	0.09	0.00	0.02	0.01	0.00	15.90	2.94	0.01	0.00	0.26	0.03	0.02	0.08	81.80	0.01	0.04	0.00		-5.91	-10.53	2.33	68.04	107.94	857.46	580.28	1014.64	746.02	883.02	612.63	990.88	616.99
7.340	0	0.03	0.02	0.03	3.04	0.02	0.07	2.94	0.31	0.01	93.92	81.46	0.00	89.70	0.31	95.70	0.00	0.08	0.08	0.00	0.01	0.02	0.00	16.05	3.49	0.01	0.00	0.53	0.03	0.02	0.09	88.06	0.01	0.04	0.00		-4.73	-11.18	2.94	68.33	107.87	858.86	581.42	1014.73	745.61	884.35	612.88	992.05	619.12
7.374	0	0.03	0.02	0.03	3.06	0.02	0.06	2.97	0.30	0.01	93.89	78.82	0.00	87.82	0.30	95.91	0.00	0.07	0.10	0.00	0.01	0.03	0.00	13.77	3.96	0.01	0.00	1.25	0.02	0.02	0.09	90.23	0.01	0.03	0.00		-4.71	-12.12	2.97	68.22	107.14	859.14	581.91	1014.13	745.27	884.56	613.25	991.54	619.22
7.407	0	0.03	0.02	0.03	3.05	0.02	0.05	2.96	0.25	0.01	93.91	76.55	0.00	86.68	0.25	95.85	0.00	0.08	0.09	0.00	0.01	0.02	0.00	12.21	4.11	0.01	0.00	0.76	0.02	0.02	0.08	66.50	0.01	0.02	0.00		-4.23	-12.64	1.20	68.20	103.56	859.58	581.35	1013.58	743.42	884.77	613.42	988.23	618.10
7.440	0	0.03	0.02	0.03	2.81	0.02	0.06	2.67	0.22	0.01	94.38	72.51	0.00	89.12	0.22	93.40	0.00	0.07	0.11	0.00	0.01	0.02	0.00	12.00	4.01	0.01	0.00	0.82	0.02	0.02	0.07	72.91	0.02	0.02	0.00		-5.46	-11.49	2.20	67.93	105.43	860.02	582.18	1013.85	744.17	885.03	613.72	990.36	618.59
7.474	0	0.03	0.02	0.03	2.76	0.02	0.05	2.61	0.19	0.01	94.49	70.13	0.00	91.45	0.19	92.85	0.00	0.05	0.17	0.00	0.01	0.02	0.00	11.11	4.81	0.01	0.00	0.70	0.03	0.03	0.08	62.20	0.02	0.02	0.00		-8.66	-10.15	0.32	67.19	108.97	858.68	581.86	1014.16	743.67	881.18	614.27	990.07	618.30
7.507	0	0.03	0.02	0.03	2.70	0.02	0.05	2.55	0.28	0.02	94.60	66.86	0.00	94.59	0.18	92.28	0.00	0.04	0.28	0.00	0.02	0.02	0.00	9.79	4.42	0.01	0.00	0.66	0.03	0.03	0.10	65.63	0.02	0.02	1.00		-7.02	-7.69	0.97	67.98	110.57	853.88	580.59	1010.06	743.42	876.53	612.89	986.97	618.21
7.540	0	0.03	0.02	0.03	2.44	0.02	0.05	2.24	0.45	0.02	95.13	60.00	0.00	96.88	0.14	89.15	0.00	0.03	0.45	0.00	0.02	0.01	0.00	9.23	3.79	0.00	0.00	1.14	0.02	0.03	0.09	67.44	0.02	0.01	0.00		-6.82	-4.82	-0.04	68.14	111.56	849.92	578.64	1008.37	743.83	872.36	612.37	983.85	616.15
7.574	0	0.03	0.02	0.03	2.19	0.03	0.05	1.96	0.69	0.02	95.61	51.32	0.00	97.92	0.15	85.94	0.00	0.02	0.69	0.00	0.02	0.00	0.00	8.06	2.04	0.01	0.00	1.14	0.02	0.03	0.09	33.46	0.02	0.01	0.00		-4.40	-2.75	1.33	69.11	114.31	842.27	576.36	1001.62	743.58	865.01	610.22	979.24	614.58
7.607	0	0.03	0.02	0.03	2.51	0.03	0.04	2.33	0.86	0.02	94.97	58.03	0.00	98.70	0.22	90.03	0.00	0.03	0.86	0.00	0.02	0.00	0.00	7.34	1.31	0.01	0.00	1.07	0.02	0.03	0.08	0.89	0.02	0.01	0.00		-7.86	-0.36	1.10	68.46	116.41	834.47	573.05	995.53	741.80	856.82	607.42	973.21	609.80
7.640	0	0.03	0.02	0.02	2.99	0.03	0.04	2.89	0.85	0.03	94.02	68.09	0.00	98.25	0.45	95.11	0.00	0.06	0.85	0.00	0.03	0.00	0.00	7.66	0.95	0.01	0.00	1.02	0.02	0.03	0.06	0.01	0.02	0.01	0.00		-7.60	1.86	0.92	68.94	117.51	827.46	569.82	989.98	740.68	849.87	605.26	967.37	605.75
7.674	0	0.03	0.02	0.02	3.29	0.03	0.04	3.26	1.49	0.07	93.42	72.72	0.00	97.16	1.49	96.84	0.00	0.23	1.01	0.00	0.07	0.00	0.02	8.69	0.98	0.00	0.00	1.91	0.01	0.04	0.05	0.00	0.02	0.02	0.00		-8.76	4.34	1.22	69.38	118.13	821.61	567.56	984.65	738.75	844.28	603.13	962.41	603.10
7.707	0	0.03	0.02	0.02	3.99	0.03	0.05	4.12	4.69	0.12	91.76	79.64	0.00	95.41	4.69	98.68	0.00	1.06	0.82	0.01	0.12	0.00	0.07	8.89	1.11	0.00	0.00	11.63	0.01	0.05	0.05	0.00	0.02	0.05	0.00		-6.68	6.83	1.58	70.41	114.79	814.44	565.32	977.96	737.34	839.39	601.94	954.18	600.96
7.741	0	0.08	0.02	0.02	6.83	0.03	0.07	7.64	8.80	0.18	84.72	99.88	-9.15	93.24	12.88	99.32	0.00	7.91	0.77	0.01	0.18	0.00	0.21	8.80	1.18	0.00	0.00	77.92	0.01	0.07	0.04	0.00	0.02	0.08	0.00		-5.79	8.88	1.46	71.17	115.31	811.08	563.38	975.00	735.91	835.90	600.54	951.21	599.15
7.774	0	0.15	0.02	0.01	27.49	0.03	0.20	34.79	9.40	0.12	40.21	99.94	-16.17	92.27	34.59	99.49	0.00	30.75	0.84	0.01	0.12	0.00	0.49	9.40	1.42	0.00	0.01	85.98	0.01	0.10	0.04	0.00	0.03	0.14	0.00		-7.61	9.60	1.75	71.34	116.61	806.82	561.63	970.09	732.62	830.96	598.41	947.56	597.18
7.807	0	0.46	0.02	0.01	82.43	0.03	0.67	89.85	10.00	0.09	0.00	99.96	-23.57	88.75	61.44	99.74	0.00	71.04	0.70	0.01	0.09	0.00	0.49	10.00	1.87	0.00	0.01	89.80	0.02	0.12	0.03	0.00	0.03	0.19	0.00		-7.96	11.67	1.37	71.17	112.93	802.28	560.61	964.98	731.54	827.66	597.04	940.58	595.44
7.841	0	0.66	0.02	0.01	94.84	0.02	1.14	97.60	8.03	0.05	0.00	99.86	-23.01	86.21	75.61	99.83	0.00	93.31	0.47	0.00	0.05	0.00	0.37	8.03	2.08	0.00	0.01	75.59	0.01	0.16	0.02	0.00	0.03	0.18	0.00		-6.95	12.83	0.37	71.29	110.25	798.58	560.25	960.38	731.03	824.00	596.87	934.22	594.22
7.874	0	0.67	0.02	0.01	95.67	0.02	1.09	98.01	7.05	0.03	0.00	99.69	-20.47	85.97	75.58	99.85	0.00	97.90	0.26	0.00	0.03	0.00	0.40	7.05	2.43	0.00	0.01	65.25	0.02	0.19	0.02	0.00	0.03	0.22	0.00		-5.74	12.94	1.29	72.01	109.48	796.28	559.13	958.10	729.55	822.90	596.48	932.34	593.53
7.907	0	0.61	0.02	0.01	95.14	0.02	0.84	97.67	6.48	0.03	0.00	98.96	-15.79	84.08	70.32	99.83	0.00	99.24	0.15	0.00	0.03	0.00	0.48	6.48	2.95	0.00	0.01	50.25	0.02	0.23	0.02	0.00	0.03	0.33	0.00		-5.03	13.68	0.81	72.24	109.15	794.45	559.60	954.69	728.78	820.04	596.53	929.16	593.74
7.941	0	0.93	0.02	0.01	91.91	0.02	0.39	95.51	5.77	0.03	0.00	99.51	-13.90	83.55	53.81	99.81	0.00	99.43	0.10	0.00	0.03	0.00	0.41	5.77	2.83	0.00	0.02	59.58	0.02	0.32	0.02	0.00	0.03	0.35	0.00		-4.18	13.87	1.00	72.32	106.67	792.33	559.85	951.69	727.90	818.91	597.55	925.51	593.43
7.974	0	1.43	0.02	0.01	85.39	0.02	0.15	90.23	5.26	0.03	0.00	99.70	-10.44	84.44	33.67	99.78	0.00	99.61	0.09	0.00	0.03	0.00	0.23	5.26	2.33	0.00	0.02	65.88	0.02	0.29	0.02	0.00	0.03	0.28	0.00		-4.16	13.54	1.83	72.48	107.67	789.90	558.75	950.12	727.09	817.12	596.96	924.70	592.84
8.007	0	1.66	0.02	0.02	79.45	0.02	0.08	84.62	4.56	0.06	0.00	99.60	-6.35	90.74	21.16	99.79	0.00	99.70	0.09	0.00	0.06	0.00	0.10	4.56	1.74	0.00	0.03	62.12	0.02	0.27	0.03	0.00	0.02	0.23	0.00		-6.49	10.59	2.26	72.17	107.26	788.12	557.87	949.04	725.95	816.21	596.66	923.33	591.28
8.041	0	1.58	0.02	0.02	75.80	0.02	0.06	80.93	4.52	0.12	0.00	99.06	-2.26	86.28	14.58	99.89	0.00	99.86	0.10	0.00	0.12	0.00	0.05	4.52	1.19	0.00	0.02	51.35	0.03	0.35	0.02	0.00	0.02	0.16	0.00		-4.56	12.81	2.56	72.18	106.28	785.96	557.51	947.43	726.86	815.08	596.11	921.28	591.83
8.074	0	1.42	0.02	0.02	74.38	0.02	0.05	79.44	4.39	0.21	0.00	98.03	0.00	91.13	12.27	99.92	0.00	99.90	0.12	0.00	0.21	0.00	0.03	4.39	0.99	0.00	0.02	42.05	0.03	0.34	0.03	0.00	0.02	0.16	0.00		-5.28	10.35	2.46	72.04	106.48	784.74	557.56	946.61	726.72	813.86	597.22	920.16	591.13
8.108	0	1.40	0.02	0.02	74.53	0.02	0.06	79.67	5.26	0.38	0.00	97.90	0.00	89.90	12.50	99.95	0.00	99.94	0.18	0.00	0.38	0.00	0.04	5.26	1.13	0.00	0.02	41.20	0.04	0.40	0.03	0.00	0.02	0.16	0.00		-5.25	11.07	2.82	71.78	107.37	783.28	557.32	945.78	726.76	812.61	597.40	919.80	591.15
8.141	0	1.27	0.02	0.02	75.59	0.02	0.06	80.77	5.76	0.35	0.00	96.94	0.00	86.38	14.13	99.97	0.00	99.96	0.15	0.00	0.35	0.00	0.03	5.76	1.30	0.00	0.02	36.38	0.06	0.37	0.04	0.00	0.02	0.13	0.00		-6.81	12.77	3.81	71.40	106.84	782.68	557.46	945.50	727.02	813.25	596.15	920.02	592.17
8.174	0	0.95	0.02	0.02	79.09	0.02	0.08	84.30	6.45	0.27	0.00	91.91	0.00	88.15	20.06	99.98	0.00	99.97	0.11	0.00	0.27	0.00	0.01	6.45	1.01	0.00	0.02	23.58	0.07	0.33	0.04	0.00	0.01	0.10	0.00		-7.63	11.97	4.16	71.20	105.54	781.14	556.51	944.49	726.21	812.88	595.72	918.30	590.83
8.208	0	0.71	0.02	0.02	82.66	0.02	0.11	87.74	5.39	0.30	0.00	81.38	0.00	90.54	26.99	99.99	0.00	99.98	0.09	0.00	0.30	0.00	0.00	5.39	0.91	0.00	0.01	11.70	0.10	0.28	0.07	0.00	0.01	0.07	0.00		-7.34	10.71	4.51	71.34	102.63	780.73	556.44	943.89	726.64	813.98	594.83	916.55	591.06
8.241	0	0.56	0.02	0.01	86.48	0.02	0.16	91.15	5.48	0.23	0.00	73.00	0.00	86.87	35.77	99.99	0.00	99.98	0.07	0.00	0.23	0.00	0.00	5.48	0.83	0.00	0.01	5.72	0.12	0.24	0.08	0.00	0.01	0.07	0.00		-5.69	12.55	5.12	71.39	101.80	779.79	556.17	943.49	726.81	814.26	595.47	915.97	591.19
8.274	0	0.46	0.02	0.01	90.07	0.02	0.25	94.07	4.79	0.11	0.00	71.49	0.00	85.14	46.26	99.98	0.00	99.92	0.06	0.00	0.11	0.00	0.00	4.79	0.58	0.00	0.01	3.75	0.14	0.19	0.09	0.00	0.01	0.07	0.00		-1.94	13.27	4.56	71.87	105.67	780.11	558.51	943.48	728.68	812.20	599.64	917.71	593.82
8.308	0	0.42	0.02	0.01	91.29	0.02	0.29	95.00	3.74	0.08	0.00	70.69	0.00	84.78	51.00	99.95	0.00	99.60	0.09	0.00	0.08	0.00	0.00	3.74	0.37	0.00	0.01	4.34	0.14	0.14	0.11	0.35	0.01	0.07	0.00		-0.36	13.41	4.03	72.31	106.63	781.61	559.63	945.55	730.29	813.15	602.41	919.49	594.47
8.341	0	0.37	0.02	0.01	92.09	0.02	0.38	95.66	3.71	0.05	0.00	73.04	-0.94	82.54	56.62	99.85	0.00	97.60	0.16	0.00	0.05	0.00	0.00	3.71	0.30	0.00	0.01	5.89	0.13	0.14	0.10	1.78	0.01	0.08	0.00		-0.31	14.23	3.98	72.31	104.63	782.51	560.61	945.30	730.08	814.44	603.36	918.72	594.87
8.375	0	0.29	0.02	0.01	87.86	0.02	0.38	93.04	4.10	0.05	0.00	86.70	-3.46	74.65	56.40	99.64	0.00	86.10	0.41	0.00	0.05	0.02	0.00	4.10	0.28	0.00	0.01	17.03	0.10	0.10	0.13	4.41	0.01	0.09	0.00		0.85	16.60	2.67	72.15	100.18	784.31	561.92	946.55	731.43	817.25	605.92	916.77	594.38
8.408	0	0.07	0.02	0.01	51.28	0.02	0.37	63.90	3.84	0.06	11.10	95.94	-7.01	73.34	55.49	98.63	0.00	39.50	0.52	0.00	0.06	0.02	0.00	3.84	0.26	0.00	0.02	34.06	0.09	0.09	0.12	8.51	0.01	0.13	0.00		2.92	16.94	1.00	72.02	104.76	785.38	562.53	948.37	732.10	815.39	609.82	918.88	593.54
8.441	0	0.04	0.02	0.01	15.15	0.03	0.26	20.31	3.86	0.11	59.38	99.48	-11.59	78.98	46.28	94.80	0.00	6.03	0.90	0.01	0.11	0.04	0.00	3.86	0.31	0.00	0.06	63.80	0.06	0.08	0.10	2.13	0.01	0.20	0.00		1.81	15.38	-1.34	71.13	106.60	785.49	563.16	949.33	733.44	813.33	612.18	918.03	592.16
8.475	0	0.05	0.02	0.01	8.40	0.03	0.23	10.34	4.92	0.15	79.32	99.67	-13.49	76.23	39.55	87.44	0.01	1.11	0.86	0.02	0.15	0.03	0.00	4.92	0.38	0.00	0.12	76.96	0.05	0.08	0.09	3.54	0.01	0.23	0.00		3.66	16.17	-4.31	70.91	108.68	788.46	564.57	953.53	736.39	813.79	616.38	919.65	591.78
8.508	0	0.07	0.03	0.01	4.34	0.03	0.22	4.60	5.12	0.23	90.80	99.02	-12.14	69.00	33.28	73.67	0.01	0.23	0.98	0.05	0.23	0.03	0.00	5.12	0.36	0.00	0.22	77.16	0.04	0.07	0.08	1.38	0.01	0.21	0.00		5.18	18.00	-4.11	70.42	106.80	788.22	563.67	955.28	737.53	815.94	617.01	919.52	590.95
8.541	0	0.07	0.04	0.02	2.06	0.03	0.19	1.81	4.57	0.28	95.88	85.55	-5.35	67.19	24.87	59.15	0.01	0.12	0.83	0.10	0.28	0.03	0.00	4.57	0.45	0.00	0.28	56.32	0.03	0.07	0.07	0.66	0.01	0.14	0.00		5.55	18.42	-7.58	69.86	107.00	791.78	565.78	956.59	737.42	815.80	620.07	918.70	590.75
8.575	0	0.06	0.06	0.02	1.21	0.02	0.16	0.93	4.91	0.21	97.58	22.41	0.00	70.78	17.77	49.94	0.02	0.10	0.52	0.14	0.21	0.02	0.00	4.91	0.58	0.00	0.37	27.94	0.02	0.06	0.05	0.64	0.01	0.10	0.00		7.16	17.58	-9.82	69.59	107.57	793.26	566.85	958.41	737.90	816.24	624.81	917.96	589.80
8.608	0	0.07	0.06	0.02	0.81	0.02	0.14	0.56	5.39	0.16	98.38	9.00	0.00	70.76	11.45	44.02	0.03	0.11	0.32	0.09	0.16	0.01	0.00	5.39	0.76	0.00	0.54	20.51	0.01	0.04	0.05	0.10	0.01	0.07	0.00		7.17	17.58	-11.32	69.75	107.74	795.27	566.58	960.94	737.29	817.91	626.77	918.47	588.09
8.641	0	0.06	0.06	0.02	0.81	0.02	0.12	0.56	5.63	0.10	98.38	4.45	0.00	78.99	9.09	46.29	0.03	0.13	0.19	0.08	0.10	0.01	0.00	5.63	0.75	0.00	0.46	8.87	0.01	0.03	0.04	0.04	0.01	0.03	0.00		5.54	15.38	-10.68	69.70	109.95	794.54	566.41	961.68	739.35	816.54	625.07	920.46	589.17
8.675	0	0.05	0.05	0.02	1.05	0.02	0.11	0.77	5.71	0.08	97.91	7.50	0.00	79.57	8.90	54.26	0.04	0.18	0.10	0.05	0.08	0.00	0.00	5.71	0.80	0.00	0.34	7.81	0.00	0.02	0.03	0.04	0.01	0.02	0.00		6.37	15.20	-11.92	69.84	109.80	795.12	567.64	962.38	740.83	816.42	627.06	919.80	590.07
8.708	0	0.04	0.04	0.02	1.46	0.02	0.09	1.17	5.97	0.07	97.08	17.23	0.00	84.14	9.49	63.65	0.04	0.36	0.07	0.02	0.07	0.00	0.00	5.97	0.64	0.00	0.22	10.15	0.00	0.01	0.03	0.01	0.01	0.01	0.00		3.18	13.66	-12.74	70.00	108.03	796.76	568.68	962.22	739.33	817.71	627.25	919.09	589.93
8.742	0	0.05	0.04	0.02	1.50	0.02	0.09	1.20	5.59	0.11	97.01	22.96	0.00	82.42	9.87	63.75	0.05	0.58	0.06	0.02	0.11	0.00	0.00	5.59	0.53	0.00	0.19	14.52	0.00	0.01	0.02	0.00	0.01	0.01	0.00		2.28	14.27	-11.77	70.14	105.80	796.88	569.53	960.50	738.54	818.66	626.13	918.49	591.09
8.775	0	0.05	0.04	0.02	1.40	0.02	0.10	1.11	6.14	0.12	97.19	21.93	0.00	80.25	9.93	61.38	0.06	0.88	0.06	0.01	0.12	0.00	0.00	6.14	0.58	0.00	0.14	16.16	0.00	0.01	0.01	0.01	0.01	0.01	0.00		3.70	14.99	-11.50	70.60	106.76	796.53	569.74	958.73	737.26	817.24	626.45	918.01	591.22
8.808	0	0.05	0.04	0.02	1.55	0.02	0.09	1.26	6.05	0.13	96.89	27.40	0.00	81.94	9.77	64.24	0.07	1.23	0.07	0.01	0.13	0.00	0.00	6.05	0.62	0.00	0.15	16.96	0.00	0.01	0.01	0.02	0.01	0.01	0.00		2.22	14.44	-11.57	70.70	106.29	796.42	569.18	957.36	735.08	816.73	625.27	917.05	590.17
8.842	0	0.05	0.04	0.02	1.55	0.02	0.10	1.25	7.15	0.17	96.91	25.83	0.00	77.83	9.06	64.43	0.07	1.55	0.08	0.01	0.17	0.00	0.00	7.15	0.79	0.00	0.14	15.77	0.00	0.00	0.01	0.01	0.00	0.01	0.00		3.66	15.72	-11.72	71.09	105.15	795.33	568.39	957.24	735.29	816.91	625.52	915.65	589.38
8.875	0	0.05	0.04	0.02	1.64	0.02	0.09	1.34	6.62	0.18	96.71	22.55	0.00	75.33	9.21	65.83	0.08	1.85	0.10	0.01	0.18	0.00	0.00	6.62	0.68	0.00	0.12	12.15	0.00	0.00	0.01	0.03	0.00	0.01	0.00		4.32	16.42	-11.46	71.50	104.37	794.97	568.36	956.25	734.60	816.92	625.44	914.84	589.33
8.908	0	0.05	0.04	0.02	1.41	0.02	0.10	1.11	7.90	0.21	97.18	12.83	0.00	73.91	8.63	61.59	0.08	1.97	0.11	0.02	0.21	0.00	0.00	7.90	0.67	0.00	0.13	6.39	0.00	0.00	0.01	0.04	0.00	0.01	0.00		2.17	16.79	-11.34	71.27	104.24	793.63	567.47	955.36	734.03	815.78	623.65	913.88	588.38
8.942	0	0.05	0.05	0.02	1.13	0.02	0.12	0.84	7.92	0.27	97.73	8.93	0.00	67.37	7.92	55.42	0.08	2.20	0.14	0.03	0.27	0.00	0.00	9.01	0.45	0.00	0.14	4.03	0.00	0.00	0.01	0.06	0.00	0.01	0.00		5.44	18.38	-11.66	71.94	102.53	793.09	567.56	954.61	734.50	815.98	624.39	912.15	588.86
8.975	0	0.05	0.06	0.02	0.91	0.02	0.13	0.64	7.05	0.24	98.17	6.26	0.00	68.52	7.05	50.30	0.09	1.70	0.21	0.08	0.24	0.00	0.00	9.37	0.40	0.00	0.14	2.09	0.00	0.00	0.01	0.19	0.00	0.01	0.00		4.95	18.11	-11.43	72.21	105.24	792.24	567.60	954.12	734.65	813.84	624.66	912.79	588.83
9.008	0	0.05	0.06	0.02	0.83	0.02	0.13	0.57	6.71	0.24	98.34	5.66	0.00	67.78	6.71	48.33	0.09	1.22	0.23	0.12	0.24	0.00	0.00	9.98	0.37	0.00	0.14	0.99	0.00	0.00	0.01	0.18	0.00	0.01	0.00		5.02	18.28	-11.53	72.29	104.48	791.20	567.77	952.91	734.58	813.16	624.92	911.22	588.86
9.042	0	0.05	0.05	0.02	0.96	0.02	0.14	0.69	6.15	0.22	98.09	10.80	0.00	65.34	6.15	53.43	0.09	0.99	0.31	0.16	0.22	0.00	0.00	13.63	0.30	0.00	0.14	0.71	0.00	0.00	0.01	0.28	0.00	0.01	0.00		3.85	18.83	-11.29	72.02	104.20	789.75	567.67	951.21	734.28	811.70	623.80	909.87	588.87
9.075	0	0.05	0.05	0.02	0.90	0.02	0.15	0.63	4.79	0.24	98.20	12.24	0.00	65.03	4.79	53.23	0.09	0.71	0.36	0.24	0.20	0.00	0.00	15.59	0.29	0.00	0.13	0.58	0.00	0.00	0.01	0.69	0.00	0.01	0.00		5.69	18.90	-11.06	72.41	104.66	787.74	567.36	949.74	734.54	810.07	624.65	908.36	588.71
9.109	0	0.05	0.05	0.02	1.01	0.02	0.14	0.74	4.35	0.37	97.97	17.38	0.00	68.43	4.35	57.46	0.08	0.61	0.36	0.37	0.18	0.00	0.00	16.47	0.23	0.00	0.12	0.59	0.00	0.00	0.01	0.37	0.00	0.01	0.00		4.98	18.13	-10.85	72.38	105.97	786.37	567.00	948.75	734.56	808.19	624.07	908.02	588.52
9.142	0	0.04	0.04	0.02	1.21	0.02	0.13	0.92	3.93	0.38	97.58	25.78	0.00	74.63	3.93	63.26	0.09	0.56	0.35	0.38	0.18	0.00	0.00	16.92	0.20	0.00	0.09	0.53	0.00	0.00	0.01	0.65	0.00	0.01	0.00		3.35	16.61	-10.83	72.20	106.43	785.39	567.20	947.48	734.55	806.60	623.28	907.30	588.84
9.175	0	0.04	0.04	0.02	1.38	0.02	0.12	1.09	3.33	0.44	97.24	34.32	0.00	76.86	3.33	68.05	0.09	0.49	0.37	0.44	0.18	0.00	0.00	17.21	0.16	0.00	0.08	0.49	0.00	0.00	0.01	0.29	0.00	0.01	0.00		2.62	16.00	-10.57	72.04	106.61	784.31	567.26	946.59	734.81	805.65	623.02	906.70	589.04
9.209	0	0.04	0.03	0.02	1.50	0.02	0.10	1.22	2.85	0.44	96.99	34.81	0.00	73.40	2.85	71.19	0.10	0.42	0.40	0.44	0.18	0.00	0.00	14.33	0.15	0.00	0.06	0.42	0.00	0.00	0.01	0.41	0.01	0.01	0.00		1.94	16.93	-10.71	71.83	105.67	783.90	568.12	945.34	734.85	805.11	622.99	905.42	589.77
9.242	0	0.04	0.03	0.02	1.55	0.02	0.09	1.26	2.24	0.36	96.90	37.61	0.00	70.34	2.24	72.76	0.10	0.36	0.38	0.36	0.21	0.00	0.00	14.27	0.15	0.00	0.06	0.66	0.00	0.00	0.01	0.19	0.01	0.00	0.00		2.15	17.68	-10.68	71.71	105.73	782.00	567.77	943.71	734.46	803.50	623.27	903.56	589.12
9.275	0	0.04	0.03	0.02	1.73	0.02	0.09	1.46	1.70	0.34	96.53	47.63	0.00	52.74	1.70	76.79	0.10	0.34	0.38	0.34	0.26	0.00	0.00	15.36	0.14	0.00	0.05	0.91	0.00	0.00	0.00	0.32	0.01	0.00	0.00		6.72	21.45	-9.50	72.67	102.77	780.91	567.84	942.92	735.63	805.13	623.84	902.28	590.32
9.309	0	0.03	0.03	0.02	1.92	0.02	0.09	1.65	1.58	0.34	96.16	59.41	0.00	59.75	1.58	80.07	0.10	0.31	0.36	0.34	0.23	0.00	0.00	18.01	0.14	0.00	0.04	0.94	0.00	0.00	0.00	0.32	0.01	0.00	0.00		6.41	20.02	-10.10	72.63	103.45	779.71	568.21	942.04	736.20	803.41	624.80	900.97	590.38
9.342	0	0.03	0.02	0.02	2.15	0.02	0.09	1.91	1.63	0.30	95.70	66.67	0.00	64.81	1.63	83.50	0.10	0.34	0.32	0.30	0.26	0.00	0.00	18.46	0.13	0.00	0.03	0.87	0.00	0.00	0.00	0.35	0.01	0.00	0.00		5.34	18.95	-10.62	72.35	105.85	778.81	567.83	941.76	736.00	801.16	625.06	900.85	589.51
9.376	0	0.03	0.02	0.02	2.39	0.02	0.11	2.18	1.66	0.23	95.22	78.41	0.00	54.33	1.66	86.71	0.08	0.31	0.30	0.23	0.16	0.00	0.00	22.67	0.11	0.00	0.02	0.34	0.00	0.00	0.00	3.07	0.01	0.00	0.00		6.02	21.13	-8.99	72.43	104.71	776.87	567.40	939.96	736.15	800.83	623.45	900.11	590.16
9.409	0	0.03	0.02	0.02	2.49	0.02	0.09	2.30	1.85	0.25	95.01	76.58	0.00	65.47	1.85	87.85	0.08	0.29	0.32	0.25	0.17	0.00	0.00	20.22	0.12	0.00	0.02	0.45	0.00	0.00	0.00	1.63	0.01	0.00	0.00		4.19	18.80	-10.14	72.14	104.38	776.52	567.89	939.80	736.98	799.87	623.50	898.84	590.35
9.442	0	0.03	0.02	0.02	2.57	0.02	0.08	2.38	2.02	0.23	94.87	74.07	0.00	63.67	2.02	88.57	0.08	0.27	0.29	0.23	0.17	0.00	0.00	17.83	0.10	0.00	0.02	0.54	0.00	0.00	0.00	1.30	0.01	0.00	0.00		4.44	19.20	-10.46	72.19	103.56	776.41	568.29	939.41	737.25	799.82	623.77	897.97	590.71
9.476	0	0.03	0.02	0.02	2.68	0.02	0.08	2.51	2.29	0.22	94.64	74.85	0.00	64.48	2.29	89.64	0.08	0.29	0.28	0.22	0.16	0.00	0.00	17.27	0.10	0.00	0.02	0.66	0.00	0.00	0.00	1.08	0.01	0.00	0.00		4.63	19.02	-10.29	72.16	105.60	775.84	567.68	939.67	737.16	798.74	624.02	898.71	589.99
9.509	0	0.03	0.02	0.02	2.91	0.02	0.07	2.79	2.58	0.19	94.18	76.57	0.00	56.76	2.58	91.89	0.07	0.29	0.29	0.19	0.15	0.00	0.00	16.18	0.09	0.00	0.01	0.78	0.00	0.00	0.00	0.96	0.01	0.00	0.00		7.79	20.64	-9.40	72.53	106.55	774.68	567.49	938.53	736.75	798.02	625.48	898.46	589.93
9.542	0	0.03	0.02	0.02	3.02	0.02	0.08	2.92	3.21	0.21	93.96	78.80	0.00	51.59	3.21	92.45	0.07	0.25	0.30	0.21	0.16	0.00	0.00	17.22	0.08	0.00	0.01	0.69	0.00	0.00	0.00	0.72	0.01	0.00	0.00		6.21	21.68	-8.78	72.00	104.51	773.55	567.57	937.69	737.26	798.43	624.23	897.30	590.36
9.576	0	0.03	0.02	0.02	2.96	0.02	0.07	2.85	3.63	0.22	94.08	73.47	0.00	49.94	3.63	91.44	0.08	0.21	0.30	0.22	0.18	0.00	0.00	14.57	0.07	0.00	0.01	0.52	0.00	0.00	0.00	0.93	0.01	0.00	0.00		5.35	22.01	-8.28	71.64	102.71	772.85	567.52	937.73	738.09	799.43	623.58	896.71	590.65
9.609	0	0.03	0.02	0.02	2.95	0.02	0.07	2.84	4.59	0.24	94.10	71.45	0.00	47.47	4.59	90.43	0.09	0.18	0.35	0.24	0.20	0.00	0.00	14.32	0.07	0.00	0.01	0.65	0.00	0.00	0.00	1.36	0.01	0.00	0.00		5.11	22.51	-7.92	71.47	103.21	773.16	568.10	937.66	738.30	799.39	623.61	897.45	591.41
9.642	0	0.03	0.02	0.02	2.82	0.02	0.08	2.68	5.41	0.35	94.37	67.98	0.00	50.86	5.41	88.20	0.11	0.16	0.46	0.35	0.27	0.00	0.00	14.50	0.08	0.00	0.01	0.95	0.00	0.00	0.00	1.80	0.01	0.00	0.00		4.88	21.83	-8.18	71.40	101.76	773.50	568.42	937.33	738.63	799.75	622.67	896.84	592.19
9.676	0	0.03	0.02	0.02	3.05	0.02	0.08	2.96	6.09	0.33	93.90	68.87	0.00	55.61	6.09	90.02	0.13	0.14	0.39	0.33	0.29	0.00	0.00	13.19	0.08	0.00	0.01	0.54	0.00	0.00	0.00	1.86	0.01	0.00	0.00		5.26	20.87	-8.20	71.61	102.51	772.97	566.72	938.25	737.75	799.97	622.94	897.04	589.99
9.709	0	0.02	0.02	0.02	3.54	0.02	0.08	3.57	7.94	0.29	92.86	74.42	0.00	64.42	7.94	92.80	0.12	0.15	0.39	0.29	0.25	0.00	0.00	13.83	0.09	0.00	0.01	0.48	0.00	0.00	0.00	0.52	0.01	0.00	0.00		4.75	19.03	-7.57	71.99	102.74	773.52	565.94	939.66	738.27	801.09	621.54	898.89	590.06
9.743	0	0.02	0.02	0.02	3.97	0.02	0.10	4.10	9.78	0.21	91.80	79.47	0.00	56.06	9.78	94.38	0.12	0.18	0.22	0.21	0.12	0.00	0.00	15.80	0.10	0.00	0.01	0.15	0.00	0.00	0.00	0.68	0.01	0.00	0.00		6.69	20.78	-6.20	72.71	105.12	773.93	563.85	941.80	738.51	801.77	619.35	902.60	589.60
9.776	0	0.02	0.02	0.02	4.48	0.02	0.10	4.76	12.38	0.16	90.48	80.69	0.00	62.30	12.38	95.49	0.10	0.23	0.17	0.16	0.09	0.00	0.00	15.65	0.11	0.00	0.01	0.19	0.00	0.00	0.00	0.38	0.01	0.00	0.00		6.61	19.49	-6.31	72.97	103.58	774.27	563.51	941.19	737.20	802.48	618.91	901.65	589.00
9.809	0	0.02	0.02	0.02	4.87	0.02	0.12	5.29	13.57	0.10	89.42	84.17	0.00	62.73	13.57	96.88	0.09	0.32	0.17	0.10	0.06	0.00	0.00	17.25	0.14	0.00	0.01	0.58	0.00	0.00	0.00	0.06	0.01	0.01	0.00		9.24	19.40	-6.41	73.78	107.25	774.73	561.38	942.82	736.33	801.55	618.54	904.13	587.23
9.843	0	0.02	0.02	0.02	5.36	0.02	0.12	5.95	15.22	0.07	88.11	84.75	0.00	64.14	15.22	97.94	0.07	0.57	0.16	0.05	0.03	0.00	0.00	16.74	0.21	0.00	0.01	1.15	0.01	0.00	0.00	0.04	0.01	0.01	0.00		8.82	19.09	-5.51	74.40	106.74	774.85	560.21	943.09	735.45	802.56	616.58	905.04	586.74
9.876	0	0.02	0.02	0.02	5.99	0.02	0.13	6.80	14.88	0.07	86.39	82.96	0.00	60.23	18.27	98.15	0.07	0.77	0.17	0.03	0.02	0.00	0.00	14.88	0.21	0.00	0.02	1.13	0.01	0.00	0.00	0.44	0.01	0.02	0.00		7.08	19.92	-4.80	74.93	103.11	775.86	558.99	942.86	733.36	805.16	612.94	904.68	585.97
9.909	0	0.02	0.02	0.02	5.85	0.02	0.12	6.59	15.19	0.06	86.82	83.86	0.00	48.32	16.67	98.65	0.06	1.05	0.13	0.01	0.02	0.00	0.00	15.19	0.24	0.00	0.02	1.78	0.01	0.00	0.00	0.07	0.01	0.02	0.00		10.88	22.34	-3.89	75.68	102.75	775.97	556.10	943.62	730.97	806.79	612.11	905.47	583.46
9.943	0	0.02	0.02	0.02	6.28	0.02	0.14	7.15	17.68	0.05	85.69	86.55	0.00	39.59	17.78	98.82	0.05	1.89	0.09	0.00	0.01	0.00	0.00	17.68	0.29	0.00	0.03	0.96	0.02	0.00	0.01	0.24	0.01	0.05	0.00		10.35	24.11	-3.19	75.60	99.97	775.56	555.11	941.75	729.36	807.23	608.44	904.03	583.48
9.976	0	0.02	0.02	0.02	6.55	0.02	0.15	7.50	18.25	0.04	84.99	86.99	0.00	38.81	18.40	98.73	0.04	2.59	0.06	0.00	0.01	0.00	0.00	18.25	0.36	0.00	0.04	0.79	0.02	0.00	0.01	0.32	0.01	0.08	0.00		11.92	24.28	-2.93	75.76	100.91	776.35	554.72	941.34	727.02	807.39	609.42	904.64	582.49
10.009	0	0.02	0.02	0.02	6.89	0.02	0.15	7.94	18.04	0.04	84.12	86.80	0.00	35.91	19.21	98.73	0.04	3.25	0.04	0.00	0.01	0.00	0.00	18.04	0.36	0.00	0.04	0.88	0.02	0.00	0.01	0.21	0.01	0.11	0.00		13.05	24.90	-2.00	76.15	99.00	776.79	554.48	940.39	725.91	808.64	607.97	904.49	583.19
10.043	0	0.02	0.02	0.02	6.56	0.02	0.12	7.45	15.71	0.02	85.09	84.71	0.00	48.13	16.89	98.93	0.02	3.72	0.04	0.00	0.01	0.00	0.00	15.71	0.40	0.00	0.04	0.51	0.04	0.00	0.01	0.24	0.01	0.17	0.00	24.00	10.37	22.37	-1.32	76.04	99.44	775.85	552.54	940.06	724.02	808.20	605.38	904.68	581.28
10.076	0	0.02	0.02	0.02	6.63	0.02	0.13	7.53	16.99	0.02	84.94	86.19	0.00	44.21	16.99	98.88	0.02	3.95	0.05	0.00	0.01	0.00	0.00	17.25	0.51	0.00	0.03	0.59	0.03	0.00	0.01	0.33	0.01	0.18	0.00	24.00	8.69	23.16	0.28	75.95	98.37	774.78	550.80	939.55	722.72	808.97	602.16	904.95	580.62
10.110	0	0.02	0.02	0.02	5.87	0.02	0.13	6.52	13.98	0.01	86.97	87.64	0.00	53.90	13.98	98.77	0.01	3.33	0.05	0.00	0.01	0.00	0.00	18.94	0.63	0.00	0.02	0.81	0.04	0.00	0.01	0.80	0.00	0.18	0.00	24.00	8.08	21.22	0.52	76.25	98.24	774.76	549.61	938.78	721.54	808.49	599.04	904.95	580.40
10.143	0	0.02	0.02	0.02	5.89	0.02	0.10	6.50	12.78	0.01	87.01	84.24	0.00	50.49	12.78	99.11	0.01	4.10	0.04	0.00	0.01	0.00	0.00	15.09	0.66	0.00	0.02	0.72	0.05	0.00	0.02	0.49	0.00	0.21	0.00	24.00	7.26	21.90	0.52	76.34	97.58	775.27	549.45	937.35	719.44	808.27	597.55	904.27	580.09
10.176	0	0.02	0.02	0.02	7.05	0.02	0.11	8.04	13.79	0.01	83.92	83.02	0.00	34.99	16.79	99.29	0.01	5.43	0.03	0.00	0.01	0.00	0.00	13.79	0.62	0.00	0.01	0.84	0.06	0.00	0.02	0.19	0.00	0.22	0.00	24.00	8.71	25.10	1.00	76.44	95.64	775.48	549.72	937.00	718.72	809.77	598.79	903.54	579.99
10.210	0	0.02	0.02	0.02	7.64	0.02	0.10	8.87	10.76	0.01	82.26	79.35	0.00	38.80	19.27	99.32	0.00	5.50	0.02	0.00	0.00	0.00	0.00	10.76	0.53	0.01	0.01	0.55	0.07	0.00	0.03	0.06	0.00	0.18	0.00	24.00	7.19	24.28	0.92	76.52	95.39	776.09	550.40	935.44	717.05	809.23	598.01	902.97	580.33
10.243	0	0.02	0.02	0.02	8.72	0.02	0.12	10.44	9.12	0.01	79.11	77.28	0.00	24.72	23.65	99.44	0.00	5.33	0.02	0.00	0.00	0.00	0.00	9.12	0.35	0.01	0.01	0.17	0.08	0.00	0.03	0.12	0.00	0.17	0.00	24.00	9.98	27.57	1.45	76.71	92.94	774.75	549.94	934.35	716.74	809.91	599.15	900.81	579.78
10.276	0	0.02	0.02	0.02	8.54	0.02	0.13	10.25	10.59	0.02	79.50	79.46	0.00	31.56	23.87	99.58	0.00	4.47	0.02	0.00	0.00	0.00	0.00	10.59	0.43	0.02	0.01	0.18	0.08	0.00	0.04	0.22	0.00	0.17	0.00	24.00	11.75	25.87	1.38	77.06	94.26	771.41	548.81	932.20	717.25	806.43	598.90	898.62	579.27
10.310	0	0.02	0.02	0.02	9.22	0.02	0.16	11.35	11.71	0.06	77.30	80.75	0.00	26.95	27.80	99.47	0.00	3.40	0.04	0.00	0.01	0.00	0.00	11.71	0.53	0.06	0.01	0.24	0.08	0.00	0.06	0.63	0.00	0.18	0.00	24.00	11.06	26.99	0.82	76.96	93.25	770.03	548.15	931.25	716.99	805.46	598.50	896.42	577.96
10.343	0	0.02	0.02	0.01	10.03	0.02	0.23	12.61	15.52	0.06	74.77	85.04	0.00	21.98	31.12	99.43	0.01	2.99	0.06	0.00	0.01	0.00	0.00	15.52	0.53	0.06	0.02	0.50	0.07	0.00	0.06	0.56	0.00	0.21	0.00	24.00	11.79	28.33	1.65	76.96	91.01	768.34	548.19	930.19	717.66	805.92	598.94	894.55	578.30
10.377	0	0.01	0.02	0.01	12.66	0.02	0.33	16.77	15.50	0.10	66.46	84.95	0.00	20.02	39.85	99.37	0.01	2.32	0.08	0.00	0.02	0.00	0.00	15.50	0.26	0.10	0.01	0.51	0.07	0.00	0.07	0.56	0.00	0.20	0.00	24.00	13.00	28.93	1.24	76.95	91.55	766.89	547.94	930.06	718.66	804.77	600.25	893.52	577.76
10.410	0	0.01	0.02	0.01	12.51	0.02	0.31	16.63	13.61	0.10	66.75	82.80	0.00	18.59	40.42	99.28	0.01	1.60	0.08	0.00	0.03	0.00	0.00	13.61	0.22	0.10	0.01	0.27	0.07	0.00	0.06	0.18	0.00	0.15	0.00	24.00	10.80	29.39	0.79	76.80	90.97	766.38	547.89	929.19	718.76	803.79	598.27	892.43	577.85
10.443	0	0.01	0.02	0.01	11.74	0.02	0.29	15.48	13.48	0.09	69.05	82.55	0.00	17.92	39.03	99.19	0.01	1.03	0.08	0.00	0.04	0.00	0.00	13.48	0.20	0.09	0.01	0.13	0.06	0.00	0.06	0.16	0.00	0.13	0.00	24.00	9.97	29.61	2.43	76.87	88.94	764.55	546.88	927.64	717.70	804.26	596.67	891.11	577.49
10.477	0	0.01	0.02	0.01	11.37	0.02	0.28	14.94	13.05	0.08	70.12	81.68	0.00	15.75	38.73	98.88	0.01	0.64	0.08	0.01	0.05	0.00	0.00	13.05	0.25	0.08	0.01	0.11	0.06	0.01	0.06	0.11	0.00	0.12	0.00	24.00	10.66	30.38	2.41	76.87	88.82	762.68	547.35	925.76	717.99	802.55	597.75	889.08	577.74
10.510	0	0.01	0.02	0.01	10.76	0.02	0.32	14.02	15.81	0.07	71.97	84.01	0.00	18.47	37.93	98.16	0.01	0.37	0.09	0.01	0.06	0.00	0.00	15.81	0.40	0.07	0.01	0.34	0.05	0.00	0.06	0.28	0.00	0.12	0.00	24.00	8.25	29.42	3.39	76.77	90.70	761.39	547.13	924.70	717.19	801.04	596.65	889.79	577.94
10.543	0	0.01	0.02	0.01	11.05	0.02	0.39	14.49	16.52	0.07	71.02	82.91	-0.74	17.18	40.68	96.46	0.02	0.24	0.09	0.01	0.07	0.00	0.00	16.52	0.46	0.07	0.01	1.34	0.05	0.00	0.07	0.32	0.00	0.11	0.00	24.00	8.17	29.87	3.14	76.66	91.06	760.06	547.17	923.33	716.93	799.42	597.06	888.37	577.58
10.577	0	0.01	0.02	0.01	11.56	0.02	0.43	15.29	16.32	0.08	69.42	81.75	-2.02	20.15	42.96	95.68	0.02	0.27	0.09	0.01	0.08	0.00	0.00	16.32	0.54	0.06	0.01	4.82	0.04	0.00	0.09	0.07	0.00	0.09	0.00	24.00	8.13	28.88	2.36	76.68	91.19	759.06	546.92	922.71	717.28	797.99	597.23	886.87	576.83
10.610	0	0.01	0.02	0.01	11.25	0.02	0.37	14.79	14.88	0.09	70.42	80.71	-1.01	28.49	41.37	96.26	0.02	0.34	0.10	0.01	0.09	0.00	0.00	14.88	0.40	0.07	0.00	4.32	0.05	0.00	0.10	0.05	0.00	0.09	0.00	24.00	6.30	26.60	3.59	76.48	89.78	757.18	545.57	921.27	717.39	797.43	593.09	885.81	577.34
10.643	0	0.01	0.02	0.01	10.08	0.02	0.24	12.94	11.68	0.09	74.12	78.15	0.00	29.46	36.29	97.52	0.02	0.44	0.12	0.01	0.09	0.00	0.00	11.68	0.57	0.09	0.00	4.25	0.07	0.01	0.13	0.18	0.00	0.11	0.00	24.00	3.93	26.37	2.16	75.82	90.72	756.48	547.18	918.92	716.95	794.41	593.97	883.61	577.48
10.677	0	0.01	0.02	0.01	10.26	0.02	0.25	13.20	12.65	0.08	73.61	80.58	0.00	35.80	35.74	98.39	0.02	0.66	0.11	0.01	0.05	0.00	0.00	12.65	0.72	0.08	0.00	2.46	0.07	0.01	0.13	0.14	0.00	0.12	0.00	24.00	4.31	24.92	1.47	75.66	91.02	755.90	548.88	917.61	717.88	792.85	596.16	882.15	578.55
10.710	0	0.02	0.02	0.01	9.62	0.02	0.20	12.18	11.39	0.10	75.64	79.60	0.00	35.54	32.77	98.89	0.02	0.92	0.13	0.01	0.04	0.00	0.00	11.39	0.87	0.10	0.00	1.98	0.09	0.01	0.14	0.22	0.00	0.14	0.00	24.00	4.41	24.98	1.78	75.43	90.61	754.30	549.31	916.06	718.45	791.67	596.42	880.64	579.24
10.744	0	0.02	0.02	0.01	9.43	0.02	0.22	11.87	14.43	0.12	76.27	83.87	0.00	34.71	31.45	99.41	0.02	1.01	0.16	0.01	0.03	0.00	0.00	14.43	0.80	0.12	0.00	3.16	0.08	0.01	0.16	2.27	0.00	0.17	0.00	24.00	3.40	25.16	1.75	75.15	91.28	753.38	550.01	915.10	719.31	790.26	596.09	880.16	580.30
10.777	0	0.02	0.02	0.01	9.93	0.02	0.18	12.60	9.86	0.14	74.80	78.44	0.00	29.46	32.58	99.55	0.02	1.37	0.21	0.01	0.03	0.00	0.00	9.86	0.52	0.14	0.00	2.65	0.11	0.01	0.16	2.12	0.00	0.24	0.00	24.00	3.26	26.37	2.62	75.28	89.25	752.37	550.40	914.12	720.73	790.69	594.46	879.09	582.14
10.810	0	0.02	0.02	0.01	10.46	0.02	0.17	13.39	8.01	0.16	73.23	76.03	0.00	30.57	33.75	99.69	0.02	1.74	0.30	0.01	0.04	0.00	0.00	8.01	0.28	0.16	0.00	2.24	0.15	0.01	0.16	4.62	0.01	0.32	0.00	24.00	1.67	26.10	2.83	74.88	89.88	751.68	551.03	912.94	720.57	789.55	594.24	878.70	582.76
10.844	0	0.01	0.02	0.01	10.37	0.02	0.13	13.25	3.60	0.19	73.50	69.11	0.00	34.75	33.77	99.75	0.02	1.38	0.42	0.01	0.05	0.00	0.00	3.60	0.15	0.19	0.00	1.39	0.24	0.01	0.16	1.70	0.01	0.48	0.00	18.00	0.99	25.15	3.41	74.33	92.35	750.80	551.34	912.39	719.48	788.24	596.39	879.50	582.26
10.877	0	0.01	0.02	0.01	11.89	0.02	0.16	15.63	3.31	0.16	68.74	68.64	0.00	39.82	38.49	99.77	0.02	1.26	0.46	0.02	0.06	0.00	0.00	3.31	0.12	0.16	0.00	1.59	0.28	0.01	0.15	0.09	0.01	0.55	0.00	18.00	-0.63	24.06	4.28	73.60	95.51	750.32	550.53	913.50	719.51	787.63	595.51	882.22	582.27
10.910	0	0.01	0.02	0.01	15.28	0.02	0.24	21.00	3.11	0.14	58.00	68.28	0.00	44.53	47.20	99.76	0.02	1.22	0.38	0.02	0.04	0.00	0.00	3.11	0.11	0.14	0.00	2.65	0.33	0.02	0.15	0.04	0.01	0.60	0.00	18.00	0.61	23.10	3.87	73.48	97.94	750.84	549.74	914.96	719.87	787.11	595.45	884.11	581.84
10.944	0	0.01	0.02	0.01	17.41	0.02	0.29	24.37	2.81	0.15	51.26	76.65	0.00	58.77	51.81	99.78	0.01	1.20	0.34	0.02	0.04	0.00	0.00	2.81	0.12	0.15	0.01	8.35	0.48	0.03	0.19	0.00	0.01	0.75	0.00	18.00	-0.82	20.23	3.93	73.49	102.38	750.49	547.67	917.08	719.55	785.86	594.33	887.24	580.06
10.977	0	0.01	0.02	0.01	23.63	0.02	0.48	34.23	2.71	0.14	40.77	88.22	-4.96	63.54	63.29	99.77	0.01	1.23	0.26	0.03	0.03	0.00	0.00	2.71	0.11	0.14	0.01	18.62	0.47	0.03	0.19	0.00	0.01	0.78	0.00	18.00	-1.20	19.22	3.06	73.45	103.57	750.68	546.58	918.73	720.63	785.43	593.07	888.04	579.05
11.010	0	0.01	0.02	0.01	28.14	0.02	0.62	40.97	2.25	0.13	34.03	93.96	-8.35	66.46	69.55	99.76	0.01	1.89	0.20	0.02	0.02	0.00	0.00	2.25	0.11	0.13	0.01	27.74	0.50	0.04	0.19	0.00	0.01	0.71	0.00	18.00	-0.58	18.58	3.85	73.83	104.55	750.37	545.43	919.16	720.31	785.56	591.65	889.36	579.08
11.044	0	0.02	0.02	0.01	28.07	0.02	0.56	40.68	1.33	0.13	34.32	98.55	-11.96	64.35	68.34	99.82	0.01	2.72	0.20	0.01	0.04	0.00	0.00	1.33	0.17	0.13	0.01	45.99	0.59	0.06	0.19	0.00	0.01	0.61	0.00	18.00	0.97	19.05	3.47	74.05	105.13	750.51	544.69	919.97	720.85	785.46	591.24	889.84	578.73
11.077	0	0.02	0.02	0.01	29.81	0.02	0.59	43.09	1.16	0.12	31.91	96.84	-9.94	69.17	69.65	99.85	0.01	3.76	0.23	0.01	0.07	0.00	0.00	1.16	0.21	0.12	0.01	36.09	0.54	0.06	0.19	0.00	0.01	0.43	0.00	18.00	-0.30	17.96	3.93	74.12	106.24	751.24	544.96	919.73	719.84	785.44	590.31	891.12	579.43
11.111	0	0.02	0.02	0.01	32.32	0.02	0.55	45.91	0.91	0.14	29.09	94.14	-7.73	72.70	68.58	99.90	0.01	7.48	0.36	0.01	0.14	0.00	0.00	0.91	0.27	0.13	0.01	27.98	0.74	0.11	0.14	0.00	0.01	0.28	0.00	18.00	-0.56	17.10	4.33	74.31	108.93	751.32	544.30	919.45	718.52	784.30	588.94	892.84	579.64
11.144	0	0.02	0.02	0.01	34.34	0.02	0.49	47.79	0.92	0.12	27.21	90.85	-5.78	76.01	65.99	99.92	0.01	11.82	0.33	0.01	0.11	0.00	0.00	0.92	0.33	0.12	0.01	21.98	0.87	0.15	0.14	0.00	0.01	0.18	0.00	18.00	-1.76	16.24	4.46	74.12	110.06	751.07	543.74	920.03	718.48	784.02	588.32	893.69	579.19
11.177	0	0.02	0.02	0.01	35.65	0.02	0.41	48.58	0.94	0.11	26.42	79.48	-2.15	78.85	61.96	99.93	0.01	16.57	0.44	0.01	0.11	0.00	0.00	0.94	0.39	0.11	0.01	10.25	0.94	0.18	0.14	0.00	0.01	0.13	0.00	18.00	-2.02	15.42	4.15	74.01	108.09	752.19	543.57	920.62	718.49	785.48	587.31	893.24	578.81
11.211	0	0.02	0.02	0.01	43.35	0.02	0.45	57.34	1.02	0.09	17.66	78.61	-2.46	79.47	63.86	99.93	0.01	23.01	0.42	0.01	0.09	0.00	0.00	1.02	0.38	0.08	0.00	9.60	1.00	0.29	0.13	0.00	0.01	0.08	0.00	18.00	-3.07	15.23	4.25	73.97	108.12	753.52	543.95	921.23	718.00	786.49	586.93	894.33	579.17
11.244	0	0.04	0.02	0.01	47.03	0.02	0.34	60.07	1.10	0.07	14.93	80.77	-1.45	82.12	57.63	99.94	0.01	31.88	0.37	0.01	0.07	0.00	0.00	1.10	0.42	0.07	0.00	11.25	1.06	0.35	0.14	0.00	0.01	0.06	0.00	18.00	-4.39	14.38	4.41	73.79	109.25	753.43	543.01	922.04	717.41	786.44	586.29	895.38	578.12
11.277	0	0.05	0.02	0.01	52.27	0.02	0.30	64.68	1.18	0.05	10.32	82.84	-1.07	80.05	54.13	99.95	0.01	39.96	0.37	0.01	0.05	0.00	0.00	1.18	0.44	0.05	0.00	12.97	1.18	0.47	0.15	0.00	0.01	0.04	0.00	18.00	-2.05	15.05	4.39	74.31	108.82	754.64	543.73	922.61	718.01	787.53	587.20	896.06	579.25
11.311	0	0.07	0.02	0.01	56.37	0.02	0.27	68.35	1.43	0.03	6.65	82.66	-0.59	84.04	51.67	99.95	0.01	46.17	0.25	0.01	0.03	0.00	0.00	1.43	0.39	0.02	0.00	12.82	1.12	0.69	0.16	0.00	0.01	0.03	0.00	18.00	-3.81	13.70	4.33	74.07	109.26	755.60	544.04	923.43	718.06	788.08	586.67	897.10	579.44
11.344	0	0.11	0.02	0.01	62.05	0.02	0.21	72.75	1.52	0.02	2.25	79.87	0.00	79.74	46.50	99.96	0.01	56.34	0.19	0.01	0.02	0.00	0.00	1.52	0.44	0.02	0.00	10.52	1.17	0.77	0.16	0.00	0.01	0.02	0.00	18.00	-2.34	15.15	5.05	74.40	109.39	755.37	543.18	924.34	718.37	789.03	586.26	898.22	579.62
11.378	0	0.12	0.02	0.01	70.07	0.02	0.23	79.86	1.67	0.01	0.00	68.21	0.00	81.33	48.47	99.96	0.01	63.55	0.10	0.00	0.01	0.00	0.00	1.67	0.46	0.01	0.00	2.88	1.39	1.08	0.17	0.00	0.00	0.02	0.00	18.00	-2.48	14.64	4.03	74.55	108.95	756.75	543.51	925.80	719.24	789.78	586.94	898.44	578.99
11.411	0	0.15	0.02	0.01	75.49	0.02	0.24	84.23	1.68	0.01	0.00	66.50	0.00	82.62	49.18	99.95	0.01	69.74	0.09	0.00	0.01	0.00	0.00	1.68	0.45	0.01	0.00	1.91	1.54	1.35	0.17	0.00	0.00	0.02	0.00	18.00	-1.61	14.21	4.32	74.97	108.66	756.80	543.13	926.25	719.48	790.40	586.67	898.80	579.09
11.444	0	0.21	0.02	0.01	81.87	0.02	0.24	88.81	1.86	0.01	0.00	66.41	0.00	83.79	48.44	99.95	0.01	79.83	0.08	0.00	0.01	0.00	0.00	1.86	0.42	0.01	0.00	0.83	1.72	1.49	0.15	0.00	0.00	0.02	0.00	18.00	-1.93	13.79	4.33	74.94	109.89	756.75	543.00	926.49	719.61	789.89	586.29	899.55	579.26
11.478	0	0.30	0.02	0.01	83.57	0.02	0.19	89.76	1.91	0.01	0.00	66.80	0.00	81.98	43.38	99.96	0.01	86.85	0.07	0.00	0.01	0.00	0.00	1.91	0.37	0.00	0.00	0.45	2.07	1.90	0.13	0.00	0.00	0.02	0.00	18.00	-2.34	14.42	4.46	74.85	109.13	757.03	543.19	926.54	719.55	790.54	586.17	899.46	579.41
11.511	0	0.32	0.02	0.01	88.24	0.02	0.25	93.20	1.86	0.01	0.00	68.20	0.00	77.78	49.82	99.96	0.01	90.81	0.06	0.00	0.01	0.00	0.00	1.86	0.35	0.00	0.00	0.41	2.87	2.26	0.12	0.00	0.00	0.02	0.00	18.00	-0.80	15.74	4.06	75.07	108.51	757.84	543.93	926.40	719.40	790.91	587.67	899.12	579.63
11.544	0	0.35	0.02	0.01	87.89	0.02	0.22	92.81	2.07	0.01	0.00	67.75	0.00	77.57	46.90	99.95	0.01	92.53	0.06	0.00	0.01	0.00	0.00	2.07	0.39	0.00	0.00	0.74	2.62	2.01	0.11	0.00	0.00	0.02	0.00	18.00	-1.83	15.80	5.05	74.96	105.92	756.97	543.18	925.83	718.72	792.23	586.45	897.90	579.11
11.578	0	0.41	0.02	0.01	88.93	0.02	0.22	93.36	2.98	0.01	0.00	70.97	0.00	76.52	45.72	99.96	0.01	95.10	0.06	0.00	0.01	0.00	0.00	2.98	0.41	0.00	0.00	1.16	4.50	2.66	0.10	0.00	0.00	0.03	0.00	18.00	-1.86	16.09	4.64	74.62	108.23	755.96	543.14	925.38	719.06	790.10	586.83	898.05	579.06
11.611	0	0.44	0.02	0.01	90.23	0.02	0.24	94.22	3.19	0.01	0.00	71.26	0.00	74.81	47.43	99.97	0.01	97.08	0.07	0.00	0.01	0.00	0.00	3.19	0.42	0.00	0.00	1.23	4.66	2.49	0.09	0.00	0.00	0.03	0.00	18.00	-1.62	16.56	4.20	74.66	108.23	756.13	543.79	924.94	719.40	789.60	587.23	897.55	579.51
11.644	0	0.43	0.02	0.01	90.35	0.02	0.25	94.24	3.58	0.02	0.00	71.38	0.00	74.70	47.99	99.97	0.01	96.91	0.09	0.00	0.02	0.00	0.00	3.58	0.47	0.00	0.00	1.79	4.73	2.20	0.09	0.00	0.00	0.03	0.00	18.00	-1.68	16.59	4.65	75.01	106.61	757.19	544.47	924.13	718.32	790.83	586.70	897.25	580.42
11.678	0	0.43	0.02	0.01	89.79	0.02	0.26	93.80	4.56	0.02	0.00	71.10	0.00	75.40	46.98	99.98	0.01	96.43	0.09	0.00	0.02	0.00	0.00	4.56	0.61	0.00	0.00	2.14	4.23	1.80	0.08	0.00	0.00	0.03	0.00	18.00	-3.32	16.40	4.88	74.70	104.95	756.76	544.67	922.85	717.39	790.94	586.21	895.71	580.15
11.711	0	0.41	0.02	0.01	90.30	0.02	0.29	94.17	4.72	0.02	0.00	71.36	0.00	71.09	49.27	99.98	0.01	96.07	0.10	0.00	0.02	0.00	0.00	4.72	0.66	0.00	0.00	2.53	3.99	1.47	0.07	0.00	0.00	0.02	0.00	18.00	-1.98	17.50	4.30	74.58	105.70	755.70	545.03	921.87	718.11	789.13	587.19	894.61	580.37
11.745	0	0.44	0.02	0.01	89.15	0.02	0.25	93.14	5.01	0.03	0.00	71.85	0.00	66.47	45.71	99.98	0.01	95.63	0.14	0.00	0.03	0.00	0.00	5.01	0.71	0.00	0.00	3.58	4.56	1.27	0.06	0.00	0.00	0.02	0.00	18.00	-0.13	18.58	3.70	74.85	105.40	756.04	546.65	920.58	718.61	788.33	588.80	893.50	581.76
11.778	0	0.51	0.02	0.02	86.29	0.02	0.18	90.67	5.59	0.04	0.00	72.78	0.00	67.03	37.90	99.98	0.01	95.63	0.17	0.00	0.04	0.00	0.00	5.59	0.90	0.00	0.00	5.58	4.27	1.07	0.06	0.00	0.00	0.02	0.00	18.00	-2.03	18.45	3.83	74.56	104.18	756.27	546.94	919.76	717.04	788.76	589.08	892.64	581.04
11.811	0	0.51	0.02	0.01	87.06	0.02	0.19	91.26	5.65	0.04	0.00	72.87	0.00	65.25	38.88	99.98	0.01	96.49	0.21	0.00	0.04	0.00	0.00	5.65	0.84	0.00	0.00	4.51	4.27	0.96	0.06	0.00	0.00	0.02	0.00	18.00	-2.99	18.85	4.44	74.26	103.60	755.01	546.41	918.30	715.71	788.20	588.46	891.50	580.49
11.845	0	0.53	0.02	0.01	87.35	0.02	0.20	91.41	6.01	0.05	0.00	73.74	0.00	63.93	39.17	99.98	0.01	96.86	0.26	0.00	0.05	0.00	0.00	6.01	0.85	0.00	0.00	6.20	4.33	0.73	0.06	0.00	0.00	0.03	0.00	12.00	-2.43	19.14	4.88	74.55	103.16	755.34	547.20	918.21	715.93	788.90	589.26	891.77	581.53
11.878	0	0.61	0.02	0.02	85.80	0.02	0.17	90.07	6.22	0.06	0.00	81.84	0.00	66.70	35.58	99.98	0.01	96.74	0.30	0.00	0.06	0.00	0.00	6.22	0.92	0.00	0.00	12.09	3.91	0.63	0.06	0.00	0.00	0.03	0.00	12.00	-3.59	18.53	4.98	74.28	102.38	754.24	547.00	917.17	715.73	788.25	588.70	890.35	581.14
11.911	0	0.63	0.02	0.02	85.51	0.02	0.16	89.88	6.58	0.05	0.00	82.14	0.00	68.46	34.25	99.98	0.01	97.71	0.31	0.00	0.05	0.00	0.00	6.58	0.95	0.00	0.00	12.34	3.00	0.47	0.06	0.00	0.00	0.04	0.00	12.00	-3.97	18.13	5.27	74.20	102.06	753.14	546.81	916.39	715.83	787.67	588.32	889.48	581.15
11.945	0	0.71	0.02	0.02	84.87	0.02	0.15	89.34	6.74	0.07	0.00	87.54	0.00	65.77	32.27	99.98	0.01	98.49	0.34	0.00	0.07	0.00	0.00	6.74	0.85	0.00	0.00	17.61	2.21	0.30	0.06	0.00	0.00	0.04	0.00	12.00	-3.72	18.74	5.22	74.24	102.96	752.91	546.74	916.42	715.87	787.15	588.57	889.84	581.16
11.978	0	0.69	0.02	0.02	85.08	0.02	0.15	89.55	6.61	0.08	0.00	86.13	0.00	65.36	32.83	99.98	0.01	98.46	0.36	0.01	0.08	0.00	0.00	6.61	0.89	0.01	0.00	16.08	2.16	0.29	0.07	0.00	0.00	0.05	0.00	12.00	-4.24	18.83	5.11	73.95	101.65	750.72	545.69	914.96	715.83	785.85	587.46	887.22	579.90
12.011	0	0.57	0.02	0.01	87.80	0.02	0.21	91.96	6.84	0.08	0.00	80.61	0.00	59.48	39.81	99.98	0.02	98.45	0.31	0.00	0.08	0.00	0.00	6.84	0.99	0.01	0.00	11.09	2.16	0.24	0.07	0.00	0.00	0.06	0.00	12.00	-3.22	20.08	6.01	74.04	100.96	749.22	544.82	914.63	715.41	786.11	588.17	886.66	579.18
12.045	0	0.55	0.02	0.01	89.02	0.02	0.27	93.05	7.95	0.09	0.00	84.37	-1.60	58.54	44.03	99.98	0.02	98.06	0.27	0.00	0.09	0.00	0.00	7.95	1.02	0.01	0.00	14.34	1.91	0.20	0.08	0.00	0.00	0.07	0.00	12.00	-3.94	20.28	6.29	74.11	99.53	748.75	544.29	915.15	715.99	787.02	587.53	886.16	578.68
12.078	0	0.51	0.02	0.01	88.86	0.02	0.28	92.95	8.16	0.09	0.00	80.99	-1.11	60.36	44.33	99.97	0.02	97.37	0.25	0.00	0.09	0.01	0.00	8.16	1.16	0.01	0.00	11.40	1.93	0.21	0.08	0.00	0.00	0.07	0.00	12.00	-2.76	19.90	5.10	74.09	100.54	748.55	544.72	915.51	717.72	785.67	588.52	885.74	578.77
12.112	0	0.56	0.02	0.01	89.36	0.02	0.32	93.44	8.25	0.14	0.00	91.78	-4.62	64.79	47.30	99.97	0.02	96.29	0.28	0.00	0.14	0.01	0.00	8.25	1.35	0.03	0.00	23.39	1.81	0.19	0.10	0.00	0.01	0.07	0.00	12.00	-4.30	18.95	5.85	74.22	98.82	747.57	543.75	915.67	718.04	786.58	586.75	885.03	578.26
12.145	0	0.42	0.02	0.01	90.27	0.02	0.41	94.25	7.97	0.15	0.00	85.63	-3.99	66.90	52.95	99.97	0.02	93.94	0.35	0.00	0.15	0.01	0.00	7.97	1.27	0.04	0.01	15.57	2.05	0.23	0.11	0.00	0.01	0.07	0.00	12.00	-2.57	18.48	5.76	74.48	99.78	747.37	543.22	916.67	719.06	786.46	587.06	885.84	578.23
12.178	0	0.34	0.02	0.01	90.60	0.02	0.48	94.58	7.93	0.16	0.00	79.67	-3.55	61.70	56.46	99.97	0.02	91.95	0.45	0.00	0.16	0.01	0.00	7.93	1.33	0.05	0.01	10.36	2.15	0.26	0.12	0.00	0.01	0.07	0.00	12.00	-2.55	19.62	5.68	74.50	98.83	747.78	543.66	916.69	719.18	787.10	587.41	885.52	578.44
12.212	0	0.29	0.02	0.01	91.24	0.02	0.61	95.15	7.67	0.18	0.00	81.89	-5.13	69.23	62.12	99.96	0.02	89.01	0.58	0.00	0.18	0.01	0.00	7.67	1.39	0.06	0.01	12.14	2.47	0.34	0.15	0.00	0.01	0.08	0.00	12.00	-1.54	17.95	5.44	74.90	98.67	747.65	544.01	916.53	719.92	786.78	588.01	885.02	578.83
12.245	0	0.24	0.02	0.01	91.78	0.02	0.72	95.61	7.32	0.17	0.00	77.25	-5.17	66.45	66.45	99.97	0.02	87.14	0.61	0.00	0.17	0.01	0.00	7.32	1.39	0.06	0.01	8.58	2.48	0.36	0.15	0.00	0.01	0.08	0.00	12.00	-2.06	18.58	5.21	74.66	100.13	747.57	544.98	916.11	720.12	785.71	589.08	885.38	579.54
12.278	0	0.20	0.02	0.01	90.99	0.02	0.79	95.24	7.11	0.14	0.00	80.14	-6.16	68.31	68.79	99.96	0.02	82.82	0.51	0.00	0.14	0.01	0.00	7.11	1.39	0.06	0.02	10.73	2.18	0.34	0.17	0.00	0.01	0.08	0.00	12.00	-2.44	18.16	5.62	74.62	99.55	746.80	545.44	915.35	720.37	785.52	589.49	884.62	580.04
12.312	0	0.19	0.02	0.01	92.23	0.02	0.91	96.05	6.17	0.10	0.00	79.99	-6.78	63.69	73.08	99.97	0.02	83.21	0.38	0.00	0.10	0.00	0.00	6.17	1.17	0.08	0.02	10.60	2.23	0.32	0.20	0.00	0.01	0.09	0.00	12.00	-4.35	19.19	5.65	74.22	97.44	746.18	546.30	914.26	721.11	785.64	588.77	882.76	580.79
12.345	0	0.18	0.02	0.01	93.50	0.02	1.16	96.86	5.82	0.09	0.00	86.16	-9.30	59.06	78.98	99.97	0.02	83.04	0.38	0.00	0.09	0.00	0.00	5.82	1.33	0.09	0.02	16.11	2.34	0.32	0.23	0.00	0.01	0.12	0.00	12.00	-2.98	20.17	4.79	74.27	96.54	746.19	547.38	912.90	721.20	784.79	590.18	880.91	581.17
12.379	0	0.25	0.02	0.01	94.28	0.02	1.26	97.30	5.50	0.10	0.00	96.45	-13.89	39.26	81.08	99.98	0.02	84.62	0.39	0.00	0.08	0.00	0.00	5.50	1.40	0.10	0.02	34.46	2.47	0.33	0.25	0.00	0.01	0.13	0.00	12.00	-0.73	24.18	5.17	74.19	94.87	745.11	547.49	911.36	720.89	784.76	590.96	879.15	581.48
12.412	0	0.22	0.02	0.01	94.97	0.02	1.45	97.65	6.15	0.13	0.00	92.87	-12.52	22.48	83.29	99.98	0.02	85.87	0.58	0.00	0.13	0.01	0.00	6.15	1.69	0.13	0.02	25.30	3.12	0.34	0.27	0.00	0.02	0.13	0.00	12.00	-0.02	28.19	3.18	74.14	90.46	743.90	548.48	909.92	721.57	784.44	594.14	873.72	579.58
12.445	0	0.23	0.02	0.01	94.83	0.03	1.36	97.53	6.98	0.33	0.00	89.85	-11.09	21.17	80.82	99.98	0.03	87.14	0.92	0.00	0.33	0.01	0.00	6.98	1.80	0.12	0.02	20.48	3.38	0.30	0.25	0.00	0.02	0.12	0.00	12.00	1.85	28.57	1.81	74.60	92.85	741.80	549.51	907.82	722.72	780.27	596.57	871.62	580.00
12.479	0	0.19	0.02	0.01	94.86	0.03	1.45	97.52	8.19	0.85	0.00	77.78	-9.02	13.99	80.96	99.98	0.03	86.85	1.21	0.00	0.85	0.04	0.00	8.19	1.87	0.12	0.02	8.94	4.48	0.30	0.27	0.00	0.02	0.11	0.00	12.00	5.26	31.08	2.98	75.36	89.05	740.92	548.29	908.29	722.49	783.22	598.06	870.14	578.67
12.512	0	0.16	0.02	0.01	94.69	0.03	1.55	97.51	8.37	2.07	0.00	76.95	-8.45	7.06	82.50	99.97	0.04	85.23	1.90	0.01	2.07	0.13	0.00	8.37	1.96	0.10	0.02	3.54	4.50	0.30	0.28	0.00	0.03	0.09	0.00	12.00	4.88	34.89	4.96	75.24	85.93	738.83	548.60	905.32	722.69	783.49	595.47	868.22	581.18
12.545	0	0.15	0.02	0.01	94.76	0.03	1.64	97.60	8.73	2.90	0.00	77.45	-9.08	6.56	83.73	99.96	0.04	84.98	1.78	0.01	2.90	0.25	0.00	8.73	2.06	0.08	0.02	2.53	4.35	0.28	0.28	0.00	0.03	0.07	0.00	12.00	3.34	35.28	3.83	75.18	84.37	737.26	548.56	902.79	721.44	781.42	595.31	864.29	579.48
12.579	0	0.13	0.02	0.01	94.11	0.03	1.66	97.30	8.81	4.13	0.00	77.53	-9.45	3.35	84.23	99.94	0.05	81.58	2.05	0.02	4.13	0.46	0.00	8.81	2.14	0.06	0.01	1.56	5.23	0.28	0.25	0.00	0.05	0.05	0.00	12.00	3.42	38.81	4.82	75.34	81.05	735.99	548.56	901.04	720.06	782.58	595.91	861.82	578.84
12.612	0	0.13	0.02	0.01	93.98	0.03	1.72	97.26	9.59	4.60	0.00	78.58	-9.70	3.64	84.28	99.91	0.06	81.24	2.25	0.03	4.60	0.40	0.00	9.59	1.87	0.05	0.01	1.15	5.06	0.26	0.26	0.00	0.05	0.03	0.00	12.00	2.87	38.39	5.03	75.31	80.51	732.99	547.23	899.13	719.95	780.50	594.56	859.23	577.69
12.645	0	0.10	0.02	0.01	92.40	0.03	1.93	96.57	11.69	6.45	0.00	81.19	-11.23	4.87	85.11	99.84	0.08	74.94	2.46	0.06	6.45	0.92	0.00	11.69	1.65	0.04	0.01	0.80	5.47	0.21	0.24	0.00	0.06	0.01	0.00	12.00	2.14	36.86	4.63	75.28	82.07	731.66	546.42	898.03	720.27	777.93	592.30	858.71	577.81
12.679	0	0.09	0.02	0.01	91.64	0.03	2.30	96.38	15.76	10.13	0.00	85.63	-13.99	4.25	85.35	99.79	0.11	73.46	3.16	0.07	10.13	2.03	0.00	15.76	1.76	0.03	0.00	0.42	6.01	0.14	0.23	0.00	0.08	0.00	0.00	12.00	4.07	37.57	6.52	75.35	80.29	730.19	546.55	896.89	720.80	778.87	592.81	858.02	579.32
12.712	0	0.08	0.02	0.02	91.19	0.03	2.65	96.23	17.48	10.80	0.00	87.12	-14.98	5.67	86.79	99.64	0.12	71.16	3.58	0.14	10.80	4.46	0.00	17.48	1.52	0.03	0.00	0.45	6.14	0.14	0.21	0.00	0.08	0.00	0.00	12.00	2.22	36.05	7.35	75.26	78.76	729.65	547.02	894.88	719.45	778.70	591.99	856.47	579.62
12.746	0	0.05	0.02	0.01	84.89	0.03	4.36	92.32	23.81	4.39	0.00	91.67	-14.14	10.10	88.14	99.36	0.19	52.08	4.23	0.22	4.39	6.99	0.00	23.81	1.34	0.04	0.01	0.22	6.57	0.10	0.21	4.64	0.11	0.02	0.00	12.00	-0.51	32.93	6.70	74.24	80.76	728.89	549.82	890.78	721.17	774.28	588.84	854.93	584.51
12.779	0	0.03	0.02	0.01	75.50	0.03	5.37	86.09	27.45	2.88	0.00	93.43	-14.41	18.08	87.77	98.91	0.25	36.95	4.78	0.37	2.88	5.89	0.00	27.45	1.44	0.06	0.01	0.31	6.88	0.11	0.25	16.20	0.15	0.10	0.00	12.00	-2.36	29.55	7.02	74.03	84.04	729.07	551.22	889.89	720.60	772.46	589.52	856.42	585.90
12.812	0	0.02	0.02	0.01	60.84	0.03	6.10	74.67	28.94	1.14	0.33	93.59	-14.25	34.94	87.98	97.75	0.28	20.10	4.58	0.66	1.14	3.12	0.00	28.94	1.32	0.07	0.01	0.40	6.44	0.11	0.28	14.75	0.16	0.32	0.00	12.00	-3.30	25.11	6.43	73.72	92.57	729.55	551.85	893.12	723.25	769.77	590.97	862.27	587.33
12.846	0	0.01	0.02	0.01	51.88	0.03	9.54	66.44	38.47	0.81	8.56	96.70	-17.51	40.46	87.11	96.91	0.46	12.27	3.45	0.81	0.47	1.24	0.00	38.47	1.10	0.07	0.01	0.25	5.97	0.11	0.26	3.50	0.20	0.60	0.00	12.00	-4.70	23.93	4.91	72.14	92.04	732.66	555.99	895.18	727.78	771.32	592.82	863.34	591.17
12.879	0	0.01	0.02	0.01	40.61	0.03	8.34	54.99	36.77	1.15	20.01	95.72	-16.75	50.67	85.45	95.22	0.45	4.02	2.95	1.15	0.46	0.50	0.00	36.77	0.83	0.08	0.02	0.46	5.28	0.11	0.26	57.17	0.20	1.07	0.00	12.00	-4.91	21.87	2.94	71.40	95.75	738.91	560.79	899.11	728.73	773.13	599.99	868.64	593.23
12.912	0	0.01	0.02	0.01	32.88	0.03	8.21	45.78	40.25	1.07	29.22	96.32	-17.42	66.79	80.55	93.70	0.53	1.59	2.06	1.07	0.49	0.13	0.00	40.25	0.75	0.09	0.03	1.14	4.08	0.11	0.24	38.08	0.21	2.28	0.00	12.00	-1.66	18.51	0.00	71.71	97.08	746.40	565.74	904.84	731.71	777.01	608.50	873.21	595.41
12.946	0	0.01	0.03	0.01	28.09	0.03	8.51	39.96	42.59	1.26	35.04	96.39	-18.16	54.19	77.83	91.62	0.67	0.67	2.08	1.26	0.67	0.08	0.00	42.59	0.67	0.11	0.04	3.08	2.59	0.11	0.25	42.93	0.22	3.97	0.00	12.00	-0.85	21.16	0.87	71.13	100.30	746.20	563.93	907.56	732.46	777.39	607.74	876.84	594.70
12.979	0	0.01	0.03	0.01	25.72	0.03	7.82	36.91	42.41	0.98	38.09	96.13	-19.76	54.52	75.84	90.91	0.54	0.28	2.02	0.98	0.62	0.04	0.12	42.41	0.72	0.11	0.05	12.43	1.95	0.11	0.21	38.14	0.21	4.60	0.00	12.00	-2.67	21.09	2.52	70.74	99.85	746.78	564.42	908.95	733.96	779.73	606.04	879.17	596.96
13.012	0	0.02	0.03	0.01	22.73	0.03	5.77	32.75	42.91	0.87	42.25	96.91	-24.39	69.74	69.04	93.31	0.46	0.27	1.69	0.87	0.78	0.03	0.06	42.91	0.83	0.12	0.05	37.72	1.38	0.11	0.21	53.05	0.20	4.07	0.00	12.00	-0.12	17.83	1.96	71.22	104.50	745.72	563.02	912.09	735.99	778.21	609.25	881.75	595.10
13.046	0	0.02	0.02	0.01	17.61	0.03	4.35	24.80	49.01	0.75	50.40	98.51	-24.34	76.43	56.50	96.50	0.37	0.26	1.50	0.55	0.75	0.03	0.05	49.01	0.75	0.18	0.05	40.82	1.05	0.12	0.18	48.36	0.18	2.38	0.00	12.00	-3.15	16.12	1.01	70.70	108.07	747.67	563.79	915.05	736.97	778.16	610.49	885.08	594.79
13.079	0	0.02	0.02	0.01	13.65	0.03	2.52	18.48	45.72	0.53	63.03	98.61	-21.81	80.46	45.72	98.25	0.28	0.30	1.15	0.38	0.53	0.01	0.02	48.12	0.76	0.14	0.04	41.78	0.89	0.12	0.15	56.14	0.16	1.62	0.00	12.00	-1.76	14.92	1.20	71.13	106.51	749.02	563.57	916.88	737.86	780.64	610.39	886.04	595.09
13.113	0	0.02	0.02	0.01	10.08	0.03	2.28	12.99	35.14	0.63	74.03	99.26	-20.45	74.52	35.14	98.85	0.18	0.25	1.05	0.31	0.63	0.01	0.00	55.37	0.97	0.21	0.04	35.11	0.63	0.12	0.12	75.96	0.14	1.24	0.00	12.00	-1.32	16.63	1.30	71.21	105.79	750.82	563.31	918.95	738.12	783.02	609.94	887.76	595.10
13.146	0	0.03	0.02	0.02	7.32	0.03	1.26	8.82	24.33	0.56	82.35	99.14	-18.18	81.55	24.33	99.18	0.12	0.31	0.82	0.18	0.56	0.01	0.00	53.28	1.28	0.19	0.05	38.57	0.42	0.13	0.11	81.24	0.12	0.94	0.00	12.00	-1.70	14.57	0.49	71.40	106.24	752.33	563.09	920.49	738.23	783.63	609.78	888.76	594.44
13.179	0	0.03	0.02	0.02	6.69	0.03	1.13	7.89	21.09	0.45	84.21	99.20	-16.17	79.36	21.09	99.42	0.10	0.38	0.65	0.14	0.45	0.01	0.00	53.94	1.21	0.14	0.04	31.96	0.36	0.14	0.09	79.27	0.10	0.56	0.00	12.00	-1.67	15.27	0.38	71.45	107.97	753.70	563.20	921.74	738.12	783.96	609.75	890.87	594.69
13.213	0	0.03	0.02	0.02	5.70	0.03	0.87	6.51	15.98	0.53	86.97	99.17	-13.97	77.74	15.98	99.52	0.07	0.42	0.65	0.13	0.53	0.01	0.00	53.37	1.20	0.12	0.04	28.21	0.18	0.15	0.07	58.14	0.09	0.37	0.00	12.00	-1.08	15.75	0.43	71.62	107.24	755.14	564.17	921.76	737.92	785.05	610.02	891.34	595.80
13.246	0	0.03	0.02	0.02	5.03	0.03	0.86	5.59	12.22	0.56	88.82	99.34	-15.39	78.87	12.22	99.42	0.06	0.37	0.65	0.15	0.56	0.01	0.00	56.31	1.33	0.08	0.05	33.49	0.12	0.15	0.06	43.52	0.08	0.33	1.00	18.00	-0.59	15.41	1.16	71.85	108.57	756.07	564.03	923.94	738.47	786.60	610.94	894.15	596.07
13.279	0	0.03	0.02	0.02	4.62	0.03	0.80	5.05	9.87	0.64	89.91	99.35	-14.81	80.78	9.87	99.19	0.05	0.34	0.79	0.15	0.64	0.01	0.00	56.79	1.34	0.04	0.06	32.65	0.07	0.15	0.04	55.33	0.06	0.28	0.00	18.00	-0.83	14.82	1.13	71.91	107.95	756.87	563.99	924.88	738.79	787.72	610.62	894.69	596.10
13.313	0	0.04	0.02	0.02	4.56	0.03	1.15	4.97	9.91	0.72	90.07	99.61	-18.28	84.83	9.91	98.79	0.03	0.33	1.05	0.20	0.72	0.01	0.00	63.40	1.64	0.01	0.06	37.84	0.03	0.13	0.02	35.22	0.04	0.27	0.00	18.00	0.68	13.39	1.00	72.66	109.14	758.24	564.22	925.37	739.01	787.79	609.80	896.21	597.29
13.346	0	0.05	0.02	0.02	4.32	0.03	1.16	4.63	9.31	0.56	90.73	99.58	-20.89	89.61	9.31	97.70	0.02	0.28	0.92	0.19	0.56	0.01	0.00	63.79	1.67	0.01	0.08	49.32	0.02	0.12	0.02	50.12	0.04	0.26	0.00	18.00	0.09	11.23	1.81	73.07	110.47	759.88	564.54	926.83	738.00	789.38	610.97	899.02	597.48
13.380	0	0.04	0.02	0.02	4.30	0.03	1.52	4.57	9.51	0.32	90.85	99.70	-19.97	88.41	9.51	97.15	0.01	0.31	0.90	0.19	0.32	0.00	0.00	68.62	1.34	0.01	0.08	38.58	0.01	0.11	0.01	89.98	0.03	0.29	0.00	18.00	0.65	11.84	1.11	73.33	108.80	760.64	564.00	927.13	737.31	790.23	610.91	898.03	596.16
13.413	0	0.04	0.02	0.02	4.59	0.03	1.67	4.95	12.32	0.19	90.10	99.66	-20.50	86.47	12.32	96.28	0.01	0.36	0.68	0.16	0.19	0.00	0.01	67.83	1.13	0.00	0.08	39.29	0.01	0.11	0.01	36.31	0.03	0.33	0.00	18.00	-0.60	12.72	2.29	73.07	111.11	761.47	564.32	927.68	736.17	790.75	610.82	901.01	597.09
13.446	0	0.04	0.02	0.02	4.89	0.02	1.81	5.35	15.51	0.18	89.29	99.58	-21.16	83.20	15.51	95.05	0.01	0.38	0.56	0.18	0.16	0.00	0.03	66.37	1.07	0.00	0.10	41.00	0.01	0.11	0.01	32.80	0.03	0.47	0.00	18.00	0.07	14.00	2.10	73.45	110.30	763.03	563.98	928.53	735.61	792.18	609.91	901.70	596.88
13.480	0	0.03	0.02	0.02	5.19	0.02	1.94	5.76	16.89	0.16	88.49	99.61	-20.40	84.08	16.89	95.55	0.01	0.36	0.39	0.10	0.16	0.00	0.04	66.72	1.05	0.00	0.11	35.48	0.00	0.10	0.00	55.46	0.02	0.67	0.00	18.00	1.70	13.68	1.27	74.12	108.65	763.67	562.63	930.13	736.75	793.36	608.29	901.29	595.87
13.513	0	0.03	0.02	0.02	5.89	0.02	2.41	6.74	20.60	0.17	86.52	99.65	-21.47	81.04	20.60	95.89	0.01	0.38	0.31	0.08	0.17	0.00	0.05	67.90	0.90	0.00	0.10	34.60	0.00	0.08	0.00	20.90	0.02	0.85	0.00	18.00	1.83	14.74	1.41	74.21	106.72	764.05	562.47	930.62	736.92	794.89	608.03	900.90	595.71
13.546	0	0.02	0.02	0.02	6.84	0.02	2.60	8.10	25.27	0.21	83.80	99.58	-19.03	85.12	25.27	95.96	0.01	0.40	0.29	0.06	0.21	0.00	0.05	65.55	0.64	0.00	0.08	22.97	0.00	0.07	0.00	21.63	0.02	0.95	1.00	24.00	-0.50	13.28	1.51	74.00	106.49	765.45	562.74	930.61	735.20	795.74	607.38	901.55	595.39
13.580	0	0.02	0.02	0.01	8.01	0.02	3.27	9.84	29.85	0.16	80.33	99.63	-19.48	86.91	29.85	96.56	0.01	0.36	0.22	0.05	0.16	0.00	0.05	66.35	0.48	0.00	0.07	19.24	0.00	0.06	0.00	37.72	0.02	1.20	0.00	24.00	-0.09	12.54	1.63	74.40	105.29	765.63	562.14	930.50	734.72	796.41	606.31	901.09	595.06
13.613	0	0.02	0.02	0.01	9.64	0.02	3.34	12.32	34.52	0.14	75.36	99.57	-18.52	89.11	34.52	97.95	0.01	0.37	0.25	0.05	0.14	0.00	0.04	63.25	0.37	0.00	0.05	15.28	0.00	0.06	0.00	81.41	0.01	1.15	0.00	24.00	-1.87	11.49	1.75	74.39	106.08	766.43	562.01	930.61	733.50	796.51	605.36	902.07	594.79
13.646	0	0.02	0.02	0.01	10.47	0.02	3.08	13.59	37.33	0.08	72.81	99.41	-18.45	87.06	37.33	97.91	0.01	0.32	0.23	0.03	0.08	0.00	0.04	59.30	0.40	0.00	0.05	18.12	0.00	0.05	0.00	89.27	0.01	1.07	0.00	24.00	-0.96	12.47	1.58	74.76	104.81	767.01	561.73	930.54	732.85	797.29	605.12	901.54	594.36
13.680	0	0.02	0.02	0.01	9.42	0.02	2.31	11.95	33.81	0.05	76.09	99.27	-19.07	82.77	33.81	97.87	0.01	0.36	0.20	0.03	0.05	0.00	0.07	56.67	0.42	0.00	0.07	28.23	0.00	0.04	0.00	58.22	0.01	1.08	0.00	24.00	1.27	14.15	1.15	75.32	104.41	767.60	560.85	930.67	731.91	797.57	604.92	901.34	593.39
13.713	0	0.02	0.02	0.01	8.77	0.02	1.57	10.93	31.41	0.03	78.13	98.87	-15.24	82.90	31.41	97.68	0.01	0.53	0.17	0.02	0.03	0.00	0.07	51.33	0.36	0.00	0.07	21.97	0.00	0.04	0.00	11.27	0.01	0.89	0.00	24.00	2.04	14.11	1.08	75.63	104.71	768.35	560.70	930.34	730.89	797.53	604.33	901.67	593.44
13.747	0	0.02	0.02	0.01	9.20	0.02	0.76	11.57	33.57	0.01	76.86	95.81	-7.16	78.64	33.57	96.80	0.01	0.78	0.10	0.01	0.01	0.00	0.06	35.49	0.21	0.00	0.07	8.41	0.00	0.04	0.00	15.24	0.01	0.66	0.00	24.00	2.22	15.48	1.19	75.68	101.67	768.82	560.44	929.17	728.94	798.84	603.83	899.89	592.62
13.780	0	0.02	0.02	0.01	10.54	0.02	0.52	13.59	24.97	0.01	72.82	90.72	-3.80	85.17	37.52	96.74	0.01	1.31	0.09	0.01	0.01	0.00	0.06	24.97	0.15	0.00	0.06	5.64	0.00	0.04	0.00	16.33	0.01	0.48	0.00	24.00	2.75	13.26	1.42	76.01	103.50	768.10	559.62	928.67	728.49	797.41	602.76	900.41	592.50
13.813	0	0.01	0.02	0.01	11.91	0.02	0.46	15.64	20.57	0.01	68.73	87.70	-1.86	86.40	40.05	97.20	0.01	2.25	0.07	0.00	0.01	0.00	0.05	20.57	0.11	0.00	0.05	1.25	0.00	0.05	0.00	20.42	0.01	0.39	0.00	24.00	2.70	12.75	0.89	76.15	104.88	767.85	558.72	928.56	727.57	796.14	602.45	900.42	591.18
13.847	0	0.01	0.02	0.01	13.51	0.02	0.34	18.02	12.42	0.01	63.96	78.20	0.00	86.88	43.27	96.81	0.01	3.51	0.06	0.00	0.01	0.00	0.05	12.42	0.09	0.00	0.04	0.58	0.01	0.05	0.00	24.19	0.01	0.28	0.00	24.00	1.25	12.55	1.74	76.00	101.79	766.86	557.88	927.96	727.50	797.47	600.12	898.85	590.95
13.880	0	0.01	0.02	0.01	15.74	0.02	0.38	21.37	10.52	0.01	57.27	74.76	0.00	87.77	47.50	96.33	0.01	4.84	0.06	0.00	0.00	0.00	0.04	10.52	0.08	0.00	0.04	0.37	0.01	0.06	0.00	78.95	0.01	0.20	0.00	24.00	2.28	12.14	1.67	76.27	103.26	766.98	558.46	927.05	727.22	796.25	600.32	899.18	591.92
13.913	0	0.02	0.02	0.01	18.22	0.02	0.35	24.76	7.67	0.01	50.48	69.44	0.00	91.41	48.99	95.88	0.01	8.40	0.06	0.00	0.00	0.00	0.03	7.67	0.05	0.00	0.03	0.21	0.01	0.06	0.00	10.39	0.01	0.14	0.00	24.00	0.98	10.18	2.29	76.11	99.81	766.08	557.91	927.32	727.84	798.11	599.82	897.54	591.20
13.947	0	0.01	0.02	0.01	25.63	0.02	0.48	35.85	5.22	0.01	39.15	66.06	-0.73	87.48	59.25	96.40	0.01	10.31	0.06	0.00	0.00	0.00	0.02	5.22	0.04	0.00	0.01	0.19	0.03	0.07	0.00	65.73	0.01	0.08	0.00	24.00	3.05	12.28	1.57	76.40	103.12	766.81	558.29	927.34	727.71	796.32	600.55	899.07	591.83
13.980	0	0.01	0.02	0.01	28.05	0.02	0.50	39.19	4.83	0.01	35.81	66.71	-0.88	91.24	60.56	97.15	0.01	11.67	0.07	0.00	0.00	0.00	0.01	4.83	0.03	0.01	0.01	0.14	0.04	0.08	0.00	17.47	0.01	0.06	0.00	24.00	1.89	10.28	1.92	76.23	99.97	766.26	558.08	927.55	728.22	797.97	600.50	897.51	591.23
14.013	0	0.02	0.02	0.01	31.19	0.02	0.49	43.24	3.90	0.02	31.76	66.08	-0.75	90.01	61.45	97.73	0.02	14.21	0.08	0.00	0.00	0.00	0.01	3.90	0.03	0.01	0.01	0.10	0.06	0.09	0.00	16.23	0.01	0.04	0.00	24.00	1.85	11.01	1.76	76.10	100.44	766.65	558.05	927.82	728.00	797.96	600.51	897.96	591.10
14.047	0	0.01	0.02	0.01	30.80	0.02	0.45	42.85	2.54	0.01	32.15	64.21	-0.31	91.41	61.61	98.07	0.01	13.30	0.07	0.00	0.00	0.00	0.01	2.54	0.02	0.01	0.00	0.06	0.12	0.11	0.00	54.63	0.01	0.03	0.00	24.00	1.35	10.18	1.65	75.75	100.58	767.05	558.41	927.53	727.57	797.84	600.56	897.98	591.24
14.080	0	0.01	0.02	0.01	30.25	0.02	0.48	42.47	2.41	0.01	32.53	64.40	-0.61	92.66	63.09	98.30	0.01	11.20	0.07	0.00	0.00	0.00	0.01	2.41	0.02	0.01	0.00	0.04	0.15	0.12	0.00	41.99	0.01	0.03	0.00	24.00	1.41	9.32	1.53	75.68	102.88	767.27	557.79	928.48	727.29	797.21	600.78	899.58	590.56
14.114	0	0.01	0.02	0.01	32.38	0.02	0.50	45.34	1.60	0.02	29.66	63.42	-0.79	89.09	65.09	98.58	0.01	11.69	0.05	0.00	0.00	0.00	0.00	1.60	0.02	0.02	0.00	0.02	0.33	0.15	0.00	38.48	0.01	0.02	0.00	24.00	2.42	11.50	1.21	75.56	103.32	767.73	558.08	928.38	727.06	796.98	601.35	899.75	590.71
14.147	0	0.01	0.02	0.01	33.61	0.02	0.50	46.76	1.36	0.02	28.24	63.11	-0.74	92.82	65.26	98.66	0.01	12.78	0.05	0.00	0.00	0.00	0.00	1.36	0.02	0.02	0.00	0.03	0.54	0.19	0.00	60.79	0.00	0.02	0.00	24.00	2.98	9.21	1.20	75.50	103.31	767.67	558.22	927.97	727.09	796.69	601.38	899.48	591.02
14.180	0	0.01	0.02	0.01	32.55	0.02	0.52	45.66	1.36	0.02	29.34	63.25	-0.95	91.61	66.17	98.73	0.01	10.75	0.06	0.00	0.00	0.00	0.00	1.36	0.02	0.02	0.00	0.03	0.57	0.18	0.00	70.61	0.00	0.02	0.00	24.00	4.44	10.05	0.92	75.56	103.68	767.78	558.40	927.61	727.15	796.16	601.65	899.33	591.37
14.214	0	0.01	0.02	0.01	27.62	0.02	0.38	38.37	0.94	0.02	36.63	63.15	0.00	91.79	59.74	98.85	0.01	9.83	0.06	0.00	0.00	0.00	0.00	0.94	0.02	0.02	0.00	0.03	1.19	0.21	0.00	67.86	0.00	0.02	0.00	24.00	2.21	9.93	0.67	75.25	103.21	767.78	558.65	926.62	726.00	795.70	601.20	898.39	590.85
14.247	0	0.01	0.02	0.01	26.59	0.02	0.37	36.99	0.94	0.01	38.01	63.49	0.00	88.15	59.44	98.88	0.01	8.68	0.07	0.00	0.00	0.00	0.00	0.94	0.02	0.01	0.00	0.03	1.33	0.21	0.00	40.56	0.00	0.01	0.00	24.00	3.34	11.97	0.27	75.16	104.43	767.12	558.36	926.32	725.67	794.43	602.43	898.12	590.05
14.280	0	0.01	0.02	0.01	23.74	0.02	0.31	32.66	1.03	0.01	42.34	64.28	0.00	89.11	55.60	99.00	0.01	7.82	0.05	0.00	0.00	0.00	0.00	1.03	0.02	0.01	0.00	0.01	1.64	0.20	0.00	34.25	0.00	0.01	0.00	24.00	3.57	11.49	-0.41	74.88	100.14	768.96	559.92	925.42	726.15	796.36	601.08	896.08	591.89
14.314	0	0.01	0.02	0.01	22.26	0.02	0.27	30.12	1.05	0.02	44.88	65.55	0.00	88.43	52.58	99.15	0.01	7.87	0.06	0.00	0.00	0.00	0.00	1.05	0.02	0.02	0.00	0.02	2.19	0.21	0.00	75.40	0.01	0.01	0.00	24.00	1.40	11.83	0.50	74.45	100.41	768.65	560.06	924.21	723.56	796.29	602.13	896.08	590.95
14.347	0	0.02	0.02	0.01	20.86	0.02	0.23	27.54	0.99	0.02	47.46	66.88	0.00	88.98	48.64	99.21	0.01	8.69	0.06	0.00	0.00	0.00	0.00	0.99	0.02	0.02	0.00	0.02	2.87	0.24	0.00	57.29	0.01	0.01	0.00	24.00	2.36	11.56	0.58	74.27	99.37	768.38	560.85	923.67	724.20	796.49	603.25	895.19	591.72
14.381	0	0.02	0.02	0.01	16.32	0.02	0.16	20.49	0.93	0.02	59.02	68.30	0.00	85.90	40.36	99.15	0.01	7.68	0.10	0.00	0.00	0.00	0.00	0.93	0.01	0.02	0.00	0.07	3.74	0.26	0.00	13.72	0.01	0.01	0.00	24.00	2.75	12.96	-0.47	73.68	95.42	769.60	561.94	921.92	723.89	797.31	601.59	892.32	592.83
14.414	0	0.02	0.02	0.02	13.92	0.02	0.12	16.63	0.98	0.02	66.74	70.38	0.00	91.05	34.76	99.25	0.01	7.01	0.09	0.00	0.00	0.00	0.00	0.98	0.02	0.02	0.00	0.12	4.86	0.29	0.00	82.40	0.01	0.01	0.00	24.00	4.13	10.40	-1.39	73.78	101.18	768.66	560.75	923.36	724.03	794.10	604.19	894.39	590.74
14.447	0	0.02	0.02	0.02	12.52	0.02	0.11	14.90	0.97	0.02	70.19	69.77	0.00	87.91	32.78	99.31	0.01	5.78	0.07	0.00	0.00	0.00	0.00	0.97	0.01	0.02	0.00	0.14	4.43	0.31	0.00	28.33	0.01	0.01	0.00	24.00	4.54	12.08	-0.59	73.02	98.36	768.51	561.36	921.28	722.64	795.04	603.94	892.60	591.45
14.481	0	0.02	0.02	0.02	13.81	0.02	0.13	16.35	1.01	0.02	67.31	72.01	0.00	91.78	35.53	99.30	0.01	5.64	0.06	0.00	0.00	0.00	0.00	1.01	0.02	0.02	0.00	0.34	5.79	0.34	0.00	30.67	0.01	0.01	1.00	30.00	3.52	9.93	-1.69	72.45	103.09	766.61	559.49	923.93	725.42	792.17	603.76	894.29	589.64
14.514	0	0.02	0.02	0.02	13.75	0.02	0.13	16.25	1.13	0.02	67.51	72.66	0.00	85.69	36.39	99.25	0.01	4.61	0.06	0.00	0.00	0.00	0.00	1.13	0.03	0.02	0.00	1.25	6.25	0.39	0.00	6.23	0.01	0.01	0.00	30.00	3.84	13.05	0.02	72.03	106.29	765.25	558.50	925.48	726.68	792.00	603.45	897.45	590.17
14.547	0	0.02	0.02	0.02	14.00	0.02	0.15	17.06	1.30	0.02	65.89	71.31	0.00	83.05	38.99	99.26	0.01	3.37	0.09	0.01	0.01	0.00	0.00	1.30	0.04	0.02	0.00	2.15	5.40	0.41	0.00	12.53	0.01	0.02	0.00	30.00	4.43	14.05	1.06	71.83	108.43	765.17	558.79	926.22	727.03	792.14	604.48	899.75	591.17
14.581	0	0.02	0.02	0.01	13.38	0.02	0.15	16.37	1.51	0.04	67.27	70.63	0.00	82.63	38.96	99.01	0.01	2.39	0.17	0.01	0.01	0.00	0.00	1.51	0.06	0.04	0.01	4.65	5.24	0.50	0.00	4.59	0.01	0.02	0.00	30.00	3.31	14.20	1.23	71.20	107.87	765.22	559.08	926.61	727.61	792.76	604.32	899.87	591.50
14.614	0	0.02	0.02	0.01	13.30	0.02	0.16	16.59	1.60	0.04	66.82	71.32	0.00	87.26	40.26	98.64	0.01	1.78	0.25	0.02	0.02	0.00	0.00	1.60	0.09	0.04	0.01	6.03	4.57	0.56	0.00	3.89	0.01	0.03	0.00	30.00	0.79	12.38	0.99	70.45	108.90	764.94	559.30	928.37	729.51	792.80	604.91	900.85	591.30
14.647	0	0.02	0.02	0.01	13.66	0.02	0.18	17.42	1.77	0.04	65.17	69.85	0.00	87.19	41.76	98.67	0.01	1.60	0.28	0.02	0.03	0.00	0.00	1.77	0.13	0.04	0.02	5.12	3.92	0.62	0.00	3.57	0.01	0.04	0.00	30.00	1.16	12.41	1.03	70.06	109.27	763.99	558.88	928.79	730.71	792.37	604.82	900.80	591.28
14.681	0	0.02	0.02	0.01	13.30	0.02	0.18	17.19	1.87	0.05	65.62	73.04	0.00	84.69	41.61	98.46	0.01	1.45	0.28	0.03	0.03	0.00	0.00	1.87	0.17	0.05	0.03	7.28	3.28	0.76	0.00	1.84	0.01	0.07	0.00	30.00	0.40	13.45	1.24	69.45	110.27	764.07	558.82	928.63	729.67	792.08	605.06	901.43	590.90
14.714	0	0.02	0.02	0.01	12.55	0.02	0.17	16.37	1.99	0.04	67.26	77.02	0.00	85.41	40.32	98.34	0.01	1.42	0.30	0.04	0.02	0.00	0.01	1.99	0.26	0.04	0.04	10.05	2.30	0.77	0.00	0.21	0.01	0.09	0.00	30.00	1.91	13.16	1.24	69.47	108.58	764.07	558.45	928.86	730.45	792.97	604.34	900.74	591.13
14.748	0	0.02	0.02	0.01	11.68	0.02	0.16	15.46	2.50	0.07	69.07	88.66	0.00	85.27	38.87	98.12	0.01	1.24	0.49	0.07	0.03	0.00	0.01	2.50	0.35	0.06	0.07	20.80	1.35	0.99	0.00	0.28	0.01	0.11	0.00	30.00	1.85	13.22	1.34	69.23	109.86	764.19	558.30	929.63	730.62	792.88	604.72	901.89	591.01
14.781	0	0.02	0.02	0.01	10.71	0.02	0.15	14.17	2.99	0.08	71.66	89.69	0.00	87.58	36.24	98.13	0.01	1.23	0.51	0.08	0.03	0.00	0.01	2.99	0.39	0.05	0.08	22.13	0.89	1.17	0.00	0.32	0.01	0.14	0.00	30.00	-0.48	12.23	1.18	68.70	110.44	764.64	558.54	930.26	730.83	792.96	604.22	902.60	590.99
14.814	0	0.02	0.02	0.01	9.84	0.02	0.14	12.85	3.46	0.08	74.31	88.84	0.00	87.99	33.79	97.85	0.01	1.25	0.59	0.08	0.04	0.00	0.01	3.46	0.46	0.05	0.10	21.31	0.65	1.17	0.00	0.22	0.01	0.18	0.00	30.00	-0.52	12.04	1.34	68.59	110.86	764.35	558.39	930.21	730.85	792.69	604.10	902.78	591.02
14.848	0	0.02	0.02	0.01	9.14	0.03	0.14	11.82	5.66	0.08	76.36	87.02	0.00	87.84	31.46	97.88	0.01	1.34	0.71	0.08	0.06	0.00	0.01	5.66	0.59	0.03	0.11	19.12	0.23	1.10	0.00	0.25	0.01	0.21	0.00	30.00	-0.01	12.11	1.41	68.63	111.24	764.22	558.25	930.30	730.82	792.57	604.42	902.99	590.91
14.881	0	0.02	0.02	0.02	8.30	0.03	0.13	10.51	6.94	0.08	78.99	90.38	0.00	85.94	28.60	97.84	0.01	1.12	0.78	0.08	0.06	0.00	0.01	6.94	0.91	0.03	0.14	23.38	0.18	1.03	0.00	0.73	0.01	0.24	0.00	30.00	0.94	12.95	1.11	68.75	110.71	764.88	558.34	931.54	731.79	793.58	605.05	903.39	590.91
14.914	0	0.02	0.02	0.02	7.33	0.03	0.13	9.03	9.12	0.08	81.95	88.44	0.00	86.66	25.63	97.15	0.01	0.85	0.81	0.08	0.06	0.00	0.02	9.12	1.30	0.02	0.16	21.51	0.11	0.92	0.01	0.40	0.01	0.30	0.00	30.00	2.03	12.64	1.34	68.82	110.88	764.98	558.63	931.57	731.91	793.80	605.96	903.71	591.34
14.948	0	0.03	0.02	0.02	6.39	0.03	0.15	7.63	13.57	0.08	84.74	87.58	-0.01	86.80	22.56	96.10	0.01	0.62	1.01	0.07	0.08	0.00	0.02	13.57	1.51	0.02	0.16	21.54	0.05	0.87	0.01	0.31	0.01	0.38	0.00	30.00	2.74	12.58	1.54	68.66	111.51	764.94	558.62	931.67	732.02	793.67	606.14	904.23	591.66
14.981	0	0.03	0.02	0.02	6.22	0.03	0.16	7.39	14.66	0.09	85.22	88.47	-0.77	88.68	22.63	95.32	0.01	0.51	1.19	0.08	0.09	0.00	0.01	14.66	1.62	0.02	0.16	23.37	0.05	0.87	0.01	0.49	0.01	0.49	0.00	30.00	3.73	11.71	1.40	68.59	111.86	764.52	558.17	931.76	732.65	793.15	605.62	904.15	591.71
15.014	0	0.02	0.02	0.02	6.23	0.03	0.18	7.44	15.99	0.09	85.13	84.57	-0.36	82.79	22.81	95.10	0.02	0.59	1.28	0.08	0.09	0.00	0.01	15.99	1.81	0.01	0.15	19.40	0.04	0.97	0.01	0.02	0.01	0.59	0.00	30.00	2.08	14.15	1.30	68.06	109.12	764.79	558.08	933.22	733.40	795.46	606.15	903.48	590.65
15.048	0	0.03	0.02	0.02	6.52	0.03	0.19	7.86	15.02	0.10	84.29	87.70	-1.70	86.32	25.27	94.07	0.02	0.63	1.16	0.08	0.10	0.00	0.00	15.02	2.08	0.01	0.14	23.71	0.02	0.95	0.01	0.00	0.02	0.60	0.00	30.00	-0.80	12.79	1.14	67.09	107.58	763.91	557.47	933.79	734.67	795.83	604.26	902.47	590.06
15.081	0	0.03	0.02	0.02	6.59	0.03	0.21	7.92	15.29	0.08	84.15	89.77	-2.89	87.99	25.87	93.60	0.02	0.81	0.94	0.06	0.08	0.00	0.00	15.29	2.81	0.00	0.12	26.76	0.01	0.84	0.01	0.00	0.01	0.56	0.00	30.00	-1.29	12.04	1.12	66.91	109.32	762.96	556.62	934.48	735.49	794.77	603.63	903.19	589.58
15.115	0	0.02	0.02	0.02	7.75	0.02	0.30	9.59	17.46	0.06	80.82	82.87	-3.58	89.40	31.33	93.07	0.02	1.05	0.62	0.06	0.05	0.00	0.00	17.46	3.36	0.00	0.11	19.88	0.01	0.71	0.01	0.00	0.01	0.52	0.00	30.00	-1.96	11.34	1.13	66.80	110.08	761.84	555.24	935.11	736.04	794.12	602.23	903.35	588.58
15.148	0	0.02	0.02	0.02	8.21	0.02	0.31	10.22	17.11	0.05	79.56	79.28	-2.41	90.29	32.68	92.92	0.02	1.63	0.59	0.05	0.05	0.00	0.00	17.11	3.26	0.00	0.09	14.01	0.01	0.62	0.01	0.00	0.01	0.44	0.00	30.00	-2.06	10.85	1.73	66.95	110.86	761.27	554.45	935.62	736.39	794.14	601.14	904.29	588.64
15.181	0	0.02	0.02	0.01	9.93	0.02	0.37	12.72	16.69	0.05	74.56	79.42	-2.61	87.03	36.95	93.45	0.02	2.85	0.60	0.05	0.04	0.00	0.00	16.69	3.79	0.00	0.07	10.77	0.01	0.53	0.01	0.00	0.01	0.33	0.00	30.00	-1.11	12.48	2.25	67.41	110.58	762.45	554.54	935.94	735.41	795.50	601.20	905.41	589.03
15.215	0	0.02	0.02	0.01	13.03	0.02	0.53	17.28	18.44	0.05	65.44	82.24	-4.15	87.54	42.83	93.96	0.02	5.20	0.63	0.05	0.03	0.00	0.00	18.44	4.76	0.00	0.05	8.03	0.00	0.42	0.01	0.00	0.01	0.23	0.00	30.00	-0.69	12.25	2.11	67.81	108.87	763.47	554.14	936.54	735.17	796.99	600.29	905.24	588.70
15.248	0	0.02	0.02	0.01	15.53	0.02	0.66	20.64	21.51	0.03	58.72	86.19	-7.08	85.68	43.46	94.61	0.02	9.25	0.54	0.03	0.03	0.00	0.00	21.51	6.81	0.00	0.04	13.35	0.00	0.36	0.01	0.00	0.01	0.15	0.00	30.00	1.45	13.06	2.02	68.41	111.14	763.59	552.80	937.93	734.99	796.65	600.64	907.03	587.66
15.281	0	0.03	0.02	0.02	13.63	0.02	0.81	17.60	27.12	0.04	64.79	90.03	-10.53	85.38	39.42	93.60	0.02	9.65	0.56	0.02	0.04	0.00	0.00	27.12	10.56	0.00	0.03	20.27	0.00	0.29	0.01	0.00	0.01	0.10	0.00	30.00	0.89	13.18	0.81	68.16	112.16	764.17	552.10	937.64	733.86	795.22	599.32	906.63	586.35
15.315	0	0.04	0.02	0.02	10.26	0.03	0.59	12.30	27.86	0.12	75.40	91.31	-7.81	86.70	27.86	93.05	0.03	11.73	0.82	0.03	0.12	0.00	0.00	29.56	14.18	0.00	0.02	13.06	0.01	0.21	0.01	0.00	0.01	0.06	0.00	30.00	0.65	12.63	1.18	68.42	112.48	764.44	550.74	938.78	733.18	796.08	598.22	907.81	585.24
15.348	0	0.04	0.02	0.03	7.76	0.03	0.49	8.74	20.71	0.33	82.52	90.88	-5.21	88.70	20.71	90.82	0.03	11.96	1.26	0.04	0.33	0.00	0.00	31.12	14.73	0.00	0.01	6.43	0.01	0.21	0.01	0.00	0.01	0.03	0.00	30.00	1.04	11.70	1.37	68.62	110.74	764.75	549.61	939.02	732.35	797.35	596.82	907.38	584.32
15.382	0	0.04	0.02	0.04	5.70	0.03	0.41	6.05	13.50	1.46	87.89	89.23	-2.62	89.61	13.50	87.82	0.03	12.68	3.73	0.06	1.46	0.02	0.00	31.82	17.70	0.00	0.01	0.99	0.01	0.19	0.01	0.00	0.01	0.02	0.00	30.00	1.77	11.23	1.29	68.62	110.94	764.91	548.73	939.17	731.71	797.31	596.01	907.56	583.63
15.415	0	0.05	0.02	0.05	4.62	0.03	0.49	4.63	9.78	1.45	90.74	89.24	-4.08	88.62	9.78	84.24	0.04	13.20	3.77	0.07	1.45	0.02	0.00	35.41	22.58	0.00	0.01	0.91	0.01	0.17	0.01	0.00	0.01	0.01	0.00	30.00	0.44	11.74	2.00	68.45	111.09	764.52	547.52	939.59	730.94	797.84	594.30	908.33	582.86
15.448	0	0.06	0.03	0.06	3.82	0.03	0.51	3.64	6.45	1.62	92.36	86.69	-3.89	90.84	6.45	80.40	0.04	14.32	5.04	0.10	1.62	0.03	0.00	36.26	26.24	0.00	0.01	0.68	0.01	0.18	0.01	0.00	0.01	0.01	0.00	30.00	0.10	10.53	1.56	68.56	112.62	764.95	546.63	940.28	730.39	797.23	593.41	909.26	581.89
15.482	0	0.07	0.03	0.07	3.48	0.03	0.61	3.20	5.11	1.31	93.05	86.78	-5.35	89.10	5.11	78.26	0.04	14.61	5.06	0.13	1.31	0.03	0.00	38.49	31.19	0.00	0.00	0.73	0.01	0.16	0.01	0.00	0.01	0.00	0.00	30.00	-0.57	11.50	2.29	68.60	112.42	765.10	545.72	940.22	728.74	798.00	592.19	909.89	581.21
15.515	0	0.07	0.03	0.07	3.08	0.03	0.73	2.76	3.95	1.42	93.83	88.35	-6.86	90.33	3.84	76.04	0.04	14.48	3.95	0.21	1.42	0.02	0.00	42.52	30.69	0.00	0.00	0.63	0.01	0.14	0.01	0.00	0.01	0.00	0.00	30.00	0.40	10.83	2.03	69.06	113.04	766.31	545.57	940.41	728.48	798.07	590.68	910.76	581.82
15.548	0	0.08	0.03	0.06	3.64	0.03	0.75	3.34	3.44	1.69	92.72	92.40	-7.35	90.47	3.44	78.46	0.04	17.20	3.11	0.31	1.69	0.02	0.00	45.96	26.01	0.00	0.00	0.42	0.01	0.16	0.01	0.00	0.01	0.00	0.00	30.00	1.05	10.74	1.81	69.27	113.28	767.13	545.78	940.11	727.51	798.03	591.04	910.93	581.75
15.582	0	0.07	0.02	0.05	4.61	0.03	1.23	4.40	4.18	1.42	90.78	97.69	-11.32	88.72	4.18	82.75	0.04	19.05	1.65	0.30	1.42	0.02	0.00	57.19	23.41	0.00	0.00	0.38	0.02	0.15	0.01	0.00	0.01	0.00	0.00	30.00	0.12	11.69	2.38	69.29	112.95	767.64	545.06	940.02	725.72	798.91	589.75	911.53	581.14
15.615	0	0.07	0.02	0.05	6.17	0.03	1.11	6.23	5.05	1.41	87.54	98.63	-11.07	90.78	5.05	88.63	0.04	21.09	1.00	0.26	1.41	0.01	0.00	57.95	19.20	0.00	0.00	0.21	0.03	0.16	0.01	0.00	0.01	0.00	0.00	30.00	-1.41	10.56	3.11	69.33	113.89	767.26	544.48	939.52	724.38	798.59	588.51	912.23	580.95
15.648	0	0.07	0.02	0.04	8.00	0.02	1.29	8.37	5.68	0.90	83.26	99.35	-11.99	91.17	5.68	93.04	0.03	23.70	0.54	0.17	0.90	0.00	0.00	62.87	15.41	0.00	0.00	0.10	0.03	0.16	0.01	0.00	0.01	0.00	0.00	30.00	-2.74	10.32	3.63	69.35	112.55	768.07	544.59	938.95	722.84	799.77	587.39	912.14	581.07
15.682	0	0.07	0.02	0.03	10.44	0.02	2.29	11.29	7.43	0.47	77.42	99.79	-15.50	90.98	7.43	96.04	0.02	26.86	0.34	0.13	0.47	0.00	0.00	74.08	12.62	0.00	0.00	0.13	0.06	0.19	0.00	0.00	0.01	0.00	0.00	30.00	-0.16	10.44	2.86	70.02	113.26	769.16	544.32	938.66	722.12	799.14	586.95	912.24	581.00
15.715	0	0.05	0.02	0.03	9.75	0.02	2.41	10.71	9.50	0.32	78.59	99.82	-15.41	90.13	9.50	97.13	0.02	22.27	0.28	0.12	0.32	0.00	0.00	74.82	9.28	0.00	0.00	0.09	0.07	0.20	0.00	0.00	0.01	0.00	0.00	30.00	0.47	10.94	2.91	70.32	114.13	769.87	544.38	939.27	721.93	799.43	587.32	913.40	581.20
15.749	0	0.05	0.02	0.03	9.31	0.02	2.90	10.28	9.98	0.31	79.45	99.87	-16.41	90.23	9.98	97.58	0.02	20.19	0.33	0.13	0.31	0.00	0.00	78.81	7.08	0.00	0.00	0.29	0.10	0.25	0.00	0.00	0.01	0.00	0.00	30.00	-1.15	10.88	2.91	70.26	114.19	770.31	544.33	939.27	720.96	799.63	586.96	913.65	580.68
15.782	0	0.05	0.02	0.02	10.40	0.02	3.19	11.74	12.56	0.26	76.52	99.88	-16.84	90.13	12.56	98.02	0.02	20.74	0.30	0.12	0.26	0.00	0.00	78.90	6.27	0.00	0.00	0.30	0.11	0.27	0.00	0.00	0.01	0.00	0.00	30.00	-0.65	10.94	3.29	70.33	113.41	771.05	543.88	939.70	720.59	800.90	585.68	914.22	580.91
15.815	0	0.04	0.02	0.02	11.31	0.02	3.46	12.95	14.32	0.22	74.09	99.89	-17.22	92.82	14.32	98.49	0.02	21.19	0.27	0.08	0.22	0.00	0.00	79.39	5.55	0.00	0.00	0.20	0.12	0.28	0.00	0.00	0.00	0.00	0.00	30.00	2.29	9.20	3.62	70.82	113.06	770.88	542.45	940.43	720.66	801.60	585.17	914.55	580.32
15.849	0	0.04	0.02	0.02	11.86	0.02	4.35	13.84	16.96	0.17	72.32	99.91	-18.48	92.28	16.96	98.72	0.02	20.11	0.24	0.07	0.17	0.00	0.00	82.05	4.51	0.00	0.00	0.14	0.15	0.31	0.00	0.00	0.00	0.00	0.00	30.00	-0.02	9.60	4.20	70.57	112.54	771.31	542.65	940.30	720.06	802.49	583.63	914.99	580.88
15.882	0	0.04	0.02	0.02	14.75	0.02	5.35	17.68	21.28	0.09	64.64	99.92	-19.61	93.53	21.28	98.89	0.01	22.61	0.15	0.05	0.09	0.00	0.00	82.48	4.57	0.00	0.00	0.05	0.16	0.31	0.00	0.00	0.00	0.00	0.00	30.00	0.45	8.65	4.20	70.72	112.12	771.66	541.81	941.31	720.10	803.34	583.14	915.41	580.10
15.915	0	0.04	0.02	0.02	16.98	0.02	6.15	20.97	26.09	0.07	58.06	99.91	-20.23	94.80	26.09	99.22	0.01	22.51	0.14	0.05	0.07	0.00	0.00	81.55	3.89	0.00	0.00	0.02	0.18	0.35	0.00	0.00	0.00	0.00	0.00	30.00	1.65	7.49	4.17	70.83	114.00	772.44	541.30	942.22	720.00	803.23	582.47	917.21	580.32
15.949	0	0.03	0.02	0.02	18.72	0.02	7.15	23.57	29.74	0.05	52.86	99.92	-20.98	93.98	29.74	99.46	0.01	22.20	0.12	0.04	0.05	0.00	0.00	81.85	3.05	0.00	0.00	0.00	0.23	0.37	0.00	0.00	0.00	0.00	0.00	30.00	2.11	8.26	4.55	71.02	113.43	773.01	541.17	943.08	720.21	804.56	582.35	917.98	580.58
15.982	0	0.04	0.02	0.02	25.12	0.02	7.85	31.84	33.18	0.05	43.16	99.91	-21.35	93.77	33.18	99.63	0.01	28.57	0.13	0.05	0.04	0.00	0.00	81.13	2.34	0.00	0.00	0.00	0.26	0.35	0.00	0.00	0.00	0.00	0.00	30.00	0.26	8.45	4.36	71.01	111.67	774.44	541.86	943.62	719.76	806.23	582.62	917.88	580.31
16.015	0	0.04	0.02	0.01	33.20	0.02	10.11	42.43	39.98	0.03	32.57	99.91	-22.67	95.05	39.98	99.79	0.01	32.57	0.12	0.03	0.03	0.00	0.00	80.88	1.71	0.00	0.00	0.00	0.29	0.33	0.00	0.00	0.00	0.00	0.00	30.00	1.59	7.22	4.78	71.26	112.23	774.12	540.53	944.03	719.42	806.33	581.38	918.55	579.86
16.049	0	0.05	0.02	0.01	36.59	0.02	9.47	46.13	39.49	0.03	28.87	99.91	-22.20	94.71	39.49	99.89	0.01	36.62	0.10	0.02	0.03	0.00	0.00	80.14	1.19	0.00	0.00	0.00	0.31	0.27	0.00	0.00	0.00	0.00	0.00	30.00	2.52	7.58	4.16	71.11	112.39	775.40	540.35	944.57	718.59	806.64	581.86	919.00	579.07
16.082	0	0.05	0.02	0.01	43.97	0.02	11.58	55.15	45.62	0.02	19.85	99.90	-23.24	93.65	45.62	99.92	0.01	39.17	0.11	0.02	0.02	0.00	0.00	79.28	0.92	0.00	0.00	0.00	0.31	0.25	0.00	0.00	0.00	0.00	0.00	30.00	1.65	8.54	4.91	71.30	111.51	775.35	539.04	945.63	717.87	808.25	580.91	919.72	577.95
16.116	0	0.04	0.02	0.01	43.11	0.02	14.15	54.69	48.33	0.02	20.31	99.91	-24.57	93.79	48.33	99.92	0.01	36.05	0.09	0.02	0.01	0.00	0.00	81.27	1.05	0.00	0.00	0.00	0.28	0.22	0.00	0.00	0.00	0.00	0.00	30.00	0.49	8.43	5.00	71.19	109.99	776.13	538.95	946.50	717.51	809.87	581.10	919.80	577.18
16.149	0	0.03	0.02	0.01	36.79	0.02	14.13	48.16	50.19	0.03	26.84	99.90	-24.43	93.89	50.19	99.91	0.01	27.91	0.09	0.03	0.01	0.00	0.00	79.71	0.92	0.00	0.00	0.00	0.28	0.22	0.00	0.00	0.00	0.00	0.00	30.00	1.69	8.34	4.93	71.41	110.60	777.07	538.18	947.38	716.72	810.45	580.91	920.96	576.51
16.182	0	0.02	0.02	0.01	30.81	0.02	13.79	41.25	50.10	0.03	33.75	99.90	-24.25	94.09	50.10	99.86	0.01	21.34	0.09	0.03	0.01	0.00	0.00	79.23	0.90	0.00	0.00	0.00	0.25	0.21	0.00	0.00	0.00	0.00	0.00	30.00	1.38	8.16	5.01	71.45	110.84	777.96	538.19	948.05	716.24	811.18	580.99	921.92	576.40
16.216	0	0.02	0.02	0.01	26.60	0.02	12.81	36.14	50.07	0.04	38.86	99.88	-23.70	94.73	50.07	99.78	0.01	16.32	0.08	0.04	0.01	0.00	0.00	77.62	0.97	0.00	0.00	0.00	0.22	0.17	0.00	0.00	0.00	0.00	0.00	30.00	0.93	7.56	5.06	71.40	110.75	778.17	538.36	948.03	716.05	811.34	580.98	922.00	576.47
16.249	0	0.02	0.02	0.01	30.75	0.02	12.52	42.36	57.31	0.03	32.64	99.80	-23.05	94.77	57.31	99.81	0.01	15.30	0.10	0.03	0.01	0.00	0.00	71.14	0.65	0.00	0.00	0.00	0.29	0.18	0.00	0.00	0.00	0.00	0.00	30.00	0.71	7.51	4.71	71.39	111.47	779.23	538.53	947.98	715.10	811.20	580.68	922.58	576.41
16.282	0	0.02	0.02	0.01	31.20	0.02	8.92	42.75	56.89	0.04	32.25	99.67	-20.58	93.95	56.89	99.80	0.01	16.12	0.13	0.04	0.01	0.00	0.00	64.44	0.44	0.00	0.00	0.00	0.41	0.18	0.00	0.00	0.00	0.00	0.00	30.00	2.24	8.29	3.83	71.46	113.17	780.15	538.90	948.11	715.59	810.16	580.42	923.28	577.11
16.316	0	0.02	0.02	0.01	26.69	0.02	5.46	36.87	54.85	0.07	38.13	99.35	-17.28	93.94	54.85	99.71	0.01	12.33	0.16	0.07	0.01	0.00	0.00	56.26	0.38	0.00	0.00	0.00	0.54	0.20	0.00	0.00	0.00	0.00	0.00	30.00	2.40	8.29	4.17	71.47	112.80	780.75	538.38	947.86	714.16	810.79	579.37	923.56	576.86
16.349	0	0.02	0.02	0.01	23.21	0.02	3.62	31.69	49.55	0.08	43.31	99.14	-14.79	93.86	49.55	99.70	0.01	12.09	0.21	0.08	0.01	0.00	0.00	52.67	0.33	0.00	0.00	0.00	0.58	0.23	0.00	0.00	0.00	0.00	0.00	30.00	1.84	8.37	3.90	71.43	111.87	781.59	539.09	948.13	714.40	811.56	579.83	923.39	577.08
16.383	0	0.02	0.02	0.01	24.44	0.02	2.20	32.99	44.53	0.09	42.01	98.37	-11.63	94.51	47.92	99.79	0.01	15.04	0.14	0.09	0.03	0.00	0.00	44.53	0.20	0.00	0.00	0.00	0.64	0.25	0.00	0.00	0.00	0.00	0.00	30.00	2.06	7.77	4.09	71.39	111.80	781.87	538.52	949.74	714.76	812.72	580.65	924.43	576.29
16.416	0	0.02	0.02	0.01	24.98	0.02	2.03	33.44	44.39	0.10	41.56	98.35	-11.20	94.73	46.24	99.83	0.01	17.15	0.15	0.10	0.04	0.00	0.00	44.39	0.19	0.00	0.00	0.00	0.63	0.26	0.00	0.00	0.00	0.00	0.00	30.00	2.01	7.55	3.69	71.25	112.25	781.84	537.98	949.89	715.18	812.18	579.07	924.39	576.16
16.449	0	0.03	0.02	0.01	31.64	0.02	2.34	41.67	46.39	0.13	33.33	98.60	-12.07	94.13	47.10	99.90	0.01	24.64	0.20	0.13	0.07	0.01	0.00	46.39	0.18	0.00	0.00	0.01	0.56	0.28	0.00	0.00	0.00	0.00	0.00	30.00	2.28	8.12	3.81	71.26	113.58	782.03	537.12	950.93	715.21	812.27	578.22	925.83	575.87
16.483	0	0.03	0.02	0.01	37.92	0.02	1.79	49.01	40.59	0.16	25.99	97.80	-10.25	94.04	47.92	99.94	0.01	30.86	0.19	0.16	0.07	0.01	0.00	40.59	0.13	0.01	0.00	0.00	0.58	0.33	0.00	0.00	0.00	0.00	0.00	30.00	2.48	8.20	3.74	71.34	114.52	783.08	536.97	952.87	715.84	813.27	578.69	927.75	575.77
16.516	0	0.04	0.02	0.01	34.97	0.02	1.12	44.70	37.12	0.19	30.30	97.11	-7.58	94.13	41.50	99.94	0.01	33.06	0.26	0.19	0.09	0.01	0.00	37.12	0.19	0.01	0.00	0.00	0.53	0.39	0.00	0.00	0.00	0.00	0.00	30.00	2.47	8.13	3.58	71.43	114.52	784.37	536.87	953.61	715.46	814.13	578.02	928.63	575.74
16.549	0	0.05	0.02	0.01	35.90	0.02	1.14	45.44	39.10	0.26	29.56	97.52	-7.79	92.98	39.47	99.95	0.01	35.81	0.37	0.26	0.11	0.02	0.00	39.10	0.33	0.01	0.00	0.01	0.44	0.38	0.00	0.00	0.00	0.00	0.00	30.00	3.69	9.08	3.64	71.40	114.27	784.73	536.40	954.09	715.37	814.75	577.81	929.00	575.58
16.583	0	0.06	0.02	0.01	46.07	0.02	1.00	56.83	34.76	0.27	18.17	96.53	-6.77	93.95	41.59	99.97	0.01	44.56	0.36	0.27	0.08	0.01	0.00	34.76	0.32	0.01	0.00	0.00	0.47	0.49	0.00	0.00	0.00	0.00	0.00	30.00	3.27	8.28	3.94	71.51	113.86	784.97	536.55	955.03	716.12	815.77	578.04	929.61	575.86
16.616	0	0.06	0.02	0.01	45.91	0.02	0.93	56.86	32.70	0.26	18.14	95.93	-6.26	93.99	42.48	99.97	0.01	43.61	0.36	0.26	0.08	0.01	0.00	32.70	0.28	0.01	0.00	0.00	0.54	0.56	0.00	0.00	0.00	0.00	0.00	30.00	2.86	8.25	3.87	71.59	114.19	785.78	536.90	955.59	716.02	816.25	578.38	930.41	576.00
16.649	0	0.07	0.02	0.01	49.90	0.02	0.72	61.13	26.94	0.27	13.87	93.70	-4.52	92.67	43.49	99.98	0.01	46.70	0.33	0.27	0.07	0.01	0.00	26.94	0.28	0.01	0.00	0.01	0.68	0.70	0.00	0.00	0.00	0.00	0.00	30.00	3.73	9.32	4.19	71.64	114.38	786.14	536.59	955.83	715.49	816.77	578.29	931.13	576.08
16.683	0	0.08	0.02	0.01	56.20	0.02	0.59	67.35	22.54	0.20	7.65	91.26	-3.23	92.35	44.28	99.99	0.01	52.19	0.19	0.20	0.05	0.01	0.00	22.54	0.24	0.01	0.00	0.00	1.01	0.92	0.00	0.00	0.00	0.00	0.00	30.00	4.29	9.55	4.22	71.86	114.28	787.27	536.87	956.49	715.45	817.75	578.35	932.01	576.54
16.716	0	0.10	0.02	0.01	59.41	0.02	0.52	69.85	22.66	0.09	5.15	91.34	-2.61	91.05	41.31	99.99	0.01	57.96	0.12	0.09	0.04	0.01	0.00	22.66	0.22	0.02	0.00	0.01	0.99	0.91	0.00	0.00	0.00	0.00	0.00	30.00	4.42	10.40	4.43	71.97	112.47	787.77	536.45	957.09	715.18	819.36	578.15	931.81	575.98
16.750	0	0.13	0.02	0.01	62.19	0.02	0.47	72.24	22.96	0.05	2.76	91.53	-2.22	90.24	39.02	99.99	0.01	62.76	0.06	0.05	0.03	0.00	0.00	22.96	0.24	0.03	0.00	0.02	1.01	1.18	0.00	0.00	0.00	0.00	0.00	30.00	4.69	10.88	4.45	72.00	112.38	787.86	536.43	957.02	714.97	819.45	578.24	931.81	575.96
16.783	0	0.12	0.02	0.01	63.08	0.02	0.60	73.51	25.18	0.04	1.49	92.81	-3.55	90.64	41.56	99.99	0.01	61.71	0.06	0.03	0.03	0.00	0.00	25.18	0.20	0.04	0.00	0.02	0.79	1.24	0.00	0.00	0.00	0.00	0.00	30.00	4.54	10.65	4.54	72.09	112.13	787.92	536.41	956.99	714.90	819.66	578.00	931.77	576.00
16.816	0	0.09	0.02	0.01	57.15	0.02	0.58	68.40	23.21	0.04	6.60	91.68	-3.29	91.60	43.44	99.99	0.01	53.96	0.06	0.02	0.02	0.00	0.00	23.21	0.13	0.04	0.00	0.01	0.76	1.14	0.00	0.00	0.00	0.00	0.00	30.00	4.20	10.05	4.21	72.09	109.92	788.34	536.72	956.53	714.55	820.38	578.18	930.27	575.51
16.850	0	0.06	0.02	0.01	61.24	0.02	1.18	73.60	26.30	0.04	1.40	93.39	-7.10	91.84	55.46	99.99	0.01	48.25	0.08	0.01	0.02	0.00	0.00	26.30	0.14	0.04	0.00	0.01	0.62	0.91	0.00	0.00	0.00	0.00	0.00	30.00	2.90	9.90	4.65	72.15	109.00	789.05	536.81	955.90	713.10	821.21	576.94	930.20	575.68
16.883	0	0.04	0.02	0.01	60.63	0.02	1.69	74.10	26.26	0.04	0.90	93.37	-8.97	86.72	63.68	99.99	0.01	40.76	0.11	0.01	0.02	0.00	0.00	26.26	0.17	0.04	0.00	0.01	0.60	0.79	0.00	0.00	0.00	0.00	0.00	30.00	3.57	12.62	4.76	72.16	108.50	789.17	535.94	955.92	711.88	821.70	576.76	930.19	574.67
16.916	0	0.03	0.02	0.01	58.71	0.02	1.55	72.69	23.22	0.04	2.31	91.69	-8.28	87.01	65.32	100.00	0.01	37.30	0.11	0.01	0.01	0.00	0.00	23.22	0.13	0.04	0.00	0.01	0.79	0.88	0.00	0.00	0.00	0.00	0.00	30.00	7.09	12.49	3.79	72.17	111.04	788.76	534.94	956.06	711.71	819.56	578.02	930.50	573.44
16.950	0	0.03	0.02	0.01	61.02	0.02	0.98	74.48	14.04	0.05	0.52	84.07	-5.26	86.89	65.93	100.00	0.01	38.83	0.10	0.01	0.01	0.00	0.00	14.04	0.09	0.05	0.00	0.00	1.55	0.95	0.00	0.00	0.00	0.00	0.00	30.00	7.16	12.54	3.75	72.26	110.37	788.86	535.19	955.68	711.51	819.71	578.26	929.97	573.49
16.983	0	0.03	0.02	0.01	59.65	0.02	1.07	73.82	11.62	0.05	1.18	81.30	-5.52	86.13	70.73	100.00	0.01	33.12	0.08	0.01	0.01	0.00	0.00	11.62	0.06	0.05	0.00	0.00	2.10	1.03	0.00	0.00	0.00	0.00	0.00	30.00	7.96	12.87	3.62	72.27	111.05	787.80	535.05	955.03	711.90	818.43	578.56	929.37	573.50
17.016	0	0.02	0.02	0.01	58.94	0.02	1.14	73.47	10.64	0.05	1.53	80.07	-5.80	86.29	73.41	100.00	0.01	30.08	0.08	0.01	0.00	0.00	0.00	10.64	0.05	0.05	0.00	0.00	2.24	0.96	0.00	0.01	0.00	0.00	0.00	30.00	5.87	12.80	4.87	73.03	108.49	788.77	537.20	953.40	711.36	820.34	577.58	928.82	576.42
17.050	0	0.03	0.02	0.01	61.35	0.02	0.85	74.32	6.62	0.07	0.68	74.41	-3.98	83.62	71.49	99.99	0.00	32.99	0.07	0.01	0.00	0.00	0.00	6.62	0.03	0.07	0.00	0.00	4.64	1.03	0.00	1.14	0.00	0.00	0.00	30.00	7.51	13.85	4.64	74.01	104.28	789.26	539.71	950.26	710.65	820.83	579.73	925.09	577.94
17.083	0	0.02	0.02	0.01	57.74	0.02	0.87	71.24	6.19	0.09	3.76	73.74	-4.10	79.54	72.62	99.99	0.00	28.14	0.06	0.01	0.00	0.00	0.00	6.19	0.04	0.09	0.00	0.01	4.96	1.01	0.00	3.89	0.00	0.00	0.00	30.00	12.48	15.21	2.97	74.50	104.46	789.24	541.14	948.37	710.01	818.57	584.92	922.76	577.34
17.117	0	0.02	0.02	0.01	54.03	0.02	0.71	66.67	4.50	0.16	8.33	74.20	-2.97	75.69	70.19	99.98	0.00	25.65	0.01	0.00	0.00	0.00	0.00	4.50	0.02	0.16	0.00	0.01	6.50	0.82	0.00	0.46	0.00	0.00	0.00	24.00	11.43	16.32	1.72	74.28	100.99	788.19	542.93	945.25	710.21	817.22	585.98	917.86	577.55
17.150	0	0.03	0.02	0.01	54.02	0.02	0.53	65.03	3.79	0.21	9.97	76.29	-1.43	65.92	64.55	99.98	0.00	29.64	0.01	0.00	0.00	0.00	0.00	3.79	0.02	0.21	0.00	0.01	7.90	0.72	0.00	0.02	0.00	0.00	0.00	24.00	10.37	18.70	2.82	73.80	99.34	785.95	542.18	943.29	708.17	816.99	586.69	915.75	575.97
17.183	0	0.03	0.02	0.01	52.71	0.02	0.48	63.77	4.15	0.19	11.23	74.51	-0.94	71.25	61.83	99.94	0.00	31.20	0.00	0.00	0.00	0.00	0.00	4.15	0.02	0.19	0.00	0.01	6.74	0.60	0.00	0.00	0.00	0.00	0.00	24.00	8.83	17.46	2.22	73.31	102.58	783.30	542.03	940.96	707.98	812.39	586.41	914.39	575.54
17.217	0	0.03	0.02	0.01	54.64	0.02	0.45	65.11	3.32	0.23	9.89	75.34	-0.56	63.00	61.43	99.88	0.00	33.22	0.00	0.00	0.00	0.00	0.00	3.32	0.03	0.23	0.00	0.01	7.35	0.44	0.00	0.00	0.00	0.00	0.00	24.00	11.19	19.34	2.69	72.99	102.20	780.76	541.70	939.17	708.24	810.93	587.62	912.41	575.49
17.250	0	0.05	0.02	0.01	60.99	0.02	0.39	70.83	3.06	0.23	4.17	73.69	0.00	61.11	58.03	99.78	0.00	43.15	0.00	0.00	0.00	0.00	0.00	3.06	0.03	0.23	0.00	0.01	6.37	0.33	0.00	0.00	0.00	0.00	0.00	24.00	9.80	19.74	2.89	72.60	100.98	778.47	541.23	936.70	708.26	809.18	585.19	909.72	575.71
17.283	0	0.09	0.02	0.01	70.33	0.02	0.33	78.68	2.80	0.26	0.00	73.01	0.00	44.88	55.11	99.84	0.00	56.17	0.00	0.00	0.00	0.00	0.00	2.80	0.03	0.26	0.00	0.02	5.88	0.22	0.00	0.00	0.00	0.00	0.00	24.00	9.19	23.03	4.32	72.22	96.64	776.25	540.93	935.17	708.33	810.65	584.91	906.85	575.68
17.317	0	0.11	0.02	0.01	77.80	0.02	0.38	84.61	2.66	0.30	0.00	74.98	0.00	52.82	58.11	99.79	0.00	62.84	0.00	0.00	0.00	0.00	0.00	2.66	0.07	0.30	0.00	0.03	7.20	0.16	0.00	0.00	0.00	0.00	0.00	24.00	10.03	21.44	5.38	72.06	100.63	772.84	537.53	935.51	706.21	808.34	586.12	907.94	571.81
17.350	0	0.21	0.02	0.01	84.45	0.02	0.30	89.49	2.56	0.34	0.00	73.77	0.00	51.72	52.95	99.85	0.00	78.45	0.01	0.00	0.00	0.00	0.00	2.56	0.08	0.34	0.00	0.05	6.35	0.16	0.00	0.00	0.00	0.00	0.00	24.00	4.88	21.66	5.96	71.62	97.07	770.60	536.09	934.38	707.06	808.50	580.67	905.12	571.35
17.384	0	0.34	0.02	0.02	86.30	0.02	0.20	90.03	1.66	0.42	0.00	77.17	0.00	65.94	45.54	99.90	0.00	87.19	0.03	0.00	0.01	0.00	0.00	1.66	0.13	0.42	0.00	0.20	8.59	0.18	0.00	0.00	0.00	0.00	0.00	24.00	4.49	18.70	6.19	71.72	100.93	769.57	535.63	934.12	706.42	806.16	581.05	906.60	571.13
17.417	0	0.43	0.02	0.02	86.09	0.02	0.16	89.83	1.64	0.51	0.00	74.55	0.00	65.27	39.85	99.92	0.00	92.37	0.04	0.00	0.01	0.00	0.00	1.64	0.18	0.51	0.00	0.16	6.78	0.16	0.00	0.00	0.00	0.00	0.00	24.00	5.87	18.84	6.17	71.70	100.34	768.02	535.14	933.82	707.46	805.54	581.65	905.29	570.70
17.450	0	0.45	0.02	0.02	85.91	0.02	0.15	89.84	1.68	0.55	0.00	72.74	0.00	57.64	38.60	99.93	0.00	93.62	0.06	0.00	0.02	0.00	0.00	1.68	0.22	0.55	0.00	0.23	5.62	0.17	0.00	0.00	0.00	0.00	0.00	24.00	4.93	20.46	6.65	71.51	100.44	767.56	536.06	933.36	708.01	805.47	582.00	905.41	571.98
17.484	0	0.42	0.02	0.01	83.01	0.02	0.13	87.89	2.06	0.82	0.00	68.02	0.00	53.16	35.22	99.92	0.00	92.32	0.07	0.00	0.02	0.00	0.00	2.06	0.25	0.82	0.00	0.33	2.81	0.10	0.00	0.01	0.00	0.01	0.00	24.00	3.42	21.37	6.01	70.81	99.21	765.70	536.92	931.25	709.15	803.54	581.83	902.29	572.33
17.517	0	0.42	0.02	0.01	81.71	0.02	0.12	86.87	1.88	0.87	0.00	67.04	0.00	54.79	33.78	99.92	0.00	91.56	0.09	0.00	0.03	0.00	0.00	1.88	0.39	0.87	0.00	0.44	2.25	0.10	0.01	0.00	0.00	0.02	0.00	18.00	5.09	21.04	6.75	71.30	97.98	765.15	536.18	930.78	707.91	804.26	582.71	901.59	571.40
17.550	0	0.39	0.02	0.01	80.08	0.02	0.12	85.61	1.87	0.77	0.00	66.61	0.00	58.23	33.57	99.89	0.00	89.22	0.10	0.00	0.03	0.00	0.00	1.87	0.55	0.77	0.00	0.89	2.04	0.11	0.01	0.00	0.00	0.03	0.00	18.00	4.83	20.34	6.45	71.26	98.48	765.12	536.46	930.22	707.92	803.43	582.35	901.34	571.73
17.584	0	0.39	0.02	0.02	76.58	0.02	0.10	82.57	2.28	0.57	0.00	67.06	0.00	52.43	29.19	99.91	0.00	88.14	0.12	0.00	0.04	0.00	0.00	2.28	0.54	0.57	0.00	0.82	1.16	0.08	0.01	0.00	0.00	0.05	0.00	18.00	5.04	21.51	6.71	71.31	97.16	765.16	536.29	930.53	708.25	804.45	582.04	901.07	571.78
17.617	0	0.36	0.02	0.02	73.92	0.02	0.10	80.22	2.62	0.53	0.00	67.65	0.00	55.82	28.03	99.89	0.00	85.60	0.14	0.00	0.04	0.00	0.00	2.62	0.75	0.53	0.00	1.30	1.03	0.08	0.01	0.00	0.00	0.07	0.00	18.00	2.91	20.83	6.11	70.78	97.99	765.15	537.43	929.24	707.67	802.92	582.49	900.35	572.01
17.650	0	0.32	0.02	0.02	69.07	0.02	0.10	75.88	3.30	0.38	0.00	68.79	0.00	49.13	26.28	99.87	0.00	81.28	0.20	0.00	0.05	0.00	0.00	3.30	1.03	0.38	0.00	2.29	0.73	0.08	0.02	0.00	0.00	0.09	0.00	18.00	2.69	22.17	6.69	70.73	97.08	764.87	537.46	928.67	706.98	803.44	582.52	899.96	572.09
17.684	0	0.27	0.02	0.02	67.98	0.02	0.12	75.51	3.85	0.39	0.00	70.46	0.00	43.02	30.37	99.80	0.00	76.77	0.25	0.00	0.07	0.00	0.00	3.85	1.95	0.39	0.01	4.35	0.54	0.08	0.06	0.00	0.00	0.11	0.00	18.00	2.07	23.40	7.12	70.53	95.57	763.88	537.87	928.49	707.46	804.06	584.05	898.83	571.80
17.717	0	0.26	0.02	0.01	72.67	0.02	0.17	80.24	4.87	0.42	0.00	75.00	0.00	39.24	36.08	99.81	0.00	77.66	0.33	0.00	0.10	0.00	0.00	4.87	2.66	0.42	0.01	7.19	0.53	0.08	0.07	0.00	0.00	0.14	0.00	18.00	5.70	24.19	6.85	70.61	94.44	763.14	537.32	927.76	707.40	803.78	585.20	897.15	571.06
17.751	0	0.31	0.02	0.01	78.95	0.02	0.25	85.81	7.35	0.49	0.00	82.97	-1.28	39.10	41.32	99.82	0.00	81.93	0.42	0.00	0.17	0.00	0.00	7.35	4.51	0.49	0.01	13.22	0.47	0.12	0.18	0.00	0.00	0.15	0.00	18.00	6.32	24.21	7.16	70.66	94.33	762.91	537.40	927.90	707.75	804.05	585.69	897.28	571.35
17.784	0	0.24	0.02	0.01	80.42	0.02	0.33	87.40	7.32	0.52	0.00	76.93	-1.84	37.44	47.46	99.81	0.00	79.08	0.29	0.00	0.17	0.00	0.00	7.32	5.33	0.52	0.01	8.51	0.51	0.14	0.31	0.01	0.00	0.12	0.00	18.00	4.43	24.57	7.89	70.37	93.39	761.86	538.01	927.74	708.90	804.41	585.79	896.81	572.19
17.817	0	0.19	0.02	0.01	80.81	0.02	0.39	87.93	7.19	0.53	0.00	74.99	-1.65	37.92	50.99	99.81	0.00	76.74	0.28	0.00	0.20	0.00	0.00	7.19	5.45	0.53	0.01	4.13	0.56	0.13	0.34	0.01	0.00	0.09	0.00	18.00	4.25	24.46	6.91	69.98	95.37	761.42	538.69	927.70	709.84	802.60	587.19	896.78	572.19
17.851	0	0.15	0.02	0.01	79.12	0.02	0.48	86.95	8.66	0.49	0.00	77.04	-3.00	29.93	53.74	99.73	0.01	71.92	0.22	0.00	0.25	0.00	0.00	8.66	6.56	0.49	0.01	3.73	0.52	0.13	0.52	0.01	0.00	0.08	0.00	18.00	5.17	26.25	7.29	70.05	94.27	761.79	539.50	927.86	710.11	803.83	588.68	896.76	572.85
17.884	0	0.15	0.02	0.01	81.87	0.02	0.60	89.15	9.34	0.48	0.00	77.91	-3.81	30.60	57.75	99.68	0.01	73.00	0.15	0.00	0.21	0.00	0.00	9.34	6.59	0.48	0.01	2.15	0.51	0.13	0.52	0.00	0.00	0.07	0.00	18.00	7.30	26.09	6.38	70.08	95.37	762.06	539.99	927.96	710.68	802.91	590.42	896.65	572.84
17.917	0	0.14	0.02	0.01	85.22	0.02	0.81	91.65	10.62	0.39	0.00	79.60	-5.42	33.73	62.99	99.66	0.01	74.75	0.15	0.00	0.19	0.00	0.00	10.62	6.55	0.39	0.00	2.10	0.48	0.11	0.64	0.00	0.00	0.06	0.00	18.00	6.53	25.38	6.94	70.04	94.45	762.30	539.92	927.76	710.36	803.63	589.23	896.73	573.31
17.951	0	0.15	0.02	0.01	86.23	0.02	1.03	92.34	14.67	0.31	0.00	84.41	-7.06	30.60	64.05	99.68	0.01	75.94	0.14	0.00	0.18	0.00	0.00	14.67	5.63	0.31	0.00	3.01	0.43	0.08	0.84	0.01	0.00	0.05	0.00	18.00	6.23	26.09	6.80	69.92	94.19	762.38	540.01	928.04	710.46	803.92	589.63	896.62	573.00
17.984	0	0.14	0.02	0.01	83.14	0.02	1.00	90.23	15.89	0.28	0.00	85.58	-7.53	31.41	61.44	99.61	0.01	72.23	0.15	0.00	0.21	0.00	0.00	15.89	6.63	0.28	0.00	4.84	0.43	0.07	0.82	0.00	0.00	0.04	0.00	18.00	6.67	25.91	6.84	69.90	94.08	762.43	540.47	928.36	711.71	804.09	589.65	896.86	574.03
18.017	0	0.13	0.02	0.01	77.91	0.02	1.02	86.40	19.47	0.35	0.00	88.69	-8.60	31.03	57.68	99.49	0.01	67.13	0.18	0.00	0.35	0.00	0.00	19.47	6.28	0.27	0.00	8.00	0.44	0.07	0.81	0.00	0.00	0.03	0.00	18.00	6.04	25.99	7.47	69.88	93.16	761.99	539.77	929.20	712.20	805.19	589.03	897.07	573.66
18.051	0	0.14	0.02	0.02	68.56	0.02	1.14	78.25	29.80	0.81	0.00	94.66	-10.73	28.88	47.07	99.32	0.01	64.29	0.23	0.00	0.81	0.00	0.00	29.80	8.68	0.25	0.00	9.17	0.42	0.05	0.91	0.01	0.00	0.02	0.00	18.00	5.45	26.51	7.08	69.74	92.59	762.03	539.53	930.03	712.53	805.74	589.56	896.76	572.58
18.084	0	0.08	0.02	0.02	47.32	0.02	0.79	57.79	27.63	0.70	17.21	93.63	-8.38	38.42	41.39	99.15	0.01	46.96	0.19	0.00	0.70	0.00	0.00	27.63	9.04	0.27	0.00	7.65	0.40	0.05	0.84	0.02	0.00	0.02	0.00	18.00	7.28	24.36	8.88	70.82	94.13	765.61	542.44	929.85	711.11	807.78	590.86	900.95	577.43
18.118	0	0.04	0.02	0.02	27.91	0.02	0.56	35.29	26.31	0.43	39.71	92.96	-4.37	54.76	36.14	99.13	0.01	30.14	0.12	0.00	0.43	0.01	0.00	26.31	5.83	0.32	0.00	0.98	0.51	0.04	0.84	0.18	0.00	0.03	0.00	18.00	7.80	21.05	6.86	71.58	95.39	767.06	544.54	931.95	716.16	807.10	591.71	901.74	579.71
18.151	0	0.03	0.02	0.02	13.99	0.02	0.37	17.19	26.14	0.40	65.61	92.67	-2.30	45.40	27.70	98.77	0.01	15.77	0.12	0.00	0.35	0.01	0.00	26.14	5.08	0.40	0.00	1.57	0.49	0.03	0.74	1.37	0.00	0.04	0.00	18.00	7.85	22.92	8.23	71.98	95.30	768.22	545.21	932.50	715.35	809.15	592.12	903.82	581.23
18.184	0	0.02	0.02	0.02	8.23	0.02	0.28	9.58	21.25	0.30	80.85	92.43	-0.53	54.14	21.25	98.15	0.01	6.68	0.09	0.00	0.10	0.01	0.00	26.32	4.46	0.30	0.00	1.08	0.43	0.03	0.62	1.16	0.00	0.05	0.00	18.00	5.18	21.17	6.26	71.44	97.87	770.89	548.18	934.92	718.61	808.83	593.93	906.11	583.15
18.218	0	0.02	0.02	0.02	5.80	0.02	0.16	6.42	16.11	0.24	87.17	86.48	0.00	49.62	16.11	96.88	0.01	2.66	0.11	0.00	0.10	0.01	0.00	19.55	2.84	0.24	0.01	1.07	0.39	0.03	0.47	2.73	0.00	0.07	0.00	18.00	2.47	22.08	7.14	70.67	96.92	771.92	548.59	935.41	718.61	810.64	591.68	907.30	584.59
18.251	0	0.02	0.02	0.02	4.68	0.02	0.11	4.96	12.17	0.20	90.08	81.97	0.00	60.46	12.17	95.56	0.01	1.38	0.13	0.00	0.07	0.01	0.00	16.63	1.18	0.20	0.01	1.70	0.35	0.04	0.39	4.51	0.01	0.09	0.00	18.00	4.62	19.88	6.19	70.97	101.20	773.39	549.71	937.87	720.82	809.82	594.33	910.66	585.81
18.284	0	0.02	0.02	0.02	4.15	0.02	0.09	4.29	11.37	0.16	91.42	72.16	0.00	70.56	11.37	93.25	0.01	0.81	0.16	0.00	0.05	0.01	0.00	11.94	0.63	0.16	0.02	1.97	0.34	0.04	0.33	0.98	0.01	0.14	0.00	18.00	6.45	17.63	5.05	70.98	103.66	774.99	550.62	938.41	721.11	808.74	595.68	911.98	586.38
18.318	0	0.03	0.02	0.02	3.67	0.02	0.09	3.71	11.04	0.11	92.58	63.43	0.00	77.05	12.23	89.15	0.01	0.41	0.21	0.00	0.07	0.02	0.00	11.04	0.27	0.11	0.05	2.67	0.25	0.05	0.21	1.41	0.01	0.25	0.00	18.00	3.48	15.94	5.32	70.30	106.90	775.56	551.36	938.83	721.19	807.79	594.61	914.48	587.84
18.351	0	0.03	0.03	0.02	2.85	0.02	0.09	2.70	9.51	0.10	94.29	45.55	0.00	63.06	11.99	81.60	0.01	0.36	0.24	0.00	0.06	0.02	0.00	9.51	0.19	0.10	0.08	2.78	0.26	0.07	0.18	1.38	0.01	0.31	0.00	18.00	4.46	19.33	4.65	69.95	104.35	776.79	552.79	939.91	722.81	809.77	597.01	913.75	588.20
18.385	0	0.04	0.04	0.02	1.83	0.02	0.10	1.55	6.89	0.07	96.34	18.21	0.00	67.63	12.23	67.76	0.01	0.31	0.27	0.01	0.07	0.01	0.00	6.89	0.18	0.07	0.11	2.94	0.22	0.09	0.11	2.08	0.01	0.31	0.00	18.00	3.35	18.32	5.07	69.78	103.36	777.57	553.54	940.30	723.20	811.09	596.80	914.17	589.17
18.418	0	0.04	0.04	0.02	1.72	0.02	0.13	1.44	6.05	0.06	96.56	11.89	0.00	66.37	15.79	62.36	0.01	0.28	0.25	0.01	0.05	0.01	0.00	6.05	0.13	0.06	0.11	3.17	0.17	0.12	0.08	0.77	0.01	0.27	0.00	18.00	-1.06	18.60	5.57	68.58	104.09	778.00	554.26	940.72	723.31	811.55	595.38	915.51	590.17
18.451	0	0.04	0.05	0.02	1.46	0.02	0.16	1.17	5.54	0.06	97.09	6.37	0.00	71.12	19.09	54.08	0.01	0.23	0.26	0.02	0.06	0.01	0.00	5.54	0.10	0.05	0.11	5.80	0.15	0.15	0.08	5.98	0.01	0.26	0.00	18.00	-3.23	17.49	5.54	67.79	104.48	777.93	555.40	940.31	724.11	811.02	595.14	915.43	591.34
18.485	0	0.04	0.05	0.02	1.65	0.02	0.17	1.37	4.17	0.06	96.70	8.19	0.00	71.97	21.86	55.17	0.01	0.18	0.31	0.03	0.06	0.00	0.00	4.17	0.10	0.04	0.10	8.08	0.13	0.22	0.05	16.83	0.01	0.28	0.00	18.00	-1.80	17.28	5.68	67.85	102.23	778.59	557.50	939.66	725.24	812.17	597.27	914.33	593.28
18.518	0	0.06	0.07	0.02	1.18	0.02	0.25	0.90	4.11	0.07	97.65	6.13	0.00	82.32	25.32	41.51	0.01	0.11	0.35	0.03	0.07	0.01	0.00	4.11	0.14	0.03	0.12	17.87	0.10	0.26	0.04	24.48	0.01	0.37	0.00	18.00	1.69	14.31	5.34	68.11	103.17	778.96	558.99	939.72	727.00	811.57	599.84	914.63	595.04
18.551	0	0.09	0.09	0.02	0.96	0.02	0.31	0.70	4.83	0.13	98.09	20.89	-2.67	86.51	26.36	34.32	0.01	0.07	0.42	0.03	0.13	0.01	0.01	4.83	0.18	0.04	0.13	42.45	0.08	0.26	0.04	30.85	0.01	0.40	0.00	18.00	0.60	12.71	4.29	67.21	107.95	779.07	560.39	940.39	728.57	808.81	601.59	916.61	596.06
18.585	0	0.10	0.10	0.02	0.78	0.03	0.34	0.55	4.50	0.25	98.43	19.30	-3.69	86.26	26.63	28.15	0.02	0.04	0.71	0.05	0.25	0.02	0.01	4.50	0.27	0.04	0.12	47.37	0.06	0.38	0.03	82.46	0.01	0.43	0.00	18.00	1.06	12.82	3.87	66.53	109.09	780.12	563.05	940.42	729.84	808.48	604.85	917.36	598.15
18.618	0	0.11	0.10	0.02	0.74	0.03	0.34	0.51	5.38	0.69	98.53	25.09	-4.81	86.23	25.52	27.56	0.02	0.03	1.24	0.06	0.69	0.11	0.01	5.38	0.35	0.04	0.11	52.16	0.06	0.41	0.03	65.61	0.02	0.47	0.00	18.00	0.97	12.83	3.65	66.03	105.57	780.75	565.31	938.57	730.96	809.29	604.51	914.79	600.59
18.651	0	0.09	0.09	0.02	0.76	0.03	0.34	0.56	7.78	2.30	98.47	14.05	-2.72	84.17	24.02	31.04	0.03	0.03	2.35	0.07	2.30	0.52	0.02	7.78	0.55	0.03	0.10	39.76	0.04	0.44	0.03	75.58	0.02	0.55	0.00	18.00	-0.25	13.65	3.88	65.46	105.47	779.49	565.47	937.25	730.07	808.30	605.46	913.62	600.01
18.685	0	0.07	0.09	0.02	0.81	0.03	0.31	0.63	9.06	3.97	98.37	5.79	0.00	84.29	22.33	35.44	0.04	0.03	4.06	0.10	3.97	1.45	0.03	9.06	0.87	0.03	0.10	23.17	0.03	0.62	0.03	61.88	0.02	0.67	0.00	18.00	-2.03	13.60	3.70	65.12	103.92	778.17	565.39	935.90	730.12	807.55	604.66	911.34	599.49
18.718	0	0.07	0.08	0.03	0.74	0.03	0.30	0.56	12.84	4.44	98.53	5.60	0.00	80.25	17.77	37.21	0.05	0.02	4.59	0.12	4.44	1.74	0.04	12.84	1.28	0.04	0.10	20.96	0.03	0.52	0.04	86.79	0.03	0.76	0.00	18.00	-0.45	14.99	2.83	65.43	100.76	777.27	565.11	935.66	731.44	807.87	605.26	908.41	598.49
18.752	0	0.07	0.07	0.02	0.93	0.03	0.54	0.71	19.27	2.63	98.15	11.85	-4.17	64.66	19.27	41.74	0.06	0.03	3.03	0.09	2.63	0.46	0.05	23.63	1.63	0.05	0.09	26.62	0.02	0.45	0.03	73.09	0.03	0.70	0.00	18.00	3.35	18.98	1.28	66.46	100.46	777.08	566.94	932.68	731.94	805.26	606.53	905.53	600.27
18.785	0	0.04	0.04	0.02	1.87	0.03	0.67	1.70	20.08	2.45	96.26	54.69	-4.69	54.54	20.08	62.21	0.06	0.04	2.68	0.09	2.45	0.39	0.03	33.47	1.73	0.04	0.06	12.91	0.02	0.36	0.03	5.96	0.03	0.41	0.00	18.00	0.23	21.09	-0.63	65.37	102.92	774.49	565.20	929.02	727.83	799.50	605.75	901.94	595.85
18.818	0	0.03	0.03	0.02	2.74	0.03	0.45	2.69	18.74	1.38	94.52	73.08	-2.46	52.33	18.74	74.79	0.06	0.04	2.01	0.09	1.38	0.09	0.01	30.97	1.33	0.04	0.06	9.50	0.02	0.31	0.03	0.06	0.04	0.46	0.00	18.00	-3.56	21.53	-2.44	64.39	98.82	771.16	565.98	923.71	726.05	795.97	606.27	894.00	593.77
18.852	0	0.02	0.02	0.02	3.89	0.03	0.60	4.10	17.16	0.80	91.79	94.32	-3.56	55.45	17.16	86.90	0.06	0.08	2.45	0.08	0.80	0.07	0.00	41.41	0.93	0.05	0.04	2.74	0.02	0.23	0.04	0.02	0.05	0.36	0.00	18.00	-1.70	20.91	-3.07	65.47	97.32	767.10	563.88	919.35	723.96	792.14	605.12	888.47	591.29
18.885	0	0.02	0.02	0.02	5.57	0.03	0.39	6.37	22.51	0.45	87.26	91.57	-0.40	70.28	22.51	92.59	0.07	0.17	2.35	0.06	0.45	0.09	0.00	30.42	0.74	0.06	0.03	0.82	0.05	0.24	0.04	0.00	0.06	0.37	0.00	18.00	-5.03	17.70	-2.68	65.54	97.70	760.86	562.92	914.55	724.35	786.62	603.05	883.53	590.65
18.918	0	0.02	0.02	0.01	8.18	0.03	0.42	10.19	24.80	0.43	79.62	89.68	-0.32	52.70	31.85	95.44	0.08	0.28	3.05	0.07	0.43	0.17	0.00	24.80	0.68	0.07	0.03	1.17	0.09	0.20	0.05	0.02	0.09	0.38	0.00	18.00	-1.75	21.46	-2.83	66.08	94.79	756.69	561.20	912.67	725.97	785.06	602.42	878.99	589.64
18.952	0	0.01	0.02	0.01	17.17	0.03	0.96	24.49	22.15	0.42	51.02	89.63	-3.93	26.61	54.26	98.02	0.10	0.53	3.99	0.08	0.42	1.18	0.00	22.15	0.53	0.13	0.02	0.81	0.28	0.17	0.06	0.02	0.16	0.44	0.00	18.00	-5.28	27.07	-0.30	65.78	86.85	755.51	562.10	909.40	724.36	788.74	600.24	875.07	590.76
18.985	0	0.01	0.02	0.01	30.52	0.03	1.67	45.11	15.87	0.69	29.89	85.04	-6.50	12.79	74.63	99.09	0.10	1.39	4.41	0.11	0.69	3.57	0.00	15.87	0.51	0.16	0.02	1.65	0.68	0.19	0.07	0.01	0.21	0.35	0.00	18.00	-0.93	31.60	-1.37	66.79	84.65	754.63	561.36	909.29	724.60	788.86	602.26	872.51	589.23
19.018	0	0.01	0.02	0.01	39.80	0.03	2.12	57.42	11.74	1.40	17.58	80.73	-7.82	12.10	84.95	99.42	0.13	2.62	5.69	0.18	1.40	7.68	0.00	11.74	0.60	0.23	0.01	4.67	1.59	0.18	0.12	0.01	0.29	0.28	0.00	18.00	-1.20	31.91	-2.03	67.41	86.04	753.41	560.40	909.08	724.13	787.08	602.45	871.82	587.53
19.052	0	0.01	0.02	0.01	50.28	0.04	2.33	67.08	7.26	1.79	7.92	74.68	-8.29	7.84	92.57	99.53	0.16	4.79	6.30	0.29	1.79	10.03	0.00	7.26	0.81	0.36	0.01	7.24	6.32	0.18	0.22	0.07	0.55	0.21	0.00	18.00	1.04	34.32	-1.40	67.37	81.33	750.38	559.49	906.86	724.78	787.40	601.97	867.39	587.24
19.085	0	0.01	0.02	0.02	59.51	0.04	2.43	75.23	8.18	4.85	0.00	79.14	-9.21	6.58	96.79	99.76	0.19	9.90	8.18	0.63	4.85	11.20	0.00	5.15	1.09	0.49	0.01	8.27	10.17	0.22	0.31	0.01	0.71	0.03	0.00	18.00	0.32	35.26	1.24	67.69	80.80	745.81	557.78	903.96	723.20	786.05	601.60	865.26	585.67
19.119	0	0.02	0.01	0.04	71.85	0.05	2.14	80.50	7.57	2.53	0.00	94.41	-9.63	15.08	98.49	99.85	0.21	15.48	10.13	1.07	9.96	11.20	0.00	2.53	1.89	0.83	0.01	7.57	28.66	0.21	0.60	0.00	1.19	0.00	0.00	18.00	3.50	30.64	5.23	68.45	80.84	740.97	556.29	901.78	723.67	785.26	602.59	864.44	586.29
19.152	0	0.04	0.01	0.08	82.55	0.05	2.05	82.37	6.16	1.29	0.00	99.22	-8.65	10.81	99.05	99.85	0.26	17.86	9.60	1.61	9.33	12.14	0.00	1.29	2.06	1.11	0.00	6.16	53.78	0.23	0.71	0.01	1.52	0.00	0.00	18.00	6.25	32.55	8.58	69.05	79.37	737.07	552.91	901.65	726.09	785.97	597.51	864.76	587.91
19.185	0	0.05	0.01	0.13	87.70	0.05	2.00	85.86	3.21	1.54	0.00	99.61	-8.20	11.41	99.35	99.87	0.31	23.82	9.19	1.77	9.97	14.37	0.00	0.99	1.79	1.54	0.00	3.21	62.57	0.26	1.02	0.02	1.68	0.00	0.00	18.00	5.05	32.25	4.37	69.82	77.22	738.52	553.01	900.41	724.01	784.26	597.69	860.33	584.38
19.219	0	0.12	0.01	0.24	93.84	0.05	1.92	88.00	2.19	2.49	0.00	99.96	-5.55	6.74	99.24	99.82	0.38	28.38	8.13	2.24	7.16	12.07	0.00	0.28	1.87	2.49	0.00	2.19	91.26	0.38	2.04	0.04	2.91	0.00	0.00	18.00	3.83	35.14	5.84	69.69	74.89	738.54	553.16	898.95	722.73	785.60	595.81	859.75	585.34
19.252	0	0.13	0.01	0.21	94.39	0.05	1.94	88.24	2.75	2.97	0.00	99.97	-4.10	13.01	99.11	99.75	0.44	29.06	6.80	2.21	4.36	10.87	0.00	0.24	1.44	2.97	0.00	0.98	93.42	0.44	2.75	0.02	3.24	0.00	0.00	18.00	2.69	31.50	6.00	69.94	75.40	738.21	553.75	897.12	721.48	784.16	595.78	858.85	585.53
19.285	0	0.14	0.01	0.24	94.57	0.06	1.83	88.03	4.63	3.52	0.00	99.98	-2.42	11.24	98.82	99.67	0.58	28.71	5.93	2.41	3.64	12.21	0.00	0.11	0.90	3.52	0.00	0.49	97.79	0.68	4.63	0.01	4.54	0.00	0.00	18.00	1.48	32.33	6.35	69.67	74.97	738.75	553.63	895.71	719.57	784.08	593.69	858.63	585.80
19.319	0	0.15	0.01	0.27	94.40	0.09	1.57	88.73	7.49	6.38	0.00	99.98	0.00	6.83	98.16	99.59	0.98	30.64	6.01	2.61	3.83	16.37	0.00	0.04	0.55	6.38	0.00	0.30	99.70	1.13	7.49	0.01	8.49	0.00	0.00	18.00	1.54	35.06	7.47	69.46	73.32	739.01	553.58	894.86	717.32	785.53	594.23	858.30	585.27
19.352	0	0.17	0.01	0.41	93.94	0.09	1.47	88.05	6.64	6.30	0.00	99.98	0.00	5.08	97.12	99.34	1.03	30.26	6.32	2.31	4.43	24.01	0.00	0.05	0.43	6.30	0.00	0.31	99.74	1.20	6.64	0.01	8.98	0.00	0.00	18.00	1.82	36.64	9.11	69.53	70.31	739.71	553.20	895.31	716.30	788.65	594.01	858.40	585.12
19.386	0	0.16	0.01	0.60	92.44	0.16	1.25	87.19	10.60	8.75	0.00	99.98	0.00	7.04	96.45	98.96	1.43	28.96	7.58	1.84	6.47	31.94	0.00	0.04	0.32	8.75	0.00	0.26	99.90	1.66	10.60	0.00	12.91	0.00	0.00	18.00	0.26	34.90	9.00	69.60	69.98	740.04	553.30	895.89	717.05	788.96	593.07	858.50	585.29
19.419	0	0.16	0.01	0.46	92.84	0.17	1.20	88.08	10.98	10.31	0.00	99.98	0.00	6.18	95.64	98.98	1.69	31.25	6.68	1.67	5.30	28.09	0.00	0.04	0.32	10.31	0.00	0.19	99.93	2.13	10.98	0.01	13.92	0.00	0.00	18.00	-1.50	35.60	9.66	69.14	71.80	740.99	552.99	897.05	716.12	789.72	592.26	861.19	585.36
19.452	0	0.17	0.01	0.45	92.71	0.15	1.18	87.53	11.26	9.69	0.00	99.98	0.00	4.03	94.69	98.73	1.83	31.04	5.59	1.67	4.92	27.24	0.00	0.05	0.29	9.69	0.00	0.14	99.93	2.31	11.26	0.00	13.32	0.00	0.00	18.00	-3.32	37.85	9.60	68.38	69.14	740.61	551.47	899.45	717.87	792.01	590.39	860.83	583.78
19.486	0	0.17	0.01	0.39	92.57	0.16	1.06	87.57	14.08	13.97	0.00	99.98	0.00	2.10	92.60	98.65	2.52	32.91	5.79	1.84	5.88	23.37	0.00	0.05	0.29	13.97	0.00	0.15	99.93	2.70	19.54	0.00	14.08	0.00	0.00	18.00	2.18	41.21	8.85	68.06	68.78	739.43	550.33	902.96	720.68	793.61	595.39	860.96	581.39
19.519	0	0.20	0.01	0.35	94.03	0.15	1.09	90.09	14.07	15.94	0.00	99.98	0.00	7.29	93.01	98.96	2.66	37.60	4.80	1.44	4.84	22.59	0.00	0.05	0.28	15.94	0.00	0.16	99.94	3.41	20.06	0.00	14.07	0.00	0.00	18.00	-0.11	34.72	9.36	67.81	69.37	742.03	550.84	904.54	721.48	794.85	592.80	863.55	583.23
19.552	0	0.24	0.01	0.24	95.82	0.14	1.11	93.19	13.79	18.43	0.00	99.98	0.00	8.90	93.51	99.19	2.43	46.38	4.32	1.19	5.07	14.68	0.00	0.04	0.40	18.43	0.00	0.34	99.95	3.73	25.16	0.01	13.79	0.00	0.00	18.00	3.10	33.63	7.51	68.13	70.90	746.26	550.34	909.28	722.42	797.48	593.79	867.49	582.60
19.586	0	0.15	0.01	0.19	93.38	0.12	1.21	88.41	12.11	20.98	0.00	99.98	0.00	10.20	93.08	99.21	2.85	31.89	4.09	1.26	2.66	11.00	0.00	0.04	0.34	20.98	0.00	0.54	99.96	4.57	23.21	2.14	12.11	0.00	0.00	18.00	1.32	32.88	6.18	67.25	71.88	752.60	555.30	913.44	726.19	801.17	595.83	872.61	587.86
19.619	0	0.07	0.01	0.16	87.30	0.10	1.32	77.46	11.85	18.36	0.00	99.98	0.00	7.07	94.29	98.93	3.06	12.16	2.44	1.06	1.09	9.57	0.00	0.04	0.20	18.36	0.00	0.49	99.94	4.24	19.44	14.23	11.85	0.00	0.00	18.00	-1.83	34.88	6.21	67.37	77.81	757.46	557.41	913.36	723.43	800.89	592.90	878.68	591.60
19.652	0	0.05	0.01	0.13	83.91	0.09	1.38	71.45	10.92	17.39	0.00	99.98	0.00	12.01	94.99	99.06	2.85	3.78	1.97	0.85	0.75	4.85	0.00	0.03	0.09	17.39	0.00	0.41	99.95	4.18	12.78	67.42	10.92	0.00	0.00	18.00	1.15	31.96	7.90	66.05	81.40	759.19	558.59	919.53	727.00	804.39	599.18	885.56	593.03
19.686	0	0.04	0.01	0.13	80.93	0.11	1.24	69.08	7.82	16.27	0.00	99.98	0.00	29.11	94.08	99.10	2.24	0.94	2.91	0.81	0.56	6.03	0.00	0.02	0.05	16.27	0.00	0.33	99.95	5.17	7.82	19.22	12.43	0.00	0.00	18.00	1.65	26.45	5.63	65.27	88.51	766.21	558.65	925.01	724.60	805.53	600.87	893.54	591.46
19.719	0	0.04	0.01	0.12	80.01	0.14	1.20	69.20	5.32	15.66	0.00	99.98	0.00	48.94	94.12	99.36	1.96	0.32	4.69	0.72	0.69	5.76	0.00	0.02	0.03	15.66	0.00	0.52	99.94	5.63	5.32	0.84	13.43	0.00	0.00	18.00	6.38	22.21	5.90	65.74	94.91	773.72	556.70	933.52	723.08	810.68	601.67	904.96	590.67
19.753	0	0.04	0.01	0.12	79.36	0.27	1.27	70.41	2.53	14.16	0.00	99.98	0.00	58.21	95.19	99.40	1.59	0.08	12.98	0.54	1.04	6.31	0.00	0.02	0.02	14.16	0.00	2.53	99.92	6.14	1.74	39.12	14.97	0.00	0.00	18.00	8.78	20.34	7.38	66.52	96.05	776.12	555.00	937.45	723.58	814.27	599.51	909.99	591.56
19.786	0	0.04	0.01	0.12	78.33	0.22	1.12	69.20	1.22	15.60	0.00	99.98	0.00	74.82	94.54	99.37	1.22	0.03	7.71	0.45	0.93	7.17	0.00	0.02	0.01	15.60	0.00	1.20	99.90	5.49	0.89	33.77	15.84	0.00	0.00	18.00	2.02	16.56	8.26	66.66	97.00	781.15	555.63	941.28	722.93	818.64	595.03	915.63	593.30
19.819	0	0.03	0.00	0.11	78.52	0.22	1.13	70.66	1.53	15.50	0.00	99.98	0.00	83.52	95.76	99.43	1.08	0.01	6.14	0.52	0.93	6.67	0.00	0.02	0.00	15.50	0.00	1.53	99.90	5.89	0.60	19.08	16.65	0.00	0.00	18.00	7.24	13.89	6.69	66.37	98.58	784.74	554.93	947.05	724.31	821.44	599.81	919.61	590.87
19.853	0	0.03	0.01	0.11	79.74	0.16	1.17	71.54	1.80	16.26	0.00	99.98	0.00	66.79	96.25	99.72	0.78	0.01	3.68	0.29	1.10	4.64	0.00	0.01	0.00	16.26	0.00	1.80	99.83	6.14	0.38	0.18	14.85	0.00	0.00	18.00	4.70	18.51	7.69	63.93	98.80	786.25	552.42	953.87	726.63	826.50	597.99	924.93	589.36
19.886	0	0.03	0.01	0.12	80.44	0.13	1.20	71.73	1.13	14.36	0.00	99.98	0.00	74.93	96.46	99.91	0.69	0.02	3.08	0.24	1.78	4.84	0.00	0.01	0.00	14.36	0.00	1.13	99.81	5.97	0.32	0.01	13.52	0.00	0.00	18.00	-1.47	16.53	7.12	63.62	100.86	791.29	551.87	959.51	725.85	830.33	595.85	930.87	587.83
19.919	0	0.04	0.01	0.12	81.10	0.12	1.27	71.82	2.54	14.14	0.00	99.98	0.00	49.10	96.45	99.95	0.57	0.05	4.62	0.20	2.39	3.63	0.00	0.01	0.01	14.14	0.00	2.54	99.76	6.00	0.25	0.00	11.89	0.00	0.00	18.00	3.34	22.18	5.55	63.61	105.28	791.93	550.29	961.67	726.05	828.80	597.20	933.51	586.29
19.953	0	0.04	0.01	0.13	81.31	0.11	1.28	71.83	2.04	12.70	0.00	99.98	0.00	59.88	96.94	99.98	0.36	0.16	4.61	0.14	3.28	4.79	0.00	0.00	0.01	12.70	0.00	2.04	99.56	5.38	0.14	0.00	11.40	0.00	0.00	18.00	3.88	20.00	6.32	63.78	107.39	793.00	548.81	964.97	726.96	830.50	595.75	937.49	586.45
19.986	0	0.04	0.01	0.15	81.96	0.10	1.33	72.37	1.00	9.32	0.00	99.98	0.00	79.31	97.12	99.99	0.30	0.44	4.60	0.09	3.43	6.11	0.00	0.01	0.01	9.32	0.00	1.00	99.51	5.57	0.11	0.02	10.47	0.00	0.00	18.00	2.76	15.28	7.06	63.74	113.04	791.11	545.53	968.39	729.02	829.05	592.44	941.89	585.64
20.019	0	0.04	0.01	0.19	82.87	0.08	1.37	73.03	0.89	5.18	0.00	99.98	0.00	73.30	96.99	99.99	0.24	1.02	3.81	0.07	2.94	10.42	0.00	0.01	0.02	5.18	0.00	0.89	99.40	5.90	0.05	0.02	9.28	0.00	0.00	18.00	0.02	16.95	9.46	64.45	106.21	791.37	546.45	968.39	729.30	834.36	591.35	940.49	587.28
20.053	0	0.05	0.01	0.24	83.90	0.07	1.43	73.32	0.70	2.21	0.00	99.98	0.00	63.97	97.43	100.00	0.18	1.77	2.61	0.05	2.72	15.41	0.00	0.00	0.03	2.21	0.00	0.70	98.95	5.07	0.01	0.00	8.18	0.00	0.00	18.00	1.17	19.13	7.58	64.27	108.73	792.89	545.84	970.70	730.43	833.66	591.38	942.27	586.11
20.086	0	0.05	0.01	0.30	84.63	0.06	1.45	74.15	0.73	1.79	0.00	99.98	-0.02	71.87	97.36	100.00	0.19	2.62	1.69	0.03	2.88	18.93	0.00	0.01	0.05	1.79	0.00	0.73	98.89	5.31	0.01	0.01	7.39	0.00	0.00	18.00	0.66	17.31	6.36	64.05	113.33	795.89	546.32	970.19	728.33	831.58	588.51	944.91	587.32
20.120	0	0.06	0.01	0.33	85.05	0.06	1.40	74.96	0.52	1.15	0.00	99.98	0.00	73.15	96.67	100.00	0.10	4.09	1.54	0.03	1.72	22.13	0.00	0.01	0.04	1.15	0.00	0.52	98.79	5.56	0.00	0.51	7.91	0.00	0.00	18.00	6.18	16.99	5.63	63.89	111.24	799.57	550.23	967.40	725.64	832.34	594.05	943.49	589.49
20.153	0	0.07	0.01	0.53	84.74	0.06	1.42	74.88	0.44	1.07	0.00	99.98	0.00	58.14	96.33	100.00	0.10	3.09	1.43	0.03	1.74	31.23	0.00	0.01	0.04	1.07	0.00	0.44	98.70	6.79	0.00	6.00	7.03	0.00	0.00	18.00	6.69	20.36	9.51	64.40	103.20	795.74	553.21	962.95	727.88	835.34	594.90	938.54	595.32
20.186	0	0.09	0.01	1.78	83.90	0.06	1.38	74.07	0.40	1.12	0.00	99.98	0.00	96.77	95.78	99.99	0.12	2.18	1.94	0.03	2.03	55.33	0.00	0.01	0.05	1.12	0.00	0.40	98.61	7.24	0.00	11.46	7.12	0.00	0.00	18.00	2.09	5.00	11.95	65.19	94.98	796.50	554.40	961.69	727.86	839.81	591.60	934.69	596.02
20.220
20.253
20.286
20.320
20.353
20.387
20.420
20.453
20.487
20.520
20.553	0	0.83	0.15	0.20	5.41	0.04	1.70	0.87	0.70	0.70	89.19	99.32	0.00	95.26	59.73	0.01	0.70	0.01	0.98	20.32	0.40	0.01	0.00	0.01	0.00	0.22	0.09	0.00	95.54	6.59	0.00	96.67	3.33	0.00	0.00	18.00	-4.27	7.00	-2.30	37.58	92.13	807.81	633.96	967.62	804.63	839.35	669.36	931.47	668.12
20.587	0	0.41	0.15	0.13	4.30	0.04	1.75	0.68	2.89	2.89	91.39	98.03	0.00	92.87	58.54	0.02	2.89	0.01	0.67	6.26	0.15	0.00	0.00	0.00	0.00	0.15	0.04	0.00	83.41	1.66	0.00	97.75	3.92	0.00	0.00	18.00	-20.74	9.16	0.06	40.83	110.55	809.88	632.08	966.18	792.85	832.06	662.85	942.59	665.51
20.620	0	0.38	0.16	0.11	3.32	0.04	1.49	0.52	3.93	4.73	93.37	94.84	0.00	90.40	53.09	0.04	4.73	0.02	0.70	4.37	0.13	0.00	0.00	0.00	0.00	0.05	0.03	0.00	76.46	0.93	0.00	97.42	3.93	0.00	0.00	18.00	-16.73	10.79	-0.13	40.06	116.08	812.85	633.30	964.94	789.26	829.98	665.02	946.04	667.12
20.653	0	0.30	0.21	0.05	1.66	0.03	1.32	0.32	2.79	12.07	96.68	42.70	0.00	90.29	42.13	0.06	12.07	0.02	0.62	2.66	0.13	0.00	0.00	0.00	0.00	0.01	0.02	0.00	47.55	0.29	0.00	96.57	2.79	0.00	0.00	18.00	-17.06	10.85	-0.68	39.29	113.74	815.38	634.26	964.32	786.48	831.63	665.56	945.36	667.49
20.687	0	0.21	0.28	0.02	0.79	0.03	1.37	0.22	2.29	21.81	97.26	1.95	-2.59	87.33	32.97	0.07	21.81	0.02	0.46	1.60	0.09	0.00	0.00	0.00	0.00	0.00	0.02	0.00	11.64	0.03	0.00	96.43	2.29	0.00	0.00	18.00	-18.02	12.35	-3.31	38.11	105.52	817.44	634.91	963.74	783.56	834.39	666.46	939.92	666.97
20.720	0	0.19	0.25	0.02	0.66	0.03	1.08	0.20	2.93	18.94	97.84	1.55	0.00	92.10	30.92	0.07	18.94	0.01	0.60	2.00	0.11	0.00	0.00	0.00	0.00	0.00	0.01	0.00	10.73	0.03	0.00	98.62	2.93	0.00	0.00	18.00	-14.81	9.72	-2.81	38.41	110.54	817.48	634.35	964.70	785.29	832.66	668.18	943.15	664.81
20.754	0	0.20	0.25	0.02	0.58	0.04	0.97	0.18	3.42	20.08	98.06	1.06	0.00	91.96	27.69	0.07	20.08	0.01	0.78	2.22	0.11	0.00	0.00	0.00	0.00	0.00	0.01	0.00	8.84	0.03	0.00	94.59	3.42	0.00	0.00	18.00	-14.49	9.82	-2.15	38.50	111.96	817.65	633.85	966.57	786.72	833.50	667.37	945.44	665.46
20.787	0	0.22	0.26	0.02	0.56	0.04	0.96	0.16	3.41	22.90	98.07	0.80	0.00	92.29	24.77	0.07	22.90	0.01	0.66	1.99	0.10	0.00	0.00	0.00	0.00	0.00	0.02	0.00	7.79	0.02	0.00	89.45	3.41	0.00	0.00	18.00	-19.32	9.59	-2.29	39.10	112.84	818.86	635.07	963.83	781.21	832.14	666.44	944.97	667.34
20.820	0	0.24	0.26	0.02	0.46	0.04	0.78	0.12	4.01	19.37	98.43	0.71	0.00	90.59	19.37	0.09	24.06	0.01	0.84	1.50	0.08	0.00	0.00	0.00	0.00	0.00	0.01	0.00	6.85	0.02	0.00	92.84	4.01	0.00	0.00	18.00	-16.58	10.67	-3.58	38.98	111.41	817.45	633.16	966.57	784.29	832.43	666.63	943.85	665.79
20.854	0	0.26	0.26	0.02	0.39	0.04	0.65	0.10	4.25	14.76	98.69	0.70	0.00	94.31	14.76	0.09	24.87	0.01	0.58	1.32	0.05	0.00	0.00	0.00	0.00	0.00	0.01	0.00	5.85	0.02	0.00	90.01	4.25	0.00	0.00	18.00	-17.78	7.96	-2.24	38.94	112.06	818.67	634.81	964.80	782.76	832.97	666.47	945.02	667.54
20.887	0	0.27	0.26	0.02	0.35	0.04	0.57	0.09	4.46	11.38	98.85	0.70	0.00	91.06	11.38	0.07	25.43	0.01	0.39	1.03	0.04	0.00	0.00	0.00	0.00	0.00	0.01	0.00	5.23	0.02	0.00	90.00	4.46	0.00	0.00	18.00	-19.33	10.39	-3.64	39.09	111.66	818.93	633.97	966.37	782.20	832.88	666.49	944.54	666.50
20.920	0	0.28	0.27	0.02	0.34	0.04	0.57	0.09	4.41	10.32	98.87	0.72	0.00	93.64	10.32	0.06	26.18	0.01	0.35	0.84	0.03	0.00	0.00	0.00	0.00	0.00	0.01	0.00	4.78	0.01	0.00	86.32	4.41	0.00	0.00	18.00	-17.62	8.56	-4.01	38.42	109.83	819.91	633.45	967.61	782.83	834.64	666.77	944.47	665.35
20.954	0	0.28	0.27	0.02	0.33	0.04	0.53	0.08	3.90	9.09	98.93	0.68	0.00	92.16	9.09	0.06	25.80	0.01	0.19	0.71	0.03	0.00	0.00	0.00	0.00	0.00	0.01	0.00	4.42	0.01	0.00	90.93	3.90	0.00	0.00	18.00	-19.05	9.68	-3.65	38.27	109.98	821.09	633.60	967.43	781.45	835.38	666.32	945.35	664.76
20.987	0	0.28	0.27	0.02	0.30	0.04	0.48	0.07	3.89	7.15	99.05	0.63	0.00	93.76	7.15	0.07	25.15	0.02	0.18	0.43	0.03	0.00	0.00	0.00	0.00	0.00	0.01	0.00	4.11	0.01	0.00	93.12	3.89	0.00	0.00	18.00	-13.99	8.45	-2.21	37.96	111.93	822.26	634.54	968.09	783.82	836.51	667.76	948.43	665.87
21.020	0	0.28	0.27	0.02	0.30	0.04	0.47	0.07	3.80	6.86	99.06	0.64	0.00	90.35	6.86	0.09	25.21	0.02	0.15	0.26	0.03	0.00	0.00	0.00	0.00	0.00	0.01	0.00	4.12	0.01	0.00	48.57	3.80	0.00	0.00	18.00	-16.90	10.82	-3.16	38.09	111.69	823.23	634.47	968.89	781.61	836.70	667.04	948.40	666.85
21.054	0	0.26	0.26	0.02	0.28	0.04	0.44	0.07	3.55	6.58	99.13	0.54	0.00	89.97	6.58	0.10	23.52	0.03	0.12	0.22	0.03	0.00	0.00	0.00	0.00	0.00	0.01	0.00	3.37	0.01	0.00	10.96	3.55	0.00	0.00	18.00	-19.26	11.03	-2.73	37.68	107.20	824.46	633.93	969.65	780.63	840.47	664.42	947.64	666.92
21.087	0	0.29	0.28	0.02	0.29	0.03	0.46	0.07	3.26	5.74	99.07	0.61	0.00	96.71	5.74	0.09	25.54	0.03	0.11	0.16	0.04	0.00	0.00	0.00	0.00	0.00	0.01	0.00	3.15	0.01	0.00	33.72	3.26	0.00	1.00	24.00	-19.07	5.09	-2.25	38.19	101.56	822.43	631.31	971.22	783.55	843.53	661.52	945.06	664.19
21.121	0	0.32	0.32	0.02	0.29	0.03	0.47	0.06	2.70	3.18	99.06	0.68	0.00	96.00	3.18	0.06	28.08	0.02	0.04	0.09	0.06	0.00	0.00	0.00	0.00	0.00	0.00	0.00	2.16	0.00	0.00	9.49	2.70	0.00	0.00	24.00	-19.23	6.11	-2.82	40.57	97.84	819.05	627.93	968.21	779.41	842.00	656.52	939.56	663.95
21.154	0	0.37	0.34	0.02	0.30	0.03	0.52	0.06	2.56	2.25	98.97	0.83	-0.65	98.61	2.25	0.05	30.93	0.01	0.04	0.05	0.06	0.00	0.00	0.00	0.00	0.00	0.00	0.00	2.18	0.01	0.00	20.14	2.56	0.00	0.00	24.00	-8.13	0.69	-0.20	43.49	94.26	815.75	624.34	963.41	776.05	842.10	651.19	935.25	665.64
21.187	0	0.39	0.36	0.02	0.30	0.03	0.54	0.06	2.31	1.40	98.93	0.92	-1.65	96.95	1.40	0.03	32.48	0.01	0.03	0.04	0.11	0.00	0.00	0.00	0.00	0.00	0.00	0.00	1.98	0.01	0.00	9.12	2.31	0.00	0.00	24.00	-8.93	-4.71	0.87	45.46	91.32	814.76	619.65	963.06	773.32	843.47	646.54	933.95	658.93
21.221	0	0.47	0.42	0.02	0.34	0.03	0.66	0.06	2.08	1.00	98.67	1.25	-4.78	95.67	1.00	0.03	37.53	0.01	0.04	0.04	0.26	0.00	0.00	0.00	0.00	0.00	0.00	0.00	1.30	0.00	0.00	2.59	2.08	0.00	0.00	24.00	-6.47	6.53	1.71	47.62	91.88	815.85	611.44	965.70	769.04	845.62	640.14	937.02	649.48
21.254	0	0.48	0.43	0.02	0.34	0.03	0.67	0.06	1.98	0.74	98.66	1.30	-5.68	24.02	0.74	0.04	38.21	0.01	0.08	0.04	1.26	0.04	0.00	0.00	0.00	0.00	0.00	0.01	1.20	0.01	0.00	4.32	1.98	0.00	0.00	24.00	-3.10	-27.76	-4.98	48.05	70.21	814.05	607.70	963.29	765.56	849.68	638.25	919.74	642.88
21.287	0	0.50	0.46	0.03	0.34	0.03	0.70	0.06	1.83	0.46	98.61	1.54	-8.72	87.97	0.46	0.04	40.54	0.01	0.21	0.06	4.85	0.33	0.00	0.00	0.00	0.00	0.00	0.04	1.07	0.01	0.00	2.62	1.83	0.00	0.00	24.00	-3.40	-12.05	-1.97	51.38	81.44	816.64	604.39	963.99	759.34	847.67	633.84	928.78	641.19
21.321	0	0.39	0.42	0.04	0.27	0.03	0.52	0.06	1.56	0.41	98.95	1.12	-9.61	97.51	0.41	0.07	36.46	0.01	0.53	0.08	11.48	1.53	0.00	0.00	0.00	0.00	0.01	0.26	0.86	0.01	0.00	5.63	1.56	0.00	0.00	24.00	-5.91	3.66	-0.73	53.35	86.00	821.62	604.65	965.53	756.51	849.49	634.18	935.37	638.77
21.354	0	0.33	0.43	0.17	0.20	0.03	0.40	0.06	2.60	0.40	99.14	1.41	-19.31	92.54	0.40	0.08	37.83	0.01	2.60	0.18	32.37	7.78	0.00	0.00	0.00	0.00	0.01	2.65	1.08	0.01	0.00	0.08	1.80	0.00	0.00	24.00	2.38	9.41	2.15	56.30	97.90	814.32	592.31	964.99	749.05	842.65	619.72	938.57	639.33
21.388	0	0.33	0.43	6.12	0.10	0.06	0.22	0.06	11.71	0.62	87.76	40.62	-36.59	85.34	0.62	0.22	36.94	0.01	11.71	0.49	72.93	39.64	0.00	0.00	0.04	0.00	0.03	15.68	1.01	0.02	0.00	0.01	1.52	0.00	0.00	24.00	-0.66	13.19	2.04	56.00	84.45	816.87	594.55	964.30	751.08	849.56	622.96	933.27	634.16
21.421	0	0.36	0.41	15.39	0.08	0.08	0.19	0.06	17.51	0.66	69.22	69.08	-38.44	51.12	0.66	0.43	35.57	0.03	17.51	1.95	81.95	51.01	0.00	0.01	0.27	0.00	0.07	21.39	1.21	0.04	0.00	0.00	1.71	0.00	0.00	24.00	5.95	21.78	6.31	57.06	96.28	815.36	590.66	963.87	747.81	847.26	617.01	940.90	639.41
21.454	0	0.63	0.40	60.73	0.07	0.51	0.22	0.06	29.56	0.62	14.27	92.45	-31.86	24.74	0.62	0.65	36.60	0.05	49.80	6.46	94.94	79.86	0.00	0.03	1.80	0.00	0.17	29.56	1.57	0.05	0.00	0.00	2.18	0.00	0.00	24.00	1.57	27.56	8.93	58.63	86.34	813.67	591.81	953.58	739.23	848.61	614.10	930.88	640.29
21.488
21.521
21.554
21.588
21.621
21.654
21.688
21.721
21.755
21.788
21.821
21.855
21.888
21.921
21.955
21.988
22.021
22.055	0	5.22	0.01	2.61	99.56	0.04	1.33	99.97	4.24	3.98	0.00	99.98	-5.48	93.20	84.49	100.00	0.05	99.98	4.24	0.02	0.43	47.89	0.00	0.08	12.60	3.98	0.00	4.81	99.87	93.84	0.02	0.00	1.33	0.00	0.00	24.00	6.05	8.91	6.73	69.69	108.24	812.99	548.71	980.98	728.23	847.91	585.49	955.95	591.91
22.088	0	8.24	0.01	3.64	99.56	0.04	2.30	99.96	4.74	4.53	0.00	99.98	-19.14	89.46	84.66	99.99	0.07	99.58	4.74	0.04	0.47	36.36	0.97	0.40	40.64	4.53	0.00	34.85	99.11	86.19	0.05	0.00	0.99	0.00	0.00	24.00	6.02	11.31	2.84	70.01	112.46	814.78	542.65	987.64	724.78	846.93	589.06	959.03	580.11
22.122	0	10.04	0.02	5.83	99.60	0.03	4.19	99.94	3.93	2.48	0.00	99.98	-28.69	93.85	88.55	99.99	0.14	99.38	3.93	0.03	0.42	33.02	1.11	0.68	63.36	2.48	0.00	45.59	97.87	70.36	0.15	0.00	0.55	0.00	0.00	24.00	4.92	8.37	3.18	70.42	116.44	812.27	538.44	991.25	726.43	845.80	586.65	961.83	576.93
22.155	0	11.06	0.02	9.18	99.63	0.03	5.69	99.91	3.61	3.36	0.00	99.97	-32.11	92.36	91.49	100.00	0.26	99.41	3.61	0.03	0.41	39.36	0.40	1.38	71.42	3.36	0.00	47.01	96.37	57.95	0.30	0.00	0.45	0.05	0.00	24.00	5.01	9.54	3.77	70.79	114.77	810.79	537.28	990.75	726.90	846.11	584.53	960.62	576.78
22.188	0	14.42	0.02	9.18	99.65	0.03	6.78	99.88	3.90	3.50	0.00	99.97	-38.56	92.91	94.02	100.00	0.34	99.27	3.90	0.04	0.39	39.70	0.01	2.00	73.25	3.50	0.00	70.49	95.37	48.19	0.38	0.00	0.49	0.00	0.00	24.00	3.86	9.13	3.71	70.95	118.66	809.56	536.81	990.58	727.01	843.47	583.91	961.91	576.75
22.222	0	15.06	0.02	14.58	99.66	0.03	7.70	99.83	3.87	3.32	0.00	99.97	-38.26	93.02	94.50	100.00	0.40	99.46	3.87	0.04	0.33	49.23	0.00	3.18	75.93	3.32	0.00	64.15	94.45	39.70	0.48	0.00	0.50	0.00	0.00	24.00	1.70	9.06	3.11	70.78	117.84	809.61	536.86	990.73	726.78	843.46	584.21	960.97	575.46
22.255	0	14.21	0.02	14.95	99.66	0.03	9.14	99.79	4.96	3.29	0.00	99.97	-38.75	90.89	95.74	100.00	0.50	99.46	4.23	0.03	0.30	50.23	0.00	4.96	77.32	3.29	0.00	61.01	92.97	33.04	0.57	0.00	0.39	0.00	0.00	24.00	5.89	10.50	2.95	71.39	115.96	809.71	536.51	990.83	727.52	844.39	585.05	959.96	575.60
22.288	0	10.12	0.02	8.38	99.68	0.03	8.45	99.74	4.84	3.37	0.00	99.97	-34.71	92.39	96.60	100.00	0.64	99.29	3.47	0.03	0.22	41.28	0.00	4.84	70.79	3.37	0.00	47.34	93.86	27.15	0.71	0.00	0.35	0.05	0.00	24.00	7.95	9.51	2.10	71.34	116.91	809.37	535.47	991.67	728.81	843.39	584.63	959.89	574.95
22.322	0	11.35	0.02	20.58	99.68	0.03	11.29	99.69	6.57	3.55	0.00	99.97	-35.46	90.83	97.57	100.00	0.91	98.91	3.87	0.05	0.33	56.41	0.00	6.57	80.11	3.55	0.00	37.73	93.43	21.97	0.78	0.00	0.37	0.08	0.00	24.00	6.78	10.54	2.30	71.34	113.72	810.07	535.87	992.14	729.91	845.64	582.81	959.16	575.90
22.355	0	11.83	0.02	41.44	99.70	0.03	11.58	99.67	7.36	3.99	0.00	99.97	-31.06	90.13	98.33	100.00	1.34	99.12	4.12	0.05	0.59	78.23	0.00	7.36	76.58	3.99	0.00	19.12	94.37	19.51	0.59	0.00	0.38	0.13	0.00	24.00	9.62	10.94	2.41	71.73	115.89	810.79	536.26	992.33	729.63	845.18	584.50	960.81	576.72
22.389	0	14.48	0.02	61.77	99.69	0.04	11.47	99.66	8.59	3.11	0.00	99.97	-29.49	88.03	98.31	100.00	1.58	99.26	8.59	0.05	2.32	96.41	0.00	8.33	71.82	3.11	0.00	20.68	94.06	19.08	0.51	0.00	0.43	0.18	0.00	24.00	6.49	12.02	-0.05	71.19	113.81	812.24	537.35	991.75	728.41	844.59	585.66	957.85	574.52
22.422	0	13.42	0.02	53.91	99.69	0.04	10.77	99.66	9.07	2.49	0.00	99.97	-28.87	89.23	98.25	100.00	1.71	99.25	8.25	0.04	2.49	94.17	0.00	9.07	66.10	2.34	0.00	21.47	93.20	18.90	0.46	0.00	0.47	0.34	0.00	24.00	8.09	11.43	-0.23	71.54	114.83	812.20	537.46	990.44	727.19	843.26	586.32	957.48	574.52
22.455	0	13.94	0.02	51.07	99.67	0.04	10.69	99.66	9.94	3.14	0.00	99.96	-29.80	88.57	97.67	100.00	1.75	99.31	9.64	0.05	3.14	93.00	0.00	9.94	64.32	1.86	0.00	28.21	92.10	19.70	0.49	0.00	0.50	0.60	0.00	24.00	9.93	11.76	-0.52	71.67	112.39	812.80	538.33	989.40	726.65	844.10	587.75	955.75	574.87
22.489	0	15.15	0.02	39.31	99.66	0.05	9.78	99.66	11.92	3.48	0.00	99.96	-31.50	84.06	97.32	100.00	1.69	99.03	11.92	0.06	3.48	87.00	0.19	9.93	59.09	1.92	0.00	45.59	91.41	20.04	0.48	0.00	0.58	1.17	0.00	24.00	8.78	13.69	0.54	71.37	109.94	812.65	538.33	988.51	725.32	845.76	587.11	955.01	574.85
22.522	0	14.99	0.02	30.02	99.64	0.05	9.34	99.65	10.77	3.52	0.00	99.96	-33.29	84.60	96.50	100.00	1.62	99.09	10.55	0.07	3.52	80.24	0.95	10.77	56.91	1.90	0.00	52.70	90.94	20.30	0.53	0.00	0.62	1.93	0.00	24.00	8.82	13.48	1.40	71.39	110.70	812.19	538.42	987.06	723.82	845.12	586.91	955.21	575.29
22.555	0	18.54	0.02	31.20	99.63	0.05	9.83	99.64	11.05	2.99	0.00	99.96	-37.29	81.41	95.23	100.00	1.57	99.20	11.05	0.07	2.99	76.68	1.82	10.22	64.15	1.63	0.00	67.27	90.89	20.32	0.61	0.00	0.64	2.10	0.00	24.00	7.43	14.61	1.56	71.26	110.84	812.69	538.19	986.93	723.10	845.31	585.04	955.74	575.45
22.589	0	16.71	0.02	20.95	99.59	0.04	10.33	99.50	14.42	2.32	0.00	99.95	-38.19	77.43	93.37	100.00	2.02	99.21	8.80	0.05	2.32	71.20	3.33	14.42	59.04	1.25	0.00	67.52	88.15	14.28	0.95	0.00	0.63	2.29	0.00	24.00	8.38	15.84	1.99	71.27	109.59	812.29	538.05	986.66	722.98	846.02	585.52	955.15	575.41
22.622	0	16.48	0.02	11.38	99.55	0.04	8.74	99.43	13.03	1.62	0.00	99.95	-40.21	85.58	90.42	100.00	1.62	99.31	6.94	0.03	1.46	55.09	4.61	13.03	61.50	0.99	0.00	78.05	87.97	14.25	1.05	0.00	0.65	2.36	0.00	24.00	8.47	13.09	2.01	71.36	110.75	811.79	537.81	986.58	722.97	845.14	585.76	955.37	575.17
22.655	0	15.89	0.02	7.52	99.53	0.04	9.13	99.37	14.31	1.40	0.00	99.95	-41.35	81.85	89.21	100.00	1.40	99.25	7.05	0.03	0.76	45.17	4.14	14.31	63.43	0.81	0.00	83.07	87.76	13.16	1.19	0.00	0.77	2.50	0.00	24.00	9.01	14.47	3.45	71.42	112.62	810.16	536.70	985.90	722.01	844.34	585.02	956.54	575.34
22.689	0	15.35	0.02	6.76	99.50	0.04	8.69	99.28	14.39	1.30	0.00	99.95	-41.06	85.10	87.57	100.00	1.30	98.97	6.39	0.03	0.54	41.48	3.41	14.39	64.87	0.54	0.00	81.93	88.07	11.66	1.34	0.00	0.90	2.21	0.00	24.00	7.69	13.29	3.27	71.46	113.36	810.25	535.64	986.55	721.15	844.18	584.14	957.07	573.84
22.722	0	11.31	0.02	3.33	99.52	0.04	7.98	99.28	13.24	1.25	0.00	99.95	-38.44	87.09	89.29	100.00	1.25	98.16	5.83	0.03	0.35	31.14	2.70	13.24	59.26	0.51	0.00	75.78	88.08	10.75	1.54	0.00	0.95	2.01	0.00	24.00	7.87	12.46	3.81	71.63	112.99	810.21	534.47	987.90	721.14	845.49	583.77	957.96	572.92
22.756	0	6.30	0.02	2.49	99.52	0.04	6.64	99.26	10.43	1.30	0.00	99.95	-29.34	88.09	91.12	100.00	1.30	96.57	4.68	0.03	0.32	29.64	1.01	10.43	53.16	0.38	0.00	43.51	88.62	9.95	1.78	0.00	1.21	1.50	0.00	24.00	10.29	12.00	3.72	71.78	114.93	810.60	534.03	988.91	721.95	845.14	583.76	959.62	573.50
22.789	0	6.08	0.02	2.48	99.48	0.04	7.36	99.25	10.98	1.50	0.00	99.95	-30.83	86.58	92.32	100.00	1.50	94.57	5.26	0.03	0.34	30.68	0.35	10.98	54.10	0.27	0.00	48.42	86.75	10.22	2.19	0.00	1.36	1.40	0.00	24.00	9.81	12.68	4.21	71.81	113.58	810.59	534.57	988.61	722.90	845.98	582.35	959.33	575.07
22.822	0	4.88	0.02	1.82	99.42	0.04	7.32	99.14	10.69	1.74	0.00	99.94	-30.67	83.40	92.41	100.00	1.74	91.92	4.31	0.03	0.30	24.59	0.00	10.69	54.18	0.22	0.00	45.31	86.40	9.56	2.62	0.00	1.31	1.72	0.00	24.00	7.83	13.93	3.56	71.68	112.54	811.78	534.81	989.29	722.79	846.87	581.69	959.18	574.48
22.856	0	3.99	0.02	1.65	99.25	0.04	6.80	98.95	8.96	1.28	0.00	99.93	-31.05	87.91	92.55	100.00	1.28	87.26	4.28	0.03	0.32	23.75	0.00	8.96	56.03	0.12	0.00	49.52	82.94	9.32	4.51	0.00	1.49	1.89	0.00	24.00	9.34	12.08	3.76	71.89	112.12	812.05	534.46	989.63	722.61	847.52	582.09	959.37	574.28
22.889	0	3.49	0.02	1.51	99.04	0.04	7.38	98.59	8.90	1.38	0.00	99.92	-34.26	89.19	93.35	99.99	1.38	80.71	4.11	0.04	0.36	20.73	0.00	8.90	58.90	0.11	0.00	59.22	82.37	7.81	5.56	0.00	1.48	1.81	0.00	24.00	9.35	11.45	3.99	72.02	112.61	812.49	534.21	990.55	722.73	848.15	581.98	960.49	574.29
22.922	0	2.00	0.02	1.32	98.43	0.03	8.08	97.53	8.48	1.50	0.00	99.92	-35.56	79.74	94.92	99.99	1.50	66.99	3.29	0.04	0.37	16.77	0.00	8.48	61.59	0.10	0.00	58.80	82.07	6.35	8.42	0.00	1.38	1.55	0.00	24.00	7.09	15.15	3.72	71.92	110.69	812.99	534.37	991.62	723.85	849.69	580.82	960.18	574.24
22.956	0	1.67	0.02	1.52	97.82	0.03	8.41	96.22	7.20	1.56	0.00	99.93	-37.99	83.85	95.46	99.98	1.56	57.66	3.67	0.05	0.47	16.05	0.00	7.20	66.09	0.09	0.01	66.54	83.04	4.57	14.60	0.00	1.36	1.44	0.00	24.00	6.37	13.76	3.60	71.98	110.94	813.94	534.79	991.48	723.41	849.79	579.97	960.61	574.77
22.989	0	2.17	0.02	3.08	97.73	0.04	9.19	96.00	7.24	1.85	0.00	99.93	-40.36	90.29	94.86	99.98	1.85	56.97	4.36	0.06	0.82	25.74	0.00	7.24	72.07	0.09	0.01	71.64	83.44	4.47	15.77	0.00	1.40	1.35	0.00	24.00	7.55	10.85	4.31	72.32	111.52	814.62	534.72	991.21	722.08	850.24	579.94	961.66	575.22
23.022	0	3.12	0.02	6.78	98.00	0.04	9.65	96.28	7.19	2.00	0.00	99.93	-41.39	90.06	94.12	99.98	2.00	60.26	4.40	0.06	1.15	37.85	0.00	7.19	76.77	0.07	0.01	70.99	84.50	3.73	20.79	0.00	1.34	1.30	0.00	24.00	4.86	10.98	4.28	72.22	112.71	814.81	534.02	990.76	719.12	849.58	579.91	962.08	573.15
23.056	0	2.56	0.02	14.79	96.92	0.04	8.54	93.90	6.71	2.35	0.00	99.94	-39.26	83.45	93.15	99.97	2.35	49.81	4.37	0.06	1.87	56.42	0.00	6.71	72.97	0.06	0.01	64.64	84.95	2.67	26.17	0.00	1.31	0.88	0.00	24.00	4.66	13.91	4.90	72.47	108.96	815.49	534.49	990.17	718.31	852.01	579.67	960.80	573.49
23.089	0	2.33	0.02	24.19	96.27	0.04	8.31	92.42	6.42	2.56	0.00	99.94	-38.27	80.32	93.30	99.96	2.56	44.29	4.31	0.09	2.54	68.15	0.00	6.42	71.66	0.07	0.01	59.33	85.87	2.48	26.76	0.00	1.18	0.52	0.00	24.00	4.03	14.97	5.17	72.80	109.62	817.04	534.39	990.74	716.83	853.02	578.96	962.50	573.53
23.123	0	1.40	0.02	14.46	95.57	0.03	9.24	90.57	6.46	4.27	0.00	99.94	-39.21	88.07	94.74	99.96	4.27	37.81	3.15	0.09	3.74	54.52	0.00	6.46	71.69	0.09	0.01	52.27	86.03	1.79	32.38	0.00	1.06	0.27	0.00	24.00	2.47	12.01	4.95	72.77	113.32	818.76	534.96	991.07	715.26	852.00	578.68	965.23	574.00
23.156	0	0.94	0.02	7.35	95.25	0.03	8.93	89.25	5.92	4.99	0.00	99.95	-36.89	93.00	95.62	99.96	4.99	33.57	2.47	0.09	2.65	43.43	0.00	5.92	66.38	0.12	0.01	45.66	87.21	1.64	35.16	0.00	0.91	0.10	0.00	24.00	5.08	9.06	4.59	72.74	113.29	819.76	534.09	991.08	713.97	852.12	578.44	965.28	573.09
23.189	0	0.94	0.02	2.17	95.60	0.03	8.09	90.15	5.73	3.98	0.00	99.95	-39.91	93.61	94.51	99.98	3.98	36.98	2.07	0.06	2.05	18.74	0.00	5.73	65.73	0.14	0.01	63.36	86.87	1.67	36.40	0.00	0.81	0.07	0.00	24.00	4.95	8.57	4.82	72.39	113.34	821.84	535.36	990.95	712.47	853.25	579.21	966.48	574.11
23.223	0	1.01	0.02	1.05	96.29	0.03	8.60	91.61	5.88	4.21	0.00	99.94	-42.21	93.35	95.41	99.98	4.21	40.36	2.13	0.05	1.26	5.79	0.00	5.88	65.18	0.16	0.02	73.19	86.31	1.61	42.22	0.00	0.67	0.08	0.00	24.00	4.72	8.79	6.17	71.90	113.76	823.50	536.39	990.20	710.16	854.68	578.68	968.41	576.25
23.256	0	1.33	0.02	0.87	97.05	0.03	8.75	93.52	5.96	3.35	0.00	99.94	-43.41	93.29	96.21	99.98	3.35	46.15	3.32	0.04	0.71	3.17	0.00	5.96	65.11	0.18	0.02	83.48	85.99	1.72	39.50	0.00	0.73	0.00	0.00	18.00	4.54	8.84	7.77	71.64	112.85	824.35	536.58	991.15	709.64	857.41	578.44	970.26	577.67
23.289	0	1.74	0.02	0.79	97.80	0.04	8.67	95.33	7.67	2.67	0.00	99.94	-41.17	91.34	96.42	99.99	2.67	54.01	7.67	0.05	0.69	2.69	0.00	6.16	62.86	0.19	0.01	86.18	86.04	1.99	35.31	0.00	0.78	0.00	0.00	18.00	6.86	10.22	8.75	70.90	107.31	824.24	536.10	991.96	710.75	861.13	579.11	968.42	577.25
23.323	0	2.20	0.02	0.89	98.55	0.07	8.67	96.98	17.78	1.54	0.00	99.95	-32.59	94.26	96.58	100.00	1.54	64.44	17.78	0.06	0.59	6.09	0.00	6.12	60.00	0.28	0.01	75.46	87.68	2.28	28.24	0.01	0.92	0.00	0.00	18.00	8.38	8.01	8.69	70.50	107.10	824.81	537.01	992.41	712.21	861.59	579.88	968.68	578.54
23.356	0	2.62	0.02	1.07	99.08	0.12	8.67	98.17	26.66	1.18	0.00	99.95	-23.00	97.94	97.21	100.00	1.18	75.91	26.66	0.05	0.60	12.67	0.00	5.54	56.34	0.31	0.01	56.64	87.54	2.44	21.70	0.00	1.01	0.00	0.00	18.00	7.86	2.69	8.17	70.06	104.41	826.55	539.50	992.96	714.87	863.33	580.60	967.75	580.53
23.390	0	3.09	0.01	1.83	99.32	0.13	7.31	98.63	27.98	0.76	0.00	99.96	-15.54	91.24	96.41	100.00	0.76	83.05	27.98	0.06	0.47	26.79	0.00	5.40	48.87	0.49	0.01	36.80	90.07	3.23	14.40	0.00	1.06	0.00	0.00	18.00	5.99	10.28	6.59	69.84	112.80	826.20	538.11	997.03	716.75	860.32	581.75	973.08	578.94
23.423	0	3.68	0.01	1.31	99.43	0.11	6.61	98.93	24.99	0.57	0.00	99.95	-17.46	83.60	95.73	100.00	0.41	89.14	24.99	0.07	0.43	20.20	0.00	4.69	49.51	0.57	0.01	42.23	89.02	3.67	10.93	0.00	1.25	0.00	0.00	18.00	6.68	13.86	8.39	69.82	110.12	827.84	539.27	998.35	717.14	864.73	582.27	974.85	581.57
23.456	0	4.03	0.01	0.73	99.53	0.08	6.04	99.13	18.04	0.59	0.00	99.95	-21.71	91.36	96.60	100.00	0.30	93.32	18.04	0.09	0.29	11.74	0.00	5.02	45.25	0.59	0.00	50.67	88.87	3.68	9.25	0.00	1.33	0.00	0.00	18.00	5.50	10.21	7.06	69.70	113.49	828.05	540.42	998.87	718.61	862.26	583.72	975.73	581.72
23.490	0	5.85	0.01	0.64	99.56	0.07	5.60	99.21	15.79	0.75	0.00	99.95	-27.04	90.32	95.70	100.00	0.12	96.14	15.79	0.09	0.27	10.43	0.00	5.55	43.41	0.75	0.00	72.41	88.50	4.07	6.03	0.00	1.44	0.00	0.00	18.00	4.91	10.83	8.62	69.77	112.34	828.00	541.12	1000.37	720.11	864.91	584.51	977.25	583.56
23.523	0	6.66	0.01	0.56	99.55	0.07	5.21	99.21	15.23	0.76	0.00	99.95	-28.85	92.31	94.49	100.00	0.08	97.28	15.23	0.07	0.28	9.21	0.00	5.83	41.81	0.76	0.00	81.83	87.26	4.26	4.47	0.00	1.48	0.00	0.00	18.00	5.98	9.57	9.57	69.51	111.71	826.32	539.05	1004.37	723.72	867.16	585.18	978.83	582.32
23.556	0	7.04	0.01	0.61	99.55	0.07	5.36	99.21	14.61	0.66	0.00	99.95	-29.88	95.57	94.19	100.00	0.07	97.84	14.61	0.05	0.30	10.01	0.00	6.22	43.59	0.66	0.00	83.34	86.73	3.88	3.88	0.00	1.55	0.00	0.00	12.00	3.01	6.64	8.26	69.48	110.49	828.59	541.39	1006.69	726.85	868.74	586.68	979.16	582.92
23.590	0	7.41	0.01	0.63	99.54	0.06	5.69	99.26	12.32	0.57	0.00	99.95	-32.60	93.44	94.27	100.00	0.03	98.84	12.32	0.02	0.41	9.57	0.00	6.66	47.51	0.57	0.00	87.17	84.58	4.35	2.25	0.00	1.82	0.00	0.00	12.00	5.17	8.72	10.04	69.45	111.24	827.40	540.69	1009.90	730.74	871.03	586.68	982.26	585.16
23.623	0	7.27	0.01	0.72	99.51	0.06	5.12	99.20	11.92	0.71	0.00	99.93	-30.94	98.48	92.15	100.00	0.03	99.16	11.92	0.02	0.71	12.77	0.00	7.02	46.16	0.52	0.00	81.86	83.87	4.24	1.92	0.00	1.90	0.00	0.00	12.00	0.74	1.16	7.81	69.30	110.52	829.59	542.64	1010.53	732.05	870.59	586.67	981.09	584.45
23.656	0	7.49	0.01	0.92	99.49	0.06	6.13	99.22	10.80	1.17	0.00	99.93	-33.71	95.78	92.76	100.00	0.02	99.46	10.80	0.02	1.17	14.65	0.00	8.32	52.90	0.48	0.00	83.03	81.60	4.19	1.41	0.01	2.20	0.00	0.00	12.00	2.34	-6.39	9.25	68.83	103.35	831.24	544.07	1013.36	736.88	877.13	586.00	980.46	587.39
23.690	0	6.40	0.01	0.67	99.47	0.07	6.54	99.30	12.57	1.17	0.00	99.93	-32.24	97.79	94.45	100.00	0.02	99.53	12.57	0.02	1.17	12.99	0.00	9.10	51.06	0.37	0.01	83.81	78.00	4.87	0.70	0.07	3.13	0.00	0.00	12.00	4.05	-3.05	12.70	69.35	103.89	834.57	542.80	1018.44	736.65	884.04	583.63	987.74	589.88
23.723	0	5.71	0.01	0.74	99.39	0.10	6.34	99.26	19.36	1.38	0.00	99.88	-26.69	98.26	93.20	100.00	0.02	99.46	19.36	0.03	1.38	20.29	0.00	9.63	47.16	0.37	0.01	77.05	73.18	4.78	0.55	0.32	3.11	0.00	0.00	12.00	10.55	-1.84	13.05	70.63	106.94	839.36	545.92	1018.33	736.60	885.69	583.31	991.81	596.54
23.757	0	3.15	0.01	0.29	99.31	0.14	5.57	99.26	24.12	0.70	0.00	99.74	-16.90	96.60	93.53	100.00	0.02	99.29	24.12	0.05	0.70	14.24	0.00	9.85	35.97	0.29	0.01	58.31	67.20	4.66	0.25	0.72	3.62	0.00	0.00	12.00	9.30	5.26	12.18	70.46	111.99	841.83	545.59	1017.87	733.06	884.20	580.65	994.96	597.19
23.790	0	2.34	0.01	0.24	99.17	0.11	4.61	99.18	20.72	0.90	0.00	99.56	-14.45	98.69	91.91	100.00	0.01	99.17	20.72	0.08	0.90	16.72	0.00	9.80	30.85	0.31	0.00	46.17	60.90	3.95	0.18	0.07	3.41	0.00	0.00	12.00	10.84	0.39	12.58	70.68	114.20	848.14	547.93	1020.96	731.01	888.30	582.17	1001.09	600.07
23.823	0	2.44	0.01	0.43	98.98	0.10	3.85	99.03	17.56	1.23	0.00	99.39	-13.55	94.58	88.46	100.00	0.02	98.94	17.56	0.13	1.23	30.73	0.00	10.35	29.50	0.36	0.01	39.44	56.66	3.70	0.16	0.10	3.44	0.00	0.00	12.00	8.43	-7.71	14.99	69.93	108.73	849.66	548.71	1020.39	727.74	893.17	581.59	1000.27	600.32
23.857	0	1.63	0.01	0.32	98.45	0.07	3.46	98.76	14.01	1.32	0.00	98.25	-12.81	91.33	84.39	100.00	0.02	98.12	14.01	0.24	1.32	31.56	0.00	12.01	29.87	0.34	0.01	27.84	43.48	2.59	0.13	0.09	2.99	0.00	0.00	12.00	1.09	-10.22	14.53	69.49	111.80	851.93	549.78	1022.47	726.50	893.80	580.77	1003.90	600.26
23.890	0	1.40	0.01	0.43	98.14	0.06	2.84	98.58	11.70	1.26	0.00	97.67	-10.41	91.22	82.80	99.99	0.02	96.37	11.70	0.30	1.26	39.89	0.00	10.10	28.93	0.38	0.01	16.95	39.81	2.69	0.13	0.12	2.72	0.00	0.00	12.00	-2.24	-10.29	14.70	69.23	112.41	853.76	548.90	1024.00	724.03	895.40	579.41	1006.12	598.85
23.923	0	0.91	0.01	0.21	96.93	0.05	1.81	97.90	9.40	1.28	0.00	95.21	-8.04	86.73	77.19	99.96	0.02	92.65	9.40	0.30	1.28	33.52	0.00	8.57	22.74	0.38	0.01	14.65	30.56	2.35	0.12	0.35	2.44	0.00	0.00	12.00	-1.18	-12.62	12.12	69.05	117.10	856.73	547.09	1028.75	725.03	894.80	579.37	1010.74	595.79
23.957	0	0.77	0.01	0.16	92.43	0.05	0.97	95.03	9.84	1.60	0.00	94.06	-5.77	84.20	59.99	99.88	0.03	88.89	9.84	0.38	1.60	26.78	0.00	9.18	27.82	0.38	0.01	14.67	19.05	2.04	0.09	0.24	2.13	0.00	0.00	12.00	-3.53	-13.63	10.38	68.78	117.71	861.12	546.62	1034.93	727.65	898.11	578.65	1014.86	593.67
23.990	0	0.77	0.01	0.14	85.13	0.05	0.57	89.52	9.16	1.62	0.00	96.22	-6.85	67.28	45.91	99.78	0.03	83.93	8.75	0.26	1.62	17.50	0.00	9.16	33.82	0.41	0.01	23.87	14.34	1.86	0.09	0.47	1.86	0.00	0.00	12.00	-5.16	-18.40	10.02	68.38	115.89	865.77	547.19	1034.83	722.89	901.00	577.13	1015.84	592.76
24.023	0	0.78	0.01	0.15	71.24	0.05	0.36	77.96	8.31	1.82	0.00	98.43	-9.30	84.12	32.93	99.62	0.04	75.85	8.31	0.23	1.82	10.29	0.00	7.18	45.22	0.41	0.01	36.65	10.24	1.93	0.09	0.59	1.63	0.00	0.00	12.00	-6.51	-13.66	8.01	68.38	114.35	871.86	546.60	1039.37	721.40	905.23	574.02	1018.04	592.74
24.057	0	0.55	0.01	0.15	60.92	0.04	0.29	69.71	7.59	1.64	5.29	98.60	-7.69	84.01	29.91	99.35	0.06	68.68	7.59	0.18	1.64	9.95	0.00	4.92	46.93	0.46	0.00	31.88	6.31	2.07	0.09	0.55	1.37	0.00	0.00	12.00	-9.81	-13.71	7.02	68.39	114.93	876.39	545.72	1043.16	718.06	908.31	572.15	1021.53	591.92
24.090	0	0.48	0.01	0.24	46.99	0.04	0.22	54.85	5.44	1.96	20.15	99.19	-7.27	80.52	22.15	99.21	0.07	61.32	5.44	0.11	1.96	12.71	0.00	4.07	53.96	0.41	0.00	26.82	6.13	1.99	0.13	0.99	1.31	0.00	0.00	12.00	-1.01	-14.90	1.53	68.89	112.53	880.34	543.77	1047.84	718.24	908.35	576.41	1020.17	588.97
24.124	0	0.33	0.01	0.53	35.95	0.03	0.20	44.28	3.01	2.33	30.72	99.46	-4.93	90.46	20.22	99.21	0.10	52.94	3.01	0.08	2.33	25.67	0.00	2.78	58.98	0.50	0.00	8.51	3.12	2.12	0.18	0.87	1.06	0.00	0.00	12.00	8.43	-10.75	8.88	69.17	111.47	887.80	547.80	1044.72	713.24	918.18	574.94	1027.46	596.91
24.157	0	0.34	0.01	0.91	31.11	0.03	0.17	39.38	3.43	1.82	35.62	99.61	-4.63	81.79	17.19	99.43	0.11	50.67	3.43	0.08	3.27	32.44	0.00	1.82	63.00	0.54	0.00	6.51	2.19	2.35	0.28	4.45	1.03	0.00	0.00	12.00	7.48	-14.49	3.06	68.81	110.45	892.43	549.64	1043.64	707.60	914.79	579.63	1024.30	594.03
24.190	0	0.44	0.01	3.42	27.10	0.03	0.18	34.95	3.85	1.62	40.05	99.76	-5.48	71.37	15.70	99.53	0.12	47.43	3.85	0.11	3.94	54.73	0.00	1.62	68.86	0.49	0.00	5.95	1.91	2.43	0.36	8.66	1.11	0.00	0.00	12.00	7.82	-17.43	1.46	68.27	108.48	887.55	547.81	1043.37	709.12	912.00	577.89	1019.07	595.34
24.224
24.257
24.290
24.324
24.357
24.391
24.424
24.457
24.491
24.524
24.557
24.591
24.624
24.657
24.691
24.724
24.758
24.791
24.824
24.858
24.891
24.924
24.958
24.991
25.024
25.058
25.091
25.125
25.158
25.191
25.225
25.258
25.291
25.325
25.358
25.392
25.425
25.458
25.492
25.525
25.558	0	0.04	0.03	0.03	1.51	0.02	0.04	1.18	0.24	0.33	96.98	17.69	0.00	96.48	0.24	73.32	1.50	0.11	0.09	0.00	0.33	0.47	0.00	0.56	0.88	0.00	0.00	0.10	0.01	0.00	0.40	99.32	0.03	0.02	0.00	6.00	-17.52	-5.45	5.35	46.70	112.43	887.53	626.03	1030.11	772.21	906.50	650.69	1018.38	661.70
25.592	0	0.04	0.03	0.03	1.55	0.02	0.04	1.24	0.46	0.62	96.89	18.72	0.00	95.88	0.46	74.45	1.16	0.08	0.09	0.00	0.68	0.73	0.00	0.62	0.59	0.00	0.00	0.08	0.03	0.00	0.54	99.39	0.06	0.02	0.00	6.00	-16.01	-6.27	6.79	47.08	112.31	884.69	624.54	1031.21	773.87	906.84	652.05	1018.81	660.92
25.625	0	0.04	0.03	0.03	1.77	0.02	0.04	1.48	0.41	0.57	96.46	24.51	0.00	96.23	0.41	78.77	1.07	0.09	0.13	0.00	1.04	0.86	0.00	0.57	0.32	0.01	0.00	0.03	0.03	0.00	0.25	99.69	0.11	0.01	0.00	6.00	-12.36	-5.80	5.93	47.75	116.11	883.08	623.45	1032.66	776.87	904.22	652.63	1020.04	660.71
25.658	0	0.04	0.03	0.03	1.60	0.02	0.04	1.29	0.38	0.91	96.80	20.41	0.00	96.24	0.38	75.49	1.29	0.10	0.12	0.00	1.01	0.66	0.00	0.91	0.26	0.00	0.00	0.02	0.02	0.00	0.14	99.27	0.11	0.00	0.00	6.00	-12.51	-5.78	6.83	47.87	114.81	883.10	623.49	1033.81	778.01	906.26	652.23	1020.68	661.61
25.692	0	0.04	0.03	0.03	1.65	0.02	0.04	1.37	0.32	0.99	96.69	22.45	0.00	95.89	0.32	76.91	1.31	0.10	0.13	0.01	1.76	0.82	0.00	0.99	0.24	0.00	0.00	0.01	0.02	0.00	0.14	99.76	0.12	0.00	0.00	6.00	-15.19	-6.25	7.22	47.95	117.58	882.42	621.98	1036.71	779.74	906.53	649.94	1023.57	661.18
25.725	0	0.03	0.03	0.03	1.76	0.02	0.04	1.53	0.38	1.32	96.47	26.88	0.00	94.77	0.38	79.56	1.10	0.09	0.14	0.01	2.83	0.77	0.00	1.32	0.34	0.00	0.00	0.01	0.03	0.00	0.17	99.80	0.13	0.00	0.00	6.00	-13.43	-7.51	7.24	48.36	117.36	882.45	621.19	1038.82	782.00	907.74	649.25	1024.49	661.13
25.759	0	0.03	0.03	0.03	1.82	0.02	0.03	1.69	0.37	1.34	96.35	30.91	0.00	96.87	0.37	81.98	0.85	0.08	0.13	0.01	5.18	0.83	0.00	1.34	0.40	0.00	0.00	0.02	0.04	0.00	0.20	99.81	0.15	0.00	0.00	6.00	-12.14	-4.83	8.40	48.78	116.30	884.40	620.92	1041.18	781.70	911.46	649.60	1027.11	661.96
25.792	0	0.03	0.02	0.03	2.03	0.02	0.03	1.95	0.34	1.30	95.94	37.24	0.00	97.59	0.34	85.54	0.71	0.08	0.15	0.01	5.35	1.05	0.00	1.30	0.38	0.00	0.00	0.02	0.04	0.00	0.19	99.53	0.17	0.00	0.00	6.00	-10.90	-3.49	7.25	49.22	111.60	890.26	620.04	1045.10	780.47	917.37	649.02	1028.51	659.14
25.825	0	0.03	0.02	0.04	2.13	0.02	0.03	2.14	0.26	1.80	95.73	42.71	0.00	97.66	0.26	87.87	0.58	0.07	0.12	0.01	6.81	1.02	0.00	1.80	0.38	0.00	0.00	0.02	0.04	0.00	0.15	99.54	0.15	0.00	0.00	6.00	-15.76	-3.35	6.54	49.40	109.41	891.69	619.28	1042.86	776.11	917.42	645.15	1026.22	656.70
25.859	0	0.03	0.02	0.03	2.42	0.02	0.03	2.40	0.22	2.30	95.15	49.57	0.00	97.94	0.22	90.82	0.43	0.06	0.11	0.01	4.39	1.02	0.00	2.30	0.39	0.00	0.00	0.01	0.04	0.00	0.14	87.62	0.14	0.00	0.00	6.00	-14.01	-2.69	5.46	50.51	114.46	895.15	615.68	1048.21	774.21	918.46	643.85	1032.55	653.09
25.892	0	0.03	0.02	0.03	2.52	0.02	0.03	2.47	0.21	3.07	94.96	52.58	0.00	98.08	0.21	91.55	0.32	0.06	0.09	0.01	3.35	1.50	0.00	3.07	0.45	0.00	0.00	0.01	0.04	0.00	0.11	98.61	0.11	0.00	0.00	6.00	-15.78	-2.34	5.24	51.20	112.12	896.14	613.35	1048.44	771.32	919.97	640.75	1031.72	649.91
25.925	0	0.03	0.02	0.03	2.85	0.02	0.03	2.85	0.22	2.46	94.29	61.32	0.00	98.70	0.22	94.98	0.24	0.07	0.07	0.01	2.46	1.03	0.00	4.09	0.48	0.00	0.00	0.01	0.04	0.00	0.09	99.63	0.10	0.00	0.00	6.00	-15.30	-0.37	5.10	51.92	113.09	897.37	610.79	1048.59	767.34	920.16	637.74	1032.78	648.05
25.959	0	0.03	0.02	0.03	3.04	0.02	0.04	3.03	0.22	1.59	93.92	68.66	0.00	98.25	0.22	96.53	0.19	0.06	0.08	0.00	1.59	0.91	0.00	6.56	0.69	0.00	0.00	0.01	0.04	0.00	0.07	99.60	0.08	0.00	0.00	6.00	-16.44	1.86	3.61	52.01	109.76	897.80	608.51	1048.37	764.79	920.48	636.70	1030.04	643.30
25.992	0	0.03	0.02	0.03	3.11	0.02	0.04	3.08	0.21	1.06	93.78	72.83	0.00	97.58	0.21	96.99	0.15	0.05	0.07	0.00	1.06	0.57	0.00	8.62	0.73	0.00	0.00	0.02	0.04	0.00	0.07	9.79	0.06	0.00	0.00	6.00	-15.15	3.50	3.19	52.31	111.68	896.94	605.55	1048.84	763.53	918.98	635.31	1030.57	639.86
26.025	0	0.02	0.02	0.03	3.26	0.02	0.05	3.24	0.26	0.69	93.49	78.34	0.00	97.61	0.26	98.17	0.13	0.08	0.09	0.00	0.69	0.34	0.00	11.16	0.85	0.00	0.00	0.03	0.04	0.00	0.06	0.16	0.05	0.00	1.00	12.00	-15.76	3.44	2.52	52.27	111.46	894.26	601.14	1050.47	764.14	917.96	631.91	1029.38	635.27
26.059	0	0.02	0.02	0.03	3.33	0.02	0.07	3.33	0.48	0.59	93.34	87.35	0.00	97.60	0.48	98.53	0.11	0.15	0.13	0.00	0.59	0.32	0.00	18.86	1.53	0.00	0.00	0.15	0.04	0.00	0.06	0.00	0.05	0.00	0.00	12.00	-13.29	3.47	2.69	52.29	109.81	894.30	599.66	1050.60	762.98	918.98	631.76	1028.78	633.81
26.092	0	0.02	0.02	0.03	3.49	0.02	0.10	3.51	1.19	0.36	92.98	91.77	0.00	97.99	1.19	98.95	0.10	0.32	0.16	0.00	0.36	0.20	0.00	24.40	2.36	0.00	0.00	0.55	0.04	0.00	0.06	0.00	0.04	0.00	0.00	12.00	-11.23	2.56	2.29	52.46	108.39	894.88	598.55	1049.68	761.04	919.15	630.66	1027.53	632.53
26.126	0	0.03	0.02	0.03	3.69	0.02	0.30	3.76	2.45	0.43	92.48	98.20	-2.87	97.54	2.45	99.08	0.07	0.66	0.25	0.00	0.43	0.09	0.00	44.02	3.83	0.00	0.00	3.80	0.03	0.00	0.05	0.00	0.02	0.00	0.00	12.00	-12.75	3.60	1.61	52.31	106.14	894.10	596.78	1048.30	758.56	918.62	629.10	1024.76	629.44
26.159	0	0.03	0.02	0.03	4.03	0.02	0.65	4.17	4.09	0.47	91.66	99.30	-8.28	97.81	4.09	99.27	0.05	1.41	0.26	0.00	0.47	0.06	0.00	55.77	7.13	0.00	0.01	4.77	0.03	0.00	0.05	0.00	0.02	0.00	0.00	12.00	-13.16	3.01	1.81	52.70	111.09	894.26	595.26	1049.72	757.52	917.13	628.18	1028.22	628.47
26.192	0	0.03	0.02	0.03	4.26	0.02	0.87	4.44	5.27	0.32	91.12	99.46	-10.28	97.71	5.27	99.12	0.05	1.97	0.20	0.01	0.32	0.04	0.01	59.24	10.30	0.00	0.01	4.08	0.03	0.00	0.05	0.00	0.01	0.00	0.00	12.00	-13.03	3.23	2.46	52.90	112.50	892.34	591.98	1052.01	758.47	917.19	625.82	1029.69	626.31
26.226	0	0.03	0.02	0.03	4.73	0.02	2.14	5.01	7.01	0.31	89.99	99.84	-16.01	98.28	7.01	99.07	0.03	3.29	0.15	0.00	0.31	0.02	0.02	74.21	12.22	0.00	0.02	2.90	0.02	0.00	0.04	0.00	0.01	0.00	0.00	12.00	-13.26	1.77	2.65	53.09	111.76	893.34	590.95	1051.39	755.38	917.87	624.79	1029.63	624.84
26.259	0	0.03	0.02	0.03	6.01	0.02	2.60	6.50	8.89	0.24	87.01	99.86	-17.26	98.21	8.89	99.27	0.03	7.84	0.13	0.01	0.24	0.02	0.04	75.72	14.30	0.00	0.02	2.22	0.02	0.00	0.04	0.00	0.01	0.00	0.00	12.00	-12.86	1.97	2.85	53.15	110.96	894.67	590.27	1052.26	754.57	919.54	623.41	1030.50	624.54
26.292	0	0.04	0.02	0.03	7.54	0.02	3.74	8.24	9.36	0.17	83.52	99.92	-19.47	98.15	9.36	99.24	0.02	13.56	0.09	0.00	0.17	0.01	0.05	82.16	14.82	0.00	0.03	1.31	0.02	0.00	0.03	0.00	0.00	0.00	0.00	12.00	-11.56	2.14	3.28	53.33	111.14	895.32	589.69	1053.25	754.42	920.65	623.06	1031.78	624.62
26.326	0	0.05	0.02	0.03	8.65	0.02	5.24	9.42	7.95	0.18	81.16	99.96	-21.75	96.95	7.95	99.38	0.01	18.33	0.08	0.00	0.18	0.01	0.05	90.38	13.69	0.00	0.03	1.41	0.02	0.01	0.03	0.00	0.00	0.00	0.00	12.00	-11.47	4.71	3.15	53.44	111.74	896.13	589.06	1054.41	754.12	921.28	622.66	1033.01	624.04
26.359	0	0.06	0.02	0.04	9.96	0.02	5.23	10.81	6.53	0.15	78.38	99.96	-21.99	98.05	6.53	99.46	0.01	23.34	0.07	0.00	0.15	0.00	0.04	91.27	14.59	0.00	0.03	1.68	0.02	0.01	0.03	0.00	0.00	0.00	0.00	12.00	-11.63	2.42	3.27	53.54	110.67	897.27	588.70	1055.92	754.29	923.18	622.23	1033.84	623.64
26.393	0	0.06	0.02	0.04	9.60	0.02	5.43	10.23	3.56	0.18	79.54	99.97	-22.33	97.74	3.56	99.50	0.01	24.78	0.07	0.00	0.18	0.01	0.04	94.57	14.45	0.00	0.03	1.28	0.02	0.03	0.03	0.00	0.00	0.00	0.00	12.00	-12.25	3.16	2.91	53.81	111.01	898.70	588.13	1056.35	752.57	923.64	621.44	1034.65	622.58
26.426	0	0.06	0.02	0.03	9.23	0.02	5.16	9.78	2.58	0.24	80.44	99.97	-21.67	97.65	2.58	99.59	0.01	24.46	0.08	0.00	0.24	0.01	0.03	95.39	11.64	0.00	0.03	0.86	0.01	0.05	0.03	0.00	0.00	0.00	0.00	12.00	-12.96	3.36	2.79	54.01	110.99	899.85	588.11	1056.74	751.47	924.33	621.40	1035.32	622.11
26.459	0	0.08	0.02	0.03	11.47	0.02	4.92	12.21	2.07	0.21	75.58	99.97	-21.31	96.71	2.07	99.71	0.01	30.83	0.09	0.00	0.21	0.01	0.02	95.07	11.30	0.00	0.03	0.68	0.01	0.05	0.03	0.00	0.00	0.00	0.00	12.00	-13.76	5.10	3.23	54.41	113.05	899.93	587.35	1057.31	750.78	924.08	620.15	1037.12	622.05
26.493	0	0.08	0.02	0.03	11.99	0.02	4.70	12.80	1.95	0.23	74.41	99.97	-20.73	96.71	1.95	99.78	0.01	32.15	0.08	0.00	0.23	0.00	0.01	95.00	9.18	0.00	0.02	0.43	0.01	0.06	0.03	0.00	0.00	0.00	0.00	12.00	-14.79	5.10	3.40	54.74	111.64	900.16	586.60	1058.26	750.49	925.49	619.77	1037.13	620.89
26.526	0	0.06	0.02	0.03	9.54	0.02	4.53	10.09	1.78	0.18	79.82	99.97	-20.38	97.01	1.78	99.80	0.01	25.84	0.08	0.00	0.18	0.00	0.01	94.78	8.05	0.00	0.02	0.65	0.01	0.08	0.03	0.00	0.00	0.00	0.00	12.00	-15.26	4.59	3.24	55.29	111.97	901.83	586.29	1059.62	749.75	926.70	619.40	1038.66	620.32
26.559	0	0.05	0.02	0.03	6.99	0.02	4.33	7.31	1.93	0.11	85.38	99.97	-20.08	96.96	1.93	99.78	0.01	17.24	0.07	0.00	0.11	0.00	0.01	93.89	7.71	0.00	0.01	0.98	0.01	0.08	0.03	0.00	0.00	0.00	0.00	12.00	-15.45	4.69	3.30	55.64	112.30	902.51	586.00	1059.88	748.92	927.06	618.89	1039.36	620.08
26.593	0	0.04	0.02	0.03	5.18	0.02	3.89	5.34	1.75	0.09	89.32	99.96	-19.38	97.11	1.75	99.75	0.00	9.42	0.08	0.00	0.09	0.00	0.01	92.13	7.11	0.00	0.01	1.39	0.01	0.08	0.03	0.00	0.00	0.00	0.00	12.00	-15.37	4.42	3.62	56.03	113.07	903.32	585.81	1061.09	749.19	927.98	618.21	1041.03	620.55
26.626	0	0.03	0.02	0.03	4.57	0.02	3.73	4.68	1.48	0.07	90.64	99.96	-19.28	96.45	1.48	99.72	0.00	6.38	0.10	0.00	0.07	0.00	0.01	91.93	5.99	0.00	0.01	2.72	0.01	0.07	0.03	0.00	0.00	0.00	0.00	12.00	-13.39	5.49	4.09	56.40	112.65	904.03	584.74	1062.26	749.02	929.57	617.23	1042.17	620.43
26.659	0	0.03	0.02	0.03	4.24	0.02	3.53	4.34	1.86	0.06	91.32	99.96	-18.96	97.06	1.86	99.69	0.00	4.14	0.12	0.00	0.06	0.00	0.01	90.55	5.80	0.00	0.01	3.30	0.01	0.06	0.03	0.00	0.00	0.00	0.00	12.00	-13.09	4.51	4.05	57.03	113.77	905.58	583.80	1064.48	748.61	930.86	616.81	1044.60	619.59
26.693	0	0.03	0.02	0.03	4.27	0.02	3.00	4.37	2.22	0.04	91.26	99.95	-18.03	96.52	2.22	99.67	0.00	4.00	0.13	0.00	0.04	0.00	0.02	87.25	5.32	0.00	0.01	4.40	0.01	0.07	0.03	0.00	0.00	0.00	0.00	12.00	-12.14	5.38	5.41	57.64	113.14	904.55	581.89	1065.16	748.18	932.21	615.20	1045.29	619.09
26.726	0	0.03	0.02	0.03	4.31	0.02	3.19	4.46	3.49	0.03	91.08	99.94	-18.86	97.03	3.49	99.62	0.00	3.25	0.17	0.00	0.03	0.00	0.03	86.95	6.46	0.00	0.01	6.15	0.02	0.08	0.03	0.00	0.00	0.00	0.00	12.00	-10.69	4.57	6.49	58.39	114.42	903.08	579.19	1067.05	749.01	932.80	612.87	1047.09	618.37
26.760	0	0.03	0.02	0.03	4.68	0.02	3.05	4.91	5.14	0.01	90.18	99.93	-19.30	96.68	5.14	99.55	0.00	4.08	0.24	0.00	0.01	0.01	0.08	83.82	8.92	0.00	0.02	8.83	0.03	0.09	0.04	0.00	0.00	0.00	0.00	12.00	-7.42	5.14	5.59	59.17	114.01	904.31	578.24	1071.72	753.02	935.12	614.01	1049.08	617.48
26.793	0	0.03	0.02	0.03	5.25	0.02	2.33	5.61	7.57	0.01	88.78	99.87	-17.60	97.68	7.57	99.42	0.00	5.14	0.28	0.00	0.01	0.01	0.16	76.47	9.07	0.00	0.02	9.92	0.04	0.12	0.05	0.00	0.00	0.00	0.00	12.00	-5.30	3.29	6.11	60.08	114.18	905.74	576.41	1075.65	754.15	938.14	613.14	1052.26	616.76
26.826	0	0.04	0.02	0.03	5.93	0.02	2.07	6.51	10.95	0.00	86.98	99.78	-20.18	96.68	10.95	99.21	0.00	5.75	0.36	0.00	0.00	0.00	0.34	70.05	12.53	0.00	0.04	24.16	0.06	0.15	0.07	0.00	0.00	0.01	0.00	12.00	-4.52	5.14	6.89	60.52	113.11	909.62	576.22	1080.30	754.78	943.65	613.01	1056.67	617.40
26.860	0	0.06	0.02	0.04	7.78	0.02	1.65	8.93	16.76	0.00	82.13	99.41	-24.63	95.51	16.76	98.99	0.00	8.33	0.47	0.00	0.00	0.00	0.89	58.15	20.08	0.00	0.06	48.29	0.09	0.20	0.10	0.00	0.00	0.02	0.00	12.00	-4.68	6.71	7.91	60.60	111.93	911.84	574.78	1084.60	755.68	948.42	611.13	1060.18	617.21
26.893	0	0.07	0.02	0.03	10.14	0.02	1.70	12.31	24.86	0.00	75.38	99.49	-27.33	96.49	24.86	98.83	0.00	8.96	0.51	0.00	0.00	0.00	1.72	50.89	22.78	0.00	0.10	60.19	0.09	0.23	0.12	0.00	0.00	0.05	0.00	12.00	-2.91	5.43	5.90	61.34	112.63	917.90	573.47	1090.92	756.06	952.44	610.63	1065.00	614.82
26.926	0	0.09	0.02	0.03	15.27	0.02	1.38	19.66	34.01	0.00	60.68	99.86	-29.53	97.73	34.01	99.00	0.00	12.89	0.61	0.00	0.00	0.00	2.54	37.97	26.47	0.00	0.14	76.54	0.12	0.32	0.15	0.00	0.00	0.12	0.00	12.00	-3.95	3.19	7.64	61.58	112.48	919.26	571.60	1094.34	755.56	956.42	608.34	1068.74	614.37
26.960	0	0.08	0.02	0.04	20.16	0.02	1.42	27.45	24.05	0.00	47.55	99.85	-30.18	96.66	45.73	99.02	0.00	11.47	0.68	0.00	0.00	0.00	3.45	24.05	39.79	0.00	0.21	75.37	0.18	0.46	0.25	0.00	0.00	0.33	0.00	12.00	-1.90	5.17	5.87	62.35	114.43	925.68	570.70	1101.31	755.64	960.64	609.83	1075.05	612.27
26.993	0	0.04	0.02	0.04	29.33	0.02	1.73	40.82	18.28	0.00	34.18	98.33	-23.93	98.15	57.02	99.31	0.00	14.23	0.47	0.00	0.00	0.00	5.15	18.28	40.10	0.00	0.23	44.75	0.21	0.52	0.28	0.00	0.00	0.64	0.00	12.00	-1.64	2.15	7.32	62.74	115.58	926.84	570.12	1102.54	754.71	962.57	608.03	1078.03	613.46
27.026	0	0.06	0.02	0.05	32.89	0.02	1.96	45.75	14.47	0.00	29.25	99.40	-28.42	96.60	60.74	99.42	0.00	15.13	0.52	0.00	0.00	0.00	5.95	14.47	48.99	0.00	0.35	57.51	0.24	0.62	0.43	0.00	0.01	1.27	0.00	12.00	-1.46	5.26	5.93	63.06	116.02	934.26	569.53	1108.54	753.10	967.89	607.75	1083.84	611.66
27.060	0	0.05	0.02	0.06	40.58	0.02	2.53	55.83	9.86	0.00	19.17	99.48	-29.86	97.81	68.08	99.62	0.00	17.10	0.39	0.00	0.00	0.00	6.49	9.86	59.13	0.00	0.36	52.97	0.33	0.81	0.78	0.00	0.01	1.81	0.00	12.00	-4.24	3.01	6.95	62.56	114.48	935.80	570.00	1109.14	752.26	970.58	605.84	1084.86	612.55
27.093	0	0.06	0.02	0.06	43.60	0.02	2.59	59.19	9.07	0.00	15.81	99.53	-30.05	96.97	69.06	99.70	0.00	19.33	0.35	0.00	0.00	0.00	5.77	9.07	60.38	0.00	0.34	52.71	0.33	0.84	0.80	0.00	0.01	1.68	0.00	12.00	-2.76	4.67	7.25	63.21	115.73	939.97	569.88	1112.95	751.32	974.31	606.58	1089.86	612.91
27.127	0	0.07	0.02	0.04	49.75	0.02	2.20	66.36	5.02	0.00	8.64	99.72	-31.37	96.75	72.59	99.79	0.00	22.43	0.32	0.00	0.00	0.00	5.03	5.02	54.47	0.00	0.34	66.83	0.46	1.50	1.23	0.00	0.01	1.49	0.00	12.00	-3.00	5.03	8.50	63.32	115.01	942.33	568.65	1116.07	750.86	978.59	604.10	1093.23	613.22
27.160	0	0.08	0.02	0.04	60.03	0.02	2.70	76.25	3.69	0.00	0.00	99.75	-32.63	97.15	78.88	99.81	0.00	27.58	0.28	0.00	0.00	0.00	4.61	3.69	54.31	0.00	0.25	68.10	0.57	1.74	1.35	0.00	0.01	1.43	0.00	12.00	-3.89	4.35	8.31	63.31	113.33	945.87	568.65	1118.62	750.15	982.19	603.34	1095.14	612.58
27.193	0	0.12	0.02	0.05	69.13	0.02	3.75	83.17	4.80	0.00	0.00	99.87	-37.36	95.90	82.20	99.82	0.00	34.84	0.17	0.00	0.00	0.00	4.57	4.80	61.48	0.00	0.23	76.36	0.47	1.48	1.24	0.00	0.00	1.11	0.00	12.00	-3.43	6.23	8.43	63.57	112.91	949.89	567.86	1122.23	748.86	986.36	602.79	1098.90	611.84
27.227	0	0.14	0.02	0.05	75.31	0.02	3.83	87.41	3.67	0.01	0.00	99.84	-36.80	96.99	84.13	99.79	0.00	41.00	0.16	0.00	0.01	0.00	4.51	3.67	61.22	0.00	0.16	73.93	0.45	1.59	1.39	0.00	0.00	0.70	0.00	12.00	-2.26	4.64	7.62	64.16	114.02	952.71	567.30	1124.14	747.82	987.43	602.37	1101.14	610.90
27.260	0	0.13	0.02	0.06	74.92	0.02	3.93	86.88	4.02	0.01	0.00	99.73	-35.05	96.89	81.90	99.68	0.00	42.52	0.13	0.00	0.01	0.00	3.15	4.02	67.11	0.00	0.10	62.05	0.35	1.29	1.10	0.00	0.00	0.42	0.00	12.00	-0.75	4.81	7.54	64.65	114.98	955.72	565.72	1128.36	747.46	990.52	602.09	1105.26	609.55
27.293	0	0.14	0.02	0.05	82.25	0.02	3.83	91.25	3.99	0.01	0.00	99.65	-30.05	97.88	82.72	99.72	0.00	52.84	0.11	0.00	0.01	0.00	2.83	3.99	63.80	0.00	0.05	42.73	0.23	0.99	0.93	0.00	0.00	0.22	0.00	12.00	-0.85	2.84	7.07	64.78	113.36	956.10	564.28	1129.40	747.72	991.50	600.11	1104.60	607.82
27.327	0	0.20	0.02	0.06	88.94	0.02	4.56	94.82	5.86	0.01	0.00	99.75	-29.47	97.86	82.72	99.64	0.00	66.75	0.20	0.00	0.01	0.00	3.24	5.86	68.09	0.00	0.04	33.29	0.14	0.65	0.78	0.00	0.00	0.18	0.00	12.00	-1.36	2.90	7.47	64.79	113.91	957.54	563.73	1130.15	746.18	992.74	598.76	1106.30	607.70
27.360	0	0.27	0.02	0.06	92.92	0.02	4.50	96.82	5.73	0.01	0.00	99.73	-26.96	98.02	83.00	99.68	0.00	78.73	0.17	0.00	0.01	0.00	2.50	5.73	67.17	0.00	0.02	23.12	0.15	0.60	0.65	0.00	0.00	0.13	0.00	12.00	-1.60	2.48	7.35	65.01	113.88	958.96	562.67	1130.94	744.06	993.70	598.19	1107.31	606.07
27.394	0	0.35	0.02	0.06	92.92	0.02	3.79	96.69	6.21	0.02	0.00	99.72	-26.85	97.90	78.56	99.61	0.00	82.49	0.26	0.00	0.02	0.00	1.79	6.21	66.79	0.00	0.01	26.88	0.12	0.36	0.44	0.00	0.00	0.07	0.00	12.00	-2.07	2.80	6.04	64.99	113.91	962.24	561.85	1133.79	743.23	995.56	597.76	1109.30	603.93
27.427	0	0.45	0.02	0.07	91.98	0.02	2.47	95.91	7.71	0.02	0.00	99.69	-22.57	98.45	67.49	99.67	0.00	88.30	0.27	0.00	0.02	0.00	1.20	7.71	65.46	0.00	0.01	18.39	0.13	0.27	0.35	0.00	0.00	0.04	0.00	12.00	-1.45	1.24	6.26	65.19	110.57	963.41	560.44	1134.68	742.06	998.29	596.27	1108.70	602.27
27.460	0	0.51	0.02	0.07	91.12	0.02	2.01	95.23	9.75	0.02	0.00	99.65	-20.05	98.62	60.94	99.65	0.00	90.98	0.40	0.00	0.02	0.00	0.96	9.75	64.02	0.00	0.01	12.60	0.15	0.29	0.33	0.00	0.00	0.02	0.00	12.00	0.03	0.64	6.01	65.66	111.31	965.04	560.33	1135.48	741.65	998.96	595.72	1110.06	602.57
27.494	0	0.61	0.02	0.07	90.47	0.02	1.70	94.60	14.92	0.03	0.00	99.40	-18.32	98.65	53.81	99.71	0.00	94.93	0.66	0.00	0.03	0.00	0.73	14.92	57.23	0.00	0.00	11.71	0.16	0.25	0.26	0.00	0.00	0.01	0.00	12.00	1.35	0.53	5.45	65.97	111.08	966.65	559.83	1136.49	740.98	999.87	595.63	1110.78	601.75
27.527	0	0.64	0.02	0.06	89.72	0.02	1.22	93.92	15.83	0.04	0.00	98.91	-14.48	98.48	48.39	99.77	0.00	97.26	0.69	0.00	0.04	0.00	0.53	15.83	49.67	0.00	0.00	6.64	0.23	0.27	0.18	0.00	0.00	0.01	0.00	12.00	2.66	1.13	5.11	66.35	111.81	967.86	559.14	1137.29	740.16	1000.25	595.24	1111.90	601.14
27.560	0	0.59	0.02	0.04	89.78	0.03	1.05	93.92	16.23	0.04	0.00	97.95	-11.76	98.77	47.58	99.74	0.00	98.09	0.87	0.00	0.04	0.00	0.30	16.23	41.71	0.00	0.00	3.29	0.31	0.29	0.17	0.00	0.00	0.01	0.00	12.00	2.02	-0.09	4.66	66.42	111.74	968.88	558.79	1138.56	740.09	1001.00	595.12	1112.62	600.23
27.594	0	0.60	0.02	0.04	88.67	0.03	1.23	93.03	23.46	0.04	0.00	97.37	-12.51	98.77	44.00	99.77	0.00	98.16	0.74	0.00	0.04	0.00	0.19	23.46	38.51	0.00	0.00	2.24	0.33	0.29	0.12	0.00	0.00	0.00	0.00	12.00	2.41	0.07	4.28	66.70	111.38	970.04	557.98	1139.94	739.74	1002.09	594.74	1113.39	599.12
27.627	0	0.72	0.02	0.06	88.45	0.03	1.65	92.83	25.81	0.04	0.00	98.99	-16.49	98.76	42.82	99.74	0.00	98.59	0.75	0.00	0.04	0.00	0.26	25.81	50.69	0.00	0.00	5.09	0.37	0.30	0.15	0.00	0.00	0.00	0.00	12.00	1.90	0.10	4.10	67.07	113.40	971.38	557.15	1140.07	737.17	1001.71	593.69	1115.02	598.07
27.660	0	0.98	0.02	0.09	89.18	0.03	2.81	93.37	31.65	0.05	0.00	99.52	-24.34	98.52	44.26	99.77	0.00	99.13	0.92	0.00	0.05	0.00	0.36	31.65	59.99	0.00	0.01	20.15	0.49	0.32	0.15	0.00	0.00	0.00	0.00	12.00	1.07	-1.02	4.07	66.96	113.98	972.24	556.77	1140.80	736.39	1002.19	593.10	1116.08	597.53
27.694	0	1.82	0.02	0.12	90.30	0.03	4.61	94.22	34.92	0.07	0.00	99.80	-37.51	98.73	47.42	99.78	0.00	99.39	0.95	0.00	0.07	0.00	0.45	34.92	70.68	0.00	0.01	58.83	0.83	0.40	0.21	0.00	0.00	0.01	0.00	12.00	2.34	0.24	4.18	67.15	111.28	972.62	556.02	1140.04	735.06	1003.41	592.03	1114.59	596.79
27.727	0	2.41	0.02	0.13	90.86	0.03	6.03	94.64	37.75	0.08	0.00	99.88	-43.89	98.74	49.15	99.79	0.00	99.55	0.90	0.00	0.08	0.00	0.40	37.75	73.67	0.00	0.01	77.57	0.93	0.44	0.28	0.00	0.00	0.01	0.00	12.00	3.15	0.20	4.37	67.27	111.48	972.03	555.47	1139.62	734.72	1002.97	591.72	1114.35	596.56
27.761	0	1.85	0.02	0.16	92.16	0.03	11.12	95.51	44.35	0.16	0.00	99.91	-44.37	98.53	53.44	99.81	0.00	99.53	0.99	0.00	0.16	0.01	0.31	44.35	80.39	0.00	0.01	58.80	2.21	0.57	0.43	0.00	0.01	0.01	0.00	12.00	5.09	0.98	4.45	67.28	110.06	971.79	554.32	1140.05	734.66	1003.81	591.64	1113.80	595.57
27.794	0	1.51	0.02	0.17	93.99	0.03	18.63	96.70	47.53	0.12	0.00	99.94	-45.94	98.38	60.93	99.84	0.00	99.59	0.83	0.00	0.12	0.00	0.32	47.53	85.85	0.00	0.01	47.67	3.79	0.73	0.59	0.00	0.01	0.00	0.00	12.00	6.07	1.48	4.25	67.48	112.27	970.96	553.55	1139.87	734.58	1002.08	591.42	1114.29	595.19
27.827	0	1.13	0.02	0.19	94.81	0.03	23.20	97.24	47.79	0.09	0.00	99.96	-43.84	98.38	65.31	99.86	0.00	99.54	0.78	0.00	0.09	0.00	0.35	47.79	89.46	0.00	0.01	30.10	4.37	0.77	0.63	0.00	0.01	0.01	0.00	12.00	6.27	1.48	4.36	67.54	113.62	970.50	553.31	1139.23	734.19	1001.01	590.66	1114.53	595.47
27.861	0	1.03	0.02	0.21	94.89	0.03	27.12	97.14	52.74	0.07	0.00	99.96	-42.56	98.18	64.11	99.88	0.00	99.55	0.75	0.00	0.07	0.00	0.25	52.74	89.40	0.00	0.01	18.34	7.06	1.03	0.85	0.00	0.01	0.01	0.00	12.00	6.62	2.06	4.35	67.63	114.06	970.42	553.15	1139.44	734.20	1000.86	591.02	1114.83	595.31
27.894	0	0.98	0.02	0.20	94.64	0.03	25.07	96.88	53.91	0.07	0.00	99.94	-40.44	97.99	61.94	99.91	0.00	99.48	0.75	0.00	0.07	0.00	0.10	53.91	85.54	0.00	0.00	13.42	8.25	1.15	0.88	0.00	0.01	0.00	0.00	12.00	6.52	2.58	4.22	67.66	114.00	970.51	553.32	1139.27	734.11	1000.74	591.16	1114.67	595.33
27.927	0	1.03	0.02	0.20	94.88	0.03	27.01	96.84	57.69	0.08	0.00	99.92	-40.38	97.95	61.18	99.94	0.00	99.44	0.93	0.00	0.08	0.00	0.04	57.69	81.86	0.00	0.00	12.25	11.96	1.55	1.11	0.00	0.02	0.00	0.00	12.00	6.86	2.66	4.09	67.68	113.77	970.86	553.72	1138.81	733.83	1000.68	591.31	1114.37	595.63
27.961	0	1.04	0.02	0.21	95.84	0.03	34.86	97.28	61.85	0.09	0.00	99.90	-42.19	98.19	65.34	99.94	0.00	98.69	0.89	0.00	0.09	0.00	0.00	61.85	79.73	0.01	0.00	11.82	17.44	1.84	1.98	0.00	0.02	0.00	0.00	12.00	7.91	2.04	3.04	67.68	114.05	970.91	553.73	1137.59	732.83	999.00	591.94	1113.02	594.70
27.994	0	0.73	0.02	0.13	96.43	0.03	39.93	97.81	61.92	0.07	0.00	99.80	-41.28	97.64	73.74	99.94	0.00	95.58	1.25	0.00	0.07	0.00	0.00	61.92	70.51	0.01	0.00	9.35	17.67	1.91	2.08	0.15	0.02	0.00	0.00	12.00	11.58	3.40	2.66	68.72	113.09	971.15	558.15	1134.30	734.41	997.65	596.13	1110.69	599.16
28.027	0	0.55	0.02	0.11	96.21	0.03	47.32	97.64	66.32	0.03	0.00	99.72	-42.45	96.74	77.76	99.96	0.00	89.75	1.10	0.00	0.03	0.00	0.00	66.32	64.32	0.01	0.00	9.78	19.39	1.85	2.69	34.03	0.03	0.00	0.00	12.00	9.30	5.05	1.58	69.09	110.16	972.19	561.52	1131.22	733.00	997.15	598.70	1107.30	600.26
28.061	0	0.26	0.02	0.08	91.58	0.03	45.27	94.59	70.23	0.02	0.00	99.79	-40.90	96.02	74.83	99.94	0.00	72.05	1.02	0.00	0.02	0.00	0.00	70.23	55.70	0.01	0.00	8.62	17.35	1.87	4.00	0.98	0.03	0.00	0.00	12.00	7.96	6.09	1.46	68.58	109.00	965.90	562.41	1122.54	730.59	990.15	599.87	1099.15	599.57
28.094	0	0.14	0.02	0.08	77.87	0.03	34.63	83.63	66.88	0.01	0.00	99.79	-38.63	92.29	66.88	99.93	0.00	50.48	1.13	0.01	0.01	0.00	0.00	69.98	51.53	0.01	0.00	11.42	17.31	1.85	3.41	0.00	0.03	0.00	0.00	12.00	4.85	9.59	1.09	67.91	106.65	964.16	561.37	1120.23	727.37	989.10	600.46	1095.66	596.10
28.128	0	0.13	0.02	0.09	65.97	0.03	30.07	71.77	61.13	0.02	3.23	99.81	-40.69	88.12	61.13	99.92	0.00	39.21	1.09	0.01	0.02	0.00	0.00	71.24	50.62	0.01	0.00	25.07	19.64	2.13	3.54	0.00	0.03	0.00	0.00	12.00	7.09	11.98	-0.09	67.86	107.67	960.62	561.43	1116.14	727.23	983.87	601.71	1091.36	595.54
28.161	0	0.14	0.02	0.09	57.42	0.03	26.40	63.00	51.57	0.03	12.00	99.87	-39.51	82.99	51.57	99.91	0.00	39.37	0.94	0.00	0.03	0.00	0.00	76.46	49.09	0.01	0.00	22.84	17.14	1.92	2.55	0.00	0.02	0.00	0.00	12.00	6.93	14.07	0.44	67.36	104.01	955.19	560.30	1111.34	726.61	981.11	601.10	1084.89	594.17
28.194	0	0.14	0.02	0.08	51.40	0.02	20.27	56.49	44.69	0.03	18.51	99.89	-37.49	84.18	44.69	99.92	0.00	39.80	0.60	0.00	0.03	0.00	0.00	77.96	43.03	0.01	0.00	24.05	15.60	1.86	2.11	0.00	0.02	0.00	0.00	12.00	7.07	13.64	1.19	67.15	101.28	952.63	559.58	1109.17	726.44	980.70	600.24	1081.78	593.79
28.228	0	0.31	0.02	0.07	62.64	0.02	16.29	67.40	36.87	0.04	7.60	99.92	-35.95	84.12	36.87	99.90	0.00	59.01	0.48	0.00	0.04	0.00	0.00	81.44	37.59	0.01	0.00	25.08	13.27	1.65	1.24	0.00	0.01	0.00	0.00	12.00	5.62	13.66	1.47	67.08	101.54	950.05	558.96	1105.84	724.57	977.82	599.03	1079.18	592.97
28.261	0	0.96	0.02	0.10	77.33	0.02	15.03	81.16	28.35	0.07	0.00	99.93	-37.42	89.27	28.35	99.91	0.00	85.32	0.43	0.00	0.07	0.00	0.00	83.97	45.92	0.01	0.00	27.72	10.33	1.47	1.21	0.00	0.01	0.00	0.00	12.00	6.59	11.41	1.34	66.96	100.38	947.48	558.14	1103.15	723.79	975.65	598.80	1075.79	591.90
28.294	0	1.78	0.02	0.12	78.75	0.02	13.07	82.13	20.96	0.08	0.00	99.94	-39.88	81.81	20.96	99.86	0.00	94.50	0.60	0.00	0.08	0.01	0.00	85.71	50.06	0.01	0.00	39.39	8.52	1.28	0.99	0.00	0.01	0.00	0.00	12.00	6.59	14.48	1.16	66.91	97.95	945.51	558.19	1100.65	723.07	974.60	599.45	1072.19	591.10
28.328	0	3.21	0.02	0.15	79.76	0.03	16.99	83.81	19.99	0.14	0.00	99.95	-49.56	71.50	19.99	99.90	0.00	98.41	0.99	0.00	0.14	0.02	0.00	89.00	59.58	0.01	0.00	68.75	5.39	1.16	0.96	0.00	0.01	0.00	0.00	12.00	5.68	17.40	0.69	66.62	96.19	943.13	557.91	1097.45	721.71	972.43	599.26	1068.16	589.84
28.361	0	4.37	0.02	0.19	81.13	0.03	22.33	85.52	22.38	0.17	0.00	99.96	-56.70	80.57	22.38	99.91	0.00	99.33	1.50	0.00	0.17	0.03	0.00	90.20	68.48	0.01	0.01	87.78	3.94	1.01	1.00	0.00	0.01	0.00	0.00	12.00	5.72	14.89	1.48	66.77	96.17	941.89	558.21	1095.83	721.41	971.54	599.30	1067.30	590.54
28.395	0	4.63	0.02	0.19	82.64	0.03	30.12	87.42	26.28	0.24	0.00	99.97	-61.33	73.75	26.28	99.91	0.00	99.53	1.77	0.00	0.24	0.06	0.00	92.85	73.23	0.00	0.01	95.73	2.20	0.82	0.97	0.00	0.01	0.00	0.00	12.00	4.83	16.83	1.40	66.47	97.13	939.75	558.27	1093.27	720.64	968.69	599.18	1065.42	590.34
28.428	0	3.97	0.02	0.19	85.85	0.03	40.92	90.52	33.97	0.36	0.00	99.97	-63.38	75.71	33.97	99.90	0.00	99.49	2.30	0.00	0.36	0.12	0.00	94.07	76.48	0.00	0.01	92.68	1.72	0.80	0.95	0.00	0.01	0.00	0.00	12.00	3.99	16.32	1.16	66.31	97.83	938.24	558.88	1091.00	720.15	966.27	599.70	1063.67	590.49
28.461	0	3.06	0.02	0.19	89.79	0.03	55.84	93.82	45.06	0.45	0.00	99.97	-64.80	73.16	45.06	99.89	0.00	99.46	3.12	0.01	0.45	0.29	0.00	94.34	80.91	0.00	0.01	84.42	1.91	0.86	0.98	0.00	0.01	0.00	0.00	12.00	4.42	16.99	1.62	66.17	95.22	936.10	558.39	1089.42	720.19	966.11	599.78	1060.82	589.89
28.495	0	2.06	0.02	0.19	91.14	0.03	65.14	94.97	50.65	0.66	0.00	99.97	-62.31	75.45	50.65	99.89	0.00	99.14	3.85	0.02	0.66	0.42	0.00	95.81	84.03	0.00	0.01	63.71	1.25	0.83	0.79	0.00	0.01	0.01	0.00	12.00	5.43	16.39	2.49	66.11	93.50	934.80	558.16	1088.30	720.56	966.33	599.13	1059.43	590.50
28.528	0	1.33	0.02	0.18	90.89	0.03	65.31	94.81	50.91	0.76	0.00	99.97	-56.30	74.28	50.91	99.87	0.00	98.21	3.61	0.03	0.76	0.51	0.00	96.48	82.05	0.00	0.01	37.53	1.26	0.74	0.68	0.00	0.01	0.01	0.00	12.00	6.82	16.70	3.10	66.01	92.96	932.83	558.12	1086.66	721.06	965.24	599.28	1057.84	591.11
28.561	0	0.95	0.02	0.16	90.39	0.03	63.34	94.45	50.67	0.62	0.00	99.97	-51.66	71.82	50.67	99.88	0.00	96.75	2.61	0.05	0.62	0.45	0.00	96.46	78.41	0.00	0.01	19.44	1.51	0.74	0.70	0.00	0.01	0.01	0.00	12.00	5.74	17.32	3.10	65.58	92.57	931.03	558.37	1084.67	720.90	963.54	599.29	1055.74	591.06
28.595	0	0.79	0.02	0.14	88.68	0.03	60.03	93.20	47.85	0.57	0.00	99.98	-49.01	54.66	47.85	99.88	0.00	94.43	1.81	0.06	0.57	0.46	0.00	97.82	74.15	0.00	0.01	11.48	1.68	0.66	0.75	0.00	0.01	0.01	0.00	12.00	2.46	21.07	3.55	65.11	92.37	929.55	558.59	1083.29	720.41	962.64	598.63	1054.70	590.99
28.628	0	0.58	0.02	0.10	86.71	0.03	52.87	91.71	46.58	0.41	0.00	99.98	-44.61	81.55	46.58	99.88	0.00	90.63	1.04	0.08	0.41	0.50	0.00	97.75	61.83	0.00	0.01	4.78	2.11	0.60	0.72	0.00	0.01	0.01	0.00	12.00	1.90	14.57	3.40	64.88	94.89	928.72	559.11	1081.81	720.70	959.90	597.82	1054.62	592.15
28.661	0	0.31	0.02	0.07	83.37	0.03	55.61	89.77	52.80	0.42	0.00	99.98	-43.91	71.04	52.80	99.87	0.01	78.82	1.04	0.10	0.42	0.47	0.00	97.69	52.77	0.00	0.01	4.61	2.21	0.64	0.83	0.01	0.01	0.01	0.00	12.00	2.24	17.51	4.79	64.69	95.49	927.29	561.16	1078.44	720.53	958.31	598.13	1053.77	595.62
28.695	0	0.08	0.02	0.04	61.53	0.03	55.44	73.21	57.64	0.37	1.79	99.98	-41.92	69.83	57.64	99.83	0.01	45.96	1.22	0.13	0.37	0.92	0.00	97.50	40.84	0.00	0.01	3.78	2.75	0.70	1.28	19.84	0.01	0.01	0.00	12.00	5.86	17.80	3.61	65.45	96.69	927.63	567.46	1076.95	724.63	956.33	606.84	1052.82	600.58
28.728	0	0.02	0.02	0.03	26.60	0.03	43.62	35.85	51.57	0.49	31.38	99.98	-38.03	77.90	51.57	99.68	0.01	14.14	1.08	0.14	0.49	0.88	0.00	97.41	30.15	0.01	0.01	3.19	2.62	0.64	1.24	91.11	0.01	0.02	0.00	12.00	1.00	15.70	4.23	64.45	94.53	928.26	571.97	1071.63	722.93	955.34	606.44	1049.86	604.86
28.762	0	0.02	0.02	0.03	19.37	0.03	36.86	26.26	49.91	0.60	38.14	99.98	-35.61	77.25	49.91	99.61	0.02	5.07	1.21	0.11	0.60	1.74	0.00	97.03	19.92	0.01	0.01	5.14	3.19	0.63	1.44	94.02	0.02	0.02	0.00	12.00	0.68	15.89	4.27	63.21	97.94	928.60	579.70	1072.00	731.31	954.13	612.12	1052.04	614.22
28.795	0	0.02	0.02	0.02	14.62	0.03	28.04	19.32	43.74	0.24	46.96	99.97	-34.24	78.63	43.74	99.49	0.03	1.94	0.69	0.06	0.24	0.46	0.00	96.43	14.60	0.01	0.01	11.22	2.71	0.54	1.59	98.59	0.02	0.03	0.00	12.00	0.81	15.49	4.82	62.15	98.49	930.26	585.36	1070.40	733.26	954.34	616.34	1052.76	620.28
28.828	0	0.02	0.02	0.02	10.96	0.02	21.05	14.00	35.79	0.11	57.90	99.97	-36.17	72.85	35.79	99.31	0.02	0.92	0.30	0.03	0.11	0.04	0.00	95.83	15.11	0.01	0.02	27.49	1.67	0.41	1.66	99.57	0.02	0.03	0.00	12.00	-2.04	17.06	3.44	58.76	100.31	930.05	591.07	1072.32	741.26	953.27	622.29	1053.54	625.07
28.862	0	0.03	0.02	0.02	10.55	0.02	17.13	13.22	34.78	0.05	65.74	99.96	-39.18	87.17	34.78	99.22	0.02	0.48	0.21	0.02	0.05	0.01	0.00	93.10	11.54	0.01	0.02	49.20	2.20	0.37	1.67	99.98	0.02	0.03	0.00	12.00	-4.43	12.42	4.91	56.72	100.57	929.60	593.61	1072.61	743.31	954.11	624.69	1054.63	627.99
28.895	0	0.03	0.02	0.02	12.17	0.02	20.29	15.97	40.48	0.03	59.43	99.96	-41.06	85.47	40.48	99.05	0.02	0.30	0.12	0.01	0.03	0.00	0.01	92.11	11.68	0.00	0.02	52.91	1.40	0.32	1.80	99.98	0.02	0.04	0.00	12.00	-6.26	13.14	3.25	55.31	102.85	929.04	595.14	1074.89	748.77	952.57	625.82	1055.36	629.25
28.928	0	0.03	0.02	0.02	11.23	0.02	15.45	14.53	37.61	0.04	69.10	99.95	-36.72	87.54	37.61	99.24	0.02	0.35	0.12	0.00	0.04	0.00	0.05	89.11	9.57	0.01	0.02	43.47	1.21	0.28	1.77	99.91	0.02	0.05	0.00	12.00	-5.40	12.25	3.65	55.19	104.94	929.20	597.54	1075.08	750.97	952.06	628.20	1056.92	632.43
28.962	0	0.03	0.02	0.02	9.92	0.02	10.16	12.55	33.20	0.07	74.91	99.93	-31.27	87.85	33.20	99.44	0.02	0.58	0.12	0.00	0.07	0.01	0.07	84.37	8.19	0.00	0.02	32.53	0.84	0.17	1.60	99.99	0.01	0.04	0.00	12.00	-4.10	12.11	4.20	55.24	106.73	928.50	598.91	1075.05	752.35	951.29	630.69	1057.96	634.37
28.995	0	0.03	0.02	0.02	9.09	0.02	8.95	11.28	29.91	0.09	77.43	99.93	-30.89	88.86	29.91	99.53	0.02	0.92	0.12	0.00	0.09	0.01	0.14	84.02	9.72	0.00	0.02	33.11	0.67	0.15	1.44	99.99	0.01	0.04	0.00	12.00	-3.14	11.62	4.09	55.21	105.84	927.93	599.69	1074.99	753.84	951.28	632.22	1057.08	634.91
29.028	0	0.03	0.02	0.02	7.63	0.02	6.67	9.13	23.88	0.07	81.75	99.92	-29.89	93.01	23.88	99.65	0.01	1.21	0.09	0.00	0.07	0.01	0.12	82.71	11.08	0.00	0.01	35.36	0.45	0.11	1.05	99.99	0.01	0.02	0.00	12.00	-8.28	9.06	4.16	54.35	103.70	928.15	600.76	1074.70	754.34	952.28	630.96	1055.88	635.27
29.062	0	0.03	0.02	0.02	7.46	0.02	5.45	8.90	22.97	0.07	82.20	99.90	-29.20	93.70	22.97	99.75	0.01	1.38	0.08	0.00	0.07	0.01	0.05	79.05	12.28	0.00	0.01	37.50	0.18	0.07	0.85	99.97	0.01	0.02	0.00	12.00	-7.73	8.51	5.07	54.38	102.68	927.84	600.27	1076.15	755.42	954.04	631.26	1056.64	635.36
29.095	0	0.03	0.02	0.02	7.96	0.02	5.25	9.63	24.92	0.06	80.74	99.89	-29.66	94.42	24.92	99.86	0.01	1.42	0.09	0.00	0.06	0.01	0.04	77.85	8.99	0.00	0.01	42.68	0.15	0.07	0.71	99.93	0.01	0.02	0.00	12.00	-4.49	7.86	5.39	55.11	101.24	926.74	599.60	1075.93	756.27	954.27	631.65	1055.45	635.22
29.129	0	0.02	0.02	0.02	7.91	0.02	3.14	9.58	24.98	0.03	80.83	99.76	-19.01	94.53	24.98	99.90	0.01	1.20	0.07	0.00	0.03	0.02	0.02	68.32	7.41	0.00	0.01	12.11	0.08	0.05	0.52	99.99	0.01	0.02	0.00	12.00	-5.60	7.75	6.03	55.08	103.65	925.38	598.85	1076.34	757.27	953.25	629.79	1056.72	635.93
29.162	0	0.02	0.02	0.02	6.56	0.02	1.66	7.60	18.75	0.03	84.80	99.60	-13.42	96.06	18.75	99.92	0.01	1.33	0.08	0.00	0.03	0.01	0.01	62.15	5.02	0.00	0.00	5.61	0.07	0.04	0.35	99.75	0.01	0.01	0.00	12.00	-4.43	6.03	4.91	55.43	107.13	928.88	600.45	1081.47	760.20	954.92	633.74	1062.01	636.82
29.195	0	0.02	0.02	0.02	6.03	0.02	1.39	6.85	16.15	0.02	86.29	99.58	-11.41	95.61	16.15	99.93	0.01	1.25	0.09	0.00	0.02	0.02	0.00	61.31	3.90	0.00	0.00	1.88	0.08	0.05	0.28	99.93	0.01	0.01	0.00	12.00	-4.97	6.59	6.57	54.97	104.77	928.67	600.50	1082.30	761.38	957.76	632.53	1062.37	638.33
29.229	0	0.02	0.02	0.02	5.90	0.02	1.18	6.66	15.22	0.02	86.67	99.48	-10.14	97.16	15.22	99.95	0.01	1.45	0.10	0.00	0.02	0.02	0.00	58.74	4.49	0.00	0.00	0.55	0.05	0.03	0.19	99.94	0.00	0.01	0.00	12.00	-3.32	4.34	5.60	55.50	107.25	929.58	600.44	1085.04	764.04	957.59	633.05	1064.69	638.57
29.262	0	0.02	0.02	0.02	6.56	0.02	1.73	7.55	17.83	0.02	84.90	99.66	-12.44	96.99	17.83	99.97	0.01	2.06	0.12	0.00	0.02	0.02	0.00	64.00	4.26	0.00	0.00	0.36	0.06	0.03	0.15	99.90	0.00	0.00	0.00	12.00	-2.42	4.64	5.28	55.31	104.46	931.19	601.13	1087.67	766.34	960.71	634.84	1065.11	638.61
29.295	0	0.02	0.02	0.02	8.42	0.02	2.35	10.19	24.64	0.02	79.61	99.67	-13.92	96.99	24.64	99.97	0.00	3.15	0.14	0.00	0.02	0.02	0.00	64.27	3.70	0.00	0.00	0.20	0.07	0.03	0.11	99.70	0.00	0.00	0.00	12.00	-2.93	4.64	5.47	55.16	104.72	932.33	601.69	1088.55	766.44	961.76	635.06	1066.39	639.28
29.329	0	0.02	0.02	0.02	10.99	0.02	3.47	13.84	30.64	0.02	72.33	99.73	-16.11	97.13	30.64	99.97	0.00	5.47	0.15	0.00	0.02	0.03	0.00	66.79	3.58	0.00	0.00	0.12	0.13	0.03	0.06	99.77	0.00	0.00	0.00	12.00	-2.02	4.40	5.81	55.45	104.94	933.51	601.66	1090.23	766.79	963.36	635.60	1068.22	639.58
29.362	0	0.02	0.02	0.02	13.63	0.02	5.00	17.76	36.66	0.03	64.47	99.77	-18.24	96.67	36.66	99.95	0.01	6.58	0.16	0.00	0.03	0.04	0.00	68.69	4.02	0.00	0.00	0.09	0.17	0.03	0.05	99.85	0.00	0.00	0.00	12.00	-4.12	5.15	4.62	54.97	105.76	936.33	602.23	1093.28	767.32	964.92	636.72	1070.67	638.73
29.396	0	0.02	0.02	0.02	15.24	0.02	9.11	20.15	39.77	0.07	59.70	99.88	-22.54	98.27	39.77	99.92	0.01	7.23	0.27	0.00	0.07	0.19	0.00	77.07	7.09	0.00	0.00	0.21	0.31	0.03	0.03	99.90	0.00	0.00	0.00	12.00	-2.48	1.80	4.74	55.58	106.65	937.09	602.79	1093.19	767.21	964.88	637.08	1071.49	639.77
29.429	0	0.02	0.02	0.02	15.17	0.02	10.08	20.03	40.02	0.07	59.93	99.89	-23.34	98.11	40.02	99.92	0.01	6.80	0.20	0.00	0.07	0.11	0.00	78.72	7.81	0.00	0.00	0.10	0.48	0.03	0.02	99.87	0.00	0.00	0.00	12.00	-2.64	2.25	4.72	55.65	106.71	938.79	602.73	1094.09	765.92	966.14	637.36	1072.83	639.31
29.462	0	0.02	0.02	0.02	15.68	0.02	10.73	20.76	40.71	0.08	58.48	99.90	-23.81	98.40	40.71	99.89	0.01	7.22	0.14	0.00	0.08	0.08	0.00	79.35	8.11	0.00	0.00	0.08	0.52	0.03	0.01	99.05	0.00	0.00	0.00	12.00	-1.61	1.39	4.95	55.83	102.52	939.75	602.87	1092.89	764.87	968.18	636.01	1070.64	639.48
29.496	0	0.02	0.02	0.02	14.62	0.02	11.21	19.09	38.74	0.07	61.82	99.92	-24.09	98.18	38.74	99.84	0.01	6.72	0.12	0.00	0.07	0.07	0.00	82.37	6.80	0.00	0.00	0.04	0.74	0.04	0.01	99.88	0.00	0.00	0.00	12.00	-2.49	2.05	4.87	56.06	107.50	941.38	602.65	1094.80	763.72	967.55	636.43	1075.00	639.43
29.529	0	0.02	0.02	0.02	12.06	0.02	8.33	15.25	34.40	0.03	69.50	99.91	-22.00	98.56	34.40	99.81	0.01	4.59	0.06	0.00	0.03	0.02	0.00	80.55	4.73	0.00	0.00	0.01	1.14	0.03	0.01	99.89	0.00	0.00	0.00	12.00	-1.39	0.85	4.33	56.16	106.31	942.89	602.96	1096.25	764.92	969.12	636.48	1075.38	639.64
29.562	0	0.02	0.02	0.02	9.50	0.02	5.99	11.50	27.92	0.02	77.00	99.90	-19.97	98.60	27.92	99.78	0.00	3.29	0.06	0.00	0.02	0.02	0.00	79.78	3.54	0.00	0.00	0.01	1.24	0.03	0.00	99.82	0.00	0.00	0.00	12.00	-0.73	0.74	3.91	56.32	106.41	944.03	602.84	1097.40	765.10	969.86	636.64	1076.24	639.33
29.596	0	0.02	0.02	0.02	8.20	0.02	5.03	9.27	23.13	0.02	81.46	99.91	-18.95	98.72	23.13	99.73	0.00	2.36	0.07	0.00	0.02	0.04	0.00	80.63	2.66	0.00	0.00	0.00	3.08	0.04	0.00	99.89	0.00	0.00	0.00	12.00	-0.46	0.26	4.44	56.49	106.59	945.02	602.82	1097.70	764.19	970.87	636.11	1077.40	639.80
29.629	0	0.02	0.02	0.02	7.21	0.02	4.32	7.86	19.10	0.02	84.28	99.91	-18.08	98.61	19.10	99.69	0.01	2.09	0.09	0.01	0.02	0.03	0.00	81.26	1.96	0.00	0.00	0.00	3.43	0.04	0.00	99.90	0.00	0.00	0.00	12.00	0.05	0.71	4.19	56.55	105.91	945.92	602.57	1098.26	763.70	971.71	636.25	1077.57	639.18
29.662	0	0.02	0.02	0.02	6.56	0.02	4.37	6.91	15.94	0.02	86.18	99.93	-18.22	98.75	15.94	99.66	0.01	1.95	0.15	0.01	0.02	0.07	0.00	84.39	1.17	0.00	0.00	0.00	3.98	0.04	0.00	99.92	0.00	0.00	0.00	12.00	0.33	-0.13	4.15	56.54	104.82	946.13	602.72	1097.86	763.51	972.08	636.06	1076.86	639.23
29.696	0	0.02	0.02	0.02	6.30	0.02	5.31	6.44	14.58	0.04	87.13	99.95	-19.59	98.74	14.58	99.51	0.01	1.65	0.21	0.01	0.04	0.14	0.00	89.34	1.14	0.00	0.00	0.00	4.95	0.03	0.00	99.87	0.00	0.00	0.00	12.00	-0.30	-0.19	3.82	56.49	105.86	947.35	602.62	1098.23	762.26	972.12	635.87	1077.94	638.72
29.729	0	0.02	0.02	0.03	5.79	0.02	4.65	5.66	11.52	0.07	88.42	99.95	-18.87	98.70	11.52	99.47	0.01	1.44	0.25	0.01	0.07	0.29	0.00	89.32	1.10	0.00	0.00	0.01	6.04	0.03	0.00	99.89	0.00	0.00	0.00	12.00	0.37	-0.37	3.57	56.72	107.35	947.60	602.04	1098.76	761.86	971.57	635.90	1078.89	638.15
29.763	0	0.03	0.02	0.03	5.71	0.02	4.11	5.24	9.87	0.10	88.57	99.95	-18.12	98.59	9.87	99.41	0.02	1.20	0.28	0.01	0.10	0.82	0.00	88.28	1.04	0.00	0.00	0.02	8.69	0.03	0.00	99.92	0.00	0.00	0.00	12.00	-2.18	-0.78	3.75	55.83	104.17	948.60	602.95	1098.91	761.99	973.82	635.41	1077.95	638.49
29.796	0	0.03	0.02	0.03	5.65	0.02	3.93	4.99	8.91	0.09	88.70	99.95	-17.87	98.55	8.91	99.27	0.02	1.08	0.27	0.01	0.09	0.79	0.00	88.15	1.07	0.00	0.00	0.01	10.15	0.03	0.00	99.92	0.00	0.00	0.00	12.00	-1.15	-0.91	3.36	56.11	105.33	949.03	602.91	1099.19	761.96	973.30	635.72	1078.60	638.47
29.829	0	0.03	0.02	0.03	5.59	0.02	3.74	4.81	8.32	0.11	88.83	99.94	-17.57	98.63	8.32	99.08	0.03	0.94	0.27	0.01	0.11	1.10	0.00	87.64	1.09	0.00	0.00	0.01	11.12	0.04	0.00	99.94	0.00	0.00	0.00	12.00	-0.85	-0.60	3.20	56.12	105.20	950.11	602.67	1100.69	761.96	974.52	636.45	1079.71	637.84
29.863	0	0.03	0.02	0.03	5.44	0.02	3.41	4.53	7.28	0.09	89.12	99.94	-16.99	98.55	7.28	98.76	0.04	0.75	0.22	0.01	0.09	0.80	0.00	86.64	1.01	0.00	0.00	0.01	12.37	0.04	0.00	99.84	0.00	0.00	0.00	12.00	-0.26	0.91	2.90	56.22	105.75	951.34	602.74	1101.81	761.88	975.20	637.04	1080.95	637.71
29.896	0	0.03	0.02	0.03	5.17	0.02	3.21	4.26	6.18	0.09	89.67	99.94	-16.66	98.54	6.18	98.45	0.04	0.63	0.15	0.01	0.09	0.51	0.00	86.37	0.89	0.00	0.00	0.01	12.19	0.04	0.00	99.90	0.00	0.00	0.00	12.00	0.14	0.93	2.44	56.20	106.67	952.42	602.90	1102.52	761.93	975.27	637.02	1081.94	637.84
29.929	0	0.03	0.02	0.03	4.84	0.02	3.32	3.99	4.91	0.11	90.32	99.94	-16.97	98.40	4.91	98.29	0.05	0.45	0.12	0.01	0.11	0.59	0.00	88.01	0.98	0.00	0.00	0.01	11.51	0.03	0.00	99.87	0.00	0.00	0.00	12.00	0.45	1.41	2.15	56.18	107.38	953.60	603.28	1102.85	761.66	975.45	636.89	1082.82	638.27
29.963	0	0.03	0.02	0.04	5.01	0.02	3.40	3.94	4.43	0.12	89.99	99.95	-17.17	98.78	4.43	98.46	0.09	0.40	0.09	0.01	0.12	0.39	0.00	89.01	0.59	0.00	0.00	0.00	13.88	0.03	0.00	99.97	0.00	0.00	0.00	12.00	-3.81	0.05	1.13	55.04	101.43	954.94	604.35	1100.71	758.83	977.15	637.14	1078.58	636.44
29.996	0	0.03	0.02	0.04	5.03	0.02	3.41	3.93	4.64	0.13	89.94	99.95	-17.15	98.38	4.64	98.35	0.11	0.27	0.08	0.01	0.13	0.47	0.00	88.91	0.42	0.00	0.00	0.00	14.21	0.03	0.00	99.92	0.00	0.00	0.00	12.00	-4.63	1.48	2.07	55.15	105.91	954.53	604.44	1100.60	758.00	975.45	637.31	1081.35	637.35
30.029	0	0.03	0.02	0.04	5.41	0.02	3.51	3.99	5.28	0.15	89.18	99.95	-17.28	98.25	5.28	98.14	0.15	0.20	0.08	0.01	0.11	0.52	0.00	88.88	0.30	0.00	0.00	0.00	17.38	0.03	0.00	99.90	0.00	0.00	0.00	12.00	-3.21	1.86	2.04	55.47	105.86	954.88	604.41	1101.20	758.56	975.93	637.56	1081.79	637.63
30.063	0	0.04	0.02	0.05	5.88	0.02	4.04	4.06	6.00	0.31	88.24	99.95	-18.17	98.32	6.00	97.87	0.31	0.16	0.07	0.01	0.09	0.55	0.00	90.79	0.24	0.00	0.00	0.00	20.90	0.03	0.00	99.90	0.00	0.00	0.00	12.00	-2.87	1.65	2.38	55.42	104.66	954.75	604.29	1101.27	758.67	976.76	637.62	1081.42	637.61
30.096	0	0.04	0.02	0.04	5.94	0.02	4.24	4.19	6.89	0.33	88.12	99.95	-18.43	98.28	6.89	97.84	0.33	0.14	0.08	0.01	0.08	0.56	0.00	90.95	0.20	0.00	0.00	0.00	20.00	0.03	0.00	99.95	0.00	0.00	0.00	12.00	-2.83	1.76	2.47	55.47	104.03	954.43	604.08	1101.29	758.94	977.00	637.34	1081.03	637.50
30.130	0	0.04	0.02	0.04	6.13	0.02	4.42	4.26	7.10	0.45	87.73	99.96	-18.74	98.54	7.10	98.06	0.45	0.15	0.09	0.01	0.06	0.34	0.00	91.57	0.18	0.00	0.00	0.00	20.82	0.03	0.00	99.91	0.00	0.00	0.00	12.00	-0.20	0.95	2.50	56.01	104.10	953.34	602.64	1101.93	759.71	976.75	637.24	1080.85	636.57
30.163	0	0.04	0.02	0.05	6.55	0.02	4.63	4.51	8.19	0.47	86.90	99.96	-19.03	97.93	8.19	98.35	0.47	0.14	0.11	0.01	0.08	0.47	0.00	91.67	0.17	0.00	0.00	0.00	22.01	0.03	0.00	99.94	0.00	0.00	0.00	12.00	-1.89	2.71	1.57	55.65	100.54	954.47	602.69	1101.03	758.15	977.91	636.24	1078.45	635.29
30.196	0	0.04	0.02	0.05	7.02	0.02	4.91	4.71	9.32	0.46	85.95	99.96	-19.34	98.17	9.32	98.33	0.46	0.14	0.12	0.01	0.08	0.31	0.00	91.87	0.13	0.00	0.00	0.00	23.94	0.03	0.00	99.94	0.00	0.00	0.00	12.00	-0.73	2.09	1.68	56.14	104.03	954.21	601.98	1101.52	757.93	976.37	636.19	1080.40	635.19
30.230	0	0.04	0.02	0.05	7.02	0.02	4.89	4.63	9.14	0.53	85.96	99.96	-19.32	97.91	9.14	98.12	0.53	0.12	0.13	0.01	0.07	0.36	0.00	91.81	0.17	0.00	0.00	0.00	24.50	0.04	0.00	99.95	0.00	0.00	0.00	12.00	-0.16	2.76	1.55	56.33	104.00	954.76	601.70	1101.78	757.74	976.69	635.50	1080.69	635.15
30.263	0	0.04	0.02	0.06	7.06	0.02	4.47	4.34	7.46	0.50	85.88	99.96	-18.82	97.96	7.46	98.13	0.50	0.15	0.12	0.01	0.09	0.60	0.00	91.48	0.18	0.00	0.00	0.00	27.59	0.05	0.00	99.92	0.00	0.00	0.00	12.00	-0.02	2.65	1.91	56.44	104.19	954.70	601.70	1101.91	757.78	976.92	635.53	1081.11	635.43
30.296	0	0.05	0.02	0.06	7.12	0.02	4.05	4.16	6.28	0.51	85.77	99.95	-18.25	97.81	6.28	98.19	0.51	0.20	0.08	0.01	0.08	0.48	0.00	90.57	0.16	0.00	0.00	0.00	29.75	0.05	0.00	99.84	0.00	0.00	0.00	12.00	-0.10	2.99	2.00	56.47	103.98	954.64	601.78	1101.88	757.86	977.05	635.56	1081.04	635.55
30.330	0	0.05	0.02	0.06	6.94	0.02	3.91	3.97	5.04	0.57	86.12	99.95	-18.11	97.63	5.04	98.19	0.57	0.24	0.06	0.01	0.08	0.53	0.00	90.88	0.14	0.00	0.00	0.00	30.34	0.05	0.00	99.80	0.00	0.00	0.00	12.00	0.70	3.41	2.07	56.74	104.48	954.64	601.85	1101.77	757.85	976.82	635.77	1081.31	635.85
30.363	0	0.05	0.02	0.07	6.77	0.02	3.80	3.79	3.79	0.58	86.46	99.96	-18.02	97.66	3.79	98.26	0.58	0.28	0.05	0.01	0.09	0.62	0.00	91.40	0.14	0.00	0.00	0.00	30.88	0.05	0.00	99.88	0.00	0.00	0.00	12.00	1.03	3.34	2.14	56.95	105.70	954.48	601.77	1101.70	757.83	976.16	635.61	1081.86	636.10
30.397	0	0.06	0.02	0.08	7.39	0.02	4.04	3.78	3.46	0.55	85.23	99.96	-18.47	97.66	3.46	98.56	0.55	0.27	0.05	0.01	0.10	0.80	0.00	92.97	0.14	0.00	0.00	0.00	35.67	0.05	0.00	99.90	0.00	0.00	0.00	12.00	1.11	3.34	2.25	57.05	106.28	954.51	601.86	1101.59	757.79	975.93	635.42	1082.21	636.46
30.430	0	0.06	0.02	0.09	8.05	0.02	3.83	3.73	2.96	0.55	83.90	99.96	-18.16	97.63	2.96	98.70	0.55	0.30	0.06	0.01	0.11	0.94	0.00	92.41	0.15	0.00	0.00	0.00	40.88	0.04	0.00	99.85	0.00	0.00	0.00	12.00	0.47	3.40	2.28	56.95	105.82	954.40	601.89	1101.55	757.81	976.11	635.36	1081.92	636.33
30.463	0	0.06	0.02	0.09	7.99	0.02	3.76	3.76	2.74	0.53	84.01	99.96	-18.08	97.76	2.74	99.02	0.53	0.37	0.06	0.01	0.10	1.00	0.00	92.40	0.12	0.00	0.00	0.00	40.22	0.04	0.00	99.60	0.00	0.00	0.00	12.00	0.25	3.12	2.38	56.98	105.24	954.53	602.03	1101.61	757.81	976.57	635.49	1081.80	636.39
30.497	0	0.06	0.02	0.09	7.87	0.02	4.13	3.73	2.46	0.47	84.26	99.97	-18.69	97.36	2.46	99.12	0.47	0.36	0.09	0.01	0.07	0.72	0.00	94.47	0.18	0.00	0.00	0.00	39.75	0.04	0.00	99.25	0.00	0.00	0.00	12.00	-1.24	3.96	2.89	56.32	100.81	954.51	602.25	1102.63	759.20	979.65	635.71	1080.46	636.22
30.530	0	0.06	0.02	0.09	8.17	0.02	4.16	3.75	2.51	0.44	83.67	99.97	-18.73	97.87	2.51	99.19	0.44	0.36	0.07	0.00	0.04	0.45	0.00	94.62	0.18	0.00	0.00	0.00	41.56	0.05	0.00	99.38	0.00	0.00	0.00	12.00	-3.64	2.87	2.24	55.92	100.66	955.44	602.58	1101.79	757.52	979.24	634.99	1079.89	635.57
30.563	0	0.06	0.02	0.09	8.08	0.02	4.15	3.75	2.53	0.43	83.84	99.97	-18.72	97.58	2.53	99.21	0.43	0.32	0.06	0.00	0.03	0.32	0.00	94.56	0.22	0.00	0.00	0.00	41.00	0.05	0.00	99.41	0.00	0.00	0.00	12.00	-1.47	3.52	2.87	56.47	102.23	955.13	602.53	1101.99	757.89	978.92	635.56	1081.15	636.47
30.597	0	0.07	0.02	0.11	9.17	0.02	4.18	3.81	2.83	0.40	81.66	99.97	-18.76	97.75	2.83	99.35	0.40	0.30	0.07	0.01	0.03	0.38	0.00	94.53	0.24	0.00	0.00	0.00	47.27	0.06	0.00	99.34	0.00	0.00	0.00	12.00	0.41	3.14	2.52	57.03	104.76	954.62	602.22	1101.46	757.87	976.88	635.39	1081.64	636.71
30.630	0	0.07	0.02	0.11	9.13	0.02	4.25	3.88	3.22	0.41	81.73	99.97	-18.86	98.23	3.22	99.43	0.41	0.26	0.04	0.01	0.03	0.37	0.00	94.53	0.22	0.00	0.00	0.00	46.33	0.06	0.00	99.49	0.00	0.00	0.00	12.00	-0.52	1.93	2.66	56.92	104.08	954.18	602.13	1101.41	757.91	977.06	635.54	1081.14	636.32
30.663	0	0.07	0.02	0.10	8.89	0.02	4.47	3.91	3.52	0.40	82.23	99.97	-19.17	97.65	3.52	99.33	0.40	0.26	0.06	0.01	0.04	0.44	0.00	95.23	0.26	0.00	0.00	0.00	44.52	0.06	0.00	99.89	0.00	0.00	0.00	12.00	-2.60	3.38	3.13	56.42	101.84	953.77	601.37	1103.17	759.40	979.22	634.59	1081.05	635.64
30.697	0	0.06	0.02	0.09	8.58	0.02	4.60	4.10	4.77	0.41	82.84	99.97	-19.28	98.19	4.77	99.28	0.41	0.27	0.09	0.01	0.07	0.27	0.00	94.73	0.21	0.00	0.00	0.00	40.57	0.05	0.00	99.91	0.00	0.00	0.00	12.00	-6.04	2.02	2.97	55.83	102.59	953.67	600.68	1103.75	759.13	978.95	632.81	1081.53	634.68
30.730	0	0.06	0.02	0.09	7.98	0.02	4.26	3.85	3.49	0.38	84.04	99.97	-18.81	98.31	3.49	99.00	0.38	0.25	0.11	0.01	0.09	0.09	0.00	94.27	0.20	0.00	0.00	0.00	39.32	0.04	0.00	96.67	0.00	0.00	0.00	12.00	-9.99	1.69	2.91	55.77	102.95	954.01	599.15	1104.82	757.43	979.43	631.15	1082.37	632.27
30.764	0	0.05	0.02	0.06	6.74	0.02	4.17	3.86	3.23	0.29	86.52	99.97	-18.68	98.71	3.23	99.30	0.29	0.30	0.13	0.01	0.12	0.01	0.00	94.26	0.11	0.00	0.00	0.00	30.19	0.03	0.00	53.70	0.00	0.00	1.00	18.00	-8.65	0.33	2.53	56.52	104.23	953.42	596.39	1106.21	756.97	978.88	629.61	1083.11	629.70
30.797	0	0.04	0.02	0.05	5.91	0.02	4.06	3.88	2.98	0.20	88.17	99.97	-18.51	98.71	2.98	99.52	0.20	0.41	0.09	0.01	0.09	0.01	0.00	94.09	0.11	0.00	0.00	0.00	23.13	0.02	0.00	0.47	0.00	0.00	0.00	18.00	-7.91	0.31	2.73	57.26	105.16	953.33	593.53	1107.80	755.73	979.33	627.71	1084.49	627.21
30.830	0	0.04	0.02	0.04	5.74	0.02	4.32	4.07	3.79	0.17	88.52	99.97	-18.90	98.41	3.79	99.62	0.17	0.72	0.07	0.02	0.09	0.01	0.00	94.67	0.15	0.00	0.00	0.00	19.47	0.02	0.00	0.01	0.00	0.00	0.00	18.00	-7.30	1.39	2.10	57.82	106.95	953.68	591.18	1110.19	755.76	979.33	626.24	1086.27	624.99
30.864	0	0.03	0.02	0.04	5.57	0.02	4.55	4.36	4.67	0.11	88.86	99.97	-19.20	98.74	4.67	99.73	0.11	1.48	0.04	0.01	0.07	0.00	0.00	95.01	0.18	0.00	0.00	0.00	14.76	0.02	0.00	0.00	0.00	0.00	0.00	18.00	-7.14	0.19	2.03	58.23	107.71	953.59	588.67	1111.45	754.81	979.46	623.98	1087.17	622.79
30.897	0	0.03	0.02	0.03	5.43	0.02	4.86	4.66	5.23	0.15	89.13	99.97	-19.67	98.71	5.23	99.74	0.09	2.57	0.05	0.01	0.15	0.00	0.00	95.85	0.33	0.00	0.00	0.00	10.42	0.02	0.00	0.00	0.00	0.00	0.00	18.00	-6.86	0.31	1.99	58.59	107.81	954.00	586.37	1112.88	753.57	980.30	622.30	1088.10	620.51
30.930	0	0.03	0.02	0.03	5.34	0.02	5.16	5.01	5.83	0.25	89.32	99.97	-20.09	98.43	5.83	99.74	0.07	3.80	0.09	0.01	0.25	0.00	0.00	96.47	0.55	0.00	0.00	0.00	6.13	0.02	0.00	0.00	0.00	0.00	0.00	18.00	-6.46	1.30	2.46	58.85	108.21	954.34	585.08	1112.87	752.01	980.68	620.29	1088.89	619.92
30.964	0	0.03	0.02	0.03	5.55	0.02	5.18	5.42	5.54	0.14	88.90	99.97	-20.12	98.65	5.54	99.76	0.04	6.08	0.07	0.01	0.14	0.00	0.00	96.66	0.95	0.00	0.00	0.00	4.01	0.02	0.00	0.00	0.00	0.00	0.00	18.00	-7.28	0.55	1.45	58.94	107.23	956.50	585.49	1113.04	750.64	981.48	620.09	1088.70	619.22
30.997	0	0.03	0.02	0.02	7.90	0.02	6.29	8.10	9.98	0.10	83.80	99.98	-21.18	98.40	9.98	99.84	0.03	11.89	0.09	0.00	0.10	0.00	0.00	96.71	1.21	0.00	0.00	0.00	3.77	0.02	0.00	0.00	0.00	0.00	0.00	18.00	-8.05	1.41	1.06	59.00	105.98	957.74	585.34	1112.24	748.39	982.02	619.32	1087.99	618.33
31.030	0	0.05	0.02	0.02	12.56	0.02	7.50	13.54	14.10	0.03	72.92	99.97	-22.19	97.97	14.10	99.84	0.02	21.54	0.07	0.00	0.03	0.00	0.00	96.49	1.95	0.00	0.00	0.00	3.32	0.01	0.00	0.00	0.00	0.00	0.00	18.00	-8.38	2.61	1.57	59.15	105.17	958.59	585.13	1112.25	747.34	983.28	618.15	1088.45	618.48
31.064	0	0.05	0.02	0.02	16.83	0.02	9.36	19.19	19.23	0.01	61.63	99.97	-23.51	97.78	19.23	99.82	0.01	26.43	0.07	0.00	0.01	0.00	0.00	96.46	2.65	0.00	0.00	0.01	2.16	0.01	0.00	0.00	0.00	0.00	0.00	18.00	-7.71	3.08	1.31	59.46	104.68	959.44	585.03	1112.19	746.53	983.72	617.97	1088.40	618.20
31.097	0	0.05	0.02	0.02	18.02	0.02	8.92	20.46	18.74	0.01	59.07	99.97	-23.20	97.62	18.74	99.86	0.01	28.80	0.08	0.00	0.01	0.00	0.00	95.90	2.63	0.00	0.00	0.01	2.30	0.02	0.00	0.00	0.00	0.00	0.00	12.00	-6.88	3.42	1.46	59.82	105.43	959.68	584.44	1112.66	746.13	983.83	617.72	1089.26	617.91
31.131	0	0.05	0.02	0.02	16.89	0.02	8.32	19.31	17.53	0.01	61.39	99.97	-22.80	97.96	17.53	99.87	0.00	28.26	0.09	0.00	0.01	0.00	0.01	95.43	2.85	0.00	0.00	0.02	1.50	0.02	0.00	0.00	0.00	0.00	0.00	12.00	-7.37	2.64	1.13	60.05	105.16	959.97	583.77	1112.54	744.98	983.76	617.16	1088.92	616.73
31.164	0	0.07	0.02	0.02	22.37	0.02	8.63	25.93	20.09	0.01	49.07	99.97	-22.87	98.40	20.09	99.93	0.00	34.78	0.07	0.00	0.01	0.00	0.01	94.20	2.39	0.00	0.00	0.03	1.55	0.02	0.00	0.00	0.00	0.00	0.00	12.00	-5.53	1.41	1.52	60.92	105.19	959.86	583.70	1110.50	743.17	982.96	616.42	1088.16	617.21
31.197	0	0.08	0.02	0.02	27.41	0.02	8.13	31.68	20.44	0.01	43.32	99.97	-22.32	98.15	20.44	99.96	0.00	41.13	0.06	0.00	0.01	0.00	0.01	93.04	1.38	0.00	0.00	0.04	1.72	0.03	0.00	0.00	0.00	0.00	0.00	12.00	-6.20	2.16	1.22	61.05	104.71	960.37	583.83	1109.90	742.00	982.93	616.40	1087.64	616.75
31.231	0	0.09	0.02	0.02	28.29	0.02	7.96	32.83	19.58	0.01	42.17	99.97	-22.21	97.97	19.58	99.97	0.00	43.22	0.05	0.00	0.01	0.00	0.02	93.42	1.14	0.00	0.00	0.05	1.12	0.04	0.00	0.00	0.00	0.00	0.00	12.00	-6.58	2.61	1.14	61.30	104.75	961.30	583.75	1109.94	740.77	983.34	616.27	1088.09	616.33
31.264	0	0.09	0.02	0.02	29.00	0.02	8.19	33.56	19.03	0.02	41.44	99.97	-22.51	98.23	19.03	99.98	0.00	44.55	0.09	0.00	0.02	0.01	0.02	94.23	1.82	0.00	0.00	0.07	1.14	0.04	0.01	0.00	0.00	0.00	0.00	12.00	-6.79	1.93	0.87	61.62	101.50	961.17	582.61	1108.75	738.63	984.08	614.60	1085.59	615.01
31.297	0	0.10	0.02	0.02	31.35	0.02	9.09	36.42	19.99	0.03	38.58	99.97	-23.24	97.74	19.99	99.98	0.00	46.61	0.13	0.00	0.03	0.01	0.02	95.35	2.42	0.00	0.00	0.08	0.98	0.04	0.01	0.00	0.00	0.00	0.00	12.00	-7.55	3.17	1.17	62.26	105.23	961.36	581.69	1108.94	737.15	982.66	614.00	1087.89	613.90
31.331	0	0.16	0.02	0.02	41.02	0.02	8.55	46.66	18.06	0.04	28.34	99.97	-23.02	97.68	18.06	99.98	0.00	58.69	0.18	0.00	0.04	0.02	0.02	95.38	3.41	0.00	0.00	0.12	1.10	0.06	0.01	0.00	0.00	0.00	0.00	12.00	-6.74	3.31	1.18	62.76	104.49	961.28	580.80	1108.77	736.46	982.92	613.11	1087.41	613.16
31.364	0	0.24	0.02	0.02	50.46	0.02	8.26	56.35	17.19	0.04	18.65	99.97	-22.94	97.77	17.19	99.98	0.00	68.90	0.20	0.00	0.04	0.03	0.02	95.03	4.48	0.00	0.00	0.13	1.20	0.06	0.02	0.00	0.00	0.00	0.00	12.00	-6.78	3.09	1.13	63.14	104.78	960.99	579.81	1108.84	735.80	982.61	612.31	1087.40	612.14
31.398	0	0.36	0.02	0.02	59.11	0.02	7.11	64.68	15.83	0.03	10.32	99.97	-22.16	97.81	15.83	99.97	0.00	78.62	0.12	0.00	0.03	0.01	0.02	92.66	5.85	0.00	0.00	0.12	1.53	0.10	0.03	0.00	0.00	0.00	0.00	12.00	-8.47	3.00	0.78	63.37	105.59	960.23	578.49	1108.20	734.08	981.23	611.31	1086.82	610.12
31.431	0	0.47	0.02	0.03	63.33	0.02	5.23	68.19	13.64	0.02	6.81	99.95	-20.33	98.17	13.64	99.94	0.00	84.60	0.11	0.00	0.02	0.01	0.02	87.93	7.14	0.00	0.00	0.13	2.17	0.12	0.04	0.00	0.00	0.00	0.00	12.00	-8.87	2.08	1.17	63.68	104.26	960.20	577.23	1108.22	733.17	982.19	609.20	1086.45	609.24
31.464	0	0.61	0.02	0.03	70.66	0.02	4.91	75.44	15.34	0.02	0.00	99.93	-20.07	98.58	15.34	99.91	0.00	91.55	0.09	0.00	0.02	0.00	0.02	84.45	9.46	0.00	0.00	0.15	2.11	0.13	0.04	0.00	0.00	0.00	0.00	12.00	-4.97	0.78	0.62	64.69	101.92	959.64	576.31	1108.25	733.75	982.64	609.06	1084.56	609.08
31.498	0	0.73	0.02	0.03	74.92	0.02	4.01	79.53	16.37	0.02	0.00	99.89	-19.23	98.49	16.37	99.89	0.00	96.10	0.09	0.00	0.02	0.00	0.02	77.83	14.64	0.00	0.00	0.22	2.09	0.22	0.05	0.00	0.00	0.00	0.00	12.00	-2.68	1.12	1.18	65.46	103.09	959.11	575.42	1107.42	732.97	981.82	608.26	1084.91	608.83
31.531	0	0.84	0.02	0.04	75.21	0.02	3.29	79.82	14.70	0.03	0.00	99.84	-18.51	98.40	14.70	99.84	0.00	98.19	0.10	0.00	0.03	0.00	0.03	73.90	18.86	0.00	0.00	0.45	1.59	0.28	0.05	0.00	0.00	0.00	0.00	12.00	-3.22	1.42	0.51	65.70	102.97	959.14	574.52	1107.03	731.29	981.17	607.62	1084.14	607.56
31.564	0	0.92	0.02	0.05	74.59	0.02	4.14	79.23	13.37	0.07	0.00	99.88	-21.04	98.44	13.37	99.79	0.00	98.71	0.09	0.00	0.07	0.00	0.03	77.23	25.56	0.00	0.00	1.03	1.23	0.26	0.05	0.00	0.00	0.00	0.00	12.00	-4.86	1.29	0.68	66.01	104.76	958.17	572.43	1108.12	731.27	980.47	605.80	1085.23	605.28
31.598	0	0.95	0.02	0.05	75.45	0.02	4.38	80.18	14.53	0.10	0.00	99.86	-21.92	98.41	14.53	99.76	0.00	99.00	0.09	0.00	0.10	0.00	0.03	75.61	30.52	0.00	0.00	1.07	1.07	0.26	0.05	0.00	0.00	0.00	0.00	12.00	-3.64	1.36	-0.41	66.48	103.68	957.64	571.60	1108.72	731.59	980.18	605.88	1083.85	604.78
31.631	0	0.99	0.02	0.07	77.03	0.02	5.43	81.84	16.65	0.13	0.00	99.86	-24.14	98.17	16.65	99.81	0.00	99.41	0.08	0.00	0.13	0.00	0.04	75.44	38.26	0.00	0.00	1.09	1.05	0.27	0.05	0.00	0.00	0.00	0.00	12.00	-1.63	2.09	-0.31	66.93	103.64	957.47	571.15	1108.93	731.87	980.31	605.65	1083.95	605.09
31.664	0	1.05	0.02	0.09	78.21	0.02	7.16	83.08	18.60	0.11	0.00	99.86	-27.08	98.37	18.60	99.82	0.00	99.53	0.07	0.00	0.11	0.00	0.04	75.57	49.15	0.00	0.00	0.87	0.89	0.24	0.05	0.00	0.00	0.00	0.00	12.00	-1.44	1.50	0.00	67.17	104.11	957.29	570.77	1108.33	731.27	979.92	605.26	1084.03	604.43
31.698	0	1.08	0.02	0.11	78.79	0.02	8.35	83.73	19.60	0.05	0.00	99.87	-28.76	98.01	19.60	99.84	0.00	99.64	0.07	0.00	0.05	0.00	0.05	75.72	55.33	0.00	0.00	0.91	0.64	0.25	0.04	0.00	0.00	0.00	0.00	12.00	-0.64	2.52	-0.08	67.37	102.90	957.75	570.23	1108.45	730.56	980.78	604.68	1083.68	604.03
31.731	0	1.18	0.02	0.15	78.50	0.02	9.40	83.45	19.06	0.03	0.00	99.86	-30.66	98.12	19.06	99.82	0.00	99.67	0.08	0.00	0.03	0.00	0.04	75.67	63.89	0.00	0.00	1.31	0.64	0.28	0.04	0.00	0.00	0.00	0.00	12.00	-0.37	2.21	0.40	67.39	104.15	957.04	569.80	1107.14	729.73	979.51	604.51	1083.65	602.99
31.765	0	1.27	0.02	0.17	78.49	0.02	8.03	83.44	18.95	0.02	0.00	99.80	-30.48	97.62	18.95	99.83	0.00	99.71	0.10	0.00	0.02	0.00	0.05	71.11	67.96	0.01	0.00	3.49	0.67	0.32	0.04	0.00	0.00	0.00	0.00	12.00	0.67	3.42	0.50	67.63	104.53	957.93	569.57	1107.22	728.76	979.91	604.03	1084.43	603.12
31.798	0	1.21	0.02	0.17	80.20	0.02	8.56	85.18	21.94	0.02	0.00	99.78	-30.68	97.58	21.94	99.85	0.00	99.78	0.08	0.00	0.02	0.00	0.04	69.57	68.93	0.01	0.00	2.68	0.74	0.40	0.04	0.00	0.00	0.00	0.00	12.00	-0.03	3.52	-0.22	67.62	103.01	957.79	569.09	1105.46	726.31	979.16	603.58	1082.15	601.72
31.831	0	1.00	0.02	0.13	84.01	0.02	12.75	88.85	29.63	0.03	0.00	99.83	-32.25	98.23	29.63	99.88	0.00	99.84	0.09	0.00	0.03	0.01	0.05	73.14	64.02	0.01	0.00	1.35	0.76	0.45	0.04	0.00	0.00	0.00	0.00	12.00	0.95	1.92	-0.14	67.74	105.11	956.29	567.41	1106.01	727.03	977.65	602.71	1082.74	600.49
31.865	0	0.94	0.02	0.13	85.74	0.02	15.50	90.47	33.75	0.04	0.00	99.84	-33.52	98.24	33.75	99.87	0.00	99.87	0.12	0.00	0.04	0.03	0.03	73.33	65.76	0.01	0.00	0.79	0.63	0.54	0.03	0.00	0.00	0.00	0.00	12.00	1.95	1.89	-0.11	67.83	104.84	956.61	567.34	1106.05	726.56	978.01	603.51	1082.79	600.08
31.898	0	0.91	0.02	0.12	86.36	0.02	18.72	91.02	35.37	0.08	0.00	99.87	-34.75	98.28	35.37	99.82	0.00	99.83	0.15	0.00	0.08	0.10	0.02	76.36	65.33	0.01	0.00	0.44	0.71	0.56	0.03	0.00	0.00	0.00	0.00	12.00	2.32	1.77	-0.32	67.95	104.09	956.68	567.57	1105.57	726.36	978.02	603.75	1082.05	600.09
31.931	0	0.88	0.02	0.13	87.68	0.02	26.51	92.16	38.88	0.07	0.00	99.91	-37.86	97.75	38.88	99.84	0.00	99.85	0.18	0.00	0.07	0.05	0.02	80.71	68.54	0.02	0.00	0.78	0.62	0.59	0.03	0.00	0.00	0.00	0.00	12.00	2.59	3.14	-0.63	67.96	103.70	956.78	567.12	1104.02	724.05	977.25	602.36	1080.93	600.09
31.965	0	0.85	0.02	0.13	89.04	0.02	42.15	93.29	42.89	0.06	0.00	99.95	-42.60	98.23	42.89	99.84	0.00	99.86	0.18	0.00	0.06	0.04	0.01	89.31	71.99	0.03	0.00	1.12	0.54	0.60	0.04	0.00	0.00	0.00	0.00	12.00	1.65	1.92	-0.54	68.15	103.86	956.80	567.29	1104.34	724.59	977.41	602.94	1081.22	599.39
31.998	0	0.82	0.02	0.13	90.50	0.02	50.86	94.43	47.67	0.07	0.00	99.96	-45.11	98.12	47.67	99.87	0.00	99.86	0.17	0.00	0.07	0.02	0.01	90.91	74.79	0.02	0.00	2.05	0.50	0.54	0.04	0.00	0.00	0.00	0.00	12.00	2.54	2.24	0.18	68.25	104.56	955.95	566.34	1104.24	724.57	977.14	601.70	1081.68	599.47
32.031	0	0.81	0.02	0.13	90.57	0.02	53.78	94.48	48.00	0.08	0.00	99.97	-45.81	98.50	48.00	99.87	0.00	99.79	0.14	0.00	0.08	0.01	0.00	93.39	73.21	0.03	0.00	2.56	0.49	0.52	0.04	0.00	0.00	0.00	0.00	12.00	1.82	1.08	-1.03	68.16	100.60	955.67	566.57	1102.50	723.59	977.21	602.15	1077.73	598.06
32.065	0	0.75	0.02	0.11	90.84	0.02	53.11	94.67	48.92	0.13	0.00	99.97	-44.76	98.32	48.92	99.91	0.00	99.67	0.17	0.00	0.13	0.02	0.00	93.81	68.28	0.03	0.00	1.29	0.77	0.55	0.05	0.00	0.00	0.00	0.00	12.00	1.74	1.66	0.29	68.44	105.12	954.81	565.80	1102.29	722.67	975.40	601.18	1080.49	598.56
32.098	0	0.77	0.02	0.11	89.90	0.02	49.32	93.94	45.72	0.15	0.00	99.97	-43.69	98.43	45.72	99.93	0.00	99.62	0.20	0.00	0.15	0.02	0.00	94.35	66.33	0.03	0.00	1.05	0.78	0.52	0.06	0.00	0.00	0.00	0.00	12.00	2.36	1.32	0.37	68.37	104.30	954.27	565.20	1102.19	722.60	975.56	601.08	1079.81	597.96
32.132	0	0.73	0.02	0.09	89.88	0.02	49.01	93.91	45.65	0.07	0.00	99.97	-42.87	98.57	45.65	99.95	0.00	99.58	0.20	0.00	0.07	0.01	0.00	96.05	60.82	0.02	0.00	0.61	0.79	0.48	0.08	0.00	0.00	0.00	0.00	12.00	1.35	0.83	0.08	68.52	104.70	954.36	565.22	1102.13	722.32	975.13	600.95	1079.78	597.62
32.165	0	0.68	0.02	0.07	90.26	0.02	48.65	94.20	46.94	0.06	0.00	99.98	-42.01	98.68	46.94	99.97	0.00	99.53	0.20	0.00	0.06	0.01	0.00	96.74	54.85	0.01	0.00	0.53	0.83	0.48	0.10	0.00	0.00	0.00	0.00	12.00	1.22	0.43	-0.35	68.66	104.32	954.69	565.44	1102.03	722.31	975.09	601.00	1079.35	597.53
32.198	0	0.60	0.02	0.05	90.77	0.02	46.43	94.59	48.90	0.05	0.00	99.98	-40.16	98.67	48.90	99.97	0.00	99.39	0.19	0.00	0.05	0.01	0.00	96.93	44.65	0.01	0.00	0.42	0.80	0.43	0.10	0.00	0.00	0.00	0.00	12.00	1.15	0.45	-0.31	68.83	104.23	954.70	565.32	1101.81	721.97	975.06	600.70	1079.24	597.44
32.232	0	0.58	0.02	0.04	90.18	0.02	42.77	94.12	47.10	0.04	0.00	99.98	-38.57	98.64	47.10	99.98	0.00	99.17	0.13	0.00	0.04	0.01	0.00	98.03	37.82	0.01	0.00	0.37	0.73	0.31	0.11	0.00	0.00	0.00	0.00	12.00	2.36	0.58	-0.27	69.02	104.45	955.71	566.11	1101.98	722.00	975.57	601.47	1079.98	598.38
32.265	0	0.60	0.02	0.04	88.70	0.02	35.91	92.95	42.58	0.04	0.00	99.98	-36.48	98.44	42.58	99.98	0.00	99.07	0.08	0.00	0.04	0.01	0.00	98.14	32.90	0.00	0.00	0.46	0.65	0.27	0.11	0.00	0.00	0.00	0.00	12.00	3.84	1.27	-0.16	69.12	104.05	956.30	566.44	1102.52	722.23	976.46	602.63	1080.43	598.70
32.298	0	0.64	0.02	0.04	88.04	0.02	36.24	92.41	40.64	0.04	0.00	99.98	-37.22	98.40	40.64	99.97	0.00	99.13	0.05	0.00	0.04	0.00	0.00	98.65	36.97	0.00	0.00	0.72	0.53	0.23	0.11	0.00	0.00	0.00	0.00	12.00	3.30	1.41	-0.84	69.31	104.53	957.59	567.00	1103.23	722.26	976.66	603.06	1081.11	598.74
32.332	0	0.66	0.02	0.05	87.77	0.02	37.74	92.19	40.24	0.03	0.00	99.98	-38.23	98.35	40.24	99.96	0.00	98.88	0.03	0.00	0.03	0.00	0.00	98.75	41.17	0.00	0.00	1.13	0.48	0.17	0.11	0.00	0.00	0.00	0.00	12.00	1.73	1.56	-1.11	69.40	103.89	958.61	567.87	1103.06	721.53	977.21	603.27	1081.02	599.18
32.365	0	0.74	0.02	0.06	85.95	0.02	34.73	90.65	35.82	0.03	0.00	99.98	-38.24	98.14	35.82	99.95	0.00	98.56	0.04	0.00	0.03	0.00	0.00	98.64	45.21	0.00	0.00	1.77	0.52	0.18	0.11	0.00	0.00	0.00	0.00	12.00	2.46	2.17	-1.21	69.38	103.13	958.46	567.93	1101.88	720.61	976.87	603.29	1079.91	599.07
32.399	0	0.84	0.02	0.08	84.63	0.02	34.77	89.48	32.78	0.04	0.00	99.98	-39.57	98.10	32.78	99.95	0.00	98.51	0.07	0.00	0.04	0.00	0.00	98.63	52.81	0.00	0.00	3.07	0.43	0.14	0.13	0.00	0.00	0.00	0.00	12.00	1.36	2.27	-0.99	69.41	102.36	958.29	567.77	1101.53	720.23	977.18	602.88	1079.46	598.54
32.432	0	1.00	0.02	0.12	82.88	0.02	33.89	87.81	28.41	0.04	0.00	99.98	-40.70	97.88	28.41	99.94	0.00	98.88	0.08	0.00	0.04	0.01	0.00	98.47	61.87	0.00	0.00	3.57	0.54	0.17	0.14	0.00	0.00	0.00	0.00	12.00	2.12	2.83	-1.24	69.51	103.62	958.27	568.20	1101.26	719.97	976.19	603.23	1079.75	599.72
32.465	0	1.13	0.02	0.16	81.30	0.02	32.84	86.28	25.03	0.04	0.00	99.98	-41.43	98.01	25.03	99.93	0.00	98.98	0.12	0.00	0.04	0.01	0.00	98.33	67.95	0.00	0.00	4.33	0.63	0.19	0.15	0.00	0.00	0.00	0.00	12.00	1.97	2.52	-1.23	69.43	103.24	957.57	568.30	1100.46	720.03	975.63	603.30	1078.81	599.66
32.499	0	1.19	0.02	0.18	81.28	0.02	33.47	86.21	24.74	0.05	0.00	99.98	-42.20	97.75	24.74	99.92	0.00	99.13	0.12	0.00	0.05	0.01	0.00	97.80	71.73	0.00	0.00	4.95	0.78	0.21	0.16	0.00	0.00	0.00	0.00	12.00	2.23	3.15	-0.80	69.43	103.27	956.92	568.40	1099.76	720.41	975.29	603.21	1078.50	599.77
32.532	0	1.21	0.02	0.19	81.13	0.02	33.27	86.03	24.28	0.05	0.00	99.98	-42.16	97.87	24.28	99.92	0.00	99.21	0.14	0.00	0.05	0.01	0.00	97.44	73.43	0.00	0.00	4.12	0.88	0.22	0.18	0.00	0.00	0.00	0.00	12.00	2.67	2.86	-0.75	69.32	103.31	955.97	567.70	1099.55	720.49	974.75	603.27	1077.97	598.87
32.565	0	1.13	0.02	0.17	81.90	0.02	33.50	86.79	25.74	0.05	0.00	99.98	-41.53	98.23	25.74	99.94	0.00	99.27	0.17	0.00	0.05	0.01	0.00	97.31	70.78	0.00	0.00	2.83	0.85	0.23	0.19	0.00	0.00	0.00	0.00	12.00	2.20	1.93	-0.33	69.26	103.34	955.29	566.93	1099.44	720.27	974.65	602.23	1077.92	598.48
32.599	0	1.12	0.02	0.17	82.68	0.02	35.21	87.54	27.09	0.05	0.00	99.98	-41.94	98.21	27.09	99.95	0.00	99.48	0.23	0.00	0.05	0.02	0.00	97.16	72.01	0.00	0.00	2.37	0.82	0.27	0.21	0.00	0.00	0.00	0.00	12.00	3.56	1.97	-0.06	69.12	103.25	955.49	566.56	1099.95	720.50	975.24	601.92	1078.45	598.65
32.632	0	1.07	0.02	0.17	84.17	0.02	39.14	88.95	30.19	0.06	0.00	99.98	-42.86	98.22	30.19	99.96	0.00	99.60	0.32	0.00	0.06	0.02	0.00	97.17	73.54	0.00	0.00	1.95	0.83	0.30	0.22	0.00	0.00	0.00	0.00	12.00	3.28	1.95	-0.16	69.06	103.26	955.58	566.70	1099.85	720.43	975.17	601.95	1078.37	598.67
32.665	0	1.08	0.02	0.17	83.99	0.02	38.05	88.78	29.66	0.05	0.00	99.98	-42.52	98.20	29.66	99.96	0.00	99.69	0.30	0.00	0.05	0.03	0.00	96.93	73.02	0.00	0.00	1.82	0.83	0.33	0.24	0.00	0.00	0.00	0.00	12.00	2.70	1.99	-0.32	68.97	103.68	955.62	566.74	1099.80	720.16	974.82	602.12	1078.44	598.41
32.699	0	1.06	0.02	0.16	84.21	0.02	36.61	89.01	30.10	0.05	0.00	99.97	-41.95	98.24	30.10	99.96	0.00	99.71	0.26	0.00	0.05	0.03	0.00	96.31	70.40	0.00	0.00	2.35	0.89	0.42	0.27	0.00	0.00	0.00	0.00	12.00	2.78	1.88	-0.31	68.99	104.03	955.67	566.59	1099.91	720.05	974.73	602.04	1078.69	598.32
32.732	0	1.10	0.02	0.16	83.37	0.02	34.14	88.23	28.15	0.05	0.00	99.97	-41.49	98.28	28.15	99.96	0.00	99.79	0.23	0.00	0.05	0.03	0.00	96.05	70.10	0.00	0.00	2.93	0.89	0.44	0.29	0.00	0.00	0.00	0.00	12.00	2.96	1.77	-0.42	68.94	104.14	955.79	566.52	1099.90	719.76	974.65	602.21	1078.71	598.08
32.766	0	1.21	0.02	0.18	82.71	0.02	32.16	87.63	26.54	0.04	0.00	99.97	-41.83	98.32	26.54	99.96	0.00	99.84	0.21	0.00	0.04	0.03	0.00	94.92	72.45	0.00	0.00	5.34	1.13	0.65	0.39	0.00	0.00	0.00	0.00	12.00	3.37	1.65	-0.57	68.89	103.79	955.90	566.64	1099.81	719.86	974.71	602.32	1078.42	598.16
32.799	0	1.22	0.02	0.18	83.69	0.02	33.05	88.54	28.45	0.04	0.00	99.97	-42.56	98.22	28.45	99.97	0.00	99.89	0.21	0.00	0.04	0.02	0.00	93.70	73.54	0.00	0.00	7.38	1.31	0.75	0.52	0.00	0.00	0.00	0.00	12.00	4.05	1.95	0.11	68.79	103.50	955.35	566.14	1099.40	719.45	974.92	601.74	1078.36	598.22
32.832	0	1.27	0.02	0.18	83.83	0.02	33.30	88.65	28.74	0.05	0.00	99.97	-43.22	98.30	28.74	99.97	0.00	99.90	0.22	0.00	0.05	0.02	0.00	93.61	73.71	0.00	0.00	9.94	1.32	0.73	0.51	0.00	0.00	0.00	0.00	12.00	3.44	1.72	-0.79	68.88	103.92	955.87	566.26	1100.27	719.98	974.70	602.43	1078.51	597.60
32.866	0	1.31	0.02	0.18	82.83	0.02	29.57	87.73	26.58	0.05	0.00	99.97	-42.23	98.24	26.58	99.96	0.00	99.91	0.21	0.00	0.05	0.02	0.00	92.80	71.92	0.01	0.00	10.76	1.34	0.78	0.65	0.00	0.00	0.00	0.00	12.00	3.67	1.88	-0.65	68.82	103.84	955.74	566.22	1100.23	720.07	974.76	602.33	1078.51	597.73
32.899	0	1.31	0.02	0.18	82.10	0.02	27.67	87.02	25.10	0.05	0.00	99.97	-41.38	98.21	25.10	99.95	0.00	99.91	0.20	0.00	0.05	0.02	0.00	92.67	70.83	0.01	0.00	9.82	1.30	0.72	0.65	0.00	0.00	0.00	0.00	12.00	3.77	1.98	-0.54	68.78	104.35	955.72	566.12	1100.36	720.11	974.64	602.19	1078.90	597.82
32.932	0	1.23	0.02	0.17	82.42	0.02	28.27	87.32	25.83	0.06	0.00	99.97	-40.74	98.23	25.83	99.95	0.00	99.89	0.20	0.00	0.06	0.02	0.00	92.93	69.94	0.01	0.00	6.77	1.23	0.64	0.66	0.00	0.01	0.00	0.00	12.00	3.70	1.93	-0.39	68.82	104.56	955.46	565.79	1100.68	720.33	974.69	601.98	1079.16	597.66
32.966	0	1.22	0.02	0.17	82.01	0.02	27.89	86.95	25.14	0.06	0.00	99.97	-40.40	98.24	25.14	99.95	0.00	99.88	0.24	0.00	0.06	0.02	0.00	93.06	70.19	0.01	0.00	5.62	1.00	0.55	0.75	0.00	0.01	0.00	0.00	12.00	3.57	1.90	-0.32	68.76	103.32	955.73	565.65	1100.65	720.05	975.49	601.47	1078.73	597.51
32.999	0	1.19	0.02	0.16	82.41	0.02	28.53	87.32	25.99	0.06	0.00	99.97	-40.41	98.29	25.99	99.95	0.00	99.85	0.28	0.00	0.06	0.02	0.00	93.32	69.05	0.01	0.00	5.62	1.01	0.52	0.76	0.00	0.01	0.00	0.00	12.00	3.44	1.74	-0.41	68.74	103.11	955.86	565.69	1100.66	720.01	975.59	601.45	1078.62	597.46
33.032	0	1.14	0.02	0.15	83.29	0.02	30.12	88.15	27.89	0.07	0.00	99.97	-40.75	98.34	27.89	99.96	0.00	99.83	0.34	0.00	0.07	0.02	0.00	93.81	67.13	0.01	0.00	6.51	0.96	0.49	0.81	0.00	0.01	0.00	0.00	12.00	3.42	1.59	-0.38	68.79	103.82	955.72	565.51	1100.74	719.95	975.23	601.43	1078.97	597.34
33.066	0	1.16	0.02	0.14	82.64	0.02	28.05	87.53	26.58	0.05	0.00	99.97	-40.10	98.30	26.58	99.96	0.00	99.77	0.33	0.00	0.05	0.02	0.00	93.86	64.70	0.02	0.00	7.35	0.96	0.46	0.89	0.00	0.01	0.00	0.00	12.00	3.56	1.72	-0.20	68.76	103.70	955.54	565.26	1100.87	720.10	975.40	601.06	1079.03	597.34
33.099	0	1.14	0.02	0.13	82.91	0.02	28.20	87.78	27.18	0.04	0.00	99.97	-40.07	98.26	27.18	99.97	0.00	99.76	0.27	0.00	0.04	0.01	0.00	93.95	63.39	0.02	0.00	7.70	0.92	0.42	0.90	0.00	0.01	0.00	0.00	12.00	3.41	1.83	-0.22	68.80	103.68	955.45	565.22	1100.88	720.14	975.36	601.03	1078.97	597.27
33.133	0	1.14	0.02	0.12	82.89	0.02	26.82	87.74	27.18	0.03	0.00	99.97	-39.75	98.03	27.18	99.97	0.00	99.76	0.15	0.00	0.03	0.01	0.00	93.24	61.78	0.01	0.00	8.74	0.81	0.32	0.87	0.00	0.01	0.00	0.00	12.00	3.63	2.46	-0.65	68.86	104.22	956.03	565.44	1101.91	720.82	975.56	601.88	1079.68	597.21
33.166	0	1.26	0.02	0.13	82.78	0.02	28.07	87.65	27.03	0.03	0.00	99.97	-41.71	98.23	27.03	99.97	0.00	99.72	0.14	0.00	0.03	0.01	0.00	93.69	64.25	0.01	0.00	14.28	0.75	0.31	0.84	0.00	0.00	0.00	0.00	12.00	2.93	1.91	-1.34	68.91	103.39	957.40	566.04	1102.58	720.79	976.47	602.40	1079.72	597.07
33.199	0	1.35	0.02	0.14	83.39	0.02	29.57	88.24	28.42	0.04	0.00	99.97	-43.58	98.13	28.42	99.96	0.00	99.67	0.10	0.00	0.04	0.01	0.00	93.54	65.28	0.01	0.00	20.16	0.73	0.31	0.76	0.00	0.00	0.00	0.00	12.00	3.26	2.19	-1.24	69.05	104.61	958.36	566.61	1102.78	720.52	976.49	602.59	1081.00	597.87
33.233	0	1.45	0.02	0.13	83.76	0.02	30.02	88.58	29.32	0.03	0.00	99.97	-45.01	98.24	29.32	99.96	0.00	99.61	0.07	0.00	0.03	0.00	0.00	93.55	64.25	0.01	0.00	26.44	0.71	0.27	0.64	0.00	0.00	0.00	0.00	12.00	3.05	1.88	-1.77	69.06	103.47	958.53	566.52	1102.79	720.19	976.76	602.75	1080.09	597.42
33.266	0	1.48	0.02	0.12	83.81	0.02	29.05	88.64	29.56	0.03	0.00	99.97	-45.21	98.17	29.56	99.94	0.00	99.52	0.06	0.00	0.03	0.00	0.00	92.95	62.82	0.01	0.00	29.39	0.70	0.29	0.58	0.00	0.00	0.00	0.00	12.00	2.84	2.09	-1.84	69.12	103.18	958.48	566.63	1102.68	720.19	976.77	602.82	1079.82	597.45
33.299	0	1.40	0.02	0.13	82.50	0.02	26.52	87.44	26.97	0.03	0.00	99.97	-43.11	98.23	26.97	99.91	0.00	99.39	0.05	0.00	0.03	0.00	0.00	92.79	62.75	0.01	0.00	23.13	0.66	0.29	0.51	0.00	0.00	0.00	0.00	12.00	2.17	1.92	-2.02	69.20	102.95	958.23	566.63	1102.57	720.21	976.58	602.84	1079.37	597.29
33.333	0	1.38	0.02	0.13	81.73	0.02	24.73	86.71	25.65	0.03	0.00	99.96	-42.06	98.18	25.65	99.88	0.00	99.23	0.05	0.00	0.03	0.01	0.00	92.15	62.67	0.00	0.00	20.88	0.59	0.26	0.44	0.00	0.00	0.00	0.00	12.00	2.25	2.05	-2.00	69.27	103.23	958.13	566.67	1102.55	720.30	976.38	602.90	1079.46	597.40
33.366	0	1.39	0.02	0.13	80.76	0.02	22.28	85.79	23.93	0.03	0.00	99.96	-41.04	98.11	23.93	99.84	0.00	99.12	0.05	0.00	0.03	0.00	0.00	91.26	62.05	0.00	0.00	20.11	0.57	0.27	0.40	0.00	0.00	0.00	0.00	12.00	1.84	2.25	-2.07	69.38	103.57	958.11	566.73	1102.35	719.95	976.04	602.92	1079.47	597.39
33.400	0	1.37	0.02	0.13	80.79	0.02	21.88	85.86	24.21	0.03	0.00	99.96	-40.80	98.13	24.21	99.82	0.00	98.99	0.05	0.00	0.03	0.00	0.00	90.34	62.72	0.00	0.00	19.53	0.50	0.27	0.33	0.00	0.00	0.00	0.00	12.00	1.91	2.21	-2.02	69.47	103.12	958.16	567.03	1102.04	719.94	976.19	603.08	1079.16	597.63
33.433	0	1.43	0.02	0.13	79.81	0.02	18.86	84.90	22.23	0.02	0.00	99.95	-39.89	97.71	22.23	99.83	0.00	99.08	0.05	0.00	0.02	0.00	0.00	88.97	61.41	0.00	0.00	20.88	0.48	0.29	0.32	0.00	0.00	0.00	0.00	12.00	2.31	3.24	-1.47	69.62	104.43	958.23	567.46	1101.39	719.56	975.65	603.13	1079.97	598.38
33.466	0	1.50	0.02	0.15	77.05	0.02	15.53	82.07	17.12	0.02	0.00	99.95	-38.04	97.86	17.12	99.87	0.00	99.23	0.04	0.00	0.02	0.00	0.00	88.66	62.09	0.00	0.00	17.72	0.46	0.28	0.31	0.00	0.00	0.00	0.00	12.00	1.60	2.89	-2.01	69.65	103.55	958.80	568.14	1101.75	719.50	976.13	603.70	1079.59	599.19
33.500	0	1.55	0.02	0.17	76.27	0.02	14.23	81.25	15.58	0.02	0.00	99.95	-37.42	97.84	15.58	99.88	0.00	99.44	0.04	0.00	0.02	0.00	0.00	86.86	65.55	0.00	0.00	15.78	0.41	0.28	0.25	0.00	0.00	0.00	0.00	12.00	2.10	2.94	-1.66	69.69	103.93	957.89	567.79	1101.47	720.00	975.61	603.23	1079.47	599.34
33.533	0	1.57	0.02	0.20	76.08	0.02	14.74	81.05	15.14	0.03	0.00	99.94	-37.74	97.84	15.14	99.90	0.00	99.56	0.05	0.00	0.03	0.00	0.00	86.44	70.09	0.00	0.00	13.71	0.37	0.28	0.21	0.00	0.00	0.00	0.00	12.00	2.17	2.94	-1.45	69.59	103.67	957.37	567.64	1100.70	719.98	975.28	603.15	1078.85	598.67
33.566	0	1.55	0.02	0.21	76.78	0.02	16.40	81.78	16.22	0.03	0.00	99.95	-38.50	97.91	16.22	99.91	0.00	99.63	0.05	0.00	0.03	0.00	0.00	86.94	72.89	0.00	0.00	12.37	0.35	0.29	0.22	0.00	0.00	0.00	0.00	12.00	1.72	2.78	-1.64	69.58	103.43	957.26	567.72	1100.58	719.94	975.14	603.28	1078.46	598.55
33.600	0	1.67	0.02	0.24	76.50	0.02	16.02	81.50	15.61	0.04	0.00	99.94	-39.20	97.74	15.61	99.93	0.00	99.74	0.07	0.00	0.04	0.00	0.00	85.69	76.53	0.00	0.00	14.31	0.35	0.31	0.19	0.00	0.00	0.00	0.00	12.00	1.48	3.18	-1.80	69.61	104.18	957.84	568.01	1101.11	719.66	975.17	603.46	1079.27	599.29
33.633	0	1.76	0.02	0.28	75.23	0.02	15.40	80.15	13.45	0.04	0.00	99.94	-39.23	97.67	13.45	99.95	0.00	99.79	0.06	0.00	0.04	0.00	0.00	85.31	80.40	0.00	0.00	13.26	0.34	0.32	0.18	0.00	0.00	0.00	0.00	12.00	2.21	3.33	-1.88	69.56	103.61	957.48	568.59	1101.14	720.84	975.24	604.17	1078.77	600.13
33.666	0	1.83	0.02	0.31	74.36	0.02	15.02	79.23	12.05	0.03	0.00	99.94	-39.29	97.58	12.05	99.95	0.00	99.80	0.05	0.00	0.03	0.00	0.00	85.15	82.72	0.00	0.00	12.86	0.35	0.34	0.18	0.00	0.00	0.00	0.00	12.00	2.70	3.52	-1.92	69.47	104.42	957.41	568.44	1100.62	720.56	974.52	604.61	1078.79	599.10
33.700	0	1.81	0.02	0.32	73.89	0.02	13.15	78.73	11.34	0.02	0.00	99.93	-38.07	97.70	11.34	99.96	0.00	99.77	0.04	0.00	0.02	0.00	0.00	82.71	83.10	0.00	0.00	11.51	0.32	0.35	0.18	0.00	0.00	0.00	0.00	12.00	2.00	3.27	-2.19	69.48	103.76	957.84	568.99	1100.85	720.50	974.97	604.91	1078.61	599.82
33.733	0	1.76	0.02	0.32	74.09	0.02	13.06	78.97	11.70	0.02	0.00	99.93	-37.60	97.67	11.70	99.96	0.00	99.74	0.03	0.00	0.02	0.00	0.00	82.17	83.36	0.00	0.00	9.67	0.30	0.35	0.18	0.00	0.00	0.00	0.00	12.00	1.96	3.33	-2.29	69.37	103.62	957.84	569.23	1100.68	720.47	974.88	605.12	1078.38	600.07
33.767	0	1.71	0.02	0.31	73.85	0.02	13.02	78.72	11.43	0.02	0.00	99.92	-37.19	97.76	11.43	99.95	0.00	99.66	0.03	0.00	0.02	0.00	0.00	82.63	82.46	0.00	0.00	8.37	0.29	0.35	0.19	0.00	0.00	0.00	0.00	12.00	2.88	3.12	-1.82	69.35	103.46	956.87	568.92	1100.11	721.17	974.56	604.80	1077.90	599.89
33.800	0	1.75	0.02	0.33	73.03	0.02	13.01	77.83	10.22	0.02	0.00	99.93	-37.32	97.60	10.22	99.95	0.00	99.63	0.04	0.00	0.02	0.00	0.00	83.45	83.05	0.00	0.00	8.31	0.28	0.35	0.19	0.00	0.00	0.00	0.00	12.00	2.47	3.47	-1.92	69.36	103.71	956.72	569.01	1099.92	720.94	974.18	604.80	1077.78	600.10
33.833	0	1.83	0.02	0.35	72.07	0.02	13.61	76.80	8.85	0.02	0.00	99.94	-38.11	97.74	8.85	99.96	0.00	99.58	0.03	0.00	0.02	0.00	0.00	84.89	85.02	0.00	0.00	8.98	0.25	0.35	0.18	0.00	0.00	0.00	0.00	12.00	1.25	3.17	-1.84	69.33	102.71	956.58	569.81	1099.83	721.77	974.64	605.21	1077.26	600.68
33.867	0	2.01	0.02	0.39	71.49	0.02	16.21	76.19	8.11	0.02	0.00	99.95	-40.71	97.75	8.11	99.95	0.00	99.51	0.03	0.00	0.02	0.00	0.00	88.38	87.92	0.00	0.00	12.95	0.19	0.34	0.18	0.00	0.00	0.00	0.00	12.00	1.17	3.15	-1.91	69.34	102.87	956.43	569.88	1099.70	721.84	974.37	605.38	1077.13	600.65
33.900	0	2.13	0.02	0.41	71.50	0.02	17.16	76.24	8.31	0.02	0.00	99.95	-42.16	97.64	8.31	99.94	0.00	99.37	0.04	0.00	0.02	0.00	0.00	89.07	89.09	0.00	0.00	16.84	0.17	0.35	0.18	0.00	0.00	0.00	0.00	12.00	1.30	3.39	-2.06	69.34	102.75	956.50	570.01	1099.53	721.69	974.27	605.61	1076.90	600.66
33.933	0	2.62	0.02	0.45	71.30	0.02	19.57	76.08	8.23	0.02	0.00	99.96	-46.49	97.44	8.23	99.94	0.00	99.22	0.05	0.00	0.02	0.00	0.01	91.18	91.94	0.00	0.00	29.83	0.13	0.38	0.19	0.00	0.00	0.00	0.00	12.00	-0.25	3.81	-2.03	69.29	102.25	956.69	570.42	1099.65	721.94	974.73	605.74	1076.85	600.55
33.967	0	2.69	0.02	0.47	71.43	0.02	21.86	76.22	8.26	0.02	0.00	99.97	-47.72	97.86	8.26	99.93	0.00	99.38	0.05	0.00	0.02	0.00	0.01	93.30	93.28	0.00	0.00	30.63	0.11	0.40	0.19	0.00	0.00	0.00	0.00	12.00	1.35	2.88	-2.09	69.24	102.51	954.94	569.15	1099.38	722.57	973.52	605.04	1075.90	599.95
34.000	0	2.42	0.02	0.47	72.52	0.02	24.16	77.43	9.94	0.02	0.00	99.97	-47.17	98.07	9.94	99.91	0.00	99.35	0.05	0.00	0.02	0.00	0.00	93.97	94.29	0.00	0.00	24.53	0.10	0.39	0.19	0.00	0.00	0.00	0.00	12.00	1.04	2.36	-1.64	69.19	103.30	954.27	568.88	1099.11	722.95	972.99	604.71	1076.15	599.55
34.033	0	2.05	0.02	0.45	73.65	0.02	25.87	78.68	11.75	0.02	0.00	99.97	-45.58	97.77	11.75	99.91	0.00	99.27	0.05	0.00	0.02	0.00	0.00	94.24	94.04	0.00	0.00	15.66	0.09	0.41	0.20	0.00	0.00	0.00	0.00	12.00	2.02	3.11	-1.81	69.18	104.06	954.68	568.91	1099.02	722.48	972.63	605.15	1076.54	599.43
34.067	0	1.74	0.02	0.43	74.85	0.02	27.18	80.01	13.73	0.02	0.00	99.97	-43.86	97.05	13.73	99.90	0.00	99.20	0.05	0.00	0.02	0.00	0.00	94.13	93.15	0.00	0.00	7.23	0.10	0.47	0.20	0.00	0.00	0.00	0.00	12.00	2.37	4.54	-1.26	69.07	105.49	954.42	568.66	1098.54	721.86	971.97	604.62	1077.34	599.64
34.100	0	1.68	0.02	0.41	75.49	0.02	27.96	80.69	14.55	0.02	0.00	99.97	-43.66	96.87	14.55	99.91	0.00	99.35	0.06	0.00	0.02	0.00	0.00	94.34	92.67	0.00	0.00	5.71	0.12	0.51	0.21	0.00	0.00	0.00	0.00	12.00	2.51	4.84	-0.98	69.06	105.68	954.42	568.70	1098.46	721.82	972.04	604.39	1077.63	599.99
34.134	0	1.62	0.02	0.38	76.87	0.02	30.42	82.18	16.71	0.02	0.00	99.97	-44.27	96.66	16.71	99.92	0.00	99.45	0.09	0.00	0.02	0.01	0.00	95.21	91.35	0.00	0.00	6.28	0.13	0.61	0.21	0.00	0.00	0.00	0.00	12.00	2.75	5.17	-0.86	69.06	105.16	954.27	568.54	1098.60	721.99	972.42	604.41	1077.48	599.91
34.167	0	1.57	0.02	0.36	78.62	0.02	33.10	84.00	19.59	0.02	0.00	99.97	-45.05	96.89	19.59	99.92	0.00	99.56	0.09	0.00	0.02	0.01	0.00	95.37	90.53	0.00	0.00	7.36	0.16	0.72	0.22	0.00	0.00	0.00	0.00	12.00	2.80	4.81	-0.77	68.97	104.57	954.06	568.24	1098.79	722.15	972.79	604.24	1077.25	599.65
34.200	0	1.47	0.02	0.30	79.29	0.02	31.33	84.73	20.68	0.02	0.00	99.97	-43.75	97.18	20.68	99.93	0.00	99.62	0.07	0.00	0.02	0.01	0.00	94.67	85.51	0.00	0.00	6.66	0.22	0.89	0.20	0.00	0.00	0.00	0.00	12.00	2.82	4.29	-1.02	68.96	104.14	954.40	568.18	1099.59	722.83	973.36	604.23	1077.39	599.55
34.234	0	1.24	0.02	0.22	80.63	0.02	30.84	86.09	23.25	0.01	0.00	99.97	-41.61	97.82	23.25	99.93	0.00	99.45	0.05	0.00	0.01	0.01	0.00	94.66	77.98	0.00	0.00	2.26	0.46	1.11	0.17	0.00	0.00	0.00	0.00	12.00	1.59	2.98	-0.77	69.12	102.77	953.54	567.01	1100.56	723.67	974.30	602.97	1076.97	598.59
34.267	0	1.07	0.02	0.15	81.48	0.02	26.62	86.93	24.96	0.01	0.00	99.97	-38.50	98.30	24.96	99.92	0.00	99.17	0.04	0.00	0.01	0.00	0.00	93.20	66.73	0.00	0.00	0.43	0.94	1.42	0.17	0.00	0.00	0.00	0.00	12.00	2.26	1.71	-1.17	68.98	102.32	952.24	564.92	1102.98	725.90	974.79	602.37	1076.95	596.77
34.300	0	0.97	0.02	0.11	82.50	0.02	24.45	87.75	26.79	0.01	0.00	99.97	-36.55	98.69	26.79	99.92	0.00	98.90	0.03	0.00	0.01	0.00	0.00	92.71	57.47	0.00	0.00	0.09	1.90	1.65	0.15	0.00	0.00	0.00	0.00	12.00	2.77	0.39	-0.77	68.96	103.62	951.42	562.62	1103.62	724.69	974.35	601.33	1077.76	594.67
34.334	0	0.88	0.02	0.08	85.40	0.02	20.31	89.77	31.40	0.00	0.00	99.95	-33.43	98.54	31.40	99.95	0.00	98.35	0.03	0.00	0.00	0.00	0.00	88.33	45.89	0.00	0.00	0.03	6.04	2.43	0.16	0.00	0.00	0.00	0.00	12.00	2.53	-0.95	-0.63	68.91	104.23	953.05	562.35	1103.11	722.26	974.64	599.69	1078.74	594.54
34.367	0	0.79	0.02	0.07	89.67	0.02	23.47	92.80	40.99	0.00	0.00	99.94	-33.39	98.77	40.99	99.96	0.00	97.24	0.02	0.00	0.00	0.00	0.00	85.75	39.97	0.00	0.00	0.04	12.02	3.18	0.22	0.00	0.00	0.00	0.00	12.00	4.84	0.06	-0.80	68.75	103.27	954.58	562.41	1104.53	722.85	976.50	600.03	1079.64	594.94
34.401	0	1.11	0.02	0.17	94.32	0.02	35.64	94.91	51.62	0.00	0.00	99.93	-38.80	98.78	51.62	99.97	0.00	94.92	0.03	0.00	0.00	0.00	0.00	83.33	53.17	0.00	0.00	3.43	31.33	3.70	0.40	0.00	0.00	0.00	0.00	12.00	5.69	-0.02	0.81	68.47	103.71	955.66	562.04	1105.28	722.23	978.41	598.21	1082.11	596.22
34.434	0	1.48	0.02	0.28	96.45	0.02	42.49	95.83	61.44	0.01	0.00	99.90	-43.22	98.47	61.44	99.98	0.00	90.12	0.08	0.00	0.01	0.00	0.00	79.69	55.31	0.01	0.00	16.29	49.13	3.66	0.56	0.00	0.00	0.00	0.00	12.00	7.30	-1.18	2.92	68.18	104.08	955.68	562.15	1105.04	721.72	979.78	597.47	1083.86	598.22
34.467	0	2.16	0.02	0.27	96.99	0.02	42.32	96.30	68.54	0.01	0.00	99.86	-50.95	98.47	68.54	99.98	0.00	85.68	0.22	0.00	0.01	0.02	0.00	74.69	52.00	0.01	0.00	53.99	54.82	4.00	0.78	0.00	0.00	0.00	0.00	12.00	10.33	1.17	4.61	68.66	105.70	954.89	561.98	1105.71	722.78	980.36	597.85	1086.04	600.26
34.501	0	4.43	0.02	0.57	97.77	0.03	23.07	95.87	52.76	0.03	0.00	99.97	-53.78	98.38	74.34	99.98	0.00	76.00	0.94	0.00	0.03	0.08	0.00	52.76	52.40	0.01	0.00	94.43	79.74	5.12	1.17	0.00	0.00	0.00	0.00	12.00	9.04	1.47	6.34	68.94	102.49	954.58	562.39	1104.92	722.63	982.77	596.28	1085.11	601.74
34.534	0	3.90	0.02	0.59	98.22	0.03	12.56	96.32	34.31	0.02	0.00	99.96	-47.17	98.40	80.78	99.99	0.00	73.01	1.66	0.00	0.02	0.10	0.00	34.31	49.72	0.01	0.00	91.02	86.49	4.60	1.53	0.00	0.01	0.00	0.00	12.00	2.86	-1.42	4.90	68.23	103.55	955.07	562.93	1106.09	722.75	981.86	597.27	1085.38	599.69
34.567	0	2.49	0.02	0.55	97.48	0.03	8.75	94.67	25.93	0.03	0.00	99.94	-43.01	98.59	82.14	99.99	0.00	63.12	2.31	0.00	0.03	0.14	0.00	25.93	48.40	0.01	0.00	86.72	86.37	3.81	1.51	0.00	0.01	0.02	0.00	12.00	2.05	-0.76	4.37	67.70	102.36	957.29	563.34	1108.64	723.80	984.39	597.78	1086.73	599.48
34.601	0	2.14	0.02	0.60	97.42	0.03	5.21	93.78	12.81	0.04	0.00	99.97	-39.26	98.55	86.32	99.99	0.00	55.21	3.07	0.00	0.04	0.15	0.03	12.81	45.55	0.01	0.00	90.27	93.96	3.60	1.85	0.00	0.02	0.07	0.00	12.00	4.91	-0.92	5.46	68.53	104.41	956.10	560.96	1110.01	724.85	984.42	594.83	1088.72	599.77
34.634	0	1.01	0.02	0.40	96.35	0.03	4.15	91.08	10.43	0.03	0.00	99.97	-32.40	98.75	88.39	99.99	0.00	44.43	3.32	0.00	0.03	0.21	0.27	10.43	34.29	0.01	0.00	73.66	94.20	2.95	1.71	0.00	0.03	0.22	0.00	12.00	1.52	0.16	6.51	68.53	103.38	954.89	558.42	1111.29	724.38	985.83	591.60	1089.03	597.73
34.667	0	0.60	0.02	0.22	94.25	0.03	2.42	85.62	5.97	0.04	0.00	99.97	-27.23	98.64	88.87	99.99	0.00	31.32	4.61	0.00	0.04	0.27	0.92	5.97	15.00	0.01	0.00	79.30	95.82	2.62	1.89	0.00	0.05	0.35	0.00	12.00	1.50	0.59	5.69	67.45	102.78	955.30	556.52	1113.29	724.78	986.63	590.31	1089.29	595.38
34.701	0	0.41	0.02	0.19	91.34	0.03	1.63	77.42	6.04	0.04	0.00	99.98	-22.65	98.42	86.70	99.99	0.00	21.13	6.04	0.00	0.04	0.28	1.13	2.45	7.85	0.01	0.00	77.24	97.98	1.75	2.64	0.00	0.14	0.60	0.00	12.00	2.26	1.33	6.10	68.01	103.49	955.24	554.55	1114.51	723.95	987.23	589.06	1090.60	593.97
34.734	0	0.30	0.02	0.17	90.85	0.04	1.72	76.44	8.30	0.06	0.00	99.98	-19.42	98.57	89.38	99.99	0.00	17.44	8.30	0.01	0.06	0.47	1.17	1.82	5.18	0.01	0.00	68.86	97.98	1.44	2.39	0.00	0.20	0.83	0.00	12.00	6.37	0.82	5.30	69.47	103.56	957.57	554.19	1117.04	724.87	988.95	590.05	1092.44	593.78
34.768	0	0.22	0.02	0.16	91.90	0.05	1.79	78.99	11.79	0.11	0.00	99.98	-12.50	98.70	91.65	99.99	0.00	19.36	11.79	0.01	0.11	1.28	0.19	0.90	3.39	0.01	0.00	48.84	97.87	0.79	3.33	0.00	0.68	0.46	0.00	12.00	8.75	-0.35	5.46	69.74	101.92	958.21	554.32	1116.35	724.29	989.81	589.95	1091.64	594.22
34.801	0	0.24	0.01	0.15	90.43	0.05	1.71	76.00	9.86	0.10	0.00	99.98	-16.21	98.71	91.71	99.99	0.00	15.41	9.86	0.02	0.10	0.99	0.00	0.57	3.87	0.01	0.01	64.43	97.60	0.55	4.78	0.00	1.33	0.18	0.00	12.00	8.46	0.32	5.04	69.12	99.87	959.97	554.89	1116.26	723.51	991.29	589.42	1091.05	594.27
34.834	0	0.29	0.01	0.16	91.50	0.05	1.73	78.60	9.00	0.10	0.00	99.98	-18.15	98.59	92.14	99.99	0.00	18.59	9.00	0.03	0.10	1.38	0.00	0.58	4.45	0.01	0.01	71.47	97.49	0.50	5.02	0.00	1.59	0.38	0.00	12.00	12.43	0.75	5.44	69.12	104.78	961.41	555.94	1113.61	719.68	988.75	590.16	1093.34	596.44
34.868	0	0.35	0.01	0.14	90.72	0.06	1.37	79.20	7.95	0.14	0.00	99.97	-16.94	98.28	89.68	99.99	0.00	22.18	7.95	0.04	0.14	1.78	0.00	0.42	4.36	0.01	0.01	83.13	95.05	0.24	5.81	0.00	4.87	0.00	0.00	12.00	9.13	1.76	4.80	67.74	104.45	962.72	555.71	1113.17	716.37	988.79	590.41	1093.17	594.10
34.901	0	0.44	0.01	0.14	90.71	0.07	1.16	79.19	7.10	0.20	0.00	99.97	-17.40	98.20	86.89	99.99	0.00	24.97	7.10	0.08	0.20	2.00	0.00	0.39	3.65	0.01	0.01	89.60	95.06	0.23	5.95	0.00	5.41	0.00	0.00	12.00	6.03	2.01	4.71	66.85	104.26	964.71	557.62	1113.71	715.96	990.06	591.60	1094.27	595.00
34.934	0	0.88	0.01	0.14	94.06	0.09	0.90	86.92	8.21	0.20	0.00	99.97	-14.41	98.17	82.96	99.99	0.00	42.26	8.21	0.07	0.20	2.50	0.00	0.20	3.23	0.01	0.01	94.40	94.87	0.24	4.90	0.00	7.61	0.00	0.00	12.00	10.31	2.09	4.35	67.09	102.72	966.20	559.14	1110.46	713.49	989.64	592.29	1092.28	596.46
34.968	0	2.25	0.01	0.13	97.35	0.17	0.71	94.75	11.86	0.09	0.00	99.98	-8.38	98.40	80.18	100.00	0.00	69.07	11.16	0.07	0.24	3.23	0.00	0.09	3.58	0.00	0.01	97.78	94.95	0.20	4.71	0.00	11.86	0.00	0.00	12.00	7.08	1.41	3.50	66.70	102.76	968.11	560.41	1110.27	712.26	989.79	592.39	1092.47	596.36
35.001	0	3.56	0.01	0.15	97.54	0.23	0.50	95.15	14.17	0.08	0.00	99.98	-4.19	97.70	72.18	100.00	0.00	79.02	14.17	0.09	0.29	3.97	2.83	0.08	4.21	0.00	0.01	98.75	94.29	0.23	5.38	0.00	13.04	0.00	0.00	12.00	3.69	3.26	3.23	66.60	102.86	969.14	559.96	1112.18	712.23	991.02	591.79	1093.83	595.21
35.034	0	4.74	0.01	0.17	97.57	0.36	0.38	95.40	17.70	0.07	0.00	99.98	0.00	97.16	66.67	100.00	0.00	85.88	17.70	0.13	0.32	4.40	13.03	0.07	5.85	0.00	0.01	99.40	94.26	0.24	5.44	0.00	15.31	0.00	0.00	12.00	8.64	4.34	3.44	67.34	104.06	970.29	559.85	1112.18	711.14	991.20	592.76	1095.21	595.89
35.068	0	6.62	0.00	0.18	97.61	0.38	0.25	95.48	16.92	0.08	0.00	99.98	0.00	97.60	59.40	100.00	0.00	93.55	15.25	0.13	0.31	4.86	19.25	0.08	5.17	0.00	0.01	99.35	94.48	0.25	6.98	0.00	16.92	0.00	0.00	12.00	9.32	3.47	2.34	67.80	102.56	970.33	558.70	1112.81	711.39	991.35	592.39	1093.90	593.86
35.101	0	7.77	0.00	0.20	97.62	0.24	0.21	95.31	16.20	0.08	0.00	99.98	0.00	95.81	56.08	100.00	0.00	95.94	8.90	0.11	0.20	5.23	17.43	0.08	5.96	0.00	0.01	99.37	94.17	0.26	7.59	0.00	16.20	0.00	0.00	12.00	7.45	6.35	5.36	69.22	103.20	968.32	559.65	1109.88	709.72	991.11	591.37	1094.16	597.03
35.135	0	7.46	0.00	0.16	97.59	0.18	0.20	95.52	17.11	0.06	0.00	99.98	-2.34	97.61	55.77	100.00	0.01	97.43	2.12	0.06	0.04	1.13	15.44	0.07	8.33	0.00	0.01	99.72	92.52	0.26	11.07	0.00	17.11	0.00	0.00	12.00	6.91	3.45	5.94	70.88	99.90	967.82	559.08	1108.43	708.41	992.08	589.93	1091.78	596.23
35.168	0	7.31	0.01	0.17	98.22	0.14	0.30	96.69	15.17	0.05	0.00	99.98	-7.05	98.44	62.64	100.00	0.01	98.13	1.55	0.05	0.03	0.81	10.41	0.07	11.28	0.00	0.01	99.59	91.88	0.25	12.00	0.00	15.17	0.00	0.00	12.00	4.75	1.26	6.03	71.03	99.45	965.74	558.06	1107.20	708.02	990.66	588.68	1089.92	594.86
35.201	0	7.02	0.01	0.17	98.59	0.12	0.43	97.38	13.51	0.06	0.00	99.98	-11.08	98.20	68.55	100.00	0.01	97.98	1.08	0.06	0.02	0.63	6.80	0.08	13.69	0.01	0.01	99.60	91.27	0.26	12.33	0.00	13.51	0.00	0.00	12.00	3.74	2.00	5.69	70.97	97.72	965.32	558.07	1105.99	707.50	990.39	588.21	1087.93	594.19
35.235	0	7.32	0.01	0.20	98.89	0.07	0.69	97.84	9.10	0.02	0.00	99.98	-18.85	98.72	73.08	100.00	0.01	98.09	0.48	0.02	0.01	0.24	0.00	0.11	19.96	0.01	0.01	99.43	88.19	0.33	19.11	0.00	9.10	0.00	0.00	12.00	7.86	0.26	5.70	71.33	102.09	964.00	556.19	1108.07	709.24	988.70	588.57	1090.66	593.81
35.268	0	7.12	0.01	0.21	99.16	0.05	1.01	98.30	6.51	0.01	0.00	99.98	-23.18	98.09	78.96	100.00	0.01	98.02	0.27	0.01	0.01	0.27	0.00	0.14	22.06	0.01	0.00	96.89	88.41	0.41	21.91	0.00	6.51	0.00	0.00	12.00	13.21	-2.32	4.46	70.80	104.67	962.29	554.74	1110.65	714.17	986.87	589.23	1091.45	593.57
35.301	0	7.27	0.01	0.29	99.21	0.04	1.29	98.34	4.27	0.01	0.00	99.96	-26.27	97.63	78.88	100.00	0.00	98.48	0.19	0.00	0.00	0.34	0.00	0.28	31.28	0.01	0.00	89.64	86.71	0.65	28.59	0.00	4.27	0.00	0.00	12.00	11.48	-3.41	3.06	70.02	103.13	965.02	554.72	1111.39	712.08	988.18	589.33	1091.29	591.44
35.335	0	4.45	0.01	0.38	99.34	0.03	1.88	98.61	2.85	0.01	0.00	99.95	-21.88	98.43	82.90	100.00	0.00	98.47	0.10	0.00	0.00	0.23	0.00	0.36	39.32	0.01	0.00	51.06	87.23	0.99	33.08	0.00	2.85	0.00	0.00	12.00	13.82	-1.29	4.71	70.33	103.28	966.35	554.91	1111.76	710.74	990.32	589.36	1093.54	593.07
35.368	0	1.96	0.01	0.26	99.42	0.03	1.73	98.73	2.23	0.01	0.00	99.96	-9.16	98.23	86.02	100.00	0.00	97.06	0.09	0.00	0.00	0.11	0.00	0.44	25.84	0.01	0.00	2.74	90.51	1.39	31.12	0.00	2.23	0.00	0.00	12.00	16.54	-1.92	2.30	71.75	103.18	967.89	555.93	1112.89	713.23	989.77	590.75	1092.91	593.42
35.402	0	1.54	0.01	0.26	99.14	0.03	1.42	98.03	1.23	0.01	0.00	99.96	-7.99	98.10	82.01	100.00	0.00	89.28	0.10	0.00	0.00	0.07	0.00	0.62	22.16	0.01	0.00	0.05	91.04	2.54	29.89	11.08	1.23	0.00	0.00	12.00	14.15	-2.29	1.69	72.75	104.15	970.65	560.52	1112.57	713.36	990.00	594.72	1094.13	596.72
35.435	0	1.04	0.01	0.25	97.97	0.03	0.83	95.02	0.78	0.02	0.00	99.96	-4.75	98.75	72.27	100.00	0.00	74.80	0.14	0.00	0.00	0.06	0.00	0.78	15.37	0.02	0.00	0.03	91.66	3.72	24.96	1.15	0.77	0.00	0.00	12.00	14.61	0.17	2.61	72.66	101.75	970.75	560.71	1112.18	713.37	991.84	593.79	1093.51	597.77
35.468	0	0.40	0.02	0.22	93.72	0.03	0.65	84.59	0.87	0.04	0.00	99.97	-2.80	98.23	68.96	99.99	0.00	47.66	0.18	0.00	0.00	0.05	0.00	0.87	9.46	0.04	0.00	0.01	92.65	4.26	21.85	0.19	0.63	0.00	0.00	12.00	12.86	-1.92	2.02	71.65	102.03	971.39	560.79	1112.35	712.67	991.57	594.71	1093.59	596.05
35.502	0	0.13	0.02	0.21	79.43	0.03	0.55	57.10	1.62	0.08	0.00	99.96	-1.83	98.54	65.50	99.98	0.00	16.70	0.31	0.01	0.00	0.10	0.00	1.62	6.06	0.08	0.00	0.03	92.14	4.68	19.19	0.00	0.29	0.00	0.00	12.00	10.37	0.94	2.09	70.63	103.11	971.92	562.75	1112.97	714.22	991.73	595.76	1094.81	598.13
35.535	0	0.10	0.02	0.20	70.56	0.03	0.51	46.18	2.40	0.09	4.44	99.95	-1.41	98.52	62.77	99.96	0.00	8.54	0.45	0.02	0.00	0.04	0.00	2.40	5.47	0.09	0.00	0.15	89.06	5.05	18.29	0.00	0.19	0.00	0.00	12.00	6.65	1.02	2.46	69.71	104.40	971.84	562.89	1114.85	715.30	992.28	596.43	1096.66	597.77
35.568	0	0.08	0.02	0.17	57.80	0.03	0.37	33.89	3.05	0.07	17.20	99.92	0.00	98.70	55.58	99.88	0.00	3.72	0.52	0.05	0.00	0.03	0.00	3.05	3.61	0.07	0.00	0.56	82.82	4.79	18.11	0.00	0.17	0.00	0.00	12.00	5.81	0.36	2.31	69.16	103.61	972.31	562.48	1116.52	716.40	993.60	596.01	1097.20	597.28
35.602	0	0.08	0.02	0.16	47.33	0.03	0.31	26.66	6.53	0.09	27.67	99.89	0.00	98.46	47.56	99.67	0.00	2.16	0.61	0.07	0.01	0.02	0.00	6.53	3.04	0.09	0.00	1.81	78.47	6.33	15.45	0.00	0.09	0.00	0.00	12.00	6.94	-1.21	2.66	69.09	104.43	972.62	561.37	1118.38	717.09	994.55	595.23	1098.97	596.99
35.635	0	0.09	0.02	0.19	43.75	0.02	0.27	23.17	7.80	0.09	31.25	99.89	0.00	98.43	42.27	99.47	0.00	3.19	0.40	0.05	0.01	0.01	0.00	7.80	5.22	0.09	0.00	2.24	78.29	6.29	14.70	0.00	0.08	0.00	0.00	12.00	7.49	-1.31	2.92	69.58	102.90	971.79	559.75	1120.04	718.66	995.91	594.03	1098.79	595.96
35.668	0	0.10	0.02	0.18	52.67	0.02	0.38	33.55	10.40	0.12	22.33	99.89	-1.19	98.67	46.28	99.49	0.00	8.82	0.34	0.04	0.02	0.01	0.00	10.40	6.16	0.12	0.00	2.04	78.19	9.00	12.86	0.00	0.05	0.00	0.00	12.00	6.01	0.45	3.02	69.88	100.28	972.38	558.29	1121.78	718.19	998.45	593.16	1098.73	593.87
35.702	0	0.14	0.02	0.20	66.07	0.02	0.64	54.05	16.34	0.10	8.93	99.91	-4.31	98.16	50.44	99.48	0.00	18.04	0.17	0.03	0.01	0.01	0.00	16.34	7.50	0.10	0.00	0.76	80.75	15.94	11.54	0.00	0.02	0.00	0.00	12.00	7.90	-2.11	2.67	70.23	104.76	972.69	556.98	1124.55	719.79	997.50	592.70	1102.25	593.66
35.735	0	0.26	0.02	0.21	80.44	0.02	0.72	72.05	15.70	0.10	0.00	99.91	-5.16	98.42	52.64	99.63	0.00	34.51	0.10	0.02	0.01	0.00	0.00	15.70	10.28	0.10	0.00	0.32	81.27	15.95	10.66	0.00	0.02	0.00	0.00	12.00	10.09	-1.34	2.64	70.10	106.25	973.10	555.33	1125.98	719.44	997.68	591.99	1103.93	592.65
35.769	0	0.51	0.02	0.20	91.57	0.02	0.90	88.82	17.16	0.14	0.00	99.93	-6.23	98.34	56.70	99.76	0.00	54.25	0.05	0.01	0.00	0.01	0.00	17.16	8.84	0.14	0.00	0.04	83.39	19.05	6.57	0.00	0.01	0.00	0.00	12.00	10.22	-1.58	2.72	70.17	106.95	974.84	555.46	1127.65	719.51	999.11	591.87	1106.05	593.04
35.802	0	0.61	0.02	0.19	94.63	0.02	0.94	92.49	13.23	0.16	0.00	99.93	-6.13	98.72	62.41	99.85	0.00	61.06	0.04	0.01	0.00	0.01	0.00	13.23	8.55	0.16	0.00	0.04	84.23	16.95	5.01	0.00	0.01	0.00	0.00	12.00	11.14	-0.27	2.64	70.10	106.62	976.18	556.08	1128.89	720.17	1000.51	592.86	1107.12	593.65
35.835	0	0.51	0.02	0.16	95.93	0.02	1.42	94.22	13.65	0.16	0.00	99.94	-8.04	98.68	71.91	99.85	0.00	59.74	0.06	0.01	0.00	0.01	0.00	13.65	6.80	0.16	0.00	0.05	85.67	15.49	4.39	0.00	0.01	0.00	0.00	12.00	12.28	-0.43	1.57	70.16	105.34	979.48	559.11	1130.61	722.30	1002.77	595.86	1108.11	595.91
35.869	0	0.19	0.02	0.10	91.70	0.02	1.81	89.91	14.91	0.26	0.00	99.88	-9.07	98.66	76.81	99.78	0.00	41.11	0.10	0.01	0.00	0.01	0.00	14.91	4.56	0.26	0.00	0.05	76.95	14.79	3.19	34.57	0.01	0.00	0.00	12.00	12.02	0.52	1.15	71.36	106.38	981.94	563.71	1130.30	723.32	1003.00	600.54	1109.38	599.46
35.902	0	0.08	0.02	0.10	80.80	0.02	1.95	74.75	17.49	0.29	0.00	99.86	-9.48	98.68	75.63	99.49	0.00	18.75	0.18	0.03	0.00	0.02	0.00	17.49	3.75	0.29	0.00	0.10	75.83	12.17	2.97	97.64	0.01	0.00	0.00	12.00	12.35	0.42	2.37	71.36	104.48	982.76	565.07	1128.32	721.83	1004.36	599.75	1108.82	601.64
35.935	0	0.04	0.02	0.08	66.81	0.02	2.26	57.69	21.12	0.22	8.19	99.73	-10.36	98.31	74.62	98.81	0.00	5.59	0.28	0.03	0.01	0.08	0.00	21.12	3.32	0.22	0.00	0.14	68.09	8.42	2.69	95.38	0.01	0.00	0.00	12.00	10.85	-1.67	2.64	70.93	105.19	984.96	569.52	1128.01	723.10	1005.15	602.57	1110.29	606.03
35.969	0	0.03	0.02	0.06	56.31	0.02	3.70	49.15	30.88	0.17	18.69	99.28	-13.69	98.55	73.53	97.67	0.00	1.84	0.27	0.04	0.03	0.25	0.00	30.88	4.20	0.17	0.00	0.18	57.05	6.15	3.03	92.75	0.01	0.00	0.00	12.00	10.33	-0.92	2.26	70.27	105.53	985.34	570.28	1129.09	724.29	1005.40	604.46	1110.93	606.04
36.002	0	0.04	0.02	0.06	46.04	0.02	2.83	37.22	30.97	0.22	28.96	99.09	-12.07	98.70	65.95	94.13	0.00	0.53	0.18	0.05	0.03	0.27	0.00	30.97	4.23	0.22	0.00	0.30	57.57	6.85	3.05	62.43	0.01	0.00	0.00	12.00	9.70	-0.36	2.00	69.74	106.13	985.61	570.91	1129.53	724.89	1005.26	605.41	1111.38	606.31
36.035	0	0.05	0.02	0.08	34.84	0.02	2.26	23.51	32.89	0.28	40.16	98.83	-10.63	98.67	56.41	88.63	0.00	0.19	0.10	0.06	0.02	0.15	0.00	32.89	4.54	0.28	0.00	0.23	59.94	6.45	2.44	24.06	0.00	0.01	0.00	6.00	7.70	0.46	2.62	69.51	106.12	986.09	572.33	1129.90	725.62	1006.21	606.06	1112.32	607.90
36.069	0	0.11	0.03	0.18	18.78	0.02	1.15	7.24	33.42	0.51	62.43	99.07	-6.57	98.75	33.42	79.32	0.00	0.09	0.07	0.05	0.01	0.09	0.00	36.49	4.44	0.51	0.00	0.17	72.05	5.95	1.73	6.63	0.00	0.01	0.00	6.00	6.62	0.14	2.48	68.97	105.01	987.23	574.19	1130.53	726.63	1007.51	608.17	1112.52	608.98
36.102	0	0.11	0.03	0.16	10.48	0.02	0.83	3.90	20.84	0.45	79.04	97.62	-5.09	98.74	20.84	77.62	0.00	0.04	0.07	0.03	0.01	0.04	0.00	40.31	4.81	0.45	0.00	0.20	61.90	4.59	1.45	14.59	0.00	0.02	0.00	6.00	4.04	0.18	2.11	68.50	105.82	988.64	575.45	1132.85	728.51	1008.68	609.36	1114.50	609.71
36.136	0	0.10	0.03	0.15	7.82	0.02	0.52	3.10	13.46	0.62	84.35	96.45	-2.79	98.43	13.46	79.60	0.00	0.04	0.07	0.01	0.00	0.02	0.00	37.91	5.87	0.62	0.00	0.13	54.83	4.30	1.09	21.17	0.00	0.02	0.00	6.00	5.67	1.32	2.63	68.16	106.67	989.02	576.32	1133.14	728.94	1009.04	610.86	1115.71	611.08
36.169	0	0.08	0.02	0.10	6.15	0.02	0.44	2.91	9.85	0.51	87.70	92.87	-2.25	98.78	9.85	82.98	0.00	0.03	0.08	0.01	0.00	0.01	0.00	39.18	5.28	0.51	0.00	0.07	42.30	2.97	0.94	10.58	0.00	0.01	0.00	6.00	7.51	-0.03	1.87	67.71	105.79	990.60	577.92	1133.57	730.24	1009.84	612.31	1115.63	612.40
36.202	0	0.06	0.02	0.08	5.82	0.02	0.27	3.17	8.09	0.57	88.37	91.22	0.00	98.74	8.09	87.15	0.00	0.03	0.12	0.01	0.00	0.01	0.00	33.50	4.02	0.57	0.00	0.06	35.31	2.69	0.93	42.81	0.00	0.01	0.00	6.00	4.25	-0.18	1.14	67.27	108.41	991.26	581.60	1132.35	731.00	1007.65	614.68	1116.06	615.63
36.236	0	0.04	0.02	0.05	4.41	0.02	0.36	2.95	4.46	0.67	91.19	96.12	-1.84	98.08	4.46	90.31	0.00	0.04	0.11	0.00	0.01	0.01	0.00	42.95	3.30	0.67	0.00	0.03	21.47	1.33	0.83	98.91	0.00	0.01	0.00	6.00	5.20	2.34	1.37	66.54	104.99	991.23	586.69	1130.04	734.09	1008.42	618.96	1113.40	620.58
36.269	0	0.04	0.02	0.05	4.40	0.02	0.45	2.97	3.12	0.63	91.21	97.93	-3.44	96.63	3.12	92.27	0.00	0.05	0.16	0.00	0.03	0.03	0.00	49.06	2.54	0.63	0.00	0.03	20.31	0.87	0.73	99.97	0.00	0.01	0.00	6.00	-0.66	5.22	0.71	62.63	104.20	988.68	593.90	1125.45	738.22	1004.76	625.86	1108.96	625.04
36.302	0	0.04	0.02	0.04	4.01	0.02	0.83	2.95	2.26	0.64	91.98	99.29	-7.57	96.81	2.26	93.21	0.00	0.07	0.16	0.00	0.11	0.12	0.00	61.62	2.35	0.64	0.00	0.08	15.39	0.58	0.57	99.99	0.00	0.01	0.00	6.00	0.35	4.94	-0.52	59.25	102.18	983.71	599.13	1119.43	742.29	999.31	631.65	1101.47	629.78
36.336	0	0.03	0.02	0.03	3.26	0.02	2.04	2.85	2.38	0.51	93.47	99.80	-13.68	95.23	2.38	92.61	0.00	0.09	0.20	0.00	0.31	0.41	0.00	78.24	3.42	0.51	0.00	0.30	5.65	0.24	0.40	99.96	0.01	0.00	0.00	6.00	-6.35	7.03	-1.75	56.23	101.81	979.66	608.70	1114.90	749.95	994.30	641.12	1096.03	637.14
36.369	0	0.03	0.02	0.03	2.80	0.02	2.61	2.45	2.18	0.48	94.39	99.81	-15.12	88.68	2.18	89.09	0.00	0.14	0.20	0.00	0.48	0.19	0.00	82.16	3.21	0.39	0.00	0.75	4.05	0.16	0.36	99.96	0.01	0.00	0.00	6.00	-9.07	11.71	-0.81	53.17	99.69	972.55	617.26	1106.97	757.58	988.65	647.79	1088.32	645.92
36.403	0	0.03	0.02	0.03	2.39	0.02	2.75	2.13	2.20	0.51	94.50	99.75	-15.57	93.08	2.20	85.66	0.00	0.18	0.16	0.00	0.51	0.02	0.00	82.30	2.57	0.21	0.00	2.99	1.45	0.07	0.30	99.97	0.01	0.00	0.00	6.00	-9.78	9.00	-1.40	51.04	99.06	964.38	622.23	1099.81	763.35	980.82	653.10	1079.85	650.88
36.436	0	0.03	0.02	0.03	2.25	0.02	1.98	1.99	2.26	0.37	95.50	99.51	-12.95	85.86	2.26	83.93	0.00	0.20	0.12	0.00	0.37	0.01	0.00	75.44	2.24	0.18	0.01	2.31	1.02	0.04	0.29	99.91	0.01	0.00	0.00	6.00	-12.37	12.98	-0.73	48.57	101.96	959.12	628.70	1095.85	769.50	975.29	657.85	1077.22	660.29
36.469	0	0.04	0.03	0.03	1.88	0.02	1.37	1.59	1.95	0.31	96.24	98.54	-10.06	58.41	1.95	78.72	0.00	0.24	0.09	0.00	0.31	0.00	0.00	67.01	2.35	0.16	0.01	2.67	0.88	0.03	0.31	99.93	0.01	0.00	0.00	6.00	-14.54	20.30	-3.80	46.51	95.21	956.20	630.62	1092.47	770.00	973.27	660.52	1068.48	660.67
36.503	0	0.04	0.03	0.03	1.74	0.02	0.80	1.46	2.31	0.29	96.51	95.82	-5.95	81.52	2.31	76.36	0.01	0.22	0.06	0.00	0.29	0.00	0.00	55.97	1.63	0.10	0.01	1.66	0.44	0.01	0.23	99.95	0.01	0.00	0.00	6.00	-17.70	14.58	-3.82	45.94	97.99	952.52	634.70	1089.08	773.49	968.23	664.64	1066.22	664.15
36.536	0	0.04	0.03	0.03	1.53	0.02	0.63	1.24	3.22	0.46	96.95	90.15	-4.00	51.83	3.22	71.59	0.01	0.20	0.07	0.00	0.46	0.01	0.00	49.29	1.92	0.08	0.01	1.61	0.32	0.00	0.21	99.44	0.01	0.00	0.00	6.00	-16.57	21.63	-4.24	45.40	97.05	948.31	633.68	1088.71	776.62	966.10	664.07	1063.15	664.53
36.569	0	0.04	0.03	0.03	1.46	0.02	0.50	1.18	3.49	0.74	97.09	84.36	-2.86	61.80	3.49	70.07	0.01	0.14	0.10	0.00	0.74	0.01	0.00	44.24	2.40	0.09	0.02	2.99	0.34	0.00	0.25	99.57	0.01	0.00	0.00	6.00	-12.56	19.59	-5.39	45.43	98.16	946.33	635.00	1086.41	778.33	962.48	668.00	1060.57	664.26
36.603	0	0.04	0.04	0.03	1.36	0.02	0.31	1.09	4.17	1.01	97.28	66.02	0.00	64.13	4.17	67.45	0.03	0.13	0.14	0.00	1.01	0.02	0.00	34.15	1.80	0.10	0.03	2.33	0.29	0.00	0.27	99.84	0.02	0.01	0.00	6.00	-16.18	19.09	-3.43	45.46	98.75	943.33	635.77	1083.64	778.43	960.84	665.46	1059.55	668.11
36.636	0	0.04	0.03	0.03	1.47	0.02	0.27	1.20	4.75	1.08	97.06	64.23	0.00	61.50	4.75	69.37	0.03	0.09	0.28	0.00	1.08	0.03	0.00	31.25	2.12	0.12	0.04	5.07	0.30	0.00	0.30	99.67	0.03	0.02	0.00	6.00	-16.48	19.66	-3.74	45.53	98.77	941.07	634.99	1082.55	778.75	958.91	664.98	1057.65	667.42
36.669	0	0.04	0.03	0.03	1.57	0.02	0.20	1.30	4.07	0.79	96.85	60.12	0.00	73.37	4.07	71.95	0.05	0.07	0.28	0.00	0.79	0.03	0.00	26.49	2.82	0.14	0.05	6.56	0.33	0.00	0.36	99.87	0.04	0.03	0.00	6.00	-15.16	16.93	-3.87	45.45	95.92	939.45	635.86	1079.80	779.60	958.13	666.24	1054.05	666.81
36.703	0	0.04	0.03	0.03	1.54	0.02	0.19	1.25	4.25	0.57	96.93	54.94	0.00	68.13	4.25	70.89	0.11	0.06	0.25	0.00	0.57	0.04	0.00	24.91	3.73	0.13	0.06	6.11	0.35	0.00	0.33	99.74	0.05	0.05	0.00	6.00	-16.17	18.20	-2.31	45.62	98.30	937.94	634.33	1079.81	779.75	957.37	663.68	1055.63	666.48
36.736	0	0.04	0.03	0.03	1.78	0.02	0.14	1.50	4.39	0.25	96.44	53.75	0.00	65.18	4.39	75.12	0.11	0.06	0.15	0.00	0.25	0.02	0.00	20.08	3.91	0.12	0.08	6.43	0.32	0.00	0.31	99.84	0.05	0.05	0.00	6.00	-17.20	18.87	-2.93	45.40	95.24	937.67	634.78	1077.89	777.80	957.43	663.23	1052.58	667.43
36.770	0	0.04	0.03	0.03	1.87	0.02	0.09	1.59	4.71	0.20	96.25	38.62	0.00	70.31	4.71	76.27	0.20	0.06	0.14	0.00	0.15	0.02	0.00	11.29	6.27	0.12	0.13	5.45	0.25	0.00	0.35	99.82	0.07	0.08	0.00	6.00	-17.52	17.69	-2.16	45.99	100.18	937.21	633.78	1077.20	776.50	954.84	662.70	1054.98	665.61
36.803	0	0.04	0.03	0.03	2.00	0.02	0.07	1.73	3.80	0.24	96.00	38.89	0.00	70.48	3.80	79.19	0.24	0.05	0.18	0.00	0.23	0.02	0.00	7.35	8.52	0.14	0.23	6.09	0.21	0.00	0.53	99.85	0.09	0.12	0.00	6.00	-15.91	17.65	-3.41	46.13	99.79	936.33	633.30	1076.86	776.57	953.39	663.69	1053.18	664.63
36.836	0	0.04	0.03	0.03	1.84	0.02	0.07	1.56	4.05	0.23	96.31	32.13	0.00	64.18	4.05	76.41	0.23	0.05	0.20	0.00	0.20	0.02	0.00	6.56	7.62	0.16	0.23	4.30	0.23	0.00	0.55	99.95	0.09	0.11	0.00	6.00	-16.74	19.08	-3.68	45.87	103.07	935.68	632.96	1077.32	776.25	951.33	663.64	1054.39	665.21
36.870	0	0.04	0.03	0.03	1.76	0.02	0.05	1.48	1.63	0.36	96.47	28.47	0.00	63.79	3.38	75.75	0.24	0.04	0.28	0.00	0.33	0.03	0.00	1.63	6.12	0.36	0.21	3.37	0.38	0.00	0.79	99.90	0.13	0.08	0.00	6.00	-16.22	19.17	-4.47	45.38	98.53	934.37	633.72	1075.56	776.68	951.59	664.07	1050.10	666.37
36.903	0	0.04	0.03	0.03	1.40	0.02	0.05	1.10	1.38	0.39	97.21	17.03	0.00	50.89	2.31	69.66	0.27	0.04	0.23	0.00	0.28	0.04	0.00	1.38	3.97	0.39	0.19	1.83	0.40	0.00	0.72	99.89	0.12	0.06	0.00	6.00	-14.46	21.82	-4.28	45.21	99.41	934.94	634.42	1075.91	777.20	951.73	664.89	1051.09	667.87
36.936	0	0.05	0.05	0.03	0.86	0.02	0.06	0.59	0.94	0.51	98.29	5.57	0.00	55.91	1.90	55.15	0.26	0.03	0.19	0.00	0.19	0.03	0.00	0.94	2.95	0.51	0.20	1.21	0.54	0.00	0.74	99.86	0.14	0.05	0.00	6.00	-17.06	20.81	-4.84	44.44	98.06	934.70	636.22	1074.95	777.46	951.41	666.18	1049.42	669.22
36.970	0	0.06	0.06	0.03	0.65	0.02	0.07	0.42	1.36	0.75	98.69	2.88	0.00	49.99	1.36	47.47	0.24	0.03	0.17	0.00	0.18	0.03	0.00	0.77	2.09	0.75	0.20	0.92	0.68	0.00	0.77	99.90	0.14	0.05	0.00	6.00	-15.53	22.00	-4.23	44.49	98.32	935.08	637.37	1074.12	778.29	951.52	667.55	1049.82	669.29
37.003	0	0.07	0.07	0.03	0.51	0.02	0.07	0.31	1.15	0.74	98.98	1.58	0.00	51.75	1.15	40.03	0.25	0.02	0.17	0.00	0.14	0.02	0.00	0.71	1.91	0.74	0.20	0.68	0.74	0.00	0.72	99.88	0.15	0.06	0.00	6.00	-17.92	21.65	-4.20	43.95	95.92	934.80	638.53	1073.75	779.36	952.51	667.87	1048.41	669.89
37.036	0	0.08	0.09	0.03	0.39	0.02	0.08	0.22	0.93	0.71	99.23	0.86	0.00	52.96	0.93	31.97	0.26	0.02	0.18	0.00	0.13	0.02	0.00	0.72	1.49	0.71	0.19	0.74	0.75	0.00	0.73	99.88	0.15	0.06	0.00	6.00	-19.97	21.41	-4.51	43.80	97.93	932.88	637.98	1072.81	778.65	949.76	667.22	1047.65	669.98
37.070	0	0.08	0.09	0.03	0.35	0.02	0.09	0.19	0.79	0.76	99.30	0.68	0.00	48.27	0.79	29.23	0.28	0.02	0.18	0.00	0.18	0.02	0.00	0.65	1.02	0.76	0.15	0.50	0.74	0.00	0.70	99.87	0.16	0.05	0.00	6.00	-17.88	22.35	-4.39	43.82	98.47	931.76	637.29	1072.37	779.17	948.78	667.07	1047.21	669.70
37.103	0	0.08	0.10	0.03	0.33	0.02	0.09	0.18	0.60	0.60	99.34	0.60	0.00	58.54	0.60	27.56	0.30	0.01	0.28	0.00	0.17	0.03	0.00	0.65	0.90	0.74	0.18	0.52	0.79	0.00	0.75	99.63	0.16	0.05	0.00	6.00	-18.75	20.28	-3.70	43.79	97.71	930.88	639.02	1069.60	779.43	947.92	668.12	1045.61	670.32
37.137	0	0.09	0.10	0.03	0.31	0.02	0.09	0.16	0.51	0.51	99.38	0.53	0.00	58.85	0.51	25.50	0.34	0.01	0.38	0.00	0.23	0.08	0.00	0.49	1.12	0.63	0.29	0.74	0.91	0.00	0.74	99.10	0.15	0.08	0.00	6.00	-20.15	20.21	-3.87	43.42	93.46	929.93	639.74	1067.86	779.66	948.73	668.01	1042.16	670.32
37.170	0	0.08	0.10	0.03	0.34	0.02	0.09	0.18	0.48	0.48	99.31	0.66	0.00	65.49	0.48	28.47	0.39	0.01	0.38	0.00	0.20	0.06	0.00	0.42	1.28	0.57	0.46	0.76	1.04	0.00	0.65	99.22	0.15	0.12	0.00	6.00	-17.69	18.80	-2.36	43.64	93.42	929.59	640.42	1065.57	779.95	948.59	668.56	1041.99	670.00
37.203	0	0.07	0.08	0.03	0.43	0.03	0.08	0.24	0.46	0.46	99.14	1.06	0.00	62.49	0.46	35.15	0.39	0.01	0.42	0.00	0.13	0.05	0.00	0.41	1.32	0.55	0.52	0.71	1.08	0.00	0.65	99.30	0.15	0.14	0.00	6.00	-17.20	19.45	-1.92	43.58	91.52	929.43	640.66	1064.55	779.66	949.34	668.12	1040.83	670.55
37.237	0	0.07	0.08	0.03	0.48	0.03	0.07	0.27	0.43	0.43	99.04	1.32	0.00	55.19	0.43	38.09	0.45	0.01	0.41	0.00	0.13	0.04	0.00	0.35	1.48	0.71	0.75	0.59	1.47	0.01	0.85	99.19	0.15	0.20	0.00	6.00	-17.37	20.96	-3.36	43.59	91.39	929.32	640.72	1064.98	779.59	948.48	669.03	1039.85	670.47
37.270	0	0.07	0.08	0.03	0.48	0.02	0.07	0.28	0.40	0.40	99.03	1.35	0.00	44.58	0.40	38.40	0.45	0.01	0.29	0.00	0.10	0.03	0.00	0.34	1.44	0.63	0.71	0.36	1.54	0.01	0.78	98.98	0.14	0.19	0.00	6.00	-16.86	23.09	-3.24	43.84	92.24	927.24	638.43	1065.52	780.28	947.34	667.19	1039.56	668.71
37.303	0	0.08	0.08	0.03	0.41	0.02	0.08	0.23	0.33	0.33	99.17	0.98	0.00	44.85	0.33	33.72	0.49	0.01	0.28	0.00	0.13	0.04	0.00	0.34	1.62	0.55	1.01	0.24	1.51	0.01	0.67	98.74	0.13	0.15	0.00	6.00	-16.33	23.03	-2.74	44.29	90.09	927.84	639.32	1062.92	779.06	947.86	668.03	1037.94	666.93
37.337	0	0.09	0.11	0.03	0.31	0.02	0.09	0.16	0.38	0.28	99.39	0.52	0.00	26.91	0.28	24.51	0.50	0.01	0.38	0.00	0.26	0.06	0.00	0.31	1.97	0.43	1.53	0.34	1.49	0.01	0.51	98.63	0.13	0.13	0.00	6.00	-18.89	27.00	-3.07	45.16	88.60	926.44	636.06	1063.23	777.43	947.86	664.64	1036.43	662.48
37.370	0	0.09	0.11	0.03	0.28	0.02	0.10	0.14	0.41	0.37	99.45	0.43	0.00	45.57	0.23	21.62	0.43	0.01	0.41	0.00	0.39	0.06	0.00	0.37	2.28	0.29	1.63	0.49	1.36	0.01	0.61	82.63	0.13	0.11	0.00	6.00	-15.60	22.89	-4.34	47.17	88.49	925.18	628.41	1059.84	767.83	944.69	658.49	1033.09	654.36
37.404	0	0.08	0.09	0.03	0.35	0.03	0.09	0.19	0.86	0.60	99.30	0.73	0.00	27.53	0.24	28.96	0.33	0.01	0.86	0.01	0.66	0.07	0.00	0.60	2.34	0.18	1.57	1.24	1.24	0.02	0.75	10.65	0.14	0.05	1.00	12.00	-14.69	26.84	-2.35	46.90	82.25	921.66	625.34	1056.68	767.18	946.08	653.81	1028.29	651.34
37.437	0	0.08	0.09	0.03	0.38	0.03	0.09	0.21	1.23	0.85	99.23	0.99	0.00	34.62	0.36	31.52	0.33	0.01	1.23	0.01	0.85	0.09	0.00	0.85	3.99	0.12	2.36	3.02	1.09	0.02	1.00	0.02	0.17	0.08	0.00	12.00	-16.16	25.18	-4.01	48.45	86.20	918.15	621.04	1058.67	767.56	942.05	651.32	1028.16	647.63
37.470	0	0.09	0.08	0.03	0.42	0.03	0.09	0.24	1.97	0.96	99.15	1.58	0.00	26.28	0.64	34.22	0.37	0.02	1.97	0.02	1.12	0.15	0.00	0.96	6.45	0.10	2.99	7.68	1.06	0.02	1.18	0.00	0.19	0.15	0.00	12.00	-20.08	27.16	-1.93	49.75	87.33	916.90	617.57	1058.00	764.79	942.02	646.24	1029.30	643.11
37.504	0	0.10	0.07	0.04	0.53	0.03	0.10	0.31	3.07	1.67	98.95	7.82	0.00	25.44	1.28	39.99	0.42	0.06	3.07	0.03	1.67	0.24	0.00	2.01	11.86	0.06	3.98	22.64	0.81	0.03	1.59	0.00	0.20	0.18	0.00	12.00	-13.48	27.38	-2.77	50.03	84.79	915.04	612.48	1056.05	761.05	940.90	643.71	1025.49	637.80
37.537	0	0.12	0.05	0.06	0.82	0.03	0.10	0.55	4.41	3.12	98.36	65.00	-2.77	26.38	2.51	52.64	0.49	0.17	4.41	0.04	3.84	0.69	0.00	3.12	21.48	0.03	5.28	48.40	0.68	0.03	2.09	0.00	0.21	0.30	0.00	12.00	-13.18	27.13	-0.68	50.83	85.33	913.97	609.56	1055.19	758.55	941.12	639.73	1026.39	636.61
37.570	0	0.09	0.03	0.09	1.66	0.03	0.11	1.39	4.03	4.03	96.67	89.73	-7.22	31.77	5.59	71.52	0.51	0.58	3.79	0.05	5.40	0.74	0.00	4.03	31.65	0.02	4.99	48.78	0.56	0.02	2.15	0.00	0.22	0.57	0.00	12.00	-14.16	25.82	0.93	51.18	82.12	911.71	606.67	1054.60	757.41	942.43	636.43	1024.53	634.50
37.604	0	0.08	0.03	0.12	2.76	0.03	0.13	2.65	6.93	6.42	94.48	96.34	-12.03	31.12	8.60	83.05	0.56	1.85	3.48	0.04	6.42	0.70	0.00	6.93	40.48	0.01	5.05	50.97	0.43	0.02	2.57	0.00	0.25	0.86	0.00	12.00	-12.01	25.97	0.55	51.54	81.16	909.64	603.72	1054.66	757.01	941.67	635.10	1022.75	631.62
37.637	0	0.08	0.02	0.17	4.95	0.03	0.23	5.29	9.12	7.05	89.41	98.44	-17.65	32.49	15.10	89.66	0.56	6.01	3.20	0.03	7.05	0.75	0.00	9.12	55.26	0.01	6.21	49.13	0.40	0.02	2.71	0.00	0.26	1.45	0.00	12.00	-9.14	25.66	1.10	52.10	80.98	908.46	601.76	1054.58	756.49	941.52	634.40	1022.40	630.38
37.670	0	0.11	0.03	0.20	8.13	0.03	0.47	9.10	12.83	6.15	81.81	99.21	-22.73	24.34	21.92	88.94	0.59	13.87	2.70	0.02	6.15	0.43	0.11	12.83	64.54	0.01	6.09	50.43	0.32	0.02	2.91	0.00	0.28	2.92	0.00	12.00	-9.52	27.67	2.65	52.48	78.98	906.84	600.61	1053.38	755.78	942.17	632.50	1021.11	630.06
37.704	0	0.15	0.03	0.20	14.04	0.03	1.06	17.11	22.71	6.62	65.78	99.44	-28.77	25.50	27.89	90.51	0.73	23.71	2.79	0.01	6.62	0.61	0.03	22.71	67.38	0.00	4.23	52.23	0.25	0.01	3.82	0.00	0.33	3.14	0.00	12.00	-8.77	27.36	2.73	53.03	79.55	906.21	598.61	1053.34	753.85	941.64	631.90	1021.08	627.70
37.737	0	0.14	0.03	0.19	17.44	0.03	1.32	21.67	21.71	5.99	56.66	99.50	-29.00	27.06	33.39	90.61	0.85	25.15	2.07	0.01	5.99	0.45	0.12	21.71	68.54	0.00	4.20	47.70	0.26	0.02	4.21	0.00	0.34	3.49	0.00	12.00	-7.95	26.96	2.85	53.67	77.63	905.19	596.94	1052.27	752.39	941.59	630.46	1019.09	626.00
37.771	0	0.11	0.03	0.15	18.22	0.03	2.82	23.36	32.67	6.50	53.28	99.26	-31.99	13.96	38.59	89.23	1.03	23.65	1.58	0.00	6.50	0.35	0.00	32.67	65.14	0.00	3.76	40.41	0.18	0.02	5.89	0.00	0.42	4.39	0.00	12.00	-8.18	31.09	2.83	54.18	75.86	904.75	596.42	1050.44	750.20	941.44	629.64	1017.16	624.91
37.804	0	0.09	0.04	0.12	15.73	0.03	3.12	20.15	31.48	6.39	59.69	98.59	-32.42	14.65	42.65	85.31	1.03	18.98	1.40	0.00	6.39	0.26	0.00	31.48	60.89	0.00	4.09	44.34	0.20	0.02	7.18	0.00	0.46	5.90	0.00	12.00	-6.94	30.81	1.61	55.04	76.30	903.04	594.78	1048.67	748.51	938.72	629.14	1014.73	622.51
37.837	0	0.09	0.06	0.10	13.39	0.03	4.13	16.55	27.90	4.85	66.90	97.14	-34.33	19.76	50.00	77.15	1.15	14.01	1.32	0.00	4.85	0.19	0.00	27.90	60.07	0.00	4.70	54.11	0.21	0.02	7.28	0.00	0.46	7.11	0.00	12.00	-8.27	29.01	1.31	55.92	76.58	902.55	592.95	1047.55	746.42	937.48	626.03	1013.88	620.84
37.871	0	0.08	0.08	0.06	16.39	0.03	5.04	20.41	24.58	3.33	59.18	96.53	-34.50	14.44	59.77	75.40	1.39	12.15	1.36	0.00	3.33	0.11	0.00	24.58	53.68	0.00	5.77	59.32	0.24	0.02	9.23	0.00	0.53	9.91	0.00	12.00	-6.12	30.90	3.95	56.00	73.79	901.46	592.28	1045.26	744.02	938.94	625.88	1012.57	620.92
37.904	0	0.06	0.12	0.03	19.23	0.03	5.61	24.39	18.94	2.14	51.22	96.20	-32.89	8.14	71.39	70.99	1.35	10.44	1.22	0.00	2.14	0.07	0.00	18.94	42.73	0.00	5.88	62.17	0.31	0.03	9.60	0.00	0.51	11.98	0.00	12.00	-4.65	34.12	3.75	56.35	73.40	900.21	591.37	1043.40	742.72	937.57	625.05	1010.81	620.14
37.937	0	0.05	0.12	0.02	25.86	0.03	4.67	33.26	13.38	1.58	41.74	96.57	-28.94	5.90	78.09	74.41	1.58	10.76	1.18	0.00	1.22	0.06	0.00	13.38	33.67	0.00	6.50	56.77	0.37	0.03	10.08	0.00	0.49	13.10	0.00	12.00	-4.35	35.85	4.40	56.29	71.59	899.58	590.84	1042.73	741.90	938.31	624.83	1009.70	619.52
37.971	0	0.04	0.13	0.02	27.40	0.03	5.13	34.82	12.52	1.76	40.18	95.39	-26.42	4.13	82.87	72.71	1.76	9.34	1.23	0.00	1.06	0.04	0.00	12.52	27.50	0.00	8.15	48.17	0.45	0.03	9.70	0.00	0.43	13.44	0.00	12.00	-4.30	37.72	4.47	56.34	69.78	898.10	590.42	1041.65	741.56	938.06	625.10	1007.54	618.53
38.004	0	0.03	0.12	0.01	27.13	0.03	4.56	35.05	9.85	1.79	39.95	94.54	-23.69	5.19	85.08	71.24	1.79	8.84	1.20	0.00	1.01	0.05	0.00	9.85	21.70	0.00	6.35	43.73	0.63	0.04	9.54	0.00	0.42	12.30	0.00	12.00	-3.79	36.53	4.14	56.60	69.32	896.24	589.29	1040.88	742.60	936.63	623.43	1005.74	618.14
38.037	0	0.03	0.10	0.01	28.90	0.03	3.45	37.47	6.18	1.72	37.53	91.59	-20.00	9.39	85.01	72.57	1.72	10.09	1.23	0.00	0.71	0.06	0.00	6.18	17.67	0.00	5.29	38.04	0.97	0.05	9.44	0.00	0.41	11.07	0.00	12.00	-4.41	33.33	4.48	57.32	71.66	895.15	589.10	1039.63	741.99	934.42	623.05	1005.92	618.26
38.071	0	0.03	0.08	0.01	33.55	0.03	2.78	43.82	3.47	1.68	31.18	90.03	-17.72	7.71	86.21	76.47	1.68	11.27	1.09	0.00	0.56	0.07	0.00	3.47	14.08	0.01	3.83	34.52	1.79	0.08	9.22	0.01	0.38	9.36	0.00	12.00	-2.13	34.41	4.98	57.38	70.51	894.78	588.50	1039.25	741.73	934.96	622.99	1005.31	618.17
38.104	0	0.02	0.06	0.01	37.12	0.03	2.25	48.97	2.92	1.43	26.03	86.73	-15.55	10.02	86.04	82.12	1.43	10.76	0.78	0.00	0.33	0.06	0.00	2.92	9.89	0.01	2.88	30.66	2.23	0.08	9.32	0.01	0.36	8.76	0.00	12.00	-6.75	32.98	5.23	57.38	70.81	894.25	588.36	1038.46	740.87	934.20	620.91	1004.95	617.75
38.138	0	0.02	0.04	0.01	40.35	0.03	1.95	52.56	1.26	1.27	22.44	78.90	-13.05	8.96	86.84	85.61	1.27	9.88	0.56	0.00	0.20	0.06	0.00	1.26	8.42	0.01	1.84	22.91	4.40	0.13	10.04	0.00	0.33	6.28	0.00	12.00	-3.93	33.59	5.07	57.55	70.13	893.91	588.46	1037.52	740.55	933.83	622.13	1003.83	617.75
38.171	0	0.02	0.04	0.01	41.60	0.03	1.68	52.95	0.75	1.04	22.05	86.53	-13.51	7.94	85.63	88.10	1.04	8.95	0.54	0.00	0.20	0.05	0.00	0.75	7.37	0.02	1.28	28.38	7.36	0.16	10.64	0.00	0.30	6.42	0.00	12.00	-7.13	34.25	5.23	57.50	70.17	892.13	588.17	1036.49	740.57	932.53	620.94	1002.61	617.22
38.204	0	0.02	0.04	0.01	41.41	0.03	1.69	52.28	0.74	0.91	22.72	92.68	-15.36	9.04	85.93	88.19	0.91	7.92	0.62	0.00	0.18	0.05	0.00	0.74	7.30	0.02	1.00	36.73	8.72	0.16	10.55	0.00	0.30	5.83	0.00	12.00	-4.34	33.54	5.15	57.76	69.71	892.77	588.20	1036.24	740.09	932.86	621.71	1002.44	617.39
38.238	0	0.02	0.04	0.01	44.98	0.03	1.42	52.70	0.72	0.63	22.30	93.89	-14.32	10.74	84.09	90.72	0.63	7.59	0.72	0.00	0.19	0.08	0.00	0.42	5.87	0.02	0.50	36.62	16.13	0.20	9.50	0.01	0.26	5.89	0.00	12.00	-5.53	32.59	5.47	57.91	70.35	892.50	588.12	1035.25	739.19	932.07	620.69	1002.35	617.53
38.271	0	0.03	0.04	0.01	46.82	0.03	1.24	53.57	0.82	0.57	21.43	97.40	-15.72	8.66	82.03	93.10	0.57	8.10	0.82	0.00	0.20	0.08	0.00	0.39	5.72	0.02	0.46	45.31	18.40	0.20	9.11	0.01	0.25	6.25	0.00	12.00	-5.33	33.78	5.71	57.91	70.33	891.66	587.87	1034.82	738.95	931.69	621.12	1001.91	617.12
38.304	0	0.04	0.04	0.02	50.25	0.03	1.13	51.99	1.20	0.55	23.01	97.02	-14.53	8.50	80.35	93.09	0.55	8.24	1.20	0.00	0.22	0.12	0.00	0.28	4.77	0.03	0.32	43.58	27.92	0.23	7.92	0.01	0.24	6.33	0.00	12.00	-6.10	33.88	5.63	58.11	70.66	892.29	588.25	1033.88	737.44	931.33	620.90	1001.90	617.17
38.338	0	0.05	0.04	0.03	55.82	0.03	1.03	50.85	1.56	0.48	19.18	96.97	-13.86	9.81	78.33	92.88	0.48	9.36	1.56	0.00	0.30	0.12	0.00	0.22	4.57	0.04	0.29	43.58	40.75	0.25	6.66	0.00	0.22	6.14	0.00	12.00	-1.70	33.09	5.82	58.39	67.69	892.02	589.18	1031.53	736.58	931.50	623.33	998.95	617.65
38.371	0	0.08	0.04	0.04	59.46	0.03	0.92	51.54	2.07	0.53	15.54	97.41	-13.79	11.08	75.41	92.45	0.53	13.36	2.07	0.00	0.47	0.15	0.00	0.22	5.32	0.05	0.26	46.02	45.86	0.26	6.50	0.01	0.21	5.77	0.00	12.00	-5.21	32.41	6.56	58.49	70.67	891.21	586.73	1032.95	735.90	930.84	619.84	1001.41	616.10
38.405	0	0.11	0.04	0.06	65.59	0.03	0.73	52.49	2.36	0.50	9.41	98.68	-9.38	15.66	69.97	91.46	0.50	20.69	2.36	0.01	1.01	0.20	0.00	0.22	5.13	0.05	0.19	31.91	55.53	0.27	5.31	0.00	0.20	5.50	0.00	12.00	-0.02	30.42	5.44	59.56	69.00	891.04	586.54	1031.76	734.86	930.26	622.63	998.79	614.61
38.438	0	0.19	0.03	0.08	73.55	0.03	0.74	58.02	2.41	0.52	1.45	99.24	-11.20	5.54	69.87	90.65	0.52	26.96	2.41	0.01	1.04	0.26	0.00	0.22	5.72	0.06	0.20	39.28	63.35	0.28	5.25	0.00	0.18	5.16	0.00	12.00	-2.37	36.18	6.09	58.93	71.34	890.21	585.62	1032.47	735.33	929.78	620.17	1000.93	615.08
38.471	0	0.22	0.03	0.09	78.13	0.03	0.71	62.70	2.32	0.53	0.00	99.41	-8.34	6.67	69.22	90.57	0.53	32.36	2.32	0.01	1.21	0.58	0.00	0.22	4.91	0.06	0.15	27.73	66.50	0.32	4.64	0.00	0.19	4.87	0.00	12.00	-0.45	35.20	5.11	59.37	71.41	890.65	586.11	1031.95	735.23	929.01	621.31	1000.15	615.07
38.505	0	0.40	0.03	0.12	82.65	0.03	0.55	65.55	1.88	0.39	0.00	99.61	-6.95	8.47	63.22	89.61	0.39	42.31	1.88	0.01	1.16	0.44	0.00	0.21	5.13	0.06	0.14	26.94	72.68	0.31	3.66	0.00	0.17	4.24	0.00	12.00	-1.51	33.90	5.11	59.53	71.03	890.36	585.26	1031.36	733.54	928.72	620.73	999.38	613.48
38.538	0	0.63	0.03	0.14	86.24	0.03	0.51	69.69	1.53	0.37	0.00	99.73	-8.60	7.83	61.63	90.04	0.37	48.03	1.53	0.02	0.96	0.50	0.00	0.25	4.91	0.07	0.09	35.57	76.77	0.28	3.12	0.00	0.15	3.45	0.00	12.00	-1.47	34.33	6.00	59.58	70.63	889.86	584.39	1031.05	733.14	929.04	619.14	999.45	613.53
38.571	0	0.79	0.03	0.15	88.45	0.03	0.43	73.29	1.21	0.37	0.00	99.79	-7.95	10.74	58.40	92.29	0.37	53.26	1.21	0.01	0.73	0.33	0.00	0.28	5.74	0.07	0.09	34.86	77.76	0.28	3.09	0.00	0.14	3.17	0.00	12.00	-5.24	32.59	6.64	59.60	70.97	888.79	583.52	1030.57	731.96	928.41	617.69	999.18	612.23
38.605	0	1.29	0.03	0.20	88.53	0.03	0.32	70.96	0.94	0.35	0.00	99.87	-10.44	13.51	52.03	93.95	0.35	55.16	0.94	0.01	0.47	0.13	0.00	0.34	6.68	0.08	0.07	51.06	82.00	0.29	2.83	0.00	0.14	2.95	0.00	12.00	-4.14	31.29	5.67	60.21	71.70	887.77	583.89	1028.02	731.81	925.56	616.96	997.15	612.96
38.638	0	1.43	0.02	0.20	88.06	0.03	0.25	69.79	0.76	0.34	0.00	99.88	-9.41	11.75	47.60	95.31	0.34	56.88	0.76	0.01	0.34	0.10	0.00	0.35	4.90	0.08	0.06	52.69	81.34	0.30	2.74	0.00	0.14	2.93	0.00	12.00	-3.08	32.08	7.33	60.11	69.71	885.94	582.25	1029.00	731.77	927.26	618.30	996.57	610.89
38.671	0	1.22	0.02	0.20	86.18	0.03	0.24	65.61	0.88	0.34	0.00	99.89	-9.20	26.02	47.23	95.99	0.34	51.94	0.88	0.01	0.27	0.09	0.00	0.36	4.25	0.08	0.07	53.18	82.22	0.35	2.31	0.00	0.14	3.19	0.00	12.00	-3.98	27.22	6.80	60.64	71.49	886.01	582.68	1028.90	732.53	925.78	617.83	997.01	611.60
38.705	0	1.24	0.02	0.22	82.66	0.03	0.20	57.90	0.88	0.39	0.00	99.91	-9.94	20.67	43.35	96.68	0.39	47.18	0.88	0.01	0.24	0.09	0.00	0.44	4.26	0.09	0.06	60.11	83.55	0.43	1.87	0.01	0.14	3.01	0.00	12.00	-5.43	28.73	7.93	60.33	69.31	885.96	581.96	1027.74	730.81	926.85	615.42	996.05	611.36
38.738	0	1.11	0.02	0.24	76.21	0.03	0.17	47.15	0.93	0.37	0.00	99.90	-9.90	12.67	39.16	96.52	0.37	41.21	0.93	0.01	0.28	0.10	0.00	0.54	5.85	0.10	0.07	62.42	82.91	0.38	1.93	0.01	0.14	3.09	0.00	12.00	-4.64	31.65	6.02	60.82	70.89	885.20	582.13	1025.34	730.16	923.52	614.51	994.35	611.51
38.772	0	1.04	0.02	0.23	74.66	0.03	0.18	45.59	0.81	0.39	0.34	99.90	-11.63	14.83	40.21	97.08	0.39	38.05	0.81	0.01	0.24	0.10	0.00	0.69	5.31	0.10	0.08	69.01	82.31	0.42	1.82	0.00	0.14	3.36	0.00	12.00	-6.22	30.74	7.92	60.68	71.45	883.61	580.97	1027.14	730.49	924.63	615.80	995.84	610.05
38.805	0	0.83	0.02	0.24	65.46	0.03	0.16	34.47	0.97	0.36	9.54	99.89	-10.82	17.88	36.57	96.88	0.36	30.77	0.86	0.01	0.29	0.12	0.00	0.97	5.63	0.09	0.10	68.48	81.27	0.36	2.00	0.00	0.14	3.46	0.00	12.00	-1.54	29.62	7.60	61.41	72.02	883.15	580.53	1025.70	729.34	923.22	617.12	994.85	609.63
38.838	0	0.65	0.02	0.22	63.66	0.03	0.16	33.63	0.97	0.34	11.34	99.88	-9.00	11.88	37.17	97.16	0.34	29.03	0.85	0.01	0.34	0.11	0.00	0.97	4.80	0.08	0.12	60.69	79.43	0.33	2.13	0.00	0.14	3.50	0.00	12.00	-4.50	32.02	7.96	60.99	71.19	882.75	579.15	1027.00	729.61	924.37	614.71	995.29	608.52
38.872	0	0.51	0.03	0.20	60.89	0.03	0.16	32.24	1.38	0.37	14.11	99.84	-7.22	14.18	37.31	97.05	0.26	27.51	0.95	0.01	0.37	0.16	0.00	1.38	4.53	0.06	0.15	52.74	76.61	0.30	2.39	0.00	0.14	3.83	0.00	12.00	-3.50	31.00	8.36	60.90	69.88	882.54	580.10	1025.28	729.40	924.13	615.17	993.79	609.66
38.905	0	0.45	0.02	0.19	58.31	0.03	0.16	30.98	1.44	0.48	16.69	99.81	-7.20	16.74	37.55	96.93	0.26	26.03	1.18	0.02	0.48	0.19	0.00	1.44	5.19	0.06	0.20	52.00	74.09	0.27	2.59	0.00	0.15	3.43	0.00	12.00	-4.48	30.02	8.31	61.04	71.01	881.15	579.59	1024.82	729.38	922.65	615.12	993.38	608.92
38.938	0	0.40	0.03	0.18	56.87	0.03	0.18	30.19	1.77	0.44	18.13	99.79	-7.86	12.74	38.97	96.80	0.26	23.90	1.43	0.02	0.44	0.16	0.00	1.77	6.80	0.06	0.24	51.93	73.20	0.22	2.87	0.00	0.15	3.69	0.00	12.00	-4.52	31.62	8.51	60.90	70.42	881.09	579.83	1023.59	728.11	922.49	615.21	992.63	608.92
38.972	0	0.34	0.03	0.15	54.86	0.03	0.21	30.97	2.51	0.48	20.14	99.66	-8.05	8.71	40.62	96.30	0.23	23.68	1.90	0.02	0.48	0.29	0.00	2.51	6.59	0.05	0.24	51.18	67.71	0.16	3.16	0.00	0.16	3.58	0.00	12.00	-6.39	33.75	8.93	60.50	70.08	880.70	578.99	1024.26	728.58	923.15	613.05	993.10	608.84
39.005	0	0.30	0.02	0.13	53.33	0.03	0.18	30.76	2.55	0.53	21.67	99.59	-5.53	12.23	38.32	97.13	0.23	24.93	1.86	0.02	0.53	0.27	0.00	2.55	4.48	0.04	0.21	44.36	64.65	0.15	3.30	0.00	0.17	3.37	0.00	12.00	-3.09	31.85	8.94	60.92	71.18	878.97	579.02	1023.86	729.86	921.55	615.44	992.43	608.91
39.038	0	0.25	0.02	0.12	44.76	0.03	0.15	24.62	3.07	0.63	30.24	99.46	-4.13	21.29	34.37	97.21	0.22	21.44	1.87	0.02	0.63	0.30	0.00	3.07	4.22	0.04	0.22	41.65	61.03	0.13	3.68	0.00	0.18	3.02	0.00	12.00	-0.80	28.54	8.87	61.49	72.80	878.35	579.45	1023.02	730.16	919.88	616.86	992.31	609.55
39.072	0	0.19	0.02	0.09	37.08	0.03	0.13	22.38	3.48	0.71	37.92	98.74	-1.57	23.69	30.23	97.59	0.19	22.23	1.59	0.02	0.71	0.30	0.00	3.48	3.57	0.03	0.19	34.22	49.97	0.11	4.23	0.00	0.22	2.71	0.00	12.00	0.29	27.85	9.00	61.48	72.36	878.38	579.26	1023.32	730.50	920.27	617.01	992.25	609.53
39.105	0	0.14	0.02	0.09	22.63	0.03	0.09	12.36	3.72	0.65	54.74	98.26	0.00	31.24	22.83	96.96	0.20	13.09	1.28	0.02	0.65	0.13	0.00	3.72	3.77	0.03	0.18	32.11	46.57	0.10	4.23	0.11	0.23	2.43	0.00	12.00	1.83	25.95	10.35	62.02	71.36	878.36	579.49	1022.73	730.78	921.04	616.34	992.20	611.08
39.139	0	0.12	0.02	0.07	16.58	0.03	0.10	10.23	4.86	0.46	66.84	98.48	-3.79	52.16	22.85	96.94	0.21	7.99	1.15	0.02	0.46	0.07	0.00	4.86	4.15	0.03	0.16	48.30	37.31	0.09	4.41	0.57	0.24	2.77	0.00	12.00	2.93	21.57	10.10	63.17	76.86	878.45	580.10	1022.56	730.41	918.27	617.56	994.94	612.28
39.172	0	0.10	0.02	0.05	10.62	0.03	0.10	7.27	6.02	0.50	78.77	99.21	-5.53	35.05	19.68	95.95	0.20	3.20	1.83	0.03	0.50	0.06	0.00	6.02	5.40	0.03	0.14	57.47	28.18	0.07	5.71	3.77	0.26	3.39	0.00	12.00	-0.83	25.08	10.37	61.57	77.34	879.33	581.63	1024.67	733.02	919.91	617.43	997.19	614.45
39.205	0	0.10	0.03	0.05	8.90	0.03	0.09	6.00	6.46	0.37	82.20	99.46	-5.75	46.64	17.38	95.43	0.18	1.09	2.64	0.03	0.37	0.09	0.00	6.46	4.85	0.05	0.09	62.72	27.33	0.08	5.52	8.86	0.29	3.77	0.00	12.00	-1.57	22.67	10.76	61.48	77.53	881.10	579.62	1027.43	733.51	922.17	612.93	999.69	614.16
39.239	0	0.08	0.02	0.05	7.92	0.03	0.08	5.76	6.67	0.34	84.16	99.30	-3.96	47.85	15.94	96.33	0.15	0.56	3.27	0.03	0.34	0.20	0.00	6.67	3.95	0.07	0.06	58.62	23.06	0.08	5.70	3.57	0.35	3.47	0.00	12.00	-1.65	22.43	10.23	61.81	84.02	884.43	579.56	1031.35	733.44	922.73	612.64	1006.70	615.37
39.272	0	0.07	0.02	0.04	7.13	0.03	0.09	5.29	8.10	0.32	85.75	97.69	-0.63	59.89	14.79	95.63	0.12	0.27	4.01	0.03	0.32	0.34	0.00	8.10	4.32	0.06	0.06	44.29	21.02	0.08	4.98	33.11	0.34	3.37	0.00	12.00	-2.49	19.99	10.70	61.97	84.60	887.92	580.68	1034.23	733.71	925.86	613.01	1010.38	616.77
39.305	0	0.04	0.02	0.04	7.63	0.03	0.11	6.40	8.52	0.20	84.75	89.09	0.00	63.66	19.53	95.79	0.10	0.20	2.63	0.03	0.20	0.44	0.00	8.52	4.52	0.06	0.06	23.68	16.60	0.09	5.16	10.07	0.35	3.09	0.00	12.00	-0.57	19.20	11.36	62.95	87.76	892.39	579.85	1040.37	734.82	930.35	611.86	1017.89	618.16
39.339	0	0.03	0.03	0.03	7.83	0.03	0.16	7.41	12.24	0.15	84.34	82.24	0.00	66.64	23.71	95.47	0.07	0.12	2.33	0.04	0.15	0.46	0.00	12.24	4.87	0.05	0.07	16.94	11.86	0.09	4.57	84.82	0.41	3.62	0.00	12.00	-3.92	18.54	11.43	62.54	89.29	897.31	580.92	1045.14	734.61	934.57	612.51	1023.64	618.79
39.372	0	0.02	0.02	0.02	10.12	0.03	0.21	10.10	12.44	0.06	79.76	77.96	0.00	79.34	30.69	96.61	0.06	0.13	1.93	0.03	0.06	0.22	0.00	12.44	3.03	0.04	0.05	9.21	12.34	0.10	3.26	67.59	0.42	2.75	0.00	12.00	0.26	15.27	10.77	63.91	93.15	902.99	581.26	1051.32	735.45	938.18	614.63	1031.19	619.64
39.406	0	0.02	0.02	0.02	9.16	0.03	0.20	9.51	14.27	0.04	80.98	80.92	0.00	81.96	28.56	97.04	0.04	0.19	1.41	0.02	0.02	0.09	0.00	14.27	1.79	0.03	0.04	6.96	9.53	0.15	2.39	8.27	0.41	1.59	0.00	12.00	-0.98	14.43	10.25	63.42	96.99	905.95	581.23	1055.00	735.62	939.43	614.50	1036.27	619.93
39.439	0	0.02	0.02	0.02	11.10	0.03	0.28	12.68	16.20	0.03	74.64	84.77	0.00	86.69	34.51	98.50	0.03	0.52	0.75	0.01	0.01	0.05	0.00	16.20	1.05	0.03	0.04	6.21	7.19	0.17	1.83	0.98	0.38	0.90	0.00	12.00	-3.59	12.63	12.86	63.36	97.35	909.11	579.37	1059.82	734.13	945.36	611.13	1042.27	620.47
39.472	0	0.02	0.02	0.02	12.02	0.03	0.34	14.45	18.15	0.02	71.10	87.24	-1.90	87.10	36.91	99.10	0.02	1.16	0.31	0.00	0.01	0.01	0.00	18.15	1.06	0.02	0.04	9.10	5.25	0.16	1.51	0.54	0.30	0.49	0.00	12.00	1.64	12.45	11.40	64.90	101.14	917.69	581.83	1067.50	737.72	950.86	612.60	1051.30	624.50
39.506	0	0.02	0.02	0.01	12.40	0.02	0.48	15.73	23.49	0.01	68.54	91.40	-6.07	93.49	38.24	99.25	0.01	2.06	0.14	0.00	0.01	0.00	0.00	23.49	0.98	0.01	0.05	17.49	2.66	0.16	0.97	0.17	0.25	0.31	0.00	12.00	-4.54	8.68	12.04	63.64	102.86	918.74	579.45	1072.19	737.42	953.35	610.21	1055.56	621.81
39.539	0	0.02	0.02	0.01	15.66	0.02	0.68	20.93	24.34	0.01	58.13	96.71	-12.23	94.50	45.10	99.43	0.01	3.40	0.11	0.00	0.00	0.00	0.00	24.34	1.09	0.01	0.05	35.96	1.80	0.17	0.79	0.09	0.23	0.28	0.00	12.00	-2.99	7.78	12.64	64.32	102.29	924.68	580.16	1075.95	736.07	959.00	609.67	1060.37	623.37
39.572	0	0.04	0.02	0.01	13.26	0.02	0.50	17.33	23.50	0.01	65.34	99.74	-17.98	97.07	38.98	99.43	0.01	3.92	0.09	0.00	0.00	0.00	0.00	23.50	1.29	0.01	0.05	67.90	1.14	0.17	0.62	0.06	0.18	0.30	0.00	12.00	-2.57	4.49	12.53	64.81	106.18	926.65	579.88	1079.07	736.63	959.82	609.09	1064.91	624.25
39.606	0	0.05	0.02	0.01	13.87	0.02	0.52	18.10	25.76	0.00	63.79	99.88	-20.67	95.28	37.22	99.54	0.00	6.85	0.07	0.00	0.00	0.00	0.00	25.76	1.35	0.00	0.05	77.66	0.55	0.17	0.38	0.03	0.12	0.23	0.00	12.00	-0.34	6.97	12.02	64.94	104.73	930.74	579.10	1084.43	739.17	964.83	608.12	1068.38	623.81
39.639	0	0.07	0.02	0.01	13.44	0.02	0.43	17.27	24.40	0.00	65.46	99.95	-22.47	96.83	34.21	99.40	0.00	8.63	0.07	0.00	0.00	0.00	0.07	24.40	2.67	0.00	0.09	89.11	0.32	0.16	0.36	0.04	0.09	0.29	0.00	12.00	1.04	4.91	11.93	65.50	106.66	934.34	579.28	1086.99	737.70	966.95	608.67	1072.47	624.23
39.672	0	0.08	0.02	0.02	15.35	0.02	0.56	20.29	24.06	0.00	59.42	99.97	-25.73	96.70	39.10	99.40	0.00	8.49	0.06	0.00	0.00	0.00	0.32	24.06	5.58	0.00	0.15	95.92	0.16	0.17	0.29	0.02	0.07	0.35	0.00	12.00	2.81	5.11	11.38	65.60	107.00	938.55	578.65	1091.87	738.66	970.88	608.43	1076.78	623.69
39.706	0	0.08	0.02	0.02	14.75	0.02	0.61	19.46	23.62	0.00	61.08	99.98	-27.31	97.35	39.11	98.92	0.00	7.70	0.07	0.00	0.00	0.00	0.81	23.62	10.99	0.00	0.24	97.87	0.06	0.18	0.17	0.00	0.04	0.42	0.00	12.00	0.26	3.99	12.93	65.48	107.66	939.38	578.16	1093.49	737.76	973.30	606.47	1079.40	624.75
39.739	0	0.09	0.02	0.02	15.73	0.02	0.81	20.86	24.23	0.00	58.27	99.98	-29.79	97.41	41.73	97.92	0.00	8.19	0.12	0.00	0.00	0.00	1.42	24.23	17.27	0.00	0.47	98.94	0.03	0.17	0.18	0.01	0.03	0.62	0.00	12.00	4.85	3.86	11.81	66.02	108.22	944.27	578.94	1098.07	740.04	976.81	607.77	1083.55	625.66
39.773	0	0.09	0.02	0.03	14.14	0.02	1.01	18.60	21.15	0.00	62.79	99.97	-32.05	97.35	44.27	94.49	0.00	5.67	0.20	0.00	0.00	0.00	2.50	21.15	28.98	0.00	0.82	99.25	0.01	0.15	0.13	0.01	0.02	0.84	0.00	12.00	2.40	3.98	13.21	65.87	107.10	945.48	578.35	1099.97	738.77	980.08	607.07	1085.58	625.50
39.806	0	0.11	0.03	0.05	8.18	0.02	1.09	9.68	20.73	0.00	80.63	99.93	-32.78	97.88	38.79	84.16	0.00	3.32	0.23	0.00	0.00	0.00	1.85	20.73	38.71	0.00	1.37	98.81	0.00	0.14	0.12	0.03	0.01	0.76	0.00	12.00	4.61	2.85	12.42	66.23	106.39	949.14	579.08	1103.27	740.47	983.11	607.90	1087.99	625.77
39.839	0	0.14	0.04	0.05	5.10	0.02	1.70	5.39	18.11	0.00	89.22	99.63	-33.63	98.22	43.12	65.83	0.00	2.16	0.28	0.00	0.00	0.00	1.90	18.11	43.62	0.00	1.87	97.30	0.00	0.14	0.12	0.03	0.01	0.69	0.00	12.00	4.03	1.94	13.17	66.64	108.40	951.13	579.73	1104.73	739.37	984.75	607.85	1091.34	627.56
39.873	0	0.20	0.07	0.06	2.09	0.02	1.93	1.75	40.55	0.00	95.82	96.38	-31.42	98.47	40.55	41.49	0.00	1.14	0.28	0.00	0.00	0.00	1.50	13.51	48.08	0.00	3.03	92.69	0.00	0.11	0.12	0.03	0.00	0.60	0.00	12.00	6.33	1.16	13.09	66.66	105.34	956.15	579.68	1108.55	739.24	990.30	607.93	1093.92	626.89
39.906	0	0.22	0.11	0.06	1.30	0.02	2.39	0.95	42.17	0.00	95.21	93.19	-28.94	98.37	42.17	25.41	0.00	0.87	0.29	0.00	0.00	0.00	1.19	11.32	47.91	0.00	3.59	83.73	0.00	0.10	0.13	0.01	0.00	0.51	0.00	12.00	3.90	1.49	14.19	66.77	105.87	959.03	580.09	1110.68	737.81	993.73	606.59	1097.34	628.37
39.939	0	0.25	0.14	0.05	0.73	0.02	1.76	0.46	36.21	0.01	96.48	83.55	-23.73	98.48	36.21	13.78	0.00	0.76	0.30	0.00	0.01	0.00	0.97	9.38	40.47	0.00	4.78	77.34	0.00	0.08	0.14	0.11	0.00	0.47	0.00	12.00	3.56	1.15	14.90	66.94	105.10	962.53	581.27	1112.66	737.09	997.51	606.61	1099.96	630.04
39.973	0	0.24	0.16	0.04	0.63	0.02	1.29	0.38	33.48	0.01	97.42	78.65	-19.86	98.56	35.36	10.24	0.00	0.53	0.31	0.00	0.01	0.00	0.68	5.45	33.48	0.00	5.15	74.20	0.00	0.08	0.15	0.02	0.00	0.45	0.00	12.00	1.89	0.88	15.72	66.67	102.49	963.78	581.95	1113.50	737.67	1000.40	605.87	1099.84	630.70
40.006	0	0.29	0.16	0.04	0.43	0.02	0.72	0.23	25.28	0.01	98.57	68.88	-16.31	98.68	25.43	8.38	0.00	0.47	0.38	0.00	0.01	0.00	0.59	4.91	25.28	0.00	6.55	77.79	0.00	0.08	0.16	0.15	0.00	0.33	0.00	12.00	5.52	-0.42	15.44	67.15	105.69	968.41	583.43	1115.90	736.74	1002.61	606.63	1104.79	633.65
40.039	0	0.30	0.16	0.03	0.33	0.02	0.39	0.16	16.41	0.02	99.22	43.95	-11.34	98.19	16.41	8.88	0.00	0.56	0.38	0.00	0.02	0.00	0.51	3.43	18.73	0.00	6.14	73.90	0.00	0.08	0.19	0.09	0.00	0.28	0.00	12.00	2.59	-2.04	15.92	66.85	103.55	970.75	584.39	1116.15	735.08	1005.20	606.03	1104.98	633.71
40.073	0	0.27	0.15	0.03	0.30	0.02	0.24	0.15	10.79	0.03	99.40	24.76	-6.78	98.68	10.79	11.78	0.00	0.73	0.40	0.00	0.03	0.01	0.74	2.28	12.41	0.00	6.36	67.72	0.00	0.07	0.24	0.19	0.00	0.29	0.00	12.00	1.27	-0.44	15.57	66.58	101.00	974.29	585.58	1118.36	735.42	1008.68	607.14	1106.21	633.39
40.106	0	0.29	0.15	0.03	0.25	0.02	0.19	0.12	5.99	0.03	99.42	22.08	-4.79	97.96	5.99	11.02	0.00	0.84	0.44	0.00	0.03	0.02	0.74	2.00	10.09	0.00	6.71	66.62	0.00	0.07	0.24	0.82	0.00	0.31	0.00	12.00	3.50	-2.65	16.32	67.17	104.09	975.33	585.53	1119.45	734.36	1009.38	606.73	1109.40	635.53
40.140	0	0.34	0.15	0.03	0.23	0.02	0.17	0.11	3.88	0.03	99.32	33.90	-5.95	97.53	3.88	10.97	0.00	0.98	0.34	0.00	0.03	0.02	1.10	1.57	10.31	0.00	6.01	74.05	0.00	0.08	0.28	1.14	0.00	0.36	0.00	12.00	5.15	-3.61	16.58	67.06	102.99	976.12	585.90	1119.36	734.05	1010.39	607.06	1109.24	635.97
40.173	0	0.35	0.15	0.03	0.22	0.02	0.15	0.10	1.70	0.03	99.30	35.98	-5.61	98.22	1.70	12.06	0.00	0.97	0.27	0.00	0.03	0.04	1.06	1.38	11.09	0.00	5.00	74.11	0.00	0.07	0.29	2.57	0.00	0.43	0.00	12.00	4.35	-1.95	15.20	66.85	105.50	977.68	586.36	1121.58	735.23	1009.96	608.47	1111.90	635.67
40.206	0	0.35	0.15	0.03	0.22	0.02	0.14	0.10	1.15	0.03	99.30	39.72	-5.72	98.25	1.15	12.76	0.00	0.88	0.18	0.00	0.03	0.07	0.92	1.36	10.67	0.00	3.70	75.38	0.00	0.07	0.29	1.22	0.00	0.47	0.00	12.00	4.90	-1.85	15.82	66.70	104.57	979.02	587.41	1122.36	735.73	1012.03	608.98	1112.70	637.25
40.240	0	0.28	0.15	0.03	0.20	0.02	0.13	0.09	0.53	0.02	99.44	13.16	-1.11	98.14	0.53	10.96	0.00	0.64	0.09	0.00	0.02	0.05	0.74	0.91	8.21	0.00	2.64	58.89	0.00	0.06	0.25	1.78	0.00	0.39	0.00	12.00	3.95	-2.18	16.19	66.01	104.80	980.41	587.75	1124.89	737.54	1014.39	608.31	1114.80	638.31
40.273	0	0.20	0.16	0.03	0.18	0.02	0.13	0.09	0.33	0.02	99.61	1.95	0.00	98.05	0.33	9.67	0.00	0.43	0.08	0.00	0.02	0.07	0.38	1.01	7.82	0.00	1.39	34.90	0.00	0.05	0.24	1.35	0.00	0.34	0.00	12.00	2.91	-2.41	16.04	65.43	104.22	982.28	588.18	1126.54	737.45	1016.12	609.13	1116.27	637.95
40.306	0	0.15	0.15	0.03	0.19	0.02	0.13	0.09	0.22	0.02	99.63	0.56	0.00	97.99	0.22	10.42	0.00	0.28	0.08	0.00	0.02	0.05	0.28	1.00	7.77	0.00	1.04	17.15	0.00	0.05	0.25	1.93	0.00	0.28	0.00	12.00	0.57	-2.57	15.58	64.82	106.20	983.71	589.08	1128.96	738.95	1016.89	609.73	1119.05	638.74
40.340	0	0.13	0.15	0.03	0.18	0.02	0.14	0.09	0.17	0.05	99.64	0.33	0.00	97.13	0.17	10.08	0.00	0.19	0.09	0.01	0.05	0.06	0.12	1.06	9.01	0.00	0.59	7.77	0.00	0.04	0.20	4.26	0.00	0.19	0.00	12.00	1.36	-4.40	16.15	64.50	103.65	984.73	590.14	1130.07	740.80	1019.48	610.36	1118.89	639.69
40.373	0	0.12	0.14	0.03	0.20	0.02	0.13	0.10	0.14	0.17	99.60	0.41	0.00	95.09	0.14	13.59	0.00	0.12	0.13	0.01	0.17	0.08	0.06	1.28	9.40	0.00	0.29	4.13	0.00	0.04	0.16	7.99	0.00	0.11	0.00	12.00	4.18	-7.18	15.68	64.62	100.59	985.59	591.20	1130.97	743.09	1021.13	611.78	1117.58	640.36
40.407	0	0.11	0.14	0.03	0.20	0.02	0.13	0.10	0.13	1.29	99.61	0.36	0.00	94.79	0.13	13.44	0.00	0.06	0.11	0.01	1.29	0.07	0.01	1.60	7.66	0.00	0.10	0.25	0.00	0.04	0.10	4.98	0.00	0.04	0.00	12.00	4.31	-7.49	15.02	64.32	100.93	986.89	591.38	1133.22	744.31	1022.22	612.32	1119.11	640.61
40.440	0	0.10	0.14	0.03	0.19	0.02	0.12	0.10	0.16	2.30	99.61	0.34	0.00	94.84	0.16	13.95	0.00	0.03	0.16	0.03	2.80	0.13	0.00	2.30	6.61	0.00	0.04	0.12	0.00	0.03	0.07	5.15	0.00	0.02	0.00	12.00	4.01	-7.45	14.00	64.13	101.17	988.43	591.36	1134.88	744.85	1022.68	613.10	1120.37	639.38
40.473	0	0.09	0.14	0.05	0.17	0.02	0.12	0.10	0.21	2.84	99.66	0.33	0.00	92.94	0.16	13.00	0.00	0.02	0.21	0.07	9.08	0.25	0.00	2.84	6.04	0.00	0.02	0.02	0.00	0.02	0.05	5.20	0.00	0.01	0.00	12.00	5.54	-9.11	13.93	64.14	101.44	989.02	591.26	1136.29	745.91	1023.51	613.45	1121.54	639.53
40.507	0	0.08	0.14	0.08	0.15	0.02	0.11	0.10	0.24	4.63	99.71	0.46	0.00	93.10	0.19	13.41	0.00	0.01	0.24	0.19	18.54	0.43	0.00	4.63	6.09	0.00	0.01	0.01	0.00	0.02	0.02	10.56	0.00	0.00	0.00	12.00	5.06	-8.99	13.85	64.01	100.28	989.99	591.78	1136.96	746.21	1024.68	614.02	1121.66	639.55
40.540	0	0.06	0.13	0.12	0.13	0.02	0.09	0.11	0.37	5.96	99.73	0.95	-1.49	93.51	0.24	15.91	0.00	0.01	0.37	0.39	28.99	1.11	0.00	5.96	4.10	0.00	0.00	0.00	0.00	0.02	0.01	6.26	0.00	0.00	0.00	12.00	3.68	-8.66	14.07	63.35	103.50	988.99	590.93	1138.30	747.67	1023.72	613.35	1123.97	639.05
40.573	0	0.06	0.13	0.12	0.14	0.02	0.09	0.11	0.33	6.16	99.72	1.03	-1.66	95.37	0.27	17.11	0.00	0.01	0.33	0.71	29.89	1.07	0.00	6.16	2.64	0.00	0.00	0.00	0.00	0.02	0.01	8.48	0.00	0.00	0.00	12.00	5.27	-6.88	12.24	63.27	100.69	992.57	590.69	1139.32	745.55	1025.41	614.24	1123.50	636.99
40.607	0	0.06	0.12	0.11	0.15	0.02	0.11	0.12	0.35	10.75	99.70	1.31	-2.58	94.31	0.33	18.73	0.00	0.01	0.35	1.04	28.78	1.09	0.00	10.75	1.94	0.00	0.00	0.00	0.00	0.02	0.01	2.01	0.00	0.00	0.00	12.00	3.23	-7.96	13.19	62.98	103.60	991.97	590.26	1140.74	746.27	1025.61	612.80	1126.09	638.03
40.640	0	0.07	0.10	0.06	0.21	0.02	0.12	0.16	0.42	11.00	99.57	0.98	0.00	93.66	0.42	24.37	0.00	0.02	0.30	1.05	18.08	0.92	0.00	11.00	1.21	0.00	0.00	0.00	0.00	0.02	0.01	1.96	0.00	0.00	0.00	12.00	3.14	-8.53	12.58	63.02	100.24	991.57	591.14	1139.05	746.48	1025.25	614.31	1122.88	637.02
40.673	0	0.06	0.09	0.06	0.26	0.02	0.12	0.20	0.56	13.70	99.49	1.81	0.00	91.98	0.56	29.90	0.01	0.03	0.35	1.46	18.66	0.58	0.00	13.70	1.07	0.01	0.00	0.00	0.00	0.02	0.00	1.42	0.00	0.00	0.00	12.00	5.91	-9.80	12.79	63.00	101.93	991.90	590.52	1141.94	748.59	1026.50	614.03	1125.44	638.52
40.707	0	0.05	0.07	0.05	0.39	0.02	0.14	0.31	0.68	14.72	99.22	5.57	0.00	91.50	0.68	40.33	0.01	0.04	0.35	1.53	14.72	0.33	0.00	17.77	0.73	0.02	0.00	0.00	0.01	0.02	0.00	0.87	0.01	0.00	0.00	12.00	4.29	-10.12	12.84	62.71	101.95	992.51	591.09	1142.22	748.94	1026.85	614.67	1126.13	637.86
40.740	0	0.05	0.06	0.05	0.55	0.02	0.14	0.46	0.76	13.21	98.90	13.64	0.00	91.00	0.76	49.94	0.01	0.05	0.36	1.41	13.21	0.24	0.00	20.44	0.60	0.03	0.00	0.00	0.01	0.02	0.00	0.92	0.01	0.00	0.00	12.00	4.56	-10.43	13.05	62.62	102.91	993.22	591.75	1142.46	748.90	1027.16	615.00	1127.27	638.89
40.774	0	0.04	0.04	0.04	0.81	0.02	0.19	0.66	0.81	8.26	98.39	35.51	0.00	94.78	0.81	58.83	0.02	0.06	0.34	1.02	8.26	0.20	0.00	27.08	0.54	0.07	0.00	0.00	0.02	0.02	0.00	2.35	0.01	0.00	0.00	6.00	3.65	-7.51	12.20	62.43	99.27	992.54	591.77	1140.45	747.95	1026.44	615.53	1123.28	637.36
40.807	0	0.04	0.04	0.03	0.89	0.02	0.21	0.73	0.79	7.03	98.21	46.35	0.00	94.01	0.79	61.33	0.02	0.07	0.34	0.68	7.03	0.23	0.00	30.18	0.65	0.14	0.00	0.00	0.05	0.02	0.00	3.89	0.01	0.00	0.00	6.00	0.87	-8.24	12.27	61.84	102.95	991.53	590.53	1141.14	747.47	1024.93	613.58	1125.21	636.88
40.840	0	0.04	0.04	0.03	1.15	0.02	0.19	0.95	0.85	4.61	97.71	56.83	0.00	94.84	0.85	67.61	0.02	0.08	0.33	0.48	4.61	0.34	0.00	29.14	0.64	0.15	0.00	0.00	0.10	0.03	0.00	6.70	0.01	0.00	0.00	6.00	-0.43	-7.45	12.04	61.30	103.76	990.67	590.76	1141.37	748.75	1024.03	614.01	1125.23	636.92
40.874	0	0.03	0.03	0.03	1.59	0.02	0.17	1.36	0.92	2.47	96.82	72.39	0.00	94.87	0.92	76.19	0.02	0.11	0.30	0.36	2.47	0.34	0.00	29.13	0.53	0.37	0.00	0.00	0.36	0.04	0.00	5.84	0.01	0.00	0.00	6.00	-0.34	-7.41	11.57	60.65	104.37	989.82	591.19	1139.96	749.08	1022.09	615.12	1124.33	636.09
40.907	0	0.04	0.03	0.03	1.57	0.02	0.17	1.33	0.82	2.29	96.85	71.63	0.00	93.95	0.82	75.70	0.02	0.11	0.31	0.25	2.29	0.48	0.00	29.16	0.47	0.36	0.00	0.00	0.67	0.05	0.00	7.95	0.01	0.00	0.00	6.00	1.00	-8.29	11.91	60.46	104.80	989.16	592.45	1139.16	750.25	1021.52	616.26	1124.05	637.96
40.940	0	0.03	0.02	0.03	2.06	0.02	0.14	1.80	0.70	1.81	95.87	80.09	0.00	96.17	0.70	83.07	0.02	0.12	0.37	0.17	1.81	0.60	0.00	27.59	0.31	0.56	0.00	0.00	1.96	0.10	0.00	6.67	0.01	0.00	0.00	6.00	1.30	-5.88	9.98	60.34	105.43	987.97	592.84	1137.85	750.63	1018.23	617.84	1121.80	637.54
40.974	0	0.04	0.02	0.04	2.84	0.02	0.11	2.11	0.61	1.33	94.33	80.88	0.00	97.95	0.61	86.98	0.02	0.12	0.42	0.13	1.33	0.60	0.00	24.30	0.25	0.73	0.00	0.00	11.52	0.22	0.00	3.10	0.01	0.00	0.00	6.00	0.18	-2.68	8.77	59.70	106.11	986.59	593.15	1135.15	749.69	1014.73	618.91	1119.42	636.20
41.007	0	0.04	0.02	0.05	3.33	0.03	0.12	2.36	0.74	1.13	93.34	86.26	0.00	98.75	0.51	89.79	0.02	0.12	0.74	0.15	1.13	1.42	0.00	26.40	0.21	0.56	0.00	0.00	15.08	0.27	0.00	8.90	0.01	0.00	0.00	6.00	1.35	0.17	8.21	59.39	105.05	982.92	593.14	1130.48	748.98	1010.56	619.39	1114.31	635.87
41.040	0	0.06	0.02	0.08	4.69	0.03	0.13	2.59	1.32	0.98	90.62	90.48	0.00	98.75	0.36	92.11	0.02	0.10	1.32	0.15	0.98	2.72	0.00	29.11	0.27	0.40	0.00	0.00	29.25	0.40	0.00	2.64	0.02	0.00	0.00	6.00	1.97	-0.13	7.47	59.07	105.88	980.76	593.43	1127.38	748.77	1006.78	620.69	1111.75	634.53
41.074	0	0.06	0.02	0.10	5.41	0.03	0.17	2.72	1.89	0.90	89.18	94.28	0.00	98.16	0.37	93.17	0.02	0.06	1.89	0.20	0.90	3.43	0.00	34.42	0.32	0.17	0.00	0.01	35.03	0.53	0.00	19.86	0.02	0.00	0.00	6.00	1.67	2.13	6.87	58.89	106.46	978.72	593.53	1125.17	748.03	1004.01	620.56	1109.42	635.47
41.107	0	0.05	0.02	0.07	4.43	0.03	0.20	2.66	3.50	1.24	91.14	94.73	0.00	98.22	0.33	92.72	0.02	0.04	3.50	0.25	1.24	4.22	0.00	36.56	0.46	0.11	0.00	0.09	25.62	0.51	0.00	14.15	0.02	0.00	0.00	6.00	1.98	1.95	6.35	59.46	107.04	975.69	593.78	1121.46	747.41	999.90	621.06	1105.96	635.43
41.141	0	0.05	0.02	0.07	4.10	0.03	0.22	2.44	4.16	2.05	91.81	94.37	0.00	97.95	0.33	90.39	0.02	0.02	4.16	0.31	2.05	0.77	0.00	38.02	0.62	0.07	0.00	1.71	26.16	0.70	0.00	7.46	0.03	0.00	0.00	6.00	-0.37	2.66	6.37	59.48	105.77	973.20	593.85	1117.53	746.08	997.21	620.95	1102.21	633.68
41.174	0	0.05	0.02	0.06	4.03	0.03	0.21	2.45	3.14	1.53	91.94	94.01	0.00	97.60	0.37	90.36	0.02	0.01	3.14	0.40	1.53	0.40	0.00	37.23	0.83	0.04	0.00	1.01	24.85	0.80	0.01	10.23	0.03	0.00	0.00	6.00	-1.73	3.46	6.75	59.44	105.52	970.43	593.32	1113.89	744.27	994.51	619.62	1099.13	633.28
41.207	0	0.05	0.02	0.05	3.34	0.03	0.20	2.11	3.21	1.48	93.32	90.89	0.00	97.11	0.41	86.73	0.02	0.00	3.21	0.49	1.48	0.14	0.00	35.23	1.07	0.03	0.00	0.84	21.08	0.74	0.01	5.80	0.04	0.00	0.00	6.00	-0.90	4.42	7.15	59.47	106.13	968.41	593.06	1110.84	743.00	991.99	619.65	1097.33	632.67
41.241	0	0.08	0.03	0.09	3.94	0.03	0.13	1.74	2.59	1.02	92.12	89.19	0.00	97.02	0.43	81.38	0.02	0.00	2.59	0.72	1.02	0.07	0.00	24.92	0.78	0.02	0.01	0.11	38.21	1.34	0.01	19.16	0.05	0.00	0.00	6.00	-3.81	4.59	6.83	58.94	105.46	966.67	593.20	1108.61	742.18	990.01	619.58	1094.78	631.69
41.274	0	0.10	0.03	0.11	3.72	0.03	0.12	1.40	2.10	0.81	92.55	89.42	0.00	96.51	0.43	75.90	0.03	0.00	2.10	0.81	0.52	0.08	0.00	21.60	0.55	0.02	0.01	0.01	44.00	1.55	0.01	8.77	0.06	0.00	0.00	6.00	-1.86	5.41	6.93	59.70	105.75	962.94	592.12	1104.31	740.56	985.96	618.94	1091.03	630.97
41.307	0	0.12	0.03	0.13	4.02	0.03	0.10	1.34	2.40	1.01	91.95	92.66	0.00	97.08	0.56	74.03	0.02	0.00	2.40	1.01	0.45	0.08	0.00	18.38	0.24	0.01	0.01	0.00	50.86	2.19	0.01	1.80	0.07	0.00	0.00	6.00	0.35	4.48	7.02	60.43	105.93	960.31	590.63	1103.48	740.89	984.12	619.26	1089.54	629.62
41.341	0	0.16	0.03	0.17	4.37	0.03	0.10	1.24	2.15	1.04	91.26	95.28	0.00	96.39	0.51	71.82	0.03	0.00	2.15	1.04	0.37	0.16	0.00	17.42	0.13	0.01	0.00	0.00	58.90	2.52	0.00	9.42	0.07	0.00	0.00	6.00	-0.62	5.57	7.00	60.75	106.42	958.00	588.61	1103.39	741.69	982.76	616.75	1088.56	628.24
41.374	0	0.20	0.03	0.24	5.07	0.03	0.10	1.18	1.67	0.82	89.86	97.56	0.00	96.75	0.54	70.63	0.03	0.00	1.67	0.82	0.31	0.17	0.00	16.99	0.08	0.01	0.00	0.00	68.58	2.56	0.00	14.26	0.07	0.00	0.00	6.00	0.07	5.04	6.87	61.17	107.24	956.45	587.45	1101.88	740.70	980.74	615.62	1087.35	627.29
41.408	0	0.20	0.03	0.25	5.49	0.03	0.10	1.26	1.08	0.75	89.03	98.10	0.00	96.52	0.42	72.37	0.03	0.00	1.08	0.75	0.33	0.19	0.00	16.92	0.05	0.00	0.00	0.00	70.06	2.50	0.00	11.40	0.07	0.00	0.00	6.00	-0.38	5.38	6.63	61.20	106.51	954.34	586.43	1099.91	740.04	978.83	614.64	1084.74	625.87
41.441	0	0.22	0.03	0.30	6.12	0.03	0.11	1.28	1.03	0.71	87.75	98.78	0.00	95.66	0.41	72.66	0.03	0.00	1.03	0.71	0.26	0.18	0.00	18.96	0.04	0.00	0.00	0.00	75.37	2.55	0.00	31.24	0.08	0.00	0.00	6.00	-0.23	6.53	6.72	61.20	105.40	952.31	584.93	1098.57	739.40	977.73	613.55	1082.58	624.29
41.474	0	0.25	0.03	0.37	7.59	0.03	0.10	1.46	0.73	0.63	84.83	99.42	0.00	96.05	0.41	75.69	0.03	0.00	0.73	0.63	0.18	0.11	0.00	19.49	0.04	0.00	0.00	0.00	81.74	2.79	0.00	53.75	0.07	0.00	0.00	6.00	1.59	6.04	6.40	61.93	106.37	950.36	584.39	1095.78	738.40	974.66	612.90	1080.44	624.04
41.508	0	0.25	0.03	0.39	8.16	0.03	0.11	1.52	0.68	0.51	83.69	99.55	0.00	95.99	0.40	76.82	0.03	0.00	0.68	0.51	0.15	0.11	0.00	20.05	0.09	0.00	0.00	0.00	83.79	2.62	0.01	23.35	0.08	0.00	0.00	6.00	1.90	6.12	6.19	62.29	106.19	948.14	583.69	1094.18	738.04	972.57	613.49	1078.36	622.75
41.541	0	0.26	0.03	0.45	9.57	0.03	0.10	1.71	0.69	0.28	80.86	99.74	0.00	96.37	0.48	79.51	0.03	0.00	0.69	0.28	0.09	0.13	0.00	20.35	0.17	0.01	0.00	0.01	87.89	2.73	0.01	33.99	0.09	0.00	0.00	6.00	0.57	5.61	6.10	62.43	106.08	944.82	582.88	1090.94	737.60	969.31	611.64	1074.88	622.00
41.574	0	0.28	0.03	0.49	9.67	0.03	0.12	1.63	0.56	0.17	80.65	99.76	0.00	95.22	0.56	78.36	0.03	0.00	0.54	0.17	0.06	0.09	0.00	22.45	0.35	0.01	0.00	0.02	90.24	2.62	0.01	37.03	0.09	0.00	0.00	6.00	1.51	7.04	6.55	62.77	103.36	941.54	582.34	1087.72	737.17	967.67	611.89	1070.61	621.25
41.608	0	0.31	0.02	0.61	12.53	0.02	0.10	2.04	0.87	0.13	74.95	99.90	0.00	94.99	0.87	82.62	0.02	0.01	0.53	0.13	0.05	0.11	0.00	20.44	0.58	0.01	0.00	0.03	97.14	3.56	0.01	31.65	0.08	0.00	0.00	6.00	1.84	7.28	6.13	62.94	103.71	939.33	582.10	1085.52	736.75	964.92	612.56	1068.32	620.44
41.641	0	0.30	0.02	0.63	13.50	0.02	0.12	2.25	1.18	0.10	73.00	99.92	0.00	95.05	1.18	84.67	0.02	0.01	0.47	0.10	0.05	0.10	0.00	23.25	0.92	0.01	0.00	0.05	97.52	3.64	0.01	22.19	0.08	0.00	0.00	6.00	0.91	7.22	5.33	63.06	103.65	937.91	582.43	1083.54	736.62	962.56	612.89	1065.98	619.82
41.674	0	0.30	0.02	0.66	14.55	0.02	0.12	2.51	2.06	0.09	70.90	99.93	0.00	94.49	2.06	85.51	0.02	0.01	0.44	0.09	0.05	0.07	0.00	23.69	1.41	0.02	0.00	0.06	99.01	4.55	0.01	28.55	0.08	0.00	0.00	6.00	0.17	7.79	4.87	63.09	103.69	935.73	582.01	1080.86	735.55	959.73	612.61	1063.24	618.74
41.708	0	0.30	0.02	0.68	15.22	0.03	0.13	2.95	2.58	0.08	69.56	99.94	0.00	94.64	2.58	86.13	0.02	0.01	0.54	0.08	0.06	0.07	0.00	24.94	1.86	0.03	0.00	0.06	99.77	7.47	0.01	25.04	0.09	0.00	0.00	6.00	-0.40	7.65	4.74	63.27	103.28	934.19	581.83	1078.37	734.42	957.80	611.91	1060.89	618.27
41.741	0	0.30	0.02	0.68	15.53	0.03	0.15	3.06	3.06	0.06	68.93	99.94	0.00	93.74	3.06	86.37	0.02	0.01	0.64	0.06	0.05	0.05	0.00	27.04	2.40	0.04	0.01	0.07	99.75	7.64	0.01	45.90	0.09	0.00	0.00	6.00	0.71	8.47	5.16	63.66	102.72	932.13	580.62	1076.19	732.91	956.30	611.23	1058.84	617.28
41.775	0	0.30	0.02	0.69	16.09	0.03	0.38	3.09	4.07	0.05	67.82	99.94	-1.32	93.86	4.07	86.57	0.01	0.01	0.88	0.05	0.04	0.03	0.00	42.91	3.18	0.05	0.01	0.16	99.80	6.66	0.01	51.24	0.08	0.00	0.00	6.00	2.38	8.36	4.75	63.99	102.71	930.84	579.75	1074.92	732.29	954.67	611.26	1057.26	616.14
41.808	0	0.31	0.02	0.69	15.26	0.03	0.62	2.69	5.04	0.06	69.48	99.93	-4.22	93.32	5.04	83.73	0.01	0.01	0.82	0.05	0.04	0.03	0.00	50.22	3.73	0.06	0.01	0.18	99.79	5.12	0.02	52.56	0.07	0.00	0.00	6.00	4.10	8.81	5.02	64.08	101.76	928.54	578.32	1073.62	732.13	953.53	610.71	1055.21	615.03
41.841	0	0.31	0.02	0.71	15.35	0.03	0.70	2.69	5.75	0.07	69.30	99.93	-5.00	94.51	5.75	83.24	0.01	0.01	0.89	0.06	0.04	0.03	0.00	51.38	4.78	0.07	0.02	0.26	99.76	4.91	0.02	66.74	0.08	0.01	0.00	6.00	2.39	7.77	5.50	63.83	102.08	927.21	577.82	1072.47	731.33	952.51	609.64	1054.47	614.69
41.875	0	0.31	0.02	0.70	14.90	0.03	0.83	2.59	5.12	0.12	70.20	99.92	-6.11	95.36	5.12	82.89	0.01	0.01	0.78	0.05	0.04	0.02	0.00	55.28	4.20	0.12	0.02	0.32	99.68	4.93	0.03	37.12	0.10	0.01	0.00	6.00	3.06	6.89	5.06	63.80	102.02	926.85	577.55	1071.68	731.13	951.59	609.09	1053.48	614.33
41.908	0	0.30	0.02	0.70	16.13	0.03	0.81	2.84	5.08	0.13	67.73	99.94	-6.36	96.09	5.08	85.77	0.01	0.01	0.68	0.06	0.03	0.03	0.00	55.92	4.30	0.13	0.02	0.23	99.65	4.35	0.04	36.20	0.10	0.01	0.00	6.00	2.71	5.99	5.54	63.73	102.26	925.32	577.36	1070.65	731.14	950.57	608.90	1052.68	614.46
41.941	0	0.30	0.02	0.72	15.85	0.03	0.89	2.68	3.76	0.15	68.30	99.94	-7.08	96.66	3.76	86.50	0.01	0.01	0.68	0.06	0.03	0.05	0.00	58.88	4.49	0.15	0.02	0.15	99.60	3.49	0.05	13.93	0.11	0.00	0.00	6.00	2.37	5.17	5.94	63.37	101.30	923.59	576.55	1070.22	731.60	950.22	608.49	1051.39	613.75
41.975	0	0.30	0.02	0.71	15.76	0.03	0.97	2.56	2.86	0.17	68.48	99.95	-7.72	96.98	2.86	87.33	0.01	0.01	0.59	0.05	0.03	0.08	0.00	61.72	3.94	0.17	0.02	0.06	99.43	2.49	0.06	29.84	0.13	0.00	0.00	6.00	2.13	4.65	6.03	62.85	100.91	922.40	576.10	1070.22	732.48	949.87	608.30	1050.65	613.38
42.008	0	0.29	0.02	0.72	16.33	0.03	0.94	2.67	2.05	0.14	67.34	99.95	-7.79	97.45	2.05	89.40	0.01	0.01	0.53	0.05	0.03	0.21	0.00	62.59	3.59	0.14	0.01	0.04	99.40	2.23	0.06	25.31	0.12	0.00	0.00	6.00	0.84	3.78	5.74	62.42	103.86	921.66	575.95	1069.84	732.42	947.71	607.62	1051.40	613.49
42.041	0	0.29	0.02	0.71	16.28	0.02	1.03	2.62	1.49	0.10	67.43	99.95	-8.52	97.49	1.49	90.01	0.01	0.01	0.40	0.04	0.03	0.39	0.00	65.29	2.98	0.10	0.01	0.03	99.13	1.73	0.06	24.07	0.11	0.00	0.00	6.00	-0.38	3.70	5.14	61.75	102.00	921.59	575.50	1069.12	731.53	947.68	607.02	1049.56	611.94
42.075	0	0.27	0.02	0.69	17.14	0.02	0.76	2.81	1.03	0.09	65.72	99.96	-6.79	97.67	1.03	92.54	0.01	0.02	0.31	0.03	0.02	0.32	0.00	61.05	2.06	0.09	0.01	0.02	98.75	1.35	0.05	13.04	0.11	0.00	0.00	6.00	-0.86	3.32	5.98	61.35	106.09	920.54	574.39	1070.86	731.54	946.76	608.04	1052.80	611.47
42.108	0	0.28	0.02	0.68	16.55	0.02	0.84	2.67	0.74	0.08	66.90	99.96	-7.26	98.02	0.74	91.63	0.01	0.03	0.36	0.03	0.03	0.33	0.00	62.82	1.78	0.08	0.01	0.04	98.60	1.32	0.05	63.30	0.10	0.00	0.00	6.00	2.17	2.49	5.69	61.55	106.45	920.81	574.49	1072.66	734.38	947.38	608.53	1053.76	612.45
42.142	0	0.27	0.02	0.68	16.59	0.03	0.85	2.66	0.78	0.06	66.81	99.96	-7.33	97.60	0.78	91.84	0.01	0.05	0.58	0.03	0.03	0.32	0.00	63.06	2.01	0.06	0.00	0.03	98.28	0.98	0.05	69.85	0.08	0.00	0.00	6.00	1.11	3.47	5.54	60.94	106.99	920.46	573.80	1074.17	735.51	947.60	608.37	1054.54	611.67
42.175	0	0.28	0.02	0.68	16.53	0.02	1.04	2.63	0.77	0.05	66.94	99.96	-8.69	97.48	0.77	91.70	0.01	0.08	0.49	0.03	0.03	0.39	0.00	66.86	1.99	0.05	0.00	0.03	98.20	0.80	0.04	34.42	0.06	0.00	0.00	6.00	0.58	3.72	5.51	60.58	107.89	920.95	573.87	1075.87	736.84	948.26	608.47	1056.09	612.01
42.208	0	0.27	0.02	0.68	16.77	0.03	1.05	2.70	0.75	0.04	66.46	99.96	-8.72	98.19	0.75	92.30	0.01	0.11	0.63	0.03	0.03	0.76	0.00	67.30	1.71	0.04	0.00	0.02	98.02	0.79	0.04	28.28	0.05	0.00	0.00	6.00	0.35	2.04	3.97	60.21	107.15	921.81	573.79	1075.73	736.34	947.63	608.71	1054.76	610.34
42.242	0	0.27	0.02	0.69	16.43	0.03	1.26	2.63	0.84	0.05	67.14	99.95	-9.89	97.50	0.84	91.74	0.02	0.16	0.65	0.05	0.04	1.19	0.00	70.37	2.10	0.03	0.00	0.02	97.44	0.57	0.03	15.47	0.04	0.00	0.00	6.00	-2.17	3.67	5.17	59.70	111.63	922.36	572.73	1079.10	736.26	948.53	608.49	1060.14	610.30
42.275	0	0.27	0.02	0.67	16.56	0.02	1.29	2.67	1.06	0.05	66.88	99.95	-10.11	96.99	1.06	91.82	0.01	0.25	0.54	0.04	0.05	0.76	0.00	70.67	2.14	0.02	0.00	0.01	97.28	0.56	0.03	4.39	0.04	0.00	0.00	6.00	0.77	4.64	4.78	59.69	109.49	923.95	572.77	1082.43	739.81	951.68	608.82	1061.14	610.92
42.308	0	0.26	0.02	0.65	17.50	0.02	1.30	2.92	1.48	0.06	65.00	99.96	-10.27	98.13	1.48	93.57	0.01	0.40	0.62	0.04	0.06	0.64	0.00	70.99	2.03	0.01	0.00	0.02	96.67	0.48	0.03	3.31	0.03	0.00	0.00	6.00	-0.08	2.20	3.87	59.60	109.03	927.49	573.71	1085.34	740.28	954.29	609.86	1063.32	610.71
42.342	0	0.25	0.02	0.62	17.94	0.02	1.24	3.07	1.96	0.06	64.11	99.96	-10.03	97.36	1.96	94.14	0.02	0.63	0.59	0.05	0.06	0.42	0.00	69.83	2.14	0.01	0.00	0.03	95.96	0.39	0.02	4.57	0.02	0.00	0.00	6.00	-1.25	3.97	3.87	59.52	109.78	929.60	574.12	1086.83	739.78	955.77	609.62	1065.54	611.09
42.375	0	0.24	0.02	0.60	18.27	0.02	1.27	3.23	2.29	0.08	63.46	99.96	-10.36	97.25	2.29	95.07	0.02	0.65	0.54	0.05	0.08	0.28	0.00	70.31	2.36	0.01	0.00	0.08	94.94	0.38	0.02	10.62	0.02	0.00	0.00	6.00	-1.30	4.17	3.64	59.84	107.67	932.35	574.35	1089.26	739.40	959.18	611.02	1066.85	610.20
42.409	0	0.22	0.02	0.52	16.21	0.02	1.59	3.07	2.02	0.08	67.57	99.93	-12.05	97.04	2.02	94.38	0.02	0.53	0.47	0.04	0.08	0.15	0.00	74.18	3.36	0.00	0.00	0.70	89.56	0.24	0.02	16.23	0.02	0.00	0.00	6.00	-2.38	4.55	3.76	60.24	110.32	934.40	574.22	1090.69	738.36	959.75	609.72	1070.07	610.65
42.442	0	0.18	0.02	0.37	12.26	0.02	1.82	2.74	1.83	0.09	75.48	99.78	-13.37	96.89	1.83	91.78	0.02	0.53	0.46	0.03	0.09	0.15	0.00	75.61	4.99	0.00	0.00	2.86	77.93	0.21	0.02	5.85	0.02	0.00	0.00	6.00	1.37	4.81	3.76	61.76	111.53	934.92	571.93	1093.46	738.80	960.83	609.45	1072.36	609.17
42.475	0	0.19	0.02	0.26	8.46	0.02	2.03	2.29	1.64	0.15	83.08	99.64	-17.62	96.78	1.64	87.63	0.02	0.44	0.52	0.02	0.15	0.12	0.00	75.82	7.06	0.00	0.01	19.17	64.72	0.18	0.02	37.12	0.02	0.00	0.00	6.00	4.02	4.98	4.65	62.49	108.76	936.06	570.73	1095.77	739.02	964.64	609.58	1073.40	608.54
42.509	0	0.12	0.02	0.11	4.77	0.02	2.28	1.96	1.91	0.15	90.47	99.55	-19.58	96.46	1.91	83.72	0.02	0.39	0.54	0.01	0.15	0.09	0.00	76.76	6.57	0.00	0.01	26.52	40.24	0.14	0.02	46.65	0.01	0.00	0.00	6.00	4.95	5.48	5.54	62.85	106.91	937.69	568.50	1098.30	737.63	968.34	607.91	1075.24	606.82
42.542	0	0.15	0.03	0.08	2.42	0.03	3.31	1.28	1.93	0.24	93.39	99.08	-27.60	96.81	1.93	73.30	0.02	0.32	1.05	0.01	0.24	0.28	0.00	78.27	13.37	0.00	0.04	53.28	22.61	0.13	0.03	32.01	0.02	0.00	0.00	6.00	3.27	4.93	5.24	62.80	105.35	939.03	567.61	1100.33	737.45	970.50	607.20	1075.83	605.09
42.575	0	0.18	0.04	0.07	1.59	0.03	4.07	0.91	2.12	0.22	91.85	98.15	-31.14	94.91	2.12	64.97	0.02	0.27	1.60	0.01	0.22	0.25	0.00	77.78	18.23	0.00	0.11	65.53	14.78	0.14	0.03	23.23	0.02	0.01	0.00	6.00	1.20	7.38	3.95	62.81	105.04	943.23	567.52	1102.97	735.27	973.10	607.52	1078.05	602.98
42.609	0	0.24	0.06	0.07	0.80	0.03	6.76	0.49	2.59	0.14	86.47	94.58	-35.98	95.81	2.59	49.31	0.01	0.18	1.93	0.01	0.14	0.22	0.00	79.59	26.54	0.00	0.41	75.99	5.56	0.14	0.04	27.96	0.02	0.02	0.00	6.00	-0.45	6.35	4.82	63.08	106.76	944.90	567.18	1102.67	731.99	973.64	605.71	1080.36	603.15
42.642	0	0.36	0.08	0.07	0.51	0.03	8.13	0.29	3.17	0.15	83.75	94.72	-39.90	95.40	3.17	36.40	0.01	0.19	2.15	0.01	0.15	0.14	0.00	77.81	29.25	0.00	0.91	92.87	3.11	0.15	0.05	16.03	0.02	0.04	0.00	6.00	4.58	6.84	4.55	64.81	107.78	947.18	567.04	1103.83	731.50	974.65	606.34	1082.41	603.77
42.675	0	0.41	0.10	0.07	0.37	0.03	9.97	0.20	4.21	0.16	80.06	88.37	-40.36	96.15	4.21	26.23	0.01	0.25	2.05	0.02	0.16	0.09	0.00	77.26	31.38	0.00	1.94	92.34	1.10	0.15	0.06	13.83	0.02	0.05	0.00	6.00	4.41	5.91	3.85	65.35	107.44	950.11	566.36	1105.52	729.59	976.54	605.83	1083.92	602.13
42.709	0	0.44	0.12	0.07	0.31	0.03	10.65	0.16	5.11	0.35	78.70	80.94	-39.90	94.81	5.11	20.17	0.01	0.26	2.92	0.03	0.35	0.20	0.00	74.67	34.90	0.00	3.00	91.16	0.20	0.14	0.09	34.59	0.02	0.04	0.00	6.00	5.29	7.47	3.59	65.51	106.56	951.10	565.44	1106.04	728.36	977.55	605.29	1084.02	600.87
42.742	0	0.50	0.12	0.10	0.31	0.03	16.49	0.16	7.24	0.95	67.02	80.27	-43.30	94.39	7.24	17.46	0.01	0.39	5.46	0.05	0.95	0.57	0.00	77.94	44.42	0.00	4.19	93.34	0.11	0.15	0.09	16.90	0.02	0.04	0.00	6.00	1.41	7.89	2.61	64.90	103.01	952.76	565.17	1104.35	724.62	978.46	603.32	1081.37	598.49
42.776	0	0.60	0.14	0.20	0.27	0.06	24.87	0.13	14.81	2.84	50.26	76.37	-43.95	96.54	7.34	13.37	0.01	0.48	14.81	0.09	2.84	2.59	0.02	80.05	59.08	0.00	6.66	93.12	0.02	0.12	0.13	30.30	0.02	0.04	0.00	6.00	6.10	5.35	2.59	65.96	106.41	952.99	564.73	1104.80	724.60	977.09	604.49	1083.36	598.97
42.809	0	0.57	0.14	0.15	0.27	0.06	26.11	0.14	16.67	2.86	48.89	80.09	-42.74	96.75	8.60	12.13	0.01	0.60	16.67	0.15	2.86	1.72	0.02	81.52	53.18	0.00	6.93	93.98	0.01	0.12	0.16	22.51	0.02	0.04	0.00	6.00	5.63	5.03	2.35	66.14	107.05	952.97	564.38	1104.20	723.53	976.28	603.95	1083.18	598.36
42.842	0	0.61	0.15	0.16	0.24	0.07	29.31	0.12	17.54	3.48	45.69	81.54	-43.66	96.75	8.19	9.10	0.01	0.57	17.54	0.27	3.48	0.81	0.05	83.26	55.19	0.00	8.00	94.28	0.00	0.12	0.15	35.42	0.02	0.03	0.00	6.00	5.61	5.04	1.75	66.25	105.40	954.35	565.29	1104.38	723.47	977.40	604.80	1082.60	598.44
42.876	0	0.63	0.15	0.18	0.25	0.07	34.04	0.12	18.08	3.70	40.96	82.85	-45.42	95.08	8.56	9.49	0.01	0.72	18.08	0.63	3.70	0.42	0.06	86.04	58.39	0.00	7.61	94.86	0.00	0.11	0.16	9.03	0.02	0.03	0.00	6.00	6.66	7.19	1.35	66.48	105.51	955.48	566.03	1104.35	723.16	977.62	605.58	1082.92	598.94
42.909	0	0.68	0.15	0.19	0.27	0.06	38.32	0.13	15.27	2.15	36.68	82.24	-48.39	95.99	9.85	10.25	0.01	0.90	15.27	0.77	2.15	0.16	0.12	86.67	64.29	0.00	6.56	97.13	0.00	0.11	0.16	24.98	0.02	0.03	0.00	6.00	2.45	6.12	0.40	66.09	101.72	957.26	567.62	1102.41	721.30	978.61	604.26	1080.19	598.99
42.942	0	0.71	0.15	0.19	0.28	0.05	37.42	0.14	13.78	1.39	37.58	81.93	-49.02	95.39	9.15	11.43	0.01	1.01	13.78	1.06	1.39	0.08	0.20	86.74	64.95	0.00	5.84	98.37	0.00	0.13	0.16	56.22	0.02	0.05	0.00	6.00	4.25	6.85	0.73	66.72	106.25	958.37	568.05	1102.17	719.80	977.04	604.80	1083.18	600.11
42.976	0	0.71	0.14	0.20	0.31	0.06	38.75	0.15	15.23	1.07	36.25	84.80	-48.99	95.54	9.76	13.68	0.02	1.07	15.23	1.07	0.92	0.07	0.36	87.02	66.53	0.00	6.81	99.49	0.00	0.17	0.21	29.21	0.03	0.11	0.00	6.00	2.76	6.68	0.27	66.66	106.04	958.84	568.79	1101.10	718.61	976.48	605.26	1082.38	599.89
43.009	0	0.68	0.13	0.19	0.35	0.05	36.68	0.18	13.67	0.99	38.32	86.19	-49.42	96.28	10.00	16.41	0.02	1.18	13.67	0.99	0.71	0.06	0.59	86.31	66.36	0.00	8.28	99.71	0.00	0.16	0.23	12.63	0.03	0.21	0.00	6.00	2.42	5.73	0.00	66.75	106.30	959.15	569.04	1100.51	718.25	975.94	604.57	1082.15	600.20
43.042	0	0.65	0.12	0.20	0.38	0.06	36.14	0.20	16.76	1.41	38.86	89.13	-48.47	95.67	9.42	19.75	0.02	1.19	16.76	1.26	1.41	0.08	1.16	87.00	66.46	0.00	8.08	99.76	0.00	0.15	0.28	6.22	0.03	0.40	0.00	6.00	4.49	6.52	-0.17	66.84	104.43	955.54	569.62	1095.13	717.82	972.25	604.41	1076.63	600.97
43.076	0	0.64	0.13	0.20	0.37	0.07	33.24	0.19	19.53	1.93	41.76	89.06	-46.31	96.30	8.76	19.77	0.02	1.02	19.53	1.67	1.93	0.11	1.97	85.40	64.73	0.00	7.37	99.66	0.00	0.15	0.27	6.17	0.03	0.64	0.00	6.00	4.49	5.71	1.90	67.12	103.84	954.34	567.73	1095.99	717.86	974.01	601.82	1077.84	601.06
43.109	0	0.68	0.13	0.22	0.32	0.06	32.70	0.17	16.92	2.38	42.30	87.89	-47.84	96.06	7.16	18.92	0.02	0.88	16.92	2.07	2.38	0.13	1.96	86.05	66.49	0.00	5.34	99.08	0.00	0.14	0.24	8.94	0.04	0.82	0.00	6.00	2.94	6.03	0.56	67.22	100.29	952.30	567.90	1091.22	715.62	971.32	601.33	1071.60	599.32
43.143	0	0.67	0.14	0.20	0.28	0.05	30.58	0.14	11.12	1.80	44.42	82.43	-48.70	95.07	5.48	16.63	0.03	0.74	11.12	1.80	1.63	0.12	1.62	86.60	64.10	0.00	4.23	95.94	0.00	0.13	0.21	3.19	0.04	1.05	0.00	6.00	4.26	7.20	1.96	67.83	104.72	950.28	565.27	1092.72	715.94	969.99	599.83	1074.70	598.66
43.176	0	0.71	0.16	0.18	0.24	0.04	27.01	0.12	10.57	3.40	47.99	76.45	-46.81	93.79	3.69	13.59	0.03	0.40	10.57	3.40	1.88	0.11	1.56	85.94	58.65	0.01	4.35	94.40	0.00	0.12	0.15	2.29	0.05	1.33	0.00	6.00	4.47	8.43	2.41	68.35	106.03	950.85	565.96	1092.11	714.78	969.72	600.42	1075.75	599.59
43.209	0	0.66	0.16	0.14	0.21	0.03	22.66	0.10	5.39	4.27	54.67	63.88	-45.44	92.36	2.98	12.02	0.03	0.26	5.39	4.27	1.27	0.05	0.97	84.70	52.11	0.01	2.87	88.41	0.00	0.12	0.11	2.55	0.05	1.25	0.00	6.00	4.27	9.54	2.91	68.47	105.51	949.20	564.67	1091.14	714.23	969.09	598.82	1074.60	598.86
43.243	0	0.52	0.15	0.08	0.21	0.03	15.57	0.10	3.23	5.53	68.85	51.59	-39.01	93.74	2.49	12.05	0.03	0.17	3.23	5.53	0.94	0.03	0.36	82.07	36.65	0.02	1.53	76.64	0.00	0.12	0.08	3.18	0.06	0.75	0.00	6.00	3.36	8.47	2.74	68.33	98.30	944.99	564.46	1085.27	713.44	967.39	597.28	1065.69	597.63
43.276	0	0.45	0.15	0.06	0.21	0.03	13.04	0.10	2.18	3.52	73.92	51.39	-37.26	94.71	2.18	12.37	0.02	0.10	1.70	3.52	0.40	0.01	0.20	81.65	27.98	0.02	0.90	76.59	0.00	0.10	0.07	36.13	0.05	0.58	0.00	6.00	6.79	7.57	4.73	68.75	98.94	941.51	560.81	1087.82	715.41	968.13	597.11	1067.06	595.84
43.309	0	0.42	0.15	0.05	0.22	0.03	10.27	0.11	2.63	2.29	79.46	51.84	-36.00	94.58	2.63	13.36	0.02	0.07	0.90	2.29	0.19	0.01	0.08	79.28	20.17	0.03	0.67	80.89	0.00	0.09	0.05	15.02	0.05	0.56	0.00	6.00	6.62	7.71	3.78	69.01	98.68	942.13	561.12	1087.00	714.83	967.43	596.62	1066.10	595.60
43.343	0	0.35	0.12	0.04	0.27	0.02	7.10	0.14	2.61	1.20	85.80	66.31	-33.95	94.44	2.61	20.17	0.02	0.06	0.56	1.20	0.11	0.01	0.01	75.39	15.87	0.04	0.47	81.58	0.00	0.07	0.04	19.91	0.05	0.47	0.00	6.00	5.64	7.84	3.54	69.05	98.95	942.84	561.78	1086.30	713.99	967.13	596.37	1066.08	596.00
43.376	0	0.28	0.09	0.03	0.40	0.02	4.75	0.23	2.93	0.70	90.51	84.93	-32.18	92.57	2.93	31.04	0.01	0.06	0.47	0.70	0.05	0.00	0.00	72.60	9.72	0.05	0.46	83.81	0.00	0.07	0.03	9.93	0.06	0.66	0.00	6.00	7.90	9.39	3.48	69.15	98.28	941.71	561.64	1083.67	712.15	965.56	597.13	1063.82	595.46
43.410	0	0.23	0.08	0.03	0.51	0.03	2.85	0.32	2.91	0.64	94.29	87.42	-28.12	92.05	2.91	38.84	0.01	0.05	0.64	0.64	0.06	0.00	0.00	65.73	7.97	0.10	0.46	78.62	0.00	0.07	0.03	3.73	0.07	0.91	0.00	6.00	4.21	9.75	3.20	68.79	97.36	941.53	563.09	1079.71	708.77	963.72	597.20	1061.07	595.34
43.443	0	0.22	0.07	0.03	0.65	0.03	1.99	0.42	2.73	0.25	96.01	96.12	-28.46	90.69	2.73	46.18	0.01	0.05	0.61	0.25	0.05	0.00	0.00	61.43	7.54	0.11	0.41	87.10	0.00	0.06	0.03	5.48	0.06	0.92	0.00	6.00	3.97	10.62	3.48	68.60	98.46	939.64	563.94	1077.62	709.36	961.43	597.34	1059.89	596.78
43.476	0	0.24	0.07	0.03	0.64	0.03	1.46	0.42	3.36	0.33	97.08	97.22	-26.92	92.28	3.36	45.29	0.01	0.04	1.31	0.33	0.12	0.00	0.00	55.25	5.55	0.13	0.55	92.29	0.00	0.07	0.02	4.12	0.06	1.03	0.00	6.00	5.69	9.59	2.51	68.55	106.05	936.78	562.80	1077.05	709.50	955.29	599.24	1061.27	595.47
43.510	0	0.28	0.08	0.03	0.50	0.03	1.42	0.31	3.61	0.37	97.16	95.69	-26.07	94.12	3.61	37.62	0.01	0.05	2.01	0.37	0.30	0.00	0.00	52.21	5.14	0.18	0.63	94.29	0.00	0.07	0.02	32.58	0.06	1.05	0.00	6.00	5.22	8.13	3.54	67.89	101.52	935.54	564.81	1075.53	712.25	956.87	599.06	1058.38	598.47
43.543	0	0.26	0.08	0.03	0.54	0.03	1.45	0.34	4.10	0.80	97.09	95.63	-25.26	93.61	4.10	39.63	0.01	0.05	3.17	0.80	0.49	0.03	0.00	53.10	3.91	0.23	0.69	92.10	0.00	0.10	0.01	60.98	0.06	1.15	0.00	6.00	2.92	8.58	3.96	66.86	103.87	933.84	563.85	1076.49	713.10	955.72	598.81	1059.58	597.82
43.576	0	0.23	0.07	0.03	0.66	0.03	1.50	0.44	5.60	1.07	96.99	97.23	-25.21	96.28	3.08	46.84	0.01	0.08	5.60	0.71	1.07	0.14	0.00	56.15	5.19	0.24	0.86	90.76	0.00	0.10	0.02	53.27	0.06	1.10	0.00	6.00	2.86	5.73	5.26	66.68	108.05	936.23	566.71	1081.28	718.25	958.36	600.36	1066.36	603.42
43.610	0	0.25	0.07	0.03	0.63	0.03	1.89	0.41	5.00	0.80	96.21	96.78	-27.15	97.81	3.16	44.73	0.01	0.14	5.00	0.65	0.80	0.47	0.02	58.54	9.04	0.27	0.97	90.96	0.00	0.11	0.02	82.76	0.05	0.94	0.00	6.00	-0.68	3.01	5.75	66.01	110.52	940.31	568.78	1087.74	722.08	962.85	601.65	1073.28	606.19
43.643	0	0.26	0.07	0.04	0.63	0.03	2.16	0.41	4.29	0.78	95.67	96.99	-29.16	98.57	3.41	44.46	0.01	0.23	4.29	0.58	0.78	0.70	0.04	59.14	14.18	0.25	0.85	92.08	0.00	0.10	0.03	94.16	0.04	0.58	0.00	6.00	-0.81	0.84	5.30	65.42	112.86	944.36	569.54	1094.71	726.31	966.84	602.74	1079.61	607.43
43.676	0	0.22	0.05	0.04	0.99	0.03	1.56	0.72	4.22	0.69	96.88	98.99	-29.46	98.53	4.22	57.26	0.00	0.34	3.24	0.43	0.69	0.29	0.04	55.22	17.56	0.17	0.74	93.13	0.00	0.11	0.04	79.76	0.04	0.39	0.00	6.00	0.89	-0.96	4.15	65.12	110.52	953.61	572.02	1103.28	729.93	975.84	604.54	1086.25	609.34
43.710	0	0.18	0.03	0.05	1.62	0.03	1.16	1.33	5.34	0.57	96.77	99.66	-29.82	98.43	5.34	70.65	0.00	0.65	2.12	0.47	0.57	0.15	0.10	51.81	20.83	0.09	0.74	93.36	0.00	0.10	0.06	92.63	0.03	0.40	0.00	6.00	2.87	-1.31	3.87	65.24	111.79	956.55	572.86	1107.02	731.91	978.31	606.25	1090.03	610.50
43.743	0	0.16	0.02	0.07	2.65	0.03	1.01	2.48	5.78	0.72	94.70	99.90	-32.52	97.87	5.78	84.84	0.00	1.11	1.58	0.18	0.72	0.06	0.19	48.72	34.85	0.08	0.75	93.94	0.00	0.10	0.09	86.31	0.03	0.44	0.00	6.00	2.29	-2.86	4.10	65.02	110.78	959.53	573.00	1109.85	732.17	981.90	605.42	1092.55	610.87
43.777	0	0.17	0.02	0.12	3.69	0.03	1.06	3.71	6.52	0.54	92.59	99.96	-36.21	96.11	6.52	93.43	0.00	1.79	1.06	0.08	0.54	0.03	0.40	45.84	51.50	0.07	0.91	96.26	0.00	0.10	0.16	90.84	0.03	0.78	0.00	6.00	1.74	-5.97	4.31	65.01	111.67	961.64	573.13	1112.67	733.10	984.12	604.82	1095.58	611.54
43.810	0	0.18	0.02	0.18	4.10	0.03	1.05	4.18	7.54	0.34	91.63	99.96	-37.49	96.13	7.54	94.80	0.00	2.42	0.93	0.02	0.34	0.01	0.60	40.79	64.38	0.05	0.92	95.67	0.00	0.09	0.25	2.69	0.03	0.88	0.00	6.00	0.44	-5.93	2.95	64.86	108.38	966.30	573.73	1117.07	733.94	989.01	606.28	1097.32	610.03
43.843	0	0.20	0.02	0.24	4.41	0.03	1.29	4.55	9.51	0.25	90.90	99.96	-39.96	96.00	9.51	94.36	0.00	3.00	0.87	0.01	0.25	0.00	0.61	39.77	73.70	0.04	0.91	96.74	0.00	0.08	0.31	0.55	0.03	0.95	0.00	6.00	1.80	-6.11	2.32	65.28	109.25	967.81	571.09	1120.86	733.85	990.70	604.69	1099.90	608.06
43.877	0	0.18	0.02	0.22	4.54	0.03	1.08	4.72	10.84	0.12	90.55	99.96	-38.21	95.30	10.84	94.49	0.00	2.48	0.67	0.00	0.12	0.00	0.66	35.82	72.00	0.02	0.93	95.27	0.00	0.08	0.68	0.28	0.02	1.24	0.00	6.00	1.01	-6.95	1.87	65.34	108.32	971.08	570.18	1125.62	734.35	994.77	604.02	1103.05	607.30
43.910	0	0.18	0.02	0.23	4.59	0.02	0.93	4.78	11.76	0.08	90.44	99.95	-37.08	93.19	11.76	94.05	0.00	2.31	0.61	0.00	0.08	0.00	0.68	31.54	73.79	0.01	1.07	93.98	0.00	0.07	0.74	0.20	0.02	1.86	0.00	6.00	2.17	-8.92	2.52	65.52	107.23	972.52	569.64	1127.97	735.34	997.74	603.31	1104.90	607.36
43.943	0	0.19	0.02	0.26	4.24	0.02	0.99	4.33	11.83	0.10	91.34	99.93	-37.40	94.64	11.83	91.51	0.00	2.32	0.50	0.00	0.10	0.00	0.54	30.60	77.56	0.01	1.09	92.72	0.00	0.06	0.95	0.14	0.02	2.05	0.00	6.00	1.33	-7.65	2.71	65.44	107.54	975.05	568.51	1131.08	734.69	1000.59	601.93	1108.03	606.42
43.977	0	0.17	0.02	0.29	4.16	0.02	1.48	4.24	12.54	0.09	91.53	99.87	-38.56	94.11	12.54	90.33	0.00	2.25	0.38	0.00	0.09	0.00	0.37	36.12	80.68	0.00	0.88	85.38	0.00	0.04	1.67	0.07	0.02	1.85	0.00	6.00	0.56	-8.14	2.63	64.96	107.46	976.74	568.13	1133.34	734.96	1002.52	601.72	1109.91	605.67
44.010	0	0.17	0.02	0.29	3.83	0.02	1.42	3.84	11.73	0.10	92.32	99.79	-36.99	95.15	11.73	88.80	0.00	2.14	0.30	0.00	0.10	0.00	0.23	35.42	81.03	0.00	0.61	79.87	0.00	0.04	1.86	0.12	0.02	1.57	0.00	6.00	-1.06	-7.11	3.19	64.27	110.35	978.77	568.55	1134.77	734.20	1003.33	601.72	1113.61	605.81
44.043	0	0.12	0.02	0.27	3.94	0.02	1.28	4.02	11.74	0.10	91.97	99.77	-31.66	94.60	11.74	90.29	0.00	1.76	0.21	0.00	0.10	0.00	0.10	34.82	78.53	0.00	0.31	59.83	0.00	0.03	2.66	0.23	0.01	0.99	0.00	6.00	-2.45	-7.68	4.57	63.20	110.36	980.30	568.90	1137.53	735.07	1006.69	601.48	1116.90	607.13
44.077	0	0.07	0.02	0.25	4.10	0.02	0.80	4.22	10.88	0.05	91.55	99.76	-21.84	94.62	10.88	92.49	0.00	1.72	0.14	0.00	0.05	0.00	0.08	28.14	76.03	0.00	0.16	30.33	0.00	0.01	3.72	0.03	0.01	0.62	0.00	6.00	-2.61	-7.66	4.69	62.13	110.31	984.20	571.99	1140.91	737.97	1010.50	603.34	1120.57	610.68
44.110	0	0.06	0.02	0.22	4.38	0.02	0.72	4.61	10.58	0.03	90.78	99.75	-19.21	93.81	10.58	95.42	0.00	1.26	0.08	0.00	0.03	0.00	0.06	28.74	72.31	0.00	0.07	21.89	0.00	0.01	3.77	0.06	0.01	0.39	0.00	6.00	-4.46	-8.40	4.88	60.97	109.55	986.66	572.86	1144.52	739.43	1014.01	604.84	1123.39	610.98
44.144	0	0.05	0.02	0.22	4.56	0.02	0.42	4.86	10.78	0.02	90.29	99.76	-15.10	94.51	10.78	96.95	0.00	0.86	0.05	0.00	0.02	0.00	0.06	19.14	71.67	0.00	0.04	18.79	0.00	0.01	3.96	0.19	0.01	0.23	0.00	6.00	-5.35	-7.77	4.43	60.14	110.56	987.94	572.99	1148.13	741.79	1015.56	606.18	1126.02	610.74
44.177	0	0.05	0.02	0.17	4.41	0.02	0.31	4.67	9.38	0.02	90.67	99.58	-11.19	93.29	9.38	97.58	0.00	0.62	0.05	0.00	0.02	0.00	0.04	17.48	63.94	0.00	0.02	13.35	0.00	0.01	3.10	0.35	0.01	0.11	0.00	6.00	-5.58	-8.84	4.57	59.56	110.14	989.99	573.86	1150.47	743.06	1018.08	606.75	1128.10	611.75
44.210	0	0.04	0.02	0.14	4.34	0.02	0.24	4.59	8.27	0.04	90.83	99.28	-8.82	94.07	8.27	98.37	0.00	0.51	0.05	0.00	0.04	0.00	0.04	16.37	56.29	0.00	0.01	13.42	0.00	0.01	2.38	0.10	0.01	0.05	0.00	6.00	-4.98	-8.18	4.35	59.63	111.82	991.91	573.89	1152.87	743.67	1019.26	607.03	1130.97	612.08
44.244	0	0.04	0.02	0.11	4.32	0.02	0.19	4.57	8.01	0.07	90.87	98.71	-5.41	93.05	8.01	98.64	0.00	0.39	0.07	0.00	0.07	0.00	0.03	14.72	48.64	0.00	0.00	8.89	0.00	0.01	1.71	0.10	0.01	0.02	0.00	6.00	-4.78	-9.03	4.86	59.58	113.10	992.73	573.60	1154.75	744.18	1020.45	606.80	1133.40	612.53
44.277	0	0.03	0.02	0.08	4.45	0.02	0.14	4.74	8.63	0.07	90.53	97.31	-1.44	91.97	8.63	98.93	0.00	0.40	0.06	0.00	0.07	0.00	0.01	12.13	39.04	0.00	0.00	4.42	0.00	0.01	1.47	0.01	0.01	0.01	0.00	6.00	-3.58	-9.81	4.94	59.59	112.95	994.48	574.54	1157.07	745.86	1022.62	608.36	1135.44	613.69
44.310	0	0.03	0.02	0.06	4.48	0.02	0.11	4.77	9.00	0.04	90.46	95.63	0.00	93.00	9.00	98.79	0.00	0.35	0.05	0.00	0.04	0.00	0.01	9.12	32.95	0.00	0.00	4.38	0.00	0.00	1.11	0.01	0.01	0.01	0.00	6.00	-4.38	-9.07	4.31	59.22	112.73	996.07	575.21	1159.02	747.31	1023.93	608.80	1136.55	613.91
44.344	0	0.03	0.02	0.06	4.36	0.02	0.09	4.62	7.24	0.03	90.76	94.85	0.00	93.41	8.26	98.81	0.00	0.25	0.05	0.00	0.03	0.00	0.00	7.24	30.79	0.00	0.00	4.45	0.00	0.00	0.80	0.06	0.01	0.01	0.00	6.00	-4.49	-8.74	4.22	59.25	113.83	997.00	574.84	1160.25	747.17	1024.41	608.49	1138.12	613.65
44.377	0	0.03	0.02	0.04	4.42	0.02	0.08	4.70	6.54	0.02	90.60	90.55	0.00	94.08	8.71	98.82	0.00	0.23	0.04	0.00	0.02	0.00	0.00	6.54	22.64	0.00	0.00	3.88	0.00	0.00	0.70	0.06	0.01	0.01	0.00	6.00	-4.78	-8.17	3.90	59.26	114.39	998.33	575.16	1160.82	746.79	1024.82	608.41	1139.09	613.78
44.411	0	0.03	0.02	0.04	4.37	0.02	0.07	4.63	6.73	0.02	90.73	89.97	0.00	95.78	8.07	99.09	0.00	0.25	0.04	0.00	0.02	0.00	0.00	6.73	21.54	0.00	0.00	9.85	0.00	0.00	0.56	0.04	0.01	0.01	0.00	6.00	-5.60	-6.39	3.46	58.98	112.38	1001.02	576.51	1161.94	746.68	1027.32	609.39	1139.59	614.21
44.444	0	0.03	0.02	0.04	4.55	0.02	0.08	4.86	5.93	0.02	90.27	90.80	0.00	95.16	9.03	99.32	0.00	0.27	0.04	0.00	0.02	0.00	0.00	5.93	22.51	0.00	0.00	10.91	0.00	0.00	0.44	0.05	0.01	0.02	0.00	6.00	-5.44	-7.10	3.33	59.00	110.79	1002.51	576.62	1162.55	746.00	1029.02	609.32	1139.70	614.03
44.477	0	0.03	0.02	0.04	4.71	0.02	0.08	5.08	5.73	0.02	89.84	90.65	0.00	94.70	10.01	99.44	0.00	0.28	0.05	0.00	0.02	0.00	0.00	5.73	22.17	0.00	0.00	10.61	0.00	0.00	0.42	0.08	0.01	0.03	0.00	6.00	-5.39	-7.58	3.26	58.97	110.89	1002.63	575.91	1163.21	745.68	1029.30	608.55	1140.06	613.79
44.511	0	0.03	0.02	0.05	4.86	0.02	0.08	5.28	5.15	0.02	89.45	93.07	0.00	95.33	10.81	99.52	0.00	0.36	0.06	0.00	0.02	0.00	0.00	5.15	26.13	0.00	0.00	15.05	0.00	0.01	0.28	0.03	0.01	0.03	0.00	6.00	-3.49	-6.92	4.44	59.73	112.32	1003.17	576.23	1161.96	744.00	1029.31	608.57	1141.45	614.86
44.544	0	0.03	0.02	0.05	4.83	0.02	0.09	5.23	4.65	0.03	89.53	94.79	0.00	94.65	10.56	99.56	0.00	0.37	0.08	0.00	0.03	0.00	0.00	4.65	29.88	0.00	0.00	12.09	0.00	0.01	0.21	0.06	0.01	0.04	0.00	6.00	-4.32	-7.64	3.87	59.53	112.50	1003.72	576.68	1161.22	743.05	1028.62	608.58	1140.95	614.69
44.577	0	0.03	0.02	0.06	4.69	0.02	0.09	5.05	4.68	0.03	89.89	95.73	0.00	94.22	9.42	99.65	0.00	0.52	0.09	0.00	0.03	0.00	0.00	4.68	32.37	0.00	0.00	9.61	0.00	0.01	0.19	0.07	0.01	0.04	0.00	6.00	-4.70	-8.04	3.73	59.36	111.98	1003.76	576.64	1161.09	742.58	1028.71	608.34	1140.51	614.75
44.611	0	0.04	0.02	0.07	4.62	0.02	0.09	4.94	3.74	0.03	90.11	97.11	-0.04	95.32	8.66	99.70	0.00	0.69	0.12	0.00	0.03	0.00	0.00	3.74	37.35	0.00	0.00	12.76	0.00	0.01	0.13	0.14	0.01	0.05	0.00	6.00	-3.94	-6.93	3.72	59.57	110.99	1003.84	576.42	1160.58	742.03	1028.97	608.20	1139.79	614.42
44.644	0	0.04	0.02	0.08	4.43	0.02	0.09	4.70	4.08	0.03	90.61	97.90	-0.51	94.95	7.24	99.70	0.00	0.80	0.15	0.00	0.03	0.00	0.00	4.08	41.44	0.00	0.00	11.69	0.00	0.01	0.14	0.21	0.01	0.06	0.00	6.00	-3.95	-7.33	3.69	59.58	111.39	1003.71	576.29	1160.68	742.01	1028.73	608.06	1139.94	614.50
44.677	0	0.04	0.02	0.10	4.33	0.02	0.09	4.56	4.52	0.03	90.88	98.39	-1.96	95.43	6.44	99.63	0.00	0.93	0.17	0.00	0.03	0.00	0.00	4.52	44.87	0.00	0.00	14.78	0.00	0.01	0.15	0.11	0.01	0.06	0.00	6.00	-3.62	-6.81	3.58	59.67	111.22	1003.97	576.49	1160.60	741.80	1028.82	608.25	1139.85	614.80
44.711	0	0.05	0.02	0.12	4.15	0.02	0.11	4.32	5.04	0.05	91.36	99.06	-5.64	95.79	5.04	99.60	0.00	1.00	0.19	0.00	0.05	0.00	0.00	6.06	51.74	0.00	0.00	23.04	0.00	0.01	0.20	0.10	0.01	0.06	0.00	6.00	-4.16	-6.38	3.88	59.62	110.23	1003.59	576.34	1159.55	741.11	1028.84	607.75	1138.88	614.24
44.744	0	0.06	0.02	0.16	4.13	0.02	0.13	4.30	4.79	0.08	91.41	99.51	-9.21	96.08	4.79	99.62	0.00	1.09	0.15	0.00	0.08	0.00	0.01	7.43	59.77	0.00	0.00	28.62	0.00	0.01	0.23	0.04	0.01	0.07	0.00	6.00	-4.66	-6.00	3.89	59.52	110.38	1003.12	575.66	1159.50	740.96	1028.51	607.22	1138.73	613.27
44.778	0	0.06	0.02	0.16	4.10	0.02	0.16	4.26	4.68	0.13	91.48	99.48	-11.64	96.06	4.68	99.59	0.00	1.02	0.10	0.00	0.13	0.00	0.02	11.39	59.19	0.00	0.00	33.78	0.00	0.01	0.29	0.02	0.01	0.09	0.00	6.00	-3.98	-6.03	3.61	59.67	110.50	1003.82	575.33	1160.18	740.84	1028.88	607.40	1139.26	612.64
44.811	0	0.06	0.02	0.17	4.10	0.02	0.22	4.26	4.85	0.12	91.47	99.56	-12.46	96.09	4.85	99.54	0.00	0.92	0.10	0.00	0.12	0.00	0.04	16.30	61.15	0.00	0.01	27.89	0.00	0.01	0.36	0.02	0.01	0.11	0.00	6.00	-3.96	-5.98	3.59	59.68	110.52	1003.76	575.32	1160.15	740.81	1028.81	607.52	1139.21	612.57
44.844	0	0.05	0.02	0.19	4.18	0.02	0.26	4.37	5.58	0.10	91.27	99.66	-12.67	95.94	5.58	99.46	0.00	0.87	0.09	0.00	0.10	0.00	0.07	17.73	64.52	0.00	0.01	22.56	0.00	0.01	0.38	0.02	0.01	0.13	0.00	6.00	-4.11	-6.19	3.50	59.64	110.18	1003.85	575.46	1160.00	740.72	1028.86	607.54	1138.93	612.61
44.878	0	0.05	0.02	0.18	4.31	0.02	0.42	4.54	6.55	0.08	90.92	99.65	-14.65	95.96	6.55	99.45	0.00	0.90	0.11	0.00	0.08	0.00	0.08	26.12	64.15	0.00	0.01	18.09	0.00	0.02	0.51	0.01	0.01	0.15	0.00	6.00	-4.04	-6.17	3.37	59.68	110.44	1003.78	575.40	1160.16	740.88	1028.67	607.64	1139.00	612.58
44.911	0	0.05	0.02	0.18	4.53	0.02	0.49	4.83	8.29	0.07	90.33	99.68	-15.52	95.93	8.29	99.37	0.00	0.80	0.14	0.00	0.07	0.00	0.09	27.11	65.24	0.00	0.01	17.63	0.00	0.02	0.55	0.01	0.01	0.17	0.00	6.00	-4.00	-6.20	3.41	59.71	110.93	1003.43	574.90	1160.69	741.39	1028.56	607.35	1139.38	612.20
44.944	0	0.04	0.02	0.14	4.91	0.02	0.53	5.35	10.91	0.05	89.31	99.48	-15.38	96.58	10.91	99.43	0.00	0.66	0.18	0.00	0.05	0.00	0.07	28.34	59.24	0.00	0.01	18.67	0.00	0.02	0.60	0.01	0.01	0.20	0.00	6.00	-2.21	-5.30	3.45	59.98	113.01	1002.85	573.56	1162.36	742.37	1028.13	607.57	1141.07	611.50
44.978	0	0.04	0.02	0.11	5.63	0.02	0.89	6.35	15.47	0.05	87.31	99.22	-17.94	95.52	15.47	99.36	0.00	0.54	0.22	0.00	0.05	0.00	0.06	36.02	54.34	0.00	0.01	18.75	0.00	0.02	0.77	0.01	0.01	0.24	0.00	6.00	-2.07	-6.70	2.84	59.95	112.42	1002.61	573.53	1162.14	742.84	1027.63	607.41	1139.98	611.19
45.011	0	0.04	0.02	0.10	5.93	0.02	0.94	6.76	17.30	0.03	86.48	98.94	-17.63	95.35	17.30	99.23	0.00	0.47	0.24	0.00	0.03	0.00	0.08	36.63	50.59	0.00	0.01	18.49	0.00	0.02	0.83	0.02	0.01	0.32	0.00	6.00	-2.69	-6.89	2.46	59.90	112.37	1002.88	573.84	1161.82	742.41	1027.27	608.03	1139.61	610.71
45.044	0	0.03	0.02	0.08	6.45	0.02	0.90	7.51	20.08	0.03	84.98	98.41	-16.33	95.57	20.08	99.22	0.00	0.41	0.25	0.00	0.03	0.00	0.09	35.32	45.43	0.00	0.01	17.20	0.00	0.03	0.92	0.02	0.01	0.40	0.00	6.00	-2.80	-6.65	2.49	59.95	114.26	1002.54	573.53	1161.24	741.49	1025.92	607.57	1140.14	610.72
45.078	0	0.03	0.02	0.07	6.49	0.02	1.22	7.57	20.36	0.03	84.86	98.01	-17.93	95.73	20.36	99.20	0.00	0.36	0.21	0.00	0.03	0.00	0.09	41.68	42.66	0.00	0.01	17.08	0.00	0.02	1.28	0.03	0.01	0.42	0.00	6.00	-1.98	-6.45	2.54	59.79	113.13	1002.84	574.19	1160.22	740.87	1026.17	607.99	1139.25	611.36
45.111	0	0.03	0.02	0.07	5.98	0.02	1.17	6.84	17.76	0.03	86.31	98.18	-17.83	96.68	17.76	99.26	0.00	0.29	0.19	0.00	0.03	0.00	0.06	43.68	41.05	0.00	0.01	17.80	0.00	0.02	1.19	0.02	0.01	0.40	0.00	6.00	-0.21	-5.15	2.82	60.01	112.60	1003.21	576.28	1158.82	741.20	1026.19	609.63	1138.70	614.07
45.145	0	0.03	0.02	0.07	5.09	0.02	1.42	5.61	12.79	0.03	88.78	99.05	-18.49	97.96	12.79	99.24	0.00	0.19	0.11	0.00	0.03	0.00	0.03	51.93	39.95	0.00	0.01	14.24	0.00	0.02	1.13	1.07	0.01	0.31	0.00	6.00	0.73	-2.64	2.27	60.21	114.07	1003.99	578.21	1157.11	740.04	1024.56	611.73	1138.56	615.74
45.178	0	0.03	0.02	0.07	4.38	0.02	1.16	4.65	8.06	0.02	90.71	99.18	-16.10	97.77	8.06	99.28	0.00	0.12	0.09	0.00	0.02	0.00	0.02	53.74	35.43	0.00	0.01	10.30	0.00	0.02	0.91	28.48	0.01	0.22	0.00	6.00	-0.26	-3.09	1.51	60.00	110.91	1004.00	580.13	1154.86	739.11	1024.32	613.24	1135.17	616.90
45.211	0	0.03	0.02	0.07	3.94	0.02	1.08	4.07	4.79	0.02	91.85	99.32	-14.34	98.20	4.79	99.28	0.00	0.09	0.08	0.00	0.02	0.00	0.01	56.00	32.72	0.00	0.01	5.17	0.00	0.02	0.78	4.06	0.01	0.11	0.00	6.00	-0.98	-1.99	2.11	59.87	110.18	1002.87	581.73	1151.56	738.20	1023.03	613.64	1133.10	618.54
45.245	0	0.03	0.02	0.07	3.64	0.02	1.00	3.69	2.32	0.02	92.63	99.32	-13.77	98.00	2.32	99.29	0.00	0.07	0.06	0.00	0.02	0.00	0.00	56.16	34.14	0.00	0.01	3.43	0.00	0.02	0.63	8.24	0.01	0.06	0.00	6.00	-4.57	-2.53	2.10	59.23	108.85	1000.30	582.44	1148.14	737.06	1020.69	613.08	1129.38	619.06
45.278	0	0.03	0.02	0.05	3.51	0.02	0.71	3.53	1.26	0.02	92.93	99.19	-10.01	98.10	1.26	99.31	0.00	0.05	0.05	0.00	0.02	0.00	0.00	53.78	24.64	0.00	0.01	1.18	0.00	0.02	0.54	21.67	0.01	0.03	0.00	6.00	-2.47	-2.27	2.68	59.58	111.51	999.31	582.62	1146.35	736.98	1018.48	613.70	1129.86	619.03
45.311	0	0.03	0.02	0.04	3.44	0.02	0.52	3.44	0.60	0.03	93.12	98.98	-7.12	98.40	0.60	99.31	0.00	0.04	0.05	0.00	0.03	0.00	0.00	50.95	17.68	0.00	0.01	0.43	0.00	0.02	0.41	31.78	0.01	0.01	0.00	6.00	-2.64	-1.41	2.73	59.55	111.52	998.85	583.64	1145.16	737.08	1017.71	614.45	1129.09	620.08
45.345	0	0.03	0.02	0.04	3.41	0.02	0.44	3.41	0.36	0.04	93.18	98.89	-5.40	98.39	0.36	99.32	0.00	0.03	0.06	0.00	0.04	0.00	0.00	49.92	12.20	0.00	0.01	0.21	0.00	0.02	0.31	22.18	0.01	0.01	0.00	6.00	-2.46	-1.42	3.26	59.42	110.57	997.80	584.32	1143.63	737.43	1017.36	614.52	1127.74	621.06
45.378	0	0.03	0.02	0.03	3.40	0.02	0.45	3.39	0.25	0.04	93.20	98.99	-5.22	98.53	0.25	99.34	0.00	0.02	0.09	0.00	0.04	0.00	0.00	51.00	10.02	0.00	0.01	0.14	0.00	0.02	0.29	10.63	0.01	0.00	0.00	6.00	-2.65	-0.96	3.53	59.19	110.61	996.58	584.15	1143.12	738.49	1016.69	614.70	1127.16	620.30
45.412	0	0.03	0.02	0.03	3.40	0.02	0.49	3.40	0.22	0.04	93.20	99.17	-5.68	98.70	0.22	99.38	0.00	0.02	0.17	0.00	0.04	0.00	0.00	53.47	8.28	0.00	0.01	0.37	0.00	0.02	0.21	11.24	0.01	0.00	0.00	6.00	-3.74	-0.34	3.68	58.88	110.57	995.47	583.93	1143.32	739.53	1016.42	614.20	1126.80	620.50
45.445	0	0.03	0.02	0.03	3.41	0.02	0.54	3.41	0.19	0.03	93.17	99.33	-6.05	98.41	0.19	99.52	0.00	0.03	0.17	0.00	0.03	0.00	0.00	55.93	6.34	0.00	0.01	0.29	0.01	0.02	0.17	14.81	0.01	0.00	0.00	6.00	-3.26	-1.36	3.30	59.08	112.80	994.85	583.32	1142.26	738.02	1014.15	613.94	1126.78	620.00
45.478	0	0.03	0.02	0.03	3.42	0.02	0.47	3.42	0.24	0.04	93.16	99.22	-5.01	98.45	0.18	99.58	0.00	0.03	0.24	0.00	0.04	0.01	0.00	54.03	4.77	0.00	0.01	0.30	0.01	0.02	0.16	13.20	0.01	0.00	0.00	6.00	-4.36	-1.26	3.66	58.88	113.32	993.67	583.16	1141.41	738.12	1013.21	613.42	1126.35	619.82
45.512	0	0.02	0.02	0.03	3.44	0.02	0.49	3.44	0.28	0.05	93.12	99.29	-4.99	98.36	0.21	99.68	0.00	0.04	0.28	0.00	0.05	0.01	0.00	55.18	3.14	0.00	0.00	0.16	0.02	0.03	0.11	14.12	0.01	0.00	0.00	6.00	-4.86	-1.53	3.78	58.86	113.16	992.79	582.92	1140.95	738.15	1012.70	613.48	1125.70	619.36
45.545	0	0.02	0.02	0.03	3.45	0.02	0.52	3.46	0.26	0.06	93.09	99.35	-5.33	97.95	0.26	99.75	0.00	0.05	0.24	0.00	0.06	0.00	0.00	56.22	2.99	0.00	0.00	0.07	0.03	0.03	0.09	16.01	0.01	0.00	0.00	6.00	-1.77	-2.66	3.78	59.11	108.07	991.06	582.70	1138.54	737.86	1013.13	612.39	1120.88	620.67
45.578	0	0.02	0.02	0.03	3.47	0.02	0.48	3.48	0.33	0.08	93.04	99.28	-4.91	98.56	0.33	99.83	0.00	0.06	0.27	0.00	0.08	0.00	0.00	54.89	3.08	0.00	0.00	0.06	0.03	0.03	0.09	26.68	0.01	0.00	0.00	6.00	-5.24	-0.88	4.12	58.92	114.19	990.93	581.99	1139.41	737.16	1010.82	612.51	1124.84	618.85
45.612	0	0.02	0.02	0.03	3.48	0.02	0.47	3.50	0.40	0.12	93.00	99.26	-4.79	98.51	0.40	99.89	0.00	0.07	0.24	0.01	0.12	0.00	0.00	54.40	3.12	0.00	0.00	0.05	0.05	0.03	0.07	16.91	0.01	0.01	0.00	6.00	-2.68	-1.04	3.79	59.15	108.37	990.15	582.50	1136.36	736.57	1011.42	612.36	1119.58	619.12
45.645	0	0.02	0.02	0.03	3.49	0.02	0.48	3.51	0.47	0.13	92.98	99.27	-4.86	98.75	0.47	99.90	0.00	0.07	0.23	0.01	0.13	0.00	0.00	54.65	2.96	0.00	0.00	0.06	0.06	0.03	0.07	15.00	0.01	0.01	0.00	6.00	-4.22	0.15	3.50	59.14	113.53	989.28	581.68	1138.37	738.03	1009.23	613.03	1122.66	618.07
45.678	0	0.02	0.02	0.03	3.51	0.02	0.47	3.54	0.62	0.18	92.93	99.26	-4.82	98.14	0.62	99.92	0.00	0.10	0.26	0.01	0.18	0.01	0.00	54.41	2.90	0.01	0.00	0.07	0.09	0.03	0.07	6.39	0.01	0.01	0.00	6.00	-3.96	2.18	3.48	59.22	108.38	987.54	582.25	1135.25	737.29	1009.40	611.84	1117.48	619.86
45.712	0	0.02	0.02	0.03	3.52	0.02	0.41	3.55	0.67	0.17	92.91	99.07	-4.00	98.42	0.67	99.92	0.00	0.10	0.25	0.01	0.17	0.01	0.00	51.47	3.68	0.01	0.00	0.09	0.16	0.03	0.07	21.15	0.01	0.00	0.00	6.00	-4.88	1.34	3.83	59.14	113.01	985.63	580.93	1136.07	738.59	1006.83	612.43	1119.72	617.57
45.745	0	0.02	0.02	0.03	3.54	0.02	0.45	3.56	0.80	0.16	92.87	99.18	-4.64	97.86	0.80	99.92	0.00	0.09	0.34	0.02	0.16	0.02	0.00	53.09	4.10	0.01	0.00	0.11	0.17	0.03	0.07	2.90	0.01	0.00	0.00	6.00	-4.79	2.89	3.59	59.24	112.51	986.02	582.32	1134.06	737.76	1006.11	612.72	1118.45	618.78
45.779	0	0.02	0.02	0.03	3.56	0.02	0.49	3.58	0.90	0.14	92.85	99.26	-4.99	97.95	0.90	99.90	0.00	0.10	0.42	0.02	0.14	0.03	0.00	54.44	3.73	0.01	0.00	0.07	0.31	0.04	0.06	9.14	0.02	0.00	0.00	6.00	-5.63	2.67	2.97	58.85	106.52	985.56	583.26	1131.81	737.17	1007.08	613.34	1113.48	618.42
45.812	0	0.02	0.02	0.03	3.56	0.02	0.61	3.57	0.96	0.18	92.85	99.47	-6.38	97.24	0.96	99.84	0.01	0.08	0.49	0.02	0.18	0.02	0.00	58.53	3.70	0.01	0.00	0.08	0.43	0.05	0.06	1.23	0.02	0.00	0.00	6.00	-7.72	4.19	3.34	58.44	109.45	984.97	583.74	1131.58	737.34	1005.59	613.79	1114.94	618.65
45.845	0	0.02	0.02	0.03	3.54	0.02	0.64	3.54	0.86	0.15	92.91	99.50	-6.63	97.20	0.86	99.73	0.01	0.07	0.64	0.03	0.15	0.03	0.00	59.48	3.75	0.01	0.00	0.08	0.48	0.05	0.05	4.07	0.02	0.00	0.00	6.00	-7.95	4.26	3.70	58.25	109.13	983.32	583.38	1130.46	737.71	1004.69	612.85	1113.65	618.84
45.879	0	0.03	0.02	0.03	3.54	0.02	0.67	3.53	0.90	0.13	92.92	99.53	-6.92	97.06	0.90	99.58	0.01	0.05	0.60	0.03	0.13	0.02	0.00	60.42	3.59	0.01	0.00	0.10	0.66	0.05	0.05	1.71	0.02	0.00	0.00	6.00	-7.70	4.52	3.53	58.21	108.84	982.52	583.37	1129.89	738.02	1004.01	612.90	1112.68	618.93
45.912	0	0.02	0.02	0.03	3.53	0.03	0.66	3.51	0.85	0.18	92.94	99.52	-6.69	97.44	0.85	99.49	0.01	0.05	0.73	0.03	0.18	0.02	0.00	60.35	2.81	0.01	0.00	0.14	0.78	0.06	0.04	3.05	0.02	0.00	0.00	6.00	-8.22	3.80	2.97	57.87	109.37	981.03	582.16	1130.33	738.69	1002.73	612.36	1111.96	617.74
45.945	0	0.03	0.02	0.03	3.51	0.02	0.61	3.46	0.87	0.14	92.98	99.45	-6.09	97.04	0.87	99.15	0.01	0.04	0.50	0.03	0.14	0.02	0.00	58.93	1.95	0.00	0.00	0.11	0.99	0.05	0.04	97.93	0.02	0.00	0.00	6.00	-5.52	4.55	3.43	58.75	107.74	980.79	582.79	1128.07	737.96	1002.67	612.85	1110.27	618.38
45.979	0	0.03	0.02	0.03	3.51	0.02	0.76	3.44	1.19	0.20	92.98	99.59	-7.40	96.75	1.19	98.68	0.01	0.04	0.56	0.05	0.20	0.04	0.00	62.94	1.30	0.00	0.00	0.12	1.29	0.05	0.03	99.13	0.02	0.00	0.00	6.00	-2.90	5.03	3.54	59.13	109.61	978.37	580.39	1130.40	741.17	1001.85	611.62	1111.28	617.86
46.012	0	0.03	0.02	0.03	3.49	0.03	0.78	3.42	1.52	0.35	93.01	99.58	-7.45	97.34	1.52	98.24	0.01	0.04	0.71	0.06	0.35	0.10	0.00	63.08	1.00	0.00	0.01	0.14	1.36	0.05	0.03	93.89	0.02	0.00	0.00	6.00	-3.91	4.01	3.61	58.70	107.99	977.63	580.35	1129.79	741.24	1002.00	611.27	1109.80	617.58
46.045	0	0.03	0.02	0.03	3.51	0.03	0.88	3.44	2.21	0.38	92.99	99.61	-8.22	97.94	2.21	97.67	0.02	0.04	0.66	0.08	0.38	0.18	0.00	64.68	1.02	0.00	0.01	0.22	1.38	0.05	0.03	85.92	0.02	0.00	0.00	6.00	-4.45	2.70	4.20	58.30	111.13	975.20	578.32	1131.91	743.92	1000.81	610.09	1111.76	616.47
46.079	0	0.03	0.02	0.03	3.65	0.03	0.98	3.57	2.73	0.44	92.70	99.67	-8.83	98.46	2.73	98.10	0.02	0.04	1.05	0.10	0.44	0.20	0.00	66.44	0.97	0.00	0.01	0.43	1.94	0.06	0.02	16.76	0.02	0.00	1.00	12.00	-4.78	1.20	4.26	57.93	114.72	973.84	576.88	1134.46	746.28	999.71	609.57	1114.25	615.91
46.112	0	0.03	0.02	0.03	3.80	0.03	0.88	3.71	3.08	0.40	92.40	99.63	-8.20	98.48	3.08	98.64	0.02	0.06	0.82	0.11	0.40	0.12	0.00	64.31	0.82	0.00	0.01	0.30	2.45	0.07	0.02	2.65	0.02	0.00	0.00	12.00	-3.07	1.14	5.80	58.24	114.07	972.56	574.26	1136.98	746.99	1001.98	609.01	1115.91	614.66
46.146	0	0.03	0.02	0.03	4.02	0.02	0.83	3.80	3.13	0.14	91.96	99.61	-7.84	98.72	3.13	99.10	0.01	0.08	0.62	0.10	0.14	0.04	0.00	63.34	0.83	0.00	0.01	0.21	4.28	0.11	0.02	1.36	0.02	0.00	0.00	12.00	-2.32	-0.28	5.13	58.32	117.60	972.93	573.91	1138.44	747.87	1000.62	609.20	1118.10	614.55
46.179	0	0.03	0.02	0.03	4.57	0.02	0.70	4.18	5.23	0.10	90.87	99.43	-6.57	98.63	5.23	99.31	0.02	0.10	0.54	0.10	0.08	0.02	0.00	58.28	0.83	0.00	0.00	0.17	6.98	0.18	0.02	0.19	0.02	0.00	0.00	12.00	-2.04	-0.62	5.38	58.39	118.24	973.20	572.96	1140.65	748.95	1001.78	608.73	1119.89	614.19
46.212	0	0.03	0.02	0.03	5.02	0.02	0.67	4.45	6.54	0.12	89.95	99.35	-6.26	98.38	6.54	99.50	0.02	0.14	0.38	0.12	0.04	0.01	0.00	56.45	0.76	0.00	0.00	0.07	9.39	0.23	0.02	0.10	0.02	0.00	0.00	12.00	-2.53	-1.47	5.23	58.23	117.27	973.92	571.84	1142.69	749.64	1003.47	607.54	1120.61	613.00
46.246	0	0.03	0.02	0.04	6.28	0.02	0.54	4.69	7.43	0.10	87.44	99.07	-4.79	98.45	7.43	99.73	0.02	0.15	0.32	0.10	0.02	0.00	0.00	51.66	0.60	0.00	0.00	0.03	19.29	0.39	0.02	0.08	0.02	0.00	0.00	12.00	-3.57	-1.24	4.92	58.08	118.44	974.63	571.30	1145.51	751.37	1004.40	607.22	1122.72	612.50
46.279	0	0.04	0.02	0.05	6.60	0.02	0.42	4.48	6.05	0.06	86.80	98.81	-3.38	98.37	6.05	99.83	0.01	0.18	0.23	0.06	0.01	0.00	0.00	48.45	0.51	0.00	0.00	0.02	24.06	0.50	0.02	0.03	0.02	0.00	0.00	12.00	-2.86	-1.50	5.45	58.27	119.05	974.99	571.19	1146.21	751.57	1005.15	606.86	1124.03	613.25
46.312	0	0.05	0.02	0.07	7.82	0.02	0.36	4.39	5.21	0.04	84.37	98.56	-2.34	98.20	5.21	99.88	0.01	0.19	0.23	0.04	0.01	0.00	0.00	46.04	0.42	0.00	0.00	0.01	34.45	0.75	0.02	0.03	0.02	0.00	0.00	12.00	-2.99	-1.99	5.13	58.25	119.04	976.65	572.34	1147.26	751.92	1006.18	608.44	1125.10	613.78
46.346	0	0.07	0.02	0.13	11.06	0.02	0.26	4.62	6.02	0.03	77.89	99.12	-0.21	97.95	6.02	99.89	0.01	0.20	0.25	0.03	0.01	0.00	0.00	39.39	0.36	0.00	0.00	0.01	52.20	1.24	0.02	0.02	0.02	0.00	0.00	12.00	-1.60	-2.66	4.93	58.52	117.48	978.40	573.12	1147.96	752.18	1007.94	609.23	1125.31	614.34
46.379	0	0.08	0.02	0.14	12.78	0.02	0.29	5.08	8.21	0.03	74.44	99.39	-0.75	97.96	8.21	99.89	0.01	0.21	0.30	0.03	0.01	0.00	0.00	39.53	0.39	0.00	0.00	0.01	56.74	1.40	0.02	0.02	0.02	0.00	0.00	12.00	-1.44	-2.63	5.05	58.50	116.13	979.63	573.68	1148.84	752.42	1009.73	609.90	1125.76	614.71
46.413	0	0.11	0.02	0.22	17.56	0.02	0.26	5.78	10.76	0.03	64.89	99.81	0.00	98.03	10.76	99.88	0.01	0.21	0.41	0.03	0.01	0.01	0.00	35.20	0.35	0.00	0.00	0.01	71.19	2.14	0.02	0.04	0.02	0.00	0.00	12.00	-0.49	-2.47	4.61	58.83	117.31	980.41	573.56	1149.51	752.39	1009.50	610.14	1126.73	614.57
46.446	0	0.13	0.02	0.27	19.28	0.02	0.23	5.96	10.36	0.04	61.43	99.88	0.00	97.85	10.36	99.89	0.01	0.21	0.47	0.04	0.01	0.01	0.00	33.34	0.32	0.00	0.00	0.01	77.62	3.34	0.03	0.07	0.02	0.00	0.00	12.00	-0.03	-2.91	4.57	58.94	117.62	981.37	573.61	1150.27	752.37	1010.18	610.09	1127.71	614.76
46.479	0	0.13	0.02	0.29	20.24	0.02	0.23	6.16	10.78	0.05	59.52	99.90	0.00	97.76	10.78	99.90	0.01	0.23	0.55	0.05	0.01	0.01	0.00	33.28	0.35	0.00	0.00	0.02	79.87	3.73	0.03	0.07	0.02	0.00	0.00	12.00	-0.48	-3.12	4.30	58.80	117.18	982.57	573.66	1151.37	752.43	1011.29	610.05	1128.39	614.45
46.513	0	0.16	0.02	0.39	23.74	0.02	0.20	7.14	11.61	0.06	52.53	99.95	0.00	97.60	11.61	99.87	0.01	0.24	0.63	0.06	0.02	0.01	0.00	29.21	0.46	0.00	0.00	0.02	88.73	6.71	0.04	0.15	0.02	0.00	0.00	12.00	-1.16	-3.46	4.02	58.69	117.58	983.89	574.02	1151.96	751.94	1011.78	610.12	1129.28	614.41
46.546	0	0.17	0.02	0.42	26.71	0.03	0.20	8.72	14.10	0.10	48.29	99.97	0.00	97.82	14.10	99.85	0.01	0.22	0.72	0.10	0.02	0.01	0.00	27.28	0.52	0.00	0.00	0.02	92.53	9.45	0.04	0.16	0.02	0.00	0.00	12.00	-1.12	-2.98	4.62	58.54	116.51	984.57	574.20	1152.69	751.93	1013.55	610.33	1129.98	614.87
46.579	0	0.17	0.02	0.43	26.67	0.02	0.18	8.53	13.74	0.11	48.33	99.97	0.00	97.77	13.74	99.86	0.01	0.26	0.59	0.11	0.01	0.01	0.00	26.36	0.50	0.00	0.00	0.02	92.94	9.20	0.04	0.11	0.02	0.00	0.00	12.00	-1.00	-3.11	4.63	58.53	116.42	985.86	574.72	1153.02	751.62	1014.44	610.16	1130.73	615.50
46.613	0	0.19	0.02	0.49	26.84	0.02	0.15	9.02	12.10	0.10	48.16	99.97	0.00	97.84	12.10	99.88	0.01	0.29	0.46	0.10	0.01	0.01	0.00	23.30	0.45	0.00	0.00	0.01	96.00	12.27	0.04	0.11	0.02	0.00	0.00	12.00	-2.54	-2.93	4.72	58.31	117.32	986.39	574.43	1153.81	751.08	1014.76	609.65	1131.95	615.09
46.646	0	0.19	0.02	0.49	26.53	0.02	0.13	8.63	11.58	0.08	48.47	99.97	0.00	97.81	11.58	99.89	0.01	0.28	0.35	0.08	0.01	0.00	0.00	22.20	0.32	0.00	0.00	0.01	96.08	11.62	0.03	0.12	0.02	0.00	0.00	12.00	-1.43	-3.00	4.39	58.53	117.95	986.96	574.33	1154.25	751.12	1014.65	609.92	1132.49	615.00
46.679	0	0.20	0.02	0.51	25.63	0.02	0.12	8.24	9.90	0.06	49.37	99.97	0.00	97.78	9.90	99.89	0.01	0.28	0.25	0.06	0.00	0.00	0.00	21.03	0.24	0.00	0.00	0.00	96.54	12.08	0.03	0.12	0.02	0.00	0.00	12.00	-2.75	-3.08	4.65	58.18	117.73	987.26	574.52	1154.75	751.20	1015.40	609.72	1133.01	615.15
46.713	0	0.20	0.02	0.53	24.87	0.02	0.10	7.73	8.38	0.04	50.26	99.98	0.00	97.79	8.38	99.89	0.01	0.28	0.23	0.04	0.00	0.00	0.00	19.35	0.18	0.00	0.00	0.00	97.06	11.93	0.03	0.08	0.02	0.00	0.00	12.00	-2.26	-3.05	4.62	58.22	116.78	987.87	574.54	1154.90	751.02	1016.20	609.65	1132.86	615.12
46.746	0	0.21	0.02	0.53	23.74	0.02	0.10	6.84	6.92	0.02	52.53	99.97	0.00	97.64	6.92	99.91	0.01	0.24	0.15	0.02	0.00	0.00	0.00	19.88	0.14	0.00	0.00	0.00	96.46	10.24	0.02	0.10	0.01	0.00	0.00	12.00	-3.13	-3.38	5.16	57.96	117.03	987.57	574.69	1155.15	751.38	1016.56	609.35	1133.42	615.72
46.780	0	0.21	0.02	0.54	23.26	0.02	0.09	6.36	6.15	0.02	53.49	99.97	0.00	97.55	6.15	99.92	0.01	0.28	0.11	0.02	0.00	0.00	0.00	19.89	0.10	0.00	0.00	0.00	96.32	9.13	0.02	0.04	0.02	0.00	0.00	12.00	-1.90	-3.57	5.02	58.26	117.37	987.55	574.15	1155.30	751.16	1016.32	609.47	1133.55	615.23
46.813	0	0.20	0.02	0.52	23.43	0.02	0.09	6.08	6.64	0.02	53.14	99.97	0.00	97.39	6.64	99.93	0.02	0.32	0.09	0.01	0.00	0.00	0.00	19.59	0.07	0.00	0.00	0.00	95.87	7.41	0.02	0.02	0.01	0.00	0.00	12.00	-1.87	-3.91	5.15	58.26	116.75	987.64	574.08	1155.50	751.26	1016.88	609.38	1133.48	615.21
46.846	0	0.20	0.02	0.50	23.88	0.02	0.10	6.12	7.71	0.02	52.23	99.97	0.00	97.10	7.71	99.95	0.02	0.38	0.06	0.01	0.00	0.00	0.00	20.62	0.06	0.00	0.00	0.00	95.20	6.42	0.01	0.02	0.01	0.00	0.00	12.00	-1.27	-4.44	5.04	58.33	116.93	987.81	574.12	1155.74	751.57	1016.88	609.50	1133.67	615.33
46.880	0	0.19	0.02	0.47	24.18	0.02	0.11	6.02	8.97	0.02	51.63	99.97	0.00	97.05	8.97	99.96	0.02	0.46	0.05	0.00	0.00	0.00	0.00	20.39	0.07	0.00	0.00	0.01	93.72	4.64	0.01	0.02	0.01	0.00	0.00	12.00	-0.89	-4.54	5.18	58.39	116.56	988.36	574.31	1156.12	751.67	1017.66	609.59	1134.06	615.69
46.913	0	0.18	0.02	0.45	23.65	0.02	0.11	5.87	8.90	0.01	52.71	99.96	0.00	97.29	8.90	99.96	0.01	0.55	0.04	0.00	0.00	0.00	0.00	20.88	0.09	0.00	0.00	0.02	92.17	3.98	0.01	0.03	0.01	0.00	0.00	12.00	-2.23	-4.09	5.25	58.14	116.21	989.59	574.64	1156.96	751.32	1018.93	609.46	1134.97	615.73
46.946	0	0.18	0.02	0.42	22.86	0.02	0.11	5.67	8.48	0.01	54.29	99.96	0.00	96.99	8.48	99.97	0.01	0.74	0.04	0.00	0.00	0.00	0.00	20.45	0.11	0.00	0.00	0.03	90.30	3.34	0.01	0.05	0.01	0.00	0.00	12.00	-2.37	-4.64	4.84	58.15	116.39	991.17	575.04	1157.66	750.93	1019.61	609.62	1135.84	615.73
46.980	0	0.16	0.02	0.36	20.92	0.02	0.09	5.37	8.18	0.01	58.16	99.94	0.00	96.53	8.18	99.96	0.01	0.75	0.04	0.00	0.01	0.00	0.00	18.77	0.15	0.00	0.00	0.05	85.12	2.23	0.01	0.06	0.01	0.00	0.00	12.00	-2.32	-5.37	4.28	58.07	115.56	992.61	575.84	1157.98	751.25	1020.39	609.52	1135.75	616.18
47.013	0	0.16	0.02	0.35	21.30	0.02	0.08	5.51	8.80	0.01	57.41	99.93	0.00	96.77	8.80	99.96	0.01	1.04	0.04	0.00	0.01	0.00	0.00	16.03	0.15	0.00	0.00	0.03	84.62	1.97	0.01	0.02	0.01	0.00	0.00	12.00	-3.77	-5.00	4.26	57.91	115.76	993.76	575.60	1158.36	749.71	1021.04	609.04	1136.61	615.46
47.046	0	0.14	0.02	0.31	20.36	0.02	0.08	5.51	9.17	0.01	59.27	99.91	0.00	97.34	9.17	99.96	0.01	1.02	0.05	0.00	0.01	0.00	0.00	15.63	0.26	0.00	0.00	0.03	81.24	1.63	0.01	0.01	0.01	0.00	0.00	12.00	-4.81	-4.00	4.39	57.91	116.48	994.84	575.29	1158.92	748.03	1021.62	609.16	1137.97	614.73
47.080	0	0.13	0.02	0.28	19.35	0.02	0.08	5.44	9.08	0.01	61.30	99.89	0.00	96.80	9.08	99.97	0.01	1.08	0.08	0.00	0.01	0.00	0.00	14.22	0.41	0.00	0.00	0.03	78.07	1.36	0.01	0.00	0.01	0.00	0.00	12.00	-3.92	-4.96	4.42	58.00	115.54	995.50	575.04	1160.00	748.48	1022.94	609.37	1138.37	614.49
47.113	0	0.14	0.02	0.31	19.81	0.02	0.07	5.36	8.65	0.01	60.37	99.91	0.00	96.23	8.65	99.96	0.01	1.08	0.12	0.00	0.01	0.01	0.00	13.67	0.58	0.00	0.00	0.03	80.27	1.42	0.01	0.00	0.01	0.00	0.00	12.00	-3.58	-5.80	4.36	58.20	115.58	996.49	575.26	1160.68	748.45	1023.69	609.55	1139.16	614.70
47.147	0	0.13	0.02	0.28	18.97	0.02	0.07	5.34	8.74	0.01	62.05	99.88	0.00	95.14	8.74	99.96	0.01	1.09	0.23	0.00	0.01	0.01	0.00	13.31	0.76	0.00	0.00	0.06	77.42	1.22	0.01	0.00	0.01	0.00	0.00	12.00	-3.04	-7.13	4.02	58.33	115.19	997.32	575.42	1161.15	748.63	1024.21	609.60	1139.29	614.66
47.180	0	0.13	0.02	0.26	19.37	0.02	0.07	5.66	10.25	0.01	61.27	99.87	0.00	95.42	10.25	99.96	0.01	1.05	0.26	0.00	0.01	0.01	0.00	11.65	0.85	0.00	0.00	0.06	76.26	1.21	0.01	0.01	0.01	0.00	0.00	12.00	-2.89	-6.82	4.02	58.49	115.81	997.31	574.45	1162.35	748.80	1024.50	609.36	1140.23	613.80
47.213	0	0.12	0.02	0.26	21.83	0.02	0.08	6.54	10.10	0.01	56.35	99.89	0.00	95.04	14.02	99.95	0.01	0.83	0.30	0.00	0.01	0.01	0.00	10.10	0.90	0.00	0.00	0.05	77.95	1.39	0.01	0.01	0.01	0.00	0.00	12.00	-4.07	-7.23	3.68	58.30	116.16	998.23	574.45	1163.34	748.64	1024.96	609.49	1141.06	613.21
47.247	0	0.11	0.02	0.24	21.67	0.02	0.08	6.79	10.30	0.01	56.66	99.86	0.00	95.34	14.97	99.95	0.01	1.01	0.32	0.01	0.01	0.01	0.00	10.30	1.15	0.00	0.00	0.07	75.55	1.20	0.01	0.00	0.01	0.00	0.00	12.00	-4.73	-6.91	3.63	58.21	115.40	999.92	575.22	1163.43	747.70	1026.18	609.50	1141.50	613.63
47.280	0	0.12	0.02	0.25	23.29	0.02	0.09	7.33	9.55	0.01	53.43	99.88	0.00	95.21	16.85	99.94	0.01	0.97	0.35	0.01	0.01	0.01	0.00	9.55	1.65	0.00	0.00	0.08	77.15	1.35	0.02	0.00	0.01	0.00	0.00	12.00	-3.56	-7.05	3.62	58.51	114.70	999.76	575.30	1163.25	748.27	1026.35	609.46	1140.96	614.01
47.313	0	0.11	0.02	0.24	24.20	0.02	0.09	7.78	9.11	0.01	51.60	99.88	0.00	95.33	18.38	99.93	0.01	0.96	0.33	0.01	0.01	0.01	0.00	9.11	1.54	0.00	0.00	0.08	77.18	1.38	0.02	0.01	0.01	0.00	0.00	12.00	-3.66	-6.91	3.71	58.54	114.30	999.77	575.20	1163.35	748.19	1026.67	609.49	1140.89	613.85
47.347	0	0.12	0.02	0.26	25.38	0.02	0.09	8.01	7.48	0.01	49.62	99.90	0.00	95.16	19.20	99.90	0.01	0.78	0.27	0.01	0.01	0.01	0.00	7.48	1.82	0.00	0.00	0.11	79.37	1.52	0.03	0.00	0.02	0.00	0.00	12.00	-3.32	-7.10	3.67	58.65	113.41	1000.12	575.49	1163.19	748.09	1027.16	609.75	1140.48	613.98
47.380	0	0.12	0.02	0.28	25.11	0.02	0.09	7.69	8.26	0.01	49.89	99.91	0.00	94.52	18.42	99.88	0.01	0.54	0.23	0.01	0.01	0.01	0.00	8.26	1.99	0.00	0.00	0.07	80.47	1.50	0.03	0.00	0.02	0.00	0.00	12.00	-4.72	-7.76	3.61	58.29	112.45	1001.96	576.31	1163.83	747.66	1028.82	609.49	1141.16	614.41
47.414	0	0.14	0.02	0.34	25.86	0.02	0.08	7.24	6.95	0.01	49.14	99.94	0.00	94.88	16.73	99.87	0.01	0.37	0.14	0.00	0.01	0.01	0.00	6.95	1.89	0.00	0.00	0.03	85.63	1.84	0.04	0.02	0.02	0.00	0.00	6.00	-4.02	-7.40	3.75	58.52	111.89	1001.95	576.27	1163.74	747.72	1029.18	609.13	1140.92	614.87
47.447	0	0.15	0.02	0.37	24.27	0.02	0.07	6.39	6.89	0.01	51.47	99.95	0.00	94.97	13.46	99.83	0.01	0.28	0.12	0.00	0.01	0.01	0.00	6.89	1.97	0.00	0.00	0.02	87.07	1.99	0.04	0.01	0.02	0.00	0.00	6.00	-3.65	-7.31	3.72	58.65	111.92	1001.99	576.10	1164.00	747.88	1029.28	609.12	1141.06	614.79
47.480	0	0.16	0.02	0.39	24.12	0.02	0.06	6.18	6.21	0.01	51.75	99.95	0.00	94.04	12.63	99.83	0.01	0.24	0.10	0.00	0.01	0.01	0.00	6.21	1.94	0.00	0.00	0.01	88.15	2.01	0.04	0.01	0.02	0.00	0.00	6.00	-3.86	-8.21	3.87	58.38	111.28	1001.63	576.05	1164.63	748.92	1029.86	608.97	1140.97	615.04
47.514	0	0.17	0.02	0.44	25.56	0.02	0.06	6.34	6.94	0.01	49.44	99.96	0.00	94.35	12.77	99.84	0.01	0.19	0.09	0.00	0.01	0.01	0.00	6.94	1.64	0.00	0.00	0.01	91.85	2.57	0.05	0.01	0.02	0.00	0.00	6.00	-4.23	-7.92	3.69	58.54	112.99	1002.07	576.54	1163.92	747.85	1028.72	609.81	1141.60	614.86
47.547	0	0.18	0.02	0.46	24.89	0.02	0.06	5.97	7.88	0.01	50.21	99.96	0.00	94.91	11.43	99.84	0.01	0.16	0.10	0.00	0.01	0.01	0.00	7.88	2.20	0.00	0.00	0.01	92.40	2.40	0.05	0.01	0.03	0.00	0.00	6.00	-5.36	-7.38	3.66	58.21	110.86	1003.42	576.93	1164.13	747.08	1030.51	609.57	1141.26	614.64
47.580	0	0.17	0.02	0.46	23.89	0.02	0.07	5.65	9.75	0.01	52.23	99.96	0.00	96.66	10.48	99.85	0.01	0.15	0.10	0.00	0.01	0.01	0.00	9.75	2.86	0.00	0.00	0.04	91.24	1.95	0.06	0.01	0.03	0.00	0.00	6.00	-5.28	-5.18	3.61	58.45	111.26	1004.15	576.81	1164.82	746.87	1031.01	609.63	1142.16	614.56
47.614	0	0.18	0.02	0.46	22.15	0.02	0.07	5.13	8.31	0.02	55.69	99.96	0.00	96.60	8.31	99.84	0.01	0.15	0.09	0.00	0.02	0.01	0.00	10.69	2.85	0.00	0.00	0.08	89.98	1.68	0.07	0.00	0.02	0.00	0.00	6.00	-5.77	-5.27	2.96	58.27	110.88	1005.39	577.15	1165.36	746.22	1031.51	609.96	1142.30	614.54
47.647	0	0.17	0.02	0.45	21.39	0.02	0.07	4.98	7.73	0.03	57.22	99.95	0.00	96.17	7.73	99.82	0.01	0.15	0.08	0.00	0.03	0.01	0.00	11.17	2.98	0.00	0.00	0.13	88.75	1.55	0.07	0.00	0.02	0.00	0.00	6.00	-6.03	-5.88	2.85	58.14	110.33	1005.05	576.82	1165.38	746.18	1031.52	609.59	1141.75	614.30
47.680	0	0.17	0.02	0.42	20.96	0.02	0.07	5.06	8.19	0.03	58.07	99.94	0.00	96.94	8.19	99.75	0.01	0.15	0.10	0.00	0.03	0.01	0.00	11.98	3.51	0.00	0.00	0.13	86.82	1.52	0.08	0.00	0.02	0.00	0.00	6.00	-4.13	-4.73	2.48	58.76	112.25	1006.12	576.89	1165.86	745.94	1031.03	610.61	1143.22	614.12
47.714	0	0.14	0.02	0.36	21.98	0.02	0.12	5.84	12.60	0.03	56.04	99.92	0.00	96.33	12.60	99.51	0.01	0.09	0.14	0.00	0.03	0.01	0.00	18.44	4.53	0.00	0.00	0.10	83.00	1.05	0.09	0.00	0.02	0.00	0.00	6.00	-2.71	-5.66	2.67	59.05	113.44	1006.73	576.22	1165.92	744.86	1030.94	610.11	1144.32	613.67
47.747	0	0.14	0.02	0.36	20.51	0.02	0.14	5.61	12.42	0.03	58.98	99.90	0.00	96.26	12.42	98.86	0.02	0.06	0.18	0.00	0.03	0.01	0.00	19.67	7.18	0.00	0.00	0.10	80.05	0.93	0.10	0.00	0.02	0.00	0.00	6.00	-4.28	-5.76	2.74	58.63	111.71	1008.01	577.44	1165.71	744.33	1032.38	610.66	1144.03	614.12
47.781	0	0.13	0.02	0.32	18.38	0.02	0.18	5.10	13.04	0.03	63.24	99.83	0.00	96.21	13.04	96.05	0.03	0.03	0.18	0.00	0.02	0.01	0.00	22.55	7.31	0.00	0.00	0.07	76.93	0.72	0.09	0.00	0.02	0.01	0.00	6.00	-5.72	-5.83	2.64	58.32	110.54	1009.32	578.03	1165.48	742.90	1033.41	610.61	1143.89	614.18
47.814	0	0.13	0.02	0.26	14.38	0.02	0.28	3.90	16.40	0.05	71.25	99.50	0.00	96.26	16.40	86.11	0.05	0.01	0.18	0.00	0.02	0.02	0.00	25.61	6.12	0.00	0.00	0.06	73.22	0.59	0.09	0.00	0.02	0.01	0.00	6.00	-5.85	-5.76	2.38	58.21	110.23	1009.68	578.28	1165.21	742.32	1033.37	610.85	1143.56	614.26
47.847	0	0.20	0.05	0.20	5.47	0.02	0.64	1.15	20.30	0.09	89.07	90.92	-0.62	96.51	20.30	52.31	0.09	0.01	0.13	0.00	0.02	0.01	0.00	27.83	4.70	0.00	0.00	0.03	69.69	0.49	0.08	0.00	0.01	0.01	0.00	6.00	-5.89	-5.41	3.18	58.25	110.80	1009.39	578.27	1164.25	741.43	1033.17	610.63	1143.91	614.33
47.881	0	0.27	0.14	0.13	1.84	0.02	2.28	0.35	30.80	0.27	95.44	46.81	-4.10	96.06	30.80	13.06	0.27	0.00	0.13	0.01	0.02	0.02	0.00	30.95	4.22	0.00	0.00	0.02	60.94	0.35	0.08	0.00	0.01	0.01	0.00	6.00	-7.06	-6.03	2.13	57.84	105.61	1009.37	578.76	1162.32	740.12	1033.83	610.57	1139.39	613.62
47.914	0	0.27	0.19	0.10	1.68	0.02	4.34	0.32	32.14	0.59	91.32	61.69	-6.68	95.96	39.93	1.91	0.59	0.00	0.12	0.02	0.02	0.03	0.00	32.14	3.71	0.00	0.00	0.01	59.33	0.31	0.07	0.00	0.01	0.01	0.00	6.00	-2.47	-6.16	2.54	58.59	112.18	1008.61	576.93	1164.11	741.42	1031.46	610.72	1143.61	613.24
47.947	0	0.19	0.20	0.06	2.37	0.02	9.08	0.56	32.70	1.91	81.83	76.12	-10.97	96.55	55.14	0.23	1.91	0.00	0.09	0.06	0.03	0.02	0.00	32.70	3.02	0.00	0.00	0.01	52.62	0.26	0.06	0.00	0.01	0.00	0.00	6.00	-3.19	-5.34	2.60	58.65	111.71	1007.96	576.41	1163.27	740.51	1031.01	610.15	1142.69	612.49
47.981	0	0.17	0.25	0.04	3.05	0.02	25.39	0.77	41.81	10.40	49.61	71.78	-20.75	96.46	63.15	0.04	10.40	0.00	0.10	0.14	0.05	0.02	0.00	41.81	2.72	0.00	0.00	0.01	41.27	0.17	0.07	0.00	0.01	0.00	0.00	6.00	-4.58	-5.47	1.93	58.36	109.38	1008.93	577.64	1162.16	739.40	1031.51	610.48	1140.85	613.00
48.014	0	0.20	0.32	0.03	5.58	0.02	47.54	1.27	41.51	20.48	27.46	86.87	-29.15	97.71	75.34	0.01	20.48	0.00	0.10	0.40	0.07	0.01	0.00	41.51	2.36	0.00	0.00	0.01	39.06	0.16	0.07	0.00	0.00	0.00	0.00	6.00	-2.94	-3.23	2.34	58.50	112.82	1008.57	577.59	1162.26	739.98	1030.07	610.81	1142.85	613.63
48.047	0	0.42	0.65	0.02	13.28	0.02	83.42	1.89	41.58	48.76	0.00	93.56	-47.63	96.57	85.05	0.00	48.76	0.00	0.10	1.47	0.08	0.01	0.00	41.58	2.37	0.00	0.00	0.02	32.79	0.14	0.07	0.00	0.00	0.00	0.00	6.00	-2.35	-5.31	2.19	58.49	113.41	1008.44	577.20	1163.00	740.64	1029.92	610.93	1143.30	613.30
48.081	0	1.62	1.74	0.01	32.11	0.02	96.10	2.30	33.78	88.59	0.00	91.99	-68.84	96.68	89.92	0.00	88.59	0.00	0.10	3.84	0.10	0.01	0.00	33.78	2.06	0.00	0.00	0.03	28.00	0.15	0.05	0.00	0.00	0.00	0.00	6.00	-2.78	-5.15	2.24	58.36	113.34	1008.63	577.42	1163.53	741.14	1030.35	611.19	1143.67	613.48
48.114	0	2.08	1.97	0.01	37.43	0.02	97.38	2.68	33.85	93.69	0.00	94.00	-72.76	96.82	93.69	0.00	93.72	0.00	0.09	8.19	0.11	0.01	0.00	33.85	2.36	0.00	0.00	0.04	26.63	0.14	0.05	0.00	0.00	0.00	0.00	6.00	-4.22	-4.93	2.26	58.16	108.72	1008.78	577.83	1161.86	739.66	1031.90	610.41	1140.58	613.35
48.148	0	2.47	2.25	0.01	39.82	0.02	98.29	2.90	35.54	95.64	0.00	96.54	-77.08	97.65	95.64	0.00	99.22	0.00	0.07	11.77	0.12	0.00	0.00	35.54	2.91	0.00	0.00	0.06	21.09	0.12	0.06	0.00	0.00	0.00	0.00	6.00	-2.35	-3.37	2.32	58.27	112.69	1008.43	577.82	1162.09	740.28	1029.96	611.15	1142.62	613.96
48.181	0	2.88	2.29	0.01	39.63	0.02	98.50	3.06	36.37	96.99	0.00	96.90	-78.10	97.07	96.99	0.00	99.79	0.00	0.07	18.21	0.12	0.00	0.00	36.37	3.32	0.00	0.00	0.05	17.69	0.09	0.06	0.00	0.00	0.00	0.00	6.00	-2.51	-4.50	2.08	58.31	113.05	1008.65	577.62	1162.88	740.67	1030.06	611.32	1143.09	613.58
48.214	0	3.39	2.29	0.01	39.97	0.02	98.39	3.05	34.84	96.93	0.00	96.53	-77.67	96.91	96.93	0.00	99.86	0.00	0.06	22.17	0.13	0.00	0.00	34.84	3.61	0.00	0.00	0.05	18.41	0.09	0.06	0.00	0.00	0.00	0.00	6.00	-3.13	-4.77	2.15	58.26	112.88	1008.76	577.68	1163.40	741.13	1030.51	611.35	1143.37	613.53
48.248	0	3.84	2.30	0.01	40.12	0.02	98.01	3.05	30.85	96.92	0.00	95.32	-76.26	96.97	96.92	0.00	99.98	0.00	0.05	25.58	0.13	0.01	0.00	30.85	3.17	0.00	0.00	0.04	18.57	0.09	0.05	0.00	0.00	0.00	0.00	6.00	-3.08	-4.67	2.21	58.20	112.72	1008.74	577.72	1163.39	741.20	1030.63	611.35	1143.33	613.62
48.281	0	4.37	2.30	0.01	40.36	0.02	97.85	3.07	29.48	97.04	0.00	94.80	-75.70	97.22	97.04	0.00	99.99	0.00	0.05	29.23	0.14	0.01	0.00	29.48	2.64	0.00	0.00	0.02	18.87	0.09	0.05	0.00	0.00	0.00	0.00	6.00	-3.74	-4.23	2.18	58.09	112.45	1008.71	577.79	1163.32	741.12	1030.69	611.18	1143.12	613.61
48.314	0	4.41	2.30	0.01	40.63	0.02	97.70	3.07	28.21	97.08	0.00	94.28	-75.26	97.32	97.08	0.00	99.99	0.00	0.05	29.20	0.16	0.01	0.00	28.21	2.50	0.00	0.00	0.02	19.37	0.08	0.05	0.00	0.00	0.00	0.00	6.00	-3.28	-4.03	2.11	58.04	112.36	1008.78	577.81	1163.42	741.30	1030.76	611.37	1143.10	613.64
48.348	0	4.58	2.30	0.01	40.27	0.02	97.18	3.07	24.31	97.03	0.00	92.34	-73.95	97.35	97.03	0.00	100.00	0.00	0.05	30.70	0.19	0.01	0.00	24.31	2.61	0.00	0.00	0.02	18.73	0.09	0.06	0.00	0.00	0.00	0.00	6.00	-2.66	-3.98	2.00	57.97	112.09	1008.76	577.64	1163.72	741.62	1030.94	611.43	1143.01	613.59
48.381	0	4.85	2.30	0.01	40.03	0.02	97.06	3.04	23.86	96.82	0.00	92.08	-73.57	97.41	96.82	0.00	100.00	0.00	0.05	32.44	0.16	0.01	0.00	23.86	1.94	0.00	0.00	0.01	18.56	0.09	0.05	0.00	0.00	0.00	0.00	6.00	-3.10	-3.87	2.19	57.82	109.96	1008.83	577.85	1161.73	739.73	1031.20	610.96	1141.13	613.24
48.415	0	4.50	2.30	0.01	38.89	0.02	96.73	2.95	22.51	96.07	0.00	91.25	-72.90	97.81	96.07	0.00	100.00	0.00	0.05	30.76	0.14	0.01	0.00	22.51	1.82	0.00	0.00	0.01	17.39	0.09	0.06	0.00	0.00	0.00	0.00	6.00	-4.00	-3.01	2.37	57.93	112.63	1008.60	578.13	1162.02	739.98	1030.09	611.22	1142.69	613.85
48.448	0	4.55	2.30	0.01	38.67	0.02	96.90	2.90	23.91	95.65	0.00	92.11	-73.26	97.53	95.65	0.00	100.00	0.00	0.05	30.74	0.17	0.01	0.00	23.91	1.66	0.00	0.00	0.01	17.66	0.08	0.06	0.00	0.00	0.00	0.00	6.00	-4.72	-3.62	2.41	57.96	114.19	1008.27	577.93	1163.30	741.28	1029.82	611.19	1143.98	613.95
48.481	0	4.10	2.30	0.01	38.40	0.02	97.22	2.88	25.97	95.53	0.00	93.23	-74.03	97.18	95.53	0.00	100.00	0.00	0.06	27.88	0.16	0.01	0.00	25.97	2.06	0.00	0.00	0.01	17.28	0.07	0.07	0.00	0.00	0.00	0.00	6.00	-4.87	-4.29	1.73	57.56	107.06	1009.25	578.73	1162.30	740.32	1032.74	611.31	1139.76	614.12
48.515	0	4.05	2.30	0.01	38.10	0.02	97.04	2.81	25.26	94.89	0.00	92.86	-73.72	97.85	94.89	0.00	100.00	0.00	0.06	26.91	0.21	0.02	0.00	25.26	2.31	0.00	0.00	0.02	17.76	0.07	0.07	0.00	0.00	0.00	0.00	6.00	-5.19	-2.91	1.62	57.99	112.86	1009.46	578.00	1163.64	740.34	1030.55	611.48	1143.40	613.29
48.548	0	3.81	2.30	0.01	37.61	0.02	97.55	2.76	29.19	94.42	0.00	94.69	-75.08	98.00	94.42	0.00	100.00	0.00	0.06	24.98	0.27	0.03	0.00	29.19	2.71	0.00	0.00	0.02	17.55	0.06	0.08	0.00	0.00	0.00	0.00	6.00	-3.85	-2.53	1.82	58.07	112.78	1009.92	577.95	1164.16	740.70	1031.26	611.54	1144.02	613.59
48.581	0	3.82	2.30	0.01	37.30	0.02	97.73	2.72	30.83	94.06	0.00	95.32	-75.65	97.86	94.06	0.00	100.00	0.00	0.07	24.89	0.30	0.04	0.00	30.83	3.04	0.00	0.00	0.02	17.51	0.06	0.08	0.00	0.00	0.00	0.00	6.00	-3.95	-2.89	1.82	58.10	112.82	1009.89	577.74	1164.40	740.89	1031.34	611.48	1144.14	613.18
48.615	0	3.58	2.30	0.01	37.28	0.02	98.11	2.70	34.29	93.95	0.00	96.41	-76.95	97.70	93.95	0.00	100.00	0.00	0.08	22.78	0.37	0.06	0.00	34.29	3.53	0.00	0.00	0.03	17.71	0.05	0.09	0.00	0.00	0.00	0.00	6.00	-3.98	-3.25	1.76	58.12	112.97	1009.84	577.68	1164.50	740.98	1031.23	611.53	1144.19	613.08
48.648	0	3.50	2.30	0.01	36.89	0.02	98.12	2.67	34.43	93.67	0.00	96.45	-77.11	97.58	93.67	0.00	100.00	0.00	0.08	22.07	0.40	0.06	0.00	34.43	4.23	0.00	0.00	0.03	17.35	0.05	0.09	0.00	0.00	0.00	0.00	6.00	-3.67	-3.51	1.79	58.09	113.29	1009.78	577.51	1164.76	741.04	1031.20	611.30	1144.47	613.37
48.681	0	3.38	2.30	0.01	37.78	0.02	98.01	2.68	33.63	93.75	0.00	96.22	-76.52	97.61	93.75	0.01	100.00	0.00	0.08	20.32	0.29	0.04	0.00	33.63	2.99	0.00	0.00	0.02	19.04	0.06	0.08	0.00	0.00	0.00	0.00	6.00	-3.59	-3.46	2.16	57.72	109.67	1009.70	577.89	1162.69	739.81	1032.23	610.92	1141.88	613.16
48.715	0	3.14	2.30	0.01	38.55	0.02	97.99	2.70	33.44	93.89	0.00	96.17	-76.35	97.66	93.89	0.01	100.00	0.00	0.07	17.49	0.20	0.03	0.00	33.44	2.56	0.00	0.00	0.01	20.36	0.06	0.08	0.00	0.00	0.00	0.00	6.00	-3.36	-3.34	2.08	57.93	112.62	1009.51	577.60	1163.41	740.18	1030.98	611.04	1143.58	613.34
48.748	0	3.09	2.30	0.01	37.99	0.02	97.66	2.61	31.42	93.07	0.00	95.52	-75.33	97.61	93.07	0.02	100.00	0.00	0.05	16.77	0.18	0.02	0.00	31.42	1.97	0.00	0.00	0.01	20.51	0.06	0.08	0.00	0.00	0.00	0.00	6.00	-3.54	-3.44	2.17	57.91	113.48	1009.57	577.59	1164.07	740.52	1031.00	610.87	1144.44	613.89
48.782	0	2.62	2.30	0.01	37.02	0.02	97.86	2.58	33.39	92.77	0.00	96.15	-75.92	97.38	92.77	0.03	100.00	0.00	0.03	12.97	0.16	0.02	0.00	33.39	1.91	0.00	0.00	0.01	18.90	0.05	0.09	0.00	0.00	0.00	0.00	6.00	-2.16	-3.93	2.11	57.87	113.66	1009.56	577.28	1165.03	741.49	1031.32	611.01	1144.94	614.10
48.815	0	2.32	2.30	0.01	35.90	0.02	97.78	2.48	33.59	91.80	0.00	96.21	-75.72	97.09	91.80	0.05	100.00	0.00	0.04	9.80	0.16	0.02	0.00	33.59	1.68	0.00	0.00	0.01	18.07	0.05	0.09	0.00	0.00	0.00	0.00	6.00	-1.98	-4.47	2.02	57.85	113.15	1009.25	577.28	1165.03	742.13	1031.33	611.34	1144.45	613.74
48.848	0	1.98	2.29	0.01	34.54	0.02	97.71	2.38	33.94	90.73	0.00	96.31	-75.60	97.12	90.73	0.08	100.00	0.00	0.03	5.72	0.17	0.02	0.00	33.94	1.68	0.00	0.00	0.01	16.82	0.04	0.09	0.02	0.00	0.00	0.00	6.00	-0.97	-4.41	1.74	57.82	113.39	1009.36	577.75	1164.77	742.07	1030.89	612.01	1144.26	614.54
48.882	0	1.91	2.29	0.01	31.81	0.02	97.60	2.10	35.79	87.64	0.00	96.81	-75.44	97.19	87.64	0.14	100.00	0.00	0.04	4.05	0.16	0.02	0.00	35.79	1.31	0.00	0.00	0.02	15.71	0.04	0.10	0.25	0.00	0.00	0.00	6.00	-0.03	-4.28	1.91	57.94	112.93	1009.58	578.67	1164.51	742.84	1031.26	612.96	1144.16	615.39
48.915	0	1.88	2.28	0.01	29.86	0.02	97.64	1.90	38.27	85.10	0.00	97.37	-75.74	96.98	85.10	0.25	100.00	0.00	0.04	2.76	0.16	0.01	0.00	38.27	1.50	0.00	0.00	0.03	15.21	0.04	0.10	0.20	0.00	0.00	0.00	6.00	-0.92	-4.66	1.99	57.49	108.12	1009.53	579.29	1162.31	741.16	1032.58	612.34	1140.65	615.76
48.948	0	1.91	2.28	0.01	27.48	0.02	97.55	1.69	39.88	82.11	0.00	97.68	-75.75	97.29	82.11	0.34	100.00	0.00	0.04	2.36	0.15	0.01	0.00	39.88	2.10	0.00	0.00	0.03	14.17	0.04	0.09	0.19	0.00	0.00	0.00	6.00	-1.59	-4.10	2.17	57.75	112.51	1009.50	579.47	1162.95	741.66	1030.87	612.87	1143.34	615.93
48.982	0	2.02	2.27	0.01	24.38	0.02	96.72	1.40	38.11	77.48	0.00	97.33	-74.12	97.02	77.48	0.44	100.00	0.00	0.05	2.16	0.14	0.01	0.00	38.11	2.29	0.00	0.00	0.03	13.66	0.04	0.09	0.26	0.00	0.00	0.00	6.00	-2.70	-4.59	1.99	57.65	112.35	1009.64	579.47	1163.75	742.15	1031.25	612.89	1143.57	615.74
49.015	0	2.11	2.27	0.01	21.68	0.02	95.93	1.18	37.69	73.05	0.00	97.25	-72.92	97.26	73.05	0.59	100.00	0.00	0.05	1.88	0.14	0.01	0.00	37.69	2.15	0.00	0.00	0.02	13.17	0.04	0.09	0.26	0.00	0.00	0.00	6.00	-3.01	-4.15	1.85	57.64	112.93	1010.06	580.03	1164.16	742.55	1031.27	613.55	1144.16	616.20
49.048	0	2.29	2.26	0.01	18.12	0.02	94.17	0.91	36.12	66.73	0.00	96.89	-70.83	97.58	66.73	0.63	100.00	0.00	0.06	1.85	0.15	0.01	0.00	36.12	1.74	0.00	0.00	0.01	12.42	0.04	0.07	0.12	0.00	0.00	0.00	6.00	-2.48	-3.52	2.46	57.46	110.57	1011.14	581.48	1164.12	743.41	1033.48	614.38	1144.01	617.48
49.082	0	2.51	2.26	0.01	14.89	0.02	91.23	0.69	33.54	60.07	0.00	96.20	-68.39	97.95	60.07	0.69	100.00	0.00	0.06	1.90	0.14	0.02	0.00	33.54	1.67	0.00	0.00	0.00	11.69	0.05	0.06	0.10	0.00	0.00	0.00	6.00	-2.08	-2.67	2.33	57.45	111.89	1012.20	582.00	1164.01	742.48	1033.21	614.98	1145.07	617.86
49.115	0	2.94	2.27	0.02	11.62	0.02	88.65	0.48	35.47	51.49	0.00	96.72	-66.99	98.10	51.49	0.54	100.00	0.00	0.06	2.29	0.11	0.01	0.00	35.47	1.31	0.00	0.00	0.00	11.94	0.05	0.05	1.21	0.00	0.00	0.00	6.00	-4.39	-2.29	2.08	57.52	113.42	1012.52	581.66	1164.03	740.91	1032.42	614.27	1145.80	617.34
49.149	0	3.26	2.28	0.02	9.79	0.02	85.64	0.38	35.18	45.84	0.00	96.65	-65.55	97.91	45.84	0.41	99.99	0.00	0.05	2.55	0.08	0.02	0.00	35.18	1.18	0.00	0.00	0.00	11.96	0.05	0.04	0.79	0.00	0.00	0.00	6.00	-4.05	-2.77	1.95	57.55	114.00	1012.33	581.43	1164.31	741.11	1032.06	614.29	1146.02	617.34
49.182	0	3.84	2.28	0.02	6.91	0.02	80.63	0.24	35.32	35.32	0.00	97.18	-63.82	97.58	35.32	0.28	99.99	0.00	0.06	3.24	0.08	0.02	0.00	37.41	0.79	0.01	0.00	0.00	10.69	0.04	0.03	1.25	0.00	0.00	0.00	6.00	-3.90	-3.52	2.00	57.53	113.77	1012.28	581.35	1164.27	741.13	1032.16	614.21	1145.89	617.23
49.215	0	4.63	2.29	0.02	4.95	0.02	72.43	0.16	24.87	24.87	2.57	97.24	-61.45	97.30	24.87	0.21	99.99	0.00	0.06	3.88	0.09	0.02	0.00	37.66	0.52	0.01	0.00	0.00	10.57	0.04	0.03	1.50	0.00	0.00	0.00	6.00	-3.49	-4.08	2.09	57.50	113.52	1012.18	581.40	1164.19	741.36	1032.26	614.28	1145.75	617.32
49.249	0	4.80	2.29	0.02	4.08	0.02	73.86	0.13	19.72	19.72	1.14	98.24	-62.23	97.90	19.72	0.19	99.99	0.00	0.06	3.63	0.10	0.02	0.00	43.40	0.43	0.01	0.00	0.00	9.01	0.03	0.03	0.73	0.00	0.00	0.00	6.00	-3.56	-2.79	1.87	57.51	113.65	1012.48	581.38	1165.33	742.35	1032.74	614.68	1146.37	617.16
49.282	0	4.92	2.29	0.03	3.64	0.02	71.03	0.11	16.25	16.25	3.97	98.28	-61.54	97.81	16.25	0.19	99.99	0.00	0.06	2.78	0.12	0.02	0.00	43.66	0.47	0.01	0.00	0.00	8.91	0.03	0.03	0.60	0.00	0.00	0.00	6.00	-3.15	-2.99	1.88	57.44	113.19	1012.50	581.69	1165.98	743.44	1033.32	615.05	1146.47	617.79
49.315	0	5.14	2.29	0.03	3.26	0.02	68.63	0.09	12.71	12.71	6.37	98.39	-61.02	97.88	12.71	0.22	99.99	0.00	0.06	2.32	0.12	0.02	0.00	44.52	0.48	0.01	0.00	0.00	9.10	0.03	0.02	0.56	0.00	0.00	0.00	6.00	-3.81	-2.83	2.08	57.39	113.14	1013.12	582.11	1166.23	743.53	1033.95	615.28	1147.06	617.82
49.349	0	5.20	2.28	0.03	2.98	0.02	69.54	0.09	10.07	10.07	5.46	98.73	-61.46	97.94	10.07	0.25	99.99	0.00	0.06	1.70	0.11	0.02	0.00	47.56	0.48	0.01	0.00	0.00	8.74	0.03	0.02	0.26	0.00	0.00	0.00	6.00	-3.78	-2.68	1.99	57.34	112.68	1013.99	583.09	1166.22	743.48	1034.53	616.10	1147.18	618.66
49.382	0	5.22	2.28	0.03	2.75	0.02	68.36	0.08	7.95	7.95	6.64	98.81	-61.25	97.84	7.95	0.35	99.99	0.00	0.06	1.35	0.11	0.03	0.00	48.33	0.52	0.01	0.00	0.00	8.05	0.03	0.02	0.20	0.00	0.00	0.00	6.00	-3.60	-2.93	2.40	57.29	113.11	1013.90	583.72	1165.82	743.81	1034.43	616.60	1147.51	619.35
[truncated: 42,489 more rows]
[truncated: 4 more columns]
