# Supplementary material for: Exploring emotion recognition in patients with mild cognitive impairment and Alzheimer’s dementia undergoing a rehabilitation program
Source: PLoS One. 2025 Apr 24;20(4):e0322213. doi: 10.1371/journal.pone.0322213 (PMC12021228; doi:10.1371/journal.pone.0322213)
Supplement: S1 Data — (ZIP) [file pone.0322213.s003.zip › raw data1-10/No3 Aerobic exercise.csv]

time stamp	face id	anger	contempt	disgust	fear	joy	sadness	surprise	sentimentality	confusion	neutral	engagement	valence	attention	inner brow raise	brow raise	brow furrow	eye widen	cheek raise	lid tighten	nose wrinkle	upper lip raise	dimpler	lip corner depressor	chin raise	lip pucker	lip stretch	lip press	mouth open	jaw drop	lip suck	eye closure	smile	smirk	blink	blink rate	pitch	yaw	roll	brightness	interocular distance	topleft_x	topleft_y	bottomright_x	bottomright_y	outer_right_eye_X	outer_right_eye_Y	outer_left_eye_X	outer_left_eye_Y
0.066
0.1
0.133
0.166
0.2
0.233
0.266
0.3
0.333
0.366
0.4
0.433
0.467
0.5
0.533
0.567
0.6
0.633
0.667
0.7
0.734
0.767
0.8
0.834
0.867
0.9
0.934
0.967
1
1.034
1.067
1.101
1.134
1.167
1.201
1.234
1.267
1.301
1.334
1.367
1.401
1.434
1.468
1.501
1.534
1.568
1.601
1.634
1.668
1.701
1.735
1.768
1.801
1.835
1.868
1.901
1.935
1.968
2.001
2.035
2.068
2.102
2.135
2.168
2.202
2.235
2.268
2.302
2.335
2.368
2.402
2.435
2.469
2.502
2.535
2.569
2.602
2.635
2.669
2.702
2.736
2.769
2.802
2.836
2.869
2.902
2.936
2.969
3.002
3.036
3.069	0	0.11	0.17	0.02	0.18	0.04	0.21	0.1	0.72	0.25	99.58	0.33	0	98.53	10.62	1.03	0.04	0.03	6.75	0.71	0.73	0.54	0	0.12	0.72	0.25	0.16	0.48	0.23	3.44	0.01	0.05	1.18	0	0		-4.61	0.99	-5.35	80.11	97	1001.92	494.08	1120.95	614.68	1008.26	526.54	1105.02	519.76
3.103	0	0.12	0.17	0.02	0.16	0.04	0.17	0.1	0.53	0.18	99.66	0.33	0	94.54	6.09	1.36	0.11	0.08	7.85	1	0.88	1.56	0	0.1	0.42	0.18	0.15	0.53	0.21	5.69	0.02	0.02	1.22	0	0		7.18	7.74	1.18	79.79	91.51	1000.9	498.16	1115.54	618.49	1012.68	527.92	1104.15	525.12
3.136	0	0.12	0.17	0.02	0.15	0.04	0.16	0.09	0.48	0.16	99.66	0.33	0	95.21	4.87	0.94	0.13	0.06	7.98	1.22	0.85	1.51	0	0.09	0.4	0.16	0.1	0.48	0.18	7.05	0.03	0.02	1.27	0	0		4.77	7.06	1.43	79.52	89.37	1000.84	499.55	1112.63	616.05	1012.44	528.88	1101.74	525.29
3.169	0	0.12	0.17	0.03	0.15	0.04	0.16	0.11	0.4	0.24	99.65	0.33	0	97.8	4.23	0.98	0.13	0.03	7.59	0.98	0.64	2.33	0	0.24	0.4	0.12	0.09	0.31	0.17	12.07	0.03	0.02	1.17	0	0		1.06	3.04	2.14	78.96	89.94	1002.15	501.97	1108.01	611.01	1010.9	528.79	1100.83	527.21
3.203
3.236
3.269
3.303
3.336
3.369
3.403
3.436
3.47
3.503
3.536
3.57
3.603
3.636
3.67
3.703
3.737
3.77
3.803
3.837
3.87
3.903
3.937
3.97
4.003
4.037
4.07	0	0.06	0.05	0.02	0.39	0.07	0.07	0.29	3.54	0.15	99.23	1.38	2.1	98.56	1.49	36.65	0.03	0.17	9.33	0.86	0.38	1.01	0	0.01	0.22	0.15	0.04	3.54	0.48	1.17	0	0.4	5.07	0	0		-1.41	-0.87	-0.98	80.28	94.19	1012.78	499.06	1147.43	642.26	1031.54	531.25	1125.66	527.55
4.104	0	0.07	0.06	0.02	0.21	0.13	0.08	0.17	0.71	0.07	99.57	0.41	7.69	94.26	1.34	22.39	0.03	0.25	12.45	2.01	0.8	2.3	0	0.01	0.1	0.07	0.05	0.71	0.71	3.55	0	0.22	8.65	0	0		-2.4	8	0.41	80.09	95.04	1011.46	495.53	1145.94	638.07	1030.82	526.62	1125.84	524.96
4.137	0	0.08	0.06	0.02	0.19	0.15	0.08	0.16	0.68	0.07	99.62	0.33	8.93	98.34	0.97	19.58	0.03	0.51	15.16	1.87	0.99	2.87	0	0.01	0.17	0.07	0.09	0.68	0.47	4.5	0	0.04	8.75	0	0		-10.96	1.6	-1.64	78.42	94.48	1013.3	495.07	1145.19	633.24	1030.11	525.71	1124.48	521.11
4.17	0	0.08	0.06	0.02	0.2	0.12	0.08	0.17	0.39	0.1	99.59	0.35	7.19	97.7	0.9	20.53	0.03	0.79	13.16	1.72	1.46	2.46	0	0.01	0.11	0.1	0.07	0.39	0.5	5.35	0	0.18	8.01	0	0		0.56	3.26	0.17	81.29	97.23	1012.43	493.41	1146.39	635.07	1030.2	526.28	1127.36	522.6
4.204	0	0.08	0.06	0.02	0.21	0.12	0.08	0.18	0.25	0.13	99.57	0.39	6.83	97.72	0.92	21.81	0.02	1.17	13.3	1.21	1.98	2.71	0	0.01	0.11	0.13	0.09	0.25	0.59	3.88	0	0.15	7.79	0	0		6.64	3.21	0.81	81.12	99.47	1012.74	493.71	1145.3	634.59	1029.13	526.57	1128.59	524.61
4.237	0	0.08	0.06	0.02	0.2	0.13	0.08	0.16	0.24	0.1	99.59	0.36	6.75	96.98	0.88	20.63	0.02	1.39	14.02	1.2	3	2.42	0	0.01	0.11	0.1	0.1	0.24	0.56	3.07	0	0.08	7.82	0	0		7.4	4.65	2	80.76	95.84	1013.13	494.56	1142.31	631.22	1030.57	527.16	1126.39	525.04
4.27	0	0.08	0.08	0.02	0.18	0.09	0.09	0.12	0.2	0.09	99.65	0.33	4.17	97.34	0.65	16.1	0.02	0.98	11.12	0.81	3.14	1.45	0	0.01	0.13	0.09	0.11	0.2	0.29	1.57	0	0.04	6.56	0	0		4.56	4	3.56	80.5	95.69	1010.86	495.69	1137.31	628.01	1028.14	526.9	1123.83	526.29
4.304	0	0.08	0.08	0.02	0.18	0.09	0.09	0.12	0.23	0.07	99.64	0.33	3.95	96.9	0.68	15.42	0.02	1.09	11.06	0.64	2.1	0.78	0	0.01	0.12	0.07	0.11	0.23	0.26	1.46	0	0.07	5.96	0	0		3.29	4.78	1.81	80.23	95.87	1010.78	497.43	1134.12	626.71	1025.15	528.11	1121	526.24
4.337	0	0.09	0.09	0.02	0.18	0.07	0.09	0.12	0.28	0.06	99.64	0.33	2.5	98.14	0.62	14.31	0.02	1.42	9.55	0.6	1.8	0.59	0	0.02	0.11	0.06	0.1	0.28	0.22	1.42	0	0.04	5.07	0	0		5.12	2.16	1.16	79.72	92.7	1009.53	497.65	1130.4	624.67	1023.75	528.92	1116.37	525.16
4.37	0	0.09	0.1	0.02	0.19	0.06	0.09	0.12	0.42	0.05	99.61	0.33	1.07	95.88	0.57	14.47	0.02	1.9	7.15	0.45	0.88	0.34	0	0.02	0.15	0.05	0.1	0.42	0.18	1.58	0.01	0.03	4.34	0	0		1.24	6.26	1.38	80.18	94.58	1009.29	499.07	1127.7	622.53	1021.54	528.68	1116.09	526.29
4.404	0	0.1	0.1	0.02	0.18	0.06	0.1	0.11	0.84	0.06	99.64	0.33	1.26	97.52	0.73	12.38	0.02	1.68	7.55	0.46	0.58	0.28	0	0.03	0.19	0.06	0.1	0.84	0.17	1.6	0.01	0.2	4.37	0	0		-0.73	3.63	-1.12	80.39	94.98	1009.67	499.99	1127.71	623.45	1019.73	530.35	1114.55	525.03
4.437	0	0.1	0.11	0.02	0.17	0.06	0.1	0.1	1.57	0.07	99.65	0.33	0.94	96.47	0.93	11.22	0.02	1.19	8.15	0.45	0.53	0.31	0	0.03	0.3	0.07	0.11	1.57	0.18	1.85	0.01	0.27	4.01	0	0		0.89	5.45	-0.74	80.58	94.34	1009.69	501.56	1125.83	623.23	1019.37	530.71	1113.66	527.43
4.471	0	0.1	0.12	0.02	0.17	0.06	0.11	0.1	1.8	0.08	99.67	0.33	1.32	96.53	1.15	9.5	0.02	0.85	10.25	0.53	0.41	0.22	0	0.04	0.43	0.08	0.11	1.8	0.18	1.9	0.01	0.16	3.61	0	0		0.11	5.37	-0.95	80.76	93.02	1008.68	502.84	1123.21	622.7	1018.11	532.13	1111.02	527.57
4.504	0	0.1	0.11	0.02	0.17	0.06	0.11	0.1	1.05	0.1	99.65	0.33	0.24	96.65	1.67	10.45	0.02	0.6	8	0.46	0.31	0.23	0	0.05	0.51	0.1	0.11	1.05	0.18	1.92	0.01	8.68	3.42	0	0		0.43	5.18	-0.98	80.76	92.71	1007.47	503.25	1121.41	622.06	1016.79	533.35	1109.31	527.41
4.537	0	0.09	0.1	0.02	0.21	0.05	0.11	0.13	0.45	0.11	99.58	0.33	0	96.53	3.21	14.67	0.02	0.61	6.9	0.55	0.22	0.21	0	0.05	0.45	0.11	0.11	0.42	0.19	1.97	0.01	30.93	3.49	0	0		0.24	5.37	-1.1	80.87	91.54	1007.14	504.43	1119.34	621.53	1016.09	533.84	1107.46	528.27
4.571	0	0.08	0.1	0.02	0.25	0.05	0.12	0.16	0.53	0.12	99.51	0.33	0	96.05	5.66	17.12	0.02	0.35	6.04	0.76	0.22	0.37	0	0.07	0.53	0.12	0.14	0.29	0.2	2.61	0.01	43.3	3.41	0	0		3.36	6.05	-0.39	81.01	91.85	1007.59	506.55	1115.76	619.56	1014.82	534.47	1106.62	531.13
4.604	0	0.08	0.09	0.02	0.28	0.05	0.13	0.2	0.58	0.14	99.43	0.33	0	95.58	8.17	18.77	0.02	0.22	5.56	0.78	0.2	0.67	0	0.08	0.58	0.14	0.16	0.23	0.22	3.18	0.01	2.89	3.3	0	0		-2.77	6.64	-2.16	80.65	91.61	1006.52	505.54	1114.22	616.98	1012.49	534.19	1103.87	527.7
4.637	0	0.07	0.09	0.02	0.35	0.05	0.14	0.26	0.76	0.18	99.29	0.42	0	94.23	10.67	22.72	0.02	0.17	6.13	0.98	0.31	1.13	0	0.14	0.76	0.18	0.17	0.28	0.22	3.72	0.02	0.61	2.83	0.39	0		3.28	8.04	0.24	80.15	89.88	1003.33	504.65	1111.21	616.89	1011.91	533.04	1101.7	528.98
4.671	0	0.06	0.08	0.02	0.48	0.04	0.13	0.38	0.73	0.24	99.04	0.71	0	93.85	12.07	30.17	0.02	0.15	6.18	1.12	0.57	3.08	0	0.24	0.73	0.19	0.14	0.34	0.21	3.75	0.04	0.23	2.41	0.52	0		1.02	8.38	1.48	79.79	88.67	1000.63	503.12	1110.12	616.51	1011.47	531.38	1100.08	527.99
4.704	0	0.06	0.08	0.02	0.52	0.04	0.14	0.42	0.74	0.25	98.96	0.76	0	93.8	13.37	31.11	0.03	0.14	6.12	1.22	0.57	3.9	0	0.25	0.74	0.22	0.12	0.32	0.22	4.38	0.04	0.07	2.29	0.8	0		0.72	8.42	0.09	79.33	90.18	1000.16	503.15	1110.02	617.23	1009.5	531.92	1099.56	527.25
4.738	0	0.06	0.08	0.03	0.6	0.04	0.13	0.56	0.71	0.46	98.8	1.03	0	96.32	13.27	35.44	0.04	0.13	6.15	1.43	0.78	6.65	0	0.46	0.71	0.24	0.1	0.21	0.2	6.72	0.07	0.06	1.84	1.15	0		-0.51	5.68	0.25	79.09	88.69	1002.34	506.24	1106.81	614.48	1009.77	532.89	1098.4	529.73
4.771	0	0.09	0.11	0.03	0.34	0.04	0.15	0.33	0.76	0.59	99.32	0.37	0	94.87	10.53	21.01	0.05	0.07	5.67	2.08	0.92	7.45	0.34	0.59	0.76	0.26	0.11	0.31	0.23	11.68	0.09	0.06	1.72	0.76	0		-0.4	7.41	-1.58	78.22	88.77	1003.5	509.19	1103.46	612.13	1007.45	535.91	1096.08	530.99
4.804	0	0.11	0.14	0.03	0.21	0.04	0.16	0.2	0.91	0.61	99.57	0.33	0	98.73	7.79	9.96	0.07	0.03	4.52	2.67	1.37	7.58	0.29	0.61	0.91	0.29	0.08	0.32	0.19	12.53	0.08	0.12	1.64	0.56	0		-5.13	0.24	-0.16	77.1	89.93	1001.98	510.64	1100.9	609.77	1005.63	535.95	1095.54	534.58
4.838
4.871
4.904
4.938
4.971
5.004
5.038
5.071
5.105
5.138
5.171
5.205
5.238
5.271
5.305
5.338
5.371
5.405
5.438
5.472
5.505
5.538
5.572	0	0.24	0.02	0.18	0.49	0.45	0.06	0.16	0.16	0.89	99.03	34.56	19.6	4.25	4.46	17.93	0.12	0.18	7.52	0.45	0.88	10.43	0	0.01	0.16	0.89	0.33	0.04	67.46	2.75	0.01	24.69	22.44	0	0		-3.06	37.57	-3.41	70.89	79.17	995.26	518.94	1142.73	676.38	1026.91	554.59	1105.62	545.99
5.605	0	0.19	0.04	0.09	0.28	0.26	0.07	0.1	0.13	0.52	99.43	5.8	14.5	89.04	3.55	9.73	0.13	0.11	6.02	0.55	1.25	6.68	0	0.01	0.12	0.52	0.16	0.05	48.91	1.63	0.01	5.34	18.19	0	0		-1.86	11.53	-1.15	75.16	92.55	992.8	520.07	1138.13	675.48	1017.79	554.19	1110.26	550.19
5.638	0	0.18	0.05	0.07	0.18	0.23	0.08	0.07	0.14	0.2	99.54	1.92	13.96	91.12	1.51	3.68	0.14	0.06	6.05	0.65	1.24	5.5	0	0.01	0.07	0.2	0.13	0.04	38.36	1.65	0	3.61	17.25	0	0		-4.69	10.36	-0.95	73.89	95.98	991.08	521.57	1135.47	674.63	1014	555.73	1109.86	550.92
5.672	0	0.15	0.06	0.05	0.15	0.17	0.08	0.07	0.15	0.15	99.67	0.85	11.13	89.39	1.17	2.48	0.15	0.04	5.31	0.6	0.98	4.01	0	0	0.06	0.15	0.11	0.04	28.11	2.37	0.01	0.38	14.7	0	0		-2.64	11.35	0.19	74.59	94.29	989.59	520.01	1136.75	676.66	1015.58	554.4	1109.81	550.93
5.705	0	0.15	0.07	0.04	0.15	0.14	0.09	0.07	0.15	0.15	99.7	0.67	9.56	90.24	1.2	1.6	0.15	0.03	4.52	0.54	0.74	1.99	0	0	0.06	0.1	0.09	0.03	25.54	2.72	0.01	0.91	13.44	0	0		0.51	10.88	0.68	75.38	98.41	990.23	521.65	1136.67	677.35	1014.15	556.78	1112.51	553.5
5.739	0	0.14	0.07	0.04	0.14	0.13	0.09	0.07	0.18	0.18	99.71	0.56	9.01	87.28	1.27	1.29	0.18	0.02	3.98	0.59	0.42	0.9	0	0	0.06	0.11	0.08	0.02	23.43	3.23	0.01	0.64	13.05	0	0		-1.25	12.37	0.87	74.39	98.89	990.12	521.46	1137.95	678.48	1014.66	556.17	1113.51	553.56
5.772	0	0.14	0.07	0.03	0.14	0.12	0.09	0.07	0.18	0.18	99.72	0.51	8.68	89.76	1.33	1.11	0.18	0.02	3.94	0.58	0.42	0.86	0	0	0.06	0.11	0.08	0.03	22.18	3.26	0.01	0.53	12.76	0	0		-1.52	11.15	1.37	74.24	98.63	989.91	521.53	1137.86	678.51	1015	556.08	1113.6	553.87
5.805	0	0.15	0.08	0.04	0.15	0.11	0.09	0.07	0.21	0.21	99.7	0.55	7.62	87.1	1.47	1.24	0.21	0.02	3.4	0.54	0.58	0.98	0	0	0.07	0.13	0.08	0.03	23.71	3.1	0.01	0.95	12.08	0	0		-5.56	12.45	1.39	72.22	96.4	988.78	520.84	1138.27	679.66	1015.77	553.72	1112.17	553.1
5.839	0	0.17	0.08	0.05	0.17	0.11	0.09	0.07	0.2	0.2	99.65	0.89	7.38	79.62	1.41	1.07	0.2	0.02	3.4	0.52	0.68	1.6	0	0	0.06	0.16	0.07	0.02	30.55	3.8	0.01	0.12	11.88	0	0		-9.11	15.19	2.75	70.58	94.46	987.4	521.51	1135.87	678.48	1015.92	552.71	1110.38	553.83
5.872	0	0.2	0.08	0.06	0.19	0.11	0.09	0.08	0.25	0.25	99.6	1.29	7.06	81.07	1.43	1.03	0.25	0.01	3.96	0.63	0.93	3.08	0	0	0.05	0.17	0.08	0.02	35.33	4.98	0.01	0.43	11.48	0	0		-7.38	14.73	3.73	70.36	96.65	984.94	521.46	1132.21	677.29	1012.58	551.74	1109.16	555.3
5.905	0	0.22	0.08	0.08	0.21	0.1	0.1	0.08	0.33	0.33	99.56	1.58	6.18	81.75	2.14	1.5	0.33	0.01	4.25	0.62	1.43	6.07	0	0	0.06	0.21	0.1	0.01	37.67	5.12	0.01	0.45	10.92	0	0		-8.82	14.5	3.3	69.62	99	981.65	517.97	1137.24	681.96	1011.96	551.28	1110.96	551.87
5.939	0	0.25	0.08	0.11	0.24	0.11	0.1	0.09	0.37	0.37	99.5	2.4	6.53	89.19	2.91	2.05	0.37	0.02	5.49	0.66	1.48	8.87	0	0	0.08	0.27	0.11	0.02	41.71	5.62	0.01	0.29	10.95	0	0		-6.06	11.45	1.24	71.56	97.61	982.17	518.05	1137	682.08	1011.12	553.22	1108.69	550.41
5.972	0	0.23	0.08	0.1	0.23	0.12	0.1	0.09	0.4	0.4	99.53	2.4	6.89	87.94	3.16	2.78	0.4	0.03	6.24	0.76	2.31	8.39	0	0	0.08	0.35	0.15	0.02	41.01	6.01	0.01	0.62	11.39	0	0		-5.62	12.07	2.05	72.18	95.96	982.16	519.86	1133.73	680.88	1010.9	552.97	1106.86	552.8
6.005	0	0.21	0.08	0.08	0.22	0.12	0.1	0.09	0.4	0.4	99.56	1.73	6.86	82.03	2.7	2.96	0.4	0.03	5.88	0.77	1.88	5.24	0	0	0.09	0.29	0.19	0.03	37.19	6.76	0.01	0.63	11.24	0	0		-1.73	14.41	1.99	73.86	99.32	984.4	521.98	1132.92	679.19	1009.99	556.56	1109.29	554.83
6.039	0	0.18	0.08	0.06	0.2	0.12	0.1	0.09	0.42	0.42	99.6	1.3	7.4	86.03	2.43	2.77	0.42	0.03	6.55	0.74	1.28	3.06	0	0	0.08	0.29	0.22	0.04	32.82	6.54	0.01	1.09	11.19	0	0		-2.99	12.91	1.15	73.99	100.33	985.32	523.26	1131.11	677.12	1008.35	557.57	1108.65	554.79
6.072	0	0.17	0.08	0.05	0.18	0.14	0.1	0.09	0.39	0.39	99.64	1.12	8.91	90.9	1.98	2.12	0.39	0.03	7.53	0.91	0.75	1.32	0	0	0.08	0.3	0.25	0.04	29.68	6.25	0.01	0.63	11.91	0	0		-4.01	10.49	0.26	74.03	99.6	986.38	527.3	1128.7	677.12	1007.33	561.52	1106.84	557.13
6.106	0	0.15	0.07	0.04	0.16	0.17	0.1	0.09	0.43	0.43	99.67	0.99	10.47	92.07	1.75	1.57	0.43	0.03	9.95	1.07	0.36	0.74	0	0	0.08	0.27	0.27	0.03	25.54	7.89	0.01	0.37	12.24	0	0		-9.48	9.74	-1.57	71.36	101.36	985.83	529.23	1128.02	678.09	1004.42	563.33	1105.58	556.84
6.139	0	0.15	0.07	0.04	0.15	0.21	0.1	0.09	0.45	0.45	99.58	1.09	12.5	93.34	1.57	1.26	0.45	0.02	11.98	1.14	0.4	0.87	0	0	0.08	0.28	0.3	0.03	24.87	9.54	0.01	1.15	13.33	0	0		-10.83	8.8	-1.6	70.46	99.97	984.38	530.56	1127.88	681.08	1004.29	564.08	1104.09	558.31
6.172	0	0.15	0.07	0.04	0.14	0.23	0.1	0.09	0.42	0.42	99.53	1.13	13.46	90.88	1.31	0.99	0.42	0.02	13.25	1.22	0.42	0.73	0	0	0.07	0.26	0.32	0.03	24.12	10.63	0.01	1.91	13.67	0	0		-10.35	10.51	-0.69	69.76	102	981.57	530.99	1125.98	682.68	1001.57	563.58	1103.52	560.21
6.206	0	0.15	0.06	0.04	0.14	0.26	0.09	0.1	0.46	0.46	99.47	1.3	14.61	91.63	1.09	0.71	0.46	0.01	13.5	1.4	0.45	0.67	0	0	0.05	0.29	0.31	0.02	25.85	12.4	0.01	2.37	14.63	0	0		-13.62	10.04	-2.28	68.12	103.25	978.73	530.61	1125.98	684.13	998.25	564.05	1101.39	559.4
6.239	0	0.15	0.06	0.04	0.14	0.26	0.09	0.1	0.4	0.4	99.48	1.24	14.69	92.22	0.97	0.57	0.4	0.01	12.74	1.32	0.41	0.59	0	0	0.05	0.25	0.32	0.01	26.03	12.18	0.01	1.86	14.95	0	0		-11.6	9.63	-0.91	68.36	104.84	978.05	532.63	1125.6	687.27	997.99	566	1102.76	562.03
6.272	0	0.15	0.06	0.04	0.14	0.24	0.09	0.1	0.4	0.4	99.52	1.13	14.14	90.46	1.23	0.5	0.4	0.01	10.49	1.39	0.41	0.44	0	0	0.04	0.22	0.33	0.01	26.88	12.59	0.01	2.21	15.37	0	0		-10.06	10.75	0.05	68.87	104.23	976.44	534.31	1122.55	687.18	996.77	567.77	1100.93	564.18
6.306	0	0.14	0.06	0.04	0.13	0.27	0.09	0.11	0.41	0.41	99.47	1.11	15.09	93.08	1.18	0.48	0.41	0.01	10.09	1.51	0.4	0.42	0	0	0.03	0.19	0.32	0.01	27.06	15.08	0.01	1.95	16.42	0	0		-11.88	9.01	-0.94	68.16	104.95	976.48	536.3	1121.98	688.38	995.31	569.65	1100.16	565.1
6.339	0	0.15	0.06	0.04	0.14	0.23	0.09	0.11	0.4	0.4	99.53	1.02	13.99	94.64	1.27	0.42	0.4	0.01	9.09	1.31	0.46	0.47	0	0	0.02	0.17	0.3	0.01	26.83	14.12	0.01	1.1	15.81	0	0		-10.49	7.65	-0.75	69.07	103.31	976.11	537.79	1120.06	688.52	995.14	571.03	1098.36	566.63
6.372	0	0.13	0.06	0.03	0.13	0.22	0.09	0.11	0.4	0.4	99.56	0.76	13.58	94.25	1.37	0.44	0.4	0.01	8	1.18	0.44	0.62	0	0	0.02	0.15	0.28	0.01	22.74	14.28	0.01	0.89	15.88	0	0		-11.84	8.02	-1.66	68.59	104.09	976.01	538.4	1118.83	686.84	993.31	570.81	1097.36	568.01
6.406	0	0.11	0.05	0.03	0.11	0.24	0.08	0.11	0.3	0.3	99.52	0.91	14.59	94.17	1.42	0.49	0.3	0.01	6.84	1	0.31	0.72	0	0	0.01	0.12	0.27	0.01	17.69	14.57	0.01	0.99	17.2	0	0		-12.23	8.09	-1.33	68.27	104.42	975.22	538.48	1117.64	686.57	992.42	570.63	1096.8	567.91
6.439	0	0.11	0.05	0.03	0.11	0.24	0.08	0.11	0.29	0.29	99.53	0.88	14.41	94.77	1.53	0.47	0.29	0.01	7.11	0.99	0.22	0.96	0	0	0.01	0.12	0.23	0.01	17.75	15.46	0.01	0.44	16.9	0	0		-12.42	7.52	-1.78	68.02	104.51	974.74	539.52	1116.76	686.91	991.32	571.96	1095.79	568.65
6.473	0	0.11	0.05	0.02	0.1	0.3	0.08	0.12	0.26	0.26	99.4	0.94	16.4	91.49	1.35	0.49	0.26	0.01	10.37	0.93	0.2	1.15	0	0	0.01	0.07	0.19	0	15.83	16.52	0.01	0.51	17.42	0	0		-11.4	10.13	-1.83	67.42	103.62	972.26	539.1	1118.84	692.72	991.63	572.88	1095.12	567.72
6.506	0	0.12	0.06	0.03	0.12	0.26	0.09	0.12	0.27	0.27	99.48	0.81	14.98	86.2	1.6	0.67	0.27	0.01	9.91	0.91	0.23	1.76	0	0	0.01	0.07	0.15	0	19.78	15.51	0.01	1.17	16.33	0	0		-11.76	12.84	0.19	67.17	104.16	972.46	539.8	1117.25	691.37	992.29	571.5	1096.43	569.85
6.539	0	0.13	0.06	0.03	0.12	0.28	0.09	0.11	0.31	0.31	99.45	0.81	15.31	80.64	1.48	0.8	0.31	0.02	11.56	0.88	0.37	3.4	0	0	0.02	0.07	0.13	0.01	21.15	13.46	0.01	1.06	16.04	0	0		-11.33	14.87	0.88	68.18	102.19	968.78	532.69	1120.84	691.74	993.86	567.04	1095.98	563.4
6.573	0	0.16	0.06	0.05	0.15	0.21	0.09	0.12	0.35	0.35	99.58	1.06	12.75	86.09	1.83	0.93	0.35	0.03	9.12	0.71	0.71	4.95	0	0	0.03	0.07	0.17	0.01	27.37	15.97	0.01	0.42	14.83	0	0		-14.54	12.89	1.38	67.54	106.83	964.52	525.63	1124.17	691.72	991.46	561.15	1098.23	557.35
6.606	0	0.16	0.07	0.05	0.16	0.16	0.09	0.13	0.38	0.38	99.67	0.88	10.21	88.19	2.27	1.32	0.38	0.04	6.18	0.5	0.84	6.68	0	0	0.03	0.09	0.22	0.04	27.74	16.62	0.01	0.2	13.76	0	0		-11.34	11.95	2.86	69.77	105.85	962.77	516.85	1125.83	686.92	993.1	553.63	1098.91	550.51
6.639	0	0.19	0.08	0.07	0.18	0.12	0.1	0.14	0.4	0.4	99.63	1.12	7.73	95.18	2.37	1.61	0.4	0.05	5.76	0.4	1.37	6.63	0	0	0.04	0.1	0.27	0.13	31.52	17.89	0.01	0.27	11.85	0	0		-10.65	7.08	2.56	71.38	102.25	963.05	512.14	1127.53	684.66	995.5	549.27	1097.68	545.61
6.673	0	0.22	0.09	0.09	0.22	0.1	0.11	0.15	0.5	0.5	99.56	1.76	5.44	72.39	2.84	1.64	0.5	0.07	6.02	0.43	2.02	6.12	0	0	0.05	0.14	0.34	0.29	37.27	18.76	0.01	0.19	10.02	0	0		-7.43	17.18	2.92	73.21	104.36	964.32	501.66	1131.28	676.64	997.54	540.61	1101.81	536.28
6.706	0	0.22	0.09	0.08	0.24	0.12	0.11	0.18	0.53	0.53	99.52	2.46	5.7	86.52	4.42	1.81	0.53	0.1	8.18	0.33	2.71	4.21	0	0	0.07	0.18	0.45	0.45	39.38	22.16	0.01	0.07	10.04	0	0		-8.77	12.7	2.78	74.03	103.17	967.66	497.89	1135.73	674.9	1001.75	535.47	1104.88	532.9
6.74	0	0.22	0.09	0.12	0.28	0.19	0.13	0.25	0.79	0.71	99.44	6.98	6.41	82.62	7.75	1.87	0.71	0.14	16.44	0.3	7.29	3.53	0	0	0.09	0.33	0.55	0.79	44.65	26.97	0.01	0.34	10.07	0	0		-9.45	14.21	2.51	74.09	104.67	966.98	494.51	1137.29	672.87	1001.32	534.1	1105.86	528.77
6.773	0	0.21	0.09	0.1	0.31	0.18	0.15	0.3	1.22	0.67	99.39	6.76	6.07	82.55	10.01	1.64	0.67	0.19	15.92	0.33	6.27	3.02	0	0	0.16	0.46	0.68	1.22	44.77	28.52	0.01	0.15	10.08	0	0		0.04	14.23	-0.18	76.62	97.56	974.29	488.1	1139.24	664.65	1007.35	527.9	1104.73	522.09
6.806	0	0.19	0.09	0.1	0.31	0.23	0.17	0.31	1.67	0.72	99.38	7.6	6.54	88.79	12.24	1.71	0.72	0.23	19.77	0.32	7.92	2.79	0	0	0.26	0.46	0.62	1.67	42.48	27.38	0.01	0.08	10.23	0	0		2.05	11.65	4.05	77.31	107.36	978.17	487.35	1138.79	656.84	1007.54	525.89	1114.88	524.57
6.84	0	0.18	0.09	0.12	0.32	0.27	0.19	0.42	1.94	0.84	99.16	9.22	6.01	78.37	14	2.42	0.84	0.32	23.67	0.47	10.08	5.21	0	0	0.36	0.66	0.38	1.94	41.21	32.12	0.01	0.24	9.52	0	0		-1.26	15.56	5.97	76.55	98.8	978.95	485.21	1136.87	651.46	1012.66	521.56	1111.47	521.91
6.873	0	0.2	0.1	0.12	0.36	0.25	0.21	0.45	3.17	0.91	99.11	9.99	5.25	90.45	15.63	2.44	0.91	0.41	24.36	0.77	9.04	6.66	0	0	0.63	0.8	0.22	3.17	41.61	31.77	0.01	0.04	8.76	0	0		1.39	10.76	0.53	77.91	101.01	985.3	484	1140.45	649.08	1012.19	522.18	1113.06	517.08
6.906	0	0.21	0.1	0.16	0.38	0.32	0.24	0.46	2	0.88	99.08	14.75	6.77	67.67	16.6	2.64	0.88	0.49	29.65	1.22	9.4	10.72	0	0	1	0.67	0.13	2	41.85	31.31	0.01	0.03	8.25	0	0		3.39	18.31	2.97	78.39	93.11	987.67	482.18	1138.96	643.4	1018.53	518.9	1111.59	515.98
6.94	0	0.27	0.11	0.25	0.46	0.29	0.26	0.48	1.27	1.09	99.05	21.99	5.89	89.53	17.04	3.26	1.09	0.6	30.45	1.26	8.87	16.15	0	0	1.07	0.82	0.07	1.27	47.13	30.94	0.01	0.08	6.95	0	0		2.11	11.27	6.73	79.19	95.2	992.49	483.33	1139.26	637.73	1022.71	517.53	1117.9	519
6.973	0	0.33	0.11	0.26	0.5	0.24	0.23	0.4	1.03	0.99	98.99	24.27	6.27	91.59	14.05	4.38	0.99	0.7	28.57	1.78	5.87	16.41	0	0	1.03	0.73	0.03	0.73	50.61	28.28	0.01	0.04	6.1	0	0		2.49	10.06	4.49	79.94	92.06	996.17	483.58	1139.14	635.9	1024.26	515.97	1116.3	517.62
7.006	0	0.36	0.12	0.28	0.52	0.23	0.23	0.35	1.52	0.93	98.97	24.83	6.64	81.6	12.48	5.59	0.93	0.88	29.78	2.37	4.73	17.8	0	0	1.52	0.76	0.02	0.56	49.77	25.66	0.02	0.04	5.23	0	0		-0.98	14.55	2.74	78.9	88.57	997.73	482.84	1138.82	633.4	1025.4	514.45	1113.96	514.65
7.04	0	0.37	0.12	0.27	0.53	0.22	0.22	0.42	1.57	0.91	98.94	22.66	6.83	80.62	11.4	7.34	0.8	1.31	30.47	3.07	3.77	18.68	0	0	1.57	0.91	0.01	0.91	47.58	28.71	0.03	0.02	4.55	0	0		1.6	14.87	2.4	79.78	86.92	997.4	482.16	1137.3	631.52	1025.05	515.07	1111.95	513.3
7.073	0	0.36	0.11	0.22	0.58	0.2	0.22	0.44	1.98	0.87	98.84	17.73	6.3	75.06	11.26	10.08	0.68	1.95	29.8	3.61	2.63	17.24	0	0.01	1.98	0.87	0.01	1.41	44.43	26.58	0.03	0.01	3.95	0	0		3.06	16.49	3.09	80.3	85.23	996.98	482.14	1135.02	629.81	1025.02	514.42	1110.25	513.67
7.107	0	0.37	0.11	0.23	0.61	0.19	0.22	0.42	4.3	0.77	98.79	15.53	5.27	82	11.07	11.6	0.54	2.31	29.81	3.42	1.98	18.69	0	0.01	3.02	0.77	0.01	4.3	42.45	24.02	0.04	0.02	3.39	0	0		2.45	14.42	0.41	80.39	85.57	997.12	482.19	1134.3	629.03	1022.73	515.47	1108.22	511.62
7.14	0	0.3	0.1	0.16	0.65	0.14	0.19	0.41	3.76	0.68	98.69	8.55	3.2	75.6	10.32	15.82	0.44	2.86	24.77	2.63	1.91	14.02	0	0.01	3	0.68	0.01	3.76	39.07	19.45	0.06	0.04	3.12	0	0		4.11	16.34	-0.28	80.83	84.79	996.34	482.59	1132.17	627.93	1021.28	516.88	1105.88	511.19
7.173	0	0.27	0.1	0.14	0.68	0.11	0.18	0.42	3.99	0.62	98.65	5.25	1.79	75.97	9.78	17.75	0.4	4.17	22.4	2.21	1.86	12.25	0	0.02	3.99	0.62	0.01	2.9	34.92	16.95	0.06	0.01	2.61	0	0		0.01	16.25	2.68	79.83	84.23	995.34	481.39	1130.88	625.31	1022.34	513.62	1106.54	511.04
7.207	0	0.23	0.11	0.1	0.62	0.1	0.17	0.32	5.12	0.4	98.76	2.8	0.82	87.33	8.45	18.56	0.28	5.47	21.38	1.74	1.89	9.36	0	0.04	5.12	0.4	0.01	2.17	27.81	9.99	0.06	0.02	1.88	0	0		5.93	12.35	2.01	82.21	85.37	995.05	480.81	1130.24	624.81	1020.84	515.36	1106.07	510.47
7.24	0	0.24	0.1	0.09	0.67	0.08	0.16	0.35	8.02	0.38	98.66	1.89	0	90	6.94	19.64	0.22	9.17	17.87	1.16	1.68	6.28	0	0.05	8.02	0.38	0.01	1.78	24.52	8.5	0.06	0.01	1.7	0	0		8.17	11.02	0.93	83.31	86.04	995.97	481.94	1129.3	624.37	1019.77	516.82	1105.62	511.09
7.273	0	0.23	0.1	0.08	0.81	0.08	0.15	0.43	9.17	0.28	98.38	1.72	0	91.41	6.08	23.97	0.17	13.44	19.43	0.72	1.44	6.52	0	0.11	9.17	0.28	0.01	2.06	19	5.71	0.06	0	1.27	0	0		9.27	10.18	1.71	83.9	85.1	994.95	482.02	1127.24	623.35	1019.19	516.67	1104.14	511.5
7.307	0	0.23	0.09	0.07	0.92	0.07	0.14	0.49	8.32	0.23	98.15	1.81	0	91.62	5.62	26.85	0.14	15.52	17.87	0.48	1.33	5.85	0	0.23	8.32	0.23	0.01	2.38	16.76	4.32	0.06	0.01	0.85	0	0		7.46	10.04	1.51	83.34	85.65	993.38	482.59	1125.37	623.1	1017.08	517.18	1102.54	511.49
7.34	0	0.21	0.08	0.06	1.15	0.07	0.12	0.65	5.65	0.22	97.7	2.72	0	92.99	5.99	32.82	0.15	16.13	16.59	0.38	1.17	6.69	0	0.22	5.65	0.22	0.01	2.78	16	4.46	0.07	0.01	0.86	0	0		6.07	9.08	0.71	83.14	86.17	992.96	483.22	1123.21	621.49	1015.01	517.73	1100.92	511.01
7.373	0	0.2	0.07	0.07	1.45	0.07	0.11	0.86	3.45	0.31	97.1	3.41	0	94.76	6.74	37.36	0.13	18.3	17.92	0.32	1.21	9.74	0	0.31	3.45	0.2	0.01	3.17	14.35	3.77	0.08	0.02	0.76	0	0		4.93	7.52	0.91	83.04	85.88	991.73	484.15	1121.02	620.79	1013.6	518.86	1099.15	511.31
7.407	0	0.18	0.06	0.05	1.73	0.06	0.1	1.11	2.99	0.46	96.54	3.92	0	95.02	6.48	42.48	0.1	20.28	14.76	0.32	1.07	8.04	0	0.46	2.37	0.17	0.02	2.99	11.03	2.98	0.09	0.01	0.62	0	0		4.88	7.26	2.08	83.19	85.26	990.47	484.16	1118.74	619.58	1012.85	517.95	1097.89	511.93
7.44	0	0.16	0.05	0.05	2.3	0.05	0.09	1.62	2.45	0.42	95.4	6.38	0	93.58	7.57	49.84	0.1	20.88	12.05	0.3	0.97	9.34	0	0.42	1.59	0.16	0.02	2.45	10.06	3.11	0.09	0.01	0.61	0	0		6.48	8.6	1.73	83.57	87.3	990.81	484.71	1117.92	618.81	1011.39	518.73	1098.47	512.48
7.474	0	0.13	0.05	0.04	2.85	0.04	0.08	2.26	2.37	0.71	94.31	7.14	0	95.86	7.83	55.82	0.09	23.38	9.05	0.34	0.93	6.61	0	0.71	1.26	0.15	0.02	2.37	5.6	2.58	0.11	0.02	0.59	0	0		3.15	6.29	0.72	82.84	87.58	989.85	484.39	1115.81	616.91	1009.03	517.98	1096.32	510.87
7.507	0	0.1	0.04	0.03	2.8	0.05	0.08	2.39	2.06	0.72	94.4	8.54	0	92.1	9.24	59.55	0.09	19.47	10.33	0.49	1.29	5.92	0	0.72	0.79	0.16	0.02	2.06	4.27	2.67	0.1	0.08	0.57	0	0		8.41	9.72	0.4	83.43	89.28	989.43	483.93	1117.29	619.32	1008.54	518.84	1097.53	511.54
7.54	0	0.09	0.05	0.04	1.63	0.05	0.08	1.31	2	0.71	96.75	4.83	0	94.97	7.5	52.65	0.1	13.58	12.04	0.7	2.38	5.69	0	0.71	0.57	0.16	0.03	2	3.57	2.5	0.08	0.21	0.59	0	0		11.78	7.31	-0.17	83.83	88.19	992.68	486.13	1116.09	617.81	1009.65	519.67	1097.64	513.69
7.574	0	0.08	0.06	0.04	1.02	0.06	0.08	0.79	2.02	0.66	97.97	2.95	0	95.13	5.4	47.5	0.1	9.01	13.9	0.76	3.9	4.57	0	0.66	0.39	0.14	0.03	2.02	2.36	2.15	0.05	0.14	0.62	0	0		13.93	7.14	-0.15	83.33	87.46	992.22	487.41	1113.79	617.02	1008.69	521.52	1095.87	514.55
7.607	0	0.09	0.08	0.03	0.57	0.05	0.09	0.39	1.99	0.63	98.87	1.01	0	96.44	3.42	33.86	0.1	7.98	12.3	0.56	4.92	2.18	0	0.63	0.34	0.11	0.03	1.99	1.8	1.79	0.04	0.01	0.63	0	0		9.88	5.51	-2.23	82.51	89.49	993.46	486.97	1116.44	618.04	1008.2	521.21	1097.3	512.88
7.64	0	0.11	0.11	0.03	0.33	0.05	0.1	0.2	3.83	0.58	99.33	0.49	0	95.51	1.92	21.65	0.11	6.17	11.28	0.46	4.33	1.68	0	0.58	0.39	0.09	0.04	3.83	1.24	1.59	0.03	0.02	0.66	0	0		11.89	6.71	-0.44	82.05	90.32	995.59	488.71	1115.3	615.63	1009.46	522.15	1099.52	515.31
7.674	0	0.12	0.14	0.03	0.22	0.05	0.12	0.12	4.51	0.61	99.57	0.33	0	95.94	1.28	11.97	0.12	3.95	10.17	0.41	3.89	1.53	0	0.61	0.49	0.07	0.04	4.51	0.67	1.36	0.02	0.09	0.67	0	0		9.94	6.19	-0.03	81.69	89.77	996.33	489.01	1115.15	614.34	1010.32	522.21	1099.81	515.13
7.707	0	0.13	0.15	0.03	0.17	0.04	0.13	0.09	6.03	0.73	99.65	0.33	0	96.88	0.89	7.16	0.12	2.66	9.31	0.35	3.46	0.97	0	0.73	0.54	0.06	0.05	6.03	0.52	1.22	0.02	0.15	0.66	0	0		8.35	4.83	-0.5	81.71	90.69	998.46	490	1116.02	613.58	1011.03	523.07	1101.39	515.34
7.741	0	0.13	0.16	0.03	0.15	0.04	0.13	0.08	4.2	0.73	99.68	0.33	0	96.91	0.78	4.95	0.12	1.62	8.63	0.27	3.58	0.95	0	0.73	0.61	0.06	0.06	4.2	0.34	1.21	0.02	10.38	0.71	0	0		9.16	4.78	0.39	81.79	87.99	999.15	490.57	1116.09	613.99	1013.33	522.53	1101.12	516.64
7.774	0	0.13	0.17	0.03	0.14	0.04	0.13	0.07	3.41	0.7	99.66	0.33	0	96.98	0.59	3.32	0.12	1.09	8.15	0.2	2.73	0.57	0	0.7	0.75	0.06	0.06	3.41	0.26	1.11	0.01	33.94	0.74	0	0		6.7	4.66	-0.19	81.89	91.34	1001.27	491.73	1117.36	614.06	1012.88	522.48	1104.1	517.74
7.807	0	0.12	0.17	0.03	0.14	0.04	0.13	0.07	2.05	0.8	99.67	0.33	0	97.88	0.59	3.57	0.1	1.03	7.17	0.16	2.16	0.37	0	0.8	0.75	0.06	0.07	2.05	0.24	1.09	0.01	25.21	0.76	0	0		6.86	2.85	-0.48	81.79	89.13	1002.74	491.75	1118.35	613.63	1015.06	523.05	1103.98	517.01
7.841	0	0.12	0.17	0.03	0.15	0.04	0.13	0.07	1.66	0.95	99.67	0.33	0	97.95	0.74	3.68	0.08	0.98	6.48	0.16	1.66	0.3	0	0.95	1.01	0.07	0.07	1.66	0.15	1.03	0.01	4.85	0.77	0	0		6.47	2.66	-1.45	81.39	89.26	1005.15	491.61	1120.02	612.76	1016.4	523.16	1105.37	516.05
7.874	0	0.12	0.16	0.03	0.15	0.04	0.14	0.08	1.88	1.25	99.67	0.33	0	98.19	1.04	4.98	0.08	0.68	5.63	0.21	1.54	0.36	0	1.25	1.52	0.07	0.07	1.88	0.13	1	0.01	2.85	0.72	0.08	0		8.06	2.02	-0.86	80.53	87.46	1006.7	492.5	1118.17	610.28	1017.52	522.72	1104.8	517.09
7.907	0	0.11	0.15	0.03	0.17	0.04	0.14	0.09	1.7	1.34	99.66	0.33	0	98.69	1.65	7.52	0.08	0.7	5.73	0.32	1.34	0.89	0	1.56	1.7	0.08	0.05	1.57	0.14	1.26	0.01	0.06	0.72	0.14	0		8.42	0.38	0.38	80.46	87.74	1010.47	495.74	1117.09	607.47	1019.5	524.58	1107.14	520.33
7.941	0	0.11	0.14	0.03	0.19	0.04	0.15	0.1	3.12	1.26	99.61	0.33	0	98.27	2.6	10.15	0.09	0.83	5.49	0.5	1.26	2.26	0	3.12	2.7	0.1	0.03	2.02	0.11	1.34	0.01	0.05	0.75	0.14	0		1.86	1.81	0.33	80.13	89.03	1013.54	497.04	1117.96	605.52	1020.78	523.93	1109.76	520.9
7.974	0	0.11	0.14	0.03	0.21	0.04	0.16	0.12	3.57	1.38	99.58	0.33	0	98.56	3.6	11.97	0.1	0.7	5.22	0.72	1.38	3.89	0	3.57	3.56	0.12	0.03	1.73	0.11	1.75	0.02	0.02	0.76	0.14	0		2.56	-0.87	1.65	79.6	91.81	1015.27	498.86	1118.78	604.58	1021.56	526.95	1113.29	523.09
8.007
8.041
8.074
8.108
8.141
8.174
8.208
8.241
8.274
8.308
8.341
8.374
8.408
8.441
8.475
8.508
8.541
8.575	1	0.11	0.16	0.02	0.18	0.03	0.15	0.11	0.9	0.9	99.64	0.33	0	98.38	4.77	5.9	0.08	0.53	2.68	0.99	0.57	1.02	0	0.9	0.17	0.38	0.02	0.7	0.17	5.27	0.02	0.03	0.45	0	0		18.73	-1.47	-2.47	83.87	90.82	1051	493.25	1166.67	615.52	1060.93	524.65	1151.74	523.28
8.608	1	0.12	0.16	0.02	0.16	0.04	0.14	0.11	0.63	0.52	99.68	0.33	0	98.21	2.39	5.17	0.06	0.42	6.64	0.93	0.53	0.85	0	0.52	0.14	0.15	0.04	0.63	0.15	8.77	0.01	0	0.81	0	0		8.19	1.97	-0.6	84.04	85.99	1035.56	489.58	1153.88	615.41	1050.64	518.3	1136.63	518.37
8.641	1	0.12	0.17	0.02	0.15	0.04	0.15	0.1	0.62	0.62	99.67	0.33	0	98.56	2.62	3.7	0.08	0.27	7.91	2.04	0.94	0.78	0	0.62	0.14	0.32	0.02	0.46	0.14	6.97	0.01	0.03	0.72	0	0		7.09	-0.88	-2.28	84.19	92.84	1036.35	488.79	1154.68	612.06	1046.68	518.83	1139.52	518.15
8.675	1	0.13	0.17	0.03	0.15	0.04	0.15	0.09	0.9	0.9	99.65	0.33	0	98.34	2.81	2.64	0.12	0.18	9.02	2.86	1.16	1.03	0	0.9	0.17	0.67	0.02	0.37	0.14	5.65	0	0.05	0.58	0	0		9.79	1.59	-0.6	84.97	90.85	1037.09	488.72	1154.56	612.89	1049.25	517.94	1140.1	517.97
8.708	1	0.13	0.18	0.03	0.14	0.05	0.15	0.08	0.5	0.72	99.65	0.33	0	97.96	2.61	1.93	0.15	0.2	11.13	3.5	1.37	1.22	0	0.5	0.11	0.72	0.02	0.23	0.17	5.34	0	1.09	0.61	0	0		11.53	2.63	-0.77	85.78	91.51	1037.65	489.42	1154.79	613.97	1049.21	519.69	1140.7	517.57
8.742	1	0.13	0.18	0.03	0.14	0.04	0.15	0.09	0.29	0.84	99.65	0.33	0	97.62	2.34	1.73	0.14	0.19	9.13	3.53	1.14	1.38	0	0.29	0.08	0.84	0.02	0.12	0.18	6.52	0	0.59	0.68	0	0		10	3.42	0.4	86.15	90.4	1039.79	489.24	1155.39	611.76	1051.97	517.51	1142.37	518.34
8.775	1	0.14	0.18	0.03	0.14	0.04	0.15	0.09	0.24	0.64	99.65	0.33	0	97.43	2.42	1.54	0.16	0.17	8.68	3.85	0.86	1.49	0	0.24	0.06	0.64	0.02	0.13	0.19	6.32	0	0.18	0.68	0	0		11.15	3.82	0.15	86.08	89.36	1037.74	488.6	1153.16	611.66	1050.19	517.57	1139.54	516.72
8.808	1	0.14	0.18	0.02	0.14	0.04	0.15	0.08	0.24	0.51	99.64	0.33	0	98.37	2.54	1.34	0.18	0.15	7.11	4.21	0.51	1.14	0	0.24	0.06	0.51	0.02	0.12	0.2	5.88	0	0.06	0.65	0	0		6.17	1.49	-0.38	85.26	88.8	1035.12	487.92	1151.14	610.7	1047.76	516.44	1136.56	515.48
8.842	1	0.15	0.18	0.02	0.14	0.04	0.15	0.08	0.25	0.55	99.64	0.33	0	98.05	2.4	0.95	0.2	0.11	6.81	5.13	0.46	0.82	0	0.25	0.05	0.55	0.02	0.13	0.21	5.37	0	0.07	0.6	0	0		9.76	2.41	0.51	85.4	89.33	1033.27	487.11	1149.56	610.7	1046.4	515.37	1135.72	516.16
8.875	1	0.15	0.18	0.02	0.14	0.04	0.15	0.08	0.28	0.55	99.64	0.33	0	97.8	3.02	0.78	0.21	0.1	6.52	6.06	0.43	0.86	0	0.28	0.04	0.55	0.01	0.15	0.22	4.83	0	0.04	0.6	0	0		8.75	3.04	0.11	85.21	89.18	1031.96	487.42	1147.33	610	1044.43	515.96	1133.61	515.32
8.908	1	0.15	0.18	0.02	0.14	0.04	0.15	0.08	0.34	0.46	99.64	0.33	0	98.39	2.75	0.73	0.2	0.12	6.12	5.28	0.48	0.71	0	0.34	0.04	0.46	0.02	0.25	0.22	4.58	0	0.01	0.62	0	0		6.96	1.44	-1.73	84.64	90.43	1030.45	486.35	1146.5	608.19	1041.33	515.84	1131.75	514.2
8.942	1	0.14	0.18	0.02	0.14	0.04	0.15	0.08	0.47	0.42	99.64	0.33	0	97.96	2.93	0.95	0.2	0.17	6.35	4.78	0.51	0.43	0	0.42	0.04	0.41	0.02	0.47	0.21	4.31	0	0.05	0.59	0	0		11.49	2.63	-1.42	84.86	91.7	1031.07	487.74	1143.64	605.77	1039.78	517.07	1131.47	516.01
8.975	1	0.15	0.18	0.02	0.15	0.04	0.16	0.08	0.8	0.52	99.64	0.33	0	97.75	3.76	1.4	0.19	0.17	7.49	5.77	0.55	0.35	0	0.52	0.07	0.39	0.02	0.8	0.23	4.45	0	0.04	0.6	0	0		11.42	3.14	-1.17	84.74	91.75	1031.14	488.02	1142.08	604.51	1039.2	517.19	1130.94	515.45
9.008	1	0.14	0.18	0.02	0.15	0.04	0.16	0.09	1.58	0.59	99.65	0.33	0	98.09	4.33	1.67	0.19	0.19	8.03	5.32	0.62	0.25	0	0.59	0.15	0.32	0.02	1.58	0.22	4.25	0	0.01	0.61	0	0		6.76	2.3	-1.97	84.5	90.6	1030.29	487.05	1142.61	604.84	1039.1	516.69	1129.62	512.92
9.042	1	0.15	0.18	0.02	0.16	0.04	0.17	0.09	2.07	0.7	99.65	0.33	0	97.83	5.1	2.04	0.18	0.22	8.69	6.32	0.65	0.19	0	0.7	0.26	0.31	0.02	2.07	0.23	4.27	0	0.04	0.63	0	0		9.75	2.95	-1.51	84.75	91.46	1030.23	487.58	1141.85	604.6	1038.54	516.91	1129.98	514.65
9.075	1	0.14	0.17	0.02	0.17	0.05	0.18	0.1	1.74	0.72	99.64	0.33	0	97.36	5.97	2.76	0.17	0.27	11.55	6.72	0.95	0.21	0	0.72	0.42	0.28	0.02	1.74	0.24	4.46	0.01	0.02	0.69	0	0		8.47	3.97	-0.6	84.77	89.49	1029.97	488.38	1139.75	604.37	1039.04	516.9	1128.48	514
9.109	1	0.12	0.17	0.02	0.18	0.05	0.19	0.1	1.06	0.81	99.62	0.33	0	97.91	7.35	3.88	0.19	0.32	11.75	4.13	1.02	0.2	0	0.81	0.7	0.29	0.02	1.06	0.25	3.58	0	0.02	0.61	0	0		3.06	2.76	-0.28	84.38	88.67	1030.02	488.98	1138.66	602.85	1039.16	516.96	1127.75	513.29
9.142	1	0.11	0.16	0.02	0.21	0.04	0.19	0.12	0.98	0.92	99.59	0.33	0	97.14	8.45	6.39	0.19	0.39	7.47	3.08	0.84	0.3	0	0.92	0.98	0.2	0.02	0.76	0.27	3.68	0	0.03	0.55	0	0		1.11	4.37	-0.71	83.62	91.32	1030.8	488.77	1135.73	597.74	1036.45	516.13	1127.69	512.12
9.175	1	0.11	0.16	0.02	0.23	0.03	0.21	0.14	1.52	1.03	99.53	0.33	0	98.24	11.25	7.14	0.21	0.47	5.43	2.68	0.75	0.42	0	1.03	1.52	0.17	0.02	0.66	0.21	3.99	0	0.01	0.51	0	0		4.63	1.88	-1.26	83.22	89.63	1032.26	487.57	1136.65	596.2	1038.09	515.26	1127.64	511.44
9.209	1	0.11	0.16	0.02	0.24	0.03	0.22	0.15	2.25	1.32	99.53	0.33	0	97.19	11.46	6.98	0.22	0.52	4	2.55	0.63	0.58	0	1.32	2.25	0.1	0.01	0.67	0.19	4.47	0.01	0.02	0.49	0	0		9.78	4.29	-0.11	82.66	87.22	1031.32	487.3	1136.01	597.61	1039.35	515.09	1126.51	511.91
9.242	1	0.11	0.16	0.02	0.23	0.03	0.22	0.15	3.12	1.43	99.53	0.33	0	97.52	11.6	6.51	0.23	0.63	3.86	1.77	0.62	0.86	0	1.43	3.12	0.09	0.01	0.76	0.16	5.05	0.01	0.03	0.48	0	0		10.89	3.64	0.04	82.36	88.94	1029.92	487.07	1136.12	599.05	1037.91	515.31	1126.81	512.35
9.275	1	0.11	0.16	0.02	0.24	0.03	0.25	0.15	3.89	1.97	99.5	0.33	0	97.18	12.25	6.22	0.26	0.72	5.45	1.97	0.69	0.81	0	2.08	3.89	0.07	0.01	1.11	0.13	4.99	0.01	0.01	0.45	0	0		6.85	4.31	-0.73	82.6	89.79	1029.05	487.06	1135.81	599.27	1036.39	515.22	1126.1	511.44
9.309	1	0.11	0.16	0.02	0.24	0.04	0.27	0.16	4.3	1.53	99.45	0.33	0	96.81	12.84	6.23	0.27	0.78	6	1.53	0.64	0.78	0	3.1	4.3	0.05	0.01	0.96	0.12	5.45	0.01	0.01	0.43	0	0		7.76	4.94	-0.04	82.42	89.65	1026.91	486.45	1135.67	600.63	1035.81	515.45	1125.37	511.44
9.342	1	0.11	0.16	0.02	0.23	0.04	0.27	0.15	4.78	1.33	99.47	0.33	0	95.81	11.83	5.9	0.29	0.8	6.99	1.33	0.58	0.81	0	3.03	4.78	0.05	0.01	0.88	0.11	6.12	0.01	0.05	0.43	0	0		11.45	6.35	-0.16	82.06	90.28	1025.7	486.59	1135.05	601.58	1034.54	516.88	1124.68	511.84
9.375	1	0.11	0.16	0.02	0.23	0.04	0.26	0.15	4.5	1.87	99.48	0.33	0	93.83	10.95	6.17	0.27	0.75	6.63	1.87	0.54	1.1	0	3.5	4.5	0.04	0.02	0.67	0.11	6.77	0.01	12.05	0.46	0	0		9.11	8.39	0.18	82.69	88.33	1024.42	487.05	1134.64	602.89	1034.94	516.98	1123.14	512.21
9.409	1	0.12	0.17	0.02	0.21	0.04	0.25	0.15	3.87	2.16	99.5	0.33	0	93.93	10.02	4.56	0.24	0.62	5.74	2.16	0.54	1.23	0	3.41	3.87	0.03	0.03	0.38	0.11	8.05	0.01	7	0.46	0	0		4.05	8.3	-0.63	83.02	87.94	1024.47	488.51	1134.09	603.8	1034.31	516.88	1122.16	512.87
9.442	1	0.11	0.17	0.02	0.2	0.03	0.22	0.14	2.68	1.83	99.56	0.33	0	93.56	8.65	4.37	0.21	0.45	4.98	1.83	0.67	1.31	0	2.67	2.68	0.03	0.03	0.29	0.12	8.15	0.01	10.02	0.47	0	0		5.72	8.62	0.02	82.82	87.05	1022.61	488.57	1134.21	605.66	1034.38	518.54	1121.26	513.16
9.476	1	0.11	0.17	0.02	0.19	0.03	0.2	0.14	2	1.66	99.59	0.33	0	96.58	8.13	3.8	0.21	0.32	4.52	1.66	0.82	1.41	0	2	1.98	0.02	0.03	0.19	0.11	10.29	0.01	1	0.47	0	0		5.86	5.3	0.46	82.27	87.82	1022.78	489.35	1133.24	604.93	1033.83	519.02	1121.51	514.09
9.509	1	0.12	0.17	0.03	0.18	0.03	0.2	0.14	1.73	1.48	99.61	0.33	0	95.8	7.5	3.07	0.23	0.24	5.27	1.48	0.99	1.81	0	1.64	1.73	0.02	0.04	0.27	0.1	11.79	0.01	0.09	0.45	0.01	0		3.91	6.36	0.15	82.32	86.16	1022.36	490.72	1132.17	605.94	1033.71	519.37	1119.76	515.11
9.542	1	0.12	0.18	0.03	0.17	0.04	0.19	0.14	1.64	1.3	99.61	0.33	0	94.66	7.13	2.67	0.24	0.2	5.82	1.3	1.02	2.27	0	1.56	1.64	0.02	0.05	0.38	0.1	12.04	0.01	0.03	0.44	0.06	0		4.2	7.62	0.04	81.94	86.71	1022.21	491.38	1131.32	605.7	1032.88	520.07	1119.47	515.62
9.576	1	0.12	0.18	0.03	0.17	0.04	0.19	0.14	1.58	1.14	99.62	0.33	0	93.63	6.42	1.94	0.28	0.17	6.48	1.14	0.73	2.01	0	1.26	1.58	0.02	0.05	0.42	0.07	13.17	0.01	0.02	0.36	0.11	0		4.52	8.56	-0.62	81.92	84.42	1023.18	493.47	1129.1	604.98	1032.98	520.92	1117.32	517.02
9.609	1	0.12	0.18	0.03	0.16	0.04	0.19	0.14	1.87	0.93	99.63	0.33	0	95.69	5.79	1.67	0.26	0.14	6.36	0.93	0.75	1.82	0	1.35	1.87	0.02	0.06	0.68	0.08	15.03	0.01	0.01	0.37	0.17	0		8.21	6.5	-0.8	81.66	85.21	1023.27	496.49	1125.24	603.68	1030.56	523.98	1115.66	519.63
9.642	1	0.12	0.18	0.03	0.15	0.03	0.17	0.16	2.07	0.82	99.63	0.33	0	94.8	4.19	1.3	0.25	0.12	5.36	0.82	0.52	1.21	0	1.35	2.07	0.02	0.06	0.57	0.07	20.54	0.02	0.01	0.41	0.1	0		8.45	7.48	-0.82	81.25	83.16	1021.14	497.74	1120.73	602.59	1028.28	524.41	1111.35	520.49
9.676	1	0.13	0.18	0.03	0.15	0.03	0.17	0.2	2.83	0.83	99.59	0.33	0	95.89	3.58	1.1	0.24	0.1	4.52	0.83	0.41	0.83	0	1.16	2.83	0.02	0.07	0.45	0.07	26.66	0.02	0	0.47	0.11	0		6.63	6.25	-0.61	80.33	86.69	1018.71	497.78	1117.58	600.67	1023.82	524.76	1110.4	520.26
9.709	1	0.13	0.19	0.03	0.14	0.03	0.17	0.24	3.49	0.88	99.52	0.33	0	94.02	3.11	1	0.24	0.11	4.11	0.88	0.47	0.82	0	1.29	3.49	0.02	0.09	0.48	0.07	31.15	0.02	0.01	0.47	0.15	0		13.33	8.22	-0.12	78.6	86.82	1016.89	499.08	1112.39	597.96	1020.62	526.85	1107.29	521.78
9.743	1	0.13	0.19	0.03	0.14	0.03	0.16	0.3	2.92	0.83	99.39	0.33	0	97.62	2.91	0.96	0.21	0.08	2.92	0.83	0.41	0.52	0	1.05	3.9	0.02	0.09	0.45	0.07	36.97	0.01	0.07	0.49	0.15	0		5.02	3.42	0.02	78.57	87.96	1011.56	498.69	1108.31	595.44	1015.4	528.99	1103.13	522.61
9.776	1	0.13	0.19	0.03	0.14	0.03	0.16	0.39	3.44	0.84	99.22	0.33	0	97.01	2.78	0.79	0.19	0.06	3.44	0.84	0.37	0.58	0	1.08	3.72	0.02	0.09	0.42	0.06	43.34	0.01	0.05	0.51	0.15	0		3.28	4.61	-1.5	79.5	83.36	1011.32	505.23	1103.01	598.48	1014	531.64	1097.14	525.64
9.809	1	0.13	0.19	0.03	0.14	0.03	0.16	0.41	3.27	0.74	99.18	0.33	0	97.84	2.49	0.75	0.21	0.04	3.5	0.74	0.51	0.74	0	1.2	3.27	0.02	0.11	0.61	0.05	44.8	0.01	0.13	0.5	0.19	0		-5.02	2.93	-0.07	79.32	84.62	1005.57	505.88	1098.65	598.95	1009.14	532.19	1093.67	528.32
9.843	1	0.13	0.19	0.03	0.14	0.03	0.16	0.52	2.99	0.73	98.95	0.33	0	97.87	2.22	0.86	0.21	0.02	2.99	0.61	0.73	0.94	0	1.21	3.88	0.02	0.1	0.82	0.04	50.92	0.01	0.02	0.47	0.22	0		-4.93	2.86	0.91	78.1	84.01	999.85	506.72	1092.26	599.13	1004.01	532.56	1087.97	529.68
9.876
9.909
9.943
9.976
10.009
10.043
10.076
10.11
10.143
10.176
10.21
10.243
10.276
10.31
10.343
10.376
10.41
10.443
10.477
10.51
10.543
10.577	0	0.14	0.14	0.02	0.32	0.04	0.33	0.16	4.48	2.14	99.35	6.13	0	0.47	22.31	1.29	2.14	0.38	1.26	7.5	0.39	0.16	2.05	0	0.37	0.4	0.02	0.01	11.76	1.88	37.07	0.79	4.48	0	0		-19.28	48.76	-7.5	52.93	40.42	983.75	579.1	1075.68	673.94	1006	596.22	1046.42	596.29
10.61	0	0.22	0.11	0.05	0.43	0.06	0.25	0.14	7.37	1.2	99.14	4.74	0	1.02	19.2	1.33	1.2	0.61	2.67	5.39	0.32	0.56	0.01	0.01	0.11	0.32	0.01	0.01	36.78	1.88	25.15	2.58	7.37	0	0		-20.94	44.9	-7.3	51.13	43.08	984.15	581.02	1069.07	667.23	1001.68	596.88	1044.69	599.17
10.643	0	0.23	0.11	0.06	0.4	0.06	0.21	0.12	7.49	0.81	99.19	4.62	0	1.05	15.56	1.52	0.81	0.52	2.69	3.62	0.3	0.71	0	0.01	0.11	0.43	0.02	0.01	40.09	1.74	20.89	2.43	7.49	0	0		-26.78	44.73	-8.22	51.15	43.81	989.85	581.82	1068.85	660.81	1003.59	596.06	1047.27	599.5
10.677
10.71
10.744
10.777
10.81
10.844
10.877
10.91
10.944
10.977
11.01
11.044
11.077
11.111
11.144
11.177
11.211
11.244
11.277
11.311
11.344
11.377
11.411
11.444
11.478
11.511
11.544
11.578
11.611
11.644
11.678
11.711
11.745
11.778
11.811
11.845
11.878
11.911
11.945
11.978
12.011
12.045
12.078
12.112
12.145
12.178
12.212
12.245
12.278
12.312
12.345
12.378
12.412
12.445
12.479
12.512
12.545
12.579	1	0.05	0.04	0.03	1.09	0.06	0.07	4.27	4.75	0.38	91.47	7.86	0	97.38	6.33	57.94	0.04	2.54	11.12	0.51	1.33	0.61	0	0.38	3.62	0.35	0.02	4.75	2.03	38.53	0.97	0.01	3.11	0.15	0		-4.85	-3.92	1.71	80.04	97.59	1059.92	506.7	1177.21	628.15	1070.19	533.93	1167.78	534.01
12.612	1	0.06	0.05	0.03	0.98	0.05	0.08	7.3	4.89	0.83	85.39	5.96	0	98.25	6.62	54.12	0.07	2.57	9.95	0.93	1.95	2.34	0	0.83	4.89	0.79	0.01	2.83	1.23	55.7	0.84	0	2.03	1.08	0		-3.84	-1.85	3.09	79.66	96.11	1060.76	505.95	1176.47	625.11	1072.03	532.83	1168.14	533.94
12.645	1	0.06	0.06	0.03	0.68	0.05	0.1	5.62	5.05	0.89	88.75	2.73	0	97.89	6.48	43.79	0.06	1.87	9.46	0.99	1.28	2.04	0	0.89	5.05	0.49	0.02	1.72	0.52	60.18	1.17	0	1.84	1	0		3.09	-2.83	1.56	78.55	98.25	1061.46	505.17	1176.34	624.54	1070.1	533.77	1168.34	532.9
12.679	1	0.07	0.07	0.03	0.49	0.05	0.1	2.9	3.89	0.67	94.2	1.32	0	98.75	5.1	35.71	0.06	1.67	9.04	0.66	1.05	1.93	0	0.67	3.89	0.26	0.02	1.32	0.25	53.27	0.96	0.01	1.68	0.53	0		-2.63	-0.17	0.24	78.61	94.31	1061.48	504.11	1176.3	623.32	1071.12	531.15	1165.44	531.1
12.712	1	0.08	0.08	0.03	0.44	0.05	0.11	2.61	4.81	1.11	94.77	1.11	0	98.72	5.03	32.29	0.07	1.36	8.73	0.76	1.11	3.55	0	1.17	4.81	0.24	0.01	0.81	0.21	54.5	0.84	0	1.43	0.37	0		0.55	0.27	0.18	78.39	96.47	1062.14	503.47	1175.53	620.94	1069.94	530.91	1166.41	530.95
12.746	1	0.09	0.09	0.03	0.33	0.05	0.12	1.79	5.3	1.33	96.41	0.72	0	98.73	4.23	25.71	0.08	0.99	9.25	1	1.62	3.69	0	1.33	5.3	0.4	0.01	0.45	0.22	52.99	0.74	0.21	1.55	0.24	0		1.56	0.23	1.72	79.79	93.54	1063.77	502.67	1175.47	619.25	1073.31	529.16	1166.85	529.85
12.779	1	0.11	0.13	0.04	0.21	0.04	0.14	0.76	6.02	1.32	98.48	0.33	0	97.64	3.75	13.48	0.1	0.49	7.37	1.53	2.02	4.07	0	1.32	6.02	0.7	0.01	0.35	0.22	45.43	0.62	1.01	1.36	0.15	0		2.32	-3.39	0.31	81.86	93.1	1066.09	502.51	1174.18	614.12	1073	528.56	1166.09	529.75
12.812	1	0.11	0.15	0.04	0.18	0.04	0.14	0.56	3.91	0.75	98.88	0.33	0	98.29	3.95	8.38	0.1	0.23	4.86	1.43	3.11	4	0	0.75	3.91	0.67	0.01	0.3	0.27	43.24	0.43	56.59	1.19	0.22	0		-4.63	1.75	0.22	83.27	98.8	1065.57	499.88	1174.25	610.03	1069.89	526.92	1168.69	525.89
12.846	1	0.12	0.16	0.03	0.15	0.03	0.14	0.27	2.15	0.75	99.45	0.33	0	98.77	3.38	3.64	0.11	0.12	3.25	1.24	2.89	1.41	0	0.45	2.15	0.75	0.02	0.22	0.32	31.22	0.26	64.49	1.12	0.12	0		0.98	-0.08	-1.21	84.27	93.8	1062.43	494.35	1178.76	615.19	1072.05	523.03	1165.84	521.85
12.879	1	0.12	0.17	0.03	0.15	0.03	0.14	0.26	0.96	0.87	99.47	0.33	0	98.74	3.15	2.47	0.12	0.1	2.8	1.34	1.89	1	0	0.29	0.96	0.87	0.02	0.15	0.41	31.92	0.15	8.25	1.08	0	0		2.73	0.2	-1.08	84.21	93.11	1056.53	489.24	1182.62	622.14	1071.47	519.57	1164.58	518.77
12.912	1	0.13	0.17	0.03	0.14	0.03	0.14	0.23	0.63	1.1	99.54	0.33	0	98.12	2.38	1.47	0.15	0.08	3.27	1.88	1.54	0.85	0	0.25	0.63	1.1	0.02	0.19	0.41	30.53	0.1	1.97	0.99	0	0		7.53	2.23	1.1	85.35	93.08	1054.36	488.42	1180.6	622.83	1070.99	517.86	1164.06	519.91
12.946	1	0.13	0.18	0.03	0.14	0.04	0.14	0.24	0.41	1.24	99.53	0.33	0	97.46	2.16	0.95	0.15	0.06	5.23	3.34	1.12	0.87	0	0.2	0.41	1.24	0.02	0.17	0.42	31.8	0.07	0.4	0.99	0	0		10.36	3.75	0.94	85.75	91.74	1052.62	487.41	1178.3	622.09	1069.55	517.5	1161.28	518.55
12.979	1	0.14	0.18	0.03	0.13	0.04	0.14	0.23	0.21	1.37	99.55	0.33	0	97.43	1.92	0.62	0.17	0.05	7.44	4.53	1.21	2.01	0	0.16	0.21	1.37	0.02	0.12	0.45	31.24	0.05	0.15	0.97	0	0		5.77	3.83	0.65	84.8	92.68	1050.16	487.24	1174.55	619.83	1065.77	517.23	1158.45	516.35
13.012	1	0.15	0.18	0.03	0.13	0.04	0.14	0.2	0.18	1.58	99.59	0.33	0	98.6	1.88	0.46	0.18	0.05	7.44	5.12	1.31	2.23	0	0.15	0.13	1.58	0.01	0.17	0.42	29.04	0.03	0.06	0.87	0	0		11.05	0.73	-0.26	85.06	94.72	1048.21	487.41	1172.09	619.25	1061.83	518.46	1156.54	517.78
13.046	1	0.14	0.18	0.03	0.13	0.04	0.14	0.18	0.18	1.4	99.63	0.33	0	98.66	1.49	0.57	0.18	0.07	7.88	4.09	1.25	1.75	0	0.15	0.08	1.4	0.02	0.16	0.37	26.76	0.03	0.08	0.89	0	0		9.59	0.52	-1.93	84.7	92.11	1046.04	487.3	1169.11	617.76	1059.41	518.92	1151.49	516.53
13.079	1	0.15	0.18	0.03	0.13	0.04	0.14	0.16	0.24	1.23	99.65	0.33	0	98.61	1.23	0.69	0.19	0.15	8.64	5.31	1.53	1.78	0	0.15	0.08	1.27	0.02	0.24	0.33	24.13	0.02	0.04	0.95	0	0		11.71	0.68	-0.94	84.66	91.57	1044.9	488.32	1167.91	619.22	1059.21	519.21	1150.78	518.74
13.113	1	0.17	0.18	0.03	0.13	0.05	0.14	0.13	0.68	1.12	99.65	0.33	0	98.64	1.12	0.91	0.21	0.24	12.07	8.17	1.52	1.49	0	0.12	0.12	1.12	0.02	0.68	0.24	18.83	0.01	0.06	0.89	0	0		6.59	0.6	-1.69	84.21	91.95	1043.48	488.64	1167	618.84	1057.31	519.22	1149.26	518.45
13.146	1	0.17	0.18	0.03	0.13	0.05	0.14	0.11	0.57	0.89	99.65	0.33	0	98.26	0.89	0.81	0.22	0.2	11.42	8.27	1.68	1.18	0	0.1	0.16	1.12	0.02	0.57	0.25	14.79	0.01	0.07	0.92	0	0		10.63	1.84	-1.58	84.36	91.23	1042.37	488.85	1164.45	618.24	1055.95	519.74	1147.17	518.78
13.179	1	0.16	0.18	0.03	0.13	0.05	0.14	0.11	0.75	0.92	99.65	0.33	0	98.18	0.92	0.97	0.22	0.19	12.49	6.79	1.9	1.07	0	0.1	0.16	1.04	0.02	0.75	0.24	13.35	0.01	0.07	0.96	0	0		11.69	2.07	-0.59	84.25	92.32	1041.69	489.4	1163.47	619.09	1055.27	520.13	1147.58	519.27
13.213	1	0.15	0.17	0.03	0.13	0.05	0.14	0.09	0.83	0.94	99.65	0.33	0	97.84	0.94	1.22	0.24	0.22	12.41	4.92	1.57	0.74	0	0.07	0.19	1.35	0.02	0.83	0.27	9.43	0	0.08	1.03	0	0		11.93	2.93	-0.1	84.19	93.4	1041.03	490.73	1160.9	618.34	1053.47	521.06	1146.86	520.23
13.246	1	0.13	0.17	0.03	0.13	0.05	0.14	0.09	0.87	1.06	99.65	0.33	0	97.71	1.06	1.47	0.21	0.24	10.57	2.54	1.3	0.41	0	0.09	0.37	1.13	0.03	0.87	0.23	7.73	0	0.01	0.95	0	0		12.61	3.23	-0.18	83.58	92.28	1042.03	492.26	1156.78	613.92	1052.42	521.65	1144.7	520.88
13.279	1	0.13	0.17	0.02	0.14	0.05	0.14	0.09	1.09	0.9	99.65	0.33	0	98.1	1.2	1.8	0.22	0.28	10.05	1.82	0.87	0.29	0	0.09	0.53	0.9	0.03	1.09	0.23	7.23	0	0.04	0.85	0	0		8.39	2.29	-2.03	83.2	91.25	1041.43	492.1	1155.1	610.54	1050.49	521.3	1141.74	520.45
13.313	1	0.13	0.17	0.02	0.14	0.04	0.14	0.08	1.25	0.66	99.65	0.33	0	97.89	1.72	1.77	0.23	0.28	7.28	1.82	0.7	0.33	0	0.1	0.81	0.66	0.03	1.25	0.2	6.53	0	0.03	0.87	0	0		7.44	2.81	1.38	82.25	91.68	1039.87	493.58	1150	609.08	1049.35	521.42	1141.03	520.47
13.346	1	0.13	0.17	0.02	0.14	0.04	0.14	0.09	1.28	0.57	99.65	0.33	0	98.12	2.03	1.7	0.24	0.3	5.02	1.3	0.67	0.31	0	0.12	1.28	0.57	0.03	0.97	0.2	6.91	0	0.03	0.85	0	0		4.97	2.23	-0.44	81.55	91.64	1039.07	494.48	1147.8	608.36	1046.6	522.45	1138.2	519.69
13.379	1	0.12	0.17	0.03	0.14	0.03	0.15	0.1	2.08	0.51	99.65	0.33	0	98.11	2.76	1.83	0.25	0.23	4.28	1.13	0.87	0.6	0	0.2	2.08	0.51	0.03	0.83	0.19	9.27	0	0.04	0.89	0	0		6.68	2.25	0.35	81.03	91.97	1039.12	495.93	1145.84	607.49	1046.02	523.62	1137.97	521.3
13.413	1	0.13	0.17	0.03	0.15	0.03	0.16	0.11	3.74	0.38	99.65	0.33	0	98.57	3.46	2	0.24	0.15	3.74	1.24	1.25	1.52	0	0.38	4.24	0.35	0.03	0.79	0.13	9.87	0.01	0.06	0.88	0	0		10.86	0.82	-1.02	79.53	92.2	1040.05	496.43	1144.02	604.98	1044.49	525.08	1136.62	521.17
13.446	1	0.12	0.17	0.03	0.15	0.03	0.17	0.12	4.46	0.48	99.66	0.33	0	98.72	4.46	2.52	0.25	0.11	4.31	1.17	1.47	2.25	0	0.48	6.21	0.35	0.04	0.52	0.15	12.29	0.01	2.2	0.87	0	0		-0.9	-0.26	0.98	80.79	90.38	1040.4	498.38	1140.41	601.29	1045.14	522.52	1135.52	522.82
13.48	1	0.13	0.17	0.04	0.16	0.03	0.19	0.14	5.64	0.93	99.62	0.33	0	98.25	5.64	3.35	0.24	0.08	4.61	1.07	1.63	6.28	0	0.93	7.96	0.25	0.05	0.28	0.12	12.72	0.01	3.79	0.85	0	0		6.24	1.86	0.13	80.5	91.69	1039.9	498.75	1140.91	603.18	1043.92	524.76	1135.61	523.89
13.513	1	0.13	0.16	0.04	0.17	0.03	0.18	0.16	5.25	1.39	99.64	0.33	0	98.53	5.25	4.7	0.22	0.05	4.47	1.55	1.56	7	0	1.39	7.07	0.21	0.07	0.23	0.13	15.21	0.02	1.6	0.92	0.04	0		6.5	0.97	0.42	80.2	93.61	1037.34	497.62	1140.31	602.73	1041.57	524.97	1135.17	523.73
13.546	1	0.13	0.16	0.04	0.18	0.03	0.18	0.18	4.56	1.7	99.63	0.33	0	98.39	4.48	6.75	0.23	0.04	4.56	1.98	1.59	6.61	0	1.7	8.61	0.21	0.07	0.18	0.15	17.61	0.03	0.2	0.89	0.11	0		16.34	1.44	1.35	77.9	92.62	1034.31	497.7	1136.19	602.41	1039.17	526.17	1131.77	524.96
13.58	1	0.12	0.15	0.04	0.18	0.04	0.18	0.28	5.07	2.28	99.45	0.33	0	97.84	4.25	8.21	0.25	0.03	5.07	2.28	1.57	3.7	0	2.56	8.13	0.17	0.07	0.29	0.15	26.28	0.05	0.03	0.8	0.17	0		16.41	2.95	0.77	77.31	91	1032.68	498.62	1132.78	601.24	1037.08	527.36	1128.05	524.89
13.613	1	0.12	0.14	0.03	0.2	0.04	0.17	0.39	6.06	2.79	99.22	0.33	0	97.78	4.25	10.81	0.25	0.02	6.06	3.22	1.54	2.15	0	2.79	7.39	0.16	0.07	0.56	0.12	31.8	0.04	0.04	0.78	0.19	0		16	3.07	0.49	76.89	90.28	1029.04	499.11	1128.35	599.17	1033.2	528.18	1123.46	525.99
13.646	1	0.12	0.13	0.03	0.21	0.04	0.16	0.57	6.17	3.4	98.86	0.33	0	98	3.2	13.71	0.27	0.02	7.08	4.02	1.73	1.58	0	3.4	6.17	0.17	0.08	1.09	0.13	39.22	0.06	0.01	0.76	0.23	0		13.33	2.54	0.83	77.91	92.4	1023.9	499.3	1125.54	600.93	1028.41	529.4	1120.76	526.52
13.68	1	0.11	0.13	0.03	0.24	0.04	0.17	1.09	5.99	3.65	97.82	0.4	0	97.58	3.14	16.76	0.3	0.04	6.34	3.65	1.18	1.25	0.03	5.99	4.61	0.16	0.06	1.1	0.15	51.91	0.1	0	0.6	0.32	0		8.96	3.52	0.54	78.7	94.6	1021.01	498.43	1125.08	603.77	1025.45	528.31	1119.96	524.23
13.713	1	0.11	0.12	0.03	0.26	0.03	0.16	1.17	4.56	3.25	97.66	0.47	0	97.53	2.58	18.96	0.28	0.06	4.56	3.25	0.8	1.77	0	6.11	3.82	0.14	0.05	0.54	0.16	51.97	0.1	0	0.56	0.35	0		9.63	3.61	0.72	78.63	93.56	1020.39	499.1	1123.31	604.37	1024.9	528.05	1118.39	524.47
13.747	1	0.11	0.12	0.03	0.26	0.03	0.16	2.28	2.8	3.54	95.43	0.55	0	96.59	2.08	19.64	0.31	0.1	2.8	3.54	0.35	1.75	0	7.62	3.61	0.12	0.04	0.2	0.2	68.02	0.13	0	0.48	0.3	0		5.96	5.28	-0.05	78.99	94.03	1019.28	498.66	1122.71	603.91	1023.29	527.66	1117.22	523.42
13.78	1	0.11	0.12	0.03	0.27	0.03	0.17	2.61	2.98	4	94.77	0.64	0	96.19	2.14	20.52	0.32	0.15	2.98	4	0.33	1.69	0	8.85	3.27	0.1	0.04	0.29	0.2	70.37	0.14	0	0.45	0.29	0		9.03	5.86	-0.55	78.45	93.79	1018.5	498.54	1121.67	603.73	1022.19	528.61	1115.8	522.93
13.813	1	0.1	0.11	0.03	0.29	0.03	0.17	2.81	3.66	4.16	94.37	0.75	0	96.58	2.42	22.7	0.33	0.21	3.66	4.16	0.36	2.13	0	8.99	2.51	0.09	0.05	0.34	0.2	69.65	0.13	0	0.45	0.3	0		7.72	5.29	0.01	78.77	93.16	1018.05	499.44	1120.53	604.24	1022.08	528.38	1115.13	523.9
13.847	1	0.09	0.09	0.03	0.4	0.03	0.16	5.03	4.34	4.16	89.95	1.79	0	96.67	2.33	32.13	0.32	0.28	4.34	4.16	0.37	2.23	0	11.4	2.26	0.09	0.04	0.56	0.22	74.74	0.1	0	0.43	0.32	0		9.28	5.16	-0.19	78.3	94.49	1016.92	498.96	1120.86	605.16	1020.89	529.21	1115.2	523.46
13.88	1	0.08	0.07	0.03	0.51	0.03	0.14	6.72	5.62	3.8	86.56	2.96	0	97.62	2.19	39.37	0.29	0.28	5.62	3.8	0.49	2.45	0.02	10.54	2.25	0.07	0.04	0.84	0.19	75.03	0.08	0	0.41	0.44	0		2.8	3.43	-0.6	78.63	93.69	1015.69	499.15	1118.74	602.76	1019.26	528.17	1112.85	523.79
13.913	1	0.07	0.06	0.03	0.65	0.04	0.13	8.71	6.76	3.45	82.58	4.89	0	97.58	3.01	45.89	0.29	0.32	6.76	3.45	0.56	3.27	0.15	10.52	2.17	0.07	0.04	0.76	0.19	74.39	0.08	0	0.42	0.52	0		4.66	3.52	-0.77	78.78	93.3	1016.45	500.11	1119.07	604.3	1019.93	529.61	1113.04	523.71
13.947	1	0.06	0.05	0.03	0.85	0.04	0.11	10.54	6.63	3.57	78.92	8.88	0	97.9	3.13	54.21	0.24	0.35	6.63	3.57	0.64	3.11	0.42	10.14	2.45	0.07	0.04	0.69	0.2	70.99	0.08	0.01	0.43	0.63	0		1.93	2.79	-0.47	79.63	93.05	1016.41	500.7	1119.61	606.75	1020.5	529.17	1113.38	523.48
13.98	1	0.05	0.04	0.03	1.05	0.04	0.1	12.23	6.12	3.6	75.54	13.9	0	98.26	3.29	60.2	0.19	0.41	6.12	3.6	0.59	2.06	0.41	10.43	2.86	0.08	0.03	0.58	0.21	68.8	0.07	0	0.43	0.62	0		6.34	1.82	-2.07	80.29	89.95	1017.11	500.08	1121.21	608.02	1022.09	528.55	1111.92	524.05
14.013	1	0.05	0.04	0.03	1.27	0.03	0.1	14.48	4.86	3.42	71.04	19.45	0	97.81	3.92	65.31	0.17	0.57	4.86	3.42	0.58	1.96	0.44	10.34	3.26	0.08	0.03	0.43	0.21	67.58	0.07	0.01	0.44	0.71	0		1.48	2.99	0.77	81.39	90.31	1018.8	500.02	1122	606.63	1025.09	526.52	1115.38	524.12
14.047	1	0.05	0.05	0.03	1.07	0.03	0.1	9.72	4.34	2.67	80.56	12.08	0	98.52	4.34	59.64	0.14	0.65	3.79	2.67	0.6	1.4	0.27	8.99	3.41	0.07	0.03	0.39	0.17	61.88	0.05	0.01	0.42	0.64	0		1.53	1	-0.97	82.14	91.05	1019.09	498.07	1127.51	611.1	1026.44	526.81	1117.33	521.55
14.08	1	0.05	0.05	0.03	0.91	0.03	0.11	7.33	4.63	1.42	85.34	8	0	95.63	4.63	54.36	0.12	0.64	2.55	1.42	0.34	0.7	0.11	8.58	2.69	0.06	0.02	0.24	0.18	59.49	0.05	0.02	0.42	0.51	0		-4.45	6.57	-1.22	82.27	94.24	1022.08	498.09	1127.73	606.19	1026.25	525.33	1120.41	521.33
14.114	1	0.06	0.06	0.02	0.7	0.03	0.12	3.21	5.04	0.9	93.57	3.99	0	97.17	5.04	45.66	0.09	0.7	2.03	0.9	0.28	0.75	0	8.1	2.13	0.06	0.02	0.11	0.29	46.87	0.05	0.02	0.41	0.36	0		-4.1	4.32	-0.69	82.39	92.19	1021.83	497.24	1128.61	607.45	1027.99	524.59	1120.07	520.16
14.147	1	0.07	0.08	0.02	0.54	0.03	0.14	1.79	5.77	0.63	96.42	1.83	0	97.31	5.77	36.7	0.07	0.94	2.17	0.63	0.36	0.64	0	7.09	1.67	0.05	0.02	0.1	0.3	40.48	0.04	0.02	0.37	0.24	0		-0.83	4.05	0.44	82.41	91.13	1020.73	495.95	1128.69	607.75	1028.79	523.45	1119.86	520.21
14.18	1	0.08	0.1	0.02	0.37	0.03	0.15	0.99	5.21	0.43	98.03	0.81	0	97.22	5.21	26.13	0.08	1.08	2.07	0.43	0.33	0.47	0	6.59	1.63	0.05	0.02	0.11	0.29	36.99	0.04	0.01	0.37	0.15	0		5.46	4.22	-0.46	82.08	88.76	1019.81	495.52	1127.47	608.23	1028.33	524.36	1116.96	519.52
14.214	1	0.09	0.12	0.02	0.28	0.03	0.17	0.52	4.83	0.48	98.95	0.43	0	96.02	4.83	17.41	0.07	1.18	2.78	0.35	0.48	0.71	0	6.29	1.79	0.05	0.02	0.26	0.23	30.64	0.03	0.03	0.4	0.07	0		6.39	6.09	-1.05	81.81	86.19	1019.23	495.68	1127.14	609.46	1028.83	524.45	1114.88	519.46
14.247
14.28
14.314
14.347
14.38
14.414
14.447
14.481
14.514
14.547
14.581
14.614
14.647
14.681
14.714
14.748
14.781
14.814
14.848
14.881
14.914
14.948
14.981
15.014
15.048
15.081	0	0.99	0.03	1.26	0.81	0.72	0.2	0.44	5.15	11.02	97.47	84.99	9.86	44.32	29.38	3.24	5.15	1.19	8.69	26.99	15.42	34.16	0	0.06	0.2	11.02	0.74	0.16	85.53	16.26	1.62	0.08	26.14	0	0	0	6.52	23.14	-6.72	75.69	94.01	941.01	499.46	1114.84	688.66	975.51	544.11	1068.91	533.45
15.115	0	0.69	0.06	0.78	1.56	0.24	0.43	0.44	5.55	15	96.88	91.19	0.82	9.02	36.22	2.48	5.55	1.47	7.55	9.95	8.57	26.91	0	0.02	0.19	15	0.65	0.35	86.2	9.66	0.92	0.07	16.91	0	0	0	-6.17	33.56	0.41	73.48	88.8	942.52	500.87	1112.78	682.97	983.41	538.39	1072.14	534.79
15.148	0	0.6	0.06	0.98	1.03	0.27	0.3	0.3	4.29	8.18	97.95	81.9	2.85	22.15	30.03	1.33	4.29	0.97	9.1	7.12	10.64	30.42	0	0.01	0.14	8.18	0.39	0.3	82.09	8.63	0.42	0.05	17.15	0	0	0	-2.97	28.28	1.08	74.92	87.77	946.77	497.54	1114.41	677.49	987.26	535.45	1074.96	532.02
15.181	0	0.5	0.07	0.82	0.93	0.25	0.33	0.35	4.19	8.29	98.14	72.16	1.62	52.54	30.66	1.08	4.19	0.66	10.6	5.8	10.71	30.77	0	0.01	0.13	8.29	0.47	0.55	74.53	11.99	0.35	0.07	15.54	0	0	0	-5.29	21.49	1.92	75.21	91.28	949.17	494.7	1113.88	669.4	986.98	533.17	1078.1	527.78
15.215	0	0.48	0.07	0.64	0.6	0.24	0.24	0.24	3.2	5.3	98.72	37.51	4.35	57.79	21.87	0.73	3.2	0.45	13.19	4.96	8.45	30.53	0	0.01	0.14	5.3	0.41	1.2	65.11	12.15	0.2	0.04	14.05	0	0	0	-4.32	20.43	2.02	75.6	90.81	953.28	492.45	1114.86	663.08	989.87	531.87	1080.37	524.4
15.248	0	0.38	0.08	0.41	0.41	0.25	0.2	0.2	2.86	2.86	99.17	14.62	4.84	80.73	16.45	0.64	2.86	0.35	16.47	4.85	9.65	24.33	0	0.01	0.16	2.76	0.29	1.34	54.9	13.13	0.18	0.06	12.47	0	0	0	0.1	14.84	1.75	76.71	91.64	958.62	490.46	1115.37	656.39	992.1	530.47	1083.36	522.16
15.281	0	0.31	0.08	0.22	0.33	0.28	0.19	0.18	2.69	2.69	99.33	10.2	6.7	77.99	14	0.61	2.69	0.3	19.55	4.91	8.25	17.42	0	0.01	0.22	1.61	0.24	2.11	46.72	13.26	0.19	0.05	12.02	0	0	0	2.67	15.68	3.43	77.4	86.91	963.74	487.78	1120.45	653.91	1000.72	528.42	1087.23	520.09
15.315	0	0.25	0.09	0.12	0.27	0.31	0.18	0.15	2.43	2.43	99.38	7.93	8.53	79.82	10.79	0.58	2.43	0.26	23.13	5.21	7.47	9.27	0	0.01	0.3	1.13	0.24	1.76	39.69	12.12	0.22	0.04	11.17	0	0	0	4.94	15.12	1	78.57	87.02	971.48	486.26	1124.91	650.75	1005.01	525.32	1091.75	518.37
15.348	0	0.21	0.09	0.09	0.22	0.27	0.15	0.13	2.01	2.01	99.46	5.05	8.38	74.32	7.44	0.47	2.01	0.19	22.51	3.72	7.51	5.72	0	0.01	0.32	0.74	0.17	1.07	34.3	11.93	0.2	0.07	10.29	0	0	0	7.19	16.69	3.28	79.24	90.75	976.96	487.1	1125.97	644.52	1008.18	527.61	1098.51	518.93
15.381	0	0.21	0.1	0.1	0.19	0.25	0.14	0.11	1.66	1.66	99.51	3.95	7.4	90.27	5.13	0.36	1.66	0.11	23.83	4.07	8.99	6.03	0	0.01	0.35	0.56	0.12	0.79	29.8	11.17	0.2	0.13	8.74	0	0	0	2.67	10.86	4.18	79.28	88.79	982.72	488.09	1124.64	638.43	1011.64	522.71	1100.39	520.08
15.415	0	0.2	0.12	0.09	0.18	0.17	0.14	0.1	1.38	1.38	99.59	2.39	5.29	88.95	3.81	0.42	1.38	0.1	20.87	3.97	8	5.81	0	0.01	0.53	0.52	0.11	0.65	26.3	10.25	0.2	0.05	7.14	0	0	0	1.95	11.57	7.47	79.09	88.07	983.24	484.79	1127.07	635.3	1015.76	520.4	1103.8	518.06
15.448	0	0.19	0.13	0.06	0.16	0.1	0.13	0.09	1.08	1.06	99.63	0.88	2.52	93.25	2.53	0.54	1.06	0.11	14.11	2.74	5.24	5.59	0	0.01	0.87	0.48	0.07	1.08	19.76	8.89	0.24	0.04	5.86	0	0	0	6.72	8.87	2.67	81.35	92.26	992.16	485.29	1132.86	632.47	1017.98	525.49	1109.59	514.58
15.482	0	0.18	0.13	0.05	0.16	0.08	0.13	0.09	2.51	0.82	99.63	0.58	1.03	90.6	2.21	0.59	0.82	0.1	11.26	2.42	2.89	3.86	0	0.01	1.5	0.38	0.06	2.51	16.72	7.82	0.26	0.01	4.89	0	0	0	7.35	10.67	6.01	81.46	91.25	996.02	486.21	1133.06	631.27	1022.62	519.09	1113.87	520.36
15.515	0	0.17	0.14	0.05	0.16	0.07	0.14	0.08	2.97	0.64	99.65	0.5	0.49	87.74	2.05	0.73	0.64	0.1	11.36	1.93	2.49	2.97	0	0.02	2.09	0.38	0.06	2.97	14.51	6.38	0.29	0.02	4.26	0	0	0	2.55	12.16	4.61	80.52	88.77	998.52	486.73	1132.76	628.26	1023.93	519.12	1112.69	518.03
15.548	0	0.17	0.14	0.04	0.15	0.06	0.14	0.08	5.65	0.56	99.67	0.36	0	85.41	1.9	0.92	0.56	0.1	9.84	1.4	1.95	2.05	0	0.02	2.19	0.37	0.07	5.65	11.52	5.39	0.3	0.01	3.87	0	0	0	9.35	13.16	5.3	82.8	87.72	999.78	487.35	1133.03	628.33	1025.69	521.26	1113.39	519.53
15.582	0	0.15	0.15	0.03	0.15	0.06	0.14	0.08	5.77	0.44	99.7	0.33	0	88.04	1.98	1.19	0.44	0.09	10.99	0.95	1.62	1.79	0	0.02	1.77	0.26	0.08	5.77	7.53	4.5	0.28	0.03	3.06	0	0	0	9.3	12.02	5.7	83.42	89.06	1003.15	489.33	1131.87	624.83	1026.42	521.71	1115.48	521.46
15.615	0	0.15	0.15	0.03	0.14	0.06	0.14	0.08	7.12	0.41	99.7	0.33	0	94.1	2.17	1.39	0.41	0.1	9.89	0.83	1.11	1.76	0	0.02	1.68	0.24	0.08	7.12	5.61	4.55	0.24	0.08	2.95	0	0	0	11.21	8.16	1.92	83.59	89.13	1006.58	491.99	1131.68	624.92	1025.32	525.05	1114.37	521.2
15.648	0	0.14	0.15	0.03	0.14	0.06	0.14	0.08	6.49	0.32	99.7	0.33	0	92.95	2.25	1.57	0.32	0.11	10.53	0.78	1.49	1.66	0	0.02	1.64	0.16	0.09	6.49	3.62	4.6	0.19	0.03	2.76	0	0	0	13.89	9.1	0.94	83.49	87.44	1009.12	493.38	1132.04	623.92	1027.04	528.01	1114.21	521.08
15.682	0	0.13	0.16	0.03	0.14	0.05	0.14	0.07	5.73	0.22	99.68	0.33	0	96.45	2.2	1.41	0.22	0.08	10.21	0.64	1.66	1.16	0	0.03	1.71	0.09	0.09	5.73	1.89	3.3	0.17	0.04	1.98	0	0	0	13.23	5.49	-0.65	82.25	89.74	1010.43	494.52	1130.32	622.16	1024.52	527.99	1114	521.34
15.715	0	0.13	0.16	0.03	0.14	0.05	0.14	0.07	3.6	0.22	99.67	0.33	0	97.36	2.4	1.21	0.22	0.07	10.35	0.89	2.26	1.18	0	0.03	1.51	0.09	0.09	3.6	1.58	3.41	0.16	0.13	1.84	0	0	0	10.82	3.96	-0.72	82.29	87.54	1011.88	496.9	1126.86	618.87	1024.56	528.6	1111.88	522.39
15.749	0	0.13	0.17	0.03	0.14	0.05	0.15	0.08	4.43	0.17	99.66	0.33	0	97	3.24	1.27	0.17	0.09	8.58	1.06	1.56	0.83	0	0.06	1.52	0.06	0.09	4.43	0.93	3.18	0.18	0.04	1.47	0	0	0	10.99	4.62	-0.23	81.16	87.98	1012.48	498.38	1121.2	613.12	1022.09	528.05	1109.95	523.41
15.782	0	0.13	0.17	0.03	0.15	0.04	0.16	0.08	4.63	0.16	99.66	0.33	0	95.52	4.35	1.05	0.16	0.09	7.69	1.35	1.61	0.66	0	0.08	1.63	0.06	0.09	4.63	0.72	3.44	0.18	0.1	1.27	0	0	0	6.58	6.7	-0.74	81.64	84.4	1013.2	500.44	1118.65	611.59	1022.69	528.39	1106.98	523.96
15.815	0	0.13	0.17	0.03	0.15	0.04	0.17	0.09	3.62	0.16	99.66	0.33	0	96.08	5.53	0.99	0.16	0.09	7.73	2.03	1.26	0.76	0	0.11	2.02	0.06	0.07	3.62	0.66	4.55	0.17	0.06	1.32	0	0	0	12.75	6.01	-1.13	80.64	86.22	1012.69	502.51	1115.75	611.01	1019.83	531.97	1105.83	525.75
15.849	0	0.13	0.17	0.03	0.16	0.04	0.18	0.1	3.85	0.21	99.63	0.33	0	97.2	6.7	0.85	0.13	0.1	6.36	2.91	1.1	0.86	0	0.21	2.89	0.07	0.05	3.85	0.43	5.41	0.16	0.04	1.08	0	0	0	10.41	4.27	-1.07	80.57	86.54	1010.62	502.83	1114.4	611.96	1017.97	531.93	1104.31	526.08
15.882	0	0.13	0.18	0.03	0.16	0.03	0.19	0.1	4.87	0.4	99.63	0.33	0	96.37	6.46	0.83	0.13	0.09	4.46	2.99	1.25	0.92	0	0.4	4.87	0.06	0.05	2.17	0.32	6.27	0.14	0.01	0.91	0	0	0	7.39	5.6	-0.5	80.09	87.93	1009.39	502.58	1112.08	609.61	1015.86	530.96	1103.63	525.7
15.915	0	0.14	0.18	0.03	0.15	0.03	0.18	0.1	5.34	0.57	99.63	0.33	0	97.69	5.34	1.14	0.15	0.1	3.83	3.01	1.14	1.71	0.59	0.57	6.74	0.07	0.03	1.53	0.3	7.91	0.13	0	0.83	0.14	0	0	1.11	3.27	0.09	80.15	89	1010.3	502.82	1111.09	606.39	1015.63	530.19	1104.5	525.23
15.949	0	0.15	0.18	0.03	0.15	0.03	0.19	0.12	5.12	0.98	99.62	0.33	0	96.83	5.12	1.52	0.2	0.1	2.97	4.13	1.27	2.58	1.28	0.98	7.81	0.05	0.03	1.34	0.21	10.92	0.1	0	0.75	0.21	0	0	0.45	4.91	-0.02	79.69	91.48	1010.67	502.14	1111.43	605.05	1014.69	529.9	1106.01	524.47
15.982	0	0.15	0.18	0.04	0.16	0.03	0.19	0.12	4.74	1.37	99.62	0.33	0	97.08	4.74	2.23	0.23	0.11	2.68	4.73	1.22	3.02	2.31	1.37	8.83	0.05	0.03	1.13	0.19	12.47	0.09	0	0.67	0.27	0	0	2.39	4.47	-0.47	79.52	91.87	1010.55	502.51	1111.6	605.65	1014.21	530.97	1105.88	525.03
16.015	0	0.16	0.17	0.04	0.16	0.03	0.19	0.16	4.23	2.03	99.62	0.33	0	97.08	4.23	3.9	0.28	0.1	3.52	5.72	1.48	4.61	3.2	2.03	8.62	0.05	0.02	1.56	0.16	16.62	0.07	0	0.64	0.37	0	0	6.01	4.48	-0.21	79.06	91.27	1010.11	502.74	1110.51	605.24	1013.94	531.82	1105	525.52
16.049	0	0.16	0.17	0.04	0.18	0.03	0.2	0.28	4.15	3.98	99.43	0.33	0	96.59	3.8	6.77	0.41	0.09	4.15	7.01	1.53	5.26	3.4	3.98	8.13	0.03	0.02	2.06	0.12	28.57	0.05	0	0.58	0.52	0	0	6.08	5.27	-0.19	78.94	92.02	1009.43	502.27	1110.65	604.41	1013.32	532.07	1105.13	525.86
16.082	0	0.16	0.16	0.04	0.19	0.03	0.19	0.33	5.36	4.65	99.33	0.33	0	96.62	3.48	9.42	0.46	0.09	5.36	7.85	1.43	6.3	3.52	4.65	8.12	0.03	0.01	2.8	0.12	30.26	0.05	0.01	0.57	0.54	0	0	9.12	5.24	-0.31	78.48	92.98	1008.4	502.09	1110.68	604.86	1012.22	532.69	1105.02	526.9
16.116	0	0.15	0.14	0.04	0.24	0.03	0.25	0.62	5.02	7.67	98.75	0.52	0	96.13	3.87	15.68	0.58	0.09	5.02	7.67	1.64	7.09	4.55	10.88	7.28	0.03	0.01	4.01	0.12	38.69	0.05	1.55	0.54	0.82	0	0	8.99	5.93	-0.24	79.33	90.31	1009.78	505.3	1109.32	608.43	1013.61	533.09	1103.82	528.59
16.149	0	0.12	0.11	0.04	0.33	0.03	0.3	1.15	5.22	7.47	97.7	1.45	0	96.14	5.22	24.25	0.65	0.09	4.42	7.47	1.72	5.87	3.37	16.61	5.87	0.04	0.01	2.78	0.1	43.5	0.05	2.2	0.49	0.92	0	0	5.34	5.92	0.35	79.43	89.97	1008.17	505.42	1108.19	608.83	1012.8	532.04	1102.72	529.09
16.182	0	0.11	0.11	0.04	0.38	0.03	0.33	1.51	6.41	6.7	96.97	2.16	0	96.05	6.41	27.33	0.66	0.08	3.98	6.7	2.07	6.81	3.05	18.57	5.91	0.04	0.01	2.4	0.1	45.98	0.05	2.3	0.5	1.18	0	0	1.67	6.05	0.16	79.27	89.16	1005.91	505.47	1106.82	609.05	1011.32	533.05	1100.33	527.96
16.216	0	0.1	0.11	0.04	0.4	0.03	0.58	3.21	8.12	6.09	93.59	4.54	0	97.92	8.12	27.29	0.89	0.06	3.57	6.09	2.82	4.65	3.85	28.15	5.51	0.04	0.02	2.02	0.09	62.74	0.06	0.23	0.5	1.5	0	0	0.84	2.75	0.3	78.74	90.25	1005.49	506.45	1104.77	608.25	1009.54	532.73	1099.73	529.35
16.249	0	0.09	0.11	0.03	0.43	0.03	0.58	3.58	8.74	5.79	92.84	4.88	0	98.09	8.74	28.65	0.87	0.07	4.34	5.79	2.53	2.79	2.66	27.72	5.47	0.04	0.02	1.95	0.08	63.49	0.05	0.04	0.5	1.68	0	0	-0.46	2.32	0.45	78.27	93.07	1004.02	504.61	1106.41	607.78	1008.35	533.44	1101.25	527.76
16.282	0	0.09	0.11	0.03	0.44	0.03	0.75	4.15	8.84	4.03	91.7	7.13	0	97.82	8.84	29.04	0.93	0.08	4.5	4.03	2.23	1.76	2.91	32.36	5.7	0.04	0.02	2.63	0.08	66.7	0.05	0.01	0.44	1.61	0	0	0.25	2.99	-0.49	78.32	92.15	1005.18	505.52	1106.55	607.88	1008.76	533.29	1100.83	529.27
16.316	0	0.08	0.1	0.03	0.48	0.03	1.2	4.93	9.03	3.57	90.14	15.78	-2.39	96.92	9.03	31.26	1.04	0.1	5.25	3.57	1.91	1.41	4.13	41.23	6.24	0.04	0.02	3.22	0.06	68.6	0.04	0	0.37	1.59	0	0	2.59	4.75	0.06	78.79	90.88	1006.18	506.48	1106.14	608.81	1010.15	534.13	1100.88	529.04
16.349	0	0.08	0.09	0.03	0.55	0.03	1.21	5.53	7.85	2.91	88.94	25.64	-2.77	97.23	7.85	36.33	0.94	0.16	4.82	2.91	1.23	1.53	4.26	43.76	6.63	0.04	0.02	2.64	0.08	67.54	0.04	0	0.37	1.42	0	0	2.37	4.2	0.13	79.59	90.21	1006.08	506.04	1106.98	609.83	1010.88	533.28	1100.99	528.95
16.382	0	0.07	0.08	0.03	0.6	0.03	1.33	6.02	6.53	2.62	87.96	39.34	-3.87	96.9	6.53	40.07	0.77	0.32	4.27	2.62	1.03	1.28	3.04	47.87	7.26	0.04	0.02	1.56	0.08	67.14	0.04	0	0.34	1.15	0	0	5.04	4.79	-0.39	80.25	87.86	1005.89	505.79	1106.6	610.79	1011.42	532.3	1099.21	528.98
16.416	0	0.08	0.08	0.03	0.62	0.03	1.38	6.49	6.21	3.42	87.02	41.95	-4.06	98.13	6.21	40.99	0.73	0.77	5.09	3.42	1.32	1.97	2.82	48.3	9.49	0.04	0.01	1.28	0.08	68	0.04	0	0.4	0.93	0	0	-0.79	2.19	-0.1	80.84	86.2	1003.81	503.49	1107.39	610.97	1011.8	530.35	1097.9	526.1
16.449	0	0.08	0.07	0.03	0.67	0.03	1.26	7.63	5.85	3.85	84.73	44.22	-3.48	97.47	5.85	43.04	0.62	1.41	5.44	3.85	1.31	1.4	2.25	47.41	10.01	0.04	0.01	1.07	0.09	69.86	0.05	0	0.43	0.62	0	0	-0.24	3.75	1.76	81.03	88.86	1002.87	501.51	1107.94	609.35	1011.53	528.93	1100.33	525.62
16.483	0	0.08	0.06	0.04	0.74	0.04	1.01	9.08	7.1	3.87	81.84	42.56	-2.36	97.81	5.25	45.53	0.47	2.98	7.1	3.87	2.19	2.22	1.22	44.07	11.97	0.05	0.01	2.31	0.1	70.95	0.06	0	0.54	0.4	0	0	-1.13	3	0.66	80.87	90.17	1003.9	499.68	1109.91	608.65	1011.64	527.77	1101.68	523.06
16.516	0	0.1	0.08	0.04	0.61	0.04	0.98	6.95	6.58	4.17	86.1	22.69	-1.61	98.16	5.63	37.67	0.46	4.01	6.58	4.17	1.93	1.96	0.76	40.4	12.9	0.06	0.01	2.93	0.11	70.41	0.06	0	0.58	0.32	0	0	1.52	2.11	0.15	80.94	89.78	1005.45	498.77	1112.38	609.59	1013.48	527.23	1103.13	522.4
16.549	0	0.11	0.08	0.04	0.6	0.03	0.84	6.65	6.26	4.31	86.7	13.86	-0.61	96.86	6.26	34.16	0.45	6.11	5.07	4.31	1.38	1.29	0.15	36.44	11.26	0.07	0.01	3.55	0.13	70.08	0.07	0	0.56	0.26	0	0	5.05	4.86	-0.31	80.7	88.47	1007.09	497.93	1113.73	609.31	1015.37	526.57	1103.71	521.72
16.583	0	0.12	0.09	0.03	0.53	0.03	0.65	5.02	6.09	2.88	89.95	6.28	0	96.51	6.09	28.48	0.34	7.64	3.86	2.88	0.94	0.79	0	31.21	8.8	0.08	0.01	3.41	0.14	67.24	0.07	0.01	0.57	0.13	0	0	4.26	5.41	-1.12	81.23	86.62	1008.65	498.17	1115.07	609.92	1017.23	526.36	1103.7	521.4
16.616	0	0.13	0.11	0.03	0.4	0.03	0.64	2.97	5.93	2.25	94.07	2.93	0	98.02	5.93	20.69	0.31	6.94	3.66	2.25	0.69	0.44	0	29.06	7.46	0.06	0.01	3.02	0.13	62.73	0.06	0.01	0.55	0.12	0	0	2.6	2.5	1	81.79	88.85	1009.27	498.34	1116.69	609.46	1018.6	527.15	1107.33	522.44
16.649	0	0.13	0.13	0.03	0.29	0.03	0.61	1.81	5.76	1.85	96.37	1.44	0	98.1	5.76	14.01	0.25	4.96	3.29	1.85	0.57	0.31	0	26.7	6.15	0.04	0.01	2.04	0.11	59.48	0.05	0.01	0.49	0.08	0	0	4	2.27	0.86	81.87	88.36	1010.61	498.73	1117.4	609.83	1019.75	526.81	1108.03	523.19
16.683	0	0.13	0.15	0.03	0.23	0.03	0.56	1.09	5.36	1.71	97.82	0.84	0	98.55	5.36	9.39	0.23	2.8	3.9	1.71	0.66	0.37	0	23.87	5.5	0.04	0.01	2.29	0.11	54.26	0.05	0.03	0.42	0.12	0	0	3.46	0.9	-0.46	81.98	87.83	1013.44	499.16	1119.31	609.64	1021.5	527.46	1109.2	522.45
16.716	0	0.13	0.16	0.03	0.21	0.03	0.59	0.89	6.53	1.52	98.23	0.67	0	98.6	6.53	6.94	0.24	2.35	4.33	1.52	0.97	0.57	0	23.12	5.25	0.04	0.01	2.48	0.11	50.99	0.04	0.03	0.4	0.14	0	0	2.08	0.74	0.26	82.01	90.7	1014.17	498.4	1122.3	610.13	1022.43	528.01	1112.93	522.01
16.75	0	0.13	0.17	0.03	0.21	0.03	0.61	0.6	6.95	1.09	98.78	0.68	0	97.07	6.95	6.05	0.2	1.97	4.22	1.09	0.83	0.54	0	23.18	5.32	0.04	0.02	5.41	0.13	42.4	0.04	0.01	0.37	0.18	0	0	1.18	4.49	-0.37	81.31	92.7	1017.16	497.61	1124.55	608.76	1023.6	526.19	1116.17	521.3
16.783	0	0.13	0.16	0.03	0.22	0.03	0.54	0.55	8.14	0.79	98.9	0.6	0	96.81	8.14	6.78	0.19	2.13	3.7	0.68	0.79	0.44	0	20.35	5.11	0.05	0.03	6.48	0.14	38.14	0.05	0.01	0.38	0.16	0	0	4.38	4.94	0.29	80.68	87.91	1018.01	496.74	1126.06	609.62	1027.67	525.23	1115.48	521.08
16.816	0	0.13	0.17	0.03	0.21	0.03	0.53	0.51	7.57	0.81	98.95	0.56	0	97.4	7.57	5.9	0.19	1.67	3.57	0.65	0.81	0.46	0	19.92	5.46	0.05	0.02	6.14	0.14	38.22	0.05	0	0.37	0.18	0	0	5	3.89	0.77	79.97	87.44	1021.39	498.33	1125.39	606.24	1029.56	526.3	1116.91	522.16
16.85	0	0.13	0.17	0.03	0.19	0.03	0.38	0.38	5.62	0.8	99.23	0.35	0	98.04	5.62	5.32	0.19	0.97	3.43	0.8	0.76	0.56	0	15.23	6.16	0.05	0.02	4.64	0.12	34.61	0.05	0	0.36	0.24	0	0	6.89	2.44	2.42	79.54	90.11	1026.3	500.95	1125.43	601.46	1031.79	527.83	1121.88	526.3
16.883
16.916
16.95
16.983
17.016
17.05
17.083
17.117
17.15
17.183
17.217
17.25
17.283
17.317
17.35
17.383
17.417
17.45
17.484
17.517
17.55
17.584	1	0.33	0.41	0.03	0.11	0.05	0.11	0.07	0.53	0.3	99.18	0.33	0.41	79.87	0.3	0.11	0.08	0	3.38	29.35	1.49	4.88	0	0.3	0.53	36.1	0.22	0.21	0.92	6.59	0.01	7.47	5.57	11.11	0		-13.59	15.11	0.26	80.65	85.28	1057.8	526.36	1156.97	627.16	1064.44	550.08	1149.68	547.19
17.617	1	0.18	0.12	0.03	0.1	0.06	0.11	0.08	0.32	0.47	99.64	0.33	0.81	92.28	0.47	0.08	0.32	0	3.53	13.95	2.41	3.21	0	0.11	0.07	7.23	0.34	0.23	0.72	9.12	0.02	4.96	6.26	0	0		2.88	9.6	-0.3	75.83	83.21	1052.03	525.7	1146.24	620.69	1057.14	555.37	1139.63	544.42
17.65
17.684
17.717
17.751
17.784
17.817
17.851
17.884
17.917
17.951
17.984
18.017
18.051
18.084	0	0.11	0.23	0.02	0.2	0.03	0.42	0.33	11.53	1.63	99.15	0.44	0	92.51	12.45	1.2	1.63	0.01	1.64	0.07	0.1	5.41	3.16	11.53	0.09	0.02	0.43	0.02	0.2	29	0.01	6.21	1.2	2.35	0	0	-10.67	9.43	1.71	79.12	69.74	999.49	528.48	1094.1	626.92	1012.42	547.68	1082.08	550.95
18.118
18.151
18.184
18.218
18.251
18.284
18.318
18.351
18.384
18.418
18.451
18.485
18.518
18.551
18.585
18.618
18.651
18.685
18.718
18.752
18.785
18.818
18.852
18.885
18.918
18.952
18.985
19.018
19.052
19.085	1	0.12	0.16	0.02	0.17	0.05	0.2	0.43	2.35	0.06	99.14	0.33	0	98.31	8.85	1.77	0.03	0.62	9.51	1.76	0.67	0.93	0	0.06	2.35	0.06	0.03	2.02	0.04	38.09	0.01	0.04	1.84	0	0	0	6.95	-1.68	-4.14	80.9	97.99	1052.71	493.73	1170.64	615.24	1058.8	526.94	1156.6	520.97
19.119	1	0.12	0.16	0.02	0.18	0.04	0.16	0.43	1.78	0.16	99.13	0.33	0	98.33	5.25	3.6	0.04	2.01	6.72	1.09	0.58	0.69	0	0.16	1.78	0.16	0.03	1.48	0.05	38.7	0.03	0.01	1.02	0	0	0	12.67	1.61	0.8	80.43	93.06	1049.84	494.83	1166.48	617.7	1061.5	522.65	1154.47	526.7
19.152	1	0.12	0.16	0.03	0.18	0.04	0.15	0.37	2.11	0.3	99.26	0.33	0	98.28	3.87	4.24	0.04	2.15	6.9	0.76	0.54	0.7	0	0.24	2.11	0.3	0.03	0.9	0.03	35.48	0.03	0.24	0.82	0	0	0	11.17	1.77	2.27	79.88	94.4	1049.88	495.54	1163.84	616.12	1060.59	522.55	1154.93	525.74
19.185	1	0.12	0.15	0.03	0.18	0.04	0.15	0.32	2.97	0.46	99.36	0.33	0	98.63	3.58	5.79	0.05	1.53	6.72	0.65	0.68	0.91	0	0.46	2.97	0.34	0.03	0.79	0.06	31.14	0.05	0.12	1.03	0	0	0	10.16	-0.62	2.1	79.82	93.5	1052.03	497.96	1162.15	614	1061.08	524.51	1154.56	526.67
19.219	1	0.12	0.15	0.03	0.18	0.04	0.15	0.39	3.37	0.6	99.22	0.33	0	98.63	3.3	6.54	0.04	1.4	6.79	0.65	0.77	1.34	0	0.6	3.37	0.49	0.03	0.59	0.11	35.59	0.09	0.08	1.14	0	0	0	10.97	-0.61	1.87	79.31	91.55	1054.74	499.14	1162.45	612.74	1063.38	525.33	1154.91	527.23
19.252	1	0.12	0.15	0.03	0.17	0.04	0.14	0.47	3.32	0.65	99.07	0.33	0	97.82	2.56	6.8	0.06	0.9	6.96	0.63	0.85	2.64	0	0.65	3.32	0.46	0.04	0.39	0.12	41	0.13	0.02	1.05	0	0	0	5.1	-2.99	3.2	79.39	93.59	1055.55	500.42	1161.07	609.55	1063.04	525.27	1156.57	528.45
19.285	1	0.12	0.15	0.03	0.17	0.04	0.14	0.72	3.28	0.9	98.57	0.33	0	96.23	1.92	7.15	0.08	0.74	6.11	0.53	1.12	5.39	0	0.9	3.28	0.36	0.05	0.38	0.13	51.85	0.14	0.01	0.99	0	0	0	4.52	-5.8	3.35	79.52	91.59	1058.48	502.9	1160.57	608.25	1065.3	526.62	1156.82	530.28
19.319	1	0.13	0.15	0.04	0.16	0.04	0.14	0.93	3.22	0.94	98.15	0.33	0	96.51	1.78	6.6	0.11	0.56	6.69	0.48	1.18	7.2	0	0.94	3.22	0.31	0.05	0.39	0.11	58.93	0.14	0.03	0.97	0	0	0	10.9	-5.4	3.8	78.42	90.19	1060.04	504.5	1159.5	607.04	1066.53	529.02	1156.67	532.08
19.352	1	0.12	0.15	0.04	0.16	0.04	0.14	1.3	3.14	1.08	97.4	0.33	0	96.64	1.6	6.07	0.14	0.29	6.32	0.4	1.99	6.23	0	1.08	3.14	0.39	0.05	0.34	0.11	68.11	0.13	0.12	0.96	0	0	0	11.34	-5.21	2.84	77.47	88.32	1061.6	505.3	1158.75	606.05	1067.17	529.29	1155.45	531.84
19.385	1	0.12	0.15	0.04	0.15	0.04	0.13	1.47	2.91	1.17	97.07	0.33	0	95.03	1.22	6.17	0.14	0.11	6	0.32	3.62	4.37	0	1.17	2.91	0.36	0.06	0.36	0.11	71.5	0.16	16.37	0.91	0	0	0	1.18	-7.25	2.08	77.85	89.8	1061	504.5	1159.78	605.22	1066.17	526.67	1155.83	531.63
19.419	1	0.11	0.16	0.04	0.14	0.04	0.13	1.59	2.62	1.15	96.83	0.33	0	96.77	1.34	4.76	0.14	0.04	6.11	0.32	6.85	2.83	0	1.15	2.62	0.41	0.07	0.34	0.1	74.79	0.17	20.28	0.91	0	0	0	7.25	-4.99	2.71	77.8	88.6	1059.62	508.5	1157.08	607.22	1065.17	531.88	1153.65	536.49
19.452	1	0.1	0.16	0.04	0.13	0.04	0.12	1.87	2.06	1.1	96.26	0.33	0	95.46	1.27	4.56	0.15	0.02	5.68	0.31	9.71	1.72	0	1.1	2.06	0.38	0.07	0.34	0.1	79.08	0.2	10.75	0.93	0	0	0	2.98	-6.77	1.23	77.61	88.95	1058.15	508.71	1156	607.01	1062.74	530.94	1151.46	537.28
19.486	1	0.1	0.16	0.04	0.13	0.04	0.12	2.2	1.86	1.06	95.59	0.33	0	96.73	1.4	4.78	0.16	0.01	5.99	0.35	10.53	1.68	0	1.06	1.86	0.36	0.06	0.33	0.09	82.79	0.2	1.12	0.93	0	0	0	2.33	-5.06	1.7	77.22	89.79	1055.71	509.47	1154.48	608.83	1060.58	534.52	1150.36	535.6
19.519	1	0.1	0.15	0.04	0.14	0.04	0.12	2.6	2	1.02	94.79	0.33	0	96.23	1.63	6.29	0.14	0.01	6.17	0.36	8.68	1.02	0	1.02	2	0.32	0.05	0.44	0.09	85.15	0.2	0.9	0.9	0	0	0	7.28	-5.8	3.36	75.92	94.59	1051.37	506.34	1155.42	610.39	1057.74	533.01	1152.24	537.28
19.552	1	0.1	0.15	0.03	0.16	0.04	0.13	2.94	2.16	1.07	94.12	0.33	0	97.35	1.93	8.44	0.13	0.01	7.46	0.45	6.07	1.03	0	1.07	2.16	0.3	0.04	0.59	0.1	85.69	0.21	0.21	0.9	0	0	0	0.68	-3.99	1.67	77.83	94.7	1051.38	510.28	1155.56	615.17	1056.5	536.59	1151.2	537.32
19.586	1	0.1	0.13	0.03	0.18	0.04	0.12	3.81	2.17	1.34	92.37	0.33	0	97.33	1.94	12.06	0.14	0.01	8.65	0.54	5.12	1.27	0	1.34	2.17	0.33	0.04	0.73	0.11	88.52	0.23	0.07	0.85	0.04	0	0	5.46	-4.02	1.02	77.39	92.79	1052.42	511.21	1154.67	617.05	1057.06	537.45	1149.85	536.34
19.619	1	0.09	0.1	0.03	0.26	0.05	0.11	5.84	2.73	1.53	88.32	0.47	0	98.27	1.81	22.29	0.13	0.01	11.74	0.82	4.15	1.91	0	1.53	2.73	0.34	0.04	0.9	0.12	89.17	0.25	0.05	0.93	0.1	0	0	0.49	-1.79	1.41	78.4	95.61	1053.49	510.91	1158.66	618.2	1058.5	538.16	1154.09	536.17
19.652	1	0.08	0.09	0.04	0.32	0.06	0.11	7.74	3.42	1.69	84.51	0.71	0	96.61	2.44	27.46	0.13	0.01	14.28	1.25	2.73	4.21	0	1.69	3.42	0.35	0.04	0.68	0.13	90.62	0.29	0.06	1.01	0.19	0	0	1.98	-5.25	2.25	78.12	95.57	1053.93	509.55	1161.72	619.77	1060.84	537.65	1156.39	535.59
19.686	1	0.07	0.06	0.04	0.52	0.06	0.09	14.39	4.42	1.82	71.23	2.19	0	96.94	2.53	41.61	0.15	0.02	14.32	1.41	1.82	4.73	0	1.84	4.42	0.32	0.03	0.72	0.15	93.03	0.35	0.02	1.02	0.16	0	0	6.31	-4.71	1.64	77.1	97.7	1055.27	508.84	1163.58	620.44	1060.94	537.35	1158.63	535.57
19.719	1	0.06	0.06	0.03	0.61	0.06	0.09	17.04	5.09	1.81	65.91	3.21	0	98.71	3.05	45.84	0.15	0.03	15.17	1.6	1.87	3.66	0	1.81	5.09	0.3	0.02	0.89	0.16	93.1	0.32	0.03	1.02	0.03	0	0	6.54	0.3	1.18	76.23	93.28	1057.2	509.73	1161.8	618.08	1062.95	536.99	1156.21	535.34
19.753
19.786
19.819
19.853
19.886
19.919
19.953
19.986
20.019
20.053
20.086
20.12
20.153
20.186
20.22
20.253
20.286
20.32
20.353
20.386
20.42
20.453
20.487
20.52
20.553
20.587
20.62
20.653
20.687
20.72
20.754
20.787
20.82
20.854
20.887
20.92
20.954
20.987
21.02
21.054
21.087	0	0.09	0.05	0.03	0.47	0.12	0.08	0.4	13.88	3.73	99.06	3.53	2.26	67.56	3.73	36.03	0.02	2.31	13.88	0.47	0.45	1.68	0	0.02	4.71	12.92	0.25	16.13	7.25	5.33	0.07	0.04	7.29	0	0	0	0.74	18.33	-0.93	76.9	93.84	988.31	497.24	1151.46	671.89	1021.91	537.62	1115.44	529.98
21.121	0	0.09	0.05	0.03	0.7	0.08	0.08	0.49	11.98	5.14	98.59	4.57	0	75.75	5.17	41.8	0.01	2.97	11.98	0.45	0.38	1.4	0	0.01	2.92	5.14	0.12	13.73	10.32	2.54	0.02	0.01	5.03	0	0	0	-5.47	16.3	1.01	75.71	101.07	987.46	497.14	1150	669.38	1018.48	534.53	1119.48	530.78
21.154	0	0.08	0.04	0.03	0.86	0.08	0.08	0.61	10.7	4.84	98.28	5.17	0	80.65	7.56	44.97	0.02	2.27	12.66	0.56	0.47	1.98	0	0	2.35	4.84	0.1	10.7	12.16	3	0.01	0.01	4.73	0	0	0	-6.92	14.86	0.2	75.67	101.19	987.24	496.72	1147.97	667.27	1016.6	532.88	1117.73	529.71
21.187	0	0.08	0.05	0.04	0.84	0.09	0.08	0.59	5.67	4.67	98.32	5.36	1.61	82.54	6.07	44.2	0.03	2.78	14.26	0.7	0.75	1.97	0	0	1.83	4.67	0.07	5.67	13.4	4.09	0.01	0.03	4.44	0	0	0	-2.99	14.23	-0.61	76.4	101.05	987.7	495.12	1147.43	665.18	1016.01	532.9	1116.93	527.85
21.221	0	0.09	0.06	0.04	0.66	0.09	0.1	0.48	3.33	3.3	98.69	2.89	1.97	78.65	7.06	36.67	0.06	2.34	15.27	0.79	1.24	1.89	0	0.01	1.8	3.3	0.06	3.33	12.93	6.06	0.01	0.03	4.32	0	0	0	-2.71	15.48	0.02	76.47	99.54	987.4	493.88	1146.59	663.01	1016.73	532	1116.12	526.48
21.254	0	0.1	0.07	0.04	0.48	0.1	0.11	0.33	1.48	2.82	99.05	1.62	2.6	78.84	7.13	26.27	0.08	1.88	16.34	1.01	2.3	1.85	0	0.01	1.48	2.82	0.05	1.35	15.99	7.67	0.01	0.06	4.48	0	0	0	-2.79	15.42	0.98	76.5	100.97	986.7	491.59	1146.02	660.93	1016.1	528.64	1117.02	525.39
21.287	0	0.12	0.08	0.04	0.4	0.1	0.12	0.27	1.37	2.41	99.19	1.31	2.76	72.89	6.86	20.76	0.1	1.63	16.54	1.04	3.09	1.34	0	0	1.37	2.41	0.05	0.69	18.75	9.1	0.01	0.04	4.66	0	0	0	-1.91	17.05	0.9	76.66	98.54	986.49	490.93	1145.17	659.76	1016.77	528.36	1115.23	524.35
21.321	0	0.12	0.08	0.04	0.38	0.1	0.12	0.25	1.51	2.31	99.25	1.15	2.26	77.64	6.29	19.71	0.09	1.53	15.78	1.04	3.06	1.12	0	0.01	1.51	2.31	0.05	0.85	17.89	8.64	0.01	0.07	4.42	0	0	0	0.07	15.78	0.76	77.35	96.23	985.71	491.39	1142.65	658.89	1016.15	528.97	1112.27	524.59
21.354	0	0.13	0.09	0.04	0.37	0.08	0.13	0.23	1.19	1.87	99.25	1.08	1.54	77.16	6.57	17.7	0.09	1.46	13.89	1.12	2.13	1.08	0	0.01	1.19	1.87	0.03	0.58	19.04	8.26	0.01	0.04	4.06	0	0	0	-1.27	15.91	1.44	77.02	99.92	983.97	489.2	1140.97	656.07	1013.12	526.13	1112.99	523.03
21.387	0	0.13	0.1	0.04	0.33	0.08	0.14	0.19	1.4	1.94	99.34	0.76	1.01	66.94	6.64	14.13	0.07	1.32	13.48	1	1.67	0.96	0	0.01	1.4	1.94	0.03	0.89	17.73	7.3	0.01	0.03	3.66	0	0	0	2.92	18.47	0.87	77.68	97.51	982.43	489.66	1139.4	657.04	1012.41	528.74	1109.76	523.08
21.421	0	0.14	0.11	0.04	0.3	0.07	0.14	0.17	1.67	2.03	99.39	0.61	0	66.13	6.08	12.58	0.06	1.49	11.94	0.82	1.56	0.93	0	0.01	1.67	2.03	0.02	1.36	16.17	6.33	0.01	0.01	3.22	0	0	0	3.9	18.65	0.06	77.99	96.67	982.29	490.39	1138.15	657.04	1011.52	529.58	1107.98	523.31
21.454	0	0.14	0.12	0.04	0.28	0.06	0.14	0.15	2.2	1.87	99.43	0.54	0	67.03	5.86	11.18	0.06	1.3	11.65	0.75	1.76	1.14	0	0.01	2.2	1.87	0.02	1.39	15.22	6.17	0.01	0.03	2.86	0	0	0	2.62	18.45	0.34	77.75	96.46	982	491.6	1135.37	655.1	1010.3	529.9	1106.58	523.98
21.488	0	0.14	0.12	0.04	0.28	0.06	0.14	0.15	2.04	1.76	99.44	0.54	0	78.21	5.45	11.97	0.05	1.27	11.29	0.78	2.61	1.64	0	0.01	2.04	1.76	0.01	1.6	15.02	5.95	0.01	0.03	2.73	0	0	0	0.18	15.61	-0.37	77.45	97.39	981.28	491.72	1133.25	653.08	1007.84	529.78	1104.97	522.81
21.521	0	0.13	0.11	0.04	0.34	0.06	0.13	0.18	2.12	1.66	99.33	0.75	0	74.78	5.58	16.35	0.05	1.38	10.27	0.7	2.1	1.61	0	0.01	2.12	1.66	0.01	1.02	15.28	5.43	0.01	0.07	2.55	0	0	0	0.4	16.57	-0.25	77.79	92.7	980.35	491.32	1130.79	651.36	1008.65	528.98	1101.08	521.91
21.554	0	0.13	0.11	0.04	0.33	0.06	0.13	0.18	1.8	1.66	99.33	0.73	0	57.76	5.43	16.26	0.05	1.38	10.47	0.81	1.88	1.82	0	0.01	1.8	1.66	0.01	0.54	15.02	5.52	0.01	0.71	2.5	0	0	0	1.63	20.43	0.32	77.93	90.28	979.57	492.48	1129.82	652.64	1009.47	530.02	1099.5	523.47
21.588	0	0.13	0.12	0.04	0.27	0.05	0.13	0.15	1.73	1.47	99.45	0.49	0	80.49	4.15	13.09	0.05	1.22	8.49	0.92	1.58	1.86	0	0.01	1.73	1.47	0.02	0.48	12.45	4.88	0	3.19	2.26	0	0	0	1.84	14.91	-2.53	78.75	92.76	980.03	494.92	1127.58	652.42	1005.23	532.91	1097.56	524.06
21.621	0	0.14	0.12	0.04	0.24	0.05	0.13	0.13	1.77	1.41	99.51	0.4	0	78.67	3.75	10.58	0.05	0.97	9.38	1.08	1.17	2.3	0	0.01	1.77	1.41	0.03	0.53	12.03	4.96	0.01	0.6	2.46	0	0	0	5.25	15.48	-2.68	79.91	91.89	978.55	496.36	1124.42	651.63	1003.44	536.52	1094.56	524.61
21.654	0	0.15	0.13	0.04	0.22	0.06	0.13	0.12	1.4	1.26	99.56	0.36	0	82.09	2.85	8.62	0.06	0.8	10	1.53	1.16	3.48	0	0.01	1.4	1.26	0.05	0.87	11.29	5.74	0.01	0.1	2.46	0	0	0	8.12	14.39	-3.6	81.44	88.72	977.93	499.57	1121.19	653.49	1002.47	538.74	1090.54	528.01
21.688	0	0.15	0.14	0.04	0.19	0.06	0.13	0.1	2.29	0.94	99.62	0.33	0	83.7	2.09	6.62	0.07	0.53	10.78	2.31	1.25	4.77	0	0.01	1.34	0.94	0.11	2.29	9.35	6.07	0.01	0.14	2.46	0	0	0	5.98	13.82	-2.94	80.68	88.72	977.94	502.22	1119.72	653.86	1002.18	540.67	1090.28	530.17
21.721	0	0.17	0.14	0.04	0.17	0.07	0.13	0.09	2.05	0.81	99.66	0.37	0.78	86.96	1.87	4.28	0.08	0.34	12.89	3.25	1.33	6.66	0	0.01	1.02	0.81	0.21	2.05	8.92	5.91	0.01	0.22	2.74	0	0	0	2.37	12.51	-4.37	79.9	86.74	978.74	506.05	1115.47	652.25	1000.48	542.07	1086.67	532.28
21.755	0	0.16	0.15	0.04	0.15	0.06	0.13	0.08	1.72	0.74	99.68	0.33	0	82.64	1.78	2.81	0.08	0.24	10	3.97	1.57	4.84	0	0.01	0.87	0.74	0.41	1.72	6.86	4.56	0.01	0.12	2.51	0	0	0	3.1	14.2	-3.4	79.89	85.75	978.32	509.92	1110.37	650.82	998.89	544.8	1084.15	535.75
21.788	0	0.16	0.15	0.03	0.14	0.05	0.13	0.07	0.95	0.6	99.69	0.33	0	84.56	1.38	1.88	0.08	0.15	8.84	4.35	1.07	4.28	0	0.01	0.83	0.6	0.81	0.95	4.61	3.84	0.01	0.1	2.39	0	0	0	-1.47	13.5	0.06	79.06	88.46	977.12	511.82	1107.33	649.02	997.6	544.55	1085.86	538.59
21.821	0	0.15	0.15	0.03	0.14	0.05	0.13	0.08	1.01	0.47	99.69	0.33	0	85.04	1.19	2.37	0.07	0.08	7.08	3.47	0.76	3.33	0	0.01	1.01	0.47	1.22	0.37	3.97	3.72	0.01	0.14	2.34	0	0	0	0.42	13.31	-1.35	79.41	92.68	976.5	513.46	1104.94	648.39	993	547.52	1085.31	539.24
21.855	0	0.14	0.15	0.03	0.15	0.05	0.13	0.08	0.98	0.38	99.7	0.33	0	81.56	1.59	2.99	0.07	0.05	6.72	3.69	0.42	2.29	0	0.01	0.98	0.38	1.53	0.31	2.81	3.83	0.01	0.13	2.3	0	0	0	-3.83	14.57	0.02	78.09	92.26	973.86	513.48	1102.1	647.6	991.4	545.56	1083.48	539.82
21.888	0	0.14	0.15	0.03	0.15	0.05	0.13	0.08	1.03	0.27	99.7	0.33	0	79.13	1.71	3.83	0.08	0.04	8.14	4.22	0.37	1.76	0	0.01	1.03	0.27	1.62	0.3	2.61	4.08	0.01	0.07	2.41	0	0	0	-1.98	15.34	-0.01	78.54	89.97	970.9	513.38	1099.48	648.17	989.79	546.25	1079.51	539.58
21.921	0	0.13	0.14	0.03	0.16	0.05	0.13	0.09	1.3	0.23	99.68	0.33	0	80.47	2.19	5.48	0.07	0.02	9.61	4.66	0.41	1.48	0	0.01	1.3	0.23	1.71	0.42	2.4	3.99	0.01	0.14	2.38	0	0	0	-0.78	14.92	0.78	78.91	91.18	968.3	513.49	1096.24	647.57	986.79	545.95	1077.81	540.56
21.955	0	0.13	0.13	0.03	0.17	0.06	0.13	0.1	0.94	0.17	99.66	0.33	0.49	82.87	3.08	6.63	0.09	0.02	11.02	5.57	0.51	1.42	0	0.01	0.94	0.17	1.44	0.32	2.02	4.25	0.01	0.16	2.77	0	0	0	-2.33	14.12	1.62	78.56	90.07	966.37	512.99	1093.57	646.4	985.58	543.83	1075.59	540.68
21.988	0	0.12	0.12	0.02	0.21	0.06	0.13	0.13	1.1	0.18	99.59	0.33	0	83.16	3.62	11.98	0.09	0.02	10.21	4.85	0.46	1.24	0	0.01	1.1	0.18	1.41	0.5	1.93	4.33	0.02	1.58	2.7	0	0	0	-3.49	14.02	0.62	78.12	90.18	968.71	514.72	1089.6	640.97	984	544.39	1074.11	540.6
22.021	0	0.12	0.12	0.03	0.2	0.06	0.12	0.12	1.4	0.2	99.61	0.33	0	83.76	3.09	11.61	0.09	0.01	9.3	3.97	0.46	2.65	0	0.01	1.4	0.2	1.21	0.49	1.73	4.46	0.02	1.22	2.86	0	0	0	-2.84	13.8	2.25	76.76	91.65	971.17	516.89	1085.16	634.75	983.42	544.36	1075.06	543.47
22.055	0	0.12	0.12	0.03	0.18	0.05	0.12	0.11	1.37	0.2	99.65	0.33	0	94.88	2.08	9.86	0.13	0.01	7.9	3.68	0.6	6.43	0	0.01	1.37	0.2	0.95	0.39	1.43	4.77	0.03	1.19	3.15	0	0	0	2.58	7.4	2.54	76.64	88.53	975.44	525.71	1080.77	634.62	984.96	551.87	1073.49	551.55
22.088	0	0.15	0.14	0.04	0.14	0.05	0.12	0.09	1.01	0.27	99.71	0.33	0	97.35	1.45	4.79	0.15	0.01	6.93	3.95	0.98	10.47	0	0.02	1.01	0.27	0.58	0.88	1.47	5.16	0.03	8.85	3.19	0	0	0	-3.68	3.97	3.17	74.29	83.65	977.17	528.58	1077.08	631.19	986.71	552.05	1070.36	552.9
22.122	0	0.17	0.16	0.08	0.12	0.05	0.12	0.08	0.88	0.27	99.66	0.33	0	98	0.87	1.65	0.22	0	5.32	3.65	4.46	21.57	0	0.02	0.88	0.27	0.4	0.69	1.43	5.95	0.03	7.51	3.19	0.63	0	0	-7.66	2.53	0.32	72.28	83.7	979.84	533.24	1078.08	634.38	986.66	556.22	1070.36	555.54
22.155	0	0.15	0.16	0.06	0.12	0.04	0.12	0.07	0.74	0.37	99.68	0.33	0	96.96	0.61	0.83	0.22	0	4.06	2.8	4.23	14.1	0	0.03	0.74	0.37	0.24	0.35	1.27	5.43	0.03	15.06	3.18	0.67	0	0	-8.4	4.69	-2.38	67.91	86.07	981.15	534.63	1080.12	634.87	985.4	559.87	1071.4	556.37
22.188	0	0.14	0.16	0.04	0.11	0.04	0.11	0.07	0.47	0.37	99.68	0.33	0	96.24	0.37	0.34	0.22	0	3.39	2.32	4.63	8.9	0	0.04	0.47	0.46	0.13	0.28	1.31	4.98	0.03	14.54	3.3	0.55	0	0	-12.14	5.78	0.56	68.25	87.87	980.17	541.76	1081.12	644.12	986.45	564	1074.3	566.08
22.222	0	0.14	0.17	0.05	0.11	0.04	0.12	0.07	0.54	0.23	99.65	0.33	0	94.63	0.21	0.13	0.23	0	3.27	1.95	4.16	9.64	0	0.05	0.54	0.59	0.09	0.19	1.2	4.73	0.04	18.17	2.73	0.91	0	0	-8.07	7.65	-2.22	66.87	85.88	980.51	547.53	1080.36	649.13	985.44	572.83	1071.25	569.2
22.255	0	0.13	0.16	0.03	0.12	0.04	0.12	0.07	0.36	0.23	99.67	0.33	0	98.08	0.15	0.05	0.23	0	3.5	1.48	2.29	5.37	0	0.05	0.36	0.6	0.06	0.12	1.18	5.42	0.04	7.43	2.68	0.36	0	0	-6.36	2.34	-1.65	64.53	88.21	977.48	546.28	1080.4	651.34	983.03	571.97	1071.21	569.44
22.288	0	0.13	0.16	0.03	0.12	0.04	0.12	0.07	0.26	0.21	99.68	0.33	0	96.98	0.12	0.05	0.21	0	4.79	1.47	1.91	5.43	0	0.06	0.26	0.65	0.04	0.17	1.14	6.28	0.05	7.66	2.67	0	0	0	-7.32	4.66	0.72	65.35	90.56	977.12	546.5	1080.33	652.24	983.27	571.48	1073.81	569.75
22.322	0	0.13	0.16	0.03	0.12	0.05	0.12	0.08	0.27	0.27	99.68	0.33	0	96.7	0.13	0.05	0.27	0	6.95	1.52	2.08	5.23	0	0.11	0.25	1.08	0.03	0.22	1.47	7.42	0.07	1.86	2.7	0	0	0	-8.62	5.12	0.57	67.67	90.13	977.91	547.55	1080.77	652.31	984.03	573.35	1074.1	569.9
22.355	0	0.13	0.16	0.03	0.12	0.06	0.13	0.08	0.27	0.27	99.69	0.33	0.56	92.17	0.12	0.08	0.27	0	10.55	1.37	1.64	4.96	0	0.11	0.26	1.12	0.04	0.14	1.47	8.09	0.07	7.2	2.84	0	0	0	-15.27	9.67	1.14	69.76	90.27	978.97	547.72	1079.84	649.32	984.47	571.5	1074.72	569.82
22.388	0	0.14	0.16	0.04	0.12	0.08	0.13	0.08	0.35	0.35	99.69	0.33	2.08	94.34	0.12	0.12	0.35	0	14.67	1.27	2.21	9.35	0	0.13	0.21	1.17	0.04	0.14	1.6	7.88	0.08	0.79	2.89	0	0	0	-11.03	7.93	-1.59	69.83	85.87	979.2	546.96	1079.28	649.55	984.73	572.22	1070.42	566.82
22.422	0	0.15	0.15	0.05	0.12	0.09	0.14	0.08	0.51	0.51	99.69	0.33	2.97	94.12	0.1	0.11	0.51	0	16.69	1.16	2.38	13.82	0	0.17	0.16	1.97	0.05	0.13	1.67	9.13	0.09	1.87	3.06	0	0	0	-5.8	8.13	-1.5	69.39	85.34	979.89	546.01	1078.53	647.25	985.06	572.3	1070.17	565.92
22.455	0	0.15	0.15	0.05	0.12	0.08	0.13	0.08	0.44	0.44	99.69	0.33	2.8	88.35	0.09	0.13	0.44	0	15.26	0.81	1.71	13.81	0	0.16	0.15	1.76	0.07	0.14	1.51	9.64	0.09	2.42	3.17	0	0	0	-5.47	11.87	-2.51	69.83	81.29	980.14	546.97	1075.14	644.88	985.01	572.35	1066.03	565.63
22.489	0	0.13	0.15	0.03	0.12	0.06	0.13	0.09	0.52	0.52	99.7	0.33	0.11	91.56	0.11	0.16	0.52	0	8.29	0.4	1.24	4.03	1.94	0.24	0.1	2.49	0.09	0.17	1.44	10.56	0.11	30.86	3.29	0	0	0	-13.86	10.08	-1.3	71.79	79.75	981.83	546.42	1074	640.46	986.75	569.07	1066.38	564.74
22.522	0	0.12	0.15	0.03	0.12	0.05	0.12	0.09	0.48	0.48	99.7	0.33	0	94.56	0.1	0.19	0.48	0	7.18	0.35	1.28	2.66	5.25	0.27	0.11	2.18	0.12	0.2	1.26	11.98	0.11	7.63	3.24	0	0	0	-19.29	7.72	0.58	73.91	78.55	980.63	542.87	1074.15	637	987.97	565.5	1066.4	561.26
22.555	0	0.12	0.15	0.03	0.12	0.05	0.12	0.1	0.43	0.43	99.69	0.33	0	97.77	0.09	0.17	0.43	0	5.53	0.25	1.3	1.47	9.09	0.3	0.1	1.99	0.18	0.28	1.2	12.88	0.12	9.46	3.18	0.01	0	0	-20.38	3.09	0.38	75.29	75.29	982.9	539.21	1075.32	632.38	991.19	561.81	1066.3	556.69
22.589	0	0.12	0.15	0.03	0.11	0.04	0.12	0.1	0.4	0.4	99.69	0.33	0	98.41	0.1	0.2	0.4	0	4.1	0.2	2.44	1.67	11.24	0.26	0.08	1.71	0.18	0.15	0.98	14.03	0.14	3.74	3.09	0.03	0	0	-14.8	1.36	3.93	75.63	77.6	987.28	534.94	1078.57	626.24	995.86	557.27	1073.44	555.5
22.622	0	0.12	0.16	0.03	0.11	0.04	0.12	0.1	0.45	0.45	99.68	0.33	0	96.8	0.16	0.25	0.45	0	4.49	0.23	4.39	3.18	16.45	0.3	0.08	1.65	0.21	0.31	0.9	14.99	0.13	4.46	3.03	0.4	0	0	-12.36	4.95	1.97	76.72	87.07	988.58	532.31	1084.36	628.08	993.65	557.58	1080.63	553.52
22.655	0	0.12	0.17	0.04	0.11	0.05	0.12	0.12	0.5	0.41	99.65	0.33	0	96.76	0.3	0.53	0.41	0	5.99	0.21	4.27	6.71	25.24	0.31	0.09	1.47	0.24	0.5	0.94	18.1	0.13	0.13	2.95	1.12	0	0	-5.35	5.01	3.28	76.07	89.84	992.33	526.21	1091.41	625.28	998.58	552.72	1088.37	549.63
22.689	0	0.14	0.18	0.06	0.12	0.06	0.12	0.19	0.52	0.63	99.62	0.33	0	97.06	0.63	1.55	0.43	0.01	9.66	0.26	4.04	15.46	27.77	0.34	0.16	1.11	0.29	0.52	0.94	27.26	0.14	0.03	2.9	1.53	0	0	-8.55	4.52	2.62	76.23	92.29	990.37	521.48	1097.39	629.37	998.93	548.57	1091.18	545.69
22.722	0	0.15	0.16	0.07	0.13	0.1	0.14	0.23	0.68	1.35	99.53	0.33	3.25	98.36	1.35	3.36	0.42	0.01	18.26	0.48	2.71	20.14	28.13	0.35	0.21	1.35	0.25	0.68	1.04	29.92	0.12	0.05	3.21	1.38	0	0	-9.17	1.53	2.62	76.53	94.44	991.98	518.48	1104.16	631.94	1002.03	546.76	1096.41	543.41
22.756	0	0.16	0.14	0.11	0.16	0.16	0.14	0.36	0.34	1.25	99.29	0.54	7.44	98.43	2	8.85	0.34	0.01	25.87	1	1.46	31.28	23.3	0.32	0.32	1.25	0.22	0.18	1.01	33.92	0.11	0.02	3.62	1.39	0	0	-13.16	-1.31	2.03	76.52	95.32	991.82	514.34	1109.01	632.82	1003.52	544.1	1098.67	538.55
22.789	0	0.12	0.12	0.06	0.22	0.13	0.13	0.52	0.43	1.2	98.96	0.42	5.98	98.32	3.87	16.18	0.34	0.01	22.41	1.84	1.14	20.78	20.1	0.32	0.43	1.2	0.22	0.21	0.98	33.89	0.11	0.06	3.9	1.85	0	0	-12.99	1.65	1.23	76.88	95.56	996.25	514.15	1113.63	633.51	1007.37	543.36	1102.79	538.26
22.822	0	0.08	0.08	0.04	0.42	0.11	0.12	1	0.59	1.25	97.99	0.8	3.93	94.95	7.95	31.54	0.3	0.02	19.25	2.55	0.88	13.03	18.59	0.28	0.59	1.25	0.21	0.26	1	30.28	0.1	0.03	3.96	2.17	0	0	-8.68	7.33	2.04	76.72	96.66	996.52	512.73	1115.77	635.21	1008.66	540.83	1105.31	539.45
22.856	0	0.06	0.06	0.03	0.68	0.1	0.11	1.84	0.94	1.05	96.32	1.75	2.02	97.98	11.93	42.26	0.24	0.02	16.08	3.24	0.61	7.15	13.99	0.27	0.94	1.05	0.24	0.56	0.85	30.36	0.08	0.02	4.2	2.37	0	0	-9.54	2.6	1.36	76.66	95.93	997.4	511.9	1116.64	634.3	1009.33	540.84	1105.2	537.45
22.889	0	0.04	0.04	0.02	1.09	0.09	0.12	3.16	1.24	1.13	93.69	3.64	0.42	96.89	17.28	51.33	0.18	0.03	14.79	3.3	0.38	3.99	6.76	0.24	1.24	1.13	0.19	0.78	0.75	29.2	0.07	0.01	4.26	0.97	0	0	-6.55	4.8	3.28	76.7	97.43	998.98	512.35	1117.54	633.27	1011.29	541.05	1108.71	539.96
22.922	0	0.04	0.04	0.02	1.35	0.09	0.13	3.83	1.27	1.1	92.34	5	0.3	98.26	19.72	55.42	0.17	0.03	15.62	4.19	0.28	3.11	2.36	0.2	1.27	1.1	0.17	1.26	0.71	27.47	0.07	0.18	4.35	0.72	0	0	-10.31	1.84	0.77	77.2	95.03	1000.69	513.17	1118.4	634.33	1011.86	541.31	1106.84	538.16
22.956	0	0.04	0.04	0.02	1.43	0.09	0.14	3.84	1.13	1.3	92.31	4.89	0	89.7	21.44	55.28	0.16	0.03	14.87	3.66	0.25	3.64	0.55	0.23	1.13	1.3	0.14	0.87	0.78	25.97	0.06	0.82	4.27	0.1	0	0	-8.22	11.18	3.55	77.78	93.62	1001.03	513.9	1117.18	633.2	1014.3	539.81	1107.9	541.75
22.989	0	0.03	0.03	0.02	1.81	0.08	0.11	4.78	1.14	1.4	90.45	9.69	0	87.76	19.38	64.41	0.15	0.05	12.73	2.6	0.33	5.95	0	0.23	1.14	1.4	0.17	0.52	0.86	24.34	0.07	8.91	4.23	0.09	0	0	-8.65	12.15	2.97	78.18	89.48	1000.73	512.52	1117.22	632.87	1015.75	538.8	1105.24	539.15
23.022	0	0.03	0.03	0.03	1.95	0.08	0.11	5.42	1.18	1.44	89.16	10.78	0	95.04	20.5	65.85	0.15	0.07	12.15	1.88	0.53	9.25	0	0.22	1.18	1.44	0.24	0.66	0.92	24.97	0.06	2.2	4.43	0.05	0	0	-11.44	7.23	2.34	78.13	89.3	1000.37	510.84	1117.17	631.23	1015.11	537.39	1104.4	536.32
23.056	0	0.04	0.03	0.03	1.72	0.08	0.09	4.4	1.02	1.74	91.19	10.77	0	94.34	17.02	66.01	0.15	0.11	10.82	1.27	0.81	13.75	0	0.17	1.02	1.74	0.23	0.4	0.94	22.99	0.04	0.09	4.9	0	0	0	-8.12	7.93	2.9	78.15	92.87	1000.96	510.03	1117.51	629.54	1014.25	537.54	1107.11	536.54
23.089	0	0.03	0.02	0.03	1.98	0.07	0.08	5.08	0.94	1.68	89.83	14.24	0	97.51	17.13	70.05	0.14	0.17	10.43	1.1	0.85	11.07	0	0.16	0.94	1.68	0.2	0.63	0.87	22.4	0.05	0.03	4.78	0	0	0	-7.24	3.65	1.99	77.88	94.06	1001.47	509.25	1118.71	629.5	1013.81	538.2	1107.82	534.94
23.123	0	0.03	0.02	0.02	2.4	0.08	0.09	5.96	0.92	1.57	88.09	17.41	0	97.97	20.5	73.03	0.1	0.27	11.01	0.97	0.78	6.41	0	0.11	0.89	1.57	0.18	0.92	0.92	19.98	0.04	0.03	5.26	0	0	0	-9.06	2.61	2.05	77.71	94.91	1002.51	508.49	1120.11	628.76	1014.63	537.32	1109.49	534.09
23.156	0	0.03	0.02	0.02	2.62	0.08	0.08	5.66	0.72	1.39	88.67	22.31	0	95.49	19.06	76.92	0.09	0.34	11.15	0.82	0.88	5.42	0	0.09	0.72	1.39	0.15	0.45	0.88	16.17	0.04	0.04	5.08	0	0	0	-0.92	6.74	3.92	77.02	95.29	1003.61	508.77	1118.88	626.56	1015.81	537.43	1111.1	536.93
23.189	0	0.03	0.02	0.02	2.53	0.08	0.07	5.64	0.76	1.23	88.71	24.35	0	95.82	16.14	78.42	0.08	0.47	11.35	0.78	0.93	3.58	0	0.1	0.76	1.23	0.13	0.37	0.81	17.39	0.03	0.01	4.79	0	0	0	-1.11	6.33	4.03	76.4	94.05	1004.14	508.43	1117	623.35	1015.8	536.83	1109.84	535.98
23.223	0	0.02	0.02	0.02	2.82	0.08	0.06	5.76	0.86	0.82	88.48	32.66	0	97.82	13.91	83.46	0.07	0.5	12.6	0.88	1.24	3.39	0	0.08	0.86	0.82	0.11	0.24	0.71	15.05	0.04	0.01	4.1	0	0	0	-4.6	2.98	0.48	77.26	94.72	1008.83	513.87	1114.38	622.32	1013.86	539.54	1108.57	538.27
23.256	0	0.03	0.02	0.02	2.61	0.07	0.06	5.76	0.89	0.74	88.49	31.22	0	95.88	12.35	82.62	0.07	0.42	12.44	1.09	1.48	3	0	0.11	0.89	0.74	0.09	0.2	0.66	17.51	0.03	0.02	3.85	0	0	0	1.45	6.26	0.27	76.71	91.31	1007.77	513.72	1111.32	620.98	1013.42	540.05	1104.7	537.86
23.289	0	0.03	0.02	0.02	2.35	0.07	0.05	5.23	0.98	0.65	89.54	31.02	0	96.48	9.29	82.41	0.07	0.37	12.36	1.2	1.72	2.87	0	0.15	0.98	0.65	0.06	0.49	0.6	18.4	0.03	0.01	3.5	0	0	0	-3.58	5.45	1.88	77.18	91.48	1005.08	511.81	1109.54	618.4	1012.23	537.99	1103.69	536.27
23.323	0	0.03	0.02	0.03	2.21	0.07	0.05	5.95	1.15	0.52	88.1	31.42	0	96.77	7.33	82.47	0.07	0.33	12.1	1.4	2.48	3.35	0	0.24	1.15	0.52	0.06	0.7	0.55	23.62	0.03	0.01	3.12	0	0	0	0.44	4.99	1.46	77.38	88.98	1005.38	511.71	1106.3	615.45	1011.69	537.22	1100.66	535.79
23.356	0	0.03	0.02	0.03	1.58	0.06	0.04	4.32	1.17	0.61	91.35	20.77	0	97.17	4.66	75.51	0.08	0.26	9.6	2.18	3.67	2.75	1.28	0.31	1.17	0.61	0.04	0.82	0.53	25.25	0.03	0.01	2.98	0	0	0	-5.08	4.33	1.01	78.62	89.79	1004.45	510.39	1103.66	612.02	1009.18	534.13	1098.97	533.83
23.389	0	0.05	0.03	0.03	1.01	0.05	0.05	2.72	1.18	0.91	94.57	9	0	97.02	2.84	63.36	0.1	0.23	6.88	3.45	3.55	2.9	2.04	0.51	1.18	0.91	0.03	0.61	0.55	27.69	0.03	0.02	2.66	0.05	0	0	-6.29	4.59	0.73	80.53	89.87	1002.18	508.49	1102.83	611.48	1007.41	533.04	1097.26	531.47
23.423	0	0.06	0.05	0.03	0.57	0.04	0.07	1.56	1.35	0.93	96.88	2.41	0	98.3	2.32	45.94	0.11	0.22	5.07	3.9	2.88	3.18	2.99	0.93	1.35	0.93	0.03	0.37	0.59	32.05	0.03	0.01	2.31	0.53	0	0	-10.15	1.7	0.58	81.46	91.01	998.56	503.58	1104.31	611.57	1005.63	529.49	1096.59	526.36
23.456	0	0.08	0.08	0.03	0.35	0.04	0.08	0.8	0.96	0.83	98.4	0.8	0	98.61	1.64	31.48	0.11	0.23	4.59	3.28	2.16	1.8	2.01	0.83	0.96	0.72	0.03	0.37	0.58	30.89	0.03	0	2.3	0.54	0	0	-13.81	-0.71	-2.37	80.47	95.4	994.89	498.62	1106.57	612.13	1000.78	528.98	1095.62	518.75
23.49	0	0.1	0.12	0.03	0.2	0.04	0.11	0.36	0.99	0.99	99.29	0.33	0	97.73	1.31	14.03	0.12	0.22	5.93	2.11	1.08	0.75	0.51	0.99	0.85	0.41	0.03	0.46	0.44	29.24	0.02	0	1.92	0.21	0	0	-2.96	3.19	-1.42	82.4	91.93	993.34	493.3	1112.25	616.66	1005.36	525.94	1096.8	516.46
23.523	0	0.11	0.14	0.03	0.17	0.04	0.13	0.28	0.87	0.87	99.43	0.33	0	95.84	1.58	8.22	0.13	0.33	7.16	1.79	1.47	1.02	0	0.87	0.68	0.3	0.03	0.39	0.4	29.22	0.02	0.01	1.72	0.07	0	0	1.08	6.31	1.04	82.27	91.41	988.32	488.73	1116.48	623.18	1006.86	521.94	1098.08	516.06
23.556	0	0.12	0.15	0.03	0.16	0.06	0.14	0.25	0.72	0.72	99.5	0.33	0	95.03	2.33	6.17	0.13	0.57	11.72	1.96	1.42	0.72	0	0.72	0.63	0.28	0.03	0.7	0.45	27.01	0.02	0.03	1.76	0.04	0	0	3.62	7.25	3.75	82.07	93.61	985.21	483.97	1122.32	627.01	1009.12	520.6	1102.51	514.11
23.59	0	0.12	0.15	0.03	0.16	0.07	0.16	0.23	0.85	0.85	99.53	0.33	0	94.86	3.27	4.76	0.17	0.68	14.57	2.04	1.39	1.14	0	0.85	0.62	0.19	0.04	0.78	0.54	25.83	0.02	0.01	1.58	0.01	0	0	4.41	7.42	3.42	82.22	88.14	985.06	482.77	1122.55	628.49	1011.49	517.28	1099.55	513.57
23.623	0	0.12	0.15	0.03	0.17	0.08	0.17	0.21	0.74	0.74	99.58	0.33	1.24	93.15	4.73	4.97	0.19	0.8	17.9	1.96	1.28	1.99	0	0.74	0.61	0.16	0.05	0.63	0.63	21.75	0.02	0.03	1.63	0	0	0	9.44	8.95	4.29	83.4	92.84	986.96	481.61	1125.68	628.99	1012.38	516.53	1105.21	514.94
23.656	0	0.11	0.15	0.02	0.19	0.08	0.18	0.24	1.19	0.83	99.53	0.33	1.05	91.7	6.16	6.79	0.2	0.99	18.39	1.44	0.83	1.93	0	0.83	0.66	0.13	0.08	1.19	0.63	21.04	0.03	0.01	1.52	0	0	0	11.35	9.99	3.16	83.95	92.04	988.81	482.66	1124.98	627.65	1012.56	518.11	1104.54	514.83
23.69	0	0.11	0.14	0.03	0.22	0.07	0.18	0.26	1.37	0.89	99.49	0.33	0	91.27	7.51	9.36	0.24	1.22	15.52	1.56	0.81	2.68	0	0.89	0.68	0.11	0.1	1.37	0.66	18.64	0.03	0.01	1.44	0	0	0	11.47	10.27	3.08	84.12	91.9	990.12	483.67	1125.41	627.41	1013.46	519.47	1105.27	515.36
23.723	0	0.1	0.12	0.02	0.3	0.07	0.2	0.32	1.89	0.81	99.36	0.33	0	92.05	11.27	13.75	0.25	1.5	15.24	1.73	0.72	3.41	0	0.81	0.95	0.1	0.12	1.89	0.68	15.53	0.03	0.01	1.43	0	0	0	9.39	9.75	2.32	83.97	90.29	992.51	484.39	1126.71	626.56	1015.59	520.5	1105.68	514.45
23.757	0	0.09	0.11	0.03	0.4	0.06	0.19	0.35	2.62	0.64	99.19	0.4	0	94.5	13.35	20.21	0.28	1.9	13.03	2.55	0.97	4.64	0	0.64	0.91	0.09	0.14	2.62	0.74	8.8	0.02	0.02	1.38	0	0	0	6.54	7.78	1.45	83.05	89.56	991.9	483.89	1126.38	626.95	1014.81	518.57	1104.23	513.61
23.79	0	0.09	0.1	0.02	0.41	0.05	0.16	0.32	1.33	0.45	99.19	0.45	0	91.04	11.04	22.95	0.29	1.66	10.95	2.42	0.9	2.45	0	0.45	0.85	0.09	0.17	1.33	0.72	6.86	0.02	0.07	1.29	0	0	0	11.65	10.41	3.11	83.75	91.78	993.5	485.93	1123.89	624.22	1014.46	520.18	1106.18	517.08
23.823	0	0.08	0.09	0.02	0.4	0.05	0.13	0.31	0.73	0.4	99.19	0.49	0	95.41	8.39	24.92	0.26	2.18	10.85	1.84	1	1.5	0	0.4	0.62	0.07	0.24	0.73	0.62	6.16	0.02	0.01	1.32	0	0	0	6.68	6.83	1.65	82.41	94.63	994.2	484.67	1126.64	625.3	1013.66	517.88	1108.25	515.28
23.857	0	0.08	0.09	0.02	0.43	0.05	0.12	0.31	0.38	0.21	99.13	0.58	0	94.08	7.58	27.37	0.21	2.78	10.02	1.46	1.11	0.72	0	0.19	0.37	0.04	0.28	0.38	0.67	3.37	0.02	0.02	1.46	0	0	0	10.67	8.17	3.24	82.5	94.81	995.43	485.75	1126.98	624.84	1015.54	519.97	1110.32	517.42
23.89	0	0.09	0.1	0.02	0.35	0.05	0.11	0.23	0.46	0.2	99.3	0.42	0	97.12	5.19	23.03	0.2	3.36	9.8	0.85	1.46	0.47	0	0.14	0.32	0.02	0.35	0.46	0.53	2.21	0.01	0.04	1.57	0	0	0	11.53	4.4	1.48	82.25	93.34	1000.32	489.07	1127.64	624.52	1017.7	522.43	1110.98	519.08
23.923	0	0.1	0.11	0.02	0.27	0.05	0.12	0.16	1.15	0.18	99.46	0.33	0	97.9	3.94	16.42	0.18	3.41	10.71	0.44	1.51	0.49	0	0.13	0.23	0.02	0.41	1.15	0.47	1.9	0.01	0.01	1.64	0	0	0	9.44	2.8	-0.91	81.35	89.68	1001.75	489.99	1127.78	624.58	1018.7	523.77	1108.16	517.49
23.957	0	0.11	0.13	0.03	0.21	0.05	0.12	0.12	1.01	0.18	99.57	0.33	0	98.24	1.97	11.59	0.18	3.53	9.86	0.32	1.97	0.41	0	0.1	0.17	0.01	0.45	1.01	0.41	1.28	0.01	0.02	1.74	0	0	0	8.56	1.89	0.74	80.7	92.19	1004.7	493.87	1125.05	621.48	1018.59	524.79	1110.74	521.96
23.99	0	0.12	0.14	0.03	0.17	0.05	0.12	0.09	1.21	0.18	99.66	0.33	0	98.75	1.25	6.56	0.18	2.56	8.26	0.29	2.09	0.49	0	0.09	0.15	0.02	0.53	1.21	0.38	1.3	0.01	0.2	1.74	0	0	0	5.03	-0.15	-0.62	79.91	91.77	1007.14	497.52	1121.58	618.35	1017.31	526.82	1109.02	523.32
24.023	0	0.12	0.15	0.03	0.15	0.04	0.13	0.08	0.8	0.18	99.69	0.33	0	98.66	1.1	3.84	0.18	1.73	7.19	0.34	1.95	0.99	0	0.12	0.26	0.02	0.5	0.8	0.36	1.66	0.01	0.04	1.78	0	0	0	3.4	-0.49	-0.67	79.37	89.89	1011.52	501.67	1118.95	614.13	1019.12	529.74	1108.92	525.61
24.057
24.09
24.124
24.157
24.19
24.224
24.257
24.29
24.324
24.357
24.39
24.424
24.457
24.491
24.524
24.557
24.591
24.624
24.657
24.691
24.724
24.758
24.791
24.824
24.858
24.891
24.924
24.958
24.991
25.024
25.058
25.091
25.125
25.158
25.191
25.225
25.258
25.291
25.325
25.358
25.391
25.425
25.458
25.492
25.525
25.558
25.592
25.625
25.658
25.692
25.725
25.759
25.792
25.825
25.859
25.892
25.925
25.959
25.992
26.025
26.059
26.092
26.126
26.159
26.192
26.226
26.259
26.292
26.326
26.359
26.392
26.426
26.459
26.493
26.526
26.559
26.593	0	0.14	0.07	0.04	0.61	0.14	0.38	0.69	1.2	3.46	98.62	3.8	1.16	87.64	32.8	8.91	0.7	0.29	10.55	13.07	2.39	12.93	0	0	1.2	3.46	10.59	0.08	20.32	18.72	0.1	0.14	10.59	0	0	0	4.98	12.21	-1.95	76.35	93.73	957.62	510.8	1116.61	682.37	988.36	550.75	1081.81	543.66
26.626	0	0.15	0.07	0.09	2.03	0.07	0.53	1.03	0.67	5.1	95.93	35.49	0	30.11	42.09	20.13	0.57	0.17	6.04	5.12	1.36	12.67	0	0	0.67	5.1	3.35	0.1	43.81	8.08	0.07	1.26	6.09	0	0	0	-2.05	26.21	2.51	73.87	89.41	957.61	510.35	1113.92	677.5	992.64	545.52	1082.05	544.28
26.659	0	0.22	0.07	0.15	3.05	0.05	0.37	0.99	0.85	8.79	93.9	54.7	0	42.32	35.25	27.77	0.85	0.22	4.71	4.22	1.21	9.25	0	0	0.35	8.79	1.65	0.08	60.43	6.14	0.03	2.03	4.04	0	0	0	-4.72	23.55	2.2	73.96	90.43	957.16	510.63	1110.63	674.07	989.95	544.64	1080.38	543.45
26.693	0	0.23	0.08	0.15	4.13	0.05	0.53	1.34	1.17	10.73	91.74	76.66	0	39.57	42.27	26.34	1.17	0.21	4.67	4.61	0.95	8.36	0	0	0.23	10.73	0.81	0.08	65.86	7.94	0.02	0.32	3.5	0	0	0	-4.94	24.12	1.95	74.05	89.72	956.53	510.32	1107.96	672.39	988.47	542.53	1078.19	543.41
26.726	0	0.18	0.07	0.11	4.42	0.04	0.54	1.64	1.32	10.23	91.16	67.41	0	35.87	43.9	30.51	1.32	0.25	3.49	4.08	0.67	6.63	0	0	0.23	10.23	0.57	0.08	58.48	7.05	0.02	0.35	2.95	0	0	0	-6.21	24.9	1.31	74.34	86.71	956.29	510.77	1105.12	669.67	987.95	542.92	1074.66	542.13
26.76	0	0.13	0.07	0.08	4.87	0.04	0.64	2.27	1.35	9.06	90.25	64.08	0	29.07	48.15	32.69	1.35	0.29	3.49	3.47	0.48	5.89	0	0.01	0.27	9.06	0.6	0.12	52.38	8.57	0.02	0.05	2.83	0	0	0	-7.19	26.46	2.3	74.58	84.34	954.31	509.33	1100.3	664.63	986.48	540.73	1070.81	540.21
26.793	0	0.12	0.08	0.06	3.65	0.04	0.71	1.9	1.2	8.22	92.7	53.88	0	31.61	48.62	27.15	1.2	0.32	4.22	3.35	0.55	5.8	0	0.01	0.4	8.22	0.56	0.17	46.65	9.27	0.03	0.09	3.23	0	0	0	-3.75	25.86	1.12	75.6	81.81	953.57	511.61	1095.95	664.16	984.32	543.05	1066.12	541.81
26.826	0	0.11	0.08	0.05	3.22	0.04	0.76	1.82	1.08	5.75	93.55	46.59	0	31.47	49.5	25.1	1.08	0.38	3.98	2.87	0.53	5.21	0	0.01	0.47	5.75	0.56	0.26	42.13	9.26	0.03	0.05	3.22	0	0	0	0.04	25.89	1.87	76.65	80.9	951.66	511.22	1093.94	663.62	983.35	544.36	1064.2	541.76
26.86	0	0.09	0.08	0.04	3.17	0.04	0.8	1.94	1.04	4.27	93.67	39.47	0	16.87	51.06	25.86	1.04	0.44	3.42	1.91	0.43	3.48	0	0.01	0.53	4.27	0.39	0.37	36.95	8.45	0.03	0.09	3.02	0	0	0	-1.28	29.97	3.46	76.07	77.85	949.6	510.5	1091.61	661.88	983.84	543.44	1061.65	541
26.893	0	0.09	0.09	0.03	2.45	0.04	0.79	1.52	0.96	3.14	95.09	28.13	0	15.59	49.4	22.52	0.96	0.49	3.62	1.78	0.34	2.25	0	0.01	0.7	3.14	0.38	0.36	32.27	7.47	0.03	0.12	3.09	0	0	0	-3.89	30.45	2.71	75.77	76.72	949.03	510.83	1089.38	659.97	982.5	543.15	1059.15	539.92
26.926	0	0.09	0.1	0.03	2.33	0.04	0.99	1.46	1.03	2.33	95.35	32.49	0	25.14	52.5	17.9	1.01	0.42	3.34	1.64	0.26	1.43	0	0.01	1.03	2.33	0.51	0.37	31.73	8.05	0.03	0.19	2.97	0	0	0	-1.52	27.46	3.94	76.31	80.78	947.92	511.67	1085.53	657.38	978.82	543.93	1059.57	541.77
26.96	0	0.1	0.11	0.03	1.91	0.04	0.86	1.1	1.37	2.12	96.18	27.76	0	15.93	48.1	15.16	1.03	0.41	3.38	1.4	0.23	0.76	0	0.01	1.37	2.12	0.79	0.29	33.33	8.28	0.03	0.26	2.93	0	0	0	-0.75	30.32	4.4	76.37	77.68	947.74	511.93	1082.44	654.13	979.09	544.38	1056.71	541.15
26.993	0	0.11	0.12	0.03	1.48	0.04	0.75	0.81	1.44	1.62	97.03	20.75	0	20.96	43.83	12.05	1.01	0.35	4.03	1.36	0.27	0.62	0	0.01	1.44	1.62	1.39	0.17	32.83	8.3	0.03	0.2	3.11	0	0	0	2.99	28.64	6.84	77.4	75.2	945.22	511.92	1079.08	652.99	978.84	545.29	1053.98	542.2
27.026	0	0.12	0.12	0.04	1.14	0.04	0.61	0.57	1.27	1.2	97.71	15.1	0	23.14	38.68	9.24	0.95	0.28	4.28	1.35	0.32	0.33	0	0.01	1.27	1.2	2.11	0.11	33.16	8	0.03	0.18	3.35	0	0	0	-1.59	28	6.45	76.17	76.71	944.13	512.24	1077.24	651.37	976.42	544.89	1053.05	541.4
27.06	0	0.12	0.12	0.04	1	0.05	0.51	0.5	0.97	1.06	98	10.25	0	18.7	34.75	9.5	0.97	0.21	4.33	1.25	0.29	0.21	0	0	0.97	1.06	4.14	0.07	31.59	8.49	0.03	0.09	3.56	0	0	0	-5.57	29.35	6.39	75.57	74.79	945.12	511.4	1076.75	649.02	977.54	541.94	1052.3	540
27.093	0	0.13	0.12	0.04	0.93	0.05	0.46	0.45	0.99	0.99	98.15	8.6	0	22.13	32.25	9.07	0.99	0.13	5.1	1.38	0.32	0.2	0	0	0.84	0.98	6.09	0.05	31.68	8.77	0.03	0.09	3.7	0	0	0	-3.37	28.29	7.91	75.89	75.94	944.35	508.92	1078.26	648.31	978.36	541.11	1054.26	538.7
27.127	0	0.14	0.12	0.04	0.75	0.05	0.38	0.35	1.14	1.14	98.5	4.89	0	16.99	27.39	7.65	1.14	0.09	6.08	1.46	0.32	0.22	0	0	0.6	0.67	9.7	0.04	29	9.04	0.03	0.11	3.68	0	0	0	-3.05	29.93	7.31	75.95	74.96	945.33	506.85	1079.67	647.44	979.69	538.68	1054.62	536.66
27.16	0	0.14	0.13	0.03	0.57	0.05	0.3	0.28	1.2	1.2	98.87	2.15	0	10.13	22	6.55	1.2	0.07	6.12	1.78	0.42	0.29	0	0	0.47	0.48	13.14	0.05	23.82	10.27	0.03	0.13	3.99	0	0	0	-0.53	32.92	9.47	76.26	72.76	946.56	504.59	1082.2	645.66	984.2	538.23	1056.9	535.23
27.193	0	0.15	0.13	0.04	0.47	0.05	0.26	0.23	1.3	1.3	99.06	1.69	0	7.83	18.38	4.91	1.3	0.06	6.29	2.12	0.75	0.71	0	0	0.36	0.52	12.36	0.04	24.38	11	0.03	0.09	4.13	0	0	0	-2.04	34.33	10.11	76.44	66.29	947.28	502.53	1085.79	648.09	989.55	535.33	1055.81	533.21
27.227	0	0.16	0.13	0.04	0.4	0.06	0.23	0.21	1.36	1.36	99.2	1.26	0	8.05	15.76	3.8	1.36	0.04	6.58	3.06	1.13	1.5	0	0	0.33	0.34	12.75	0.03	23.19	12.62	0.04	0.19	4.81	0	0	0	-3.47	34.18	8.92	76.28	70.74	949.47	499.54	1091.92	648.69	991.1	533.49	1061.77	530.32
27.26	0	0.17	0.13	0.04	0.37	0.06	0.25	0.21	1.53	1.53	99.26	1.25	0	2.82	16.44	2.6	1.53	0.03	7.15	4.6	1.49	2.56	0	0	0.31	0.42	8.97	0.02	22.42	13.02	0.04	0.17	4.48	0	0	0	-2.51	39.7	10.3	76.17	62.04	952.8	498.82	1096.85	651.98	1000.19	531.03	1062.23	531.03
27.293	0	0.2	0.14	0.05	0.34	0.06	0.24	0.2	1.71	1.71	99.33	1.2	0	3.19	15.48	2.14	1.71	0.03	8.48	7.41	2.31	5.52	0	0	0.3	0.49	5.9	0.02	22.72	12.68	0.04	0.45	4.56	0	0	0	1.7	39.06	11.73	76.39	68.17	952.41	495.07	1102.75	653.74	1001.43	531.25	1069.59	529.92
27.327	0	0.25	0.14	0.06	0.35	0.07	0.26	0.21	2.25	2.25	99.3	1.61	0	1.9	16.24	1.62	2.25	0.03	10.41	10.9	2.58	5.78	0	0	0.25	0.58	3.05	0.02	25.93	13.91	0.03	0.4	4.61	0	0	0	-2.7	41.72	11.24	76.02	67.01	955.93	494.42	1106.96	654.11	1005.76	528.24	1072.77	529.17
27.36	0	0.31	0.14	0.06	0.31	0.08	0.24	0.18	2.44	2.44	99.37	1.38	0	1.59	14.24	1.13	2.44	0.03	11.46	16.1	3.79	5.97	0	0	0.27	0.72	2	0.02	25.95	12.9	0.03	0.81	4.63	0	0	0	-0.55	42.62	10.54	76.24	65.23	959.18	494.14	1111.12	655	1009.79	529.83	1074.99	528
27.393	0	0.42	0.14	0.08	0.33	0.08	0.26	0.2	2.76	2.76	99.17	1.85	0	6.17	16.04	1.12	2.76	0.03	12.58	22.61	5.53	9.44	0	0	0.37	0.91	0.94	0.04	27.84	13.21	0.04	0.15	4.74	0	0	0	0.35	35.61	10.1	76.37	72.96	963.17	495.56	1115.67	656.65	1009.84	531.7	1082.78	530.33
27.427	0	0.5	0.14	0.09	0.37	0.09	0.28	0.21	3.19	3.19	98.99	2.79	0	12.64	17.87	1.06	3.19	0.03	13.93	27.25	6.11	7.46	0	0	0.46	1.33	0.54	0.07	31.26	13.22	0.04	0.2	5.01	0	0	0	-2.85	31.66	9.11	76.3	77.88	967.16	493.99	1119.77	655.02	1010.76	528.51	1088.64	528.82
27.46	0	0.63	0.14	0.08	0.42	0.08	0.32	0.22	3.28	3.28	98.74	3.56	0	16.97	20.37	1.19	3.28	0.04	11.72	33.88	5.15	5.92	0	0	0.57	1.36	0.4	0.19	31.91	11.66	0.04	0.09	4.73	0	0	0	0.47	29.94	7.65	76.69	77.42	972.2	495.9	1123.49	655.86	1014.2	532.41	1091.56	529.27
27.494	0	0.66	0.14	0.06	0.55	0.08	0.44	0.28	3.7	3.7	98.68	5.72	0	28.73	25.97	1.47	3.7	0.06	12.09	36.71	2.86	3.81	0	0	0.7	1.69	0.26	0.27	32.49	11.59	0.03	0.08	4.64	0	0	0	-5.12	26.54	8.57	76.08	79.12	975.3	496.33	1125.06	654.78	1016.2	528.43	1095.29	530.79
27.527	0	0.62	0.14	0.06	0.54	0.08	0.41	0.27	3.43	3.43	98.76	5.08	0	54.94	24.38	2.14	3.43	0.08	12.84	34.27	2.5	4.29	0	0	0.91	2.19	0.26	0.29	32.5	11.27	0.03	0.02	4.39	0	0	0	-2.98	21.01	6.28	76.73	84.07	978.49	496.55	1126.78	653.67	1014.56	529.68	1098.63	530.1
27.56	0	0.55	0.14	0.07	0.58	0.08	0.38	0.27	2.93	2.93	98.84	6.66	0	53.49	23.79	3	2.93	0.12	11.27	28.66	1.84	4.41	0	0	0.89	1.94	0.27	0.23	36.68	11.56	0.04	0.01	4.68	0	0	0	0.02	21.3	4.48	77.58	84.05	978.48	497.07	1124.67	652.31	1012.28	531.7	1096.3	529.23
27.594	0	0.55	0.13	0.09	0.58	0.08	0.32	0.23	2.88	2.88	98.84	7.63	0	54.81	20.17	3.5	2.88	0.13	12.14	23.85	1.98	5.54	0	0	1	2.4	0.31	0.16	42.13	10.94	0.03	0.02	4.76	0	0	0	1.61	21.04	5.56	77.77	84.34	979.19	498.69	1124.51	652.54	1013.16	533.77	1097.46	531.33
27.627	0	0.42	0.12	0.1	0.59	0.07	0.28	0.23	2.35	2.35	98.82	7.35	0	65.78	18.68	5.36	2.35	0.16	9.85	16.31	1.98	6.07	0	0	0.96	2.2	0.33	0.17	43.11	10.27	0.04	0.01	4.93	0	0	0	2.2	18.73	3.92	78.22	87.26	979.25	499.39	1123.54	652.82	1010.1	533.97	1097.33	531.79
27.66	0	0.36	0.12	0.1	0.54	0.06	0.23	0.21	1.89	2.54	98.92	5.53	0	72.31	15.48	6.47	1.89	0.18	7.24	11.73	2.22	5.75	0	0.01	1	2.54	0.38	0.21	42.55	9.39	0.04	0.01	4.61	0	0	0	3.41	17.2	2.23	78.82	89.29	979.52	500.69	1122.52	652.75	1007.53	536.28	1096.72	531.9
27.694	0	0.32	0.12	0.1	0.54	0.05	0.2	0.19	1.43	2.88	98.91	4.73	0	68.32	13.45	8.42	1.43	0.22	5.65	8.55	2.23	5.15	0	0.01	1.05	2.88	0.41	0.37	42.51	7.23	0.05	0.02	4.1	0	0	0	2.12	18.16	1.57	78.54	89.08	978.57	501.04	1121.14	652.48	1006.04	536.59	1094.97	531.46
27.727	0	0.26	0.11	0.1	0.57	0.05	0.17	0.2	1.25	2.81	98.85	3.79	0	52.66	11.96	12.33	1.25	0.28	4.58	5.53	1.91	4.69	0	0.01	1.23	2.81	0.4	0.54	40.74	6.9	0.05	0.08	3.89	0	0	0	0.03	21.47	-0.5	77.9	85.64	977.84	503.6	1118.02	652.79	1004.47	538.45	1089.86	531.93
27.761	0	0.23	0.1	0.1	0.6	0.05	0.14	0.21	1.37	2.41	98.79	5.22	0	54.47	9.08	16.93	0.78	0.34	4.83	3.75	1.56	3.87	0	0.01	1.37	2.41	0.39	0.52	40.33	5.37	0.05	0.14	3.72	0	0	0	-0.31	21.1	0.24	78.03	86.9	975.79	503.57	1115.02	651.24	1001.82	538.21	1088.5	532.04
27.794	0	0.21	0.09	0.09	0.63	0.05	0.12	0.22	1.3	1.7	98.75	5.86	0	67.78	8.09	20.26	0.53	0.4	5.35	2.82	1.54	4.26	0	0.02	1.3	1.7	0.35	0.46	38.53	4.82	0.05	0.04	3.7	0	0	0	-1.02	18.28	-0.29	78.31	88.16	974.51	503.98	1112.39	650.1	998.8	538.27	1086.74	531.98
27.827	0	0.19	0.09	0.08	0.61	0.05	0.12	0.23	1.73	1.46	98.78	5.14	0	80.02	7.26	21.59	0.44	0.47	6.02	2.38	1.07	3.97	0	0.02	1.73	1.46	0.28	0.43	35.46	4.8	0.04	0.01	3.52	0	0	0	3.13	15.06	0.13	80.07	87.5	974.06	503.82	1111.62	649.61	998.85	540	1085.98	531.92
27.861	0	0.15	0.08	0.07	0.68	0.05	0.1	0.28	2.2	0.82	98.64	5.97	0	88.6	6.09	28.76	0.25	0.63	5.99	1.95	0.98	3.66	0	0.03	2.2	0.82	0.18	0.46	30.26	3.8	0.05	0.02	2.99	0	0	0	4.97	11.75	0	81.45	88.71	973.92	503.38	1111.51	649.34	998	540.27	1086.29	531.67
27.894	0	0.13	0.07	0.07	0.77	0.04	0.09	0.36	2.19	0.53	98.46	7.09	0	81.35	5.6	35.15	0.17	0.72	5.08	1.64	0.82	4.13	0	0.03	2.19	0.53	0.15	0.55	26.16	3.79	0.05	0.03	2.81	0	0	0	0.69	14.64	1.3	79.51	94.47	973.31	503.42	1110.38	647.81	995.08	537.75	1089.44	532.99
27.927	0	0.11	0.05	0.06	1.12	0.04	0.08	0.58	1.18	0.49	97.77	14.75	0	85.42	6.96	44.69	0.14	0.68	4.76	1.81	0.73	2.85	0	0.02	1.18	0.49	0.15	0.45	26.81	4.37	0.04	3.33	2.9	0	0	0	-1.29	13.16	0.69	79.25	94.26	973.07	501.59	1111.1	647.67	994.91	534.68	1089.11	531.28
27.961	0	0.09	0.04	0.05	1.29	0.05	0.07	0.79	0.61	0.37	97.42	18.38	0	89.23	7.29	51.03	0.08	0.6	5.76	2.17	0.86	2.76	0	0.02	0.61	0.37	0.15	0.24	23.75	4.96	0.03	2.3	3.07	0	0	0	-1.06	11.43	0.74	80.13	89.6	976.44	503.88	1110.31	646.15	998.53	535.33	1088.1	532.93
27.994	0	0.08	0.04	0.05	1.43	0.05	0.07	0.92	0.29	0.37	97.15	23.42	0	90.56	6.89	55.07	0.07	0.48	7.53	2.43	1.04	2.67	0	0.02	0.29	0.37	0.18	0.18	23.52	5.15	0.03	4.91	3.31	0	0	0	-0.51	10.7	1.33	79.88	94.77	975.84	502.41	1114.42	647.84	998.21	537.79	1092.78	531.52
28.027	0	0.07	0.03	0.04	1.54	0.06	0.06	1.1	0.16	0.37	96.91	25.38	0	88.37	6.48	60.28	0.05	0.49	8.85	2.43	1.18	1.85	0	0.01	0.16	0.37	0.16	0.14	19.64	4.87	0.03	0.23	3.3	0	0	0	1.92	11.86	-1.02	80.8	92.7	977.48	503.68	1113	646.93	997.73	539.34	1090.07	531.17
28.061	0	0.06	0.03	0.04	1.51	0.06	0.06	1.24	0.14	0.33	96.97	21.34	0	89.55	5.65	64.09	0.04	0.46	10.54	2.74	1.19	2.21	0	0.01	0.1	0.33	0.17	0.14	13.01	4.68	0.02	0.04	2.86	0	0	0	1.58	11.26	2.12	80.87	91.15	977.19	504.64	1111.89	646.25	999.96	539.08	1090.96	533.72
28.094	0	0.05	0.03	0.04	1.8	0.06	0.05	1.6	0.15	0.32	96.4	30.48	0	86.91	4.88	70.85	0.04	0.35	10.88	3.44	1.43	2.81	0	0.01	0.06	0.32	0.18	0.15	12.22	5.06	0.02	0.08	2.82	0	0	0	0.64	12.54	2.89	80.25	92.51	976.37	504.98	1110.75	645.81	998.87	538.67	1091.3	534.7
28.128	0	0.05	0.03	0.03	1.72	0.06	0.05	1.61	0.14	0.27	96.57	24.27	0.32	90.89	4.76	71.86	0.03	0.3	12.92	3.83	1.31	2.46	0	0.01	0.04	0.27	0.21	0.14	7.31	4.44	0.02	0.02	2.27	0	0	0	-3.86	10.5	-1.41	79.39	91.92	977.67	505.13	1109.38	643.67	996.08	538.34	1087.73	531.17
28.161	0	0.05	0.03	0.03	1.75	0.06	0.05	1.66	0.16	0.23	96.51	24.59	0	92.81	4.63	72.91	0.03	0.33	11.91	5.07	1.34	2.27	0	0.01	0.04	0.23	0.18	0.16	6.48	4.21	0.01	0.03	2.16	0	0	0	0.92	9.21	-0.08	80.74	94.56	975.65	503.88	1110.06	645.13	995.03	539.27	1089.28	531.53
28.194	0	0.05	0.03	0.03	1.72	0.06	0.04	1.64	0.13	0.22	96.57	25.49	0	89.69	3.37	73.85	0.03	0.41	10.52	5.25	1.6	1.68	0	0.01	0.04	0.22	0.15	0.13	6.14	4.18	0.01	0.05	2.11	0	0	0	4.95	11.18	0	80.95	90.68	974.46	503.85	1107.93	645.1	995.43	539.51	1085.78	531.79
28.228	0	0.04	0.03	0.03	1.75	0.05	0.04	1.72	0.16	0.17	96.5	26.07	0	94.91	3.04	74.99	0.02	0.51	8.41	4.71	1.35	1.19	0	0.01	0.04	0.17	0.12	0.16	5.37	4.34	0.01	0.03	2.12	0	0	0	4.81	7.37	-0.39	80.93	94.3	974.38	503.94	1109.29	646.58	993.9	540.19	1087.86	532.14
28.261	0	0.05	0.03	0.03	1.66	0.05	0.04	1.62	0.16	0.17	96.68	23.91	0	93.96	2.56	74.06	0.03	0.66	7.46	4.74	1.48	1.52	0	0.01	0.07	0.17	0.1	0.16	4.86	4.15	0.01	0.03	2.06	0	0	0	4.95	8.27	-0.34	81.07	93.31	973.92	504.11	1108.65	646.81	993.89	539.98	1086.89	532.43
28.294	0	0.05	0.03	0.03	1.57	0.05	0.04	1.54	0.17	0.18	96.85	21.98	0	88.23	2.14	73.12	0.03	0.6	7.24	4.96	1.43	1.77	0	0.01	0.09	0.18	0.11	0.17	4.45	4.42	0.01	0.05	2.06	0	0	0	2.94	11.93	1.9	81.2	91.02	973.38	506.3	1107.1	647.37	995.57	540.33	1086.47	535.58
28.328	0	0.04	0.03	0.03	1.58	0.05	0.04	1.56	0.47	0.15	96.84	21.63	0	91.58	2.1	73.5	0.03	0.69	7.18	3.89	1.39	2.65	0	0.01	0.15	0.15	0.12	0.47	3.82	4.3	0.01	0.01	2.09	0	0	0	-1.31	10.07	-0.85	78.88	95	971.63	503.6	1112.71	652.7	993.54	539.33	1088.27	532.07
28.361	0	0.05	0.03	0.03	1.49	0.05	0.04	1.45	0.88	0.14	97.02	18.25	0	84.9	2.7	70.91	0.03	0.86	7.43	3.02	1.35	2.68	0	0.01	0.26	0.14	0.11	0.88	3.76	4.36	0.01	0.02	2.06	0	0	0	1.54	13.37	-0.2	79.35	91.51	971.21	501.75	1114.7	653.72	996.68	539.12	1087.81	530.72
28.394	0	0.05	0.03	0.03	1.48	0.05	0.05	1.51	1.37	0.14	96.99	17.47	0	92.43	3.3	70.12	0.04	0.9	7.94	3.1	1.42	3.51	0	0.01	0.39	0.14	0.13	1.37	3.9	5.36	0.01	0.02	2.24	0	0	0	-1.39	9.49	-0.91	78.38	94.21	972.49	499.01	1119.65	654.92	997.84	536.32	1091.7	528.25
28.428	0	0.05	0.03	0.03	1.23	0.05	0.05	1.2	1.48	0.18	97.54	11.02	0	88.79	3.83	64.08	0.05	1.14	9.47	3.42	1.47	3.18	0	0.01	0.57	0.18	0.12	1.48	3.26	5.02	0.01	0.02	2.17	0	0	0	-0.76	11.65	-1.21	78.14	91.75	973.34	498.72	1122.34	656.74	1000.75	537.12	1092.02	527.72
28.461	0	0.06	0.04	0.03	0.99	0.05	0.06	0.89	1.07	0.19	98.03	6.37	0	68.69	3.92	56.66	0.06	1.4	10.18	3.21	1.07	2.63	0	0.01	1.06	0.19	0.13	1.07	3.23	4.99	0.01	0.02	2.07	0	0	0	-3.36	18.07	0.55	76.91	90.8	972.58	497.34	1122.72	655.55	1002.36	535.2	1092.76	526.66
28.495	0	0.07	0.05	0.03	0.7	0.05	0.08	0.57	1.78	0.2	98.6	2.55	0	83.74	4.54	45.83	0.08	1.29	10.59	3.49	0.96	2.28	0	0.01	1.78	0.2	0.13	1.08	2.16	4.35	0.01	0.03	1.55	0	0	0	-1.59	13.81	0.29	77.37	92.76	973.2	496.03	1125.8	658.25	1002.87	533.29	1095.42	527.1
28.528	0	0.08	0.07	0.03	0.54	0.05	0.1	0.42	2.72	0.21	98.91	1.34	0	87.03	5.93	37.08	0.1	1.17	10.57	3.53	1.04	2.84	0	0.01	2.72	0.21	0.12	1.37	1.96	4.32	0.01	0.04	1.42	0	0	0	-1.8	12.48	1.18	77.31	94.49	974.91	495.75	1126.99	657.38	1004.04	531.96	1098.43	527.74
28.561	0	0.08	0.07	0.03	0.53	0.05	0.11	0.4	3.7	0.23	98.95	1.15	0	95.76	7.68	33.93	0.11	1.39	9.1	3.72	0.98	3.59	0	0.01	3.7	0.23	0.12	1.88	2.09	4.35	0.01	0.02	1.4	0	0	0	-1.74	6.41	1	77.77	95.26	979.77	494.55	1131.8	656.55	1008.23	530.18	1103.43	526.84
28.595	0	0.09	0.08	0.03	0.51	0.05	0.13	0.38	3.29	0.29	98.98	0.87	0	94.8	10.23	30.34	0.13	1.35	9.32	4.94	1.24	4.75	0	0.01	3.29	0.29	0.1	2.1	2.28	4.2	0.01	0.03	1.37	0	0	0	1.85	7.49	0.65	78.54	97.45	980.94	493.45	1134.08	656.93	1008.64	530.78	1105.99	526.27
28.628	0	0.1	0.09	0.03	0.44	0.05	0.14	0.31	3.07	0.35	99.13	0.61	0	96.46	10.09	25.72	0.14	1.43	10.44	5.73	1.18	4.53	0	0.01	3.07	0.35	0.1	2.06	2.3	4.23	0.01	0.01	1.39	0	0	0	-0.17	5.48	1.05	78.08	97.48	985.4	494.06	1138.41	656.86	1013.28	530.95	1110.66	526.65
28.661	0	0.11	0.1	0.03	0.42	0.05	0.17	0.3	3.42	0.47	99.16	0.49	0	95.96	12.1	22.18	0.16	1.56	10.58	5.81	1.06	3.53	0	0.01	3.42	0.47	0.07	2.07	2.58	4.83	0.01	0.03	1.39	0	0	0	1.3	6.16	1.7	78.41	96.73	987.55	494.32	1141.37	657.89	1016.72	532.11	1113.34	527.31
28.695	0	0.1	0.09	0.03	0.48	0.06	0.18	0.37	3.19	0.68	99.03	0.58	0	97.23	13.87	24.72	0.22	1.32	12.45	5.99	1.09	3.28	0	0.01	3.19	0.68	0.06	2.09	2.92	5.93	0.02	0.01	1.44	0	0	0	1.38	4.21	2.49	78.45	97.35	990.91	495.08	1144.53	659.01	1020.19	530.99	1117.52	529.42
28.728	0	0.08	0.08	0.02	0.67	0.06	0.22	0.58	2.83	0.75	98.65	0.76	0	97.51	20.18	28.41	0.22	1.16	13.78	6.63	1.09	2.99	0	0.01	2.83	0.75	0.06	1.62	3.45	6.77	0.02	0.01	1.55	0	0	0	-1.43	3.66	2.85	77.53	97.73	992.56	495.07	1147.77	660.05	1022.71	530.79	1120.42	529.31
28.762	0	0.07	0.07	0.02	0.99	0.07	0.24	1	2.43	1.01	97.99	1.34	0	98.51	24.3	35.58	0.26	1.19	15.17	6.36	1.03	3.24	0	0.01	2.43	1.01	0.07	1.22	4.21	8.72	0.02	0.01	1.74	0	0	0	-2.27	-1.05	0.92	77.54	96.12	997.99	496.73	1149.95	659.22	1025.78	530.99	1121.89	529.56
28.795	0	0.06	0.06	0.02	1.41	0.07	0.24	1.63	1.86	1	96.73	2.49	0	93.56	27.16	43.1	0.28	1.48	15.71	6.57	1.07	2.9	0	0.01	1.86	1	0.07	1.16	4.58	9.92	0.02	0.02	1.96	0	0	0	5.99	8.62	2.95	79.92	97.81	998.72	495.39	1151.08	658.76	1027.56	531.42	1125.37	531.04
28.828	0	0.05	0.06	0.02	1.47	0.07	0.3	1.83	1.68	1	96.35	2.03	0	98.28	31.57	40.56	0.25	1.23	14.88	5.71	0.87	1.9	0	0.01	1.68	1	0.07	1.5	4.5	11	0.02	0.01	2.18	0	0	0	2.02	1.79	3.6	79.32	97.66	1003.15	499.24	1152.32	657.65	1030.84	534.27	1128.49	533.53
28.862	0	0.05	0.06	0.02	1.62	0.08	0.35	2.27	2.67	1.73	95.47	1.98	0	96.89	35.08	40.38	0.3	1.22	15.37	5.52	0.92	1.85	0	0.01	1.74	1.73	0.07	2.67	4.36	12.97	0.02	0.06	2.5	0	0	0	0.29	4.8	3.01	78.72	98.96	1006.44	499.06	1155.09	657.01	1032.84	533.01	1131.8	533.19
28.895	0	0.05	0.06	0.02	1.7	0.09	0.39	2.5	2.8	1.63	95	1.87	0	98.08	37.68	40.43	0.28	1.05	17.89	5.65	1.13	1.39	0	0	1.21	1.63	0.07	2.8	3.65	12.92	0.01	0.07	2.92	0	0	0	-2.66	-2.32	3.44	78.27	98.51	1011.8	501.87	1156.8	655.12	1036.81	534.14	1135.31	535.11
28.928	0	0.05	0.05	0.02	1.65	0.11	0.36	2.37	4.34	1.33	95.26	2.17	0	98.01	36.38	41.6	0.26	0.96	20.46	6.41	1.4	1.17	0	0	0.95	1.33	0.08	4.34	3.36	11.82	0.01	0.05	3.37	0	0	0	0.52	-2.52	3.38	79.4	98.04	1018.1	504.05	1163.41	657.59	1043.44	538.49	1141.47	537.08
28.962	0	0.04	0.04	0.01	1.88	0.17	0.37	3.03	4.8	1.28	93.94	3.08	0	98.11	37.99	45.61	0.22	0.94	25.99	6.34	1.8	1.16	0	0	1.01	1.28	0.09	4.8	2.94	12.25	0.01	0.06	4.46	0	0	0	0.53	-2.25	2.91	78.76	98.64	1021.72	503.72	1170.86	662.26	1048.33	538.09	1146.97	537.65
28.995	0	0.05	0.05	0.01	1.52	0.29	0.36	2.31	4.16	1.07	95.39	2.35	4.36	97.57	35.12	42.79	0.22	0.8	34	8.61	1.76	0.77	0	0	0.96	1.07	0.11	4.16	2.58	11.37	0.01	0.03	4.98	0	0	0	0.18	-3.54	2.36	78.7	99.4	1028.41	505.9	1174.09	660.89	1052.49	538.85	1151.88	539.31
29.028	0	0.05	0.04	0.01	1.08	0.42	0.27	1.56	6.02	0.84	96.88	2.35	8.89	98.02	28.43	40.93	0.16	0.7	37.78	8.76	1.31	0.55	0	0	0.96	0.84	0.09	6.02	2.22	10.44	0.01	0.02	6.57	0	0	0	4.63	-2.49	1.92	80.25	100.55	1038.37	506.32	1185.04	662.28	1062.06	542.5	1162.57	539.55
29.062	0	0.05	0.04	0.01	0.79	0.53	0.24	1.23	4.75	0.67	97.53	1.59	12.05	98.37	26.06	36.3	0.14	0.52	37.26	8.71	0.86	0.49	0	0	0.95	0.67	0.08	4.75	2.11	11.95	0.01	0	8.84	0	0	0	-2.31	-1.49	3	77.5	100.63	1040.66	503.68	1192.66	665.43	1067.83	536.6	1168.44	538.55
29.095	0	0.07	0.04	0.02	0.58	0.48	0.2	0.82	5.02	0.66	98.36	1.37	12.43	96.58	20.57	32.88	0.15	0.52	35.12	11.37	0.82	0.52	0	0.01	1.27	0.66	0.07	5.02	1.95	10.9	0.01	0.05	9.06	0	0	0	1.07	-5.3	1.01	78.42	102.65	1047.78	504.53	1200.35	667.09	1072.63	540.86	1175.24	538.08
29.129	0	0.07	0.04	0.01	0.41	0.27	0.14	0.57	3.55	0.52	98.86	0.77	9.69	98.69	16.72	28.4	0.12	0.41	20.5	10.22	0.68	0.6	0	0.01	1.23	0.52	0.07	3.55	1.8	10.64	0.02	4.38	11.18	0	0	0	0.59	0.41	3.35	78.82	99.82	1050.15	504.87	1201.56	666.4	1077.71	538.26	1177.51	540.3
29.162	0	0.07	0.04	0.02	0.33	0.27	0.11	0.44	3.49	0.45	99.11	0.74	11.23	96.89	11.93	27.99	0.12	0.49	17.67	8.52	0.51	0.57	0	0.01	1.61	0.45	0.06	3.49	1.6	9.68	0.02	1.77	12.81	0	0	0	-0.33	-4.8	2.56	78.55	102.57	1053.68	505.76	1204.03	666.13	1078.69	538.46	1181.24	540.82
29.195	0	0.06	0.04	0.02	0.31	0.2	0.1	0.39	3.3	0.49	99.22	0.71	9.2	98.36	10.07	27.48	0.1	0.61	12.25	6.06	0.4	0.39	0	0.01	1.67	0.49	0.05	3.3	1.55	8.89	0.02	0.41	12.61	0	0	0	3.68	-1.52	3.66	80.17	101.57	1055.48	506.44	1204.06	665.38	1081.02	538.85	1182.52	542.81
29.229	0	0.06	0.04	0.01	0.21	0.23	0.08	0.26	2.33	0.32	99.48	0.67	11.96	98.39	6.83	22.42	0.09	0.66	10.13	4.62	0.31	0.23	0	0.01	1.11	0.32	0.06	2.33	0.96	7.22	0.02	0.05	15.06	0	0	0	0.98	1.44	1.67	79.72	100.19	1057.53	505.86	1203.67	661.87	1081	538.24	1181.17	540.05
29.262	0	0.06	0.03	0.01	0.23	0.25	0.08	0.29	0.98	0.31	99.42	0.66	13.13	95.17	6.13	25.05	0.07	1.03	11.97	3.12	0.3	0.18	0	0.01	0.7	0.31	0.04	0.98	0.8	7.75	0.02	0.03	14.93	0	0	0	-0.6	-7.09	4.7	79.22	101.66	1060.38	507.5	1205.22	660.33	1084.76	538.93	1186.35	542.65
29.295	0	0.05	0.03	0.01	0.27	0.27	0.07	0.35	0.36	0.25	99.29	0.68	13.89	95.02	6.23	29.3	0.06	1.71	12.86	2.77	0.3	0.13	0	0.01	0.36	0.25	0.04	0.34	0.55	7.47	0.01	0.01	15.11	0	0	0	-2.18	-7.25	4.81	78.76	100.35	1062.5	508.47	1206.5	660.36	1087.18	539.02	1187.44	543.28
29.329	0	0.05	0.03	0.01	0.31	0.32	0.06	0.39	0.22	0.21	99.22	0.89	15.43	94.84	5.38	33.76	0.05	2.69	15.35	2.28	0.37	0.12	0	0.02	0.22	0.21	0.04	0.15	0.32	5.28	0.01	0.03	15.35	0	0	0	-2.66	-7.44	4.03	78.77	99.08	1064.92	509.85	1206.35	659.29	1088.3	539.85	1187.31	543.55
29.362	0	0.04	0.02	0.01	0.47	0.32	0.05	0.66	0.1	0.2	98.69	2	15.66	95.2	5.22	44.55	0.04	4.22	15.77	1.46	0.37	0.14	0	0.01	0.1	0.2	0.03	0.07	0.34	5.51	0.01	0.01	15.33	0	0	0	-6.15	-7.07	5.08	77.34	103.47	1063.36	505.18	1212.12	661.51	1089.19	535.37	1192.51	540.81
29.395	0	0.04	0.02	0.01	0.61	0.31	0.05	0.86	0.12	0.16	98.27	3.22	15.16	94.85	5.27	50.67	0.04	5.28	15.1	1.54	0.38	0.15	0	0.01	0.07	0.16	0.03	0.12	0.31	4.95	0.01	0.02	15.14	0	0	0	-0.26	-7.43	4.28	78.84	100.76	1064.26	505.47	1214.24	664.53	1091.29	538.41	1192.02	540.93
29.429	0	0.04	0.02	0.01	0.81	0.24	0.05	1.13	0.23	0.17	97.74	4.67	12.84	94.71	6.11	55.51	0.03	6.53	13.54	1.4	0.39	0.23	0	0.02	0.06	0.17	0.03	0.23	0.27	4.51	0.01	0	13.76	0	0	0	-0.32	-7.57	5.08	78.71	101.87	1065.03	505.91	1215.26	664.95	1092.32	538.23	1194.1	542.3
29.462	0	0.04	0.02	0.01	0.87	0.17	0.05	1.16	0.38	0.17	97.67	4.64	9.8	95.86	6.55	55.33	0.03	7.04	10.19	1.31	0.3	0.25	0	0.02	0.05	0.17	0.02	0.38	0.32	4.46	0.01	0	12.31	0	0	0	-2.46	-6.29	2.75	77.93	101.7	1067.15	505.71	1217.95	665.82	1092.98	537.07	1194.58	541.64
29.496	0	0.04	0.02	0.02	0.88	0.13	0.06	1.13	0.56	0.19	97.74	3.98	6.85	95.54	7.92	53.17	0.03	6.55	8.15	1.72	0.34	0.41	0	0.02	0.05	0.19	0.02	0.56	0.41	5.06	0.01	0.03	10.67	0	0	0	-3.43	-6.68	3.16	77.49	99.73	1065.76	502.43	1220.72	666.38	1095.05	532.94	1194.46	540.9
29.529	0	0.05	0.04	0.02	0.5	0.12	0.07	0.56	0.59	0.21	98.87	1.26	6.27	85.92	7.28	38.29	0.04	4.08	9.75	1.66	0.47	0.32	0	0.02	0.07	0.21	0.03	0.59	0.69	6.24	0.01	0.02	9.43	0	0	0	-4.49	-12.96	1.18	76.67	96.36	1064.89	499.87	1222.91	667.71	1095.67	532.46	1191.95	536.29
29.562	0	0.06	0.05	0.02	0.31	0.14	0.09	0.33	0.63	0.22	99.35	0.55	7.52	92.08	7.2	26.27	0.05	2.2	12.91	1.79	0.66	0.2	0	0.02	0.1	0.22	0.03	0.63	0.86	6.93	0.01	0.03	9.41	0	0	0	-1.97	-9.73	0.24	77.23	101.59	1064.5	497.94	1225.44	669	1093.38	532.7	1194.95	535.12
29.596	0	0.07	0.06	0.02	0.22	0.21	0.11	0.22	0.57	0.23	99.56	0.37	10.4	91.55	6.12	17.4	0.05	1.49	20.73	1.84	0.95	0.26	0	0.01	0.15	0.23	0.02	0.57	0.99	7.66	0.01	0.01	8.9	0	0	0	-1.86	-10.09	-0.13	77.11	101.61	1060.39	494.28	1224.73	668.94	1090.68	529.66	1192.25	532.44
29.629	0	0.08	0.07	0.02	0.18	0.24	0.12	0.17	0.45	0.25	99.51	0.43	11.73	90.74	6.04	12.19	0.05	1.05	22.55	1.6	0.77	0.23	0	0.01	0.19	0.25	0.02	0.45	1.35	7.97	0.01	0.02	9.33	0	0	0	0.8	-10.59	-1.96	77.21	107.7	1056.35	493.3	1224.03	670.43	1083.62	531.18	1191.3	533.21
29.662	0	0.08	0.08	0.02	0.16	0.35	0.14	0.15	0.35	0.22	99.3	0.67	14.42	96.17	5.87	8.32	0.06	0.82	28.28	1.72	0.97	0.47	0	0.01	0.24	0.22	0.01	0.35	1.64	8.65	0.01	0.02	9.61	0	0	0	3.39	-5.88	-5.05	77.98	106.5	1050.01	491.44	1220.19	671.74	1076.71	533.12	1183.17	530.14
29.696	0	0.08	0.08	0.02	0.15	0.34	0.14	0.15	0.38	0.18	99.31	0.64	14.45	91.74	5.74	6.83	0.06	0.61	27.21	1.54	0.98	0.73	0	0.01	0.27	0.18	0.01	0.38	2.14	10.5	0.01	0.01	10.06	0	0	0	7.03	-9.96	-5.6	78.46	105.57	1046.37	493.26	1216.1	674.21	1072.83	536.59	1178.28	531.54
29.729	0	0.09	0.07	0.02	0.13	0.4	0.13	0.14	0.35	0.17	99.21	0.71	15.55	96.82	5.34	5.38	0.06	0.39	28.01	1.73	1.54	0.93	0	0.01	0.26	0.17	0.02	0.35	2.76	11.37	0.01	0.02	10.91	0	0	0	6	-4.92	-6.36	78.6	101.47	1038.7	491.73	1208.84	674.22	1067.25	535.48	1168.45	528.06
29.763	0	0.09	0.07	0.02	0.14	0.39	0.13	0.15	0.45	0.18	99.23	0.82	15.2	83.88	5.46	5.46	0.06	0.32	27.44	1.11	1.87	0.68	0	0.01	0.31	0.18	0.01	0.45	5.36	12.06	0.01	0.01	10.99	0	0	0	3.85	-13.76	-3	77	109.33	1032.76	490.81	1203.93	673.46	1059.96	532.47	1169.24	529.22
29.796	0	0.09	0.07	0.02	0.15	0.52	0.14	0.16	0.33	0.19	98.96	1.31	17.27	98.4	6.77	6.2	0.06	0.31	31.22	1.13	2.03	0.66	0	0.01	0.32	0.19	0.01	0.33	8.31	12.18	0.01	0.02	11.75	0	0	0	7.04	-1.42	-4.33	78.9	106.19	1026.88	491.55	1196.77	673.2	1054.3	533.77	1160.43	530.31
29.829	0	0.08	0.06	0.02	0.16	0.73	0.14	0.18	0.36	0.21	98.53	1.9	19.21	96.46	7.79	7.57	0.06	0.33	35.91	1.01	3.42	0.86	0	0.01	0.36	0.21	0.01	0.21	8.37	12.06	0.01	0.01	12.45	0	0	0	7.89	5.47	-2.62	79.16	104.12	1020.38	492.26	1189.03	674.57	1049.79	533.78	1153.83	529.79
29.863	0	0.08	0.06	0.03	0.22	0.52	0.14	0.23	0.26	0.24	98.96	1.86	16.39	98.66	10	11.64	0.08	0.32	29.59	0.88	2.93	0.64	0	0.01	0.26	0.24	0.01	0.19	14.37	12.64	0.01	0.02	12.54	0	0	0	3.07	0.5	-0.04	77.53	104.83	1016.75	492.6	1184.19	673.06	1047.17	531.16	1151.99	529.99
29.896	0	0.09	0.06	0.03	0.28	0.39	0.15	0.28	0.24	0.29	99.22	1.82	13.68	96.87	12.96	12.58	0.09	0.28	24.85	1.02	2.72	0.57	0	0.01	0.24	0.29	0.02	0.18	18.85	13.05	0.01	0.01	12.39	0	0	0	2.02	-4.84	1.08	77.43	102.69	1016.03	493.45	1181.24	671.11	1047.23	531.67	1149.9	529.9
29.929	0	0.08	0.05	0.03	0.34	0.3	0.15	0.35	0.22	0.31	99.29	1.37	11.48	97.67	14.6	16.77	0.09	0.36	20.78	1.06	2.59	0.61	0	0.01	0.21	0.31	0.02	0.22	19.35	12.81	0	0.05	12.22	0	0	0	5.25	-3.31	2.94	78.68	100.81	1013.05	492.88	1176.81	669.18	1045.92	530.82	1146.74	530.69
29.963	0	0.09	0.04	0.03	0.42	0.36	0.14	0.45	0.27	0.39	99.11	2.27	13.08	96.34	15.74	19.14	0.11	0.43	19.27	1.53	2.23	0.67	0	0	0.17	0.39	0.02	0.27	27.22	14.95	0	0.01	14.42	0	0	0	3.79	5.65	0.01	78.28	97.28	1010.14	492.57	1172.22	667.79	1041.85	530.62	1139.09	527.97
29.996	0	0.07	0.04	0.03	0.51	0.4	0.15	0.58	0.37	0.44	98.84	2.54	13.49	93.19	18.41	23.28	0.1	0.64	21.01	1.69	2.02	0.7	0	0	0.18	0.44	0.02	0.37	24.69	14.26	0	0.01	14.58	0	0	0	3.74	8.92	1.15	78.24	98.65	1006.61	492.32	1167.84	665.63	1038.13	530.79	1136.74	527.82
30.029	0	0.07	0.04	0.02	0.43	0.43	0.15	0.49	0.46	0.45	99.03	1.62	14.21	92.8	18.41	20.29	0.09	0.88	20.66	2.22	1.69	0.79	0	0	0.18	0.45	0.02	0.46	21.6	12.76	0	0.04	15.28	0	0	0	0.67	9.22	0.53	77.73	95.82	1007.94	495.6	1163.3	662.7	1037.45	531.04	1133.27	529.56
30.063	0	0.07	0.03	0.02	0.37	0.37	0.12	0.41	0.55	0.5	99.17	1.34	14.34	86.75	14.64	21.28	0.07	1.27	16.48	2.15	1.25	0.67	0	0.01	0.19	0.5	0.03	0.55	18.57	11.19	0	1.01	16.16	0	0	0	1.29	12.6	2.5	78.21	90.99	1006.31	494.94	1160.37	660.2	1039.07	530.48	1130.05	529.06
30.096	0	0.08	0.04	0.02	0.34	0.29	0.11	0.35	0.52	0.49	99.29	1.15	12.95	96.94	13.01	19.08	0.08	1.8	13.6	2.96	0.76	0.54	0	0	0.18	0.49	0.03	0.52	18.52	10.79	0	1.18	15.47	0	0	0	4.09	4.72	1.66	79.78	92.36	1007.3	494.94	1158.82	658.66	1037.36	529.43	1129.73	529.42
30.13	0	0.09	0.04	0.02	0.31	0.28	0.13	0.3	0.39	0.51	99.38	0.8	12.33	89.7	13.71	14.9	0.08	2.3	13.73	4.61	0.58	0.78	0	0	0.24	0.51	0.03	0.39	17.56	9.43	0	0.72	14.89	0	0	0	4.72	11.18	0.27	79.95	93.77	1006.6	495.08	1157.14	657.85	1034.58	530.13	1128.34	528.84
30.163	0	0.1	0.05	0.02	0.31	0.26	0.12	0.3	0.53	0.61	99.38	0.68	11.82	77.66	12.52	16.89	0.07	2.82	15.24	6.23	0.6	0.9	0	0	0.36	0.61	0.02	0.53	13.32	8.49	0	0.07	13.62	0	0	0	1.2	15.77	-1.47	78.25	95.83	1004.77	495.4	1154.64	655.7	1030.2	532.22	1125.85	526.35
30.196	0	0.1	0.05	0.02	0.32	0.26	0.13	0.3	0.64	0.63	99.37	0.65	11.62	71.77	11.46	17.49	0.07	3.14	17.57	5.32	0.61	1.1	0	0	0.45	0.63	0.02	0.64	12.04	8.5	0	0.02	12.33	0	0	0	2.8	17.33	-0.62	78.47	94.81	1001.68	494.71	1152.35	655.71	1028.71	532.44	1123.32	526.11
30.23	0	0.09	0.06	0.02	0.35	0.19	0.15	0.29	1.03	0.79	99.31	0.55	8.31	82.68	13.05	17.85	0.07	2.84	17.64	4.61	0.56	1.21	0	0	0.63	0.79	0.02	1.03	9.3	6.4	0	0.01	9.59	0	0	0	2.91	14.18	0.12	79.08	93.11	1000.41	494.66	1150.03	655.3	1028.22	530.63	1121.26	526.97
30.263	0	0.09	0.06	0.02	0.37	0.15	0.14	0.31	1.47	0.78	99.26	0.57	6.28	93.68	12.92	19.7	0.06	2.83	15.44	4.2	0.64	1.28	0	0.01	0.81	0.78	0.02	1.47	8.12	5.61	0	0.01	8.68	0	0	0	4.92	8.51	-1.7	80.46	95.01	1001.18	496.15	1148.2	654.1	1025.37	533.24	1120.18	527.09
30.296	0	0.08	0.05	0.02	0.5	0.13	0.13	0.44	1.43	0.81	98.99	1.02	5.05	86	12.74	29.28	0.08	2.92	15.01	4.86	0.76	1.77	0	0.01	0.93	0.81	0.02	1.43	6.62	5.19	0	0.01	7.73	0	0	0	-0.45	12.92	-2.36	78.51	94.58	999.48	495.78	1146.26	652.75	1023.32	531.54	1117.71	525.49
30.33	0	0.07	0.05	0.02	0.69	0.1	0.12	0.61	1.4	0.92	98.62	1.62	1.99	96.05	14.3	36.33	0.09	2.86	12.62	4.55	0.99	2.74	0	0.01	1	0.92	0.02	1.4	5.89	4.1	0	0.07	6.21	0	0	0	4.81	6.04	-0.51	80.97	95.77	999.07	496.67	1143.09	650.41	1022.22	533.6	1117.78	527.3
30.363	0	0.06	0.04	0.02	1	0.09	0.11	0.94	1.31	0.93	98	3.63	0.57	88.96	15.29	46.54	0.09	2.81	10.6	3.08	1.31	3.55	0	0.01	1.19	0.93	0.02	1.31	5.99	3.62	0.01	0.03	6.02	0	0	0	2.08	11.57	-0.67	80.02	90.13	999.65	497.51	1141.73	649.22	1024.67	533.04	1114.6	527.01
30.396	0	0.05	0.03	0.03	1.23	0.09	0.09	1.22	1.5	0.94	97.53	5.85	0.49	86.75	14.49	53.53	0.09	3.07	11.19	2.1	1.48	4.83	0	0.01	1.28	0.94	0.03	1.5	5.22	3.48	0.01	0.01	5.68	0	0	0	-3.92	12.6	0.07	78.22	88.79	998.25	497.28	1139.98	647.66	1024.27	530.99	1112.93	526.13
30.43	0	0.05	0.03	0.03	1.26	0.07	0.08	1.24	2.46	0.88	97.47	5.8	0	91	12.89	55.07	0.08	4.06	8.09	1.22	1.89	3.39	0	0.02	1.4	0.88	0.04	2.46	3.56	2.84	0.01	0	4.86	0	0	0	-4.25	10.43	-0.73	78.51	88.71	998.55	497.33	1138.19	645.63	1022.99	530.55	1111.56	525.48
30.463	0	0.05	0.03	0.02	1.47	0.06	0.08	1.45	3.69	0.83	97.06	7.72	0	94.73	12.53	58.77	0.08	4.97	6.9	0.88	1.91	2.8	0	0.02	1.57	0.83	0.05	3.69	3.26	2.44	0.01	0.01	4.48	0	0	0	2.66	7.56	-0.69	81.24	88.68	999.96	498.7	1136.87	645.1	1023.05	532.67	1111.58	527.58
30.497	0	0.05	0.03	0.02	1.58	0.05	0.07	1.5	2.58	0.72	96.84	7.94	0	91.82	11.77	59.87	0.1	5.87	4.75	0.85	2.04	1.93	0	0.02	1.06	0.72	0.06	2.58	2.96	2.11	0.01	0.01	3.53	0	0	0	1.54	9.91	1.3	80.89	91.36	999.79	497.52	1135.19	641.49	1022.14	529.96	1113.47	527.56
30.53	0	0.05	0.03	0.02	1.52	0.05	0.07	1.41	3.65	0.67	96.95	7.97	0	88.44	10.65	59.23	0.09	6.12	5.16	0.69	1.69	1.62	0	0.02	0.84	0.67	0.11	3.65	2.88	2.01	0.02	0	3.26	0	0	0	3.34	11.83	1.62	81.33	94.54	1000.05	498.25	1135.2	640.73	1021.01	532.71	1115.44	528.06
30.563	0	0.06	0.04	0.02	1.08	0.05	0.08	0.92	2.21	0.61	97.83	3.41	0	92.14	9.87	49.14	0.09	6.46	5.45	0.47	1.07	1.45	0	0.02	0.58	0.61	0.15	2.21	2.6	2.23	0.02	0	3.31	0	0	0	2.51	9.69	1.99	81.43	95.42	1001.81	499.76	1135.67	640.49	1021.9	533.59	1117.25	529.63
30.597	0	0.08	0.07	0.02	0.61	0.05	0.1	0.45	1.66	0.53	98.77	1.07	0	96.72	8.02	34.84	0.09	5.59	6.06	0.46	1.14	1.14	0	0.03	0.5	0.53	0.16	1.66	1.74	2.07	0.02	0.01	2.76	0	0	0	5.06	5.08	0.03	81.09	95.94	1002.43	498.86	1137.47	641.82	1021.39	534.4	1117.11	527.9
30.63	0	0.09	0.08	0.02	0.42	0.05	0.11	0.29	2.91	0.5	99.16	0.6	0	96.08	6.71	25.63	0.09	5.16	6.16	0.43	1.51	0.92	0	0.03	0.41	0.5	0.16	2.91	1.42	2.13	0.02	0.01	2.66	0	0	0	7.51	6	-0.17	81.14	96.82	1003.5	499.65	1138.14	642.58	1021.68	535.47	1118.28	529.06
30.663	0	0.09	0.1	0.02	0.32	0.05	0.11	0.21	1.6	0.39	99.36	0.36	0	92.58	5.8	19.82	0.08	4.03	6.14	0.38	2.12	0.7	0	0.02	0.26	0.39	0.17	1.6	1.05	2.07	0.01	0.02	2.58	0	0	0	7	9.38	0.57	81.37	92.82	1003.52	500.32	1135.87	640.82	1023.15	534.98	1115.81	529.51
30.697	0	0.09	0.11	0.02	0.26	0.05	0.12	0.17	1.22	0.28	99.48	0.33	0	93.94	5.69	15.54	0.09	3.24	7.45	0.54	2.94	0.62	0	0.03	0.16	0.28	0.17	1.22	0.83	1.99	0.01	0.01	2.68	0	0	0	6.38	8.3	0.73	81.6	95.84	1003.04	499.83	1136.3	640.57	1021.72	535.2	1117.36	529.1
30.73	0	0.1	0.12	0.02	0.23	0.05	0.13	0.15	1.19	0.3	99.53	0.33	0	93.76	6.52	12.11	0.09	2.42	7.13	0.71	2.69	0.58	0	0.03	0.13	0.3	0.15	1.19	0.84	2.27	0.02	0.01	2.61	0	0	0	5.32	8.45	0.6	81.94	93.98	1001.05	498.19	1136.46	641.35	1021.67	534.06	1115.41	527.27
30.764	0	0.1	0.12	0.02	0.22	0.05	0.14	0.14	0.8	0.27	99.56	0.33	0	92.34	6.65	9.91	0.1	2.2	6.58	0.64	1.44	0.79	0	0.02	0.15	0.27	0.15	0.8	0.79	2.77	0.02	0.02	2.56	0	0	0	0.81	9.55	0.78	80.77	91.95	1002.19	497.95	1137.71	641.03	1024	532.24	1115.78	526.62
30.797	0	0.1	0.13	0.02	0.22	0.05	0.15	0.13	0.78	0.28	99.56	0.33	0	91.78	7.37	8.96	0.1	2.23	7.46	0.77	1.2	1.03	0	0.02	0.15	0.28	0.13	0.78	0.71	2.76	0.02	0.01	2.46	0	0	0	4.8	9.94	0.29	82.36	90.66	1003.57	497.35	1137.25	639.18	1024.79	532.21	1115.23	525.89
30.83	0	0.1	0.13	0.02	0.23	0.04	0.15	0.14	1.03	0.31	99.54	0.33	0	94.14	8.12	9.43	0.1	1.84	5.58	0.9	0.79	0.74	0	0.02	0.17	0.31	0.09	1.03	0.75	3.06	0.02	0.04	2.25	0	0	0	0.53	8.12	-0.81	81.03	95	1003.23	499	1134.14	635.96	1020.16	534.57	1114.69	525.19
30.864	0	0.1	0.12	0.02	0.27	0.04	0.16	0.18	0.8	0.24	99.45	0.33	0	87.32	9.95	12.46	0.13	2.07	6.54	1.12	0.67	0.88	0	0.02	0.17	0.24	0.08	0.8	0.58	3.72	0.02	0.02	1.95	0	0	0	0.18	12.35	2.51	80.42	92.76	1001.98	497.53	1132.92	634.14	1022.38	530.97	1115.01	526.15
30.897	0	0.09	0.13	0.02	0.28	0.04	0.18	0.19	0.99	0.21	99.44	0.33	0	92.67	11.83	11.48	0.13	1.82	6.83	1.15	0.63	0.75	0	0.02	0.19	0.21	0.08	0.99	0.55	3.9	0.03	0.01	1.69	0	0	0	1.93	9.31	3.45	81.06	91.72	1000.68	494.4	1134.23	634.42	1023.48	528.06	1115.12	524.4
30.93	0	0.09	0.13	0.02	0.31	0.04	0.19	0.21	1.43	0.23	99.38	0.33	0	89.04	13.59	12.32	0.13	1.92	5.49	1.22	0.62	0.65	0	0.02	0.3	0.23	0.07	1.43	0.6	3.87	0.03	0.01	1.57	0	0	0	3.69	11.52	1.98	81.76	87.83	1002.81	495.32	1134.65	634.84	1025.68	528.75	1113.39	524.27
30.964	0	0.09	0.12	0.02	0.33	0.04	0.18	0.25	1.14	0.22	99.33	0.33	0	87.8	13.58	14.9	0.12	1.7	6.01	1.21	0.74	1.11	0	0.01	0.32	0.22	0.07	1.14	0.63	5.63	0.04	0.02	1.53	0	0	0	7.03	12.13	2.42	82.85	89.71	1002.26	496.02	1132.31	633.04	1023.65	530.61	1113.19	525.07
30.997	0	0.09	0.12	0.02	0.3	0.04	0.15	0.21	1.05	0.21	99.4	0.33	0	86.07	9.86	15.48	0.11	1.7	5.01	1.09	0.64	1.01	0	0.01	0.3	0.21	0.06	1.05	0.6	5.53	0.04	0.01	1.5	0	0	0	6.09	12.89	1.47	82.78	86.61	1003.58	497.24	1132.06	633.1	1025.08	531.27	1111.47	525.14
31.03	0	0.09	0.11	0.02	0.3	0.04	0.13	0.21	0.74	0.19	99.4	0.33	0	92.71	7.46	17.45	0.1	1.66	4.85	1.06	0.58	1.1	0	0.01	0.3	0.19	0.06	0.74	0.46	5.46	0.04	0.01	1.38	0	0	0	6.98	9.29	0.5	83.03	86.63	1002.62	498.23	1130.26	633.81	1022.99	532.06	1109.39	525.82
31.064	0	0.09	0.12	0.02	0.28	0.04	0.13	0.19	0.53	0.19	99.44	0.33	0	92.32	6.27	17.05	0.11	1.41	5.22	1.08	0.56	1.27	0	0.01	0.3	0.19	0.04	0.53	0.41	5.34	0.04	0.04	1.18	0	0	0	8.95	9.57	-0.59	83.12	86.39	1001.76	499.58	1127.91	633.72	1020.85	534.34	1106.86	526.26
31.097	0	0.09	0.11	0.02	0.28	0.04	0.12	0.19	0.58	0.18	99.44	0.33	0	91.51	5.29	17.73	0.1	1.31	5.13	0.91	0.46	1.29	0	0.01	0.3	0.18	0.04	0.58	0.42	5.42	0.03	0.02	1.23	0	0	0	1.72	10.11	-0.82	81.87	85.99	1000.55	501.12	1125.08	633.13	1018.8	532.93	1104.59	527.05
31.131	0	0.1	0.11	0.02	0.26	0.04	0.12	0.18	0.94	0.2	99.47	0.33	0	89.44	3.93	17.76	0.08	1.05	6.02	0.74	0.54	1.61	0	0.01	0.29	0.2	0.04	0.94	0.51	5.39	0.05	0.03	1.21	0	0	0	7.53	11.32	-1.34	82.87	84.55	999.1	502.49	1121.89	633.3	1016.94	535.6	1101.18	528.28
31.164	0	0.09	0.1	0.03	0.3	0.04	0.1	0.21	0.59	0.19	99.39	0.44	0	93.36	2.85	23.36	0.08	0.98	7.41	0.8	0.63	1.49	0	0.01	0.21	0.19	0.03	0.59	0.53	5.15	0.06	0.09	1.16	0	0	0	10.03	8.78	-3.62	82.81	88.09	998.73	504.54	1118.27	632.04	1011.62	538.36	1099.22	529
31.197	0	0.08	0.09	0.02	0.33	0.04	0.1	0.22	0.44	0.19	99.35	0.52	0	91.23	2.6	25.94	0.08	0.79	6.96	0.69	0.72	1.05	0	0.01	0.16	0.19	0.02	0.44	0.48	4.39	0.05	0.11	1.05	0	0	0	8.31	10.29	-2.05	82.87	85.79	997.18	505.52	1114.55	630.02	1011.23	538.22	1096.61	529.89
31.231	0	0.08	0.09	0.03	0.34	0.04	0.1	0.22	0.38	0.2	99.32	0.55	0	86.34	2.84	26.72	0.09	0.71	7.15	0.51	0.92	0.94	0	0.02	0.23	0.2	0.02	0.38	0.49	3.34	0.05	0.07	0.79	0	0	0	7.3	12.78	-2.3	82.64	85.42	995.14	506.48	1111.34	629.59	1008.66	538.72	1093.67	530.37
31.264	0	0.08	0.09	0.03	0.38	0.04	0.09	0.26	0.27	0.17	99.23	0.69	0	85.55	3.47	29.96	0.09	0.5	8	0.46	0.91	1.47	0	0.03	0.27	0.17	0.01	0.18	0.43	3.15	0.04	0.16	0.77	0	0	0	8.54	13.11	-2.02	82.76	83.27	992.98	507.76	1105.79	627.6	1006.06	538.72	1089.02	531.56
31.297	0	0.07	0.09	0.03	0.4	0.04	0.1	0.27	0.34	0.13	99.2	0.71	0	86.99	4.73	30.33	0.09	0.28	6.52	0.44	0.8	2.46	0	0.03	0.34	0.13	0.02	0.22	0.42	2.83	0.03	2.38	0.75	0	0	0	10.4	12.5	-3.79	82.85	83.17	991.08	510.54	1098.73	624.62	1000.61	541.98	1083.21	532.24
31.331	0	0.07	0.08	0.03	0.48	0.04	0.1	0.33	0.49	0.1	99.04	0.9	0	82.49	6.84	33.71	0.1	0.15	6.94	0.38	0.91	5.32	0	0.05	0.49	0.08	0.02	0.27	0.29	2.34	0.03	4.99	0.72	0	0	0	12.15	14.25	-3.18	82.47	81.2	984.31	511.44	1088.96	621.75	993.87	543.19	1074.35	532.39
31.364	0	0.06	0.07	0.03	0.62	0.04	0.11	0.46	0.64	0.13	98.77	1.26	0	80.32	10.04	38.28	0.13	0.12	6.09	0.42	0.96	7.11	0	0.06	0.64	0.08	0.03	0.38	0.26	2.48	0.02	1.84	0.73	0	0	0	10	14.97	-0.99	82	78.56	977.15	510.21	1080.68	618.17	988.91	541.65	1066.76	531.08
31.397	0	0.05	0.06	0.03	0.86	0.03	0.13	0.7	0.85	0.13	98.29	1.8	0	76.92	15.67	42.73	0.13	0.09	4.39	0.49	1.09	5.58	0	0.08	0.85	0.08	0.04	0.54	0.2	2.67	0.03	0.59	0.76	0	0	0	12.47	15.98	-0.88	81.38	77.83	972.68	511.05	1072.09	615.35	982.69	540.47	1060.09	532.35
31.431	0	0.05	0.07	0.02	1.01	0.03	0.19	0.87	1.52	0.15	97.98	1.62	0	71.59	22.86	40.7	0.15	0.07	3.75	0.56	1.29	5.61	0	0.13	1.52	0.06	0.04	0.6	0.14	2.73	0.01	0.48	0.83	0	0	0	17	17.38	0.13	81.49	73.69	966.72	513.01	1062.88	613.62	977.92	543.08	1051.03	533.76
31.464	0	0.05	0.07	0.02	1.12	0.03	0.23	0.99	2.17	0.17	97.77	1.55	0	58.21	27.15	39.48	0.16	0.06	3.22	0.73	1.21	3.76	0	0.17	2.17	0.06	0.05	0.56	0.13	2.8	0.01	0.79	0.82	0.06	0	0	14.01	20.34	-0.24	81.99	72.39	961.07	513.55	1055.48	612	971.89	542.77	1043.66	533.35
31.498	0	0.05	0.08	0.02	1.13	0.03	0.28	0.99	2.4	0.32	97.74	1.27	0	64.27	30.07	36.66	0.21	0.04	2.59	0.9	0.93	3.52	0	0.32	2.4	0.06	0.06	0.5	0.1	2.73	0.01	0.14	0.76	0.23	0	0	14.77	19.07	0.06	81.53	72.07	957.14	514.31	1049.19	610.42	967.02	542.37	1038.63	534.31
31.531	0	0.04	0.08	0.02	1.24	0.03	0.37	1.12	3.07	0.52	97.53	1.18	0	57.83	34.94	34.51	0.23	0.04	2.56	1.01	0.8	2.94	0	0.52	3.07	0.06	0.06	0.83	0.1	3.04	0.01	0.19	0.75	0.44	0	0	11.58	20.42	0.46	82.05	71.18	952.59	514.51	1043.88	608.58	962.9	543.12	1033.4	533.33
31.564	0	0.04	0.09	0.02	1.2	0.03	0.43	1.09	3.45	0.72	97.6	1.36	0	74.59	36.57	31.85	0.25	0.04	2.09	0.94	0.55	1.24	0.11	0.72	3.45	0.05	0.05	0.96	0.08	3.35	0.01	0.03	0.74	0.45	0	0	8.94	16.62	0.95	81.53	69.79	950.84	514.74	1040.01	607.2	960.82	540.66	1030.31	534.16
31.598	0	0.05	0.09	0.02	1.13	0.03	0.45	1	3.27	0.85	97.75	1.26	0	74.27	35.64	30.5	0.37	0.05	1.43	0.85	0.35	0.56	0.44	1.84	3.27	0.04	0.05	1.07	0.06	3.65	0.01	0.02	0.63	0.47	0	0	5.93	16.7	1.99	81.21	70.83	947.8	514.31	1035.99	605.23	957.28	538.76	1027.98	534.41
31.631	0	0.05	0.11	0.02	0.89	0.03	0.51	0.75	4.03	0.63	98.22	1.3	0	64.41	35.32	23.69	0.35	0.05	1.29	0.63	0.21	0.31	0.56	2.38	4.03	0.04	0.03	1.95	0.05	3.76	0.01	0.05	0.64	0.43	0	0	14.34	19.03	1.97	80.73	69.94	945.07	514.11	1033.02	604.28	955.1	541.97	1024.5	533.38
31.664	0	0.06	0.13	0.02	0.69	0.03	0.57	0.56	4.09	0.4	98.62	1.17	0	52.69	33.85	17.45	0.4	0.04	1.11	0.37	0.14	0.23	0.83	3.62	4.09	0.03	0.03	1.38	0.04	4.55	0.02	0.03	0.63	0.43	0	0	12.98	21.46	4.21	81.13	70.24	941.62	512.92	1030.29	602.4	953.16	541.04	1022.95	533.1
31.698	0	0.06	0.14	0.02	0.62	0.03	0.76	0.54	7.72	0.5	98.48	1.58	0	67.49	34.2	13.87	0.5	0.04	1.19	0.22	0.16	0.27	0.83	7.72	3.6	0.02	0.03	1.39	0.03	6.7	0.02	0.05	0.66	0.38	0	0	6.27	18.35	4.11	80.42	66.29	941.25	512.15	1029.06	602.22	953.94	536.76	1020.09	532.38
31.731
31.765
31.798
31.831
31.865
31.898
31.931
31.965
31.998
32.031
32.065
32.098
32.132
32.165
32.198
32.232
32.265
32.298
32.332
32.365
32.398
32.432
32.465
32.499
32.532
32.565
32.599
32.632
32.665
32.699
32.732
32.766
32.799
32.832
32.866
32.899
32.932
32.966
32.999
33.032
33.066
33.099	0	0.15	0.07	0.11	0.42	0.08	0.12	0.49	5.59	2.6	99.02	1.02	0	97	7.27	30.36	1.14	0.56	14.36	10.35	1.82	28.09	0	0.03	5.59	2.6	0.42	0.55	1.66	14.17	0.06	0.06	3.75	0	0	0	-4.44	4.61	-3.41	77.22	86.67	973.17	512.75	1117	666.54	998.9	546.59	1085.4	541.12
33.133	0	0.13	0.07	0.08	0.52	0.06	0.14	0.4	10.54	1.94	98.96	2.01	0	79.96	8.55	34.43	1.39	0.25	11.18	9.47	1.44	20.05	0	0.09	10.54	1.94	0.31	1.57	1.52	4.35	0.13	0.08	2.23	0	0	0	-3.64	15.08	-0.12	77.12	91.98	973.07	510.66	1117.45	662.9	998.79	546.62	1090.47	539.23
33.166	0	0.1	0.06	0.08	0.65	0.05	0.1	0.52	8.56	1.52	98.69	3.62	0	82.94	5.9	43.17	0.97	0.46	8.56	5.93	1.36	18.47	0	0.07	9.34	1.52	0.33	1.42	2.83	4.59	0.12	0.04	2.26	0	0	0	-4.82	14.09	-0.41	76.74	92.96	973.86	508.24	1120.88	663.6	1000.16	543.99	1092.87	537.32
33.199	0	0.11	0.06	0.08	0.7	0.05	0.1	0.56	8.97	2.02	98.59	3.9	0	84.85	5.74	44.48	0.98	0.63	9.01	7.01	1.29	17.51	0	0.07	8.97	2.02	0.33	1.41	4.07	4.87	0.11	0.1	2.13	0	0	0	-5.66	13.39	-0.1	76.32	92.21	973.87	507.17	1122.45	664.64	1001.49	542.1	1093.55	536.97
33.233	0	0.1	0.05	0.07	0.73	0.05	0.09	0.57	7.85	2.11	98.54	3.66	0	68.06	5.98	44.77	0.62	0.83	8.16	4.92	0.86	14.96	0	0.06	7.85	2.11	0.32	1.6	5	4.71	0.1	0.03	2.26	0	0	0	-5.35	18.22	1.8	76.11	89.8	972.47	504.68	1121.61	661.95	1003.05	540.25	1092.69	534.88
33.266	0	0.09	0.06	0.05	0.64	0.05	0.11	0.51	6.14	2.27	98.71	2.03	0	81.82	7.4	38.98	0.56	0.92	7.96	4.04	0.82	10.06	0	0.04	6.14	2.27	0.32	1.29	5.96	5.9	0.12	0.06	2.38	0	0	0	-5.29	14.48	1.2	76.48	91.41	973.7	501.68	1123.96	660.45	1003.53	537.43	1094.78	532.04
33.299	0	0.1	0.07	0.04	0.53	0.05	0.12	0.41	4.9	2.35	98.94	1.25	0	90.89	7.62	33.19	0.55	0.82	9.35	3.92	0.75	7.27	0	0.03	4.9	2.35	0.26	1.15	5.66	6.69	0.11	0.05	2.37	0	0	0	-1.7	10.5	1.1	77.25	93.07	974.94	500.83	1126.27	661.69	1004.31	537.16	1097.26	532.4
33.333	0	0.1	0.08	0.04	0.47	0.05	0.13	0.34	4.76	1.9	99.07	0.87	0	91.09	8.29	28.94	0.53	0.83	8.74	3.46	0.69	5.89	0	0.03	4.76	1.9	0.21	1.09	4.62	5.95	0.08	0.05	2.1	0	0	0	-1.7	10.38	2.29	77.4	93.03	977.52	499.93	1128.89	660.2	1007.8	536.55	1100.71	531.84
33.366	0	0.1	0.1	0.04	0.39	0.05	0.16	0.28	5.02	1.8	99.21	0.57	0	93.51	9.85	22.6	0.61	0.83	9.15	3.2	1.05	5.48	0	0.03	5.02	1.8	0.16	1.33	3.71	5.29	0.06	0.04	1.71	0	0	0	-0.04	8.66	1.48	77.91	94.33	980.74	498.57	1132.67	660.33	1010.02	535.08	1104.25	530.98
33.399	0	0.11	0.11	0.04	0.36	0.05	0.17	0.24	4.31	2.02	99.29	0.42	0	95.77	10.41	18.96	0.61	0.95	10.46	3.26	1.27	6.57	0	0.03	4.31	2.02	0.14	1.76	3.58	5.04	0.05	0.07	1.6	0	0	0	0.8	6.4	1.17	78.32	96.12	983.57	497.22	1135.72	659.07	1011.83	534.58	1107.81	529.53
33.433	0	0.12	0.13	0.04	0.32	0.05	0.21	0.21	4.38	1.94	99.37	0.33	0	95.28	12.84	13.51	0.62	0.85	11.47	3.85	1.68	7.69	0	0.03	4.38	1.94	0.1	2.4	3.03	4.77	0.04	0.08	1.46	0	0	0	-2.47	6.97	3.45	77.49	94.35	984.93	497.28	1136.8	657.83	1015.56	533.04	1109.87	530.22
33.466	0	0.12	0.13	0.04	0.32	0.06	0.26	0.22	5.2	2.16	99.35	0.36	0	96.6	15.89	11.3	0.63	0.83	12.65	3.75	2.18	7.1	0	0.04	5.2	2.16	0.08	4.18	2.96	4.86	0.04	0.04	1.32	0	0	0	-2.09	5.27	2.53	77.75	96.28	987.81	496.01	1140	657.22	1016.96	531.94	1113.19	528.85
33.5	0	0.12	0.14	0.03	0.35	0.06	0.29	0.24	4.84	2.37	99.3	0.43	0	98.46	18.81	10.55	0.63	0.84	12.73	5.15	1.91	5.57	0	0.03	4.84	2.37	0.06	2.83	3.36	5.27	0.04	0.05	1.33	0	0	0	0.78	1.22	1.5	78.7	96.38	992.84	494.79	1145.31	657.71	1021.24	530.65	1117.59	528.12
33.533	0	0.13	0.13	0.04	0.38	0.06	0.31	0.27	5.64	2.26	99.24	0.49	0	98.16	20.02	11.67	0.68	0.83	14.25	6.98	1.89	8.51	0	0.03	5.64	2.26	0.05	2.06	3.54	5.69	0.04	0.02	1.37	0	0	0	2.59	2.13	4.36	79.61	96.24	996	494.63	1147.21	656.01	1025.96	528.87	1122.19	530.25
33.566	0	0.12	0.12	0.04	0.48	0.06	0.37	0.36	6.43	1.89	99.04	0.7	0	97.32	24.23	14.17	0.66	0.99	13.95	7.29	1.59	9.59	0	0.03	6.43	1.89	0.04	1.36	3.59	5.96	0.04	0.01	1.42	0	0	0	6.6	4.03	4.09	80.6	97.57	997.22	494.09	1149.78	657.6	1027.05	529.7	1124.62	530.62
33.6	0	0.12	0.12	0.04	0.58	0.06	0.41	0.46	7.02	1.56	98.84	0.89	0	95.38	27.02	16.79	0.6	1.12	14.53	8.36	1.37	13.13	0	0.03	7.02	1.56	0.04	0.72	3.71	5.82	0.04	0.02	1.4	0	0	0	9.42	6.86	4.2	81.18	98.09	998.97	493.52	1152.88	659.35	1029.38	529.41	1127.46	531.36
33.633	0	0.11	0.1	0.05	0.82	0.07	0.4	0.71	5.81	1.41	98.35	0.98	0	95.45	29.54	24.42	0.61	1.35	15.67	9.17	1.35	17.62	0	0.03	5.81	1.41	0.03	0.6	3.93	6.27	0.04	0.02	1.45	0	0	0	10.11	6.79	5.01	81.42	98.17	1001.01	494.37	1155.16	660.01	1032.11	530.78	1130.27	532.62
33.666	0	0.1	0.09	0.04	0.93	0.07	0.4	0.88	5.07	1.17	98.14	1.01	0	96.83	30.72	26.41	0.55	1.74	15.34	9.32	1.24	13.62	0	0.02	5.07	1.17	0.04	0.6	4.23	7.75	0.03	0.02	1.59	0	0	0	8.22	4.9	3.6	80.72	101.6	1003.6	494.05	1159.38	661.4	1032.76	530.63	1134.35	531.76
33.7	0	0.08	0.08	0.03	1.27	0.08	0.45	1.39	4.24	0.98	97.22	1.31	0	97.32	35.27	31.04	0.48	2.21	17.99	9.11	1.1	9.3	0	0.02	4.24	0.98	0.04	0.75	3.94	9.16	0.03	0.02	1.72	0	0	0	11.02	4.05	3.88	81.52	96.28	1006.3	496.06	1160.6	662.29	1037.47	533.77	1133.74	533.08
33.733	0	0.08	0.08	0.02	1.17	0.09	0.43	1.32	2.71	0.94	97.36	1.16	0	96.27	33.99	30.14	0.49	2.02	19.68	9.2	0.93	5.01	0	0.02	2.71	0.94	0.04	0.82	3.81	10.29	0.03	0.05	1.86	0	0	0	5.89	5.75	3.7	80.31	99.62	1008.11	497.72	1161.12	661.71	1036.93	533	1136.54	534.45
33.767	0	0.08	0.09	0.02	0.94	0.1	0.42	1.05	2.45	0.74	97.89	0.95	0	97.72	31.86	26.4	0.53	1.69	21.8	8.69	0.75	2.06	0	0.02	2.45	0.74	0.05	1.43	3.04	11.02	0.02	0.03	1.96	0	0	0	1.25	3.2	1.35	79.42	98.87	1013.74	500.34	1162.4	659.49	1038.89	534.11	1137.76	534.03
33.8	0	0.08	0.09	0.02	0.64	0.1	0.32	0.7	1.11	0.48	98.6	0.59	0	97.05	25.56	22.28	0.45	1.34	21.09	7.16	0.87	1.27	0	0.01	1.11	0.48	0.05	1.11	2.59	11.91	0.01	0.02	2.28	0	0	0	2.88	4.54	1.18	80.52	96.01	1017.65	502.53	1160.05	655.18	1040.99	534.78	1137	535.63
33.833	0	0.09	0.09	0.02	0.5	0.1	0.25	0.55	0.7	0.39	98.9	0.43	0.54	98	19.52	21.37	0.39	1.13	20.63	6.67	0.85	0.73	0	0.01	0.56	0.35	0.06	0.7	2.47	13.27	0.01	0.01	2.55	0	0	0	-0.54	-2.53	3.1	79.76	100.66	1020.4	504.17	1161.78	653.5	1042.29	536.11	1142.95	537.3
33.867	0	0.08	0.09	0.02	0.41	0.1	0.2	0.53	0.43	0.27	98.94	0.42	1.77	97.4	15.67	20.92	0.27	0.86	19.16	5.4	0.96	0.36	0	0.01	0.21	0.26	0.06	0.43	2.58	16.96	0.01	0.06	3.39	0	0	0	-2.56	3.88	2.49	79.38	96.8	1022.91	504.74	1162.51	652.25	1045.43	536.36	1142.23	536.37
33.9	0	0.09	0.09	0.02	0.34	0.12	0.18	0.48	0.23	0.23	99.05	0.4	3.38	98.31	13.3	18.63	0.23	0.61	20.34	5.15	1.05	0.18	0	0.01	0.11	0.17	0.06	0.21	2.35	19.3	0.01	0.1	3.93	0	0	0	2.04	-1.67	2.63	80.36	96.65	1025.2	503.71	1167.02	654.27	1048.92	537.18	1145.57	536.18
33.933	0	0.08	0.09	0.02	0.33	0.14	0.17	0.44	0.25	0.19	99.12	0.44	4.93	98.41	11.56	19.51	0.19	0.52	22.21	3.67	0.93	0.12	0	0.01	0.07	0.16	0.05	0.25	1.99	18.31	0.01	0.03	4.21	0	0	0	-2.19	-1.37	2.91	79.39	97.55	1027.5	504.36	1167.67	652.36	1050.18	536.06	1147.73	536.41
33.967	0	0.08	0.08	0.02	0.28	0.12	0.12	0.39	0.37	0.12	99.21	0.39	5.59	98.49	7.16	20.49	0.12	0.37	18.14	2.19	0.66	0.11	0	0	0.04	0.1	0.05	0.37	1.96	19.11	0.01	0.04	5.46	0	0	0	-2.4	-1.11	3.31	79.9	99.62	1031.57	506.8	1171.47	652.62	1053.44	541.14	1153	537.89
34	0	0.08	0.08	0.02	0.22	0.1	0.11	0.24	0.98	0.09	99.53	0.33	4.71	98.56	3.52	17.48	0.09	0.25	14.92	1.09	0.58	0.14	0	0	0.04	0.08	0.07	0.98	1.39	13.77	0.01	0.02	5.27	0	0	0	2.57	-0.85	2.46	79.76	98.91	1033.39	508.77	1171.16	653.59	1053.89	543.35	1152.74	539.91
34.033
34.067
34.1
34.134
34.167
34.2
34.234
34.267
34.3
34.334
34.367
34.4
34.434
34.467
34.501
34.534
34.567
34.601
34.634
34.667
34.701
34.734
34.768
34.801
34.834
34.868
34.901
34.934
34.968
35.001
35.034
35.068
35.101
35.135
35.168
35.201
35.235
35.268
35.301
35.335
35.368
35.401
35.435
35.468
35.502
35.535
35.568
35.602	0	0.16	0.22	0.03	0.71	0.05	1.01	0.77	3.07	14.37	97.98	2.9	0	6.24	37.86	2.3	7.07	0.67	9.92	7.59	1.2	6.14	0	0	3.07	14.37	0.09	0.12	11.77	22.66	0.02	0.01	1.15	1.08	0	0	-6.2	35.55	-1.27	75.42	73.15	955.71	503.99	1107.92	666.1	994.43	539.5	1067.17	531.8
35.635	0	0.12	0.21	0.02	0.68	0.04	1.03	0.7	1.62	4.69	97.94	3.07	0	7.74	41.6	1.03	4.69	0.28	6.39	8.23	1.61	1.95	0	0	1.62	4.57	0.1	0.11	8.79	18.28	0.01	0.5	0.91	0.44	0	0	-7.6	34.39	7.04	75.1	83.72	955.06	499.54	1106.9	659.83	994.49	530.97	1078.13	534.48
35.668	0	0.13	0.19	0.02	0.62	0.04	0.77	0.6	1.28	3.05	98.46	3.38	0	6.33	37.04	1.11	3.05	0.18	6.66	6.82	1.35	1.75	0	0	1.13	2.48	0.17	0.1	14.55	18.85	0	0.13	1.28	0.2	0	0	-2.1	35.47	8.25	75.68	75.67	955.73	499.13	1106.12	658.19	998.87	533.46	1074.54	533.1
35.702	0	0.16	0.19	0.03	0.72	0.04	0.72	0.56	1.16	2.62	98.56	6.36	0	5.8	36.13	1.32	2.62	0.15	6.22	5.82	1.27	1.57	0	0	0.73	1.93	0.17	0.07	23.75	18.25	0	0.14	1.16	0.22	0	0	-3.27	35.94	9.28	75.4	74.51	955.37	499.78	1104.85	657.43	999.33	533.4	1073.84	533.92
35.735	0	0.18	0.18	0.04	0.63	0.04	0.56	0.57	1.46	2.59	98.74	5.04	0	1.71	31.11	1.29	2.59	0.11	5.49	5.98	1.21	1.04	0	0	0.65	1.4	0.3	0.05	25.68	23.56	0	0.23	1.46	0.06	0	0	-2.16	42.25	8.38	75.12	68.66	955.11	499.66	1103.21	657.6	1000.83	532.2	1069.48	533.55
35.769	0	0.17	0.17	0.03	0.66	0.04	0.61	0.69	1.82	2.51	98.62	5.76	0	1.23	33.26	1.24	2.51	0.1	6	5.82	1.1	1.24	0	0	0.57	0.72	0.46	0.02	25.28	26.05	0	0.15	1.82	0	0	0	-3.16	43.93	8.4	75.28	62.19	956.2	501.48	1098.79	653.82	1002.03	532.43	1064.22	533.39
35.802	0	0.16	0.17	0.03	0.57	0.04	0.53	0.81	2.1	2.1	98.39	4.08	0	5.59	30.77	1.13	2.1	0.08	6.22	5.38	1.08	0.82	0	0	0.57	0.58	0.79	0.02	23.28	32.53	0.01	0.23	2.24	0	0	0	-4.61	36.13	7.3	76.14	69.34	959	505.17	1095	651.3	997.15	532.02	1066.26	537.65
35.835	0	0.14	0.16	0.03	0.54	0.04	0.53	0.71	1.88	1.88	98.58	3.24	0	5.36	30.84	1.03	1.88	0.08	6.25	4.69	0.79	0.36	0	0	0.54	0.43	1.27	0.03	20.22	29.54	0.01	0.2	2.43	0	0	0	-9.48	36.36	6.23	75.79	70.85	958.64	506.18	1090.7	646.35	993.41	532.15	1064.14	536.17
35.869	0	0.13	0.16	0.03	0.52	0.04	0.51	0.78	1.93	1.93	98.44	2.76	0	4.83	30.09	0.99	1.93	0.06	5.85	4.04	0.74	0.21	0	0	0.34	0.36	2.73	0.03	18.9	32.6	0.01	0.92	2.6	0	0	0	-10.53	36.9	6.02	75.64	67.54	955.15	509.33	1084.2	645.92	989.74	535.06	1057.23	537.66
35.902	0	0.13	0.16	0.03	0.44	0.04	0.41	0.62	2.09	2.09	98.77	1.51	0	3.76	25.48	1.3	2.09	0.05	5.06	3.46	0.52	0.16	0	0	0.27	0.37	4.76	0.03	15.9	31.19	0.01	1.35	2.56	0	0	0	-8.35	38.21	5.4	75.67	66.78	953.84	511.28	1080.5	644.82	987.23	538.43	1054.01	538.32
35.935	0	0.13	0.16	0.02	0.36	0.04	0.33	0.47	2.31	2.31	99.07	0.8	0	2.46	20.75	1.59	2.31	0.05	4.08	3.06	0.47	0.14	0	0	0.24	0.28	6.71	0.04	11.7	28.93	0.01	0.69	2.55	0	0	0	-6.4	40.41	5.49	75.76	62.14	951.14	512.44	1076.41	644.93	986.12	540.06	1048.25	538.8
35.969
36.002
36.035
36.069
36.102
36.136
36.169
36.202
36.236
36.269
36.302
36.336
36.369
36.402
36.436
36.469
36.503
36.536
36.569
36.603
36.636
36.669
36.703
36.736
36.77
36.803
36.836
36.87
36.903
36.936
36.97
37.003
37.036
37.07
37.103
37.137
37.17
37.203
37.237
37.27
37.303
37.337
37.37
37.403
37.437
37.47
37.504
37.537
37.57
37.604
37.637
37.67
37.704
37.737
37.771
37.804
37.837
37.871
37.904
37.937
37.971
38.004
38.037
38.071
38.104	0	0.13	0	0.11	0.21	56.45	0.06	1.55	0.86	0.86	18.55	88.09	65.81	95.36	16.72	6.09	0.86	1.83	40.01	3.25	2.7	18.55	0	0.07	0.15	0.08	0.14	0.09	78.23	55.72	0.04	0.04	56.65	0	0	0	-4.14	6.88	-2.99	75.05	105.25	976.8	498.54	1159.39	694.73	1012.37	540.92	1117.42	534.37
38.138	0	0.16	0.01	0.1	1.35	8.71	0.27	6.79	0.97	0.97	82.59	94.42	36.86	98.3	42.1	12.39	0.97	2.66	30.75	4	2.33	8.68	0	0.02	0.08	0.12	0.12	0.09	86.45	60	0.03	0.08	37.97	0	0	0	3.18	-1.71	1.61	76.46	104.39	980.55	496.93	1158.64	689.51	1017.81	535.84	1122.18	538.21
38.171	0	0.15	0.02	0.07	1.26	2.24	0.45	3.24	1.22	1.22	93.52	85	22.97	98.06	44.12	7.89	1.22	1.32	27.72	3.96	2.57	4.43	0	0.02	0.18	0.43	0.16	0.24	70.8	45.17	0.05	0.01	26.75	0	0	0	4.54	2.38	-0.64	77.32	103.25	984.45	496.87	1156.57	683.37	1017.57	537.11	1120.8	534.74
38.204	0	0.1	0.03	0.04	1.15	1.17	0.54	2.22	0.77	0.91	95.55	59.85	16.65	97.59	46.04	9.69	0.77	1.35	26.12	2.82	2.52	3.25	0	0.03	0.32	0.91	0.16	0.4	52.26	32.1	0.05	0.06	21.63	0	0	0	2.96	-3.49	0.99	77.34	101.51	987.53	497.77	1155.4	678.12	1020.63	538.17	1122.06	534.06
38.238	0	0.1	0.04	0.04	1.18	0.52	0.59	1.56	0.82	1.37	96.88	50.15	9.57	97.34	45.88	9.38	0.59	1.17	20.48	2.84	2.59	1.92	0	0.02	0.38	1.37	0.15	0.82	47.53	24.09	0.06	0.08	17.19	0	0	0	-0.64	-4	1.78	76.72	97.75	990.92	497.61	1156.29	674.64	1025.23	536.13	1122.93	532.96
38.271	0	0.11	0.05	0.04	1.41	0.37	0.71	1.43	2.17	1.73	97.14	55.23	5.76	93.01	48.6	9.56	0.55	1.09	19.62	3.07	2.27	1.47	0	0.02	0.47	1.73	0.15	2.17	47.35	19.18	0.07	0.05	14.63	0	0	0	-2.06	-9.06	1.53	76.39	97.73	995.68	498.54	1157.6	671.99	1028.01	534.96	1125.72	533.38
38.304	0	0.1	0.06	0.03	1.22	0.25	0.69	1.22	2.08	1.97	97.55	33.89	2.7	94.68	46.53	9.84	0.48	1.08	17.42	2.98	1.94	1.25	0	0.02	0.56	1.97	0.11	2.08	38.49	17.17	0.06	0.05	12.03	0	0	0	1.2	-7.61	0.63	77.57	98.17	1001.05	498.81	1159.39	669.4	1030.7	534.76	1128.86	533.6
38.338	0	0.11	0.07	0.03	1.02	0.19	0.57	0.97	1.75	1.49	97.96	23.37	1.61	94.86	41.55	8.93	0.4	1.16	15.06	3.05	1.82	1.21	0	0.02	0.63	1.49	0.08	1.75	37.01	17.41	0.05	0.01	10.82	0	0	0	-0.97	-7.42	0.39	77.17	100.19	1004.85	497.54	1164.13	668.11	1033.75	532.97	1133.94	532.88
38.371	0	0.11	0.07	0.03	1.01	0.17	0.6	0.96	1.45	1.37	97.98	20.52	1.03	94.14	41.5	9.04	0.42	0.93	15.43	3.46	1.29	1.27	0	0.02	0.72	1.37	0.07	1.45	34.98	17.31	0.04	0.02	9.86	0	0	0	-1.79	-8.12	2.24	76.99	102	1007.43	498.33	1166.47	667.94	1036.79	531.76	1138.72	535.53
38.404	0	0.11	0.08	0.03	0.87	0.14	0.5	0.82	0.77	1.22	98.26	14.44	0.34	94.63	37.44	8.66	0.37	0.7	13.06	3.36	1.03	1.05	0	0.01	0.77	1.22	0.06	0.77	33.75	18.11	0.03	0.01	9.09	0	0	0	-2.33	-7.66	2.14	76.8	102.75	1010.37	499.39	1169.91	669.53	1039.53	533.07	1142.23	536.3
38.438	0	0.11	0.08	0.03	0.91	0.12	0.47	0.88	0.51	1	98.18	12.74	0	93.96	36.53	10.62	0.31	0.73	11.39	3.26	0.79	0.92	0	0.01	0.51	1	0.04	0.42	32.85	18.81	0.02	0.01	8.36	0	0	0	-2.12	-8.28	2.13	76.84	102.99	1013.75	500.1	1172.9	670.08	1042.56	534.06	1145.53	536.44
38.471	0	0.12	0.09	0.03	0.78	0.1	0.43	0.71	0.37	0.95	98.44	9.67	0	94.46	33.57	9.03	0.29	0.56	10.11	3.87	0.6	0.58	0	0.01	0.37	0.95	0.02	0.34	31.96	18.27	0.02	0.03	7.68	0	0	0	-3.48	-7.82	1.48	76.47	101.57	1016.87	501.18	1176.4	671.46	1046.07	535.38	1147.62	536.78
38.505	0	0.12	0.09	0.03	0.82	0.08	0.42	0.76	0.27	0.87	98.35	10.12	0	92.7	33.59	9.66	0.27	0.47	6.65	3.64	0.58	0.18	0	0.01	0.25	0.87	0.02	0.21	32.57	19.43	0.02	0.11	7.05	0	0	0	-3.52	-9.29	1.98	76.36	101.1	1020.9	501.69	1180.58	672.36	1050.78	535.65	1151.87	537.28
38.538	0	0.13	0.09	0.04	0.76	0.07	0.36	0.72	0.24	0.78	98.48	8.11	0	91.2	30.39	9.97	0.24	0.39	6.72	2.96	0.54	0.17	0	0.01	0.17	0.78	0.01	0.21	32.75	20.99	0.02	0.11	6.65	0	0	0	-2.99	-10.31	2.43	76.47	100.36	1024.88	502.1	1183.79	672.17	1055.08	535.76	1155.42	537.74
38.571	0	0.13	0.09	0.04	0.78	0.08	0.36	0.79	0.22	0.8	98.42	8.28	0	91.87	30.39	10.8	0.22	0.35	7.28	3.02	0.61	0.2	0	0.01	0.12	0.8	0.01	0.21	33.01	22.4	0.02	0.14	6.6	0	0	0	-3.02	-9.88	2.61	76.63	99.1	1029.76	503.21	1187.35	671.46	1060.06	537.33	1159.16	538.25
38.605	0	0.11	0.09	0.03	0.94	0.07	0.42	0.95	0.17	0.95	98.11	8.95	0	91.71	34.1	13.48	0.17	0.28	7.86	3.04	0.65	0.3	0	0	0.08	0.95	0.01	0.15	30.37	20.51	0.02	0.17	5.61	0	0	0	-5.04	-9.99	3.29	76.25	99.55	1034.54	504.04	1191.62	671.18	1064.9	537.06	1164.43	539.21
38.638	0	0.1	0.09	0.03	1.13	0.07	0.47	1.18	0.15	0.91	97.65	11.15	0	95.63	37.04	15.97	0.15	0.29	8.78	2.44	0.57	0.45	0	0	0.06	0.91	0.01	0.11	30.47	20.34	0.02	0.08	5.53	0	0	0	-2.99	-6.57	4.61	76.84	99.67	1037.95	505.96	1193.29	671.16	1068.47	538.4	1168.06	542.28
38.671	0	0.09	0.08	0.03	0.92	0.07	0.36	0.91	0.18	1.03	98.16	4.37	0	98.25	31.83	18.68	0.11	0.36	9.2	1.92	0.52	0.73	0	0.01	0.08	1.03	0.01	0.18	23.09	16.63	0.02	0.03	5	0	0	0	6.16	-1.87	5.66	80.06	100.73	1042.4	503.69	1198.94	670.96	1073.87	539.08	1174.55	542.38
38.705	0	0.1	0.09	0.03	0.79	0.06	0.31	0.76	0.22	0.73	98.42	3.13	0	94.22	27.76	17.74	0.09	0.35	8.75	1.92	0.52	0.79	0	0	0.1	0.73	0.01	0.22	22.88	17.33	0.02	0.35	4.39	0	0	0	6.46	-8.05	0.16	80.15	101.68	1051.36	507.03	1203.97	671.47	1076	543.95	1177.65	541.41
38.738	0	0.09	0.09	0.03	0.71	0.06	0.26	0.66	0.41	0.69	98.59	1.99	0	97.3	24.52	18.92	0.08	0.36	7.81	1.67	0.4	0.53	0	0.01	0.11	0.69	0.01	0.41	20.35	15.69	0.02	4.83	4.33	0	0	0	0.26	-4.07	2.91	78.72	102.65	1054.45	508.22	1204.32	667.63	1079.47	541.53	1182.1	543.21
38.772	0	0.09	0.09	0.03	0.56	0.06	0.2	0.56	0.65	0.55	98.87	1	0	95.49	19.03	19.74	0.07	0.45	8.01	1.5	0.39	0.42	0	0.01	0.13	0.55	0.01	0.65	15.99	16.59	0.02	4.04	4.15	0	0	0	0.79	-6.74	3.57	78.89	101.7	1056.4	508.82	1205.61	667.7	1082.04	541.33	1183.7	544.35
38.805	0	0.09	0.08	0.03	0.49	0.07	0.16	0.47	0.82	0.43	99.03	1.02	0	96.51	14.11	21.42	0.06	0.56	9.68	1.49	0.42	0.44	0	0.01	0.15	0.43	0.02	0.82	14.57	15.35	0.02	1.1	4.48	0	0	0	0.32	-5.4	1.61	79.27	99.44	1059.55	508.84	1205.88	664.95	1083.33	542.03	1182.76	541.97
38.838	0	0.09	0.07	0.03	0.47	0.08	0.14	0.44	0.77	0.37	99.06	1.08	1.12	89.99	11.8	23.83	0.05	0.59	11.58	1.32	0.28	0.31	0	0.01	0.13	0.37	0.02	0.77	12.9	13.91	0.02	1.06	4.7	0	0	0	-2.22	-11.02	3.79	78.5	99.55	1061.99	510.49	1206.54	663.4	1086.47	541.75	1185.99	544.36
38.872	0	0.08	0.07	0.03	0.49	0.08	0.12	0.49	0.47	0.34	99.02	1.2	1.34	90.22	10	28.34	0.04	0.77	11.27	1.03	0.25	0.34	0	0.01	0.11	0.34	0.02	0.47	9.92	13.47	0.02	0.78	4.6	0	0	0	-3.37	-10.89	4.3	78.36	100.62	1063.62	511.5	1207.16	662.69	1087.5	542.11	1188.06	545.54
38.905	0	0.07	0.06	0.02	0.49	0.08	0.1	0.51	0.25	0.32	98.98	1.35	2.26	91.37	7.58	32.33	0.03	0.99	11.66	0.92	0.26	0.37	0	0.01	0.1	0.32	0.02	0.25	7.63	12.43	0.02	0.39	4.78	0	0	0	-4.5	-10.2	3.6	78.13	100.89	1065.91	512.6	1208.24	662.48	1088.5	542.98	1189.35	545.81
38.938	0	0.07	0.06	0.02	0.49	0.07	0.09	0.51	0.1	0.3	98.98	1.36	1.44	90.65	6.96	32.9	0.03	1.03	9.64	0.88	0.21	0.3	0	0.01	0.06	0.3	0.02	0.1	7.14	12.66	0.02	0.41	4.62	0	0	0	-6.12	-10.64	3.59	77.8	98.45	1068.72	514.23	1208.45	661.56	1091.2	542.83	1189.56	546.86
38.972	0	0.06	0.05	0.02	0.57	0.06	0.08	0.62	0.07	0.27	98.76	2.07	1.17	89.74	5.41	40.28	0.02	1.25	7.72	0.66	0.25	0.26	0	0.01	0.04	0.27	0.02	0.07	5.08	11.28	0.02	0.46	4.83	0	0	0	-4.26	-11.16	3.56	78.6	97.17	1071.29	515.59	1207.74	659.66	1092.71	543.87	1189.79	547.88
39.005	0	0.06	0.04	0.02	0.65	0.07	0.07	0.7	0.08	0.24	98.59	2.85	1.73	83.04	4.44	44.73	0.02	1.56	8.58	0.52	0.28	0.23	0	0.01	0.03	0.24	0.02	0.08	4.67	10.49	0.02	0.48	4.83	0	0	0	-3.75	-14.06	3.82	78.84	93.18	1073.43	515.71	1208.5	658.59	1096.25	543.89	1189.37	547.4
39.038	0	0.05	0.04	0.02	0.68	0.06	0.06	0.72	0.15	0.19	98.56	3.25	1.51	93.26	4.03	47.31	0.02	1.56	7.62	0.43	0.35	0.19	0	0.01	0.03	0.19	0.03	0.15	3.81	8.93	0.02	0.45	4.97	0	0	0	-4.91	-8.86	3.61	79.13	93.43	1074.38	514.81	1209.83	657.63	1097.13	543.86	1190.54	545.96
39.072	0	0.05	0.04	0.02	0.66	0.06	0.06	0.65	0.36	0.15	98.67	2.92	0.84	88.16	3.92	47.12	0.01	1.75	6.6	0.37	0.36	0.17	0	0.01	0.02	0.15	0.03	0.36	2.61	6.63	0.02	0.09	4.77	0	0	0	-3.79	-11.96	3.38	79.1	93.77	1075.81	514.66	1210.31	657.02	1097.75	542.86	1191.46	546.11
39.105	0	0.06	0.05	0.02	0.59	0.06	0.07	0.55	1.12	0.15	98.83	1.96	0	86.7	4.28	42.25	0.01	2.26	5.79	0.31	0.43	0.19	0	0.01	0.03	0.15	0.03	1.12	2.39	6.53	0.02	0.08	4.55	0	0	0	-11.1	-12.63	3.74	77.49	95.04	1074.98	512.75	1208.8	652.57	1096.23	539.7	1191.21	543.06
39.139	0	0.06	0.06	0.02	0.5	0.05	0.08	0.45	1.44	0.11	99	1.22	0	92.83	4.62	37.03	0.01	2.24	4.29	0.32	0.35	0.17	0	0.02	0.04	0.11	0.03	1.44	1.49	6.75	0.01	0.18	3.78	0	0	0	-3.45	-9.19	3.16	79.35	95	1074.16	510.76	1210.5	655.31	1096.29	539.31	1191.23	542.68
39.172	0	0.08	0.08	0.02	0.35	0.05	0.09	0.3	1.8	0.1	99.3	0.6	0	84.2	4.3	26.73	0.02	1.71	4.71	0.44	0.62	0.36	0	0.01	0.05	0.1	0.03	1.8	1.41	8.18	0.01	0.84	3.26	0	0	0	0.36	-13.63	1.94	80.1	94.6	1073.39	508.05	1211.68	654.37	1095.77	537.29	1190.25	542.19
39.205	0	0.09	0.09	0.02	0.27	0.05	0.1	0.22	1.16	0.13	99.45	0.37	0	90.09	3.51	20.29	0.02	1.62	5.12	0.64	0.93	0.57	0	0.01	0.07	0.13	0.03	1.16	1.45	8.05	0.01	0.78	3.07	0	0	0	0.63	-10.96	0.32	79.81	92.31	1066.96	503.91	1211.21	656.42	1092.32	534.45	1184.47	539.81
39.239	0	0.1	0.11	0.02	0.22	0.05	0.11	0.18	0.34	0.13	99.56	0.33	0	90.56	3.41	13.97	0.02	1.4	6.45	0.99	1.26	0.83	0	0.01	0.07	0.13	0.03	0.34	1.47	8.95	0.01	0.26	3.07	0	0	0	4.39	-10.7	-3.99	80.07	96.76	1060.49	500.4	1210.76	659.11	1083.25	536.57	1180	536.12
39.272	0	0.1	0.12	0.02	0.2	0.05	0.12	0.16	0.17	0.16	99.61	0.33	0	89.8	3.4	11	0.02	1.49	7.83	1.45	1.76	1.1	0	0.01	0.07	0.16	0.02	0.17	1.7	9.39	0.01	0.1	3.19	0	0	0	0.85	-11.13	-1.52	78.32	99.76	1054.22	497.68	1209.83	662.46	1079.96	532.75	1179.71	534.46
39.305	0	0.11	0.12	0.02	0.18	0.06	0.13	0.15	0.08	0.13	99.64	0.33	0.51	98.17	3.26	8.15	0.02	1.34	10.12	2.12	1.14	0.51	0	0.01	0.08	0.13	0.02	0.07	2.11	10.97	0.01	0.16	3.18	0	0	0	9.06	2.08	-3.41	81.71	97.35	1044.36	496.05	1200.78	663.98	1070.57	534.46	1167.91	532.73
39.339	0	0.12	0.13	0.02	0.17	0.07	0.14	0.15	0.08	0.14	99.65	0.33	1.62	98.6	3.32	6.4	0.02	1.02	13.09	2.68	0.88	0.32	0	0.01	0.08	0.14	0.01	0.05	2.85	12.73	0.01	0.12	2.95	0	0	0	1.98	0.73	-1.66	78.74	102.01	1038.53	496.33	1195.19	663.47	1063.72	533.14	1165.72	531.56
39.372	0	0.13	0.13	0.02	0.16	0.09	0.14	0.13	0.08	0.15	99.68	0.33	3.94	98.69	2.57	5.17	0.02	0.74	16.67	3.9	0.61	0.23	0	0.01	0.08	0.15	0.01	0.05	3.38	12.63	0.01	0.1	3.45	0	0	0	1.15	0.4	-2.63	78.16	101.58	1031.82	495.35	1189.87	663.76	1057.18	532.96	1158.72	530.15
39.405	0	0.13	0.13	0.02	0.15	0.12	0.14	0.13	0.11	0.18	99.69	0.45	5.94	97.7	2.13	4.73	0.02	0.64	20.36	4.06	0.61	0.17	0	0.01	0.11	0.18	0.01	0.11	3.92	12.16	0	0.12	3.8	0	0	0	-0.44	-3.25	-2.21	77.8	104.57	1029.78	496.9	1184.54	661.86	1052.25	534.74	1156.66	529.08
39.439	0	0.13	0.13	0.03	0.16	0.11	0.14	0.12	0.16	0.21	99.68	0.42	5.22	85.29	2.13	4.65	0.03	0.78	18.54	3.48	0.62	0.19	0	0.02	0.12	0.21	0.01	0.16	4.89	10.9	0	1.04	3.86	0	0	0	1.68	-13.21	0.93	78.32	102.14	1025.04	495.2	1176.43	657.2	1049.36	530.33	1151.49	529.04
39.472	0	0.13	0.12	0.03	0.17	0.09	0.13	0.12	0.28	0.24	99.67	0.33	3.75	88.77	2.55	5.78	0.03	1.04	15.39	2.95	0.69	0.47	0	0.02	0.14	0.24	0.01	0.28	4.83	9.75	0	2.82	3.87	0	0	0	7.51	11.66	-2.05	80.97	97.2	1021.9	496.46	1171.1	656.99	1045.84	535.13	1142.78	527.99
39.506	0	0.13	0.12	0.03	0.19	0.07	0.12	0.14	0.5	0.32	99.61	0.33	1.44	92.56	3.3	8.24	0.03	1.25	10.35	2.62	0.7	1.45	0	0.02	0.22	0.32	0.01	0.5	6.21	9.47	0	2.21	3.93	0	0	0	7.64	9.4	-1.52	81.37	96.84	1016.05	496.68	1163.24	654.96	1039.52	534.64	1136.15	528.21
39.539	0	0.12	0.11	0.03	0.22	0.07	0.12	0.16	0.49	0.44	99.56	0.33	1.92	94.63	3.84	11.26	0.04	1.45	11.44	2.67	0.74	2	0	0.02	0.29	0.44	0.01	0.49	6.38	9.23	0.01	0.11	4.08	0	0	0	1.3	7.66	-1.67	79.18	95.06	1014.76	498.04	1161.51	654.97	1038.8	534.41	1133.66	528.26
39.572	0	0.12	0.1	0.03	0.23	0.08	0.13	0.17	0.5	0.44	99.54	0.33	2.33	95.29	4.8	12.41	0.04	1.59	12.63	2.42	0.68	4.2	0	0.02	0.35	0.44	0.01	0.5	5.81	8.2	0.01	0.05	4.18	0	0	0	2.11	6.96	-2.12	79.36	95.83	1012.72	499.25	1158.23	655.28	1035.36	534.83	1131.06	529.78
39.606	0	0.11	0.09	0.03	0.28	0.09	0.13	0.22	0.66	0.62	99.44	0.4	3.46	93.24	6.22	15.69	0.04	2.03	14.43	2.35	0.61	2.97	0	0.02	0.46	0.62	0.02	0.66	7.23	8.7	0.01	0.04	4.83	0	0	0	-3.02	8.88	-2.34	77.9	94.82	1010.39	499.01	1156.29	654.33	1033.59	533.42	1128.32	529.14
39.639	0	0.09	0.08	0.03	0.37	0.09	0.12	0.31	1.1	0.62	99.25	0.65	3.03	94.17	7.79	22.67	0.04	2.58	13.93	1.75	0.46	2.2	0	0.02	0.59	0.62	0.03	1.1	6.85	8.07	0.01	0.04	5	0	0	0	-3.76	8.09	-0.83	77.95	95.55	1008.58	500.12	1152.48	653.27	1031.48	533.07	1127	530.53
39.672	0	0.09	0.07	0.03	0.39	0.09	0.11	0.31	2.68	0.72	99.22	0.74	2.31	91.11	7.83	24.67	0.04	2.4	11.79	1.61	0.45	1.77	0	0.03	0.79	0.72	0.04	2.68	6.71	6.27	0.01	0.04	5.53	0	0	0	2.36	10.36	-0.39	79.91	92.53	1006.11	500.96	1148.25	652.74	1030.09	536.13	1122.48	531.06
39.706	0	0.08	0.05	0.02	0.49	0.1	0.1	0.41	6.05	0.67	99.02	1.26	2.28	92.69	9.09	31.93	0.04	2.19	10.2	1.45	0.54	1.69	0	0.03	1.1	0.67	0.07	6.05	7.05	5.03	0.01	0.05	7.16	0	0	0	0.94	9.3	-0.77	79.79	92.74	1004.94	501.93	1145.31	651.89	1027.61	535.9	1120.25	531.65
39.739	0	0.08	0.05	0.02	0.49	0.09	0.1	0.41	8.95	0.58	99.02	1.94	0.6	89.22	9.18	33.07	0.04	1.71	8.95	1.03	0.59	1.73	0	0.03	1.03	0.58	0.12	11.48	5.92	4.46	0.01	0.01	7.18	0	0	0	3.44	11.43	-1.27	81.13	93.95	1004.71	503.1	1141.04	648.59	1024.43	537.34	1118.23	532.08
39.773	0	0.07	0.05	0.02	0.46	0.1	0.09	0.4	10.21	0.47	99.07	1.9	1.93	93.49	8.72	33.27	0.03	1.66	10.21	0.86	0.84	1.51	0	0.03	0.87	0.47	0.19	10.96	5	3.82	0.01	0.01	7.8	0	0	0	1.95	8.67	-0.83	81.35	92.58	1003.24	503.54	1137.52	646.55	1022.91	536.8	1115.37	532.12
39.806	0	0.07	0.05	0.02	0.4	0.11	0.09	0.34	6.02	0.5	99.2	1.17	3.59	90.99	7.36	31.89	0.03	1.24	10.62	0.72	0.97	1.3	0	0.03	0.72	0.5	0.25	6.02	3.57	3.08	0.01	0.02	7.97	0	0	0	-0.72	10.44	-3.01	81.1	91.56	1002.88	503.79	1133.94	642.19	1019.91	536	1111.38	531.77
39.839	0	0.06	0.04	0.02	0.45	0.11	0.08	0.4	2.94	0.46	99.1	1.4	4.71	93.62	5.42	37.37	0.03	1.22	11.92	0.71	1.09	0.9	0	0.03	0.59	0.46	0.25	2.94	3.05	3.48	0.01	0.01	7.52	0	0	0	7.49	8.57	-1.94	82.43	92.22	1000.13	503.86	1130.5	643.42	1017.27	537.93	1109.29	531.83
39.873	0	0.06	0.05	0.02	0.45	0.1	0.07	0.39	2.11	0.49	99.1	1.44	4.38	94.97	3.81	38.66	0.03	1.15	12.97	0.75	1.34	0.81	0	0.03	0.5	0.49	0.22	2.11	1.86	3.59	0.01	0.02	6.39	0	0	0	2.07	7.3	-2.97	82.22	90.89	997.7	503.59	1127.72	642.19	1014.66	536.95	1105.28	529.96
39.906	0	0.06	0.05	0.02	0.44	0.09	0.07	0.38	1	0.41	99.12	1.37	3.79	96.5	3.07	38.47	0.03	1.03	11.76	0.81	1.18	0.88	0	0.03	0.31	0.41	0.16	1	1.68	3.76	0.02	0.02	5.84	0	0	0	4.7	5.41	-3.56	82.38	92.95	992.11	501.3	1124.06	640.88	1008.4	534.9	1101.26	530.78
39.939	0	0.06	0.05	0.02	0.45	0.08	0.07	0.39	1.14	0.38	99.11	1.42	3.44	92.8	2.62	38.94	0.03	1.14	10.98	0.83	0.99	0.83	0	0.03	0.18	0.38	0.11	1.14	1.59	4.23	0.02	0.01	5.66	0	0	0	2.66	9.22	-1.94	82.23	92.97	989.97	501.55	1121.36	641.14	1007.26	535.48	1099.98	528.68
39.973	0	0.06	0.05	0.02	0.47	0.08	0.07	0.43	1.16	0.3	99.06	1.6	3.07	91.25	2.28	40.73	0.03	1.11	10.12	0.79	0.9	0.74	0	0.02	0.12	0.3	0.09	1.16	1.34	5.02	0.02	0.01	5.55	0	0	0	3.22	10.28	-0.61	82.15	92.99	986.46	500.85	1118.73	641.25	1005.12	534.57	1097.95	529.04
40.006	0	0.06	0.05	0.02	0.47	0.07	0.07	0.41	0.43	0.26	99.07	1.54	2.36	93.32	2.16	40.31	0.03	1.17	8.93	0.8	0.79	0.58	0	0.02	0.09	0.26	0.05	0.43	1.24	4.75	0.02	0	5.13	0	0	0	6.52	8.81	-0.94	82.03	94.02	984.31	500.29	1116.42	640.69	1002.14	535.35	1095.91	528.51
40.039	0	0.06	0.05	0.02	0.42	0.06	0.07	0.35	0.42	0.2	99.16	1.16	1.47	94.16	2.17	36.74	0.03	1.12	8.31	0.64	0.83	0.58	0	0.02	0.09	0.2	0.03	0.42	1	4.54	0.01	0	4.56	0	0	0	8.6	8.1	-0.95	81.97	94.77	983.55	499.99	1116.01	640.9	1001.17	535.84	1095.65	528.48
40.073	0	0.06	0.06	0.02	0.45	0.06	0.07	0.37	0.48	0.14	99.1	1.2	0.81	94.61	2.64	37.45	0.03	1.26	8.63	0.47	0.72	0.82	0	0.02	0.12	0.14	0.03	0.48	0.81	4.06	0.02	0.01	3.87	0	0	0	10.46	7.67	0.32	81.41	98.43	984.68	499.87	1115.63	638.56	1000.58	535.35	1098.83	529.52
40.106	0	0.06	0.05	0.02	0.51	0.06	0.07	0.42	0.48	0.15	98.97	1.41	0.18	90.68	3.82	39.83	0.03	1.51	8.65	0.34	0.75	1.24	0	0.03	0.16	0.15	0.03	0.48	0.67	3.72	0.01	0.01	3.53	0	0	0	8.65	10.63	0.95	81.52	92.56	984.02	500.88	1111.81	636.18	1001.78	534.82	1094.2	529.7
40.14	0	0.06	0.06	0.02	0.57	0.06	0.08	0.46	1.71	0.13	98.87	1.58	0	89.32	5.36	40.24	0.04	1.86	9.37	0.25	0.64	2.05	0	0.03	0.2	0.13	0.04	1.71	0.46	3.34	0.01	0	2.88	0	0	0	5.12	11.38	0.89	81.16	93.77	983.72	500.51	1110.21	633.08	1000.23	534.52	1093.78	528.1
40.173	0	0.06	0.06	0.02	0.59	0.05	0.08	0.47	1.65	0.12	98.82	1.56	0	91.27	6	40.14	0.04	2.42	7.9	0.18	0.75	1.9	0	0.03	0.29	0.12	0.04	1.65	0.45	3.11	0.01	0	2.68	0	0	0	2.6	10.26	1.35	80.79	96.6	980.53	499.16	1110.42	634.46	997.67	534.03	1094.02	527.16
40.206	0	0.06	0.06	0.02	0.63	0.05	0.09	0.51	1.07	0.13	98.75	1.5	0	94.18	7.9	40.2	0.05	2.25	8.35	0.21	1.16	1.92	0	0.03	0.36	0.13	0.05	1.07	0.44	3.2	0.01	0.18	2.59	0	0	0	7.92	8.08	0	80.75	96.68	982.59	501.23	1109.22	634.75	996.98	535.46	1093.47	529.31
40.24	0	0.06	0.06	0.02	0.71	0.05	0.09	0.61	0.71	0.13	98.58	1.86	0	93.32	9.02	43.26	0.05	1.8	9.31	0.24	1.39	2.72	0	0.03	0.4	0.13	0.05	0.71	0.44	3.7	0.01	8.46	2.22	0	0	0	4.33	8.81	0.58	81.51	94.84	982.73	501.56	1109.83	635.27	998.7	534.75	1093.4	529.57
40.273	0	0.05	0.05	0.03	0.81	0.05	0.1	0.72	0.53	0.14	98.39	2.08	0	91.03	12.24	44.88	0.05	1.2	9.44	0.27	2.21	5.29	0	0.03	0.53	0.14	0.07	0.46	0.42	3.44	0.01	22.97	2.13	0	0	0	8.17	10.41	-1.07	82.12	94.11	983.55	502.73	1109.35	635.4	998.19	538	1091.89	529.28
40.306	0	0.05	0.05	0.03	0.95	0.06	0.11	0.87	0.59	0.14	98.09	2.71	0	91.65	14.35	48.18	0.06	0.83	12.31	0.33	2.41	6.93	0	0.04	0.59	0.14	0.09	0.3	0.34	3	0.01	9.13	1.87	0	0	0	5.15	10.02	-0.66	82.44	91.94	982.47	502.5	1108.47	635.16	998.59	536.95	1090.17	528.81
40.34	0	0.04	0.04	0.03	1.15	0.05	0.1	1.06	0.46	0.13	97.7	4.04	0	88.93	14.53	53.46	0.07	0.66	10.41	0.38	2.11	6.14	0	0.04	0.46	0.13	0.09	0.26	0.35	2.58	0.01	0.51	1.62	0	0	0	9.64	11.58	-0.54	82.57	94.74	980.8	502.35	1107.27	635.28	995.91	538.75	1090.15	529.1
40.373	0	0.05	0.05	0.02	0.97	0.05	0.09	0.84	0.42	0.14	98.06	3.32	0	90.88	11.9	50.95	0.06	0.44	8.5	0.41	1.9	2.77	0	0.04	0.42	0.14	0.07	0.35	0.33	2.22	0.01	0.18	1.43	0	0	0	7.07	10.51	-0.02	82.64	92.58	979.09	502.29	1106.1	635.82	995.88	537.7	1088.07	529.17
40.406	0	0.05	0.05	0.02	0.83	0.05	0.09	0.68	0.35	0.14	98.34	2.82	0	93.08	9.18	48.92	0.06	0.28	9.31	0.46	1.78	1.55	0	0.04	0.31	0.14	0.06	0.35	0.31	1.83	0.01	0.11	1.28	0	0	0	4.79	9.01	-2.88	82.24	89.69	978.85	502.09	1106.01	637.66	995.13	535.73	1084.49	528.08
40.44	0	0.05	0.05	0.02	0.79	0.04	0.08	0.62	0.41	0.14	98.41	2.78	0	92.68	8.07	48.7	0.06	0.19	8.52	0.62	2.09	0.95	0	0.05	0.26	0.14	0.05	0.41	0.27	1.38	0.01	0.07	1.02	0	0	0	4.27	9.31	-1.75	82.44	88.22	977.31	502.1	1104.53	637.32	995.16	535.71	1083.07	528.29
40.473	0	0.05	0.05	0.03	0.83	0.04	0.07	0.67	0.47	0.14	98.35	3.77	0	94.4	5.63	52.54	0.06	0.19	8.17	0.47	2.46	0.86	0	0.05	0.22	0.14	0.04	0.47	0.25	1.49	0.01	0.03	0.98	0	0	0	3.18	7.87	-0.35	82.34	88.77	974.21	502.02	1100.22	635.37	992.06	534.71	1080.63	528.67
40.507	0	0.05	0.05	0.03	0.77	0.04	0.07	0.61	0.31	0.16	98.46	3.47	0	92.59	4.52	51.63	0.07	0.21	7.51	0.49	2.96	1.25	0	0.06	0.19	0.16	0.03	0.31	0.23	1.48	0.01	0.07	0.86	0	0	0	0.55	9.37	0.07	81.86	90.17	972.96	501.53	1100.49	635.7	991.19	534.47	1081.13	528.14
40.54	0	0.05	0.05	0.03	0.77	0.04	0.06	0.61	0.27	0.19	98.46	3.59	0	87.98	3.71	52.11	0.06	0.27	6.74	0.48	2.42	1.2	0	0.06	0.17	0.19	0.02	0.27	0.24	1.63	0.01	0.08	0.83	0	0	0	8.64	12.05	-0.53	82.26	89.74	969.84	500.32	1099.07	636.8	988.93	537.07	1078.1	526.99
40.573	0	0.05	0.06	0.03	0.65	0.04	0.07	0.49	0.24	0.19	98.71	2.5	0	90.5	2.86	47.49	0.06	0.28	6.5	0.5	2.16	1.52	0	0.06	0.17	0.19	0.02	0.24	0.25	1.71	0.01	0.09	0.85	0	0	0	4.77	10.73	0.95	81.68	90.54	967.63	499.56	1098.59	636.93	988.13	535.67	1078.23	526.83
40.607	0	0.06	0.07	0.03	0.49	0.04	0.08	0.35	0.2	0.2	99.02	1.31	0	92.14	2.62	39.13	0.05	0.25	6.95	0.67	1.78	1.55	0	0.04	0.16	0.2	0.02	0.2	0.31	2.4	0.01	0.07	0.9	0	0	0	6.08	9.69	0.57	81.62	91.84	966.13	499.65	1098.64	638.87	986.51	536.76	1077.84	527.14
40.64	0	0.07	0.07	0.03	0.44	0.04	0.08	0.31	0.28	0.2	99.11	1.05	0	85.61	2.49	36.05	0.05	0.23	7.14	1.05	1.12	1.41	0	0.04	0.15	0.2	0.02	0.28	0.37	2.87	0.01	0.04	0.96	0	0	0	6.89	13.08	0.85	82.2	88.91	966.02	501.05	1098.14	640.04	987.94	538.2	1076.31	528.4
40.673	0	0.07	0.08	0.03	0.42	0.04	0.08	0.3	0.36	0.18	99.16	0.94	0	77.71	2.24	34.39	0.04	0.21	8.03	1.29	0.75	1.42	0	0.03	0.15	0.18	0.02	0.36	0.47	3.56	0.01	0.05	1.03	0	0	0	5.8	15.76	1.05	82.01	86.8	965.4	501.69	1096.94	639.89	988.28	538.46	1074.52	528.62
40.707	0	0.08	0.09	0.03	0.35	0.04	0.09	0.25	0.36	0.15	99.29	0.67	0	74.71	2.09	29.38	0.03	0.18	8	1.71	0.53	1.46	0	0.04	0.16	0.15	0.03	0.36	0.55	4.5	0.01	0.05	1.09	0	0	0	6.1	16.58	1.6	81.81	87.44	964.3	501.39	1096.02	639.33	987.36	538.59	1074.21	528.49
40.74	0	0.09	0.1	0.03	0.29	0.04	0.1	0.2	0.41	0.15	99.43	0.42	0	75.01	2.39	22.91	0.03	0.13	8.72	2.63	0.43	1.63	0	0.03	0.17	0.15	0.03	0.41	0.64	4.98	0.01	0.22	1.17	0	0	0	8.82	16.51	2.36	82.36	88.58	962.9	501.68	1094.67	639.55	985.95	539.57	1073.96	529.59
40.774	0	0.1	0.11	0.03	0.25	0.05	0.11	0.17	0.38	0.13	99.5	0.33	0	72.52	2.29	19.03	0.03	0.12	9.35	2.5	0.39	2.09	0	0.03	0.2	0.13	0.04	0.38	0.7	5.94	0.01	1.21	1.23	0	0	0	1.06	17.15	1.96	79.5	88.27	960.52	501.72	1095.07	642.09	984.8	538.15	1072.59	529.01
40.807	0	0.11	0.12	0.03	0.22	0.05	0.11	0.15	0.37	0.13	99.55	0.33	0	67.74	1.87	15.93	0.02	0.11	8.77	3.26	0.37	2.82	0	0.03	0.21	0.13	0.06	0.37	0.83	6.4	0.01	1.36	1.28	0	0	0	4.51	18.29	1.45	80.47	85.75	959.96	502.46	1093.92	643.63	984.82	538.6	1070.16	530.2
40.84	0	0.11	0.11	0.03	0.23	0.04	0.1	0.16	0.38	0.13	99.53	0.33	0	67.86	1.49	17.73	0.02	0.11	8.04	3.48	0.39	4.3	0	0.03	0.23	0.13	0.09	0.38	0.92	6.02	0.01	0.88	1.31	0	0	0	2.04	18.26	1.92	78.76	91.24	956.65	500.17	1096.29	646.58	981.96	537.25	1072.84	529.15
40.874	0	0.11	0.11	0.03	0.24	0.04	0.1	0.17	0.4	0.14	99.52	0.33	0	81.04	1.64	18.09	0.03	0.14	6.21	2.85	0.55	6.36	0	0.02	0.28	0.14	0.11	0.4	1.35	7.72	0.02	0.09	1.52	0	0	0	0.1	14.74	0.9	77.91	90.25	955.27	500.91	1099.01	652.99	982.26	537.29	1072.25	530.43
40.907	0	0.12	0.12	0.04	0.21	0.04	0.11	0.15	0.47	0.16	99.59	0.33	0	79.33	1.78	13.62	0.03	0.15	5.76	2.52	0.74	8.17	0	0.02	0.32	0.16	0.13	0.47	1.64	9.17	0.02	0.04	1.75	0	0	0	-0.07	15.27	1.98	77.26	91.32	955.67	502.82	1101.03	656	983.73	539.78	1074.79	532.98
40.94	0	0.13	0.13	0.04	0.19	0.04	0.12	0.14	0.53	0.17	99.62	0.33	0	67.65	2.25	10.53	0.04	0.14	5.43	2.61	1.01	8.69	0	0.02	0.36	0.17	0.15	0.53	1.88	9.51	0.03	0.09	1.9	0	0	0	-1.65	18.31	3.32	76.11	90.74	956.62	503.57	1102.31	657.7	986.07	537.78	1076.78	535.57
40.974	0	0.13	0.12	0.04	0.19	0.04	0.12	0.15	0.58	0.16	99.62	0.33	0	73.34	2.71	10.35	0.05	0.15	5.36	2.35	1.13	11.23	0	0.02	0.4	0.16	0.19	0.58	3	11.06	0.04	0.02	2.49	0	0	0	-4.47	16.94	3.43	75.68	89.06	957.64	502.89	1104.01	657.78	988.27	536.08	1077.31	534.64
41.007	0	0.13	0.12	0.05	0.2	0.05	0.12	0.16	0.57	0.17	99.59	0.33	0	67.21	3.37	11.21	0.06	0.18	6.51	2.02	0.79	14	0	0.01	0.44	0.17	0.29	0.57	3.7	11.5	0.04	0.01	2.71	0	0	0	-1.15	18.41	2.99	76.4	87.48	957.92	502.69	1104.74	658.65	989.27	537.3	1076.7	534.37
41.04	0	0.14	0.12	0.06	0.21	0.05	0.12	0.17	0.56	0.17	99.58	0.33	0	76.99	4.02	11.13	0.07	0.18	6.07	2.06	0.8	18.56	0	0.01	0.45	0.17	0.31	0.56	4.77	11.63	0.05	0.02	3.08	0	0	0	-2.41	15.96	2.64	75.84	92.05	958.24	503.08	1104.53	658.02	986.79	537.16	1078.81	534.89
41.074	0	0.17	0.11	0.1	0.21	0.05	0.12	0.18	0.7	0.19	99.58	0.33	0	67.37	4.6	9.92	0.1	0.18	6.47	2.05	0.89	25.79	0	0.01	0.59	0.19	0.37	0.7	6.91	14.08	0.08	0.04	3.88	0	0	0	-2.31	18.37	0.91	75.87	89.9	959.14	504.11	1106.4	659.93	988.12	540.28	1077.79	533.99
41.107	0	0.16	0.12	0.08	0.21	0.05	0.14	0.19	0.8	0.24	99.58	0.33	0	81.66	6.35	8.19	0.1	0.2	6.36	1.93	0.98	22.06	0	0.01	0.7	0.24	0.4	0.8	7.61	14.36	0.08	0.15	3.85	0	0	0	-2.35	14.53	-0.36	76.08	92.14	961	505.48	1108.45	661.35	988.02	542.68	1079.81	534.54
41.141	0	0.19	0.12	0.12	0.2	0.06	0.14	0.18	0.99	0.29	99.6	0.33	0	72.24	5.55	6.6	0.13	0.19	7.41	2.45	1.63	27.06	0	0.01	0.77	0.29	0.49	0.99	10.42	15.5	0.1	0.03	4.34	0	0	0	4.12	17.22	1.19	77.87	89.76	961.13	506.07	1108.75	663.1	990.57	544.23	1080.04	536.96
41.174	0	0.19	0.11	0.11	0.22	0.06	0.14	0.2	0.98	0.36	99.56	0.33	0	78.22	6.28	7.74	0.17	0.2	8.13	2.91	1.26	25.5	0	0.01	0.94	0.36	0.51	0.98	11.68	17.14	0.12	0.03	4.55	0	0	0	0.71	15.61	2.81	76.9	91.03	961.01	506.24	1109.94	663.52	991.58	543.77	1082.41	537.68
41.207	0	0.19	0.1	0.12	0.25	0.07	0.13	0.26	1.06	0.46	99.48	0.44	0.5	95.62	6.14	10.78	0.18	0.28	8.92	3.28	1.41	26.75	0	0.01	1.06	0.46	0.56	0.7	13.29	20.2	0.12	0.04	4.75	0	0	0	-6.24	6.59	-0.85	75.88	92.63	967.1	505.47	1117.92	665.09	995.06	541.99	1087.4	534.68
41.241	0	0.23	0.1	0.18	0.26	0.08	0.13	0.27	1.54	0.71	99.47	0.52	1.31	97.01	5.94	10.84	0.29	0.3	11.13	4.56	1.73	32.56	0	0.01	1.54	0.71	0.73	0.82	15.24	20.63	0.15	0.05	4.88	0	0	0	-2.07	4.6	0.04	77.02	94.92	973.21	504.86	1124.64	665.75	1000.87	541.85	1095.6	535.76
41.274	0	0.24	0.1	0.14	0.26	0.09	0.14	0.29	1.56	0.87	99.42	0.65	1.96	96.51	6.46	9.72	0.34	0.35	12.85	6.87	2.17	26.75	0	0.01	1.56	0.87	0.6	0.66	16.83	23.26	0.14	0.12	5.09	0	0	0	-1.34	5.4	-0.86	76.9	96.51	974.48	502.57	1128.81	666.58	1002.19	541.27	1098.38	533.37
41.307	0	0.24	0.1	0.12	0.29	0.09	0.15	0.33	1.24	0.95	99.33	0.96	1.62	96.31	8.15	9.14	0.47	0.43	13.31	8.27	3.23	19.57	0	0.01	1.24	0.95	0.39	0.34	21.71	25.49	0.11	0.06	5.28	0	0	0	-3.3	5.7	0.65	76.61	95.29	976.95	501.5	1131.78	665.6	1006.6	539.15	1101.69	532.89
41.341	0	0.22	0.1	0.07	0.36	0.1	0.15	0.51	0.84	1.22	98.98	1.48	2.08	93.54	9.72	10.6	0.63	0.61	12.99	8.2	2.92	7.72	0	0	0.84	1.22	0.22	0.27	28.12	32.47	0.1	0.02	6.01	0	0	0	-2.2	8.63	-1.98	76.81	93.25	976.83	500.24	1131.13	664.89	1005.43	538.2	1098.37	530.51
41.374	0	0.2	0.1	0.05	0.32	0.1	0.17	0.47	0.78	1.12	99.05	1.21	2.15	96.87	10.81	8.1	0.63	0.61	13.43	9.44	2.33	2.86	0	0	0.78	1.12	0.12	0.14	24.93	32.16	0.08	0.05	5.85	0	0	0	-2.53	4.84	-2.01	76.92	95.51	977.64	499.55	1132.07	663.93	1005.09	538.06	1100.23	529.65
41.407	0	0.18	0.1	0.04	0.33	0.11	0.2	0.61	0.75	0.84	98.78	1.13	2.6	96.79	13.47	6.93	0.6	0.56	13.8	8.33	1.59	1.16	0	0	0.75	0.84	0.06	0.15	23.57	36.78	0.06	0.04	6.35	0	0	0	-1.92	4.97	-3.55	77.2	98.3	976.8	498.19	1130.25	661.73	1001.16	536.98	1099.02	527.69
41.441	0	0.2	0.11	0.04	0.33	0.14	0.22	0.74	0.57	0.7	98.52	1.89	4.48	98.02	14.25	4.77	0.57	0.52	17.61	8.75	1.37	0.85	0	0	0.56	0.7	0.04	0.16	26.55	42.82	0.04	0.07	6.62	0	0	0	-0.26	2.5	-2.82	77.91	97.97	975.94	496.85	1128.66	660.33	1000.55	534.64	1098.25	527.42
41.474	0	0.2	0.11	0.04	0.32	0.19	0.25	0.75	0.52	0.6	98.51	2.8	6.63	98.61	15.71	2.89	0.52	0.46	22.71	8.86	1.43	0.7	0	0	0.51	0.6	0.03	0.19	26.48	43.54	0.03	0.03	6.89	0	0	0	1.99	-0.71	-3.04	78.79	95.84	976.28	495.74	1129.1	659.91	1001.89	534.27	1097.41	526.46
41.508	0	0.19	0.11	0.04	0.34	0.33	0.32	0.94	0.52	0.64	98.12	5.76	10.08	98.74	19.03	1.68	0.52	0.37	32.45	9.32	1.81	0.72	0	0	0.32	0.64	0.01	0.1	26.11	47.19	0.02	0.04	7.01	0	0	0	2.46	0.19	-2.52	79.21	97.09	976.84	494.82	1129.12	658.57	1001.86	532.58	1098.74	526.16
41.541	0	0.19	0.11	0.04	0.36	0.27	0.33	1.19	0.57	0.61	97.62	5.38	8.25	93.87	19.96	1.24	0.57	0.28	29.19	8.35	1.91	0.82	0	0	0.3	0.61	0.01	0.11	28.46	52.48	0.01	0.03	6.83	0	0	0	0.26	-8.36	-1.48	78.26	96.15	976.89	492.54	1130.69	657.01	1003.69	528.1	1099.82	526.32
41.574	0	0.21	0.12	0.05	0.37	0.22	0.31	1.12	0.59	0.59	97.77	5.6	7.04	88.98	19.11	0.96	0.59	0.25	26.37	8.07	1.82	0.93	0	0	0.37	0.57	0.01	0.1	31.82	52.08	0.01	0.02	6.64	0	0	0	5.53	-11.55	-0.53	79.7	93.58	978.6	490.7	1133.83	658.23	1008.09	526.56	1101.67	526.44
41.608	0	0.23	0.12	0.05	0.44	0.2	0.35	1.6	0.72	0.72	96.79	6.45	5.53	93.4	22.11	0.65	0.72	0.17	24.71	9.49	1.75	1.19	0	0	0.41	0.4	0.01	0.06	35.34	58.28	0.01	0.04	6.51	0	0	0	5.21	-8.75	-0.97	79.69	95.87	980.85	489.53	1135.54	655.26	1008.61	524.94	1104.48	526.32
41.641	0	0.27	0.12	0.06	0.45	0.16	0.31	1.5	0.77	0.77	96.99	6.71	4.06	88.43	20.12	0.64	0.77	0.15	20.97	9.65	1.87	1.57	0	0	0.35	0.34	0.01	0.06	39.6	58.71	0.01	0.08	6.29	0	0	0	3.35	-11.83	-1.54	78.81	95.27	984.5	487.47	1140.91	655.1	1012.95	523.56	1108.22	523.3
41.674	0	0.31	0.12	0.07	0.49	0.16	0.34	1.52	0.82	0.82	96.95	8.28	3.93	85.54	21.2	0.51	0.82	0.15	22.05	12.16	1.76	1.49	0	0	0.34	0.3	0.01	0.04	41.36	58.08	0.01	0.07	5.93	0	0	0	10.79	-13.11	-1.56	81.17	99.51	992.08	488.37	1144.94	653.38	1016.51	526.42	1115.99	524.09
41.708	0	0.3	0.13	0.07	0.5	0.17	0.34	1.22	0.87	0.87	97.56	9.82	4.04	84.57	20.68	0.55	0.87	0.15	23.19	10.72	1.99	1.02	0	0	0.38	0.17	0.01	0.05	42.55	53.18	0.01	0.05	5.59	0	0	0	6.01	-13.5	-1.91	79.42	97.82	994.56	485.41	1149.51	650.97	1020.62	521.9	1118.44	522.19
41.741	0	0.33	0.13	0.08	0.5	0.11	0.29	1.02	0.86	0.86	97.96	8.27	1.65	94.04	18.19	0.56	0.86	0.18	17.82	9.76	1.73	0.97	0	0.01	0.37	0.14	0.01	0.05	45.2	51.21	0.01	0.02	4.88	0	0	0	11.84	-8.21	2.12	81.98	99.05	999.8	486.09	1149.29	646.82	1025.8	519.44	1124.66	525.53
41.775	0	0.38	0.14	0.09	0.46	0.08	0.23	0.69	0.66	0.66	98.62	7.12	0.16	83.89	13.05	0.64	0.66	0.25	12.97	8.4	1.25	0.71	0	0.01	0.4	0.06	0.01	0.07	48.32	46.83	0	0.04	4.1	0	0	0	15.15	-13.75	-0.02	82.81	94.99	1006.51	485.79	1154.84	645.94	1032.2	520.91	1127.14	524.31
41.808	0	0.37	0.15	0.1	0.43	0.07	0.2	0.5	0.58	0.58	99	6.04	0	91.97	10.18	0.6	0.58	0.35	11.2	5.88	1.06	0.64	0	0.01	0.42	0.05	0.01	0.09	47.98	41.92	0	0.07	3.39	0	0	0	14.29	-9.81	0.01	83	95.2	1007.59	485.61	1154.17	643.81	1032.38	520.43	1127.54	523.17
41.841	0	0.39	0.16	0.11	0.41	0.05	0.18	0.44	0.55	0.55	99.13	5.11	0	88.6	7.28	0.55	0.55	0.4	7.93	4.92	0.69	0.61	0	0.01	0.32	0.04	0.01	0.06	49.04	41.4	0	0.02	2.89	0	0	0	16.44	-11.75	2.13	83.54	94.86	1011.4	486.76	1155.25	642.31	1036.62	519.69	1131.29	525.6
41.875	0	0.46	0.16	0.14	0.43	0.05	0.16	0.37	0.52	0.52	99.09	7.39	0	88.75	4.72	0.49	0.52	0.45	7.06	3.47	0.61	0.5	0	0.01	0.37	0.04	0.01	0.07	54.81	39.95	0	0.03	2.18	0	0	0	14.97	-11.67	0.46	83.5	92.67	1015.09	487.94	1155.82	639.55	1038.57	520.99	1131.15	524.92
41.908	0	0.49	0.17	0.16	0.46	0.04	0.15	0.32	0.49	0.49	99.01	8.15	0	95.23	3.89	0.5	0.49	0.6	5.02	2.4	0.53	0.43	0	0.01	0.38	0.04	0.01	0.1	58.17	37.19	0	0.03	1.66	0	0	0	13.58	-7.03	0.76	83.69	90.48	1017.45	488.98	1156.97	639.32	1041.71	521.18	1132.09	525.43
41.941	0	0.47	0.17	0.15	0.42	0.04	0.14	0.3	0.44	0.44	99.07	6.32	0	87.55	2.47	0.67	0.44	0.78	4.32	1.61	0.5	0.43	0	0.01	0.39	0.04	0	0.09	55.46	36.75	0.01	0.05	1.4	0	0	0	13.96	-12.25	-0.6	83.38	87.62	1018.78	489.1	1158.48	639.45	1043.55	521.75	1131.09	525.51
41.975	0	0.47	0.18	0.15	0.43	0.03	0.14	0.26	0.43	0.43	99.05	6.15	0	89.51	1.9	0.84	0.43	0.91	3.78	1.25	0.53	0.42	0	0.02	0.42	0.05	0	0.12	55.63	33.52	0.01	0.06	0.9	0	0	0	12.04	-11.28	-0.24	83.04	87.24	1019.57	489.86	1159.15	640.19	1044.73	522.21	1131.91	525.42
42.008	0	0.44	0.18	0.14	0.4	0.03	0.14	0.25	0.49	0.38	99.11	5.25	0	84.08	1.54	0.87	0.38	0.76	4.25	1.01	0.52	0.33	0	0.02	0.49	0.04	0	0.13	53.08	32.85	0.01	0.07	0.85	0	0	0	15.1	-13.68	-2.52	83.63	86.64	1020.22	489.3	1160.83	640.83	1044.57	523.71	1131.21	525.08
42.041	0	0.42	0.18	0.14	0.38	0.04	0.14	0.24	0.6	0.36	99.16	5.3	0	84.26	1.46	0.9	0.36	0.66	6.18	0.8	0.67	0.31	0	0.03	0.6	0.04	0.01	0.15	51.27	32.52	0.01	0.04	0.71	0	0	0	12.48	-13.61	-4.88	82.64	88.38	1019.9	490.16	1161.6	641.66	1042.22	526.25	1130.58	524.66
42.075	0	0.38	0.18	0.12	0.35	0.04	0.14	0.21	0.61	0.26	99.24	4.19	0	85.89	1.18	1.14	0.26	0.68	7.4	0.67	0.83	0.24	0	0.04	0.61	0.04	0.01	0.11	46.99	29.04	0.01	0.03	0.54	0.02	0	0	9.67	-12.97	-5.46	81.56	87.69	1017.15	490.02	1162.04	644.27	1041.04	526	1128.73	525.16
42.108	0	0.36	0.18	0.12	0.34	0.04	0.14	0.22	0.94	0.25	99.28	4.46	0	86.18	1.32	1.09	0.25	0.53	9.74	0.6	1.35	0.25	0	0.04	0.94	0.04	0.01	0.09	45.46	29.69	0.01	0.04	0.57	0.02	0	0	15.55	-12.85	-6.43	83.5	87.95	1016.87	491.33	1161.95	647.44	1040.09	530.05	1127.94	525.97
42.142	0	0.29	0.18	0.1	0.28	0.05	0.14	0.18	0.97	0.18	99.42	2.47	0	88.27	1.23	1.21	0.18	0.44	10.18	0.66	2.92	0.34	0	0.05	0.97	0.04	0.01	0.05	37.39	26.06	0.01	0.05	0.49	0.04	0	0	14.41	-11.91	-6.43	83.52	86.74	1016.91	492.48	1161.77	648.42	1040.72	530.79	1127.37	526.66
42.175	0	0.27	0.18	0.09	0.26	0.05	0.14	0.19	0.98	0.15	99.45	2.21	0	84.74	1.02	1.23	0.15	0.34	10.91	0.89	3.61	0.33	0	0.04	0.98	0.04	0.01	0.05	35.26	27.62	0.01	0.07	0.5	0.01	0	0	15.3	-13.43	-7.68	83.3	88.23	1016.12	492.45	1162.8	649.81	1039.1	532.28	1127.18	527.17
42.208	0	0.28	0.18	0.12	0.26	0.05	0.13	0.22	0.85	0.16	99.43	2.96	0	84.91	1.04	1.03	0.16	0.25	11.31	1.05	6.44	0.49	0	0.04	0.85	0.04	0.01	0.05	38.58	30.82	0.01	0.14	0.57	0	0	0	15.63	-13.36	-8.77	83.32	89.47	1015.74	493	1162.86	651.09	1037.59	534.81	1126.65	526.27
42.242	0	0.27	0.18	0.12	0.25	0.05	0.13	0.23	0.78	0.12	99.47	2.46	0	82.25	1.1	0.97	0.12	0.24	10.94	1.08	7.68	0.64	0	0.04	0.78	0.07	0.01	0.06	36.61	31.74	0.01	2.14	0.58	0.03	0	0	14.89	-14.33	-9.06	83.19	88.23	1016.36	494.16	1164.56	653.42	1039.21	535.91	1127.05	527.63
42.275	0	0.27	0.18	0.13	0.26	0.05	0.13	0.24	0.8	0.12	99.45	2.78	0	87.95	1.27	1.12	0.12	0.28	11.45	1.03	7.39	1.15	0	0.04	0.8	0.09	0.01	0.06	37.66	32.12	0.01	1.78	0.66	0.01	0	0	11.37	-12.06	-8.99	81.77	93.72	1012.77	494.45	1162.1	652.93	1033.13	536.35	1126.47	527.88
42.308	0	0.26	0.18	0.11	0.26	0.05	0.13	0.26	0.84	0.12	99.47	2.26	0	81.24	1.71	1.43	0.09	0.36	11.04	0.94	6.13	1.83	0	0.05	0.84	0.12	0.01	0.07	35.44	33.97	0.01	1.02	0.76	0	0	0	8.77	-14.67	-6.17	80.98	90.46	1013.22	497.67	1161.41	657.07	1036.83	537.11	1126.98	529.65
42.342	0	0.25	0.17	0.09	0.25	0.06	0.15	0.33	0.74	0.17	99.33	2.07	0	85.65	2.41	1.35	0.08	0.36	13.78	1.19	3.89	1.64	0	0.05	0.74	0.17	0.01	0.07	31.54	39.08	0.01	0.44	1.04	0	0	0	4.84	-13.07	-5.91	79.39	94.93	1011.05	498.18	1161.61	657.85	1033.49	536.71	1128.29	531.71
42.375	0	0.24	0.17	0.08	0.26	0.08	0.16	0.35	0.65	0.18	99.3	2.94	1.42	97.16	3.01	1.6	0.08	0.42	18.79	1.34	2.51	1.12	0	0.04	0.65	0.18	0.01	0.06	31.03	39.29	0.01	0.16	1.22	0	0	0	4.99	-4.34	-6.05	79.78	97.52	1006.13	496.73	1160.26	659.9	1029.03	535.81	1126.45	531.52
42.408	0	0.23	0.16	0.06	0.26	0.1	0.17	0.38	0.58	0.18	99.24	3.21	3.17	96.94	3.98	1.65	0.08	0.5	21.74	1.57	1.87	0.45	0	0.03	0.58	0.18	0.01	0.05	29.19	40.08	0.01	0.05	1.61	0	0	0	7.74	-4.72	-5.19	80.55	98.54	1003.6	496.31	1158.7	661.67	1027.08	535.91	1125.52	531.55
42.442	0	0.21	0.15	0.06	0.26	0.13	0.18	0.41	0.65	0.19	99.17	3.4	5	97.03	5.26	1.83	0.08	0.66	24.22	1.55	1.67	0.22	0	0.02	0.65	0.19	0.01	0.07	27.47	40.61	0.01	0.06	2.54	0	0	0	4.69	-4.57	-5.49	79.22	98.76	999.08	493.99	1156.3	660.72	1023.25	533.25	1121.94	529.59
42.475	0	0.2	0.15	0.05	0.26	0.14	0.19	0.45	0.6	0.19	99.11	3.25	5.68	98.63	6.53	2.25	0.07	0.71	25.41	1.57	1.38	0.13	0	0.01	0.6	0.19	0.01	0.12	25.7	40.68	0.01	0.03	2.84	0	0	0	7.64	0.62	-5.76	80.61	104.1	999.65	496.11	1153.08	659.04	1019	537.44	1122.77	529.27
42.509	0	0.19	0.13	0.05	0.26	0.12	0.18	0.49	0.54	0.24	99.02	2.36	4.98	96.06	7.2	2.36	0.07	0.82	20.47	1.91	1.11	0.09	0	0.01	0.54	0.24	0.01	0.27	26.52	42.06	0.01	0.05	4.19	0	0	0	2.01	6.03	-4.38	78.72	97.61	997.68	496.3	1151.56	660.39	1021.85	534.43	1119.31	528.93
42.542	0	0.19	0.13	0.05	0.25	0.13	0.18	0.51	0.47	0.22	98.98	2.28	5.71	97.06	7.65	2.22	0.07	0.74	20.39	2.54	1.17	0.09	0	0.01	0.47	0.22	0.01	0.31	26.19	42.84	0.01	0.05	5.02	0	0	0	3.98	4.52	-4.86	79.38	98.01	996.7	497.66	1148.66	659.99	1019.38	536.62	1117.12	529.4
42.575	0	0.18	0.12	0.04	0.25	0.14	0.18	0.47	0.38	0.21	99.06	2.08	6.13	97.98	7.79	2.22	0.07	0.73	20.97	3.1	1.03	0.14	0	0.01	0.38	0.21	0	0.29	24.46	40.69	0.01	0.06	5.14	0	0	0	5.28	2.59	-3.9	80.25	96.8	996.59	498.12	1146.85	659.39	1019.75	536.34	1116.34	529.89
42.609	0	0.17	0.11	0.04	0.21	0.15	0.16	0.45	0.49	0.25	99.09	1.51	7.04	96.91	6.65	1.92	0.07	0.68	19.36	3.64	1.08	0.26	0	0.01	0.49	0.25	0	0.31	21.97	41.39	0.01	0.03	6.46	0	0	0	2.59	4.77	-4.68	79.41	96.35	997.19	499.56	1146.17	659.25	1019.52	538.12	1115.43	528.97
42.642	0	0.18	0.11	0.04	0.22	0.16	0.16	0.48	0.43	0.24	99.04	1.7	7.46	96.07	6.7	2.12	0.08	0.64	20.23	4.58	1.31	0.56	0	0.01	0.43	0.24	0	0.26	22.62	42.44	0.01	0.04	6.59	0	0	0	-0.13	6.02	-3.19	78.93	94.45	996.43	499.68	1143.39	656.78	1019.75	535.58	1114.02	529.79
42.675	0	0.18	0.11	0.04	0.21	0.19	0.16	0.5	0.36	0.24	99	1.84	8.79	98.46	6.85	2.22	0.09	0.55	21.76	5.21	1.37	1.27	0	0	0.36	0.24	0	0.21	22.07	43.3	0.01	0.03	7.27	0	0	0	2.71	1.21	-1.5	80.03	96.02	996.77	500.17	1141.79	655.8	1019.44	535.64	1115.34	530.93
42.709	0	0.15	0.1	0.03	0.18	0.21	0.16	0.38	0.32	0.24	99.24	1.2	9.66	97.92	7.05	2.28	0.09	0.48	22.17	5.12	1.36	1.42	0	0	0.32	0.24	0.01	0.26	16.06	36.58	0.01	0.02	7.97	0	0	0	1.74	-2.74	-1.32	79.84	95.24	997.57	500.78	1140.65	654.19	1019.75	535.39	1114.89	531.16
42.742	0	0.14	0.1	0.03	0.17	0.2	0.16	0.33	0.4	0.22	99.35	1.04	9.44	98.29	6.85	2.23	0.09	0.54	22.29	5	1.74	1.56	0	0	0.4	0.22	0.01	0.37	13.97	32.98	0.01	0.01	7.86	0	0	0	3.04	-1.73	-1.37	80.6	97	999.32	500.94	1140.26	651.76	1019.5	535.85	1116.38	531.02
42.776	0	0.13	0.1	0.03	0.16	0.21	0.15	0.28	1.3	0.15	99.43	0.74	9.34	96.3	6.89	2.41	0.09	0.53	21.97	4.96	1.96	1.16	0	0	0.45	0.15	0.01	1.3	9.52	29.48	0	0.01	8.19	0	0	0	6.54	5.7	-0.78	82.11	94.95	999.95	500.45	1140.37	650.99	1021.48	536.12	1116.29	531.01
42.809	0	0.12	0.1	0.03	0.16	0.2	0.16	0.26	1.63	0.13	99.49	0.64	8.77	96.37	7.32	3.03	0.11	0.57	21	4.45	1.85	1.17	0	0	0.5	0.13	0.02	1.63	8.47	26.04	0	0.02	8.17	0	0	0	6.92	5.61	-1.21	82.29	93.07	1000.55	499.94	1140.49	650.33	1022.5	535.54	1115.42	530.17
42.842	0	0.12	0.1	0.03	0.15	0.18	0.15	0.22	3.36	0.13	99.55	0.55	7.64	96.53	6.32	2.97	0.1	0.57	19.81	3.8	2.17	1.01	0	0	0.6	0.13	0.03	3.36	7.31	23.64	0	0.01	7.87	0	0	0	8.75	5.37	-0.53	82.99	90.85	1002.32	499.57	1141.18	649.09	1025.35	535.08	1116.06	530.12
42.876	0	0.12	0.1	0.02	0.15	0.15	0.15	0.19	5.47	0.12	99.63	0.44	5.89	96.95	6.52	3.63	0.12	0.57	18.57	3.04	1.98	0.99	0	0.01	0.69	0.11	0.04	5.47	5.21	18.48	0	0.01	7.12	0	0	0	8.62	4.7	-0.39	83.02	90.25	1003.86	499.23	1141.9	648.09	1026.85	533.94	1117.01	529.92
42.909	0	0.12	0.11	0.02	0.16	0.13	0.14	0.17	7.77	0.11	99.65	0.46	4.36	98.6	5.67	4.32	0.11	0.71	17.07	2.39	1.71	0.96	0	0.01	0.95	0.11	0.06	7.77	4.09	16.76	0	0.01	6.51	0	0	0	-2.67	-0.72	-1.69	79.38	91.86	1004.67	498.41	1142.11	644.76	1025.57	531.56	1117.28	526.37
42.942	0	0.12	0.11	0.02	0.16	0.1	0.14	0.16	9.29	0.12	99.68	0.4	2.1	98.2	4.87	4.69	0.1	0.96	13.34	1.59	1.52	0.94	0	0.01	1.27	0.12	0.06	9.29	3.52	14.97	0	0.01	6	0	0	0	10.87	2.01	1.5	82.99	91.18	1007.55	499.06	1144.64	646.52	1030.85	533.7	1121.99	530.92
42.976	0	0.12	0.11	0.02	0.16	0.08	0.14	0.16	7.01	0.12	99.67	0.33	0.96	98.46	5.01	5.49	0.11	1.13	10.9	1.58	1.16	1.18	0	0.02	1.27	0.12	0.06	7.01	2.68	13.74	0	0.08	5.33	0	0	0	1.71	1.21	-0.3	81.03	89.61	1010.01	499.22	1144.82	643.68	1031.69	531.14	1121.27	528.55
43.009	0	0.11	0.11	0.02	0.17	0.08	0.13	0.17	6.78	0.11	99.65	0.33	0.66	98.09	4.91	7.23	0.1	1.26	9.8	1.49	0.82	1.15	0	0.02	1.16	0.11	0.07	6.78	2.17	13.94	0	0.06	5.26	0	0	0	2.48	2.31	0.04	81.49	92.45	1013.83	499.59	1147.26	642.04	1033.64	531.65	1126.05	529.03
43.042	0	0.11	0.11	0.02	0.17	0.07	0.13	0.16	4.71	0.1	99.66	0.33	0.19	98.63	4.48	6.89	0.1	1.17	8.27	1.59	0.84	1.17	0	0.03	0.96	0.1	0.09	4.71	1.54	12.38	0	0.06	4.9	0	0	0	1.04	0.62	-0.9	81.25	94.19	1017.37	500.86	1148.56	640.32	1034.5	533.06	1128.6	529
43.076	0	0.11	0.12	0.02	0.17	0.07	0.13	0.16	4.06	0.11	99.66	0.33	0.48	98.32	4.37	6.72	0.11	1.25	9.86	2.15	0.88	1.21	0	0.04	0.71	0.09	0.1	4.06	1.05	12.86	0	0.06	4.35	0	0	0	3.09	1.67	0.1	81.92	93.5	1019.46	501.09	1149.46	639.33	1037.05	533.01	1130.5	529.92
43.109	0	0.12	0.11	0.02	0.17	0.08	0.13	0.18	4.55	0.11	99.65	0.33	1.55	98.74	4.62	7.46	0.11	1.29	12.49	3.01	1.05	0.96	0	0.04	0.49	0.09	0.13	4.55	0.94	14.64	0	0.05	4.49	0	0	0	1.15	0.19	0.99	81.58	92.94	1021.65	501.04	1151.85	638.87	1040.24	532.65	1133.15	529.93
43.143	0	0.12	0.11	0.02	0.18	0.1	0.14	0.17	4.77	0.1	99.65	0.38	3.3	98.78	5.02	7.87	0.1	1.41	17.08	4.01	1.44	0.63	0	0.05	0.3	0.07	0.18	4.77	0.55	12.92	0	0.05	4.54	0	0	0	2.43	-0.04	0.86	81.63	93.68	1023.67	501.52	1153.49	639.34	1041.6	532.8	1135.26	530.81
43.176	0	0.13	0.12	0.02	0.16	0.12	0.14	0.14	7.19	0.09	99.68	0.54	3.48	96.57	4.69	5.98	0.09	1.23	19.76	5.42	2.5	0.52	0	0.07	0.3	0.08	0.25	7.19	0.35	9.68	0	0.16	4.48	0	0	0	0.92	-5.31	0.59	81.41	90.44	1026.05	501.68	1153.49	636.91	1044.16	532.47	1134.56	529.73
43.209	0	0.13	0.12	0.02	0.16	0.14	0.14	0.14	7.36	0.09	99.68	0.63	4.01	97.22	4.46	6.74	0.08	1.25	21.79	6.85	3.36	0.36	0	0.07	0.27	0.09	0.32	7.36	0.3	9.04	0	0.02	4.49	0	0	0	1.92	-4.22	0.18	81.5	93.44	1032.38	503.12	1157.47	635.86	1047.51	533.16	1140.93	531.27
43.243	0	0.12	0.12	0.02	0.16	0.1	0.13	0.12	6.94	0.09	99.67	0.45	1.92	97.07	3.91	7.38	0.06	1.15	17.49	4.96	3.24	0.23	0	0.07	0.23	0.09	0.38	6.94	0.2	7.14	0	0.04	3.98	0	0	0	1.84	-4.49	1.32	81.27	90.94	1032.55	503.4	1157.3	635.43	1049.57	533.47	1140.5	531.67
43.276	0	0.12	0.12	0.02	0.15	0.09	0.14	0.11	5.06	0.1	99.7	0.36	2	97.44	3.81	5.58	0.06	0.79	16.33	4.69	2.92	0.29	0	0.06	0.21	0.1	0.37	5.06	0.17	6.86	0	0	3.99	0	0	0	4.25	-3.8	-0.85	80.35	96.4	1034.42	503.99	1158.43	634.95	1046.82	536.41	1143.07	531.01
43.309	0	0.12	0.13	0.02	0.15	0.07	0.13	0.1	2.36	0.12	99.7	0.33	0.44	97.81	3.35	4.72	0.06	0.63	10.89	3.56	1.5	0.29	0	0.06	0.23	0.12	0.37	2.36	0.13	6.65	0	0.05	3.5	0	0	0	0.43	-3	0.6	80.2	92.75	1038.6	508.11	1155.97	631.33	1050.54	536.76	1143.27	534.69
43.343	0	0.11	0.14	0.02	0.15	0.06	0.13	0.11	1.07	0.14	99.71	0.33	0	97.81	3.28	4.03	0.06	0.34	8.52	2.46	1.23	0.58	0	0.06	0.24	0.14	0.3	1.07	0.1	7.94	0	17.41	3.25	0	0	0	3.52	-3.01	0.45	79.24	90.39	1041.55	510.7	1154.77	629.94	1052.49	538.19	1142.88	537.38
43.376	0	0.11	0.14	0.02	0.15	0.05	0.13	0.11	0.58	0.15	99.7	0.33	0	98.38	3.18	4.89	0.07	0.2	7.32	1.58	1.29	2.1	0	0.08	0.36	0.15	0.22	0.58	0.11	8.93	0	1.76	2.94	0	0	0	2.37	-1.47	1.96	78.85	92.78	1044.39	512.94	1152.99	625.91	1052.91	538.95	1145.69	539.76
43.409	0	0.11	0.13	0.03	0.16	0.05	0.12	0.13	0.54	0.16	99.69	0.33	0	97.83	2.74	6.82	0.07	0.12	6.48	1.17	1.45	3.27	0	0.1	0.54	0.16	0.13	0.35	0.11	11.37	0.01	2.83	2.77	0	0	0	-2.14	-2.95	0.04	78.74	91.34	1048.81	512.79	1154.89	622.76	1055.43	539.28	1146.73	536.62
43.443	0	0.11	0.13	0.03	0.17	0.05	0.12	0.18	0.51	0.17	99.64	0.33	0	94.29	2.92	8.14	0.1	0.1	7.73	1.22	1.84	7.26	0	0.13	0.51	0.17	0.09	0.19	0.11	17.38	0.01	0.29	2.57	0	0	0	3.68	-7.98	1.41	79.38	93.45	1058.07	513.16	1163.65	621.89	1064.29	541.07	1157.7	538.26
43.476	0	0.12	0.14	0.04	0.16	0.05	0.13	0.2	0.6	0.2	99.6	0.33	0	98.04	3.22	6.63	0.12	0.06	8.94	1.84	2.12	8.63	0	0.18	0.6	0.2	0.09	0.18	0.12	20.92	0.01	0.32	2.49	0	0	0	5.35	-2.45	0.27	79.29	94.98	1066.61	513.07	1172.03	622.29	1071.23	540.99	1166.16	538
43.51	0	0.13	0.14	0.03	0.16	0.06	0.14	0.24	0.86	0.3	99.52	0.33	0	97.64	3.48	5.51	0.16	0.04	12.28	3.03	1.68	7.72	0	0.3	0.86	0.23	0.1	0.13	0.14	26.1	0.02	0.27	2.24	0	0	0	6.91	-3.39	1.26	79.33	95.75	1071.67	513.34	1177.77	623.28	1076.93	540.72	1172.68	539.7
43.543	0	0.13	0.14	0.03	0.16	0.06	0.15	0.29	1.26	0.46	99.41	0.33	0	97.31	3.8	6.24	0.18	0.04	10.56	3.73	1.42	6.59	0.67	0.46	1.26	0.29	0.09	0.13	0.16	30.08	0.03	0.09	2.12	0	0	0	10.25	-4.06	1	79	92.77	1079.78	513.61	1185.43	624.05	1086.12	541.35	1178.88	539.76
43.576	0	0.13	0.14	0.03	0.17	0.06	0.15	0.35	1.76	0.65	99.3	0.33	0	95.35	4.33	7.21	0.21	0.04	11.16	4.97	1.25	6.25	0.92	0.65	1.76	0.27	0.1	0.24	0.17	32.87	0.03	0.02	2.28	0	0	0	11.25	-6.89	1.04	78.53	92.21	1086.66	514.32	1190.79	623.51	1092.5	541.02	1184.72	540.79
43.61	0	0.12	0.14	0.03	0.18	0.06	0.16	0.4	3.01	1.33	99.21	0.33	0	91.86	5.21	7.68	0.19	0.05	10.43	4.6	0.87	4.26	1.39	1.33	3.01	0.34	0.12	0.5	0.18	34.38	0.05	0.02	2.18	0	0	0	13.26	-9.88	1.6	78.1	92.58	1088.78	515.84	1191.26	622.94	1093.98	542.56	1186.56	542.51
43.643	0	0.13	0.14	0.03	0.17	0.06	0.18	0.43	3.42	1.75	99.14	0.33	0	93.84	5.86	5.91	0.19	0.07	10.39	4.75	1.03	3.35	2.62	1.75	3.42	0.28	0.16	1.28	0.17	37.4	0.05	0.01	2.29	0	0	0	12.86	-8.39	1.47	77.85	93.62	1093.18	516.27	1196.17	622.15	1098.04	543.83	1191.66	543.75
43.676	0	0.13	0.15	0.03	0.17	0.07	0.21	0.52	3.58	2.74	98.97	0.33	0	93.6	6.89	4.52	0.2	0.09	13.7	4.71	1.19	2.91	4.92	2.74	3.58	0.27	0.19	3.1	0.15	42.2	0.06	0.03	2.13	0	0	0	10.71	-8.58	0.9	77.59	91.19	1093.53	516.77	1195.74	623.49	1098.81	542.93	1189.99	542.99
43.71	0	0.13	0.15	0.03	0.17	0.06	0.24	1.09	4.27	3.29	97.81	0.33	0	91.99	7.13	4.04	0.26	0.07	13.29	3.29	1.29	2.87	4.97	4.27	4.19	0.25	0.19	4.26	0.19	60.61	0.08	0.05	1.85	0.04	0	0	9.2	-9.8	0.48	77.58	91.76	1094.3	517.47	1196.04	623.28	1098.74	543.95	1190.49	543.03
43.743	0	0.12	0.15	0.03	0.17	0.07	0.23	1.28	4.22	2.57	97.45	0.34	0	95	6.66	4.32	0.27	0.07	16.16	2.57	2.1	3.26	5.24	4.22	3.85	0.24	0.15	3.7	0.18	64.57	0.08	0.24	1.9	0.05	0	0	11.16	-7.28	0.31	77.01	92.43	1094.32	517.1	1197.02	624.2	1098.81	544.22	1191.24	542.95
43.777	0	0.12	0.15	0.04	0.17	0.08	0.32	2.53	9.61	3.97	94.95	0.55	0	96.2	7.36	3.85	0.47	0.07	17.72	2.85	3.97	4.43	4.19	9.61	4.02	0.24	0.09	1.76	0.22	81.05	0.1	0.29	1.86	0	0	0	11.9	-5.84	0.41	77.1	89.78	1093.73	518	1194.53	623.07	1098.7	544.12	1188.48	544.1
43.81	0	0.12	0.16	0.04	0.16	0.09	0.41	3.19	13.77	4.83	93.62	0.83	0	97.95	7.54	3.29	0.53	0.05	19.32	3.3	4.83	5.01	4.5	13.77	4.68	0.24	0.07	1.95	0.23	87.21	0.09	0.32	1.91	0	0	0	10.83	-2.66	1.17	77.7	94.12	1092.14	515.43	1195.67	620.02	1096.88	542.78	1190.99	544.29
43.843	0	0.12	0.16	0.04	0.17	0.08	0.42	3.46	13.73	5.43	93.09	0.74	0	97.35	8.78	3.39	0.53	0.04	17.63	3.27	5.43	3.97	6.18	13.73	4.63	0.24	0.04	1.48	0.21	87.87	0.09	0.07	1.84	0.16	0	0	9.89	-3.98	1.21	78.64	91.48	1091.81	514.86	1192.44	617.92	1096.43	540.75	1187.91	542.02
43.877	0	0.13	0.16	0.04	0.16	0.07	0.56	3.65	14.09	5.53	92.7	0.92	0	98.38	7.7	3.36	0.68	0.03	14.09	5.21	5.53	3.86	8.98	20.45	4.83	0.26	0.03	1.57	0.22	90.33	0.07	0.13	1.89	0.13	0	0	7.74	-1.47	0.16	79.6	95.38	1087.89	510.43	1192.81	615.35	1092	538.03	1187.32	541.37
43.91	0	0.15	0.16	0.04	0.16	0.06	0.58	3.54	11.45	8.85	92.93	0.87	0	97.72	6.36	3.32	0.88	0.03	11.45	8.85	4.17	4.27	9.68	22.3	4.29	0.37	0.02	1.65	0.21	90.94	0.07	0.72	1.81	0.03	0	0	7.32	-3.21	-1.56	81.02	95.04	1086.28	509.38	1190.98	614.08	1089.21	535.01	1184.1	540.47
43.943	0	0.2	0.16	0.03	0.16	0.05	0.62	3.34	7.96	14.53	93.32	0.73	0	97.27	6.64	2.71	0.98	0.03	7.96	14.53	2.19	4.58	15.61	23.18	3.84	0.45	0.03	1.66	0.23	89.87	0.07	1.13	1.79	0.12	0	0	3.2	-4.13	-2.6	82.36	92.75	1082.16	506.68	1189.45	614.4	1086.76	533.47	1179.48	535.97
43.977	0	0.22	0.17	0.03	0.17	0.04	0.77	3.21	7.9	17.58	93.59	0.9	0	98.32	7.9	2.33	0.92	0.03	6.95	17.58	1.89	6.24	17.96	26.21	3.69	0.43	0.03	1.4	0.2	87.96	0.06	5.56	1.73	0.17	0	0	13.32	-1.65	-3.49	82.1	94.92	1079.8	505.28	1187.23	613.79	1082.68	534.9	1177.6	534.92
44.01	0	0.2	0.17	0.03	0.19	0.04	1.04	3.42	11.63	15.3	93.17	1.39	0	98.75	11.63	2.39	0.99	0.04	5.51	15.3	1.5	7.03	18.31	28.7	4.06	0.46	0.03	1.02	0.2	85.73	0.06	24.14	1.58	0.14	0	0	15.51	-0.16	-2.92	81.82	94.15	1075.31	503.86	1182.33	613.56	1078.84	533.85	1172.98	532.38
44.043	0	0.17	0.17	0.03	0.21	0.04	1.13	3.54	13.52	12.54	92.93	1.69	0	98.65	13.52	3.07	1.05	0.04	4.5	12.54	1.44	5.26	24.57	29.21	3.33	0.55	0.05	0.98	0.21	84.04	0.06	14.89	1.54	0.43	0	0	16.31	0.53	-1.86	81.01	91.4	1068.52	502.1	1174.91	612.82	1073.96	531.19	1165.35	530.03
44.077	0	0.14	0.17	0.02	0.25	0.04	1	4.5	17.05	11.84	91	1.56	0	98.11	17.05	4.51	1.06	0.06	4.25	11.84	1.4	3	21.12	24.74	2.32	0.65	0.06	0.63	0.2	85.06	0.07	2.21	1.37	0.42	0	0	18.57	2.25	-1.65	80.63	90.42	1064.13	503.5	1168.17	612.56	1069.09	532.78	1159.47	530.17
44.11	0	0.16	0.16	0.02	0.27	0.04	1.14	4.73	18.22	16.24	90.54	1.9	0	97.98	18.22	4.86	1.1	0.08	4.65	16.24	1.39	1.84	16.84	26.01	2.41	0.7	0.09	0.67	0.22	84.78	0.07	0.41	1.28	0.25	0	0	19.32	2.59	-0.05	79.16	90.14	1058.38	503.52	1158.78	609.53	1062.78	531.46	1152.89	529.23
44.144	0	0.16	0.17	0.02	0.3	0.04	1.04	5.27	19.94	16.03	89.47	1.62	0	98.68	19.94	6.06	1.67	0.1	6.68	16.03	1.45	1.31	12.18	22.32	2.06	1.16	0.1	0.77	0.23	84.56	0.09	0.11	1.03	0.33	0	0	15.26	-0.44	-2.58	79.6	90.56	1055.06	502.56	1154.68	602.18	1057.04	532.2	1147.58	530.21
44.177	0	0.13	0.16	0.02	0.36	0.04	1.33	6.14	22.67	12.43	87.72	2.52	0	98.61	22.67	8.34	1.98	0.13	6.14	12.43	1.54	1.42	8.39	25.15	2.34	1.38	0.09	0.71	0.24	83.42	0.11	0.04	0.86	0.34	0	0	15.69	0.68	-0.94	78.72	90.75	1051.51	502.02	1151.33	602.28	1054.68	531.92	1145.37	528.53
44.21	0	0.12	0.15	0.02	0.35	0.04	1.09	6.15	19.8	9.57	87.7	1.9	0	98.77	19.8	10.62	1.94	0.18	6.21	9.57	1.92	1.56	3.03	24.48	2.61	1.31	0.08	0.79	0.24	83.99	0.12	0.02	0.83	0.19	0	0	12.86	-0.09	-0.42	79.49	91.79	1046.42	502.09	1147.39	604.06	1049.98	531.46	1141.72	528.31
44.244	0	0.12	0.14	0.02	0.38	0.04	1.17	5.85	18.36	9.54	88.3	2.22	0	98.78	18.36	14	2.2	0.22	5.31	9.54	1.52	1.28	1.72	27.89	2.6	1.71	0.08	0.56	0.27	80.75	0.16	0.02	0.67	0.26	0	0	19.61	0.05	-1.65	78.17	91.67	1043.49	502.41	1144.32	605.5	1046.16	532.06	1137.8	529.6
44.277	0	0.14	0.14	0.02	0.36	0.03	0.92	5.5	14.81	12.73	89	1.61	0	98.33	14.81	15.43	2.09	0.28	4.42	12.73	1.17	1.26	1.05	26.72	2.94	1.8	0.05	0.45	0.28	81.24	0.17	0.04	0.64	0.27	0	0	16.36	1.63	-3.05	79.57	87.71	1041.04	502.36	1142.1	607.23	1045	531.56	1132.62	527.59
44.31	0	0.17	0.14	0.02	0.33	0.03	0.94	5.01	13.73	18.32	89.97	1.57	0	98.19	13.73	14.32	1.88	0.31	5.23	18.32	1.05	1.9	0.26	27.51	3.54	1.91	0.04	0.42	0.32	81.03	0.19	0.11	0.65	0.13	0	0	18.2	2.04	-0.77	79.8	85.88	1038.28	504.06	1136.41	607.87	1043.27	532.18	1129.04	527.79
44.344	0	0.18	0.15	0.03	0.29	0.03	1.07	3.48	12.62	17.15	93.04	1.63	0	98.06	12.62	11.4	2.03	0.3	4.72	17.15	0.77	2.06	0.04	29.71	3.98	2.1	0.03	0.41	0.38	75.93	0.24	0.02	0.63	0.09	0	0	13.18	2.39	-1.1	81.32	89.77	1036.34	503.95	1135.08	605.56	1039.36	530.78	1129.12	529.93
44.377	0	0.17	0.15	0.03	0.27	0.03	0.97	3.34	11.55	13.72	93.33	1.37	0	98.74	11.55	10.04	2.04	0.3	5.24	13.72	0.77	2.99	0	28.58	3.21	1.91	0.03	0.52	0.37	77.32	0.23	0.03	0.68	0.06	0	0	17.33	0.19	-0.41	80.4	88.28	1034.73	503.1	1131.84	603.14	1038.14	529.7	1126.41	529.77
44.41	0	0.15	0.16	0.03	0.25	0.03	0.92	3.27	11.37	10.23	93.47	1.24	0	98.75	11.37	8.17	2.03	0.38	4.74	10.23	0.65	2.47	0	27.38	2.75	1.56	0.03	0.56	0.33	78.75	0.25	0.02	0.67	0.06	0	0	14.39	0.16	-1.13	81.17	88.96	1032.96	502.3	1130.81	601.91	1035.91	528.42	1124.85	529.85
44.444	0	0.14	0.17	0.02	0.24	0.03	0.86	3.01	12.15	7.78	93.99	1.13	0	98.41	12.15	6.11	1.71	0.38	3.27	7.78	0.45	1.18	0	25.26	2.29	1.03	0.04	0.68	0.3	78	0.25	0.01	0.63	0.13	0	0	12.78	1.39	-0.45	81.44	87.39	1031.35	501.71	1129.71	603.15	1035.84	526.9	1123.21	528.81
44.477	0	0.13	0.17	0.02	0.25	0.03	1.05	3.13	14.36	5.8	93.74	1.48	0	98.06	14.36	4.95	1.64	0.37	3.38	5.8	0.43	0.98	0.32	26.76	2.54	1.02	0.04	0.65	0.29	77.96	0.24	0.01	0.64	0.16	0	0	16.43	2.38	-0.26	80.51	87.36	1031.27	501.64	1127.62	601.04	1034.91	526.67	1122.24	529.07
44.511	0	0.13	0.18	0.02	0.23	0.03	0.84	3.26	12.81	6.4	93.49	1.05	0	97.64	12.81	3.96	1.45	0.25	3.53	6.4	0.48	0.88	0.42	23.56	2.85	0.93	0.03	0.74	0.32	81.57	0.25	0.01	0.67	0.19	0	0	14.15	3.39	-0.93	80.26	86.61	1029.96	500.54	1127.14	602.17	1033.98	527.47	1120.53	524.49
44.544	0	0.13	0.18	0.02	0.22	0.03	0.89	3.29	12.17	5.83	93.41	1.12	0	97.35	12.17	3.77	1.38	0.23	3.91	5.83	0.59	0.89	0.75	25.14	3.09	0.76	0.04	0.84	0.31	82.71	0.23	0.01	0.62	0.24	0	0	11.69	3.98	-0.56	80.08	89.77	1027.91	499.62	1126.66	602.41	1031.36	527.08	1121.06	523.39
44.577	0	0.13	0.18	0.02	0.21	0.03	1.06	3.2	11.06	4.83	93.59	1.36	0	98.02	11.06	3.97	1.35	0.25	5.09	4.83	0.73	0.92	0.99	28.95	3.85	0.75	0.04	0.9	0.31	82.93	0.2	0	0.59	0.3	0	0	10.05	2.5	-0.05	79.43	90.07	1025.3	498.65	1124.38	600.26	1029.11	526.85	1119.08	522.64
44.611	0	0.14	0.17	0.03	0.2	0.03	1.13	3.11	7.91	5.45	93.77	1.49	0	97.6	7.91	5.05	1.27	0.24	5.29	5.45	0.88	0.85	0.95	33.29	4.09	0.54	0.03	0.98	0.26	84.3	0.16	0	0.56	0.35	0	0	9.71	3.48	-0.63	79.05	90.49	1024.18	498.73	1123.72	599.55	1027.68	528.56	1117.95	522.33
44.644	0	0.13	0.17	0.03	0.21	0.03	1.23	3.57	7.92	5.25	92.86	1.74	0	98	7.92	7.27	1.15	0.24	5.26	5.25	0.75	0.61	0.8	35.2	5.29	0.46	0.03	1.57	0.23	85.46	0.14	0.02	0.53	0.41	0	0	11.55	2.54	-0.19	78.37	88.7	1024	500.26	1121.57	597.83	1027.65	529.52	1116.26	525.54
44.677	0	0.14	0.16	0.03	0.23	0.03	1.52	3.83	7.49	6.82	92.35	2.77	-0.74	97.49	7.49	9.39	1.05	0.2	5.12	6.82	0.71	0.5	0.74	39.65	6.91	0.35	0.03	2.06	0.2	85.54	0.11	0.03	0.51	0.52	0	0	6.8	3.7	-0.39	79.46	90.01	1022.09	501.43	1121.1	600.44	1025.68	530.97	1115.57	526.26
44.711	0	0.16	0.16	0.03	0.23	0.03	1.8	4.03	7.83	9.85	91.95	3.64	-2.4	97.73	7.83	9.94	0.98	0.16	4.62	9.85	0.63	0.46	0.86	42.62	7.9	0.29	0.02	2.84	0.2	85.97	0.09	0	0.5	0.62	0	0	16.64	3.19	-0.54	77.32	89.17	1020.73	503.24	1118.82	602.24	1024.26	534.29	1113.17	527.46
44.744	0	0.17	0.15	0.03	0.24	0.03	1.57	4.16	5.96	12.4	91.68	4.37	-2	98.24	5.96	12.36	0.97	0.14	4.13	12.4	0.56	0.45	0.52	42.56	7.28	0.28	0.02	2.62	0.19	86.25	0.08	0	0.46	0.62	0	0	13.49	1.89	-0.5	78.02	92.31	1017.07	502.45	1118.6	604.32	1020.73	534.31	1112.76	527.28
44.778	0	0.14	0.14	0.03	0.26	0.03	1.87	4.63	5.83	10.2	90.74	7.7	-3.53	98.15	5.83	15.22	0.92	0.16	3.16	10.2	0.37	0.45	0.58	47.19	7.04	0.22	0.02	1.24	0.17	86.18	0.07	0	0.45	0.49	0	0	13.31	2.15	-0.04	78.12	94.56	1014.3	501.78	1118.32	605.79	1018.39	534.55	1112.67	527.35
44.811	0	0.14	0.14	0.03	0.26	0.03	1.99	4.33	5.67	9.19	91.35	8.47	-3.82	97.88	5.67	15.04	0.96	0.13	3.2	9.19	0.36	0.45	0.62	48.68	6.08	0.23	0.01	1	0.15	84.86	0.07	0	0.37	0.54	0	0	15.3	2.84	-0.25	77.72	93.27	1013.51	502.89	1116.11	608.07	1017.4	534.28	1110.41	527.44
44.844	0	0.13	0.14	0.03	0.26	0.03	1.78	4.23	5.81	8.12	91.55	7.91	-2.94	97.66	5.81	15.65	0.96	0.13	3	8.12	0.3	0.43	0.58	47.14	4.59	0.23	0.01	0.45	0.14	83.51	0.06	0.01	0.35	0.5	0	0	8.39	3.34	-0.44	79.02	94.31	1011.65	502.74	1115.4	606.48	1015.42	534.27	1109.53	528.11
44.878	0	0.13	0.14	0.03	0.27	0.03	2.21	4.29	6.92	7.9	91.41	9.17	-4.01	97.47	6.92	15.06	0.93	0.11	3.8	7.9	0.34	0.43	0.9	49.74	5.3	0.21	0.01	0.67	0.12	83.41	0.05	0.02	0.29	0.61	0	0	5.67	3.75	-0.75	78.7	92.55	1011.66	503.67	1113.46	607.14	1015.09	532.35	1107.53	527.94
44.911
44.944
44.978
45.011
45.044
45.078
45.111
45.145
45.178
45.211
45.245
45.278
45.311
45.345
45.378
45.411
45.445
45.478
45.512
45.545
45.578
45.612	0	0.21	0.03	0.17	0.44	0.64	0.11	0.36	2.13	10.72	98.71	11	19.35	25.58	15.55	8.85	2.13	1.21	8.93	1.66	1.14	25.57	0	0.04	0.17	10.72	9.91	0.07	51.77	19.74	1.02	0.01	24.98	0	0	0	1.24	27.34	-6.97	73	93.19	949.92	507.53	1132.76	704.85	989.22	553.78	1081.53	541.05
45.645	0	0.25	0.03	0.15	0.73	0.44	0.17	0.45	1.25	5.8	98.54	45.21	15.31	7.13	21.65	7.31	1.25	0.46	8.6	1.51	0.5	11.33	0	0	0.07	5.8	6.44	0.05	69.29	20.86	0.27	0.06	21.79	0	0	0	-7.17	34.84	-1.01	73.16	92.61	954.31	508.34	1128.11	693.95	993.89	546.75	1086.38	541.92
45.678	0	0.3	0.06	0.16	1.07	0.2	0.3	0.55	1.84	5.68	97.86	61.55	6.08	7.97	28.48	4.23	1.84	0.44	7.5	1.19	0.71	9.4	0	0	0.08	5.68	6.74	0.09	70.71	22.32	0.2	0.2	15.27	0	0	0	-8.81	34.23	0.06	72.77	91.36	951.63	508.56	1119.83	688.15	989.91	544.08	1081.24	542.08
45.712	0	0.27	0.09	0.13	0.93	0.1	0.34	0.41	2.1	4.12	98.14	33.56	0.08	15.93	27.26	3.7	2.1	0.45	6.38	1.03	0.73	10.08	0	0	0.1	4.12	6.28	0.08	57.58	16.72	0.14	0.09	9.96	0	0	0	-7.82	30.32	-0.96	73.37	87.81	949.84	509.57	1113.35	684.75	986.69	544.69	1074.45	541.81
45.745	0	0.28	0.11	0.12	1.18	0.07	0.49	0.44	2.43	2.66	97.64	44.86	0	14.49	32.74	3.16	2.43	0.43	5.82	0.98	0.64	8.26	0	0	0.11	2.66	3.19	0.07	58.02	13.74	0.09	0.11	6.9	0	0	0	-5.25	30.88	2.16	73.87	88.32	946.02	508.83	1106.61	680.1	983.62	544.28	1071.92	542.4
45.779	0	0.27	0.13	0.12	1	0.05	0.47	0.37	2.11	2.24	97.99	27.69	0	25.72	30.92	3.06	2.11	0.39	3.89	0.95	0.67	11.56	0	0	0.14	2.24	1.76	0.05	50.47	11.21	0.06	0.16	4.5	0	0	0	-2.68	27.3	-0.2	74.96	88.91	944.52	511.39	1100.08	677.35	977.45	548.16	1066.19	542.6
45.812	0	0.23	0.15	0.09	0.84	0.04	0.46	0.32	2.11	2.71	98.32	15.82	0	14.56	29.78	2.73	2.11	0.3	3.05	1.05	0.73	8.89	0	0	0.16	2.71	0.98	0.05	42.75	9.45	0.04	0.12	3.34	0	0	0	-8.24	30.85	-0.32	73.9	85.87	940.44	513.94	1090.51	673.2	972.08	547.41	1057.85	543.2
45.845	0	0.21	0.15	0.08	0.87	0.04	0.53	0.35	2.27	3.44	98.26	15.11	0	15.69	32.43	2.81	2.27	0.31	2.95	1.42	0.7	8.72	0	0	0.22	3.44	0.82	0.06	39.43	8.52	0.03	0.09	3.15	0	0	0	-2.47	30.41	-0.28	75.12	82.58	937.15	514.93	1085.11	671.83	969.59	551.59	1051.75	543.31
45.879	0	0.19	0.15	0.07	0.88	0.04	0.59	0.36	2.22	4.23	98.24	15.22	0	27.75	34.87	2.25	2.22	0.26	2.48	1.7	0.7	8.11	0	0.01	0.31	4.23	0.51	0.1	37.08	7.43	0.03	0.06	3.13	0	0	0	-4.44	26.78	-1.63	75.23	78.58	933.2	516.35	1078.5	671	965.36	551.42	1043.56	543.61
45.912	0	0.19	0.15	0.07	0.75	0.04	0.56	0.31	2.09	4.45	98.49	10.06	0	27.32	33.39	1.82	2.09	0.29	2.82	2.22	0.73	10.33	0	0.01	0.55	4.45	0.37	0.14	32.68	6.25	0.03	0.07	3.01	0	0	0	-0.51	26.89	-1.32	75.77	82.84	929.99	517.59	1073.87	670.02	959.58	554.93	1041.78	544.67
45.945	0	0.19	0.15	0.06	0.62	0.04	0.49	0.27	1.83	5.11	98.76	5.98	0	27.84	30.09	1.77	1.83	0.24	3.58	3.02	0.62	11.26	0	0.01	0.74	5.11	0.23	0.22	28.96	5.77	0.03	0.05	2.95	0	0	0	1.44	26.76	-0.86	76.33	80.88	926.9	517.28	1070.1	669.25	957.5	555	1037.71	544.56
45.979	0	0.18	0.16	0.05	0.55	0.04	0.45	0.24	1.76	6.68	98.9	4.16	0	15.2	27.91	1.68	1.76	0.22	3.68	3.78	0.6	8.51	0	0.01	1.03	6.68	0.18	0.21	26.37	5.68	0.03	0.65	2.83	0	0	0	1.04	30.59	2.38	75.83	78.42	925.13	517.92	1067.76	669.49	958.78	553.43	1036.96	547.3
46.012	0	0.18	0.16	0.05	0.4	0.04	0.33	0.18	1.63	7.79	99.2	1.73	0	17.4	21.2	1.49	1.63	0.2	4.19	4.7	0.54	6.01	0	0.01	1.57	7.79	0.24	0.22	21.84	5.81	0.03	0.51	2.84	0	0	0	0.79	29.79	2.02	76.01	79.27	923.98	517.55	1066.37	668.57	956.85	553.43	1035.82	546.46
46.045	0	0.18	0.16	0.04	0.37	0.04	0.32	0.18	1.75	8.95	99.26	1.36	0	13.83	20.39	1.43	1.55	0.21	4.45	6.1	0.49	3.44	0	0.01	1.75	8.95	0.33	0.21	19.59	5.73	0.04	0.26	2.82	0	0	0	1.86	31.15	2.59	76.04	77.28	921.56	517.25	1063.73	667.94	955.76	553.64	1032.67	546.12
46.079	0	0.17	0.16	0.04	0.38	0.04	0.36	0.19	2.47	8.51	99.24	1.3	0	12.53	22.39	1.61	1.55	0.27	4.53	6.8	0.47	3.35	0	0.02	2.47	8.51	0.52	0.2	17.04	4.93	0.04	0.14	2.7	0	0	0	2.39	31.71	1.83	76.1	76.96	918.5	516.28	1061.03	666.93	952.66	554.09	1028.97	544.12
46.112	0	0.17	0.15	0.04	0.35	0.05	0.33	0.17	2.64	8.74	99.3	1.05	0	9.65	20.35	1.65	1.48	0.27	6.13	6.32	0.45	4.8	0	0.02	2.64	8.74	0.74	0.2	15.96	4.07	0.04	0.06	2.9	0	0	0	-2.52	33.18	3.3	75.23	73.32	916.47	516.09	1058.3	666.4	952.87	550.21	1025.98	544.72
46.146	0	0.15	0.16	0.04	0.3	0.04	0.31	0.15	2.9	8.67	99.38	0.59	0	11.37	18.23	2.06	1.36	0.3	6.28	5.11	0.38	6.46	0	0.03	2.9	8.67	1.18	0.28	10.09	2.68	0.03	0.07	2.18	0	0	0	-3.96	32.27	0.74	75.27	75.58	915.43	516.84	1054.42	663.83	947.62	550.74	1022.85	543.5
46.179	0	0.14	0.16	0.03	0.27	0.04	0.28	0.13	3.11	8.73	99.43	0.43	0	12.86	16.6	2.36	1.17	0.32	6.31	4.24	0.33	4.21	0	0.03	3.11	8.73	1.8	0.24	7.28	1.98	0.03	0.06	2.06	0	0	0	-2.08	31.57	0.81	75.88	74.04	915.41	517.12	1051.63	661.48	947.01	550.88	1020.69	543.56
46.212	0	0.13	0.16	0.03	0.28	0.05	0.28	0.13	3.53	7.81	99.44	0.41	0	16.79	16.03	2.9	1.08	0.41	7.29	3.6	0.3	2.91	0	0.03	3.53	7.81	3.58	0.22	6.98	1.72	0.03	0.06	2.22	0	0	0	-2.61	30	2.4	76.03	74.11	915.61	517.43	1049.62	658.15	947.13	551.58	1020.79	543.37
46.246	0	0.12	0.15	0.03	0.26	0.04	0.25	0.13	4.03	10.15	99.47	0.33	0	8.51	14.62	3.53	0.82	0.46	5.78	3.16	0.26	2.14	0	0.05	4.03	10.15	4.95	0.3	4.97	1.25	0.04	0.02	2.26	0	0	0	-0.63	33.88	1.95	75.67	72.27	913.54	516.68	1048.93	658.98	946.57	552.2	1018.16	542.3
46.279	0	0.12	0.15	0.03	0.26	0.04	0.23	0.12	4.13	8.93	99.48	0.33	0	12.07	12.92	4.57	0.74	0.49	5.62	2.25	0.26	1.78	0	0.05	4.13	8.93	6.62	0.25	4.42	1.23	0.04	0.02	2.3	0	0	0	2.03	31.93	2.9	76.47	73.14	913.77	515.75	1048.43	657.37	946.55	551.77	1019.06	542.17
46.312	0	0.11	0.14	0.03	0.26	0.04	0.22	0.12	4.91	8.77	99.47	0.33	0	9.15	12.09	5.21	0.7	0.41	5.29	1.57	0.33	1.61	0	0.05	4.91	8.77	9.86	0.29	3.82	1.02	0.04	0.06	2.61	0	0	0	-3.96	33.48	5.62	75.45	71.88	914.35	514.9	1047.98	654.61	948.87	547.56	1020.57	542.39
46.346	0	0.11	0.14	0.03	0.24	0.04	0.19	0.11	5.23	7.44	99.52	0.33	0	12.74	9.32	5.1	0.63	0.36	4.53	1.21	0.36	1.63	0	0.06	5.23	7.44	13.6	0.24	2.84	0.79	0.05	0.06	2.92	0	0	0	1.2	31.62	7.44	76.32	73.32	913.12	511.21	1050.03	654.64	949.74	545.93	1022.89	541.01
46.379	0	0.12	0.14	0.03	0.22	0.05	0.17	0.09	4.38	6.66	99.56	0.33	0	4.97	6.66	4.56	0.74	0.31	5.02	1.29	0.66	1.79	0	0.06	4.38	8.48	15.51	0.11	2.88	0.82	0.05	0.07	3.11	0.23	0	0	-2.41	36.76	8.06	75.62	68.61	913.08	508.66	1051.87	653.94	953.45	542.55	1021.92	538.04
46.412	0	0.12	0.15	0.03	0.19	0.05	0.16	0.08	3.45	5.48	99.61	0.33	0	9.42	5.48	3.38	0.82	0.21	5.87	1.72	1.29	3.06	0	0.05	3.45	10.04	13.2	0.05	2.61	0.86	0.06	0.11	3.45	0.41	0	0	-3.65	33.31	8.67	75.84	69.61	914.97	506.5	1056.31	654.17	956.32	540.9	1025.78	536.22
46.446	0	0.13	0.15	0.04	0.18	0.05	0.15	0.08	3.25	5.21	99.65	0.33	0	3.07	5.21	2.59	0.94	0.15	6.56	2.06	2.33	6.68	0	0.04	3.25	11.82	11.2	0.03	2.6	0.83	0.06	0.11	3.9	0.7	0	0	-2.34	39.26	10.61	75.57	69.79	914.82	502.81	1062.24	655.8	961.07	539.59	1030.66	534.4
46.479
46.513
46.546
46.579
46.613
46.646
46.679
46.713
46.746
46.78
46.813
46.846
46.88
46.913
46.946
46.98
47.013
47.046
47.08
47.113
47.147
47.18
47.213
47.247
47.28
47.313
47.347
47.38
47.413
47.447
47.48
47.514
47.547
47.58
47.614	0	0.08	0.09	0.02	0.72	0.08	0.47	1.09	0.95	5.64	97.81	1.59	0	75.34	34.83	16.19	0.95	0.84	12.55	4.17	1.13	8.65	0	0	0.11	5.64	0.56	0.14	7.17	20.04	0.01	0.03	4.43	0	0	0	3.76	-16.42	-1.98	77.39	87.9	970.04	508.06	1131.04	683.11	1004.27	545.9	1092.11	542.5
47.647	0	0.1	0.11	0.03	0.55	0.07	0.37	0.65	0.83	5.86	98.7	0.84	0	83.28	28.29	14.41	0.83	0.89	12.38	5.33	1.41	12.47	0	0	0.34	5.86	0.27	0.24	4.96	15.79	0.01	0.01	2.9	0	0	0	-3.66	13.97	1.67	76	95.64	970.64	508.07	1130.03	677.79	1003.22	544.52	1098.83	541.74
47.68	0	0.12	0.13	0.04	0.39	0.06	0.31	0.42	1.15	5.48	99.17	0.56	0	86.67	22.15	9.89	1.15	0.75	12.03	6.38	1.59	11.44	0	0	0.38	5.48	0.17	0.22	5.36	15.71	0.01	0.03	2.4	0	0	0	-4.82	12.64	3.13	75.77	97.49	970.99	506.78	1130.3	675.68	1003.7	542.41	1101.19	541.36
47.714	0	0.14	0.13	0.04	0.34	0.07	0.29	0.31	1.02	5.15	99.31	0.42	0	87.09	19.64	9.17	1.02	0.74	14	7.65	1.55	13.37	0	0	0.67	5.15	0.16	0.32	3.91	12.17	0.01	0.02	2.34	0	0	0	-4.59	12.45	2.38	75.8	98.18	973.01	506.18	1132.25	674.83	1004.78	542.75	1102.92	540.01
47.747	0	0.14	0.14	0.04	0.29	0.07	0.28	0.26	1.25	4.36	99.43	0.34	0	78.44	17.9	6.61	1.25	0.57	13.71	8.13	1.61	13.78	0	0	0.76	4.36	0.16	0.6	2.41	12.11	0.01	0.04	2.47	0	0	0	-4.11	15.54	3.04	75.77	98.98	977.33	505.69	1136.02	673.84	1009.02	541.37	1108	540.47
47.781	0	0.13	0.14	0.03	0.31	0.07	0.29	0.3	1.17	4.07	99.38	0.36	0	95.36	19.01	7.86	1.15	0.6	13.73	7.36	1.19	11.61	0	0	0.75	4.07	0.17	1.17	2.15	13.13	0.01	0.03	2.51	0	0	0	-4.62	6.89	2.37	76.18	96.89	980.01	504.83	1137.72	672.49	1011.51	540.1	1108.39	538.76
47.814	0	0.13	0.14	0.03	0.31	0.07	0.31	0.3	1.22	3.4	99.38	0.37	0	94.99	19.87	7.07	1.22	0.56	14.25	8.03	1.28	11.15	0	0	0.74	3.4	0.15	0.85	1.92	13.28	0.01	0.06	2.47	0	0	0	-4.21	7.28	2.49	76.34	96.85	983.9	504.14	1140.28	670.22	1014.85	539.42	1111.69	537.89
47.847	0	0.13	0.14	0.03	0.3	0.06	0.28	0.3	1.11	3.07	99.4	0.34	0	92.98	18.5	7.12	1.11	0.54	12.17	8.09	1.39	9.2	0	0	0.71	3.07	0.15	0.69	2.1	14.54	0.01	0.02	2.38	0	0	0	-2.71	9.08	3.74	76.75	97.13	986.76	503.2	1142.43	668.37	1018.2	538.21	1115.33	538
47.881	0	0.14	0.14	0.03	0.27	0.06	0.25	0.27	0.97	2.88	99.46	0.33	0	95.79	15.78	7.01	0.97	0.49	12.07	9.09	1.39	8.13	0	0	0.91	2.88	0.11	0.58	2.14	14.51	0.01	0.04	2.39	0	0	0	-4.18	6.38	2.49	76.58	95.43	990.29	503.41	1144.61	667.25	1020.89	538.36	1116.3	536.61
47.914	0	0.15	0.14	0.03	0.24	0.06	0.23	0.23	0.96	2.68	99.51	0.33	0	93.3	13.77	6.24	0.85	0.41	12.52	9.33	1.53	8.45	0	0	0.96	2.68	0.09	0.56	2.2	13.56	0.01	0.02	2.35	0	0	0	-2.03	8.83	3.74	77	94.2	991.62	502.52	1145.64	666.43	1023.63	537.03	1117.83	536.99
47.947	0	0.15	0.14	0.03	0.24	0.06	0.24	0.21	1.06	2.64	99.51	0.33	0	93.94	14.35	5.64	0.84	0.36	11.84	10.35	1.37	7.1	0	0	1.06	2.64	0.09	0.7	2.21	12.15	0.01	0.01	2.3	0	0	0	-3.36	8.29	3.62	76.86	96.63	996.41	502.42	1149.56	664.77	1026.72	536.61	1123.35	536.65
47.981	0	0.15	0.15	0.03	0.22	0.07	0.22	0.18	0.93	2.59	99.55	0.33	0	94.57	12.49	4.77	0.7	0.31	13.42	9.6	1.05	4.59	0	0	0.93	2.59	0.07	0.82	2.08	10.51	0.01	0.01	2.36	0	0	0	-2.01	7.71	3.35	77.29	93.48	998.62	502.55	1150.42	663.97	1029.56	537.01	1123.03	536.17
48.014	0	0.15	0.14	0.02	0.22	0.07	0.23	0.18	0.99	2.65	99.54	0.33	0	94.93	12.52	5.18	0.66	0.32	15.36	10.34	0.96	3.44	0	0	0.96	2.65	0.05	0.99	1.99	10.37	0.01	0.01	2.34	0	0	0	-2.27	7.35	4	77.34	94.63	1002.38	501.91	1153.28	661.93	1032.78	535.96	1127.41	535.87
48.047	0	0.15	0.15	0.02	0.21	0.08	0.22	0.15	1.01	2.8	99.56	0.33	0	98.38	11.2	4.05	0.62	0.29	15.61	10.81	0.77	2	0	0	1.01	2.8	0.04	0.95	1.76	8.79	0.01	0.02	2.37	0	0	0	-2.65	-1.47	2.45	77.54	94.08	1008.57	501.77	1158.28	661.5	1037.36	534.84	1131.44	534.91
48.081	0	0.16	0.15	0.02	0.18	0.08	0.19	0.13	0.93	2.88	99.62	0.33	0.58	95.74	8.07	3.74	0.66	0.28	15.73	11.16	0.66	1.18	0	0	0.93	2.88	0.03	0.8	1.78	8.51	0.01	0.39	2.41	0	0	0	0.02	6.43	3.55	78.54	92.07	1009.45	501.77	1157.43	660.11	1039.27	534.29	1131.33	535.88
48.114	0	0.15	0.15	0.02	0.18	0.07	0.18	0.12	0.84	2.81	99.64	0.33	0.27	98.35	7.26	3.5	0.61	0.3	14.08	9.81	0.54	1.25	0	0	0.84	2.81	0.02	0.54	1.78	7.3	0.01	0.8	2.47	0	0	0	-0.4	-1.55	3.52	78.79	92.2	1014.04	501.25	1159.56	657.35	1042.45	531.84	1134.58	535.38
48.148	0	0.14	0.15	0.02	0.18	0.06	0.18	0.11	0.72	2.39	99.64	0.33	0	98.13	7.58	2.95	0.6	0.29	10.45	7.94	0.44	1.22	0	0	0.72	2.39	0.02	0.28	1.59	5.77	0	0.34	2.38	0	0	0	0.83	2.19	3.9	79.35	91.68	1016.05	500.59	1160.73	655.99	1044.62	530.99	1136.21	535.13
48.181	0	0.14	0.15	0.02	0.18	0.06	0.18	0.11	0.57	2.43	99.64	0.33	0	89.99	7.86	2.88	0.57	0.3	10.37	7.26	0.46	1.5	0	0	0.56	2.43	0.02	0.31	1.63	5	0	0.11	2.46	0	0	0	0.41	11.02	6.25	78.93	89.94	1017.18	499.44	1162.16	654.4	1048.61	529.63	1138.37	535.26
48.214	0	0.14	0.15	0.02	0.19	0.06	0.19	0.11	0.62	2.71	99.63	0.33	0	90.05	8.66	3.73	0.62	0.31	10.84	6.57	0.43	2.1	0	0	0.54	2.71	0.02	0.36	1.69	4.48	0.01	0.02	2.44	0	0	0	-0.76	10.99	5.29	78.56	88.59	1018.63	497.88	1163.98	653.39	1050.16	528.46	1138.65	532.59
48.248	0	0.13	0.14	0.02	0.21	0.06	0.2	0.13	0.56	2.44	99.57	0.33	0	92.79	10.61	5.39	0.56	0.35	11.42	5.93	0.47	2.32	0	0	0.53	2.44	0.02	0.45	2.04	4.05	0	0.01	2.34	0	0	0	2.26	9.23	7.43	79.78	90.82	1021.2	495.45	1166.47	650.01	1053.16	526.63	1143.82	532
48.281	0	0.12	0.14	0.02	0.23	0.07	0.21	0.14	0.57	1.98	99.54	0.33	0	97.32	11.61	6.62	0.57	0.35	14.54	5.32	0.44	2.82	0	0	0.47	1.98	0.01	0.41	2.12	3.5	0	0.01	2.29	0	0	0	3.15	4.04	6.23	80.31	94.06	1026.74	495.49	1170.71	649.02	1055.59	526.14	1149.48	531.89
48.314	0	0.11	0.13	0.02	0.25	0.08	0.2	0.15	0.55	1.56	99.49	0.33	0.06	97.52	11.36	9.57	0.55	0.38	15.95	4.41	0.42	3.08	0	0.01	0.45	1.56	0.01	0.31	2.33	3	0	0.01	2.15	0	0	0	5.03	3.64	6.78	80.95	93.58	1031.19	493.66	1176.63	648.92	1061.38	525.2	1154.8	530.71
48.348	0	0.1	0.12	0.02	0.28	0.07	0.2	0.16	0.6	1.27	99.44	0.33	0	97.57	11.66	11.91	0.47	0.47	15.56	3.08	0.48	2.82	0	0.01	0.6	1.27	0.01	0.31	2.63	2.17	0	0.01	2.1	0	0	0	5.41	3.54	5.05	81.33	93.94	1037.16	492.89	1182.41	648.43	1065.78	525.26	1159.66	528.72
48.381	0	0.1	0.12	0.02	0.3	0.07	0.19	0.18	0.74	1.1	99.41	0.33	0	93.53	11.96	13.1	0.47	0.48	14.35	2.85	0.59	2.12	0	0.01	0.74	1.1	0.02	0.28	2.75	2.35	0	0.01	2	0	0	0	7.22	8.64	6.63	81.94	92.91	1039.39	492.79	1183.54	646.38	1069.22	525.81	1162.06	529.33
48.414	0	0.1	0.12	0.02	0.3	0.06	0.19	0.18	0.97	1	99.39	0.33	0	96.86	11.36	14.21	0.51	0.57	13.65	2.44	0.71	1.48	0	0.02	0.97	1	0.02	0.31	3.04	2.19	0.01	0.01	1.87	0	0	0	7.58	4.85	6.24	82.36	93.68	1043.47	492.2	1187	645.52	1072.26	524.61	1165.84	528.76
48.448	0	0.09	0.11	0.02	0.34	0.06	0.18	0.21	1.37	1.03	99.32	0.33	0	94.45	12.2	16.67	0.49	0.66	12.81	1.88	0.73	0.81	0	0.03	1.37	1.03	0.02	0.51	3.15	1.97	0	0	1.8	0	0	0	10.64	7.83	7.73	83.22	93.94	1046.26	492.6	1187.77	643.33	1075.13	524.88	1168.9	530.55
48.481	0	0.09	0.11	0.02	0.34	0.06	0.18	0.21	1.5	1.05	99.31	0.34	0	96.3	11.38	17.5	0.45	0.83	13.74	1.4	0.69	0.68	0	0.03	1.5	1.05	0.02	0.65	3.06	2.02	0.01	0	1.8	0	0	0	8.37	5.7	7.65	83.14	91.76	1049.69	492.95	1188.85	640.49	1078.21	525.05	1169.87	529.2
48.515	0	0.1	0.12	0.02	0.34	0.07	0.19	0.2	1.67	0.93	99.33	0.33	0	93.54	11.82	15.53	0.51	1.1	15.81	1.38	0.54	0.66	0	0.05	1.44	0.93	0.02	1.67	3.5	1.85	0.01	0.01	1.71	0	0	0	7.93	8.63	4.73	82.74	95.88	1053.08	492.42	1194.07	641.73	1078.5	527.21	1174.38	526.7
48.548	0	0.1	0.12	0.02	0.34	0.07	0.19	0.19	1.6	0.82	99.32	0.33	0	95.43	11.54	14.96	0.53	1.67	15.27	1.2	0.45	0.6	0	0.06	1.42	0.82	0.04	1.6	4.15	1.99	0.01	0.01	1.67	0	0	0	11.08	6.8	4.49	83.04	93.86	1055.57	493.46	1194.76	642.54	1080.84	526.83	1174.68	528.45
48.581	0	0.11	0.12	0.02	0.31	0.08	0.19	0.18	1.56	0.81	99.37	0.34	0	94.06	10.7	12.89	0.49	2.44	16.74	1.38	0.53	0.81	0	0.06	1.14	0.81	0.05	1.56	3.87	2.02	0.01	0	1.72	0	0	0	10.14	8.18	4.18	83.17	92.28	1058.92	493.99	1197.32	642.16	1084.34	527.4	1176.61	528.14
48.615	0	0.12	0.13	0.02	0.31	0.08	0.19	0.18	1.26	0.59	99.38	0.36	0.16	93.19	10.22	11.47	0.42	3.64	17.61	1.69	0.56	0.69	0	0.09	0.68	0.59	0.05	1.26	3.62	2.38	0	0	1.61	0	0	0	12.95	8.92	2.08	83.59	89.19	1063.35	495.38	1197.7	640.49	1086.76	528.8	1175.95	527.8
48.648	0	0.12	0.13	0.02	0.33	0.08	0.19	0.19	1	0.56	99.34	0.35	0.31	93.64	10.43	11.96	0.36	5.05	17.54	1.85	0.55	0.59	0	0.09	0.51	0.56	0.07	1	3.21	2.79	0	0	1.69	0	0	0	2.72	8.55	3.82	82.53	93.83	1064.95	496.95	1195.69	635.81	1085.59	525.66	1179.33	529.58
48.681	0	0.13	0.13	0.02	0.34	0.1	0.2	0.21	1.32	0.45	99.32	0.44	1.87	94.21	10.11	11.46	0.29	7.05	21.34	2.48	0.84	0.58	0	0.12	0.4	0.45	0.1	1.32	2.71	3.08	0	0	1.71	0	0	0	8.13	8.05	4.15	82.9	95.36	1062.51	494.45	1196.29	636.04	1084.14	527.1	1179.5	527.53
48.715	0	0.15	0.13	0.02	0.33	0.12	0.19	0.2	1.71	0.23	99.34	0.53	3.86	93.96	7.68	9.84	0.2	9.84	24.66	2.91	0.76	0.4	0	0.17	0.27	0.23	0.14	1.71	2.06	4.04	0	0	1.77	0	0	0	9.14	8.27	4.2	83.37	93.19	1064.55	494.19	1198.74	637.25	1087.46	526.18	1180.63	527.76
48.748	0	0.17	0.13	0.02	0.32	0.13	0.18	0.2	1.48	0.23	99.36	0.58	4.8	95.79	6.29	8.96	0.2	11	25.92	3.78	0.8	0.57	0	0.18	0.23	0.23	0.16	1.48	2.03	4.47	0	0.01	1.84	0	0	0	3.93	6.37	5.93	82.83	90.06	1064.63	495.47	1196.96	636.67	1089.37	523.18	1179.18	529.85
48.782	0	0.19	0.14	0.02	0.29	0.15	0.17	0.19	1.41	0.25	99.42	0.7	6.51	95.56	4.46	7.91	0.18	11.38	28.83	4.38	0.9	0.94	0	0.21	0.26	0.25	0.2	1.41	1.77	5.59	0	0.01	1.95	0	0	0	8.16	6.65	7.43	84.18	90.03	1064.78	494.58	1197.51	635.62	1090.78	523.94	1180.59	530.11
48.815	0	0.2	0.14	0.03	0.25	0.15	0.16	0.17	1.43	0.29	99.5	0.69	6.73	95.76	2.85	5.52	0.2	10.95	28.55	5.63	1.12	1.42	0	0.23	0.26	0.29	0.23	1.43	1.8	6.96	0	0.02	2.06	0	0	0	7.27	6.41	5.25	83.99	91.18	1066.35	495.13	1197.77	635.64	1089.6	523.89	1180.61	529.39
48.848	0	0.2	0.15	0.03	0.21	0.14	0.16	0.14	1.08	0.3	99.59	0.62	5.92	96.32	2.43	3.96	0.23	8.01	27.05	6.96	1.64	2.56	0	0.27	0.31	0.3	0.21	1.08	1.9	7.55	0	0.06	1.99	0	0	0	3.07	5.67	4.81	82.45	92.49	1066.36	494.6	1198.24	635.19	1088.91	522.35	1181.2	528.37
48.882	0	0.19	0.15	0.03	0.17	0.14	0.17	0.12	1.12	0.34	99.63	0.58	5.61	97.09	2.72	3.12	0.24	4.61	26.2	8.19	1.78	3.03	0	0.28	0.35	0.34	0.22	1.12	1.68	8.94	0	0.05	2.17	0	0	0	5.48	4.46	3.26	83.45	93.67	1065.91	494.69	1196.49	634.32	1086.05	523.47	1179.64	527.48
48.915	0	0.19	0.15	0.03	0.17	0.12	0.16	0.12	0.95	0.32	99.63	0.47	4.76	96.26	2.75	2.69	0.2	3.68	23.45	9.12	1.32	2.36	0	0.28	0.38	0.32	0.19	0.95	1.65	9.83	0	0.03	2.25	0	0	0	4.69	5.75	0.89	83.37	93.76	1065.41	495.11	1194.38	632.83	1082.97	525.45	1176.73	525.31
48.948	0	0.19	0.15	0.03	0.17	0.1	0.16	0.12	1.11	0.32	99.61	0.38	3.4	97.23	2.55	2.86	0.2	3.38	20.18	10.47	0.92	1.38	0	0.32	0.4	0.32	0.16	1.11	1.7	9.49	0	0.01	2.11	0	0	0	3.48	4.21	-0.13	83.15	91.55	1063.43	495.02	1191.41	631.47	1080.86	525.55	1172.4	524.14
48.982	0	0.2	0.15	0.02	0.17	0.07	0.15	0.13	1.07	0.33	99.6	0.33	1.14	96.77	2.97	2.7	0.22	3	14.55	12.14	0.47	1.09	0	0.33	0.35	0.23	0.12	1.07	1.64	11.1	0	0.02	2.13	0	0	0	15.09	5	1.3	85.07	92.24	1061.81	497.23	1186.52	631.12	1078.29	529.35	1170.51	527.87
49.015	0	0.2	0.16	0.02	0.16	0.05	0.15	0.11	1.36	0.37	99.61	0.33	0	97.6	2.86	2.17	0.21	2.75	10.48	11.44	0.29	0.53	0	0.37	0.33	0.23	0.11	1.36	1.42	9.27	0	0.02	2.05	0	0	0	8.13	3.48	-0.1	84.66	91.43	1059.56	499.28	1180.96	628.93	1073.78	529.6	1165.18	527.45
49.048	0	0.19	0.16	0.02	0.16	0.05	0.15	0.11	0.96	0.42	99.62	0.33	0	97.55	3.29	2.11	0.21	2.34	10.3	11.73	0.29	0.56	0	0.42	0.24	0.19	0.07	0.96	1.18	9.09	0	0.02	2.07	0	0	0	7.81	3.58	-0.58	84.39	90.75	1056.08	499.21	1177.33	627.6	1070.22	528.72	1160.97	529.02
49.082	0	0.17	0.16	0.02	0.17	0.05	0.16	0.12	0.61	0.61	99.66	0.33	0	97.51	4.83	2.7	0.2	1.85	9	9.57	0.19	0.3	0	0.61	0.18	0.13	0.06	0.58	0.9	9.72	0	0.03	2.03	0	0	0	10.02	3.67	-1.41	84.52	91.49	1055.67	499.91	1175.69	626.5	1068.23	529.97	1159.72	529.95
49.115	0	0.16	0.16	0.02	0.17	0.05	0.16	0.11	0.69	0.69	99.67	0.33	0	96.1	4.77	2.46	0.21	1.72	9.53	7.92	0.2	0.19	0	0.69	0.16	0.12	0.06	0.56	0.71	8.13	0	0.03	1.94	0	0	0	10.6	5.98	-0.34	84.42	90.49	1052.53	500.34	1171.91	628	1066.09	530.98	1156.54	528.15
49.149	0	0.15	0.16	0.02	0.17	0.04	0.17	0.11	0.96	0.96	99.65	0.33	0	95.95	5.57	2.47	0.27	2.06	6.74	6.67	0.18	0.13	0	0.96	0.13	0.13	0.05	0.52	0.67	5.63	0	0.95	1.72	0	0	0	12.47	6.17	-2.15	85.13	89.08	1051.29	502.12	1168.86	628.01	1063.49	534	1152.4	528.4
49.182	0	0.14	0.16	0.02	0.18	0.04	0.17	0.11	0.93	0.93	99.65	0.33	0	93.19	5.52	2.91	0.28	2.08	6.04	5.49	0.2	0.1	0	0.93	0.1	0.15	0.05	0.42	0.76	5.33	0	4.48	1.63	0	0	0	2.79	8.92	-0.46	84.84	84.28	1048.22	502.75	1163.75	624.87	1062.96	529.87	1147.24	530.29
49.215	0	0.14	0.16	0.02	0.17	0.04	0.17	0.1	0.9	0.9	99.65	0.33	0	93.25	6.44	2.33	0.3	1.23	5.46	5.42	0.38	0.2	0	0.9	0.08	0.15	0.05	0.42	0.8	4.37	0	2.02	1.62	0	0	0	8.24	8.87	-2	85.05	85.41	1044.65	501.75	1159.51	624.28	1057.52	531.76	1142.8	527.12
49.249	0	0.13	0.17	0.02	0.17	0.04	0.18	0.09	0.99	0.99	99.65	0.33	0	92.48	6.78	2.33	0.34	0.74	4.84	3.99	0.5	0.16	0	0.99	0.08	0.15	0.04	0.29	0.84	3.14	0	0.35	1.32	0	0	0	12.56	9.45	-2.28	84.45	85.48	1038.94	500.15	1153.79	622.61	1051.55	530.43	1136.96	527.25
49.282	0	0.12	0.16	0.02	0.18	0.04	0.19	0.1	1.09	1.09	99.62	0.33	0	92.04	8.07	2.82	0.32	0.48	5.73	3.02	0.68	0.15	0	1.09	0.09	0.14	0.04	0.27	0.83	3.02	0	0.17	1.24	0	0	0	9.03	9.76	-2.61	84.5	83.33	1034.71	500.58	1148.47	621.58	1047.7	530.2	1130.95	526.53
49.315	0	0.11	0.17	0.02	0.19	0.04	0.2	0.11	1.21	1.21	99.59	0.33	0	95.02	9.82	2.72	0.28	0.29	4.88	1.48	0.7	0.22	0	1.21	0.1	0.1	0.05	0.28	0.77	2.69	0	0.06	1.08	0	0	0	9.98	7.26	-2.12	83.85	87.6	1032.42	501.55	1142.74	617.47	1041.72	530.54	1129.29	528.15
49.349	0	0.1	0.17	0.02	0.2	0.03	0.22	0.11	1.24	0.72	99.56	0.33	0	95.86	11.46	2.88	0.2	0.21	3.24	0.72	0.4	0.13	0	1.24	0.12	0.06	0.06	0.25	0.57	1.86	0	0.1	0.94	0	0	0	6.96	6.29	-2.83	84.21	83.89	1029.18	502.12	1138.4	616.96	1039.43	530.77	1123.24	527.19
49.382	0	0.09	0.17	0.02	0.24	0.03	0.27	0.14	1.35	0.33	99.46	0.33	0	96.78	16.28	3.29	0.21	0.15	2.47	0.33	0.27	0.2	0	1.35	0.12	0.05	0.06	0.31	0.55	1.95	0	0.12	0.88	0	0	0	6.06	4.98	-4.33	83.87	84.52	1025.89	502.1	1133.93	614.05	1034.22	531.13	1118.66	527.41
49.415	0	0.09	0.17	0.02	0.24	0.03	0.26	0.14	1.54	0.19	99.47	0.33	0	93.88	15.88	3.58	0.19	0.09	1.53	0.15	0.16	0.2	0	1.54	0.18	0.04	0.08	0.33	0.39	1.91	0	0.1	0.77	0	0	0	5.16	8.35	-4.14	83.75	83.25	1022.52	503.08	1127.66	612.47	1030.29	531.84	1113.36	526.34
49.449	0	0.09	0.17	0.02	0.24	0.03	0.29	0.13	1.87	0.19	99.43	0.33	0	92.32	16.73	2.68	0.19	0.06	1.61	0.1	0.18	0.23	0	1.87	0.32	0.03	0.08	0.56	0.23	1.81	0	0.09	0.69	0	0	0	8.01	9.57	-2.79	83.14	82.79	1018.8	503.61	1122.98	613.58	1027.32	533.06	1109.74	525.22
49.482	0	0.09	0.17	0.02	0.25	0.03	0.3	0.14	2.18	0.27	99.4	0.33	0	93.42	17.46	2.94	0.23	0.05	1.88	0.06	0.27	0.51	0	2.18	0.54	0.03	0.08	0.81	0.23	2.33	0	0.14	0.65	0	0	0	15.82	8.73	-2.73	80.93	83.37	1011.83	504.39	1114.24	612.92	1019.09	533.54	1102.28	528.16
49.516	0	0.09	0.17	0.02	0.26	0.03	0.33	0.16	2.71	0.66	99.35	0.36	0	93.09	18.41	3.04	0.28	0.04	2.54	0.08	0.66	1.42	0	2.71	0.77	0.02	0.09	0.95	0.19	3.43	0	0.37	0.57	0	0	0	16.11	9	-1.75	80.07	84.62	1008.03	506.02	1107.7	611.15	1013.98	535.56	1098.29	528.43
49.549	0	0.09	0.17	0.02	0.25	0.03	0.32	0.16	3.55	0.63	99.35	0.35	0	91.87	17.26	3.36	0.3	0.05	2.61	0.1	0.63	2.34	0	3.55	0.87	0.02	0.1	0.72	0.2	5.03	0	0.22	0.51	0	0	0	10.32	9.87	-1.29	80.38	87.05	999.82	506.58	1099.54	610.28	1004.85	535.81	1091.59	528.44
49.582	0	0.1	0.17	0.02	0.26	0.03	0.34	0.18	4.06	0.65	99.32	0.37	0	93.46	17.57	3.75	0.34	0.05	2.91	0.16	0.65	4.48	0	4.06	1.1	0.02	0.08	0.65	0.16	6.72	0	0.14	0.51	0.18	0	0	11.67	8.7	-1.5	79.23	85.27	996.73	508.02	1093.08	608.07	1000.88	537	1085.77	529.01
49.616	0	0.1	0.18	0.02	0.25	0.03	0.34	0.21	4.81	0.74	99.31	0.37	0	90.29	16.7	3.51	0.4	0.05	3.09	0.26	0.74	3.92	0.3	4.81	1.32	0.02	0.08	0.76	0.14	11.25	0	0.12	0.46	0.49	0	0	12.05	10.85	-0.55	79.14	83.68	989.73	510.07	1084.44	608.67	994.42	537.31	1077.93	531.92
49.649	0	0.09	0.18	0.02	0.27	0.03	0.39	0.25	5.17	0.9	99.23	0.44	0	89.23	18.93	4.13	0.43	0.05	3.53	0.43	0.9	3.56	0.5	5.17	1.64	0.02	0.07	1	0.1	13.02	0	0.12	0.46	0.48	0	0	9.74	11.43	-0.09	79.59	79.34	987.34	512.55	1079.69	608.36	993.37	539.02	1072.52	533.43
49.682	0	0.1	0.17	0.03	0.29	0.03	0.44	0.34	6.95	1.41	99.13	0.54	0	86.51	19.9	5.12	0.5	0.05	3.98	0.93	1.41	6.46	0.51	6.95	1.8	0.01	0.06	1.28	0.08	18.41	0	0.06	0.45	0.38	0	0	8.68	12.71	0.51	78.31	80.73	978.53	511.19	1071.39	606.8	984.51	537.95	1065.05	532.32
49.716
49.749
49.783
49.816
49.849
49.883
49.916
49.949
49.983
50.016
50.049
50.083
50.116
50.15
50.183
50.216
50.25
50.283
50.316
50.35
50.383
50.416
50.45
50.483
50.517
50.55
50.583
50.617	0	0.14	0.14	0.03	0.25	0.06	0.21	0.24	0.67	0.56	99.49	0.52	0	40.42	11.84	2.88	0.56	0.08	9.19	3.48	0.22	0.03	0	0.04	0.67	0.22	1.64	0.2	14.62	20.51	0.3	5.71	3.83	0	0	0	-5.71	23.94	-3.82	77.99	50.4	952.48	522.14	1074.73	654.37	986.56	547.56	1036.96	547.53
50.65	0	0.08	0.15	0.02	0.35	0.05	0.45	0.31	0.86	0.86	99.1	0.69	0	78.38	28.21	1.61	0.86	0.03	7.32	2.12	0.16	0.02	0	0.06	0.61	0.33	3.21	0.17	2.31	11.34	0.47	3.73	3.07	0	0	0	0.72	15.56	10.07	80.74	66.34	945.42	519.87	1065.68	647.83	977.43	545.68	1043.64	549.63
50.683	0	0.08	0.16	0.01	0.37	0.05	0.53	0.27	1.26	1.26	98.95	0.76	0	31.52	30.79	0.91	1.26	0.02	6.97	2.65	0.13	0.04	0	0.07	0.92	0.17	4.92	0.27	0.44	6.26	0.31	4.42	2.73	0	0	0	-1.87	25.88	2.17	79.62	66	934.14	520.88	1048.86	643.94	959.46	546.29	1025.46	546.02
50.717	0	0.08	0.18	0.01	0.37	0.05	0.53	0.23	1.39	1.39	98.95	0.73	0	12.07	30.52	0.73	1.39	0.02	6.54	1.79	0.16	0.09	0	0.09	0.74	0.33	5.14	0.25	0.28	2.98	0.33	0.07	2.35	0.72	0	0	-1.19	31.93	8.14	77.97	69.79	915.44	515.65	1030.57	635.8	943.1	542.23	1012.87	543.76
50.75	0	0.08	0.21	0.01	0.41	0.04	0.6	0.25	1.52	1.52	98.79	0.9	0	6.44	33.29	0.86	1.52	0.02	5.25	1.4	0.19	0.34	0.17	0.14	0.9	0.48	4.04	0.34	0.15	2.23	0.29	0.03	1.9	1.92	0	0	-4.01	35.38	7.67	77.54	66.27	914.99	512.95	1030.6	632.62	944.36	540.85	1010.6	538.7
50.784	0	0.07	0.22	0.01	0.45	0.04	0.68	0.29	1.51	1.51	98.63	1.12	0	14.33	36.34	1.23	1.51	0.02	4.89	1.25	0.35	1.86	0.4	0.15	0.9	0.71	3.43	0.38	0.13	2.2	0.25	0.14	1.92	2.61	0	0	6.46	30.94	6.67	80.51	67.89	913.31	512.67	1028	631.68	940.74	544.62	1008.29	537.79
50.817	0	0.08	0.22	0.02	0.42	0.04	0.62	0.27	1.54	1.54	98.77	0.97	0	9.9	34.17	1.78	1.54	0.03	4.82	1.05	0.4	2.14	0	0.22	1.02	0.93	2.68	0.37	0.1	1.88	0.23	0.09	1.9	2.7	0	0	5.17	33.04	5.24	80.12	66.76	912.85	512.29	1026.41	630.58	939.47	543.54	1005.86	536.41
50.85	0	0.07	0.23	0.01	0.46	0.04	0.68	0.29	1.55	1.55	98.64	1.14	0	6.41	36.33	2.09	1.55	0.03	4.62	0.89	0.41	2.04	0.23	0.26	1.16	1.04	2.14	0.51	0.06	1.64	0.22	0.09	1.8	2.87	0	0	4.43	35.41	8.75	79.28	63.76	912.38	513.03	1025.84	629.99	942.52	544.11	1006	538.28
50.884	0	0.07	0.24	0.01	0.52	0.04	0.79	0.34	1.55	1.55	98.41	1.46	0	9.4	39.7	2.33	1.55	0.03	4.72	0.65	0.35	1.74	0.27	0.3	1.18	1	2.28	0.41	0.05	1.32	0.2	0.03	1.75	3.35	0	0	1.86	33.33	9.66	78.76	66.7	910.68	512.09	1026.37	631.43	941.01	541.81	1007.66	539.31
50.917	0	0.07	0.26	0.01	0.49	0.04	0.74	0.31	1.63	1.77	98.53	1.28	0	13.12	37.82	2.55	1.77	0.04	4.32	0.57	0.47	2.75	0.31	0.33	1.36	1.03	1.87	0.43	0.04	1	0.17	0.03	1.63	4.3	0	0	-1.9	31.45	9.96	78.61	64.9	909.75	511.86	1026.05	632.36	941.15	540.02	1006.04	538.94
50.95	0	0.07	0.27	0.02	0.5	0.04	0.73	0.31	1.58	2.02	98.54	1.24	0	11.78	37.45	3.14	2.02	0.05	4.47	0.43	0.47	3.46	0.2	0.37	1.31	1.1	1.47	0.42	0.04	0.87	0.16	0.03	1.58	4.65	0	0	2.05	32.07	10.99	79.73	61.66	909.19	512.08	1025.16	632.73	942.4	541.15	1004.03	539.35
50.984	0	0.07	0.27	0.02	0.53	0.04	0.72	0.34	1.62	2.39	98.55	1.27	0	15.5	37.59	5.02	2.39	0.07	4.74	0.5	0.61	5.78	0	0.37	1.44	1.25	1.24	0.31	0.04	0.84	0.15	0.06	1.62	4.98	0	0	4.09	30.48	10.84	80.41	62.44	909.17	511.72	1026.02	633.01	942.33	542.38	1004.66	538.68
51.017	0	0.08	0.27	0.02	0.52	0.04	0.69	0.32	1.6	2.58	98.61	1.19	0	13.14	36.48	5.21	2.58	0.08	5	0.53	1.03	6.93	0	0.44	1.6	1.64	1.45	0.43	0.04	0.7	0.13	0.03	1.59	5.01	0	0	0.78	31.44	10.46	79.32	62.18	909.14	511.41	1027.32	634.66	942.89	540.62	1005.04	538.68
51.05	0	0.08	0.28	0.02	0.45	0.04	0.59	0.27	1.94	2.77	98.82	0.91	0	16.46	32.42	5.05	2.77	0.1	5.3	0.51	1.19	7.43	0.03	0.48	1.94	1.99	1.61	0.4	0.04	0.65	0.12	0.05	1.59	5.3	0	0	1.32	30.12	9.5	79.4	63.53	909.81	512.02	1028.66	635.75	942.73	542.37	1006.14	538.61
51.084	0	0.09	0.34	0.02	0.4	0.04	0.53	0.23	2.22	3.01	98.94	0.74	0	13.45	29.27	4.08	3.01	0.11	5.15	0.61	1.17	5.37	0.89	0.49	2.22	2.3	2.03	0.4	0.04	0.59	0.11	0.09	1.53	6.56	0	0	-2.41	31.31	9.58	77.64	65.36	909.4	512.34	1032.18	639.49	943.65	543.01	1008.9	539.25
51.117	0	0.1	0.36	0.02	0.3	0.04	0.38	0.16	2.18	3.11	99.24	0.42	0	29.01	21.33	3.31	3.11	0.11	5.68	0.87	1.38	3.92	1.18	0.49	2.18	2.37	2.95	0.36	0.04	0.53	0.09	0.39	1.58	7.13	0	0	-2.31	26.47	10.79	78.05	69.52	909.95	507.62	1038.8	640.8	945.88	539.7	1015.34	536.56
51.151	0	0.11	0.46	0.02	0.27	0.05	0.35	0.13	2.25	4.02	99.09	0.33	0	44.01	17.79	2.5	3.97	0.08	9.34	1.51	1.88	2.16	1.6	0.58	2.25	4.02	4.14	0.09	0.03	0.38	0.07	0.55	1.7	9.01	0	0	-1.65	23.2	11.1	78.3	68.32	910.08	507.37	1042.68	646.68	948.33	538.03	1016.65	538.16
51.184	0	0.12	0.47	0.02	0.24	0.05	0.29	0.11	1.94	5.99	99.05	0.33	0	42.03	13.8	2.64	4.29	0.07	9.9	2.74	2.49	2.37	1.4	0.54	1.87	5.99	5.06	0.06	0.04	0.36	0.07	0.7	1.94	9.47	0	0	-2.29	23.61	9.15	77.99	70.3	913.88	509.67	1045.61	648.15	949.73	540.28	1020.02	539.58
51.217
51.251
51.284
51.317
51.351
51.384
51.417
51.451
51.484
51.518
51.551
51.584
51.618
51.651
51.684
51.718
51.751
51.785
51.818
51.851
51.885
51.918
51.951
51.985
52.018
52.051
52.085
52.118	0	0.12	0.12	0.04	0.26	0.04	0.12	0.28	0.6	0.94	99.43	0.38	0	89.28	2.48	15.56	0.36	0.25	8.93	1.06	1.33	4.5	0	0	0.56	0.94	0.01	0.6	6.44	20.98	0	0.04	0.82	0	0	0	-7.69	11.4	3.19	76.16	97.27	992.72	506.56	1144.87	667.06	1021.97	539.63	1119.24	539.74
52.152	0	0.12	0.07	0.07	0.66	0.06	0.1	0.58	0.6	1.94	98.69	3.52	0	92.07	5.42	35.45	0.18	0.53	12.81	3.07	1.16	11.53	0	0	0.6	1.94	0.02	0.38	16.66	14.99	0	0.11	1.65	0	0	0	-5.83	9.74	1.07	76.61	96.99	992.44	504.73	1146.05	667.9	1020.92	539.09	1117.89	537.12
52.185	0	0.12	0.05	0.09	1.06	0.06	0.09	0.95	0.65	2.55	97.88	11.72	0	87.15	7.07	44.5	0.13	0.71	12.26	2.97	1.18	13.7	0	0	0.65	2.55	0.04	0.35	23.7	16.32	0	0.06	2.25	0	0	0	-2.32	12.43	1.44	77.34	95.62	990.76	504.02	1145.44	669.02	1020.78	539.37	1116.38	537.3
52.218	0	0.11	0.05	0.08	1.1	0.06	0.08	1.09	0.65	2.62	97.8	13.4	0	86.8	6.16	47.37	0.11	0.67	10.53	2.51	0.93	12.49	0	0	0.65	2.62	0.07	0.45	22.74	17.62	0.01	0.04	2.59	0	0	0	-3.42	12.58	-0.16	77.17	96.6	989.5	503.6	1143.05	667.3	1017.28	539.09	1113.81	535.54
52.252	0	0.1	0.04	0.1	1.34	0.06	0.07	1.24	0.73	3.08	97.31	20.46	0	76.65	6.53	53.3	0.09	0.62	10.32	2.1	0.95	15.91	0	0	0.73	3.08	0.08	0.5	23.13	14.45	0.01	0.06	2.97	0	0	0	0.49	16.06	3.04	78.12	93.28	988.4	504.46	1141.5	667.93	1020.05	539.65	1113.33	538.78
52.285	0	0.09	0.03	0.08	1.62	0.06	0.06	1.51	0.8	3.03	96.76	30.07	0	81.07	6.63	58.53	0.07	0.7	9.08	1.8	0.96	11.88	0	0	0.8	3.03	0.1	0.74	24.3	13.94	0.01	0.04	3.37	0	0	0	-1.52	14.73	1.95	77.57	94.53	987.3	504.76	1139.96	667.6	1017.28	539.64	1111.8	538.12
52.318	0	0.09	0.03	0.08	1.75	0.06	0.06	1.62	0.84	3.48	96.49	34.31	0	83.9	7.18	59.57	0.07	0.73	8.48	1.69	1.01	10.35	0	0	0.77	3.48	0.1	0.84	25.68	13.98	0.01	0.08	3.4	0	0	0	-1.67	13.75	3.1	77.71	94.21	986.06	504.81	1138.1	666.59	1016.72	539.27	1110.92	538.66
52.352	0	0.09	0.04	0.08	1.65	0.05	0.07	1.38	0.85	3.99	96.7	30.9	0	88.36	7.46	56.46	0.08	0.8	7.72	1.49	1.17	8.85	0	0	0.83	3.99	0.1	0.85	26.86	12.87	0.01	0.02	3.11	0	0	0	-2.77	11.87	1.87	77.53	94.31	985.66	504.27	1136.94	665.95	1014.93	537.6	1109.23	537.64
52.385	0	0.08	0.03	0.07	2.01	0.05	0.06	1.7	1.06	4.03	95.97	39.08	0	83.44	7.87	61.89	0.09	1.18	7.92	1.62	1.04	8.03	0	0	1.06	4.03	0.12	0.75	25.92	11.69	0.01	0.02	2.89	0	0	0	-2.36	13.91	0.83	77.36	94.95	984.68	503.26	1136.52	664.65	1013.22	539.16	1108.08	535.08
52.418	0	0.09	0.04	0.07	1.6	0.05	0.07	1.27	1.42	3.5	96.8	24.21	0	92.74	7.94	55.51	0.11	1.46	8.53	1.51	1.11	8.73	0	0	1.42	3.5	0.12	0.59	23.62	10.63	0.01	0.03	2.52	0	0	0	-3.05	9.27	0.37	77.31	93.64	983.62	502.66	1135.44	664.85	1012.36	537.37	1105.96	534.61
52.452	0	0.1	0.05	0.07	1.17	0.05	0.09	0.88	2.24	3.25	97.65	11.16	0	92.96	7.98	47.59	0.12	1.73	9.3	1.42	1.23	8.67	0	0.01	2.24	3.25	0.11	0.83	19.93	9.23	0.01	0.01	2.1	0	0	0	-2.86	9.1	-0.21	77.35	91.5	983.07	501.9	1134.85	664.28	1012.47	537	1103.9	533.29
52.485	0	0.11	0.06	0.07	0.95	0.06	0.1	0.71	2.97	3.06	98.09	5.84	0	92.62	9.02	41.6	0.14	1.98	12.17	1.54	1.55	11.75	0	0.01	2.97	3.06	0.09	0.82	17.12	8.83	0.01	0.03	1.94	0	0	0	-2.22	9.35	-0.1	77.54	90.88	983.1	501.24	1134.39	663.6	1012.64	535.59	1103.48	533.07
52.519	0	0.12	0.08	0.08	0.66	0.06	0.12	0.47	3.61	2.7	98.68	2.27	0	93.47	8.77	32.27	0.17	2.32	13.83	2.01	2.26	14.11	0	0.01	3.61	2.7	0.08	1.12	14.27	8.22	0.01	0.11	1.78	0	0	0	-4.83	8.69	0.73	76.98	91.74	984.45	501.11	1136.11	662.81	1014.32	535.46	1106.01	532.65
52.552	0	0.15	0.1	0.09	0.43	0.07	0.15	0.29	4.23	2.33	99.15	0.8	0	95.07	8.68	21.13	0.2	1.97	15.01	3.11	2.29	16.84	0	0.01	4.23	2.33	0.06	1.09	11.46	7.7	0.01	0.09	1.64	0	0	0	-5.94	7.2	1.63	76.71	94.99	985.94	500.85	1138.1	662.39	1015.05	534.83	1110.03	533.06
52.585	0	0.17	0.12	0.08	0.34	0.07	0.17	0.22	5.57	2.15	99.33	0.47	0	97.89	8.39	15.39	0.22	1.94	15.59	4.25	2.21	15.65	0	0.01	5.57	2.15	0.05	1.15	9.43	7.46	0.01	0.07	1.52	0	0	0	-5.21	2.82	1.82	76.88	95.31	988.77	499.64	1142.3	662.37	1018.49	534.9	1113.75	531.84
52.619	0	0.17	0.13	0.06	0.3	0.07	0.19	0.19	5.34	2.07	99.4	0.47	0	97.31	8.96	12.39	0.26	1.52	16.51	6.49	1.85	12.69	0	0.01	5.34	2.07	0.04	1.1	8.54	6.51	0.01	0.11	1.55	0	0	0	-3.36	4.06	2.16	77.27	94.82	991.92	500.22	1145.12	663.06	1021.98	535.35	1116.77	533.05
52.652	0	0.17	0.14	0.05	0.27	0.07	0.21	0.17	4.76	1.86	99.45	0.43	0	96.74	10.19	9.05	0.26	1.25	16.14	7.59	1.45	7.6	0	0.01	4.76	1.86	0.03	1.12	7.57	6.44	0.01	0.1	1.63	0	0	0	-1.31	5.05	2.06	77.94	94.59	994.89	499.21	1148.07	662.24	1025	535.19	1119.54	532.14
52.685	0	0.16	0.15	0.03	0.25	0.07	0.22	0.15	3.8	1.6	99.5	0.35	0	97.34	10.78	6.67	0.29	0.87	15.01	8.76	1.05	3.21	0	0.01	3.8	1.6	0.02	1.01	6.04	5.88	0.01	0.07	1.66	0	0	0	-2.27	-4	1.71	77.59	93.93	998.06	499.44	1150.86	662.99	1027.91	533.45	1121.83	532.7
52.719	0	0.16	0.15	0.03	0.23	0.07	0.21	0.13	2.52	1.4	99.55	0.33	0	98.01	10.28	5.32	0.34	0.73	15.58	10.31	1.07	1.87	0	0.01	2.52	1.4	0.02	0.82	4.39	4.9	0.01	0.1	1.56	0	0	0	-1.31	-2.52	0.41	77.64	97.41	1001.89	500.26	1155.28	664.67	1029.35	535.02	1126.75	533.41
52.752	0	0.17	0.15	0.03	0.21	0.07	0.21	0.13	1.87	1.33	99.57	0.33	0	98.65	10.24	3.97	0.35	0.6	15.66	12.13	1.19	1.36	0	0.01	1.87	1.33	0.02	0.85	4.22	5.25	0.01	0.05	1.7	0	0	0	-1.69	-0.56	1.31	77.72	94.49	1003.6	500.53	1155.68	663.58	1032.56	534.26	1127.05	533.83
52.786	0	0.17	0.16	0.03	0.22	0.08	0.23	0.13	1.28	1.16	99.55	0.35	0	95.92	11.07	3.75	0.5	0.54	17.29	12.75	1.28	1.52	0	0.01	1.28	1.16	0.01	0.55	3.66	5.5	0.01	0.03	1.58	0	0	0	-1.07	-6.22	1.17	77.71	96.42	1005	499.28	1158.07	663.37	1033.31	532.85	1129.72	533.47
52.819	0	0.16	0.16	0.02	0.22	0.08	0.23	0.14	1.01	0.98	99.53	0.36	0	94.83	11.69	3.92	0.54	0.6	18.08	10.39	1.23	1.5	0	0.01	1.01	0.98	0.01	0.53	3.31	5.55	0.01	0.02	1.65	0	0	0	-1.33	-7.45	0.87	77.44	97.11	1006.89	498.42	1161.76	664.4	1035.52	532.53	1132.63	532.76
52.852	0	0.15	0.16	0.03	0.21	0.09	0.22	0.13	0.72	0.96	99.57	0.39	0.93	94.86	10.01	3.86	0.51	0.61	18.97	9.19	0.99	1.89	0	0.01	0.72	0.96	0.01	0.51	3.56	5.89	0.01	0.01	1.78	0	0	0	1.13	-7.42	0.7	78.35	94.02	1009.19	497.22	1163.78	663.59	1039.1	531.56	1133.12	531.99
52.886	0	0.15	0.15	0.03	0.19	0.09	0.19	0.12	0.67	0.68	99.61	0.38	1.94	94.61	7.57	3.96	0.53	0.81	19.44	7.61	0.84	2.43	0	0.01	0.67	0.68	0.01	0.48	2.72	6.16	0.01	0.01	2	0	0	0	1.8	-7.67	1.11	78.49	98.9	1012.39	496.81	1167.79	663.6	1040.56	531.36	1139.45	532.53
52.919	0	0.15	0.15	0.03	0.18	0.09	0.18	0.12	0.56	0.59	99.65	0.36	2.32	95.46	5.78	4.14	0.49	0.73	18.84	7.38	0.98	2.64	0	0.01	0.56	0.59	0.01	0.53	2.51	6.98	0.01	0.03	2.26	0	0	0	2.16	-6.77	2.47	78.63	97.39	1014.8	496.44	1170.83	664.59	1045.09	530.36	1142.46	532.59
52.952	0	0.16	0.15	0.03	0.17	0.09	0.16	0.11	0.52	0.59	99.66	0.36	2.58	94.31	4.18	4.58	0.52	0.69	18.45	7.97	1.01	2.84	0	0.01	0.47	0.59	0.01	0.46	2.8	7.75	0.01	1.51	2.34	0	0	0	0.35	-7.96	1.77	78.03	98.69	1018.15	495.99	1175.19	664.7	1047.75	530.28	1146.43	531.65
52.986	0	0.16	0.14	0.03	0.17	0.09	0.15	0.12	0.5	0.55	99.67	0.34	2.79	91.99	3.51	4.81	0.5	0.65	17.09	8.54	1.14	3.04	0	0.01	0.41	0.55	0.01	0.28	3.24	9.81	0.01	1.54	2.94	0	0	0	1.84	-9.8	0.56	78.42	98.14	1021.92	495.65	1179.08	664.67	1050.9	531.09	1149.04	530.98
53.019	0	0.17	0.14	0.03	0.17	0.09	0.15	0.13	0.53	0.59	99.66	0.37	3.12	93.02	3.24	4.96	0.53	0.62	17.73	9.81	1.34	2.8	0	0.01	0.34	0.59	0.01	0.16	3.89	11.07	0.01	4.63	3.01	0	0	0	1.46	-9.05	1.49	78.38	99.4	1025.48	494.85	1183.35	664.36	1054.91	529.51	1154.29	531.23
53.052	0	0.17	0.13	0.03	0.16	0.11	0.15	0.13	0.48	0.52	99.65	0.45	4.55	92.42	2.86	4.95	0.48	0.51	19.7	10.57	1.28	2.95	0	0.01	0.34	0.52	0.01	0.16	4.77	13.02	0.01	2.13	3.44	0	0	0	1.88	-9.49	1.17	78.42	98.35	1028.77	494.15	1188.29	665.41	1059.31	529.04	1157.63	531.3
53.086	0	0.19	0.12	0.03	0.17	0.12	0.14	0.16	0.4	0.43	99.63	0.53	5.64	92.33	2.5	5.74	0.4	0.46	19.27	11.81	1.15	3.25	0	0	0.3	0.43	0.01	0.14	7.53	16.38	0.01	0.11	4.47	0	0	0	3.24	-9.56	1.34	78.67	100.32	1031.45	494.51	1191.29	666.35	1061.29	529.89	1161.59	531.93
53.119	0	0.19	0.11	0.03	0.18	0.13	0.13	0.17	0.33	0.35	99.63	0.6	6.25	95.45	2.66	7.14	0.33	0.39	20.22	12.39	1.13	2.7	0	0	0.28	0.35	0.01	0.16	8.34	17.12	0.01	0.07	4.65	0	0	0	5.51	-6.78	2.41	79.91	99.47	1034.65	496.32	1191.21	665.34	1064.14	531.65	1163.59	533.07
53.153	0	0.18	0.11	0.03	0.19	0.13	0.13	0.2	0.3	0.29	99.6	0.64	6.42	97.82	2.92	8.2	0.23	0.31	18.62	11.99	1.04	2.21	0	0	0.3	0.29	0.01	0.25	10.77	19.47	0.01	0.03	5.44	0	0	0	10.24	-2.97	2.58	81.25	103.05	1037.26	496.18	1193.9	665.15	1065.21	533.72	1168.26	533.78
53.186	0	0.17	0.1	0.03	0.2	0.1	0.12	0.23	0.33	0.29	99.53	0.56	4.76	93.57	3.49	8.78	0.19	0.3	15.23	10.02	1.08	1.74	0	0.01	0.31	0.29	0.02	0.33	12.17	21.95	0.01	0.09	5.35	0	0	0	10.28	-8.61	1.52	81.37	102.53	1044.88	498.57	1197.79	664.13	1070.29	534.65	1172.82	535.28
53.219	0	0.15	0.11	0.03	0.22	0.08	0.13	0.26	0.36	0.28	99.48	0.45	2.92	95.59	4.48	9.42	0.17	0.32	12.05	6.78	0.88	0.91	0	0.01	0.27	0.28	0.01	0.36	12.27	22.98	0.01	0.1	4.99	0	0	0	3.07	-6.62	2.96	80.11	99.73	1049.81	499.54	1201.44	661.91	1077.13	533.67	1176.85	535.06
53.253	0	0.15	0.11	0.03	0.24	0.07	0.13	0.33	0.33	0.25	99.35	0.47	1.07	92.74	4.95	10.15	0.15	0.3	8.99	5.18	0.71	0.72	0	0.01	0.22	0.25	0.01	0.33	14.89	27.18	0.01	0.03	4.48	0	0	0	2.76	-9.26	2.7	79.86	101.97	1053.81	501.03	1204.64	662.41	1079.41	534.65	1181.36	536.57
53.286	0	0.14	0.11	0.03	0.26	0.05	0.12	0.35	0.25	0.24	99.3	0.52	0	95.45	4.81	11.83	0.13	0.35	6.34	3.16	0.51	0.37	0	0.01	0.2	0.24	0.01	0.25	14.74	27.32	0.01	0.03	4.1	0	0	0	2.81	-6.79	3.51	80.12	101.36	1055.36	501.17	1205.72	661.95	1081.7	534.09	1183.01	537.3
53.319	0	0.13	0.1	0.03	0.27	0.05	0.12	0.4	0.18	0.2	99.2	0.56	0	94.36	4.49	13.6	0.1	0.47	5.99	1.92	0.34	0.26	0	0.01	0.18	0.2	0.01	0.17	13.88	29	0.01	0.01	3.75	0	0	0	4.46	-7.92	4.11	80.42	101.95	1056.5	501.74	1207.1	662.9	1083.16	534.58	1185.03	538.8
53.353	0	0.12	0.1	0.03	0.3	0.05	0.11	0.49	0.19	0.16	99.02	0.65	0	91.62	4.45	15.87	0.08	0.56	6.51	1.43	0.31	0.32	0	0.01	0.16	0.16	0.01	0.19	13.79	31.65	0.01	0.01	3.5	0	0	0	6.44	-10.04	3.69	80.86	100.84	1058.32	502.45	1206.92	661.92	1084.15	535.52	1184.93	539.04
53.386	0	0.11	0.1	0.03	0.31	0.05	0.11	0.52	0.21	0.13	98.96	0.64	0	95.25	5.08	17.13	0.08	0.77	7.4	1.08	0.3	0.29	0	0.01	0.12	0.13	0.01	0.21	12.18	30.95	0.01	0.02	3.56	0	0	0	3.25	-7.01	2.68	80.43	100.04	1059.73	502.5	1205.83	658.01	1083.99	533.6	1183.86	539.29
53.419	0	0.11	0.09	0.03	0.34	0.06	0.12	0.61	0.26	0.11	98.77	0.74	0.07	88.74	5.71	19.44	0.08	1.01	8.94	1.21	0.37	0.47	0	0.01	0.09	0.11	0.01	0.26	12.06	31.7	0.01	0.02	3.49	0	0	0	-1	-11.68	4.21	79.28	99.89	1061.33	503.45	1207.36	658.59	1086.75	533.99	1186.53	538.59
53.453	0	0.1	0.08	0.03	0.41	0.06	0.11	0.73	0.38	0.09	98.54	1.02	0.26	94.63	5.96	24.21	0.05	1.45	9.62	1.28	0.43	0.61	0	0.01	0.08	0.09	0.01	0.38	11.79	30.48	0.01	0.01	3.49	0	0	0	6.33	-7.65	3.68	81.06	97.09	1061.79	503.62	1207.73	660.41	1088.15	534.87	1185.08	540.49
53.486	0	0.09	0.07	0.03	0.45	0.06	0.1	0.81	0.56	0.08	98.39	1.15	0.19	96.93	5.84	27.62	0.05	1.89	9.63	1.43	0.45	0.73	0	0.01	0.09	0.08	0.01	0.56	9.98	29.19	0.01	0	3.44	0	0	0	4.21	-4.75	3.04	81.12	98.42	1061.52	503.34	1207.1	659.25	1086.58	534.74	1184.89	539.35
53.52	0	0.09	0.07	0.03	0.47	0.05	0.09	0.78	1.04	0.06	98.44	1.19	0	95.38	4.74	30.72	0.04	2.29	7.54	1.49	0.35	0.87	0	0.01	0.1	0.06	0.01	1.04	7.41	26	0.01	0.02	3.05	0	0	0	2.76	-6.86	0.68	80.76	98.35	1062.58	502	1210.02	658.89	1086.75	534.68	1185.05	537.74
53.553	0	0.09	0.07	0.03	0.48	0.05	0.09	0.81	0.74	0.06	98.37	1.16	0	87.12	4.6	30.66	0.03	2.54	7.54	1.79	0.4	0.79	0	0.01	0.11	0.06	0.01	0.74	7.16	26.93	0.01	0.01	2.63	0	0	0	0.73	-12.44	0.08	79.28	96.62	1060.32	499.43	1211.31	659.96	1086.6	532.54	1183.18	535.22
53.586	0	0.1	0.09	0.03	0.39	0.05	0.1	0.68	0.46	0.07	98.63	0.79	0	92.32	4.47	24.8	0.04	2.07	8	2.8	0.47	0.75	0	0.01	0.12	0.07	0.01	0.46	7.54	29.19	0.01	0.02	2.56	0	0	0	4.09	-9.56	-1.52	80.11	100.76	1057.03	497.32	1211.75	661.34	1081.85	532.71	1182.57	535.04
53.62	0	0.12	0.1	0.03	0.31	0.05	0.11	0.47	0.14	0.09	99.06	0.48	0	86.26	4.17	18.57	0.04	1.97	8.75	3.43	0.68	0.79	0	0.01	0.12	0.09	0.01	0.14	6.85	26.7	0.01	0.07	2.35	0	0	0	-1.51	-12.82	-2.23	77.58	99.89	1053.16	494.99	1212.71	662.75	1080.23	529.92	1180.06	533.3
53.653	0	0.14	0.12	0.03	0.23	0.06	0.12	0.34	0.14	0.1	99.33	0.33	0.22	86.16	3.09	11.16	0.04	1.24	11.06	4.2	0.9	0.62	0	0.01	0.14	0.1	0.01	0.07	8.25	27.92	0.01	0.2	2.43	0	0	0	2.47	-12.86	-3.27	78.36	102.28	1050.37	494.8	1210.79	664.49	1075.74	532.61	1178.02	532.32
53.686	0	0.14	0.13	0.03	0.21	0.06	0.13	0.33	0.13	0.12	99.34	0.33	0.13	88.8	2.31	8.07	0.04	1.01	10.68	3.02	0.88	0.49	0	0.01	0.13	0.12	0.01	0.04	9.24	31.66	0.01	0.16	2.32	0	0	0	5.62	-11.65	-4.65	79.28	99.32	1046.91	495.56	1209.06	667.68	1073.67	534.71	1172.99	533.96
53.72	0	0.15	0.14	0.03	0.19	0.06	0.13	0.29	0.13	0.12	99.41	0.41	0.98	90.92	1.82	5.39	0.03	0.81	11.68	2.72	0.81	0.52	0	0.01	0.13	0.12	0.01	0.03	11.48	32.18	0	0.23	2.59	0	0	0	6.91	-10.48	-3.13	79.27	104.74	1039.42	492.76	1205.57	669.76	1066.51	532.58	1171.25	532.56
53.753	0	0.16	0.14	0.04	0.19	0.07	0.13	0.28	0.12	0.13	99.45	0.48	1.5	98.58	1.6	4.12	0.03	0.68	12.28	2.33	0.74	0.4	0	0.01	0.12	0.13	0.01	0.05	13.14	32.32	0.01	0.23	2.77	0	0	0	6.92	-0.81	-4.41	79.84	103.15	1035.59	492.75	1202.16	670.99	1062.95	534.07	1166.03	530.59
53.787	0	0.17	0.14	0.04	0.18	0.11	0.14	0.28	0.11	0.13	99.45	1.01	5.48	97.5	1.96	2.96	0.03	0.55	20.17	2.61	1.05	0.5	0	0.01	0.11	0.13	0.01	0.05	15.63	33.26	0.01	0.07	3.56	0	0	0	6.97	3.68	-3.81	79.78	103.37	1029.99	493.75	1195.59	671.64	1057.31	534.99	1160.58	530.59
53.82	0	0.18	0.13	0.04	0.19	0.15	0.14	0.28	0.1	0.15	99.44	1.63	7.69	96.9	1.98	2.59	0.04	0.5	23.66	2.86	1.4	0.52	0	0.01	0.1	0.15	0.01	0.04	18.66	33.75	0.01	0.04	4.4	0	0	0	4.71	4.79	-2.8	78.8	104.87	1024.38	494.3	1189.11	670.95	1051.28	534.45	1156.09	530.71
53.853	0	0.17	0.12	0.04	0.18	0.23	0.15	0.27	0.09	0.14	99.46	2.81	10.75	96.64	1.74	2.78	0.05	0.62	30	2.9	1.92	0.55	0	0	0.09	0.14	0.01	0.04	19.26	33.01	0	0.06	4.91	0	0	0	5.48	5.21	-0.06	79.08	102.29	1019.83	494.22	1183.3	670.45	1049.62	531.83	1151.9	532.3
53.887	0	0.2	0.12	0.05	0.21	0.29	0.15	0.29	0.07	0.17	99.41	5.75	12.74	96.14	2.11	2.8	0.05	0.74	33.02	2.92	1.93	0.48	0	0	0.07	0.17	0.01	0.02	25.51	34.05	0	0.04	5.66	0	0	0	5.93	5.93	1.31	79.34	100.77	1018.39	496.96	1178.17	669.67	1048.18	533.96	1148.94	533.75
53.92	0	0.21	0.11	0.06	0.22	0.29	0.15	0.32	0.07	0.22	99.35	6.61	12.52	91.64	2.76	3.03	0.06	0.93	31.72	3.26	1.98	0.49	0	0	0.07	0.22	0.01	0.02	28.65	35.8	0	0.03	6.12	0	0	0	4.26	10.03	-0.91	78.52	100.43	1014.2	497.4	1172.34	667.7	1041.71	535.81	1142.05	531.49
53.953	0	0.2	0.11	0.05	0.22	0.24	0.15	0.32	0.08	0.25	99.36	4.63	11.22	94.95	3.97	2.62	0.07	0.94	28.09	3.8	1.52	0.4	0	0	0.08	0.25	0.01	0.05	27.58	34.62	0	0.01	6.42	0	0	0	1.59	7.33	-0.53	77.85	94.45	1013.36	498.9	1171.26	668.44	1044.11	537.23	1138.4	531.8
53.987	0	0.24	0.11	0.06	0.28	0.18	0.15	0.37	0.08	0.41	99.27	5.54	8.98	97.27	5.6	2.61	0.08	1	21.91	4.03	1.32	0.29	0	0.01	0.08	0.41	0.01	0.07	36.13	36.19	0	0.02	7.04	0	0	0	1.08	4.14	-2.36	77.68	100.52	1011.5	497.47	1169.47	666.47	1037.66	535.11	1138.11	531.46
54.02	0	0.23	0.11	0.06	0.28	0.16	0.15	0.35	0.16	0.44	99.3	4.08	7.63	94.27	6.75	2.77	0.08	1.14	19	3.91	1.29	0.26	0	0.01	0.08	0.44	0	0.16	35.03	33.8	0	0.02	7.16	0	0	0	2.58	7.99	-2.25	78.03	98.94	1009.25	497.17	1166.12	665.71	1035.83	534.86	1134.69	530.8
54.053	0	0.23	0.1	0.06	0.3	0.17	0.15	0.35	0.28	0.48	99.29	4.67	8.36	91.75	7.48	3	0.09	1.24	17.79	3.44	1.13	0.22	0	0.01	0.09	0.48	0	0.28	38	32.9	0	0.01	8.44	0	0	0	6.02	9.96	-1.36	79.4	96.36	1008.71	496.87	1162.77	663.44	1035.94	534.59	1132.2	530.19
54.087	0	0.2	0.08	0.06	0.28	0.21	0.14	0.31	0.3	0.51	99.39	4.18	10.22	92.68	7.99	3.22	0.08	1.34	17.12	2.81	1.44	0.2	0	0	0.12	0.51	0	0.3	37.25	28.7	0	0.01	10.7	0	0	0	2.36	9.31	-1.37	78.32	97.31	1007.52	496.71	1160.14	660.41	1033.55	534.18	1130.7	528.64
54.12	0	0.18	0.08	0.05	0.28	0.2	0.15	0.3	0.45	0.48	99.39	3.14	9.42	88.04	9.7	3.57	0.08	1.24	17.23	2.05	1.63	0.19	0	0	0.16	0.48	0	0.45	33.44	26.39	0	0.03	10.35	0	0	0	3.76	12.02	-1.42	78.82	95.97	1006.39	494.75	1158.5	658.36	1032.85	532.17	1128.67	526.88
54.154	0	0.14	0.08	0.04	0.23	0.23	0.14	0.26	0.49	0.43	99.48	1.99	10.36	74.59	8.78	3.86	0.09	0.93	17.93	1.58	2.42	0.21	0	0	0.24	0.43	0	0.49	26.88	23.57	0	0.03	11.13	0	0	0	4.77	16.62	-0.53	79.05	92.56	1005.49	495.15	1156.15	657.56	1033.67	531.82	1126.14	527.68
54.187	0	0.13	0.08	0.04	0.22	0.24	0.14	0.23	0.57	0.41	99.51	1.81	10.64	79.06	8.5	4.95	0.1	1.03	19.58	1.37	2.69	0.27	0	0	0.33	0.41	0	0.57	24.04	20.13	0	0.05	10.82	0	0	0	4.22	15.36	-1.77	79.11	92.64	1004.62	495.4	1154.78	656.79	1031.65	533.18	1124.05	526.48
54.22	0	0.13	0.08	0.04	0.23	0.22	0.13	0.23	0.52	0.44	99.54	1.61	10.15	73.93	7.14	7.22	0.09	1.22	19.6	1.37	2.54	0.34	0	0	0.33	0.44	0	0.52	22.55	18.52	0	0.03	10.01	0	0	0	1.22	16.79	-1.74	78.19	92.36	1002.94	495.67	1152.74	655.68	1030.02	533.41	1122.05	525.69
54.254	0	0.11	0.08	0.03	0.21	0.18	0.12	0.2	0.52	0.48	99.58	0.81	8.37	73.89	6.19	9.36	0.11	1.3	18.72	1.32	3.08	0.5	0	0	0.36	0.48	0	0.52	13.93	14.23	0	0.03	8.72	0	0	0	4.72	16.8	-3.37	79.51	91.6	1000.79	497.33	1148.73	655.21	1026.37	537.6	1117.2	525.75
54.287	0	0.11	0.08	0.03	0.24	0.15	0.11	0.23	0.47	0.5	99.51	0.68	7	76.02	5	13.71	0.1	1.44	16.83	1.43	2.64	0.75	0	0	0.37	0.5	0	0.47	13.38	13.89	0	0.03	7.75	0	0	0	2.47	16.23	-3.57	79.06	93.99	997.79	498.5	1143.77	653.91	1020.89	537.43	1114.24	526.48
54.32	0	0.1	0.07	0.03	0.28	0.11	0.1	0.25	0.44	0.56	99.44	0.62	4.64	88.88	4.54	18.72	0.09	1.63	13.53	1.58	2.14	1.31	0	0	0.44	0.56	0	0.42	10.1	10.9	0	0.04	6.56	0	0	0	4.61	11.61	-3.8	80.81	88.98	995.62	500.05	1138.97	653.38	1019.94	538.82	1108.22	527.72
54.354	0	0.09	0.07	0.03	0.33	0.07	0.1	0.27	0.52	0.6	99.33	0.73	1.76	81.98	4.2	24.05	0.07	1.79	10.23	1.45	1.64	2.4	0	0.01	0.52	0.6	0.01	0.36	7.14	7.91	0	0.11	4.88	0	0	0	4.34	14.43	-3.01	80.56	88.65	991.62	500.43	1134.58	653.21	1016.43	538.65	1104.48	528.36
54.387	0	0.09	0.07	0.03	0.36	0.07	0.09	0.29	0.58	0.54	99.28	0.81	1.6	78.19	4.21	25.53	0.07	1.93	9.75	1.66	1.09	3.86	0	0.01	0.58	0.54	0.01	0.32	7.08	7.97	0.01	0.09	4.71	0	0	0	6.67	15.61	-1.8	81.52	86.39	988.1	501.86	1128.9	652.85	1013.79	539.18	1099.75	530.56
54.42	0	0.1	0.07	0.04	0.38	0.07	0.09	0.3	0.69	0.58	99.24	0.81	0.88	72.1	4.22	27.01	0.08	2.36	9.84	2.31	0.99	7.11	0	0.01	0.69	0.58	0.02	0.46	5.69	7.15	0.01	0.05	4	0	0	0	7.8	17.25	-1.38	81.68	85.25	985.49	502.63	1126.17	653.38	1012.04	540.56	1096.79	531.3
54.454	0	0.1	0.07	0.04	0.44	0.06	0.09	0.34	0.73	0.51	99.12	1.02	0.12	64.43	4.11	30.92	0.07	2.33	9.91	2.63	0.77	10.69	0	0.01	0.73	0.51	0.03	0.44	5.03	5.99	0.01	0.12	3.16	0	0	0	5.48	19.03	-1.53	80.48	85.06	983.59	504.9	1123.39	654.45	1009.68	541.82	1094.3	533.12
54.487	0	0.11	0.07	0.05	0.43	0.07	0.09	0.32	0.87	0.52	99.14	1.04	1.14	58.41	4.01	31.01	0.07	1.65	12.48	3.26	0.84	14.12	0	0.01	0.87	0.52	0.06	0.48	5.16	5.86	0.01	0.39	3.13	0	0	0	1	20.3	1.44	79.1	85.79	982.44	506.31	1119.53	651.75	1008.74	540.24	1094.39	535.37
54.521	0	0.11	0.08	0.05	0.4	0.06	0.1	0.29	1.08	0.44	99.2	0.87	0.23	38.49	4.07	29.13	0.06	1.14	11.89	4.04	0.66	14.06	0	0.02	1.08	0.44	0.1	0.59	4.58	5.12	0.01	1.61	2.51	0	0	0	0.99	24.34	1.13	78.61	83.81	982.22	505.9	1118.92	650.3	1009.27	541.05	1092.76	533.73
54.554	0	0.12	0.09	0.04	0.36	0.06	0.11	0.24	1.21	0.39	99.29	0.68	0	42.94	4.15	25.51	0.06	0.82	11.13	4.57	0.68	10.22	0	0.02	1.21	0.39	0.19	0.48	4.72	5.01	0.02	0.86	2.23	0	0	0	1.28	23.42	1	79.05	84.44	981.9	505.89	1117.37	649.45	1007.85	540.01	1092.09	534.09
54.587	0	0.12	0.09	0.04	0.35	0.06	0.11	0.23	0.8	0.35	99.31	0.66	0	65.93	4.21	24.53	0.07	0.48	11.84	5.7	0.65	7.46	0	0.01	0.8	0.35	0.31	0.38	5.2	5.41	0.02	0.29	2.17	0	0	0	0.76	18.7	2.64	79.38	89.16	979.54	506.33	1114.33	647.39	1003.9	541.2	1092.85	534.99
54.621	0	0.14	0.09	0.04	0.34	0.06	0.11	0.22	0.57	0.33	99.32	0.63	0.13	65.9	4.22	23.36	0.07	0.32	12.82	9.98	0.57	6.74	0	0.01	0.57	0.33	0.45	0.37	5.84	5.59	0.02	0.23	1.9	0	0	0	-0.5	18.71	3.74	78.92	89.34	978.07	506.73	1112.65	646.73	1003.02	541.46	1092.17	535.65
54.654	0	0.15	0.09	0.04	0.35	0.07	0.11	0.23	0.51	0.3	99.31	0.67	0.77	62.16	4.18	23.85	0.08	0.22	14.31	12.22	0.66	7.56	0	0.01	0.51	0.3	0.59	0.32	6.16	6.07	0.03	0.14	1.91	0	0	0	-1.56	19.52	3.35	78.7	83.07	976.35	507.29	1110.67	648.29	1003.9	540.77	1086.81	535.58
54.687	0	0.17	0.09	0.05	0.37	0.07	0.11	0.25	0.4	0.3	99.27	0.75	1.07	52.35	4.35	24.92	0.09	0.15	15.25	13.51	0.58	11.12	0	0.01	0.38	0.3	0.77	0.4	6.73	7.29	0.03	0.17	1.82	0	0	0	1.01	21.53	3.63	78.99	86.26	975.91	507.16	1109.98	647.33	1002.09	541.76	1088.15	535.98
54.721	0	0.18	0.09	0.05	0.35	0.07	0.12	0.25	0.57	0.26	99.3	0.68	0.67	50.54	4.54	23.41	0.11	0.11	14.62	13.95	0.59	12.82	0	0.01	0.32	0.26	0.96	0.57	6.91	8.59	0.05	0.14	1.76	0	0	0	2.26	21.89	3.5	79.17	86.93	975.12	506.71	1109.5	647.34	1001.06	541.73	1087.79	535.75
54.754	0	0.19	0.1	0.05	0.33	0.06	0.12	0.24	0.63	0.25	99.34	0.61	0	45.18	4.57	21.32	0.12	0.11	12.51	14.79	0.58	12.6	0	0.01	0.25	0.25	1.18	0.63	7.35	9.28	0.05	0.06	1.81	0	0	0	1.53	22.97	3.84	78.95	83.64	974.93	506.36	1108.91	646.89	1002.49	540.71	1085.96	535.22
54.788	0	0.21	0.1	0.04	0.31	0.06	0.12	0.23	0.57	0.19	99.38	0.58	0	72.85	4.28	18.74	0.15	0.11	12.17	16.5	0.65	8.36	0	0.01	0.21	0.19	1.53	0.57	9.25	10.79	0.07	0.05	2.07	0	0	0	1.35	17.07	3.93	79.06	89.38	972.82	504.5	1109.72	647.6	998.99	539.77	1088.21	534.35
54.821	0	0.23	0.11	0.04	0.3	0.06	0.13	0.22	0.54	0.19	99.4	0.51	0	41.48	5.27	15.95	0.19	0.1	11.85	18.49	0.61	5.91	0	0.01	0.23	0.14	1.88	0.54	10.33	11.64	0.08	0.03	2.24	0	0	0	-0.35	23.72	4.91	78.1	84.21	971.95	503.85	1108.2	646.36	1001.13	537.87	1085.23	533.66
54.854	0	0.25	0.12	0.04	0.29	0.06	0.14	0.21	0.34	0.21	99.42	0.44	0	47.08	6.45	13.76	0.21	0.11	11.43	21.81	0.75	4.02	0	0.01	0.3	0.14	2.24	0.34	10.34	12.1	0.08	0.05	2.33	0	0	0	-7.32	22.58	4.67	76.65	84.93	970.75	503.06	1107.46	647.3	999.57	531.92	1084.48	534.07
54.888	0	0.23	0.12	0.03	0.29	0.06	0.15	0.21	0.34	0.25	99.42	0.42	0	34.41	7.52	11.03	0.25	0.1	11.32	18.4	0.67	1.71	0	0.01	0.34	0.12	3.38	0.22	12.27	13.51	0.08	0.05	2.54	0	0	0	1.2	25.22	3.66	78.24	84.69	969.6	504.03	1105.01	647.39	997.26	536.46	1081.93	534.56
54.921	0	0.22	0.13	0.03	0.29	0.06	0.16	0.2	0.35	0.27	99.42	0.43	0	46.13	8.29	8.79	0.27	0.11	10.06	15.65	0.54	0.95	0	0	0.35	0.1	4.88	0.12	13.66	13.62	0.07	0.04	2.68	0	0	0	-1.83	22.78	4.4	78.03	83.13	967.95	504.09	1104.03	647.81	997.11	535.73	1080.24	534.49
54.954	0	0.21	0.13	0.03	0.28	0.05	0.18	0.19	0.35	0.3	99.44	0.4	0	32.92	9.48	6.54	0.3	0.11	8.14	13.77	0.48	0.63	0	0	0.35	0.1	5.92	0.07	13.31	13.75	0.07	0.08	2.67	0	0	0	-3.19	25.56	3.55	77.36	82.49	967.4	506.47	1101.09	647.71	995.17	537.13	1077.65	535.94
54.988	0	0.2	0.14	0.03	0.28	0.05	0.18	0.2	0.37	0.37	99.45	0.42	0	33.14	10.29	4.66	0.37	0.1	6.67	13.27	0.28	0.37	0	0	0.29	0.08	7.44	0.05	13.25	15.26	0.07	0.1	2.87	0	0	0	-5.17	25.51	3.03	77.29	81.48	967.78	508.58	1097.46	645.36	993.66	537.85	1075.14	536.85
55.021	0	0.18	0.14	0.03	0.26	0.05	0.18	0.19	0.38	0.38	99.47	0.4	0	13.88	10.26	3.97	0.38	0.09	5.2	10.92	0.24	0.31	0	0	0.25	0.08	7.87	0.05	12.38	15.39	0.08	0.15	3.12	0	0	0	-5.58	31.13	2.04	77.11	73.46	967.06	509.96	1093.41	643.21	994.68	539.48	1068.04	535.57
55.054	0	0.17	0.14	0.03	0.24	0.04	0.18	0.19	0.47	0.47	99.51	0.35	0	19.82	9.63	3.54	0.47	0.08	4.17	8.76	0.22	0.44	0	0	0.26	0.07	7.03	0.1	11.24	16.27	0.09	0.38	3.48	0	0	0	-0.74	28.99	1.72	78.54	70.85	965.85	511.43	1089.8	642.21	993.4	542.95	1063.91	536.04
55.088	0	0.15	0.14	0.03	0.21	0.04	0.16	0.16	0.53	0.53	99.59	0.33	0	13.71	7.38	2.83	0.53	0.07	3.29	6.21	0.23	0.5	0	0	0.26	0.07	7.24	0.16	7.96	15.61	0.1	0.15	3.74	0	0	0	-4.87	31.2	4.12	77.49	71.13	961.41	509.48	1084.89	638.62	990.09	539.33	1061.08	534.84
55.121	0	0.13	0.14	0.03	0.19	0.04	0.15	0.14	0.52	0.52	99.62	0.33	0	25.71	5.9	2.37	0.52	0.07	2.68	3.13	0.33	0.6	0	0	0.28	0.08	6.78	0.31	6.65	13.61	0.1	0.13	3.56	0	0	0	-2.25	27.31	3.6	78.89	71.49	959.01	509.94	1080.25	637.74	985.89	539.1	1057.3	535.67
55.155	0	0.13	0.14	0.03	0.17	0.04	0.14	0.12	0.6	0.6	99.65	0.33	0	29.28	5	2.45	0.6	0.06	2.03	2.12	0.42	0.84	0	0	0.38	0.09	4.44	0.58	4.88	10.3	0.08	0.39	3.26	0	0	0	6	26.41	2.8	80.88	76.99	958.14	510.4	1077.23	635.68	980.86	542.23	1057.62	536.34
55.188	0	0.12	0.15	0.02	0.16	0.04	0.14	0.1	0.61	0.57	99.67	0.33	0	25.24	4.48	2.5	0.57	0.06	2.19	1.39	0.42	0.88	0	0	0.45	0.1	2.92	0.61	3.83	7.81	0.07	0.22	3.02	0	0	0	6.5	27.43	2.57	81.33	73.26	957.04	511.92	1073.55	634.14	980.24	544.27	1053.07	536.26
55.221	0	0.12	0.16	0.02	0.17	0.04	0.14	0.1	0.7	0.57	99.67	0.33	0	16.68	4.63	2.8	0.57	0.05	2.4	0.84	0.37	0.85	0	0	0.57	0.13	2.5	0.7	3.4	6.52	0.08	0.25	2.68	0.51	0	0	0.81	30.04	1.92	79.9	70.04	956.75	513.21	1069.2	630.9	979.1	542.9	1048.79	535.91
55.255	0	0.12	0.16	0.02	0.16	0.04	0.14	0.09	1.03	0.51	99.67	0.33	0	19.73	4.07	3.08	0.51	0.05	2.49	0.42	0.26	0.81	0	0.01	0.85	0.15	2.18	1.03	2.24	4.65	0.08	0.19	2.45	0.81	0	0	-0.73	29.02	2.35	80.14	68.48	953.23	514.89	1062.13	628.94	974.72	542.67	1043	537.4
55.288	0	0.11	0.17	0.02	0.17	0.03	0.15	0.09	1.12	0.48	99.66	0.33	0	27.68	5.05	3.19	0.48	0.05	2.12	0.25	0.22	0.6	0	0.01	1.12	0.16	1.54	0.77	1.96	4.2	0.07	0.08	2.24	1	0	0	1.32	26.8	2.89	80.94	71.57	949.63	514.08	1058	625.85	969.79	544.44	1040.85	535.83
55.321	0	0.11	0.18	0.02	0.17	0.03	0.15	0.09	1.2	0.5	99.65	0.33	0	22.84	5.39	3.59	0.5	0.05	1.95	0.16	0.2	0.59	0	0.02	1.2	0.15	1.39	0.86	1.37	3.67	0.06	0.22	1.97	1.22	0	0	-1.94	28.09	2.1	80.42	70.05	947.13	514.87	1052.53	624.25	965.96	542.41	1035.75	536.28
55.355	0	0.11	0.18	0.02	0.18	0.03	0.16	0.1	1.29	0.49	99.65	0.33	0	29.36	6.84	3.66	0.49	0.04	2.04	0.12	0.26	0.79	0	0.03	1.29	0.15	0.95	0.76	0.86	2.64	0.06	0.17	1.79	1.22	0	0	-0.64	26.39	1.55	81.06	74	944.96	513.51	1050.43	622.46	961.57	542.09	1035.22	534.84
55.388	0	0.11	0.18	0.02	0.18	0.03	0.17	0.1	1.22	0.46	99.64	0.33	0	29.92	7.34	4.04	0.46	0.04	2.06	0.1	0.35	0.99	0	0.03	1.22	0.14	0.9	0.54	0.76	2.38	0.06	0.15	1.76	1.48	0	0	2.86	26.26	2.28	82.22	70.12	940.92	514.73	1045.64	624.37	959.41	542.26	1029.35	537.19
55.421	0	0.11	0.19	0.02	0.18	0.03	0.18	0.1	1.16	0.48	99.62	0.33	0	21.27	8.27	3.36	0.48	0.04	2.63	0.07	0.43	1.66	0.55	0.06	1.16	0.14	0.89	0.56	0.5	2.06	0.06	0.11	1.66	1.66	0	0	2.92	28.54	1.6	81.9	67.49	938.29	515.75	1041.69	623.49	957.18	544.32	1024.22	536.51
55.455	0	0.1	0.2	0.02	0.2	0.03	0.2	0.11	1.31	0.49	99.6	0.33	0	27.15	10.85	3.26	0.49	0.04	2.87	0.06	0.45	1.91	1.58	0.15	1.31	0.16	0.87	0.58	0.25	1.57	0.07	0.13	1.5	2.02	0	0	3.91	26.94	2.2	82	69.26	935.62	514.84	1039.47	622.92	954.16	543.58	1023.04	536.32
55.488	0	0.1	0.21	0.02	0.19	0.03	0.2	0.1	1.25	0.49	99.58	0.33	0	26.76	10.46	2.89	0.49	0.04	2.74	0.06	0.45	1.43	2.08	0.17	1.25	0.16	0.74	0.81	0.2	1.64	0.08	0.13	1.5	2.44	0	0	5.67	27.03	2.83	82.07	66.9	934.74	515.51	1035.69	620.86	953.29	543.35	1019.9	537.07
55.522	0	0.1	0.22	0.02	0.21	0.03	0.23	0.11	1.36	0.48	99.54	0.33	0	41.06	13.19	2.77	0.48	0.04	2.55	0.09	0.49	1.04	3	0.44	1.21	0.18	0.48	1.36	0.12	1.35	0.08	0.21	1.16	2.73	0	0	8.72	23.81	2.11	82	69	934.26	516.34	1032.87	618.85	950.21	545.06	1018.76	537.22
55.555	0	0.1	0.23	0.02	0.22	0.03	0.24	0.12	1.29	0.44	99.52	0.33	0	34.57	14.09	2.76	0.44	0.04	2.26	0.11	0.4	0.73	4.02	0.6	1.19	0.16	0.44	1.29	0.11	1.34	0.08	0.07	0.98	2.76	0	0	6.39	25.19	3.62	81.89	68.01	932.81	515.43	1031.39	617.35	950.07	543.39	1017.76	536.8
55.588	0	0.09	0.22	0.02	0.28	0.03	0.33	0.16	1.42	0.45	99.34	0.39	0	30.74	21.15	2.66	0.45	0.05	1.87	0.12	0.28	0.39	5.57	0.6	1.07	0.15	0.38	1.42	0.1	1.64	0.08	0.04	0.91	2.55	0	0	6.72	26.06	5.88	82.23	66	930.92	516.22	1028.17	616.03	949.73	543.76	1015.49	538.28
55.622	0	0.08	0.23	0.02	0.35	0.03	0.45	0.22	1.25	0.48	99.1	0.62	0	34.21	27.56	3.29	0.48	0.08	1.57	0.13	0.15	0.31	6.32	0.95	1.04	0.12	0.33	1.25	0.08	1.93	0.09	0.02	0.75	2.67	0	0	2.02	25.27	7.38	82.22	63.66	929.14	516.25	1026.39	615.64	949.75	542.6	1013.27	538.38
55.655	0	0.07	0.21	0.01	0.47	0.03	0.67	0.32	1.16	0.53	98.67	1.14	0	41.3	36.38	3.17	0.53	0.07	1.38	0.19	0.11	0.19	7.91	0.89	1.07	0.13	0.29	1.16	0.07	2.33	0.11	0.41	0.78	2.19	0	0	1.64	23.76	9.94	82.19	65.62	929.66	515.25	1028.85	615.51	951.7	541.68	1017.28	539.49
55.688	0	0.07	0.21	0.01	0.48	0.03	0.71	0.33	1.31	0.56	98.58	1.27	0	33.32	37.75	2.52	0.56	0.05	1.42	0.28	0.13	0.21	6.02	0.8	0.94	0.13	0.31	1.31	0.06	2.94	0.15	2.16	0.85	2.03	0	0	-3.94	25.47	9.51	81.38	65.62	930.39	515.9	1030.33	617.67	952.65	539.89	1018.26	540.59
55.722	0	0.07	0.21	0.01	0.46	0.03	0.69	0.33	1.5	0.69	98.62	1.2	0	49.49	36.7	2.11	0.69	0.03	1.93	0.49	0.25	0.35	3.02	1	0.91	0.11	0.32	1.5	0.05	4.2	0.19	4.86	0.96	1.81	0	0	-4.43	22.1	8.2	80.75	68.92	930.58	512.53	1036.37	621.14	953.42	537.8	1022.33	537.6
55.755	0	0.07	0.21	0.01	0.51	0.03	0.8	0.38	1.86	0.78	98.39	1.56	0	67.44	39.89	2.1	0.78	0.03	2.29	0.77	0.55	0.54	1.87	1.03	1.09	0.12	0.23	1.86	0.05	4.63	0.19	1.89	0.95	1.67	0	0	5.32	18.36	4.85	80.27	69.88	935.21	513.22	1040.86	623.22	955.56	541.73	1025.26	536.83
55.789	0	0.07	0.2	0.02	0.45	0.03	0.72	0.35	2.99	1.2	98.56	1.33	0	79.24	36.73	1.87	1.18	0.04	3.48	1.19	1.67	1.47	1.16	1.2	1.38	0.09	0.23	2.99	0.04	5.87	0.25	0.24	0.95	1.29	0	0	4.13	15.3	4.31	79.75	75.89	940.82	513.77	1047.67	624.06	958.57	543.07	1034.26	537.64
55.822	0	0.08	0.2	0.02	0.41	0.03	0.66	0.32	3.66	1.52	98.68	1.14	0	82.58	33.85	1.71	1.52	0.04	3.93	2.27	1.78	2.07	0.6	1.33	2.17	0.1	0.22	3.66	0.04	6.7	0.29	0.21	0.91	1.05	0	0	-0.74	14.22	2.39	79.78	77.16	945.73	514.25	1053.23	625.36	962.02	543.04	1038.93	536.85
55.855	0	0.11	0.2	0.02	0.3	0.04	0.45	0.23	4.02	1.58	99.1	0.62	0	85.55	24.96	1.65	1.58	0.05	4.82	4.59	2.45	4.32	0.01	1.35	2.76	0.12	0.22	4.02	0.04	7.36	0.29	0.07	0.94	1.03	0	0	7.34	13.11	4.17	79.57	78.5	950.8	515.48	1057.57	626.47	967.07	544.08	1045.5	540.73
55.889	0	0.16	0.2	0.04	0.23	0.04	0.33	0.19	4.08	2.04	99.34	0.36	0	88.02	17.1	1.64	2.04	0.05	6.84	7.91	3.08	9.83	0	1.33	3.36	0.17	0.21	4.08	0.05	10.51	0.38	0.04	0.88	0.98	0	0	8.49	12.03	6.04	79.89	82.25	955.7	512.94	1065.45	625.31	972.88	543.51	1055.05	539.7
55.922	0	0.21	0.2	0.08	0.19	0.04	0.24	0.15	3.26	2.41	99.51	0.33	0	88.95	10.42	2.17	2.41	0.07	8.44	8.84	4.11	20.92	0	1.18	3.26	0.2	0.16	1.9	0.05	11.17	0.38	0.03	0.85	0.91	0	0	3.97	11.57	6.23	80.84	81.8	962.6	511.49	1073.06	624.4	980.45	541.05	1062.2	538.09
55.955	0	0.23	0.19	0.13	0.19	0.05	0.22	0.14	3.33	2.35	99.53	0.33	0	96.26	8.78	4.16	2.35	0.1	10.12	9.4	4.43	29.88	0	1.1	3.33	0.16	0.12	1.07	0.05	9.32	0.31	0.04	0.82	0.75	0	0	-3.67	5.76	4.54	81.85	80.15	967.35	511.18	1079.65	626.79	985.69	539.7	1065.76	536.02
55.989	0	0.26	0.17	0.23	0.2	0.05	0.19	0.15	2.6	2.79	99.48	0.33	0	94.85	6.82	7.03	2.79	0.15	10.42	8.06	4.98	41.01	0	0.96	2.6	0.13	0.08	0.46	0.07	9.44	0.22	0.03	0.67	0.4	0	0	-2.24	7.43	2.13	82.22	82.62	975.82	508.94	1088.02	625.41	991.44	537.57	1073.94	533.19
56.022	0	0.26	0.16	0.27	0.2	0.05	0.17	0.14	2.29	2.77	99.46	0.33	0	98.55	4.83	9.17	2.77	0.14	11.6	7.59	5.43	43.35	0	0.85	2.29	0.13	0.07	0.35	0.08	7.93	0.18	0.15	0.62	0.15	0	0	0.63	-0.89	-0.41	82.82	82.88	981.35	506.66	1095.99	627.34	996.39	536.62	1079.04	530.47
56.055	0	0.24	0.15	0.2	0.21	0.05	0.16	0.15	1.49	3.19	99.52	0.33	0	94.28	4.68	11.12	3.19	0.13	12.46	7.32	4.63	38.56	0	0.68	1.49	0.13	0.07	0.53	0.09	7.5	0.17	0.16	0.59	0.08	0	0	3.3	7.99	1.59	83.05	82.98	982.47	502.69	1104.64	630.42	1002.73	536.51	1085.25	527.83
56.089	0	0.26	0.16	0.26	0.21	0.05	0.17	0.13	1.24	3.99	99.47	0.33	0	91.08	4.23	9.8	3.99	0.09	12.78	5.41	4.85	44.12	0	0.58	1.24	0.16	0.09	1.19	0.09	6.45	0.18	0.1	0.61	0.02	0	0	5.74	10.38	5.81	83.06	83.72	984.36	499.13	1111.78	632.31	1009.51	532.49	1093.14	528.6
56.122	0	0.24	0.16	0.18	0.2	0.07	0.18	0.13	2.22	3.64	99.51	0.33	0	90.26	4.1	8.83	3.64	0.07	16.64	5.93	4.06	36.92	0	0.47	1.34	0.17	0.1	2.22	0.1	6.76	0.2	0.07	0.66	0	0	0	0.05	10.87	9.07	80.14	81.44	983.21	493.4	1118.9	634.67	1015.63	526.54	1097.05	525.06
56.156	0	0.25	0.17	0.14	0.2	0.08	0.19	0.11	3.44	3.74	99.5	0.4	0	86.43	4.56	7.28	3.74	0.05	19.32	6.36	2.8	32.92	0	0.39	1.43	0.23	0.1	3.44	0.16	5.52	0.18	0.09	0.65	0	0	0	5.8	12.74	7.78	81.39	85.28	988.83	492.04	1126.51	636.35	1019.76	526.94	1105.02	524.82
56.189	0	0.25	0.18	0.11	0.18	0.08	0.21	0.11	3.44	3.14	99.5	0.43	0	82.2	5.2	4.98	3.14	0.05	20.32	7.85	2.36	29.24	0	0.34	1.83	0.23	0.1	3.44	0.21	5.2	0.17	0.06	0.62	0	0	0	6.23	14.35	10.4	81.07	83.44	992.2	490.84	1130.37	634.41	1026.03	526.37	1109.45	524.64
56.222	0	0.23	0.18	0.08	0.17	0.09	0.2	0.1	1.7	2.55	99.54	0.45	0.24	86.51	4.7	3.55	2.55	0.05	22.66	8.6	2.36	22.88	0	0.26	1.61	0.26	0.09	1.7	0.24	5.62	0.2	0.12	0.67	0	0	0	-0.34	12.71	7.62	79.98	82.73	997	491.42	1131.57	632.67	1027.4	522.67	1110.13	523.29
56.256	0	0.2	0.18	0.06	0.16	0.07	0.18	0.09	2.61	1.74	99.61	0.35	0	89.51	3.8	2.8	1.74	0.06	18.24	6.08	1.85	16.34	0	0.19	1.74	0.25	0.11	2.61	0.3	4.06	0.17	0.01	0.62	0	0	0	6.84	11.28	8.37	82.63	84.34	1002.01	493.15	1133.24	630.18	1030.48	526.35	1114.81	525.5
56.289	0	0.16	0.18	0.04	0.16	0.06	0.18	0.08	1.98	1.39	99.64	0.33	0	94.39	3.51	2.54	1.39	0.07	16.02	4.22	1.55	9.77	0	0.15	1.33	0.23	0.13	1.98	0.35	3.33	0.15	0.07	0.63	0.02	0	0	2.91	7.88	9.1	81.92	88.17	1006.89	493.78	1136.75	628.61	1033.43	523.92	1121.52	527.54
56.322	0	0.15	0.17	0.04	0.15	0.06	0.16	0.08	0.93	0.92	99.65	0.33	0	78.2	2.44	2.9	0.92	0.07	15.37	2.84	1.7	7.73	0	0.09	0.93	0.23	0.13	0.87	0.44	2.87	0.11	2.17	0.71	0.01	0	0	4.31	15.61	8.88	81.67	88.29	1008.43	493.14	1137.63	628.02	1034.74	522.43	1122.87	527.88
56.356	0	0.14	0.17	0.03	0.15	0.06	0.15	0.08	0.8	0.55	99.66	0.33	0	97.51	1.59	3.7	0.55	0.07	14.58	2.21	1.34	5.53	0	0.05	0.55	0.18	0.11	0.8	0.56	2.2	0.08	6.49	0.77	0	0	0	5.26	3.66	4.9	82.73	90.23	1012.24	495.66	1141.84	632.33	1034.64	526.8	1124.87	527.24
56.389	0	0.13	0.17	0.03	0.15	0.05	0.14	0.08	0.48	0.46	99.67	0.33	0	91.96	1.14	4.27	0.46	0.06	12.69	0.9	1.69	4.53	0	0.05	0.4	0.15	0.12	0.48	0.51	1.9	0.07	0.7	0.77	0	0	0	9.93	9.82	5.71	82.75	89.57	1015.32	497.06	1142.68	631.22	1037.62	528.85	1127.19	529.33
56.422	0	0.12	0.16	0.03	0.15	0.05	0.13	0.07	0.81	0.37	99.67	0.33	0	92.82	0.84	4.73	0.37	0.06	11.63	0.42	2.68	4.75	0	0.04	0.27	0.12	0.17	0.81	0.51	1.6	0.06	0.08	0.78	0	0	0	8.87	9.2	2.94	82.16	90.41	1017.12	499.48	1143.14	633.16	1036.38	531.04	1126.78	529.87
56.456	0	0.12	0.16	0.03	0.14	0.04	0.13	0.07	1.6	0.28	99.67	0.33	0	91.91	0.68	4.56	0.28	0.05	9.33	0.27	2.78	3.41	0	0.03	0.19	0.12	0.22	1.6	0.57	1.42	0.05	0.05	0.81	0	0	0	8.97	9.85	0.9	81.77	90.72	1020.16	502.01	1143.25	633	1036.39	533.4	1127.07	530.74
56.489	0	0.12	0.16	0.03	0.14	0.04	0.12	0.07	1.89	0.29	99.67	0.33	0	88.34	0.52	4.31	0.29	0.05	8.63	0.2	3.49	3.03	0	0.03	0.21	0.09	0.25	1.89	0.52	1.47	0.04	0.05	0.82	0	0	0	2.5	11.87	2.67	82.15	87.03	1022.48	505.51	1139.85	628.79	1038.92	533.97	1125.95	533.16
56.523	0	0.12	0.17	0.03	0.14	0.05	0.13	0.07	1.99	0.19	99.67	0.33	0	90.55	0.64	3.37	0.19	0.05	9.35	0.2	2.07	1.59	0	0.02	0.22	0.12	0.24	1.99	0.56	1.96	0.05	0.03	0.99	0	0	0	-2.63	10.7	2.39	81.84	87.43	1022.36	507.25	1136.58	626.17	1036.82	534.42	1124.25	533.53
56.556	0	0.12	0.17	0.03	0.14	0.04	0.13	0.07	1.56	0.14	99.67	0.33	0	94.35	0.74	3.2	0.14	0.09	8.12	0.18	1.68	1.11	0	0.03	0.29	0.1	0.2	1.56	0.54	2.17	0.04	0.01	0.99	0	0	0	-7.24	7.92	1.13	81.29	88.31	1022.91	506.9	1136.91	625.36	1035.92	533.54	1124.21	531.83
56.589	0	0.12	0.17	0.03	0.14	0.04	0.13	0.07	2.1	0.15	99.66	0.33	0	93.92	1.04	2.6	0.15	0.12	7.69	0.18	1.37	0.83	0	0.03	0.55	0.11	0.19	2.1	0.51	2.69	0.05	0.05	0.97	0	0	0	3.5	8.32	1.21	81.05	89.11	1023.35	506.96	1135.42	623.88	1035.07	535.96	1124.12	532.56
56.623	0	0.12	0.17	0.03	0.14	0.04	0.14	0.08	2.79	0.12	99.66	0.33	0	96.1	1.76	2.59	0.12	0.18	6.46	0.22	0.82	0.61	0	0.04	0.86	0.11	0.15	2.79	0.52	3.38	0.03	0.01	0.94	0	0	0	3.33	5.98	1.68	80.48	89.69	1024.9	507.73	1134.02	621.06	1035.14	535.7	1124.8	533.36
56.656	0	0.12	0.17	0.03	0.15	0.04	0.14	0.09	2.01	0.13	99.66	0.33	0	95.76	2.57	3.34	0.13	0.27	5.99	0.36	0.8	0.94	0	0.06	1.11	0.13	0.1	2.01	0.48	4.29	0.03	0.01	0.86	0.08	0	0	7.68	6.41	1.53	79.42	91.18	1026.75	508.69	1132.3	618.45	1034.36	536.05	1125.52	534.71
56.689	0	0.12	0.16	0.03	0.16	0.04	0.14	0.1	1.74	0.13	99.67	0.33	0	98.12	2.82	5.26	0.13	0.39	6.66	0.68	1.09	1.69	0.16	0.1	1.55	0.1	0.06	1.74	0.41	5.15	0.03	0.01	0.83	0.19	0	0	2.09	2.23	2.67	79.47	93.86	1028.07	509.12	1131.31	613.45	1033.96	535.2	1127.81	536.1
56.723	0	0.11	0.15	0.03	0.2	0.04	0.14	0.13	2.3	0.22	99.61	0.33	0	97.35	3.37	10.28	0.13	0.57	8.62	1.25	1.36	2.76	1.16	0.22	2.3	0.07	0.05	1.88	0.28	6.41	0.02	0.01	0.81	0.38	0	0	4.2	3.99	2.28	79.45	90.44	1030.41	510.61	1130.37	613	1036.07	536.23	1126.51	535.79
56.756	0	0.1	0.12	0.03	0.26	0.05	0.13	0.2	3.11	0.29	99.47	0.36	0	98.04	4.2	18.08	0.13	0.73	10.02	2.01	1.67	3.37	2.34	0.29	3.11	0.08	0.04	1.89	0.28	8.02	0.02	0	0.78	0.51	0	0	8.33	2.45	1.71	78.25	95.85	1028.15	507.01	1133.59	612.44	1033.45	536.68	1129.3	536.58
56.79	0	0.09	0.09	0.03	0.43	0.06	0.11	0.54	6.22	0.57	98.93	1.26	0	97.6	4.59	32.77	0.17	0.99	15.43	4.17	2.26	4.27	4	0.57	3.75	0.06	0.04	6.22	0.21	16.35	0.02	0	0.78	0.58	0	0	7.82	3.48	0.99	78.95	91.73	1031.16	510.4	1132.07	613.88	1035.76	537.65	1127.46	535.56
56.823	0	0.09	0.07	0.04	0.61	0.06	0.1	1.12	5.6	1.13	97.76	2.67	0	96.92	5.13	42.98	0.21	0.81	16.13	9.03	2.59	3.7	5.99	1.13	5.09	0.06	0.03	5.6	0.17	23.6	0.02	0	0.68	0.64	0	0	8.94	4.76	1.48	78.43	93.31	1029.33	509.04	1131.97	613.3	1034.37	537.06	1127.67	535.63
56.856	0	0.09	0.05	0.04	0.91	0.06	0.09	2.18	6.06	1.6	95.63	6.77	0	97.7	5.46	54.64	0.23	0.68	15.11	15.4	2.87	3.15	8.18	1.6	6.06	0.06	0.03	4.82	0.16	27.97	0.02	0.01	0.64	0.61	0	0	8.75	3.26	0.46	78.04	93.3	1028.61	509.42	1131.24	614.03	1032.89	537.64	1126.17	535.4
56.89	0	0.09	0.04	0.03	1.2	0.06	0.08	5.94	6.47	3.07	88.13	13.56	0	97.24	4.74	63.81	0.32	0.58	14.02	17.75	2.82	2.21	6.47	3.07	6.47	0.07	0.03	5.29	0.15	44.57	0.02	0	0.54	0.63	0	0	5.48	4.19	0.48	78.06	95.04	1026.66	508.37	1131.2	612.95	1031.05	537.63	1126.05	534.98
56.923	0	0.09	0.04	0.03	1.2	0.05	0.08	8.29	7.27	4.57	83.42	14.38	0	98.51	4.21	63.87	0.34	0.44	10.8	17.7	1.64	0.97	3.84	4.57	7.27	0.07	0.03	3.99	0.14	53.8	0.02	0	0.49	0.63	0	0	4.44	1.06	1.24	78.34	95.89	1024.73	508.57	1130.21	614.05	1029.66	538.34	1125.54	537.04
56.956	0	0.08	0.04	0.03	1.14	0.04	0.09	8.59	6.77	5.42	82.83	11.88	0	97.89	4.77	61.63	0.36	0.41	8.09	15.73	1.2	0.68	2.58	5.42	6.77	0.07	0.02	3.55	0.14	56.42	0.03	0	0.46	0.66	0	0	8.31	2.8	0.47	77.98	93.68	1025.07	510.38	1128.12	615.02	1029.37	538.84	1123.02	536.54
56.99	0	0.07	0.04	0.03	1.12	0.04	0.14	16.45	6.76	11.49	67.1	16.51	0	97.75	4.96	60.47	0.34	0.4	6.76	11.49	0.85	0.52	1.59	12.69	6.5	0.09	0.02	3.21	0.13	75.16	0.04	0	0.38	0.61	0	0	11.39	3.15	0.8	77.63	93.64	1023.57	510.71	1126.58	615.74	1028.11	539.39	1121.73	537.33
57.023	0	0.08	0.05	0.03	0.95	0.04	0.16	14.32	6.87	10.99	71.36	12.75	0	96.92	5.4	55.16	0.34	0.39	6.87	10.99	0.96	0.69	1.39	14.24	6.42	0.1	0.02	2.91	0.13	76.11	0.04	0.01	0.38	0.68	0	0	11.45	4.76	1.04	77.94	92.82	1022.13	510.94	1124.23	616.14	1026.83	538.99	1119.62	536.74
57.056	0	0.08	0.06	0.03	0.72	0.04	0.27	12.3	6.42	7.83	75.4	11.5	0	97.14	5.24	47.03	0.35	0.36	6.42	7.83	0.92	0.83	1.21	20.91	6.92	0.1	0.02	3	0.12	80.23	0.05	0	0.35	0.69	0	0	11.14	4.37	0.07	77.91	93.07	1021.68	510.28	1124.06	615.2	1025.7	538.94	1118.73	536.02
57.09	0	0.08	0.07	0.03	0.61	0.04	0.52	12.37	6.92	5.91	75.26	18.95	0	97.04	4.61	42.54	0.38	0.39	6.92	5.91	0.89	1.12	1.6	32.7	6.09	0.1	0.02	2.99	0.12	85.47	0.06	0	0.33	0.72	0	0	9.72	4.55	0.25	78.5	93.21	1020.88	510.3	1123.41	615.53	1025.04	538.9	1118.19	535.51
57.123	0	0.08	0.07	0.03	0.56	0.04	0.54	10.96	7.55	4.48	78.09	17.54	0	97.94	3.71	40.57	0.36	0.5	7.55	4.48	0.91	1.76	2.21	33.5	5.99	0.1	0.02	2.65	0.13	84.93	0.07	0	0.33	0.69	0	0	3.43	2.7	0.05	79.25	93.12	1020.09	509.96	1122.53	614.7	1024.08	537.31	1117.16	534.53
57.157	0	0.09	0.08	0.04	0.51	0.04	0.88	10.07	8.64	5.02	79.86	26.4	0	98.22	3.32	38.39	0.38	0.5	8.64	5.02	1.32	3.92	3.67	42.18	6.24	0.08	0.03	1.7	0.13	85.24	0.07	0	0.34	0.75	0	0	4.08	1.95	-0.05	79.55	91.55	1020.51	510.06	1121.22	613.59	1024.34	536.68	1115.86	534.21
57.19	0	0.09	0.08	0.03	0.5	0.04	0.81	9.73	6.31	5	80.54	23.17	0	97.34	3.19	37.57	0.33	0.69	6.31	5	1.05	2.72	5.37	40.85	5.89	0.08	0.03	1.08	0.14	85.09	0.08	0	0.33	0.69	0	0	4.76	4	0.57	80.08	93.14	1019.7	509.64	1122.16	614.83	1024.06	536.72	1117.18	534.56
57.223	0	0.09	0.08	0.03	0.5	0.03	0.69	9.28	5.16	5.49	81.44	18.67	0	96.55	3.27	37.04	0.3	0.94	5.16	5.49	1.09	1.76	4.98	37.98	5.94	0.09	0.02	0.7	0.16	84.03	0.08	0	0.32	0.58	0	0	7.62	5.33	0.08	80.14	89.49	1018.27	508.82	1122.54	618.04	1025.06	535.48	1114.54	534.14
57.257	0	0.1	0.09	0.03	0.4	0.03	0.7	6.46	4.01	5.99	87.09	10.12	0	96.96	3.51	30.02	0.31	0.99	4.01	5.99	0.94	0.91	4.39	36.14	5.64	0.09	0.01	0.42	0.19	81.32	0.08	0	0.28	0.45	0	0	6.2	4.69	-0.23	79.95	88.36	1018.36	507.67	1122.48	616.35	1025.42	533.99	1113.78	533.11
57.29	0	0.1	0.1	0.03	0.37	0.03	0.68	5.55	4.3	5.96	88.91	6.88	0	97.39	4.3	26.9	0.33	1.07	3.43	5.96	0.73	0.53	2.96	34.02	4.99	0.09	0.01	0.31	0.2	79.69	0.07	0	0.28	0.38	0	0	5.66	3.91	0.13	79.77	91.01	1019.41	506.89	1123.92	615.8	1025.55	533.43	1116.55	532.23
57.323	0	0.1	0.1	0.03	0.37	0.03	0.7	4.89	4.78	6.45	90.22	6.7	0	98.45	4.78	26.48	0.32	1.19	4.18	6.45	0.71	0.42	2.45	34.08	4.26	0.09	0.01	0.37	0.23	76.31	0.07	0	0.25	0.3	0	0	7.07	1.23	-0.76	79.72	90.98	1021.29	506.68	1125.37	614.77	1026.58	534	1117.54	531.9
57.357	0	0.11	0.11	0.03	0.36	0.03	0.58	3.72	5.17	6.62	92.57	4.27	0	98.14	5.17	24.76	0.27	1.35	4.64	6.62	0.49	0.37	1.69	29.87	4.13	0.11	0.01	0.52	0.3	70.62	0.08	0.01	0.25	0.23	0	0	6.49	2.16	0.08	79.81	90.78	1023.33	506.23	1127.88	615.47	1029.56	533.08	1120.32	531.35
57.39	0	0.11	0.11	0.03	0.32	0.03	0.66	2.93	5.89	6.72	94.13	3.29	0	97.94	5.89	20.93	0.27	1	5.43	6.72	0.58	0.39	0.77	30.35	4.18	0.12	0.01	0.86	0.31	68.21	0.08	0.03	0.26	0.18	0	0	7.88	2.68	-0.03	79.64	90.76	1024.43	505.61	1129.54	615.46	1030.88	532.59	1121.62	531.36
57.423	0	0.1	0.11	0.03	0.36	0.03	0.74	2.96	7.39	5.64	94.07	4.5	0	98.52	7.39	23.31	0.28	0.95	5.26	5.64	0.85	0.64	0.51	32.01	3.9	0.18	0.01	0.88	0.34	64.63	0.09	5.71	0.27	0.17	0	0	4.72	1.02	0.91	80.66	89.56	1027.69	507.28	1131.11	615.17	1034.52	532.67	1124.08	532.81
57.457	0	0.1	0.11	0.03	0.4	0.03	0.95	3.18	10.92	6.66	93.63	5.3	0	98.4	10.92	23.48	0.27	0.66	5.35	6.66	1.49	1.25	0.33	33.98	3.91	0.26	0.01	0.72	0.42	62.99	0.11	5.59	0.3	0.17	0	0	4.09	-1.42	-0.2	81.25	86.76	1032.81	508.12	1135.28	615.02	1039.8	534.02	1126.55	532.43
57.49	0	0.1	0.11	0.03	0.37	0.03	1.12	2.85	11.34	6.95	94.3	5.44	0	98.6	11.34	21.43	0.29	0.44	5.55	6.95	2.4	2.73	0.33	36.36	4.36	0.31	0.02	0.54	0.44	62.09	0.12	0.61	0.32	0.17	0	0	9.59	0.72	1.07	80.65	88.93	1035.92	508.37	1138.79	616.33	1042.9	534.06	1131.83	534.49
57.524	0	0.11	0.11	0.03	0.4	0.03	1.09	2.68	10.56	7.33	94.65	6.66	0	98.32	10.56	23.77	0.29	0.43	5.83	7.33	1.92	4.36	0.27	36.71	5.02	0.42	0.02	0.66	0.55	59	0.14	0.22	0.35	0.15	0	0	4.47	-1.66	1.64	80.82	92.75	1038.65	508.47	1143.59	617.6	1045.14	533.61	1137.87	535.15
57.557	0	0.11	0.1	0.03	0.41	0.04	0.96	2.79	10.92	7.68	94.42	5.66	0	97.49	10.92	24.48	0.32	0.42	5.92	7.68	1.69	3.84	0.35	33.85	5.89	0.47	0.04	0.86	0.65	58.94	0.15	0.58	0.4	0.13	0	0	3.38	-3.7	1.75	81.35	91.79	1044.38	510	1149.69	619.5	1051.58	534.8	1143.35	536.78
57.59	0	0.11	0.1	0.03	0.41	0.04	0.92	3.03	10.12	9.15	93.94	5.78	0	96.88	10.12	25.26	0.33	0.41	6.5	9.15	1.38	3.97	0.3	33.33	7.26	0.49	0.05	1.23	0.65	61.04	0.16	0.27	0.41	0.08	0	0	4.16	-4.82	2.18	80.81	91.6	1047.06	510.06	1153.56	620.92	1055.26	534.49	1146.8	537.9
57.624	0	0.11	0.1	0.03	0.42	0.04	1.01	2.67	11.24	8.2	94.66	5.42	0	97	11.24	24.37	0.34	0.38	6.32	8.2	1.23	3.44	0.4	33.39	8.47	0.54	0.08	1.96	0.64	57.72	0.17	0.3	0.45	0.1	0	0	4.37	-4.62	1.42	81.02	92.86	1054.28	512.35	1159.89	621.96	1060.85	537.61	1153.69	539.37
57.657	0	0.11	0.1	0.04	0.42	0.04	0.94	2.88	9.69	7.46	94.24	6.27	0	97.38	9.69	26.18	0.34	0.49	6.14	7.46	1.28	3.71	0.68	33.5	9.94	0.53	0.1	1.67	0.6	59.23	0.19	0.1	0.44	0.07	0	0	4.36	-3.92	2.83	80.22	92.24	1055.66	512.45	1162	623.32	1063.94	536.67	1156.11	540.38
57.69	0	0.12	0.11	0.04	0.35	0.04	0.85	2.34	8.65	7.21	95.32	3.52	0	94.86	8.65	21.26	0.31	0.53	5.85	7.21	1.28	4.23	0.78	30.87	10.08	0.57	0.1	1.07	0.57	60	0.18	0.1	0.42	0.08	0	0	5	-7.42	4.03	80.21	93.71	1062.62	513.63	1168.96	623.08	1071.02	538.65	1164.66	542.22
57.724	0	0.12	0.11	0.04	0.32	0.03	0.82	2.29	5.78	5.34	95.43	4.14	0	94.04	5.78	21.46	0.32	0.71	4.98	5.34	0.98	3.75	1.03	32.76	10.4	0.58	0.11	0.88	0.51	61.93	0.2	0.05	0.47	0.08	0	0	2.44	-8.21	4.48	80.11	93.22	1064.64	514.94	1171.49	624.75	1073.87	539.11	1166.98	543.76
57.757	0	0.11	0.11	0.04	0.33	0.03	0.72	2.52	4.87	4.63	94.96	4.44	0	94.79	4.87	23.12	0.29	0.72	4.83	4.63	0.93	4.28	1.66	32.03	9	0.53	0.1	0.41	0.49	63.56	0.2	0.02	0.49	0.13	0	0	9.8	-7.5	3.03	78.98	92.52	1072.95	515.8	1178.2	625.02	1080.62	542.17	1173.13	543.54
57.791	0	0.1	0.1	0.04	0.37	0.03	0.84	3.56	5.34	3.71	92.88	7.64	0	94.48	5.16	26.38	0.27	0.68	5.34	3.71	0.88	3.11	2.19	35.93	8.66	0.6	0.09	0.37	0.44	68.61	0.29	0.02	0.57	0.23	0	0	12.53	-7.8	3.59	78.16	94.59	1074.02	516.37	1179.44	624.95	1081.18	543.97	1175.76	544.77
57.824	0	0.1	0.1	0.04	0.38	0.04	0.79	4.17	6.14	3.26	91.67	8.16	0	93.82	4.8	27.62	0.27	0.69	6.14	3.26	1.02	3.47	2.89	35.59	7.86	0.55	0.07	0.38	0.42	71.63	0.35	0.01	0.61	0.26	0	0	9.39	-8.4	3.03	78.65	95.86	1079.22	517.14	1185.6	626.38	1085.83	545.15	1181.68	544.81
57.857	0	0.09	0.1	0.04	0.37	0.04	0.72	4.37	7.99	2.32	91.26	7.11	0	96.21	4.52	27.5	0.26	0.55	7.99	2.32	1.03	3.5	4.85	33.86	7.05	0.49	0.06	0.48	0.37	73.38	0.37	0.01	0.62	0.42	0	0	6.86	-5.83	3.56	78.77	96.58	1080.48	517.58	1188.95	629.22	1088.22	544.18	1184.77	546.45
57.891	0	0.09	0.09	0.03	0.38	0.05	0.59	5.47	10.54	2.06	89.06	6.54	0	97.1	3.95	29.29	0.27	0.42	10.54	2.06	0.9	3.02	4.52	30.94	6.89	0.43	0.05	0.76	0.3	77.95	0.51	0.01	0.67	0.4	0	0	3.33	-4.45	2.76	78.53	96.25	1081.78	516.85	1191.83	630.76	1089.88	542.95	1186.11	545.1
57.924	0	0.08	0.09	0.03	0.42	0.05	0.54	6.62	11.03	1.7	86.76	6.31	0	94.23	5.18	30.91	0.24	0.36	11.03	1.7	0.84	3.78	4.8	28.85	6.27	0.3	0.05	0.99	0.26	80.03	0.55	0.01	0.68	0.61	0	0	6.06	-8.04	3.13	78.63	98.76	1085.21	518.48	1194.68	630.77	1092.04	545.99	1190.79	547.03
57.957	0	0.08	0.09	0.03	0.46	0.05	0.54	7.52	10.8	1.56	84.95	6.06	0	95.11	7.34	31.91	0.23	0.34	10.8	1.56	0.73	3.44	5.84	27.32	6.56	0.3	0.05	1.46	0.26	80.2	0.54	0.01	0.7	0.67	0	0	3.88	-7.16	3.06	78.76	97.7	1088.01	519.16	1198.09	632.12	1095.6	546.6	1193.3	547.26
57.991	0	0.08	0.09	0.03	0.47	0.04	0.41	8.22	9.68	1.46	83.57	3.64	0	96.06	8.53	31.46	0.18	0.29	9.68	1.46	0.68	2.71	4.73	21.12	6.9	0.18	0.06	1.41	0.2	81.81	0.57	0	0.67	0.76	0	0	2.52	-6.03	2.33	78.55	98.87	1089.15	518.93	1201.72	635.48	1096.88	545.77	1195.73	547.36
58.024	0	0.08	0.1	0.03	0.45	0.05	0.47	7.93	10.44	1.65	84.15	2.67	0	96.56	10.2	28.05	0.19	0.26	10.44	1.65	0.8	4.24	4.95	20.54	7.82	0.18	0.07	1.69	0.19	82.64	0.57	0.01	0.71	0.77	0	0	4.13	-5.33	2.21	78.1	97.7	1092.2	520.16	1201.8	633.43	1098.93	547.03	1196.62	547.94
58.057	0	0.1	0.12	0.04	0.35	0.05	0.53	6.18	11.31	1.98	87.64	1.29	0	97.49	11.28	20.06	0.19	0.18	11.31	1.98	1.07	5.43	5.75	19.26	8.34	0.15	0.06	2.39	0.17	83.2	0.53	0.01	0.74	0.63	0	0	6.71	-3.7	1.98	77.57	96.22	1093.65	521.27	1201.72	633.47	1100.2	548.06	1196.42	548.88
58.091	0	0.09	0.13	0.03	0.32	0.06	0.57	6.11	13.87	2.13	87.77	0.93	0	97.76	12.93	16.47	0.19	0.12	13.87	1.98	2.13	4.07	5.51	18.16	8.02	0.12	0.06	2.73	0.14	84.92	0.47	0.02	0.75	0.53	0	0	6.75	-3.11	2.45	77.06	94.1	1095.35	522.4	1199.63	630.61	1101.41	547.3	1195.47	550.01
58.124	0	0.09	0.13	0.03	0.32	0.07	0.61	6.75	16.18	4.32	86.49	0.81	0	96.34	15.81	14.47	0.21	0.1	16.18	1.91	4.32	3.38	4.55	16.51	7.67	0.11	0.05	3.57	0.14	86.61	0.43	0.02	0.76	0.49	0	0	4.38	-5.65	2.78	77.11	96.19	1094.66	521.96	1200.47	630.71	1100.68	547.34	1196.84	549.91
58.158	0	0.07	0.14	0.04	0.32	0.07	0.55	8.07	13.52	9.62	83.85	0.81	0	96.09	19.18	13.53	0.21	0.12	17.59	1.89	9.62	1	5.76	13.52	6.3	0.09	0.04	3.19	0.14	88.79	0.34	0.01	0.8	0.47	0	0	4.14	-5.99	2.32	77.25	95.23	1095.03	522.82	1200.07	631.14	1100.77	548.36	1195.99	549.85
58.191	0	0.07	0.14	0.03	0.32	0.07	0.52	8.81	11.79	9.68	82.39	0.79	0	97.32	20.55	12.71	0.23	0.12	15.95	1.86	9.68	0.88	4.87	11.79	5.26	0.08	0.03	3.51	0.13	90.51	0.35	0.01	0.84	0.35	0	0	6.53	-4.05	3.49	76.57	96.15	1094.19	521.77	1199.96	629.9	1100.77	547.22	1196.84	550.95
58.224	0	0.08	0.14	0.03	0.31	0.06	0.47	8.4	10.51	7.2	83.2	0.66	0	97.24	19.2	11.88	0.25	0.13	14.33	1.73	7.2	0.65	2.86	10.51	4.76	0.07	0.02	3.24	0.13	91.44	0.31	0.01	0.84	0.22	0	0	6.02	-4.19	2.91	76.86	97	1093.41	521.32	1200.11	630.24	1099.61	547.03	1196.54	550.69
58.258	0	0.08	0.13	0.03	0.34	0.05	0.5	9.42	10.51	6.12	81.15	0.71	0	98.61	20.35	12.74	0.28	0.13	12.69	2.24	6.12	0.93	2.99	10.51	5.19	0.07	0.02	3.19	0.12	92.48	0.32	0.02	0.86	0.16	0	0	8.15	-0.69	2.9	77.61	99	1092.19	519.43	1201.08	629.85	1098.55	546.65	1197.49	550
58.291	0	0.09	0.15	0.03	0.3	0.05	0.52	7.78	11.42	5.23	84.45	0.7	0	97.85	19.22	9.35	0.28	0.12	9.63	2.5	5.23	1.21	2.57	11.42	5.49	0.1	0.01	2.24	0.12	91.95	0.36	0.03	0.86	0.16	0	0	1.57	-2.92	1.56	79.83	96.05	1092.65	517.62	1202.4	630.4	1099.87	542.41	1195.8	547.12
58.324	0	0.09	0.16	0.02	0.27	0.04	0.45	6.35	9.91	2.62	87.3	0.55	0	98.76	17.31	7.39	0.29	0.15	5.65	2.05	2.62	1.48	1.68	9.91	4.14	0.12	0.01	1.31	0.12	90.57	0.34	0.07	0.84	0.22	0	0	2.55	0.12	1.22	81.66	96.33	1093.13	515.86	1202.53	627.66	1099.87	540.41	1196.01	546.49
58.358	0	0.1	0.16	0.02	0.23	0.03	0.3	4.59	6.37	1.52	90.83	0.33	0	97.81	12.94	5.68	0.29	0.13	3.26	1.52	1.51	1.48	1.16	6.37	2.5	0.12	0.01	0.91	0.15	88.39	0.28	0.31	0.8	0.27	0	0	-1.09	3	1.65	83.13	98.14	1091.4	513.47	1202.47	627.7	1098.39	538.64	1196.46	542.3
58.391	0	0.1	0.17	0.02	0.21	0.03	0.27	3.41	4.89	1.08	93.18	0.33	0	98.2	11.68	3.78	0.28	0.12	2.15	1.08	0.87	0.56	1.12	4.89	1.57	0.1	0.02	0.52	0.15	84.18	0.25	0.04	0.74	0.23	0	0	-4.41	2.02	2.34	83.36	93.47	1089.18	510.22	1202.49	627.83	1100.09	534.63	1193.48	538.48
58.424	0	0.11	0.18	0.02	0.19	0.03	0.25	2.51	4.4	1.39	94.99	0.33	0	98.12	10.09	2.24	0.28	0.08	2.74	1.39	0.7	0.53	1.49	4.4	1.03	0.1	0.02	0.51	0.16	79.73	0.18	0.09	0.75	0.16	0	0	2.25	2.23	1.7	84.18	93.16	1085.63	506.92	1202.55	629.79	1098.01	533.55	1191.13	535.97
58.458	0	0.12	0.18	0.02	0.18	0.03	0.24	1.94	3.51	2.17	96.13	0.33	0	98.6	9.38	1.47	0.35	0.06	5.02	2.17	0.95	0.83	1.89	3.51	0.65	0.12	0.02	0.83	0.16	74.88	0.12	0.07	0.76	0.13	0	0	5.82	-0.72	-0.66	84.51	93.35	1082.93	504.4	1202.62	629.71	1094.84	533.3	1188.19	534.42
58.491	0	0.12	0.18	0.02	0.16	0.04	0.22	1.53	3.01	3.01	96.94	0.33	0	98.34	7.49	1.03	0.37	0.05	8.26	3.11	1.48	1.54	2.69	3.01	0.41	0.13	0.03	0.97	0.17	71.51	0.1	0.03	0.79	0.08	0	0	9.39	1.6	-0.22	84.2	95.63	1076.98	502.37	1198.98	630.76	1089.25	532.07	1184.86	533.74
58.525	0	0.14	0.18	0.03	0.15	0.06	0.21	1.14	2.54	2.54	97.73	0.33	0	97.3	6.68	0.67	0.42	0.04	13.61	3.64	2.58	4.4	2.18	2.54	0.25	0.16	0.04	2.21	0.18	65.44	0.06	0.07	0.84	0	0	0	10.83	4.09	0.01	83.79	96.73	1071.67	502.22	1194.88	633.27	1084.18	533.32	1180.9	532.2
58.558	0	0.13	0.18	0.03	0.15	0.06	0.2	0.77	2.07	2.07	98.45	0.33	0	96.96	6.29	0.77	0.38	0.05	14.67	3.41	2.52	4.07	1.3	2.07	0.15	0.18	0.05	1.8	0.19	56.4	0.04	0.07	0.88	0	0	0	11.5	4.69	-0.87	83.68	96.66	1066.86	502.97	1190.18	634.28	1078.84	535.19	1175.45	532.04
58.591	0	0.13	0.18	0.03	0.15	0.06	0.2	0.62	1.71	1.71	98.75	0.33	0	97.17	5.84	0.86	0.36	0.06	15.62	4.37	2.34	2.73	0.74	1.71	0.09	0.18	0.07	0.9	0.19	51.51	0.03	0.04	0.96	0	0	0	10.46	4.31	-1.53	83.58	94.79	1062.91	503.2	1186.51	634.88	1075.52	535.73	1170.22	531.52
58.625	0	0.14	0.17	0.03	0.15	0.09	0.2	0.29	1.43	1.43	99.42	0.38	0.78	96.78	5.83	1.3	0.3	0.12	20.7	6.4	2.54	2.03	0.51	1.43	0.11	0.18	0.08	0.75	0.16	32.62	0.02	0.15	0.99	0	0	0	11.28	4.99	-1.16	83.1	93.5	1056.62	503.26	1179.97	635.04	1070.03	535.34	1163.48	532.01
58.658	0	0.16	0.17	0.03	0.15	0.09	0.19	0.22	1.41	1.41	99.55	0.42	1.9	94.9	4.73	1.86	0.28	0.17	22.12	10.14	2.12	1.39	0	1.41	0.13	0.16	0.07	0.41	0.15	26.89	0.02	0.08	1.01	0	0	0	11.89	7.38	-0.17	83.02	92.1	1052.49	503.68	1175.39	634.8	1067.16	536.4	1159.15	531.95
58.691	0	0.14	0.17	0.02	0.16	0.08	0.19	0.16	1.21	1.21	99.63	0.36	1.39	96.42	4.66	3.13	0.24	0.31	20.06	6.96	1.58	0.75	0	1.21	0.12	0.14	0.07	0.23	0.14	17.41	0.02	0.05	1	0	0	0	10.03	5.53	-0.12	82.97	91.84	1050.74	504	1172.96	634.81	1065.18	534.91	1156.99	532.6
58.725	0	0.13	0.16	0.02	0.16	0.08	0.17	0.11	1.02	1.02	99.65	0.33	1.33	93.97	4.23	4.22	0.17	0.44	19.18	5.87	1.5	0.55	0	1.02	0.13	0.14	0.06	0.25	0.15	7.99	0.01	0.02	1.1	0	0	0	8.28	8.27	-0.04	83.42	89.58	1047.02	504.44	1170.35	635.91	1063.29	536.24	1152.77	532.28
58.758	0	0.13	0.15	0.02	0.18	0.06	0.16	0.12	0.93	0.93	99.65	0.33	0	94.29	4.08	6.29	0.16	0.68	14.38	5.16	1.15	0.49	0	0.93	0.14	0.13	0.07	0.34	0.16	8.16	0.01	0.01	1.12	0	0	0	1.4	7.98	-0.46	82.79	87.61	1045.03	504.96	1168.12	635.8	1061.87	534.96	1149.42	531.68
58.792	0	0.12	0.15	0.02	0.19	0.06	0.15	0.11	1.1	0.48	99.63	0.33	0	92.47	4.63	7.43	0.14	0.84	13.1	4.25	0.98	0.58	0	0.48	0.13	0.09	0.09	1.1	0.16	4.53	0.01	0.01	1.29	0	0	0	1.43	9.46	0	82.7	88.87	1042.56	504.67	1165.91	635.17	1059.24	535.31	1148.02	531.44
58.825	0	0.11	0.14	0.02	0.21	0.06	0.15	0.13	1.08	0.43	99.59	0.33	0	95.04	4.9	9.97	0.12	1.02	14.42	2.97	0.95	0.43	0	0.43	0.14	0.06	0.07	1.08	0.15	4.16	0.01	0	1.42	0	0	0	2.03	7.23	-0.91	82.91	88.98	1040.71	504.72	1162.09	633.67	1055.67	534.44	1144.6	531.3
58.858	0	0.1	0.12	0.02	0.24	0.07	0.14	0.16	1.79	0.44	99.51	0.33	0	94.18	4.94	14.85	0.11	1.19	14.97	1.89	0.91	0.42	0	0.44	0.19	0.05	0.07	1.79	0.15	4.42	0.01	0.01	1.46	0	0	0	3.74	8.08	1.06	82.86	92.23	1038.06	503.91	1161.37	634.28	1053.72	534.21	1145.93	532.25
58.892	0	0.09	0.11	0.02	0.25	0.08	0.14	0.17	1.76	0.55	99.5	0.33	1.35	93.77	4.89	16.33	0.1	1.22	17.22	1.32	0.95	0.4	0	0.55	0.19	0.06	0.07	1.76	0.14	4.58	0	0.01	1.95	0	0	0	3.75	8.44	1.77	82.79	91.84	1036.15	502.99	1161.37	635.19	1053.47	533.85	1145.3	531.86
58.925	0	0.09	0.1	0.02	0.27	0.09	0.14	0.19	1.17	0.47	99.46	0.33	2.11	95.83	5.34	18.47	0.09	1.09	18.9	1.1	1.32	0.36	0	0.47	0.17	0.06	0.07	1.17	0.14	4.86	0	0.01	2.08	0	0	0	6.85	6.33	1.3	82.77	94.12	1034.64	502.27	1160.75	635.48	1050.92	534.72	1144.98	531.28
58.958	0	0.09	0.11	0.02	0.25	0.07	0.13	0.18	1.38	0.4	99.49	0.33	0.93	94.07	4.31	17.91	0.09	0.84	15.73	1.38	1.3	0.54	0	0.4	0.2	0.05	0.08	1.38	0.16	5.22	0	0	2.06	0	0	0	2.07	8.18	1.83	82.4	93.84	1031.94	502.13	1160.49	637.42	1049.98	533.84	1143.79	531.3
58.992	0	0.09	0.1	0.02	0.26	0.06	0.12	0.18	0.96	0.36	99.48	0.33	0.26	92.06	3.64	19.29	0.07	1.01	13.13	1.17	1.17	0.93	0	0.36	0.25	0.04	0.08	0.96	0.17	4.56	0	0.03	2.17	0	0	0	-3.93	9.75	2.79	79.73	95.08	1026.84	500.15	1161.49	641.75	1048.05	530.47	1143.14	530.86
59.025	0	0.09	0.1	0.02	0.27	0.06	0.11	0.19	0.69	0.34	99.46	0.35	0	91.68	3.71	20.05	0.06	1.03	10.82	1.08	1.04	1.58	0	0.34	0.26	0.04	0.07	0.69	0.21	4.63	0	2.26	2.16	0	0	0	2.66	10	0.97	82.45	90.68	1028.42	500.92	1159.83	641.48	1048.87	531.3	1139.54	531.06
59.058	0	0.09	0.09	0.03	0.29	0.05	0.1	0.2	0.77	0.28	99.42	0.42	0	94.3	3.26	22.72	0.05	0.9	8.7	0.91	1.03	2.79	0	0.28	0.3	0.03	0.06	0.77	0.24	4.26	0	3.68	2.19	0	0	0	8.55	7.97	0.04	82.76	97.75	1026.32	500.84	1157.68	640.83	1042.5	534.41	1140.19	530.99
59.092	0	0.08	0.09	0.03	0.33	0.05	0.1	0.23	0.37	0.25	99.35	0.53	0	96.55	3.26	26.34	0.04	0.84	8.82	1.04	1.06	2.61	0	0.25	0.25	0.02	0.05	0.37	0.28	4.17	0	0.21	2.06	0	0	0	8.05	5.34	-2.72	82.69	95.28	1024.93	501.03	1155.85	640.09	1040.08	534.94	1135.27	530.78
59.125	0	0.08	0.09	0.02	0.3	0.05	0.1	0.21	0.42	0.24	99.39	0.47	0	96.49	3.18	24.53	0.04	0.68	7.96	1.05	1.12	1.28	0	0.24	0.23	0.02	0.04	0.42	0.3	3.46	0	0.03	1.92	0	0	0	8.91	5.43	-3	82.42	96.55	1023.52	501.92	1152.44	637.99	1036.77	535.66	1133.26	532.09
59.159	0	0.08	0.09	0.02	0.32	0.04	0.1	0.21	0.59	0.2	99.36	0.5	0	96.31	3.51	25.37	0.03	0.64	6.83	0.97	0.78	0.39	0	0.2	0.28	0.03	0.04	0.59	0.41	3.05	0.01	0.01	1.72	0	0	0	9.53	5.7	-3.28	82.52	93.18	1022.38	503.08	1148.76	637.23	1035.99	536.74	1129.03	531.63
59.192	0	0.08	0.09	0.02	0.31	0.04	0.1	0.2	0.85	0.22	99.38	0.48	0	95.96	3.22	24.54	0.04	0.68	6.08	0.84	0.71	0.47	0	0.22	0.4	0.03	0.04	0.85	0.44	2.63	0.01	0.01	1.59	0	0	0	8.94	6.16	-2.98	82.96	91.38	1021.53	505.78	1144.5	636.84	1034.67	538.9	1125.81	532.37
59.225	0	0.08	0.09	0.02	0.34	0.04	0.1	0.22	1.43	0.25	99.33	0.54	0	96.39	4.37	25.52	0.03	0.72	5.37	0.52	0.51	0.44	0	0.25	0.51	0.03	0.04	1.43	0.46	2.38	0.01	0.01	1.47	0	0	0	6.28	5.57	-2.43	82.86	91.27	1020.12	506.86	1139.59	632.69	1031.86	537.77	1123.06	534.27
59.259	0	0.08	0.09	0.02	0.34	0.04	0.11	0.22	2.06	0.29	99.32	0.54	0	92.57	5.03	24.99	0.04	0.63	6.28	0.47	0.46	0.71	0	0.29	0.62	0.03	0.04	2.06	0.45	2.11	0.01	0	1.36	0	0	0	5.79	9.39	0.91	82.48	90.68	1017.27	507.11	1134.52	630.77	1030.6	536.8	1121.25	534.33
59.292	0	0.08	0.09	0.02	0.35	0.05	0.11	0.22	2.3	0.31	99.3	0.57	0	94.77	5.42	25.33	0.04	0.79	8.71	0.38	0.47	1.01	0	0.31	0.93	0.04	0.03	2.3	0.44	2.13	0.01	0	1.33	0	0	0	-2.63	7.52	0.68	81.6	95.81	1013.69	505.92	1134.29	631.26	1025.94	536.01	1121.69	532.37
59.325	0	0.08	0.09	0.02	0.36	0.05	0.12	0.23	2.6	0.31	99.28	0.61	0	93.84	5.11	26.04	0.04	1.22	11.73	0.34	0.56	1	0	0.31	1.17	0.04	0.03	2.6	0.4	2.12	0.01	0	1.23	0	0	0	-1.29	8.38	1.98	81.34	94.24	1011.27	504.24	1132.75	631.07	1025.69	533.25	1119.92	532.34
59.359	0	0.09	0.1	0.03	0.32	0.06	0.13	0.2	3.51	0.28	99.36	0.5	0	94.82	4.61	22.3	0.04	1.56	15.27	0.3	0.75	0.94	0	0.28	1.79	0.04	0.04	3.51	0.4	1.89	0.01	0	1.15	0	0	0	-1.93	7.47	0.82	81.22	94.22	1010.96	504.32	1132.11	630.97	1024.37	533.76	1118.55	531.31
59.392	0	0.09	0.1	0.03	0.33	0.07	0.13	0.21	3.14	0.28	99.34	0.48	0	95.32	4.91	22.22	0.04	2.22	16.26	0.31	0.84	0.87	0	0.28	2.47	0.04	0.04	3.14	0.37	2.25	0.01	0	1.12	0	0	0	-2.88	6.93	1.29	80.88	96.84	1008.95	502.76	1132.28	630.7	1022.5	533.53	1119.28	529.95
59.425	0	0.1	0.11	0.03	0.33	0.06	0.14	0.2	3.09	0.26	99.35	0.43	0	93.65	5.51	20.68	0.04	2.93	14.66	0.32	0.99	0.68	0	0.26	2.58	0.05	0.05	3.09	0.33	2.19	0.01	0	1.05	0	0	0	0.35	8.55	1.86	80.94	97.47	1007.93	502.14	1132.9	631.95	1022.45	533.9	1119.85	530.38
59.459	0	0.1	0.1	0.02	0.38	0.07	0.14	0.24	2.92	0.26	99.24	0.48	0	93.42	6.76	22.45	0.03	4.26	17.52	0.34	1.07	0.59	0	0.26	2.38	0.06	0.06	2.92	0.3	1.91	0.01	0	1.01	0	0	0	-0.36	8.74	1.36	80.77	98.92	1006.85	501.43	1133.96	633.43	1021.36	534.04	1120.18	529.5
59.492	0	0.1	0.09	0.03	0.45	0.07	0.13	0.29	3.38	0.23	99.11	0.62	0	94.05	6.2	25.57	0.03	6.16	17.18	0.44	1.31	0.66	0	0.23	2.16	0.07	0.07	3.38	0.29	2.08	0.01	0	1.04	0	0	0	2.29	8.2	0.7	80.99	96.43	1007.76	503.03	1131.73	632.93	1021.42	534.51	1117.77	530.84
59.526	0	0.1	0.09	0.03	0.56	0.1	0.13	0.38	4.79	0.21	98.88	0.87	0.99	95.02	6.74	28.97	0.03	8.74	22.52	0.45	1.77	0.61	0	0.21	1.94	0.08	0.07	4.79	0.21	2.02	0.01	0	1	0	0	0	-0.11	7.25	0.22	80.65	99.4	1005.83	501.25	1132.79	632.96	1019.2	535.3	1118.34	527.98
59.559	0	0.1	0.08	0.02	0.6	0.08	0.12	0.41	4.83	0.19	98.8	0.96	0	90.44	6.63	30.32	0.03	9.33	18.77	0.37	1.48	0.64	0	0.19	1.39	0.1	0.08	4.83	0.19	2.01	0.01	0	0.93	0	0	0	4.74	10.77	1.77	81.04	94.12	1005.13	502.38	1129.39	633.09	1020.9	533.56	1114.99	531.35
59.592	0	0.1	0.08	0.02	0.73	0.06	0.12	0.52	4.72	0.19	98.53	1.28	0	90.97	7.85	34.41	0.03	10.08	14.67	0.34	1.65	0.86	0	0.19	1.34	0.13	0.08	4.72	0.19	1.72	0.01	0	0.9	0	0	0	1.92	10.45	0.57	80.83	97.6	1001.99	500.28	1131.36	635.14	1017.79	534.93	1115.13	527.79
59.626	0	0.08	0.07	0.02	0.74	0.06	0.11	0.54	2.81	0.21	98.52	1.37	0	86.71	7.7	37.32	0.03	8.07	13.89	0.29	1.69	1.21	0	0.21	1.24	0.15	0.08	2.81	0.14	1.56	0.01	0.08	0.86	0	0	0	12.43	12.62	1.11	81.79	91.46	1002.39	502.4	1128.9	636.78	1020.21	536.77	1111.52	531.52
59.659	0	0.07	0.06	0.03	0.78	0.05	0.09	0.58	1.15	0.18	98.45	1.71	0	83.45	6.89	41.77	0.03	6.15	11.48	0.3	1.61	1.67	0	0.18	0.96	0.16	0.08	1.15	0.13	1.6	0.01	0.45	0.87	0	0	0	8	13.91	0.5	82.73	83.66	1002.13	505.12	1124.94	635.4	1021.66	538.24	1105.06	531.62
59.692	0	0.06	0.05	0.03	0.84	0.05	0.08	0.65	0.74	0.17	98.32	2.62	0	75.66	5.89	47.61	0.03	4	9.93	0.33	1.37	2.59	0	0.16	0.74	0.17	0.07	0.51	0.13	1.96	0.01	1.91	0.89	0	0	0	1.1	16.33	-1.58	82.16	82.53	998.44	507.85	1119.91	635.64	1016.67	540.77	1098.67	531.41
59.726	0	0.06	0.05	0.03	0.79	0.04	0.07	0.63	0.71	0.18	98.41	2.87	0	63.7	4.96	48.81	0.03	2.32	8.2	0.41	1.07	3.18	0	0.11	0.71	0.18	0.07	0.29	0.1	2.52	0.01	1.6	0.95	0	0	0	7.51	19.19	-3.33	82.29	83.23	992.35	509.99	1113.23	639.11	1008.71	542.96	1091.5	534.39
59.759	0	0.06	0.06	0.03	0.62	0.04	0.08	0.45	0.78	0.17	98.77	1.7	0	31.87	4.97	42.05	0.04	1.32	5.84	0.46	0.69	3.82	0	0.12	0.78	0.17	0.07	0.19	0.1	2.29	0.01	0.89	0.9	0	0	0	2.12	25.8	-0.79	81.96	74.82	986.63	513.39	1103.38	638.26	1006.85	541.91	1081.57	538.05
59.793	0	0.07	0.08	0.03	0.48	0.03	0.09	0.33	0.85	0.2	99.05	0.97	0	31.75	5.68	34.33	0.04	0.6	3.73	0.45	0.45	3.21	0	0.09	0.85	0.2	0.07	0.18	0.08	2.02	0.01	1.8	0.88	0.02	0	0	4.07	25.83	-1.8	81.87	73.9	979.64	516.66	1095.09	639.11	999.23	547.8	1072.65	539.29
59.826	0	0.08	0.1	0.03	0.38	0.03	0.11	0.24	1.12	0.18	99.25	0.56	0	22.73	6.82	26.39	0.05	0.29	3.38	0.66	0.42	3.38	0	0.09	1.12	0.18	0.11	0.2	0.08	1.71	0.02	1.59	0.87	0.25	0	0	0.16	28.12	0.02	80.87	69.16	974.2	518.33	1087	638.12	995.88	546.35	1064.86	541.3
59.859	0	0.09	0.13	0.03	0.29	0.03	0.14	0.18	1.31	0.15	99.41	0.33	0	6.2	8.46	17.5	0.06	0.11	2.68	0.95	0.44	3	0.15	0.1	1.31	0.15	0.19	0.22	0.08	1.66	0.02	1.27	0.86	0.64	0	0	-3.16	35.58	2.86	78.71	61.31	968.81	520.77	1078.47	636.97	994.55	546.32	1055.81	543.72
59.893	0	0.09	0.15	0.02	0.29	0.03	0.2	0.16	1.54	0.16	99.43	0.33	0	4.17	13.22	11.76	0.1	0.07	2.57	1.46	0.48	2.1	0.78	0.12	1.54	0.16	0.3	0.28	0.07	1.09	0.03	1.16	0.76	0.97	0	0	-2.91	37.68	4.19	78.37	57.37	964.37	521.81	1071.11	634.09	991.37	547.63	1048.61	543.73
59.926	0	0.09	0.18	0.02	0.28	0.03	0.26	0.16	1.84	0.15	99.44	0.33	0	4.57	17.48	6.65	0.15	0.04	2.31	1.74	0.47	1.64	0.89	0.14	1.84	0.14	0.53	0.25	0.05	0.88	0.03	0.79	0.67	1.44	0	0	-4.9	37.19	6.13	78.16	54.91	961.84	521.54	1066.6	631.99	989.94	545.23	1044.85	544.22
59.959	0	0.09	0.2	0.02	0.3	0.03	0.35	0.17	2.24	0.2	99.3	0.47	0	2.6	22.75	3.48	0.2	0.03	2.31	1.77	0.39	0.92	0.96	0.15	2.24	0.13	0.96	0.29	0.05	0.84	0.03	0.29	0.62	1.7	0	0	-8.2	40.12	8.07	77.12	52.76	957.99	522.28	1060.23	629.43	987	544.16	1039.75	545.14
59.993	0	0.08	0.21	0.02	0.37	0.03	0.53	0.22	2.08	0.41	98.94	0.83	0	0.84	30.88	1.47	0.41	0.02	2.59	1.69	0.32	0.69	0.56	0.21	2.08	0.13	1.07	0.16	0.04	0.7	0.04	0.48	0.5	1.62	0	0	-4.79	45.88	12.11	77.45	48.16	952.49	519.25	1054.03	626.47	985.83	540.04	1033.73	545.06
60.026	0	0.08	0.22	0.02	0.42	0.03	0.63	0.25	1.91	0.54	98.74	1.06	0	2.03	34.53	1.19	0.54	0.02	2.32	1.89	0.29	0.85	0.66	0.23	1.91	0.14	1.41	0.14	0.04	0.78	0.05	0.62	0.46	1.59	0	0	-2.19	41.38	9.29	78.34	48.82	951.82	519.83	1052.02	625.24	982.17	543	1030.99	542.63
60.059	0	0.08	0.22	0.01	0.45	0.03	0.69	0.26	1.69	0.94	98.62	1.15	0	0.79	35.95	0.87	0.94	0.02	2.13	2.14	0.34	0.96	0.58	0.33	1.69	0.14	1.77	0.15	0.03	0.71	0.06	0.27	0.39	1.36	0	0	-3.77	46.17	11.08	77.81	43.72	947.49	518.41	1047.18	624.06	980.97	539.86	1024.64	541.89
60.093	0	0.08	0.22	0.01	0.47	0.03	0.76	0.27	1.45	2.48	98.47	1.18	0	0.64	36.57	0.6	2.48	0.01	2.04	2.24	0.48	1.26	0.26	0.49	1.45	0.1	1.9	0.11	0.02	0.78	0.09	0.51	0.35	0.95	0	0	-0.03	47.23	10.21	79.73	40.2	945.82	519.88	1041.23	622.97	978.21	540.01	1018.28	543.26
60.126	0	0.09	0.21	0.01	0.45	0.03	0.73	0.25	0.84	3.23	98.54	1.01	0	1	34.93	0.49	3.23	0.01	1.46	1.71	0.34	1.19	0.12	0.55	0.84	0.09	1.44	0.09	0.02	0.82	0.09	0.68	0.32	0.48	0	0	0.87	44.99	10.61	80.46	39.8	945.83	520.09	1036.63	618.62	976.08	538.74	1015.63	543.24
60.16
60.193
60.226
60.26
60.293
60.326
60.36
60.393
60.426
60.46
60.493
60.527
60.56
60.593
60.627
60.66
60.693
60.727
60.76
60.794
60.827
60.86
60.894
60.927
60.96
60.994
61.027
61.06
61.094
61.127	0	0.9	0.35	0.04	0.28	0.04	0.55	0.08	6.94	4.16	98.2	0.86	-0.13	9.75	3.5	0.17	26.56	0.02	7.74	28.2	3.46	1.31	0	0.04	6.94	0.27	0.39	0.11	1.01	4.16	0.08	0.27	0.78	0	0	0	2.28	33.13	1.56	77.43	60.08	961.83	517.55	1093.22	659.31	998.3	549.38	1058.17	544.26
61.161	0	0.43	0.28	0.03	0.27	0.04	0.44	0.13	3.32	13.15	99.13	0.4	0	1.29	6.83	0.39	19.28	0.02	7.74	17.18	1.57	1.39	0	0.04	3.32	0.26	2.3	0.05	1.35	13.15	0.07	0.21	1.3	0	0	0	-5.49	43.69	9.16	74.81	58.79	960.3	516.01	1090.56	654.63	1001.83	543.16	1060.57	545.8
61.194	0	0.46	0.25	0.03	0.25	0.05	0.38	0.13	2.61	12.87	99.08	0.33	0	2.03	6.81	0.4	16.22	0.02	9.63	22.4	1.16	1.16	0	0.03	2.61	0.24	3.62	0.07	1.77	12.87	0.06	0.83	1.96	0	0	0	-5.12	41.38	6.55	75.68	59.36	960.62	516.13	1087.24	650.85	998.22	543.57	1057.59	543.53
61.227	0	0.48	0.22	0.02	0.23	0.06	0.3	0.2	2.37	12.18	99.04	0.33	0	1.58	6.41	0.63	12.18	0.01	11.08	27.68	0.92	1.12	0	0.02	1.27	0.38	5.26	0.06	2.1	24.37	0.08	0.37	2.37	0	0	0	-5.14	42.65	6.34	75.87	57.3	959.34	517.23	1082.52	648.48	996.09	543.73	1053.39	543.91
61.261	0	0.49	0.2	0.02	0.22	0.06	0.27	0.26	2.4	10.46	99.02	0.33	0	0.99	5.68	0.88	10.46	0.01	12.73	29.8	0.51	1.17	0	0.01	1.09	0.45	6.01	0.05	2	30.95	0.08	0.36	2.4	0	0	0	-5.41	45.05	6.94	75.58	55.18	957.4	517.89	1078.62	646.98	994.64	543.71	1049.82	544.39
61.294	0	0.33	0.2	0.02	0.2	0.05	0.24	0.17	1.72	7.93	99.34	0.33	0	3.69	5.14	1.11	7.93	0.01	9.97	21.16	0.46	0.68	0	0.02	0.86	0.34	4.92	0.04	1.48	20.73	0.06	0.98	1.72	0	0	0	-3.6	38.31	8.27	76.79	63.52	955.69	516.65	1074.9	642	988.64	543.3	1052.15	544.37
61.327	0	0.29	0.2	0.02	0.2	0.04	0.23	0.14	1.6	7.44	99.41	0.33	0	6.06	5.19	1.43	7.44	0.01	7.68	18.5	0.47	1.32	0	0.03	1.02	0.39	5.11	0.05	1.35	16.36	0.07	0.82	1.6	0	0	0	-0.26	35.7	8.27	78.47	62.79	954.54	516.67	1071.25	639.6	986.32	543.93	1049.12	543.93
61.361	0	0.25	0.2	0.03	0.2	0.04	0.22	0.13	1.38	6.58	99.5	0.33	0	6.23	5.98	1.64	6.58	0.01	4.65	14.91	0.53	1.79	0	0.05	1.23	0.46	4.56	0.07	0.99	12.57	0.08	0.35	1.38	0.23	0	0	1.49	35.56	6.49	79.27	63.77	951.93	516.5	1066.3	637.19	981.04	544.13	1044.8	542.66
61.394	0	0.2	0.21	0.02	0.22	0.03	0.22	0.13	1.26	5.95	99.55	0.33	0	8	7.62	2.48	5.95	0.01	3.03	10.35	0.56	1.68	0	0.08	0.98	0.45	5.6	0.1	0.84	10.03	0.09	0.59	1.26	0.68	0	0	4.82	34.21	5.81	81.01	61.67	949.88	518.61	1061.33	636.52	978.01	546.94	1039.59	543.61
61.427	0	0.18	0.22	0.02	0.22	0.03	0.22	0.13	1.31	5.62	99.56	0.33	0	22.46	7.95	2.99	5.62	0.01	3.03	7.98	0.47	2.5	0	0.09	0.88	0.41	4.95	0.19	0.76	9.93	0.11	4.27	1.31	1.42	0	0	-0.36	28.2	6.14	80.87	66.66	949.21	520.89	1056.75	633.74	973	546.17	1039.66	546.13
61.461
61.494
61.528
61.561
61.594
61.628
61.661
61.694
61.728
61.761
61.795
61.828
61.861
61.895
61.928
61.961
61.995
62.028
62.061
62.095
62.128
62.162
62.195
62.228
62.262
62.295
62.328
62.362
62.395
62.428
62.462
62.495
62.529
62.562
62.595
62.629	0	0.32	0.11	0.06	0.16	0.09	0.13	0.16	9.35	0.81	99.36	0.39	0.85	90.56	0.81	9.8	0.75	0.01	12.97	24.36	1.51	14.3	0	0.08	9.35	1.64	0.59	3.06	1.59	15.04	0.18	0.11	4.86	0	0	0	-8.75	10.69	1.28	76.18	96.1	1003.92	521.82	1142.55	667.19	1025.53	553.1	1121.6	551.09
62.662	0	0.21	0.08	0.03	0.13	0.21	0.12	0.14	4.5	0.85	99.57	0.43	10.17	90.71	1.07	5.21	0.38	0.02	19.19	18.52	0.87	6.35	0	0.03	4.5	0.85	0.82	1.89	4.65	16.69	0.17	0.01	9.56	0	0	0	-5.11	10.61	3.97	76.64	94.48	1001.53	513.54	1149.16	668.23	1030.44	548.29	1124.88	545.44
62.695	0	0.19	0.07	0.04	0.13	0.29	0.11	0.14	3.26	0.83	99.42	0.59	13.04	96.43	1.78	6.3	0.34	0.03	21.36	15.82	1.08	7.99	0	0.03	3.26	0.83	0.88	2.29	6.89	14.02	0.14	0.07	11.44	0	0	0	0.09	5.52	2.02	77.84	100.98	1007.24	511.29	1160.52	673.1	1034.29	549.37	1135.13	544.19
62.729	0	0.17	0.06	0.04	0.17	0.31	0.1	0.17	2.72	1.44	99.39	0.92	13.72	90.65	2.27	10.34	0.29	0.05	21.86	11.47	0.97	8.58	0	0.02	2.72	1.44	0.68	1.73	12.69	14.9	0.11	0.01	11.69	0	0	0	0.12	10.64	4.33	77.3	99.18	1007.89	510.44	1164.01	675.97	1039.08	546.37	1138.26	546.31
62.762	0	0.16	0.07	0.04	0.18	0.26	0.11	0.16	3.33	1.74	99.48	0.76	12.1	81.98	2.8	12.27	0.25	0.07	22.52	11.4	0.8	7.5	0	0.03	3.33	1.74	0.56	1.5	9.32	9.7	0.12	0.05	10	0	0	0	2.17	14.42	3.58	77.35	98.75	1010.72	508.54	1171.61	678.66	1044.08	548.88	1142.68	543.52
62.796	0	0.14	0.06	0.05	0.23	0.19	0.1	0.19	2.8	2.65	99.55	0.57	9.97	89.65	3.13	17.83	0.21	0.11	17.65	8.15	0.6	11.61	0	0.03	2.8	2.65	0.55	1.22	9.86	8.17	0.11	0	9.74	0	0	0	-1.42	11.21	4.79	76.66	99.34	1011.75	509.02	1171.73	679.11	1045.17	544.22	1144.49	546.15
62.829	0	0.12	0.05	0.04	0.22	0.21	0.09	0.19	2.77	3.34	99.56	0.53	10.88	92.91	3.34	19	0.18	0.16	17.58	6.6	0.59	12.42	0	0.03	2.77	3.49	0.53	1.23	7.72	6.99	0.1	0.01	10.64	0	0	0	1.07	9.13	3.79	77.43	100.38	1013.73	508.28	1175.45	680.22	1046.69	546.28	1147.06	544.71
62.862	0	0.11	0.05	0.05	0.28	0.18	0.08	0.26	2.22	3.81	99.44	0.87	9.64	91.32	3.81	24.93	0.17	0.2	14.95	5.12	0.67	15.58	0	0.02	2.22	5.03	0.55	1.39	8.75	7.93	0.09	0	10.57	0	0	0	-1.66	10.24	4.74	76.64	101.54	1014.38	509.19	1175.78	681.21	1047.43	543.57	1148.9	547.31
62.896	0	0.09	0.04	0.06	0.45	0.17	0.08	0.49	1.3	5.88	99.03	2.28	8.94	91.19	5.88	35.71	0.18	0.39	14.64	4.08	0.76	19.34	0	0.02	1.3	6.67	0.46	0.87	10.85	10.25	0.08	0.01	10.19	0	0	0	-3.43	10.31	5.54	76.35	101.75	1015.84	509.97	1176.67	681.1	1049.2	542.79	1150.78	548.69
62.929	0	0.07	0.02	0.06	0.85	0.18	0.06	1.06	0.94	6.78	97.87	9.95	9.09	96.04	6.78	52.05	0.18	0.7	13.92	2.82	0.96	17.23	0	0.01	0.94	7.75	0.41	0.63	13.86	11.69	0.08	0.02	10.76	0	0	0	-2.22	6.05	3.54	76.9	102.31	1018.24	511.04	1178.62	681.63	1049.33	546.32	1151.64	547.56
62.962	0	0.06	0.02	0.07	1.36	0.19	0.05	2	0.67	6.46	96	28.74	9.81	93.86	6.46	65.36	0.19	1.12	14	2.25	1.25	18.15	0	0.01	0.67	7.84	0.38	0.44	16.67	13.66	0.08	0.01	11.37	0	0	0	-2.21	8.36	4.38	76.82	101.03	1017.66	511.43	1178.36	682.42	1050.25	546.21	1151.26	548.66
62.996	0	0.05	0.01	0.07	1.74	0.22	0.04	2.79	0.47	6.5	94.42	45.03	10.87	94.12	6.5	71.31	0.2	1.37	15.61	2.14	1.41	16.96	0	0.01	0.47	7.45	0.37	0.27	19.54	15.62	0.08	0.01	11.73	0	0	0	-3.09	8.13	3.94	76.58	101.73	1017.86	511.95	1178.01	682.28	1049.49	546.41	1151.2	548.78
63.029	0	0.05	0.01	0.08	2.34	0.25	0.04	4.14	0.27	6.47	91.73	65.03	12.07	94.53	6.47	78.35	0.23	1.77	17.85	1.96	1.64	18.21	0	0.01	0.27	6.83	0.36	0.22	22.71	17.98	0.08	0.02	12.02	0	0	0	-2.25	7.76	3.69	76.81	101.33	1017.74	511.69	1177.5	681.66	1049.15	546.75	1150.47	548.16
63.062	0	0.05	0.01	0.1	2.8	0.25	0.04	5.19	0.25	6.73	89.62	74.66	11.96	93.87	6.73	81.64	0.25	2.08	18.41	2.29	1.8	19.38	0	0.01	0.21	6.83	0.3	0.22	25.14	19.83	0.08	0	11.81	0	0	0	-2.37	8.35	3.98	76.71	102.11	1018.16	511.08	1177.79	681.02	1049.4	545.34	1151.47	548.17
63.096	0	0.05	0.01	0.09	2.97	0.25	0.04	5.42	0.29	6.93	89.17	76.06	11.36	96.22	8.36	80.72	0.29	1.87	18.79	2.52	1.92	16.54	0	0.01	0.14	6.93	0.26	0.14	27	20.4	0.07	0.01	11.45	0	0	0	-5.79	5.81	3.35	76.01	98.55	1018.82	510.63	1178.54	680.8	1051.25	544.06	1149.78	546.31
63.129	0	0.06	0.01	0.06	2.14	0.24	0.05	3.39	0.31	6.89	93.22	57.83	11.14	97.45	8.88	69.96	0.31	1.44	18.89	2.82	1.66	8.45	0	0.01	0.09	6.89	0.19	0.11	27.3	19.3	0.05	0.02	11.2	0	0	0	-5.89	3.77	2.97	76.12	99.76	1020.87	509.25	1179.41	677.92	1051.79	542.72	1151.53	544.47
63.163	0	0.07	0.02	0.05	1.29	0.27	0.06	1.55	0.32	7.16	96.91	34.93	12.49	98.15	7.35	54.35	0.32	1.07	20.32	2.43	1.47	1.15	0	0	0.08	7.16	0.16	0.1	31.25	17.55	0.03	0.05	11.52	0	0	0	-4.81	2.16	1.97	76.25	100.97	1021.87	507.54	1181.91	677.66	1052.14	543.13	1153.1	542.05
63.196	0	0.11	0.04	0.05	0.61	0.31	0.09	0.62	0.38	6.74	98.76	8.16	13.07	98.66	7.5	31.89	0.38	0.64	23.31	3.3	1.7	0.84	0	0	0.08	6.74	0.1	0.12	31.33	18.15	0.03	0.04	11.03	0	0	0	3.59	0.49	1.07	78.64	101.49	1020.75	502.63	1180.52	674.48	1049.9	539.99	1151.38	538.39
63.229	0	0.13	0.06	0.04	0.34	0.5	0.13	0.32	0.41	5	98.99	6.26	16.6	95.2	7.54	16.67	0.41	0.52	31.82	4.73	2.06	0.59	0	0	0.09	5	0.05	0.16	27.83	17.29	0.02	0.02	11.13	0	0	0	4.54	7.07	2.36	79.17	103.14	1019.59	499.26	1176.81	667.56	1047.77	536.22	1150.92	535.64
63.263	0	0.16	0.07	0.04	0.26	0.76	0.15	0.25	0.47	3.64	98.48	10.18	19.32	94.66	7.58	8.76	0.47	0.45	38.93	6.84	2.86	0.7	0	0	0.1	3.64	0.03	0.2	27.3	19.18	0.01	0.05	11.22	0	0	0	5.93	7.63	2.02	79.89	99.54	1019.78	498.42	1175.31	665.37	1048.64	535.69	1148.16	534.03
63.296	0	0.17	0.08	0.05	0.22	0.98	0.17	0.2	0.41	2.7	98.04	13.68	20.92	87.78	7.06	5.36	0.41	0.38	44.24	6.6	3.83	1.09	0	0	0.11	2.7	0.02	0.16	26.17	18.37	0.01	0.02	10.86	0	0	0	5.56	12.14	0.39	79.59	96.46	1018.68	497.51	1173.18	663.56	1047.43	535.64	1143.8	531.28
63.329	0	0.17	0.08	0.05	0.21	0.88	0.16	0.2	0.39	1.74	98.24	12.45	20.07	84.94	6.82	3.9	0.39	0.33	42.46	6.85	4	1.19	0	0	0.08	1.74	0.01	0.07	26.6	19.61	0.01	0.11	10.75	0	0	0	6.43	13.35	0.69	80.05	95.51	1018.66	499.09	1170.09	662.09	1046.58	536.11	1142.03	532.88
63.363	0	0.2	0.09	0.06	0.24	0.44	0.15	0.2	0.4	0.93	99.11	8.89	15.22	83.35	5.64	4.37	0.4	0.42	33.48	5.42	3.08	0.85	0	0	0.09	0.93	0.01	0.07	30.89	20.43	0.01	0.14	9.17	0	0	0	4.1	13.95	-1.67	79.24	94.39	1016.95	499.89	1167.36	661.21	1043.27	538.06	1137.39	530.95
63.396	0	0.2	0.09	0.05	0.23	0.34	0.14	0.18	0.34	0.85	99.33	6.17	13.7	76.17	3.75	5.18	0.34	0.58	29.45	5.65	2.51	0.8	0	0	0.12	0.85	0	0.06	30.01	19.21	0	0.04	8.71	0	0	0	3.77	16.19	-2.86	78.99	92.84	1013.61	500.99	1163.16	661.4	1039.51	539.47	1131.96	530.95
63.429	0	0.2	0.09	0.05	0.25	0.23	0.12	0.19	0.3	0.6	99.5	3.38	11.24	72.34	3.07	8.13	0.3	0.95	23.53	5.91	1.66	0.93	0	0	0.12	0.6	0	0.06	28.09	16.92	0	0.16	8.26	0	0	0	5.48	17.19	-2.98	79.66	92.04	1012.25	502.46	1160.42	661.64	1037.81	541.13	1129.43	532.31
63.463	0	0.17	0.08	0.04	0.28	0.16	0.11	0.21	0.26	0.35	99.45	1.4	8.21	79.94	2.51	13.99	0.26	1.53	20.47	5.92	1.34	1.68	0	0	0.18	0.35	0	0.15	19.95	14.02	0	0.09	6.39	0	0	0	-2.41	15.09	-2.32	77.59	91.42	1007.97	503.01	1154.58	659.31	1033.48	538.83	1124.63	531.82
63.496	0	0.14	0.08	0.04	0.34	0.12	0.1	0.26	0.21	0.32	99.33	1.17	6.29	82.51	2.52	20.18	0.21	1.75	16.96	4.09	0.94	2.39	0	0	0.18	0.32	0.01	0.15	17.66	13.18	0	0.1	5.81	0	0	0	2.13	14.24	-0.08	79.05	90.76	1006.85	504.55	1152.95	660.58	1034.01	540.87	1124.58	535.08
63.53	0	0.11	0.07	0.04	0.37	0.08	0.09	0.28	0.24	0.23	99.25	1.12	2.93	84.17	2.44	25.2	0.15	1.99	11.64	2.57	0.64	2.9	0	0.01	0.19	0.23	0.01	0.24	12.11	9.1	0	0.12	4.62	0	0	0	1.93	13.64	0.13	78.91	91.75	1005.54	505.07	1152.9	662.02	1032.99	542.17	1124.51	535.62
63.563	0	0.11	0.07	0.03	0.38	0.08	0.09	0.28	0.27	0.2	99.23	1.06	2.74	88.28	2.3	26.69	0.11	2.19	12.4	2.54	0.61	2.67	0	0.01	0.23	0.2	0.01	0.27	9.77	7.75	0	0.05	4.09	0	0	0	0.92	11.9	-0.4	78.57	91.96	1004.02	505.6	1151.91	663.53	1031.2	542.01	1122.97	536.23
63.596	0	0.11	0.08	0.03	0.36	0.07	0.09	0.26	0.35	0.22	99.28	0.93	2.31	82.67	2.09	24.37	0.1	2.18	11.65	2.5	0.45	2.28	0	0.01	0.35	0.22	0.02	0.17	10.29	8.21	0	0.06	3.87	0	0	0	0.48	14.19	0.42	78.19	92.21	1002.5	505.56	1150.77	663.86	1030.34	541.26	1122.44	536.92
63.63	0	0.12	0.09	0.03	0.32	0.07	0.1	0.23	0.39	0.17	99.37	0.71	1.82	78.84	1.98	21.86	0.07	1.63	11.22	3.34	0.43	2.04	0	0.01	0.39	0.17	0.04	0.29	8.89	8.85	0	0.06	3.57	0	0	0	-3.79	15.42	-2.2	77.07	93.18	999	504.38	1146.48	661.25	1024.1	540.06	1117.03	533.26
63.663	0	0.11	0.09	0.03	0.32	0.07	0.1	0.24	0.64	0.19	99.37	0.7	1.84	77.84	2.59	21.8	0.07	1.31	11.7	3.24	0.39	2.42	0	0.01	0.64	0.19	0.08	0.59	8.78	9.16	0	0.08	3.61	0	0	0	0.77	15.72	0.25	78.38	92.39	999.81	505.81	1146.32	661.73	1026.6	541.98	1118.83	536.39
63.696	0	0.12	0.09	0.03	0.3	0.06	0.1	0.22	1.19	0.22	99.4	0.6	0.57	83.22	2.72	20.26	0.05	0.97	10.19	3.07	0.44	2.82	0	0.01	1.12	0.22	0.12	1.19	8.15	9.4	0.01	0.11	3.28	0	0	0	0.39	13.99	-0.13	78.55	93.53	998.68	506.14	1143.78	660.64	1023.87	541.64	1117.26	536.54
63.73	0	0.12	0.1	0.03	0.29	0.05	0.11	0.2	2.6	0.27	99.43	0.53	0	81.54	3.03	18.85	0.04	0.69	8.99	2.61	0.55	2.71	0	0.02	1.19	0.27	0.16	2.6	7.86	8.86	0.01	0.27	2.76	0	0	0	0.95	14.57	0.58	79	91.06	997.64	506.5	1141.59	660.14	1024	541.15	1114.98	537.3
63.763	0	0.12	0.1	0.03	0.28	0.05	0.11	0.2	2.23	0.27	99.43	0.52	0	78.88	2.93	18.92	0.04	0.52	8.55	2.55	0.73	3.43	0	0.02	1.45	0.27	0.2	2.23	7.55	8.61	0.01	0.06	2.61	0	0	0	3.76	15.41	0.47	79.89	91.64	995.91	506.15	1139.96	659.23	1022.06	543.39	1113.43	536.29
63.797	0	0.12	0.1	0.04	0.29	0.05	0.11	0.2	2.18	0.39	99.43	0.52	0	75.75	2.85	18.96	0.03	0.45	8.8	2.66	0.77	4.33	0	0.02	2.18	0.39	0.29	1.42	7.51	8.17	0.01	0.19	2.34	0	0	0	3.08	16.3	0.59	79.49	89.79	993.3	506.34	1138.67	661.43	1021.1	542.81	1110.7	537
63.83	0	0.11	0.09	0.04	0.33	0.05	0.11	0.23	2.87	0.53	99.34	0.68	0	79.75	3.15	23.08	0.03	0.39	9.26	2.29	0.63	4.69	0	0.03	2.87	0.53	0.42	1.8	7.05	7.95	0.02	0.5	2.15	0	0	0	1.22	15.15	-1.13	78.95	92.21	991.32	506.86	1137.68	663.63	1017.1	542.42	1109.17	537.36
63.863	0	0.11	0.09	0.04	0.34	0.05	0.11	0.24	4.03	0.63	99.33	0.71	0	87.66	2.89	23.97	0.03	0.35	8.8	1.91	0.61	5.6	0	0.03	4.03	0.63	0.59	2.11	6.79	7.82	0.02	0.25	2.11	0	0	0	2.41	12.2	-2.27	79.8	92.9	989.5	507.86	1135.12	664.31	1013.69	543.67	1106.42	537.99
63.897	0	0.1	0.09	0.04	0.35	0.05	0.1	0.26	5.04	0.86	99.29	0.75	0	90.78	2.96	26.04	0.03	0.39	8.12	1.51	0.47	4.93	0	0.04	5.04	0.86	0.58	3.13	5.6	7.92	0.04	0.22	2.05	0	0	0	-0.32	10.57	-2.67	79.12	93.57	986.38	509.67	1130.91	664.18	1009.4	545.28	1102.74	538.69
63.93	0	0.1	0.08	0.04	0.39	0.05	0.09	0.29	3.79	0.85	99.23	0.92	0	85.15	2.46	29.53	0.03	0.41	7.32	1.5	0.46	4.32	0	0.05	3.79	0.85	0.61	2.93	4.89	7.44	0.05	0.29	2.07	0	0	0	1.1	13.27	-0.9	79.74	91.95	983.64	509.39	1127.08	662.87	1008.22	544.16	1100.06	539.5
63.963	0	0.09	0.08	0.03	0.4	0.04	0.09	0.31	2.32	0.78	99.19	1	0	86.23	2.39	31.33	0.03	0.43	6.29	1.69	0.46	3.13	0	0.04	2.32	0.78	0.54	1.91	4.37	7.24	0.04	0.18	2.12	0	0	0	2.2	12.83	-0.72	80.34	92.72	981.56	509.27	1123.94	661.11	1005.38	544.92	1097.91	539
63.997	0	0.09	0.07	0.03	0.4	0.04	0.08	0.31	1.74	0.95	99.19	1.02	0	82.05	2.34	31.5	0.03	0.44	5.86	1.62	0.37	2.18	0	0.04	1.74	0.95	0.64	1.56	4.51	6.96	0.05	0.22	2.37	0	0	0	1.2	14.4	0.26	80.2	91.32	980.55	510.62	1120.8	659.6	1004.74	545.57	1095.89	540.12
64.03	0	0.08	0.07	0.03	0.42	0.04	0.08	0.31	1.51	0.88	99.17	1.09	0	77.3	1.94	32.8	0.03	0.55	5.75	1.56	0.37	2.4	0	0.04	1.51	0.88	0.88	1.26	4.12	6.09	0.05	0.53	2.44	0	0	0	-0.53	15.87	-0.08	79.59	91.27	978.47	510.42	1119.14	659.56	1002.68	545.34	1093.75	539.4
64.063	0	0.08	0.07	0.03	0.45	0.04	0.07	0.35	1.04	0.95	99.09	1.32	0	73.97	1.75	35.81	0.04	0.57	4.98	1.48	0.33	1.82	0	0.04	1.03	0.95	0.94	1.04	3.82	6.12	0.05	2.17	2.46	0	0	0	-0.63	16.78	0.28	79.43	91.88	977.41	511.28	1117.67	660.19	1001.34	545.28	1093.11	540.86
64.097	0	0.08	0.07	0.03	0.42	0.04	0.08	0.31	0.87	0.9	99.17	1.1	0	83.05	1.52	33.78	0.04	0.55	4.77	1.44	0.3	2.42	0	0.04	0.75	0.9	0.88	0.87	3.29	5.47	0.06	0.95	2.44	0	0	0	-0.93	14.05	0.97	79.8	91.38	975.98	511.94	1115.04	659.67	999.99	544.85	1091.33	541.97
64.13	0	0.09	0.07	0.03	0.38	0.04	0.08	0.28	0.57	0.81	99.24	0.93	0	87.4	1.52	31.26	0.05	0.44	5.87	1.83	0.37	4.89	0	0.04	0.45	0.81	0.87	0.57	3.38	5.36	0.05	0.31	2.41	0	0	0	-3.36	12.32	0.5	79.34	91.04	975.09	511.36	1112.98	656.96	998.36	544.7	1089.27	539.89
64.164	0	0.09	0.08	0.04	0.36	0.04	0.08	0.25	0.36	0.63	99.27	0.82	0	89.21	1.23	30.22	0.05	0.38	6.25	2	0.52	8.51	0	0.05	0.36	0.63	0.94	0.32	2.69	4	0.05	0.16	2.08	0	0	0	-4.52	11.44	0.92	78.91	92.22	974.72	509.91	1113.21	656.17	997.95	542.37	1090.11	539.08
64.197	0	0.09	0.08	0.04	0.35	0.04	0.08	0.23	0.3	0.52	99.3	0.76	0	75.4	1.3	28.77	0.06	0.36	6.54	1.99	0.6	6.57	0	0.04	0.3	0.52	0.75	0.24	2.96	4.33	0.04	0.02	2.07	0	0	0	-1.48	16.4	1.67	79.46	88.84	972.86	507.53	1111.49	654.04	998.5	541.21	1087.23	536.87
64.23	0	0.1	0.09	0.04	0.3	0.05	0.09	0.2	0.31	0.46	99.4	0.56	0	80.27	1.47	24.59	0.06	0.31	7.16	1.78	0.81	6.77	0	0.04	0.31	0.46	0.64	0.22	2.91	4.74	0.05	0.02	2.05	0	0	0	1.45	14.98	1.86	80.22	92.48	971.13	506.2	1110.6	652.86	995.56	542.17	1087.82	535.76
64.264	0	0.09	0.08	0.03	0.32	0.04	0.09	0.22	0.4	0.4	99.35	0.65	0	92.54	1.47	26.81	0.07	0.34	6.93	2.26	0.92	3.77	0	0.04	0.4	0.4	0.48	0.28	2.75	4.66	0.04	0.01	2.01	0	0	0	1.17	9.41	0.01	79.59	97.35	970.91	503.6	1117.37	658.71	994.94	540.98	1092.03	533.98
64.297	0	0.09	0.09	0.03	0.32	0.05	0.09	0.21	0.51	0.4	99.37	0.6	0	83.39	1.83	25.76	0.08	0.31	8.41	2.85	0.93	2.82	0	0.04	0.51	0.4	0.39	0.44	2.63	4.43	0.05	0.01	1.95	0	0	0	3.6	13.93	0.37	79.85	97.73	971.68	503.12	1119.11	658.51	996.46	542.91	1093.72	533.25
64.33	0	0.1	0.09	0.03	0.29	0.05	0.1	0.19	0.55	0.34	99.42	0.5	0	87.23	1.6	23.21	0.08	0.29	9.87	3.73	0.81	3.55	0	0.04	0.51	0.34	0.32	0.55	2.68	4.42	0.05	0.02	1.92	0	0	0	1.1	12.39	-1.31	78.97	95.73	971.83	502.58	1121.26	660.84	997.36	542.02	1092.55	531.92
64.364	0	0.11	0.1	0.03	0.26	0.06	0.1	0.16	0.59	0.23	99.49	0.39	0	84.86	1.64	19.39	0.1	0.29	11.18	4.53	0.66	3.08	0	0.03	0.52	0.23	0.3	0.59	2.9	4.29	0.04	0.03	1.98	0	0	0	0.49	13.38	0.11	78.53	96.05	972.69	501.93	1123.12	661.02	999.56	540.75	1095.24	532.34
64.397	0	0.12	0.11	0.03	0.25	0.06	0.11	0.15	0.6	0.21	99.51	0.35	0.65	83.03	1.77	17.64	0.1	0.4	12.6	4.19	0.48	3.6	0	0.02	0.6	0.21	0.23	0.38	3.36	4.58	0.04	0.03	1.97	0	0	0	-1.32	14.06	0.6	77.79	94.34	973.25	501.2	1124.29	661.13	1001.6	538.77	1095.7	532
64.43	0	0.12	0.12	0.03	0.23	0.06	0.12	0.14	0.77	0.18	99.55	0.33	0.14	69.58	2.02	14.55	0.11	0.51	11.95	4.28	0.41	3.43	0	0.02	0.77	0.18	0.14	0.28	3.12	4.41	0.04	0.03	1.79	0	0	0	-3.03	17.86	1.29	76.82	92.73	972.61	501.32	1124.87	661.66	1003	539.45	1095.41	531.69
64.464	0	0.13	0.13	0.03	0.21	0.05	0.12	0.12	0.96	0.18	99.58	0.33	0	78.38	2.22	11.74	0.12	0.57	11.22	4.21	0.46	2.96	0	0.02	0.96	0.18	0.11	0.3	3.63	4.7	0.04	0.03	1.55	0	0	0	-1.16	15.56	1.01	77.23	91.97	971.81	501.21	1125.53	664.63	1002.99	538.65	1094.77	532.86
64.497	0	0.14	0.13	0.03	0.21	0.05	0.13	0.12	1.01	0.18	99.59	0.33	0	74.08	2.16	10.64	0.12	0.75	10.77	4.4	0.57	3.28	0	0.02	1.01	0.18	0.09	0.25	3.92	4.63	0.04	0.06	1.46	0	0	0	-4.76	16.75	1.83	76.19	92.33	971.38	502.08	1125.14	664.8	1002.99	538.17	1095.21	533.75
64.531	0	0.15	0.14	0.04	0.2	0.05	0.13	0.11	0.79	0.17	99.61	0.33	0	68.23	2.52	7.97	0.14	0.82	10.73	3.91	0.93	4.84	0	0.02	0.79	0.17	0.09	0.21	5.09	5.41	0.03	0.09	1.26	0	0	0	-4.87	18.18	2.62	76.16	90.85	971.57	501.7	1125.26	664.39	1004.46	537.25	1095.25	533.81
64.564	0	0.15	0.15	0.04	0.19	0.05	0.14	0.11	0.46	0.16	99.61	0.33	0	68.71	2.75	6.63	0.15	0.79	11.55	3.4	0.91	4.39	0	0.01	0.46	0.16	0.07	0.17	6.36	5.71	0.03	0.07	1.26	0	0	0	-2.8	18.07	2.95	76.5	90.23	971.38	502.18	1124.4	665.38	1004.45	536.41	1094.68	535.63
64.597	0	0.15	0.15	0.04	0.2	0.06	0.15	0.11	0.38	0.17	99.61	0.33	0	67.88	3.87	5.6	0.16	0.75	12.57	2.94	0.91	4.61	0	0.01	0.38	0.17	0.07	0.13	7.01	5.66	0.03	0.09	1.26	0	0	0	-3.72	18.26	3.18	76.23	90.31	971.37	502.52	1124.13	665.5	1004.44	535.94	1094.75	536.2
64.631	0	0.16	0.15	0.04	0.2	0.06	0.15	0.11	0.32	0.17	99.59	0.38	0	64.33	4.21	5.35	0.17	0.76	13.43	2.83	1.02	5.5	0	0.01	0.32	0.17	0.07	0.14	8.78	5.73	0.03	0.07	1.24	0	0	0	-1.85	19.05	3.58	76.43	90.66	970.54	502.66	1123.77	666.12	1004	536.9	1094.66	536.83
64.664	0	0.16	0.15	0.04	0.21	0.06	0.16	0.11	0.28	0.17	99.59	0.42	0	60.6	4.4	5.11	0.17	0.77	14.21	2.78	1.01	6.33	0	0.01	0.28	0.17	0.07	0.12	9.34	5.42	0.03	0.06	1.26	0	0	0	-1.12	19.85	3.56	76.6	89.87	969.78	502.87	1122.11	665.16	1003.18	537.7	1093.04	536.58
64.697	0	0.17	0.16	0.05	0.21	0.06	0.16	0.11	0.22	0.18	99.57	0.44	0	47.49	4.97	5.04	0.16	0.69	13.75	3.26	0.98	7.69	0	0.01	0.22	0.18	0.08	0.13	10.5	5.25	0.03	0.04	1.26	0	0	0	1.28	22.5	3.16	76.86	88.6	968.8	503.36	1120.2	664.96	1002.14	539.13	1090.71	536.75
64.731	0	0.18	0.16	0.05	0.22	0.06	0.16	0.1	0.17	0.19	99.55	0.49	0	58.72	5.42	4.74	0.16	0.67	13.03	3.58	0.91	7.8	0	0	0.17	0.19	0.09	0.14	12.59	4.35	0.02	0.08	1.21	0	0	0	-0.31	20.24	2.71	76.73	88.53	967.6	503.84	1118.82	665.31	1000.48	538.92	1088.99	536.81
64.764	0	0.18	0.16	0.05	0.23	0.05	0.17	0.11	0.18	0.22	99.54	0.45	0	62.43	5.95	4.7	0.14	0.59	11.38	3.72	0.71	5.83	0	0	0.18	0.22	0.08	0.13	13.08	4.28	0.02	0.05	1.19	0	0	0	-1.87	19.46	3.37	76.6	89.58	967.55	503.74	1118.12	663.13	1000.08	539.5	1089.6	536.02
64.798	0	0.18	0.15	0.05	0.26	0.05	0.16	0.11	0.18	0.24	99.47	0.52	0	61.62	6.5	5.62	0.11	0.58	8.95	3.56	0.62	3.63	0	0	0.18	0.24	0.07	0.14	17.61	4.36	0.02	0.03	1.22	0	0	0	-0.86	19.63	2.27	76.84	88.81	967.16	503.86	1116.83	663.07	998.82	539.45	1087.55	535.73
64.831	0	0.19	0.15	0.05	0.29	0.04	0.16	0.12	0.24	0.3	99.43	0.58	0	63.55	6.72	6.69	0.11	0.67	8.42	3.41	0.64	3.55	0	0	0.24	0.3	0.07	0.14	19.55	4.3	0.02	0.02	1.21	0	0	0	-2.91	19.22	1.33	76.61	87.33	966.5	504.11	1115.29	662.53	997.77	538.89	1085.01	535
64.864	0	0.19	0.15	0.05	0.31	0.04	0.16	0.13	0.31	0.36	99.38	0.58	0	33.98	7.43	7.86	0.1	0.82	7.89	3.46	0.68	3.37	0	0	0.31	0.36	0.05	0.15	20.12	4.7	0.02	0.05	1.21	0	0	0	-5.85	25.32	1.22	75.75	87.51	961.78	504.02	1109.94	660.68	992.72	538.55	1080.11	533.86
64.898	0	0.19	0.15	0.05	0.31	0.04	0.16	0.13	0.41	0.48	99.38	0.58	0	47.38	7.48	8.19	0.09	0.93	8.73	3.81	0.81	4.13	0	0	0.41	0.48	0.03	0.17	19.36	4.61	0.01	0.16	1.07	0	0	0	-1.35	22.53	2.28	76.62	88.8	960.08	504.33	1106.97	659.43	990.5	540.49	1079.12	534.88
64.931	0	0.21	0.14	0.06	0.35	0.04	0.16	0.14	0.56	0.62	99.3	0.79	0	66.31	7.79	8.61	0.09	1.03	8.66	3.51	0.84	5	0	0	0.56	0.62	0.02	0.21	23.75	4.66	0.01	0.04	1.09	0	0	0	-3.66	18.61	1.86	76.58	92.1	959.02	503.69	1106.33	659.03	987.6	539.06	1079.57	534.28
64.964	0	0.22	0.14	0.07	0.37	0.05	0.16	0.14	0.58	0.67	99.26	0.97	0	60.3	7.39	9.37	0.09	1.05	9.08	3.1	0.89	7.06	0	0.01	0.58	0.67	0.02	0.24	25.91	4.67	0.02	0.03	1.05	0	0	0	-7.31	19.91	1.28	75.92	89.13	957.47	503.99	1104.38	658.82	986.91	538.24	1075.9	533.42
64.998	0	0.24	0.14	0.09	0.43	0.04	0.15	0.15	0.72	0.84	99.14	1.55	0	63.59	7.24	10.92	0.08	1.05	8.24	2.66	0.82	8	0	0.01	0.72	0.84	0.02	0.31	30.79	4.62	0.02	0.02	1.02	0	0	0	-4.42	19.21	1.74	76.44	89.09	955.84	503.8	1101.81	658.2	985.13	538.06	1074.13	534.08
65.031	0	0.25	0.14	0.1	0.4	0.04	0.15	0.14	0.92	0.85	99.2	1.33	0	58.27	6.32	10.04	0.08	1.22	8.28	2.53	0.85	9.97	0	0.01	0.92	0.85	0.02	0.35	29.7	4.57	0.02	0.04	0.98	0	0	0	-5.53	20.33	1.81	76.11	89.51	953.51	503.76	1098.39	656.31	982.14	538.07	1071.52	533.41
65.064	0	0.27	0.14	0.11	0.39	0.04	0.15	0.13	1.22	0.89	99.23	1.37	0	56.66	5.23	9.5	0.07	1.4	8.89	2.27	0.87	11.36	0	0.01	1.22	0.89	0.02	0.38	30.57	4.12	0.02	0.02	0.9	0	0	0	-5.5	20.66	1.2	76.18	90.02	952.06	504.15	1095.28	654.8	979.18	538.52	1069.04	533.09
65.098	0	0.28	0.15	0.11	0.37	0.04	0.14	0.12	1.43	0.95	99.26	1.3	0	43.34	4.18	8.75	0.05	1.58	8.58	2.03	0.78	10.87	0	0.03	1.43	0.95	0.02	0.39	30.65	3.62	0.02	0.01	0.8	0	0	0	-3.92	23.34	1.19	76.31	86.21	950.17	504.71	1091.58	654.11	978.33	538.58	1064.38	533.5
65.131	0	0.28	0.15	0.11	0.35	0.04	0.15	0.11	1.54	0.9	99.29	1.39	0	45	4.21	7.36	0.05	1.39	9.01	1.8	0.75	10.48	0	0.03	1.54	0.9	0.02	0.3	31.29	3.51	0.02	0.01	0.83	0	0	0	-3.39	23	1.6	76.82	84.39	948.06	503.81	1087.52	651.93	976.37	536.07	1060.71	533.19
65.165	0	0.24	0.15	0.08	0.35	0.04	0.15	0.11	1.65	1.03	99.3	1.12	0	69.71	4.73	7.61	0.04	1.37	8.03	1.44	0.55	5.88	0	0.04	1.65	1.03	0.02	0.33	29.2	3.4	0.02	0.01	0.77	0	0	0	-0.79	17.83	1.74	78.24	86.67	948.62	504.45	1086.6	649.71	975.15	539.47	1061.56	532.8
65.198	0	0.23	0.15	0.08	0.35	0.04	0.16	0.12	2.09	1.17	99.29	1.01	0	60.86	6.11	8.17	0.04	1.3	9.05	1.6	0.62	7.91	0	0.06	2.09	1.17	0.03	0.57	26.75	3.26	0.03	0.04	0.76	0	0	0	-2.04	19.79	1.07	77.78	85.6	948.74	504.46	1086.33	648.76	975.27	540.18	1060.43	531.5
65.231	0	0.22	0.15	0.08	0.34	0.05	0.17	0.12	2.94	1.13	99.32	0.89	0	62.53	7.07	8.02	0.04	1.22	10.57	1.93	0.78	9.22	0	0.07	2.94	1.13	0.03	0.9	23.52	3.04	0.03	0.05	0.75	0	0	0	-0.78	19.44	1.15	78.16	86.03	948.91	504.61	1086.54	648.97	975.31	540.84	1060.86	531.79
65.265	0	0.2	0.15	0.07	0.31	0.05	0.18	0.13	3.92	1.17	99.37	0.64	0	65.91	6.93	8.7	0.04	1.35	11.1	2.15	0.77	7.8	0	0.12	3.92	1.17	0.04	2.07	18.28	2.85	0.04	0.02	0.71	0	0	0	-0.37	18.7	2.36	78.51	85.98	948.65	503.47	1087.38	648.87	976.41	539.72	1062	531.59
65.298	0	0.17	0.14	0.06	0.33	0.04	0.16	0.14	3.48	1.11	99.35	0.54	0	85.08	7.32	11.53	0.04	1.15	8.9	1.8	0.85	6.96	0	0.11	3.48	1.11	0.05	1.89	15.41	2.83	0.04	0.01	0.75	0	0	0	0.92	13.3	3.93	79.35	91.84	948.85	501.55	1090.02	649.89	975.84	536.61	1067.62	532.9
65.331	0	0.15	0.14	0.05	0.31	0.04	0.16	0.14	3.19	1.04	99.38	0.46	0	90.41	6.91	12	0.04	1.05	6.35	1.41	0.8	4.05	0	0.13	3.19	1.04	0.08	1.93	12.63	2.5	0.05	0.01	0.75	0	0	0	5.07	10.78	1.79	80.24	97.47	949.19	502.59	1091.98	653.22	972.68	540.06	1069.94	533.77
65.365	0	0.12	0.13	0.04	0.33	0.03	0.16	0.16	2.96	0.77	99.35	0.42	0	92.03	8.23	14.12	0.04	1.07	4.72	1.19	0.81	2.44	0	0.16	2.96	0.77	0.12	1.72	9.41	2.18	0.05	0.02	0.72	0	0	0	4.62	9.77	1.34	79.82	98.9	951.48	501.33	1098.41	657.08	975.94	539.05	1074.68	533.41
65.398	0	0.12	0.11	0.04	0.34	0.03	0.13	0.18	3.56	0.7	99.32	0.5	0	92.89	6.18	18.46	0.04	1.2	4.05	0.95	0.78	2.1	0	0.17	3.56	0.7	0.17	2.53	7.41	2.18	0.06	0.01	0.76	0	0	0	6.85	9.15	2	80.89	97.64	953.85	504.16	1099.54	658.24	978.85	542.89	1076.25	536.12
65.431	0	0.11	0.11	0.04	0.35	0.04	0.12	0.19	4.56	0.63	99.3	0.59	0	93.13	4.88	21.53	0.05	1.07	4.99	0.91	0.97	2.49	0	0.14	2.94	0.63	0.25	4.56	6.75	2.07	0.06	0.02	0.85	0	0	0	4.4	8.97	2.6	79.75	97.36	957.13	502.92	1106.22	661.57	984.32	539.46	1081.64	536.65
65.465	0	0.1	0.09	0.04	0.4	0.04	0.1	0.24	6.28	0.47	99.19	0.96	0	90.84	3.46	28.52	0.05	1.24	6.28	0.71	1.33	3.61	0	0.15	2.17	0.47	0.36	6.58	4.64	1.92	0.08	0.03	1.02	0	0	0	4.55	10.53	0.11	79.86	94.91	959.12	504.2	1105.93	661.51	984.57	540.41	1079.38	536.14
65.498	0	0.09	0.07	0.04	0.53	0.04	0.08	0.33	7.66	0.46	98.95	2.19	0	94.06	2.99	36.78	0.05	1.33	7.66	0.58	1.26	3.98	0	0.15	1.65	0.46	0.51	9.26	4.81	2.01	0.08	0.03	1.12	0	0	0	3.67	8.19	1.29	79.79	96.74	962.54	504.31	1109.2	660.71	987.82	540.19	1084.5	536.8
65.532	0	0.08	0.07	0.03	0.45	0.04	0.09	0.28	5.67	0.39	99.1	1.31	0	96.91	2.8	33.77	0.05	0.92	8.12	0.59	1.34	2.65	0	0.12	1.13	0.39	0.72	5.67	3.48	1.83	0.1	0.02	1.44	0	0	0	4.83	4.77	-0.53	80.47	97.28	971.13	505.54	1116.48	661.02	994.1	542.17	1091.24	536.85
65.565	0	0.09	0.09	0.03	0.36	0.05	0.1	0.22	4.25	0.33	99.28	0.75	0	92.74	2.96	27.41	0.06	0.85	10.38	1.03	1.16	2.33	0	0.09	1.19	0.33	0.81	4.25	2.9	1.96	0.1	0.08	1.66	0	0	0	-1.37	9.26	0.64	78.3	93.44	972.45	504.42	1118.93	659.38	998.92	540.96	1092.13	534.45
65.598	0	0.1	0.1	0.03	0.3	0.05	0.11	0.18	2.69	0.36	99.4	0.47	0	94.49	2.96	22.24	0.07	0.66	11.23	1.78	1.02	1.89	0	0.09	1.23	0.36	0.63	2.69	2.69	1.95	0.09	0.07	1.65	0	0	0	-5.09	7.79	2.2	77.23	93.26	974.38	502.93	1121.29	658.26	1002.16	536.66	1095.38	534.19
65.632	0	0.11	0.11	0.03	0.23	0.06	0.12	0.13	2.45	0.32	99.54	0.33	0	97.4	2.77	15.53	0.1	0.5	12.49	2.92	1.14	1.65	0	0.08	1.4	0.32	0.45	2.45	1.72	2.07	0.11	0.1	1.81	0	0	0	0.02	3.88	1.13	78.59	92.95	979.01	499.41	1128.7	658.73	1007.55	535.98	1100.36	530.9
65.665	0	0.13	0.14	0.03	0.18	0.08	0.14	0.1	1.82	0.32	99.65	0.33	0.79	96.31	3.3	8.01	0.12	0.39	16.71	4.34	2.28	2.18	0	0.07	1.08	0.32	0.3	1.82	1.6	2.05	0.08	0.13	1.89	0	0	0	3.38	5.68	3.58	79.53	95.94	983.29	497.24	1133.98	657.55	1012.62	533.42	1108.55	531.58
65.698	0	0.14	0.15	0.03	0.15	0.08	0.15	0.08	1.21	0.25	99.7	0.33	0.81	96.77	3.59	3.4	0.17	0.29	17.69	6.1	3.96	2.17	0	0.06	1.04	0.25	0.2	1.21	1.34	2.25	0.06	0.08	2.14	0	0	0	4.49	4.99	3.73	79.83	95.7	987.62	495.3	1139.09	656.98	1017.56	531.31	1113.25	530.3
65.732	0	0.15	0.15	0.04	0.13	0.11	0.15	0.08	1.02	0.2	99.69	0.42	1.87	94.52	3.74	1.36	0.2	0.16	22.11	9.77	7.09	2.26	0	0.05	1.02	0.18	0.13	0.82	1.22	2.99	0.05	0.08	2.58	0	0	0	8.27	7.76	4.31	81.03	94.33	989.31	493.74	1139.49	655.1	1019.73	529.18	1114.05	529.99
65.765	0	0.16	0.16	0.04	0.12	0.16	0.16	0.08	1.22	0.23	99.67	0.63	3.46	92.9	3.71	0.51	0.23	0.11	27.66	13.2	9.32	1.87	0	0.05	1.22	0.16	0.09	0.75	1.43	3.17	0.05	0.08	2.8	0	0	0	13.86	9.14	1.65	83.3	95.6	995.83	493.22	1146.22	656.03	1023.83	531.66	1119.38	528.59
65.799	0	0.21	0.15	0.04	0.12	0.21	0.17	0.08	1.19	0.37	99.58	0.89	5.58	97.58	3.85	0.28	0.37	0.11	32.06	19.91	9.51	1.87	0	0.04	1.19	0.15	0.05	0.69	1.98	4.02	0.05	0.35	3.19	0	0	0	11.01	3.51	2.19	82.6	95.24	999.34	494.08	1146.23	653.58	1026.06	527.84	1121.27	530.39
65.832	0	0.2	0.15	0.04	0.12	0.19	0.16	0.08	1.31	0.47	99.6	0.79	4.83	97.31	3.54	0.17	0.47	0.11	30.18	18.28	9.77	1.68	0	0.04	1.31	0.14	0.04	0.78	2.2	4.26	0.04	0.9	3.37	0	0	0	8.54	-4.06	0.43	81.91	93.96	1005.34	492.41	1152.22	651.25	1031.28	526.86	1125.23	527.09
65.865	0	0.21	0.15	0.04	0.12	0.17	0.16	0.08	1.25	0.52	99.58	0.69	4.42	98.1	3.8	0.12	0.52	0.11	28.08	18.46	8.09	1.55	0	0.04	1.22	0.14	0.03	1.25	2.38	3.95	0.04	2.75	3.3	0	0	0	10.45	2.27	1.44	83.18	91.94	1007.22	493.87	1150.44	649.45	1033.16	527.67	1125.1	527.97
65.899	0	0.2	0.15	0.03	0.13	0.11	0.16	0.08	1.16	0.65	99.6	0.41	2.06	97.26	3.98	0.09	0.65	0.1	20.39	16.09	5.57	1.61	0	0.04	1.16	0.14	0.03	1.04	2.85	4.09	0.03	1.39	3.19	0	0	0	7.21	4.15	2.5	82.22	93.15	1009.76	495.44	1149.65	646.46	1034.23	526.88	1127.35	529.51
65.932	0	0.2	0.16	0.03	0.13	0.08	0.16	0.08	1.63	0.64	99.61	0.33	0.31	96.99	3.77	0.1	0.64	0.1	15.14	13.79	3.2	1.59	0	0.05	1.36	0.14	0.02	1.63	2.52	4.01	0.02	0.69	2.8	0	0	0	10.01	-4.63	2.47	83.25	93.89	1010.97	496.12	1148.97	645.28	1033.99	527.82	1127.85	530.15
65.965	0	0.18	0.16	0.03	0.14	0.06	0.16	0.08	1.67	0.56	99.64	0.33	0	98.41	3.66	0.14	0.56	0.12	12.36	10.07	1.87	1.86	0	0.06	1.62	0.13	0.02	1.67	2.45	4.07	0.02	0.29	2.63	0	0	0	6.43	-1.36	0.27	82.46	89.78	1011.27	496.09	1148.88	644.38	1034.61	528.3	1124.38	528.04
65.999	0	0.17	0.16	0.03	0.14	0.07	0.17	0.08	1.64	0.67	99.65	0.33	0.35	96.44	4	0.16	0.67	0.14	14.66	9.32	1.51	2.52	0	0.06	1.64	0.11	0.02	1.41	2.21	4.51	0.01	0.6	2.43	0	0	0	7.87	5.51	1.57	83.03	92.41	1012.02	497.94	1147.69	644.04	1034.09	529.85	1126.49	530.22
66.032	0	0.18	0.16	0.03	0.14	0.11	0.18	0.08	1.94	0.64	99.65	0.42	3.05	95.55	3.78	0.2	0.64	0.17	21.29	9.13	1.95	3.12	0	0.07	1.4	0.12	0.02	1.94	2.21	4.48	0.01	0.39	2.51	0	0	0	6.24	6.66	1.18	82.73	90.65	1012.54	498.22	1146.28	642.02	1034.26	529.69	1124.91	529.41
66.065	0	0.16	0.16	0.03	0.14	0.16	0.19	0.08	2.11	0.7	99.62	0.7	5.79	97.39	3.95	0.22	0.7	0.2	28.61	6.52	2.31	3.88	0	0.09	1.57	0.12	0.02	2.11	2.09	4.52	0.01	0.84	2.45	0	0	0	0.58	3.89	-0.22	81.04	91.84	1012.03	498.61	1145.44	640.65	1031.96	529.49	1123.8	528.68
66.099	0	0.15	0.16	0.03	0.14	0.24	0.2	0.08	2.42	0.65	99.53	1.15	8.72	97.39	4.21	0.28	0.65	0.19	35.26	5.58	2.3	3.69	0	0.11	1.32	0.11	0.02	2.42	2.09	5.01	0.01	0.46	2.6	0	0	0	1.27	3.9	-1.22	81.5	91.52	1012.13	498.67	1145.05	639.91	1031.27	530.11	1122.78	528.54
66.132	0	0.15	0.16	0.03	0.14	0.2	0.2	0.08	5	0.56	99.6	1.12	7.05	97.89	4.19	0.36	0.56	0.24	32.3	5.44	1.9	2.15	0	0.13	1.52	0.12	0.03	5	1.72	4.4	0.01	0.1	2.56	0	0	0	0.91	2.81	-1.15	81.61	91.05	1012.37	498.5	1143.68	638.36	1031	529.99	1122.01	527.07
66.166	0	0.18	0.16	0.03	0.14	0.11	0.17	0.08	13.03	0.42	99.64	0.94	1.38	97.6	3.33	0.52	0.42	0.34	21.75	5.82	1.17	1.78	0	0.22	1.47	0.14	0.05	13.03	1.58	4.37	0.01	0.04	2.51	0	0	0	3.41	3.47	-1.53	82.98	91.63	1013.91	499.73	1140.81	634.86	1029.8	531.45	1121.33	527.26
66.199	0	0.18	0.16	0.03	0.14	0.09	0.17	0.08	12.44	0.34	99.64	0.75	0.17	98.61	3.16	0.74	0.33	0.55	19.1	6.16	1.2	1.98	0	0.34	1.45	0.18	0.06	12.44	1.32	3.93	0.01	0.06	2.27	0	0	0	6.87	0.71	-2.81	83.62	89.35	1012.62	498.87	1138.71	632.97	1028.37	531.14	1117.63	527.26
66.232	0	0.19	0.16	0.03	0.14	0.07	0.16	0.08	13.42	0.4	99.63	0.64	0	97.79	2.95	0.89	0.28	0.73	13.42	5.45	1.14	1.61	0	0.4	1.38	0.21	0.09	15.96	1.09	3.72	0.01	0.02	2.25	0	0	0	8.2	3.04	-0.72	83.73	91.82	1011.6	500.15	1137.12	634.13	1027.28	532.77	1118.98	528.09
66.266	0	0.15	0.16	0.03	0.14	0.05	0.15	0.08	8.74	0.48	99.67	0.33	0	97.91	2.61	1.06	0.19	0.97	9.51	3.24	0.92	0.97	0	0.48	1.14	0.29	0.11	8.74	0.74	3.04	0.01	0.03	1.97	0	0	0	4.39	2.76	-0.52	83.41	91.83	1010.52	500.76	1136.76	634.86	1026.7	532.93	1118.41	528.3
66.299	0	0.14	0.16	0.02	0.15	0.05	0.15	0.08	5.11	0.47	99.68	0.33	0	97.83	2.91	1.49	0.2	1.29	10.34	2.42	1.15	0.79	0	0.47	0.97	0.3	0.12	5.11	0.7	3.39	0.01	0.07	2.01	0	0	0	5.06	2.95	0.25	83.11	92.8	1009.35	499.97	1137.72	635.97	1026.65	533.11	1119.32	528.17
66.332	0	0.13	0.16	0.03	0.15	0.07	0.15	0.08	3.05	0.63	99.69	0.33	0	97.21	2.46	2.37	0.15	1.83	13.61	2.26	1.67	0.81	0	0.63	0.81	0.34	0.14	3.05	0.51	2.84	0	0.12	2.03	0	0	0	10.17	4.25	1.47	82.92	94.01	1009.4	499.75	1136.74	635.12	1026.43	532.57	1120.4	529.79
66.366	0	0.13	0.16	0.03	0.15	0.08	0.15	0.09	2.23	0.82	99.69	0.33	0.91	98.76	1.97	3.28	0.1	2.84	17.08	1.77	2.38	0.8	0	0.82	0.65	0.36	0.15	2.23	0.3	2.69	0	0.01	1.84	0	0	0	7.86	0.11	0.8	82.25	94.06	1010.49	499.15	1137.46	634.05	1026.78	531.63	1120.78	528.37
66.399	0	0.13	0.15	0.03	0.16	0.09	0.15	0.09	1.72	0.85	99.69	0.36	1.6	98.4	1.52	3.89	0.09	3.13	19.45	0.95	3.41	0.95	0	0.85	0.45	0.37	0.14	1.72	0.25	2.47	0	0.01	1.74	0	0	0	11.48	1.39	-0.04	81.2	93.24	1012.83	499.82	1136.44	631.44	1027.3	532.96	1120.41	528.13
66.432	0	0.12	0.16	0.03	0.15	0.08	0.14	0.09	0.96	0.88	99.69	0.33	0.92	98.7	1.32	3.44	0.09	3.16	17.95	0.68	4.02	0.84	0	0.88	0.39	0.39	0.13	0.96	0.19	2.46	0	0.08	1.74	0	0	0	5.09	0.35	-0.09	81.68	91.32	1015.32	502.74	1133.94	628.11	1028.2	533.21	1119.44	529.3
66.466	0	0.12	0.16	0.03	0.15	0.06	0.14	0.08	1.09	1.09	99.69	0.33	0	97.65	1.29	3.25	0.1	2.78	11.23	0.44	3.43	0.55	0	1.09	0.41	0.43	0.14	1.05	0.14	2.35	0	0.07	1.8	0	0	0	-1.19	-3.36	-1.91	81.59	92.06	1018.07	504.48	1133.26	625.18	1027.59	534.68	1119.41	528.16
66.499	0	0.12	0.16	0.03	0.15	0.05	0.14	0.08	1.16	1.16	99.69	0.33	0	97.68	1.48	3.16	0.11	2.71	7.99	0.45	2.99	0.72	0	1.16	0.47	0.43	0.1	0.94	0.14	2.81	0.01	0.1	1.69	0	0	0	1.6	-3.3	-1.33	81.14	93.79	1019.68	506.1	1130.02	621.11	1026.27	535.73	1119.87	529.76
66.533	0	0.13	0.16	0.03	0.15	0.04	0.14	0.09	1.51	1.51	99.68	0.33	0	98.29	1.45	3.66	0.1	2.42	5.86	0.62	2.31	2.82	0	1.51	0.59	0.49	0.09	1.25	0.1	3.47	0.01	0.06	1.48	0	0	0	8.19	-1.75	-0.97	80.31	90.37	1020.84	507.02	1128.72	620.25	1028.18	535.58	1118.49	532.32
66.566	0	0.13	0.16	0.03	0.16	0.04	0.14	0.1	1.96	1.78	99.68	0.33	0	98.58	1.47	4.89	0.1	2.07	6.35	0.7	1.78	3.87	0	1.96	0.83	0.49	0.07	0.86	0.09	5.04	0.01	0.08	1.29	0.16	0	0	9.77	-0.79	-0.76	79.89	90.62	1022.47	508.7	1126.96	618.27	1028.15	536.98	1118.69	533.23
66.599	0	0.13	0.16	0.03	0.16	0.04	0.15	0.1	2.3	1.37	99.68	0.33	0	98.26	1.55	4.95	0.11	1.64	5.85	0.51	1.37	5.26	0	2.3	1.23	0.43	0.06	0.56	0.09	7.11	0.02	0.01	1.22	0.26	0	0	6.4	-1.82	-0.17	79.96	91.24	1024.57	509.96	1125.49	614.23	1028.58	538.09	1119.68	533.11
66.633	0	0.13	0.16	0.04	0.16	0.04	0.15	0.13	2.92	1.51	99.67	0.33	0	98.03	1.62	5.46	0.15	1.03	6.32	0.52	1.51	6	0	2.92	1.96	0.37	0.05	0.49	0.08	11.55	0.02	0.01	1.04	0.39	0	0	6.74	-2.47	0.35	79.38	92.41	1024.66	508.89	1126.31	612.06	1028.77	537.57	1121.09	533.67
66.666	0	0.12	0.16	0.03	0.16	0.04	0.16	0.16	3.27	2.06	99.67	0.33	0	98.32	1.9	6.53	0.18	0.65	6.94	0.69	2.06	4.61	0	3.27	3.1	0.32	0.03	0.59	0.08	15.84	0.02	0.01	0.99	0.33	0	0	7.23	-1.65	0.29	79.15	90.3	1026.67	509.55	1126	610.1	1030.64	537.25	1120.89	534.48
66.699	0	0.12	0.15	0.04	0.17	0.04	0.17	0.24	5.04	3.13	99.52	0.33	0	98.05	2.42	8.49	0.23	0.44	8.17	0.89	3.13	3.78	0.66	3.62	5.04	0.29	0.02	0.96	0.08	24.06	0.03	0.01	0.92	0.27	0	0	5.35	-2.4	0.33	79.35	90.69	1027.15	509.48	1126.91	609.24	1031.14	537.3	1121.8	535.23
66.733	0	0.11	0.14	0.04	0.19	0.05	0.17	0.49	6.74	4	99.03	0.33	0	98.72	2.5	11.27	0.31	0.33	11.2	1.35	4.55	4.17	1.33	4	6.74	0.23	0.02	1.63	0.08	38.19	0.04	0.02	0.81	0.3	0	0	9.97	-0.29	0.4	78.58	90.55	1028.64	509.15	1128.25	609.6	1032.72	537.85	1123.21	534.48
[truncated: 16,104 more rows]
[truncated: 4 more columns]
