# Supplementary material for: Exploring emotion recognition in patients with mild cognitive impairment and Alzheimer’s dementia undergoing a rehabilitation program
Source: PLoS One. 2025 Apr 24;20(4):e0322213. doi: 10.1371/journal.pone.0322213 (PMC12021228; doi:10.1371/journal.pone.0322213)
Supplement: S1 Data — (ZIP) [file pone.0322213.s003.zip › raw data1-10/No3 Dual tasks.csv]

time stamp	face id	anger	contempt	disgust	fear	joy	sadness	surprise	sentimentality	confusion	neutral	engagement	valence	attention	inner brow raise	brow raise	brow furrow	eye widen	cheek raise	lid tighten	nose wrinkle	upper lip raise	dimpler	lip corner depressor	chin raise	lip pucker	lip stretch	lip press	mouth open	jaw drop	lip suck	eye closure	smile	smirk	blink	blink rate	pitch	yaw	roll	brightness	interocular distance	topleft_x	topleft_y	bottomright_x	bottomright_y	outer_right_eye_X	outer_right_eye_Y	outer_left_eye_X	outer_left_eye_Y
0.033
0.066
0.1
0.133
0.166
0.2
0.233
0.266
0.3
0.333
0.367
0.4
0.433
0.467
0.5
0.533
0.567
0.6
0.633
0.667
0.7
0.734
0.767
0.8
0.834
0.867
0.9
0.934
0.967
1
1.034	0	0.12	0.18	0.02	0.17	0.03	0.19	0.1	3.91	0.25	99.61	0.33	0	98.53	5.21	2.84	0.07	0.57	3.04	0.25	0.22	0.72	0	3.91	0.33	0.03	0.02	0.11	0.16	5.9	0	0.32	0.3	0.06	0		3.57	-0.97	2.39	84.24	103.2	866.94	465.27	992.21	594.58	879.04	498.31	982.18	494.68
1.067	0	0.12	0.18	0.02	0.16	0.03	0.17	0.1	2.59	0.62	99.65	0.33	0	97.67	3.47	2.43	0.06	0.76	3.82	0.62	0.43	0.69	0	2.59	0.27	0.02	0.02	0.18	0.32	6.91	0.01	0.11	0.49	0	0		-0.92	3.32	0.51	83.34	103.7	865.89	462.66	995.02	597.68	878.22	494.18	981.89	491.78
1.101	0	0.12	0.17	0.02	0.15	0.03	0.15	0.09	1.32	0.93	99.65	0.33	0	98.15	2.56	2.28	0.06	0.82	4.46	0.93	0.59	0.57	0	1.32	0.2	0.02	0.02	0.15	0.44	4.79	0	0.08	0.66	0	0		0.83	2.14	0.22	83.42	105.03	866.47	461.23	997.93	598.91	879.05	494.19	984.02	490.6
1.134	0	0.13	0.17	0.02	0.15	0.03	0.14	0.08	0.82	0.82	99.65	0.33	0	96.43	2.21	2.12	0.06	0.86	4.82	1.05	0.73	0.65	0	0.82	0.16	0.02	0.02	0.13	0.57	4.59	0	0.13	0.78	0	0		1.03	5.52	0.79	83.59	104.43	867	460.89	998.44	598.37	880.39	493.67	984.78	490.69
1.167	0	0.13	0.17	0.03	0.14	0.04	0.14	0.08	0.76	0.76	99.66	0.33	0	97.9	1.92	2.07	0.06	0.74	6.72	1.45	1.31	0.68	0	0.76	0.17	0.02	0.02	0.12	0.61	3.41	0	0.39	0.84	0	0		1.6	2.78	0.19	83.14	108.01	865.8	458.42	1001.28	600.19	878.9	493.07	986.81	488.49
1.201	0	0.13	0.17	0.03	0.14	0.04	0.14	0.08	0.67	0.67	99.66	0.33	0	98.45	1.83	2.24	0.08	0.63	8.69	1.96	1.64	0.74	0	0.67	0.19	0.03	0.02	0.11	0.65	2.97	0	0.77	0.83	0	0		3.22	1.24	-0.11	83.01	110.36	866.63	456.63	1003.81	599.92	879.16	493.24	989.32	486.62
1.234	0	0.13	0.17	0.03	0.14	0.05	0.14	0.07	0.58	0.58	99.66	0.33	0	98.18	1.62	2.36	0.06	0.58	11.26	1.9	2.09	1.05	0	0.58	0.19	0.04	0.02	0.11	0.6	2.35	0	0.1	1.09	0	0		2.17	2.06	-0.32	82.68	110.15	865.84	453.29	1010.96	605.8	882.28	491.22	992.22	484.35
1.267	0	0.13	0.16	0.03	0.14	0.07	0.14	0.07	0.57	0.57	99.67	0.33	0.18	98.07	1.57	2.18	0.07	0.66	14.93	2.02	2.58	1.77	0	0.57	0.21	0.06	0.03	0.16	0.56	2.02	0	0.07	1.42	0	0		4.26	2.37	0.22	82.85	110.22	865.04	451.7	1015.91	611.58	884.73	489.98	994.85	485.07
1.301	0	0.13	0.16	0.03	0.13	0.08	0.15	0.07	0.5	0.5	99.67	0.33	1.72	98.19	1.33	1.85	0.07	0.68	17.47	2.61	2.24	2.27	0	0.5	0.23	0.07	0.04	0.27	0.48	2.15	0	0.09	1.68	0	0		6.38	-2.03	-0.13	82.96	111.14	868.52	451.5	1020.22	613.59	887.74	488.84	998.85	486.17
1.334	0	0.13	0.16	0.03	0.13	0.08	0.15	0.07	0.44	0.44	99.67	0.33	1.86	98.3	1.17	1.69	0.06	0.64	17.44	2.69	2.07	3.07	0	0.44	0.25	0.1	0.05	0.33	0.42	2.42	0	0.08	1.72	0	0		4.85	1.7	-0.67	83.23	111.32	873.02	452.51	1023.59	612.41	891.19	489.41	1002.48	487.14
1.368	0	0.13	0.17	0.03	0.13	0.07	0.15	0.07	0.56	0.36	99.67	0.33	1.03	98.39	1.25	1.43	0.07	0.56	15.56	2.79	1.54	2.32	0	0.36	0.34	0.15	0.06	0.56	0.31	2.54	0	0.04	1.53	0	0		1.25	-1.42	-1.66	81.85	112.7	872.71	449.57	1028.66	613.88	891.95	487.14	1004.63	485.28
1.401	0	0.14	0.17	0.03	0.13	0.06	0.14	0.07	0.51	0.3	99.67	0.33	0.01	98.37	1.34	1.29	0.07	0.5	13.5	3.4	1.83	2.59	0	0.3	0.44	0.22	0.08	0.51	0.3	2.92	0	0.08	1.53	0	0		8.83	-1.49	-0.53	83.17	113.75	877.41	448.49	1032.71	613.48	896.75	486.24	1010.5	486.72
1.434	0	0.14	0.17	0.03	0.13	0.05	0.14	0.07	0.42	0.26	99.66	0.33	0	98.74	1.53	1.27	0.08	0.57	10.16	3.28	1.81	2.3	0	0.26	0.42	0.26	0.11	0.41	0.31	3.44	0	0.04	1.43	0	0		5.22	0.2	1.38	82.84	109.68	877.56	448.6	1031.51	613.04	899.97	483.94	1009.63	485.71
1.468	0	0.14	0.17	0.03	0.13	0.05	0.14	0.07	0.44	0.31	99.66	0.33	0	98.74	1.51	1	0.09	0.63	9.18	3.44	2.11	2.58	0	0.25	0.44	0.31	0.13	0.33	0.28	3.64	0	0.06	1.31	0	0		10.87	0.21	0.39	83.41	113.94	884.56	447.78	1039.32	612.96	904.37	485.13	1018.31	486.65
1.501	0	0.14	0.17	0.03	0.13	0.04	0.14	0.07	0.44	0.34	99.66	0.33	0	98.35	1.37	0.91	0.09	0.74	7.11	3.51	1.58	2.38	0	0.23	0.44	0.34	0.13	0.26	0.27	3.73	0	0.09	1.22	0	0		5.85	1.56	3.06	82.96	111.62	885.37	447.32	1038.64	610.8	908	480.95	1019.48	486.44
1.534	0	0.14	0.17	0.03	0.13	0.04	0.14	0.07	0.41	0.38	99.65	0.33	0	98.53	1.26	0.85	0.09	0.66	6.7	3.59	1.21	2.09	0	0.22	0.41	0.38	0.09	0.24	0.26	3.99	0	0.16	1.07	0	0		11.13	-0.97	2.29	83.67	114.14	892.08	448.18	1043.86	610.67	911.98	483.64	1026.07	487.13
1.568	0	0.14	0.17	0.03	0.14	0.04	0.14	0.07	0.31	0.67	99.65	0.33	0	98.02	1.43	1.04	0.1	0.76	6.03	4.06	1.29	2.22	0	0.12	0.31	0.67	0.07	0.2	0.25	3.96	0	0.08	1.05	0	0		7.89	-2.48	2.14	83.53	111.36	894.65	446.56	1050.17	612.39	917.67	481.32	1028.9	486.69
1.601	0	0.15	0.17	0.03	0.14	0.04	0.14	0.08	0.28	0.77	99.65	0.33	0	98.67	1.93	1.26	0.11	0.89	5.78	5.13	1.26	1.92	0	0.12	0.28	0.77	0.06	0.24	0.25	4.23	0	0.1	0.93	0	0		8.33	-0.46	1.81	83.37	114.28	899.64	445.74	1055.42	612.25	921.05	481.83	1035.3	484.65
1.634	0	0.15	0.17	0.03	0.14	0.04	0.14	0.08	0.38	1.09	99.65	0.33	0	98.54	1.7	1.41	0.13	1.01	5.99	4.6	1.47	2.62	0	0.12	0.24	1.09	0.05	0.38	0.23	4.68	0	0.1	0.88	0	0		10.77	-0.94	1.33	83.57	112.42	907.62	445.92	1061.49	610.58	928.57	482.21	1040.96	484.93
1.668	0	0.15	0.17	0.03	0.14	0.04	0.13	0.08	0.57	1.48	99.65	0.33	0	98.49	1.48	1.55	0.16	1.15	5.99	4.02	1.87	2.26	0	0.09	0.2	1.8	0.05	0.57	0.19	5.91	0	0.09	0.83	0	0		8.21	-1.1	2.05	83.21	110.62	909.75	446.72	1063.03	610.87	931.91	481.94	1042.49	484.91
1.701	0	0.14	0.18	0.03	0.14	0.04	0.13	0.08	0.84	1.27	99.65	0.33	0	94.28	1.27	1.39	0.15	0.98	6.59	3.16	1.71	1.84	0	0.08	0.17	1.7	0.05	0.84	0.19	6.06	0	0.07	0.78	0	0		7.87	-7.99	0.28	83.02	112.7	914.18	447.05	1069.8	612.5	934.82	483.84	1047.51	485.61
1.735	0	0.14	0.18	0.03	0.14	0.04	0.14	0.09	0.73	1.16	99.64	0.33	0	97.58	1.16	1.46	0.16	0.9	6.98	2.46	1.7	0.81	0	0.06	0.15	2.44	0.05	0.73	0.17	9.14	0	1.35	0.63	0	0		8.1	-3.52	2.95	83.38	112.1	917.42	449.69	1070.73	613.76	939.62	484.48	1051.66	488.3
1.768	0	0.13	0.18	0.03	0.14	0.04	0.14	0.1	0.58	1.4	99.64	0.33	0	96.7	1.4	1.67	0.14	0.88	6.34	1.99	1.18	0.69	0	0.05	0.13	2.73	0.05	0.58	0.17	11.34	0	0.68	0.49	0	0		7.3	-5.11	1.36	83.4	110.59	922.22	450.09	1076.28	614.69	944.12	485.8	1054.69	487.94
1.801	0	0.13	0.18	0.03	0.14	0.04	0.14	0.1	0.44	1.46	99.64	0.33	0	98.64	1.46	1.69	0.13	0.76	5.9	1.74	0.76	0.93	0	0.05	0.12	2.62	0.06	0.44	0.16	10.97	0	0.2	0.47	0	0		5.5	-0.58	1.86	83.43	110.67	926.59	450.97	1080.76	614.02	949.12	484.36	1059.54	491.75
1.835	0	0.13	0.18	0.03	0.14	0.03	0.14	0.1	0.43	1.28	99.64	0.33	0	98.6	1.28	1.29	0.15	0.56	5.22	1.43	0.6	1.19	0	0.05	0.14	3.17	0.05	0.43	0.16	11.72	0	0.02	0.35	0	0		3.52	0.73	1.6	82.93	111.81	928.44	450.89	1082.81	613.74	950.28	484.38	1061.9	491.01
1.868	0	0.13	0.18	0.03	0.14	0.03	0.14	0.1	0.34	0.97	99.63	0.33	0	98.69	0.97	1.11	0.14	0.47	4.31	1.05	0.44	1.63	0	0.05	0.12	2.91	0.04	0.34	0.15	11.19	0	0.01	0.34	0	0		4.67	0.38	1.31	83.1	112.64	929.35	450.57	1084.57	614.12	950.96	484.43	1063.37	491.53
1.901	0	0.13	0.18	0.03	0.14	0.03	0.14	0.1	0.23	1.01	99.64	0.33	0	98.77	1.01	1.35	0.14	0.42	5.06	1.05	0.49	1.73	0	0.04	0.09	2.35	0.03	0.23	0.17	11.9	0	0.01	0.33	0	0		2.94	-0.09	1.8	82.28	112.12	928.34	449.86	1084.82	615.82	951.19	484.27	1063.22	488.86
1.935	0	0.13	0.18	0.03	0.14	0.03	0.14	0.1	0.17	1.03	99.64	0.33	0	98.09	1.03	1.45	0.13	0.44	5.58	1.21	0.48	1.37	0	0.04	0.09	2.04	0.02	0.17	0.16	11.58	0	0	0.3	0	0		4.3	2.31	1.98	82.68	111.98	927.42	449.21	1084.54	615.59	950.92	483.13	1062.68	490.15
1.968	0	0.13	0.18	0.03	0.14	0.04	0.14	0.1	0.18	1.13	99.64	0.33	0	97.62	1.13	1.57	0.13	0.56	7.18	1.67	0.42	1.05	0	0.04	0.09	1.77	0.02	0.18	0.18	11.69	0	0	0.33	0	0		5.83	3.42	2.32	82.98	111.93	924.72	448.9	1083.13	617.18	949.22	483.06	1060.89	490.68
2.001	0	0.14	0.18	0.02	0.14	0.04	0.14	0.11	0.18	1.3	99.64	0.33	0	97.04	1.3	1.89	0.12	0.69	10.06	2.27	0.4	0.76	0	0.03	0.07	1.48	0.02	0.18	0.21	12.44	0	0	0.37	0	0		6.45	4.55	2.59	83.02	111.46	921.37	448.6	1080.5	618.61	946.67	483.43	1057.96	489.54
2.035	0	0.14	0.18	0.02	0.14	0.05	0.15	0.12	0.32	1.31	99.64	0.33	0	98.1	1.46	1.7	0.12	0.76	12.45	3.71	0.37	0.92	0	0.02	0.07	1.31	0.02	0.32	0.26	14.15	0	0.01	0.48	0	0		7.17	2.27	1.36	82.94	114.75	917.45	447.4	1079.82	620.09	941.63	483.7	1056.23	489.45
2.068	0	0.16	0.18	0.02	0.15	0.07	0.15	0.13	0.5	1.15	99.65	0.33	1.18	98.2	1.73	2.06	0.12	1	17.11	6.25	0.44	0.83	0	0.02	0.07	1.15	0.02	0.5	0.28	15.03	0	0.01	0.58	0	0		10.49	2	-0.69	83.61	114.93	914.19	447.05	1076.52	619.77	936.38	485.87	1051.28	488.46
2.102	0	0.18	0.17	0.03	0.15	0.1	0.16	0.14	0.49	0.85	99.63	0.43	3.95	97.27	1.79	2.71	0.11	1.53	23.21	10.64	0.64	1.46	0	0.02	0.06	0.85	0.03	0.49	0.37	16.09	0	0.01	0.83	0	0		12.98	4.13	2.27	83.92	114.15	906.26	448.61	1066.2	621.35	930.3	486.47	1044.42	489.11
2.135	0	0.23	0.17	0.03	0.16	0.1	0.16	0.15	0.68	0.75	99.53	0.41	3.63	97.33	2.18	2.83	0.1	2.09	22.37	16.68	0.7	1.44	0	0.02	0.07	0.75	0.05	0.68	0.39	16.18	0	0.01	1	0	0		6.39	4.02	0.32	82.96	112.04	902.7	447.32	1061.96	617.55	925.73	484.79	1037.77	485.46
2.168	0	0.3	0.16	0.02	0.17	0.09	0.16	0.16	0.75	0.73	99.4	0.36	2.71	97.29	2.78	3.1	0.1	3.11	20.33	22.98	0.71	1.3	0	0.03	0.1	0.73	0.08	0.75	0.39	16.77	0	0.02	1.09	0	0		7.83	4.1	-0.39	83.28	113.62	896.07	446.6	1055.15	616.37	917.59	484.99	1031.21	484.84
2.202	0	0.39	0.16	0.03	0.19	0.08	0.16	0.18	0.79	0.69	99.21	0.33	2.04	96.35	3.59	4.65	0.1	4.11	18.89	30.53	0.77	1.88	0	0.03	0.13	0.69	0.13	0.79	0.45	16.57	0	0.02	1.24	0	0		11.7	5.64	1.09	83.25	115.02	885.07	445.69	1044.31	616.76	907.31	483.75	1022.31	485.69
2.235	0	0.39	0.14	0.02	0.22	0.07	0.15	0.22	1.23	0.61	99.21	0.33	0.61	97.24	4.15	7.84	0.1	4.79	15.89	31.57	0.85	1.68	0	0.03	0.17	0.61	0.15	1.23	0.45	15.97	0	0.02	1.33	0	0		16.31	4.19	0.01	84.14	112.36	878.97	448.65	1035.34	617.56	900.12	488.11	1012.48	487.75
2.268	0	0.4	0.14	0.03	0.23	0.07	0.15	0.21	1.33	0.51	99.2	0.33	0.69	95.81	4.71	8.83	0.11	4.43	16.03	32.87	1.03	2.35	0	0.03	0.25	0.51	0.21	1.33	0.48	14	0	0.06	1.57	0	0		12.54	6.35	-0.43	83.66	111.41	868.77	449.09	1023.48	615.61	889.27	489.11	1000.6	484.97
2.302	0	0.29	0.12	0.03	0.25	0.06	0.14	0.23	1.57	0.45	99.42	0.33	0	94.94	5.27	11.99	0.13	4.45	12.75	25.74	1.26	3.77	0	0.04	0.33	0.45	0.24	1.57	0.58	12.36	0	0.04	2.06	0	0		7.11	7.34	-1.46	83.19	105.32	858.62	450.01	1010.86	613.21	880.16	487.76	985.43	484.45
2.335	0	0.24	0.12	0.03	0.26	0.05	0.13	0.23	1.65	0.46	99.48	0.33	0	95.63	5.48	13.93	0.14	3.74	10.31	21.35	1.59	4.61	0	0.05	0.39	0.46	0.24	1.65	0.58	11.32	0	0.09	2.03	0	0		7.38	6.57	-3.83	83.21	107.77	849.19	451.87	999.65	611.62	866.65	491.67	974.21	484.86
2.369	0	0.16	0.1	0.03	0.29	0.04	0.12	0.26	1.35	0.39	99.42	0.33	0	92.47	6.44	17.78	0.15	2.62	5.31	13.72	1.94	6.05	0	0.04	0.38	0.39	0.19	1.35	0.77	10.62	0	0.08	2.51	0	0		5.32	9.46	-2.39	82.91	106.8	840.52	454.73	987.56	611.38	858.06	493.31	964.58	485.54
2.402	0	0.11	0.08	0.03	0.38	0.04	0.11	0.36	0.84	0.39	99.23	0.56	0	79.37	7.21	26.53	0.16	1.89	5.64	10.19	1.76	4.73	0	0.05	0.31	0.39	0.12	0.84	0.77	9.71	0	0.02	2.51	0	0		4.24	15.26	-2.24	82.73	101.12	834.56	455.74	975.95	606.35	852.37	491.48	953.34	486.2
2.435	0	0.08	0.07	0.03	0.49	0.05	0.1	0.48	0.47	0.32	99.02	0.92	0	67.52	8.12	33.86	0.16	1.14	6.61	6.34	1.78	4.41	0	0.04	0.28	0.32	0.07	0.47	0.68	8.89	0	0.02	2.43	0	0		5.56	18.34	-2.04	82.81	97.64	829.39	456.93	965.34	601.93	846.51	492.11	943.94	485.8
2.469	0	0.07	0.07	0.02	0.51	0.04	0.11	0.47	0.37	0.23	98.98	0.88	0	89.59	10.47	33.2	0.14	0.57	5.83	2.95	1.09	2.44	0	0.05	0.27	0.23	0.05	0.37	0.64	7.12	0	0.02	2.59	0	0		11.06	11.24	-1.6	83.12	98.11	829.44	459.21	958.76	597.36	843.26	493.9	941.19	488.07
2.502	0	0.06	0.07	0.02	0.49	0.04	0.12	0.42	0.2	0.17	99.01	0.75	0	89.38	11.41	31.16	0.13	0.34	5.24	1.54	0.59	1.99	0	0.07	0.2	0.17	0.04	0.14	0.51	5.97	0	0.03	2.27	0	0		7.4	11.35	-0.4	83.28	96.36	828.19	461.59	952.35	592.81	841.23	494.33	937.46	489.45
2.535	0	0.06	0.07	0.02	0.59	0.04	0.12	0.51	0.15	0.12	98.82	0.97	0	92.67	12.86	34.86	0.12	0.27	3.67	0.78	0.38	1.84	0	0.07	0.15	0.12	0.03	0.11	0.43	5.5	0	0.01	2.01	0	0		4.52	9.32	-2.43	82.66	97.3	826.34	461.41	950.72	592.31	837.45	494.14	934.59	488.56
2.569	0	0.05	0.07	0.02	0.7	0.03	0.12	0.57	0.14	0.11	98.61	1.27	0	86.15	13.4	38.81	0.11	0.21	2.57	0.44	0.26	1.75	0	0.1	0.14	0.07	0.02	0.14	0.27	3.66	0	0.01	1.45	0	0		5.12	12.86	-0.69	82.56	91.88	822.87	461.79	946.92	592.64	838	494.96	929.63	488.21
2.602	0	0.05	0.06	0.02	0.84	0.03	0.12	0.71	0.15	0.11	98.32	1.83	0	89.43	14.34	43.57	0.11	0.2	1.87	0.22	0.24	1.94	0	0.11	0.15	0.05	0.02	0.14	0.2	3.25	0	0	1.31	0	0		4.99	11.32	0.96	82.18	91.59	819.69	461.44	944.12	592.01	836.3	494.65	927.7	488.65
2.635	0	0.05	0.06	0.02	0.87	0.03	0.12	0.71	0.22	0.12	98.25	1.87	0	78.58	14.94	43.84	0.11	0.23	1.59	0.14	0.27	2.03	0	0.12	0.17	0.04	0.02	0.22	0.13	2.5	0	0.01	1.07	0	0		7	15.5	1.82	81.99	91.91	817.9	460.75	943.27	592.04	835.53	494.73	927.24	488.78
2.669	0	0.05	0.06	0.02	0.91	0.03	0.13	0.71	0.29	0.12	98.19	1.73	0	85.57	16.91	42.74	0.11	0.27	1.59	0.09	0.3	2.39	0	0.12	0.19	0.02	0.02	0.29	0.09	1.68	0	0.01	0.82	0	0		3.08	13.1	2.88	81.89	91.97	817.55	460.86	943.13	592	835.91	492.93	927.82	489.63
2.702	0	0.05	0.07	0.02	0.79	0.03	0.15	0.6	0.25	0.13	98.42	1.2	0	90.22	17.39	37.96	0.12	0.33	1.65	0.08	0.36	2.36	0	0.13	0.22	0.02	0.03	0.25	0.09	1.65	0	0.01	0.79	0	0		3.56	10.89	1.78	81.79	91.9	818.95	460.7	944.36	592.47	836.42	492.59	928.25	489.03
2.736	0	0.06	0.07	0.02	0.67	0.03	0.13	0.48	0.23	0.12	98.66	1.07	0	91.99	13.9	36.35	0.12	0.4	3.08	0.1	0.55	3.47	0	0.12	0.23	0.01	0.03	0.18	0.06	1.11	0	0.03	0.67	0.01	0		-0.01	9.8	2.1	81.88	91.09	818.33	459.35	947.87	594.93	838.49	492.23	929.45	487.44
2.769	0	0.06	0.08	0.02	0.62	0.03	0.13	0.43	0.28	0.13	98.75	0.98	0	88.5	12.98	35.11	0.12	0.42	3.35	0.14	0.55	3.65	0	0.13	0.28	0.01	0.03	0.13	0.05	1.04	0	0.03	0.61	0.05	0		2.09	11.8	1.59	82.17	93.42	822.02	459.22	950.42	593.32	840.17	492.96	933.41	487.07
2.802	0	0.07	0.08	0.03	0.56	0.03	0.13	0.38	0.4	0.13	98.88	0.89	0	93.29	11.29	33.66	0.12	0.41	4.86	0.15	0.63	5.22	0	0.13	0.4	0.01	0.04	0.12	0.06	0.9	0	0.01	0.63	0.08	0		2.65	8.84	1.62	82.11	94.06	822.46	456.71	957.07	597.59	843.42	492.73	937.19	485.25
2.836	0	0.07	0.09	0.03	0.46	0.03	0.13	0.29	0.38	0.13	99.09	0.61	0	87.76	10.47	28.31	0.12	0.37	5.31	0.21	0.58	7.54	0	0.13	0.38	0	0.03	0.08	0.05	0.79	0	0.01	0.56	0.05	0		5.11	12.15	2.56	82.3	95.14	824.41	455.81	959.14	596.44	845.65	492.49	940.51	485.24
2.869	0	0.08	0.09	0.03	0.45	0.03	0.13	0.29	0.38	0.16	99.1	0.6	0	96.51	10.25	28.16	0.13	0.32	5.2	0.31	0.68	8.78	0	0.16	0.38	0	0.03	0.09	0.05	0.76	0	0.08	0.56	0	0		6.73	5.4	1.41	82.57	98.34	831.9	456.75	965.51	596.99	849.98	493	948.1	486.32
2.902	0	0.09	0.11	0.04	0.37	0.04	0.14	0.22	0.4	0.19	99.26	0.41	0	95.06	10.02	22.69	0.14	0.24	6.27	0.52	0.75	12.35	0	0.19	0.4	0	0.02	0.1	0.05	0.74	0	0.04	0.56	0	0		-1.33	7.21	1.88	82.15	94.28	834.74	455.81	969.38	596.2	855.73	490.74	949.78	484.09
2.936	0	0.11	0.12	0.05	0.28	0.04	0.15	0.16	0.42	0.31	99.43	0.33	0	94.53	8.66	16.06	0.16	0.17	7.08	0.88	0.98	17.15	0	0.31	0.42	0	0.02	0.09	0.04	0.71	0	0.03	0.53	0	0		2.43	7.75	2.77	82.16	100.7	836.54	453.81	974.36	596.35	856.72	491.7	957.08	483.54
2.969	0	0.12	0.14	0.05	0.23	0.05	0.16	0.13	0.36	0.3	99.54	0.33	0	97.7	7.63	11.33	0.16	0.12	11.21	1.39	1.5	14.74	0	0.3	0.36	0	0.02	0.1	0.05	0.78	0	0.14	0.57	0	0		5.5	3.27	1.69	82.82	99.99	847.18	456.57	981.84	597.64	865.13	492.63	964.94	486.57
3.002	0	0.12	0.15	0.04	0.21	0.06	0.18	0.11	0.32	0.32	99.58	0.33	0	93.11	8.02	8.25	0.18	0.14	15.06	1.63	1.61	13.7	0	0.32	0.29	0	0.01	0.06	0.07	0.81	0	0.04	0.57	0	0		0.71	8.98	4.02	82.32	103.01	850.4	454.85	987.38	596.42	869.93	489.62	972.9	486.78
3.036	0	0.12	0.16	0.04	0.19	0.08	0.19	0.1	0.31	0.31	99.61	0.33	0.22	94.95	7.31	6.5	0.23	0.15	19.23	1.75	1.9	10.95	0	0.31	0.26	0	0.01	0.06	0.08	0.67	0	0.04	0.61	0	0		3.13	7.33	4.05	82.19	105.22	854	453.5	993.26	597.87	873.59	489.03	978.79	486.55
3.069	0	0.12	0.16	0.03	0.19	0.09	0.2	0.1	0.29	0.29	99.59	0.37	1.18	97.39	8.11	5.59	0.21	0.16	21.56	2.66	1.67	5.08	0	0.29	0.21	0.01	0.01	0.06	0.09	0.7	0	0.02	0.62	0	0		3.09	3.91	3.2	82.21	105.2	857.48	452.87	999.82	601.02	877.89	489.91	982.98	485.31
3.103	0	0.12	0.16	0.03	0.19	0.07	0.19	0.1	0.22	0.22	99.61	0.33	0.1	91.47	8.03	5.61	0.22	0.18	18.57	3.48	1.54	4.52	0	0.21	0.18	0.01	0.01	0.1	0.15	0.73	0	0.01	0.72	0	0		7.2	10.14	3.52	82.47	104.66	859.2	452.37	1003.49	603.31	881.25	490.48	985.81	486.07
3.136	0	0.13	0.16	0.03	0.18	0.07	0.18	0.09	0.2	0.2	99.63	0.33	0	83.23	6.85	4.78	0.2	0.21	17.6	4.64	1.77	4.17	0	0.17	0.13	0.01	0.01	0.11	0.23	0.75	0	0.02	0.83	0	0		8.07	13.99	3.01	82.65	102.89	860.01	452.56	1005.58	605.37	883.27	491.57	985.99	485.88
3.169	0	0.13	0.16	0.03	0.17	0.06	0.16	0.09	0.18	0.18	99.66	0.33	0	84.61	4.84	5.26	0.18	0.27	13.16	5.51	1.79	3.39	0	0.14	0.11	0.02	0.02	0.18	0.3	0.73	0	0.01	0.83	0	0		8.05	13.48	2.62	82.43	103.57	858.97	450.8	1008.44	608.09	883.53	491.05	986.89	484.38
3.203	0	0.13	0.15	0.03	0.17	0.05	0.14	0.09	0.25	0.15	99.66	0.33	0	82.18	3.65	6.48	0.15	0.34	11.29	4.38	1.98	4.11	0	0.12	0.1	0.03	0.02	0.25	0.49	0.69	0	0.03	0.93	0	0		7.91	14.36	3.33	82.28	105.12	857.13	450.65	1009.78	612.28	883.06	489.38	988.15	486.68
3.236	0	0.13	0.15	0.03	0.18	0.05	0.13	0.09	0.37	0.14	99.65	0.33	0	89.2	2.44	8.1	0.14	0.45	9.45	3.56	2.03	5.17	0	0.11	0.1	0.04	0.02	0.37	0.57	0.75	0	0.05	0.88	0	0		5.17	11.44	4.01	81.68	106.24	855.54	450.54	1010.86	614.23	882.75	489.32	988.97	486.93
3.269	0	0.12	0.14	0.03	0.19	0.04	0.12	0.1	0.28	0.14	99.61	0.33	0	80.86	1.89	11.29	0.14	0.39	7.64	3.21	1.52	4.75	0	0.1	0.1	0.06	0.03	0.28	0.89	0.84	0	0.04	0.8	0	0		0.84	14.79	6.91	80.15	101.27	854.07	450.79	1008.69	612.29	885.74	487.57	987.01	487.98
3.303	0	0.12	0.13	0.03	0.22	0.04	0.11	0.11	0.25	0.13	99.57	0.33	0	82.97	1.77	14.07	0.13	0.4	8.31	3.7	1.36	5.61	0	0.07	0.1	0.1	0.04	0.25	1.55	1.18	0	0.01	0.83	0	0		1.96	14.08	5.87	80.08	105.09	853.8	451.87	1011.23	616.81	884.24	489.67	989.33	489.48
3.336	0	0.13	0.12	0.04	0.24	0.04	0.11	0.13	0.21	0.12	99.53	0.33	0	84.91	1.41	16.96	0.12	0.44	9.22	4.38	1.44	8.65	0	0.06	0.12	0.12	0.06	0.21	1.91	1.26	0	0.3	0.86	0	0		0.9	13.36	6.74	79.88	104.39	852.64	450.62	1011.58	617.38	884.87	487.31	989.24	489.38
3.37	0	0.16	0.12	0.08	0.25	0.06	0.11	0.13	0.33	0.21	99.5	0.37	0	83.25	1.2	18.1	0.11	0.42	13.16	5.1	1.76	20.73	0	0.05	0.17	0.21	0.08	0.33	3.49	1.61	0	1.51	0.89	0	0		-0.56	13.98	7.31	79.41	104.57	850.18	450.16	1010.12	617.73	883.34	486.21	987.86	489.53
3.403	0	0.18	0.11	0.12	0.27	0.06	0.11	0.14	0.32	0.33	99.47	0.45	0	88.33	1.3	19.46	0.11	0.46	15.04	6.4	2.38	26.98	0	0.04	0.27	0.33	0.09	0.32	5.03	1.85	0	0.94	0.95	0	0		1.12	11.88	5.81	80.1	107.91	851.01	450.29	1010.08	617.09	880.85	487.45	988.75	488.79
3.436	0	0.24	0.1	0.25	0.3	0.07	0.1	0.17	0.46	0.41	99.4	0.61	0.67	83.62	1.54	22.61	0.13	0.45	18.1	9.28	3.51	40.27	0	0.05	0.46	0.41	0.1	0.36	6	1.94	0	0.24	0.95	0	0		1.92	13.85	5.86	80.07	104.89	850.23	449.67	1010.32	618.11	882.08	487.38	986.97	488
3.47	0	0.33	0.1	0.38	0.33	0.08	0.1	0.18	0.75	0.76	99.24	0.84	0.88	89.65	1.75	24.21	0.11	0.48	20.04	15.26	4.66	45.24	0	0.05	0.75	0.76	0.09	0.5	9.04	1.7	0.01	0.03	0.95	0	0		2.25	11.2	5.62	80.24	107.29	848.98	448.75	1010.08	618.31	879.93	486.69	987.21	487.45
3.503	0	0.32	0.09	0.3	0.4	0.09	0.1	0.22	1.3	1.07	99.2	1.26	0.72	90.38	2.16	28.97	0.11	0.63	20.74	18.99	5.24	39.34	0	0.06	1.3	1.07	0.09	0.71	10	1.74	0.01	0.02	0.98	0	0		3.2	10.8	4.96	80.6	107.51	848.31	448.02	1009.63	617.99	878.7	486.93	986.2	486.13
3.536	0	0.31	0.08	0.16	0.43	0.09	0.1	0.24	2.43	1.13	99.14	1.4	0.5	93.6	2.49	30.25	0.1	0.92	20.74	22.65	4.74	26.36	0	0.07	2.43	1.13	0.08	1.24	10.11	1.77	0.01	0.01	0.97	0	0		4.31	8.58	3.71	81.18	105.9	847.49	448.52	1008.6	619.08	877.44	488.32	983.3	485.43
3.57	0	0.31	0.08	0.15	0.49	0.09	0.1	0.27	4.29	1.76	99.01	2.01	0	93.81	2.78	31.76	0.1	1.23	20.43	22.56	4.56	22.52	0	0.08	4.29	1.76	0.08	1.92	13.22	2.07	0.02	0.01	1.01	0	0		5.16	8.41	3.1	81.43	106	846.02	448.32	1007.64	619.94	875.67	488.47	981.62	485.13
3.603	0	0.26	0.07	0.15	0.57	0.09	0.1	0.32	6.35	1.82	98.86	2.66	0	93.1	3.01	35.38	0.09	1.75	21.54	18.67	4.5	21.19	0	0.1	6.35	1.82	0.07	1.92	13.14	2.03	0.02	0.02	1.04	0	0		3.04	8.99	2.76	80.54	105.58	844.69	448.22	1007.32	621.04	874.78	487.7	980.32	484.8
3.636	0	0.23	0.07	0.16	0.73	0.09	0.1	0.42	7.92	2.12	98.54	4.49	0	82.93	3.38	40.33	0.09	2.82	21.57	16.64	5.18	19.89	0	0.14	7.92	2.12	0.06	1.63	14.96	1.96	0.03	0.01	0.99	0	0		2.64	14.1	2.89	79.95	104.41	843.32	448.33	1005.78	620.88	874.13	487.66	978.5	484.83
3.67	0	0.22	0.06	0.22	0.91	0.09	0.09	0.52	10.08	2.63	98.19	7.46	0	82.86	2.91	44.92	0.09	3.93	21.15	13.11	5.58	22.33	0	0.23	10.08	2.63	0.06	1.34	17.09	2.12	0.04	0.01	0.92	0	0		3.52	14.12	3.65	80.25	104.03	842.02	447.3	1005.22	620.72	874	486.65	978.01	484.66
3.703	0	0.19	0.06	0.23	1.03	0.08	0.09	0.59	10.24	2.42	97.94	9	0	86.08	2.83	46.78	0.08	5.28	19.3	8.29	5.49	22.96	0	0.27	10.24	2.42	0.06	1.01	17.76	1.97	0.04	0	0.92	0	0		2.34	12.89	4.26	79.92	105.27	841.14	446.55	1004.88	620.41	873.27	484.82	978.53	484.76
3.737	0	0.19	0.05	0.25	1.36	0.08	0.08	0.73	9.64	2.71	97.27	17.11	0	89.89	3.09	50.58	0.09	6.51	18.37	6.27	5.89	20.49	0	0.41	9.64	2.71	0.05	0.89	23.12	2	0.04	0.01	0.95	0	0		0.66	11.07	4.6	79.64	107.3	842.13	446.25	1005.84	619.29	873.51	484.13	980.81	484.54
3.77	0	0.19	0.05	0.23	1.4	0.08	0.08	0.73	9.01	2.68	97.2	17.77	0	91.33	3.34	49.94	0.09	6.75	18.94	5.45	5.3	19.91	0	0.59	9.01	2.68	0.04	0.86	24.32	1.96	0.04	0.01	1.07	0	0		2.18	10.23	4.07	80.24	107.79	842.69	445.69	1006.48	619.11	873.4	484.44	981.19	483.75
3.803	0	0.19	0.05	0.24	1.57	0.08	0.08	0.81	7.78	2.73	96.86	20.77	0	90.61	3.31	51.59	0.09	7.88	18.46	5.11	5.15	20.44	0	0.63	7.78	2.73	0.04	0.81	25.08	1.86	0.05	0.01	1.09	0	0		3.2	10.67	4.43	80.65	106.2	844.06	445.76	1006.99	619.23	875.42	483.04	981.6	484.73
3.837	0	0.2	0.05	0.24	1.7	0.09	0.08	0.86	7.14	3.25	96.6	23.73	0	90.53	3.25	52.61	0.09	8.73	20.27	5.34	5.66	19.69	0	1.29	7.14	3.33	0.04	0.79	26.19	1.47	0.04	0.01	1.08	0	0		4.39	10.71	4.72	81.08	104.98	845.19	445.48	1008.2	618.99	877.4	483.55	982.38	484.42
3.87	0	0.21	0.05	0.22	1.73	0.08	0.08	0.85	6.38	3.43	96.54	22.93	0	89.76	3.52	51.37	0.09	9.3	19.86	5.54	4.77	19.07	0	1.27	6.38	3.43	0.03	0.85	26.88	1.45	0.04	0.01	1.09	0	0		2.76	11.14	4.76	80.47	107.28	846.4	444.96	1010.09	618.21	877.91	483.48	985.19	483.67
3.903	0	0.2	0.05	0.18	1.68	0.08	0.08	0.84	4.93	3.06	96.64	20.98	0	91	3.53	51.26	0.09	9.1	18.67	6.14	4.21	17.33	0	1.32	4.93	3.06	0.04	0.86	25.57	1.49	0.04	0.01	1.14	0	0		8	10.43	4.13	82.51	106.64	848	445.97	1009.73	618.19	878.3	485.68	984.93	484.67
3.937	0	0.21	0.06	0.15	1.45	0.08	0.09	0.73	4.29	2.72	97.11	12.38	0	93.21	4.35	46.26	0.07	10.03	19.9	6.41	3.6	16.68	0	1.59	4.29	2.72	0.04	0.98	22.72	1.38	0.04	0	1.19	0	0		6.47	8.9	5.7	82.18	106.68	850.53	445.2	1013.08	617.62	882.49	483.85	989.16	485.11
3.97	0	0.2	0.06	0.13	1.26	0.07	0.1	0.62	3.76	2.91	97.48	10.29	0	86.48	4.54	43.81	0.07	8.27	17.12	5.96	2.99	15.24	0	1.64	3.76	2.91	0.04	1.04	22.57	1.43	0.04	0.03	1.21	0	0		3.88	12.72	7.28	81.14	105.82	854.23	446.4	1014.39	615.52	886.89	482.38	992.6	487.4
4.003	0	0.19	0.07	0.11	1.02	0.07	0.1	0.49	3.58	2.65	97.96	6.79	0	91.11	4.41	39.45	0.07	7.15	16.74	5.79	2.68	13.72	0	1.71	3.58	2.65	0.05	1	21.29	1.52	0.04	0.02	1.23	0	0		6	10.37	6.61	82.37	105.74	857.78	446.77	1016.75	614.57	889.19	484.35	994.9	486.63
4.037	0	0.18	0.07	0.09	0.89	0.08	0.11	0.43	2.45	2.62	98.22	5.26	0	90.2	4.85	36.89	0.07	5.91	17.82	6.48	2.49	11.67	0	1.33	2.45	2.62	0.05	1.08	20.47	1.75	0.04	0.03	1.37	0	0		6.01	10.9	6.84	82.12	108.7	857.38	445.8	1016.63	612.91	887.79	484.04	996.47	486.04
4.07	0	0.16	0.07	0.06	0.74	0.06	0.1	0.37	1.9	2.87	98.53	3.39	0	94.08	4.78	34.02	0.07	5.01	13.83	6.12	2.51	6.74	0	1.18	1.9	2.87	0.06	0.95	17.63	1.7	0.03	0.01	1.31	0	0		10.95	8.17	6.87	83.23	112.7	860.85	445.15	1020.1	612.99	889.41	483.58	1002.05	487.43
4.104	0	0.13	0.07	0.05	0.82	0.06	0.1	0.42	1.58	2.81	98.36	4.16	0	97.25	5.34	36.97	0.07	4.5	11.99	4.59	1.49	1.76	0	0.93	1.58	2.81	0.07	1.39	17.32	1.77	0.04	0	1.34	0	0		6.76	4.18	4.74	82.18	115.41	863.03	443.51	1029.33	619.1	891.83	484.23	1007.24	483.95
4.137	0	0.12	0.07	0.04	0.77	0.06	0.1	0.41	1.76	2.45	98.47	3.72	0	90.31	5.5	37.04	0.06	3.45	12.28	3.9	1.45	1.77	0	0.76	1.3	2.45	0.09	1.76	15.82	1.99	0.04	0.01	1.45	0	0		6.24	10.84	5.28	81.6	113.36	865.75	445.69	1030.24	619.82	895.28	484.33	1008.61	486.91
4.17	0	0.12	0.07	0.04	0.77	0.05	0.11	0.41	2.07	2.48	98.46	3.28	0	93.32	8.27	34.8	0.07	2.84	11.44	3.96	1.29	1.54	0	0.67	1.34	2.48	0.13	2.07	16.4	2.17	0.05	0.02	1.52	0	0		7.02	8.82	4.34	81.42	118.83	868.67	442.94	1038.76	623.22	897.5	483.72	1016.33	484.85
4.204
4.237
4.27
4.304
4.337
4.371
4.404
4.437
4.471
4.504
4.537
4.571
4.604
4.637
4.671
4.704
4.738
4.771
4.804
4.838
4.871
4.904
4.938
4.971
5.004
5.038	0	3.84	0.1	0.55	1.37	0.16	0.12	0.21	0.9	1.48	92.32	75.07	6.37	95.67	0.9	21.82	1.48	4.05	29.85	48.77	2.94	9.64	0	0.5	0.22	0.13	0	0.04	77.21	5.51	0	0.01	1.98	0	0		9.45	6.53	3.86	82.9	107.51	850.17	449.07	1008.5	618.98	878.04	485.99	985.51	488.64
5.071	0	3.47	0.12	1.01	1.28	0.27	0.16	0.15	0.98	0.98	93.05	94.45	9.45	81.5	2.96	13.38	0.98	2.06	38.27	36.59	4.21	12.82	0	0.39	0.36	0.41	0	0.05	90.35	5.53	0	0.06	2.17	0	0		3.18	14.59	2	79.72	107.6	847.92	443.58	1012.85	618.4	877.72	484.94	985.19	479.69
5.105	0	3.09	0.13	1.03	1.35	0.22	0.17	0.14	0.98	0.98	93.82	93.76	7.75	90.77	4.29	11.97	0.98	2.62	36.13	31.41	3.77	13.08	0	0.45	0.47	0.86	0	0.06	90.93	3.76	0	0.02	1.56	0	0		4.87	10.57	5.51	80.89	107.1	849.82	442.25	1014.26	616.77	882.42	480.68	989.51	482.3
5.138	0	2.63	0.14	0.93	1.33	0.21	0.21	0.14	0.87	1.32	94.74	92.09	6.59	90.12	7.12	10.15	0.87	2.42	35.51	28.65	3.58	13.66	0	0.74	0.72	1.32	0	0.07	88.37	3.27	0	0.01	1.29	0	0		10.55	10.95	3.54	82.79	109.67	851.68	441.41	1016.14	617.14	881.41	482.58	991.06	481
5.171	0	1.59	0.13	0.78	1.37	0.16	0.19	0.16	0.79	1.78	96.81	85.17	4.69	91.32	6.9	13.25	0.66	3.12	31.24	18.64	3.67	12.73	0	0.71	0.79	1.78	0	0.12	83.85	2.21	0	0.01	1.11	0	0		13.12	10.24	4.53	83.96	110.84	853.15	440.55	1015.66	614.22	882.19	481.03	993.02	481.56
5.205	0	1.09	0.13	0.53	1.18	0.12	0.17	0.15	1.1	1.52	97.64	66.82	2.96	87.05	6.09	13.44	0.48	3.14	25.49	12.97	2.49	10.57	0	0.89	1.1	1.52	0	0.19	76.55	1.55	0	0	1.18	0	0		10.85	12.47	5.65	82.96	107.98	854.63	439.49	1017.46	612.51	886.19	479.95	994.17	480.21
5.238	0	0.84	0.12	0.43	1.13	0.1	0.16	0.16	1.32	1.44	97.74	54.53	2.16	90.92	5.48	15.11	0.35	3.19	23.25	9.37	2.31	8.91	0	0.96	1.32	1.44	0	0.28	72.34	1.49	0	0.01	1.14	0	0		10.93	10.48	4.79	82.96	108.85	853.87	438.5	1017.75	613.26	884.75	479.14	993.6	478.98
5.271	0	0.65	0.12	0.36	0.92	0.07	0.15	0.15	1.55	1.68	98.15	28.37	0	91.57	4.61	15.36	0.27	2.78	17.87	6.95	2.14	10.55	0	1.09	1.55	1.68	0	0.51	63.94	1.5	0	0.79	1.05	0	0		11.83	10.07	4.77	83.56	109.47	854.56	439.92	1016.99	612.62	884.4	481.22	993.86	479.94
5.305	0	0.56	0.13	0.34	0.8	0.07	0.15	0.14	1.55	1.49	98.39	20.88	0	89.32	4.75	13.61	0.23	1.9	15.58	4.3	1.79	11.85	0	0.72	1.55	1.49	0	0.57	61.18	1.89	0	0.85	1.14	0	0		13.82	11.38	3.72	84.86	104.19	858.16	444.52	1015.22	611.6	887.03	486.92	991.09	481.64
5.338
5.372
5.405
5.438
5.472
5.505
5.538
5.572
5.605
5.638
5.672
5.705
5.739
5.772
5.805
5.839
5.872
5.905
5.939
5.972
6.005
6.039
6.072
6.106
6.139
6.172
6.206
6.239
6.272
6.306
6.339
6.373
6.406
6.439
6.473
6.506
6.539
6.573
6.606
6.639
6.673
6.706
6.74
6.773
6.806
6.84
6.873
6.906
6.94
6.973
7.006
7.04
7.073
7.107
7.14
7.173
7.207
7.24
7.273
7.307
7.34
7.374
7.407
7.44
7.474
7.507
7.54
7.574
7.607
7.64
7.674
7.707
7.741
7.774
7.807
7.841
7.874
7.907
7.941
7.974
8.007
8.041
8.074
8.108
8.141
8.174
8.208
8.241
8.274
8.308
8.341
8.375
8.408
8.441
8.475
8.508
8.541
8.575
8.608
8.641
8.675
8.708
8.742
8.775
8.808
8.842
8.875
8.908
8.942
8.975
9.008
9.042
9.075
9.109
9.142
9.175
9.209
9.242
9.275
9.309
9.342
9.376
9.409
9.442
9.476
9.509
9.542	0	0.18	0.1	0.05	0.29	0.1	0.11	0.24	0.12	0.99	99.42	1.07	4.48	98.61	1.83	15.54	0.04	0.39	18.28	7.03	1.15	2.89	0	0.01	0.06	0.99	0.01	0.12	18.28	17.27	0	0.09	3.4	0	0		8.46	-0.69	0.61	83.29	113.17	846.01	446.4	1005.45	617.1	868.73	484.19	981.89	485.21
9.576	0	0.29	0.11	0.04	0.2	0.24	0.14	0.17	0.28	0.79	99.41	1.85	11.14	96.06	2.02	9.06	0.07	0.72	30.78	21.66	1.35	4.72	0	0.02	0.11	0.79	0.03	0.28	13.15	15.88	0	0.01	4.87	0	0		4.19	6.03	0.09	81.65	109.2	841.82	443.84	1001.78	614.97	866.5	482.77	975.64	479.32
9.609	0	0.28	0.11	0.05	0.24	0.19	0.13	0.19	0.33	0.68	99.45	1.67	9.28	95.04	2.12	11.34	0.08	1.05	28.57	19.11	1.38	5.48	0	0.02	0.1	0.68	0.03	0.33	14.02	15.07	0	0	4.04	0	0		3.86	7.23	1.43	81.26	113.82	838.56	441.95	999.9	613.13	862.79	481.58	976.57	478.51
9.642	0	0.28	0.1	0.04	0.21	0.23	0.13	0.18	0.38	0.63	99.44	1.7	10.91	95.26	1.86	10.79	0.07	1.1	31.04	21.02	1.54	5.96	0	0.03	0.14	0.63	0.03	0.38	11.76	14.6	0	0.01	4.62	0	0		5.44	6.99	1.37	81.53	113.17	836.83	440.69	1000.72	615.23	862.61	481.23	975.73	477.88
9.676	0	0.28	0.11	0.05	0.2	0.35	0.14	0.16	0.69	0.54	99.29	2.65	13.86	94.89	1.64	10.11	0.11	1.17	38.36	20.58	1.8	8.7	0	0.05	0.25	0.54	0.03	0.69	10.16	12.35	0	0.01	4.64	0	0		5.31	7.4	1.9	81.4	112.97	835.62	439.85	1000.08	615.07	862.23	479.88	975.19	477.72
9.709	0	0.29	0.11	0.05	0.2	0.34	0.14	0.15	0.8	0.55	99.33	2.21	13.29	94.92	1.63	10.5	0.14	1.21	37.94	21.28	1.91	10.41	0	0.08	0.4	0.55	0.03	0.8	8.21	10.32	0	0.02	4.39	0	0		6.02	7.36	1.78	81.79	109.58	835.8	439.69	1000.27	615.41	864	480.09	973.54	477.17
9.743	0	0.28	0.11	0.06	0.2	0.42	0.15	0.14	1.49	0.58	99.15	2.96	14.47	96.25	1.64	11.41	0.15	1.38	43.31	19.57	2.44	15.45	0	0.13	0.62	0.58	0.03	1.49	6.6	7.87	0	0.01	3.77	0	0		6.13	5.77	0.94	81.83	109.92	836.13	439.63	1000.32	615.41	863.28	480.11	973.15	476.61
9.776	0	0.28	0.11	0.07	0.2	0.41	0.15	0.14	1.6	0.63	99.18	2.72	13.94	95.63	1.7	11.73	0.16	1.55	43.06	19.44	2.69	15.82	0	0.2	0.87	0.63	0.03	1.6	5.76	7.07	0	0.01	3.59	0	0		5.62	6.57	1.54	81.7	111.05	836.21	439.28	1000.33	614.38	863.29	479.69	974.29	476.54
9.809	0	0.29	0.11	0.06	0.21	0.34	0.15	0.14	1.48	0.73	99.32	2.05	12.35	95.09	1.88	12.45	0.17	2.05	40.1	20.4	2.74	15.69	0	0.25	1.48	0.73	0.04	1.39	5.11	6.48	0	0.01	3.43	0	0		6.95	7.18	1.67	82.33	109.37	837.12	439.14	1000.58	613.71	864.83	479.97	974.13	476.29
9.843	0	0.25	0.11	0.06	0.22	0.31	0.15	0.14	2.35	0.84	99.37	1.83	11.4	95.32	1.97	13.28	0.18	2.23	39.16	16.99	2.85	13.94	0	0.33	2.35	0.84	0.03	1.51	4.6	5.64	0	0.01	3.19	0	0		5.83	6.92	2.3	81.95	107.95	838.44	438.77	1002.55	613.9	867.69	479.11	975.6	476.2
9.876	0	0.23	0.11	0.06	0.21	0.26	0.16	0.14	3.95	0.91	99.47	1.43	9.75	96.55	2.18	12.19	0.17	2.45	36.2	15.19	2.62	12	0	0.37	3.95	0.91	0.03	1.34	4.47	5.4	0	0.01	3.06	0	0		7.55	5.34	2.24	82.7	108.36	840.61	438.1	1005.3	614.02	869.88	479.39	978.18	475.72
9.909	0	0.2	0.11	0.05	0.23	0.19	0.15	0.15	5.2	0.94	99.54	1.02	7.11	95.52	2.53	13.05	0.16	2.98	30.69	10.97	2	9.85	0	0.38	5.2	0.94	0.03	1.25	4.09	4.84	0	0	2.82	0	0		5.77	6.7	2.62	81.8	110.35	841.54	438.29	1006.5	613.74	870.31	479.18	980.61	476.08
9.943	0	0.18	0.11	0.05	0.24	0.14	0.15	0.15	5.6	0.95	99.51	0.75	4.75	94.23	2.66	13.84	0.16	3.53	26.02	8.3	1.99	8.23	0	0.42	5.6	0.95	0.02	1.61	3.81	4.21	0	0	2.65	0	0		7.19	8.03	4.42	82.18	110.88	843.25	437.75	1007.93	612.61	873.19	477.76	984.07	477.54
9.976	0	0.16	0.11	0.05	0.26	0.12	0.14	0.16	5.7	0.94	99.49	0.62	3.42	91.56	2.77	15.08	0.15	3.67	23.32	6.55	1.97	7.97	0	0.44	5.7	0.94	0.02	1.8	3.74	3.92	0	0.01	2.55	0	0		10.62	10.08	4.96	82.9	112.88	843.59	436.82	1009.6	613.38	873.78	477.75	986.67	478.31
10.009	0	0.14	0.1	0.04	0.29	0.1	0.14	0.18	4.79	0.93	99.43	0.48	2.39	93.83	3.36	17.5	0.14	3.86	20.44	4.77	1.61	6.67	0	0.43	4.79	0.93	0.03	1.8	3.66	3.81	0	0.01	2.51	0	0		9.91	8.39	3.6	83.17	110	845.81	438.88	1010.61	614.07	875.56	481.32	985.49	477.64
10.043	0	0.14	0.11	0.04	0.28	0.12	0.15	0.18	4.23	0.96	99.44	0.57	3.38	93.17	4.04	16.97	0.16	3.17	23.6	4.41	1.99	8.15	0	0.57	4.23	0.96	0.03	2.07	3.29	3.65	0	0.01	2.46	0	0		9.06	8.93	4.13	82.89	110.29	845.49	439.97	1009.21	613.87	875.01	481.05	985.28	479.26
10.076	0	0.13	0.11	0.04	0.27	0.12	0.14	0.17	2.79	0.94	99.47	0.52	3.48	86.92	3.67	16.83	0.15	2.62	23.01	3.68	2.08	5.96	0	0.43	2.79	0.94	0.04	2.23	3.32	3.8	0	0.02	2.45	0	0		9.59	12.53	4.6	83.24	106.92	845.67	442.76	1005.82	611.98	875.53	484.42	982.39	480.76
10.11	0	0.12	0.11	0.04	0.26	0.09	0.13	0.17	1.75	1.02	99.48	0.4	1.89	82.64	3.53	17.52	0.15	1.93	19.8	3.47	2.78	5.77	0	0.48	1.75	1.02	0.04	1.46	2.84	3.51	0.01	0.08	2.15	0	0		4.15	14.2	3.35	81.27	102.85	843.12	443.94	1002.91	612.34	873.8	485.3	976.46	479.03
10.143	0	0.11	0.1	0.04	0.28	0.07	0.11	0.18	1.02	1.03	99.43	0.42	0.11	82.31	3.12	20.66	0.16	1.3	15.14	3.29	2.46	5.35	0	0.41	1.02	1.03	0.04	0.97	2.93	3.33	0.01	0.04	1.85	0	0		4.59	14.31	2.57	81.41	100.86	840.42	444.99	998.99	612.78	870.83	486.04	971.48	479.4
10.176	0	0.1	0.1	0.03	0.3	0.05	0.1	0.19	0.68	1.01	99.39	0.52	0	72.63	2.81	23.1	0.16	0.88	8.8	3.46	2.14	3.25	0	0.32	0.68	1.01	0.05	0.58	3.25	3.29	0.01	0.04	1.76	0	0		6.42	17.12	2.48	81.34	103	836.67	445.39	996.04	613.79	866.47	487.72	969.19	480.08
10.21	0	0.1	0.09	0.03	0.31	0.04	0.09	0.19	0.41	1.1	99.38	0.57	0	60.57	2.32	24.17	0.12	0.53	5.9	3.21	1.68	2.93	0	0.21	0.41	1.1	0.08	0.37	3.45	3.05	0.01	0.05	1.53	0	0		2.72	19.85	3.97	79.98	99.09	834.19	446.52	991.52	612.71	866.07	485.47	965.09	481.83
10.243	0	0.1	0.09	0.03	0.31	0.04	0.09	0.19	0.38	1.1	99.38	0.59	0	59.8	1.91	24.27	0.11	0.38	4.22	2.63	1.55	2.42	0	0.17	0.26	1.1	0.1	0.38	3.97	3.12	0.01	0.06	1.45	0	0		1.53	20.01	4.44	79.55	99.41	831.05	446.4	988.28	611.29	863.14	486.15	962.42	481.09
10.276	0	0.11	0.11	0.03	0.26	0.03	0.1	0.15	0.5	1.09	99.48	0.43	0	58.82	1.29	19.5	0.11	0.23	3.75	2.85	1.46	2.78	0	0.13	0.19	1.09	0.11	0.5	4.4	3.41	0.02	0.05	1.43	0	0		0.75	20.22	4.34	79.47	95.81	829.46	446.54	985.14	610.54	862.37	484.88	958.1	480.85
10.31	0	0.11	0.1	0.04	0.29	0.03	0.09	0.17	0.43	0.84	99.42	0.58	0	73.23	0.84	22.32	0.09	0.19	3.55	2.14	1.4	3.77	0	0.07	0.13	1	0.09	0.43	5.71	3.55	0.02	0.07	1.31	0	0		-0.01	16.97	4.74	79.73	97.79	825.96	446.29	981.85	609.59	858.25	485.26	955.93	480.47
10.343	0	0.11	0.1	0.04	0.3	0.03	0.09	0.17	0.28	0.63	99.4	0.65	0	65.4	0.63	23.06	0.08	0.15	3.67	1.73	1.54	6.89	0	0.06	0.12	0.97	0.07	0.28	6.62	3.76	0.03	0.06	1.32	0.35	0		0.89	18.82	6.28	79.67	95.65	822	446.04	978.03	609.2	856.62	485.06	952.19	481.11
10.377	0	0.11	0.1	0.06	0.36	0.03	0.08	0.21	0.13	0.5	99.28	1.01	0	59.2	0.5	27.39	0.07	0.15	3.65	1.25	1.35	11.37	0	0.03	0.13	0.86	0.08	0.13	8.42	4.04	0.04	0.05	1.21	0.91	0		2.57	20.14	7.41	79.68	95.26	816.53	445.68	975.17	611.43	853.59	485.84	948.78	481.98
10.41	0	0.12	0.1	0.07	0.39	0.03	0.08	0.22	0.17	0.47	99.21	1.27	0	62.93	0.47	28.85	0.07	0.16	3.64	0.97	1.14	13.05	0	0.03	0.17	0.89	0.09	0.15	10.24	4.09	0.06	0.04	1.13	1.57	0		3.59	19.35	6.5	80.01	97.78	812.47	444.66	973.64	613.46	848.92	486.01	946.58	481.13
10.443	0	0.13	0.11	0.08	0.39	0.03	0.08	0.21	0.21	0.43	99.21	1.31	0	62.75	0.43	28.11	0.08	0.17	3.49	0.88	1.05	16.83	0	0.03	0.21	0.98	0.08	0.12	11.4	3.79	0.06	0.05	1.06	2.22	0		1.69	19.39	6.89	79.41	96.62	809.46	444.13	971.48	613.98	847.14	484.46	943.69	480.89
10.477	0	0.14	0.11	0.1	0.45	0.03	0.08	0.23	0.3	0.51	99.11	1.94	0	38.3	0.51	29.58	0.07	0.2	3.83	1.01	1.02	18.29	0	0.02	0.3	1.04	0.06	0.12	14.91	4.43	0.1	0.06	0.99	1.96	0		1.34	24.38	5.65	78.46	92.69	807.02	444.72	970.08	617.3	846.27	484.19	938.91	481.07
10.51	0	0.16	0.11	0.12	0.43	0.03	0.08	0.21	0.42	0.55	99.13	1.88	0	37.2	0.55	27.52	0.09	0.2	3.77	1.17	1.08	20.68	0	0.02	0.42	1.11	0.04	0.12	16.61	4.21	0.13	0.09	0.93	2.03	0		1.26	24.62	4.96	78.47	94.26	807.09	445.23	968.59	616.4	844.29	483.9	938.52	481.45
10.543	0	0.16	0.11	0.13	0.43	0.03	0.08	0.22	0.53	0.64	99.14	1.77	0	42.4	0.64	28.03	0.1	0.23	3.34	1.01	1.44	22.01	0	0.02	0.53	1.16	0.04	0.1	15.3	3.86	0.12	0.12	0.85	1.7	0		5.85	23.53	2.89	80.08	94.18	805.47	446.54	965.38	616.53	840.33	488.09	934.25	480.98
10.577	0	0.17	0.12	0.13	0.41	0.03	0.09	0.19	0.68	0.74	99.18	1.68	0	40.32	0.74	25.1	0.11	0.23	2.91	0.96	1.79	19.85	0	0.02	0.68	1.3	0.04	0.11	17.56	3.32	0.15	0.16	0.68	1.57	0		4.16	23.96	4.66	79.45	93.2	802	446.22	961.7	614.77	838.62	487.5	931.59	480.93
10.61	0	0.18	0.12	0.14	0.39	0.03	0.09	0.17	0.86	0.9	99.22	1.51	0	52.61	0.9	22.66	0.12	0.21	2.34	1.07	1.89	20.92	0	0.02	0.86	1.41	0.03	0.1	18.7	3.27	0.15	0.26	0.63	1.48	0		2.9	21.48	4.43	79.64	93.66	797.67	447.25	956.37	614.73	833.27	487.69	926.73	481.64
10.643	0	0.22	0.14	0.16	0.37	0.03	0.1	0.14	1	1.01	99.27	1.42	0	56.67	1.01	18.66	0.13	0.2	2.2	1.16	1.57	21.98	0	0.02	1	1.5	0.03	0.1	21.88	2.77	0.17	0.07	0.59	1.52	0		1.42	20.66	6.34	79.23	92.7	792.14	447.26	951.6	615.17	829.94	486.52	922.57	482.96
10.677	0	0.24	0.15	0.17	0.36	0.03	0.1	0.13	0.88	1.07	99.27	1.51	0	51.37	1.07	16.31	0.16	0.16	2.15	1.27	1.17	21.76	0	0.03	0.88	1.74	0.03	0.1	25.02	2.61	0.2	0.18	0.55	1.57	0		0.44	21.73	5.51	78.73	94.1	787.34	447.4	948.08	616.62	824.57	486.95	918.57	482.75
10.71	0	0.25	0.15	0.18	0.37	0.03	0.1	0.12	0.83	1.12	99.27	1.55	0	34.99	1.12	15.69	0.16	0.14	2.04	1.12	0.84	22.79	0	0.03	0.83	1.8	0.02	0.09	25.94	2.55	0.19	0.09	0.53	1.51	0		-0.11	25.1	5.31	78	93.31	783.43	447.52	944.89	617.92	821.37	486.46	914.62	483.14
10.744	0	0.27	0.16	0.19	0.35	0.03	0.11	0.11	0.7	0.94	99.31	1.38	0	29.39	0.94	13.77	0.21	0.12	1.73	0.92	0.72	23.29	0	0.04	0.7	2.05	0.02	0.09	26.42	2.41	0.16	0.14	0.48	1.73	0		-0.39	26.38	5.78	77.55	91.59	779.12	447.21	941.75	618.66	818.88	486.61	910.39	482.83
10.777	0	0.31	0.17	0.26	0.34	0.03	0.11	0.11	0.62	0.77	99.32	1.46	0	18.04	0.77	12.42	0.23	0.11	2	0.88	0.82	27.83	0	0.04	0.62	2.16	0.02	0.11	28.52	2.22	0.14	0.12	0.47	1.91	0		2.56	29.57	6.7	77.61	90.63	775.92	446.57	939.08	618.2	817.34	487.71	907.84	482.78
10.81	0	0.3	0.18	0.2	0.33	0.03	0.11	0.1	0.47	0.74	99.35	1.36	0	17.4	0.74	10.69	0.24	0.08	2	0.98	0.88	22.49	0	0.04	0.47	2.39	0.01	0.06	29.3	2.22	0.13	0.28	0.46	1.95	0		-1.37	29.79	8.47	76.66	89.86	772.13	446.14	936.67	619.27	815.97	484.22	905.83	484.27
10.844	0	0.31	0.18	0.21	0.3	0.03	0.12	0.09	0.4	0.75	99.38	1.14	0	11.25	0.75	8.91	0.35	0.07	2.58	1.41	1.05	23.67	0	0.05	0.4	3.14	0.01	0.04	28.58	1.87	0.1	0.96	0.41	1.85	0		-2.13	32.33	8.02	76.26	90.6	768.69	444.89	935.04	619.7	812.98	483.47	903.57	482.94
10.877	0	0.34	0.18	0.25	0.3	0.03	0.12	0.09	0.43	0.72	99.31	1.13	0	14.08	0.72	7.64	0.36	0.07	3.08	1.73	1.04	25.94	0	0.06	0.43	3.62	0.01	0.04	29.71	1.91	0.1	1.01	0.42	1.62	0		0.16	31.04	5.9	77.08	93.87	768.83	443.12	935.75	619.15	810.09	483.41	903.91	480.22
10.91	0	0.33	0.19	0.19	0.29	0.03	0.12	0.08	0.45	0.72	99.34	1.06	0	21.74	0.72	6.85	0.44	0.06	3.75	2.43	1.06	20.37	0	0.07	0.45	4.41	0.01	0.04	29.6	1.87	0.1	0.13	0.42	1.63	0		1.64	28.4	7.66	77.62	90.72	766.57	441.55	935.68	619.44	811.6	483.7	902.21	479.04
10.944	0	0.39	0.19	0.28	0.27	0.03	0.13	0.08	0.56	0.68	99.21	0.94	0	26.07	0.68	5.63	0.61	0.06	5.22	3.77	1.55	28.63	0	0.09	0.56	5.25	0.01	0.08	29.15	1.83	0.1	0.11	0.44	1.5	0		2.5	27.21	5.46	78.13	91.8	769.09	440.73	938.47	620.38	811.95	482.68	903.61	477.68
10.977	0	0.47	0.19	0.37	0.27	0.04	0.13	0.08	0.75	0.74	99.06	0.99	0	27.6	0.74	5.29	0.68	0.06	6.27	6.69	2.06	33	0	0.1	0.75	5.22	0.01	0.16	29.22	1.83	0.12	0.04	0.46	1.37	0		0.77	26.82	5.74	77.56	90.71	771.9	440.92	941.24	619.93	815.45	482.8	905.99	477.22
11.01	0	0.56	0.2	0.43	0.26	0.04	0.13	0.07	1.1	1.02	98.88	1.13	0	41.5	1.02	4.37	0.84	0.05	7.73	10.62	3.4	34.66	0	0.12	1.1	5.88	0.01	0.24	29.69	1.75	0.12	0.02	0.45	1.27	0		-0.22	23.72	5.37	77.87	94.03	774.04	439.68	944.24	619.33	816.04	481.51	909.92	476.08
11.044	0	0.77	0.19	0.67	0.29	0.04	0.14	0.08	1.31	1.41	98.46	1.76	0	64.01	1.41	4.23	0.93	0.04	8.53	14.62	4.24	39.2	0	0.15	1.31	6.66	0.01	0.32	34.78	1.97	0.13	0.05	0.47	1.08	0	0	2.51	19.12	4.26	79.14	98.89	776.01	439.17	947.41	620.26	815.32	483	913.94	475.67
11.077	0	0.93	0.19	0.58	0.3	0.04	0.14	0.08	1.95	1.83	98.14	2.02	0	83.24	1.83	4.2	1.06	0.05	8.89	21.09	4.86	34.34	0	0.16	1.95	6.3	0.01	0.26	36.14	2.05	0.14	0.03	0.45	1	0	0	1.9	13.99	4.97	79.36	102.2	780.35	436.43	955.56	621.6	820.34	480.25	922.38	474.56
11.111	0	0.99	0.19	0.44	0.34	0.05	0.15	0.08	2.74	2.51	98.02	2.84	0	78.73	2.51	4.61	1.1	0.05	10.28	23.08	3.36	28.27	0	0.18	2.74	6.9	0.01	0.21	39.11	2.12	0.15	0.03	0.51	0.93	0	0	3.38	15.46	5.71	79.32	100.48	784.52	439.13	959.12	624.27	825.62	482.2	926.03	478.24
11.144	0	1.47	0.18	0.67	0.36	0.05	0.16	0.08	3.45	3.37	97.06	3.5	0	88.85	3.37	4.67	1.31	0.05	10.99	30.82	4.23	34.32	0	0.18	3.45	7.16	0.01	0.17	41.05	2.22	0.18	0.03	0.52	0.77	0	0	-1.19	11.62	2.68	78.39	103.23	792.48	438.6	966.92	624.51	829.62	479.28	932.8	476.18
11.177	0	1.84	0.18	0.97	0.39	0.05	0.16	0.09	3.56	4.09	96.31	4.89	0	82.89	4.09	4.97	1.31	0.06	11.66	34.22	5.58	38.15	0	0.16	3.56	6.69	0.01	0.13	44.74	2.19	0.19	0.02	0.51	0.6	0	0	1.24	14.11	5.58	78.72	104.47	797.5	436.82	973.26	622.21	837.19	479.98	941.58	475.9
11.211	0	1.85	0.18	1.11	0.4	0.05	0.18	0.09	5.33	5.09	96.3	4.57	0	85.46	5.09	5.42	1.35	0.06	12.47	34.16	5.38	41.35	0	0.23	5.33	8.48	0.01	0.28	43.05	2.29	0.22	0.02	0.52	0.44	0	0	2.19	13.14	5.48	78.89	105.02	801.72	438.98	977.33	623.87	840.99	483.29	945.86	477.68
11.244	0	1.66	0.17	1.27	0.41	0.05	0.17	0.1	4.87	5.77	96.69	5.45	0	89.89	5.77	5.84	1.2	0.07	12.58	32.07	8.15	40.34	0	0.21	4.87	8.29	0.02	0.3	45.25	2.46	0.25	0.03	0.51	0.34	0	0	5.32	11.07	4.26	80.06	105.95	807.57	437.7	983.27	624.12	845.37	482.47	951.16	476.69
11.277	0	1.52	0.16	1.21	0.45	0.05	0.16	0.11	4.97	5.73	96.96	6.2	0	91	5.73	8.05	1.19	0.11	12.76	30.52	8.16	38.28	0	0.25	4.97	9.92	0.02	0.39	46.77	2.39	0.28	0.02	0.5	0.3	0	0	3.25	10.43	5.34	79.28	108.17	812.1	439.06	988.44	624.92	850.05	483.48	958.11	478.58
11.311	0	0.99	0.16	0.6	0.46	0.05	0.18	0.11	5.62	6.43	98.01	4.93	0	91.77	6.43	8.17	1.22	0.16	12.45	23.96	6.07	27.68	0	0.34	5.62	10.98	0.02	0.5	44.06	2.2	0.35	0.01	0.48	0.22	0	0	2.64	9.94	1.92	79.18	110.87	821.5	438.21	998.38	625.52	855.57	483.67	966.14	475.56
11.344	0	0.78	0.16	0.41	0.45	0.05	0.18	0.11	5.67	6.22	98.44	4.65	0	89.59	6.22	7.99	1.12	0.21	12.74	20.24	5.57	21.39	0	0.34	5.67	12.26	0.02	0.38	43.01	2.08	0.32	0.01	0.49	0.19	0	0	3.98	11.24	4.24	79.36	109.11	825.66	439.27	1002.25	627.12	862.34	482.02	971.42	479.59
11.378	0	0.64	0.16	0.24	0.43	0.06	0.18	0.11	5.48	5.75	98.71	4.48	0	92.11	5.75	7.55	1.07	0.31	14.04	18.28	4.14	13.2	0	0.42	5.48	13.09	0.02	0.57	41.23	1.93	0.34	0.01	0.48	0.15	0	0	2.36	9.72	2.82	79	111.44	832.02	439.18	1008.78	627.22	866.4	481.89	977.79	478.47
11.411	0	0.53	0.15	0.25	0.45	0.07	0.19	0.11	5.02	6.55	98.95	5.37	0	86.8	6.55	8.47	0.99	0.44	16.91	13.55	4.54	14.71	0	0.4	5.02	12.47	0.03	0.51	40.73	1.9	0.27	0.02	0.5	0.06	0	0	0.94	12.58	2.59	78.6	111.61	837.1	439.19	1011.77	624.76	870.23	480.79	981.8	477.95
11.444	0	0.43	0.15	0.26	0.47	0.08	0.2	0.13	4.96	8.09	99.05	6.32	0	85.57	8.09	9.07	0.87	0.6	19.97	9.19	4.58	16.07	0	0.35	4.96	12.79	0.04	0.4	39.82	1.9	0.24	0.04	0.55	0	0	0	1.19	13.1	3.71	78.73	112.92	839.57	439.1	1013.22	622.53	872.56	480.93	985.45	478.35
11.478	0	0.38	0.15	0.23	0.5	0.1	0.22	0.14	3.42	9.8	98.99	7.73	0	89.97	9.8	9.3	0.64	0.75	23.42	7.03	3.89	16.75	0	0.27	3.42	12.37	0.05	0.35	39.06	2	0.19	0.01	0.58	0	0	0	-1.44	11.03	3.33	78.32	111.82	842.66	439.04	1014.93	621.02	875.08	479.44	986.89	477.41
11.511	0	0.31	0.15	0.17	0.49	0.1	0.22	0.14	4	10.17	99.01	6.35	0.41	91.46	10.17	9.87	0.45	1.09	24.4	4.72	2.99	13.1	0	0.22	4	12.66	0.05	0.35	35.45	1.97	0.15	0.01	0.62	0	0	0	1.76	10.15	3.42	79.31	111.96	844.76	438.78	1016.82	620.82	877.08	480.44	989	477.52
11.544	0	0.27	0.14	0.11	0.51	0.1	0.22	0.15	3.11	10.43	98.98	5.42	0.49	91.43	10.43	10.36	0.37	1.48	23.12	3.23	2.11	7.69	0	0.2	3.11	11.94	0.06	0.33	34.64	2.09	0.14	0	0.68	0	0	0	2.81	10.17	3.22	79.6	111.09	846.51	437.82	1018.81	620.61	879.19	479.76	990.24	476.62
11.578	0	0.24	0.13	0.09	0.53	0.12	0.23	0.17	2.85	11.19	98.93	5.84	2.26	92.57	11.19	12.2	0.25	1.85	26.96	4.06	1.89	4.75	0	0.17	2.85	13.29	0.05	0.43	31.78	2	0.09	0.01	0.77	0	0	0	3.84	9.38	3.08	80.08	112.02	849	436.15	1021.79	619.97	881.33	477.91	993.32	475.55
11.611	0	0.22	0.12	0.08	0.69	0.14	0.22	0.23	2.53	11.92	98.62	7.72	3.36	75.44	11.92	17.06	0.23	2.99	29.38	3.87	1.75	3.05	0	0.16	2.53	11.96	0.04	0.36	33.08	2.13	0.08	0	0.84	0	0	0	5	16.39	3.2	79.66	108.76	849.15	436.09	1022.13	620.53	883.46	478.27	992.18	475.55
11.644	0	0.22	0.11	0.08	0.83	0.22	0.22	0.29	2.24	11.34	98.33	14.03	6.59	86.33	11.87	21.22	0.21	4.16	36.96	4.07	2.09	2.47	0	0.15	2.24	11.34	0.03	0.3	33.81	2.2	0.05	0	0.9	0	0	0	8.24	12.79	3.63	81.07	111.76	849.5	435.34	1022.9	620.68	882.83	477.96	994.58	476.35
11.678	0	0.2	0.1	0.07	0.81	0.34	0.21	0.32	1.81	10.27	98.38	16.93	10.35	90.91	10.27	23.57	0.15	5.93	44.94	4.56	2.68	3.06	0	0.17	1.81	12.5	0.02	0.27	28.6	2.63	0.03	0.01	1.06	0	0	0	7.23	10.49	3.24	80.97	112.84	849.34	435.07	1022.76	620.24	881.76	477.59	994.58	475.62
11.711	0	0.25	0.1	0.08	0.78	0.46	0.22	0.31	1.68	9.51	98.44	24.72	12.43	95.47	9.51	21.25	0.16	7.39	50.11	7.27	3.48	3.66	0	0.18	1.68	11.33	0.01	0.21	29.37	2.92	0.02	0.02	1.1	0	0	0	6.34	6.76	2.41	80.88	116.1	849.35	435.23	1022.4	619.86	879.17	477.58	995.24	475.28
11.745	0	0.28	0.1	0.09	0.76	0.66	0.22	0.32	1.52	9.44	98.47	31.21	14.54	93.65	9.44	21.05	0.17	8.9	56	9.82	4.99	6.15	0	0.2	1.52	10.16	0.01	0.19	27.5	2.85	0.01	0.01	1.3	0	0	0	5.27	8.54	2.93	80.5	116.23	849.64	434.72	1021.73	617.9	879.42	476.18	995.65	474.98
11.778	0	0.42	0.11	0.09	0.72	0.77	0.24	0.29	1.39	9.3	98.45	36.56	15.81	94.07	9.3	17.1	0.16	10.69	58.42	16.76	5.05	6.76	0	0.2	1.39	9.34	0.01	0.21	28.06	3.12	0.01	0.01	1.5	0	0	0	9.69	8.18	1.55	82.51	114.02	849.6	434.49	1019.71	616.71	878.25	477.76	992.2	473.64
11.811	0	0.64	0.12	0.1	0.66	0.89	0.26	0.26	1.6	8.44	98.22	42.11	16.77	95.22	9.24	13.14	0.17	11.67	60.93	24.83	5.18	7.06	0	0.24	1.6	8.44	0	0.25	28.44	3.01	0.01	0	1.5	0	0	0	6.99	7.04	0.22	81.62	114.74	850.75	435.01	1019.67	616.19	877.24	476.94	991.91	472.98
11.845	0	0.86	0.13	0.13	0.69	1	0.27	0.26	1.43	7.92	97.99	55.06	17.4	91.97	9.38	11.41	0.18	12.49	62.59	28.16	6.04	9.3	0	0.2	1.43	7.92	0	0.21	33.27	3.61	0	0.02	1.76	0	0	0	5.53	9.81	2.48	81.01	114.63	848.96	434.77	1017.53	613.82	877.4	476.52	991.99	473.51
11.878	0	0.97	0.13	0.13	0.63	0.93	0.25	0.22	1.61	7.26	98.07	52.93	17.24	93.65	7.86	10.19	0.17	12.22	61.33	30.23	5.75	8.64	0	0.21	1.61	7.26	0	0.23	33.46	3.36	0	0.01	1.73	0	0	0	8.69	8.55	1.92	82.17	116.86	847.46	434.03	1015.98	613.74	874.24	476.54	991.06	473.3
11.911	0	1.02	0.13	0.14	0.67	0.74	0.24	0.23	1.9	5.79	97.96	46.97	15.67	93.33	7.62	9.98	0.16	13.1	57.11	29.35	5.33	9.27	0	0.23	1.9	5.79	0	0.26	34.71	3.61	0	0	1.78	0	0	0	8.8	8.8	2.35	82.15	117.54	846.35	433.62	1015.34	613.96	873.42	475.51	990.95	473.75
11.945	0	1.07	0.13	0.15	0.76	0.67	0.24	0.25	2.25	5.02	97.87	49.36	15.04	91.24	7.59	10.39	0.15	14.28	55.28	27.53	4.84	9.01	0	0.27	2.25	5.02	0	0.22	37.73	3.76	0	0.01	1.79	0	0	0	10.23	10.28	1.63	82.5	116.59	845.76	433.15	1015.56	614.86	873.11	476.31	989.65	472.81
11.978	0	1.39	0.13	0.16	0.82	0.69	0.24	0.24	2.16	4.88	97.22	59.45	15.69	96.21	7.13	10.31	0.17	14.24	56.05	31.84	4.13	8.3	0	0.3	2.16	4.88	0	0.18	42.05	3.87	0	0	1.71	0	0	0	12.27	5.83	1.54	83.46	119.3	847.24	433.86	1016.33	615.92	872.68	475.61	991.98	474.95
12.011	0	1.81	0.13	0.2	1.05	0.76	0.24	0.27	1.93	4.88	96.37	75.52	16.75	96.18	6.51	11.36	0.18	16.17	57.73	32.54	3.62	8.04	0	0.34	1.93	4.88	0	0.09	49.63	3.99	0	0	1.67	0	0	0	7.03	5.87	1.24	81.66	116.14	847.95	432.66	1016	613	874.17	472.85	990.3	472.01
12.045	0	2.18	0.13	0.29	1.33	0.78	0.25	0.26	1.49	4.24	95.64	90.53	16.68	96.71	7.36	12.13	0.27	13.94	58.42	32.82	3.83	6.33	0	0.48	1.49	4.24	0	0.04	63.01	4.17	0	0.02	1.57	0	0	0	11.04	5.09	2.16	82.95	118.84	848.13	431.92	1016.56	613.1	874.02	472.33	992.86	473.41
12.078	0	2.42	0.13	0.3	1.34	0.75	0.27	0.25	1.01	4.01	95.16	92.8	16.02	94.09	9.43	10.59	0.32	11.45	57.71	36.13	3.84	5.38	0	0.47	1.01	4.01	0	0.02	67.44	4.34	0	0.02	1.56	0	0	0	9.19	8.16	2.22	82.22	117.75	848.39	430.68	1016.64	610.91	874.85	471.41	992.6	471.31
12.112	0	3.2	0.14	0.37	1.5	0.59	0.27	0.23	0.78	3.58	93.6	94.96	13.98	95.06	9.34	9.76	0.44	10.71	53.59	39.69	4.25	2.96	0	0.54	0.78	3.58	0	0.01	76.29	4.58	0	0.01	1.47	0	0	0	7.52	7.21	2.48	81.73	114.45	849.85	429.49	1017.78	609.42	877.98	469.43	992.42	469.65
12.145	0	3.39	0.13	0.38	1.84	0.4	0.27	0.25	0.55	3.05	93.22	94.65	11.3	93.99	11.22	10.68	0.47	10.14	46.96	39.41	3.14	1.92	0	0.55	0.47	3.05	0	0.01	82.13	4.62	0	0.01	1.48	0	0	0	11.26	8.25	3.05	83.23	111.11	850.73	428.27	1018.49	608.05	880.92	470.49	992.02	468.33
12.178	0	4.19	0.14	0.4	1.69	0.33	0.27	0.21	0.48	2.68	91.62	94.58	10.02	95.23	11.53	8.46	0.48	7.65	43.27	44.75	2.53	1.5	0	0.48	0.27	2.68	0	0.01	85.65	4.98	0	0.02	1.51	0	0	0	10.81	7.03	3.31	83.09	110.03	851.74	427.44	1019.23	607.3	882.51	468.58	992.53	467.85
12.212	0	4.64	0.15	0.46	1.65	0.23	0.27	0.18	0.48	2.32	90.72	94.05	7.56	97.59	11.66	6.99	0.48	5.48	37.23	46.06	2.15	1.21	0	0.47	0.2	2.32	0	0.01	90.46	4.45	0	0.01	1.46	0	0	0	11.53	3.48	1.99	83.64	109.39	854.04	426.61	1021.32	606.83	883.84	468.61	993.19	465.92
12.245	0	3.61	0.15	0.47	1.59	0.17	0.25	0.17	0.47	2.05	92.78	91.89	5.76	96.4	10.74	6.82	0.47	4.67	31.9	38.21	1.63	1.4	0	0.43	0.16	2.05	0	0.02	91.65	4.71	0	0.01	1.47	0	0	0	10.62	5.56	3.27	83.17	110.92	857.31	426.01	1023.66	604.73	887.01	466.3	997.93	466.54
12.278	0	3.68	0.15	0.54	1.4	0.18	0.24	0.14	0.47	1.8	92.65	93.35	6.26	97.91	9.33	4.62	0.47	3.53	32.41	36.81	1.89	2	0	0.36	0.12	1.8	0	0.02	93.79	4.74	0	0.01	1.54	0	0	0	12.53	2.76	2.83	83.93	111.43	861.24	425.46	1026.32	604.12	889.64	464.39	1001.05	466.73
12.312	0	3.91	0.16	0.62	1.28	0.17	0.22	0.12	0.52	1.44	92.19	94.22	6.51	98.35	6.82	3.35	0.52	3.03	31.76	35.43	1.77	2.29	0	0.25	0.1	1.44	0	0.03	96.31	5.53	0	0.01	1.48	0	0	0	12.04	1.57	3.31	83.72	112.03	863.71	423.77	1029.73	602.75	892.67	463.38	1004.69	465.1
12.345	0	3.34	0.16	0.65	1.2	0.14	0.19	0.11	0.52	1.36	93.32	92.63	5.38	98.24	4.74	3.37	0.52	2.68	28.11	29.93	1.65	2.5	0	0.23	0.09	1.36	0	0.02	96.72	5.73	0	0.02	1.39	0	0	0	12.05	1.88	2.92	83.76	109.53	867.76	422.94	1033.93	602.52	897.68	462.82	1007.2	463.68
12.379	0	3.06	0.16	0.67	1.16	0.11	0.17	0.11	0.58	0.94	93.89	90.58	3.69	98.24	3.56	3.38	0.58	2.06	23.48	26.75	1.38	1.83	0	0.19	0.08	0.94	0	0.02	98.02	7.13	0	0.01	1.33	0	0	0	12.86	1.88	2.72	84.1	109.88	872.7	422.55	1038.4	602.02	902.04	462.16	1011.92	463.51
12.412	0	3.68	0.17	0.7	1.09	0.1	0.17	0.1	0.67	0.88	92.64	90.76	3.55	98.7	2.88	2.67	0.67	1.42	23.14	31.58	1.69	2.06	0	0.16	0.08	0.88	0	0.02	98.63	8.4	0	0.01	1.34	0	0	0	13.25	0.35	3	84.35	108.5	878.42	422.3	1042.95	600.92	908.06	460.94	1016.54	463.51
12.445	0	3.6	0.16	0.72	1.09	0.1	0.16	0.11	0.71	0.85	92.79	89.92	2.89	98.58	2.62	3.21	0.71	1.28	22	31.44	2.09	1.99	0	0.16	0.08	0.85	0	0.02	98.56	9.07	0	0.01	1.31	0	0	0	15.09	0.8	3.82	85.15	110.19	885.66	422.27	1049.09	599.16	914.64	461.29	1024.8	464.2
12.479	0	3.63	0.17	0.83	1.04	0.12	0.17	0.11	0.85	0.85	92.74	92.62	3.56	98.01	2.56	2.88	0.85	1.04	26	31.91	4.05	2.6	0	0.16	0.09	0.68	0	0.03	98.81	10.26	0	0.02	1.19	0	0	0	15.31	2.5	2.74	85.2	111.79	893.69	422.06	1056.85	598.45	920.86	462.36	1032.65	462.95
12.512	0	3.34	0.17	1.1	0.96	0.14	0.16	0.12	0.98	0.98	93.33	94.1	2.7	98.33	2.68	2.63	0.98	0.9	29.09	30.93	8.57	3.89	0	0.19	0.14	0.58	0	0.05	98.7	11.62	0	0.01	1.06	0	0	0	15.46	1.62	2.64	85.16	113.15	900.88	423.16	1061.97	597.7	926.26	461.79	1039.37	464.45
12.545	0	4.13	0.17	1.44	0.89	0.13	0.15	0.11	0.9	1.14	91.75	93.34	0.39	97.73	2.3	2.38	1.14	0.65	27.6	37.58	12.11	5.63	0	0.2	0.16	0.61	0	0.05	98.59	11.29	0	0.01	0.9	0	0	0	17.28	3.18	7.1	85.41	112.92	906.28	423.65	1065.16	593.68	934.71	460.6	1047.35	468.62
12.579	0	4.95	0.17	1.66	0.88	0.13	0.15	0.12	0.85	1.08	90.1	93.69	0.81	98.07	1.99	2.69	1.08	0.58	28.46	41.83	12.1	8.39	0	0.16	0.17	0.48	0	0.05	98.46	13.25	0	0.01	0.85	0	0	0	18.41	2.36	6.98	85.34	110.57	911.44	423.51	1069.45	593.12	940.36	460.77	1050.69	467.91
12.612	0	6.06	0.17	1.44	0.9	0.15	0.16	0.13	0.82	1.17	87.88	94.68	2.73	98.46	1.65	2.72	1.17	0.52	30.89	46.93	9.97	7.64	0	0.16	0.21	0.44	0	0.04	98.27	15.1	0	0.01	0.82	0	0	0	17.09	1.23	5.55	85.23	109.75	917.49	422.86	1076.88	594.49	946.17	461.07	1055.83	465.63
12.645	0	7.4	0.18	1.32	0.95	0.14	0.17	0.14	0.76	1.2	85.2	94.08	3.75	97.71	1.62	2.43	1.2	0.53	29.67	50.11	6.2	9.67	0	0.14	0.2	0.42	0	0.02	98.09	17.26	0	0	0.76	0	0	0	20.25	3.24	6.62	85.15	112.33	922.35	423.29	1079.73	593.12	949.91	459.75	1061.89	468.67
12.679	0	6.54	0.18	1.06	0.92	0.17	0.18	0.15	0.64	1.41	86.93	95.39	5.4	98.62	1.46	1.84	1.41	0.47	33.77	47.8	5.91	5.87	0	0.14	0.22	0.37	0	0.02	97.26	19.58	0	0.01	0.64	0	0	0	19.9	0.64	5.86	85.62	108.99	927.01	423.68	1084.37	593.65	955.3	461.61	1064.16	467
12.712	0	7.56	0.18	1.12	0.88	0.19	0.18	0.15	0.63	1.42	84.88	95.74	5.79	97.88	1.26	1.26	1.42	0.4	35.21	51.99	6.5	6.62	0	0.14	0.21	0.36	0	0.02	96.86	20.58	0	0.01	0.63	0	0	0	19.05	2.84	8.3	85.74	109.97	930.54	424.4	1085.25	590.11	959.34	459.5	1068.8	470.06
12.746	0	8.29	0.19	0.95	0.87	0.12	0.17	0.15	0.54	1.91	83.43	91.8	2.83	95.34	1	0.86	1.91	0.37	27.98	54.98	5.56	5.08	0	0.14	0.16	0.34	0	0.02	95.42	21.33	0	0.02	0.54	0	0	0	11.15	6.9	6.53	84.45	105.62	932.5	424.32	1084.37	586.5	960.35	458.4	1065.72	465.5
12.779	0	7.73	0.19	0.81	0.86	0.08	0.16	0.15	0.46	1.89	84.55	84.86	0.39	98.7	0.78	0.94	1.89	0.4	20.69	53.24	3.98	4.28	0	0.17	0.09	0.31	0	0.02	94.1	22.22	0	0.01	0.46	0	0	0	23.87	0.35	7.58	85.1	111.69	938.43	426.61	1086.55	585.22	962.48	461.59	1073.71	471.7
12.812	0	5.83	0.19	0.78	0.87	0.06	0.16	0.15	0.45	2.02	88.34	77.8	0	98.19	0.68	1.14	2.02	0.52	15.95	44.64	2.91	5.19	0	0.19	0.08	0.32	0	0.02	92.99	21.91	0	0.02	0.45	0	0	0	13.43	2.04	4.9	85.33	108.68	940.45	426.69	1085.84	582.71	962.23	458.23	1070.51	467.54
12.846	0	3.73	0.19	0.59	0.83	0.05	0.15	0.17	0.4	2.28	92.53	63.48	0	98.73	0.62	1.37	2.28	0.64	11.4	34.8	2.25	2.95	0	0.27	0.07	0.3	0	0.03	88.82	24.27	0	0.01	0.4	0	0	0	15.33	-0.21	5.47	85.74	107.13	942.18	427.93	1085.7	582.32	964.2	459.16	1070.9	468.73
12.879	0	2.55	0.19	0.51	0.79	0.04	0.15	0.16	0.4	2.13	94.91	54.36	0	98.73	0.61	1.56	2.13	0.73	9.6	25.97	1.84	2.59	0	0.33	0.06	0.32	0	0.04	85.91	22.42	0	0.01	0.4	0	0	0	17.24	0.22	5.02	85.98	105.68	943.83	429.09	1084.95	580.82	964.89	461.44	1070.32	468.71
12.912	0	1.9	0.19	0.43	0.71	0.05	0.15	0.16	0.49	2.27	96.19	44.57	0	98.47	0.48	1.97	2.27	0.7	10.65	21.19	1.63	3.37	0	0.49	0.07	0.36	0	0.09	79.97	22.58	0	0.01	0.35	0	0	0	16.25	1.17	4.55	86.02	106.82	944.32	431.06	1081.96	578.74	962.75	462.1	1069.28	469.99
12.946	0	1.25	0.19	0.28	0.55	0.04	0.15	0.16	0.75	2.16	97.5	18.58	0	98.67	0.37	2.18	2.16	0.63	8.8	18.08	1.21	3.81	0	0.75	0.07	0.37	0	0.17	66.14	22.13	0	0.01	0.3	0	0	0	11.9	-0.47	3.05	85.7	110.03	944.38	431.92	1081.86	577.22	959.92	462.63	1069.66	470.68
12.979	0	0.9	0.19	0.22	0.47	0.04	0.15	0.16	1.04	2.07	98.21	9.77	0	98.74	0.3	2.52	2.07	0.6	7.91	14.05	1.04	4.59	0	1.04	0.07	0.37	0	0.39	57.75	21.51	0	0	0.29	0	0	0	17.25	0.19	2.83	85.71	112.32	941.3	430.56	1079.78	577.18	956.09	462.28	1068.03	471.38
13.012	0	0.66	0.18	0.16	0.42	0.04	0.15	0.16	1.05	2	98.69	5.2	0	98.13	0.28	4.15	2	0.64	7.22	11.05	0.82	4.54	0	1.05	0.07	0.41	0	0.59	49.99	20.84	0	0.01	0.29	0	0	0	15.32	2.2	2.46	85.77	108.01	937.16	428.15	1075.99	575.23	953.95	459.45	1061.57	468.6
13.046	0	0.46	0.18	0.1	0.31	0.03	0.14	0.16	1.19	1.77	99.09	1.5	0	98.27	0.25	4.03	1.77	0.45	5.59	10.75	0.92	4.24	0	1.19	0.06	0.41	0	0.53	35.64	21.16	0	0.01	0.29	0	0	0	16.36	1.79	0.51	85.84	110.14	934.93	429.12	1072.26	574.61	948.1	463.22	1058.19	466.47
13.079	0	0.36	0.18	0.08	0.26	0.03	0.15	0.14	1.65	1.81	99.28	0.86	0	97.96	0.25	3.87	1.81	0.34	5.67	9.31	0.99	4.36	0	1.65	0.07	0.47	0	0.58	27.82	18.38	0	0.01	0.28	0	0	0	21.99	2.64	2.48	85.17	109.24	930.48	429.25	1065.31	573.97	944.57	462.45	1053.69	467.67
13.113	0	0.25	0.18	0.05	0.2	0.03	0.15	0.12	2.67	2.67	99.49	0.33	0	98.35	0.27	3.63	1.65	0.24	3.39	8.48	1.21	3.53	0	2.67	0.07	0.64	0.01	0.33	14.72	15.29	0	0.01	0.24	0	0	0	20.17	1.55	-0.26	86.07	108.12	929.07	430.55	1062.43	572.01	940.61	465.18	1048.71	467.07
13.146	0	0.23	0.18	0.04	0.18	0.03	0.17	0.11	3.69	4.81	99.54	0.33	0	97.66	0.28	4.4	1.55	0.25	3.69	9.85	1.18	3.18	0.02	4.81	0.07	0.81	0.01	0.42	9.11	12.24	0.01	0.01	0.22	0.04	0	0	22.12	3.35	2.06	84.54	105.99	922.01	427.76	1055.47	571.17	936.66	460.78	1042.54	465.59
13.179	0	0.21	0.18	0.04	0.18	0.03	0.17	0.12	3.08	5.48	99.58	0.33	0	98.66	0.36	4.48	1.53	0.24	3.08	8.75	1.18	2.15	0.02	5.48	0.07	0.8	0.01	0.52	7.61	12.75	0.01	0.02	0.2	0.09	0	0	18.9	-0.52	-0.99	85.74	105.34	920.4	428.59	1052.47	567.93	932.09	462.65	1037.41	464.93
13.213	0	0.18	0.18	0.03	0.17	0.03	0.23	0.11	2.38	7.81	99.55	0.33	0	98.12	0.5	5.25	1.55	0.26	2.38	7.81	1.15	1.23	0.02	10.71	0.08	1.04	0.01	0.51	3.5	11.2	0.01	0.01	0.16	0.16	0	0	19.72	2.22	-1.1	85.4	105.88	916.64	429.55	1046.08	566.4	926.68	464.1	1032.57	464.22
13.246	0	0.19	0.18	0.03	0.17	0.03	0.26	0.12	2.92	9.96	99.48	0.33	0	98.55	0.8	5.25	1.77	0.26	2.92	9.96	1.33	1.49	0	12.71	0.08	0.94	0.01	0.44	2.93	12.42	0.01	0.01	0.16	0.23	0	0	22.96	0.91	-0.44	83.54	104.65	911.26	428.06	1037.66	561.62	920.95	461.23	1025.56	464.12
13.279	0	0.2	0.18	0.03	0.16	0.03	0.38	0.12	2.42	11.81	99.24	0.42	0	97.03	1.04	3.92	1.75	0.24	2.42	11.81	1.44	0.9	0	19.61	0.12	0.94	0	0.4	1.92	13.2	0.01	0.01	0.15	0.21	0	0	21.77	4.57	-1.75	83.91	107.03	911.09	430.85	1031.72	556.32	915.63	464.73	1022.66	464.15
13.313	0	0.22	0.19	0.03	0.16	0.03	0.72	0.12	2.15	14.4	98.55	0.89	0	98.04	1.32	3.16	2.11	0.26	2.15	14.4	1.15	1.16	0	30.8	0.19	0.85	0	0.21	1.13	12.87	0.01	0.01	0.14	0.17	0	0	22.82	2.43	-0.72	82.58	108.89	907.47	427.84	1027.25	547.62	911.46	464.18	1020.34	465.9
13.346	0	0.22	0.19	0.03	0.16	0.03	0.97	0.12	1.66	14.22	98.05	1.41	0	98.2	1.25	3.75	2.09	0.31	1.66	14.22	1.12	1.39	0	36.75	0.26	0.67	0	0.13	1.11	12.5	0.02	0.01	0.14	0.13	0	0	29.88	2.01	-3.71	77.25	110.73	901.9	423.24	1023.71	545.05	903.39	463.94	1014.11	462.17
13.38	0	0.24	0.19	0.03	0.16	0.03	2.17	0.11	1.23	15.61	95.65	4.13	-4.68	98.05	1.23	2.93	2.61	0.3	0.91	15.61	0.77	1.67	0	51.29	0.47	0.56	0	0.11	0.64	12.87	0.02	0.01	0.12	0.13	0	0	26.41	2.4	-3.38	78.66	106.83	900.37	426.31	1017.88	544.17	902.07	461.94	1008.9	461.65
13.413	0	0.22	0.2	0.03	0.16	0.03	3.11	0.12	1.45	12.95	93.79	6.6	-7.1	98.28	1.45	2.18	2.96	0.22	0.78	12.95	0.68	1.41	0	57.38	0.61	0.48	0	0.16	0.46	13.93	0.02	0.02	0.11	0.1	0	0	27.44	1.77	-4.05	77.99	101.81	902	427.95	1013.99	540.85	903.09	462.19	1004.89	461.32
13.446	0	0.2	0.19	0.03	0.15	0.03	3.96	0.12	1.45	10.54	92.08	9.23	-8.7	98.32	1.45	2.17	2.54	0.21	0.56	10.54	0.58	0.82	0	62.36	0.92	0.43	0	0.25	0.37	14.42	0.02	0.01	0.12	0.09	0	0	24.19	1.65	-3.83	77.97	101.58	898.92	425.97	1010.66	537.78	900.19	460.2	1001.76	458.52
13.48	0	0.18	0.19	0.03	0.15	0.02	5.33	0.12	1.25	7.23	89.34	14.15	-10.79	98.61	1.25	2.36	2.64	0.23	0.42	7.23	0.43	0.63	0	68.26	1.12	0.31	0	0.21	0.29	14.18	0.03	0	0.11	0.05	0	0	15.94	-0.68	-4.4	82.27	104.63	896.23	426.25	1011.49	541.51	897.1	458.99	1001.73	459.84
13.513	0	0.16	0.19	0.03	0.16	0.02	7.32	0.13	0.95	4.3	85.35	22.9	-13.11	98.14	0.95	3.15	2.53	0.24	0.33	4.3	0.39	0.73	0	75.08	1.48	0.25	0.01	0.2	0.23	15.57	0.03	0	0.11	0.04	0	0	24.75	2.16	-3.41	78.12	104.73	896.02	424.68	1011.22	539.88	897.68	459.74	1002.38	462.13
13.546	0	0.14	0.18	0.03	0.16	0.02	7.64	0.14	0.86	3.05	84.72	28.41	-13.55	98.14	0.86	5.01	2.18	0.25	0.3	3.05	0.41	0.59	0	76.82	1.72	0.26	0.01	0.15	0.2	15.84	0.03	0.03	0.11	0.03	0	0	31.96	2.17	-3.82	74.23	104.68	896.59	423.25	1011.74	538.39	897.9	462.09	1002.58	461.91
13.58	0	0.13	0.16	0.03	0.19	0.02	8.72	0.19	0.69	1.85	82.55	43.98	-14.88	98.57	0.69	9.09	1.85	0.27	0.29	1.84	0.48	0.71	0	81.23	1.78	0.18	0.01	0.1	0.17	19.27	0.03	0.01	0.11	0.03	0	0	30.18	0.84	-3.49	77.23	108.13	895.96	422.21	1014.9	541.15	897.6	460.61	1005.68	463.98
13.613	0	0.12	0.15	0.03	0.19	0.02	8.62	0.2	0.64	1.74	82.75	46.93	-14.83	98.68	0.64	10.27	1.74	0.25	0.35	1.32	0.45	0.71	0	81.53	1.6	0.19	0.01	0.12	0.19	20.04	0.03	0	0.11	0.03	0	0	23.42	-0.43	-2.69	79.9	109.71	896.86	423.63	1017.54	544.3	899.18	458.11	1008.84	461.4
13.646	0	0.11	0.14	0.03	0.22	0.02	9.21	0.26	0.58	1.68	81.57	62.14	-15.73	98.3	0.58	14.95	1.68	0.27	0.35	0.97	0.4	0.6	0	84.54	1.31	0.15	0.01	0.08	0.2	21.27	0.03	0.01	0.1	0.03	0	0	24.97	-1.71	-2.89	79.04	108.89	900.29	423.7	1020.07	543.5	902.39	458.84	1011.26	460.49
13.68	0	0.11	0.14	0.03	0.22	0.02	10.69	0.28	0.43	1.69	78.63	65.82	-16.6	98.78	0.43	14.03	1.69	0.27	0.39	0.89	0.29	0.79	0	87.46	1.2	0.11	0.01	0.12	0.19	23.88	0.04	0.01	0.11	0.04	0	0	25.67	-0.03	-2.31	78.67	108.79	903.29	425.83	1022.95	548.42	905.9	459.71	1014.67	461.83
13.713	0	0.12	0.14	0.03	0.21	0.02	10.78	0.25	0.47	1.64	78.44	64.06	-16.49	98.49	0.34	13.05	1.64	0.27	0.47	0.92	0.23	0.79	0	87.48	1.05	0.12	0.01	0.23	0.2	22.54	0.04	0.02	0.11	0.03	0	0	25.45	-1.1	-3.33	79.1	109.9	906.06	426.07	1026.95	549.18	907.8	461.84	1017.7	461.39
13.747	0	0.12	0.16	0.03	0.19	0.03	12.89	0.2	0.53	1.51	74.23	63.6	-17.47	98.67	0.32	9.88	1.51	0.25	0.53	1.21	0.27	1.19	0	90.4	1.06	0.09	0.01	0.47	0.19	20.77	0.05	0.02	0.11	0.05	0	0	22.04	-0.48	-1.47	79.9	109.66	910.91	426.7	1031.54	547.74	914.24	461.71	1023.9	462.55
13.78	0	0.13	0.16	0.03	0.17	0.03	13.28	0.18	0.58	1.48	73.44	60.12	-17.44	98.54	0.29	7.91	1.48	0.26	0.58	1.15	0.28	1.27	0	90.53	0.94	0.08	0.02	0.49	0.19	19.28	0.05	0.02	0.11	0.07	0	0	24.25	-0.93	-3.7	79.73	109.19	913.28	426.79	1035.45	551.15	915.73	462.36	1024.92	462.56
13.813	0	0.13	0.18	0.03	0.16	0.03	13.97	0.16	0.65	1.54	72.05	55.42	-17.55	98.51	0.22	5.23	1.54	0.25	0.65	1.16	0.34	1.53	0	90.81	0.94	0.08	0.02	0.45	0.17	20.34	0.05	0.02	0.11	0.09	0	0	23.37	-1.06	-1.59	79.43	106.92	919.42	428.25	1037.03	549.14	922.55	461.14	1029.46	462.68
13.847	0	0.14	0.18	0.03	0.15	0.03	14.67	0.16	0.85	1.3	70.66	52.53	-17.56	98.44	0.25	3.23	1.3	0.24	0.85	1.13	0.4	1.79	0	91.36	1.04	0.09	0.02	0.41	0.13	22.06	0.06	0.01	0.11	0.13	0	0	21.23	-1.29	-2.89	81.39	104.8	921.72	428.04	1042.68	552.6	926.58	461.84	1031.38	462.33
13.88	0	0.14	0.19	0.03	0.15	0.03	15.08	0.16	1.15	1.18	69.84	53.06	-17.61	98.29	0.26	3	1.18	0.27	1.15	1.09	0.43	2.18	0	91.85	1.31	0.09	0.03	0.47	0.13	21.3	0.06	0.01	0.11	0.17	0	0	29.85	-1.73	-2.17	78.04	111.3	922.78	425.82	1045.21	548.25	925.53	463.82	1036.81	466.04
13.913	0	0.14	0.19	0.03	0.14	0.03	14.8	0.14	1.36	1	70.4	51.44	-17.25	98.61	0.26	2.54	0.87	0.33	1.36	1	0.51	1.81	0	91.51	1.43	0.09	0.04	0.38	0.13	19.81	0.07	0.01	0.12	0.19	0	0	29.47	-0.69	-3.96	78.28	110.93	924.65	425.64	1046.67	547.66	925.89	463.04	1036.79	465.54
13.947	0	0.13	0.19	0.03	0.14	0.03	14.73	0.13	1.2	0.87	70.54	51.7	-17.33	98.69	0.28	2.69	0.83	0.35	1.2	0.87	0.53	1.62	0	91.48	1.5	0.07	0.04	0.4	0.16	17.4	0.07	0.01	0.11	0.18	0	0	28.01	-0.37	-2.94	77.76	107.64	926.82	426.51	1045.22	545.42	928.86	462.59	1036.5	462.51
13.98	0	0.13	0.18	0.03	0.15	0.03	14.35	0.14	0.91	0.77	71.3	53.07	-17.31	98.53	0.32	3.58	0.75	0.46	0.91	0.77	0.51	1.3	0	91.28	1.47	0.08	0.03	0.29	0.17	17.21	0.07	0.01	0.11	0.16	0	0	25.21	-0.97	-4.49	79.61	107.92	928.13	425.26	1046.84	543.97	928.91	459.92	1036.76	463.8
14.013	0	0.13	0.17	0.03	0.16	0.03	13.22	0.15	0.9	0.76	73.57	55.83	-16.99	98.29	0.3	5.98	0.72	0.6	0.9	0.76	0.56	0.85	0	90.27	1.57	0.08	0.02	0.26	0.18	17.24	0.07	0.01	0.12	0.14	0	0	20.41	-1.73	-5.81	82.13	108.37	928.1	425.83	1047.65	545.04	928.1	460.24	1036.39	464.55
14.047	0	0.12	0.16	0.03	0.18	0.03	12.95	0.16	0.9	0.79	74.11	60.55	-17.18	98.35	0.34	8.3	0.71	0.71	0.9	0.79	0.61	0.9	0	90.37	2.02	0.07	0.02	0.38	0.21	16.2	0.08	0.01	0.11	0.11	0	0	31.4	1.57	-4.85	76.49	106.64	927.88	425.84	1045.18	543.13	928.39	461.61	1034.95	465.41
14.08	0	0.12	0.15	0.03	0.19	0.03	12.27	0.18	1.19	0.77	75.47	62.66	-16.87	98.39	0.37	10.05	0.62	0.85	1.19	0.77	0.64	0.66	0	89.73	2.16	0.07	0.02	0.58	0.21	16.64	0.09	0.02	0.12	0.08	0	0	32.85	1.45	-4.32	73.52	109.18	924.1	423.15	1044.21	543.25	925.04	462.39	1034.22	463.23
14.114
14.147
14.18
14.214
14.247
14.28
14.314
14.347
14.381
14.414
14.447
14.481
14.514
14.547
14.581
14.614
14.647
14.681
14.714
14.748
14.781
14.814
14.848
14.881
14.914
14.948
14.981
15.014
15.048
15.081
15.115
15.148
15.181
15.215
15.248
15.281
15.315
15.348
15.382
15.415
15.448
15.482
15.515
15.548
15.582
15.615
15.648
15.682
15.715
15.749
15.782
15.815
15.849
15.882
15.915
15.949
15.982
16.015
16.049
16.082
16.116
16.149
16.182
16.216
16.249
16.282
16.316
16.349
16.383
16.416
16.449
16.483
16.516
16.549
16.583
16.616
16.649
16.683
16.716
16.75
16.783
16.816
16.85
16.883
16.916
16.95
16.983
17.016
17.05
17.083
17.117
17.15
17.183
17.217
17.25
17.283
17.317
17.35
17.384
17.417
17.45
17.484
17.517
17.55
17.584
17.617
17.65
17.684
17.717
17.751
17.784
17.817
17.851
17.884
17.917
17.951
17.984
18.017
18.051
18.084
18.118
18.151
18.184
18.218
18.251
18.284
18.318
18.351
18.385
18.418
18.451
18.485
18.518
18.551
18.585
18.618
18.651
18.685
18.718
18.752
18.785
18.818
18.852
18.885
18.918
18.952
18.985
19.018
19.052
19.085
19.119
19.152
19.185
19.219
19.252
19.285
19.319
19.352
19.386
19.419
19.452
19.486
19.519
19.552
19.586
19.619
19.652
19.686
19.719
19.753
19.786
19.819
19.853
19.886
19.919
19.953
19.986
20.019
20.053
20.086
20.12
20.153
20.186
20.22
20.253
20.286
20.32
20.353
20.387
20.42
20.453
20.487
20.52
20.553
20.587
20.62
20.653
20.687
20.72
20.754
20.787
20.82
20.854
20.887
20.92
20.954
20.987
21.02
21.054	1	0.14	0.14	0.03	0.19	0.06	0.14	0.36	0.14	0.34	99.28	0.33	0.57	96.77	3.23	6.86	0.03	1.01	11.51	3.33	0.38	3.37	0	0	0.14	0.34	0.03	0.09	5.55	34.08	0	0.01	2.39	0	0		5.27	-4.99	3.96	79.72	151.85	858.38	445.92	1075.97	678.34	894.7	491.84	1046.21	502.06
21.087	1	0.13	0.13	0.03	0.17	0.08	0.15	0.35	0.17	0.47	99.31	0.33	2.67	98.77	4.11	5.53	0.07	1.07	15.77	3.6	0.7	3.55	0	0.01	0.15	0.47	0.04	0.17	2.82	33.35	0	0.01	3.01	0	0		-2.27	0.08	2.96	77.78	136.14	859.56	445.94	1076.34	677.33	901.96	490.27	1037.9	497.69
21.121	1	0.13	0.13	0.03	0.15	0.11	0.15	0.27	0.49	0.37	99.45	0.35	5.21	98.31	3.44	4.05	0.13	1.14	18.88	4.32	0.84	3.84	0	0.02	0.28	0.37	0.05	0.49	1.91	29.88	0	0	4.21	0	0		-0.65	-1.69	2.06	78.17	132.26	860.55	445.64	1076.99	677.89	903.65	491.54	1035.84	495.74
21.154	1	0.13	0.12	0.03	0.15	0.13	0.15	0.35	0.7	0.33	99.31	0.4	6.41	97.7	3.79	3.96	0.18	1.18	20.83	4.71	1	3.3	0	0.01	0.33	0.33	0.06	0.7	1.99	35.12	0	0	4.78	0	0		-1.58	3.27	1.12	77.62	135.88	856.63	442.94	1074.75	676.42	897.88	490	1033.74	492.59
21.187	1	0.12	0.11	0.02	0.14	0.21	0.15	0.31	0.99	0.23	99.38	0.59	10.24	96.88	3.62	3.68	0.13	1.14	26.04	3.23	1.29	2.26	0	0.01	0.26	0.23	0.05	0.99	2.18	33.17	0	0	6.4	0	0		-3.2	-4.82	4.11	76.96	137.82	857.67	441.3	1076.56	674.39	901.53	484.45	1038.98	494.5
21.221	1	0.11	0.11	0.02	0.14	0.24	0.15	0.37	0.91	0.21	99.26	0.67	10.98	98.78	3.39	3.51	0.16	1.21	27.66	3.15	1.66	1.64	0	0	0.22	0.21	0.04	0.91	2.32	37.51	0	0.01	6.55	0	0		-1.59	0.04	2.56	77.36	139.31	856.08	439.37	1075.17	673.58	897.61	485.25	1036.82	490.82
21.254	1	0.11	0.11	0.02	0.14	0.22	0.14	0.43	0.58	0.2	99.13	0.61	10	97.6	4.05	3.85	0.16	1.18	26.27	3.2	2.49	1.06	0	0	0.22	0.2	0.04	0.58	2.45	40.52	0	0.01	6.58	0	0		-5.41	3.48	1.81	76.28	136.6	855.01	438.08	1074.79	672.66	897.46	483.99	1034.03	487.07
21.287	1	0.11	0.11	0.02	0.14	0.19	0.14	0.4	0.41	0.14	99.19	0.49	8.8	96.78	4.5	3.65	0.14	1.37	22.9	2.73	2.57	0.57	0	0	0.2	0.14	0.03	0.41	2.6	38.32	0	0	6.87	0	0		-2.22	4.99	1.44	77.17	137.05	852.93	433.89	1071.55	668.01	894.23	480.9	1031.26	483.24
21.321	1	0.11	0.11	0.02	0.14	0.14	0.14	0.39	0.44	0.14	99.22	0.36	6.47	98.46	4.8	3.24	0.14	1.54	18.12	2.3	3.06	0.54	0	0	0.17	0.12	0.04	0.44	3.17	37.39	0	0	6.83	0	0		-0.14	1.22	1.19	77.73	133.87	852.67	432.51	1072.14	667.73	895.64	479.62	1029.45	483.54
21.354	1	0.11	0.1	0.02	0.14	0.13	0.13	0.35	0.46	0.12	99.3	0.33	6.17	98.34	4.6	3.12	0.12	1.7	15.93	2.06	3.02	0.45	0	0	0.14	0.1	0.03	0.46	3.66	34.98	0	0	7.36	0	0		-0.98	1.6	0.99	77.46	138.91	850.99	429.53	1069.21	662.65	890.61	476.88	1029.49	479.83
21.388	1	0.11	0.1	0.02	0.14	0.12	0.13	0.31	0.38	0.11	99.38	0.33	5.43	96.75	4.63	3.07	0.11	1.83	14.09	1.85	2.74	0.53	0	0	0.11	0.09	0.03	0.38	4.05	31.76	0	0	7.27	0	0		0.28	5.04	1.45	77.76	137.47	849.72	428.24	1067.74	661.97	890.52	475.51	1027.96	478.9
21.421	1	0.11	0.1	0.02	0.14	0.13	0.13	0.28	0.52	0.11	99.44	0.33	6.23	94.36	4.14	2.84	0.11	1.95	15.22	1.69	2.7	0.6	0	0	0.1	0.09	0.03	0.52	4.44	30.04	0	0	7.48	0	0		-1.26	7.91	1.87	77.37	135.12	850.22	428.6	1064.75	658.65	890.96	474.6	1026.04	477.72
21.454	1	0.11	0.1	0.03	0.14	0.15	0.13	0.28	0.48	0.12	99.45	0.38	6.63	92.2	4.3	2.79	0.12	2.26	17.26	2.09	3.42	0.82	0	0.01	0.1	0.08	0.03	0.48	4.79	29.3	0.01	0	7.36	0	0		-1.63	9.65	2.04	77.32	135.49	848.34	425.86	1062.79	655.13	889.12	470.96	1024.5	476.43
21.488	1	0.11	0.1	0.03	0.15	0.15	0.13	0.27	0.53	0.13	99.46	0.42	6.99	91.69	5.04	3.03	0.13	2.78	17.94	2.12	3.3	1.05	0	0.01	0.09	0.08	0.03	0.53	5.56	27.38	0.01	0	7.54	0	0		-0.7	10	1.06	77.52	132.64	847.64	424.2	1063.01	654.98	889.23	470.54	1021.82	474.09
21.521	1	0.12	0.1	0.03	0.16	0.16	0.13	0.24	0.48	0.14	99.52	0.46	7.4	90.88	4.44	2.81	0.14	3.55	18.5	2.04	2.98	1.33	0	0.01	0.07	0.08	0.03	0.48	6.15	24.74	0.01	0.01	7.44	0	0		2.45	10.5	2.74	78.31	135.66	846.91	423.58	1061.22	654.43	888.3	469.64	1023.86	474.83
21.554	1	0.13	0.1	0.03	0.16	0.14	0.13	0.22	0.3	0.13	99.55	0.43	6.76	88.21	3.77	3.24	0.13	3.9	16.91	1.98	2.85	1.91	0	0.01	0.07	0.08	0.03	0.3	6.92	22.7	0.01	0	7.25	0	0		2.18	11.94	3.31	78.18	133.26	845.79	422.9	1058.12	651.84	888.01	468.13	1021.15	473.75
21.588	1	0.13	0.09	0.03	0.17	0.15	0.12	0.22	0.41	0.15	99.57	0.42	7.12	92.84	3.93	3.92	0.15	4.83	15.64	2.41	2.93	2.23	0	0.01	0.09	0.06	0.03	0.41	7.91	20.23	0.01	0	8.2	0	0		3.99	9.19	1.13	79.01	134.02	846.8	423.14	1056.71	649.71	885.01	470.75	1019.02	471.36
21.621	1	0.14	0.09	0.03	0.18	0.14	0.12	0.23	0.28	0.16	99.55	0.41	6.72	89.5	4.06	4.24	0.16	5.5	14.35	2.54	2.9	2.12	0	0.01	0.08	0.06	0.03	0.28	8.91	20.17	0.01	0	8.33	0	0		1.22	11.29	1.27	78.15	130.28	846.05	421.7	1056.43	647.54	886.59	467.23	1016.8	471.44
21.654	1	0.14	0.09	0.03	0.19	0.14	0.12	0.23	0.19	0.16	99.54	0.49	6.78	91.45	4.04	4.53	0.16	5.96	13.83	2.54	3.42	1.65	0	0.01	0.07	0.05	0.03	0.19	11.84	19.7	0.01	0.01	8.78	0	0		6.12	10.15	1.97	79.77	132.43	845.56	421.26	1054.59	646.96	885.06	467.58	1017.41	472.27
21.688	1	0.16	0.09	0.04	0.23	0.14	0.11	0.23	0.16	0.16	99.54	0.65	6.82	85.8	4.18	5.81	0.16	7.07	13.68	2.18	3.48	1.43	0	0.01	0.06	0.04	0.03	0.16	15.96	16.9	0.01	0.01	8.92	0	0		3.51	13	2.29	78.72	129.66	844.72	420.49	1052.23	644.59	885.21	465.81	1014.81	469.77
21.721	1	0.16	0.09	0.04	0.25	0.16	0.12	0.24	0.15	0.15	99.49	0.81	7.42	96.2	5.03	6.15	0.15	8.15	15.65	2.01	3.49	1.35	0	0.01	0.06	0.04	0.03	0.09	17.06	16.06	0.01	0	8.86	0	0		7	5.85	0.7	80.18	130.56	845.65	420.04	1053.29	644.89	883.94	468.05	1014.49	468.45
21.755	1	0.18	0.08	0.04	0.28	0.21	0.12	0.22	0.15	0.15	99.44	1.48	9.47	85.46	5.44	6.1	0.15	8.81	18.76	1.77	3.83	1.76	0	0.01	0.05	0.03	0.03	0.1	22.3	13.16	0.01	0	9.76	0	0		4.46	13.15	0.87	78.78	131.13	843.83	419.93	1050.51	643.21	881.69	467.03	1012.81	467.5
21.788	1	0.19	0.08	0.05	0.31	0.2	0.12	0.23	0.17	0.17	99.39	1.82	8.89	96.34	6.07	6.37	0.17	8.99	18.28	1.62	4.53	1.92	0	0.02	0.07	0.04	0.03	0.14	25.43	12.36	0.01	0.01	9.84	0	0		7.33	5.65	1.29	80.42	129.55	844.91	419.84	1049.7	641.87	882.87	467.09	1012.42	467.7
21.821	1	0.19	0.08	0.05	0.3	0.22	0.12	0.22	0.24	0.17	99.4	1.88	9.36	96.8	6.09	6.31	0.17	9.27	19.54	1.7	4.87	2.24	0	0.02	0.08	0.03	0.04	0.24	24.59	12.06	0.01	0	9.94	0	0		5.17	4.95	-0.52	79.71	129.31	845.36	420.11	1049.6	640.3	881.33	467.98	1010.63	466.48
21.855	1	0.2	0.08	0.05	0.32	0.22	0.12	0.2	0.29	0.22	99.37	2.19	9.19	94.82	6.37	5.73	0.22	9.34	18.99	1.65	4.74	2.53	0	0.03	0.08	0.04	0.04	0.29	27.08	9.76	0.01	0	10.04	0	0		3.54	7.46	-0.07	79.05	128.72	844.26	418.77	1049.93	640.05	881.75	465.61	1010.47	466.13
21.888	1	0.22	0.08	0.06	0.32	0.18	0.13	0.2	0.43	0.25	99.36	1.87	7.57	93.16	6.25	4.98	0.25	9.61	16.61	1.46	4.51	3.17	0	0.04	0.12	0.03	0.04	0.43	27.47	9.73	0.01	0.01	9.4	0	0		5.22	8.94	-1.09	79.54	128.09	845.41	420.16	1050.08	640.71	881.73	468.3	1009.81	466.65
21.921	1	0.24	0.08	0.06	0.42	0.17	0.13	0.24	0.34	0.26	99.15	2.37	7.66	87.71	7.51	6.84	0.26	11.94	15.98	1.24	3.44	2.93	0	0.05	0.16	0.03	0.04	0.34	31.09	9.17	0.01	0	9.56	0	0		4.91	12.17	0.34	79.19	128.94	843.37	418.56	1049.09	640.56	881.28	465.54	1010.23	466.37
21.955	1	0.26	0.08	0.07	0.43	0.19	0.13	0.22	0.3	0.27	99.15	3.37	7.94	94.04	8.23	5.21	0.27	11.35	16.07	1.28	4.08	2.8	0	0.07	0.22	0.04	0.04	0.3	35.49	7.88	0.01	0	10.21	0	0		6.84	8.21	-0.81	80.12	126.05	845.15	420.76	1049.01	641.87	882.4	469.47	1008.41	466.2
21.988	1	0.26	0.08	0.07	0.41	0.19	0.13	0.21	0.29	0.29	99.18	3.84	8.43	95.46	7.56	5.34	0.29	10.02	15.68	1.22	3.76	2.43	0	0.08	0.24	0.04	0.05	0.27	37.56	8.72	0.01	0.01	10.58	0	0		3.19	6.77	-0.49	78.92	129.17	845.1	420.13	1049.26	639.75	881.17	467.4	1010.33	466.03
22.021	1	0.27	0.07	0.08	0.41	0.21	0.13	0.19	0.31	0.31	99.18	5.57	9.29	93.66	7.15	5.33	0.31	9.15	16.91	1.29	4.34	2.36	0	0.09	0.28	0.03	0.04	0.17	41.19	8.54	0.02	0.01	11.04	0	0		4.6	8.54	0.69	79.42	127.06	845.37	420.03	1048.79	639.96	883.35	466.51	1010.41	466.54
22.055	1	0.29	0.07	0.1	0.42	0.23	0.12	0.19	0.38	0.38	99.17	8.44	9.43	96.82	7	4.77	0.38	8.2	17.21	1.55	5.33	2.14	0	0.1	0.23	0.03	0.04	0.13	46.45	9.2	0.02	0.01	11.44	0	0		7.96	4.93	1.56	80.98	125.18	847.81	420.16	1048.3	637.93	886.03	466.14	1011.21	467.4
22.088	1	0.31	0.08	0.12	0.42	0.22	0.13	0.17	0.44	0.44	99.16	12.47	9.01	97.42	7.5	3.89	0.44	5.6	17.75	2.27	5.02	1.7	0	0.1	0.19	0.03	0.03	0.06	51.33	9.53	0.02	0.01	10.82	0	0		9.02	3.83	1.75	81.58	124.24	849.99	420.75	1047.85	635.77	887.53	466.4	1011.76	467.78
22.122	1	0.33	0.08	0.15	0.4	0.27	0.13	0.14	0.56	0.56	99.2	21.25	9.74	96.9	7.17	3	0.56	3.84	21.19	2.84	6.92	1.69	0	0.14	0.24	0.03	0.02	0.07	55.85	8.65	0.02	0.01	10.91	0	0		10.9	4.78	2.35	82.7	121.11	852.83	420.26	1047.36	632.17	890.84	465.17	1011.92	467.48
22.155	1	0.36	0.08	0.18	0.43	0.25	0.14	0.14	0.62	0.62	99.15	26.97	8.66	96.62	7.84	2.87	0.62	2.81	20.9	3.61	7.47	1.71	0	0.18	0.25	0.03	0.02	0.09	60.04	7.96	0.02	0.01	10.4	0	0		11.14	5.23	2.31	82.89	120.51	855.52	419.18	1048.76	629.4	893.18	463.05	1013.61	467.34
22.188	1	0.42	0.09	0.2	0.41	0.25	0.14	0.12	0.71	0.71	99.16	33.19	8.74	96.55	6.52	1.82	0.71	1.68	22.01	5.71	7.53	2.13	0	0.17	0.28	0.02	0.02	0.09	62.62	8.22	0.02	0.01	9.84	0	0		7.76	5.35	2.97	81.63	119.69	856.94	419.14	1048.09	626.42	894.57	461.33	1014.17	466.1
22.222	1	0.56	0.1	0.27	0.46	0.2	0.14	0.12	0.92	0.92	98.89	41.46	6.7	97.6	6.16	1.88	0.92	1.24	20.87	8.51	7.83	2.91	0	0.21	0.24	0.02	0.02	0.11	68.17	8.35	0.02	0.02	8.53	0	0		9.11	3.46	2.94	82.24	121.56	859.4	418.08	1050.27	624.85	895.93	460.37	1017.36	465.93
22.255	1	0.73	0.1	0.3	0.49	0.18	0.14	0.11	1.02	1.02	98.54	45.25	6.25	96.26	5.62	1.73	1.02	0.97	19.73	12.56	6.5	3.28	0	0.19	0.26	0.02	0.01	0.06	71.23	8.98	0.02	0.01	7.97	0	0		8.17	5.76	4.32	81.86	120.95	860.82	417.71	1050.19	622.5	898.25	459.45	1019.06	465.16
22.288	1	1.05	0.11	0.37	0.58	0.16	0.15	0.11	1.19	1.19	97.91	55.49	5.6	97.35	5.47	1.85	1.19	0.74	19.79	16.97	5.04	5.02	0	0.23	0.27	0.03	0.01	0.04	76.29	8.79	0.02	0.01	6.81	0	0		8.76	3.99	5.67	82.37	119.95	864.38	417.37	1051.32	618.96	902.32	458.22	1022.05	465.43
22.322	1	1.33	0.12	0.48	0.71	0.11	0.15	0.11	1.31	1.31	97.34	65.24	3.88	91.81	4.22	2.11	1.31	0.69	16.24	15.88	3.35	4.97	0	0.24	0.32	0.04	0.01	0.04	84.93	9.31	0.02	0.01	5.75	0	0		10.75	9.91	4.48	82.79	122.65	865.31	415.17	1051.5	615.52	900.58	458.73	1023.18	462.2
22.355	1	1.33	0.13	0.48	0.76	0.1	0.14	0.11	1.17	1.17	97.33	65.36	2.97	96.49	3.6	2.37	1.17	0.8	14.03	13.83	2.38	3.86	0	0.24	0.34	0.04	0.01	0.03	87.2	9.35	0.02	0.01	5.2	0	0		12.76	5.43	2.53	84.01	121.62	869.42	415.38	1053.45	615.3	902.12	458.55	1023.71	461.24
22.389	1	1.4	0.13	0.48	0.87	0.06	0.14	0.11	1.12	1.12	97.21	62.2	0.08	96.17	3.17	2.8	1.12	0.81	7.5	11.84	1.12	1.47	0	0.23	0.22	0.05	0.01	0.03	92.03	10.58	0.02	0.02	4.44	0	0		6.62	5.88	4.35	81.68	119.04	869.97	415.64	1052.97	612.91	905.16	455.51	1024.06	461.47
22.422	1	1.66	0.14	0.54	0.92	0.06	0.14	0.11	1.29	1.29	96.69	67.86	0	92.78	2.71	2.63	1.29	0.86	8.57	13.93	1.31	1.61	0	0.24	0.17	0.06	0	0.02	94.07	10.63	0.02	0.01	3.49	0	0		11.94	9.24	4.29	83.65	118.15	874.61	414.93	1056.59	611.93	909.71	456.9	1027.78	461.32
22.455	1	1.52	0.15	0.58	0.92	0.06	0.14	0.11	1.23	1.23	96.96	69.05	0	91.46	2.28	2.85	1.23	0.8	9.73	11	1.43	2.67	0	0.31	0.25	0.07	0	0.05	93.59	9.52	0.01	0.01	3	0	0		11.67	10.15	5.55	83.69	120.3	877.65	415.74	1055.92	606.79	911.11	457.36	1031.31	462.29
22.489	1	1.47	0.16	0.64	0.95	0.06	0.14	0.1	1.32	1.32	97.06	74.34	0	96.72	1.91	3.16	1.32	0.83	12.05	8.76	1.75	2.89	0	0.31	0.33	0.1	0	0.1	94.52	8.79	0.01	0.03	2.28	0	0		11.87	5.08	2.98	84.33	117.19	880.34	417.67	1057.14	608.22	911.96	460.74	1029.16	460.81
22.522	1	1.34	0.16	0.65	0.93	0.07	0.15	0.1	1.28	1.28	97.33	75.52	0	94.77	1.58	3.13	1.28	0.93	13.9	5.98	1.91	3.43	0	0.39	0.45	0.11	0.01	0.25	93.45	8.19	0.01	0.01	1.96	0	0		12.19	7.52	3.04	84.37	118.35	882.4	419.56	1057.03	607.3	912.5	462.47	1030.85	462.49
22.555	1	1.22	0.16	0.58	0.84	0.07	0.15	0.09	1.19	1.19	97.56	73.24	0.92	95.31	1.2	2.24	1.19	0.81	15.39	4.76	1.52	3.31	0	0.37	0.52	0.11	0.01	1.01	90.47	8.34	0.01	0.01	2.17	0	0		12.26	6.94	4.04	84.2	120.19	883.68	422.46	1055.53	605.92	912.41	464.94	1032.6	465.66
22.589	1	1.02	0.16	0.42	0.72	0.07	0.15	0.09	1.75	0.94	97.96	61.41	0.76	94.56	1.12	1.52	0.94	0.71	15.29	4.03	1.14	1.48	0	0.41	0.58	0.11	0.02	1.75	83.83	8.12	0.01	0	1.94	0	0		11.51	7.73	2.24	83.85	121.17	886.52	425.2	1055.46	606.15	911.66	466.89	1032.83	466.71
22.622	1	0.91	0.17	0.34	0.63	0.06	0.15	0.09	1.9	1.04	98.17	43.38	0	92.77	1.11	1.26	1.04	0.65	12.37	4.57	0.89	1.63	0	0.36	0.56	0.1	0.04	1.9	77.65	8.52	0.01	0	1.95	0	0		8.58	9.24	2.86	83.48	118.73	887.38	426.61	1055.04	606.12	913.7	465.93	1032.41	468.2
22.655	1	0.75	0.17	0.26	0.54	0.06	0.15	0.09	2.16	0.94	98.5	27.92	0	93.87	1.07	1.32	0.94	0.64	11.5	3.87	0.83	1.44	0	0.32	0.6	0.11	0.07	2.16	70.03	8.7	0.01	0	1.78	0	0		8.55	8.35	2.75	83.49	119.54	888.74	427.37	1054.42	604.6	913.55	466.11	1033.06	468.69
22.689	1	0.55	0.17	0.18	0.44	0.05	0.14	0.09	1.36	0.79	98.9	11.22	0	96.28	1.04	1.63	0.79	0.69	8.86	2.79	0.8	1.26	0	0.29	0.59	0.14	0.16	1.36	58.73	9.34	0.01	0	1.44	0	0		4.74	5.73	4.02	82.63	120.79	887.95	426.99	1055.01	604.82	914.02	463.65	1034.67	469.49
22.722	1	0.47	0.17	0.15	0.4	0.05	0.14	0.1	0.82	0.79	99.06	6.87	0	95.67	1.14	2.09	0.79	0.9	8.85	3.2	1.08	1.76	0	0.29	0.4	0.13	0.2	0.82	52.05	10.02	0.01	0	1.48	0	0		3.38	6.52	4.52	81.76	121.2	885.75	426.24	1055.69	606.71	913.56	463.29	1034.61	469.3
22.756	1	0.32	0.17	0.09	0.29	0.05	0.14	0.1	1.15	0.64	99.36	2.05	0	95.23	1.26	2.36	0.64	1	10.13	3.22	1.47	2.37	0	0.39	0.36	0.15	0.27	1.15	35.09	9.51	0	0	1.39	0	0		5.01	7.03	4.98	82.13	121.67	885.88	426.23	1055.63	606.23	913.82	463.92	1035.34	469.87
22.789	1	0.23	0.16	0.06	0.22	0.05	0.14	0.1	1.61	0.57	99.54	0.74	0	94.79	1.34	2.9	0.57	0.92	9.96	2.96	1.63	2.85	0	0.46	0.33	0.15	0.25	1.61	21.46	8.38	0	0	1.38	0	0		4.11	7.49	3.84	81.63	121.74	885.98	426.39	1055.49	606.75	912.69	463.8	1034.32	469.03
22.822	1	0.2	0.16	0.05	0.21	0.05	0.14	0.1	3.42	0.56	99.58	0.52	0	93.93	1.53	4.26	0.56	1.06	10.54	2.42	2.09	4.67	0	0.5	0.4	0.15	0.18	3.42	16.03	8.05	0	0	1.42	0	0		4.55	8.3	4.08	81.7	123.11	885.41	426.3	1054.86	606.16	911.68	464.07	1034.68	469.27
22.856	1	0.16	0.15	0.04	0.19	0.05	0.13	0.12	6.25	0.64	99.62	0.33	0	94.74	2.08	7.2	0.58	1.17	9.32	2.34	1.99	4.35	0	0.64	0.54	0.17	0.13	6.25	5.29	7.25	0	0	1.44	0	0		5.01	7.55	5.05	82.02	121.92	885.61	426.81	1054.33	605.45	913.01	464.35	1034.79	470.37
22.889	1	0.14	0.14	0.03	0.21	0.05	0.13	0.13	7.67	0.64	99.59	0.33	0	97.14	2.27	9.93	0.55	1.42	8.74	1.61	1.77	4.15	0	0.64	0.76	0.16	0.1	7.67	4.06	7.25	0	0	1.48	0	0		5.76	4.36	4.15	82.52	118.59	885.32	426.89	1055.01	607.69	913.8	465.36	1032.33	469.21
22.922	1	0.13	0.13	0.03	0.21	0.05	0.13	0.14	5.52	0.53	99.58	0.33	0	96.14	2.56	11.48	0.53	1.55	9.07	1.97	1.39	3.24	0	0.52	0.75	0.16	0.08	5.52	2.1	7.24	0	0.01	1.57	0	0		6.1	5.92	4.85	82.8	119.65	884.8	427.53	1054.08	607.21	913.27	466.1	1032.84	470.48
22.956	1	0.12	0.13	0.03	0.21	0.05	0.12	0.15	2.89	0.47	99.59	0.33	0	96.73	2.71	12.05	0.47	1.22	8.29	1.98	1.18	1.69	0	0.36	0.7	0.12	0.08	2.89	0.8	7.73	0	0.29	1.84	0	0		8.97	5.06	3.63	83.7	121.99	887.24	430.13	1053.73	607.5	912.02	469.02	1033.97	472.53
22.989	1	0.11	0.13	0.03	0.19	0.05	0.13	0.13	1.05	0.43	99.61	0.33	0	95.64	2.93	9.75	0.43	1.1	8.2	1.73	0.94	1.26	0	0.3	0.47	0.12	0.09	1.05	0.92	7.34	0	9.85	1.85	0	0		5.29	6.56	5.99	83.09	116.76	887.54	430.35	1054.81	607.35	917.44	467.9	1034.08	473.44
23.022	1	0.11	0.14	0.02	0.19	0.04	0.13	0.13	0.51	0.39	99.62	0.33	0	97.22	3.39	8.96	0.39	0.99	6.92	1.42	0.7	0.91	0	0.24	0.34	0.12	0.08	0.51	0.76	7.22	0	3.53	1.8	0	0		6.57	4.22	5.32	83.44	116.61	889.34	430.8	1058.37	610.76	919.51	468.8	1036.01	473.94
23.056	1	0.11	0.14	0.02	0.2	0.04	0.13	0.13	0.43	0.32	99.61	0.33	0	98.21	3.75	8.92	0.32	1.15	5.54	1.2	0.54	0.59	0	0.17	0.24	0.13	0.09	0.43	0.56	7.41	0	0.31	1.52	0	0		4.71	1.98	6.7	82.57	118.73	891.28	431.08	1061.44	611.37	922.34	467.43	1040.76	475.96
23.089	1	0.11	0.14	0.02	0.19	0.04	0.14	0.13	0.43	0.29	99.63	0.33	0	98.72	3.67	7.75	0.29	1.12	5.88	1.33	0.44	0.66	0	0.15	0.17	0.15	0.11	0.43	0.57	7.53	0	0.11	1.51	0	0		5.64	-0.27	5.47	82.55	120.86	896.27	433.04	1066.31	614.8	925.16	467.96	1045.58	478.24
23.123	1	0.12	0.15	0.02	0.18	0.04	0.14	0.12	0.36	0.22	99.65	0.33	0	96.89	3.66	6.07	0.22	1.03	5.25	1.28	0.48	0.72	0	0.13	0.1	0.21	0.1	0.36	0.54	7.49	0	0.06	1.38	0	0		4.5	-4.8	5.6	82.05	120.58	900.34	435.75	1070.1	616.74	929.27	470.42	1049.43	480.48
23.156	1	0.12	0.16	0.02	0.17	0.04	0.14	0.11	0.65	0.23	99.66	0.33	0	93.12	3.87	4.69	0.19	0.84	4.62	1.1	0.58	0.62	0	0.12	0.08	0.23	0.12	0.65	0.49	7.25	0	0.09	1.29	0	0		8.19	-8.97	4.55	82.59	121.71	906.5	436.73	1076.36	618.41	933.88	472.76	1055.26	481.73
23.189	1	0.12	0.16	0.02	0.16	0.03	0.14	0.11	1.05	0.25	99.67	0.33	0	88.29	3.95	3.64	0.16	0.87	3.77	0.67	0.56	0.43	0	0.11	0.11	0.25	0.14	1.05	0.43	7.11	0	0.03	1.17	0	0		7.4	-11.9	4.54	81.93	119.61	910.75	436.96	1081.34	618.4	939.59	471.73	1058.61	483.64
23.223	1	0.12	0.17	0.02	0.16	0.03	0.15	0.1	1.92	0.33	99.67	0.33	0	84.19	4.08	2.91	0.11	1.01	2.83	0.48	0.49	0.2	0	0.11	0.17	0.33	0.14	1.92	0.29	6.3	0	0.07	0.99	0	0		9.16	-13.64	4.31	81.98	119.61	915.74	438.17	1086.64	620.12	944.52	473.37	1063.51	485.44
23.256	1	0.12	0.17	0.02	0.16	0.03	0.14	0.1	2.47	0.32	99.67	0.33	0	81.51	3.63	3.23	0.09	1.22	2.47	0.32	0.37	0.07	0	0.1	0.28	0.32	0.13	3.45	0.28	6.7	0	0.02	0.92	0	0		7.13	-14.58	4.36	81.53	119.03	921.74	440.31	1091.11	621.29	949.94	475.92	1068.65	484.72
23.289	1	0.12	0.17	0.02	0.17	0.03	0.14	0.11	2.53	0.32	99.66	0.33	0	85.68	3.91	3.28	0.07	1.45	2.53	0.22	0.24	0.03	0	0.07	0.36	0.32	0.11	2.9	0.25	7.39	0	0.04	0.81	0.03	0		6.47	-13.05	4.95	81.42	116.18	925.92	441.22	1094.71	621	955.86	475.18	1071.44	486.96
23.323	1	0.12	0.17	0.02	0.16	0.03	0.14	0.11	2.7	0.32	99.66	0.33	0	74.81	3.31	3.09	0.05	1.33	2.7	0.2	0.29	0.03	0	0.04	0.55	0.32	0.11	3.12	0.24	9.26	0	0.1	0.7	0.11	0		6.4	-16.56	3.42	81.2	114.16	932.75	442.47	1100.15	620.2	961.51	476.89	1075.17	487.44
23.356	1	0.12	0.17	0.02	0.17	0.03	0.14	0.12	2.48	0.3	99.66	0.33	0	72.02	3.75	3.6	0.04	1.64	2.56	0.14	0.3	0.02	0	0.04	0.66	0.3	0.08	2.48	0.26	10.59	0	0.05	0.64	0.07	0		6.74	-17.27	3.67	81.26	111.4	936.36	443.26	1103.88	621.81	966.71	477.72	1077.65	487.82
23.39	1	0.12	0.17	0.02	0.17	0.03	0.14	0.14	2.1	0.26	99.66	0.33	0	63.98	3.13	3.88	0.03	1.92	2.4	0.12	0.36	0.03	0	0.02	0.73	0.26	0.06	2.1	0.27	13.44	0	0.04	0.54	0.09	0		4.72	-19.13	4.17	80.37	111.95	939.23	442.94	1107.79	622.65	970.27	477.19	1081.81	486.79
23.423	1	0.12	0.16	0.02	0.18	0.03	0.14	0.16	2.3	0.22	99.64	0.33	0	70.58	3.3	5.26	0.03	2.25	3.18	0.15	0.45	0.03	0	0.03	0.96	0.22	0.05	2.3	0.27	14.76	0	0.28	0.51	0.1	0		8.51	-17.62	4.05	81.76	111.31	943.63	444.8	1109.11	621.9	973.31	479.41	1084.23	488.79
23.456	1	0.12	0.16	0.02	0.19	0.03	0.14	0.17	2.42	0.19	99.62	0.33	0	64.66	3.28	6.76	0.03	2.1	3.97	0.18	0.53	0.05	0	0.03	1.1	0.19	0.04	2.42	0.27	14.74	0.01	0.29	0.55	0.12	0		6.05	-18.98	4.83	81.01	111.08	948.61	445.85	1111.68	619.9	977.93	478.97	1088.56	488.91
23.49	1	0.12	0.16	0.02	0.19	0.03	0.13	0.19	3.5	0.16	99.63	0.33	0	64.25	2.96	7.52	0.02	1.56	5.55	0.2	0.71	0.08	0	0.03	1.13	0.16	0.05	3.5	0.19	17.11	0.01	0.13	0.52	0.14	0		5.8	-19.07	4.06	81.12	109.04	956.39	448.41	1115.47	617.11	984.05	480.4	1092.53	491.41
23.523	1	0.12	0.15	0.02	0.19	0.03	0.14	0.2	4.83	0.13	99.59	0.33	0	61.75	3.38	7.98	0.02	0.99	5.61	0.21	0.97	0.12	0	0.03	1	0.13	0.05	4.83	0.15	18.86	0.01	0.16	0.52	0.15	0		9.54	-19.6	3.38	81.8	106.55	964.6	451.99	1118.5	615.41	990.26	483.94	1096.28	494.63
23.556	1	0.12	0.15	0.03	0.18	0.03	0.13	0.18	4.02	0.12	99.63	0.33	0	51.09	2.5	7.76	0.03	0.64	4.02	0.18	1.14	0.12	0	0.03	1.04	0.12	0.05	6.63	0.15	17.99	0.01	0.03	0.48	0.09	0		11.33	-21.78	3.39	81.33	101.65	968.65	453.44	1119.73	614.42	995.3	484.87	1096.38	495.65
23.59	1	0.12	0.16	0.02	0.18	0.03	0.13	0.19	2.87	0.1	99.63	0.33	0	46.98	3.45	7.47	0.02	0.45	2.87	0.14	1.21	0.12	0	0.04	1.07	0.1	0.05	8.07	0.11	17.74	0.03	0.02	0.42	0.16	0		4.69	-22.6	3.34	80.99	100.92	973.95	457.88	1118.55	610.95	997.57	487.62	1098.14	495.97
23.623	1	0.12	0.16	0.02	0.17	0.03	0.13	0.16	2.21	0.11	99.67	0.33	0	60.81	2.91	5.93	0.03	0.27	2.21	0.1	1.08	0.12	0	0.05	1.06	0.11	0.06	7.39	0.11	15.8	0.03	0.06	0.45	0.17	0		11.02	-19.8	4.38	81.4	98.97	982.4	460.79	1120.83	609.2	1004.68	490.61	1103.38	497.85
23.656	1	0.12	0.17	0.03	0.17	0.03	0.14	0.17	2.03	0.12	99.66	0.33	0	55.65	3.43	5.55	0.03	0.22	2.03	0.09	1.11	0.2	0	0.07	1.36	0.12	0.08	8.74	0.11	17.08	0.05	0.1	0.46	0.23	0		6.03	-20.86	0.99	81.04	99.84	988.4	462.41	1117.53	594.67	1003.07	488.74	1102.17	500.87
23.69	1	0.12	0.17	0.02	0.17	0.03	0.15	0.21	2.1	0.09	99.59	0.33	0	41.2	4.34	4.85	0.03	0.17	2.1	0.06	0.83	0.34	0	0.09	1.26	0.09	0.08	7.18	0.13	22.33	0.06	0.06	0.49	0.26	0		7.89	-23.78	2.17	81.15	87.01	992.51	463.55	1119.72	598.33	1013.29	490.5	1099.99	497.74
23.723	1	0.12	0.17	0.02	0.17	0.03	0.15	0.22	2.13	0.11	99.55	0.33	0	41.83	5.25	4.33	0.03	0.16	2.13	0.04	0.73	0.34	0	0.11	1.23	0.08	0.08	6.07	0.12	23.85	0.07	0.06	0.5	0.19	0		1.73	-23.65	-0.17	81.58	93.56	996.86	464.63	1120.46	590.55	1010.87	490.09	1103.92	499.91
23.757	1	0.11	0.16	0.02	0.2	0.03	0.18	0.34	1.84	0.15	99.33	0.33	0	50.95	9.13	5.33	0.04	0.18	1.84	0.04	0.68	0.25	0	0.15	1	0.07	0.06	4.37	0.13	28.85	0.08	0.44	0.58	0.1	0		3.39	-21.81	0.24	82.31	93.97	999.39	465.5	1120.86	589.63	1012.45	490.92	1105.95	500.33
23.79	1	0.1	0.17	0.02	0.21	0.03	0.21	0.36	2.09	0.2	99.28	0.33	0	53.32	11.91	4.42	0.04	0.19	2.09	0.04	0.62	0.19	0.05	0.2	1.08	0.05	0.04	3.85	0.12	28.54	0.09	0.24	0.63	0.05	0		6.76	-21.34	-1.45	82.94	89.74	1002.1	464.92	1124	590.11	1016.24	491.76	1105.62	499.72
23.823	1	0.09	0.17	0.02	0.26	0.03	0.27	0.5	2.01	0.23	99	0.35	0	50.96	18.07	4.13	0.05	0.22	2.01	0.04	0.67	0.16	0.41	0.23	0.92	0.05	0.04	2.79	0.13	30.62	0.09	0.47	0.63	0.03	0		12.59	-21.81	-2.9	83.15	87.84	1001.56	463.26	1123.8	587.44	1016.06	489.7	1103.06	501.85
23.857	1	0.08	0.17	0.02	0.3	0.03	0.32	0.56	1.65	0.33	98.88	0.42	0	49.53	21.77	4.06	0.06	0.29	1.86	0.05	0.53	0.12	0.16	0.33	0.73	0.04	0.03	1.65	0.12	29.53	0.09	0.13	0.7	0	0		11.19	-22.09	-3.49	83.09	86.74	1000.38	462.12	1123.38	587.73	1015.24	489.65	1101.45	499.18
23.89	1	0.07	0.16	0.01	0.4	0.03	0.49	0.87	1.54	0.35	98.26	0.8	0	55.71	30.9	4.29	0.06	0.34	1.98	0.07	0.47	0.09	0.23	0.35	0.75	0.04	0.03	1.54	0.12	30.84	0.08	0.14	0.7	0	0		13.35	-20.85	-3.16	83.33	88.06	998.38	461.42	1121.9	587.78	1013.11	489.12	1100.57	499.35
23.923	1	0.07	0.17	0.01	0.42	0.03	0.54	0.9	1.46	0.44	98.19	0.91	0	72	32.8	3.34	0.08	0.32	1.85	0.08	0.56	0.08	0.18	0.44	0.6	0.05	0.03	1.46	0.11	30.79	0.09	0.63	0.7	0	0		17.46	-17.28	-2.38	82.55	87.69	995.11	459.56	1119.65	588.43	1011.24	487.56	1098.25	498.44
23.957	1	0.08	0.17	0.02	0.36	0.03	0.46	0.84	1.4	0.51	98.32	0.68	0	76.7	28.74	2.86	0.1	0.33	2.04	0.09	0.51	0.06	0.26	0.6	0.44	0.06	0.02	1.4	0.1	33.53	0.08	0.27	0.66	0	0		18.53	-16.04	-2.64	82.61	92.34	991.67	459.08	1116.65	587.11	1005.44	487.48	1097.01	499.33
23.99	1	0.08	0.17	0.02	0.32	0.03	0.41	0.76	1.22	0.63	98.47	0.56	0	85.69	26.31	2.2	0.11	0.26	2.46	0.14	0.63	0.1	0.09	0.64	0.35	0.05	0.02	1.22	0.11	34.45	0.07	0.59	0.65	0	0		18.57	-13.05	-2.98	82.8	96.17	988.2	458.28	1115.89	589.19	1000.98	488.38	1096.61	498.54
24.023	1	0.09	0.18	0.02	0.26	0.03	0.33	0.65	0.99	0.88	98.71	0.36	0	82.27	20.4	1.65	0.13	0.23	2.95	0.26	0.94	0.32	0.24	0.88	0.38	0.05	0.02	0.99	0.1	36.86	0.06	3.58	0.58	0	0		16.7	-14.33	-4.7	83.7	97.04	984.28	457.4	1114.25	589.3	996.31	488.87	1092.93	497.86
24.057	1	0.09	0.18	0.02	0.25	0.03	0.34	0.74	1.59	1.39	98.52	0.37	0	94.82	20.07	1.52	0.2	0.16	4.87	0.39	1.39	1.42	0.66	1.59	0.38	0.06	0.02	0.81	0.12	40.71	0.06	3.43	0.61	0	0		5.57	-7.47	-3.35	83.33	97.79	977.52	455.82	1106.41	585.34	989.95	484.05	1087.08	495.36
24.09	1	0.1	0.18	0.02	0.24	0.04	0.33	0.73	1.77	1.77	98.53	0.34	0	95.82	18.7	1.56	0.21	0.12	7.54	0.81	2.17	4.77	1.79	1.77	0.41	0.07	0.02	0.58	0.15	41.8	0.06	6.88	0.61	0	0		13.53	-6.34	-1.98	83.03	103.18	969.99	454.65	1101.73	589.55	981.96	485.31	1084.71	494.72
24.124	1	0.13	0.18	0.06	0.19	0.06	0.27	1.03	2.28	2.28	97.94	0.33	0	94.9	13.01	1.29	0.29	0.07	14.67	1.87	4.35	19.11	1.96	2.28	0.43	0.06	0.02	0.41	0.18	56.02	0.06	3.04	0.56	0	0		8.41	-7.38	-3.83	83.68	103.96	960.41	450.52	1096.17	586.5	972.63	480.82	1075.85	493.26
24.157	1	0.13	0.18	0.04	0.18	0.04	0.24	0.91	1.96	1.96	98.18	0.33	0	96.07	11.5	1.17	0.32	0.05	10	3.42	3.79	8.72	1.47	1.96	0.33	0.06	0.02	0.42	0.2	54.71	0.04	0.52	0.47	0	0		7.7	-6.02	-3.27	83.41	106.82	951.84	446.86	1092.4	590.59	965.11	480.22	1071.75	486.5
24.19	1	0.13	0.18	0.03	0.17	0.04	0.22	0.76	1.74	1.74	98.48	0.33	0	95.25	10.26	1.13	0.34	0.04	8.39	6.48	3.65	3.74	0.88	1.74	0.34	0.07	0.01	0.32	0.21	51.59	0.04	0.45	0.43	0	0		4.75	-7.01	-3.11	83.02	107.76	945.09	443.49	1089.96	592.66	960.06	477.95	1067.75	481.91
24.224	1	0.16	0.18	0.03	0.17	0.04	0.22	0.6	1.51	1.51	98.8	0.33	0	96.9	10.15	1.2	0.38	0.03	7.47	11.37	3.93	1.5	0.44	1.51	0.36	0.1	0.01	0.29	0.25	46	0.03	0.1	0.39	0	0		7.91	-4.79	-2.89	83.15	110.64	938.4	440.36	1088.1	595.26	954.51	476.07	1065.05	480.95
24.257	1	0.17	0.18	0.02	0.17	0.04	0.2	0.5	1.18	1.18	99	0.33	0	97.55	9.15	1.53	0.34	0.03	6.5	12.75	2.62	0.38	0.26	1.18	0.27	0.11	0.01	0.29	0.28	42.19	0.02	0.01	0.43	0	0		7.87	-3.59	-1.48	83.22	110.73	934.74	440.07	1086.08	598.93	952.82	476.15	1063.51	479.15
24.29	1	0.17	0.18	0.02	0.17	0.04	0.2	0.4	1.05	1.05	99.2	0.33	0	97.71	8.16	1.62	0.32	0.03	8.76	12.55	1.96	0.29	0	1.05	0.21	0.13	0.01	0.31	0.32	37.83	0.02	0	0.46	0	0		8.83	-3.23	-0.87	83.12	113.35	929.98	438.23	1085.73	602.52	949.45	475.18	1062.75	478.44
24.324	1	0.17	0.18	0.02	0.16	0.04	0.18	0.3	0.84	0.84	99.39	0.33	0	97.3	5.67	1.59	0.32	0.03	9.37	10.79	1.26	0.21	0	0.84	0.18	0.16	0.01	0.43	0.41	33.56	0.01	0	0.46	0	0		11.24	-4.08	-0.8	83.2	115.81	925.95	436.86	1084.53	604.21	945.63	474.59	1061.36	478.98
24.357	1	0.16	0.18	0.02	0.15	0.05	0.17	0.28	0.88	0.72	99.44	0.33	0	97.01	4.5	1.42	0.28	0.04	10.11	9.39	0.98	0.17	0	0.72	0.2	0.16	0.01	0.88	0.41	33.01	0.01	0	0.5	0	0		9.5	-4.6	-1.94	82.91	116.15	922.97	435.55	1084.07	604.88	942.68	474.36	1058.79	477.46
24.391	1	0.16	0.18	0.02	0.16	0.05	0.18	0.27	2.53	0.6	99.46	0.33	0	96.29	5.17	1.56	0.27	0.08	12.5	7.79	0.94	0.15	0	0.6	0.19	0.24	0.01	2.53	0.48	31.15	0.01	0	0.52	0	0		9.77	-5.71	-2.44	82.68	116.07	919.85	434.53	1083.28	606.52	940.29	474.31	1056.33	476.61
24.424	1	0.16	0.18	0.02	0.16	0.06	0.18	0.26	2.23	0.46	99.48	0.33	0	96.55	4.84	1.86	0.23	0.11	16.09	8.84	1.02	0.21	0	0.46	0.2	0.22	0.01	2.23	0.53	30.21	0.01	0	0.6	0	0		13.05	-5.34	-1.28	82.64	118.25	917.08	434.06	1081.95	609.05	938.16	474.42	1056.38	476.95
24.457	1	0.16	0.17	0.02	0.16	0.09	0.19	0.29	1.88	0.33	99.43	0.42	1.68	97.33	5.69	2.56	0.2	0.21	21.71	8.91	1.15	0.34	0	0.33	0.16	0.2	0.01	1.88	0.6	31.17	0.01	0	0.7	0	0		12.27	-4.02	-1.53	82.68	118.27	914.62	434.35	1081.1	611.06	936.28	475.09	1054.54	477.22
24.491	1	0.15	0.17	0.02	0.16	0.11	0.19	0.25	0.98	0.21	99.51	0.52	3.72	97.69	5.33	2.76	0.16	0.37	25.4	8.41	1.06	0.44	0	0.2	0.13	0.21	0.02	0.98	0.75	27.44	0.01	0	0.8	0	0		8.07	-3.29	-1.8	82.47	118.01	911.88	434.06	1080.64	612.76	934.58	474.75	1052.59	475.94
24.524	1	0.17	0.17	0.02	0.16	0.12	0.19	0.23	0.36	0.24	99.54	0.53	4.42	96.87	4.72	2.54	0.12	0.52	25.73	10.14	0.92	0.44	0	0.09	0.11	0.24	0.02	0.36	1	26.56	0.01	0	0.97	0	0		5.45	-4.84	-1.21	82.14	123.85	908.64	432.75	1081.47	614.42	930.87	473.13	1054.68	476.42
24.557	1	0.17	0.17	0.02	0.16	0.11	0.18	0.21	0.27	0.22	99.57	0.52	4.59	98.26	4.27	2.89	0.11	1.05	25.41	10.77	0.77	0.35	0	0.07	0.1	0.22	0.03	0.27	1.14	24.34	0.01	0	1.08	0	0		4.44	-1.84	-2.33	81.8	123.51	905.77	429.87	1083.88	616.77	929.81	471.53	1053.28	474.57
24.591	1	0.19	0.16	0.02	0.17	0.12	0.18	0.2	0.41	0.18	99.6	0.55	5.22	97.47	4.49	3.22	0.07	1.63	26.02	13.7	0.53	0.23	0	0.03	0.1	0.18	0.04	0.41	1.23	21.48	0	0	1.38	0	0		11.3	-3.75	-1.75	83.05	121.33	903.74	431.31	1081.4	619.77	929.22	473.64	1050.49	477.62
24.624	1	0.21	0.16	0.02	0.17	0.11	0.17	0.19	0.7	0.17	99.58	0.47	4.56	98.37	3.89	3.38	0.06	2.46	23.88	14.71	0.44	0.21	0	0.03	0.08	0.17	0.04	0.7	1.24	19.41	0	0	1.51	0	0		7.87	-1.51	-0.43	82.52	125.54	902.38	431.59	1080.01	619.17	927	472.31	1052.41	478.12
24.657	1	0.22	0.15	0.02	0.18	0.13	0.17	0.17	2.08	0.18	99.56	0.59	5.81	98.22	3.4	4.35	0.04	3.72	26.23	14.82	0.48	0.28	0	0.02	0.07	0.18	0.05	2.08	1.27	15.5	0	0	1.92	0	0		7.46	-1.95	-1.69	82.3	124.78	901.13	431.74	1079.24	619.51	925.12	473.74	1049.85	477.22
24.691	1	0.22	0.14	0.02	0.18	0.14	0.15	0.17	3.28	0.14	99.56	0.58	6.22	98.34	2.82	4.79	0.03	4.94	24.65	14.16	0.52	0.37	0	0.01	0.07	0.14	0.06	3.28	1.33	13.91	0	0	3.07	0	0		9.03	-1.59	-1.89	82.5	123.13	900.38	433.65	1077.38	620.66	924.49	475.8	1047.58	479.11
24.724	1	0.21	0.13	0.02	0.18	0.11	0.14	0.17	2.83	0.14	99.57	0.43	5.07	98.13	2.16	5.47	0.03	5.31	21.05	13.58	0.77	0.47	0	0.01	0.06	0.14	0.08	2.83	1.2	13.92	0	0	3.31	0	0		8.75	-2.2	-1.94	82.31	124.66	897.82	434.42	1075.62	622.25	921.46	477.11	1046.09	479.57
24.758	1	0.2	0.12	0.02	0.18	0.13	0.13	0.18	3.06	0.1	99.59	0.43	5.97	98.15	2.18	6.17	0.03	5.32	20.83	13.44	0.96	0.52	0	0.01	0.06	0.1	0.13	3.06	1.24	15.34	0	0	4.36	0	0		5.71	-2.15	-1.8	81.99	124.21	896	435.21	1074.35	623.4	920.29	477.38	1044.48	479.39
24.791	1	0.21	0.11	0.02	0.19	0.15	0.13	0.2	3.56	0.08	99.58	0.5	7.12	98.45	2.42	7.15	0.03	5.95	22.21	14.36	0.93	0.45	0	0.01	0.07	0.08	0.22	3.56	1.19	15.61	0	0	5.04	0	0		3.52	-1.25	-1.27	81.45	124.68	895.08	436.03	1073.75	625.04	919.8	478.08	1044.48	478.64
24.824	1	0.19	0.11	0.02	0.19	0.12	0.13	0.2	2.96	0.07	99.61	0.38	5.93	98.54	2.79	7.08	0.03	5.49	19.21	13.2	0.76	0.29	0	0.01	0.06	0.07	0.24	2.96	1.18	14.96	0	0	5	0	0		3.38	-0.94	0.4	81.36	123.84	891.68	437.02	1070.65	626.07	918.66	476.41	1042.35	482.55
24.858	1	0.19	0.1	0.02	0.23	0.11	0.12	0.24	1.68	0.06	99.51	0.33	5.48	98.14	2.76	9.82	0.02	8.78	16.24	11.01	0.57	0.25	0	0	0.05	0.06	0.18	1.68	1.4	14.35	0	0	5.41	0	0		0.56	2.16	1.72	80.4	124.88	887.83	435.82	1067.21	624.7	915.91	473.18	1040.44	482.49
24.891	1	0.18	0.09	0.02	0.3	0.1	0.11	0.32	1.21	0.06	99.37	0.33	5.04	98.35	2.9	13.66	0.02	11.49	14.94	9.35	0.47	0.25	0	0	0.04	0.06	0.2	1.21	1.35	13.8	0	0	5.41	0	0		3.44	1.56	2.42	81.52	122.9	888.69	436.89	1066.08	626.24	917.29	475.57	1040.08	480.7
24.924	1	0.17	0.08	0.02	0.33	0.1	0.1	0.33	0.97	0.06	99.34	0.33	4.72	98.71	2.86	15.46	0.02	12.82	12.68	7.56	0.4	0.29	0	0	0.04	0.06	0.17	0.97	1.35	11.96	0	0	5.93	0	0		1.18	0.32	2.2	80.69	124.46	888.12	436.57	1066.64	626.08	916.31	474.86	1040.63	480.72
24.958	1	0.16	0.08	0.02	0.39	0.09	0.1	0.35	1.19	0.05	99.22	0.33	4.04	98.58	3.04	18.35	0.02	14.53	11.81	5.13	0.41	0.42	0	0	0.05	0.05	0.16	1.19	1.2	8.64	0	0	5.72	0	0		1.22	0.8	1.76	80.6	125.8	887.56	435.86	1067.53	626.46	915.4	474.57	1041.05	480.72
24.991	1	0.17	0.08	0.02	0.48	0.09	0.1	0.43	2.84	0.05	99.03	0.43	4.02	98.56	2.96	20.83	0.02	17.89	12.94	3.59	0.44	0.5	0	0.01	0.07	0.05	0.16	2.84	1.09	7.4	0	0	5.58	0	0		4.82	0.88	3.17	81.86	121.85	886.43	435.68	1065.76	627.83	917.23	474.33	1038.92	480.63
25.024	1	0.16	0.07	0.02	0.54	0.1	0.09	0.48	1.83	0.05	98.91	0.47	4.73	98.37	3.14	23.28	0.02	18.77	14.03	3.5	0.42	0.65	0	0.01	0.07	0.05	0.12	1.83	1.07	6.64	0	0	5.64	0	0		0.84	1.51	3.63	80.53	126.76	885.41	436	1064.82	626.44	914.4	473.14	1040.89	481.55
25.058	1	0.15	0.07	0.02	0.57	0.11	0.09	0.51	1.06	0.06	98.85	0.51	5.67	97.24	3.21	25.08	0.02	18.65	15.77	3.32	0.49	1.09	0	0.01	0.08	0.06	0.08	1.06	0.97	6.35	0	0	5.73	0	0		0	4.19	4.58	80.43	127.8	885.89	435.96	1064.43	624.71	915.08	471.31	1042.31	483.33
25.091	1	0.15	0.06	0.02	0.64	0.15	0.09	0.58	0.53	0.06	98.72	0.65	8.08	98	3.24	28.4	0.02	18.55	21.39	3.86	0.65	1.87	0	0.01	0.11	0.06	0.09	0.53	1.17	6.42	0	0	5.72	0	0		0.75	2.53	5.23	80.57	128.57	883.65	434.83	1063.53	625.57	913.74	470.37	1041.75	482.46
25.125	1	0.13	0.06	0.02	0.62	0.22	0.09	0.58	0.17	0.06	98.76	0.81	10.74	97.83	2.95	31.47	0.03	15.29	28.11	4.01	0.78	3.54	0	0.01	0.1	0.06	0.1	0.17	1.2	6.76	0	0	5.47	0	0		3.91	2.95	5.02	81.74	124.9	882.48	434.45	1061.75	625.79	913.67	472.13	1038.28	480.54
25.158	1	0.13	0.06	0.03	0.58	0.27	0.1	0.55	0.16	0.07	98.84	0.83	12.23	97.25	3.25	31.36	0.03	13.44	31.5	5.87	0.85	3.9	0	0.01	0.1	0.07	0.09	0.16	1.47	7.38	0	0.01	5.6	0	0		-1.89	4.18	5.19	79.91	127.32	882.89	434.35	1062.31	624.46	913.31	469.55	1040.15	480.59
25.191	1	0.14	0.06	0.03	0.56	0.36	0.1	0.55	0.16	0.07	98.88	1.23	14.59	97.78	3.08	31.91	0.03	12.28	36.87	8.45	0.92	3.91	0	0.01	0.1	0.07	0.09	0.16	1.72	8.18	0	0	5.68	0	0		1.53	3.08	4.64	80.9	129.3	882.11	433.41	1062.05	624.69	911.23	470.15	1040.15	479.94
25.225	1	0.15	0.05	0.03	0.6	0.37	0.1	0.59	0.16	0.07	98.81	1.37	14.86	96.9	2.86	33.83	0.03	11.85	37.62	11.81	0.82	4	0	0.01	0.1	0.07	0.08	0.16	2.46	8.35	0	0	5.55	0	0		2.75	4.79	5.16	81.31	127.04	881.8	432.53	1062.21	624.76	912.77	469.79	1039.46	479.25
25.258	1	0.18	0.05	0.03	0.62	0.36	0.1	0.64	0.17	0.07	98.73	1.36	14.36	96.11	3.12	34.75	0.03	11.56	37	16.84	1	5.09	0	0.01	0.08	0.07	0.07	0.17	3.06	9.3	0	0	5.45	0	0		3.82	5.96	5.58	81.76	126.14	883.19	432.55	1062.48	623.67	914.48	469.61	1040.21	479.71
25.291	1	0.22	0.06	0.03	0.62	0.29	0.1	0.61	0.19	0.08	98.77	1.15	12.77	97.43	3.24	32.17	0.04	12.83	33.79	18.91	0.91	5.19	0	0.02	0.1	0.08	0.07	0.19	3.86	9.71	0	0	5.23	0	0		1.13	3.82	5.36	80.9	127.69	883.4	432.5	1063.49	624.14	914.13	468.48	1041.34	479.46
25.325	1	0.26	0.06	0.03	0.78	0.21	0.1	0.77	0.17	0.09	98.43	1.23	10.03	97.54	3.62	33.3	0.04	16.56	28.54	18.91	0.83	5.93	0	0.02	0.1	0.09	0.07	0.17	5.29	9.9	0	0	4.79	0	0		1.83	3.61	5.16	81.08	129	883.05	431.71	1064.14	624.29	913.48	468.05	1041.98	479.35
25.358	1	0.24	0.05	0.03	1.1	0.17	0.08	1.13	0.24	0.1	97.73	2.12	8.49	98.22	3.32	40.02	0.04	19.48	25.21	16.65	0.84	4.97	0	0.03	0.12	0.1	0.08	0.24	5.65	9.97	0	0	4.63	0	0		5.56	1.95	4.12	82.44	124.07	883.3	431.4	1064.91	626.21	915.15	469.87	1038.95	477.95
25.392	1	0.28	0.05	0.03	1.09	0.17	0.09	1.13	0.53	0.12	97.74	1.92	8.6	98.47	3.31	37.63	0.05	20.88	25.11	17.91	0.93	4.49	0	0.04	0.16	0.12	0.09	0.53	6.73	10.84	0	0	4.88	0	0		5.66	1.19	4.06	82.71	122.92	884	432.78	1064.53	626.6	915.77	471.2	1038.46	478.75
25.425	1	0.27	0.05	0.03	1.14	0.16	0.09	1.2	0.56	0.13	97.61	1.98	8.16	97.02	2.99	36.92	0.06	21.93	24.9	13.68	0.84	4.78	0	0.04	0.2	0.13	0.11	0.56	7.87	12.23	0	0.01	4.48	0	0		4.79	4.59	4.76	82.55	124.72	883.28	433.32	1062.55	624.74	914.3	471.91	1038.82	479.13
25.458	1	0.24	0.06	0.03	0.86	0.17	0.09	0.88	0.5	0.13	98.24	1.41	8.55	97.7	2.8	32.67	0.07	18.58	25.99	12.72	0.98	4.05	0	0.04	0.19	0.13	0.12	0.5	7.84	12.54	0	0	4.41	0	0		2.59	3.25	3.81	82.02	126.28	885.65	434.96	1064.07	625.21	914.53	473.08	1040.65	479.51
25.492	1	0.23	0.07	0.04	0.68	0.15	0.1	0.73	0.44	0.14	98.53	1.21	7.7	97.95	2.38	27.8	0.09	15.43	24.18	10.23	0.89	4.68	0	0.04	0.19	0.14	0.17	0.44	10.55	16.63	0	0	4.21	0	0		3.61	2.66	2.8	82.65	125.32	886.44	437.17	1062.94	625.04	913.84	475.21	1038.98	481.88
25.525	1	0.21	0.08	0.04	0.46	0.12	0.11	0.52	0.35	0.15	98.95	0.7	6.27	98.19	2.02	20.84	0.09	11.7	20.91	8.5	0.76	4.93	0	0.05	0.21	0.15	0.24	0.35	9.81	19.51	0	0.01	4.04	0	0		3.31	2.03	0.82	82.78	126.4	886.84	438.97	1062.22	625.15	911.13	479.04	1037.51	481.33
25.558	1	0.19	0.09	0.03	0.36	0.13	0.11	0.4	0.48	0.14	99.2	0.67	6.81	97.76	1.55	18.64	0.09	8.94	22.22	7.88	0.85	3.74	0	0.06	0.24	0.14	0.27	0.48	7.7	18.58	0	0	4	0	0		5.88	3.12	1.15	82.92	129.35	884.67	439.15	1059.92	625.82	907.76	480.03	1037.1	481.75
25.592	1	0.16	0.1	0.03	0.27	0.11	0.11	0.3	0.88	0.12	99.4	0.44	5.3	98.15	1.16	15.03	0.09	5.86	18.92	6.35	0.65	2.77	0	0.09	0.25	0.12	0.32	0.88	5.27	18.71	0	0	3.83	0	0		5.69	2.14	0.28	83.24	126.64	884.18	441.84	1057.03	625.84	906.55	483.02	1033.19	482.94
25.625	1	0.15	0.11	0.03	0.2	0.12	0.12	0.21	1.22	0.1	99.58	0.46	6.15	97.28	0.98	9.75	0.09	3.82	20.75	6.32	0.69	2	0	0.1	0.23	0.1	0.42	1.22	4.02	17.65	0	0	3.94	0	0		7.5	4.11	0.03	83.24	130	881.85	442.57	1055.13	627.25	902.53	485.1	1032.52	483.47
25.658	1	0.15	0.12	0.03	0.17	0.11	0.13	0.17	1.49	0.11	99.65	0.38	5.24	96.77	1.02	7.01	0.1	2.65	18.95	5.44	0.68	1.58	0	0.11	0.19	0.09	0.48	1.49	3.04	16.9	0	0	3.87	0	0		5.6	5	-0.16	83.06	131.25	878.35	443.22	1051.77	627.24	898.29	485.51	1029.53	483.97
25.692	1	0.15	0.13	0.03	0.17	0.09	0.12	0.16	0.9	0.13	99.66	0.33	3.79	97.5	1.04	6.82	0.11	2.41	15.89	6.01	0.51	1.58	0	0.13	0.14	0.07	0.58	0.9	2.33	15.55	0	0	3.54	0	0		5.19	3.69	-0.35	83.18	129.16	872.81	443.81	1048.45	630.15	894.7	485.97	1023.86	485.52
25.725	1	0.14	0.12	0.03	0.18	0.08	0.12	0.18	0.53	0.12	99.63	0.33	3.51	98.22	1.08	8.62	0.11	2.94	15.04	4.92	0.43	1.94	0	0.12	0.14	0.06	0.67	0.53	2.24	16.06	0	0	3.5	0	0		2.02	1.94	-1.09	82.42	129.91	868.24	443.39	1045.41	630.57	889.75	486.17	1019.64	483.86
25.759	1	0.14	0.12	0.03	0.19	0.07	0.12	0.18	0.32	0.13	99.62	0.33	2.35	98.51	1.55	8.71	0.11	3.12	12.94	5.43	0.24	2.91	0	0.13	0.13	0.05	0.64	0.32	1.45	14.84	0	0	3.23	0	0		5.59	1.06	-3.01	83.14	132.18	862.11	443.85	1039.15	630.79	880.49	490.25	1012.47	483.05
25.792	1	0.14	0.11	0.03	0.21	0.07	0.12	0.21	0.53	0.12	99.58	0.33	2.35	97.91	1.73	11.85	0.09	3.27	13.28	5.99	0.2	2.49	0	0.12	0.11	0.05	0.68	0.53	1.22	15.15	0	0	3.15	0	0		3.89	2.78	-2.03	82.87	128.34	857.34	444.45	1034.35	632.75	878.75	489.41	1006.91	482.62
25.825	1	0.12	0.1	0.03	0.27	0.07	0.11	0.27	0.54	0.12	99.45	0.33	2.2	97.56	1.97	18.38	0.09	3.89	13.18	5.47	0.21	3.19	0	0.12	0.09	0.05	0.77	0.54	1.13	14.18	0	0	3.09	0	0		6.36	3.55	-2.87	83.4	128.5	851.92	444.77	1027.58	631.14	871.75	490.52	1000.06	483.56
25.859	1	0.12	0.08	0.03	0.39	0.07	0.09	0.38	0.72	0.12	99.22	0.6	2.09	98.04	2.57	27.66	0.08	4.79	13.56	6.73	0.25	3.9	0	0.12	0.08	0.04	0.79	0.72	0.72	11.41	0	0	3	0	0		3.36	2.44	-3.18	83.24	124.68	849.38	445.75	1022.56	628.9	869.68	490.15	994.17	483.36
25.892	1	0.1	0.06	0.03	0.64	0.07	0.08	0.67	0.7	0.13	98.67	1.52	2.06	98.02	3.53	40.71	0.07	5.48	14.36	6.9	0.29	4.88	0	0.13	0.08	0.05	0.73	0.7	0.71	10.17	0	0	2.86	0	0		3.93	2.48	-4.17	83.32	125.16	843.49	445.8	1018.23	630.11	863.38	491.45	988.3	483.71
25.925	1	0.08	0.04	0.03	1.06	0.07	0.07	1.12	0.47	0.12	97.75	4.29	1.73	97.56	4.39	54.14	0.07	6.28	14.47	8.6	0.39	6.45	0	0.12	0.1	0.05	0.71	0.47	0.56	7.73	0	0.01	2.67	0	0		4.96	3.56	-4.44	83.49	123.18	838.4	446.07	1012.08	629.43	858.59	491.58	981.54	484.08
25.959	1	0.07	0.04	0.03	1.23	0.07	0.07	1.26	0.53	0.13	97.49	5.91	1.02	97.64	6.13	58.37	0.07	5.19	13.84	9.03	0.33	4.92	0	0.13	0.13	0.05	0.65	0.53	0.39	5.55	0.01	0.01	2.59	0	0		4.13	3.38	-5.03	83.4	122.44	832.81	446.54	1006.61	629.57	852.91	492.29	975.08	484.28
25.992	1	0.07	0.04	0.02	1.37	0.07	0.07	1.39	0.75	0.14	97.23	7.17	0.16	96.99	7.58	60.72	0.06	4.65	12.87	9.28	0.31	3.51	0	0.14	0.18	0.05	0.67	0.75	0.38	4.71	0.01	0	2.5	0	0		6.08	4.64	-4.94	83.62	120.4	826.85	446.81	1000.14	630.26	847.92	492.61	968.04	484.53
26.025	1	0.06	0.03	0.02	1.57	0.06	0.06	1.58	1.19	0.15	96.84	10.98	0	95.67	6.52	66.1	0.06	4.4	10.66	7.64	0.32	2.06	0	0.15	0.25	0.06	0.86	1.19	0.33	3.79	0.01	0	2.49	0	0		7.7	6.53	-4.14	83.53	121.08	820.21	446.72	992.95	631.21	841.47	493.05	962.15	483.12
26.059	1	0.05	0.03	0.02	1.84	0.05	0.06	1.83	1.74	0.15	96.33	15.19	0	94.5	7.14	70.2	0.05	4.26	8.82	6.74	0.4	2.54	0	0.15	0.35	0.07	0.83	1.74	0.33	2.76	0.01	0.01	2.21	0	0		7.81	7.78	-3.99	83.56	119.9	812.53	447.69	983.33	630.37	833.63	493.56	953.1	483.4
26.092	1	0.05	0.03	0.03	1.58	0.05	0.06	1.52	2.74	0.17	96.83	12.17	0	95.83	8.26	66	0.06	3.01	7.83	6.59	0.55	4.06	0	0.17	0.44	0.08	0.71	2.74	0.35	2.58	0.01	0.02	2.04	0	0		11.8	6.33	-4.93	84.13	121.04	807.29	448.8	976.61	630.59	826.37	497.34	946.56	482.99
26.126	1	0.07	0.04	0.04	1.3	0.04	0.07	1.18	1.96	0.14	97.39	7.72	0	96.4	9.03	60.49	0.06	1.8	7.2	6.53	0.69	15.15	0	0.14	0.37	0.12	0.59	1.96	0.49	2.45	0.01	0.03	1.73	0	0		8.56	5.57	-3.47	83.76	119.93	797.01	449.23	963.68	627.47	816.56	495.01	935.94	483.56
26.159	1	0.08	0.05	0.05	0.91	0.05	0.08	0.75	1.61	0.14	98.17	3.51	0	94.24	8.88	50.49	0.07	1.14	8.13	8.27	0.7	17.26	0	0.14	0.34	0.14	0.52	1.61	0.55	2.2	0.01	0.07	1.53	0	0		5.04	8.03	-2.81	83.64	121.1	788.56	449.94	955.55	626.56	808.39	496.44	928.76	483.13
26.192	1	0.1	0.06	0.06	0.74	0.04	0.09	0.57	1.23	0.16	98.52	2.2	0	96.59	8.49	44.91	0.07	0.7	8.15	7.6	0.53	21	0	0.15	0.29	0.16	0.45	1.23	0.57	2.2	0.01	0.08	1.44	0	0		6.76	5.28	-4.15	83.82	121.64	778.91	450.63	945.73	627.24	797.28	499.19	917.8	482.7
26.226	1	0.1	0.06	0.08	0.67	0.04	0.09	0.49	0.62	0.26	98.66	1.96	0	94.03	6.42	44.02	0.08	0.49	7.98	6.82	0.48	24.94	0	0.17	0.21	0.26	0.34	0.62	0.53	1.57	0.01	0.08	1.18	0	0		5.1	8.21	-3.03	83.56	120.91	767.09	451.03	935.28	628.02	787.65	499.91	907.39	483.14
26.259	1	0.12	0.07	0.09	0.54	0.05	0.09	0.38	0.56	0.25	98.91	1.35	0	96.36	4.98	39.35	0.08	0.27	9.73	7.63	0.49	28.47	0.01	0.16	0.17	0.25	0.29	0.56	0.55	1.49	0.01	0.13	1.21	0	0		4.61	5.62	-4.01	83.25	123.42	759.41	453.12	924.17	627.85	775.67	498.53	898.44	485.81
26.292	1	0.14	0.07	0.1	0.5	0.05	0.09	0.33	0.5	0.26	99	1.2	0	94.07	4.19	37.64	0.09	0.15	9.23	9.47	0.43	28.88	0.06	0.17	0.12	0.26	0.19	0.5	0.59	1.29	0.01	0.09	1.1	0	0		3.77	8.18	-3.23	83.37	121.48	751.16	454.69	915.74	628.07	769.26	501.14	889.87	486.58
26.326	1	0.15	0.08	0.08	0.42	0.04	0.09	0.26	0.41	0.33	99.16	0.85	0	95.17	3.65	32.87	0.11	0.09	9.05	10.42	0.53	26.02	0.36	0.18	0.08	0.33	0.12	0.41	0.59	0.91	0.02	0.06	0.89	0.12	0		2.85	7.1	-4.3	83.37	121.91	744.11	456.68	905.97	626.72	759.74	503.47	880.51	486.84
26.359	1	0.14	0.08	0.06	0.44	0.04	0.09	0.28	0.52	0.34	99.11	1.02	0	94.85	2.84	35.41	0.11	0.07	9.1	11.91	0.55	18.44	0.3	0.17	0.06	0.34	0.08	0.52	0.57	0.98	0.01	0.08	0.86	0.19	0		2.06	7.43	-4.61	83.51	117.43	737.76	458.79	895.84	625.44	753.54	503.36	870.02	488.37
26.393	1	0.13	0.07	0.03	0.46	0.05	0.08	0.3	0.21	0.41	99.08	1.17	0	95.1	1.94	37.27	0.15	0.07	9.73	15.97	0.62	4.82	0	0.15	0.05	0.41	0.05	0.21	0.67	1.16	0.01	0.06	0.78	0.19	0		-1.85	7.17	-4.92	82.27	118.19	728.49	458.5	886.03	623.3	743.43	503.25	860.43	486.55
26.426	1	0.11	0.07	0.03	0.49	0.05	0.08	0.33	0.15	0.42	99.01	1.39	0	94.64	1.76	39.48	0.15	0.06	11.28	13.75	0.64	5.42	0	0.13	0.03	0.42	0.03	0.13	0.82	1.38	0.01	0.02	0.75	0.17	0		6.77	7.65	-4.11	83.65	116.95	718.63	457.74	877.17	623.37	735.93	507.64	850.88	486.11
26.459	1	0.11	0.07	0.03	0.48	0.06	0.08	0.32	0.15	0.39	99.04	1.32	0.35	95.57	1.5	38.78	0.15	0.05	14.64	13.46	0.59	4.85	0	0.12	0.03	0.39	0.02	0.09	0.83	1.53	0.01	0.01	0.74	0.1	0		11.85	6.65	-5.83	83.46	119.14	711.12	458.47	868.65	623.5	725.55	511.35	841.95	485.93
26.493	1	0.12	0.07	0.03	0.53	0.07	0.08	0.36	0.18	0.37	98.95	1.63	1.58	94.15	1.65	41.29	0.18	0.06	17.81	14.42	0.63	5.88	0	0.11	0.02	0.37	0.01	0.05	0.98	2.02	0.01	0.01	0.68	0.11	0		9.46	8.11	-5.38	83.84	114.53	704.63	459.01	861.48	622.99	721.66	510.79	833.47	485.96
26.526	1	0.09	0.06	0.03	0.67	0.06	0.07	0.49	0.17	0.33	98.66	2.93	0.08	91.83	1.55	48.55	0.17	0.06	14.29	10.45	0.58	6.47	0	0.11	0.02	0.33	0.01	0.06	1.23	2.37	0	0.04	0.63	0.07	0		8.32	9.9	-5.89	83.84	114.52	698.55	460.35	854.05	623.41	714.24	510.19	826.45	487.32
26.559	1	0.08	0.05	0.03	0.73	0.05	0.06	0.54	0.15	0.31	98.54	3.51	0	92.72	1.6	50.84	0.15	0.06	10.27	8.07	0.49	4.1	0	0.11	0.01	0.31	0.01	0.1	1.27	2.53	0	0.04	0.62	0.07	0		7.39	9.28	-4.61	83.92	116.84	691.96	461.15	847.08	623.67	707.03	509.42	822.13	489.27
26.593	1	0.06	0.04	0.03	0.89	0.04	0.06	0.72	0.13	0.26	98.22	5.77	0	89.31	1.49	56.98	0.13	0.08	8.11	6.02	0.56	3.06	0	0.09	0.01	0.26	0	0.08	1.59	3.31	0	0.01	0.65	0.02	0		4.24	11.39	-4.53	83.28	124.34	685.48	458.5	841.45	620.24	697.03	507.27	819.54	486.03
26.626	1	0.06	0.05	0.03	0.83	0.04	0.06	0.67	0.13	0.28	98.33	4.86	0	86.61	1.74	54.52	0.13	0.09	6.33	4.16	0.56	1.89	0	0.08	0.01	0.28	0	0.05	1.81	3.55	0	0	0.62	0.03	0		5.01	12.66	-4.33	82.72	120.21	680.73	455.12	838.3	619.33	695.47	503.67	813.93	483.27
26.659	1	0.06	0.05	0.03	0.81	0.04	0.06	0.64	0.12	0.23	98.38	4.43	0	89.22	1.96	53.34	0.12	0.1	6.5	2.13	0.61	1.9	0	0.07	0.01	0.23	0	0.03	1.77	3.68	0	0	0.6	0.02	0		2.09	11.44	-3.95	82.54	118.07	676.86	455.52	835.77	620.93	693.73	503.39	810.14	483.66
26.693	1	0.05	0.04	0.03	0.97	0.04	0.05	0.81	0.11	0.19	98.05	7	0	87.84	1.69	59.05	0.11	0.14	6.88	1.49	0.51	2.29	0	0.06	0.01	0.19	0.01	0.02	2.09	3.74	0	0	0.62	0	0		2.57	12.11	-4.24	82.43	116.81	672.17	454.92	833.79	622.83	691.09	504.97	805.72	482.52
26.726	1	0.05	0.04	0.03	1.1	0.04	0.05	0.95	0.1	0.19	97.79	9.44	0	92.37	1.35	63.15	0.1	0.17	7.61	1.26	0.43	2.81	0	0.06	0.01	0.19	0.01	0.04	2.04	3.72	0	0.01	0.69	0	0		4.18	9.53	-5.34	82.43	115.02	668.47	454.96	832.57	627.54	688.42	504.37	801.59	483.83
26.76	1	0.05	0.04	0.03	1.1	0.04	0.05	0.96	0.29	0.17	97.79	9.66	0	90.97	1.04	63.34	0.1	0.19	8.14	1.08	0.34	3.38	0	0.06	0.01	0.17	0.01	0.29	2.17	4.1	0	0.01	0.68	0.02	0		5.46	10.45	-4.02	82.26	117.14	663.12	453.77	830.81	629.26	685.05	505.55	800.08	483.4
26.793	1	0.05	0.04	0.03	0.98	0.04	0.05	0.82	0.41	0.16	98.04	7.31	0	87.55	1.14	59.64	0.09	0.23	7.9	1.02	0.34	2.56	0	0.06	0.02	0.16	0.01	0.41	2.08	3.88	0	0.01	0.74	0.11	0		8.49	12.25	-3.92	82.02	120.39	659.48	451.31	833.77	634.52	683.09	505.45	801.33	482.86
26.826	1	0.05	0.05	0.03	0.86	0.05	0.06	0.69	1.31	0.16	98.28	5.48	0	89.49	1.01	55.97	0.08	0.26	9.68	1.07	0.45	1.52	0	0.07	0.03	0.16	0.02	1.31	1.94	3.5	0	0.01	0.8	0.26	0		7.01	11.29	-3.63	81.5	125.15	655.98	450.03	838.14	641.13	681.28	506.28	804.21	482.79
26.86	1	0.06	0.05	0.03	0.74	0.05	0.06	0.57	1.39	0.12	98.53	3.95	0	73.9	0.87	51.2	0.07	0.33	9.51	1	0.38	0.61	0	0.07	0.05	0.12	0.03	1.39	2.41	3.78	0	0.01	0.91	0.47	0		5.27	16.8	0.06	80.24	119.49	652.76	450.41	837.3	642.04	685.77	506.83	803.09	484.2
26.893	1	0.06	0.05	0.03	0.79	0.05	0.06	0.61	2.82	0.11	98.42	4.88	0	77.61	0.64	53.56	0.07	0.39	10.85	0.92	0.36	0.38	0	0.07	0.1	0.11	0.08	2.82	2.34	3.37	0	0.01	0.98	0.82	0		2.27	15.78	0.18	79.4	119.09	651.72	450.33	835.85	641.76	684.57	504.35	801.99	484.44
26.926	1	0.06	0.05	0.03	0.79	0.05	0.06	0.61	3.09	0.12	98.42	5.16	0	79.87	0.53	54.01	0.06	0.45	12.18	1.12	0.54	0.38	0	0.07	0.16	0.12	0.12	3.09	2.09	2.63	0.01	0.02	1.08	1.29	0		4.86	15.11	1.76	80.2	122.96	651.38	449.92	834.97	639.76	683.47	504.99	804.87	485.49
26.96	1	0.06	0.07	0.03	0.62	0.06	0.06	0.44	2.32	0.12	98.75	2.85	0	88.38	0.44	47.02	0.06	0.37	12.64	1.56	0.6	0.44	0	0.09	0.3	0.12	0.17	2.32	2.39	2.32	0.01	0.26	1.29	1.8	0		2.62	11.86	0.11	79.5	132.45	651.46	445.17	846.68	646.38	683.32	505.45	813.38	480.41
26.993	1	0.07	0.07	0.03	0.55	0.06	0.07	0.38	1.58	0.17	98.89	2.25	0	74.05	0.47	43.15	0.06	0.36	12.07	1.47	0.82	0.58	0	0.09	0.51	0.17	0.13	1.58	3.26	2.27	0.01	10.37	1.36	1.71	0		4.1	16.76	-0.26	79.07	119.96	653.26	447.41	852.3	657.61	692.51	502.93	811.23	485.74
27.026	1	0.08	0.09	0.03	0.45	0.05	0.08	0.28	1.01	0.24	99.1	1.42	0	94	0.57	35.99	0.06	0.31	11.35	1.77	0.79	0.94	0	0.1	1.01	0.24	0.14	0.66	4.62	2.15	0.01	4.56	1.47	1.81	0		0.92	8.24	-2.79	78.4	121.82	656.94	446.62	862.93	665.16	696.26	503	816.69	484.65
27.06	1	0.09	0.09	0.03	0.4	0.06	0.08	0.23	1.27	0.35	99.2	1.15	0	90.64	0.78	31.48	0.08	0.24	11.37	2.25	0.58	1	0	0.09	1.27	0.35	0.13	0.42	6.18	2.07	0.02	0.37	1.79	1.75	0		0.77	10.65	-2.91	77.85	127	662.08	447.15	871.77	669.51	700.37	504.16	826.07	486.03
27.093	1	0.1	0.1	0.03	0.36	0.06	0.09	0.2	1.34	0.4	99.28	0.95	0.24	81.5	1.35	27.46	0.09	0.23	11.97	2.28	0.52	1.44	0	0.1	1.34	0.4	0.1	0.21	7.45	2.12	0.02	0.32	1.9	1.35	0		-2.72	14.58	-1.98	76.26	127.45	665.82	446.99	879.23	672.76	706.54	502.35	833.02	486.71
27.127	1	0.11	0.1	0.04	0.3	0.1	0.11	0.16	1.73	0.52	99.39	0.69	4.16	89.15	2.39	21.33	0.1	0.17	19.98	3.01	0.88	2.61	0	0.11	1.73	0.52	0.11	0.11	9.05	1.68	0.04	0.75	2.81	0.82	0		-4.84	11.47	-1.58	75.78	132.45	670.23	445.44	889.03	676.73	711.28	500.57	842.99	486.59
27.16	1	0.13	0.11	0.04	0.26	0.13	0.14	0.13	2	0.75	99.47	0.91	5.67	82.29	3.85	14.69	0.1	0.15	22.3	4.31	0.85	2.68	0	0.14	2	0.75	0.1	0.13	11.99	1.6	0.08	0.21	3.66	0.33	0		-2.21	14.32	-1.12	75.74	132.43	674.26	442.75	897.65	679.19	718.22	500.34	849.77	485.13
27.193	1	0.15	0.11	0.04	0.25	0.17	0.16	0.12	2.33	0.88	99.5	1.37	7.17	84.28	6.04	10.38	0.1	0.13	26.09	4.66	1.01	3.16	0	0.14	2.33	0.88	0.11	0.1	13.98	1.77	0.1	0.3	4.13	0.43	0		-0.51	13.6	-0.88	76.01	135.45	679.15	441.16	904.47	680.18	722.7	499.28	857.39	484.97
27.227	1	0.17	0.11	0.05	0.31	0.21	0.22	0.14	2.24	1.47	99.39	2.79	7.77	79.88	11.61	7.75	0.13	0.15	28.19	5.3	1.36	4.56	0	0.16	2.24	1.47	0.11	0.09	20.96	2.03	0.18	0.09	5.11	0	0		-1.01	15.11	-1.48	75.71	133.94	684.22	437.66	912.96	680.27	729.75	497.17	862.71	480.99
27.26	1	0.18	0.11	0.05	0.43	0.18	0.29	0.19	1.9	1.55	99.13	3.23	5.26	70.24	19.43	7.2	0.14	0.2	24.34	6.48	1.08	6.64	0	0.15	1.9	1.55	0.16	0.06	26.7	2.33	0.19	0.05	5.66	0	0		-1.37	17.71	0.33	75.44	133.95	687.24	436.31	916.96	679.71	735.08	494.47	868.39	481.43
27.293	1	0.21	0.1	0.09	0.6	0.15	0.32	0.23	1.47	2.13	98.8	6.57	3.33	71.27	23.42	7.83	0.16	0.29	19.43	5.57	1.28	12.07	0	0.14	1.47	2.13	0.24	0.04	36.88	2.93	0.23	0.02	6.59	0	0		-6	17.46	-2.65	75.23	136.52	694.11	435.13	923.38	676.23	737.51	494.65	872.71	475.66
27.327	1	0.38	0.08	0.29	0.92	0.17	0.3	0.27	1.2	3.44	98.16	27.86	4.71	89.15	23.91	9.09	0.22	0.47	18.66	6.02	1.18	22.61	0	0.12	1.2	3.44	0.3	0.03	57.58	4.27	0.24	0.06	8.23	0	0		-2.77	11.47	-0.42	75.53	135.03	702.81	431.7	935.13	678.01	750.49	490.35	884.81	476.5
27.36	1	0.49	0.08	0.49	0.95	0.16	0.3	0.27	0.99	3.65	98.1	33.42	4.24	61.62	24.51	8.01	0.27	0.6	16.45	7.28	1	32.72	0	0.11	0.99	3.65	0.38	0.02	60.25	4.8	0.25	0.04	8.69	0	0		-0.3	19.63	1.56	75.52	126.97	709.94	430.92	939.95	676.31	762.59	486.97	889.23	477.97
27.394	1	0.77	0.07	1.45	1.14	0.2	0.25	0.28	1.14	7.64	97.1	55.17	6.56	71.2	22.18	9.49	0.36	0.85	16.03	6.78	0.97	45.9	0	0.12	1.14	7.64	0.43	0.04	73.74	6.35	0.31	0.04	10.66	0	0		1.83	17.47	1.58	76.17	123.3	718.34	430.93	946.11	674.02	771.73	488.48	894.5	477.11
27.427	1	0.87	0.06	1.84	1.24	0.2	0.22	0.29	1.15	8.29	96.32	66.98	7.03	53.37	20.82	10.16	0.42	0.85	14.68	6.53	1.74	45.14	0	0.14	1.15	8.29	0.39	0.07	81.32	7.89	0.36	0.02	11.72	0	0		2.54	21.33	0.78	76.25	120.72	726.72	429.31	954.46	672.73	780.76	487.52	900.8	474.77
27.46	1	0.82	0.06	1.94	1.33	0.19	0.18	0.33	1.23	7.61	96.12	63.37	6.33	68.17	19.13	14.55	0.43	1.02	13.08	6.75	2.74	44.84	0	0.12	1.23	7.61	0.41	0.14	81.03	8.42	0.34	0.01	11.79	0	0		2.52	18.19	-0.22	76.4	127.29	733.78	429.91	958.5	670.21	781.87	487.1	908.59	475.13
27.494	1	0.68	0.04	1.87	1.63	0.2	0.13	0.47	1.09	8.42	96.26	74.73	6.92	79.62	16.96	22.8	0.59	1.2	11.46	5.7	4.22	40.95	0	0.1	1.09	8.42	0.38	0.22	84.03	10.58	0.36	0.01	13.22	0	0		3.98	15.19	1.03	77.22	126.61	741.28	430.23	963.81	668.5	789.73	486.54	915.95	476.59
27.527	1	0.52	0.03	1.28	1.64	0.24	0.11	0.57	1.3	8.53	96.73	78.24	8.63	87.93	15.83	27.46	0.58	1.09	12	5.64	4.96	34.51	0	0.07	1.3	8.53	0.43	0.26	81.81	11.58	0.41	0.01	14.72	0	0		2.58	12.07	1.29	77.12	127.36	749.3	432.11	968.51	666.52	795.85	486.56	922.92	478.12
27.56	1	0.44	0.03	0.91	1.73	0.26	0.1	0.65	1.4	9.39	96.54	79.01	9.52	93.32	15.52	31.57	0.55	1.03	12.96	6.4	4.33	30.41	0	0.07	1.4	9.39	0.36	0.3	78.26	11	0.39	0	14.88	0	0		1.25	8.82	0.66	76.83	130.65	756.84	433.93	973.64	665.14	799.84	487.88	930.19	478.89
27.594	1	0.37	0.02	0.86	1.74	0.36	0.1	0.77	1.96	10.97	96.53	78.74	11.92	94.45	16.98	34.19	0.58	1.11	14.08	6.63	4.47	32.72	0	0.06	1.96	10.97	0.28	0.42	75.44	11.17	0.47	0	17.18	0	0		0.18	7.83	-0.65	76.65	133.4	765.07	433.64	980.57	663.36	804.7	487.42	937.72	477.41
27.627	1	0.28	0.02	0.8	2.61	0.38	0.09	1.39	2.71	11.7	94.78	87.4	11.47	95.18	18.42	47.88	0.55	1.47	15.91	7.52	4.61	34.68	0	0.06	2.71	11.7	0.22	0.97	69.56	9.87	0.43	0	16.62	0	0		3.41	7.09	-1.58	77.64	135.5	773.98	433.84	988.5	663.57	811.07	488.49	946.16	477.9
27.66	1	0.27	0.02	0.82	2.68	0.32	0.09	1.58	2.72	12.48	94.63	84.85	9.5	93.05	18.58	50.8	0.56	1.56	16.25	9.03	5.55	36.88	0	0.05	2.72	12.48	0.14	1.18	63.97	9.95	0.37	0	15.08	0	0		1.9	9.03	0.4	77.21	130.43	777.94	435.51	990.37	662.59	818.56	487.77	948.78	480.25
27.694	1	0.24	0.02	0.83	3.98	0.24	0.09	2.72	2.51	15.4	92.04	89.42	6.67	91.08	20.94	61.1	0.61	2.04	14.8	11.32	5.05	40.95	0	0.03	2.51	15.4	0.09	1.37	58.79	10.04	0.26	0.01	13.28	0	0		0.88	10.39	2.31	76.89	130.21	782	436.46	993.24	660.75	824.08	488.31	954.13	481.72
27.727	1	0.19	0.01	0.49	4.08	0.22	0.08	3.19	2.87	16.77	91.84	87.64	6.18	97.28	20.11	65.3	0.51	2.39	14.31	11.74	4.36	34.29	0	0.03	2.87	16.77	0.05	1.9	52.41	10.33	0.23	0.04	12.7	0	0		-1.22	4.11	2.95	76.89	127.49	791.11	438.56	999.7	660.83	833.6	486.41	961.07	484.41
27.761	1	0.16	0.02	0.14	2.26	0.21	0.11	2.02	3.7	20.25	95.49	46.93	4.9	98.13	20.9	54.58	0.49	2.24	15.44	16.31	4.56	18.85	0	0.02	3.7	20.25	0.05	3.23	37.23	9.09	0.18	2.12	11.69	0	0		0.3	-2.2	-0.3	77.63	126.33	805.15	440.1	1011.57	661.33	843.9	489.76	970.06	483.17
27.794	1	0.18	0.03	0.07	1.02	0.19	0.13	0.93	3.89	18.73	97.96	8.36	4.24	95.54	18.73	38.6	0.49	2.22	15.13	21.64	3.93	10.6	0	0.02	3.89	20.43	0.04	3.6	24.94	8.42	0.14	2.41	10.62	0	0		5.31	-6.68	-1.69	79.27	130.92	823.03	441.05	1026.7	660.26	856.52	490.63	987.35	486
27.827	1	0.2	0.04	0.05	0.74	0.18	0.14	0.64	5.92	15.82	98.51	4.28	4.18	63.7	16.51	30.6	0.45	2.63	15.05	20.38	3.1	4.99	0	0.02	4.3	15.82	0.05	5.92	24.07	9.07	0.16	4.99	10.34	0	0		7.53	-19.19	-6.07	78.48	129.97	842.98	436.22	1050.55	657.69	874	491.09	1003.67	482.23
27.861	1	0.18	0.06	0.04	0.37	0.11	0.13	0.3	8.86	10.51	99.26	0.9	0.95	73.42	10.51	19.35	0.38	2.36	9.87	15.12	2.3	1.44	0	0.03	5.09	13.41	0.06	8.86	14.77	8.28	0.19	0.27	8.56	0	0		9.45	-16.92	-4.27	79.68	134.66	864.92	439.23	1068.57	657.45	893.45	493.25	1027.83	484.66
27.894	1	0.19	0.09	0.03	0.23	0.08	0.13	0.16	7.78	6.39	99.53	0.43	0	33.48	6.39	9.67	0.47	1.56	4.92	9.52	1.44	0.5	0	0.03	4.67	10.95	0.08	11.62	14	8.41	0.18	0.44	7.78	0	0		4.43	-25.43	-4.56	76.78	127.26	872.76	442.46	1075.72	657.67	904.08	493.01	1031.28	488.97
27.927	1	0.15	0.09	0.03	0.19	0.07	0.13	0.14	7.1	5.91	99.61	0.33	0	10.63	5.91	6.53	0.56	1.21	3.56	5.89	1.07	0.32	0	0.02	4.14	9.47	0.09	7.1	10.54	8.25	0.16	0.3	7.69	0	0		3.68	-32.65	-9.35	76.8	114.41	892.96	437.14	1098.21	655.52	927.26	492.74	1041.02	480.49
27.961
27.994
28.027
28.061
28.094
28.128
28.161
28.194
28.228
28.261
28.294
28.328
28.361
28.395
28.428
28.461
28.495
28.528
28.561
28.595
28.628
28.661
28.695
28.728
28.762
28.795
28.828
28.862
28.895
28.928
28.962
28.995
29.028
29.062
29.095
29.129
29.162
29.195
29.229
29.262
29.295
29.329
29.362
29.396
29.429
29.462
29.496
29.529
29.562
29.596
29.629
29.662
29.696
29.729
29.763
29.796
29.829
29.863
29.896
29.929
29.963
29.996
30.029
30.063
30.096
30.13
30.163
30.196
30.23
30.263
30.296
30.33
30.363
30.397
30.43
30.463
30.497
30.53
30.563
30.597
30.63
30.663
30.697
30.73
30.764
30.797
30.83
30.864
30.897
30.93
30.964
30.997
31.03
31.064	1	0.09	0.05	0.02	0.15	1.24	0.11	0.14	6.35	1.86	97.52	2.31	24.06	97.68	2.14	13.15	0.02	3.37	40.36	2.18	0.94	6.36	0	0.14	3.28	1.86	0.22	6.35	0.31	4.05	0.02	0.01	14.94	0	0	0	4.96	3.3	-2.43	81.87	111.92	843.1	441.08	1007.35	616.39	866.34	481.88	978.18	477.54
31.097	1	0.13	0.07	0.02	0.19	0.37	0.11	0.14	14.56	0.78	99.27	1.45	12.52	95.84	2.4	10.15	0.02	8.29	26.31	0.95	0.53	1.78	0	0.05	2.59	0.78	0.52	14.56	0.12	1.94	0.03	0	11.04	0	0	0	-2.95	6.31	-0.41	79.57	115.39	842.85	441.16	1005.38	612.51	865.29	480.96	980.52	474.97
31.131	1	0.11	0.06	0.02	0.12	0.49	0.12	0.09	14.12	0.39	99.01	1.42	15.3	94.63	3.23	3.86	0.04	3.51	26.46	1.37	0.79	1.7	0	0.04	2.05	0.39	0.84	14.12	0.09	1.51	0.02	0	13.68	0	0	0	2.95	7.66	0.73	81.46	114.39	841.31	442.43	1002.91	613.75	864.79	482.5	979.1	478.21
31.164	1	0.12	0.08	0.02	0.12	0.34	0.13	0.08	16.37	0.3	99.33	1.46	11.27	96.72	3.05	2.61	0.05	3.11	24.57	1.09	0.9	1.54	0	0.04	2.56	0.3	1.05	16.37	0.06	1.04	0.01	0	11.2	0	0	0	6.15	5.07	-0.11	80.76	116.51	843.2	442.55	1004.65	614.24	864.77	483.99	981.14	478.28
31.197	1	0.13	0.09	0.02	0.13	0.25	0.13	0.08	18.03	0.15	99.51	1.33	8	97.24	3.38	2.62	0.06	3.07	21.63	1.08	1.23	1.16	0	0.04	2.71	0.15	1.24	18.03	0.06	0.61	0.01	0	9.86	0	0	0	4.07	4.18	-0.07	80.7	114.59	846.57	446.22	1004.07	613.89	867.11	484.92	981.65	481.48
31.231	1	0.12	0.09	0.02	0.14	0.22	0.14	0.09	12.32	0.14	99.56	0.93	7.46	96.49	4.31	3.19	0.06	3.14	22.27	0.91	2.21	1.83	0	0.05	2.78	0.14	1.08	12.32	0.06	0.32	0.01	0	8.54	0	0	0	-1.78	5.43	0.2	80.45	119.52	846.86	445.51	1006.4	612.56	866.24	485.66	985.6	479.44
31.264	1	0.11	0.08	0.02	0.16	0.3	0.15	0.11	8.93	0.14	99.41	0.93	10.34	94.38	5.91	4.89	0.06	4.38	25.66	1.26	2.24	2.4	0	0.04	2.37	0.14	1.04	8.93	0.08	0.42	0.01	0	9.47	0	0	0	2.26	7.89	1	80.82	119.75	845.47	443.35	1008.81	615.51	867.39	484.16	987.06	479.73
31.297	1	0.11	0.08	0.02	0.18	0.37	0.15	0.13	6.36	0.18	99.26	0.99	12.64	96.68	6.52	6.48	0.05	6.08	29.17	1.38	2.01	2.55	0	0.03	2.34	0.18	1.07	6.36	0.1	0.8	0.01	0	9.74	0	0	0	1.22	5.15	0.46	80.45	119.93	848.41	441.68	1015.78	618.41	871.73	483.56	991.53	477.96
31.331	1	0.11	0.08	0.02	0.22	0.34	0.16	0.16	6.1	0.23	99.33	0.87	11.7	94.49	8.56	8.17	0.05	8.44	27.62	1.38	1.46	2.86	0	0.03	2.41	0.23	1.03	6.1	0.11	0.95	0.01	0	9.62	0	0	0	4.96	7.79	0.22	81.3	116.82	849.96	438.94	1020.41	620.63	876.21	481.86	992.91	476.33
31.364	1	0.11	0.07	0.02	0.27	0.4	0.18	0.21	4.28	0.32	99.19	0.96	13.17	95.98	11.11	10.04	0.04	9.56	30.75	1.95	0.98	3.58	0	0.03	2.42	0.32	0.88	4.28	0.15	1.23	0.01	0	9.71	0	0	0	6.98	6.13	1.46	82.27	111.71	852.09	439.16	1021.64	620.66	881.48	481.34	993.13	477.51
31.398	1	0.12	0.07	0.02	0.4	0.26	0.18	0.32	2.82	0.44	99.2	0.54	9.46	96.45	13.49	14.57	0.04	12.85	24.17	2.11	0.94	4.73	0	0.03	2.66	0.44	0.59	2.82	0.21	1.58	0.01	0	9.06	0	0	0	-3.37	5.49	2.7	78.73	113.91	853.14	438.2	1023.92	618.96	883.11	476.53	997.02	476.43
31.431	1	0.11	0.06	0.02	0.72	0.25	0.19	0.64	2.03	0.54	98.56	0.54	8.66	97.74	17.37	22.75	0.05	17.05	25.06	2.73	0.79	4.02	0	0.02	2.03	0.54	0.27	1.59	0.3	1.88	0.01	0	8.29	0	0	0	0.63	3.16	1.77	79.7	116.35	853.98	436.11	1027.34	620.5	883.17	476.75	999.51	474.85
31.464	1	0.12	0.05	0.02	1.22	0.24	0.18	1.16	1.78	0.67	97.57	0.77	8.35	98.06	17.96	30.15	0.05	22.99	25.86	3.25	0.75	3.19	0	0.02	1.78	0.67	0.13	0.79	0.4	2.22	0.01	0	7.57	0	0	0	2.13	2.39	1.82	79.91	117.2	856.17	435.16	1031.92	622.7	886.17	476.27	1003.36	474.94
31.498	1	0.14	0.05	0.02	1.66	0.19	0.15	1.62	1.79	0.8	96.67	1.08	6.63	96.01	16.74	34.96	0.04	27.32	23.06	4.25	0.76	2.03	0	0.02	1.79	0.8	0.07	0.87	0.47	2.41	0.01	0	6.85	0	0	0	4.79	6.1	2.85	80.81	116.03	858.75	434.98	1034.8	623.04	890.47	476.62	1006.5	475.98
31.531	1	0.12	0.06	0.02	0.94	0.18	0.15	0.83	2.32	0.97	98.12	0.81	6.51	97.82	13.47	30.35	0.05	18.83	22.85	4.43	0.72	2.15	0	0.02	2.32	0.97	0.04	0.84	0.56	2.63	0.01	0.62	6.25	0	0	0	8.61	2.99	2.33	82.25	119.49	860.54	434.78	1036.05	623.31	889.77	476.59	1009.26	476.89
31.564	1	0.12	0.07	0.02	0.69	0.14	0.16	0.57	2.88	1.16	98.62	0.64	4.32	98.45	13.11	26.58	0.05	14.05	20.09	4.36	1.03	2.94	0	0.03	2.88	1.16	0.03	1.64	0.63	2.49	0.01	2.9	5.61	0	0	0	9.67	1.23	2.97	83.2	118.79	865.31	436.05	1038.05	620.66	894.04	478.63	1012.83	477.56
31.598	1	0.13	0.08	0.03	0.52	0.12	0.18	0.39	3.36	1.44	98.96	0.43	2.6	98.7	13.18	20.41	0.05	11.18	19.89	4.49	1.35	5.2	0	0.03	3.36	1.44	0.02	3.09	0.83	2.36	0.01	0.94	4.6	0	0	0	9.27	-0.35	1.42	83.04	117.37	868.47	438.54	1038.94	621.76	895.33	480.16	1012.69	478.7
31.631	1	0.13	0.1	0.03	0.37	0.12	0.19	0.27	3.5	1.55	99.26	0.41	2.31	98.67	12.52	15.45	0.06	7.32	19.67	4.59	1.63	6.63	0	0.04	3.5	1.55	0.02	2.43	0.9	2.45	0.01	0.2	4.29	0	0	0	6.43	0.48	2.86	82.12	113.65	872.88	439.82	1041.23	621	901.83	477.53	1015.43	480.85
31.664	1	0.13	0.11	0.03	0.33	0.09	0.19	0.22	4.12	2.03	99.34	0.37	0.45	98.7	11.29	13.59	0.06	6.08	17.36	3.94	1.8	6.31	0	0.05	4.12	2.03	0.02	2.85	1.12	2.74	0.01	0.02	3.5	0	0	0	1.98	0.34	2.48	80.82	113.76	875.77	439.91	1042.14	617.72	903.33	476.88	1017.07	479.14
31.698	1	0.13	0.12	0.03	0.26	0.09	0.19	0.17	5.21	3.28	99.48	0.38	0.02	98.21	9.65	9.75	0.05	3.72	16.79	3.02	1.62	4.81	0	0.06	5.21	3.28	0.02	2.38	2.06	3.96	0.01	0.01	3.04	0	0	0	1.87	1.97	4.1	80.97	112.29	877.68	439.06	1042.48	614.82	906.64	474.56	1018.82	479.38
31.731	1	0.12	0.13	0.03	0.23	0.09	0.22	0.15	5	3.05	99.54	0.37	0	96.22	11.52	6.5	0.06	1.96	16.8	3.17	1.69	3.64	0	0.07	5	3.05	0.02	1.13	2.27	3.7	0.01	0.08	2.89	0	0	0	2.72	5.82	4.99	81.41	110.38	880.38	439.71	1042.06	612.07	909.57	474.16	1019.77	480.46
31.765	1	0.12	0.14	0.03	0.22	0.09	0.22	0.15	3.59	4.2	99.55	0.37	0	95.8	11.38	5.05	0.07	1.41	17.92	3.4	2.45	4.1	0	0.09	3.59	4.2	0.02	0.48	3.63	5.47	0.01	0.09	2.28	0	0	0	3.45	6.37	5.14	81.7	112.91	882.68	438.8	1043.13	609.26	910.21	473.34	1022.94	479.89
31.798	1	0.13	0.15	0.03	0.22	0.09	0.23	0.13	2.78	3.79	99.54	0.47	0.53	95.7	11.05	4.51	0.08	1.48	20.35	3.57	2.42	3.38	0	0.13	2.78	3.79	0.01	0.44	4.63	4.11	0	0.03	1.86	0	0	0	3.18	6.48	6.43	81.88	111.33	884.89	438.16	1042.45	605.5	912.97	470.28	1023.85	480.34
31.831	1	0.14	0.15	0.04	0.2	0.12	0.22	0.12	1.97	3.08	99.57	0.63	1.97	96.75	9.48	3.49	0.1	1.24	24.24	5.14	3.95	4.58	0	0.16	1.97	3.08	0.01	0.31	4.89	3.84	0	0.1	1.79	0	0	0	4.45	5.04	5.32	82.24	112.22	883.67	435.6	1043.39	605.49	911.3	469.98	1023.31	476.85
31.865	1	0.16	0.16	0.04	0.2	0.1	0.21	0.11	1.3	2.65	99.58	0.68	1.36	96.72	8.84	2.92	0.14	0.92	23.32	7.02	3.92	3.76	0	0.22	1.3	2.65	0.01	0.24	6.94	3.35	0	0.17	1.33	0	0	0	4.96	5.08	5.35	82.44	114.26	884.4	435.07	1042.85	603.73	910.52	468.35	1024.45	477.06
31.898	1	0.18	0.16	0.04	0.19	0.12	0.21	0.1	1.11	2.26	99.58	0.82	2.66	96.13	7.66	2.51	0.16	0.71	25.61	9.11	3.62	3.78	0	0.26	1.11	2.26	0.01	0.33	7.33	3.23	0	0.14	1.29	0	0	0	4.45	5.94	5.12	82.49	114.26	883.55	434.79	1041.87	602.78	909.37	469.02	1023.42	475.98
31.931	1	0.21	0.17	0.04	0.18	0.11	0.19	0.09	0.73	1.75	99.57	0.76	2.92	96.31	5.34	2.54	0.17	0.65	24.4	12.63	2.91	4.64	0	0.3	0.73	1.75	0.01	0.38	7.41	3.01	0	0.03	1.24	0	0	0	5.68	5.69	2.83	83.16	112.63	883.51	435.51	1040.21	602.78	907.2	471.18	1019.79	474.14
31.965	1	0.3	0.17	0.04	0.17	0.09	0.18	0.08	0.57	1.27	99.4	0.56	2.04	96.77	4.22	2.41	0.22	0.6	20.95	21.13	1.63	4.31	0	0.57	0.49	1.27	0.01	0.32	6.52	2.52	0	0.04	1.08	0	0	0	5.28	5.01	1.7	83.27	115.38	882.93	436.57	1037.32	600.93	903.09	472.59	1018.46	473.87
31.998	1	0.36	0.17	0.04	0.17	0.08	0.17	0.08	0.62	1.13	99.29	0.5	2.02	97.19	2.6	2.58	0.23	0.7	20.01	24.99	1.34	5.35	0	0.62	0.47	1.13	0.01	0.5	5.82	2.5	0	0.02	1.05	0	0	0	8.75	4.29	1.96	84.51	113.67	879.02	435.71	1033.96	601.56	900.51	472.31	1014.17	473.85
32.031	1	0.42	0.17	0.04	0.16	0.08	0.16	0.07	0.85	0.95	99.17	0.42	1.49	96.59	1.59	2.28	0.27	0.71	18.31	29.24	1.07	4.46	0	0.85	0.52	0.95	0.01	0.33	5.27	2.21	0	0.01	0.99	0	0	0	5.84	5.29	2.56	83.78	113.08	876.32	434.95	1029.08	597.59	897.57	470.08	1010.63	472.69
32.065	1	0.42	0.17	0.03	0.16	0.06	0.15	0.07	0.8	0.8	99.17	0.33	0	97.59	1.21	2.22	0.33	0.75	14.21	29.42	0.78	3.23	0	0.8	0.38	0.55	0.01	0.21	5.03	2.25	0	0	0.96	0	0	0	3.2	3.5	1.26	83.19	113.62	876.31	435.78	1027.88	596.83	895.51	471	1009.13	471.62
32.098	1	0.32	0.17	0.03	0.16	0.05	0.15	0.07	0.81	0.81	99.35	0.33	0	97.99	0.92	2.45	0.31	0.72	10.95	23.49	0.46	1.42	0	0.81	0.25	0.49	0.01	0.17	4.7	2.05	0	0	0.92	0	0	0	11.08	2.58	0.1	84.74	116.29	875.92	435.91	1024.64	593.62	891.3	472.79	1007.59	473.32
32.132	1	0.29	0.17	0.03	0.16	0.04	0.14	0.07	0.89	0.89	99.42	0.33	0	97.69	0.73	2.62	0.34	0.72	8.42	20.99	0.2	0.5	0	0.89	0.21	0.32	0.01	0.13	4.43	2.01	0	0.01	0.89	0	0	0	11.08	3.28	0.25	84.64	113.64	872.49	435.3	1020.88	592.5	889.22	471.08	1002.83	473.86
32.165	1	0.25	0.17	0.03	0.16	0.04	0.14	0.07	0.96	0.96	99.51	0.33	0	98.18	0.72	3.14	0.37	0.65	7.89	16.71	0.24	0.43	0	0.96	0.16	0.26	0.01	0.12	4.28	2.09	0	0.01	0.86	0	0	0	12.95	2.05	-1.09	84.43	116.05	870.39	435.69	1016.75	588.5	883.68	471.68	999.66	475.95
32.198	1	0.25	0.17	0.03	0.15	0.04	0.14	0.07	1.04	1.04	99.51	0.33	0	97.17	0.76	2.72	0.37	0.55	7.07	17.1	0.32	0.31	0	1.04	0.14	0.24	0.01	0.11	3.76	2.12	0	0.01	0.82	0	0	0	16.51	4.31	0.8	84.35	112.4	868.03	437.36	1012.79	592.68	884.06	474.98	996.44	473.45
32.232	1	0.23	0.17	0.03	0.15	0.04	0.14	0.07	1.14	1.14	99.54	0.33	0	97.41	0.77	2.7	0.4	0.56	6.47	15.42	0.43	0.35	0	1.14	0.12	0.17	0.01	0.1	3.13	2.21	0	0.01	0.73	0	0	0	11.54	3.86	0.3	84.78	113.22	864.69	438.35	1009.4	592.74	879.83	475.28	993.03	473.13
32.265	1	0.21	0.17	0.03	0.15	0.03	0.14	0.07	1.18	1.18	99.58	0.33	0	97.25	0.91	2.51	0.37	0.53	4.78	12.89	0.41	0.27	0	1.18	0.09	0.16	0.01	0.09	2.89	2.23	0	0	0.69	0	0	0	8.57	4.17	0.19	84.54	113.56	860.96	438.88	1006.6	593.63	876.32	475.82	989.84	473.05
32.298	1	0.2	0.17	0.03	0.15	0.03	0.14	0.07	1.23	1.23	99.6	0.33	0	96.46	1.21	2.46	0.36	0.45	4.93	12.26	0.42	0.29	0	1.23	0.07	0.13	0.01	0.11	2.43	2.14	0	0.01	0.7	0	0	0	10.2	5.48	0.65	84.42	115.52	857.69	438.63	1004.06	594.35	872.84	475.42	988.35	474.07
32.332	1	0.19	0.17	0.03	0.15	0.04	0.14	0.07	1.05	1.05	99.62	0.33	0	97.06	1.21	2.23	0.3	0.41	6.06	11.3	0.3	0.29	0	1.05	0.07	0.11	0.01	0.14	1.9	2.4	0	0	0.75	0	0	0	8.63	4.51	-0.62	84.62	112.67	854.9	439.14	1002.67	595.95	871.06	476.02	983.73	474.64
32.365	1	0.19	0.17	0.03	0.15	0.04	0.15	0.07	1.01	1.01	99.61	0.33	0	98.47	1.57	2.15	0.29	0.36	7.1	11.74	0.28	0.29	0	1.01	0.08	0.11	0.01	0.21	1.98	2.64	0	0.01	0.75	0	0	0	7.18	1.17	-2.01	84.74	112.9	852.71	439.41	1000.5	594.85	867.5	476.96	980.38	474.74
32.399	1	0.18	0.17	0.02	0.15	0.04	0.15	0.07	1.02	1.02	99.65	0.33	0	98.53	1.61	1.93	0.2	0.3	6.19	9.74	0.22	0.29	0	1.02	0.07	0.1	0.01	0.19	1.49	2.99	0	0.01	0.71	0	0	0	8.76	0.96	-1.88	85.02	112.21	851.51	440.11	996.35	592.55	865.3	477.32	977.49	475.04
32.432	1	0.17	0.18	0.02	0.15	0.04	0.15	0.07	1.19	1.19	99.65	0.33	0	98.34	1.43	1.93	0.17	0.36	5.93	8.52	0.21	0.29	0	1.19	0.05	0.1	0.01	0.2	1.44	2.99	0	0.01	0.64	0	0	0	3	1.6	-2.5	84.2	112.83	848.99	439.25	996.54	593.26	863.28	476.29	976.08	473.84
32.465	1	0.16	0.17	0.02	0.15	0.03	0.15	0.08	1.27	1.27	99.65	0.33	0	97.73	1.71	2.2	0.16	0.38	4.55	6.56	0.22	0.28	0	1.27	0.05	0.1	0.01	0.22	1.52	3.13	0	0.01	0.64	0	0	0	2.95	3.18	-1.91	84.15	112.13	847.27	438.66	993.4	591.61	861.75	475	973.86	472.83
32.499	1	0.15	0.17	0.02	0.15	0.03	0.15	0.08	1.53	1.53	99.65	0.33	0	98.53	1.7	2.26	0.14	0.42	4.56	5.46	0.26	0.37	0	1.53	0.05	0.09	0.02	0.26	1.55	3.1	0	0	0.61	0	0	0	1.78	0.98	-3.27	83.65	112.25	846.62	437.81	994.29	591.99	860.64	475.84	972.78	470.78
32.532	1	0.15	0.17	0.03	0.15	0.04	0.15	0.08	1.53	1.53	99.66	0.33	0	97.82	1.37	2.73	0.13	0.47	6.2	5.43	0.35	0.67	0	1.53	0.05	0.07	0.03	0.41	1.62	3.41	0	0	0.62	0	0	0	6.2	2.97	-2.26	84.06	116.48	845.27	436.22	993.46	592.11	858.25	475.24	974.6	469.67
32.565	1	0.15	0.17	0.03	0.15	0.04	0.15	0.08	1.7	1.7	99.66	0.33	0	97.19	1.34	2.72	0.12	0.56	7.65	3.98	0.4	0.96	0	1.7	0.06	0.07	0.03	0.47	1.66	3.43	0	0	0.62	0	0	0	5.05	4.28	-1.63	84.11	112.35	844.71	435.82	993.16	592.4	860.51	473.03	972.82	470.25
32.599	1	0.14	0.17	0.03	0.16	0.05	0.15	0.08	1.99	1.99	99.66	0.33	0	97.65	1.58	3.57	0.12	0.63	10.58	3.8	0.57	1.78	0	1.99	0.06	0.08	0.03	0.38	1.79	3.76	0	0.01	0.66	0	0	0	4.24	3.37	-0.99	83.41	114.78	843.68	432.96	994.83	593.14	860.17	471.7	974.81	465.95
32.632	1	0.14	0.17	0.03	0.16	0.05	0.15	0.08	2.1	2.1	99.67	0.33	0	96.76	1.45	3.96	0.12	0.68	11.2	3.57	0.6	2.36	0	2.1	0.08	0.08	0.02	0.38	1.83	3.64	0	0	0.67	0	0	0	6.27	5.01	0.17	83.52	118.1	844.25	431.43	1000.42	596.45	862.63	472.23	980.59	466.34
32.665	1	0.15	0.16	0.03	0.16	0.05	0.15	0.09	2.02	2.02	99.67	0.33	0	95.68	1.38	4.47	0.11	0.87	10.87	4.01	0.65	2.15	0	2.02	0.12	0.08	0.03	0.35	2	3.62	0	0	0.65	0	0	0	13.58	6.51	1.58	83.73	122.02	841.51	428.81	1003.98	600.8	862.42	473.36	984.28	467.08
32.699	1	0.15	0.16	0.03	0.17	0.05	0.15	0.09	1.6	1.6	99.67	0.33	0	94.41	1.54	5.07	0.11	1.06	12.66	5.12	0.92	2.55	0	1.6	0.18	0.08	0.03	0.37	2.37	3.93	0	0.01	0.73	0	0	0	11.43	7.87	3.03	84.23	114.68	845.86	429.43	1009.62	603.73	872.31	471.46	986.96	468.85
32.732	1	0.16	0.16	0.03	0.17	0.06	0.15	0.09	1.62	1.62	99.66	0.33	0	96.34	1.46	5.36	0.12	1.36	13.32	5.41	0.8	2.44	0	1.62	0.27	0.09	0.03	0.62	2.48	4.2	0	0.01	0.76	0	0	0	13.29	5.65	3.16	84.61	116.91	849.16	431.02	1013.56	606.01	874.92	473.81	991.8	471.15
32.766	1	0.16	0.16	0.03	0.17	0.1	0.16	0.1	1.52	1.52	99.65	0.5	3.11	96.31	1.65	5.58	0.14	1.4	22.85	6.16	1.14	3.45	0	1.52	0.42	0.11	0.04	0.58	2.9	4.54	0	0.03	0.91	0	0	0	12.77	5.69	3.59	84.54	114.49	850.62	431.48	1014.66	606.53	877.73	473.06	992.22	471.96
32.799	1	0.16	0.16	0.03	0.18	0.08	0.16	0.1	1.19	1.19	99.64	0.38	1.6	96.63	1.95	5.75	0.13	1.52	18.97	5.43	0.97	2.1	0	1.19	0.46	0.14	0.04	0.47	3.06	5.27	0	0	0.91	0	0	0	12.16	5.23	4.89	84.62	113.54	856.4	432.61	1017.89	604.57	883.83	472.04	997.35	473.99
32.832	1	0.15	0.15	0.03	0.18	0.06	0.15	0.1	1.22	1.22	99.64	0.33	0	93.14	1.7	6.57	0.13	1.66	13.95	5.8	0.84	1.78	0	1.22	0.58	0.15	0.05	0.49	2.52	4.83	0	0	0.82	0	0	0	13.16	8.96	5.77	84.87	111.73	859.49	433.02	1019.54	602.46	887.92	473.52	999.64	474.17
32.866	1	0.15	0.16	0.03	0.18	0.05	0.14	0.1	1.33	1.33	99.64	0.33	0	96.71	1.59	6.48	0.14	1.72	11.2	5.7	0.93	1.6	0	1.33	0.82	0.18	0.07	0.6	2.21	4.64	0	0	0.76	0	0	0	13.67	5.1	3	84.39	115.97	865.48	432.53	1026.49	604.58	889.82	473.25	1005.79	472.68
32.899	1	0.15	0.15	0.03	0.18	0.04	0.14	0.1	1.43	1.38	99.63	0.33	0	97.66	1.58	6.69	0.14	2.2	8.06	5.28	0.78	1.33	0	1.38	1.08	0.2	0.08	1.43	1.85	4.41	0	0	0.72	0	0	0	7.71	3.35	1.86	83.44	119.4	868.15	431.49	1030.89	604.46	890.61	471.73	1010	470.16
32.932	1	0.16	0.15	0.03	0.19	0.04	0.14	0.11	3.07	1.42	99.63	0.33	0	97.21	1.38	7.07	0.15	2.66	7.52	4.28	0.84	1.95	0	1.42	1.23	0.22	0.09	3.07	1.47	4.36	0	0.01	0.72	0	0	0	10.54	4.25	0.74	83.57	118.7	871.52	432.96	1031.61	604.75	891.99	472.16	1010.69	471.62
32.966	1	0.15	0.16	0.03	0.18	0.04	0.14	0.1	3.92	1.22	99.64	0.33	0	97.09	1.21	6.21	0.18	2.83	7.46	3.07	1	2.33	0	1.22	1.28	0.24	0.1	3.92	1.16	4.41	0	0	0.73	0	0	0	5.84	4.47	1.09	82.8	122.29	871.53	429.94	1036.94	605.36	893.21	471.19	1015.46	468.11
32.999	1	0.15	0.16	0.03	0.18	0.04	0.14	0.11	4.28	1.26	99.63	0.33	0	98.29	1.01	6.74	0.18	3.18	7.33	2.35	1.03	1.85	0	1.26	1.23	0.23	0.11	4.28	1.07	4.79	0	0	0.71	0.05	0	0	13.65	1.75	1.41	83.74	121.14	876.38	433.22	1038.38	606.95	897.16	474.03	1018.3	473.18
33.032	1	0.14	0.15	0.03	0.19	0.04	0.13	0.11	2.55	1.11	99.62	0.33	0	97.88	0.93	7.82	0.16	3.44	6.75	1.43	0.97	1.47	0	1.11	0.91	0.24	0.13	2.55	1.01	4.83	0	0.01	0.77	0.12	0	0	11.58	2.85	2.37	83.87	120.16	877.63	435.69	1038.31	607.14	899.15	475.27	1019.31	475.76
33.066	1	0.13	0.16	0.03	0.18	0.04	0.13	0.1	1.57	0.96	99.64	0.33	0	97.36	0.85	7.07	0.19	2.6	7.21	1.31	1.2	1.52	0	0.96	0.86	0.27	0.13	1.57	0.86	4.76	0	0.02	0.76	0.15	0	0	12.37	3.96	3.92	83.78	122.28	878.7	437.29	1039.92	608.33	900.95	476.69	1023.2	479.24
33.099	1	0.13	0.16	0.03	0.16	0.05	0.13	0.09	1.49	0.93	99.67	0.33	0	98.1	0.75	5.64	0.2	1.82	9.55	1.01	1.65	1.84	0	0.93	0.75	0.22	0.15	1.49	0.75	4.73	0	0.01	0.83	0.23	0	0	12.69	2.28	2.82	83.62	120.85	884.34	441.73	1041.1	608.72	903.97	479.96	1024.8	482.11
33.133	1	0.13	0.17	0.03	0.14	0.06	0.14	0.08	1.16	0.9	99.65	0.33	0	98.54	0.53	2.78	0.23	1.25	14.34	0.71	2.59	2.88	0	0.9	0.92	0.21	0.14	1.16	0.49	4.37	0	0.01	0.76	0.17	0	0	12.22	0.94	1.94	83.05	122.07	891.64	445.5	1044.76	608.61	908.01	482.31	1030.05	485.18
33.166
33.199
33.233
33.266
33.299
33.333
33.366
33.4
33.433
33.466
33.5
33.533
33.566
33.6
33.633
33.666
33.7
33.733
33.767
33.8
33.833
33.867
33.9
33.933
33.967
34
34.033
34.067
34.1
34.134
34.167
34.2
34.234
34.267
34.3
34.334
34.367
34.401
34.434
34.467
34.501
34.534
34.567
34.601
34.634
34.667
34.701
34.734
34.768
34.801
34.834
34.868
34.901
34.934
34.968
35.001
35.034
35.068
35.101
35.135
35.168
35.201
35.235
35.268
35.301
35.335
35.368
35.402
35.435
35.468
35.502
35.535
35.568
35.602
35.635
35.668
35.702
35.735
35.769
35.802
35.835
35.869
35.902
35.935
35.969
36.002
36.035
36.069	1	0.15	0.12	0.04	0.22	0.31	0.16	1.13	0.3	0.2	97.75	2.63	12.46	98.63	3.14	10.65	0.07	1.16	39.43	3.75	1.46	6.07	0	0.13	0.3	0.2	0.01	0.05	8.97	57.65	0	0.01	2.95	0	0	0	7.99	-0.6	1.54	82.96	119.25	887	444.29	1063.03	634.02	915.81	485.03	1035.05	486.64
36.102	1	0.21	0.13	0.04	0.24	0.25	0.17	1.2	0.22	0.41	97.6	2.6	10.46	95.87	3.65	8.9	0.06	2.09	37.37	11.24	1.5	3.75	0	0.08	0.22	0.41	0.01	0.05	10.85	59.54	0	0.01	1.97	0	0	0	-1.14	-6.28	1.87	79.38	121.62	886.96	440.93	1067.63	632.12	917.2	478.76	1038.65	485.23
36.136	1	0.29	0.13	0.05	0.29	0.23	0.16	0.84	0.35	0.24	98.31	3.85	10.17	96.14	2.32	10.29	0.05	3.55	36.28	15	1.26	1.91	0	0.12	0.35	0.24	0.01	0.07	17.02	49.44	0	0	1.8	0	0	0	2.45	-5.92	0.62	80.04	127.29	884.52	438.67	1069.75	634.76	912.98	479.53	1040.17	484.49
36.169	1	0.38	0.13	0.05	0.36	0.22	0.15	0.85	0.52	0.27	98.3	4.87	9.87	98.75	1.9	12.35	0.06	6.01	36.05	18.27	1.33	2.13	0	0.17	0.52	0.27	0.01	0.08	20.29	45.59	0	0	1.61	0	0	0	5.01	0.17	0.26	81.04	124.02	882.6	438.86	1068.58	637.11	912.83	480.74	1036.8	484.73
36.202	1	0.37	0.12	0.05	0.41	0.22	0.15	0.82	0.72	0.26	98.35	4.44	9.52	95.49	2.25	14.75	0.07	7.53	35.8	17.96	1.56	1.69	0	0.21	0.72	0.26	0.01	0.11	19.35	40.51	0	0	1.61	0	0	0	9.13	-6.74	-0.09	81.94	123.04	881.35	437.24	1069.51	638.58	912.72	480.42	1035.68	484.8
36.236	1	0.38	0.11	0.05	0.52	0.25	0.14	0.94	0.9	0.28	98.12	5.79	10.42	97.62	2.17	18.4	0.08	10.24	37.91	17.11	1.94	1.88	0	0.27	0.9	0.28	0.01	0.17	20.71	37.44	0	0	1.81	0	0	0	5.89	-3.42	-2.18	80.67	124.87	880.36	436.35	1071.71	640.1	910.39	481.77	1035.27	481.99
36.269	1	0.39	0.1	0.06	0.56	0.24	0.14	0.92	1.09	0.32	98.16	5.29	9.64	98.03	2.21	19.27	0.1	12.07	37.3	16.46	2.97	3.36	0	0.28	1.09	0.32	0.01	0.25	20.12	34.09	0	0	1.81	0	0	0	8.46	-2.47	-0.63	81.42	128.09	878.86	436.57	1071.36	642.1	909.35	481.37	1037.4	484.66
36.302	1	0.39	0.1	0.07	0.64	0.22	0.13	1.07	0.93	0.25	97.86	7.29	8.86	95.97	2.34	19.92	0.12	11.56	34.98	14.38	3.3	2.79	0	0.24	0.93	0.25	0.01	0.28	26.7	37.52	0	0.01	2.13	0	0	0	10.27	-6.15	0.07	81.82	126.32	878.62	437.02	1071.29	643.55	910.74	481.46	1036.98	486
36.336	1	0.47	0.09	0.08	0.83	0.2	0.12	1.56	0.87	0.25	96.89	9.39	8.31	98.27	2.23	22.43	0.11	13.6	32.92	15.23	3.29	1.76	0	0.21	0.87	0.25	0.01	0.25	32.2	42.21	0	0.01	2.39	0	0	0	6.77	-1.81	-1.29	80.47	126.65	877.21	436.77	1073.23	645.82	909.57	482.09	1036.18	485.06
36.369	1	0.49	0.09	0.09	1.06	0.19	0.12	1.94	1.04	0.24	96.11	11.97	7.98	97.43	2.51	23.18	0.1	16.77	30.92	11.17	3.17	0.92	0	0.21	1.04	0.24	0.01	0.26	37.58	43.44	0	0.01	2.91	0	0	0	7.35	3.82	-2.59	80.66	125.13	878.1	436.88	1075.72	648.32	910.88	484.16	1036.01	483.91
36.403	1	0.52	0.09	0.1	1.07	0.25	0.13	1.77	0.97	0.22	96.46	21.85	9.99	94.73	3.18	20.27	0.12	16.65	34.72	9.24	3.06	0.38	0	0.17	0.97	0.22	0.02	0.2	42.75	43.5	0	0.01	3.35	0	0	0	6.36	7.55	-0.83	80.03	121.43	872.83	435.32	1072.25	649.94	910.19	480.95	1031.6	483.13
36.436	1	0.44	0.1	0.1	0.76	0.29	0.15	1.14	0.89	0.21	97.72	25.47	11.02	94.64	4.29	14.98	0.13	11.6	36.68	7.81	3.2	0.34	0	0.17	0.89	0.21	0.02	0.18	43.29	42.07	0	0.02	3.79	0	0	0	6.32	7.64	2.09	80.03	125.4	870.48	435.78	1068.62	648.54	908.13	478.4	1033.26	486.69
36.469	1	0.41	0.11	0.1	0.62	0.32	0.17	0.81	0.82	0.22	98.38	27.39	11.7	96.65	4.9	10.88	0.14	9.24	37.84	7	3.01	0.42	0	0.17	0.82	0.22	0.03	0.22	43.36	39.58	0	0.22	4.02	0	0	0	5.66	5.19	2.4	80.28	123.02	871.95	436.63	1066.7	645.84	909.3	478.32	1032.08	486.12
36.503	1	0.4	0.11	0.1	0.52	0.39	0.18	0.62	0.71	0.23	98.76	34.11	13.23	98.13	5.14	7.54	0.15	7.16	40.48	6.17	3.15	0.64	0	0.18	0.71	0.23	0.05	0.21	44.66	38.39	0	0.19	4.5	0	0	0	7.55	2.19	0.21	81.06	119.62	873.15	435.86	1069.11	646.98	910.59	480	1030.15	484.06
36.536	1	0.41	0.12	0.11	0.49	0.33	0.18	0.58	0.57	0.22	98.83	32.2	11.62	96.54	5.9	5.58	0.18	5.7	37.05	6.73	3.46	0.88	0	0.16	0.57	0.22	0.06	0.19	47.01	39.51	0	0.06	4.6	0	0	0	5.65	5.36	0.34	80.54	120.22	870.77	435.45	1063.44	642.48	906.44	478.6	1026.61	482.35
36.569	1	0.44	0.12	0.13	0.5	0.28	0.18	0.57	0.57	0.2	98.85	30.43	10.06	97.48	6.59	4.97	0.2	5.59	33.81	7.58	3.91	1.43	0	0.16	0.57	0.19	0.06	0.2	49.24	39.1	0	0.03	4.76	0	0	0	5.7	3.71	0.62	80.39	120.73	872.47	436.08	1064.87	643.75	907.96	479.98	1028.68	481.14
36.603	1	0.55	0.11	0.18	0.58	0.32	0.18	0.5	0.62	0.26	98.84	46.58	10.38	94.27	7.2	4.5	0.26	6.45	34.24	8.8	5.55	1.79	0	0.17	0.62	0.15	0.06	0.18	57.39	35	0	0.01	5.7	0	0	0	7.59	8	0.55	81.08	123.16	871.63	436.75	1061.73	641.83	904.76	480.75	1027.92	482.27
36.636	1	0.61	0.11	0.19	0.53	0.28	0.16	0.48	0.57	0.28	98.77	43.45	9.57	97.86	6.06	4.06	0.28	5.44	31.68	12	6.23	2.09	0	0.16	0.57	0.14	0.07	0.17	58.38	36.61	0	0.02	6	0	0	0	4.38	2.89	0.68	80.16	121.98	872.57	436.02	1062.72	640.11	906.36	478.71	1028.31	481.4
36.669	1	0.67	0.1	0.21	0.51	0.4	0.16	0.47	0.51	0.34	98.67	55.97	11.96	96.46	5.49	4.42	0.34	5.2	36.08	14.38	7.36	2.38	0	0.15	0.51	0.13	0.07	0.22	60.24	36.3	0	0.01	6.86	0	0	0	5.18	5.47	-0.14	80.24	123.3	871.89	436.63	1062.28	641.08	904.39	480.58	1027.69	481.36
36.703	1	0.78	0.09	0.26	0.57	0.55	0.14	0.54	0.46	0.4	98.44	69.63	14.5	96.5	4.54	5.6	0.4	6.7	38.02	15.99	8.45	2.61	0	0.12	0.46	0.1	0.08	0.25	65.64	38.08	0	0	8.75	0	0	0	4.08	5.42	-0.22	79.9	121.24	871.24	435.69	1062.39	640.9	905.09	479.31	1026.32	480.36
36.736	1	0.83	0.09	0.27	0.6	0.48	0.13	0.57	0.41	0.41	98.34	67.95	13.86	94.35	4.02	6.09	0.41	7.07	35.97	15.88	7.84	3.21	0	0.11	0.34	0.09	0.07	0.25	66.71	38.99	0	0.01	8.59	0	0	0	7.58	7.92	-0.51	81.1	122.99	872.33	437.52	1061.71	641.81	904.17	482.62	1027.16	481.5
36.77	1	1.02	0.07	0.36	0.71	0.65	0.12	0.72	0.44	0.44	97.95	80.57	16.1	97.3	4.21	8.52	0.44	7.94	38.04	19.39	8.84	4.74	0	0.09	0.32	0.07	0.06	0.33	72.99	41.18	0	0.01	10.34	0	0	0	1	4.07	-1.6	78.83	123.01	870.03	434.57	1062.38	639.86	902.24	479.13	1025.24	477.73
36.803	1	0.98	0.07	0.35	0.67	0.76	0.12	0.67	0.49	0.49	98.03	79.88	16.96	95.66	3.71	9.6	0.49	7.96	39.77	20.72	9.87	4.93	0	0.09	0.28	0.07	0.05	0.35	70.73	38.84	0	0.01	10.79	0	0	0	4.37	6.53	-0.67	79.92	124.43	870.12	435.81	1061.55	640.99	902.07	480.33	1026.49	480.23
36.836	1	1.02	0.07	0.32	0.61	0.69	0.12	0.6	0.51	0.51	97.97	75.33	16.82	96.47	3.07	8.52	0.51	7.44	38.3	21.72	8.71	5.11	0	0.09	0.29	0.07	0.05	0.41	68.92	38.29	0	0.01	10.67	0	0	0	5.04	5.46	-0.57	80.34	122.78	870.79	436.54	1061.12	640.86	903.12	480.8	1025.89	480.9
36.87	1	0.92	0.07	0.27	0.56	0.68	0.12	0.48	0.7	0.7	98.15	71.25	16.88	97.3	3.41	7.73	0.7	6.26	38.06	21.63	8.02	3.84	0	0.09	0.27	0.06	0.06	0.55	66.57	34.34	0	0.01	10.74	0	0	0	6.78	4.08	-1.38	81.06	125.98	870.93	437.78	1060.64	641.11	900.5	483.45	1026.47	481.88
36.903	1	0.94	0.07	0.25	0.54	0.61	0.12	0.45	0.69	0.69	98.11	65.41	15.63	95.34	3.82	7.26	0.69	6.52	36.53	23.35	8.66	3.45	0	0.09	0.3	0.06	0.04	0.49	64.73	32.73	0	0.01	10.51	0	0	0	8.4	6.91	-0.49	81.78	126.1	869.43	438.92	1057.01	640.87	898.78	484.15	1024.88	482.81
36.936	1	0.88	0.08	0.22	0.62	0.44	0.13	0.45	0.65	0.65	98.23	53.61	13.76	97.51	4.36	8.31	0.65	8.08	32.54	20.15	6.53	3.67	0	0.11	0.42	0.07	0.04	0.5	62.59	29.44	0	0	9.6	0	0	0	4.03	3.65	-0.42	80.48	123.27	868.4	439.4	1054.99	639.74	898.71	483.35	1021.96	481.51
36.97	1	0.84	0.08	0.2	0.58	0.47	0.14	0.43	0.73	0.73	98.33	51.84	14.45	98.69	4.59	7.28	0.73	7.91	34.06	18.98	5.72	4.41	0	0.1	0.54	0.07	0.04	0.65	60.19	29.32	0	0	9.46	0	0	0	4.07	-0.4	-0.73	80.75	121.46	868.79	440.72	1054.18	639.6	899.07	484.45	1020.51	482.65
37.003	1	0.84	0.09	0.19	0.57	0.44	0.14	0.42	0.79	0.68	98.32	41.07	14.12	96.89	4.92	7.14	0.68	8.98	34.31	19.67	4.69	6.8	0	0.11	0.79	0.07	0.05	0.62	54.53	28	0	0.01	8.71	0	0	0	2.69	4.81	-0.94	80.33	121.72	867.61	441.86	1052.46	639.78	897.38	485.35	1019.08	483.2
37.036	1	0.74	0.09	0.15	0.48	0.35	0.15	0.33	0.97	0.63	98.53	28.13	13.19	98.44	4.56	4.9	0.63	7.46	31.02	17.47	2.39	6.4	0	0.1	0.97	0.07	0.06	0.53	50.64	26.27	0	0	8.16	0	0	0	3.8	1.28	1.27	80.83	120.49	866.92	441.66	1052.11	640.14	899.5	482.69	1019.94	486.2
37.07	1	0.63	0.1	0.12	0.42	0.37	0.16	0.31	1.28	0.53	98.74	20.04	13.52	98.1	5.24	4.26	0.53	7.38	32.58	17.14	2.08	7.11	0	0.1	1.28	0.08	0.06	0.54	43.53	24.42	0	0	7.87	0	0	0	3.46	2.27	1.37	80.66	120.26	866.78	442.22	1051.07	640.13	899.12	483.39	1019.36	485.64
37.103	1	0.57	0.1	0.11	0.42	0.33	0.17	0.34	1.43	0.48	98.86	15.08	12.4	98.57	6.35	4.46	0.48	7.22	31.24	16.4	2.07	8.08	0	0.08	1.43	0.09	0.06	0.38	40.59	25.43	0	0	7.54	0	0	0	1.72	0.82	-0.6	80.11	121.67	865.73	442.69	1048.7	638.52	894.84	485.63	1016.48	483.12
37.137	1	0.54	0.11	0.09	0.39	0.33	0.18	0.31	1.79	0.45	98.92	11.18	12.13	97.41	6.59	4.45	0.45	7.56	33.39	18.21	2.16	7.34	0	0.09	1.79	0.11	0.06	0.32	34.15	23.22	0	0	6.55	0	0	0	4.22	3.86	3.27	81.05	121.18	866.87	443.25	1048.26	638.09	899.14	482.94	1020.24	487.38
37.17	1	0.47	0.11	0.08	0.34	0.35	0.2	0.29	2.04	0.46	99.05	9.69	12.14	98.76	6.73	4.22	0.46	5.96	35.98	18.42	2.26	6.84	0	0.1	2.04	0.13	0.06	0.29	29.57	22.64	0	0.02	5.64	0	0	0	2.12	-0.11	3.17	80.4	121.85	866.95	442.73	1047.2	635.75	898.16	481.39	1019.92	486.33
37.203	1	0.47	0.12	0.07	0.3	0.35	0.2	0.26	1.62	0.45	99.05	10	12.32	97.26	6.63	3.42	0.45	4.1	36.89	20.8	2.33	5.32	0	0.1	1.62	0.15	0.05	0.2	29.1	23.41	0	0.02	5.35	0	0	0	0.95	-4.15	4.21	80.09	120.57	868.03	441.67	1047.79	633.8	900.55	479.17	1020.96	485.54
37.237	1	0.41	0.12	0.05	0.29	0.35	0.21	0.27	1.12	0.4	99.18	7.06	12.31	96.6	7.39	3.63	0.4	4.06	37.73	21.01	1.78	3.69	0	0.1	1.12	0.2	0.04	0.1	23.54	23.16	0	0	4.79	0	0	0	7.1	-5.26	1.98	82.03	121.46	870.01	439.73	1051.08	633.98	900.61	480.08	1021.98	484.88
37.27	1	0.4	0.12	0.05	0.29	0.4	0.21	0.29	1.14	0.39	99.19	7.6	13.41	97.8	7.17	4.22	0.39	4.34	40.61	21.47	1.89	4.09	0	0.1	1.14	0.2	0.03	0.1	21.63	23.92	0	0	4.68	0	0	0	4.34	3.02	0.71	81.34	123.52	869.37	439.47	1049.38	631.85	897.34	480.66	1020.85	482.38
37.303	1	0.45	0.13	0.05	0.28	0.4	0.23	0.31	1.01	0.4	99.1	6.29	13.12	98.13	8.04	3.94	0.4	4.29	41.37	25.79	1.92	5.43	0	0.11	1.01	0.24	0.02	0.07	18.34	25.26	0	0.01	4.26	0	0	0	6.66	-2.19	1.76	82	125.15	869.53	439.36	1049.98	632.57	897.83	480.17	1022.92	483.91
37.337	1	0.37	0.13	0.05	0.26	0.36	0.23	0.31	1.15	0.36	99.26	4.43	12.27	98.19	7.84	4.28	0.33	4.32	40.81	22.14	1.74	6.05	0	0.13	1.15	0.36	0.02	0.09	14.31	25.24	0	0	3.58	0	0	0	6.85	-2.04	2.38	82.17	124.38	870.24	439.24	1050.46	632.39	899.43	479.36	1023.7	484.33
37.37	1	0.53	0.14	0.07	0.25	0.33	0.23	0.3	1.38	0.48	98.95	4	11.11	98.44	7.8	3.57	0.39	4.16	40	28.62	2.69	14.46	0	0.15	1.38	0.48	0.02	0.15	13.78	24.84	0	3.08	3.26	0	0	0	9.43	1.28	3	83.62	121.29	872.19	440.46	1049.84	632	902.25	480.2	1023.42	485.54
37.404	1	0.43	0.15	0.08	0.23	0.15	0.21	0.27	1.61	0.63	99.14	1.22	5.56	98.43	7.22	3.16	0.33	3.12	27.47	23.14	1.94	18.07	0	0.18	1.61	0.63	0.02	0.29	11.04	24.17	0	3.79	2.68	0	0	0	7.54	1.32	4.09	83.24	121.61	872.69	442.13	1048.36	630.46	902.63	481.29	1024.13	486.57
37.437	1	0.31	0.15	0.06	0.22	0.12	0.2	0.28	1.19	0.79	99.38	0.74	3.82	98.57	7.28	3.56	0.31	2.85	22.79	17.86	1.42	13.63	0	0.16	1.19	0.79	0.03	0.26	8.62	25.59	0	3.32	2.61	0	0	0	4.54	-0.85	5.92	82.63	120.52	875.79	444.29	1047.07	626.08	905.79	480.89	1026.05	488.86
37.47	1	0.26	0.15	0.05	0.22	0.08	0.19	0.3	1.5	0.86	99.41	0.47	1.28	97.52	7.73	4.1	0.3	2.62	17.2	14.44	1.18	11.61	0	0.16	1.5	0.86	0.04	0.36	7.75	25.91	0	0.22	2.52	0	0	0	4.23	3.64	4.93	82.07	122.64	875.85	442.69	1050.73	628.48	905.76	481.19	1028.27	486.95
37.504	1	0.23	0.15	0.04	0.21	0.07	0.19	0.32	2.02	0.99	99.35	0.37	0.11	98.12	8.12	3.76	0.3	1.84	15.2	13.99	0.65	5.64	0	0.14	2.02	0.99	0.06	0.62	6.62	28.84	0	0.05	2.23	0	0	0	9.7	2.21	4.95	83.72	120.38	880.79	442.59	1054.81	628.28	911.28	483.25	1031.61	486.96
37.537	1	0.2	0.15	0.03	0.21	0.07	0.2	0.37	1.89	1.14	99.27	0.35	0	98.53	8.93	3.25	0.32	1.03	15.26	12.78	0.62	3.3	0	0.14	1.89	1.14	0.06	0.74	5.7	32.33	0	0.02	2.06	0	0	0	5.88	0.97	6.17	82.72	122.41	882.97	442.54	1058.43	628.67	914.42	481.1	1036.63	488.2
37.57	1	0.18	0.15	0.03	0.21	0.09	0.21	0.39	1.74	1.14	99.22	0.43	1.2	98.39	8.77	3.74	0.3	0.77	18.16	11.21	0.64	2.95	0	0.13	1.74	1.14	0.07	0.63	5.48	33.81	0	0.02	2.15	0	0	0	9.34	1.43	7.15	83.64	123.68	886.2	441.58	1061.8	627.9	918.15	480.41	1041.51	489.28
37.604	1	0.19	0.15	0.03	0.21	0.09	0.21	0.44	1.25	1.32	99.13	0.45	1.86	98.63	8.93	4.44	0.31	0.66	20.01	13.09	0.69	4.17	0	0.15	1.25	1.32	0.08	0.32	4.55	35.65	0	0.02	1.92	0	0	0	9.76	0.61	7.56	83.63	122.58	890.67	439.78	1067.28	627.38	924.01	478.68	1046.24	487.93
37.637	1	0.17	0.15	0.03	0.2	0.1	0.2	0.45	1.16	1.28	99.11	0.46	2.42	97.66	8.18	5.13	0.32	0.57	21.02	11.15	0.85	3.76	0	0.14	1.16	1.28	0.1	0.26	3.82	36.38	0	0.02	1.94	0	0	0	11	3.35	7.38	83.66	124.02	894.52	438.54	1072.15	626.93	927.56	479.13	1051.34	486.78
37.67	1	0.19	0.15	0.03	0.19	0.11	0.19	0.43	1.02	1.24	99.15	0.52	3.7	98.25	6.95	4.94	0.31	0.6	23.38	13.47	0.99	4.29	0	0.13	1.02	1.24	0.11	0.3	3.08	36.66	0	0.02	1.98	0	0	0	9.9	1.87	7.64	83.43	124.97	900.43	437.47	1079.67	627.04	934.05	478.27	1058.79	485.94
37.704	1	0.21	0.15	0.03	0.19	0.12	0.19	0.45	1.12	1.18	99.1	0.51	4	98.26	6.49	4.9	0.29	0.66	23.87	16.11	1.02	4.4	0	0.11	1.12	1.18	0.09	0.34	2.39	38.45	0	0.02	2.01	0	0	0	9.43	1.84	7.1	83.61	124.4	906.74	438.52	1086.11	628.59	940.14	479.48	1064.36	486.26
37.737	1	0.25	0.15	0.03	0.18	0.14	0.19	0.41	0.9	1.09	99.18	0.62	5.48	98.46	5.43	4.19	0.3	0.69	26.57	20.74	0.85	3.48	0	0.11	0.9	1.09	0.09	0.43	2.33	37.79	0	0.01	2.02	0	0	0	11.65	-1.22	6.76	83.85	125.13	913.2	438.6	1092.68	629.59	945.95	479.78	1070.88	486.76
37.771	1	0.31	0.15	0.03	0.17	0.14	0.18	0.38	0.66	1.18	99.25	0.65	6.13	98.5	4.33	4.14	0.34	0.78	27.56	25.91	0.7	4.82	0	0.1	0.66	1.18	0.07	0.18	1.97	36.83	0	0.02	1.88	0	0	0	12.83	-1.06	5.83	84	125.58	920.81	439.4	1098.84	629.48	951.69	480.82	1077.13	486.84
37.804	1	0.4	0.15	0.03	0.16	0.14	0.17	0.31	0.63	1.17	99.2	0.62	6.17	98.29	2.93	3.59	0.33	1.01	27.15	31.12	0.79	6.16	0	0.1	0.63	1.17	0.06	0.19	1.72	33.76	0	0	1.82	0	0	0	11.47	-1.74	6.67	84.12	125.06	926.34	440.81	1104.08	630.93	958.25	479.39	1082.89	489.64
37.837	1	0.47	0.16	0.04	0.16	0.14	0.17	0.32	0.69	1.17	99.05	0.63	6.1	98.77	3.03	3.1	0.36	1.37	27.41	34.41	0.9	7.8	0	0.11	0.69	1.17	0.05	0.2	1.83	34.72	0	0	1.75	0	0	0	7.94	-0.09	6.56	83.23	124.05	929.06	440.06	1107.93	630.65	961.87	478.78	1085.6	487.74
37.871	1	0.49	0.16	0.04	0.15	0.13	0.17	0.33	0.72	0.87	99.03	0.58	5.76	97.87	2.98	2.09	0.34	1.3	26.4	34.63	0.93	8.64	0	0.08	0.72	0.87	0.05	0.17	1.67	36.32	0	0.01	1.82	0	0	0	8.66	-2.86	5.59	83.3	122.42	932.71	440.09	1112.29	632.73	965.63	478.99	1087.79	487.07
37.904	1	0.43	0.16	0.03	0.15	0.11	0.18	0.32	0.63	0.8	99.14	0.48	4.37	98.59	3.39	1.59	0.34	1.31	23.48	31.76	0.81	6.96	0	0.08	0.63	0.8	0.03	0.24	1.78	36.27	0	0.01	1.7	0	0	0	7.17	-0.78	5.7	82.63	123.27	935.6	439.85	1117.45	634.41	969.39	479.32	1092.42	486.9
37.937	1	0.36	0.17	0.03	0.16	0.1	0.18	0.38	0.55	0.67	99.25	0.42	3.43	98.49	4.33	1.44	0.36	1.24	21.68	28.05	0.66	4.83	0	0.07	0.55	0.67	0.03	0.27	1.67	39.08	0	0.01	1.66	0	0	0	5.71	-1.11	5.43	82.16	123.42	939.94	440.61	1120.66	633.84	972.84	479.23	1096	487.13
37.971	1	0.39	0.17	0.03	0.16	0.1	0.18	0.39	0.48	0.47	99.22	0.4	3.08	98.4	4.35	1.08	0.47	1.07	21.13	30.35	0.74	4.35	0	0.07	0.48	0.46	0.02	0.27	1.8	40.43	0	0.01	1.63	0	0	0	5.06	-1.42	6.2	81.99	123.51	944.91	441.86	1123.36	632.75	977.5	477.77	1100.46	489.43
38.004	1	0.43	0.17	0.03	0.15	0.1	0.18	0.34	0.52	0.52	99.13	0.45	3.38	98.24	4.43	0.81	0.52	0.8	22.33	33.24	1.01	4.4	0	0.07	0.46	0.47	0.02	0.36	1.95	37.97	0	0.01	1.6	0	0	0	2.78	-1.88	6.05	81.68	121.35	951.07	443.18	1125.89	629.72	982.69	477.77	1103.49	489.27
38.037	1	0.36	0.17	0.03	0.15	0.1	0.18	0.29	0.58	0.49	99.28	0.47	3.35	98.65	4.16	0.71	0.49	0.74	22.92	27.89	1.56	4.82	0	0.06	0.58	0.49	0.01	0.43	2.24	34.36	0	0.02	1.52	0	0	0	4.3	0.56	4.13	82.34	125.39	953.96	443.46	1127.97	628.47	981.41	479.65	1106.43	489.37
38.071	1	0.39	0.17	0.04	0.15	0.12	0.19	0.24	0.59	0.58	99.23	0.58	3.79	97.25	4.98	0.57	0.58	0.57	25.85	29.97	2.48	5.76	0	0.08	0.59	0.46	0.01	0.48	2.2	29.11	0	0.02	1.35	0	0	0	1.85	-4.17	2.7	80.89	126.08	953.55	440.67	1134.26	631.12	982.62	477.52	1108.2	488.66
38.104	1	0.32	0.17	0.03	0.15	0.11	0.19	0.22	0.62	0.56	99.36	0.51	2.98	98.17	4.94	0.61	0.56	0.51	24.09	24.92	2.48	5.23	0	0.09	0.62	0.44	0.01	0.59	2.12	27.52	0	0.01	1.3	0	0	0	5.81	2.1	3	82.35	123.59	952.68	440.3	1133.74	633.29	983.47	478.5	1106.68	488.22
38.138	1	0.35	0.18	0.04	0.15	0.11	0.19	0.18	0.68	0.62	99.29	0.55	3.13	97.59	4.4	0.56	0.62	0.49	24.4	26.68	2.48	6.31	0	0.11	0.68	0.46	0.01	0.45	2.74	22.93	0	0.85	1.24	0	0	0	8	-3.49	4.19	83.11	122.34	953.07	440.27	1134.12	634.53	985.48	478.5	1107.45	488.05
38.171	1	0.37	0.18	0.04	0.15	0.09	0.18	0.18	0.63	0.61	99.26	0.47	2.33	94.24	3.75	0.55	0.61	0.63	21.57	26.68	1.63	5.7	0	0.11	0.63	0.54	0.01	0.32	3.6	23.13	0	1.62	1.09	0	0	0	11.33	-8.03	5.26	84.03	122.6	958.31	440.87	1139.29	634.73	991.75	477.78	1113.52	492.05
38.204	1	0.4	0.18	0.04	0.15	0.06	0.16	0.17	0.88	0.61	99.2	0.33	0	80.93	2.58	0.48	0.61	0.76	15.2	27.94	1.69	6.13	0	0.13	0.88	0.61	0.01	0.39	3.54	22.53	0	2.31	0.98	0	0	0	16.05	-14.77	3.19	84.44	124.69	966.15	440.03	1148.61	635.39	997.21	479.43	1121.21	492.51
38.238	1	0.33	0.18	0.04	0.15	0.06	0.16	0.17	1.63	0.75	99.33	0.33	0	55.81	1.88	0.61	0.64	0.74	14.31	21.96	1.68	6.17	0	0.15	1.63	0.75	0.01	0.67	3.88	23.73	0	1.19	0.84	0	0	0	17.16	-20.83	1.08	83.38	118.19	978.77	437.72	1163.63	635.22	1012.16	478.11	1129.61	491.38
38.271	1	0.27	0.18	0.04	0.15	0.05	0.16	0.18	2.71	0.83	99.45	0.33	0	60.6	1.46	0.62	0.74	0.69	10.68	17.02	1.68	3.4	0	0.16	2.71	0.83	0.01	1.3	3.7	25.57	0	0.2	0.8	0	0	0	20.07	-19.85	3.65	84.2	123.03	990.35	440.02	1173.1	635.83	1023.04	478.78	1144.92	495.56
38.304	1	0.21	0.18	0.03	0.14	0.04	0.15	0.18	2.95	0.89	99.57	0.33	0	22.39	1.29	0.57	0.79	0.57	6.84	10.59	2.21	1.64	0	0.15	2.95	0.89	0.01	2.76	3.59	26.07	0	0.32	0.74	0	0	0	11.85	-28.22	-2.75	80.92	107.7	1003.44	443.7	1184.18	634.73	1036.19	484.09	1143.47	493.54
38.338	1	0.17	0.18	0.03	0.15	0.03	0.15	0.21	2.98	0.85	99.59	0.33	0	2.27	1.44	0.74	0.85	0.55	4.33	4.85	1.25	0.44	0	0.12	2.98	0.81	0.02	2.71	3.51	28.99	0	0.16	0.69	0.06	0	0	10.84	-40.81	-5.09	77.46	93.13	1002.92	443.18	1188.67	641.05	1043.05	485.36	1135.92	492.44
38.371	1	0.15	0.19	0.03	0.15	0.03	0.15	0.21	1.77	0.92	99.57	0.33	0	1.66	1.42	0.55	0.92	0.43	1.77	2.26	0.81	0.09	0	0.11	3.36	0.69	0.02	1.94	3.26	30.09	0	0.09	0.67	0.09	0	0	6.27	-42.41	-7.22	77.04	85.11	1008.95	444.74	1193.37	641.24	1050.77	487.17	1135.83	490.15
38.405	1	0.14	0.19	0.03	0.15	0.03	0.15	0.21	1.66	1.09	99.57	0.33	0	0.57	1.66	0.53	1.09	0.38	0.61	0.87	0.29	0.01	0	0.08	3.24	0.72	0.02	0.75	2.8	29.91	0	0.29	0.66	0.09	0	0	2.88	-47.8	-8.84	76.28	82.47	1010.46	445.97	1194.56	642.06	1051.35	490.52	1133.78	488.04
38.438	1	0.14	0.19	0.03	0.15	0.03	0.15	0.21	1.8	1.31	99.58	0.33	0	0.24	1.8	0.53	1.31	0.26	0.68	0.41	0.35	0.01	0	0.08	4.06	0.75	0.03	0.73	2.59	29.58	0	0.34	0.67	0.14	0	0	4.25	-52.17	-9.37	75.88	75.66	1011.35	447.54	1195.55	644.03	1055.1	491.64	1130.76	490.87
38.471	1	0.14	0.19	0.03	0.15	0.03	0.15	0.24	1.99	1.52	99.51	0.33	0	0.5	1.99	0.57	1.52	0.21	0.68	0.24	0.39	0.01	0	0.06	2.86	0.73	0.04	0.54	2.56	32.77	0	0.73	0.64	0.23	0	0	8.72	-48.48	-7.49	76	79.65	1010.73	449.32	1196.17	645.33	1055.51	489.67	1134.61	499.03
38.505	1	0.14	0.19	0.03	0.16	0.03	0.16	0.31	2.85	1.79	99.37	0.33	0	1	3.29	0.48	1.79	0.23	1.02	0.17	0.49	0.02	0	0.07	2.85	0.73	0.06	0.69	2.3	37.7	0.01	0.51	0.56	0.18	0	0	8.27	-44.99	-9.03	76.9	83.1	1013.22	446.47	1201.59	646.35	1056.23	490.31	1139.21	494.71
38.538	1	0.14	0.2	0.03	0.16	0.03	0.18	0.44	2.57	2.24	99.12	0.33	0	1.31	4.2	0.53	2.24	0.29	1.57	0.09	0.63	0.04	0	0.07	2.57	0.75	0.08	0.88	2.34	44.73	0.02	0.24	0.51	0.19	0	0	13.63	-43.62	-9.18	77.23	85.17	1011	446.66	1203.2	648.81	1055.25	489.31	1139.47	501.97
38.571	1	0.14	0.2	0.03	0.17	0.03	0.19	0.56	3.18	2.47	98.89	0.33	0	0.57	5.67	0.57	2.47	0.36	1.98	0.11	0.66	0.09	0	0.07	3.18	0.69	0.07	0.72	2.41	48.91	0.02	0.33	0.49	0.13	0	0	11.64	-47.77	-9.27	76.38	85.06	1007.1	444.82	1203.19	652.5	1052.14	490.45	1136.85	498.1
38.605	1	0.14	0.2	0.03	0.18	0.03	0.2	0.89	3.32	3.35	98.22	0.33	0	0.83	5.53	0.57	3.35	0.43	2.19	0.13	0.63	0.08	0	0.05	3.32	0.65	0.07	0.75	2.65	60.42	0.04	0.13	0.45	0.09	0	0	13.94	-45.91	-9.38	76.86	89.96	1005.54	442.72	1205.86	654.03	1050.04	489.28	1139.43	499.37
38.638	1	0.15	0.2	0.03	0.18	0.03	0.2	1.1	3.43	3.67	97.8	0.33	0	0.96	5.17	0.65	3.67	0.44	2.6	0.23	0.59	0.11	0	0.05	3.43	0.65	0.07	0.33	3.19	65.77	0.04	0.35	0.45	0.1	0	0	13.52	-45.17	-7.34	77.03	92.45	1003.68	444.45	1204.93	656.66	1049.6	488.74	1141.06	502.23
38.671	1	0.15	0.21	0.03	0.18	0.03	0.21	1.41	4.12	4.21	97.18	0.33	0	0.58	4.96	0.75	4.21	0.47	2.52	0.28	0.57	0.11	0	0.04	4.12	0.53	0.07	0.17	3.41	71.91	0.06	1.8	0.44	0.09	0	0	8.58	-47.69	-7.49	76.62	92.04	1000.56	444.31	1203.46	658.6	1046.58	489.89	1138.26	498.07
38.705	1	0.16	0.21	0.03	0.19	0.03	0.22	1.82	5.03	5.93	96.37	0.33	0	0.63	5.03	0.83	5.93	0.5	2.5	0.33	0.68	0.09	0	0.03	5.05	0.42	0.06	0.15	3.55	77.87	0.15	2.24	0.49	0.07	0	0	6.36	-47.34	-9.05	76.25	91.04	996.59	443.96	1201.8	660.73	1042.62	491.63	1133.56	495.76
38.738	1	0.17	0.21	0.03	0.2	0.03	0.25	1.84	5.81	6.17	96.33	0.33	0	0.51	5.81	0.94	6.17	0.5	2.7	0.31	1.1	0.11	0	0.04	7.8	0.44	0.06	0.12	4.13	77.27	0.16	1.59	0.51	0.02	0	0	7.43	-48.37	-9.44	75.94	88.64	995.35	444.26	1200.6	660.6	1042.34	491.31	1130.76	497.57
38.772	1	0.17	0.22	0.03	0.2	0.03	0.24	1.89	5.3	7.36	96.21	0.33	0	0.6	5.3	1.01	7.36	0.47	2.08	0.25	1.92	0.11	0	0.02	6.19	0.35	0.05	0.13	5.01	78.48	0.19	0.8	0.56	0.05	0	0	6.37	-47.52	-7.58	76.05	90.47	993.31	445.81	1197.94	663.12	1040.95	492.31	1131.29	497.2
38.805	1	0.18	0.22	0.03	0.22	0.03	0.25	1.95	5.25	8.3	96.1	0.33	0	0.35	6	1.11	8.3	0.37	2.06	0.3	2.03	0.12	0	0.02	5.25	0.4	0.05	0.1	6.05	78.51	0.2	1	0.62	0.12	0	0	6.48	-50.22	-7.41	75.58	84.2	992.55	447.16	1195.84	663.62	1043.06	492.36	1127.03	498.42
38.838	1	0.18	0.22	0.03	0.22	0.03	0.25	2.03	4.46	8.41	95.94	0.33	0	0.39	5.88	1.24	8.41	0.32	2.16	0.28	2.04	0.11	0	0.02	4.46	0.42	0.05	0.08	7.06	79.5	0.21	0.65	0.64	0.2	0	0	9.46	-49.77	-10.08	75.45	84.06	993.27	446.89	1198.63	664.2	1042.27	494.25	1126.03	501.3
38.872	1	0.21	0.23	0.04	0.26	0.03	0.27	2.35	3.93	9.58	95.3	0.34	0	0.31	6.45	1.33	9.58	0.34	2.22	0.25	1.38	0.07	0	0.02	3.93	0.53	0.04	0.05	10.74	82.46	0.2	0.16	0.66	0.32	0	0	10.44	-50.94	-9.97	75.52	85.33	992.26	445.49	1200.47	665.73	1041.74	493.68	1126.7	501.59
38.905	1	0.21	0.24	0.04	0.27	0.03	0.29	2.42	4.59	9.8	95.16	0.36	0	0.24	7.39	1.39	9.8	0.34	3.2	0.2	1.52	0.05	0	0.02	4.59	0.55	0.04	0.05	11.35	82.19	0.22	1.01	0.74	0.43	0	0	8.04	-52.23	-9.3	75.6	85.96	989.72	444.45	1201.13	669.58	1040.62	494.16	1126.49	498.18
38.938	1	0.23	0.24	0.04	0.31	0.03	0.32	2.75	5.91	10.2	94.5	0.49	0	0.16	8.72	1.5	10.2	0.39	4.12	0.18	1.5	0.04	0	0.03	5.91	0.62	0.05	0.07	15.53	83.79	0.2	0.27	0.74	0.7	0	0	7.18	-54.26	-9.72	75.66	85.02	988.28	445.7	1202.65	672.54	1040.26	495.19	1125.1	500.75
38.972	1	0.26	0.24	0.05	0.37	0.03	0.33	3.06	5.35	10	93.88	0.79	0	0.21	9.9	1.59	10	0.37	4.52	0.21	1.58	0.04	0	0.03	5.35	0.71	0.06	0.08	22.34	85.19	0.21	0.13	0.82	0.69	0	0	4.2	-52.85	-6.94	75.79	85.77	984.84	445.39	1201.35	676.11	1040.95	492.47	1126.53	498.29
39.005	1	0.26	0.24	0.06	0.37	0.03	0.31	3.02	5.04	9.54	93.96	0.84	0	0.39	9.44	1.98	9.54	0.38	4.05	0.25	1.77	0.06	0	0.04	5.04	0.76	0.07	0.16	23.72	84.92	0.21	0.66	0.86	0.87	0	0	7.63	-49.66	-8.31	75.51	87.28	981.35	442.79	1202.21	679.8	1037.85	493.4	1125.02	497.73
39.038	1	0.31	0.23	0.07	0.42	0.03	0.3	3.12	5.36	9.3	93.75	1.37	0	0.07	9.25	2.44	9.3	0.39	3.9	0.39	1.74	0.09	0	0.04	5.36	0.87	0.07	0.15	30.83	85.5	0.18	0.54	1.02	0.8	0	0	4.58	-58.6	-9.66	75.25	73.78	982.62	445.56	1200.05	679.13	1042.06	495.86	1115.83	497.08
39.072	1	0.4	0.22	0.1	0.53	0.03	0.3	3.23	4.51	10.06	93.53	3.27	0	0.24	9.14	2.65	10.06	0.46	3.12	0.55	1.66	0.09	0	0.03	4.51	1.05	0.08	0.11	41.13	86.18	0.22	0.23	1.29	0.37	0	0	6.69	-52.2	-8.53	75.36	85.66	978.6	443.71	1199.55	678.42	1035.5	492.26	1120.78	500.26
39.105	1	0.42	0.21	0.11	0.55	0.03	0.3	3.09	5.06	9.99	93.82	3.92	0	0.09	8.65	2.81	9.99	0.5	3.02	0.56	1.46	0.11	0	0.03	5.06	1.07	0.1	0.12	43.54	85.35	0.22	0.57	1.37	0.29	0	0	3.21	-57.19	-8.63	75.07	77.6	977.11	446.85	1194.6	680.57	1035.7	496.77	1113.3	497
39.139	1	0.5	0.2	0.14	0.64	0.03	0.29	2.81	5.42	9.76	94.37	7.05	0	0.14	8.42	3.15	9.76	0.47	2.22	0.6	0.98	0.08	0	0.03	5.42	1.4	0.14	0.08	51.49	82.94	0.25	0.25	1.71	0.07	0	0	4.68	-54.75	-7	75.12	81.04	974.59	446.74	1193.59	681.83	1034.32	494.85	1115.23	499.46
39.172	1	0.52	0.19	0.15	0.7	0.03	0.27	2.69	3.96	9.12	94.63	9.04	0	0.16	8.49	3.86	9.12	0.5	2.3	0.61	0.88	0.07	0	0.03	3.96	1.85	0.16	0.08	55.48	81	0.26	0.57	2.01	0.05	0	0	5.23	-54.26	-8.5	74.93	79.27	974.48	447.07	1193.1	681.79	1033.58	496.32	1112.77	499.75
39.205	1	0.54	0.18	0.15	0.7	0.03	0.24	2.57	2.74	8.76	94.87	10	0	0.15	7.45	4.33	8.76	0.48	2.22	0.69	0.66	0.07	0	0.03	2.74	2.14	0.16	0.08	57.24	80.46	0.28	0.48	2.09	0	0	0	4.22	-54.56	-7.45	74.86	78.07	974.43	449.02	1190.82	681.66	1034.22	496.79	1112.21	500.35
39.239	1	0.59	0.18	0.17	0.74	0.04	0.24	2.78	2.34	9.34	94.43	13.2	0	0.15	7.15	4.07	9.34	0.54	2.55	0.74	0.85	0.07	0	0.02	2.17	2.48	0.14	0.05	60.56	82.98	0.24	0.17	2.34	0	0	0	10.26	-54.64	-6.39	74.94	80.48	977.86	448.44	1191.95	679.06	1036.4	495.8	1116.39	504.68
39.272	1	0.58	0.19	0.16	0.78	0.04	0.27	2.93	2.23	9.49	94.14	13.44	0	0.26	8.89	3.57	9.49	0.6	2.89	0.67	1.08	0.08	0	0.02	1.8	2.69	0.1	0.06	60.67	82.92	0.23	0.52	2.23	0	0	0	5.58	-51.81	-7.47	75.26	90.42	977.42	450.82	1190.81	678.63	1028.66	500.13	1119.05	502.8
39.305	1	0.62	0.19	0.18	0.83	0.04	0.28	2.75	2.29	9.44	94.51	16.91	0	0.22	9.87	2.94	9.44	0.68	2.69	0.41	1.13	0.08	0	0.03	2.18	3.16	0.08	0.08	63.65	80.91	0.25	0.15	2.29	0	0	0	1.31	-52.56	-6.45	75.6	89.43	976.68	452.17	1187.62	679.4	1028.33	501.7	1117.69	498.13
39.339	1	0.62	0.19	0.18	0.78	0.04	0.27	2.31	2.48	9.11	95.38	16.62	0	0.56	9.24	2.15	9.11	0.66	2.4	0.22	1.37	0.07	0	0.03	2.11	3.39	0.06	0.08	64.02	78.07	0.26	2.55	2.48	0.01	0	0	0.4	-47.88	-7.48	75.86	91.31	978.53	453.94	1187.03	677.68	1027.62	503.3	1118.82	498.83
39.372	1	0.54	0.18	0.16	0.8	0.04	0.29	2.42	2.67	8.43	95.16	17.05	0	2.18	11.88	2.16	8.43	0.71	2.05	0.22	1.29	0.09	0	0.02	1.37	3.4	0.04	0.08	61.77	76.53	0.28	7.14	2.67	0	0	0	3.37	-41.01	-5.92	76.06	116.21	972.49	452.68	1181.19	674.85	1009.9	505.11	1125.97	499.52
39.406	1	0.48	0.17	0.15	0.73	0.04	0.25	2.26	2.94	6.45	95.48	14.76	0	17.17	11.23	2.8	6.45	0.8	3.29	0.24	1.63	0.25	0	0.03	1.19	3.16	0.03	0.04	60.28	74.76	0.28	2.92	2.94	0	0	0	2.86	-29.87	-6.2	76.18	130.01	966.17	452.49	1173.61	670.14	996.01	505.38	1125.91	500.03
39.439	1	0.43	0.16	0.14	0.62	0.04	0.21	1.96	3.01	4.38	96.09	9.99	0	70.95	8.87	3.29	4.38	0.98	3.46	0.23	1.19	0.31	0	0.02	1.19	2.87	0.02	0.05	57.1	72.92	0.33	1.44	3.01	0	0	0	11.2	-17.54	-1.54	79.87	138.5	947.51	449.48	1154.58	669.15	978.59	498.27	1116.99	503.66
39.472	1	0.44	0.15	0.15	0.57	0.05	0.18	1.85	3.05	3.25	96.29	9.2	0	66.08	6.61	3.37	3.25	0.97	6.06	0.41	1.25	0.61	0	0.02	0.75	3.02	0.02	0.02	58.23	73.8	0.33	2.2	3.05	0	0	0	4.49	-18.67	-5.12	77.31	131.76	944.49	449.61	1155.26	670.21	977.02	499.41	1108.75	502.22
39.506	1	0.44	0.14	0.16	0.54	0.06	0.16	1.9	2.33	2.56	96.2	10.95	0	80.79	4.69	4.2	2.33	0.98	8.37	0.55	1.17	0.58	0	0.01	0.59	2.56	0.02	0.02	58.89	75.46	0.3	0.21	3.41	0	0	0	11.42	-14.82	-0.29	80.71	126.69	930.14	442.75	1140.84	667.46	970.8	488.38	1096.92	500.41
39.539	1	0.41	0.14	0.15	0.48	0.06	0.14	1.66	1.39	2.18	96.68	9.24	0	90.63	3.18	4.61	1.39	0.9	8.35	0.66	0.89	0.42	0	0.01	0.46	2.18	0.02	0.02	56.55	73.34	0.31	0.56	3.26	0	0	0	1.47	-10.66	-2.76	77.72	128.13	922.12	441.06	1133.65	664.7	959.8	488.14	1087.87	492.33
39.572	1	0.41	0.13	0.15	0.48	0.07	0.13	1.64	1.08	1.9	96.72	11.33	0.87	97.88	2.29	5.83	1.08	0.91	11.15	0.82	1.1	0.35	0	0.01	0.32	1.9	0.03	0.03	56.58	72.74	0.31	0.05	3.47	0	0	0	-1.15	-2.84	-3.77	76.94	135.1	912.63	437.73	1129.43	664.59	948.42	485.75	1083.41	491.01
39.606	1	0.38	0.12	0.14	0.5	0.07	0.12	1.77	0.57	1.67	96.45	12.08	2.09	92.13	2.2	8.06	0.57	0.97	12.26	1.05	0.85	0.31	0	0.01	0.36	1.67	0.05	0.11	56.37	72.42	0.3	0.05	3.83	0	0	0	2.89	-9.7	-0.8	77.33	134.19	905.9	435.95	1123.27	666.66	945.42	483.22	1079.44	489.95
39.639	1	0.4	0.12	0.15	0.52	0.09	0.12	1.76	0.48	1.51	96.48	15.7	3.44	87.94	1.76	8.56	0.48	0.92	14.15	1.17	0.69	0.24	0	0.01	0.46	1.51	0.06	0.21	58.27	72.23	0.29	0.06	4.19	0	0	0	1.9	-12.07	0.54	76.92	131.18	903.9	436.04	1120.1	665.22	945.84	480.7	1076.61	491.16
39.672	1	0.4	0.11	0.15	0.51	0.1	0.13	1.57	0.51	1.18	96.85	19.49	4.95	81.22	2.04	7.58	0.3	1	16.61	0.98	0.68	0.18	0	0.01	0.51	1.18	0.08	0.29	59.07	70.11	0.28	0.01	4.62	0	0	0	0.09	-14.68	-0.67	76.57	130.44	900.51	433.92	1114.2	660.61	940.12	479.94	1070.45	485.18
39.706	1	0.4	0.12	0.15	0.49	0.14	0.14	1.61	0.39	0.77	96.78	26.19	7.17	97.94	2.97	6.38	0.19	1.05	21.76	1.32	0.7	0.19	0	0.01	0.39	0.77	0.08	0.33	58.68	70.86	0.2	0.02	4.78	0	0	0	5.92	-2.7	-5.94	79.14	133.55	899.77	434.71	1112.38	659.84	932.02	488.11	1065.5	483.8
39.739	1	0.39	0.11	0.15	0.56	0.15	0.15	1.92	0.5	0.7	96.15	29.81	7.06	98.71	5.1	6.98	0.17	1.37	22.86	0.93	0.84	0.18	0	0.01	0.5	0.7	0.09	0.23	59.82	72.2	0.16	0.01	4.71	0	0	0	6.06	-0.32	-4.88	79.61	133.77	899.14	437.74	1107.05	658.41	930.08	489.78	1063.78	485.51
39.773	1	0.36	0.1	0.14	0.57	0.21	0.16	1.84	0.67	0.49	96.33	35.65	9.6	96.68	6.46	7.61	0.08	1.69	27.14	0.61	1	0.19	0	0	0.67	0.49	0.09	0.22	58.85	68.76	0.15	0.01	5.71	0	0	0	2.79	-5.15	-2.89	78.2	132.54	894.93	435.57	1105.68	658.54	929.88	483.89	1062.4	486.41
39.806	1	0.34	0.1	0.13	0.65	0.25	0.18	2.65	0.78	0.37	94.7	39.02	10.3	98.27	8.93	8.8	0.05	2.27	28.73	0.69	1.01	0.21	0	0	0.78	0.37	0.08	0.23	59.05	73.53	0.11	0	6.25	0	0	0	6.14	-1.79	-3.23	79.44	130.98	891.34	436.88	1101.3	661	926.44	487.08	1057.42	486.34
39.839	1	0.32	0.09	0.12	0.74	0.28	0.19	3.37	0.72	0.38	93.25	41.85	10.85	98.59	11.44	9.86	0.04	2.77	29.94	0.85	0.99	0.2	0	0	0.72	0.38	0.07	0.26	59.3	75.42	0.1	0	6.76	0	0	0	5.15	-0.76	-3.81	79.05	134.32	888.59	437.17	1098.75	660.65	921.44	488.27	1055.74	485.86
39.873	1	0.36	0.08	0.14	0.86	0.41	0.21	4.63	0.58	0.28	90.73	61.99	13.6	98.27	13.29	9.68	0.02	3.39	34.66	1.15	1.02	0.24	0	0	0.58	0.28	0.07	0.24	64.76	81.05	0.06	0.01	7.81	0	0	0	-0.04	1.8	-2.56	77.5	129.83	886.81	438.21	1096.03	660.38	922.9	485.91	1052.74	486.15
39.906	1	0.37	0.08	0.15	0.91	0.49	0.21	5.05	0.51	0.3	89.9	68.51	15.19	94.98	12.98	10.31	0.02	4.3	36.47	1.11	1.16	0.25	0	0	0.51	0.3	0.08	0.21	66.54	82.01	0.06	0.01	8.56	0	0	0	0.36	-7.3	-1.97	77.15	133.07	885.78	437.71	1095.9	660.04	921.03	484.96	1054.07	487.36
39.939	1	0.41	0.07	0.17	1.04	0.5	0.2	5.47	0.43	0.33	89.06	75.72	15.46	97.82	13.5	11.16	0.02	4.47	35.2	1.44	1.12	0.32	0	0	0.43	0.33	0.08	0.2	72.29	82.48	0.06	0	9.4	0	0	0	-0.21	-2.98	-3.04	77.11	131.56	882.88	435.55	1096.12	661.6	919.47	484.36	1051.03	484.4
39.973	1	0.39	0.06	0.17	0.95	0.51	0.17	5.11	0.54	0.31	89.77	71.79	16.3	97.13	11.94	11.54	0.02	4.08	31.66	1.26	1.16	0.42	0	0	0.54	0.31	0.12	0.33	73.3	82.33	0.04	0.01	11.35	0	0	0	5.66	-4.39	-3.03	78.75	125.65	883.04	436.91	1096.12	665.43	922.68	486.85	1048.33	486.67
40.006	1	0.38	0.06	0.16	0.81	0.52	0.15	4.46	0.75	0.33	91.08	67.36	16.84	97.16	9.95	11.05	0.02	3.65	31.16	1.21	1.11	0.52	0	0	0.61	0.33	0.17	0.75	71.19	81.81	0.04	0	11.75	0	0	0	2.63	-4.33	-1.99	77.57	131.95	879.57	435.87	1094.65	665.48	917.93	485.17	1049.88	485.75
40.039	1	0.36	0.06	0.16	0.83	0.57	0.16	4.37	1.14	0.4	91.27	67	17.26	93.5	11.4	11.43	0.02	3.54	31.34	1.32	1.19	0.75	0	0	0.53	0.4	0.18	1.14	70.8	79.55	0.04	0.01	12.46	0	0	0	4.34	-8.67	-1.17	77.87	128.48	879.13	437.29	1092.62	666.15	919.23	485.71	1047.7	487.67
40.073	1	0.32	0.05	0.15	0.8	0.85	0.16	5.16	1.55	0.48	89.67	71.58	20.26	98.35	13.3	11.25	0.02	3.16	33.36	1.44	1.59	1	0	0	0.46	0.48	0.22	1.55	71.47	82.44	0.04	0.01	15.09	0	0	0	-0.61	-1.55	-2.21	76.88	129.78	877.63	437.8	1090.46	665.13	915.85	486.7	1045.6	484.46
40.106	1	0.31	0.04	0.15	0.88	1.02	0.18	6.17	0.79	0.53	87.65	76.77	21.16	96.43	16.05	11.56	0.02	2.95	35.42	1.55	2	1.37	0	0	0.37	0.53	0.24	0.79	72.79	84.14	0.03	0.01	15.66	0	0	0	-0.44	-5.52	-1.86	76.89	128.96	878.03	437.87	1090.52	665.13	916.77	486.52	1045.71	484.44
40.14	1	0.28	0.04	0.15	0.88	1.39	0.17	6.87	0.37	0.52	86.26	80.27	23.56	97.98	16.45	13.32	0.02	2.81	38.21	1.48	2.79	2.18	0	0	0.37	0.52	0.22	0.26	72.59	84.86	0.03	0.01	17.1	0	0	0	-0.81	-2.6	-1.64	76.98	130.79	876.84	438.19	1087.45	663.66	913.98	486.97	1044.72	483.34
40.173	1	0.26	0.04	0.14	0.91	1.79	0.21	7.45	0.35	0.54	85.1	83.55	24.6	95.17	20.85	10.99	0.03	2.81	40.51	2.34	3.21	1.74	0	0	0.35	0.54	0.17	0.21	73.05	84.87	0.02	0.01	18.2	0	0	0	1.54	-7.1	1.1	77.74	124.64	875.93	433.8	1083.91	656.88	917.53	478.47	1042.1	482.96
40.206	1	0.28	0.04	0.14	0.82	2.46	0.23	6.34	0.3	0.49	87.33	88.99	27.1	96.04	21.13	7.83	0.03	2.4	44.35	3.27	3.52	1.66	0	0	0.3	0.49	0.13	0.1	74.99	83.99	0.02	0.01	19.17	0	0	0	4.55	-6.06	0.93	78.81	127.56	876.6	430.42	1083.81	652.39	916.24	475.39	1043.65	481.55
40.24	1	0.25	0.03	0.12	0.72	4.94	0.25	6.09	0.25	0.51	87.81	92.38	32.63	96.54	23.23	6.41	0.04	2.15	51.72	4.67	3.62	1.72	0	0	0.25	0.51	0.1	0.1	72.67	82.58	0.02	0.01	21.9	0	0	0	1.15	5.36	1.33	77.9	126.11	875.85	429.73	1080.23	648.53	915.41	473.36	1041.39	478.96
40.273	1	0.25	0.03	0.11	0.7	4.7	0.26	5.8	0.24	0.45	88.4	90.9	31.83	98.77	23.53	6.65	0.04	1.96	53.21	5.9	3.78	2.01	0	0	0.24	0.45	0.07	0.14	68.76	80.97	0.02	0	20.68	0	0	0	2.22	0.08	2.77	78.18	122.16	874.7	427.47	1079.16	647.18	917.56	470	1039.48	477.61
40.306	1	0.26	0.04	0.11	0.62	4.46	0.26	4.9	0.3	0.42	90.19	89.18	31.4	96.91	22.02	5.83	0.05	1.83	53.46	7.61	4.1	1.91	0	0	0.3	0.42	0.05	0.29	66.11	79.17	0.03	0	20.04	0	0	0	12.25	4.77	0.57	82.62	122.81	879.17	429.86	1075.84	643.7	915.72	476.22	1038.52	478.03
40.34	1	0.23	0.04	0.09	0.45	4.87	0.21	3.11	0.68	0.39	90.26	83.1	32.5	97.11	17.89	5.81	0.07	1.84	54.85	7.8	5.01	2.36	0	0	0.36	0.39	0.03	0.68	58.3	71.92	0.02	0	20.17	0	0	0	7.39	4.43	0.75	80.99	121.51	882.33	432.63	1073.76	639.6	917.08	476.76	1038.58	477.96
40.373	1	0.23	0.04	0.08	0.34	3.29	0.18	2.08	1.68	0.44	93.42	62.88	29.78	97.49	13.82	4.89	0.08	1.76	50.22	9.06	4.99	2.54	0	0	0.57	0.44	0.03	1.68	49.67	67.1	0.02	0	18.87	0	0	0	3.54	3.7	1.23	79.91	121.32	883.65	435	1071.89	637.37	917.33	477.11	1038.64	479.16
40.407	1	0.2	0.05	0.05	0.25	1.83	0.17	1.11	3.74	0.44	96.35	23.94	25.31	98.64	11.3	3.79	0.11	1.71	44.93	8.54	3.5	2.75	0	0	0.79	0.44	0.03	3.74	34.02	55.35	0.02	0	16.15	0	0	0	3.9	-0.59	1.1	80.25	120.34	884.04	435.89	1070.32	635.83	917.03	477.51	1037.35	480.11
40.44	1	0.15	0.06	0.04	0.2	1.39	0.16	0.78	3.95	0.42	97.23	9.88	23.64	98.38	8.02	4.73	0.12	2.08	43.47	5.86	2.94	3.26	0	0.01	1.09	0.42	0.03	3.95	22.35	48.76	0.02	0	14.38	0	0	0	4.05	-1.47	1.48	80.48	121.19	886.99	438.41	1069.16	634.1	917.83	479.57	1039.01	481.13
40.473	1	0.15	0.06	0.04	0.18	1.14	0.15	0.68	3.78	0.41	97.73	6.47	22.43	98.07	6.5	5.08	0.13	2.22	41.82	5.82	2.37	3.11	0	0.01	1.44	0.41	0.03	3.78	18.27	46.72	0.02	0	13.41	0	0	0	0.4	2.35	3.25	79.48	119.56	888.09	438.48	1069.18	632.2	920.94	477.39	1040.43	481.33
40.507	1	0.13	0.06	0.03	0.18	1.02	0.14	0.54	2.82	0.35	97.95	4.7	21.78	96.91	4.88	7.76	0.17	2.72	42.58	5.03	2.36	3.1	0	0.01	1.97	0.35	0.03	2.82	13.31	39.54	0.01	0	12.09	0	0	0	-1.45	-4.77	2.54	78.6	121.17	891.13	437.36	1073.64	631.49	923.15	475.55	1044.19	481.06
40.54	1	0.12	0.07	0.03	0.17	1.17	0.14	0.4	2.45	0.31	97.67	4.55	22.47	98.14	3.86	8.74	0.22	3.07	46.53	4.6	2.99	3.64	0	0.01	2.41	0.31	0.02	2.45	8.93	31.85	0.01	0	11.25	0	0	0	0.16	-2.17	1.59	78.98	125.05	891.24	434.62	1074.99	630.05	921.07	474.6	1046.07	478.36
40.573	1	0.12	0.07	0.03	0.17	1.47	0.15	0.34	2.04	0.33	97.05	5.92	23.95	97.9	3.54	9.31	0.22	2.82	51.53	5.35	4.32	3.59	0	0.01	2.04	0.33	0.02	1.46	7.38	27.76	0.01	0	10.85	0	0	0	4.07	-2.8	2.87	80.17	121.84	892.38	434.39	1074.48	629.43	924.21	473.62	1045.92	479.42
40.607	1	0.12	0.08	0.03	0.16	1.28	0.15	0.21	1.79	0.26	97.45	4.58	22.82	97.02	2.62	9	0.26	2.97	51.71	7.14	4.22	2.54	0	0.03	1.79	0.26	0.02	1.4	3.84	16.98	0	0	9.44	0	0	0	2.42	-4.58	2.03	79.54	120.93	895.22	433.84	1077.43	628.85	926.69	473.7	1047.56	477.29
40.64	1	0.12	0.07	0.03	0.16	1.29	0.14	0.2	1.4	0.26	97.42	4.61	23.1	98.21	2.28	10.39	0.25	2.96	52.12	7.87	4.18	1.73	0	0.03	1.4	0.26	0.01	1.21	3.51	15.45	0	0	9.34	0	0	0	5.22	1.97	1.85	80.61	123.35	896.51	433.05	1078.4	627.82	926.59	473.47	1049.86	477.84
40.673	1	0.13	0.07	0.03	0.18	1.17	0.14	0.19	1.19	0.27	97.66	4.26	22.05	98.27	2.09	13.41	0.26	3.3	52.32	10.22	4.64	1.52	0	0.05	1.19	0.27	0.01	0.97	2.28	10.93	0	0	8.34	0	0	0	6.43	1.8	2.34	81.14	122.78	898.04	433.36	1078.27	626.85	928.04	473.49	1050.74	478.03
40.707	1	0.14	0.08	0.03	0.21	0.67	0.13	0.19	1.24	0.32	98.66	2.56	17.13	97.88	2.28	17.04	0.24	2.91	46.8	13.41	4.94	1.29	0	0.11	1.16	0.32	0.01	1.24	1.03	7.08	0	0	6.12	0	0	0	5.88	-2.84	3.26	80.95	119.01	898.52	433.69	1077.48	626.22	930.51	472.61	1049.4	478.03
40.74	1	0.12	0.07	0.03	0.26	0.56	0.12	0.24	1.24	0.36	98.88	2.14	15.63	97.28	2.51	22.34	0.23	3.53	44.51	11.38	5.04	1.65	0	0.13	1.24	0.36	0.01	0.93	1.15	6.53	0	0.01	5.66	0	0	0	4.04	4.11	3.54	80.78	117.24	899.33	433.58	1075.59	622.74	931.25	471.03	1048.3	477.69
40.774	1	0.13	0.08	0.03	0.26	0.35	0.12	0.21	0.97	0.44	99.3	1.24	12.41	98.39	2.82	20.34	0.2	3.88	37.78	10.78	4.07	1.77	0	0.16	0.97	0.44	0.01	0.4	0.9	5.29	0	0	4.82	0	0	0	2.91	1.43	2.71	80.52	118.28	899.54	433.66	1074.33	620.7	929.37	471.44	1047.54	476.38
40.807	1	0.13	0.09	0.03	0.26	0.31	0.13	0.2	0.87	0.57	99.39	1.12	11.82	96.77	2.85	18.72	0.17	4.65	36.42	9.47	3.06	1.65	0	0.17	0.87	0.57	0.01	0.38	0.91	5.12	0	0.01	4.37	0	0	0	6.5	4.99	3.43	81.85	115.33	899.85	434.74	1071.98	620.09	930.51	472.16	1045.7	477.99
40.84	1	0.13	0.09	0.03	0.28	0.29	0.14	0.22	1.07	0.59	99.43	1.09	11.6	97.7	2.92	17.52	0.17	6.66	35.76	6.89	2.14	1.63	0	0.17	1.07	0.59	0.01	0.31	0.94	5.72	0	0	4.1	0	0	0	4.47	3.25	4.31	81.26	116.12	900	435.18	1070.43	618.08	930.22	471.15	1046.13	478.29
40.874	1	0.13	0.1	0.03	0.27	0.29	0.15	0.21	1.19	0.56	99.41	1.18	11.65	98.11	3.49	15.66	0.17	6.61	36.81	4.92	1.87	2.26	0	0.2	1.19	0.56	0.02	0.44	1.06	6.25	0	0	3.79	0	0	0	6.1	2.25	3.17	82.02	113.46	901.48	436.71	1070.63	618.53	931.27	473.47	1044.59	479.13
40.907	1	0.15	0.11	0.03	0.22	0.34	0.17	0.16	1.58	0.56	99.32	1.44	12.47	96.77	3.62	9.18	0.19	6.55	39.13	4.54	1.87	2.97	0	0.2	1.58	0.56	0.03	1.18	0.96	6.65	0	0.02	3.9	0	0	0	8.54	5	3.42	82.91	117.12	901.04	437.81	1069	617.67	928.7	476.86	1045.79	479.61
40.94	1	0.15	0.12	0.03	0.19	0.3	0.17	0.14	2.17	0.5	99.41	1.21	11.35	97.01	3.33	5.75	0.21	5.91	36.2	4.52	1.88	3.21	0	0.21	1.35	0.5	0.07	2.17	1.04	7.09	0	2.16	4.12	0	0	0	7.08	4.61	1.56	82.67	121.32	903.72	439.63	1068.33	614.64	925.92	480.11	1047.22	478.57
40.974	1	0.15	0.13	0.03	0.17	0.23	0.16	0.12	2.23	0.47	99.55	0.85	9.73	95.45	2.91	3.9	0.19	5.2	31.07	4.05	1.53	3.96	0	0.29	1.01	0.47	0.13	2.23	1.08	6.28	0	0.94	4.38	0	0	0	6	6.78	0.5	82.6	117.56	904.97	442.05	1064.36	611.86	925.5	481.12	1043.04	478.89
41.007	1	0.15	0.13	0.03	0.16	0.13	0.15	0.11	2.07	0.46	99.69	0.44	6.15	97.2	2.45	2.96	0.17	3.96	21.92	3.64	1.12	3.36	0	0.3	0.8	0.46	0.25	2.07	0.94	6.24	0	0.9	4.33	0	0	0	5.74	4.27	0.45	82.77	117.73	905.04	444.12	1061.81	611.13	924.08	482	1041.8	480.76
41.04	1	0.14	0.13	0.03	0.14	0.11	0.14	0.1	1.08	0.4	99.71	0.33	4.95	96.94	2.19	2.11	0.17	2.78	17.51	3.77	0.77	3.47	0	0.26	0.6	0.4	0.41	1.08	0.88	6.98	0	0.14	4.51	0	0	0	5.58	4.73	0.53	83.2	117.22	902.52	444.49	1057.93	609.83	921.22	482.23	1038.43	480.74
41.074	1	0.14	0.13	0.03	0.14	0.09	0.14	0.1	0.71	0.34	99.72	0.33	3.87	94.69	2.37	2.26	0.14	1.77	15.13	3.71	0.68	4.02	0	0.23	0.47	0.34	0.56	0.71	1.01	8.54	0	0.02	4.32	0	0	0	8.38	7.59	2.74	83.46	115.12	895.96	440.16	1053.7	608.31	918.91	477.67	1034.02	479.23
41.107	1	0.14	0.13	0.03	0.14	0.1	0.14	0.1	0.62	0.31	99.73	0.33	4.38	96.46	1.99	2.55	0.13	1.13	16.01	4.75	0.79	3.52	0	0.19	0.3	0.31	0.66	0.62	1.02	8.63	0	0.02	4.35	0	0	0	3.81	5.48	2.74	82.38	115.34	890.89	438.04	1051.02	607.86	914.88	475.51	1030.22	476.36
41.141	1	0.14	0.14	0.03	0.14	0.12	0.14	0.1	0.63	0.27	99.71	0.38	5.8	96.87	1.8	2.75	0.12	0.93	20.95	5.75	1.12	3.46	0	0.17	0.26	0.27	0.54	0.63	1.11	9.3	0	0.01	3.79	0	0	0	5.2	4.84	0.48	82.87	113.16	888.65	436.07	1048.75	607.05	911.7	475.1	1024.83	472.4
41.174	1	0.15	0.14	0.03	0.14	0.13	0.14	0.11	0.62	0.25	99.71	0.43	6.16	97.33	1.59	3.95	0.13	0.8	22.51	6.47	1.15	3.78	0	0.15	0.18	0.25	0.25	0.62	1.14	9.6	0	0.01	3.46	0	0	0	4.67	4.01	0.59	82.43	115.13	885.66	434.7	1046.07	606.11	907.95	472.84	1023.07	471.68
41.207	1	0.14	0.13	0.03	0.15	0.13	0.14	0.11	0.67	0.23	99.69	0.48	6.38	97.97	1.78	5.63	0.13	0.86	24.17	6.19	1.18	4.86	0	0.17	0.22	0.23	0.12	0.67	1.26	8.99	0	0	3.08	0	0	0	6.89	2.63	0.86	83.45	114.09	883.57	433.1	1042.35	603.2	905.77	470.78	1019.86	470.72
41.241	1	0.15	0.14	0.03	0.15	0.11	0.14	0.12	1.04	0.16	99.69	0.4	5.08	95.47	1.89	5.44	0.13	0.86	21.53	6.39	0.91	5.4	0	0.15	0.27	0.16	0.07	1.04	1.17	10.3	0	0	2.89	0	0	0	7.11	6.76	1.88	83.38	113.26	878.03	431.4	1037.79	601.75	902.12	470.35	1015.37	469.1
41.274	1	0.16	0.14	0.03	0.16	0.08	0.14	0.12	1.21	0.16	99.68	0.33	2.61	91.59	1.88	5.62	0.13	0.98	16.51	7.14	0.76	4.73	0	0.16	0.33	0.16	0.04	1.21	1.21	9.77	0	0.01	2.56	0	0	0	8.67	10.06	1.78	83.67	113.33	875.68	431.48	1035.11	601.76	899.55	470.76	1012.87	469.42
41.307	1	0.15	0.14	0.03	0.17	0.06	0.13	0.12	1.49	0.21	99.67	0.33	0.72	93.26	1.74	6.9	0.14	1.23	12.72	7.15	0.63	3.66	0	0.21	0.52	0.14	0.02	1.49	1.02	8.39	0	0.01	2.33	0	0	0	8.81	8.86	0.83	83.93	113.71	874.43	432.27	1031.83	600.72	896.23	471.17	1009.93	469.34
41.341	1	0.16	0.14	0.03	0.17	0.06	0.13	0.11	1.19	0.22	99.66	0.33	0.07	96.01	1.35	7.07	0.14	1.54	11.15	8.29	0.53	2.54	0	0.22	0.65	0.11	0.01	1.19	0.89	6.77	0	0	2.19	0	0	0	3.95	6.1	0.59	82.4	114.62	871.25	431.99	1027.96	598.77	891.99	469.68	1006.6	467.93
41.374	1	0.15	0.14	0.03	0.17	0.05	0.13	0.11	0.74	0.22	99.66	0.33	0	95.79	1.42	6.37	0.14	1.83	10.33	7.06	0.46	1.76	0	0.22	0.74	0.11	0.01	0.61	0.88	6.95	0	0	2.05	0	0	0	10.3	6.38	1.9	84.41	115.05	869.26	431.97	1025.84	599.23	890.88	470.51	1005.93	470.18
41.408	1	0.14	0.14	0.03	0.18	0.05	0.13	0.11	0.66	0.22	99.64	0.33	0	96.27	1.46	7.31	0.11	2.35	10.04	5.51	0.35	1.3	0	0.22	0.66	0.09	0.01	0.3	0.86	5.86	0	0	1.73	0	0	0	8.29	5.75	1.32	83.94	113.02	867.25	432.08	1023.29	598.67	889.09	470.51	1002.1	468.99
41.441	1	0.14	0.14	0.03	0.19	0.05	0.13	0.11	0.66	0.25	99.63	0.33	0	96.89	1.63	7.74	0.11	2.54	10.61	5.09	0.34	1.45	0	0.25	0.66	0.09	0.01	0.36	0.89	5.37	0	0.01	1.53	0	0	0	6.94	4.8	0.43	83.45	114.05	864.11	432.46	1020.21	598.51	884.69	472.07	998.67	467.93
41.474	1	0.15	0.14	0.03	0.18	0.06	0.13	0.11	0.56	0.26	99.64	0.33	0	97.09	1.62	7.24	0.11	2.29	12.18	5.88	0.39	1.69	0	0.26	0.56	0.09	0.01	0.37	0.86	5.16	0	0	1.51	0	0	0	6.38	4.46	0.62	83.45	111.93	861.79	433	1017.16	598.54	883.22	471.72	995.1	468.44
41.508	1	0.15	0.14	0.03	0.19	0.07	0.13	0.12	0.47	0.27	99.61	0.33	1.1	96.01	1.43	9.17	0.13	2.31	15.43	6.25	0.51	1.98	0	0.27	0.45	0.09	0.01	0.47	1.13	5.14	0	0	1.29	0	0	0	6.36	6.1	1.56	83.22	113.88	857.37	431.22	1014.53	597.31	879.61	471.69	993.38	466.97
41.541	1	0.15	0.14	0.03	0.19	0.08	0.13	0.11	0.42	0.31	99.61	0.33	2	95.9	1.21	9.63	0.13	2.03	18.01	6.19	0.76	2.57	0	0.31	0.35	0.09	0.01	0.42	1.32	4.62	0	0	1.14	0	0	0	1.69	6.24	1.42	81.62	112.78	855.69	430.8	1012.49	595.98	878.15	469.9	990.85	465.59
41.574	1	0.15	0.14	0.03	0.19	0.09	0.14	0.12	0.31	0.31	99.61	0.36	2.74	95.67	1.28	9.85	0.13	1.93	20.06	6.16	1.16	2.46	0	0.31	0.25	0.09	0.01	0.31	1.41	4.68	0	0	1.16	0	0	0	4.78	6.52	1.3	82.5	110.52	853.45	429.71	1010.55	596.32	877.09	469.18	987.53	465
41.608	1	0.15	0.14	0.03	0.19	0.09	0.14	0.11	0.42	0.42	99.62	0.39	2.56	96.53	1.34	8.81	0.15	1.77	20.45	5.61	1.46	2.53	0	0.42	0.19	0.07	0.01	0.2	1.78	4.02	0	0	0.97	0	0	0	7.39	5.37	1.95	83.27	111.98	851.79	428.19	1009.91	595.89	875.75	468.54	987.66	464.61
41.641	1	0.15	0.14	0.03	0.2	0.08	0.14	0.11	0.4	0.4	99.6	0.39	2.3	93.13	1.42	10.14	0.16	1.82	20.21	6.05	1.86	3.28	0	0.4	0.18	0.08	0.01	0.15	2.21	4.21	0	0	0.98	0	0	0	11.31	8.96	3.76	84.23	111.34	850.91	426.72	1010.51	595.92	877.56	468.08	988.87	465.3
41.674	1	0.16	0.15	0.03	0.18	0.09	0.14	0.1	0.44	0.44	99.64	0.44	2.49	95.64	1.43	7.71	0.2	1.61	21.45	7.13	2.44	3.95	0	0.44	0.2	0.09	0.01	0.17	2.61	4.23	0	0	0.94	0	0	0	13.56	6.57	3.21	84.96	111.95	851.48	426.24	1010.88	596.49	877.18	467.09	989.12	465.47
41.708	1	0.16	0.16	0.04	0.17	0.09	0.15	0.1	0.41	0.41	99.65	0.48	2.62	95.13	1.34	6.01	0.23	1.75	22.08	6.24	2.76	4.77	0	0.41	0.21	0.1	0.01	0.18	3.14	4.35	0	0	0.93	0	0	0	14.52	7.14	2.88	85.35	110.93	853.06	426.29	1012.5	597.02	879.01	467.56	989.92	465.31
41.741	1	0.16	0.16	0.04	0.17	0.09	0.15	0.1	0.43	0.43	99.65	0.46	1.99	93.54	1.47	5.45	0.26	2.02	21.12	5.03	3.01	5.8	0	0.43	0.25	0.11	0.01	0.26	3.67	4.19	0	0	0.89	0	0	0	14.92	8.64	3.14	85.32	111.58	854.63	426.04	1014.58	597.18	880.79	467.55	992.34	465.49
41.775	1	0.18	0.17	0.04	0.16	0.09	0.16	0.09	0.43	0.42	99.65	0.47	1.88	94.47	1.76	3.27	0.32	1.76	20.78	5.61	2.7	6.06	0	0.42	0.35	0.13	0	0.43	4.33	4.14	0	0	0.94	0	0	0	14.34	7.81	3.56	85.06	111.6	856.21	424.85	1017.19	596.58	883.21	466.89	994.79	464.34
41.808	1	0.19	0.17	0.04	0.16	0.1	0.16	0.08	0.48	0.4	99.62	0.57	2.46	95.37	1.93	2.42	0.39	1.66	22.76	6.8	3.16	6.89	0	0.4	0.48	0.15	0	0.43	4.93	4.09	0	0.01	0.97	0	0	0	15.47	6.87	4.77	84.89	113.25	857.77	423.65	1020.42	596.62	885.85	466.19	999.09	464.67
41.841	1	0.21	0.17	0.05	0.16	0.12	0.17	0.08	0.69	0.41	99.58	0.74	3.8	96.97	2.01	2.06	0.41	1.61	26.27	8.27	3.35	9.4	0	0.4	0.69	0.16	0	0.49	5.19	3.98	0	0	0.99	0	0	0	18.05	4.66	4.89	84.7	115.42	860.11	422.98	1023.82	597.31	887.76	466.41	1003.17	465.03
41.875	1	0.22	0.17	0.05	0.17	0.14	0.18	0.08	0.9	0.52	99.55	1.02	5.17	97.63	2.6	1.72	0.52	1.51	29.24	10.14	2.79	6.9	0	0.46	0.9	0.14	0	0.47	6.78	3.93	0	0.01	1.09	0	0	0	17.09	3.4	4.62	84.57	113.34	865.1	423.14	1027.44	596.39	892.76	465.61	1006.09	464.47
41.908	1	0.23	0.17	0.05	0.16	0.14	0.18	0.08	1.38	0.53	99.53	1.05	5.31	97.47	2.22	1.33	0.53	1.32	29.47	10.8	2.53	7.16	0	0.53	1.38	0.13	0	0.41	6.84	3.67	0	0.01	1.06	0	0	0	16.34	3.74	4.69	84.7	112.35	868.4	424.2	1031.29	598.48	896.87	465.88	1009.22	465.81
41.941	1	0.24	0.18	0.05	0.16	0.12	0.18	0.08	1.84	0.68	99.52	0.9	4.04	97.58	2.14	1.27	0.65	1.15	26.8	10.84	2.26	6.92	0	0.68	1.84	0.13	0	0.39	7.41	3.33	0	0	0.99	0	0	0	15.5	3.52	4.93	84.67	112.81	872.37	424.46	1034.4	597.09	900.4	466.1	1013.21	465.74
41.975	1	0.27	0.18	0.06	0.17	0.1	0.18	0.08	2.39	0.75	99.45	0.86	2.09	96.79	2.37	1.39	0.75	1.08	23.32	12.56	2.58	7.34	0	0.72	2.39	0.13	0	0.46	10.17	3.18	0	0	0.91	0	0	0	14.71	4.98	4.7	84.97	111.13	876.56	425.48	1038.17	597.88	905.01	466.85	1016.14	466.21
42.008	1	0.29	0.18	0.07	0.17	0.1	0.18	0.08	3.02	0.79	99.42	0.8	1.45	98.17	2.06	1.55	0.76	1	22.57	12.86	2.89	10.34	0	0.79	3.02	0.12	0	0.72	9.96	3.18	0	0	0.87	0	0	0	12.08	2.1	4.36	84.52	111.48	879.11	425.32	1040.77	598.09	907.07	464.85	1018.54	465.96
42.041	1	0.31	0.18	0.08	0.18	0.09	0.18	0.08	3.47	0.86	99.37	0.89	0.66	97.73	1.83	2.14	0.82	1.27	21.8	12.8	3.42	11.85	0	0.86	3.47	0.13	0	1.04	12.24	3	0	0	0.81	0	0	0	10.91	3.19	3.72	84.28	112.16	882.29	425.94	1042.72	597.23	908.78	465.17	1020.93	465.76
42.075	1	0.34	0.18	0.1	0.2	0.09	0.18	0.08	4.02	1.15	99.32	1.06	0	97.76	1.76	2.56	1.05	1.5	21.18	11.7	3.34	13.48	0	1.15	4.02	0.15	0	1.52	15.31	2.91	0	0	0.73	0	0	0	11.37	3.13	3.48	84.49	112.9	884.76	426.93	1042.96	595.55	909.57	466.1	1022.47	466.23
42.108	1	0.34	0.18	0.09	0.2	0.08	0.18	0.08	4.22	1.24	99.32	0.93	0	97.45	1.54	2.67	1.1	1.4	19.59	11.69	2.73	12.88	0	1.24	4.22	0.16	0	1.42	15.08	3.06	0	0.02	0.72	0	0	0	10.73	3.78	4.45	84.41	113.61	885.66	427.84	1042.21	594.58	910.2	464.72	1023.75	468.42
42.142	1	0.32	0.18	0.09	0.2	0.06	0.18	0.08	4.96	1.84	99.36	0.58	0	97.16	1.37	2.86	1.32	1.5	13.68	10.5	2.67	11.96	0	1.84	4.96	0.27	0	0.81	14.25	3.1	0	1.08	0.64	0	0	0	13.98	4.33	4.04	85.06	113.69	885.92	429.69	1039.84	593.53	908.72	467.94	1022.4	469.55
42.175	1	0.28	0.18	0.08	0.2	0.06	0.18	0.08	4.35	2.27	99.44	0.54	0	96.94	1.49	2.94	1.2	1.34	14.06	9.14	2.31	10.27	0	2.27	4.35	0.33	0.01	0.76	12.95	3.01	0	0.86	0.61	0	0	0	11.63	4.72	3.87	84.9	111.95	885.59	430.58	1039.64	594.15	909.14	468.99	1021.09	469.31
42.208	1	0.28	0.18	0.07	0.2	0.06	0.19	0.08	4.08	2.34	99.44	0.62	0	97.84	1.52	3.08	1.23	1.37	16.28	9.6	2.15	9.64	0	2.34	4.08	0.35	0.01	0.72	12.56	3.33	0	0.07	0.64	0	0	0	12.34	2.93	3.37	84.78	110.37	884.92	431.48	1040.31	597.95	909.44	469.24	1019.8	470.63
42.242	1	0.27	0.17	0.06	0.19	0.08	0.19	0.08	3.71	2.89	99.47	0.71	0.08	97.49	1.28	3.53	1.16	1.42	20.9	10.34	1.99	8.62	0	2.89	3.71	0.29	0.02	0.75	10.03	3.62	0	0.05	0.71	0	0	0	8.82	3.71	3.19	84.18	109.4	882.96	432.37	1039.23	599.86	908.27	468.77	1017.64	471.2
42.275	1	0.28	0.17	0.06	0.19	0.13	0.21	0.09	3.14	2.86	99.45	1.17	3.42	97.2	1.65	3.81	1.14	1.29	28.37	11.76	1.69	9.37	0	2.86	3.14	0.28	0.03	0.94	9.57	3.81	0	0.02	0.73	0	0	0	7.29	4.27	3.5	83.61	110.3	881.04	433.4	1038.14	601.22	906.6	469.68	1016.87	472.36
42.308	1	0.27	0.17	0.06	0.19	0.17	0.21	0.09	2.92	2.92	99.46	1.49	5.29	97.84	1.84	4.7	1.01	1.16	32.53	11.62	1.65	10.52	0	2.92	2.53	0.27	0.04	1.52	8.64	4.15	0	0.01	0.8	0	0	0	8.99	2.94	1.94	83.99	114.1	879.97	434.32	1036.73	602.07	902.12	471.81	1016.21	472.57
42.342	1	0.24	0.16	0.05	0.2	0.15	0.22	0.1	3.39	3.39	99.52	1.32	4.76	95.93	2.5	5.87	0.85	1.12	31.04	10.47	1.23	8.61	0	3.39	2.07	0.26	0.05	1.49	8.55	4.54	0	0.05	0.83	0	0	0	4.62	6.2	3.47	82.32	116.32	876.77	433.98	1035.15	602.04	900.11	469.83	1016.37	473.55
42.375	1	0.22	0.15	0.05	0.22	0.13	0.21	0.11	3.01	3.01	99.55	1.05	3.47	95.21	3.56	7.48	0.79	1.11	27.7	9.59	0.94	7.78	0	3.01	1.81	0.26	0.05	1.79	8.67	4.75	0	0.03	0.9	0	0	0	5.62	7.06	3.05	82.67	114.42	874.95	434.24	1033.64	603.04	898.98	471.04	1013.38	473.2
42.409	1	0.22	0.15	0.04	0.24	0.09	0.19	0.13	2.78	2.78	99.52	0.72	1.63	95.68	3.68	9.41	0.75	1.23	22.45	11.03	0.59	5.47	0	2.78	1.59	0.32	0.04	1.13	8.57	5.37	0	0.02	0.88	0	0	0	6.14	6.51	2.66	82.76	115.94	872.11	433.42	1032.43	603.84	895.85	471.52	1011.79	472.23
42.442	1	0.23	0.14	0.04	0.26	0.09	0.18	0.14	2.63	2.63	99.49	0.67	1.02	93.5	3.87	10.35	0.67	1.59	20.81	12.73	0.6	4.86	0	2.63	1.67	0.36	0.03	0.92	9.14	5.87	0	0.01	0.89	0	0	0	5.87	8.67	2.35	82.56	113.92	871.01	433.59	1031.44	604.62	895.57	471.49	1009.49	472.08
42.475	1	0.2	0.14	0.04	0.27	0.07	0.17	0.15	2.56	2.56	99.45	0.49	0	92.55	4.22	12.12	0.61	1.89	16.89	10.65	0.61	4.19	0	2.56	1.67	0.34	0.02	0.7	8.58	5.71	0	0.01	0.84	0	0	0	5.95	9.4	2.25	82.52	113.25	870.26	434.07	1029.86	604.54	894.66	471.35	1007.9	472.56
42.509	1	0.17	0.13	0.04	0.28	0.06	0.17	0.16	2.81	2.81	99.44	0.37	0	93.22	4.42	12.86	0.52	1.85	13.96	7.66	0.61	3.68	0	2.81	1.93	0.41	0.01	0.58	7.86	5.86	0	0.01	0.84	0	0	0	6.65	8.89	1.67	82.82	113.98	868.96	434.34	1028.59	604.87	892.49	472.46	1006.46	472.33
42.542	1	0.18	0.14	0.04	0.26	0.05	0.17	0.14	2.87	2.87	99.49	0.33	0	97.21	4.15	11.01	0.57	2.11	12.75	7.37	0.79	4.72	0	2.87	1.83	0.51	0.02	0.54	7.07	5.54	0	2.74	0.84	0	0	0	9.04	4.24	0.91	84.13	113.73	868.42	434.16	1028.05	604.92	891.32	474.21	1005.01	471.31
42.575	1	0.17	0.14	0.04	0.24	0.05	0.17	0.14	2.5	2.5	99.51	0.33	0	98.39	3.9	9.97	0.52	2.26	11.81	6.19	0.76	4.81	0	2.5	1.53	0.61	0.02	0.56	6.46	5.85	0	5.22	0.92	0	0	0	7.05	1.43	1.6	83.48	116.89	868.39	435.03	1027.5	604.75	890	473.18	1006.89	473.1
42.609	1	0.18	0.15	0.04	0.2	0.06	0.16	0.12	1.73	1.73	99.59	0.33	0	98.12	2.49	7.6	0.49	2.01	13.14	7.2	1.06	5.98	0	1.73	1.24	0.86	0.02	0.45	4.91	6.09	0	10.45	0.99	0	0	0	9.41	-2.23	4.34	84.32	111.78	872.37	439.41	1027.15	604.98	896.72	474.02	1008.36	479.74
42.642	1	0.18	0.16	0.04	0.19	0.05	0.15	0.11	1.41	1.41	99.62	0.33	0	96.4	1.88	6.56	0.5	1.98	10.62	6.92	1.59	4.86	0	1.41	1.15	1.15	0.02	0.23	4.18	6.87	0	7.38	0.86	0	0	0	5.47	-5.56	6.28	82.52	112.49	873.21	438.05	1028.64	602.6	899.28	470.87	1011.44	479.52
42.675	1	0.16	0.16	0.03	0.17	0.04	0.14	0.11	1.62	1.05	99.67	0.33	0	86.23	1.43	4.38	0.46	1.44	8.51	5.35	1.99	1.91	0	1.04	1.62	1.05	0.03	0.37	3.03	8.8	0	0.44	0.84	0	0	0	9.54	-12.83	-0.73	83.32	113.35	893.7	439.69	1048.28	603.32	912.5	477.28	1025.84	478.57
42.709	1	0.15	0.17	0.03	0.16	0.04	0.14	0.12	2.13	1.01	99.67	0.33	0	89.85	1.23	3.98	0.38	1.14	7.71	3.83	2.37	1.48	0	0.78	2.13	1.01	0.06	0.47	2.44	11.7	0	0.23	0.8	0	0	0	14.84	-11.1	0.72	83.32	106.97	896.49	440.05	1050.39	604.89	919.55	476.17	1026.4	481.2
42.742	1	0.15	0.17	0.03	0.15	0.04	0.14	0.12	3	1.06	99.66	0.33	0	71.93	1.1	3.51	0.36	0.8	6.69	3.89	2.52	1.05	0	0.87	3	1.06	0.08	0.98	2.05	13.98	0	0.34	0.75	0	0	0	13.96	-17.3	0.64	83.17	107.48	904.59	442.23	1056.13	604.51	926.01	478.47	1033.45	481.73
42.776	1	0.15	0.17	0.03	0.15	0.04	0.15	0.15	3.79	1.15	99.66	0.33	0	69.44	1.15	3.55	0.28	0.68	9.38	3.25	2.18	0.98	0	0.82	3.79	1.57	0.12	3.04	1.84	18.03	0	0.38	0.63	0	0	0	12.02	-17.9	-0.71	83.12	103.47	910.61	443.82	1059.1	602.25	931.37	479.87	1034.84	481.52
42.809	1	0.14	0.17	0.03	0.15	0.04	0.14	0.17	3.72	0.89	99.66	0.33	0	77.84	0.89	3.65	0.28	0.41	7.61	2	1.88	0.65	0	0.64	3.72	1.7	0.1	2.03	1.69	22.13	0.01	0.32	0.52	0	0	0	13.46	-15.72	1.36	83.03	100.67	912.88	445.26	1057.73	600.61	935.03	478.89	1035.61	483.38
42.842	1	0.14	0.17	0.03	0.14	0.04	0.15	0.17	5.43	0.96	99.65	0.33	0	70.43	0.96	2.76	0.26	0.31	7.25	1.18	1.81	0.51	0	0.69	5.43	1.52	0.09	2.93	1.46	23.39	0.01	0.03	0.48	0	0	0	8.79	-17.66	0.31	83.3	102.03	922.5	447.08	1063.56	598.03	941.14	481.55	1043.17	480.75
42.876	1	0.14	0.18	0.03	0.15	0.04	0.16	0.2	6.36	1.44	99.6	0.33	0	71.68	1.44	2.57	0.26	0.25	6.36	0.54	0.94	0.29	0	0.72	7.49	1.68	0.08	3.03	0.88	26.85	0.01	0.18	0.35	0	0	0	5.87	-17.36	1.23	83.44	98.95	927.17	449.86	1063.91	595.71	945.96	481.81	1044.9	482.67
42.909	1	0.13	0.18	0.03	0.14	0.03	0.16	0.21	4.16	1.6	99.58	0.33	0	89.41	1.61	2.06	0.26	0.17	4.16	0.27	0.71	0.17	0	0.73	7.5	1.6	0.07	2.1	0.82	28.41	0.01	0.2	0.31	0	0	0	7.78	-11.33	1.66	83.39	97.02	929.35	451.39	1062.3	591.95	947.7	480.84	1044.54	486.64
42.942	1	0.14	0.18	0.03	0.15	0.03	0.17	0.22	4.15	1.58	99.56	0.33	0	59.96	2.42	2.32	0.27	0.14	4.15	0.17	0.58	0.26	0	0.91	7.56	1.58	0.07	4.49	0.6	28.23	0.01	0.3	0.3	0	0	0	4.71	-19.98	-2.51	83.44	95.05	937.98	451.17	1069.63	590.14	953.26	484.71	1048.24	481.27
42.976	1	0.13	0.18	0.03	0.15	0.03	0.17	0.29	3.36	2.06	99.43	0.33	0	50.19	3.23	2.02	0.27	0.11	3.36	0.13	0.65	0.23	0	1.13	6.55	2.06	0.05	3.01	0.41	34.23	0.02	0.27	0.27	0	0	0	1.05	-21.96	-1.75	82.38	96.97	937.2	448.75	1071.69	589.55	953.4	480.95	1050.37	480.4
43.009	1	0.13	0.18	0.03	0.15	0.03	0.18	0.31	4.08	2	99.39	0.33	0	61.26	4.08	1.93	0.25	0.11	2.58	0.06	0.85	0.27	0	1.31	5.17	2	0.03	2.33	0.39	35.08	0.02	0.38	0.24	0	0	0	6.63	-19.71	-1.85	82.88	97.14	941.03	449.88	1073.88	588.89	956.31	482.04	1053.44	483.45
43.042	1	0.12	0.18	0.03	0.16	0.03	0.19	0.4	4.24	2.07	99.19	0.33	0	59.54	5.55	1.8	0.23	0.09	2.61	0.04	0.7	0.43	0	1.54	4.24	2.07	0.02	2.28	0.33	40.36	0.02	0.41	0.22	0.02	0	0	13.38	-20.07	-1.15	83.49	93.81	945.2	451.75	1076.23	590.9	961.85	484.12	1055.65	485.77
43.076	1	0.12	0.18	0.03	0.18	0.03	0.22	0.63	5.88	1.69	98.73	0.33	0	59.31	8	1.95	0.18	0.1	2.21	0.03	0.66	0.31	0	2.1	5.88	1.69	0.02	1.33	0.21	48.6	0.03	0.54	0.15	0.09	0	0	4.41	-20.12	-2.11	82.95	96.69	946.71	451.92	1078.92	589.97	961.69	484	1058.37	484.51
43.109	1	0.11	0.18	0.03	0.19	0.03	0.25	0.62	6.63	1.49	98.76	0.33	0	56.29	9.27	2.72	0.16	0.1	1.99	0.03	0.58	0.35	0	2.86	6.63	1.49	0.01	1.63	0.19	46.08	0.03	0.23	0.14	0.11	0	0	10.35	-20.74	-2.05	83.4	94.38	949.96	452.73	1081.4	591.63	965.8	485.69	1060.18	485.65
43.143	1	0.11	0.18	0.03	0.2	0.03	0.29	0.83	7.46	0.99	98.34	0.33	0	78.27	9.85	3.96	0.12	0.1	2.45	0.04	0.99	0.59	0	5.48	7.46	0.81	0.01	2.1	0.15	51.26	0.04	4.64	0.13	0.14	0	0	11.01	-15.59	-0.41	83.48	98.34	951.64	454.2	1080.53	590.13	965.54	485.78	1063.87	487.52
43.176	1	0.11	0.17	0.03	0.22	0.03	0.34	0.84	10.31	1	98.32	0.36	0	76.83	11.13	5.69	0.12	0.09	2.93	0.05	1	0.73	0	7.12	10.31	0.65	0.02	1.83	0.15	48.6	0.04	13.08	0.13	0.18	0	0	4.07	-16.01	-2	83.22	101.49	950.74	453.74	1080.79	588.86	962.29	486.37	1063.78	485.36
43.209	1	0.1	0.16	0.03	0.23	0.03	0.37	0.92	9.77	1.51	98.15	0.38	0	89.97	12.14	6.84	0.12	0.08	3.68	0.07	1.51	0.89	0	8.6	9.77	0.57	0.01	1.86	0.13	48.77	0.04	9.25	0.13	0.2	0	0	6.1	-11.03	-2.3	83.32	106.17	948.7	452.15	1080.94	588.95	958.75	485.97	1064.92	485.14
43.243	1	0.1	0.16	0.03	0.23	0.03	0.42	0.81	10.83	2.11	98.38	0.4	0	96.08	10.83	7.87	0.13	0.07	5.95	0.13	2.11	1.65	0	11.93	10.31	0.35	0.02	1.71	0.1	45.86	0.03	6.18	0.12	0.25	0	0	6.77	-6	-1.7	83.3	108.11	946.39	451.55	1077.6	585.97	955.55	483.62	1063.6	487.1
43.276	1	0.1	0.16	0.03	0.24	0.04	0.47	0.9	11.98	2.15	98.21	0.47	0	97.91	11.98	8.68	0.13	0.06	7.17	0.29	2.15	1.73	0.1	13.17	9.74	0.32	0.02	1.27	0.1	46.33	0.03	0.95	0.13	0.33	0	0	2.96	-2.76	-1.7	83.13	109.01	942.78	450.1	1075.36	586.1	952.19	482.53	1061.19	484.21
43.309	1	0.1	0.16	0.03	0.24	0.04	0.54	0.76	12.22	2.55	98.48	0.56	0	97.25	12.22	8.46	0.14	0.05	8.73	0.64	2.55	1.49	0.26	15.37	9.69	0.25	0.03	1.51	0.07	42.37	0.03	0.62	0.13	0.44	0	0	2.23	-4.17	-2.05	82.89	110.44	937.84	448.68	1072.02	586.52	946.98	482.32	1057.42	481.91
43.343	1	0.1	0.17	0.03	0.25	0.05	0.89	0.73	13.66	2.35	98.22	1.09	0	98.71	13.66	7.92	0.15	0.05	11.54	1.65	2.35	1.59	0.46	23.28	8.21	0.22	0.04	1.29	0.05	40.55	0.02	0.8	0.15	0.56	0	0	5.53	0.29	-0.57	82.35	113.95	931.29	449.37	1062.65	585.42	938.56	482.91	1052.51	481.77
43.376	1	0.12	0.18	0.03	0.24	0.05	0.91	0.72	13.84	4.34	98.19	1.07	0	98.44	13.84	5.76	0.17	0.04	12.65	4.34	1.71	1.2	0.88	22.85	6.85	0.2	0.05	1.23	0.05	42.08	0.02	0.25	0.16	0.61	0	0	9.58	-1.29	-1.34	82.19	112.4	927.36	448.45	1060.74	586.26	935.74	482.38	1048.13	483.63
43.41	1	0.12	0.18	0.03	0.23	0.05	1.53	0.68	13.79	5.79	96.94	2.19	0	97.75	13.79	4.63	0.18	0.05	13.55	5.79	0.97	1.32	1.05	32.24	6.32	0.14	0.06	0.92	0.04	42.04	0.02	0.41	0.17	0.78	0	0	9.61	3.15	-0.16	82.08	109.86	920.78	448.31	1054.33	587.95	931.65	481.24	1041.49	483.2
43.443	1	0.14	0.19	0.03	0.23	0.05	1.45	0.76	13.76	9.12	97.1	2.1	0	97.64	13.76	4.38	0.18	0.08	11.55	9.12	1.14	1.44	1.13	31.76	5.93	0.11	0.05	0.83	0.04	44.89	0.03	1.05	0.16	0.84	0	0	11.43	3.39	-0.44	82.23	110.27	912.27	450.18	1045.1	589.97	922.32	484.51	1032.59	483.33
43.476	1	0.16	0.19	0.03	0.23	0.04	1.34	0.65	13.03	12.74	97.32	1.97	0	97.1	13.03	4.78	0.19	0.1	9.82	12.74	1.11	2.25	1.22	31.71	4.7	0.09	0.05	0.65	0.04	41.37	0.03	0.27	0.17	0.93	0	0	11.67	4.44	0.17	81.99	113.24	901.04	451.23	1032.75	589.95	909.58	486.02	1022.78	483.33
43.51	1	0.16	0.19	0.02	0.25	0.04	1.51	0.58	16.15	13.71	96.99	2.62	0	97.2	16.15	5.04	0.23	0.11	8.13	13.71	1.14	2.3	0.88	32.18	3.4	0.05	0.06	0.4	0.03	35.21	0.02	0.52	0.21	1.09	0	0	14.17	4.26	-1.82	81.77	109.02	892.05	451.82	1022.72	589.78	900.58	488.16	1009.46	482.72
43.543	1	0.15	0.19	0.02	0.26	0.04	1.39	0.53	16.72	11.93	97.23	2.35	0	94.6	16.72	5.22	0.26	0.11	8.28	11.93	1.12	3.23	0.49	30.25	2.99	0.04	0.07	0.36	0.03	32.19	0.03	0.13	0.25	1.16	0	0	7.86	7.68	-1.54	82.7	104.69	878.91	452.28	1008.98	589.56	889.72	487.68	994.18	480.74
43.576	1	0.12	0.18	0.02	0.3	0.04	1.21	0.53	19	8.04	97.58	2.09	0	89.87	19	6.52	0.26	0.14	7.78	8.04	0.7	3.39	0.29	26.43	2.04	0.03	0.09	0.27	0.04	28.89	0.03	0.2	0.27	0.89	0	0	5.16	11.09	-1.6	83.05	104.3	871.48	452.27	1001.74	588.97	882.49	485.79	986.73	482.22
43.61	1	0.1	0.17	0.02	0.29	0.04	0.72	0.48	17.16	4.13	98.57	1.03	0	89.26	17.16	7.96	0.31	0.12	6.54	4.13	0.4	2.58	0.18	18.94	1.37	0.02	0.1	0.21	0.05	26.95	0.03	0.2	0.36	0.71	0	0	4.27	11.41	-2.28	83.59	101.56	860.32	453.77	990.11	589.8	871.99	487.15	973.48	483.38
43.643	1	0.09	0.15	0.02	0.34	0.04	0.63	0.55	16.83	2.65	98.75	0.95	0	85	18.04	11.3	0.32	0.1	6.66	2.65	0.37	4.29	0.08	16.83	1.01	0.01	0.12	0.21	0.06	26.01	0.03	0.12	0.4	0.6	0	0	4.57	13.33	-0.76	83.26	96.08	853.71	454.08	976.52	584.03	865.93	485	961.96	481.75
43.676	1	0.09	0.15	0.02	0.35	0.03	0.55	0.52	14.46	1.68	98.9	0.84	0	91.22	18.69	12.02	0.32	0.08	5.08	1.68	0.3	3.7	0.21	14.46	0.76	0.01	0.18	0.27	0.06	22.93	0.02	0.16	0.46	0.54	0	0	2.4	10.3	-1.86	83.65	92.83	849.68	454.73	971.87	583.09	862.58	487.81	955.04	479.59
43.71	1	0.08	0.15	0.02	0.34	0.03	0.45	0.41	9.94	0.87	99.1	0.63	0	85.17	19.19	10.34	0.36	0.06	4.35	0.87	0.27	3	0.27	9.94	0.44	0	0.26	0.35	0.08	18.36	0.02	0.06	0.53	0.45	0	0	4.18	13.26	-1.27	84.02	91.93	844.28	455.08	964.92	582.14	857.27	487.27	948.96	480.57
43.743	1	0.09	0.16	0.02	0.31	0.03	0.42	0.35	8.66	0.46	99.16	0.56	0	90.77	18.74	8.53	0.36	0.05	3.84	0.46	0.29	2.93	0.39	8.66	0.33	0	0.36	0.54	0.08	17.22	0.02	0.02	0.55	0.33	0	0	0.15	10.57	-2.07	84.07	92.24	838.97	454.98	958.3	579.88	850.6	487.08	942.47	478.89
43.777	1	0.09	0.15	0.02	0.29	0.03	0.32	0.26	5.71	0.38	99.36	0.39	0	88.41	16.59	8.49	0.38	0.06	2.19	0.25	0.17	1.07	0.66	5.71	0.26	0	0.38	0.53	0.12	12.42	0.03	0.02	0.59	0.21	0	0	1.37	11.84	-1.33	84.24	90.58	833.97	454.46	953.02	578.71	846.9	487.24	937.04	478.34
43.81	1	0.09	0.15	0.02	0.27	0.03	0.28	0.23	4.18	0.39	99.43	0.33	0	92.81	15.34	7.89	0.39	0.05	2.09	0.19	0.16	1.11	1.05	4.18	0.19	0	0.36	0.47	0.15	11.41	0.03	0.01	0.59	0.12	0	0	5.99	9.21	-3.08	84.62	94.58	830.72	455.23	947.28	577.2	839.11	489.22	933.07	478.38
43.843	1	0.09	0.16	0.02	0.24	0.03	0.24	0.19	3.57	0.37	99.51	0.33	0	85.34	12.24	7.28	0.37	0.05	1.71	0.16	0.15	1.49	1.87	3.57	0.16	0	0.32	0.35	0.16	10.31	0.02	0.01	0.57	0.2	0	0	2.33	13.19	-2.65	84.73	88.32	824.47	455.64	941.28	577.51	836.7	489.2	924.29	477.85
43.877	1	0.1	0.16	0.02	0.24	0.03	0.23	0.16	2.4	0.32	99.53	0.33	0	89.56	12.5	6.1	0.32	0.06	1.41	0.13	0.12	1.4	1.92	2.4	0.15	0	0.29	0.24	0.23	6.61	0.02	0.01	0.55	0.28	0	0	0.26	11.25	-2.34	84.3	90.89	820.32	454.77	938.9	578.24	832.23	488.16	922.49	477.51
43.91	1	0.1	0.17	0.02	0.21	0.03	0.21	0.14	1.91	0.32	99.57	0.33	0	86.21	10.7	5.05	0.32	0.06	1.5	0.09	0.12	1.7	2.27	1.91	0.12	0	0.26	0.2	0.23	5.95	0.02	0.03	0.55	0.34	0	0	4.56	12.84	-2.22	84.42	89.23	815.73	454.77	934.27	578.37	828.7	489.71	917.08	477.48
43.943	1	0.11	0.17	0.02	0.2	0.03	0.17	0.12	1.34	0.27	99.61	0.33	0	83.75	7.25	5.82	0.27	0.06	1.41	0.07	0.13	1.85	1.87	1.34	0.09	0	0.18	0.16	0.29	4.94	0.01	0.02	0.58	0.27	0	0	-0.96	13.8	-0.01	83.76	89.67	810.9	453.99	929.2	576.59	824.84	486.02	914.16	478.03
43.977	1	0.11	0.16	0.02	0.19	0.03	0.15	0.11	0.75	0.26	99.61	0.33	0	85.28	5.78	6.98	0.26	0.08	1.38	0.07	0.12	1.45	1.37	0.75	0.07	0	0.13	0.15	0.35	3.86	0.01	0.02	0.65	0.26	0	0	2.24	13.22	2.49	83.64	86.68	808.17	453.45	926.03	576.07	824.99	484.29	911.55	479.68
44.01	1	0.1	0.15	0.02	0.19	0.03	0.14	0.11	0.67	0.25	99.61	0.33	0	85.89	4.27	8.76	0.25	0.08	1.45	0.06	0.17	1.41	0.85	0.67	0.06	0	0.1	0.16	0.32	3.68	0.01	0.03	0.65	0.29	0	0	8.26	12.97	2.84	83.32	85.67	806.06	453.07	924.03	576.07	823.71	485.87	909.15	479.61
44.043	1	0.1	0.15	0.02	0.2	0.03	0.13	0.12	0.5	0.21	99.59	0.33	0	90.35	3.48	10.75	0.21	0.09	1.32	0.05	0.19	1.26	0.43	0.5	0.05	0	0.09	0.17	0.3	3.59	0.01	0.03	0.63	0.35	0	0	10.09	10.82	2.56	83	87.53	805.03	453.33	922.8	576.52	821.42	485.98	908.77	480.43
44.077	1	0.1	0.14	0.02	0.22	0.03	0.12	0.12	0.36	0.21	99.56	0.33	0	89.29	2.87	13.58	0.19	0.09	1.31	0.04	0.21	1.18	0.19	0.36	0.04	0	0.08	0.19	0.27	3	0.01	0.04	0.6	0.47	0	0	11.07	11.4	2.89	82.89	87.52	804.06	452.88	922.6	576.84	821.08	486.04	908.41	480.31
44.11	1	0.1	0.13	0.02	0.22	0.03	0.11	0.13	0.36	0.3	99.56	0.33	0	90.19	2.33	14.47	0.2	0.1	1.51	0.04	0.3	1.05	0	0.36	0.04	0	0.07	0.23	0.26	2.81	0.01	0.03	0.6	0.38	0	0	7.27	10.91	1.7	83.16	88.1	803.67	452.44	922.44	576.96	819.68	484.49	907.62	479.16
44.144	1	0.1	0.13	0.02	0.23	0.03	0.11	0.13	0.3	0.3	99.55	0.33	0	83.21	2.03	15.75	0.22	0.07	1.66	0.05	0.39	0.93	0	0.3	0.04	0	0.06	0.15	0.21	2.25	0.01	0.12	0.52	0.35	0	0	9.59	14	4.34	83.88	82.62	804.98	453.05	922.61	576.02	824.88	485.07	907.39	480.6
44.177	1	0.09	0.12	0.03	0.24	0.03	0.11	0.14	0.29	0.29	99.52	0.33	0	85.4	1.97	17.68	0.23	0.06	2.45	0.07	0.6	2.2	0	0.29	0.05	0	0.05	0.08	0.24	1.86	0	0.42	0.46	0.31	0	0	1.92	13.17	3.86	83.93	87.89	801.61	449.34	929.12	580.34	823.83	485.7	911.16	475.79
44.21	1	0.11	0.14	0.04	0.21	0.03	0.12	0.11	0.28	0.28	99.58	0.33	0	93.2	2.29	13.27	0.28	0.06	4.43	0.13	1.32	7.47	0	0.27	0.05	0	0.03	0.04	0.26	1.76	0	0.22	0.45	0.32	0	0	0.59	8.91	5.59	83.56	91.55	802.49	444.86	936.57	582.63	827.25	481.3	918.53	474.21
44.244	1	0.15	0.15	0.09	0.18	0.04	0.13	0.1	0.33	0.33	99.64	0.33	0	91.59	2.17	9.68	0.33	0.05	8.59	0.29	2.46	25.71	0	0.19	0.06	0	0.03	0.02	0.32	1.55	0	0.05	0.41	0.29	0	0	-0.61	10.06	6.39	83.2	94.17	805.43	442.31	943.85	585.53	831.65	476.65	925.81	474.56
44.277	1	0.23	0.16	0.37	0.17	0.06	0.14	0.09	0.37	0.37	99.26	0.33	0	96.16	2.25	7.62	0.37	0.04	15.95	0.71	4.1	51.28	0	0.16	0.05	0	0.02	0.01	0.37	1.42	0	0.05	0.42	0.21	0	0	8.27	5.89	4.15	83.59	100.15	813.7	441.01	955.6	588.96	837.16	480.16	937.08	473.43
44.31	1	0.24	0.16	0.38	0.16	0.08	0.14	0.08	0.39	0.39	99.23	0.35	0.35	96.49	2.27	6.66	0.39	0.04	20.46	1.83	4.94	51.25	0	0.13	0.06	0	0.01	0.02	0.38	1.21	0	0.02	0.43	0.17	0	0	5.63	5.43	1.52	83.36	103.65	821.99	440.91	966.38	592.91	842.9	479.14	946.37	472.85
44.344	1	0.19	0.16	0.12	0.16	0.09	0.15	0.08	0.38	0.38	99.62	0.39	1.42	97.03	1.98	6.04	0.38	0.04	21.88	4.51	4.12	29.31	0	0.1	0.05	0	0.01	0.04	0.41	1.09	0	0.02	0.47	0.05	0	0	10.3	4.57	1.34	83.49	104.25	832.08	439.57	978.22	594.35	853.43	479.29	957.46	472.48
44.377	1	0.2	0.16	0.07	0.15	0.08	0.15	0.08	0.41	0.41	99.6	0.33	0.48	89.45	2.14	5.56	0.41	0.04	19.74	9.79	4.1	18.56	0	0.1	0.05	0	0.01	0.05	0.46	1.09	0	0.03	0.48	0.04	0	0	6.97	11.31	2.48	83.24	103.27	834.27	438.35	985.28	598.22	859.53	477.28	962.7	472.7
44.411	1	0.2	0.16	0.05	0.16	0.06	0.14	0.08	0.43	0.43	99.59	0.33	0	96.95	1.89	7.23	0.43	0.05	15.55	13.47	3.12	10.93	0	0.11	0.06	0.01	0.01	0.15	0.57	1.15	0	0.02	0.53	0.02	0	0	8.07	4.7	3.17	82.84	112.64	839.53	435.87	997.08	602.79	863.9	475.13	976.53	473.71
44.444	1	0.22	0.16	0.05	0.17	0.06	0.13	0.09	0.46	0.46	99.56	0.33	0	95.84	1.79	7.76	0.46	0.07	13.96	15.7	2.93	10.28	0	0.12	0.07	0.01	0.01	0.29	0.62	1.2	0	0.03	0.53	0.04	0	0	10.83	6.31	2.39	83.1	112.05	847.9	435.73	1008.29	606.58	873.35	477.11	985.35	473.59
44.477	1	0.2	0.14	0.05	0.19	0.05	0.12	0.1	0.55	0.39	99.59	0.33	0	92.08	2.01	11.55	0.39	0.09	11.87	14	2.57	13.76	0	0.12	0.09	0.01	0.01	0.55	0.71	1.24	0	0.01	0.53	0.05	0	0	8.75	9.73	6.49	82.8	113.82	848.37	434.12	1014.58	608.24	879.59	476.5	993.4	475.38
44.511	1	0.18	0.13	0.05	0.23	0.05	0.12	0.12	0.98	0.42	99.54	0.33	0	96.32	2.64	15.42	0.42	0.14	11.67	12.08	1.97	11.38	0	0.12	0.11	0.03	0.01	0.98	1.06	1.36	0	0.02	0.54	0.01	0	0	14.8	5.67	6.2	84.11	114.91	860.18	436.63	1025.31	610.66	889.97	480.33	1004.87	478.65
44.544	1	0.15	0.11	0.04	0.28	0.06	0.12	0.16	1	0.43	99.44	0.38	0	94.99	3.16	20.65	0.43	0.19	15.33	10.2	2.16	10.44	0	0.11	0.18	0.04	0.02	1	1.52	1.62	0	0.02	0.59	0	0	0	7.61	7.29	7.71	82.74	114.17	862.8	436.58	1031.76	613.98	896.26	477.16	1010.39	480.06
44.577	1	0.13	0.1	0.05	0.33	0.08	0.12	0.2	0.89	0.41	99.34	0.51	0.59	96.35	4.47	24.28	0.41	0.3	19.12	8.31	1.96	12.35	0	0.1	0.25	0.05	0.03	0.89	1.76	1.95	0	0.04	0.66	0	0	0	9.51	5.63	6.59	83.44	118.6	872.19	437.71	1042.26	615.88	903.11	480.79	1021.72	480.61
44.611	1	0.12	0.09	0.06	0.44	0.12	0.13	0.28	0.81	0.4	99.13	0.83	3.59	96.7	6.34	30.26	0.4	0.42	27.36	6.96	2.36	15.28	0	0.09	0.52	0.09	0.04	0.81	2.73	2.3	0.01	0.01	0.75	0	0	0	4.88	5.11	7.86	81.61	118.7	875.71	437.42	1048.68	618.86	909.26	476.84	1027.82	482.5
44.644	1	0.11	0.08	0.07	0.53	0.16	0.13	0.37	1.09	0.36	98.94	1.19	4.98	96.34	7.31	35.17	0.36	0.55	31.85	5.43	2.85	19.5	0	0.12	0.95	0.12	0.07	1.09	2.97	2.37	0.01	0.01	0.78	0	0	0	5.03	5.65	8.32	81.42	117.93	880.23	436.77	1057.15	622.16	916.51	478.06	1034.37	482.16
44.677	1	0.13	0.08	0.1	0.55	0.21	0.15	0.38	1.55	0.33	98.9	1.45	6.58	96.54	9.07	33.73	0.33	0.77	36.74	7.39	2.83	25.15	0	0.12	1.55	0.18	0.07	1.43	4.11	2.56	0.01	0.01	0.86	0	0	0	7.26	5.36	7.66	82.18	114.99	887.08	438.25	1064.92	625.93	924.5	480.84	1039.47	482.93
44.711	1	0.16	0.08	0.14	0.57	0.24	0.18	0.39	1.87	0.36	98.85	1.91	6.81	96.96	11.63	31.31	0.28	0.97	38.43	9.8	3.1	31.22	0	0.12	1.87	0.36	0.06	1.18	5.92	3.32	0.01	0.01	1.01	0	0	0	4.59	4.69	7.81	81.17	115.89	892.77	439.12	1068.73	625.71	929.07	477.09	1044.68	485.07
44.744	1	0.19	0.1	0.11	0.5	0.2	0.22	0.32	2.66	0.42	99	1.6	5.17	97.1	13.23	24.63	0.28	1.28	35.5	13.12	2.79	26.35	0	0.13	2.66	0.42	0.06	1.41	6.58	3.44	0.01	0.01	1.04	0	0	0	7.2	4.44	9.35	82.25	114.69	896.03	438.2	1071.77	624.01	934.15	476.98	1048.53	485.44
44.778	1	0.22	0.11	0.09	0.44	0.16	0.23	0.27	4.04	0.76	99.13	1.27	3.38	97.61	13.21	19.07	0.22	1.68	31.09	14.54	2.19	22.2	0	0.2	4.04	0.76	0.08	1.51	7.96	4.3	0.02	0.01	1.16	0	0	0	5.74	3.45	6.49	81.94	113.89	902.3	439.06	1075.55	624.19	936.93	476.34	1050.58	483.76
44.811	1	0.24	0.12	0.08	0.43	0.17	0.28	0.26	5.23	1.09	99.14	1.75	3.63	96.14	14.83	15.13	0.19	1.93	32.52	14.09	1.73	18.46	0	0.23	5.23	1.09	0.1	1.74	10.68	5.14	0.02	0.01	1.24	0	0	0	4.35	5.93	7.26	81.39	115.82	903.27	438.81	1076.01	622.05	937.54	475.89	1053.08	483.97
44.844	1	0.25	0.13	0.07	0.41	0.17	0.3	0.23	7.28	1.19	99.18	1.83	2.94	97.69	14.53	12.05	0.2	2.52	31.69	13.77	1.31	12.87	0	0.25	7.28	1.19	0.09	2.27	12.08	5.28	0.02	0	1.21	0	0	0	5.64	3.27	6.12	81.91	114.15	904.54	438.96	1076.65	622.91	938.14	476.01	1052.07	483.23
44.878	1	0.32	0.14	0.08	0.42	0.2	0.34	0.22	7.45	2.16	99.17	3.35	4.03	97.3	15.17	8.35	0.2	3.26	34.66	15.59	1.44	12.5	0	0.34	7.45	2.16	0.08	2.04	16.85	6.52	0.03	0.01	1.25	0	0	0	3.47	4.08	5.4	81.17	111.8	904.87	439.19	1075.72	622.6	938.35	474.45	1049.85	482.56
44.911	1	0.31	0.15	0.08	0.42	0.18	0.33	0.21	6.49	2.09	99.16	3.36	3.8	95.71	14.5	7.52	0.18	3.76	33.07	13.87	1.38	10.58	0	0.38	6.49	2.09	0.07	1.41	18.46	6.58	0.02	0.01	1.19	0	0	0	4.12	6.48	4.88	81.49	112.81	904.29	439.91	1074.04	622.26	936.33	475.39	1048.88	483.04
44.944	1	0.31	0.15	0.09	0.43	0.15	0.33	0.2	7.2	2.71	99.15	3.32	2.15	96.9	14.65	6.07	0.16	3.91	30.07	10.86	1.71	11.57	0	0.49	7.2	2.71	0.08	1.44	21.3	6.21	0.02	1.91	1.18	0	0	0	3.41	4.79	4.45	81.54	115.21	904	439.38	1073.5	621.01	934.35	474.96	1049.34	482.14
44.978	1	0.34	0.15	0.1	0.44	0.17	0.31	0.19	6.81	3.09	99.12	5.21	3.56	95.98	12.78	5.84	0.16	4.78	32.04	10.17	2.02	9.8	0	0.56	6.81	3.09	0.09	1.13	25.18	6.75	0.02	0.42	1.35	0	0	0	7.02	6.14	2.03	82.9	116.44	904.03	440.68	1072.45	621.81	931.01	479.34	1047.43	481.45
45.011	1	0.35	0.15	0.1	0.45	0.15	0.28	0.2	6.36	3.56	99.1	4.27	2.96	96.46	12.02	7.13	0.16	5.24	29.91	11.62	2.06	10.21	0	0.61	6.36	3.56	0.07	0.85	24.73	6.77	0.01	0.5	1.36	0	0	0	5.14	5.47	1.66	82.42	115.95	901.79	440.22	1069.73	619.88	928.44	477.87	1044.34	481.49
45.044	1	0.36	0.13	0.1	0.49	0.18	0.25	0.22	5.73	3.57	99.02	5.68	4.72	96.79	9.92	10.22	0.14	6.05	32.63	11.63	2.06	10.64	0	0.82	5.73	3.57	0.06	0.78	25.74	6.46	0.01	0.09	1.43	0	0	0	3.44	4.97	2.6	81.65	116.68	896.21	438.98	1064.4	618.36	923.44	477.47	1040.11	478.91
45.078	1	0.41	0.13	0.1	0.47	0.21	0.23	0.2	5.21	3.7	99.07	6.65	6.43	96.39	7.62	10.75	0.14	7.01	35.9	14.65	2.25	9.85	0	1.37	5.21	3.7	0.05	0.59	24.55	5.82	0.01	0.03	1.38	0	0	0	4.68	5.58	0.52	82.01	117.82	892.45	437.73	1060.47	617.32	917.14	476.9	1034.97	477.29
45.111	1	0.43	0.13	0.1	0.44	0.19	0.21	0.2	4.28	3.4	99.12	5.23	5.64	96.89	6.77	11.94	0.14	6	33.63	17.54	2.71	10.84	0	1.41	4.28	3.4	0.04	0.56	23.65	5.76	0.01	0.01	1.37	0	0	0	7.44	4.81	0.36	83.18	114.88	888.35	437.76	1055.43	617.35	913.9	477.42	1028.78	477.14
45.145	1	0.44	0.12	0.11	0.46	0.15	0.18	0.21	4.69	3.14	99.08	4.21	3.44	96.79	5.33	14.84	0.14	5.64	29.5	19.39	3.87	9.08	0	1.58	4.69	3.14	0.05	0.86	24.94	5.84	0.01	0.02	1.32	0	0	0	10.75	4.97	0.14	84.25	115.12	884.49	436.93	1051.36	617.11	909.63	477.68	1024.74	476.5
45.178	1	0.62	0.13	0.11	0.42	0.15	0.19	0.19	5.05	2.72	98.75	3.63	3.56	96.34	5.07	13.39	0.16	5.97	30.26	28.8	4.18	10.68	0	1.74	5.05	2.72	0.05	0.92	22.28	5.83	0	0.01	1.34	0	0	0	12.38	5.64	0.39	84.73	115.33	879.46	438.2	1043.62	615.46	903.38	479.22	1018.69	477.18
45.211	1	0.84	0.12	0.1	0.42	0.14	0.17	0.2	4.09	2.4	98.33	2.64	3.52	96.1	4.54	14.58	0.16	6.41	28.56	37.66	3.49	11.92	0	1.62	4.09	2.4	0.03	0.94	19.88	5.54	0	0.01	1.38	0	0	0	3.92	5.98	-0.43	82.25	115.66	874.45	438.26	1037.19	612.04	896.77	477.49	1012.4	474.89
45.245	1	0.93	0.11	0.08	0.44	0.14	0.16	0.23	3.63	1.71	98.15	1.91	4	96.47	4.28	17.69	0.15	6.9	28.25	43.76	2.45	10.91	0	1.61	3.63	1.71	0.03	1.08	16.1	5.62	0	0.02	1.41	0	0	0	5.21	5.46	0.13	82.93	114.49	870.03	438.56	1031	610.55	892.55	477.9	1007	474.95
45.278	1	0.77	0.11	0.06	0.47	0.12	0.15	0.26	3.38	1.6	98.45	1.44	3.73	97.17	3.84	18.98	0.16	8.27	26.27	39.4	1.51	8.67	0	1.45	3.38	1.6	0.04	0.98	14.48	5.71	0	0	1.38	0	0	0	6.58	4.33	0.2	83.4	113.82	865.28	438.39	1025.92	610.66	888.01	477.06	1001.82	475.54
45.311	1	0.69	0.11	0.05	0.5	0.11	0.15	0.29	3.08	1.46	98.63	1.04	3	96.54	4.58	19.81	0.16	9.28	23.94	38.2	0.74	5.54	0	1.46	3.08	1.46	0.05	1.02	12.22	5.75	0	0	1.41	0	0	0	3.57	5.36	0.13	82.5	112.7	860.32	438.09	1020.03	608.61	883.1	475.73	995.8	474.76
45.345	1	0.51	0.1	0.04	0.5	0.1	0.15	0.31	2.66	1.39	98.98	0.7	2.71	95.81	4.43	21.29	0.17	10.05	22.66	33.54	0.65	3.52	0	1.39	2.66	1.11	0.05	0.9	8.02	5.75	0	0.01	1.45	0	0	0	5.39	6.35	0.03	83.15	112.68	856.55	439.06	1014.6	608.11	878.45	477.45	991.1	474.95
45.378	1	0.41	0.1	0.03	0.51	0.1	0.14	0.33	2.17	1.13	98.98	0.66	3.16	96.48	3.76	22.63	0.17	10.59	22.82	28.89	0.59	2.22	0	1.13	2.17	0.98	0.06	1.03	7.06	6.07	0	0.01	1.51	0	0	0	1.58	5.45	-0.01	81.91	110.79	851.47	438.63	1008.91	606.53	873.98	475.95	984.74	473.53
45.412	1	0.3	0.1	0.03	0.47	0.11	0.13	0.32	1.54	0.97	99.06	0.59	4.03	96.42	3.51	21.67	0.15	11.18	23.78	21.39	0.56	1.36	0	0.97	1.54	0.79	0.07	1.43	4.36	5.78	0	0.01	1.78	0	0	0	6.25	5.54	1.21	83.27	114.26	847.24	437.87	1006.28	607.37	869.86	476.73	984.1	474.84
45.445	1	0.22	0.08	0.03	0.6	0.14	0.12	0.46	1.24	0.67	98.8	0.79	5.75	95.47	3.81	28.93	0.16	11.75	26.92	16.2	0.53	1.6	0	0.67	1.04	0.67	0.08	1.24	3.39	6.39	0	0.01	1.97	0	0	0	4.77	6.76	1.43	82.66	111.9	843.79	437.64	1003.33	607.94	868.04	475.58	979.94	474.69
45.478	1	0.16	0.07	0.03	0.66	0.15	0.11	0.51	1.72	0.69	98.68	1.05	6.55	96.64	3.1	33.24	0.14	11.2	28.57	10.61	0.52	1.94	0	0.69	0.91	0.66	0.11	1.72	3.15	5.93	0	0.01	1.99	0	0	0	5.28	5.21	2.32	82.63	115.76	839.7	437.44	1000.41	607.79	863.39	476.54	979.14	475.27
45.512	1	0.14	0.07	0.03	0.66	0.15	0.11	0.51	1.94	0.61	98.68	1.03	6.39	97.17	3.44	33.56	0.16	11.13	28.38	6.92	0.66	3.37	0	0.61	1.01	0.49	0.12	1.94	2.47	5.52	0	0	2.08	0	0	0	3.53	4.31	1.87	81.87	114.08	837.02	436.35	999.96	608.85	862.26	476.66	976.28	473.13
45.545	1	0.12	0.07	0.03	0.63	0.16	0.11	0.5	1.69	0.5	98.74	1.07	6.71	95.17	3.63	34.61	0.16	9.38	29.05	5.12	0.83	5.03	0	0.5	0.97	0.45	0.11	1.69	1.96	5.23	0	0	2.14	0	0	0	4.38	7.1	2.58	81.8	115.02	834.98	435.56	999.27	609.41	861.1	475.97	976.09	473.5
45.578	1	0.11	0.07	0.03	0.61	0.13	0.1	0.48	2.74	0.49	98.78	1.25	5.16	91.88	3.41	36.04	0.16	7.69	25.97	4.23	1.07	6.25	0	0.49	0.94	0.46	0.13	2.74	1.71	4.67	0.01	0	2.16	0	0	0	8	9.87	3.92	82.77	115.47	834.16	435.32	998.53	608.51	861.39	477.46	976.82	474.45
45.612	1	0.09	0.06	0.03	0.68	0.11	0.1	0.54	3.42	0.48	98.64	1.71	3.34	96.23	4.38	39.47	0.16	7	22.33	3.02	1.16	4.52	0	0.35	0.97	0.48	0.14	3.42	1.24	3.92	0.01	0.01	2.22	0	0	0	7.24	5.79	4.77	82.78	115.96	836.42	436.06	1001.05	609.43	864.18	476.91	980.14	476.25
45.645	1	0.09	0.06	0.03	0.7	0.1	0.1	0.55	3.98	0.53	98.6	1.95	2.02	96.77	5.25	40.62	0.15	6.24	20.23	2.32	1.15	2.79	0	0.31	1.13	0.53	0.13	3.98	1.04	3.34	0.01	0.01	2.12	0	0	0	8.12	5.01	5.78	82.92	114.84	838.2	436.01	1003.75	610.18	867.83	477.14	982.67	477.09
45.678	1	0.08	0.06	0.03	0.66	0.08	0.09	0.52	8.47	0.6	98.68	2.74	0	97.4	5.36	40.43	0.14	4.96	17.13	1.69	1.08	1.62	0	0.23	1.46	0.6	0.15	8.47	0.81	3.09	0.01	0.01	2.17	0	0	0	6.04	3.89	2.23	81.92	118.38	842.7	437.1	1010.57	615.42	868.59	478.41	986.95	476.23
45.712	1	0.1	0.08	0.02	0.44	0.07	0.11	0.3	13.71	0.69	99.13	1.82	0	97.6	4.79	30	0.1	3.73	13.95	1.04	0.97	0.81	0	0.16	2.1	0.69	0.28	13.71	0.58	2.49	0.01	0.15	2.26	0	0	0	10.66	3.47	3.89	82.74	115.57	846.8	442.67	1011.32	618.1	873.86	482.78	989.42	483.66
45.745	1	0.1	0.09	0.02	0.34	0.06	0.12	0.23	12.16	0.78	99.31	1.28	0	98.54	5.79	23.52	0.08	2.39	12.16	0.73	0.91	0.81	0	0.14	1.98	0.78	0.47	15.6	0.54	2.27	0.01	6.39	2.43	0	0	0	7.44	0.93	2.48	82.57	116.51	856.82	449.85	1018.6	621.92	880.74	489.28	997.24	488.59
45.779	1	0.11	0.11	0.02	0.24	0.06	0.13	0.15	10.63	0.99	99.51	0.7	0	98.49	6.14	14.94	0.06	1.06	10.63	0.67	1.01	1.31	0	0.12	1.68	0.99	1.05	15.62	0.42	1.67	0.01	27.57	3.01	0	0	0	4.28	-1.12	2.6	81.46	117.78	862.56	454.32	1024.5	626.4	886.01	491.79	1003.78	493.33
45.812	1	0.11	0.12	0.02	0.2	0.06	0.14	0.12	10.01	1.07	99.59	0.4	0	98.58	5.82	10.53	0.05	0.48	10.01	0.63	0.99	1.7	0	0.1	2	1.07	1.91	12.36	0.32	1.24	0.01	1.09	3.19	0	0	0	3.74	0.81	3.06	80.72	119.92	868.47	459.42	1030.26	630.75	891.27	496.42	1011.16	499.07
45.845	1	0.11	0.14	0.02	0.18	0.05	0.14	0.1	7.31	1.04	99.64	0.33	0	98.67	4.87	7.14	0.05	0.28	7.42	0.43	0.72	1.7	0	0.09	2.16	1.04	2.3	7.31	0.26	0.91	0.01	0.04	2.89	0.91	0	0	-3.65	-0.47	4.46	79.14	122.17	875.12	464.25	1036.01	632.12	897.71	498.75	1019.77	504
45.879	1	0.12	0.17	0.02	0.16	0.05	0.14	0.08	6.38	1.34	99.66	0.33	0	97.2	3.79	4.39	0.04	0.18	6.38	0.37	0.71	1.08	0	0.08	2.74	1.34	3.59	8.54	0.18	0.48	0.01	0.01	2.77	1.68	0	0	-2.8	-4.26	3.23	78.35	123.31	881.23	466.9	1044.78	638.5	903.34	502.71	1026.61	506.04
45.912	1	0.12	0.19	0.02	0.16	0.05	0.15	0.07	6.87	1.33	99.63	0.33	0	98.78	3.6	3	0.04	0.13	6.87	0.34	0.61	0.72	0	0.07	3.38	1.33	6.36	8.6	0.17	0.43	0.01	0	2.83	2.36	0	0	-2.84	-0.02	4.07	77.78	123.98	885.07	469.54	1051.59	643.71	909.23	506.26	1033.16	509.77
45.945	1	0.12	0.19	0.02	0.16	0.05	0.15	0.08	7.02	1.46	99.62	0.33	0	98.42	4.04	2.87	0.04	0.12	7.34	0.36	0.53	0.4	0	0.06	3.52	1.46	5.61	7.02	0.15	0.36	0.01	0	2.69	2.34	0	0	-6.5	1.35	5.94	76.79	124.25	886.74	472.24	1056.02	648.08	914.04	507.37	1038.1	514.33
45.979	1	0.12	0.18	0.02	0.16	0.06	0.15	0.08	6.84	1.39	99.64	0.33	0	95.9	3.91	3.68	0.03	0.12	10.8	0.32	0.77	0.42	0	0.04	3.65	1.39	4.23	6.84	0.1	0.28	0.01	0	2.63	2.19	0	0	-13.04	-6.24	5.22	75.11	126.84	890.24	472.74	1063.2	650.72	917.29	508.81	1044.07	512.67
46.012	1	0.12	0.17	0.03	0.16	0.07	0.17	0.08	5.08	1.22	99.66	0.33	0	97.66	4.4	3.73	0.03	0.13	13.9	0.36	0.71	0.46	0	0.04	5.03	1.22	2.98	5.08	0.1	0.29	0.01	0	2.69	1.71	0	0	-7.4	-3.34	5.48	76	122.13	893.84	475.41	1065.16	654.35	922.61	510.24	1044.57	516.91
46.045	1	0.11	0.15	0.03	0.17	0.07	0.16	0.09	6.52	1.01	99.67	0.34	0	98.26	3.52	6.72	0.02	0.22	13.87	0.27	0.46	0.32	0	0.03	6.52	1.01	1.89	4.37	0.08	0.29	0.01	0	2.89	1.03	0	0	-6.28	-1.84	5.1	76.07	125.67	896.96	476.42	1068.92	655.95	924.06	511.93	1049.56	518.43
46.079	1	0.1	0.12	0.03	0.21	0.07	0.14	0.11	6.71	0.92	99.59	0.34	0	98.18	4.01	12.59	0.02	0.45	13.84	0.24	0.34	0.31	0	0.02	6.71	0.92	1.57	5.14	0.07	0.28	0.01	0	3.12	0.54	0	0	-9.29	-2.07	4.79	75.27	123.9	898.68	477.27	1070.6	657.01	926.3	511.3	1049.99	518.48
46.112	1	0.09	0.09	0.03	0.29	0.07	0.13	0.17	7.2	0.81	99.43	0.61	0	98.78	4.65	21.61	0.02	0.79	12.04	0.27	0.24	0.26	0	0.02	7.2	0.81	1.68	4.85	0.07	0.35	0.01	0	3.39	0.3	0	0	-13.15	0.02	4.66	73.93	127.47	898.22	477.05	1072.89	658.91	925.47	510.3	1052.67	518.5
46.146	1	0.07	0.05	0.03	0.53	0.07	0.1	0.39	7.68	0.71	98.93	2.27	0	98.76	6.43	38.84	0.02	1.26	11.78	0.37	0.31	0.47	0	0.02	7.68	0.71	1.37	7.42	0.07	0.35	0.02	0.01	4.02	0	0	0	-14.35	0.1	3.06	73.12	130.82	897.39	475.07	1079.42	664.55	925.01	511.94	1055.8	515.26
46.179	1	0.05	0.04	0.03	0.91	0.07	0.07	0.76	8.16	0.58	98.19	7.94	0	97.02	5.68	54.67	0.01	2.29	11.01	0.33	0.28	0.39	0	0.01	8.16	0.58	0.9	6.56	0.08	0.37	0.02	0	4.2	0	0	0	-7.23	4.59	4.4	74.47	126.45	896.19	476.85	1079.5	670.57	928.11	512.59	1054.27	521.06
46.212	1	0.05	0.03	0.03	1.23	0.08	0.06	1.11	8.73	0.58	97.55	15.59	0	97.32	5.07	63.58	0.02	3.05	12	0.36	0.37	0.35	0	0.02	8.73	0.58	0.92	7.87	0.08	0.44	0.01	0	4.24	0	0	0	-8.4	4.03	3.58	74.12	128.67	895.35	477.09	1079.88	671.69	925.93	514.02	1054.46	520.17
46.246	1	0.05	0.03	0.03	1.18	0.09	0.06	1.07	8.07	0.47	97.64	14.55	0.12	97.29	4.41	63.23	0.02	3.18	14.09	0.61	0.66	0.53	0	0.02	7.57	0.47	0.91	8.07	0.08	0.52	0.01	0.02	4.37	0	0	0	-12.51	4.1	2.99	73.15	126.53	891.89	476.44	1077.55	670.53	923.55	511.75	1049.78	520.44
46.279	1	0.04	0.03	0.03	1.29	0.09	0.05	1.2	6.6	0.47	97.43	16.83	1.04	98.77	3.46	66.85	0.02	3.27	13.26	0.66	0.62	0.47	0	0.02	6.6	0.47	0.99	5.36	0.09	0.62	0.01	0.01	4.63	0	0	0	-5.68	-0.08	2.46	75.05	129.31	889.25	478.55	1073.6	673.06	918.2	516.76	1047.41	521.88
46.312	1	0.05	0.03	0.03	0.99	0.1	0.06	0.88	5.54	0.4	98.03	9.82	2.6	97.99	3.38	60.19	0.02	2.4	16.4	1.13	1.08	0.7	0	0.02	5.54	0.4	1.05	4.91	0.09	0.69	0.01	0.05	4.71	0	0	0	-4.24	2.55	1.44	75.55	125.68	887.54	480.03	1069.87	673.18	916.28	519.3	1041.94	521.74
46.346	1	0.06	0.04	0.02	0.52	0.09	0.07	0.41	4.32	0.34	98.96	2.44	2.81	97.47	2.86	43.11	0.03	1.28	13.16	1.33	0.87	0.6	0	0.01	4.32	0.34	1.02	2.53	0.12	1.02	0.02	0.15	5.3	0	0	0	-5.79	3.75	2.67	75.46	129.49	887.1	484.56	1065.58	672.23	913.34	521.35	1042.68	527.44
46.379	1	0.07	0.06	0.02	0.37	0.07	0.08	0.26	2.66	0.39	99.26	1.04	1.26	97.99	2.25	33.63	0.03	0.77	8.39	1.25	0.48	0.35	0	0.01	2.66	0.39	0.98	1.2	0.13	1	0.02	0.89	4.86	0	0	0	-7.52	2.57	2.59	75.75	126.77	885.97	489.4	1056.54	667.25	909.41	527.39	1036.18	527.88
46.413	1	0.08	0.08	0.02	0.25	0.05	0.09	0.17	1.54	0.38	99.5	0.44	0.22	98.26	1.77	22.66	0.03	0.35	3.91	0.81	0.17	0.14	0	0.01	1.54	0.38	0.96	0.24	0.17	1.51	0.02	6.7	5.04	0.56	0	0	-15.03	1.83	0.94	74.05	131.41	885.86	495.17	1049.63	663.94	901.94	530.49	1033.35	530.6
46.446	1	0.08	0.11	0.02	0.2	0.06	0.09	0.13	1.06	0.38	99.59	0.33	0.71	97	1.93	16.77	0.02	0.17	4.59	0.76	0.14	0.14	0	0.01	1.06	0.38	1.02	0.17	0.2	1.84	0.03	0.54	5.13	1.92	0	0	-6.8	4.61	1.15	75.63	128.98	879.64	496.92	1041.75	665.72	896.37	533.74	1025.36	533.46
46.479	1	0.08	0.12	0.02	0.2	0.05	0.09	0.13	0.81	0.44	99.6	0.33	0.63	98.18	1.84	16.36	0.02	0.11	4.43	0.64	0.11	0.17	0	0.01	0.81	0.44	0.97	0.11	0.21	1.83	0.03	0.09	5.04	2.89	0	0	-11.45	2.06	1.61	74.92	130.44	876.26	497.51	1036.87	663.02	891.95	531.53	1022.34	535.16
46.513	1	0.08	0.12	0.02	0.21	0.06	0.09	0.14	0.84	0.52	99.58	0.33	1.76	97.85	2.14	18.03	0.03	0.08	6.25	0.56	0.12	0.24	0	0.01	0.84	0.52	0.84	0.12	0.26	2.07	0.04	0.05	5.45	3.38	0	0	-7.2	2.92	1.15	75.19	129.44	871.22	497.41	1032.03	664.43	887.05	533.14	1016.47	534.64
46.546	1	0.07	0.11	0.02	0.25	0.07	0.09	0.18	0.85	0.59	99.49	0.43	2.22	98.39	2.44	23.01	0.03	0.07	8.05	0.62	0.15	0.29	0	0.01	0.85	0.59	0.69	0.16	0.29	2.29	0.05	0.02	5.25	3.94	0	0	-8.12	1.44	0.98	75.02	126.86	866.41	497.94	1027.36	665.46	883.39	533.7	1010.25	534.26
46.579	1	0.06	0.1	0.02	0.32	0.06	0.08	0.24	0.92	0.6	99.36	0.69	1.65	98.54	3.13	29.49	0.03	0.07	7.45	0.42	0.17	0.29	0	0.01	0.92	0.6	0.49	0.25	0.3	2.15	0.05	0.01	5.12	4.31	0	0	-12.58	0.94	0.61	73.78	127.96	862.64	496.79	1025.24	665.08	879.52	532.48	1007.48	532.11
46.613	1	0.05	0.07	0.02	0.53	0.07	0.07	0.43	1.11	0.75	98.95	1.97	2.1	98.32	3.79	43.62	0.03	0.08	9.36	0.48	0.23	0.36	0	0.01	1.11	0.75	0.36	0.36	0.38	1.98	0.06	0.01	5	3.82	0	0	-11.35	1.66	0.54	73.84	130.93	858.05	496.82	1019.61	663.53	872.86	532.82	1003.79	532.68
46.646	1	0.04	0.05	0.02	0.74	0.07	0.06	0.66	1.68	0.69	98.52	4.04	1.27	97.9	5.4	52.24	0.03	0.09	8.64	0.53	0.23	0.49	0	0.01	1.68	0.69	0.27	0.42	0.41	1.88	0.06	0.01	4.95	3.2	0	0	-11.45	2.79	-0.02	73.93	129.83	857.19	497.99	1017.05	663.06	871.17	534.64	1000.98	532.27
46.679	1	0.04	0.04	0.02	1.07	0.06	0.06	1.03	2.4	0.73	97.87	9.46	0.57	97.97	5.58	62.82	0.03	0.14	8.12	0.72	0.3	0.76	0	0.01	2.4	0.73	0.2	0.47	0.46	2	0.09	0	4.72	2.33	0	0	-12.25	2.62	0.73	74.07	125.54	856.95	499	1011.7	658.57	871.28	534.17	996.8	532.25
46.713	1	0.03	0.02	0.02	1.57	0.07	0.05	1.67	2.85	0.81	96.66	20.99	0.64	97.69	6.05	73.99	0.03	0.19	9.01	0.89	0.48	1.41	0	0.01	2.85	0.81	0.15	0.48	0.57	1.94	0.14	0	4.68	1.27	0	0	-19.1	3.27	0.5	72.71	124.1	854.42	499.65	1007.04	655.6	868.19	532.25	992.29	531.88
46.746	1	0.03	0.02	0.02	1.75	0.06	0.05	1.91	2.75	0.78	96.18	23.81	0	98.74	7.35	76.11	0.04	0.17	7.76	1.06	0.48	1.64	0	0.01	2.75	0.78	0.12	0.35	0.62	1.84	0.15	0.01	4.76	0.76	0	0	-12.35	0.2	0.83	73.45	126	853.31	497.47	1007.32	656.06	867.09	532.53	993.07	530.66
46.78	1	0.03	0.02	0.02	2.17	0.06	0.05	2.44	2.56	0.8	95.11	31.87	0	98.73	8.28	81.32	0.03	0.21	7.71	0.92	0.45	1.03	0	0.01	2.56	0.8	0.08	0.17	0.71	1.71	0.19	0.01	4.31	0.35	0	0	-14.33	0.25	0.94	73.53	125.42	854.29	497.88	1006.18	653.71	867.4	532.03	992.82	530.49
46.813	1	0.03	0.02	0.02	2.29	0.06	0.04	2.58	2.52	0.82	94.83	34.91	0	98.71	7.8	83.06	0.03	0.28	8.58	0.89	0.48	0.92	0	0.01	2.52	0.82	0.05	0.15	0.69	1.76	0.21	0	4.05	0.29	0	0	-15.16	-0.31	0.76	73.75	123.97	854.02	497.64	1004.73	652.11	867.1	531.74	991.04	529.46
46.846	1	0.03	0.02	0.02	2.36	0.07	0.04	2.71	2.61	0.67	94.58	40.74	0.51	98.45	5.76	86.05	0.03	0.39	9.64	1.09	0.49	0.8	0	0.01	2.61	0.67	0.05	0.14	0.66	1.87	0.22	0	4.15	0.11	0	0	-17.38	-1.25	0.69	73.54	129.88	853.47	495.25	1007.82	652.34	865.31	530.55	995.16	527.31
46.88	1	0.03	0.02	0.02	2.2	0.08	0.04	2.58	2.88	0.5	94.85	39.6	1.64	97.69	5.01	85.2	0.03	0.47	10.87	1.09	0.61	0.99	0	0.02	2.88	0.5	0.06	0.3	0.63	2.14	0.35	0	4.71	0	0	0	-19.61	-3.28	1.83	72.54	132.19	851.17	491.92	1014.22	656.57	867.35	530.05	999.44	524.93
46.913	1	0.03	0.02	0.02	2.25	0.08	0.04	2.66	3.13	0.45	94.68	41.25	2.09	98	4.94	85.8	0.03	0.59	12.19	1.34	0.66	1.29	0	0.02	3.13	0.45	0.05	0.6	0.63	2.28	0.33	0.01	4.72	0	0	0	-18.79	-2.54	2.1	72.05	128.39	849.8	488.97	1020.21	663.49	871.79	526.26	1000.15	523.86
46.946	1	0.03	0.02	0.02	2.08	0.08	0.04	2.48	2.67	0.35	95.05	34.65	2.27	98.65	5.92	82.77	0.04	0.58	12.23	1.33	0.78	1.81	0	0.02	2.67	0.35	0.06	0.58	0.62	2.58	0.33	0.01	5.02	0	0	0	-17.71	-0.54	3.87	72.53	130.4	848.5	484.67	1026.6	666.2	875.16	524.57	1005.54	521.98
46.98	1	0.03	0.02	0.02	1.5	0.09	0.05	1.67	2.34	0.28	96.67	18.12	2.58	97.26	6.9	72.23	0.06	0.49	12.57	1.69	0.8	2.53	0	0.02	2.34	0.28	0.06	0.78	0.64	2.52	0.26	0	5.37	0	0	0	-12.88	-4.15	4.48	73.24	128.81	847.91	482.09	1032.92	673.5	879.32	522.11	1008.13	522.63
47.013	1	0.04	0.02	0.02	1.26	0.11	0.06	1.41	2.48	0.27	97.19	11.72	4.08	98.7	8.44	65.72	0.06	0.62	15.15	1.95	0.71	2	0	0.02	2.48	0.27	0.08	0.74	0.78	3.2	0.27	0.01	6.04	0	0	0	-12.28	0.34	2.3	72.57	134.91	845.32	475.72	1044.99	684.05	879	520.03	1013.87	517.12
47.046	1	0.05	0.04	0.02	0.73	0.13	0.08	0.76	2.33	0.23	98.49	3.42	5.32	98.22	8.62	49.42	0.07	0.65	17.39	1.91	0.84	2.3	0	0.02	2.33	0.23	0.15	1.03	1.06	4.24	0.24	0.01	6.43	0.38	0	0	-11.62	-1.95	2.55	72.55	129.9	845.41	471.17	1052.16	688.99	885.28	515.09	1015.18	514.27
47.08	1	0.06	0.05	0.02	0.47	0.2	0.12	0.49	3.35	0.21	99.03	1.1	7.49	97.49	11.69	33.69	0.1	0.53	22.55	2.26	1.04	2.56	0	0.02	2.18	0.21	0.28	3.35	1.51	6.44	0.22	0.04	7.57	0	0	0	-10.53	-3.7	3.44	73.3	132.45	847.97	465.21	1057.43	686.04	888.82	508.97	1021.26	510.27
47.113	1	0.07	0.06	0.02	0.32	0.32	0.2	0.34	6.15	0.21	99.32	0.95	9.46	96.49	16.3	18.53	0.11	0.43	28.81	2.51	1.39	1.8	0	0.01	1.86	0.21	0.42	6.15	1.91	8.25	0.23	0.02	8.48	0	0	0	-9.72	-5.42	4.72	74.1	136.52	850.69	458.42	1063.75	682.89	892.74	501.59	1029.19	506.25
47.147	1	0.08	0.07	0.02	0.29	0.5	0.28	0.38	10.7	0.24	99	2.17	10.59	97.91	21.34	11.5	0.17	0.43	35.25	2.7	2.44	1.46	0	0.01	1.65	0.24	0.51	10.7	2.66	12.97	0.23	0	9.29	0	0	0	-8.87	-2.75	3.58	74.49	131.71	849.71	451.92	1064.31	678.98	893.64	497.28	1025.35	498.19
47.18	1	0.07	0.07	0.02	0.27	0.48	0.33	0.45	7.81	0.25	99.04	1.36	10.39	96.9	24.47	6.84	0.19	0.37	32.21	3.01	2.8	1.04	0	0.01	1.33	0.25	0.56	7.81	3.4	18.7	0.2	0.02	10.47	0	0	0	-4.14	-4.79	5.68	75.41	131.38	850.29	446.66	1063.31	673.17	895.77	490.25	1027	496.53
47.213	1	0.08	0.08	0.02	0.25	0.42	0.36	0.53	3.39	0.25	98.94	0.91	9.67	98.11	25.92	3.63	0.24	0.33	30.17	4.99	3.54	0.64	0	0	1.05	0.25	0.57	3.39	4.13	24.37	0.18	0	10.27	0	0	0	-2.42	-2.25	6.19	75.96	127.43	852.81	441.44	1062.86	666.43	899.29	482.54	1026.34	492.34
47.247	1	0.07	0.08	0.02	0.23	0.52	0.34	0.84	1.5	0.32	98.33	1.03	11.27	97.09	25.72	2.09	0.32	0.34	30.82	5.71	5.46	0.53	0	0	0.93	0.23	0.54	1.5	5.22	37.23	0.13	0.01	11.88	0	0	0	-3.02	-4.46	4.1	76.07	123.59	857.6	439.38	1061.6	658.25	900.68	480.63	1024.13	486.6
47.28	1	0.08	0.08	0.02	0.19	0.61	0.29	0.72	0.8	0.3	98.56	1.34	12.19	97.61	22.56	1.05	0.3	0.32	33.92	6.7	8.43	0.5	0	0	0.8	0.22	0.46	0.66	5.9	37.87	0.1	0.01	11.88	0	0	0	0.4	-3.44	3.52	77.12	123.88	859.46	434.33	1063.13	652.77	901.75	475.98	1025.39	483.76
47.313	1	0.08	0.07	0.02	0.2	0.93	0.32	0.97	0.71	0.37	98.07	2.52	14.46	97.92	24.34	0.74	0.37	0.32	39.73	8.89	10.04	0.57	0	0	0.71	0.2	0.29	0.5	8.1	43.46	0.09	0	12.67	0	0	0	3.22	-2.74	1.79	78.25	120.87	862.23	431.94	1063.5	648.54	903.1	475.19	1023.86	480.24
47.347	1	0.09	0.06	0.03	0.19	1.92	0.3	1.26	0.58	0.53	96.15	8.43	19.87	98.71	22.56	0.52	0.53	0.36	48.99	10.35	12.04	0.59	0	0	0.58	0.17	0.17	0.46	14.66	51.82	0.07	0.01	14.56	0	0	0	5.56	-0.32	2.27	79.74	120.55	864.31	428.04	1061.79	641.15	903.94	470.88	1024.36	476.33
47.38	1	0.11	0.06	0.03	0.19	2.53	0.29	1.05	0.54	0.5	94.94	13.1	23.34	96.7	21.11	0.46	0.5	0.44	52.29	10.74	10.01	0.52	0	0	0.54	0.15	0.12	0.47	17.5	48.95	0.06	0.01	15.4	0	0	0	5.95	5.12	0.8	79.97	125.3	863.24	425.2	1061.5	637.59	899.65	468.74	1024.78	475.19
47.414	1	0.14	0.05	0.04	0.21	3.25	0.23	1.21	0.58	0.5	93.5	31.37	27.51	98.25	16.41	0.45	0.5	0.49	52.84	8.34	8.1	0.31	0	0	0.48	0.17	0.09	0.58	30.75	56.98	0.05	0.01	17.42	0	0	0	6.29	1.85	-1.16	80.14	126.43	863.21	423.04	1062.07	635.15	897.32	468.3	1023.68	472.49
47.447	1	0.16	0.05	0.06	0.21	3.56	0.18	1.15	0.63	0.43	92.89	45.57	29.02	98.28	13.2	0.49	0.43	0.75	52.01	6.72	8.53	0.24	0	0	0.47	0.18	0.07	0.63	39.11	58.58	0.05	0.01	18.68	0	0	0	6.08	1.76	-3.15	80.05	123.09	861.47	421.22	1060.12	633.62	895.27	468.66	1018.36	467.72
47.48	1	0.17	0.05	0.06	0.23	1.98	0.17	0.9	0.93	0.37	96.05	33.02	25.74	98.4	11.39	0.83	0.37	1.24	43.46	3.43	5.81	0.15	0	0	0.62	0.18	0.06	0.93	41.07	53.82	0.05	0.01	17.61	0	0	0	7.04	1.41	-2.81	80.46	124.52	858.77	419.95	1056.57	630.99	891.71	466.83	1016.23	467.74
47.514	1	0.22	0.05	0.08	0.28	1.22	0.15	0.81	0.86	0.38	97.57	35.97	22.52	97.59	9.21	1.39	0.38	2.05	36.89	2.22	5.16	0.11	0	0	0.74	0.17	0.05	0.86	49.27	52	0.04	0.01	16.52	0	0	0	10.68	3.5	-4.4	82.34	120.72	857.35	418.39	1053.22	628.04	889.88	466.78	1010.59	465.8
47.547	1	0.24	0.06	0.09	0.32	0.67	0.15	0.64	0.84	0.39	98.65	26.51	17.85	97.96	8.51	1.95	0.39	3.03	30.76	1.79	4.89	0.12	0	0.01	0.84	0.19	0.05	0.63	49.89	45.38	0.04	0.01	14.29	0	0	0	12.7	2.65	-3.94	83.35	121.44	851.58	417.38	1043.8	624.78	882.36	466.78	1003.71	461.97
47.58	1	0.26	0.07	0.09	0.35	0.42	0.14	0.59	1.05	0.39	98.83	17.04	14.25	93.99	7.66	2.91	0.39	4.65	25.2	1.58	4.53	0.15	0	0.01	1.05	0.2	0.04	0.67	48.44	41.57	0.03	0	12.85	0	0	0	10.17	8.25	-4.13	82.44	119.49	849.44	418.84	1040.27	624.16	880.47	467.14	999.87	462.53
47.614	1	0.28	0.08	0.1	0.41	0.33	0.14	0.45	1.22	0.34	99.11	17.15	11.97	90.22	6.93	4.58	0.34	6.16	25.52	1.12	4.99	0.22	0	0.02	1.22	0.18	0.03	0.66	48.21	32.6	0.03	0	10.62	0	0	0	9.34	10.89	-3.92	81.83	119.75	845.08	418.97	1035.14	624.09	875.86	467.57	995.42	460.7
47.647	1	0.29	0.08	0.1	0.49	0.27	0.14	0.5	1.25	0.33	98.99	14.26	10.24	90.05	7.45	6.81	0.33	8.06	23.68	0.81	4.76	0.36	0	0.02	1.25	0.18	0.02	0.64	47.33	30.81	0.02	0	9.73	0	0	0	7.87	10.98	-3.46	81.36	118.71	841.51	419.17	1031.46	623.96	873.19	466.69	991.77	461.13
47.68	1	0.29	0.08	0.1	0.6	0.23	0.14	0.48	1.27	0.26	98.8	12.99	8.68	94.97	7.99	10.13	0.26	9.69	23.59	0.87	4.9	0.47	0	0.04	1.27	0.16	0.01	0.58	46.08	24.37	0.02	0	8.43	0	0	0	7.67	7.31	-3.05	81.58	120.57	838.84	420.42	1028.3	623.56	869.57	466.85	990.11	464.21
47.714	1	0.31	0.08	0.1	0.75	0.17	0.14	0.39	1.25	0.19	98.5	9.73	6.27	89.94	8.53	12.9	0.19	11.42	20.77	0.87	3.71	0.52	0	0.11	1.25	0.15	0.01	0.4	44.84	14.11	0.01	0	6.86	0	0	0	6.38	11.05	-3.18	80.86	118.03	835.04	419.98	1026.02	625.08	867.8	466.27	985.8	463.45
47.747	1	0.31	0.08	0.1	0.9	0.16	0.14	0.47	0.99	0.18	98.21	9.83	6.11	91.94	8.58	16	0.18	12.85	20.51	1.01	3.57	0.6	0	0.1	0.99	0.14	0.01	0.3	45.25	13.94	0.01	0	6.69	0	0	0	9.7	9.83	-2.59	82.25	119.89	831.69	420.57	1019.93	624.3	862.69	467.97	982.46	462.46
47.781	1	0.32	0.07	0.12	1.2	0.19	0.14	0.48	0.75	0.2	97.6	18.63	6.79	93	9.92	20.68	0.17	12.2	24.93	1.24	3.71	1.05	0	0.2	0.75	0.14	0.01	0.3	50.06	8.93	0.01	0	5.85	0	0	0	7.78	9.07	-2.15	81.77	122.14	830.69	422.11	1016.3	621.98	859.59	468.31	981.63	463.52
47.814	1	0.34	0.06	0.14	1.92	0.27	0.14	0.72	0.69	0.25	96.15	35.15	9.04	94.56	10.1	29.56	0.15	14.57	32.61	1.6	4.06	1.8	0	0.25	0.69	0.15	0.01	0.21	53.11	7.53	0.01	0.01	5.06	0	0	0	5.06	7.72	-3.27	81.22	122.62	826.49	419.08	1011.71	616.76	853.85	465.13	976.37	460.2
47.847	1	0.33	0.05	0.15	2.62	0.36	0.13	0.98	0.53	0.24	94.77	50.68	11.5	97.42	9.87	36.85	0.15	15.26	38.38	1.85	3.87	2.35	0	0.24	0.53	0.16	0.01	0.18	55.29	7.22	0.01	0	4.91	0	0	0	10.28	3.83	-2.66	83.27	121.49	826.84	420.46	1011.71	619.41	855.13	467.08	976.55	463.01
47.881	1	0.29	0.05	0.13	2.69	0.33	0.13	1	0.48	0.3	94.62	44.92	10.76	97.44	10.36	39.56	0.12	14.07	39.2	2.21	3.22	2.58	0	0.3	0.48	0.28	0.01	0.13	51.24	5.65	0.01	0.06	3.71	0	0	0	13.57	3.81	-2.85	84.78	122.1	825.77	423.01	1006.99	619.25	851.82	470.98	973.69	463.59
47.914	1	0.27	0.06	0.12	2.19	0.3	0.13	0.81	0.44	0.35	95.62	40.45	10.57	85.55	8.92	39.09	0.14	10.93	37.43	3.28	2.49	2.66	0	0.29	0.44	0.35	0.01	0.1	49.43	5.63	0.01	0.78	3.65	0	0	0	5.36	13.11	-3.05	81.47	120.57	825.71	425.03	1003.75	615.9	850.97	471.19	971.17	461.69
47.947	1	0.27	0.06	0.12	1.79	0.19	0.13	0.65	0.36	0.49	96.41	30.89	6.93	92.79	9.4	35.28	0.15	8.87	29.98	4.38	2.29	2.34	0	0.29	0.36	0.49	0.02	0.12	48.03	5.61	0.01	0.14	3.2	0	0	0	2.7	9.23	-2.63	80.82	117.92	824.2	425.58	1002.72	616.62	851.35	469.53	969.11	463.49
47.981	1	0.29	0.08	0.14	1.27	0.19	0.14	0.44	0.33	0.65	97.47	23.07	6.59	92.19	9.21	29.88	0.22	5.19	31.41	6.54	3.27	4.82	0	0.3	0.33	0.65	0.01	0.11	46.93	5.58	0.01	0.04	2.7	0	0	0	1.56	9.66	-1.6	80.3	116.05	822.7	424.9	1001.92	617.24	852.1	467.69	968.06	463.08
48.014	1	0.35	0.09	0.17	1.06	0.19	0.15	0.34	0.44	0.69	97.88	25.08	5.81	86.57	9.43	25.28	0.25	3.77	31.07	9.52	4.2	7.61	0	0.32	0.44	0.69	0.01	0.13	48.65	5.26	0.01	0.02	2.55	0	0	0	4.86	12.68	0.22	80.96	117.14	820.55	423.5	1001.46	617.28	851.96	468.3	968.98	462.98
48.047	1	0.44	0.09	0.28	1.15	0.2	0.15	0.36	0.49	0.79	97.7	35.49	4.97	92.35	9.56	25.68	0.29	3.85	32.32	12.38	6.91	10.87	0	0.33	0.49	0.79	0.01	0.1	53.57	5.63	0.01	0.03	2.4	0	0	0	7.4	9.55	4.26	82	119.77	821.76	421.43	1003.88	616.71	856.13	463.33	975.86	466.39
48.081	1	0.57	0.09	0.39	1.1	0.22	0.16	0.29	0.47	0.92	97.79	54.86	5.57	97.65	9.46	21.83	0.32	2.78	34.87	14.14	7.91	11.87	0	0.27	0.47	0.92	0.01	0.09	60.89	5.94	0	0.02	2.32	0	0	0	8.95	3.38	3.49	82.75	122.38	826.81	420.23	1010.51	617.61	859.82	463.34	982.19	465.18
48.114	1	0.57	0.11	0.3	0.99	0.2	0.18	0.24	0.64	0.96	98.01	53.59	5.11	97.81	9.45	17.84	0.33	2.16	33.34	13.31	6.51	7.17	0	0.3	0.64	0.96	0.01	0.1	61.78	5.78	0	0.01	1.99	0	0	0	9.37	3.01	2.95	82.97	123.13	831.5	419.04	1015.32	616.6	863.69	462.86	986.82	463.55
48.148	1	0.8	0.12	0.35	1.04	0.29	0.2	0.21	0.81	1.16	97.91	77.67	8.32	97.73	9.02	15.23	0.41	2.12	40.84	16.89	5.64	6.22	0	0.34	0.81	1.16	0	0.11	68.01	5.34	0	0.01	1.67	0	0	0	11.17	3.2	4.42	83.8	120.99	837	419.23	1017.92	614.21	870.19	460.81	991.1	465.38
48.181	1	0.93	0.12	0.41	1.03	0.32	0.2	0.2	1.2	1.28	97.94	81.49	8.89	97.86	8	14.87	0.47	2.49	42.82	18.73	6.09	7.67	0	0.37	1.2	1.28	0	0.17	68.95	5.47	0	0.01	1.51	0	0	0	11.2	2.89	4.53	84.04	121.35	843.4	419.3	1023.08	612.46	875.89	461.06	997.17	465.12
48.214	1	1.01	0.12	0.45	0.96	0.39	0.21	0.2	1.71	1.32	97.97	82.81	9.72	97.98	7.99	14.62	0.53	2.68	46.39	21.84	7.23	9.65	0	0.41	1.71	1.32	0	0.28	66.51	5.29	0	0.02	1.49	0	0	0	13.83	2.59	4.53	84.5	123.07	847.08	417.66	1028.83	612.92	879.77	461.82	1002.81	463.98
48.248	1	1	0.12	0.55	0.99	0.37	0.21	0.2	2.65	1.63	98	81.83	8.59	98.79	7.72	15.3	0.69	3.36	45.84	19.87	8.18	12.11	0	0.59	2.65	1.63	0	0.58	66.22	4.55	0	0.01	1.35	0	0	0	14.47	-0.01	5.21	84.9	123.14	855.03	418.38	1037.5	613.63	888.62	463.77	1011.76	464.85
48.281	1	0.89	0.13	0.43	0.81	0.26	0.21	0.17	3.94	1.41	98.22	63.4	5.8	98.48	7.19	12.56	0.74	3.48	39.86	18.43	7.45	10.51	0	0.8	3.94	1.41	0	1.63	60.31	4.08	0	0	1.27	0	0	0	10.38	1.14	4.74	84.07	122.13	861.6	419.63	1042.17	613.15	894.31	461.81	1016.4	465.36
48.314	1	0.82	0.15	0.31	0.56	0.22	0.23	0.13	6.82	1.37	98.36	42.22	4.05	98.61	5.93	7.76	0.84	2.41	36.88	18.03	6.02	8.33	0	1.25	6.82	1.37	0	3.36	52.55	3.9	0	0	1.1	0	0	0	13.67	0.71	6.26	84.55	123.13	867.2	419.85	1046.97	612.38	900.54	461.68	1023.51	467.87
48.348	1	0.75	0.15	0.21	0.5	0.18	0.24	0.12	7.97	1.66	98.51	25.84	3.19	97.68	5.47	7.18	1.16	2.03	33.89	18.32	3.65	6.08	0	1.66	7.97	1.48	0.01	3.61	46.33	4.11	0	0.01	1	0	0	0	11.86	3.3	4.79	84.26	123.61	873.94	421.05	1051.35	611.44	904.52	461.95	1028	467.41
48.381	1	0.85	0.16	0.19	0.44	0.22	0.25	0.11	8.63	1.8	98.3	24.17	4.7	98.29	4.78	6.44	1.14	1.86	36.84	23.52	3.02	6.3	0	1.8	8.63	1.47	0.01	3.56	42.27	4.38	0	0.01	1.02	0	0	0	11.57	1.75	6.2	84.63	124.26	881.34	422.98	1057.61	611.02	912.4	462.97	1036.44	470.41
48.415	1	0.87	0.16	0.19	0.45	0.25	0.26	0.12	7.91	2.42	98.25	29.57	6.7	98.74	3.8	7	1.35	1.94	39.44	23.8	2.16	6.9	0	2.42	7.91	1.08	0.01	0.92	43.1	5.3	0	0.01	0.94	0	0	0	13.11	-0.19	4.23	85	122.43	891.53	424.7	1064.22	610.79	919.72	463.98	1041.98	470.31
48.448	1	0.84	0.16	0.15	0.44	0.23	0.25	0.12	6.03	2.38	98.31	23.12	6.53	98.45	4.13	7.38	1.29	1.94	38.04	25.64	1.93	6.16	0	2.38	6.03	0.87	0.02	0.75	40.34	5.96	0	0	0.86	0	0	0	8.16	1.24	5.86	84.34	119.72	894.52	425.21	1065.16	607.36	924.56	462.26	1044	470.51
48.481	1	0.84	0.16	0.16	0.42	0.15	0.21	0.12	4.95	2.16	98.32	15.56	4.18	98.07	2.86	7.12	1.26	1.91	31.11	24.23	1.93	7.21	0	2.16	4.95	0.89	0.02	0.54	41.17	6.38	0	0.01	0.82	0	0	0	10.7	2.36	6.62	84.69	121.87	897.79	425.67	1068.04	608.27	927.55	460.86	1048.76	473.62
48.515	1	0.95	0.16	0.15	0.4	0.13	0.2	0.12	3.59	2.26	98.1	10.02	3.09	98.02	2.63	6.73	1.22	2.01	27.68	28.86	1.77	8.21	0	2.26	3.59	0.79	0.02	0.26	38.34	7.56	0	0.01	0.73	0	0	0	11.94	2.5	6.41	84.89	121.97	901.89	425.29	1073.06	609.13	931.84	461.49	1053.24	473.27
48.548	1	1.07	0.16	0.13	0.36	0.11	0.19	0.13	2.17	2.01	97.86	6.68	2.6	98.4	2.48	6.63	1.11	1.76	25.32	34.51	1.64	8.73	0	2.01	2.17	0.76	0.02	0.2	35.2	8.89	0	0.01	0.71	0	0	0	9.54	1.39	7.33	84.63	122.19	905.42	426	1076.03	607.67	935.84	461.72	1057.43	473.92
48.581	1	1.23	0.16	0.14	0.39	0.09	0.18	0.14	1.9	1.9	97.54	5.95	1.69	98.3	2.25	7.57	1.1	2.4	22.74	37.11	1.73	9.93	0	1.9	1.46	0.8	0.02	0.15	36.25	10.21	0	0.01	0.68	0	0	0	7.76	1.72	7.03	83.99	120.8	908.58	425.7	1078.15	607.02	938.92	459.49	1058.93	473.29
48.615	1	1.1	0.16	0.11	0.32	0.11	0.18	0.14	2.05	2.05	97.81	4.02	2.86	98.27	1.78	6.51	1.04	2.98	25.37	37.56	1.85	10.21	0	2.05	1.55	0.74	0.02	0.16	28.49	11.56	0	0	0.72	0	0	0	8.93	1.79	8.07	84.46	120.24	910.43	425.67	1079.95	605.97	941.94	460.51	1061.45	473.81
48.648	1	0.98	0.16	0.11	0.32	0.11	0.18	0.15	2.03	2.03	98.04	3.58	2.8	98.44	1.61	6.53	0.99	3.6	25.06	34.65	1.85	10.01	0	2.03	1.38	0.75	0.02	0.2	27.31	12.04	0	0	0.71	0	0	0	7.58	1.27	7.41	83.97	121.57	911.43	425.22	1081.68	606.23	942.04	460.19	1062.97	472.73
48.681	1	0.82	0.16	0.09	0.3	0.11	0.18	0.16	1.92	1.92	98.36	2.66	2.85	98.67	1.56	6.31	0.92	3.83	24.95	32.18	1.8	8.85	0	1.92	1.47	0.75	0.02	0.3	23.58	13.07	0	0	0.73	0	0	0	5.73	0.45	7.21	83.32	123.32	912.18	424.68	1083.18	605.91	942.16	459.55	1064.85	471.93
48.715	1	0.72	0.16	0.09	0.3	0.1	0.17	0.18	1.65	1.65	98.57	2.3	2.6	97.86	1.42	6.63	0.85	4.23	23.81	27.89	1.51	10.44	0	1.65	1.48	0.7	0.02	0.3	22.87	15.7	0	0	0.69	0	0	0	9.49	2.88	7.02	84.97	116.82	913.6	427	1082.22	606.96	945.11	463.38	1061.54	472.96
48.748	1	0.7	0.15	0.08	0.32	0.1	0.17	0.2	1.54	1.49	98.59	2.27	2.96	98.78	1.48	7.6	0.81	4.93	24.28	28.28	1.26	8.56	0	1.49	1.54	0.69	0.02	0.34	22.21	16.75	0	0.01	0.7	0	0	0	9.04	-0.01	5.06	84.6	118.81	914.49	426.43	1082.61	607	942.98	461.99	1061.41	471.45
48.782	1	0.68	0.15	0.09	0.38	0.09	0.15	0.3	1.64	1	98.64	2.69	2.38	98.26	1.32	9.7	0.74	5.68	22.17	25.33	1.04	7.34	0	1	1.64	0.82	0.02	0.3	26.49	23.82	0	0.01	0.72	0	0	0	7.49	1.85	4.43	83.94	123.37	913.71	425.83	1083.44	606.98	940.31	461.64	1063.29	471.56
48.815	1	0.63	0.14	0.09	0.42	0.08	0.15	0.39	1.75	1.01	98.74	3	2.01	98.73	1.01	10.63	0.64	6.35	20.78	21.95	0.94	5.15	0	0.76	1.75	1.02	0.02	0.25	29.28	28.96	0	0	0.71	0	0	0	6.17	0.23	4.77	83.53	120.16	912.23	425.41	1083.32	607.13	941.48	459.67	1060.87	473.2
48.848	1	0.52	0.14	0.08	0.45	0.08	0.14	0.4	2.07	0.91	98.97	2.55	1.14	98.72	0.91	11.77	0.6	7.34	19.21	16.71	1.13	4.05	0	0.91	2.07	1.04	0.02	0.38	28.76	27.85	0	0	0.69	0	0	0	4.83	-0.28	2.9	83.06	119.89	910.59	425.3	1083.23	608.79	938.82	461.69	1058.36	470.72
48.882	1	0.47	0.14	0.08	0.44	0.06	0.14	0.41	2.5	1.03	99.05	1.75	0	98.57	1.05	11.44	0.54	7.79	15.33	14.49	1.56	3.81	0	0.94	2.5	1.03	0.02	0.55	27.91	27.68	0	0.01	0.63	0	0	0	8.25	-0.83	2.28	84.11	119.19	908.99	425.24	1082.51	610.59	937.36	463.2	1056.31	470.8
48.915	1	0.47	0.15	0.08	0.4	0.05	0.14	0.31	2.37	1.03	99.06	1.48	0	98.7	1.07	9.41	0.54	6.77	13.21	14.83	1.94	2.84	0	1.03	2.37	0.97	0.02	0.66	27.84	24.23	0	0.01	0.63	0	0	0	8.34	-0.37	0.47	84.05	121.29	906.18	425.13	1081.57	611.62	932.73	464.84	1053.87	470.74
48.948	1	0.5	0.15	0.09	0.37	0.06	0.15	0.28	2.53	1.13	99	1.79	0	98.61	1.14	7.63	0.56	6.68	15.29	15.99	2.76	3.02	0	1.13	2.53	1.03	0.02	0.75	28.18	23.86	0	0.01	0.57	0	0	0	8.09	-0.7	0.59	83.66	120.44	902.31	424.93	1080.48	615.32	930.75	465.5	1051.11	470
48.982	1	0.53	0.16	0.09	0.35	0.07	0.16	0.24	2.83	1.46	98.94	2.49	0	98.64	1.18	6	0.59	6.05	18.17	17.01	3.01	2.28	0	1.46	2.83	1.05	0.02	0.62	29.51	21.6	0	0.01	0.55	0	0	0	2.85	-0.59	0.63	81.49	122.27	896.82	423.34	1078.91	616.43	926.37	463.09	1048.51	468.96
49.015	1	0.57	0.16	0.09	0.4	0.1	0.17	0.23	2.1	1.24	98.86	6.25	2.53	97.95	1.57	5.43	0.56	5.68	23.88	15.44	1.81	1.26	0	1.24	2.1	0.94	0.01	0.28	35.75	21.58	0	0	0.6	0	0	0	7.07	2.68	0.79	82.72	122.31	892.13	423.85	1075.45	619.66	922.48	464.87	1044.67	470.49
49.048	1	0.61	0.17	0.1	0.4	0.13	0.19	0.2	2.53	1.52	98.78	9.42	4.39	97.82	2.02	4.54	0.54	6.07	29	16.39	1.88	1.2	0	1.52	2.53	0.94	0.01	0.22	36.17	18.48	0	0	0.58	0	0	0	7.4	2.99	0.89	82.57	122.95	886.6	423.64	1071.39	621.43	917.45	465.22	1040.3	470.25
49.082	1	0.62	0.17	0.1	0.43	0.15	0.21	0.19	3.53	2.19	98.76	10.25	4.42	95.59	2.84	4.76	0.52	7.36	30.88	16.58	2.35	1.43	0	2.19	3.53	0.84	0.01	0.24	35.44	14.18	0	0	0.59	0	0	0	6.78	6.61	1.48	82.04	124.18	881.46	423.57	1065.98	621.81	912.18	465.35	1036.31	468.9
49.115	1	0.8	0.17	0.11	0.45	0.19	0.23	0.18	3.85	2.55	98.41	16.34	5.73	97.55	3.73	4.68	0.56	6.94	35.32	22.74	2.77	1.67	0	2.55	3.85	0.85	0.01	0.26	37.68	12.91	0	0.01	0.6	0	0	0	3.39	3.57	-0.03	81.16	122.08	878.32	423.38	1062.38	619.58	908.35	464.94	1030.4	467.67
49.149	1	0.95	0.16	0.16	0.52	0.32	0.25	0.18	3.38	2.84	98.11	38.73	8.53	96.38	4.3	5.95	0.53	7.41	44.4	24.49	5.11	4.09	0	2.84	3.38	0.77	0	0.39	43.23	10.99	0	0.01	0.67	0	0	0	4.01	5.58	-1.41	81.25	120.85	872.82	422.56	1057.78	619.94	902.66	465.76	1023.5	465.84
49.182	1	0.99	0.16	0.17	0.58	0.31	0.27	0.19	5.09	4.03	98.01	39.03	7.13	97.83	4.99	6.9	0.54	8.56	43.71	24.91	5.51	3.52	0	4.03	5.09	0.75	0	0.55	44.08	8.65	0	0.01	0.66	0	0	0	10.1	2.96	-0.64	83.32	121.9	870.23	423.52	1055.1	622.13	900.17	467.4	1022.06	469.04
49.215	1	0.94	0.15	0.17	0.66	0.3	0.27	0.2	5.55	4.41	98.12	40.97	7.24	92.88	4.71	8.84	0.52	9.45	43.29	22.18	4.58	2.57	0	4.41	5.55	0.74	0	0.58	45.5	7.48	0	0.01	0.7	0	0	0	7.99	9.16	0.22	82.14	121.93	863.83	424.6	1047.88	623.14	894.27	468.06	1016.2	468.1
49.249	1	1	0.14	0.21	0.79	0.29	0.31	0.21	7.75	7.24	98	45.07	5.25	94.99	4.8	11.36	0.52	10.56	42.28	21.56	5.01	2.98	0	7.24	7.75	0.77	0	0.76	48.59	5.05	0	0	0.74	0	0	0	0.86	7.29	1.23	79.92	116.67	859.7	426.04	1040.54	620.21	892.07	466.19	1008.74	467.24
49.282	1	1.01	0.13	0.23	0.83	0.2	0.31	0.22	11.84	7.8	97.98	32.82	1.75	95.1	4.61	12.59	0.49	10.83	36.01	21.46	4.8	2.19	0	7.8	11.84	0.86	0	0.78	48.41	4.93	0	0.01	0.8	0	0	0	6.72	7.17	2	81.85	122.17	856.43	426.81	1036.77	620.4	886.59	467.05	1008.66	471.86
49.315	1	1.12	0.14	0.23	0.81	0.19	0.33	0.19	11.22	8.85	97.75	34.16	1.61	97.48	4.35	11.07	0.46	10.39	34.85	22.78	3.92	2.21	0	8.85	11.22	0.78	0	0.42	50.31	3.73	0	0	0.83	0	0	0	9.08	3.72	0.26	82.9	122.05	854.19	426.9	1034.06	620.16	882.41	469.31	1004.44	470.78
49.349	1	1.24	0.14	0.25	0.93	0.17	0.32	0.18	9.28	9.28	97.52	42.96	1.36	95.89	4.56	11.31	0.45	9.85	32.41	22.16	3.21	2.14	0	9.28	8.53	0.74	0	0.27	57.4	2.68	0	0	0.89	0	0	0	10.64	6.25	0.33	83.55	120.33	852.43	427.88	1030.6	620.17	880.78	470.49	1001.11	471.08
49.382	1	1.17	0.13	0.25	1.06	0.16	0.29	0.19	8.1	8.1	97.65	46.63	1.95	96.32	4.6	12.61	0.4	10.37	31.3	19.31	2.59	1.52	0	8.1	6.88	0.82	0	0.19	60.35	2.65	0	0	0.92	0	0	0	9.86	5.67	0.6	83.18	120.31	848.5	428.41	1025.33	619.61	876.43	470.94	996.73	470.17
49.416	1	1.33	0.14	0.31	1.14	0.19	0.31	0.17	8.31	8.31	97.34	69.03	3.72	96.93	5.11	11.5	0.37	8.45	34.71	19.29	2.17	1.58	0	8.31	5.96	0.9	0	0.12	68.6	2.58	0	0.05	1.01	0	0	0	9.39	4.74	1.46	83.22	119.8	848.1	430.59	1022.85	619.27	876.02	471.58	995.82	472.87
49.449	1	1.49	0.13	0.33	1.27	0.27	0.32	0.19	7.98	7.98	97.02	82.09	6.59	96.18	6.17	12.24	0.33	8.18	40.54	21.68	2.2	2.54	0	7.98	3.85	1.2	0	0.14	71.74	2.43	0	1.13	1.08	0	0	0	10.71	5.87	0.91	84.16	117.31	846.91	431.24	1019.67	618.02	874.6	473.11	991.91	472.29
49.482	1	1.48	0.14	0.33	1.12	0.51	0.37	0.17	7.29	7.29	97.04	90.66	11.52	92.46	7.61	10.2	0.31	6.54	51.83	23.42	2.13	4.73	0	7.29	3.33	1.32	0	0.15	69.78	2.57	0	2.27	1.15	0	0	0	6.27	9.47	1.16	82.32	118.17	844.11	431.81	1015.72	615.88	871.1	472.66	989.27	471.83
49.516	1	1.33	0.15	0.28	0.84	0.83	0.42	0.14	7.7	7.7	97.34	91.93	15.68	95.28	7.25	7.57	0.27	4.74	60.14	24.03	1.58	7.39	0	7.7	2.06	1.79	0.01	0.11	63.47	2.26	0	1.24	1.3	0	0	0	8.31	6.98	1.08	83.25	118.42	844.09	431.78	1014.61	614.91	870.28	473.14	988.69	471.82
49.549	1	1.37	0.15	0.29	0.63	1.25	0.42	0.11	6.69	6.69	97.26	92.59	19.45	95.06	6.2	5.28	0.26	3.54	66.86	26.56	1.39	11.62	0	6.69	1.94	1.82	0.01	0.16	57.89	2.37	0	0.12	1.57	0	0	0	6.54	7.22	1.39	82.65	118.5	843.43	432.02	1012.61	613.01	869.2	472.68	987.69	471.63
49.582	1	1.29	0.15	0.29	0.6	1.19	0.4	0.11	6.42	6.42	97.42	92.08	19.38	97.6	5.78	5.27	0.28	2.34	66.02	26.01	1.29	11.59	0	6.42	1.62	1.97	0.01	0.1	57.84	2.64	0	0.1	1.57	0	0	0	6.29	3.47	1.39	82.46	119.48	843.1	432.34	1011.41	612.58	867.88	471.25	987.35	472.98
49.616	1	1.32	0.16	0.28	0.5	0.93	0.36	0.1	5.75	5.75	97.36	84.52	17.5	96.75	5.05	3.98	0.27	2.04	61.44	28.68	1.96	13.09	0	5.75	1.95	2.26	0.01	0.1	53.01	2.66	0	0.02	1.61	0	0	0	4.23	5.04	1.73	81.61	116.85	842.11	430.82	1011.14	611.87	868.88	469.58	985.73	470.61
49.649	1	1.51	0.16	0.33	0.44	0.68	0.34	0.09	6.25	6.25	96.98	77.85	14.55	94.12	4.17	2.82	0.31	1.19	56.17	32.21	3.4	15.14	0	6.25	1.91	2.29	0.01	0.11	52.81	2.74	0	0.1	1.5	0	0	0	9.92	8.13	3.87	83.52	118.28	843.9	430.38	1011.13	609.59	871.16	468.96	989.35	473.27
49.682	1	1.49	0.17	0.35	0.39	0.41	0.3	0.08	6.45	6.45	97.03	59.59	10.1	96.64	3.39	2.27	0.37	0.88	47.34	32.97	4.92	15.79	0	6.45	1.9	2.65	0.02	0.1	50.83	2.88	0	0.07	1.36	0	0	0	6.82	5.21	3.98	82.79	116.71	846.81	430.28	1012.53	606.95	874.07	468.26	990.73	471.77
49.716	1	1.36	0.17	0.48	0.35	0.3	0.24	0.08	4.7	4.7	97.28	47.36	7.59	91.81	2.5	1.84	0.46	0.67	41.92	29.88	7.16	19.8	0	4.7	1.79	3.35	0.01	0.11	50.1	3.69	0	0.1	1.38	0	0	0	7.44	9.92	4.39	82.81	113.15	848.86	429.31	1014.23	606.14	878.13	467.06	991.2	471.01
49.749	1	1.36	0.17	0.39	0.31	0.29	0.23	0.08	4.57	4.57	97.27	39.25	7.43	93.02	1.72	1.6	0.54	0.49	41.42	32.95	7.43	17.55	0	4.57	1.75	3.37	0.01	0.13	46.48	3.81	0	0.09	1.38	0	0	0	6.74	9.05	6.78	82.66	113.51	849.68	428.64	1013.92	602.56	880.37	465.45	993.69	471.94
49.783	1	1.23	0.17	0.24	0.31	0.23	0.21	0.08	2.95	2.95	97.53	27.75	6.93	97.44	1.73	1.53	0.66	0.46	37.7	33.36	5.65	11.47	0	2.95	1.94	3.07	0.01	0.17	43.73	4.8	0	0.01	1.3	0	0	0	14.31	3.8	5.28	85.16	112.44	854.88	427.77	1018.39	602.81	884.15	467.55	996.56	470.31
49.816	1	1.21	0.17	0.2	0.28	0.25	0.21	0.08	2.66	2.66	97.59	21.87	7.34	98.74	1.67	1.36	0.85	0.51	38.74	35.72	5.61	10.91	0	2.66	2.07	3.09	0.01	0.21	38.74	5.97	0	0.02	1.29	0	0	0	15.67	-0.19	6.31	84.96	113.45	860.7	427.13	1022.87	599.8	889.67	467.1	1003.07	470.3
49.849	1	1.09	0.17	0.14	0.26	0.27	0.22	0.08	2.59	2.59	97.82	17.03	8.38	98.67	1.54	1.2	0.95	0.56	39.84	36.06	3.96	8.03	0	2.59	2.52	2.62	0.01	0.45	33.79	6.24	0	0.01	1.31	0	0	0	14.43	-0.46	5.56	85.11	112.06	867.83	428.6	1029.2	601.05	896.39	467.75	1008.4	470.87
49.883	1	0.93	0.18	0.1	0.2	0.21	0.22	0.08	3.04	3.04	98.13	5.5	6.02	97.56	1.37	0.91	1.65	0.46	35.95	37.95	4.35	9.52	0	3.04	2.29	2.58	0.02	0.87	21.98	7.28	0	0.27	1.29	0	0	0	13.17	-3.57	6.58	85.09	113.62	875.93	430.14	1035.97	600.94	904.04	466.31	1017.4	473.95
49.916	1	0.79	0.18	0.11	0.19	0.15	0.2	0.08	2.64	2.64	98.43	2.83	3.13	96.21	1.34	0.81	1.71	0.47	30.23	34.18	5.72	12.7	0	2.64	2.01	2.63	0.03	1.12	19.07	7.68	0	3.47	1.29	0	0	0	12.37	-5.83	7.28	84.79	115.3	885.95	430.84	1044.7	600.14	913.41	464.4	1028.12	476.03
49.949	1	0.6	0.18	0.08	0.17	0.09	0.18	0.09	2.5	2.48	98.8	0.88	0	78.16	0.96	0.56	1.98	0.4	20.04	30.6	5.62	9.45	0	2.48	2.5	2.67	0.04	1.54	13.79	9.4	0	1.97	1.18	0	0	0	12.73	-15.62	2.93	84.44	115.57	907.43	433.32	1062.22	597.6	928.69	467.33	1043.89	476.64
49.983	1	0.4	0.19	0.06	0.15	0.05	0.17	0.09	2.71	2.52	99.2	0.36	0	72.57	0.94	0.45	2.52	0.23	12.72	24.24	6.06	4.47	0	2.19	2.71	1.97	0.05	1.25	8.63	10.54	0	4.37	0.96	0	0	0	15.66	-17.14	0.83	84	111.07	921.98	433.61	1075.46	595.86	942.9	468.4	1053.58	477.73
50.016
50.049
50.083	1	0.22	0.2	0.03	0.16	0.03	0.19	0.1	2.26	4.28	99.56	0.33	0	11.31	1.3	0.43	4.28	0.13	3.13	8.87	1.76	0.17	0	2.26	1.94	2.04	0.07	0.39	4.78	13.37	0	0.62	0.67	0	0	0	-20.63	-32.3	21.4	82.42	80.06	954.91	440.73	1076.33	562.15	990.77	472.01	1070.68	476.87
50.116
50.15
50.183
50.216
50.25
50.283
50.316
50.35
50.383
50.417
50.45
50.483
50.517
50.55
50.583
50.617
50.65
50.683
50.717
50.75
50.784
50.817
50.85
50.884
50.917
50.95
50.984
51.017
51.05
51.084
51.117
51.151
51.184
51.217
51.251
51.284
51.317
51.351
51.384
51.418
51.451
51.484
51.518
51.551
51.584
51.618
51.651
51.684
51.718
51.751
51.785
51.818
51.851
51.885
51.918
51.951
51.985
52.018
52.051
52.085
52.118
52.152
52.185
52.218
52.252
52.285
52.318
52.352
52.385
52.419
52.452
52.485
52.519
52.552
52.585
52.619
52.652
52.685
52.719
52.752
52.786
52.819
52.852
52.886
52.919
52.952
52.986
53.019
53.052
53.086	1	0.13	0.07	0.03	0.22	0.5	0.13	1.06	0.12	0.13	97.87	3.15	17.64	97.04	4.98	10.58	0.04	1.04	34.02	3.96	0.66	2.11	0	0	0.05	0.13	0.22	0.12	16.67	54.62	0	0	9.96	0	0	0	-7.42	4.56	5.46	77.69	118.38	895.42	442.48	1068.38	622.41	926.82	480.67	1045.2	482.38
53.119	1	0.13	0.06	0.03	0.21	0.88	0.13	0.33	0.14	0.14	98.25	5.01	22.11	96.72	4.03	12.43	0.03	1.34	41.36	7.97	1.19	1.59	0	0.01	0.12	0.14	0.07	0.14	15.36	24.91	0	0.01	11.28	0	0	0	1.33	-5.08	4.07	79.5	119.86	895.54	440.69	1072.44	628.83	926.92	476.55	1046.41	485.92
53.153	1	0.12	0.06	0.02	0.18	0.9	0.11	0.27	0.29	0.08	98.21	2.7	22.77	98.38	3.06	12.39	0.02	2.29	39.38	7.58	1.07	1.11	0	0.02	0.28	0.08	0.11	0.29	9.36	20.12	0	0	12.51	0	0	0	-0.03	1.48	1.13	79.26	116.58	894.93	440.37	1071.99	629.06	925.27	478.92	1041.8	482.13
53.186	1	0.11	0.06	0.02	0.17	0.8	0.11	0.25	0.58	0.09	98.39	1.65	21.88	98.17	2.82	11.45	0.02	2.99	37.12	6.83	1.13	0.98	0	0.04	0.58	0.09	0.11	0.49	5.33	18.61	0	0	12.66	0	0	0	0.79	2.08	0.58	79.34	115.94	893.71	440.68	1070.99	629.84	923.98	479.94	1039.9	482.18
53.219	1	0.1	0.06	0.02	0.16	0.68	0.11	0.22	1.02	0.09	98.63	1.21	20.36	98.2	2.37	11.79	0.01	3.25	35.22	6.53	1.45	0.63	0	0.05	0.85	0.09	0.09	1.02	3.19	15.73	0	0	12.18	0	0	0	0.37	2.02	0.63	79.21	118.25	892.54	441.59	1069.09	629.24	921.35	480.45	1039.55	483.58
53.253	1	0.1	0.05	0.02	0.18	0.53	0.1	0.26	2.02	0.11	98.93	0.79	18.27	97.77	2.51	14.9	0.01	3.71	29.81	7.34	1.6	0.64	0	0.05	0.94	0.11	0.1	2.02	2.59	16.28	0	0	12.68	0	0	0	-1.02	3.1	1.27	79.01	118.44	890.55	442.14	1065.78	628.15	919.22	479.97	1037.59	483.91
53.286	1	0.09	0.05	0.02	0.19	0.55	0.09	0.28	2.69	0.1	98.9	0.73	18.32	97.69	2.78	16.92	0.01	4.19	28.52	6.68	2.06	0.7	0	0.05	1.01	0.1	0.13	2.69	1.96	15.47	0	0	13.62	0	0	0	-1.75	3.28	0.04	78.98	120.73	888.48	442.33	1063.19	626.74	914.58	480.96	1035.29	483.58
53.319	1	0.09	0.04	0.02	0.19	0.72	0.09	0.3	4.03	0.08	98.56	0.93	20.25	96.71	2.65	19	0.01	4.65	30.63	6.82	2.19	0.71	0	0.05	1.26	0.08	0.16	4.03	1.72	14.4	0	0	14.95	0	0	0	2.61	5.09	-0.27	80.04	123.72	883.55	440.93	1060.44	628.24	908.96	481.32	1032.66	483.79
53.353	1	0.08	0.03	0.02	0.26	1.23	0.07	0.49	2.6	0.12	97.53	1.2	25.22	96.34	2.59	27.25	0.01	6.66	35.69	8.71	1.91	0.98	0	0.04	1.64	0.12	0.15	2.6	2.15	16.09	0	0	17.27	0	0	0	3.98	5.65	0.53	80.19	121.79	878.38	441.21	1056.23	630.95	906.02	481.67	1027.79	484
53.386	1	0.07	0.02	0.02	0.34	2.13	0.07	0.89	1.86	0.16	95.74	1.87	29.81	98.44	3.18	34.67	0.01	8.94	41.43	8.87	2	1.16	0	0.03	1.67	0.16	0.18	1.86	2.61	20.06	0	0	19.33	0	0	0	0.07	1.29	-0.48	78.64	123.71	874.24	441.36	1052.99	629.64	900.33	481.23	1023.99	484.78
53.42	1	0.06	0.02	0.02	0.57	1.58	0.06	1.64	2	0.21	96.72	2.8	26.81	96.82	4.39	46.53	0.01	10.55	37.65	7.41	2.91	2.26	0	0.03	2	0.21	0.14	1.22	2.65	20.25	0.01	0	18.55	0	0	0	-1.5	4.93	0.09	78.56	119.84	870.96	441.77	1050.04	631.64	899.78	481.24	1019.6	483.57
53.453	1	0.05	0.01	0.02	0.97	1.3	0.05	3.18	2.06	0.28	93.65	7.68	24.52	97.43	6.04	59.86	0.01	11.89	33.81	7.3	3.75	3.48	0	0.04	2.06	0.28	0.14	1.79	2.53	20.2	0.01	0	18.72	0	0	0	-1.85	3.82	0.96	78.25	120.51	867.73	442.6	1044.64	630.8	895.9	481.72	1016.41	482.89
53.486	1	0.05	0.01	0.02	1.51	0.82	0.04	5.34	2.13	0.32	89.32	14.34	20.53	96.43	6.45	68.61	0.01	15.53	26.42	6.43	4.54	4.2	0	0.03	1.79	0.32	0.12	2.13	2.48	20.41	0.01	0	18.32	0	0	0	-5.78	5.51	-2.08	76.63	119.3	867.04	442.02	1042.54	626.91	892.35	482.62	1011.61	479.27
53.52	1	0.05	0.01	0.02	1.56	0.81	0.04	4.78	3.04	0.37	90.45	15.07	20.22	97.93	6.6	68.78	0.01	15.79	26.52	4.5	4.33	4.17	0	0.03	1.63	0.37	0.1	3.04	2.42	17	0.01	0	18.08	0	0	0	-4.89	2.71	-0.54	76.5	121.76	863.67	440.87	1041.16	627.89	890.07	480.33	1011.83	480.78
53.553	1	0.05	0.01	0.02	1.66	0.94	0.04	4.21	2.69	0.34	91.58	14.3	21.76	97.8	6.95	68.36	0.01	16.26	31.02	5.04	2.63	4.64	0	0.03	2.15	0.34	0.09	2.69	2.04	13.43	0.01	0	17.16	0	0	0	-5.78	3.03	0.7	76.65	116.5	863.35	439.85	1042.62	629.77	894.47	477.88	1010.94	480.39
53.586	1	0.06	0.01	0.02	2.6	1.08	0.05	6.27	4.77	0.4	87.47	21.3	22.27	97.32	8.49	72.3	0.01	22.68	33.98	3.76	1.56	4.43	0	0.04	3.2	0.4	0.06	4.77	1.73	11.6	0.01	0	16.96	0	0	0	-0.64	4.04	-0.16	78.27	117.96	864.25	440.74	1042.71	631.01	893.45	481.15	1011.41	480.82
53.62	1	0.05	0.01	0.02	1.99	1.42	0.05	4.7	5.76	0.43	90.6	18.12	23.75	98.18	9.22	68.8	0.01	18.75	37.56	2.66	1.38	4.59	0	0.06	5.02	0.43	0.06	5.76	1.23	11.01	0.02	0	17.57	0	0	0	1.47	2.05	-1.31	79.09	118.26	864.8	441.48	1043.2	631.58	892.75	483.22	1010.99	481.66
53.653	1	0.05	0.01	0.02	1.52	1.09	0.06	3.53	6.18	0.41	92.94	13.81	21.88	97.65	9.3	64.37	0.01	14.93	33.81	2.21	1.05	3.71	0	0.06	6.18	0.41	0.06	4.14	1.31	12.03	0.02	0	17.1	0	0	0	-1.08	3.36	-1.18	78.39	119.02	862.32	441.43	1042.09	632.03	890.68	482.32	1009.71	482.34
53.686	1	0.05	0.01	0.02	1.21	0.86	0.06	2.77	4.72	0.43	94.45	8.41	20.99	95.5	8.9	58.9	0.01	14.25	29.14	2.51	1.19	4.11	0	0.05	4.72	0.43	0.07	1.93	1.4	12.59	0.02	0	17.37	0	0	0	-0.28	6.72	-0.64	78.44	117.95	860.26	441.84	1041.54	635.02	890.48	482.86	1008.43	482.94
53.72	1	0.06	0.01	0.02	0.76	1.09	0.07	1.68	5.49	0.49	96.63	3.9	22.99	96.17	8.66	47.98	0.01	12.98	31.14	2.83	1.45	4.59	0	0.04	5.49	0.49	0.08	1.05	1.6	12.77	0.02	0	18.48	0	0	0	-1.16	5.89	-1.36	77.88	117.99	856.91	441.39	1041.28	637.54	887.98	483.19	1005.97	482.78
53.753	1	0.06	0.02	0.02	0.78	1.13	0.09	1.64	8.06	0.58	96.71	3.46	21.53	96.5	12.2	43.86	0.01	13.55	32.96	3.69	1.92	8.2	0	0.04	8.06	0.58	0.1	1.48	1.53	12.21	0.02	0	17.88	0	0	0	-5.43	5.42	-4.12	76.44	119.54	850.94	439.7	1037.92	636.77	880	483.67	999.45	478.78
53.787	1	0.09	0.02	0.06	1.04	1.39	0.11	2.3	11.7	0.98	95.4	5.57	19.84	95.44	15.69	46.42	0.02	16.08	38.38	5.77	4.33	22.59	0	0.04	11.7	0.98	0.1	4	1.91	11.87	0.03	0.01	17.01	0	0	0	1.28	6.8	-1.86	78.05	116.38	851.56	440.83	1037.78	641.22	884.02	485.2	1000.28	479.84
53.82	1	0.08	0.02	0.05	0.94	1.49	0.12	2.03	9.19	1.38	95.95	4.1	21.09	95.03	15.54	44.91	0.02	14.2	40.26	6.81	4.1	17.45	0	0.03	9.19	1.38	0.07	3.24	2.34	12.27	0.03	0.01	16.66	0	0	0	0.16	7.24	-0.87	77.74	115.19	851.17	443	1035.87	641.21	884.33	485.32	999.51	483.26
53.853	1	0.08	0.02	0.03	0.59	1.38	0.1	1.17	5.53	1.52	97.25	2.06	21.97	94.59	12.72	39.76	0.02	9.44	38.03	10.69	4.27	11.9	0	0.03	5.53	1.52	0.06	2.89	2.49	11.65	0.03	0.01	17.08	0	0	0	-1.2	7.69	-1.45	77.34	116.42	850.25	443.8	1034.34	640.35	881.95	485.97	998.36	483.97
53.887	1	0.1	0.02	0.03	0.59	0.98	0.1	0.92	5.12	1.62	98.04	1.89	19.03	96.55	10.24	39.08	0.03	10.45	37.3	14.38	4.53	6.42	0	0.04	5.12	1.62	0.05	3.98	1.69	7.84	0.03	0	14.35	0	0	0	-2.09	5.34	-0.68	77.14	116.87	849.09	443.57	1030.51	637.11	879.88	484.65	996.74	483.15
53.92	1	0.12	0.02	0.02	0.51	1.04	0.09	0.76	9.6	1.79	97.92	2.35	18.81	94.54	8.65	37.35	0.03	9.81	37.09	16.21	3.63	3.59	0	0.05	6.88	1.79	0.05	9.6	1.33	7.41	0.03	0	15.03	0	0	0	-1.1	7.74	-0.16	77.15	112.52	849.21	442.63	1030.76	637.58	882.79	483.48	995.3	481.97
53.953	1	0.15	0.02	0.03	0.39	1.09	0.09	0.56	21.69	2.15	97.81	5.47	15.81	97.5	6.79	35.05	0.04	7.85	36.17	18.4	4.4	3.03	0	0.07	11.91	2.15	0.05	21.69	1.01	6.18	0.03	0	15.93	0	0	0	-1.87	3.68	-0.57	77.02	115.27	849.83	441.91	1030.34	635.09	881.07	483.08	996.31	480.56
53.987	1	0.16	0.02	0.03	0.34	1.06	0.08	0.48	30.49	2.32	97.88	10.37	13.9	95.18	5.16	34.96	0.04	6.57	36.01	17.82	5.68	3.2	0	0.07	9.9	2.32	0.04	30.49	0.81	5.31	0.03	0	15.75	0	0	0	0.39	7.09	-0.43	77.89	111.34	849.72	441.36	1028.57	633.3	882.31	481.87	993.64	480.99
54.02	1	0.13	0.03	0.03	0.27	1.15	0.08	0.37	20.91	2.84	97.71	5.51	17.2	95.99	4.17	31.25	0.05	4.81	37.06	17.61	5.97	3.57	0	0.06	7.19	2.84	0.03	20.91	0.81	5.51	0.03	0	15.9	0	0	0	-2.28	6.12	0.21	77.32	114.24	849.08	441.22	1026.84	631.35	880.2	481.41	994.42	479.45
54.053	1	0.1	0.03	0.03	0.23	1.13	0.08	0.32	9.17	3.2	97.74	2.21	20.05	97.04	3.2	28.74	0.05	3.82	37	14.71	6.4	2.97	0	0.06	5.08	3.29	0.03	9.17	0.82	6.6	0.03	0	15.82	0	0	0	-2.71	4.55	-1.3	77.33	114.73	849.53	441.73	1027.27	631.5	879.05	482.88	993.71	479
54.087	1	0.09	0.03	0.03	0.24	0.85	0.08	0.36	6.94	3.41	98.31	1.31	18.24	97.94	3.41	27.98	0.07	4.42	32.55	12.55	6.48	3.76	0	0.05	6.94	4.81	0.03	4.74	1	9.05	0.05	0	15.45	0	0	0	-3.8	2.68	-1.4	77.25	115.07	849.16	440.12	1027.73	630.33	878.79	481.14	993.8	477.6
54.12	1	0.09	0.03	0.03	0.24	0.65	0.08	0.37	7.26	4.51	98.69	1.05	16.69	98.47	4.51	26.94	0.07	4.17	29.1	12.03	5.77	4.73	0	0.04	7.26	4.81	0.03	2.28	1.1	10.3	0.05	0	14.88	0	0	0	-2.45	-1.19	0.04	77.76	116.54	849.89	440.64	1028.2	630.73	879.82	480.59	996.36	479.84
54.154	1	0.09	0.03	0.03	0.24	0.55	0.08	0.36	5.59	5.28	98.9	0.75	16.15	98.53	5.28	26.08	0.09	4.1	24.64	11.72	5.35	6.59	0	0.03	5.59	7.64	0.03	1.1	1.21	9.41	0.05	0.01	15.58	0	0	0	1.73	0.97	1	79.46	116.51	852.73	442.33	1028.69	631	882.4	482.55	998.91	481.96
54.187	1	0.1	0.03	0.03	0.24	0.58	0.08	0.35	3.76	5.17	98.84	0.71	17.49	98.62	5.17	25.41	0.09	4.67	25.87	12.68	4.35	6.35	0	0.03	3.76	11.41	0.04	0.59	1.51	9.23	0.05	0.71	15.45	0	0	0	-2.23	-0.67	2.53	78.48	116.08	853.34	441.9	1028.67	628.93	884.27	479.6	1000.32	482.05
54.22	1	0.1	0.03	0.02	0.25	0.6	0.09	0.35	2.03	5.83	98.8	0.69	18.51	98.18	5.83	23.77	0.09	5.07	26.85	13.09	3.09	5.36	0	0.02	2.03	11.57	0.04	0.28	2.02	9.72	0.05	0.88	15.25	0	0	0	-1.39	2.06	2.78	78.98	116.42	855.86	441.91	1031.23	628.42	886.91	480.9	1003.33	481.94
54.254	1	0.1	0.03	0.02	0.29	0.67	0.09	0.42	1.84	7.4	98.66	0.73	19.47	96.98	7.4	26.25	0.09	4.82	28.62	13.49	2.22	4.93	0	0.02	1.84	15.26	0.06	0.21	2.6	10.14	0.05	0.04	15.36	0	0	0	0.39	4.66	3.55	79.45	117.2	857.86	441.55	1033.34	628.27	889.34	480.48	1006.51	482.85
54.287	1	0.09	0.03	0.02	0.3	0.64	0.1	0.43	1.74	8.23	98.72	0.73	19.08	97.48	8.23	26.84	0.08	3.8	28.36	12.29	1.66	4.8	0	0.02	1.74	13.29	0.09	0.27	2.83	10.29	0.05	0	15.03	0	0	0	-0.82	3.73	3.35	78.95	118.46	860.83	441.47	1036.94	628.41	891.81	480.66	1010.26	482.4
54.32	1	0.09	0.03	0.02	0.27	0.67	0.1	0.38	1.84	8.68	98.65	0.74	19.51	97.63	8.68	23.99	0.08	3.18	28.91	13.63	1.31	3.21	0	0.01	1.84	10.22	0.1	0.54	2.58	10.46	0.05	0	15.23	0	0	0	-2.02	3.41	3.29	78.36	119.49	863.03	440.54	1041.78	630.17	894.78	480.03	1014.25	481.7
54.354	1	0.1	0.04	0.02	0.24	0.75	0.11	0.33	1.6	8.1	98.5	0.92	20.29	98.28	8.1	22.44	0.07	2.33	32.42	14.78	1.17	2.81	0	0.02	1.6	9.68	0.12	1.02	2.02	10.33	0.05	0	14.44	0	0	0	-2.04	-1.77	2.65	78.3	118.78	866.86	440.56	1046.04	631.25	898.48	479.91	1017.25	481.3
54.387	1	0.1	0.04	0.02	0.21	0.77	0.12	0.28	1.59	7.78	98.45	0.99	20.45	98.35	7.78	18.26	0.08	2.49	33.41	13.13	1.1	2.09	0	0.02	1.59	8.42	0.15	1.51	2.09	10.75	0.04	0	14.2	0	0	0	-2.54	-1.56	2.37	78.24	118.76	871.44	440.61	1050.99	631.59	903	480.31	1021.76	480.96
54.421	1	0.11	0.05	0.02	0.21	0.85	0.15	0.3	1.79	7.24	98.3	1.45	20.47	98.51	9.5	15.04	0.08	2.19	37.65	12.56	1.1	2.87	0	0.01	1.51	7.24	0.13	1.79	3.15	13.88	0.03	0	12.91	0	0	0	-3.63	-1.06	2.37	77.85	120.68	871.99	438.59	1053.04	631.2	903.37	477.6	1024.03	479.51
54.454	1	0.11	0.05	0.02	0.25	0.59	0.15	0.37	1.91	5.33	98.81	1.19	17.23	98.21	10.12	16.14	0.07	2.62	33.89	10.16	1.19	2.62	0	0.01	1.66	5.33	0.11	1.91	4.24	16.73	0.02	0	11.56	0	0	0	-1.22	-1.97	3.04	78.71	121.05	877.24	439.77	1057.05	631.41	908.45	478.37	1029.44	481.81
54.487	1	0.1	0.05	0.02	0.24	0.55	0.15	0.37	1.64	4.61	98.9	1.02	16.86	97.76	10.63	15.7	0.06	2.09	31.55	8.85	1.12	2.32	0	0.01	1.64	4.61	0.11	1.11	4.36	17.4	0.02	0	12.06	0	0	0	-0.95	3.12	3.31	78.99	119.96	877.64	439.03	1056.9	630.54	909.47	476.68	1029.33	481.68
54.521	1	0.1	0.06	0.02	0.22	0.58	0.16	0.35	1.48	3.31	98.84	1.31	17.34	97.83	10.66	12.47	0.05	1.98	32.93	9.01	1.06	1.53	0	0.01	1.48	3.31	0.1	0.87	6.56	19.53	0.01	0.01	11.85	0	0	0	-1.75	2.95	4.25	79.06	121.11	879.37	439.22	1058.38	629.73	911.43	476.22	1032.37	482.6
54.554	1	0.11	0.06	0.02	0.21	0.54	0.16	0.32	1.29	2.58	98.92	1.31	16.97	98.09	10.28	9.82	0.06	2.02	31.78	8.97	1.04	0.88	0	0.01	1.29	2.58	0.11	0.63	7.7	19.94	0.01	0	11.79	0	0	0	-2.15	-2.31	3.87	79.12	119.48	881.56	437.53	1061.63	629.46	914.48	474.26	1033.78	480.83
54.587	1	0.12	0.07	0.02	0.19	0.62	0.18	0.29	1.06	2.11	98.77	1.74	17.87	96.69	10.85	6.01	0.07	1.64	34.51	9.04	1.07	0.72	0	0.01	1.06	2.11	0.11	0.42	8.61	21.31	0.01	0	11.59	0	0	0	0.67	-5.13	3.88	79.61	121.5	884.01	434.85	1066.38	629.34	917.12	472.24	1038.35	480.16
54.621	1	0.13	0.07	0.02	0.18	0.7	0.17	0.26	0.59	1.2	98.61	2.42	19.14	98.69	9.65	3.96	0.06	1.81	35.56	7.85	1.43	0.42	0	0	0.59	1.2	0.1	0.31	11.76	22.08	0.01	0.01	12.16	0	0	0	3.45	-0.4	4.9	80.88	118.6	888.65	435.07	1068.26	627.1	922.88	471.22	1040.98	482.05
54.654	1	0.14	0.07	0.02	0.16	1.12	0.18	0.22	0.5	0.91	97.77	4.74	22.55	96.82	8.67	2.29	0.07	1.25	43.63	9.32	2.41	0.56	0	0.01	0.5	0.91	0.07	0.31	12.35	21.1	0.01	0	12.33	0	0	0	1.08	-4.92	3.7	79.68	120.16	891.15	432.81	1071.06	624.65	923.49	469.9	1043.41	477.6
54.687	1	0.15	0.07	0.03	0.14	1.68	0.18	0.2	0.51	0.71	96.64	8.93	25.23	97.66	6.9	1.48	0.08	1.15	51.33	10.78	4.14	0.75	0	0.01	0.51	0.71	0.06	0.35	13.1	20.85	0.01	0	12.13	0	0	0	4.68	-3.34	2.91	81.05	121.49	893.78	430.77	1074.18	622.96	925.05	468.67	1046.21	477.65
54.721	1	0.16	0.08	0.03	0.13	1.94	0.18	0.18	0.41	0.39	96.11	10.25	26.12	98.06	5.76	0.89	0.09	0.83	55.72	13.11	4.79	0.63	0	0.01	0.41	0.39	0.04	0.31	10.62	20.92	0	0	11.23	0	0	0	3.99	-2.38	2.85	81.03	124.06	895.14	427.61	1075.7	620.18	925.14	466.24	1049	473.26
54.754	1	0.19	0.09	0.03	0.14	1.87	0.19	0.18	0.34	0.39	96.26	13.53	26.16	96.54	5.59	0.7	0.11	0.91	56.69	15.56	3.68	0.54	0	0.01	0.34	0.39	0.03	0.29	13.57	21.77	0	0	10.39	0	0	0	7.79	-5.35	2.86	81.95	124.9	894.44	424.61	1077.99	620.27	925.59	463.58	1050.07	473.75
54.788	1	0.23	0.1	0.03	0.15	1.24	0.18	0.19	0.36	0.28	97.52	10.07	23.56	98.64	4.36	0.59	0.13	1.06	51.55	17.16	2.45	0.46	0	0.01	0.36	0.28	0.01	0.16	14.53	23.31	0	0	9.25	0	0	0	7.93	-0.6	1.33	82.31	119.44	893.79	424.33	1077.51	621.73	926.2	465.49	1045.54	470.37
54.821	1	0.26	0.1	0.04	0.16	1.01	0.18	0.19	0.36	0.27	97.98	11.36	22.08	98.3	3.8	0.71	0.15	1.3	49.18	16.66	2.27	0.58	0	0.01	0.36	0.27	0.01	0.18	18.59	23.61	0	0	8.62	0	0	0	8.47	1.73	3.54	82.42	121.41	893.09	424.71	1076.02	621.75	926.31	464.3	1047.48	472.01
54.854	1	0.29	0.1	0.04	0.17	0.79	0.17	0.18	0.37	0.26	98.41	10.24	20.38	98.46	3.1	0.92	0.16	1.74	45.88	17.31	2.06	0.56	0	0.02	0.37	0.26	0	0.13	20.44	22.63	0	0	8.11	0	0	0	9.51	1.2	4.88	82.67	122.09	892.82	423.61	1075.78	621.07	927.04	462.46	1048.76	472.02
54.888	1	0.38	0.11	0.06	0.21	0.96	0.18	0.2	0.52	0.21	98.08	25.61	21.17	97.48	3.26	1.19	0.17	1.59	50.81	19.35	2.91	0.7	0	0.02	0.52	0.21	0	0.15	29.25	25.12	0	0	7.3	0	0	0	9.06	-3.73	2.86	82.56	119.4	895.45	422.48	1078.73	620.2	929.05	462.88	1048.29	469
54.921	1	0.4	0.11	0.06	0.23	0.78	0.18	0.21	0.55	0.23	98.43	24.37	19.58	98.72	3.14	2.03	0.19	1.97	48.2	19.1	2.85	0.52	0	0.02	0.55	0.23	0	0.15	31.03	24.66	0	0	6.81	0	0	0	10.84	-0.28	3.5	83.28	120.42	896.65	423.44	1079.1	620.52	930.03	463.47	1050.21	471.09
54.954	1	0.47	0.11	0.08	0.28	0.88	0.18	0.21	0.5	0.23	98.23	39.56	20.3	98.26	3	3.01	0.2	2.42	50.89	19.05	3.23	0.61	0	0.02	0.5	0.23	0	0.11	37.17	23.88	0	0	6.52	0	0	0	10.05	1.83	4.19	82.93	121.14	896.64	424.45	1078.15	620.39	929.91	463.66	1050.75	472.17
54.988	1	0.68	0.12	0.12	0.38	0.86	0.19	0.22	0.44	0.3	98.28	65.07	20	97.34	3.05	3.85	0.3	2.68	52.15	20.9	2.89	0.72	0	0.03	0.44	0.21	0	0.09	48.93	24.14	0	0	5.65	0	0	0	11.06	4	5.32	83.36	120	898.38	424.45	1077.1	617.63	931.9	463.23	1051.59	471.91
55.021	1	0.67	0.12	0.12	0.37	0.6	0.18	0.21	0.49	0.28	98.66	55.88	17.64	97.41	2.46	3.53	0.28	2.27	46.55	19.19	2.09	0.97	0	0.03	0.49	0.22	0	0.07	49.72	23.34	0	0	5.22	0	0	0	11.58	3.86	6.45	83.97	117.33	901.21	424.87	1074.52	611.62	934.35	462.11	1051.26	472.14
55.054	1	0.74	0.12	0.15	0.44	0.43	0.17	0.2	0.38	0.35	98.52	57.93	15.14	96.51	2.57	4.09	0.35	2.14	41.68	17.49	1.6	1.54	0	0.04	0.38	0.21	0	0.05	55.64	21.68	0	0.03	4.64	0	0	0	11.27	5.41	7.58	84.15	115.3	904.99	425.75	1072.69	605.99	937.44	460.46	1052.03	473.25
55.088	1	0.95	0.13	0.17	0.49	0.27	0.17	0.18	0.38	0.38	98.11	52.97	11.59	96.62	2.56	3.98	0.38	1.92	35.03	20.73	1.2	1.82	0	0.05	0.29	0.21	0	0.03	59.79	20.2	0	0.01	3.79	0	0	0	9.53	5.24	6.74	83.69	116.29	906.19	424.85	1070.34	601.07	935.66	458.15	1051.23	471.1
55.121	1	1.07	0.13	0.17	0.49	0.23	0.16	0.19	0.43	0.43	97.86	46.3	10.59	97.55	2.35	4.53	0.43	1.76	33.02	24.87	1.07	2.08	0	0.05	0.28	0.21	0	0.04	58.47	20.69	0	0.01	3.58	0	0	0	5.46	3.57	4.64	82.94	116.2	909.14	424.9	1071.12	597.87	935.47	458.71	1051.32	467.71
55.155	1	1.16	0.14	0.17	0.5	0.18	0.16	0.19	0.5	0.5	97.68	38.35	8.38	98.59	2.01	4.64	0.5	2.04	29.35	26.22	0.98	2.24	0	0.07	0.26	0.3	0	0.09	58.08	20.52	0	0.01	2.91	0	0	0	6.99	-0.77	2.74	83.59	113.83	908.29	424.49	1070.71	597.59	934.15	459.57	1047.72	467.2
55.188	1	1.01	0.14	0.16	0.49	0.15	0.16	0.18	0.49	0.49	97.98	33.05	7.4	98.39	1.7	4.84	0.49	2.33	27.54	22.67	0.92	1.64	0	0.08	0.23	0.32	0.01	0.16	57.01	18.85	0	0	2.62	0	0	0	6.36	1.43	1.95	83.31	113.86	906.24	424.2	1070.32	598.91	932.24	460.04	1045.9	466.84
55.221	1	0.94	0.14	0.16	0.47	0.16	0.16	0.16	0.49	0.49	98.12	32.67	7.63	97.89	1.71	4.36	0.49	2.05	28.37	21.34	1.01	1.54	0	0.09	0.24	0.32	0.01	0.43	55.96	17.51	0	0.01	2.6	0	0	0	8.46	2.82	1.53	83.92	114.81	903.43	424.39	1068.46	600.99	929.05	461.8	1043.77	466.43
55.255	1	0.75	0.15	0.13	0.43	0.13	0.15	0.14	0.61	0.46	98.51	20.43	6.1	97.76	1.72	3.97	0.46	2.03	25.1	17.72	0.96	1.28	0	0.11	0.27	0.36	0.01	0.61	51.32	14	0	0.01	2.48	0	0	0	8.14	3.12	1.44	83.8	116.95	900.67	424.27	1066.38	601.1	925.49	461.75	1042.33	466.86
55.288	1	0.72	0.15	0.12	0.42	0.12	0.15	0.13	0.66	0.46	98.56	16.47	5.5	98.13	1.59	4.02	0.46	2.36	23.37	17.48	0.77	0.93	0	0.11	0.26	0.34	0.01	0.66	49.75	12.72	0	0	2.52	0	0	0	9.6	2.19	0.24	84.27	117.15	897.2	423.74	1064.92	602.22	921.83	462.34	1038.87	467.47
55.321	1	0.82	0.15	0.12	0.39	0.13	0.16	0.12	0.89	0.5	98.36	14.94	5.8	98.56	1.53	3.24	0.5	2.62	24.81	21.96	0.97	1.2	0	0.15	0.35	0.29	0.01	0.89	46.88	11.64	0	0.01	2.38	0	0	0	11.45	0.87	-1.31	84.9	114.51	893.85	423.87	1062.08	604.41	918.62	465.29	1033.13	464.79
55.355	1	0.84	0.16	0.11	0.36	0.11	0.16	0.12	1.06	0.53	98.32	10.04	4.37	98.62	1.46	2.76	0.53	2.91	22.39	23.77	1.05	1.04	0	0.24	0.56	0.29	0.02	1.06	43.65	10.69	0	0.02	2.14	0	0	0	12.15	0.66	-1.38	84.92	116.1	888.58	423.98	1058.4	606.53	913.25	466.31	1029.35	464.95
55.388	1	0.8	0.16	0.11	0.34	0.11	0.16	0.11	1.65	0.54	98.39	8.97	3.86	98.71	1.54	2.22	0.54	2.97	22.81	23.2	1.78	1.76	0	0.32	0.83	0.29	0.02	1.65	41.68	9.72	0	0.02	1.99	0	0	0	11.3	0.3	-2.63	84.68	116.84	883.48	424.43	1054.72	608.02	907.38	468.17	1024.16	464.58
55.422	1	0.72	0.16	0.1	0.32	0.11	0.16	0.11	2.17	0.56	98.56	6.63	3.09	97.87	1.84	2.21	0.56	3.09	22.76	22.38	2.52	2.56	0	0.46	1.18	0.31	0.02	2.17	37.66	8.4	0	0.02	1.88	0	0	0	13.02	2.86	-1.56	85	118.49	876.57	424.71	1048.62	609.93	901.01	468.27	1019.48	465.9
55.455	1	0.78	0.16	0.1	0.31	0.12	0.18	0.11	2.97	0.7	98.44	6.57	3.74	98.08	2.58	2.28	0.55	2.71	25.43	26.16	2.18	3.14	0	0.7	1.86	0.32	0.03	2.97	34.87	8.05	0	0.01	1.79	0	0	0	11.72	2.34	-2.1	84.74	119.56	870.47	424.7	1044.26	611.06	894.71	468.66	1014.25	466.12
55.488	1	0.71	0.16	0.09	0.3	0.14	0.19	0.11	3.33	0.79	98.57	7.21	4.69	97.97	2.84	2.64	0.49	2.58	28.17	24.62	1.96	3.38	0	0.79	2.52	0.33	0.03	3.33	33.38	8.16	0	0	1.76	0	0	0	8.63	2.61	-1.99	83.58	119.98	864.27	424.11	1039.42	611.55	889.09	467.74	1009.03	464.82
55.522	1	0.73	0.16	0.08	0.3	0.16	0.2	0.11	3.25	1.27	98.54	6.29	5.63	97.08	3.05	3.13	0.53	2.97	30.11	28.24	1.47	2.39	0	1.27	3.25	0.35	0.02	1.45	29.6	6.95	0	0.01	1.65	0	0	0	6.29	4.48	-1.24	82.46	118.48	856.42	423.14	1034.45	613.9	884.16	465.82	1002.64	464.46
55.555	1	0.76	0.15	0.08	0.32	0.21	0.22	0.12	4.24	1.33	98.47	8.08	7.45	93.73	3.91	4.31	0.46	3.8	34.99	30.42	1.4	2.59	0	1.33	4.24	0.37	0.02	0.91	28.09	7.16	0	0	1.63	0	0	0	9.39	8.48	-0.77	83.35	119.99	851.19	424.64	1028.47	616.02	878.3	468.38	998.25	465.31
55.588	1	0.73	0.15	0.08	0.35	0.3	0.23	0.13	4.34	1.31	98.54	14.93	10.1	95.91	4.18	5.39	0.42	3.96	41.09	28.45	1.51	2.47	0	1.31	4.34	0.41	0.02	0.39	30.59	7.19	0	0	1.69	0	0	0	8.93	6.23	-1.46	83.34	119.47	846.13	424.85	1022.97	615.48	872.63	469.07	992.02	464.7
55.622	1	0.74	0.15	0.08	0.35	0.46	0.25	0.12	3.83	1.52	98.52	25.44	13.53	96.68	4.38	4.98	0.33	3.67	48.61	28.9	1.5	2.53	0	1.52	3.83	0.46	0.02	0.19	31.34	6.36	0	0	1.83	0	0	0	9.63	5.15	-1.84	83.66	118.28	840.9	425.17	1017.38	615.84	867.5	469.96	985.65	464.36
55.655	1	0.58	0.14	0.08	0.39	0.54	0.24	0.14	2.5	1.09	98.85	33.36	15.2	97.98	4.7	6.27	0.28	4.23	51	21.42	1.23	1.48	0	1.09	2.5	0.48	0.02	0.14	33.72	6.6	0	0.01	1.97	0	0	0	7.01	2.59	-2.19	82.65	119.94	836.51	424.12	1013.77	613.9	862.23	468.22	982.1	464.21
55.688	1	0.59	0.14	0.08	0.42	0.55	0.23	0.14	1.74	0.85	98.82	39.1	15.86	98.42	4.47	6.84	0.22	4.35	51.23	20.96	1.11	0.94	0	0.85	1.74	0.56	0.02	0.12	36.59	6.55	0	0	2.16	0	0	0	9.38	1.34	-2.51	83.73	118.67	834.94	425.11	1010.25	613.38	860.06	469.74	978.62	464.8
55.722	1	0.61	0.14	0.08	0.42	0.53	0.22	0.13	1.26	0.9	98.77	39.22	15.78	98.31	4.01	6.13	0.19	4.78	50.15	20.61	0.93	0.64	0	0.9	1.26	0.6	0.02	0.13	37.73	6.46	0	0	2.25	0	0	0	6.66	1.7	-3.37	82.67	119.35	830.91	425.27	1006.11	612.29	854.86	470.1	974.05	463.94
55.755	1	0.64	0.15	0.08	0.37	0.45	0.22	0.12	1.09	0.94	98.71	30.16	14.67	96.84	3.7	4.31	0.19	4.59	47.21	22.4	0.86	0.67	0	0.94	1.09	0.62	0.02	0.19	35.67	6.15	0	0	2.28	0	0	0	7.32	4.89	-1.01	82.96	119.7	828.8	426.81	1001.51	612.52	853.51	469.89	973.12	465.2
55.789	1	0.67	0.15	0.09	0.35	0.43	0.23	0.11	1.35	1.35	98.66	28.37	13.93	97.38	3.51	3.34	0.17	4.22	47.07	22.86	1.48	3.04	0	1.35	1.32	0.62	0.02	0.58	34.74	6.25	0	0	2.08	0	0	0	5.57	3.93	-1.31	82.44	118.92	826.49	426.68	998.05	610.78	850.76	469.35	969.57	464.17
55.822	1	0.78	0.15	0.1	0.34	0.46	0.23	0.11	1.48	1.36	98.44	31.97	14.09	97.97	3.76	2.75	0.15	3.41	47.73	26.64	1.79	3.76	0	1.36	1.48	0.63	0.03	0.64	36.2	5.98	0	0	2.18	0	0	0	5.57	2.61	-0.89	82.33	119.13	823.55	424.93	996.47	610.46	848.74	467.79	967.77	462.91
55.855	1	0.77	0.15	0.11	0.33	0.4	0.23	0.1	1.54	1.45	98.47	28.09	12.9	98.39	3.92	2.51	0.17	3.03	45.5	25.84	2.22	5.8	0	1.45	1.54	0.57	0.04	0.8	36.14	5.69	0	0.01	2.23	0	0	0	8.13	1.43	-0.49	83.18	119.13	822.65	424.37	996.05	610.85	848.42	467.83	967.46	463.24
55.889	1	0.67	0.15	0.12	0.35	0.33	0.22	0.11	1.93	1.26	98.65	23.77	10.96	97.8	4.37	2.93	0.13	3.4	41.34	21.99	2.9	5.62	0	1.26	1.93	0.6	0.06	1.08	37.49	5.85	0	0	2.49	0	0	0	8.85	3.02	-0.33	83.34	121.08	821.89	424.63	995.51	610.76	846.98	469.24	967.92	463.46
55.922	1	0.64	0.15	0.1	0.34	0.26	0.22	0.11	2.81	1.35	98.72	16.39	8.91	98.26	4.96	3.19	0.13	3.48	37.69	22.44	2.79	3.97	0	1.35	2.81	0.63	0.06	1.24	35.36	4.99	0	0	2.32	0	0	0	5.86	1.82	0.13	82.21	119.14	821.15	423.68	996.64	611.76	848.54	467.05	967.59	462.77
55.955	1	0.61	0.15	0.1	0.37	0.19	0.22	0.11	3.91	1.26	98.77	11.19	5.8	97.37	6.32	3.49	0.13	3.44	31.77	21.68	2.68	3.09	0	1.26	3.91	0.62	0.05	1.31	35.79	4.14	0	0	2.19	0	0	0	10.74	3.95	1.44	84.06	116.76	823.77	422.39	1000.56	612.44	854.22	467.37	970.91	463.17
55.989	1	0.57	0.15	0.11	0.41	0.13	0.23	0.12	4.49	1.1	98.86	7.77	2.32	97.16	8.09	4.14	0.14	3.2	25.31	19.81	2.96	3.21	0	1.1	4.49	0.7	0.05	1.49	37.24	3.13	0	0	2.06	0	0	0	10.42	4.33	2.4	83.87	118.86	824.67	421.67	1002.48	611.84	855.48	467.18	974.26	463.09
56.022	1	0.5	0.15	0.1	0.46	0.1	0.25	0.14	4.53	1.17	99.01	5.95	0.34	96.66	10.58	4.73	0.15	3.44	22.18	17.34	2.87	3.34	0	1.17	4.53	0.79	0.04	1.06	36.81	2.89	0	0.01	1.86	0	0	0	13.07	5.18	3.59	84.26	120.71	826.98	420.61	1006.25	612.47	858.72	466.33	979.41	464.23
56.055	1	0.44	0.15	0.1	0.48	0.12	0.28	0.15	4.38	1.21	99.04	6.47	0.82	98.14	13	4.93	0.18	3.12	24.58	15.79	2.93	4.4	0	1.21	4.38	0.85	0.05	0.92	35.52	2.82	0	0.01	1.83	0	0	0	13.98	2.17	3.33	84.16	121.87	829.57	420.43	1010	614.43	861.02	465.73	982.89	464.89
56.089	1	0.35	0.15	0.11	0.46	0.14	0.31	0.16	4.49	1.37	99.08	5.85	1.2	96.19	14.21	5	0.23	3.23	27.52	11.67	3.56	8.08	0	1.37	4.49	0.84	0.04	0.93	31.25	2.59	0	0.01	1.61	0	0	0	13.74	5.85	5	83.99	121.05	831.12	419.69	1012.69	614.18	865.18	464.69	986.22	465.6
56.122	1	0.32	0.15	0.1	0.52	0.18	0.35	0.17	4.33	1.31	98.96	10.22	2.99	97.62	16.22	4.99	0.26	3.41	32.9	9.51	3.62	6.18	0	1.31	4.33	0.86	0.04	0.79	33.4	2.95	0	0.01	1.5	0	0	0	12.46	3.43	4.66	83.84	120.8	835.49	419.56	1018.32	615.92	869.92	463.8	990.71	465.46
56.156	1	0.3	0.16	0.09	0.53	0.22	0.44	0.19	4.33	2.13	98.94	10.34	2.94	98.28	19.35	5	0.38	2.9	36.43	10.89	4.09	6.41	0	2.13	4.33	0.94	0.04	0.87	30.02	2.72	0	0.01	1.19	0	0	0	11.79	1.78	3.29	83.63	120.46	838.81	419.56	1022.21	617.24	872.37	464.06	992.83	464.35
56.189	1	0.32	0.16	0.09	0.54	0.22	0.53	0.2	4.78	2.84	98.91	10.88	2.09	98.11	21.59	4.13	0.51	2.5	37.4	13.75	4.52	5.76	0	2.84	4.78	0.94	0.04	0.94	29.76	3.02	0	0.03	0.99	0	0	0	11.7	2.26	3.37	83.46	122.46	841.62	419.88	1025.7	618.24	874.65	464.06	997.11	465.28
56.222	1	0.3	0.16	0.08	0.55	0.15	0.5	0.2	5	2.96	98.9	7.04	0	98.18	21.09	4.22	0.52	2.37	30.87	11.76	3.62	4.06	0	2.96	5	1.03	0.06	1.34	30.36	2.91	0	0.01	0.98	0	0	0	12.78	2.07	2.26	83.59	122.48	845.3	421.28	1025.9	615.8	875.52	466.35	997.99	464.91
56.256	1	0.39	0.17	0.12	0.54	0.13	0.46	0.18	5.29	3.84	98.92	7.72	0	97.76	18.75	3.83	0.7	2.24	28.28	13.46	4.29	8.39	0	3.84	5.29	1.14	0.08	1.78	34.18	2.92	0.01	0.01	0.79	0	0	0	11.23	3.13	4.53	83.95	120.36	848.97	422.26	1030.03	615.67	882.59	467.11	1002.95	466.7
56.289	1	0.43	0.16	0.15	0.53	0.11	0.43	0.17	6.23	3.9	98.93	6.22	0	98.23	17.37	4.48	0.7	2.43	24.97	13.36	4.37	11.56	0	3.9	6.23	1.14	0.12	2.5	34.6	2.74	0.01	0	0.81	0	0	0	11.51	1.91	4.72	84.01	124.13	852.95	423.19	1033.89	616.12	884.88	467.59	1009.01	468.54
56.322	1	0.44	0.16	0.18	0.56	0.08	0.4	0.17	7.24	4.04	98.89	4.85	0	98.1	16.32	5.32	0.73	2.9	20.71	11.11	3.71	13.8	0	4.04	7.24	1.37	0.13	3.63	35.59	3.06	0.01	0	0.79	0	0	0	10.89	2.29	2.58	84.15	119.12	856.89	424.47	1036.59	618.39	888.61	467.58	1007.73	468.01
56.356	1	0.51	0.16	0.24	0.57	0.09	0.4	0.17	8.37	4.27	98.86	6.47	0	97.31	15.41	5.56	0.73	2.93	22.51	11.85	3.83	16.98	0	4.27	8.37	2.02	0.15	3.48	37.58	3.22	0.01	0	0.68	0	0	0	10.21	4.07	3.49	83.89	122.96	858.18	424.5	1037.21	616.65	888.6	466.83	1011.55	469.06
56.389	1	0.5	0.16	0.19	0.55	0.08	0.35	0.16	9.92	4.2	98.91	5.51	0	95.47	12.25	6.14	0.64	3.27	19.82	11.02	2.56	11.35	0	4.2	9.92	1.89	0.16	3.59	38.15	3.48	0.01	0	0.7	0	0	0	8.86	6.76	4.12	83.53	121.73	860.44	425.43	1038.28	615.94	891.54	466.58	1013.22	470.15
56.423	1	0.52	0.16	0.22	0.58	0.07	0.28	0.15	10.02	3.87	98.85	6.63	0	95.94	8.29	6.99	0.69	4.38	17.5	6.72	1.41	10.6	0	3.87	10.02	2.24	0.15	2.96	42.92	4.3	0.01	0	0.65	0	0	0	9.52	6.19	5.05	83.8	121.86	861.15	425.57	1038.68	615.63	892.92	466.02	1014.66	471.43
56.456	1	0.53	0.15	0.23	0.6	0.07	0.25	0.16	9.39	3.58	98.79	7.47	0	95.86	6.08	7.75	0.64	5.63	17.03	4.15	1.29	9.93	0	3.58	9.39	2.26	0.18	3.22	44.99	5.47	0.01	0	0.68	0	0	0	9.85	6.29	4.79	84.02	121.7	862.59	425.86	1039.76	615.65	894	466.53	1015.61	471.43
56.489	1	0.52	0.16	0.2	0.51	0.07	0.24	0.14	9.56	3.69	98.97	6.26	0	97.17	4.72	6.45	0.59	5.63	18.03	4.92	1.31	8.87	0	3.69	9.56	2.14	0.19	3.01	41.63	5.35	0.01	0.01	0.75	0	0	0	10.47	4.33	4.66	84.36	121.6	864.55	425.98	1041.26	614.98	895.58	467.59	1017.13	470.93
56.523	1	0.49	0.15	0.19	0.51	0.08	0.22	0.15	8.95	3.69	98.98	6.22	0	98.18	3.69	7.31	0.55	6.14	19.03	3.94	1.24	9.08	0	3.69	8.95	1.71	0.24	2.8	40.53	7.38	0.01	0.01	0.89	0	0	0	9.71	2.05	4.04	84.34	120.93	866.08	426.52	1042.06	614.73	896.41	468.34	1017.33	470.32
56.556	1	0.44	0.15	0.16	0.47	0.11	0.21	0.16	6.88	3.21	99.06	6.85	0.81	97.51	3.3	8.06	0.47	6.17	24.29	4.71	1.58	8.77	0	3.21	6.88	1.57	0.25	2.45	36.57	8.36	0.01	0.01	1.01	0	0	0	7.67	3.67	4.65	83.92	121.34	866	427.12	1041.17	613.6	896.35	467.96	1017.65	471.01
56.589	1	0.42	0.15	0.15	0.44	0.11	0.2	0.16	4.55	3.06	99.11	6.19	2.04	97.13	3.32	8.17	0.48	5.84	25.5	5.69	1.67	10.6	0	3.06	4.55	1.61	0.3	1.63	34.01	8.22	0.01	0.01	1.05	0	0	0	9.74	4.39	5.98	84.61	120.83	866.63	429.42	1039.08	612.93	897.19	468.82	1017.86	474.92
56.623	1	0.35	0.14	0.1	0.4	0.1	0.19	0.17	3.48	3.33	99.19	2.99	1.6	96.42	2.79	9.29	0.41	6.58	23.19	6.08	1.42	9.15	0	3.33	3.48	1.37	0.33	1.2	26.82	7.92	0.01	0	1.1	0	0	0	10.56	5.53	6.5	84.6	121.58	865.64	429.24	1037.99	611.96	896.31	469.38	1017.75	475.16
56.656	1	0.3	0.14	0.08	0.4	0.08	0.18	0.18	3.12	3.12	99.2	1.59	0	97.29	3.17	10.84	0.42	6.48	18.61	5.58	1.46	7.23	0	3.12	2.61	1.3	0.35	1.07	23.38	7.56	0.01	0	1.04	0	0	0	9.88	4.09	5.74	84.68	119.97	867.81	429.99	1039.42	612.43	898.09	470.04	1017.97	474.63
56.689	1	0.25	0.14	0.07	0.35	0.06	0.17	0.16	2.85	2.85	99.31	0.85	0	96.46	3.54	11.02	0.36	4.65	14.7	6.51	1.24	7.47	0	2.85	1.64	1.03	0.34	0.73	18.69	6.75	0.01	0	1.1	0	0	0	3.96	5.48	4.4	83.37	121.07	869.79	430.06	1040.81	610.89	898.01	469.52	1019.04	472.17
56.723	1	0.23	0.13	0.05	0.32	0.06	0.15	0.17	2.5	2.5	99.37	0.57	0	97.95	3.3	12.03	0.32	4.05	13.23	9.04	1.4	5.36	0	2.5	1.15	0.72	0.31	0.58	14.59	7.05	0	0	1.14	0	0	0	5.64	2.68	4.4	83.66	122.43	870.09	430.45	1041.86	613.43	898.02	468.37	1020.31	474.21
56.756	1	0.22	0.13	0.05	0.32	0.05	0.14	0.18	2.3	2.3	99.36	0.54	0	97.44	3.06	13.56	0.33	3.99	12.07	8.99	1.6	5.52	0	2.3	0.72	0.62	0.28	0.51	13.46	7.55	0	0	1.11	0	0	0	5.89	3.81	3.74	83.83	121.02	870.63	430.84	1041.82	613.64	898.33	469.11	1019.26	473.74
56.79	1	0.2	0.13	0.05	0.29	0.05	0.14	0.18	1.86	1.86	99.42	0.39	0	97.41	3.08	13.19	0.27	4	11.28	8.87	1.92	6.25	0	1.86	0.54	0.48	0.22	0.39	9.18	8.65	0	0	1.05	0.01	0	0	3.52	3.87	3.32	83.21	122.81	872.3	431.67	1042.36	612.84	898.21	468.24	1020.85	474.7
56.823	1	0.18	0.13	0.04	0.27	0.05	0.14	0.18	1.78	1.78	99.45	0.33	0	96.19	2.7	12.97	0.29	3.98	11.46	7.32	1.64	6.4	0	1.78	0.49	0.46	0.2	0.57	6.76	8.75	0	0	0.99	0.11	0	0	5.17	5.86	1.74	83.9	122.5	873.63	433	1042.04	612.72	897.36	471.43	1019.82	474.13
56.856	1	0.19	0.15	0.05	0.22	0.06	0.14	0.14	1.76	1.76	99.56	0.33	0	98.16	2.15	9.43	0.33	2.72	13.54	7.33	1.83	8.62	0	1.76	0.43	0.43	0.18	0.58	5.41	8.75	0	0	0.99	0.16	0	0	5.07	2.12	1.46	84.16	122.74	874.64	436.26	1038.88	610.94	895.8	474.29	1018.53	476.18
56.89	1	0.19	0.16	0.05	0.17	0.07	0.15	0.11	1.48	1.48	99.63	0.33	0	98.06	1.28	5.71	0.4	1.86	15.73	6.73	2	9.93	0	1.48	0.33	0.32	0.16	0.7	3.03	7.94	0	0	1.03	0.17	0	0	3.77	2.4	1.85	84.03	121.48	874.66	437.88	1035.95	608.82	895.34	475.64	1016.82	476.45
56.923	1	0.19	0.17	0.04	0.15	0.1	0.16	0.09	1.57	1.57	99.63	0.47	2.72	97.79	0.65	3.15	0.41	1.29	22.53	7.16	2.19	8.5	0	1.57	0.31	0.27	0.14	0.82	2.39	7.3	0	0.01	1.06	0.14	0	0	8.42	3.04	2.82	83.99	125.04	872.99	438.45	1032.72	607.05	892.09	477.26	1017.12	478.61
56.956	1	0.19	0.17	0.04	0.14	0.12	0.17	0.08	1.51	1.51	99.62	0.6	4.44	98.48	0.46	1.74	0.54	1.04	26.9	7.55	2.44	7.89	0	1.51	0.41	0.19	0.18	0.82	1.59	6.72	0	0.01	1.07	0.01	0	0	7.77	1.14	2.5	83.28	128.83	873.63	438.95	1030.72	603.62	889.19	477.77	1018.02	478.43
56.99	1	0.17	0.18	0.03	0.13	0.09	0.17	0.08	1.53	1.53	99.64	0.44	2.56	98.32	0.43	1	0.7	0.75	22.45	6.18	1.7	4.46	0	1.53	0.51	0.12	0.18	1.03	0.86	6.44	0	0.01	0.92	0.08	0	0	8.58	1.66	0.07	82.64	131.25	878.03	440.28	1031.22	600.61	888.03	479.39	1019.28	478.2
57.023	1	0.16	0.18	0.03	0.13	0.06	0.16	0.08	1.82	1.82	99.63	0.33	0	97.65	0.46	0.8	0.71	0.71	14.73	4.51	1.22	2.92	0	1.82	0.66	0.12	0.16	0.88	0.7	6.45	0	0.01	0.83	0.12	0	0	2.59	3.36	1.24	83.33	126.22	879.47	443.45	1027.04	597.43	890.37	478.97	1016.59	479.43
57.056	1	0.16	0.19	0.03	0.13	0.04	0.16	0.08	2.04	2.04	99.62	0.33	0	98.22	0.5	0.71	0.83	0.54	8.27	4.37	0.88	2.84	0	2.04	0.82	0.11	0.16	1.18	0.5	7.13	0	0.01	0.71	0.28	0	0	3.7	-1.96	0.81	83.17	125.52	881.56	444.94	1024.98	594.09	890.22	480.29	1015.74	480.06
57.09	1	0.16	0.19	0.03	0.14	0.03	0.16	0.08	2.94	2.94	99.61	0.33	0	98.66	0.57	0.66	1.01	0.44	4.73	4.48	0.73	2.04	0	2.94	1.02	0.09	0.15	1.31	0.34	7.31	0	0.01	0.53	0.3	0	0	13.52	-0.52	-0.36	81.66	127.06	882.73	445.16	1024.6	591.89	888.73	482.15	1015.78	483.54
57.123	1	0.16	0.19	0.03	0.14	0.03	0.17	0.09	3.37	3.37	99.61	0.33	0	98.56	0.81	0.86	1.1	0.52	3.95	4.22	0.82	1.95	0	3.37	1.23	0.09	0.14	1.6	0.32	8.71	0	0.02	0.52	0.31	0	0	10.46	0.86	-0.51	81.83	127.52	881.09	445.89	1021.89	591.69	886.2	483.48	1013.71	481.46
57.157	1	0.16	0.19	0.03	0.15	0.03	0.19	0.1	4	3.95	99.62	0.33	0	98.63	1.59	1.39	1.32	0.69	4	3.95	0.79	1.52	0	4.57	1.7	0.08	0.13	2.13	0.22	10.46	0.01	0	0.5	0.3	0	0	16.27	-0.62	-0.59	80.39	126.67	880.86	445.21	1021.58	590.85	886.25	482.66	1012.91	483.81
57.19	1	0.16	0.19	0.03	0.16	0.03	0.22	0.12	4.4	5.78	99.55	0.33	0	98.5	3.06	2.44	1.53	0.79	4.4	5.78	0.89	1.45	0	6.66	1.93	0.08	0.12	1.74	0.17	13.02	0.01	0.03	0.47	0.38	0	0	10.54	-1.09	-0.46	81.91	124.25	880.65	447.57	1019.94	591.18	886.69	483.47	1010.93	484.59
57.223	1	0.18	0.19	0.03	0.17	0.04	0.27	0.14	5.83	8.09	99.47	0.33	0	98.76	5.09	2.95	1.72	0.54	5.83	10.21	1.52	1.66	0	8.09	2.04	0.08	0.1	1.11	0.17	14.1	0.01	1.83	0.51	0.53	0	0	13.19	-0.13	0.65	81.68	122.81	880.94	450.39	1016.47	591.13	886.91	485	1009.7	487.14
57.257	1	0.19	0.19	0.03	0.19	0.03	0.36	0.17	7.1	12.56	99.29	0.33	0	98.77	7.1	4.6	2	0.37	5.61	14.22	2.43	2.12	0	12.56	1.91	0.09	0.09	0.59	0.12	14.67	0.02	5.73	0.52	0.6	0	0	13.97	0.07	-0.12	81.52	124.14	876.43	449.35	1015.32	592.92	882.68	484.96	1006.79	487.82
57.29	1	0.23	0.18	0.03	0.19	0.04	0.38	0.18	7.23	14.18	99.24	0.36	0	98.45	7.23	5.18	2.01	0.21	5.96	20.07	4.12	2.63	0.12	14.18	1.95	0.08	0.11	0.41	0.11	15.67	0.02	1.68	0.52	0.67	0	0	16.67	-1.25	-0.12	80.96	124.6	875.51	450.2	1014.2	594.02	881.4	486.46	1005.97	488.84
57.323	1	0.26	0.18	0.03	0.18	0.03	0.46	0.19	6.91	18.12	99.07	0.47	0	98.66	6.91	4.83	2.31	0.16	5.56	23.46	4.69	3.1	0.39	18.12	1.91	0.07	0.1	0.38	0.1	17.59	0.03	0.3	0.53	0.48	0	0	12.59	0.52	1.08	81.79	125.83	874.2	451.47	1012.62	593.2	880.52	487.46	1006.33	489.84
57.357	1	0.32	0.19	0.03	0.17	0.03	0.63	0.2	5.44	24.68	98.73	0.68	0	98.55	5.44	4.21	2.55	0.12	4.92	27.14	3.65	3.6	0.65	24.68	1.96	0.06	0.11	0.42	0.09	20.86	0.05	0.04	0.53	0.44	0	0	11.19	0.89	0.48	81.64	125.97	872.99	451.29	1011.56	594.69	878.74	486.8	1004.7	488.21
57.39	1	0.33	0.18	0.03	0.18	0.03	0.68	0.2	4.76	26.76	98.64	0.75	0	98.42	4.35	4.91	2.42	0.11	4.76	27.48	2.3	2.78	1.2	26.76	2.21	0.06	0.1	0.63	0.1	21.57	0.06	0.01	0.52	0.31	0	0	9.93	1.34	0.67	81.52	128.23	869.61	450.1	1010.66	594.61	875.65	486.97	1003.88	487.66
57.424	1	0.42	0.18	0.03	0.18	0.03	1.19	0.28	5.06	33.25	97.62	1.59	0	98.6	4.1	4.92	2.69	0.08	5.06	33.25	1.45	2.41	1.79	36.95	2.21	0.08	0.09	0.57	0.1	29.68	0.1	0.01	0.43	0.33	0	0	11.54	-0.74	-0.04	81.28	127.05	869.51	450.47	1009.7	595.66	874.98	487.14	1002.02	487.13
57.457	1	0.39	0.18	0.03	0.18	0.03	1.76	0.35	5.51	31.23	96.48	2.85	-1.33	98.41	4.28	4.62	2.76	0.07	5.51	31.23	1.38	2.32	1.84	43.89	2.49	0.1	0.1	0.65	0.11	35.69	0.11	0.01	0.41	0.32	0	0	11.58	-1.36	-0.31	81.22	126.66	867.89	449.69	1009.08	595.45	873.78	486.26	1000.43	487.39
57.49	1	0.31	0.18	0.03	0.19	0.03	1.83	0.41	5.7	25.03	96.34	3.48	-1.6	98.21	3.86	6.59	2.72	0.12	5.7	25.03	1.06	2.22	1.14	45.41	2.76	0.11	0.09	0.73	0.13	37.54	0.12	0	0.4	0.3	0	0	10.66	-1.97	0.19	81.25	127.75	867.25	449.23	1008.51	595.09	873.11	485.29	1000.84	486.99
57.524	1	0.3	0.17	0.03	0.2	0.04	2.65	0.62	6.12	23.49	94.69	6.06	-3.95	98.13	3.93	7.12	2.98	0.2	6.12	23.49	0.9	2.61	0.7	52.11	3.33	0.15	0.08	0.81	0.16	47.1	0.14	0	0.41	0.29	0	0	11.5	-2.19	0	81.19	126.98	866.86	448.65	1008.55	594.93	873.13	484.79	1000.09	486.97
57.557	1	0.29	0.17	0.03	0.21	0.04	3.45	0.74	5.96	23.3	93.11	10.3	-6.15	97.67	4.27	9.22	2.97	0.35	5.96	23.3	0.83	2.73	0.33	57.18	4.34	0.16	0.06	1.25	0.17	48.47	0.13	0	0.4	0.29	0	0	10.91	3.31	1.64	81.19	127.3	866.02	448.79	1006.05	591.61	873.02	485.05	1000.29	487.53
57.59	1	0.27	0.16	0.03	0.23	0.03	2.92	0.79	5.27	22.71	94.16	9.56	-5.42	98.27	4.72	11.09	2.93	0.55	5.27	22.71	0.63	2.22	0.02	54.28	4.26	0.16	0.05	1.1	0.18	47.76	0.12	0	0.39	0.26	0	0	10.91	-1.81	-0.89	81.58	126.83	866.34	448.95	1008	594.27	871.81	485.71	998.63	487.17
57.624	1	0.24	0.14	0.03	0.28	0.03	3.33	0.96	5.78	22.24	93.35	16.71	-6.68	97.74	5.78	15.86	2.83	0.75	5.22	22.24	0.62	2.39	0	57.49	4.35	0.15	0.04	0.95	0.18	46.38	0.11	0	0.41	0.21	0	0	8.47	3.16	1.11	81.74	127.36	864.47	448.95	1004.56	590.92	870.93	485.71	998.29	486.85
57.657	1	0.26	0.14	0.03	0.27	0.03	3.1	0.96	5.92	22.95	93.8	13.1	-5.85	98.43	5.92	14.39	2.79	0.83	5.69	22.95	0.62	2.57	0	55.39	4.65	0.15	0.04	1.04	0.2	47.6	0.12	0	0.41	0.19	0	0	10.41	-1.3	-0.14	81.3	126.83	863.59	447.56	1005.4	593.85	869.87	483.74	996.69	485.5
57.69	1	0.26	0.15	0.03	0.26	0.04	2.9	0.91	6.32	21.91	94.2	9.67	-4.8	97.86	6.12	12.42	2.79	0.96	6.32	21.91	0.58	2.47	0	53.1	4.86	0.17	0.04	0.9	0.24	47.8	0.12	0	0.42	0.15	0	0	9.08	2.87	0.57	81.44	128.78	862.47	447.21	1004.13	591.63	868.47	483.99	997.25	485.45
57.724	1	0.26	0.16	0.03	0.24	0.04	2.38	0.8	6.8	21.27	95.24	6.31	-3.04	98.47	5.73	10.55	2.59	1.02	6.8	21.27	0.61	3.2	0	49.2	4.64	0.19	0.04	0.92	0.29	47.04	0.14	0	0.38	0.14	0	0	9.58	1.19	0.35	81.43	128.43	861.75	447.37	1003.02	592.64	867.48	483.76	995.91	484.88
57.757	1	0.24	0.16	0.03	0.23	0.04	2.17	0.78	6.23	18.68	95.66	4.88	-2.51	98.63	5.98	9.39	2.6	1.14	6.23	18.68	0.49	2.2	0	46.99	4.39	0.18	0.03	0.93	0.28	47.14	0.14	0	0.37	0.1	0	0	11.2	-0.63	-0.37	81.24	126.21	860.43	445.98	1003.7	594.15	867.54	482.68	993.74	484.21
57.791	1	0.23	0.17	0.03	0.22	0.03	1.97	0.69	5.8	17.54	96.07	3.82	-2.36	98.68	5.8	8.08	2.73	1.07	4.88	17.54	0.38	1.27	0	45.1	3.93	0.17	0.03	0.68	0.3	45.76	0.13	0	0.32	0.1	0	0	13.62	0.44	-0.12	80.88	127.22	861.07	446.68	1003.47	594.57	867.5	483.85	994.72	484.7
57.824	1	0.24	0.18	0.03	0.21	0.03	1.7	0.65	6.01	18.07	96.6	2.47	-0.95	98.58	6.01	5.53	2.85	1.02	5.04	18.07	0.39	1.33	0	41.55	2.84	0.17	0.04	0.7	0.3	46.75	0.12	0	0.31	0.06	0	0	9.73	0.81	-0.62	81.37	127.23	861.1	445.83	1004.34	593.84	867.46	483.14	994.69	482.83
57.857	1	0.28	0.18	0.03	0.21	0.03	1.74	0.64	6.59	20.76	96.53	2.42	-0.63	98.43	6.59	4.62	3.01	0.97	5.98	20.76	0.38	1.7	0	40.72	3.32	0.17	0.04	0.98	0.28	46.62	0.12	0	0.31	0.1	0	0	9.74	1.3	-1.36	81.55	128.13	859.72	445.59	1005.32	595.84	866.08	484.26	994.2	482.67
57.891	1	0.27	0.19	0.03	0.2	0.04	1.53	0.69	6.96	19.53	96.93	1.91	0	98.43	6.94	3.75	3.25	1.07	6.96	19.53	0.41	2.18	0	37.38	3.36	0.17	0.04	1.36	0.27	49.01	0.12	0	0.28	0.15	0	0	13.55	1.3	-1.13	81.12	128.53	859.37	445.82	1005.8	597.15	866.16	484.37	994.69	485.22
57.924	1	0.27	0.18	0.03	0.21	0.04	1.56	0.69	7.63	18.41	96.88	2.13	0	98.3	6.75	4.81	3.2	1.21	7.63	18.41	0.44	2.95	0	38.09	3.45	0.16	0.04	2.12	0.25	48.01	0.12	0	0.28	0.18	0	0	15.1	1.72	-0.85	81.1	127.09	860.24	447.18	1005.55	597.95	867.5	485.36	994.59	486.64
57.957	1	0.25	0.17	0.03	0.22	0.04	1.28	0.72	7.78	16.82	97.43	1.83	0	98.16	5.71	7.11	3.14	1.49	7.78	16.82	0.48	3.09	0	36.01	3.47	0.14	0.04	3.03	0.24	47.55	0.12	0	0.28	0.19	0	0	7.44	2.11	0.14	82.07	129.02	859.19	447.06	1004.96	597.49	866.69	483.24	995.69	485.57
57.991	1	0.23	0.16	0.03	0.24	0.04	1	0.72	6.32	15.61	98	1.58	0	98.54	5.6	9.64	3.24	1.81	6.32	15.61	0.51	2.24	0	32.29	3.63	0.12	0.04	3.33	0.2	44.83	0.12	0	0.27	0.23	0	0	10.29	0.92	0.08	81.81	127.88	859.44	447.4	1004.54	597.8	867.09	484.07	994.95	485.89
58.024	1	0.24	0.16	0.03	0.25	0.03	0.87	0.78	5.96	16.84	98.27	1.61	0	98.33	4.89	11.35	3.27	1.9	5.96	16.84	0.59	1.99	0	30.79	3.59	0.12	0.05	3.54	0.21	45.44	0.13	0	0.28	0.24	0	0	9.41	1.61	0.25	81.78	127.15	859.16	447.41	1003.44	596.86	866.96	483.46	994.09	485.75
58.057	1	0.22	0.15	0.03	0.28	0.03	0.71	0.8	5.3	15.49	98.4	1.66	0	98.71	4.53	14.3	3.32	2.25	5.3	15.49	0.58	1.45	0	28.23	3.69	0.1	0.04	2.1	0.2	43.27	0.12	0	0.28	0.22	0	0	11.85	0.3	-0.48	81.26	125.97	860.01	446.9	1003.42	595.31	867.23	483.77	993.19	485.32
58.091	1	0.19	0.14	0.03	0.31	0.03	0.58	0.94	5.2	14.18	98.11	1.61	0	98.09	4.78	17.07	3.4	2.19	5.2	14.18	0.52	1.24	0	25.05	4.18	0.08	0.04	1.69	0.2	44.27	0.13	0	0.29	0.3	0	0	11.15	2.29	-0.59	81.11	129.08	858.25	445.93	1003.63	596.22	864.79	483.73	993.86	484.27
58.124	1	0.17	0.13	0.03	0.32	0.03	0.55	1.02	5.31	10.53	97.95	1.76	0	98.53	4.21	18.49	3.39	2.3	5.31	10.53	0.43	1.15	0	24.79	4.17	0.08	0.05	1.36	0.2	45.3	0.14	0	0.29	0.31	0	0	14.58	0.99	-0.54	80.58	129.76	858.61	446.16	1003.55	595.94	864.61	484.1	994.35	485.9
58.158	1	0.17	0.13	0.03	0.34	0.03	0.48	1.06	5.32	11.02	97.88	1.76	0	98.72	3.94	20.4	3.65	2.12	5.32	11.02	0.43	1.66	0	22.87	4.07	0.07	0.04	1.44	0.18	44.63	0.14	0	0.28	0.27	0	0	14.59	0.26	-0.28	80.8	127.59	858.79	446.58	1003.32	596.82	865.94	484.26	993.52	485.59
58.191	1	0.16	0.14	0.03	0.3	0.03	0.5	0.89	4.87	9.91	98.22	1.31	0	98.69	4.57	17.09	3.56	1.71	4.87	9.91	0.46	1.5	0	22.39	3.96	0.06	0.04	1.21	0.16	43.53	0.14	0	0.27	0.24	0	0	14.96	-0.39	-0.44	80.43	128.32	858.83	446	1002.19	594.35	864.85	483.58	993.15	485.24
58.224	1	0.17	0.15	0.03	0.27	0.03	0.53	0.8	5.38	10.36	98.4	0.98	0	98.36	5.38	13.51	3.43	1.31	5.36	10.36	0.53	1.74	0	21.84	3.72	0.06	0.04	1.18	0.15	44.14	0.13	0	0.29	0.26	0	0	7.51	-1.54	-0.87	81.7	128.36	857.47	445.75	1002.87	595.62	864.04	483.53	992.39	482.63
58.258	1	0.18	0.16	0.03	0.26	0.04	0.56	0.77	6.06	11.85	98.47	0.91	0	98.52	5.59	12.49	3.61	1.16	6.06	11.85	0.61	2.27	0	21.88	3.61	0.06	0.04	1.28	0.15	44.06	0.14	0	0.29	0.29	0	0	10.82	-1	-1.16	81.55	128.32	858.61	445.29	1005.06	596.37	865.44	483.66	993.76	483.68
58.291	1	0.17	0.15	0.03	0.26	0.03	0.55	0.7	5.68	10.62	98.6	0.98	0	98.42	5.27	13.11	3.54	1.12	5.68	10.62	0.69	1.98	0	22.27	3.4	0.06	0.04	1.3	0.15	41.58	0.13	0	0.29	0.32	0	0	10.72	-1.34	-0.58	82.11	128.46	858.4	446.92	1004.55	597.95	865.59	484.53	994.04	485.62
58.324	1	0.2	0.17	0.03	0.23	0.04	0.6	0.59	7.16	13.26	98.79	0.74	0	98.19	5.92	9.03	3.39	0.61	7.16	13.26	0.94	2.44	0	22.4	3.03	0.06	0.05	1.22	0.16	41.26	0.12	0.6	0.3	0.43	0	0	10.5	-2.04	-1.11	82.32	128.82	857.62	445.72	1006.42	600.71	865.42	485.57	994.2	482.42
58.358	1	0.19	0.17	0.03	0.23	0.03	0.67	0.54	6.24	13.48	98.66	0.99	0	98.11	6.24	10.18	2.9	0.38	5.73	13.48	1.31	3.53	0	25.4	2.44	0.07	0.05	0.88	0.2	38.18	0.13	17.21	0.3	0.49	0	0	6.69	2.24	0.43	83.22	129.8	859.09	447.09	1007.32	601.9	867.72	484.8	997.51	483.21
58.391	1	0.17	0.16	0.03	0.26	0.03	0.67	0.61	7.89	13.48	98.66	1.21	0	96.82	7.89	12.6	2.65	0.22	3.99	13.48	1.81	2.33	0.05	25.8	1.52	0.07	0.05	0.38	0.22	37.11	0.1	6.65	0.29	0.59	0	0	8.35	4.92	0.17	83.72	127.45	860.92	451.49	1001.53	597.88	866.72	488.46	994.15	485.8
58.425	1	0.16	0.16	0.03	0.26	0.03	0.61	0.55	9.31	13.16	98.79	0.95	0	98.48	9.31	11.8	2.34	0.13	3.12	13.16	2.08	2.96	0.13	23.15	1.06	0.06	0.05	0.13	0.28	33.83	0.09	3.06	0.3	0.6	0	0	6.58	-1.16	0.48	84.03	125.78	858.22	449.32	1004.29	601.85	867.76	485.9	993.54	485.43
58.458	1	0.17	0.16	0.03	0.27	0.03	0.62	0.52	9.75	15.1	98.76	0.96	0	98.32	9.75	11.86	2.07	0.07	3.4	15.1	1.48	3.97	0.2	23.26	0.74	0.05	0.04	0.09	0.33	32.13	0.08	0.39	0.31	0.68	0	0	0.64	1.65	1.09	84.06	124.32	859.16	449.34	1003.01	598.58	868.97	483.45	993.28	484.75
58.491	1	0.17	0.16	0.03	0.27	0.03	0.6	0.45	9.21	15	98.79	0.97	0	98.28	9.21	11.97	2	0.05	3.71	15	1.29	3.62	0.13	23.25	0.62	0.04	0.04	0.08	0.37	29.44	0.08	0.07	0.3	0.59	0	0	2.78	-1.78	1.03	83.69	124.36	858.73	447.46	1005.08	600.27	869.65	483.25	994	482.53
58.525	1	0.17	0.15	0.03	0.26	0.03	0.63	0.43	8.6	13.9	98.74	1.12	0	98.44	8.6	12.54	1.8	0.04	4.64	13.9	1.14	5.86	0.16	24.74	0.49	0.04	0.04	0.1	0.43	28.36	0.07	0.04	0.29	0.63	0	0	-1.64	-1.29	-0.21	83.46	126.72	859.76	446.89	1004.77	596.22	867.63	482.8	994.34	480.95
58.558	1	0.18	0.17	0.03	0.25	0.03	0.82	0.4	9.87	14.03	98.37	1.12	0	97.74	9.87	8.93	1.77	0.03	4.75	14.03	0.9	4.18	0.09	27.38	0.5	0.04	0.04	0.17	0.46	28.76	0.07	0.04	0.3	0.66	0	0	6.85	-3.17	0.6	82.84	127.25	860.42	444.7	1006.65	596.89	869.42	483.59	996.59	479.29
58.591	1	0.15	0.17	0.03	0.24	0.03	0.87	0.4	9	10.47	98.26	1.28	0	97.8	9	9.58	1.63	0.04	4.83	10.47	0.82	2.97	0.17	29.58	0.61	0.04	0.04	0.41	0.46	28.7	0.07	0.01	0.3	0.62	0	0	6.48	-3.04	0.07	82.58	128.37	861.38	443.09	1009.2	597.36	870.1	482.22	998.39	477.63
58.625	1	0.16	0.17	0.03	0.22	0.03	1.07	0.3	7.92	9.97	97.87	1.53	0	98.67	7.92	7.44	1.47	0.04	5.19	9.97	0.63	2.74	0.1	33.59	0.75	0.04	0.04	0.69	0.51	25.19	0.06	0.02	0.31	0.53	0	0	8.02	-0.46	0.26	82.3	129.99	861.78	442.79	1009.32	597.02	869.75	481.29	999.71	478.35
58.658	1	0.17	0.18	0.03	0.19	0.03	1.06	0.25	5.85	10.63	97.88	1.39	0	97.94	5.85	5.6	1.61	0.06	5.09	10.63	0.5	2.4	0.04	34.42	1.1	0.04	0.04	0.94	0.51	24.4	0.06	0.01	0.31	0.41	0	0	8.31	-2.69	-0.19	82.37	130.52	863.26	442.12	1010.95	595.55	870.53	480.5	1001.03	478.9
58.691	1	0.18	0.18	0.03	0.18	0.03	1.04	0.21	5.07	9.89	97.92	1.29	0	98.65	5.07	4.34	1.53	0.09	4.92	9.89	0.43	2.26	0	34.25	1.48	0.04	0.04	0.94	0.57	22.6	0.06	0.01	0.3	0.4	0	0	5.31	-0.53	-0.44	82.82	131.33	863.55	442.06	1012.56	596.63	870.86	480.83	1002.15	477.77
58.725	1	0.18	0.19	0.03	0.17	0.03	1.21	0.18	5.03	10.29	97.59	1.64	0	96.81	4.4	3.6	1.47	0.14	5.03	10.29	0.51	1.83	0	37.36	1.75	0.03	0.05	0.79	0.68	20.1	0.05	0.04	0.27	0.38	0	0	8.28	4.94	0.62	83.08	128.09	863.73	443.4	1010.15	595.93	872.57	482.2	1000.61	478.67
58.758	1	0.17	0.19	0.03	0.17	0.03	0.96	0.18	4.87	8.43	98.07	1.15	0	98.3	4.58	2.78	1.38	0.2	4.87	8.43	0.45	1.16	0	32.79	1.73	0.03	0.05	0.59	0.7	21.14	0.05	0.01	0.29	0.38	0	0	1.94	1.72	0.57	83.33	128	862.68	441.93	1011.46	596.28	872.63	480.05	1000.58	476.38
58.792	1	0.16	0.19	0.03	0.16	0.04	0.8	0.18	6.08	7.39	98.39	0.98	0	96.87	4.35	1.87	1.1	0.24	6.08	7.39	0.42	0.78	0	29.28	1.71	0.02	0.05	0.46	0.81	21.54	0.04	0.01	0.3	0.29	0	0	3.87	4.84	1.36	83.26	126	861.27	440.53	1011.53	596.44	873.81	479.5	999.75	475.82
58.825	1	0.17	0.19	0.03	0.16	0.03	0.85	0.18	5.84	8.06	98.3	1.08	0	98.46	3.68	1.86	1.18	0.29	5.84	8.06	0.46	0.89	0	30.89	1.77	0.02	0.05	0.62	0.9	22.05	0.05	0.01	0.29	0.26	0	0	2.31	1.2	-0.07	83.04	126.53	865.58	441.14	1010.77	591.3	873.82	477.31	1000.34	476.42
58.858	1	0.18	0.19	0.03	0.16	0.03	0.95	0.17	5.35	9.04	98.1	1.2	0	98.75	3.58	1.78	1.29	0.29	5.35	9.04	0.4	1.12	0	32.93	1.87	0.02	0.05	0.9	0.92	21.95	0.05	0.01	0.28	0.21	0	0	10.38	0.14	-0.46	82.33	128.49	866.37	440.51	1012.55	593.11	873.71	479.41	1002.16	476.41
58.892	1	0.19	0.19	0.03	0.16	0.03	0.81	0.18	5.18	9.75	98.38	0.94	0	98.42	3.86	1.61	1.42	0.33	5.18	9.75	0.37	1.27	0	29.66	1.59	0.02	0.04	0.98	0.96	22.73	0.06	0	0.29	0.19	0	0	5.59	1.34	0.42	83	130.62	865.96	440.6	1013.34	593.77	873.73	479.01	1004.31	475.73
58.925	1	0.18	0.19	0.03	0.16	0.03	0.87	0.18	4.55	8.98	98.27	0.97	0	98.65	4.14	1.36	1.49	0.34	4.55	8.98	0.35	1.54	0	30.68	1.59	0.02	0.04	0.98	0.95	22.56	0.06	0.01	0.29	0.19	0	0	-0.53	-0.56	-0.65	83.02	127.46	866.2	439.17	1013.37	591.75	874.41	476.99	1001.76	471.96
58.958	1	0.17	0.19	0.03	0.16	0.03	0.91	0.17	4.74	7.21	98.18	1.06	0	98.54	3.89	1.36	1.53	0.42	4.74	7.21	0.3	1.62	0	31.78	1.63	0.02	0.04	0.77	0.87	21.33	0.06	0	0.3	0.18	0	0	2.94	0.95	0	83.2	130.68	866.04	439.58	1015.06	594.6	874.17	477.75	1004.8	474.21
58.992	1	0.16	0.19	0.03	0.16	0.03	0.84	0.18	4.8	5.21	98.33	0.96	0	97.29	3.63	1.38	1.6	0.48	4.8	5.21	0.3	1.19	0	30.32	1.63	0.02	0.04	0.61	0.78	23.11	0.07	0.01	0.3	0.17	0	0	10.74	4.1	-0.49	83.08	124.35	865.94	440.36	1013	594	875.87	477.99	1000.22	478.11
59.025	1	0.16	0.19	0.03	0.16	0.03	0.89	0.19	4.51	5.91	98.23	1.07	0	97.52	3.15	2.34	1.54	0.54	4.51	5.91	0.38	1.42	0	32.15	1.83	0.02	0.04	0.66	0.74	23.63	0.07	0.02	0.3	0.2	0	0	6.52	3.64	0.29	83.25	126.43	869.06	442.15	1009.54	587.95	875.4	478.19	1001.82	476.85
59.058	1	0.16	0.19	0.03	0.16	0.03	1	0.18	3.84	6.07	98.01	1.18	0	98.41	3.37	2.59	1.59	0.5	3.84	6.07	0.5	1.21	0	34.15	2.44	0.02	0.05	0.88	0.65	22.06	0.07	0.01	0.28	0.2	0	0	5.96	-1.37	-0.14	83.23	124.49	867.81	440.52	1011.02	589.6	875.99	477.26	1000.47	475.21
59.092	1	0.15	0.19	0.03	0.17	0.03	0.86	0.18	3.48	4.39	98.28	0.96	0	98.69	3.48	2.98	1.57	0.57	3.08	4.39	0.47	0.96	0	31.56	2.31	0.02	0.05	0.82	0.67	21.49	0.07	0.01	0.27	0.21	0	0	7.34	-0.38	-0.63	82.75	126	867.6	438.69	1013.54	591.21	875.95	477.25	1001.87	473.09
59.125	1	0.15	0.19	0.03	0.17	0.03	0.84	0.18	3.58	3.68	98.32	0.95	0	98.75	3.58	3.17	1.52	0.66	2.83	3.68	0.41	0.81	0	31.34	2.05	0.02	0.04	0.78	0.65	20.77	0.07	0	0.26	0.23	0	0	3.94	0.17	0.06	83.16	127.09	869.28	439.05	1014.73	590.34	877.48	476.06	1004.55	473.63
59.159	1	0.14	0.18	0.03	0.17	0.03	0.83	0.18	3.15	3.07	98.35	1.01	0	98.69	3.15	4.25	1.43	0.74	2.48	3.07	0.33	0.72	0	31.6	2.61	0.02	0.05	0.95	0.65	20.26	0.07	0	0.23	0.23	0	0	9.67	0.4	-1.1	82.76	128.28	872.45	440.15	1013.56	584.13	876.73	477.92	1005	477.22
59.192	1	0.14	0.18	0.03	0.18	0.03	0.9	0.19	3.16	3.27	98.19	1.26	0	98.33	3.16	5.3	1.32	0.73	2.49	3.27	0.36	0.8	0	33.68	2.6	0.02	0.05	0.89	0.63	20.67	0.07	0.02	0.22	0.2	0	0	9.53	1.63	-0.99	82.74	127.49	871.64	439.3	1014.56	587.81	877.4	478.15	1004.81	473.76
59.225	1	0.14	0.17	0.03	0.18	0.03	0.98	0.19	3.37	3.57	98.04	1.48	0	98.31	3.37	5.83	1.3	0.61	2.39	3.57	0.39	0.78	0	35.22	2.62	0.02	0.05	0.97	0.64	19.59	0.07	0.01	0.22	0.19	0	0	8.35	-1.68	-0.04	82.98	125.63	872.5	438.78	1015.21	587.91	879.95	476.29	1005.53	473.15
59.259	1	0.14	0.17	0.03	0.19	0.03	1.34	0.18	3.65	4.18	97.32	2.42	-0.77	98.43	3.65	6.27	1.29	0.61	2.36	4.18	0.44	0.93	0	41.04	2.82	0.02	0.05	0.95	0.64	17.83	0.08	0.01	0.2	0.19	0	0	8.88	-1.31	0.58	82.86	127.52	873.13	438.24	1016.13	587.31	880.37	475.9	1007.87	473.17
59.292	1	0.14	0.18	0.03	0.18	0.03	1.5	0.17	3.94	4.07	97	2.32	-1.05	98.26	3.94	4.53	1.27	0.53	2.75	4.07	0.44	0.81	0	42.27	2.96	0.02	0.04	0.73	0.61	17.75	0.08	0.02	0.2	0.16	0	0	9.32	-1.84	-0.17	83	126.29	874.81	438.81	1015.91	586.04	881	476.57	1007.23	472.81
59.325	1	0.14	0.18	0.03	0.18	0.03	2.07	0.17	3.83	3.9	95.86	4.07	-2.99	98.66	3.83	5.21	1.3	0.63	3.18	3.9	0.44	0.79	0	48.82	2.46	0.02	0.04	0.7	0.59	16.65	0.09	0.02	0.19	0.16	0	0	11.4	0.51	-0.24	82.71	127.77	875.25	438.61	1016.25	585.55	880.59	476.72	1008.32	473.39
59.359	1	0.14	0.18	0.03	0.18	0.03	1.91	0.15	3.82	4.48	96.18	3.49	-2.09	98.23	3.82	4.71	1.06	0.61	3.58	4.48	0.43	0.93	0	47.3	2.31	0.02	0.04	0.62	0.54	14.61	0.08	0.01	0.19	0.11	0	0	10.67	1.93	-0.91	82.79	129.16	875	437.71	1017.08	583.24	879.52	476.14	1008.68	474.62
59.392	1	0.15	0.18	0.03	0.17	0.03	1.73	0.14	3.88	5.08	96.54	3.09	-1.27	98.5	3.28	4.65	1.11	0.56	3.88	5.08	0.42	0.94	0	45.79	2.11	0.01	0.04	0.53	0.54	14.37	0.08	0.01	0.19	0.1	0	0	11.21	1.07	-1.64	82.63	130.17	875.86	436.39	1019.05	579.98	879.67	476.2	1009.83	475.53
59.426	1	0.15	0.18	0.03	0.17	0.03	2.05	0.13	3.63	5.39	95.9	3.82	-2.34	98.66	3.09	3.98	0.99	0.54	3.63	5.39	0.37	1.12	0	49.2	1.81	0.01	0.03	0.43	0.47	13.41	0.09	0.01	0.18	0.09	0	0	9.94	0.5	-1.09	82.93	128.96	877.01	436.89	1018.87	580.59	881.32	475.55	1010.27	474.56
59.459	1	0.15	0.18	0.03	0.17	0.03	2.23	0.15	4.02	5.46	95.54	4.48	-2.79	97.79	2.99	4.35	1.14	0.63	4.02	5.46	0.4	1.43	0	50.9	1.63	0.01	0.03	0.43	0.52	15.21	0.09	0.01	0.17	0.09	0	0	14.24	3.05	-0.28	81.9	126.62	876.88	435.82	1016.17	575.1	881.96	474.45	1008.57	476.25
59.492	1	0.16	0.18	0.03	0.17	0.03	2.22	0.15	3.96	6.68	95.56	4.37	-2.81	98.36	2.99	4.16	1.2	0.64	3.96	6.68	0.46	1.45	0	50.77	1.57	0.01	0.03	0.41	0.52	15.92	0.09	0.02	0.17	0.07	0	0	12.52	-1.54	-0.27	82.65	123.16	877.05	435.57	1018.58	583.67	884.93	472.93	1008.08	471.39
59.526	1	0.16	0.18	0.03	0.18	0.03	2.87	0.15	3.55	7.2	94.26	6.36	-4.78	98.29	3.52	4.45	1.29	0.63	3.55	7.2	0.52	1.82	0	55.42	1.36	0.01	0.03	0.47	0.52	15.84	0.08	0.01	0.16	0.07	0	0	14.61	1.73	-1.29	82.21	123.98	879.03	437.05	1015.41	577.64	883.03	475.43	1006.96	472.1
59.559	1	0.16	0.18	0.03	0.18	0.03	2.77	0.16	3.91	6.22	94.46	5.86	-4.81	98.62	3.91	4.22	1.29	0.6	2.87	6.22	0.53	1.58	0	54.57	1.13	0.01	0.03	0.38	0.55	16.08	0.08	0.02	0.17	0.05	0	0	9.56	-0.64	-1.26	83	124.23	879.02	435.37	1016.64	576.69	883.47	472.24	1007.69	470.63
59.592	1	0.15	0.18	0.03	0.18	0.03	3.07	0.16	4.46	4.9	93.86	6.72	-5.94	98.37	4.46	4.11	1.39	0.57	1.92	4.9	0.47	1.32	0	56.13	1.12	0.01	0.03	0.37	0.52	16.1	0.07	0.02	0.16	0.04	0	0	11.12	1.49	-1.22	82.58	124.37	880.69	433.91	1017.49	573.84	884.74	471.05	1009.1	469.73
59.626	1	0.15	0.18	0.03	0.18	0.03	4.02	0.16	5.31	4.52	91.96	9.71	-7.99	98.1	5.31	3.88	1.81	0.56	1.49	4.52	0.4	1.36	0	60.28	1.12	0.01	0.03	0.42	0.51	16.25	0.06	0	0.16	0.05	0	0	15.5	2.28	-0.92	81.45	126.5	880.21	430.76	1019.36	569.91	884.64	471.51	1011.13	470.53
59.659	1	0.14	0.18	0.03	0.19	0.03	4.37	0.17	6.1	4.29	91.26	11.03	-8.52	98.63	6.1	4.17	1.91	0.53	1.47	4.29	0.38	1.71	0	61.25	1.11	0.01	0.02	0.27	0.53	15.91	0.07	0.01	0.16	0.04	0	0	8.58	0.6	-0.03	83.67	118.91	882.37	433.02	1020.79	577.56	891.13	468.32	1010.04	467.63
59.692	1	0.14	0.18	0.03	0.2	0.03	4.13	0.18	7.29	4.12	91.74	10.36	-8.06	97.83	7.29	4.16	1.94	0.44	1.41	4.12	0.38	2.14	0	59.19	0.93	0.01	0.02	0.21	0.58	16.49	0.06	0.03	0.18	0.03	0	0	12.03	2.95	-1.29	83.14	122.26	881.45	432.71	1019.68	575.91	887.28	470	1009.51	467.94
59.726	1	0.14	0.18	0.03	0.2	0.03	4.35	0.18	7.2	3.44	91.31	10.8	-8.3	97.57	7.2	3.49	2.17	0.37	1.51	3.44	0.36	2.03	0	59.86	0.89	0.01	0.02	0.13	0.6	17.17	0.06	0.02	0.18	0.01	0	0	12.52	3.53	-0.67	82.74	125.54	880.97	431.79	1019.07	575.08	885.66	469.86	1011.14	466.19
59.759	1	0.14	0.18	0.03	0.19	0.03	4.04	0.18	5.99	2.69	91.92	9.58	-7.75	96.55	5.99	3.42	2.2	0.38	1.69	2.69	0.31	1.89	0	59.4	0.78	0.01	0.03	0.11	0.6	18.49	0.06	0.01	0.19	0	0	0	11.99	5.34	0.11	82.55	125.5	881.11	430.03	1019.16	571.86	886.58	468.37	1012.03	465.13
59.793	1	0.14	0.19	0.03	0.19	0.03	4.43	0.17	5.36	2.82	91.15	10.41	-8.66	97.71	5.36	3.38	2.82	0.39	1.46	2.3	0.23	1.56	0	61.2	0.8	0.01	0.02	0.18	0.58	18.27	0.05	0.01	0.19	0	0	0	15.12	3.23	0.11	81.97	122.7	883.83	430.38	1018.8	566.45	889.12	468.43	1011.82	467.91
59.826	1	0.14	0.19	0.03	0.19	0.03	4.68	0.16	5.05	3.49	90.64	10.71	-9.25	98.56	5.05	3.32	3.49	0.44	1.51	2.15	0.23	1.5	0	61.88	0.98	0.01	0.02	0.19	0.55	16.97	0.04	0	0.18	0	0	0	11.59	-0.87	-1.04	83.17	116.08	884.9	430.08	1021.97	573.45	893.49	466.38	1009.56	464.27
59.859	1	0.15	0.19	0.02	0.19	0.03	4.96	0.16	5.59	3.8	90.08	11.53	-9.8	97.92	5.59	3.4	3.8	0.38	1.4	2.7	0.25	1.22	0	62.38	0.91	0.01	0.02	0.26	0.49	16.45	0.04	0.02	0.16	0	0	0	17.46	2.73	-0.42	81.7	119.95	886.38	431.82	1018.32	566.91	891.05	468.23	1011	468.59
59.893	1	0.15	0.19	0.02	0.2	0.03	6.44	0.17	5.21	4.45	87.12	16.03	-11.87	98.67	5.21	4.08	4.45	0.38	1.53	2.69	0.31	1.3	0	67.51	1.01	0.01	0.02	0.33	0.47	17.2	0.04	0	0.16	0	0	0	13.39	-0.48	-0.51	82.88	117	886.13	430.57	1021.6	571.96	893.92	466.04	1010.93	465.89
59.926	1	0.14	0.19	0.02	0.21	0.03	6.36	0.18	5.79	4.26	87.28	16.44	-11.77	98.01	5.79	5.36	4.26	0.46	1.76	2.42	0.41	1.14	0	67.31	1.04	0.01	0.02	0.36	0.48	16.73	0.03	0	0.15	0	0	0	14.76	2.52	-0.11	82.93	117.42	887.61	432.87	1020.27	570.7	894.22	467.13	1011.61	469.18
59.959	1	0.14	0.18	0.02	0.22	0.03	6.45	0.19	5.75	4.34	87.1	18.13	-12.02	98.35	5.75	6.67	4.34	0.59	1.95	2.52	0.5	1.01	0	67.9	1.17	0.01	0.02	0.38	0.5	16.85	0.03	0	0.15	0	0	0	13.96	1.57	-0.73	82.93	121.28	886.9	432.02	1021.58	571.46	891.94	468.09	1013.22	467.61
59.993	1	0.13	0.17	0.02	0.24	0.03	6.98	0.2	6.81	4.15	86.04	21.97	-12.61	98.05	6.81	8.29	4.15	0.58	1.98	2.72	0.53	1.17	0	69.27	1.13	0.01	0.02	0.32	0.48	14.73	0.03	0.01	0.12	0	0	0	17.81	2.42	-1.86	82.54	119.01	886.44	433.49	1018.44	569.63	890.29	470.37	1009.29	469.13
60.026	1	0.12	0.16	0.02	0.28	0.03	7.36	0.23	8.98	3.86	85.28	26.17	-13.11	98.02	8.98	10.88	3.86	0.59	1.79	2.53	0.46	0.96	0	69.54	1.2	0.01	0.02	0.27	0.49	14.2	0.03	0.01	0.12	0	0	0	16.56	2.5	-2.1	82.75	118.84	885.43	433.26	1016.91	568.68	888.89	470.39	1007.71	467.94
60.059	1	0.12	0.15	0.02	0.3	0.03	7.03	0.24	9.4	3.85	85.94	27.47	-12.93	98.04	9.4	12.48	3.85	0.59	1.61	2.4	0.31	0.67	0	68.78	1.13	0.01	0.02	0.21	0.51	12.83	0.03	0.01	0.11	0	0	0	20.01	2.45	-2.23	81.93	119.41	884.32	432.58	1015.67	567.03	887.31	471.05	1006.69	468.19
60.093	1	0.11	0.15	0.02	0.34	0.03	6.72	0.26	10.55	4.14	86.55	28.66	-12.99	97.87	10.55	14.55	4.14	0.58	1.29	2.66	0.29	0.82	0	67.44	0.92	0.01	0.01	0.17	0.58	11.72	0.03	0.01	0.1	0	0	0	19.25	2.86	-1.76	82.12	117.84	884.19	432.69	1013.81	564.41	887.55	469.27	1005.39	469.67
60.126	1	0.12	0.15	0.02	0.3	0.03	6.4	0.22	8.45	4.53	87.21	26.67	-12.8	97.29	8.45	13.32	4.53	0.72	1.41	2.61	0.35	0.92	0	67.43	1.09	0.01	0.01	0.37	0.49	11.1	0.03	0	0.09	0	0	0	21.17	4.1	-2.64	80.73	116.17	882.77	430.7	1010.55	558.49	885.32	469.56	1001.48	468.44
60.16	1	0.12	0.15	0.02	0.31	0.03	5.91	0.23	8.34	4.4	88.18	27.01	-12.56	96.66	8.34	14.39	4.4	0.62	1.26	3.14	0.59	1.22	0	66.57	0.86	0.01	0.01	0.47	0.43	10.6	0.03	0.01	0.09	0.01	0	0	22.3	5.17	-1.75	80.09	109.46	881	432.09	1005.04	561.59	885.99	467.16	995.45	465.98
60.193	1	0.13	0.16	0.02	0.29	0.03	5.79	0.21	7.78	4.46	88.42	23.99	-12.33	97.83	7.78	12.86	4.46	0.57	1.2	3.66	0.59	1.01	0	66.13	0.8	0.01	0.01	0.48	0.35	10.42	0.02	0.01	0.08	0.02	0	0	20.85	2.95	-1.12	80.58	111.16	880.49	432.69	1003.4	561.03	884.54	467.46	995.68	465.51
60.226	1	0.13	0.16	0.02	0.28	0.03	5.98	0.2	7.4	4.48	88.03	25.3	-12.68	97.79	7.4	12.77	4.48	0.45	1.18	3.42	0.64	0.91	0	67.08	0.78	0.01	0.01	0.81	0.31	10.69	0.02	0.01	0.08	0.03	0	0	24.07	3.05	-1.35	79.18	110.2	878.6	432.98	999.82	559.24	882.12	468.43	992.29	465.95
60.26	1	0.14	0.16	0.02	0.26	0.03	5.94	0.17	5.6	5.08	88.11	23.91	-12.78	98.17	5.6	11.41	5.08	0.47	1.07	4.07	0.62	0.7	0	67.52	0.86	0.01	0.01	0.57	0.25	9.33	0.02	0.01	0.08	0.04	0	0	23.1	2.08	-1.94	79.33	106.41	878.36	433.83	996.11	555.94	881.59	467.64	988	466.47
60.293	1	0.14	0.17	0.02	0.24	0.03	5.42	0.16	4.32	4.62	89.15	21.07	-12.03	97.92	4.32	10.16	4.62	0.51	1.01	4.3	0.61	0.5	0	66.74	0.97	0.02	0.01	0.71	0.23	10.28	0.03	0	0.08	0.04	0	0	26.34	2.75	-2.07	76.2	111.41	874.09	429.21	996.64	551.76	877.01	467.14	988.41	468.82
60.326	1	0.15	0.17	0.03	0.21	0.03	5.52	0.15	3.33	5.36	88.96	19.82	-11.93	98	3.33	8.39	4.24	0.49	1.13	5.36	0.63	0.41	0	67.55	1.38	0.02	0.01	0.77	0.22	11.8	0.03	0.01	0.08	0.05	0	0	25.65	2.53	-3.54	75.75	109.49	873.63	429.15	994.07	549.59	875.25	468.14	984.71	465.41
60.36	1	0.15	0.17	0.03	0.2	0.03	5.73	0.16	2.32	5.52	88.54	23.37	-11.9	97.63	2.32	8.68	3.18	0.46	1.3	5.52	0.62	0.29	0	69.88	1.96	0.03	0.01	0.58	0.21	14.13	0.03	0	0.08	0.04	0	0	16.76	3.41	-0.97	79.63	108.22	871.06	429.47	990.11	548.51	874.82	463.85	983.04	463.65
60.393	1	0.15	0.17	0.03	0.2	0.03	5.6	0.17	2.12	4.87	88.81	23.05	-11.66	97.46	2.12	8.67	3.11	0.44	1.29	4.87	0.56	0.26	0	69.66	1.89	0.04	0.01	0.47	0.21	15.61	0.04	0	0.08	0.05	0	0	20.15	3.76	-2.42	78.5	108.73	869.91	429.07	989.52	548.68	872.49	465.87	981.2	463.3
60.427	1	0.14	0.16	0.03	0.2	0.03	5.6	0.18	1.81	3.92	88.8	25.64	-11.63	98.35	1.81	9.62	2.54	0.55	1.27	3.92	0.46	0.28	0	70.46	2.52	0.07	0.01	0.36	0.18	16.22	0.05	0.01	0.09	0.06	0	0	22.73	1.57	-3.89	77.56	110.54	867.54	427.14	989.14	548.73	868.85	464.6	979.39	464.77
60.46	1	0.14	0.16	0.03	0.2	0.03	5.36	0.18	1.47	3.1	89.27	24.86	-11.35	98.56	1.47	9.53	2.31	0.6	1.15	3.1	0.45	0.29	0	70.04	2.66	0.1	0.01	0.37	0.15	16.28	0.05	0.01	0.09	0.06	0	0	21.23	0.88	-4.1	79.04	108.29	868.39	428.92	987.51	548.04	869.49	464.38	977.78	464.52
60.493	1	0.13	0.16	0.03	0.2	0.03	5.22	0.19	1.35	2.64	89.56	25.06	-11.22	98.57	1.35	9.84	2.12	0.75	0.97	2.64	0.39	0.26	0	69.86	2.69	0.11	0.01	0.38	0.15	17.12	0.05	0	0.09	0.06	0	0	21.54	0.82	-3.37	78.64	106.98	867.22	429.14	984.9	546.93	868.91	463.25	975.89	464.19
60.527	1	0.13	0.16	0.03	0.2	0.03	5.91	0.21	1.37	2.38	88.17	30.14	-12.16	98.74	1.37	10.45	2.12	0.87	1.05	2.38	0.42	0.33	0	72.42	2.97	0.16	0.01	0.49	0.12	19.21	0.07	0	0.1	0.06	0	0	19.46	-0.19	-2.62	79.94	104.17	867.96	430.78	982.54	545.36	870.2	463.5	974.36	464.94
60.56	1	0.13	0.15	0.03	0.22	0.03	6.55	0.24	1.43	3.1	86.91	39.31	-13.15	98.51	1.43	12.68	2.16	0.61	1.11	3.1	0.68	0.48	0	75.24	2.67	0.22	0.01	0.36	0.11	20.84	0.07	1.63	0.11	0.07	0	0	12.44	1.05	-1.78	82.06	104.97	867.54	430.76	983.01	546.51	870.51	462	975.47	463.68
60.593	1	0.12	0.13	0.03	0.25	0.03	6.31	0.29	1.63	3.08	87.38	48.78	-13.33	98.73	1.63	16.64	2	0.42	1.3	3.08	1.16	0.7	0	76.08	1.95	0.25	0.01	0.28	0.12	21.5	0.07	1.55	0.12	0.1	0	0	13.56	-0.25	-1.55	81.71	103.92	868.86	431.24	983.17	547.92	871.95	462.1	975.87	462.49
60.627	1	0.11	0.13	0.03	0.24	0.03	7.3	0.37	1.98	3.71	85.41	56.18	-14.42	98.45	1.98	17.02	1.63	0.3	1.62	3.71	1.87	1	0	79.41	1.63	0.39	0.01	0.28	0.11	26.57	0.1	0.38	0.14	0.16	0	0	14.74	1.24	-1.13	81.51	103.79	869.1	432.12	983.27	546.99	872.55	463.23	976.33	464.96
60.66	1	0.11	0.12	0.03	0.28	0.03	7.6	0.42	2.32	5.15	84.8	65.39	-15.08	98.7	2.32	20.3	1.75	0.23	1.7	5.15	2.01	1.12	0	80.95	1.49	0.41	0.01	0.23	0.12	26.13	0.1	0.09	0.14	0.23	0	0	20.13	0.36	-2.37	80.24	103.63	870.96	432.89	984.95	546.88	873.39	466.4	977.02	467.22
60.693	1	0.12	0.13	0.03	0.27	0.03	8.46	0.4	2.41	5.73	83.07	67.21	-15.43	97.97	2.41	19.42	1.59	0.19	1.59	5.73	1.43	0.83	0	82.84	1.3	0.53	0.01	0.32	0.11	25.6	0.11	0.03	0.14	0.26	0	0	18.2	2.61	-1.22	80.17	105.21	870.92	431.74	986.65	547.47	874.36	466.15	979.56	464.7
60.727	1	0.12	0.12	0.03	0.27	0.03	9.18	0.42	2.29	6.76	81.65	71.04	-15.67	98.68	2.29	19.74	1.23	0.14	1.6	6.76	0.93	0.46	0	84.76	1.58	0.77	0.01	0.35	0.12	26.84	0.14	0.06	0.15	0.34	0	0	20.77	0.42	-0.03	78.34	109.4	871.71	428.25	992.05	548.59	876.25	464.67	985.65	464.94
60.76	1	0.13	0.14	0.03	0.23	0.03	9.93	0.35	2.18	7.26	80.13	64.21	-15.82	98.66	2.18	15.51	1.23	0.11	1.3	7.26	0.62	0.3	0	85.09	1.7	0.85	0.01	0.44	0.11	26.59	0.14	0.01	0.14	0.41	0	0	16.2	-0.52	0.09	80.52	107.62	875.98	430.47	994.36	549.66	880.53	463.79	988.15	464
60.794	1	0.13	0.14	0.03	0.23	0.03	11.41	0.33	2.15	7.5	77.17	67.98	-16.79	98.17	2.15	14.75	1.02	0.1	1.1	7.5	0.62	0.17	0	87.96	1.84	0.93	0.01	0.45	0.11	26.09	0.14	0.06	0.15	0.4	0	0	25.37	-2.09	-2.02	76.9	110.42	878.16	427.98	999.63	549.45	881.01	465.78	991.43	466.17
60.827	1	0.13	0.16	0.03	0.19	0.03	11.91	0.24	1.73	5.31	76.18	58.57	-16.65	98.36	1.73	9.92	0.92	0.12	0.95	5.31	0.52	0.15	0	87.73	1.99	0.95	0.01	0.48	0.1	23.44	0.13	0.01	0.13	0.33	0	0	13.38	1.52	0.08	81.37	110.93	882.02	429.77	1004.05	551.8	886.75	463.35	997.67	465.12
60.86	1	0.14	0.17	0.03	0.17	0.03	13.25	0.19	1.55	4.29	73.5	53.53	-17.14	98.6	1.55	6.34	1.01	0.2	0.94	4.29	0.36	0.23	0	88.75	2.49	0.75	0.01	0.84	0.08	21.62	0.11	0.02	0.13	0.21	0	0	13.96	-0.74	-0.63	82.05	107.05	884.45	431.88	1006.41	558.64	890.48	464.01	997.53	464.2
60.894	1	0.14	0.18	0.03	0.16	0.03	14.56	0.13	1.34	2.71	70.87	51.79	-17.61	98.62	1.34	4.08	1.08	0.23	0.94	2.71	0.3	0.26	0	90.15	2.62	0.62	0.01	0.74	0.07	15.68	0.08	0.03	0.11	0.15	0	0	17.86	0.66	0.09	81.19	106.86	890	433.27	1009.36	558.17	895.45	465.12	1002.32	465.49
60.927	1	0.14	0.19	0.03	0.15	0.03	15.33	0.11	1.17	1.9	69.33	50.02	-17.94	98.72	1.17	2.68	1.27	0.23	0.92	1.9	0.21	0.29	0	90.67	3	0.5	0.02	0.82	0.06	13.42	0.07	0.02	0.11	0.11	0	0	17.6	-0.28	-0.03	81.36	106.73	894.19	434.15	1011.79	556.43	898.72	465.42	1005.44	466.53
60.96	1	0.14	0.19	0.03	0.15	0.03	16.1	0.1	1.12	1.76	67.8	49.09	-18.24	98.33	1.1	1.72	1.59	0.22	1.12	1.76	0.19	0.42	0	91.16	3.1	0.39	0.02	0.96	0.05	11.85	0.06	0.02	0.1	0.07	0	0	18.81	-1.64	-0.61	81.31	106.29	897.98	434.02	1016.67	557.32	902.78	465.93	1009.06	466.97
60.994	1	0.15	0.2	0.03	0.15	0.03	18.47	0.09	1.47	2.24	63.05	54.67	-19.25	98.77	1.47	1.1	2.24	0.21	1.13	1.78	0.2	0.44	0	93.43	2.51	0.28	0.02	0.54	0.05	9.89	0.04	0.05	0.1	0.04	0	0	18.62	-0.08	0.17	81.52	105.92	900.16	434.65	1018.75	558.6	905.76	465.99	1011.67	467.39
61.027	1	0.15	0.2	0.03	0.15	0.03	19.21	0.09	1.4	2.53	61.58	56.4	-19.55	98.2	1.4	0.91	2.53	0.22	1.27	1.71	0.2	0.7	0	94.01	2.64	0.22	0.02	0.46	0.04	8.76	0.04	0.02	0.09	0.02	0	0	20.57	-2	-0.25	81.04	109.11	903.41	433.5	1023.43	556.84	907.73	465.76	1016.81	468.69
61.06	1	0.15	0.2	0.03	0.15	0.03	19.49	0.08	1.32	2.98	61.02	57.6	-19.7	97.7	1.32	0.73	2.98	0.22	1.23	1.34	0.16	1.1	0	94.17	2.07	0.15	0.02	0.35	0.04	7.49	0.03	0.01	0.08	0	0	0	18.2	-3.25	-0.62	82.09	106.69	905.99	432.76	1026	556.54	911.23	463.92	1017.86	467.55
61.094	1	0.16	0.21	0.03	0.15	0.03	20.14	0.08	1.53	3.76	59.72	59.31	-19.93	98.03	1.36	0.63	3.76	0.2	1.53	1.7	0.16	1.92	0	94.27	1.71	0.08	0.02	0.16	0.04	6.5	0.03	0.01	0.07	0	0	0	17.72	-2.46	-0.83	82.49	108.29	906.41	431.8	1030.11	559.9	912.51	464.17	1020.76	466.83
61.127	1	0.16	0.21	0.03	0.15	0.03	19.04	0.08	1.46	3.57	61.93	57.62	-19.41	98.34	1.02	0.67	3.57	0.2	1.46	1.34	0.13	2.07	0	93.58	1.23	0.06	0.02	0.12	0.04	7.15	0.03	0.01	0.07	0	0	0	22.92	1.6	-0.08	79.86	111.64	907.54	430.42	1030.34	554.37	912.19	464.7	1023.77	468.14
61.161	1	0.16	0.21	0.03	0.15	0.03	18.72	0.08	2.01	3.76	62.57	57.09	-19.03	98.39	0.88	0.71	3.76	0.2	2.01	1.37	0.13	2.08	0	93.12	1.01	0.03	0.02	0.06	0.04	6.13	0.02	0.01	0.07	0.01	0	0	18.57	-1.43	-2.34	82.25	108.89	909.69	431.31	1032.35	556.57	913.7	464.64	1022.57	466.69
61.194	1	0.16	0.21	0.03	0.15	0.03	18.57	0.08	1.96	4.07	62.86	57.09	-19.09	98.77	0.82	0.78	4.07	0.21	1.96	1.32	0.15	2.27	0	92.81	0.9	0.02	0.02	0.08	0.05	6.01	0.02	0.01	0.07	0.01	0	0	21.45	-0.06	-1.93	81.51	107.35	912.44	433.42	1031.41	555.49	915.77	466.27	1023.11	468.01
61.227	1	0.16	0.21	0.03	0.15	0.03	18.47	0.08	1.83	4.24	63.06	57.11	-19.23	98.49	0.77	0.95	4.24	0.26	1.83	1.25	0.19	2.06	0	92.66	0.96	0.02	0.02	0.17	0.05	6.14	0.02	0	0.07	0	0	0	21.33	-1.12	-2.33	81.14	109.38	912.86	431.68	1033.17	552.78	915.44	465.67	1024.8	467.75
61.261	1	0.17	0.21	0.03	0.16	0.03	19.31	0.08	1.86	5.25	61.37	59.92	-20.08	98.2	0.6	1.26	5.52	0.3	1.86	1.1	0.23	2.24	0	92.82	1.07	0.01	0.02	0.42	0.05	5.25	0.01	0.01	0.07	0.01	0	0	11.01	2	-1.38	83.24	106.21	912.29	432.91	1030.33	553.59	916.24	463.97	1022.44	464.81
61.294	1	0.17	0.21	0.03	0.16	0.03	19.32	0.08	1.73	5.48	61.35	60.16	-20.34	97.74	0.65	1.57	5.5	0.31	1.73	1.31	0.3	2.23	0	92.96	1.03	0.01	0.02	1	0.05	5.48	0.01	0	0.07	0.02	0	0	16.58	3.17	-1.63	81.76	105.03	911.86	432.84	1029.13	553.68	915.84	464.84	1020.87	464.86
61.327	1	0.17	0.22	0.03	0.17	0.03	19.91	0.08	1.88	5.35	60.19	61.67	-20.98	98.61	0.72	1.88	6.39	0.33	1.88	1.59	0.36	1.51	0	92.86	1.25	0.01	0.02	1.61	0.05	5.35	0.01	0.01	0.07	0.02	0	0	21.39	-0.68	-3.92	80.86	103.64	911.81	432.73	1028.27	550	914.22	465.55	1017.84	467.67
61.361	1	0.18	0.22	0.03	0.18	0.03	19.73	0.08	1.76	5.59	60.53	61.8	-21.42	98.6	0.86	2.7	7.37	0.45	1.76	1.44	0.41	0.93	0	91.95	1.43	0	0.02	1.88	0.07	5.59	0.02	0.02	0.08	0.03	0	0	27.18	0.73	-3.47	77.29	105.36	909.34	431.38	1025.24	547.27	910.96	465.14	1016.27	468.34
61.394	1	0.17	0.21	0.03	0.18	0.03	18.84	0.09	1.9	5.52	62.33	59.11	-20.81	97.97	1.08	3.33	6.31	0.44	1.9	2.11	0.61	0.63	0	91.61	2.03	0.01	0.02	1.44	0.07	5.52	0.02	0.04	0.08	0.04	0	0	32.47	2.62	-3.04	72.39	111.71	902.57	425.68	1025.45	548.56	904.68	465.13	1016.33	469.03
61.428	1	0.17	0.21	0.03	0.18	0.03	17.76	0.09	1.61	6.36	64.47	56.32	-20.49	97.9	1.13	3.39	6.36	0.52	1.61	2.53	0.63	0.6	0	90.13	2.39	0.01	0.03	1.12	0.09	6.73	0.02	0.01	0.09	0.03	0	0	22.4	2.79	-0.47	79.35	111.96	900.14	427.62	1023.3	550.79	904.48	463.87	1016.39	467.36
61.461	1	0.17	0.21	0.03	0.18	0.03	17.52	0.09	1.41	6.3	64.96	55.56	-20.43	96.79	1.24	3.37	6.3	0.53	1.41	2.82	0.65	1.03	0	89.82	2.4	0.01	0.02	0.91	0.1	7.19	0.02	0.01	0.09	0.03	0	0	21.47	4.97	-2.78	79.86	110.25	899.12	428.29	1021.54	554.27	902.01	463.73	1012.25	461.98
61.494	1	0.19	0.22	0.03	0.18	0.03	18.41	0.09	1.44	6.74	63.18	57.48	-20.89	96.7	1.3	2.47	7.05	0.49	1.44	3.48	0.69	2	0	90.04	2.24	0.01	0.02	0.79	0.09	6.74	0.02	0	0.08	0.04	0	0	17.13	5.12	-2.49	81.58	111.36	893.3	428.19	1017.41	555.36	896.69	462.88	1008.05	462.12
61.528	1	0.2	0.22	0.03	0.17	0.03	17.47	0.09	1.6	6.78	65.06	54.21	-20.28	95.82	1.55	2.04	6.78	0.42	1.6	4.32	0.65	3.9	0	88.65	2.35	0.01	0.02	0.93	0.1	7.94	0.02	0.01	0.09	0.04	0	0	13.25	6.34	-1.74	82.99	108.79	889.74	429.67	1012.42	556.34	894.43	463.1	1003.21	461.52
61.561	1	0.2	0.22	0.03	0.17	0.03	17.39	0.09	1.72	7.01	65.22	53.87	-20.43	97.29	1.56	1.62	7.01	0.37	1.72	4.51	0.9	4.77	0	88.25	2.4	0.01	0.02	1.31	0.1	8.62	0.02	0.01	0.1	0.03	0	0	16.82	4.1	-1.94	81.59	108.6	886.84	429.3	1008.21	554.48	890.77	463.01	999.36	461.83
61.594	1	0.21	0.22	0.03	0.17	0.03	17.8	0.09	2.15	7.35	64.39	54.57	-20.48	97.71	1.57	1.27	7.35	0.37	2.15	4.4	0.81	3.62	0	88.27	2.43	0.01	0.02	1.68	0.11	9.13	0.02	0.01	0.1	0.03	0	0	22.89	3.24	-2.55	78.68	111.82	882.61	427.71	1005.61	552.77	885.13	463.84	996.95	462.92
61.628	1	0.21	0.23	0.03	0.17	0.03	18.79	0.09	2.07	7.75	62.41	56.57	-21.06	97.96	1.67	1.02	7.75	0.27	2.07	4.45	0.69	2.15	0	88.88	2.75	0.02	0.02	1.98	0.08	8.82	0.03	0.01	0.1	0.03	0	0	23.86	2.65	-3.06	78.43	107.86	879.97	429.57	1000.05	553.21	882.69	464.86	990.54	463.09
61.661	1	0.2	0.22	0.03	0.17	0.03	18.82	0.09	1.82	7.27	62.35	56.34	-20.87	97.69	1.77	1.02	7.27	0.29	1.82	4.35	0.57	1.05	0	89.24	2.75	0.02	0.01	1.46	0.08	9.31	0.03	0.01	0.1	0.03	0	0	23.15	3.27	-3.31	77.26	110.5	875.31	427.39	996.86	550.44	877.18	464.48	987.63	461.35
61.694	1	0.18	0.22	0.03	0.17	0.03	18.66	0.1	2.11	6.19	62.68	54.83	-20.28	98.09	2.11	1.28	6.19	0.33	1.87	4.12	0.3	0.42	0	89.56	3.04	0.03	0.01	1.12	0.07	9.54	0.03	0.03	0.1	0.04	0	0	24.97	2.32	-3.09	76.83	111.58	871.7	428.54	994.43	551.28	873.75	467.41	985.3	464.69
61.728	1	0.18	0.21	0.03	0.17	0.03	18.01	0.1	2.1	5.76	63.98	52.84	-19.91	98.03	2.1	1.54	5.76	0.43	1.91	4.47	0.29	0.24	0	88.99	3.62	0.04	0.01	0.99	0.06	11.29	0.03	0.02	0.11	0.04	0	0	26.04	2.48	-2.41	75.38	112.14	867.56	428.37	990.91	551.72	870.22	467.43	982.32	464.34
61.761	1	0.18	0.21	0.03	0.17	0.03	17.69	0.11	2.49	5.36	64.61	51.52	-19.55	97.01	2.16	2.07	5.36	0.47	2.49	3.86	0.39	0.24	0	88.73	4.3	0.05	0.02	1.06	0.05	12.46	0.03	0	0.12	0.03	0	0	22.48	4.6	0.22	76.9	111.24	863.24	428.24	985.6	550.61	868.19	467.17	979.36	463.05
61.795	1	0.17	0.2	0.03	0.17	0.03	16.33	0.12	4.1	4.89	67.34	48.06	-18.37	98.37	1.73	2.35	4.89	0.56	4.1	3.69	0.93	0.29	0	87.48	4.75	0.07	0.01	1.17	0.05	13.08	0.04	0.01	0.13	0.02	0	0	24.06	1.49	-2.75	76.25	112.13	861.46	427.95	984.8	551.29	863.78	465.87	975.91	465.12
61.828	1	0.16	0.2	0.03	0.17	0.03	15.57	0.13	3.6	4.29	68.85	46.3	-18.13	96.56	1.78	3.35	4.29	0.65	3.6	2.82	0.81	0.36	0	87.2	4.9	0.09	0.01	1.04	0.05	14.5	0.04	0.01	0.13	0.01	0	0	20.35	5.32	-2.17	78.2	110.43	859.83	428.5	981.31	550.26	862.71	465.71	973.08	462.06
61.861	1	0.15	0.19	0.03	0.18	0.03	14.01	0.13	2.75	3.95	71.99	44.37	-17.6	97.99	1.69	4.47	3.95	0.68	2.75	2.25	0.78	0.33	0	86.05	3.97	0.1	0.01	0.68	0.06	14.59	0.04	0	0.12	0.01	0	0	17.24	2.57	-1.75	79.88	112.38	857.24	428.01	980.86	551.63	860.47	465.37	972.82	462.88
61.895	1	0.15	0.18	0.03	0.19	0.03	13.33	0.15	2.07	4.3	73.34	47.33	-17.57	98.12	1.61	6.33	4.3	0.95	2.07	1.78	0.48	0.25	0	85.68	3.06	0.11	0.01	0.45	0.06	14.75	0.04	0	0.12	0.01	0	0	14.88	2.21	-2.31	81.34	108.89	857.07	429.75	979.65	556.48	861.14	464.44	969.98	460.84
61.928	1	0.14	0.18	0.03	0.2	0.03	12.65	0.15	1.7	4.31	74.7	48.25	-17.31	98.68	1.68	7.41	4.31	1.01	1.7	1.61	0.31	0.37	0	85.06	2.42	0.11	0.01	0.42	0.07	14.6	0.04	0	0.12	0.01	0	0	18.37	-0.43	-2.26	80.59	109.31	858.24	430.54	978.49	552.17	860.9	465.09	970.2	464.3
61.961	1	0.14	0.17	0.03	0.21	0.03	12.25	0.17	1.76	4.37	75.51	50.86	-17.15	98.74	1.76	8.85	4.37	1.03	1.67	1.69	0.29	0.36	0	84.91	1.83	0.13	0.01	0.37	0.08	14.97	0.04	0	0.13	0.01	0	0	15.39	-0.21	-1.34	81.13	110.75	857.35	429.84	979.17	554.31	860.82	463.99	971.56	462.57
61.995	1	0.14	0.17	0.03	0.21	0.03	12.02	0.19	2.43	3.87	75.95	50.46	-16.55	98.63	2.24	9.02	3.87	0.7	2.43	1.75	0.39	0.65	0	84.54	1.66	0.19	0.01	0.64	0.1	18.22	0.05	0	0.16	0.02	0	0	17.08	0.61	-0.42	80.46	108.58	860.21	431.16	979.65	555.97	864.43	465.1	972.94	461.14
62.028	1	0.14	0.17	0.03	0.21	0.03	12.05	0.2	3.33	3.54	75.91	51.43	-16.21	98.59	2.43	9.31	3.54	0.59	3.33	2.2	0.57	0.84	0	84.74	1.49	0.22	0.01	1.15	0.1	19.1	0.05	0.01	0.17	0.02	0	0	20.52	0.75	-0.67	78.41	111.56	862.71	428.5	985.42	552.13	866.81	464.86	978.35	463.2
62.061	1	0.13	0.16	0.03	0.21	0.03	11.16	0.22	3.92	2.85	77.67	51.15	-15.29	98.75	2.32	9.95	2.85	0.52	3.92	2.18	0.72	0.67	0	83.95	1.48	0.31	0.01	1.14	0.11	20.72	0.06	0	0.18	0.05	0	0	20.26	-0.14	0.91	78.19	115.61	863.35	426.34	990.52	553.5	868.98	465.21	984.59	464.12
62.095	1	0.14	0.17	0.03	0.19	0.03	11.9	0.22	4.72	2.88	76.21	48.13	-15.34	98.32	2.41	7.65	2.52	0.38	4.72	2.88	1.19	1.31	0	84.75	1.61	0.37	0.01	1.54	0.12	22.91	0.08	0.01	0.21	0.06	0	0	17.65	1.66	0.56	80	107.67	869.97	431.11	990.43	557.92	875.97	463.24	983.64	462.9
62.128	1	0.15	0.17	0.03	0.18	0.03	11.41	0.22	4.24	4.36	77.18	42.84	-14.95	98.79	2.58	6.49	2.4	0.31	4.24	4.36	0.89	0.58	0	83.26	2.2	0.38	0.01	1.28	0.13	24.29	0.09	0.03	0.22	0.09	0	0	17.03	0	1.94	79.17	118.87	872.93	425.08	1003.69	555.84	879.71	463.94	998.48	468.99
62.162
62.195
62.228
62.262
62.295
62.328
62.362
62.395
62.429
62.462
62.495
62.529
62.562
62.595
62.629
62.662
62.695
62.729
62.762
62.796
62.829
62.862
62.896
62.929
62.962
62.996
63.029
63.062
63.096	1	0.11	0.17	0.02	0.17	0.04	0.19	0.09	1.37	0.11	99.62	0.33	0	91.37	8.58	1.69	0.11	0.04	7.44	0.12	0.5	0.08	0	0.08	0.07	0	0.05	1.37	0.12	0.66	0	0.01	1.27	0.2	0	0	-1.88	10.2	0.87	83.15	110.61	883.1	454.23	1020.12	596.68	896.35	487.97	1006.92	485.09
63.129	1	0.11	0.17	0.02	0.16	0.04	0.17	0.08	0.82	0.09	99.66	0.33	0	95.72	5.8	1.84	0.04	0.07	7.15	0.05	0.34	0.15	0	0.09	0.13	0	0.07	0.82	0.11	1.09	0	0.01	0.98	0	0	0	-2.05	6.46	-2.11	83.47	109.01	880.06	451.16	1017.06	591.93	891.48	484.05	1000.49	484.55
63.163	1	0.11	0.17	0.02	0.15	0.04	0.16	0.08	0.72	0.19	99.66	0.33	0	88.53	4.82	2.13	0.04	0.07	8.03	0.05	0.42	0.34	0	0.19	0.29	0	0.12	0.72	0.06	0.89	0	0.01	1.04	0	0	0	-6.64	11.78	1.65	81.89	103.79	879.14	451.32	1013.55	591.41	895.13	481.66	998.91	481.77
63.196	1	0.11	0.17	0.02	0.16	0.04	0.16	0.08	0.61	0.34	99.67	0.33	0	88.6	4.74	2.58	0.05	0.05	7.17	0.04	0.4	0.51	0	0.34	0.37	0	0.16	0.61	0.06	0.84	0	0.05	1.07	0	0	0	-4.26	11.75	0.96	83.07	103.01	879.73	452.46	1008.94	587.28	892.95	481.54	995.95	482.92
63.229	1	0.11	0.16	0.02	0.16	0.04	0.16	0.08	0.46	0.3	99.67	0.33	0	93.78	5.35	2.96	0.04	0.04	6.79	0.03	0.3	1.05	0	0.38	0.38	0	0.18	0.46	0.06	0.92	0	0.03	1.11	0	0	0	0.86	8.43	0.77	83.36	101.65	877.84	451.9	1007.07	588.07	891.53	482.4	993.18	482
63.263	1	0.11	0.16	0.02	0.17	0.04	0.16	0.09	0.54	0.32	99.66	0.33	0	89.73	5.6	3.87	0.04	0.05	6.85	0.03	0.32	1.67	0	0.54	0.38	0	0.19	0.37	0.07	0.89	0	0.01	1.16	0	0	0	3.89	11.16	1.73	83.23	103.94	875.77	449.81	1006.91	587.88	890.1	481.09	994.04	481.67
63.296	1	0.11	0.16	0.02	0.17	0.04	0.17	0.09	0.6	0.23	99.65	0.33	0	88.91	6.17	4.4	0.04	0.06	6.9	0.04	0.23	1.55	0	0.6	0.35	0	0.19	0.31	0.08	0.86	0	0.04	1.24	0	0	0	7.65	11.59	1.8	83.67	97.81	875.33	450.6	1003.91	587.45	891.47	481.22	989.28	482.36
63.329	1	0.11	0.16	0.02	0.18	0.04	0.17	0.09	0.69	0.19	99.65	0.33	0	89.12	6.08	4.66	0.03	0.06	6.83	0.03	0.19	1.81	0	0.69	0.32	0	0.19	0.25	0.1	0.91	0	0.01	1.24	0	0	0	7.54	11.48	-0.28	83.55	100.9	873.3	449.8	1002.22	586.61	886.44	482.12	987.32	480.16
63.363	1	0.1	0.15	0.02	0.18	0.04	0.16	0.09	0.64	0.22	99.64	0.33	0	87.72	6.14	5.47	0.04	0.06	7.04	0.03	0.22	2.16	0	0.64	0.3	0	0.22	0.15	0.12	0.98	0	0.04	1.26	0	0	0	7.14	12.17	-0.34	83.56	101.04	869.25	448.38	998.6	585.31	882.5	480.47	983.53	479.35
63.396	1	0.11	0.16	0.02	0.17	0.04	0.16	0.09	0.57	0.17	99.65	0.33	0	87.92	6.27	4.27	0.04	0.04	5.6	0.04	0.17	1.33	0	0.57	0.21	0	0.26	0.1	0.13	1.13	0	0.09	1.29	0	0	0	12.01	12.08	-0.61	83.28	98.07	868.79	449.76	991.6	579.1	880.06	480.47	978.12	481.92
63.43	1	0.1	0.16	0.02	0.18	0.04	0.17	0.09	0.6	0.33	99.65	0.33	0	89.03	7.18	3.65	0.05	0.03	4.32	0.05	0.33	1.62	0	0.6	0.16	0	0.32	0.1	0.13	1.31	0	3.8	1.24	0	0	0	14.96	11.53	-0.42	83.47	96.56	866.98	450.37	988.25	578.25	878.56	485.66	974.79	477.75
63.463	1	0.11	0.16	0.02	0.17	0.04	0.17	0.09	0.65	0.41	99.66	0.33	0	90.89	6.91	2.66	0.05	0.02	4.54	0.07	0.41	2.18	0	0.65	0.14	0	0.44	0.14	0.12	1.51	0	3.49	1.22	0	0	0	11.36	10.5	-1.88	83.8	97	865.23	451.71	985.16	577.8	874.87	486.85	971.39	477.22
63.496	1	0.11	0.17	0.02	0.17	0.03	0.18	0.09	0.71	0.44	99.65	0.33	0	94.28	7.26	1.94	0.06	0.02	3.31	0.1	0.44	1.36	0	0.71	0.12	0	0.46	0.2	0.11	1.82	0	0.49	1.18	0.04	0	0	14.78	7.99	-0.78	82.44	100.92	863.03	451.77	980.83	575.87	870.24	485.23	970.99	479.37
63.53	1	0.11	0.17	0.02	0.17	0.03	0.18	0.09	0.8	0.52	99.63	0.33	0	93.76	7.92	1.36	0.06	0.01	3.56	0.11	0.52	1.59	0	0.8	0.12	0	0.47	0.34	0.11	2.21	0	0.12	1.23	0.24	0	0	15.71	8.45	-0.5	81.62	101.84	859.25	450.45	978.57	575.66	867.02	485.43	968.59	478.12
63.563	1	0.11	0.18	0.02	0.16	0.03	0.18	0.09	0.92	0.3	99.64	0.33	0	93.99	7.33	1.12	0.07	0.01	3.61	0.14	0.3	0.97	0	0.92	0.11	0	0.42	0.25	0.11	2.67	0	0.1	1.25	0.58	0	0	15.12	8.26	-0.37	81.2	102.79	856.53	450.42	976.18	576.31	864.02	484.32	966.67	478.85
63.596	1	0.11	0.18	0.02	0.16	0.03	0.17	0.08	1	0.29	99.64	0.33	0	94.57	6.07	1	0.08	0.02	3.8	0.29	0.27	0.63	0	1	0.11	0	0.44	0.2	0.1	3.1	0	0.02	1.29	0.5	0	0	6.72	7.72	1.12	81.79	100.46	853.94	449.21	974.41	574.73	864.14	481.02	964.54	477.64
63.63	1	0.11	0.18	0.02	0.15	0.04	0.17	0.09	1.57	0.49	99.63	0.33	0	96.05	5.33	1.04	0.1	0.02	4.83	0.49	0.28	0.92	0	1.57	0.14	0	0.38	0.19	0.1	4.02	0	0	1.28	0.66	0	0	6.41	6.04	0.17	80.8	104.22	852.23	447.93	975.07	576.3	860.95	480.26	965.1	476.54
63.663	1	0.12	0.18	0.02	0.15	0.04	0.17	0.08	1.79	0.61	99.63	0.33	0	96	4.1	1.32	0.12	0.03	5.63	0.61	0.43	1.49	0	1.79	0.23	0	0.41	0.18	0.1	4.62	0	0	1.25	0.77	0	0	-2.31	6.11	0.4	81.12	107.2	852.07	448.36	974.38	574.05	859.21	479.74	966.34	475.87
63.696	1	0.12	0.18	0.03	0.14	0.04	0.16	0.09	2.14	0.8	99.64	0.33	0	95.47	2.76	1.73	0.14	0.05	6.16	0.8	0.71	1.81	0	2.14	0.27	0	0.32	0.24	0.11	6.28	0	0	1.2	0.63	0	0	1.05	6.76	1.64	80.94	107.79	851.28	448.68	973.63	574.16	859.17	480.15	966.93	477.87
63.73	1	0.12	0.18	0.03	0.14	0.04	0.16	0.1	2.59	1.25	99.64	0.33	0	96.84	2.33	2.53	0.2	0.08	6.82	1.25	0.93	2.29	0	2.59	0.29	0	0.2	0.29	0.12	9.94	0	0	1.12	0.58	0	0	0.07	4.88	1.03	80.84	107.56	851.79	449.5	972.46	573.73	858.39	479.79	965.94	478.18
63.763	1	0.13	0.17	0.03	0.15	0.04	0.15	0.12	2.7	2.06	99.66	0.33	0	97.17	1.72	4.22	0.23	0.15	7.85	2.06	1.23	2.48	0	2.7	0.37	0	0.16	0.4	0.12	11.73	0.01	0	1.06	0.37	0	0	-0.54	4.32	0.55	80.96	108.93	850.56	449	973.52	575.76	857.22	480.09	966.13	477.54
63.797	1	0.13	0.16	0.03	0.16	0.05	0.15	0.16	2.94	2.94	99.68	0.33	0	97.52	1.35	5.99	0.32	0.18	10	3.29	0.94	2.04	0	2.94	0.4	0	0.13	0.41	0.12	18.31	0.01	0	0.94	0.19	0	0	6.36	3.65	-0.95	80.35	109.17	851.46	448.09	975.61	577.28	857.36	481.34	966.44	476.93
63.83	1	0.13	0.15	0.03	0.17	0.05	0.15	0.2	2.96	2.96	99.59	0.33	0	97.16	1.46	7.38	0.41	0.22	11.51	4.7	0.82	1.33	0	2.96	0.41	0	0.11	0.33	0.13	22.14	0.01	0.01	0.93	0	0	0	6.05	4.33	-0.91	80.65	108.03	851.68	447.02	978.62	579.93	859.61	480.58	967.54	476.02
63.863	1	0.13	0.15	0.03	0.18	0.06	0.16	0.22	3	3	99.56	0.33	0	97.88	1.91	8.45	0.45	0.26	14.99	5.51	0.74	1.01	0	3	0.41	0	0.08	0.26	0.14	22.8	0.01	0.01	0.96	0	0	0	1.52	2.84	0.45	81.19	106.86	851.46	446.06	980.69	580.44	862.22	479.55	968.99	475.08
63.897	1	0.14	0.15	0.02	0.17	0.07	0.19	0.29	4.45	4.45	99.42	0.37	0	98.05	2.18	7.4	0.64	0.23	17.39	6.86	0.56	0.69	0	4.45	0.4	0.01	0.08	0.21	0.14	29.94	0.01	0.03	0.93	0	0	0	8.44	2.4	1.25	80.53	109.96	855.68	445.79	984.03	579.58	865.08	479.57	975.01	476.97
63.93	1	0.15	0.15	0.02	0.18	0.08	0.2	0.28	5	5	99.44	0.44	0.24	97.21	2.79	7.19	0.69	0.26	19.09	9.55	0.54	0.63	0	5	0.4	0.01	0.07	0.21	0.14	28.84	0.01	0.02	0.93	0	0	0	7.1	4.24	1.06	80.58	110.78	860.32	445.73	988.08	578.54	868.89	479.26	979.64	476.56
63.963	1	0.15	0.16	0.02	0.18	0.06	0.21	0.31	5.69	5.69	99.38	0.33	0	98.32	3.72	6.46	0.76	0.24	14.54	9.41	0.52	0.72	0	5.69	0.43	0.01	0.05	0.24	0.15	31.01	0.01	0.01	0.88	0	0	0	7.46	1.66	1.61	80.58	108.16	865.62	447.43	989.82	576.3	874.13	479.87	982.26	477.97
63.997	1	0.15	0.16	0.02	0.18	0.05	0.24	0.35	7.65	7.65	99.31	0.33	0	98.11	4.65	5.03	0.97	0.2	10.3	8.8	0.52	0.79	0	7.65	0.58	0.02	0.06	0.4	0.19	34.25	0.02	0.01	0.84	0	0	0	5.95	2.27	0.71	80.44	108.91	871.3	449.55	992.5	575.49	877.18	480.5	986.08	479.25
64.03	1	0.15	0.17	0.02	0.18	0.04	0.26	0.36	8.14	8.21	99.29	0.33	0	98.69	5.37	4.53	0.96	0.17	8.14	8.5	0.62	0.69	0	8.21	0.68	0.02	0.05	0.64	0.19	34.66	0.03	0.04	0.76	0.1	0	0	4.73	0.4	1.19	80.44	108.67	876.2	450.26	995.73	572.57	881.73	480.72	990.4	480.86
64.063	1	0.14	0.17	0.02	0.2	0.03	0.28	0.4	7.11	7.92	99.2	0.33	0	97.97	7.11	5.79	0.97	0.13	4.84	7.92	0.86	0.64	0	9.06	0.8	0.03	0.06	0.91	0.21	34.53	0.03	3.38	0.69	0.27	0	0	3.7	2.62	3	81.19	109.75	879.01	451.24	999.74	574.13	886.22	480.12	995.89	484.27
64.097	1	0.14	0.17	0.02	0.2	0.03	0.26	0.41	6.43	7.58	99.18	0.33	0	98.49	6.43	7.17	1.05	0.11	3.7	7.58	1.02	0.51	0	9.28	0.79	0.05	0.06	0.59	0.25	34.33	0.05	4.16	0.59	0.45	0	0	4.69	1.12	0.26	81.32	107.05	882.5	451.76	1005.08	578.74	889.61	482.1	996.66	482.57
64.13	1	0.12	0.16	0.02	0.2	0.03	0.24	0.36	5.63	4.43	99.28	0.33	0	98.57	5.63	8.47	0.89	0.08	2.78	4.43	1.25	0.28	0	9.05	0.88	0.06	0.05	0.25	0.25	31.03	0.05	7.44	0.6	0.39	0	0	6.03	0.83	1.49	80.92	105.93	884.52	451.05	1007.92	579.69	893.63	480.22	999.51	483.27
64.164	1	0.11	0.15	0.02	0.23	0.03	0.23	0.4	5.85	2.97	99.21	0.37	0	98.15	5.85	12.05	0.69	0.09	2.55	2.97	1.39	0.15	0	9.46	1.07	0.1	0.06	0.08	0.27	29.31	0.06	1.01	0.62	0.47	0	0	3.99	2.15	2.3	80.93	107.63	887.42	452.03	1010.1	579.77	896.03	480.51	1003.61	483.88
64.197	1	0.1	0.14	0.02	0.25	0.03	0.24	0.39	6.56	2.64	99.22	0.42	0	98.61	6.56	13.6	0.72	0.09	3.38	2.64	1.23	0.2	0	9.78	1.28	0.13	0.05	0.11	0.26	26.7	0.06	0.04	0.64	0.58	0	0	9.33	0.69	1.71	81.35	108.03	897.23	455.31	1017.37	580.33	903.83	485.65	1011.85	486.34
64.23	1	0.1	0.13	0.02	0.27	0.03	0.24	0.42	6.63	2.97	99.16	0.55	0	98.68	6.63	16.73	0.73	0.09	4.37	2.97	1.11	0.32	0	10.6	1.41	0.13	0.06	0.2	0.24	25.42	0.07	0.05	0.65	0.74	0	0	10.13	-0.44	0.94	80.74	109.22	898.58	454.19	1020.37	580.6	904.76	484.48	1013.96	486.75
64.264	1	0.1	0.13	0.02	0.29	0.04	0.26	0.37	7.49	3.68	99.26	0.7	0	98.73	6.79	18.51	0.72	0.13	7.49	3.68	0.82	0.56	0	12.04	1.34	0.19	0.06	0.46	0.22	20.14	0.08	0.03	0.69	0.66	0	0	14.4	-0.25	0.64	80.13	109.94	902.41	453.7	1024.89	581.61	908.31	485.43	1018.24	486.36
64.297	1	0.1	0.13	0.02	0.28	0.05	0.3	0.34	10.62	4	99.32	0.62	0	98.75	7.11	16.16	0.76	0.16	10.62	4	0.67	0.86	0	12.67	1.27	0.2	0.07	0.66	0.23	20.36	0.09	0.03	0.7	0.53	0	0	15.14	0.16	0.37	80.38	110.93	904.94	453.89	1027.38	581.14	910.1	485.68	1021.02	487.32
64.33	1	0.12	0.15	0.02	0.22	0.05	0.32	0.25	11.73	4.1	99.36	0.47	0	98.7	5.84	10.81	0.71	0.21	11.73	4.1	0.52	0.92	0	13.31	1.15	0.23	0.08	0.86	0.22	19.21	0.1	0.07	0.73	0.32	0	0	12.63	-0.34	-0.34	81.26	111.7	906.03	453.09	1030.91	582.04	911.4	485.35	1023.09	486.97
64.364	1	0.12	0.16	0.02	0.2	0.05	0.43	0.19	13.05	3.32	99.14	0.66	0	97.11	6.27	6.84	0.59	0.28	13.05	3.32	0.39	0.74	0	16.7	1.59	0.27	0.08	0.66	0.17	15.64	0.11	0.15	0.66	0.32	0	0	6.49	-4.42	-0.4	82.29	111.66	905.73	451.69	1035.85	586.74	913.61	484.72	1025.27	484.14
64.397	1	0.12	0.17	0.02	0.19	0.05	0.46	0.17	11.46	3.48	99.08	0.61	0	98.63	6.98	4.99	0.5	0.39	11.46	3.48	0.3	0.6	0	17.15	1.99	0.26	0.1	0.62	0.16	15.05	0.1	0.16	0.67	0.4	0	0	7.21	-0.63	-0.38	81.9	114.88	907.43	451.35	1037.18	585.44	913.57	484.69	1028.45	484.17
64.431	1	0.13	0.17	0.02	0.18	0.05	0.42	0.15	10.88	3.47	99.15	0.56	0	97.91	5.71	4.24	0.38	0.52	10.88	3.47	0.29	0.79	0	16.51	2.13	0.24	0.1	0.44	0.15	13.45	0.12	0.1	0.64	0.3	0	0	5.38	2.77	1.9	82.54	110.81	907.9	452.61	1036.79	587.27	917.72	482.83	1028.48	486.01
64.464	1	0.12	0.17	0.02	0.18	0.05	0.38	0.14	11.71	2.27	99.25	0.53	0	98.03	4.8	4.48	0.31	0.72	11.71	2.27	0.35	0.93	0	15.13	2.14	0.22	0.1	0.48	0.14	12.54	0.12	0.14	0.7	0.2	0	0	7.13	-2.45	0.28	81.86	113.24	907.26	450.28	1039.48	587.4	916.03	482.56	1029.24	484.87
64.497	1	0.13	0.17	0.03	0.17	0.06	0.35	0.13	13.17	1.47	99.3	0.55	0	98.56	3.82	3.72	0.28	0.95	13.17	1.47	0.44	1.01	0	13.98	2.31	0.2	0.13	0.74	0.13	12.16	0.11	0.09	0.74	0.16	0	0	10.02	0.87	0.14	81.61	109.74	907.66	450.59	1040.3	590.17	918.33	484.03	1028.07	483.84
64.531	1	0.13	0.17	0.03	0.16	0.05	0.29	0.12	11.79	0.63	99.42	0.45	0	98.76	2.7	3.84	0.18	1.34	12.75	0.63	0.54	0.99	0	11.79	2.46	0.15	0.13	0.97	0.1	10.35	0.09	0.07	0.82	0.06	0	0	9.46	0.13	1.59	81.52	110.05	909.2	451.14	1039.79	588.67	919.92	482.79	1029.94	484.78
64.564	1	0.13	0.16	0.03	0.16	0.05	0.27	0.12	11.05	0.54	99.46	0.4	0	96.72	2.07	3.97	0.15	1.7	11.56	0.39	0.54	0.57	0	11.05	2.53	0.11	0.11	1.37	0.08	10.3	0.07	0.1	0.81	0	0	0	3.1	-5.07	-0.02	82.13	112.51	909.43	450.15	1041.52	587.02	918.19	482.63	1030.7	482.75
64.597	1	0.13	0.17	0.03	0.16	0.05	0.24	0.11	9.55	0.63	99.53	0.33	0	98.1	1.54	3.7	0.13	2.03	9.64	0.24	0.63	0.41	0	9.55	2.3	0.1	0.08	1.32	0.08	9.7	0.06	0.02	0.8	0	0	0	8.24	-2.29	-0.51	82.57	111.95	908.48	448.74	1045.31	591.54	919.52	482.68	1031.47	483.74
64.631	1	0.13	0.17	0.03	0.15	0.05	0.23	0.1	9.52	0.96	99.53	0.34	0	98.63	1.05	3.13	0.13	2.32	10.84	0.24	0.96	0.41	0	9.52	1.99	0.08	0.06	0.79	0.08	8.29	0.05	0.17	0.79	0	0	0	13.5	0.61	0.15	83.22	103.85	907.27	449.13	1043.4	594.19	922.68	482.9	1026.53	483.95
64.664	1	0.13	0.17	0.03	0.15	0.06	0.22	0.1	8.19	1.5	99.56	0.39	0	98.48	0.75	2.5	0.12	1.82	14.22	0.26	1.5	0.59	0	8.19	1.49	0.07	0.05	0.46	0.08	8.1	0.04	0.1	0.87	0	0	0	8.05	1.13	0.83	84.07	103.46	905.7	449.9	1041.35	594.48	921.61	483.09	1025.07	482.29
64.697	1	0.13	0.17	0.03	0.14	0.08	0.2	0.09	6.08	2.36	99.59	0.5	0	98.34	0.57	1.67	0.13	1.31	19.68	0.31	2.36	1.05	0	6.08	1.04	0.07	0.04	0.18	0.09	8.19	0.03	0.15	0.91	0	0	0	7.18	1.59	1.37	83.99	100.71	904.6	449.14	1039.93	593.7	922.16	481.11	1022.88	481.86
64.731	1	0.12	0.17	0.03	0.13	0.12	0.19	0.09	3.52	2.88	99.63	0.66	3.57	98.56	0.44	1.17	0.11	0.91	26.18	0.37	2.88	1.51	0	3.52	0.69	0.06	0.02	0.1	0.12	8.43	0.02	0.57	1.01	0	0	0	8.41	0.88	1.05	84.12	102.83	903.75	448.73	1039.75	593.45	920.34	481.01	1023.16	482.56
64.764	1	0.12	0.17	0.03	0.12	0.14	0.18	0.09	3	3	99.63	0.74	4.6	98.54	0.39	0.85	0.11	0.61	28.4	0.45	3.35	1.92	0	3	0.45	0.07	0.01	0.08	0.13	8.58	0.02	0.68	1.07	0	0	0	8.84	0.95	0.83	84.07	102.69	903.23	448.83	1038.02	592.59	919.1	481.57	1021.79	481.57
64.798	1	0.12	0.18	0.03	0.12	0.13	0.17	0.08	2.13	2.13	99.65	0.68	4.21	98.61	0.41	0.63	0.08	0.41	28.03	0.73	4.46	1.92	0	2.13	0.41	0.06	0.01	0.11	0.14	7.26	0.01	0.5	1.02	0	0	0	7.17	0.71	1.21	83.84	103.39	903.17	448.93	1036.44	590.55	918.23	481.08	1021.62	481.15
64.831	1	0.12	0.18	0.03	0.12	0.12	0.17	0.08	1.77	1.77	99.64	0.6	3.94	98.69	0.42	0.47	0.08	0.33	26.76	0.9	3.94	1.49	0	1.77	0.38	0.06	0.01	0.16	0.15	6.63	0.01	0.67	0.96	0	0	0	7.08	0.38	1	83.82	103.51	903.61	449.25	1035.07	588.66	917.53	481.02	1021.04	481.2
64.864	1	0.13	0.18	0.03	0.12	0.11	0.17	0.08	1.6	1.6	99.64	0.54	3.51	98.53	0.46	0.41	0.08	0.31	25.29	1.15	3.4	1.1	0	1.6	0.43	0.07	0.01	0.28	0.16	6.36	0.01	0.62	0.91	0	0	0	6.59	0.98	0.85	83.99	100.98	903.23	449.75	1033.84	588.34	917.89	481.82	1018.86	480.66
64.898	1	0.13	0.18	0.03	0.12	0.1	0.16	0.08	0.99	0.99	99.64	0.46	3.3	98.55	0.48	0.49	0.08	0.27	23.73	1.13	2.61	0.85	0	0.99	0.46	0.07	0.01	0.41	0.19	6.59	0.01	0.39	0.87	0	0	0	7.22	0.91	-0.19	84	103.03	903.25	449.63	1034.19	587.94	916.22	482.11	1019.24	481.18
64.931	1	0.13	0.18	0.03	0.13	0.09	0.16	0.07	0.95	0.95	99.64	0.4	2.59	98.69	0.51	0.52	0.08	0.32	21.64	1.21	2.02	0.58	0	0.95	0.57	0.08	0.01	0.42	0.2	5.9	0.01	0.69	0.83	0	0	0	7.5	0.39	0.68	84.12	101.25	902.77	449.55	1033.2	588.26	917.06	481.48	1018.31	480.66
64.964	1	0.13	0.18	0.03	0.12	0.09	0.16	0.07	0.87	0.87	99.64	0.39	2.07	98.52	0.6	0.53	0.08	0.26	21.68	1.2	3.06	0.79	0	0.87	0.81	0.11	0.01	0.27	0.21	5.16	0	4.85	0.74	0	0	0	6.17	1.01	0.78	84.42	101.33	902.98	450.01	1033.03	587.88	917.13	481.92	1018.45	480.75
64.998	1	0.12	0.18	0.03	0.12	0.12	0.16	0.07	0.78	0.66	99.64	0.58	3.43	98.49	0.67	0.55	0.08	0.22	27.28	1.67	5.69	1.51	0.05	0.66	0.78	0.14	0.01	0.19	0.26	4.83	0	18.61	0.77	0	0	0	8.28	-1.11	0.33	85.09	99.31	902.15	450.78	1033.19	590.08	917.43	482.63	1016.73	482.7
65.031	1	0.12	0.18	0.05	0.11	0.15	0.15	0.07	0.85	0.67	99.64	0.73	2.81	97.65	0.96	0.59	0.09	0.21	30.28	2.41	10.13	3.06	0	0.67	0.85	0.17	0.01	0.18	0.29	4.65	0	16.67	0.84	0	0	0	7.86	-3.36	-0.91	84.89	101.88	901.02	448.4	1038.97	594.56	917.44	482.23	1019.32	481.94
65.064	1	0.13	0.18	0.06	0.11	0.14	0.15	0.07	0.58	0.55	99.65	0.67	2.6	92.25	1.15	0.67	0.12	0.2	29.37	3.03	10.04	8.48	0.13	0.55	0.58	0.24	0.01	0.17	0.37	5.02	0	1.66	0.92	0	0	0	7.84	-9.62	-1.45	84.45	106.68	900.95	446.51	1043.9	596.45	916.84	481.22	1023.51	482.84
65.098	1	0.15	0.18	0.05	0.12	0.15	0.17	0.08	0.56	0.45	99.65	0.7	4.87	97.24	1.49	0.61	0.18	0.15	30.05	3.52	5.4	11.08	0	0.45	0.56	0.41	0.01	0.24	0.49	5.11	0	0.08	1.03	0	0	0	8.72	-4.18	-0.48	84.62	106.4	902.46	445.86	1046.47	598.19	919.93	480.44	1026.31	482.22
65.131	1	0.16	0.18	0.04	0.13	0.1	0.17	0.08	0.61	0.49	99.65	0.44	3.26	96.57	1.78	0.6	0.19	0.11	23.56	3.98	2.43	9.71	0	0.49	0.61	0.46	0.01	0.43	0.46	5.42	0	0.02	1.03	0	0	0	10.13	-5.32	-1.27	84.57	108.35	902.53	443.52	1051.47	600.4	920.8	479.16	1029.1	482.54
65.165	1	0.16	0.18	0.03	0.13	0.08	0.17	0.08	0.67	0.73	99.64	0.33	1.93	98.06	2.08	0.5	0.23	0.11	19.57	5.19	1.24	5.35	0	0.39	0.62	0.73	0.01	0.67	0.44	6.39	0	0.01	0.99	0	0	0	4.72	2.38	1.61	83.47	107.84	899.56	443.43	1048.92	601.93	920.85	476.67	1028.59	481.26
65.198	1	0.16	0.18	0.03	0.14	0.08	0.17	0.08	0.46	1	99.64	0.33	1.33	98.7	2.61	0.56	0.25	0.09	18.34	6.44	1.21	6.32	0	0.37	0.45	1	0.02	0.46	0.47	6.9	0	0.04	0.95	0	0	0	5.45	-0.34	3.71	83.48	107.64	900.09	443.13	1050.22	603.15	923.62	475.09	1031.03	482.23
65.231	1	0.17	0.18	0.04	0.14	0.08	0.17	0.08	0.4	1.16	99.64	0.33	1.11	98.3	2.68	0.57	0.29	0.13	18.2	7.5	1.65	7.29	0	0.37	0.36	1.16	0.02	0.4	0.51	6.95	0	1.17	0.98	0	0	0	6.21	-1.7	2.61	83.64	108.3	901.08	442.92	1054.11	605.73	924.81	476.03	1032.89	482.87
65.265	1	0.18	0.18	0.04	0.14	0.08	0.17	0.08	0.4	1.8	99.64	0.33	1.47	98.6	2.48	0.6	0.29	0.22	19.45	6.87	2.03	10.95	0	0.4	0.38	1.8	0.03	0.27	0.56	5.94	0	1.37	0.91	0	0	0	4.85	0.74	3.27	83.22	108.32	902.11	442.25	1054.82	604.82	926.26	474.74	1034.35	481.94
65.298	1	0.2	0.18	0.07	0.13	0.09	0.17	0.08	0.36	2.03	99.6	0.4	2.93	98.49	2.12	0.6	0.31	0.27	22.19	6.63	1.83	18.9	0	0.36	0.33	2.03	0.04	0.22	0.64	5.99	0	1.25	1.02	0.04	0	0	6.7	1.09	3.75	83.77	108.39	902.51	442.34	1055.83	606.38	927.34	475.28	1035.51	482.2
65.331	1	0.21	0.18	0.08	0.13	0.11	0.17	0.08	0.33	1.95	99.58	0.46	3.77	98.63	1.95	0.66	0.33	0.35	23.85	6.5	2.04	21.52	0	0.29	0.29	2.47	0.05	0.19	0.73	6.48	0	0.34	1.17	0.05	0	0	6.4	-0.6	4.47	83.68	108.11	903.19	443.07	1055.51	605.86	928.26	475.07	1036.06	483.29
65.365	1	0.19	0.17	0.06	0.13	0.1	0.16	0.08	0.34	1.42	99.62	0.4	3.48	98.73	1.42	1.02	0.34	0.5	21.89	5.68	1.58	16.98	0	0.27	0.22	4.05	0.06	0.22	0.77	6.97	0	0.06	1.38	0	0	0	4.68	0.24	2.81	83.15	110.99	904.57	442.8	1057.33	605.13	927.03	475.95	1037.86	482
65.398	1	0.18	0.17	0.05	0.14	0.1	0.16	0.09	0.33	1.27	99.65	0.39	3.43	98.72	1.27	1.48	0.33	0.73	21.58	5.86	1.68	11.93	0	0.24	0.15	3.96	0.1	0.26	0.76	7.51	0	0.02	1.46	0.05	0	0	0.92	-0.29	1.43	82.03	109.83	906.84	441.67	1061.84	605.5	929.77	475.35	1039.5	480.08
65.432	1	0.15	0.16	0.03	0.14	0.09	0.15	0.1	0.48	1.13	99.67	0.34	2.79	98.58	1.13	2.3	0.4	0.78	19.86	5.3	1.93	4.43	0	0.22	0.13	5.36	0.14	0.48	0.73	8.93	0	0.02	1.67	0.09	0	0	3.92	-0.81	1.55	83.13	108.49	906.14	442.17	1058.5	603.55	928.52	475.6	1036.88	480.95
65.465	1	0.15	0.16	0.03	0.14	0.09	0.15	0.11	0.51	0.89	99.68	0.35	3.22	97.84	0.89	2.78	0.44	0.78	20.25	4.65	1.81	4.95	0	0.21	0.14	5.25	0.2	0.51	0.65	10.96	0	0.01	1.86	0.18	0	0	4.41	2.93	1.67	83.25	111.12	907.95	442.28	1060.28	603.42	929.19	475.82	1040.16	481.56
65.498	1	0.15	0.16	0.03	0.14	0.1	0.15	0.11	0.5	0.81	99.68	0.39	3.74	97.93	0.81	3.5	0.44	0.76	21.67	4.2	1.97	6.51	0	0.21	0.14	4.73	0.26	0.5	0.57	11.21	0	0.02	1.82	0.19	0	0	5.87	2.72	0.89	83.5	111.02	908.34	441.9	1061.82	604.33	929.52	476.45	1040.42	481.43
65.532	1	0.16	0.16	0.04	0.14	0.12	0.15	0.12	0.52	0.81	99.68	0.51	5.17	98.66	0.81	3.61	0.47	0.59	25.55	4.44	2.29	9.91	0	0.21	0.16	5.22	0.28	0.52	0.5	13.35	0	0.23	1.77	0.13	0	0	2.75	0.52	0.5	83.08	108.6	909.31	442.13	1063.53	604.87	931.7	476.2	1040.19	481.11
65.565	1	0.15	0.15	0.04	0.14	0.13	0.15	0.12	0.45	0.77	99.69	0.54	5.72	98.69	0.77	4.32	0.42	0.62	26.5	4.72	2.33	10.1	0	0.21	0.15	4.98	0.31	0.45	0.51	12.44	0	1.69	1.88	0	0	0	3.49	-0.39	1.79	83.12	113.23	909.46	442.62	1065	607.36	931.28	476.99	1044.41	481.72
65.598	1	0.16	0.15	0.05	0.14	0.13	0.15	0.11	0.57	0.77	99.67	0.51	5.06	98.06	0.77	3.85	0.43	0.63	25.61	5.37	2.93	12.47	0	0.24	0.22	5.49	0.39	0.57	0.48	11.19	0	2.92	1.9	0	0	0	5.05	2.37	1.23	83.79	112.86	909.29	442.28	1063.98	606.14	930.43	477.07	1043.2	481.55
65.632	1	0.17	0.15	0.05	0.13	0.14	0.15	0.1	0.43	0.82	99.67	0.56	5.71	98.32	0.82	3.23	0.41	0.55	26.91	6.1	3.56	13.03	0	0.2	0.21	5.35	0.41	0.43	0.55	10.28	0	0.76	2.21	0	0	0	8.54	1.65	1.5	83.78	109.63	904.56	440.94	1058.53	605.46	927.15	476.17	1036.71	480.06
65.665	1	0.16	0.15	0.04	0.13	0.11	0.14	0.1	0.37	0.77	99.69	0.39	4.07	97.67	0.77	3.05	0.36	0.46	21.87	6.22	2.64	7.66	0	0.2	0.2	4.37	0.37	0.37	0.5	9.93	0	0.16	2.26	0	0	0	10.34	3.33	-0.34	83.97	112.69	903.97	442.44	1056.44	605.09	922.69	480.07	1035.38	479.71
65.698	1	0.16	0.15	0.04	0.13	0.11	0.14	0.09	0.36	0.82	99.68	0.41	4.6	97.68	0.82	2.15	0.34	0.35	22.5	7.76	2.87	6.39	0	0.2	0.17	3.48	0.29	0.36	0.55	8.84	0	0.19	2.59	0	0	0	10.97	3.31	-0.71	84.07	111.74	901.94	443.05	1054.17	605.66	920.71	481.1	1032.44	479.92
65.732	1	0.16	0.15	0.03	0.13	0.12	0.14	0.09	0.3	0.76	99.68	0.41	5.27	97.83	0.76	1.94	0.26	0.38	22.79	8.4	2.54	4.61	0	0.21	0.17	2.3	0.28	0.3	0.45	7.87	0	0.08	2.92	0	0	0	11.49	2.96	-0.81	83.87	115.08	897.83	442.69	1052.47	607.38	915.99	481.4	1031.07	480.85
65.765	1	0.17	0.15	0.03	0.12	0.12	0.14	0.08	0.47	0.9	99.67	0.39	5.01	97.89	0.9	1.7	0.26	0.33	21.8	10.23	2.66	3.12	0	0.21	0.17	2.07	0.25	0.47	0.43	7.17	0	0.2	3.18	0	0	0	11.63	2.82	-1.71	83.77	114.41	893.59	442.76	1049.01	608.53	911.7	482.77	1026.08	479.84
65.799	1	0.17	0.14	0.03	0.12	0.14	0.14	0.09	1.11	1.05	99.66	0.5	6.17	96.53	1.05	1.8	0.21	0.28	24.68	10.87	3.04	3.46	0	0.24	0.17	1.48	0.27	1.11	0.33	7.51	0	0.19	3.41	0	0	0	10.44	5.37	-1.98	83.82	109.87	889.82	443.96	1043.97	609.15	909.5	483.68	1019.28	479.25
65.832	1	0.16	0.14	0.03	0.12	0.15	0.14	0.08	1.23	1.15	99.67	0.48	6.55	96.45	1.15	1.75	0.19	0.23	24.16	9.77	2.73	4.85	0	0.26	0.18	1.34	0.34	1.23	0.32	6.46	0	2.56	3.9	0	0	0	7.89	5.49	-2.37	83.38	116.55	885.42	444.57	1040.44	609.05	901.72	485.18	1018.12	479.42
65.865	1	0.17	0.13	0.03	0.12	0.23	0.15	0.08	1.04	0.97	99.54	0.78	9.93	97.6	0.97	1.67	0.19	0.18	31.19	11.26	3.45	5.86	0	0.24	0.14	1.35	0.36	1.04	0.34	6.11	0	4.65	4.47	0	0	0	6.36	3.47	-1.5	83.51	111.29	878.99	446.55	1032.26	609.68	897.85	484.93	1009.1	481.49
65.899	1	0.18	0.12	0.03	0.11	0.36	0.15	0.08	0.93	1.03	99.28	1.14	13.72	96.96	1.03	1.68	0.17	0.18	36.63	13.14	2.9	6.71	0	0.25	0.14	1.07	0.41	0.93	0.32	4.93	0	1.27	5.64	0	0	0	6.58	4.68	0	83.43	113.39	877.18	447.97	1029.01	609.95	895.56	485.29	1008.93	483.05
65.932	1	0.21	0.12	0.04	0.11	0.4	0.15	0.08	0.72	1.04	99.21	1.22	14.47	96.47	1.04	1.54	0.17	0.19	37.78	17.08	3.21	9.22	0	0.25	0.17	1.05	0.45	0.72	0.32	4.68	0	0.33	5.98	0	0	0	6.11	5.45	0.37	83.35	112.57	875.92	448.37	1026.65	609.09	894.49	484.87	1007.06	483.59
65.965	1	0.21	0.11	0.03	0.1	0.63	0.15	0.07	0.58	0.92	98.73	1.79	18.13	94.5	0.97	1.56	0.17	0.22	42.93	19.35	3.76	7.66	0	0.24	0.2	0.92	0.56	0.58	0.35	4.39	0	0.32	7.56	0	0	0	6.76	7.78	0.39	83.29	112.55	872.73	447.95	1023.06	608.21	891.18	484.81	1003.71	483.06
65.999	1	0.23	0.09	0.03	0.1	0.84	0.14	0.07	0.57	0.85	98.32	1.79	20.83	94.41	1.03	1.43	0.16	0.22	42.95	23.99	3.7	8.26	0	0.23	0.21	0.85	0.58	0.57	0.39	3.49	0	0.05	10.08	0	0	0	5.06	7.86	0.67	83.07	111.73	869.73	447.34	1020.73	608.14	889.17	483.7	1000.89	482.48
66.032	1	0.22	0.09	0.03	0.09	0.87	0.13	0.07	0.45	0.77	98.26	1.81	20.83	95.81	0.93	1.26	0.15	0.24	43.17	24.05	4.61	7.49	0	0.22	0.21	0.77	0.65	0.45	0.38	3.39	0	0.02	10.3	0	0	0	1.25	6.36	-0.91	82.49	113.34	866.62	446.21	1019.27	607.29	884.65	482.91	997.98	481.01
66.065	1	0.22	0.08	0.03	0.09	1.19	0.13	0.07	0.45	0.7	97.62	2.4	22.93	95.66	0.92	1.01	0.14	0.23	46.79	24.53	5.79	7.89	0	0.21	0.24	0.7	0.82	0.45	0.37	3.29	0	0.02	11.3	0	0	0	2.42	6.54	0.13	82.68	113.1	864.47	446.08	1016.68	607.66	883.33	482.73	996.41	480.44
66.099	1	0.21	0.07	0.03	0.08	1.18	0.12	0.07	0.48	0.46	97.65	1.92	23.03	97.58	0.85	0.9	0.11	0.21	43.93	23.97	6.1	8.7	0	0.19	0.32	0.46	0.73	0.48	0.31	3.11	0	0.01	12.64	0	0	0	1.85	3.51	-0.83	82.34	113.01	863.03	445.52	1016.48	608.33	881.67	483.01	994.63	479.34
66.132	1	0.17	0.08	0.03	0.09	0.82	0.12	0.07	0.4	0.43	98.36	1.26	20.8	98	0.98	1.14	0.11	0.25	38.58	18.65	4.56	6.8	0	0.18	0.36	0.43	0.69	0.4	0.29	3.49	0	0.01	12.08	0	0	0	0.8	2.53	-1.8	81.92	110.3	861.87	444.89	1017.36	609.84	882.11	482.95	992.33	478.52
66.166	1	0.17	0.07	0.03	0.09	0.48	0.11	0.07	0.44	0.4	99.05	0.62	17.7	97.34	0.97	1.28	0.11	0.27	28.37	17.15	2.44	7.78	0	0.16	0.44	0.4	0.65	0.39	0.28	3.41	0	0.02	12.39	0	0	0	3.81	4	0.02	82.72	112.12	860.39	444.74	1015.33	609.49	880.99	483.08	993.04	479.19
66.199	1	0.15	0.07	0.03	0.09	0.57	0.11	0.07	0.57	0.37	98.86	0.73	18.98	98.18	0.97	1.25	0.11	0.22	30.64	13.8	2.75	7.77	0	0.2	0.49	0.37	0.79	0.57	0.26	3.47	0	0.04	12.88	0	0	0	1.08	2.07	-0.97	82.17	112.72	861.12	443.67	1013.28	603.99	879.11	480.11	991.82	478.65
66.232	1	0.14	0.07	0.03	0.09	0.62	0.11	0.07	0.68	0.36	98.76	0.83	19.47	95.6	0.95	1.62	0.11	0.2	32.29	11.91	2.82	7.27	0	0.24	0.65	0.36	0.95	0.68	0.25	3.45	0.01	0.06	12.77	0	0	0	9.39	6.61	1.38	83.22	116.06	862.06	444.44	1012.94	604.47	879.88	482.57	995.93	480.75
66.266	1	0.12	0.07	0.03	0.09	0.62	0.11	0.07	1.13	0.4	98.76	0.79	19.32	97.31	1.1	2.03	0.11	0.19	31.25	9.71	3.1	6.81	0	0.26	0.76	0.4	1.16	1.13	0.24	3.5	0.01	0.09	13.31	0	0	0	4.83	4.06	1.64	82.56	114.15	862.78	442.66	1016.23	604.97	883.01	480.34	997.14	478.47
66.299	1	0.12	0.07	0.02	0.09	0.61	0.11	0.08	1.68	0.39	98.79	0.89	18.75	97.15	1.17	2.43	0.11	0.22	32.32	8.98	3.32	4.38	0	0.24	0.79	0.39	1.2	1.68	0.23	3.61	0	0.05	12.56	0	0	0	4.93	4.35	2.01	82.33	113.11	864.62	441.23	1022.15	608.19	887.74	479.87	1000.83	477.8
66.332	1	0.11	0.08	0.02	0.1	0.39	0.11	0.08	1.58	0.33	99.21	0.6	15.71	97.05	1.13	3.34	0.12	0.33	26.99	6.92	2.36	3.05	0	0.22	0.72	0.33	1.1	1.58	0.19	3.8	0	0.03	11.39	0	0	0	8.73	4.54	2.51	82.72	116.18	871.04	441.57	1030.16	610.59	893.89	481.02	1010.06	479.99
66.366	1	0.12	0.09	0.02	0.11	0.28	0.12	0.08	2.53	0.27	99.43	0.56	12.81	98.18	1.23	3.55	0.13	0.44	24.87	7.4	1.74	2.55	0	0.25	0.76	0.27	1.21	2.53	0.13	4.09	0	0.05	9.48	0	0	0	5.86	2.07	3.5	82.54	115.73	875.83	442.27	1036.18	612.17	900.35	480.24	1016.07	481.44
66.399	1	0.13	0.09	0.02	0.11	0.26	0.12	0.08	6.62	0.28	99.48	0.74	10.72	98.28	1.31	3.6	0.14	0.43	24.82	8.17	2.27	2.37	0	0.28	1.23	0.27	1.21	6.62	0.11	3.71	0	0.04	8.68	0	0	0	4.67	1.76	4.29	81.87	115.06	879.59	442.13	1041.73	613.98	906.04	479.25	1021.06	482.27
66.433	1	0.16	0.1	0.03	0.12	0.24	0.13	0.08	15.54	0.31	99.52	1.59	7.37	98.71	1.5	4.03	0.16	0.49	26.46	8.61	3.27	3.63	0	0.31	1.58	0.27	1.22	15.54	0.1	4.05	0	0.04	7.17	0	0	0	5.57	-0.32	4.85	81.84	113.66	884.05	441.91	1048.3	616.85	912.69	478.52	1026.25	483.25
66.466	1	0.17	0.11	0.03	0.12	0.28	0.14	0.08	12.2	0.35	99.44	1.75	8.97	98.57	1.58	3.52	0.16	0.58	31.01	10.12	3.4	3.75	0	0.35	1.74	0.3	0.89	12.2	0.1	4.46	0	0.02	6.31	0	0	0	7.61	-0.82	4.92	82.42	111.4	890.01	440.65	1055.63	617.89	920.45	478.03	1031.77	482.34
66.499	1	0.16	0.11	0.03	0.12	0.39	0.15	0.08	7.68	0.35	99.23	1.89	11.81	98.27	1.99	2.64	0.18	0.7	36.5	10.96	4.39	3.69	0	0.35	1.65	0.28	0.62	7.68	0.11	4.76	0	0.02	6.36	0	0	0	7.36	-1.81	3.72	82.38	109.49	898.05	441.96	1062.4	618.66	927.71	479.04	1037.15	482.41
66.533	1	0.16	0.12	0.03	0.12	0.56	0.17	0.08	3.06	0.33	98.88	2.41	15.85	98.64	1.81	1.8	0.19	0.79	44.21	10.48	3.72	3.58	0	0.33	1.51	0.31	0.38	3.06	0.11	5.64	0	0.02	5.84	0	0	0	4.26	0.56	6.58	81.3	111.87	900.82	441.59	1063.68	615.19	931.28	474.88	1042.72	484.71
66.566	1	0.15	0.13	0.03	0.12	0.66	0.18	0.08	2.37	0.33	98.68	3.11	17.14	98.24	1.83	1.4	0.2	0.79	48.19	8.83	3.56	3.46	0	0.33	1.62	0.28	0.26	2.37	0.13	5.59	0	0.02	5.29	0	0	0	4.39	1.9	6.52	81.61	110.71	903.86	441.9	1065.15	613.72	934.02	475.28	1044.35	484.45
66.599	1	0.15	0.13	0.03	0.11	0.65	0.18	0.08	2.13	0.34	98.69	2.97	17.04	98.07	1.84	1.09	0.19	0.61	47.83	8.16	3.54	4.22	0	0.34	2	0.28	0.18	2.13	0.14	5.39	0	0.02	5.36	0	0	0	1.37	2.37	6.26	80.6	110.4	905.06	441.58	1065.46	612.36	934.74	473.47	1044.68	483.53
66.633	1	0.14	0.12	0.03	0.11	0.58	0.18	0.08	2.18	0.38	98.83	2.5	16.3	97.58	1.67	1.04	0.21	0.55	45.54	6.57	3.44	4.94	0	0.38	1.94	0.3	0.12	2.18	0.18	4.76	0	0.02	5.52	0	0	0	1.95	3.51	6.06	80.83	110.3	906.26	441.07	1066.55	611.65	935.74	473.7	1045.68	482.72
66.666	1	0.14	0.12	0.03	0.11	0.54	0.17	0.08	2.36	0.4	98.93	2.12	15.99	96.29	1.59	0.88	0.2	0.52	43.3	5.71	2.96	5.51	0	0.4	1.49	0.3	0.1	2.36	0.17	4.38	0	0.03	5.87	0	0	0	3.98	5.72	3.76	81.41	112.58	907.22	441.77	1065.84	611.12	932.76	476.08	1045.2	481.69
66.699	1	0.13	0.12	0.03	0.11	0.52	0.17	0.07	2.38	0.47	98.95	1.95	15.92	96.24	1.31	0.69	0.21	0.45	42.18	4.42	3.05	5.83	0	0.47	1.28	0.33	0.08	2.38	0.18	4.21	0	0.02	6.22	0	0	0	7.44	5.78	3.49	83.04	112.02	910.42	443.19	1066.2	610.23	934.57	477.49	1046.45	483.18
[truncated: 20,882 more rows]
[truncated: 4 more columns]
