# Supplementary material for: Exploring emotion recognition in patients with mild cognitive impairment and Alzheimer’s dementia undergoing a rehabilitation program
Source: PLoS One. 2025 Apr 24;20(4):e0322213. doi: 10.1371/journal.pone.0322213 (PMC12021228; doi:10.1371/journal.pone.0322213)
Supplement: S1 Data — (ZIP) [file pone.0322213.s003.zip › raw data1-10/No4 Dual tasks.csv]

time stamp	face id	anger	contempt	disgust	fear	joy	sadness	surprise	sentimentality	confusion	neutral	engagement	valence	attention	inner brow raise	brow raise	brow furrow	eye widen	cheek raise	lid tighten	nose wrinkle	upper lip raise	dimpler	lip corner depressor	chin raise	lip pucker	lip stretch	lip press	mouth open	jaw drop	lip suck	eye closure	smile	smirk	blink	blink rate	pitch	yaw	roll	brightness	interocular distance	topleft_x	topleft_y	bottomright_x	bottomright_y	outer_right_eye_X	outer_right_eye_Y	outer_left_eye_X	outer_left_eye_Y
0.066	0	0.12	0.17	0.03	0.15	0.02	0.12	0.07	0.08	0.08	99.65	0.33	0	67.17	0.06	4.29	0.08	0.01	0.44	0.04	0.04	0.02	0	0.05	0.04	0	0.02	0.06	1.88	0.6	0.06	99.22	0.08	0.03	0		-7.91	18.42	-0.48	50.23	83.45	871.69	504.1	1011.26	652.1	898.99	533.1	982.42	535.11
0.1	0	0.14	0.18	0.03	0.17	0.02	0.12	0.07	0.05	0.05	99.65	0.33	0	95.95	0.03	3.57	0.05	0.01	0.36	0.02	0.03	0.01	0	0.02	0.02	0	0.01	0.02	7.69	0.72	0.04	99.32	0.05	0.01	0		-13.1	6.18	0.03	50.84	87.5	871.63	504.88	1007.18	646.79	895.05	532.3	982.52	534.77
0.133	0	0.14	0.18	0.03	0.16	0.02	0.12	0.07	0.04	0.05	99.64	0.33	0	96.24	0.02	3.11	0.05	0.01	0.32	0.02	0.03	0.01	0	0.02	0.02	0	0.01	0.01	7.63	0.78	0.04	99.86	0.04	0.02	0		-17.78	5.79	2.71	51.45	86.28	872.68	504.28	1005.7	643	897.31	528.72	983.42	534.17
0.166	0	0.17	0.18	0.04	0.18	0.02	0.12	0.07	0.04	0.04	99.64	0.33	0	97.51	0.01	2.83	0.04	0.01	0.3	0.02	0.02	0.01	0	0.02	0.01	0	0	0.01	13.2	1.24	0.04	99.24	0.05	0.02	0		-18.64	3.67	2.14	51.29	87	875.84	503.88	1006.11	639.56	898.28	528.53	985.21	532.06
0.2	0	0.17	0.18	0.04	0.2	0.02	0.12	0.07	0.03	0.03	99.61	0.33	0	97.04	0.01	3.52	0.03	0.02	0.3	0.02	0.02	0	0	0.01	0.01	0	0	0.01	15.7	1.68	0.03	98.68	0.06	0.01	0		-19.46	4.56	1.8	51.53	87.13	876.77	502.04	1007.99	638.51	899.41	526.81	986.46	530.26
0.233	0	0.18	0.17	0.04	0.21	0.02	0.12	0.07	0.03	0.02	99.58	0.38	0	98.25	0.01	4.26	0.02	0.03	0.34	0.02	0.01	0	0	0.01	0.01	0	0	0.01	17.66	1.81	0.03	99.9	0.08	0	0		-19.52	1.86	2.58	52.02	88.64	877.4	498.01	1008.91	635.18	899.91	522.93	988.51	525.63
0.266	0	0.16	0.16	0.04	0.23	0.02	0.11	0.08	0.03	0.02	99.54	0.43	0	97.98	0.02	8.34	0.02	0.05	0.34	0.01	0.01	0	0	0.01	0.01	0	0	0.01	15.38	1.38	0.03	99.92	0.08	0	0		-19.27	2.6	3.93	52.55	89.52	877.12	490.67	1011.78	630.43	901.71	517.09	991.21	519.03
0.3	0	0.14	0.13	0.04	0.28	0.02	0.1	0.11	0.02	0.01	99.44	0.66	0	98.38	0.02	14.95	0.01	0.08	0.43	0.01	0.01	0	0	0.01	0.01	0	0	0.01	14.83	1.68	0.02	99.46	0.1	0	0		-19.59	1.46	3.6	53.25	86.93	877	487.63	1012.64	629.08	903.08	513.71	989.98	515.75
0.333	0	0.1	0.09	0.03	0.41	0.03	0.08	0.19	0.02	0.01	99.19	1.3	0	98.68	0.03	28.05	0.01	0.16	0.57	0.01	0.02	0	0	0.01	0.01	0	0	0.01	11.29	2.04	0.02	86.82	0.13	0	0		-17.73	-0.44	4.65	53.78	90.14	875.71	480.64	1015.29	625.69	902.92	508.53	993.04	510.16
0.366	0	0.08	0.06	0.03	0.64	0.03	0.06	0.37	0.02	0.01	98.71	3.48	0	98.41	0.05	43.28	0.01	0.34	0.72	0.02	0.05	0	0	0.01	0.01	0	0	0.02	8.69	2.05	0.02	7.03	0.16	0	0		-17.14	-1.38	4.84	54.3	90.32	877.9	477	1019.19	624.11	906.01	505.01	996.3	507.1
0.4	0	0.05	0.03	0.03	1.41	0.03	0.04	1.1	0.07	0.01	97.17	16.29	0	98.39	0.1	68.47	0.01	1.34	0.81	0.02	0.08	0	0	0.01	0.01	0	0	0.07	4.49	2.04	0.02	0.2	0.17	0	1		-14.8	-1.43	3.12	54.79	92.89	882.06	471.85	1024.52	620.54	908.29	501.93	1001.18	501.39
0.433	0	0.04	0.02	0.03	3.09	0.03	0.03	2.96	0.25	0.01	93.82	49.36	0	97.27	0.22	89.45	0.01	4.17	0.55	0.02	0.06	0	0	0.01	0.01	0	0	0.25	3.56	2.39	0.02	0.28	0.17	0	0		-12.7	-4.14	3.9	54.93	89.12	882.34	470.06	1025.89	620.62	911.45	500.41	1000.57	500.19
0.467	0	0.05	0.02	0.03	5.91	0.02	0.03	6.35	0.19	0.01	87.29	64.1	0	97.21	0.61	97.32	0	14.4	0.19	0.01	0.01	0	0	0.01	0.02	0	0	0.46	3.23	3.1	0.02	0.06	0.17	0	0		-12.57	-4.25	3.27	55.27	88.76	883.43	467.13	1028.4	619.24	913	498.62	1001.73	496.79
0.5	0	0.07	0.02	0.03	10.95	0.02	0.03	12.55	0.17	0.01	74.9	67.16	0	96.95	1.37	99.17	0	29.08	0.17	0.01	0.01	0	0	0.01	0.03	0	0	0.39	3.06	3.78	0.02	0.15	0.16	0	0		-11.05	-4.71	3.92	55.38	89.76	883.51	465.19	1030.26	619.47	913.91	496.75	1003.67	496.04
0.533	0	0.14	0.02	0.02	21.18	0.02	0.03	25.34	0.15	0.01	49.66	66.85	0	96.96	3.01	99.57	0	47.21	0.12	0	0.01	0	0	0.01	0.05	0	0	0.32	2.49	4.27	0.02	0.64	0.15	0	0		-9.08	-4.69	4.18	55.43	86.97	883.52	462.84	1032	619.77	916.3	494.92	1003.27	494.22
0.567	0	0.25	0.02	0.02	36.35	0.02	0.03	44.71	0.13	0.01	30.29	66.74	0	95.57	5.05	99.75	0	64.32	0.12	0	0.01	0	0	0.01	0.1	0	0	0.43	2.25	5.79	0.01	0.08	0.13	0	0		-8.41	-6.65	4.21	55.63	86.09	884.46	461.71	1031.28	617.6	916.84	492.23	1002.92	493.47
0.6	0	0.39	0.02	0.02	53.86	0.02	0.04	64.43	0.12	0.01	10.57	66.76	0	96.29	9.16	99.86	0	78.71	0.1	0	0.01	0	0	0.01	0.15	0	0	0.44	2.15	6.53	0.01	0.06	0.12	0	0		-10.29	-5.72	4.13	55.86	91.57	884.95	458.24	1034.94	615.74	916.26	491.24	1007.81	489.71
0.633	0	0.51	0.02	0.02	66.78	0.02	0.05	78.2	0.12	0.01	0	66.25	0	96	14.06	99.94	0	88.34	0.1	0	0.01	0	0	0.01	0.21	0	0	0.38	1.78	8.32	0.01	0.03	0.12	0	0		-7.97	-6.11	4.19	55.93	90.34	885.36	457.46	1036.23	616.85	917.73	490.36	1008.06	489.73
0.667	0	0.41	0.02	0.02	72.21	0.02	0.07	84.85	0.13	0	0	65.42	0	95.18	23.23	99.96	0	87.34	0.1	0	0	0	0	0.02	0.22	0	0	0.24	1.31	10.82	0.01	0.36	0.13	0	0		-8.44	-7.08	3.08	55.97	92.92	886.47	456.66	1037.81	616.64	917.03	489.66	1009.94	488.66
0.7	0	0.33	0.02	0.01	78.53	0.02	0.11	89.94	0.12	0	0	65.45	0	96.77	34.5	99.95	0	86.48	0.12	0	0	0	0	0.02	0.28	0	0	0.31	1.34	11.64	0.01	0.24	0.12	0	0		-6.09	-5	0.81	55.89	93.3	889.8	456.17	1041.58	617.76	918.8	490.2	1012.07	487.63
0.734	0	0.22	0.02	0.01	76.8	0.02	0.16	90.52	0.32	0	0	64.45	0	94.9	41.4	99.91	0	78.51	0.32	0	0	0	0	0.02	0.31	0	0.01	0.61	0.83	14.34	0.01	0.19	0.11	0	0		-6.65	-7.39	1.84	55.61	91.67	891.03	457.31	1040.71	616.32	920.49	490.53	1012.14	488.68
0.767	0	0.17	0.02	0.01	79.96	0.03	0.23	94.05	0.36	0	0	64.5	0	95.23	50.26	99.88	0	75.81	0.47	0	0	0	0	0.01	0.21	0	0.01	0.36	0.89	20.3	0.01	1.51	0.14	0	0		-8.87	-7.03	-0.2	55.11	91.33	894.74	459.5	1041.76	615.79	921.61	491.93	1012.9	489.13
0.8	0	0.14	0.02	0.01	79.04	0.03	0.26	94.27	0.33	0	0	64.48	0	94.88	53.13	99.8	0	72.07	0.96	0	0	0	0	0.01	0.14	0	0.02	0.33	0.96	22.23	0.01	2.93	0.17	0	0		-10.23	-7.41	-1.47	54.84	90.79	898.81	463.36	1040.88	613.39	922.67	496.67	1013.25	490.47
0.834	0	0.13	0.02	0.01	80.96	0.03	0.32	95.95	0.16	0.01	0	64.06	0	96.2	57.37	99.74	0	71.67	1.2	0	0.01	0	0	0.01	0.09	0	0.03	0.16	0.78	27.18	0.02	0.54	0.16	0	0		-12.27	-5.85	-1.13	54.72	89.34	899.82	464.92	1040.27	613.1	923.84	496.74	1013.05	491.78
0.867	0	0.15	0.02	0.01	78.08	0.03	0.24	95.94	0.17	0.01	0	63.74	0	95.29	50.58	99.7	0	72.98	1.15	0.01	0.01	0	0	0.01	0.1	0	0.03	0.17	0.65	32.64	0.02	0.02	0.14	0	0		-13.32	-6.96	-0.33	54.67	89.26	899.82	464.84	1039.2	611.34	923.88	496.33	1013.02	491.57
0.9	0	0.1	0.02	0.01	60.49	0.03	0.17	90.29	0.18	0.01	0	63.04	0	95.44	42.8	99.35	0	58.65	1.1	0.01	0.02	0	0	0.01	0.08	0	0.04	0.18	0.63	32.7	0.02	69.28	0.15	0	0		-11.2	-6.8	1.29	55.05	86.71	899.83	464.57	1038.04	610.37	925.66	494.85	1012.34	492.51
0.934	0	0.1	0.02	0.01	59.42	0.03	0.17	92.04	0.31	0.01	0	62.95	0	95.88	42.5	99.21	0	57.86	0.96	0.02	0.02	0	0	0.01	0.08	0	0.05	0.31	0.72	39.19	0.02	98.29	0.15	0	0		-7.36	-6.26	1.03	56.08	82.77	899.23	461.41	1037.8	609.15	927.03	491.63	1009.78	490.06
0.967	0	0.08	0.02	0.01	41.2	0.03	0.11	83.49	0.26	0.01	0	62.52	0	97.14	33.33	98.93	0	47.29	1.06	0.03	0.02	0	0	0.01	0.06	0	0.04	0.26	0.78	39.35	0.01	68.54	0.15	0	0		-7.35	-4.38	0.95	56.7	83.86	899.45	457.94	1037.36	604.78	926.35	488.2	1010.19	486.48
1	0	0.08	0.02	0.02	34.64	0.03	0.09	77.86	0.09	0.02	0	61.85	0	97.19	28.81	98.59	0	44.37	1.01	0.06	0.02	0	0	0.02	0.06	0	0.02	0.09	0.76	38.41	0.01	2.38	0.14	0	0		-9.55	-4.28	1.45	56.9	87.1	898.07	455.35	1037.66	603.11	924.52	485.74	1011.6	484.13
1.034	0	0.1	0.02	0.02	37.03	0.03	0.08	79.28	0.11	0.02	0	61.43	0	96.81	26.15	98.39	0	49.37	0.76	0.07	0.03	0	0	0.02	0.11	0	0.01	0.07	0.74	38.3	0.01	0.13	0.13	0	1		-8.89	-4.94	0.81	57	84.47	897.71	454.55	1036.8	602.67	924.79	484.27	1009.25	483.24
1.067	0	0.08	0.02	0.02	32.32	0.03	0.08	73.25	0.17	0.02	1.75	61.52	0	97.24	26.79	98.48	0	43.55	0.67	0.09	0.03	0	0	0.02	0.17	0	0	0.04	0.7	35.35	0.01	0.25	0.12	0	0		-10.18	-4.18	0.71	57.01	84.97	897.04	454.35	1036.19	601.9	923.86	484.7	1008.8	482.44
1.101	0	0.08	0.02	0.02	30.36	0.03	0.07	69.95	0.34	0.03	5.05	61.16	0	97.33	24.31	98.37	0	43.49	0.89	0.12	0.04	0.01	0	0.03	0.34	0	0	0.28	0.61	34.1	0.01	0.02	0.14	0	0		-11.95	-4.02	-0.78	56.98	84.93	897.76	455.64	1034.9	600.91	922.63	485.68	1007.49	482.37
1.134	0	0.06	0.02	0.02	24.76	0.03	0.08	67.47	0.4	0.04	7.53	60.07	0	97.7	25.13	97.68	0	36.3	0.77	0.16	0.04	0.01	0	0.04	0.35	0	0	0.4	0.74	38.4	0.01	0.01	0.14	0	0		-9.48	-3.27	-2.5	56.71	85.39	897.46	457.24	1030.87	598.34	919.13	487.77	1004.41	483.51
1.167	0	0.12	0.02	0.02	41.05	0.03	0.08	80.76	0.71	0.04	0	61.94	0	97.77	25.09	98.28	0	54.59	0.71	0.1	0.03	0.01	0	0.04	0.5	0	0	1.11	0.7	36.47	0.01	0	0.13	0	0		-10.7	-3.1	-1.91	56.39	88.99	898.49	458.94	1029.7	597.22	917.58	489.26	1006.44	484.39
1.201	0	0.26	0.02	0.02	51.5	0.03	0.06	84.97	0.54	0.04	0	69.42	0	97.99	19.04	98.5	0	70.04	0.54	0.07	0.04	0.01	0	0.04	0.71	0	0	5.03	0.62	33.98	0.02	0	0.15	0	0		-13.63	-2.57	-2.12	56.26	86.1	898.41	459.68	1028.33	596.23	918.23	488.97	1004.21	484.47
1.234	0	0.34	0.02	0.02	61.91	0.02	0.07	88.69	0.28	0.04	0	69.88	0	97.77	21.06	98.82	0	78.73	0.28	0.04	0.03	0	0	0.06	1.57	0	0	4.99	0.6	30.83	0.02	0	0.13	0	0		-15.76	-3.1	-1.26	56.45	83.01	896.37	457.89	1026.67	594.71	918.5	485.59	1001.48	483.34
1.267	0	0.38	0.02	0.02	61.87	0.02	0.06	88.63	0.22	0.02	0	66.23	0	97.67	18.08	98.86	0	81.08	0.22	0.02	0.02	0	0	0.07	1.68	0	0	2.86	0.67	31.27	0.02	0	0.11	0	0		-16.66	-3.33	-0.72	56.86	82.96	894.86	455.2	1026.4	593.43	917.98	482.65	1000.91	480.79
1.301	0	0.33	0.02	0.02	55.15	0.02	0.05	83.12	0.18	0.02	0	65.46	0	98.45	15.3	98.84	0	76.53	0.18	0.02	0.01	0	0	0.15	2.45	0	0	2.09	0.5	27.6	0.01	0	0.06	0	0		-13.26	-1.24	0.2	57.36	86.09	891.68	451.74	1026.75	594.22	915.58	480.72	1001.65	478.57
1.334	0	0.38	0.02	0.02	57.38	0.02	0.05	82.6	0.2	0.01	0	67.77	0	97.73	13.59	99.01	0	80.11	0.11	0.01	0	0	0	0.2	3.57	0	0	0.48	0.39	24.67	0.01	0	0.05	0.01	0		-10.82	-3.19	0.06	57.59	87.13	890.6	449.88	1027.01	594.3	914.53	479.52	1001.63	477.39
1.367	0	0.38	0.02	0.02	63	0.02	0.06	84.87	0.29	0	0	67.33	0	97.99	18.37	98.96	0	82.07	0.1	0	0	0	0	0.29	3.38	0	0	0.16	0.33	21.98	0.01	0	0.04	0.01	0		-9.28	-2.56	0.33	58.23	86.64	889.25	447.87	1026.96	593.83	914.27	478.31	1000.88	475.8
1.401	0	0.33	0.02	0.02	66.17	0.02	0.09	85.51	0.65	0.01	0	71.14	0	97.61	24.79	98.78	0	80.3	0.09	0	0	0	0	0.65	5.78	0.01	0	0.21	0.37	18.73	0	0.01	0.02	0.01	0		-7.64	-3.45	0.13	58.62	86.48	888.82	445.64	1027.32	592.67	914.19	477	1000.61	473.68
1.434	0	0.25	0.02	0.02	67.44	0.02	0.12	86.47	0.75	0.01	0	73.55	0	97.98	31.74	98.65	0	76.05	0.09	0.01	0	0	0	0.75	7.42	0.01	0	0.19	0.36	18.09	0	0.1	0.02	0	0		-5.47	-2.6	0.02	59.38	84.94	888.29	443.71	1025.71	590.66	913.82	473.99	998.74	472.41
1.468	0	0.15	0.02	0.02	63.56	0.02	0.18	83.59	1.09	0.01	0	74.17	0	98.01	40.01	98.48	0	65.02	0.18	0.01	0.01	0	0	1.09	7.99	0.01	0	0.42	0.32	15.56	0	0.06	0.02	0	0		-5.52	-2.52	1.42	59.59	84.64	887.86	442.58	1026.23	590.14	914.92	472.99	999.56	471.9
1.501	0	0.12	0.02	0.01	69.02	0.02	0.28	86.9	1.34	0.02	0	74.4	0	97.77	49.33	98.41	0.01	63.45	0.26	0.02	0.01	0	0	1.34	8.21	0.02	0	0.74	0.27	14.23	0.01	0.03	0.02	0	0		-4.98	-3.09	0.43	59.93	82.9	887.96	442.65	1024.45	588.82	914.31	472.53	997.2	471.39
1.534	0	0.15	0.02	0.01	80.43	0.02	0.46	92.94	1.5	0.03	0	81.67	-2.19	98.19	57.67	98.61	0.01	71.64	0.37	0.03	0.01	0.01	0	1.5	13.31	0.02	0	1.12	0.28	13.94	0.01	0.03	0.02	0	0		-2.61	-2.03	1.94	60.44	84.94	887.11	441.39	1024.85	588.7	914.04	471.87	998.99	471.5
1.568	0	0.1	0.02	0.01	81.36	0.03	0.68	93.88	1.7	0.06	0	80.93	-3.96	98.42	66.67	98.8	0.01	65.5	0.83	0.06	0.03	0.05	0	1.7	12.53	0.03	0	1.21	0.3	14.57	0.01	48.26	0.02	0	0		-0.58	-1.35	1.41	61.12	83.14	887.82	441.84	1025.22	589.57	915.15	472.4	998.29	472
1.601	0	0.06	0.02	0.01	81.05	0.03	1.06	94.53	1.86	0.18	0	77.03	-5.43	98.65	77.76	98.71	0.01	55.8	1.86	0.18	0.04	0.16	0	1.52	9.69	0.04	0	1.7	0.36	16.14	0.01	98.87	0.02	0	0		0.67	0.55	0.63	61.16	85.12	888.28	442.57	1025.33	589.8	913.97	474.14	999.08	472.39
1.634	0	0.03	0.02	0.01	70.36	0.03	1.22	90.97	3.35	0.6	0	73.6	-4.93	98.58	81.7	98.37	0.01	38.05	3.35	0.6	0.04	0.28	0	1.16	7.72	0.05	0	1.07	0.43	17.31	0.01	99.2	0.03	0	0		0	-0.8	-0.42	60.59	82.14	889.26	444.04	1023.42	588.37	914.32	474.59	996.45	473.05
1.668	0	0.02	0.02	0.01	56.91	0.03	1.11	82.9	4.48	1.39	0	68.12	-2.79	98.68	80.17	98.3	0.01	24.78	5.7	1.42	0.06	0.46	0	1.39	4.48	0.05	0	0.84	0.32	14.63	0	75.07	0.03	0	0		-4.67	-0.44	0.56	60.1	82.8	889.97	445.5	1022.86	587.38	914.69	475.15	997.47	473.52
1.701	0	0.01	0.02	0.01	45.82	0.03	1.13	75.11	4.13	1.36	0	67.1	-3.21	98.34	80.82	98.07	0.01	13.3	5	2.34	0.06	0.41	0	1.36	4.13	0.04	0	1.01	0.29	14.32	0	8.22	0.03	0	1		-7.02	-1.58	1.18	59.55	85.57	888.38	443.94	1024.73	588.38	913.84	474.89	999.37	472.09
1.735	0	0.01	0.02	0.01	40.18	0.03	1.04	71.29	2.1	1.8	3.71	67.68	-4.44	98.52	78.68	97.79	0.01	9.57	2.1	2.24	0.06	0.15	0	1.8	4.74	0.05	0	1.44	0.29	15.8	0	0.03	0.03	0	0		-5.99	-1	0.62	59.49	85.8	888.96	443.62	1025.59	588.96	914.08	474.31	999.85	472.06
1.768	0	0.01	0.02	0.01	36	0.03	0.78	64.79	2.15	1.58	10.21	66.28	-3.17	98.01	72.57	98.3	0.01	9.81	1.5	1.58	0.05	0.11	0	2.15	3.44	0.05	0	1.61	0.23	13.95	0	0.02	0.03	0	0		-5.34	-2.52	1.19	59.65	86.11	887.96	442.49	1025.45	589.02	913.7	472.81	999.8	471.72
1.801	0	0.01	0.02	0.01	34.37	0.03	0.78	63.09	2.36	1.33	11.91	66.59	-3.63	98.53	72.67	98.61	0.01	7.68	1.05	1.33	0.04	0.05	0	2.36	3.31	0.06	0	2.46	0.24	13.91	0	0.02	0.03	0	0		-3.4	-0.97	2.72	60.14	83.77	887.22	440.92	1026.42	589.74	915.99	471.2	999.75	471.49
1.835	0	0.01	0.02	0.01	35.55	0.03	0.7	64	2.54	0.66	11	70.86	-3.93	98.56	69.32	98.82	0.01	11.56	0.94	0.66	0.04	0.03	0	2.54	5.57	0.1	0	4.41	0.33	14.11	0	0	0.04	0	0		-3.55	-0.86	2.41	60.25	84.29	887.27	439.98	1026.83	589.26	915.76	470.32	1000.05	470.52
1.868	0	0.02	0.02	0.01	33.89	0.03	0.54	60.91	2.63	0.31	14.09	75.92	-2.88	98.52	62.04	98.98	0.01	15.61	0.86	0.31	0.03	0.02	0	2.63	8.64	0.11	0	3.78	0.42	14.02	0	0.01	0.05	0	0		-1.8	-1.02	2.01	60.7	87.03	886.96	439.14	1026.39	588.39	913.77	469.89	1000.81	470.03
1.901	0	0.02	0.02	0.01	34.48	0.03	0.43	61.22	2.58	0.14	13.78	80.3	-1.91	98.75	56.18	99.38	0.01	20.78	0.96	0.14	0.03	0.02	0	2.58	11.45	0.11	0	2.88	0.52	14.63	0	0.02	0.05	0	0		-2.28	-0.16	2.02	60.86	85.54	886.52	439.52	1025.57	588.53	913.9	469.85	999.44	470.26
1.935	0	0.04	0.02	0.02	41.55	0.03	0.43	68.64	2.29	0.09	6.36	87.85	-2.77	98.7	53.46	99.61	0.01	30.32	0.94	0.05	0.03	0.02	0	2.29	18.35	0.09	0	2.97	0.63	15.42	0	0.02	0.07	0	0		-3.27	-0.36	1.53	60.82	85.88	887.1	440.79	1024.74	588.11	913.27	470.78	999.15	470.9
1.968	0	0.05	0.02	0.02	43.91	0.03	0.37	70.69	2.03	0.08	4.31	87.99	-2.06	98.52	50.89	99.69	0.01	34.79	0.8	0.03	0.01	0.01	0	2.03	18.43	0.08	0	2.5	0.64	15.76	0	0.19	0.06	0	0		-1.39	1.01	0.88	60.97	85.66	888.77	442.21	1023.95	587.17	913.41	472.29	999.07	471.86
2.001	0	0.04	0.02	0.02	40.82	0.03	0.36	68.42	1.83	0.07	6.58	87.03	-2.09	98.6	51.01	99.67	0.01	31.51	0.79	0.02	0.01	0.02	0	1.83	17.36	0.07	0	3.84	0.71	16.37	0	36.2	0.07	0	0		0.64	0.74	0.59	60.63	85.81	891.52	446.04	1021.28	584.95	913.19	475.93	998.99	474.72
2.035	0	0.03	0.02	0.02	18.85	0.03	0.24	40.62	1.36	0.06	34.38	88.98	0	98.15	40.68	98.97	0.01	13.46	0.98	0.02	0.01	0.05	0	1.36	20.35	0.06	0	2.64	0.78	17.78	0.01	86.45	0.08	0	0		-0.3	2.16	1.29	59.98	86.03	891.13	449.67	1017.22	583.8	911.34	477.34	997.35	479.33
2.068	0	0.02	0.02	0.03	7.35	0.03	0.1	15.6	1.4	0.04	68.8	83.21	0	98.52	22.53	96.23	0.01	4.03	0.79	0.02	0.02	0.1	0	1.4	17.02	0.04	0	0.93	0.76	16.69	0.01	96.65	0.08	0	0		-3.27	1.01	1.36	59.09	86.49	892.44	457.68	1015.27	587.99	910.81	484.82	997.3	485.31
2.102	0	0.03	0.02	0.03	4	0.03	0.06	7.18	1.37	0.05	85.65	64.09	0	98.18	12.24	90.41	0	1.36	0.86	0.02	0.05	0.64	0	1.37	10.14	0.02	0	0.13	0.73	14.56	0.01	99.83	0.07	0	0		-6.01	2.07	1.27	58.77	84.56	892.29	457.58	1014.46	586.87	911.26	483.97	995.81	484.74
2.135	0	0.03	0.03	0.03	2.21	0.03	0.06	3.32	1.41	0.06	93.37	36.46	0	98.15	7.07	78.29	0	0.52	1.06	0.02	0.06	0.7	0	1.41	8.13	0.02	0	0.19	0.76	13.18	0.01	99.95	0.07	0	0		-9.81	2.13	0.71	58.69	86.37	892.7	458.65	1014.38	586.39	910.14	484.83	996.51	485.07
2.168	0	0.05	0.04	0.03	1.19	0.03	0.07	1.59	1.52	0.09	96.82	13.56	0	98.05	4.39	62.31	0	0.29	1.27	0.03	0.09	0.91	0	1.52	7.97	0.03	0	0.25	0.94	13.99	0.02	99.87	0.08	0	0		-8.28	2.41	0.44	58.81	85.39	891.77	459.05	1013.56	587.19	909.58	485.53	994.98	485.64
2.202	0	0.07	0.07	0.03	0.6	0.03	0.09	0.7	3.21	0.07	98.6	2.7	0	98.1	3.21	42.63	0	0.15	1.55	0.04	0.07	0.55	0	1.91	6.09	0.04	0	0.61	1.12	15.02	0.03	99.65	0.08	0	0		-12.14	2.28	-0.42	58.67	84.26	889.73	458.44	1013.58	588.23	908.58	485.01	992.84	484.48
2.235	0	0.08	0.09	0.03	0.39	0.03	0.11	0.39	2.39	0.08	99.22	1.08	0	98.35	2.39	30.42	0	0.11	1.89	0.07	0.08	0.31	0	2.31	6.39	0.03	0	0.56	0.96	13.95	0.03	75.99	0.08	0	0		-10.75	1.55	-0.32	58.95	82.52	887.26	456.91	1011.49	587.6	907.24	483.54	989.77	483.22
2.268	0	0.1	0.11	0.03	0.28	0.03	0.13	0.25	1.79	0.15	99.45	0.58	0	98	1.7	21.26	0	0.1	1.79	0.15	0.09	0.18	0	2.46	6.7	0.03	0	0.54	0.87	13.23	0.03	0.28	0.09	0	0		-9.7	2.54	0.46	58.98	83.73	885.5	455.08	1011.86	588.76	906.46	482.22	990.18	481.56
2.302	0	0.08	0.09	0.03	0.37	0.03	0.11	0.35	2.44	0.21	99.27	0.97	0	98.55	2.44	28.84	0	0.15	1.4	0.21	0.07	0.05	0	2.52	6.45	0.03	0	0.57	0.91	12.72	0.05	0.01	0.1	0	1		-11.23	0.91	-0.16	58.87	83.09	884.5	454.58	1012.13	589.39	905.99	481.97	989.08	480.8
2.335	0	0.06	0.06	0.03	0.68	0.03	0.1	0.72	4.17	0.24	98.55	4.16	0	98.55	4.17	45.64	0	0.45	1.28	0.24	0.08	0.02	0	2.8	8.64	0.02	0	0.62	0.75	11.61	0.05	0	0.1	0	0		-10.25	0.9	0.22	59.04	84.07	883.42	453.44	1011.46	588.87	904.87	480.97	988.93	479.97
2.368	0	0.05	0.04	0.03	1.21	0.03	0.09	1.44	2.4	0.31	97.11	13.29	0	98.44	6.85	59.28	0	1.36	0.89	0.31	0.05	0.01	0	2.4	10.71	0.02	0	1.22	0.55	11.16	0.06	0	0.1	0	0		-10.02	1.27	0.52	59.12	83.69	882.7	452.68	1011.39	588.97	904.86	480.31	988.55	479.33
2.402	0	0.04	0.03	0.03	2.19	0.03	0.08	2.79	2.6	0.29	94.42	34.85	0	98.42	9.1	72.81	0	3.41	0.58	0.29	0.03	0	0	2.6	12.73	0.01	0	1.71	0.32	9.47	0.09	0	0.1	0	0		-10.71	1.34	1.05	59.2	83.45	881.93	451.67	1011.67	588.83	905.08	479.47	988.52	478.51
2.435	0	0.04	0.02	0.03	4.09	0.02	0.07	5.51	2.39	0.15	88.98	55.99	0	98.47	10.68	83.64	0	9.15	0.31	0.15	0.01	0	0	2.39	12.69	0.01	0	1.91	0.27	8.34	0.09	0	0.09	0	0		-12.2	1.16	0.14	59.4	82.76	881.33	451.14	1010.45	587.71	903.94	478.59	986.69	477.22
2.469	0	0.05	0.02	0.03	7.94	0.02	0.07	10.77	2.54	0.09	78.47	73.11	0	98.57	12.04	90.82	0	19.64	0.18	0.09	0.01	0	0	2.54	14.96	0.01	0	1.4	0.22	6.75	0.11	0	0.09	0	0		-9.13	0.82	1.61	59.52	85.06	880.31	449.82	1011.87	588.78	903.93	478.56	988.98	477.42
2.502	0	0.08	0.02	0.03	15.09	0.02	0.08	20.78	2.83	0.05	58.43	79.43	0	98.78	15.5	94.09	0	32.14	0.18	0.05	0.01	0	0	2.83	16.06	0.01	0	1.2	0.18	6.17	0.1	0	0.08	0	0		-6.37	0.04	0.96	59.86	85.46	880.28	449.16	1012.04	588.94	903.36	478.58	988.81	476.95
2.535	0	0.1	0.02	0.03	27.23	0.02	0.1	37.37	2.66	0.02	37.63	81.87	0	98.7	21.17	96.5	0	44.01	0.17	0.02	0	0	0	2.66	15.6	0	0	0.96	0.16	5.93	0.1	0	0.07	0	0		-7.34	0.36	0.94	59.82	85.68	880.32	449.23	1012.01	588.8	903.25	478.36	988.92	476.91
2.569	0	0.15	0.02	0.03	40.05	0.02	0.13	52.18	3.48	0.01	22.82	87.17	0	98.74	23.91	97.72	0	55.21	0.24	0.01	0.01	0.01	0	3.48	19.45	0	0	1.18	0.13	5.26	0.1	0	0.06	0	0		-7.89	-0.18	1.05	59.73	85.7	879.98	448.86	1012.44	589.2	903.34	478	989.03	476.64
2.602	0	0.19	0.02	0.03	52.81	0.02	0.14	66.18	3.57	0.01	8.82	86.28	0	98.72	27.94	98.63	0	63.99	0.32	0.01	0.01	0.01	0	3.57	17.58	0	0	1.38	0.13	5.56	0.09	0	0.06	0	0		-5.43	-0.27	1.84	59.99	86.95	878.63	447.59	1012.79	589.98	902.74	477.25	989.69	476.61
2.635	0	0.21	0.02	0.02	63.66	0.02	0.19	76.54	4.09	0	0	86.49	0	98.67	34.23	99.22	0	69.46	0.46	0	0	0.02	0	4.09	17.22	0	0	1.73	0.11	5.47	0.07	0	0.05	0	0		-5.59	0.47	1.62	59.98	85.06	879.16	448.16	1012.43	590.06	903.63	477.05	988.69	477.02
2.669	0	0.21	0.02	0.02	67.53	0.02	0.21	79.55	4.69	0	0	83.11	0	98.59	36.98	99.43	0	71.29	0.57	0	0	0.03	0	4.69	13.74	0	0	2.01	0.06	4.9	0.05	0	0.03	0	0		-4.9	-0.78	2.54	59.87	86.8	878.97	447.45	1014.23	591	904.17	477.24	990.98	477.09
2.702	0	0.19	0.02	0.02	72.39	0.02	0.27	83.95	4.54	0.01	0	83.34	0	98.6	42.7	99.51	0	72.24	0.6	0.01	0	0.03	0	4.54	13.86	0	0	1.68	0.07	5.25	0.05	0	0.03	0	0		-6.06	-0.73	2.7	59.77	88.1	879.71	447.68	1014.78	590.46	904.29	477.49	992.39	477.16
2.736	0	0.18	0.02	0.02	74.55	0.02	0.3	85.55	3.85	0.01	0	82.22	-0.18	98.66	46.25	99.52	0	72.04	0.57	0.01	0	0.02	0	3.85	12.86	0	0	1.16	0.07	4.86	0.05	0	0.03	0	0		-5.79	-0.49	3.18	59.83	87.45	880.3	447.45	1015.69	590.63	905.68	477.18	993.13	477.27
2.769	0	0.17	0.02	0.02	76.5	0.02	0.32	87.26	3.21	0.01	0	80.38	-0.2	98.73	48.85	99.57	0	72.47	0.63	0.01	0	0.02	0	3.21	11.31	0	0	1.27	0.08	5.3	0.04	0	0.02	0	0		-5.68	0.22	3.43	59.86	87.58	880.26	446.44	1017.17	591.06	906.52	476.84	994.1	476.47
2.802	0	0.21	0.02	0.01	81.61	0.03	0.32	90.57	3.04	0.02	0	78.24	-0.03	98.59	50.1	99.65	0	79.09	0.74	0.02	0	0.02	0	3.04	9.61	0	0	1.44	0.09	5.44	0.04	0	0.03	0	0		-5.14	0.75	2.5	60.14	85.15	881.44	447.25	1016.48	591.16	907.34	476	992.48	477.11
2.836	0	0.28	0.02	0.01	83.96	0.03	0.26	91.98	2.38	0.02	0	74.25	0	98.58	47.09	99.7	0	85.68	0.84	0.02	0	0.01	0	2.38	6.81	0	0	2.5	0.11	6.07	0.03	0	0.02	0	0		-4.66	-0.79	3.48	60.15	84.61	881.83	447.18	1017.23	591.03	908.79	476.54	993.4	477.26
2.869	0	0.33	0.02	0.01	85.7	0.03	0.25	92.99	2.33	0.03	0	73.13	0	98.65	46.77	99.73	0	89.3	0.93	0.03	0	0.01	0	2.33	6.06	0	0	4.56	0.14	6.25	0.03	0	0.02	0	0		-3.93	-0.54	3.09	60.17	85.35	881.38	446.65	1017.32	591.38	908	476.16	993.34	476.93
2.902	0	0.38	0.02	0.01	84.15	0.03	0.2	91.79	2.49	0.03	0	72.72	0	98.76	41.6	99.74	0	90.55	0.95	0.03	0.01	0.01	0	2.49	5.79	0	0	5.63	0.16	6.05	0.03	0	0.02	0	0		-5.33	-0.11	3.05	60.27	86.43	881.25	445.95	1016.76	589.84	907.1	475.12	993.53	476.03
2.936	0	0.45	0.02	0.02	82.96	0.03	0.17	91.19	2.57	0.03	0	75.57	0	98.57	37.41	99.74	0	91.88	1.09	0.03	0.01	0.01	0	2.57	7.48	0	0	7.64	0.2	7.07	0.02	0	0.03	0	0		-6.87	0.84	2.89	60.38	87.19	881.49	445.18	1016.78	588.51	906.78	474.06	993.96	474.98
2.969	0	0.49	0.02	0.02	80.46	0.03	0.14	89.39	2.5	0.02	0	76.6	0	98.42	32.37	99.76	0	91.87	0.99	0.02	0.01	0.01	0	2.5	8.33	0	0	6.96	0.2	7.15	0.02	0	0.03	0	0		-8.1	1.35	2.63	60.19	87.1	882.51	446.32	1016.2	587.89	906.87	474.34	993.96	475.7
3.002	0	0.53	0.02	0.02	78.18	0.03	0.12	87.81	2.61	0.02	0	78.95	0	98.4	28.14	99.77	0	91.89	0.9	0.02	0.01	0.01	0	2.61	10.01	0	0	7.35	0.23	7.59	0.02	0	0.03	0	0		-8.71	1.42	2.37	60.19	86.04	883.05	447.06	1015.63	587.62	907.21	474.51	993.23	476.08
3.036	0	0.69	0.02	0.03	77.39	0.03	0.1	87.06	2.71	0.01	0	82.94	0	98.41	23.5	99.8	0	94.57	0.76	0.01	0	0.01	0	2.71	13.21	0	0	11.51	0.25	7.88	0.02	0	0.04	0	0		-8.96	1.36	2.29	60.27	84.2	883.57	447.44	1015.33	587.06	908.16	475.1	992.35	475.85
3.069	0	0.81	0.02	0.03	76.25	0.02	0.1	85.98	2.63	0.01	0	88.33	0	98.53	21.73	99.78	0	94.47	0.56	0.01	0	0	0	2.63	18.75	0.01	0	17.67	0.25	7.55	0.02	0	0.04	0	0		-9.44	0.97	1.78	60.33	84.8	883.26	447.08	1014.51	586.26	906.96	474.36	991.76	475.28
3.103	0	0.95	0.02	0.04	75	0.02	0.12	85.22	2.36	0.01	0	95.1	-3.99	98.16	22.51	99.77	0	92.1	0.59	0.01	0.01	0	0	2.36	26.3	0.01	0	30.45	0.32	7.66	0.02	0	0.05	0	0		-9.34	2.11	0.64	60.42	84.25	883.68	447.87	1013.81	585.89	906.36	475.65	990.61	475.11
3.136	0	0.76	0.02	0.05	71.71	0.03	0.14	82.93	2.1	0.01	0	95.65	-4.5	97.94	23.73	99.75	0	86.89	0.69	0.01	0.01	0	0	2.1	32.04	0.01	0	26.32	0.35	7.57	0.02	0	0.05	0	0		-9.66	2.7	0.39	60.48	84.02	883.04	447.49	1012.91	585.02	905.56	475.16	989.58	474.79
3.169	0	0.65	0.02	0.05	72.08	0.03	0.19	83.28	2.06	0.01	0	97.21	-6.46	96.93	28.01	99.7	0	83.83	0.75	0.01	0.01	0	0	2.06	37.81	0.01	0.01	25	0.35	7	0.02	0	0.05	0	0		-8.51	4.74	0.91	60.97	84.92	879.65	446.72	1008.2	582.98	901.42	474.15	986.34	474.16
3.203	0	0.6	0.02	0.06	73.6	0.03	0.22	84.26	1.74	0.01	0	97.7	-7.01	98.24	30.96	99.66	0	83.32	0.86	0.01	0.01	0	0	1.74	40.31	0.01	0.01	22.65	0.37	6.32	0.03	0	0.06	0	0		-7.05	1.88	2.06	61.23	84.21	878.77	445.96	1007.48	582.6	901.69	473.19	985.89	474.21
3.236	0	0.47	0.02	0.05	71.61	0.03	0.23	83.02	1.67	0.01	0	97.32	-5.69	97.6	32.23	99.6	0	79.8	0.74	0.01	0.01	0	0	1.67	38.42	0.01	0.01	17.38	0.38	6.47	0.03	0	0.06	0	0		-6.87	3.48	1.79	61.35	86.23	878.01	445.57	1006.65	581.69	899.74	473.53	985.97	473.61
3.269	0	0.41	0.02	0.05	72.41	0.03	0.26	83.66	1.49	0.01	0	96.99	-5.82	97.49	35.61	99.54	0	78.02	0.62	0.01	0	0	0	1.49	37.03	0.01	0.01	16.05	0.39	6.03	0.03	0	0.06	0	0		-6.86	3.71	2.05	61.37	85.78	876.84	446.01	1004.69	581.47	898.58	473.19	984.35	474.31
3.303	0	0.32	0.02	0.04	70.6	0.02	0.26	82.32	1.37	0.02	0	96.11	-4.82	97.62	37.44	99.43	0	74.36	0.56	0.02	0.01	0	0	1.37	33.8	0.01	0.01	13.12	0.4	5.7	0.04	0	0.06	0	0		-7.31	3.42	1.69	61.49	82.99	875.75	446.17	1003.09	581.38	898.36	473.26	981.35	473.82
3.336	0	0.31	0.02	0.03	67.49	0.02	0.18	79.72	1.15	0.02	0	92.91	-0.94	97.84	32.93	99.4	0	74.48	0.48	0.02	0.01	0	0	1.15	25.95	0.01	0.01	8.74	0.44	6.04	0.04	0	0.06	0	0		-7.01	2.93	2.14	61.51	82.29	874.62	446.24	1002.2	581.82	897.99	473.14	980.27	474.22
3.369	0	0.39	0.02	0.03	69.74	0.02	0.13	81.13	0.97	0.01	0	87.8	0	97.82	28.4	99.45	0	80.81	0.48	0.01	0	0.01	0	0.97	18.44	0.01	0.01	8.62	0.47	6.34	0.04	0	0.06	0	0		-7.43	2.99	2.71	61.39	82.66	873.47	446.08	1001.31	581.65	897.15	472.89	979.79	474.32
3.403	0	0.52	0.02	0.03	70.88	0.02	0.09	81.94	0.67	0.01	0	83.22	0	97.96	22.11	99.54	0	87.33	0.45	0.01	0	0.01	0	0.67	13.72	0.01	0.01	7.82	0.5	7.31	0.05	0	0.06	0	0		-7.43	2.64	2.54	61.34	82.61	872.7	446.02	1000.77	581.9	896.4	472.94	979	474.18
3.436	0	0.61	0.02	0.03	70.75	0.02	0.07	81.73	0.56	0.01	0	79.74	0	97.81	17.87	99.66	0	90.58	0.4	0.01	0	0.01	0	0.56	10.72	0.01	0.01	6.93	0.57	7.85	0.06	0	0.06	0	0		-5.9	3.01	2.66	61.39	82.61	871.98	446.03	1000.85	583.14	896.17	473.14	978.76	474.75
3.47	0	0.63	0.02	0.02	71.74	0.02	0.06	83.02	0.37	0.02	0	75.97	0	97.66	16.86	99.76	0	92.43	0.34	0.01	0	0	0	0.37	7.9	0.02	0.01	4.92	0.78	9.03	0.07	0	0.07	0	0		-6.41	3.34	3.43	61.27	82.6	871.13	446.02	1000.81	583.51	896.22	473.5	978.81	474.94
3.503	0	0.66	0.02	0.02	73.35	0.02	0.06	84.82	0.32	0.02	0	75.37	0	97.64	17.14	99.81	0	94.11	0.32	0	0	0	0	0.28	7.45	0.02	0.01	5.09	0.93	10.23	0.08	0	0.07	0	0		-10.28	3.39	2.38	60.92	80.87	871.36	446.37	1000.27	582.88	896.24	473.15	977.11	473.88
3.536	0	0.61	0.02	0.02	70.62	0.02	0.06	83.19	0.4	0.02	0	73.86	0	97.49	15.64	99.8	0	91.93	0.4	0.01	0	0	0	0.27	6.46	0.02	0.01	3.48	1.02	11	0.08	0.52	0.07	0	0		-4.9	3.7	3.86	61.63	81.92	871.18	446.53	999.85	583.33	896.39	473.48	978.27	475.95
3.57	0	0.54	0.02	0.02	68.41	0.03	0.05	83.43	0.61	0.02	0	71.89	0	97.44	15.66	99.84	0	88.99	0.61	0.01	0	0.01	0	0.21	5.18	0.02	0.01	2.03	1.61	14.31	0.09	90	0.07	0	0		-3.49	3.8	4.35	61.88	81.43	871.43	446.84	999.77	583.62	897.03	473.43	978.39	476.84
3.603	0	0.4	0.02	0.02	62.9	0.03	0.06	81.18	0.95	0.03	0	71.17	0	97.28	16.75	99.84	0	81.84	0.95	0.01	0.01	0.02	0	0.21	4.74	0.03	0.01	1.29	1.89	16.66	0.1	92.65	0.08	0	0		-4.44	4.12	4.28	61.71	82.65	871.33	446.56	999.82	583.26	896.39	472.96	978.96	476.59
3.636	0	0.22	0.02	0.02	52.44	0.03	0.07	76.19	1.51	0.04	0	70.33	0	97.2	20.72	99.81	0	67.58	1.51	0.02	0.01	0.06	0	0.18	4.26	0.04	0	0.71	2.29	19.79	0.12	62.53	0.08	0	0		-4.72	4.27	4.87	61.53	82.27	871.06	446.13	1000.45	583.42	897.12	473.06	979.33	476.27
3.67	0	0.13	0.02	0.02	46.46	0.03	0.09	77.52	1.28	0.04	0	69.74	0	97.16	27.69	99.78	0	55.4	1.28	0.03	0.01	0.05	0	0.14	3.94	0.04	0	0.54	3.12	26.83	0.14	0.16	0.07	0	1		-6.61	4.34	4.59	61.19	80.06	872.12	446.49	1001.07	583.26	898.82	473.23	978.84	475.73
3.703	0	0.06	0.02	0.02	31.67	0.03	0.1	65.73	1.26	0.08	9.27	68.77	0	96.25	30.81	99.69	0	37.01	1.26	0.08	0.01	0.05	0	0.13	3.44	0.05	0	0.44	3.46	28.11	0.15	0.06	0.07	0	0		-6.84	5.78	6.6	61	83.52	870.98	444.78	1002.64	583.3	898.75	471.98	982.18	475.83
3.737	0	0.04	0.02	0.02	21.13	0.03	0.12	57.15	1.04	0.13	17.85	70.65	0	96.59	32.94	99.53	0	21.03	1.04	0.17	0.01	0.05	0	0.13	3.68	0.07	0	0.42	4.74	33.41	0.19	0.12	0.07	0	0		-5.29	5.28	6.67	61.03	85.52	869.44	442.64	1005.1	585.82	898.35	470.66	983.76	474.97
3.77	0	0.02	0.02	0.02	15.94	0.03	0.13	50.49	1.1	0.13	24.51	72.94	0	96.43	35.39	99.2	0.01	9.76	1.1	0.42	0.02	0.07	0	0.13	3.43	0.09	0	0.32	6.48	36.11	0.22	0.23	0.07	0	0		-5.03	5.52	7.17	61.08	85.29	869.7	442.09	1007.56	587.52	900.14	470.84	985.34	474.87
3.803	0	0.02	0.02	0.02	16.82	0.03	0.15	50.26	1.21	0.14	24.74	72.06	0	97.79	39.15	98.96	0.01	8.6	1.21	0.54	0.05	0.12	0	0.14	2.99	0.09	0	0.18	6.16	33.55	0.21	0.19	0.06	0	0		-2.97	3.05	6.97	61.07	85.86	870.57	442.64	1009.2	589.28	900.96	471.99	986.73	475.77
3.837	0	0.02	0.02	0.02	19.29	0.03	0.19	58.45	1.24	0.15	16.55	74.45	0	96.49	43.6	98.69	0.01	8.41	1.24	0.65	0.08	0.24	0	0.15	3.59	0.12	0	0.19	7.95	37.49	0.28	0.04	0.06	0	0		-7.4	5.44	6.73	60.9	83.09	872.34	443.44	1007.97	586.9	902.4	470.41	985.34	475.4
3.87	0	0.02	0.02	0.02	21.12	0.03	0.2	61.76	1.23	0.18	13.24	76.35	0	96.89	44.97	98.59	0.01	9.5	1.23	0.76	0.06	0.25	0	0.18	3.88	0.14	0	0.15	9.33	38.45	0.33	0.04	0.07	0	0		-3.87	4.8	7.63	61.15	84.55	872.37	442.71	1009.66	587.72	903.16	471.3	987.59	475.83
3.903	0	0.02	0.02	0.02	21.75	0.03	0.2	62.38	1.37	0.21	12.62	76.8	0	97.6	43.53	98.64	0.01	11.46	1.37	0.65	0.06	0.33	0	0.21	5.06	0.14	0	0.21	9.59	38.5	0.34	0.01	0.07	0	0		-5.02	3.46	7.27	61.24	83.64	872.97	442.68	1008.43	586.11	903.02	469.9	986.48	475.38
3.937	0	0.03	0.02	0.02	17.75	0.03	0.13	55.12	1.59	0.25	19.88	79.76	0	97.03	35.05	98.39	0.02	11.19	1.59	0.91	0.05	0.53	0	0.25	5.14	0.21	0	0.27	12.01	40.3	0.38	0.03	0.07	0	0		-4.7	4.57	6.81	61.09	85.74	873.4	442.17	1010.96	587.51	903.23	470.73	988.87	474.93
3.97	0	0.03	0.02	0.02	16.33	0.03	0.12	48.9	1.41	0.25	26.1	78.01	0	97.87	31.91	98.22	0.02	11.99	1.41	0.77	0.04	0.3	0	0.25	5.21	0.2	0	0.26	10.87	36.82	0.37	0.01	0.06	0	0		-5.29	2.86	6.93	61.03	85.12	874.24	442.51	1011.95	588.12	904.49	470.67	989.49	475.26
4.003	0	0.04	0.02	0.02	16.14	0.03	0.1	44.58	1.23	0.29	30.42	76.71	0	97.41	28.78	98.25	0.03	14.69	1.23	0.62	0.03	0.17	0	0.29	4.53	0.2	0	0.29	9.92	33.06	0.39	0	0.06	0	0		-5.36	3.86	6.54	60.96	85.13	875	442.79	1012.18	587.89	904.73	470.99	989.75	475.22
4.037	0	0.04	0.02	0.03	17.85	0.03	0.09	46.13	1.21	0.35	28.87	78.67	0	96.79	26.35	98.72	0.04	18.89	1.21	0.49	0.02	0.12	0	0.35	5.32	0.23	0	0.31	10.85	32.32	0.48	0.02	0.06	0	0		-6.97	4.96	7.03	61	82.24	875.26	443.06	1010.5	586.11	905.7	470.07	987.79	475.01
4.07	0	0.05	0.02	0.03	18.75	0.03	0.08	43.5	0.93	0.33	31.5	78.71	0	96.96	22.47	99.11	0.03	23.49	0.93	0.34	0.01	0.06	0	0.33	5.58	0.2	0	0.38	10.5	28.66	0.47	0.02	0.06	0	0		-6	4.68	6.8	60.87	84.92	875.47	443.33	1011.64	586.91	904.97	471.51	989.8	475.47
4.104	0	0.07	0.02	0.03	21.27	0.03	0.07	40.54	0.85	0.26	34.46	77.15	0	97.34	21.13	99.33	0.04	29.01	0.85	0.26	0.01	0.04	0	0.35	4.85	0.13	0	0.65	9.14	21.33	0.51	0.02	0.05	0	0		-5.56	4	6.83	60.94	85.1	875.45	443.35	1011.88	587.27	905.01	471.65	990.01	475.64
4.137	0	0.07	0.02	0.03	24.3	0.03	0.07	40.53	0.75	0.19	34.47	75.9	0	97.39	22.49	99.41	0.04	32.6	0.75	0.19	0.01	0.03	0	0.35	4.78	0.1	0	0.68	8.2	16.3	0.47	0.02	0.05	0	0		-5.59	3.91	6.47	60.95	85.1	875.44	443.2	1011.77	587.18	904.7	471.44	989.72	475.3
4.17	0	0.08	0.02	0.02	28.52	0.03	0.08	44.72	0.62	0.16	30.28	75.15	0	97.23	23.87	99.44	0.04	37.13	0.62	0.16	0.01	0.01	0	0.35	4.14	0.08	0	0.75	7.66	14.47	0.45	0.01	0.05	0	0		-5.57	4.21	6.37	61.05	84.78	875.56	443.33	1011.37	586.97	904.66	471.15	989.34	475.43
4.204	0	0.09	0.02	0.02	35.57	0.03	0.1	49.1	0.63	0.12	25.9	74.18	0	97.29	28.34	99.48	0.05	41.82	0.63	0.12	0.01	0.01	0	0.45	4.85	0.05	0	1.04	6.99	9.5	0.41	0.01	0.05	0	0		-5.11	4.11	6.28	61.08	85.06	875.15	443.09	1010.71	586.41	903.93	471.18	988.9	475.11
4.237	0	0.09	0.02	0.02	41.53	0.03	0.12	55.79	0.67	0.1	19.21	73.77	0	97.26	32.08	99.47	0.05	45.13	0.67	0.1	0.01	0.01	0	0.48	6.09	0.05	0	1.27	6.74	8.9	0.41	0.01	0.05	0	0		-5.18	4.16	6.36	61.15	84.93	875.12	443.18	1010.17	586.12	903.77	470.7	988.57	475.36
4.27	0	0.09	0.02	0.02	44.14	0.03	0.13	58.26	0.8	0.08	16.74	73.61	0	97.22	34.4	99.39	0.05	46.28	0.8	0.08	0.01	0.01	0	0.41	6.71	0.04	0	2.18	6.04	7.93	0.36	0	0.06	0	0		-6.28	4.23	6.07	60.99	83.93	876.13	444.01	1010.22	586.39	904.6	470.3	988.33	476.01
4.304	0	0.1	0.02	0.02	50.32	0.03	0.15	64.25	0.83	0.06	10.75	71.86	0	97.78	37.55	99.27	0.04	50.66	0.83	0.06	0.01	0.01	0	0.36	5.73	0.03	0.01	2.58	4.69	6.59	0.34	0.01	0.06	0	0		-6.04	3.08	4.03	61.03	81.71	878.05	445.61	1009.49	585.93	904.87	471.7	986.47	475.97
4.337	0	0.11	0.02	0.02	52.71	0.03	0.15	66.89	0.84	0.05	8.11	72.11	0	97.02	37.1	99.27	0.03	53.75	0.84	0.05	0.01	0.01	0	0.33	5.89	0.03	0.01	2.66	4.04	6.76	0.3	0	0.06	0	0		-5.86	4.59	5.5	61.08	82.77	878.42	445.32	1009.48	584.71	905.55	471.06	988.13	476.54
4.37	0	0.1	0.02	0.02	47.22	0.03	0.15	61.41	0.85	0.04	13.59	74.43	0	97.74	36.39	99.14	0.03	49.38	0.85	0.04	0.01	0.01	0	0.31	7.49	0.03	0.01	2.66	3.17	6.23	0.27	0	0.06	0	0		-6.74	3.16	6.27	60.76	83.11	878.97	445.73	1009.94	584.51	906.38	471.17	989.28	477.2
4.404	0	0.08	0.02	0.02	33.46	0.03	0.11	44.73	0.85	0.04	30.27	76.43	0	98.34	29.52	98.86	0.03	41.56	0.85	0.04	0.01	0.02	0	0.29	9.12	0.02	0.01	1.39	1.93	4.98	0.21	0.01	0.06	0	0		-4.74	1.6	6.36	60.48	86.37	878.27	443.93	1011.57	584.85	905.36	470.87	991.56	476.22
4.437	0	0.06	0.02	0.02	25.47	0.03	0.1	35.54	0.66	0.03	39.46	75.77	0	98.47	27.92	98.81	0.03	33.28	0.66	0.03	0.01	0.02	0	0.31	8.71	0.02	0.01	0.87	1.92	5.7	0.18	0	0.06	0	0		-2.13	1.17	6.02	60.41	86.03	880.03	444.15	1014.01	586.48	907.38	471.71	993.27	476.73
4.471	0	0.04	0.02	0.02	17.75	0.03	0.09	25.1	0.66	0.03	49.9	74.41	0	98.66	25.04	98.54	0.03	24.62	0.66	0.02	0.01	0.02	0	0.34	8.08	0.01	0.01	0.49	1.51	5.57	0.15	0	0.06	0	0		-1.49	-0.49	6.6	60.14	87.07	880.88	444.1	1015.28	586.73	908.35	471.52	995.22	477.4
4.504	0	0.04	0.02	0.02	13.01	0.03	0.08	18.87	0.83	0.02	62.26	71.82	0	98.05	21.46	98.34	0.02	18.67	0.83	0.02	0.01	0.02	0	0.33	6.63	0.01	0.01	0.6	1.39	6.53	0.12	0	0.06	0	0		-3.46	-2.4	6.88	60.09	84.47	880.89	444.49	1014.15	585.92	909.16	470.94	993.39	477.17
4.537	0	0.03	0.02	0.02	10.47	0.03	0.07	15.23	0.69	0.02	69.54	69.85	0	98.74	19.39	98.29	0.02	14.26	0.69	0.02	0.01	0.01	0	0.31	5.5	0.01	0	0.45	1.47	6.86	0.11	0	0.07	0	0		-4.96	-0.19	6.35	59.76	87.27	882.44	444.17	1017.58	587.01	910	471.48	997.11	476.75
4.571	0	0.03	0.02	0.02	8.68	0.03	0.06	12.52	0.95	0.02	74.96	69.83	0	98	16.35	97.95	0.02	12.09	0.95	0.02	0.01	0.01	0	0.35	5.83	0.01	0	0.57	1.07	6.95	0.08	0	0.08	0	0		-2.53	-2.53	7.11	59.86	86.09	883.02	444.15	1019.16	588.7	912.14	471.33	997.99	477.76
4.604	0	0.03	0.02	0.02	7.03	0.03	0.06	9.95	1.14	0.02	80.1	67.8	0	97.61	14.82	96.28	0.02	9.16	1.14	0.02	0.01	0.02	0	0.39	6.32	0.01	0	0.63	0.9	6.87	0.08	0	0.08	0	0		-1.4	-3.45	6.82	59.89	86.73	883.49	443.56	1020.62	589.44	912.6	471.23	999.11	477.41
4.637	0	0.03	0.02	0.02	6.08	0.03	0.05	8.61	1.35	0.03	82.77	62.89	0	97.76	12.93	93.95	0.02	8.9	1.35	0.03	0.01	0.04	0	0.42	5.95	0.01	0	0.76	0.69	7.54	0.07	0	0.1	0	0		-1.09	-3.11	7.8	60.09	85.18	882.98	442.84	1019.49	587.98	913.17	470.14	998.07	477.03
4.671	0	0.03	0.02	0.02	5.63	0.03	0.05	7.97	1.27	0.02	84.06	56.89	0	98.49	12.74	92.09	0.02	8.66	1.27	0.02	0.01	0.05	0	0.47	4.69	0.01	0	0.91	0.49	7.78	0.05	0	0.1	0	0		-4.63	-1.11	6.76	59.59	87.56	885.63	443.68	1022.37	587.88	914.1	471.95	1001.55	476.5
4.704	0	0.04	0.02	0.02	5.08	0.03	0.05	7.11	1.53	0.02	85.79	49.46	0	97.54	11.25	88.47	0.02	10.21	1.53	0.02	0.01	0.05	0	0.43	4.6	0.01	0	0.86	0.48	8.38	0.05	0.01	0.11	0	0		-0.17	-3.6	8	60.21	84.07	885.66	443.26	1021.32	587.78	916.06	470.27	999.82	477.52
4.738	0	0.04	0.02	0.02	3.71	0.03	0.05	5.14	1.61	0.04	89.71	38.19	0	98.26	9.37	83.35	0.02	7.97	1.61	0.04	0.02	0.09	0	0.42	3.99	0.01	0	0.46	0.32	9.37	0.03	72.93	0.15	0	0		-1.53	-1.85	6.88	60.4	85.35	888.42	444.84	1023.64	588.48	917.24	472.55	1002.42	478.03
4.771	0	0.04	0.03	0.02	3.05	0.03	0.06	4.12	2.27	0.06	91.76	29.45	0	97.98	10.02	78.68	0.02	6.29	2.27	0.06	0.03	0.14	0	0.44	3.79	0.01	0	0.42	0.28	9.48	0.03	74.38	0.17	0	0		-1.05	-2.59	7.2	60.49	85.3	890.07	445.29	1024.7	588.85	918.9	471.57	1003.86	479.25
4.804	0	0.04	0.03	0.02	2.18	0.03	0.07	2.77	3.97	0.1	94.46	19.57	0	97.26	9.81	71.33	0.02	3.99	3.97	0.1	0.05	0.23	0	0.43	4.41	0.01	0	0.36	0.26	9.46	0.03	35.46	0.18	0	0		0.16	-4.15	6.4	60.71	83.76	890.72	446.39	1022.87	587.76	918.45	472.63	1001.93	479.42
4.838	0	0.04	0.04	0.02	1.68	0.03	0.09	2.07	4.13	0.16	95.85	11.28	0	97.6	11.61	63.28	0.02	2.61	4.13	0.16	0.08	0.56	0	0.56	4.38	0.01	0	0.33	0.22	9.97	0.03	0.53	0.2	0	0		-6.37	-3.48	6.74	59.93	85.83	891.65	445.54	1024.56	585.93	919.02	471.35	1004.61	477.81
4.871	0	0.04	0.04	0.02	1.7	0.03	0.09	2.07	3.53	0.21	95.85	12.31	0	98.23	11.66	63.92	0.02	2.33	3.53	0.21	0.08	0.49	0	0.63	4.97	0.01	0	0.48	0.21	9.56	0.02	0.02	0.23	0	0		-4.1	-1.91	6.9	60.21	87.01	891.26	443.98	1025.65	586.38	918.97	470.22	1005.7	477.29
4.904	0	0.04	0.04	0.02	1.69	0.03	0.09	2.06	2.49	0.26	95.88	12.09	0	98.1	11.76	63.78	0.02	2.2	2.49	0.26	0.12	0.34	0	0.64	4.86	0.01	0	0.85	0.2	9.61	0.02	0.02	0.23	0	0		-1.92	-2.29	6.52	60.8	83.62	891.79	443.62	1024.47	585.37	919.96	469.37	1003.26	476.58
4.938	0	0.04	0.04	0.02	1.6	0.03	0.09	1.83	2.2	0.39	96.34	10.82	0	98.66	12.11	61.95	0.03	2.16	2.2	0.39	0.13	0.32	0	0.55	5.13	0.01	0	1.32	0.19	8.17	0.02	0.02	0.28	0	0		-2.81	-0.51	7.07	60.94	86.07	891.2	442.94	1024.05	584.25	918.75	468.31	1004.42	476.59
4.971	0	0.04	0.04	0.02	1.52	0.03	0.09	1.81	2.44	0.49	96.39	9.48	0	98.52	12.53	60.83	0.03	1.38	2.44	0.57	0.16	0.24	0	0.49	4.42	0.01	0	1.37	0.21	9.38	0.02	73.27	0.29	0	0		-0.63	-1	7.23	61.91	84.97	891.6	442.47	1023.75	583.43	919.4	468.07	1003.98	476.28
5.004	0	0.04	0.04	0.02	1.83	0.03	0.1	2.33	3.36	0.41	95.34	11.03	0	98.61	15.45	63.66	0.03	1.32	3.36	0.6	0.15	0.25	0	0.41	3.7	0.02	0	0.88	0.22	9.92	0.01	91.26	0.33	0	0		0.47	-0.68	7.5	62.07	84.17	890.92	442.7	1022.47	583.25	918.98	468.16	1002.72	476.71
5.038	0	0.03	0.03	0.02	2.19	0.03	0.1	3.01	3.05	0.41	93.99	14.4	0	98.68	16.69	68.1	0.04	1.22	5.11	0.7	0.11	0.48	0	0.41	3.05	0.03	0	0.51	0.19	10.61	0.01	97.39	0.34	0	0		-0.51	0.44	7	61.75	84.87	890.33	442.82	1021.91	583.12	917.74	468.65	1002.26	476.32
5.071	0	0.04	0.04	0.02	1.52	0.03	0.11	1.91	2.61	0.4	96.18	7	0	98.49	15.52	58.53	0.04	0.81	4.67	0.77	0.09	0.59	0	0.4	2.61	0.04	0	0.41	0.23	10.6	0.01	99.8	0.32	0	0		-3.44	-1.1	7.18	60.51	84.96	892.68	449.01	1022.15	586.12	919.09	474.14	1003.71	481.66
5.105	0	0.04	0.05	0.02	1.21	0.03	0.1	1.46	2.48	0.33	97.08	5.22	0	98.64	12.87	54.78	0.05	0.43	4.2	0.83	0.07	0.93	0	0.33	2.48	0.05	0	0.55	0.28	10.8	0.01	99.96	0.3	0	0		-3.55	0.57	5.71	59.34	84.16	894.14	452.56	1019.9	585.95	918.06	477.45	1002	483.63
5.138	0	0.07	0.09	0.02	0.51	0.03	0.14	0.46	1.98	0.29	98.97	0.77	0	98.33	11.95	30	0.06	0.2	3.75	0.71	0.07	0.49	0	0.29	1.98	0.03	0	1.36	0.25	8.66	0.01	99.47	0.32	0	0		-9.46	-1.64	7.8	57.38	85.97	897.6	463.19	1021.27	592.78	921.2	484.76	1006.52	495.24
5.171	0	0.09	0.13	0.02	0.29	0.03	0.17	0.21	2.28	0.24	99.43	0.33	0	98.32	10.54	13.92	0.07	0.08	2.93	0.67	0.07	0.27	0	0.24	1.46	0.02	0	2.28	0.25	7.23	0.01	99.97	0.33	0	0		-9.28	-1.64	7.53	56.52	82.4	897.9	465.96	1017.78	591.78	921.04	486.64	1002.77	497.15
5.205	0	0.1	0.16	0.02	0.23	0.03	0.18	0.15	1.46	0.19	99.55	0.33	0	98.18	9.71	7.56	0.09	0.03	4.31	0.7	0.11	0.29	0	0.19	1.05	0.02	0	1.46	0.38	6.71	0.01	99.85	0.37	0	0		-17.33	-2.06	10.36	54.53	83.86	900.66	475.94	1020.11	598.01	924.81	495.95	1007.92	507.16
5.238	0	0.11	0.17	0.02	0.18	0.03	0.18	0.11	0.69	0.17	99.64	0.33	0	98.38	7.22	3.4	0.1	0.02	4.53	0.72	0.11	0.19	0	0.17	0.69	0.02	0	0.54	0.51	5.93	0.01	99.98	0.38	0	0		-17.66	-1.48	7.93	53.61	85.27	903.72	481.84	1021.33	602.41	924.6	502.45	1009.42	511.24
5.271	0	0.12	0.18	0.02	0.15	0.03	0.16	0.09	0.47	0.14	99.64	0.33	0	98.37	4.25	1.39	0.14	0.01	4.21	0.59	0.21	0.47	0	0.14	0.47	0.02	0	0.07	0.69	5.6	0.02	99.99	0.32	0	0		-22.35	-1.5	7.63	52.77	84.87	904.71	486.49	1019.7	603.53	924.26	505.85	1008.67	514.63
5.305	0	0.13	0.19	0.03	0.14	0.04	0.15	0.08	0.39	0.23	99.62	0.33	0	98.39	2.77	0.45	0.23	0	6.22	0.56	0.47	1.21	0	0.13	0.39	0.01	0	0.03	1.05	4.93	0.02	99.99	0.29	0.02	0		-23.92	-1.42	7.15	52.19	84.17	907.48	490.84	1015.82	600.94	923.81	507.58	1007.31	518.23
5.338	0	0.13	0.19	0.03	0.14	0.03	0.15	0.07	0.28	0.33	99.62	0.33	0	98.33	2.1	0.24	0.33	0	4.94	0.41	0.52	2.59	0	0.13	0.28	0.01	0	0.02	1.1	4.15	0.04	99.98	0.27	0.12	0		-28.14	-1.63	8.29	51.75	84.21	908.64	493.47	1014.58	599.4	924.41	511.03	1008.14	520.04
5.371	0	0.14	0.2	0.04	0.14	0.03	0.15	0.07	0.25	0.49	99.61	0.33	0	98.53	1.78	0.11	0.49	0	5.29	0.29	0.92	7.17	0	0.14	0.19	0.01	0	0.02	1.27	3.36	0.04	99.82	0.25	0.25	0		-24.72	0.99	7.81	51.34	87.83	910.29	495.23	1014.81	599.75	923.51	512.52	1010.7	523.15
5.405	0	0.15	0.2	0.04	0.14	0.04	0.15	0.07	0.25	0.74	99.61	0.33	0	98.6	1.53	0.1	0.74	0	6.65	0.26	0.9	8.85	0	0.12	0.14	0	0	0.04	1.56	2.27	0.05	99.92	0.25	0.22	0		-26.98	-0.72	7.5	50.92	85.33	911.86	497.47	1013.26	598.87	924.41	513.67	1009.12	524.04
5.438	0	0.15	0.19	0.04	0.14	0.03	0.15	0.06	0.24	0.72	99.61	0.33	0	98.73	1.59	0.11	0.72	0	4.52	0.21	0.49	7.68	0	0.13	0.12	0	0	0.02	1.28	1.86	0.06	99.94	0.24	0.06	0		-30.01	0.23	7.82	50.84	86.65	911.8	497.55	1013.71	599.45	924.18	514.57	1010.33	523.83
5.472	0	0.14	0.19	0.03	0.14	0.03	0.15	0.06	0.23	0.86	99.61	0.33	0	98.74	1.42	0.11	0.86	0	4.12	0.14	0.33	5.77	0	0.15	0.13	0	0	0.02	1.23	1.16	0.1	99.97	0.23	0	0		-28.91	-0.21	7.55	50.72	85.8	912.05	497.95	1013.59	599.49	924.43	514.89	1009.75	524.01
5.505	0	0.15	0.19	0.04	0.14	0.03	0.15	0.06	0.22	0.98	99.61	0.33	0	98.28	1.76	0.14	0.98	0	3.97	0.08	0.37	9.74	0	0.17	0.17	0	0	0.02	1.09	0.82	0.17	99.92	0.22	0	0		-26.99	-1.77	6.76	50.57	81.81	913.02	498.83	1013.22	599.03	925.95	515.93	1007.41	523.46
5.538	0	0.19	0.19	0.1	0.14	0.03	0.15	0.06	0.25	0.99	99.61	0.33	0	98.71	2.11	0.22	0.99	0	4.47	0.08	0.66	26.95	0	0.2	0.25	0	0	0.01	1.12	0.8	0.2	99.8	0.22	0	0		-26.08	0.33	6.59	50.66	81.35	914.42	499.37	1012.17	597.12	926.29	515.68	1007.21	524.07
5.572	0	0.23	0.19	0.2	0.14	0.03	0.15	0.06	0.41	1.1	99.53	0.33	0	97.79	2.1	0.36	1.1	0	5.21	0.05	1.56	40.71	0	0.24	0.29	0	0	0.01	1.11	0.45	0.41	99.4	0.23	0	0		-27.2	3.06	5.36	50.71	76	913.1	498.46	1011.36	597.67	927.05	513.56	1002.47	522.96
5.605	0	0.23	0.19	0.23	0.14	0.03	0.15	0.06	0.4	0.92	99.54	0.33	0	97.35	2.19	0.77	0.92	0	4.83	0.05	2.87	42.12	0	0.21	0.25	0	0	0	1.37	0.53	0.4	99.52	0.24	0	0		-34.32	3.99	4.4	52.09	81.42	911.7	492.41	1011	591.71	922.99	507.44	1003.97	515.8
5.638	0	0.17	0.19	0.09	0.14	0.03	0.14	0.07	0.43	0.97	99.63	0.33	0	97.24	1.84	1.62	0.97	0	4.45	0.04	4.76	21.5	0	0.18	0.16	0	0	0	2	0.56	0.43	99.67	0.26	0	0		-28.15	4.19	2.88	53.28	77.72	906.82	484.68	1013.73	592.66	922.74	502.09	1000.07	509.91
5.672	0	0.13	0.18	0.03	0.16	0.03	0.14	0.07	0.63	0.92	99.65	0.33	0	97.98	1.81	3.97	0.92	0	3.87	0.05	2.09	2.09	0	0.17	0.12	0	0	0	3.32	0.6	0.63	99.91	0.26	0	0		-20.88	2.6	4.91	54.47	83.43	896.27	474.47	1018.55	600.38	918.47	494.52	1001.31	504.41
5.705	0	0.12	0.16	0.03	0.17	0.03	0.13	0.08	0.58	0.74	99.65	0.33	0	98.74	1.49	6.66	0.74	0	3.97	0.09	1.27	0.42	0	0.18	0.12	0	0	0.02	2.97	0.71	0.58	94.04	0.3	0	0		-17.68	-0.2	7.24	55.31	81.38	893.81	472.07	1017.09	600.81	918.86	492.53	999.74	501.53
5.739	0	0.11	0.14	0.02	0.21	0.03	0.12	0.1	0.44	0.63	99.58	0.33	0	97.62	1.57	12.5	0.63	0.01	3.9	0.16	0.15	0.02	0	0.22	0.09	0	0	0.15	1.74	0.72	0.44	16.34	0.29	0	0		-13.72	3.44	6.77	55.98	85.5	886.77	463.95	1022.6	607.01	915.91	488.18	1001.05	495.95
5.772	0	0.09	0.12	0.02	0.26	0.03	0.1	0.14	0.41	0.37	99.48	0.34	0	98.55	1.52	19.44	0.37	0.03	2.56	0.21	0.1	0.01	0	0.27	0.11	0	0	0.3	0.95	0.6	0.41	1.7	0.31	0	1		-13.01	0.91	6.99	56.35	88.28	885.99	462.76	1019.99	603.54	913.11	486.2	1000.92	495.36
5.805	0	0.1	0.12	0.02	0.25	0.03	0.11	0.13	0.68	0.35	99.5	0.33	0	98.78	1.88	17.82	0.35	0.07	1.91	0.29	0.07	0.01	0	0.29	0.12	0	0	0.68	0.55	0.52	0.33	0.08	0.3	0.05	0		-14.31	-0.03	6.75	56.68	86.84	885.06	461.28	1018.99	601.89	912.59	484.86	999.04	493.07
5.839	0	0.08	0.1	0.02	0.33	0.03	0.1	0.19	1.21	0.36	99.33	0.53	0	98.75	3.33	25.47	0.16	0.24	1.38	0.52	0.04	0	0	0.36	0.16	0	0.01	1.21	0.24	0.42	0.2	0.13	0.32	0.1	0		-12.69	-0.15	7.31	56.95	87.05	884.6	460.18	1018.93	601.01	912.6	484.57	999.3	492.43
5.872	0	0.07	0.08	0.02	0.52	0.03	0.09	0.33	1.18	0.36	98.95	1.22	0	98.06	4.46	37.33	0.08	0.83	1.52	0.91	0.05	0	0	0.36	0.21	0	0.02	1.18	0.17	0.53	0.14	97.32	0.34	0.26	0		-7.77	-2.38	6.77	57.56	84.5	884.6	460.58	1016.49	600.42	912.17	484.65	996.27	492.9
5.905	0	0.05	0.05	0.02	1.09	0.03	0.08	0.83	0.63	0.36	97.82	4.4	0	98.61	7.99	54.41	0.08	2.09	2.4	1.47	0.08	0.01	0	0.36	0.32	0	0.03	0.63	0.18	0.67	0.13	99.32	0.33	0.28	0		-10.31	0.7	8.25	57.85	83.81	884.14	459.1	1015.17	596.95	912.63	482.63	995.96	491.59
5.939	0	0.05	0.05	0.02	1.35	0.03	0.09	1.11	0.5	0.31	97.3	5.42	0	98.29	12.05	57.25	0.05	1.85	3.86	2.6	0.12	0.02	0	0.31	0.4	0	0.02	0.5	0.23	1.11	0.1	93.38	0.4	0.09	0		-11.87	1.75	7.38	58.16	86.02	884.07	456.87	1017.52	596.88	912.15	481.46	997.84	488.97
5.972	0	0.04	0.03	0.02	2.51	0.03	0.1	2.43	0.32	0.31	94.97	12.44	0	97.69	19.18	68.73	0.05	2.2	4.5	3.64	0.17	0.04	0	0.31	0.32	0.01	0.01	0.17	0.27	1.3	0.08	23.58	0.4	0	0		-10.52	3.28	7.84	58.38	84.37	883.37	455.45	1017.68	597.06	912.99	479.83	996.95	488.21
6.005	0	0.04	0.03	0.02	2.62	0.03	0.11	2.59	0.36	0.28	94.76	11.78	0	97.62	20.34	67.92	0.04	2.96	4.35	5.87	0.22	0.05	0	0.28	0.36	0.01	0	0.1	0.32	1.76	0.06	1.97	0.4	0	1		-8.28	3.43	7.27	58.66	81.78	883.39	454.39	1016.27	595.44	913.08	478.83	994.48	486.68
6.039	0	0.04	0.03	0.02	3.67	0.03	0.13	4.04	0.3	0.22	91.92	16.28	0	97.57	25.76	72.65	0.03	3.22	3.66	9.56	0.18	0.03	0	0.22	0.3	0.02	0	0.09	0.29	2.35	0.03	0.08	0.43	0	0		-10.97	3.55	7.65	58.82	86.48	882.21	453.06	1016.14	593.86	910.58	477.39	996.64	485.92
6.072	0	0.04	0.02	0.02	5.56	0.03	0.1	6.69	0.29	0.24	86.62	32.29	0	97.51	26.06	83.83	0.03	4.49	2.27	10.45	0.14	0.02	0	0.24	0.29	0.02	0	0.07	0.27	2.37	0.03	0.02	0.37	0	0		-11.12	3.66	7.8	59.11	86.96	881.05	451.94	1015.98	593.68	909.81	476.51	996.35	485.04
6.106	0	0.04	0.02	0.02	6.96	0.03	0.08	8.66	0.27	0.24	82.68	45.66	0	97.88	22.43	90.9	0.03	7.61	1.76	9.36	0.11	0.01	0	0.24	0.27	0.05	0	0.14	0.16	2.51	0.02	0	0.32	0	0		-7.71	2.83	7.7	59.52	87.05	880.33	450.4	1014.86	592.38	908.78	475.28	995.38	484.06
6.139	0	0.04	0.02	0.02	8.81	0.03	0.07	11.12	0.38	0.3	77.75	53.91	0	97.1	21.79	94.9	0.02	11.2	1.72	8.96	0.12	0.01	0	0.3	0.38	0.05	0	0.19	0.09	2.24	0.02	0	0.27	0	0		-11.07	4.44	8.19	59.53	84.93	880.06	450.17	1013.79	590.64	909.4	474.59	993.91	482.97
6.172	0	0.05	0.02	0.02	11.36	0.03	0.06	14.32	0.63	0.3	71.37	58.32	0	97.8	19.11	96.89	0.03	18.82	1.62	7.38	0.13	0.01	0	0.3	0.63	0.05	0	0.3	0.1	2.24	0.03	0	0.23	0	0		-9.39	3.02	8.04	59.75	86.26	880.14	449.71	1013.97	590.5	908.82	474.29	994.64	482.97
6.206	0	0.07	0.02	0.02	15.47	0.03	0.05	19.26	1.05	0.39	61.49	61.94	0	97.65	15.02	98.35	0.03	29.85	1.72	4.63	0.1	0.01	0	0.39	1.05	0.07	0	0.49	0.08	2.37	0.02	0	0.15	0	0		-8.91	3.36	7.82	59.96	85.83	880.76	449.15	1014.3	590.06	909.37	473.4	994.72	482.45
6.239	0	0.12	0.02	0.02	24.95	0.03	0.04	30.5	1.68	0.38	44.5	65.06	0	97.6	11.87	99.13	0.03	46.72	1.68	2.39	0.06	0.01	0	0.38	1.94	0.07	0	0.74	0.09	2.51	0.03	0	0.14	0	0		-9.11	3.46	7.43	60.05	86.14	880.84	449.27	1013.86	589.75	908.78	473.31	994.45	482.38
6.272	0	0.19	0.02	0.02	35.13	0.03	0.04	42.28	1.59	0.37	32.72	67.41	0	97.6	10.94	99.58	0.03	59.28	1.59	1.14	0.04	0.01	0	0.37	2.8	0.11	0	0.87	0.1	2.74	0.03	0	0.12	0	0		-8.61	3.47	6.9	60.17	86.3	880.66	449.17	1013.2	589.37	907.92	473.29	993.78	482
6.306	0	0.32	0.02	0.02	46.44	0.03	0.04	55.83	1.26	0.31	19.17	69.66	0	97.66	8.8	99.8	0.03	72.55	1.26	0.53	0.02	0	0	0.31	3.87	0.2	0	0.87	0.23	4.46	0.04	0	0.1	0	0		-8.2	3.35	6.85	60.22	86.92	880.43	449.09	1012.42	588.5	907.08	473.47	993.6	481.85
6.339	0	0.45	0.02	0.03	53.29	0.03	0.04	62.72	1.17	0.3	12.28	71.75	0	97.44	6.75	99.89	0.03	81.03	1.17	0.3	0.02	0.01	0	0.32	5.04	0.2	0	0.84	0.27	4.82	0.05	0	0.1	0	0		-7.55	3.81	6.64	60.13	85.98	879.83	449.01	1011.35	588.1	906.53	473.66	992.15	481.45
6.372	0	0.49	0.02	0.03	53.57	0.03	0.04	64.29	1.12	0.23	10.71	75.42	0	96.7	5.79	99.9	0.03	81.98	1.12	0.18	0.02	0.01	0	0.31	7.39	0.23	0	1.51	0.52	6.45	0.06	0	0.09	0	0		-8.66	5.12	6.43	60.11	85.97	878.89	449.08	1010.13	587.55	905.3	473.9	990.98	481.03
6.406	0	0.53	0.02	0.03	54.46	0.03	0.03	65.14	0.88	0.15	9.86	75.28	0	96.92	4.8	99.88	0.03	83.52	0.88	0.11	0.01	0.01	0	0.27	7.32	0.15	0	1.75	0.85	6.8	0.08	0	0.07	0	0		-6.67	4.75	5.43	59.94	84.9	878.83	450.46	1009.19	588.91	904.61	475.39	989.26	481.98
6.439	0	0.57	0.02	0.03	55.62	0.03	0.03	67.02	0.7	0.14	7.98	71.52	0	96.61	3.46	99.88	0.02	85.67	0.7	0.06	0.01	0.01	0	0.21	4.91	0.14	0	1.11	1.14	8.01	0.08	0	0.06	0	0		-7.15	5.25	5.03	59.66	85.59	878.67	451.67	1008.01	588.84	903.36	476.46	988.7	482.89
6.473	0	0.61	0.02	0.03	57.52	0.02	0.03	68.41	0.32	0.08	6.59	68.3	0	96.4	2.67	99.88	0.02	88.29	0.32	0.03	0.01	0.01	0	0.18	3	0.08	0	0.24	1.03	7.7	0.11	0	0.04	0	0		-10.77	5.56	5.18	59.58	82.62	878.38	452.78	1005.74	587.26	903.59	476.31	985.92	483.21
6.506	0	0.69	0.02	0.03	59.85	0.02	0.03	70.53	0.3	0.08	4.47	66.93	0	95.97	1.99	99.91	0.02	91.28	0.3	0.02	0.01	0.01	0	0.17	2.19	0.08	0	0.21	0.95	7.76	0.14	0	0.04	0	0		-11.08	6.15	5.3	59.34	85.74	878.39	453.79	1004.31	586.33	901.51	477.18	986.97	484.05
6.539	0	0.76	0.02	0.03	62.47	0.02	0.03	73.13	0.28	0.08	1.87	66.18	0	96.57	1.96	99.94	0.01	94.04	0.28	0.01	0.02	0.01	0	0.17	1.75	0.08	0	0.14	0.97	8.1	0.13	0	0.04	0	0		-11.96	5.3	5.77	59.16	85.1	878.33	454.61	1003.04	585.48	901.45	477.63	986.25	484.68
6.573	0	0.77	0.02	0.03	62.71	0.02	0.03	73.39	0.26	0.07	1.61	65.34	0	96.76	1.77	99.94	0.01	94.32	0.26	0.01	0.03	0.01	0	0.16	1.29	0.07	0	0.16	1.21	8.32	0.2	0	0.03	0	0		-12.32	5.02	5.27	59.1	85.94	877.93	454.73	1002.6	585.47	900.28	477.93	985.97	484.48
6.606	0	0.83	0.02	0.03	64.4	0.02	0.03	74.81	0.27	0.06	0.19	65.08	0	96.5	1.51	99.95	0.01	96.39	0.27	0.01	0.04	0.01	0	0.15	0.87	0.06	0	0.31	1.13	8.26	0.18	0	0.03	0	0		-13.26	5.41	4.49	59.17	86.79	875.54	452.22	1004.01	586.92	898.81	476.9	985.48	481.59
6.639	0	0.86	0.02	0.02	65.01	0.02	0.03	75.45	0.28	0.06	0	65.33	0	96.82	1.26	99.95	0.01	97.2	0.28	0.01	0.03	0	0	0.13	0.48	0.06	0	0.43	1.27	8.53	0.17	0	0.03	0	0		-10.04	4.92	5.43	59.32	84.8	874.87	451.68	1004.26	588.15	900.18	476.47	984.79	482.18
6.673	0	0.88	0.02	0.03	65.45	0.02	0.03	76.54	0.24	0.06	0	65.78	0	96.3	1.12	99.96	0.01	97.68	0.24	0.01	0.02	0	0	0.1	0.36	0.06	0	0.52	1.5	9.62	0.16	0	0.03	0	0		-10.61	5.71	4.85	59.47	83.37	874.49	451.61	1003.19	587.75	899.77	475.81	982.94	481.76
6.706	0	0.89	0.02	0.03	65.76	0.02	0.03	76.81	0.26	0.07	0	65.67	0	96.63	1.13	99.97	0.01	98.04	0.26	0.01	0.02	0	0	0.09	0.38	0.07	0	0.58	1.44	9.61	0.15	0	0.03	0	0		-10.48	5.23	6.24	59.56	84.27	874.16	451.03	1003.93	587.8	900.48	475.34	984.48	482.08
6.74	0	0.9	0.02	0.03	66.19	0.02	0.03	77.88	0.2	0.07	0	66.13	0	96.18	1.32	99.98	0.01	98.22	0.2	0.01	0.01	0	0	0.08	0.41	0.07	0	0.38	1.69	10.7	0.13	0	0.02	0	0		-11.36	5.87	5.28	59.57	82.38	874.43	451.48	1003.14	587.57	900.46	475.51	982.62	481.48
6.773	0	0.91	0.02	0.03	66.59	0.02	0.03	78.27	0.18	0.07	0	66.79	0	96.58	1.41	99.98	0.01	98.41	0.18	0.01	0.01	0	0	0.08	0.4	0.07	0	0.35	2.05	10.96	0.12	0	0.02	0	0		-11.52	5.29	6.05	59.61	84.74	874.04	450.8	1004.3	587.96	900.26	475.09	984.74	481.68
6.806	0	0.92	0.02	0.03	66.46	0.02	0.03	78.1	0.17	0.08	0	67.14	0	95.42	1.04	99.98	0.01	98.48	0.17	0	0.01	0	0	0.08	0.45	0.08	0	0.38	2.25	11.02	0.13	0	0.02	0	0		-11.64	6.81	6.25	59.68	83.79	874.54	450.88	1004.64	588.22	901.34	474.18	984.73	482.37
6.84	0	0.95	0.02	0.03	67.07	0.02	0.03	79	0.17	0.09	0	68.22	0	95.84	0.93	99.98	0	98.94	0.17	0	0.01	0	0	0.07	0.55	0.09	0	0.48	2.86	11.94	0.11	0	0.02	0	0		-12.23	6.31	6.5	59.66	84.17	874.44	450.68	1004.88	588.19	901.38	474.15	985.18	481.99
6.873	0	0.97	0.02	0.03	67.44	0.02	0.03	79.18	0.19	0.11	0	69.04	0	96.36	1.04	99.99	0	99.03	0.19	0	0.01	0.01	0	0.05	0.62	0.11	0	0.66	3.33	12	0.09	0	0.02	0	0		-12.18	5.62	6.69	59.7	84.78	874.51	450.59	1005.31	588.23	901.45	474.34	985.88	482.03
6.906	0	0.99	0.02	0.03	67.78	0.02	0.03	79.23	0.19	0.11	0	69.83	0	97	1.04	99.99	0	99.18	0.19	0	0.01	0.01	0	0.05	0.84	0.11	0	1.09	3.79	11.92	0.09	0	0.02	0	0		-9.6	4.61	6.1	59.83	87.35	874.19	449.9	1006.24	589.02	900.13	474.83	987.21	481.77
6.94	0	0.99	0.02	0.03	67.92	0.02	0.03	79	0.25	0.16	0	70.13	0	95.67	1.16	99.99	0.01	99.16	0.25	0	0.01	0.01	0	0.05	0.82	0.16	0	0.72	3.96	11.49	0.08	0	0.02	0	0		-7.99	6.52	7.53	59.32	86.93	874.92	450.91	1008.67	591.81	902.96	476.15	989.51	484.2
6.973	0	0.95	0.02	0.03	67.08	0.02	0.03	79.11	0.24	0.15	0	69.86	0	94.91	1.16	99.98	0.01	98.28	0.24	0	0.01	0	0	0.04	0.66	0.15	0	0.76	3.81	12.53	0.08	0	0.02	0	0		-10.52	7.37	6.9	58.42	88.97	877.02	452.99	1011.91	594.46	904.26	478.59	992.94	485.76
7.006	0	0.83	0.02	0.03	63.66	0.02	0.03	77.5	0.33	0.15	0	69.31	0	96.18	1.21	99.95	0.01	94.64	0.33	0.01	0.01	0	0	0.03	0.44	0.15	0	0.58	3.52	13.88	0.09	30.24	0.02	0	0		-9.94	5.87	5.98	57.68	88.78	879.56	458.59	1013.64	599.87	905.8	483.84	994.31	490.9
7.04	0	0.62	0.02	0.03	55.89	0.02	0.03	70.02	0.61	0.15	4.98	70.03	0	95.99	1.3	99.89	0.01	86.27	0.61	0.03	0.01	0	0	0.02	0.41	0.15	0	0.83	4	12.9	0.11	97.62	0.02	0	0		-8.82	6.12	7.51	57.87	84.35	879.62	460.46	1010.92	599.49	907.65	483.84	991.45	493.42
7.073	0	0.29	0.02	0.03	35.64	0.03	0.03	49.94	0.8	0.14	25.06	68.9	0	96.19	1.41	99.78	0.01	65.86	0.8	0.07	0.02	0	0	0.03	0.37	0.14	0	1.63	3.45	12.89	0.12	73.45	0.02	0	0		-9.19	5.86	7.73	57.44	85.83	880.04	461.08	1012.47	600.45	908.05	485.63	993.47	494
7.107	0	0.11	0.02	0.03	15.53	0.03	0.03	24.11	1.63	0.18	51.79	69.8	0	95.37	1.24	99.53	0.01	38.93	1.63	0.17	0.04	0.01	0	0.03	0.37	0.18	0	4.23	2.9	12.77	0.14	1.81	0.03	0	0		-14.15	6.87	7.89	57.56	89.99	877.47	458.8	1014.14	601.22	905.86	483.65	995.46	492.09
7.14	0	0.05	0.02	0.03	6.28	0.03	0.03	9.3	1.97	0.27	81.4	66.69	0	97.59	1.35	98.91	0.02	14.42	1.97	0.52	0.05	0.01	0	0.04	0.41	0.27	0	3.06	2.34	10.66	0.16	0.56	0.03	0	1		-12.85	3.49	8.52	57.81	86.54	876.55	456.67	1014.6	601.26	907.53	481.77	993.67	490.05
7.173	0	0.03	0.02	0.03	4.44	0.03	0.03	6.3	0.9	0.31	87.4	63.07	0	97.86	1.36	97.68	0.01	6.27	1.62	0.95	0.05	0.02	0	0.04	0.29	0.31	0	0.9	2.32	9.91	0.14	0.03	0.03	0.01	0		-10.16	2.9	7.92	58.08	87.23	877.28	454.88	1015.98	600.99	907.86	480.38	994.69	488.7
7.207	0	0.03	0.02	0.03	3.73	0.03	0.03	5.32	0.51	0.39	89.37	60.02	0	97.8	1.2	95.77	0.02	3.33	1.24	1.12	0.04	0.01	0	0.04	0.27	0.39	0	0.51	2.62	10.59	0.13	0.08	0.04	0.01	0		-10.71	3.02	7	58.2	88.25	879.04	453.38	1017.85	599.53	908.54	479.38	996.5	486.54
7.24	0	0.03	0.02	0.03	3.75	0.03	0.03	5.39	0.32	0.36	89.22	60.63	0	97.29	1.46	96.26	0.02	2.93	1.12	1.74	0.03	0.01	0	0.04	0.32	0.36	0	0.19	2.44	10.58	0.11	0.07	0.04	0.01	0		-12.14	4.09	7.71	58.54	88.59	879.02	452.31	1017.19	597.23	908.6	477.61	996.81	485.76
7.273	0	0.03	0.02	0.03	4.25	0.02	0.03	5.89	0.49	0.31	88.22	61.83	0	98.38	1.41	97.19	0.02	5.61	0.57	1.18	0.02	0	0	0.04	0.49	0.31	0	0.1	2.15	9.28	0.09	0	0.04	0.01	0		-9.98	1.46	7.08	58.6	84.81	879.1	452.18	1016.1	596.74	909.27	478.15	993.84	484.57
7.307	0	0.04	0.02	0.02	4.93	0.02	0.03	6.6	0.45	0.24	86.79	61.78	0	97.8	1.79	97.85	0.02	8.98	0.45	0.81	0.03	0	0	0.04	0.57	0.24	0	0.12	1.46	7.8	0.07	0	0.05	0	0		-9.54	3.03	7.02	58.87	85.48	878.48	451.11	1015.66	595.92	908.42	477.16	993.64	483.75
7.34	0	0.05	0.02	0.02	6.82	0.02	0.03	9.07	0.37	0.21	81.85	61.99	0	98.2	2.61	98.11	0.02	16.76	0.37	0.68	0.03	0	0	0.05	0.55	0.21	0	0.09	1.31	7.21	0.06	0	0.04	0	0		-9.35	1.99	6.95	59.1	85.6	878.19	450.64	1014.73	594.75	907.69	476.61	993.03	483.17
7.373	0	0.06	0.02	0.02	9.91	0.02	0.03	12.87	0.38	0.17	74.26	62.07	0	97.92	4.37	98.58	0.02	25.29	0.38	0.57	0.04	0	0	0.06	0.54	0.17	0	0.13	0.88	5.86	0.05	0.02	0.05	0	0		-9.54	2.74	7.16	59.38	88.65	877.71	449.27	1014.2	592.91	906.01	474.82	994.31	482.57
7.407	0	0.09	0.02	0.02	14.39	0.03	0.03	18.31	0.48	0.11	63.38	61.61	0	97.89	4.67	98.74	0.02	35.74	0.59	0.44	0.06	0	0	0.07	0.48	0.11	0	0.21	0.48	4.96	0.05	0.01	0.07	0	0		-7.73	2.82	7.58	59.63	86.97	877.1	448.85	1012.78	592	906.04	474.42	992.64	482.37
7.44	0	0.09	0.02	0.02	16	0.03	0.03	20.72	0.67	0.11	58.56	62.61	0	97.81	4.95	99.08	0.02	38.32	0.83	0.4	0.07	0.01	0	0.08	0.67	0.11	0	0.24	0.54	5.45	0.05	0.01	0.06	0	0		-7.22	3.01	7.84	59.9	85.99	877.09	447.64	1012.49	590.77	906.53	472.89	992.11	481.35
7.474	0	0.09	0.02	0.02	16.53	0.03	0.03	20.87	1.04	0.15	58.27	63.89	0	97.34	5.91	99.39	0.03	38.33	1.1	0.35	0.07	0.02	0	0.15	1.04	0.09	0	0.34	0.33	4.38	0.05	0.07	0.06	0	0		-6.28	4	6.82	60.08	85.31	877.23	447.36	1012.16	590.45	906.03	473.23	991.04	480.32
7.507	0	0.1	0.02	0.02	18	0.03	0.03	22.53	1.06	0.23	54.94	64.96	0	96.94	6.18	99.45	0.02	40.62	1.06	0.25	0.05	0.02	0	0.23	1.56	0.09	0	0.32	0.34	4.1	0.05	0.05	0.06	0	0		-5.91	4.72	6.34	60.24	84.77	877.1	447.17	1011.59	590.22	905.62	472.84	990.09	479.94
7.54	0	0.1	0.02	0.02	18.2	0.03	0.04	23.02	0.82	0.19	53.97	66.65	0	97.69	7.41	99.54	0.02	39.84	0.82	0.19	0.02	0.02	0	0.26	2.41	0.08	0	0.42	0.36	4.24	0.06	0.01	0.06	0	0		-5.54	3.27	4.89	60.49	81.59	878.55	448.7	1010.03	589.07	906.02	474.49	987.44	479.62
7.574	0	0.07	0.02	0.02	12.2	0.03	0.03	15.24	0.72	0.17	69.52	67.18	0	97.42	6.35	99.45	0.02	29	0.72	0.17	0.02	0.01	0	0.44	2.8	0.07	0	0.29	0.41	4.02	0.04	1.4	0.05	0	0		-5.62	3.84	5.73	60.94	82.61	878.61	448.28	1008.99	587.11	905.63	473.41	988	479.76
7.607	0	0.04	0.02	0.03	7.23	0.03	0.03	8.91	0.75	0.17	82.18	67.93	0	97.3	4.33	99.35	0.02	16.27	0.75	0.17	0.01	0.02	0	0.5	3.33	0.07	0	0.16	0.47	4.26	0.03	90.52	0.05	0	0		-3.81	4.07	6.7	61.63	82.34	877.98	447.7	1008.81	586.75	905.97	473.63	988.08	479.75
7.64	0	0.03	0.02	0.03	5.31	0.03	0.03	6.58	0.71	0.1	86.85	67.28	0	98.04	3.01	99.16	0.01	9.19	0.71	0.1	0.01	0.04	0	0.49	3.14	0.06	0	0.14	0.71	4.95	0.03	98.49	0.04	0	0		-2.95	2.43	6.51	62.12	80.89	877.17	447.22	1006.82	585.42	905.08	472.87	985.74	478.97
7.674	0	0.03	0.02	0.03	4.63	0.03	0.03	6.24	0.84	0.07	87.51	66.91	0	97.3	2.61	99.01	0.01	5.87	0.84	0.07	0.01	0.07	0	0.56	3.08	0.03	0	0.08	0.96	7.49	0.02	95.72	0.03	0	0		-2.15	4.08	5.98	62.31	81.23	876.59	446.02	1007.11	585.41	904.46	472.26	985.5	477.76
7.707	0	0.03	0.02	0.03	4.19	0.03	0.03	5.74	0.76	0.07	88.53	66.19	0	98.3	3.05	98.34	0.01	3.48	0.76	0.07	0.01	0.09	0	0.62	3.36	0.04	0	0.12	0.97	7.96	0.02	41.56	0.03	0	0		-3.02	1.7	6.29	62.15	83.1	875.99	445.48	1007.37	585.06	903.57	472.18	986.51	477.33
7.741	0	0.03	0.02	0.03	4	0.02	0.03	5.41	1.05	0.07	89.17	65.81	0	98.26	3.33	97.82	0.02	2.45	0.6	0.07	0.01	0.1	0	1.05	3.66	0.03	0	0.22	1.05	7.75	0.03	5.4	0.03	0	1		-3.52	1.84	6.66	62.12	84.5	874.19	444.16	1006.46	584.44	901.84	470.68	986.14	476.57
7.774	0	0.03	0.02	0.03	3.98	0.02	0.03	5.69	1.35	0.08	88.62	65.98	0	98.14	3.85	97.57	0.02	1.92	0.6	0.08	0.01	0.12	0	1.35	4	0.03	0	0.19	1.32	9.27	0.03	0.98	0.02	0	0		-4.09	2.18	6.6	62.06	84.72	874.03	443.88	1005.91	583.74	901.37	469.99	985.85	476.28
7.807	0	0.03	0.02	0.03	3.79	0.02	0.04	5.59	1.54	0.1	88.82	66.11	0	97.26	3.56	97.16	0.02	1.23	0.53	0.1	0.01	0.17	0	1.54	4.49	0.03	0	0.25	1.37	10.22	0.03	0.14	0.02	0	0		-3.11	4.16	6.47	62.33	84.35	873.98	442.82	1005.55	582.41	901.25	469.47	985.42	475.08
7.841	0	0.03	0.02	0.03	3.82	0.03	0.04	6.69	2.14	0.13	86.63	67.55	0	96.98	4.07	96.7	0.03	1.01	0.75	0.13	0.02	0.32	0	2.14	5.75	0.05	0	0.2	2.05	14.95	0.03	0.49	0.02	0	0		-3.41	4.65	7.36	62.3	85.6	872.74	441.65	1006.19	582.89	901.02	468.32	986.36	474.93
7.874	0	0.03	0.02	0.03	4.12	0.03	0.04	8.53	2.05	0.1	82.94	66.96	0	97.22	5.82	96.53	0.03	1.13	0.67	0.1	0.02	0.22	0	2.05	5.59	0.05	0	0.15	3.12	19.59	0.03	0.42	0.02	0	0		-2.61	4.22	7.27	62.22	85.41	872.83	441.81	1007.48	584.54	901.71	469.09	986.9	475.2
7.907	0	0.03	0.02	0.03	4.86	0.03	0.05	10.57	1.63	0.11	78.87	68.5	0	97.19	9.49	97.24	0.03	1.63	0.83	0.11	0.01	0.15	0	1.63	5.75	0.05	0	0.18	3.52	20.37	0.03	0.2	0.02	0	0		-4.24	4.29	6.74	62.08	83.4	872.92	442.78	1005.47	583.64	901.32	468.81	984.48	475.28
7.941	0	0.03	0.02	0.03	5.46	0.03	0.06	14.35	1.63	0.12	71.3	69.01	0	97.39	12.51	96.68	0.03	1.84	0.94	0.12	0.01	0.11	0	1.63	6.62	0.07	0	0.19	5.15	26.1	0.03	0.05	0.02	0	0		-4.22	3.89	6.37	61.75	84.16	874.98	444.83	1007.08	584.96	902.54	471.28	986.51	476.94
7.974	0	0.03	0.02	0.03	5.53	0.03	0.05	15.85	1.29	0.11	68.3	68.2	0	97.34	11.73	96.23	0.03	2.45	0.79	0.11	0.01	0.05	0	1.29	5.83	0.09	0	0.23	6.59	29.52	0.03	0.01	0.02	0	0		-5.75	3.99	5.43	61.52	84.9	875.87	446.43	1006.32	585.1	901.7	471.37	986.31	478.31
8.007	0	0.03	0.02	0.03	4.9	0.03	0.04	14.37	1.07	0.11	71.27	68.1	0	96.86	8.54	94.4	0.04	2.57	1.07	0.09	0.01	0.06	0	1.03	4.35	0.11	0	0.34	8.37	31.64	0.03	0.01	0.02	0	0		-5.76	4.86	5.93	61.15	83.33	876.29	448.72	1004.54	584.94	902.12	472.8	985.08	480.68
8.041	0	0.04	0.02	0.03	4.41	0.03	0.04	13.38	1.03	0.14	73.23	65.66	0	95.67	5.91	91.64	0.05	3.58	1.03	0.08	0.02	0.07	0	0.86	3.94	0.14	0	0.5	9.76	34.05	0.02	0	0.02	0	0		-7.58	6.52	6.47	60.62	83.88	876.68	451.35	1002.83	584.66	901.66	474.22	985.02	483.52
8.074	0	0.04	0.02	0.03	4.14	0.03	0.04	11.65	0.93	0.14	76.69	60.31	0	95	4.2	89.09	0.04	5.63	0.93	0.06	0.02	0.05	0	0.76	2.81	0.14	0	0.57	9.45	32.46	0.03	0	0.02	0	0		-9.81	7.28	6.52	59.84	82.27	876.5	454.91	1000.56	585.63	901.23	476.96	982.96	486.36
8.108	0	0.05	0.02	0.04	4.58	0.03	0.04	15.51	0.82	0.19	68.99	63.49	0	93.11	3.78	88.84	0.05	7.87	0.82	0.04	0.03	0.03	0	0.45	1.99	0.19	0.01	0.92	11.38	38.82	0.04	0	0.02	0	0		-13.43	8.98	6.23	59.17	82.38	876.57	458.41	998.23	585.69	899.92	479.41	981.72	489.15
8.141	0	0.06	0.02	0.04	5.41	0.03	0.04	20.55	0.84	0.24	58.9	69.51	0	91.06	3.61	89.87	0.04	10.38	0.84	0.04	0.03	0.02	0	0.31	1.68	0.24	0.01	0.77	13.72	43.69	0.05	0	0.02	0.01	0		-16.44	10.39	5.47	58.49	81.02	875.38	460.4	997.95	588.06	899.36	481.17	979.8	490.92
8.174	0	0.06	0.02	0.04	4.75	0.03	0.03	18.92	0.82	0.2	62.16	67.58	0	82.29	2.3	87.23	0.04	9.5	0.82	0.03	0.03	0.02	0	0.25	1.51	0.2	0.01	0.87	15.25	46.04	0.05	0.01	0.03	0.02	0		-17.97	14.32	5.9	58.19	81.92	874.41	462.71	996.18	589.9	897.87	483.55	979.39	491.69
8.208	0	0.07	0.02	0.05	6.44	0.03	0.03	24.98	0.91	0.19	50.04	77.69	0	87.01	1.79	89.65	0.03	13.98	0.91	0.02	0.03	0.02	0	0.17	1.23	0.19	0.01	1.17	19.21	48.19	0.07	0	0.03	0.05	0		-19.33	12.49	5.93	58.35	82.16	872.62	461.09	997.15	590.86	897.35	481.95	979.04	490.72
8.241	0	0.08	0.02	0.04	7.79	0.03	0.03	25.07	0.95	0.13	49.93	73.35	0	86.6	1.41	92.4	0.02	19.96	0.95	0.02	0.03	0.02	0	0.17	1.54	0.13	0.01	3.21	13.54	39.95	0.09	0	0.04	0.09	0		-16.88	12.67	6.59	58.54	80.35	870.3	459.41	996.34	591.55	896.99	481.42	976.99	488.94
8.274	0	0.12	0.02	0.04	11.97	0.03	0.03	33	1	0.11	42	76.66	0	86.58	1.34	94.68	0.02	30.07	1	0.01	0.03	0.02	0	0.12	1.52	0.11	0.01	4.77	13.46	36.91	0.11	0	0.04	0.11	0		-14.44	12.68	7.74	58.64	79.22	869.31	457.93	996.13	591.1	897.65	480.4	976.47	488.42
8.308	0	0.15	0.02	0.04	16.75	0.03	0.03	39.5	1.09	0.11	35.5	82.86	0	89.29	1.67	96.93	0.01	36.44	1.09	0.01	0.02	0.02	0	0.08	1.54	0.11	0.02	4.66	16.02	34.73	0.15	0	0.06	0.16	0		-12.12	11.4	7.54	59.05	77.55	868.44	456.15	994	588.81	896.75	478.44	973.87	486.6
8.341	0	0.15	0.02	0.04	17.37	0.03	0.03	37.34	1.2	0.1	37.66	84.87	0	84.05	2.06	97.55	0.01	36.09	1.2	0.01	0.02	0.02	0	0.08	1.41	0.1	0.02	3.83	17.25	31.88	0.18	0	0.06	0.25	0		-14.49	13.69	7.78	59.17	79.02	867.57	455.74	993.42	588.09	895.62	477.52	974.14	486.39
8.374	0	0.21	0.02	0.04	24.69	0.03	0.03	44.3	1.07	0.1	30.7	86.54	0	86.23	2.1	98.43	0.01	46.03	1.07	0.01	0.02	0.01	0	0.06	1.59	0.1	0.02	2.8	18.06	27.95	0.24	0	0.06	0.25	0		-14.75	12.83	8.19	59.28	78.58	866.63	455.05	991.85	586.45	894.78	476.79	972.87	485.6
8.408	0	0.24	0.02	0.04	27.27	0.03	0.03	43.93	1.01	0.09	31.07	86.02	0	83.98	1.85	98.44	0.01	49.87	1.01	0.01	0.02	0.01	0	0.06	2	0.09	0.03	3.56	17.51	23.98	0.38	0	0.07	0.22	0		-14.76	13.72	7.86	59.4	78.12	865.94	455.07	990.63	586.12	893.85	476.64	971.48	485.37
8.441	0	0.3	0.02	0.04	32.11	0.03	0.03	48.08	0.79	0.09	26.92	85.28	0	82.94	2.01	98.78	0.01	55.8	0.79	0.01	0.02	0	0	0.07	2.53	0.09	0.02	5.82	16.42	21.57	0.39	0	0.07	0.2	0		-15.67	14.09	7.89	59.48	77.59	865.23	455.29	989.33	585.57	893.12	476.6	970.22	485.3
8.475	0	0.37	0.02	0.04	36.63	0.03	0.03	48.01	0.58	0.06	26.99	79.81	0	79.81	2.25	99.15	0	62.87	0.58	0	0.02	0	0	0.09	3.36	0.06	0.02	11.17	11.29	13.83	0.56	0	0.07	0.17	0		-14.8	15.13	7.01	59.51	77.88	865.14	455.04	988.94	585.47	892.24	476.23	969.62	485.05
8.508	0	0.42	0.02	0.04	40.73	0.03	0.03	50.6	0.68	0.04	24.4	81.33	0	83.52	3.08	99.38	0	66.75	0.68	0	0.02	0	0	0.11	2.88	0.04	0.02	12.26	10.42	11.36	0.63	0	0.07	0.16	0		-14.01	13.88	7.61	59.58	76.04	863.63	455.04	985.85	583.83	891.07	476.28	966.65	484.68
8.541	0	0.49	0.02	0.04	46.55	0.03	0.03	56.54	0.6	0.05	18.46	84.94	0	76.78	5.26	99.59	0	70.31	0.6	0	0.03	0	0.02	0.11	3.11	0.05	0.02	15.27	11.17	11.15	0.64	0	0.07	0.15	0		-16.35	16.02	7.27	59.43	76.88	864.43	456.98	984.82	583.35	890.5	477.06	966.8	486.5
8.575	0	0.35	0.02	0.04	40.83	0.03	0.03	47.77	0.63	0.04	27.23	83.26	0	74.52	6.21	99.58	0	62.45	0.63	0	0.04	0.01	0.03	0.12	2.71	0.03	0.03	10.39	13.71	9.62	0.78	0	0.08	0.17	0		-14.98	16.63	7.68	59.04	75.39	862.09	458.95	982.71	586.04	889.2	479.31	964.03	488.49
8.608	0	0.32	0.02	0.04	41.5	0.03	0.03	48.4	0.6	0.05	26.6	85.54	0	79.87	7.12	99.64	0	61.29	0.6	0	0.05	0.01	0.01	0.09	1.75	0.04	0.03	4.24	15.81	10.42	0.69	0	0.08	0.18	0		-13.01	15.11	7.36	58.66	75.09	861.65	459.97	981.89	586.7	888.49	480.38	962.94	490.24
8.641	0	0.24	0.02	0.04	38.33	0.02	0.04	44	0.4	0.04	31	85.48	0	78.8	9.22	99.67	0	56.24	0.4	0	0.04	0	0.01	0.07	1	0.04	0.03	1.57	15.72	9.08	0.75	0	0.08	0.24	0		-16.14	15.44	7.42	58.65	75.43	860.59	461.24	980.51	586.85	887.23	480.81	961.89	491.58
8.675	0	0.26	0.02	0.03	42.79	0.02	0.04	47.3	0.32	0.04	27.7	82.5	0	74.32	10.67	99.79	0	61.01	0.32	0	0.04	0	0.01	0.08	0.63	0.04	0.03	0.69	12.83	5.93	0.91	0	0.08	0.3	0		-21.13	16.69	9.25	58.76	78.21	859.58	461.33	979.8	585.99	886.36	480.1	963.74	491.42
8.708	0	0.33	0.02	0.03	49.74	0.02	0.04	55.4	0.25	0.04	19.6	81.31	0	77.15	10.79	99.84	0	68.39	0.25	0	0.04	0	0	0.07	0.44	0.04	0.03	0.55	11.79	6.18	0.86	0	0.08	0.37	0		-18.69	15.92	9.76	58.53	77.94	858.28	459.85	980.2	586.22	886.24	480.2	963.52	490.31
8.742	0	0.34	0.02	0.03	48.99	0.02	0.04	52.21	0.29	0.07	22.79	85.58	0	81.66	9.93	99.82	0	66.44	0.29	0	0.05	0	0	0.09	0.35	0.07	0.03	0.76	15.68	5.93	0.81	0	0.08	0.39	0		-16.76	14.53	9.54	58.95	79.4	856.43	456.49	983.1	588.25	885.89	478.47	964.75	487.68
8.775	0	0.26	0.02	0.03	42.69	0.02	0.04	45.41	0.34	0.08	29.59	85.98	0	82.54	11.28	99.72	0	58.79	0.34	0	0.04	0	0	0.11	0.35	0.08	0.03	1.07	16.17	5.8	0.92	0	0.08	0.45	0		-16.65	14.23	10	59.66	79.55	855.67	454.3	984	587.69	886.18	476.72	965.19	485.92
8.808	0	0.19	0.02	0.04	35.01	0.02	0.04	36.84	0.41	0.08	38.16	86.6	0	87.75	11.09	99.6	0	50.55	0.41	0	0.03	0.01	0	0.11	0.34	0.08	0.02	1.32	16.96	5.83	1.03	0.01	0.08	0.61	0		-16.41	12.16	10.26	60.5	82.26	855.3	452.08	985.66	587.44	885.8	474.54	967.42	484.77
8.842	0	0.21	0.02	0.04	38.13	0.02	0.04	39.33	0.45	0.09	35.67	87.71	0	87.47	12.11	99.56	0	52.47	0.45	0	0.03	0.01	0	0.09	0.31	0.09	0.02	1.17	18.23	5.46	1.1	0.02	0.07	0.57	0		-13.65	12.28	10.99	60.49	80.65	855.25	450.35	988.62	589.75	888.44	473.59	968.4	484.07
8.875	0	0.21	0.02	0.04	41.84	0.02	0.05	42.31	0.48	0.1	32.69	89.23	0	88.28	14.97	99.48	0	53.04	0.48	0	0.02	0.01	0	0.09	0.53	0.1	0.01	0.82	20.16	5.06	1.14	0.06	0.08	0.57	0		-14.54	11.9	12.53	60.79	80.07	855.79	448.41	991.38	589.46	891.33	472.07	970.67	482.88
8.908	0	0.2	0.02	0.04	39.78	0.02	0.05	39.01	0.39	0.12	35.22	89.78	0	91.02	14.53	99.28	0	50.98	0.39	0	0.02	0.01	0	0.09	0.93	0.12	0.01	0.4	21.09	4.48	1.23	0.01	0.07	0.5	0		-13.1	10.42	13.3	60.76	79.65	856.81	447.18	992.41	587.95	892.94	471.54	971.91	481.95
8.942	0	0.16	0.02	0.05	34.12	0.02	0.05	30.84	0.34	0.17	40.88	92.2	0	92.36	15.87	98.62	0	42.16	0.34	0	0.03	0.01	0	0.07	1.42	0.17	0.01	0.2	25.44	3.96	1.49	0.02	0.08	0.38	0		-12.91	9.54	13.61	61.08	79.17	858.03	446.28	993.37	586.82	894.41	470.46	972.86	481.14
8.975	0	0.11	0.02	0.05	29.84	0.02	0.07	26.02	0.34	0.2	45.16	93.14	0	91.94	21.05	97.91	0	32.29	0.34	0.01	0.03	0.01	0	0.08	1.75	0.2	0	0.11	27.88	3.67	1.57	0.02	0.07	0.32	0		-12.14	9.83	13.02	61.29	79.09	860.7	445.88	994.59	585.56	896.07	469.22	974.32	480.69
9.008	0	0.07	0.02	0.05	22.52	0.02	0.08	18.6	0.4	0.26	54.96	94.29	0	88.81	25.08	96.87	0	18.55	0.4	0.01	0.04	0.01	0	0.07	1.68	0.26	0	0.12	31.35	4.07	1.58	2.12	0.08	0.27	0		-10.51	11.64	12.55	61.51	79.54	861.68	445.39	994.46	584.05	896.05	469.13	974.82	480.16
9.042	0	0.06	0.02	0.05	21.89	0.03	0.09	16.72	0.83	0.51	56.22	96.37	0	87.41	26.95	97.15	0	13.05	0.83	0.02	0.06	0.01	0	0.06	1.28	0.51	0	0.14	36.99	4.31	1.82	78.62	0.09	0.22	0		-9.99	12.31	13.36	61.68	77.1	863.48	445.96	994.68	583.2	898.63	469.1	974.84	480.76
9.075	0	0.05	0.02	0.06	20.72	0.03	0.09	15.31	1.57	0.57	58.55	97.17	0	90.38	28.09	97.56	0	8.64	1.57	0.04	0.08	0.02	0	0.07	1.07	0.57	0	0.28	39.78	4.66	1.85	91.37	0.1	0.15	0		-9.98	10.8	13.15	61.29	75.88	866.37	448	994.66	582.27	900.35	470.5	975.36	481.99
9.109	0	0.05	0.02	0.07	20.03	0.03	0.1	13.89	2.41	0.99	59.95	97.98	0	89.88	29.45	97.3	0	4.38	4.87	0.09	0.06	0.04	0	0.07	0.9	0.99	0	0.52	44.32	5.07	2.41	74.94	0.11	0.15	0		-12.08	11.08	13.14	60.64	78.37	868.88	449.17	996.71	582.1	901.69	471.03	979.07	483.47
9.142	0	0.05	0.02	0.08	15.48	0.03	0.07	10.04	2.73	1.06	69.05	98.06	0	84.48	22.59	97.3	0	2	3.58	0.1	0.05	0.03	0	0.12	0.91	1.06	0	0.65	44.86	5.47	2.73	6.2	0.12	0.19	0		-12.07	13.53	12.92	60.08	78.67	870.2	451.79	997.03	584.21	902.47	472.45	979.86	486.59
9.175	0	0.06	0.02	0.08	12.26	0.03	0.06	7.96	2.36	1	75.48	97.81	0	82.74	16.7	96.8	0	1.07	2.45	0.15	0.04	0.01	0	0.08	0.54	1	0	0.51	43.84	6.68	2.36	0.41	0.11	0.26	1		-11.3	14.17	11.7	59.57	78.74	872.13	454.2	995.35	583.62	901.87	473.56	979.2	488.42
9.209	0	0.06	0.02	0.09	11.27	0.03	0.05	6.74	1.8	0.94	77.45	98.21	0	78.69	12.82	96.45	0.01	0.79	1.8	0.15	0.03	0	0	0.07	0.34	0.94	0.01	0.44	46.71	6.88	2.57	0.21	0.13	0.39	0		-18.09	15.47	11.43	58.74	79.8	876.35	458.95	996.49	583.72	904.06	476.36	982.3	492.06
9.242	0	0.06	0.02	0.08	9.29	0.03	0.04	6.02	1.06	0.81	81.41	97.26	0	64.78	9.64	96.39	0.01	0.8	1.06	0.15	0.04	0	0	0.04	0.25	0.81	0.01	0.61	41.34	7.23	2.21	0.02	0.13	0.56	0		-21.92	18.95	11.01	58.8	78.88	876.48	459.35	997.03	583.92	904.76	475.96	981.9	492.4
9.275	0	0.06	0.02	0.09	9.27	0.03	0.04	6.2	1.02	0.89	81.46	97.64	0	63.52	7.62	97.63	0.01	1.03	1.02	0.13	0.05	0	0	0.03	0.21	0.89	0.01	0.64	42.03	8.52	2.25	0.02	0.13	0.82	0		-18.87	19.23	12.13	58.64	79.81	873.51	456.28	1000.97	588.54	905.46	475.63	983.9	490.36
9.309	0	0.07	0.02	0.1	9.69	0.03	0.03	6.38	0.76	1.24	80.63	98.17	0	82.24	6.08	98.33	0.01	1.67	0.76	0.08	0.04	0	0	0.03	0.22	1.24	0.01	0.89	44.57	9.45	1.86	0.02	0.12	0.71	0		-12.93	14.34	12.56	58.71	81.42	871.51	453.99	1003.01	591.02	904.75	475.84	985.03	489.45
9.342	0	0.06	0.02	0.09	8.6	0.03	0.03	6.06	0.89	1.27	82.81	97.42	0	87.81	4.64	98.28	0.01	1.8	0.89	0.09	0.06	0	0	0.03	0.19	1.27	0.01	0.45	40.23	9.51	1.61	71.37	0.12	0.76	0		-12.76	12.13	12.21	59.17	80.83	871.63	452.77	1004.41	591.44	905.35	475.24	985.21	487.7
9.375	0	0.07	0.02	0.09	8.88	0.03	0.03	6.81	1.03	1.56	82.25	97.62	0	89.29	3.99	98.76	0.01	2.56	1.03	0.06	0.05	0	0	0.03	0.13	1.56	0.01	0.15	40.77	11.91	1.26	96.11	0.14	0.7	0		-10.7	11.4	13.12	59.7	82.23	871.54	451.5	1005.62	591.05	905.93	474.91	987.17	487.62
9.409	0	0.06	0.02	0.08	9.38	0.03	0.03	8.91	1.01	2.14	81.25	97.39	0	92.34	5.53	98.67	0.01	3.43	1.24	0.1	0.06	0.01	0	0.02	0.09	2.14	0	0.07	39.69	16.56	1.01	84.87	0.17	0.5	0		-12.75	9.55	13.19	60	79.2	874.29	452.79	1004.55	589.22	908.13	473.27	985.92	488.15
9.442	0	0.06	0.02	0.08	9.66	0.03	0.03	9.45	0.9	2.57	80.68	97.17	0	93.65	7.02	98.52	0.01	3.6	2.3	0.17	0.13	0.03	0	0.02	0.1	2.57	0	0.03	38.83	16.63	0.9	19.45	0.17	0.26	0		-9.79	8.55	13.24	59.81	83.83	874.21	449.73	1008.51	589.23	908.03	473.35	990.85	486.3
9.476	0	0.05	0.02	0.07	8.92	0.03	0.04	13.07	0.72	3.1	73.86	95.81	0	93.44	7.65	98.68	0.02	3.5	3.51	0.44	0.41	0.12	0	0.02	0.15	3.1	0	0.06	33.61	24.7	0.72	0.31	0.23	0.12	1		-11.37	8.71	12.35	59.81	81.57	875.41	449	1009.07	588.62	909.22	471.98	989.86	484.25
9.509	0	0.05	0.02	0.06	8.37	0.03	0.03	13.57	0.59	3.49	72.87	95.01	0	94.85	7.25	98.93	0.02	3.24	3.13	1.04	0.57	0.11	0	0.02	0.21	3.49	0	0.06	31.06	26.14	0.59	0.07	0.24	0.01	0		-9.38	7.44	11.84	59.81	85.63	874.65	446.57	1011.19	588.55	907.73	471.78	992.7	482.42
9.542	0	0.05	0.02	0.06	7.91	0.03	0.03	13.07	0.59	3.54	73.85	93.41	0	96.51	6.93	98.87	0.02	3.9	2.66	1.49	0.8	0.12	0	0.02	0.27	3.54	0	0.08	27.46	24.83	0.59	0.01	0.23	0	0		-8.03	5.4	11.24	59.98	87.27	874.2	445.33	1011.96	589.19	906.75	470.61	993.32	481.63
9.576	0	0.04	0.02	0.04	6.43	0.03	0.03	12.19	0.48	2.57	75.63	86.56	0	97.75	6.05	98.63	0.02	4.05	2.03	2.46	0.86	0.14	0	0.02	0.36	2.57	0	0.1	17.88	23.87	0.48	0.01	0.19	0	0		-7.68	3.15	10.12	60.06	87.62	874.33	445.09	1012.8	590.4	906.23	470.52	993.23	480.85
9.609	0	0.05	0.02	0.04	6.99	0.03	0.03	12.68	0.58	2.39	74.64	85.34	0	95.9	5.3	98.96	0.02	7.31	1.7	2.21	0.53	0.16	0	0.02	0.58	2.39	0	0.1	16.3	22.12	0.49	0	0.19	0	0		-8.73	6.24	10.47	60.14	82.79	874.66	445.87	1011.39	589.95	908.07	470.42	990.21	480.77
9.642	0	0.05	0.02	0.04	7.3	0.03	0.03	14.46	1.05	2.3	71.07	81.48	0	96.58	5.12	98.92	0.02	10.21	1.64	2.6	0.18	0.14	0	0.02	1.05	2.3	0	0.09	12.85	23.08	0.42	0.03	0.16	0	0		-8.73	5.29	9.55	60.29	83.68	874	445.57	1009.93	588.63	905.93	470.64	989.13	479.68
9.676	0	0.06	0.02	0.04	8.84	0.03	0.03	16.51	1.35	2.5	66.99	81.07	0	96.55	4.66	99.12	0.02	15.83	1.53	1.64	0.07	0.09	0	0.02	1.35	2.5	0	0.16	12.32	21.49	0.37	0	0.16	0	0		-8.55	5.34	7.53	59.33	87.68	877.01	449.14	1011.5	590.77	905.06	474.22	992.34	482.61
9.709	0	0.08	0.02	0.03	13.1	0.03	0.03	25.38	1.45	2.32	49.62	79.04	0	96.51	4.25	99.42	0.01	27.89	1.45	0.81	0.02	0.03	0	0.02	1.47	2.32	0	0.29	10.43	22.55	0.36	0.01	0.16	0	0		-9.58	5.4	6.01	58.98	85.02	877.06	451.38	1008.85	590.27	904.03	474.9	988.5	484.64
9.743	0	0.14	0.02	0.03	20.28	0.03	0.03	36.92	1.03	2.32	38.08	75.84	0	97.74	3.7	99.58	0.02	42.51	1.03	0.36	0.01	0.01	0	0.05	1.59	2.32	0	1.81	7.99	21.36	0.42	0	0.15	0	0		-10.37	3.17	6.21	58.74	87.34	877.8	452.75	1006.56	588.32	902.22	476	989.14	484.55
9.776	0	0.24	0.02	0.03	32.32	0.03	0.03	52.31	0.96	1.62	22.69	71.99	0	96.94	3.73	99.7	0.01	59.43	0.96	0.16	0.01	0.01	0	0.07	1.91	1.62	0	2.08	5.38	19.36	0.42	0	0.15	0	0		-12.06	4.72	6.61	58.57	86.07	877.63	452.99	1005.89	587.6	902.66	476.21	988.35	484.3
9.809	0	0.26	0.02	0.03	34.28	0.03	0.03	55.14	0.97	1.19	19.86	71.3	0	97.2	3.46	99.73	0.01	62.06	0.97	0.14	0.01	0.01	0	0.08	2.01	1.19	0	2.15	4.93	19.71	0.4	0	0.15	0	0		-10.68	4.26	5.65	58.83	85.07	876.42	451.4	1005.93	587.65	901.8	476.32	986.69	481.84
9.843	0	0.22	0.02	0.03	30.55	0.03	0.03	53.18	0.73	0.97	21.82	70.04	0	97.69	3.8	99.69	0.01	57.91	0.73	0.1	0.01	0.02	0	0.1	2	0.97	0	2.13	4.21	21.66	0.32	0	0.15	0	0		-13.45	3.27	5.75	59.21	80.85	875.16	449.12	1006.17	586.78	903.25	474.56	984.01	478.34
9.876	0	0.18	0.02	0.03	27.42	0.03	0.03	45.82	0.49	0.73	29.18	68.16	0	98.34	4.79	99.56	0.01	53.86	0.49	0.06	0.01	0.01	0	0.14	1.87	0.73	0	0.71	3.24	17.77	0.24	0.01	0.13	0	0		-12.2	1.6	5.73	59.76	84.51	873.51	446.02	1008.89	588.32	902.05	472.6	986.46	476.49
9.909	0	0.16	0.02	0.03	26.41	0.03	0.03	42.86	0.5	0.66	32.14	68.41	0	98.01	5.37	99.57	0.01	52.01	0.5	0.05	0.02	0.01	0	0.16	2.19	0.66	0	0.32	3.38	16.16	0.17	0.03	0.12	0	0		-7.25	2.52	6.36	60.01	84.75	871.81	443.89	1009.5	589.74	901.84	471.13	986.44	476.24
9.943	0	0.15	0.02	0.03	24.2	0.02	0.03	38.88	0.47	0.36	36.12	67.32	0	97.9	4.96	99.58	0.01	49.89	0.47	0.06	0.01	0	0	0.23	2.75	0.36	0	0.19	2.39	14.71	0.13	0.05	0.1	0	0		-6.8	2.8	6.61	60.23	83.68	871.3	442.89	1009	589.23	902.03	469.52	985.49	475.62
9.976	0	0.14	0.02	0.03	23.18	0.03	0.03	36.91	0.56	0.37	38.09	68.59	0	98.13	5.71	99.58	0.01	47.69	0.56	0.06	0.01	0	0	0.23	3.47	0.37	0	0.12	2.73	14.16	0.11	0.02	0.1	0	0		-6.45	2.19	6.25	60.47	83.62	871.5	442.08	1009	588.24	901.9	469.07	985.34	474.5
10.009	0	0.13	0.02	0.03	22.96	0.03	0.04	35.83	0.77	0.29	39.17	68.5	0	97.96	7.25	99.56	0.01	46.12	0.77	0.06	0.01	0	0	0.26	3.43	0.29	0	0.2	2.69	13.09	0.08	0.01	0.09	0	0		-6.47	2.65	6.17	60.5	83.79	871.26	441.92	1009.11	588.34	901.69	469.29	985.33	474.23
10.043	0	0.09	0.02	0.03	17.45	0.03	0.04	27.74	0.72	0.2	47.26	68	0	97.37	7.65	99.47	0.01	37.1	0.72	0.06	0.01	0	0	0.33	3.25	0.2	0	0.18	3.02	12.81	0.06	0	0.08	0	0		-6.66	3.95	5.58	60.6	82.69	872.02	441.63	1009.02	587.38	902.17	468.91	984.74	473.35
10.076	0	0.08	0.02	0.03	16.91	0.03	0.04	27.51	0.81	0.21	47.49	68.55	0	97.06	9.66	99.42	0.01	34.23	0.81	0.04	0.01	0	0	0.33	3.34	0.21	0	0.27	3.61	13.44	0.06	0	0.08	0	0	66	-6.72	4.52	4.06	60.7	81.32	873.68	442.61	1007.45	585.33	901.91	468.81	983.09	473.62
10.11	0	0.07	0.02	0.03	15.45	0.03	0.04	27.11	0.8	0.2	47.89	70.56	0	97.66	9.99	99.31	0	30.7	0.8	0.05	0.01	0.02	0	0.24	2.61	0.2	0	0.2	4.9	16.27	0.04	0.04	0.07	0	0	66	-7.34	3.35	4.37	60.57	85.07	873.72	443.45	1006.46	584.35	899.81	469.92	984.78	474.12
10.143	0	0.06	0.02	0.03	11.63	0.03	0.04	19.27	0.85	0.14	61.45	69.82	0	97.32	7.16	99.02	0	25.18	0.85	0.08	0.01	0.02	0	0.21	1.86	0.14	0	0.16	4.75	14.27	0.04	0.04	0.08	0	0	66	-8.32	4.04	4.45	59.63	86.25	874.9	446.01	1006.36	585.35	899.88	471.57	985.98	476.77
10.176	0	0.05	0.02	0.03	7.78	0.03	0.03	12.99	1.26	0.13	74.02	66.23	0	97.36	4.87	97.53	0.01	17.49	1.26	0.11	0.01	0.03	0	0.19	1.49	0.13	0	0.26	4.19	14.47	0.04	0.04	0.08	0	0	66	-10.86	3.97	4.44	58.75	86.82	876.51	449.58	1006.04	585.91	900.23	474.92	986.93	479.43
10.21	0	0.05	0.02	0.03	6.76	0.03	0.03	10.39	1.11	0.09	79.22	62.12	0	97.87	4.21	95.98	0.01	15.86	1.11	0.09	0.01	0.01	0	0.24	1.57	0.09	0	0.28	3.51	12.24	0.04	0.01	0.08	0	0	66	-10.34	2.87	4.07	58.55	82.99	876.9	451.15	1004.04	585.36	900.97	476.35	983.89	479.91
10.243	0	0.04	0.02	0.03	5.33	0.03	0.03	8.14	0.96	0.08	83.73	57.74	0	97.65	2.9	94.41	0.01	12.32	0.96	0.07	0.01	0.01	0	0.21	1.57	0.08	0.01	0.59	2.8	12.2	0.05	0	0.07	0	0	66	-12.01	3.36	4.89	58.41	82.37	877.43	453.38	1001.61	584.28	900.9	476.53	983.07	482.34
10.276	0	0.04	0.02	0.03	5.26	0.03	0.03	8.07	0.71	0.08	83.87	59.06	0	96.88	1.99	94.75	0.01	12.27	0.71	0.06	0.01	0	0	0.2	1.12	0.08	0.01	0.82	3.14	12.58	0.04	0	0.07	0	0	66	-13.05	4.83	4.2	58.28	86.91	874.99	450.26	1004.98	586.8	898.75	475.36	985.55	479.68
10.31	0	0.05	0.02	0.03	5.46	0.02	0.03	8.28	0.38	0.1	83.44	61.32	0	97.05	2.09	94.51	0	12.66	0.38	0.04	0.01	0	0	0.17	0.79	0.1	0.01	0.66	4.56	13.03	0.03	0	0.06	0.01	0	66	-10.12	4.54	4.97	58.63	83.87	873.26	449.21	1004.24	587.21	899.44	475.48	983.23	478.98
10.343	0	0.05	0.02	0.03	5.29	0.02	0.03	7.59	0.35	0.08	84.82	59.73	0	97.55	1.9	94.18	0	12.51	0.35	0.05	0.01	0	0	0.15	0.67	0.08	0.01	0.48	4.06	11.43	0.04	0.03	0.07	0.01	0	66	-10.43	3.58	6.31	59.38	84.29	871.49	446.64	1005.3	587.73	899.8	472.29	983.9	477.96
10.376	0	0.04	0.02	0.03	5.43	0.02	0.03	7.45	0.42	0.08	85.09	60.38	0	97.78	2.1	94.76	0	12.68	0.42	0.05	0.01	0	0	0.14	0.86	0.08	0.01	0.26	3.81	10.01	0.04	0.03	0.07	0.02	0	66	-8.24	3.06	6.29	59.9	84.44	871.1	444.84	1006.15	587.71	899.94	471.12	984.19	476.71
10.41	0	0.04	0.02	0.03	5.42	0.02	0.03	7.82	0.47	0.06	84.36	61.2	0	97.3	2.78	95.94	0	11.43	0.47	0.04	0.01	0	0	0.12	1.44	0.06	0.01	0.3	3.06	10.63	0.06	0.05	0.07	0.03	0	60	-8.44	4.07	6.94	60.19	83.98	871.64	443.76	1006.91	586.84	901.27	469.64	984.99	476.09
10.443	0	0.04	0.02	0.03	6.23	0.03	0.03	9.12	0.7	0.06	81.75	64.39	0	97.33	3.9	98.02	0	12.65	0.7	0.03	0.01	0	0	0.14	2.02	0.06	0.01	0.42	2.69	10.26	0.06	0.94	0.07	0.02	0	60	-6.63	4.02	6.44	60.69	81.68	872.28	443.68	1006.3	586.1	901.98	469.81	983.47	475.48
10.477	0	0.04	0.02	0.03	5.79	0.03	0.03	8.72	0.8	0.05	82.56	64.87	0	95.59	4.78	98.59	0	9.65	0.8	0.03	0.01	0	0	0.13	2.11	0.05	0.01	0.71	2.38	10.62	0.07	97.62	0.08	0	0	60	-5.69	6.62	4.96	61.45	77.52	874.75	444.95	1004.28	583.48	903.24	470.48	980.63	475.06
10.51	0	0.03	0.02	0.02	5.71	0.03	0.04	9.07	0.98	0.05	81.87	65.47	0	96.41	6.75	98.99	0	7.43	0.98	0.05	0.01	0.01	0	0.14	2.3	0.04	0.01	1.01	2.16	11.49	0.09	99.61	0.08	0	0	60	-5.91	5.55	5.98	61.71	79.17	875.22	445.3	1002.46	580.66	902.43	470.14	981.4	475.75
10.543	0	0.03	0.02	0.03	5.45	0.03	0.04	9.03	1.24	0.08	81.95	66.51	0	95.05	8.82	98.79	0	4.43	1.24	0.08	0.01	0.01	0	0.15	3.08	0.05	0	1.42	2.57	12.5	0.09	99.08	0.08	0	0	60	-6.53	7.23	5.23	61.62	77.6	876.5	447.02	1000.65	579.28	902.49	470.73	979.84	476.83
10.577	0	0.03	0.02	0.03	4.67	0.03	0.04	7.76	1.07	0.1	84.49	66.82	0	95.55	8.35	98.1	0	1.74	1.07	0.1	0.01	0.02	0	0.13	3.95	0.03	0	1.1	1.74	12.38	0.14	95.71	0.08	0	0	60	-9.16	6.67	6.71	61.16	80.22	876.61	448.17	998.98	577.43	901.46	470.59	981.3	478.4
10.61	0	0.03	0.02	0.03	4.46	0.03	0.04	7.73	1.3	0.12	84.54	66.53	0	95.52	8.47	97.25	0.01	1.03	1.3	0.12	0.01	0.03	0	0.13	4.64	0.03	0	1.36	1.93	13.75	0.16	64.87	0.08	0	0	60	-8.95	6.7	6.11	60.89	79.66	876.57	449.13	997.91	577.57	900.77	471.45	980.09	478.85
10.643	0	0.03	0.02	0.03	4.46	0.03	0.04	7.74	0.98	0.08	84.53	66.43	0	93.56	8.92	96.92	0.01	1.16	0.98	0.08	0.01	0.02	0	0.14	4.91	0.02	0	1.49	1.53	13.52	0.19	0.29	0.08	0	0	60	-12.05	8.62	6.09	60.38	80.14	876.26	450.29	997.01	577.47	899.98	472.06	979.77	479.56
10.677	0	0.03	0.02	0.02	4.52	0.03	0.04	7.89	0.7	0.05	84.22	63.18	0	93.43	9.37	96.33	0	1.5	0.7	0.05	0.01	0.02	0	0.19	3.72	0.02	0	1.14	1.73	13.81	0.21	0.03	0.07	0.01	1	66	-12.81	8.73	5.85	60.04	80.88	876.04	451.5	995.79	577.27	898.79	472.88	979.29	480.76
10.71	0	0.03	0.02	0.03	4.42	0.03	0.04	7.87	0.62	0.03	84.27	62.01	0	89.93	7.79	96.2	0	2.24	0.62	0.03	0.01	0.01	0	0.18	3.23	0.02	0	1.64	1.98	14.72	0.22	0	0.07	0.01	0	66	-14.91	11.05	5.85	59.48	79.13	875.54	453.49	994.2	577.85	898.61	474.25	977.34	482.25
10.744	0	0.03	0.02	0.03	4.37	0.02	0.04	7.89	0.44	0.03	84.22	61.25	0	89.66	6.3	95.97	0	2.98	0.44	0.02	0.01	0.01	0	0.23	3.06	0.03	0.01	1.59	2.73	15.78	0.17	0	0.07	0.03	0	66	-17.03	11.2	5.78	58.93	81.63	873.89	454.66	994.67	580.85	896.83	475.55	978.07	483.53
10.777	0	0.03	0.02	0.03	4.62	0.02	0.04	8.14	0.42	0.04	83.71	60.24	0	92.09	6.06	95.4	0	4.95	0.42	0.01	0.01	0	0	0.22	3.07	0.04	0.01	2.18	3.11	15.44	0.19	0	0.07	0.05	0	66	-16.79	9.72	6.6	58.76	82.01	872.36	455.56	994.09	582.67	896.1	476.56	977.69	484.88
10.81	0	0.04	0.02	0.03	5.92	0.02	0.04	10.57	0.4	0.04	78.86	64.35	0	91.3	6.07	96.28	0	10.99	0.4	0.01	0.01	0	0.01	0.23	2.94	0.04	0.01	4.4	2.59	15.4	0.2	0	0.07	0.11	0	66	-16.92	10.25	6.97	58.67	82.35	870.94	455.1	994.91	584.31	895.88	476.86	977.85	484.75
10.844	0	0.07	0.02	0.03	9.94	0.02	0.03	18.03	0.43	0.05	63.93	67.64	0	94.4	5.12	97.03	0	25.37	0.43	0	0.01	0	0.01	0.31	3.42	0.05	0.02	5.48	2.25	16.14	0.27	0	0.06	0.17	0	66	-14.46	7.87	6.69	58.89	80.29	868.62	453.32	994.06	584.72	894.92	476.45	974.97	482.65
10.877	0	0.1	0.02	0.03	14.62	0.02	0.03	25.76	0.51	0.05	49.24	64.52	0	94.69	4.99	97.76	0	35.61	0.51	0	0.03	0.01	0	0.33	3.01	0.05	0.02	2.13	2.73	16.23	0.32	0.09	0.06	0.15	0	66	-13.2	7.6	8.14	59.36	82.91	865.36	449.49	997.38	587.67	894.74	473.89	977.33	481.13
10.91	0	0.1	0.02	0.03	16.01	0.03	0.03	26.53	0.6	0.06	48.47	66.12	0	95.99	4.71	98.35	0	37.76	0.6	0.01	0.04	0.04	0	0.32	2.16	0.06	0.02	0.55	3.3	14.73	0.32	0.25	0.07	0.12	0	66	-12.47	6.12	8.41	59.73	84.52	864.74	447.3	998.99	587.92	894.68	471.93	978.83	479.87
10.944	0	0.13	0.02	0.03	19.82	0.03	0.03	31.43	0.58	0.06	43.57	69.54	0	95.35	4.31	98.99	0.01	43.41	0.58	0.01	0.06	0.05	0	0.26	1.97	0.06	0.02	0.13	4.62	14.58	0.4	0.04	0.06	0.1	0	66	-11.02	6.89	7.58	59.85	81.98	865.79	447.46	998.32	587.37	895.48	471.63	977.09	479.42
10.977	0	0.14	0.02	0.03	21.93	0.02	0.03	32.97	0.49	0.07	42.03	70.51	0	96.44	4.76	99.14	0	45.88	0.49	0.01	0.04	0.04	0	0.26	1.89	0.07	0.02	0.06	5.04	13.19	0.44	0.02	0.06	0.09	0	66	-9.07	5.5	8.57	59.95	83.37	866.22	446.43	999.18	586.08	896.1	471.73	979.13	479.11
11.01	0	0.18	0.02	0.03	28.09	0.02	0.03	41.01	0.35	0.08	33.99	72.23	0	95.7	5.64	99.34	0	52.79	0.35	0.01	0.02	0.02	0	0.23	1.58	0.08	0.01	0.08	5.89	13.51	0.54	0.01	0.06	0.06	0	66	-8.15	6.49	9.28	60.17	83.84	866.05	446.04	999.45	586.36	896.5	470.8	979.85	479.83
11.044	0	0.21	0.02	0.03	32.11	0.02	0.03	43.66	0.27	0.08	31.34	72.58	0	96.2	6.1	99.54	0	57	0.27	0.01	0.01	0.01	0	0.2	1.5	0.08	0.01	0.17	5.91	11.25	0.7	0.01	0.05	0.03	0	60	-8.87	5.85	9.34	60.07	83.29	866.58	446.17	1000.29	586.66	897.42	471.1	980.27	479.66
11.077	0	0.14	0.02	0.03	24.88	0.02	0.03	34.63	0.27	0.1	40.37	74.33	0	96.21	6.69	99.59	0	47.04	0.27	0.01	0.01	0.01	0	0.19	1.41	0.1	0	0.3	6.98	11.44	0.7	0.01	0.05	0.01	0	60	-8.19	5.83	9.84	60.07	82.11	866.82	446.33	1000.22	586.84	898.39	470.74	979.96	480.2
11.111	0	0.12	0.02	0.03	23.26	0.02	0.04	31.37	0.25	0.13	43.63	77.02	0	95.42	9.82	99.71	0	41.25	0.25	0.01	0	0.01	0	0.18	1.18	0.13	0	0.24	8.68	10.44	0.66	0.06	0.05	0	0	60	-8.88	6.82	10.02	60.24	82.32	866.38	446	1000.52	587.02	898.36	470.67	980.16	479.93
11.144	0	0.1	0.02	0.03	22.5	0.02	0.04	30.42	0.32	0.22	44.58	81.16	0	94.08	11.98	99.76	0	36.78	0.32	0.01	0.01	0.01	0	0.15	1.15	0.22	0	0.3	11.75	11.62	0.7	0.27	0.04	0.01	0	60	-8.14	8.17	10.23	60.3	78.35	867.25	447.13	998.42	585.94	899.68	470.5	977.37	480.62
11.177	0	0.08	0.02	0.03	15.41	0.02	0.04	21.52	0.43	0.24	56.96	82.2	0	95.86	8.76	99.8	0	27.38	0.43	0.01	0.01	0.01	0	0.14	1.36	0.24	0	0.33	12.58	13.02	0.79	0.07	0.04	0.03	0	60	-9.22	6.29	9.58	59.78	82.01	870.27	449.68	1000.19	586.37	900.03	472.81	981.4	483.01
11.211	0	0.06	0.02	0.03	12.02	0.02	0.03	17.66	0.51	0.36	64.68	80.58	0	94.21	7.54	99.74	0	21.89	0.51	0.01	0.01	0.01	0	0.11	1.04	0.36	0	0.28	11.3	13.87	0.8	0.02	0.04	0.08	0	60	-9.45	8.05	8.91	59.46	80.26	871.72	452.49	997.78	585.78	899.98	474.04	979.48	485.08
11.244	0	0.05	0.02	0.03	8.42	0.03	0.03	12.94	0.8	0.24	74.12	77.74	0	90.96	5.63	99.54	0	14.71	0.82	0.01	0.01	0.01	0	0.08	0.73	0.24	0.01	0.8	9.36	14.37	0.78	0.02	0.05	0.14	0	60	-14.81	10.46	6.97	58.23	83.33	876.45	458.16	1000.14	587.63	900.91	479.1	983.64	489.13
11.277	0	0.04	0.02	0.03	6.62	0.03	0.03	10.17	0.85	0.21	79.67	77.46	0	89.19	4.33	99.04	0	9.59	1.17	0.02	0.02	0	0	0.04	0.43	0.21	0.01	0.85	9.66	14.75	0.84	0.11	0.06	0.24	0	60	-16.49	11.45	8.7	57.81	78.57	876.61	460.76	997.25	586.94	902.9	480.01	980.63	491.54
11.311	0	0.04	0.02	0.03	5.85	0.03	0.03	8.66	0.89	0.22	82.68	79.54	0	90.97	3.62	98.22	0	6.39	1.18	0.02	0.02	0	0	0.02	0.24	0.22	0.01	0.89	12.01	15.23	0.77	0.01	0.06	0.43	0	60	-20.36	10.45	9.06	57.83	80.49	876.85	462.74	997.09	587.22	902.44	480.63	981.78	494.17
11.344	0	0.04	0.02	0.03	5.82	0.03	0.03	8.99	1.5	0.22	82.02	77.73	0	81.87	3.3	97.4	0	7.46	1.5	0.02	0.01	0	0	0.02	0.18	0.22	0.02	1.82	11.5	16.29	0.8	0	0.07	0.87	0	60	-21.02	14.46	9.09	58.21	81.99	874.57	460.8	999.8	590.88	902.1	479.66	983.06	492.65
11.377	0	0.04	0.02	0.03	5.45	0.03	0.03	8.52	1.02	0.27	82.96	77.71	0	91.7	2.87	96.36	0	6.43	1.22	0.03	0.01	0	0	0.01	0.14	0.27	0.02	1.02	12.51	17.36	0.7	0.02	0.07	1.52	0	60	-18.43	9.99	9.82	58.27	82.59	874.24	459.79	1000.19	590.77	902.17	479.42	983.78	492.11
11.411	0	0.04	0.02	0.03	4.93	0.03	0.03	9.6	0.78	0.32	80.79	72.99	0	91.24	2.09	94.82	0	6.52	0.78	0.02	0.02	0	0	0.01	0.12	0.32	0.03	0.83	10.88	22.75	0.81	0	0.07	1.73	0	60	-17.24	10.28	10.35	58.34	83.88	873.79	458.1	1001.12	589.78	902.16	479.23	985.22	490.93
11.444	0	0.05	0.02	0.03	4.8	0.03	0.03	9.45	0.67	0.31	81.09	66.44	0	87.59	2.54	91.75	0	8.42	0.67	0.02	0.02	0	0	0.01	0.09	0.31	0.04	0.79	10.08	23.06	0.82	0	0.07	1.24	0	60	-16.64	12.23	11.37	58.63	82.81	872.1	455.94	1002	590.03	902.92	478.24	984.98	489.37
11.478	0	0.05	0.02	0.03	5.22	0.02	0.03	14.12	0.45	0.3	71.76	65.59	0	92.16	2.84	91.91	0	10.55	0.45	0.02	0.02	0	0	0.01	0.09	0.3	0.03	0.44	9.45	31.37	0.87	0	0.08	0.94	0	60	-13.89	9.68	11.84	58.8	82.08	871.7	453.49	1002.93	589.6	903.71	476.32	985.02	487.57
11.511	0	0.05	0.02	0.03	7.32	0.02	0.03	20.43	0.39	0.24	59.15	70.87	0	92.96	3.53	95.76	0	16.21	0.39	0.02	0.02	0	0	0.01	0.12	0.24	0.02	0.4	8.64	31.87	0.78	0	0.07	0.63	0	60	-12.9	9.1	12.16	58.77	83.46	873.19	451.69	1007.83	591.7	906.58	474.91	989.16	486.99
11.544	0	0.05	0.02	0.03	8.32	0.02	0.03	21.13	0.46	0.25	57.75	71.88	0	93.58	4.14	97.5	0	18.29	0.46	0.02	0.02	0	0	0.01	0.16	0.25	0.01	0.33	7.52	28.46	0.66	0.07	0.07	0.38	0	60	-12.62	8.6	9.75	59.32	82.69	873.49	451.46	1006.04	590.87	904.52	473.72	986.4	485.27
11.578	0	0.06	0.02	0.03	9.04	0.02	0.03	22.68	0.43	0.18	54.64	69.29	0	92.95	4.66	98.31	0	20.64	0.43	0.02	0.02	0	0	0.01	0.21	0.18	0.01	0.25	5.15	26.96	0.49	0.02	0.08	0.23	0	60	-12.03	9.1	12.07	59.31	83.32	872.89	449.73	1007.04	589.22	905.99	473.37	988.51	484.87
11.611	0	0.05	0.02	0.03	7.77	0.02	0.03	17.45	0.44	0.17	65.11	68.95	0	93.48	4.67	98.46	0	16.54	0.5	0.02	0.03	0	0	0.01	0.28	0.17	0.01	0.32	4.8	23.02	0.44	0.01	0.07	0.15	0	60	-11.6	8.68	10.65	59.59	81.59	873.29	449.75	1005.72	588.81	905.31	472.42	986.09	483.87
11.644	0	0.06	0.02	0.03	9.69	0.03	0.03	18.96	0.41	0.15	62.07	67.17	0	95.28	4.6	98.75	0	23.08	0.58	0.02	0.03	0	0	0.01	0.35	0.15	0	0.4	3.49	18.72	0.41	0	0.08	0.11	0	60	-12.65	6.97	10.7	59.87	85.62	872.9	448.65	1005.91	586.86	903.44	472.16	988.37	483.03
11.678	0	0.08	0.02	0.02	13.04	0.02	0.03	21.48	0.5	0.09	57.03	65.34	0	95.71	4.9	99.12	0	31.58	0.5	0.02	0.03	0	0	0.01	0.43	0.09	0	0.56	2.11	13.3	0.3	0	0.08	0.08	0	60	-10.52	6.47	9.87	60.02	85.45	872.63	448.17	1005.99	587.64	902.82	472.1	987.64	482.4
11.711	0	0.12	0.02	0.02	19.59	0.03	0.03	30.71	0.6	0.09	44.29	66.43	0	93.33	4.83	99.48	0	43.34	0.6	0.02	0.02	0	0	0.01	0.56	0.09	0	0.71	2.35	12.83	0.29	0	0.08	0.06	0	54	-10.05	8.8	9.65	59.96	84.34	872.77	448.44	1006.16	588.51	903.38	472.23	987.07	482.64
11.745	0	0.13	0.02	0.03	20.69	0.03	0.03	28.55	0.63	0.1	46.45	67.22	0	94.17	4.27	99.58	0	45.24	0.63	0.02	0.01	0.01	0	0.02	0.79	0.1	0	0.59	2.69	8.89	0.25	0	0.07	0.04	0	54	-9.07	8.09	9.5	60.06	83.67	872.65	448.45	1006.05	588.84	903.41	472.49	986.48	482.52
11.778	0	0.16	0.02	0.03	24.6	0.02	0.03	32.23	0.56	0.1	42.77	67.35	0	93.91	3.7	99.69	0	51.23	0.56	0.01	0.01	0.01	0	0.03	0.75	0.1	0	0.52	2.66	7.54	0.23	0	0.05	0.04	0	54	-9.05	8.32	9.59	60.07	83.37	872.12	448.5	1005.72	588.96	903.15	472.92	985.98	482.44
11.811	0	0.22	0.02	0.03	31.58	0.02	0.03	40.56	0.57	0.09	34.44	68.21	0	94.37	3.87	99.71	0	59.51	0.57	0.01	0.01	0.01	0	0.03	0.73	0.09	0	0.5	3.13	7.75	0.25	0.02	0.05	0.03	0	54	-8.8	7.9	7.76	60.01	82.91	872.5	449.38	1005.19	589.93	902.04	473.43	984.47	482.3
11.845	0	0.25	0.02	0.03	34.88	0.03	0.03	43.61	0.63	0.1	31.39	68.98	0	94.71	3.62	99.7	0	63.2	0.63	0.01	0.01	0	0	0.07	0.73	0.1	0	0.72	3.58	7.3	0.25	0	0.04	0.05	0	54	-9.69	7.58	7.51	59.62	83.88	872.69	451.73	1002.39	588.78	900.2	474.43	983.45	484.65
11.878	0	0.33	0.02	0.03	41.78	0.02	0.03	51.66	0.48	0.08	23.34	69.9	0	95.15	3.43	99.74	0	70.39	0.56	0.01	0	0	0	0.07	0.48	0.08	0	0.4	4.08	8.04	0.23	0	0.04	0.05	0	54	-10.98	7.11	8.18	59.47	81.29	871.78	453.06	998.57	586.85	899.41	474.96	980.08	485.03
11.911	0	0.37	0.02	0.03	44.15	0.02	0.03	54.95	0.36	0.07	20.05	69.3	0	93.91	3.03	99.75	0	73.31	0.56	0.01	0.01	0	0	0.07	0.36	0.07	0.01	0.33	3.72	8.68	0.22	0	0.04	0.07	0	54	-10.87	8.32	8.87	59.41	79.8	870.59	453.18	996.23	584.96	898.7	476.05	978.04	484.61
11.945	0	0.39	0.02	0.03	45.27	0.03	0.03	53.86	0.43	0.05	21.14	69.21	0	95.02	2.99	99.72	0	74.52	0.63	0	0.01	0	0	0.08	0.3	0.05	0.01	0.43	3.7	6.48	0.19	0	0.04	0.08	0	54	-14.01	7.25	8.22	59.23	83.47	869.18	451.81	997.95	586.27	896.78	474.88	979.82	483.32
11.978	0	0.35	0.02	0.03	42.36	0.02	0.03	50.79	0.35	0.05	24.21	69.86	0	95.43	3.09	99.7	0	71.3	0.61	0	0.01	0	0	0.09	0.27	0.05	0.01	0.35	4.1	6.68	0.19	0.01	0.04	0.09	0	54	-11.39	6.8	7.98	59.31	82.51	868.96	450.42	998.96	586.86	897.39	474.47	979.56	482.06
12.011	0	0.25	0.02	0.03	34.84	0.03	0.03	41.39	0.38	0.06	33.61	70.88	0	94.97	3.78	99.54	0	62.52	0.66	0.01	0.01	0.01	0	0.11	0.23	0.06	0.01	0.38	4.87	5.82	0.16	0.01	0.04	0.1	0	54	-10.78	7.31	8.33	59.44	84.25	867.34	449.12	999.64	587.6	896.37	474.19	980.31	481.44
12.045	0	0.14	0.02	0.03	22.73	0.02	0.03	26.71	0.2	0.04	48.29	71.99	0	95.74	4.53	99.22	0	46.72	0.6	0.01	0.01	0.01	0	0.1	0.2	0.04	0.01	0.19	5.85	5.3	0.13	0.03	0.04	0.11	0	54	-13.5	6.44	8.86	59.83	84.7	866.21	447.46	1000.47	587.92	896.43	471.39	980.66	480.38
12.078	0	0.12	0.02	0.03	19.1	0.02	0.03	21.91	0.2	0.04	56.19	71.2	0	94.58	4.3	99.01	0	41.72	0.36	0	0.01	0.01	0	0.1	0.2	0.04	0.01	0.05	5.59	4.46	0.1	0.01	0.04	0.08	0	54	-9.86	7.71	8.22	59.83	81.27	867.23	447.2	999.86	587.05	897.7	471.98	978.63	479.41
12.112	0	0.09	0.02	0.03	14.48	0.02	0.03	16.42	0.19	0.03	67.15	70.85	0	96.22	3.63	98.42	0	34.27	0.19	0.01	0.01	0	0	0.1	0.22	0.03	0.01	0.01	5.96	4.63	0.09	0.01	0.03	0.04	0	54	-11.15	5.82	8.42	60	85.94	866.56	445.49	1000.72	586	895.85	470.3	981.38	478.55
12.145	0	0.08	0.02	0.03	11.41	0.02	0.03	12.47	0.18	0.03	75.06	71.27	0	95.91	3.21	97.99	0	27.8	0.18	0.01	0	0	0	0.13	0.37	0.03	0	0.02	6.65	4.23	0.07	0.02	0.03	0.03	0	54	-9.03	6.22	7.72	60.22	82.4	866.86	444.77	999.86	585.03	896.63	470.13	978.75	476.88
12.178	0	0.05	0.02	0.03	8.2	0.02	0.03	8.66	0.16	0.03	82.69	70.36	0	96.92	3.57	97.55	0	18.75	0.14	0.01	0	0	0	0.16	0.61	0.03	0	0.03	6.54	3.58	0.07	0.01	0.03	0.01	0	54	-9.78	4.75	8.33	60.35	84.47	866.57	443.61	999.79	583.11	895.89	469.34	980.1	476.01
12.212	0	0.04	0.02	0.03	6.78	0.02	0.03	6.95	0.19	0.03	86.11	70.48	0	97.02	4.64	97.16	0	12.81	0.14	0.01	0	0	0	0.19	0.78	0.03	0	0.06	7	3.1	0.06	0.03	0.02	0.01	0	54	-8.56	4.58	8.66	60.63	85.35	866.83	442.91	1000	582.5	895.99	468.36	980.98	476.07
12.245	0	0.04	0.02	0.03	6.49	0.02	0.03	6.61	0.21	0.04	86.78	69.52	0	97.33	5.88	96.51	0	11.13	0.14	0.01	0	0	0	0.21	0.85	0.04	0	0.09	7.09	2.92	0.05	0.02	0.02	0	0	54	-8.34	4.01	8.83	61	85.85	866.6	442.03	999.76	581.61	895.66	467.18	981.11	475.55
12.278	0	0.05	0.02	0.03	7.99	0.02	0.03	8.2	0.24	0.06	83.6	71.44	0	97.25	6.08	97.29	0	15.72	0.16	0	0	0	0	0.24	1.14	0.06	0	0.11	7.46	2.94	0.05	0.01	0.02	0	0	54	-8.1	4.16	8.67	61.23	86.59	866.98	441.94	999.96	581.28	895.52	467.17	981.71	475.5
12.312	0	0.06	0.02	0.03	11.3	0.02	0.04	11.79	0.4	0.08	76.42	72.13	0	96.07	7.49	97.85	0	23.73	0.23	0	0	0.01	0	0.4	1.49	0.08	0	0.08	7.32	2.65	0.04	0	0.02	0	0	48	-8.36	6.01	10	61.26	84.41	866.78	441.13	999.8	580.24	897.26	466.22	981.2	475.11
12.345	0	0.07	0.02	0.03	14.15	0.02	0.04	14.95	0.49	0.1	70.11	73.9	0	94.19	8.37	98.7	0	28.59	0.32	0.01	0	0.03	0	0.49	2.09	0.1	0	0.08	7.58	2.6	0.04	0.05	0.02	0	0	48	-9.71	8.07	9.25	61.17	84.04	867.44	440.99	1001.59	581.6	898.17	466.17	981.8	474.43
12.378	0	0.09	0.02	0.03	20.76	0.02	0.05	22.32	0.55	0.13	55.37	75.91	0	94.62	12.58	99.27	0	35.8	0.46	0.01	0	0.04	0	0.55	2	0.13	0	0.1	8.35	2.41	0.04	0.01	0.02	0	0	48	-7.83	7.67	8.67	60.91	83.82	869.08	442.41	1001.42	581.77	898.61	467.21	982	475.75
12.412	0	0.08	0.02	0.03	17.55	0.02	0.04	18.04	0.64	0.15	63.93	76.87	0	93.37	11.48	99.18	0	31.23	0.53	0	0	0.03	0	0.64	1.35	0.15	0	0.11	9.1	1.78	0.04	0.01	0.02	0	0	48	-10.24	8.77	7.07	59.13	85.64	875.39	448.72	1006.73	586.43	902.49	473.99	987.88	480.5
12.445	0	0.05	0.02	0.03	10.52	0.02	0.04	10.85	0.6	0.1	78.31	72.85	0	94.36	8.53	98.41	0	20.45	0.6	0.01	0	0.02	0	0.55	0.9	0.1	0	0.28	7.21	2.06	0.04	0.04	0.02	0.01	0	48	-9.26	7.91	7.6	58.66	85.63	875.05	449.66	1006.1	587.41	902.41	474.17	987.66	482.25
12.479	0	0.05	0.02	0.03	8.33	0.02	0.03	8.69	0.53	0.08	82.62	69.02	0	94.57	5.52	98.01	0	17.8	0.48	0.01	0	0.01	0	0.53	0.79	0.08	0.01	0.8	5.29	2.22	0.03	0.01	0.02	0.03	0	48	-11	7.71	8.43	58.23	87.17	875.89	451.53	1005.56	587.11	902.52	474.67	989.1	484.81
12.512	0	0.05	0.02	0.03	8.7	0.02	0.03	9.49	0.46	0.06	81.02	66.11	0	95.19	5.17	98.29	0	20	0.34	0	0	0	0	0.46	0.67	0.06	0.01	1.2	3.36	2.42	0.04	0	0.02	0.05	0	48	-13.88	7.08	9.14	58.14	83.57	874.71	451.56	1003.57	585.99	902.96	474.07	985.96	483.91
12.545	0	0.05	0.02	0.03	7.72	0.02	0.03	8.5	0.44	0.04	83.01	65.71	0	95.73	3.95	98.38	0	18.03	0.26	0	0.01	0	0	0.44	0.52	0.04	0.02	3.05	2.73	2.6	0.04	0	0.02	0.07	0	48	-13.18	6.44	10.41	58.26	86.88	874.24	449.96	1006.65	587.24	903.72	473.33	989.93	484.21
12.579	0	0.05	0.02	0.03	6.67	0.02	0.03	7.72	0.43	0.04	84.57	66.2	0	94.69	2.4	98.42	0	15.67	0.23	0	0.01	0	0	0.43	0.37	0.04	0.02	3.28	2.06	3.94	0.06	0	0.02	0.08	0	48	-10.88	7.6	10.48	58.13	84.96	874.12	448.07	1008.79	588.63	905.61	472.48	989.97	482.58
12.612	0	0.05	0.02	0.03	6.35	0.02	0.03	7.48	0.39	0.03	85.03	65.05	0	94.36	1.78	97.97	0	15.35	0.22	0	0.02	0	0	0.39	0.26	0.03	0.03	3.09	1.89	4.55	0.06	0	0.02	0.09	0	48	-11.84	7.91	11	58.26	85.77	873.61	446.98	1009.66	588.48	905.81	471.56	990.95	481.94
12.645	0	0.04	0.02	0.03	5.86	0.02	0.03	7.3	0.33	0.04	85.4	61.44	0	96.12	1.13	97.47	0	14.27	0.32	0	0.04	0.01	0	0.33	0.19	0.04	0.03	1.34	1.66	6.14	0.07	0.11	0.03	0.05	0	48	-10.81	5.96	10.36	58.7	85.34	873.96	446.09	1010.2	588.78	905.97	470.19	990.63	480.99
12.679	0	0.04	0.02	0.02	5.97	0.02	0.03	9.24	0.42	0.07	81.51	61.58	0	96.81	1.29	97.8	0	14.53	0.57	0.01	0.07	0.03	0	0.21	0.13	0.04	0.03	0.42	1.41	11.56	0.07	90.61	0.04	0.02	0	48	-7.47	4.94	10.44	59.19	84.04	874.48	446.25	1010.38	589.13	906.87	471.23	990.31	481.25
12.712	0	0.05	0.02	0.02	8.06	0.03	0.03	14.03	0.26	0.09	71.94	63.39	0	96.49	1.91	98.86	0	21.26	0.73	0.01	0.09	0.04	0	0.18	0.11	0.04	0.03	0.26	1.3	14.45	0.06	93.75	0.05	0	0	48	-7.2	5.43	11.14	59.3	84.25	874.32	446.26	1009.8	588.31	906.92	471.16	990.5	481.74
12.746	0	0.06	0.02	0.02	8.77	0.03	0.03	21.5	0.14	0.12	57	62.9	0	96.4	2.74	99.03	0	23.01	1.29	0.02	0.2	0.08	0	0.12	0.06	0.02	0.02	0.14	0.88	24.15	0.06	68.28	0.07	0	0	48	-8.42	5.56	11.58	59.3	85.38	873.66	445.3	1010.19	587.84	906.62	470.29	991.31	481.17
12.779	0	0.04	0.02	0.02	6.81	0.03	0.03	21.2	0.1	0.09	57.6	62.13	0	96.66	2.59	98.82	0.01	16.55	1.21	0.04	0.2	0.1	0	0.09	0.04	0.02	0.01	0.1	0.68	30.52	0.06	7.26	0.08	0	0	48	-8.33	5.17	11.21	59.35	85.23	873.34	444.35	1010.24	587.64	906.29	469.3	990.83	480.07
12.812	0	0.04	0.02	0.02	6.11	0.03	0.03	19.25	0.09	0.08	61.51	61.13	0	95.9	2.68	98.43	0.01	13.95	0.84	0.07	0.17	0.08	0	0.08	0.03	0.01	0.01	0.09	0.54	30.53	0.05	0.27	0.08	0	1	54	-8.37	6.23	9.22	59.63	84.64	872.77	444.13	1008.52	587.31	904.04	468.77	988.11	478.56
12.846	0	0.04	0.02	0.02	5.58	0.03	0.03	21.6	0.1	0.05	56.8	59.08	0	96.44	3.51	97.58	0.01	11.71	0.7	0.12	0.2	0.07	0	0.05	0.03	0.01	0.01	0.1	0.32	36.27	0.05	0.21	0.11	0	0	54	-7.73	5.5	10.22	59.62	86.85	873.57	443.56	1009.6	586.05	904.7	468.69	990.94	478.94
12.879	0	0.03	0.02	0.02	5.22	0.03	0.03	18.32	0.19	0.05	63.36	57.24	0	96.53	4.11	96.75	0.01	10.17	0.54	0.17	0.15	0.06	0	0.05	0.03	0	0.01	0.19	0.21	33.1	0.05	0.1	0.11	0	0	54	-7.62	5.37	9.43	59.92	88	871.99	442.64	1008.51	585.83	902.29	468.05	989.75	477.77
12.912	0	0.03	0.02	0.02	5.16	0.03	0.03	15.69	0.41	0.06	68.62	56.4	0	96.46	5.26	96.13	0.01	9.41	0.55	0.14	0.12	0.05	0	0.06	0.05	0	0.01	0.41	0.24	28.84	0.05	0.02	0.11	0	0	54	-7.3	5.48	9.05	59.94	87.41	871.36	441.88	1008.33	585.76	901.84	467.84	988.81	476.61
12.946	0	0.03	0.02	0.02	5.21	0.03	0.04	15.95	0.63	0.08	68.11	55.1	0	95.93	6.6	95.26	0.01	9.24	0.79	0.12	0.07	0.06	0	0.08	0.1	0	0.01	0.63	0.25	29	0.05	0.02	0.11	0	0	54	-6.76	6.2	8.62	60.29	83.07	871.03	441.55	1006.69	584.86	902.44	467.57	985.17	475.09
12.979	0	0.04	0.02	0.02	5.2	0.03	0.04	15.28	0.57	0.09	69.44	53.15	0	95.76	6.35	94.34	0.01	10.11	0.95	0.09	0.03	0.08	0	0.1	0.22	0.01	0.01	0.57	0.3	28.09	0.05	0.01	0.1	0	0	54	-6.08	6.41	6.92	60.41	85.81	872.28	442.28	1007.33	585.33	901.02	468.41	986.54	475.42
13.012	0	0.04	0.02	0.02	5.41	0.03	0.03	16.12	0.39	0.07	67.76	53.79	0	95.5	5.73	94.81	0.02	11.24	1.37	0.07	0.03	0.14	0	0.12	0.39	0.01	0	0.35	0.42	28.63	0.05	0.09	0.1	0	0	54	-8.05	6.73	6.83	60.18	84.68	872.74	443.6	1005.81	584.33	900.96	468.86	985.33	475.98
13.046	0	0.04	0.02	0.02	5.76	0.03	0.03	18.1	0.65	0.06	63.8	54.15	0	95.99	5.55	94.75	0.02	13	1.61	0.06	0.02	0.13	0	0.13	0.65	0.02	0	0.38	0.6	30.46	0.05	0.03	0.12	0	0	54	-5.92	6.12	6.2	60.32	83.96	872.08	443.71	1004.74	584.54	899.96	469.59	983.69	475.79
13.079	0	0.04	0.02	0.02	6.97	0.03	0.03	19.02	0.77	0.04	61.96	56.73	0	95.83	5.67	95.94	0.02	16.94	1.24	0.04	0.01	0.12	0	0.13	0.77	0.01	0	0.4	0.73	26.68	0.05	0	0.11	0	0	54	-4.75	6.33	6.59	60.34	84.05	871.7	443.57	1003.33	583.39	899.31	469.14	983.07	476.06
13.113	0	0.05	0.02	0.02	8.82	0.03	0.03	19.39	0.7	0.04	61.23	59.57	0	95.77	5.06	97.2	0.04	22.65	0.7	0.03	0.01	0.04	0	0.18	0.96	0.02	0	0.38	0.88	20.89	0.05	0	0.09	0	0	54	-8.67	6.4	7.25	60.41	84.52	870.66	442.91	1002.45	581.91	898.59	467.75	982.78	475.22
13.146	0	0.06	0.02	0.02	9.56	0.03	0.03	17.66	0.61	0.04	64.68	61.47	0	94.8	4.81	98.02	0.04	24.26	0.61	0.02	0.01	0.03	0	0.22	1.1	0.03	0	0.3	1.12	15.96	0.05	0.01	0.08	0	0	54	-6.13	7.49	8.17	60.75	83.31	869.32	441.31	1002.46	581.95	899.09	467.09	982.08	474.42
13.179	0	0.06	0.02	0.02	9.64	0.02	0.03	16.33	0.4	0.04	67.33	62.13	0	95.11	4.21	98.23	0.04	24.79	0.4	0.02	0	0.02	0	0.27	1.26	0.03	0	0.18	1.17	13.56	0.05	0	0.07	0	0	54	-6.53	7.16	8.88	60.89	83.7	868.62	440.61	1002.66	581.91	899.16	466.28	982.48	474.31
13.213	0	0.07	0.02	0.02	11.06	0.02	0.03	14.81	0.47	0.04	70.38	62.69	0	95.37	3.46	98.38	0.04	28.99	0.33	0.01	0.01	0.01	0	0.47	1.37	0.03	0	0.1	1.41	7.18	0.06	0	0.05	0	0	54	-7.01	6.87	8.04	61.09	80.42	868.27	440.81	1001.2	582.01	899.16	465.6	979.18	473.55
13.246	0	0.07	0.02	0.03	11.46	0.02	0.03	14.99	0.58	0.04	70.02	63.19	0	95.44	3.11	98.56	0.04	30.08	0.38	0.01	0	0.01	0	0.58	1.29	0.02	0	0.12	1.49	6.59	0.05	0	0.04	0	0	54	-7.1	6.79	8.36	61.06	83.59	868.22	440.3	1002.09	581.28	898.33	466.39	981.63	473.29
13.279	0	0.07	0.02	0.03	10.75	0.02	0.03	13	0.86	0.04	74	63.55	0	94.66	2.98	98.38	0.04	28.36	0.39	0.01	0	0.01	0	0.86	1.34	0.02	0	0.1	1.87	4.65	0.05	0.01	0.03	0	0	54	-7.47	7.63	9.27	61.1	82.8	868.34	440.25	1002.13	581.1	899.42	465.63	981.82	473.85
13.313	0	0.06	0.02	0.03	9	0.02	0.03	10	1.76	0.03	80.01	66.21	0	94.36	2.95	98.41	0.03	22.71	0.59	0.01	0.01	0.02	0	1.76	1.43	0.03	0	0.05	3.29	3.19	0.05	34.9	0.03	0	0	54	-6.49	7.92	9.48	61.52	81.81	868.65	441.14	1001.42	581.12	899.82	466.33	981.19	474.79
13.346	0	0.05	0.02	0.03	7.7	0.03	0.03	8.52	2	0.04	82.96	67.32	0	96.4	3.89	98.4	0.03	17.39	0.91	0.02	0.01	0.04	0	2	1.92	0.04	0	0.06	3.93	3.35	0.05	75.91	0.03	0	0	54	-4.94	5.56	9.78	61.69	83.11	868.05	441.86	1000.88	581.54	898.8	467.76	981.51	475.86
13.379	0	0.04	0.02	0.03	6.74	0.03	0.04	7.27	2.38	0.05	85.46	69.32	0	96.38	5.33	98.22	0.03	12.06	1.22	0.03	0.01	0.07	0	2.38	1.84	0.05	0	0.03	5.25	3.29	0.05	72.02	0.03	0	0	54	-5.14	5.59	9.73	61.65	83	868.31	442.17	1000.93	581.75	898.98	467.75	981.56	476.18
13.413	0	0.03	0.02	0.03	6.26	0.03	0.04	6.64	3.09	0.08	86.72	72.83	0	96.5	7.45	97.96	0.03	7.34	1.75	0.07	0.02	0.09	0	3.09	1.68	0.08	0	0.03	7.65	3.81	0.04	31.24	0.02	0	0	54	-3.95	5.41	9.12	61.72	83.26	869.17	442.82	1000.81	581.68	898.83	468.47	981.69	476.59
13.446	0	0.03	0.02	0.03	6.32	0.03	0.05	6.88	3.1	0.13	86.24	73.97	0	95.17	9.96	98.27	0.03	5.06	1.44	0.13	0.01	0.06	0	3.1	1.68	0.08	0	0.06	8.06	4.18	0.04	6.98	0.02	0	0	54	-6.36	7.09	8.59	61.24	82.94	870.19	442.28	1002.16	581.4	899.83	467.69	982.41	475.37
13.48	0	0.03	0.02	0.03	6.85	0.03	0.05	7.39	3.09	0.19	85.22	76.66	0	95.59	12.56	98.57	0.03	4.01	1.02	0.19	0.01	0.02	0	3.09	1.56	0.09	0	0.09	9.56	4.17	0.04	0.14	0.02	0	0	54	-4.88	6.62	8.34	61.15	83.18	871.35	442.94	1003.73	582.86	900.91	468.7	983.74	476.22
13.513	0	0.03	0.02	0.03	7.64	0.03	0.06	8.32	2.56	0.24	83.36	79.06	0	95.47	15.79	98.75	0.03	3.35	1	0.24	0	0.02	0	2.56	1.08	0.1	0	0.1	11.12	4.52	0.04	0.06	0.02	0	0	54	-5.86	6.76	8.44	60.62	83.96	872.76	443.9	1004.92	583.48	901.96	468.98	985.5	477.42
13.546	0	0.03	0.02	0.03	7.29	0.03	0.06	8.18	1.78	0.25	83.63	78.17	0	95.39	15.95	98.45	0.03	2.38	0.81	0.25	0	0.01	0	1.78	0.74	0.09	0	0.15	10.76	5.19	0.05	0.07	0.02	0.01	0	54	-7.3	6.85	7.46	60.05	84.62	875.07	445.56	1007.15	584.82	903.23	471.06	987.56	478.1
13.58	0	0.03	0.02	0.03	7.47	0.03	0.06	8.64	1.8	0.18	82.73	78.72	0	95.8	16.88	97.94	0.03	2.21	0.82	0.18	0	0.01	0	1.8	0.58	0.1	0	0.15	11.67	6.34	0.04	0.04	0.02	0.02	0	54	-8.45	6.36	7.95	59.85	85.3	875.95	446.79	1006.79	584.46	903.57	471.11	988.44	479.7
13.613	0	0.03	0.02	0.03	6.61	0.03	0.05	7.65	1.43	0.14	84.7	78.42	0	95.13	13.43	97.41	0.03	2.1	0.88	0.14	0.01	0.01	0	1.43	0.46	0.09	0	0.14	11.98	7.29	0.05	0.01	0.02	0.02	0	54	-7.21	7.14	8.46	59.64	86.34	875.75	447.35	1006.52	584.63	903.25	471.97	989.13	480.91
13.646	0	0.03	0.02	0.03	6.28	0.03	0.04	7.36	1.14	0.1	85.27	80.21	0	95.63	10.55	97.49	0.03	2.41	0.9	0.1	0.01	0.01	0	1.14	0.45	0.08	0	0.13	13.26	8.78	0.05	0	0.02	0.02	0	54	-8.07	6.57	8.26	59.66	84.52	875.63	447.38	1006.55	585.15	903.84	471.81	987.93	480.37
13.68	0	0.04	0.02	0.03	6.2	0.03	0.04	7.92	0.88	0.08	84.16	81.28	0	96.41	7.24	97.57	0.04	4.38	1.1	0.08	0.01	0.01	0	0.88	0.48	0.08	0	0.2	14.04	11.93	0.06	0	0.02	0.02	0	48	-9.88	5.55	8.37	59.64	84.77	875.06	446.78	1006.96	585.36	903.71	470.94	988.02	479.73
13.713	0	0.04	0.02	0.03	6.24	0.03	0.03	8.13	0.74	0.07	83.74	80.5	0	94.78	4.82	97.82	0.04	6.79	1.06	0.05	0.01	0.01	0	0.74	0.39	0.07	0.01	0.34	13.15	12.36	0.07	0	0.02	0.02	0	48	-9.55	7.51	8.8	59.68	82.79	874.79	445.9	1006.73	584.88	904.69	469.86	986.98	478.99
13.747	0	0.05	0.02	0.04	6.84	0.03	0.03	10.13	0.71	0.09	79.74	81.81	0	96.44	3.26	98.03	0.04	9.97	1.07	0.04	0.01	0	0	0.49	0.32	0.09	0.01	0.71	14.02	16.35	0.09	0	0.03	0.02	0	48	-8.91	5.51	8.61	60.06	84.11	874.19	444.85	1006.07	583.77	903.31	468.8	986.9	478.14
13.78	0	0.05	0.02	0.04	7.51	0.03	0.03	11.78	0.73	0.09	76.43	80.85	0	96.53	2.18	98.08	0.03	13.78	1.11	0.03	0.01	0	0	0.38	0.36	0.09	0.01	0.73	13.17	17.64	0.1	0	0.03	0.02	0	48	-8.17	5.38	8.49	60.34	83.53	873.88	443.72	1006.23	583.1	903.36	468.54	986.49	476.71
13.813	0	0.08	0.02	0.04	10.67	0.03	0.03	16.59	0.61	0.07	66.82	80.6	0	95.9	2.21	98.73	0.03	23.27	1.04	0.04	0.01	0	0	0.35	0.45	0.07	0.01	0.61	12.33	17.03	0.1	0	0.03	0.01	0	48	-7.54	6.24	7.72	60.27	83.86	873.29	443.36	1006.13	583.37	902.33	469.1	985.91	475.87
13.847	0	0.1	0.02	0.03	14.7	0.03	0.03	23.56	0.66	0.05	52.87	78.69	0	95.51	2.01	99.13	0.03	33.22	1.36	0.04	0.01	0	0	0.2	0.57	0.05	0	0.66	10.46	17.4	0.12	0	0.04	0.01	0	48	-6.08	6.71	6.96	60.36	82.84	873.42	443.44	1006.18	584.17	902.38	469.34	984.98	475.7
13.88	0	0.12	0.02	0.03	16.25	0.03	0.03	24.59	0.62	0.04	50.83	77.34	0	95.69	1.88	99.12	0.04	36.77	1.3	0.04	0.01	0	0	0.18	0.61	0.03	0	0.62	9.49	15.32	0.12	0	0.04	0	0	48	-7.38	6.5	6.26	60.44	83.63	873.8	444.12	1005.23	583.7	901.31	468.75	984.62	476.14
13.913	0	0.13	0.02	0.03	17.37	0.03	0.03	24.92	0.7	0.04	50.16	77.37	0	95.62	1.71	99.04	0.04	38.93	1.2	0.04	0.01	0	0	0.21	0.67	0.02	0	0.7	9.6	13.85	0.11	0.01	0.04	0	0	48	-8.39	6.59	6.92	60.44	82.95	873.33	444.41	1003.54	582.36	901	468.4	983.56	476.42
13.947	0	0.12	0.02	0.03	16.95	0.03	0.03	22.82	1	0.04	54.36	76.9	0	95.04	1.59	99.03	0.03	38.48	1.17	0.04	0.01	0.01	0	0.18	0.68	0.01	0	1	9.27	11.66	0.12	0.01	0.04	0	0	48	-8.08	7.24	6.53	60.4	81.91	873.88	445.41	1002.06	581.45	900.77	468.98	982.3	476.9
13.98	0	0.15	0.02	0.03	20.13	0.03	0.03	26.6	1.05	0.04	48.4	75.99	0	95.67	1.79	98.98	0.03	43.91	1.05	0.04	0.02	0.01	0	0.2	0.92	0.01	0	1.62	8.69	10.96	0.12	0	0.04	0	0	48	-8.19	6.52	6.04	60.39	82.3	873.62	446.26	999.33	579.36	898.73	469.8	980.72	476.96
14.013	0	0.16	0.02	0.03	20.96	0.03	0.03	27.08	1.25	0.05	47.92	73.62	0	95.39	2.09	98.76	0.03	45.79	1.25	0.05	0.02	0.01	0	0.21	1.2	0.01	0	3.44	7.35	9.59	0.11	0	0.05	0	0	48	-10.86	6.85	4.59	60.23	82.96	873.28	446.97	997.36	577.66	896.32	470.2	979.02	476.66
14.047	0	0.25	0.02	0.03	30.4	0.03	0.03	36.92	1.17	0.04	38.08	71.85	0	96.4	2.53	98.88	0.03	58.43	1.17	0.04	0.02	0.01	0	0.27	1.31	0.01	0	4.43	6.12	7.31	0.09	0	0.05	0	0	48	-7.43	5.57	4.37	60.24	84.99	871.73	446.63	995.95	577.59	893.72	470.43	978.44	477.3
14.08	0	0.4	0.02	0.03	41.85	0.03	0.03	49.69	1.05	0.03	25.31	72.43	0	95.23	2.2	98.87	0.03	71.01	1.05	0.03	0.02	0.01	0	0.25	1.48	0.01	0	4.94	6.48	7.62	0.09	0	0.05	0	0	48	-8.96	7.03	4.86	60.06	84.65	870.74	447.09	994.46	577.44	893	470.37	977.35	477.49
14.114	0	0.53	0.02	0.03	49.89	0.03	0.03	56.32	0.64	0.02	18.68	71.97	0	95.72	2.09	98.98	0.02	79.33	0.64	0.01	0.02	0.01	0	0.35	1.72	0.01	0	3.48	6.09	5.7	0.08	0	0.05	0	0	48	-11.68	6.46	3.97	60.15	81.3	870.06	447.73	991.66	575.83	892.19	470.93	973.34	475.88
14.147	0	0.61	0.02	0.03	53.46	0.02	0.03	59.35	0.46	0.01	15.65	71.37	0	95.39	1.85	99.1	0.01	83.24	0.46	0.01	0.01	0.01	0	0.43	2.37	0.01	0	3.72	5.6	4.89	0.07	0	0.05	0	0	48	-12.35	6.86	4.14	60.11	83.23	871.18	448.85	990.41	573.9	891.34	471.43	974.4	476.92
14.18	0	0.74	0.02	0.03	58.48	0.02	0.03	64.31	0.51	0.01	10.69	70.87	0	92.8	1.94	99.26	0.01	88.36	0.31	0	0.01	0	0	0.51	3.37	0.01	0	4.9	5.14	4.57	0.08	0	0.04	0	0	48	-15.95	9.22	4.35	59.88	83.3	870.55	447.88	990.9	573.29	891.39	470.85	974.58	475.16
14.214	0	0.76	0.02	0.03	59.22	0.02	0.03	64.1	0.79	0.01	10.9	71.36	0	93.86	1.87	99.33	0.01	89.01	0.18	0	0.01	0	0	0.79	4.26	0.01	0	3.75	5.36	3.7	0.07	0	0.03	0	0	48	-12.95	8.36	4.6	60.31	82.99	869.46	446.63	990.76	573.95	891.1	469.48	973.91	474.96
14.247	0	0.7	0.02	0.03	56.88	0.02	0.03	61.69	0.86	0.01	13.31	70.51	0	94.03	1.41	99.23	0.01	87.27	0.14	0	0.01	0	0	0.86	4.25	0.01	0	2.77	4.95	3.52	0.06	0	0.03	0	0	48	-12.38	8.21	4.64	60.58	83.45	869.14	446.16	990.17	573.31	890.46	468.83	973.7	474.75
14.28	0	0.68	0.02	0.03	56.25	0.02	0.03	60.77	0.93	0.01	14.23	70.64	0	94.5	1.07	99.35	0.01	86.84	0.14	0	0.01	0	0	0.93	3.98	0	0	1.47	4.91	3.25	0.05	0	0.03	0	0	48	-11.51	7.78	5.25	60.73	82.23	868.57	445.91	990.21	573.8	891.16	468.81	973.17	474.83
14.314	0	0.56	0.02	0.03	50.67	0.02	0.03	54.35	0.89	0.02	20.65	71.28	0	94.23	0.89	99.28	0.01	81.36	0.15	0	0.02	0	0	1.28	5.37	0.01	0	0.71	5.06	2.67	0.05	0	0.02	0	0	48	-12.47	8.03	5.06	60.84	81.51	868.62	445.84	989.11	572.52	890.87	467.98	972.11	474.61
14.347	0	0.49	0.02	0.03	47.3	0.02	0.03	50.86	0.96	0.02	24.14	73.72	0	93.53	0.96	99.5	0.01	77.94	0.17	0	0.02	0	0	1.36	6.67	0.01	0	0.69	4.68	2.43	0.04	0	0.02	0	0	48	-14.83	8.64	5.26	60.83	82.8	867.9	444.48	989.52	571.77	890.24	466.78	972.81	473.02
14.38	0	0.42	0.02	0.04	42.55	0.02	0.03	45.64	0.92	0.03	29.36	75.78	0	93.86	0.92	99.55	0.01	73.22	0.16	0	0.03	0	0	1.7	7.98	0.01	0	0.67	4.47	2.11	0.04	0	0.02	0	0	48	-14.1	8.37	5.73	60.99	82.49	868.54	445.74	987.64	570.36	890.11	467.17	972.27	474.52
14.414	0	0.42	0.02	0.04	43.07	0.02	0.03	46.33	1.2	0.03	28.67	75.73	0	91.5	1.2	99.6	0.01	73.67	0.14	0	0.03	0	0	1.85	7.89	0.01	0	0.74	4.09	2	0.05	0	0.02	0	0	48	-13.29	10.12	6.39	60.96	82.82	867.66	445.47	988.29	571.54	890.32	467.42	972.79	474.98
14.447	0	0.43	0.02	0.03	44.61	0.02	0.03	47.87	1.45	0.02	27.13	74.7	0	94.56	1.45	99.66	0.01	74.94	0.14	0	0.02	0	0	1.85	7.15	0.01	0	0.92	4.15	1.91	0.05	0	0.01	0	0	48	-11.19	7.72	7.1	61.17	83.25	866.85	445.25	988.21	571.7	890.05	468.36	973.02	475.22
14.481	0	0.52	0.02	0.03	50.62	0.02	0.03	54.16	1.68	0.02	20.84	74.13	0	93.95	2.13	99.72	0.01	80.32	0.13	0	0.01	0	0	1.68	6.71	0.02	0	0.68	4.21	1.83	0.05	0	0.01	0	0	48	-12.35	8.29	7.08	60.97	82.22	867.66	445.81	988.84	572.42	891.27	468.04	973.13	475.72
14.514	0	0.53	0.02	0.03	54.76	0.02	0.04	58.74	1.27	0.02	16.26	72.95	0	92.1	4.64	99.8	0	82.06	0.14	0	0.01	0	0	1.27	5.88	0.02	0	0.58	4.71	1.97	0.06	0	0.01	0	0	48	-11.52	9.72	7.59	60.77	83.37	867.6	445.53	991.04	574.25	892.19	468.65	975.21	476.24
14.547	0	0.53	0.02	0.03	61.8	0.02	0.04	66.96	0.79	0.03	8.04	71.6	0	91.11	10.16	99.84	0	84.54	0.18	0	0	0	0	0.79	4.32	0.03	0	0.43	5	2.42	0.07	0	0.01	0	0	48	-9.11	10.37	7.89	60.26	78.7	869.74	448.95	989.52	574.78	894.82	471.18	973.11	479.19
14.581	0	0.47	0.02	0.03	61.78	0.02	0.05	67.42	0.72	0.03	7.58	72.1	0	90.67	12.4	99.8	0	82.5	0.19	0	0	0	0	0.72	2.74	0.03	0	0.32	5.35	2.75	0.08	0	0.01	0	0	48	-16.7	10.63	8.41	59.31	83.73	872.11	450.94	994.36	576.93	896.54	473.04	979.87	481.26
14.614	0	0.37	0.02	0.02	57.35	0.02	0.05	64.26	0.49	0.03	10.74	72.44	0	94.83	13.57	99.7	0	76.85	0.21	0	0	0	0	0.49	1.44	0.03	0	0.35	5.65	3.95	0.07	0	0.01	0	0	48	-13.83	7.46	8.02	59.07	82.86	871.98	453.47	995.5	581.97	897.08	475.89	979.54	484.03
14.647	0	0.3	0.02	0.02	54.93	0.02	0.05	63.42	0.33	0.04	11.58	71.25	0	93.9	16.44	99.61	0	72.4	0.26	0	0	0	0	0.33	0.87	0.04	0	0.41	5.02	4.76	0.08	0	0.01	0.02	0	48	-13.41	8.33	8.29	59.02	81.19	870.64	453.25	994.13	582	896.68	475.61	977.45	483.8
14.681	0	0.27	0.02	0.02	49.52	0.02	0.05	59.33	0.26	0.06	15.67	71.23	0	89.17	14.54	99.55	0.01	68.59	0.26	0	0.01	0	0	0.18	0.56	0.06	0	0.38	5.06	6.38	0.08	0	0.01	0.03	0	48	-15.57	11.46	9.19	58.99	80.59	870.42	453.21	994.7	582.49	897.84	474.78	977.87	484.31
14.714	0	0.2	0.02	0.02	38.71	0.02	0.04	48.53	0.34	0.06	26.47	70.93	0	90.39	11.88	99.52	0.01	59.9	0.34	0	0.02	0	0	0.18	0.43	0.06	0	0.43	4.91	7.29	0.1	0	0.01	0.06	0	48	-16.62	10.8	9.1	58.91	85.65	871.6	453.08	998.66	584.4	898.15	475.15	983.21	485.21
14.748	0	0.17	0.02	0.02	32.36	0.02	0.04	42.71	0.45	0.07	32.29	70.26	0	93.75	10.48	99.47	0.01	54.35	0.45	0	0.05	0	0	0.12	0.4	0.07	0	0.9	4.57	8.65	0.14	0	0.01	0.13	0	48	-13.34	8.46	8.37	58.81	80.8	871.88	453.95	997.71	585.95	899.37	475.83	979.62	485.22
14.781	0	0.19	0.02	0.03	30.41	0.02	0.03	41.08	0.47	0.08	33.92	70.27	0	92.91	6.29	99.53	0.01	55.55	0.47	0.01	0.04	0	0	0.12	0.38	0.08	0	1.15	4.5	9.97	0.18	0	0.01	0.16	0	48	-15.52	9.14	9.07	58.81	84.11	872.33	452.38	1000.25	585.56	899.93	474.17	983.38	484.65
14.814	0	0.21	0.02	0.03	28.88	0.02	0.03	38.39	0.57	0.07	36.61	69.37	0	94.38	2.85	99.63	0.01	56.82	0.57	0.01	0.04	0	0	0.14	0.5	0.07	0	1.83	3.88	9.35	0.19	0	0.01	0.16	0	48	-12.36	7.9	8.77	58.89	84.43	871.85	450.8	1001.98	587.07	900.15	473.7	984	483.62
14.848	0	0.27	0.02	0.03	34.11	0.02	0.03	47.12	0.57	0.07	27.88	69.69	0	95.68	2.16	99.79	0.01	63.31	0.57	0.01	0.04	0	0	0.09	0.53	0.07	0	1.62	3.9	11.97	0.26	0	0.01	0.12	0	48	-11.15	6.51	9.41	58.93	84.46	871.6	450.37	1002.84	588.06	900.88	473.16	984.63	484.07
14.881	0	0.36	0.02	0.03	41.84	0.02	0.03	56.38	0.51	0.06	18.62	69.42	0	95.2	2.04	99.88	0.01	71.69	0.51	0.01	0.02	0	0	0.08	0.81	0.06	0	1.21	3.66	12.56	0.31	0	0.01	0.09	0	48	-11.21	7.06	9.14	58.76	83.3	871.57	450.84	1002.98	589	901.26	473.76	983.91	484.15
14.914	0	0.45	0.02	0.03	47.44	0.02	0.03	60.46	0.49	0.06	14.54	69.16	0	96.19	1.59	99.93	0.01	77.79	0.49	0.01	0.03	0	0	0.09	0.98	0.06	0	1.02	3.45	10.87	0.3	0	0.01	0.05	0	48	-10.05	5.85	9.18	58.88	83.36	871.47	450.03	1003.86	589.36	901.59	473.56	984.36	483.53
14.948	0	0.51	0.02	0.03	51.13	0.02	0.03	66.47	0.54	0.05	8.53	68.44	0	94.27	1.53	99.96	0.01	81.74	0.54	0.02	0.03	0	0	0.06	1.18	0.05	0	1.05	3	13.19	0.35	0	0.02	0.04	0	48	-11.43	8	9.22	58.85	83.58	871.18	450.13	1003.87	589.45	901.44	473.6	984.42	483.53
14.981	0	0.52	0.02	0.03	51.67	0.02	0.03	64.92	0.56	0.05	10.08	68.19	0	91.72	1.54	99.97	0.01	82.34	0.56	0.02	0.03	0	0	0.07	1.12	0.05	0	1.02	2.86	10.93	0.33	0.01	0.02	0.03	0	48	-10.75	9.98	8.9	58.94	82.2	871.57	450.75	1003.51	589.91	901.91	473.93	983.5	483.98
15.014	0	0.54	0.02	0.03	52.23	0.03	0.03	65.75	0.74	0.05	9.25	68.1	0	91.7	1.3	99.97	0.01	83.12	0.74	0.02	0.02	0	0	0.06	0.94	0.05	0.01	1.01	2.8	11.26	0.34	0	0.02	0.02	0	48	-11.2	9.99	9.01	59.1	82.23	871.32	450.3	1002.04	587.87	901.11	473.25	982.72	483.33
15.048	0	0.57	0.02	0.03	53.43	0.03	0.03	65.23	0.94	0.04	9.77	67.34	0	92.53	1.17	99.97	0.01	84.66	0.94	0.02	0.02	0	0	0.1	1.11	0.04	0.01	1.82	2.37	9.3	0.35	0	0.03	0.02	0	48	-11.48	9.41	8.4	59.15	82.24	871.37	450.34	1001.01	586.91	900.18	473.02	981.84	482.83
15.081	0	0.6	0.02	0.03	54.01	0.03	0.03	65.75	1.07	0.03	9.25	69.15	0	95.19	1.16	99.96	0.01	85.34	1.07	0.02	0.02	0	0	0.1	1.14	0.03	0.01	3.42	2.2	9.19	0.38	0	0.03	0.01	0	48	-11.93	7.07	6.18	59.08	80.59	872.11	451.85	998.42	585.28	898.43	474.5	978.66	482.16
15.115	0	0.68	0.02	0.03	55.35	0.03	0.03	63.79	1.13	0.03	11.21	78.53	0	94.02	1.28	99.96	0.01	86.88	1.13	0.02	0.01	0	0	0.16	1.18	0.03	0.01	9.52	1.64	5.47	0.47	0	0.04	0.01	0	48	-10.83	8.22	5.76	59.09	83.45	872.55	452.74	997.83	584.52	896.84	475.23	979.83	484
15.148	0	0.68	0.02	0.03	55.53	0.03	0.03	63.24	1.24	0.03	11.76	76.49	0	92.93	1.18	99.94	0.01	87.11	1.24	0.02	0.02	0.01	0	0.22	1.12	0.03	0.01	8.08	1.76	4.79	0.5	0	0.04	0.01	0	48	-11.21	9.12	5.77	58.96	83.7	872.25	453.85	995.64	583.74	895.47	476.26	978.79	484.13
15.181	0	0.74	0.02	0.03	58.15	0.03	0.03	66.02	1.29	0.03	8.98	75.26	0	93.46	1.29	99.92	0.01	89.62	1.29	0.02	0.03	0.01	0	0.2	1.08	0.02	0.01	7.26	1.94	5.11	0.52	0	0.05	0.02	0	48	-15.22	8.7	5.79	58.99	80.06	871.51	453.78	993.2	581.57	895.54	475.29	975.27	482.51
15.215	0	0.73	0.02	0.03	58.02	0.03	0.03	64.73	1.36	0.04	10.27	74.9	0	92.76	1.48	99.89	0.01	89.24	1.36	0.01	0.04	0.01	0	0.26	1.32	0.02	0.02	7.05	2.22	3.98	0.58	0	0.06	0.02	0	48	-14.68	9.25	5.23	59.15	82.41	870.06	452.9	992.92	581.52	893.27	474.71	975.3	482.56
15.248	0	0.69	0.02	0.03	57.25	0.03	0.03	63.9	1.35	0.07	11.1	71.04	0	91.97	1.31	99.82	0.01	88.68	1.35	0.01	0.07	0.01	0	0.25	1.4	0.02	0.02	4.68	2.17	3.9	0.55	0	0.06	0.03	0	48	-12.82	9.81	5.57	59.3	80.58	869.09	451.91	992.03	581.4	893.39	474.09	973.64	481.33
15.281	0	0.67	0.02	0.03	56.76	0.03	0.03	62.83	1.07	0.07	12.17	68.49	0	91.14	1.18	99.76	0.01	88.02	1.07	0.01	0.07	0.01	0	0.26	1.63	0.02	0.02	3.23	2.8	3.63	0.47	0	0.07	0.03	0	48	-13.2	10.35	5.71	59.58	79.9	868.45	450.51	991.36	579.79	893.18	472.34	972.69	480.3
15.315	0	0.61	0.02	0.03	54.57	0.03	0.03	59.97	0.8	0.08	15.03	68.29	0	93.18	1.28	99.61	0.01	85.63	0.8	0.01	0.08	0.01	0	0.22	1.52	0.02	0.02	1.68	3.27	3.19	0.44	0	0.07	0.02	0	48	-11.55	8.92	6	60.05	81.1	867.55	449.6	990.24	578.8	891.78	471.55	972.46	479.84
15.348	0	0.34	0.02	0.03	40.11	0.03	0.03	45.03	1.15	0.1	29.97	68.79	0	92.37	1.88	99.37	0.01	70.47	1.18	0.02	0.1	0.02	0	0.23	1.15	0.03	0.01	0.34	3.79	3.49	0.41	84.52	0.08	0.02	0	48	-9.86	9.53	6.35	60.66	78.65	867.18	449.33	989.05	578.23	892.31	471.72	970.63	478.98
15.381	0	0.15	0.02	0.03	21.78	0.03	0.03	24.75	1.08	0.16	50.5	68.6	0	94.19	2.49	98.8	0.01	48.29	1.61	0.05	0.16	0.04	0	0.26	1.08	0.04	0.01	0.18	4.26	3.73	0.38	97.21	0.08	0.01	0	48	-8.75	8.07	6.39	60.93	78.48	868.26	450.12	988.36	577.32	892.6	472.07	970.71	479.79
15.415	0	0.08	0.02	0.03	11.06	0.03	0.03	12.79	1.06	0.26	74.43	68.16	0	93.87	2.5	97.95	0.01	28.6	2.54	0.11	0.29	0.08	0	0.26	1.06	0.05	0.01	0.09	4.86	4.87	0.34	29.53	0.1	0	0	48	-10.05	8.36	6.12	60.82	79.92	867.39	449.07	989.25	577.75	891.8	471.12	971.32	479.14
15.448	0	0.05	0.02	0.03	6.74	0.03	0.03	7.69	1.14	0.28	84.62	65.61	0	93.37	3.09	96.45	0.01	15.77	4.42	0.28	0.33	0.15	0	0.28	1.14	0.06	0	0.06	4.92	5.03	0.37	0.41	0.1	0	0	48	-11.41	8.77	6.84	60.49	79.54	866.48	448.09	989.97	578.34	892.33	470.39	971.49	478.14
15.482	0	0.05	0.02	0.03	6.15	0.03	0.03	7.25	1.2	0.3	85.51	64.82	0	94.05	3.59	95.15	0.01	13.51	4.13	0.52	0.2	0.1	0	0.3	1.2	0.06	0	0.25	5.79	6.57	0.46	0.04	0.11	0	0	48	-10.67	8.2	7.12	60.53	76.78	865.34	447.09	989.47	578.17	892.87	470.19	969.37	476.71
15.515	0	0.04	0.02	0.03	6.55	0.03	0.04	8.09	1.57	0.36	83.82	66.52	0	94	5.54	96.05	0.01	12.79	3.5	0.77	0.14	0.1	0	0.36	1.57	0.07	0	0.35	5.83	7.29	0.47	0.01	0.1	0	0	48	-11.15	8.24	7.92	60.59	78.99	864.03	445.08	991.23	578.88	892.61	468.78	971.29	475.74
15.548	0	0.04	0.02	0.03	7.24	0.03	0.04	9.2	1.78	0.4	81.6	65.6	0	94.75	8.7	96.31	0.01	12.98	2.64	1.19	0.05	0.05	0	0.4	1.78	0.07	0	0.87	5.05	7.07	0.48	0	0.1	0	0	48	-9.85	7.54	7.76	60.7	78.87	864.33	444.72	992.1	579.19	893.09	469.28	971.74	475.29
15.582	0	0.04	0.02	0.03	7.73	0.03	0.04	10.25	1.81	0.5	79.49	68.47	0	96.01	10.08	96.7	0.02	12.62	2.16	1.99	0.03	0.04	0	0.5	1.81	0.08	0	1.5	6.28	8.53	0.43	0.01	0.09	0	0	48	-11.07	6.09	7.69	61.15	83.29	863.48	442.68	993.11	578.61	891.16	466.99	974.14	474.15
15.615	0	0.05	0.02	0.03	9.26	0.03	0.04	12.37	1.71	0.53	75.26	70.75	0	95.51	8.96	97.64	0.02	17.5	1.71	1.37	0.02	0.03	0	0.53	2.42	0.09	0	1.38	6.68	8.9	0.44	0.03	0.09	0	0	48	-8.55	6.71	8.39	61.34	81.71	862.93	441.83	993.32	578.79	892.15	467.09	973.58	473.75
15.648	0	0.06	0.02	0.03	9.85	0.03	0.04	12.99	1.97	0.67	74.03	72.36	0	93.76	8	97.76	0.03	19.49	1.97	1.21	0.03	0.05	0	0.67	3.83	0.12	0	1.58	7.55	9.1	0.43	0.02	0.09	0	0	48	-9.01	8.45	9.58	61.34	82.52	863.91	440.88	996.61	580.25	894.83	465.52	976.87	474.35
15.682	0	0.06	0.02	0.03	11.72	0.03	0.04	15.3	2.15	0.95	69.39	75.36	0	92.28	8.87	98.49	0.04	22.38	2.15	0.95	0.03	0.13	0	0.96	5.18	0.2	0	0.97	8.75	9.2	0.37	0.01	0.08	0	0	48	-8.7	9.6	9.24	60.89	82.47	866.46	441.99	999.03	581.49	897.15	466.59	979.15	475.41
15.715	0	0.07	0.02	0.04	13.04	0.03	0.04	17.01	1.87	0.54	65.97	78.38	0	93	8.91	99.13	0.04	24.12	1.87	0.54	0.03	0.12	0	0.99	5.97	0.26	0.01	0.64	10.23	9.81	0.38	0.01	0.08	0	0	48	-6.92	9.07	8.63	60.67	81.27	869.29	443.45	1001	582.54	899.61	468.58	980.51	476.29
15.749	0	0.06	0.02	0.04	11.34	0.03	0.04	15.07	1.47	0.47	69.87	80.3	0	94.44	8.74	99.32	0.06	19.47	1.47	0.47	0.02	0.1	0	1.21	6.03	0.46	0.01	0.42	11.51	10.96	0.39	0.01	0.07	0	0	48	-7.19	7.84	8.73	60.67	81.95	870.72	443.74	1001.87	582.31	900.54	468.08	982.02	476.89
15.782	0	0.06	0.02	0.04	9.98	0.03	0.04	13.89	1.48	0.54	72.22	81.33	0	94.43	7.87	99.26	0.08	16.22	1.48	0.41	0.01	0.07	0	1.15	5.92	0.54	0.01	0.55	12.39	12.86	0.44	0	0.07	0	0	42	-7.62	7.84	9.61	60.7	81.27	871.41	444.09	1002.26	582.02	901.98	468.13	982.7	477.54
15.815	0	0.05	0.02	0.04	8.46	0.03	0.04	11.32	1.14	0.51	77.36	80.96	0	93.58	6.13	99.31	0.07	13.27	1.14	0.36	0.01	0.03	0	1.14	6.14	0.51	0	0.62	12.04	11.89	0.43	0	0.07	0	0	42	-8.9	8.6	9.33	60.79	83.41	871.33	443.14	1003.67	582.26	901.55	467.4	984.43	476.8
15.849	0	0.05	0.02	0.04	8.31	0.03	0.04	11.07	1.44	0.59	77.85	81.78	0	94.6	5.99	99.38	0.08	12.51	0.96	0.27	0.01	0.03	0	1.44	7.37	0.59	0	0.56	12.63	12.12	0.45	0	0.06	0	0	42	-7.54	7.69	9.75	60.68	82.25	872.36	442.64	1004.9	582.04	903.41	467.47	985.18	476.36
15.882	0	0.05	0.02	0.04	9.14	0.03	0.04	12.08	1.52	0.61	75.84	81.72	0	94.46	6.38	99.45	0.07	14.81	0.77	0.22	0.01	0.02	0	1.52	8.6	0.61	0	0.5	12.52	11.72	0.41	0	0.05	0	0	42	-8.67	7.82	9.37	60.83	83.93	872.98	442.1	1005.24	580.81	902.91	466.79	986.37	475.67
15.915	0	0.07	0.02	0.04	11.34	0.03	0.04	14.89	1.56	0.58	70.21	81.89	0	95.37	6.62	99.6	0.07	20.49	0.71	0.15	0.01	0.02	0	1.56	8.34	0.58	0	0.47	12.51	11.45	0.36	0	0.05	0	0	42	-8.39	6.87	9	60.93	83.37	873.36	442.1	1005.55	581.1	903.22	466.78	986.14	475.37
15.949	0	0.08	0.02	0.05	14.04	0.03	0.04	17.42	1.73	0.56	65.17	84.28	0	95.71	6.82	99.64	0.06	25.36	0.76	0.11	0.02	0.02	0	1.73	9.2	0.56	0	0.51	14.59	10.83	0.33	0	0.05	0	0	42	-7.63	6.48	9.03	61.01	83.31	873.29	442.06	1005.5	581.13	903.18	467.01	986.07	475.39
15.982	0	0.1	0.02	0.05	15.7	0.03	0.04	19.02	1.89	0.55	61.96	84.43	0	95.62	6.28	99.64	0.05	29.03	0.84	0.09	0.01	0.01	0	1.89	11.48	0.55	0	0.8	14.73	10.28	0.31	0	0.05	0	0	42	-7.9	6.58	9.05	60.99	83.16	873.33	442.08	1005.51	581.06	903.29	467	986.03	475.34
16.015	0	0.13	0.02	0.06	19.34	0.03	0.05	22.39	2.09	0.63	55.22	86.49	0	95.75	5.85	99.69	0.05	34.64	0.87	0.06	0.01	0.01	0	2.09	14.61	0.63	0	0.94	16.75	9.99	0.28	0	0.05	0	0	36	-7.48	6.43	9.11	61.13	83.09	873.07	442.08	1005.32	581.29	903.15	466.93	985.8	475.51
16.049	0	0.18	0.02	0.08	23.76	0.03	0.05	25.15	2.23	0.77	49.85	90.58	0	95.07	5.43	99.73	0.05	39	0.68	0.04	0.01	0.01	0	2.23	16.94	0.77	0	1.13	21.76	9.66	0.23	0	0.04	0	0	36	-8.27	7.21	8.84	61.19	83.73	873.57	442.56	1004.92	580.74	902.76	466.87	986.02	475.85
16.082	0	0.19	0.02	0.09	24.26	0.03	0.05	25.42	2.34	0.86	49.58	90.82	0	94.61	5.37	99.76	0.05	39.56	0.68	0.03	0.01	0.01	0	2.34	19.15	0.86	0	1.32	22.1	9.49	0.22	0	0.04	0	0	36	-7.46	7.67	8.56	61.34	83.01	873.1	442.23	1003.6	579.8	902.01	466.57	984.57	475.26
16.116	0	0.19	0.02	0.09	24.94	0.03	0.05	24.82	2.22	1.1	50.12	91.73	0	91.62	5.91	99.72	0.05	39.32	0.67	0.03	0	0.01	0	2.22	18.12	1.1	0.01	2.48	23.56	8.46	0.19	0	0.05	0	0	36	-7.79	10.04	8.13	61.33	79.91	873.89	443.18	1002.13	579.08	902.84	466.59	982.26	475.4
16.149	0	0.17	0.02	0.09	22.86	0.03	0.05	22.27	2.17	0.96	54.28	92.55	0	92.09	6.05	99.69	0.04	35.65	0.72	0.02	0	0.01	0	2.17	16.99	0.96	0.01	2.91	25.01	8.61	0.18	0	0.04	0	0	36	-8.86	9.73	8	61.31	77.7	873.21	443.76	999.33	577.02	901.92	467.35	979.28	474.67
16.182	0	0.15	0.02	0.08	20.03	0.03	0.05	19.72	2.12	0.82	59.94	91.94	0	94.52	5.57	99.6	0.04	32.41	0.92	0.02	0	0.01	0	2.12	14.6	0.82	0.01	3.16	24.03	8.73	0.18	0	0.05	0	0	36	-7.07	7.76	6.43	61.5	78.04	873.58	445.01	997.56	576.86	900.05	468.23	977.77	475.3
16.216	0	0.14	0.02	0.06	20.25	0.03	0.04	20.09	1.98	0.61	59.5	89.29	0	93.41	5.55	99.47	0.03	34.77	1.07	0.02	0.01	0.02	0	1.98	10.94	0.61	0.01	2.06	20.26	7.07	0.16	0.01	0.05	0	0	36	-7.27	8.74	5.91	61.49	76.39	871.95	445.98	993.41	575.18	897.61	468.99	973.73	475.27
16.249	0	0.17	0.02	0.06	23.73	0.03	0.04	23.87	1.98	0.5	52.26	88.99	0	92.2	5.85	99.35	0.03	39.84	1.25	0.02	0.02	0.02	0	1.98	8.81	0.5	0.01	1.6	19.99	7.12	0.16	0	0.05	0	0	36	-11.14	9.65	6.95	61.38	78.85	871.78	446.22	991.58	572.38	896.21	467.74	974.63	475.86
16.282	0	0.2	0.02	0.05	28.85	0.03	0.04	29.09	2.2	0.39	45.91	88.4	0	90.85	6.59	99.29	0.02	46.24	1.43	0.02	0.03	0.02	0	2.2	6.89	0.39	0.01	1.55	19.31	6.48	0.15	0	0.05	0	0	36	-12.07	10.52	7.31	61.23	79.42	870.96	446.55	990.17	571.35	895.06	468.31	974.11	476.05
16.316	0	0.19	0.02	0.05	29.07	0.03	0.05	29.18	2.65	0.37	45.82	88.34	0	90.76	8.61	98.93	0.02	45.01	1.98	0.03	0.06	0.04	0	2.65	6.3	0.37	0.01	1.47	19.61	6.18	0.14	0.01	0.06	0	0	36	-14.16	10.57	6.94	60.96	79.96	870.63	447.12	989.77	571.83	894.25	468.11	973.77	476.39
16.349	0	0.17	0.02	0.05	28.64	0.03	0.05	29.5	2.6	0.37	45.5	87.36	0	92.02	10.88	98.41	0.02	43.33	1.87	0.03	0.06	0.04	0	2.6	5.62	0.37	0.01	2.59	18.99	6.47	0.14	0	0.05	0	0	36	-14.82	9.78	6.78	60.88	79.12	871.15	448.11	988.94	571.41	894.35	468.69	973.05	476.88
16.382	0	0.19	0.02	0.04	32.18	0.03	0.06	33.96	2.38	0.37	41.04	86.78	0	91.56	12.79	98.28	0.02	46.29	1.69	0.03	0.06	0.03	0	2.38	5.72	0.37	0	3.96	18.47	6.67	0.15	0	0.06	0	0	36	-13.84	10.08	6.71	60.85	79.76	869.93	446.95	990.55	573.34	894.18	468.66	973.59	476.08
16.416	0	0.24	0.02	0.04	39.46	0.03	0.06	41.59	2.46	0.37	33.41	86.77	0	90.67	13.59	98.57	0.02	53.48	1.29	0.03	0.06	0.01	0	2.46	6.05	0.37	0	3.46	18.17	6.22	0.17	0	0.06	0	0	36	-13.44	10.63	7.73	61.12	79.74	869.46	444.87	991.67	572.39	895.15	467.5	974.58	474.54
16.449	0	0.28	0.02	0.04	47.33	0.03	0.07	49.99	2.72	0.44	25.01	87.76	0	89.23	15.79	98.97	0.02	58.98	0.72	0.03	0.04	0.01	0	2.72	6.66	0.44	0	2.58	18.88	6.26	0.17	0	0.05	0	0	36	-14.57	11.43	8.65	61.18	79.29	870.67	444.84	992.32	571.42	896.94	466.72	975.8	474.93
16.483	0	0.22	0.02	0.04	45.3	0.02	0.08	48.73	2.7	0.49	26.27	87.79	0	89.33	18.66	99.15	0.02	54.45	0.42	0.02	0.03	0	0	2.7	7.75	0.49	0	0.91	18.73	6.52	0.17	0	0.05	0	0	36	-15.05	11.37	9.14	61.47	81.84	870.25	443.32	994.22	571.9	896.92	465.31	978.25	474.51
16.516	0	0.19	0.02	0.04	39.01	0.02	0.07	43.5	2.52	0.41	31.5	84.74	0	92.08	15.84	99.28	0.02	51.91	0.43	0.02	0.03	0	0	2.52	7.54	0.41	0	0.67	15.39	6.69	0.16	0	0.05	0	0	36	-11.31	9.73	9.39	62.15	81.31	868.12	441.35	994.31	572.86	896.2	464.83	977.08	473.14
16.549	0	0.12	0.02	0.04	27.09	0.02	0.06	30.6	2.38	0.36	44.4	85.32	0	94.01	15.05	99.11	0.02	38.76	0.41	0.03	0.03	0.01	0	2.38	6.68	0.36	0	0.43	16.12	7.43	0.14	0	0.05	0	0	36	-9.59	8.23	11.3	62.06	84.85	868.66	440.17	998.54	574.18	898.32	465.16	982.68	474.24
16.583	0	0.1	0.02	0.04	20.56	0.02	0.05	23.72	2.11	0.31	52.56	83.33	0	95	11.59	99.12	0.02	33.53	0.48	0.03	0.02	0.01	0	2.11	4.86	0.31	0	0.29	14.24	7.73	0.12	0	0.05	0	0	36	-9.82	7.28	9.21	62.25	81.68	870.52	440.28	999.55	575.18	899.64	464.84	980.97	472.38
16.616	0	0.1	0.02	0.04	17.83	0.02	0.04	19.5	2.05	0.43	60.99	85.98	0	93.2	8.32	99.02	0.03	30.6	0.55	0.04	0.02	0.02	0	2.05	4.71	0.43	0	0.22	16.88	8.03	0.11	0.01	0.04	0	0	36	-8.53	8.91	10.41	62.12	83.92	871.79	438.06	1005.82	578.51	903.38	462.77	986.72	472.69
16.649	0	0.1	0.02	0.05	15.68	0.02	0.04	16.73	2.18	0.49	66.55	86.53	0	96.72	6.53	99.06	0.03	27.94	0.61	0.05	0.03	0.04	0	2.18	4.69	0.49	0	0.19	17.42	7.94	0.1	0	0.04	0	0	36	-7.45	5.07	10.98	62.21	81.53	873.05	438.36	1006.57	578.44	905.64	463.32	986.64	472.64
16.683	0	0.08	0.02	0.05	11.71	0.03	0.04	12.21	2.11	0.72	75.58	85.93	0	95.76	5.37	98.59	0.03	20.92	0.7	0.08	0.05	0.09	0	2.11	4.94	0.72	0	0.15	17.26	7.77	0.1	0.01	0.04	0	0	36	-8.05	6.42	11.33	62.11	83.7	876.08	437.9	1010.56	578.47	908.55	462.79	991.62	473
16.716	0	0.07	0.02	0.05	9.93	0.03	0.04	10.35	1.94	0.83	79.29	86.28	0	96.68	5.62	97.95	0.03	16.16	0.82	0.11	0.08	0.11	0	1.94	5.06	0.83	0	0.18	18.27	8.47	0.1	0.01	0.04	0	0	36	-7.55	5.15	11.8	62.42	83.43	877.08	437.26	1011.61	577.92	910	461.95	992.73	472.74
16.75	0	0.06	0.02	0.05	8.63	0.03	0.04	8.89	2.03	1.34	82.22	86.6	0	96.67	5.24	96.94	0.04	12.76	1.15	0.16	0.09	0.11	0	2.03	5.32	1.34	0	0.28	19.61	9.2	0.09	0.01	0.03	0	0	36	-8.22	5.15	11.88	62.19	81.5	880.12	437.47	1014	577.53	913.54	462.09	994.39	472.3
16.783	0	0.06	0.02	0.05	7.24	0.03	0.04	7.34	1.76	1.76	85.31	86.6	0	93.82	5.9	95.11	0.05	8.05	1.3	0.25	0.08	0.13	0	1.76	5.46	1.76	0	0.25	21.44	10.1	0.09	0.02	0.04	0	0	36	-7.5	8.4	11.89	61.76	83.6	883.05	436.84	1018.92	579.15	916.74	461.61	999.57	472.87
16.816	0	0.06	0.02	0.06	6.81	0.03	0.04	6.85	1.74	1.86	86.3	86.19	0	95.19	5.72	94.28	0.05	7.04	1.58	0.31	0.07	0.17	0	1.74	7.14	1.86	0	0.36	21.84	10.32	0.1	0.02	0.04	0	0	36	-6.31	7.07	11.2	61.85	85.89	884.1	436.5	1020.8	579.63	916.7	462.1	1001.94	472.63
16.85	0	0.06	0.02	0.06	6.32	0.03	0.05	6.25	1.73	2.13	87.36	84.7	0	96.31	5.98	92.76	0.07	6.05	1.73	0.33	0.05	0.19	0	1.59	10.16	2.13	0	0.31	21.87	10.22	0.08	0.04	0.03	0	0	36	-5.17	5.68	9.31	62.08	85.08	885.2	436.88	1020.77	579.87	916.19	462.76	1000.81	471.58
16.883	0	0.05	0.02	0.06	6.62	0.03	0.05	6.51	1.31	2.14	86.75	85.35	0	94.63	7.26	93.01	0.08	5.83	1.3	0.26	0.04	0.16	0	1.31	9.1	2.14	0	0.24	22.26	9.95	0.07	0.03	0.03	0	0	36	-2.94	7.66	9.9	61.52	83.68	886.65	437.92	1022.53	581.35	918.81	464.76	1002.09	472.95
16.916	0	0.05	0.02	0.06	6.1	0.03	0.05	5.97	1.08	1.83	87.8	82.5	0	95.05	7.04	91.8	0.08	5.53	0.88	0.23	0.03	0.1	0	1.08	8.41	1.83	0	0.25	20.83	9.47	0.07	0.04	0.03	0	0	36	-4.6	7.22	9.84	61.09	84.45	887.15	437.77	1023.23	581.22	919.06	464.03	1003.05	472.8
16.95	0	0.05	0.02	0.06	6.88	0.03	0.05	6.86	0.71	1.83	86.24	84.89	0	95.61	8.08	92.86	0.09	6.41	0.65	0.22	0.02	0.07	0	0.71	7.51	1.83	0	0.16	21.95	10.05	0.06	0.05	0.04	0	0	36	-5.84	6.59	8.61	60.54	85.79	888.12	438.8	1023.72	582.4	918.41	463.79	1003.64	473.58
16.983	0	0.06	0.02	0.06	7.69	0.02	0.04	7.72	0.58	2.05	84.56	88.49	0	94.16	8.58	93.72	0.09	6.75	0.55	0.25	0.01	0.06	0	0.58	5.26	2.05	0	0.13	24.99	11.4	0.06	0.2	0.04	0	0	36	-6.56	8.1	7.05	60.25	84.68	889.99	440.73	1022.93	582.05	918.41	464.96	1002.58	474.28
17.016	0	0.06	0.02	0.06	8.25	0.02	0.04	8.64	0.48	2.49	82.73	90.35	0	94.23	7.36	94.68	0.09	8.13	0.48	0.17	0.01	0.04	0	0.36	3.72	2.49	0	0.11	26.49	13.21	0.06	0.01	0.04	0	0	36	-9.34	8.03	7.07	59.38	84.34	891.09	444.06	1021.01	581.46	918.19	467.17	1001.99	476.7
17.05	0	0.07	0.02	0.06	9.16	0.02	0.04	9.43	0.48	3.78	81.13	92.33	0	95.19	6.79	95.31	0.08	9.71	0.48	0.09	0.01	0.02	0	0.21	2.98	3.78	0	0.08	29	13.91	0.07	0.08	0.05	0	0	36	-10.48	7.08	7.52	59.3	80.77	890.77	445.38	1018.78	580.81	918.77	468.05	999.04	476.96
17.083	0	0.07	0.02	0.05	10.23	0.02	0.03	11.41	0.39	3.14	77.18	89.85	0	96.77	5.92	96.91	0.06	14.9	0.39	0.06	0	0.01	0	0.16	1.64	3.14	0	0.07	23.57	13.08	0.07	0.03	0.05	0	0	36	-10.69	4.99	6.66	59	84.26	891.61	445.91	1019.6	580.55	917.34	469.57	1001.28	477.01
17.117	0	0.09	0.02	0.04	13.21	0.02	0.03	15.97	0.29	2.37	68.05	87.29	0	95.8	5.13	98.33	0.04	23.9	0.29	0.03	0	0	0	0.09	0.91	2.37	0	0.06	18.99	12.8	0.08	0.02	0.05	0	0	36	-9.98	6.36	6.72	58.99	84.51	892.21	445.87	1020	580.31	917.8	469.67	1001.97	477.17
17.15	0	0.11	0.02	0.04	16.31	0.02	0.03	20.04	0.27	1.71	59.92	86.45	0	96.47	4.13	98.86	0.04	31.22	0.27	0.03	0	0	0	0.07	0.63	1.71	0	0.05	17.54	12.58	0.08	0	0.06	0	0	30	-10.83	5.45	7.05	58.98	84.52	892.92	445.25	1020.8	579.62	918.77	468.7	1002.91	476.66
17.183	0	0.13	0.02	0.04	19.41	0.02	0.03	23.91	0.28	1.51	52.18	85.84	0	96.45	3.6	99.28	0.03	37.14	0.28	0.03	0	0	0	0.06	0.41	1.51	0	0.05	16.48	12.21	0.07	0	0.06	0	0	30	-11.78	5.49	8.13	58.97	84.92	891.94	443.84	1022.02	579.88	919.43	467.71	1003.96	475.95
17.217	0	0.15	0.02	0.04	21.72	0.02	0.03	26.72	0.32	1.04	48.28	83.46	0	96.35	2.79	99.56	0.03	42.39	0.4	0.03	0.01	0	0	0.05	0.32	1.04	0	0.05	13.92	11.04	0.07	0.01	0.06	0	0	30	-8.66	5.63	8.11	59.04	84.22	891.95	443.54	1023.03	581.65	920.27	467.65	1004.03	476.39
17.25	0	0.24	0.02	0.04	30.57	0.02	0.03	36.9	0.35	1.12	38.1	82.33	0	95.21	1.9	99.72	0.02	55.14	0.46	0.02	0.01	0.01	0	0.05	0.35	1.12	0	0.05	12.77	10.37	0.06	0	0.06	0	0	30	-8.78	7.05	8.44	59.03	84.67	891.27	443.32	1023.04	581.91	919.99	467.69	1004.21	476.51
17.283	0	0.31	0.02	0.04	36.87	0.03	0.03	44.32	0.38	1.26	30.68	81.55	0	95.23	1.93	99.83	0.02	62.48	0.68	0.03	0.04	0.03	0	0.04	0.38	1.26	0	0.07	11.99	10.27	0.05	0.01	0.07	0	0	30	-7.55	7.03	9.26	59.25	83.99	890.39	442.31	1023.15	581.99	920.46	467.02	1003.95	476.18
17.317	0	0.36	0.02	0.03	41.19	0.03	0.03	49.45	0.43	1.38	25.55	77.16	0	96.69	1.85	99.87	0.01	68.78	1.22	0.07	0.11	0.08	0	0.03	0.43	1.38	0	0.1	8.61	8.97	0.04	0.02	0.07	0	0	30	-7.13	5.13	8.64	59.42	85.74	889.8	441.75	1023.41	582.6	919.08	466.44	1004.31	475.82
17.35	0	0.33	0.02	0.03	39.52	0.03	0.03	47.27	0.7	1.6	27.73	75.14	0	96.79	2.04	99.86	0.01	67.62	1.32	0.1	0.15	0.11	0	0.03	0.7	1.6	0	0.1	7.24	7.86	0.04	0.02	0.08	0	0	30	-7.77	4.98	8.58	59.48	86.73	889.67	441.06	1023.84	582.36	918.76	465.65	1004.95	475.28
17.383	0	0.29	0.02	0.03	36.37	0.03	0.03	43.51	1.11	2.02	31.49	72.26	0	97.16	2.43	99.83	0.01	64.92	1.44	0.16	0.24	0.12	0	0.03	1.11	2.02	0	0.11	5.42	6.55	0.03	0.02	0.08	0	0	30	-6.93	4.33	7.89	59.64	84.15	889.05	441.1	1023.14	582.93	918.69	466.42	1002.47	474.32
17.417	0	0.21	0.02	0.03	29.86	0.03	0.03	36.39	1.42	2.66	38.61	70.25	0	98.26	2.92	99.78	0.01	57.77	1.42	0.27	0.19	0.1	0	0.03	1.67	2.66	0	0.11	4.24	6.12	0.02	0.03	0.09	0	0	30	-6.88	1.82	7.09	59.83	83.69	889.36	440.86	1023.21	582.8	918.5	466.21	1001.88	473.47
17.45	0	0.13	0.02	0.03	20.96	0.03	0.03	25.29	0.9	2.34	49.71	68.73	0	97.28	3.74	99.71	0.01	45.68	0.9	0.31	0.09	0.05	0	0.04	2.44	2.34	0	0.06	3.43	4.88	0.02	0.09	0.09	0	0	30	-7.9	4.11	7.06	59.99	85.47	888.83	439.42	1023.33	581.65	917.51	464.82	1002.66	472.24
17.484	0	0.08	0.02	0.03	12.69	0.03	0.03	14.93	0.93	1.99	70.14	67.03	0	97.47	3.99	99.4	0.01	31.5	0.93	0.47	0.04	0.03	0	0.04	2.77	1.99	0	0.03	1.78	3.35	0.01	0.1	0.1	0	0	30	-6.77	3.74	7.25	60.34	82.27	888.87	439.26	1021.67	579.94	918.24	464.88	1000.25	471.43
17.517	0	0.04	0.02	0.03	7.07	0.03	0.03	7.96	0.86	1.71	84.09	67.09	0	97.25	4.67	98.87	0.01	15.43	0.86	0.71	0.03	0.03	0	0.06	3.32	1.71	0	0.03	1.24	2.26	0.01	0.11	0.09	0	0	30	-6.31	4.17	7.31	60.51	84.12	887.7	438.38	1021.24	579.91	916.68	463.8	1000.46	471.28
17.55	0	0.04	0.02	0.03	5.53	0.03	0.03	6.07	0.65	1.56	87.86	67.46	0	97.51	4.36	98.03	0.01	9.92	0.65	0.65	0.02	0.02	0	0.06	4.38	1.56	0	0.04	1.05	1.96	0.01	0.05	0.08	0	0	30	-5.82	3.67	7.25	60.67	83.83	887.45	438.06	1020.85	579.52	916.44	463.62	999.96	470.89
17.584	0	0.03	0.02	0.03	4.89	0.03	0.04	5.22	0.56	1.65	89.56	70.07	0	97.49	4.81	97.49	0.01	6.85	0.56	0.41	0.01	0.03	0	0.12	6.43	1.65	0	0.07	0.88	1.28	0.01	0.03	0.07	0	0	30	-5.9	3.71	6.61	60.7	82.58	887.85	438.34	1020.83	579.65	916.75	464.08	999.09	470.47
17.617	0	0.03	0.02	0.03	4.45	0.02	0.04	4.68	0.41	1.53	90.63	70.43	0	97.3	4.79	96.5	0.01	5.22	0.41	0.38	0.01	0.03	0	0.14	7.63	1.53	0	0.13	0.83	1.19	0.01	0.01	0.06	0	0	30	-5.87	4.08	6.54	60.83	81.3	887.82	438.41	1019.71	578.63	916.72	464.07	997.79	470.11
17.65	0	0.03	0.02	0.03	4.3	0.02	0.04	4.48	0.35	1.51	91.03	73.91	0	97.46	4.24	96.59	0.01	4.67	0.35	0.29	0.01	0.03	0	0.19	9.7	1.51	0	0.25	0.86	1.09	0.01	0.01	0.06	0	0	30	-6.88	3.77	6.26	60.89	81.49	887.26	438.06	1018.12	577.01	915.37	463.33	996.64	469.33
17.684	0	0.03	0.02	0.03	4.23	0.02	0.04	4.39	0.4	2.01	91.23	77.75	0	97.17	3.85	96.69	0.01	4.59	0.4	0.2	0.01	0.05	0	0.3	12.22	2.01	0	0.37	0.72	0.91	0.01	0.01	0.06	0	0	30	-7.2	4.31	6.38	60.93	81.38	887.11	438.08	1016.99	575.78	914.86	463.2	996.02	469.17
17.717	0	0.04	0.02	0.04	4.42	0.02	0.04	4.59	0.44	1.84	90.82	84.59	0	95.89	3.64	96.78	0.01	5.77	0.44	0.15	0.01	0.07	0	0.34	17.75	1.84	0	0.45	0.79	0.99	0.01	0	0.05	0	0	30	-4.91	6.25	4.72	61.32	78.9	887.82	439	1015.53	575.43	914.6	464.42	993.37	468.97
17.751	0	0.04	0.02	0.05	5.2	0.02	0.05	5.47	0.59	2.16	89.05	88.7	0	95.93	4.46	97.71	0.01	8.6	0.59	0.07	0	0.08	0	0.44	21.26	2.16	0	0.24	0.7	0.85	0.01	0.01	0.05	0	0	24	-6.18	6.2	6.37	61.34	80.98	886.42	437.65	1014.71	573.92	913.61	462.33	994.33	468.83
17.784	0	0.05	0.02	0.05	6.64	0.02	0.05	7.11	0.58	1.72	85.77	91.01	0	96.22	4.99	98.4	0.01	14.12	0.58	0.04	0	0.08	0	0.57	23.73	1.72	0	0.17	0.65	0.82	0.01	0.01	0.04	0	0	24	-5.27	5.81	6.58	61.43	82.58	885.71	437.34	1014	573.39	912.3	462.25	994.61	468.97
17.817	0	0.06	0.02	0.05	7.95	0.02	0.05	8.66	0.61	1.78	82.67	92.73	0	96.12	5.44	98.91	0.01	18.15	0.6	0.03	0	0.1	0	0.61	26.12	1.78	0	0.1	0.71	0.97	0.01	0.01	0.04	0	0	24	-6.29	5.95	6.67	61.28	82.48	884.73	437.37	1013.19	573.3	911.5	462.37	993.73	468.77
17.851	0	0.07	0.02	0.05	10.22	0.02	0.05	11.27	0.87	1.21	77.47	92.04	0	96.26	5.82	99.28	0.01	24.36	0.58	0.02	0	0.08	0	0.87	24.52	1.21	0	0.05	0.81	1	0.01	0	0.03	0	0	24	-6.48	5.77	7	61.21	82	883.8	437.22	1012.69	573.44	911.2	462.42	992.97	468.65
17.884	0	0.08	0.02	0.05	12.44	0.02	0.05	13.95	0.98	1.11	72.11	92.03	0	96.22	6.87	99.56	0.01	28.64	0.58	0.01	0	0.11	0	0.98	24.21	1.11	0	0.04	1.15	1.26	0.01	0.01	0.02	0	0	24	-6.5	5.81	7.22	61.12	82.27	883.46	437.19	1013.05	573.94	911.23	462.79	993.28	468.73
17.917	0	0.08	0.02	0.05	13.88	0.02	0.06	15.8	1.06	1.36	68.41	92.07	0	96.4	8.97	99.53	0.01	29.94	0.62	0.02	0	0.16	0	1.06	24.31	1.36	0	0.04	1.37	1.39	0.01	0.01	0.02	0	0	24	-7.59	5.56	7.39	61.11	79.68	883.37	437.32	1012.66	574.24	912.29	461.97	991.68	468.64
17.951	0	0.09	0.02	0.05	17.74	0.02	0.07	20.73	1.2	1.68	58.54	92.52	0	96.42	11.73	99.6	0.01	34.56	0.58	0.01	0	0.14	0	1.2	25.04	1.68	0	0.05	1.96	1.91	0.01	0	0.02	0	0	24	-7.01	5.53	7.91	61.16	82.32	883.35	436.92	1013.35	573.8	911.76	462.37	993.82	468.85
17.984	0	0.09	0.02	0.04	19.56	0.02	0.07	23.18	1.24	1.8	53.65	90.33	0	95.99	13.17	99.64	0.01	36.28	0.66	0.01	0.01	0.2	0	1.24	21.49	1.8	0	0.08	2.08	2.15	0.01	0	0.02	0	0	24	-8.26	6.13	8.16	61.22	79.81	883.67	436.63	1012.31	572.49	912.73	460.75	992.18	468.3
18.017	0	0.09	0.02	0.05	19.89	0.03	0.08	23.74	1.48	2.35	52.51	92.05	0	96.34	14.05	99.65	0.01	35.72	0.69	0.02	0.01	0.22	0	1.48	24.16	2.35	0	0.11	2.74	2.58	0.02	0.01	0.02	0	0	24	-7.27	5.65	8.62	61.19	82.32	883.14	436.19	1013.72	573.43	912.32	461.56	994.33	468.6
18.051	0	0.11	0.02	0.07	21.15	0.03	0.09	25.48	1.96	3.42	49.52	95.84	0	96.4	14.08	99.66	0.01	36.69	0.72	0.02	0.01	0.29	0	1.96	32.72	3.42	0	0.17	4.58	3.8	0.02	0	0.02	0	0	24	-7.22	5.56	8.82	61.09	81.42	883.01	436.26	1014.13	574.38	913	461.39	994.07	468.86
18.084	0	0.12	0.02	0.08	23.5	0.03	0.11	28.36	2.25	3.42	46.64	97.19	0	96.36	15.34	99.67	0.01	39	0.79	0.02	0.01	0.5	0	2.25	37.78	3.42	0	0.22	4.64	3.75	0.03	0	0.02	0	0	24	-7.93	5.62	8.08	60.92	81.33	883.86	436.62	1014.58	574.51	913.2	461.59	994.22	468.64
18.118	0	0.13	0.02	0.09	24.83	0.03	0.12	30.52	2.56	4.82	44.48	97.26	0	96.22	16.21	99.63	0.01	38.96	0.8	0.02	0.02	0.66	0	2.56	38.14	4.82	0	0.22	6.97	5.44	0.03	0	0.02	0	0	24	-4.76	5.82	8.3	61.36	81.75	883.22	435.94	1014.48	574.47	912.76	462.16	994.27	468.45
18.151	0	0.13	0.02	0.08	24.07	0.03	0.11	30.05	2.7	6.66	44.95	97.05	0	95.59	15.05	99.58	0.02	38.77	0.81	0.02	0.02	0.57	0	2.7	37.22	6.66	0	0.16	7.33	6.33	0.03	0	0.02	0	0	24	-5.89	6.62	8.13	61.29	80.83	883.92	435.79	1014.93	574.41	913.68	461.19	994.21	468.16
18.184	0	0.12	0.02	0.08	22.75	0.03	0.1	28.53	2.7	7.43	46.47	96.35	0	95.49	13.96	99.61	0.02	37.8	0.83	0.02	0.02	0.43	0	2.7	34.46	7.43	0	0.09	7.33	6.59	0.03	0	0.02	0	0	24	-6.28	6.73	8.17	61.22	81.56	883.99	435.96	1014.78	574.11	913.34	461.27	994.59	468.37
18.218	0	0.12	0.02	0.07	21.04	0.03	0.09	26.62	2.88	10	48.38	95.08	0	96.05	12.17	99.6	0.02	36.38	0.8	0.02	0.02	0.34	0	2.88	30.58	10	0	0.07	8.18	7.51	0.02	0	0.02	0	0	24	-7.01	6.05	7.52	61.18	82.25	884.11	436.29	1014.87	574.34	912.69	461.72	994.68	468.22
18.251	0	0.11	0.02	0.07	18.86	0.03	0.08	23.83	2.8	10.63	52.33	94.1	0	95.32	11.26	99.61	0.02	33.79	0.76	0.02	0.02	0.34	0	2.8	28.18	10.63	0	0.06	8.04	7.46	0.02	0	0.02	0	0	24	-6.18	6.93	8.23	61.3	81.82	883.72	436.14	1014.51	574.2	913	461.52	994.52	468.63
18.284	0	0.1	0.02	0.06	16.92	0.03	0.07	21.1	3.13	9.89	57.8	92.49	0	95.62	9.89	99.57	0.02	31.35	0.75	0.02	0.02	0.42	0	3.13	25	10.92	0	0.05	8.65	7.54	0.02	0	0.02	0	0	24	-5.62	6.58	7.89	61.27	82.33	883.01	436.06	1014.64	575.06	912.22	462.08	994.31	468.46
18.318	0	0.09	0.02	0.05	14.95	0.03	0.06	18	3.49	8.98	64	87.59	0	95.81	8.98	99.52	0.03	28.01	0.74	0.02	0.03	0.59	0	3.49	18.13	13.69	0	0.04	9.56	7.1	0.02	0.01	0.02	0	0	24	-4.98	6.35	7.83	61.37	80.74	883.14	436.22	1014.36	575.38	912.84	461.85	993.29	468.59
18.351	0	0.08	0.02	0.05	13.45	0.03	0.06	16.29	3.77	8.17	67.42	86.61	0	96.37	8.17	99.46	0.02	25.53	0.82	0.02	0.03	0.72	0	3.77	17.1	12.88	0	0.04	9.81	7.56	0.02	0.01	0.02	0	0	24	-5.77	5.6	6.59	61.38	82.66	883.58	437.3	1013.85	575.37	911.1	462.79	993.53	468.99
18.384	0	0.06	0.02	0.05	10.92	0.03	0.06	13.21	4.18	8.17	73.58	83.92	0	96.67	8.17	99.45	0.03	18.98	1.12	0.02	0.03	1.7	0	4.18	14.45	15.38	0	0.02	11.06	8.21	0.02	30.03	0.02	0	0	24	-6.14	5.16	7.02	61.74	81.21	883.93	438.67	1012.65	575.17	911.64	463.31	992.55	470.28
18.418	0	0.05	0.02	0.05	9.75	0.03	0.06	11.81	4.4	9.15	76.38	81.73	0	96.64	9.15	99.52	0.02	14.25	1.36	0.03	0.02	2.19	0	4.4	11.62	16.89	0	0.01	12.45	8.82	0.02	89.79	0.03	0	0	24	-4.43	5.21	7.15	62.09	81.21	883.48	438.64	1012.21	575.13	911.25	464.04	992.22	470.36
18.451	0	0.05	0.02	0.05	8.84	0.03	0.06	10.78	4.79	10.7	78.45	82.89	0	96.63	10.7	99.58	0.02	9.75	1.58	0.04	0.02	2.65	0	4.79	10.8	17.93	0	0.01	13.39	9.25	0.02	86.03	0.03	0	0	24	-4.53	5.22	6.64	62.01	81.13	883.62	438.89	1011.63	574.76	910.74	464.17	991.64	470.23
18.485	0	0.04	0.02	0.05	7.85	0.03	0.07	9.62	5.59	11.46	80.77	83.8	0	96.79	11.46	99.51	0.03	5.5	1.46	0.07	0.02	2.28	0	5.59	10.71	20.5	0	0.01	14.28	9.76	0.02	9.1	0.03	0	0	24	-3.78	4.96	5.63	62.05	80.9	883.54	438.81	1011.06	574.58	909.85	464.36	990.58	469.56
18.518	0	0.04	0.02	0.06	7.77	0.03	0.08	9.65	6.34	12.41	80.7	84.71	0	96.82	12.41	99.47	0.03	4	1.46	0.09	0.02	2.22	0	6.34	12.66	20.55	0	0.01	15.17	10.44	0.02	0.29	0.03	0	0	24	-4.62	4.91	5.38	61.82	80.97	883.08	438.26	1010.56	573.76	909.16	464.01	990	468.6
18.551	0	0.04	0.02	0.06	7.96	0.03	0.09	9.94	6.8	14.22	80.11	85.02	0	96.86	14.22	99.46	0.04	2.99	1.32	0.11	0.02	2.04	0	6.8	13.9	20.63	0	0.02	15.48	10.44	0.02	0.09	0.03	0	0	24	-5.42	4.85	4.99	61.69	80.58	883.24	438.44	1010.26	573.41	909.01	464.14	989.49	468.27
18.585	0	0.04	0.02	0.06	8.69	0.03	0.1	10.92	6.95	16.6	78.17	86.88	0	96.54	16.6	99.46	0.04	2.54	1.28	0.14	0.02	1.43	0	6.95	17.4	21.23	0	0.06	17.24	11.02	0.02	0.02	0.03	0	0	24	-7.53	5.35	3.73	61.39	79.6	884.34	439.4	1009.35	572.43	908.8	464.19	988.31	468.02
18.618	0	0.03	0.02	0.06	9.26	0.03	0.11	11.58	7.23	18.82	76.84	87.03	0	96.36	18.82	99.49	0.04	2.25	1.23	0.2	0.02	1.3	0	7.23	16.13	21.93	0	0.11	17.54	10.66	0.02	0.04	0.03	0	0	24	-6.55	5.62	4.94	61.38	80.08	883.71	438.89	1009.56	572.7	909.14	463.62	989.07	468.57
18.651	0	0.03	0.02	0.06	10.2	0.03	0.13	12.79	7.14	20.09	74.42	87.43	0	96.37	21.37	99.47	0.04	2.61	1.02	0.17	0.01	0.65	0	7.14	17.87	20.09	0	0.12	18	10.49	0.02	0.01	0.04	0	0	24	-6.04	5.61	5.13	61.37	82.06	882.71	438.16	1009.34	572.14	907.69	464.01	989.66	467.95
18.685	0	0.04	0.02	0.07	10.51	0.03	0.14	12.71	7.97	16.19	74.57	90.87	0	96.66	20.5	99.45	0.04	2.98	0.92	0.14	0.01	0.42	0	7.97	22.48	16.19	0	0.12	20.38	10.84	0.02	0.01	0.04	0	0	24	-7.05	5.17	5.2	61.15	81.34	882.25	437.92	1010.08	573.29	908.22	463.66	989.45	467.74
18.718	0	0.04	0.02	0.08	9.81	0.03	0.13	11.98	7.62	13.95	76.05	92.25	0	96.6	17.55	99.37	0.04	4.31	0.9	0.12	0.01	0.38	0	7.62	24.79	13.95	0	0.1	18.93	10.9	0.02	0.01	0.04	0	0	24	-6.91	5.26	5.83	61.17	83.29	881.67	436.9	1010.06	572.29	907.41	462.95	990.59	467.31
18.752	0	0.05	0.02	0.08	11.56	0.03	0.13	13.75	8.2	11.11	72.49	92.43	0	96.5	16.96	99.51	0.04	8.32	0.69	0.06	0.01	0.34	0	8.2	24.96	11.11	0	0.09	20.86	11.15	0.03	0	0.04	0	0	24	-6.92	5.42	6.63	61.24	82.94	880.91	436.38	1010.35	572.88	907.89	462.22	990.66	467.47
18.785	0	0.06	0.02	0.08	13.46	0.03	0.11	15.94	7.68	9.15	68.12	90.98	0	97.3	15.37	99.56	0.04	13.73	0.67	0.05	0.01	0.32	0	7.68	22.54	9.15	0	0.09	21.3	11.43	0.03	0	0.05	0	0	24	-7.93	4.07	6.25	61.26	80.48	880.39	436.54	1009.49	573.04	908.05	462.08	988.38	466.86
18.818	0	0.08	0.02	0.08	16.21	0.03	0.1	18.3	7.96	8.2	63.4	90.61	0	96.66	13.14	99.62	0.04	20.78	0.64	0.04	0.01	0.48	0	7.96	21.91	8.2	0	0.08	21.72	10.55	0.03	0	0.05	0	0	24	-5.73	5.18	6.83	61.26	81.75	880.35	435.75	1012.09	575.01	909.13	462.54	990.74	467.11
18.852	0	0.12	0.02	0.09	20.76	0.02	0.09	21.57	8.39	7.48	56.87	93.15	0	95.89	11.13	99.67	0.04	27.8	0.56	0.02	0.02	0.64	0	8.39	19.24	7.48	0	0.07	26.15	10.42	0.03	0	0.05	0	0	24	-6.63	6.25	7.29	61.04	82.85	880.63	435.79	1012.83	575.18	909.47	462.3	992.16	467.62
18.885	0	0.16	0.02	0.1	24.38	0.02	0.08	23.61	8.11	6.24	51.23	94.29	0	95.7	9.77	99.68	0.04	32.91	0.61	0.02	0.02	0.72	0	8.11	18.31	6.24	0	0.07	28.55	9.47	0.03	0	0.04	0	0	24	-6.91	6.49	7.47	60.9	83.39	880.36	435.9	1013.04	575.66	909.32	462.42	992.53	467.95
18.918	0	0.16	0.02	0.11	23.41	0.03	0.07	22.17	7.12	6.12	53.19	95.07	0	96.41	8	99.69	0.04	32.07	0.67	0.01	0.01	0.7	0	7.12	17.82	6.12	0	0.09	30.47	10.11	0.03	0.02	0.04	0	0	24	-7.9	5.55	7.16	60.56	83.74	880.92	436.6	1013.61	576.31	909.51	462.92	993.07	468.37
18.952	0	0.17	0.02	0.1	24.53	0.03	0.07	23.66	6.6	4.5	50.93	94.17	0	95.93	7.56	99.63	0.04	35.1	0.82	0.02	0.02	0.48	0	6.6	17.16	4.5	0	0.13	28.31	9.59	0.04	0.01	0.04	0	0	24	-6.45	6.21	7.99	60.49	83.4	880.58	437.15	1013.22	576.89	909.88	463.36	993.04	469.72
18.985	0	0.17	0.02	0.1	23.12	0.03	0.07	22.38	6.39	4.12	53.76	93.48	0	95.83	7.19	99.55	0.05	34.22	1	0.02	0.01	0.38	0	6.39	17.81	4.12	0	0.21	26.92	9.2	0.04	0.02	0.03	0	0	24	-7.89	6.33	8.04	60.33	83.39	880.7	437.65	1012.88	577.01	909.86	462.73	992.91	470.33
19.018	0	0.14	0.02	0.1	19.14	0.03	0.07	17.81	6.06	3.37	61.73	93.46	0	95.41	6.95	99.38	0.05	28.5	1.27	0.03	0.01	0.39	0	6.06	19.67	3.37	0	0.36	27.05	8.47	0.04	0.02	0.03	0	0	24	-8.86	6.83	8.01	60.03	83.31	880.87	437.95	1013.06	577.1	910.05	463.03	993.04	470.38
19.052	0	0.12	0.02	0.11	16.65	0.03	0.07	15.43	4.84	2.3	66.71	92.62	0	95.5	7.1	99.35	0.04	24.95	1.2	0.03	0.01	0.35	0	4.84	21.95	2.3	0	0.36	25.46	7.76	0.04	0.01	0.03	0	0	24	-8.9	6.73	8.03	59.87	83.46	880.71	437.89	1013.2	577.23	909.98	463.23	993.14	470.28
19.085	0	0.1	0.02	0.1	14.3	0.03	0.07	13.34	4.6	2.29	71.41	91.99	0	94.85	7.19	99.36	0.04	20.93	0.97	0.04	0.01	0.28	0	4.6	22.59	2.29	0	0.39	24.34	7.62	0.04	0.02	0.03	0	0	24	-8.51	7.43	8.1	59.69	83.76	880.07	437.66	1012.88	577.16	909.41	463.51	992.91	470.09
19.119	0	0.09	0.02	0.1	12.98	0.02	0.06	12.29	3.59	1.84	74.04	92.17	0	95.16	7.62	99.39	0.04	17.6	0.63	0.05	0.01	0.2	0	3.59	22.4	1.84	0	0.22	24.63	8.23	0.04	0.02	0.03	0	0	24	-7.59	7.11	8.22	59.77	82.63	879.44	437.49	1012.41	577.56	909.44	463.35	991.8	470.04
19.152	0	0.08	0.02	0.11	11.96	0.03	0.06	11.44	3.56	2.13	76.08	92.84	0	95.21	7.54	99.38	0.04	14.74	0.7	0.07	0.02	0.32	0	3.56	24.17	2.13	0	0.21	25.84	9.22	0.04	0.02	0.02	0	0	24	-7.65	7.06	8.28	59.62	83.92	878.52	437.46	1011.6	577.27	908.03	463.56	991.69	470.15
19.185	0	0.09	0.02	0.13	12.71	0.03	0.07	12.05	3.48	2.35	74.58	93.36	0	94.99	7	99.43	0.04	16.57	0.65	0.07	0.03	0.52	0	3.48	26.8	2.35	0	0.16	26.48	9.31	0.04	0.01	0.02	0	0	18	-7.61	7.29	8.18	59.64	83.29	877.8	437.27	1010.89	577.26	907.53	463.36	990.57	469.82
19.219	0	0.11	0.02	0.17	14.2	0.02	0.07	12.42	3.35	2.63	71.61	94.85	0	95.41	6.4	99.49	0.05	18.63	0.64	0.06	0.04	0.93	0	3.35	30.1	2.63	0	0.13	29.63	8.59	0.04	0.01	0.02	0	0	18	-8.23	6.83	8.18	59.56	83.75	877.07	437.17	1010.38	577.3	906.7	463.08	990.19	469.77
19.252	0	0.11	0.02	0.18	13.94	0.03	0.07	12.24	3.17	2.79	72.11	95.34	0	95.73	5.8	99.61	0.05	18.66	0.7	0.06	0.05	1.31	0	3.17	31.28	2.79	0	0.14	29.32	8.65	0.05	0.02	0.02	0	0	18	-8.31	6.45	7.8	59.36	85.08	877.49	437.16	1011.44	577.79	906.57	463.52	991.42	469.68
19.285	0	0.11	0.02	0.13	13.07	0.03	0.05	11.6	2.62	2.84	73.85	93.51	0	97.75	4.21	99.69	0.05	19.3	0.71	0.07	0.04	0.8	0	2.62	25.55	2.84	0	0.11	26.84	8.05	0.05	0.01	0.02	0	0	18	-6.96	3.15	8.32	58.57	87.14	879.12	437.78	1015.64	580.64	908.82	465.58	995.79	471.06
19.319	0	0.1	0.02	0.1	13.12	0.02	0.05	12.05	2.31	2.52	73.76	91.83	0	97.84	5.29	99.76	0.05	20.01	0.48	0.04	0.02	0.23	0	2.31	22.15	2.52	0	0.13	23.69	7.24	0.05	0	0.02	0	0	18	-3.53	2.92	7.81	57.96	86.32	887.87	440.25	1024.05	583.83	917.42	468.3	1003.56	473.76
19.352	0	0.11	0.02	0.08	16.4	0.02	0.05	15.25	2.06	2.16	67.2	91.69	0	98.59	6.91	99.81	0.04	25.31	0.32	0.02	0.01	0.08	0	2.06	16.72	2.16	0	0.1	23.41	6.8	0.04	0	0.02	0	0	18	-4.84	-0.77	7.52	56.95	90.28	893.19	441.1	1030.93	586.52	921.57	467.67	1011.5	475.75
19.385	0	0.13	0.02	0.06	22.62	0.02	0.05	22.15	1.58	1.61	54.77	90.65	0	97.23	8.58	99.87	0.03	34.67	0.15	0.01	0.01	0.02	0	1.58	10.25	1.61	0	0.03	21.73	6.71	0.03	0	0.02	0	0	18	-4.09	-4.21	5.3	56.07	87	903.14	441.86	1041.59	589.65	931.75	468.98	1018.55	474.91
19.419	0	0.13	0.02	0.04	25.7	0.02	0.05	26.71	1.17	0.91	48.29	87.19	0	93.77	10.81	99.9	0.03	39.21	0.07	0	0.01	0.01	0	1.17	6.37	0.91	0	0.02	17.31	5.86	0.02	0	0.02	0	0	18	-2.33	-8.44	4.55	56.37	83.35	906.84	441.11	1044.3	588.2	936.09	469.6	1019.37	472.87
19.452	0	0.14	0.02	0.04	31.96	0.02	0.05	33.32	1.12	0.65	41.68	86.35	0	88.27	14.72	99.92	0.03	44.05	0.04	0	0.01	0	0	1.12	5.01	0.65	0	0.01	16.37	4.65	0.02	0	0.01	0	0	18	-1.76	-11.91	2.69	55.52	87.52	919.77	441.1	1057.08	588.07	945.64	470.12	1033.13	472.49
19.486	0	0.1	0.02	0.03	23.54	0.02	0.06	24.99	0.94	0.41	50.03	81.95	0	82.13	15.17	99.9	0.02	35.19	0.05	0	0.01	0	0	0.94	6.5	0.41	0	0.14	12.27	3.36	0.01	0	0.01	0	0	12	-1.18	-14.37	2.13	55.12	81.59	921.34	441	1057.04	586.91	948.92	469.96	1030.5	471.43
19.519	0	0.1	0.02	0.03	29.64	0.02	0.07	32.09	0.81	0.33	42.91	81.34	0	72.31	20.18	99.89	0.02	39.12	0.06	0	0.01	0	0	0.81	6.33	0.33	0	0.18	11.76	2.82	0.01	0	0.01	0	0	12	-5.41	-17.2	1.1	54.52	81.07	926.08	441.27	1060.62	585.29	952.64	470.19	1033.7	469.71
19.552	0	0.1	0.02	0.03	37.82	0.02	0.1	41.88	0.75	0.32	33.12	81.64	0	62.2	28.02	99.9	0.02	41.64	0.09	0	0.02	0	0	0.75	7.96	0.32	0	0.47	12	2.58	0.01	0.01	0.01	0	0	12	-5.09	-19.51	1.01	54.2	75.09	928.57	441.73	1061.07	583.99	957.04	470.38	1032.13	469.31
19.586	0	0.12	0.02	0.03	38.83	0.02	0.09	41.17	0.47	0.31	33.83	83.7	0	66.75	25.38	99.9	0.02	44.03	0.14	0	0.06	0	0	0.47	5.77	0.31	0.01	0.44	13.8	2.12	0.01	0.01	0.02	0	0	12	-4.88	-18.52	1.63	54.33	75.42	930.67	441.17	1062.51	582.5	959.03	469.77	1034.45	468.88
19.619	0	0.11	0.02	0.03	38.46	0.02	0.09	40.87	0.35	0.39	34.13	84.02	0	60.47	26.53	99.89	0.02	42.56	0.13	0	0.1	0	0	0.35	5.02	0.39	0.02	0.13	14.1	2.16	0.01	0	0.02	0	0	12	-4.15	-19.88	-0.31	54.29	74.73	933.91	441.37	1064.72	582.01	960.91	470.2	1035.62	468.45
19.652	0	0.08	0.02	0.03	36.14	0.02	0.11	39.24	0.25	0.38	35.76	82.66	0	43.74	30.26	99.86	0.02	37.59	0.11	0	0.11	0	0	0.25	5.65	0.38	0.03	0.08	12.91	1.8	0.01	0.01	0.02	0	0	12	-5.51	-23.26	-0.95	54.25	75	935.07	440.94	1065.32	580.37	961.2	469.65	1036.18	467.75
19.686	0	0.08	0.02	0.02	42.48	0.02	0.14	47.19	0.14	0.29	27.81	81.16	0	50.83	36.56	99.84	0.02	39.61	0.09	0	0.1	0	0	0.14	5.5	0.29	0.05	0.05	11.67	1.29	0	0	0.02	0	0	12	-4.91	-21.83	-1.16	54.33	74.39	936.93	440.73	1066.33	579.53	962.87	469.63	1037.21	467.14
19.719	0	0.08	0.02	0.02	46.68	0.02	0.15	50.7	0.1	0.34	24.3	84.91	0	59.84	39.71	99.83	0.02	39.56	0.06	0	0.06	0	0	0.1	2.71	0.34	0.06	0.02	15	1.57	0	0.01	0.02	0.01	0	12	-8.08	-20.01	-0.35	54.25	72.31	937.73	441.37	1065.09	577.75	964.23	468.83	1036.51	466.86
19.753	0	0.06	0.02	0.02	53.74	0.02	0.23	58.18	0.04	0.29	16.82	87.66	0	63.85	49.54	99.79	0.02	36.99	0.03	0	0.01	0	0	0.04	0.64	0.29	0.03	0.01	17.95	1.61	0	0.74	0.01	0.02	0	12	-6	-19.16	1.13	53.5	75.06	939.96	445.75	1066.75	581.36	965.66	473.16	1040.72	472.21
19.786	0	0.04	0.02	0.02	37.67	0.02	0.22	39.48	0.04	0.36	35.52	90.72	0	62.3	49.43	99.56	0.01	18.84	0.04	0	0.01	0	0	0.03	0.23	0.36	0.02	0.01	22.14	1.91	0	53.23	0.01	0.04	0	12	-4.89	-19.49	2.21	52.27	72.95	942.06	452.55	1062.43	580.91	966.27	477.23	1039.19	479.53
19.819	0	0.02	0.02	0.02	25.73	0.02	0.2	26.3	0.05	0.42	48.7	90.88	0	78.65	47.13	98.78	0.02	6.98	0.05	0	0.01	0	0	0.02	0.12	0.42	0.01	0.01	23.16	2.37	0	99.29	0.01	0.06	0	12	-14.57	-15.48	5.73	51.61	79.08	944.66	461.71	1061.4	582.28	966.28	485.58	1045.33	487.56
19.853	0	0.03	0.02	0.03	17.72	0.02	0.15	16.04	0.09	0.55	64.56	91.83	0	76.15	39.76	95.86	0.03	1.47	0.09	0	0.01	0	0	0.01	0.1	0.55	0.01	0.02	27.58	3.19	0	99.67	0.01	0.09	0	12	-18.55	-16.19	4.77	50.03	75.82	948.52	470.91	1057.42	583.07	967.16	492.12	1042.94	494.46
19.886	0	0.04	0.03	0.03	7.6	0.02	0.12	5.96	0.09	0.49	84.8	71.67	0	84.2	29.38	81.07	0.04	0.27	0.2	0.01	0.02	0	0	0.01	0.09	0.49	0.01	0.04	23.82	3.08	0	98.29	0.02	0.15	0	12	-20.4	-13.63	5.43	49.13	77.69	946.4	478.63	1056.48	591.25	965.15	499.97	1042.8	502.61
19.919	0	0.08	0.06	0.04	1.87	0.02	0.12	0.94	0.06	0.48	96.26	18.84	0	91.06	16.68	48.4	0.07	0.04	0.44	0.02	0.06	0.02	0	0.01	0.06	0.48	0.01	0.05	26.76	3.06	0.01	99.78	0.02	0.25	0	12	-28.78	-10.39	7.2	49.3	79.69	945.39	485.31	1056.11	596.03	964.63	507.15	1044.31	508.64
19.953	0	0.18	0.14	0.06	0.47	0.03	0.13	0.16	0.05	0.9	99.07	2.03	0	94.21	5.77	15.72	0.11	0.01	0.71	0.05	0.09	0.09	0	0.01	0.05	0.9	0	0.05	29.4	3.31	0.02	99.93	0.03	0.39	0	12	-28.86	-8.05	7.61	48.56	81.82	944.03	490.97	1053.55	600.49	962	511.71	1043.74	515.3
19.986	0	0.22	0.19	0.06	0.26	0.03	0.13	0.08	0.08	0.73	99.48	0.67	0	95.58	2.08	3	0.14	0	1.06	0.13	0.16	0.31	0	0.01	0.06	0.73	0	0.08	27.1	3.09	0.03	99.96	0.04	0.63	0	12	-32.81	-6.63	7.97	48.71	83.73	943.65	494.85	1052.38	603.57	960.61	515.21	1044.25	518.98
20.019	0	0.28	0.21	0.08	0.26	0.03	0.13	0.07	0.1	0.75	99.43	1.02	0	96.47	0.81	0.94	0.18	0	2.11	0.26	0.17	2.01	0	0.01	0.1	0.75	0	0.09	33.83	3.21	0.06	99.98	0.06	0.93	0	12	-34.29	-5.47	8.87	48.98	85.75	943.83	495.48	1051.76	603.41	960.12	515.65	1045.73	520.46
20.053	0	0.32	0.22	0.1	0.27	0.03	0.14	0.07	0.26	0.4	99.36	1.3	0	94.25	0.4	0.41	0.35	0	3.6	0.39	0.13	5.09	0	0.01	0.17	0.69	0	0.26	35.8	3.45	0.12	99.96	0.09	1.18	0	12	-35.88	-8.01	9.95	48.75	84.71	942.64	495.64	1050.02	603.01	959.8	517.17	1044.45	520.15
20.086	0	0.33	0.23	0.11	0.26	0.03	0.14	0.06	0.37	0.5	99.35	1.2	0	93.39	0.29	0.2	0.5	0	4.41	0.52	0.11	8.12	0	0.01	0.18	0.49	0	0.37	33.82	3.32	0.17	99.99	0.11	1.76	0	12	-36.08	-8.76	9	48.65	85.6	941.39	496	1049.86	604.47	958.04	518.21	1043.63	519.75
20.12	0	0.31	0.24	0.09	0.25	0.03	0.14	0.06	0.46	1.1	99.38	1.13	0	95.97	0.2	0.12	1.1	0	4.45	0.49	0.1	5.27	0	0.01	0.16	0.26	0	0.32	32.97	3.11	0.46	99.98	0.16	2	0	12	-31.78	-6.15	8.22	47.97	84.31	942.32	498.37	1047.6	603.65	957.52	517.12	1041.6	523.33
20.153	0	0.33	0.24	0.1	0.26	0.03	0.14	0.06	0.86	1.6	99.34	1.19	0	94.54	0.18	0.12	1.6	0	3.97	0.4	0.12	6.64	0	0.01	0.14	0.16	0	0.3	34.14	2.97	0.86	99.96	0.22	1.78	0	12	-33.28	-7.74	9.23	48.1	84.04	942.79	498.41	1047.31	602.94	958.34	519.01	1042.29	522.91
20.186	0	0.32	0.24	0.09	0.25	0.03	0.14	0.06	1.04	1.92	99.37	0.97	0	94.01	0.17	0.09	1.92	0	2.87	0.28	0.12	5.9	0	0.01	0.15	0.12	0	0.18	32.32	2.58	1.04	99.96	0.25	1.88	0	12	-34.58	-8.23	9.24	48.27	85.34	942.28	498.4	1047.17	603.28	957.46	518.96	1042.7	522.98
20.22	0	0.29	0.24	0.08	0.23	0.03	0.15	0.06	2.58	2.1	99.41	0.67	0	94.71	0.22	0.09	3.29	0	3.15	0.25	0.17	7.17	0	0.02	0.14	0.06	0	0.13	26.68	2.1	2.58	99.98	0.44	1.73	0	12	-32.6	-7.58	8.66	48.05	84.46	942.93	499.05	1046.71	602.83	957.55	519.34	1041.91	523.41
20.253	0	0.3	0.24	0.09	0.23	0.03	0.15	0.06	2.89	1.88	99.4	0.62	0	94.51	0.26	0.1	3.4	0	2.89	0.19	0.2	10.19	0	0.02	0.13	0.05	0	0.12	25.47	1.88	2.93	99.97	0.49	1.45	0	12	-32.32	-7.77	9.26	47.97	83.73	942.37	499.29	1046.05	602.98	957.68	519.36	1041.27	524.06
20.286	0	0.27	0.23	0.08	0.21	0.03	0.16	0.06	3.3	1.42	99.46	0.44	0	94.69	0.33	0.13	4.47	0	3.3	0.17	0.25	10.88	0	0.04	0.09	0.03	0	0.08	19.71	1.42	4.74	99.97	0.73	1.09	0	12	-34.55	-7.6	9.46	48.38	84.69	941.76	499.03	1046.22	603.5	957.15	519.78	1041.75	523.55
20.32	0	0.28	0.23	0.06	0.21	0.03	0.19	0.06	3.43	0.77	99.44	0.45	0	93.9	0.44	0.16	9.01	0	3.43	0.15	0.27	10.07	0	0.06	0.06	0.01	0	0.07	15.33	0.77	7.73	99.98	1.31	0.46	0	12	-36.38	-8.33	9.18	48.7	85.32	941.13	499.46	1045.64	603.97	956.06	520.7	1041.34	523.28
20.353	0	0.27	0.22	0.07	0.2	0.03	0.19	0.06	3.26	0.7	99.46	0.39	0	95.71	0.39	0.18	8.55	0	3.26	0.11	0.27	11.46	0	0.06	0.05	0.01	0	0.07	14.01	0.7	8.18	99.98	1.32	0.09	0	12	-33.48	-6.47	8.3	48.52	85.92	940.86	499.95	1045.84	604.93	955.16	521.52	1041.04	523.88
20.386	0	0.26	0.21	0.06	0.2	0.03	0.19	0.06	2.8	0.49	99.47	0.36	0	93.77	0.42	0.21	9.31	0	2.8	0.09	0.27	11.5	0	0.07	0.04	0	0	0.06	12.01	0.49	11.36	99.95	1.59	0	0	12	-35.12	-8.44	8.64	48.74	86.71	939.6	500.05	1046.02	606.47	954.49	521.66	1041.17	524.11
20.42	0	0.24	0.21	0.05	0.18	0.03	0.18	0.06	2.21	0.33	99.53	0.4	0	95.07	0.27	0.19	8.95	0	2.21	0.08	0.26	10.02	0	0.09	0.03	0	0	0.07	9.35	0.33	13.94	99.92	1.94	0	0	12	-32.39	-7.2	7.62	47.96	82.91	940.1	501.8	1044.96	606.66	955.29	520.48	1038.03	525.78
20.453	0	0.23	0.21	0.05	0.18	0.03	0.18	0.06	1.96	0.31	99.54	0.38	0	94.34	0.2	0.19	8.82	0	1.79	0.07	0.26	9.96	0	0.09	0.03	0	0	0.06	8.31	0.31	13.04	99.94	1.96	0	0	12	-32.55	-7.93	8.8	47.7	81.21	940.27	502	1044.59	606.32	956.73	520.31	1037.72	526.41
20.487	0	0.22	0.2	0.04	0.17	0.03	0.18	0.06	2.17	0.26	99.57	0.35	0	94.41	0.15	0.18	9.1	0	1.57	0.07	0.27	7.4	0	0.09	0.02	0	0	0.05	6.88	0.26	11.61	99.9	2.17	0	0	12	-32.25	-7.87	9.73	47.6	81.33	939.43	502.29	1044.42	607.28	956.79	520.99	1037.87	527.4
20.52	0	0.21	0.21	0.04	0.17	0.03	0.19	0.06	1.97	0.23	99.58	0.33	0	94.63	0.11	0.14	9.83	0	1.31	0.08	0.21	5.47	0	0.09	0.02	0	0	0.04	5.42	0.23	9.48	99.55	1.97	0	0	12	-29.74	-7.66	10.32	47.45	81.37	937.36	501.06	1045.18	608.88	956.51	520.62	1037.61	527.18
20.553	0	0.2	0.21	0.03	0.17	0.03	0.19	0.06	1.99	0.21	99.58	0.33	0	96.1	0.06	0.09	9.81	0	1.31	0.09	0.17	2.66	0	0.09	0.02	0	0	0.04	4.85	0.21	8.13	99.95	1.99	0	0	12	-28.17	-5.98	10.13	47.32	82.2	935.64	499.21	1046.88	610.45	956.01	519.35	1037.95	526.01
20.587	0	0.18	0.21	0.03	0.16	0.03	0.18	0.06	1.67	0.17	99.58	0.33	0	94.25	0.03	0.07	8.19	0	1.01	0.1	0.13	1.49	0	0.09	0.02	0	0	0.03	3.81	0.17	5.42	97.69	1.67	0	0	12	-21.2	-8.02	10.68	47.32	84.81	930.76	495.88	1049.71	614.83	954.28	517.86	1038.74	525.55
20.62	0	0.18	0.21	0.03	0.16	0.03	0.18	0.06	1.55	0.19	99.58	0.33	0	94.54	0.01	0.04	8.41	0	0.93	0.15	0.11	0.56	0	0.06	0.02	0	0	0.01	3.92	0.19	4.03	97.7	1.55	0	0	12	-14.57	-7.74	12.62	47.01	81.81	927.9	493.99	1050.73	618.53	955.98	516.69	1037.26	526.03
20.653	0	0.18	0.22	0.03	0.16	0.03	0.18	0.06	1.45	0.2	99.57	0.33	0	92.74	0.01	0.02	8.89	0	0.88	0.25	0.11	0.25	0	0.04	0.01	0	0	0.01	3.54	0.2	2.47	80.22	1.45	0	0	12	-16.92	-9.26	14.74	47.13	83.8	925.06	492.04	1051.17	618.26	955.53	514.39	1038.51	526.12
20.687	0	0.18	0.22	0.03	0.16	0.03	0.18	0.06	1.42	0.21	99.57	0.33	0	85.84	0	0.01	8.76	0	0.64	0.32	0.08	0.09	0	0.03	0.01	0	0	0	3.11	0.21	1.27	89.46	1.42	0	0	6	-14.24	-12.99	15.66	47.23	83.09	923.82	491.45	1052.53	620.6	956.61	514.47	1038.81	526.62
20.72	0	0.19	0.22	0.03	0.17	0.03	0.18	0.06	1.34	0.25	99.56	0.33	0	89.09	0	0.01	9.18	0	0.54	0.41	0.07	0.02	0	0.02	0.01	0	0	0	3.34	0.25	0.97	87.77	1.34	0	0	6	-14.5	-11.5	15.44	47.83	84.42	922.98	490.08	1053.81	621.44	956.1	513.78	1039.7	525.53
20.754	0	0.2	0.23	0.03	0.17	0.03	0.2	0.06	1.24	0.25	99.54	0.33	0	88.47	0	0	10.66	0	0.34	0.52	0.06	0.01	0	0.01	0	0	0.01	0.01	2.71	0.25	0.57	85.44	1.24	0	0	6	-14.38	-11.81	14.98	48.15	84.52	922.37	488.94	1054.3	622.11	955.69	512.5	1039.38	524.32
20.787	0	0.2	0.23	0.03	0.17	0.03	0.2	0.06	1.14	0.26	99.53	0.33	0	87.79	0	0	10.98	0	0.29	0.57	0.06	0.01	0	0.01	0	0	0.01	0.01	2.39	0.26	0.34	91.32	1.14	0	0	6	-13.38	-12.14	16.41	48.62	86.28	921.28	486.82	1054.54	620.08	955.62	511.61	1041.05	523.77
20.82	0	0.2	0.23	0.03	0.17	0.03	0.2	0.06	1.14	0.3	99.54	0.33	0	87.42	0	0	10.89	0	0.26	0.55	0.06	0.01	0	0.01	0	0	0.01	0.01	2.5	0.3	0.27	93.42	1.14	0	0	6	-13.11	-12.31	16.07	48.79	85.65	919.88	485.67	1053.71	619.53	954.45	511.06	1039.39	522.09
20.854	0	0.19	0.23	0.03	0.17	0.03	0.19	0.06	1.04	0.39	99.54	0.33	0	85.56	0	0	10.06	0	0.27	0.53	0.06	0.01	0	0	0	0	0.01	0.01	2.54	0.39	0.13	73.19	1.04	0.07	0	6	-9.83	-13.1	15.33	49.21	85.89	918.37	484.82	1052.91	620.64	952.68	510.68	1037.89	521.44
20.887	0	0.18	0.23	0.03	0.16	0.03	0.18	0.06	1.04	0.55	99.55	0.33	0	88.04	0	0	8.92	0	0.32	0.45	0.06	0.01	0	0	0	0	0.01	0	2.79	0.55	0.09	87.77	1.04	0.15	0	6	-6.48	-12.02	12.58	48.96	82.86	917.9	485.2	1050.79	623.16	950.66	509.77	1032.86	520.28
20.92	0	0.18	0.22	0.03	0.16	0.03	0.17	0.06	1.09	0.67	99.57	0.33	0	84.72	0	0	7.52	0	0.44	0.35	0.06	0.02	0	0	0	0	0.01	0	3.16	0.67	0.08	80.21	1.09	0.08	0	6	-7.94	-13.44	15.22	49.23	83.32	916.12	484.32	1050.05	620.82	951.07	509.76	1033.68	520.63
20.954	0	0.17	0.21	0.03	0.16	0.03	0.16	0.06	1	1.12	99.57	0.33	0	88.52	0	0	6.12	0	0.55	0.3	0.05	0.04	0	0	0	0	0.01	0	4.21	1.12	0.05	90.61	1	0.26	0	6	-8.84	-11.79	13.82	49.48	82.99	915.34	483.8	1049.72	621.56	949.55	509.83	1032.06	518.81
20.987	0	0.17	0.21	0.03	0.16	0.03	0.16	0.06	0.99	1.26	99.58	0.33	0	89.46	0	0	5.29	0	0.59	0.25	0.04	0.03	0	0	0	0	0.01	0	4.78	1.26	0.05	75.16	0.99	0.35	0	6	-1.81	-11.3	10.73	49.36	82.23	915.78	484.39	1048.39	624.12	947.36	509.66	1029.05	519.11
21.02	0	0.17	0.21	0.03	0.16	0.03	0.15	0.06	1.01	1.51	99.59	0.33	0	89.34	0	0	4.19	0	0.6	0.2	0.03	0.02	0	0	0	0	0.01	0	6.05	1.51	0.04	85.92	1.01	0.37	0	6	-9.25	-11.37	12.08	50.02	81.93	914.71	483.53	1047.37	620.52	947.26	509.24	1028.83	516.97
21.054	0	0.17	0.2	0.03	0.16	0.03	0.14	0.06	0.98	2.39	99.59	0.33	0	87.05	0	0.01	3.33	0	0.63	0.2	0.03	0.02	0	0	0	0	0.01	0	9.46	2.39	0.03	97.96	0.98	0.41	0	6	-7.59	-12.47	11.32	49.97	82.58	914.13	483.04	1045.67	619.32	945.36	508.66	1027.57	516.36
21.087	0	0.18	0.21	0.03	0.16	0.03	0.14	0.06	1.03	2.43	99.59	0.33	0	88.64	0	0.01	3.2	0	0.63	0.21	0.03	0.02	0	0	0	0	0.01	0	10.4	2.43	0.03	92.49	1.03	0.61	0	6	-8.77	-11.73	11.36	50.15	83.13	913.08	482.91	1044.51	618.66	944.04	508.5	1026.82	516.1
21.121	0	0.19	0.21	0.04	0.18	0.03	0.14	0.06	1.25	2.87	99.58	0.33	0	88.07	0	0.01	2.87	0	0.8	0.27	0.03	0.02	0	0	0	0	0.01	0	14.45	3.26	0.02	92.74	1.25	0.94	0	6	-8.66	-12	12.25	50.25	83.61	911.36	481.06	1044.35	617.79	943.5	507.4	1026.78	514.91
21.154	0	0.2	0.21	0.04	0.18	0.03	0.14	0.07	1.38	2.38	99.59	0.33	0	88.42	0	0.01	2.38	0	0.85	0.3	0.03	0.02	0	0	0	0	0.01	0	16.96	3.95	0.03	91.89	1.38	1.03	0	6	-6.01	-11.84	10.97	50.34	83.92	910.77	481.11	1044.31	619.84	942.17	507.63	1025.78	514.94
21.187	0	0.2	0.22	0.04	0.18	0.03	0.14	0.07	1.54	2.4	99.57	0.33	0	87.1	0	0.01	2.4	0	0.93	0.37	0.02	0.01	0	0	0	0	0.01	0	17.19	4.08	0.03	79.37	1.54	1.67	0	6	-6.84	-12.45	10.06	50.54	83.16	910.34	481.17	1044.75	621.41	941.87	507.78	1024.78	514.29
21.221	0	0.2	0.21	0.04	0.18	0.03	0.13	0.07	1.46	1.46	99.58	0.35	0	89.79	0.01	0.01	1.46	0	1.07	0.35	0.02	0	0	0	0	0	0.01	0	19.25	4.89	0.03	86.8	1.89	1.78	0	6	-6.76	-11.13	9.21	50.34	81.97	910.93	482.86	1041.94	620.28	940.73	508	1022.38	515.27
21.254	0	0.19	0.22	0.04	0.18	0.03	0.13	0.07	1.19	1.19	99.57	0.33	0	88.61	0	0.01	1.19	0	1.22	0.37	0.01	0	0	0	0	0	0.01	0	18.84	5.02	0.04	95.37	2.09	2.32	0	6	-9.53	-11.74	9.49	50.93	84	910.49	482.52	1041.7	618.85	939.68	507.84	1023.4	514.72
21.287	0	0.2	0.22	0.04	0.18	0.03	0.12	0.07	0.79	0.79	99.57	0.37	0	91.9	0	0.01	0.79	0	1.37	0.36	0.01	0	0	0	0	0	0.01	0	20.36	5.43	0.04	96.01	2.43	2.67	0	6	-9.99	-9.86	8.75	51.13	84.39	910.52	482.75	1041.51	619.12	938.91	508.01	1023.04	514.54
21.321	0	0.22	0.2	0.05	0.19	0.04	0.12	0.07	0.55	0.55	99.57	0.56	0	93.38	0	0.02	0.55	0	1.73	0.41	0.02	0	0	0	0	0	0.01	0	25.82	6.59	0.05	93.59	3.24	2.73	0	6	-10.96	-8.76	7.75	51.41	85.46	909.89	482.18	1040.98	618.41	937.12	508.35	1022.45	513.06
21.354	0	0.21	0.2	0.05	0.19	0.04	0.12	0.07	0.55	0.55	99.59	0.52	0	91.78	0	0.02	0.55	0	1.76	0.36	0.03	0	0	0	0	0	0.02	0	24.59	6.11	0.05	92.67	3.51	2.84	0	6	-11.59	-9.94	8	51.56	85.57	909.91	482.79	1040.71	618.6	937.13	508.32	1022.53	513.85
21.387	0	0.21	0.2	0.05	0.19	0.04	0.12	0.07	0.52	0.52	99.58	0.56	0	92.51	0	0.03	0.52	0	1.74	0.28	0.03	0	0	0	0	0	0.02	0	25.69	5.98	0.05	95.87	4.02	2.89	0	6	-8.91	-9.43	8.61	51.32	87.22	908.83	482.57	1039.77	618.06	935.81	509.23	1022.86	514.46
21.421	0	0.21	0.18	0.05	0.19	0.04	0.11	0.07	0.52	0.52	99.58	0.6	0	92.56	0	0.04	0.52	0	1.59	0.23	0.03	0	0	0	0	0	0.02	0	26.76	5.05	0.05	94.6	4.78	2.51	0	6	-10.17	-9.39	9.69	51.43	86.86	908.26	482.56	1039.64	617.73	936.37	509.22	1023.05	514.81
21.454	0	0.2	0.16	0.05	0.18	0.05	0.11	0.07	0.54	0.54	99.6	0.54	0	92.45	0	0.03	0.54	0	1.4	0.21	0.03	0	0	0	0	0	0.02	0	25.44	5.1	0.05	91.12	5.11	1.63	0	6	-8.82	-9.47	8.88	51.35	86.7	908.39	482.78	1039.9	619.05	936.08	509.24	1022.59	514.97
21.488	0	0.18	0.13	0.04	0.17	0.05	0.11	0.07	0.62	0.62	99.63	0.47	1.23	92.08	0	0.04	0.62	0	1.42	0.22	0.04	0	0	0	0	0	0.02	0	23.61	4.3	0.05	86.52	6.52	0.8	0	6	-9.64	-9.73	8.64	51.56	87.15	908.35	482.89	1039.86	618.87	935.65	509.66	1022.66	514.68
21.521	0	0.17	0.12	0.04	0.16	0.06	0.11	0.07	0.76	0.76	99.65	0.41	1.52	92.11	0	0.03	0.76	0	1.22	0.24	0.04	0	0	0	0	0	0.02	0	21.82	4.21	0.05	82.14	6.94	0.48	0	6	-9.58	-9.71	8.22	51.56	87.32	908.39	483.22	1039.74	619.15	935.24	510.13	1022.44	514.72
21.554	0	0.17	0.13	0.04	0.16	0.06	0.11	0.07	0.79	0.79	99.66	0.38	1.47	92.89	0	0.03	0.79	0	1.19	0.24	0.03	0	0	0	0	0	0.02	0	20.87	4.07	0.05	97.2	6.92	0.79	0	6	-9.85	-9.15	7.63	51.64	88.61	908.85	484.4	1039.23	619.79	934.27	509.97	1022.66	516.13
21.588	0	0.15	0.12	0.03	0.14	0.06	0.1	0.07	0.73	0.73	99.69	0.33	2.34	92.54	0	0.03	0.73	0	0.95	0.17	0.02	0	0	0	0	0	0.01	0	17.6	4.05	0.05	95.26	7.81	0.85	0	6	-10.6	-9.41	9.2	51.45	85.77	907.78	484.46	1038.35	619.48	935.64	510.08	1021.18	516.38
21.621	0	0.15	0.13	0.03	0.14	0.06	0.1	0.06	0.7	0.7	99.7	0.33	1.82	93.43	0	0.03	0.7	0	0.71	0.13	0.01	0	0	0	0	0	0.01	0	16.86	3.8	0.06	88.26	7.39	1.54	0	6	-10.9	-8.72	9.4	51.36	86.18	906.5	484.58	1037.67	620.09	934.62	510.28	1020.56	516.74
21.654	0	0.15	0.13	0.03	0.14	0.05	0.1	0.06	0.69	0.69	99.69	0.33	1.22	96.99	0	0.04	0.69	0	0.64	0.13	0.01	0	0	0	0	0	0.01	0	16.62	3.44	0.06	76.19	6.84	1.07	0	6	-14	-4.63	7.7	51.39	81.77	906.23	485.04	1036.14	620.56	934.54	509.54	1016.11	515.13
21.688	0	0.16	0.12	0.03	0.15	0.05	0.11	0.06	0.54	0.54	99.68	0.33	0.98	98.61	0	0.05	0.54	0	0.63	0.15	0.01	0	0	0	0	0	0.01	0	17.7	2.73	0.04	93.68	6.55	0.06	0	6	-9.46	-0.71	5.52	51.37	82.71	898.47	480.75	1024.41	613.68	923.06	503.98	1005.45	511.27
21.721	0	0.16	0.12	0.04	0.15	0.05	0.11	0.06	0.61	0.61	99.68	0.33	1.01	95.23	0	0.09	0.61	0	1.12	0.29	0.04	0.02	0	0	0	0	0.01	0	18.02	2.75	0.04	98.86	6.43	0	0	6	-7.78	7.03	3.83	52.1	82.53	889.65	477.24	1015.69	610.28	913.4	501.35	995.65	508.11
21.755	0	0.17	0.12	0.04	0.16	0.06	0.11	0.06	0.68	0.68	99.66	0.46	2.27	83.52	0	0.25	0.68	0	5.14	0.57	0.24	0.03	0	0	0	0	0	0.01	19.42	2.79	0.03	99.7	6.12	0	0	6	-16.54	13.88	3.85	53.81	82.91	877.45	471.65	1004.25	603.78	901.62	494	984.12	502.26
21.788	0	0.19	0.11	0.04	0.18	0.08	0.11	0.07	0.64	0.64	99.62	0.81	4.26	53.38	0.01	1.27	0.64	0	7.87	1.1	0.28	0.03	0	0	0	0	0.01	0.01	24.9	3.43	0.03	95.81	6.91	0	0	6	-14.99	21.32	5.49	54.9	72.93	862.67	467.12	989.14	599.43	892.91	487.71	964.74	500.35
21.821	0	0.21	0.11	0.05	0.22	0.08	0.11	0.08	0.66	0.66	99.57	1.29	4.09	24.4	0.01	4.05	0.66	0	9.5	1.45	0.55	0.11	0	0	0.01	0	0	0.01	29.72	3.84	0.03	46.21	6.22	0	0	6	-8.69	27.65	6.32	55.11	63.45	854.94	466.18	979.94	599.48	889.37	487.92	951.94	498.44
21.855	0	0.23	0.11	0.07	0.28	0.06	0.1	0.09	0.66	0.66	99.44	1.68	1.53	5.1	0.04	7.8	0.66	0	5.95	1.86	0.7	0.03	0	0	0.01	0	0.01	0.01	34.89	4.29	0.04	12.15	5.29	0	0	6	-9.27	36.62	4.12	56.2	56.01	848.76	465.58	970.07	595.49	883.79	487.3	939.24	495.2
21.888	0	0.26	0.1	0.09	0.41	0.05	0.09	0.12	0.75	0.75	99.18	4.87	0	2	0.2	14.09	0.75	0.01	2.33	2.98	0.89	0.03	0	0	0.01	0	0.01	0.01	42.25	4.92	0.05	5	4.47	0	0	6	-8.74	41.46	4.48	56.57	50.19	844.41	464.61	962.5	591.24	881.02	485.39	930.39	494.41
21.921	0	0.26	0.08	0.1	0.59	0.04	0.08	0.17	0.9	0.9	98.82	10.93	0	0.45	0.92	21.61	0.9	0.01	0.77	3.81	0.89	0.03	0	0	0.01	0	0.03	0.01	45.62	5	0.05	0.72	4.03	0	0	6	-6.93	49.01	-0.47	56.5	43.64	843.43	464.65	957.5	587.5	878.66	486.19	921.96	491.59
21.955	0	0.27	0.08	0.12	0.94	0.04	0.09	0.24	1	1	98.11	27.13	0	0.2	3.55	27.39	1	0.02	0.47	3.23	0.56	0.02	0	0	0.01	0	0.04	0.01	53.64	4.79	0.06	1.03	3.31	0	0	6	-10.16	53.17	0.31	57.04	40.97	841.66	464.66	953.33	584.31	877.54	484.66	918.07	490.66
21.988	0	0.2	0.06	0.11	1.73	0.04	0.12	0.49	0.97	0.97	96.53	43.33	0	0.27	13.3	35.01	0.97	0.04	0.4	1.68	0.25	0.02	0	0	0	0	0.06	0	54.98	4.14	0.05	3.78	3.16	0	0	6	-10.11	51.48	1.48	56.9	38.04	839.41	463.85	948.51	581.04	875.98	483.22	913.53	489.33
22.021	0	0.19	0.07	0.11	3.68	0.03	0.31	0.97	0.95	0.95	92.63	57.66	0	0.37	32.77	32.53	0.95	0.06	0.37	0.91	0.13	0.02	0	0	0	0	0.07	0	64.41	3.7	0.05	2.57	2.65	0	0	6	-10.83	50.03	-0.39	57.02	39.76	839.82	462.11	946.69	576.08	873.6	480.98	912.73	488.05
22.055	0	0.22	0.1	0.12	5.58	0.03	0.89	1.23	0.76	0.76	88.85	93.51	0	0.31	51.5	20.03	0.76	0.06	0.27	0.37	0.05	0.01	0	0	0	0	0.07	0	75.04	3.25	0.05	2.75	2.11	0	0	6	-12.04	50.89	0.74	57.44	39.43	837.19	460.84	943.04	573.56	871.22	479.03	909.92	486.63
22.088	0	0.19	0.12	0.1	7.69	0.03	1.79	1.78	0.68	0.68	84.63	98.06	0	0.15	65.5	15.23	0.68	0.09	0.18	0.18	0.03	0	0	0	0	0.01	0.08	0	76.67	2.91	0.04	1.58	1.96	0	0	6	-12.79	54.63	-1.58	57.44	33.93	838.15	462.02	938.99	569.17	871.33	479.36	904.68	485.6
22.122	0	0.19	0.12	0.11	13.95	0.03	3.23	3.12	0.79	0.79	72.1	99.67	-2.03	0.02	78.89	16.05	0.79	0.11	0.07	0.14	0.02	0	0	0	0	0.02	0.06	0	85.47	2.5	0.03	0.54	1.58	0	0	6	-8.4	64.77	-2.41	56.57	23.57	839.8	464.07	934.5	566.25	874.65	481.31	898.09	483.73
22.155	0	0.19	0.12	0.11	15.24	0.03	3.62	3.3	0.74	0.74	69.51	99.76	-2.63	0.02	81.45	15.7	0.74	0.11	0.07	0.09	0.05	0.01	0	0	0	0.05	0.04	0	87.04	1.68	0.03	0.16	1.55	0	0	6	-10.75	65.68	-3.95	56.6	23.07	841.92	464.94	929.18	557.98	872.63	480.25	895.58	482.59
22.188	0	0.18	0.11	0.11	17.47	0.03	3.87	3.82	0.79	0.79	65.05	99.81	-3.3	0.01	83.67	17.79	0.79	0.09	0.07	0.06	0.09	0.03	0	0	0	0.07	0.03	0	87.86	1.03	0.03	0.22	1.46	0	0	6	-8.89	67.15	4	56.54	20.02	843.25	465.76	923.92	553.17	875.44	479.98	895.4	481.58
22.222	0	0.18	0.11	0.11	21.59	0.03	4.26	4.76	0.88	0.88	56.82	99.88	-4.39	0.02	86.67	20.61	0.88	0.08	0.06	0.05	0.13	0.2	0	0	0	0.31	0.02	0	90.78	0.74	0.05	0.13	1.17	0	0	6	-6.54	64.87	4.9	56.64	19.15	844.83	463.53	921.52	547.01	875.52	477.97	894.64	478.98
22.255	0	0.15	0.09	0.11	27.77	0.03	4.4	6.89	0.95	0.95	47.23	99.91	-5.21	0	89.76	27.13	0.95	0.09	0.07	0.04	0.26	0.79	0	0	0	0.39	0.02	0	91.42	0.55	0.05	0.19	1.17	0	0	6	-5.44	77.49	3.79	55.92	9.95	845.38	464.58	920.5	546.42	879.64	478.13	889.5	479.48
22.288	0	0.15	0.09	0.12	31.41	0.03	4.31	7.91	1	1.21	43.59	99.93	-5.62	0	90.21	30.49	1.18	0.06	0.06	0.03	0.24	1.25	0	0	0	1.21	0.02	0	93.29	0.34	0.06	0.61	1	0	0	6	-8.51	75.4	1.05	56.76	11.79	845.87	464.09	917.98	541.69	876.84	476.25	888.34	478.85
22.322	0	0.14	0.07	0.12	37.28	0.03	3.84	10.27	0.7	3.01	37.72	99.93	-6.05	0	89.76	38.03	1.5	0.07	0.06	0.02	0.24	0.75	0	0	0	3.01	0.02	0	93.53	0.12	0.06	0.02	0.7	0	0	6	-4.39	79.03	0.82	55.83	8.64	847.8	465.52	916.79	540.57	878.59	478.06	887.22	478.15
22.355	0	0.14	0.07	0.13	39.24	0.03	3.37	11.09	0.66	4.53	35.76	99.92	-5.72	0	88.13	41.76	1.47	0.04	0.06	0.02	0.26	0.64	0	0	0	4.53	0.02	0	94.25	0.11	0.06	0.42	0.66	0	0	6	-4.98	82.87	2.38	56.82	5.79	848.17	464.04	915.21	536.76	880.07	475.82	885.65	477.36
22.388	0	0.13	0.06	0.14	42.71	0.03	2.51	12.87	0.58	8.73	32.29	99.89	-4.93	0	84.13	49.84	1.63	0.04	0.08	0.01	0.17	0.42	0	0	0	8.73	0.03	0	94.18	0.07	0.06	0	0.58	0	0	6	-0.88	85.58	7.19	56.62	3.77	847.89	463.86	915.29	537.28	882.75	477.66	886.46	476.98
22.422	0	0.11	0.04	0.14	51.16	0.03	2.08	18.46	0.61	12.64	23.84	99.89	-4.69	0	84.02	60.25	1.36	0.05	0.13	0.01	0.15	0.27	0	0	0	12.64	0.04	0	94.4	0.03	0.06	0.01	0.61	0	0	6	-1.69	83.57	7.57	55.13	5.31	844.68	464.25	914.08	539.47	879.83	478.12	885.1	477.52
22.455	0	0.1	0.04	0.14	55.38	0.03	1.73	21.87	0.63	15.9	19.62	99.88	-4.25	0	82.32	67.04	1.36	0.06	0.16	0.01	0.13	0.22	0	0	0	15.9	0.05	0.01	94.4	0.03	0.07	0.04	0.63	0	0	6	-2.73	82.22	4.32	54.88	5.91	845.47	464.87	913.97	539.18	878.55	477.88	884.44	477.46
22.489	0	0.11	0.03	0.16	52.36	0.03	1.23	19.02	0.56	24.59	22.64	99.8	-2.74	0	75.51	69.64	1.33	0.06	0.19	0.01	0.14	0.1	0	0	0	24.59	0.05	0.01	95.25	0.02	0.09	0.01	0.56	0	0	6	-1.42	84.24	8.04	55.24	4.79	844.28	465.44	913.72	540.55	879.88	479.37	884.6	478.59
22.522	0	0.12	0.03	0.17	47.7	0.03	1.04	15.63	0.54	35.92	27.3	99.73	-1.78	0	71.26	68.18	1.3	0.07	0.15	0.01	0.12	0.07	0	0	0	35.92	0.06	0.01	95.41	0.01	0.12	0.03	0.54	0	0	6	-2.43	83.91	3.14	54.7	4.59	845.16	465.54	914.08	540.47	878.71	478.45	883.29	478.15
22.555	0	0.14	0.04	0.2	38.59	0.03	0.78	10.43	0.5	39.3	36.41	99.53	-0.05	0	63.54	64.71	1.26	0.11	0.12	0.01	0.12	0.09	0	0	0.01	39.3	0.06	0.01	95.34	0.01	0.14	0.01	0.5	0	0	6	-1.18	86.07	7.33	55.83	3.06	845.45	466.14	913.67	540.22	880.84	479.62	883.82	478.99
22.589	0	0.17	0.05	0.2	33.74	0.03	0.93	7.95	0.44	62.19	41.26	99.54	-0.54	0	64.09	57.04	1.7	0.08	0.09	0.01	0.19	0.14	0	0	0.01	62.19	0.04	0	96.13	0.01	0.16	3.35	0.44	0	0	6	-3	85.21	5.08	55.62	3.67	845.73	466.22	913.38	540.06	879.78	478.72	883.39	479.36
22.622	0	0.17	0.05	0.19	34.47	0.03	1.37	8.07	0.41	67.4	40.53	99.74	-2.14	0	70.62	50.88	1.79	0.11	0.08	0.02	0.22	0.14	0	0	0.01	67.4	0.05	0	96.96	0.01	0.15	0.1	0.41	0	0	6	-1.45	86.26	6.63	54.81	2.92	845.2	466.99	913.24	541.36	880.36	480.42	883.27	480.2
22.655	0	0.18	0.07	0.18	32.52	0.03	1.9	7.25	0.4	75.15	42.48	99.83	-3.36	0	75.15	43.56	1.96	0.09	0.1	0.03	0.41	0.28	0	0	0	77.88	0.03	0	97.17	0.01	0.16	0.04	0.4	0	0	6	-1.17	87.6	6.03	55.45	1.89	845.54	466.61	914.05	541.52	881.25	480.06	883.12	479.76
22.689	0	0.24	0.08	0.21	21.85	0.03	1.55	3.83	0.41	67.47	56.3	99.68	-1.74	0	67.47	35.08	1.99	0.1	0.17	0.04	0.76	0.48	0	0	0.01	87.96	0.03	0	97.12	0.01	0.22	0.03	0.41	0	0	6	-0.68	87.33	6.87	57.02	2.17	845.53	466.2	914.68	541.77	881.72	480.21	883.78	479.55
22.722	0	0.23	0.09	0.2	22.12	0.03	1.81	3.9	0.4	69.96	55.75	99.73	-2.62	0	69.96	33.04	2.32	0.09	0.19	0.06	1.01	0.6	0	0	0.01	90.14	0.02	0	96.96	0.02	0.17	3.66	0.4	0	0	6	-1.63	89.02	6.02	57.06	0.85	846.86	467.43	915.18	542.37	883.01	480.63	883.81	480.92
22.756	0	0.23	0.1	0.21	24.17	0.03	2.64	4.48	0.29	77.12	51.66	99.85	-5.27	0	77.12	29.38	2.78	0.06	0.18	0.11	2.36	1.72	0	0	0	94.72	0.01	0	97.27	0.03	0.14	16.36	0.29	0	0	6	-3.65	86.84	5.66	59.69	2.8	847.11	468.32	914.66	541.82	881.91	480.65	884.29	482.11
22.789	0	0.24	0.11	0.19	22.71	0.02	2.89	4.03	0.27	77.6	54.58	99.85	-5.29	0	77.6	26.24	3.01	0.04	0.11	0.12	1.76	1.1	0	0	0	95.75	0.01	0	96.84	0.03	0.16	4.09	0.27	0	0	6	-3.07	86.17	5.92	55.34	3.03	846.91	468.94	914.15	542.18	881.39	481.3	884.31	482.12
22.822	0	0.22	0.11	0.17	25.67	0.02	3.78	4.83	0.25	82.88	49.33	99.9	-6.75	0	82.88	25.53	3.54	0.02	0.05	0.15	1.53	0.65	0	0	0	95.66	0.01	0	96.42	0.04	0.14	6.86	0.25	0	0	0	-3.26	85.12	5.13	54.62	3.76	847.07	470.44	913.34	542.74	880.41	482.65	884.07	483.49
22.856	0	0.23	0.11	0.16	25.62	0.02	4	4.76	0.24	83.11	49.38	99.9	-7.12	0	83.11	24.91	4.27	0.02	0.05	0.17	1.28	0.58	0	0	0	95.87	0.01	0	95.75	0.06	0.13	11.13	0.24	0	0	0	-3.55	84.1	4.92	54.81	4.69	846.84	470.93	913.48	543.9	879.9	483.43	884.42	484.69
22.889	0	0.24	0.11	0.16	24.98	0.02	3.72	4.43	0.24	80.95	50.04	99.88	-6.68	0	80.95	25.23	4.73	0.02	0.07	0.15	0.83	0.36	0	0	0	96.1	0.01	0	96.11	0.08	0.1	6.92	0.24	0.02	0	0	-4.37	81.9	2.64	53.64	6.33	846.73	472.22	912.25	543.73	877.62	484.17	883.81	485.5
22.922	0	0.25	0.12	0.16	23.58	0.02	3.69	4.03	0.23	79.88	52.85	99.87	-6.66	0	79.88	23.89	5.12	0.02	0.1	0.16	0.85	0.37	0	0	0	95.27	0.01	0	95.81	0.11	0.08	1.49	0.23	0.04	0	0	-3.99	81.81	2.02	52.48	6.39	846.89	475.32	911.91	546.29	877.26	487.18	883.6	488.02
22.956	0	0.24	0.13	0.14	30.48	0.02	5.81	5.74	0.18	88.03	44.52	99.93	-10.12	0.02	88.03	24.59	7.78	0.01	0.15	0.17	0.92	0.87	0	0	0	95.93	0.01	0	95.06	0.18	0.05	1.19	0.18	0.05	0	0	-13.78	65.35	2.38	54.78	17.71	845.73	476.21	910.43	544.95	870.6	486.41	887.41	491.97
22.989	0	0.26	0.14	0.15	28.43	0.02	6.58	5.1	0.19	88.31	46.57	99.92	-11.07	0.32	88.31	21.27	9.25	0.01	0.27	0.22	1.15	2.89	0	0	0	96.04	0.01	0	93.45	0.24	0.06	3.85	0.19	0.07	0	0	-24.21	50.77	1.97	54.15	30.82	845.53	477.18	912.91	546.3	865.26	486.32	894.75	495.25
23.022
23.056
23.089	0	0.71	0.24	0.27	11.13	0.03	3.76	1	0.25	61.49	77.74	99.2	-9.55	0.83	61.49	7.69	17.84	0	1.08	0.29	1.27	6.88	0	0	0	93.18	0.03	0.25	91.77	0.59	0.03	0.69	0.21	0.02	0	0	-11.95	45.92	-17.08	53.18	51.18	846.86	497.4	976.54	629.67	876.08	525.75	927.27	526.14
23.123	0	1.47	0.33	0.33	3.75	0.03	1.27	0.22	1.53	27.92	92.51	84.23	-6.5	13	27.92	3.7	25.41	0	1.53	0.32	1.66	2.58	0	0	0.01	91.17	0.06	2.1	86.26	1.39	0.03	4.08	0.29	0.05	0	0	-32.19	31.5	-15.49	53.76	66.61	850.39	498.43	973.09	621.14	869.19	521.21	934.92	532.03
23.156	0	2.88	0.41	0.62	2.12	0.03	0.7	0.09	0.4	7.15	94.24	89.66	-5.15	32.48	7.15	1.01	32.17	0	2.45	0.27	2.73	6.33	0	0	0.02	79.18	0.11	0.29	88.04	2.68	0.04	0.61	0.4	0.01	0	0	-36.94	25.66	-12.21	52.26	72.51	859.72	512.93	975.91	629.12	873.65	535.23	945.99	540.23
23.189
23.223
23.256
23.289
23.323
23.356
23.389
23.423
23.456
23.49
23.523
23.556
23.59
23.623
23.656
23.69
23.723
23.757
23.79
23.823
23.857
23.89
23.923
23.957
23.99
24.023
24.057
24.09	1	0.15	0.13	0.04	0.14	0.06	0.11	0.06	2.91	0.98	99.69	0.33	0	90.31	0	0.01	2.91	0.01	3.6	0.2	3.22	1.46	0	0.06	0.13	0.23	0.7	0.01	14.25	0.98	0.16	24.84	6.58	0	0		-16.56	10.84	3.54	40.36	89.08	907.29	543.3	1023.06	661.52	922.53	568.08	1011.6	569.03
24.124
24.157
24.19
24.224
24.257
24.29
24.324
24.357
24.39
24.424
24.457
24.491
24.524
24.557
24.591	0	0.12	1.23	0.02	28.13	0.06	19.61	25.9	5.11	51.19	46.87	94.22	-21.7	0.04	98.31	29.24	33.65	4.83	4.63	4.1	4.62	4.91	0	0	0.32	51.19	2.88	1.39	29.77	22.39	0.3	0.17	5.11	20.09	0	0	5.17	-61.38	2.13	50.41	35.64	936.3	460.61	1070.25	607.58	986	486.94	1021.24	492.25
24.624	0	0.08	0.98	0.03	29.21	0.05	9.89	52.09	5.68	19.55	22.91	98.29	-12.97	3.08	98	36.48	19.55	2.7	3.39	2.92	4.16	3.37	0	0	0.05	16.35	1.02	0.49	45.73	44.83	0.04	0.12	5.68	23.37	0	0	-1.43	-39.25	3.26	53.91	55.54	941.83	455.51	1072.82	597.38	980.54	485.44	1035.98	482.28
24.657	0	0.1	1.31	0.03	27.25	0.06	10.31	26.55	7.04	19.06	47.75	99.25	-10.66	0.43	97.78	30.08	19.06	1.38	3.12	2.55	3.04	3.42	0	0	0.05	14.06	1.3	0.34	56.37	26.35	0.03	0.53	7.04	25.74	0	0	-1.48	-49.23	4.68	52.35	46.68	941.72	454.59	1068.92	593.13	983.69	481.24	1030.38	481.05
24.691	0	0.08	0.61	0.03	27.27	0.06	9.05	24.88	6.13	16.68	47.73	98.95	-10.33	1.14	97.53	33.34	16.68	1.77	3.19	2.07	3.19	3.04	0	0	0.07	14.86	1.35	0.39	52.39	20.85	0.04	0.22	6.13	19.16	0	0	0.8	-44.33	6.57	52.61	50.11	941.86	454.35	1063.65	587.11	980.43	478.74	1030.47	481.45
24.724	0	0.07	0.43	0.03	26.23	0.05	8.32	23.72	5.74	15.64	48.77	98.53	-10.05	0.38	96.8	35.02	15.64	1.49	2.39	1.39	2.55	1.82	0	0	0.06	7.72	1.45	0.26	48.82	18.66	0.03	0.13	5.74	16.12	0	0	-3.44	-49.86	3.46	52.44	45.27	943.15	453.77	1063.7	584.62	981.82	479.07	1027.07	478.09
24.758	0	0.07	0.41	0.02	28.95	0.05	8.39	27.18	4.86	17.92	46.05	98	-12.15	0.23	95.57	39.12	17.92	1.51	2.22	1.25	2.43	1.56	0	0	0.06	4.97	1.48	0.41	46.18	20.15	0.03	0.12	4.86	15.58	0	0	-3.47	-52.26	2.63	52.66	41.97	943.65	452.29	1064.17	583.37	983.5	477.88	1025.44	476.18
24.791	0	0.07	0.44	0.03	34.11	0.04	7.97	31.33	3.98	18.41	40.89	98.12	-13.25	0.13	95.02	44.25	18.41	1.87	2	1.05	2.11	1.53	0	0	0.05	4.69	1.37	0.35	47.5	20.03	0.03	0.18	3.98	16.68	0	0	-2.74	-55.4	1.04	52.52	40.12	944.2	452.32	1063.57	582.79	983.55	477.22	1023.66	475.98
24.824	0	0.08	0.38	0.03	40.34	0.04	7.93	33.29	3.61	20.26	34.66	98.54	-14.56	0.21	94.3	48.42	20.26	2.08	1.91	1.1	2	1.36	0	0	0.06	5.51	1.41	0.36	51.48	18.52	0.04	0.41	3.61	15.65	0	0	-1.84	-52.76	1.6	52.54	43.05	944.35	449.44	1064.55	580.99	982.95	474.15	1026	473.88
24.858	0	0.08	0.24	0.03	51.16	0.04	7.13	42.21	3.38	22.16	23.84	98.82	-15.68	0.27	93.37	58.42	22.16	2.2	1.95	0.86	2.01	1.59	0	0	0.05	6.12	1.47	0.36	55.07	18.48	0.05	0.12	3.38	13.03	0	0	-1.17	-51.64	3.82	52.69	44.04	941.98	446.34	1065.57	581.44	982.99	471.54	1027.03	472.07
24.891	0	0.09	0.15	0.04	61.97	0.04	6.58	49.59	3.04	23.94	13.03	99.16	-17.11	0.18	92.63	66.78	23.94	2.91	1.75	0.77	2.25	1.27	0	0	0.08	7.23	1.76	0.26	60.08	17.29	0.06	0.37	3.04	9.96	0	0	-1.74	-53.57	1.44	52.43	41.63	941.93	445.98	1064.84	580.37	982.51	470.63	1024.13	471.3
24.924	0	0.09	0.12	0.04	67.83	0.04	6.13	56.55	3.02	25.7	7.17	99.07	-18.01	0.14	91.48	72.61	25.7	4.5	1.93	0.72	2.72	1.72	0	0	0.08	5.94	1.88	0.23	59.93	17.73	0.07	0.25	3.02	8.44	0	0	-3.6	-54.81	0	54.24	41.02	939.98	443.7	1064.8	579.72	981.12	471.45	1021.96	467.66
24.958	0	0.1	0.11	0.05	72.29	0.04	6.01	61.03	3.1	27.47	2.71	99.1	-18.6	0.16	90.67	76.66	27.47	5.12	1.75	0.7	2.26	2.63	0	0	0.07	5.24	2.19	0.18	61.11	18.31	0.07	0.21	3.1	8.11	0	0	-4.84	-54.15	0.75	54.43	42.38	940.33	443.08	1064.32	577.68	980.75	470.16	1023	466.71
24.991	0	0.1	0.11	0.05	74.97	0.04	5.88	63.63	2.81	27.71	0.03	99.08	-19.1	0.38	90.56	78.91	27.71	6.43	1.77	0.79	2.38	2.63	0	0	0.11	5.95	2.41	0.15	61	17.53	0.09	0.2	2.81	8.66	0	0	-3.54	-49.8	0.73	53.67	44.94	942.45	443.11	1062.44	573.85	979.53	467.4	1024.47	467.26
25.024	0	0.11	0.1	0.05	76.71	0.04	6.15	65.69	2.83	27.96	0	99.26	-19.43	0.34	91.43	78.89	27.96	7.18	2.03	0.84	2.66	4.05	0	0	0.13	5.83	2.28	0.14	62.83	18.09	0.1	0.11	2.83	7.95	0	0	-5.2	-50.43	3.28	54.3	45.33	941.2	441.86	1061.47	571.78	979.63	467.49	1024.91	465.44
25.058	0	0.12	0.09	0.06	74.09	0.04	6.42	62.14	2.94	27.63	0.91	99.38	-19.12	0.53	91.47	74.95	27.63	6.35	2.72	1.36	3.31	3.3	0	0	0.15	6.69	2.44	0.15	65	19.12	0.1	0.18	2.94	6.17	0	0	-3.21	-48.17	3.64	54.61	47.21	942.02	441.99	1060.43	570.55	978.75	466.2	1025.96	466.34
25.091	0	0.11	0.08	0.06	71.68	0.04	6.37	61.88	2.9	26.33	3.32	99.42	-19.28	0.95	92.33	72.75	26.33	6.15	3.05	1.49	5.12	2.49	0	0	0.13	6.99	1.95	0.14	65.02	20.39	0.1	0.32	2.9	4.46	0	0	-5.11	-45.21	3.65	55.19	48.67	941.4	441.35	1059.44	569.07	977.19	464.94	1025.86	465.38
25.125	0	0.12	0.09	0.08	66.35	0.04	7.04	52.29	2.65	27.33	8.65	99.51	-21.74	0.8	92.57	66.45	27.33	5.03	3.89	2.09	9.31	2.95	0	0	0.13	6.84	1.62	0.15	66.84	18.14	0.11	1.3	2.65	3.68	0	0	-4.35	-46.07	3.77	55.29	48.08	940.94	442.26	1058.36	569.39	976.78	466.11	1024.86	466.26
25.158	0	0.14	0.1	0.08	62.58	0.04	7.84	46.71	2.43	26.92	12.42	99.64	-21.6	1.26	92.86	60.27	26.92	3.75	3.33	2.45	8.29	1.9	0	0	0.11	7.59	1.55	0.11	70.33	19.96	0.12	3.83	2.43	3.22	0	0	-2.14	-43.81	1.93	55.25	49.11	939.47	442.77	1056.95	570.56	973.84	466.49	1022.95	467.6
25.191	0	0.13	0.09	0.07	60.86	0.03	7.35	46.09	2.32	23.46	14.14	99.72	-19.53	2.42	93.6	58.72	23.46	2.65	1.77	2.32	5.93	0.63	0	0	0.1	9.02	1.15	0.09	73	21.27	0.1	4.75	2.32	2.85	0	0	-4.86	-40.49	2.32	55.83	52.46	937.31	442.38	1054.63	569.18	970.15	467.07	1022.6	466.11
25.225	0	0.15	0.11	0.08	56.53	0.03	7.49	42.92	2.25	22.58	18.47	99.76	-18.85	6.89	93.02	54.04	22.58	1.67	1.76	3.39	5.6	0.29	0	0	0.12	13.19	1.13	0.16	75.58	24.42	0.13	10.97	2.25	3.58	0	0	-7.12	-35.02	0.06	55.43	55	935.42	443.66	1051.21	568.49	965.07	468.39	1020.03	466.28
25.258	0	0.13	0.08	0.08	56.68	0.04	5.9	49.27	2.63	19.12	18.32	99.75	-15.96	19.82	92.65	58.7	19.12	1.25	2.54	6.36	5.56	0.11	0	0	0.09	13.92	0.83	0.18	75	26.7	0.11	3.09	2.63	3.18	0	0	-8.31	-28.99	-0.91	54.94	58.14	931.2	444.14	1046.22	567.68	958.42	468.38	1016.54	466.89
25.291	0	0.13	0.07	0.08	52.57	0.04	4.28	51.24	2.74	16.16	22.43	99.67	-12.89	40.87	89.36	60.57	15.64	0.82	3.25	9.43	5.82	0.05	0	0	0.07	16.16	0.62	0.24	75.13	30.45	0.11	1.39	2.74	2.36	0	0	-13.05	-23.85	-2.76	54.61	64.81	921.46	442.61	1038.27	565.75	945.16	467.1	1009.97	465.99
25.325	0	0.13	0.05	0.12	51.21	0.05	2.7	64.49	3.03	13.13	10.51	99.64	-9.44	76.07	84.1	66.24	12.85	0.54	6.96	11.78	8.9	0.09	0	0	0.06	13.13	0.43	0.12	79.16	43.44	0.09	33.4	3.03	1.51	0	0	-12.11	-16.22	1.04	55.06	71.85	913.93	443	1031.9	568.01	936.81	467.6	1008.66	466.78
25.358	0	0.16	0.04	0.14	51.54	0.06	2.03	71.79	3.31	12.2	3.21	99.58	-6.27	94.04	79.38	70.55	12.2	0.35	9.74	16.44	8.71	0.13	0	0	0.04	10.1	0.51	0.02	82	52.14	0.07	84.89	3.31	1.46	0	0	-9.45	-8.21	0.76	55.71	75.05	903.52	440.85	1024.25	568.56	926.09	465.72	1001.13	467.13
25.391	0	0.15	0.03	0.13	54.2	0.08	1.43	80.02	4.21	10.36	0	99.58	-0.51	96.16	75.06	78.3	10.36	0.34	12.48	17.13	5.62	0.25	0	0	0.03	6.75	0.48	0.01	83.04	59.6	0.05	90.64	4.21	0.61	0	0	-7.41	-5.9	3.45	56.29	79.2	889.94	439.85	1012.84	570.27	913.22	464.3	992.34	467.99
25.425	0	0.16	0.02	0.12	51.25	0.18	1	85.85	6.28	6.9	0	99.72	0	98.49	71.03	83.13	6.9	0.28	23.39	23.65	4.64	0.43	0	0	0.02	4.18	0.38	0	83.24	68.83	0.03	46.84	6.28	0	0	0	-8.93	-1.12	1.48	56.82	81.49	881.7	439.32	1005.68	570.43	903.19	465.06	984.66	466.55
25.458	0	0.26	0.01	0.13	48.12	0.6	0.81	85.49	6.04	6.04	0	99.8	0.79	98.61	65.53	86.68	6.04	0.28	41.63	37.74	4.68	0.85	0	0	0.02	2.59	0.29	0	83.79	70.06	0.02	3.01	7.7	0	1	6	-7.93	0.7	2.09	57.42	79.38	870.96	438.09	995.21	570.16	894.04	463.72	973.4	465.38
25.492	0	0.23	0.01	0.2	42.42	4.81	0.6	88.42	3.5	3.5	0	99.89	17.84	96.64	59.83	90.79	3.5	0.35	73.59	38.16	9.55	1.44	0	0	0.02	1.42	0.11	0	87.13	77.82	0.01	0.22	10.55	0	0	6	-9.73	5.21	-0.72	57.29	84.02	867.53	438.05	992.87	570.12	887.1	465.57	971.11	464.23
25.525	0	0.21	0.01	0.21	39.07	4.66	0.42	88.09	2.47	2.47	0	99.91	20.28	95.51	54.4	92.18	2.47	0.49	70.28	34.13	7.97	2.07	0	0	0.02	0.76	0.05	0	89.04	80.95	0.01	0.05	11.94	0	0	6	-7.16	6.71	-0.58	57.53	83.01	863.19	438.28	989.01	571.65	883.63	466.24	966.63	464.66
25.558	0	0.22	0.01	0.32	40.47	5.89	0.42	88.98	2.29	2.29	0	99.93	20.58	96.66	55.98	93.35	2.29	0.67	73.87	35.38	11.23	7.27	0	0	0.03	0.49	0.03	0	90.65	80.12	0.01	0.08	12.32	0	0	6	-8.89	5.17	-0.72	57.46	84.53	861.23	438.44	986.45	570.77	880.49	466.7	964.98	463.79
25.592	0	0.2	0.01	0.32	42.76	7.63	0.42	91.91	1.47	1.47	0	99.95	24.2	96.71	58.68	94.46	1.47	1.06	72.34	34.55	9	10.87	0	0	0.04	0.17	0.02	0	92.93	84.14	0	0.05	15.59	0	0	6	-9.43	5.1	-0.57	57.39	83.33	859.1	438.4	984.18	570.6	879	466.37	962.29	463.68
25.625	0	0.22	0.01	0.3	43.35	6.86	0.34	91.77	1.25	1.25	0	99.96	25.68	95.97	55.8	96.09	1.25	1.78	68.22	33.76	5.73	11.9	0	0	0.05	0.12	0.01	0	94.08	84.2	0	0.04	16.64	0	0	6	-9.04	6.15	-0.79	57.27	82.21	857.47	438.17	982.78	570.91	877.93	466.01	960.11	463.57
25.658	0	0.25	0	0.34	37.09	12.63	0.23	91.02	0.82	0.82	0	99.97	32.85	95.88	49.19	97	0.82	2.66	73.12	36.67	6.44	12.74	0	0	0.07	0.06	0.01	0	95.88	86.73	0	0.04	20.2	0	0	6	-7.77	6.27	0.39	57.16	81.6	855.58	437.77	981.31	570.84	877.31	466.06	958.88	463.67
25.692	0	0.23	0	0.26	26.96	28.54	0.11	89.72	0.54	0.54	0	99.97	45.04	96.15	39.61	97.53	0.54	4.83	74.6	36.41	5.15	10.21	0	0	0.1	0.01	0	0	96.44	90.03	0	0.04	28.55	0	0	6	-6.93	5.91	0.96	57.11	81.75	853.86	436.77	980.82	571.11	876.49	465.52	958.21	463.18
25.725	0	0.28	0	0.31	25.17	29.69	0.08	88.56	0.52	0.52	0	99.97	46.4	96.25	33.57	98.35	0.52	7.79	74.07	36.61	6.39	10.8	0	0	0.09	0.01	0	0	96.89	89.4	0	0.02	29.32	0	0	6	-6.62	5.78	1.49	57.08	80.1	852.36	436.04	978.81	570.08	875.88	464.27	955.96	462.7
25.759	0	0.35	0	0.33	23.76	41.85	0.06	90.19	0.42	0.42	0	99.98	51.95	96.27	31.22	98.74	0.42	11.63	72.82	41.03	6.87	13.88	0	0	0.06	0	0	0	98.25	91.67	0	0.04	34.73	0	0	6	-8.49	5.75	2.09	56.93	82.07	851.52	435.92	979.82	571.31	875.36	464.26	957.42	462.96
25.792	0	0.39	0	0.33	22.5	47.06	0.04	90.42	0.37	0.37	0	99.98	55.37	96.68	27.65	99.12	0.37	15.21	68.98	41.49	6.41	15.24	0	0	0.04	0	0	0	98.92	91.89	0	0.02	38.57	0	0	6	-9.39	5.15	2.19	57	82.13	850.77	435.34	980.51	572.05	875.36	464.05	957.47	462.38
25.825	0	0.71	0	0.42	27.99	44.03	0.03	92.5	0.36	0.36	0	99.98	55.45	96.74	23.21	99.51	0.36	25.97	66.43	44.06	6.41	18.39	0	0	0.03	0	0	0	99.08	91.59	0	0.02	38.77	0	0	6	-7.23	5.05	2.35	56.76	80.45	849.89	435.45	980	573.12	875.58	464.46	956.02	462.85
25.859	0	0.95	0	0.55	28.02	68.14	0.02	93.47	0.26	0.26	0	99.98	64.67	96.58	21.75	99.66	0.26	34.89	66.92	47.38	7.78	27.61	0	0	0.02	0	0	0	99.29	87.57	0	0.09	47.47	0	0	6	-9.19	5.3	2.44	56.64	81.11	850.15	435.53	981.98	574.76	876.45	464.47	957.54	463.02
25.892	0	1.8	0	1.18	33.12	56.7	0.02	94.47	0.22	0.22	0	99.98	59.92	95.46	19.71	99.72	0.22	41.95	62.13	52	10.36	38.31	0	0	0.02	0	0	0	99.45	86.74	0	0.15	45.51	0	0	6	-8.53	6.77	1.67	56.54	80.26	850.93	435.39	983.73	575.87	877.68	465.18	957.9	462.49
25.925	0	2.36	0	1.77	34.5	53.62	0.02	94.98	0.23	0.23	0	99.98	56.84	97.14	20.59	99.69	0.23	44.35	60.66	57.61	14.77	42.32	0	0	0.02	0	0	0	99.37	85.96	0	0.25	45.14	0	0	6	-9.59	4.38	1.64	56.5	82.26	851.31	435.61	984.79	576.73	877.35	464.98	959.58	463.01
25.959	0	2.8	0	1.5	41.52	32.03	0.02	95.57	0.19	0.19	0	99.98	49.65	96.95	21.63	99.7	0.19	46.97	52.6	57.64	13.33	37.98	0	0	0.02	0	0	0	99.55	85.43	0	0.35	41.19	0	0	6	-7.34	4.7	1.96	56.49	81.55	851.71	435.28	986.07	577.75	878.74	465.17	960.27	463.28
25.992	0	3.22	0	0.88	51.71	25.18	0.02	96.95	0.18	0.18	0	99.98	48.55	94.42	22.41	99.74	0.18	54.91	46.91	54.99	9.56	31.21	0	0	0.02	0	0	0	99.51	85.99	0	0.24	41.07	0	0	6	-9.65	7.86	1.73	56.51	77.81	851.5	434.98	985.23	576.73	879.97	464.29	957.75	462.07
26.025	0	3.32	0	0.55	53.83	20.25	0.02	97.03	0.19	0.19	0	99.98	47.49	97.19	20.45	99.72	0.19	57.31	43.31	54.64	7.69	22.46	0	0	0.02	0	0	0	99.53	86.23	0	0.21	40.37	0	0	6	-9.13	4.28	1.12	56.59	82.5	852.77	434.73	987.1	576.98	878.79	464.45	961.25	462.12
26.059	0	3.54	0	0.46	52.98	24.22	0.02	97.27	0.17	0.17	0	99.98	50.64	94.53	20.92	99.66	0.17	56.93	43.08	57.78	5.25	22.78	0	0	0.02	0	0	0	99.54	88.24	0	0.2	42.55	0	0	6	-7.64	7.75	2.18	56.86	77.85	852.61	434.51	985.85	576.07	881.08	463.79	958.92	462.18
26.092	0	2.65	0	0.72	51.24	19.44	0.03	97.28	0.18	0.18	0	99.98	45.14	97.09	28.25	99.6	0.18	49.39	41.06	57.83	8.82	29.89	0	0	0.02	0	0	0	99.49	88.58	0	4.77	41.06	0	0	6	-8.6	4.46	1.63	57.4	83.51	854.71	435.19	987.94	575.96	880	464.92	963.48	462.73
26.126	0	1.78	0	0.69	56.22	7.99	0.03	97.72	0.17	0.17	0	99.98	37.08	96.24	32.13	99.65	0.17	49.41	25.49	46.35	7.23	30.84	0	0	0.01	0.01	0	0	99.52	88.97	0	49.11	39.81	0	0	6	-5.74	5.78	2.17	57.74	78.59	855.92	436.08	988.35	577.04	883.59	465.47	962.16	464.03
26.159	0	1.49	0	0.7	64	4.56	0.04	98.21	0.17	0.17	0	99.98	31.36	96.97	34.92	99.69	0.17	52.37	21.37	36.79	7.04	30.25	0	0	0.01	0.01	0	0	99.54	89.14	0	55.95	36.54	0	0	6	-6.34	4.67	1.77	57.96	79.15	856.7	436.86	988.53	577.15	883.53	465.96	962.67	464.55
26.192	0	1.21	0	0.74	67.91	3.99	0.05	98.57	0.15	0.15	0	99.98	29.11	96.9	39.32	99.76	0.15	53	19.58	31.85	7.57	32.02	0	0	0.01	0.01	0	0	99.49	89.49	0	16.04	36.22	0	0	6	-7.81	4.78	1.52	58.03	80.54	857.19	436.75	988.82	576.3	883.09	466.02	963.6	463.98
26.226	0	1.52	0	0.83	74.19	4.56	0.07	98.93	0.15	0.15	0	99.98	28.83	96.95	46.01	99.78	0.15	53.18	25.43	36.99	6.41	36.53	0	0	0.01	0.02	0	0	99.41	89.76	0	2.41	34.49	0	0	6	-7.61	4.7	1.45	58.21	81.95	858.2	436.65	989.07	575.38	882.96	465.59	964.9	464.02
26.259	0	1.64	0	1.33	75.17	7.72	0.09	99.04	0.14	0.14	0	99.98	30.9	96.83	50.35	99.76	0.14	51.34	36.71	40.18	8.87	44.73	0	0	0.01	0.02	0	0	99.36	89.8	0	0.91	33.78	0	0	6	-7.67	4.9	1.6	58.29	81.23	858.83	436.35	989.38	574.51	883.9	465.61	965.1	463.43
26.292	0	2.02	0	1.45	84.31	12.49	0.17	99.48	0.13	0.13	0	99.98	32.27	97.18	58.77	99.8	0.13	57.42	50.02	41.4	9.84	47.09	0	0	0.01	0.03	0	0	99.29	89.92	0	0.9	31.81	0	0	6	-8.42	4.31	1.52	58.15	80.74	859.53	436.88	989.45	574.21	884.48	466.06	965.18	463.57
26.326	0	2.47	0	1.9	85.57	13.43	0.18	99.53	0.11	0.11	0	99.98	30.86	96.62	60.73	99.84	0.11	58.73	53.82	46.24	13.04	49.43	0	0	0.01	0.05	0	0	99	89.1	0	0.51	30.63	0	0	6	-7.07	5.23	1.87	58.36	78.98	859.41	436.3	988.6	573.44	885.07	464.84	964.04	463.42
26.359	0	3.21	0	1.21	90.14	13.62	0.2	99.7	0.1	0.1	0	99.98	31.43	96.99	62.23	99.87	0.1	68.01	53.23	47.57	11.51	42.5	0	0	0.01	0.05	0	0	99.02	89.09	0	0.4	31.08	0	0	6	-8.36	4.63	1.87	58.27	80.69	859.32	436.14	989.43	573.67	884.6	465.18	965.26	463.09
26.392	0	4.48	0	0.97	91.11	20.73	0.23	99.74	0.09	0.09	0	99.98	34.72	96.97	64.22	99.87	0.09	69.83	61.37	58.35	11.9	38.7	0	0	0.01	0.06	0	0	98.82	88.76	0	0.72	31.48	0	0	6	-7.53	4.67	1.69	58.17	80.59	859.68	436.66	990.21	574.78	885.11	466.09	965.67	463.66
26.426	0	5.44	0	0.84	91.94	34.51	0.27	99.8	0.07	0.07	0	99.98	38.59	96.64	69.06	99.87	0.07	71.55	68.7	68.41	14.08	37.09	0	0	0.01	0.06	0	0	98.75	88.82	0	0.5	34.03	0	0	6	-7.09	5.2	2.15	58.24	80.72	859.47	436.63	990.09	574.82	885.17	466.02	965.86	463.95
26.459	0	6.71	0	0.65	92.59	45.96	0.26	99.83	0.07	0.07	0	99.98	42.87	95.8	68.9	99.87	0.07	75.82	72.38	73.51	13.78	33.8	0	0	0.01	0.06	0	0	98.83	88.75	0	0.38	36.44	0	0	6	-7.26	6.37	2.25	58.21	80.86	859.64	436.59	990.81	575.47	885.63	465.72	966.48	464.21
26.493	0	6.76	0	3.15	90.72	54.7	0.18	99.83	0.06	0.1	0	99.98	40.63	95.78	65.3	99.9	0.06	79.44	76.15	68.73	27.71	51.33	0	0	0.01	0.1	0	0	98.94	88.92	0	0.68	37.67	0	0	6	-7.19	6.39	3.09	58.2	80.61	859.31	436.72	991.23	576.24	886.31	465.91	966.92	464.81
26.526	0	6.18	0	4.37	87.44	53.68	0.13	99.75	0.06	0.11	0	99.98	41.07	95.82	60.32	99.89	0.06	75.7	74.77	66.42	28.61	55.76	0	0	0.01	0.11	0	0	99.02	88.07	0	0.27	38	0	0	6	-6.73	6.34	2.43	58.33	81.75	858.81	435.71	992.68	577.57	885.82	465.55	967.56	463.98
26.559	0	5.89	0	9.29	82.6	55.59	0.1	99.67	0.07	0.11	0	99.98	39.02	94.98	57.47	99.87	0.07	72.64	74.43	68.06	36.67	63.53	0	0	0.02	0.11	0.01	0	98.94	87.42	0	0.47	38.87	0	0	6	-3.83	7.3	3.47	57.94	81.66	859.35	435.06	995.6	579.71	888.27	465.9	969.92	464.59
26.593	0	5.55	0	11.53	83.3	74.13	0.13	99.72	0.07	0.16	0	99.98	44.05	98.01	66.61	99.86	0.07	70.49	79.75	73.06	37.34	73.86	0	0	0.03	0.16	0.01	0.02	98.92	84.21	0	0.65	43.58	0	0	6	-4.84	2.5	2.12	57.12	82.28	863.45	436.15	998.76	580.03	890.67	466.65	972.93	464.85
26.626	0	3.51	0	6.57	74.1	86	0.15	99.54	0.08	0.18	0	99.98	52.47	98.21	68.25	99.73	0.08	55.86	86.54	77.54	31.85	69.84	0	0	0.06	0.18	0.01	0.04	98.87	84.97	0	0.21	46.97	0	0	6	-6.49	1.98	3.25	56.43	80.22	867.06	437.82	1001.98	581.56	895.79	466.41	976	467.15
26.659	0	2	0	2.56	58.63	94.58	0.11	99.09	0.08	0.14	0	99.98	65.87	97.11	62.58	99.61	0.08	45.67	92.32	76.3	24.88	59.65	0	0	0.06	0.14	0.02	0.07	98.7	84.72	0	0.07	53.39	0	0	6	-5.81	4.42	5.19	55.67	86.14	870.13	438.3	1005.45	581.67	897.57	466.02	983.62	469.92
26.693	0	1.02	0	0.69	45.15	98.29	0.1	98.59	0.09	0.12	0	99.98	78.7	97.78	64	99.37	0.09	36.14	94.92	78.63	18.09	46.61	0	0	0.06	0.12	0.03	0.08	98.54	82.35	0	0.47	62.75	0	0	6	-7.33	3.07	3.2	54.95	82.03	872.04	440.06	1005.71	582.62	899.26	467.15	981.25	469.8
26.726	0	0.49	0	0.19	34.78	98.9	0.1	97.88	0.09	0.1	0	99.98	79.79	98.52	64.97	98.93	0.09	26.29	96.29	78.42	15.04	26.66	0	0	0.06	0.1	0.06	0.04	98.54	81.83	0	1.39	66.01	0	0	6	-7.59	1.02	1.69	54.64	81.1	873.24	440.93	1006.76	582.88	899.87	468.04	980.93	470.86
26.76	0	0.24	0	0.04	29.74	99.44	0.11	97.32	0.09	0.09	0	99.98	82.17	97.92	69.08	98.23	0.09	20.45	94.39	76.33	7.4	9.63	0	0	0.06	0.08	0.1	0.01	98.52	78.48	0	0.63	73.17	0	0	6	-7.45	-2.74	1.04	54.53	81.2	874.25	440.99	1007.26	582.08	900.12	468.23	981.28	470.86
26.793	0	0.13	0	0.02	29.67	99.57	0.13	97.24	0.1	0.1	0	99.97	81.98	98.26	74.79	97.31	0.1	18.3	92.06	67.64	4.96	5.74	0	0	0.05	0.06	0.13	0.01	98.57	75.07	0	0.57	76.74	0	0	6	-9.31	-1.84	1.67	54.82	82.29	875.23	440.74	1005.92	579.58	899.79	467.73	982.07	468.77
26.826	0	0.08	0	0.02	20.78	99.32	0.08	94.6	0.1	0.1	0	99.97	84.97	97.74	64.93	97.11	0.1	13.22	85.76	53.73	2.86	3.8	0	0	0.03	0.05	0.1	0	98.41	73.48	0	0.69	75.79	0	0	6	-8.22	3.16	3.87	54.86	87.04	875.93	440.46	1006.14	578.09	899.52	465.87	986.39	471.25
26.86	0	0.03	0	0.02	12.08	99.19	0.03	89.87	0.1	0.1	0	99.97	88.89	98.29	49.65	97.61	0.1	12.01	75.05	28.62	1.26	2.02	0	0	0.01	0.03	0.06	0	98.18	73.12	0	0.31	79.61	0	0	6	-8.16	1.74	4.81	55.17	81.96	876.15	441.63	1003.86	576.75	901.55	465.66	983.21	472.56
26.893	0	0.03	0	0.03	9.94	99.03	0.02	87.26	0.09	0.09	0	99.98	91.4	97.87	38.42	98.67	0.09	15.03	71.68	14.54	0.96	2.84	0	0	0.01	0.03	0.04	0	98.11	74.06	0	0.55	79.71	0	0	6	-9.25	2.86	4.29	55.68	80.68	875.34	440.9	1002.66	574.97	900.89	464.35	981.17	472.39
26.926	0	0.03	0	0.04	13.88	99.04	0.02	91.06	0.08	0.08	0	99.98	91.46	97.71	37.36	99.33	0.08	23.98	74.18	7.41	1.37	6.35	0	0	0.01	0.03	0.02	0.01	98.14	75.03	0	0.06	78.48	0	0	6	-4.86	3.24	4.76	56.47	79.39	875.02	441.22	1000.27	574.07	900.42	464.98	979.44	472.69
26.96	0	0.04	0	0.06	14.63	99.23	0.02	91.33	0.08	0.08	0	99.98	91.83	98.43	33.8	99.52	0.08	27.77	80.66	3.13	2.27	13.6	0	0	0.01	0.02	0.02	0.03	97.91	75.43	0	0.02	77.25	0	0	6	-8.77	1.32	5.35	56.56	78.35	875.82	442.04	998.45	572	900.68	465	978.77	471.32
26.993	0	0.05	0	0.17	14.55	99.45	0.02	91.59	0.08	0.08	0	99.98	91.48	98.3	30.13	99.63	0.08	31.69	86.59	1.5	4.91	30.41	0	0	0.01	0.02	0.01	0.04	97.92	75.85	0	0.04	77.28	0	0	6	-10.7	1.71	5.1	56.83	81.33	874.34	440.45	998.66	570.95	898.41	465.48	979.68	468.76
27.026	0	0.05	0	0.23	10	99.56	0.01	88.29	0.07	0.07	0	99.98	92.47	98.72	24.41	99.74	0.07	27.38	87.23	0.86	5.45	35.32	0	0	0.01	0.01	0.01	0.05	97.81	76.96	0	28.4	78.93	0	0	6	-7.24	-0.27	3.71	58.04	78.43	874.87	440.36	997.25	570.25	898.5	464.44	976.8	468.89
27.06	0	0.04	0	0.21	7.2	99.7	0.01	86.34	0.05	0.05	0	99.98	94.26	98.62	20.7	99.84	0.05	24.03	85.19	0.6	3.12	37.19	0	0.01	0.01	0.01	0.01	0.03	97.82	79.68	0	69.34	83.24	0	0	6	-6.93	-0.67	3.85	58.46	75.72	874.77	440.43	996.87	570.45	899.63	464.46	975.23	468.59
27.093	0	0.03	0	0.17	7.63	99.73	0.01	88.42	0.05	0.05	0	99.98	93.05	98.7	28.95	99.85	0.05	19.03	84.85	0.66	1.85	37.35	0	0.01	0.02	0.01	0.01	0.01	97.98	80.96	0	73.39	84.37	0	0	6	-8.41	-0.34	3.05	58.42	75.17	874.69	440.42	995.96	569.5	898.9	464.91	974.04	467.15
27.127	0	0.02	0	0.09	7.27	99.79	0.02	88.84	0.03	0.03	0	99.98	91.22	98.58	37.24	99.77	0.03	12.39	85.68	0.97	2.05	29.77	0	0	0.02	0	0.01	0.01	98.13	80.39	0	12.36	86.14	0	0	6	-9.5	-0.79	1.81	58.44	75.47	874.22	439.9	994.87	568.12	897.23	464.87	972.7	465.59
27.16	0	0.01	0	0.06	6.06	99.8	0.02	86.31	0.03	0.03	0	99.98	90.67	98.78	38.29	99.68	0.03	7.29	86.87	1.24	2.82	19.2	0	0	0.03	0	0.01	0.01	98.04	78.93	0	0.58	86.39	0	0	6	-8.04	0.03	1.47	58.79	78.32	874.23	438.9	994.43	566.41	895.41	464.12	973.73	465.1
27.193	0	0.01	0	0.04	5.38	99.83	0.02	85.4	0.03	0.03	0	99.98	89.39	98.49	40.37	99.5	0.03	3.9	89.09	2.11	4.79	12.93	0	0	0.03	0	0.02	0.01	97.65	78.62	0	0.15	86.77	0	0	6	-7.71	1.1	2.04	58.94	78.2	873.95	438.19	993.48	565.13	895.21	463.09	973.41	464.45
27.227	0	0.01	0	0.04	4.91	99.82	0.02	83.04	0.03	0.03	0	99.98	89.38	98.12	37.95	99.57	0.03	3.33	89.83	4.27	6.02	8.64	0	0	0.03	0	0.02	0.01	97.13	77.27	0	0.14	85.69	0	0	6	-7.31	2.23	2.15	59.07	78.72	871.37	436.44	993.28	566.1	893.65	461.78	972.36	463.29
27.26	0	0.01	0	0.03	4.95	99.81	0.02	82.7	0.03	0.03	0	99.97	89.63	98.54	38.46	99.64	0.03	3.07	88.71	7.59	5.19	6	0	0.01	0.03	0	0.02	0.01	96.44	76.38	0	0.24	85.74	0	0	6	-7.62	0.92	2.5	59.1	79.93	871.35	436.57	992.64	564.7	892.92	462.77	972.85	463.01
27.293	0	0.01	0	0.03	5.56	99.8	0.02	85.15	0.04	0.02	0	99.97	89.39	98.71	40.88	99.63	0.02	3.54	88.38	13.91	4.54	6.74	0	0.01	0.04	0	0.02	0.01	96.24	77.86	0	0.17	85.22	0	0	6	-7.86	0.3	2.27	59.18	81.46	871.34	436.41	991.74	563.33	891.56	462.54	973.02	462.67
27.327	0	0.02	0	0.03	5.04	99.83	0.02	85.77	0.07	0.02	0	99.97	89.36	98.64	39.41	99.53	0.02	3.78	89.52	26.46	5.33	7.82	0	0.01	0.07	0	0.02	0.01	95.9	80.38	0	0.16	86.45	0	0	6	-8.38	0.59	2.04	59.2	82.09	871.19	436.36	991.28	562.84	890.81	462.43	972.9	462.44
27.36	0	0.03	0	0.04	4.45	99.84	0.01	83.01	0.09	0.02	0	99.97	89.35	98.23	34.68	99.56	0.02	5.27	90.42	32.83	7.7	8.04	0	0.02	0.09	0	0.01	0.01	95.62	78.58	0	0.04	86.11	0	0	6	-7.31	1.91	1.95	59.25	81.37	871.18	436.36	991.22	562.93	891.09	462.82	972.46	462.38
27.393	0	0.04	0	0.06	3.88	99.86	0.01	79.91	0.1	0.03	0	99.97	89.5	98	28.55	99.6	0.02	8.26	92.08	37.57	10.4	10.91	0	0.03	0.1	0.01	0.01	0.01	95.77	76.73	0	0.03	86.65	0	0	6	-8.32	2.54	1.61	59.25	81.11	871	436.58	990.93	563.01	890.78	462.91	971.89	462.25
27.427	0	0.05	0	0.07	4	99.88	0.01	80.92	0.09	0.03	0	99.97	88.22	97.72	26.01	99.66	0.02	14.44	91.78	41.26	14.71	10.92	0	0.03	0.09	0.01	0.01	0	94.92	74.57	0	0.02	87.94	0	0	6	-9.12	3.21	1.66	59.33	81.89	871.32	436.57	990.39	561.86	890.32	462.49	972.21	462.16
27.46	0	0.07	0	0.09	4.05	99.86	0.01	81.84	0.07	0.03	0	99.97	87.22	97.21	22.59	99.69	0.02	19.01	91.09	45.78	18.79	9.42	0	0.03	0.07	0	0.01	0	94.47	74.85	0	0.02	87.36	0	0	6	-7.51	4.24	1.12	59.38	80.78	871.72	437.08	990.23	562.34	890.67	463.03	971.45	462.56
27.494	0	0.05	0	0.09	3.13	99.86	0	78.8	0.04	0.03	0	99.97	85.47	97.1	19.37	99.63	0.02	18.9	88.11	41.9	24.54	5.83	0	0.03	0.04	0.01	0	0	93.56	73.6	0	0.19	88.59	0	0	6	-6.73	4.44	1.02	59.51	80.76	871.42	437.77	989.66	562.78	890.19	463.96	970.95	463.19
27.527	0	0.05	0	0.1	3.73	99.8	0	79.97	0.03	0.03	0	99.97	86.95	96.64	18.8	99.71	0.02	21.73	84.41	33.47	21.35	10.19	0	0.03	0.02	0.01	0	0	93.59	72.99	0	12.68	87.58	0	0	6	-5.44	5.21	0.76	59.96	79.42	871.19	438.4	989.08	563.39	890.31	463.99	969.73	464.53
27.56	0	0.05	0	0.11	4.44	99.6	0	81.59	0.02	0.02	0	99.97	90.53	96.84	16.8	99.76	0.02	23.06	74.45	22.42	13.9	17.23	0	0.02	0.01	0.01	0	0	94.79	76.11	0	68.78	86.24	0	0	6	-6.26	4.89	0.85	60.03	78.14	871.06	439.24	988.23	563.63	890.5	464.63	968.64	464.72
27.594	0	0.06	0	0.17	5.72	99.26	0.01	83.48	0.02	0.02	0	99.97	90.26	96.58	17.99	99.8	0.02	26.84	68.65	20.05	13.95	24.25	0	0.02	0.01	0.01	0	0	94.39	74.24	0	83.94	83.72	0	0	6	-6.78	5.29	0.47	59.92	79.25	870.45	439.62	987.55	563.6	889.07	465.17	968.32	464.99
27.627	0	0.09	0	0.35	7.36	98.91	0.01	86.7	0.02	0.02	0	99.97	90.29	96.24	19.72	99.84	0.02	29.77	65.24	20.34	13.01	38.62	0	0.02	0	0.01	0	0	95.14	75.67	0	3.08	81.85	0	0	6	-9.25	5.78	-0.2	59.9	79.19	869.4	439.45	986.8	563.13	887.8	464.89	966.99	464.58
27.66	0	0.11	0	0.26	11.41	97.86	0.01	91.18	0.02	0.02	0	99.97	90.66	96.2	23.34	99.87	0.02	33.5	62.73	18.4	10.34	32.78	0	0.02	0	0.01	0	0	95.47	79.33	0	0.23	77.02	0	0	6	-8.89	5.85	0.26	60.03	80.39	867.64	439.83	985.49	564.32	885.95	465.72	966.33	464.5
27.694	0	0.15	0	0.36	17.74	95.3	0.01	93.34	0.02	0.02	0	99.97	83.97	95.65	26.2	99.88	0.02	35.9	66.78	17.83	10.68	32.95	0	0.02	0	0.01	0	0	96.4	81.39	0	0.08	67.69	0	0	6	-9.61	6.54	-0.6	60.27	78.74	865.4	439.2	983.93	564.45	884.37	465.29	963.08	463.54
27.727	0	0.15	0	0.35	24.13	89.72	0.02	94.65	0.02	0.02	0	99.97	77.29	93.14	31.17	99.88	0.02	35.58	61.68	12.22	6.47	35.34	0	0.02	0	0.01	0	0	96.38	82.32	0	0.01	62.73	0	0	6	-10.39	8.96	-0.27	60.41	76.52	863.92	439.37	982.33	564.59	884.18	464.77	960.69	463.89
27.761	0	0.19	0	0.34	37.23	56.22	0.03	96.1	0.02	0.02	0	99.98	61.39	90.37	34.54	99.88	0.01	37.68	48.6	8.48	2.91	31.64	0	0.02	0.01	0.01	0	0.01	97.23	84.78	0	0.01	52.2	0	0	6	-11.02	10.8	0.26	60.48	76.04	862.32	438.95	980.63	564.04	883.1	463.83	959.15	463.72
27.794	0	0.19	0	0.27	39.34	29.73	0.04	95.26	0.02	0.02	0	99.98	51.91	92.83	33.12	99.86	0.01	33.69	45.46	7.74	1.99	21.93	0	0.02	0.01	0.01	0	0	97.4	85.33	0	0.03	43.85	0	0	6	-8.66	9.2	0.8	60.59	76.55	861.6	438.55	979.29	563.41	882.13	463.71	958.68	463.44
27.827	0	0.18	0	0.18	40.62	20.75	0.04	94.87	0.02	0.02	0	99.98	47.99	93.9	33.78	99.83	0.01	32.38	41.4	8.59	1.25	12.98	0	0.02	0.02	0.01	0	0.01	97.28	84.02	0	0.03	41.62	0	0	6	-8.84	8.33	1.35	60.7	76.63	859.93	438.27	978.04	563.22	880.94	463.8	957.57	463.23
27.861	0	0.22	0	0.18	50.51	7.8	0.05	95.48	0.04	0.02	0	99.98	37.71	91.54	34.07	99.84	0.01	34.6	38.62	6.38	0.81	7.28	0	0.02	0.04	0.01	0	0	97.48	84.68	0	0.04	32.91	0	0	6	-9.92	10.09	2.07	60.78	77.14	858.91	438.24	977.26	563.06	880.25	463.54	957.39	463.49
27.894	0	0.26	0	0.18	59.32	5.13	0.07	96.32	0.07	0.02	0	99.98	33.03	92.86	35.76	99.86	0.01	38.18	39.9	4.43	0.63	5.31	0	0.02	0.07	0	0	0	97.4	84.56	0	0.03	28.25	0	0	6	-9.34	9.17	2.2	60.78	76.96	858.12	438.11	976.61	563.29	879.68	463.24	956.64	463.63
27.927	0	0.29	0	0.18	63.8	3.55	0.07	96.44	0.08	0.02	0	99.98	29.79	92.44	35.34	99.88	0.01	41.55	37.29	2.84	0.56	4.13	0	0.02	0.08	0	0	0	97.2	82.43	0	0.01	26.12	0	0	6	-9.21	9.48	2.36	60.65	75.77	858	438.24	976.58	563.57	880.29	463.5	956.06	463.68
27.961	0	0.34	0	0.21	70.64	1.44	0.1	96.55	0.07	0.01	0	99.98	20.96	92.14	37.31	99.89	0.01	41.74	34.48	1.81	0.49	2.68	0	0.01	0.07	0	0	0	97.61	81.02	0	0.01	19.28	0	0	6	-10.24	9.69	2.5	60.68	75.38	858.29	438.5	976.58	563.31	880.71	463.54	956.09	463.74
27.994	0	0.39	0	0.2	76.19	1.14	0.11	97.2	0.06	0.02	0	99.98	18.48	92.28	39.55	99.91	0.01	46.23	32.41	1.58	0.45	2.3	0	0.02	0.06	0	0	0.01	97.3	79.48	0	0.01	18.2	0	0	6	-10.59	9.6	2.72	60.71	74.75	858.21	438.52	976.5	563.33	881.06	463.43	955.81	463.76
28.027	0	0.45	0.01	0.2	81.5	0.66	0.13	97.64	0.06	0.02	0	99.98	13.14	94.15	42.35	99.92	0.01	49.45	28.53	1.31	0.44	1.83	0	0.02	0.06	0	0	0.01	97.25	77.65	0	0.01	15.26	0	0	6	-10.56	8.1	2.98	60.71	74.42	858.4	438.66	976.5	563.3	881.45	463.39	955.86	464
28.061	0	0.53	0.01	0.21	87.36	0.55	0.19	98.01	0.08	0.03	0	99.97	9.71	95.78	47.7	99.94	0.01	53.63	32.79	1.15	0.6	2.08	0	0.03	0.08	0	0	0.01	96.29	72.22	0	0.02	11.46	0	0	6	-11.05	6.39	3.17	60.74	73.94	858.81	438.91	976.45	563.13	881.94	463.13	955.88	464.27
28.094	0	0.61	0.01	0.27	86.79	0.49	0.17	97.65	0.09	0.03	0	99.97	9.05	94.52	44.56	99.93	0.01	54.11	32.81	1.04	1.03	5.02	0	0.03	0.09	0	0	0.02	96.54	70.8	0	0.01	10.38	0	0	6	-9.45	7.76	3.12	61.21	75.44	856.09	436.18	979.12	566.55	881.19	461.8	956.62	462.72
28.128	0	0.57	0.01	0.63	81.08	0.39	0.17	95.29	0.09	0.04	0	99.97	6.59	93.74	42.01	99.92	0.01	44.29	34.72	1.11	2.75	17.78	0	0.04	0.09	0	0	0.03	95.7	65.95	0	0.44	7.48	0	0	6	-6.44	8.47	4.07	61.04	73.61	856.97	436.35	980.29	567.59	883.65	462.19	957.25	463.74
28.161	0	0.37	0.01	0.61	71.37	0.35	0.15	90.93	0.1	0.04	0	99.97	5.77	91.94	40.18	99.89	0.02	32.48	33.06	1.22	3.31	16	0	0.04	0.1	0.01	0	0.03	95.36	62.78	0	4.17	7.23	0	0	6	-6.96	9.83	4.85	61.09	74.97	857.34	436.56	981	567.79	884.04	462.13	958.98	464.54
28.194	0	0.28	0.01	0.84	64.32	0.25	0.16	89.41	0.1	0.04	0	99.97	2.8	91.42	42.68	99.84	0.02	21.82	27.59	1.57	3.22	22.9	0	0.04	0.1	0.01	0	0.02	96.08	66.86	0	33.1	7.07	0	0	6	-6.39	10.17	5.7	61.33	73.66	857.33	436.5	980.27	567.16	884.8	461.44	958.38	464.93
28.228	0	0.17	0.01	0.45	62.55	0.2	0.22	86.73	0.11	0.04	0	99.97	0.13	93.95	49.64	99.8	0.02	14.19	23.58	1.86	2.16	14.51	0	0.04	0.11	0.01	0	0.02	95.19	61.41	0.01	14.42	7.14	0	0	6	-6.15	8.29	4.71	60.67	78.66	863.91	438.94	986.55	568.69	888.26	464.5	966.87	467.27
28.261	0	0.13	0.01	0.35	60.62	0.18	0.26	87.15	0.1	0.04	0	99.97	0	95.03	53.36	99.74	0.02	8.61	22.04	2.9	1.76	10.49	0	0.04	0.1	0.02	0	0.03	95.31	64.23	0.01	1.4	6.81	0	0	6	-10.02	7.25	4.55	60.56	75.12	864.07	438.21	986.59	567.74	889.91	463.1	965	465.37
28.294	0	0.13	0.01	0.38	61.14	0.18	0.29	88.87	0.07	0.03	0	99.97	0	94.01	55.82	99.67	0.03	6.56	22.1	4.83	1.4	12.92	0	0.03	0.07	0.03	0	0.01	95.99	67.81	0.01	1.15	6.69	0	0	6	-8.3	8.24	4.25	60.67	75.57	865.25	437.7	988.78	568.86	891.23	462.73	966.75	465.41
28.328	0	0.15	0.01	0.44	59.19	0.24	0.3	89.27	0.05	0.05	0	99.97	0.18	95.99	55.11	99.55	0.04	5.12	27.31	8.77	1.7	15.3	0	0.02	0.05	0.05	0	0.01	96.26	71.06	0.01	0.26	6.58	0	0	6	-10.48	6.13	4.93	60.87	75.41	865.31	436.86	988.62	567.14	891.62	461.62	966.98	464.32
28.361	0	0.2	0.01	0.84	64.02	0.4	0.42	92.21	0.05	0.07	0	99.97	2.22	95.28	61.19	99.55	0.05	5.63	36.6	14.42	3.06	28.76	0	0.02	0.04	0.07	0	0.01	96.38	72.95	0.01	0.11	6.56	0	0	6	-9.66	6.98	5.07	60.96	77.49	865.95	435.87	990.69	567.47	892.1	461.26	969.54	463.92
28.394	0	0.28	0.01	1.17	67.65	0.39	0.44	94.46	0.06	0.1	0	99.98	1.81	94.94	61.92	99.63	0.06	8.28	37.5	17.19	3.21	34.65	0	0.01	0.03	0.1	0	0	97.02	78.24	0.01	0.08	6.01	0	0	6	-8.11	7.34	5.38	60.84	78.68	866.09	435.08	993.09	568.92	892.99	461.76	971.64	463.7
28.428	0	0.36	0.01	1.28	70.97	0.44	0.45	95.93	0.08	0.18	0	99.98	2.51	95.25	61.47	99.68	0.08	12.11	40.48	19.97	3.72	35.15	0	0.01	0.02	0.18	0	0	97.58	82.59	0.01	0.05	5.61	0	0	6	-7.58	7.01	5.03	60.74	76.23	867.19	436.2	993.09	569.89	894.49	461.68	970.65	464.81
28.461	0	0.48	0.01	1.11	73.03	0.29	0.36	96.21	0.08	0.19	0	99.98	0.06	94.15	57.61	99.79	0.08	17.36	33.36	21.78	3.62	30.8	0	0.01	0.02	0.19	0	0.01	97.86	82.86	0.01	0.07	5.33	0	0	6	-8.4	8.11	4.44	60.53	78.29	868.26	436.49	994.91	570.49	894.61	462.69	972.87	464.77
28.495	0	0.95	0.01	1.2	75.06	0.25	0.26	96.9	0.12	0.37	0	99.98	0.8	95.51	50.31	99.84	0.12	25.31	31.48	29.15	3.09	29.87	0	0.01	0.02	0.37	0	0.01	98.52	87.18	0.01	0.03	5.13	0	0	6	-9.03	6.72	4.44	60.44	78.09	869.01	436.67	996.15	571.34	895.69	462.51	973.73	465.05
28.528	0	1.75	0.01	1.42	76.58	0.36	0.2	97.27	0.16	0.46	0	99.98	4.84	95.03	43.76	99.86	0.16	33.08	36.86	34.96	3.2	31.04	0	0.01	0.01	0.46	0	0.01	98.75	89.09	0.01	0.05	5.55	0	0	6	-6.51	7.25	4.65	60.26	76.65	870.07	437.29	996.1	571.43	897.01	462.9	973.59	466.04
28.561	0	2.52	0.01	1.75	73.23	0.49	0.16	96.6	0.15	0.46	0	99.98	8.3	95.64	38.42	99.88	0.15	33.74	41.15	41.74	3.56	33.68	0	0.01	0.02	0.46	0	0.01	98.73	88.32	0.01	0.13	6.18	0	0	6	-8.36	6.56	4.54	60.13	78.79	870.81	437.38	997.33	571.12	896.89	463.62	975.65	465.69
28.595	0	3.13	0.01	2.21	72.97	0.94	0.15	96.83	0.18	0.79	0	99.98	13.88	95.54	35.14	99.91	0.18	36.94	51.05	42.55	4.05	37.32	0	0.01	0.03	0.79	0	0.01	98.87	90.09	0	0.16	7.03	0	0	6	-9.13	6.68	4.7	60.08	77.99	870.78	437.39	997.2	571.09	897.29	463.17	975.25	465.69
28.628	0	2.71	0.01	1.76	69.06	1.16	0.13	96.15	0.15	0.78	0	99.98	15.82	96	32.71	99.93	0.15	34.88	53.89	42.49	4.68	31.58	0	0.01	0.04	0.78	0	0.03	98.82	89.71	0	0.21	7.48	0	0	6	-8.79	6.11	4.88	60.07	77.86	870.95	437.47	997.14	570.83	897.51	463.42	975.33	465.75
28.661	0	2.39	0.01	1.38	67.24	1.05	0.14	95.94	0.13	0.81	0	99.98	14.66	96.28	34.71	99.93	0.13	31.66	51.23	45.47	4.92	27.37	0	0.01	0.06	0.81	0	0.04	98.73	89.58	0	0.2	7.95	0	0	6	-8.31	5.74	4.63	60.16	77.89	871	437.71	996.91	571.05	897.25	463.44	975.1	466.05
28.695	0	1.94	0.01	1.11	67.76	0.74	0.14	95.85	0.13	0.79	0	99.98	12.28	96.93	35.88	99.94	0.13	31	44.44	41.68	3.7	24.73	0	0.01	0.07	0.79	0	0.03	98.62	88.54	0	0.08	8.16	0	0	6	-6.8	4.73	4.44	60.25	77.36	871.25	437.6	996.46	570.79	897.28	462.92	974.57	466.18
28.728	0	1.82	0.01	1.02	67.33	0.47	0.12	95.63	0.13	0.84	0	99.98	9.42	97.06	34.13	99.94	0.13	31.91	36.74	38.99	3.49	22.73	0	0.01	0.09	0.84	0	0.04	98.48	88.11	0	0.02	8.11	0	0	6	-6.77	4.52	3.74	60.19	79.14	871.24	437.49	996.07	570.35	895.81	462.66	974.88	465.99
28.762	0	1.92	0.01	1.23	66.21	0.4	0.09	95.41	0.13	0.52	0	99.98	9.36	97.18	29.38	99.94	0.13	35.13	31.84	34.27	3.21	25.72	0	0.01	0.12	0.52	0	0.03	98.63	88.4	0	0.02	8.96	0	0	6	-5.69	4.31	3.72	60	78.89	871.38	437.48	996.09	570.44	896	462.73	974.81	466.13
28.795	0	1.92	0.01	1.86	66.62	0.47	0.08	95.31	0.14	0.47	0	99.98	11.07	96.49	26.16	99.94	0.12	39	34.38	27.02	4.04	32.53	0	0.01	0.14	0.47	0	0.04	98.31	87.19	0	0.02	9.25	0	0	6	-4.91	5.44	4.04	60.06	78.42	871.1	437.32	995.76	570.34	896.13	462.58	974.47	466.24
28.828	0	1.98	0.01	2.2	68.08	0.55	0.07	95.59	0.13	0.45	0	99.98	12.75	96.62	22.58	99.93	0.13	43.84	37.39	20.87	4.57	34.31	0	0.01	0.13	0.45	0	0.04	98.17	87.46	0	0.02	9.13	0	0	6	-6.66	5.23	4.41	59.99	78.06	870.99	437.31	995	569.21	896.09	462.16	974.06	465.94
28.862	0	1.84	0.01	2.75	65.9	0.69	0.06	94.89	0.12	0.36	0	99.98	15.25	95.96	19.67	99.92	0.1	44.04	40.75	16	4.31	38.41	0	0.01	0.12	0.36	0	0.04	98.05	86.49	0	0.02	9.44	0	0	6	-8.3	6.17	4.57	59.94	78.42	870.15	437.18	994.72	569.2	895.47	462.17	973.81	465.62
28.895	0	1.67	0.01	3.1	61.27	0.76	0.05	93.33	0.12	0.37	0	99.98	16.9	96	16.39	99.91	0.09	42.45	41.35	13.17	4.08	40.76	0	0.01	0.12	0.37	0	0.04	97.51	84.6	0	0.03	10	0	0	6	-7.78	6.1	4.64	59.9	78.23	870.16	437.24	994.61	569.31	895.56	462.07	973.69	465.86
28.928	0	1.36	0.01	1.92	56.41	0.59	0.04	91.51	0.11	0.44	0	99.98	16.8	95.8	11.55	99.9	0.08	40.63	37.37	10.03	2.22	31.21	0	0.01	0.11	0.44	0	0.03	97.25	84.98	0	0.31	9.78	0	0	6	-8	6.37	5.23	59.83	79.96	870.37	437.69	994.55	569.17	895.22	462.02	975.02	466.93
28.962	0	0.82	0.01	1.42	45.24	0.5	0.04	87.24	0.1	0.57	0	99.97	16.2	96.19	12.14	99.9	0.07	29.94	31.9	9.74	1.15	27.78	0	0.01	0.1	0.57	0	0.03	96.49	84.16	0	33.22	11.09	0	0	6	-6.38	5.86	4.82	59.71	80.15	871.45	439.86	994.66	570.23	895.42	465.02	975.48	468.66
28.995	0	0.4	0.01	0.91	31.43	0.3	0.04	77.93	0.07	0.58	0	99.97	12.47	95.99	12.19	99.89	0.06	14.22	25.07	8.66	0.51	18.97	0	0.01	0.07	0.58	0	0.01	96.15	83.98	0	75.91	10.04	0	0	6	-7.95	6.13	4.4	59.51	79.55	872.47	441.35	994.34	570.39	895.81	465.6	975.26	469.65
29.028	0	0.24	0.01	0.59	25.01	0.24	0.04	72.09	0.05	0.62	2.91	99.97	10.38	94.02	13.9	99.84	0.05	5.18	20.88	7.85	0.2	11.56	0	0.01	0.05	0.62	0	0	95.18	83.86	0	50.73	9.94	0	0	6	-9.19	8.23	4.92	59.03	78.77	872.67	443.16	993.63	571.07	896.31	466.64	974.92	471.52
29.062	0	0.22	0.01	0.52	21.59	0.26	0.04	69.22	0.04	0.74	5.78	99.97	11.06	92.42	12.43	99.7	0.04	1.8	23.79	9.3	0.27	9.12	0	0.01	0.04	0.74	0	0	93.8	85.52	0	24.41	9.16	0	0	6	-9.77	9.49	5.88	57.99	77.33	875.98	446	997.27	573.88	901.06	469.68	978.24	474.45
29.095	0	0.17	0.01	0.38	19.1	0.22	0.04	66.12	0.05	0.62	8.88	99.96	10.24	92.56	11.58	99.25	0.05	0.62	20.68	7.1	0.27	4.32	0	0.01	0.04	0.62	0	0.02	91.14	84.6	0.01	85.68	9.46	0	0	6	-6.82	9.39	6.09	56.99	78.24	879.84	452.49	999.1	578.07	903.61	476.62	981.71	481.16
29.129	0	0.14	0.01	0.24	14.24	0.25	0.04	56.8	1.26	0.49	18.2	99.88	11.05	94.79	9.43	97.83	0.05	0.2	24.17	6.78	0.41	1.67	0	0.01	0.07	0.49	0	1.26	79.18	79.1	0.01	98.9	8.71	0	0	6	-11.58	7.5	5.33	56.15	80.99	885.93	456.61	1004.07	580.85	907.42	478.33	988.12	485.18
29.162	0	0.12	0.01	0.19	10.43	0.16	0.03	43.32	1.4	0.29	31.68	99.7	8.25	97.31	6.08	94.47	0.04	0.06	17.97	4.41	0.25	1.06	0	0.02	0.1	0.29	0	1.4	71.31	72.94	0.01	99.89	7.84	0	0	6	-17.49	4.05	5.67	55.22	82.28	892.66	463.35	1008.85	584.08	912.77	483.43	994.66	491.36
29.195	0	0.14	0.02	0.18	6.38	0.08	0.03	24.31	1.95	0.15	51.38	98.96	3.62	96.93	3.36	81.87	0.04	0.01	8.69	2.62	0.09	0.29	0	0.02	0.11	0.15	0	1.95	68.17	67.5	0.01	99.76	6.69	0	0	6	-22.9	4.75	6.58	54.48	82.34	902.17	470.35	1013.07	583.77	920.22	488.88	1002.14	497.17
29.229	0	0.18	0.04	0.13	1.89	0.06	0.05	6.27	0.8	0.08	87.46	76.16	1.62	97.82	1.39	51.71	0.03	0	6.19	1.66	0.06	0.24	0	0.03	0.13	0.08	0	0.8	56.07	61.97	0.02	99.98	5.17	0	0	6	-26.76	2.98	5.52	53.99	85.55	906.41	474.06	1014.6	583.47	920.97	491.04	1005.97	500.71
29.262	0	0.27	0.08	0.13	0.76	0.05	0.08	2.05	0.2	0.04	95.9	24.76	0	98.34	0.56	24.76	0.03	0	3.99	0.74	0.05	0.39	0	0.03	0.2	0.04	0	0.13	54.74	61.85	0.03	99.77	4.2	0	0	6	-23.85	1.6	4.08	52.84	82.52	910.94	476.59	1016.15	582.99	924.45	494.08	1006.5	502.87
29.295	0	0.3	0.11	0.12	0.45	0.05	0.1	1.01	0.42	0.05	97.97	6.97	0	98.4	0.24	11.5	0.02	0	4.61	0.4	0.09	1	0	0.05	0.42	0.02	0	0.08	49.58	58.34	0.04	98.75	3.61	0	0	6	-23.87	1.39	5.91	52.35	84.48	914.97	478.97	1017.54	582.65	927.48	495.24	1011.35	505.38
29.329	0	0.26	0.13	0.09	0.31	0.05	0.11	0.66	0.72	0.08	98.69	1.99	0	98.26	0.15	7.42	0.01	0	6.52	0.13	0.22	3.88	0	0.08	0.72	0.01	0	0.06	37.4	51.98	0.08	97.18	3.09	0	0	6	-24.2	1.83	5.37	51.98	85.64	919.15	480.33	1018.6	580.19	929.18	496.42	1014.26	506.27
29.362	0	0.28	0.13	0.14	0.29	0.05	0.11	0.59	1.16	0.09	98.82	1.52	0	98.11	0.1	7.1	0.01	0	6.64	0.05	0.63	12.6	0	0.09	1.16	0.01	0	0.06	34.31	49.83	0.11	96.34	2.85	0	0	6	-26.83	2.26	5.41	51.83	84.39	922.59	481.84	1018.52	577.76	931.46	497.18	1015.33	506.51
29.395	0	0.31	0.13	0.28	0.26	0.05	0.11	0.49	1.1	0.13	99.03	1.04	0	97.76	0.07	7.3	0.01	0	6.55	0.02	1.59	29.45	0	0.13	1.1	0	0	0.07	29	44.88	0.2	97.47	2.41	0	0	6	-26.2	3.11	4.71	51.87	85.2	924.74	482.17	1020.44	577.87	932.59	498.46	1017.44	506.24
29.429	0	0.35	0.14	0.56	0.23	0.04	0.11	0.35	1.32	0.2	98.88	0.62	0	97.94	0.11	7.12	0.01	0	5.73	0.01	1.64	47.37	0	0.2	1.32	0	0	0.05	21.85	36.93	0.44	99.39	1.94	0	0	6	-28.67	-2.69	5.07	51.74	82.39	927.11	484.13	1022.52	579.54	936.25	500.53	1018.39	507.03
29.462	0	0.46	0.13	1.47	0.25	0.04	0.11	0.32	1.62	0.19	97.07	0.83	0	96.64	0.21	9.25	0.01	0	4.86	0.01	1.98	64.92	0	0.19	1.62	0	0	0.03	23.76	32.75	0.48	99.23	1.85	0	0	6	-35.13	5.21	4	51.44	84.57	928.92	485.93	1021.96	578.96	935.41	500.82	1019.42	510.55
29.496	0	0.48	0.13	3.11	0.23	0.04	0.11	0.24	1.97	0.36	93.77	0.53	0	98.78	0.38	10.65	0.02	0	7.43	0.01	3.85	83.15	0	0.36	1.97	0	0	0.03	16.19	24.63	0.94	98.28	1.61	0	0	6	-32.02	-0.01	5.51	51.26	79.53	929.49	488.08	1018.09	576.69	936.93	502.37	1016.08	510.16
29.529
29.562
29.596	0	0.18	0.13	0.11	0.23	0.03	0.12	0.14	2.41	1.16	99.53	0.47	0	97.38	0.85	11.68	0.02	0	4.48	0.01	2.25	18.82	0	1.16	1.41	0	0	0.07	13.36	10.45	2.41	94.63	1.05	0	0	6	0.56	3.93	7.75	49.39	72.06	903.65	486.27	1033.61	625.8	936.73	510.21	1008.01	520.76
29.629	0	0.15	0.14	0.04	0.23	0.03	0.12	0.12	2.11	0.17	99.55	0.44	0	98.77	0.46	8.87	0.02	0	2.24	0.01	0.17	0.31	0	1.01	0.66	0	0	0.07	15.26	9.1	2.11	95.23	1.11	0	0	6	-10.51	-0.07	6.62	50.25	81.39	903.48	487.32	1027.42	617.72	928.49	509.13	1009.35	518.33
29.662	0	0.21	0.15	0.06	0.28	0.03	0.12	0.11	1.54	0.13	99.45	0.95	0	98.21	0.29	7.21	0.02	0	1.54	0.02	0.13	0.11	0	0.61	0.18	0	0	0.04	27.71	8.68	1.88	97.89	0.82	0	0	6	-13.48	1.99	7.97	50.43	81.43	902.97	488.46	1021.82	612.65	926.38	508.12	1007.08	519.06
29.696	0	0.24	0.16	0.07	0.28	0.03	0.12	0.1	1.52	0.14	99.45	1.08	0	97.85	0.09	4.72	0.03	0	1.52	0.03	0.14	0.14	0	0.51	0.06	0	0	0.02	32.02	8.21	2.24	91.81	0.69	0	0	6	-15.9	2.91	6.87	50.77	82.31	902.54	488.46	1019.81	610.54	924.01	508.17	1005.76	517.75
29.729	0	0.25	0.17	0.07	0.26	0.03	0.12	0.08	1.79	0.16	99.47	1	0	96.24	0.03	2.99	0.03	0	1.79	0.05	0.16	0.15	0	0.44	0.03	0	0	0.01	32.64	6.75	2.41	99.15	0.64	0	0	6	-19.04	5.79	5.2	51.16	80.08	902.47	488.66	1017.98	607.99	923.08	507.95	1002.61	517.26
29.763	0	0.26	0.17	0.08	0.26	0.03	0.13	0.07	3.01	0.34	99.48	1.05	0	96.23	0.01	2.6	0.05	0	3.01	0.04	0.34	0.77	0	0.49	0.03	0	0	0.01	33.34	3.97	4.03	99.23	0.77	0	0	6	-16.69	5.81	5.94	50.82	77.88	901.26	488.75	1014.74	606.62	922.34	507.82	999.65	517.16
29.796	0	0.26	0.17	0.08	0.27	0.03	0.12	0.07	2.75	0.42	99.46	1.09	0	96.13	0.01	3	0.06	0	2.75	0.04	0.43	1.48	0	0.42	0.04	0	0	0.02	33.91	3	5.56	99.57	0.74	0	0	6	-20.16	5.94	4.86	51.24	79.83	900.88	488.86	1011.94	603.06	919.15	507.45	998.48	516.38
29.829	0	0.27	0.17	0.09	0.28	0.03	0.12	0.07	3.68	0.49	99.45	1.17	0	93.41	0.01	3.88	0.05	0	3.68	0.04	0.61	3.74	0	0.49	0.06	0	0	0.04	33.96	2.61	5.79	99.5	0.77	0	0	6	-20.78	8.74	4.37	51.47	81.17	898.73	487.41	1011.54	603.25	916.99	506.42	997.67	515.26
29.863	0	0.33	0.17	0.14	0.32	0.03	0.12	0.07	3.65	0.36	99.33	2.05	0	95.12	0.01	4.04	0.08	0	3.65	0.03	0.7	7.01	0	0.36	0.06	0	0	0.05	41.2	1.67	5.95	99.72	0.71	0	0	6	-19.38	7.15	5.16	50.94	80.6	899.27	488.64	1007.86	600.38	916.14	507.04	996.28	515.68
29.896	0	0.37	0.16	0.17	0.34	0.03	0.12	0.07	4.96	0.24	99.26	2.71	0	90.41	0.01	4.43	0.09	0	4.96	0.03	0.66	10.28	0	0.24	0.08	0	0	0.07	43.81	1.62	5.51	99.89	0.75	0	0	6	-22.97	10.78	4.07	51.1	78.02	900.44	488.84	1004.68	595.18	915.73	506.31	993.32	514.52
29.929	0	0.37	0.16	0.17	0.36	0.04	0.12	0.07	5.92	0.21	99.26	3.63	0	91.07	0.02	5.26	0.08	0	7.74	0.03	0.58	9.14	0	0.21	0.15	0	0	0.06	44.77	1.7	5.92	99.87	0.74	0	0	6	-22.4	10.39	1.81	51.3	84.51	898.12	486.14	1006.54	594.62	911.05	504.55	994.86	515.43
29.963	0	0.35	0.15	0.17	0.38	0.04	0.12	0.08	5.88	0.15	99.23	4.1	0	88.05	0.04	7.35	0.1	0	9.39	0.03	0.56	8.78	0	0.15	0.19	0	0	0.07	44.71	1.66	5.88	99.81	0.72	0	0	6	-24.08	12.01	2.07	51.38	80.97	898.4	486.99	1003.57	593.04	911.5	505.26	992.08	513.14
29.996	0	0.3	0.14	0.13	0.39	0.05	0.12	0.09	6.08	0.12	99.23	3.28	0	90.4	0.06	9.78	0.09	0	10.32	0.03	0.64	6.42	0	0.12	0.24	0	0	0.13	40.89	1.84	6.08	99.29	0.72	0	0	6	-25.16	10.79	1.14	51.79	86.94	897.15	484.87	1004.16	591.88	907.65	503.51	994.07	513.05
30.029	0	0.26	0.13	0.1	0.42	0.04	0.11	0.1	5.3	0.08	99.16	3.65	0	90.97	0.09	13.31	0.06	0	7.03	0.02	0.53	2.38	0	0.08	0.14	0	0	0.14	39.3	1.81	5.3	99.63	0.72	0	0	6	-25.95	10.45	0.39	51.81	85.97	898.26	485.18	1002.81	589.72	907.53	503.47	992.93	513.37
30.063	0	0.22	0.12	0.09	0.44	0.04	0.1	0.12	5.24	0.08	99.11	3.65	0	91.48	0.12	17.49	0.06	0	6.08	0.03	0.69	3.34	0	0.08	0.14	0	0	0.27	35.12	1.82	5.24	99.5	0.78	0	0	6	-28.59	10.13	0.37	51.77	85.23	898.73	486.48	1000.01	587.76	906.89	503.17	991.21	515.54
30.096	0	0.2	0.11	0.09	0.44	0.03	0.09	0.14	4.65	0.07	99.13	3.13	0	86.48	0.15	19.49	0.06	0	4.65	0.02	0.96	4.3	0	0.07	0.12	0	0	0.34	31.12	1.84	5.22	99.72	0.8	0	0	6	-31.06	12.72	-0.37	51.74	83.57	898.56	486.82	996.73	584.99	905.49	503.22	988.28	514.66
30.13	0	0.17	0.09	0.12	0.47	0.03	0.08	0.19	2.95	0.05	99.05	2.92	0	85.92	0.18	27.44	0.04	0	2.95	0.02	1.56	16.71	0	0.05	0.09	0	0	0.26	22.3	1.94	4.06	99.87	0.64	0	0	6	-29.97	12.96	-0.8	51.71	81.99	898.51	486.95	993.71	582.14	904.47	503.32	985.71	514.33
30.163	0	0.13	0.08	0.1	0.5	0.03	0.07	0.24	2.94	0.04	99	2.85	0	85.36	0.22	32.39	0.03	0	2.94	0.01	1.77	16.71	0	0.04	0.08	0	0	0.32	17.03	2.38	4.18	99.53	0.68	0	0	6	-32.5	13.18	-0.15	51.65	80.88	895.66	488.02	991.92	584.28	903.17	503.56	983.21	515.18
30.196	0	0.11	0.07	0.08	0.57	0.03	0.07	0.3	2.39	0.04	98.85	3.67	0	87.26	0.24	37.73	0.03	0	2.39	0.01	1.81	12.91	0	0.04	0.07	0	0	0.44	14.94	2.66	3.63	99.04	0.7	0	0	6	-34.59	12.38	-1.17	52	82.53	894.18	487.16	989.78	582.76	899.96	502.57	981.47	515.44
30.23	0	0.1	0.07	0.07	0.52	0.03	0.07	0.3	2.29	0.03	98.96	2.65	0	84.95	0.24	36.6	0.03	0.01	2.29	0.01	1.4	11.76	0	0.03	0.08	0	0	0.64	11.9	3.7	3.32	99.11	0.85	0	0	6	-31.65	13.35	-0.49	52.05	82.71	890.89	486.72	988.97	584.8	898.29	502.45	979.94	515.64
30.263	0	0.11	0.08	0.08	0.48	0.03	0.07	0.28	2.96	0.03	99.04	2.13	0	84.41	0.24	34.67	0.02	0.01	2.96	0.01	1.38	15.83	0	0.03	0.1	0	0	1.63	11.04	4.05	3.04	99.01	0.85	0	0	6	-34.95	13.55	-0.79	52.31	82.58	889.72	485.98	987.73	583.98	896.98	501.21	978.45	514.74
30.296	0	0.12	0.09	0.07	0.4	0.03	0.08	0.24	2.48	0.02	99.19	1.35	0	84.91	0.22	29.99	0.02	0	2.64	0	1.24	14.69	0	0.02	0.15	0	0	2.15	9.95	4.99	2.48	98.4	0.85	0	0	6	-31.32	13.36	-0.35	52.26	80.12	889.2	485.97	985.34	582.11	897.06	501.18	976.07	514.45
30.33	0	0.13	0.09	0.08	0.35	0.03	0.08	0.22	1.97	0.01	99.3	0.96	0	78.21	0.26	26.85	0.01	0.01	2.77	0	1.57	18.45	0	0.01	0.16	0	0	1.97	8.29	6.29	1.93	98.85	0.93	0	0	6	-31.12	15.61	-0.18	52.3	79.26	888.8	485.76	983.79	580.75	896.82	500.21	974.65	515.19
30.363	0	0.13	0.1	0.09	0.33	0.03	0.08	0.21	1.65	0.01	99.34	0.85	0	76.78	0.27	25.27	0.01	0	2.96	0	1.98	18.65	0	0.01	0.14	0	0	1.37	8.14	6.73	1.65	99.23	0.97	0	0	6	-30.3	16.02	0.66	52.31	80.23	886.2	485.36	981.84	581	894.57	499.81	973.4	514.69
30.396	0	0.13	0.1	0.1	0.29	0.03	0.09	0.2	1.47	0.02	99.42	0.67	0	76.3	0.31	22.62	0.01	0	4.1	0	2.72	21.7	0	0.02	0.21	0	0	1.47	7.3	7.95	1.35	98.67	1.08	0	0	6	-28.64	16.15	0.8	52.13	80.26	885.91	485.93	980.81	580.83	893.88	500.84	972.96	514.53
30.43	0	0.13	0.1	0.09	0.28	0.04	0.09	0.21	1.15	0.02	99.43	0.59	0	73.14	0.29	22.97	0.01	0	5.08	0	2.48	21.67	0	0.02	0.22	0	0	1.15	5.27	9.18	0.89	99.36	1.06	0	0	6	-25.68	16.99	0.69	51.85	75.99	885.67	487.04	980.38	581.75	895.46	502.65	970.59	514.07
30.463	0	0.12	0.11	0.06	0.26	0.03	0.09	0.19	1.2	0.02	99.47	0.49	0	75.39	0.28	20.73	0.01	0	4.35	0	1.81	14.23	0	0.02	0.25	0	0	1.2	4.82	8.88	0.79	99.44	1.03	0	0	6	-29.15	16.4	1.64	52.05	76.67	885.3	487.4	978.82	580.92	894.99	501.17	970.26	515.8
30.497	0	0.1	0.1	0.04	0.27	0.03	0.09	0.19	1.08	0.02	99.47	0.48	0	80.58	0.27	21.65	0.01	0	2.61	0	1.47	7.09	0	0.02	0.24	0	0	1.08	3.57	7.93	0.51	99.48	1.03	0	0	6	-28.67	14.89	1.92	52.01	76.6	885.39	487.66	978.4	580.67	894.93	501.57	970.27	515.42
30.53	0	0.1	0.1	0.04	0.27	0.03	0.09	0.2	1	0.04	99.46	0.48	0	82.89	0.25	22.12	0.01	0	2.53	0	1.57	8.47	0	0.04	0.25	0	0.01	1	3.19	8.24	0.5	99.22	0.98	0	0	6	-29.85	14.11	1.82	52.01	75.11	885.47	487.26	978.67	580.46	895.71	501.15	969.66	514.25
30.563	0	0.1	0.1	0.04	0.28	0.03	0.08	0.21	1.46	0.04	99.43	0.53	0	81	0.25	23.76	0	0	2.72	0.01	1.38	6.5	0	0.04	0.27	0	0.01	1.46	2.88	8.03	0.4	98.9	1.02	0	0	6	-30.13	14.75	1.77	52.09	74.42	884.29	486.39	979.6	581.7	895.91	500.51	969.19	513.48
30.597	0	0.1	0.11	0.03	0.24	0.03	0.09	0.17	1.93	0.06	99.52	0.35	0	77.87	0.16	18.83	0	0	2.75	0	0.86	5.21	0	0.06	0.29	0	0.01	1.93	2.05	7.98	0.21	98.15	0.9	0	0	6	-30.64	15.71	1.42	52.58	75.91	883.13	484.98	981.49	583.34	895.41	499.34	970.04	513.28
30.63	0	0.1	0.12	0.03	0.23	0.03	0.1	0.15	2.84	0.06	99.55	0.33	0	65.35	0.12	17.41	0	0	4.08	0	0.5	3.32	0	0.06	0.34	0	0.01	2.84	1.72	7.02	0.16	99.41	0.98	0	0	6	-29.62	18.83	1.98	52.71	75.13	882.52	482.93	982.4	582.82	896.31	497.56	970.22	511.08
30.663	0	0.11	0.12	0.03	0.2	0.04	0.11	0.14	3.53	0.08	99.6	0.33	0	59.89	0.09	13.88	0	0	7.03	0	0.28	2.23	0	0.08	0.32	0	0.01	3.53	2.1	7.54	0.13	97.82	1.16	0	0	6	-31.13	20	1.21	53.01	74.27	882.8	482.17	982.65	582.03	896.47	497.03	969.7	509.43
30.697	0	0.11	0.13	0.03	0.19	0.05	0.11	0.12	3.41	0.11	99.63	0.33	0	43.31	0.07	11.47	0	0	9.4	0	0.21	1.6	0	0.11	0.4	0	0.01	3.41	2.44	6.9	0.1	98.31	1.29	0	0	6	-27.38	23.35	0.51	53.19	73.92	880.45	479.85	985.15	584.56	896.3	496.3	969.28	508.01
30.73	0	0.12	0.14	0.03	0.17	0.08	0.13	0.1	2.85	0.1	99.66	0.34	2.04	31.67	0.05	8.33	0	0	17.47	0.01	0.26	0.93	0	0.1	0.44	0	0.01	2.85	2.45	6.73	0.09	96.6	1.34	0	0	6	-21.37	25.85	0.97	52.77	70.3	880.37	480.83	986.89	589.31	899.14	498.59	968.72	508.63
30.764	0	0.12	0.15	0.03	0.15	0.1	0.14	0.09	3.18	0.12	99.7	0.46	3.76	58.15	0.04	5.31	0	0	21.5	0.01	0.34	0.35	0	0.12	0.51	0	0.01	3.18	2.51	5.73	0.07	99.38	1.46	0	0	6	-27.35	20.35	0.33	53.47	77.68	878.26	480.79	986.38	588.91	893.77	497.99	970.52	509.99
30.797	0	0.12	0.15	0.03	0.15	0.08	0.13	0.09	4.03	0.11	99.7	0.39	2.53	55.11	0.04	5.22	0	0	18.49	0.01	0.26	0.26	0	0.11	0.46	0	0.01	4.03	2.32	5.95	0.06	99.13	1.64	0	0	6	-27.63	20.97	0.69	53.05	75.07	877.71	482.54	983.45	588.65	893.36	499.96	967.92	508.75
30.83	0	0.13	0.15	0.03	0.15	0.06	0.13	0.09	6.06	0.1	99.7	0.33	0.23	77.77	0.04	5.14	0	0	14.17	0.01	0.25	0.15	0	0.1	0.43	0	0.02	6.06	2.05	5.73	0.06	99.86	1.59	0	0	6	-30.61	15.74	0.68	53.3	81.94	875	481.08	984.09	590.16	888.83	498.82	970.21	508.33
30.864	0	0.12	0.14	0.02	0.16	0.05	0.12	0.1	6.45	0.09	99.68	0.33	0	81.94	0.05	7.57	0	0	9.23	0.03	0.27	0.19	0	0.09	0.33	0	0.02	6.45	1.66	5.92	0.05	97.18	1.57	0.17	0	6	-28.69	14.44	1.38	52.8	79.63	874.11	483.04	983.24	592.16	889.56	500.62	968.58	510.45
30.897	0	0.11	0.13	0.02	0.18	0.05	0.11	0.11	4.55	0.06	99.64	0.33	0	47.22	0.07	11.43	0	0.01	8.71	0.04	0.45	0.22	0	0.06	0.28	0	0.02	4.55	1.49	5.02	0.04	48.2	1.62	0	0	6	-27.87	22.56	2.41	52.82	77.04	871.92	482.18	983.57	594.75	890.82	499.32	967.03	510.62
30.93	0	0.09	0.11	0.03	0.23	0.05	0.09	0.15	3.4	0.06	99.54	0.4	0	42.37	0.1	19.19	0	0.01	8.68	0.08	1.33	0.23	0	0.06	0.3	0	0.02	3.4	1.37	4.51	0.04	2.59	1.63	0	1	12	-30.23	23.54	2.75	53.17	75.93	870.59	480.6	984.35	595.7	891.24	497.83	966.53	507.65
30.964	0	0.08	0.09	0.03	0.28	0.06	0.08	0.19	1.31	0.04	99.44	0.56	0	75.04	0.15	26.08	0	0.04	11.76	0.12	2.05	0.18	0	0.04	0.24	0	0.03	1.31	1.2	3.64	0.04	0.18	2.07	0	0	12	-26.81	16.5	4.28	53.15	79.53	869.54	476.52	984.48	593.99	889.77	494.75	968.8	503.65
30.997	0	0.05	0.05	0.03	0.58	0.08	0.06	0.48	0.53	0.03	98.83	2.85	2.36	90.01	0.21	47.89	0	0.09	16.03	0.13	1.89	0.12	0	0.03	0.16	0	0.05	0.53	1.52	3.91	0.05	1.46	2.36	0	0	12	-23.45	11.01	5.79	53.85	81.72	865.06	470.28	987.04	596.26	888.63	489.81	969.81	499.22
31.03	0	0.03	0.02	0.02	1.42	0.11	0.04	1.53	0.21	0.02	96.95	21.02	5.26	88.98	0.34	75.26	0	0.24	20.7	0.3	1.72	0.12	0	0.02	0.1	0	0.06	0.21	1.6	4.18	0.05	2.44	3.11	0	0	12	-19.59	11.56	7.67	53.77	81.74	864.76	468.04	990.52	598.75	891.58	487.73	972.43	499.75
31.064	0	0.03	0.02	0.02	2.14	0.18	0.03	2.64	0.09	0.01	94.72	42.76	9.5	90.66	0.49	87.74	0	0.55	27.7	0.57	1.24	0.19	0	0.01	0.09	0	0.08	0.09	1.96	4.63	0.05	0.74	4.12	0	0	12	-21.27	10.63	7.86	54.24	83.76	865.69	466.72	992.79	598.34	892.41	486.16	975.21	498.77
31.097	0	0.03	0.01	0.02	2.61	0.27	0.03	3.48	0.08	0.01	93.04	54.3	12.38	90.88	0.81	93.57	0	0.98	33.86	0.93	1.48	0.48	0	0.01	0.08	0	0.07	0.08	1.9	4.9	0.05	0.13	4.53	0	0	12	-19.99	10.51	8.08	54.17	82.27	866.5	466.21	991.92	596.73	893.11	485.91	974.59	497.28
31.131	0	0.02	0.01	0.03	2.76	0.67	0.03	4.21	0.2	0.01	91.58	61.1	18.96	85.43	1.25	95.78	0.01	1.48	46.16	1.97	2.57	1.39	0	0	0.08	0	0.1	0.2	3.17	6.48	0.09	0.47	6.37	0	0	12	-23.23	13.16	8.63	54.55	84.16	867.88	464.24	995.82	596.07	895.6	482.67	978.44	497.53
31.164	0	0.02	0.01	0.02	2.92	0.63	0.03	4.62	0.18	0.01	90.76	63.52	18.9	90.15	1.57	97.23	0.01	2.06	43.46	3	1.98	1.8	0	0	0.09	0	0.11	0.18	3	6.49	0.14	0.3	7.22	0	0	12	-17.66	10.93	8.26	54.27	84.05	867.93	462.28	997.88	597.62	896.27	482.59	979.26	495.85
31.197	0	0.03	0.01	0.03	3.08	0.71	0.03	5.15	0.26	0.01	89.71	65.52	19.91	94.19	1.86	98.21	0.01	2.84	44.48	3.45	2.01	2.61	0	0	0.07	0	0.12	0.26	3.11	7.15	0.15	0.28	7.85	0	0	12	-19.18	8.07	8.36	54.58	83.81	868.67	462.38	996.42	595.28	895.92	482.32	978.84	494.52
31.231	0	0.02	0.01	0.02	3.03	0.83	0.03	5.87	0.24	0.01	88.26	66.01	21.21	94.81	2.27	98.98	0.01	3.23	43.78	5.02	2.34	1.92	0	0	0.06	0	0.13	0.24	2.62	8.93	0.21	6.46	9.57	0	0	12	-19.9	7.48	8.87	54.81	84.95	870.13	460.23	999.64	594.91	898.05	480.57	982.18	492.31
31.264	0	0.03	0.01	0.02	3.06	0.66	0.03	6.35	0.35	0.01	87.31	65.93	19.57	93.35	2.84	99	0.01	3.56	38.46	6.99	2.25	0.84	0	0	0.07	0	0.1	0.35	2.55	10	0.22	98.61	10.25	0	0	12	-16.28	8.79	6.91	54.77	82.52	872.71	461.52	998.63	593.31	898.56	482.67	980.51	492.35
31.297	0	0.02	0.01	0.02	2.97	0.86	0.03	7.13	0.44	0.01	85.75	65.71	21.76	93.09	3.59	99.06	0.01	3.75	39.6	6.43	2.32	0.38	0	0	0.08	0	0.09	0.44	2.37	11.97	0.22	98.71	12.06	0	0	12	-16.2	9	6.8	54.7	81.04	873.62	460.32	1000.53	593.25	900.57	481.59	981.02	491.4
31.331	0	0.02	0	0.02	2.55	1.35	0.02	7.47	0.54	0.01	85.07	66.23	25.8	93.07	3.64	98.92	0.01	3.18	39.73	6.99	2.72	0.19	0	0	0.07	0	0.07	0.54	2.79	13.85	0.22	91	16.01	0	0	12	-17.86	9.01	8.02	55.18	81.29	873.12	459.86	998.81	591.36	900.15	480.3	980.79	490.58
31.364	0	0.02	0	0.02	2.4	1.6	0.02	7.42	1.01	0.01	85.16	65.23	27.36	94.08	3.9	98.64	0.01	2.41	40.82	8.74	2.26	0.15	0	0	0.06	0	0.08	1.01	2.53	14.48	0.2	14.22	17	0	0	12	-17.44	8.17	7.71	55	82.57	875.25	458.63	1001.08	589.99	901.52	479.7	983.54	489.21
31.397	0	0.02	0	0.01	2.2	2.12	0.02	7.39	1.3	0.01	85.22	64.45	30.2	89.58	3.93	98.59	0.01	2.48	40.6	7.55	1.97	0.17	0	0	0.06	0.01	0.08	1.3	2.14	14.32	0.19	0.35	19.72	0	0	12	-18.37	11.24	7.75	55.5	83.85	875.32	457.29	1001.88	589.29	901.54	477.98	984.74	488.37
31.431	0	0.02	0	0.01	1.78	3.59	0.02	8.48	3.08	0.01	83.03	65.36	35.32	90.79	3.65	98.15	0.01	2.27	39.09	6.86	1.66	0.09	0	0	0.05	0.01	0.09	3.08	2.08	18.84	0.23	0.1	25.33	0	0	12	-18.29	10.56	7.9	55.58	84.49	875.44	456.17	1003.58	589.58	902.21	477.62	986.13	487.4
31.464	0	0.02	0	0.01	1.73	3.71	0.02	8.11	7.36	0.01	83.79	71.95	35.02	92.36	3.81	97.69	0.01	2.07	38.85	7.07	0.98	0.04	0	0	0.05	0.01	0.1	7.36	1.77	18.16	0.24	0.05	25.76	0	0	12	-17.94	9.54	7.16	55.84	84.28	875.79	455.5	1004.16	589.74	902.24	476.82	985.97	486.44
31.498	0	0.02	0	0.01	1.64	4.47	0.02	9.44	13.61	0.02	81.12	80.66	35.89	90.53	4.04	97.5	0.01	2.93	36.98	6.15	0.52	0.01	0	0	0.06	0.02	0.1	13.61	1.38	21.26	0.26	0.06	28.45	0	0	12	-16.93	10.71	6.81	56.03	84.24	874.99	453.54	1005.25	590	902.14	475.95	985.96	484.45
31.531	0	0.02	0	0.01	1.72	4.63	0.02	10.4	9.56	0.02	79.21	75.2	36.9	92.79	4.54	97.57	0.01	3.6	37.81	6.84	0.5	0.01	0	0	0.05	0.02	0.08	9.56	1.32	22.59	0.3	0.14	28.35	0	0	12	-16.1	9.22	8.14	56.13	84.05	874.38	452.95	1005.07	589.72	902.75	475.06	986.21	484.93
31.564	0	0.02	0	0.01	1.89	4.38	0.02	10.99	9.23	0.02	78.01	74.94	36.54	94.36	4.3	97.74	0.02	5.86	37.25	6.45	0.51	0.01	0	0	0.06	0.02	0.08	9.23	1.31	21.9	0.3	0.04	28.12	0	0	12	-16.03	7.91	7.78	56.41	84.94	874.91	452.1	1004.47	587.66	902.04	473.92	986.4	483.91
31.598	0	0.02	0	0.01	2.23	3.38	0.02	12.42	6.31	0.02	75.17	70.87	35	93.72	5.25	98.09	0.02	9.08	32.37	5.18	0.39	0.01	0	0	0.07	0.02	0.09	6.31	1.09	20.69	0.32	0.08	28.18	0	0	12	-13.08	8.49	6.7	56.09	79.62	874.27	451.54	1004.08	588.19	903.07	475.83	982.49	481.55
31.631	0	0.02	0	0.01	3.08	2.13	0.02	15.88	4.46	0.02	68.24	68.54	31.56	93.64	4.81	98.56	0.02	15.97	27.32	3.56	0.38	0.02	0	0	0.08	0.02	0.07	4.46	1.12	20.65	0.32	0.01	26.5	0	0	12	-13.25	8.56	6.15	56.33	79.82	874.82	450.75	1003.93	586.93	902.84	474.59	982.44	480.56
31.664	0	0.03	0	0.01	4.46	1.72	0.02	22.41	5.38	0.02	55.18	70.73	29.48	92.89	4.32	98.94	0.02	24.64	26.1	3.37	0.47	0.02	0	0	0.08	0.02	0.04	5.38	1.02	22.29	0.31	0.04	25.14	0	0	12	-15.47	9.15	7.64	56.91	84.27	874.1	449.71	1004.01	585.75	901.61	472.07	985.37	481.34
31.698	0	0.04	0	0.01	5.98	1.94	0.02	30.42	3.06	0.02	44.58	67.36	30.99	92.82	4.64	99.29	0.02	32.53	26.78	4.2	0.47	0.03	0	0	0.08	0.02	0.02	3.06	0.84	23.68	0.25	0.05	25.9	0	0	12	-13.41	9.2	6.97	56.74	80.47	874.65	449.83	1002.53	584.75	902.41	472.05	982.41	480.77
31.731	0	0.05	0	0.01	7.26	1.56	0.02	36.47	1.46	0.03	38.53	65.06	29.23	92.17	4.91	99.61	0.03	36.27	25.18	4.76	0.76	0.05	0	0	0.07	0.03	0.01	1.46	1	25.89	0.28	87.79	24.72	0	0	12	-12.78	9.67	9.31	57.17	79.59	873.83	448.48	1003.42	584.68	904.36	471.11	983.38	480.64
31.765	0	0.05	0	0.01	7.67	1.13	0.02	33.64	1.42	0.03	41.36	65.25	26.48	93.36	5.15	99.75	0.03	36.84	20.88	4.06	0.97	0.11	0	0	0.08	0.03	0.01	1.42	1.13	21.95	0.32	85.84	23.98	0	0	12	-11.59	8.78	8.8	57.3	79.05	874.08	449.44	1000.89	583.36	903.16	471.06	981.53	481.39
31.798	0	0.05	0	0.01	8.92	1.62	0.02	36.16	2.95	0.05	38.84	68.16	28.06	95.57	7.15	99.86	0.04	38.96	28.36	4.03	1.54	0.18	0	0	0.15	0.05	0.01	2.95	1.18	20.39	0.47	75.79	23.44	0	0	12	-13.96	6.64	9.53	57.31	79.36	873.33	449.12	999.16	581.07	902.2	470.2	980.84	480.86
31.831	0	0.05	0	0.01	8.75	2.37	0.02	36.62	7.24	0.05	38.38	75.17	28.86	95.84	8.96	99.88	0.04	37.74	35.09	5.35	3.48	0.52	0	0	0.29	0.05	0.01	7.24	1.24	20.25	0.54	2.47	23.52	0	0	12	-18.32	6.32	9.86	57.29	80.34	873.99	449.39	999.45	579.5	902.42	470.26	982.12	480.43
31.865	0	0.08	0	0.01	12.7	5.94	0.03	46.2	12.82	0.06	28.8	82.62	33.3	94.65	12.64	99.91	0.05	45.58	52.23	8.07	5.07	1.2	0	0	0.42	0.06	0.01	12.82	1.3	18.21	0.73	0.36	23.38	0	0	12	-19.12	7.64	10.94	57.34	80.26	874.28	449.44	999.11	578.38	903.23	469.67	982.66	481.13
31.898	0	0.08	0	0.01	14.95	22.65	0.04	54.01	9.14	0.07	20.99	77.97	44.41	96.02	18.61	99.93	0.07	48.23	73.14	13.26	6.37	2	0	0	0.56	0.07	0.01	9.14	1.77	17.09	0.84	0.2	26.51	0	0	12	-20.21	6.09	11.33	57.45	81.33	874.29	449.02	998.57	576.67	902.74	468.99	983.2	480.84
31.931	0	0.07	0	0.01	16.85	39.88	0.06	61.44	5.98	0.08	13.56	73.34	49.88	94.41	24.77	99.95	0.08	49.71	81.56	18.02	7.84	2.53	0	0	0.88	0.07	0.01	5.98	1.91	16.75	0.85	0.01	29.56	0	0	12	-22.47	7.86	12.25	57.5	80.47	874.57	448.91	997.52	574.57	903.44	467.82	982.84	480.9
31.965	0	0.11	0	0.01	33.01	45.72	0.09	80.88	2.57	0.11	0	68.12	51.2	93.36	34.58	99.95	0.11	62.85	84.65	20.73	5.69	2.94	0	0.01	1.51	0.11	0.02	2.57	2.83	17.23	1.04	0.03	30.14	0	0	12	-16.92	8.78	10.68	57.29	80.01	873.84	446.5	1000.25	577.08	903.42	468.78	982.9	477.94
31.998	0	0.15	0	0.01	49.75	43.37	0.14	89.88	2.88	0.13	0	68.3	48.74	96.6	44.07	99.95	0.13	71.89	82.75	23.71	4.44	1.73	0	0.01	2.5	0.11	0.03	2.88	2.93	16.51	1.15	0.02	30.24	0	0	12	-16.68	5.26	10.54	57.63	81.93	873.35	446.81	999.32	577.46	901.86	467.38	982.93	479.15
32.031	0	0.2	0	0.01	58.37	31.42	0.17	92.08	3.22	0.14	0	68.79	44.06	93.74	48.72	99.95	0.14	75.69	74.72	27.83	3.29	1.01	0	0.01	3.22	0.12	0.04	3.19	3.13	14.52	1.14	0.01	29.72	0	0	12	-18.67	8.47	12.13	57.48	79.29	873.17	446.72	998.25	575.83	903.51	466.66	981.79	479.22
32.065	0	0.25	0	0.01	62.35	27.73	0.16	92.79	3.22	0.19	0	69.22	43.68	92.78	48.52	99.96	0.19	79.94	69.79	29.59	1.79	0.63	0	0.03	2.74	0.12	0.05	3.22	3.46	12.89	1.18	0.03	30.63	0	0	12	-18.78	9.24	12.37	57.51	79.86	872.91	445.79	998.52	574.87	903.4	466.52	982.38	478.34
32.098	0	0.28	0	0.01	60.29	40.98	0.14	92.68	3.36	0.23	0	69.83	49.19	92.1	46.46	99.96	0.23	80.81	76.42	33.26	1.57	0.42	0	0.04	1.98	0.11	0.08	3.36	3.82	13.68	1.15	0.03	32.58	0	0	12	-17.64	9.72	12.7	57.61	79.24	872.84	444.94	999.21	575.23	904.22	465.71	982.51	477.97
32.132	0	0.24	0	0	49.26	69.38	0.11	89.91	2.34	0.35	0	71.16	60.54	94.01	40.39	99.96	0.35	77.9	88.44	32.53	1.5	0.63	0	0.07	1.77	0.17	0.12	2.34	4.61	14.24	1.53	0.02	37.07	0	0	12	-15.51	8.23	12.54	57.78	79.39	872.62	444.5	999.09	575.35	903.84	465.53	982.27	477.79
32.165	0	0.23	0	0	43.02	79.72	0.08	88.25	1.74	0.45	0	73.28	66.22	92.94	36.4	99.97	0.45	77.93	90.19	33.69	2.37	0.71	0	0.11	1.4	0.15	0.17	1.57	5.92	14.11	1.74	0.08	41.11	0	0	12	-17.4	9.11	13.75	57.85	78.97	872.46	444.53	998.35	574.22	904.47	464.48	982.2	478.44
32.198	0	0.22	0	0.01	36.7	83.94	0.06	85.83	1.69	0.49	0	74.57	69.45	93.25	32.13	99.97	0.49	76	92.38	33.44	3.22	0.95	0	0.11	1.09	0.12	0.15	0.69	6.75	15.12	1.69	0.04	42.56	0	0	12	-15.13	8.87	13.2	58	77.59	873.11	444.46	997.87	573.82	904.72	464.59	981.16	477.93
32.232	0	0.18	0	0.01	22.4	86.77	0.03	73.02	1.98	0.8	0	78.04	73.82	96.02	21.66	99.98	0.8	68.62	90.38	31.82	3.63	1.11	0	0.19	0.72	0.09	0.12	0.44	9.14	13.64	1.98	0.02	45.6	0	0	12	-12.68	6.08	11.99	58.4	78.83	873.1	443.48	999.29	575.15	904.01	464.42	981.86	476.85
32.265	0	0.18	0	0.01	17.92	84.1	0.03	65.22	1.84	0.87	0	80.81	72.94	95.97	14.77	99.98	0.87	65.58	89.34	28.63	4.76	2.37	0	0.19	0.52	0.08	0.1	0.2	11.25	14.75	1.84	0.01	44.21	0	0	12	-12.26	6.15	11.19	58.49	79.22	874.13	443.81	999.37	574.9	903.91	464.42	982.14	476.89
32.298	0	0.21	0	0.01	15.57	84.19	0.02	61.6	1.74	1.15	0	83.54	74.43	97.69	12.01	99.97	1.15	63.13	86.13	33.04	3.3	3.28	0	0.24	0.45	0.07	0.08	0.15	13.57	16.23	1.74	0.02	45.9	0	0	12	-7.77	3.27	9.6	58.64	77.18	875.7	444.31	999.35	575.39	904.44	465.35	980.81	476.53
32.332	0	0.27	0	0.01	13.14	74.19	0.02	53.84	1.63	1.63	0.81	86.55	69.68	94.29	10	99.96	1.63	55.32	81.05	42.32	2.58	2.63	0	0.18	0.36	0.05	0.05	0.11	16.54	18.42	1.25	0.54	42.95	0	0	12	-10.16	7.98	8.35	58.25	75.46	876.28	446.05	996.62	573.32	903.41	466.66	978.2	476.75
32.365	0	0.26	0	0.01	11.67	49.1	0.02	45.5	1.58	1.46	25.9	87.6	60.53	92.63	11.11	99.96	1.46	45.82	72.19	45.79	1.82	2.12	0	0.15	0.32	0.08	0.04	0.09	17.7	18.78	1.58	98.99	37.67	0	0	12	-11.59	9.34	11.21	57.92	75.28	878.63	449.6	995.18	571.66	905.86	468.43	980.04	481.24
32.398	0	0.21	0	0.01	9.75	23.16	0.03	36.31	1.74	1.45	38.69	90.16	50.51	91.14	14.54	99.96	1.45	32.44	60.04	49.31	1.01	0.85	0	0.13	0.26	0.1	0.04	0.12	20.94	19.57	1.74	97.07	33.42	0	0	12	-11.63	10.34	8.97	57.95	75.35	880.04	451.32	993.82	570.73	904.4	470.55	979	481.09
32.432	0	0.25	0	0.02	10.52	4.22	0.04	32.99	1.88	1.56	42.01	92.28	33.74	92.84	15.84	99.92	1.56	23.6	45.15	51.67	0.8	0.62	0	0.11	0.25	0.1	0.03	0.07	24.29	23.63	1.88	17.32	23.75	0	0	12	-15.12	9.19	8.21	57.73	76.45	880.99	452.98	992.8	569.63	903.43	471.05	979.07	482.15
32.465	0	0.22	0	0.02	9.56	2.07	0.04	31.21	1.67	1.65	43.79	89.36	26.75	95	20.63	99.85	1.65	17.84	35.41	57.68	0.99	0.62	0	0.09	0.25	0.09	0.04	0.07	19.97	22.7	1.67	0.88	22.13	0	1	18	-20.18	7.28	10.61	57.43	77.63	880.85	453.29	991.03	565.86	903.42	470.58	980.1	482.68
32.499	0	0.21	0	0.02	11.41	0.87	0.07	35.81	1.7	1.7	39.19	89.2	17.3	91.45	27.95	99.73	1.7	13.68	28.33	60.29	1.96	0.64	0	0.05	0.25	0.06	0.03	0.03	19.88	24.64	1.2	0.05	17.89	0	0	18	-23.37	10.15	10.54	56.96	76.92	880.7	453.85	991.2	566.22	903.72	471.25	979.82	482.5
32.532	0	0.27	0.01	0.02	16.82	0.73	0.11	50.7	1.96	1.96	24.3	89.11	13.48	87.05	36.41	99.58	1.96	15.98	29.66	66.38	2.04	0.77	0	0.04	0.3	0.06	0.04	0.04	19.91	28.7	1.16	0	15.61	0	0	18	-20.67	12.47	10.03	56.7	76.36	879.63	452.82	992.79	568.87	903.92	471.51	979.61	481.62
32.565	0	0.42	0.01	0.02	25.85	0.71	0.17	66.13	2.08	2.08	8.87	87.81	10.84	92.3	44.38	99.55	2.08	22.31	32.76	75.42	2.5	0.72	0	0.04	0.35	0.06	0.04	0.15	18.35	29.82	1.22	0	13.76	0	0	18	-16.08	9.58	9.25	56.9	77.51	878.72	451.5	994.58	571.61	903.27	471.29	980.17	480.96
32.599	0	0.57	0.01	0.02	40.26	0.81	0.25	81.07	2.17	2.17	0	85.74	9.96	91.52	48.09	99.54	2.17	33.69	42.55	71.43	2.61	0.99	0	0.03	0.73	0.09	0.07	0.7	16.12	33.6	1.62	0	10.02	0	0	18	-18.72	10.11	8.3	56.55	77.93	878.72	451.2	995.76	572.57	903.07	470.9	980.48	479.91
32.632	0	0.85	0.01	0.02	50.08	0.94	0.24	86.18	6.36	2.13	0	80.32	10.2	93.07	45.03	99.41	2.13	47.46	47.53	66.47	2.25	0.83	0	0.03	1.5	0.11	0.1	6.36	11.43	32.02	1.93	0	8.78	0	0	18	-16.45	9.01	7.35	56.32	77.58	879.32	450.98	997.85	574.67	903.9	471.78	981.1	479.39
32.665	0	2.03	0.01	0.02	64.79	0.8	0.19	91.94	20.79	1.94	0	89.65	6.98	92.5	37.23	99.42	1.94	68.64	48.44	59.47	2.07	0.57	0	0.03	3.25	0.16	0.09	20.79	9.31	33.12	2.32	0	6.87	0	0	18	-10.84	9.44	6.49	56.69	76.77	878.47	449.5	999.65	577.56	904.19	471.79	980.66	478.57
32.699	0	2.64	0.01	0.02	70.73	0.39	0.17	93.58	40.06	1.83	0	97.62	0	94.11	33.39	99.47	1.83	77.77	41.73	46.86	1.49	0.28	0	0.03	6.68	0.28	0.09	40.06	5.5	33.7	3.09	0	3.77	0	0	18	-13.73	8.15	6.69	56.77	78.79	878.2	449.25	999.8	576.8	903.3	471.4	981.79	478.16
32.732	0	3.12	0.01	0.03	73.16	0.22	0.14	94.43	32.63	1.57	0	99.25	0	94.92	27.25	99.63	1.57	86.07	32.63	33.06	0.82	0.17	0	0.04	16.04	0.29	0.1	54.42	4.09	34.99	3.69	0	3.42	0	0	18	-15.87	7.36	5.54	56.47	80.18	879.98	449.93	1001.02	576.57	903.39	472.03	983.36	477.86
32.766	0	3.94	0.01	0.05	72.92	0.23	0.17	94.59	35.19	1.15	0	99.61	0	95.94	21.97	99.66	1.15	90.57	35.19	26.03	0.44	0.18	0	0.04	34.61	0.49	0.18	62.66	1.76	36.46	5.2	0	2.43	0	0	18	-17.47	6.19	5.78	56.14	79.1	880.03	449.08	1001.02	575.21	904.02	471.38	982.96	476.42
32.799	0	3	0.01	0.08	69.55	0.15	0.17	93.96	28.59	1.03	0	99.32	0	95.25	19.88	99.59	1.03	88.16	28.59	20.28	0.28	0.14	0	0.04	44.65	0.67	0.22	55.75	1.07	38.22	6.45	0.01	1.9	0.46	0	18	-16.23	7.01	5.29	56.21	78.39	879.69	447.75	1003.14	577.35	904.96	470.38	983.18	475.46
32.832	0	1.85	0.02	0.1	65.04	0.15	0.18	93.28	28.12	0.84	0	99.13	0	94.47	17.14	99.65	0.84	85.35	28.12	9.82	0.19	0.13	0	0.04	52.66	0.77	0.24	48.18	1.17	40.97	7.51	0.01	1.97	1.12	0	18	-10.43	7.81	5.57	57.07	75.58	877.89	444.52	1003.24	577.19	905.57	469.05	981.04	472.92
32.866	0	0.92	0.02	0.07	57.61	0.07	0.1	91.61	15.33	0.82	0	97.81	0	91.66	13.02	99.52	0.7	81.11	15.33	5.04	0.11	0.09	0	0.05	41.08	0.82	0.25	24.95	0.92	43.72	9.62	0.07	1.83	1.63	0	18	-4.43	10.01	8.88	58.82	78.85	873.52	440.85	1005.82	580.7	905.31	467.66	983.95	473.33
32.899	0	0.64	0.02	0.06	50.9	0.05	0.08	89.98	8.68	0.69	0	96.13	0	95.83	11.07	99.23	0.65	76.21	8.68	2.75	0.05	0.05	0	0.04	34.09	0.69	0.29	19.75	0.72	46.19	11.44	0.06	1.71	2.34	0	18	-5.27	6.33	6.53	58.88	78	872.89	439.2	1006.64	582.03	904.24	465.52	982.06	470.77
32.932	0	0.36	0.02	0.06	37.78	0.04	0.07	83.08	7.25	0.64	0	95.16	0	97.45	9.52	98.7	0.62	64.43	7.25	2	0.07	0.11	0	0.06	31.7	0.64	0.26	9.58	0.68	45.55	9.62	0.07	1.47	1.77	0	18	-3.18	3.78	5.41	58.75	78.41	873.95	438.24	1008.64	582.68	904.82	465.5	983.12	469.68
32.966	0	0.27	0.02	0.06	29.58	0.04	0.07	77.4	6.36	0.84	0	95.11	0	96.83	8.42	98.23	0.5	56.36	6.36	1.62	0.11	0.24	0	0.1	32.03	0.84	0.28	9.03	0.49	46.53	11.69	0.08	1.05	1.55	0	18	-5.05	4.9	5.57	58.78	78.73	873.3	437.42	1008.33	581.72	904.3	464.62	982.93	468.62
32.999	0	0.16	0.02	0.06	19.55	0.05	0.07	61.68	9.9	0.74	13.32	92.92	0	97.36	8.63	97.2	0.53	43.3	9.9	1.3	0.25	0.78	0	0.12	28.18	0.74	0.27	9.65	0.44	42.29	10.27	0.1	0.9	1.22	0	18	-7.37	3.96	5.24	58.44	78.99	873.97	437.37	1008.98	581.15	904.61	464.51	983.53	467.87
33.032	0	0.1	0.02	0.07	12.61	0.04	0.08	45.52	8.9	0.93	29.48	94.12	0	97.27	10.63	96.49	0.53	29.33	8.9	0.85	0.8	2.65	0	0.23	31.35	0.93	0.17	8.81	0.38	39.25	11.44	0.08	0.69	0.77	0	18	-7.95	4.14	5.46	58.47	78.48	873.7	437.1	1008.91	580.91	904.81	464.3	983.23	467.49
33.066	0	0.09	0.02	0.08	8.77	0.04	0.09	30.38	7.81	1.17	44.62	96.18	0	97.57	9.29	95.92	0.45	20.76	7.81	0.58	0.92	2.52	0	0.44	37.57	1.17	0.16	17.17	0.27	34.13	12.86	0.27	0.51	0.35	0	18	-3.46	3.55	4.76	59.23	79.86	874.14	436.21	1009.24	580.6	904.1	464.53	983.92	467.07
33.099	0	0.08	0.02	0.12	5.98	0.03	0.1	18.58	4.79	1.03	62.85	97.62	-0.7	97.41	8.12	92.14	0.51	14.41	4.79	0.4	0.79	2.59	0	0.58	47.39	1.03	0.12	19.56	0.26	29.86	10.9	0.03	0.43	0.1	0	18	-3.13	3.86	5.3	59.32	79.54	874.24	435.61	1009.9	580.51	904.97	464.14	984.47	466.77
33.133	0	0.11	0.02	0.21	4.71	0.03	0.16	11.96	1.93	0.62	76.09	99.41	-10.24	96.18	8.84	88.98	0.49	9.9	1.93	0.31	0.36	0.89	0	0.78	68.09	0.62	0.08	34.06	0.27	24.36	8.73	0.03	0.31	0.02	0	18	-4.65	5.87	5.06	59.26	78.94	873.77	434.36	1010.11	579.65	904.99	463.32	983.91	464.96
33.166	0	0.11	0.02	0.32	4.19	0.03	0.21	9.01	1.76	0.56	81.97	99.76	-13.56	95.1	9.29	88.21	0.56	7.07	1.76	0.21	0.45	0.94	0	1.15	80.11	0.48	0.06	34.52	0.28	19.95	6.58	0.04	0.26	0	0	18	-4.03	7.18	4.29	59.42	78.87	873.44	433.7	1011.01	580.47	904.85	463.58	983.72	464.03
33.199	0	0.11	0.02	0.36	4.11	0.03	0.24	8.18	1.34	0.63	83.64	99.85	-16.18	96.18	10.52	88.71	0.63	4.98	0.94	0.12	0.3	0.56	0	1.34	85.27	0.38	0.05	37.6	0.3	17.76	5.95	0.11	0.23	0	0	18	-4.25	5.87	4.54	59.36	79.42	873.7	433.36	1011.63	580.41	905.16	463.17	984.58	463.9
33.233	0	0.1	0.02	0.39	3.88	0.03	0.27	6.5	2.18	0.79	86.99	99.87	-16.36	96.46	10.42	88.35	0.79	3.59	0.68	0.09	0.21	0.39	0	2.18	87.6	0.26	0.04	33.93	0.38	13.66	4.01	0.09	0.18	0	0	18	-0.38	5.48	4.53	60.06	79.84	874.09	433.13	1011.3	580.07	904.99	463.32	984.82	464.35
33.266	0	0.08	0.02	0.37	4.04	0.03	0.27	6.18	2.46	0.86	87.65	99.87	-13.19	96.79	10.83	89.53	0.86	3.29	0.59	0.06	0.16	0.28	0	2.46	86.59	0.21	0.03	19.84	0.31	11.05	3.69	0.04	0.15	0	0	18	0.1	4.96	3.64	60.43	76.68	874.88	433.58	1009.75	579.18	905.57	462.29	982.22	464.39
33.299	0	0.06	0.02	0.24	4.22	0.02	0.2	5.67	2.26	0.92	88.66	99.66	-7.17	95.39	9.97	90.57	0.92	4.13	0.33	0.05	0.06	0.07	0	2.26	73.34	0.13	0.02	7.34	0.34	7.84	2.52	0.02	0.11	0	0	18	-4.77	6.85	4.23	60.07	79.69	874.67	432.88	1009.51	576.43	904.29	461.93	983.98	462.79
33.333	0	0.06	0.02	0.23	4.43	0.02	0.21	5.11	3.87	1.12	89.77	99.64	-7.28	95.83	9.82	91.01	1.12	5.05	0.38	0.04	0.05	0.04	0	3.87	72.28	0.06	0.01	6.07	0.28	4.03	1.72	0.02	0.07	0	0	18	-2.82	6.32	4.89	60.55	80.02	874.04	432.16	1008.55	575.62	903.75	461.01	983.75	462.88
33.366	0	0.06	0.02	0.23	4.16	0.02	0.22	4.62	4.31	1.09	90.77	99.59	-7.38	93.71	10.06	89.52	1.09	4.44	0.4	0.04	0.04	0.02	0	4.31	72.16	0.05	0.01	5.79	0.27	3.31	1.83	0.02	0.07	0	0	18	-1.96	8.5	3.69	60.78	76.51	875.48	432.92	1007.83	575.22	905.08	460.9	981.56	462.93
33.399	0	0.06	0.02	0.24	4.81	0.02	0.28	5.25	7.31	1.11	89.5	99.72	-10.39	96.54	11.3	91.28	1.11	5.76	0.41	0.03	0.03	0.01	0	7.31	75.08	0.03	0.01	10.22	0.2	2.23	1.56	0.01	0.05	0	0	18	-5.55	5.35	4.71	60.63	79.59	876.09	432.98	1006.67	571.97	903.92	459.87	983.46	462.83
33.433	0	0.08	0.02	0.23	5.96	0.03	0.38	6.52	12.55	1.16	86.97	99.74	-15.33	96.85	12.55	94.06	1.16	8.03	0.66	0.03	0.03	0.02	0	13.11	73.52	0.03	0.01	23.62	0.19	1.43	1.34	0.02	0.03	0	0	18	-6.21	4.87	4.14	60.71	79.71	876.8	433.22	1006.48	571.45	903.77	459.5	983.42	462.77
33.466	0	0.07	0.02	0.21	7.9	0.03	0.43	9.14	13.87	1.08	81.71	99.76	-14.16	95.35	15.95	96.42	1.08	10.83	0.95	0.04	0.05	0.05	0	13.87	72.13	0.04	0.01	16.13	0.25	1.68	1.58	5.42	0.04	0	0	18	-1.49	6.9	2.83	61.55	74.05	877.12	434.22	1004.1	570.8	904.68	461.54	978.72	462.63
33.5	0	0.07	0.02	0.24	9.71	0.03	0.8	11.58	19.47	0.89	76.84	99.88	-18.28	95.31	19.47	98.13	0.89	12.22	1.8	0.04	0.06	0.26	0	20.74	78.47	0.04	0.01	16.06	0.33	1.39	1.91	87.17	0.03	0	0	18	-3.37	6.94	3.42	61.63	77.27	877.59	435.37	1001.65	567.97	902.5	461.4	979.73	463.76
33.533	0	0.08	0.02	0.25	11.34	0.03	0.85	13.97	20.17	0.67	72.05	99.9	-18.96	95.91	21.44	98.89	0.67	14.39	1.87	0.05	0.08	0.29	0	20.17	79.82	0.07	0.01	17.22	0.42	1.66	2.24	69.46	0.03	0	0	18	-1.27	6.23	5.54	61.61	77.29	877.45	435.89	1000.28	566.96	903.03	461.34	980.21	465.6
33.566	0	0.07	0.02	0.29	13.04	0.03	1.1	16.76	20.15	0.6	66.47	99.94	-19.99	93.46	25.15	99.32	0.6	14.96	2.2	0.08	0.12	0.39	0	20.15	85.7	0.1	0.01	12.89	0.45	2.11	2.26	43.32	0.03	0	0	18	-4.84	8.71	3.61	61.31	79.09	877.48	436.57	1000.14	567.28	900.98	461.71	980	465.05
33.6	0	0.06	0.02	0.25	13.7	0.03	1.17	18.06	20.07	0.44	63.89	99.93	-19.98	95.79	27.73	99.51	0.44	14.18	2.01	0.12	0.16	0.24	0	20.07	83.69	0.14	0	12.33	0.47	2.28	2.7	7.16	0.03	0	0	18	-2.56	6.38	4.15	61.25	77.82	877.87	437.04	999.56	566.84	901.77	462.49	979.53	465.64
33.633	0	0.06	0.02	0.2	16.92	0.03	1.28	22.98	19.6	0.39	54.05	99.9	-18.76	96.82	32.29	99.74	0.39	16.47	1.97	0.14	0.19	0.08	0	19.6	79.12	0.17	0	7.75	0.47	2.47	2.78	0.09	0.04	0	0	18	-0.58	4.91	5.05	61.11	76.75	877.23	437.04	998.78	566.64	902.08	463.01	978.77	465.99
33.666	0	0.06	0.02	0.15	19.09	0.03	1.19	26.4	19.56	0.29	48.6	99.8	-17.7	96.16	34.24	99.85	0.29	18.47	2.07	0.18	0.15	0.05	0	19.56	70.56	0.19	0	10.35	0.5	2.84	3.35	0.01	0.04	0	0	18	-9.24	5.9	4.52	60.7	77.92	877.6	437.48	999.11	565.77	901.58	462.06	979.44	465.07
33.7	0	0.08	0.02	0.13	22.27	0.03	1	30.67	17.7	0.21	44.33	99.73	-18.43	94.81	34.32	99.87	0.16	23.33	1.75	0.18	0.1	0.03	0	17.7	66.94	0.21	0	19.65	0.47	2.9	4.7	0.01	0.04	0	0	18	-4.62	7.47	5.08	60.87	77.1	875.78	435.36	1001.23	568.64	902.47	461.7	979.53	464.28
33.733	0	0.12	0.02	0.16	18.87	0.03	0.73	24.91	17.87	0.18	50.18	99.78	-20.57	94.48	26.04	99.82	0.14	25.06	1.38	0.1	0.05	0.02	0	17.87	69.71	0.18	0	33.63	0.42	2.59	4.75	0.02	0.04	0	0	18	-3.78	7.8	5.82	60.84	77.24	874.88	434.33	1002.51	570.06	903.06	461.01	980.24	464.18
33.767	0	0.2	0.02	0.18	18.3	0.03	0.64	23.62	19.06	0.22	52.76	99.78	-25.4	95.35	21.57	99.68	0.08	28	0.83	0.08	0.05	0.01	0	19.06	69.95	0.22	0	56.17	0.43	2.59	5.62	0.15	0.04	0	0	18	-2.51	6.89	6.03	61.08	78.29	874.14	433.89	1002.88	570.9	902.5	460.95	980.72	464.35
33.8	0	0.28	0.02	0.27	16.26	0.03	0.99	20.65	17.7	0.28	58.71	99.91	-32.39	95.54	17.7	99.41	0.08	27.94	1.09	0.07	0.06	0.01	0	26.67	81.29	0.28	0	68.32	0.35	2.64	7.14	0.05	0.04	0	0	18	-3.59	6.68	6.32	61.14	79.77	874.99	433.35	1003.97	570.35	902.99	459.86	982.65	464.22
33.833	0	0.3	0.02	0.37	14.45	0.03	1.3	18.09	17.08	0.25	63.82	99.95	-36.17	97.11	17.08	98.93	0.08	25.38	1.42	0.05	0.09	0.02	0	29.05	90.17	0.25	0.01	73.53	0.33	2.37	7.54	0.02	0.04	0	0	18	1.28	4.43	6.73	61.37	78.91	875.82	432.35	1005.88	570.62	904.93	461.23	983.81	463.48
33.867	0	0.44	0.02	0.4	17.19	0.03	1.43	21.93	15.79	0.31	56.14	99.96	-38.62	96.19	15.79	98.81	0.06	31.73	1.45	0.03	0.1	0.02	0	31.26	91.99	0.31	0.01	80.45	0.33	3.2	6.91	0.01	0.04	0	0	18	-2.33	5.86	6.17	61.17	78.78	876.46	432.37	1007.01	571.5	905.58	459.59	984.27	463.36
33.9	0	0.47	0.02	0.41	18.26	0.03	1.18	23.39	15.22	0.28	53.23	99.96	-36.92	96.93	15.22	98.42	0.07	34.39	1.42	0.03	0.12	0.02	0	27.9	92.56	0.28	0.01	78.04	0.3	3.49	5.33	0.02	0.05	0	0	18	-2.06	4.73	5.78	61.19	77.89	877.65	432.44	1007.93	571.64	906.78	459.52	984.59	463.19
33.933	0	0.42	0.02	0.44	15.81	0.03	1.2	19.99	14.26	0.23	60.02	99.96	-36.14	95.13	14.26	97.46	0.07	31.67	1.51	0.04	0.14	0.02	0	28.04	94.06	0.23	0.02	74.02	0.25	3.32	5.18	0.03	0.05	0.01	0	18	-1.99	7.14	6.27	61.38	78.47	878.68	433.19	1007.88	571.23	907.38	459.43	985.69	464.46
33.967	0	0.32	0.02	0.46	12.46	0.03	1.64	15.52	16.15	0.16	68.96	99.97	-38.48	93.86	16.15	96.54	0.07	23.97	1.6	0.05	0.1	0.02	0	31.4	96.21	0.16	0.02	75.39	0.14	2.67	4.64	0.04	0.05	0.02	0	18	-4.45	8.37	6.34	61.08	79.72	878.76	433.74	1007.3	570.35	906.63	459.59	986.19	464.69
34	0	0.27	0.02	0.45	11.85	0.03	1.74	14.9	17.84	0.15	70.2	99.97	-37.67	94.15	17.84	96.49	0.07	21.18	1.99	0.07	0.12	0.02	0	30.85	96.57	0.15	0.02	71.37	0.13	2.67	4.54	0.38	0.05	0.04	0	18	-7.36	8.11	5.79	60.74	80.03	879.21	434.17	1007.98	570.25	906.67	460.49	986.62	464
34.033	0	0.26	0.02	0.43	12.59	0.03	1.46	15.95	19.16	0.12	68.11	99.97	-35.61	94.46	19.16	96.58	0.08	21.76	2.32	0.1	0.11	0.01	0	26.71	95.85	0.12	0.02	68.68	0.09	2.61	4.08	0.07	0.05	0.05	0	18	-6.74	7.82	5.68	60.69	80.74	880.08	435.16	1008.28	570.97	906.87	460.87	987.49	465.36
34.067	0	0.23	0.02	0.4	12.89	0.03	1.61	15.9	20.2	0.11	68.2	99.96	-35.23	94.64	20.2	96.7	0.09	21.45	2.25	0.11	0.08	0.01	0	28.02	94.78	0.05	0.02	64.96	0.05	1.67	4.1	0.04	0.05	0.06	0	18	-6.88	7.64	5.55	60.74	80.36	880.51	435.71	1008.19	571.2	907.15	460.91	987.35	465.89
34.1	0	0.24	0.02	0.4	12.73	0.03	1.32	15.55	17.71	0.13	68.9	99.96	-33.11	94.28	17.71	97.02	0.09	22.92	2.33	0.13	0.08	0.01	0	27.01	93.32	0.04	0.02	61.35	0.04	1.75	3.86	0.02	0.05	0.06	0	18	-8.57	7.99	5.24	60.46	80.13	880.46	435.74	1007.96	570.8	906.91	460.82	986.91	465.35
34.134	0	0.26	0.02	0.41	11.69	0.03	1.26	14.07	17.15	0.18	71.87	99.96	-34.21	94.2	17.15	96.8	0.09	21.14	3.45	0.18	0.07	0.01	0	26.02	94.02	0.02	0.01	69.71	0.03	1.48	3.58	0.02	0.04	0.05	0	18	-9.16	8.06	5.22	60.42	80.02	880.52	435.79	1008.25	571.11	907.13	460.7	987.02	465.38
34.167	0	0.24	0.02	0.43	11.7	0.03	1.2	14.22	17.08	0.25	71.56	99.97	-32.9	95.18	17.08	97.5	0.09	20.64	3.88	0.25	0.09	0.02	0	24.97	95	0.02	0.01	65.48	0.04	1.65	3.3	0.08	0.04	0.05	0	18	-1.86	7.09	5.78	60.65	79.29	879.75	435.41	1007.94	572.05	907.25	462.11	986.43	466.12
34.2	0	0.22	0.02	0.4	14.18	0.03	1.46	17.85	21.17	0.26	64.3	99.97	-32.77	94.66	21.17	98.34	0.08	22.08	5.1	0.26	0.12	0.03	0	25.36	94.84	0.03	0.01	62.85	0.04	1.77	3.48	0.03	0.05	0.06	0	18	-7.9	7.62	4.63	59.81	79.93	880.34	436.84	1009.37	573.33	907.21	463.67	987.12	465.8
34.234	0	0.18	0.02	0.38	13.95	0.03	1.41	17.63	20.04	0.4	64.73	99.96	-28.4	95.25	20.04	98.55	0.1	22.4	5.95	0.4	0.21	0.07	0	26.19	92.8	0.06	0.01	47.3	0.04	2.02	2.99	0.12	0.07	0.05	0	18	-6.42	7.01	4.56	59.56	81.13	880.99	437.61	1010.21	574.99	907.37	463.68	988.41	467.49
34.267	0	0.16	0.02	0.37	16.07	0.03	1.56	20.58	22.29	0.47	58.84	99.96	-26.62	95.32	22.29	98.58	0.1	24.73	6.16	0.47	0.35	0.2	0	26.45	92.49	0.08	0.01	37.38	0.05	1.99	3.15	0.14	0.08	0.03	0	18	-4.04	6.93	5.62	59.52	80.65	880.32	437.59	1010.08	575.61	907.87	464.16	988.41	468.34
34.3	0	0.19	0.02	0.36	18.86	0.04	1.28	24.44	22.08	0.58	51.11	99.96	-24.95	95.49	22.08	98.96	0.1	29.52	6.86	0.58	0.51	0.28	0	23.29	91.48	0.12	0.01	37.21	0.06	2.36	3.41	0.14	0.1	0.03	0	18	-9.27	6.74	5.48	59.31	79.04	881.55	438.5	1008.93	573.43	908.58	463.3	987.48	467.96
34.334	0	0.2	0.02	0.36	21.1	0.04	0.95	27.64	17.72	0.76	47.36	99.96	-22.7	97.17	22.51	99.16	0.09	32.6	6.51	0.75	0.76	0.53	0	17.72	90.78	0.19	0.01	34.92	0.07	2.62	3.34	0.11	0.11	0.01	0	18	-0.55	4.32	5.92	59.48	80.31	881.49	437.3	1011.15	575.56	909.27	464.68	989.5	468.49
34.367	0	0.36	0.02	0.39	24.88	0.04	0.94	31.78	18.6	0.75	43.22	99.96	-26.79	95.54	20.53	99.31	0.09	39.48	6.83	0.75	0.73	0.7	0	18.6	92.09	0.2	0.02	52.82	0.07	2.35	3.81	0.01	0.12	0.01	0	18	-4.9	6.68	5.76	59.28	78.43	882.14	437.59	1011.35	575.06	910.51	463.95	988.85	467.84
34.4	0	0.66	0.02	0.45	29.55	0.04	0.97	36.57	16.61	0.8	38.43	99.97	-30.1	96.02	16.61	99.43	0.1	48.59	7.67	0.73	0.8	0.74	0	21.78	94.23	0.23	0.02	65.89	0.06	2.15	4.76	0.01	0.13	0	0	18	-5.93	6.08	5.82	59.26	79.1	883.47	437.59	1012.51	574.5	911.47	463.9	990.48	467.67
34.434	0	1.04	0.02	0.52	31.11	0.04	0.99	37.33	11.78	0.76	37.67	99.97	-33.56	95.08	11.78	99.37	0.08	54.51	6.79	0.58	0.76	0.61	0	25.68	96.24	0.27	0.03	76.4	0.06	1.9	6.19	0.03	0.15	0	0	18	-3.19	7.19	6.2	59.65	79.39	883.49	436.99	1013.03	574.77	911.88	463.74	991.16	467.88
34.467	0	0.99	0.02	0.54	25.55	0.03	0.88	30.48	8.74	0.76	44.52	99.97	-34.1	96.42	8.74	99.24	0.07	50.29	6.25	0.65	0.76	0.36	0	25.94	96.4	0.24	0.03	80.16	0.06	1.93	6.47	15.23	0.15	0	0	18	-4.78	5.53	5.74	59.97	78.02	884.08	436.76	1012.64	573.9	912.31	462.38	990.18	467.16
34.501	0	0.97	0.02	0.55	24.44	0.03	0.79	29.33	8.22	0.78	45.67	99.97	-34.12	93.12	8.22	99.34	0.06	49.2	5.43	0.56	0.78	0.19	0	24.58	96.92	0.31	0.04	80.8	0.07	2.13	7.96	73.72	0.18	0	0	18	-4.15	8.97	6.78	60.21	78.38	884.82	436.97	1012.37	572.45	913.1	462.74	991.31	467.8
34.534	0	0.94	0.02	0.57	23.39	0.03	0.89	28.16	7.35	0.99	46.84	99.98	-34.55	93.48	7.35	99.47	0.05	48.49	5.96	0.54	0.99	0.23	0	27.41	97.35	0.39	0.05	79.64	0.08	2.22	8.9	52.18	0.2	0	0	18	-3.97	8.68	6.44	60.3	78.45	884.69	436.78	1011.97	572.03	912.57	462.68	990.88	467.36
34.567	0	0.7	0.02	0.58	20.49	0.03	0.95	24.94	8.24	1.17	50.12	99.98	-33.87	97.52	8.24	99.5	0.05	43.54	5.53	0.47	1.17	0.2	0	27.82	97.84	0.37	0.06	73.39	0.08	2.27	9.72	5.91	0.19	0.03	0	18	-1.18	3.65	5.54	60.48	76.06	885.37	436.74	1011.16	571.57	912.97	462.46	988.9	466.86
34.601	0	0.65	0.02	0.58	18.99	0.03	1.06	23.12	8.19	1.06	53.76	99.98	-34.96	94.85	8.19	99.55	0.05	41.12	5.24	0.4	1.06	0.19	0	29.92	98.15	0.57	0.06	74.52	0.09	2.29	12.26	0.42	0.21	0.05	0	18	-5.51	7.43	5.43	60.11	77.23	885.85	436.77	1011.7	570.72	912.92	462.11	990.04	466.27
34.634	0	0.48	0.02	0.56	15.71	0.03	1.14	19.25	9.38	1.02	61.5	99.98	-34.77	94.85	9.38	99.56	0.05	34.37	4.72	0.43	1.02	0.15	0	30.48	97.82	0.52	0.05	70.95	0.09	2.27	12.45	0.22	0.2	0.1	0	18	-5.21	7.43	5.35	60.12	77.61	885.82	436.56	1012.03	570.92	912.85	462.08	990.35	466.15
34.667	0	0.34	0.02	0.52	13.17	0.03	1.68	16.17	12.55	0.59	67.66	99.98	-37.5	95.25	12.55	99.56	0.05	26.4	3.58	0.35	0.59	0.09	0	35.2	97.75	0.57	0.04	71.17	0.09	1.99	15.27	0.04	0.18	0.15	0	18	-5.35	7.01	5.19	60.02	78.16	886.3	436.97	1012.35	571.11	912.88	462.44	990.94	466.5
34.701	0	0.26	0.02	0.48	11.7	0.03	2.36	14.2	15	0.37	71.6	99.98	-39.24	95.34	15	99.5	0.06	20.92	3.23	0.29	0.37	0.06	0	39.83	97.14	0.35	0.03	69.5	0.05	1.42	16.79	0.07	0.14	0.17	0	18	-5.65	6.91	5.38	60.03	78.2	887.22	437.04	1012.97	570.94	913.77	461.93	991.82	466.79
34.734	0	0.31	0.02	0.47	13.97	0.03	2.69	17.09	17.2	0.34	65.81	99.98	-41.28	96.08	17.2	99.46	0.06	24.15	3.55	0.2	0.24	0.03	0	40.13	97.72	0.34	0.04	76.07	0.05	1.3	17.42	0.01	0.15	0.12	0	18	-6.89	6.01	5.13	59.8	78.73	888.14	437.69	1013.37	570.73	914	462.44	992.6	467.03
34.768	0	0.45	0.02	0.46	20.12	0.03	3.04	24.58	17.92	0.25	50.85	99.98	-41.44	96.34	17.92	99.47	0.05	34.49	4.49	0.16	0.16	0.02	0	41.77	97.43	0.25	0.03	75.91	0.05	1.2	18.47	0	0.14	0.08	0	18	-7.41	5.64	4.61	59.82	78.68	888.84	437.56	1013.62	570.07	914.17	462.44	992.75	466.36
34.801	0	0.58	0.02	0.45	25.93	0.03	3.82	31.52	19.05	0.2	43.48	99.98	-43.02	96.37	19.05	99.45	0.05	41.78	4.47	0.12	0.16	0.03	0	45.28	97.37	0.2	0.02	76.37	0.05	1.1	18.25	0.01	0.13	0.06	0	18	-5.26	5.61	4.81	60.13	78.61	888.43	436.7	1014.32	570.63	914.46	462.38	992.98	465.97
34.834	0	0.76	0.02	0.46	31.29	0.03	3.65	37.72	18.86	0.23	37.28	99.98	-42.72	96.57	18.86	99.43	0.06	48.55	5.43	0.1	0.21	0.04	0	44.34	97.54	0.23	0.02	78.33	0.06	1.11	17.34	0.01	0.14	0.03	0	18	-4.24	5.31	5.09	60.36	78.22	888.89	436.36	1014.53	570.21	915.15	461.94	993.27	465.92
34.868	0	0.76	0.02	0.44	36.65	0.03	4.64	44.29	21.45	0.27	30.71	99.98	-42.64	96.9	21.45	99.41	0.06	52.41	5.52	0.09	0.27	0.07	0	46.83	97.55	0.21	0.02	71.65	0.06	1.23	16.3	0	0.13	0.03	0	18	-3.11	4.78	5.19	60.5	78.23	888.61	435.96	1014.89	570.63	915.24	461.98	993.37	465.77
34.901	0	0.88	0.02	0.44	41.37	0.03	4.72	49.65	22.21	0.3	25.35	99.98	-42.62	96.59	22.21	99.41	0.06	56.75	5.86	0.08	0.3	0.11	0	46.31	98.08	0.28	0.02	71.71	0.07	1.29	15.54	0	0.13	0.02	0	18	-5.07	5.28	5.16	60.47	78.15	889.43	435.94	1014.91	569.62	915.69	461.06	993.72	465.51
34.934	0	0.99	0.02	0.44	47.02	0.03	5.15	55.74	23.29	0.33	19.26	99.98	-42.26	96.32	23.29	99.43	0.06	61.58	6.29	0.08	0.33	0.13	0	47.06	98.07	0.31	0.02	68.78	0.07	1.23	14.62	0	0.13	0	0	18	-5.89	5.68	4.94	60.43	78.44	889.8	435.88	1015.17	569.4	915.75	460.74	994.06	465.31
34.968	0	1.25	0.02	0.42	56.31	0.04	6.34	65.47	26.18	0.51	9.53	99.98	-43.74	96.32	26.18	99.52	0.06	68.4	6.72	0.09	0.27	0.14	0	48.48	98.57	0.51	0.02	70.7	0.09	1.25	14.24	0.01	0.14	0	0	18	-6.34	5.67	4.89	60.4	78.34	889.75	435.83	1015.28	569.41	915.79	460.8	994.01	465.09
35.001	0	1.42	0.02	0.44	57.59	0.04	6.87	66.33	24.26	0.54	8.67	99.98	-43.77	96.29	24.26	99.59	0.06	71.25	7.7	0.1	0.24	0.19	0	51.49	98.77	0.54	0.02	70.09	0.1	1.18	13.19	0	0.15	0	0	18	-5.91	5.72	4.93	60.48	78.24	889.95	435.75	1015.28	569.16	915.96	460.81	994.08	465.05
35.034	0	1.21	0.02	0.45	53.28	0.04	6.78	61.78	22.81	0.62	13.22	99.98	-42.64	96.03	22.81	99.63	0.06	68.05	7.91	0.1	0.24	0.23	0	52.39	98.94	0.62	0.01	65.52	0.1	1.03	11.07	0	0.15	0	0	18	-6.73	6.07	5.03	60.52	78.01	889.79	435.81	1014.41	568.33	915.63	460.46	993.51	464.95
35.068	0	1.13	0.02	0.46	51.04	0.04	5.73	59.06	21.28	0.66	15.94	99.98	-40.74	95.31	21.28	99.69	0.06	67.01	7.7	0.1	0.21	0.25	0	50.37	98.87	0.66	0.01	61.6	0.11	0.81	9.28	0	0.16	0	0	18	-6.51	6.94	4.9	60.6	77.57	889.58	435.64	1013.81	567.84	915.36	460.28	992.81	464.65
35.101	0	1.02	0.02	0.47	49.97	0.04	5.17	57.86	20.44	0.65	17.14	99.98	-38.16	95.2	20.44	99.74	0.06	66.6	8.35	0.1	0.19	0.29	0	48.95	98.83	0.65	0.01	54.76	0.12	0.83	9.13	0	0.17	0	0	18	-6.85	7.06	4.95	60.64	77.15	889.36	435.58	1013.65	567.79	915.4	460.21	992.43	464.49
35.135	0	0.95	0.02	0.48	47.32	0.04	4.71	54.74	18.64	0.74	20.26	99.98	-36.82	94.97	18.64	99.79	0.05	65.41	8.37	0.09	0.13	0.24	0	48.67	98.8	0.74	0.01	51.55	0.16	0.72	8.17	0	0.22	0	0	18	-6.58	7.31	5.16	60.69	77.37	889.22	435.34	1013.88	567.86	915.47	460.19	992.73	464.42
35.168	0	0.87	0.02	0.47	45.2	0.04	4.36	52.59	18.78	0.86	22.41	99.98	-36.29	94.95	18.78	99.81	0.05	63.15	8.02	0.1	0.14	0.25	0	47.23	98.5	0.86	0.01	51	0.2	0.74	7.38	0.01	0.25	0	0	18	-6.66	7.33	5.26	60.68	77.5	889.05	435.17	1013.99	567.99	915.44	460.02	992.82	464.37
35.201	0	0.92	0.02	0.45	48.29	0.04	5.02	56.2	21.17	0.91	18.8	99.98	-38.11	95.25	21.17	99.85	0.05	64.23	7.96	0.1	0.12	0.23	0	48.03	98.45	0.91	0.01	55.27	0.2	0.73	7.25	0	0.25	0	0	18	-8.29	7.01	5.07	60.55	77.93	889.47	435.8	1014.58	568.54	915.62	460.44	993.44	464.71
35.235	0	0.94	0.02	0.44	49.12	0.03	4.97	57.22	21.91	1.21	17.78	99.98	-39.4	95.01	21.91	99.88	0.05	64.38	6.12	0.09	0.1	0.16	0	47.68	98.07	1.21	0.01	57.52	0.27	0.81	6.17	0	0.26	0	0	18	-8.07	7.27	4.99	60.63	77.94	889.64	435.78	1014.63	568.51	915.69	460.33	993.51	464.74
35.268	0	0.77	0.02	0.42	45.87	0.03	4.52	54.14	23.52	1.14	20.86	99.98	-39.22	94.88	23.52	99.87	0.05	59.78	4.82	0.08	0.09	0.09	0	45.01	97.2	1.14	0.01	57.39	0.26	0.81	6.32	0	0.26	0	0	18	-7.57	7.41	5.12	60.71	78.1	889.53	435.78	1014.51	568.6	915.59	460.24	993.55	464.99
35.301	0	0.63	0.02	0.4	42.91	0.03	4.69	51.27	25.08	1.11	23.73	99.97	-39.55	94.63	25.08	99.85	0.05	55.49	4.07	0.08	0.07	0.07	0	44.75	96.53	1.11	0.01	56.78	0.24	0.8	6.67	0	0.24	0	0	18	-7.39	7.66	5.17	60.74	77.79	889.66	435.99	1014.38	568.63	915.77	460.29	993.4	465.23
35.335	0	0.59	0.02	0.37	45.39	0.03	4.54	54.28	27.64	1.23	20.72	99.97	-38.71	94.76	27.64	99.83	0.05	55.91	3.98	0.08	0.09	0.06	0	42.23	95.82	1.23	0.01	54.84	0.23	0.74	6.72	0.01	0.25	0	0	18	-7.25	7.53	5.07	60.83	77.64	889.77	436.17	1014.21	568.61	915.76	460.38	993.23	465.37
35.368	0	0.54	0.02	0.34	47.61	0.03	4.23	57.01	30.07	1.3	17.99	99.97	-36.94	94.55	30.07	99.82	0.05	56.14	4.44	0.07	0.11	0.05	0	39.15	94.6	1.3	0.01	51.49	0.25	0.75	6.94	0.01	0.26	0	0	18	-8.41	7.73	5.53	60.8	77.86	889.31	436.1	1013.87	568.17	915.54	460.35	993.24	465.26
35.401	0	0.6	0.02	0.31	56.64	0.03	4.48	66.55	34.16	1.32	8.45	99.97	-36.39	94.82	34.16	99.82	0.04	61.81	4.67	0.06	0.13	0.04	0	37.22	93.3	1.32	0.01	49.65	0.25	0.71	7.43	0.01	0.27	0	0	18	-8.68	7.46	5.18	60.77	78.28	889.38	436.09	1013.93	568.11	915.18	460.43	993.32	465.03
35.435	0	0.66	0.02	0.28	64.62	0.03	4.1	74.29	32.67	1.41	0.71	99.97	-34.77	94.84	37.7	99.83	0.04	67.24	5.1	0.04	0.15	0.04	0	32.67	92.58	1.41	0.01	47.52	0.29	0.69	8.2	0.02	0.28	0	0	18	-8.87	7.45	5	60.72	78.35	889.34	435.99	1014.1	568.26	915.09	460.37	993.31	464.85
35.468	0	0.63	0.02	0.25	67.63	0.03	3.48	77.11	28.84	1.55	0	99.96	-32.73	94.94	39.62	99.81	0.04	68.99	4.57	0.04	0.16	0.03	0	28.84	90.06	1.55	0.01	43.81	0.32	0.73	8.64	0.01	0.27	0	0	12	-7.31	7.34	4.98	60.88	78.42	889.82	436.19	1013.87	568.04	915.18	460.43	993.45	465.33
35.502	0	0.64	0.02	0.22	73.85	0.03	2.57	82.6	20.52	1.62	0	99.95	-30.09	94.03	43.66	99.81	0.04	73.12	3.16	0.04	0.16	0.04	0	20.52	87.95	1.62	0.01	40	0.4	0.79	10.32	0.01	0.25	0	0	12	-8.51	8.22	5.49	60.67	77.99	889.1	436.33	1013.47	568.22	915.16	460.4	992.98	465.51
35.535	0	0.65	0.02	0.2	80.02	0.03	2.43	87.57	16.13	1.59	0	99.94	-28.22	94.33	48.21	99.81	0.04	78.01	2.91	0.03	0.16	0.04	0	16.13	86.66	1.59	0.01	34.54	0.46	0.84	12	0.02	0.23	0	0	12	-10.43	7.94	5.4	60.49	78.05	889.28	436.97	1013.14	568.06	915	460.5	992.87	465.8
35.568	0	0.81	0.02	0.22	81.22	0.03	2.48	88.28	17.44	1.66	0	99.95	-29.12	95.3	46.13	99.84	0.04	81.64	3.21	0.03	0.21	0.08	0	17.44	89	1.66	0.01	36.78	0.53	0.87	13.04	0.02	0.24	0	0	12	-6.5	6.95	4.53	60.74	75.71	889.9	437.32	1011.08	566.58	914.82	461.03	990.39	465.65
35.602	0	0.98	0.02	0.23	83.98	0.03	2.74	90.28	17.74	2.02	0	99.96	-30.38	95.07	47.21	99.88	0.04	85.48	3.87	0.02	0.28	0.14	0	17.74	90.86	2.02	0.01	40.2	0.67	0.9	14.81	0	0.26	0	0	12	-10.89	7.2	5.22	60.36	79.14	889.7	437.68	1010.62	565	913.3	461.08	992.3	465.83
35.635	0	1.28	0.02	0.27	84.24	0.03	2.94	90.32	20.77	2.22	0	99.97	-31.98	95.38	44.1	99.91	0.04	88.66	5.44	0.02	0.56	0.28	0	20.77	93.11	2.22	0.01	46.19	0.71	0.93	15.18	0	0.3	0	0	12	-7.92	6.87	5.33	60.41	78.28	889.34	437.78	1010.28	565.76	913.42	461.47	991.54	466.4
35.668	0	1.7	0.02	0.33	80.62	0.04	2.24	87.26	21.77	2.74	0	99.97	-32.31	95.84	36.21	99.91	0.04	89.09	6.67	0.03	0.96	0.46	0	21.77	93.9	2.74	0.01	55	0.83	0.99	16.02	0.01	0.31	0	0	12	-4.29	6.31	5.64	60.41	78.27	888.67	437.41	1010.07	566.28	913.16	461.92	991.28	466.71
35.702	0	1.99	0.02	0.36	78.46	0.04	1.7	85.31	20.76	3.32	0	99.97	-31.47	95.55	31.29	99.92	0.03	89.88	6.97	0.03	1.19	0.47	0	20.76	93.8	3.32	0.01	58.36	1.11	1.12	17.4	0.01	0.38	0	0	12	-5.72	6.67	5.58	60.35	78.65	888.13	438.1	1009.08	566.34	912.2	462.01	990.68	467.29
35.735	0	2.45	0.02	0.4	75.65	0.04	1.54	82.55	23.14	3.14	0	99.97	-32.94	94.09	25.98	99.93	0.03	90.27	6.65	0.03	1.09	0.4	0	23.14	94.76	3.14	0.01	65.29	1.15	1.11	17.88	0	0.41	0	0	12	-10.42	8.16	5.39	59.94	78.45	888.48	439.17	1008.52	565.66	912.09	462.33	990.38	467.34
35.769	0	2.8	0.02	0.44	72.61	0.04	1.51	79.47	21.25	3.48	0	99.97	-33.2	95.41	21.25	99.93	0.03	90.16	7.79	0.04	0.91	0.27	0	26.31	95.39	3.48	0.01	68.93	1.36	1.14	19.51	0.01	0.52	0	0	12	-12.13	6.83	4.51	59.79	79.6	888.44	439.59	1008.28	565.44	910.81	463.12	990.32	466.86
35.802	0	2.97	0.02	0.49	70.08	0.04	1.56	76.78	17.01	3.83	0	99.97	-33.2	96.45	17.01	99.94	0.03	90.61	7.73	0.05	0.9	0.24	0	30.25	96.37	3.83	0.01	66.48	1.42	1.13	19.29	0	0.58	0	0	12	-5.79	5.49	4.69	60.23	78.72	887.38	438.84	1007.79	566.51	910.55	463.19	989.16	467.24
35.835	0	3.01	0.02	0.5	67.79	0.04	1.79	74.71	15.97	3.56	0.29	99.97	-34.56	96.93	15.97	99.94	0.03	88.95	8.95	0.08	1.12	0.31	0	33.57	96.47	3.56	0.01	70.57	1.38	1.15	18.44	0.01	0.62	0	0	12	-2.02	4.74	5.79	60.24	79.19	886.38	437.92	1007.51	566.64	910.38	462.67	989.41	467.7
35.869	0	2.93	0.02	0.55	63.93	0.05	2.84	71.08	13.85	3.09	3.92	99.98	-36.87	95.54	13.85	99.92	0.03	86.64	11.79	0.11	1.62	0.47	0	43.65	97.07	3.09	0.01	71.98	1.48	1.17	19.49	0.01	0.68	0	0	12	-6.84	6.68	4.91	60.15	80.05	886.61	438.37	1007.04	565.88	909.35	462.1	989.24	467.16
35.902	0	2.97	0.02	0.57	60.92	0.06	4.17	68.21	13.65	2.64	6.79	99.98	-39.79	95.83	12.89	99.91	0.03	84.35	13.65	0.15	1.8	0.63	0	51.54	97.37	2.64	0.01	77.17	1.5	1.18	19	0.02	0.72	0	0	12	-6.23	6.33	5.14	60.17	79.77	886.28	438.87	1006.2	565.92	909.04	462.42	988.63	467.83
35.935	0	2.92	0.02	0.6	60.29	0.07	5.01	68.1	17.45	2.5	6.9	99.98	-40.48	94.09	14.42	99.9	0.03	82.74	17.45	0.18	2.5	0.95	0	53.2	97.85	2.47	0.01	82	1.48	1.14	18.01	0.01	0.75	0	0	12	-9.85	8.17	5.74	59.97	79.54	886.36	439.36	1006.12	565.48	909.57	462.26	988.9	468.07
35.969	0	2.29	0.01	0.59	55.49	0.07	7.41	63.5	17.51	2.36	11.5	99.98	-41.6	93.62	14.53	99.9	0.03	77.58	17.51	0.33	2.03	1.09	0	60.88	97.83	2.36	0.01	77.08	1.63	1.29	15.77	0.02	0.9	0	0	12	-8.77	8.57	5.76	59.97	80.85	885.24	438.83	1007.5	567.9	909.13	462.2	989.74	468.38
36.002	0	1.77	0.01	0.58	51.24	0.07	8.67	59.37	15.92	2.58	15.63	99.98	-42.34	95.16	15.92	99.88	0.03	72.01	15.9	0.55	1.5	1.62	0	62.89	98.16	2.58	0.01	73.24	1.44	1.28	16.09	0.01	0.87	0	0	12	-5.57	7.11	6.59	60.01	80.76	884.85	438.59	1008.87	569.65	910.14	463.12	990.68	469.06
36.035	0	1.36	0.01	0.57	45.22	0.06	10.91	53.34	16.27	2.18	21.66	99.98	-43.28	94.56	16.27	99.87	0.03	65.63	15.27	0.66	1.03	1.99	0	67.35	98.39	2.18	0.01	70.43	1.4	1.44	15.47	0.01	1	0	0	12	-5.91	7.73	7.5	60	81.73	884.8	437.89	1011.69	571.62	911.7	462.95	993.18	469.34
36.069	0	0.77	0.01	0.53	33.57	0.06	13.18	41.37	18.3	1.96	33.63	99.98	-43.66	95.54	18.3	99.81	0.04	51.96	14.53	1.12	0.77	2.13	0	69.96	98.12	1.96	0.01	66.87	1.16	1.56	13.92	0.01	1.29	0	0	12	-7.36	6.68	8.01	60.45	80.19	884.12	436.3	1012.36	571.87	912.73	460.46	992.56	468.09
36.102	0	0.71	0.01	0.55	23.23	0.06	10.8	28.98	15.02	2.2	46.02	99.98	-46.58	96.01	15.02	99.61	0.05	42.16	13.28	1.6	0.78	1.45	0	68.5	98.42	2.2	0.01	81.86	0.82	1.7	13.52	0.01	1.22	0	0	12	-9.89	6.1	8.5	60.36	84.67	886.76	435.28	1017.81	572.69	915.12	459.53	999.36	468.07
36.136	0	0.44	0.01	0.52	13.72	0.04	7.15	17.29	13.59	2.21	65.43	99.97	-47.47	94.38	13.59	99.23	0.06	27.69	7.19	2.21	1.12	0.41	0	62.63	97.28	1.83	0.01	83.3	0.54	1.92	10.86	0.06	1.03	0	0	12	-5.09	7.9	9.58	60.54	82.69	887.3	434.11	1021.09	575.31	918.66	459.79	1000.91	468.34
36.169	0	0.27	0.02	0.5	8.09	0.04	3.3	10.03	10.24	2.34	79.95	99.97	-41.05	96.04	10.24	98.72	0.06	16.16	5.89	2.06	1.15	0.3	0	51.23	94.57	2.34	0.01	75.75	0.53	2.23	10.1	0.04	1.03	0	0	12	-6.01	6.06	8.49	61	84.26	888.79	434.53	1021.23	575.06	918.12	458.3	1001.73	468.76
36.202	0	0.2	0.02	0.42	8.39	0.03	1.99	10.36	9.97	2.49	79.29	99.95	-33.88	96.59	9.97	98.7	0.06	17.3	3.99	2.17	1.15	0.16	0	43.85	89.33	2.49	0.01	57.25	0.61	2.23	11.44	0.01	1.01	0	0	12	-1.85	-5.29	10.95	63.99	82.94	888.54	435.38	1017.04	570.5	917.97	459.22	1000.18	470.24
36.236
36.269
36.302
36.336
36.369
36.402
36.436
36.469
36.503
36.536
36.569
36.603
36.636
36.669
36.703
36.736
36.77
36.803
36.836
36.87
36.903
36.936
36.97
37.003
37.036
37.07
37.103
37.137
37.17
37.203
37.237
37.27
37.303
37.337
37.37
37.403
37.437
37.47
37.504
37.537
37.57
37.604	0	0.11	0.02	0.29	6.87	0.03	0.42	27.83	2.58	0.13	47.17	99.77	-10.57	91.53	1.36	95.28	0	20.19	2.58	0	0.13	0.06	0	25.94	73.55	0	0.01	4.83	2.84	40.31	4.32	0	0.73	0	0	12	-16.49	10.1	4.56	60.63	73.63	878.1	444.87	982.36	553.21	895.61	464.59	969.12	468.81
37.637	0	0.35	0.02	0.35	18.23	0.03	0.72	29.76	6.75	0.32	45.24	99.87	-17.94	90.9	6.75	92.84	0.01	46.24	2.87	0	0.32	0.11	0	27.19	83.19	0	0.01	18.81	0.83	13.56	5.22	0	0.45	0	0	12	-12.51	10.49	3.91	60.85	78	874.07	440.4	985.77	556.88	892.8	463.22	970.77	465.65
37.67	0	0.59	0.02	0.4	22.89	0.03	0.45	33.6	7.45	0.47	41.4	99.9	-18.45	94.1	7.45	91.72	0.01	53.93	2.78	0	0.47	0.13	0	16.03	86.98	0	0.02	32.61	0.51	10.56	6.14	0	0.41	0	0	12	-8.54	8.15	4.6	61.14	75.43	874.31	440.76	984.24	556.6	893.8	462.37	969.09	466.96
37.704	0	0.89	0.02	0.39	30.88	0.03	0.35	41.92	7.85	0.55	33.08	99.89	-17.26	91.61	7.85	91.18	0.02	64.39	2.98	0	0.55	0.15	0	11	86.74	0	0.02	35.3	0.42	8.75	5.14	0	0.46	0	0	12	-13.59	10.05	4.49	60.94	77.34	874.51	440.82	984.26	555.53	892.98	461.65	970.17	466.58
37.737	0	1.47	0.02	0.42	39.13	0.03	0.34	49.91	8.04	0.92	25.09	99.91	-20.68	91.88	8.04	92.42	0.02	72.49	3.53	0	0.92	0.29	0	9.92	88.47	0	0.02	50.62	0.44	6.97	4.76	0	0.53	0	0	12	-15.17	9.87	4.91	60.92	77.73	874.53	441.58	983.57	555.17	892.75	461.72	970.27	467.44
37.771	0	1.76	0.02	0.44	44.13	0.04	0.39	53.89	9.27	1.24	21.11	99.92	-21.23	91.74	9.27	92.44	0.02	76.84	5.77	0	1.24	0.37	0	10.59	90.14	0	0.02	53.38	0.35	5.19	4.28	0	0.62	0	0	12	-15.98	9.97	5.39	60.9	78.61	873.57	441	984.42	556.01	892.57	461.74	970.99	467.16
37.804	0	2.58	0.02	0.42	56.01	0.03	0.38	65.38	9.44	0.81	9.62	99.94	-23.49	89.98	11.03	94.54	0.02	85.4	4.83	0	0.81	0.23	0	9.44	90.18	0	0.02	62.23	0.35	4.3	4.25	0	0.63	0	0	12	-15.72	11.02	6.38	61.01	78.22	872.61	439.46	985.04	555.87	893.22	460.6	971.23	466.29
37.837	0	3.45	0.02	0.38	63.76	0.03	0.35	72.26	8.33	0.53	2.74	99.94	-25.69	90.71	11.9	96.4	0.01	91.1	3.52	0	0.53	0.1	0	8.33	88.46	0	0.03	72.15	0.31	3.58	4.22	0	0.61	0	0	12	-15.41	10.6	6.03	61.16	78.69	873.5	439.31	985.46	555.61	893.47	459.88	971.89	466.29
37.871	0	3.89	0.02	0.3	72.41	0.03	0.3	80.03	4.26	0.28	0	99.91	-24.37	90.65	16.05	97.28	0.01	96.95	3.48	0	0.28	0.02	0	4.26	83.37	0	0.03	74.84	0.34	3.03	6.07	0	0.81	0	0	12	-12.11	10.64	8.39	63.09	76.83	871.66	438.4	984.3	555.02	894.27	459.83	970.79	466.75
37.904	0	3.82	0.02	0.26	73.02	0.04	0.27	80.04	4.65	0.17	0	99.88	-22.91	82.29	17.42	97.09	0.01	96.94	4.65	0.01	0.17	0	0	2.07	80.34	0	0.04	77.1	0.21	1.88	11.22	0	1.03	0	0	12	-0.2	14.32	8.08	67.08	73.14	871.84	437.24	985.22	557.55	896.38	460.04	969.19	466.97
37.937	0	3.7	0.02	0.24	72.2	0.04	0.3	79.88	7.71	0.28	0	99.89	-22.22	44.55	19.3	96.31	0.01	95.44	7.71	0.01	0.28	0	0	2.09	79.06	0	0.06	81.67	0.17	2.05	18.71	0.03	1.49	0	0	12	1.79	23.09	6	69.45	70.4	873.55	436.7	984.88	555.98	897.33	459.83	967.53	465.2
37.971	0	2.97	0.02	0.22	67.69	0.08	0.36	76.9	16.61	0.63	0	99.89	-18.7	36.39	22.25	94.58	0.02	89.57	16.61	0.03	0.63	0	0	1.93	78.47	0	0.18	84.01	0.21	2.46	25.79	0.53	2.03	0	0	12	0.06	24.79	0.68	70.41	64.26	876.93	433.98	985.32	550.63	899.1	458.54	963.36	457.58
38.004	0	1.99	0.02	0.15	60.27	0.1	0.33	71.46	19.69	1.33	3.54	99.9	-15.78	53.57	25.23	92.7	0.02	81.42	19.69	0.06	1.95	0.01	0	1.33	66.21	0.01	0.33	86.91	0.2	2.67	31.36	0.3	2.42	0	0	12	1.25	21.28	2.74	69.17	70.18	878.45	434.43	981.24	543.23	896.01	458.57	966.19	458.25
38.037	0	2.07	0.02	0.12	63.95	0.07	0.35	75.29	14.94	1	0	99.95	-19.7	84.55	29.03	93.18	0.02	81.65	14.94	0.04	1.47	0.01	0	1	63.9	0	0.48	95.06	0.13	2.87	38.19	0	2.54	0	0	12	8.04	13.5	5.92	67.27	71.18	880.6	437.99	979.64	543.47	897.54	459.5	968.5	465.02
38.071	0	1.06	0.02	0.06	45.93	0.06	0.23	57.61	11.87	0.69	17.39	99.87	-13.56	88.84	27.15	89.16	0.02	68.1	11.87	0.06	0.69	0.01	0	0.71	44.89	0	0.52	86.75	0.14	2.96	36.29	0	2.88	0	0	12	-11.49	11.63	5.2	64.12	73.18	882.52	441.78	975.58	538.22	895.14	458.97	967.98	465.93
38.104	0	0.36	0.02	0.04	28.77	0.04	0.17	39.11	5.67	0.32	35.89	98.86	-6.94	94.53	27.43	86.54	0.02	51.18	5.67	0.08	0.32	0.02	0	0.74	27.64	0	0.41	62.34	0.2	4.22	31.33	0	2.73	0	0	12	-18.15	7.75	3.52	61.65	72.6	883.37	442.87	973.17	534.82	893.53	459.64	965.95	464.56
38.138	0	0.08	0.02	0.03	14.07	0.04	0.12	20.89	3.01	0.11	58.22	86.27	0	95.58	23.35	85.83	0.03	32.74	2.23	0.08	0.11	0.24	0	0.51	21.03	0.01	0.42	3.08	0.2	6.13	30.38	0	3.01	0	0	12	-12.51	6.63	4.78	62.01	73.55	884.3	443.95	972.76	534.27	894.03	461.56	967.41	466.48
38.171	0	0.07	0.02	0.02	13.92	0.04	0.07	23.79	3.17	0.1	52.42	87.1	0	95.18	17.58	90.52	0.03	33.44	1.78	0.07	0.1	0.28	0	0.5	9.99	0.01	0.32	1.93	0.28	10.52	26.58	0	3.17	0	0	12	-12.26	7.08	3.89	62.08	74.3	884.61	444.08	972.15	533.43	892.99	462.01	967.19	465.97
38.204	0	0.11	0.01	0.02	24.49	0.04	0.06	46.03	2.91	0.13	28.97	86.01	0	94.21	16.69	95.06	0.03	47.6	0.99	0.03	0.13	0.71	0	0.6	4.03	0	0.19	0.64	0.38	16.83	20.87	0	2.91	0	0	12	-16.83	8.05	4.07	61.6	73.61	885.2	444.91	971.44	532.55	893.41	461.53	966.85	466.45
38.238	0	0.24	0.01	0.02	46.19	0.04	0.05	80.57	3.25	0.13	0	86.78	0	90.9	15.22	98.04	0.03	70.92	0.74	0.01	0.13	0.61	0	0.4	1.16	0.01	0.06	0.14	0.53	29.95	18.72	0	3.25	0	0	12	-25.24	10.49	2.84	61.24	73.16	886.44	445.22	971.84	531.33	893.74	461.11	966.81	464.77
38.271	0	0.38	0.01	0.02	55.94	0.03	0.04	89.29	2.89	0.17	0	83.28	0	91.09	11.97	98.79	0.04	82.47	0.64	0.01	0.17	0.56	0	0.43	0.6	0.01	0.02	0.05	0.63	37.66	14.52	0	2.89	0	0	12	-23.12	10.38	2.47	61.23	73.5	887.04	445.08	972.78	531.52	894.11	462.17	967.57	464.34
38.304	0	0.41	0.01	0.02	52.8	0.03	0.03	93.24	2.61	0.22	0	80.26	0	93.21	7.9	99.14	0.04	82.11	0.53	0.02	0.22	0.48	0	0.32	0.17	0.01	0.01	0.02	0.81	53.85	11.65	0	2.61	0	0	12	-18.53	8.91	2.8	61.29	73.74	886.3	443.51	974.95	533.15	894.86	462.66	968.59	463.28
38.338	0	0.48	0.01	0.02	57.07	0.03	0.03	97.51	2.9	0.23	0	78.4	0	94.1	7.13	99.49	0.05	86.8	0.57	0.01	0.34	0.36	0	0.23	0.11	0.01	0	0.01	1.28	74.62	9.88	0	2.9	0	0	12	-19.97	8.15	2.83	61.31	74.55	886.55	442.88	974.99	532.52	894.63	460.79	969.14	463.12
38.371	0	0.5	0.01	0.02	56.17	0.03	0.03	97.65	2.65	0.27	0	75.74	0	94.69	5.97	99.47	0.05	86.52	0.7	0.02	0.44	0.49	0	0.27	0.1	0.01	0	0.01	1.66	77.48	8.03	0	2.65	0	0	12	-16.34	7.59	3.34	61.37	76.35	886.52	442.15	975.82	532.72	894.47	460.54	970.76	463.54
38.404	0	0.47	0.01	0.02	54.03	0.03	0.03	98.09	2.39	0.4	0	71.47	0	95.15	5.85	99.38	0.07	84.09	0.84	0.02	0.51	0.66	0	0.4	0.11	0.01	0	0.02	2.17	85.21	5.38	0	2.39	0	0	12	-16.84	7.12	3.64	61.27	77.15	886.43	442.03	977.52	534.55	895.07	460.35	972.13	464.02
38.438	0	0.5	0.01	0.03	54.06	0.03	0.03	98.57	1.67	0.37	0	71.13	0	95.34	5.1	99.16	0.08	82.64	0.89	0.02	0.37	0.77	0	0.55	0.12	0.01	0	0.04	5.39	94.71	1.79	0	1.67	0	0	12	-17.82	6.91	3.37	61.08	76.16	887.99	442.7	979.38	535.98	897.1	460.46	973.15	464.5
38.471	0	0.42	0.01	0.03	47.25	0.03	0.03	98.08	1.58	0.17	0	71.11	0	94.92	3.81	98.74	0.08	76.88	0.65	0.02	0.17	0.83	0	0.61	0.14	0.01	0	0.13	5.8	95	1.62	0	1.58	0	0	12	-18.1	7.36	4.13	61.14	76.66	887.95	442.28	979.95	535.88	897.61	459.9	974.12	464.75
38.505	0	0.41	0.02	0.03	43.08	0.03	0.03	97.72	0.88	0.09	0	75.44	0	96.48	2.65	98	0.07	71.99	0.72	0.02	0.09	0.88	0	0.88	0.25	0	0	0.51	9.3	97.55	0.51	0	0.99	0	0	12	-16.98	5.44	4.1	61.3	75.99	886.77	441.15	980.58	536.96	897.58	459.55	973.46	463.59
38.538	0	0.4	0.02	0.04	40.51	0.03	0.03	97.08	1.15	0.13	0	84.19	0	97.13	2.66	97.4	0.1	65.97	0.8	0.02	0.13	1.68	0	1.15	0.48	0	0	0.87	16.75	98.05	0.32	0	0.81	0	0	12	-13.89	4.4	5.21	61.57	80.04	883.45	438.27	984.25	541.51	896.53	458.02	976.4	463.31
38.571	0	0.32	0.02	0.04	32.17	0.03	0.03	95.78	1.23	0.21	0	79.99	0	92.23	2.64	96.1	0.1	59.16	1.07	0.02	0.21	2.03	0	1.23	1.36	0	0	3.92	14.48	97.04	0.38	0	0.78	0	0	12	-14.74	9.63	5.91	61.35	78.36	882.43	437.47	987	544.87	898.71	457.89	976.9	463.01
38.605	0	0.32	0.02	0.05	28.43	0.03	0.04	95.01	2.07	0.42	0	78.1	0	92.17	2.48	95.41	0.09	55.75	2.07	0.02	0.42	2.44	0	2.04	5.15	0.01	0	10.08	13.74	97.07	0.35	0	0.61	0	0	12	-14.44	9.67	7.65	61.31	78.34	879.94	436.4	989.74	548.77	899.91	458.26	978.08	463.31
38.638	0	0.48	0.02	0.06	29.03	0.03	0.04	95.06	2.19	0.61	0	91.79	0	92.55	2.33	94.48	0.08	58.67	2.03	0.02	0.61	1.17	0	2.19	13.29	0.01	0	28.91	11.42	95.51	0.43	0	0.63	0	0	12	-6.71	9.4	7.06	61.56	78.61	878.98	435.65	991.66	552.88	899.9	458.84	978.35	463.84
38.671	0	0.74	0.02	0.11	26.28	0.03	0.06	93.91	3.1	0.95	0	98.98	-5.74	94.32	2.45	94.5	0.07	56.21	3.1	0.02	0.95	0.6	0	2.46	34.78	0.01	0	55.82	9.63	92.49	0.58	0	0.71	0	0	12	-5.09	7.95	7.51	61.74	80.26	876.78	434.18	993.46	555.94	899.22	458.14	979.28	463.73
38.705	0	1.22	0.02	0.28	26.22	0.03	0.12	91.18	4.07	1.37	0	99.82	-18.35	94.26	3.55	94.84	0.06	56.91	4.07	0.03	1.37	0.47	0	3.01	67.76	0.01	0	76.98	6.05	80.75	0.92	0	0.71	0	0	12	-7.49	8	6.87	61.76	79.93	876.09	434.44	994.14	558.36	898.99	457.35	978.66	463.91
38.738	0	1.77	0.02	0.48	29.64	0.03	0.19	89.83	4.04	1.49	0	99.94	-26.91	93.86	4.89	96.09	0.05	60.05	3.15	0.04	1.49	0.27	0	4.04	86.67	0.01	0.01	90.48	4.06	71.25	1.26	0	0.71	0	0	12	-8.5	8.36	5.88	61.67	79.5	876.72	435.1	995.38	560.08	899.49	458.01	978.78	463.93
38.772	0	1.81	0.02	0.56	30.45	0.03	0.3	77.53	7.35	1.14	0	99.97	-31.95	93.12	7.35	96.97	0.05	59	2.56	0.04	1.14	0.28	0	7.64	94.86	0.02	0.01	95.96	2.26	46.41	2.3	0	0.73	0	0	12	-9.8	8.97	5.85	61.52	78.63	876.47	435.08	996.03	560.93	900.08	458.19	978.52	463.59
38.805	0	1.98	0.02	0.58	35.54	0.03	0.45	66.5	9.4	0.97	8.5	99.97	-34.94	94.35	9.4	97.82	0.05	62.74	2.3	0.04	0.97	0.27	0	13.09	97.9	0.02	0.01	95.79	1.4	26.49	3.78	0	0.77	0	0	12	-9.9	7.93	5.93	61.61	78.96	876.39	435.24	995.71	560.86	899.77	458.01	978.51	463.9
38.838	0	1.93	0.02	0.55	39.18	0.03	0.6	65.44	12.06	0.61	9.56	99.98	-36.6	94.08	12.06	98.4	0.04	63.98	1.7	0.04	0.61	0.28	0	16.27	98.74	0.02	0.02	94.28	1.01	20.88	4.45	0	0.77	0	0	12	-9.96	8.17	5.85	61.57	77.96	877.22	435.69	996.12	560.84	900.78	458.7	978.56	463.93
38.872	0	1.48	0.02	0.51	36.84	0.03	1.29	50.83	15.72	0.55	24.17	99.98	-41.21	93.67	15.72	98.44	0.04	58.68	1.77	0.03	0.55	0.37	0	27.45	98.92	0.02	0.03	94.02	0.39	7.96	7.89	0	0.76	0	0	12	-7.69	8.53	6.38	61.89	80.21	876.39	434.83	996.65	561.28	899.95	458.53	979.96	464.2
38.905	0	1.16	0.02	0.48	35.01	0.03	2.28	45.98	20.13	0.52	29.02	99.98	-45.13	92.82	20.13	98.49	0.04	53.02	2.09	0.05	0.52	0.43	0	34.42	99.27	0.02	0.03	96.44	0.24	4.49	11.91	0	0.73	0	0	12	-8.89	9.2	7.51	61.65	79.33	876.53	434.37	998.12	561.73	901.88	458.19	980.99	464.13
38.938	0	1.07	0.02	0.45	37.85	0.03	2.76	49.57	24.25	0.56	25.43	99.98	-45.5	94.16	24.25	98.27	0.04	52.88	2.83	0.06	0.56	0.49	0	34.45	99.11	0.02	0.04	95.58	0.23	4.19	14.1	0	0.76	0	0	12	-9.41	8.09	7.05	61.53	78.39	876.37	434.14	999.76	563.87	902.72	458.23	980.92	463.63
38.972	0	0.88	0.02	0.49	28.6	0.03	4.72	35.73	20.89	0.9	39.27	99.98	-49.11	97.39	20.89	97.86	0.04	45.71	3.94	0.07	0.9	0.74	0	47.56	98.98	0.03	0.05	96.44	0.11	1.46	23.92	0.02	0.72	0	0	12	-2.61	3.91	7.66	62.11	77.59	875.8	433.07	999.69	564.4	903.06	458.11	980.43	463.82
39.005	0	0.6	0.02	0.49	20.19	0.03	4.96	25.52	21.58	1.25	49.48	99.97	-48.65	95.79	21.58	96.18	0.05	35.16	4.98	0.16	1.25	0.9	0	47.34	98.88	0.03	0.05	95.44	0.11	1.37	25.23	0.07	0.69	0	0	12	-5.39	6.37	6.32	61.9	76.67	876.04	432.84	1001.42	565.97	903.66	458.13	980.21	462.53
39.038	0	0.54	0.02	0.52	16.29	0.03	6.52	20.01	19.81	1.59	59.97	99.97	-50.19	92.99	19.81	94.58	0.05	31.55	5.16	0.21	1.59	0.94	0	53.86	98.81	0.03	0.06	93.82	0.06	0.81	32.39	0	0.67	0	0	12	-4.98	9.07	7.56	61.63	79.31	877.96	433.8	1003.91	567.18	905.56	458.43	984.58	465.13
39.072	0	0.54	0.02	0.54	13.12	0.04	13.08	15.67	18.48	1.89	68.66	99.96	-55.39	92.7	18.48	91.71	0.06	28.89	5.32	0.35	1.89	1.11	0	68.63	98.7	0.03	0.07	95.72	0.03	0.53	38.68	0.01	0.72	0	0	12	-5.87	9.29	7.8	61.39	78.59	878.56	433.78	1005.94	568.45	907.32	458.97	985.68	464.96
39.105	0	0.49	0.02	0.48	12.04	0.04	16.98	14.23	21.82	1.26	66.04	99.95	-56.33	93.47	21.82	88.45	0.07	26.08	5.46	0.48	1.26	0.66	0	70.26	98.79	0.04	0.08	95.38	0.03	0.55	36.77	0	0.71	0	0	12	-5.05	8.69	8.28	61.34	80.17	879.74	434.06	1007.88	569.4	908.49	459.29	988.37	466.08
39.139	0	0.53	0.02	0.46	10.94	0.04	25.67	12.53	22.53	0.72	49.33	99.93	-59.16	95.91	22.53	84.56	0.09	25.77	5.67	0.6	0.72	0.59	0	78.02	98.83	0.05	0.08	96.6	0.02	0.49	39.31	0.01	0.67	0	0	12	-5.15	6.23	7.4	61.25	80.64	881.66	434.21	1010.9	571.26	910.13	459.4	990.5	466.04
39.172	0	0.53	0.02	0.46	10.56	0.04	30.82	12.02	23.84	0.76	44.18	99.92	-59.82	95.68	23.84	82.75	0.1	25.19	7.1	0.7	0.76	0.66	0	80.83	98.89	0.06	0.1	96.67	0.02	0.46	39.21	0.02	0.68	0	0	12	-4.1	6.51	7.56	61.11	80.36	884.09	435.12	1012.08	570.87	912.17	460.22	992.25	467
39.205	0	0.59	0.02	0.45	12.05	0.04	33.55	13.75	25.05	0.56	41.45	99.91	-60.36	94.35	25.05	81.84	0.1	28.59	6.94	0.56	0.52	0.67	0	81.73	99.2	0.07	0.09	96.31	0.02	0.46	37.32	0	0.68	0	0	12	-5.93	7.93	7.9	60.84	80.25	885.32	435.2	1013.28	570.49	913.69	459.98	993.64	466.97
39.239	0	0.66	0.03	0.45	12.87	0.04	33.68	14.62	25.73	0.59	41.32	99.89	-59.55	94.24	25.73	79.31	0.14	32.01	6.63	0.53	0.59	1.08	0	80.53	99.19	0.08	0.09	93.1	0.02	0.6	31.78	0.01	0.69	0	0	12	-5.87	8.02	8.52	60.62	80.29	885.8	435.89	1014.39	571.66	914.88	460.75	994.83	468.12
39.272	0	0.77	0.02	0.47	17.07	0.04	25.49	19.66	23.32	0.57	49.51	99.92	-55.82	94.31	23.32	82.55	0.14	39.62	6.53	0.42	0.57	1.27	0	76.26	98.99	0.11	0.09	85.8	0.03	0.73	30	0	0.71	0	0	12	-3.18	7.96	9	60.62	80.63	886.09	436.21	1014.79	572.56	915.42	460.98	995.61	469.47
39.305	0	0.56	0.02	0.45	19.26	0.04	26.26	22.98	26.64	0.52	48.74	99.93	-53.45	96.05	26.64	84.51	0.15	38.87	5.35	0.5	0.52	1.56	0	75.07	98.86	0.16	0.08	71.75	0.03	0.94	27.14	0.07	0.71	0.07	0	12	-4.92	6.04	8.47	60.57	82.16	887.31	437.3	1015.97	573.32	915.57	461.71	997.28	470.21
39.339	0	0.33	0.02	0.44	18.3	0.04	23.17	22.79	27.68	0.61	53.66	99.94	-48.47	95.93	27.68	87.84	0.18	33.71	5.67	0.59	0.61	1.74	0	72.17	98.6	0.3	0.05	54.27	0.05	1.48	23.65	22.82	0.76	0.19	0	12	-5.13	6.19	8.44	60.77	80.92	888.56	437.85	1016.01	572.86	916.76	461.62	997.2	470.51
39.372	0	0.3	0.02	0.46	16.85	0.04	21.02	21.1	24.75	0.82	57.8	99.95	-46.66	95.76	24.75	89.81	0.17	32.08	6.6	0.82	0.65	1.82	0	72.99	98.04	0.42	0.04	50.63	0.06	1.71	22.67	17.81	0.8	0.31	0	12	-5.64	6.42	8.56	60.71	80.57	888.72	437.86	1015.55	572.28	916.88	461.04	996.89	470.55
39.405	0	0.27	0.02	0.48	15.08	0.04	14.47	19.26	21.6	1.19	61.49	99.95	-43.76	96.65	21.6	91.86	0.18	29.9	6.59	1.19	1.15	2	0	68.38	96.81	0.68	0.03	48.38	0.07	2.23	22.12	7.77	0.83	0.45	0	12	-4.95	5.19	8.56	60.94	79.01	888.54	437.31	1013.62	569.89	916.46	460.58	994.98	469.38
39.439	0	0.36	0.02	0.49	15.87	0.04	12.63	20.26	18.19	1.19	59.48	99.96	-44.92	94.14	18.19	93.44	0.19	32.92	7.27	1.19	1.12	1.83	0	68.94	95.98	1.1	0.03	58.22	0.07	2.57	17.97	0.01	0.82	0.53	0	12	-6.05	8.11	8.87	60.53	81.54	888.23	437.07	1015.27	570.84	916.26	461.16	997.36	469.69
39.472	0	0.5	0.02	0.49	15.2	0.04	12.9	19.09	15.46	1.43	61.82	99.96	-48.42	97.72	15.46	93.99	0.17	33.45	8.73	1.43	0.98	1.45	0	71.66	95.75	1.07	0.03	75.78	0.06	2.44	18.29	0.01	0.86	0.51	0	12	-3.82	3.21	8.07	60.73	77.3	889.1	437.84	1014.55	571.72	917.62	461.01	994.43	469.72
39.506	0	0.58	0.02	0.41	18.76	0.05	14.87	24.29	19.14	1.63	51.41	99.96	-51.43	95.53	19.14	95.91	0.14	35	9.59	1.63	0.37	0.58	0	72.44	94.53	1.56	0.02	88.93	0.06	2.67	15.41	0.01	0.99	0.42	0	12	-8.62	6.69	7.2	60.45	80.61	890.3	438.1	1014.64	569.66	916.31	460.58	996.46	469.19
39.539	0	0.61	0.02	0.4	23.21	0.05	15.11	30.42	21.71	1.91	44.58	99.96	-51.29	95.04	21.71	97.2	0.12	38.63	9.14	1.75	0.36	0.46	0	71.02	95.05	1.91	0.02	87.17	0.06	2.61	15.56	0.01	1.12	0.24	0	12	-9.07	7.24	7.93	60.44	80.27	889.97	438.15	1014.02	568.96	916.46	460.6	996.24	469.4
39.572	0	0.7	0.02	0.41	25.77	0.05	14.68	33.18	20.59	1.82	41.82	99.97	-50.51	95.17	20.59	97.55	0.12	42.79	9.57	1.82	0.35	0.41	0	71.35	95.23	1.8	0.02	85.5	0.06	2.26	15.65	0.01	1.2	0.15	0	12	-9.73	7.1	7.83	60.36	81.55	888.79	437.66	1013.6	568.91	915.01	460.46	996.12	468.93
39.606	0	0.77	0.02	0.4	30.86	0.05	13.06	39.53	21.6	2.33	35.47	99.97	-48.78	95.75	21.6	97.67	0.08	48.35	8.47	1.65	0.36	0.4	0	68.26	95.51	2.33	0.03	80.34	0.07	2.18	16.96	0.01	1.43	0	0	12	-8.98	6.42	7.41	60.58	81.73	888.39	437.71	1012.54	568.66	913.93	460.17	995.19	468.96
39.639	0	1.1	0.01	0.41	39.11	0.05	14.11	49.03	22.14	2.25	25.97	99.97	-49.65	96.28	22.14	97.91	0.08	56.94	10.04	1.47	0.47	0.51	0	69.09	96.35	2.25	0.03	84.95	0.07	2.08	18.6	0.01	1.53	0	0	12	-8.64	5.73	7.4	60.53	81.19	888.01	437.9	1011.35	567.93	913.35	460.47	994.1	468.86
39.672	0	1.63	0.01	0.46	46.88	0.06	17.29	57.33	20.96	2.24	17.67	99.97	-51.36	96.35	20.96	98.29	0.06	65.76	12.14	1.07	0.73	1.18	0	73.85	98.18	2.24	0.03	88.9	0.06	2.08	20.46	0	1.64	0	0	12	-5.07	5.63	6.09	60.94	79.3	887.3	437.84	1009.15	567.4	911.89	460.78	990.84	468.34
39.706	0	1.75	0.01	0.46	51.33	0.05	19.05	62.44	22.92	2.38	12.56	99.98	-53.43	95.23	22.92	98.7	0.05	68.32	10.09	0.98	0.88	1.41	0	74.93	98.41	2.38	0.03	89.85	0.08	2.25	20.08	0	1.68	0	0	12	-8.31	7.03	7.03	60.64	80.75	887.33	438.21	1008.3	565.27	911.4	461.41	991.87	468.21
39.739	0	1.44	0.01	0.46	49.38	0.05	24.26	61	26.13	2.12	14	99.98	-56.68	94.68	26.13	98.83	0.05	63.68	8.8	0.91	1.26	1.96	0	78.31	98.54	2.12	0.02	91.9	0.08	2.09	21.27	0.01	1.6	0	0	12	-9.38	7.61	6.15	60.45	80.68	887.29	439.27	1007.31	565.6	910.38	461.91	990.78	468.64
39.773	0	1.19	0.01	0.48	43.18	0.04	30.18	54.38	24.96	1.97	20.62	99.98	-60.17	95.88	24.96	98.72	0.05	58.73	5.81	0.84	1.72	1.75	0	85.46	98.99	1.97	0.02	90.37	0.08	1.8	24	0.02	1.63	0	0	12	-9.25	6.26	5.83	60.56	80.56	887.11	439.81	1006.32	565.48	909.63	462.13	989.9	468.97
39.806	0	0.89	0.01	0.5	35.54	0.04	33.31	45.99	25.6	2.23	29.01	99.98	-61.36	95.69	25.6	98.31	0.05	50.7	6	0.76	2.23	1.91	0	87.51	99.28	1.62	0.02	90.76	0.07	1.53	26.72	0.04	1.59	0	0	12	-10.31	6.5	5.27	60.49	79.7	887.02	440.07	1005.84	565.24	909.35	462.66	988.85	468.36
39.839	0	0.73	0.01	0.53	29.75	0.04	35.08	39.59	26.01	3.09	35.41	99.98	-62.68	95.11	26.01	97.94	0.05	44.38	6.81	0.66	3.09	2.14	0	88.51	99.5	1.4	0.02	93.92	0.06	1.53	27.84	0.02	1.52	0	0	12	-10.36	7.16	5.56	60.46	79.1	886.05	440	1005.08	565.34	908.96	462.66	987.85	468.36
39.873	0	0.59	0.02	0.56	21.85	0.04	33.61	29.01	23.18	3.2	41.39	99.98	-62.36	95.91	23.18	97.55	0.05	36.67	7.59	0.58	3.2	2.02	0	89.34	99.66	0.81	0.02	94.86	0.04	1.13	33.18	0.02	1.44	0	0	12	-11.48	6.23	5.6	60.31	79.69	885.63	440.35	1004.71	565.56	908.31	462.68	987.77	468.7
39.906	0	0.44	0.02	0.58	14.4	0.04	33.53	18.9	20.72	3.16	41.47	99.97	-62.51	94.94	20.72	96.74	0.04	26.66	8.02	0.49	3.16	2.04	0	90.96	99.75	0.54	0.02	96.34	0.04	0.92	34.88	0.01	1.42	0	0	12	-12.24	7.34	6.04	60.15	78.81	885.12	440.43	1004.36	565.74	908.59	462.49	987.15	468.88
39.939	0	0.34	0.02	0.56	10.49	0.04	33.78	13.48	20.41	2.49	41.22	99.97	-62.33	95.03	20.41	95.6	0.05	18.51	8.26	0.5	2.49	1.7	0	90.79	99.73	0.5	0.02	97.63	0.04	0.86	34.5	0.01	1.35	0	0	12	-11.76	7.24	6.07	60.14	78.44	885	440.34	1004.42	565.95	908.75	462.53	986.94	468.83
39.973	0	0.34	0.02	0.56	9.46	0.04	33.29	11.82	18.67	2.08	41.71	99.97	-62.56	94.07	18.67	95.07	0.05	17.28	7.25	0.41	2.08	1.67	0	91.67	99.76	0.42	0.03	97.38	0.04	0.74	37.04	0	1.26	0	0	12	-12	8.18	6.57	60.14	77.52	884.75	439.83	1004.36	565.56	909.34	462.03	986.6	468.43
40.006	0	0.42	0.02	0.59	10.79	0.04	31.54	13.37	16.33	2.01	43.46	99.97	-61.74	94.53	16.33	96.14	0.05	21.98	7.96	0.46	2.01	2.02	0	92.35	99.76	0.44	0.03	96.81	0.04	0.71	36.1	0	1.29	0	0	12	-11.44	7.75	6.13	60.25	79.13	883.34	438.65	1004.59	565.98	907.71	461.83	986.65	467.3
40.039	0	0.53	0.02	0.6	14.15	0.05	32.85	17.61	15.97	1.83	42.15	99.98	-61.27	95.67	15.97	97.2	0.05	29.09	9.13	0.53	1.83	2.32	0	93.84	99.78	0.43	0.03	95.71	0.04	0.71	36.41	0	1.32	0	0	12	-10.82	6.52	6.61	60.22	79.54	883.18	438.99	1004.22	566.02	907.54	461.98	986.85	468.08
40.073	0	0.75	0.02	0.66	19.25	0.05	33.63	23.79	14.2	1.96	41.37	99.98	-60.27	94.48	14.2	98.26	0.04	38.88	11.12	0.59	1.96	3.39	0	95.92	99.81	0.4	0.03	93.2	0.05	0.72	38.12	0	1.23	0	0	12	-10.49	7.8	6.75	60.28	78.96	883.14	439.08	1003.85	565.82	907.72	462.08	986.44	468.19
40.106	0	1.1	0.01	0.66	26.98	0.06	33.61	32.98	14.34	1.95	41.39	99.98	-58.45	95.96	13.51	98.86	0.05	49.9	14.34	0.58	1.95	3.19	0	96.06	99.81	0.37	0.02	92.13	0.05	0.71	36.34	0	1.21	0	0	12	-12.07	6.16	5.52	60.03	80.82	883.33	439.79	1003.69	566.2	906.07	462.38	986.67	468.3
40.14	0	1.43	0.01	0.65	34.63	0.07	35.89	41.96	15.6	2.42	33.04	99.98	-58.65	96.27	14.29	99.16	0.05	58.07	15.6	0.65	2.42	2.67	0	97.19	99.8	0.29	0.02	91.36	0.04	0.69	32.38	0	1.06	0	0	12	-10.71	5.74	5.5	60.19	81.68	882.63	439.8	1002.55	565.83	904.74	462.44	986.19	468.62
40.173	0	1.81	0.01	0.61	42.35	0.06	36.33	50.41	15.16	2.02	24.59	99.98	-59.58	95.17	15.16	99.41	0.05	65.17	13.78	0.6	2.02	1.85	0	97.13	99.78	0.31	0.01	91.95	0.04	0.65	28.56	0	1.08	0	0	12	-8.41	7.09	5.16	60.24	80.68	881.07	439.49	1000.83	565.91	903.37	462.6	983.84	468.29
40.206	0	2.3	0.01	0.58	51.48	0.06	37.95	60.28	16.79	2.2	14.72	99.98	-60.32	95.73	16.79	99.53	0.05	72.98	13.05	0.67	2.2	1.33	0	97.29	99.78	0.32	0.01	91.5	0.04	0.72	26.14	0	1.09	0	0	12	-7.04	6.45	4.47	60.12	80.45	880.43	439.7	999.69	565.97	902.11	463.16	982.41	468.15
40.24	0	2.48	0.01	0.56	54.69	0.05	39.02	63.8	18.36	2.31	11.2	99.98	-61.94	96.51	18.36	99.42	0.05	75.05	11.46	0.62	2.31	1.07	0	97.12	99.81	0.28	0.01	93.89	0.04	0.78	25.53	0.01	1.1	0	0	12	-5.51	5.4	3.7	59.62	80.04	880.18	440.64	998.15	565.51	900.92	464.09	980.79	469.25
40.273	0	2.37	0.01	0.48	60.58	0.04	43.46	69.83	23.62	1.38	5.17	99.98	-63.96	93.14	23.62	99.31	0.04	76.42	7.88	0.33	1.38	0.67	0	96.49	99.79	0.25	0.01	93.18	0.05	0.79	24.41	0	1.12	0	0	12	-10.74	8.96	3.72	59.2	80	878.79	441.29	997.24	565.46	899.93	463.47	979.63	470.39
40.306	0	1.86	0.01	0.45	58.45	0.04	45.22	68.09	25.92	1.01	6.91	99.98	-63.19	95.06	25.92	99.12	0.03	72.38	7.52	0.18	1.01	0.8	0	95.86	99.73	0.21	0.01	89.09	0.06	0.77	21.56	0.01	1.21	0	0	12	-9.69	7.22	3.88	59.09	81.34	877.3	442.39	996.2	567.46	898.05	465.17	979.18	471.05
40.34	0	1.62	0.01	0.42	61.16	0.04	47.65	71.12	29.62	0.91	3.88	99.98	-62.05	96.11	29.62	98.71	0.02	72.54	7.35	0.16	0.91	0.92	0	94.59	99.62	0.26	0.02	83.13	0.09	0.77	17.1	0	1.37	0	0	12	-7.05	5.96	4.73	59.16	80.66	875.93	441.57	995.97	568.58	898.05	465.2	978.56	470.25
40.373	0	1.46	0.01	0.47	60.16	0.05	44.19	70.07	26.72	1.21	4.93	99.98	-56.56	96	26.72	98.68	0.02	74.17	10.24	0.21	1.21	1.75	0	94.08	99.55	0.31	0.02	68.76	0.1	0.85	16.42	0.01	1.51	0	0	12	-5.92	6.1	5.73	59.19	79.88	873.12	439.89	996.85	570.71	898.07	464.99	977.83	469.35
40.406	0	1.29	0.01	0.54	54.68	0.06	40.09	64.82	23.52	2.21	10.18	99.98	-53.88	97.08	23.52	98.51	0.02	71.81	11.97	0.25	2.21	2.66	0	93.63	99.43	0.32	0.02	62.79	0.12	0.83	15.4	0.01	1.56	0	0	12	-6.5	4.48	5.42	59.78	79.16	872.18	438.01	997.14	570.33	897.84	463.34	976.9	467.23
40.44	0	1.22	0.01	0.64	47.21	0.05	32.09	57.37	18.16	3.62	17.63	99.98	-52.88	97.63	18.16	97.95	0.02	69.87	9.4	0.28	3.62	3.17	0	92.51	99.12	0.43	0.02	58.09	0.17	1.15	13.36	0.01	1.62	0	0	12	-8.02	3.4	6.55	59.83	81.92	872.48	436.6	1000.92	572.28	899.36	461.4	981.06	467.42
40.473	0	1.16	0.01	0.66	41.1	0.04	25.02	50.73	14.58	4.23	24.27	99.97	-53.18	97.36	14.58	97.87	0.02	66.9	6.2	0.25	4.23	2.49	0	89.99	98.38	0.45	0.02	59.55	0.17	1.35	13.04	0	1.55	0	0	12	-3.32	3.96	7.05	60.18	81.23	873.49	435.67	1002.69	572.23	901.34	462.67	982.46	466.9
40.507	0	0.88	0.01	0.57	32.38	0.03	17.55	40.37	11.63	2.6	34.63	99.97	-50.7	97.23	11.63	97.92	0.02	59.27	2.35	0.31	2.6	1.12	0	84.8	97.01	0.46	0.03	56.75	0.2	1.81	11.4	0.01	1.62	0	0	12	-0.48	4.22	6.96	60.46	80.31	874.29	434.89	1004.13	572.85	902.82	462.43	983.02	466.51
40.54	0	0.63	0.02	0.6	20.9	0.03	12.26	26.27	8.03	2.75	48.73	99.97	-48.03	97.47	8.03	97.05	0.02	48.12	2.52	0.53	2.75	1.41	0	79.97	96.04	0.51	0.03	56.55	0.22	2.04	10.87	0.01	1.54	0	0	12	-0.69	3.74	5.96	60.65	76.83	874.43	434.57	1003.16	572.66	903.4	460.85	980.08	465.56
40.573	0	0.61	0.02	0.61	17.19	0.03	11.22	21.22	5.66	2.28	57.56	99.97	-48.06	97.22	5.66	96.58	0.02	44.17	2.39	0.72	2.28	1.03	0	79.74	96.04	0.49	0.02	59.54	0.21	2.11	11.24	0.01	1.43	0	0	12	1.49	4.23	6.96	60.84	78.53	875.63	434.32	1004.45	571.8	904.46	461.76	982.88	465.95
40.607	0	0.43	0.02	0.63	11.47	0.03	7.79	14.13	3.98	1.89	71.75	99.97	-45.12	97.61	3.98	96.34	0.03	33.73	2.53	0.71	1.89	1.24	0	73.23	96.4	0.47	0.02	58.47	0.26	2.63	11.37	0.01	1.36	0	0	12	0.92	3.46	6.9	60.91	78.2	876.32	434.2	1005.2	571.8	905.29	461.44	983.37	465.71
40.64	0	0.28	0.02	0.64	7.61	0.03	8.29	9.23	3.94	2.08	81.53	99.96	-43.97	97.77	3.94	94.83	0.03	23.71	2.53	0.48	2.08	1.88	0	74.22	95.9	0.44	0.02	51.75	0.26	2.67	11.78	0.01	1.28	0	0	12	1.73	3.11	6.52	60.98	78.53	877.09	434.43	1005.57	571.98	905.48	461.38	983.87	466.06
40.673	0	0.27	0.02	0.64	6.91	0.03	7.97	8.43	4.21	1.96	83.14	99.96	-44.24	97.37	4.21	94.14	0.03	21.4	2.77	0.36	1.96	1.81	0	72.78	96.18	0.45	0.02	55.08	0.27	3.01	11.45	0.01	1.24	0	0	12	-1.64	3.95	6.26	60.86	79.31	878.12	434.63	1005.62	570.48	905.51	460.88	984.68	465.57
40.707	0	0.26	0.02	0.67	6.74	0.03	6.07	8.41	5.52	1.98	83.17	99.96	-43.13	96.87	5.52	94.32	0.03	19.39	3.18	0.31	1.98	2.36	0	65.81	97.11	0.47	0.02	58.9	0.34	3.46	11.94	0.01	1.17	0	0	12	-5.11	4.83	5.87	60.66	79.86	879.13	434.78	1006.02	569.54	905.74	460.19	985.46	465.07
40.74	0	0.24	0.02	0.7	6.21	0.03	6.97	7.72	7.23	1.87	84.55	99.96	-43.18	97.87	7.23	93.15	0.04	16.68	4.05	0.37	1.87	3.33	0	66.25	97.96	0.55	0.02	57.56	0.31	3.41	11.78	0.04	1.12	0	0	12	0.48	2.86	6.54	61.03	77.85	878.31	433.73	1004.98	569.46	906.14	459.35	983.78	465.15
40.774	0	0.22	0.02	0.74	5.87	0.04	6.64	7.42	9.24	1.61	85.17	99.96	-41.04	96.75	9.24	91.39	0.07	14.84	5.79	0.54	1.61	5.13	0	62.5	98.18	0.98	0.01	55.44	0.3	3.94	11.85	0.06	1.1	0	0	12	-6.07	5.03	6.78	60.86	78.03	878.82	433.79	1004.59	566.9	906.27	458.97	984.16	463.82
40.807	0	0.25	0.02	0.7	6.81	0.04	8.68	8.8	10.45	1.4	82.41	99.96	-44.51	95.84	10.45	92.26	0.11	16.89	5.51	0.55	1.4	4.43	0	66.93	98.58	1.15	0.01	61.48	0.23	4.27	12.14	0.01	0.98	0	0	12	-4.4	6.32	7.15	60.78	79.46	878.75	434.23	1006.07	568.84	906.58	460.35	985.9	465.01
40.84	0	0.25	0.02	0.68	7.12	0.04	10.59	9.15	12.38	1.13	78.83	99.96	-45.47	98.62	12.38	91.53	0.12	16.92	5.32	0.58	1.13	4.59	0	69.09	98.64	1.13	0.01	60.38	0.2	4.08	11.97	0.01	0.94	0	0	12	0.91	0.65	6.5	61.19	78.38	878.57	434.3	1005.88	570.59	906.41	460.47	984.62	465.71
40.874	0	0.28	0.02	0.63	7.45	0.03	13.25	9.59	13.62	0.95	73.49	99.95	-48.96	98.4	13.62	90.47	0.17	17.76	4.87	0.61	0.94	3.69	0	72.32	98.73	0.95	0.02	67.8	0.14	4.32	13.14	0.01	0.74	0	0	12	0.36	1.41	6.48	61.15	78.25	878.61	434.43	1005.76	570.51	906.43	460.39	984.5	465.77
40.907	0	0.33	0.02	0.58	7.73	0.03	15.11	10.05	15.05	1.07	69.78	99.95	-51.44	98.16	15.05	89	0.17	18.7	4.75	0.65	0.73	2.6	0	73.43	98.83	1.07	0.02	75.53	0.11	4.67	11.98	0.01	0.73	0	0	12	-0.5	2.1	6.31	61.14	78.45	878.55	434.36	1005.81	570.46	906.24	460.25	984.51	465.53
40.94	0	0.35	0.02	0.56	7.82	0.03	16.25	10.1	15.53	1.01	67.5	99.94	-52.25	98.12	15.53	87.71	0.16	19.71	5.04	0.63	0.7	2.1	0	74.22	98.75	1.01	0.02	78.21	0.1	4.58	11.89	0.01	0.74	0	0	6	-0.94	2.23	6.32	61.09	77.88	878.52	434.41	1005.53	570.3	906.36	460.03	984.05	465.46
40.974	0	0.38	0.02	0.56	7.85	0.04	22.3	9.79	15.01	0.94	55.4	99.94	-54.93	98.08	15.01	86.87	0.18	21.03	5.39	0.66	0.88	1.82	0	81.79	98.58	0.94	0.02	79.66	0.08	3.8	11.38	0.01	0.77	0	0	6	-1.3	2.35	6.08	61.13	78.25	878.51	434.42	1005.42	570.14	905.98	460.06	984.05	465.32
41.007	0	0.41	0.02	0.58	8.06	0.04	22.68	9.96	14.04	1.18	54.64	99.93	-53.81	97.62	14.04	85.9	0.17	23.51	6.5	0.62	1.18	2.19	0	82.63	98.53	1.01	0.02	76.23	0.08	3.7	10.86	0.05	0.78	0	0	6	0.09	3.43	6.8	61.15	78.12	877.85	433.83	1004.77	569.32	905.83	460.1	983.79	465.07
41.04	0	0.4	0.02	0.58	8.63	0.04	26.9	10.73	15.56	1.6	48.1	99.94	-56.03	96.3	15.56	86.6	0.2	23.64	6.13	0.56	1.6	2.16	0	85.9	98.71	1.31	0.02	77.46	0.07	3.34	10.76	0.17	0.75	0	0	6	-5.64	5.71	6.53	60.85	78.79	878.22	434.08	1003.91	566.95	905.13	459.73	983.81	463.99
41.074	0	0.29	0.02	0.55	7.43	0.03	30.44	9.32	16	1.52	44.56	99.95	-56.76	96.94	16	88.31	0.2	17.53	4.89	0.44	1	1.85	0	89.35	98.69	1.52	0.02	73.62	0.06	3.56	10.35	1.24	0.72	0	0	6	-2.36	4.73	6.47	60.75	78.83	879.66	436.73	1004.64	569.46	906.16	462.48	984.85	467.15
41.107	0	0.2	0.02	0.51	6.44	0.03	29.98	8.23	17.09	1.67	45.02	99.95	-55.99	96.95	17.09	90.14	0.17	10.93	2.97	0.3	0.36	1.15	0	88.8	98.52	1.67	0.02	67.34	0.06	3.96	10.95	30.12	0.65	0.11	0	6	-2.38	4.71	6.29	60.54	80.13	879.6	437.58	1004.67	570.57	905.46	462.84	985.39	468.37
41.141	0	0.14	0.02	0.47	5.81	0.03	30.04	7.6	18.35	2.38	44.96	99.96	-55.08	96.73	18.35	90.88	0.15	6.38	1.16	0.22	0.04	0.31	0	88.28	98.43	2.38	0.02	59.82	0.05	4.45	10.91	24.91	0.6	0.3	0	6	-3.54	5.07	5.74	60.43	80.15	879.62	438.02	1004.52	570.83	905.04	463.14	985.02	468.34
41.174	0	0.13	0.02	0.48	5.08	0.03	27.7	6.69	17.18	2.9	47.3	99.96	-54.32	96.22	17.18	91.7	0.12	3.11	1.03	0.16	0.04	0.27	0	87.4	98.4	2.9	0.02	58.56	0.05	4.75	11.76	43.82	0.54	0.6	0	6	-4.63	5.81	5.73	60.16	80.48	879.19	438.63	1004.39	571.51	904.61	463.75	984.93	468.82
41.207	0	0.11	0.02	0.49	4.53	0.03	25.5	5.91	15.43	3.1	49.5	99.96	-52.33	96.95	15.43	91.74	0.1	1.51	0.84	0.13	0.03	0.22	0	86.83	98.34	3.1	0.02	52.06	0.05	4.9	11.26	30.74	0.51	0.99	0	6	-3.88	4.7	5.53	60.25	80.59	879.46	438.87	1004.4	571.8	904.56	463.72	984.96	469.2
41.241	0	0.11	0.02	0.51	4.1	0.03	23.19	5.27	13.32	3.25	53.61	99.96	-51.09	97.33	13.32	91.7	0.08	0.65	1	0.11	0.03	0.21	0	86.21	98.33	3.25	0.02	49.81	0.04	4.98	11.16	57.71	0.46	1.48	0	6	-2.8	4.03	5.72	60.24	80.5	879.66	439.16	1004.47	572.11	904.85	464.05	985.15	469.76
41.274	0	0.1	0.02	0.52	4.01	0.03	21.37	5.18	12.07	3.64	57.26	99.96	-49.47	96.63	12.07	92.63	0.07	0.31	1.13	0.1	0.03	0.28	0	85.56	98.29	3.64	0.02	45.17	0.04	5.2	10.6	73.33	0.43	2.08	0	6	-3.09	5.22	5.56	60.21	80.68	879.47	439.86	1004.37	572.82	904.54	464.91	985.04	470.32
41.307	0	0.1	0.02	0.56	3.53	0.03	19.28	4.44	8.34	3.94	61.44	99.96	-47.15	97.44	8.34	92.57	0.05	0.16	1.53	0.09	0.04	0.5	0	86.22	98.18	3.94	0.02	38.51	0.03	5.28	9.67	82.26	0.39	2.6	0	6	-3.66	3.8	5.44	60.02	80.57	879.87	440.45	1004.49	573	904.75	465.43	985.15	470.62
41.341	0	0.09	0.03	0.56	3.19	0.03	15.97	3.97	6.65	5.42	68.06	99.95	-43.88	97.57	6.65	91.15	0.04	0.1	1.81	0.12	0.04	0.67	0	83.11	97.44	5.42	0.02	31.84	0.03	5.63	9.67	85.04	0.37	2.95	0	6	-2.97	3.53	5.19	60	80.23	880.1	441.04	1004.06	572.98	904.63	466.22	984.72	470.94
41.374	0	0.08	0.03	0.57	2.92	0.03	12.95	3.64	4.36	4.36	74.09	99.95	-39.37	96.22	4.36	90.78	0.03	0.08	2.07	0.16	0.05	0.81	0	80.61	96.54	5.52	0.01	19.61	0.03	6.12	10.62	93.13	0.36	2.64	0	6	-6.28	5.82	6.35	59.9	77	881.19	442.17	1001.78	570.22	906.34	465.18	983.06	471.66
41.407	0	0.08	0.03	0.57	2.79	0.03	12.27	3.47	3.56	3.56	75.46	99.94	-38.46	96.52	3.56	90.15	0.03	0.06	2.47	0.22	0.07	1.13	0	80.2	95.59	5.94	0.01	18.84	0.04	6.43	10.67	94.21	0.38	2.41	0	6	-7.09	5.38	5.98	59.66	78.35	882.65	443.62	1002.7	570.51	906.64	467.08	984.8	472.6
41.441	0	0.08	0.02	0.54	2.68	0.03	10.48	3.46	3.1	3.1	79.03	99.93	-36.28	97.08	3.1	89.35	0.02	0.06	2.7	0.36	0.07	1.1	0	77.58	93.77	7.5	0.01	15.91	0.05	7.61	10.41	94.1	0.35	2.01	0	6	-5.57	4.47	5.53	59.69	78.23	881.85	443.35	1002.86	571.82	906.08	467.15	984.13	472.49
41.474	0	0.07	0.02	0.5	2.61	0.03	9.04	3.38	3.17	2.49	81.92	99.91	-33.99	96.94	2.49	89.3	0.02	0.04	3.17	0.53	0.09	1.18	0	75.97	90.8	7.18	0.01	13.04	0.05	7.69	9.61	94.61	0.4	1.4	0	6	-6	4.72	5.4	59.61	78.51	881.49	443.73	1002.87	572.63	905.7	467.44	984.02	472.89
41.508	0	0.07	0.02	0.44	2.59	0.03	6.84	3.55	3.64	2.23	86.32	99.87	-30.95	96.73	2.23	89.26	0.02	0.04	3.64	0.73	0.11	1.44	0	71.84	86.65	8.54	0.01	11.27	0.06	9.22	9.64	91.28	0.39	1.13	0	6	-6.45	5.07	5.46	59.59	78.21	881.39	443.77	1002.94	572.9	905.88	467.29	983.88	472.96
41.541	0	0.06	0.02	0.27	2.58	0.03	2.9	3.98	3.51	1.86	92.03	99.59	-21.87	95.76	1.86	89.61	0.01	0.03	3.51	0.92	0.08	1.26	0	60.47	72.06	8.55	0.01	3.74	0.1	12.12	8.24	93.46	0.43	0.91	0	6	-8.7	6.41	5.48	59.29	78.73	881.85	444.01	1002.99	572.05	905.91	467.49	984.47	472.72
41.574	0	0.04	0.02	0.1	2.56	0.03	0.96	4.1	4.64	1.59	91.8	97.55	-10.06	96.81	1.59	89.68	0.01	0.03	4.64	1.18	0.09	1.33	0	49.5	43.04	7.76	0.01	0.7	0.16	13.03	7.12	93.92	0.53	0.54	0	6	-7.24	4.93	5.05	59.39	77.97	881.11	444.36	1002.57	573.26	905.39	468.12	983.21	473.01
41.608	0	0.04	0.02	0.05	2.45	0.03	0.28	3.94	4.82	1.38	92.12	90.53	0	96.94	1.38	88.57	0.01	0.03	4.82	1.34	0.06	1.32	0	32.86	23.45	7.66	0.01	0.17	0.36	13.36	5.87	98.73	0.67	0.26	0	6	-6.51	4.72	5.27	59.5	79.37	881.33	445	1002.93	574.05	905.18	468.61	984.35	474.22
41.641	0	0.04	0.02	0.05	2.1	0.04	0.3	3.19	6.67	1.84	93.63	87.38	0	98.1	1.48	83.78	0.01	0.02	6.67	1.84	0.07	1.92	0	33.63	19.14	8.95	0.01	0.13	0.51	12.77	5.57	89.99	0.82	0.27	0	6	-8.85	2.29	5.76	58.98	80.28	882.23	446	1004.3	574.98	906.17	469.09	986.21	475.31
41.674	0	0.04	0.02	0.04	1.8	0.05	0.2	2.56	10.65	2.31	94.88	74.6	0	98.69	1.24	79.56	0.01	0.02	10.65	2.31	0.14	3.32	0	27.18	12.69	8.65	0.02	0.34	0.7	11.86	4.24	36.43	1.16	0.07	0	6	-6.21	0.39	7.9	58.74	82.71	883.64	444.01	1011.28	578.32	910.61	468.85	993.03	475.77
41.708	0	0.05	0.03	0.05	1.5	0.06	0.15	2.34	12.45	3.39	95.32	53.36	0	98.23	1.1	74.23	0.01	0.02	12.45	3.39	0.45	9.44	0	20.77	9.78	8.97	0.02	0.33	1.89	15.09	3.33	63.9	1.78	0	0	6	-5.88	-1.92	4.7	58.53	81.81	897.16	442.81	1024.94	578.35	922.54	467.27	1004.08	473.93
41.741	0	0.05	0.03	0.05	1.38	0.06	0.1	2.29	12.6	4.01	95.42	39.87	0	95.97	1.15	72.76	0.01	0.02	12.6	4.01	2.01	9.22	0	15.46	5.13	6.38	0.03	0.33	2.15	15.97	2.24	47.25	2.2	0	0	6	-2.53	-6.15	5.37	58.27	82.45	909.45	439.81	1036.21	574.88	934.37	464.97	1016.62	470.64
41.775	0	0.04	0.02	0.06	1.26	0.07	0.06	2.85	7.58	7.58	94.3	25.28	0	84.58	1.8	72.27	0.02	0.05	10.53	4.2	8.38	7.01	0	7.58	2.84	5.12	0.04	0.04	4.71	21.18	1.84	0.77	3.64	0	0	6	-6.92	-13.49	3.44	57.92	77.42	921.76	437.95	1046.27	570.39	946.65	462.67	1023.99	466.13
41.808	0	0.05	0.03	0.04	1.13	0.07	0.05	2.89	3.56	3.56	94.23	17.25	0	71.82	3.38	65.09	0.02	0.13	8.84	4.09	5.88	2.29	0	3.56	2.05	3.79	0.05	0.04	8.73	27.02	1.57	0.11	5.02	0	0	6	-7.6	-17.32	5.14	58.22	70.97	935.66	438.7	1056.13	566.33	962.58	463.62	1033.53	465.17
41.841	0	0.05	0.03	0.04	1.15	0.05	0.06	3.05	2.07	3.56	93.9	13.74	0	18.04	6.83	59.23	0.02	0.34	4.92	3.46	3.93	0.74	0	2.07	1.69	3.56	0.07	0.04	11.25	30.57	1.33	0.63	4.88	0	0	6	-7.57	-29.57	3.55	57.71	61.61	942.8	439.24	1058.02	562.75	970.74	461.67	1032.31	463.75
41.875	0	0.07	0.03	0.05	1.95	0.06	0.08	5.16	1.56	3	89.68	36.07	0	6.46	13.54	58.76	0.03	0.89	3.58	2.88	1.86	1.07	0	0.83	1.56	3	0.11	0.05	27.45	36.94	0.98	0.22	6.48	0	0	6	-6.27	-35.36	2.2	57.23	54.68	946.11	440.26	1057.03	559.67	974.58	462.33	1029.25	463.39
41.908	0	0.07	0.02	0.06	5.99	0.06	0.11	14.74	0.92	3.01	70.51	81.14	0	3.69	26.77	68.11	0.05	2.97	2.21	2.28	1.4	1.37	0	0.33	0.9	3.01	0.1	0.03	43.38	40.03	0.92	0.13	6.42	0	0	6	-5.25	-38.3	4.75	57.87	53.34	945.2	438.13	1058.25	559.48	976.72	461.6	1030.07	461.72
41.941	0	0.06	0.02	0.05	18.76	0.05	0.29	38.54	0.91	2.61	36.46	89.33	0	4.32	49.38	73.21	0.06	9.63	1.27	1.53	0.75	1.32	0	0.17	0.4	2.61	0.07	0.03	46.57	36.58	0.91	0.17	5.75	0	0	6	-4.99	-37.49	4.6	57.75	53.22	945.83	439.44	1057.5	559.68	976.64	461.75	1029.84	463.11
41.975	0	0.12	0.02	0.06	64.5	0.05	0.74	80.22	0.71	2.33	0	98.82	0	3.09	72.76	78.38	0.12	25.96	1.07	0.88	0.42	0.95	0	0.04	0.17	2.33	0.09	0.04	70.11	36.5	0.71	0.07	6.35	0	0	6	-6.5	-39.22	4.46	57.98	53.09	944.01	438.87	1056.66	559.91	975.32	461.06	1028.4	462.35
42.008	0	0.23	0.02	0.06	90.73	0.05	1.41	95.69	0.65	2.5	0	99.62	0	1.54	87.73	81.63	0.16	49.66	0.88	0.51	0.32	0.56	0	0.02	0.1	2.5	0.09	0.02	74.89	35.42	0.65	0.14	5.44	0	0	6	-7.49	-42.79	4.22	58.05	51.47	942.65	437.77	1056.19	559.61	975.12	460.13	1026.58	460.85
42.041	0	0.38	0.02	0.08	95.9	0.05	1.69	97.8	0.59	2.19	0	99.88	-0.44	0.74	92.55	83.95	0.28	60.6	0.75	0.39	0.39	0.71	0	0.01	0.06	2.19	0.08	0.01	84.36	33.93	0.59	0.06	5.35	0	0	6	-0.63	-46.51	2.42	57.21	47.04	941.84	436.52	1058.65	563.46	977.21	459.6	1024.18	462.16
42.075	0	0.47	0.02	0.1	96.78	0.04	1.78	97.93	0.67	1.85	0	99.92	-1.64	1.82	93.29	84.88	0.67	62.62	0.78	0.34	0.69	2.86	0	0.01	0.05	1.85	0.06	0	88.9	31.81	0.52	0.03	4.73	0	0	6	-2.08	-41.95	2.82	58.28	51.44	942.44	436.81	1058.87	562.83	975.64	459.67	1027.01	462.31
42.108	0	0.54	0.02	0.14	97.63	0.04	1.68	98.32	0.84	1.98	0	99.93	-2.42	1.27	93.47	89.39	0.84	65.67	0.86	0.32	1.22	7.28	0	0	0.04	1.98	0.06	0	90.38	29.17	0.51	0.01	4.36	0.26	0	6	1.12	-43.76	3.22	58.49	51.75	940.48	434.64	1059.3	563.23	975.02	457.71	1026.57	462.28
42.142	0	0.8	0.02	0.29	98.23	0.04	1.64	98.77	1.77	1.77	0	99.94	-3.65	1.47	92.76	92.1	1.77	69.46	1.27	0.41	2.12	19.29	0	0	0.03	1.59	0.05	0	92.87	30.89	0.39	0	3.8	0.38	0	6	1.08	-43.04	2.06	58.3	50.91	938.43	433.86	1058.12	562.63	973.26	456.61	1023.82	462.51
42.175	0	1	0.02	0.35	98.43	0.04	1.69	98.86	2.79	2.79	0	99.95	-4.94	1.35	91.6	91.6	2.79	71.05	1.47	0.58	2.27	19.76	0	0	0.02	1.57	0.04	0	95.94	32.77	0.32	0.01	2.93	0.52	0	6	-1.31	-43.44	1.1	58.58	51.93	937.52	433.53	1056.59	561.9	970.89	456.99	1022.71	460.27
42.208	0	1.16	0.02	0.42	98.54	0.04	1.6	98.85	2.89	3.19	0	99.95	-4.78	1.5	90.29	92.5	3.19	72.84	2.12	0.95	2.64	22.26	0	0	0.01	1.49	0.03	0	96.44	31.33	0.29	0.01	2.89	0.26	0	6	-0.43	-42.93	1.3	58.48	52.08	936.91	433.75	1055.94	562.04	970.31	457.11	1022.25	460.99
42.242	0	1.31	0.02	0.49	98.53	0.03	1.77	98.34	1.95	6.46	0	99.96	-7.39	1.34	88.86	92.92	6.46	69.94	2.28	1.3	2.76	23.51	0	0	0.01	1.7	0.02	0	97.77	26.18	0.38	0.05	1.95	0.43	0	6	-2	-43.51	0.74	58.49	51.25	936.42	433.47	1055.75	562.56	970.03	457.48	1021.24	459.34
42.275	0	1.1	0.02	0.35	98.13	0.03	1.69	97.65	1.77	7.33	0	99.96	-7.57	2.22	86.59	92.54	7.33	64.94	1.69	1.96	2.17	16.07	0	0	0.02	1.59	0.02	0	97.95	25.39	0.42	0.05	1.77	0.15	0	6	-5.63	-40.93	-0.07	59.04	54.06	935.93	433.24	1054.43	561.2	967.25	457.66	1021.31	457.19
42.308	0	0.76	0.02	0.28	96.21	0.03	1.61	94.2	1.56	9.71	0	99.95	-8.2	22.61	82.25	90.68	9.71	49.96	1.5	3.36	2	10.3	0	0	0.02	1.61	0.02	0	98.26	24.03	0.47	1.01	1.56	0.03	0	6	-2.36	-28.15	-2.77	58.54	58.59	935.78	435.91	1051.04	559.32	961.94	460.86	1020.52	461.17
42.342	0	0.53	0.03	0.22	92.3	0.03	1.56	83.52	1.46	14.02	0	99.95	-8.77	70.46	76.38	90.1	14.02	33.11	1.97	5.01	1.02	4.21	0	0	0.02	2.01	0.02	0	98.43	19.37	0.54	65.04	1.46	0	0	6	-4.05	-17.65	-3.45	57.68	63.89	929.47	438.46	1044.29	560.28	952.44	463.63	1016.33	463.88
42.375	0	0.37	0.03	0.26	78.28	0.04	0.89	63	1.82	11.89	0	99.93	-3.74	92.37	64.41	86.4	11.89	18.1	3.32	5.79	0.93	4.19	0	0	0.02	2.04	0.03	0.01	97.83	23.87	0.52	96.38	1.82	0	0	6	-8.37	-9.53	-3.23	57.95	75.11	920.78	439.85	1035.73	560.14	938.08	466.03	1013.16	464.37
42.408	0	0.45	0.03	0.38	46.74	0.05	0.45	27.1	2.28	12.62	28.26	99.85	0	96.54	44.21	77.46	12.62	7.63	9.46	8.43	1.3	5.58	0	0	0.02	2.06	0.03	0.01	96.79	26.95	0.32	98.28	2.28	0	0	6	-6.6	-5.35	0.21	57.94	80.23	909.08	443.43	1022.17	562.33	924.91	468.44	1005.14	468.45
42.442	0	0.67	0.04	0.69	19.73	0.08	0.19	8.78	2.8	11.18	60.54	99.69	0	98.05	22.84	68.98	11.18	2.6	15.84	11.29	1.62	10.99	0	0	0.02	2.43	0.03	0.01	96.02	29.39	0.19	94.98	2.8	0	0	6	-8.35	-2.41	-0.99	57.5	81.4	903.1	447.38	1015.93	564.73	917.48	472.4	998.89	472.84
42.475	0	0.94	0.05	1.19	6.97	0.08	0.11	2.61	3.22	8.42	86.05	98.75	0	98.21	8.64	53.37	8.42	0.86	14.31	9.87	1.82	18.59	0	0	0.03	2.16	0.03	0.01	94.39	30.3	0.16	95.84	3.22	0	0	0	-6.43	1.97	2.08	57.35	80.81	893.94	450.16	1007.58	569.53	911.05	473.62	991.78	477.25
42.509	0	0.9	0.06	0.8	3.06	0.06	0.09	1.21	3.54	4.81	93.89	94.85	0	96.65	3.54	38.84	4.81	0.23	7.41	9.04	0.69	13.03	0	0	0.07	2.36	0.03	0.01	90.75	31.76	0.15	96.44	4.35	0	0	0	-7.12	5.19	0.48	57.07	81.58	890.08	450.88	1005.05	571.34	906.48	475.5	988.03	477.45
42.542	0	0.97	0.08	0.74	1.24	0.06	0.1	0.51	1.11	2.63	97.51	70.11	0.68	93.8	1.11	20.67	2.63	0.07	7.52	7.94	0.42	16.27	0	0	0.15	2.6	0.02	0.02	83.27	31.58	0.12	92.46	4.97	0	0	0	-7.68	8.42	1.73	57.09	81.73	884.59	450.66	1000.64	572.72	902.31	474.79	983.99	477.54
42.575	0	0.88	0.1	0.62	0.78	0.06	0.1	0.29	0.44	1.79	98.24	41.58	1.46	94.15	0.44	11.72	1.79	0.03	7	5.4	0.21	16.61	0	0.01	0.42	2.34	0.02	0.06	77.38	28	0.12	94.2	5.34	0	0	0	-7.45	8.11	2.2	57.01	83.73	883.31	451.84	999.29	573.87	900.29	476.46	984	478.24
42.609	0	0.63	0.11	0.5	0.41	0.07	0.11	0.22	1.72	0.86	98.73	9.86	2.85	93.2	0.21	5.84	0.86	0.01	7.27	3.86	0.22	24.61	0	0.03	1.72	2.19	0.02	0.2	58.53	27.58	0.13	95.54	6.33	0	1	6	-5.78	8.91	1.65	57.04	82.87	881.31	452.84	996.95	574.83	898.2	477.59	981.05	479.4
42.642	0	0.55	0.12	0.39	0.34	0.06	0.12	0.19	3.61	0.65	98.91	4.75	0.41	93.44	0.15	3.4	0.65	0.01	4.83	2.85	0.11	22.54	0	0.04	3.61	1.9	0.02	0.75	51.19	25.53	0.15	98.15	5.34	0	0	6	-2.84	8.72	0.99	57.03	81.18	880.39	453.61	995.06	574.99	897.21	478.88	978.38	480.05
42.675	0	0.38	0.13	0.22	0.25	0.05	0.13	0.17	4.92	0.42	99.24	1.48	0	95.3	0.17	2.37	0.42	0.01	3.08	1.63	0.08	15.95	0	0.07	9.83	1.71	0.01	1.52	38.04	24.57	0.17	99.04	4.92	0	0	6	-5.52	6.96	1.68	56.88	78.62	877.68	453.93	991.68	574.57	895.84	478.12	974.44	480.04
42.709	0	0.23	0.13	0.1	0.18	0.05	0.15	0.18	5.09	0.22	99.55	0.4	0	93.85	0.2	1.91	0.18	0	1.79	0.9	0.03	6.66	0	0.22	16.41	1.67	0.01	1.49	20.88	26.24	0.21	98.54	5.09	0	0	6	-4.28	8.38	1.57	56.66	79.25	877.62	455.21	990.71	574.72	894.97	479.33	974.18	481.7
42.742	0	0.23	0.13	0.11	0.17	0.04	0.18	0.17	4.67	0.26	99.54	0.65	0	94.45	0.26	1.71	0.15	0	1.27	0.76	0.01	2.61	0	0.25	27.9	1.53	0.02	1.28	19.44	25.62	0.21	99.31	4.67	0	0	6	-4.45	7.83	1.88	56.53	79.8	876.73	456.06	989.56	575.29	893.87	480.04	973.63	482.52
42.776	0	0.16	0.12	0.06	0.13	0.05	0.17	0.18	5.59	0.64	99.64	0.56	0	95.21	0.23	1.73	0.05	0	1.48	0.67	0.02	1.35	0	0.64	25.64	1.31	0.02	0.93	7.26	26.57	0.18	99.21	5.59	0	0	6	-8.96	7.05	2.44	56.29	77.39	875.91	457.35	987.85	575.34	894.12	480.13	971.47	482.96
42.809	0	0.15	0.12	0.05	0.13	0.05	0.16	0.18	5.3	0.83	99.64	0.37	0	93.57	0.41	2.58	0.03	0.01	1.56	0.83	0.02	1.33	0	0.98	18.9	1.36	0.02	0.9	6.78	25.46	0.16	98.14	5.3	0	0	6	-8.08	8.62	2.19	56.37	75.5	871.03	454.54	989.13	579.76	893.12	478.41	968.56	481.4
42.842	0	0.14	0.13	0.04	0.14	0.04	0.14	0.18	4.46	0.95	99.65	0.33	0	91.14	0.63	3.6	0.03	0.01	1.59	0.95	0.05	1.04	0	1.05	12.72	1.48	0.02	1.05	6.33	23.56	0.16	92.17	4.46	0	0	6	-3.89	10.34	2	56.8	76.02	869.09	452.16	991.57	583.4	893.02	478.01	969.02	479.5
42.876	0	0.13	0.13	0.03	0.16	0.04	0.13	0.14	3.17	1.35	99.69	0.33	0	92.59	0.83	5.89	0.02	0.02	1.43	1.35	0.09	0.69	0	1.94	5.67	1.29	0.02	0.65	4.35	15.59	0.16	74.29	3.17	0	0	6	-10.24	9.37	1.65	56.68	74.66	868.22	451.05	991.31	581.5	892.91	475.52	967.52	478.45
42.909	0	0.12	0.12	0.03	0.19	0.03	0.13	0.14	2.3	1.2	99.62	0.33	0	92.19	1.14	10.66	0.01	0.03	1.02	1.2	0.1	0.23	0	2.81	4.21	0.9	0.02	0.53	3.8	10.43	0.24	13.76	2.3	0	1	12	-6.36	9.66	1.77	57.26	75.15	867.76	447.73	991.28	579.36	892.48	474.41	967.63	474.12
42.942	0	0.1	0.1	0.03	0.25	0.03	0.12	0.18	2.02	0.81	99.51	0.47	0	93.28	1.23	19.22	0.01	0.06	0.84	0.81	0.12	0.11	0	3.54	5.79	0.7	0.03	0.88	2.53	8.22	0.23	0.28	2.02	0	0	12	-5.69	8.85	1.16	57.7	72.13	866.31	445.05	989.42	576.9	891.96	471.51	964.09	471.12
42.976	0	0.09	0.09	0.03	0.3	0.03	0.14	0.2	1.45	0.62	99.41	0.94	0	95.23	1.45	24.4	0.01	0.09	0.83	0.62	0.09	0.06	0	5.92	10.38	0.38	0.04	2.61	1.33	4.71	0.43	0.01	1.34	0	0	12	-11.95	7.03	2.13	57.59	76.18	867.33	445.65	988.53	573.97	890.55	470.2	966.73	471.39
43.009	0	0.08	0.07	0.04	0.48	0.03	0.12	0.35	1.77	0.46	99.04	3.37	0	95.94	1.77	38.44	0.01	0.24	0.81	0.46	0.06	0.04	0	5.89	13.12	0.29	0.05	6.28	1.06	4.05	0.49	0.01	1.26	0	0	12	-7.73	6.18	2.65	58.12	78.43	866.96	444.86	987.19	572.58	888.92	469.43	967.31	471.8
43.042	0	0.06	0.04	0.04	1.1	0.03	0.1	0.99	2.99	0.3	97.8	21.72	0	96.41	2.99	61.72	0.01	0.69	0.99	0.3	0.05	0.05	0	6.75	15.66	0.2	0.04	12.47	0.98	3.98	0.61	0.01	1.02	0	0	12	-8.42	5.55	3.4	58.24	76.2	866	443.9	986.41	571.62	889.56	468.51	965.73	470.71
43.076	0	0.05	0.02	0.06	2.28	0.03	0.1	2.35	2.81	0.17	95.3	83.1	0	96.52	2.81	82.5	0.01	1.86	1.33	0.17	0.05	0.08	0	8.52	30.66	0.13	0.04	16.29	0.8	3.39	0.92	0.01	0.71	0.03	0	12	-0.06	5.38	4.05	58.76	74.29	865.84	442.45	986.53	571.59	890.83	468.78	965.1	470.42
43.109	0	0.06	0.02	0.13	3.52	0.03	0.14	3.92	2.69	0.11	92.15	98.49	-3.85	95.72	2.69	93.02	0.01	4.47	1.78	0.11	0.09	0.16	0	10.33	52.32	0.11	0.04	17.21	0.62	3.07	0.99	0	0.71	0	0	12	-4.82	6.46	3.84	58.71	76.44	865.46	442.6	985.97	570.69	889.23	468.04	965.64	470.07
43.143	0	0.1	0.02	0.24	5.42	0.03	0.17	6.23	3.25	0.18	87.55	99.74	-10.26	96.68	3.25	97.31	0	11.75	2.37	0.05	0.18	0.54	0	8.89	69.84	0.07	0.03	29.98	0.48	2.6	1.04	0	0.66	0	0	12	-6.39	5.14	3.83	58.76	77.28	865.24	442.66	985.11	569.49	888.25	468.08	965.51	469.69
43.176	0	0.21	0.02	0.33	11.7	0.03	0.22	13.85	3.72	0.14	72.31	99.9	-13.09	96.99	3.72	98.77	0	31.14	1.99	0.04	0.14	0.41	0	10.86	80.01	0.05	0.02	27.97	0.34	2.49	1.14	0	0.65	0	0	12	-10.78	4.64	3.71	58.74	78.38	865.67	442.66	984.95	567.85	887.78	467.7	966.14	468.81
43.209	0	0.58	0.02	0.32	29.13	0.03	0.23	34.61	4.35	0.14	40.39	99.9	-14.26	97.14	4.35	99.43	0	58.38	1.48	0.03	0.14	0.38	0	11.44	79.45	0.05	0.02	30.99	0.3	2.58	1.2	0	0.62	0	0	12	-3.09	4.37	4.68	58.96	75.7	865.78	442.04	985.18	568.52	889.8	468.19	965.49	469.44
43.243	0	1.34	0.02	0.32	51.44	0.03	0.33	57.99	4.6	0.14	17.01	99.9	-16.82	96.3	4.6	99.75	0	81.59	1.14	0.03	0.14	0.39	0	18.2	79.55	0.04	0.01	30.62	0.14	1.79	1.55	0	0.55	0	0	12	-6.33	5.7	4.62	59.02	78.38	864.47	441.04	986.28	569.29	888.42	467.51	966.79	468.51
43.276	0	1.84	0.02	0.36	60.78	0.03	0.39	67.35	5.12	0.18	7.65	99.93	-17.89	96.98	5.12	99.87	0	90.56	1.14	0.02	0.18	0.48	0	19.43	83.14	0.03	0.01	29.06	0.13	1.82	1.62	0	0.52	0	0	12	-2.24	4.65	4.84	59.16	76.77	864.2	440.24	987.52	571.21	889.77	467.22	966.53	468.65
43.309	0	1.93	0.02	0.4	63.82	0.03	0.43	70.08	5.27	0.27	4.92	99.94	-17.46	96.11	5.27	99.91	0	93.66	1.35	0.03	0.27	0.61	0	20.11	86.47	0.03	0.01	22.79	0.11	1.59	1.99	0	0.49	0	0	12	-4.68	5.97	4.56	59.13	77.82	864.91	440.36	988.66	571.59	890.07	466.72	967.86	468.67
43.343	0	1.69	0.02	0.35	66.12	0.03	0.54	72.06	6.29	0.23	2.94	99.92	-16.03	96.16	6.29	99.9	0	95.33	1.62	0.03	0.23	0.77	0	24.82	82.4	0.02	0.01	12.92	0.05	1.23	2.41	0	0.44	0	0	12	-9.94	5.9	5.17	59.19	77.22	864.68	440.71	987.37	570.01	889.97	465.52	967.13	468.47
43.376	0	1.51	0.02	0.29	68.67	0.03	0.52	74.83	8.39	0.25	0.17	99.88	-13.91	94.74	8.39	99.9	0	96.45	1.65	0.04	0.25	0.79	0	24.03	77.36	0.03	0	7.71	0.06	1.41	2.13	0	0.41	0	0	12	-11.33	7.55	5.03	59.02	79.32	866	440.82	990.03	570.78	890.91	466.44	970.21	468.42
43.409	0	1.42	0.02	0.23	70.36	0.03	0.5	76.51	9.28	0.28	0	99.81	-12.15	94.93	9.28	99.91	0	97.69	1.93	0.05	0.28	0.86	0	24.49	71.44	0.03	0	4.75	0.06	1.46	2.11	0	0.39	0	0	12	-12.13	7.35	5.44	58.87	79.63	865.63	441.08	990.32	571.52	890.98	466.58	970.58	468.92
43.443	0	1.34	0.02	0.18	70.48	0.03	0.43	76.75	9.03	0.23	0	99.66	-10.53	96.29	9.03	99.92	0.01	97.99	1.31	0.05	0.23	0.71	0	24.41	64.13	0.03	0	4.08	0.06	1.73	2.49	0	0.36	0	0	12	-8.96	5.71	5.77	58.81	77.32	865.35	440.35	991.31	573.13	892.58	466.28	969.86	468.83
43.476	0	1.28	0.02	0.16	70.82	0.03	0.39	77.18	9.66	0.29	0	99.52	-9.49	95.61	9.66	99.91	0.01	97.9	1.25	0.07	0.29	0.66	0	23.7	59.74	0.04	0	4.08	0.07	1.78	2.23	0	0.35	0	0	12	-6.97	6.6	6.02	59.08	78.63	865.1	439.23	991.75	572.73	892.23	465.8	970.82	468.36
43.51	0	1.19	0.02	0.13	71.81	0.03	0.39	78.69	11.42	0.25	0	99.3	-9.06	95.32	11.42	99.91	0.01	97.6	1	0.08	0.25	0.45	0	23.83	55.11	0.07	0	4.39	0.09	2.43	2.11	0.01	0.33	0	0	12	-7.21	6.94	5.64	59.16	78.11	866.01	439.13	992.22	572.32	892.94	465.56	971.01	467.93
43.543	0	1.23	0.02	0.13	70.78	0.03	0.46	77.57	10.8	0.27	0	99.36	-10.86	95.8	10.8	99.89	0.01	96.88	1.03	0.08	0.27	0.39	0	26.88	56.2	0.07	0	7.09	0.08	2.21	1.98	0.01	0.32	0	0	12	-7.25	6.37	5.18	59.21	77.02	866.89	439.18	992.66	572.11	893.81	465.68	970.81	467.48
43.576	0	1.29	0.02	0.15	70.09	0.03	0.49	76.94	10.34	0.35	0	99.48	-12.01	95.82	10.34	99.87	0.01	96.48	1.32	0.08	0.35	0.43	0	27.6	58.86	0.08	0	9.29	0.08	2.23	1.84	0.01	0.32	0	0	12	-7.01	6.34	5.61	59.34	77.81	866.29	438.65	992.06	571.26	893.1	465.32	970.89	467.2
43.61	0	1.4	0.02	0.17	69.12	0.03	0.4	76.43	9.62	0.37	0	99.61	-12.1	96.49	9.62	99.87	0.01	95.92	1.53	0.07	0.37	0.37	0	23.31	62.39	0.11	0	13.57	0.1	2.82	1.61	0.01	0.31	0.01	0	12	-6.11	5.43	5.06	59.54	77.3	867	438.34	992.16	570.7	893.4	465.04	970.68	466.63
43.643	0	1.34	0.02	0.16	67.48	0.03	0.35	74.91	7.99	0.35	0.09	99.53	-10.52	96.82	7.99	99.87	0.01	95.39	1.7	0.07	0.35	0.36	0	22.96	60.07	0.12	0.01	11.69	0.11	3	1.55	0.01	0.33	0.03	0	12	-8.06	4.93	4.81	59.47	77.21	866.97	438.35	991.43	569.7	892.9	464.62	970.09	466.09
43.676	0	1.22	0.02	0.17	66.14	0.03	0.32	74.04	7.58	0.39	0.96	99.55	-8.71	96.5	7.58	99.87	0.01	94.24	2.16	0.06	0.39	0.47	0	21.3	60.74	0.16	0.01	6.98	0.13	3.46	1.4	0	0.35	0.06	0	12	-8.74	5.42	5.16	59.5	77.73	866.31	437.92	991.23	569.46	892.44	464.18	970.16	465.83
43.71	0	1.16	0.02	0.17	64.71	0.03	0.29	73.21	7.4	0.54	1.79	99.59	-7.84	96.05	7.4	99.85	0.01	92.9	2.69	0.09	0.54	0.62	0	19.23	61.77	0.23	0.01	6.39	0.17	3.97	1.23	0	0.39	0.07	0	12	-7.34	6.04	4.87	59.6	77.22	866.51	437.63	990.96	569.39	892.5	463.36	969.68	465.86
43.743	0	1.14	0.02	0.18	64.16	0.03	0.29	73.14	7.71	0.64	1.86	99.61	-7.76	96.64	7.71	99.85	0.01	92.09	2.92	0.1	0.64	0.67	0	18.33	62.51	0.26	0.01	6.77	0.2	4.4	1.17	0	0.42	0.06	0	12	-4.54	5.21	5.32	59.88	75.94	865.91	436.98	990.53	569.31	892.83	463.32	968.73	465.61
43.777	0	1.14	0.02	0.16	63.41	0.03	0.21	73.58	7.85	1.22	1.42	99.42	-6.32	96.13	7.85	99.83	0.02	91.43	3.63	0.15	1.22	0.77	0	14.22	57.57	0.49	0.01	12.07	0.3	5.46	0.92	0.02	0.49	0.01	0	12	0.58	5.93	5.17	60.33	76.61	865.38	436.13	989.81	568.98	891.81	463.32	968.39	465.55
43.81	0	1.01	0.02	0.11	64.38	0.03	0.18	75.24	8.77	1.4	0	98.62	-3.73	95.93	8.77	99.84	0.02	91.8	3.63	0.24	1.4	0.79	0	14.64	46.66	0.67	0.01	9.97	0.34	6.27	0.75	0.02	0.54	0	0	12	0.4	6.2	5.04	60.32	76.26	865.33	436.25	989.63	569.1	891.8	463.19	968.01	465.62
43.843	0	0.91	0.02	0.09	63.98	0.03	0.17	75.13	9.34	1.77	0	97.58	-2.51	96.1	9.34	99.86	0.02	91.07	3.77	0.36	1.77	0.85	0	15.48	39.5	0.81	0.01	9.76	0.35	6.26	0.68	0.03	0.59	0	0	12	-0.11	5.97	4.93	60.24	76.63	865.28	436.35	989.53	569.22	891.48	462.92	968.06	465.78
43.877	0	0.83	0.02	0.08	61.49	0.03	0.17	72.97	8.38	2.03	2.03	96.62	-2.41	94.76	8.38	99.87	0.02	89.4	3.32	0.41	2.03	0.85	0	18.39	35.2	0.91	0.01	9.46	0.36	6.19	0.66	0	0.71	0	0	12	-9.87	7.52	4.55	59.55	77.9	866.11	437.84	989.16	567.86	890.92	462.43	968.75	465.68
43.91	0	0.79	0.02	0.08	60.78	0.03	0.2	72.34	8.6	1.84	2.66	96.71	-2.99	95.37	8.6	99.88	0.02	88.43	2.95	0.48	1.84	0.77	0	20.61	35.54	1.07	0.01	7.95	0.33	6.16	0.58	0	0.76	0	0	12	-10.94	6.88	4.02	59.36	78.1	867.32	439.2	989.18	568.03	891.11	463.08	969.14	466.64
43.943	0	0.68	0.01	0.06	61.3	0.03	0.19	72.84	11.1	1.15	2.16	95.76	-1.51	96.03	11.1	99.9	0.02	86.61	2.62	0.57	1.12	0.6	0	18.87	32.23	1.15	0.01	5.81	0.34	6.07	0.49	0	0.79	0	0	12	-10.52	6.07	4.41	58.96	77.55	867.81	440.65	988.8	568.3	891.64	464.79	969.13	467.92
43.977	0	0.58	0.01	0.05	61.84	0.03	0.17	74.01	13.38	1.25	0.99	94.23	0	94.99	13.38	99.88	0.02	85.24	2.36	0.62	0.58	0.54	0	16.07	28.2	1.25	0.01	3.18	0.36	6.61	0.42	0.01	1.02	0	0	12	-10.74	7.29	5.45	58.39	79.66	867.79	441.19	990.48	569.46	892.12	466.74	971.76	468.89
44.01	0	0.31	0.01	0.05	41.38	0.03	0.11	54.79	9.38	1.16	20.21	91.39	0	95.99	9.38	99.81	0.02	67.9	3.14	0.8	0.41	0.86	0	13.38	22.92	1.16	0.01	1.15	0.39	7.53	0.42	5.17	1.17	0	0	12	-5.37	6.12	6.41	57.53	78.4	869.1	444.28	991.76	573.33	894.58	470.26	972.93	473.24
44.043	0	0.1	0.01	0.04	14.95	0.04	0.07	22.69	5.51	1.33	54.62	85.64	0	96.71	5.51	99.55	0.02	36.76	4	0.82	0.24	1.05	0	10.51	16	1.33	0.01	0.57	0.41	8.75	0.35	76.45	1.48	0	0	12	-5.28	5.09	5.98	56.78	78.69	870.95	447.37	993.59	576.67	896.01	473.13	974.64	476.28
44.077	0	0.04	0.01	0.03	6	0.04	0.05	10	4.5	1.49	80	78.31	0	97.44	4.02	99.07	0.03	13.51	4.5	1.15	0.2	1.19	0	7.04	10.23	1.49	0.01	0.23	0.45	10.67	0.27	84.89	2.02	0	0	12	-7.75	3.8	6.04	56.36	79.79	870.79	448.38	993.83	577.9	895.58	473.21	975.26	477.44
44.11	0	0.03	0.01	0.03	3.96	0.04	0.04	6.29	3.67	1.53	87.42	70.69	0	97.97	3.08	98.19	0.02	4.15	3.67	1.32	0.15	0.94	0	5.89	6.1	1.53	0.01	0.12	0.47	9.74	0.23	71.89	2.16	0	0	12	-11.22	2.62	5.05	56	80.22	871.76	449.21	994.85	578.66	895.74	473.38	975.86	477.36
44.144	0	0.03	0.01	0.02	3.27	0.04	0.03	5.04	2.99	1.99	89.93	62.21	0	98.28	2.99	96.22	0.03	1.17	1.85	1.88	0.08	0.29	0	3.28	3.31	1.99	0.01	0.06	0.59	9.13	0.16	96.71	2.6	0	0	12	-8.48	1.78	5.23	55.86	78.79	872.13	450.27	993.83	578.96	896.2	474.07	974.85	478.78
44.177	0	0.03	0.02	0.02	2.57	0.04	0.03	3.76	2.63	2.63	92.48	50.05	0	98.24	2.54	90.72	0.03	0.28	1.76	2.85	0.08	0.39	0	2.63	2.33	2.51	0.01	0.11	0.59	8.63	0.13	92.15	2.97	0	0	12	-9.4	1.89	4.92	55.67	79.3	873.25	451.08	993.99	578.52	896.41	474.68	975.58	479.18
44.21	0	0.04	0.02	0.02	1.54	0.04	0.04	1.97	2.52	2.52	96.07	23.82	0	98.16	1.59	76.35	0.02	0.08	1.43	3.74	0.06	0.47	0	2.52	2.05	2.66	0.02	0.23	0.58	8.17	0.13	90.71	3.05	0	0	12	-9.28	2.12	5.17	55.65	79.92	873.68	451.28	994.47	578.55	896.73	475.02	976.52	479.56
44.244	0	0.05	0.03	0.02	0.86	0.04	0.05	0.93	2.11	2	98.14	7.17	0	98.24	1.13	59.36	0.02	0.02	1.7	4.73	0.05	0.68	0	2	2.11	3.2	0.02	0.55	0.53	7.4	0.1	94.37	3.32	0	0	12	-10.49	1.9	5.15	55.72	79.86	873.66	451.49	994.63	578.8	896.81	475.03	976.54	479.6
44.277	0	0.06	0.04	0.02	0.61	0.04	0.06	0.62	2.21	1.92	98.76	3.31	0	98.4	1.31	49.14	0.02	0.02	2	4.97	0.05	1.36	0	1.92	2.21	3.43	0.03	1.07	0.49	7.68	0.1	88.63	3.5	0	0	12	-9.8	1.4	5.37	55.79	79.73	873.52	451.47	994.42	578.66	896.82	475.23	976.43	479.68
44.31	0	0.06	0.04	0.02	0.62	0.04	0.06	0.65	2.87	1.77	98.71	3.6	0	98.37	1.77	49.54	0.02	0.02	2.47	4.95	0.04	1.56	0	1.75	2.87	3.39	0.03	1.72	0.46	7.81	0.1	84.67	3.9	0	0	12	-9.76	1.5	5.45	55.98	79.52	873.44	451.48	994.4	578.77	896.92	475.24	976.32	479.73
44.344	0	0.07	0.04	0.03	0.51	0.05	0.07	0.52	4.6	1.76	98.96	2.77	0	98.36	1.76	44.43	0.01	0.02	3.3	3.74	0.03	2.05	0	1.33	4.6	3.14	0.04	2.54	0.43	7.78	0.09	92.49	4.63	0	0	12	-8.81	1.53	5.46	56.34	79.63	873.09	451.44	994.34	579.08	896.67	475.62	976.18	479.8
44.377	0	0.08	0.05	0.03	0.38	0.05	0.08	0.36	4.89	1.61	99.24	1.61	0	98.33	1.61	35.9	0.01	0.01	3.8	3.66	0.04	2.51	0	1.36	6.24	3.49	0.04	2.64	0.45	7.71	0.08	96.46	4.89	0	0	12	-10.55	1.61	5.41	56.59	78.76	873.22	451.74	993.8	578.56	896.84	475.33	975.48	479.67
44.41	0	0.08	0.06	0.03	0.28	0.05	0.09	0.26	5.41	1.52	99.44	0.92	0	97.88	1.52	27.39	0.01	0.02	3.67	3.33	0.04	2.49	0	1.06	7.04	3.91	0.04	1.75	0.54	7.87	0.07	96.86	5.41	0	0	12	-9.98	2.84	4.84	56.7	79.28	873.79	451.82	994.12	578.38	896.7	475.96	975.9	479.42
44.444	0	0.09	0.07	0.03	0.23	0.06	0.1	0.2	5.96	1.38	99.54	0.71	0	97.53	1.38	21.94	0.01	0.02	3.21	2.39	0.04	2.42	0	0.87	8.85	3.95	0.04	1.28	0.53	7.95	0.07	94.66	5.96	0	0	12	-10.31	3.61	4.57	56.78	80.44	873.55	452.22	993.17	577.85	895.39	476.21	975.76	479.7
44.477	0	0.09	0.08	0.03	0.19	0.05	0.11	0.16	5.78	1.19	99.62	0.5	0	97.75	1.19	16.72	0.01	0.02	2.65	1.83	0.03	2.04	0	0.98	9.25	3.78	0.04	0.71	0.52	7.73	0.07	97.4	5.78	0	0	12	-10.45	3.13	4.37	56.76	79.7	873.5	452.94	992.56	578.17	895.28	476.66	974.91	480.2
44.511	0	0.1	0.09	0.03	0.17	0.05	0.11	0.13	5.91	1.32	99.67	0.4	0	97.22	0.83	13.05	0	0.02	2.2	1.41	0.02	1.86	0	1.32	9.73	4.13	0.04	0.64	0.46	6.64	0.06	98.43	5.91	0	0	12	-9.55	4.22	4.22	56.68	78.67	874.1	453.8	991.92	578.14	895.69	477.04	974.26	481.02
44.544	0	0.11	0.1	0.03	0.16	0.05	0.13	0.11	5.18	1.06	99.68	0.4	0	96.86	0.61	10.89	0	0.02	1.99	1.06	0.02	1.87	0	1.92	11.97	3.37	0.04	0.72	0.41	5.48	0.06	98.48	5.18	0	0	12	-9.51	4.86	4.32	56.59	78.04	874.47	454.24	991.38	577.68	895.98	477.12	973.9	481.41
44.577	0	0.1	0.1	0.03	0.16	0.05	0.13	0.11	5.2	0.91	99.69	0.35	0	97.33	0.44	10.6	0	0.02	1.94	0.91	0.02	1.65	0	2.01	10.18	3.05	0.04	0.53	0.41	5.36	0.06	93.45	5.2	0	0	12	-7.51	4.02	4.3	56.64	77.67	873.2	453.55	991.49	578.91	895.55	477.04	973.11	481.12
44.611	0	0.1	0.1	0.03	0.15	0.05	0.13	0.1	5.11	0.86	99.7	0.33	0	97.95	0.33	9.42	0	0.02	2.05	0.86	0.02	1.64	0	2.7	8.08	3.33	0.04	0.53	0.4	5.31	0.06	90.36	5.11	0	0	12	-7.47	2.66	4.24	56.7	78.32	873.27	453.45	991.57	578.77	895.26	476.94	973.47	481.06
44.644	0	0.1	0.1	0.03	0.14	0.05	0.13	0.1	5.37	0.82	99.71	0.33	0	97.95	0.25	8.37	0	0.02	2.37	0.82	0.02	1.45	0	2.79	7.07	2.91	0.04	0.44	0.42	5.28	0.05	88.58	5.37	0	0	12	-8.06	2.68	4.24	56.64	77.93	873.18	453.46	991.53	578.74	895.37	476.94	973.2	480.89
44.677	0	0.11	0.11	0.03	0.14	0.05	0.13	0.1	5.36	0.89	99.72	0.33	0	97.52	0.18	7.69	0	0.02	2.79	0.89	0.02	1.65	0	3.42	7.14	2.54	0.05	0.33	0.38	5.62	0.06	74.85	5.36	0	0	12	-9.91	3.64	3.92	56.61	78.48	873.52	453.78	991.48	578.26	895.07	477.19	973.47	480.7
44.711	0	0.11	0.11	0.03	0.13	0.05	0.14	0.09	5.47	1.07	99.72	0.33	0	96.19	0.15	6.83	0	0.02	3.3	1.07	0.03	2.32	0	4.33	5.73	1.9	0.06	0.29	0.41	5.89	0.05	74.98	5.47	0	0	12	-9.48	5.86	4.31	56.73	77.69	873.13	453.3	991.38	578.17	895.47	476.75	973.07	480.48
44.744	0	0.1	0.1	0.03	0.13	0.06	0.13	0.09	4.05	1.24	99.73	0.33	0	95.95	0.17	7.15	0	0.02	3.7	1.24	0.03	2.19	0	3.95	4.05	1.74	0.08	0.21	0.46	5.31	0.04	81.59	5.94	0	0	12	-9.27	6.17	3.57	56.93	78	872.63	452.9	992.16	579.44	895.01	476.77	972.95	479.97
44.778	0	0.1	0.1	0.03	0.13	0.07	0.13	0.09	4.27	1.48	99.73	0.33	1.11	96.91	0.21	7.76	0	0.02	5.14	1.48	0.04	3.8	0	4.27	3.18	1.15	0.1	0.15	0.54	4.53	0.04	85.84	6.6	0	0	12	-7.52	4.77	3.79	57.09	76.78	871.83	452.33	990.54	578.33	894.5	476.2	971.21	479.5
44.811	0	0.1	0.09	0.03	0.14	0.07	0.12	0.09	4.4	1.96	99.72	0.33	2.08	96.82	0.26	8.75	0	0.02	6.04	1.96	0.05	5.38	0	4.4	2.3	0.85	0.12	0.21	0.63	3.56	0.03	89.41	7.05	0	0	12	-5.81	4.91	3.92	57.48	75.17	870.61	452.06	989.11	578.18	894.02	476.23	969.13	479.28
44.844	0	0.11	0.09	0.03	0.14	0.08	0.13	0.09	4.98	2.28	99.72	0.33	2.05	94.97	0.33	8.91	0	0.02	6.93	2.28	0.06	5.17	0	4.98	3.07	0.89	0.16	0.3	0.59	2.91	0.03	95.99	7.03	0	0	12	-9.2	7.31	3.27	57.38	74.71	869.38	451.69	989.58	579.58	893.52	475.48	968.17	478.53
44.878	0	0.12	0.1	0.03	0.14	0.08	0.14	0.09	5.77	2.78	99.72	0.33	1.63	97.12	0.48	8.75	0.01	0.02	8.13	2.78	0.07	9.26	0	5.77	3.34	0.58	0.18	0.41	0.63	2.5	0.03	94.38	6.49	0	0	12	-8.48	4.41	2.64	57.47	75.65	869.23	451.78	988.53	578.53	892.04	476.22	967.66	478.02
44.911	0	0.12	0.1	0.03	0.14	0.08	0.15	0.09	5.86	3.4	99.7	0.33	1.9	96.16	0.59	8.13	0.01	0.02	9.57	3.4	0.1	7.15	0	5.86	3.85	0.43	0.21	0.85	0.6	2.4	0.03	98.49	6.42	0	0	12	-6.02	5.9	2.26	57.42	76.83	870.2	452.75	987.6	577.33	891.27	477.98	968.09	478.68
44.944	0	0.12	0.1	0.03	0.13	0.09	0.14	0.08	4.3	3.99	99.72	0.33	3.21	91.1	0.76	6.08	0.01	0.02	11.07	3.99	0.13	4.59	0	4.3	3.17	0.42	0.19	1.09	0.71	2.86	0.04	99.54	6.55	0	0	12	-6.05	10.37	1.56	57.35	77.17	869.5	454.05	986.28	578.19	889.74	478.96	966.9	479.81
44.978	0	0.12	0.1	0.02	0.12	0.11	0.14	0.08	3.3	3.3	99.72	0.33	5.04	91.92	0.92	3.8	0.01	0.01	12.6	5.02	0.17	3.2	0	3.3	2.81	0.37	0.19	1.01	0.99	3.08	0.03	99.64	7.33	0	0	12	-4.94	9.85	2.14	57.07	75.61	868.78	456.09	984.09	578.94	889.39	480.44	964.99	482.07
45.011	0	0.13	0.11	0.02	0.11	0.12	0.14	0.07	3.58	3.1	99.71	0.33	5.41	92.43	0.7	2.03	0.01	0.01	14.24	5.15	0.2	2.26	0	3.1	3.58	0.3	0.18	1.21	1.1	2.83	0.03	99.84	7.13	0	0	12	-6.45	9.49	0.98	56.9	75.1	868.08	457.5	982.47	578.86	887.79	481.82	962.89	482.88
45.044	0	0.13	0.11	0.02	0.11	0.14	0.14	0.07	3.81	2.31	99.72	0.33	6.82	88.64	0.67	1.02	0.01	0.01	15.74	5.76	0.24	1.83	0	2.31	3.81	0.25	0.19	1.11	1.18	2.53	0.03	99.75	7.65	0	0	12	-6.39	11.73	1.84	56.59	73.96	868.18	459.19	981.97	580.26	888.69	483.2	962.64	484.34
45.078	0	0.13	0.1	0.02	0.1	0.15	0.13	0.06	3.41	1.52	99.69	0.33	8.27	93.03	0.59	0.58	0.02	0.01	15.5	5.6	0.25	1.19	0	1.52	3.41	0.18	0.2	1.29	1.63	2.54	0.03	99.73	8.83	0	0	12	-8.93	9.05	1.14	56.4	74.7	868.05	460.34	981.99	580.99	887.82	484.2	962.52	485.13
45.111	0	0.13	0.1	0.02	0.1	0.15	0.13	0.06	2.73	1.37	99.69	0.33	8.31	92.48	0.39	0.29	0.02	0	15.8	5.31	0.2	0.96	0	1.37	2.73	0.15	0.15	1.66	1.56	2.39	0.03	99.2	8.59	0	0	12	-8.12	9.45	1.26	56.38	75.96	866.35	459.63	983.23	583.61	887.04	484.11	962.99	485.21
45.145	0	0.13	0.1	0.02	0.1	0.13	0.12	0.06	2.32	0.99	99.74	0.33	7.17	94.1	0.29	0.17	0.02	0	13.84	5.07	0.22	0.31	0	0.99	2.32	0.12	0.12	2.11	1.69	2.13	0.03	99.08	8.18	0	0	12	-9.93	8.16	2.44	56.22	74.16	866.71	460.58	982.08	582.7	888.21	484.36	962.36	485.64
45.178	0	0.12	0.11	0.02	0.1	0.11	0.12	0.06	2.11	0.98	99.75	0.33	6.04	92.66	0.26	0.12	0.02	0	11.74	4.24	0.23	0.29	0	0.98	2.11	0.11	0.1	1.46	1.83	1.99	0.03	97.45	7.77	0	0	12	-10.98	9.32	2.97	56.03	73.62	866.39	461.03	981.52	582.61	888.35	484.57	961.96	486.06
45.211	0	0.12	0.11	0.02	0.1	0.08	0.12	0.06	2.98	1.06	99.76	0.33	3.31	93.16	0.2	0.11	0.03	0	7.67	3.19	0.24	0.17	0	1.06	2.98	0.12	0.08	1.01	1.54	1.74	0.03	96.49	6.92	0	0	12	-15.58	8.94	1.61	56.42	73.13	865.96	460.33	982.78	583.19	888.23	483.03	961.33	485.26
45.245	0	0.12	0.13	0.02	0.11	0.06	0.13	0.06	3.91	1.18	99.74	0.33	1.08	93.83	0.15	0.16	0.03	0	5.98	2.23	0.24	0.14	0	1.18	3.91	0.1	0.07	0.87	1.12	1.59	0.03	94.44	5.68	0	0	12	-11.73	8.39	3.24	56.08	72.56	865.52	460.31	982.77	584.14	889.2	484.28	961.74	485.44
45.278	0	0.12	0.13	0.02	0.11	0.06	0.12	0.06	3.2	1.06	99.75	0.33	0.44	91.87	0.13	0.24	0.03	0	3.96	1.94	0.2	0.08	0	1.06	3.2	0.08	0.05	0.66	0.9	1.3	0.03	91.8	5.64	0	0	12	-7.72	9.88	3.22	56.3	73.04	863.92	458.76	984.18	586.63	888.88	483.8	961.91	485.11
45.311	0	0.12	0.13	0.02	0.11	0.05	0.12	0.06	2.41	0.77	99.74	0.33	0.36	93.03	0.08	0.35	0.03	0	3.97	1.63	0.15	0.07	0	0.77	2.41	0.06	0.03	0.56	0.88	1.34	0.03	94.72	5.27	0	0	12	-9.11	9.05	3.03	56.42	73.99	864.78	459.27	983.52	585.09	888.4	483.97	962.38	485.11
45.345	0	0.12	0.13	0.02	0.11	0.05	0.12	0.06	2.13	0.36	99.73	0.33	0.48	93.04	0.06	0.39	0.02	0	5.13	1.34	0.11	0.06	0	0.36	2.13	0.04	0.02	0.56	1.07	1.96	0.03	98.17	4.71	0	0	12	-10.23	9.04	2.52	56.48	75.45	866.47	460.81	983.26	584.58	888.12	484.27	963.53	486.54
45.378	0	0.12	0.13	0.02	0.11	0.06	0.12	0.06	1.74	0.28	99.73	0.33	0.92	92.82	0.07	0.49	0.02	0	5.95	1.27	0.1	0.04	0	0.28	1.74	0.03	0.02	0.6	1.34	2.16	0.02	99.45	4.7	0	0	12	-10.68	9.2	2.4	56.19	75.54	868.43	461.72	983.98	583.8	889.34	485.41	964.86	486.86
45.411	0	0.12	0.13	0.02	0.11	0.07	0.12	0.06	1.71	0.17	99.73	0.33	1.97	94.18	0.06	0.49	0.02	0	8.56	1.17	0.12	0.05	0	0.17	1.71	0.02	0.02	0.66	1.36	2.31	0.02	99.3	4.63	0	0	12	-11.39	8.08	1.94	56.26	76.08	868.81	462.44	983.08	582.98	888.53	485.6	964.59	487.47
45.445	0	0.12	0.14	0.02	0.12	0.06	0.12	0.06	1.22	0.13	99.72	0.33	1.71	91.41	0.05	0.58	0.02	0	8.64	1.13	0.19	0.06	0	0.13	1.22	0.02	0.01	0.48	1.31	1.84	0.01	95.65	4.23	0	0	12	-12.75	10.18	1.55	56.14	74.42	868.21	462.3	983.95	584.14	889.3	485.26	963.67	487.79
45.478	0	0.12	0.14	0.02	0.12	0.06	0.12	0.06	0.86	0.13	99.72	0.33	1.58	90.3	0.05	0.65	0.02	0	8.52	1.06	0.36	0.12	0	0.13	0.86	0.02	0.01	0.33	1.52	1.89	0.01	95.6	4.13	0	0	12	-11.7	10.84	2.63	56.11	73.7	868.53	462.63	983.82	584.68	890.38	485.5	964.04	487.79
45.512	0	0.12	0.14	0.02	0.12	0.05	0.12	0.06	0.55	0.1	99.71	0.33	0.12	94.47	0.04	0.6	0.01	0	5.48	0.88	0.34	0.19	0	0.1	0.55	0.01	0.01	0.21	1.09	1.64	0.01	76.13	3.86	0.04	0	12	-12.16	7.81	1.91	56.13	71.89	867.98	461.66	984.76	585.51	890.98	485.19	962.87	486.24
45.545	0	0.12	0.15	0.02	0.12	0.04	0.12	0.06	0.53	0.08	99.71	0.33	0	95.57	0.05	0.56	0.01	0	3.7	0.79	0.18	0.07	0	0.08	0.53	0.01	0.01	0.45	0.74	1.5	0.01	90.91	3.41	0	0	12	-14.61	6.64	3.03	56.16	72.46	867.9	460.83	986.58	586.12	892.2	484.17	964.64	485.82
45.578	0	0.12	0.15	0.02	0.12	0.04	0.12	0.06	1.03	0.08	99.7	0.33	0	96.44	0.08	0.59	0.01	0	2.47	0.96	0.13	0.04	0	0.08	0.59	0.01	0.01	1.03	0.61	1.25	0.01	96.15	3.29	0	0	12	-14.19	5.51	1.85	56.17	72.67	870.72	458.85	989.77	584.69	894.41	482.92	967.08	483.28
45.612	0	0.12	0.15	0.02	0.12	0.04	0.12	0.06	1.78	0.08	99.7	0.33	0	95.56	0.13	0.77	0.01	0	2.2	1.47	0.16	0.03	0	0.08	0.69	0.02	0.02	1.78	0.49	1.23	0.01	99.54	3.09	0	0	12	-8.2	6.65	1.63	56.93	74.98	873.47	453.68	993.08	580.48	896.19	479.68	971.17	478.86
45.645	0	0.12	0.15	0.02	0.12	0.04	0.12	0.06	0.65	0.08	99.71	0.33	0	95.14	0.18	1.47	0.02	0.01	2.43	2.24	0.29	0.07	0	0.08	0.51	0.03	0.02	0.65	0.68	1.53	0.01	91.01	3.31	0	0	12	-9.48	7.13	1.84	57.74	76.19	869.22	447.27	997.09	583.45	895.6	473.79	971.79	474.2
45.678	0	0.12	0.13	0.02	0.13	0.05	0.11	0.07	0.45	0.08	99.73	0.33	0	95.68	0.31	3.45	0.02	0.01	4.44	3.34	0.43	0.29	0	0.08	0.45	0.03	0.02	0.24	0.87	1.91	0.01	6.68	3.76	0	1	18	-6.63	6.51	3.17	58.31	76.46	870.82	444.1	999.27	581.13	898.15	470.89	974.59	472.25
45.712	0	0.12	0.12	0.02	0.15	0.05	0.11	0.09	0.45	0.05	99.71	0.33	0.44	95.8	0.51	7.38	0.02	0.02	5.42	3.79	0.44	0.66	0	0.05	0.45	0.03	0.03	0.11	1.09	2.8	0	7.47	4.26	0	0	18	-6.68	6.36	3.74	58.41	77.98	870.17	441.58	999.9	579.3	897.74	469.39	975.72	469.91
45.745	0	0.11	0.1	0.02	0.19	0.05	0.1	0.12	0.53	0.06	99.62	0.33	0.45	93.23	0.86	15.11	0.02	0.05	5.49	4.98	0.26	0.63	0	0.06	0.53	0.03	0.03	0.05	1.22	3.37	0.01	0.56	4.25	0	0	18	-7.47	8.89	1.92	58.42	73.6	870.17	440.97	998.79	578.43	898.28	468.17	971.88	468.06
45.779	0	0.08	0.05	0.02	0.43	0.05	0.06	0.38	0.39	0.03	99.13	1.47	0.46	95.85	1.63	38.45	0.02	0.21	4.37	7.52	0.17	0.36	0	0.02	0.39	0.03	0.03	0.03	2.53	5.89	0.01	0.35	4.79	0	0	18	-7.97	6.31	4.54	58.69	76.41	869.41	439.51	998.41	576.24	897.84	466.65	974.24	467.78
45.812	0	0.05	0.02	0.02	1.3	0.06	0.04	1.53	0.26	0.03	96.94	16.23	0.85	95.11	2.43	69.51	0.03	0.98	4.9	10.8	0.16	0.35	0	0.02	0.26	0.03	0.03	0.02	3.4	7.16	0	0.18	5.07	0	0	18	-7.47	7.16	3.91	58.85	76.66	869.22	438.93	998.27	576.04	897.2	466.09	973.85	467.15
45.845	0	0.05	0.01	0.02	2.81	0.06	0.03	4.02	0.17	0.04	91.97	49.52	1.2	94.34	3.41	88.48	0.04	3.59	5.8	11.63	0.16	0.39	0	0.02	0.17	0.03	0.02	0.01	4.61	8.35	0	0.03	5.21	0	0	18	-9.15	7.93	3.58	59	78.84	869.4	438.08	999.05	575.58	896.46	464.79	975.28	466.38
45.879	0	0.05	0.01	0.02	4.52	0.07	0.03	7.07	0.12	0.06	85.85	64.96	1.88	93.58	3.98	96.13	0.06	9.26	6.77	10.23	0.22	0.93	0	0.03	0.12	0.04	0.01	0	4.88	8.82	0	0.04	5.62	0	0	18	-10.06	8.6	2.84	59.21	76.84	870.06	439.22	997.24	574.33	896.41	465.14	973.24	466.58
45.912	0	0.07	0.01	0.03	8.31	0.08	0.03	14.31	0.1	0.08	71.38	72.11	3.14	94.89	5.26	97.98	0.08	22.44	8.61	8.29	0.38	2.07	0	0.03	0.1	0.04	0.02	0	7.17	11.36	0	0.08	6.39	0	0	18	-8.53	7.4	1.9	59.42	77.28	870.19	439.87	996.58	574.07	895.33	466.94	972.61	466.51
45.945	0	0.17	0.01	0.04	19.47	0.11	0.03	33.5	0.08	0.08	41.5	79.55	5.2	95.63	6.19	98.76	0.08	44.26	12.69	8.26	0.96	6.08	0	0.02	0.06	0.04	0.01	0	11.48	14.33	0	0.06	7.12	0	0	18	-4.95	6.57	1.88	59.51	77.04	870.04	440.47	995.94	574.76	895.03	467.98	972.07	467.6
45.979	0	0.58	0.01	0.08	42.87	0.17	0.03	66.66	0.14	0.14	8.34	88.97	8.11	94.96	8.12	99.09	0.14	68.01	18.02	11.21	2.15	16.81	0	0.02	0.04	0.03	0.01	0	20.23	21.41	0	0.05	8.61	0	0	18	-6.86	7.32	1.6	59.41	76.84	869.52	441.3	994.94	574.82	894.22	468.46	971.06	467.91
46.012	0	0.83	0.01	0.08	56.98	0.22	0.03	79.06	0.12	0.12	0	92.95	9.41	92.97	10.91	99.27	0.12	77.58	20.15	10.96	2.18	14.46	0	0.02	0.02	0.03	0.01	0	26.15	24.13	0	0.16	9.55	0	0	18	-8.17	9.09	-0.38	59.13	78.44	868.77	442.77	994.41	576.38	891.61	470.52	970.02	468.29
46.045	0	1.11	0.01	0.1	65.08	0.29	0.03	85.62	0.14	0.14	0	96.82	11.57	94.58	12.47	99.18	0.14	81.26	21.01	11.01	2.11	14.31	0	0.02	0.02	0.04	0.01	0	36.66	29.9	0	0.03	11.54	0	0	18	-7.79	7.7	-1.28	58.36	79.75	868.45	444.82	992.77	576.8	889.4	472.67	969.1	470.08
46.079	0	1.77	0	0.17	68.85	1.07	0.03	91.35	0.16	0.16	0	99.55	23.05	95.33	12.86	98.67	0.16	78.62	30.94	17.01	1.94	12.99	0	0.02	0.02	0.05	0.02	0	61.94	46.41	0	0.02	18.42	0	0	18	-5.66	6.92	-0.7	58.01	80.04	869.68	448.17	989.16	574.88	888.4	475.15	968.42	473.41
46.112	0	1.34	0	0.07	56.57	2.46	0.03	87.21	0.15	0.15	0	98.64	30.67	95.74	10.31	97.33	0.15	77.93	38.85	23.24	2.01	3.95	0	0.01	0.02	0.04	0.03	0	49.35	40.51	0	0.01	21.96	0	0	18	-11.42	6.44	-0.78	56.7	79.04	871.26	452.65	986.76	574.2	888.45	478.25	967.46	475.87
46.146	0	1.11	0	0.04	39.65	24.52	0.03	80.68	0.11	0.11	0	98.11	51.99	93.53	8.81	93.49	0.11	72.41	67.54	30.44	2.02	0.66	0	0.01	0.01	0.01	0.05	0	48.99	39.59	0	0.01	30.29	0	0	18	-12.67	8.64	-0.46	56.01	79.79	871.25	455.11	986.99	576.35	888.38	480.06	968.17	479.1
46.179	0	0.78	0	0.03	23.59	37.66	0.02	67.42	0.1	0.1	7.58	96.87	58.21	94.87	8.08	88.98	0.1	63.23	67.69	33.39	1.56	0.57	0	0	0.01	0.01	0.06	0	47.06	37.16	0	0.02	35.76	0	0	18	-11.78	7.41	-0.25	55.51	79.13	871.31	457.52	986.66	578.68	888.71	482.47	967.83	481.42
46.212	0	0.42	0	0.02	10.86	53.06	0.02	43.59	0.1	0.1	21.94	93.02	64.41	93.43	7.32	82.13	0.1	52.64	67.85	31.24	1.29	0.33	0	0	0.01	0	0.1	0	43.44	31.73	0	0.01	41.29	0	0	18	-11.58	8.73	-0.92	55.33	78.31	869.44	457.25	988.19	582.37	888.57	483.11	966.86	481.33
46.246	0	0.24	0	0.02	4.12	88.52	0.01	21.6	0.09	0.09	0	95.6	82.28	94.29	6.29	77.3	0.09	38.09	73.06	33.84	1.22	0.34	0	0	0	0	0.13	0	54.35	27.39	0	0.1	55.84	0	0	18	-10.82	7.98	0.18	55.56	80.27	864.34	453.09	992.06	588.18	887.63	481.02	967.86	478.73
46.279	0	0.26	0	0.02	1.39	91.25	0.01	7.51	0.1	0.1	0	92.37	85.67	96.26	4.6	66.61	0.1	24.12	71.79	47.85	1.18	0.6	0	0	0	0	0.17	0	52.58	24.41	0	0.33	59.2	0	0	18	-13.21	5.76	1.02	55.79	79.26	864.31	452.48	992.28	587.54	888.71	479.56	967.96	478.2
46.312	0	0.34	0	0.02	0.5	95.04	0.01	2.75	0.11	0.11	0	95.7	91.79	96.8	4.17	54.49	0.11	13.9	69.13	65.14	1.23	0.95	0	0	0	0	0.18	0	54.22	21.87	0	1.53	65.98	0	0	18	-12.46	4.95	1.98	56.19	78.39	864.72	451.88	991.97	585.99	889.76	479.03	968.14	477.83
46.346	0	0.24	0	0.01	0.23	98.35	0.01	1.41	0.09	0.09	0	99.27	98.58	96.7	4.12	47.21	0.09	9.08	66.95	66.5	1.19	0.9	0	0	0	0	0.16	0	55.62	17.63	0	24.52	77.26	0	0	18	-8.59	5.12	3.45	56.7	72.84	865.36	450.81	991.57	585.21	893.45	476.95	966.29	477.91
46.379	0	0.21	0	0.01	0.21	98.09	0.01	1.35	0.09	0.09	0	99.45	98.6	95.75	4.98	48.29	0.09	5.71	60.84	67.12	0.69	1.29	0	0	0	0	0.13	0	57.61	18.12	0	15.83	79	0	0	18	-10.62	6.42	3.49	57.08	75.96	866.93	449.89	992.86	583.35	893.43	475.53	969.37	477.04
46.412	0	0.2	0	0.01	0.21	99.23	0.01	1.68	0.1	0.1	0	99.73	98.04	96.21	6.74	52.99	0.1	4.66	68.13	73.7	1.14	3.54	0	0	0	0	0.11	0	56.32	17.96	0	6.25	83.55	0	0	18	-10.24	5.83	3.19	57.4	77.29	868.73	447.17	996	581.5	895.06	474.45	972.35	473.96
46.446	0	0.2	0	0.01	0.14	99.62	0.01	1.35	0.11	0.11	0	99.85	97.47	95.94	7.81	52.74	0.11	4.05	73.45	86.22	1.93	6.09	0	0	0	0.01	0.1	0	43.32	12.44	0	3.92	87.21	0	0	18	-8.34	6.19	2.2	57.64	75.16	868.51	445.68	996.05	581.32	895.43	473.03	970.59	472.4
46.479	0	0.29	0	0.01	0.17	99.56	0.01	1.53	0.13	0.13	0	99.82	97.02	98.43	7.48	56.28	0.13	3.17	72.93	91.97	3.11	13.92	0	0	0	0.01	0.09	0	46.89	13.16	0	1.83	86.15	0	0	18	-5.95	1.32	2.63	58.07	78.97	870.69	444.21	997.8	579.51	895.73	471.33	974.69	472.01
46.513	0	0.2	0	0.01	0.11	99.56	0.01	1.32	0.16	0.16	0	99.89	96.55	95.87	7.37	57.3	0.16	3.47	67.02	93.64	4.27	21	0	0	0	0.01	0.08	0	30.56	8.33	0	0.53	89.22	0	0	18	-8.97	6.27	3.27	58.11	75.26	871.11	443.73	997.65	577.94	898.11	470.46	973.36	470.73
46.546	0	0.17	0	0.01	0.18	99.56	0.01	2.28	0.21	0.21	0	99.91	96.57	97.72	8.4	68.91	0.21	5.56	64.88	94.47	3.64	20.04	0	0	0	0.01	0.07	0	29.61	6.99	0	1.22	90.21	0	0	18	-3.66	3.22	4.2	58.45	80.23	871.85	442.62	998.97	577.64	897.28	469.98	977.49	471.65
46.579	0	0.17	0	0.01	0.28	98.98	0	3.44	0.23	0.23	0	99.89	97.16	96.15	8.49	76.03	0.23	7.92	52.82	93.4	2.16	15.99	0	0	0.01	0.01	0.06	0	31.88	7.53	0	0.56	88.82	0	0	18	-6.7	5.91	4.19	58.88	75.98	872.31	440.61	998.99	575.03	899.57	467.61	975.55	468.48
46.613	0	0.25	0	0.01	0.5	98.32	0	4.42	0.33	0.33	0	99.86	97.63	97.29	7.5	81.1	0.33	9.36	46.51	93.28	1.43	11.94	0	0	0.01	0.01	0.05	0	49.21	8.26	0	1.1	87.44	0	0	18	-7.08	4.09	5.52	59.23	76.15	872.31	439.34	998.64	573.53	900.11	464.8	976.17	468.31
46.646	0	0.29	0	0.01	0.67	97.68	0	5.51	0.34	0.34	0	99.83	97.7	96.5	6.56	85.25	0.34	10.83	42.75	93.41	1.71	12.73	0	0	0.02	0.01	0.05	0.01	53.5	9.13	0	0.45	86.44	0	0	18	-7.83	5.41	6.2	59.33	77.69	873.13	438.76	999.42	572.24	900.63	464.2	978.22	468.07
46.679	0	0.38	0	0.02	1.1	96.16	0	7.31	0.38	0.38	0	99.77	97.26	96.37	6	89.41	0.38	11.61	37.36	91.51	1.62	10.14	0	0	0.03	0.02	0.04	0.01	67.94	12.02	0	0.28	84.51	0	0	18	-7.83	5.61	5.89	59.57	78.42	873.68	438.23	1000.12	572.04	900.74	463.46	979.05	467.66
46.713	0	0.42	0	0.03	1.62	94.18	0	8.78	0.45	0.45	0	99.81	93.09	96.72	5.7	91.89	0.45	10.5	37.38	85.97	1.73	8.32	0	0	0.04	0.05	0.03	0.02	79.48	15.72	0	0.17	80.59	0	0	18	-7.83	5.08	5.56	59.69	78.63	873.82	438.15	1000.09	571.84	900.48	463.42	979.02	467.4
46.746	0	0.32	0	0.03	1.84	93.03	0	9.67	0.39	0.39	0	99.86	91.45	96.91	6.27	93.57	0.39	9.55	36.17	79.39	1.39	4.99	0	0	0.05	0.06	0.02	0.03	81.96	16.97	0	0.23	79.48	0	0	18	-7.46	4.78	5.35	59.71	78.78	873.81	438.13	1000.24	572.14	900.35	463.46	979.04	467.41
46.78	0	0.27	0	0.04	2.51	88.31	0	12.36	0.42	0.42	0	99.93	86.4	95.5	6.58	95.15	0.42	8.85	34.5	69.07	0.81	1.75	0	0	0.06	0.07	0.02	0.01	88.56	22.41	0	0.1	75.23	0	0	18	-4.6	6.73	4.53	59.79	79.11	874	438.5	1000.32	573.25	899.86	464.07	978.87	468.08
46.813	0	0.18	0	0.04	2.61	88.74	0	13.79	0.4	0.4	0	99.95	86.73	93.3	6.28	95.7	0.4	7.85	36.14	56.88	0.73	1.35	0	0	0.07	0.08	0.02	0	91.36	26.19	0	0.05	74.78	0	0	18	-10.16	8.83	4.41	59.78	78.63	873.88	439.08	1000.57	573.53	900.12	463.65	978.64	467.82
46.846	0	0.12	0	0.04	2.59	88.69	0	13.9	0.36	0.36	0	99.95	86.87	96.19	5.93	96.24	0.36	7.12	35.84	46.31	0.57	0.96	0	0	0.07	0.06	0.01	0	92.17	26.95	0	0.05	74.88	0	0	18	-8.46	5.86	3.48	59.63	78.71	873.07	439.83	998.73	573.5	898.12	464.89	976.76	468.05
46.88	0	0.1	0	0.05	3.25	85.13	0.01	15.69	0.41	0.41	0	99.96	83.09	95.95	7.98	96.18	0.41	7.01	39.08	37.27	0.52	0.72	0	0	0.05	0.05	0.01	0	93.28	28.47	0	0.08	70.42	0	0	18	-8.85	6.17	4.91	59.34	81.48	873.62	440.84	999.19	573.63	898.24	465.45	979.58	470.14
46.913	0	0.1	0	0.05	3.49	89.48	0.01	15.62	0.42	0.42	0	99.96	85.17	95.67	9.88	95.34	0.42	6.22	49.19	37.61	0.79	1.06	0	0	0.04	0.04	0.01	0	94.37	28.09	0	0.2	68.83	0	0	18	-9.52	6.53	5.16	58.88	80.9	873.22	442.28	1000.02	576.1	898.87	467.5	979.67	471.45
46.946	0	0.11	0	0.05	2.91	93.24	0.01	14.28	0.41	0.41	0	99.95	88.77	96.16	10.92	93.22	0.41	3.72	55.26	42.79	1	2.2	0	0	0.02	0.05	0.01	0	93.98	29.13	0	8.11	70.09	0	0	18	-5.26	5.9	4.44	58.67	78.54	874.05	444.84	998.86	577.91	899.4	469.29	977.75	474.66
46.98	0	0.12	0	0.06	2.11	95.96	0.01	10.94	0.33	0.33	0	99.91	93.23	96.8	10.33	87.73	0.33	2.36	62.05	44.9	1.22	5.54	0	0	0.02	0.06	0.01	0	93.13	29.24	0	95.7	71.52	0	0	18	-7.29	4.95	3.34	57.53	78.89	881.43	453.59	997.99	576.79	901.73	477.64	980.57	480.28
47.013	0	0.15	0	0.09	1.24	97.06	0.01	6.08	0.37	0.37	0	99.74	95.8	93.49	10.88	73.89	0.37	1.49	64.3	43.32	1.6	15.87	0	0	0.02	0.07	0.02	0	93.4	28.02	0	99.67	73.32	0	0	18	-10.49	8.68	3.46	56.33	76.82	883.63	459.25	998.88	580.66	904.4	482.59	981.18	485.12
47.046	0	0.38	0	0.18	0.62	97.5	0.02	2.92	0.38	0.38	0	99.61	96.6	96.1	12.74	50.66	0.38	0.89	67.2	52.04	1.18	29.28	0	0	0.01	0.07	0.03	0	95.09	31.66	0	99.87	73.35	0	0	18	-10.4	5.98	2.33	56.07	77.34	883.63	460.75	998.61	581.76	903.32	483.68	980.58	487.07
47.08	0	0.66	0	0.22	0.23	97.74	0.03	0.96	0.39	0.39	0	99.64	96.54	95.98	12.5	21.8	0.39	0.4	67.34	53.48	1.42	32.38	0	0	0.01	0.05	0.04	0	96.09	33.92	0	99.95	74.19	0	0	18	-10.92	6.14	3.52	55.64	78.98	884.48	465.54	996.32	582.75	902.51	488.08	981.43	491.17
47.113	0	0.45	0	0.07	0.14	96.28	0.03	0.37	0.38	0.38	0	99.3	94.06	90.61	12.51	6.14	0.38	0.19	59.98	45.08	0.61	9.4	0	0	0.02	0.03	0.07	0	95.05	26.65	0	99.97	73.34	0	0	18	-14.58	10.66	3.79	55.24	80.24	886.87	469.1	997.79	584.56	904.17	489.8	984.2	495.58
47.147	0	0.41	0	0.04	0.11	95.2	0.03	0.25	0.36	0.36	0	98.84	92.65	94.64	11.47	2.15	0.36	0.08	53.35	45.57	0.25	0.87	0	0	0.02	0.02	0.09	0.05	93.83	22.15	0	99.99	74.31	0	0	18	-7.93	7.65	4.03	55.38	81.97	881.88	466.2	999.93	590.75	901.99	489.29	983.79	494.6
47.18	0	0.33	0	0.04	0.1	93.59	0.03	0.19	0.42	0.42	0	98.65	90.44	96.69	10.04	0.87	0.42	0.04	49.75	38.78	0.18	0.72	0	0	0.02	0.01	0.11	0.06	91.77	18.21	0	99.99	73.38	0	0	18	-12.27	5.13	3.38	55.3	81.98	883.66	467.94	1001.43	591.63	903.13	490.94	985.02	494.73
47.213	0	0.22	0	0.04	0.08	92.88	0.03	0.14	0.38	0.38	0	98.64	90.17	96.92	7.56	0.38	0.38	0.03	47.88	29.22	0.07	0.23	0	0	0.03	0.01	0.15	0.19	88.04	14.34	0	99.97	73.34	0	0	18	-10.43	4.75	2.9	55.14	81.68	884.51	468.37	1001.57	591.43	903.46	491.71	985.06	495.27
47.247	0	0.16	0	0.03	0.06	97.06	0.02	0.11	0.38	0.38	0	99.12	98.02	97.14	6.18	0.38	0.38	0.03	58.84	26.73	0.09	0.38	0	0	0.03	0.01	0.13	0.13	80.45	10.52	0	99.03	76.08	0	0	18	-14.08	4.38	2.77	55.11	80.29	884.33	467.79	1002.48	591.28	904.43	490.36	984.59	494.95
47.28	0	0.18	0	0.02	0.06	97.98	0.02	0.11	0.32	0.32	0	99.34	98.52	97.02	5.81	0.55	0.32	0.03	62.08	33.3	0.14	0.51	0	0	0.02	0.01	0.09	0.08	78.07	9.16	0	99.08	77.91	0	0	18	-16.74	4.58	2.31	55.22	77.96	883.64	466.28	1003.98	591.83	905.7	488.7	983.52	493.46
47.313	0	0.11	0	0.02	0.05	98.3	0.02	0.1	0.26	0.26	0	99.53	98.82	91.15	4.45	1.12	0.26	0.03	61.06	24.04	0.22	0.41	0	0	0.02	0.01	0.09	0.02	73.27	8.08	0	99.33	79.97	0	0	18	-18.61	10.34	3.49	55.61	78.36	882.74	463.61	1003.76	590.46	905.74	485.91	984	489.64
47.347	0	0.08	0	0.01	0.04	97.97	0.02	0.1	0.22	0.22	0	99.54	98.95	89.19	3.65	2.93	0.22	0.06	57.57	25.99	0.35	0.35	0	0	0.01	0	0.07	0	60.59	6.54	0	12.69	80.14	0	0	18	-20.07	11.45	4.77	56.04	78.67	880.62	459.46	1002.12	586.43	904.57	480.88	983.06	486.28
47.38	0	0.09	0	0.01	0.04	95.67	0.01	0.12	0.17	0.17	0	99.54	96.55	91.92	3.39	9.44	0.17	0.11	43.77	33.24	0.34	0.17	0	0	0.01	0	0.05	0	56.51	6.4	0	0.39	80.14	0	1	24	-17.17	9.84	4.56	56.25	78.23	878.84	455.37	1002.35	585.25	903.82	477.7	981.89	482.75
47.413	0	0.06	0	0.01	0.05	84.41	0.01	0.18	0.15	0.15	0	99.23	85.55	97.71	2.59	20.04	0.15	0.21	25.31	32.15	0.17	0.11	0	0	0.01	0.01	0.05	0	41.76	6.06	0	0.26	76.91	0	0	24	-9.87	3.24	3.47	56.48	77.22	877.02	452.19	1000.93	583.76	901.85	476.79	979.03	479.63
47.447	0	0.03	0	0.01	0.1	66.98	0.01	0.45	0.12	0.12	8.02	98.3	77.17	97.33	2.49	41.7	0.12	0.58	17.84	27.52	0.08	0.11	0	0	0.01	0	0.05	0	31.96	5.51	0	0.01	71.9	0	0	24	-9.65	4.01	4.73	56.74	77.14	875.99	450.54	999.37	581.22	901.38	474.81	978.43	478.57
47.48	0	0.02	0	0.01	0.28	50.91	0	1.62	0.11	0.11	24.09	97.45	71.57	97.69	2.59	71.44	0.11	1.97	11.05	25.72	0.07	0.13	0	0	0.01	0	0.03	0	28.16	5.4	0	0.06	69.35	0	0	24	-10.82	3.28	5.31	57.11	77.24	873.87	448.32	998.88	580.59	900.38	472.38	977.5	476.78
47.514	0	0.02	0	0.01	0.55	40.68	0	2.98	0.07	0.07	34.32	94.78	67.29	95.16	3.26	83.67	0.07	4.37	12.9	29.55	0.12	0.22	0	0	0	0	0.02	0	27.59	5.13	0	0.15	64.7	0	0	24	-11.75	7.11	5.54	57.43	80.31	870.88	445.8	1001.33	583.84	898.92	470.34	979.05	475.72
47.547	0	0.02	0	0.01	0.82	43.35	0	5.05	0.06	0.06	31.65	93.58	67.8	97.42	3.23	92	0.06	9.82	17.53	26	0.18	0.28	0	0	0	0	0.02	0	20.92	4.57	0	0.26	63.33	0	0	24	-11.47	3.84	6.24	57.5	79.8	871.97	446.17	1001.14	582.79	900	470.1	979.56	476.29
47.58	0	0.04	0	0.01	1.39	48.48	0	7.78	0.07	0.07	26.52	92.04	68.86	96.98	3.46	94.13	0.07	17.93	24.01	33.32	0.42	0.52	0	0	0.01	0	0.02	0	25.13	5.14	0	0.15	61.9	0	0	24	-11.97	4.65	5.87	57.6	79.67	872.25	445.61	1001.29	581.54	900.01	470.64	979.56	474.88
47.614	0	0.05	0	0.01	1.93	47.74	0.01	11.04	0.05	0.05	27.26	88.95	67.93	96.74	4.09	95.71	0.05	23.19	28.43	34.07	0.47	0.76	0	0	0.01	0.01	0.02	0	23.57	6.94	0	0.4	59.39	0	0	24	-6.38	5.06	6.48	57.75	79.4	872.28	444.38	1001.77	581.48	900.77	470.58	980.06	474.81
47.647	0	0.06	0	0.01	3.11	27.83	0.01	15.07	0.05	0.05	47.17	92.14	60.64	96.69	4.31	96.17	0.05	29.67	20.37	28.77	0.43	1.28	0	0	0.02	0.01	0.02	0	27.79	8.34	0	0.17	55.76	0	0	24	-8.35	5.13	4.96	57.98	76.91	872.34	442.02	1002.2	579.56	901.2	469.08	978.09	470.65
47.68	0	0.12	0	0.01	6	21.67	0.01	25.86	0.04	0.04	49.14	95.94	57.58	96.44	5.3	97.7	0.04	39.84	17.61	32.61	0.47	1.65	0	0	0.02	0.01	0.02	0	34.99	11.87	0	0.37	54.18	0	0	24	-8.43	5.51	6.03	58.29	77.38	871.91	441.21	1001.76	578.76	901.22	467.27	978.52	470.81
47.714	0	0.23	0	0.02	8.03	18.64	0.01	31.82	0.04	0.04	43.18	98.53	55.89	96.52	5.23	98.32	0.04	40.1	16.6	40.58	0.55	2.03	0	0	0.03	0.01	0.01	0	47.36	18.06	0	0.33	53.01	0	0	24	-8.81	5.38	6.02	58.52	77.92	871.92	440.86	1000.69	577.38	900.47	466.01	978.25	470.63
47.747	0	0.29	0	0.02	8.65	17.05	0.01	33.01	0.04	0.04	41.99	98.83	54.71	96.9	5.14	98.61	0.04	39.7	17.28	44.79	0.75	2.8	0	0	0.04	0.01	0.01	0.01	49.89	19.57	0	0.1	51.69	0	0	24	-9.85	4.78	5.28	58.7	80.96	873.77	439.46	1004.2	577.33	901.24	465.28	982.11	469.13
47.781	0	0.31	0	0.05	10.73	8.68	0.01	34.54	0.08	0.05	40.46	99.33	46.92	96.22	4.19	98.91	0.05	35.44	21.52	37.33	1.17	3.62	0	0	0.08	0.02	0.02	0.02	56.63	26.11	0	0.19	42.64	0	0	24	-7.07	5.81	6.34	58.78	79.68	874.3	439.62	1003.48	576.66	902.47	464.93	981.97	470.27
47.814	0	0.26	0	0.06	11.02	4.27	0.01	31.61	0.11	0.07	43.39	99.28	39.94	97.02	3.53	99.01	0.07	31.97	20.42	30.82	1.28	3.77	0	0	0.11	0.03	0.01	0.01	55.7	26.97	0	0.12	36.41	0	0	24	-2.62	4.58	6.57	59.11	79.15	874.93	439.18	1003.44	575.95	903.11	465.46	982.12	470.26
47.847	0	0.21	0	0.06	10.92	3.19	0.01	28.58	0.16	0.07	46.42	99.34	37.42	97.27	3.2	99.28	0.07	30.21	17.85	24.63	1.26	3.94	0	0	0.16	0.03	0.01	0.01	56.48	25.34	0	0.04	35	0	0	24	-0.54	4.12	6.29	59.48	79.92	874.59	438.52	1003.47	576.05	902.42	465.22	982.19	469.96
47.881	0	0.25	0	0.09	17.17	1.28	0.01	32.38	0.22	0.1	42.62	99.65	28.94	97.24	3.3	99.44	0.1	33.07	15.44	15.19	0.91	3.1	0	0.01	0.22	0.03	0.01	0.02	64.37	26.52	0	0.03	27.88	0	0	24	-1.15	4.19	6.82	59.46	79.03	874.41	438.01	1003.56	575.76	903.11	464.48	981.98	469.59
47.914	0	0.3	0	0.12	20.49	1.11	0.01	33.79	0.34	0.1	41.21	99.82	27.87	97.43	3.55	99.6	0.1	33.9	13.06	14.55	0.63	2.77	0	0.02	0.34	0.03	0.01	0.03	72.49	26.79	0.01	0.04	27.78	0	0	24	-1.67	3.83	6.53	59.44	78.55	874.58	438.27	1003.31	575.73	903.11	464.38	981.49	469.58
47.947	0	0.25	0	0.12	21.47	0.87	0.01	33.22	0.46	0.1	41.78	99.82	25.88	97.24	3.58	99.68	0.1	34.38	10.83	8.82	0.41	2.31	0	0.02	0.46	0.03	0.01	0.07	72.4	25.6	0.01	0.04	26.74	0	0	24	-2.7	4.2	6.08	59.35	79.15	874.75	438.49	1003.07	575.6	902.54	464.01	981.49	469.64
47.981	0	0.31	0	0.15	28.43	0.81	0.01	38.87	0.58	0.12	36.13	99.9	25.29	96.85	3.94	99.75	0.12	39.89	9.25	4.83	0.28	1.79	0	0.05	0.58	0.04	0.01	0.15	79.45	25.55	0.01	0.02	26.89	0	0	24	-0.12	4.87	6.62	59.7	78.08	874.18	437.85	1002.93	575.68	903.02	464.15	980.92	469.46
48.014	0	0.28	0	0.15	27.91	0.68	0.01	36.39	0.74	0.12	38.61	99.89	23.59	96.51	4.34	99.77	0.12	38.56	8.44	3.18	0.32	2.3	0	0.07	0.74	0.04	0	0.14	78.24	23.91	0.01	0.04	25.74	0	0	24	-3.15	5.4	6.06	59.44	78.81	874.36	437.4	1003.57	575.34	902.75	463.4	981.4	468.43
48.047	0	0.31	0	0.15	31.82	0.52	0.02	37.39	0.88	0.13	37.61	99.87	20.72	96.56	5.15	99.81	0.12	41.57	8.23	2.34	0.31	2.47	0	0.13	0.88	0.04	0	0.12	76.12	21.11	0.01	0.03	23.32	0	0	24	-9.15	5.33	5.09	59.42	79.08	874.89	438.26	1003.16	574.29	902.07	463.4	981.03	467.6
48.081	0	0.34	0	0.15	35.83	0.38	0.02	39.43	1.01	0.32	35.57	99.85	17.68	96.67	5.87	99.84	0.11	44.31	8.21	1.72	0.34	1.86	0	0.32	1.01	0.04	0	0.11	74.03	19.68	0.01	0.02	20.69	0	0	24	-9.88	5.16	4.99	59.38	79.29	874.81	439.14	1002.24	574.38	901.43	463.48	980.56	468.48
48.114	0	0.33	0	0.13	35.9	0.43	0.02	39.76	0.82	0.28	35.24	99.83	18.48	96.62	6.64	99.85	0.11	44.77	9.61	1.53	0.4	1.48	0	0.28	0.82	0.03	0	0.07	72.5	18.76	0.01	0.03	21.01	0	0	24	-10.54	5.24	4.79	59.16	79.01	874.82	440.02	1001.27	574.18	900.96	463.9	979.8	469.1
48.148	0	0.29	0	0.1	34.73	0.61	0.02	37.98	0.71	0.49	37.02	99.74	21.11	96.65	7.56	99.87	0.12	46.5	12.82	1.73	0.48	0.77	0	0.49	0.71	0.04	0	0.08	67.43	14.31	0.01	0.11	22.47	0	0	24	-7.51	5.19	4.43	59	77.26	874.86	440.88	1000.96	575.29	901.4	465.66	978.55	469.76
48.181	0	0.32	0	0.08	39.79	0.68	0.02	43.9	0.58	0.55	31.1	99.55	21.59	96.81	9.43	99.88	0.12	53.88	14.71	2.18	0.58	0.95	0	0.55	0.58	0.04	0	0.1	60.63	10.92	0.01	0.05	22.58	0	0	24	-7.85	4.94	3.78	58.86	77.45	875.33	441.25	1000.64	574.81	900.98	466.02	978.34	469.63
48.214	0	0.33	0	0.07	43.23	0.96	0.02	50.91	0.55	0.55	24.09	99.33	23.83	96.14	11.33	99.89	0.12	58.77	19.93	3.08	0.77	1.35	0	0.55	0.46	0.05	0	0.11	55.67	10.89	0.01	0.09	23.04	0	0	24	-10.85	5.93	3.89	58.72	77.23	875.94	442.15	999.97	573.58	901.13	466.57	978.3	469.7
48.248	0	0.33	0	0.05	44.87	0.88	0.03	54.82	0.77	0.77	20.18	98.37	22.36	96.24	12.61	99.9	0.11	63.71	21.45	4.47	0.94	1.89	0	0.77	0.4	0.05	0	0.15	44.43	8.41	0.01	0.07	21.42	0	0	24	-10.64	5.79	3.77	58.64	77.58	875.7	442.46	999.51	573.68	900.54	466.81	978.06	470.02
48.281	0	0.46	0	0.05	54	0.98	0.03	65	0.79	0.79	10	98.19	22.2	96.8	14.93	99.91	0.12	71.2	24.79	6.82	1.56	2.67	0	0.79	0.43	0.05	0	0.19	43.16	8.82	0.01	0.02	20.67	0	0	24	-3.47	4.95	4.44	59.03	75.22	874.69	441.5	997.71	572.82	900.63	467.21	975.8	469.85
48.314	0	0.6	0	0.05	59.71	0.91	0.03	70.77	0.83	0.83	4.23	97.66	21.47	95.24	15.16	99.92	0.13	77.66	25.48	8.75	1.48	2.79	0	0.83	0.46	0.05	0	0.19	39.85	8.48	0.01	0.01	19.74	0	0	24	-11.85	7.02	4.29	58.59	77.67	875.13	442.27	998.36	572.23	899.96	466.71	977.58	469.6
48.348	0	0.59	0	0.04	58.23	0.78	0.03	72.14	1.04	1.04	2.86	95.8	20.12	96.55	14.91	99.9	0.13	79.78	23.25	10.8	1.42	2.68	0	1.04	0.57	0.06	0	0.25	32.37	8.26	0.01	0.03	19.39	0	0	24	-8.28	5.34	3.88	58.47	77.55	875.78	442.21	999.67	573.55	900.71	467.61	978.23	469.88
48.381	0	0.78	0	0.04	62.91	0.8	0.03	76.19	1.11	1.11	0	95.76	19.81	97.1	14.99	99.88	0.14	84.34	25.14	12.99	2.02	3.28	0	1.11	0.85	0.06	0	0.28	32.25	8.7	0.01	0.01	18.68	0	0	24	-4.03	4.45	4.82	58.85	75.38	874.63	441.5	997.66	572.58	900.72	467.16	976.04	469.91
48.414	0	0.84	0	0.03	63.06	0.59	0.03	77.4	1.21	1.21	0	93.92	17.49	95.8	14.66	99.89	0.16	86.1	21.57	15.03	1.46	3.23	0	1.21	1.16	0.09	0	0.29	27.52	8.9	0.02	0.03	17.73	0	0	24	-10.95	6.36	4.14	58.48	77.37	874.91	442.01	998.78	572.92	900.1	466.76	977.42	469.45
48.448	0	0.97	0	0.04	62.13	0.65	0.04	77.56	1.8	1.23	0	91.56	17.67	96.99	14.36	99.87	0.19	87.32	24.44	18.91	2.15	5.82	0	1.23	1.8	0.13	0	0.3	23.12	8.22	0.01	0.01	17.12	0	0	24	-5.28	4.64	4.73	58.61	76.23	873.24	441	997.47	573.02	899.47	467.01	975.66	469.31
48.481	0	0.96	0	0.04	62.47	0.61	0.03	77.17	2.05	1.22	0	91.86	17.52	96.87	12.66	99.9	0.2	88.9	23.42	15.99	2.28	6.38	0	1.22	2.05	0.14	0	0.22	23.6	7.78	0.01	0.01	17.13	0	0	24	-9.16	4.84	4.67	58.62	77.22	873.43	440.79	998.88	573.62	899.78	466.14	976.95	468.91
48.515	0	0.89	0	0.04	59.79	0.59	0.03	75.23	2.37	0.91	0	90.69	17.61	96.39	11.26	99.9	0.22	88.2	22.72	14.97	2.29	6.52	0	0.91	2.37	0.17	0	0.21	21.76	7.29	0.01	0.01	17.2	0	0	24	-7.59	5.58	4.16	58.67	77.17	874.33	440.75	999.59	574.21	900.33	465.53	977.41	469.3
48.548	0	0.81	0	0.04	57.12	0.56	0.03	73.32	2.24	0.85	1.68	90.32	17.5	96.43	9.76	99.91	0.24	87.02	21.59	13.2	2.35	6.68	0	0.85	2.24	0.18	0	0.18	21.21	7.57	0.01	0.01	17.24	0	0	24	-4.46	5.51	4.19	58.8	76.77	874.89	440.56	999.5	573.79	900.77	465.79	977.46	469.44
48.581	0	0.76	0	0.03	56.24	0.47	0.03	72.08	2.16	0.85	2.92	90.88	16.49	96.56	9.44	99.92	0.25	85.85	18.42	12.76	1.91	4	0	0.85	2.16	0.18	0	0.21	22.03	7.56	0.01	0.01	17.3	0	0	24	-6.17	5.32	4.87	58.81	77.3	874.41	440.22	999.36	573.14	900.62	465.47	977.83	469.1
48.615	0	0.77	0	0.03	56.99	0.52	0.03	73.38	2.12	1.14	1.62	89.31	16.87	96.8	10.45	99.93	0.29	86.87	20.39	14	2.1	4.33	0	1.14	2.12	0.24	0	0.24	19.82	7.09	0.01	0.01	17.26	0	0	24	-3.93	4.96	4.49	59.03	77	874.69	440.27	999.85	573.99	900.91	465.86	977.83	469.37
48.648	0	0.67	0	0.03	54.93	0.56	0.03	71.42	2.06	1.19	3.58	89.24	17.44	96.62	10.44	99.94	0.29	84.91	21.34	12.38	2.01	3.83	0	1.19	2.06	0.24	0	0.31	19.71	6.69	0.01	0.02	17.39	0	0	24	-6.84	5.24	4.63	58.9	77.53	874.61	440.21	1000.03	573.67	900.8	465.33	978.24	469.05
48.681	0	0.67	0	0.03	55.21	0.53	0.03	71.07	1.92	1.42	3.93	88.71	16.72	96.78	10.74	99.94	0.33	84.41	22.53	12.63	2.01	3.26	0	1.42	1.92	0.27	0	0.39	19.04	6.48	0.01	0.02	16.38	0	0	24	-3.55	4.99	4.47	59.16	77.1	874.92	440.26	1000.49	574.56	901.29	465.88	978.29	469.55
48.715	0	0.63	0.01	0.04	52.68	0.5	0.03	66.79	1.86	1.86	8.21	89.77	15.86	96.84	9.67	99.95	0.38	80.8	24.75	11.99	2.39	3.76	0	1.86	1.68	0.28	0	0.41	20.41	6.35	0.01	0.03	14.73	0	0	24	-3.59	4.88	4.47	59.13	77.01	874.92	440.27	1000.5	574.64	901.33	465.81	978.25	469.59
48.748	0	0.62	0.01	0.03	50	0.52	0.03	64.46	1.92	1.92	10.54	89.35	15.94	96.71	10.29	99.94	0.38	78.05	24.76	15	2.3	3.18	0	1.92	1.87	0.28	0	0.51	19.86	6	0.01	0.01	14.97	0	0	24	-4.03	5.09	4.44	59.03	76.85	874.89	440.23	1000.62	574.62	901.43	465.91	978.2	469.38
48.782	0	0.68	0.01	0.04	52.33	0.48	0.03	65.24	2.21	2.21	9.76	90.47	15.05	96.47	10.92	99.94	0.41	78.98	23.79	16.04	2.43	3.2	0	2.21	1.93	0.29	0	0.49	21.39	5.27	0.01	0.02	14.8	0	0	24	-5.57	5.46	4.25	58.93	76.86	874.98	440.43	1000.58	574.51	901.34	465.84	978.13	469.25
48.815	0	0.73	0.01	0.04	55.47	0.42	0.04	67.27	2.39	2.39	7.73	90.81	13.86	96.64	11.47	99.95	0.43	81.16	21.66	15.22	2.17	3.13	0	2.39	2	0.29	0	0.48	21.88	4.71	0.01	0.01	14.61	0	0	24	-5.64	5.21	4.16	58.94	76.6	874.87	440.35	1000.58	574.56	901.34	465.82	977.88	469.06
48.848	0	0.69	0.01	0.03	57.94	0.32	0.04	69.47	2.42	2.42	5.53	90.74	11.68	96.61	12.61	99.95	0.43	82.34	17.3	13.11	1.65	2.35	0	2.42	2.03	0.28	0	0.54	21.78	4.83	0.01	0.01	14.35	0	0	24	-5.81	5.25	3.83	58.95	76.61	875.19	440.58	1000.45	574.4	901.24	465.9	977.78	469.1
48.882	0	0.68	0.01	0.03	58.26	0.32	0.04	69.2	2.49	2.49	5.8	91.36	11.95	96.4	12.75	99.96	0.42	82.39	16.82	12.16	1.47	2.35	0	2.49	2.28	0.28	0	0.57	22.73	4.34	0.01	0.01	14.82	0	0	24	-8.36	5.56	3.27	58.99	76.94	875.94	441.15	1000.16	573.38	901	465.78	977.86	469.16
48.915	0	0.7	0.01	0.03	61.2	0.33	0.04	71.33	2.72	2.72	3.67	91.98	11.91	96.18	13.84	99.95	0.41	83.93	17.3	11.38	1.17	2.23	0	2.72	2.57	0.26	0	0.72	23.74	4.15	0.01	0.02	14.84	0	0	24	-7.74	5.87	3.39	58.97	76.84	875.65	441.47	999.6	573.34	900.67	466.73	977.48	469.08
48.948	0	0.84	0.01	0.04	63.19	0.37	0.04	72.32	2.98	2.88	2.68	93.28	12.43	96.63	13.63	99.95	0.41	84.93	19.65	12.92	1.41	3.16	0	2.88	2.98	0.25	0	0.76	26.12	4.55	0.01	0.02	14.57	0	0	24	-3.03	5.22	3.52	59.54	74.78	875.29	441.18	997.35	572	900.43	466.5	975.16	469.21
48.982	0	0.89	0.01	0.04	65.13	0.48	0.04	74.37	3.58	2.94	0.63	93.61	14.25	95.57	13.52	99.93	0.39	86.86	24.18	11.98	1.45	3.62	0	2.94	3.58	0.25	0	0.85	26.81	5.26	0.01	0.01	14.63	0	0	24	-10.39	6.65	3.81	58.91	76.86	875.88	442.21	998.1	571.49	900.29	466.79	977.12	469.27
49.015	0	0.89	0.01	0.04	66.21	0.47	0.04	75.61	3.93	3.13	0	93.5	14.04	96.07	13.28	99.93	0.38	88.33	23.82	10.51	1.35	3.36	0	3.13	3.93	0.24	0	0.85	26.58	5.61	0.01	0.02	14.6	0	0	24	-6.25	6.02	3.63	59.02	77.19	875.22	441.97	998.55	573.21	899.91	467.44	977.06	469.82
49.048	0	1	0.01	0.05	67.35	0.45	0.04	76.24	4.05	3.45	0	94.05	13.58	95.92	12.85	99.92	0.38	89.15	23.78	11.27	1.51	4.2	0	3.45	4.05	0.25	0	0.54	27.76	6.05	0.01	0.01	14.23	0	0	24	-3.64	6.22	2.7	59.49	76.07	875.17	441.26	997.02	571.66	899.12	466.53	975.14	469.18
49.082	0	1.11	0.01	0.04	70.16	0.45	0.04	78.66	3.55	3.55	0	94.8	13.9	94.78	13.44	99.92	0.34	91.29	22.83	12.43	1.05	2.39	0	3.55	3.55	0.25	0	0.45	29.53	6.66	0.01	0.01	14.74	0	0	24	-10.78	7.51	4.56	59.06	76.68	875.27	442.39	996.25	570.08	899.63	466.38	976.23	469.66
49.115	0	1.33	0.01	0.04	70.38	0.4	0.04	78.48	3.47	3.47	0	95.5	13.31	95.58	12.58	99.91	0.32	91.36	20.38	15.97	0.87	1.75	0	3.47	3.46	0.22	0	0.35	31.44	7.2	0.01	0.01	14.84	0	0	24	-10.86	6.63	4	58.82	76.77	875.01	443.08	995.78	570.49	898.86	467.48	975.59	469.83
49.149	0	1.61	0.01	0.05	71.7	0.34	0.04	78.42	3.95	3.95	0	96.65	12.25	95.91	11.23	99.88	0.29	91.3	19.46	17.44	0.48	1.36	0	3.95	3.67	0.18	0	0.4	35.3	8.55	0.02	0.02	13.96	0	0	24	-12.12	6.22	3.01	58.78	77.79	875.27	443.54	996.27	571.22	898.13	467.84	975.9	469.81
49.182	0	1.95	0.01	0.06	71.79	0.33	0.04	77.32	4.04	4.04	0	97.52	12.54	96.56	9.12	99.85	0.26	91.16	19.09	19.43	0.4	1.36	0	4.04	3.27	0.14	0	0.38	39.19	9.31	0.02	0.01	13.86	0	0	24	-10.55	5.32	2.91	58.75	77.95	875.12	443.4	996.25	571.55	897.9	467.9	975.82	469.96
49.215	0	1.96	0.01	0.06	71.89	0.31	0.03	76.72	4.07	4.07	0	97.89	12.48	96.8	7.54	99.83	0.24	91.53	18.06	17.2	0.31	1.38	0	4.07	2.99	0.13	0	0.4	41.23	9.73	0.02	0.01	13.81	0	0	24	-9.06	4.95	3.12	58.75	77.88	874.88	443.26	996.08	571.56	897.85	468.17	975.7	470.04
49.249	0	2.38	0.01	0.09	75.13	0.28	0.03	78.33	4.52	4.52	0	98.79	11.43	96.88	7.01	99.83	0.21	91.84	18.2	16.46	0.37	2.07	0	4.52	3	0.12	0	0.44	48.24	12.16	0.02	0.01	12.81	0	0	24	-6.25	4.82	3.56	58.9	77.43	873.68	442.48	995.96	572.33	897.67	468.07	975.08	469.97
49.282	0	2.64	0.01	0.1	75.15	0.32	0.04	78.12	4.85	4.85	0	98.91	12.41	96.76	6.36	99.83	0.21	91.81	20.76	18.14	0.59	2.42	0	4.85	3.18	0.11	0	0.35	49.6	12.55	0.02	0.02	12.79	0	0	24	-2.96	5.02	3.38	59.25	76.57	873.35	441.94	996.6	573.51	898.13	468.37	974.68	469.87
49.315	0	2.8	0.01	0.12	78	0.31	0.04	79.71	5.15	5.15	0	99.3	11.87	96.36	6.07	99.87	0.18	93.24	20.15	14.62	0.84	2.93	0	5.15	3.13	0.1	0	0.24	55.04	13.67	0.02	0	12.6	0	0	24	-1.3	5.62	3.43	59.46	76.03	873.46	441.24	997.29	573.88	898.83	467.88	974.84	469.6
49.349	0	2.96	0.01	0.17	79.39	0.29	0.04	80.45	5.59	5.59	0	99.61	10.94	96.62	5.89	99.86	0.16	91.71	19.54	12.14	1.07	4.09	0	5.59	4.24	0.09	0	0.23	62.41	16.5	0.03	0.01	12.36	0	0	24	-5.8	5.23	3.39	59.01	76.47	872.92	441.27	995.36	571.75	897.35	466.62	973.79	468.87
49.382	0	2.58	0.01	0.16	80.05	0.21	0.04	80.29	5.29	5.29	0	99.63	8.74	95.89	6.44	99.88	0.15	91.58	14.71	8.36	0.78	2.89	0	5.29	4.33	0.09	0	0.17	63.09	15.81	0.03	0.02	12.13	0	0	24	-3.82	6.26	4.22	59.1	75.07	871.75	440.4	996.37	573.24	898.43	467.05	973.49	468.53
49.415	0	2.68	0.01	0.18	81.72	0.16	0.03	80.52	4.51	4.51	0	99.74	7.2	96.19	6.21	99.9	0.14	91.72	11.06	6.35	0.54	2.15	0	4.51	3.28	0.08	0	0.15	67.4	16.22	0.03	0.01	11.54	0	0	24	-5.4	5.86	4.62	59.03	76.48	870.98	439.78	996.11	573.06	897.51	465.47	973.94	468.47
49.449	0	2.87	0.01	0.2	83.03	0.16	0.03	80.81	3.83	3.83	0	99.82	7.25	95.73	6.55	99.92	0.13	91.32	11.01	5.93	0.54	1.99	0	3.83	3.09	0.06	0	0.21	71.95	16.7	0.03	0.02	11.44	0	0	24	-9.01	6.46	4.64	59.05	77.16	870.7	439.98	995.52	572.35	896.78	464.82	973.86	468.26
49.482	0	2.77	0.01	0.21	83.33	0.16	0.03	80.58	3.6	3.6	0	99.84	7.26	95.99	7.14	99.94	0.14	90.5	11.16	5.22	0.52	1.59	0	3.6	2.88	0.07	0	0.21	73.57	16.57	0.03	0.02	11.39	0	0	24	-8.23	6.13	4.59	59.09	77.49	870.67	439.91	995.39	572.38	896.52	464.63	973.92	468.43
49.516	0	2.81	0.01	0.24	82.66	0.28	0.03	78.29	3.07	3.07	0	99.88	11.76	95.78	6.5	99.95	0.13	88.25	20.49	5.37	0.94	2.08	0	3.07	2.21	0.06	0	0.27	77.56	16.08	0.03	0.03	11.66	0	0	24	-10.05	6.38	4.4	59.16	78.09	870.65	440.26	994.86	572.02	895.86	464.28	973.83	468.56
49.549	0	2.57	0.01	0.23	81.75	0.29	0.03	76.91	2.59	2.59	0	99.89	12.41	96	6.45	99.95	0.12	87.02	19.67	4.64	0.82	1.8	0	2.59	1.55	0.05	0	0.32	77.91	15.45	0.03	0.01	12.28	0	0	24	-10.32	6.11	4.19	59.1	77.17	870.21	440.62	994.74	572.67	895.87	465.03	972.96	468.52
49.582	0	2.22	0.01	0.23	78.69	0.33	0.03	73.17	2.18	2.18	0	99.89	13.76	95.29	6.43	99.94	0.13	82.63	21.1	5.5	0.95	1.74	0	2.18	1.22	0.05	0	0.24	78.1	15.08	0.03	0.01	12.82	0	0	24	-10.52	6.96	4.47	59.07	76.59	870.51	440.78	994.61	572.42	896.42	464.86	972.91	468.77
49.616	0	1.71	0.01	0.23	73.18	0.26	0.03	64.73	2.07	2.07	1.82	99.9	11.97	94.32	6.38	99.92	0.13	73.87	18.66	5.75	0.82	1.45	0	2.07	0.81	0.06	0	0.11	78.96	14.39	0.03	1.19	11.91	0	0	24	-7.76	7.95	5.81	58.93	77.3	870.12	441.1	994.25	572.62	896.55	465.61	973.71	470.22
49.649	0	0.96	0.01	0.21	62.09	0.15	0.03	52.57	1.79	1.79	12.91	99.88	7.47	94.45	8.61	99.93	0.11	59.06	10.87	5.96	0.32	0.77	0	1.79	0.75	0.1	0	0.12	77.3	14.88	0.04	71.93	10.92	0	0	24	-5.29	7.83	5.81	59.15	77.32	870.96	443.19	994.04	573.9	896.86	467.87	974.04	472.56
49.682	0	0.45	0.01	0.18	42.51	0.12	0.03	34.18	1.34	1.34	32.49	99.85	5.66	95.8	10.01	99.9	0.08	39.19	8.01	6.92	0.16	0.57	0	1.34	0.84	0.16	0	0.16	74.11	15.17	0.05	99.38	10.45	0	0	24	-4.74	6.36	5.11	58.96	79.39	871.82	445.64	994.13	575.15	895.89	471	975.2	474.55
49.716	0	0.15	0.01	0.13	21.49	0.08	0.03	17.56	1.09	1.09	57.01	99.61	2.1	95.07	11.35	99.78	0.08	17.74	3.9	5.48	0.04	0.37	0	1.09	0.91	0.23	0	0.33	62.67	14.01	0.06	99.6	8.92	0	0	24	-7.39	7.21	5.04	58.28	80.23	873.49	447.67	996.4	577.09	897.42	473.27	977.6	476.08
49.749	0	0.07	0.01	0.09	10.86	0.07	0.03	9.65	1.06	1.06	78.28	98.98	1.69	97.08	9.32	99.28	0.07	5.25	2.58	4.33	0.02	0.33	0	1.06	0.95	0.21	0	0.7	51.02	12.46	0.06	99.95	8.71	0	0	24	-9.39	4.48	3.82	57.75	82.2	875.62	449.71	998.6	579.01	897.82	475.3	980	477.33
49.783	0	0.05	0.01	0.06	6.85	0.07	0.03	7.09	0.92	0.66	85.81	96.95	1.28	97.38	7.29	97.74	0.05	1.3	1.69	2.99	0.01	0.38	0	0.66	0.92	0.25	0.01	0.59	38.63	11.93	0.06	99.97	8.11	0	0	24	-10.31	3.92	3.59	57.41	82.31	876.83	451.38	999.6	580.51	898.73	476.5	981.01	478.88
49.816	0	0.04	0.01	0.05	4.8	0.06	0.03	5.6	1.02	0.56	88.79	91.69	1.21	97.23	6.34	93.31	0.04	0.37	2.1	3.09	0.01	0.68	0	0.56	1.02	0.34	0.01	0.44	29.91	12.21	0.06	99.94	7.66	0	0	24	-10.79	4.21	2.92	56.99	83.58	878.18	453.13	1001.29	582.64	899.21	478.38	982.76	480.39
49.849	0	0.05	0.02	0.04	2.86	0.06	0.04	3.2	1.1	0.53	93.6	73.01	0.93	97.57	5.77	80.06	0.04	0.1	2.3	2.21	0.01	0.87	0	0.53	1.1	0.33	0.01	0.34	25.66	12.23	0.05	99.95	7.18	0	0	24	-9.91	3.55	3.45	56.84	81.63	879.42	455.05	1001.31	583.35	901.1	480.14	982.71	482.28
49.883	0	0.06	0.03	0.03	1.25	0.06	0.05	1.34	1.45	0.41	97.32	21.23	0.36	97.69	5	60.33	0.03	0.05	2.25	1.55	0	0.95	0	0.41	1.45	0.41	0.01	0.62	16.69	11.42	0.06	99.9	6.59	0	0	24	-11.79	3.28	3.27	56.57	82.44	880.55	456.48	1002	584.14	901.52	480.84	983.91	483.55
49.916	0	0.1	0.07	0.03	0.35	0.05	0.09	0.29	1.7	0.53	99.3	1.22	0.21	98.07	3.15	25.19	0.02	0.03	2.66	1.38	0.01	1.51	0	0.44	1.7	0.53	0.01	0.89	13.31	11.67	0.06	99.98	6.02	0	0	24	-11.09	2.37	3.01	56.49	82.86	880.79	457.23	1001.97	584.71	901.24	481.72	984.05	484.25
49.949	0	0.13	0.1	0.03	0.2	0.05	0.11	0.14	1.41	0.42	99.61	0.38	0.01	97.59	2.2	8.94	0.02	0.02	2.3	1.07	0	0.83	0	0.42	1.36	0.4	0	1.41	13.06	11.1	0.05	99.93	5.82	0	0	24	-13.47	3.49	3.68	56.4	81.54	880.33	458.29	1001.73	585.73	901.97	482.05	983.45	485.31
49.983	0	0.13	0.12	0.03	0.16	0.05	0.11	0.11	2.16	0.35	99.69	0.33	0	97.9	1.59	5.03	0.01	0.01	2.48	1.02	0	0.5	0	0.29	0.96	0.35	0	2.16	7.8	9.65	0.04	99.95	5.16	0	0	24	-11.3	2.8	3.58	56.2	83.57	879.73	458.81	1002.42	587.71	900.97	483.44	984.49	486.43
50.016	0	0.13	0.12	0.03	0.15	0.05	0.12	0.11	2.11	0.29	99.69	0.33	0.27	97.51	1.93	3.71	0.01	0.02	3.44	1.09	0	0.31	0	0.22	0.68	0.29	0	2.11	9.2	9.79	0.03	99.94	5.49	0	0	24	-10.66	3.67	3.95	55.87	84.16	879.98	461.26	1001.99	588.8	900.84	486.73	984.98	488.73
50.049	0	0.13	0.12	0.03	0.14	0.06	0.12	0.1	1.52	0.23	99.71	0.33	0.58	96.07	1.81	2.69	0.01	0.02	4.27	0.93	0.01	0.27	0	0.21	0.75	0.23	0	1.52	7.84	8.91	0.03	99.78	5.33	0	0	24	-9.94	6.01	3.58	55.55	81.9	880.52	463.63	999.98	589.6	901.02	487.1	982.81	491.31
50.083	0	0.12	0.13	0.02	0.14	0.05	0.12	0.09	1.25	0.22	99.73	0.33	0	96.15	1.48	2.36	0	0.02	4.82	0.56	0.01	0.17	0	0.22	0.71	0.2	0	1.25	4.09	7.84	0.03	99.36	4.31	0	0	24	-8.82	5.91	1.54	55.55	82.1	880.39	464.67	998.04	588.39	898.56	489.16	980.63	491.35
50.116	0	0.12	0.14	0.02	0.13	0.05	0.12	0.08	0.84	0.25	99.72	0.33	0	93.07	0.86	1.62	0	0.02	4.71	0.45	0.01	0.12	0	0.25	0.78	0.12	0	0.84	2.68	4.84	0.02	98.65	3.94	0	0	24	-7.39	9.01	1.17	55.41	82.51	878.91	464.81	996.61	588.45	896.71	489.49	979.18	492.19
50.15	0	0.12	0.14	0.02	0.12	0.04	0.12	0.07	0.63	0.24	99.71	0.33	0	91.06	0.58	1.17	0	0.02	2.61	0.37	0.02	0.03	0	0.24	0.63	0.05	0.01	0.57	1.02	2.64	0.01	95.75	3.61	0	0	24	-6.7	10.39	1.78	55.51	81.34	876.69	465.35	993.43	588.36	895.01	489.6	976.29	492.71
50.183	0	0.12	0.14	0.02	0.12	0.04	0.12	0.06	0.6	0.26	99.71	0.33	0	90	0.39	0.99	0	0.01	2.66	0.34	0.02	0.03	0	0.26	0.46	0.02	0.01	0.6	0.61	1.7	0.01	98.94	3.5	0	0	24	-7.92	11.02	2.02	55.58	78.84	874.37	465.6	990.79	588.02	893.96	488.92	972.66	493.56
50.216	0	0.12	0.15	0.02	0.12	0.04	0.12	0.06	0.93	0.29	99.71	0.33	0	87.05	0.33	1.01	0	0.01	2.51	0.35	0.02	0.03	0	0.29	0.59	0.02	0.02	0.93	0.42	1.29	0.01	98.6	3.39	0	0	24	-8.41	12.47	1.03	55.52	77.98	872.31	465.06	989.67	588.57	892.17	489.08	970.09	492.32
50.25	0	0.12	0.15	0.02	0.12	0.04	0.12	0.06	1.94	0.25	99.71	0.33	0	82.43	0.27	0.92	0	0.01	2.42	0.33	0.03	0.03	0	0.25	0.76	0.01	0.03	1.94	0.46	0.99	0.01	98.01	3.32	0	0	24	-10.71	14.27	1.54	55.52	75.75	870.41	464.89	988.6	589.33	892.15	488.24	967.8	492.12
50.283	0	0.12	0.15	0.02	0.12	0.04	0.12	0.06	2.95	0.27	99.7	0.33	0	86.38	0.17	0.91	0	0.01	2.46	0.31	0.04	0.05	0	0.27	0.96	0.01	0.04	2.95	0.42	0.93	0.01	92.24	3.23	0	0	24	-11.15	12.76	0.91	55.68	75.9	869.18	463.71	988.23	588.78	890.87	487.34	966.68	491.04
50.316	0	0.12	0.15	0.02	0.12	0.04	0.12	0.06	3.09	0.31	99.7	0.33	0	84.76	0.18	1.06	0	0	2.31	0.38	0.07	0.07	0	0.31	0.9	0.01	0.04	4.43	0.44	0.76	0.01	95.93	3.09	0	1	30	-10.66	13.42	1.29	55.7	76.08	868.5	463.28	987.78	588.88	890.45	486.97	966.45	490.61
50.35	0	0.13	0.15	0.02	0.12	0.04	0.12	0.06	2.77	0.37	99.69	0.33	0	85.2	0.17	0.9	0	0	1.9	0.5	0.07	0.07	0	0.37	1.05	0	0.04	5.3	0.37	0.47	0.01	97.17	2.77	0	0	30	-11.23	13.25	1.9	55.74	75.29	867.92	463.3	987.09	588.99	890.57	486.67	965.77	490.42
50.383	0	0.12	0.16	0.02	0.12	0.03	0.12	0.06	2.41	0.41	99.69	0.33	0	90.06	0.17	1.11	0	0	1.55	0.65	0.08	0.07	0	0.41	0.91	0	0.04	2.72	0.41	0.44	0.01	97.93	2.41	0	0	30	-12	10.98	1.47	55.68	74.66	866.76	462.75	986.51	588.98	889.72	486.3	964.3	489.56
50.416	0	0.12	0.16	0.02	0.13	0.03	0.12	0.06	1.24	0.37	99.68	0.33	0	91.31	0.16	1.25	0	0	0.86	0.77	0.05	0.02	0	0.37	0.78	0	0.04	1.24	0.42	0.37	0.01	87.75	2.14	0	0	30	-14.21	10.24	2.97	56.11	74.69	865.91	461.65	985.16	587.42	889.47	484.34	964.08	488
50.45	0	0.12	0.16	0.02	0.13	0.03	0.12	0.06	0.84	0.35	99.67	0.33	0	91.02	0.14	1.75	0	0	0.56	0.8	0.03	0.01	0	0.35	0.84	0	0.04	0.72	0.29	0.25	0.01	93.85	1.85	0.18	0	30	-12.67	10.42	2.61	56.32	73.43	864.6	459.41	985.66	587.58	889.46	482.8	962.82	485.99
50.483	0	0.12	0.17	0.02	0.13	0.03	0.12	0.06	0.7	0.32	99.67	0.33	0	90.79	0.17	2.43	0	0	0.6	0.87	0.02	0.01	0	0.32	0.7	0	0.05	0.57	0.32	0.29	0.01	96.6	1.92	0.57	0	30	-12.4	10.56	3.26	56.62	72.91	864.9	457.65	985.14	585.29	889.97	480.86	962.82	483.87
50.517	0	0.12	0.17	0.02	0.14	0.03	0.12	0.07	0.73	0.5	99.65	0.33	0	89.71	0.2	3.51	0	0	0.89	0.91	0.01	0.01	0	0.5	0.65	0	0.04	0.73	0.18	0.21	0.01	98.84	1.61	0.93	0	30	-8.02	11.17	2.02	57.17	70.81	864.59	453.24	986.19	582.96	890.64	478.87	961.45	478.92
50.55	0	0.12	0.17	0.02	0.15	0.03	0.12	0.07	0.55	0.39	99.66	0.33	0	87.94	0.34	5.5	0.01	0	1.22	1.34	0.01	0.04	0	0.39	0.55	0.01	0.03	0.4	0.21	0.23	0.01	97.9	1.44	1.08	0	30	-9.45	12.07	3.97	58.67	71.02	866.33	446.86	987.91	576.47	893.41	470.87	964.37	473.74
50.583	0	0.11	0.15	0.02	0.17	0.03	0.11	0.09	0.75	0.46	99.66	0.33	0	90.34	0.53	9.68	0.01	0.01	1.71	1.33	0.02	0.2	0	0.46	0.75	0.01	0.04	0.41	0.29	0.31	0.02	95.92	1.39	0.82	0	30	-7.53	10.82	3.04	58.92	74.23	864.75	442.2	989.18	574.95	891.14	467.77	965.35	469.5
50.617	0	0.09	0.11	0.02	0.27	0.03	0.09	0.15	0.87	0.51	99.47	0.41	0	96.35	1.05	22.15	0.01	0.01	2.08	1.64	0.06	0.67	0	0.51	0.87	0.02	0.04	0.17	0.61	0.54	0.03	85.2	1.36	0.61	0	30	-1.77	5.63	4.16	60.04	75.86	862.88	437.41	989.52	572.75	890.16	464.93	966	466.19
50.65	0	0.06	0.06	0.03	0.62	0.04	0.07	0.44	1.06	0.52	98.75	2.35	0	96.27	2.98	45.87	0.01	0.03	3.84	2.26	0.15	1.54	0	0.52	1.06	0.02	0.04	0.06	0.98	0.73	0.04	27.01	1.6	0.64	0	30	-7.75	5.75	5.05	59.34	77.6	862.27	437.28	988.12	570.76	888.89	462.6	966.42	466.08
50.683	0	0.04	0.03	0.03	1.87	0.04	0.05	1.72	1.35	0.57	96.26	22.39	0	95.48	6.13	75.46	0.01	0.07	4.97	3.19	0.37	2.71	0	0.57	1.35	0.03	0.02	0.03	2.4	1.26	0.05	3.77	1.75	0.14	1	36	-1.42	6.75	4.04	59.9	78.13	862.39	436.91	988.01	571.26	888.04	463.65	966.13	466.16
50.717	0	0.04	0.02	0.03	3.25	0.06	0.06	3.22	1.27	0.5	93.5	48.05	0	96.18	11.45	83.85	0.02	0.17	11.93	6.32	0.79	4.93	0	0.5	1.27	0.05	0.02	0.01	8.51	2.83	0.07	0.73	2.03	0	0	36	-10.06	5.86	3.42	58.84	80.84	862.79	439.06	987.34	570.69	886.21	464.19	967.01	466.81
50.75	0	0.04	0.02	0.04	4.54	0.11	0.07	4.8	1.11	0.42	90.4	63.47	2.25	95.99	15.15	89.48	0.02	0.46	22.56	9.24	1.05	9.56	0	0.42	1.11	0.06	0.01	0	10.73	3.21	0.07	0.12	2.51	0	0	36	-10.61	6.12	5.44	58.56	81.06	861.42	440.13	985.92	570.91	886.01	464.9	966.98	468.86
50.784	0	0.07	0.01	0.12	8.14	0.34	0.1	8.25	0.87	0.37	83.51	86.5	8.89	97.28	22.25	93.56	0.02	1.42	40.76	15.01	1.73	24.37	0	0.37	0.87	0.1	0.01	0	22.89	4.95	0.05	0.14	3.12	0	0	36	-10.83	4.11	5.77	58.43	80.81	860.42	440.93	984.99	571.74	885.34	465.47	966.04	469.79
50.817	0	0.1	0.01	0.17	13.47	0.25	0.11	12.61	0.81	0.29	73.06	94.85	5.68	97.19	27.65	95.94	0.03	4.04	34.2	16.82	1.54	25.87	0	0.29	0.81	0.12	0	0	33.66	5.9	0.05	0.02	3.7	0	0	36	-8.54	4.29	6.3	58.68	81.98	857.74	438.55	986.44	573.76	884.51	464.87	966.41	468.49
50.85	0	0.12	0.01	0.12	17.26	0.11	0.09	15.85	0.34	0.25	65.48	96.07	0	96.88	27.84	97.21	0.03	8.92	18.98	19.7	0.92	19.25	0	0.25	0.34	0.12	0	0	35.88	5.97	0.04	0.03	3.87	0	0	36	-3.83	4.83	6.04	58.55	80.49	858.22	437.38	989.37	576.04	886.72	465.87	967.19	467.66
50.884	0	0.3	0.01	0.16	31.11	0.08	0.07	26.13	0.17	0.18	43.89	99.11	0	95.93	25.87	97.4	0.04	21.58	11.15	22.68	0.65	13.53	0	0.14	0.17	0.18	0	0	54.62	10.21	0.05	0.06	5.5	0	0	36	-7.03	6.21	5.28	58.48	79.51	859.11	437.77	989.85	576.53	887.44	464.35	966.87	467.69
50.917	0	0.54	0.01	0.2	40.4	0.07	0.05	33.85	0.13	0.19	34.6	99.58	0	95.34	19.61	97.15	0.05	33.28	6.65	20.74	0.61	9.89	0	0.13	0.11	0.19	0	0	64.28	13.88	0.06	0.02	6.67	0	0	36	-6.32	6.91	5.09	58.52	79.56	859.6	436.92	990.3	575.42	887.76	464.39	967.29	466.5
50.95	0	0.65	0.01	0.17	42.23	0.07	0.05	34.7	0.14	0.2	32.77	99.53	0	96.06	16.7	95.79	0.05	38.73	4.54	19.9	0.54	6.23	0	0.14	0.13	0.2	0.01	0.01	64.27	13.61	0.06	0.02	6.69	0	0	36	-5.81	6.02	4.93	58.69	80.51	860.3	436.42	990.85	574.56	887.81	464.36	968.31	465.89
50.984	0	0.77	0.01	0.26	52.14	0.09	0.04	43.77	0.19	0.24	22.86	99.85	1.85	96.27	17.01	96.54	0.08	42.94	6.13	13.85	0.71	6.99	0	0.17	0.19	0.24	0.01	0.03	77.5	17.5	0.08	0.04	8.72	0	0	36	-6.73	5.74	4.54	58.6	79.01	862.25	437.41	991.46	574.25	889.55	464.86	968.55	466.21
51.017	0	0.85	0.01	0.28	58.47	0.09	0.04	50.15	0.29	0.24	16.53	99.85	1.7	96.03	16.36	97.36	0.08	49.4	6.15	10.11	0.9	7.77	0	0.2	0.29	0.24	0.01	0.08	76.98	17.02	0.09	0.11	8.55	0	0	36	-6.57	6.07	4.73	58.58	79.24	863.73	437.93	991.64	573.51	890.41	464.57	969.61	466.96
51.05	0	1.28	0.01	0.34	67.55	0.11	0.04	61.28	0.32	0.19	7.45	99.92	4.1	96.59	13.41	98.22	0.1	58.81	6.95	8.27	0.84	7.65	0	0.17	0.32	0.19	0.01	0.08	83.37	20.58	0.1	0.07	9.89	0	0	36	-0.27	5.29	5.37	59.03	79.35	864.07	436.69	992.37	573.25	891.26	464.82	970.59	466.86
51.084	0	1.12	0.01	0.38	60.58	0.16	0.03	54.88	0.36	0.15	14.42	99.94	8.65	95.1	9.11	98.33	0.1	55.06	8.67	6.63	0.82	7.4	0	0.15	0.36	0.09	0.01	0.05	87.2	22.19	0.08	0.1	12.62	0	0	36	1.25	7.17	5.32	59.25	79.56	865.27	436.29	993.09	573.09	892.16	463.59	971.63	467.22
51.117	0	1.07	0.01	0.4	56.21	0.18	0.03	50.97	0.5	0.14	18.79	99.94	9.66	94.79	8.51	98.13	0.1	50.78	9.83	8.42	0.64	7.59	0	0.14	0.5	0.09	0.01	0.03	88.5	23.5	0.08	0.13	12.95	0	0	36	-1.9	7.5	5.18	58.84	79.05	866.27	436.01	993.95	572.1	893.24	463.03	972.23	466.14
51.151	0	0.83	0.01	0.39	47.58	0.23	0.02	41.5	0.62	0.12	27.42	99.95	12.19	94.51	7.15	98.01	0.12	43.74	11.82	8.3	0.52	7.02	0	0.09	0.62	0.06	0.01	0.02	89.74	22.87	0.05	0.04	14.23	0	0	36	-0.38	7.77	5.64	59.04	79.55	866.9	435.84	994.71	571.96	893.99	463.34	973.48	466.39
51.184	0	0.73	0.01	0.44	39.22	0.27	0.02	33.33	0.86	0.15	35.78	99.94	13.69	95.81	6.49	97.46	0.15	37.24	13.51	10.88	0.71	9.79	0	0.08	0.86	0.07	0.01	0.03	89.07	22.17	0.04	0.15	14.98	0	0	36	-1.97	6.36	5.65	58.91	79.96	867.25	435.01	996.07	572.08	894.64	462.29	974.53	465.58
51.217	0	0.9	0.01	0.53	40.32	0.28	0.02	34.17	0.82	0.16	34.68	99.95	13.9	95.62	6.1	97.57	0.16	37.9	14.98	13.85	0.64	12.57	0	0.08	0.82	0.07	0.01	0.06	89.59	22.69	0.05	0.05	14.48	0	0	36	-0.1	6.58	5.62	59.13	80.64	867.96	435.48	996.72	572.65	894.99	463.13	975.56	466.4
51.251	0	1.13	0.01	0.69	39.31	0.21	0.02	30.35	0.88	0.19	35.69	99.94	11.05	96.93	5.08	97.28	0.19	36.55	14.19	17.59	0.9	16.47	0	0.11	0.88	0.08	0.01	0.12	88.52	21.16	0.05	0.06	12.06	0	0	36	-2.64	4.73	5.73	58.74	81.12	868.43	435.6	998.24	573.04	895.77	463.85	976.87	465.92
51.284	0	1.42	0.01	0.99	41.16	0.19	0.02	30.73	0.86	0.2	33.84	99.94	10.23	95.22	4.06	97.1	0.2	38.86	13.56	17.89	1.15	22.62	0	0.13	0.86	0.09	0.01	0.23	88.94	20.48	0.05	0.05	11.46	0	0	36	-4.73	7.04	5.45	58.84	76.56	869.15	435.99	997.59	572.94	897.82	462.25	974.3	465.76
51.317	0	1.17	0.01	1.1	31.03	0.15	0.03	20.98	1.51	0.24	43.97	99.93	8.27	96.77	4.36	95.51	0.24	28.11	12.08	21.01	0.85	24.33	0	0.16	1.51	0.11	0.01	0.49	88.35	20.18	0.06	0.37	10.35	0	0	36	-1.52	5	4.43	59.14	81.01	871.24	435.05	1001.58	573.68	898.08	463.91	979.08	464.91
51.351	0	1.16	0.01	1.14	28.52	0.13	0.03	20.33	1.87	0.28	46.48	99.93	6.7	94.81	5.05	94.75	0.28	24.92	9.58	23.24	0.97	24.58	0	0.22	1.87	0.12	0.01	0.58	88.61	22.5	0.09	0.21	10.19	0	0	36	-5.83	7.48	5.09	59.01	79.93	872.37	435.71	1002.77	573.86	900.22	463.24	980.12	465.37
51.384	0	0.9	0.01	0.74	27.6	0.12	0.03	19.73	2.33	0.31	47.4	99.92	6.26	94.92	5.61	94.53	0.31	23.83	8.31	21.1	0.8	16.48	0	0.22	2.33	0.12	0.01	0.63	88.2	22.35	0.09	0.13	10.44	0	0	36	-5.44	7.36	5.23	59.08	80.79	873.66	435.7	1004.23	573.8	901.27	463.6	982.04	465.48
51.417	0	0.82	0.01	0.58	25.98	0.15	0.03	18.86	2.86	0.37	49.02	99.92	7.65	96.05	7.04	93.74	0.37	22.03	10.08	23.04	0.73	12.38	0	0.27	2.86	0.14	0.01	0.57	88.17	22.18	0.1	0.2	11.45	0	0	36	-4.43	6.04	5.93	59.2	81.36	874.9	435.27	1006.39	574.21	903.12	463.59	984.46	465.68
51.451	0	0.76	0.01	0.61	25.78	0.19	0.03	19.53	2.93	0.54	49.22	99.93	8.91	96.57	9.59	93.55	0.54	20.03	11.05	23.69	0.94	13.64	0	0.31	2.93	0.17	0.02	0.38	90.05	22.84	0.1	0.47	12.91	0	0	36	-4.46	5.32	5.09	59.2	81.03	879.15	435.75	1010.45	575.09	906.89	463.59	987.89	465.93
51.484	0	0.72	0.01	0.71	23.24	0.27	0.04	18.66	2.57	0.57	53.53	99.92	10.94	96.8	13.72	91.19	0.57	15.9	15.34	25.91	1.16	18.72	0	0.29	2.57	0.21	0.02	0.21	90.34	23.86	0.09	0.34	13.93	0	0	36	-3.31	4.95	4.62	59.4	78.37	881.95	434.99	1012.11	574.16	910.08	462.01	988.4	465.05
51.518	0	1	0.01	2.09	22.46	0.6	0.05	22.42	1.55	0.71	55.07	99.92	16.67	96.23	17.45	89.97	0.71	13.86	24.35	29.91	1.64	42.2	0	0.2	1.55	0.22	0.03	0.05	92.49	28.92	0.06	0.38	16.48	0	0	36	-4.7	5.81	5.44	59.54	78.53	882.87	434.81	1012.12	572.39	911	461.34	989.45	464.9
51.551	0	1.13	0.01	1.6	20.71	0.89	0.06	23.15	1.36	0.8	53.7	99.91	19.05	96.79	21.91	88.04	0.8	10.38	28.09	40.42	1.68	39.29	0	0.25	1.36	0.28	0.03	0.04	92.8	30.88	0.06	0.3	18.16	0	0	36	-4.51	4.97	5.73	59.74	78.85	883.39	434.33	1011.92	570.96	911.18	460.76	989.94	464.48
51.584	0	1.27	0.01	1.52	22.67	1.27	0.06	24.84	1.11	0.77	50.31	99.92	21.86	96.73	22.8	88.57	0.77	12.94	32.3	42.69	1.7	39.29	0	0.27	1.11	0.28	0.02	0.02	92.96	29.12	0.06	0.18	19.25	0	0	36	-4.91	5.06	6.49	59.84	79.39	884.1	434.25	1011.87	569.63	911.74	460.3	991.01	464.7
51.618	0	1.37	0	1.57	22.66	1.72	0.06	23.22	1.37	0.87	53.55	99.92	24.34	96.02	22.93	89.09	0.87	13.65	35.19	45.05	1.55	41.19	0	0.38	1.37	0.4	0.01	0.02	92.31	25.64	0.07	0.11	20.53	0	0	36	-5.48	6.09	6.01	59.87	79.49	884.91	433.95	1012.59	569.33	912.18	459.88	991.55	464.13
51.651	0	1.24	0	1.56	23.34	1.5	0.06	23.75	1.63	0.78	52.5	99.92	23.56	96.69	23.28	90.09	0.78	13.49	32.16	42.78	0.96	41.7	0	0.4	1.63	0.45	0.01	0.02	92.45	25.15	0.07	0.05	20.86	0	0	36	-3.44	5.13	6.12	59.87	80.21	885.01	432.68	1014.15	569.66	912.71	459.74	992.85	463.28
51.684	0	1.1	0	1.95	26.81	1.4	0.06	29.06	1.85	0.79	45.94	99.94	22.83	96.34	25.74	92.8	0.79	14.88	27.78	39.02	0.76	48	0	0.51	1.85	0.61	0.01	0.02	92.74	25.17	0.07	4.78	22.41	0	0	36	-2.17	5.64	5.96	60.11	79.2	886.79	433.91	1014.69	570.29	914.28	460.14	993.34	464.73
51.718	0	0.83	0	1.86	30.09	1.26	0.05	33.76	1.67	0.78	41.24	99.96	23.06	96.72	24.7	95.61	0.64	18.72	21.52	29.72	0.39	47.92	0	0.52	1.67	0.78	0	0.01	93.83	24.8	0.06	40.74	24.67	0	0	36	-0.5	5.08	6.17	60.71	79.77	888.14	435.09	1014.22	569.52	914.58	461.09	994.2	466.12
51.751	0	0.7	0	1.4	31.91	0.94	0.03	35.69	1.42	0.75	39.31	99.97	21.97	95.72	20.7	97.49	0.51	22.39	15.26	22.84	0.23	40.64	0	0.41	1.42	0.75	0	0.01	95.08	25.29	0.06	27.23	25.13	0	0	36	-3.23	6.46	6.04	60.16	77.46	888.85	436.58	1013.64	569.85	915.69	461.24	992.93	466.97
51.785	0	0.43	0	0.67	29.84	1.75	0.03	40.34	1.39	0.76	34.66	99.97	28.44	95.63	20.4	98.45	0.41	24.38	13.04	17.65	0.16	29.21	0	0.29	1.39	0.76	0	0	96.59	27.37	0.05	11.3	31.95	0	0	36	-4.94	6.57	6.12	59.86	77.87	888.62	436.67	1013.18	569.21	915.19	461.18	992.86	466.76
51.818	0	0.45	0	0.62	33.67	3.49	0.02	51.78	1.22	0.75	23.22	99.97	34.73	96.59	20.23	99.08	0.32	31.43	17.61	15.61	0.24	29.69	0	0.25	1.22	0.75	0	0	97.41	30.96	0.04	0.38	35.96	0	0	36	-5.78	5.28	6.17	59.8	78.5	888.15	436.21	1012.38	567.84	914.26	461.04	992.61	465.93
51.851	0	0.35	0	0.36	33	6.03	0.02	50.25	0.95	0.64	24.75	99.97	39.41	96.7	20.26	99.32	0.29	32.01	24.49	13.7	0.33	20.35	0	0.25	0.95	0.64	0	0	97.16	28.64	0.04	0.11	37.61	0	0	36	-5.43	5.11	5.71	59.79	77.98	888.2	436.25	1012.05	568.07	914.09	460.49	991.88	465.97
51.885	0	0.28	0	0.22	31.88	18.92	0.02	53.78	0.75	0.68	21.22	99.98	50.07	96.49	21.52	99.48	0.2	34.11	36.21	13.3	0.49	14.67	0	0.27	0.75	0.68	0	0	97.62	28.52	0.03	0.03	43.22	0	0	36	-6.33	5.44	4.48	59.78	76.9	888.44	436.39	1010.73	566.6	913.31	460.17	990.03	465.4
51.918	0	0.31	0	0.16	36.03	32.16	0.02	59.78	0.64	0.7	15.22	99.98	55.69	96.52	22.42	99.57	0.17	39.86	44.23	15.05	0.6	9.88	0	0.29	0.64	0.7	0	0	97.71	27.67	0.02	0.04	45.5	0	0	36	-7.17	5.38	4.96	59.81	77.65	888.89	436.49	1011.08	566.24	913.63	460.55	991.15	465.13
51.951	0	0.39	0	0.13	39.86	41.17	0.02	64.18	0.64	0.64	10.82	99.98	59.44	96.39	20.1	99.56	0.15	47.4	47.73	15.74	0.67	6.19	0	0.31	0.64	0.64	0	0	97.56	26.93	0.02	0.05	47.21	0	0	36	-7.08	5.57	5.03	59.87	77.52	888.51	436.41	1010.85	566.33	913.42	460.55	990.81	465.08
51.985	0	0.48	0	0.11	42.54	60.42	0.02	67.92	0.8	0.46	7.08	99.98	66.06	96.12	20.53	99.51	0.1	53.79	52.49	19.97	0.99	5.48	0	0.34	0.8	0.46	0	0.01	97.64	24.17	0.02	0.06	51.78	0	0	36	-6.55	5.94	4.62	59.78	78.1	888.47	436.49	1010.81	566.52	912.87	460.81	990.85	465.11
52.018	0	0.78	0	0.11	53.25	62.94	0.02	76.93	1.21	0.45	0	99.98	65.99	96.28	23.77	99.47	0.09	62.54	53.47	26.04	1.43	6.76	0	0.4	1.21	0.45	0	0.01	97.52	23.13	0.02	0.04	52.24	0	0	36	-7.71	5.73	4.55	59.7	78.94	888.29	436.76	1010.27	566.17	912.07	460.71	990.88	465.27
52.051	0	1.27	0	0.13	61.49	57.25	0.02	81.37	1.76	0.48	0	99.98	64.12	96.71	22.86	99.5	0.08	71.53	49.87	28.88	1.63	8.84	0	0.48	1.76	0.44	0	0.01	97.57	21.5	0.02	0.02	51.93	0	0	36	-7.54	5.1	4.66	59.76	79.01	888.3	436.91	1009.03	564.84	911.48	460.7	990.35	465.28
52.085	0	1.56	0	0.16	63.95	52.04	0.02	82.62	1.72	0.44	0	99.98	63.07	97.47	21.14	99.48	0.06	75.91	44.82	28.63	1.71	11.59	0	0.41	1.72	0.44	0	0.01	98.2	20.88	0.02	0.02	52.62	0	0	36	-3.62	3.75	4.23	60.08	79.31	887.98	436.53	1008.9	565.21	910.81	461.38	990.03	465.16
52.118	0	2.29	0	0.24	65.65	49.83	0.02	83.96	1.69	0.44	0	99.98	62.87	97.35	18.94	99.51	0.06	79.98	42.39	31.74	1.93	18.92	0	0.44	1.69	0.43	0	0.01	98.29	21.28	0.02	0.01	53.06	0	0	36	-2.04	3.98	4.44	60.04	79.97	886.95	436.11	1008.94	565.87	910.12	461.83	990.03	465.12
52.152	0	3.17	0	0.49	63.99	60.98	0.01	85.47	1.57	0.4	0	99.98	67.2	97	17.07	99.52	0.05	82.55	43.88	34.18	2.5	34.22	0	0.4	1.57	0.38	0	0	98.62	23.39	0.01	0.01	56.36	0	0	36	-2.16	4.61	4.63	60.04	79.44	886.43	436.29	1008.79	566.54	910.18	461.92	989.54	465.44
52.185	0	3.55	0	0.62	60.81	65.89	0.01	83.29	1.29	0.37	0	99.98	69.24	96.83	15.36	99.51	0.05	81.28	46.16	36.85	2.82	38.79	0	0.37	1.29	0.3	0	0	98.72	22.4	0.01	0.01	57.1	0	0	36	-3.91	4.9	4.3	59.62	79.92	886.93	436.85	1009.13	566.82	910.17	461.98	990	465.74
52.218	0	3.85	0	0.83	52.46	78.43	0.01	78.21	0.87	0.32	0	99.98	74.49	95.71	13.17	99.42	0.06	76.32	54.21	42.72	3.78	44.19	0	0.32	0.87	0.29	0	0	98.85	21.77	0.01	0.01	58.68	0	0	36	-7.13	6.48	4.69	59.39	81.42	886.61	437.12	1009.18	566.65	909.61	461.8	990.92	465.97
52.252	0	3.44	0	0.49	44.27	91.94	0.01	74.4	0.45	0.31	0	99.98	85.41	94.84	10.62	99.38	0.07	75.79	61.12	47.56	3.22	38.16	0	0.31	0.45	0.2	0	0	98.51	19.8	0.01	0.01	65.41	0	0	36	-8.54	7.45	4.96	58.93	82.2	886.85	438.15	1009.54	567.05	909.72	463.25	991.84	466.75
52.285	0	2.4	0	0.27	34.06	93.1	0.01	64.68	0.22	0.2	0	99.98	87.63	94.62	9.24	99.31	0.08	66.56	62.38	50.86	2.27	27.22	0	0.2	0.22	0.18	0	0	98.52	19.42	0.01	0.01	66.27	0	0	36	-9.35	7.66	5.85	59	81.89	885.11	437.86	1009.95	568.81	909.78	463.12	991.57	467.09
52.318	0	1.9	0	0.16	29.41	92.05	0.01	57.53	0.16	0.16	0	99.98	86.83	96.29	9.26	99.04	0.09	61.16	59.67	53.14	1.52	18.15	0	0.16	0.12	0.14	0	0	98.33	17.83	0	0.02	66.27	0	0	36	-10.14	5.72	5.37	58.68	83.18	885.9	439.3	1011.76	571.07	910.12	465.11	993.24	468.2
52.352	0	1.09	0	0.11	20.77	89.09	0.01	46.58	0.09	0.12	0	99.98	85.13	95.52	8.75	98.7	0.09	51.65	49.48	50.69	0.8	12.43	0	0.09	0.06	0.12	0	0	98.41	17.61	0	0.04	68.33	0	0	36	-7.35	6.7	5.16	58.64	81.77	883.75	438.54	1013.1	575.35	910.26	464.93	991.96	468.41
52.385	0	0.94	0	0.1	20.99	78.22	0.01	47.21	0.09	0.09	0	99.98	79.12	97.4	8.15	98.46	0.09	52.26	35.78	45.82	0.59	10.67	0	0.07	0.04	0.09	0	0	98.41	18.44	0	0.01	67.92	0	0	36	-6.43	3.89	4.46	58.5	77.91	884.14	439.28	1011.78	575.37	911.13	464.85	988.96	468.48
52.418	0	0.93	0	0.12	17.55	82.07	0	44.21	0.1	0.1	0	99.97	81.41	96.65	7.86	97.84	0.1	49.28	35.85	48.02	0.76	15.61	0	0.05	0.03	0.1	0	0	98.5	19.44	0	0.07	70.05	0	0	36	-5.46	5.19	5.16	58.5	80.72	885.27	438.21	1014.92	575.83	912.39	464.94	993.04	468.26
52.452	0	1.15	0	0.14	16.06	86.5	0.01	42.65	0.12	0.12	0	99.97	83.8	96.58	8.67	97.22	0.12	47.45	39.68	55.59	1.2	18.83	0	0.04	0.03	0.09	0	0	98.65	19.55	0	0.26	71.13	0	0	36	-8.6	5.29	4.29	58.67	78.04	886.14	438.84	1014.01	574.9	913.11	464.1	991.06	467.71
52.485	0	1.74	0	0.22	15.88	93.85	0.01	42.84	0.13	0.13	0	99.97	90.52	97.1	7.28	96.99	0.13	50.08	52.12	61.99	2.1	27.54	0	0.04	0.03	0.09	0.01	0	98.56	18.74	0	0.11	72.57	0	0	36	-5.64	4.45	4.67	58.99	81.11	886.53	437.62	1014.31	573.49	912.23	463.44	993.24	467.46
52.519	0	1.51	0	0.22	11.72	97.25	0.01	35.58	0.15	0.15	0	99.97	97.13	96.82	6.1	96.21	0.15	44.31	63.99	64.63	2.72	27.11	0	0.02	0.05	0.07	0.01	0.01	98.78	19.13	0	0.08	74.1	0	0	36	-5.05	4.92	5.02	59.12	80.38	886.47	437.01	1014.28	572.91	912.75	463.02	993.03	466.96
52.552	0	1.76	0	0.2	11.93	97.5	0	35.7	0.18	0.18	0	99.97	97.85	96.74	5.01	95.54	0.18	47.56	62.23	66.39	2.29	26.58	0	0.02	0.08	0.05	0.02	0.01	98.76	17.77	0	0.08	75.85	0	0	36	-5.48	5.06	5.21	59.1	80.23	886.37	436.97	1014.35	572.95	912.93	462.91	993.06	466.94
52.585	0	1.55	0	0.19	11.29	96.53	0	33.31	0.16	0.16	0	99.97	96.76	96.84	3.5	95.24	0.16	47.06	56.6	62.24	1.44	25.86	0	0.02	0.1	0.05	0.03	0.01	98.68	17.54	0	0.03	75.68	0	0	36	-0.17	4.89	4.6	59.59	80.74	886.19	435.77	1014.8	573.47	912.43	462.84	993.09	466.47
52.619	0	1.88	0	0.28	9.39	95.91	0	28.67	0.19	0.19	0	99.97	95.95	97.04	3.3	94.91	0.19	44.07	49.76	68.65	1.41	34.88	0	0.01	0.17	0.05	0.03	0	98.43	15.84	0	0.55	77.64	0	0	30	0.84	4.55	3.89	60.02	82.03	886.67	435.25	1014.74	572.59	911.57	462.42	993.52	465.86
52.652	0	2.33	0	0.62	7.29	93.87	0	21.98	0.25	0.2	0	99.97	92.15	97.41	3.54	94.53	0.2	36.42	44.83	75.24	1.97	49.26	0	0.01	0.25	0.05	0.02	0	98.48	15.11	0	0.46	76.31	0	0	30	0.91	3.87	3.75	60.04	81.25	886.85	435.52	1014.29	572.4	911.72	462.1	992.87	466.24
52.685	0	2.81	0	1.77	6.08	93.11	0	18.29	0.33	0.23	0	99.97	90.65	97.3	3.31	95.14	0.23	31.33	43.59	77.75	3.1	69.11	0	0.01	0.33	0.05	0.01	0	98.42	14.3	0	0.58	75.83	0	0	30	-1.48	4.08	3.86	59.81	81.17	886.48	435.53	1013.33	571.4	911.17	461.57	992.23	465.76
52.719	0	2.63	0	2.95	5.96	94.51	0	18.3	0.36	0.21	0	99.97	91.8	97.4	2.77	95.94	0.21	31.16	48.54	73.32	4.73	77.75	0	0.01	0.36	0.05	0.01	0	98.01	14.24	0	0.25	75.48	0	0	30	-0.64	3.88	3.43	60.07	78.7	886.11	435.75	1010.96	569.4	910.73	461.38	989.3	465.98
52.752	0	2.37	0	2.64	6.34	95.88	0	18.76	0.37	0.23	0	99.97	93.74	96.91	3.08	96.36	0.23	31.73	55.16	70.82	4.96	74.8	0	0.01	0.37	0.06	0	0	98.07	13.65	0	0.05	74.82	0	0	30	-6	4.77	4.76	59.57	82.42	886.4	436.14	1010.69	567.75	909.8	461.15	992.1	465.64
52.786	0	1.91	0	1.03	7.78	95.94	0	20.31	0.38	0.25	0	99.97	93.39	97.26	3.86	97.13	0.25	32.91	61.61	69.26	3.95	54.87	0	0.03	0.38	0.07	0	0	97.96	13.29	0	0.03	71.68	0	0	30	-4.55	4.15	4.63	59.64	81.52	886.59	437.05	1009.63	567.82	909.71	461.68	991.09	466.57
52.819	0	2.17	0	0.68	11.59	95.18	0.01	28.25	0.46	0.22	0	99.97	91.77	97.24	4.39	98.12	0.22	41.65	60.79	67.24	3.74	46.04	0	0.04	0.46	0.09	0	0	97.92	13.47	0	0.05	70.5	0	0	30	-0.78	4.18	4.57	59.91	79.42	886.75	438.21	1009.18	568.85	910.49	463.91	989.83	467.62
52.852	0	2.66	0	0.31	16.91	94.79	0.01	37.38	0.73	0.2	0	99.97	90.78	97	5.14	98.82	0.2	50.52	61.53	70.38	3.52	29.72	0	0.05	0.73	0.1	0	0	97.7	13.13	0	0.05	69.38	0	0	30	-2.87	4.62	4.34	59.49	78.61	886.64	438.81	1008.68	568.97	910.44	463.96	988.96	467.72
52.886	0	3.25	0	0.17	28.92	90.7	0.01	51.63	1.21	0.22	0	99.98	85.7	97.43	5.62	99.24	0.22	65.11	54.91	64.58	2.77	17.44	0	0.1	1.21	0.16	0	0	97.33	11.6	0	0.02	67.16	0	0	30	-2.67	3.83	4.31	59.5	78.99	886.46	438.9	1008.36	569	909.99	463.83	988.86	467.95
52.919	0	5.02	0	0.16	44.68	80.61	0.01	64.13	1.38	0.22	0	99.98	78.38	97.64	5.87	99.51	0.22	77.8	48.8	61.53	2.38	13.76	0	0.11	1.38	0.15	0	0	97.46	10.76	0	0.02	62.62	0	0	24	-1.5	3.38	4.28	59.8	79.73	886.17	438.73	1007.5	568.14	909.03	463.94	988.67	467.83
52.952	0	6.05	0	0.19	57.27	68.67	0.01	74.3	1.17	0.22	0.7	99.98	73.06	97.36	6.39	99.69	0.22	87.58	42.43	54.44	2.19	15.08	0	0.11	1.17	0.14	0	0	97.77	11.83	0	0.01	60.12	0	0	24	-2.66	3.97	3.95	59.66	79.78	886.15	438.74	1006.79	567.3	908.45	463.65	988.14	467.43
52.986	0	7.9	0	0.32	68.12	42.42	0.01	79.08	1.28	0.18	0	99.98	63.21	97.58	6.84	99.81	0.18	92.83	36.87	48.28	2.25	21.13	0	0.14	1.28	0.13	0	0	98.16	12.44	0	0.01	53.18	0	0	24	-1.34	3.51	4.19	59.93	79.88	885.58	438.36	1006.1	567.03	907.93	463.15	987.69	467.49
53.019	0	6.75	0	0.42	71.75	34.16	0.01	81.94	1.35	0.18	0	99.98	60.01	97.28	7.23	99.86	0.18	95.58	33.64	38.08	2.58	25.15	0	0.14	1.35	0.12	0	0	98.36	13.63	0	0.01	51.68	0	0	24	-1.87	4.11	4.22	59.91	78.74	885.1	438.05	1005.74	566.75	908.06	463.11	986.71	466.83
53.052	0	5.93	0	0.45	76.11	22.85	0.01	84.04	1.43	0.16	0	99.98	54.8	97.29	7.52	99.91	0.16	97.57	31.68	29.4	2.68	23.55	0	0.16	1.43	0.13	0	0	98.54	14.88	0	0.01	47.66	0	0	24	-2.07	4.1	4.17	59.93	78.89	885	438.25	1005.32	566.72	907.71	462.92	986.48	467.1
53.086	0	5.37	0	0.42	79.62	14.02	0.01	85.59	1.1	0.21	0	99.98	49.23	96.95	7.58	99.91	0.16	97.99	31.6	23.15	2.59	18.7	0	0.21	1.1	0.15	0	0	98.86	17.27	0	0.01	42.35	0	0	24	-3.19	4.7	4.27	59.76	78.43	884.3	437.98	1005.05	566.52	907.5	463.06	985.85	466.46
53.119	0	4.72	0	0.43	80.16	13.65	0.01	86.46	0.83	0.22	0	99.98	48.75	96.76	8.07	99.93	0.16	98.13	31.78	19.07	2.86	19.26	0	0.22	0.83	0.16	0	0.01	99.01	18.35	0	0.01	41.98	0	0	24	-1.52	5.01	4.22	60.03	78.09	884.27	437.82	1004.75	566.74	907.49	462.39	985.45	466.83
53.153	0	5.44	0	0.74	81.39	12.05	0.01	88.06	0.6	0.26	0	99.98	46.67	97.09	7.75	99.94	0.14	98.11	35.47	17.52	3.85	26.77	0	0.26	0.6	0.16	0	0.01	99.15	22.15	0	0.03	38.83	0	0	24	-1.19	4.46	4.5	60.18	79.24	883.61	437.48	1004.23	566.36	906.52	462.11	985.62	466.82
53.186	0	5	0	0.83	81.67	9.49	0.01	88.13	0.58	0.24	0	99.98	44.56	96.11	7.68	99.94	0.13	97.66	32.76	13.68	3.61	28.54	0	0.24	0.58	0.15	0	0.01	99.21	22.85	0.01	0.02	37.8	0	0	24	-0.74	5.97	4.88	60.22	79.4	882.54	436.87	1004.16	566.59	906.13	462.15	985.41	466.47
53.219	0	5.79	0	1.94	80.73	11.28	0.01	87.54	0.74	0.28	0	99.98	44.79	96.09	7.63	99.94	0.15	96.95	36.86	13.6	6.2	42.89	0	0.28	0.74	0.17	0	0.02	99.17	22.27	0.01	0.03	37.45	0	0	24	-0.44	5.98	4.77	60.26	79.05	882.76	436.92	1004.09	566.8	906.32	461.58	985.2	466.75
53.253	0	6.56	0	2.61	80.81	10.43	0.01	87.49	0.84	0.32	0	99.98	42.95	96.06	7.37	99.92	0.14	95.98	39.97	15.44	7.77	45.67	0	0.32	0.84	0.18	0	0.02	99.2	23.39	0.01	0.03	35.08	0	0	24	-0.26	6.03	4.83	60.26	78.25	882.72	436.96	1003.98	566.86	906.66	461.63	984.74	466.72
53.286	0	6.83	0	3.59	79.55	11.32	0.01	86.25	1.03	0.36	0	99.98	43.2	96.51	6.72	99.92	0.15	95.14	41.39	15.71	9.05	50.7	0	0.36	1.03	0.19	0	0.02	99.22	22.28	0.01	0.03	35.18	0	0	24	-3.87	5.4	4.98	59.95	80.02	882.02	436.74	1003.53	566.01	905.33	460.98	985.18	466.22
53.319	0	7.72	0	5.17	77.88	13.68	0.01	85.22	1.18	0.4	0	99.98	43.78	96.43	6	99.9	0.15	93.45	46.98	19.04	11.29	55.1	0	0.4	1.18	0.22	0	0.02	99.23	22.69	0.01	0.03	34.29	0	0	24	-0.63	5.53	4.81	60.26	78.37	882.65	436.97	1003.87	566.73	906.49	461.59	984.7	466.65
53.353	0	7.84	0	3.89	77.72	12.92	0.01	85.01	1.5	0.43	0	99.98	43.85	96.5	6.02	99.89	0.17	91.79	47.08	21.47	9.4	50.3	0	0.43	1.5	0.23	0	0.03	99.39	23.95	0.01	0.05	33.64	0	0	24	-4.71	5.41	4.94	59.84	80.08	882.06	436.94	1003.33	565.88	905.21	460.87	985.1	466.31
53.386	0	7.44	0	2.93	76.19	15.88	0.01	83.64	1.89	0.46	0	99.98	46.25	95.99	6.18	99.88	0.16	90.49	48.21	23.97	8.53	46.17	0	0.46	1.89	0.26	0	0.05	99.34	22.61	0.01	0.02	35.23	0	0	24	-8.35	6.12	4.9	59.7	80.02	882.39	437.5	1002.93	565.15	905.2	460.57	985.01	466.28
53.419	0	6.48	0	1.48	76.25	17.89	0.01	84.11	2.43	0.46	0	99.98	48.03	95.68	6.7	99.87	0.16	90.66	48.03	25.24	7.06	34.33	0	0.46	2.43	0.28	0	0.08	99.39	22.76	0.02	0.01	36.61	0	0	24	-8.02	6.51	4.26	59.62	78.72	882.49	438.31	1002.34	565.41	905.15	461.74	983.74	466.36
53.453	0	5.43	0	0.7	75.94	17.58	0.01	84.13	2.54	0.59	0	99.98	49.32	96.58	6.79	99.86	0.16	91.14	43.09	25.22	4.64	23.32	0	0.59	2.54	0.33	0	0.12	99.29	22.24	0.02	0.01	38.92	0	0	24	-5.89	5.29	4.19	59.69	78.01	881.73	437.8	1002.48	565.95	905.08	462.58	983.02	465.74
53.486	0	4.65	0	0.5	75.98	14.47	0.01	83.74	2.5	0.58	0	99.98	47.99	96.19	6.8	99.87	0.16	90.65	39.38	22.97	3.58	17.7	0	0.58	2.5	0.37	0	0.16	99.16	22.01	0.02	0.01	38.73	0	0	24	-4.94	5.86	4.27	59.8	78.28	881.41	437.81	1002.44	566.69	904.86	462.15	983.02	466.35
53.52	0	4.08	0	0.37	75.63	10.51	0.01	82.62	2.65	0.68	0	99.98	45.96	96.87	6.73	99.87	0.18	90.55	31.19	21.31	2.28	13.63	0	0.68	2.65	0.49	0	0.14	98.87	20.26	0.03	0.01	39.62	0	0	24	-4.94	4.83	4.08	59.82	78.59	881.49	438.16	1001.99	566.45	904.38	462.44	982.87	466.52
53.553	0	3.78	0	0.36	76.63	8.51	0.01	82.29	2.57	0.76	0	99.98	43.86	96.57	7.71	99.86	0.2	90.42	28.89	19.32	2.11	12.86	0	0.76	2.57	0.5	0	0.11	98.58	18.87	0.03	0.01	38.7	0	0	24	-2.17	5.31	3.79	60.17	78.45	880.63	437.94	1001.67	567.17	903.67	463.18	982.05	466.47
53.586	0	3.47	0	0.36	77.83	6.38	0.01	82.21	2.53	0.75	0	99.98	41.1	97.17	8.15	99.86	0.21	90.38	26.77	15.98	2.01	12.04	0	0.75	2.53	0.42	0	0.1	98.38	18.34	0.03	0.02	36.98	0	0	24	-4.06	4.32	3.73	60.07	78.72	880.22	438.02	1000.5	566.24	902.71	462.42	981.34	466.37
53.62	0	3.24	0	0.32	79.36	4.38	0.01	81.4	2.22	0.81	0	99.98	37.94	97.08	8.64	99.86	0.22	91.5	22.17	13.31	1.7	10.01	0	0.81	2.22	0.44	0	0.07	97.58	15.42	0.04	0.02	35.77	0	0	24	-2.87	4.48	4.02	60.28	79.28	879.63	438.12	999.81	566.19	901.99	462.86	981.17	466.72
53.653	0	3.24	0	0.3	81.47	2.87	0.02	82.51	1.92	0.8	0	99.98	34.29	97.32	9.15	99.85	0.21	92.43	18.93	11.26	1.28	8.21	0	0.8	1.92	0.4	0	0.05	97.43	15.81	0.04	0.02	33.47	0	0	24	-2.28	4.05	3.83	60.29	79.44	878.72	437.94	999.13	566.24	900.98	463.14	980.36	466.43
53.686	0	3.02	0	0.3	81.53	2.04	0.02	81.25	1.73	0.87	0	99.98	31.4	97.88	8.54	99.84	0.21	91.72	16.56	8.68	1.22	7.43	0	0.87	1.73	0.34	0	0.05	96.81	15.09	0.04	0.01	31.54	0	0	24	-4.63	2.83	3.76	60.08	78.58	878.03	437.95	997.65	565.29	900.27	462.09	978.74	466.16
53.72	0	3.22	0	0.37	82.26	1.41	0.02	81.26	2.4	0.99	0	99.97	27.88	96.99	8.05	99.83	0.18	91.52	15.56	7.42	1.35	9.71	0	0.99	2.4	0.26	0	0.06	95.97	15.81	0.04	0.02	28.72	0	0	24	-8.19	4.64	3.59	59.79	79.6	877.49	438.1	996.36	563.82	898.79	461.56	978.27	465.93
53.753	0	3.45	0	0.41	84.18	1.07	0.02	83	2.28	1.03	0	99.97	25.07	97.48	8.6	99.8	0.17	92.6	15.23	6.24	1.47	10.29	0	1.03	2.28	0.21	0	0.06	95.93	17.05	0.04	0.01	26.34	0	0	24	-5.1	3.73	3.48	60.02	79	876.5	438.15	995.44	564.56	898.01	462.55	976.95	465.8
53.787	0	3.83	0	0.54	85.58	0.7	0.02	84.66	1.98	0.98	0	99.97	20.97	97.19	8.49	99.79	0.15	93.28	15.04	4.83	2.03	13.96	0	0.98	1.98	0.15	0	0.06	94.61	19.44	0.04	0.01	22.66	0	0	24	-4.84	4.28	3.44	60.09	78.19	875.65	437.97	994.78	564.69	897.63	462.6	975.77	465.52
53.82	0	3.91	0	0.48	86.67	0.49	0.02	86.06	1.96	1.01	0	99.97	17.73	97.27	7.92	99.8	0.13	94.01	14.15	3.97	1.98	9.91	0	1.01	1.96	0.1	0	0.06	93.91	21.96	0.04	0.01	19.83	0	0	24	-6.99	4.13	3.2	59.76	78.12	875.74	438.51	994.1	564.16	897.23	462.43	975.28	465.7
53.853	0	3.72	0	0.37	87.97	0.39	0.02	87.46	1.93	0.93	0	99.97	15.6	97.25	9.12	99.8	0.12	94.74	12.75	3.11	1.65	4.87	0	0.93	1.93	0.09	0	0.05	93.78	22.96	0.04	0.01	18.45	0	0	24	-7.83	4.17	3.52	59.65	78.21	875.17	438.88	993.59	564.29	896.84	462.91	974.99	465.89
53.887	0	3.96	0.01	0.38	88.26	0.24	0.03	88.22	2.46	1.02	0	99.96	11.65	96.76	7.27	99.79	0.1	94.85	12.1	2.26	1.41	3.5	0	1.02	2.46	0.06	0	0.11	91.53	26.41	0.04	0.01	14.65	0	0	24	-7	5.01	3.69	59.63	77.59	874.38	439.46	992.73	564.85	896.47	462.71	973.9	467.62
53.92	0	2.62	0.01	0.29	82.77	0.16	0.03	82.4	2.82	1.07	0	99.93	8.54	95.37	6.01	99.55	0.09	86.63	8.69	1.43	0.78	1.54	0	1.07	2.82	0.05	0	0.15	84.26	24.86	0.04	0.93	12.66	0	0	24	-6.72	6.88	3.87	59.12	77.33	877.99	445.41	989.16	562.83	896.75	467.41	973.93	472.24
53.953	0	0.89	0.01	0.25	57.14	0.13	0.02	57.51	3.15	0.95	17.49	99.88	7.26	92.99	4.63	98.46	0.07	58.77	6.92	0.95	0.4	1.62	0	1.05	3.15	0.05	0	0.1	78.22	25.41	0.04	42.64	11.77	0	0	24	-10.33	9.07	3.56	57.93	77.47	880.29	450.89	988.48	564.28	897.35	471.92	974.66	476.84
53.987	0	0.22	0.01	0.19	18.41	0.11	0.03	18.45	2.41	0.83	63.09	99.62	5.89	96.34	3.1	94.01	0.06	22.62	7.24	0.83	0.48	1.69	0	0.98	2.41	0.02	0	0.04	68.61	24.6	0.03	95.64	9.89	0	0	24	-9.72	5.64	2.22	57.21	76.59	883.27	455.59	986.82	563.31	897.57	476.31	974.03	480.82
54.02	0	0.13	0.01	0.19	7.09	0.11	0.03	6.93	2.76	0.47	85.82	99.13	6.21	94.19	1.92	84.94	0.05	4.92	6.91	0.47	0.44	1.91	0	0.94	2.76	0.02	0	0.02	67.27	25.88	0.04	95.91	10.13	0	0	24	-21.36	8.07	3.46	55.9	78.09	884.88	462.15	986.53	566.21	898.32	480.4	976.2	486.09
54.053	0	0.18	0.02	0.23	3.2	0.09	0.04	2.28	3.11	0.38	93.6	95.25	4.49	92.51	1.39	62.8	0.04	1.08	7.11	0.32	0.38	3.83	0	0.82	3.11	0.02	0	0.01	67.83	24.5	0.04	99.97	8.32	0	0	24	-16.51	9.43	3.71	55.62	75.21	881.33	463.43	989.07	575.4	899.29	484.65	974.46	487.2
54.087	0	0.32	0.06	0.21	0.91	0.08	0.08	0.51	2.52	0.29	98.18	46	3.66	96.85	1.15	25.97	0.04	0.21	7.57	0.29	0.28	3.41	0	0.79	2.52	0.02	0.01	0.02	65.36	26.25	0.04	99.99	7.13	0	0	24	-14.12	4.87	3.51	55.88	80.05	877.06	461.5	992.5	582.37	896.36	483.93	976.34	487.41
54.12	0	0.45	0.1	0.22	0.48	0.08	0.11	0.21	2.55	0.21	99.04	16.36	3.38	96.25	0.65	6.64	0.03	0.04	6.7	0.21	0.1	2.85	0	0.78	2.55	0.02	0.01	0.05	66.33	24.79	0.04	99.96	7.05	0	0	24	-13.17	5.78	3.74	55.69	80.52	876.22	462.06	993.16	584.52	896.2	485.14	976.65	488.4
54.154	0	0.44	0.11	0.18	0.37	0.08	0.12	0.16	2.62	0.17	99.12	13.15	3.66	97.71	0.48	1.26	0.02	0.01	7.62	0.17	0.04	1.78	0	0.99	2.62	0.02	0.01	0.12	62.22	23.33	0.04	99.64	6.97	0	0	24	-15.3	3.23	4.34	55.62	79.38	876.72	463.89	992.07	584.56	896.83	485.18	976.03	490.44
54.187	0	0.44	0.11	0.18	0.35	0.08	0.12	0.14	2.87	0.18	99.12	12.64	3.74	97.88	0.32	0.52	0.02	0.01	8.19	0.18	0.05	1.89	0	1.09	2.87	0.02	0.02	0.22	61.08	22.21	0.04	99.59	6.89	0	0	24	-14.04	2.85	4.16	55.47	79.2	875.78	464	991.6	585.36	896.09	485.63	975.12	490.79
54.22	0	0.47	0.11	0.19	0.36	0.09	0.13	0.13	3.24	0.21	99.06	15.95	4.11	97.9	0.25	0.3	0.02	0.01	9.26	0.21	0.08	2.02	0	1.26	3.24	0.02	0.02	0.44	63.39	20.45	0.04	99.44	6.98	0	0	24	-14.61	2.78	4.85	55.49	79.99	875.36	464.21	991.67	585.98	896	485.45	975.76	491.45
54.254	0	0.42	0.11	0.17	0.32	0.1	0.13	0.11	4.35	0.19	99.15	12.2	4.6	97.28	0.24	0.22	0.01	0.01	10.2	0.19	0.12	2.52	0	1.3	4.35	0.03	0.03	0.94	58.57	16.56	0.04	99.46	7.41	0	0	24	-14.23	4.11	5.24	55.43	79.29	875.48	464.39	991.87	586.28	896.75	485.82	975.82	491.65
54.287	0	0.43	0.12	0.16	0.34	0.07	0.12	0.11	2.69	0.3	99.14	10.51	2.77	97.77	0.23	0.18	0.01	0.01	6.77	0.3	0.1	1.03	0	1.23	2.69	0.03	0.02	0.59	59.92	15.1	0.04	98.56	6.63	0	0	24	-15.31	3.1	4	55.56	79.08	873.47	461.96	993.37	587.81	895.75	484.68	974.74	488.51
54.32	0	0.36	0.13	0.12	0.3	0.05	0.12	0.1	1.88	0.3	99.29	3.84	0	97.45	0.34	0.33	0.01	0.03	2.69	0.3	0.05	0.43	0	1.34	1.88	0.03	0.01	0.42	50.56	13.04	0.03	99.33	5.18	0	0	24	-15.48	3.79	4.4	56.43	77.84	871.42	457.28	995.11	587.3	896.43	480.83	974.19	484.25
54.354	0	0.25	0.13	0.07	0.23	0.04	0.13	0.09	2.17	0.25	99.51	1.02	0	95.54	0.39	1.16	0.01	0.06	1.13	0.25	0.05	0.3	0	2.03	2.17	0.04	0.02	0.23	34.85	10.71	0.03	97.47	4.7	0	0	24	-7.21	6.67	3.59	57.6	75.65	872.04	449.93	995.83	581.45	897.67	475.85	973.31	477.24
54.387	0	0.21	0.13	0.06	0.22	0.04	0.14	0.1	3.84	0.25	99.56	0.74	0	97.57	0.63	3.25	0.01	0.11	0.53	0.25	0.05	0.18	0	3.23	3.84	0.04	0.02	0.22	28.19	10.4	0.03	3.14	4.21	0	0	24	-10.05	3.53	4.23	58.14	76.42	870.73	446.68	995.74	579.18	896.95	471.66	973.33	474.35
54.42	0	0.16	0.11	0.05	0.26	0.04	0.13	0.13	3.41	0.32	99.48	0.78	0	98.2	1.03	11.03	0.01	0.21	0.39	0.32	0.08	0.19	0	3.74	4.04	0.05	0.02	0.27	21.15	8.89	0.03	0.67	3.41	0	1	30	-5.2	2	4.9	58.99	80.53	867.81	440.52	1000.47	581.35	896.29	468.67	976.8	470.49
54.454	0	0.15	0.08	0.07	0.57	0.03	0.11	0.28	2.75	0.29	98.87	5.28	0	97.66	1.27	28.97	0.01	0.37	0.46	0.29	0.14	0.23	0	5.73	4.9	0.05	0.01	0.21	28.43	8.79	0.02	0.22	2.75	0	0	30	-5.19	3.34	5.95	59.36	80.23	869.11	439.88	999.33	578.52	897.25	465.64	977.31	470.85
54.487	0	0.08	0.03	0.06	1.7	0.03	0.06	1.15	2.39	0.34	96.6	40.79	0	96.85	1.98	61.62	0.01	0.81	0.47	0.34	0.23	0.3	0	4.88	4.24	0.12	0.01	0.26	27.08	8.73	0.02	0.28	2.39	0	0	30	4.98	-4.88	5.2	62.93	73.91	869.35	437.13	1002.4	580.45	901.47	463.24	974.86	472.06
54.521
54.554
54.587
54.621	0	0.05	0.02	0.08	3.92	0.03	0.1	4.2	7.38	0.3	91.6	74.68	0	67.95	7.38	90.32	0.01	1.26	3.3	0.25	0.26	9.19	0	12.78	16.47	0.3	0.02	4.28	10.6	5.98	0.03	0.33	1.45	0	0	30	7.75	-18.24	4.73	58.37	57.31	855.07	436.43	990.5	583.04	896.14	462.2	952.49	472.69
54.654
54.687
54.721
54.754
54.788
54.821
54.854
54.888
54.921
54.954
54.988
55.021
55.054
55.088
55.121
55.155
55.188
55.221
55.255
55.288
55.321
55.355
55.388
55.421
55.455
55.488
55.522
55.555
55.588
[truncated: 11,138 more rows]
[truncated: 4 more columns]
