# Supplementary material for: Exploring emotion recognition in patients with mild cognitive impairment and Alzheimer’s dementia undergoing a rehabilitation program
Source: PLoS One. 2025 Apr 24;20(4):e0322213. doi: 10.1371/journal.pone.0322213 (PMC12021228; doi:10.1371/journal.pone.0322213)
Supplement: S1 Data — (ZIP) [file pone.0322213.s003.zip › raw data1-10/No5 Cognitive training.csv]

time stamp	face id	anger	contempt	disgust	fear	joy	sadness	surprise	sentimentality	confusion	neutral	engagement	valence	attention	inner brow raise	brow raise	brow furrow	eye widen	cheek raise	lid tighten	nose wrinkle	upper lip raise	dimpler	lip corner depressor	chin raise	lip pucker	lip stretch	lip press	mouth open	jaw drop	lip suck	eye closure	smile	smirk	blink	blink rate	pitch	yaw	roll	brightness	interocular distance	topleft_x	topleft_y	bottomright_x	bottomright_y	outer_right_eye_X	outer_right_eye_Y	outer_left_eye_X	outer_left_eye_Y
0.066	0	0.13	0.23	0.03	0.13	0.03	0.13	0.06	0.94	0.05	99.55	0.33	0	98.5	0	0.1	0	0	0.94	0	0.05	0	0	0.27	1.26	0.01	1.78	1.65	0.03	0.06	3.49	66.99	0.09	1.62	0		3.57	-1.08	4	48.77	157.75	890.44	437.06	1129.28	692.85	934.7	486.68	1092.08	497.61
0.1	0	0.13	0.22	0.02	0.13	0.03	0.13	0.06	0.81	0.05	99.56	0.33	0	98.37	0.01	0.16	0	0	0.81	0	0.05	0	0	0.28	0.74	0.01	1.52	1.1	0.01	0.03	1.51	25.45	0.13	1.43	0		3.37	-1.51	4.23	48.51	144.81	889.56	436.57	1126.1	690.31	939.2	484.3	1083.42	497.33
0.133	0	0.13	0.22	0.02	0.13	0.03	0.13	0.06	0.91	0.06	99.56	0.33	0	98.31	0.01	0.24	0	0	0.91	0.01	0.06	0	0	0.43	0.67	0	1.23	1.06	0.02	0.03	1.23	10.64	0.25	1.46	0		-1.25	-1.68	5.71	47.65	144.97	888.72	436.08	1122.31	685.52	938.52	480.89	1082.76	495.38
0.166	0	0.13	0.21	0.02	0.13	0.03	0.13	0.06	1.06	0.08	99.58	0.33	0	97.91	0.01	0.21	0	0	1.06	0.01	0.08	0	0	0.58	1.02	0	1.32	1.27	0.02	0.03	1.79	51.01	0.26	0.96	0		6.67	-2.76	5.78	49.1	144.1	888.85	427.94	1120.91	678.79	938.26	475.47	1081.83	487.86
0.2	0	0.13	0.2	0.02	0.13	0.03	0.13	0.06	1.3	0.09	99.59	0.33	0	97.22	0.01	0.22	0	0	1.3	0.01	0.09	0	0	0.67	1.06	0	1.48	1.15	0.02	0.04	2.18	14.23	0.38	0.81	0		1.96	-4.23	6.36	48.7	143.07	888.01	427.39	1118.27	674.44	937.72	472.18	1080.05	486.63
0.233	0	0.13	0.2	0.02	0.13	0.03	0.13	0.06	1.41	0.09	99.59	0.33	0	98.02	0.01	0.24	0	0	1.41	0.01	0.09	0	0	0.64	1.22	0	1.39	1.31	0.02	0.04	2.63	8.4	0.36	0.89	0		4.04	-2.48	6.59	48.8	142.67	887.89	427.54	1115.56	672.48	936.75	472.41	1078.69	486.87
0.266	0	0.13	0.2	0.02	0.13	0.03	0.13	0.06	1.33	0.07	99.59	0.33	0	98.03	0.01	0.24	0	0	1.33	0.01	0.07	0	0	0.42	1.07	0.01	1.31	1.21	0.02	0.04	2.1	32.81	0.4	0.9	0		3.53	-2.47	7.13	48.77	143.17	886.34	426.76	1111.6	668.6	934.45	470.34	1076.72	486.29
0.3	0	0.13	0.2	0.02	0.13	0.03	0.13	0.06	1.29	0.05	99.59	0.33	0	97.27	0.01	0.26	0	0	1.29	0.02	0.05	0	0	0.41	1.13	0.01	1.28	1.04	0.02	0.04	2.11	14.46	0.44	0.94	0		3.49	-4.14	7.38	48.65	143.07	885.43	425.67	1108.98	665.49	933	468.64	1075.14	484.96
0.333	0	0.13	0.2	0.02	0.13	0.03	0.13	0.06	1.12	0.04	99.6	0.33	0	97.3	0.01	0.33	0	0	1.12	0.04	0.04	0	0	0.39	1.23	0.01	1.22	1.33	0.01	0.04	1.88	8.76	0.44	0.83	0		6.77	-4.08	7.93	48.88	143.83	883.38	422.69	1106.55	662.77	931.12	465.86	1073.83	483.76
0.366	0	0.13	0.2	0.03	0.13	0.03	0.13	0.06	1.3	0.08	99.6	0.33	0	97.26	0.01	0.36	0	0	1.3	0.08	0.05	0	0	0.39	1.64	0.01	1.24	1.27	0.01	0.04	2.1	2.91	0.46	0.73	0		4.56	-4.15	7.83	48.72	142.16	882.17	420.25	1104.96	658.98	930.41	462.34	1071.32	481.18
0.4	0	0.13	0.2	0.03	0.13	0.03	0.13	0.06	1.32	0.07	99.61	0.33	0	97.52	0.01	0.3	0	0	1.32	0.07	0.06	0	0	0.42	2.23	0.01	1.19	1.79	0.01	0.04	2.26	4.89	0.44	0.58	0		1.88	-3.65	6.65	48.38	140.71	879.98	418.68	1102.59	656.78	927.36	461.21	1067.14	477.34
0.433	0	0.13	0.2	0.03	0.13	0.03	0.13	0.06	1.31	0.1	99.61	0.33	0	98.01	0.01	0.34	0	0	1.31	0.1	0.07	0	0	0.42	2.01	0	1.06	1.73	0.01	0.03	2.11	4.16	0.47	0.55	0		0.16	-2.52	6.05	48.12	143.79	876.1	414.83	1100.52	653.98	922.31	457.55	1065.2	473.67
0.467	0	0.13	0.2	0.03	0.13	0.03	0.13	0.06	0.95	0.1	99.61	0.33	0	98.78	0.01	0.31	0	0	0.95	0.1	0.07	0	0	0.45	2.15	0	0.89	2.06	0.01	0.03	1.72	6.61	0.44	0.6	0		-0.25	0.03	4.31	47.77	140.89	872.81	411.13	1099.65	652.41	919.7	454.98	1059.76	470.29
0.5	0	0.13	0.2	0.03	0.13	0.03	0.13	0.06	0.81	0.1	99.61	0.33	0	98.59	0.01	0.26	0	0	0.81	0.1	0.06	0	0	0.38	1.78	0	0.78	1.96	0.01	0.03	1.4	7.32	0.42	0.55	0		2.7	0.75	4.34	48.01	138.71	867.41	407.12	1095.65	651.46	916.03	452.4	1054.01	466.6
0.533	0	0.13	0.2	0.03	0.13	0.03	0.14	0.06	0.74	0.07	99.6	0.33	0	98.43	0.01	0.23	0	0	0.74	0.07	0.06	0	0	0.44	2.63	0	0.7	2.67	0.01	0.03	1.3	17.75	0.37	0.58	0		1.02	1.3	3.53	47.53	138.62	864.7	405.04	1093.86	650.28	912.86	451.12	1050.99	462.83
0.567	0	0.14	0.2	0.03	0.13	0.03	0.14	0.06	0.59	0.05	99.61	0.33	0	98.73	0.01	0.21	0	0.01	0.59	0.04	0.05	0	0	0.54	3.01	0	0.57	3.55	0.01	0.03	1.06	11.19	0.32	0.5	0		2.01	0.23	3.76	47.87	140.54	862.58	402.89	1092.09	649.08	910.18	449.66	1050.31	460.38
0.6	0	0.13	0.2	0.03	0.13	0.03	0.14	0.06	0.63	0.06	99.61	0.33	0	98.76	0.01	0.2	0	0.01	0.63	0.03	0.06	0	0	0.54	2.88	0	0.4	2.44	0.01	0.03	0.94	62.78	0.29	0.39	0		7.09	0.1	4.21	48.47	137.4	858.6	396.92	1087.97	644.28	908.2	444.12	1044.99	457.08
0.633	0	0.13	0.19	0.03	0.13	0.03	0.14	0.06	0.74	0.08	99.61	0.33	0	98.67	0.01	0.2	0	0.01	0.74	0.02	0.08	0	0	0.61	3	0	0.29	2.45	0.01	0.04	0.86	43.5	0.28	0.33	0		5.5	-0.48	3.34	48.41	141.51	856.69	395.16	1086.99	642.2	903.82	442.57	1044.76	455.33
0.667	0	0.13	0.19	0.03	0.13	0.03	0.14	0.06	0.7	0.06	99.61	0.33	0	98.31	0.01	0.22	0	0	0.7	0.01	0.06	0	0	0.69	3.08	0	0.3	1.81	0.01	0.04	0.77	16.74	0.24	0.32	0		6.43	-1.68	5.56	48.38	143.36	856.12	395.97	1085.03	642.32	904.18	442.06	1046.78	456.72
0.7	0	0.14	0.2	0.03	0.13	0.03	0.14	0.06	0.78	0.04	99.61	0.33	0	97.6	0.01	0.23	0	0	0.78	0.01	0.04	0	0	0.79	4.15	0	0.29	3.01	0.01	0.04	0.73	21.76	0.21	0.35	0		6.45	-3.47	5.51	48.34	143.48	856.77	395.89	1084.13	641.05	903.81	442.37	1046.74	454.98
0.734	0	0.15	0.2	0.03	0.13	0.03	0.15	0.06	0.51	0.02	99.61	0.33	0	97.68	0.01	0.24	0	0	0.51	0.01	0.02	0	0	0.98	6.24	0	0.3	7.87	0	0.03	0.6	39.28	0.14	0.32	0		8.84	-3.29	6.79	48.38	141.62	856.92	395.6	1082.49	639.86	905.38	441.92	1046.38	455.13
0.767	0	0.15	0.19	0.03	0.13	0.02	0.17	0.06	0.47	0.03	99.61	0.33	0	97.47	0	0.3	0	0	0.47	0.01	0.03	0	0	1.5	11.01	0	0.31	5.93	0	0.02	0.67	17.09	0.11	0.25	0		6.75	-3.75	6.12	48.27	144.25	858.29	395.11	1084.63	639.56	905.13	441.42	1048.85	453.78
0.8	0	0.16	0.19	0.04	0.13	0.03	0.18	0.06	0.53	0.02	99.61	0.33	0	97	0	0.36	0	0.01	0.53	0.01	0.02	0	0	1.65	13.67	0	0.37	7.31	0	0.02	0.76	12.84	0.1	0.21	0		8.3	-4.61	7.54	48.23	143.16	858.34	395.03	1084.52	639.53	907.31	440.19	1049.62	455.76
0.834	0	0.16	0.19	0.04	0.13	0.02	0.2	0.06	0.49	0.02	99.6	0.33	0	97.22	0.01	0.41	0	0.01	0.49	0.01	0.02	0	0	2.28	18.06	0	0.45	5.17	0	0.02	0.71	13.99	0.08	0.22	0		6.19	-4.23	7.71	47.99	142.87	858.22	394.64	1084.96	638.72	907.76	439.96	1049.87	454.63
0.867	0	0.17	0.19	0.06	0.13	0.03	0.24	0.06	0.61	0.02	99.51	0.59	0	96.82	0.01	0.45	0	0.01	0.61	0.01	0.02	0	0	2.82	27.64	0	0.61	4.91	0	0.02	0.75	18.24	0.07	0.25	0		6.61	-4.92	6.26	47.97	145.93	858.91	393.56	1086.26	638.75	905.66	439.65	1050.98	452.98
0.9	0	0.2	0.2	0.09	0.13	0.03	0.3	0.06	0.95	0.02	99.4	1.29	0	96.97	0.01	0.34	0	0	0.95	0.01	0.02	0	0	3.02	38.38	0	0.91	8.02	0	0.02	0.97	7.53	0.07	0.28	0		7.71	-4.67	6.21	47.76	145.41	859.27	392.81	1087.87	639.79	906.83	439.49	1051.63	452.82
0.934	0	0.2	0.2	0.1	0.13	0.03	0.34	0.06	1.01	0.03	99.33	1.73	0	97.24	0	0.28	0	0	1.01	0.01	0.03	0	0	3.81	42.09	0	0.89	7.22	0	0.02	0.88	18.09	0.05	0.29	0		4.39	-4.19	6.65	47.58	147.03	859.26	392.58	1087.83	637.61	906.72	437.07	1052.81	453.61
0.967	0	0.18	0.2	0.08	0.13	0.03	0.3	0.06	0.94	0.02	99.4	1.13	0	97.59	0.01	0.26	0	0	0.94	0.01	0.02	0	0	3.44	36.48	0.01	0.83	4.14	0	0.02	0.94	5.14	0.05	0.33	0		1.58	-3.49	6.53	47.13	148.29	858.73	392.87	1086.66	636.4	905.13	436.71	1052.56	452.68
1	0	0.16	0.2	0.06	0.13	0.03	0.26	0.06	1.18	0.03	99.48	0.65	0	97.42	0	0.22	0	0	1.18	0.01	0.03	0	0	3.63	28.39	0.01	0.67	1.97	0.01	0.02	1.16	8.83	0.05	0.31	0		4.06	-3.85	6.2	47.04	147.44	857.83	393.06	1084.71	636.07	903.7	437.59	1050.31	453.22
1.034	0	0.15	0.2	0.05	0.13	0.03	0.24	0.06	1.08	0.04	99.52	0.37	0	97.5	0	0.22	0	0	1.08	0.01	0.04	0.01	0	4.69	20.77	0.01	0.52	0.67	0.01	0.03	1.48	19.68	0.05	0.31	0		4.6	-3.69	6.43	46.84	146.54	856.83	394.19	1082.59	636.47	902.79	438.73	1048.54	453.89
1.067	0	0.14	0.2	0.04	0.13	0.03	0.19	0.06	1	0.04	99.61	0.33	0	97.48	0	0.24	0	0	1	0.02	0.04	0.01	0	3.69	11.29	0.02	0.29	0.26	0.02	0.03	1.23	52.9	0.05	0.24	0		3.5	-3.73	5.72	46.37	147.63	855.97	395.38	1081.12	636.14	900.3	439.81	1047.17	454.77
1.101	0	0.13	0.19	0.03	0.13	0.03	0.17	0.06	0.92	0.06	99.61	0.33	0	98.31	0	0.23	0	0	0.92	0.02	0.06	0.02	0	3.48	5.29	0.04	0.18	0.08	0.02	0.03	1.31	36.43	0.05	0.18	0		3.99	-1.69	5.01	46.06	147.75	854.8	396.24	1079.91	637.38	898.2	441.82	1045.38	454.72
1.134	0	0.13	0.19	0.03	0.13	0.03	0.16	0.06	0.8	0.06	99.61	0.33	0	98.36	0	0.2	0	0	0.8	0.02	0.06	0.02	0	3.51	2.79	0.06	0.13	0.09	0.02	0.02	1.33	61.8	0.05	0.16	0		3.45	-1.53	4.43	45.39	148.62	853.79	397.59	1078.02	637.4	895.64	443.42	1043.78	455.36
1.167	0	0.13	0.19	0.03	0.13	0.02	0.16	0.06	0.54	0.04	99.61	0.33	0	98.17	0	0.26	0	0	0.54	0.02	0.04	0.01	0	3.54	1.57	0.06	0.09	0.06	0.02	0.02	1.22	34.47	0.05	0.13	0		3.81	-2.08	3.35	45.3	149.55	853.85	399.04	1076.18	636.77	892.94	446.06	1042.23	455.08
1.201	0	0.13	0.19	0.02	0.13	0.02	0.15	0.06	0.42	0.03	99.61	0.33	0	98.57	0	0.28	0	0	0.42	0.02	0.03	0	0.01	2.9	0.93	0.14	0.07	0.05	0.03	0.02	1.33	52.79	0.04	0.14	0		2.42	-0.82	4.22	44.87	147.27	853.83	401.21	1075.07	637.9	894.54	446.84	1041.46	456.94
1.234	0	0.13	0.19	0.02	0.13	0.02	0.15	0.06	0.32	0.03	99.61	0.33	0	98.29	0	0.32	0	0	0.32	0.02	0.03	0	0.01	2.65	0.69	0.13	0.06	0.05	0.03	0.02	1.02	90.01	0.04	0.1	0		1.15	-1.73	5.16	44.62	147.21	852.82	402.44	1073.08	637.56	894.18	446.4	1040.88	458.73
1.267	0	0.13	0.19	0.02	0.13	0.02	0.14	0.06	0.29	0.03	99.62	0.33	0	97.16	0	0.35	0	0	0.29	0.02	0.03	0	0	2.11	0.47	0.14	0.05	0.04	0.04	0.02	0.7	89.5	0.05	0.1	0		2.91	-4.34	4.47	44.76	148.67	852.01	402.47	1073.2	638.6	892.3	447.54	1040.5	459.32
1.301	0	0.13	0.19	0.02	0.13	0.02	0.14	0.06	0.39	0.04	99.62	0.33	0	97.11	0	0.43	0	0	0.39	0.01	0.04	0	0	1.71	0.39	0.18	0.05	0.07	0.07	0.02	0.5	64.6	0.05	0.09	0		1.24	-4.43	4.21	44.66	148.16	852.2	403.02	1073.31	638.94	892.34	448.21	1040.14	458.48
1.334	0	0.13	0.19	0.02	0.13	0.02	0.14	0.06	0.48	0.04	99.62	0.33	0	96.86	0	0.45	0	0	0.48	0.01	0.04	0	0	1.64	0.4	0.17	0.08	0.11	0.08	0.02	0.46	85.85	0.06	0.09	0		1.32	-4.86	4.04	44.91	149.08	852.32	403.44	1073.96	639.71	892.1	448.8	1040.81	459.2
1.367	0	0.13	0.19	0.02	0.13	0.03	0.14	0.06	0.71	0.04	99.62	0.33	0	96.96	0	0.61	0.01	0.01	0.71	0.01	0.04	0	0	1.31	0.42	0.27	0.1	0.15	0.12	0.03	0.36	87.96	0.07	0.12	0		1.79	-4.7	4.15	45.09	148.65	853.02	404.33	1074.48	640.98	893	450.07	1041.36	459.5
1.401	0	0.13	0.19	0.02	0.13	0.03	0.13	0.06	0.88	0.04	99.62	0.33	0	96.58	0	0.94	0.01	0.01	0.96	0.01	0.04	0.01	0	0.88	0.36	0.43	0.13	0.2	0.22	0.03	0.19	91.93	0.07	0.14	0		1.72	-5.3	4.32	45.03	147.73	853.53	404.58	1075.99	642.4	894.66	450.2	1042.05	460.14
1.434	0	0.13	0.19	0.02	0.13	0.03	0.13	0.06	0.86	0.04	99.62	0.33	0	96.62	0	1.32	0.01	0.01	1.1	0.01	0.04	0	0.01	0.86	0.34	0.56	0.14	0.26	0.25	0.04	0.22	74.35	0.08	0.19	0		1.94	-5.24	5.11	45.18	146.63	854.54	405.24	1077.05	643.55	897.13	450.29	1043.36	461.13
1.468	0	0.12	0.19	0.02	0.14	0.03	0.13	0.06	0.85	0.03	99.63	0.33	0	96.77	0	2.1	0	0.01	1.34	0.01	0.03	0	0.01	0.85	0.37	0.61	0.17	0.48	0.33	0.04	0.17	64.59	0.08	0.24	0		2.32	-4.99	5.01	45.4	146.68	856.32	406.31	1079.21	644.98	898.99	451.46	1045.25	462.62
1.501	0	0.12	0.19	0.02	0.14	0.03	0.13	0.06	0.94	0.03	99.63	0.33	0	96.94	0	2.35	0	0.01	1.11	0.01	0.03	0.01	0.04	0.94	0.44	0.72	0.2	0.38	0.39	0.04	0.15	85.86	0.08	0.32	0		2.51	-4.73	5.44	45.42	148.17	857.82	406.35	1081.58	646.09	900.73	451.47	1048.45	463.11
1.534	0	0.12	0.19	0.02	0.14	0.03	0.13	0.06	1.04	0.02	99.63	0.33	0	97.43	0	3.04	0	0.01	1.04	0.01	0.02	0	0.05	1.07	0.62	0.86	0.3	0.56	0.38	0.04	0.19	78.02	0.07	0.45	0		0.77	-3.81	5.23	45	145.87	861.43	407.24	1085.91	647.59	905.53	452.22	1050.99	463.28
1.568	0	0.12	0.19	0.02	0.14	0.03	0.13	0.06	0.84	0.02	99.61	0.33	0	97.29	0	2.66	0	0.01	0.84	0.01	0.02	0	0.09	1.15	0.53	1.24	0.35	0.32	0.39	0.04	0.16	79.17	0.07	0.71	0		2.35	-4.1	5.85	45.29	147.81	863.93	407.86	1088.58	648.41	907.99	452.46	1055.22	465.58
1.601	0	0.12	0.2	0.02	0.14	0.03	0.13	0.06	0.67	0.02	99.61	0.33	0	97.36	0	3.04	0	0.01	0.67	0.01	0.02	0	0.11	0.93	0.5	1.34	0.31	0.22	0.45	0.05	0.17	87.12	0.07	0.89	0		2.31	-3.96	5.42	45.29	145.22	871.28	409.89	1095.12	650.12	915.57	455.24	1060.39	466.04
1.634	0	0.12	0.2	0.02	0.14	0.03	0.13	0.06	0.7	0.01	99.6	0.33	0	96.53	0	2.77	0	0.01	0.7	0.01	0.01	0	0.16	0.96	0.57	1.31	0.35	0.25	0.57	0.06	0.2	89.61	0.07	1.1	0		0.21	-5.37	6.57	45.16	147.1	874.24	410.11	1098.44	649.48	919.24	453.64	1065.7	467.41
1.668	0	0.13	0.21	0.03	0.14	0.03	0.13	0.06	0.75	0.02	99.57	0.33	0	96.94	0	2.51	0	0.01	0.79	0.01	0.02	0	0.15	0.75	0.64	1.68	0.4	0.25	0.87	0.08	0.21	90.95	0.08	1.58	0		-0.57	-4.71	6.86	44.89	147.05	878.53	412.23	1102.75	651.34	923.93	455.22	1070.27	469.72
1.701	0	0.13	0.22	0.03	0.14	0.03	0.13	0.06	0.73	0.02	99.56	0.33	0	96.97	0	2.14	0	0.01	0.85	0.01	0.02	0	0.09	0.73	0.56	1.56	0.39	0.33	0.94	0.08	0.22	98.62	0.08	1.91	0		2.32	-4.66	7.9	44.92	146.14	882.67	414.36	1106.53	653.82	929.64	456.68	1074.74	474.03
1.735	0	0.13	0.22	0.03	0.14	0.03	0.13	0.06	0.53	0.03	99.55	0.33	0	96.79	0	1.89	0	0.02	0.63	0	0.03	0	0.07	0.53	0.33	2.47	0.35	0.25	1.51	0.1	0.19	95.43	0.08	1.94	0		3.94	-4.97	7.83	44.97	146.03	886.6	416.05	1110.04	655.11	933.25	459.6	1078.4	475.62
1.768	0	0.13	0.24	0.03	0.14	0.02	0.13	0.06	0.38	0.03	99.52	0.33	0	96.55	0	1.73	0	0.02	0.52	0.01	0.03	0	0.07	0.38	0.23	3.75	0.4	0.16	2.09	0.12	0.22	95.66	0.08	2.6	0		0.75	-5.33	6.86	44.49	147.04	888.19	417.96	1111.07	655.67	933	460.31	1079.15	476.47
1.801	0	0.13	0.24	0.03	0.14	0.02	0.13	0.06	0.37	0.03	99.52	0.33	0	96.32	0	1.97	0	0.02	0.43	0	0.03	0	0.09	0.37	0.18	3.28	0.32	0.15	2.06	0.11	0.21	88.91	0.07	2.51	0		-0.16	-5.68	7.07	44.17	147.92	891.43	420.45	1111.88	655.25	934.85	462.08	1081.9	478.09
1.835	0	0.13	0.23	0.03	0.15	0.02	0.12	0.06	0.27	0.03	99.53	0.33	0	95.76	0	2.48	0	0.02	0.4	0	0.03	0.01	0.08	0.27	0.22	5.56	0.29	0.14	2.68	0.14	0.23	97.86	0.06	2.5	0		-1.08	-6.42	7.61	43.81	147.2	893.55	422.13	1113.24	655.35	937.67	462.29	1083.72	480.69
1.868	0	0.13	0.26	0.03	0.15	0.02	0.12	0.06	0.25	0.04	99.48	0.33	0	95.93	0	2.33	0	0.02	0.49	0.01	0.04	0.01	0.1	0.25	0.22	6.82	0.31	0.19	3.09	0.15	0.24	98.4	0.06	3.42	0		-0.43	-6.2	8.26	43.74	147.85	894.52	422.62	1116.29	657.58	940.34	462	1086.58	483.78
1.901	0	0.13	0.27	0.03	0.15	0.03	0.12	0.06	0.62	0.08	99.45	0.33	0	93.94	0	3.16	0	0.04	0.77	0.01	0.08	0.01	0.16	0.23	0.23	6.38	0.31	0.62	3.1	0.15	0.21	99.96	0.05	4.13	0		3.53	-8.29	9.11	44.15	145.28	895.41	424.2	1115.71	659.44	942.55	464.35	1086.33	485.2
1.935	0	0.13	0.29	0.03	0.16	0.03	0.12	0.07	0.96	0.09	99.42	0.33	0	97.5	0	4.42	0	0.06	1.21	0.01	0.09	0.01	0.21	0.18	0.2	5.66	0.26	0.96	3.48	0.16	0.17	99.99	0.05	4.98	0		-0.74	-3.69	8.68	43.66	146.31	903.53	426.5	1123.58	660.19	949.52	466.58	1094.56	485.79
1.968	0	0.13	0.29	0.03	0.16	0.03	0.12	0.07	1.79	0.11	99.42	0.33	0	93.79	0	5.09	0	0.08	1.79	0.01	0.11	0.01	0.38	0.15	0.18	5.24	0.24	2.09	3.21	0.16	0.15	99.87	0.06	5.03	0		2.56	-8.43	9.55	44.19	148.41	904.14	425.71	1124.8	660.24	950.67	465.33	1097.41	487.55
2.001	0	0.14	0.35	0.03	0.16	0.03	0.12	0.07	2.74	0.09	99.3	0.33	0	95.45	0	5.27	0	0.11	2.74	0.01	0.09	0.01	0.56	0.09	0.25	4.85	0.26	5.55	2.99	0.16	0.14	99.65	0.06	6.94	0		4.55	-6.78	8.93	44.19	142.5	915.59	424.83	1134.25	658.22	963.01	464.58	1103.81	486.57
2.035	0	0.14	0.43	0.03	0.17	0.03	0.12	0.07	2.36	0.04	99.13	0.33	0	93.8	0.01	6.99	0	0.14	2.36	0.01	0.05	0	1.06	0.04	0.34	4.58	0.29	8.13	3.2	0.16	0.13	99.4	0.06	9.35	0		2.72	-8.42	10.03	44.13	144.71	916.9	424.42	1136.04	657.69	964.93	462.91	1107.72	486.41
2.068	0	0.15	0.6	0.03	0.16	0.03	0.12	0.07	1.89	0.03	98.8	0.33	0	92.84	0.01	5.51	0	0.11	1.89	0.02	0.04	0	1.86	0.03	0.33	4.1	0.34	10.66	2.58	0.14	0.13	98.3	0.07	12.08	1		4.82	-9.19	10.24	44.34	140.5	926.87	423.06	1146.55	656.55	977.54	460.82	1115.42	487.81
2.102	0	0.15	1.03	0.03	0.16	0.03	0.12	0.07	1.4	0.02	97.94	0.33	0	93.06	0.01	5.03	0	0.11	1.4	0.02	0.03	0	3.06	0.02	0.3	3.16	0.45	14.04	2.12	0.1	0.13	96.55	0.08	17.08	0		2.72	-9.02	10.92	44.43	144.19	930.04	421.88	1150.22	655.65	980.07	459.22	1121.79	485.82
2.135	0	0.16	1.46	0.03	0.16	0.03	0.12	0.07	1.61	0.02	97.08	0.38	0	92.61	0.01	5.16	0	0.1	1.61	0.01	0.03	0	4.88	0.02	0.42	2.77	0.54	16.96	1.53	0.1	0.13	93.72	0.09	20.47	0		2.32	-9.36	10.91	44.32	141.79	934.72	421.17	1155.57	656.28	985.98	459.11	1125.59	483.94
2.168	0	0.16	2	0.03	0.15	0.03	0.12	0.07	2.12	0.02	95.99	0.4	0	93.08	0.01	3.99	0	0.07	2.12	0.01	0.03	0.01	6.09	0.02	0.46	2.29	0.59	18.84	1.33	0.1	0.14	92.66	0.1	23.22	0		1.94	-9.01	10.92	44.75	144.21	937.85	420.04	1159.8	655.66	988.75	457.59	1130.52	483.97
2.202	0	0.17	1.75	0.03	0.14	0.03	0.12	0.06	1.9	0.01	96.5	0.38	0	91.61	0.01	3.03	0	0.05	1.9	0.01	0.02	0	6.53	0.01	0.54	1.98	0.64	18.94	1.12	0.09	0.13	94.21	0.13	21.72	0		1.92	-10.05	11.57	44.98	143.55	939.27	419.72	1161.42	655.74	991.32	457.02	1132.39	483.61
2.235	0	0.17	2.38	0.03	0.14	0.03	0.12	0.06	2.08	0.01	95.24	0.49	0	93.09	0.01	2.86	0	0.03	2.08	0	0.02	0	7.65	0.01	0.67	1.55	0.76	22.73	1.04	0.08	0.16	90.34	0.14	24.63	0		0.83	-9	11.08	45.21	145.07	943.12	419.59	1165.53	655.64	993.97	457.42	1136.83	482.64
2.268	0	0.16	2.01	0.03	0.14	0.03	0.12	0.06	1.66	0.01	95.98	0.33	0	90.25	0.01	2.5	0	0.03	1.66	0	0.01	0	9.6	0.01	0.69	1.24	0.88	16.05	0.98	0.09	0.19	75.6	0.17	22.95	0		1.93	-10.87	11.18	45.57	147.05	942.97	420.08	1165.68	656.18	993.42	457.36	1137.93	484.56
2.302	0	0.15	1.85	0.02	0.14	0.03	0.12	0.06	1.29	0.01	96.3	0.33	0	95.62	0.01	2.88	0	0.03	1.29	0	0.01	0	10.34	0.01	0.66	0.99	0.89	12.89	0.75	0.11	0.22	92.43	0.23	22.28	0		3.26	-6.58	11.53	45.9	146.08	946.34	420.6	1169.77	658.36	997.91	458.61	1141.45	485.73
2.335	0	0.15	1.97	0.03	0.15	0.03	0.12	0.07	1.26	0.02	96.06	0.33	0	89.38	0.02	4.75	0	0.03	1.26	0	0.01	0	10.7	0.01	0.81	0.91	0.9	13.68	0.75	0.11	0.24	88.62	0.23	23.32	0		1.62	-11.35	10.84	45.63	147.15	945.65	421.15	1168.61	657.06	995.84	458.23	1140.35	486
2.368	0	0.14	1.55	0.03	0.16	0.03	0.12	0.07	0.93	0.02	96.91	0.35	0	92.46	0.02	6.43	0	0.04	0.93	0	0	0	11.58	0.01	0.89	0.81	0.88	14.63	0.64	0.1	0.25	86.76	0.25	21.42	0		0.78	-9.47	11.58	45.53	147.46	945.86	421.88	1169.03	658.22	996.85	458.74	1141.67	486.47
2.402	0	0.16	1.55	0.02	0.17	0.03	0.11	0.08	0.92	0.02	96.91	0.8	0	90.19	0.02	7.7	0	0.03	0.92	0	0	0	12.53	0.01	0.96	0.54	1.05	24.84	0.42	0.09	0.37	87.08	0.34	21.79	0		1.46	-10.91	10.69	45.5	147.33	945.36	422.22	1167.89	657.97	994.98	459.67	1139.89	486.24
2.435	0	0.17	1.36	0.02	0.17	0.03	0.11	0.08	1.09	0.02	97.29	1.24	0	90.31	0.02	8.53	0	0.03	1.09	0	0	0	12.45	0.01	0.96	0.5	1.16	30.17	0.39	0.08	0.37	91.9	0.35	20.73	0		2.53	-10.84	10.38	45.44	146.62	944.96	423.12	1166.41	658.17	993.91	461.06	1138.27	486.7
2.469	0	0.19	1.52	0.02	0.17	0.03	0.11	0.08	1.72	0.02	96.96	1.8	0	90.69	0.02	8.87	0	0.03	1.72	0	0.01	0	12.84	0.01	1.02	0.36	1.09	34.67	0.31	0.07	0.54	96.94	0.38	21.94	0		1.57	-10.62	11.29	45.33	147.46	942.1	421.49	1166.36	659.32	993.26	459.02	1138.21	486.1
2.502	0	0.18	1.91	0.02	0.17	0.03	0.11	0.08	1.99	0.02	96.18	1.43	0	91.3	0.02	8.45	0	0.03	1.99	0	0.01	0	15.14	0.01	1.01	0.27	1.13	32.24	0.29	0.06	0.59	92.96	0.4	24.03	0		1.87	-10.24	10.89	45.28	146.38	940.58	421.19	1164.78	659.52	991.57	459.5	1135.73	484.89
2.535	0	0.17	3.18	0.02	0.17	0.03	0.11	0.08	2.39	0.02	93.63	1.08	0	91.41	0.02	9.03	0	0.03	2.39	0	0.03	0	15.45	0.01	1.17	0.25	1.18	27.68	0.29	0.06	0.6	90.04	0.41	29.09	0		0.63	-10.18	11.44	45.02	146.55	938.21	420.23	1163.79	659.43	990.53	458.13	1134.7	484.44
2.569	0	0.16	3.69	0.02	0.17	0.03	0.12	0.08	2.31	0.02	92.63	0.71	0	90.22	0.02	7.84	0	0.03	2.31	0	0.04	0	16.43	0.01	1.2	0.18	1.22	23.05	0.31	0.06	0.72	90.27	0.45	30.27	0		0.4	-10.89	10.95	45.04	145.75	937.74	420.57	1162.43	658.99	989.34	458.43	1132.83	483.98
2.602	0	0.15	4.34	0.02	0.16	0.03	0.12	0.07	2.27	0.02	91.31	0.43	0	90.95	0.02	6.05	0	0.03	2.27	0	0.03	0	17.72	0.01	0.95	0.17	1.28	17.75	0.32	0.06	0.7	92.86	0.47	31.48	0		0.41	-10.46	10.97	45.19	146.58	936.78	420.5	1161.25	658.55	987.91	458.54	1132.3	483.85
2.635	0	0.14	5.5	0.02	0.15	0.03	0.12	0.07	2.1	0.02	89.01	0.33	0	91.87	0.02	4.94	0	0.02	2.1	0.01	0.03	0	17.28	0.01	0.88	0.16	1.29	13.53	0.32	0.06	0.74	88.01	0.49	33.56	0		0.5	-9.87	11.31	45.25	146.46	934.89	420.23	1159.64	658.38	986.62	458.35	1130.82	483.99
2.669	0	0.14	6.67	0.02	0.15	0.03	0.12	0.07	2.26	0.02	86.66	0.33	0	91.33	0.02	4.19	0	0.02	2.26	0.01	0.03	0	16.44	0.01	0.71	0.14	1.11	11.27	0.35	0.05	0.78	85.21	0.48	35.32	0		0.13	-10.23	11.26	44.99	146.71	933.34	420.09	1158.57	658.66	985.15	458.19	1129.61	483.78
2.702	0	0.14	8.66	0.02	0.15	0.03	0.12	0.07	2.56	0.02	82.68	0.33	0	90.65	0.02	4.4	0	0.02	2.56	0.01	0.03	0	16.88	0.01	0.63	0.13	0.99	10.65	0.36	0.05	0.74	94.77	0.5	38.04	0		1.34	-10.64	10.64	44.86	147.17	931.87	420.39	1156.26	658.76	982.3	458.79	1127.33	483.75
2.736	0	0.14	4.78	0.02	0.15	0.03	0.12	0.07	2.2	0.02	90.44	0.33	0	90.09	0.02	5.2	0	0.02	2.2	0.01	0.02	0	12.79	0.01	0.59	0.16	0.91	14.15	0.35	0.04	0.67	89	0.47	32.22	0		2.08	-10.96	9.41	44.64	149.61	928.83	419.49	1154.26	658.9	977.19	459.06	1124.9	482.87
2.769	0	0.14	2.54	0.02	0.16	0.03	0.11	0.08	2.09	0.01	94.92	0.39	0	90.84	0.01	7.32	0	0.02	2.09	0.01	0.02	0	7.93	0.01	0.63	0.17	0.9	15.09	0.36	0.04	0.83	77.06	0.46	26.54	0		0.69	-10.53	8.5	44.12	148.84	926.62	419.96	1151.44	658.62	973.79	460.06	1121.05	481.66
2.802	0	0.13	1.2	0.02	0.17	0.03	0.11	0.08	1.66	0.01	97.6	0.33	0	92.69	0.01	9.11	0	0.02	1.66	0	0.02	0	4.57	0.01	0.51	0.21	0.7	9.55	0.41	0.04	0.9	96.55	0.44	19.77	0		0.9	-9.3	7.83	43.94	148.68	924.09	420.11	1148.69	658.27	970.43	460.51	1117.54	482.03
2.836	0	0.12	0.6	0.02	0.18	0.03	0.11	0.09	1.61	0.01	98.8	0.33	0	92.94	0.01	10.9	0	0.03	1.61	0	0.02	0	1.85	0.01	0.51	0.26	0.55	6.68	0.43	0.04	1.04	92.5	0.49	13.62	0		1.41	-9.11	6.55	44.13	151.86	922.63	421	1145.88	657.78	965.15	462.88	1115.88	481.4
2.869	0	0.11	0.43	0.02	0.19	0.03	0.11	0.09	1.94	0.01	99.13	0.33	0	93.26	0.01	12.17	0	0.03	1.94	0	0.03	0	0.58	0.01	0.6	0.25	0.48	6.96	0.4	0.03	1.1	86.71	0.56	10.91	0		0.21	-8.86	6.08	43.68	148.89	921.03	422.5	1143.16	657.92	963.76	464.24	1111.62	481.76
2.902	0	0.11	0.3	0.02	0.19	0.03	0.1	0.09	1.98	0.01	99.4	0.33	0	95.6	0	12	0	0.03	1.98	0	0.07	0	0	0.01	0.45	0.3	0.4	2.68	0.41	0.03	0.92	93.16	0.62	7.39	0		0.83	-6.61	6.98	43.72	147.28	918.94	423.36	1140.5	658.77	963.24	464.55	1109.34	483.09
2.936	0	0.11	0.22	0.02	0.18	0.03	0.11	0.09	3.1	0.01	99.56	0.33	0	94.77	0	11.52	0	0.04	3.1	0	0.13	0	0	0.01	0.37	0.27	0.35	3.33	0.47	0.03	0.82	96.31	0.76	4.45	0		0.11	-7.51	5.86	43.45	145.92	916.07	422.47	1139.03	659.19	960.33	464.6	1105.27	481.45
2.969	0	0.11	0.19	0.02	0.18	0.03	0.11	0.09	3.62	0.01	99.63	0.33	0	93.08	0	10.83	0	0.04	3.62	0.01	0.28	0	0	0.01	0.32	0.23	0.33	4.26	0.48	0.03	0.74	95.68	0.85	2.84	0		-0.01	-9.01	6.11	43.32	145.58	913.35	420.4	1137.66	658.6	958.73	462.46	1103.28	479.72
3.002	0	0.11	0.19	0.02	0.17	0.03	0.11	0.08	3.3	0.01	99.62	0.33	0	90.6	0	8.95	0	0.04	3.94	0.01	0.33	0.01	0	0.01	0.26	0.2	0.37	3.3	0.47	0.03	0.71	96.62	0.95	2.64	0		1.13	-10.67	6.02	43.48	144.75	910.91	419.04	1135.58	658.26	956.7	461.78	1100.53	478.07
3.036	0	0.13	0.19	0.02	0.16	0.04	0.12	0.07	5.11	0.01	99.63	0.33	0	92.9	0	6.9	0	0.04	5.11	0.01	0.33	0.01	0	0.01	0.22	0.22	0.33	8.34	0.47	0.03	0.6	91.6	1.03	2.09	0		3.35	-9.14	6.12	43.88	144.45	909.93	417.96	1134.49	658.28	955.86	461.79	1099.52	476.83
3.069	0	0.13	0.2	0.02	0.15	0.03	0.12	0.07	3.51	0.01	99.6	0.33	0	93.5	0	6.19	0	0.04	3.51	0.02	0.17	0.01	0	0.01	0.21	0.21	0.34	7.82	0.44	0.03	0.54	70.19	0.95	2.4	0		2.37	-8.67	6.81	43.97	146.64	909.72	415.42	1134.95	656.07	955.82	458.51	1101.54	474.86
3.103	0	0.13	0.21	0.02	0.15	0.03	0.11	0.07	2.54	0.01	99.59	0.33	0	95.7	0	6.46	0	0.04	2.54	0.02	0.04	0	0	0.01	0.21	0.26	0.31	7.77	0.41	0.03	0.51	96.44	0.91	2.79	0		3.39	-6.49	6.93	44.65	149.65	912.08	414.67	1136.01	654.03	956.31	457.89	1105.04	474.36
3.136	0	0.12	0.21	0.02	0.16	0.03	0.11	0.07	1.6	0.01	99.58	0.33	0	95.51	0	7.06	0	0.05	1.6	0.02	0.03	0	0	0.01	0.22	0.37	0.28	6.33	0.42	0.03	0.54	91.45	0.71	2.91	0		-0.2	-6.72	8.4	44.54	151.99	912.2	412.68	1138.15	652.4	958.24	454.31	1109.03	473.41
3.169	0	0.12	0.2	0.02	0.17	0.03	0.11	0.08	0.94	0.01	99.6	0.33	0	95.25	0	8.93	0	0.05	0.94	0.01	0.02	0	0	0.01	0.31	0.39	0.25	4.63	0.43	0.03	0.56	88.85	0.58	2.79	0		-1.85	-7	8.24	44.51	151.96	912.62	412.46	1140.29	653.84	959.43	453.13	1110.01	473.56
3.203	0	0.11	0.2	0.02	0.19	0.03	0.1	0.09	0.9	0.01	99.6	0.33	0	94.78	0	12.24	0	0.05	0.9	0.01	0.02	0	0	0.01	0.32	0.61	0.2	4.53	0.47	0.03	0.52	98.03	0.49	3.67	0		1.09	-7.5	8.07	45.08	151.81	914.16	413.81	1142.18	656.35	961	455.45	1111.43	475.82
3.236	0	0.1	0.2	0.02	0.2	0.03	0.1	0.1	0.72	0.01	99.6	0.33	0	95.21	0	13.63	0	0.05	0.72	0	0.02	0	0	0.01	0.3	0.84	0.21	2.24	0.53	0.03	0.53	97.31	0.48	3.98	0		0.23	-7.05	7.32	45.35	152.47	915.77	415.55	1142.37	656.05	960.66	457.26	1111.89	476.69
3.269	0	0.1	0.17	0.02	0.22	0.03	0.1	0.11	0.68	0.01	99.57	0.33	0	94.44	0	16.06	0	0.06	0.68	0	0.02	0	0	0.01	0.27	1.04	0.15	1.2	0.6	0.03	0.46	97.99	0.44	3.14	0		0.47	-7.83	6.18	45.41	150.77	916.45	417.94	1139.63	654.09	959.03	459.5	1108.6	478.51
3.303	0	0.1	0.17	0.02	0.23	0.03	0.09	0.12	0.53	0.01	99.54	0.33	0	95.84	0	17.95	0	0.06	0.53	0	0.02	0	0	0.01	0.23	1.2	0.17	0.73	0.54	0.03	0.32	97.61	0.4	3.37	0		1.2	-6.32	6.38	45.66	150.21	915.26	418.24	1139.34	655.01	958.97	459.25	1107.62	480.81
3.336	0	0.09	0.15	0.02	0.24	0.03	0.09	0.13	0.36	0.02	99.51	0.33	0	95.53	0	19.6	0	0.06	0.35	0	0.02	0	0	0.02	0.23	1.56	0.18	0.44	0.57	0.03	0.32	98.62	0.36	2.58	0		-1.18	-6.69	5.43	45.62	152.81	914.77	421.95	1137.84	656.81	955.48	463.37	1107.09	482.52
3.369	0	0.1	0.15	0.02	0.23	0.03	0.09	0.12	0.32	0.01	99.53	0.33	0	96.13	0	18.05	0	0.06	0.26	0	0.02	0	0	0.01	0.17	1.84	0.24	0.41	0.52	0.02	0.26	95.4	0.32	1.99	0		-2.64	-5.93	4.74	45.29	148.63	914.72	424.95	1133.51	655.23	954.34	466.12	1102.03	482.86
3.403	0	0.1	0.14	0.02	0.23	0.02	0.09	0.11	0.23	0.02	99.54	0.33	0	97.31	0	17.36	0	0.05	0.2	0	0.02	0	0	0.02	0.14	1.97	0.28	0.48	0.49	0.02	0.28	94.53	0.23	1.41	0		-2.16	-4.06	4.7	45.48	148.36	913.41	426.83	1129.2	654.03	951.63	467.77	1099.08	484.17
3.436	0	0.1	0.14	0.02	0.22	0.02	0.1	0.11	0.23	0.02	99.56	0.33	0	97.58	0	16.54	0	0.05	0.2	0	0.02	0	0	0.02	0.11	2.07	0.32	0.32	0.45	0.02	0.3	94.51	0.23	1.23	0		-2.31	-3.51	4.02	45.75	148.63	912.08	428.87	1125.02	652.71	947.9	470.05	1095.77	484.99
3.47	0	0.1	0.15	0.02	0.2	0.02	0.1	0.1	0.16	0.01	99.6	0.33	0	97.89	0	13.6	0	0.05	0.16	0	0.01	0	0	0.02	0.09	3.71	0.38	0.24	0.39	0.02	0.34	88.45	0.15	0.88	0		-0.4	-2.81	4.13	46.05	147.47	910.55	430.09	1122.01	652.87	946.34	471.3	1093.02	486.55
3.503	0	0.1	0.15	0.02	0.2	0.02	0.1	0.1	0.17	0.01	99.6	0.33	0	97.09	0	13.51	0	0.05	0.17	0	0.01	0	0	0.02	0.1	4.77	0.4	0.36	0.4	0.02	0.37	87.46	0.13	0.8	0		-0.62	-4.46	2.74	45.98	146.34	907.85	429.04	1122.08	654.45	943.88	471.78	1089.6	485.26
3.536	0	0.11	0.16	0.02	0.19	0.02	0.11	0.09	0.21	0.01	99.62	0.33	0	97.63	0.01	11.33	0	0.05	0.21	0	0.01	0	0	0.02	0.11	4.92	0.51	0.27	0.4	0.02	0.36	90.65	0.13	0.74	0		-1.29	-3.41	4.26	46.02	145.42	904.78	430.26	1118.73	655.71	942.96	471.31	1087.51	487.24
3.57	0	0.11	0.16	0.02	0.18	0.02	0.11	0.09	0.24	0.02	99.63	0.33	0	97.28	0.01	10.54	0	0.05	0.24	0	0.02	0	0	0.03	0.12	7.7	0.47	0.29	0.49	0.02	0.42	96.78	0.12	0.55	0		0.93	-4.11	4.18	46.3	146.41	902.45	430.9	1115.39	655.86	939.51	472.69	1085.13	487.81
3.603	0	0.11	0.16	0.02	0.17	0.02	0.11	0.08	0.25	0.02	99.66	0.33	0	97.71	0	8.74	0	0.06	0.25	0	0.02	0	0	0.03	0.13	7.09	0.46	0.26	0.51	0.01	0.41	90.3	0.12	0.43	0		0	-3.23	4.11	46.13	145.74	899.94	430.72	1112.48	654.96	937.08	472.12	1082.01	487.47
3.636	0	0.11	0.17	0.02	0.16	0.02	0.11	0.07	0.27	0.03	99.67	0.33	0	97.55	0	7.17	0	0.05	0.27	0	0.05	0	0	0.03	0.16	8.5	0.37	0.14	0.51	0.01	0.38	96.19	0.11	0.39	0		0.09	-3.58	3.33	46.11	146.01	897.76	430.7	1109.83	654.05	933.6	472.65	1078.89	487.15
3.67	0	0.12	0.17	0.02	0.16	0.02	0.12	0.07	0.26	0.03	99.66	0.33	0	97.82	0	5.94	0	0.05	0.26	0	0.08	0	0	0.03	0.17	9.22	0.3	0.13	0.5	0.01	0.32	97.63	0.15	0.37	0		0.11	-2.99	2.52	46.06	145.06	895.73	430.37	1108.35	654.37	931.33	473.29	1075.83	486.14
3.703	0	0.12	0.18	0.02	0.15	0.02	0.12	0.07	0.32	0.03	99.65	0.33	0	97.43	0	5.15	0	0.04	0.32	0	0.11	0	0	0.03	0.23	9.01	0.32	0.14	0.51	0.01	0.34	98.08	0.15	0.43	0		0.53	-3.83	2.02	45.98	144.88	893.56	430.11	1106.78	654.83	928.94	473.79	1073.34	485.58
3.737	0	0.12	0.18	0.02	0.15	0.03	0.12	0.07	0.4	0.03	99.65	0.33	0	97.49	0	4.8	0	0.03	0.72	0.01	0.22	0	0	0.03	0.31	6.98	0.27	0.4	0.41	0.01	0.33	98.74	0.16	0.46	0		1.04	-3.71	2.74	46	143.99	891.11	429.75	1106.09	657.24	928.62	473.46	1072.11	485.52
3.77	0	0.12	0.18	0.02	0.15	0.03	0.12	0.07	0.36	0.03	99.65	0.33	0	97.21	0	4.94	0	0.02	0.8	0.01	0.24	0	0	0.03	0.29	7.55	0.16	0.34	0.38	0.01	0.36	99.25	0.19	0.51	0		0.4	-4.25	3.5	45.84	143.28	889.22	428.5	1104.99	657.25	928.32	471.7	1071.06	484.2
3.803	0	0.12	0.18	0.02	0.15	0.03	0.12	0.07	0.55	0.03	99.64	0.33	0	95.68	0	5.68	0	0.02	0.87	0.01	0.2	0	0	0.03	0.29	8.11	0.14	0.55	0.37	0.02	0.34	99.16	0.19	0.76	0		0.29	-6.51	4.09	45.69	142.54	887.45	427.81	1103.63	657.34	927.75	470.65	1069.72	483.4
3.837	0	0.12	0.19	0.02	0.15	0.03	0.12	0.07	0.82	0.02	99.63	0.33	0	95.24	0	5.36	0	0.02	0.86	0.01	0.12	0	0	0.02	0.36	5.17	0.17	0.82	0.31	0.02	0.37	89.31	0.21	1.13	0		0.98	-7.02	5.44	45.79	141.84	885.63	427.22	1102.07	657.42	927.97	468.97	1069.01	484.07
3.87	0	0.12	0.19	0.02	0.16	0.03	0.12	0.07	0.78	0.04	99.62	0.33	0	93.68	0	6.22	0	0.02	0.8	0.01	0.06	0	0	0.04	0.51	3.75	0.15	0.78	0.33	0.02	0.42	85.88	0.21	1.54	0		2.65	-8.52	6.06	45.99	140.2	883.56	426.57	1100.94	659.09	927.77	468.99	1067.24	483.18
3.903	0	0.12	0.2	0.02	0.16	0.03	0.11	0.07	0.73	0.03	99.59	0.33	0	96.82	0	7.02	0	0.02	0.73	0.01	0.03	0	0.1	0.04	0.67	3.23	0.17	1.28	0.35	0.02	0.44	89.64	0.2	2.31	0		1.24	-4.93	7.03	46.1	143.31	887.65	425.53	1106.55	659.32	932.37	467.17	1074.79	483.09
3.937	0	0.12	0.21	0.02	0.17	0.03	0.11	0.08	0.8	0.02	99.58	0.33	0	96.85	0	7.9	0	0.02	0.8	0.01	0.02	0	0.22	0.06	0.89	2.82	0.2	1.56	0.43	0.03	0.43	90.87	0.19	2.89	0		-0.02	-4.87	6.54	46.24	146.57	889.47	424.06	1110.27	659.6	933.01	466.66	1078.89	480.78
3.97	0	0.12	0.23	0.02	0.17	0.03	0.11	0.08	0.76	0.02	99.55	0.33	0	96.56	0	7.89	0	0.02	0.76	0.01	0.02	0	0.3	0.07	0.89	2.46	0.2	1.84	0.43	0.03	0.42	94.73	0.17	3.48	0		-0.36	-5.32	6.86	46.16	147.72	892.24	423.39	1115.07	660.84	936.65	466.07	1083.62	480.85
4.003	0	0.12	0.27	0.03	0.17	0.03	0.11	0.08	0.75	0.01	99.46	0.33	0	96.16	0	7.79	0	0.02	0.75	0.01	0.01	0	0.51	0.09	1.06	2.36	0.3	2.98	0.48	0.04	0.42	91.14	0.16	5.21	0		0.52	-5.89	6.9	46.09	147.05	896.65	423.69	1119.9	662.01	941.64	466.28	1087.88	481.68
4.037	0	0.12	0.27	0.03	0.16	0.03	0.12	0.07	0.62	0.02	99.46	0.33	0	96.17	0	6.46	0	0.02	0.62	0	0.02	0	0.55	0.11	1.27	2.15	0.39	3.23	0.47	0.05	0.41	87.88	0.13	4.71	0		1.86	-5.89	7.11	46.54	149.02	897.72	422.43	1122.74	662.24	942.87	466.92	1091.24	480.9
4.07	0	0.12	0.26	0.03	0.16	0.03	0.12	0.07	0.5	0.02	99.47	0.33	0	97.23	0	5.7	0	0.02	0.5	0	0.02	0	0.49	0.1	1.09	2.09	0.42	1.91	0.47	0.05	0.34	86.27	0.12	4.35	0		0.06	-4.21	7.39	46.33	149.38	899.75	421.69	1127.22	663.73	946.35	465.93	1095.01	480.52
4.104	0	0.12	0.26	0.03	0.15	0.02	0.12	0.07	0.39	0.02	99.47	0.33	0	96.06	0	5.08	0	0.02	0.39	0	0.02	0	0.39	0.1	0.98	1.98	0.42	1.9	0.43	0.07	0.31	93.58	0.1	4.22	0		1.95	-6.04	7.71	46.51	148.47	900.4	420.92	1129.51	665.44	948.6	465.6	1096.29	480.76
4.137	0	0.12	0.27	0.02	0.15	0.02	0.12	0.07	0.38	0.03	99.45	0.33	0	95.85	0	4.38	0	0.02	0.38	0	0.03	0	0.37	0.1	0.56	1.94	0.43	1.1	0.47	0.1	0.29	86.07	0.09	4.4	0		2.41	-6.3	7.35	46.55	146.69	903.52	421.53	1131.75	665.82	951.66	466.06	1097.6	480.84
4.17	0	0.12	0.27	0.02	0.15	0.03	0.12	0.07	0.56	0.02	99.47	0.33	0	95.39	0	4.54	0	0.01	0.56	0	0.02	0	0.32	0.09	0.38	2.09	0.47	0.83	0.48	0.1	0.26	68.14	0.09	4.23	0		1.78	-6.86	6.67	46.66	146.62	906.2	422.23	1134.03	666.3	953.34	466.78	1099.31	480.55
4.204	0	0.12	0.28	0.02	0.15	0.03	0.12	0.07	0.74	0.02	99.44	0.33	0	95.12	0	3.85	0	0.01	0.74	0	0.02	0	0.36	0.09	0.22	1.69	0.43	0.81	0.46	0.12	0.19	92.5	0.08	4.43	0		1.63	-7.15	7.47	46.96	147.65	907.17	422.41	1134.74	665.83	954.75	465.57	1101.47	482.1
4.237	0	0.12	0.27	0.02	0.14	0.03	0.12	0.06	0.35	0.02	99.46	0.33	0	95.06	0	3.22	0	0.01	0.87	0	0.02	0	0.42	0.08	0.14	1.44	0.43	0.35	0.43	0.12	0.16	86.07	0.08	3.94	0		2.36	-7.21	7.49	47.42	148.45	908.04	422.03	1136.02	665.91	955.51	465.3	1102.98	482.36
4.27	0	0.12	0.23	0.02	0.14	0.03	0.12	0.06	0.4	0.02	99.53	0.33	0	95.26	0	3.1	0	0.02	1	0	0.02	0	0.35	0.08	0.09	1.43	0.32	0.4	0.42	0.11	0.13	75.43	0.06	2.64	0		2.3	-6.99	7.85	47.62	148.18	908.17	421.98	1136.01	665.72	956.15	464.89	1103.28	482.55
4.304	0	0.12	0.24	0.02	0.14	0.03	0.12	0.06	0.26	0.01	99.52	0.33	0	95.05	0	3.01	0	0.02	0.71	0	0.01	0	0.45	0.09	0.07	1.05	0.34	0.26	0.43	0.09	0.12	74.05	0.05	2.74	0		3.08	-7.22	8.22	47.85	147.92	907.71	420.85	1135.75	664.7	956.32	464.25	1103.2	481.77
4.337	0	0.12	0.24	0.02	0.14	0.03	0.12	0.06	0.67	0.01	99.51	0.33	0	93.82	0	3.06	0	0.02	0.68	0	0.01	0	0.46	0.1	0.11	0.86	0.44	0.67	0.43	0.08	0.13	43.27	0.05	3.02	0		4.35	-8.4	8.2	47.99	146.65	907.02	419.94	1136.01	665.21	956.6	464.41	1102.33	480.87
4.37	0	0.13	0.24	0.02	0.14	0.03	0.12	0.06	0.64	0.01	99.51	0.33	0	93.4	0	3.41	0	0.02	0.64	0	0.01	0	0.44	0.11	0.14	0.7	0.48	2.05	0.46	0.09	0.13	26.79	0.04	3.07	0		3.97	-8.75	7.95	47.98	149.32	907.03	419.18	1136.27	664.55	955.28	463.24	1103.61	480.4
4.404	0	0.13	0.24	0.02	0.15	0.03	0.12	0.07	0.68	0.01	99.53	0.33	0	94.26	0	4.02	0	0.02	0.68	0	0.01	0	0.45	0.1	0.24	0.59	0.57	3.8	0.42	0.09	0.11	77.96	0.04	2.93	0		1.98	-8.01	7.49	47.62	149.81	907.36	419.48	1134.89	662.2	954.06	462.13	1102.76	480.39
4.437	0	0.13	0.23	0.02	0.15	0.03	0.12	0.07	0.95	0.01	99.55	0.33	0	93.03	0	4.69	0	0.02	0.95	0	0.01	0	0.45	0.11	0.29	0.52	0.58	5.85	0.4	0.1	0.12	37.05	0.04	2.69	0		4.79	-9.04	7.68	47.67	147.89	906.79	419.2	1133.04	661.38	953.95	462.16	1100.68	480.71
4.471	0	0.12	0.2	0.02	0.16	0.03	0.12	0.07	0.87	0.02	99.6	0.33	0	93.52	0.01	6.12	0	0.02	0.87	0	0.02	0	0.43	0.09	0.36	0.38	0.59	1.38	0.35	0.09	0.09	23.15	0.04	1.92	0		4.39	-8.66	7.46	47.43	147.82	907.17	418.61	1132.9	660.49	953.71	462.49	1100.66	478.56
4.504	0	0.11	0.18	0.02	0.17	0.03	0.11	0.08	0.84	0.02	99.63	0.33	0	91.9	0.01	8.77	0	0.02	0.84	0	0.02	0	0.36	0.09	0.46	0.26	0.5	1.06	0.33	0.08	0.07	45.29	0.05	1.59	0		3.79	-9.85	7.11	47.2	146.12	907.05	417.71	1132.04	658.48	953.64	460.83	1098.78	477.68
4.537	0	0.11	0.17	0.02	0.18	0.03	0.11	0.09	0.51	0.02	99.64	0.33	0	92.48	0.01	10.37	0	0.02	0.86	0	0.02	0	0.39	0.09	0.48	0.23	0.48	0.51	0.3	0.08	0.07	62.69	0.05	1.38	0		3.74	-9.45	6.38	47.32	145.04	905.93	416.7	1130.7	657.18	952.03	460.29	1096.19	476.23
4.571	0	0.1	0.16	0.02	0.2	0.03	0.11	0.09	0.55	0.03	99.61	0.33	0	94.25	0.01	12.61	0	0.02	0.76	0	0.03	0	0.4	0.1	0.55	0.17	0.51	0.24	0.3	0.08	0.08	81.33	0.06	1.16	0		2.79	-8.01	6.6	47.53	145.83	904.08	415.83	1128.66	655.86	949.98	459.04	1094.92	475.2
4.604	0	0.1	0.15	0.02	0.2	0.03	0.11	0.09	0.41	0.04	99.61	0.33	0	94.36	0.01	12.6	0	0.03	0.86	0.01	0.04	0	0.36	0.1	0.41	0.14	0.41	0.1	0.29	0.08	0.09	43.16	0.07	0.75	0		3.49	-7.92	6.11	48.15	147.66	902.5	414.19	1127.34	654.39	947.11	457.98	1093.92	473.82
4.637	0	0.1	0.14	0.02	0.21	0.03	0.1	0.1	0.32	0.05	99.58	0.33	0	95.53	0.01	14.96	0	0.03	0.93	0.01	0.05	0	0.29	0.13	0.32	0.09	0.29	0.08	0.29	0.08	0.09	60.52	0.08	0.51	0		4.42	-6.69	6.62	48.37	147.12	900.58	413.37	1125.75	654.69	946.19	457.41	1092.47	473.13
4.671	0	0.1	0.14	0.02	0.21	0.03	0.1	0.1	0.25	0.06	99.58	0.33	0	95.92	0.01	14.65	0	0.02	0.98	0.01	0.06	0	0.19	0.2	0.25	0.04	0.23	0.1	0.26	0.09	0.11	55.22	0.1	0.38	0		4.59	-6.21	6.83	48.66	147.46	898.74	412.81	1123.25	653.78	944.08	456.97	1090.77	472.02
4.704	0	0.1	0.14	0.02	0.2	0.03	0.1	0.1	0.23	0.05	99.6	0.33	0	95.55	0.01	13.46	0.01	0.02	0.85	0.02	0.05	0	0.12	0.2	0.23	0.03	0.19	0.11	0.25	0.1	0.11	17.82	0.1	0.23	0		4.12	-6.67	7.12	48.75	148.99	896.64	410.7	1122.43	652.17	942.22	455.71	1090.52	470.04
4.738	0	0.1	0.14	0.02	0.2	0.03	0.1	0.1	0.3	0.04	99.61	0.33	0	94.42	0.01	13.04	0.01	0.02	0.61	0.02	0.04	0	0.09	0.3	0.24	0.03	0.16	0.09	0.24	0.11	0.15	10.9	0.12	0.23	0		6.06	-7.86	7.46	48.96	149.38	895.41	409.02	1122.12	652.18	941.74	453.86	1090.27	469.79
4.771	0	0.11	0.15	0.02	0.19	0.03	0.11	0.09	0.35	0.04	99.63	0.33	0	94.62	0.01	11.29	0.01	0.02	0.51	0.02	0.04	0	0.05	0.35	0.28	0.02	0.16	0.13	0.18	0.11	0.18	37.74	0.12	0.2	0		5.61	-7.67	8.52	49.12	148.09	893.56	407.79	1121.03	651.57	942.21	451.43	1089.15	469.82
4.804	0	0.11	0.15	0.02	0.17	0.02	0.11	0.08	0.43	0.03	99.65	0.33	0	94.89	0.01	9.39	0.01	0.01	0.43	0.02	0.03	0	0.01	0.36	0.43	0.02	0.19	0.3	0.14	0.11	0.18	91.35	0.11	0.2	0		6.76	-7.39	8.64	49.39	148.14	891.6	405.38	1120.65	651.33	941.17	449.56	1088.14	468.18
4.838	0	0.11	0.16	0.02	0.16	0.02	0.12	0.08	0.45	0.02	99.67	0.33	0	94.2	0.01	7.49	0.01	0.01	0.45	0.01	0.02	0	0	0.54	0.8	0.01	0.2	1.2	0.1	0.12	0.23	80.6	0.12	0.16	0		7.78	-8.06	8.33	49.55	149.01	890.89	404.58	1119.87	650.6	939.63	449.51	1087.57	467.29
4.871	0	0.12	0.16	0.03	0.16	0.02	0.12	0.07	0.45	0.02	99.67	0.33	0	95.54	0.01	6.62	0.01	0.01	0.45	0.01	0.02	0	0	0.63	1.33	0.01	0.21	5.26	0.07	0.12	0.24	44.84	0.12	0.16	0		5.6	-6.68	7.68	49.29	148.18	890.46	404.09	1119.55	650.06	938.89	448.2	1085.98	466.11
4.904	0	0.13	0.17	0.03	0.15	0.03	0.12	0.07	0.51	0.01	99.66	0.33	0	95.47	0.01	4.91	0.01	0.01	0.51	0	0.01	0	0	0.61	1.29	0.01	0.21	6.46	0.07	0.12	0.24	38.17	0.12	0.14	0		3.2	-6.76	7.01	48.93	149.79	889.85	403.74	1119.65	649.45	937.08	447.7	1085.86	465.09
4.938	0	0.13	0.18	0.02	0.14	0.03	0.13	0.07	0.51	0.01	99.65	0.33	0	94.07	0.01	3.77	0.01	0.01	0.51	0	0.01	0	0	0.51	1.07	0.01	0.2	2.67	0.06	0.13	0.2	19.96	0.12	0.11	0		6.08	-8.18	6.95	48.93	147.83	888.74	403.23	1117.84	649.49	936.38	448.28	1083.34	464.37
4.971	0	0.12	0.18	0.02	0.14	0.02	0.13	0.06	0.35	0.01	99.64	0.33	0	96.09	0.01	2.96	0.01	0.01	0.35	0	0.01	0	0	0.53	1.2	0.01	0.16	1.1	0.06	0.13	0.19	46.68	0.11	0.12	0		1.68	-5.99	7.29	48.67	152.17	887.06	402.69	1117.63	648.28	934.02	445.74	1084.99	464.91
5.004	0	0.12	0.18	0.03	0.14	0.02	0.13	0.06	0.25	0.01	99.63	0.33	0	96.23	0.01	2.08	0.01	0.01	0.25	0	0.01	0	0	0.61	1.28	0.02	0.15	0.47	0.05	0.14	0.19	46.59	0.09	0.1	0		0.97	-5.8	6.76	48.69	152.48	886.91	402.08	1118.65	648.97	933.61	445.88	1085.06	463.51
5.038	0	0.13	0.19	0.03	0.13	0.02	0.13	0.06	0.27	0.02	99.63	0.33	0	96.14	0.01	1.55	0.01	0.01	0.27	0	0.02	0	0	0.89	1.59	0.01	0.17	0.44	0.04	0.19	0.29	36.32	0.08	0.09	0		1.73	-5.92	6.71	48.87	150.76	886.45	402.24	1119.41	651.31	934.42	446.97	1084.3	463.15
5.071	0	0.13	0.19	0.03	0.13	0.02	0.13	0.06	0.3	0.02	99.63	0.33	0	95.3	0.01	1.32	0.01	0.01	0.3	0	0.02	0	0	0.98	1.55	0.01	0.15	0.56	0.04	0.2	0.33	69.88	0.08	0.09	0		3.62	-6.96	6.84	49.31	151.81	885.41	401.21	1119.62	652.26	933.66	446.73	1084.61	462.87
5.105	0	0.13	0.19	0.02	0.13	0.03	0.14	0.06	0.82	0.05	99.62	0.33	0	95.65	0	1.14	0.01	0.01	0.82	0	0.05	0	0.01	1.21	0.9	0.01	0.13	0.41	0.04	0.21	0.3	41.17	0.06	0.1	0		4.94	-6.54	7.27	49.73	153.1	884.61	400.41	1120.42	653.64	933.62	446.32	1085.79	463.17
5.138	0	0.13	0.19	0.02	0.13	0.03	0.14	0.06	0.93	0.05	99.62	0.33	0	96.11	0	0.96	0.01	0.01	0.93	0.01	0.05	0	0.04	1.16	0.64	0.02	0.12	0.4	0.03	0.19	0.29	48.08	0.05	0.13	0		3.89	-5.97	6.85	49.68	152.95	884.87	399.55	1121.87	653.39	934.08	445.32	1086.03	462.73
5.171	0	0.13	0.19	0.02	0.13	0.03	0.14	0.06	1.1	0.07	99.62	0.33	0	96.47	0.01	0.74	0.02	0	1.1	0.01	0.07	0.01	0.07	1.21	0.58	0.02	0.14	0.3	0.03	0.2	0.31	78.76	0.05	0.15	0		2.36	-5.47	7.41	49.52	150.7	883.74	399.74	1119.83	652.2	934.25	444.23	1083.8	462.82
5.205	0	0.13	0.19	0.02	0.13	0.03	0.14	0.06	1.39	0.11	99.62	0.33	0	97.57	0.01	0.79	0.02	0.01	1.51	0.02	0.11	0.01	0.16	1.39	0.54	0.03	0.16	0.29	0.03	0.18	0.29	99.88	0.04	0.18	0		3.94	-3.53	6.7	49.56	151.43	882.93	400.19	1117.86	651.73	931.67	445.57	1082.07	463.2
5.238	0	0.13	0.19	0.02	0.13	0.03	0.14	0.06	1.28	0.16	99.62	0.33	0	98.21	0.02	0.95	0.02	0.01	1.54	0.04	0.16	0.01	0.19	1.28	0.4	0.04	0.2	0.25	0.04	0.2	0.27	99.88	0.04	0.17	0		3.72	-1.98	3.54	49.22	154.3	882.56	401.75	1115.54	650.09	925.04	449.59	1078.8	462.49
5.271	0	0.13	0.19	0.02	0.13	0.03	0.14	0.06	1.17	0.16	99.62	0.33	0	98.63	0.04	1.08	0.02	0.01	1.17	0.06	0.16	0.01	0.2	1.47	0.39	0.05	0.26	0.26	0.04	0.18	0.3	99.82	0.04	0.19	0		4.38	0.63	2.31	48.54	148.87	884.54	406.02	1111.9	648.75	925.37	454.27	1073.91	464.19
5.305	0	0.12	0.19	0.02	0.14	0.02	0.14	0.06	0.52	0.11	99.62	0.33	0	98	0.09	1.74	0.02	0.01	0.52	0.04	0.11	0.01	0.15	1.64	0.21	0.08	0.2	0.16	0.06	0.17	0.3	95.95	0.03	0.18	0		4.93	2.53	2.13	48.28	153.94	883.81	409.78	1107.12	648.34	919.88	458.89	1073.68	465.62
5.338	0	0.12	0.18	0.02	0.14	0.02	0.13	0.06	0.18	0.09	99.63	0.33	0	97.92	0.14	2.43	0.02	0.01	0.18	0.03	0.05	0.01	0.08	1.66	0.14	0.09	0.17	0.11	0.06	0.15	0.3	89.04	0.03	0.11	1		5.44	2.73	1.28	47.91	151.7	882.11	411.69	1103.17	647.24	917.18	460.72	1068.73	467.56
5.371	0	0.12	0.18	0.02	0.14	0.02	0.13	0.06	0.21	0.14	99.64	0.33	0	97.56	0.21	2.93	0.02	0.01	0.08	0.02	0.02	0	0.04	1.3	0.12	0.14	0.17	0.11	0.06	0.13	0.25	77.8	0.02	0.09	0		1.55	3.56	0.54	47.49	154.26	881.3	413.4	1101.03	645.93	913.52	462.36	1067.71	467.06
5.405	0	0.12	0.18	0.02	0.15	0.02	0.13	0.07	0.27	0.22	99.65	0.33	0	97.56	0.27	3.95	0.03	0.01	0.05	0.02	0.01	0	0.02	1.05	0.08	0.22	0.16	0.05	0.07	0.11	0.23	89.62	0.02	0.06	0		0.4	3.55	0.59	47.17	152.54	879.87	414.94	1098.78	646.77	912.59	463.56	1065.09	467.46
5.438	0	0.11	0.17	0.02	0.16	0.02	0.12	0.07	0.3	0.23	99.67	0.33	0	98.24	0.3	6.33	0.02	0.01	0.05	0.01	0.01	0	0.01	1.08	0.07	0.23	0.14	0.05	0.06	0.12	0.24	65.65	0.02	0.04	0		2.04	1.89	0.98	47.21	149.32	878.36	414.76	1097.06	647.3	913.03	463.1	1062.27	467.83
5.472	0	0.11	0.16	0.02	0.17	0.02	0.12	0.08	0.19	0.19	99.67	0.33	0	98.64	0.19	7.72	0.02	0.01	0.08	0	0.01	0	0	1.41	0.1	0.21	0.14	0.08	0.06	0.11	0.33	23.05	0.02	0.04	0		2.9	0.56	1.32	47.45	148.92	877.56	414.87	1095.6	647.31	912.45	463.24	1061.3	467.67
5.505	0	0.11	0.16	0.02	0.17	0.02	0.12	0.08	0.12	0.12	99.66	0.33	0	98.37	0.12	8.16	0.02	0.01	0.08	0	0.01	0	0	1.37	0.12	0.23	0.16	0.1	0.07	0.1	0.34	42.11	0.02	0.03	0		2.21	1.51	2.57	47.51	148.4	878.27	415.82	1096.27	648.73	914.88	462.92	1063.16	468.87
5.538	0	0.11	0.15	0.02	0.18	0.02	0.12	0.09	0.12	0.09	99.64	0.33	0	98.52	0.09	10.16	0.02	0.01	0.12	0	0.01	0	0	1.35	0.1	0.2	0.2	0.14	0.06	0.1	0.38	36.28	0.02	0.02	0		3.03	1	3.26	47.44	147.35	879.58	416.97	1097.47	650.62	917.42	463.9	1064.64	469.96
5.572	0	0.11	0.15	0.02	0.17	0.02	0.12	0.08	0.15	0.06	99.66	0.33	0	98.77	0.06	8.79	0.01	0.01	0.15	0	0.01	0	0	1	0.11	0.22	0.24	0.15	0.05	0.08	0.3	48.46	0.02	0.02	0		3.1	0.07	3.71	47.16	144.96	879.86	417.59	1097.81	651.53	919.39	463.87	1064.17	471.05
5.605	0	0.11	0.15	0.02	0.17	0.02	0.11	0.08	0.17	0.04	99.65	0.33	0	98.58	0.04	9.31	0.01	0.01	0.17	0	0.02	0	0	0.92	0.09	0.19	0.24	0.08	0.05	0.07	0.28	70.71	0.02	0.02	0		3.44	-0.81	4.59	47.17	145.56	879.54	417.61	1098.33	652.2	920.25	462.83	1065.46	472.97
5.638	0	0.11	0.15	0.02	0.18	0.02	0.11	0.09	0.22	0.03	99.63	0.33	0	98.54	0.03	11.13	0.01	0.01	0.22	0	0.02	0	0	0.86	0.09	0.2	0.25	0.06	0.06	0.07	0.3	72.31	0.02	0.02	0		2.42	-0.95	4.61	46.88	145.5	879.39	417.27	1098.74	652.27	920.42	462.35	1065.58	472.34
5.672	0	0.11	0.15	0.02	0.18	0.02	0.11	0.09	0.22	0.02	99.64	0.33	0	98.19	0.02	10.72	0	0.01	0.22	0	0.02	0	0	0.73	0.1	0.24	0.18	0.05	0.07	0.06	0.28	71.1	0.02	0.02	0		1.36	-2.04	4.71	46.53	145.94	879.46	417.29	1099.81	652.94	920.9	462.03	1066.45	472.61
5.705	0	0.11	0.15	0.02	0.18	0.02	0.11	0.08	0.2	0.03	99.65	0.33	0	98.64	0.02	9.92	0	0.01	0.2	0	0.03	0	0	0.64	0.08	0.25	0.13	0.04	0.08	0.07	0.26	89.2	0.02	0.02	0		0.77	-0.59	4.52	46.14	145.18	879.06	416.77	1100.23	653.3	921.07	461.68	1065.89	471.9
5.739	0	0.11	0.16	0.02	0.17	0.02	0.11	0.08	0.29	0.07	99.66	0.33	0	98.68	0.02	8.65	0	0.01	0.29	0.01	0.07	0.03	0	0.63	0.06	0.2	0.11	0.03	0.06	0.06	0.33	67.25	0.02	0.01	0		-0.02	0.41	4.26	45.9	146.75	878.87	416.17	1100.26	652.66	919.96	461.31	1066.39	470.88
5.772	0	0.11	0.15	0.02	0.17	0.02	0.11	0.08	0.29	0.05	99.66	0.33	0	98.77	0.02	8.85	0	0.01	0.29	0.01	0.05	0.02	0	0.51	0.05	0.21	0.08	0.03	0.06	0.07	0.33	57.82	0.02	0.02	0		0.29	0.08	4.05	45.62	144.98	878.18	416.33	1100.36	653.73	920.26	461.62	1064.91	471.38
5.805	0	0.11	0.16	0.02	0.16	0.02	0.12	0.07	0.36	0.07	99.68	0.33	0	98.53	0.02	6.98	0	0.01	0.36	0.01	0.07	0.02	0	0.54	0.05	0.17	0.05	0.06	0.06	0.06	0.34	16.63	0.02	0.02	0		-1.03	-0.97	3.79	45.46	143.9	878.48	416.72	1099.96	653.06	920.4	461.77	1064.02	470.84
5.839	0	0.12	0.17	0.02	0.15	0.02	0.12	0.07	0.59	0.07	99.66	0.33	0	98.02	0.02	4.64	0	0	0.62	0.01	0.07	0.03	0	0.59	0.09	0.09	0.06	0.25	0.04	0.06	0.45	59.13	0.02	0.02	0		1.82	-2.48	5.66	45.87	141.02	878.32	416.17	1099.87	654.14	923.74	460.54	1064.31	471.73
5.872	0	0.12	0.18	0.02	0.14	0.03	0.13	0.06	0.79	0.05	99.64	0.33	0	97.31	0.02	3.28	0	0	0.79	0.01	0.05	0.01	0	0.8	0.17	0.04	0.09	0.68	0.03	0.06	0.52	21.37	0.02	0.03	0		1.96	-4.07	5.5	45.92	141.13	878.4	415.57	1100.35	654.03	923.74	460.38	1064.49	470.85
5.905	0	0.13	0.18	0.02	0.14	0.03	0.13	0.06	1.11	0.07	99.64	0.33	0	98.29	0.02	2.57	0	0	1.11	0.02	0.07	0.01	0	0.93	0.28	0.03	0.12	2.4	0.02	0.06	0.54	33.34	0.03	0.03	0		0.61	-1.75	6.39	45.77	139.71	878.92	414.5	1101.35	652.53	926.16	459.39	1065.48	469.86
5.939	0	0.14	0.18	0.02	0.14	0.03	0.13	0.06	1.32	0.04	99.63	0.33	0	98	0.02	2.04	0	0	1.32	0.02	0.04	0.01	0	1.18	0.47	0.01	0.2	6.39	0.02	0.05	0.58	20.56	0.03	0.03	0		3.91	-2.54	6.28	46.37	140.55	880.27	411.36	1104.21	652.28	927.78	457.02	1067.89	468.14
5.972	0	0.15	0.19	0.02	0.13	0.03	0.14	0.06	1.15	0.03	99.63	0.33	0	98.43	0.02	1.51	0	0	1.15	0.02	0.03	0	0.01	1.44	1.06	0.01	0.37	13.3	0.01	0.05	0.65	15.77	0.02	0.05	0		1.51	-1.32	6.6	46.5	146.95	881.64	409.89	1106.93	650.44	927.29	455.19	1073.73	467.41
6.005	0	0.19	0.19	0.03	0.13	0.03	0.14	0.06	1.07	0.01	99.61	0.65	0	98.46	0.01	1.37	0	0	1.07	0.01	0.01	0	0.03	1.5	2	0.01	0.64	28.32	0.01	0.05	0.74	7.45	0.02	0.08	0		2.95	-1.2	6.95	46.73	146.68	883.33	408.19	1110.22	650.72	930.31	454.32	1076.48	466.59
6.039	0	0.28	0.19	0.03	0.13	0.03	0.15	0.06	1.33	0.02	99.44	3.68	0	98.21	0.01	0.98	0	0.01	1.33	0.02	0.01	0	0.04	1.84	4.43	0	1.31	51.38	0.01	0.05	0.91	17.44	0.03	0.11	0		3.87	-1.96	7.1	47.19	147.52	884.12	405.96	1113.88	651.6	932.28	453.4	1079.34	465.06
6.072	0	0.3	0.19	0.03	0.13	0.03	0.16	0.06	1.15	0.02	99.39	4.87	-0.01	98.04	0.02	1.08	0	0.01	1.15	0.02	0.02	0	0.04	2.27	7.79	0	1.7	55.21	0.01	0.05	0.99	68	0.02	0.1	0		5.74	-2.43	5.29	47.92	142.31	887.17	404.07	1116.28	651.52	935.28	452.42	1077.31	461.25
6.106	0	0.23	0.18	0.03	0.14	0.03	0.16	0.06	0.78	0.02	99.54	1.33	0	98.58	0.03	2.08	0	0.01	0.78	0.02	0.02	0	0.08	2.82	6.57	0	1.22	37.61	0	0.07	1.07	15.16	0.02	0.12	0		5.35	-0.8	6.58	48.55	140.99	890.05	402.17	1119.97	649.51	940.63	450.91	1081.32	460.03
6.139	0	0.22	0.17	0.03	0.15	0.02	0.17	0.07	0.62	0.02	99.56	1.64	0	98.59	0.04	4.84	0	0.02	0.62	0.02	0.02	0	0.09	3.84	7.11	0	0.84	37.54	0	0.07	1.09	0.37	0.02	0.11	0		1.36	0.78	5.16	49.4	134.08	891.33	394.62	1120.43	641.05	943.13	443.48	1077.12	448.64
6.172	0	0.16	0.14	0.03	0.19	0.02	0.16	0.09	0.4	0.07	99.61	1.05	0	98.64	0.1	12.51	0	0.05	0.4	0.03	0.07	0	0.08	4.98	9.23	0	0.39	23.79	0.01	0.08	1.05	0.02	0.02	0.09	0		-0.05	0.57	5.8	50.7	136.81	889.14	388.47	1120.52	636.68	941.51	436.71	1078.15	443.54
6.206	0	0.12	0.1	0.03	0.29	0.02	0.17	0.16	0.34	0.14	99.42	1.42	0	97.47	0.18	24.64	0	0.15	0.34	0.04	0.14	0	0.04	9.07	10.16	0	0.17	15.95	0.01	0.1	1.2	0	0.02	0.05	0		4.03	-3.74	3.93	51.87	135.21	890.12	382.11	1120.81	631.73	940.8	432.2	1075.94	436.38
6.239	0	0.07	0.06	0.04	0.65	0.02	0.13	0.43	0.42	0.51	98.71	6.18	0	98.51	0.42	48.13	0.01	0.48	0.39	0.06	0.51	0	0.01	10.86	11.36	0	0.07	10.43	0.01	0.1	0.91	0	0.02	0.01	0		3.63	1.06	4.34	53.19	134.2	888.83	376.8	1121.08	627.69	941.28	427.72	1075.43	431.2
6.272	0	0.05	0.04	0.03	1.27	0.02	0.11	1	1.02	0.65	97.46	28.9	0	98.55	1.02	67.51	0.01	1.02	0.51	0.1	0.65	0	0	14.62	10.11	0	0.02	3.81	0.02	0.1	0.69	0	0.02	0	0		5.32	-0.9	4.55	54.41	133.22	888.57	373.45	1119.7	624.26	941.14	423.2	1074.23	428.84
6.306	0	0.04	0.03	0.04	2.13	0.03	0.2	1.89	2.34	0.56	95.73	76.69	0	97.88	2.34	81	0.01	1.78	0.8	0.12	0.56	0.01	0	27.15	12.71	0	0.01	5.01	0.04	0.14	0.64	0	0.02	0	0		4.72	2.84	4.67	54.92	131.76	888.16	370.62	1118.05	619.82	940.99	420.2	1072.65	425.53
6.339	0	0.04	0.02	0.03	3.2	0.03	0.19	3.07	4.98	0.45	93.59	83.83	0	97.29	4.98	87.34	0.01	4.68	1.26	0.13	0.45	0.01	0	26.47	11.49	0	0.01	5.71	0.08	0.18	0.5	0	0.02	0	0		7.25	4.09	4.45	55.32	131.6	887.46	366.38	1114.34	613.44	938.7	415.34	1070.14	421.8
6.372	0	0.05	0.02	0.04	4.61	0.03	0.27	4.61	7.67	0.21	90.78	88.37	-3.19	98.76	7.67	89.09	0.02	10.31	1.28	0.09	0.21	0	0	29.48	17.84	0	0.01	10.42	0.14	0.23	0.33	0	0.02	0	0		9.82	-0.12	5.91	55.44	128.39	887.61	365.45	1113.15	610.99	941.05	415.14	1069.28	421.56
6.406	0	0.08	0.02	0.04	6.86	0.03	0.51	7.12	11.18	0.11	85.75	93.71	-10.41	98.7	11.18	89.47	0.02	17.42	0.73	0.05	0.11	0	0	37.48	20.7	0	0	22.59	0.42	0.3	0.2	0	0.02	0	0		10.32	-0.34	5.62	55.62	127.62	888.39	365.43	1112.18	609.22	941.02	415.13	1068.5	420.98
6.439	0	0.07	0.02	0.04	5.8	0.02	0.54	5.81	12.18	0.06	88.38	90.52	-8.3	97.81	12.18	84.51	0.02	16.18	0.39	0.02	0.06	0	0	36.89	19.02	0	0	14.36	0.52	0.26	0.16	0	0.02	0	0		8.38	3.01	5.52	56.16	127.86	888.09	364.57	1110.97	606.14	940.09	414.73	1067.88	418.84
6.473	0	0.08	0.02	0.04	6.54	0.02	0.89	6.52	16.42	0.03	86.93	91.56	-13.96	97.82	16.42	82.84	0.03	16.47	0.16	0.01	0.02	0	0	40.15	24.81	0	0.01	23.71	1.96	0.35	0.12	0	0.02	0	0		11.36	2.97	5.05	56.4	129.3	887.61	362.73	1110.04	604.5	938.22	414.22	1067.48	417.41
6.506	0	0.1	0.03	0.05	6.7	0.02	1.07	6.42	16.6	0.03	86.61	90.41	-16.07	97.62	16.6	80.01	0.03	18.76	0.16	0.01	0.02	0	0	41.25	28.5	0	0.01	27.38	3.08	0.32	0.08	0	0.02	0	0		11.47	3.43	4.93	56.48	127.79	887.36	362.03	1108.44	603.23	937.93	411.99	1065.62	416.95
6.539	0	0.15	0.03	0.06	8.62	0.02	1.26	8.39	17.94	0.03	82.75	89.21	-18.27	97.86	17.94	78.78	0.03	25.61	0.27	0	0.02	0	0	40.84	34.42	0	0.01	30.55	2.88	0.3	0.07	0	0.02	0	0		12.6	2.88	4.88	56.46	129.69	887.98	362.54	1105.91	601.1	936.08	410.48	1065.53	418.26
6.573	0	0.34	0.02	0.06	16.97	0.02	1.12	15.64	18.46	0.05	66.06	96.1	-21.95	97.79	18.46	81.78	0.05	39	0.32	0	0.02	0	0	40.83	29.17	0	0.01	51.42	8.86	0.31	0.03	0	0.02	0	0		13.56	3.06	5.25	56.02	129.22	887.67	363.87	1101.35	597.72	934.29	410.49	1063.18	419.79
6.606	0	0.36	0.02	0.06	28.18	0.02	1.3	28.01	22.41	0.05	46.82	94.88	-21.4	96.29	22.41	86.86	0.05	47.75	0.43	0	0.02	0	0	41.32	30.86	0	0	42.82	8.92	0.33	0.02	0	0.02	0	0		13.14	5.72	6.2	55.97	127.61	885.46	363.48	1097.1	594.15	932.8	410.38	1060.13	418.83
6.639	0	0.45	0.02	0.06	44.25	0.02	2.09	43.74	25.47	0.05	30.75	97.84	-23.13	96.39	25.47	90.79	0.05	57.4	0.5	0	0.02	0	0	50.03	28.06	0	0	37.18	13.2	0.3	0.02	0	0.02	0	0		11.38	5.58	5.19	56.14	130.89	881.93	363.22	1092.76	591.1	926.23	412.22	1057.06	416.16
6.673	0	0.48	0.02	0.07	52.33	0.02	2.69	50.86	29.62	0.06	22.67	98.39	-25.05	96.58	29.62	92.5	0.06	58.41	0.46	0	0.02	0	0	52.05	27.45	0	0	38.87	17.61	0.3	0.01	0	0.02	0	0		13.54	5.29	5.61	55.44	126.97	877.62	363.04	1087.42	591.17	923.66	411.38	1050.52	416.73
6.706	0	0.46	0.02	0.06	66.82	0.02	4.11	68.04	37.47	0.06	6.96	98.88	-26.05	96.65	37.47	95.03	0.06	65.34	0.4	0	0.03	0	0	54.05	28.77	0	0	30.95	16.79	0.29	0.01	0	0.02	0	0		12.99	5.19	4.07	55.16	123	874.68	361.67	1085.13	590.41	921.36	412.65	1044.36	412.51
6.74	0	0.37	0.02	0.03	74.98	0.02	3.83	78.94	44.86	0.05	0	98.72	-23.96	95.61	44.86	96.94	0.05	69.67	0.3	0	0.04	0	0	50.44	18.9	0	0	29.51	12.52	0.24	0.01	0	0.02	0	0		12.31	6.6	4.18	55.28	123.5	871.09	360.78	1081.79	589.71	917.8	411.21	1041.3	411.85
6.773	0	0.3	0.02	0.02	78.5	0.02	3.69	83.57	47.57	0.04	0	98.49	-22.01	94.46	50.23	97.75	0.04	70.83	0.29	0	0.04	0	0	47.57	12.65	0	0	26.17	9.76	0.21	0.01	0	0.01	0	0		12.61	7.82	3.71	55.48	128.61	866.78	360.13	1076.91	588.44	910.35	410.06	1038.95	411.79
6.806	0	0.32	0.02	0.02	81.66	0.02	4.38	86.45	49.89	0.04	0	98.79	-23.57	94.01	52.51	98.27	0.04	73.51	0.23	0	0.03	0	0	49.89	10.62	0	0	29.14	9.7	0.19	0.01	0	0.01	0	0		11.9	8.23	3.37	55.46	123.37	863.73	359.39	1074.02	587.68	909.57	410.61	1032.94	409.32
6.84	0	0.3	0.02	0.02	80.87	0.02	4.66	86.83	51.7	0.03	0	98.95	-23.77	93.81	52.22	98.23	0.03	74.71	0.23	0	0.03	0	0	51.7	9.57	0	0	28.66	5.24	0.1	0	0	0.01	0	0		14	8.41	1.52	55.49	127.03	859.8	358.67	1069.69	587.43	901.87	411.01	1028.86	408.16
6.873	0	0.44	0.02	0.02	81.45	0.02	4.84	87.11	50.3	0.03	0	99.11	-27.74	92.9	50.3	98.12	0.03	77.37	0.31	0	0.02	0	0	53.8	10.22	0	0	44.28	5.2	0.07	0.01	0	0.01	0	0		16.1	9.14	0.69	55.46	127	856.76	358.59	1065.48	586.51	897.48	412.26	1024.39	407.49
6.906	0	0.47	0.02	0.02	84.42	0.02	4.6	89.26	49.87	0.03	0	98.77	-27.98	91.48	54.32	98.07	0.03	78.35	0.53	0	0.02	0	0	49.87	8.63	0	0	49.27	7.14	0.07	0.01	0	0.01	0	0		14.83	10.13	0.05	55.9	128.54	851.87	357.67	1061.34	585.43	891.63	412.64	1019.96	405.29
6.94	0	0.42	0.02	0.02	85.45	0.03	4.53	89.79	48.94	0.03	0	98.65	-25.54	91.28	55.54	97.78	0.03	78.78	0.73	0	0.02	0	0	48.94	7.15	0	0	40.7	8.76	0.08	0.01	0	0.02	0	0		15.78	10.26	-0.87	56.06	130.65	847.48	356.61	1057.89	584.84	885.83	414.21	1016.02	403.15
6.973	0	0.47	0.02	0.02	86.38	0.03	3.65	90.03	46.78	0.03	0	98.36	-22.71	91.24	53.54	97.53	0.03	81.66	0.87	0	0.02	0	0	46.78	5.79	0	0	35.24	10.58	0.07	0.01	0	0.02	0	0		15.78	10.28	-1.1	56.13	129.94	842.14	355.27	1053.59	584.52	881.2	413.76	1010.56	401.48
7.006	0	0.47	0.02	0.02	84.38	0.03	3.99	87.87	49.47	0.03	0	98.55	-22.95	91.88	51.09	96.34	0.03	80.04	0.88	0	0.01	0	0	49.47	7.89	0	0.01	32.64	11.89	0.06	0.01	0	0.02	0	0		15.42	9.87	-0.9	56.25	129.37	836.82	354.79	1049	585.28	876.67	412.36	1005.6	401.68
7.04	0	0.58	0.02	0.03	84.87	0.02	3.78	86.51	49.22	0.03	0	98.45	-23.3	92.06	49.54	95.77	0.03	79.24	0.54	0	0.01	0	0	49.22	9.1	0	0.01	34.24	18.89	0.05	0.01	0	0.03	0	0		16.15	9.75	0.12	56.07	127.13	833.95	354.48	1045.71	585.03	875.67	410.98	1002.51	402.51
7.073	0	0.6	0.02	0.03	77.48	0.02	3.22	79.89	44.22	0.03	0	98.43	-25.7	95.29	44.22	94.63	0.03	74.22	0.3	0	0.01	0	0	50.21	9.24	0	0.02	47.93	15.26	0.04	0.01	0	0.03	0	0		15.95	6.96	0.8	55.84	125.07	832.57	354.96	1042.5	584.26	874.93	409.05	999.89	403.8
7.107	0	0.71	0.02	0.03	76.62	0.02	2.6	77.55	42.77	0.03	0	99.12	-26.37	95.32	42.77	94.8	0.03	72.16	0.21	0	0.01	0	0	48.04	7.36	0	0.03	57.27	19.1	0.03	0.01	0	0.03	0	0		14.93	6.94	1.19	55.82	128.09	831.93	355.68	1040.36	582.43	872.41	409.13	1000.41	404.37
7.14	0	0.62	0.02	0.03	60.33	0.02	1.81	60.86	35.93	0.03	14.14	99.53	-26.46	95.86	35.93	92.49	0.03	62.15	0.25	0	0.01	0	0	46.17	7.14	0	0.03	67.6	15.96	0.03	0.01	0	0.03	0	0		17.84	6.28	2.63	55.35	132.05	830.45	355.91	1038.56	582.53	870.21	408.9	1002.25	407.24
7.173	0	0.48	0.02	0.03	34.13	0.02	1.32	32.57	26.58	0.03	40.87	99.54	-25.65	98.33	26.58	87.91	0.03	48.02	0.38	0	0	0	0	46.11	8.61	0	0.04	72.35	13.6	0.03	0.01	0	0.03	0	0		21.8	1.61	2.96	55.84	132.39	832.36	359.15	1038.1	584.82	870.99	411.08	1003.38	412.22
7.207	0	0.23	0.03	0.04	10.59	0.03	1.01	8.58	20.19	0.03	78.83	98.72	-22.26	98.09	20.19	80.28	0.03	22.71	0.9	0	0	0	0	43.35	10.61	0	0.06	67.15	13.78	0.03	0.01	0.01	0.04	0	0		15.65	2.3	4.74	56.4	139.83	834.66	363.51	1042.73	587.69	872.8	414.32	1012.6	417.19
7.24	0	0.15	0.04	0.04	2.87	0.03	1.2	1.97	13.42	0.03	94.26	92.89	-20.42	98.28	13.42	65.71	0.03	7.03	1.05	0	0	0	0	47.63	10.8	0	0.04	59.61	11.3	0.03	0.01	0.13	0.04	0	0		15.6	1.78	4.09	55.8	137.35	840.94	368.91	1049.63	594.91	879.86	419.43	1017.18	422.13
7.273	0	0.16	0.06	0.04	0.99	0.03	1.6	0.55	7.14	0.03	96.8	60.03	-17.78	98.56	7.14	46.15	0.03	1.95	1.49	0	0.01	0	0	52.25	10.62	0	0.04	48.55	10.34	0.03	0.02	0.6	0.05	0	0		16.46	-0.86	4.25	54.9	137.62	847.65	373.16	1055.41	599.06	886.12	421.99	1023.63	427.4
7.307	0	0.19	0.11	0.04	0.39	0.03	1.8	0.17	3.64	0.02	96.39	17.3	-12.45	97.15	3.64	23.31	0.02	0.54	1.84	0.01	0.02	0.01	0	50.55	9.87	0	0.03	32.89	10.02	0.04	0.02	0.84	0.07	0	0		14.56	-4.36	3.97	54.46	137.39	851.46	374.02	1059.9	600.59	890.09	420.73	1027.23	429.01
7.34	0	0.18	0.14	0.05	0.27	0.03	2.35	0.1	2.4	0.05	95.3	9.81	-9.15	98.09	2.4	12.69	0.03	0.17	1.88	0.02	0.05	0.05	0	53.03	10.89	0	0.03	15.08	13.09	0.06	0.03	0.77	0.08	0	0		14.1	-2.31	4.1	53.93	139.68	855.71	375.94	1064.52	602.52	893.63	422.45	1033.02	431.36
7.373	0	0.21	0.17	0.06	0.22	0.03	2.36	0.07	2.56	0.09	95.29	5.06	-6.83	97.17	1.28	5.64	0.03	0.05	2.56	0.05	0.09	0.14	0	51.21	12.32	0	0.03	8.76	16.1	0.08	0.03	1.47	0.1	0	0		11.58	-4.32	4.54	53.82	140.94	860.97	377.64	1071.17	604.52	899.5	422.83	1040	433.93
7.407	0	0.2	0.18	0.06	0.2	0.03	2.25	0.07	2.69	0.1	95.5	4.17	-4.33	97.3	0.67	3.15	0.02	0.02	2.69	0.1	0.09	0.26	0.03	51.17	9.03	0	0.02	2.03	16.72	0.16	0.03	2.55	0.09	0	0		9.92	-4.08	4.28	53.65	143.45	864.26	378.86	1077.69	608.53	902.93	424.39	1045.93	435.65
7.44	0	0.21	0.18	0.06	0.2	0.03	2.34	0.06	1.94	0.12	95.33	4.34	-4.38	97.71	0.36	2.26	0.02	0.01	1.94	0.12	0.06	0.18	0	52.59	7.32	0	0.01	0.72	19.57	0.21	0.03	0.93	0.09	0	0		11.18	-3.23	4.5	53.2	142.95	867.62	379.61	1082.91	612.44	907.68	426.2	1050.27	436.29
7.474	0	0.19	0.18	0.05	0.19	0.03	2.5	0.06	1.11	0.12	95	5.01	-4.74	96.94	0.19	1.63	0.02	0.01	1.11	0.12	0.04	0.06	0	55.07	4.19	0	0	0.2	16.23	0.37	0.02	0.46	0.08	0	0		9.75	-4.71	4.46	52.94	142.86	870.75	381.07	1088.55	615.78	912.09	427.18	1054.48	438.87
7.507	0	0.19	0.18	0.05	0.19	0.03	2.21	0.06	0.94	0.12	95.57	4.32	-3.87	96.37	0.1	1.53	0.01	0.01	0.94	0.12	0.03	0.05	0	53.25	2.88	0	0	0.21	17.8	0.57	0.02	1.52	0.08	0	0		10.85	-5.61	4.77	52.47	143.81	874.78	383.4	1092.65	618.65	916.03	429.8	1059.38	441.39
7.54	0	0.19	0.18	0.05	0.2	0.02	1.8	0.06	0.54	0.07	96.41	3.38	-2.6	96.18	0.07	1.78	0.01	0.01	0.54	0.07	0.02	0.02	0	49.82	1.7	0	0	0.21	18.47	0.61	0.02	0.71	0.07	0	0		8.6	-5.87	4.56	52.19	146.04	877.71	384.04	1097.51	620.34	918.64	430.17	1064.19	442.25
7.574	0	0.2	0.18	0.05	0.2	0.02	2.14	0.06	0.37	0.05	95.72	4.49	-3.92	96.19	0.05	2.03	0.01	0.01	0.37	0.05	0.02	0.02	0	53.25	1.8	0	0	0.39	19.53	1.22	0.02	6.37	0.07	0	0		8.81	-5.85	5.21	51.95	144.25	880.45	385.32	1101.24	623.12	923.5	431.07	1067.17	444.11
7.607	0	0.18	0.18	0.04	0.19	0.02	2.21	0.06	0.27	0.03	95.59	4.81	-4.11	95.87	0.04	2.06	0.01	0.01	0.27	0.03	0.02	0.02	0	54.13	1.08	0	0	0.36	15.56	1.08	0.02	4.65	0.06	0	0		8.8	-6.27	5.03	51.78	144.44	883.04	386.23	1105.72	626.73	926.66	433.13	1070.68	444.18
7.64	0	0.16	0.18	0.04	0.17	0.02	2.59	0.06	0.19	0.03	94.81	6.19	-5.24	95.69	0.03	2.15	0.01	0.02	0.19	0.02	0.03	0.01	0	57.35	0.91	0	0	0.43	11.86	1.23	0.02	4.09	0.05	0	0		8.19	-6.5	4.74	51.65	145.76	884.73	386.36	1109.9	628.85	928.69	433.33	1073.94	445.47
7.674	0	0.17	0.18	0.04	0.18	0.02	1.96	0.07	0.16	0.04	96.09	4.19	-3.43	95.58	0.02	2.31	0	0.03	0.16	0.01	0.04	0.01	0	52.09	0.7	0.02	0	0.56	14.25	1.62	0.02	3.71	0.04	0	0		7.57	-6.63	4.51	51.45	144.96	886.59	387.38	1113.62	631.61	931.6	434.47	1076.03	446.95
7.707	0	0.16	0.18	0.04	0.17	0.02	1.65	0.06	0.22	0.05	96.71	3.14	-2.25	94.87	0.02	1.98	0	0.04	0.22	0.01	0.05	0.01	0	48.68	0.65	0.03	0	0.63	10.61	1.59	0.02	9.3	0.04	0	0		9.53	-7.41	4.41	51.2	144.51	888.69	388.88	1116.93	635.33	934.37	437.1	1078.41	448.74
7.741	0	0.16	0.18	0.03	0.16	0.02	1.11	0.06	0.31	0.07	97.77	1.71	0	95.96	0.02	1.82	0	0.04	0.31	0.01	0.07	0	0	41.13	0.79	0.11	0.01	2.1	8.97	1.75	0.03	11.47	0.03	0	0		8.47	-6.16	4.66	51	144.98	890.73	390.77	1118.31	635.99	936.19	438.17	1080.62	450.71
7.774	0	0.15	0.19	0.03	0.15	0.02	0.85	0.06	0.34	0.08	98.3	1.12	0	95.15	0.01	1.46	0	0.04	0.34	0.01	0.08	0	0	35.81	1.18	0.2	0.01	3	6.49	1.88	0.03	8	0.03	0	0		6.94	-7.12	4.36	50.77	146.21	892.39	392.54	1120.05	637.31	936.92	439.9	1082.65	451.69
7.807	0	0.15	0.19	0.03	0.15	0.02	0.66	0.06	0.43	0.08	98.68	0.78	0	93.68	0.01	1.26	0	0.04	0.43	0.01	0.08	0	0.01	30.83	1.51	0.21	0.03	6.24	4.76	1.81	0.03	12.84	0.03	0.01	0		7.18	-8.52	4.98	50.6	144.7	893.04	393.02	1121.16	638.29	939.29	439.59	1083.35	453.22
7.841	0	0.15	0.19	0.03	0.14	0.02	0.43	0.06	0.4	0.06	99.14	0.43	0	93.63	0.01	1.18	0	0.04	0.4	0.01	0.06	0	0.07	22.75	1.29	0.22	0.06	9.49	2.09	1.51	0.03	7.06	0.02	0.03	0		6.58	-8.56	5.88	50.41	145.11	893.4	394.15	1120.48	638.54	939.95	440	1084.4	453.79
7.874	0	0.14	0.19	0.03	0.13	0.02	0.31	0.06	0.42	0.05	99.39	0.33	0	94.03	0.01	1.03	0	0.03	0.42	0.01	0.05	0	0.16	16.42	1.21	0.18	0.12	7.56	1.08	1.31	0.03	7.36	0.02	0.08	0		7.62	-8.22	6.18	50.4	145.16	893.72	395.01	1120.59	639.77	940.48	441.14	1085	454.66
7.907	0	0.14	0.19	0.03	0.13	0.02	0.26	0.06	0.5	0.05	99.49	0.33	0	93.81	0.01	0.85	0	0.03	0.5	0.01	0.05	0	0.26	12.89	1.16	0.18	0.16	7.6	0.86	1.34	0.03	6.61	0.02	0.17	0		7.75	-8.41	6.3	50.31	143.56	893.55	394.83	1121.14	640.7	941.54	441.1	1084.47	454.52
7.941	0	0.14	0.19	0.03	0.13	0.02	0.21	0.06	0.6	0.05	99.58	0.33	0	94.4	0.01	0.73	0	0.02	0.6	0.01	0.05	0	0.38	9.19	1.58	0.14	0.21	6.61	0.28	0.83	0.04	17.2	0.01	0.27	0		6.12	-7.88	5.38	50.16	144.84	894.62	394.61	1123.62	641.38	941.64	441.48	1085.97	453.58
7.974	0	0.14	0.19	0.03	0.13	0.02	0.2	0.06	0.6	0.06	99.6	0.33	0	94.71	0.01	0.77	0	0.02	0.6	0.01	0.06	0	0.32	8.16	1.62	0.15	0.18	4.27	0.24	0.85	0.04	12.94	0.01	0.27	0		7.46	-7.57	6.25	50.22	145.06	894.85	395.59	1122.04	640.77	941.9	441.76	1086.33	455.21
8.007	0	0.13	0.19	0.03	0.13	0.02	0.18	0.06	0.55	0.05	99.61	0.33	0	94.1	0.01	0.82	0	0.01	0.55	0.01	0.05	0	0.19	6.72	1.4	0.12	0.13	3.77	0.17	0.74	0.04	17.72	0.01	0.23	0		6.89	-8.15	5.45	50.11	144.7	894.88	395.11	1123.73	641.91	941.96	442.07	1086.14	454.38
8.041	0	0.13	0.19	0.03	0.13	0.02	0.17	0.06	0.41	0.04	99.62	0.33	0	94.07	0.01	0.93	0	0.02	0.41	0.01	0.04	0	0.13	5.67	1.15	0.11	0.08	2.3	0.07	0.59	0.05	8.18	0.01	0.18	0		7.51	-8.18	6.3	50.03	145.53	894.9	395.39	1123.69	642.47	942.54	442.38	1087.53	454.83
8.074	0	0.13	0.19	0.02	0.13	0.02	0.17	0.06	0.33	0.03	99.62	0.33	0	93.89	0.01	0.99	0	0.02	0.33	0.01	0.03	0	0.08	5.16	0.93	0.12	0.06	1.23	0.08	0.58	0.05	14.57	0.01	0.15	0		6.05	-8.33	5.68	49.68	145.54	895.84	395.78	1124.98	643.04	942.91	442.8	1087.99	454.29
8.108	0	0.13	0.19	0.02	0.13	0.02	0.15	0.06	0.34	0.03	99.62	0.33	0	94.42	0.01	1.26	0	0.01	0.34	0.01	0.03	0	0.06	3.12	0.92	0.14	0.05	1.08	0.06	0.65	0.08	41.78	0.01	0.14	0		3.77	-7.86	4.94	49.54	147.24	896.33	395.8	1126.5	642.54	942.31	442.26	1089.01	454.86
8.141	0	0.13	0.19	0.03	0.13	0.02	0.15	0.06	0.37	0.04	99.62	0.33	0	95.51	0.01	1.53	0	0.01	0.37	0	0.04	0	0.06	2.9	1.35	0.15	0.05	1.21	0.05	0.67	0.1	12.02	0.01	0.16	0		6.24	-6.71	4.86	49.73	149.27	896.88	396.49	1126.04	642.76	941.3	443.78	1090.08	455.95
8.174	0	0.13	0.18	0.03	0.14	0.02	0.15	0.06	0.41	0.04	99.63	0.33	0	95.68	0.01	2.16	0	0.01	0.41	0	0.04	0	0.04	3.16	1.75	0.13	0.04	1.45	0.05	0.61	0.1	15.3	0.01	0.13	0		4.49	-6.51	4.85	49.48	147.56	896.17	396.67	1124.54	642.14	940.94	443.72	1088.11	454.48
8.208	0	0.13	0.18	0.03	0.14	0.02	0.15	0.06	0.44	0.04	99.64	0.33	0	95.33	0.01	3.01	0	0.01	0.44	0	0.04	0	0.02	3.44	2.32	0.12	0.04	2.43	0.05	0.54	0.12	20.3	0.01	0.11	0		3.62	-6.92	4.76	49.31	144.49	895.87	396.77	1123.23	641.18	941.47	443.44	1085.59	453.71
8.241	0	0.13	0.18	0.03	0.14	0.02	0.16	0.07	0.37	0.04	99.64	0.33	0	95.65	0	3.73	0	0.01	0.37	0	0.04	0	0.02	3.97	3.25	0.11	0.04	3.91	0.04	0.48	0.13	30.12	0.01	0.12	0		3.1	-6.54	5.09	49.31	143.86	894.02	396.17	1121.83	641.31	940.51	442.71	1084.01	452.82
8.274	0	0.13	0.17	0.03	0.15	0.02	0.16	0.07	0.28	0.03	99.65	0.33	0	95.67	0	4.68	0	0.01	0.28	0	0.03	0	0.03	4	4.98	0.1	0.05	5.57	0.05	0.44	0.14	57.33	0.01	0.15	0		2.91	-6.52	5.45	49.27	144.29	893.38	396.06	1120.82	640.74	939.89	442.21	1083.8	452.8
8.308	0	0.14	0.17	0.03	0.15	0.02	0.17	0.07	0.26	0.02	99.65	0.33	0	95.47	0	5.01	0	0.01	0.26	0	0.02	0	0.04	4.48	7.65	0.08	0.08	10	0.05	0.38	0.15	40.81	0.01	0.21	0		3.47	-6.76	5.03	49.4	144.65	892.33	395.6	1120.51	640.99	938.58	442.2	1082.84	452.76
8.341	0	0.16	0.17	0.04	0.15	0.02	0.18	0.07	0.22	0.02	99.63	0.33	0	96.35	0	5.04	0	0.01	0.22	0	0.02	0	0.04	4.46	11.38	0.08	0.09	13.97	0.05	0.35	0.18	52.25	0.01	0.21	0		4.65	-5.64	5.01	49.54	144.95	891.52	395.34	1119.98	641.28	937.77	442.27	1082.31	453.18
8.374	0	0.14	0.17	0.03	0.15	0.02	0.17	0.07	0.26	0.02	99.65	0.33	0	97.16	0	5.06	0	0	0.26	0	0.02	0	0.03	4.1	7.63	0.14	0.06	6.9	0.07	0.37	0.18	58.9	0.01	0.26	0		4.71	-4.33	3.85	49.49	146.63	891.88	395.41	1119.31	639.46	935.51	442.86	1081.77	453.14
8.408	0	0.13	0.18	0.03	0.15	0.02	0.18	0.07	0.27	0.02	99.64	0.33	0	97.88	0	4.73	0	0	0.27	0	0.02	0	0.01	5.99	5.67	0.16	0.03	1.58	0.13	0.44	0.39	80.97	0.01	0.24	0		5.39	-2.83	3.35	49.43	142.29	890.9	395.01	1117.59	639.21	935.65	443.24	1077.7	451.48
8.441	0	0.12	0.18	0.03	0.15	0.02	0.17	0.07	0.41	0.02	99.64	0.33	0	98.33	0.01	4.26	0	0	0.41	0	0.02	0	0.01	5.16	3.72	0.21	0.02	0.32	0.17	0.6	0.51	13.86	0.01	0.36	0		3.36	-1.63	4.64	49.57	143.62	889.08	395.11	1114.12	637.18	933.86	441.57	1077.16	451.25
8.475	0	0.12	0.18	0.03	0.15	0.02	0.16	0.07	0.41	0.02	99.64	0.33	0	97.86	0.01	4.01	0	0	0.41	0	0.02	0.01	0.01	4.87	1.97	0.28	0.01	0.05	0.22	0.57	0.58	4.59	0.01	0.4	0		2.23	-2.89	3.22	49.61	142.29	887.94	394.7	1113.47	636.63	931.97	441.89	1074.04	449.94
8.508	0	0.12	0.19	0.03	0.14	0.02	0.17	0.06	0.38	0.02	99.63	0.33	0	97.2	0.01	3.16	0	0	0.38	0	0.02	0.01	0.01	5.49	1.73	0.37	0.01	0.14	0.25	0.55	0.81	1.18	0.01	0.41	0		3.5	-4.27	3.82	49.63	141.48	886.02	394.01	1112.15	637.12	931.4	441.08	1072.59	450.09
8.541	0	0.13	0.19	0.03	0.14	0.02	0.17	0.06	0.36	0.01	99.62	0.33	0	97.29	0.01	2.05	0	0	0.36	0	0.01	0	0.01	5.98	1.68	0.4	0.01	0.48	0.23	0.46	0.87	4.06	0.01	0.4	0		3.26	-4.09	4.03	49.72	142.62	885.42	394.06	1112.01	637.47	930.73	440.93	1073.03	450.54
8.575	0	0.13	0.19	0.03	0.13	0.02	0.19	0.06	0.19	0.02	99.61	0.33	0	96.33	0.02	1.46	0	0	0.19	0.01	0.01	0	0	7.81	1.86	0.46	0.01	1.52	0.21	0.37	1.54	3.69	0.01	0.34	0		4.98	-5.66	3.81	49.91	141.69	884.63	393.84	1111.22	637.8	930.1	441.39	1071.5	450.5
8.608	0	0.14	0.2	0.03	0.13	0.02	0.21	0.06	0.18	0.02	99.58	0.33	0	96.68	0.02	1.15	0	0	0.18	0.01	0.02	0	0	8.83	2.28	0.44	0.01	4.56	0.17	0.3	1.67	6.43	0.01	0.39	0		4.7	-5.15	4.99	49.87	143.72	884.17	393.25	1110.99	637.49	930.16	439.89	1073.48	450.65
8.641	0	0.15	0.2	0.03	0.13	0.02	0.22	0.06	0.19	0.02	99.55	0.33	0	96.91	0.02	0.98	0	0	0.19	0.01	0.02	0	0	9.19	5.23	0.56	0.02	8.21	0.17	0.28	2.23	14.3	0.02	0.45	0		5.37	-4.77	5.09	50.07	144.05	884.47	392.52	1111.83	637.81	930.68	439.64	1074.36	449.89
8.675	0	0.16	0.2	0.03	0.13	0.02	0.23	0.06	0.24	0.02	99.54	0.33	0	96.56	0.02	0.9	0	0	0.24	0.01	0.02	0	0.02	8.7	7.44	0.9	0.07	10.93	0.17	0.29	3.19	9.25	0.02	0.57	0		5.52	-5.33	5.27	50.05	145.29	884.82	392.16	1112.51	637.78	930.79	439.46	1075.72	449.62
8.708	0	0.17	0.2	0.04	0.13	0.02	0.25	0.06	0.32	0.01	99.5	0.33	0	96.25	0.01	0.72	0	0	0.32	0.01	0.01	0	0.03	8.7	12.55	1	0.14	12.21	0.16	0.27	3.46	24.55	0.02	0.51	0		5.09	-5.77	5.18	50.05	145.77	885.07	392.28	1112.91	637.93	930.79	439.44	1076.21	449.65
8.742	0	0.18	0.2	0.05	0.13	0.02	0.29	0.06	0.41	0.02	99.41	0.44	0	96.79	0.01	0.5	0	0.01	0.41	0	0.02	0	0.05	7.71	23.46	1.48	0.29	11.06	0.16	0.28	5.01	22.69	0.02	0.62	0		4.55	-4.97	5.14	50.09	145.96	885.66	392.28	1113.6	637.87	931.31	439.33	1076.91	449.56
8.775	0	0.18	0.2	0.05	0.13	0.02	0.29	0.06	0.41	0.01	99.43	0.44	0	96.46	0.01	0.43	0	0	0.41	0	0.01	0	0.04	7.14	23.64	1.72	0.39	9.98	0.15	0.27	5.96	16.3	0.02	0.7	0		3.02	-5.48	4.59	49.93	146.07	886.1	392.1	1114.59	637.5	931.33	439.04	1077.06	449.11
8.808	0	0.18	0.21	0.05	0.13	0.02	0.29	0.06	0.39	0.02	99.42	0.45	0	97.28	0.01	0.46	0	0	0.39	0	0.02	0	0.05	7.32	23.99	1.46	0.54	8.45	0.13	0.24	6.6	31.53	0.02	0.74	0		4.11	-4.12	4.76	50.04	146.71	887.12	392.63	1115.49	638.46	932.19	439.99	1078.58	449.69
8.842	0	0.16	0.21	0.04	0.13	0.02	0.24	0.06	0.31	0.03	99.51	0.33	0	97.32	0.01	0.52	0	0	0.31	0	0.03	0	0.06	6.5	16.76	2.11	0.62	5	0.15	0.23	7.24	24.19	0.02	0.74	0		4.07	-4.03	4.63	50.11	146	887.85	392.92	1115.38	637.84	932.69	440.22	1078.38	449.63
8.875	0	0.14	0.21	0.03	0.13	0.02	0.22	0.06	0.34	0.04	99.55	0.33	0	96.63	0.01	0.58	0	0.01	0.34	0.01	0.04	0	0.12	7.07	10.6	1.77	0.69	1.98	0.13	0.2	7.68	99.44	0.02	0.89	0		5.74	-5.23	3.89	50.46	145.1	887.08	392.06	1115.79	637.45	932.17	439.37	1076.78	451.34
8.908	0	0.14	0.21	0.03	0.13	0.02	0.21	0.06	0.53	0.09	99.58	0.33	0	96.6	0.02	0.54	0	0.01	0.53	0.01	0.09	0	0.2	6.77	6.89	1.81	0.77	1.57	0.13	0.21	6.92	99.64	0.03	1.03	0		3.59	-5.26	4.41	50.16	146.33	887.21	392.2	1117.04	638.22	932.89	438.67	1078.66	451.48
8.942	0	0.13	0.21	0.03	0.13	0.03	0.2	0.06	0.75	0.18	99.57	0.33	0	96	0.02	0.55	0.01	0.01	0.75	0.02	0.18	0	0.23	7.15	3.99	1.72	0.62	1.03	0.07	0.1	3.2	99.61	0.02	1.11	0		5.57	-6.11	4.57	50	145.74	887.63	393.05	1115.89	638.53	932.92	440.26	1078.22	451.5
8.975	0	0.13	0.22	0.03	0.13	0.03	0.18	0.06	1.25	0.25	99.56	0.33	0	96.74	0.03	0.56	0.01	0.01	1.25	0.04	0.25	0	0.31	6.17	2.03	1.6	0.49	0.89	0.09	0.11	2.44	99.59	0.02	1.36	0		5.86	-5.05	5.42	49.81	152.04	888.95	393.39	1117.54	639.21	932.44	440.65	1084.04	452.28
9.008	0	0.13	0.23	0.03	0.13	0.03	0.18	0.06	1.75	0.36	99.55	0.33	0	98.03	0.03	0.77	0.01	0.01	1.75	0.07	0.36	0.01	0.37	5.98	0.92	1.3	0.32	0.91	0.1	0.12	2.33	99.1	0.02	1.66	0		5.5	-2.47	5.17	49.49	151.01	892.11	393.88	1121.21	639.92	936.01	442.52	1086.73	451.86
9.042	0	0.13	0.23	0.02	0.13	0.03	0.16	0.06	1.28	0.24	99.55	0.33	0	96.5	0.04	0.91	0.01	0.01	1.28	0.09	0.24	0.01	0.44	3.86	0.48	1.08	0.19	0.5	0.11	0.15	1.77	93.76	0.02	1.79	0		5.06	-5.42	5.21	49.09	151.63	894.7	394.14	1123.79	640.45	938.36	441.46	1089.58	452.53
9.075	0	0.13	0.23	0.02	0.13	0.03	0.15	0.06	1.07	0.11	99.54	0.33	0	96.44	0.04	0.85	0.01	0.01	1.07	0.09	0.11	0	0.53	3	0.22	1.09	0.12	0.39	0.13	0.16	1.44	90.87	0.02	1.94	1		5.95	-5.51	6.12	48.83	149.06	896.42	394.65	1126.49	642.04	942.84	442.3	1091.45	453.9
9.109	0	0.13	0.24	0.02	0.13	0.03	0.14	0.06	0.65	0.12	99.53	0.33	0	93.08	0.04	0.74	0.01	0.01	0.65	0.12	0.05	0	0.56	1.68	0.15	1.28	0.09	0.22	0.23	0.25	1.03	67.04	0.03	2.15	0		4.98	-9.01	5.56	48.74	149.09	898.01	395.18	1127.8	642.38	943.61	442.06	1092.24	453.82
9.142	0	0.13	0.22	0.02	0.13	0.03	0.13	0.06	0.68	0.17	99.55	0.33	0	93.45	0.03	0.62	0.01	0.01	0.68	0.17	0.05	0	0.38	1.09	0.08	1.36	0.05	0.1	0.28	0.3	0.63	47.59	0.03	1.56	0		6.43	-8.71	5.26	48.75	148.44	897.95	395.06	1127.93	642.12	943.68	441.84	1091.5	455.43
9.175	0	0.13	0.21	0.02	0.13	0.03	0.13	0.06	0.74	0.17	99.58	0.33	0	92.16	0.02	0.57	0.01	0.01	0.74	0.17	0.06	0	0.28	0.86	0.05	1.35	0.03	0.09	0.29	0.33	0.51	73.27	0.03	1.06	0		6.52	-9.68	6.17	48.74	148.08	897.11	394.38	1126.9	641.87	943.96	440.81	1091.41	454.42
9.209	0	0.13	0.21	0.02	0.13	0.03	0.13	0.06	0.6	0.13	99.58	0.33	0	91.75	0.02	0.51	0.02	0	0.79	0.13	0.07	0	0.29	0.6	0.06	1.19	0.02	0.09	0.37	0.35	0.29	70.72	0.03	0.86	0		5.57	-9.95	7.26	48.55	145.18	897.46	393.8	1127.53	641.03	947.02	440.31	1091.6	453.55
9.242	0	0.13	0.2	0.02	0.13	0.03	0.13	0.06	0.61	0.11	99.59	0.33	0	96.73	0.01	0.54	0.02	0	1.13	0.1	0.11	0	0.3	0.61	0.08	1.09	0.03	0.14	0.37	0.36	0.29	15.43	0.03	0.64	0		5.19	-5.07	6.81	48.54	147.55	905.68	395.77	1135.89	642.66	953.67	443.4	1100.76	455.09
9.275	0	0.13	0.2	0.02	0.13	0.03	0.13	0.06	0.53	0.19	99.6	0.33	0	94.05	0.01	0.39	0.02	0	1.67	0.1	0.19	0.01	0.3	0.53	0.11	1.17	0.03	0.37	0.51	0.48	0.25	50.5	0.04	0.52	0		2.79	-8.2	6.97	48.28	149.33	906.42	395.36	1137.7	643.18	954.43	440.6	1103.03	455.26
9.309	0	0.13	0.2	0.03	0.13	0.03	0.13	0.06	0.48	0.35	99.6	0.33	0	94.91	0.01	0.33	0.02	0	2.43	0.13	0.36	0.02	0.25	0.35	0.16	1.52	0.04	0.48	0.92	0.77	0.14	45.4	0.05	0.49	0		3.23	-7.37	7.52	48.11	145.57	908.55	395.86	1141.16	645.14	959.51	442.29	1104.46	455.65
9.342	0	0.13	0.2	0.03	0.13	0.03	0.13	0.06	0.35	0.35	99.6	0.33	0	96.09	0.01	0.33	0.03	0	2.65	0.18	0.44	0.03	0.16	0.35	0.21	1.39	0.03	0.28	1.08	0.83	0.13	21.12	0.05	0.44	0		4.9	-5.99	7.7	48.21	147.86	912.01	396.66	1144.21	645.63	961.98	443.18	1109.14	457.61
9.375	0	0.13	0.2	0.03	0.13	0.03	0.13	0.06	0.35	0.35	99.61	0.33	0	95.16	0.01	0.35	0.03	0	2.18	0.21	0.5	0.04	0.16	0.35	0.29	1.44	0.03	0.23	1.41	1.11	0.1	54.28	0.05	0.34	0		4.43	-7.1	8.48	48.12	147.79	913.36	395.65	1147.25	646.19	965.2	441.45	1112.08	457.72
9.409	0	0.13	0.2	0.03	0.13	0.03	0.13	0.06	0.64	0.3	99.6	0.33	0	95.1	0.01	0.37	0.03	0	1.95	0.17	0.44	0.04	0.15	0.3	0.64	1.49	0.03	0.29	1.84	1.31	0.08	42.35	0.05	0.45	0		4.76	-7.17	8.99	48.27	150.03	916.37	396.75	1149.55	646.17	967.58	441.45	1116.45	460.12
9.442	0	0.13	0.2	0.03	0.13	0.03	0.13	0.06	1.01	0.32	99.6	0.33	0	93.05	0.01	0.39	0.03	0.01	2.35	0.21	0.48	0.05	0.17	0.32	1.01	1.62	0.04	0.4	1.78	1.38	0.09	28.48	0.05	0.59	0		4.18	-9.03	8.6	48.05	148.22	918.55	396.96	1152.44	647.32	970.37	442.3	1117.62	459.21
9.476	0	0.13	0.21	0.03	0.13	0.03	0.13	0.06	1.37	0.32	99.59	0.33	0	90.84	0.01	0.38	0.02	0	3.8	0.24	0.81	0.11	0.16	0.32	1.37	2.09	0.05	1.18	1.75	1.52	0.11	41.42	0.07	0.76	0		5.18	-10.53	8.5	48.16	149.25	920.58	396.58	1155.47	648.51	972.37	441.86	1120.56	459.55
9.509	0	0.14	0.22	0.03	0.13	0.03	0.13	0.06	1.76	0.35	99.56	0.33	0	91.79	0.02	0.34	0.02	0	3.36	0.24	0.66	0.06	0.16	0.35	1.27	2.34	0.05	1.76	1.81	1.54	0.14	45.19	0.07	1.27	0		5.1	-9.93	8.5	48.27	149.94	921.17	396.53	1156.92	649.56	973.11	441.6	1121.93	459.92
9.542	0	0.14	0.23	0.03	0.13	0.03	0.14	0.06	3.31	0.39	99.54	0.33	0	92.67	0.02	0.36	0.03	0	3.47	0.2	0.71	0.04	0.14	0.39	1.57	2.28	0.06	3.31	1.58	1.47	0.15	45.15	0.08	1.71	0		3.56	-9.32	8.57	48.15	152.38	924.06	397.22	1159.96	649.69	975.13	441.41	1126.27	460.85
9.576	0	0.14	0.25	0.03	0.13	0.03	0.14	0.06	2.58	0.46	99.49	0.33	0	91.95	0.02	0.36	0.03	0	2.58	0.15	0.46	0.02	0.18	0.52	1.8	2.63	0.09	5.55	1.44	1.51	0.19	53.6	0.11	2.79	0		4.48	-9.82	8.9	48.25	151.14	924.86	396.87	1162.33	651.19	977.64	441.99	1127.59	460.94
9.609	0	0.15	0.3	0.03	0.13	0.03	0.14	0.06	2.14	0.41	99.4	0.33	0	94.49	0.03	0.41	0.03	0	2.14	0.12	0.41	0.01	0.28	0.52	2.15	2.99	0.19	6.78	1.39	1.4	0.19	61.37	0.12	4.41	0		3.58	-7.79	8.8	48.09	151.87	927.8	397.93	1165.57	652.72	980.34	442.26	1130.9	462.18
9.642	0	0.14	0.51	0.03	0.13	0.03	0.14	0.06	2.52	0.48	98.97	0.33	0	92.91	0.04	0.51	0.03	0	2.52	0.13	0.48	0.02	0.37	0.55	2.03	3.94	0.27	4.53	1.67	1.51	0.21	83.21	0.15	9.46	0		4.58	-9.13	7.9	48.08	149.24	933.55	399.27	1170.5	653.47	985.74	444.14	1133.77	463.13
9.676	0	0.14	0.74	0.03	0.13	0.03	0.14	0.06	1.95	0.53	98.53	0.33	0	90.81	0.04	0.63	0.03	0	2.43	0.13	0.53	0.02	0.46	0.82	1.48	4.75	0.41	1.95	1.73	1.27	0.29	81.28	0.19	12.94	0		5.71	-10.55	9.4	48.09	147.85	935.71	400.76	1170.23	652.64	989.17	444.49	1135.57	465.1
9.709	0	0.13	0.97	0.03	0.13	0.03	0.13	0.06	1.1	0.58	98.07	0.33	0	89.32	0.04	0.79	0.03	0	2.03	0.08	0.58	0.03	0.36	0.71	1.1	4.85	0.42	0.84	1.67	1.21	0.26	73.68	0.19	15.56	0		5.25	-11.38	9.13	48.08	149.09	937.99	401.15	1172.09	652.13	990.34	445.08	1138.09	465.02
9.743	0	0.13	1.5	0.03	0.14	0.03	0.13	0.06	1.04	0.32	97	0.33	0	88.22	0.05	0.92	0.03	0.01	1.52	0.06	0.32	0.03	0.27	0.8	1.04	6.59	0.58	0.74	2.04	1.4	0.3	50.69	0.25	19.81	0		5.31	-11.93	9.3	47.91	148.47	940.07	402.03	1173.78	652.33	992.85	444.78	1139.64	466.98
9.776	0	0.13	1.34	0.03	0.14	0.03	0.13	0.06	1.09	0.23	97.32	0.33	0	86.79	0.05	1.03	0.03	0.01	1.39	0.05	0.23	0.02	0.15	0.75	1.09	7.23	0.56	0.76	2.06	1.24	0.29	36.36	0.26	18.79	0		4.1	-12.59	8.86	47.88	149.72	940.51	402.2	1173.95	651.36	992.11	444.49	1140.12	467.07
9.809	0	0.13	1.38	0.03	0.14	0.03	0.13	0.06	0.84	0.13	97.24	0.33	0	86.33	0.06	1.18	0.02	0.01	1.18	0.04	0.13	0.02	0.13	0.75	0.84	7.95	0.51	0.84	2.02	1.14	0.3	31.12	0.27	19.09	0		4.54	-12.79	8.89	47.91	149.53	941.81	402.58	1174.98	651.65	993.39	444.99	1141.24	467.41
9.843	0	0.13	1.09	0.03	0.14	0.03	0.13	0.06	0.84	0.14	97.83	0.33	0	86.32	0.07	1.47	0.02	0.01	1.2	0.04	0.14	0.03	0	0.84	0.7	10.91	0.38	0.77	1.73	0.9	0.35	65.46	0.31	16.91	0		4.32	-12.79	8.96	47.83	148.3	942.25	402.13	1176.19	652.34	994.81	444.81	1141.5	466.6
9.876	0	0.13	1.19	0.03	0.14	0.03	0.13	0.06	0.83	0.15	97.62	0.33	0	86.87	0.07	1.63	0.01	0.01	1.35	0.04	0.15	0.02	0	0.83	0.68	12.26	0.33	0.67	1.67	0.79	0.33	58.87	0.39	17.9	0		5.41	-12.55	8.94	48.04	149.72	943.61	402.38	1177.99	653.46	995.71	445.66	1143.88	467.14
9.909	0	0.13	1.01	0.03	0.14	0.03	0.13	0.06	0.8	0.23	97.98	0.33	0	86.77	0.07	1.76	0.01	0.01	1.5	0.03	0.23	0.03	0	0.8	0.67	12.26	0.31	0.57	1.64	0.8	0.34	38.55	0.41	16.38	0		5.69	-12.59	9.05	48.13	151.36	945.42	402.15	1180.04	653.06	997.13	445.05	1146.75	467.91
9.943	0	0.13	0.88	0.03	0.14	0.03	0.13	0.06	0.75	0.38	98.24	0.33	0	86.37	0.07	2.03	0.01	0.01	1.52	0.03	0.38	0.03	0	0.75	0.67	11.47	0.27	0.49	1.75	0.7	0.29	54.59	0.48	15.16	0		6.04	-12.77	9.06	48.1	150.49	945.58	401.88	1180.56	653.65	997.82	445.24	1146.69	467.28
9.976	0	0.13	0.7	0.03	0.14	0.03	0.13	0.06	0.8	0.5	98.61	0.33	0	87.25	0.05	2.12	0.01	0.01	1.49	0.02	0.5	0.02	0	0.8	0.73	9.99	0.25	0.47	1.85	0.69	0.26	61.07	0.47	12.96	0		4.63	-12.38	9.66	47.9	148.3	946.37	401.16	1181.68	653.12	1000.48	443.78	1147.06	466.35
10.009	0	0.13	0.59	0.03	0.14	0.03	0.13	0.06	0.74	0.53	98.82	0.33	0	87.73	0.04	2.19	0.01	0.01	1.38	0.02	0.53	0.02	0	0.74	0.6	7.05	0.22	0.54	1.89	0.63	0.21	71.11	0.49	11.47	0		4.5	-12.16	9.21	48	148.16	946.21	401.74	1180.54	652.86	999.26	444.8	1145.92	465.84
10.043	0	0.13	0.51	0.03	0.14	0.03	0.13	0.06	0.73	0.58	98.99	0.33	0	88.51	0.03	2.32	0.01	0.01	1.48	0.03	0.58	0.02	0	0.73	0.53	6.47	0.2	0.68	2.29	0.57	0.15	74.12	0.55	10.05	0		4.36	-11.79	9.15	47.96	148.15	946.92	401.55	1181.75	653.37	1000.12	444.89	1146.84	465.41
10.076	0	0.13	0.51	0.03	0.14	0.03	0.13	0.06	1.09	0.58	98.99	0.33	0	86.75	0.02	2.58	0.01	0.01	1.49	0.02	0.58	0.01	0	0.76	0.53	6.26	0.21	1.09	2.37	0.58	0.15	72.83	0.56	10.1	0	18	5.51	-12.61	9.06	47.92	148.27	945.93	400.31	1182.13	653.64	999.72	443.95	1146.43	465.34
10.11	0	0.13	0.52	0.03	0.14	0.03	0.13	0.06	1.6	0.6	98.96	0.33	0	84.55	0.02	2.4	0.01	0.01	1.6	0.02	0.6	0.02	0	0.79	0.58	5.71	0.25	1.82	2.57	0.56	0.13	55.08	0.54	10.32	0	18	5.34	-13.5	9.63	47.84	146.76	945.07	400.2	1180.57	652.76	999.9	443.17	1144.99	465.28
10.143	0	0.13	0.56	0.03	0.14	0.03	0.13	0.06	1.79	0.75	98.88	0.33	0	83.67	0.01	2.74	0.01	0.01	1.79	0.03	0.75	0.03	0	0.87	0.64	5.35	0.22	1.83	2.05	0.49	0.13	50.44	0.51	11.05	0	18	4.13	-13.83	9.64	47.64	146.9	944.99	400.64	1178.91	650.79	999.05	442.65	1144.17	465.41
10.176	0	0.13	0.47	0.03	0.14	0.03	0.13	0.07	1.54	0.59	99.06	0.33	0	84.8	0.01	3.37	0.01	0.01	1.64	0.02	0.59	0.03	0	0.9	0.66	5.47	0.21	1.54	2.03	0.5	0.15	29.9	0.51	9.57	0	18	2.5	-13.41	9.89	47.25	147.14	943.25	400.75	1175.9	648.81	996.9	441.68	1142.13	465.23
10.21	0	0.13	0.42	0.03	0.15	0.03	0.13	0.07	1.31	0.64	99.15	0.33	0	89.4	0.01	3.96	0.01	0.01	2.36	0.03	0.64	0.04	0.09	1.09	0.73	6.07	0.21	1.31	2.43	0.58	0.17	43.1	0.57	8.79	0	18	2.73	-11.34	9.85	47.35	149.5	941.91	399.92	1173.95	647.22	994.16	440.85	1141.74	464.73
10.243	0	0.12	0.34	0.03	0.16	0.03	0.12	0.07	1	0.53	99.33	0.33	0	87.58	0.02	5.02	0.01	0.01	2.54	0.03	0.53	0.04	0.01	1	0.65	6.69	0.16	0.56	2.82	0.64	0.15	55.05	0.54	6.85	0	18	5.93	-12.23	9.46	47.63	150.03	940.78	398.58	1174.01	647.91	992.95	440.76	1141.05	464.71
10.276	0	0.12	0.27	0.03	0.16	0.03	0.12	0.07	0.82	0.3	99.45	0.33	0	90.78	0.02	6.02	0.01	0.01	1.76	0.03	0.3	0.02	0	0.82	0.57	6.58	0.11	0.22	3.38	0.64	0.14	75.22	0.46	5.07	0	18	3.73	-10.56	9.28	47.31	152.33	939.87	398	1173.29	647.41	990.74	440.48	1141.48	462.42
10.31	0	0.12	0.23	0.03	0.17	0.03	0.12	0.08	0.81	0.38	99.53	0.33	0	89.23	0.02	6.97	0.01	0.01	1.47	0.03	0.38	0.02	0	0.81	0.64	5.54	0.09	0.26	3.72	0.63	0.12	75.51	0.41	3.77	0	18	2.26	-11.43	8.93	47.05	151.52	938.65	397.21	1172.45	646.53	989.64	439.43	1139.6	461.12
10.343	0	0.12	0.21	0.03	0.18	0.03	0.12	0.08	0.73	0.22	99.58	0.33	0	90.12	0.02	8.49	0.01	0.01	0.82	0.02	0.22	0.01	0	0.73	0.56	5.81	0.06	0.18	3.99	0.65	0.13	71.45	0.38	3.04	0	18	2.34	-10.94	8.62	47.03	151.02	937.57	397.46	1171.08	646.81	988.18	440.21	1137.81	460.61
10.376	0	0.12	0.19	0.03	0.2	0.03	0.11	0.09	0.57	0.1	99.6	0.33	0	85.87	0.02	11.16	0.01	0.01	0.63	0.02	0.1	0	0	0.57	0.42	5.83	0.05	0.19	4.58	0.72	0.15	49.02	0.38	2.74	0	18	2.66	-12.98	7.87	46.97	150.59	936.09	397.49	1169.29	646.36	985.82	440.66	1135.12	460.29
10.41	0	0.12	0.17	0.03	0.21	0.03	0.11	0.09	0.44	0.05	99.59	0.33	0	86.99	0.02	11.04	0.01	0.01	0.63	0.01	0.05	0	0	0.44	0.26	5.79	0.05	0.16	6.16	0.77	0.15	40.07	0.33	1.91	0	18	2.63	-12.5	8.13	47.09	152.2	933.88	396.86	1167.32	645.33	983.44	439.29	1134.09	461
10.443	0	0.13	0.18	0.03	0.2	0.03	0.11	0.09	0.39	0.02	99.6	0.33	0	89.77	0.02	9.6	0.01	0.01	0.67	0.01	0.02	0	0	0.39	0.22	5.25	0.04	0.09	6.77	0.8	0.14	49.28	0.34	1.64	0	18	4.16	-11.14	8.12	47.42	153.31	930.92	395.72	1165.49	645.79	980.54	438.79	1132.25	460.93
10.477	0	0.13	0.18	0.03	0.2	0.03	0.11	0.08	0.33	0.02	99.61	0.33	0	87.6	0.02	9.01	0	0.01	0.99	0.01	0.02	0	0	0.33	0.24	6.4	0.04	0.16	7.41	0.85	0.16	58.23	0.33	1.81	0	18	2.62	-12.22	8.31	47.03	150.31	928.82	395.85	1162.25	644.84	979.38	438.51	1128.24	459.34
10.51	0	0.14	0.21	0.03	0.19	0.03	0.12	0.08	0.3	0.03	99.58	0.33	0	87.53	0.02	6.75	0	0.01	1.33	0.01	0.03	0	0	0.3	0.29	8.21	0.06	0.25	8.52	0.98	0.21	57.51	0.35	2.73	0	18	3.39	-12.26	8.3	47.21	150.53	926.64	395.44	1159.42	643.9	976.77	438.2	1125.85	459.08
10.543	0	0.14	0.25	0.03	0.18	0.03	0.12	0.07	0.78	0.05	99.49	0.33	0	84.71	0.02	5.65	0	0.01	1.89	0.01	0.05	0.01	0	0.29	0.39	7.81	0.1	0.78	8.2	0.91	0.25	22.89	0.37	4.23	0	18	2.57	-13.44	7.81	47.18	151.48	924.47	395.51	1156.83	642.74	973.41	437.93	1123.41	459.12
10.577	0	0.15	0.34	0.03	0.17	0.03	0.12	0.07	1.48	0.06	99.33	0.33	0	83.43	0.02	4.5	0	0.01	2.29	0.01	0.06	0.01	0	0.22	0.41	9.98	0.16	1.48	8.56	0.89	0.35	32.89	0.37	6.55	0	18	2.45	-13.92	7.68	47.34	150.96	922.28	395.12	1153.79	641.4	970.85	437.48	1120.37	458.27
10.61	0	0.15	0.39	0.03	0.17	0.03	0.12	0.07	1.17	0.06	99.21	0.33	0	86.54	0.02	3.58	0	0.01	2.13	0.01	0.06	0	0	0.21	0.44	9.28	0.22	1.17	8.73	0.82	0.41	56.22	0.4	7.88	0	18	2.82	-12.69	8.76	47.55	151.24	920.37	395.32	1150.82	640.5	969.7	436.61	1119.22	459.38
10.643	0	0.15	0.37	0.03	0.16	0.03	0.12	0.06	1.69	0.03	99.26	0.33	0	84.2	0.02	2.87	0	0.01	2.08	0.01	0.03	0	0	0.19	0.67	8.84	0.28	1.69	8.78	0.73	0.52	18.41	0.46	7.22	0	18	1.84	-13.63	7.32	47.52	149.7	918.48	395.18	1148.61	639.69	966.48	437.28	1114.78	457.76
10.677	0	0.16	0.45	0.04	0.17	0.03	0.13	0.06	1.9	0.03	99.09	0.33	0	85.55	0.03	2.82	0	0.01	2.57	0.01	0.03	0	0.11	0.15	1.1	8.1	0.4	1.9	10.9	0.67	0.61	38.65	0.52	9.12	0	18	2.85	-13.11	7.75	47.52	149.31	916.59	395.2	1146.93	640.12	965.46	437.08	1113.18	458.79
10.71	0	0.16	0.51	0.04	0.17	0.03	0.13	0.06	1.48	0.04	98.98	0.33	0	84.74	0.03	2.62	0	0.01	3.05	0.01	0.04	0.01	0.41	0.16	1.25	9.04	0.54	1.48	10.72	0.67	0.63	29.54	0.58	10.25	0	18	3.42	-13.43	7.36	47.4	146.95	914.87	394.82	1145.62	640.62	964.5	437.32	1109.97	458.13
10.744	0	0.15	0.49	0.03	0.16	0.03	0.13	0.06	1.61	0.05	99.03	0.33	0	84.9	0.03	2.25	0	0	4.43	0.01	0.05	0.01	0.63	0.15	1.41	6.14	0.6	1.61	9.11	0.5	0.89	35.99	0.64	9.7	0	18	2.6	-13.36	7.82	47.59	152.63	912.27	393.78	1142.64	638.61	959.72	435.76	1110.85	457.18
10.777	0	0.15	0.47	0.03	0.16	0.03	0.13	0.06	2.31	0.06	99.06	0.33	0	84.13	0.03	2.12	0	0	4.65	0.01	0.06	0.01	0.77	0.16	1.66	5.78	0.63	2.31	7.42	0.45	1.13	32.81	0.82	9.54	0	18	3.31	-13.66	7.99	47.61	152.8	910.66	393.51	1140.61	637.79	958.1	435.18	1109.25	457.62
10.81	0	0.15	0.42	0.03	0.16	0.03	0.13	0.06	1.42	0.07	99.15	0.33	0	87.66	0.03	2.35	0	0.01	3.91	0.02	0.07	0.01	0.76	0.15	1.42	6.11	0.58	1.31	7.56	0.42	1.11	52.28	0.91	8.65	0	18	2.39	-12.2	8.29	47.14	145.71	908.53	393.78	1136.54	636.34	958.51	434.71	1102.53	456.81
10.844	0	0.14	0.31	0.03	0.16	0.04	0.12	0.06	1.35	0.08	99.37	0.33	0	89.64	0.03	2.84	0	0.01	4.01	0.03	0.08	0.01	0	0.13	1.08	5.74	0.46	0.93	7.8	0.4	1.35	21.59	1.42	6.3	0	18	2.7	-11.21	7.25	47.4	151.51	905.69	391.96	1136.08	636.99	952.89	434.58	1103.02	455.02
10.877	0	0.14	0.28	0.03	0.15	0.04	0.12	0.06	1.38	0.1	99.44	0.33	0	89.13	0.03	3	0	0.01	4.15	0.04	0.1	0.01	0	0.14	0.98	5.77	0.47	0.62	7.25	0.36	1.38	31.06	1.7	5.42	0	18	2.08	-11.48	8.64	46.99	148.11	903.4	391.49	1132.9	636.23	953.35	433.13	1100.01	453.88
10.91	0	0.13	0.3	0.03	0.16	0.04	0.12	0.06	1.32	0.08	99.41	0.33	0	90.47	0.04	3.37	0	0.01	3.3	0.04	0.08	0.01	0	0.13	0.66	6.03	0.36	0.22	7.03	0.35	1.32	29.72	1.72	6.08	0	18	2.49	-10.75	7.8	46.97	145.07	901.48	391.05	1130.54	635.07	951.62	432.84	1095.16	453.78
10.944	0	0.13	0.25	0.03	0.15	0.04	0.12	0.07	2	0.08	99.5	0.33	0	84.1	0.04	3.76	0	0.01	4.28	0.05	0.08	0.01	0	0.15	0.56	5.82	0.36	0.25	5.41	0.29	2	24.06	2.41	5.1	0	18	1.91	-13.67	7.34	46.84	148.06	899.78	390.76	1128.37	634.2	947.69	433.08	1094.53	452.09
10.977	0	0.12	0.26	0.03	0.15	0.04	0.12	0.07	2	0.07	99.48	0.33	0	86.82	0.04	4.24	0	0.02	4.48	0.07	0.07	0.01	0	0.15	0.6	6.03	0.36	0.32	5.07	0.29	2	26.34	2.53	5.68	0	18	2.76	-12.57	7.38	47.18	149.46	897.15	389.42	1125.79	632.9	944.53	431.83	1092.69	451.52
11.01	0	0.12	0.28	0.03	0.15	0.04	0.11	0.07	2.27	0.09	99.43	0.33	0	86.09	0.04	5.06	0	0.02	4.18	0.09	0.07	0.01	0	0.14	0.49	6.23	0.34	0.29	4.65	0.26	2.27	24.84	2.74	6.75	0	18	2.77	-12.89	7.28	47.13	148.94	895.37	388.34	1123.86	631.69	942.78	430.8	1090.45	450.26
11.044	0	0.12	0.29	0.03	0.15	0.04	0.11	0.07	2.34	0.1	99.43	0.33	0	86.3	0.04	6.21	0	0.02	4.78	0.1	0.09	0.01	0	0.14	0.4	6.76	0.33	0.39	4.28	0.22	2.34	17.18	3.13	7.43	0	18	3.53	-12.8	7.65	47.31	149.53	893.59	387.59	1121.64	630.61	940.99	429.84	1089.16	450.03
11.077	0	0.11	0.3	0.03	0.16	0.04	0.11	0.08	2.12	0.11	99.4	0.33	0	87.84	0.04	7.63	0	0.02	4.08	0.11	0.07	0.01	0	0.13	0.39	7.49	0.31	0.32	4.19	0.23	2.12	28.47	3	8.14	0	18	2.58	-12.11	7.33	47.15	148.01	891.86	385.93	1120.95	630.19	940.02	428.61	1086.81	447.64
11.111	0	0.11	0.44	0.02	0.17	0.04	0.1	0.08	1.77	0.1	99.12	0.33	0	91.2	0.04	8.71	0	0.01	3.86	0.1	0.05	0.01	0	0.12	0.37	8.04	0.35	0.27	3.65	0.24	1.77	34.7	3.1	12.01	0	18	4.46	-10.31	7.57	47.54	149.66	890.15	384.2	1120.01	629.79	938.26	427.42	1086.62	447.06
11.144	0	0.11	0.55	0.02	0.18	0.04	0.1	0.09	1.33	0.09	98.91	0.33	0	89.72	0.04	10.86	0	0.01	3.38	0.09	0.04	0.01	0	0.1	0.34	8.12	0.36	0.32	3.54	0.25	1.33	38.37	2.85	14.4	0	18	4.52	-11.17	8.38	47.46	145.4	888.52	383.43	1118.2	629.28	939.45	426.02	1083.42	446.33
11.177	0	0.1	0.61	0.03	0.19	0.04	0.1	0.1	1.07	0.09	98.77	0.33	0	89.87	0.04	12.72	0	0.02	2.93	0.1	0.04	0	0	0.09	0.29	7.43	0.4	0.24	3.46	0.25	1.07	49.59	2.6	15.75	0	18	5.18	-11.09	8.7	47.61	145.81	886.66	381.71	1117.71	629.11	938.52	424.33	1082.76	445.65
11.211	0	0.1	0.56	0.03	0.21	0.04	0.09	0.11	0.72	0.07	98.88	0.33	0	91.31	0.03	15.83	0	0.02	2.45	0.08	0.05	0	0	0.07	0.2	6.1	0.31	0.15	3.3	0.24	0.72	74.03	2.29	15.43	0	18	3.12	-10.24	9.15	47.41	152.08	887.44	381.52	1119.54	629.27	937.57	423.77	1088.12	445.31
11.244	0	0.1	0.51	0.03	0.22	0.03	0.09	0.11	0.59	0.06	98.97	0.33	0	88.12	0.03	16.25	0	0.01	2.15	0.06	0.06	0	0	0.06	0.13	6.11	0.27	0.11	3.46	0.24	0.59	72.21	2.14	14.6	0	18	3.48	-11.98	9.09	47.38	151.4	887.04	380.46	1120.04	629.32	937.89	422.81	1087.73	444.49
11.277	0	0.1	0.41	0.03	0.23	0.03	0.09	0.12	0.46	0.06	99.18	0.37	0	86.05	0.03	18.03	0	0.01	1.91	0.05	0.08	0	0	0.06	0.11	6.45	0.22	0.08	3.52	0.26	0.46	21.22	1.94	12.74	0	18	4.61	-12.9	8.84	47.4	150.83	886.35	379.57	1120.19	629.48	937.61	422.33	1086.82	444.32
11.311	0	0.09	0.46	0.03	0.24	0.03	0.09	0.12	0.39	0.06	99.09	0.38	0	85.65	0.04	18.97	0	0.01	1.85	0.04	0.08	0	0	0.06	0.11	5.88	0.23	0.14	3.24	0.26	0.39	30.15	1.68	13.81	0	18	5.13	-13.07	8.37	47.36	149.24	886.38	378.13	1120.44	628.73	937.81	421.67	1085.61	442.33
11.344	0	0.1	0.45	0.03	0.24	0.03	0.09	0.12	0.33	0.06	99.1	0.39	0	89.25	0.04	19.02	0	0.01	1.22	0.03	0.07	0	0	0.06	0.09	6.2	0.23	0.17	3.35	0.23	0.33	21.87	1.49	13.53	0	18	3.12	-11.42	9.71	47.11	147.47	885.29	377.52	1118.95	627.31	938.97	419.43	1084.73	441.82
11.377	0	0.09	0.38	0.03	0.25	0.03	0.09	0.13	0.3	0.06	99.24	0.41	0	87.22	0.03	20	0	0.01	1.04	0.02	0.06	0	0	0.07	0.1	6.21	0.21	0.3	2.98	0.23	0.29	12.61	1.33	12.06	0	18	4.09	-12.4	8.18	47.43	149.4	885.78	375.87	1119.81	625.65	936.96	418.79	1084.77	440.5
11.411	0	0.1	0.4	0.03	0.25	0.03	0.09	0.13	0.35	0.07	99.21	0.38	0	87.03	0.03	19.35	0.01	0.01	1.03	0.03	0.07	0.01	0	0.08	0.1	5.86	0.2	0.35	2.76	0.21	0.23	8.64	1.18	12.18	0	18	4.25	-12.48	8.71	47.5	150.68	886.07	375.16	1119.9	625.1	937.19	418.07	1086.34	439.48
11.444	0	0.1	0.4	0.03	0.24	0.03	0.09	0.12	0.25	0.07	99.19	0.37	0	87.49	0.03	18.84	0.01	0.01	0.88	0.02	0.07	0.01	0	0.08	0.11	6.23	0.22	0.25	2.76	0.19	0.22	10.85	1.13	12.2	0	18	4.93	-12.28	9.49	47.64	149.6	885.62	374.86	1119.22	625.08	938.05	417.56	1086.05	439.4
11.478	0	0.1	0.59	0.03	0.22	0.03	0.1	0.11	0.25	0.08	98.81	0.33	0	86.87	0.04	15.6	0.01	0.01	1.8	0.03	0.11	0.02	0	0.08	0.14	6.8	0.28	0.25	2.98	0.18	0.17	43.14	0.94	14.96	0	18	4.38	-12.55	8.18	47.8	150.96	885.97	373.72	1119.79	623.72	936.25	417.2	1085.83	437.59
11.511	0	0.1	0.72	0.03	0.22	0.03	0.1	0.11	0.24	0.09	98.56	0.33	0	86.86	0.04	15.93	0.01	0.01	1.8	0.03	0.13	0.02	0	0.09	0.18	7.28	0.32	0.24	3	0.16	0.14	10.69	0.83	16.76	0	18	4.99	-12.56	8.78	47.75	149.16	884.38	372.63	1118.15	622.89	936.22	415.75	1083.85	437.02
11.544	0	0.11	1.01	0.03	0.21	0.03	0.1	0.1	0.61	0.12	97.97	0.33	0	91.21	0.04	13.97	0.01	0.01	1.45	0.03	0.13	0.01	0	0.12	0.25	6.91	0.46	0.61	2.42	0.13	0.15	13.46	0.76	19.53	0	18	4.06	-10.3	9.91	47.76	147.81	883.08	372.37	1115.2	620.81	936.05	414.33	1082.17	436.62
11.578	0	0.11	0.75	0.03	0.2	0.03	0.1	0.1	1.46	0.17	98.51	0.33	0	91.98	0.03	13.25	0.01	0.01	1.46	0.03	0.19	0.01	0	0.17	0.32	4.28	0.44	1.57	1.56	0.09	0.11	11.85	0.62	16.35	0	18	3.93	-9.81	9.87	47.82	146.46	882.09	371.69	1112.87	618.68	934.88	413.66	1079.74	435.31
11.611	0	0.11	0.73	0.03	0.19	0.03	0.11	0.09	0.86	0.13	98.55	0.33	0	91.21	0.04	12.12	0.01	0.01	0.86	0.03	0.13	0	0	0.21	0.57	3.61	0.57	4.51	1.2	0.08	0.12	5.84	0.59	15.79	0	18	4.47	-10.3	9.22	48.01	148.15	880.43	369.9	1111.01	616.78	931.61	412.21	1078.23	433.43
11.644	0	0.13	0.59	0.03	0.19	0.03	0.11	0.09	0.66	0.13	98.82	0.39	0	91.41	0.05	11.16	0.01	0.01	0.66	0.02	0.13	0	0	0.32	0.78	3.12	0.68	11.17	0.9	0.06	0.12	22.96	0.54	13.58	0	18	4.37	-10.18	8.33	48.31	147.07	879.47	369.44	1108.25	614.76	929.03	412.54	1074.93	431.09
11.678	0	0.13	0.6	0.03	0.18	0.03	0.11	0.08	0.78	0.2	98.8	0.35	0	90	0.05	9.56	0.01	0.01	0.78	0.02	0.2	0	0	0.49	1.15	3.05	0.66	11.45	0.72	0.05	0.15	88.81	0.51	13.31	0	18	5.19	-11.01	7.98	48.53	146.82	877.11	368.3	1106.45	614.11	926.69	411.62	1072.27	430.7
11.711	0	0.14	0.63	0.03	0.16	0.03	0.12	0.08	1.03	0.27	98.73	0.4	0	91.4	0.05	7.64	0.01	0.01	1.03	0.02	0.27	0	0	0.54	1.8	2.38	0.7	15.23	0.63	0.05	0.16	99.14	0.51	13.42	0	18	4.01	-10.18	7.61	48.64	140.63	875.54	366.49	1104.56	611.74	927.34	409.34	1066.66	428.46
11.745	0	0.2	0.7	0.03	0.16	0.03	0.13	0.07	2.85	0.49	98.61	1.73	0	88.29	0.04	6.84	0.01	0.02	2.85	0.01	0.49	0	0	0.97	3.77	1.63	0.91	36.2	0.43	0.05	0.27	99.79	0.53	14.11	0	18	7.68	-11.9	7.3	48.99	146.28	873.45	365.9	1101.57	611.27	921.79	410.5	1067.04	427.86
11.778	0	0.18	0.9	0.03	0.15	0.03	0.13	0.07	3.12	0.4	98.19	0.91	0	89.91	0.03	5.64	0	0.02	3.12	0.01	0.4	0.01	0.02	0.88	4.81	1.52	1.11	28.74	0.4	0.05	0.34	99.52	0.56	16.35	0	18	5.38	-11.06	7.2	49.07	149.87	871.28	364.87	1099.2	608.2	917.9	408.01	1066.46	427.78
11.811	0	0.22	1.14	0.03	0.14	0.03	0.14	0.06	4.81	0.26	97.71	1.55	0	91.53	0.04	3.77	0	0.03	4.81	0.02	0.26	0.01	0.29	0.86	6.43	1.49	1.24	36.84	0.35	0.05	0.44	98.66	0.57	18.14	0	18	4.61	-10.1	7.69	49.02	148.88	868.41	363.79	1095.71	606.07	915.83	405.92	1063.18	427.15
11.845	0	0.24	1.58	0.03	0.14	0.04	0.16	0.06	5.9	0.19	96.85	2.4	0	92.57	0.04	2.48	0	0.03	5.9	0.02	0.19	0.01	0.38	1.08	9.25	1.11	1.47	41.33	0.25	0.04	0.69	96.9	0.6	20.92	0	18	5.25	-9.39	7.59	49.05	147.99	866.67	363.79	1093.14	605.98	913.85	406.63	1060.56	426.07
11.878	0	0.23	1.59	0.04	0.13	0.03	0.17	0.06	5.25	0.16	96.82	1.41	0	92.22	0.04	1.72	0	0.03	5.25	0.03	0.16	0.01	0.56	1.14	12.57	0.85	1.35	35.2	0.23	0.04	0.91	98.24	0.58	20.8	0	18	5.15	-9.63	6.96	49.21	148.51	864.17	363.02	1091.19	605.41	910.64	406.18	1057.9	425.47
11.911	0	0.26	2.54	0.04	0.13	0.03	0.18	0.06	5.2	0.13	94.93	2.54	0	91.52	0.03	1.24	0	0.03	5.2	0.03	0.13	0.01	0.95	0.98	15.74	0.81	1.5	42.74	0.21	0.04	1.12	53.78	0.63	25.22	0	18	2.73	-10.11	6.82	49.02	150.27	862.21	363.68	1089.21	605.45	907.64	406.56	1056.79	424.9
11.945	0	0.29	1.67	0.04	0.13	0.04	0.19	0.06	5.51	0.16	96.66	3.54	0	94.04	0.03	0.85	0	0.02	5.51	0.04	0.16	0.01	1.04	1.04	19.06	0.31	1.94	46.68	0.13	0.04	1.57	56.33	0.73	21.18	0	18	1.88	-8.21	6.39	48.98	149.71	860.71	363.79	1087.35	605.34	905.63	407.16	1054.42	423.78
11.978	0	0.25	1.49	0.05	0.13	0.03	0.2	0.06	4.37	0.15	97.03	1.2	0	93.46	0.02	0.58	0	0.02	4.37	0.04	0.15	0.01	0.53	0.98	22.09	0.26	1.93	33.93	0.15	0.04	1.99	31.97	0.76	20.03	0	18	2.35	-8.7	6.33	49.25	146.62	856.89	362.55	1084.09	604.87	903.48	405.89	1049.11	422.97
12.011	0	0.21	0.96	0.04	0.13	0.03	0.19	0.06	2.9	0.15	98.09	0.62	0	93.22	0.02	0.38	0	0.01	2.9	0.03	0.15	0	0.14	0.94	18.21	0.16	1.83	26.02	0.12	0.03	2.29	12.62	0.69	15.73	0	18	1.22	-8.9	7.17	49.24	147.84	852.47	360.4	1081.8	604.78	900.6	403.13	1047.29	421.54
12.045	0	0.19	0.57	0.04	0.13	0.03	0.18	0.06	2	0.16	98.86	0.34	0	93.17	0.02	0.35	0	0.01	2	0.02	0.16	0	0	0.88	18.37	0.07	1.54	17.09	0.12	0.04	2.81	2.98	0.8	10.93	0	18	0.11	-8.94	7.52	49.27	149.07	849.09	357.51	1080.42	604.18	898.03	400.45	1046.04	418.26
12.078	0	0.15	0.36	0.04	0.13	0.03	0.16	0.06	1.25	0.2	99.29	0.33	0	93.76	0.02	0.42	0	0.01	1.25	0.02	0.2	0	0	0.87	12.12	0.06	1.14	6.43	0.14	0.04	2.49	3.34	0.83	6.49	0	12	2.14	-8.45	7.73	49.63	149.82	847.97	355.83	1079.85	603.81	897.09	399.44	1045.85	417.32
12.112	0	0.13	0.31	0.03	0.13	0.03	0.15	0.06	1.19	0.32	99.38	0.33	0	93.25	0.02	0.55	0	0.01	1.19	0.02	0.32	0	0	0.6	7.66	0.06	0.89	2.01	0.2	0.06	3.55	12.25	0.89	5.32	0	12	5.49	-8.87	8.27	50.04	149.64	844.39	352.65	1077.73	603.36	894.99	397.22	1043.49	415.64
12.145	0	0.13	0.3	0.03	0.13	0.03	0.14	0.06	1.58	0.23	99.41	0.33	0	94.5	0.01	0.71	0	0.01	1.58	0.02	0.23	0.01	0	0.58	5.45	0.04	0.89	2.43	0.26	0.07	4.39	17.7	0.96	4.92	0	12	3.48	-7.78	8.29	49.93	149.65	842.81	350.36	1077.8	602.44	894.25	394.67	1042.76	413.07
12.178	0	0.13	0.27	0.03	0.13	0.03	0.14	0.06	2.22	0.22	99.46	0.33	0	94.3	0.01	0.81	0	0.01	2.22	0.02	0.22	0.01	0	0.71	5.86	0.04	0.73	2.73	0.29	0.07	4.76	18.36	0.87	4.02	0	12	2.56	-7.97	7.87	49.95	151.09	841.8	348.13	1077.89	600.89	892.57	393.33	1042.72	410.19
12.212	0	0.14	0.29	0.03	0.13	0.03	0.15	0.06	2.96	0.19	99.42	0.33	0	94.37	0.02	1.02	0	0.01	2.96	0.02	0.19	0.01	0	0.69	6.38	0.05	0.53	3.78	0.4	0.07	6.46	64.2	0.89	4.71	0	12	3.85	-7.9	8.45	50.06	150.02	841.1	346.78	1078.11	600.69	893.51	392.48	1042.54	409.72
12.245	0	0.14	0.31	0.03	0.13	0.03	0.14	0.06	3.34	0.22	99.38	0.33	0	93.68	0.02	1.24	0	0.01	3.34	0.02	0.22	0.02	0	0.71	5.8	0.07	0.44	5.41	0.45	0.08	6.52	45.81	0.79	5.38	0	12	7.36	-8.52	7.32	50.13	152.97	842.16	344.9	1080.56	601.64	892.51	392.79	1044.7	408.26
12.278	0	0.14	0.31	0.03	0.13	0.03	0.15	0.06	3.56	0.33	99.38	0.33	0	93.17	0.01	1.35	0	0.01	3.56	0.02	0.33	0.03	0	0.78	6.78	0.09	0.33	5.46	0.52	0.08	7.11	53.84	0.74	5.31	0	12	7	-8.94	7.58	50.18	156.13	841.47	343.11	1080.98	600.08	891.48	389.23	1046.35	409.08
12.312	0	0.14	0.35	0.03	0.13	0.03	0.16	0.06	3.62	0.51	99.29	0.33	0	94.77	0.01	0.92	0	0	3.62	0.03	0.51	0.04	0	1.05	8.54	0.08	0.32	4.01	0.68	0.08	8.21	8.33	0.65	6.4	0	12	5.43	-7.51	8.02	49.97	154.36	840.65	342.12	1081.35	600.46	892.58	387.95	1045.68	407.58
12.345	0	0.14	0.47	0.04	0.13	0.03	0.16	0.06	4.02	0.67	99.07	0.33	0	95.31	0.01	0.63	0	0	4.02	0.03	0.67	0.06	0	1.02	10.39	0.1	0.35	4.61	0.71	0.09	7.67	17.73	0.65	8.95	0	12	3.99	-6.94	8.21	49.52	151.82	842.54	343.08	1083.91	602.26	896.07	389.47	1046.87	407.01
12.378	0	0.15	0.54	0.04	0.13	0.03	0.18	0.06	4.7	0.78	98.93	0.33	0	93.72	0.01	0.39	0	0	4.7	0.03	0.78	0.09	0	1.14	14.06	0.13	0.38	6.16	0.84	0.1	7.45	16.7	0.61	10.2	0	12	4.68	-8.48	7.32	49.59	153.94	842.85	343.08	1084.15	601.85	894.36	389.38	1047.19	407.8
12.412	0	0.16	0.65	0.04	0.13	0.04	0.19	0.06	6	1.01	98.69	0.37	0	94.89	0.01	0.22	0.01	0	6	0.05	1.01	0.1	0	1.39	15.58	0.15	0.38	8.23	1.16	0.11	6.57	10.53	0.6	12.02	0	12	4.45	-7.39	8.42	49.36	151.05	844.9	344.46	1085.36	602.8	898.59	390.49	1048.55	408.56
12.445	0	0.17	0.78	0.04	0.13	0.04	0.18	0.06	7.14	0.96	98.43	0.33	0	95.57	0.01	0.13	0.01	0	7.14	0.07	0.96	0.08	0	1.31	12.57	0.17	0.38	11.18	1.14	0.12	6.47	16.47	0.6	13.73	0	12	2.63	-6.64	7.84	49.14	152.15	847.03	345.48	1086.45	602.25	898.99	390.94	1050.12	408.54
12.479	0	0.17	0.84	0.04	0.13	0.04	0.18	0.06	7.13	0.59	98.32	0.34	0	95.1	0.01	0.1	0.01	0	7.13	0.06	0.59	0.05	0	1.58	11.54	0.42	0.44	13.17	1.5	0.14	6.42	31.91	0.47	14.3	0	12	1.78	-7.17	7.97	49.13	153.66	847.44	345.23	1087.47	601.51	899.33	389.6	1051.66	409.8
12.512	0	0.18	0.79	0.04	0.13	0.04	0.18	0.06	7	0.62	98.42	0.38	0	94.01	0.01	0.07	0.01	0	7	0.06	0.62	0.07	0	1.73	12.18	0.68	0.45	15.18	1.69	0.15	7.14	26.97	0.45	13.68	0	12	3.78	-8.23	8.51	49.24	152.02	847.45	345.72	1086.73	602.26	900.32	390.47	1051.05	410.26
12.545	0	0.19	0.89	0.04	0.13	0.04	0.18	0.06	6.31	0.52	98.22	0.49	0	93.62	0.01	0.06	0.01	0	6.31	0.07	0.52	0.07	0	1.83	12.17	0.78	0.45	19.42	1.71	0.15	6.76	24.65	0.45	14.77	0	12	4.02	-8.57	7.9	49.23	153.26	848.44	345.55	1087.78	601.96	900.02	390.74	1052.07	410.04
12.579	0	0.21	0.81	0.04	0.13	0.04	0.19	0.06	6.67	0.62	98.37	0.74	0	94.6	0.01	0.07	0.02	0	6.67	0.06	0.62	0.09	0	2.15	11.99	1.54	0.45	24.76	1.67	0.15	8.67	31.3	0.4	13.92	0	12	2.87	-7.68	8.32	48.98	152.04	849.53	345.31	1090.08	602.89	902.81	390.07	1053.53	409.97
12.612	0	0.23	0.79	0.04	0.13	0.04	0.2	0.06	8.66	0.86	98.43	1.25	0	94.34	0.01	0.08	0.02	0	8.66	0.07	0.86	0.09	0	2.09	14.33	1.47	0.45	30.21	1.55	0.15	7.59	39.74	0.42	13.6	0	12	4.54	-7.93	8.42	49.17	151.29	850.85	345.95	1089.38	602.13	903.52	391.06	1053.61	410.12
12.645	0	0.24	0.73	0.04	0.13	0.04	0.19	0.06	9.8	0.96	98.54	2.02	0	93.22	0.01	0.08	0.02	0	9.8	0.07	0.96	0.07	0	2.11	13.41	1.76	0.45	35.24	1.7	0.16	7.31	27.39	0.46	12.96	0	12	4.39	-8.89	8.34	49.14	151.55	852.05	345.92	1090.84	602.03	904.68	390.79	1054.94	410.5
12.679	0	0.24	0.63	0.04	0.13	0.04	0.19	0.06	9.94	1.12	98.75	1.81	0	92.7	0.01	0.09	0.03	0.01	9.94	0.05	1.12	0.07	0	1.64	12.87	3.21	0.38	33.7	2	0.18	6.33	36.7	0.48	11.49	0	12	4.78	-9.29	9.1	49.01	149.93	853.55	346.27	1091.24	601.27	907.33	390.3	1055.77	411.34
12.712	0	0.25	0.62	0.04	0.13	0.05	0.19	0.06	10.87	1.23	98.76	2.59	0	89.58	0.01	0.1	0.03	0.01	10.87	0.06	1.23	0.08	0.08	1.59	14.83	3.33	0.36	37.32	2.07	0.19	6.04	24.75	0.52	11.4	0	12	5.08	-11.24	8.2	49.17	152.44	852.8	346.42	1090.65	601.24	904.44	391.07	1055.52	411.35
12.746	0	0.21	0.57	0.04	0.13	0.04	0.18	0.06	9.7	1.42	98.87	1.04	0	93.33	0.01	0.11	0.04	0.01	9.7	0.08	1.58	0.09	0.06	1.42	13.3	3.62	0.31	26.52	2.03	0.21	5.6	19.36	0.63	10.63	0	12	3.49	-8.81	8.05	49.03	153.54	853.83	346.56	1092.25	601.63	905.05	391.15	1057.29	411.01
12.779	0	0.19	0.47	0.04	0.13	0.04	0.18	0.06	7.82	1.22	99.05	0.61	0	89.53	0.01	0.12	0.05	0.01	7.82	0.09	1.96	0.11	0.13	1.22	12.78	3.89	0.31	20.79	1.77	0.23	5.17	10.84	0.61	8.92	0	12	4.79	-11.27	7.86	49.06	152.9	853.24	346.77	1091.94	602.49	904.64	391.86	1056.28	411.44
12.812	0	0.17	0.49	0.04	0.12	0.04	0.17	0.06	6.52	1.14	99.02	0.38	0	91.23	0.02	0.13	0.05	0.01	6.52	0.1	2.56	0.14	0.08	1.14	10.82	4.38	0.3	15.43	1.67	0.25	5.69	17.49	0.57	9.26	0	12	4.04	-10.29	8.28	48.96	151.7	854.38	346.66	1093.08	602.42	906.84	391.33	1057.24	411.12
12.846	0	0.16	0.64	0.04	0.13	0.03	0.16	0.06	4.95	1.03	98.71	0.33	0	86.94	0.02	0.14	0.05	0.01	4.95	0.11	2.46	0.11	0	1.03	10.39	4.62	0.3	9.31	1.72	0.28	6.33	5.03	0.6	11.83	0	12	4.01	-12.52	7.82	48.86	153	854.55	345.88	1094.55	602.96	906.49	391.16	1058.31	410.15
12.879	0	0.16	0.67	0.04	0.13	0.03	0.16	0.06	3.28	0.98	98.65	0.33	0	87.65	0.02	0.18	0.05	0.01	3.28	0.07	1.96	0.1	0	0.98	9.85	3.8	0.3	12.34	1.6	0.3	5.65	14.16	0.56	12.27	0	12	3.17	-12.2	7.54	48.73	154.1	856.22	345.42	1096.31	602.75	907.27	391.23	1060.4	408.47
12.912	0	0.19	0.72	0.04	0.13	0.03	0.16	0.06	3.27	1.07	98.56	0.48	0	89.64	0.01	0.18	0.04	0.01	3.27	0.05	1.26	0.06	0	1.07	10.31	3.43	0.28	22.13	1.47	0.31	5.3	36.65	0.56	12.9	0	12	5.61	-11.21	8.56	49.23	155.56	855.72	344.76	1096.55	603.09	907.91	390.06	1062.1	410.59
12.946	0	0.22	0.76	0.04	0.13	0.03	0.16	0.06	2.78	0.82	98.49	0.85	0	91.01	0.01	0.22	0.03	0.01	2.78	0.04	0.82	0.05	0	1.2	10.32	3.32	0.25	30.57	1.21	0.31	4.77	38.82	0.51	13.33	0	12	6.62	-10.42	8.8	49.62	152.6	856	343.89	1095.96	601.91	909.3	389.62	1060.62	409.4
12.979	0	0.23	0.67	0.03	0.13	0.03	0.16	0.06	1.85	0.6	98.66	1.22	0	93.14	0.01	0.25	0.03	0.01	1.85	0.03	0.6	0.03	0	1.46	7.92	2.82	0.22	36.67	1.06	0.3	4.24	29.69	0.49	12.2	0	12	5.71	-8.96	9.66	49.65	151.88	855.69	342.34	1096.79	600.92	910.97	387.77	1061.42	408.57
13.012	0	0.2	0.62	0.03	0.13	0.03	0.16	0.06	1.88	0.69	98.76	0.56	0	92.78	0.01	0.28	0.03	0.01	1.88	0.02	0.69	0.04	0	1.79	7.21	2.49	0.23	25.56	0.91	0.27	3.59	10.21	0.48	11.43	0	12	5.83	-9.23	9.51	50.08	151.39	855.01	341.68	1095.26	599.76	909.92	386.54	1059.82	407.78
13.046	0	0.16	0.58	0.03	0.13	0.03	0.16	0.06	1.48	0.84	98.84	0.33	0	91.99	0.01	0.3	0.02	0.01	1.48	0.01	0.84	0.06	0	1.95	6.4	1.79	0.2	13.61	0.67	0.26	3.37	9.97	0.48	10.79	0	12	7.48	-9.79	9.06	50.29	152.11	855.84	339.54	1096.77	598.96	910.23	385.16	1060.89	406.12
13.079	0	0.16	0.45	0.03	0.13	0.03	0.16	0.06	1.3	0.97	99.1	0.33	0	90.21	0.01	0.28	0.02	0.01	1.3	0.01	0.97	0.1	0	2.15	5.93	1.77	0.19	11.36	0.57	0.25	3.11	5.24	0.48	8.39	0	12	7.26	-10.9	8.79	50.4	152.02	856.68	337.36	1098.58	597.46	911.31	382.95	1061.81	404.37
13.113	0	0.16	0.34	0.03	0.13	0.03	0.16	0.06	1.52	1.07	99.32	0.33	0	89.84	0.01	0.3	0.02	0.01	1.52	0.01	1.07	0.12	0	2.54	6.16	1.97	0.15	14.1	0.45	0.26	3.33	6.9	0.44	5.71	0	12	5.43	-11.1	8.38	50.39	154.13	856.78	336.3	1098.84	596.23	909.94	382.11	1062.81	401.83
13.146	0	0.17	0.33	0.03	0.13	0.03	0.17	0.06	1.72	1.12	99.35	0.33	0	91.44	0.01	0.26	0.02	0.01	1.72	0.01	1.12	0.09	0	3.32	6.99	1.76	0.13	16.88	0.35	0.26	3.55	24.8	0.41	5.3	0	12	3.4	-10.16	8.64	50.3	152.57	855.58	335.5	1098.74	596.26	910.25	381.33	1061.65	400.17
13.179	0	0.16	0.29	0.03	0.12	0.03	0.17	0.06	1.93	1.36	99.42	0.33	0	92.43	0.01	0.3	0.02	0.01	1.93	0.02	1.36	0.1	0	3.6	5.21	1.75	0.11	14.39	0.33	0.25	3.4	25.19	0.43	4.27	0	12	3.82	-9.49	9.01	50.43	152.95	854.79	334.82	1098.33	596.09	910.01	380.2	1061.62	400.4
13.213	0	0.15	0.27	0.03	0.12	0.03	0.18	0.06	2.39	1.45	99.46	0.33	0	91.64	0.01	0.3	0.02	0.01	2.39	0.02	1.45	0.09	0	4.91	4.65	1.36	0.11	9.89	0.23	0.24	3.25	31.84	0.37	3.59	0	12	6.03	-10.03	9.49	50.56	152.17	854.91	334.24	1098.11	595.8	910.96	379.54	1061.6	401.04
13.246	0	0.14	0.28	0.03	0.12	0.03	0.18	0.06	2.25	1.4	99.45	0.33	0	86.43	0.01	0.28	0.02	0.01	2.25	0.03	1.4	0.12	0	4.75	4.66	1.26	0.11	7.74	0.23	0.24	3.26	34.04	0.37	3.75	0	12	5.46	-12.74	9.21	50.47	152.32	855.62	334.77	1098.34	595.44	911.02	380.11	1061.93	400.8
13.279	0	0.14	0.3	0.03	0.12	0.03	0.18	0.06	2.18	1.38	99.4	0.33	0	91.08	0.01	0.25	0.02	0.01	2.18	0.02	1.38	0.15	0	4.98	4.98	1.2	0.1	7.33	0.21	0.23	3.35	50.43	0.34	4.41	0	12	5.94	-10.38	9.41	50.47	154.5	854.64	333.42	1098.13	594.51	909.82	378.19	1062.57	401.39
13.313	0	0.16	0.34	0.03	0.13	0.03	0.18	0.06	2.26	0.81	99.32	0.33	0	93.2	0.01	0.22	0.01	0.01	2.26	0.02	0.81	0.1	0	5.16	4.99	0.91	0.12	12.08	0.2	0.21	2.76	52.67	0.37	5.67	0	12	4.69	-8.91	10.09	50.26	151.33	855.44	334.34	1097.07	593.37	911.92	378.06	1061.4	401.57
13.346	0	0.18	0.43	0.03	0.13	0.03	0.18	0.06	2.66	0.66	99.14	0.42	0	93.35	0.01	0.23	0.01	0.01	2.66	0.02	0.66	0.06	0	4.35	5.77	1	0.14	20.82	0.23	0.22	2.91	51.19	0.39	7.87	0	12	4.51	-8.79	9.11	50.26	154.59	855.79	334.66	1096.91	592.64	909.34	378.78	1062.24	401.6
13.379	0	0.22	0.49	0.03	0.13	0.03	0.19	0.06	4.03	0.69	99.01	1.12	0	94.87	0.01	0.2	0.01	0.01	4.03	0.02	0.69	0.07	0	4.76	7.34	0.96	0.19	33.21	0.19	0.2	2.56	44.76	0.41	9.2	0	12	3.25	-7.41	8.88	50.09	154.48	857.36	334.82	1097.89	591.91	910.34	378.8	1063.23	400.97
13.413	0	0.25	0.44	0.03	0.13	0.03	0.2	0.06	4.93	0.57	99.11	2.5	0	95.24	0.01	0.17	0.02	0.01	4.93	0.02	0.57	0.07	0	5.19	8.69	1.02	0.2	42.81	0.15	0.17	2.44	63.26	0.41	8.22	0	12	3.56	-7.02	9	50.02	152.57	858.03	334.78	1097.44	590.64	911.49	378.32	1062.34	401.2
13.446	0	0.31	0.53	0.04	0.13	0.03	0.23	0.06	5.68	0.75	98.95	5.34	0	94.92	0.01	0.14	0.02	0.02	5.68	0.02	0.75	0.16	0	5.66	14.52	1.15	0.23	51.87	0.14	0.17	2.73	28.66	0.39	9.82	0	12	4.31	-7.36	8.41	50.09	152.37	858.96	334.92	1097.95	590.69	911.5	379.27	1062.37	400.66
13.48	0	0.33	0.86	0.05	0.13	0.03	0.24	0.06	5.22	0.68	98.27	6.29	-1.2	93.66	0.01	0.13	0.03	0.02	5.22	0.02	0.68	0.24	0	4.98	18.33	1.6	0.32	54.51	0.15	0.19	3.68	20.29	0.41	14.5	0	12	4.29	-8.54	7.78	50.07	152.57	859.49	334.48	1099.17	591.03	911.46	379.52	1062.7	399.7
13.513	0	0.33	0.91	0.06	0.13	0.03	0.26	0.06	4.67	0.58	98.17	4.99	-2.06	90.63	0.01	0.13	0.02	0.02	4.67	0.02	0.58	0.2	0	4.86	24.05	1.56	0.4	51.99	0.16	0.21	4.26	4.17	0.44	15.06	0	12	3.16	-10.66	7.33	50.07	154.67	859.16	332.9	1100.64	591.31	910.43	378.74	1064.01	397.06
13.546	0	0.32	0.71	0.07	0.13	0.03	0.29	0.06	3.67	0.56	98.58	3.04	-2.66	91.31	0.01	0.13	0.02	0.01	3.67	0.02	0.56	0.21	0	4.96	29.85	1.32	0.47	46.58	0.16	0.2	4.78	5.42	0.42	12.62	0	12	3.47	-10.24	7.84	50.21	156.43	859.51	331.95	1101.71	591.38	910.95	378.17	1066.34	396.15
13.58	0	0.34	0.57	0.09	0.13	0.03	0.34	0.06	2.72	0.42	98.86	2.46	-4.57	89.6	0	0.14	0.02	0.01	2.72	0.02	0.42	0.12	0	5.02	38.1	1.02	0.5	44.81	0.17	0.21	5.78	13.34	0.39	10.58	0	12	4.11	-11.23	7.42	50.3	154.59	859.91	331.69	1102.16	591.85	911.63	378.55	1065.32	395.21
13.613	0	0.37	0.48	0.11	0.13	0.03	0.37	0.06	2.18	0.45	99.04	3.23	-7.19	89.17	0	0.14	0.02	0.01	2.18	0.02	0.45	0.11	0	5.17	43.89	0.86	0.53	48.85	0.16	0.2	6.05	9.12	0.35	8.85	0	12	4.64	-11.46	7.15	50.28	154.32	859.66	331.56	1101.89	591.63	911.18	378.51	1064.56	395.48
13.646	0	0.32	0.56	0.09	0.13	0.03	0.31	0.06	2.04	0.53	98.88	1.82	-3.72	90.47	0	0.14	0.02	0.01	2.04	0.01	0.53	0.09	0	3.99	37.19	0.85	0.46	41.69	0.19	0.23	6.46	14.66	0.34	10.35	0	12	7.59	-10.75	6.11	50.23	152.56	859.56	332.88	1100.42	591.52	910	380.5	1061.52	398.23
13.68	0	0.24	0.52	0.05	0.13	0.03	0.23	0.06	2.21	0.3	98.95	0.76	0	93.48	0	0.16	0.01	0.01	2.21	0.01	0.3	0.04	0	2.61	23.89	0.78	0.4	29.55	0.24	0.24	5.77	70.57	0.33	9.71	0	12	7.51	-8.68	5.32	50.1	154.11	860.37	335.26	1097.09	589.31	906.95	383.23	1060.28	398.72
13.713	0	0.2	0.52	0.04	0.13	0.03	0.2	0.06	2.58	0.22	98.96	0.42	0	97.33	0	0.19	0.01	0.01	2.58	0.01	0.22	0.03	0	2.65	17.6	0.92	0.36	20.7	0.3	0.23	6.04	94.34	0.35	9.64	0	12	4.66	-4.01	1.4	50.09	154.72	861.31	338.48	1094.29	586.77	900.83	389.23	1055.35	397.15
13.747	0	0.16	0.41	0.04	0.13	0.03	0.19	0.06	2.49	0.08	99.18	0.33	0	98.06	0	0.22	0.01	0.01	2.49	0.01	0.08	0.01	0	2.42	14.56	1.21	0.37	7.71	0.29	0.21	6.65	48.86	0.35	7.44	0	12	8.07	-2.38	0.78	50.02	153.4	860.16	340.32	1090.78	586.53	898.47	391.85	1051.67	399.69
13.78	0	0.16	0.37	0.04	0.13	0.03	0.18	0.06	2.05	0.07	99.27	0.33	0	98.37	0	0.22	0.01	0	2.05	0.01	0.07	0.02	0	2.77	11.82	1.2	0.43	8.47	0.26	0.2	8.42	64.98	0.37	6.35	0	12	8.34	-1.5	1.07	49.85	156.62	858.01	344.21	1085.54	587.28	893.49	395.86	1049.98	402.15
13.813	0	0.17	0.38	0.03	0.13	0.03	0.18	0.06	1.66	0.07	99.24	0.33	0	98.74	0	0.26	0.01	0	1.66	0.01	0.07	0.02	0	2.84	10.77	1.47	0.48	14.15	0.26	0.17	8.8	71.99	0.35	6.73	0	12	7.59	-0.19	0.15	49.49	157.02	854.43	346.27	1081.49	588.58	888.35	399.09	1045.33	402.5
13.847	0	0.18	0.4	0.03	0.13	0.03	0.19	0.06	1.61	0.11	99.2	0.34	0	98.72	0.01	0.27	0	0	1.61	0.03	0.11	0.03	0	4.21	9.95	1.5	0.52	18.72	0.21	0.13	10.12	90.86	0.31	7.12	0	12	5.76	-0.28	0.25	49.19	151.83	851.34	348.91	1077.63	590.13	887.64	400.1	1039.39	405.08
13.88	0	0.19	0.4	0.03	0.13	0.03	0.18	0.06	1.53	0.15	99.2	0.46	0	98.76	0.01	0.33	0	0	1.53	0.04	0.15	0.03	0	4.23	7.87	1.64	0.54	23.33	0.18	0.1	10.34	67.53	0.29	7.16	0	12	3.77	-0.1	0.06	49	149.52	850.16	350	1075.24	590.16	886.79	401.1	1036.28	403.85
13.913	0	0.17	0.34	0.03	0.13	0.03	0.18	0.06	1.81	0.22	99.31	0.33	0	98.31	0.01	0.46	0	0	1.81	0.06	0.22	0.03	0	3.79	7.28	2.01	0.7	17.52	0.17	0.09	10.2	53.18	0.31	5.79	0	12	2.09	-1.67	0.19	48.89	148.37	849.34	350.9	1073.94	589.98	886.43	401.01	1034.76	404.58
13.947	0	0.15	0.34	0.03	0.13	0.03	0.17	0.06	1.74	0.32	99.33	0.33	0	97.9	0.01	0.55	0	0	1.74	0.07	0.32	0.04	0	3.12	8.64	2.21	0.79	8.42	0.19	0.08	10.97	59.56	0.32	5.62	0	12	2.04	-2.8	0.58	48.88	147.72	848.24	350.47	1072.64	589.43	885.98	400	1033.63	404.46
13.98	0	0.15	0.31	0.03	0.13	0.03	0.17	0.06	1.44	0.25	99.38	0.33	0	97.43	0.01	0.58	0	0	1.44	0.1	0.25	0.04	0	2.91	8.54	2.43	0.88	5.84	0.18	0.08	10.92	57.09	0.31	4.86	0	12	0.45	-3.82	0.84	48.86	148.37	847.46	350.43	1071.73	588.88	885.09	399.38	1033.39	403.92
14.013	0	0.15	0.31	0.03	0.13	0.03	0.17	0.06	1.36	0.22	99.38	0.33	0	97.54	0.01	0.58	0	0	1.36	0.1	0.22	0.03	0	2.66	9.49	2.47	0.8	5.67	0.18	0.07	9.99	84.92	0.3	4.87	0	12	-0.07	-3.6	0.96	48.9	149.33	846.49	350.77	1070.23	588.59	883.51	399.63	1032.78	403.77
14.047	0	0.15	0.3	0.03	0.13	0.03	0.17	0.06	1	0.19	99.4	0.33	0	97.4	0.01	0.62	0	0	1	0.1	0.19	0.01	0	2.23	9.95	3.11	0.61	6.64	0.16	0.05	8.59	87.92	0.27	4.49	0	12	2.12	-3.89	1.48	49.13	149.88	844.72	350.3	1068.81	589.35	882.24	399.45	1032.05	404.13
14.08	0	0.15	0.29	0.03	0.13	0.03	0.16	0.06	1	0.17	99.42	0.33	0	96.7	0.01	0.56	0	0	1	0.14	0.17	0.01	0	1.74	7.85	2.88	0.47	5.66	0.17	0.05	7.8	91.57	0.27	4.11	0	12	2.12	-5.11	1.79	49.09	151.02	842.96	349.62	1068.99	590.36	881.26	398.39	1032.13	404.98
14.114	0	0.13	0.27	0.03	0.13	0.03	0.15	0.06	0.91	0.14	99.45	0.33	0	95.69	0.01	0.67	0	0	0.91	0.11	0.14	0	0	1.19	5.31	5.04	0.34	1.53	0.22	0.04	6.66	90.87	0.32	3.7	0	12	2.08	-6.5	1.23	49.05	151.1	841.59	348.87	1070.21	592.07	880.46	398.37	1031.42	404.89
14.147	0	0.13	0.26	0.03	0.13	0.03	0.15	0.06	0.93	0.1	99.48	0.33	0	95.99	0.01	0.76	0	0	0.93	0.07	0.1	0	0	1.26	4.6	4.64	0.23	1.18	0.26	0.04	6.8	86.95	0.31	3.22	0	12	4.34	-6.13	2.31	49.35	152.88	841.57	348.98	1069.37	592.65	880.42	398.62	1033.16	405.13
14.18	0	0.13	0.24	0.03	0.13	0.03	0.14	0.06	1.1	0.05	99.51	0.33	0	95.75	0.01	0.81	0	0	1.1	0.04	0.05	0	0	1.13	3.79	3.29	0.14	0.82	0.29	0.04	5.55	86.94	0.31	2.66	0	12	4.41	-6.43	2.52	49.37	152.27	841.56	348.95	1068.18	591.69	880.36	398.44	1032.51	404.44
14.214	0	0.13	0.25	0.03	0.13	0.03	0.14	0.06	1.2	0.04	99.5	0.33	0	95.33	0	0.89	0	0	1.2	0.02	0.04	0	0	0.98	3.18	3.1	0.12	0.86	0.25	0.03	6.23	85.4	0.28	2.93	0	12	3.61	-6.92	2.9	49.29	149.8	842.39	349.82	1067.71	591.73	882.17	398.85	1031.88	404
14.247	0	0.13	0.23	0.03	0.13	0.03	0.14	0.06	1.14	0.03	99.54	0.33	0	94.43	0	0.93	0	0	1.14	0.02	0.03	0	0	0.96	2.53	3.06	0.09	1.04	0.26	0.03	5.21	83.25	0.27	2.18	0	12	2.44	-7.84	2.69	49.45	150.67	842.08	349.11	1068.84	590.83	881.96	396.96	1032.39	405.54
14.28	0	0.13	0.22	0.03	0.13	0.03	0.13	0.06	1.14	0.03	99.57	0.33	0	94.13	0	1.08	0.01	0	1.14	0.01	0.03	0	0	0.69	1.38	2.68	0.07	0.8	0.23	0.03	4.34	87.59	0.26	1.55	0	12	1.17	-8.13	2.47	49.31	146.95	844.15	348.97	1072.74	593.12	886.47	397.15	1033.25	404.42
14.314	0	0.13	0.22	0.02	0.13	0.03	0.13	0.06	1.13	0.03	99.56	0.33	0	90.86	0	1.11	0.01	0	1.13	0.01	0.03	0	0	0.45	1	2.01	0.06	0.65	0.24	0.03	2.8	85.7	0.28	1.66	0	12	-0.09	-10.51	2.95	49.11	147.75	845.22	348.37	1074.27	591.92	887.99	395.07	1035.4	405.12
14.347	0	0.13	0.22	0.02	0.13	0.03	0.13	0.06	1.19	0.05	99.56	0.33	0	90.57	0.01	1.13	0.01	0	1.19	0.01	0.05	0	0	0.41	0.89	1.96	0.06	0.49	0.25	0.04	2.59	75.91	0.29	1.66	0	12	0.99	-10.69	4.78	49.24	147.33	845.13	348.63	1073.86	592.9	890.12	394.2	1036.96	406.14
14.38	0	0.13	0.22	0.02	0.13	0.03	0.13	0.06	1.07	0.04	99.56	0.33	0	89.59	0.01	1.01	0.01	0	1.07	0.01	0.04	0	0.05	0.3	0.67	1.58	0.05	0.39	0.22	0.04	1.98	89.73	0.29	1.62	0	12	0.48	-11.24	4.2	49.17	145.21	846.76	348.78	1074.83	592.5	891.7	394.78	1036.56	405.04
14.414	0	0.13	0.22	0.02	0.13	0.03	0.13	0.06	1.03	0.06	99.55	0.33	0	87.81	0.01	0.76	0.01	0	1.03	0.01	0.06	0	0.01	0.23	0.48	1	0.05	0.49	0.27	0.04	1.39	87.66	0.28	1.74	0	12	1.44	-12.13	3.12	49.22	145.57	848.65	348.72	1077.01	592.21	892.31	395.49	1037.53	405.66
14.447	0	0.13	0.22	0.02	0.13	0.03	0.13	0.06	0.92	0.11	99.56	0.33	0	89.47	0.01	0.63	0.01	0	0.92	0.01	0.11	0.01	0.01	0.23	0.37	0.99	0.04	0.41	0.28	0.05	1.18	91.43	0.29	1.58	0	12	1.59	-11.3	3.34	49.25	146.3	849.46	348.57	1078.34	592.66	893.31	395.29	1039.22	405.92
14.481	0	0.13	0.21	0.02	0.13	0.03	0.13	0.06	0.73	0.16	99.57	0.33	0	91.77	0.01	0.48	0	0.01	0.85	0.01	0.19	0.01	0	0.16	0.28	0.63	0.04	0.26	0.32	0.05	0.73	92.95	0.3	1.32	0	12	0.29	-9.94	3.23	49.13	148.51	849.89	348.31	1080.32	593.61	893.31	395.21	1041.46	405.58
14.514	0	0.13	0.22	0.02	0.13	0.03	0.13	0.06	0.59	0.14	99.57	0.33	0	91.64	0.01	0.48	0	0.01	1.1	0.01	0.14	0	0	0.16	0.3	0.4	0.04	0.59	0.34	0.05	0.57	61.06	0.32	1.4	0	12	1.98	-10.03	4.48	49.13	146.55	848.81	348.62	1079.67	595.38	894.91	394.86	1040.94	407.14
14.547	0	0.13	0.22	0.02	0.13	0.03	0.13	0.06	1.37	0.12	99.55	0.33	0	90.46	0.01	0.42	0	0.01	1.37	0.01	0.12	0	0	0.17	0.52	0.28	0.04	1.37	0.3	0.05	0.59	73.85	0.31	1.74	0	12	1.33	-10.75	4.57	48.85	145.5	846.95	347.5	1078.82	595.35	894.15	393.65	1039.13	405.92
14.581	0	0.13	0.23	0.02	0.13	0.03	0.13	0.06	1.66	0.09	99.55	0.33	0	89.83	0.01	0.46	0	0	1.66	0.01	0.09	0	0	0.2	0.75	0.18	0.05	4.22	0.29	0.06	0.54	46.77	0.31	1.88	0	12	2.51	-11.11	4.69	49.12	146.75	844.87	346.87	1077.33	595.75	891.9	393.52	1038.15	405.72
14.614	0	0.17	0.23	0.03	0.13	0.03	0.13	0.06	2.24	0.07	99.54	0.33	0	91.51	0.01	0.48	0	0	2.24	0.01	0.07	0	0	0.22	1.18	0.14	0.05	17.82	0.27	0.07	0.6	47.64	0.3	2.05	0	12	2.82	-10.11	4.28	49.34	148.67	843.52	346.26	1076.38	595.17	889.37	393.25	1037.53	405.69
14.647	0	0.17	0.24	0.03	0.13	0.03	0.13	0.06	2.43	0.06	99.53	0.36	0	93.42	0.01	0.52	0	0	2.43	0.01	0.06	0	0	0.23	1.96	0.13	0.05	18.93	0.26	0.08	0.61	64.24	0.31	2.25	0	12	3.79	-8.73	4.46	49.41	148.56	842.66	346.53	1075.63	595.92	888.86	393.67	1036.87	406.47
14.681	0	0.18	0.24	0.03	0.13	0.03	0.14	0.06	2.37	0.04	99.53	0.44	0	93.66	0.01	0.63	0	0	2.37	0.01	0.04	0	0.02	0.23	3.2	0.14	0.07	21.73	0.2	0.08	0.65	41.38	0.33	2.32	0	12	3.12	-8.54	4.3	49.51	149.67	841.78	347.31	1073.7	595.46	886.7	394.55	1035.91	406.23
14.714	0	0.17	0.26	0.03	0.13	0.03	0.14	0.06	2.52	0.04	99.48	0.33	0	93.83	0.01	0.69	0	0	2.52	0.01	0.04	0	0.14	0.24	5.37	0.15	0.1	17.44	0.21	0.08	0.74	47.64	0.34	3.22	0	12	2.84	-8.39	4.6	49.61	148.62	840.07	347.64	1071.22	594.86	885.48	394.21	1033.58	406.7
14.748	0	0.15	0.28	0.03	0.13	0.03	0.15	0.06	1.93	0.04	99.44	0.33	0	94.2	0.01	0.82	0	0	1.93	0.01	0.04	0	0.3	0.22	8.25	0.15	0.14	8.66	0.18	0.09	0.84	65.77	0.36	4.04	0	12	2.15	-8.06	4.25	49.59	148.58	839.81	348.49	1070.35	594.74	884.52	395.03	1032.61	407.06
14.781	0	0.15	0.32	0.03	0.13	0.03	0.15	0.06	1.87	0.04	99.36	0.33	0	93.5	0.01	0.81	0	0	1.87	0.01	0.04	0	0.41	0.27	10.17	0.16	0.16	8.38	0.21	0.08	1.03	63.73	0.36	5.29	0	12	2.18	-8.67	4.58	49.58	146.08	838.44	348.59	1069.09	595.32	884.78	394.83	1030.35	407.13
14.814	0	0.15	0.36	0.04	0.13	0.03	0.16	0.06	1.54	0.04	99.27	0.33	0	92.74	0.01	0.9	0	0	1.54	0.01	0.04	0	0.35	0.27	11.35	0.19	0.18	7.41	0.23	0.08	1.15	66.62	0.35	6.48	0	12	2.01	-9.27	4.56	49.6	147.37	838.44	348.86	1068.58	595.22	883.84	395.42	1030.79	406.56
14.848	0	0.16	0.37	0.04	0.13	0.03	0.16	0.06	1.14	0.03	99.27	0.33	0	93.04	0.01	0.91	0	0	1.14	0.01	0.03	0	0.3	0.36	12.76	0.17	0.21	8.42	0.23	0.07	1.31	65	0.28	6.48	0	12	2.23	-9.04	4.95	49.64	146.94	838.52	349.07	1068.3	595.48	884.39	395.55	1030.92	406.5
14.881	0	0.16	0.36	0.03	0.13	0.03	0.15	0.06	0.78	0.02	99.28	0.33	0	89.92	0.02	1.23	0	0.01	0.78	0	0.02	0	0.14	0.42	10.29	0.18	0.22	9.73	0.24	0.07	1.35	42.29	0.26	6.31	0	12	6.9	-11.06	4.5	50.06	145.26	838.42	349.29	1067	595.72	883.93	397.2	1028.82	407.52
14.914	0	0.17	0.33	0.04	0.13	0.03	0.16	0.06	0.55	0.02	99.34	0.33	0	92.13	0.02	1.32	0	0.01	0.55	0	0.01	0	0.05	0.46	12.31	0.17	0.27	14.1	0.21	0.06	1.3	62.31	0.22	5.49	0	12	1.62	-9.7	4.87	49.88	147.23	839.17	349.58	1067.62	594.11	884.15	395.57	1030.96	406.72
14.948	0	0.18	0.33	0.04	0.13	0.03	0.17	0.06	0.57	0.02	99.35	0.33	0	94.32	0.02	1.25	0	0.01	0.57	0	0.01	0	0.05	0.65	14.55	0.12	0.29	17.55	0.17	0.06	1.74	60.98	0.19	5.4	0	12	0.72	-7.95	6.16	49.78	147.78	840.84	349.63	1069.67	594.4	887.34	394.22	1034.5	407.72
14.981	0	0.2	0.3	0.05	0.13	0.03	0.19	0.06	0.69	0.01	99.39	0.39	0	94.21	0.01	1.34	0	0.01	0.69	0	0.01	0	0.09	0.82	19.87	0.1	0.29	21.17	0.16	0.05	1.96	34.01	0.17	4.76	0	12	1.47	-8.05	6.53	49.86	150.62	842.23	349.26	1072.48	595.49	888.58	394.27	1038.55	408.27
15.014	0	0.22	0.3	0.05	0.13	0.03	0.19	0.06	0.91	0.02	99.4	0.56	0	93.58	0.01	1.17	0	0.01	0.91	0	0.02	0	0.05	1	21	0.09	0.26	26.42	0.18	0.06	2.4	37	0.16	4.56	0	12	3.76	-8.6	7.05	49.83	150.01	843.76	349.01	1075.27	597.42	891.69	394.13	1040.9	409.59
15.048	0	0.19	0.29	0.04	0.13	0.03	0.18	0.06	1.06	0.03	99.43	0.33	0	93.67	0.01	0.92	0	0	1.06	0	0.03	0	0.03	1.08	16.5	0.11	0.2	17.85	0.2	0.06	2.82	54.34	0.14	4.05	0	12	3.35	-8.53	7.48	49.81	150.14	844.72	348.27	1077.57	597.82	893.85	392.81	1043.02	409.85
15.081	0	0.17	0.28	0.04	0.13	0.03	0.17	0.06	1.33	0.08	99.44	0.33	0	93.09	0.01	0.77	0	0	1.33	0	0.08	0.01	0.02	1.09	14.33	0.12	0.16	11.6	0.21	0.06	2.62	46.73	0.14	3.77	0	12	4.53	-9	7.23	49.7	148.64	847.93	348.99	1080.54	598.99	897.25	394.5	1045.09	409.93
15.115	0	0.15	0.27	0.04	0.13	0.03	0.17	0.06	1.8	0.27	99.45	0.33	0	92.87	0.01	0.64	0	0.01	1.8	0	0.27	0.02	0.06	1.1	11.74	0.16	0.14	6.76	0.23	0.06	2.57	68.37	0.15	3.58	0	12	4.41	-9.16	8.13	49.81	148.8	849.6	348.1	1082.71	598.28	900.26	392.66	1048.01	410.29
15.148	0	0.15	0.29	0.04	0.13	0.03	0.17	0.06	1.6	0.38	99.41	0.33	0	89.62	0.01	0.42	0	0.01	1.6	0.01	0.38	0.02	0.14	1.27	12.62	0.19	0.13	5.78	0.22	0.06	2.69	44.81	0.13	4.17	0	12	4.36	-11.22	7.86	49.78	146.98	851.6	348.39	1084.77	598.61	902.7	393.9	1048.85	409.55
15.181	0	0.15	0.32	0.04	0.13	0.03	0.17	0.06	1.75	0.71	99.37	0.33	0	90.18	0.01	0.34	0	0.01	1.75	0.01	0.71	0.03	0.21	1.45	11.4	0.2	0.12	6.06	0.22	0.07	2.83	57.79	0.12	4.82	0	12	3.06	-10.91	7.16	49.63	146.74	853.65	348.62	1086.57	598.68	903.91	393.59	1049.84	409
15.215	0	0.15	0.32	0.03	0.13	0.03	0.17	0.06	1.66	0.74	99.36	0.33	0	89.2	0.01	0.31	0	0.01	1.66	0.01	0.74	0.04	0.16	1.91	9.82	0.21	0.1	5.83	0.21	0.08	2.86	27.1	0.1	4.86	0	12	3.14	-11.44	7.07	49.62	147.47	855.62	348.49	1089.36	599.44	905.85	393.73	1052.52	408.98
15.248	0	0.14	0.32	0.03	0.13	0.03	0.16	0.06	1.48	0.87	99.36	0.33	0	85.86	0.01	0.26	0	0.01	1.48	0.02	0.87	0.04	0.1	2.08	6.8	0.22	0.09	4.99	0.23	0.09	2.96	19.66	0.11	4.92	0	12	4.55	-12.98	6.95	49.77	148.11	856.23	348.36	1090.65	600.24	906.39	394.05	1053.68	409.63
15.281	0	0.14	0.31	0.03	0.13	0.03	0.16	0.06	1.5	0.7	99.37	0.33	0	83.78	0.01	0.31	0	0.01	1.5	0.03	0.7	0.04	0.1	2.65	6.4	0.2	0.09	5.2	0.21	0.1	2.74	17.63	0.1	4.74	0	12	4.62	-13.79	6.73	49.75	148.13	856.35	348.06	1091.49	600.07	906.69	393.38	1053.83	410.5
15.315	0	0.15	0.32	0.03	0.13	0.03	0.18	0.06	1.3	0.43	99.36	0.33	0	86.05	0.01	0.36	0	0.01	1.3	0.02	0.43	0.02	0.13	3.63	7.2	0.13	0.1	5.77	0.2	0.11	2.07	22.52	0.08	4.96	0	12	4.32	-12.9	6.9	49.93	149.44	856.89	348.26	1093.44	601.74	907.53	393.71	1055.97	411.05
15.348	0	0.15	0.32	0.03	0.13	0.03	0.18	0.06	1.02	0.38	99.36	0.33	0	86.41	0.01	0.33	0	0.01	1.02	0.02	0.38	0.01	0.09	4.11	8.36	0.11	0.1	8.85	0.19	0.1	1.71	33.02	0.08	4.9	0	6	3.42	-12.75	6.68	49.98	148.95	858.13	348.5	1094.9	602.4	908.77	394.34	1056.88	410.15
15.381	0	0.15	0.31	0.03	0.13	0.03	0.18	0.06	0.9	0.32	99.38	0.33	0	84.02	0.01	0.36	0	0.01	0.9	0.01	0.32	0.01	0.06	4.14	7.57	0.1	0.08	9.3	0.22	0.12	1.35	16.59	0.08	4.62	0	6	5.62	-13.7	5.47	50.13	149.9	858.07	347.25	1096.49	602.47	907.71	394.12	1056.67	410.89
15.415	0	0.16	0.28	0.03	0.13	0.03	0.18	0.06	0.9	0.42	99.44	0.33	0	83.79	0.01	0.46	0	0.01	0.9	0.01	0.42	0.01	0.01	4.58	6.04	0.11	0.07	11.72	0.29	0.16	1.31	14.86	0.09	3.73	0	6	5.84	-13.79	5.41	50.28	150.31	859.91	347.97	1097.55	602.62	908.86	395.12	1058.33	410.99
15.448	0	0.15	0.27	0.03	0.13	0.03	0.17	0.06	0.81	0.56	99.46	0.33	0	85.24	0.01	0.56	0	0.01	0.81	0.01	0.56	0.01	0	4	4.17	0.13	0.05	9.92	0.28	0.17	1.17	17.15	0.09	3.45	0	6	6.14	-13.23	5.17	50.35	150.44	860.12	347.95	1098.1	602.44	908.95	394.89	1058.41	412.03
15.482	0	0.15	0.29	0.03	0.13	0.03	0.16	0.06	0.88	0.85	99.43	0.33	0	82.16	0	0.64	0	0.01	0.88	0.01	0.85	0.03	0.01	3.13	3.53	0.23	0.05	10.69	0.34	0.25	0.99	24.19	0.1	3.92	0	6	3.85	-14.36	5.45	50.17	150.14	860.42	348.65	1096.06	600.14	908.53	394.48	1057.74	411.06
15.515	0	0.15	0.31	0.03	0.13	0.03	0.16	0.06	1.05	0.85	99.38	0.33	0	83.6	0	0.8	0	0.01	1.05	0.01	0.85	0.04	0.05	3.1	3.51	0.33	0.05	10.08	0.33	0.27	1.1	18.93	0.11	4.7	0	6	4.17	-13.86	5.78	50.2	148.82	859.64	348.87	1094.13	599.36	908.2	394.29	1056.05	411.27
15.548	0	0.15	0.34	0.03	0.13	0.03	0.15	0.06	1.16	0.65	99.32	0.33	0	83.91	0	0.85	0	0.01	1.16	0.01	0.65	0.04	0.13	2.78	3.38	0.39	0.06	9.07	0.32	0.29	1.2	13.78	0.11	5.63	0	6	4.45	-13.74	5.69	50.28	149.51	858.4	348.48	1092.88	599.1	906.51	394.2	1055.1	410.74
15.582	0	0.14	0.36	0.03	0.13	0.03	0.16	0.06	1.54	0.78	99.28	0.33	0	84.56	0	1.01	0	0.02	1.54	0.01	0.78	0.05	0.22	2.98	3.17	0.56	0.07	8.51	0.28	0.33	1.29	12.1	0.12	6.2	0	6	4.08	-13.5	5.82	50.21	150.49	856.97	348.18	1092.02	599.26	905.07	393.8	1054.63	410.62
15.615	0	0.14	0.38	0.03	0.13	0.03	0.15	0.06	1.6	0.57	99.24	0.33	0	85.37	0	1.59	0	0.02	1.6	0.02	0.57	0.04	0.33	2.69	2.54	0.63	0.08	5.26	0.3	0.36	1.42	22.69	0.12	6.86	0	6	4.73	-13.18	5.39	50.13	150.73	855.26	348.37	1090.96	600.46	903.01	394.88	1052.91	410.64
15.648	0	0.13	0.4	0.03	0.14	0.03	0.14	0.06	1.68	0.34	99.21	0.33	0	86.63	0	2.05	0	0.03	1.68	0.02	0.34	0.02	0.43	2.2	2.26	0.83	0.09	3.71	0.35	0.43	1.32	23.83	0.13	7.38	0	6	3.9	-12.66	4.95	49.94	148.33	854.16	348.25	1088.84	599.43	901.92	395.01	1049.59	409.06
15.682	0	0.13	0.43	0.03	0.14	0.03	0.14	0.06	1.79	0.15	99.15	0.33	0	93	0	2.21	0	0.03	1.79	0.01	0.15	0.01	0.79	1.47	2.36	0.83	0.11	4.4	0.36	0.45	1	40.34	0.18	8.15	0	6	2.55	-9.07	4.74	49.84	148.71	854.01	349.29	1086.53	598.49	900.18	396.4	1048.46	407.71
15.715	0	0.14	0.4	0.03	0.14	0.03	0.14	0.06	2.02	0.08	99.21	0.33	0	95.04	0	1.85	0	0.03	2.02	0.01	0.08	0	0.95	1.38	3.04	0.72	0.15	5.07	0.34	0.44	0.94	49.35	0.19	7.38	0	6	2.21	-7.23	4.56	49.66	147.64	852.8	350.39	1083.66	596.59	898.59	396.08	1045.54	410.36
15.749	0	0.13	0.32	0.03	0.14	0.03	0.14	0.06	1.76	0.03	99.35	0.33	0	95.54	0	1.78	0	0.03	1.76	0.01	0.03	0	0.93	0.99	2.62	0.76	0.17	3.82	0.28	0.33	0.71	20.47	0.21	5.47	0	6	2.24	-6.68	3.65	49.61	147.5	850.53	350.55	1080.66	595.17	895	396.32	1041.77	410.93
15.782	0	0.14	0.29	0.03	0.13	0.03	0.14	0.06	1.78	0.03	99.43	0.33	0	95.83	0	1.46	0	0.02	1.78	0.01	0.03	0	0.86	0.8	2.5	0.67	0.19	4.76	0.21	0.28	0.66	30.78	0.23	4.22	0	6	2.96	-6.32	3.35	49.7	146.98	849.67	351.61	1079.09	595.74	893.65	397.85	1039.99	411.6
15.815	0	0.13	0.29	0.03	0.13	0.03	0.14	0.06	1.42	0.03	99.42	0.33	0	96.83	0	1.32	0	0.01	1.42	0.01	0.03	0	0.94	0.71	2.3	0.75	0.18	3.81	0.2	0.26	0.71	47.32	0.23	4.31	0	6	1.98	-4.91	1.7	49.67	145.89	847.6	351.76	1077.11	595.83	890.18	399.63	1035.72	409.74
15.849	0	0.13	0.29	0.03	0.13	0.03	0.13	0.06	1.18	0.03	99.42	0.33	0	96.85	0	1.22	0	0.01	1.18	0.01	0.03	0	0.93	0.42	2.31	1.41	0.18	3.6	0.19	0.32	1.02	30.7	0.27	4.31	0	6	1.36	-4.88	1.58	49.72	144.68	846.21	352.33	1075.01	595.79	888.87	400.22	1033.26	409.36
15.882	0	0.14	0.28	0.03	0.13	0.03	0.13	0.06	1.1	0.03	99.43	0.33	0	94.4	0	0.95	0	0.01	1.1	0.01	0.03	0	1.28	0.35	2.49	1.68	0.2	6.99	0.14	0.31	1.33	52.29	0.28	4.08	0	6	4.86	-7.88	2.85	50.04	146.79	845.61	352.93	1073.56	596.87	888.21	401	1034.67	410.81
15.915	0	0.14	0.27	0.03	0.13	0.03	0.13	0.06	0.87	0.03	99.45	0.33	0	94.19	0	0.86	0	0.01	0.87	0.01	0.03	0	1.43	0.36	2.97	1.61	0.23	5.36	0.14	0.26	1.38	51.7	0.28	3.73	0	6	1.89	-8.07	3.2	49.95	146.13	844.66	353.29	1071.05	594.33	887.25	399.44	1032.93	410.89
15.949	0	0.14	0.28	0.03	0.13	0.03	0.13	0.06	0.77	0.03	99.44	0.33	0	93.78	0.01	0.79	0	0.01	0.77	0.02	0.03	0	1.73	0.34	3.08	1.64	0.25	5.42	0.13	0.21	1.92	80.75	0.3	3.87	0	6	1.28	-8.43	3.16	50.02	145.73	844.09	354.51	1069.52	594.42	886.34	400.44	1031.65	411.47
15.982	0	0.14	0.3	0.03	0.13	0.03	0.13	0.06	0.75	0.03	99.4	0.33	0	93.75	0.01	0.92	0	0	0.75	0.02	0.03	0	2.5	0.35	2.92	1.71	0.27	5.44	0.13	0.17	2.01	88.44	0.3	4.64	0	6	1.45	-8.46	2.85	50.12	144.32	844.2	355.48	1068.49	594.57	886.16	401.85	1030.17	411.32
16.015	0	0.14	0.34	0.03	0.13	0.03	0.14	0.06	0.85	0.03	99.32	0.33	0	92.79	0.01	1.02	0	0.01	0.85	0.03	0.03	0	2.52	0.35	4.04	1.64	0.32	7.08	0.13	0.14	2.08	70.03	0.31	5.8	0	6	1.51	-9.23	2.82	50.11	142.6	843.34	355.91	1066.5	594.28	885.5	402.41	1027.85	410.72
16.049	0	0.15	0.35	0.03	0.13	0.03	0.14	0.06	1.09	0.03	99.31	0.33	0	91	0.01	1.32	0	0.01	1.09	0.03	0.03	0	2.42	0.34	4.91	1.64	0.31	8.77	0.13	0.11	2.07	69.68	0.35	6.08	0	6	1.98	-10.43	2.52	50.13	143.87	842.52	355.46	1066.19	593.97	883.97	402.19	1027.58	410.96
16.082	0	0.15	0.33	0.03	0.13	0.03	0.14	0.06	1.59	0.04	99.34	0.33	0	92.54	0.01	1.31	0	0.01	1.59	0.04	0.04	0	2.38	0.31	5.73	1.67	0.34	8.9	0.15	0.12	2.3	92.85	0.37	5.67	0	6	1.82	-9.41	3.31	49.91	147.03	841.88	354.47	1066.54	594.27	883.2	401.09	1029.94	410.22
16.116	0	0.14	0.31	0.03	0.13	0.03	0.14	0.06	1.7	0.04	99.38	0.33	0	93.12	0.01	1.43	0	0.01	1.7	0.03	0.04	0	2.23	0.28	5.82	1.4	0.35	4.69	0.12	0.09	2.21	86.76	0.38	5.11	0	6	2.23	-8.97	3.7	49.92	146.2	843.12	353.88	1068.76	595.3	885.78	400.6	1031.69	409.79
16.149	0	0.14	0.27	0.03	0.13	0.03	0.14	0.06	1.24	0.03	99.47	0.33	0	92.44	0.01	1.41	0	0.01	1.24	0.02	0.03	0	1.91	0.28	4.82	1.12	0.31	3.9	0.09	0.07	2.34	67.51	0.33	3.59	0	6	2.22	-9.48	3.57	49.89	144.82	843.83	352.95	1071.37	596.3	887.99	399.71	1032.46	409.71
16.182	0	0.13	0.26	0.03	0.13	0.03	0.14	0.06	1.01	0.03	99.48	0.33	0	91.18	0.01	1.32	0	0.01	1.01	0.02	0.03	0	1.79	0.28	4.78	1.04	0.25	3.24	0.1	0.07	2.27	46.32	0.32	3.39	0	6	1.6	-10.32	4.89	49.96	145.61	843.61	352.32	1071.17	595.46	888.98	397.54	1034.05	410.08
16.216	0	0.14	0.25	0.03	0.13	0.03	0.14	0.06	0.71	0.02	99.51	0.33	0	91.36	0.01	1.25	0	0.01	0.71	0.01	0.02	0	1.41	0.4	7.12	0.91	0.24	5.3	0.08	0.06	3.04	60.18	0.26	2.81	0	6	1.6	-10.21	4.88	50.01	147.7	843.54	351	1072.59	595.36	888.69	396.28	1035.78	409.69
16.249	0	0.16	0.25	0.03	0.13	0.03	0.15	0.06	0.86	0.02	99.49	0.33	0	89.2	0.01	1.41	0	0.01	0.86	0.01	0.02	0	1.27	0.49	10.41	0.78	0.22	13.53	0.07	0.06	3.41	60.94	0.25	3.14	0	6	2.74	-11.44	5.41	50.12	147.02	843.26	350.51	1073.02	596.65	889.68	396.26	1036.14	409.04
16.282	0	0.22	0.25	0.04	0.13	0.03	0.16	0.06	1.33	0.03	99.5	0.79	0	87.77	0.02	1.23	0	0.01	1.33	0.01	0.03	0	1.46	0.56	13.07	0.77	0.22	30.95	0.07	0.07	4.35	46.92	0.23	2.96	0	6	1.84	-12.14	4.72	50.17	145.51	842.95	350.44	1071.85	595.64	888.77	396.62	1033.88	407.42
16.316	0	0.33	0.28	0.04	0.13	0.03	0.17	0.06	1.7	0.04	99.35	5.4	-0.92	91.9	0.01	1	0	0	1.7	0.01	0.04	0	1.24	0.74	15.28	0.66	0.22	56.01	0.09	0.07	5.43	51.09	0.22	3.78	0	6	1.81	-9.86	5.5	50.23	147.96	843.62	349.7	1073.87	595.89	889.98	395.05	1037.32	408.55
16.349	0	0.36	0.27	0.04	0.13	0.03	0.18	0.06	1.96	0.04	99.29	7.97	-2.35	91.26	0.01	1.04	0	0	1.96	0	0.04	0	0.87	0.74	17.07	0.57	0.22	60.93	0.08	0.08	5.38	29.79	0.21	3.55	0	6	3.01	-10.27	6.14	50.46	146.1	843.51	350.21	1072.9	596.43	891.02	395.57	1036.53	408.78
16.382	0	0.31	0.28	0.05	0.13	0.03	0.19	0.06	1.78	0.05	99.38	3.4	-0.43	89.03	0.01	0.94	0	0	1.78	0	0.05	0	0.96	0.78	19.28	0.56	0.2	49.9	0.09	0.08	5.49	62.58	0.21	3.83	0	6	2.66	-11.53	5.31	50.34	143.13	843.14	350.96	1071.06	595.25	890.33	396.26	1032.91	408.89
16.416	0	0.31	0.34	0.06	0.13	0.03	0.22	0.06	1.33	0.03	99.31	2.46	-1.71	93.81	0.01	0.79	0	0	1.33	0	0.03	0	1.24	0.93	27.37	0.4	0.2	46.19	0.1	0.08	5.92	66.13	0.19	5.75	0	6	4.52	-8.41	6.63	50.34	146.47	844.85	351.15	1071.97	594.82	891.6	397.12	1037.53	409.7
16.449	0	0.26	0.4	0.07	0.13	0.03	0.23	0.06	1.26	0.03	99.19	0.82	0	93.49	0.01	0.7	0	0	1.26	0.01	0.03	0	1.5	0.95	30.07	0.42	0.22	31.61	0.11	0.09	5.99	55.79	0.19	7.3	0	6	3.53	-8.68	6.02	50.12	146.97	847.69	352.9	1073.53	595.04	892.83	398.71	1039.33	410.35
16.483	0	0.21	0.39	0.05	0.13	0.03	0.2	0.06	1.41	0.03	99.22	0.44	0	94.02	0.01	0.66	0	0	1.41	0.01	0.03	0	1.83	0.96	22.62	0.36	0.19	21.42	0.13	0.11	5.65	67.93	0.19	6.91	0	6	4.3	-8.23	6.03	50.02	148.39	849.46	352.79	1075.09	594.39	893.83	399.39	1041.81	410.37
16.516	0	0.17	0.29	0.04	0.13	0.03	0.18	0.06	1.17	0.03	99.43	0.33	0	91.94	0	0.55	0	0	1.17	0.01	0.03	0.01	1.65	1.02	15.19	0.33	0.16	13.24	0.14	0.11	5.24	67.87	0.17	3.99	0	6	3.02	-9.83	6.18	49.83	146.46	850.72	352.55	1076.45	594.19	896.21	398.45	1042.23	409.72
16.549	0	0.15	0.25	0.03	0.13	0.03	0.16	0.06	1.19	0.06	99.51	0.33	0	91.63	0	0.54	0	0	1.19	0.01	0.06	0.02	1.56	1.12	9.45	0.35	0.1	6.83	0.15	0.1	4.52	55.99	0.16	2.58	0	6	3.5	-10.03	6.43	49.76	146.81	852.13	353.03	1077.26	593.95	897.47	398.65	1043.79	410.61
16.583	0	0.14	0.22	0.03	0.13	0.03	0.15	0.06	0.95	0.05	99.57	0.33	0	91.9	0	0.57	0	0	0.95	0.01	0.05	0.02	1.64	1.38	5.91	0.26	0.06	4.69	0.13	0.08	3.44	64.49	0.12	1.31	0	6	2.76	-9.86	6.17	49.58	145.42	853.6	353.64	1077.83	593.89	898.84	398.53	1043.76	410.61
16.616	0	0.14	0.21	0.03	0.13	0.03	0.15	0.06	0.79	0.06	99.59	0.33	0	90.9	0	0.63	0	0	0.79	0.01	0.06	0.04	1.68	1.73	5.48	0.23	0.03	4.79	0.13	0.08	3.1	58.19	0.11	0.84	0	6	3.67	-10.49	6.26	49.65	146.02	855.45	354.11	1078.26	592.86	899.82	398.79	1045.3	411.33
16.649	0	0.14	0.2	0.03	0.13	0.03	0.16	0.06	0.84	0.08	99.61	0.33	0	92.04	0	0.82	0	0.01	0.84	0.01	0.08	0.07	1.25	2.31	4.91	0.21	0.03	5.78	0.13	0.07	2.68	54.82	0.11	0.48	0	6	1.25	-9.76	5.86	49.59	147.2	857.81	354.29	1080.47	592.34	901.1	398.29	1047.78	410.65
16.683	0	0.14	0.19	0.03	0.13	0.03	0.16	0.06	0.67	0.08	99.62	0.33	0	88.94	0	1.19	0	0.01	0.67	0.01	0.08	0.05	0.56	3.08	2.84	0.23	0.02	3.87	0.16	0.07	2.31	25.88	0.1	0.22	0	6	0.92	-11.58	5.4	49.38	143.47	860.21	355	1082.31	592.59	904.39	399.07	1047.41	410.53
16.716	0	0.13	0.19	0.03	0.13	0.03	0.15	0.06	0.59	0.09	99.63	0.33	0	92.15	0.01	1.33	0	0.01	0.59	0.01	0.09	0.03	0.28	2.88	2.11	0.26	0.01	2.99	0.17	0.07	1.97	54.72	0.1	0.12	0	6	0.55	-9.69	5.13	49.44	146.28	862.11	354.52	1086.14	592.91	905.74	398.15	1051.34	412.26
16.75	0	0.13	0.19	0.03	0.13	0.02	0.14	0.06	0.38	0.07	99.63	0.33	0	90.89	0.01	1.47	0	0.01	0.38	0.01	0.07	0.01	0.1	2.14	1.5	0.33	0.01	0.88	0.22	0.06	1.18	69.59	0.11	0.06	0	6	0.66	-10.5	5.62	49.44	146.9	861.65	353.9	1086.37	593.19	905.91	397.34	1052.09	411.96
16.783	0	0.13	0.19	0.03	0.13	0.02	0.14	0.06	0.39	0.07	99.63	0.33	0	89.25	0.01	1.48	0	0.01	0.39	0.01	0.07	0.01	0.07	1.97	1.26	0.34	0.01	0.8	0.29	0.05	0.72	63.26	0.11	0.05	0	6	3.64	-11.42	6.11	49.55	145.09	861.8	353.93	1086.69	594.68	907.57	397.97	1051.91	412.72
16.816	0	0.13	0.18	0.03	0.13	0.02	0.14	0.06	0.4	0.06	99.63	0.33	0	89.07	0.01	1.65	0	0.01	0.4	0.01	0.06	0.01	0.01	1.96	1.17	0.34	0.01	0.8	0.32	0.05	0.59	57.53	0.11	0.05	0	6	3.41	-11.51	5.92	49.49	145.41	862.28	353.93	1087.15	594.64	907.64	398.17	1052.36	412.36
16.85	0	0.13	0.18	0.03	0.13	0.02	0.14	0.06	0.43	0.07	99.63	0.33	0	89.69	0.01	1.63	0.01	0.01	0.43	0	0.07	0.01	0	2.28	1.1	0.49	0.01	0.89	0.48	0.04	0.38	54.63	0.11	0.07	0	6	2.13	-11.18	6.2	49.37	146.12	862.01	353.4	1086.8	593.09	907.42	396.48	1052.65	412.62
16.883	0	0.13	0.19	0.03	0.13	0.03	0.15	0.06	0.54	0.09	99.63	0.33	0	89.14	0.01	1.58	0.01	0.01	0.54	0	0.09	0.01	0	2.89	0.85	0.43	0.01	1.48	0.56	0.04	0.31	57.81	0.12	0.09	0	6	2.41	-11.48	6.21	49.31	146	861.98	353.47	1086.81	593.27	907.48	396.6	1052.58	412.8
16.916	0	0.13	0.19	0.03	0.13	0.03	0.15	0.06	0.58	0.08	99.63	0.33	0	89.89	0.01	1.3	0.01	0.01	0.58	0	0.08	0.01	0	3.01	0.7	0.49	0.01	2	0.69	0.04	0.3	70.87	0.12	0.09	0	6	2.85	-11.08	6.73	49.25	146.12	862.01	354.1	1087.11	594.41	908.22	396.99	1053.36	413.96
16.95	0	0.13	0.19	0.03	0.13	0.03	0.15	0.06	0.58	0.09	99.63	0.33	0	90.82	0.01	1.27	0.01	0.01	0.58	0	0.09	0.01	0	3.63	0.83	0.66	0.01	2.61	0.96	0.03	0.2	68.07	0.13	0.1	0	6	0.29	-10.54	6.81	49.02	148.8	862.42	354.64	1086.51	593.15	906.96	396.9	1054.86	413.25
16.983	0	0.13	0.19	0.03	0.14	0.03	0.15	0.06	0.55	0.08	99.63	0.33	0	91.97	0	1.42	0.01	0.01	0.55	0	0.08	0.02	0	3.55	0.78	0.84	0.01	1.74	1.24	0.04	0.21	65.38	0.13	0.11	0	6	1.62	-9.81	6.51	48.87	148.37	862.95	354.71	1088.11	594.78	907.86	397.76	1055.36	413.86
17.016	0	0.13	0.19	0.03	0.14	0.03	0.16	0.06	0.48	0.09	99.63	0.33	0	92.02	0	1.48	0.01	0.01	0.48	0	0.09	0.02	0	4.4	1	0.99	0.01	1.25	1.45	0.03	0.2	72.13	0.13	0.18	0	6	1.82	-9.77	6.3	48.76	150.45	863.55	354.89	1089.18	595.03	907.52	397.99	1057.04	414.76
17.05	0	0.13	0.19	0.03	0.14	0.03	0.16	0.06	0.44	0.13	99.63	0.33	0	91.35	0	1.65	0.01	0.01	0.44	0	0.13	0.03	0	4.59	1.03	1.2	0.01	0.7	1.94	0.04	0.17	76.08	0.14	0.19	0	6	1.37	-10.21	5.73	48.44	150.31	863.99	354.54	1090.99	595.87	908.01	398.12	1057.44	414.42
17.083	0	0.13	0.19	0.03	0.14	0.02	0.16	0.06	0.42	0.15	99.63	0.33	0	93.77	0	1.72	0.01	0.01	0.42	0	0.15	0.03	0	4.2	0.87	1.47	0.01	0.29	2.36	0.05	0.18	85.57	0.13	0.22	0	6	2.3	-8.45	5.63	48.11	149.14	864.49	355.52	1091.6	597.47	908.99	399.57	1057.28	415.51
17.117	0	0.13	0.19	0.03	0.15	0.02	0.15	0.06	0.31	0.09	99.63	0.33	0	91.41	0	2.13	0	0.01	0.31	0	0.09	0.02	0	3.9	0.98	2.12	0.02	0.27	3.79	0.06	0.17	83.1	0.14	0.22	0	6	-0.2	-10.18	7.16	47.8	150.62	863.64	355.8	1090.9	597.36	909.42	397.94	1058.98	415.81
17.15	0	0.14	0.18	0.03	0.15	0.02	0.16	0.06	0.32	0.07	99.63	0.33	0	91.3	0.01	2.72	0	0.01	0.32	0	0.07	0.02	0	4.27	1.24	2.86	0.02	0.41	4.86	0.06	0.19	64.88	0.14	0.23	0	6	1.72	-10.24	7.03	47.63	150.24	864.51	356.22	1091.46	597.88	910.17	398.84	1059.33	416.84
17.183	0	0.14	0.18	0.03	0.16	0.02	0.15	0.07	0.41	0.06	99.64	0.33	0	91.15	0.01	3.91	0	0.02	0.41	0	0.06	0.03	0	4.16	1.44	3.66	0.02	0.42	5.51	0.07	0.22	83.27	0.14	0.27	0	6	1.04	-10.34	6.92	47.42	149.12	865.3	356	1093.19	599.16	911.72	399.25	1059.95	415.46
17.217	0	0.15	0.18	0.03	0.18	0.03	0.15	0.07	0.55	0.07	99.65	0.33	0	88.61	0.01	4.52	0	0.02	0.55	0	0.07	0.04	0	3.86	1	5.61	0.03	0.36	9.27	0.09	0.24	89.71	0.15	0.33	0	6	2.92	-11.74	6.27	47.35	147.46	869.17	356.43	1097.17	600.16	915.61	400.61	1062.26	416.13
17.25	0	0.15	0.17	0.03	0.18	0.03	0.14	0.07	0.6	0.07	99.63	0.33	0	93.35	0.01	5.15	0	0.03	0.6	0	0.07	0.04	0	3.13	0.79	6.52	0.03	0.13	10.31	0.09	0.24	91.78	0.15	0.35	0	6	0.37	-8.79	6.78	47.15	151.46	870.91	357.43	1098.56	599.66	916	400.33	1066.51	417.33
17.283	0	0.17	0.17	0.04	0.21	0.03	0.13	0.07	0.68	0.08	99.58	0.36	0	92.31	0.01	5.61	0	0.03	0.68	0	0.08	0.03	0	2.55	0.45	9.51	0.03	0.03	15.57	0.13	0.26	87.11	0.15	0.37	0	6	1.41	-9.57	5.84	47.03	151.29	872.99	358.15	1101.51	601.62	917.4	402.44	1067.92	417.69
17.317	0	0.18	0.17	0.05	0.24	0.03	0.13	0.07	0.57	0.06	99.52	0.57	0	94.36	0.01	7.06	0	0.04	0.57	0.01	0.06	0.02	0	1.94	0.24	16.98	0.02	0.01	20.64	0.18	0.31	98.68	0.15	0.55	0	6	0.61	-7.91	6.06	46.83	152.11	874.83	359.92	1103.74	603.83	919.31	404.13	1070.68	419.16
17.35	0	0.18	0.17	0.05	0.25	0.03	0.12	0.08	0.66	0.04	99.5	0.61	0	89.1	0.01	7.89	0	0.04	0.66	0.01	0.04	0.01	0	1.26	0.15	18.34	0.03	0.01	20.91	0.25	0.28	90.87	0.17	0.9	0	6	0.93	-11.49	5.89	46.66	150.22	877.22	361.14	1102.75	601.43	920.65	404.91	1070.18	419.27
17.383	0	0.19	0.18	0.05	0.25	0.03	0.12	0.08	0.97	0.03	99.5	0.65	0	83.2	0.01	7.3	0	0.03	0.97	0.01	0.03	0.02	0	1.04	0.12	20.72	0.02	0.03	22.24	0.35	0.33	83.35	0.21	1.03	0	6	3.49	-14	6.76	46.73	149.09	877.97	362.22	1100.69	599.76	921.68	404.85	1069.81	421.69
17.417	0	0.2	0.19	0.05	0.24	0.03	0.12	0.07	0.7	0.04	99.51	0.64	0	79.57	0.01	5.31	0	0.02	0.93	0.01	0.04	0.03	0	0.7	0.08	26.75	0.01	0.09	24.01	0.56	0.5	61.62	0.2	1.14	1	12	2.39	-15.2	6.51	47.64	147.6	879.12	362.36	1099.06	596.68	921.79	404.49	1068.54	420.3
17.45	0	0.21	0.19	0.05	0.24	0.03	0.12	0.07	0.64	0.05	99.53	0.61	0	87.16	0	4.16	0	0.01	1.32	0.01	0.05	0.04	0	0.64	0.06	27.75	0	0.36	24.48	0.69	0.51	62.36	0.26	1.24	0	12	-1.37	-12.42	6.01	46.77	148.81	880.23	362.28	1097.93	593.19	920.54	403.81	1068.67	418.03
17.484	0	0.21	0.2	0.05	0.22	0.03	0.12	0.07	0.44	0.12	99.55	0.53	0	88.17	0	3.37	0	0.01	1.11	0.01	0.12	0.03	0	0.28	0.05	34.73	0	0.23	23.45	0.99	0.44	96.13	0.31	1.25	0	12	-1.11	-11.96	5.2	46.31	149.63	879.38	361.24	1099.9	594.13	919.85	403.04	1068.61	419.14
17.517	0	0.2	0.19	0.05	0.22	0.03	0.12	0.07	0.39	0.07	99.55	0.52	0	91.34	0	3.68	0	0.01	0.64	0.01	0.07	0.01	0	0.2	0.05	38.78	0	0.14	22.7	1.05	0.39	85.89	0.28	1.08	0	12	1.6	-10.22	5.18	46.72	151.17	878.53	360.09	1101.77	596.31	919.69	402.82	1069.85	420.24
17.55	0	0.2	0.19	0.05	0.22	0.03	0.12	0.07	0.4	0.09	99.55	0.52	0	92.54	0	4.05	0	0.01	0.67	0.01	0.09	0.01	0	0.19	0.08	36.75	0	0.18	22.3	0.92	0.4	78.09	0.27	1.08	0	12	-0.45	-9.41	4.91	46.5	150.03	877.32	359.62	1102.26	597.96	919.44	403.03	1068.7	418.1
17.584	0	0.18	0.19	0.05	0.21	0.03	0.12	0.07	0.43	0.09	99.58	0.4	0	92.56	0	3.79	0	0.01	0.54	0.01	0.09	0	0	0.12	0.11	39.1	0	0.15	19.13	0.92	0.43	90.63	0.33	1.07	0	12	-1.6	-9.39	5.14	46.37	150.18	875.6	358.16	1102.84	598.85	919.07	401.49	1068.47	416.84
17.617	0	0.17	0.19	0.04	0.2	0.03	0.12	0.07	0.43	0.08	99.6	0.35	0	90.73	0	4.15	0	0	0.43	0.01	0.08	0	0	0.11	0.18	35.02	0	0.16	16.82	0.75	0.43	54.84	0.33	0.95	0	12	-1.69	-10.59	5.78	46.45	150.66	875.75	359.2	1101.67	598.86	919.06	402.14	1068.98	417.1
17.65	0	0.17	0.18	0.04	0.2	0.03	0.12	0.07	0.39	0.08	99.61	0.33	0	89.25	0	4.42	0	0	0.61	0.01	0.11	0	0	0.08	0.16	29.28	0.01	0.21	14.94	0.64	0.39	44.98	0.38	0.82	0	12	0.75	-11.42	6.02	46.77	150	874.81	358.68	1101.25	599.81	918.98	402.27	1068.23	417.32
17.684	0	0.16	0.18	0.04	0.2	0.03	0.12	0.07	0.29	0.04	99.61	0.33	0	89.17	0	5.67	0	0.01	0.62	0.01	0.1	0	0	0.04	0.14	20.28	0.01	0.13	13.05	0.55	0.29	48.56	0.41	0.77	0	12	0.5	-11.46	5.82	46.93	151.42	873.26	357.07	1101.85	600.29	917.61	401.09	1068.27	416.2
17.717	0	0.14	0.17	0.03	0.19	0.03	0.11	0.07	0.28	0.04	99.62	0.33	0	88.7	0	6.42	0	0.01	0.46	0.01	0.09	0	0	0.04	0.16	14.94	0.02	0.18	10.41	0.43	0.28	66.03	0.36	0.73	0	12	0.96	-11.7	6.34	47.06	151.23	872.42	355.57	1102.81	600.95	918.43	399.47	1068.79	415.72
17.751	0	0.13	0.17	0.03	0.18	0.03	0.11	0.08	0.4	0.05	99.63	0.33	0	86.58	0	7.74	0	0.01	0.4	0.01	0.07	0	0	0.05	0.32	7.61	0.02	0.59	6.18	0.38	0.3	29.2	0.36	0.82	0	12	2.18	-12.68	6.27	47.69	154.04	873.94	353.46	1106.37	601.29	919.59	398.25	1072.78	414.38
17.784	0	0.12	0.17	0.03	0.18	0.03	0.11	0.08	0.59	0.06	99.64	0.33	0	91.67	0	8.52	0	0.01	0.59	0.01	0.09	0.01	0	0.06	0.49	5.15	0.03	0.83	4.12	0.33	0.33	32.58	0.43	1.19	0	12	2.63	-10.01	7.82	47.95	153.74	875.58	350.41	1111.15	601.72	924.82	396.09	1077.69	412.41
17.817	0	0.12	0.17	0.03	0.19	0.03	0.11	0.08	0.97	0.07	99.63	0.33	0	90.95	0	9.9	0	0.01	0.97	0.01	0.11	0.02	0	0.07	0.6	4.71	0.06	1.88	3.78	0.34	0.34	31.44	0.48	1.7	0	12	1.44	-10.46	7.62	47.91	153.37	877.7	349.23	1114.53	602.15	927.51	394.34	1079.97	411.01
17.851	0	0.12	0.17	0.03	0.19	0.03	0.11	0.09	1.88	0.12	99.62	0.33	0	91.07	0	11.2	0	0.01	1.88	0.01	0.13	0.03	0	0.12	0.88	3.01	0.07	2.64	2.93	0.25	0.43	45.55	0.52	1.97	0	12	3.84	-10.39	8.33	48.28	151.12	881.11	348.6	1118.81	603.34	933.27	393.97	1083.33	411.8
17.884	0	0.12	0.18	0.03	0.18	0.03	0.11	0.09	1.75	0.11	99.63	0.33	0	90.25	0	10.14	0	0.01	2.13	0.01	0.13	0.03	0	0.11	0.88	2.15	0.09	1.75	2.58	0.2	0.33	45.78	0.45	2.32	0	12	5.54	-10.87	9.66	48.59	152.98	880.78	346.98	1121.45	604.67	935.4	392.21	1086.93	413.22
17.917	0	0.11	0.18	0.03	0.19	0.03	0.11	0.09	1.08	0.1	99.62	0.33	0	93.69	0	11.14	0	0.01	1.93	0.01	0.1	0.02	0	0.1	0.72	2.01	0.13	1.08	2.88	0.24	0.31	50.44	0.47	2.55	0	12	1.36	-8.51	8.51	48.3	155.73	884.96	346.89	1127.36	605.86	937.72	391.72	1092.2	411.39
17.951	0	0.11	0.21	0.03	0.18	0.03	0.11	0.08	0.66	0.08	99.59	0.33	0	91.55	0.01	9.63	0	0.01	1.18	0.01	0.08	0.01	0	0.08	0.66	1.49	0.18	0.6	2.15	0.17	0.22	72.89	0.37	3.2	0	12	1.2	-10.08	8.17	48.58	159.21	884.66	346.24	1127.93	605.62	935.93	390.96	1093.83	411.31
17.984	0	0.11	0.25	0.03	0.18	0.03	0.11	0.08	0.69	0.07	99.49	0.33	0	91.21	0.01	9.76	0	0.01	1.06	0.01	0.07	0.01	0	0.09	0.69	1.55	0.22	0.62	2.06	0.19	0.23	55.35	0.38	5.12	0	12	0.77	-10.3	8.1	48.46	158.24	884.14	347.22	1126.15	604.92	935.14	391.42	1092.03	412.12
18.017	0	0.11	0.23	0.03	0.19	0.03	0.11	0.09	0.48	0.07	99.54	0.33	0	93.86	0.01	11.38	0	0.02	1.07	0.01	0.07	0.01	0	0.13	0.48	1.12	0.23	0.46	1.89	0.16	0.27	89.91	0.34	4.49	0	12	-2.17	-8.37	5.51	48.45	157.95	883.44	348.94	1123.82	603.78	930.32	394.48	1087.43	410.66
18.051	0	0.11	0.23	0.03	0.18	0.03	0.11	0.08	0.54	0.06	99.55	0.33	0	97.64	0.01	9.53	0	0.02	1.02	0.01	0.06	0.01	0	0.15	0.4	0.8	0.22	0.54	1.47	0.16	0.33	97.42	0.41	4.01	0	12	-3.35	-3.38	3.34	48.37	155.87	880.74	350.47	1118.56	600.37	924.83	395.66	1079.72	413.11
18.084	0	0.11	0.18	0.03	0.18	0.03	0.11	0.09	0.35	0.06	99.63	0.33	0	97.94	0.01	10.36	0	0.02	1.14	0.01	0.06	0.01	0	0.14	0.24	0.85	0.13	0.35	1.45	0.16	0.35	81.6	0.41	2.21	0	12	1.48	-2.68	4.75	48.49	154.76	866.59	354.19	1102.77	605.61	911.98	400.69	1065.98	416
18.118	0	0.11	0.17	0.03	0.17	0.03	0.11	0.08	0.44	0.04	99.65	0.33	0	98.75	0.01	8.66	0	0.02	0.94	0.01	0.04	0.01	0	0.16	0.15	0.78	0.1	0.11	1.57	0.18	0.44	69.32	0.42	1.19	0	12	-1.62	-0.15	3.2	47.87	155.03	858.23	354.94	1094.67	605.79	901.68	402.47	1056.27	414.21
18.151	0	0.11	0.16	0.03	0.17	0.03	0.11	0.08	0.48	0.04	99.65	0.33	0	98.72	0.01	9.07	0	0.02	0.87	0.01	0.04	0.01	0	0.16	0.1	0.91	0.08	0.07	1.41	0.21	0.48	62.04	0.4	0.63	0	12	-1.54	0.28	2.93	47.74	154.45	846.93	354.03	1084.37	606.07	890.84	402.02	1044.88	413.29
18.184	0	0.11	0.16	0.02	0.18	0.03	0.11	0.08	0.54	0.02	99.65	0.33	0	98.68	0.01	9.1	0	0.02	0.68	0.01	0.02	0	0	0.15	0.08	0.95	0.06	0.03	1.42	0.22	0.54	27.45	0.37	0.44	0	12	1.09	0.45	2.74	48.12	155.21	838.81	355.2	1076.73	608.42	882.36	404.26	1037.18	415.3
18.218	0	0.11	0.15	0.02	0.18	0.03	0.11	0.08	0.45	0.01	99.64	0.33	0	98.59	0.01	9.75	0	0.01	0.45	0.01	0.01	0	0	0.14	0.07	1.24	0.05	0.03	1.47	0.3	0.78	24.35	0.4	0.28	0	12	0.64	0.76	2.5	48.04	148.62	834.72	355.2	1072.83	608.87	881.33	403.75	1029.5	415.29
18.251	0	0.11	0.15	0.02	0.17	0.03	0.11	0.08	0.47	0.02	99.66	0.33	0	98.73	0.02	8.37	0	0.01	0.47	0.02	0.01	0	0	0.13	0.05	1.07	0.05	0.05	1.24	0.27	0.9	52.97	0.39	0.12	0	12	-0.02	-0.22	1.85	48.01	149.34	833.81	355.77	1072.02	609.53	879.27	405.25	1028.33	414.34
18.284	0	0.12	0.16	0.02	0.16	0.03	0.11	0.07	0.48	0.03	99.68	0.33	0	98.44	0.02	6.6	0	0.01	0.48	0.03	0.01	0	0	0.12	0.05	1.2	0.07	0.13	1.27	0.29	1.12	65.08	0.4	0.19	0	12	-1.85	-1.29	2.05	47.63	148.22	832.63	356.05	1070.61	609.36	878.72	404.91	1026.69	413.63
18.318	0	0.12	0.16	0.02	0.17	0.03	0.11	0.08	0.52	0.03	99.67	0.33	0	98.12	0.03	7.46	0	0.01	0.52	0.03	0.02	0	0	0.09	0.03	1.06	0.06	0.2	1.35	0.29	1.35	60.88	0.3	0.2	0	12	-1.89	-2.24	3.18	47.72	148.72	831.26	357.14	1067.82	608.85	877.75	404.52	1026.06	415.51
18.351	0	0.12	0.17	0.03	0.16	0.03	0.12	0.07	0.62	0.04	99.66	0.33	0	96.88	0.03	5.44	0	0.01	0.62	0.02	0.04	0	0	0.1	0.03	1.02	0.06	0.2	1.49	0.3	1.24	82.53	0.27	0.31	0	12	-0.51	-4.82	4.79	48.01	149.89	829.31	356.75	1066.53	609.29	877.53	402.74	1026.68	417.56
18.384	0	0.12	0.17	0.03	0.16	0.03	0.12	0.07	0.59	0.05	99.65	0.33	0	96.04	0.03	5.26	0	0.01	0.59	0.02	0.05	0.01	0	0.09	0.04	0.9	0.06	0.24	1.73	0.31	1.25	74.91	0.23	0.49	0	12	0.06	-6.05	5.28	48.28	150.6	828.28	356.19	1065.01	608.89	876.42	402.41	1026.38	416.32
18.418	0	0.12	0.18	0.03	0.16	0.03	0.12	0.07	0.59	0.05	99.64	0.33	0	92.95	0.04	5.33	0	0.01	0.59	0.02	0.05	0.01	0	0.09	0.04	1.05	0.06	0.08	1.76	0.32	1.46	60.05	0.19	0.71	0	12	1.27	-9.1	5.88	48.58	150.84	827.91	356.44	1063.84	608.84	876.22	402.56	1026.41	416.54
18.451	0	0.12	0.19	0.03	0.15	0.03	0.12	0.07	0.57	0.05	99.63	0.33	0	91.36	0.03	4.73	0	0.01	0.57	0.03	0.05	0.01	0	0.09	0.05	1.03	0.06	0.06	1.86	0.31	1.25	76.31	0.17	0.89	0	12	2.97	-10.21	6.07	49.34	153.36	827.66	355.82	1062.69	607.44	874.5	403.35	1027.39	415.45
18.485	0	0.12	0.19	0.03	0.15	0.03	0.12	0.07	0.51	0.05	99.62	0.33	0	90.92	0.03	4.55	0	0.01	0.51	0.04	0.05	0	0	0.1	0.06	0.77	0.05	0.03	2	0.23	1.25	75.18	0.13	1.02	0	12	2.21	-10.48	6.07	49.3	151.96	828.42	355.51	1063.31	607.26	875.87	402.15	1027.3	414.97
18.518	0	0.13	0.19	0.03	0.15	0.03	0.12	0.07	0.56	0.05	99.62	0.33	0	92.68	0.02	3.79	0	0.01	0.56	0.03	0.05	0.01	0	0.1	0.07	0.66	0.04	0.04	2.32	0.23	1.13	69.79	0.11	0.82	0	12	1.77	-9.31	7.49	49.4	153.17	827.72	353.8	1064.26	606.12	877.22	400.17	1029.67	415.01
18.551	0	0.13	0.19	0.03	0.15	0.02	0.12	0.06	0.48	0.05	99.62	0.33	0	94.35	0.02	2.94	0	0.01	0.48	0.03	0.05	0	0	0.1	0.08	0.69	0.03	0.1	2.29	0.24	1.1	50.3	0.1	0.56	0	12	2.38	-7.92	8.25	49.51	149.74	827.91	352.2	1066.03	605.86	880.58	400.37	1029.75	413.44
18.585	0	0.13	0.2	0.03	0.14	0.03	0.12	0.06	0.6	0.05	99.61	0.33	0	93.34	0.01	1.76	0	0	0.6	0.03	0.05	0	0	0.1	0.09	0.67	0.03	0.2	3.06	0.3	0.97	67.54	0.09	0.59	0	12	3.47	-8.8	7.72	49.51	149.48	828.34	352.1	1068.05	608.1	881.24	401.66	1030.28	413.08
18.618	0	0.14	0.2	0.03	0.14	0.03	0.13	0.06	0.89	0.05	99.6	0.33	0	92.9	0.01	1.46	0	0	0.89	0.04	0.05	0.01	0	0.1	0.11	0.82	0.04	0.42	3.8	0.36	0.98	40.41	0.09	0.66	0	12	5.04	-9.14	7.23	49.48	147.48	829.8	352.13	1069.22	609.14	882.87	401.91	1029.94	412.93
18.651	0	0.14	0.2	0.03	0.15	0.03	0.13	0.06	0.81	0.05	99.6	0.33	0	92.05	0.01	1.21	0	0	0.97	0.04	0.05	0	0	0.1	0.12	0.88	0.05	0.55	4.72	0.43	0.81	64.5	0.08	0.69	0	12	4.6	-9.76	7.15	49.37	149.09	830.17	351.31	1070.42	608.94	882.84	401.14	1031.51	412.25
18.685	0	0.15	0.2	0.03	0.15	0.03	0.13	0.06	0.76	0.06	99.6	0.33	0	92.14	0.01	0.86	0	0	1.54	0.04	0.06	0.01	0	0.13	0.21	0.95	0.07	0.72	6.84	0.53	0.76	36.45	0.08	0.69	0	12	5.57	-9.69	7.69	49.11	148.19	832.81	351.38	1073.42	609.17	886.68	402.05	1034.48	412.77
18.718	0	0.15	0.2	0.03	0.15	0.03	0.13	0.06	0.68	0.07	99.6	0.33	0	94.31	0.01	0.72	0.01	0	1.84	0.05	0.07	0.01	0	0.11	0.22	1.05	0.07	0.4	7.6	0.63	0.68	84.62	0.08	0.65	0	12	5.87	-7.96	6.56	48.45	148.39	842.86	352.61	1079.32	607.15	893.29	401.5	1041.23	413.08
18.752	0	0.17	0.2	0.04	0.16	0.03	0.13	0.06	0.5	0.09	99.6	0.33	0	93.6	0.01	0.54	0.01	0	2.43	0.04	0.09	0.03	0	0.14	0.29	1.32	0.06	0.5	11.91	0.86	0.47	87.23	0.08	0.59	0	12	6.67	-8.59	8.09	48.25	148.46	848.8	353.95	1083.68	606.23	900.32	401.19	1048.01	416.32
18.785	0	0.18	0.21	0.04	0.17	0.03	0.13	0.06	0.92	0.08	99.58	0.33	0	95.61	0	0.53	0.01	0	2.3	0.04	0.08	0.04	0	0.14	0.38	1.48	0.08	0.92	13.56	1	0.38	68.56	0.08	0.89	0	12	3.62	-6.59	6.3	48.05	150.84	863.75	355.05	1096.9	604.87	911.25	400.77	1061.3	416.19
18.818	0	0.17	0.22	0.04	0.17	0.03	0.13	0.06	0.94	0.06	99.56	0.33	0	91	0.01	0.65	0	0.01	1.95	0.04	0.06	0.03	0	0.14	0.38	1.29	0.11	0.94	12.66	0.97	0.35	59.7	0.09	1.37	0	12	4.64	-10.43	6.78	47.91	153.4	866.05	355.01	1100.48	606.24	913.62	400.72	1066.14	417.17
18.852	0	0.18	0.23	0.04	0.18	0.03	0.13	0.06	1.79	0.05	99.55	0.33	0	91.26	0.01	0.96	0	0.01	1.85	0.03	0.05	0.03	0	0.13	0.38	1.84	0.13	1.79	15.23	1.19	0.3	87.74	0.1	1.86	0	12	3.08	-10.27	7.26	47.4	151.6	867.5	355.02	1102.58	606.95	916.78	400.19	1067.49	416.62
18.885	0	0.18	0.23	0.04	0.18	0.03	0.13	0.06	0.98	0.08	99.53	0.33	0	92.26	0.01	1.32	0	0.01	1.84	0.04	0.08	0.02	0	0.12	0.34	2.01	0.13	0.98	16.16	1.32	0.29	97.57	0.12	2.26	0	12	4.25	-9.61	6.92	47.59	155.46	866.57	353.89	1103.48	606.99	914.73	399.18	1069.05	417.96
18.918	0	0.18	0.24	0.04	0.19	0.03	0.13	0.06	0.43	0.1	99.53	0.33	0	91.67	0.01	1.83	0	0.02	2.14	0.04	0.1	0.02	0.01	0.12	0.31	2.01	0.12	0.43	15.95	1.35	0.24	99.76	0.13	2.47	0	12	4.12	-10.01	6.07	47.44	153.88	864.12	352.43	1101.89	606.79	912.28	398.9	1065.27	415.36
18.952	0	0.18	0.23	0.04	0.19	0.03	0.13	0.06	0.23	0.13	99.54	0.33	0	95.27	0.01	2.23	0	0.02	2.31	0.05	0.19	0.02	0	0.13	0.2	2.38	0.09	0.17	16.67	1.39	0.23	99.59	0.16	2.28	0	12	2.59	-6.99	5.25	47.28	152.91	861.59	352.03	1099.71	605.95	909.42	398.45	1061.45	414.89
18.985	0	0.17	0.22	0.04	0.18	0.03	0.12	0.06	0.23	0.12	99.56	0.33	0	98.32	0.01	2.39	0	0.02	1.75	0.05	0.27	0.02	0	0.12	0.18	1.94	0.11	0.11	14.88	1.26	0.23	99.59	0.16	1.98	0	12	0.49	-1.64	2.38	46.83	151.14	858.48	352.41	1097.48	606.69	904.09	401.33	1054.82	412.5
19.018	0	0.18	0.21	0.04	0.19	0.03	0.12	0.07	0.22	0.1	99.57	0.33	0	98.68	0.01	3.2	0	0.03	1.2	0.05	0.1	0.01	0	0.1	0.08	2.14	0.1	0.06	16.21	1.51	0.22	97.21	0.18	1.87	0	12	-1.62	-0.42	3.72	46.51	155.8	845.81	351.88	1084.98	605.9	890.91	399.44	1046.2	412.03
19.052	0	0.19	0.19	0.05	0.21	0.03	0.12	0.07	0.21	0.06	99.58	0.41	0	98.03	0.02	3.92	0	0.02	0.68	0.06	0.05	0	0	0.09	0.04	2.66	0.06	0.03	19.19	1.77	0.21	94.37	0.22	0.99	0	12	-1.24	2.46	2.57	46.46	149.48	840.24	352.07	1079.03	605.92	886.9	400.14	1035.92	411.95
19.085	0	0.18	0.18	0.04	0.2	0.03	0.12	0.07	0.19	0.08	99.59	0.37	0	97.95	0.02	3.71	0	0.02	0.41	0.08	0.02	0	0	0.09	0.02	2.34	0.03	0.02	17.83	1.5	0.19	51.19	0.2	0.5	0	6	1.27	2.66	2.71	46.81	149.92	831.96	352.78	1068.7	605.45	877.5	401.57	1027.04	412.29
19.119	0	0.17	0.18	0.04	0.18	0.02	0.12	0.07	0.16	0.08	99.63	0.33	0	97.13	0.03	2.8	0	0.01	0.27	0.09	0.01	0	0	0.08	0.02	1.55	0.03	0.02	13.77	1.11	0.16	43.47	0.19	0.29	1	12	-0.53	4.4	2.42	46.69	149.34	826.07	352.35	1063.04	604.78	871.72	400.88	1020.7	411.22
19.152	0	0.16	0.18	0.03	0.17	0.02	0.12	0.06	0.14	0.06	99.63	0.33	0	96.63	0.04	2.19	0	0.01	0.31	0.06	0.01	0	0	0.08	0.01	1.09	0.02	0.06	10.75	0.94	0.14	21.65	0.2	0.19	0	12	-1.01	5.22	2.53	46.73	149.31	819.93	352.31	1056.81	604.81	865.69	400.84	1014.67	410.6
19.185	0	0.15	0.19	0.03	0.16	0.02	0.12	0.06	0.18	0.04	99.63	0.33	0	96.34	0.03	1.45	0	0.01	0.3	0.04	0.01	0	0	0.08	0.01	1.09	0.02	0.18	9.13	0.81	0.14	26.84	0.18	0.14	0	12	-3.21	5.64	2.46	46.28	148.49	815.69	352.18	1052.56	603.76	861.79	399.74	1009.91	410.39
19.219	0	0.15	0.19	0.03	0.15	0.02	0.12	0.06	0.28	0.03	99.63	0.33	0	96.46	0.03	1.37	0	0	0.28	0.03	0	0	0	0.07	0.01	0.79	0.02	0.47	6.58	0.51	0.13	42.99	0.17	0.13	0	12	-3.4	5.48	1.97	46.3	149.83	812.99	352.37	1049.41	603.13	857.61	400.35	1007.13	410.08
19.252	0	0.14	0.19	0.03	0.15	0.02	0.12	0.06	0.26	0.04	99.63	0.33	0	97.2	0.04	1.5	0	0	0.26	0.03	0	0	0	0.07	0.01	0.75	0.02	0.57	6.09	0.47	0.14	17.94	0.15	0.13	0	12	-2.24	4.26	1.25	46.72	150.94	810.2	352.01	1046.63	602.91	853.36	401.27	1004.09	409.27
19.285	0	0.14	0.19	0.03	0.15	0.02	0.12	0.06	0.23	0.03	99.63	0.33	0	97.2	0.03	1.44	0	0	0.23	0.03	0	0	0	0.07	0.02	0.81	0.02	0.48	5.4	0.4	0.13	19.99	0.15	0.11	0	12	-3.53	4.27	0.96	46.43	150.26	808.22	352.11	1044.39	602.2	851.24	401.08	1001.3	408.9
19.319	0	0.14	0.19	0.03	0.15	0.02	0.12	0.06	0.2	0.03	99.62	0.33	0	96.47	0.03	1.37	0	0	0.2	0.02	0	0	0	0.06	0.03	0.82	0.03	0.3	5.59	0.31	0.12	13.66	0.12	0.15	0	12	-3.94	5.47	0.89	46.61	151.24	805.07	351.04	1042.95	602.61	848.43	400.05	999.43	408.61
19.352	0	0.14	0.19	0.03	0.15	0.02	0.12	0.06	0.11	0.04	99.63	0.33	0	96	0.04	1.62	0	0	0.23	0.03	0	0	0	0.05	0.03	0.77	0.02	0.1	5.61	0.3	0.11	69.79	0.12	0.19	0	12	-3.81	6.11	1.85	46.61	153.58	802.07	350.2	1041.4	603.34	846.21	398.52	999.4	409.31
19.385	0	0.14	0.19	0.03	0.15	0.02	0.12	0.06	0.1	0.04	99.63	0.33	0	95.79	0.03	2.11	0	0	0.32	0.04	0.01	0	0	0.06	0.04	0.68	0.02	0.06	5.36	0.25	0.1	18.47	0.11	0.2	0	12	-2.13	6.37	1.35	47.04	152.33	800.27	349.83	1040.16	604.37	844.67	399.43	996.73	408.57
19.419	0	0.13	0.18	0.03	0.15	0.02	0.12	0.06	0.1	0.05	99.63	0.33	0	97.15	0.03	2.27	0	0	0.37	0.05	0.01	0	0	0.06	0.03	0.55	0.02	0.04	4.22	0.17	0.1	23.72	0.08	0.18	0	12	-1.83	4.35	1.5	47	149.58	797.94	349.52	1036.85	603.69	843.31	399.1	992.66	407.33
19.452	0	0.14	0.18	0.03	0.16	0.03	0.12	0.06	0.09	0.06	99.64	0.33	0	97.41	0.03	3.15	0	0	0.61	0.06	0.01	0.01	0	0.07	0.03	0.61	0.01	0.04	4.86	0.17	0.09	84.93	0.09	0.14	0	12	-0.99	3.86	1.29	46.88	143.82	795.51	349.34	1033.43	603.65	842.97	399.29	986.64	405.85
19.486	0	0.13	0.18	0.03	0.16	0.03	0.12	0.07	0.15	0.07	99.65	0.33	0	97.44	0.04	4.14	0	0	0.87	0.07	0.01	0.02	0	0.09	0.03	0.74	0.01	0.15	5.28	0.14	0.09	87.69	0.08	0.13	0	12	-0.18	3.81	1.26	46.88	143.27	794.4	349.58	1031.3	602.92	841.59	399.48	984.69	406.31
19.519	0	0.14	0.17	0.03	0.17	0.03	0.12	0.07	0.19	0.09	99.65	0.33	0	97.6	0.04	4.77	0	0	0.96	0.09	0.02	0.03	0	0.12	0.03	0.9	0.01	0.19	5.98	0.14	0.09	64.05	0.07	0.14	0	12	3.23	3.47	1.08	47.4	145.62	793.68	350.03	1029.44	603.05	838.89	401.35	984.41	406.95
19.552	0	0.13	0.16	0.03	0.18	0.03	0.12	0.07	0.21	0.09	99.63	0.33	0	97.24	0.04	6.8	0	0	1.05	0.09	0.03	0.04	0	0.14	0.03	0.99	0.01	0.21	6.94	0.15	0.09	40.57	0.07	0.13	0	12	3.62	4.18	1.02	47.54	146.58	792.34	351.06	1026.54	602.79	836.22	402.84	982.75	406.78
19.586	0	0.12	0.15	0.03	0.19	0.03	0.11	0.08	0.21	0.1	99.61	0.33	0	98.17	0.04	9.51	0	0	0.78	0.1	0.07	0.06	0	0.21	0.04	0.95	0.01	0.16	5.38	0.12	0.09	43.74	0.06	0.14	0	12	1.16	2.1	2.04	47.38	146.99	791.39	351.5	1025.98	601.96	836.48	400.49	983.18	409.58
19.619	0	0.12	0.15	0.03	0.2	0.03	0.11	0.09	0.28	0.11	99.59	0.33	0	98.5	0.04	11.19	0	0.01	0.8	0.1	0.11	0.07	0	0.28	0.05	0.81	0.02	0.15	5.01	0.11	0.09	44.57	0.07	0.14	0	12	0.63	1.08	4.2	47.45	146.62	791.49	352.35	1023.88	601.69	838.07	399.89	984.4	409.14
19.652	0	0.11	0.13	0.03	0.23	0.03	0.1	0.1	0.42	0.1	99.54	0.33	0	98.74	0.05	15.05	0	0.01	0.63	0.07	0.1	0.06	0	0.42	0.05	0.72	0.02	0.07	4.75	0.11	0.08	36.25	0.08	0.1	0	12	0.83	0.18	5.26	47.62	144.4	791.64	352.88	1022.52	600.87	839.75	399.15	983.73	410.13
19.686	0	0.11	0.12	0.03	0.26	0.02	0.1	0.12	0.49	0.09	99.47	0.44	0	98.74	0.05	18.72	0	0.01	0.49	0.06	0.09	0.03	0	0.52	0.05	0.66	0.02	0.05	5.42	0.1	0.07	41.89	0.08	0.1	0	12	1.82	-0.19	7.32	47.99	142.6	791.3	352.39	1021.18	598.8	842.08	398.18	984.11	410.96
19.719	0	0.1	0.11	0.03	0.3	0.02	0.09	0.14	0.51	0.06	99.4	0.58	0	98.41	0.03	22	0	0.01	0.52	0.06	0.06	0.02	0	0.51	0.04	0.66	0.02	0.03	6.04	0.11	0.08	39.21	0.08	0.1	0	12	1.3	-1.37	5.53	48.27	144.13	791.97	353.47	1019.39	597.39	838.78	398.68	982.39	410.83
19.753	0	0.1	0.11	0.03	0.32	0.02	0.09	0.15	0.41	0.07	99.36	0.71	0	98.77	0.03	23.11	0	0.01	0.41	0.07	0.03	0.01	0	0.74	0.03	0.83	0.02	0.02	7.78	0.11	0.07	29.1	0.09	0.11	0	12	1.9	-0.08	7.16	48.59	146.13	791	352.47	1019.22	596.62	839.2	397.79	984.7	411.3
19.786	0	0.12	0.12	0.03	0.3	0.02	0.1	0.13	0.43	0.08	99.41	0.64	0	98.61	0.02	19.58	0	0.01	0.43	0.08	0.04	0.01	0	0.82	0.03	0.96	0.02	0.01	9.85	0.12	0.07	55.79	0.09	0.08	0	12	0.45	0.67	5.71	49.06	151.52	790.81	352.9	1018.44	595.93	834.59	397.64	985.49	411.33
19.819	0	0.13	0.14	0.03	0.23	0.02	0.11	0.09	0.43	0.08	99.54	0.38	0	98.7	0.02	12.53	0	0.01	0.43	0.08	0.04	0.02	0	0.92	0.03	1.17	0.02	0.01	9.39	0.11	0.08	26.45	0.08	0.05	0	12	4.5	-0.36	4.08	49.25	146.2	789.47	352.57	1016.75	596.41	833.6	399.56	979.36	410.86
19.853	0	0.14	0.16	0.03	0.21	0.02	0.12	0.08	0.33	0.08	99.59	0.33	0	98.01	0.01	8.42	0	0.01	0.33	0.08	0.05	0.02	0	1.61	0.05	1.73	0.02	0.01	10.07	0.11	0.1	67.77	0.07	0.04	0	12	4.7	2.51	2.52	49.53	153.39	788.01	353.8	1015.11	595.74	826.82	401.96	979.83	412.81
19.886	0	0.15	0.17	0.03	0.18	0.02	0.13	0.07	0.26	0.1	99.64	0.33	0	97.84	0.01	5.09	0	0.01	0.26	0.1	0.1	0.02	0	1.6	0.04	1.89	0.02	0.01	9.48	0.09	0.09	65.82	0.06	0.02	0	12	2.4	2.94	3.74	49.49	154.47	781.17	356.43	1007.07	596.61	820.39	402.57	974.32	415.51
19.919	0	0.15	0.18	0.03	0.16	0.02	0.13	0.06	0.22	0.13	99.64	0.33	0	98.26	0.01	2.57	0	0	0.22	0.13	0.09	0.01	0	1.48	0.05	1.68	0.02	0.01	7.7	0.08	0.1	18.84	0.06	0.02	0	12	3.43	1.82	3.58	49.52	151.97	774.58	357.87	999.9	597.28	814.57	403.62	965.85	417.98
19.953	0	0.14	0.19	0.03	0.15	0.02	0.13	0.06	0.19	0.17	99.63	0.33	0	98.41	0.01	1.44	0	0	0.19	0.17	0.09	0.01	0	1.55	0.07	1.61	0.02	0.01	6.07	0.06	0.13	67.31	0.05	0.02	0	12	3.76	1.36	2.34	49.49	150.88	770.02	357.42	996.31	597.33	809.53	404.12	959.79	417.76
19.986	0	0.14	0.19	0.03	0.14	0.02	0.13	0.06	0.22	0.2	99.62	0.33	0	98.32	0.01	0.77	0	0	0.22	0.2	0.08	0.01	0	1.3	0.11	1.44	0.03	0.01	5.17	0.06	0.14	50.03	0.05	0.01	0	12	3.59	1.65	2.96	49.22	153.11	764.84	358.6	991.34	599.39	804.06	405.57	956.66	418.03
20.019	0	0.14	0.19	0.03	0.14	0.02	0.14	0.06	0.24	0.19	99.62	0.33	0	98.69	0	0.42	0	0	0.24	0.19	0.05	0	0	1.23	0.16	1.12	0.04	0.01	3.76	0.06	0.16	64.77	0.05	0.02	0	12	2.82	0.37	1.91	48.78	152.08	761.47	359.24	988.18	599.9	799.95	407.13	951.68	417.42
20.053	0	0.13	0.19	0.03	0.13	0.02	0.13	0.06	0.29	0.15	99.62	0.33	0	98.71	0	0.33	0	0	0.29	0.15	0.05	0	0	1.04	0.19	0.77	0.04	0.02	2.09	0.05	0.19	72.67	0.05	0.03	0	12	2.42	0.33	0.97	48.3	149.44	758.09	358.7	986.45	601.25	797.55	407.66	946.75	416.11
20.086	0	0.13	0.19	0.03	0.13	0.02	0.13	0.06	0.35	0.15	99.62	0.33	0	98.67	0	0.32	0	0	0.35	0.15	0.05	0	0.02	0.97	0.16	0.65	0.04	0.03	1.87	0.05	0.19	60.47	0.06	0.05	0	12	1.2	0.46	1.34	47.96	151.62	755.3	358.05	984.83	601.66	794.69	406.83	946.07	415.35
20.12	0	0.13	0.19	0.03	0.13	0.02	0.13	0.06	0.54	0.13	99.62	0.33	0	98.62	0	0.3	0	0	0.54	0.13	0.08	0	0.08	0.71	0.13	0.6	0.07	0.1	1.37	0.04	0.21	72.43	0.06	0.09	0	12	1.92	0.65	1.18	47.93	148.51	750.93	357.53	981.84	603.8	792.35	407.27	940.7	413.97
20.153	0	0.13	0.19	0.03	0.13	0.02	0.13	0.06	0.55	0.12	99.61	0.33	0	97.96	0	0.35	0	0	0.55	0.12	0.09	0	0.13	0.63	0.15	0.56	0.09	0.08	1.13	0.04	0.22	61.44	0.05	0.14	0	12	1.88	-2.65	2.4	47.78	146.65	748.36	356.81	979.61	604.1	792.2	405.49	938.63	413.62
20.186	0	0.13	0.19	0.03	0.13	0.03	0.13	0.06	0.6	0.1	99.61	0.33	0	97.66	0	0.41	0	0	0.6	0.1	0.08	0	0.11	0.62	0.13	0.41	0.11	0.07	1.01	0.04	0.19	66.25	0.05	0.15	0	12	1.5	-3.34	2.92	47.73	148.46	748.32	357.32	978.64	603.67	791.4	405.63	939.64	413.65
20.22	0	0.13	0.19	0.02	0.13	0.03	0.13	0.06	0.73	0.08	99.61	0.33	0	97.59	0	0.49	0	0	0.73	0.08	0.06	0	0.08	0.86	0.17	0.33	0.16	0.11	0.69	0.04	0.22	31.37	0.05	0.18	0	12	7.6	-3.5	3.68	48.32	147.14	748.5	358.54	977.31	606.11	792.28	408.69	939.29	415.01
20.253	0	0.13	0.19	0.02	0.13	0.03	0.13	0.06	0.66	0.05	99.62	0.33	0	97.85	0	0.64	0	0	0.66	0.05	0.04	0.01	0.04	1.02	0.24	0.26	0.2	0.11	0.65	0.04	0.24	18.32	0.05	0.16	0	12	4.69	-2.91	5.29	48.24	149.77	748.58	359.31	976.93	604.64	792.85	406.9	942.26	417.15
20.286	0	0.13	0.19	0.02	0.13	0.03	0.14	0.06	0.77	0.04	99.62	0.33	0	97.8	0	0.88	0	0	0.77	0.04	0.02	0.01	0.02	1.22	0.3	0.18	0.3	0.23	0.48	0.05	0.25	25.82	0.05	0.14	0	12	3.13	-3.04	5.16	48	149.4	749.94	360.24	978.3	605.21	794.23	407.53	943.3	417.4
20.32	0	0.13	0.19	0.02	0.13	0.03	0.14	0.06	0.97	0.04	99.62	0.33	0	97.6	0	1.2	0	0	0.97	0.04	0.02	0.01	0	1.24	0.39	0.07	0.45	0.34	0.3	0.06	0.23	33.53	0.06	0.11	0	12	3.83	-3.47	4.94	48.07	149.36	751.02	360.88	980.12	607.17	795.45	408.15	944.46	418.45
20.353	0	0.13	0.19	0.02	0.14	0.03	0.14	0.06	1.26	0.04	99.63	0.33	0	97.78	0	1.53	0	0.01	1.26	0.04	0.03	0.01	0	1.35	0.58	0.06	0.84	0.33	0.31	0.07	0.24	59.31	0.06	0.11	0	12	4	-3.07	4.95	48.09	148.13	752.9	361.55	981.49	607.49	797.66	408.98	945.46	418.76
20.386	0	0.13	0.18	0.02	0.14	0.03	0.14	0.06	1.37	0.04	99.63	0.33	0	98.45	0	2.03	0	0.01	1.46	0.03	0.04	0.01	0	1.37	0.77	0.04	1.05	0.4	0.27	0.08	0.24	49.67	0.07	0.09	0	12	3.62	-1.24	4.95	48.18	145.46	757.01	361.5	985.82	607.25	803.09	410.28	948.37	417.67
20.42	0	0.12	0.18	0.03	0.14	0.03	0.14	0.06	1.41	0.06	99.63	0.33	0	97.6	0	2.29	0	0.01	1.41	0.02	0.06	0.01	0	2.08	1.11	0.02	1.44	0.43	0.24	0.12	0.28	30.93	0.08	0.09	0	12	5.95	-3.47	4.07	48.8	147.74	758.56	360.93	988.5	609.08	803.08	410.59	950.65	417.56
20.453	0	0.12	0.18	0.03	0.14	0.03	0.14	0.06	1.05	0.07	99.64	0.33	0	98.2	0	2.79	0	0.01	1.05	0.02	0.07	0.01	0	2.37	1.56	0.02	1.7	0.5	0.25	0.13	0.27	45.03	0.08	0.11	0	12	2.66	-1.99	3.82	48.54	142.32	760.48	360.44	987.51	605.08	805.87	408.58	948.06	414.83
20.487	0	0.12	0.18	0.03	0.15	0.03	0.15	0.06	1.15	0.11	99.65	0.33	0	98.06	0	3.51	0	0.01	1.15	0.02	0.11	0.02	0	3.98	1.92	0.01	2.07	0.79	0.21	0.15	0.27	29.95	0.09	0.11	0	12	5.04	-2.39	5.06	48.92	147.99	763.7	361.92	990.85	606.42	807.93	409.36	955.59	419.28
20.52	0	0.12	0.18	0.03	0.15	0.03	0.16	0.07	1.06	0.1	99.65	0.33	0	98.04	0	4.09	0	0.02	1.06	0.03	0.1	0.01	0	4.92	1.7	0.01	1.74	0.59	0.25	0.16	0.25	42.89	0.09	0.14	0	12	5.01	-2.45	5.32	49.02	145.15	765.4	362.52	992.65	607.15	811.3	410.28	956.15	419.56
20.553	0	0.12	0.17	0.03	0.15	0.03	0.16	0.07	1.09	0.11	99.65	0.33	0	97.57	0	4.41	0	0.02	1.09	0.03	0.11	0.01	0	4.88	1.39	0.02	1.41	0.34	0.3	0.18	0.23	41.29	0.09	0.15	0	12	6.32	-3.53	4.83	49.2	144.64	766.91	362.37	994.74	608.39	812.8	410.1	957.09	420.03
20.587	0	0.12	0.17	0.03	0.15	0.03	0.18	0.07	1.3	0.12	99.63	0.33	0	98.14	0	4.27	0	0.02	1.3	0.02	0.12	0.01	0	7.52	1.41	0.01	1.44	0.38	0.32	0.23	0.21	44.62	0.09	0.16	0	12	5.32	-2.16	5.62	49.16	145.25	766.88	362.64	994.2	607.7	813.16	409.56	957.99	420.49
20.62	0	0.12	0.17	0.03	0.15	0.03	0.18	0.07	0.94	0.11	99.64	0.33	0	97.97	0	4.31	0	0.02	0.94	0.02	0.11	0.01	0	7.12	1.26	0.02	1.11	0.16	0.32	0.24	0.2	69.84	0.09	0.14	0	12	3.91	-2.62	5.56	49.06	144.79	766.83	362.91	994.64	607.95	813.54	408.93	957.82	421.13
20.653	0	0.12	0.18	0.03	0.15	0.03	0.18	0.07	1	0.1	99.63	0.33	0	97.83	0	4.11	0	0.02	1	0.02	0.1	0.01	0	7.57	1.3	0.02	1.15	0.25	0.37	0.27	0.21	46.62	0.09	0.16	0	12	3	-2.96	5.97	49.03	145.61	765.53	362.69	992.89	606.88	812.07	408.68	957.22	420.27
20.687	0	0.12	0.18	0.03	0.15	0.03	0.21	0.07	1.04	0.08	99.58	0.33	0	97.74	0	4.11	0	0.02	1.04	0.02	0.08	0.01	0	10.25	1.48	0.02	1.21	0.44	0.41	0.33	0.32	27.06	0.09	0.17	0	12	3.73	-3.16	6.32	49.06	144.44	764.68	362.7	991.98	607.03	812.13	408.65	956.07	420.69
20.72	0	0.12	0.17	0.03	0.15	0.03	0.22	0.07	0.8	0.06	99.56	0.33	0	97.74	0	4.55	0	0.02	0.8	0.01	0.06	0.01	0	10.94	1.75	0.02	1.28	0.5	0.37	0.29	0.33	36.84	0.09	0.17	0	12	3.76	-3.16	6.23	49.23	143.91	765.27	363.83	990.98	606.48	812.07	409.44	955.48	421.43
20.754	0	0.12	0.17	0.03	0.15	0.03	0.22	0.07	0.6	0.04	99.57	0.33	0	97.92	0	5.31	0	0.02	0.6	0.01	0.04	0.01	0	10.9	1.86	0.02	1.06	0.85	0.35	0.27	0.29	21.77	0.08	0.19	0	12	3.32	-2.75	6.09	49.15	142.49	765.54	364.3	991.03	607.01	812.74	409.53	954.71	421.55
20.787	0	0.12	0.17	0.03	0.16	0.02	0.21	0.07	0.46	0.04	99.59	0.33	0	97.88	0	6.49	0	0.03	0.46	0.01	0.04	0	0	10.51	1.84	0.02	1.04	0.59	0.34	0.23	0.25	54.32	0.07	0.17	0	12	2.96	-2.85	6.15	49.15	143.36	765.98	365.51	990.68	607.06	812.46	410.41	955.29	422.74
20.82	0	0.11	0.16	0.03	0.17	0.02	0.19	0.08	0.31	0.03	99.61	0.33	0	97.65	0.01	7.64	0	0.03	0.31	0.01	0.03	0	0.01	9.63	1.69	0.02	1	0.25	0.37	0.23	0.22	78.24	0.07	0.13	0	12	1.88	-3.36	5.61	49.11	143.92	766.61	366.23	991.79	607.78	812.46	411.11	955.87	423.2
20.854	0	0.11	0.16	0.03	0.17	0.02	0.2	0.08	0.33	0.03	99.61	0.33	0	98	0.01	8.95	0	0.03	0.33	0.01	0.03	0	0.03	10.33	1.66	0.03	0.94	0.17	0.37	0.18	0.2	78.18	0.06	0.13	0	12	3.34	-2.54	5.87	49.27	143.89	767.31	366.46	992.45	608.51	813.46	411.62	956.82	423.92
20.887	0	0.11	0.15	0.03	0.18	0.02	0.18	0.08	0.31	0.04	99.63	0.33	0	97.72	0.01	9.83	0	0.03	0.31	0.01	0.04	0	0.03	9.32	1.67	0.03	0.85	0.07	0.39	0.17	0.17	67.24	0.06	0.13	0	12	4.27	-3.21	5.63	49.27	143.65	767.9	366.27	993.92	609.21	814.36	411.68	957.42	424.67
20.92	0	0.11	0.15	0.03	0.18	0.02	0.18	0.09	0.39	0.04	99.64	0.33	0	97.26	0.01	10.31	0	0.03	0.39	0.01	0.04	0	0.02	9.16	1.16	0.03	0.57	0.05	0.41	0.16	0.16	71.98	0.05	0.1	0	12	5.75	-4.15	4.34	49.36	145.4	768.77	365.3	997.4	611.49	814.15	413.04	959.18	423.43
20.954	0	0.11	0.15	0.02	0.18	0.02	0.16	0.09	0.44	0.06	99.64	0.33	0	96.8	0.01	10.24	0	0.03	0.44	0.01	0.06	0	0.01	7.64	0.65	0.03	0.37	0.05	0.42	0.13	0.12	73.89	0.05	0.07	0	12	4.98	-4.95	4.74	49.37	146.95	770.34	365.22	998.19	610.78	815	412.87	961.65	422.18
20.987	0	0.11	0.16	0.02	0.17	0.02	0.16	0.08	0.39	0.07	99.66	0.33	0	97.46	0.01	8.57	0	0.02	0.39	0.01	0.07	0	0	6.8	0.37	0.03	0.29	0.03	0.42	0.12	0.11	78.27	0.05	0.05	0	12	3.93	-3.77	4.97	49.32	145.84	771.15	364.82	998.61	609.68	816.43	411.75	961.92	421.75
21.02	0	0.11	0.16	0.02	0.16	0.02	0.16	0.07	0.44	0.08	99.67	0.33	0	97.15	0.01	7.13	0	0.02	0.44	0.01	0.08	0	0	6.21	0.22	0.04	0.23	0.04	0.5	0.11	0.1	27.15	0.05	0.05	0	12	5.24	-4.36	4.84	49.63	146.19	772.38	363.77	1000.36	609.61	817.59	411.38	963.47	420.95
21.054	0	0.12	0.17	0.02	0.15	0.02	0.16	0.07	0.37	0.09	99.66	0.33	0	97.29	0.01	5.58	0	0.01	0.37	0.02	0.09	0	0	6.16	0.2	0.03	0.2	0.04	0.41	0.11	0.09	49.8	0.04	0.04	0	12	6.5	-4.1	5.07	49.86	145.95	774.79	363.05	1002.58	608.75	820.26	411.48	965.93	420.41
21.087	0	0.12	0.17	0.02	0.15	0.02	0.16	0.07	0.39	0.08	99.66	0.33	0	97.11	0	4.99	0	0.01	0.39	0.02	0.08	0	0	6.25	0.2	0.04	0.19	0.03	0.43	0.12	0.09	51.45	0.04	0.04	0	12	6.09	-4.42	5.24	49.85	145.06	776.04	362.74	1004.1	608.9	822.3	410.03	966.96	420.77
21.121	0	0.12	0.17	0.02	0.15	0.02	0.17	0.07	0.44	0.07	99.65	0.33	0	97.11	0	4.24	0	0.01	0.44	0.02	0.07	0.01	0	7.01	0.18	0.04	0.14	0.03	0.43	0.11	0.09	44.22	0.04	0.04	0	12	3.88	-4.42	5.53	49.63	145.91	778.19	362.39	1006.93	608.49	824.76	408.79	970.2	420.41
21.154	0	0.12	0.17	0.02	0.15	0.02	0.17	0.07	0.53	0.07	99.65	0.33	0	96.83	0	4.23	0	0.01	0.53	0.03	0.07	0.01	0	7.06	0.17	0.06	0.13	0.03	0.52	0.13	0.08	51.04	0.04	0.04	0	12	5.56	-4.91	5.6	49.97	145.49	778.84	361.94	1008.6	609.37	826.23	408.59	971.16	421.35
21.187	0	0.12	0.18	0.02	0.15	0.02	0.18	0.07	0.57	0.06	99.64	0.33	0	96.95	0.01	3.75	0	0.01	0.57	0.03	0.06	0.01	0	7.35	0.17	0.06	0.13	0.03	0.51	0.13	0.08	21.55	0.04	0.04	0	12	5.31	-4.71	5.51	49.99	142.93	780.4	362.11	1008.62	608.47	828.05	408.94	970.56	419.95
21.221	0	0.12	0.17	0.02	0.15	0.02	0.16	0.07	0.46	0.04	99.66	0.33	0	97.55	0.01	5.04	0	0.01	0.46	0.03	0.04	0.01	0	6.25	0.19	0.08	0.12	0.02	0.66	0.16	0.05	39.63	0.03	0.04	0	12	1.78	-3.58	5.62	49.79	149.15	782.95	362.56	1011.26	607.22	827.92	408.2	976.57	420.32
21.254	0	0.12	0.17	0.02	0.16	0.02	0.16	0.07	0.38	0.04	99.67	0.33	0	97.03	0.01	6	0	0.01	0.38	0.03	0.04	0	0	6.05	0.21	0.08	0.11	0.01	0.66	0.17	0.05	30.19	0.03	0.04	0	12	2.98	-4.58	5.7	49.86	147.64	784.08	362.24	1012.74	607.88	829.99	408.29	977.16	420.13
21.287	0	0.11	0.16	0.02	0.17	0.02	0.15	0.08	0.28	0.03	99.67	0.33	0	96.9	0.01	7.64	0	0.01	0.28	0.02	0.03	0	0	5.61	0.21	0.09	0.1	0.01	0.77	0.2	0.05	44.84	0.03	0.03	0	12	3.59	-4.79	5.82	49.89	147.05	785.89	362.49	1014.21	607.96	832.06	408.49	978.62	420.6
21.321	0	0.11	0.15	0.02	0.18	0.02	0.15	0.08	0.25	0.02	99.64	0.33	0	97.2	0.01	9.85	0	0.01	0.25	0.02	0.02	0	0	5.9	0.18	0.11	0.08	0.01	0.88	0.24	0.05	37.57	0.03	0.04	0	12	2.75	-4.27	6.05	49.71	147.21	786.85	362.15	1015.67	607.79	833.46	408.05	980.17	420.26
21.354	0	0.11	0.15	0.02	0.19	0.02	0.15	0.09	0.25	0.02	99.63	0.33	0	96.92	0.01	10.97	0	0.01	0.25	0.02	0.02	0	0	5.98	0.16	0.12	0.07	0.01	0.89	0.23	0.05	53.87	0.03	0.05	0	12	4.45	-4.76	5.49	49.84	148.31	788.92	362.06	1018.57	609.19	834.76	408.95	982.62	420.45
21.387	0	0.1	0.14	0.02	0.2	0.02	0.14	0.1	0.28	0.02	99.6	0.33	0	96.96	0.01	12.79	0	0.01	0.28	0.02	0.02	0	0	6.34	0.18	0.12	0.07	0.01	0.88	0.25	0.06	29.05	0.03	0.06	0	12	5.12	-4.69	5.6	49.76	143.65	788.82	362.42	1016.26	607.41	835.89	408.6	979.02	420.85
21.421	0	0.1	0.14	0.02	0.21	0.02	0.14	0.1	0.33	0.02	99.59	0.34	0	97.03	0.01	13.98	0	0.01	0.33	0.01	0.02	0	0	6.61	0.17	0.14	0.07	0.02	0.96	0.27	0.07	26.27	0.04	0.07	0	12	1.29	-4.57	6.19	49.13	146.59	788.42	362.21	1017.64	607.67	835.76	406.93	981.69	420.89
21.454	0	0.1	0.12	0.02	0.24	0.02	0.14	0.12	0.42	0.02	99.52	0.49	0	97.02	0.01	18.54	0	0.01	0.42	0.01	0.02	0	0.01	7.02	0.18	0.16	0.08	0.04	0.93	0.27	0.07	12.92	0.04	0.09	0	12	2.56	-4.59	6.23	49.5	148.74	789.3	362.52	1017.96	607.57	835.4	407.55	983.48	421.55
21.488	0	0.1	0.13	0.02	0.23	0.02	0.15	0.12	0.47	0.02	99.53	0.51	0	97.33	0.01	17.74	0	0.01	0.47	0.01	0.02	0	0.03	8.54	0.2	0.24	0.09	0.07	0.94	0.32	0.09	13.32	0.04	0.13	0	12	1.86	-4.02	6.44	49.44	148.35	789.86	362.59	1018.65	607.59	836.49	407.19	984.12	421.74
21.521	0	0.09	0.12	0.02	0.25	0.02	0.15	0.13	0.37	0.02	99.5	0.62	0	97.38	0.01	19.79	0	0.01	0.37	0.01	0.02	0	0.05	9.04	0.24	0.26	0.09	0.07	0.8	0.32	0.1	10.46	0.03	0.16	0	12	1.55	-3.92	6.14	49.34	148.69	791	362.74	1019.99	607.83	837.2	407.57	985.23	421.62
21.554	0	0.09	0.12	0.02	0.26	0.02	0.15	0.13	0.33	0.01	99.49	0.69	0	97.08	0.01	20.62	0	0.01	0.33	0.01	0.01	0	0.08	9.86	0.38	0.26	0.11	0.1	0.75	0.29	0.11	15.96	0.03	0.21	0	12	1.41	-4.49	6.8	49.4	150.84	791.92	362.92	1019.99	606.66	837.5	406.85	987.53	422.42
21.588	0	0.09	0.12	0.02	0.25	0.02	0.16	0.13	0.22	0.01	99.5	0.72	0	97.52	0.01	20.11	0	0.01	0.22	0.01	0.01	0	0.08	10.86	0.44	0.27	0.12	0.06	0.7	0.22	0.11	18.76	0.03	0.21	0	12	1.95	-3.64	6.8	49.25	147.14	792.59	362.72	1022.06	608.58	840.57	407.06	986.91	422.41
21.621	0	0.1	0.13	0.03	0.23	0.02	0.17	0.12	0.21	0.01	99.53	0.62	0	96.18	0.01	17.87	0	0.01	0.21	0.01	0.01	0	0.09	11.11	0.57	0.23	0.12	0.05	0.65	0.2	0.11	43.55	0.03	0.2	0	12	5.38	-5.87	6.95	49.5	145.62	794.08	362.2	1022.83	608.18	842.56	407.07	987.31	422.93
21.654	0	0.09	0.12	0.02	0.25	0.02	0.18	0.13	0.21	0.02	99.5	0.77	0	97.02	0.01	19.92	0	0.01	0.21	0.01	0.02	0	0.06	12.02	0.61	0.21	0.11	0.05	0.57	0.17	0.12	33.09	0.02	0.15	0	12	2.1	-4.59	6.97	49.3	151.19	794.73	362.97	1022.69	606.67	840.32	406.83	990.65	422.96
21.688	0	0.09	0.12	0.03	0.24	0.02	0.2	0.12	0.18	0.02	99.52	0.81	0	97.41	0.01	18.96	0	0.01	0.18	0.01	0.02	0	0.04	13.74	0.87	0.19	0.1	0.04	0.54	0.15	0.14	49.74	0.02	0.13	0	12	0.69	-3.86	6.72	49.04	148.82	796.14	362.39	1024.99	607.1	842.93	406.42	990.99	421.46
21.721	0	0.1	0.13	0.03	0.23	0.02	0.22	0.12	0.2	0.03	99.54	0.82	0	97.18	0.01	17.65	0	0.01	0.2	0.01	0.03	0	0.02	15.25	1.07	0.18	0.08	0.06	0.53	0.14	0.16	38.3	0.02	0.1	0	12	2.26	-4.3	6.89	49.27	150.25	796.45	362.45	1024.96	606.98	842.61	406.88	992.09	422.08
21.755	0	0.1	0.13	0.03	0.22	0.02	0.25	0.11	0.19	0.02	99.5	0.9	0	97.36	0.01	16.59	0	0.01	0.19	0.01	0.02	0	0.01	17.6	1.22	0.2	0.07	0.06	0.5	0.11	0.2	20.59	0.02	0.09	0	12	1.77	-3.95	6.88	49.25	149.95	796.02	362.3	1025.09	607.27	842.63	406.33	991.72	422.36
21.788	0	0.1	0.13	0.03	0.22	0.02	0.28	0.11	0.18	0.02	99.44	1.01	0	97.2	0.01	16.36	0	0.01	0.18	0.02	0.02	0	0.01	19.38	1.45	0.21	0.07	0.06	0.47	0.1	0.23	16.34	0.02	0.08	0	12	1.9	-4.27	6.56	49.34	150.85	796.55	362.63	1025.21	607.11	842.12	406.97	992.19	422.34
21.821	0	0.1	0.13	0.03	0.22	0.02	0.29	0.11	0.21	0.02	99.43	1.02	0	97.04	0.01	16.12	0	0.01	0.21	0.02	0.02	0	0.01	19.81	1.26	0.23	0.07	0.06	0.49	0.1	0.23	17.16	0.02	0.07	0	12	1.67	-4.54	6.76	49.35	150.76	796.07	362.54	1025.39	607.4	842.31	406.43	992.16	423.03
21.855	0	0.1	0.13	0.03	0.21	0.02	0.35	0.1	0.21	0.02	99.3	1.2	0	97.27	0.01	15.02	0	0.01	0.21	0.02	0.02	0	0.02	23.18	1.69	0.22	0.07	0.06	0.42	0.08	0.29	16.74	0.02	0.08	0	12	1.8	-4.14	6.44	49.43	150.67	796.55	362.59	1025.11	606.97	842.01	407.03	991.93	422.08
21.888	0	0.1	0.12	0.03	0.23	0.02	0.35	0.12	0.22	0.02	99.3	1.59	0	97.12	0.01	17.87	0.01	0.01	0.22	0.02	0.01	0	0.02	24.09	1.74	0.25	0.09	0.07	0.44	0.07	0.27	15.54	0.02	0.08	0	12	1.84	-4.41	6.67	49.45	150.4	796.16	362.58	1025.39	607.46	842.4	406.62	991.92	422.93
21.921	0	0.1	0.13	0.03	0.22	0.02	0.39	0.11	0.27	0.02	99.23	1.44	0	97.26	0	15.72	0.01	0.01	0.27	0.02	0.02	0	0.03	25.05	1.92	0.25	0.09	0.09	0.43	0.07	0.29	10.72	0.02	0.09	0	12	1.79	-4.15	6.49	49.58	150.39	796.5	362.48	1025.11	606.75	842.21	406.68	991.78	422.35
21.955	0	0.1	0.13	0.03	0.23	0.02	0.46	0.11	0.33	0.02	99.08	2.19	0	97.21	0.01	17.29	0.01	0.02	0.33	0.01	0.02	0	0.05	28.78	1.98	0.23	0.12	0.11	0.38	0.06	0.32	15.73	0.02	0.09	0	12	2.24	-4.24	6.81	49.59	150.08	795.94	362.3	1025.16	607.34	842.51	406.33	991.67	422.88
21.988	0	0.1	0.12	0.03	0.24	0.02	0.45	0.12	0.35	0.02	99.09	2.44	0	97.09	0.01	18.4	0.01	0.02	0.35	0.01	0.02	0	0.06	29.03	1.83	0.23	0.14	0.11	0.38	0.06	0.32	17.06	0.02	0.09	0	12	1.58	-4.46	6.73	49.44	149.89	795.9	362.43	1024.54	606.82	842.13	406.43	991.18	422.23
22.021	0	0.1	0.12	0.03	0.23	0.02	0.49	0.12	0.35	0.02	99.02	2.62	0	97.49	0.01	18.02	0.01	0.02	0.35	0.01	0.02	0	0.06	30.34	1.94	0.21	0.16	0.1	0.37	0.07	0.34	31.29	0.02	0.09	0	12	2.21	-3.7	6.73	49.4	149.28	795.45	362.49	1024.33	607.45	842.08	406.77	990.55	422.42
22.055	0	0.1	0.13	0.03	0.23	0.02	0.5	0.11	0.29	0.02	99.01	2.52	0	97.61	0.01	17.4	0.01	0.02	0.29	0.02	0.02	0	0.04	30.46	1.56	0.16	0.14	0.05	0.34	0.07	0.29	62.3	0.02	0.08	0	12	1.97	-3.46	7.2	49.27	149.28	795.3	362.83	1023.14	606.39	841.94	407.08	990.43	422.42
22.088	0	0.1	0.14	0.03	0.21	0.02	0.41	0.1	0.26	0.03	99.18	1.4	0	96.88	0.01	14.27	0.01	0.02	0.26	0.02	0.03	0	0.03	26.1	1.24	0.21	0.12	0.03	0.35	0.07	0.25	76.75	0.02	0.08	0	12	2.71	-4.82	7.13	49.06	147.43	795.16	362.02	1023.22	606.42	842.64	406.46	989.3	421.46
22.122	0	0.1	0.14	0.03	0.2	0.02	0.34	0.1	0.19	0.03	99.31	1	0	97.23	0.01	13.1	0.01	0.01	0.19	0.02	0.03	0	0.02	22.52	0.78	0.28	0.09	0.01	0.39	0.08	0.25	89.15	0.02	0.06	0	12	2.72	-4.21	7.02	49.08	147.48	795.04	362.17	1023.7	607.33	842.67	406.87	989.41	421.61
22.155	0	0.11	0.15	0.02	0.19	0.02	0.27	0.09	0.16	0.03	99.45	0.61	0	97.27	0.01	11.11	0.01	0.01	0.16	0.02	0.03	0	0.01	17.7	0.51	0.37	0.06	0.01	0.45	0.08	0.2	88.04	0.02	0.05	0	12	3.31	-4.13	6.86	49.09	146.76	795.15	362.5	1023.13	607.18	842.57	407.45	988.64	421.67
22.188	0	0.11	0.15	0.02	0.18	0.02	0.25	0.09	0.16	0.03	99.51	0.51	0	97.3	0.01	10.58	0.02	0.01	0.16	0.03	0.03	0	0.01	15.55	0.32	0.46	0.04	0	0.56	0.09	0.19	82.33	0.02	0.05	0	12	3.63	-4.07	6.53	49.14	148.14	795.44	362.78	1022.47	606.36	841.35	407.89	988.84	421.7
22.222	0	0.11	0.16	0.02	0.17	0.02	0.2	0.08	0.13	0.03	99.59	0.33	0	97.45	0.01	8.46	0.02	0.01	0.13	0.03	0.03	0	0	11.33	0.2	0.78	0.03	0	0.72	0.09	0.15	85.57	0.02	0.05	0	12	3.46	-3.79	6.49	49.04	146.86	796.19	363.39	1022.52	606.33	842.29	408.36	988.52	421.93
22.255	0	0.12	0.17	0.02	0.16	0.02	0.2	0.07	0.15	0.05	99.61	0.33	0	97.43	0	6.2	0.02	0.01	0.15	0.05	0.04	0	0	10.07	0.13	1.05	0.02	0	0.86	0.1	0.15	87.75	0.02	0.06	0	12	2.91	-3.83	6.1	48.89	146.19	796.65	363.51	1023.07	606.39	842.66	408.32	988.22	421.92
22.288	0	0.12	0.17	0.03	0.15	0.02	0.18	0.07	0.17	0.07	99.63	0.33	0	97.35	0	4.94	0.03	0.01	0.17	0.07	0.06	0	0	8.42	0.09	1.37	0.01	0	1.06	0.11	0.13	89.12	0.02	0.06	0	12	2.65	-3.99	6.1	48.83	145.99	796.69	363.52	1023.18	606.33	842.84	408.18	988.17	422.01
22.322	0	0.12	0.18	0.03	0.15	0.02	0.17	0.07	0.16	0.07	99.65	0.33	0	97.2	0	3.77	0.04	0	0.16	0.07	0.07	0	0	6.17	0.07	2.1	0.01	0	1.32	0.11	0.11	84.59	0.01	0.07	0	12	2.41	-4.27	5.99	48.87	146.45	796.92	363.84	1023.05	606.12	842.53	408.48	988.35	422.1
22.355	0	0.12	0.18	0.03	0.15	0.02	0.16	0.06	0.17	0.08	99.64	0.33	0	97.24	0	3.4	0.05	0	0.17	0.07	0.08	0	0	5.56	0.06	2.6	0.01	0	1.49	0.11	0.11	77.73	0.01	0.08	0	12	2.39	-4.19	6.24	48.9	146.73	796.83	364.02	1022.54	605.98	842.39	408.52	988.49	422.09
22.388	0	0.13	0.18	0.03	0.15	0.02	0.16	0.06	0.22	0.09	99.64	0.33	0	97.48	0	3.02	0.06	0	0.22	0.09	0.08	0	0	4.71	0.07	3.78	0.01	0	1.81	0.11	0.1	63.55	0.02	0.11	0	12	1.46	-3.72	6.48	48.88	146.73	796.44	364.49	1022.46	606.45	842.46	408.46	988.5	422.76
22.422	0	0.13	0.18	0.03	0.15	0.02	0.14	0.06	0.27	0.09	99.64	0.33	0	97.75	0	2.93	0.06	0	0.27	0.09	0.07	0	0.01	3.11	0.08	5.42	0.01	0.01	2.25	0.12	0.07	94.34	0.02	0.16	0	12	1.27	-3.13	6.89	48.74	146.72	797.03	365.37	1022.49	606.71	843.29	408.83	989.24	423.8
22.455	0	0.13	0.19	0.03	0.14	0.02	0.14	0.06	0.32	0.09	99.63	0.33	0	96.89	0	2.59	0.06	0	0.32	0.09	0.07	0	0.01	2.62	0.08	7.02	0.01	0.01	2.27	0.12	0.07	97.58	0.02	0.24	0	12	2.21	-4.8	6.38	48.66	148.5	797.88	365.84	1024.53	608.18	843.32	409.88	991.03	425.11
22.489	0	0.13	0.19	0.03	0.14	0.02	0.14	0.06	0.4	0.08	99.62	0.33	0	96.8	0	2.05	0.06	0	0.4	0.08	0.08	0	0.03	1.65	0.1	12.18	0.02	0.03	2.39	0.13	0.07	97.46	0.01	0.41	0	12	2.87	-4.96	6.19	48.03	147.44	799.38	367.74	1026.16	610.59	845.12	412.25	991.84	426.84
22.522	0	0.13	0.19	0.03	0.14	0.02	0.13	0.06	0.42	0.06	99.61	0.33	0	97.09	0	2.21	0.06	0	0.42	0.06	0.06	0	0.04	1.35	0.14	16.16	0.04	0.04	2.43	0.12	0.07	97.56	0.01	0.63	0	12	0.79	-4.46	5.68	48.01	149.56	800.67	368.28	1027.83	610.27	845.07	412.29	993.85	427.51
22.555	0	0.13	0.19	0.03	0.14	0.02	0.13	0.06	0.33	0.04	99.61	0.33	0	96.82	0	2.66	0.04	0	0.33	0.03	0.04	0	0.04	1.4	0.21	14.89	0.06	0.06	1.95	0.1	0.08	67.29	0.01	0.72	0	12	1.85	-4.91	6	47.78	147.08	800.45	368.81	1028.41	612.44	846.75	413.11	993.06	428.21
22.589	0	0.13	0.19	0.03	0.15	0.02	0.13	0.07	0.34	0.04	99.62	0.33	0	95.38	0	4.04	0.04	0	0.34	0.03	0.03	0	0.05	1.19	0.23	14.02	0.1	0.08	2.26	0.1	0.09	95.47	0.01	0.73	0	12	7.29	-6.86	5.53	49.27	147.26	801.98	366.7	1028.88	610.64	847.06	412.84	993.64	426.96
22.622	0	0.12	0.18	0.03	0.17	0.02	0.12	0.07	0.26	0.03	99.64	0.33	0	96.83	0	6.85	0.03	0.01	0.26	0.02	0.02	0	0.04	1.16	0.23	8.44	0.12	0.04	2.02	0.11	0.08	75.94	0.02	0.86	0	12	5.36	-4.91	6.56	50.01	146.85	801.06	363.81	1027.82	607.66	847.49	408.92	993.62	423.48
22.655	0	0.11	0.17	0.03	0.18	0.02	0.12	0.08	0.2	0.03	99.63	0.33	0	97.39	0	9.77	0.03	0.01	0.2	0.02	0.02	0	0.03	1.29	0.27	5.68	0.15	0.03	1.74	0.1	0.09	33.64	0.02	1.02	0	12	5.7	-3.9	6.83	50.59	143.77	801.61	361.87	1027.44	605.3	849.28	406.87	992.35	421.07
22.689	0	0.11	0.17	0.03	0.19	0.02	0.11	0.09	0.22	0.03	99.62	0.33	0	97.02	0	11.12	0.02	0.01	0.22	0.02	0.03	0	0.03	1.3	0.33	3.52	0.18	0.04	1.24	0.09	0.11	22.47	0.02	1.23	0	12	6.2	-4.58	6.2	50.68	146.02	803.91	360.83	1029.22	603.3	849.57	406.17	994.91	420.2
22.722	0	0.1	0.15	0.03	0.21	0.02	0.11	0.1	0.24	0.02	99.59	0.33	0	97.59	0	13.63	0.02	0.01	0.24	0.01	0.02	0	0.02	1.36	0.62	2.36	0.23	0.15	1.09	0.09	0.12	41.24	0.03	1.15	0	12	5.41	-3.5	6.77	50.86	143.88	802.49	360.47	1026.34	601.36	849.09	404.84	992.22	419.54
22.756	0	0.1	0.14	0.03	0.22	0.02	0.11	0.11	0.26	0.01	99.56	0.33	0	96.27	0.01	15.89	0.01	0.01	0.26	0.01	0.01	0	0.01	1.33	0.79	0.97	0.25	0.7	0.5	0.07	0.16	86.09	0.03	0.86	0	12	5.5	-5.74	7.4	51.3	146.37	803.14	360.08	1026.18	599.54	848.95	403.77	994.44	419.8
22.789	0	0.1	0.14	0.02	0.22	0.02	0.1	0.11	0.23	0.01	99.57	0.33	0	97.46	0.01	15.85	0.01	0.01	0.23	0.01	0.01	0	0.01	1.03	0.66	0.49	0.27	0.58	0.32	0.06	0.16	88.73	0.03	0.79	0	12	2.37	-3.76	7.49	50.81	144.76	802.95	360.89	1025.72	599.29	849.45	403.87	993.37	419.5
22.822	0	0.1	0.15	0.02	0.21	0.02	0.11	0.1	0.17	0.01	99.59	0.33	0	96.95	0.01	14.15	0.01	0.01	0.17	0.01	0.01	0	0.02	0.77	0.41	0.49	0.24	0.28	0.31	0.05	0.12	76.96	0.03	0.75	0	12	3.36	-4.71	6.92	50.75	147.95	801.94	360.01	1025.55	599.41	846.76	403.39	993.87	419.22
22.856	0	0.11	0.17	0.02	0.17	0.02	0.11	0.08	0.17	0.01	99.65	0.33	0	97.39	0.01	9.29	0	0.01	0.17	0.01	0.01	0	0.03	0.71	0.6	0.27	0.25	0.2	0.2	0.05	0.14	97.26	0.04	1.27	0	12	2.07	-3.9	7.16	50.15	148.69	802.05	360.15	1026.14	599.55	847.1	402.91	994.85	419.68
22.889	0	0.12	0.2	0.02	0.15	0.02	0.12	0.07	0.2	0.02	99.6	0.33	0	96.41	0.02	5.1	0	0.01	0.2	0.01	0.01	0	0.06	0.7	0.71	0.25	0.27	0.14	0.21	0.06	0.15	97.86	0.04	1.58	0	12	3.87	-5.55	6.96	49.84	147.02	802.99	361.43	1027.66	601.94	848.85	404.79	994.91	421.51
22.922	0	0.12	0.21	0.02	0.14	0.02	0.13	0.06	0.22	0.02	99.57	0.33	0	96.81	0.02	3.33	0	0.01	0.22	0.01	0.01	0	0.08	0.73	0.71	0.34	0.26	0.12	0.26	0.06	0.17	97.55	0.04	1.77	0	12	3.9	-4.94	7.37	49.56	145.78	803.9	362.2	1028.53	603.21	850.73	405.81	995.65	421.61
22.956	0	0.12	0.21	0.02	0.14	0.02	0.13	0.06	0.25	0.02	99.57	0.33	0	97.32	0.02	2.55	0	0.01	0.25	0.02	0.01	0	0.1	0.77	0.62	0.21	0.2	0.19	0.23	0.07	0.22	96.79	0.04	1.6	0	12	2.08	-4.05	7.64	49.32	146.59	804.33	362.55	1029.06	602.68	851.17	405.86	996.9	421.75
22.989	0	0.13	0.22	0.02	0.14	0.02	0.13	0.06	0.25	0.02	99.56	0.33	0	97.3	0.02	1.64	0	0.01	0.25	0.02	0.01	0	0.13	0.76	0.4	0.27	0.19	0.1	0.28	0.08	0.22	96.52	0.04	1.69	0	12	2.74	-4.09	7.21	49.38	148.75	804.91	362.47	1030.53	603.74	850.77	405.62	998.54	422.64
23.022	0	0.13	0.22	0.02	0.13	0.02	0.13	0.06	0.28	0.03	99.56	0.33	0	97.65	0.02	1.56	0	0.01	0.28	0.03	0.02	0	0.15	0.73	0.23	0.26	0.15	0.08	0.32	0.08	0.18	95.04	0.04	1.66	0	12	1.8	-3.36	7.23	49.35	149.29	804.53	362.52	1030.67	604.16	850.43	405.58	998.76	422.45
23.056	0	0.13	0.21	0.02	0.13	0.02	0.13	0.06	0.36	0.04	99.57	0.33	0	97.55	0.02	1.47	0	0.01	0.36	0.04	0.03	0	0.14	0.59	0.2	0.24	0.13	0.06	0.43	0.1	0.12	92.85	0.05	1.41	0	12	1.88	-3.58	7.76	49.22	147.52	804.39	362.71	1030.95	604.84	851.89	406.09	998.49	422.54
23.089	0	0.13	0.22	0.02	0.13	0.02	0.13	0.06	0.47	0.04	99.57	0.33	0	97.07	0.02	1.35	0	0	0.47	0.04	0.04	0	0.18	0.57	0.22	0.36	0.13	0.05	0.49	0.1	0.1	94.77	0.05	1.48	0	12	1.81	-4.51	7.85	49.06	146.77	804.77	362.85	1031.41	605.25	852.76	405.85	998.55	422.73
23.123	0	0.13	0.21	0.02	0.13	0.02	0.13	0.06	0.43	0.05	99.58	0.33	0	96.93	0.01	1.39	0.01	0	0.43	0.04	0.05	0	0.17	0.51	0.15	1.19	0.11	0.03	0.65	0.1	0.12	96.36	0.05	1.07	0	12	2.47	-4.75	8	49.14	146.67	805.11	363.06	1031.51	605.4	853.23	405.88	998.85	423.34
23.156	0	0.13	0.2	0.02	0.14	0.02	0.13	0.06	0.4	0.04	99.6	0.33	0	97.18	0.01	1.72	0.01	0	0.4	0.04	0.04	0	0.13	0.46	0.14	2.31	0.09	0.03	0.83	0.11	0.11	90.01	0.04	0.86	0	12	1.63	-4.29	7.89	49.23	149.15	805.34	363.63	1032	605.73	852.37	406.22	1000.45	424.08
23.189	0	0.13	0.2	0.02	0.14	0.02	0.13	0.06	0.42	0.06	99.6	0.33	0	96.56	0.01	1.59	0.01	0	0.42	0.06	0.04	0	0.13	0.45	0.1	2.78	0.08	0.03	0.87	0.11	0.09	92.92	0.04	0.68	0	12	2.13	-5.33	8.01	49.23	148.25	804.93	363	1032.77	606.43	853.15	405.45	1000.19	424.35
23.223	0	0.13	0.2	0.03	0.14	0.02	0.13	0.06	0.29	0.06	99.61	0.33	0	97	0.01	1.46	0.01	0	0.29	0.06	0.04	0	0.13	0.34	0.09	6.38	0.09	0.02	1.09	0.12	0.06	86.93	0.03	0.56	0	12	2.29	-4.63	7.81	49.14	144.81	805.47	363.33	1033.9	608.32	855.19	406.68	999.02	423.46
23.256	0	0.13	0.19	0.02	0.14	0.02	0.13	0.06	0.23	0.05	99.61	0.33	0	96.91	0.01	1.52	0.01	0	0.23	0.05	0.04	0	0.11	0.35	0.08	5.7	0.08	0.03	0.97	0.12	0.06	79.96	0.03	0.4	0	12	1.7	-4.78	7.83	49.08	147.06	805.48	363.18	1034.83	608.76	854.67	406.56	1000.75	423.53
23.289	0	0.13	0.19	0.03	0.14	0.02	0.13	0.06	0.15	0.04	99.62	0.33	0	97.11	0.01	2.05	0.01	0	0.15	0.04	0.04	0	0.06	0.33	0.08	10.08	0.06	0.02	1.49	0.14	0.04	82.87	0.03	0.3	0	12	3.88	-4.43	6.24	49.36	147.55	805.69	364.14	1034.42	609.08	852.49	408.83	999.16	424.84
23.323	0	0.13	0.19	0.03	0.14	0.02	0.13	0.06	0.11	0.03	99.62	0.33	0	96.93	0.01	2.04	0.01	0	0.11	0.03	0.03	0	0.04	0.6	0.1	17.51	0.07	0.02	2.25	0.21	0.05	87.88	0.02	0.24	0	12	2.57	-4.74	7.52	49.07	147.1	805.56	364.41	1034.57	609.8	854.2	408.07	1000.33	424.92
23.356	0	0.13	0.19	0.03	0.14	0.02	0.13	0.06	0.12	0.03	99.63	0.33	0	96.85	0.01	2.16	0.01	0	0.12	0.02	0.03	0	0.03	0.69	0.14	15.29	0.07	0.02	2.19	0.22	0.05	79.86	0.02	0.19	0	12	2.83	-4.87	7.6	48.99	146.4	805.61	364.57	1034.3	609.82	854.47	408.52	999.98	424.67
23.389	0	0.13	0.19	0.03	0.14	0.02	0.13	0.06	0.13	0.02	99.63	0.33	0	96.62	0	2.16	0.01	0	0.13	0.02	0.02	0	0.02	0.79	0.17	15.64	0.08	0.03	2.33	0.23	0.04	80.35	0.02	0.15	0	12	3.03	-5.24	7.57	48.91	146.19	805.2	364.47	1034.03	609.86	854.16	408.77	999.51	424.45
23.423	0	0.13	0.19	0.03	0.14	0.02	0.13	0.06	0.19	0.02	99.63	0.33	0	96.39	0	1.68	0.01	0	0.19	0.01	0.02	0	0.04	0.79	0.21	13.37	0.1	0.05	1.73	0.21	0.03	71.69	0.02	0.14	0	12	2.86	-5.58	7.44	48.73	145.2	805.27	364.47	1034.16	610.1	854.54	408.84	998.94	424.09
23.456	0	0.13	0.19	0.03	0.14	0.02	0.13	0.06	0.24	0.02	99.63	0.33	0	96.18	0	2.01	0.01	0	0.24	0.01	0.02	0	0.04	0.81	0.26	12.99	0.1	0.06	1.76	0.22	0.03	79.85	0.02	0.14	0	12	3.27	-5.87	7.02	48.73	146.35	805.62	364.71	1034.71	610.73	853.98	409.32	999.56	424.34
23.49	0	0.13	0.19	0.03	0.14	0.02	0.13	0.06	0.36	0.02	99.63	0.33	0	96.06	0	2.28	0.01	0	0.36	0.01	0.02	0	0.07	0.82	0.38	12.52	0.13	0.1	1.44	0.19	0.03	81.11	0.02	0.17	0	12	2.76	-6.03	6.9	48.68	147.77	805.78	364.86	1034.69	610.23	853.27	409.23	1000.24	424.62
23.523	0	0.13	0.18	0.03	0.14	0.02	0.13	0.06	0.4	0.02	99.63	0.33	0	96.27	0	2.64	0.01	0	0.4	0.01	0.02	0	0.11	0.89	0.51	12.24	0.13	0.11	1.33	0.18	0.03	79.41	0.02	0.22	0	12	2.62	-5.75	6.93	48.53	147.69	805.79	364.82	1034.82	610.4	853.38	409.49	1000.34	424.18
23.556	0	0.13	0.19	0.03	0.14	0.02	0.13	0.06	0.54	0.03	99.63	0.33	0	96.3	0	2.27	0.01	0	0.54	0.01	0.03	0	0.22	0.96	0.64	12.48	0.18	0.1	1.38	0.19	0.03	72.37	0.02	0.28	0	12	2.86	-5.71	6.74	48.45	148.42	805.87	364.86	1034.96	610.55	852.93	409.75	1000.64	424.2
23.59	0	0.13	0.19	0.03	0.14	0.03	0.13	0.06	0.73	0.03	99.62	0.33	0	96.87	0	2.37	0.01	0	0.73	0.01	0.03	0	0.35	1.33	0.78	9.3	0.21	0.17	1.24	0.2	0.04	70.79	0.03	0.33	0	12	3.2	-4.84	6.85	48.49	147.01	805.53	364.77	1034.41	610.51	853.27	409.69	999.57	424.13
23.623	0	0.13	0.19	0.03	0.14	0.03	0.14	0.06	0.9	0.03	99.63	0.33	0	97.29	0	2.58	0.01	0	0.9	0.01	0.03	0	0.46	1.57	0.9	8.04	0.24	0.19	1.33	0.21	0.04	77.88	0.03	0.37	0	12	3.66	-4.1	6.99	48.51	145.93	805.29	364.41	1034.46	610.57	853.82	409.79	999.07	423.81
23.656	0	0.13	0.19	0.03	0.14	0.03	0.14	0.06	1.05	0.03	99.63	0.33	0	97.52	0	2.8	0.01	0	1.05	0.01	0.03	0	0.61	2.01	1.05	5.46	0.25	0.22	1.3	0.21	0.05	89.44	0.03	0.41	0	12	2.85	-3.64	6.91	48.49	146.59	805.37	364.43	1034.39	610.2	853.45	409.45	999.35	423.68
23.69	0	0.13	0.19	0.03	0.15	0.03	0.14	0.06	1.09	0.03	99.63	0.33	0	97.5	0	3.33	0.01	0	1.09	0.01	0.03	0	0.65	2.59	1.15	3.27	0.24	0.31	1.33	0.21	0.07	86.24	0.03	0.46	0	12	3.27	-3.68	7.05	48.57	147.2	805.02	364.48	1033.82	609.86	852.87	409.66	999.37	423.99
23.723	0	0.13	0.19	0.03	0.15	0.03	0.14	0.06	0.95	0.03	99.63	0.33	0	97.62	0	3.27	0.01	0	0.95	0.01	0.03	0	0.58	2.79	1.37	2.92	0.24	0.29	1.38	0.21	0.07	85.58	0.03	0.43	0	12	2.72	-3.43	7.25	48.47	146.97	804.84	364.24	1033.96	609.62	853.18	409.48	999.46	423.69
23.757	0	0.13	0.18	0.03	0.15	0.02	0.15	0.06	0.54	0.04	99.64	0.33	0	97.3	0	3.56	0.01	0	0.54	0.01	0.04	0	0.32	3.96	1.19	3.18	0.19	0.17	1.64	0.23	0.09	80.7	0.04	0.27	0	12	3.4	-4.07	7.4	48.7	147.51	804.04	364.03	1033.05	609.24	852.26	409.39	999.06	423.86
23.79	0	0.12	0.18	0.03	0.15	0.02	0.15	0.06	0.44	0.04	99.64	0.33	0	96.98	0	3.6	0.01	0	0.44	0.01	0.04	0	0.2	4.32	1.05	3.11	0.15	0.14	1.44	0.25	0.09	91.17	0.04	0.2	0	12	2.91	-4.66	7.41	48.73	148.37	804.45	364.48	1032.65	608.88	851.95	408.64	999.46	424.57
23.823	0	0.13	0.18	0.03	0.14	0.02	0.15	0.06	0.29	0.05	99.64	0.33	0	96.96	0	2.98	0.01	0	0.29	0.01	0.05	0	0.19	4.04	0.95	3.38	0.16	0.11	1.28	0.24	0.08	89.37	0.04	0.2	0	12	1.64	-4.69	7.12	48.58	148.04	804.61	364.08	1033.36	609.02	852.17	407.99	999.38	423.63
23.857	0	0.13	0.18	0.03	0.14	0.02	0.15	0.06	0.21	0.05	99.63	0.33	0	96.94	0	2.73	0.01	0	0.21	0.01	0.05	0	0.18	3.64	0.69	3.94	0.14	0.09	1.21	0.22	0.08	88.08	0.04	0.19	0	12	2.18	-4.73	7.23	48.61	148.05	804.54	364.26	1033.38	609.32	852.26	408.52	999.5	423.94
23.89	0	0.13	0.18	0.03	0.14	0.02	0.15	0.06	0.21	0.04	99.63	0.33	0	96.74	0	2.46	0.01	0	0.21	0.01	0.04	0	0.17	3.48	0.55	4.51	0.14	0.12	1.12	0.21	0.07	82.72	0.04	0.2	0	12	2.14	-5.05	7.2	48.58	147.96	804.6	364.35	1033.4	609.32	852.3	408.7	999.48	423.9
23.923	0	0.13	0.19	0.03	0.14	0.02	0.15	0.06	0.22	0.03	99.63	0.33	0	96.86	0	2.22	0.01	0	0.22	0.01	0.03	0	0.18	3.36	0.47	5.02	0.14	0.15	1.08	0.21	0.07	86.32	0.04	0.2	0	12	2.42	-4.86	7.29	48.61	147.83	804.53	364.31	1033.53	609.52	852.5	408.83	999.54	424.02
23.957	0	0.13	0.19	0.03	0.14	0.02	0.15	0.06	0.24	0.03	99.63	0.33	0	96.97	0	1.99	0.01	0	0.24	0.01	0.03	0	0.19	3.62	0.42	5.23	0.15	0.17	1.01	0.2	0.07	88.46	0.03	0.18	0	12	2.42	-4.66	7.18	48.63	147.93	804.79	364.38	1033.94	609.83	852.65	409	999.81	424.02
23.99	0	0.13	0.19	0.03	0.14	0.02	0.15	0.06	0.26	0.03	99.63	0.33	0	96.92	0	1.88	0.01	0	0.26	0.01	0.03	0	0.19	3.74	0.35	5.31	0.15	0.18	0.95	0.19	0.07	82.53	0.03	0.17	0	12	2.09	-4.76	7.06	48.58	147.31	805.01	364.59	1034.06	610.04	852.96	409.04	999.52	423.93
24.023	0	0.13	0.19	0.03	0.14	0.02	0.15	0.06	0.27	0.03	99.62	0.33	0	96.76	0.01	1.63	0.01	0	0.27	0.01	0.03	0	0.32	3.93	0.35	4.98	0.18	0.21	0.89	0.18	0.07	83.81	0.03	0.23	0	12	1.83	-5.02	7.03	48.52	146.74	805.94	364.75	1034.53	609.66	853.87	409.13	999.88	423.78
24.057	0	0.13	0.19	0.03	0.14	0.02	0.15	0.06	0.27	0.04	99.62	0.33	0	97.09	0.01	1.54	0.01	0	0.27	0.01	0.04	0	0.47	4	0.36	4.19	0.2	0.18	0.81	0.16	0.06	84.45	0.03	0.27	0	12	1.81	-4.46	6.68	48.57	148.54	806.2	364.51	1035.45	609.95	853.21	409.52	1001.09	423.41
24.09	0	0.13	0.19	0.03	0.14	0.02	0.15	0.06	0.32	0.04	99.62	0.33	0	96.25	0	1.71	0.01	0	0.32	0.01	0.04	0	0.51	3.92	0.34	3.95	0.21	0.16	0.83	0.16	0.06	67.29	0.03	0.25	0	12	2.98	-5.78	6.52	48.41	147.71	806.99	365.47	1035.62	610.84	853.87	410.47	1000.92	424.45
24.124	0	0.13	0.19	0.02	0.14	0.02	0.15	0.06	0.4	0.02	99.62	0.33	0	96.55	0	1.79	0.01	0	0.4	0.01	0.02	0	0.58	3.21	0.39	4.32	0.25	0.18	0.69	0.14	0.05	78.51	0.02	0.29	0	12	2.5	-5.35	6.7	48.34	146.64	806.91	365.6	1035.15	610.38	854.33	410.09	1000.24	424.68
24.157	0	0.13	0.19	0.02	0.14	0.02	0.15	0.06	0.44	0.02	99.62	0.33	0	96.47	0	1.82	0.01	0	0.44	0.01	0.02	0	0.64	3.03	0.41	4.97	0.26	0.2	0.59	0.13	0.05	72.13	0.02	0.32	0	12	1.99	-5.47	6.96	48.38	146.96	806.95	365.59	1035.33	610.29	854.58	410.02	1000.82	424.56
24.19	0	0.13	0.19	0.02	0.14	0.02	0.15	0.06	0.51	0.02	99.62	0.33	0	96.96	0	1.75	0.01	0	0.51	0.01	0.02	0	0.6	3.28	0.44	4.91	0.28	0.23	0.6	0.13	0.05	75.12	0.02	0.31	0	12	1.83	-4.69	6.93	48.4	147.09	807.1	365.31	1036.07	610.7	854.97	409.54	1001.29	424.61
24.224	0	0.13	0.19	0.02	0.14	0.02	0.15	0.06	0.56	0.02	99.62	0.33	0	96.51	0	1.88	0.01	0	0.56	0.01	0.02	0	0.61	3.51	0.51	6.04	0.33	0.32	0.51	0.13	0.05	68.09	0.02	0.31	0	12	2.33	-5.41	6.64	48.39	147.62	808.1	365.7	1037.2	611.43	855.41	410.53	1002.35	424.66
24.257	0	0.13	0.19	0.02	0.14	0.02	0.15	0.06	0.61	0.03	99.62	0.33	0	96.38	0	2.05	0.01	0	0.61	0.01	0.03	0	0.67	4.05	0.62	5.7	0.39	0.33	0.53	0.13	0.06	80.3	0.02	0.34	0	12	2.54	-5.6	6.79	48.39	148.14	808.6	365.82	1037.44	611.11	855.73	410.57	1003.16	425.03
24.29	0	0.13	0.19	0.03	0.14	0.02	0.16	0.06	0.55	0.04	99.62	0.33	0	96.29	0	2	0.01	0	0.55	0.01	0.04	0	0.59	4.06	0.68	6.22	0.43	0.33	0.54	0.13	0.07	87.2	0.02	0.33	0	12	2.64	-5.72	7.08	48.46	147.55	808.23	365.5	1037.25	610.98	856.11	409.69	1002.82	425.4
24.324	0	0.13	0.19	0.03	0.14	0.02	0.17	0.06	0.57	0.05	99.62	0.33	0	96.39	0	1.93	0.01	0	0.57	0.01	0.05	0	0.52	5.17	0.92	5.42	0.5	0.44	0.62	0.13	0.09	80.77	0.02	0.32	0	12	3.72	-5.58	7.36	48.61	147.68	808.22	365.19	1037.51	611.2	856.49	409.9	1003.35	425.44
24.357	0	0.13	0.19	0.03	0.14	0.02	0.18	0.06	0.58	0.07	99.62	0.33	0	96.57	0	2	0.01	0	0.58	0.01	0.07	0	0.42	6.11	1.42	4.38	0.55	0.56	0.62	0.13	0.1	67.23	0.02	0.34	0	12	3.56	-5.31	7.56	48.61	147.58	808.18	365.23	1037.3	610.75	856.64	410.03	1003.41	425.5
24.39	0	0.13	0.19	0.03	0.14	0.02	0.2	0.06	0.62	0.09	99.61	0.33	0	96.39	0	2.48	0.01	0	0.62	0.01	0.09	0.01	0.31	8.04	1.99	2.99	0.56	0.94	0.58	0.12	0.12	72.67	0.02	0.32	0	12	4.12	-5.57	7.93	48.8	148.11	808.15	365.29	1037.05	610.5	856.73	409.74	1003.91	426.27
24.424	0	0.13	0.18	0.03	0.14	0.03	0.24	0.06	0.76	0.14	99.53	0.33	0	96.94	0	3.21	0.02	0	0.76	0.02	0.14	0.01	0.21	11.6	2.79	1.62	0.58	1.24	0.56	0.12	0.16	68.61	0.02	0.29	0	12	3.67	-4.72	7.58	48.81	148.9	808.37	365.42	1037.13	610.65	856.14	409.54	1004.1	426.22
24.457	0	0.12	0.17	0.03	0.15	0.03	0.25	0.07	0.75	0.17	99.5	0.33	0	97.16	0.01	5.27	0.02	0.01	0.75	0.02	0.17	0.01	0.17	13.12	3.33	1.27	0.53	1.02	0.53	0.12	0.17	57.99	0.02	0.3	0	12	3.24	-4.34	7.54	48.87	150.01	808.16	365.55	1036.86	610.47	855.37	409.46	1004.42	426.42
24.491	0	0.12	0.16	0.03	0.17	0.02	0.28	0.08	0.59	0.18	99.44	0.43	0	97.12	0.01	7.8	0.03	0.01	0.59	0.02	0.18	0.01	0.12	15.97	3.19	0.79	0.43	0.39	0.53	0.12	0.21	53.07	0.02	0.3	0	12	3.4	-4.42	7.43	49.01	151.28	808.25	365.43	1037.1	610.36	854.85	409.23	1005.11	426.74
24.524	0	0.11	0.15	0.03	0.19	0.02	0.31	0.09	0.48	0.16	99.38	0.68	0	97.17	0.01	11.03	0.03	0.01	0.48	0.03	0.16	0.01	0.08	19.27	2.92	0.59	0.34	0.27	0.54	0.12	0.23	34.81	0.02	0.27	0	12	3.23	-4.31	7.36	49.06	151.7	808.52	365.41	1037.31	610.26	854.79	409.46	1005.55	426.34
24.557	0	0.1	0.13	0.03	0.22	0.02	0.3	0.11	0.37	0.13	99.39	1.04	0	97.1	0.01	15.96	0.03	0.01	0.37	0.03	0.13	0.01	0.06	20.27	3.09	0.51	0.27	0.18	0.5	0.11	0.23	36.13	0.02	0.26	0	12	2.99	-4.44	7.28	49.07	152.1	808.25	365	1037.62	610.26	854.5	409.48	1005.73	425.75
24.591	0	0.1	0.13	0.03	0.23	0.02	0.41	0.12	0.36	0.13	99.17	1.87	0	93.98	0	17.49	0.03	0.01	0.36	0.03	0.13	0.01	0.05	26.56	3.04	0.28	0.23	0.2	0.45	0.1	0.3	82.07	0.02	0.26	0	12	6.45	-8.26	7.42	49.2	144.79	808.17	364.2	1037.42	611.12	857.82	409.06	1001.68	425.45
24.624	0	0.1	0.13	0.03	0.23	0.02	0.44	0.11	0.49	0.13	99.12	2.04	0	96.62	0	17.46	0.03	0.01	0.49	0.04	0.13	0.01	0.05	27.66	3.34	0.23	0.21	0.31	0.49	0.1	0.32	65.68	0.02	0.28	0	12	4.69	-5.24	7.97	49.15	148.85	809.11	363.69	1039.07	610.13	857.95	408.58	1005.88	425.17
24.657	0	0.1	0.14	0.03	0.21	0.02	0.47	0.1	0.5	0.11	99.05	1.79	0	95.44	0	15.15	0.03	0.01	0.5	0.03	0.11	0	0.05	28.37	2.84	0.2	0.18	0.4	0.49	0.1	0.35	71.26	0.02	0.28	0	12	3.19	-6.79	6.18	48.94	146.46	808.51	363.16	1038.56	609.24	856.4	407.71	1001.94	423.99
24.691	0	0.11	0.15	0.03	0.19	0.02	0.71	0.09	0.64	0.13	98.58	2.26	0	96.65	0	11.61	0.05	0.01	0.64	0.03	0.13	0.01	0.05	34.84	3.13	0.14	0.18	0.57	0.55	0.11	0.45	77.07	0.02	0.32	0	12	5.88	-5.2	7.83	49.13	147.92	809.88	363.91	1039.52	610.74	858.82	408.86	1005.8	425.53
24.724	0	0.12	0.17	0.03	0.17	0.03	0.72	0.08	0.72	0.11	98.57	1.5	0	96.51	0	7.53	0.04	0.01	0.72	0.03	0.11	0	0.06	33.74	2.92	0.16	0.18	0.58	0.57	0.11	0.41	72.94	0.02	0.38	0	12	3.87	-5.41	5.72	48.96	146.79	809.22	363.64	1038.88	609.47	856.21	408.78	1002.17	424.31
24.758	0	0.12	0.18	0.03	0.16	0.03	0.7	0.07	0.85	0.09	98.59	1.2	0	96.66	0	5.58	0.04	0	0.85	0.03	0.09	0.01	0.08	32.69	3.17	0.13	0.2	0.81	0.56	0.11	0.35	86.7	0.02	0.46	0	12	3.99	-5.18	5.77	48.9	147.13	809.36	363.78	1038.79	609.34	856.15	408.85	1002.44	424.55
24.791	0	0.13	0.19	0.03	0.15	0.03	0.76	0.07	0.75	0.07	98.48	1.14	0	96.53	0	3.95	0.04	0	0.75	0.02	0.07	0	0.09	33.53	3.58	0.1	0.24	0.93	0.55	0.11	0.33	82.96	0.02	0.57	0	12	4	-5.37	5.47	48.94	146.94	809.62	363.97	1038.7	609.05	855.95	409.18	1002.08	424.55
24.824	0	0.13	0.2	0.03	0.14	0.03	0.75	0.06	0.87	0.05	98.5	0.95	0	96.65	0	2.39	0.04	0	0.87	0.02	0.05	0	0.13	32.49	4.31	0.12	0.35	1.32	0.54	0.11	0.32	69.32	0.02	0.72	0	12	3.7	-5.2	7.23	48.77	145.93	809.16	363.58	1037.71	609.07	857.72	407.93	1002.81	423.6
24.858	0	0.13	0.2	0.03	0.14	0.03	0.58	0.06	0.71	0.04	98.84	0.67	0	95.67	0	2.04	0.03	0	0.71	0.02	0.04	0	0.18	27.9	3.38	0.14	0.39	0.77	0.54	0.1	0.27	87.25	0.02	0.8	0	12	2.67	-6.53	7.26	48.7	146.32	809.04	363.74	1036.72	607.58	857.05	407.27	1002.43	423.77
24.891	0	0.13	0.2	0.03	0.14	0.02	0.42	0.06	0.52	0.03	99.15	0.44	0	96.31	0	1.66	0.02	0	0.52	0.02	0.03	0	0.17	22.3	2.15	0.22	0.34	0.36	0.64	0.1	0.26	75.65	0.02	0.8	0	12	3.53	-5.68	6.94	48.97	148.04	809.32	364.05	1036.5	607.67	855.87	408.3	1003.11	423.7
24.924	0	0.13	0.2	0.03	0.14	0.02	0.37	0.06	0.42	0.03	99.26	0.38	0	96.58	0	2.03	0.02	0	0.42	0.02	0.03	0	0.15	20.08	1.79	0.31	0.33	0.15	0.67	0.11	0.25	89.19	0.02	0.85	0	12	2.34	-5.3	7.42	48.81	146.65	809.58	365.45	1035.46	607.26	856.73	408.51	1002.43	425.1
24.958	0	0.13	0.2	0.03	0.14	0.02	0.28	0.06	0.28	0.02	99.43	0.33	0	96.66	0	2.56	0.02	0	0.28	0.02	0.02	0	0.18	15.44	1.34	0.59	0.32	0.08	0.78	0.11	0.23	93.16	0.03	0.94	0	12	2.16	-5.18	7.49	48.8	146.4	809.36	365.35	1034.82	606.66	856.46	408.53	1001.98	424.6
24.991	0	0.12	0.2	0.03	0.15	0.02	0.27	0.06	0.26	0.02	99.47	0.33	0	96.51	0	3.38	0.01	0	0.26	0.01	0.02	0	0.18	14.39	1.28	0.82	0.33	0.09	0.85	0.12	0.24	92.88	0.03	1.01	0	12	2.14	-5.39	7.32	48.87	146.57	809.27	365.66	1034.22	606.44	855.86	408.66	1001.54	424.8
25.024	0	0.12	0.19	0.03	0.15	0.02	0.25	0.07	0.25	0.01	99.5	0.33	0	96	0	3.82	0.01	0	0.25	0.01	0.01	0	0.18	13.48	1.22	1.34	0.31	0.11	1.01	0.14	0.25	91.82	0.03	0.96	0	12	2.44	-6.11	7.22	48.91	146.7	809.01	365.4	1034.03	606.26	855.45	408.51	1001.26	424.66
25.058	0	0.12	0.19	0.03	0.16	0.02	0.2	0.07	0.22	0.01	99.59	0.33	0	96.45	0	5.34	0.01	0	0.22	0.01	0.01	0	0.16	10.22	0.92	2.59	0.21	0.11	1.33	0.16	0.23	87.55	0.03	0.9	0	12	1.75	-5.49	7.33	48.8	146.15	808.89	365.46	1033.44	605.62	855.48	408.16	1000.71	424.54
25.091	0	0.11	0.16	0.03	0.18	0.02	0.18	0.09	0.2	0.01	99.63	0.33	0	96.69	0	10.18	0.01	0.01	0.2	0.01	0.01	0	0.09	9.59	0.61	2.6	0.11	0.09	1.27	0.14	0.19	75.92	0.03	0.68	0	12	2.25	-5.13	7.22	48.89	148.44	808.01	365.28	1032.37	605.14	853.36	408.17	1000.88	424.64
25.125	0	0.1	0.13	0.03	0.23	0.02	0.14	0.12	0.16	0.01	99.53	0.46	0	96.71	0	17.56	0.01	0.01	0.16	0.01	0.01	0	0.05	7.23	0.55	6.06	0.07	0.07	1.34	0.15	0.12	83.83	0.03	0.57	0	12	2.16	-5.1	7.24	49.03	148.75	808.13	365.07	1033.01	605.4	853.62	407.97	1001.43	424.66
25.158	0	0.08	0.1	0.03	0.33	0.02	0.12	0.17	0.16	0.02	99.35	0.93	0	96.73	0	27.47	0.01	0.01	0.16	0.01	0.02	0	0.04	7.22	0.56	6.73	0.06	0.09	1.27	0.13	0.1	78.36	0.03	0.46	0	12	1.81	-5.07	7.26	49	148.29	808.28	365.25	1033.78	606.21	854.32	408.12	1001.66	424.91
25.191	0	0.08	0.09	0.03	0.36	0.02	0.11	0.2	0.19	0.02	99.29	1.14	0	96.43	0.01	30.36	0.01	0.01	0.19	0.01	0.02	0	0.03	7.16	0.62	5	0.05	0.16	1.06	0.11	0.09	79.46	0.02	0.39	0	12	2.33	-5.52	7.13	49.07	147.61	808.45	365.52	1034.33	607.02	854.84	408.62	1001.49	425.39
25.225	0	0.08	0.09	0.03	0.38	0.02	0.1	0.22	0.19	0.02	99.24	1.15	0	96.83	0.01	32.65	0	0.01	0.19	0.01	0.02	0	0.03	4.98	0.59	4.94	0.04	0.29	0.73	0.09	0.08	75.02	0.02	0.31	0	12	2.07	-4.91	7.41	49.15	148.46	808.53	365.56	1034	606.52	854.68	408.33	1002.14	425.49
25.258	0	0.07	0.08	0.03	0.41	0.02	0.09	0.24	0.19	0.02	99.17	1.34	0	96.9	0.01	35.07	0	0.02	0.19	0.01	0.02	0	0.02	4.79	0.59	3.55	0.03	0.54	0.59	0.08	0.08	80.59	0.02	0.23	0	12	2.17	-4.79	7.5	49.15	148.44	808.43	365.32	1034.44	607.02	854.97	408.23	1002.42	425.29
25.291	0	0.07	0.07	0.02	0.48	0.02	0.09	0.29	0.23	0.03	99.03	1.98	0	96.39	0.01	39.84	0.01	0.02	0.23	0.01	0.03	0	0.01	4.92	0.59	2.72	0.03	0.64	0.57	0.08	0.08	68.53	0.02	0.19	0	12	3.07	-5.58	7.13	49.14	148.11	807.99	365.38	1035.14	608.3	854.82	408.76	1001.92	426.08
25.325	0	0.07	0.08	0.03	0.43	0.02	0.09	0.25	0.28	0.03	99.14	1.46	0	96.57	0	36.23	0.01	0.02	0.28	0.01	0.03	0	0.01	4.67	0.8	2.31	0.04	0.58	0.58	0.07	0.08	27.28	0.01	0.19	0	12	2.93	-5.32	7.54	49.16	149.47	807.43	365.52	1034.78	608.83	854.19	409.04	1002.7	425.94
25.358	0	0.08	0.09	0.03	0.35	0.02	0.1	0.19	0.34	0.05	99.3	0.94	0	96.39	0	29.9	0.01	0.02	0.34	0.01	0.05	0	0.01	4.91	0.87	1.77	0.06	0.28	0.6	0.08	0.09	19.07	0.02	0.19	0	12	2.73	-5.58	7.7	49.13	149.81	806.98	364.96	1035.35	609.26	854.31	408.5	1003.12	425.73
25.391	0	0.09	0.12	0.03	0.26	0.02	0.12	0.13	0.53	0.07	99.49	0.51	0	96.54	0	20.72	0.01	0.02	0.53	0.01	0.07	0	0.01	5.35	1.26	0.99	0.08	0.27	0.57	0.08	0.11	63.65	0.01	0.2	0	12	2.79	-5.35	7.66	49.17	150.23	807.39	363.63	1037.33	609.28	855.19	408.48	1004.59	424.26
25.425	0	0.11	0.14	0.03	0.19	0.02	0.14	0.09	0.64	0.07	99.61	0.33	0	93.85	0	12.57	0.01	0.02	0.64	0.02	0.07	0	0.02	5.72	1.64	0.33	0.12	0.35	0.39	0.07	0.12	83.78	0.01	0.23	0	12	4.69	-8.38	7.12	49.32	146.31	807	363.28	1036.74	609.69	855.91	407.57	1001.21	424.72
25.458	0	0.12	0.16	0.03	0.17	0.03	0.16	0.08	0.75	0.08	99.67	0.33	0	93.44	0	7.72	0.01	0.01	0.75	0.02	0.08	0	0.03	5.63	1.91	0.23	0.16	0.43	0.35	0.07	0.14	80.46	0.01	0.25	0	12	5.25	-8.72	7.23	49.33	145.43	806.95	363.25	1036.73	609.95	856.4	407.61	1000.81	424.83
25.492	0	0.12	0.17	0.03	0.15	0.03	0.17	0.07	0.78	0.07	99.66	0.33	0	93.68	0	5.5	0.01	0.01	0.78	0.03	0.07	0	0.03	6.45	2.48	0.07	0.18	0.92	0.25	0.05	0.14	57.68	0.01	0.23	0	12	4.97	-8.52	7.06	49.35	146.8	806.35	363.38	1035.85	609.36	854.87	407.55	1000.6	425.19
25.525	0	0.13	0.18	0.03	0.14	0.03	0.19	0.06	0.72	0.07	99.62	0.33	0	93.53	0	3.64	0.01	0.01	0.72	0.04	0.07	0	0.04	7.29	3.27	0.04	0.2	0.91	0.19	0.04	0.14	61.33	0.01	0.21	0	12	4.88	-8.64	7.11	49.39	146.8	806.19	363.24	1035.78	609.29	854.82	407.35	1000.55	425.08
25.558	0	0.13	0.19	0.03	0.14	0.02	0.21	0.06	0.59	0.08	99.59	0.33	0	93.99	0	2.22	0.01	0.01	0.59	0.05	0.08	0.01	0.04	8.26	4.17	0.04	0.21	0.9	0.18	0.04	0.16	51.89	0.01	0.19	0	12	4.51	-8.25	6.96	49.48	147.61	806.2	363.27	1035.79	609.1	854.28	407.37	1000.83	425.04
25.592	0	0.13	0.19	0.03	0.13	0.02	0.25	0.06	0.47	0.08	99.51	0.33	0	94.67	0	1.57	0.01	0	0.47	0.05	0.08	0.01	0.05	11.13	5.22	0.02	0.19	1.01	0.12	0.03	0.24	47.36	0.01	0.17	0	12	4.29	-7.62	7	49.46	147.13	806.09	363.24	1035.73	609.06	854.47	407.2	1000.51	425.09
25.625	0	0.14	0.19	0.03	0.13	0.02	0.28	0.06	0.43	0.1	99.44	0.33	0	95.19	0	1.12	0.02	0	0.43	0.05	0.1	0.01	0.05	12.31	7.96	0.02	0.18	1.04	0.1	0.03	0.28	69.59	0.01	0.18	0	12	3.15	-7.07	6.88	49.45	147.9	805.85	363.18	1035.69	608.88	853.83	407.03	1000.68	424.64
25.658	0	0.14	0.19	0.03	0.13	0.02	0.31	0.06	0.35	0.09	99.38	0.33	0	96.13	0	1.02	0.02	0	0.35	0.06	0.09	0.01	0.07	14.14	8.36	0.01	0.18	0.79	0.09	0.03	0.39	78.12	0.01	0.18	0	12	2.2	-5.94	7.11	49.51	150.41	805.34	363.72	1034.41	608.5	852.03	407.4	1001.48	424.43
25.692	0	0.13	0.19	0.03	0.13	0.02	0.32	0.06	0.33	0.07	99.36	0.33	0	97.74	0	1.17	0.03	0	0.33	0.04	0.07	0.01	0.08	15.01	7.47	0.01	0.17	0.69	0.1	0.04	0.62	48.59	0.01	0.17	0	12	2.28	-3.17	8.12	48.97	145.65	809.5	364.08	1039.98	610.19	860.11	409.84	1005.08	423.96
25.725	0	0.13	0.19	0.03	0.13	0.02	0.33	0.06	0.41	0.1	99.35	0.33	0	96.35	0	1.31	0.03	0	0.41	0.04	0.1	0.01	0.07	15.34	7.73	0.01	0.15	0.58	0.12	0.04	0.63	87.05	0.01	0.16	0	12	3.74	-5.63	7.3	49.24	150.16	809.3	364.97	1038.58	610.78	856.41	409.33	1005.67	425.73
25.759	0	0.13	0.19	0.03	0.13	0.02	0.43	0.06	0.52	0.1	99.13	0.38	0	96.24	0	1.35	0.05	0	0.52	0.03	0.1	0.01	0.06	20.82	7.41	0.01	0.15	0.49	0.19	0.05	0.88	85.01	0.01	0.18	0	12	3.85	-5.79	7.5	49.07	146.96	809.34	364.47	1038.14	610.04	857.87	408.89	1003.97	424.78
25.792	0	0.13	0.19	0.03	0.13	0.02	0.45	0.06	0.58	0.11	99.1	0.41	0	96.22	0	1.43	0.06	0	0.58	0.03	0.11	0.01	0.07	21.63	7.3	0.01	0.16	0.55	0.19	0.05	1.01	86.77	0.01	0.23	0	12	4.65	-5.81	7.47	49.08	147.44	809.46	364.5	1038.36	610.43	857.79	409.04	1004.35	425.16
25.825	0	0.13	0.19	0.03	0.13	0.03	0.46	0.06	0.81	0.18	99.08	0.43	0	96.17	0	1.48	0.07	0	0.81	0.02	0.18	0.01	0.08	22.24	6.71	0.01	0.18	0.61	0.22	0.06	1.01	84.51	0.01	0.29	0	12	4.63	-5.88	7.24	48.98	147.72	809.62	364.55	1038.35	610.33	857.46	409.19	1004.33	424.99
25.859	0	0.13	0.19	0.03	0.14	0.03	0.52	0.06	0.8	0.17	98.97	0.51	0	95.83	0	1.62	0.09	0	0.8	0.02	0.17	0.01	0.09	24.66	5.85	0.01	0.19	0.58	0.22	0.06	1.08	80.03	0.01	0.34	0	12	4.62	-6.32	7.27	48.98	147.68	809.24	364.53	1038.04	610.36	857.16	409.25	1004	424.93
25.892	0	0.13	0.19	0.03	0.14	0.03	0.51	0.06	0.86	0.18	98.98	0.53	0	96.56	0	1.81	0.1	0	0.86	0.02	0.18	0.01	0.09	24.97	4.61	0.01	0.21	0.61	0.25	0.06	1.04	82.96	0.01	0.35	0	12	4.16	-5.32	7.56	48.88	146.15	809.15	364.35	1038.06	610.11	858.15	409.1	1003.48	424.61
25.925	0	0.13	0.19	0.03	0.14	0.03	0.47	0.06	0.73	0.14	99.06	0.49	0	97.12	0	1.87	0.1	0	0.73	0.02	0.14	0.01	0.1	23.64	4.19	0.01	0.22	0.6	0.25	0.06	0.98	83.96	0.01	0.35	0	12	3.74	-4.42	7.31	48.87	146	809.47	364.75	1037.72	609.9	857.92	409.29	1003.11	424.58
25.959	0	0.13	0.19	0.03	0.14	0.02	0.49	0.06	0.54	0.08	99.03	0.51	0	97.08	0	1.82	0.1	0	0.54	0.02	0.08	0	0.08	24.46	3.42	0.03	0.2	0.36	0.31	0.06	0.78	92.25	0.01	0.31	0	12	1.91	-4.48	7.38	48.79	146.73	809.07	364.61	1036.65	608.36	856.96	408.24	1002.83	424.08
25.992	0	0.13	0.19	0.03	0.14	0.02	0.37	0.06	0.41	0.08	99.26	0.36	0	96.4	0	1.62	0.08	0	0.41	0.02	0.05	0	0.09	19.76	2.02	0.04	0.19	0.21	0.32	0.06	0.66	93.64	0.01	0.31	0	12	2.2	-5.56	7.1	48.84	146.46	808.59	364.41	1035.87	607.86	856.12	408.09	1001.73	423.81
26.025	0	0.13	0.19	0.03	0.14	0.02	0.31	0.06	0.33	0.07	99.38	0.33	0	96.83	0	1.67	0.09	0	0.33	0.02	0.03	0	0.07	16.6	1.33	0.07	0.18	0.18	0.35	0.06	0.52	93.32	0.01	0.28	0	12	1.93	-4.91	7.27	48.77	146.3	807.95	364.53	1035.59	608.03	856	407.72	1001.31	424.71
26.059	0	0.13	0.19	0.03	0.14	0.02	0.26	0.06	0.35	0.08	99.47	0.33	0	96.91	0	1.55	0.09	0	0.35	0.02	0.03	0	0.05	13.83	0.95	0.12	0.17	0.13	0.42	0.08	0.41	80.7	0.01	0.26	0	12	2.79	-4.77	7.33	48.94	146.93	806.68	363.97	1034.69	608.22	854.6	408.45	1000.76	423.51
26.092	0	0.13	0.19	0.03	0.14	0.02	0.26	0.06	0.45	0.08	99.48	0.33	0	97.04	0	1.44	0.08	0	0.45	0.02	0.03	0	0.05	13.39	0.73	0.14	0.16	0.13	0.46	0.09	0.36	77.38	0.02	0.22	0	12	2.63	-4.56	7.11	48.83	147.37	805.96	363.18	1035.02	608.38	853.9	408.54	1000.62	422.39
26.126	0	0.13	0.19	0.03	0.13	0.03	0.23	0.06	0.76	0.08	99.54	0.33	0	96.82	0	1.25	0.08	0	0.76	0.03	0.05	0	0.04	10.96	0.56	0.16	0.13	0.13	0.79	0.12	0.26	89.85	0.02	0.19	0	12	2.93	-4.92	7.49	48.84	146.62	804.7	363.41	1034.48	609.51	853.8	408.63	999.7	423.18
26.159	0	0.13	0.19	0.03	0.14	0.03	0.22	0.06	0.83	0.07	99.56	0.33	0	95.27	0	1.19	0.07	0	0.83	0.03	0.06	0	0.03	10.21	0.48	0.15	0.11	0.13	1.05	0.13	0.21	87.04	0.03	0.18	0	12	6.59	-6.99	5.5	49.42	149.17	804.12	362.94	1034.03	609.91	849.79	409.51	998.28	423.76
26.192	0	0.13	0.19	0.03	0.14	0.03	0.21	0.06	0.83	0.07	99.58	0.33	0	96.47	0.01	1.37	0.06	0	0.83	0.03	0.07	0	0.02	9.4	0.35	0.2	0.09	0.08	1.11	0.12	0.18	88.91	0.03	0.18	0	12	1.92	-5.45	5.23	48.97	148.72	804.71	362.81	1033.89	607.38	849.95	407.87	997.95	422.39
26.226	0	0.13	0.19	0.03	0.14	0.03	0.2	0.06	0.85	0.09	99.59	0.33	0	96.59	0.01	1.6	0.06	0	0.85	0.04	0.09	0	0.02	9.14	0.38	0.4	0.09	0.08	1.11	0.11	0.13	76.75	0.03	0.19	0	12	2.95	-5.28	6.88	48.95	147.31	804.51	363.27	1032.48	607.83	851.7	407.8	998.28	422.51
26.259	0	0.13	0.19	0.03	0.14	0.02	0.2	0.06	0.63	0.1	99.6	0.33	0	96.71	0.01	1.97	0.06	0	0.63	0.05	0.1	0	0.01	8.91	0.42	0.57	0.08	0.05	1.09	0.1	0.12	89.25	0.03	0.17	0	12	3.35	-5.1	7.09	49.06	146.68	803.99	363.53	1031.07	607.14	851.28	407.89	997.19	422.87
26.292	0	0.13	0.19	0.03	0.14	0.02	0.18	0.06	0.46	0.1	99.63	0.33	0	96.93	0.01	2.12	0.05	0	0.46	0.06	0.1	0	0.02	7.1	0.37	0.86	0.08	0.03	1.05	0.1	0.1	86.84	0.03	0.19	0	12	2.09	-4.74	6.65	48.98	147.73	803.94	363.89	1031.04	607.07	850.25	408	997.23	422.88
26.326	0	0.13	0.19	0.03	0.14	0.02	0.16	0.06	0.36	0.12	99.63	0.33	0	96.95	0.01	2.34	0.04	0	0.36	0.07	0.12	0	0.02	4.9	0.29	1.81	0.08	0.02	0.94	0.08	0.07	83.8	0.04	0.2	0	12	2.37	-4.71	6.63	48.99	147.45	803.85	364.09	1031.05	607.47	850.32	408.31	997.01	423.18
26.359	0	0.12	0.18	0.03	0.14	0.02	0.16	0.06	0.28	0.09	99.63	0.33	0	96.32	0.01	2.49	0.04	0	0.28	0.07	0.09	0	0.01	4.8	0.28	2.26	0.08	0.02	0.82	0.08	0.07	81.18	0.04	0.21	0	12	2.24	-5.68	6.8	48.93	146.18	802.97	364.47	1030.7	608.3	850.51	408.35	995.85	424
26.392	0	0.12	0.18	0.02	0.14	0.02	0.15	0.06	0.27	0.07	99.63	0.33	0	97.21	0.01	2.76	0.04	0	0.27	0.06	0.07	0	0.02	4.21	0.29	3.68	0.09	0.04	0.67	0.07	0.05	85.59	0.03	0.24	0	12	2.56	-4.25	7	49.07	148.21	802.74	364.04	1030.72	608.26	849.67	408.53	997.13	423.42
26.426	0	0.12	0.18	0.02	0.14	0.02	0.15	0.06	0.29	0.06	99.63	0.33	0	97.54	0.01	3.01	0.03	0	0.29	0.05	0.06	0	0.02	3.6	0.32	6.27	0.1	0.09	0.59	0.07	0.04	88.12	0.04	0.27	0	12	2.12	-3.6	6.79	48.99	148.45	802.7	364.03	1031.11	608.53	849.47	408.99	997.26	423.02
26.459	0	0.12	0.19	0.02	0.14	0.02	0.15	0.06	0.44	0.07	99.63	0.33	0	97.58	0.01	2.86	0.03	0	0.44	0.05	0.07	0	0.04	3.86	0.5	4.43	0.14	0.36	0.51	0.07	0.05	72.72	0.04	0.32	0	12	2.81	-3.52	7.17	49.18	148.58	801.73	364.08	1031.12	609.65	849.39	409.27	997.26	423.83
26.493	0	0.12	0.18	0.02	0.15	0.03	0.16	0.07	0.68	0.08	99.64	0.33	0	94.72	0.01	3.87	0.03	0	0.68	0.04	0.08	0	0.04	5.66	0.59	3.14	0.17	0.65	0.5	0.06	0.05	36.09	0.04	0.4	0	12	5.54	-7.56	6.4	49.34	145.18	802.02	365.2	1029.26	609.74	849.23	410.54	993.73	424.63
26.526	0	0.12	0.18	0.02	0.15	0.02	0.16	0.07	0.48	0.06	99.64	0.33	0	97.16	0.01	4.75	0.02	0	0.48	0.03	0.06	0	0.06	5.99	0.63	2.49	0.2	0.46	0.46	0.06	0.05	61.8	0.04	0.45	0	12	1.62	-4.34	6.56	48.96	148.82	803.93	366.09	1031.18	609.34	849.69	410.39	997.82	424.7
26.559	0	0.12	0.18	0.02	0.15	0.02	0.16	0.07	0.42	0.05	99.65	0.33	0	95.85	0.01	5.28	0.02	0	0.42	0.02	0.05	0	0.08	5.77	0.74	1.98	0.23	0.34	0.39	0.05	0.06	75.29	0.04	0.48	0	12	3.93	-6.3	6.67	49.13	147.39	804.97	366.59	1032.26	610.33	851.56	411.04	998.15	426.4
26.593	0	0.12	0.17	0.03	0.16	0.02	0.16	0.07	0.3	0.04	99.65	0.33	0	96.33	0.01	6.6	0.02	0.01	0.3	0.02	0.04	0	0.1	5.5	0.95	1.67	0.27	0.18	0.32	0.04	0.07	72.47	0.03	0.55	0	12	3.58	-5.67	6.52	49.09	147.96	805.8	366.97	1032.32	609.7	851.57	411.33	998.75	426.47
26.626	0	0.11	0.17	0.03	0.17	0.02	0.15	0.08	0.29	0.04	99.66	0.33	0	97.4	0.01	7.94	0.02	0.01	0.29	0.01	0.04	0	0.12	5.66	1.09	1.13	0.32	0.24	0.3	0.04	0.08	56.16	0.03	0.6	0	12	2.26	-3.88	7.28	48.85	147.49	805.57	366.74	1031.96	608.74	852.36	411.09	999.11	425.8
26.659	0	0.11	0.16	0.03	0.18	0.02	0.15	0.09	0.39	0.05	99.64	0.33	0	97.44	0.01	10.39	0.02	0.01	0.39	0.02	0.05	0	0.11	5.45	1.07	1	0.32	0.22	0.27	0.04	0.08	58.95	0.03	0.58	0	12	2.07	-3.79	7.71	48.85	148.36	805.36	366.37	1032.33	608.56	852.58	410.57	1000.13	426.07
26.693	0	0.1	0.14	0.03	0.21	0.03	0.15	0.1	0.64	0.07	99.58	0.37	0	97.66	0.01	14.92	0.02	0.01	0.64	0.02	0.07	0	0.12	6.66	1.5	0.73	0.37	0.52	0.2	0.04	0.11	51.39	0.03	0.67	0	12	1.35	-3.35	6.82	48.65	149.37	807.27	365.82	1035	609.17	853.34	410.35	1002.02	424.69
26.726	0	0.1	0.14	0.03	0.21	0.03	0.15	0.1	0.78	0.09	99.58	0.4	0	97.62	0.01	15.1	0.02	0.01	0.78	0.02	0.09	0	0.08	7.72	1.53	0.67	0.31	0.76	0.21	0.03	0.11	61.57	0.03	0.66	0	12	3.16	-3.44	7.84	48.76	148.6	806.78	364.33	1035.63	609.25	855.03	408.59	1002.7	425.11
26.76	0	0.11	0.16	0.03	0.18	0.03	0.18	0.09	1.22	0.16	99.63	0.33	0	97.4	0.01	10.89	0.01	0.01	1.22	0.02	0.16	0.01	0.07	9.16	2.13	0.26	0.35	3.11	0.18	0.03	0.15	98.86	0.03	0.63	0	12	3.53	-3.88	7.84	48.71	146.69	807.87	364.81	1037.3	610.32	857.18	410.28	1003.13	424.99
26.793	0	0.12	0.17	0.03	0.17	0.03	0.24	0.08	1.63	0.35	99.53	0.37	0	94.93	0.01	8.84	0.02	0.01	1.63	0.03	0.35	0.01	0.09	12.91	3.5	0.15	0.46	4.66	0.2	0.03	0.18	99.81	0.03	0.69	0	12	4.66	-7.35	6.18	48.84	145.27	807.27	364.95	1036.13	611.06	854.99	410.55	999.61	424.29
26.826	0	0.12	0.17	0.03	0.17	0.03	0.24	0.08	1.81	0.5	99.52	0.35	0	97.34	0.02	8.21	0.02	0.01	1.81	0.04	0.5	0.01	0.1	12.67	4.4	0.12	0.57	5.29	0.22	0.03	0.17	99.6	0.03	0.78	0	12	3.74	-4	7.84	48.84	147.81	807.85	364.84	1037.02	610.51	856.62	409.15	1003.5	425.78
26.86	0	0.14	0.18	0.03	0.16	0.03	0.29	0.07	2.43	0.75	99.42	0.4	0	97.41	0.02	7.07	0.02	0.01	2.43	0.06	0.75	0.01	0.12	15.72	5.11	0.04	0.66	9.52	0.24	0.03	0.2	99.78	0.03	0.81	0	12	3.92	-3.86	7.85	48.85	147.94	807.91	365.13	1036.55	610.37	856.4	409.08	1003.34	426.21
26.893	0	0.13	0.17	0.03	0.17	0.03	0.32	0.08	2.44	0.83	99.36	0.51	0	96.93	0.02	8.39	0.02	0.02	2.44	0.08	0.83	0	0.14	17.71	5.95	0.02	0.7	8.58	0.28	0.03	0.22	99.5	0.03	0.78	0	12	3.43	-4.74	7.28	48.9	148.66	807.8	366.18	1035.4	610.19	854.72	410.14	1002.49	426.38
26.926	0	0.13	0.16	0.03	0.18	0.03	0.36	0.08	1.87	0.41	99.28	0.62	0	97.12	0.02	9.39	0.02	0.02	1.87	0.09	0.41	0	0.17	19.42	8.14	0.02	0.84	5.84	0.32	0.03	0.22	98.99	0.03	0.71	0	12	4.24	-4.41	7.27	48.98	148.19	807.91	366.84	1034.99	610.31	854.75	411.47	1002.13	426.86
26.96	0	0.13	0.16	0.03	0.18	0.03	0.44	0.08	1.39	0.33	99.13	0.82	0	96.75	0.03	9.58	0.02	0.03	1.39	0.12	0.33	0	0.15	23.35	7.56	0.02	0.72	5.17	0.42	0.03	0.23	97.3	0.03	0.47	0	12	3.6	-5.04	7.57	48.81	147.75	807.6	366.42	1035.22	609.9	855.21	411.41	1002.22	426.28
26.993	0	0.12	0.14	0.03	0.21	0.03	0.43	0.1	1.11	0.21	99.14	1.22	0	96.81	0.04	14.23	0.02	0.04	1.11	0.11	0.21	0	0.15	24.21	8.46	0.02	0.74	5.14	0.42	0.03	0.24	86.34	0.03	0.39	1	18	4.28	-4.93	7.51	48.83	147.66	807.7	366.49	1035.03	610.23	855.19	410.96	1002	426.75
27.026	0	0.11	0.12	0.03	0.26	0.03	0.41	0.13	0.89	0.15	99.17	2.36	0	96.79	0.05	21.29	0.02	0.06	0.89	0.11	0.15	0	0.11	25.74	8.67	0.01	0.59	5.34	0.47	0.03	0.26	90.06	0.03	0.3	0	18	3.45	-4.98	7.89	48.75	147.34	807.6	366.26	1035.53	609.99	855.96	410.97	1002.48	426.48
27.06	0	0.1	0.1	0.03	0.32	0.03	0.54	0.17	0.79	0.13	98.93	6.17	-0.2	97.14	0.05	27.18	0.03	0.07	0.79	0.09	0.13	0	0.07	32.28	9.05	0.01	0.49	8.76	0.57	0.04	0.32	76.36	0.03	0.26	0	18	3.68	-4.37	7.87	48.78	148.6	807.19	365.91	1035.22	609.99	855.07	410.04	1002.73	426.75
27.093	0	0.1	0.1	0.04	0.33	0.03	0.6	0.18	0.82	0.12	98.79	7.34	-1.84	96.54	0.04	28.26	0.03	0.06	0.82	0.07	0.12	0	0.05	33.52	13.06	0.01	0.42	10.11	0.54	0.04	0.37	80.85	0.02	0.22	0	18	3.93	-5.36	7.05	48.66	148.96	807.42	365.34	1035.87	610.38	854.34	409.78	1002.45	425.74
27.127	0	0.1	0.09	0.04	0.38	0.03	0.83	0.21	0.73	0.11	98.34	14.96	-4.36	96.79	0.03	32.12	0.04	0.06	0.73	0.05	0.11	0	0.02	39.59	16.28	0.01	0.32	8.59	0.55	0.05	0.39	69.81	0.02	0.17	0	18	2.97	-4.97	7.16	48.64	147.82	807.18	365.47	1034.74	609.43	854.3	409.56	1001.29	425.14
27.16	0	0.1	0.09	0.04	0.35	0.02	1.01	0.19	0.58	0.08	97.98	15.35	-4.91	96.57	0.02	29.66	0.04	0.04	0.58	0.03	0.08	0	0.02	42.43	16.61	0.01	0.24	6.14	0.46	0.05	0.39	62.83	0.02	0.17	0	18	2.93	-5.31	7.19	48.66	148.37	806.66	364.91	1034.06	608.42	853.47	409.19	1001.04	424.53
27.193	0	0.11	0.11	0.04	0.27	0.02	1.11	0.14	0.5	0.07	97.79	8.73	-4.42	97.34	0.01	22.36	0.03	0.03	0.5	0.02	0.07	0	0.01	41.76	17.15	0.01	0.23	4.32	0.37	0.04	0.39	70.91	0.02	0.21	0	18	3.49	-3.99	7.45	48.8	148.76	806.42	364.34	1034.4	608.68	853.72	408.12	1001.52	425.09
27.227	0	0.12	0.13	0.04	0.21	0.02	1.13	0.11	0.4	0.05	97.74	4.54	-3.75	97.58	0.01	15.43	0.04	0.02	0.4	0.02	0.05	0	0.01	40.01	17.15	0.01	0.24	3.86	0.28	0.04	0.36	63.63	0.01	0.28	0	18	2.91	-3.52	7.53	48.74	148.95	806.29	364.16	1034.45	608.49	853.72	407.7	1001.67	424.96
27.26	0	0.13	0.16	0.04	0.18	0.02	1.08	0.08	0.4	0.04	97.84	2.49	-2.84	97	0.01	9.98	0.03	0.01	0.4	0.01	0.04	0	0.02	37.7	16.27	0.01	0.27	4.25	0.27	0.04	0.38	76.64	0.01	0.35	0	18	3.29	-4.62	7.62	48.78	148.6	806.33	364.22	1035.14	609.4	854.33	407.89	1001.92	425.26
27.293	0	0.14	0.17	0.04	0.16	0.02	1	0.07	0.36	0.04	98.01	1.49	-1.46	97	0.01	5.75	0.03	0.01	0.36	0.01	0.04	0	0.03	35.45	14.66	0.01	0.28	3.18	0.24	0.04	0.37	92.39	0.01	0.45	0	18	2.31	-4.63	7.14	48.7	148.37	807.15	364.66	1036.31	610.16	854.81	408.75	1002.32	424.66
27.327	0	0.13	0.19	0.03	0.14	0.02	0.81	0.06	0.25	0.03	98.37	1.01	0	96.28	0	3.56	0.02	0	0.25	0.01	0.03	0	0.03	32.21	10.99	0.02	0.23	1.42	0.16	0.04	0.36	86.53	0.01	0.48	0	18	1.96	-5.73	7.18	48.54	146.67	807.74	364.59	1036.63	609.8	856.04	408.94	1001.95	423.84
27.36	0	0.13	0.19	0.03	0.14	0.02	0.68	0.06	0.16	0.03	98.63	0.8	0	96.36	0	2.71	0.02	0	0.16	0	0.03	0	0.03	29.78	7.71	0.02	0.18	0.7	0.16	0.04	0.33	89.8	0.01	0.47	0	18	1.76	-5.62	7.19	48.43	146.28	807.81	364.65	1036.69	609.88	856.29	408.89	1001.81	423.81
27.393	0	0.13	0.19	0.03	0.14	0.02	0.7	0.06	0.11	0.03	98.61	0.78	0	96.13	0	1.8	0.02	0	0.11	0	0.03	0	0.03	30.37	6.24	0.04	0.16	0.32	0.14	0.04	0.33	87.11	0.01	0.53	0	18	2.14	-5.94	7.32	48.48	146.08	807.79	364.67	1036.64	609.81	856.48	409.14	1001.81	423.94
27.427	0	0.13	0.2	0.03	0.13	0.02	0.62	0.06	0.11	0.03	98.77	0.65	0	96.06	0	1.34	0.02	0	0.11	0	0.03	0	0.04	28.15	5.58	0.06	0.19	0.28	0.1	0.03	0.34	79.43	0	0.52	0	12	2.48	-6.04	7.25	48.61	146.74	807.68	364.62	1036.67	609.81	856.04	409.54	1002.07	423.9
27.46	0	0.13	0.2	0.03	0.13	0.02	0.62	0.06	0.17	0.02	98.76	0.65	0	96.76	0	1.22	0.02	0	0.17	0	0.02	0	0.05	28.44	5.09	0.08	0.21	0.41	0.11	0.03	0.34	70.4	0.01	0.51	0	12	2.93	-5.01	7.08	48.67	146.32	807.74	364.51	1036.65	609.92	856.05	409.71	1001.71	423.7
27.494	0	0.13	0.2	0.03	0.13	0.02	0.56	0.06	0.41	0.02	98.89	0.55	0	96.8	0	1.01	0.02	0	0.41	0	0.02	0	0.07	26.33	4.88	0.15	0.25	0.86	0.1	0.03	0.34	72.36	0.01	0.58	0	12	2.79	-4.95	7.31	48.66	146.47	807.38	364.43	1036.18	609.65	855.86	409.18	1001.59	423.95
27.527	0	0.13	0.2	0.03	0.13	0.02	0.46	0.06	0.43	0.02	99.08	0.44	0	96.82	0	0.94	0.02	0	0.43	0	0.02	0	0.1	23.12	3.95	0.24	0.22	0.63	0.1	0.04	0.31	70.86	0.01	0.49	0	12	2.46	-4.91	6.86	48.63	146.82	807.68	364.63	1036.17	609.54	855.3	409.56	1001.46	423.53
27.56	0	0.13	0.2	0.03	0.13	0.02	0.41	0.06	0.47	0.02	99.19	0.38	0	97.06	0	1.08	0.02	0	0.47	0	0.02	0	0.12	21.01	3.21	0.33	0.26	0.64	0.11	0.04	0.32	86.61	0.01	0.57	0	12	2.23	-4.52	6.97	48.66	146.23	807.61	365.34	1034.07	608.06	854.65	409.34	1000.13	424.09
27.594	0	0.13	0.2	0.03	0.13	0.02	0.37	0.06	0.39	0.02	99.25	0.35	0	96.39	0	1.34	0.02	0	0.39	0	0.02	0	0.17	19.42	3.59	0.61	0.34	0.62	0.11	0.04	0.28	77.81	0.01	0.69	0	12	1.54	-5.58	6.78	48.57	145.28	807.17	365.43	1033.27	607.43	854.26	408.95	998.75	424.07
27.627	0	0.13	0.2	0.03	0.14	0.02	0.37	0.06	0.28	0.03	99.25	0.35	0	96.41	0	1.58	0.02	0	0.28	0	0.03	0	0.22	19.25	4.09	0.75	0.42	0.52	0.12	0.04	0.31	79.27	0.01	0.78	0	12	1.36	-5.55	6.56	48.59	145.63	807.23	365.32	1033.47	607.32	853.98	408.93	998.83	423.95
27.66	0	0.13	0.2	0.03	0.14	0.02	0.35	0.06	0.23	0.03	99.3	0.33	0	96.24	0	1.9	0.02	0	0.23	0.01	0.03	0	0.28	18	4.43	1.3	0.51	0.62	0.15	0.04	0.33	77.71	0.01	0.9	0	12	1.26	-5.79	6.82	48.52	144.89	807.32	365.37	1033.37	607.21	854.62	408.7	998.69	424.02
27.694	0	0.13	0.21	0.03	0.14	0.02	0.31	0.06	0.22	0.04	99.37	0.33	0	95.87	0	1.96	0.02	0	0.22	0.01	0.04	0	0.35	15.9	4.72	3.48	0.55	0.58	0.21	0.06	0.4	75.26	0.01	1.14	0	12	1.9	-6.27	6.86	48.59	145	807.44	365.55	1033.11	607.31	854.52	409.13	998.76	423.99
27.727	0	0.13	0.21	0.03	0.14	0.02	0.3	0.06	0.21	0.04	99.4	0.33	0	96.15	0	2.12	0.02	0	0.21	0.01	0.04	0	0.29	15.22	4.17	3.91	0.45	0.38	0.23	0.06	0.43	83.24	0.01	1.28	0	12	1.78	-5.91	6.61	48.71	147.17	807.57	365.6	1033.33	607.31	853.38	409.5	999.85	423.85
27.761	0	0.13	0.2	0.03	0.14	0.02	0.27	0.06	0.21	0.04	99.45	0.33	0	96.16	0	2.77	0.02	0	0.21	0.01	0.04	0	0.22	13.97	3.5	9.26	0.36	0.16	0.31	0.07	0.46	80.76	0.01	1.22	0	12	1.68	-5.9	6.45	48.66	146.93	807.44	365.38	1033.36	607.27	853.24	409.45	999.5	423.47
27.794	0	0.12	0.2	0.03	0.15	0.02	0.25	0.06	0.18	0.03	99.5	0.33	0	96.69	0	3.63	0.02	0	0.18	0.01	0.03	0	0.17	12.65	3.13	12.15	0.31	0.12	0.39	0.07	0.43	66.25	0.01	1.27	0	12	1.97	-5.12	6.75	48.6	145.63	807.09	365.32	1032.4	606.64	853.57	408.96	998.45	423.8
27.827	0	0.12	0.19	0.03	0.15	0.02	0.21	0.07	0.13	0.02	99.59	0.33	0	96.96	0	4.96	0.02	0	0.13	0	0.01	0	0.1	9.9	1.87	11.1	0.19	0.06	0.44	0.08	0.34	83.58	0.01	0.96	0	12	1.38	-4.69	6.54	48.42	146.16	806.61	365.07	1031.97	605.84	852.68	408.34	998	424.01
27.861	0	0.12	0.18	0.03	0.15	0.02	0.2	0.07	0.11	0.01	99.61	0.33	0	96.22	0	5.53	0.01	0	0.11	0	0.01	0	0.07	9.52	1.21	8.68	0.13	0.05	0.42	0.07	0.35	82.36	0.01	0.61	0	12	2.36	-5.81	6.74	48.87	146.2	805.78	365.18	1031.62	606.79	852.3	408.67	997.63	424.51
27.894	0	0.12	0.17	0.02	0.16	0.02	0.18	0.07	0.07	0.01	99.64	0.33	0	97.35	0	6.28	0.01	0	0.07	0	0	0	0.04	8.34	0.71	5.5	0.07	0.03	0.36	0.06	0.32	65.18	0.01	0.33	0	12	1.11	-3.98	6.99	49.06	147.76	805.76	365.49	1031.46	606.81	851.78	408.73	998.72	424.29
27.927	0	0.11	0.16	0.02	0.16	0.02	0.17	0.07	0.06	0.01	99.66	0.33	0	97.62	0	7.18	0.01	0	0.06	0	0	0	0.02	7.3	0.42	3.69	0.05	0.02	0.37	0.06	0.28	64.6	0.01	0.21	0	12	0.53	-3.42	7.49	48.95	147.47	805.75	365.35	1031.73	606.77	852.67	408.07	999.22	424.55
27.961	0	0.11	0.16	0.02	0.17	0.02	0.15	0.08	0.08	0.01	99.66	0.33	0	97.07	0	8.49	0.01	0	0.08	0	0.01	0	0.01	5.4	0.26	2.77	0.03	0.02	0.41	0.07	0.24	80.23	0.01	0.15	0	12	2.62	-4.5	7.78	49.25	146.57	805.95	365.17	1031.62	606.71	853.46	408.29	999.07	425.02
27.994	0	0.11	0.15	0.02	0.18	0.02	0.14	0.08	0.08	0.01	99.65	0.33	0	97.08	0.01	9.63	0.01	0	0.08	0	0.01	0	0	5.02	0.17	2.11	0.02	0.01	0.45	0.07	0.2	76.44	0.01	0.1	0	12	2.02	-4.47	7.49	49.23	147.52	806.28	365.17	1032.82	607.36	853.41	408.88	1000.1	424.61
28.027	0	0.11	0.15	0.02	0.18	0.02	0.13	0.08	0.08	0.01	99.64	0.33	0	96.51	0.01	10.16	0.01	0.01	0.08	0	0.01	0	0	4.22	0.12	1.4	0.02	0.02	0.52	0.07	0.19	81.23	0.01	0.08	0	12	3.78	-5.4	7.46	49.4	146.06	807.55	365.52	1033.76	608.26	855.17	409.12	1000.31	425.46
28.061	0	0.11	0.15	0.02	0.19	0.02	0.13	0.09	0.12	0.01	99.63	0.33	0	95.68	0.01	11.22	0.01	0.01	0.12	0	0.01	0	0	3.56	0.11	0.68	0.02	0.03	0.57	0.07	0.17	78.88	0.01	0.07	0	12	5.2	-6.51	7.03	49.43	146.49	808.7	365.29	1035.17	608.52	855.65	410.53	1001.45	424.72
28.094	0	0.11	0.15	0.02	0.18	0.02	0.13	0.08	0.16	0.01	99.64	0.33	0	95.3	0.01	9.99	0.01	0.01	0.16	0	0.01	0	0	3.12	0.16	0.52	0.03	0.06	0.6	0.07	0.18	72.52	0.01	0.07	0	12	5.94	-6.95	6.73	49.38	146.93	809	365.07	1035.76	608.93	855.53	410.79	1001.82	424.46
28.128	0	0.11	0.15	0.02	0.18	0.02	0.12	0.09	0.34	0.01	99.63	0.33	0	95.96	0.01	10.51	0.01	0.01	0.34	0.01	0.01	0	0	2.03	0.17	0.21	0.04	0.1	0.74	0.07	0.15	69.14	0.02	0.09	0	12	5.02	-6.16	6.73	49.54	146.81	808.73	364.63	1035.49	608.48	855.35	409.65	1001.46	423.97
28.161	0	0.11	0.15	0.02	0.18	0.02	0.12	0.08	0.29	0.01	99.64	0.33	0	96.8	0.01	9.85	0.01	0.01	0.29	0.01	0.01	0	0	1.7	0.21	0.12	0.06	0.14	0.73	0.07	0.14	28.88	0.02	0.14	0	12	1.78	-4.96	7.36	49.41	149.35	807.92	364	1034.97	606.4	854.31	407.94	1002.85	423.51
28.194	0	0.11	0.16	0.02	0.17	0.02	0.12	0.08	0.27	0.02	99.66	0.33	0	96.23	0.02	8.53	0.01	0.01	0.27	0.01	0.01	0	0	1.63	0.24	0.1	0.08	0.19	0.81	0.07	0.15	27.51	0.02	0.16	0	12	3.04	-5.8	7.92	49.61	149.54	807.48	364.18	1035.26	607.14	854.81	408.75	1003.51	424.58
28.228	0	0.11	0.16	0.02	0.17	0.02	0.12	0.08	0.24	0.01	99.65	0.33	0	96.98	0.01	9	0.01	0.01	0.24	0.01	0.01	0	0	1.32	0.26	0.05	0.11	0.15	0.91	0.06	0.1	23.37	0.02	0.17	0	12	1.13	-4.65	7.28	49.37	148.45	808.3	364.36	1036.95	608.5	855.78	408.84	1003.5	423.56
28.261	0	0.11	0.16	0.03	0.18	0.02	0.12	0.08	0.26	0.01	99.65	0.33	0	97.06	0.01	9.01	0.01	0.01	0.26	0.01	0.01	0	0	1.38	0.3	0.05	0.14	0.19	1.04	0.06	0.1	31.08	0.02	0.24	0	12	1.13	-4.52	7.63	49.42	149.68	808.8	364.37	1037.95	608.7	856.41	408.68	1005.28	424.26
28.294	0	0.11	0.16	0.03	0.18	0.02	0.12	0.08	0.33	0.02	99.65	0.33	0	97.27	0.02	9.1	0.01	0.01	0.33	0.01	0.01	0	0.01	1.27	0.33	0.03	0.16	0.16	1.22	0.06	0.09	37.34	0.02	0.28	0	12	1.71	-4.13	7.9	49.4	151.13	808.79	364.62	1038.01	608.73	856.13	409.07	1006.39	425.22
28.328	0	0.11	0.16	0.03	0.17	0.02	0.12	0.08	0.42	0.02	99.66	0.33	0	96.96	0.02	8.24	0.01	0.02	0.42	0.01	0.02	0	0.01	1.29	0.31	0.01	0.15	0.19	1.03	0.06	0.09	49.49	0.02	0.26	0	12	3.5	-4.68	7.97	49.61	151.74	809.17	364.48	1038	608.52	856.14	409.21	1006.98	425.75
28.361	0	0.11	0.16	0.03	0.17	0.02	0.12	0.08	0.43	0.02	99.66	0.33	0	96.56	0.02	8.14	0.01	0.02	0.43	0.02	0.02	0	0	1.35	0.25	0.01	0.11	0.19	1.11	0.06	0.08	72.9	0.02	0.21	0	12	4.51	-5.32	7.87	49.57	150.43	809.63	364.18	1039.09	609.83	857.39	408.83	1006.87	425.72
28.394	0	0.11	0.16	0.03	0.18	0.02	0.12	0.08	0.34	0.02	99.65	0.33	0	96.02	0.02	8.89	0.01	0.02	0.34	0.02	0.02	0	0	1.33	0.22	0.02	0.09	0.13	1.7	0.08	0.08	60.47	0.02	0.23	0	12	3.55	-6.09	7.65	49.2	145.61	809.32	365.02	1037.24	609.4	858.26	408.45	1002.83	425.8
28.428	0	0.12	0.15	0.03	0.19	0.02	0.12	0.08	0.27	0.02	99.63	0.33	0	96.79	0.02	9.63	0.01	0.02	0.27	0.02	0.02	0	0	1.18	0.17	0.03	0.07	0.07	2.93	0.11	0.08	79.46	0.03	0.22	0	12	2.1	-4.97	8.2	48.9	149	810.14	364.47	1039.12	608.78	858.69	408.4	1006.73	425.28
28.461	0	0.12	0.16	0.03	0.19	0.02	0.12	0.08	0.18	0.02	99.63	0.33	0	96.37	0.02	9.51	0.01	0.01	0.18	0.02	0.02	0	0	1.12	0.15	0.04	0.06	0.03	3.16	0.11	0.07	60.94	0.03	0.23	0	12	3.29	-5.61	8.17	48.97	149.11	810.52	364.02	1040.02	609.8	859.33	407.35	1007.31	425.69
28.495	0	0.12	0.16	0.03	0.18	0.02	0.12	0.08	0.13	0.02	99.64	0.33	0	95.33	0.02	7.93	0.01	0.01	0.13	0.02	0.02	0	0	1.15	0.15	0.05	0.05	0.02	3.78	0.11	0.09	39.9	0.03	0.21	0	12	3.1	-6.92	7.77	49.06	148.25	810.53	364.12	1039.72	609.74	859.04	407.74	1006.29	424.94
28.528	0	0.12	0.16	0.03	0.18	0.02	0.12	0.08	0.1	0.02	99.65	0.33	0	97.19	0.01	7.69	0.01	0.01	0.1	0.01	0.02	0	0	1.07	0.13	0.09	0.04	0.02	3.18	0.11	0.09	33.37	0.03	0.14	0	12	4	-4.29	7.29	49.19	148.91	820.14	364.92	1047.35	608.5	866.77	409.21	1014.82	425.18
28.561	0	0.12	0.16	0.03	0.17	0.02	0.12	0.07	0.1	0.02	99.66	0.33	0	96.44	0.01	6.73	0.01	0.01	0.1	0.01	0.02	0	0	0.93	0.1	0.12	0.04	0.01	3.2	0.11	0.09	60.38	0.02	0.13	0	12	4.05	-5.5	8.07	49.22	151.5	819.51	363.22	1048.02	607.17	866.57	407.62	1017.09	424.8
28.595	0	0.13	0.17	0.03	0.16	0.02	0.12	0.07	0.13	0.03	99.66	0.33	0	96.97	0.01	5.2	0.01	0.01	0.13	0.02	0.03	0	0	0.83	0.08	0.26	0.03	0.01	3.22	0.11	0.07	55.35	0.02	0.13	0	12	2.21	-4.68	8.45	48.86	152.3	818.42	361.86	1049.66	608.02	866.97	406.27	1018.25	423.85
28.628	0	0.13	0.18	0.03	0.15	0.02	0.12	0.06	0.2	0.05	99.64	0.33	0	97.2	0.01	3.7	0.01	0.01	0.2	0.02	0.05	0	0	0.74	0.07	0.33	0.03	0.01	3.32	0.11	0.07	56.76	0.02	0.13	0	12	3.44	-4.26	8.45	48.7	149.85	819.33	360.87	1052.61	609.53	869.87	407.5	1018.97	422.47
28.661	0	0.13	0.18	0.03	0.15	0.02	0.13	0.06	0.42	0.1	99.63	0.33	0	97.05	0.01	2.34	0.01	0.01	0.42	0.02	0.1	0.01	0	0.73	0.09	0.45	0.04	0.04	3.57	0.12	0.06	55.39	0.02	0.13	0	12	4.39	-4.52	8.42	48.53	144.78	823.17	361.49	1055.42	610.38	875.4	407.77	1019.43	422.52
28.695	0	0.14	0.19	0.03	0.15	0.02	0.13	0.06	0.57	0.19	99.63	0.33	0	94.9	0	1.95	0.01	0.01	0.57	0.02	0.19	0.01	0	0.78	0.12	0.65	0.04	0.1	4.07	0.12	0.05	55	0.02	0.11	0	12	5.82	-7.38	7.61	48.87	150.3	823.44	361.69	1054.96	610.32	871.95	407.2	1021.36	423.57
28.728	0	0.14	0.19	0.03	0.15	0.03	0.13	0.06	0.73	0.22	99.63	0.33	0	93.51	0	1.86	0.01	0	0.73	0.02	0.22	0.01	0	0.94	0.16	0.51	0.04	0.31	4.08	0.13	0.05	40.89	0.02	0.13	0	12	5.92	-8.66	7.53	48.85	149.87	823.15	361.42	1053.96	609.41	871.45	406.25	1020.34	423.44
28.762	0	0.14	0.19	0.03	0.14	0.03	0.13	0.06	0.81	0.28	99.62	0.33	0	93.85	0	1.67	0.02	0	0.81	0.02	0.28	0.01	0	0.97	0.23	0.5	0.05	1.39	3.92	0.17	0.04	56.81	0.02	0.18	0	12	5.6	-8.37	7.26	48.96	150.82	822.33	360.37	1053.43	608.4	870.03	405.3	1019.87	422.43
28.795	0	0.14	0.19	0.03	0.14	0.03	0.13	0.06	0.79	0.25	99.62	0.33	0	94.25	0	1.26	0.02	0	0.79	0.03	0.25	0.01	0.01	0.99	0.3	0.54	0.06	1.21	3.5	0.19	0.04	70.06	0.02	0.27	0	12	4.19	-8.01	7.42	49	152.02	822.04	360.52	1052.93	607.56	869.33	404.6	1020.25	422.8
28.828	0	0.14	0.19	0.03	0.14	0.03	0.14	0.06	0.9	0.19	99.61	0.33	0	95.22	0	1.15	0.02	0	0.9	0.03	0.19	0.01	0.02	1.22	0.55	0.39	0.1	2.48	3.08	0.2	0.05	49.61	0.02	0.29	0	12	5.02	-7.05	7.1	49.14	151.16	821.5	359.62	1052.51	607.24	868.81	404.4	1018.98	421.71
28.862	0	0.14	0.19	0.03	0.14	0.03	0.14	0.06	0.75	0.13	99.61	0.33	0	95.89	0	1.16	0.02	0	0.75	0.02	0.13	0	0.03	1.52	1.03	0.61	0.16	3.47	2.75	0.2	0.06	52.78	0.02	0.3	0	12	5.74	-6.26	7	49.27	150.44	821.8	360.14	1051.84	607.03	868.82	405.12	1018.31	422.01
28.895	0	0.14	0.19	0.03	0.14	0.02	0.14	0.06	0.53	0.08	99.61	0.33	0	95.73	0	1.23	0.02	0	0.53	0.01	0.08	0	0.03	1.81	1.76	0.42	0.21	2.49	2.06	0.2	0.07	65.63	0.02	0.32	0	12	4.9	-6.45	7.24	49.17	148.76	821.41	360.82	1050.81	607.05	869.14	405.38	1016.97	422.07
28.928	0	0.13	0.19	0.03	0.14	0.02	0.14	0.06	0.37	0.04	99.62	0.33	0	96.22	0	1.72	0.02	0	0.37	0.01	0.04	0	0.02	1.66	1.41	0.56	0.17	0.91	2.3	0.21	0.06	90.87	0.02	0.28	0	12	3.44	-5.82	6.1	49.05	148.52	821.42	360.94	1050.36	605.42	867.75	405.22	1015.29	422.22
28.962	0	0.13	0.19	0.03	0.14	0.02	0.14	0.06	0.36	0.02	99.61	0.33	0	95.26	0	1.53	0.02	0	0.36	0.01	0.02	0	0.02	1.81	1.18	0.53	0.24	0.33	2.26	0.24	0.08	82.7	0.02	0.37	0	12	3.58	-6.99	6.72	49.03	149.49	820.57	360.61	1049.46	605.05	867.18	404.4	1015.59	422.28
28.995	0	0.13	0.19	0.03	0.14	0.02	0.14	0.06	0.41	0.03	99.61	0.33	0	95.36	0	1.33	0.03	0	0.41	0.01	0.03	0	0.02	1.76	0.87	0.65	0.26	0.11	2.58	0.25	0.09	78.52	0.02	0.33	0	12	4.82	-6.88	7.02	48.94	149.42	820.54	361.02	1049.21	606.56	867.31	405.85	1015.91	421.5
29.028	0	0.13	0.19	0.03	0.14	0.02	0.14	0.06	0.55	0.03	99.62	0.33	0	95.74	0	1.45	0.03	0	0.55	0.01	0.03	0	0.01	1.68	0.62	0.65	0.25	0.05	2.95	0.27	0.09	84.08	0.02	0.29	0	12	4.78	-6.44	7.1	48.72	147.61	821.43	361.91	1049.08	606.42	868.6	406.41	1015.37	422.17
29.062	0	0.14	0.19	0.03	0.15	0.03	0.14	0.06	0.94	0.04	99.62	0.33	0	95.5	0	1.53	0.04	0.01	0.94	0.01	0.04	0.01	0.03	1.59	0.45	0.46	0.26	0.07	4.08	0.35	0.1	85.11	0.03	0.29	0	12	6.29	-6.72	7.77	48.41	148.89	825.47	363.48	1052.38	606.87	872.5	408.26	1020.49	424.66
29.095	0	0.14	0.19	0.03	0.15	0.03	0.13	0.06	0.93	0.05	99.61	0.33	0	94.3	0	1.52	0.04	0.01	0.93	0.01	0.05	0.01	0.05	1.17	0.23	0.67	0.23	0.05	5	0.35	0.1	94.26	0.03	0.39	0	12	3.4	-7.97	7.91	47.56	149.29	828.82	366.34	1053.97	607	875.06	408.74	1023.2	427.19
29.129	0	0.14	0.19	0.03	0.16	0.03	0.13	0.06	0.96	0.04	99.61	0.33	0	94.63	0	1.88	0.03	0.01	0.96	0.01	0.04	0.02	0.08	1.28	0.13	0.62	0.17	0.04	6.89	0.42	0.13	96.28	0.04	0.48	0	6	2.69	-7.66	8.81	47.23	148.37	831.62	368.64	1055.45	607.38	878.77	409.76	1025.75	429.98
29.162	0	0.14	0.19	0.03	0.16	0.03	0.13	0.06	1.01	0.03	99.61	0.33	0	95.44	0	2.27	0.03	0.01	1.01	0.02	0.03	0.03	0.15	1.1	0.08	0.72	0.14	0.09	6.49	0.38	0.12	96.66	0.04	0.63	0	6	1.3	-6.79	7.83	47.01	150.77	834.88	369.57	1059.31	608.61	879.99	411.54	1029.67	429.68
29.195	0	0.14	0.2	0.03	0.16	0.03	0.13	0.06	0.89	0.03	99.6	0.33	0	93.27	0	2.2	0.02	0.01	0.89	0.02	0.03	0.03	0.24	1.02	0.11	0.94	0.18	0.17	6.81	0.37	0.13	95.46	0.04	0.94	0	6	0.53	-8.86	8.46	46.71	149.09	834.44	369.26	1059.68	608.81	881.58	409.93	1029.27	430.33
29.229	0	0.14	0.2	0.03	0.16	0.03	0.13	0.06	0.74	0.04	99.59	0.33	0	92.64	0	2.8	0.02	0.01	0.86	0.02	0.04	0.04	0.34	0.74	0.15	2	0.2	0.48	6.68	0.37	0.18	96.17	0.04	1.23	0	6	2.3	-9.34	8.95	46.7	147.88	835.62	369.38	1061.28	610.05	884.07	410.69	1030.57	430.84
29.262	0	0.14	0.21	0.03	0.17	0.03	0.12	0.07	1.07	0.05	99.57	0.33	0	92.54	0	3.84	0.02	0.02	1.07	0.02	0.05	0.02	0.72	0.57	0.18	2.44	0.29	1.56	6.55	0.38	0.2	97.67	0.05	1.95	0	6	2.92	-9.41	8.34	46.9	149.09	836.45	370.04	1061.18	609.9	883.11	411.85	1030.97	430.98
29.295	0	0.14	0.22	0.03	0.17	0.03	0.12	0.07	1.56	0.08	99.57	0.33	0	93.56	0	5.14	0.01	0.03	1.56	0.02	0.08	0.02	0.99	0.34	0.18	3.5	0.3	2.34	6.71	0.37	0.2	99.89	0.05	2.3	0	6	3.78	-8.62	8.1	47.22	147.39	837.25	371.1	1060.95	610.39	883.84	413.34	1030.1	431.51
29.329	0	0.14	0.2	0.03	0.19	0.03	0.12	0.07	2.5	0.17	99.59	0.33	0	93.45	0	6.82	0.01	0.05	2.5	0.03	0.17	0.01	0.94	0.17	0.19	6.9	0.25	2.7	8.71	0.35	0.17	99.87	0.07	2.21	0	6	2.71	-8.71	7.4	47.21	145.25	837.15	370.38	1060.69	609.51	883.66	413.7	1028.12	428.89
29.362	0	0.14	0.19	0.03	0.21	0.03	0.11	0.08	2.11	0.14	99.59	0.33	0	93.38	0.01	9.45	0.01	0.08	3.23	0.04	0.16	0.01	0.73	0.14	0.23	7.14	0.23	2.11	8.64	0.39	0.17	97.29	0.07	2.07	0	6	2.76	-8.77	7.57	47.39	145.78	836.49	369.42	1060.34	608.86	883.15	412.44	1028.06	428.38
29.395	0	0.14	0.19	0.03	0.22	0.03	0.11	0.08	1.45	0.08	99.57	0.33	0	93.75	0.01	9.73	0.01	0.08	3.09	0.04	0.13	0.01	0.81	0.08	0.25	9.96	0.25	1.45	10.51	0.45	0.18	89.04	0.09	2.02	1	12	2.69	-8.46	8.27	47.45	143.41	835.08	367.88	1059.86	608.12	884.07	411.21	1026.59	427.11
29.429	0	0.15	0.19	0.04	0.21	0.03	0.11	0.08	1.39	0.05	99.57	0.33	0	92.88	0.01	8.9	0.01	0.08	2.23	0.05	0.06	0.01	0.92	0.05	0.33	14.43	0.33	1.39	11.14	0.48	0.2	61.13	0.12	2.13	0	12	3.22	-9.16	8.53	47.62	144.93	834.16	366.75	1059.74	607.93	883.25	409.58	1027.12	427.05
29.462	0	0.14	0.19	0.03	0.2	0.03	0.11	0.08	1.72	0.05	99.59	0.33	0	92.41	0.01	8.63	0.01	0.09	1.72	0.06	0.04	0	1.41	0.05	0.3	14.06	0.33	1.79	9.03	0.47	0.19	63.63	0.12	1.74	0	12	1.66	-9.5	8.65	47.52	145.32	832.98	365.45	1060.1	607.27	882.71	409.21	1027.15	425.21
29.496	0	0.14	0.19	0.03	0.19	0.03	0.11	0.08	1.86	0.03	99.62	0.33	0	94.59	0.01	7.94	0.01	0.08	1.86	0.06	0.03	0	1.63	0.03	0.26	14.31	0.38	5.11	6.68	0.45	0.18	77.62	0.15	1.96	0	12	0.93	-7.69	7.72	47.61	146.36	835.09	364.98	1061.98	607.52	883.22	407.6	1028.61	424.35
29.529	0	0.14	0.19	0.03	0.18	0.03	0.11	0.08	1.78	0.03	99.62	0.33	0	93.31	0.01	8	0.01	0.06	1.78	0.05	0.03	0	1.07	0.03	0.34	16.78	0.37	6.07	4.71	0.47	0.19	11.04	0.16	1.8	0	12	1.43	-8.82	8.47	47.87	148.28	833.84	363.71	1060.18	605.18	881.83	405.26	1028.85	424.53
29.562	0	0.15	0.2	0.03	0.17	0.03	0.12	0.08	2.12	0.03	99.59	0.33	0	95.66	0.01	6.95	0.01	0.04	2.12	0.03	0.05	0	1	0.03	0.43	15.97	0.42	10.62	4.02	0.45	0.2	68.1	0.17	2.28	0	12	0.8	-6.54	7.99	47.97	150.35	836.86	362.87	1063.74	604.38	883.53	405.64	1032.86	423.08
29.596	0	0.17	0.22	0.03	0.16	0.03	0.12	0.07	2.18	0.04	99.55	0.52	0	93.91	0.01	5.56	0	0.02	2.18	0.02	0.05	0	0.96	0.04	0.76	14.38	0.59	20.85	2.36	0.45	0.22	20	0.18	2.82	0	12	0.76	-8.32	8.55	48.12	149.44	835.84	361.48	1063.73	603.98	884.15	403.81	1032.43	422.35
29.629	0	0.18	0.24	0.03	0.15	0.03	0.12	0.07	2.38	0.04	99.53	0.58	0	95.78	0.01	3.77	0.01	0.02	2.38	0.02	0.06	0	0.94	0.04	1.09	14.6	0.8	24.23	2.14	0.48	0.24	10.84	0.2	2.91	0	12	1.39	-6.39	8.37	48.28	149.8	837.72	360.95	1066.66	605.03	886.17	403.82	1034.84	422.11
29.662	0	0.15	0.23	0.03	0.15	0.03	0.13	0.06	2.35	0.05	99.53	0.33	0	94.24	0.01	2.94	0.01	0.01	2.35	0.02	0.1	0.01	0.6	0.05	1.26	13.87	0.76	13.48	1.66	0.52	0.25	15.41	0.2	2.65	0	12	1.56	-8.02	7.66	48.12	148.62	840.3	361.41	1069.84	606.61	888.72	404.4	1036.26	422.25
29.696	0	0.14	0.23	0.03	0.14	0.03	0.13	0.06	2.17	0.04	99.55	0.33	0	93.07	0.01	2.86	0.01	0.01	2.17	0.02	0.12	0.01	0.33	0.04	1.09	13.25	0.63	5.56	1.43	0.69	0.24	94.22	0.23	2.32	0	12	3.24	-9.01	6.74	47.92	145.82	840.22	362.26	1069.54	607.3	888.75	405.85	1033.47	423.69
29.729	0	0.13	0.22	0.03	0.15	0.03	0.12	0.07	1.32	0.05	99.55	0.33	0	95.07	0.01	3.42	0.01	0.02	2.11	0.02	0.17	0.01	0.11	0.05	0.89	14.92	0.46	1.32	1.92	0.72	0.2	99.99	0.21	2.36	0	12	3.17	-7.21	7.13	47.87	149.42	842.99	365.03	1070.67	607.74	889.58	407.82	1037.76	427.1
29.763	0	0.12	0.2	0.03	0.15	0.03	0.12	0.07	0.64	0.04	99.59	0.33	0	94.25	0.01	4.22	0.01	0.02	2.59	0.03	0.25	0.01	0.03	0.04	0.64	13.07	0.25	0.41	2.19	0.83	0.13	99.97	0.24	1.71	0	12	3.68	-8.02	6.8	47.81	152.13	842.71	365.23	1070.62	608.98	887.62	409.46	1038.88	425.72
29.796	0	0.13	0.2	0.03	0.15	0.03	0.12	0.07	0.36	0.05	99.6	0.33	0	94.97	0.01	4.24	0.01	0.03	2.88	0.05	0.28	0.01	0.06	0.05	0.35	14.94	0.15	0.36	2.65	0.87	0.1	99.96	0.22	1.5	0	12	2.48	-7.31	6.72	47.58	152.57	841.54	364.99	1070.18	609.02	886.53	408.95	1038.19	425.57
29.829	0	0.13	0.19	0.03	0.16	0.03	0.12	0.07	0.26	0.05	99.62	0.33	0	95.43	0.01	4.52	0.01	0.05	2.79	0.06	0.27	0.01	0.04	0.05	0.26	17.77	0.11	0.25	3.37	0.89	0.09	99.79	0.21	1.1	0	12	2.57	-6.8	7.1	47.37	150.92	841.55	365.26	1069.6	608.75	887.5	408.67	1037.4	426.14
29.863	0	0.13	0.18	0.03	0.16	0.03	0.12	0.07	0.22	0.08	99.64	0.33	0	94.76	0.01	5.22	0.02	0.05	2.42	0.06	0.21	0.01	0	0.08	0.18	20.57	0.06	0.22	3.69	0.86	0.09	98.65	0.17	0.83	0	12	2.47	-7.52	7.24	47.29	152.74	840.75	365.47	1069.7	609.76	886.51	408.87	1038.2	426.76
29.896	0	0.13	0.18	0.03	0.17	0.03	0.12	0.07	0.13	0.09	99.65	0.33	0	93.48	0.01	6.09	0.02	0.05	1.39	0.06	0.13	0.01	0	0.09	0.12	25.93	0.04	0.13	4.36	0.86	0.08	96.6	0.14	0.7	0	12	2.53	-8.69	7.5	47.52	153.47	840.2	365.75	1069.31	610.11	886.05	408.88	1038.4	427.37
29.929	0	0.13	0.18	0.03	0.17	0.03	0.12	0.07	0.1	0.07	99.64	0.33	0	94.42	0.01	5.42	0.02	0.05	0.73	0.05	0.07	0.01	0	0.09	0.1	27.54	0.03	0.08	4.37	0.79	0.08	97.32	0.11	0.77	1	18	3.44	-7.86	7.65	47.89	152.82	839.95	365.09	1069.58	610.65	886.5	408.74	1038.27	426.71
29.963	0	0.14	0.18	0.03	0.17	0.03	0.12	0.07	0.1	0.05	99.63	0.33	0	92.5	0.01	4.78	0.02	0.05	0.54	0.05	0.04	0	0	0.1	0.1	34.23	0.03	0.06	6.02	0.85	0.07	93.9	0.1	0.72	0	18	5.03	-9.44	7.19	48.15	146.63	839.12	365.53	1068.05	610.92	887.59	409.52	1033.15	427.17
29.996	0	0.14	0.19	0.03	0.16	0.03	0.12	0.07	0.13	0.05	99.62	0.33	0	95.77	0.01	3.13	0.02	0.03	0.58	0.04	0.05	0	0	0.11	0.13	34.82	0.03	0.08	5.87	0.86	0.07	83.85	0.09	0.66	0	18	4.33	-6.4	7.75	48.4	148.62	842.02	365.02	1072.32	611.56	890.79	410.65	1038.64	425.79
30.029	0	0.14	0.19	0.03	0.15	0.03	0.12	0.06	0.29	0.08	99.61	0.33	0	94.89	0	2.22	0.02	0.02	0.86	0.03	0.08	0	0	0.14	0.22	30.69	0.03	0.29	6.04	0.82	0.06	89.96	0.07	0.64	0	18	4.95	-7.39	8.09	48.48	149.56	843.68	365.52	1075.83	614.15	893.4	411.21	1042.08	427.39
30.063	0	0.15	0.2	0.03	0.16	0.03	0.13	0.06	0.69	0.1	99.61	0.33	0	95.16	0	1.66	0.03	0.01	1.17	0.02	0.1	0.01	0	0.15	0.29	27.4	0.03	0.69	8.56	0.87	0.04	92.48	0.05	0.65	0	18	5.88	-7.11	9.16	48.34	144.9	845.79	366.7	1078.55	616.44	899.16	412.31	1043.06	429.31
30.096	0	0.15	0.2	0.03	0.15	0.03	0.13	0.06	1.14	0.13	99.6	0.33	0	93.22	0	1.25	0.02	0.01	1.41	0.02	0.13	0.01	0	0.14	0.32	23.88	0.04	1.14	7.92	0.88	0.04	92.47	0.05	0.72	0	18	6.77	-8.89	9.02	48.46	146.34	846.89	367.41	1080.13	617.7	899.71	413.48	1045.07	430.37
30.13	0	0.16	0.2	0.03	0.16	0.03	0.13	0.06	0.91	0.08	99.59	0.33	0	92.98	0	1.03	0.02	0.01	0.91	0.01	0.08	0	0	0.13	0.32	20.75	0.04	1	9.94	0.79	0.03	93.81	0.04	0.83	0	18	7.96	-9.08	9.09	48.63	145.15	848.33	368.6	1081.05	618.58	901.45	415.32	1045.7	431.5
30.163	0	0.16	0.21	0.03	0.16	0.03	0.13	0.06	0.93	0.09	99.58	0.33	0	93.65	0	0.9	0.02	0.01	0.94	0.01	0.09	0	0.01	0.14	0.35	17.17	0.05	0.93	9.46	0.72	0.03	95.13	0.04	1.06	0	18	6.04	-8.54	8.04	48.7	149.23	849.42	370.02	1080.67	618.56	898.85	414.67	1047.02	432.45
30.196	0	0.15	0.21	0.03	0.16	0.03	0.13	0.06	0.61	0.12	99.57	0.33	0	93.88	0	1	0.02	0.01	0.71	0.01	0.12	0	0	0.13	0.39	15.75	0.06	0.61	8.5	0.67	0.03	86.79	0.03	1.25	0	18	4.63	-8.35	7.2	48.66	149.03	849.06	370.82	1080.01	618.08	897.49	414.99	1045.4	433.24
30.23	0	0.15	0.22	0.03	0.15	0.03	0.13	0.06	0.55	0.15	99.55	0.33	0	92.64	0	1.06	0.03	0.01	0.65	0.01	0.15	0	0	0.16	0.4	13	0.06	0.55	6.16	0.48	0.03	78.84	0.03	1.63	0	18	4.32	-9.34	7.57	48.78	148.26	848.71	370.36	1079.01	617.45	897.48	415.04	1044.85	431.19
30.263	0	0.14	0.24	0.03	0.14	0.03	0.13	0.06	0.67	0.19	99.52	0.33	0	92.73	0	0.96	0.03	0.01	0.83	0.01	0.22	0	0.01	0.19	0.46	10.97	0.09	0.67	5.07	0.45	0.03	85.74	0.04	2.32	0	18	4.67	-9.27	7.58	48.71	145.76	848.92	370.83	1079.1	618.28	898.75	415.66	1043.67	431.35
30.296	0	0.14	0.25	0.03	0.14	0.03	0.13	0.06	0.79	0.24	99.49	0.33	0	92.91	0	0.8	0.03	0.01	0.79	0.01	0.24	0	0.02	0.25	0.51	8.75	0.12	1.57	3.41	0.36	0.04	79.98	0.03	2.82	0	18	5.95	-9.14	7.87	48.83	146.32	850.46	370.69	1080.12	617.8	900.16	415.32	1045.52	432.05
30.33	0	0.14	0.3	0.03	0.14	0.03	0.13	0.06	1.03	0.24	99.39	0.33	0	93.25	0	0.78	0.02	0.01	1.03	0.01	0.24	0	0.03	0.36	0.88	6.6	0.23	5.41	1.98	0.3	0.08	76.62	0.03	4.47	0	18	5.41	-8.87	8.21	48.87	143.83	850.59	370.6	1078.46	614.69	901.12	413.14	1043.49	433.59
30.363	0	0.16	0.36	0.03	0.13	0.03	0.13	0.06	1.3	0.27	99.29	0.33	0	94.19	0	0.66	0.02	0.01	1.3	0.01	0.27	0.01	0.04	0.4	1.29	5.68	0.35	11.47	1.71	0.3	0.09	72.61	0.03	6	0	18	2.83	-8.07	8.29	48.69	145.96	850.03	369.64	1078.84	614.22	899.91	413.84	1044.98	429.98
30.396	0	0.19	0.51	0.03	0.13	0.03	0.14	0.06	1.45	0.31	98.98	0.52	0	94.39	0	0.53	0.02	0.01	1.45	0.01	0.31	0.01	0.1	0.43	2.18	4.54	0.64	24.87	1.27	0.27	0.11	87.3	0.04	9.32	0	18	4.43	-7.88	9.15	48.76	146.34	851.76	370.05	1080.49	614.88	902.58	413.24	1047.67	432.31
30.43	0	0.24	0.63	0.03	0.13	0.03	0.14	0.06	1.83	0.36	98.74	1.45	0	95.24	0	0.44	0.03	0.01	1.83	0.01	0.36	0.01	0.18	0.64	3.97	2.24	1.05	39.03	0.77	0.23	0.14	71.71	0.05	11.32	0	18	3.91	-7.02	9.25	48.62	145.31	852.19	370.56	1081.83	616.31	904.01	414.05	1048.13	432.65
30.463	0	0.24	0.79	0.03	0.13	0.03	0.15	0.06	1.86	0.34	98.42	1.34	0	93.75	0	0.37	0.03	0.01	1.86	0.01	0.34	0.01	0.28	0.66	6.66	2.58	1.34	37.96	0.77	0.21	0.17	72.06	0.04	13.45	0	18	4.46	-8.46	8.75	48.54	141.49	852.99	371.54	1080.15	614.94	904.83	413.45	1044.82	434.01
30.497	0	0.19	0.85	0.03	0.13	0.03	0.15	0.06	0.77	0.16	98.3	0.42	0	97.17	0	0.34	0.03	0.01	0.77	0.01	0.16	0.01	0.27	0.62	7.88	1.68	1.61	22.72	0.6	0.17	0.22	47.66	0.05	14.16	0	18	5.57	-4.32	8.99	48.44	143.59	859.67	371.17	1085.65	614.14	910.19	413.72	1052.45	433.19
30.53	0	0.15	0.75	0.03	0.13	0.03	0.15	0.06	0.7	0.11	98.5	0.33	0	94.53	0	0.47	0.02	0.01	0.7	0.01	0.11	0.01	0.22	0.57	6.39	2.05	1.34	7.41	0.64	0.17	0.24	54.69	0.05	13	0	18	4.89	-7.75	8.81	48.6	146.77	858.75	371.28	1083.74	612.13	907.14	413.67	1052.63	432.96
30.563	0	0.13	0.63	0.03	0.13	0.02	0.14	0.06	0.43	0.06	98.75	0.33	0	95.73	0.01	0.76	0.02	0.01	0.43	0.01	0.06	0	0.16	0.55	4.48	2.55	1.03	1.23	0.69	0.16	0.23	74.87	0.05	11.35	0	18	4.75	-6.45	9.2	48.57	146.84	858.16	369.97	1084.21	611.14	907.43	413.65	1053.16	431.71
30.597	0	0.13	0.44	0.03	0.13	0.02	0.14	0.06	0.35	0.05	99.12	0.33	0	95.48	0.01	1.09	0.02	0.01	0.35	0.01	0.05	0	0.13	0.78	3.41	2.8	0.65	0.56	0.61	0.11	0.29	71.72	0.05	8.05	0	18	5.03	-6.75	9.21	48.49	148.36	857.52	368.57	1084.5	610.95	906.67	411.84	1053.77	431.1
30.63	0	0.13	0.32	0.03	0.14	0.02	0.14	0.06	0.47	0.07	99.36	0.33	0	96	0.01	1.78	0.02	0.01	0.47	0.01	0.07	0	0.07	0.81	2.74	2.99	0.41	0.35	0.64	0.1	0.27	74.89	0.05	5.17	0	18	4.55	-6.11	9.13	48.42	148.07	856.29	366.57	1084.5	610.16	906.02	410.54	1052.96	428.81
30.663	0	0.13	0.25	0.03	0.14	0.02	0.13	0.06	0.57	0.11	99.5	0.33	0	95.61	0.01	3.01	0.02	0.01	0.57	0.01	0.11	0	0.03	1.07	2.48	2.9	0.24	0.71	0.61	0.1	0.32	79.97	0.06	3.27	0	18	4.16	-6.6	8.7	48.43	150.3	855.69	365.31	1084.99	610.12	904.48	409.23	1053.65	427.65
30.697	0	0.12	0.23	0.03	0.15	0.03	0.13	0.07	0.86	0.17	99.55	0.33	0	95.83	0.01	3.93	0.02	0.01	0.86	0.01	0.17	0.01	0	1.54	1.72	2.48	0.15	1.05	0.55	0.09	0.41	81.82	0.06	2.5	0	18	3.1	-6.33	8.98	48.13	148.48	855.86	364.91	1085.26	609.96	905.89	407.89	1053.11	427.19
30.73	0	0.12	0.21	0.03	0.15	0.03	0.13	0.07	1.16	0.26	99.57	0.33	0	92.12	0.02	5.61	0.03	0.02	1.16	0.01	0.26	0.01	0	1.5	1.21	2.5	0.13	0.74	0.61	0.1	0.39	87.73	0.07	2.37	0	18	6.89	-9.71	8.42	48.54	148.13	853.51	362.79	1084.92	611.14	904.13	406.45	1050.82	427.1
30.764	0	0.12	0.21	0.03	0.17	0.03	0.12	0.08	1.37	0.15	99.58	0.33	0	95.93	0.02	7.49	0.02	0.02	1.37	0.01	0.15	0.01	0.01	1.41	1.08	2.21	0.11	0.58	0.74	0.11	0.46	75.25	0.07	2.55	0	18	4.67	-6.2	10.33	48.23	149.23	854.2	360.57	1087.24	609.33	907.44	403.95	1055.09	425.59
30.797	0	0.12	0.21	0.03	0.17	0.03	0.12	0.08	0.96	0.13	99.59	0.33	0	92.24	0.02	7.92	0.02	0.02	0.96	0.01	0.13	0.01	0.02	1.26	1.02	2.31	0.12	0.36	0.94	0.11	0.41	73.99	0.07	2.59	0	18	4.65	-9.62	9.67	48.2	151.47	852.62	359.18	1086.66	609.19	904.61	402.55	1054.55	424.03
30.83	0	0.12	0.21	0.03	0.16	0.03	0.12	0.08	0.64	0.07	99.58	0.33	0	93.52	0.02	7.22	0.01	0.02	0.64	0.01	0.07	0	0.06	1.27	1.17	1.5	0.12	0.42	0.87	0.11	0.4	90.07	0.07	2.65	0	18	4.5	-8.65	8.35	48.06	153.31	853.69	358.8	1088.46	610.29	903.51	403.1	1055.59	422.52
30.864	0	0.12	0.21	0.03	0.16	0.02	0.12	0.07	0.42	0.04	99.59	0.33	0	93.14	0.02	6.97	0.01	0.02	0.42	0.01	0.04	0	0.07	1.29	1.17	0.87	0.11	0.68	0.85	0.09	0.31	88.65	0.06	2.37	0	18	4.76	-8.96	8.53	47.97	153.02	852.44	356.49	1088.68	609.46	903.32	401.55	1055.16	420.46
30.897	0	0.12	0.23	0.03	0.15	0.02	0.13	0.07	0.33	0.03	99.54	0.33	0	92.57	0.01	5.38	0.01	0.01	0.33	0	0.03	0	0.11	1.26	1.43	0.54	0.13	1.34	0.67	0.08	0.28	63.62	0.05	2.91	0	18	4.45	-9.39	8.53	47.75	152.89	852.06	355.45	1088.86	609.1	903.29	400.31	1054.97	419.44
30.93	0	0.13	0.25	0.03	0.15	0.02	0.13	0.07	0.43	0.02	99.5	0.33	0	93.56	0.01	4.67	0.01	0.01	0.43	0	0.02	0	0.08	1.27	1.41	0.38	0.19	4.77	0.55	0.08	0.31	5.15	0.06	3.68	0	18	6	-8.62	8.36	47.76	152.49	853.79	354.79	1090.04	608.47	904.75	399.67	1055.96	419.39
30.964	0	0.13	0.28	0.03	0.15	0.03	0.13	0.07	0.59	0.02	99.44	0.33	0	93.1	0.01	4.61	0	0.01	0.59	0	0.02	0	0.05	1.08	1.61	0.26	0.24	7.25	0.51	0.07	0.27	6.08	0.07	4.57	0	18	5.32	-8.99	8.92	47.79	151.16	853.6	353.3	1090.88	607.79	906.31	398.44	1056.24	417.75
30.997	0	0.15	0.28	0.03	0.15	0.03	0.13	0.07	0.93	0.03	99.44	0.33	0	92.16	0	4.13	0	0.01	0.93	0	0.03	0	0.04	1.04	2.36	0.26	0.3	12.1	0.45	0.07	0.33	3.01	0.07	4.61	0	18	4.83	-9.68	9.22	47.89	150.71	853.19	352.44	1091.24	607.86	906.93	396.76	1056.22	417.39
31.03	0	0.16	0.26	0.03	0.14	0.03	0.14	0.06	1.47	0.03	99.48	0.33	0	90.59	0	3.5	0	0	1.47	0	0.03	0	0	1.27	3.82	0.18	0.37	16.66	0.44	0.08	0.39	8.67	0.09	3.79	0	18	4.97	-10.68	8.27	47.79	151.71	853.15	351.36	1092.92	608.76	906.1	396.68	1056.57	416.05
31.064	0	0.19	0.27	0.03	0.14	0.03	0.15	0.06	1.62	0.05	99.46	0.52	0	93.57	0	2.19	0	0	1.62	0	0.05	0	0	1.42	6.05	0.09	0.42	24.37	0.31	0.07	0.47	34.01	0.08	3.74	0	18	3.27	-8.61	8.81	47.54	150.19	851.78	350.34	1091.94	607.7	906.31	394.69	1055.09	415.23
31.097	0	0.21	0.27	0.03	0.13	0.03	0.16	0.06	1.43	0.04	99.46	0.77	0	94.48	0	1.22	0	0	1.43	0	0.04	0	0	1.32	8.25	0.13	0.54	30.48	0.33	0.08	0.62	40.18	0.07	3.58	0	18	4.74	-7.8	9.28	47.39	150.55	850.25	349.62	1090.27	606.98	905.2	393.74	1054.11	415.92
31.131	0	0.19	0.26	0.03	0.13	0.03	0.16	0.06	0.66	0.04	99.48	0.41	0	95.53	0	0.82	0	0	0.66	0	0.04	0	0	1.4	10.36	0.08	0.72	22.17	0.26	0.09	0.99	14.18	0.06	2.98	0	18	1.98	-6.69	7.73	46.91	153.99	849.48	349.84	1088.61	605.56	900.39	394.76	1053.25	413.36
31.164	0	0.17	0.22	0.04	0.13	0.02	0.17	0.06	0.57	0.03	99.55	0.33	0	96.67	0	0.69	0	0	0.57	0	0.03	0	0	1.42	11.51	0.09	0.67	11.97	0.27	0.08	1.18	48.35	0.06	1.66	0	18	0.84	-5.16	6.23	46.63	152.56	850.33	351.61	1086.33	602.6	898.57	396.01	1049.97	414.74
31.197	0	0.14	0.21	0.03	0.13	0.02	0.16	0.06	0.38	0.01	99.58	0.33	0	96.17	0	0.47	0	0	0.38	0	0.01	0.01	0	1.39	8.83	0.09	0.38	3.05	0.36	0.09	1.22	45.87	0.05	0.98	0	18	3.12	-5.88	5.85	46.71	150.34	849.18	352.19	1084.18	602.89	897.45	397.39	1046.72	415.27
31.231	0	0.13	0.2	0.03	0.13	0.02	0.15	0.06	0.26	0.01	99.6	0.33	0	98.64	0	0.46	0	0	0.26	0	0.01	0.01	0	1.31	5.5	0.07	0.21	0.87	0.41	0.07	1.48	71	0.04	0.56	0	18	-0.31	-0.58	5.2	46.21	150.74	848.84	354.59	1081.18	601.23	894.9	398.89	1044.64	416.16
31.264	0	0.13	0.2	0.03	0.13	0.02	0.15	0.06	0.29	0.01	99.61	0.33	0	98.71	0	0.4	0	0	0.29	0	0.01	0.01	0	1.31	3.79	0.07	0.11	0.43	0.49	0.07	1.51	93.65	0.04	0.27	0	18	3.11	0.32	5.06	46.72	149.28	844.36	356.3	1074.31	601.37	889.75	401.26	1038.07	418.24
31.297	0	0.13	0.19	0.03	0.13	0.02	0.14	0.06	0.29	0	99.61	0.33	0	98.12	0	0.37	0	0	0.29	0	0	0.01	0	1.38	2.05	0.06	0.07	0.37	0.46	0.06	1.45	89.76	0.04	0.18	0	18	3.58	2.22	4.02	46.99	145.33	832.94	354.21	1065	602.43	879.99	400.87	1024.62	415.21
31.331	0	0.13	0.19	0.03	0.13	0.02	0.14	0.06	0.26	0	99.61	0.33	0	98.28	0	0.44	0	0	0.26	0	0	0	0	0.97	0.9	0.08	0.04	0.3	0.49	0.06	1.5	53.98	0.04	0.12	0	18	3.91	1.78	4.16	47.03	146.74	828.09	355.56	1059.13	602.55	874.13	402.01	1020.13	416.65
31.364	0	0.13	0.19	0.02	0.13	0.02	0.13	0.06	0.41	0	99.62	0.33	0	96.87	0	0.69	0	0	0.41	0	0	0	0	0.96	0.57	0.09	0.03	0.36	0.64	0.06	1.25	78.7	0.04	0.08	0	18	3.58	4.84	4.87	47.33	143.7	815.84	352.35	1048.25	602.1	864.83	399.1	1007.89	412.56
31.397	0	0.13	0.19	0.03	0.13	0.02	0.13	0.06	0.48	0.01	99.62	0.33	0	95.34	0.01	0.97	0	0	0.48	0	0	0	0	0.85	0.4	0.19	0.02	0.43	1.15	0.07	1.07	68.34	0.04	0.07	0	18	3.33	6.91	4.17	47.52	146.41	809.42	352.05	1042.53	602.17	856.72	399.49	1002.57	412.24
31.431	0	0.13	0.19	0.03	0.14	0.02	0.13	0.06	0.51	0.01	99.62	0.33	0	95.43	0.01	1.32	0	0.01	0.51	0	0	0	0	0.52	0.22	0.71	0.02	0.52	2.62	0.09	1.04	36.09	0.04	0.13	0	18	2.61	6.8	3.68	47.51	146.36	806.72	353.24	1039.23	601.94	853.22	400.34	998.97	413.59
31.464	0	0.14	0.19	0.03	0.14	0.02	0.13	0.06	0.56	0.01	99.62	0.33	0	94.3	0.01	1.63	0	0.01	0.56	0	0.01	0	0.01	0.42	0.25	0.86	0.02	2.02	2.73	0.08	1.05	47.32	0.04	0.19	0	18	5.11	7.97	4.17	47.93	147.09	800.77	353.03	1032.18	602.16	846.88	401.17	993.52	412.58
31.498	0	0.16	0.19	0.03	0.15	0.02	0.13	0.06	0.28	0.01	99.62	0.33	0	95.57	0.01	1.52	0	0.01	0.28	0	0.01	0	0.03	0.34	0.37	1.36	0.04	10.11	4.12	0.07	0.86	46.32	0.03	0.21	0	18	3.95	6.65	3.18	48.01	146.35	798.46	353.62	1028.27	600.62	842.87	402.21	988.95	411.11
31.531	0	0.19	0.19	0.03	0.15	0.02	0.13	0.06	0.25	0.02	99.62	0.43	0	95.37	0.02	1.58	0	0.01	0.25	0	0.01	0	0.05	0.28	0.54	1.58	0.07	22.11	4.21	0.07	0.8	36.19	0.02	0.37	0	18	1.64	6.87	2.49	48.03	144.04	791.36	353.61	1021.47	600.04	836.26	401.76	980.04	410.53
31.564	0	0.33	0.2	0.03	0.14	0.02	0.13	0.06	0.25	0.02	99.35	6.69	0	96.64	0.02	1.62	0	0.01	0.25	0	0.01	0	0.05	0.27	1.04	1.32	0.11	58.92	3.59	0.07	0.89	72.01	0.03	0.55	0	18	2.26	5.21	2.97	48.15	144.97	790.68	355.21	1018.73	599.96	834.57	403.32	979.33	411.09
31.598	0	0.41	0.2	0.03	0.15	0.02	0.13	0.06	0.25	0.02	99.18	17.86	-2.48	95.33	0.02	1.68	0	0.01	0.25	0	0.01	0	0.03	0.23	2.42	0.93	0.19	72.67	3.79	0.06	0.78	55.18	0.03	0.73	0	18	1.81	6.92	3.65	48.16	144.09	789.38	356.26	1015.88	599.29	833.77	403.19	977.56	412.46
31.631	0	0.46	0.2	0.03	0.14	0.02	0.14	0.06	0.31	0.02	99.09	28.81	-4.58	94.08	0.02	1.87	0	0.01	0.31	0	0.01	0	0.03	0.24	4.15	0.8	0.32	80.2	3.16	0.06	0.86	22.43	0.03	0.99	0	18	1.2	8.17	4.38	48.09	143.47	788.86	357.63	1012.94	597.63	833.28	402.92	976.28	414.45
31.664	0	0.41	0.2	0.03	0.14	0.02	0.14	0.06	0.38	0.02	99.18	17.4	-2.96	95.39	0.02	1.74	0	0.01	0.38	0	0.01	0	0.01	0.17	5.34	0.83	0.45	72.21	3.39	0.05	0.68	76.45	0.04	0.99	0	18	1.15	6.85	3.68	48.17	143.87	788.73	358.83	1010.5	596.77	830.85	405.13	974.52	412.93
31.698	0	0.33	0.2	0.04	0.14	0.02	0.15	0.06	0.35	0.02	99.34	5.07	-0.28	94.56	0.02	1.38	0	0.01	0.35	0	0.01	0	0	0.12	10.45	0.74	0.51	55.5	2.66	0.04	0.56	71.89	0.04	0.67	0	18	0.78	7.72	3.65	48.18	144.39	788.15	359.84	1007.92	595.23	829.03	405.58	973.19	413.75
31.731	0	0.32	0.2	0.04	0.14	0.02	0.17	0.06	0.46	0.01	99.35	3.85	-0.61	95.09	0.01	1.4	0	0.01	0.46	0	0.01	0	0	0.13	15.7	0.62	0.55	51.89	2.31	0.04	0.54	60.01	0.05	0.56	0	18	1.15	7.18	3.01	48.42	148.39	787.3	360.57	1005.6	593.79	824.74	406.96	972.96	413.94
31.765	0	0.41	0.2	0.06	0.14	0.02	0.2	0.06	0.55	0.01	99.18	8.51	-5.33	93.16	0.01	1.11	0	0	0.55	0	0.01	0	0	0.13	25.73	0.78	0.66	62.67	1.59	0.03	0.53	66.95	0.06	0.59	0	18	-1.59	8.94	4.81	48.19	142.72	783.83	360.66	1001.07	592.6	825.67	403.83	967.96	414.96
31.798	0	0.48	0.2	0.08	0.14	0.03	0.24	0.06	0.74	0.01	99.04	12.81	-8.41	94.26	0.01	0.91	0	0	0.74	0	0.01	0	0	0.14	33.73	0.96	0.68	68.55	1.54	0.03	0.62	52.81	0.07	0.46	0	18	-1.39	8.01	3.72	48.47	143.86	781.12	360.42	997.85	591.58	820.84	404.68	964.42	413.62
31.831	0	0.57	0.19	0.09	0.14	0.03	0.26	0.06	1.06	0.01	98.85	23.91	-11.65	93.78	0.01	0.89	0	0	1.06	0	0.01	0	0	0.17	39.21	0.83	0.65	77.86	1.46	0.03	0.67	66.18	0.08	0.36	0	18	-2.72	8.43	3.9	48.61	148.3	776.8	361.4	993.21	591.6	814.45	405.44	962.49	414.19
31.865	0	0.68	0.19	0.14	0.13	0.03	0.33	0.06	1.57	0.01	98.64	33.86	-15.47	94.99	0.01	0.83	0	0	1.57	0	0.01	0	0	0.27	51.29	0.68	0.94	83.43	0.99	0.02	1.24	84.21	0.12	0.31	0	18	-0.94	7.29	3.9	49.23	143.49	765.52	360.52	982.52	592.54	805.71	405.16	948.96	413.21
31.898	0	0.8	0.19	0.19	0.13	0.03	0.41	0.06	2.01	0.02	98.39	45	-19.06	95.66	0.01	0.63	0	0	2.01	0	0.02	0.01	0	0.35	62.35	0.35	1.07	88.83	0.54	0.02	1.85	92.67	0.13	0.33	0	18	1.73	6.54	2.64	49.17	146.82	765.37	361.62	980.45	591.74	801.48	408.24	948.22	413.37
31.931	0	0.92	0.2	0.3	0.13	0.03	0.52	0.06	1.74	0.01	98.15	48.84	-22.69	94.06	0.01	0.5	0	0	1.74	0	0.01	0	0	0.39	75.46	0.28	1.56	91.02	0.49	0.01	2.21	58.96	0.14	0.39	0	18	-0.71	8.19	2.85	48.81	147.44	765.61	364.42	977.79	590.49	800.26	409.77	947.6	415.14
31.965	0	0.95	0.2	0.35	0.13	0.03	0.58	0.06	1.48	0.02	98.09	47.45	-24.04	94.04	0.02	0.51	0	0	1.48	0	0.01	0	0	0.83	80.78	0.11	2.13	90.58	0.27	0.01	2.97	82.92	0.18	0.54	0	18	-4.09	8.21	3.55	48.88	148	758.02	364.44	971.59	590.88	793.98	407.84	941.74	416.2
31.998	0	1.02	0.2	0.42	0.13	0.03	0.64	0.06	1.4	0.02	97.97	49.71	-25.57	91.55	0.02	0.36	0	0	1.4	0.01	0.01	0	0	0.85	86.13	0.09	3.22	91.79	0.26	0.01	3.44	70.51	0.2	0.61	0	18	-0.1	10.09	3.2	49.53	143.68	754.02	362.69	968.16	591.69	791.96	407.8	935.49	414.36
32.031	0	1.07	0.2	0.48	0.13	0.03	0.7	0.06	1.48	0.02	97.86	53.06	-26.85	96.15	0.02	0.33	0	0	1.48	0.01	0.01	0	0	1.21	89.97	0.06	3.79	93.38	0.21	0.01	4.64	36.34	0.24	0.68	0	18	-0.94	5.9	3.54	50.17	140.72	745.67	359.41	961.19	590.07	785.96	404.16	926.52	410.98
32.065	0	1.09	0.2	0.49	0.14	0.03	0.73	0.06	1.91	0.02	97.82	56.04	-27.04	95.62	0.02	0.28	0	0	1.91	0.01	0.02	0	0	1.59	90.67	0.04	4.74	94.45	0.18	0.01	5.54	50.01	0.37	0.84	0	18	1.54	6.58	2.24	50.62	140.5	743.1	358.03	958.7	589.66	782.09	405.1	922.55	408.44
32.098	0	1.14	0.21	0.5	0.13	0.03	0.74	0.06	2.52	0.03	97.73	61.95	-27.47	95.76	0.03	0.19	0	0	2.52	0.01	0.03	0	0	1.66	91.28	0.03	4.31	96.88	0.17	0.01	5.39	32.59	0.38	1.09	0	18	-1.49	6.41	2.94	50.86	141.77	738.74	355.46	956.74	587.98	779.15	400.48	920.71	408.22
32.132	0	1.1	0.22	0.45	0.13	0.03	0.72	0.06	2.57	0.03	97.8	61.04	-26.65	95.22	0.03	0.13	0	0	2.57	0.01	0.02	0	0	1.9	88.69	0.03	4.03	96.35	0.16	0	5.29	28.77	0.53	1.67	0	18	0.47	7.04	1.83	51.16	141.94	736.38	354.06	956.38	589.11	776.47	400.99	918.28	407.06
32.165	0	1.09	0.23	0.42	0.13	0.03	0.69	0.06	1.8	0.02	97.82	60.55	-26.71	94.93	0.03	0.1	0	0	1.8	0.01	0.01	0	0	2.18	86.58	0.02	3.59	96.87	0.15	0	5.91	27.72	0.54	2.27	0	18	-0.95	7.35	1.64	51.06	144.64	733.3	351.65	955.68	588.56	773.05	398.82	917.56	404.96
32.198	0	1.12	0.25	0.46	0.13	0.03	0.73	0.06	1.49	0.02	97.75	61.16	-27.65	95.78	0.03	0.09	0	0	1.49	0.02	0.01	0	0	2.23	89.22	0.02	3.07	97.5	0.13	0	6.32	24.97	0.52	2.89	0	18	4.94	6.39	1.62	51.38	144.29	729.76	352.38	951.32	590.86	769.18	401.94	913.42	405.41
32.232	0	1.16	0.26	0.5	0.13	0.03	0.8	0.06	1.1	0.02	97.68	61.46	-28.82	96.39	0.03	0.07	0	0	1.1	0.01	0	0	0	3.07	91.8	0.02	2.82	98.04	0.1	0	8.65	62.23	0.53	3.25	0	18	3.55	5.58	1.65	51.37	145.65	727.58	352.81	948.87	589.9	766.22	401.46	911.79	406.49
32.265	0	1.17	0.26	0.5	0.13	0.03	0.8	0.06	1.1	0.01	97.66	62.93	-29.05	96.64	0.03	0.05	0	0	1.1	0.01	0	0	0	3.34	91.57	0.01	2.53	98.82	0.1	0	7.57	65.8	0.52	3.28	0	18	3.95	5.21	2.36	51.23	143.16	727.03	352.95	945.84	588.1	766.44	400.77	909.51	405.98
32.298	0	1.18	0.25	0.51	0.13	0.03	0.84	0.06	1.48	0.01	97.64	64.17	-29.22	97.94	0.02	0.05	0	0	1.48	0.01	0.01	0	0	3.87	92.05	0.01	2.53	99.11	0.08	0	8.15	70.38	0.53	2.85	0	18	3.02	2.68	1.91	51.27	149.23	727.13	352.25	945.82	586.06	762.92	400.55	912.08	404.97
32.332	0	1.19	0.24	0.53	0.13	0.03	0.87	0.06	1.66	0.01	97.61	64.68	-29.56	98.29	0.02	0.04	0	0	1.66	0.01	0.01	0	0	4.01	93.5	0.01	2.31	99.21	0.05	0	9.76	61.16	0.52	2.35	0	18	2.21	1.76	2.19	51.25	150	727.35	352.97	944.94	585.56	762.5	400.93	912.45	404.87
32.365	0	1.21	0.23	0.56	0.13	0.03	0.91	0.06	1.91	0.02	97.58	65.02	-29.96	98.3	0.02	0.04	0	0	1.91	0.01	0.02	0	0	4.26	95.23	0.01	2.83	99.14	0.05	0	10.51	56.59	0.47	1.99	0	18	2.95	1.7	2.37	51.38	148.85	727.74	352.86	945.55	585.87	763.76	401.81	912.59	404.29
32.398	0	1.22	0.21	0.6	0.13	0.03	0.97	0.06	1.96	0.01	97.57	63.52	-30.42	98.64	0.01	0.05	0	0	1.96	0.01	0.01	0	0	4.85	97.18	0.01	2.48	98.27	0.04	0	10.93	30.28	0.44	1.07	0	18	3.61	0.56	3.07	51.12	148.08	728.48	353.09	946.48	586.62	765.77	401.18	913.78	405.69
32.432	0	1.2	0.2	0.61	0.13	0.03	1	0.06	2.19	0.01	97.59	63.1	-30.32	98.64	0.01	0.07	0	0	2.19	0.01	0.01	0	0	5.2	97.82	0.01	2.43	97.29	0.03	0	10.41	21.56	0.47	0.64	0	18	3.93	0.59	3.88	50.75	146.59	730.22	353.95	950.13	589.18	770.09	402.81	916.61	407.22
32.465	0	1.11	0.19	0.58	0.13	0.03	0.96	0.06	2.12	0.01	97.78	60	-28.86	98.65	0.01	0.07	0	0	2.12	0.01	0.01	0	0	4.92	96.26	0.01	2.23	92.73	0.03	0	10.55	52.05	0.46	0.43	0	18	3.47	0.54	3.03	50.58	144.78	735.65	355.83	955.41	591.6	775.35	404.6	920.09	408.09
32.499	0	0.88	0.19	0.52	0.13	0.03	0.89	0.06	2.29	0.01	98.23	53.64	-24.79	98.65	0.01	0.07	0	0	2.29	0.01	0	0	0	4.5	92.86	0	2.47	79.26	0.03	0.01	9.85	87.83	0.45	0.3	0	18	3.82	-0.56	3.71	50.63	147	738.15	356.71	958.65	593.18	777.93	404.69	924.81	410.42
32.532	0	0.8	0.19	0.45	0.13	0.03	0.8	0.06	2.06	0.01	98.4	44.56	-22.73	98.7	0.01	0.09	0	0	2.06	0.01	0.01	0	0	4.09	88.55	0	2.13	74.54	0.04	0.01	8.92	95.98	0.4	0.34	0	18	3.86	0.35	3.69	50.14	147.04	745.48	358.83	966.1	595.28	785.28	407.2	932.23	412.42
32.565	0	0.56	0.2	0.31	0.13	0.03	0.64	0.06	1.66	0.01	98.72	24.12	-16.18	98.57	0.01	0.12	0	0	1.66	0.01	0.01	0	0	3.76	77.41	0	1.93	56.67	0.04	0.01	8.23	98.89	0.37	0.43	0	18	2.63	-0.82	4.4	49.43	148.39	750.2	360.47	971.43	597.04	790.5	407.59	938.71	414.99
32.599	0	0.39	0.2	0.19	0.13	0.03	0.48	0.06	1.25	0.01	99.03	8.52	-9.39	98.51	0.01	0.19	0	0	1.25	0.01	0.01	0	0	3.67	62.55	0.01	1.46	40.73	0.05	0.01	8.02	98.15	0.28	0.59	0	18	1.58	-1.06	4.52	48.91	149.64	755.23	362.41	978.05	599.87	795.84	410.36	945.34	416.75
32.632	0	0.28	0.21	0.1	0.13	0.03	0.35	0.06	1.06	0.01	99.31	2.07	-2.61	98.66	0.01	0.28	0	0	1.06	0.01	0.01	0	0	3.6	44.28	0.01	1.25	29.09	0.06	0.01	8.93	96.37	0.26	0.84	0	18	1.32	-0.49	4.09	48.64	149.33	759.75	364.05	983.67	603.32	800.58	411.71	949.76	418.35
32.665	0	0.21	0.22	0.06	0.13	0.03	0.27	0.06	0.83	0.01	99.45	0.68	0	98.25	0.01	0.32	0	0	0.83	0.01	0.01	0	0	4.38	29.32	0.02	1.23	18.84	0.07	0.01	10.28	97.15	0.2	1.34	0	18	2.88	-1.86	4.54	48.65	149.56	763.09	365.22	987.13	605.08	804.39	412.57	953.73	420.7
32.699	0	0.19	0.23	0.05	0.13	0.03	0.24	0.06	0.64	0.01	99.52	0.34	0	97.48	0.01	0.37	0	0	0.64	0.01	0.01	0	0	5.21	19.99	0.02	1.4	17.96	0.06	0.02	10.2	92.22	0.15	1.88	0	18	2.35	-3.71	6.78	48.44	143.2	764.52	365.47	989.05	605.74	811.65	410.9	954.38	422.55
32.732	0	0.18	0.24	0.04	0.13	0.03	0.22	0.06	0.72	0.02	99.52	0.33	0	98.61	0.01	0.48	0	0.01	0.72	0.01	0.02	0	0.04	5.05	15.73	0.03	1.14	15.01	0.06	0.02	9.73	98.41	0.14	2.27	0	18	2.93	0.69	5.97	48.46	143.57	775	366.45	996.57	603.63	819.61	412.41	962.83	422.4
32.766	0	0.18	0.26	0.04	0.13	0.03	0.21	0.06	0.65	0.03	99.49	0.33	0	98.61	0.01	0.77	0	0.01	0.65	0.01	0.03	0.01	0.11	4.51	14.66	0.04	0.8	15.86	0.08	0.03	10.44	96.53	0.12	2.92	0	18	-0.62	-0.7	6.28	48.04	142.91	780.46	366.6	1002.93	603.3	826.1	412.39	968.72	421.44
32.799	0	0.17	0.27	0.04	0.13	0.03	0.2	0.06	0.64	0.03	99.47	0.33	0	98.27	0.01	1.09	0	0.01	0.64	0.01	0.03	0.01	0.14	4.43	13.76	0.06	0.6	14.01	0.09	0.04	9.94	89.19	0.1	3.37	0	18	1.26	-1.79	7.05	48.18	144.49	785.35	366.17	1009.15	604.3	831.82	412.23	975.93	422.81
32.832	0	0.15	0.24	0.04	0.13	0.03	0.21	0.06	0.71	0.07	99.51	0.33	0	98.38	0.01	1.59	0	0.01	0.71	0.01	0.07	0.02	0.05	5.22	13.23	0.09	0.38	4.66	0.11	0.05	8.86	97.49	0.1	2.69	0	18	0.91	-1.48	7.14	48.13	144.94	792.79	366.64	1015.95	604.06	838.88	411.97	983.36	423.49
32.866	0	0.15	0.24	0.04	0.14	0.03	0.22	0.06	0.56	0.1	99.52	0.33	0	97.75	0	1.77	0	0.01	0.56	0.01	0.1	0.02	0.02	5.59	14.33	0.18	0.34	5.6	0.15	0.08	6.76	93.39	0.08	2.49	0	18	1.64	-3.14	7.34	48.25	144.65	796.51	366.34	1020.65	605.17	843.44	411.61	987.57	423.79
32.899	0	0.15	0.23	0.04	0.14	0.02	0.21	0.06	0.52	0.13	99.55	0.33	0	98.06	0	1.93	0	0.01	0.52	0.01	0.13	0.02	0	5.31	14.8	0.28	0.25	5.62	0.19	0.11	5.47	97.42	0.06	2.01	0	18	2.23	-2.39	7.48	48.44	143.44	802.13	366.53	1025.63	605.31	849.51	411.02	992.32	424.41
32.932	0	0.15	0.22	0.04	0.14	0.02	0.22	0.06	0.49	0.16	99.56	0.33	0	98.03	0	2.22	0	0	0.49	0.01	0.16	0.02	0	5.79	14.3	0.3	0.2	6.17	0.19	0.12	5.03	96.58	0.05	1.79	0	18	2.8	-2.46	7.21	48.64	143.42	809.68	366.51	1032.15	604.52	856.25	410.86	999.05	424.21
32.966	0	0.15	0.21	0.04	0.14	0.02	0.21	0.06	0.37	0.1	99.58	0.33	0	97.78	0	2.71	0	0	0.37	0.01	0.1	0.02	0	6.39	11.77	0.54	0.13	9.49	0.21	0.21	4.1	84.62	0.04	1.33	0	18	2.29	-3.08	6.73	48.79	143.66	816.27	367.45	1037.41	604.08	861.5	411.45	1004.58	424.38
32.999	0	0.15	0.2	0.04	0.14	0.02	0.21	0.06	0.37	0.06	99.58	0.33	0	97.24	0	3.38	0	0	0.37	0.01	0.06	0.01	0	6.38	11.35	0.56	0.12	7.05	0.21	0.23	4	86.85	0.03	1.19	0	18	0.55	-4.2	6.94	48.89	147.29	820.18	367.78	1041.23	603.59	864.03	410.09	1010.52	425.42
33.032	0	0.14	0.2	0.03	0.14	0.02	0.2	0.07	0.3	0.04	99.59	0.33	0	97.87	0	3.64	0	0	0.3	0.01	0.04	0.01	0	6.62	9.41	0.92	0.12	5.16	0.21	0.29	3.34	91.96	0.03	1.04	0	18	1.75	-2.87	7.38	49.04	144.69	826.31	368.03	1046.26	602.9	871.31	410.62	1015.2	425.81
33.066	0	0.14	0.19	0.03	0.15	0.02	0.22	0.07	0.33	0.03	99.57	0.33	0	97.29	0	4.3	0	0	0.33	0.01	0.03	0.01	0	8.23	8.58	1.57	0.11	4.56	0.24	0.38	2.81	79	0.02	0.94	0	18	1.47	-4.09	7.35	49.17	145.95	829.72	367.64	1049.67	602.14	874.09	410.24	1019.25	425.4
33.099	0	0.14	0.19	0.03	0.15	0.02	0.21	0.07	0.42	0.04	99.58	0.33	0	97.58	0	4.3	0	0	0.42	0.01	0.04	0.01	0	7.66	8.92	1.44	0.11	4.14	0.28	0.41	2.7	49.55	0.02	0.95	0	18	0.61	-3.51	7.68	49.12	144.46	836.38	367.14	1055.35	600.35	881.33	409.09	1024.95	424.68
33.133	0	0.14	0.19	0.03	0.15	0.03	0.21	0.07	0.79	0.05	99.59	0.33	0	98.05	0	4.25	0	0.01	0.79	0.01	0.05	0.01	0	7.71	7.24	1.12	0.11	5.38	0.23	0.47	1.93	22.83	0.02	0.95	0	18	-1.69	-2.41	7.76	49.1	142.6	843.31	366.59	1064.02	601.91	890.12	407.46	1031.77	423.94
33.166	0	0.14	0.19	0.03	0.15	0.03	0.19	0.07	0.91	0.04	99.61	0.33	0	94.02	0.01	4.08	0	0.01	0.91	0.01	0.04	0.01	0.02	6.59	6.91	1.04	0.11	8.22	0.23	0.52	1.75	12.43	0.03	0.81	0	18	3.46	-8.22	7.16	49.85	142.09	855.14	364.21	1076.85	601.73	901.95	406.72	1043.11	422.98
33.199	0	0.15	0.19	0.03	0.14	0.03	0.18	0.07	1.17	0.06	99.62	0.33	0	93.04	0.01	3.75	0	0.01	1.17	0.01	0.06	0.01	0.04	5.25	6.91	1.05	0.08	12.27	0.21	0.53	1.8	3.72	0.03	0.82	0	18	3.59	-9.03	9.58	50.47	141.26	855.68	360.59	1080.45	601.11	907.26	402.45	1047.22	421.54
33.233	0	0.18	0.2	0.03	0.14	0.03	0.17	0.07	1.19	0.06	99.61	0.55	0	95.37	0.01	3.37	0	0.01	1.19	0.01	0.06	0	0.07	3.99	6.95	0.99	0.06	23.89	0.23	0.56	1.5	2.55	0.04	0.94	0	18	5.03	-6.87	7.08	51.23	140.74	872.21	358.51	1097.68	600.83	921.45	402.23	1061.24	418.54
33.266	0	0.22	0.2	0.03	0.14	0.03	0.17	0.06	1.19	0.1	99.55	1.31	0	86.08	0.01	2.65	0	0.01	1.19	0	0.1	0.01	0.07	4.01	6.85	0.97	0.04	36.88	0.23	0.59	1.31	0.8	0.04	0.88	0	18	4.4	-12.89	4.91	51.64	135.31	886.78	355.2	1113.56	598.56	936.71	400.09	1071.3	414.04
33.299	0	0.21	0.2	0.03	0.14	0.03	0.17	0.06	0.97	0.17	99.58	0.91	0	81.34	0.01	2.11	0	0.01	0.97	0	0.17	0.01	0.08	3.83	6.82	0.99	0.04	32.29	0.26	0.73	1.21	0.22	0.05	0.97	0	18	7.54	-14.64	8.21	52.07	130.24	890.81	353.26	1117.12	597.64	946.57	396.48	1075.56	414.43
33.333	0	0.24	0.21	0.03	0.13	0.03	0.17	0.06	1.13	0.2	99.52	1.46	0	80.98	0.02	1.49	0	0.01	1.13	0	0.2	0.01	0.11	2.87	7.5	0.86	0.04	39.38	0.28	1.06	1.19	0.45	0.06	1.15	0	18	7.73	-14.76	5.29	52.38	129.56	903.61	351.69	1128.07	593.21	955.63	395.92	1084.18	412.06
33.366	0	0.25	0.22	0.03	0.13	0.03	0.17	0.06	1.15	0.3	99.51	1.69	0	69.8	0.02	1.34	0	0.01	1.15	0	0.3	0.01	0.09	3.28	7.9	0.98	0.04	41.43	0.34	1.03	1.26	2	0.06	1.43	0	18	4.79	-17.81	5.28	52.94	131.26	912.92	351.49	1135.25	590.62	962.92	395.55	1093.52	408.6
33.399	0	0.3	0.23	0.04	0.13	0.03	0.18	0.06	1.09	0.29	99.4	3.95	-0.51	73.53	0.03	1.14	0	0.01	1.09	0	0.29	0.01	0.04	3.02	11.17	1.13	0.04	52.48	0.4	1.19	1.47	1.78	0.08	1.87	0	18	5.93	-16.89	8.01	53.23	131.8	917.51	350.96	1138.01	587.31	969.62	391.76	1099.91	411.61
33.433	0	0.4	0.24	0.04	0.13	0.03	0.18	0.06	1.12	0.39	99.2	16.4	-4.8	70.07	0.03	1.03	0	0.01	1.12	0	0.39	0.01	0	2.56	11.04	1.21	0.04	71.95	0.44	1.26	1.34	1.89	0.1	2.26	0	18	7.92	-17.75	6.23	53.05	125.69	926.18	348.62	1147.69	587.73	979.48	392.07	1104.21	407.66
33.466	0	0.41	0.24	0.04	0.13	0.03	0.18	0.06	0.9	0.45	99.17	18.5	-5.32	49.46	0.04	0.83	0	0.01	0.9	0	0.45	0.02	0	2.82	10.33	1.69	0.04	73.98	0.53	1.32	1.22	1.47	0.1	2.35	0	18	5.7	-22.11	6.98	53.42	125.24	933	348.07	1152.42	583.84	986.43	389.46	1110.48	406.65
33.5	0	0.47	0.27	0.04	0.13	0.03	0.18	0.06	1.44	0.76	99.06	30.68	-7.13	39.03	0.05	0.65	0	0.01	1.44	0	0.76	0.06	0	2.39	11.77	2.31	0.05	81.75	0.69	1.43	1.03	2.79	0.14	3.37	0	18	9.41	-24.23	5.18	53.91	126.13	938.93	345.68	1160.67	583.63	991.36	388.5	1116.1	407.15
33.533	0	0.43	0.34	0.04	0.13	0.03	0.18	0.06	1.75	0.73	99.14	22.11	-5.34	41.71	0.07	0.66	0	0.01	1.75	0	0.73	0.07	0	2.66	10.25	3.55	0.05	75.92	1.09	1.87	0.95	0.79	0.19	5.56	0	18	7.7	-23.67	3.51	54.1	126.11	944.34	343.46	1168.14	584.2	995.73	388.65	1121.1	402.25
33.566	0	0.42	0.39	0.04	0.13	0.03	0.18	0.06	2.39	0.84	99.16	20.28	-4.63	39.53	0.09	0.53	0	0.01	2.39	0	0.84	0.07	0	2.68	10.24	4.36	0.04	73.91	1.36	1.96	0.78	1.07	0.19	6.81	0	18	9.11	-24.13	5.99	54.45	128.46	946.07	341.19	1170.58	582.7	999.63	384.56	1126.79	402.71
33.6	0	0.45	0.41	0.04	0.13	0.03	0.17	0.06	2.88	0.94	99.1	29.38	-5.3	48.62	0.13	0.51	0.01	0.02	2.88	0	0.94	0.07	0	2.58	8.6	7.36	0.03	79.54	1.59	2.29	0.61	0.88	0.24	7.45	0	18	9.12	-22.28	6.2	54.58	122.62	951.76	339.4	1176.34	581.38	1008.26	382.5	1129.48	401
33.633	0	0.42	0.43	0.03	0.13	0.03	0.17	0.06	2.48	0.89	99.14	20.71	-4.04	48.64	0.15	0.5	0.01	0.02	2.48	0	0.89	0.06	0	2.95	7.26	9.4	0.02	74.14	2.22	2.57	0.56	0.37	0.24	7.86	0	18	9.1	-22.27	5.04	54.65	124.52	957.31	337.33	1182.46	579.19	1012.02	380.82	1135.14	399.42
33.666	0	0.48	0.42	0.03	0.14	0.03	0.17	0.06	2.38	0.95	99.04	34.34	-5.99	48.01	0.18	0.6	0.01	0.02	2.38	0.01	0.95	0.04	0	3.71	5.57	15.61	0.02	82.89	3.13	2.87	0.5	0.7	0.26	7.73	0	18	8.53	-22.4	6.01	54.87	128.18	962.01	336.34	1187.04	578.47	1015.91	379.83	1142.85	397.61
33.7	0	0.52	0.46	0.03	0.14	0.03	0.19	0.06	2.44	0.89	98.96	42.54	-7.6	43.38	0.2	0.45	0.01	0.01	2.44	0.01	0.89	0.04	0	6.01	5.24	23.33	0.02	87.16	4.24	2.91	0.33	0.65	0.28	8.54	0	18	10.15	-23.33	6.11	54.63	129.88	964.32	335.53	1190.1	577.57	1018.19	378.24	1146.29	399.66
33.733	0	0.51	0.39	0.03	0.14	0.03	0.21	0.06	1.8	0.78	98.98	38.07	-8.12	52.14	0.2	0.5	0.01	0.01	1.8	0.01	0.78	0.03	0	7.4	5.95	23.35	0.02	85.47	3.95	2.14	0.29	0.47	0.26	6.98	0	18	12.64	-21.57	6	54.22	127.98	965.89	335.73	1193.07	578.91	1021.5	378.13	1147	403.17
33.767	0	0.55	0.33	0.04	0.14	0.03	0.25	0.06	1.61	0.91	98.9	42.58	-10.02	64.37	0.19	0.48	0.02	0.01	1.61	0.02	0.91	0.02	0	11.42	5	37.8	0.02	88	5.98	1.8	0.22	0.61	0.26	5.48	0	18	11.63	-19.04	6.79	54.1	131.26	968.22	335.9	1194.99	579.23	1022.71	378.62	1151.91	401.85
33.8	0	0.59	0.29	0.04	0.14	0.03	0.27	0.06	1.5	0.7	98.83	48.81	-11.28	63.44	0.18	0.34	0.03	0.01	1.5	0.01	0.7	0.02	0	12.08	6.35	42.18	0.02	91.24	5.87	1.18	0.17	0.52	0.23	3.96	0	18	11.37	-19.24	6.96	54.12	132.58	969.36	336.15	1197.07	579.66	1024.09	378.12	1154.2	403.56
33.833	0	0.6	0.27	0.04	0.14	0.03	0.28	0.06	1.09	0.48	98.79	52.76	-12.45	60.52	0.15	0.34	0.03	0.01	1.09	0.01	0.48	0.01	0	12.16	8.5	36.5	0.02	93.62	4.7	0.92	0.15	0.37	0.21	3.27	0	18	10.5	-19.86	7.38	53.99	132.47	969.08	335.78	1198.45	582.02	1024.95	378.64	1155.4	401.66
33.867	0	0.63	0.26	0.04	0.14	0.03	0.35	0.06	0.98	0.3	98.73	57.9	-14.87	45.96	0.12	0.3	0.03	0	0.98	0	0.3	0	0	14.42	12.92	37.18	0.03	96.32	3.17	0.52	0.1	1.32	0.17	2.88	0	18	7.34	-22.81	7.55	53.93	130.84	969.85	337.04	1195.65	577.77	1025.07	377.38	1153.62	401.78
33.9	0	0.66	0.26	0.04	0.14	0.03	0.37	0.06	0.86	0.19	98.68	60.63	-15.87	70.78	0.1	0.24	0.03	0	0.86	0	0.19	0	0	14.42	15.71	36.63	0.04	97.84	3.03	0.43	0.07	0.39	0.17	3.05	0	18	9.24	-17.58	8.06	53.89	132.23	968.14	336.15	1198.14	582.97	1025.14	378.53	1155.27	401.97
33.933	0	0.66	0.27	0.04	0.13	0.03	0.34	0.06	0.92	0.18	98.67	61.08	-15.35	62.78	0.08	0.17	0.03	0	0.92	0	0.18	0	0	12.94	15.68	35.33	0.04	98.02	2.91	0.41	0.06	1.3	0.17	3.19	0	18	6.99	-19.39	7.63	54	135.44	969.13	337.5	1198.38	582.54	1023.83	379.32	1157.33	402.21
33.967	0	0.69	0.27	0.05	0.14	0.03	0.38	0.06	0.92	0.14	98.62	62.25	-16.58	63.38	0.09	0.21	0.02	0	0.92	0	0.14	0	0	13.88	19.14	32.96	0.05	98.64	2.95	0.28	0.05	0.65	0.18	3.39	0	18	7.57	-19.26	8.26	53.8	134.68	968.98	338.55	1196.61	582.05	1023.96	379.82	1156.58	403.32
34	0	0.67	0.31	0.05	0.13	0.03	0.39	0.06	1.02	0.14	98.65	61.97	-16.5	67.39	0.07	0.22	0.02	0	1.02	0	0.14	0	0	14.86	17.78	27.89	0.07	98.39	2.7	0.27	0.06	0.5	0.18	4.55	0	18	5.91	-18.37	6.24	53.51	137.97	967	337.19	1198.85	585.85	1019.93	381.63	1156.74	399.43
34.033	0	0.68	0.31	0.05	0.13	0.03	0.45	0.06	1.1	0.18	98.63	62.72	-17.7	61.63	0.08	0.21	0.02	0.01	1.1	0	0.18	0	0	16.69	20.01	22.87	0.08	98.71	2.3	0.22	0.06	0.53	0.18	4.76	0	18	6.21	-19.63	6.21	52.92	136.4	965.91	337.53	1197.65	585.96	1019.54	381.71	1154.68	400.14
34.067	0	0.63	0.32	0.04	0.13	0.03	0.43	0.06	1.23	0.28	98.74	60.26	-16.53	69.98	0.07	0.18	0.02	0.01	1.23	0	0.28	0	0	17.65	14.9	13.83	0.09	97.28	1.52	0.13	0.05	0.65	0.16	4.81	0	18	6.93	-17.77	4.96	52.35	134.98	964.78	338.52	1194.89	585.25	1016.77	383.5	1150.67	400.52
34.1	0	0.64	0.32	0.05	0.13	0.03	0.49	0.06	1.92	0.42	98.71	60.97	-17.45	60.39	0.08	0.21	0.02	0.01	1.92	0	0.42	0	0	19.08	18.2	11.27	0.11	96.97	1.69	0.12	0.06	0.64	0.16	5.02	0	18	5.21	-19.89	3.22	51.75	132.3	965.24	340.5	1192.43	583.83	1014.98	386.17	1146.62	399.42
34.134	0	0.57	0.32	0.04	0.13	0.03	0.47	0.06	2.88	0.33	98.85	53.93	-15.09	60.63	0.08	0.28	0.01	0.01	2.88	0	0.33	0	0	19.34	14.18	6.16	0.1	92.42	1.08	0.06	0.07	0.47	0.17	4.89	0	18	4.9	-19.84	1.99	51.5	132.5	964.81	340.81	1191.64	583.6	1012.84	387.61	1144.88	398.59
34.167	0	0.57	0.31	0.04	0.13	0.03	0.46	0.06	2.77	0.25	98.85	54.49	-14.91	72.33	0.1	0.35	0.01	0.01	2.77	0	0.25	0	0	19.16	13.25	3.63	0.1	92.8	1.05	0.05	0.08	0.56	0.17	4.54	0	18	3.92	-17.2	2.61	51.44	135.41	962.38	340.78	1189.78	584.36	1009.94	387.6	1144.95	397.97
34.2	0	0.58	0.28	0.04	0.13	0.03	0.38	0.06	2.42	0.12	98.84	55.79	-13.9	73.97	0.1	0.48	0.01	0.01	2.42	0	0.12	0	0	16.17	11.94	3.75	0.09	93.81	1.46	0.05	0.09	0.73	0.19	3.86	0	18	1.57	-16.78	3.59	51.28	134.48	961.64	341.18	1188.38	584.21	1010.37	386.95	1144.47	396.96
34.234	0	0.55	0.27	0.04	0.13	0.03	0.33	0.06	2.13	0.09	98.9	49.16	-12.38	76.93	0.09	0.52	0.01	0.01	2.13	0	0.08	0	0	14.36	10.67	2.17	0.09	90.79	1.45	0.05	0.11	0.28	0.21	3.4	0	18	2.36	-15.98	4.66	51.22	134.3	960.52	341.11	1186.86	583.49	1010.41	385.55	1144.07	398.67
34.267	0	0.56	0.25	0.04	0.13	0.03	0.35	0.06	2.35	0.1	98.88	51.66	-12.74	76.71	0.1	0.5	0	0.01	2.35	0	0.07	0	0	14.72	11.3	1.91	0.08	91.81	1.41	0.05	0.12	0.43	0.24	2.72	0	18	2.91	-16.04	3.69	51.34	138.08	961.37	340.93	1187.39	582.34	1008.21	386.12	1145.71	398.73
34.3	0	0.55	0.23	0.04	0.13	0.03	0.36	0.06	2.4	0.09	98.9	50.04	-12.84	78.11	0.09	0.54	0	0.01	2.4	0	0.07	0	0	15.34	11.83	1.27	0.07	90.96	1.29	0.06	0.15	0.67	0.25	2.1	0	18	2.07	-15.64	3.66	51.39	137.22	961.25	339.74	1188.76	582.27	1009.27	384.55	1145.8	398.25
34.334	0	0.56	0.23	0.04	0.13	0.03	0.36	0.06	2.83	0.11	98.88	50.38	-12.62	74.82	0.11	0.79	0	0.01	2.83	0	0.07	0	0	14.88	13.11	1.19	0.06	90.69	1.93	0.08	0.21	0.57	0.34	2.08	0	18	1.6	-16.56	3.51	51.44	134.46	962.12	338.91	1189.48	582.1	1011.14	384.32	1145.12	395.68
34.367	0	0.5	0.22	0.03	0.13	0.03	0.31	0.06	3.14	0.11	99	41.49	-9.75	68.88	0.1	0.72	0	0.01	3.14	0	0.11	0	0	13.42	8.26	1.17	0.05	85.91	2.03	0.08	0.21	0.26	0.37	1.85	0	18	1.81	-18.03	3.4	51.35	131.67	962.72	338	1190.36	582.17	1013.05	383.87	1144.33	394
34.4	0	0.51	0.22	0.03	0.13	0.03	0.28	0.06	2.85	0.15	98.98	41.28	-9.23	76.33	0.08	0.5	0	0.01	2.85	0	0.15	0	0	11.66	8.08	0.99	0.06	86.1	2.51	0.1	0.21	0.25	0.43	1.66	0	18	1.05	-16.15	3.91	51.62	136.86	962.74	337.35	1190.26	580.9	1011.07	382.91	1147.52	393.51
34.434	0	0.52	0.21	0.03	0.13	0.03	0.31	0.06	2.56	0.17	98.95	44.24	-10.64	74.05	0.07	0.36	0	0.01	2.56	0	0.17	0	0	13.84	8.77	0.62	0.06	87.9	2.39	0.09	0.26	0.25	0.47	1.41	0	18	0.75	-16.76	4.43	51.68	137.07	962.58	337.26	1189.93	580.63	1011.33	382.29	1147.94	393.47
34.467	0	0.54	0.21	0.03	0.13	0.03	0.32	0.06	2.23	0.2	98.91	48.9	-11.59	74.81	0.06	0.28	0	0.01	2.23	0	0.2	0	0	14.2	9.01	0.53	0.07	90.55	2.04	0.08	0.25	0.28	0.46	1.09	0	18	1.11	-16.56	4.59	51.68	136.61	962.61	336.86	1191.05	581.84	1012.28	382.28	1148.45	393.13
34.501	0	0.57	0.2	0.03	0.13	0.03	0.28	0.06	1.75	0.18	98.87	55.29	-11.5	77.93	0.05	0.26	0	0.01	1.75	0	0.18	0	0	12.06	7.58	0.35	0.07	94.23	1.96	0.09	0.24	0.44	0.54	0.83	0	18	1.14	-15.69	4.45	51.78	137.15	963.01	335.83	1192.6	581.81	1012.87	381.35	1149.54	392.78
34.534	0	0.56	0.2	0.03	0.13	0.03	0.28	0.06	1.71	0.13	98.88	55.4	-11.49	56.45	0.04	0.26	0	0.01	1.71	0	0.13	0	0	12.45	6.82	0.25	0.06	94.32	1.78	0.08	0.22	0.12	0.52	0.7	0	18	1.89	-20.7	2.7	51.69	131.18	963.32	336.21	1190.94	580.32	1013.08	382.68	1143.95	391.66
34.567	0	0.54	0.2	0.03	0.13	0.03	0.28	0.06	1.7	0.15	98.91	53.19	-11.07	81.54	0.04	0.28	0	0.01	1.7	0	0.15	0	0	12.75	5.42	0.23	0.06	93.23	1.55	0.08	0.2	1.09	0.5	0.68	0	18	1.5	-14.57	4.57	51.88	139.71	963	335.92	1193.19	582.32	1012.1	381.48	1151.28	393.66
34.601	0	0.55	0.2	0.03	0.13	0.03	0.29	0.06	1.75	0.18	98.9	54.57	-11.8	77.13	0.03	0.28	0	0.01	1.75	0	0.18	0	0	13.56	6.81	0.23	0.05	93.86	1.08	0.08	0.21	1.2	0.49	0.62	0	18	2.67	-15.92	5.72	51.91	138.91	963.31	336.97	1191.67	582.37	1013.16	382.09	1151.54	394.32
34.634	0	0.54	0.2	0.03	0.13	0.03	0.31	0.06	1.57	0.21	98.91	52.97	-12.13	80.46	0.03	0.3	0	0.01	1.57	0	0.21	0	0	14.29	7.17	0.2	0.04	93.24	0.93	0.07	0.2	1.14	0.46	0.53	0	18	1.29	-14.92	4.42	51.95	138.81	963.69	336.21	1194.07	582.86	1013.13	381.88	1151.44	393.72
34.667	0	0.52	0.19	0.03	0.13	0.03	0.35	0.06	1.56	0.32	98.95	49.44	-12.6	70.82	0.03	0.35	0	0.01	1.56	0	0.32	0.01	0	16.85	6.81	0.18	0.04	91.5	0.74	0.08	0.19	0.67	0.44	0.47	0	18	2.3	-17.57	5.29	51.9	137.67	963.22	337.08	1193.02	584.12	1013.87	382.74	1151.07	394.08
34.701	0	0.52	0.2	0.03	0.13	0.03	0.5	0.06	1.51	0.29	98.97	48.9	-14.9	70.75	0.03	0.44	0.01	0.01	1.51	0	0.29	0.01	0	23.72	6.5	0.15	0.03	91.27	0.37	0.07	0.14	0.57	0.4	0.54	0	18	2.52	-17.58	4.14	51.92	131.98	962.56	337.07	1192.94	583.68	1015.07	382.09	1146.32	395.93
34.734	0	0.49	0.2	0.03	0.13	0.03	0.57	0.06	1.15	0.18	98.87	41.48	-15.15	77.39	0.04	0.5	0.01	0.01	1.15	0	0.18	0	0	25.73	7.39	0.15	0.02	87.9	0.31	0.06	0.12	0.64	0.39	0.52	0	18	0.04	-15.85	4.29	51.99	136.08	966.29	338.29	1196.22	584.6	1016.62	383.85	1152.29	394.45
34.768	0	0.53	0.2	0.03	0.13	0.03	0.78	0.06	0.75	0.08	98.43	48.08	-18.57	60.59	0.05	0.57	0.01	0.01	0.75	0	0.08	0	0	31.21	9.45	0.15	0.02	91.63	0.25	0.05	0.09	0.24	0.33	0.59	0	18	4.6	-19.85	4.72	52.18	131.2	966.3	338.03	1194.9	583.98	1018.86	383.48	1149.44	396.27
34.801	0	0.54	0.2	0.03	0.13	0.03	0.94	0.06	0.69	0.07	98.12	50.59	-20.09	79.91	0.07	0.65	0.01	0.01	0.69	0	0.06	0	0	34.77	9.17	0.16	0.02	92.94	0.22	0.04	0.07	0.61	0.3	0.73	0	18	2.67	-15.1	4.78	52.23	135.33	968.31	337.38	1198.86	584.63	1019.96	382.72	1154.63	395.96
34.834	0	0.56	0.2	0.03	0.13	0.03	0.89	0.06	0.57	0.09	98.22	55.43	-20.37	69.03	0.09	0.8	0.01	0.01	0.57	0	0.05	0	0	33.61	9.65	0.21	0.02	95.25	0.24	0.04	0.06	0.24	0.32	0.96	0	18	7.15	-17.99	5.11	52.41	134.64	967.3	336.29	1200.54	587.58	1021.06	382.75	1154.87	397.62
34.868	0	0.57	0.21	0.03	0.13	0.03	1.17	0.06	0.62	0.09	97.66	57.24	-22.36	76.71	0.09	0.65	0.01	0.01	0.62	0	0.08	0	0	38.91	9.11	0.19	0.02	96.31	0.16	0.04	0.05	0.11	0.27	1.08	0	18	6.86	-16.04	7.17	52.5	136.21	967.56	335.82	1200.65	587.12	1022.87	380.86	1158	398.01
34.901	0	0.57	0.22	0.03	0.13	0.03	1.26	0.06	0.62	0.11	97.49	57.19	-22.97	81.28	0.11	0.69	0.01	0.01	0.62	0	0.1	0	0	39.79	10.34	0.23	0.02	96.25	0.16	0.04	0.05	0.21	0.24	1.61	0	18	6.33	-14.66	6.35	52.58	136.43	969.68	335.56	1201.72	585.32	1023.42	380.74	1158.84	397.22
34.934	0	0.58	0.23	0.04	0.13	0.03	1.15	0.06	0.69	0.14	97.69	58.44	-22.68	77.56	0.13	0.65	0.01	0.01	0.69	0	0.14	0	0	37.76	11.42	0.27	0.02	96.89	0.18	0.04	0.04	0.3	0.23	2.05	0	18	6.25	-15.8	6.02	52.78	135.87	971.35	335.28	1203.54	584.85	1025.1	380.33	1159.91	397.25
34.968	0	0.58	0.23	0.03	0.13	0.03	1.13	0.06	0.89	0.19	97.73	58.84	-22.41	77.86	0.11	0.65	0.01	0.01	0.89	0	0.19	0.01	0	37.68	10.66	0.36	0.02	96.89	0.2	0.04	0.03	0.21	0.22	2.15	0	18	6.15	-15.71	5.64	52.79	136.31	973.94	335.43	1205.82	584.84	1026.83	381.01	1162.25	396.58
35.001	0	0.59	0.25	0.04	0.13	0.03	1.26	0.06	0.93	0.15	97.48	60.07	-23.28	74.98	0.11	0.62	0.01	0.01	0.93	0	0.15	0	0	39.5	11.24	0.44	0.03	97.49	0.21	0.03	0.03	0.35	0.21	2.79	0	18	5.72	-16.51	4.41	52.84	134.92	975.69	335.34	1207.97	584.73	1028.07	381.45	1162.19	396.2
35.034	0	0.59	0.27	0.03	0.13	0.03	1.3	0.06	1.44	0.15	97.4	61.6	-23.19	50.77	0.09	0.49	0.01	0.01	1.44	0	0.15	0.01	0	40.08	10.76	0.63	0.04	97.78	0.23	0.04	0.04	0.56	0.21	3.54	0	18	6.3	-21.85	5.06	53.51	134.28	977.5	334.92	1208.54	583.29	1030.32	380.49	1163.77	395.5
35.068	0	0.59	0.3	0.03	0.13	0.03	0.93	0.06	1.74	0.15	98.15	62.03	-20.78	58.14	0.09	0.54	0	0.01	1.74	0	0.15	0	0	33.8	10.35	0.9	0.06	97.71	0.28	0.05	0.03	0.46	0.22	4.61	0	18	8.12	-20.36	5.25	55.15	130.53	980.03	327.5	1208.09	572.81	1033.42	372.23	1162.88	388.96
35.101	0	0.57	0.28	0.03	0.13	0.03	0.62	0.06	1.59	0.14	98.76	59.98	-17.83	70.54	0.09	0.41	0	0.01	1.59	0	0.14	0	0	26.77	8.71	0.5	0.05	96.78	0.26	0.06	0.04	0.36	0.21	3.76	0	18	11.23	-17.64	4.56	57.52	132.98	981.24	318.36	1206.55	560.52	1031.41	363.41	1163.18	381.27
35.135	0	0.53	0.25	0.03	0.13	0.03	0.37	0.06	1.7	0.15	98.93	53.08	-13.32	67.86	0.13	0.53	0	0.01	1.7	0	0.15	0	0	17.64	6.44	0.2	0.06	93.17	0.24	0.05	0.03	0.66	0.21	2.84	0	18	13.63	-18.26	3.32	59.26	129.67	981.37	314.42	1204.63	554.79	1030.74	360.36	1159.3	377.28
35.168	0	0.45	0.23	0.03	0.13	0.03	0.26	0.06	1.68	0.18	99.1	34.43	-8.54	81.51	0.21	0.52	0	0.01	1.68	0	0.18	0	0	11.79	3.65	0.1	0.04	83.63	0.23	0.05	0.04	2.72	0.19	1.72	0	18	13.8	-14.58	0.16	59.48	126.25	981.01	314.36	1201.55	549.6	1027.61	360.28	1152.61	378.08
35.201	0	0.34	0.21	0.03	0.13	0.03	0.22	0.06	1.77	0.14	99.33	10.46	-2.98	86.05	0.34	0.59	0	0.01	1.77	0	0.14	0	0	9	2.48	0.05	0.03	64.84	0.23	0.06	0.04	0.71	0.19	1.18	0	18	15.87	-12.9	1.72	59.44	132.19	975.61	312.75	1193.53	545.47	1019.62	358.01	1150.39	377.38
35.235	0	0.3	0.21	0.03	0.13	0.03	0.17	0.06	1.5	0.09	99.4	5.96	0	85.76	0.56	0.45	0	0.01	1.5	0	0.09	0.01	0	4.47	1.73	0.02	0.03	57.5	0.24	0.07	0.05	0.41	0.17	0.99	0	18	13.17	-13.02	2.03	59.36	130.58	975.19	314.3	1188.93	541.7	1018.24	357.66	1147.35	377.19
35.268	0	0.23	0.2	0.02	0.13	0.03	0.16	0.06	1.23	0.06	99.53	1.66	0	92.83	0.77	0.29	0	0.01	1.23	0.01	0.06	0.01	0	3.64	0.94	0.02	0.02	41.31	0.22	0.08	0.05	0.47	0.16	0.74	0	18	14.91	-9.19	3.26	59.02	135.6	967.86	317.73	1180.25	544.82	1009.02	361.57	1143.32	380.31
35.301	0	0.24	0.2	0.02	0.13	0.03	0.15	0.06	1.19	0.05	99.52	2.03	0	84.31	0.99	0.19	0	0.01	1.19	0.01	0.05	0.01	0	1.91	0.48	0.01	0.02	43.92	0.22	0.09	0.04	1.36	0.14	0.56	0	18	11.69	-13.59	1.33	58.52	128	965.11	321.65	1176.14	545.36	1007.37	364.24	1133.92	383.39
35.335	0	0.23	0.2	0.02	0.13	0.03	0.14	0.06	1.07	0.07	99.53	1.78	0	91.86	1.24	0.16	0	0.01	1.07	0.01	0.07	0.01	0	1.07	0.34	0	0.01	42.22	0.25	0.12	0.05	0.5	0.13	0.38	0	18	12.19	-9.88	4.22	58.67	134.99	958.36	326.14	1168.83	550.06	1000.03	367.52	1133.34	388.78
35.368	0	0.18	0.2	0.02	0.14	0.03	0.15	0.06	1.28	0.09	99.61	0.54	0	92.67	1.63	0.17	0	0.01	1.28	0.02	0.09	0.02	0	0.94	0.26	0	0.01	25.47	0.32	0.14	0.06	0.38	0.13	0.31	0	18	10.58	-9.31	2.37	58.51	128.13	957.02	328.69	1166.15	550.68	999.38	370.27	1126.01	389.77
35.401	0	0.2	0.2	0.02	0.14	0.03	0.15	0.06	1.43	0.1	99.59	0.94	0	95.87	1.69	0.16	0	0.01	1.43	0.02	0.1	0.01	0	0.95	0.33	0	0.01	33.06	0.32	0.13	0.07	0.72	0.12	0.33	0	18	12.47	-6.27	4.28	58.93	133.31	947.58	327.94	1154.92	549.4	988.44	369.57	1120.37	388.73
35.435	0	0.26	0.2	0.02	0.13	0.03	0.14	0.06	1.41	0.11	99.48	3.02	0	92.09	1.43	0.13	0	0.02	1.41	0.02	0.11	0.01	0	0.66	0.54	0	0.01	48.71	0.21	0.13	0.1	1.63	0.12	0.38	0	18	12.95	-9.73	2.71	59.44	130.19	945.29	327.57	1151.42	547.13	985.37	369.62	1114.27	387.91
35.468	0	0.34	0.2	0.02	0.13	0.03	0.14	0.06	2.13	0.14	99.32	12.2	-0.24	91.7	1.32	0.09	0	0.02	2.13	0.03	0.14	0.01	0	0.65	0.7	0	0.02	66.64	0.17	0.12	0.11	0.29	0.13	0.41	0	18	15.56	-9.99	2.77	59.05	128.82	942.2	327.11	1146.56	544.97	982.24	368.86	1109.53	388.62
35.502	0	0.48	0.2	0.02	0.13	0.03	0.14	0.06	1.67	0.13	99.03	47.5	-5.86	91.73	1.32	0.09	0	0.02	1.67	0.02	0.13	0.01	0	0.36	0.87	0	0.02	90.42	0.1	0.15	0.15	0.23	0.11	0.39	0	18	16.55	-9.97	2.52	58.3	128.46	935.15	325.93	1137.4	541.77	974.01	367.89	1101.06	386.82
35.535	0	0.51	0.2	0.02	0.13	0.03	0.15	0.06	2.18	0.15	98.98	56.15	-6.77	92.07	1.61	0.1	0	0.02	2.18	0.03	0.15	0.01	0.05	0.28	1.78	0	0.02	94.23	0.07	0.13	0.17	0.21	0.09	0.49	0	18	16.25	-9.74	2.35	58.05	124.97	932.69	326.61	1133.6	540.95	972.46	367.95	1095.94	387.24
35.568	0	0.52	0.2	0.03	0.14	0.03	0.15	0.06	2.58	0.17	98.95	59.81	-7.43	94.64	2.34	0.15	0	0.02	2.58	0.02	0.17	0	0.11	0.29	3.22	0	0.02	95.7	0.06	0.15	0.21	0.17	0.09	0.54	0	18	17	-7.64	1.97	58.07	126.05	926.73	326.77	1127.8	541.32	965.68	368.71	1090.3	387.66
35.602	0	0.47	0.2	0.03	0.14	0.03	0.15	0.06	2.38	0.1	99.05	46.74	-6.41	96.01	2.38	0.15	0	0.02	1.49	0.03	0.1	0	0.13	0.28	3.02	0	0.02	89.33	0.06	0.14	0.23	0.54	0.09	0.41	0	18	15.37	-6.09	1.89	59.09	124.35	922.38	325.59	1124.32	542.48	962.27	368.88	1085.77	383.42
35.635	0	0.36	0.2	0.03	0.14	0.03	0.16	0.06	2.78	0.09	99.29	16.51	-1.88	94.39	2.78	0.15	0	0.02	2.17	0.03	0.09	0.01	0.12	0.26	3.28	0	0.02	70.38	0.09	0.16	0.25	0.66	0.09	0.42	0	18	13.38	-7.89	1.53	59.75	126.27	918.79	325.58	1121.78	542.25	957.92	368.36	1083.25	383.85
35.668	0	0.23	0.2	0.03	0.14	0.03	0.16	0.06	2.88	0.07	99.54	1.79	0	91.79	2.88	0.16	0	0.02	1.6	0.04	0.07	0.01	0.15	0.33	3.3	0	0.01	40.59	0.13	0.18	0.28	0.32	0.1	0.35	0	18	13.18	-9.93	0.48	59.83	124.28	915.31	325.16	1119.52	543.66	954.84	369.41	1078.49	381.97
35.702	0	0.16	0.2	0.03	0.14	0.03	0.16	0.06	2.87	0.06	99.61	0.33	0	94.03	2.87	0.22	0	0.02	1.28	0.05	0.06	0.01	0.2	0.45	3.16	0	0.01	15.71	0.16	0.2	0.29	0.52	0.1	0.25	0	18	12.9	-8.21	0.06	59.73	124.67	912.79	324.62	1118.18	544.94	952.23	370.09	1076.48	380.3
35.735	0	0.15	0.19	0.03	0.14	0.03	0.15	0.06	2.51	0.05	99.61	0.33	0	91.54	2.71	0.41	0	0.02	1.23	0.04	0.05	0.01	0.11	0.46	2.51	0	0	11.59	0.23	0.22	0.31	0.13	0.1	0.22	0	18	13.66	-10.09	-0.86	59.77	126.02	909.39	323.04	1118.19	545.92	948.99	369.06	1074.43	381.21
35.769	0	0.15	0.19	0.03	0.14	0.03	0.15	0.06	2.14	0.1	99.62	0.33	0	89.06	2.14	0.53	0.01	0.02	1.52	0.1	0.1	0.01	0.09	0.59	2.35	0	0	10.06	0.34	0.3	0.42	0.14	0.12	0.16	0	18	13.37	-11.52	-0.28	59.74	129.16	907.45	322.74	1117.99	547.82	946.81	369.31	1075.48	380.68
35.802	0	0.17	0.19	0.03	0.14	0.03	0.15	0.06	2	0.14	99.62	0.36	0	92.74	1.75	0.63	0.01	0.01	2	0.14	0.11	0.01	0.06	0.84	2	0	0	19.23	0.33	0.27	0.5	0.12	0.13	0.1	0	18	13.44	-9.27	0.54	59.61	129.28	906.01	322.58	1117.21	549.48	946.48	369.39	1075.33	379.87
35.835	0	0.19	0.19	0.03	0.14	0.03	0.15	0.06	2.3	0.19	99.62	0.68	0	95	1.27	0.6	0.01	0.01	2.3	0.19	0.17	0.01	0	1.11	1.69	0	0	27.94	0.28	0.2	0.39	0.14	0.13	0.04	0	18	14.18	-7.28	0.47	59.43	131.08	903.51	320.4	1117.82	550.7	944.6	367.97	1075.21	379.1
35.869	0	0.27	0.19	0.03	0.13	0.03	0.15	0.06	3.99	0.32	99.45	4.41	0	91.95	0.96	0.49	0.01	0.01	3.99	0.26	0.32	0.01	0.03	1.61	2.5	0	0	51.07	0.15	0.13	0.3	0.09	0.14	0.05	0	18	13.71	-9.82	1.72	59.18	133.9	902.62	320.14	1117.03	550.55	943.64	366.86	1076.98	379.16
35.902	0	0.38	0.19	0.03	0.13	0.03	0.16	0.06	4.14	0.3	99.24	19.67	-1.49	85.37	0.66	0.38	0.01	0.01	4.14	0.27	0.3	0.01	0.06	1.83	3.84	0	0	71.68	0.11	0.13	0.23	0.22	0.15	0.03	0	18	11.85	-13.18	2.32	58.45	135.1	902.09	319.71	1117.37	550.97	943.51	366.05	1078.1	377.92
35.935	0	0.41	0.19	0.03	0.13	0.03	0.16	0.06	4.26	0.3	99.18	26.91	-2.73	84.7	0.54	0.35	0.01	0.01	4.26	0.28	0.3	0.01	0.08	1.92	4.51	0	0	76.64	0.09	0.13	0.21	0.39	0.15	0.07	0	18	9.4	-13.44	2.23	57.46	136.13	902.14	318.8	1119.28	551.99	943.81	365.57	1079.57	375.65
35.969	0	0.43	0.19	0.03	0.13	0.03	0.16	0.06	4.18	0.26	99.14	31.41	-3.41	88.04	0.38	0.3	0.01	0.01	4.18	0.26	0.25	0.01	0.08	2.33	4.16	0	0	79.43	0.11	0.18	0.14	2.41	0.15	0.1	0	18	6.49	-12.02	2.63	56.67	135.12	903.68	317.79	1122.63	552.45	947.23	363.66	1081.93	374.39
36.002	0	0.38	0.19	0.03	0.13	0.03	0.16	0.06	2.69	0.21	99.23	17.79	-2.44	87.78	0.26	0.23	0.01	0.01	2.69	0.21	0.19	0.01	0.15	2.38	4.89	0	0	71.6	0.12	0.19	0.12	0.56	0.14	0.1	0	18	6.33	-12.14	2.61	56.11	142.97	904.76	317.02	1126.71	553.74	945.99	363.34	1088.45	375.41
36.035	0	0.31	0.19	0.03	0.13	0.03	0.16	0.06	1.62	0.13	99.38	6.05	0	84.23	0.22	0.22	0.01	0.01	1.62	0.1	0.13	0.01	0.13	2.61	5.21	0	0	57.59	0.18	0.19	0.11	0.85	0.16	0.13	0	18	7.06	-13.62	1.84	55.56	141.5	905.85	316.74	1130.63	556.42	948.34	363.98	1089.31	376.13
36.069	0	0.22	0.19	0.03	0.13	0.03	0.17	0.06	0.92	0.14	99.57	0.95	0	85.88	0.17	0.24	0.01	0	0.92	0.06	0.14	0.01	0.01	3.68	3.64	0	0	34.06	0.27	0.18	0.06	1.74	0.17	0.11	0	18	9.18	-12.98	3.82	55.23	141.72	905.98	316.32	1132.16	558.72	951.41	362.7	1092.33	377.77
36.102	0	0.17	0.19	0.03	0.13	0.03	0.16	0.06	0.66	0.18	99.62	0.33	0	84.58	0.15	0.25	0.01	0	0.66	0.04	0.18	0.01	0	3.74	2.41	0	0	16.87	0.24	0.15	0.05	1.63	0.16	0.13	0	18	7.55	-13.49	2.91	54.96	143.04	907.56	316.58	1135.61	560.22	952.2	363.62	1094.56	377.58
36.136	0	0.16	0.19	0.03	0.13	0.03	0.19	0.06	0.49	0.29	99.62	0.33	0	89.37	0.13	0.25	0.01	0	0.49	0.02	0.29	0.01	0	6.51	2.2	0	0	12.92	0.15	0.1	0.03	4.27	0.15	0.13	0	18	7.93	-11.36	3.62	54.74	144.31	906.92	316.31	1136.48	561.82	952.59	363.13	1096.09	378.43
36.169	0	0.18	0.19	0.03	0.13	0.03	0.2	0.06	0.61	0.26	99.61	0.46	0	82.7	0.1	0.25	0.01	0	0.61	0.01	0.26	0.01	0	7.43	1.95	0	0	24.14	0.13	0.11	0.03	0.89	0.14	0.23	0	18	9.41	-14.18	3.37	54.32	139.91	905.98	316.29	1135.7	563.45	953.45	364.3	1092.76	377.25
36.202	0	0.23	0.19	0.03	0.13	0.03	0.19	0.06	0.69	0.2	99.53	1.5	0	82.58	0.07	0.21	0.01	0	0.69	0.01	0.2	0	0	6.55	1.59	0	0	40.56	0.16	0.13	0.04	0.41	0.14	0.26	0	18	7.98	-14.22	2.23	53.98	142.61	906.14	316.75	1136.96	563.34	951.59	364.8	1093.55	378.43
36.236	0	0.3	0.2	0.03	0.13	0.03	0.19	0.06	0.77	0.18	99.4	5.69	-0.93	86.82	0.07	0.16	0.01	0	0.77	0	0.18	0	0	7.14	1.52	0	0	57.62	0.11	0.12	0.03	0.32	0.15	0.46	0	18	7.02	-12.57	3.15	53.57	143.46	909.4	318.67	1140.58	565.4	955.77	365.55	1098.39	381.03
36.269	0	0.35	0.21	0.03	0.13	0.03	0.19	0.06	1.12	0.17	99.3	11.62	-2.83	82.84	0.07	0.12	0.01	0	1.12	0	0.17	0	0	6.91	1.6	0	0	66.96	0.15	0.13	0.03	1.2	0.16	0.85	0	18	11.4	-14.13	0.76	53.1	140.01	912.16	321.64	1140.46	565.75	955.98	370.93	1095.4	383.77
36.302	0	0.32	0.22	0.03	0.13	0.03	0.19	0.06	1.23	0.19	99.36	7.9	-1.46	90.41	0.06	0.08	0.01	0	1.23	0.01	0.19	0	0	6.67	1.61	0	0	61.53	0.16	0.12	0.04	5.44	0.16	1.32	0	18	8.55	-10.78	1.53	52.7	140.97	911.25	328.61	1137.46	570	954.46	376.39	1094.83	389.36
36.336	0	0.31	0.24	0.03	0.13	0.03	0.18	0.06	1.94	0.31	99.39	6.31	-0.02	92.24	0.04	0.07	0.01	0	1.94	0.01	0.31	0.01	0	5.33	2.28	0.01	0.01	57.82	0.25	0.22	0.04	19.94	0.17	2.26	0	18	10.37	-9.63	0.35	52.21	142.71	909.35	332.7	1134.28	571.99	949.75	381.4	1091.89	394.2
36.369	0	0.29	0.3	0.03	0.13	0.03	0.17	0.06	3.18	0.39	99.4	5.45	0	94.36	0.03	0.07	0.01	0	3.18	0.01	0.39	0.01	0	3.91	2.86	0.01	0.01	54.65	0.29	0.26	0.05	98.97	0.19	4.33	0	18	8.63	-7.91	1.07	52.02	146.04	903.64	338.99	1126.61	577.22	942.06	388.27	1087.85	396.9
36.402	0	0.23	0.37	0.03	0.13	0.03	0.16	0.06	3.92	0.68	99.26	1.68	0	96.21	0.03	0.07	0.01	0	3.92	0.02	0.68	0.02	0	2.86	3.21	0.06	0.02	38.78	0.47	0.35	0.07	99.91	0.19	6.36	0	18	7.11	-5.82	2.16	51.54	146.62	896.15	344.29	1116.72	579.74	934.4	391.78	1080.67	401.85
36.436	0	0.15	0.29	0.03	0.13	0.03	0.15	0.06	4.28	1.18	99.41	0.33	0	98.3	0.02	0.07	0.01	0	4.28	0.05	1.18	0.07	0	2.09	2.58	0.36	0.02	11.32	1.06	0.46	0.11	99.68	0.2	4.14	0	18	5.05	-1.73	2.22	50.68	145.96	889.16	349.68	1106.51	581.73	926.22	396.63	1071.95	404.85
36.469	0	0.14	0.27	0.03	0.13	0.03	0.15	0.06	2.2	0.98	99.47	0.33	0	98.63	0.02	0.1	0.01	0	3.22	0.1	0.98	0.14	0	1.75	1.96	0.51	0.03	2.2	1.33	0.53	0.13	97.87	0.24	3.21	0	18	5.13	-0.62	1.83	49.85	145.83	880.92	353.93	1097.82	585.1	917.41	400.87	1062.99	409.4
36.503	0	0.14	0.24	0.03	0.13	0.03	0.14	0.06	1.65	0.47	99.52	0.33	0	98.43	0.02	0.16	0.01	0	2.36	0.2	0.47	0.34	0	1.16	1.65	1.85	0.04	0.17	2.84	0.69	0.24	96.15	0.32	2.23	0	18	5.09	-1.31	3.23	48.95	146.78	868.22	357.13	1085.81	589.41	906.22	402.94	1052.61	413.58
36.536	0	0.14	0.21	0.03	0.14	0.03	0.14	0.06	1.2	0.23	99.58	0.33	0	98.38	0.02	0.22	0.01	0	1.89	0.22	0.23	0.11	0	0.79	1.2	3.71	0.04	0.16	3.73	0.76	0.33	84.63	0.38	1.14	1	24	2.94	-1.47	1.93	48.2	145.53	863.2	357.65	1082.09	590.17	900.97	403.82	1046.17	413.71
36.569	0	0.14	0.2	0.03	0.14	0.03	0.13	0.06	0.91	0.19	99.6	0.33	0	98.35	0.01	0.39	0.01	0	1.31	0.19	0.05	0.02	0	0.65	0.91	4.76	0.04	0.15	4.73	0.76	0.36	70.86	0.4	0.68	0	24	4.27	-1.57	2.68	47.76	148.57	858.3	359.4	1074.62	589.77	894.13	405.52	1042.41	414.82
36.603	0	0.15	0.19	0.03	0.15	0.03	0.13	0.06	0.86	0.18	99.62	0.33	0	98.59	0.01	0.53	0.01	0	1.08	0.18	0.03	0.01	0	0.38	0.62	14.33	0.05	0.14	8.46	1.16	0.86	95.15	0.47	0.26	0	24	3.84	-0.78	2.74	47.07	143.97	847.44	360.09	1062.83	590.16	885.1	405.96	1028.82	414.4
36.636	0	0.15	0.18	0.03	0.15	0.03	0.13	0.06	0.71	0.13	99.63	0.33	0	98.39	0.01	0.72	0.01	0	0.71	0.13	0.02	0.01	0	0.36	0.58	13.64	0.06	0.2	8.18	1.07	0.93	95.75	0.44	0.05	0	24	3.73	-1.45	1.05	46.49	148.94	844.58	359.95	1061.87	589.86	878.83	406.92	1027.5	415.96
36.669	0	0.16	0.18	0.03	0.16	0.03	0.13	0.06	0.65	0.08	99.64	0.33	0	98.74	0.01	0.98	0	0	0.65	0.08	0.01	0	0	0.26	0.51	20.12	0.08	0.4	10.34	1.2	1.53	93.02	0.45	0	0	24	7.43	0.2	0.77	46.02	149.7	840.03	360.21	1058.61	592.89	874.22	409.19	1023.74	416.6
36.703	0	0.16	0.18	0.04	0.17	0.03	0.12	0.06	0.67	0.05	99.64	0.33	0	98.5	0.01	1.61	0	0	0.67	0.05	0.02	0.01	0	0.18	0.39	27.86	0.11	0.25	11.92	1.05	1.79	87.7	0.53	0	0	24	3.36	-1.06	0.19	45.26	149.01	837.13	361.68	1056.13	593.9	871.13	410.54	1020.04	415.92
36.736	0	0.16	0.18	0.03	0.16	0.03	0.12	0.06	0.57	0.03	99.65	0.33	0	98.37	0	2.02	0	0	0.57	0.03	0.01	0	0	0.21	0.54	23.37	0.14	0.54	10.23	0.87	1.78	59.28	0.5	0	0	24	3.26	-1.51	0.8	44.7	149.65	834.42	363.15	1052.64	594.67	868.42	411.35	1017.94	417.44
36.77	0	0.15	0.17	0.03	0.16	0.03	0.12	0.06	0.56	0.03	99.65	0.33	0	98.28	0	2.33	0	0	0.56	0.03	0.03	0	0	0.16	0.72	26.29	0.18	0.44	8.64	0.72	2.4	35.4	0.52	0	0	24	2.34	-1.78	1.2	44.21	147.8	831.63	364.8	1049.34	595.6	866.78	411.83	1014.38	419.42
36.803	0	0.15	0.17	0.03	0.17	0.03	0.12	0.07	0.53	0.03	99.66	0.33	0	97.98	0	3.83	0	0	0.53	0.03	0.02	0	0	0.16	0.88	24.35	0.2	0.43	8.76	0.59	2.62	67.75	0.5	0	0	24	1.78	-2.58	0.77	43.9	146.71	828.77	364.94	1046.43	595.75	863.91	412.44	1010.49	418.54
36.836	0	0.14	0.17	0.03	0.17	0.03	0.12	0.07	0.48	0.05	99.66	0.33	0	98.48	0.01	4.28	0	0	0.48	0.05	0.02	0	0	0.17	0.99	22.44	0.21	0.88	8.06	0.57	2.53	99.83	0.45	0	0	24	2.91	-1.13	1.08	44.01	148.22	826.18	365.02	1043.18	595.04	860.64	412.2	1008.68	419.68
36.87	0	0.14	0.16	0.03	0.18	0.03	0.12	0.07	0.66	0.06	99.64	0.33	0	98.35	0.01	6.1	0	0.01	0.66	0.06	0.02	0	0	0.15	0.98	18.64	0.29	0.78	7.69	0.39	2.85	99.97	0.4	0.07	0	24	1.83	-1.57	1.46	43.84	145.86	824.2	365.83	1040.31	595.42	859.8	412.48	1005.51	419.23
36.903	0	0.13	0.15	0.03	0.19	0.03	0.11	0.08	0.9	0.09	99.62	0.33	0	98.76	0.01	8.31	0	0.01	0.9	0.09	0.02	0	0	0.15	0.74	14.1	0.34	0.39	6.81	0.33	2.17	99.94	0.4	0.11	0	24	2.02	-0.11	0.7	43.93	146.22	820.91	364.42	1038.49	595.43	856.22	412.13	1002.33	417.81
36.936	0	0.13	0.15	0.03	0.2	0.03	0.11	0.09	1.06	0.13	99.59	0.33	0	98.45	0.02	10.02	0	0.01	1.06	0.13	0.03	0	0	0.16	0.59	14.16	0.34	0.29	7.16	0.31	2.1	99.97	0.39	0.21	0	24	4.68	-1.24	2.01	44.12	146.84	817.04	362.78	1038.47	599.21	855.48	410.56	1002.1	418.72
36.97	0	0.12	0.15	0.03	0.2	0.03	0.11	0.08	1.08	0.15	99.6	0.33	0	98.05	0.02	9.87	0	0.02	1.08	0.15	0.04	0	0	0.15	0.7	10.47	0.3	0.19	6.16	0.2	2.04	99.62	0.31	0.37	0	24	3.96	-2.42	2.9	44.18	151.03	816.69	363.64	1036.81	598.42	853.43	410.65	1004.21	419.32
37.003	0	0.12	0.16	0.03	0.2	0.03	0.11	0.08	0.77	0.16	99.61	0.33	0	97.85	0.02	9.64	0	0.02	0.77	0.16	0.04	0	0	0.16	0.71	10.88	0.26	0.16	5.86	0.19	2.07	96.8	0.27	0.49	0	18	2.41	-2.9	2.26	44.19	148.31	815.12	363.22	1036.24	599.42	852.87	411.07	1001.06	416.95
37.036	0	0.12	0.15	0.03	0.2	0.03	0.11	0.09	0.48	0.1	99.59	0.33	0	98.11	0.02	11.16	0	0.02	0.48	0.1	0.02	0	0	0.18	0.42	7.08	0.18	0.15	5.16	0.16	1.97	76.34	0.24	0.46	1	24	1.93	-2.24	2.19	44.39	147.68	811.87	360.57	1038.55	603.03	852.65	409.24	1000.21	415.33
37.07	0	0.12	0.16	0.03	0.18	0.03	0.11	0.08	0.44	0.08	99.64	0.33	0	98	0.02	8.85	0	0.02	0.44	0.08	0.01	0	0	0.24	0.36	3.44	0.14	0.2	3.23	0.13	2.05	65.26	0.19	0.56	0	24	0.51	-2.54	2.67	44.76	150.07	810.62	359.94	1037.63	602.59	850.94	408.3	1000.9	414.12
37.103	0	0.12	0.16	0.03	0.18	0.03	0.11	0.08	0.44	0.06	99.64	0.33	0	98.06	0.02	9.09	0	0.02	0.44	0.06	0	0	0	0.22	0.36	3.12	0.15	0.31	2.77	0.13	2.11	33.79	0.19	0.61	0	24	-0.78	-2.39	3.52	45.25	148.26	809.6	359.1	1038.08	602.69	852.6	405.67	1000.56	415.16
37.137	0	0.12	0.17	0.03	0.17	0.02	0.11	0.08	0.39	0.02	99.66	0.33	0	97.45	0.01	8.25	0	0.01	0.39	0.02	0	0	0	0.29	0.57	1.36	0.14	1.35	1.58	0.09	1.97	11.69	0.16	0.62	0	24	2.04	-3.78	4.95	46.44	147.65	808.44	359.02	1037.52	604.58	853.61	406.79	1001.02	415.23
37.17	0	0.12	0.18	0.03	0.16	0.03	0.12	0.07	0.42	0.01	99.65	0.33	0	97.3	0.01	6.34	0	0.01	0.42	0.01	0	0	0	0.34	0.97	0.96	0.17	2.74	1.1	0.08	1.52	29.44	0.15	0.8	0	24	2.05	-4.07	3.88	47.03	145.84	808.93	359.21	1038.03	605.67	853.7	407.41	999.39	414.23
37.203	0	0.13	0.18	0.03	0.16	0.02	0.12	0.07	0.4	0.01	99.64	0.33	0	96.39	0.01	6.29	0	0.01	0.4	0.01	0	0	0	0.35	1.11	0.86	0.19	6.09	1.01	0.08	1.41	37.82	0.14	0.85	0	24	4.91	-5.58	3.93	48.01	146.95	809.4	358.8	1038.46	605.83	853.66	407.83	1000.45	414.76
37.237	0	0.14	0.18	0.03	0.16	0.03	0.12	0.07	0.5	0.01	99.64	0.33	0	97.15	0.01	6.08	0	0.01	0.5	0	0	0	0.02	0.32	1.26	0.75	0.22	10.47	0.92	0.1	1.27	36.53	0.12	0.97	0	24	3.76	-4.36	4.68	48.21	144.86	809.84	357.04	1040.37	605.2	856.71	405.96	1001.38	413.27
37.27	0	0.13	0.18	0.03	0.16	0.03	0.12	0.07	0.58	0.01	99.64	0.33	0	96.29	0.01	7.19	0	0.01	0.58	0.01	0.01	0	0.06	0.32	1.03	0.78	0.17	5.31	0.86	0.1	1.15	54.57	0.11	1.12	0	24	4.02	-5.72	4.64	48.49	148.09	810.43	355.97	1042.21	605.26	856.34	405.17	1004.23	412.83
37.303	0	0.12	0.19	0.03	0.16	0.03	0.12	0.07	0.55	0.01	99.63	0.33	0	97.16	0.01	6	0	0	0.55	0.01	0.01	0	0.06	0.33	1.42	0.65	0.17	1.59	0.83	0.13	1.01	25.32	0.09	1.16	0	24	3.35	-4.33	5.02	48.64	148.07	811.56	354.03	1045.39	605.15	858.95	403.64	1006.83	411.28
37.337	0	0.12	0.18	0.03	0.16	0.03	0.12	0.07	0.56	0.02	99.64	0.33	0	96.64	0	6.79	0	0	0.56	0.01	0.02	0	0.06	0.37	1.72	0.52	0.18	0.74	0.77	0.15	0.95	47.79	0.08	1.04	0	24	3.15	-5.2	5.3	48.72	148.28	813.58	354.18	1047.66	605.46	861.34	403.35	1009.37	411.81
37.37	0	0.12	0.17	0.03	0.16	0.02	0.12	0.07	0.48	0.02	99.65	0.33	0	96.15	0	6.9	0	0	0.48	0.01	0.02	0	0.01	0.4	1.7	0.53	0.14	0.39	0.99	0.19	1.01	58.3	0.08	0.76	0	24	3.36	-5.9	5.67	48.82	149.05	813.61	353.52	1048.78	605.84	861.98	402.71	1010.75	411.87
37.403	0	0.12	0.17	0.03	0.17	0.03	0.12	0.08	0.58	0.03	99.66	0.33	0	95.91	0	7.68	0	0	0.58	0.02	0.03	0	0.02	0.48	1.13	0.52	0.1	0.32	1.18	0.25	1.05	35.02	0.08	0.62	0	24	4.7	-6.22	5.9	49.05	148.83	814.5	353.65	1049.44	606.41	863.17	402.26	1011.61	412.94
37.437	0	0.11	0.16	0.03	0.17	0.03	0.12	0.08	0.63	0.04	99.65	0.33	0	95.8	0	8.55	0	0	0.63	0.04	0.03	0	0	0.55	0.83	0.37	0.07	0.3	1.13	0.29	1.12	51.45	0.06	0.44	0	24	4.77	-6.37	5.29	49.16	149.56	814.51	352.87	1048.79	605.26	861.79	401.4	1011	411.69
37.47	0	0.11	0.16	0.03	0.18	0.02	0.11	0.08	0.5	0.05	99.65	0.33	0	96.88	0	9.06	0	0	0.5	0.05	0.03	0	0	0.59	0.69	0.33	0.05	0.15	1.18	0.3	0.92	47.64	0.05	0.24	0	24	3.57	-4.81	4.57	49.34	148.27	814.69	352.68	1048.57	604.03	861.58	400.74	1009.47	411.37
37.504	0	0.11	0.15	0.03	0.18	0.02	0.11	0.09	0.41	0.06	99.63	0.33	0	98.07	0	10.49	0	0.01	0.41	0.06	0.04	0	0	0.66	0.62	0.2	0.04	0.1	1.02	0.46	0.78	96.82	0.05	0.18	0	24	3.56	-2.36	3.74	50.55	140.77	813.53	351.4	1046.64	602.18	862.73	399.44	1003.13	409.71
37.537	0	0.11	0.15	0.03	0.19	0.02	0.11	0.09	0.42	0.07	99.62	0.33	0	98.76	0.01	11.55	0	0.01	0.42	0.07	0.06	0	0	0.77	0.62	0.23	0.04	0.17	0.96	0.55	0.59	99.24	0.04	0.1	0	24	7.34	0.11	3.39	52.07	140.76	811.09	344.02	1043.02	595.03	859.32	393.72	999.82	402.31
37.57	0	0.1	0.13	0.03	0.23	0.02	0.1	0.12	0.27	0.07	99.54	0.33	0	98.64	0.01	17.36	0	0.01	0.27	0.07	0.07	0	0	0.86	0.71	0.26	0.03	0.13	1.13	0.62	0.47	26.89	0.04	0.07	0	24	8.01	0.57	3.56	53.24	138.22	809.01	338.43	1039.23	587.66	857.83	387.45	995.71	397.11
37.604	0	0.09	0.1	0.03	0.32	0.02	0.09	0.17	0.34	0.15	99.37	0.59	0	98.4	0.02	26.54	0	0.02	0.34	0.1	0.15	0.01	0	1.68	0.93	0.28	0.01	0.15	1.57	0.82	0.28	0.45	0.03	0.03	0	24	7.85	1.4	2.96	54.14	133.75	806.8	331.43	1035.81	579.89	856.51	380.8	990.03	388.63
37.637	0	0.07	0.07	0.03	0.51	0.02	0.08	0.32	0.35	0.24	98.98	1.77	0	98.39	0.05	40.95	0.01	0.04	0.35	0.13	0.24	0.02	0	2.4	1.55	0.26	0.01	0.16	1.67	0.8	0.21	0.01	0.02	0.01	1	30	7.15	1.44	2.87	54.89	134.64	803.46	324.35	1032.23	572.58	852.49	373.94	986.97	380.58
37.67	0	0.06	0.05	0.03	0.85	0.02	0.06	0.58	0.5	0.35	98.31	5.64	0	98.18	0.12	55.14	0.01	0.09	0.5	0.17	0.35	0.04	0	3.02	2.65	0.32	0	0.23	3.14	1.26	0.14	0	0.02	0	0	30	7.57	2.07	3.81	55.37	132.54	801.74	321.01	1029.48	568.65	852.29	369.8	984.61	377.49
37.704	0	0.05	0.03	0.03	1.44	0.03	0.05	1.09	0.86	0.49	97.11	19.02	0	98.5	0.32	69.6	0.02	0.2	0.86	0.17	0.49	0.03	0	3.96	4.47	0.22	0	1.38	5.7	1.74	0.09	0	0.02	0	0	30	10.52	1.07	5.09	55.59	133.29	799.02	315.24	1025.05	562.03	849.68	363.78	982.67	372.79
37.737	0	0.05	0.03	0.04	1.91	0.03	0.05	1.49	1.06	0.26	96.17	34.39	0	96.94	0.74	76.47	0.02	0.43	1.06	0.18	0.26	0.01	0	4.36	8.83	0.12	0	7.39	7.18	1.83	0.07	0	0.02	0	0	30	5.6	4.72	6.25	56.15	134.01	799.24	313.96	1022.92	556.52	849.77	359.58	983.3	370.93
37.771	0	0.06	0.02	0.05	2.62	0.03	0.06	1.96	1.24	0.09	94.77	59.89	0	98.05	1.24	81.91	0.02	0.73	0.66	0.09	0.06	0	0	5.55	11.55	0.05	0	16.41	12.5	2.26	0.05	0	0.02	0	0	30	10.3	2.42	7.63	56.01	132.65	798.43	311.93	1021.33	553.77	850.55	359.32	982.73	370.47
37.804	0	0.06	0.02	0.06	3.56	0.02	0.05	2.51	1.54	0.07	92.88	72.97	0	98.73	1.54	86.8	0.02	1.14	0.64	0.07	0.06	0	0	5.67	10.38	0.04	0	6.82	18.89	2.72	0.03	0.01	0.02	0	0	30	12.18	0.24	9.08	55.99	135.38	797.3	309.28	1023.62	554	851.42	358.06	986.25	370.24
37.837	0	0.06	0.02	0.07	3.85	0.02	0.06	2.61	1.86	0.05	92.31	77.67	0	98.33	1.86	87.21	0.02	1.16	0.52	0.05	0.03	0	0	6.43	12.06	0.03	0	2.26	21.63	2.9	0.03	0.02	0.02	0	0	30	10.81	1.62	9.63	55.98	138.47	798.06	309.93	1024.95	554.6	851.85	357.24	989.51	372.22
37.871	0	0.06	0.03	0.07	3	0.02	0.07	1.83	1.76	0.03	94	67.59	0	98.33	1.76	79.06	0.02	0.73	0.32	0.03	0.03	0	0	7.52	9.66	0.02	0	0.82	23.42	2.92	0.02	0.07	0.02	0	0	30	14.67	-1.63	9.07	55.26	141.6	803.03	313.36	1027.8	557.33	853.82	359.76	994.36	377.11
37.904	0	0.09	0.04	0.09	2.28	0.02	0.09	1.12	1.36	0.05	95.43	58.77	0	98.05	1.36	67.26	0.03	0.35	0.36	0.02	0.05	0.01	0	11.02	9.48	0.02	0	0.82	30.49	3.42	0.02	0.07	0.02	0	0	30	14.32	-2.4	7.23	54.55	142.54	807.17	316.39	1030.53	559.56	854.7	362.94	996.4	378.34
37.937	0	0.14	0.06	0.1	1.28	0.02	0.13	0.49	0.74	0.06	97.43	30.22	0	98.65	0.74	47.62	0.03	0.19	0.29	0.02	0.06	0.01	0	12.53	7.18	0.03	0	0.66	35.3	3.78	0.02	0.25	0.02	0.01	0	30	13.31	-0.54	7.8	53.77	143.83	810.62	319.21	1033.96	561.43	858.36	364.42	1001.04	382.58
37.971	0	0.28	0.1	0.15	0.83	0.02	0.24	0.21	0.49	0.09	98.34	19.56	0	98.7	0.49	26.13	0.04	0.1	0.37	0.03	0.09	0.06	0	17.64	6.05	0.04	0	0.92	49.61	5.1	0.02	0.59	0.02	0.01	0	30	13.57	-0.34	6.95	52.94	140.42	812.43	321.58	1035.88	563.74	860.85	367.03	1000.09	385.18
38.004	0	0.33	0.13	0.15	0.59	0.02	0.31	0.13	0.52	0.09	98.83	9.72	0	98.32	0.27	15.99	0.04	0.06	0.52	0.03	0.09	0.2	0	19.84	4.65	0.05	0	1.03	49.61	4.51	0.02	0.03	0.02	0	0	30	14.57	-1.66	6.93	52.26	142.58	812.87	322.53	1037.17	565.8	860.67	368.53	1002.12	386.52
38.037	0	0.47	0.15	0.21	0.56	0.02	0.45	0.1	0.6	0.07	98.88	11.63	0	98.44	0.19	8.77	0.03	0.03	0.6	0.04	0.07	0.34	0	24.21	5.58	0.05	0	1.37	59.32	5.19	0.02	0.15	0.02	0.01	0	30	10.29	-1.28	7.55	51.66	144.64	817.68	330.94	1039.95	570.83	864.07	376.63	1007.92	391.69
38.071	0	0.6	0.18	0.26	0.52	0.02	0.7	0.08	0.6	0.04	98.59	11.94	0	98.52	0.11	3.65	0.04	0.01	0.6	0.03	0.04	0.23	0	30.81	6.68	0.03	0	3.04	64.82	5.12	0.02	0.9	0.02	0	0	30	9	-0.99	7.53	51.07	144.28	817.91	332.08	1038.08	569.54	863.45	376.29	1006.83	392.36
38.104	0	0.55	0.18	0.22	0.43	0.02	1.04	0.07	0.5	0.04	97.91	6.41	-1.05	98.48	0.08	1.91	0.03	0.01	0.5	0.04	0.02	0.13	0	37.1	8.7	0.03	0	5.12	58.05	4.47	0.03	0.08	0.02	0	0	30	8.98	-1.13	7.68	50.49	142.69	817.59	332.43	1038.22	570.39	864.2	377.08	1006.06	392.48
38.138	0	0.67	0.19	0.27	0.44	0.02	0.94	0.07	0.46	0.05	98.13	7.3	-2.16	98.53	0.05	1.33	0.03	0.01	0.46	0.05	0.02	0.07	0	33.57	12.59	0.02	0	11.37	60.37	4.63	0.04	0.22	0.02	0	0	30	10.89	-0.98	7.95	50.26	142.12	817.99	333.03	1039.12	571.7	865.38	378.88	1006.74	393.58
38.171	0	0.61	0.19	0.25	0.41	0.02	0.98	0.07	0.43	0.03	98.03	5.76	-2.12	98.35	0.04	1.03	0.02	0.01	0.43	0.03	0.01	0.06	0	34.51	12.24	0.02	0	10.1	57.53	3.85	0.06	0.22	0.02	0	0	30	11.67	-1.55	7.9	50.12	143.89	817.95	333.75	1038.7	572.39	864.35	378.91	1007.33	395.09
38.204	0	0.63	0.19	0.26	0.4	0.02	1.21	0.07	0.5	0.03	97.57	5.04	-4.42	98.07	0.03	1.09	0.02	0.01	0.5	0.03	0.01	0.07	0	37.27	15.85	0.02	0.01	12.54	55.69	3.42	0.08	0.22	0.02	0	0	30	11.09	-2.37	7.46	49.92	143.22	818.71	334.27	1039.79	573.44	865.03	379.61	1007.45	394.84
38.238	0	0.67	0.19	0.32	0.4	0.02	2.14	0.07	0.52	0.02	95.72	4.79	-9.28	98.21	0.02	1.25	0.02	0.01	0.52	0.02	0.01	0.1	0	45.68	22.96	0.05	0.01	13.99	54.86	3.3	0.17	0.17	0.02	0	0	30	10.96	-1.98	7.53	49.91	143.85	817.54	334.41	1039.53	574.65	864.15	379.55	1007.13	395.45
38.271	0	0.64	0.19	0.37	0.39	0.02	2.68	0.07	0.5	0.02	94.65	4.4	-10.52	98.37	0.02	1.28	0.02	0.01	0.5	0.02	0.01	0.13	0	48.34	27.79	0.05	0.01	10.54	53.75	3.06	0.23	0.24	0.02	0	0	30	8.91	-1.51	6.47	49.99	144.38	817.58	334.99	1040.16	575.35	863	380.34	1006.64	394.89
38.304	0	0.53	0.19	0.3	0.35	0.02	4.02	0.07	0.54	0.02	91.95	5.43	-12.27	97.11	0.02	1.35	0.02	0.01	0.54	0.02	0.02	0.15	0	56.42	27.36	0.1	0.01	6.57	48.21	2.81	0.33	0.32	0.02	0	0	30	9.88	-4.42	6.28	49.87	144.19	816.98	335.31	1040.14	576.15	862.56	380.77	1005.94	396.04
38.338	0	0.44	0.18	0.3	0.28	0.02	7.24	0.06	0.63	0.04	85.53	10.08	-17.1	96.84	0.04	1.72	0.02	0.02	0.63	0.03	0.03	0.19	0	64.39	38.3	0.23	0.02	4.88	37.41	2.07	0.64	0.45	0.02	0	0	30	10.18	-4.89	5.49	49.85	144.44	815.67	336.04	1041.09	578.72	861.42	381.97	1004.96	398.12
38.371	0	0.36	0.18	0.22	0.26	0.02	5.54	0.06	0.58	0.05	88.92	7.56	-14.26	96.86	0.05	1.71	0.02	0.02	0.58	0.03	0.03	0.12	0	60.46	34.17	0.28	0.02	2.39	32.45	1.91	0.72	0.54	0.02	0	0	30	9.06	-4.86	4.34	49.71	147.37	814.8	336.49	1042.6	580.9	859	383.47	1005.6	398.45
38.404	0	0.32	0.18	0.17	0.24	0.02	4.44	0.06	0.55	0.06	91.11	6.02	-12.22	98.02	0.06	1.71	0.02	0.01	0.55	0.03	0.03	0.07	0	57.42	30.33	0.42	0.02	1.85	28.35	1.59	1.07	0.93	0.02	0	0	30	6.82	-2.5	4.31	49.41	147.45	813.18	338.59	1040.99	582.03	857.41	384.58	1003.98	400.74
38.438	0	0.22	0.19	0.1	0.17	0.02	2.88	0.06	0.53	0.08	94.23	3.1	-9.25	98.63	0.08	1.34	0.02	0.01	0.53	0.04	0.02	0.05	0	49.17	29.52	0.4	0.02	2.05	13.32	1.01	1.54	16.9	0.02	0	0	30	3.81	-0.62	3.06	48.71	146.75	813.27	343.41	1037.98	582.69	854.76	389.51	1000.94	402.46
38.471	0	0.2	0.19	0.08	0.16	0.02	1.83	0.06	0.47	0.09	96.34	1.67	-5.73	98.33	0.09	1.06	0.02	0.01	0.47	0.04	0.02	0.02	0	41.55	26.04	0.54	0.02	1.5	10.14	0.94	1.52	48.58	0.02	0.01	0	30	1.69	1.63	3.6	48.12	145.87	808.51	348.79	1032.77	587.28	850.9	393.72	996.12	407.54
38.505	0	0.17	0.19	0.06	0.15	0.02	1.06	0.06	0.37	0.1	97.89	0.88	-1.43	98.17	0.1	0.81	0.01	0	0.37	0.04	0.01	0	0.01	33.01	20.27	0.52	0.02	1.12	5.5	0.73	2.28	27.06	0.02	0.03	0	30	2	2.08	4.03	47.62	149.32	805.7	349.49	1028.93	586.31	846.51	393.71	995.01	409.33
38.538	0	0.16	0.19	0.05	0.14	0.02	0.72	0.06	0.37	0.1	98.57	0.49	0	98.04	0.1	0.62	0.01	0	0.37	0.03	0.01	0	0.02	25.11	21.75	0.69	0.03	1.72	2.36	0.43	2.86	19.56	0.02	0.09	0	30	2.05	2.45	4.1	47.72	150.45	800.85	350.42	1023.96	587.79	841.03	395.41	990.88	408.88
38.571	0	0.19	0.19	0.08	0.13	0.02	0.79	0.06	0.32	0.09	98.43	0.92	-1.95	98.47	0.09	0.43	0.01	0	0.32	0.02	0	0	0.03	22.61	34.05	0.83	0.05	5.15	1.65	0.36	3.36	57.88	0.02	0.17	0	30	1.96	1.18	3.91	48.01	148.83	798.88	350.76	1022.11	587.75	839.71	395.26	987.81	410.03
38.605	0	0.21	0.2	0.09	0.13	0.02	0.58	0.06	0.24	0.06	98.85	1.18	-1.89	97.97	0.06	0.31	0.01	0	0.24	0.02	0	0	0.04	15.43	37.71	1.94	0.06	11.82	1.03	0.29	4.57	66.51	0.01	0.26	0	30	2.64	-2.62	5.18	48.18	148.82	796.48	351.13	1019.07	588.41	838.37	395.2	986.47	409.8
38.638	0	0.23	0.2	0.1	0.13	0.02	0.54	0.06	0.17	0.05	98.93	1.42	-2.35	97.85	0.05	0.26	0.01	0	0.17	0.01	0	0	0.04	13.27	40.31	2.56	0.05	14.35	1.17	0.34	5.18	57.19	0.01	0.32	0	30	1.94	-2.91	5.96	47.89	146.11	794.09	350.72	1018.92	590.09	839.4	393.61	984.44	411.22
38.671	0	0.2	0.2	0.09	0.13	0.02	0.46	0.06	0.13	0.03	99.08	1.34	0	97.06	0.03	0.28	0.01	0	0.13	0.01	0	0	0.04	10.57	39.56	5.05	0.05	7.96	1.32	0.35	5.13	43.8	0.01	0.33	0	30	1.92	-4.51	6.64	47.47	150.27	792.04	349.79	1018.66	591.34	837.06	392.97	986.32	410.35
38.705	0	0.19	0.2	0.1	0.13	0.02	0.4	0.06	0.11	0.02	99.19	1.72	0	96.81	0.02	0.25	0.01	0	0.11	0.01	0.01	0.01	0.05	7.05	42.76	14.03	0.06	2.97	0.95	0.34	6.53	29.3	0.01	0.44	0	30	-0.42	-4.93	5.13	46.94	154.67	793.1	352.26	1018.53	591.48	833.52	396.41	987.56	410.42
38.738	0	0.18	0.2	0.08	0.13	0.02	0.33	0.06	0.14	0.02	99.35	1.09	0	96.6	0.02	0.3	0	0	0.14	0.01	0.01	0.01	0.06	5.22	36.6	19.44	0.07	1.14	1.11	0.37	6.15	95.5	0.01	0.54	0	30	-3.81	-5.27	4.13	45.29	151.17	795.26	359.48	1021.45	598.3	836.52	403.2	987.09	416.67
38.772	0	0.18	0.21	0.08	0.13	0.02	0.26	0.06	0.33	0.02	99.47	0.9	0	97.56	0.02	0.35	0	0	0.33	0.01	0.02	0.02	0.09	2.13	33.83	33.25	0.11	2.25	0.68	0.31	6.68	85.99	0.01	0.76	0	30	-0.26	-3.56	2.77	44.64	151.88	796.42	364.57	1020.32	601.82	834.5	410.71	986.05	420.73
38.805	0	0.17	0.21	0.06	0.13	0.02	0.22	0.06	0.39	0.02	99.56	0.5	0	97.51	0.01	0.43	0	0	0.39	0.01	0.02	0.02	0.09	1.4	25.59	34.19	0.14	2.67	0.71	0.29	9.32	53	0.01	0.77	0	30	-0.18	-3.65	1.68	44.67	154.74	796.32	366.15	1019.95	603.16	831.46	414.36	986.08	420.27
38.838	0	0.16	0.21	0.04	0.13	0.02	0.18	0.06	0.57	0.02	99.59	0.33	0	97.1	0.01	0.52	0	0	0.57	0.01	0.02	0.01	0.09	1.24	15.26	30.3	0.16	5.19	0.74	0.26	10.39	92.74	0.01	0.72	0	30	-0.49	-4.44	2.08	44.47	151.82	796.33	367.88	1018	602.7	832.43	414.7	984.06	422.24
38.872	0	0.15	0.2	0.03	0.13	0.02	0.15	0.06	0.51	0.03	99.6	0.33	0	97.12	0	0.59	0	0	0.51	0.01	0.03	0.01	0.08	0.58	7.38	36.01	0.18	4.39	0.66	0.22	12.74	92.42	0.02	0.6	0	30	0.15	-4.41	1.23	44.83	147.11	794.81	367.55	1016.83	602.14	832.5	414.03	979.3	423.46
38.905	0	0.14	0.2	0.03	0.13	0.02	0.14	0.06	0.41	0.02	99.6	0.33	0	97.95	0	0.61	0	0	0.41	0.01	0.02	0	0.11	0.47	4.29	36.68	0.24	1.52	0.64	0.2	12.37	16.35	0.02	0.57	0	30	-0.31	-2.67	1.17	45.52	149.74	792.07	367.17	1015.32	603.06	828.99	414.31	978.49	422.76
38.938	0	0.13	0.2	0.03	0.13	0.02	0.14	0.06	0.42	0.02	99.59	0.33	0	98.49	0	0.44	0	0	0.42	0.01	0.02	0	0.15	0.37	3.69	37.04	0.43	1.15	0.68	0.2	13.12	74.71	0.02	0.66	0	30	-1.53	-1.1	1.01	45.85	147.65	789.13	367.74	1012.83	604.1	827.16	414.68	974.59	422.83
38.972	0	0.13	0.2	0.03	0.13	0.02	0.13	0.06	0.37	0.01	99.59	0.33	0	98.76	0	0.51	0	0	0.37	0.01	0.01	0	0.09	0.22	1.86	48.62	0.35	0.39	0.89	0.21	14.57	66.25	0.03	0.67	0	30	-0.92	-0.1	0.73	46.32	150.29	786.47	366.98	1010.64	603.51	823.12	414.52	973.19	422.57
39.005	0	0.13	0.2	0.03	0.13	0.02	0.13	0.06	0.41	0.02	99.6	0.33	0	98.61	0	0.4	0	0	0.41	0.01	0.02	0	0.04	0.22	1.54	48.81	0.34	0.29	0.99	0.3	16.82	18.08	0.04	0.58	0	30	0.42	-0.68	0.14	46.6	152.62	784	365.99	1008.57	602.63	818.95	414.62	971.39	422.07
39.038	0	0.13	0.2	0.03	0.13	0.02	0.13	0.06	0.54	0.03	99.6	0.46	0	98	0	0.3	0	0	0.54	0.01	0.03	0.01	0	0.2	1.29	51.74	0.22	0.11	1.1	0.45	24.27	42.66	0.05	0.54	0	30	0.7	-2.53	-0.68	46.76	150.56	783.83	366.34	1003.91	598	816.54	415.28	967.02	420.4
39.072	0	0.13	0.2	0.03	0.13	0.03	0.13	0.06	0.83	0.02	99.6	0.41	0	97.66	0	0.22	0	0	0.83	0.01	0.02	0.01	0	0.11	0.78	55.38	0.24	0.09	2.51	0.87	22.24	48.66	0.08	0.5	0	30	-2.52	-3.35	2.62	46.72	150.26	783.26	368.07	998.33	595.28	817.49	412.67	967.53	420.65
39.105	0	0.13	0.2	0.03	0.13	0.03	0.13	0.06	0.65	0.02	99.6	0.33	0	97.95	0	0.19	0	0	0.65	0.01	0.02	0.01	0	0.11	0.56	51.3	0.17	0.06	2.15	0.77	19.61	52.61	0.08	0.44	0	30	-1.25	-2.67	1.32	46.91	147.14	782.29	368.05	999.4	596.62	817.66	413.14	964.47	422.88
39.139	0	0.14	0.2	0.03	0.13	0.03	0.13	0.06	0.49	0.01	99.6	0.33	0	97.1	0	0.18	0	0	0.49	0.01	0.01	0	0	0.08	0.77	44.84	0.16	0.49	2.73	0.73	18.88	90.33	0.12	0.42	0	30	-0.51	-4.44	1.75	47.13	147.9	780.86	367.81	999.4	598.77	816.98	413.53	964.62	422.31
39.172	0	0.14	0.2	0.03	0.13	0.02	0.13	0.06	0.39	0.02	99.6	0.33	0	96.07	0	0.18	0	0	0.39	0.02	0.01	0	0	0.06	0.85	36.94	0.14	0.37	2.59	0.64	18.06	74.78	0.15	0.4	0	30	0.14	-6.01	2.68	47.38	150.74	779.2	366.64	999.63	599.98	815.95	412.2	966.36	422.19
39.205	0	0.14	0.2	0.03	0.14	0.02	0.13	0.06	0.15	0.01	99.61	0.33	0	95.59	0	0.25	0	0	0.15	0.01	0.01	0	0	0.05	0.61	37.25	0.07	0.24	2.78	0.56	12.75	88.45	0.13	0.26	0	30	0.28	-6.62	2.92	47.52	148.95	777.92	365.43	1000.53	602.12	816.86	411.66	965.55	420.44
39.239	0	0.14	0.19	0.03	0.14	0.02	0.13	0.06	0.19	0.01	99.61	0.33	0	95.86	0	0.26	0	0	0.19	0.01	0.01	0	0	0.04	0.85	27.33	0.09	0.52	2.96	0.55	11.98	78.55	0.16	0.26	0	30	-0.6	-6.29	2.86	47.49	148.23	777.37	365.34	1002.3	604.36	817.78	411.6	965.73	420.75
39.272	0	0.14	0.2	0.03	0.14	0.02	0.13	0.06	0.19	0.01	99.61	0.33	0	95.87	0	0.3	0	0	0.19	0.01	0	0	0	0.04	0.83	28.52	0.1	0.48	3.25	0.54	9.38	95.97	0.15	0.3	0	30	-0.71	-6.28	4	47.63	150.84	776.93	364.91	1003.78	606	818.42	410.42	968.83	421.74
39.305	0	0.14	0.2	0.03	0.14	0.02	0.13	0.06	0.2	0	99.61	0.33	0	95.71	0	0.41	0	0	0.2	0	0	0	0	0.03	0.69	32.51	0.13	0.73	3.8	0.62	7.23	93.39	0.16	0.34	0	30	1.64	-6.47	3.63	47.98	147.4	777.67	363.47	1006.87	608.73	821.48	410.84	968.6	420
39.339	0	0.14	0.2	0.03	0.14	0.02	0.13	0.06	0.21	0.01	99.61	0.33	0	94.25	0	0.49	0	0	0.21	0	0.01	0	0	0.02	0.71	46.8	0.11	0.77	4.1	0.85	4.21	61.42	0.15	0.45	0	30	-0.45	-8.02	4.61	47.93	148.11	778.2	362.69	1008.65	608.86	823.45	408.8	971.18	419.44
39.372	0	0.14	0.2	0.03	0.14	0.02	0.13	0.06	0.19	0.01	99.6	0.33	0	93.69	0	0.56	0	0	0.19	0	0.01	0	0	0.02	0.52	48.47	0.15	0.28	3.83	0.9	3.17	90.56	0.14	0.59	0	30	-0.6	-8.51	5.46	48.1	150.95	779.43	361.59	1011.87	610.04	825.35	407.55	975.87	418.99
39.405	0	0.14	0.2	0.03	0.14	0.02	0.13	0.06	0.25	0.02	99.59	0.33	0	94.51	0.01	0.52	0	0	0.25	0	0.02	0	0	0.02	0.37	49.82	0.18	0.25	3.68	1.14	2.36	80.03	0.13	0.78	0	24	-1.13	-7.77	6.59	48.17	152.38	779.34	359.91	1015.07	610.86	827.63	406.45	979.5	418.78
39.439	0	0.14	0.21	0.03	0.14	0.02	0.13	0.06	0.29	0.02	99.58	0.33	0	95.61	0.01	0.48	0	0	0.29	0	0.02	0	0	0.02	0.29	48.14	0.24	0.27	4.03	1.83	1.52	54.04	0.11	1.01	0	24	0.07	-6.6	6.41	48.5	155.23	780.97	358.18	1019.83	612.69	829.28	406.13	984.06	418.01
39.472	0	0.14	0.21	0.03	0.14	0.02	0.13	0.06	0.42	0.03	99.57	0.33	0	95.17	0.01	0.53	0	0	0.42	0	0.03	0	0	0.03	0.29	39.45	0.46	0.46	3.34	1.7	1.16	35.14	0.1	1.18	0	24	2.95	-7.1	7.01	48.62	152.56	781.71	356.4	1023.63	615.38	833.51	405.58	985.58	417.83
39.506	0	0.14	0.21	0.03	0.14	0.02	0.13	0.06	0.5	0.02	99.58	0.33	0	96.3	0.01	0.64	0	0	0.5	0	0.05	0	0	0.02	0.19	26.35	0.56	0.94	3.43	1.4	0.64	39.99	0.08	1.1	0	24	3.41	-5.71	5.6	48.77	151.2	787	356.52	1029.28	616.89	837.85	407.21	988.77	416.31
39.539	0	0.14	0.21	0.03	0.14	0.03	0.13	0.06	0.65	0.02	99.58	0.33	0	95.09	0	0.59	0	0	0.65	0	0.1	0	0	0.02	0.21	22.04	0.81	0.93	3.01	1.08	0.31	55.86	0.06	1.05	0	24	0.76	-7.19	5.05	48.66	154.24	789.16	356.77	1032.05	617.32	838.25	406.15	992.17	416.02
39.572	0	0.13	0.21	0.03	0.14	0.03	0.13	0.06	0.67	0.03	99.59	0.33	0	94.63	0.01	0.55	0	0	0.87	0.01	0.27	0.01	0	0.03	0.21	18.86	1	0.67	2.6	1.14	0.29	82.69	0.07	0.87	0	24	2.69	-7.65	6.03	48.67	152.2	792.19	356.88	1034.68	617.56	843.25	405.67	994.98	417.65
39.606	0	0.13	0.21	0.03	0.14	0.03	0.13	0.06	0.49	0.04	99.59	0.33	0	93.21	0.01	0.58	0	0	1.09	0.01	0.59	0.02	0	0.04	0.23	16.64	1.32	0.49	2.62	1.22	0.22	87.66	0.05	0.82	0	24	1.85	-8.91	5.93	48.66	151.48	794.93	357.68	1036.34	617.07	845.68	405.75	996.67	417.87
39.639	0	0.13	0.21	0.03	0.14	0.03	0.13	0.06	0.39	0.03	99.59	0.33	0	93.96	0.01	0.55	0	0	1.55	0.02	0.91	0.02	0	0.03	0.27	15.81	1.46	0.39	2.37	1.38	0.21	88.08	0.06	0.84	0	24	2.38	-8.28	6.77	48.95	154.36	795.55	357.32	1038.42	617.46	846.75	405.8	1000.54	419.05
39.672	0	0.13	0.21	0.03	0.14	0.03	0.13	0.06	0.23	0.03	99.59	0.33	0	93.36	0.01	0.61	0	0.01	1.55	0.04	0.82	0.01	0	0.03	0.22	16.96	1.47	0.23	2.34	1.82	0.15	85.69	0.06	0.88	0	24	3.21	-8.78	7.25	48.95	152.49	799.6	357.97	1042.25	618.49	852.19	405.56	1003.95	420.53
39.706	0	0.13	0.21	0.03	0.14	0.03	0.13	0.06	0.26	0.03	99.58	0.33	0	93.19	0.01	0.58	0	0.01	1.6	0.06	0.55	0.01	0	0.03	0.25	14.46	1.51	0.26	1.85	2.83	0.14	56.55	0.08	0.96	0	24	3.85	-8.92	6.95	49.43	155.12	801.39	358.21	1043.84	618.46	852.31	406.16	1006.72	420.98
39.739	0	0.13	0.22	0.03	0.14	0.03	0.13	0.06	0.29	0.03	99.57	0.33	0	93.01	0.01	0.55	0	0.01	1.55	0.09	0.42	0.01	0	0.03	0.26	13.36	1.19	0.29	2.29	3.09	0.13	18.87	0.08	1.22	0	24	3.84	-9.06	7.78	49.6	155.71	802.74	357.92	1046.04	618.3	854.87	405.94	1009.79	421.67
39.773	0	0.13	0.22	0.03	0.13	0.03	0.13	0.07	0.4	0.03	99.56	0.33	0	93.03	0.01	0.48	0	0.01	0.96	0.11	0.18	0	0	0.03	0.28	9.68	0.9	0.4	1.83	4.2	0.09	26	0.09	1.33	0	24	4.87	-9.05	7.67	49.75	156.03	803.68	357.81	1046.52	617.88	855.28	406.33	1010.56	421.64
39.806	0	0.13	0.22	0.03	0.13	0.03	0.13	0.07	0.52	0.03	99.56	0.33	0	93.53	0.02	0.47	0.01	0.01	1.03	0.12	0.25	0	0	0.03	0.28	6.86	0.62	0.52	1.62	4.86	0.06	63.47	0.1	1.5	0	24	5.26	-8.65	7.39	49.89	155.87	804.79	357.48	1047.99	618.58	856.32	405.9	1011.42	421.38
39.839	0	0.13	0.24	0.03	0.13	0.03	0.13	0.07	0.5	0.04	99.53	0.33	0	91.05	0.02	0.42	0.01	0.01	0.85	0.12	0.25	0	0	0.04	0.26	6.58	0.51	0.5	1.61	4.72	0.06	55.92	0.09	2.05	0	24	5.88	-10.4	7.38	49.82	152.29	805.84	358.74	1045.75	616.93	857.39	405.58	1008.75	422.39
39.873	0	0.13	0.25	0.03	0.13	0.03	0.13	0.07	0.6	0.04	99.5	0.33	0	93.07	0.01	0.45	0.01	0.01	0.92	0.11	0.32	0	0	0.04	0.23	3.23	0.42	0.6	1.36	5.38	0.05	67.38	0.11	2.65	0	24	4.52	-9.01	6.41	49.62	154.96	806.1	358.82	1044.77	614.85	854.58	405.89	1008.76	421.43
39.906	0	0.13	0.25	0.03	0.13	0.03	0.13	0.07	0.95	0.05	99.5	0.33	0	94.1	0.01	0.55	0.01	0.01	0.95	0.05	0.25	0	0	0.05	0.26	2.12	0.32	1.13	1.4	5.65	0.05	81.41	0.1	2.73	0	24	3.55	-8.15	5.16	49.27	152.06	806.7	359.23	1043.49	612.7	854.03	406.49	1005.44	420.57
39.939	0	0.13	0.24	0.03	0.13	0.03	0.13	0.07	0.52	0.04	99.52	0.33	0	94.02	0.01	0.68	0	0.01	0.6	0.02	0.1	0	0	0.04	0.22	2.27	0.24	0.52	1.53	5.31	0.04	75.62	0.09	2.39	0	18	3.87	-8.22	4.09	49.36	149.69	805.61	359.32	1041.79	611.91	852.47	407.14	1001.57	420.39
39.973	0	0.13	0.23	0.03	0.14	0.02	0.13	0.07	0.29	0.05	99.54	0.33	0	97.08	0.01	0.78	0	0	0.41	0.02	0.06	0	0	0.05	0.16	2.21	0.18	0.29	2.07	5.94	0.05	63.44	0.1	1.97	0	18	0.6	-4.48	3.6	49.27	144.8	804.13	358.67	1038.92	609.56	852.07	405.94	996.42	417.3
40.006	0	0.13	0.23	0.03	0.14	0.02	0.13	0.08	0.13	0.05	99.54	0.33	0	97.99	0.01	0.65	0	0	0.28	0.02	0.05	0	0	0.05	0.13	2.37	0.16	0.13	2.54	6.68	0.05	95.14	0.1	1.92	0	18	8.13	-2.56	3.61	51.64	143.88	800.34	350.07	1033.61	601.64	848.01	399.28	991.44	410.74
40.039	0	0.13	0.22	0.03	0.14	0.02	0.13	0.07	0.13	0.06	99.55	0.33	0	98.24	0.01	0.63	0	0.01	0.21	0.02	0.08	0	0	0.06	0.13	2.16	0.16	0.04	2.82	5.68	0.04	99.4	0.1	1.67	0	18	4.98	1.89	2.13	52.47	141.02	797.63	346.35	1032.2	599.12	845.69	396.62	986.5	404.29
40.073	0	0.14	0.21	0.03	0.14	0.02	0.13	0.07	0.15	0.07	99.57	0.33	0	98.4	0.01	0.49	0	0.01	0.24	0.03	0.2	0	0	0.07	0.15	1.87	0.16	0.07	3.84	5.07	0.03	99.04	0.08	1.18	0	18	2.29	1.39	0.76	52.32	146.07	792.8	343.13	1029.71	596.37	837.98	394.07	983.89	400.99
40.106	0	0.14	0.21	0.03	0.14	0.02	0.13	0.07	0.2	0.08	99.59	0.33	0	97.53	0.01	0.49	0	0.01	0.25	0.03	0.32	0	0	0.08	0.18	1.67	0.15	0.2	4.19	4.67	0.04	98.05	0.08	0.84	0	18	6.25	3.62	-1.57	52.15	148.59	789.86	344.03	1025.88	597.3	830.63	399.5	979.22	399.52
40.14	0	0.15	0.2	0.03	0.15	0.02	0.13	0.07	0.41	0.1	99.6	0.33	0	97.98	0.01	0.38	0	0	0.41	0.03	0.32	0	0	0.1	0.23	1.14	0.14	2.18	6.36	4.32	0.04	95.94	0.07	0.59	0	18	6.48	2.59	0.19	51.5	151.4	784.99	346.35	1019.87	598.96	825.76	400.42	977.16	402.4
40.173	0	0.16	0.2	0.03	0.15	0.02	0.13	0.06	0.45	0.12	99.6	0.33	0	97.2	0.02	0.27	0	0	0.45	0.07	0.24	0.01	0	0.12	0.26	0.88	0.17	2.49	7.94	3.49	0.04	86.08	0.06	0.4	0	18	8.39	4.27	0.14	51	150.76	783.49	350.53	1012.61	597.33	821.68	404.33	972.44	405.5
40.206	0	0.17	0.2	0.03	0.15	0.03	0.13	0.06	0.57	0.12	99.61	0.33	0	97.59	0.01	0.2	0	0	0.57	0.12	0.12	0.01	0	0.13	0.47	0.86	0.22	3.07	9.42	3.26	0.04	74.75	0.07	0.27	0	18	5.81	3.5	0.75	50.72	142.95	782.65	352.28	1008.81	596.34	823.98	403.89	966.92	405.38
40.24	0	0.17	0.19	0.03	0.15	0.03	0.13	0.06	0.74	0.16	99.61	0.33	0	97.02	0.01	0.18	0	0.01	0.74	0.18	0.07	0.01	0	0.16	0.88	0.56	0.27	3.36	9.46	2.48	0.05	11.65	0.06	0.19	1	24	3.98	4.58	0.27	51.28	143.58	781.38	352.53	1007.51	595.21	821.88	403.47	965.43	406.04
40.273	0	0.17	0.19	0.04	0.16	0.03	0.13	0.06	0.64	0.22	99.61	0.33	0	97.76	0.01	0.18	0	0.01	0.64	0.23	0.07	0.01	0	0.22	1.59	0.47	0.38	2.74	9.88	2.17	0.05	10.95	0.06	0.11	0	24	4.31	3.13	0.73	52.32	140.46	779.18	349.37	1007.14	595.01	822.64	400.37	963.07	402.95
40.306	0	0.17	0.19	0.04	0.16	0.02	0.13	0.06	0.56	0.19	99.61	0.33	0	98.21	0.01	0.18	0	0.01	0.56	0.19	0.05	0.01	0	0.32	1.91	0.33	0.45	1.47	11.52	2.02	0.06	5.22	0.06	0.09	0	24	5.76	1.99	1.44	52.95	140.09	777.15	347.33	1005.49	593.69	821.76	397.8	961.76	402.59
40.34	0	0.2	0.19	0.05	0.19	0.02	0.13	0.06	0.45	0.12	99.6	0.33	0	98.35	0.01	0.25	0	0	0.45	0.12	0.03	0	0	0.46	1.84	0.2	0.48	1.29	18.44	1.86	0.09	5.89	0.07	0.08	0	24	8.5	1.56	1.86	53.28	140.04	776.95	346.37	1004.59	593.61	821.65	397.94	961.65	401.03
40.373	0	0.2	0.19	0.05	0.19	0.02	0.14	0.06	0.46	0.1	99.59	0.33	0	98.09	0.01	0.29	0	0	0.46	0.1	0.03	0	0	0.61	2.66	0.21	0.53	2.05	18.2	1.83	0.09	22.23	0.07	0.08	0	24	8.39	2.31	2.36	53.5	139.52	776.5	346.43	1001.76	591.24	820.81	397.48	960.31	400.31
40.406	0	0.23	0.19	0.06	0.2	0.02	0.14	0.06	0.53	0.09	99.53	0.4	0	98.31	0.01	0.33	0	0	0.53	0.09	0.02	0	0	0.93	3.81	0.2	0.7	4.53	22.21	1.49	0.09	51.56	0.07	0.09	0	24	8.66	1.69	3.11	53.54	141.27	775.68	346.02	1000.7	589.76	819.82	397.4	961.06	400.4
40.44	0	0.33	0.19	0.08	0.24	0.03	0.16	0.06	0.67	0.06	99.33	0.69	0	98.26	0.01	0.37	0	0	0.67	0.06	0.02	0.01	0.01	2.05	5.71	0.2	0.89	15.5	29.81	1.22	0.14	45.56	0.08	0.16	0	24	5.32	1.82	2.04	53.33	142.47	775.06	347.16	999.13	589.29	816.97	397.24	959.42	400.07
40.473	0	0.4	0.2	0.08	0.24	0.03	0.16	0.06	0.85	0.07	99.21	0.75	0	97.45	0.01	0.33	0	0	0.85	0.07	0.02	0.01	0.04	2.29	6.29	0.26	0.97	24.98	30.74	1.1	0.14	31.75	0.09	0.26	0	24	7.31	3.78	2.16	53.07	141.43	774.98	348.14	998.81	590.09	817.49	397.91	958.83	402.99
40.507	0	0.38	0.2	0.08	0.24	0.03	0.18	0.06	1.11	0.07	99.24	0.71	0	97.76	0.01	0.31	0	0	1.11	0.07	0.04	0.01	0.08	4.1	7.77	0.22	1.26	22.92	29.75	0.62	0.17	61.2	0.09	0.4	0	24	6.6	3.12	1.97	52.83	144.06	775.21	350.01	996.69	589.18	815.01	399.96	959.03	403.15
40.54	0	0.36	0.2	0.09	0.24	0.03	0.19	0.06	0.96	0.07	99.28	0.73	0	98.19	0.02	0.27	0	0	0.96	0.07	0.03	0.01	0.13	4.6	8.34	0.3	1.39	18.46	30.27	0.54	0.21	67.33	0.09	0.55	0	24	7.17	2.04	0.93	52.6	143.92	776.37	352.1	996.45	589.44	814.34	402.89	958.25	404.45
40.573	0	0.32	0.2	0.09	0.23	0.03	0.21	0.06	0.83	0.07	99.37	0.66	0	98.4	0.02	0.24	0	0	0.83	0.07	0.03	0.01	0.16	4.95	11.98	0.43	1.49	9.47	28.87	0.45	0.23	58.89	0.09	0.54	0	24	10.18	1.41	0.65	52.55	144	776.36	353.09	996.31	590.99	813.91	404.96	957.9	406.15
40.607	0	0.31	0.2	0.11	0.24	0.03	0.22	0.06	0.66	0.09	99.37	0.71	0	98.33	0.03	0.21	0	0	0.66	0.09	0.04	0.01	0.17	5.62	14.41	0.64	1.49	5.43	30.18	0.36	0.27	54.95	0.1	0.56	0	24	7.76	1.63	1.02	52.46	144.46	776.02	353.79	995.1	590.2	813.31	404.62	957.76	405.97
40.64	0	0.28	0.2	0.09	0.22	0.03	0.22	0.06	0.54	0.1	99.45	0.58	0	98.1	0.03	0.18	0	0	0.54	0.1	0.03	0.01	0.22	5.76	12.95	0.8	1.47	2.49	27.37	0.3	0.27	41.27	0.1	0.35	0	24	7.86	2.28	0.96	52.32	145.56	776.02	353.99	995.73	590.49	813.03	404.56	958.57	407.43
40.673	0	0.25	0.19	0.08	0.21	0.03	0.22	0.06	0.59	0.12	99.5	0.47	0	98.26	0.02	0.18	0.01	0	0.59	0.12	0.04	0.01	0.12	6.79	11.29	1.18	1.18	1.2	24.54	0.24	0.29	26.11	0.1	0.18	0	24	8.51	1.84	1.25	52.31	145.94	776.05	354.2	994.93	590.31	812.77	404.89	958.69	407.17
40.707	0	0.21	0.19	0.06	0.18	0.03	0.27	0.06	0.8	0.14	99.47	0.33	0	97.87	0.03	0.2	0.01	0	0.8	0.14	0.05	0.01	0.1	10.57	9.38	1.13	0.89	1.51	17.59	0.17	0.3	35.5	0.1	0.05	0	24	6.23	2.87	1.75	52.21	145.43	775.82	354.42	995.22	590.57	813.66	403.87	959.04	407.5
40.74	0	0.21	0.19	0.06	0.18	0.03	0.27	0.06	1.14	0.13	99.46	0.33	0	97.77	0.02	0.22	0.01	0	1.14	0.13	0.05	0.01	0.17	10.61	10.49	1.15	0.98	3.9	15.45	0.15	0.32	61.62	0.11	0.03	0	24	4.35	3.09	2.38	52.3	146.52	775.24	354.27	995.51	590.78	813.71	402.65	960.13	407.83
40.774	0	0.26	0.19	0.05	0.17	0.03	0.26	0.06	1.61	0.14	99.47	0.44	0	98.5	0.03	0.25	0.01	0	1.61	0.14	0.09	0.01	0.24	11.16	6.77	1.66	0.92	22.4	13.6	0.14	0.28	93.47	0.12	0.04	0	24	5.03	1.09	2.69	52.28	142.94	775.91	354.9	996.57	592.76	816.61	403.34	959.47	408.19
40.807	0	0.27	0.19	0.04	0.15	0.03	0.26	0.06	1.59	0.16	99.46	1.07	0	98.59	0.03	0.34	0.01	0	1.59	0.16	0.09	0.01	0.44	11.38	6.33	1.82	0.88	34.98	8.02	0.1	0.23	98.81	0.11	0.07	0	24	4.93	-0.76	3.18	52.38	145.35	775.74	352.76	999.69	594.25	817.43	401.52	962.68	406.99
40.84	0	0.38	0.19	0.04	0.15	0.03	0.25	0.06	1.39	0.18	99.23	8.08	-3.84	98.64	0.04	0.37	0.01	0.01	1.39	0.18	0.09	0	0.87	11.01	5.64	1.49	1	61.68	5.98	0.1	0.21	99.22	0.11	0.13	0	24	7.19	0.59	4.43	52.26	146.41	775.31	351.44	1001.11	594.42	818.85	401.81	965.15	407.36
40.874	0	0.45	0.19	0.03	0.14	0.03	0.28	0.06	1.12	0.16	99.1	22.1	-8.29	98.75	0.05	0.42	0.01	0.01	1.12	0.16	0.11	0	1.24	12.23	7.74	1.41	1.23	76.53	2.7	0.05	0.22	95.14	0.11	0.19	0	24	7.76	-0.16	5.15	51.97	145.3	776.36	351.38	1002.85	595.25	821.6	401.36	966.74	408.3
40.907	0	0.49	0.2	0.04	0.14	0.03	0.3	0.06	1.14	0.15	99.02	31.87	-10.49	98.7	0.07	0.45	0.01	0.01	1.14	0.15	0.12	0	1.47	12.75	10.34	0.93	1.72	82.75	1.57	0.04	0.26	88.24	0.11	0.33	1	30	6.66	-0.36	5.45	51.55	142.91	778.09	352.03	1004.2	595.33	824.59	401.45	967.33	408.54
40.94	0	0.51	0.2	0.04	0.14	0.03	0.33	0.06	1.11	0.14	98.97	36.04	-11.86	98.37	0.08	0.48	0	0.01	1.11	0.14	0.14	0	2.18	13.34	13.03	0.51	2.8	85.08	1.12	0.04	0.25	74.77	0.11	0.63	0	30	6.89	-1.5	5.38	51.21	140.46	780.02	353.02	1005.77	596.75	827.4	401.67	967.64	409.5
40.974	0	0.5	0.21	0.04	0.14	0.03	0.36	0.06	1.32	0.28	98.99	33.2	-12.38	98.15	0.09	0.5	0	0.01	1.32	0.16	0.28	0	1.88	14.45	15.54	0.21	4.08	83.31	0.5	0.03	0.23	43.62	0.12	0.98	0	30	6.75	-2.16	5.22	51.11	139.01	781.66	353.93	1006.88	597.67	829.29	401.73	968.04	410.31
41.007	0	0.46	0.21	0.04	0.14	0.03	0.4	0.06	1.85	0.45	99.07	24.15	-11.59	97.92	0.12	0.57	0	0.01	1.85	0.17	0.45	0	1.12	15.58	17.23	0.15	4.53	77.24	0.43	0.03	0.23	50.4	0.13	1.2	0	30	6.48	-2.75	4.79	51.06	139.95	783	354.29	1007.1	596.66	829.14	402.11	968.86	410.03
41.04	0	0.48	0.22	0.05	0.14	0.03	0.46	0.06	2.08	0.39	99.03	24.3	-12.92	97.71	0.12	0.5	0	0.01	2.08	0.14	0.39	0	1.08	15.82	23.4	0.08	5.62	77.12	0.26	0.03	0.2	39.08	0.13	1.33	0	30	5.19	-3.22	5.62	50.99	140.33	782.64	353.96	1007.24	596.48	829.84	399.96	969.74	410.91
41.074	0	0.43	0.22	0.06	0.14	0.03	0.54	0.06	1.91	0.37	98.93	13.13	-12.09	97.54	0.1	0.4	0	0	1.91	0.12	0.37	0	0.79	18.5	24.7	0.03	7.13	67.91	0.11	0.03	0.16	7.13	0.14	1.62	0	30	6.33	-3.6	5.13	51.1	141.97	782.47	352.92	1007.74	596.34	828.67	399.84	970.27	410.07
41.107	0	0.28	0.22	0.05	0.14	0.03	0.51	0.06	1.6	0.28	98.97	1.88	-5.75	97.4	0.07	0.38	0	0	1.6	0.1	0.28	0	0.33	18.69	21.85	0.02	7.46	42.49	0.09	0.03	0.17	7.45	0.15	1.44	0	30	6.49	-3.89	4.91	51.07	141.79	783.24	352.28	1009.64	596.88	829.85	399.52	971.26	409.77
41.141	0	0.17	0.22	0.04	0.14	0.03	0.46	0.06	0.98	0.15	99.08	0.34	0	98.62	0.06	0.35	0	0	0.98	0.11	0.15	0	0.19	19.49	13.59	0.01	7.31	12.24	0.04	0.03	0.15	4.59	0.18	1.48	0	30	6.72	-0.64	5.33	51.15	143.42	783.28	353.35	1007.94	596.15	828.78	400.17	971.8	410.82
41.174	0	0.16	0.22	0.03	0.14	0.03	0.4	0.06	1.05	0.13	99.21	0.33	0	97.6	0.05	0.3	0	0	1.05	0.12	0.13	0	0.16	18.28	9.14	0	6.62	11.6	0.03	0.03	0.14	4.44	0.2	1.66	0	30	6.88	-3.47	4.74	51.19	144.04	782.45	352.69	1007.87	595.97	827.32	399.97	970.99	410.28
41.207	0	0.16	0.24	0.03	0.14	0.03	0.36	0.06	1.19	0.1	99.29	0.33	0	97.79	0.05	0.28	0	0	1.19	0.09	0.1	0	0.13	16.61	8.12	0	6.63	12.38	0.03	0.03	0.16	15.1	0.2	2.12	0	30	6.43	-3.04	5.3	51.18	143.25	781.86	352.6	1006.94	595.66	827.58	399.32	970.42	410.11
41.241	0	0.2	0.27	0.03	0.14	0.03	0.35	0.06	1.17	0.11	99.31	0.59	0	96.48	0.04	0.26	0	0	1.17	0.08	0.11	0	0.1	15.78	8.58	0	7.32	26.97	0.01	0.04	0.21	29.18	0.17	3.21	0	30	8.5	-5.44	4.21	51.1	141.38	781.44	351.6	1007.49	596.63	827.2	400.28	968.34	408.46
41.274	0	0.22	0.27	0.03	0.14	0.03	0.3	0.06	1.13	0.15	99.4	0.92	0	97.63	0.04	0.21	0	0	1.13	0.07	0.15	0	0.07	13.51	7.15	0	7.79	33.3	0.02	0.04	0.26	42.26	0.16	3.45	0	30	5.49	-3.4	4.75	50.94	143.27	781.21	352.52	1006.98	595.54	826.66	399.11	969.49	410.35
41.307	0	0.24	0.26	0.03	0.14	0.03	0.28	0.06	1.15	0.22	99.44	1.51	0	97.86	0.05	0.22	0	0	1.15	0.1	0.22	0	0.02	12.47	7.23	0	8.49	40.21	0.01	0.04	0.35	72.76	0.15	3.05	0	30	6.23	-2.87	4.42	51.02	143.31	780.41	353.01	1005.69	595.65	825.23	400.01	968.13	410.77
41.341	0	0.23	0.25	0.03	0.14	0.03	0.27	0.06	1.05	0.28	99.46	1.15	0	98	0.05	0.22	0	0	1.05	0.12	0.28	0	0.03	11.59	7.77	0	9.39	36.63	0.01	0.04	0.63	52.17	0.17	2.66	0	30	5.84	-2.55	3.9	50.89	143.8	779.02	352.01	1005.69	596.03	823.7	399.68	967.16	409.57
41.374	0	0.22	0.25	0.03	0.15	0.03	0.28	0.06	1.16	0.32	99.44	0.79	0	98.54	0.05	0.21	0	0	1.16	0.13	0.32	0.01	0.06	11.37	10.34	0	11.11	31.17	0.01	0.04	0.74	30.96	0.16	2.76	0	30	5.67	-0.94	3	50.75	145.86	777.26	351.42	1005.3	596.33	820.64	399.92	966.2	409.3
41.407	0	0.26	0.25	0.04	0.15	0.03	0.27	0.06	1.41	0.32	99.46	1.6	-0.4	98.43	0.04	0.2	0	0	1.41	0.16	0.32	0.01	0.11	9.45	13.88	0	13.7	40.67	0.01	0.05	0.82	23.4	0.17	2.79	0	30	5.98	1.31	2.63	50.62	148.58	775.84	350.95	1004.72	596.54	817.93	400.15	966.24	409.13
41.441	0	0.28	0.26	0.04	0.15	0.03	0.26	0.06	1.43	0.26	99.45	1.99	-0.84	98.41	0.05	0.2	0.01	0	1.43	0.18	0.26	0.01	0.14	7.81	15.66	0	14.67	43.4	0.01	0.06	0.97	27.86	0.17	2.81	0	30	5.39	1.37	2.45	50.46	148.94	773.35	350.31	1003.12	596.54	815.51	399.57	964.17	408.64
41.474	0	0.28	0.24	0.04	0.15	0.03	0.26	0.06	1.59	0.31	99.43	2.22	-1.33	97.92	0.05	0.18	0.01	0	1.59	0.27	0.31	0.01	0.12	7.82	16.81	0	13.75	44.61	0.01	0.06	0.99	17.89	0.17	2.08	0	30	2.97	2.75	0.71	50.02	143.02	770.15	350.37	1000.14	596.01	813.38	399.88	956.21	407.34
41.508	0	0.28	0.23	0.04	0.15	0.03	0.24	0.06	1.3	0.21	99.44	2.1	-0.55	97.83	0.05	0.14	0	0	1.3	0.21	0.21	0	0.18	6.21	15.77	0.01	13.32	44.24	0.01	0.07	1.21	33.73	0.16	1.73	0	30	1.54	2.95	1.21	49.72	142.88	765.57	350.39	995.61	595.58	809.51	398.74	952.1	407.85
41.541	0	0.33	0.24	0.04	0.15	0.03	0.24	0.06	1.12	0.12	99.33	4.82	-3.29	97.76	0.04	0.12	0	0	1.12	0.12	0.11	0	0.33	5.51	17.76	0.01	13.81	55.11	0.01	0.08	1.41	6.05	0.16	2.31	0	30	2.36	3.13	1.28	49.91	147.38	763.07	351	993.03	596.66	804.75	400.64	951.98	407.26
41.574	0	0.23	0.24	0.04	0.15	0.03	0.23	0.06	0.99	0.09	99.52	0.87	0	98.28	0.04	0.11	0	0	0.99	0.09	0.09	0	0.32	5.72	15.67	0.01	11.43	32.66	0.01	0.09	1.29	28.43	0.17	2.27	0	30	0.22	1.78	3.25	49.92	142.28	756.68	348.39	986.4	593.29	803.08	394.39	944.82	406.78
41.608	0	0.19	0.24	0.04	0.14	0.03	0.22	0.06	0.78	0.07	99.52	0.35	0	97.89	0.04	0.14	0	0	0.78	0.06	0.07	0	0.21	4.91	14.84	0.01	9.78	20.27	0.01	0.1	1.5	8.35	0.18	2.15	0	30	3.86	2.81	1.52	50.91	146.33	754.14	346.41	984.53	593.12	796.82	396.21	942.98	403.43
41.641	0	0.15	0.23	0.03	0.14	0.03	0.18	0.06	0.64	0.07	99.54	0.33	0	97.8	0.03	0.16	0	0	0.64	0.07	0.06	0	0.21	4.09	8.53	0.01	8.99	7.39	0.01	0.12	1.31	4.34	0.2	1.91	0	30	3.59	3.02	1.9	51.42	150	753.48	346.61	982.7	592.72	794.16	397.11	944.09	401.53
41.674	0	0.14	0.23	0.03	0.14	0.03	0.17	0.06	0.52	0.08	99.55	0.33	0	98.13	0.03	0.18	0	0	0.52	0.05	0.08	0	0.15	3.87	5.99	0	7.49	1.63	0.02	0.14	1.39	2.44	0.19	1.68	0	30	2.63	2.2	1.76	51.79	150.07	751.63	345.49	980.98	591.35	792.15	395.84	942.16	400.11
41.708	0	0.13	0.22	0.03	0.14	0.03	0.17	0.06	0.45	0.07	99.56	0.33	0	97.8	0.03	0.21	0	0	0.45	0.04	0.07	0	0.02	3.6	4.29	0	6.47	1.28	0.02	0.15	1.26	6.96	0.2	1.39	0	30	4.71	3.02	1.85	52.21	144.23	748.31	342.81	979.11	590.71	792.62	392.64	936.66	400.01
41.741	0	0.13	0.22	0.03	0.14	0.03	0.16	0.06	0.48	0.06	99.57	0.33	0	98.11	0.02	0.26	0	0	0.48	0.03	0.06	0	0	3.61	3.2	0	5.94	0.91	0.02	0.18	1.26	3.87	0.22	1.28	0	30	6.35	2.25	2.94	52.45	143.58	746.16	341.8	976.42	590.72	791.69	391.85	935.12	398.45
41.775	0	0.13	0.21	0.03	0.14	0.03	0.16	0.06	0.7	0.05	99.58	0.33	0	98.25	0.02	0.32	0	0	0.7	0.03	0.05	0	0	3.68	2.26	0	4.96	1.39	0.02	0.22	1.02	3.25	0.28	1.01	0	30	7.36	1.86	3.18	52.64	143.39	745.54	341.71	974.83	590.08	790.92	391.89	934.18	398.18
41.808	0	0.13	0.2	0.03	0.14	0.03	0.16	0.06	0.73	0.04	99.6	0.33	0	98.71	0.02	0.37	0	0	0.73	0.04	0.03	0	0	3.98	2.07	0	4.89	3.25	0.03	0.23	0.88	5.15	0.31	0.54	0	30	5.52	0.32	2.97	52.57	143.99	744.36	341.61	972.84	588.04	788.79	390.96	932.62	397.84
41.841	0	0.16	0.19	0.03	0.14	0.03	0.17	0.06	0.91	0.04	99.61	0.33	0	98.6	0.02	0.48	0	0	0.91	0.03	0.04	0	0	4.55	2.25	0	5.33	14.01	0.03	0.21	0.78	23.95	0.32	0.43	0	30	9.61	0.74	3.9	52.82	145.81	743.59	341.2	971.31	588.09	787.81	391.85	933.48	398.17
41.875	0	0.2	0.19	0.03	0.14	0.03	0.16	0.06	0.95	0.03	99.61	0.7	0	98.31	0.02	0.47	0	0	0.95	0.03	0.03	0	0	4.43	1.69	0	6.24	29.73	0.03	0.25	0.52	19.5	0.38	0.32	0	30	6.93	-1.68	3.75	52.48	145.83	742.22	340.47	970.73	587.41	786.58	390.76	932.3	396.44
41.908	0	0.21	0.19	0.03	0.14	0.03	0.17	0.06	0.89	0.03	99.59	0.84	0	98.46	0.02	0.49	0	0	0.89	0.03	0.03	0	0	4.79	2.04	0	5.69	32.3	0.04	0.23	0.39	22.81	0.39	0.23	0	30	9.05	-1.23	4.59	52.46	149.22	741.54	339.61	971.37	587.39	785.91	391.26	935.02	397.24
41.941	0	0.21	0.19	0.03	0.14	0.03	0.19	0.06	0.95	0.05	99.59	0.79	0	98.68	0.02	0.53	0	0	0.95	0.03	0.05	0	0	6.18	3.39	0	6.05	31.38	0.05	0.24	0.39	29.9	0.37	0.12	0	30	6.88	0.43	3.21	52.17	144.25	741.77	340.91	968.4	586.11	785.41	390.58	929.54	396.42
41.975	0	0.18	0.19	0.03	0.14	0.03	0.2	0.06	1.14	0.05	99.6	0.43	0	98.37	0.02	0.56	0	0	1.14	0.05	0.04	0	0	6.77	5.1	0	8.24	22.64	0.08	0.29	0.37	46.36	0.43	0.08	0	30	5.43	1.49	3.92	51.91	146	741.76	342.31	967.19	585.17	784.79	391.4	930.65	397.64
42.008	0	0.16	0.18	0.03	0.15	0.03	0.18	0.06	1.59	0.1	99.63	0.33	0	97.36	0.02	0.59	0	0	1.59	0.07	0.1	0	0	5.12	3.64	0	10.28	16.12	0.1	0.29	0.36	99.58	0.51	0.1	0	30	3.43	3.96	2.89	50.58	150.11	741.64	352.72	964.89	591.89	780.43	402.42	930.49	406.07
42.041	0	0.15	0.18	0.03	0.15	0.03	0.16	0.06	3.77	0.2	99.63	0.33	0	97.57	0.01	0.5	0	0	3.77	0.18	0.2	0	0	3.4	2.54	0	12.5	10.96	0.15	0.26	0.36	99.74	0.69	0.19	0	30	-0.14	3.54	2.09	48.13	149.29	742.59	366.46	961.42	599.98	778.64	414.09	927.89	417.75
42.075	0	0.13	0.18	0.03	0.15	0.04	0.15	0.06	3.42	0.66	99.64	0.33	0	96.82	0.02	0.78	0.01	0	7.52	0.45	0.66	0.01	0	2.36	1.47	0	11.68	3.42	0.24	0.2	0.31	92.98	0.97	0.21	0	30	-2.1	4.92	1.1	46.1	149.24	743.23	379.3	958.15	607.95	776.22	427.19	925.45	427.65
42.108	0	0.12	0.18	0.03	0.14	0.06	0.15	0.06	1.77	1.77	99.64	0.33	0	97.08	0.02	0.7	0.01	0	12.59	1.3	2.11	0.02	0	1.77	0.77	0	10.94	0.66	0.25	0.16	0.29	92.72	1.21	0.29	0	30	-1.84	4.48	1.13	44.93	148.05	743.04	385.94	953.35	609.27	774.35	432.77	922.4	433.93
42.142	0	0.13	0.17	0.03	0.13	0.12	0.15	0.06	0.96	0.96	99.66	0.49	3.75	93.78	0.02	0.59	0.01	0	24.51	4.1	5.37	0.11	0	0.96	0.44	0	10.41	0.14	0.35	0.12	0.28	90.46	1.9	0.35	1	36	-0.32	8.44	0.58	44.25	146.72	741.89	393.12	949.2	613.57	771.82	440.43	918.54	440.16
42.175	0	0.17	0.17	0.03	0.12	0.15	0.14	0.06	0.5	0.5	99.66	0.57	5.77	88.81	0.02	0.53	0.02	0	27.17	13.25	5.98	0.15	0	0.5	0.2	0.01	9.94	0.08	0.48	0.12	0.24	85.52	2.79	0.87	0	36	-1.01	11.64	1.35	43.94	146.97	740.28	398.47	943.95	614.55	769.25	443.82	916.2	445.96
42.208	0	0.32	0.2	0.03	0.12	0.23	0.14	0.06	0.29	0.29	99.37	0.83	9.45	91.35	0.02	0.48	0.02	0	32.48	30.38	5.19	0.15	0	0.29	0.07	0.01	9	0.05	0.49	0.12	0.21	93.45	3.73	3.08	0	36	-3.85	10.22	0.13	43.63	148.02	737.28	401.03	939.25	613.86	763.42	446.96	911.43	446.2
42.242	0	0.7	0.21	0.03	0.11	0.45	0.14	0.06	0.17	0.15	98.61	1.41	15.14	89.62	0.02	0.36	0.04	0.01	39.84	53.95	4.98	0.14	0	0.15	0.03	0.04	6.82	0.08	0.61	0.1	0.17	61.58	6.04	5.12	0	36	-6.39	11.22	1.1	43.07	146.26	728.05	404.19	930.8	617.76	756.61	448.18	902.86	449.92
42.275	0	1.22	0.22	0.02	0.1	0.54	0.14	0.06	0.14	0.11	97.55	1.43	16.88	89.71	0.02	0.34	0.06	0	40.12	70.91	5.05	0.19	0	0.11	0.02	0.05	4.94	0.06	0.54	0.1	0.14	86.34	7.59	6.69	0	36	-4.12	11.17	-0.35	42.91	146.08	723.85	408.56	924.81	620.49	749.94	454.87	896	452.44
42.308	0	1.49	0.17	0.02	0.09	0.9	0.13	0.06	0.1	0.09	97.01	1.84	21.04	91.72	0.03	0.39	0.1	0	43.4	79.5	5.82	0.16	0	0.06	0.02	0.08	2.93	0.08	0.44	0.09	0.1	72.65	10.52	6.43	0	36	-6.72	9.97	-1.44	42.1	143.27	716.76	413.27	918.19	623.98	743.26	458.96	886.53	457.77
42.342	0	1.39	0.09	0.02	0.06	3.98	0.1	0.06	0.27	0.09	92.03	3.82	32.53	91.7	0.03	0.26	0.27	0	52.72	87.18	9.95	0.17	0	0.02	0.01	0.2	2.25	0.09	0.48	0.09	0.07	70.36	19.37	6.47	0	36	-6.59	9.99	-1.92	41.37	142.69	708.55	418.02	911.32	630.32	735.49	464.57	878.16	462.11
42.375	0	1.27	0.11	0.03	0.05	9.02	0.08	0.06	0.33	0.1	81.95	7.05	37.12	91.54	0.03	0.26	0.33	0	60.81	90.84	16.41	0.27	0	0.02	0.02	0.2	1.83	0.07	0.42	0.1	0.06	80.15	23.08	10.83	0	36	-7.42	10.09	-1.77	40.97	144.34	700.78	423.16	902.83	634.21	726.68	469.38	871	467.1
42.408	0	0.9	0.06	0.02	0.03	22.09	0.06	0.06	0.47	0.09	55.81	8.44	46.22	91.94	0.04	0.41	0.47	0	62.09	90.01	17.94	0.22	0	0.01	0.02	0.27	1.54	0.06	0.42	0.09	0.06	70.76	31.83	10.79	0	36	-9.58	9.83	-1.4	40.06	143.6	695.09	429.19	896.26	638.97	721.34	474.23	864.93	472.69
42.442	0	0.4	0.01	0.01	0.02	77.9	0.03	0.06	0.93	0.08	0	76.4	68.9	90.28	0.05	0.51	0.93	0.01	62.93	88.7	20.05	0.24	0	0	0.03	0.53	1.59	0.05	0.34	0.08	0.04	67.16	53.98	3.76	0	36	-8.43	10.86	-3.21	39.54	144.4	690.29	434.97	891.38	644.05	714.1	482.69	858.39	476.96
42.475	0	0.37	0.01	0.01	0.01	79.9	0.03	0.06	0.99	0.07	0	84.24	70.91	88.12	0.05	0.53	0.99	0.01	58.9	88.55	18.98	0.16	0	0	0.03	0.52	1.95	0.04	0.29	0.07	0.03	69.74	57.1	9.32	0	36	-7.82	11.98	-4.19	39.04	145.48	685.65	439.38	886.58	647.62	707.74	488.58	853.02	480.81
42.509	0	0.21	0	0	0.01	93.97	0.01	0.06	1.78	0.06	0	98.64	85.41	89.22	0.04	0.89	1.78	0.01	51.04	86.06	16.52	0.17	0	0	0.03	0.83	2.08	0.02	0.21	0.06	0.02	40.78	73.32	1.31	0	36	-11.49	11.44	-4.46	37.84	146.8	678.5	447.74	880.65	656.26	700.2	496.93	846.72	487.77
42.542	0	0.16	0	0	0.01	97.16	0.01	0.06	2.05	0.07	0	99.53	91.94	90.72	0.04	1.31	2.05	0.01	51.76	84.57	16.4	0.19	0	0	0.03	1.13	2.46	0.02	0.16	0.07	0.01	42.27	79.98	0	0	36	-16.53	10.6	-3.79	36.81	151.13	672.12	454.21	874.88	661.63	692.54	501.88	843.46	493.91
42.575	0	0.15	0	0	0.01	97.72	0.01	0.06	2.29	0.07	0	99.61	91.7	91.56	0.04	1.8	2.29	0.01	53.44	84.25	16.7	0.21	0	0	0.03	1.19	3.39	0.02	0.16	0.07	0.01	58.21	81.17	0	0	36	-15.8	10.08	-4.97	36.02	149.96	667.27	459.47	871.01	667.95	687.53	509.13	837.07	497.97
42.609	0	0.11	0	0	0.01	98.64	0.01	0.06	2.93	0.09	0	99.85	92.8	91.49	0.04	2.3	2.93	0.01	51.03	78.1	13.28	0.25	0	0	0.02	1.43	4.68	0.01	0.14	0.09	0.01	73.38	87.12	0	0	36	-16.08	10.12	-5.14	35.37	151.71	661.49	462.59	868.59	674.11	682.23	512.79	833.58	502.25
42.642	0	0.08	0	0	0.01	98.19	0.01	0.06	2.87	0.09	0	99.85	95.17	92.76	0.04	3.11	2.87	0.02	46.1	69.64	7.78	0.22	0	0	0.02	1.56	5.41	0.01	0.15	0.09	0.01	72.89	86.99	0	0	36	-16.82	9.25	-6.03	34.86	155.21	654.7	465.38	866.47	680.5	674.82	517.56	829.58	505.73
42.675	0	0.06	0	0	0.01	97.6	0.01	0.06	2.7	0.1	0	99.87	96.5	93.2	0.03	3.09	2.7	0.03	38.94	61.3	4.87	0.21	0	0	0.01	1.71	6.28	0.01	0.17	0.1	0.01	85.47	88.04	0	0	36	-15.95	8.91	-5.03	34.09	154	647.2	468.68	863.8	690.21	671.48	519.56	825.29	511.9
42.709	0	0.03	0	0	0.01	96.55	0.01	0.06	2.33	0.1	0	99.89	97.73	93.24	0.03	3.01	2.33	0.03	30.43	44.91	2.43	0.24	0	0	0.01	1.56	6.75	0	0.19	0.1	0.01	51.12	89.01	0	0	36	-16.29	8.88	-8.09	33.89	152.16	641.42	469.36	861.5	692.07	664.87	523.67	816.64	512.73
42.742	0	0.02	0	0	0.01	96.33	0.01	0.07	2.15	0.1	0	99.89	98.08	91.93	0.04	3.83	2.15	0.04	29.09	31.1	1.81	0.3	0	0	0.01	1.75	6.67	0	0.22	0.1	0.01	80.75	89.12	0	0	36	-13.58	9.84	-6.15	33.14	157.72	641.05	477.97	858.25	699.88	662.38	532.41	819.6	519.82
42.776	0	0.02	0	0	0.01	94.79	0.01	0.06	1.92	0.11	0	99.89	96.4	91.93	0.05	2.96	1.92	0.04	22.46	22.82	1.55	0.44	0	0	0	2.06	6.16	0.01	0.35	0.11	0.01	86.78	89.21	0	0	36	-18.25	9.84	-6.95	31.97	157.14	638.47	481.57	856.18	700.67	659.25	534.4	816.11	524.96
42.809	0	0.01	0	0	0.01	93.21	0.01	0.06	1.57	0.11	0	99.88	94.33	92.88	0.06	2.2	1.57	0.03	18.98	14.89	1.47	0.37	0	0	0	2.28	5.92	0.02	0.58	0.11	0.01	92.58	88.45	0	0	36	-17.47	9.15	-6.42	31.56	162.05	637.69	488.39	854.42	705.69	655.87	541.38	817.7	532.88
42.842	0	0.01	0	0	0.01	89.52	0.01	0.06	1.49	0.12	0	99.84	90.53	86.79	0.09	1.78	1.49	0.03	14.24	6.64	1.2	0.34	0	0	0	2.18	5.63	0.03	0.75	0.12	0.01	91.65	86.61	0	0	36	-20.09	12.59	-7	30.79	161.23	635.99	490.95	855.41	710.38	655.14	542.85	816.29	537.6
42.876	0	0.01	0	0	0.01	85.15	0.01	0.06	1.1	0.13	0	99.79	87.55	89.37	0.13	1.82	1.1	0.03	10.07	3.09	0.89	0.25	0	0	0	2.2	4.92	0.03	1.47	0.13	0.02	94.23	85.16	0	0	36	-22.67	11.35	-7.37	29.82	162.42	637.73	496.63	855.69	714.59	655.06	549.01	817.28	540.91
42.909	0	0.01	0	0	0.01	80.97	0.01	0.06	1.11	0.19	0	99.71	84.83	87.76	0.19	1.47	1.11	0.03	9.07	2.2	0.85	0.24	0	0	0	2.7	4.77	0.03	2.32	0.15	0.02	89.09	82.99	0	0	36	-22.44	12.15	-6.75	29.57	158.46	639.48	500.46	853.62	714.6	657.89	550.7	816.22	544.45
42.942	0	0.01	0	0	0.01	76.84	0.01	0.06	1	0.27	0	99.64	82.7	85.67	0.27	1.28	1	0.02	7.48	1.19	0.82	0.41	0	0	0	2.97	4.63	0.04	3.01	0.17	0.02	92.86	81.57	0	0	36	-23.1	13.06	-6.88	29.68	161.34	638.58	498.63	856.67	716.72	657.12	548.39	818.44	546.58
42.976	0	0.01	0	0	0.01	68.78	0.01	0.06	0.86	0.43	6.22	99.38	78.86	88.66	0.43	1.4	0.86	0.03	6.84	0.88	1	0.33	0	0	0.01	3.56	4.64	0.04	5.82	0.22	0.03	77.38	78.23	0	0	36	-21.47	11.72	-7.71	29.49	159.69	640.13	501.49	855.52	716.88	657.32	554.09	816.74	544.98
43.009	0	0.01	0	0	0.01	65.39	0.01	0.06	0.88	0.64	9.61	99.25	77.33	84.59	0.64	1.21	0.88	0.02	6.38	0.79	1.15	0.42	0	0	0.01	3.45	4.69	0.05	6.54	0.21	0.03	81.58	77.09	0	1	42	-21.92	13.49	-7.6	29.23	158.31	640.95	501.94	855.61	716.6	658.62	553.34	816.77	546.31
43.042	0	0.01	0	0	0.02	59.23	0.01	0.06	0.92	0.81	15.77	98.87	74.51	89.93	0.81	1.61	0.92	0.03	6.88	0.72	1.65	0.46	0	0	0.01	4.11	5.83	0.07	10.59	0.24	0.05	79.66	74.48	0	0	42	-25.65	11.05	-7.77	28.87	160.69	640.15	501.02	855.88	716.75	656.83	552.14	817.35	544.81
43.076	0	0.02	0	0.01	0.02	45.21	0.01	0.06	0.88	0.89	29.79	96.68	68.34	92.75	0.89	1.8	0.88	0.04	10.36	0.7	2.62	0.28	0	0	0.01	4.55	5.7	0.05	17.99	0.31	0.06	84.21	67.65	0	0	42	-21.52	9.25	-9.09	29.04	157.51	641.3	499.76	857.13	715.58	658.46	554.96	815.29	540.35
43.109	0	0.02	0	0.01	0.02	53.58	0.01	0.06	0.94	0.79	21.42	97.12	70.68	88.83	0.79	2.14	0.94	0.06	14.5	1.01	3.49	0.46	0	0	0.01	4.23	6.54	0.04	18.4	0.33	0.06	86.77	68.55	0	0	42	-21.13	11.63	-8.49	29.02	152.88	638.02	497.84	853.78	713.6	658.29	549.94	810.94	541.41
43.143	0	0.03	0	0.01	0.03	37.07	0.02	0.07	0.79	0.51	37.93	92.91	63.51	77.57	0.51	2.98	0.79	0.1	14.22	1.23	5.77	0.67	0	0	0.01	4.17	6.79	0.02	22.69	0.35	0.08	69.22	62.67	0	0	42	-22.39	15.8	-9.15	29.55	150.13	632.41	492.79	851.12	711.5	654.97	545.73	804.62	533.72
43.176	0	0.03	0	0.01	0.04	26.91	0.02	0.07	0.91	0.44	48.09	88.24	59.12	69.98	0.44	5.55	0.91	0.14	12.74	1.48	5.86	0.8	0	0	0.01	3.99	6.95	0.04	24.8	0.31	0.11	49.03	59.21	0	0	42	-23.08	17.77	-10.86	31.08	149.84	622.48	483.04	850.21	710.77	647.34	536.92	796.99	529.48
43.209	0	0.03	0	0.01	0.04	27.3	0.02	0.08	1.01	0.65	47.7	89.3	59.74	48.26	0.65	8.97	1.01	0.2	11.79	3.14	4.84	1.14	0	0	0.02	3.61	7.34	0.1	25.46	0.29	0.14	22.14	59.87	0	0	42	-12.98	22.35	-11.71	33.57	135.23	613.75	475.19	839.69	704.63	645.28	530.85	780.1	520.42
43.243	0	0.03	0	0.01	0.06	22.84	0.02	0.1	1.41	1.03	54.32	86.24	56.95	16.7	1.03	13.3	1.41	0.33	11.11	5.16	5.41	1.25	0	0	0.04	2.84	8.85	0.43	28.15	0.25	0.23	3.86	58.09	0	0	42	-16.18	30.04	-9.57	35.79	126.91	600.94	460.81	827.73	690.9	639.54	509.25	766.42	512
43.276	0	0.03	0	0.01	0.06	29.34	0.02	0.12	1.71	1.71	45.66	87.85	59.79	2.61	1.71	16.77	1.61	0.57	15.33	7.05	3.9	1.11	0	0	0.09	2.64	11.05	1.71	24.64	0.24	0.31	2.24	58.98	0	0	42	-13.18	40.1	-9.15	36.35	110.39	595.85	452.03	820.51	684.27	642.59	499.2	752.98	500.14
43.309	0	0.04	0	0.01	0.07	17.59	0.02	0.13	3.52	2.23	64.82	77.45	53.48	3.06	3.98	14.55	2.01	0.92	12.72	8.11	2.04	0.71	0	0	0.15	2.23	8.9	3.52	21.49	0.22	0.35	0.94	54.34	0	0	42	-12.27	39.28	-8.07	37.32	103.65	593.64	449.81	812.4	679.02	642.68	495.83	746.31	493.51
43.343	0	0.04	0	0.01	0.09	12.06	0.04	0.17	5.03	2.41	75.88	70.58	47.26	3.29	11.81	13.24	3.15	1.16	9.31	10.7	1.55	0.6	0	0	0.3	2.41	7.42	5.03	17.62	0.21	0.42	2.39	52.11	0	0	42	-12.16	38.9	-5.77	39.74	102.43	590.51	442.49	808.19	671.8	642.14	486.41	744.56	487.83
43.376	0	0.04	0	0.01	0.17	8.01	0.09	0.32	4.85	3.94	83.97	62.14	39.63	2.2	28.68	12.14	3.94	1.46	5.95	12.63	0.89	0.53	0	0	0.43	2.68	5.74	4.85	17.79	0.25	0.44	1.83	49.75	0	0	42	-10.36	40.96	-3.51	41.39	99.34	590.38	437.91	803.45	664.78	643.61	480.78	742.95	481.45
43.409	0	0.04	0.01	0	0.39	4.8	0.37	0.77	5.9	5.9	90.39	47.82	28.86	4.25	54.38	7.31	5.9	1.52	3.46	22.43	0.9	0.93	0	0	0.48	3.67	4.59	1.89	16.71	0.29	0.45	0.87	46.12	5.37	0	42	-9.6	37.57	-2.96	44.74	99.68	590.16	434.58	799.35	658.12	641.9	477.3	741.58	476.83
43.443	0	0.06	0.09	0	0.78	2.92	1.33	1.5	10.99	10.99	94.16	35.93	17.21	2.75	73.7	4.03	10.99	1.47	2.83	29.54	1.44	2.14	0	0	0.4	4.26	3.53	1.01	12.43	0.28	0.61	1.79	41.81	20.83	0	42	-10.79	39.82	-3.15	46.15	92.09	590.14	424.52	801.51	650.13	646.79	466.02	738.85	468.28
43.476	0	0.09	0.27	0	1.23	2.03	2.54	2.02	14.36	14.36	94.92	55.99	10.26	2.99	82.07	2.51	14.36	1.93	2.52	36.35	1.42	4.18	0	0	0.42	6.04	2.33	0.63	14.26	0.34	0.65	6	38.65	27.83	0	42	-7.75	39.4	-1.74	46.57	87.18	592.22	423.44	799.56	647.59	650.7	465.42	737.88	464.76
43.51	0	0.23	1.44	0.01	2.13	1.3	5.27	2.46	22.82	22.82	89.45	71.41	0.01	8.72	87.42	1.85	22.82	1.96	2.81	49.2	2.28	8.88	0	0	0.32	11.08	1.21	0.34	17.31	0.49	0.75	1.37	34.42	38.43	0	42	-8.27	33.74	-1.39	48.22	92.52	597.18	416.25	802.95	638.6	652.4	458.58	744.9	456.31
43.543	0	0.62	3.26	0.01	3.15	0.87	9.06	2.69	30.33	30.89	81.87	76.02	0	6.78	89.63	1.73	30.89	1.99	3.69	61.61	3.9	19.9	0	0.01	0.25	16.16	0.55	0.41	18.06	0.55	0.77	1.75	30.33	41.45	0	42	-8.17	35.11	-1.2	50.22	97.05	597.21	406.26	811.56	637.23	654.56	449.55	751.61	450.1
43.576	0	1.94	3.66	0.04	4.05	0.88	11.51	2.82	29.11	35.52	76.99	82.86	0	0.8	90.25	2.09	35.52	2.08	6.35	78.19	5.85	37.42	0	0.01	0.31	19.19	0.51	0.66	22.69	0.64	0.89	0.68	29.11	40.74	0	42	-2.03	46.1	0.83	46.86	84.15	600.83	404.79	815.32	637.21	666.93	452.5	750.92	447.37
43.61	0	3.89	6.83	0.1	5.97	0.58	16.14	2.71	24.51	44.57	67.73	85.76	-3.62	3.72	87.81	3.16	44.57	2.42	7.98	78.44	9.23	45.96	0	0.02	0.23	32.11	0.39	0.34	27.86	0.7	1.34	0.93	24.51	41.78	0	42	-7	38.27	1.03	51.78	97.45	602.53	394.52	817.76	626.96	662.33	436.81	759.68	441.28
43.643	0	3.58	3.27	0.11	5.29	0.8	12.34	2.59	26.24	42.07	75.32	87.02	0	1.06	85.37	4.13	42.07	2.72	10.35	78.77	11.71	43.84	0	0.02	0.31	40.43	0.35	0.35	31.64	0.71	1.28	0.79	26.24	36.54	0	42	-6.39	44.68	1.88	51.36	90.5	605.41	391.78	820.55	625.33	669.66	433.79	760.07	437.9
43.676	0	4.39	3	0.04	8.68	0.88	17.46	3.03	25.69	48.55	65.08	93.76	-2.05	0.98	86.75	6.23	48.55	3.01	13.02	82.31	9.28	19.33	0	0.02	0.44	47.75	0.29	0.27	40.29	0.84	1.31	1.24	25.69	34.28	0	42	-3.69	45.09	-1.04	50.6	86.75	610.1	389.16	823.39	620.51	672.49	435.32	759.13	430.89
43.71	0	6.78	3.69	0.03	13.67	0.61	26.56	3.38	21.93	61.31	48.44	94.36	-11.65	0.72	86.25	8.28	58.59	3.77	14.08	84.57	9.39	8.46	0	0.03	0.8	61.31	0.26	0.24	42.15	1.22	0.99	0.24	21.93	31.77	0	42	-1.06	46.6	0.39	51.76	86.23	609.7	382.05	825.84	617.49	675.16	429.57	761.32	426.1
43.743	0	6.31	1.13	0.03	12.17	0.76	22.71	3.21	21.94	60.45	54.58	93.05	-8.87	0.92	83.74	9.31	56.19	3.94	17.84	84.83	10.65	7.28	0	0.04	1.55	60.45	0.28	0.9	41.87	1.23	0.93	0.09	21.94	21.18	0	42	-3.26	45.4	0.7	52.67	84.83	609.45	375.12	830.42	614.95	678.27	422.87	763.01	419.06
43.777	0	10.43	1.24	0.05	16.62	0.4	25.46	2.8	15.94	75.93	49.54	93.86	-16.45	0.91	77.7	11.08	60.26	4.15	18.42	81.26	8.56	6.1	0	0.07	3	75.93	0.35	3.71	49.56	1.91	0.72	0.04	15.94	17.34	0	42	-1.54	45.46	4.32	53.51	87.44	611.66	373.06	832.43	612.89	682.54	420.55	769.98	420.28
43.81	0	11.73	0.49	0.1	14.32	0.47	16.46	2.24	17.16	69.51	67.07	93.8	-13.3	0.6	69.51	12.99	58.52	4.47	18.86	79.96	11.79	9.5	0	0.09	3.98	81.82	0.32	1.99	57.64	2.38	0.69	0.07	17.16	10.16	0	42	-3.18	47.57	5.76	53.83	84.47	613.4	363.24	838.61	608.39	689.48	409.3	773.89	412.41
43.843	0	13.53	0.24	0.21	9.78	0.63	9.55	1.44	17.55	58.55	72.94	88.72	-7.93	1.61	58.55	13.28	55.73	4.24	23.07	78.63	14.02	17.83	0	0.11	4.29	80.61	0.26	2.09	60.45	2.42	0.65	0.05	17.55	4.5	0	42	0.25	42.55	6.22	53.42	86.4	616.06	359.97	843.86	606.22	692.41	411.89	778.72	408
43.877	0	22.64	0.14	0.75	7.56	0.83	5.86	0.99	18.3	50.11	54.72	92.77	-5.3	3.18	50.11	12.35	53.15	4.29	26.65	87.27	20.46	24.98	0	0.17	6.74	86.36	0.26	0.95	71.94	2.68	0.56	0.09	18.3	0	0	42	0.28	39.08	6.35	54.56	91.9	619.63	352.84	853.34	606.35	696.24	404.73	788.13	403.46
43.91	0	22.98	0.11	6.85	4.24	1.1	2.55	0.78	19.06	43.83	54.04	91.67	-6.45	1.25	43.83	12.93	46.15	4.32	30.09	89.64	39.28	45.15	0	0.28	9.01	88.44	0.21	0.43	77.04	2.6	0.52	0.05	19.06	0	0	42	4.62	43.83	8.52	53.43	88.04	626.23	353.1	855.45	603.01	704.89	405.47	792.93	406.11
43.943	0	24.66	0.09	7.68	2.92	1.5	1.52	0.49	20.16	33.25	50.69	91.69	0	2.73	33.25	13.63	43.57	3.14	33.45	89.38	36.62	44.58	0	0.34	10.75	87.38	0.2	0.46	79.65	2.65	0.55	0.13	20.16	0	0	42	3.53	39.86	8.64	53.65	92.27	630.36	350.81	859.08	596.54	706.6	406.02	798.72	400.71
43.977	0	19.8	0.05	6.85	1.55	1.62	0.5	0.29	22.5	22.5	60.39	90.59	0	2.36	22.5	12.93	31.17	2.2	27.61	88.81	33.35	37.84	0	0.72	11.8	85.77	0.21	0.36	88.17	2.29	0.54	0.14	23.82	0	0	42	5.42	40.61	7.46	53.57	89.38	633.62	349.84	860.27	594.03	709.12	406.24	798.16	398.38
44.01	0	21.21	0.05	5.65	1.41	1.15	0.37	0.23	17.17	17.17	57.57	88.99	0	6.24	17.17	13.85	29.37	1.43	21.18	88.57	27.61	36.94	0	0.91	11.27	84.24	0.17	0.41	89.97	2.09	0.6	0.24	23.96	0	0	42	4.64	35.55	8.99	54.36	95.64	635.87	347.16	862.55	590.01	709.48	403.12	804.9	396.79
44.043	0	19.43	0.04	5.41	1.2	1.62	0.29	0.23	16.51	16.51	61.15	89.09	0	9.1	16.51	13.92	26.1	1.18	22.59	90.07	27.61	37.37	0	1.63	9.47	82.63	0.11	0.34	91.86	2.18	0.67	0.19	26.38	0	0	42	6.05	33.51	13.36	54.11	91.19	639.41	345.6	865.81	589	718.21	399.48	809.39	399.01
44.077	0	15.76	0.03	6.6	0.87	1.63	0.2	0.2	15.53	15.53	68.48	92.57	2.17	15.47	15.53	12.84	19.72	0.87	19.77	90.58	31.06	38	0	3.02	8.88	76.83	0.1	0.24	93.67	2.21	0.59	1.3	27.86	0	0	42	7.71	30.49	13.16	55.44	99.19	641.73	344.04	871.32	591.09	718.46	398.46	817.64	400.09
44.11	0	16.16	0.04	11.24	0.75	1.12	0.2	0.17	14.07	14.07	67.67	94.39	0	35.33	14.07	10.7	19.08	0.45	17.84	88.47	35.19	43.77	0	4.1	8.76	74.72	0.08	0.14	93.28	2.24	0.53	4.29	25.44	0	0	42	5.85	25.02	14.55	56.38	103.97	645.39	345.9	870.68	587.87	718.82	395.58	822.47	403.74
44.144	0	8.04	0.04	1.07	0.79	0.45	0.24	0.13	10.22	10.22	83.93	82.02	0	61.26	10.22	8.95	13.85	0.24	9.63	74.39	19.5	6.53	0	8.75	9	58.52	0.06	0.28	92.72	1.81	0.43	11.19	21.34	0	0	42	2.91	19.71	10.12	53.27	109.06	671.19	360.11	891.67	597.25	735.5	408.16	844.42	413.49
44.177	0	5.65	0.04	0.47	0.73	0.33	0.27	0.11	13.72	13.72	88.7	62.25	2.3	75.49	7.83	7.6	9.1	0.15	6.66	64.85	8.5	2.18	0	13.72	6.78	46.91	0.05	0.36	90.46	1.61	0.34	37.7	20.17	0	0	42	-1.04	16.37	9.25	52.77	121.15	678.08	366.14	894.27	596.59	734.1	410.87	854.93	419.6
44.21	0	3.43	0.04	0.31	0.64	0.28	0.26	0.1	15.49	15.49	93.15	49.67	3.88	87.17	5.29	7.17	7.08	0.11	4.79	52.01	3.82	0.76	0	15.49	6.39	42.87	0.04	0.46	86	1.28	0.27	50.36	19.49	0	0	42	-2.89	12.42	9.07	51.64	129.38	687.53	375.5	900.06	600.09	737.77	418.73	866.74	429.06
44.244	0	2.33	0.04	0.26	0.62	0.27	0.27	0.1	18.49	18.49	95.34	50.25	5.25	91.09	4.76	8.14	4.55	0.09	4.71	43.56	1.57	0.18	0	18.49	5.42	34.64	0.04	0.65	85.31	1.06	0.25	84.52	19.28	0	0	42	-1.02	10.38	7.08	49.36	132.74	702.97	387.4	911.71	609.05	747.62	430.42	880.03	439.71
44.277	0	1.52	0.04	0.22	0.5	0.31	0.24	0.09	18.07	18.07	96.96	39.4	7.85	92.35	3.57	6.41	3.07	0.07	6.96	34.86	1.33	0.39	0	18.07	4.11	33.07	0.03	0.31	81.01	1.01	0.21	55.45	19.31	0	0	42	-3.25	9.55	7.74	48.38	136.02	706.88	389.47	917.92	614.03	752.1	429	887.26	444.29
44.31	0	1.23	0.04	0.21	0.41	0.4	0.18	0.08	14.68	14.68	97.55	43.49	12.04	93.75	2.18	4.3	2.03	0.03	10.59	30.64	2.12	0.63	0	14.68	2.31	33	0.04	0.11	79.49	0.91	0.15	40.36	19.92	0	0	42	-3.84	8.46	7.6	47.1	139.02	717.15	396.98	925.76	618.33	759.66	435.51	897.73	451.81
44.344	0	0.93	0.04	0.16	0.32	0.57	0.15	0.07	11.51	11.51	98.14	39.63	16.56	94.42	1.6	3.49	1.18	0.02	15.38	28.68	2.24	0.31	0	11.51	1.29	27.82	0.05	0.08	72.72	0.73	0.12	63.06	20.62	0	0	42	-5.24	7.85	7.62	47.01	144.87	719.72	399.57	929.26	620.8	760.14	437.5	903.9	455.39
44.377	0	0.74	0.04	0.12	0.27	0.68	0.11	0.07	7.44	7.44	98.51	31.1	19.62	91.79	1.07	4.07	0.97	0.03	17.52	27.85	2.44	0.24	0	7.44	0.63	27.6	0.05	0.04	65.92	0.72	0.1	73.07	21.15	0	0	42	-3.18	9.93	7.85	46.15	143.56	722.5	404.62	934.65	629.56	765.17	443.58	907.61	461.53
44.41	0	0.91	0.04	0.09	0.24	0.62	0.1	0.07	5.4	5.4	98.18	18.95	19.94	97.86	0.91	3.76	0.64	0.03	16.68	37.55	1.87	0.08	0	5.4	0.33	23.54	0.06	0.03	58.57	0.67	0.08	90.27	20.69	0	0	42	-5.22	2.9	6.06	45.89	149.08	727.84	407.12	942.21	633.32	766.7	446.88	914.93	462.82
44.444	0	0.85	0.04	0.06	0.18	0.52	0.09	0.07	3.34	3.34	98.3	5.94	19.16	97.99	0.62	3.51	0.35	0.03	16.41	44.61	1.86	0.06	0	3.34	0.2	19.64	0.1	0.04	42.54	0.57	0.06	76.92	19.21	0	0	42	-6.75	2.57	6.16	45.21	143.98	729.87	409.22	945.43	636.23	771.87	447.97	914.77	465.59
44.477	0	0.76	0.04	0.05	0.15	0.52	0.08	0.07	2.52	2.52	98.48	3.52	19.68	97.59	0.53	3.03	0.3	0.03	15.06	45.3	1.64	0.06	0	2.52	0.11	20.28	0.17	0.05	37.08	0.61	0.05	82.72	19.86	0	0	42	-6.52	3.5	6.84	45.11	145.96	731.55	410.76	946.66	637.86	773.18	449.57	918.14	466.6
44.511	0	0.5	0.04	0.02	0.1	0.45	0.08	0.06	1.31	1.31	99	1.22	18.72	94.04	0.37	2.37	0.16	0.03	13.7	46.86	2.24	0.07	0	1.31	0.05	16.63	0.17	0.08	16.07	0.63	0.03	81.62	19.26	0	0	42	-6.39	8.21	7.57	44.44	145.26	734.57	414.6	948.97	641.02	777.17	453.46	921.41	470.65
44.544	0	0.49	0.04	0.02	0.09	0.42	0.08	0.06	0.61	0.61	99.01	1.13	18.67	96.46	0.32	2.29	0.1	0.03	13.82	49.8	1.78	0.05	0	0.61	0.02	12.5	0.18	0.04	9.63	0.56	0.02	97.83	18.72	0	0	42	-8.14	5.48	6.66	43.98	146.09	738.12	418.73	950.33	642.27	778.07	456.86	923.22	473.36
44.577	0	0.42	0.04	0.02	0.08	0.49	0.07	0.06	0.41	0.41	99.02	1.31	20.27	96.3	0.23	2.4	0.1	0.04	14.4	46.81	1.31	0.03	0	0.41	0.01	12.5	0.21	0.03	8.65	0.6	0.02	97.95	19.72	0	0	42	-8.27	5.7	5.97	43.8	147.42	740.11	420.38	952.51	643.36	778.8	458.6	925.22	475.7
44.611	0	0.29	0.03	0.01	0.07	0.67	0.07	0.06	0.12	0.18	98.66	2.11	23.38	97.24	0.18	1.91	0.05	0.04	13.96	42.07	1.48	0.03	0	0.12	0.01	9.44	0.25	0.02	3.6	0.5	0.01	96.73	22.78	0	0	42	-7.68	4.19	6.04	43.62	149.83	742.18	423.37	953.56	645.43	779.22	461.91	928.18	478.06
44.644	0	0.3	0.03	0.01	0.06	0.89	0.07	0.06	0.09	0.14	98.21	2.44	25.73	98.27	0.14	1.29	0.06	0.04	17.24	44.51	1.59	0.03	0	0.09	0.01	7.25	0.29	0.01	3.4	0.53	0.01	97.95	23.72	0	0	42	-7.77	1.8	4.49	43.5	152.2	742.99	425.39	956.14	648.58	777.83	465.57	929.38	479.63
44.677	0	0.3	0.03	0.01	0.06	1.56	0.06	0.06	0.07	0.1	96.88	3.91	30.5	98.07	0.1	1.12	0.07	0.04	21.24	47.38	1.92	0.07	0	0.04	0.01	5.43	0.25	0.01	2.87	0.65	0.01	99.48	26.74	0	0	42	-10.28	2.35	3.73	42.48	150.25	742.66	429.96	955.37	651.76	777.31	469.81	926.95	483.33
44.711	0	0.32	0.02	0.01	0.05	2.64	0.06	0.06	0.09	0.09	94.71	6.41	35.03	97.93	0.08	1.05	0.09	0.04	24.33	51.89	2.43	0.13	0	0.01	0.01	5.51	0.22	0.01	3.07	0.87	0.01	99.17	29.98	0	0	42	-9.1	2.71	3.84	41.84	149.92	742.05	434.2	953.78	654.7	776.61	473.45	925.72	489.03
44.744	0	0.38	0.02	0.01	0.05	4.23	0.06	0.06	0.09	0.09	91.55	8.7	39.3	97.79	0.06	0.87	0.09	0.04	28.86	58.18	2.05	0.1	0	0.01	0	4.33	0.24	0	2.87	0.82	0.01	98.64	32.04	0	0	42	-8.22	3.06	3.22	41.4	152.56	742.92	438.64	951.31	656.22	773.62	479.52	925.79	490.46
44.778	0	0.3	0.01	0.01	0.04	4.19	0.05	0.06	0.09	0.09	91.62	13.34	40.32	97.31	0.05	0.86	0.09	0.03	22.82	54.65	1.08	0.02	0	0	0	3.22	0.23	0.01	2.44	0.95	0.01	96.53	35.02	0	0	42	-9.59	4.05	1.75	40.81	151.08	742.61	442.5	948.5	656.7	771	484.25	921.88	492.09
44.811	0	0.32	0.01	0.01	0.04	6.61	0.04	0.06	0.11	0.11	86.78	20.04	44.6	96.79	0.03	0.88	0.11	0.04	25.34	59.53	1.07	0.03	0	0	0	2.2	0.29	0.01	1.91	0.91	0.01	89.29	38.05	0	0	42	-9.41	4.96	1.38	39.96	145.53	739.93	448.41	942.34	659.76	768.88	490.15	914.31	495.8
44.844	0	0.4	0.01	0.01	0.03	13.67	0.04	0.06	0.1	0.1	72.66	31.43	51.44	95.44	0.02	0.87	0.1	0.03	32.14	68.78	1.13	0.02	0	0	0	2.12	0.3	0.01	1.87	0.86	0.01	89.92	41.81	0	0	42	-11.24	6.79	0.55	39.65	146.97	737.56	449.71	940.51	659.86	765.19	491.16	912	498.15
44.878	0	0.37	0.01	0.01	0.03	21.58	0.04	0.06	0.1	0.1	56.83	48.31	56.51	94.49	0.01	0.95	0.1	0.03	33.16	70.6	1.28	0.03	0	0	0	1.44	0.3	0.01	1.93	0.92	0.01	91.82	46.25	0	0	42	-10.46	7.79	0.92	39.91	148.54	733.66	450.19	937.04	661.13	761.18	491.76	909.55	498.98
44.911	0	0.31	0	0.01	0.02	42.7	0.03	0.06	0.1	0.1	32.3	66.93	64.89	96.17	0.01	1.17	0.1	0.02	41.26	70.54	1.62	0.04	0	0	0	1.21	0.3	0	1.88	0.79	0.01	70.3	51.05	0	0	42	-9.33	5.89	-0.73	39.58	143.03	730.26	450.09	935.55	663.84	759.56	493.87	902.54	497.38
44.944	0	0.29	0	0	0.02	61.8	0.03	0.06	0.1	0.1	13.2	79.32	71.12	95.46	0.01	1.18	0.1	0.02	47.1	73.29	2.7	0.07	0	0	0	1	0.47	0	1.88	0.71	0.01	93	55.03	0	0	42	-9.61	6.77	-0.32	39.82	147.26	728.73	451.38	933.29	664.72	755.95	495.86	903.21	496.99
44.978	0	0.21	0	0	0.02	72.27	0.02	0.06	0.1	0.1	2.73	91.54	76.32	94.5	0.01	1.47	0.1	0.02	42.81	69.53	2.27	0.04	0	0	0	0.36	0.59	0.01	1.63	0.54	0.01	70.67	61.48	0	0	42	-9.95	7.78	-1.09	39.86	147.25	725.45	451.46	930.39	665.23	752.01	497.2	899.25	495.56
45.011	0	0.18	0	0	0.02	80.06	0.02	0.06	0.08	0.08	0	94.14	80.16	85.22	0.01	2.08	0.08	0.03	45.59	67.88	2.15	0.05	0	0	0	0.23	0.83	0.03	1.41	0.49	0.01	88.52	63.94	0	0	42	-11.32	13.24	-0.25	39.49	141.81	720.99	452.23	926.13	667.08	751.49	496.07	893.3	496.33
45.044	0	0.22	0	0	0.01	88.06	0.02	0.06	0.14	0.08	0	96.52	85.12	84.77	0.01	2.39	0.08	0.04	49.62	77.52	2.93	0.07	0	0	0	0.15	1.56	0.14	1.34	0.43	0.01	96.42	67.34	0	0	42	-8.91	13.41	-0.55	39.65	134.35	715.05	453.3	919.66	668.91	748.77	497.15	883.11	497.81
45.078	0	0.25	0	0	0.01	97.14	0.02	0.06	0.25	0.09	0	98.92	97.88	81.43	0.01	3.01	0.09	0.05	61.9	87.99	3.64	0.08	0	0	0	0.09	2.4	0.25	1.46	0.4	0.01	98.25	74.79	0	0	42	-9.79	14.61	-0.9	40.17	135.65	711.17	451.06	917.65	668.27	744.8	495.4	880.45	495.49
45.111	0	0.22	0	0	0.01	97.09	0.02	0.07	0.48	0.08	0	99.02	97.89	83.03	0.02	4.38	0.08	0.08	60.37	86.29	3.5	0.08	0	0	0	0.09	3.6	0.48	1.4	0.42	0.01	88.41	75.41	0	0	42	-12.21	14.06	-1.7	40.71	134.39	704.04	448	914.23	668.33	739.31	492.62	873.7	492.48
45.145	0	0.18	0	0	0.01	98.17	0.01	0.09	0.3	0.05	0	99.45	98.28	86.68	0.03	10.99	0.05	0.14	61.64	86.84	3.82	0.07	0	0	0.01	0.08	4.53	0.3	1.41	0.39	0.01	15.28	79.01	0	0	42	-11.98	12.64	-2.03	40.66	131.73	701.9	446.68	913.07	669.14	738.69	492.29	870.39	489.43
45.178	0	0.13	0	0	0.02	98.67	0.01	0.19	0.29	0.07	0	99.6	98.09	88.22	0.07	28.7	0.04	0.32	63.54	87.97	4.27	0.08	0	0	0.01	0.08	5.98	0.29	1.23	0.45	0	1.1	80.92	0	1	48	-10.15	11.93	-2.35	41.28	132.28	699.58	443.82	910.81	667.38	735.82	491.02	867.98	485.35
45.211	0	0.08	0	0	0.07	97.89	0.01	0.75	0.42	0.08	0	99.58	98.55	91.63	0.16	61.11	0.04	0.81	55.81	87.52	3.09	0.07	0	0	0.01	0.08	5.71	0.42	1.26	0.57	0	0.06	80.65	0	0	48	-9.06	10.04	-2.72	41.86	130.27	696.52	438.89	908.6	663.6	733.98	488.84	863.85	478.52
45.245	0	0.06	0	0	0.12	99.38	0	1.75	0.4	0.07	0	99.75	97.78	93.33	0.37	80.73	0.03	1.5	71.17	92.32	4.81	0.17	0	0	0.02	0.07	4.54	0.4	1.39	0.8	0	0.02	83.93	0	0	48	-9.11	8.81	-2.94	42.82	132.17	694.49	435.17	908.38	662	731.6	485.32	863.39	475.23
45.278	0	0.06	0	0	0.17	99.53	0	2.77	0.18	0.08	0	99.74	96.81	93.19	0.81	90.22	0.04	2.58	76.59	94.61	6.98	0.41	0	0	0.03	0.08	2.41	0.18	1.82	1.03	0	0.01	83.78	0	0	48	-9.97	8.92	-3.84	43.88	131.22	692.59	430.49	907.59	658.16	729.94	481.69	860.59	469.43
45.311	0	0.05	0	0	0.21	99.72	0	3.86	0.11	0.09	0	99.82	96.91	90.69	1.69	95.81	0.05	3.91	81.32	95.06	6.31	0.89	0	0	0.04	0.09	1.43	0.11	2.67	1.45	0	0	85.95	0	0	48	-6.06	10.62	-2.68	44.44	130.24	691.34	428.35	906.13	656.8	730.24	479.85	860.05	469.19
45.345	0	0.04	0	0	0.24	99.79	0	4.6	0.08	0.07	0	99.85	96.84	91.25	2.77	97.66	0.05	4.63	84.56	90.77	5.93	2.06	0	0	0.08	0.07	0.94	0.05	4.19	2.19	0	0	87.1	0	0	48	-2.53	10.28	-2.69	45.37	128.51	690.27	425.49	907.02	656.97	731.1	478.92	859.08	467.28
45.378	0	0.05	0	0	0.27	99.8	0	5.34	0.17	0.1	0	99.86	96.31	93.74	5.63	98.02	0.07	4.92	83.88	93.28	5.69	2.82	0	0	0.17	0.1	0.8	0.05	5.22	2.41	0	0.01	87.66	0	0	48	-2.05	8.47	-3.29	45.75	123.13	690.9	423.69	908.84	657.3	734.6	477.39	857.14	465.39
45.411	0	0.05	0	0	0.3	99.82	0	6.08	0.33	0.1	0	99.88	95.64	93.57	9.38	97.32	0.09	4.39	84.45	93.14	5.27	3.11	0	0	0.33	0.1	0.73	0.08	7.8	3.2	0.01	0	88.25	0	0	48	0.32	8.61	-2.78	46.94	123.24	691.67	421.93	910.19	656.3	736.14	477.12	858.7	464.23
45.445	0	0.05	0	0	0.27	99.8	0	5.75	0.58	0.1	0	99.89	94.97	89.34	9.8	94.83	0.1	3.08	80.93	91.9	6.49	2.52	0	0.01	0.58	0.09	0.82	0.11	11.01	5.19	0.01	0	89.17	0	0	48	1.61	11.37	-4.16	47.86	121.12	692.59	420.55	911.43	655.47	737.22	477.39	857.35	461.89
45.478	0	0.05	0	0	0.22	99.77	0	4.52	0.59	0.11	0	99.91	94.93	88.5	10.63	88.75	0.11	1.78	75.73	91.3	6.14	1.59	0	0.01	0.59	0.1	1	0.12	13.12	5.6	0.01	0.01	90.45	0	0	48	3	11.8	-4.91	48.9	118.91	694.06	419.98	912.04	654.21	738.89	477.86	856.56	460.73
45.512	0	0.07	0	0	0.21	99.52	0.01	3.26	0.69	0.2	0	99.92	95.66	85.11	11.95	75.86	0.2	1.25	61.58	86	3.57	0.67	0	0.05	0.69	0.16	1.2	0.12	29.43	9.58	0.01	0.01	91.22	0	0	48	5.45	13.28	-5.48	50.08	116.7	695.79	420.19	912.04	652.9	740.58	479.21	855.78	460.5
45.545	0	0.09	0	0.01	0.16	99.16	0.01	1.76	0.62	0.26	0	99.93	95.91	87.62	11.78	58.75	0.26	0.78	50.3	75.7	3.01	0.46	0	0.1	0.62	0.17	1.42	0.11	47.57	12.19	0.01	0.01	91.79	0	0	48	3.13	12.22	-5.65	50.39	111.92	695.85	420.68	909.6	650.46	741.85	478	852.31	459.96
45.578	0	0.11	0	0.01	0.08	98.77	0.01	0.6	0.48	0.29	0	99.94	96.38	84.26	10.83	33.42	0.29	0.53	42.35	64.67	2.39	0.31	0	0.12	0.48	0.16	1.44	0.08	57.09	12.4	0.01	0	92.42	0	0	48	6.39	13.61	-6.47	51.78	114.13	697.03	421.61	909.04	650.56	740.17	479.3	852.89	461.38
45.612	0	0.15	0	0.01	0.07	98.58	0.01	0.41	0.42	0.42	0	99.94	96.4	81.16	10.91	20.34	0.41	0.29	38.6	57.11	2.03	0.17	0	0.42	0.29	0.14	1.64	0.05	72.86	16.44	0.01	0	93.03	0	0	48	2.32	14.7	-5.38	52.14	113.28	698.97	422.66	907.85	646.32	742.05	479.03	853.82	460.58
45.645	0	0.08	0	0.01	0.06	97.35	0.01	0.27	0.52	0.52	0	99.94	96.8	83.69	9.59	13.96	0.39	0.19	28.43	35.97	1.71	0.07	0	0.52	0.25	0.14	1.36	0.08	73.43	14.06	0.01	0.01	92.49	0	0	48	3.3	13.82	-5.9	53.6	111.82	701.62	423.62	905.37	641.52	742.63	480.06	852.66	460.12
45.678	0	0.06	0	0.01	0.05	96.46	0.01	0.19	1.2	1.2	0	99.94	96.55	77.26	8.78	8.89	0.55	0.11	23.31	26.6	1.89	0.04	0	1.2	0.35	0.14	1.27	0.17	73.32	11.5	0.01	0.01	92.4	0	0	48	8.74	15.89	-5.24	54.8	108.3	702.72	423.45	903.78	639.64	744.92	480.8	851.37	460.83
45.712	0	0.06	0	0.01	0.05	98.08	0.01	0.17	2.76	2.76	0	99.96	95.54	89.17	10.92	6.84	0.9	0.1	29.92	21.6	1.45	0.04	0	2.76	0.42	0.11	0.99	0.39	81.25	8.62	0.01	0	94.66	0	0	48	5.88	11.46	-4.95	54.52	110.19	705.36	423.83	902.48	634.77	744.78	479.68	853.18	459.95
45.745	0	0.05	0	0.01	0.05	98.9	0.02	0.17	4.03	4.03	0	99.96	93.61	95.73	15.01	5.73	0.93	0.09	38.87	20.61	1.84	0.04	0	4.03	0.87	0.08	0.72	2.24	77.25	6.67	0.01	0.01	95.17	0	0	48	9.86	6.44	-6.87	55.67	110.67	708.3	421.88	901.95	630.14	744.23	478.98	852.79	457.5
45.779	0	0.05	0	0.01	0.05	99.9	0.04	0.16	8.63	8.63	0	99.96	90.82	86.27	16.78	5.3	1	0.1	79.7	21.15	3.03	0.17	0	8.63	1.73	0.04	0.66	3.31	80.73	3.95	0.02	0.01	96.11	0	0	48	8.91	12.81	-5.68	55.73	109.67	710.4	420.94	902.71	626.36	747.4	478.32	854.68	455.52
45.812	0	0.07	0	0.02	0.06	99.9	0.04	0.16	11.89	11.89	0	99.97	89.65	87.53	17.09	4.77	1.17	0.12	79.84	28.14	3.25	0.25	0	11.89	2.65	0.02	0.54	1.87	84.07	3.04	0.03	0.01	96.34	0	0	48	12.79	12.26	-6.19	56.73	111.02	711.54	419.48	902.41	623.79	746.82	478.56	855.11	454.08
45.845	0	0.08	0	0.02	0.07	99.88	0.06	0.2	14.33	14.33	0	99.96	87.56	82.86	21.69	6.12	1.3	0.16	77.03	31.48	3.09	0.44	0	14.33	4.65	0.01	0.41	1.43	85.17	3.1	0.03	0.03	96.08	0	0	48	16.95	14.12	-6.4	57.08	109.11	712.98	420.14	901.33	622.52	747.99	480.08	854.16	454.88
45.879	0	0.09	0	0.02	0.09	99.82	0.14	0.25	24.91	24.91	0	99.96	82.71	87.67	26.71	6.9	1.42	0.31	69.45	32.04	1.81	0.64	0	24.91	9.63	0.01	0.31	0.74	87.7	2.57	0.03	0.02	95.91	0	0	48	17.78	12.19	-6.02	57.5	108.12	714.05	421.44	899.46	621.76	748.1	479.04	853.95	457.04
45.912	0	0.12	0	0.02	0.11	99.6	0.22	0.29	30.76	30.76	0	99.96	79.86	84.62	29.5	7.48	1.59	0.45	56.94	41.04	1.02	0.92	0	30.76	12.9	0	0.21	0.49	87.89	2.27	0.03	0.03	95.12	0	0	48	15.5	13.48	-6.21	57.98	106.86	715.76	422.63	898.41	618.45	749.27	480.42	853.32	456.06
45.945	0	0.15	0	0.02	0.14	98.95	0.22	0.34	30.52	30.52	0	99.95	79.77	85.77	32.81	7.67	1.7	0.69	42.02	47.46	0.46	0.69	0	30.52	10.98	0	0.16	0.74	88.8	2.71	0.03	0.03	93.98	0	0	48	19.54	13.02	-6.18	58.04	104.28	718.54	425.05	896.11	617.58	750.54	480.27	852.79	459.8
45.979	0	0.23	0	0.02	0.15	97.61	0.42	0.3	44.39	44.39	0	99.92	75.6	86.37	30.51	7.3	2.02	0.74	32.84	51.89	0.35	0.51	0	44.39	11.35	0	0.11	0.94	91.69	2.45	0.03	0.02	91.17	0	0	48	18.16	12.77	-6.01	58.33	101.1	720.01	426.58	895.82	616.3	753.24	481.95	851.93	459.99
46.012	0	0.27	0	0.02	0.15	96	0.43	0.28	47.46	47.46	0	99.89	75.64	86.99	27.69	7.38	2.34	0.75	27.78	53	0.35	0.43	0	47.46	8.46	0	0.08	1.1	92.43	2.92	0.03	0.03	88.99	0	0	48	20.32	12.5	-5.65	58.61	101.98	720.68	426.87	895.53	615.95	753.18	482.47	852.83	460.79
46.045	0	0.35	0	0.02	0.15	93.57	0.6	0.26	52.63	52.63	0	99.8	69.62	90.06	26.48	7.07	2.93	0.55	26.28	56.57	0.41	0.36	0	52.63	6.92	0	0.06	1.84	90.99	3.3	0.04	0.03	85.27	0	0	48	21.27	10.98	-6.28	59.39	102.73	721.3	427.63	894.74	615.89	752.06	482.53	852.68	461.79
46.079	0	0.39	0	0.03	0.23	85.23	1.99	0.32	65.69	55.05	0	99.3	55.01	87.96	30.77	7.12	4.27	0.28	25.35	55.05	0.43	0.46	0	65.69	7.93	0	0.05	1.6	88.7	3.7	0.06	6.5	77.46	0	0	48	21.12	12.06	-5.13	60.76	103.13	724.26	429.44	896.31	615.55	755.03	484.17	856.04	463.4
46.112	0	0.44	0	0.03	0.3	82.44	2.4	0.37	64.93	55	0	98.83	52.43	82.57	32.85	8.15	4.83	0.16	27.99	55	0.35	0.38	0	64.93	7.74	0	0.05	1.11	91.35	4.65	0.07	3.15	74.27	0	0	48	24.92	14.22	-5.45	61.23	102.81	726.98	430.83	896.34	614.69	756.39	486.15	856.97	464.84
46.146	0	0.75	0	0.04	0.47	69.03	6.14	0.43	66.19	59.91	5.97	95.84	40.39	87.87	33.65	9.89	7.62	0.08	30.77	59.91	0.2	0.28	0	75.07	7.94	0	0.04	0.25	92.82	5.7	0.1	1.48	66.19	0	0	48	21.28	12.1	-5.21	61.3	102.3	728.19	430.32	898.6	613.87	758.8	486.01	858.5	463.1
46.179	0	1.06	0	0.05	0.61	68.52	5.93	0.54	64.07	64.5	6.48	95.34	39.88	86.71	33.64	12.13	9.48	0.06	34.53	64.5	0.19	0.18	0	71.46	8	0	0.03	0.24	96.38	9.11	0.11	0.38	64.07	0	0	48	20.84	12.62	-3.86	61.81	102.18	730.02	429.9	900.78	613.32	761.89	485.51	861.56	463.02
46.212	0	1.78	0	0.06	0.82	68.36	7.51	0.65	60.56	70.79	6.64	97.34	37.72	87.41	34.5	15.1	11.51	0.05	41.31	74.71	0.23	0.12	0	70.79	9.31	0	0.03	0.17	96.82	9.53	0.12	0.48	60.56	0	0	48	22.65	12.31	-4.28	61.88	101.51	732.37	429.8	901.81	613.01	763.4	484.4	862.78	463.65
46.246	0	4.27	0.01	0.12	2.33	26.41	19.26	1.19	44.99	72.04	48.59	98.27	15.52	86.54	37.62	19.72	17.58	0.05	44.99	78.77	0.24	0.09	0	72.04	11.47	0	0.03	0.23	98.61	16.45	0.13	0.14	42.62	0	0	48	23.59	12.69	-3.49	61.8	102.48	734.98	430.58	903.19	612.35	765.44	485	865.9	464.75
46.279	0	4.86	0.01	0.14	2.69	20.39	17.72	1.32	43.21	72.46	59.22	98.01	12.58	83.33	34.74	24.52	18.04	0.05	43.21	80.72	0.24	0.08	0	72.46	12.13	0	0.02	0.42	98.65	17.07	0.13	0.17	40.5	0	0	48	22.6	13.95	-2.7	61.69	101.93	736.58	431.28	903.46	611.07	767.26	484.89	867.27	465.22
46.312	0	6.95	0.01	0.18	4.75	8.35	17.55	2.31	41.43	66.43	64.9	97.78	3.25	78.77	35.23	30.47	21.47	0.05	41.43	83.06	0.26	0.12	0	66.43	10.66	0	0.02	0.57	99	24.33	0.12	0.17	32.15	0	0	48	21.59	15.45	-1.21	61.78	100.42	736.99	430.95	904.33	610.34	769.91	484.7	868.36	464.92
46.346	0	10.56	0.03	0.23	10.28	1.92	16.97	4.97	36.02	58.76	66.06	97.42	0	84.15	35.75	39.38	26.89	0.09	36.02	85.14	0.23	0.13	0	58.76	7.09	0	0.01	0.33	99.14	33.96	0.11	0.31	21.12	0	0	48	20.66	13.65	-1.64	61.29	100.14	737.8	432.13	905.58	612.69	770.56	484.66	869.05	466.53
46.379	0	12.77	0.03	0.24	7.81	1.48	13.17	3.62	31.65	57.16	73.66	96.34	0	91.73	31.25	34.89	26.6	0.1	31.65	87.42	0.31	0.37	0	57.16	5.32	0	0.01	0.17	99.16	35	0.1	7.81	20.95	0	0	48	17.06	9.97	-0.83	60.96	100.37	739.88	434.45	907.31	614.61	772.64	484.19	871.92	469.41
46.412	0	14.5	0.04	0.25	7.25	1.46	14.06	3.62	35.36	55.05	70.99	96.48	0	94.03	31.66	30.02	26.68	0.12	35.36	87.68	0.37	0.58	0	55.05	4.41	0	0.02	0.14	99.19	39.43	0.09	11.17	18.99	0	0	48	18.53	8.21	0.89	60.05	101.67	742.38	434.89	911.58	616.72	776.61	485.27	877.33	471.37
46.446	0	16.66	0.06	0.24	6.93	1.34	16.29	3.34	35.66	52.75	66.67	96.59	0	96.58	33.82	24.16	28.3	0.12	35.66	88.11	0.38	0.34	0	52.75	4.1	0	0.02	0.2	99.27	41.12	0.11	1.05	18.05	0	0	48	17.03	5.29	0.88	59.78	108.36	747.99	436.09	919.01	619.44	779.61	486	887.25	473.5
46.479	0	13.37	0.06	0.22	4.89	1.28	10.84	2.27	34.36	45.83	73.26	96.2	0	96.7	34.36	16.61	24.65	0.1	32.6	82.77	0.35	0.17	0	45.83	3.06	0	0.03	0.54	99.17	38.67	0.11	1.08	19.19	0	0	48	14.25	5.11	2.07	59.18	107.98	750.65	436.66	924.56	623.07	784.74	484.9	892.3	475.43
46.513	0	12.08	0.06	0.21	3.97	0.67	8.75	1.18	34.78	41.98	75.84	96.2	0	96.43	34.78	10.56	24.25	0.06	20.15	76.34	0.18	0.01	0	41.98	3.14	0	0.05	4.84	98.78	28.38	0.14	1.97	19.61	0	0	48	15.73	5.52	0.26	58.85	109.25	756.94	440.46	931.78	629.07	789.38	489.28	898.16	479.09
46.546	0	6.89	0.06	0.21	3.01	0.47	7.79	0.69	35.34	44.37	84.43	96.14	0	96.42	35.34	6.88	17.56	0.04	14.48	64.78	0.19	0.01	0	44.37	3.38	0	0.08	5.04	97.99	18.44	0.11	2.39	19.24	0	0	42	13	5.53	0.2	58.98	110.52	764.12	446.33	938.05	633.8	795.33	493.1	905.54	484.89
46.579	0	4.31	0.06	0.21	2.02	0.35	5.35	0.41	30.31	45.02	89.29	93.79	0	96.95	30.31	4	13.36	0.02	8.98	52.88	0.18	0.01	0	45.02	3.3	0	0.17	5.12	96.82	13.63	0.09	4.28	19.57	0	0	42	10.02	4.7	0.65	57.93	110.04	768.56	450.09	941.97	637.05	800.04	494.29	909.95	489
46.613	0	2.13	0.04	0.19	1.01	0.47	2.41	0.2	22.72	39.61	95.18	83.54	0	97.65	21.94	1.79	8.14	0.01	7.92	39.61	0.2	0	0	42.15	4.13	0	0.41	4.82	91.6	7.54	0.06	1.68	22.72	0	0	42	11.39	3.37	0.87	56.74	110.28	774.4	455.65	946.29	641.27	805.13	499.43	915.32	494.91
46.646	0	1.21	0.04	0.18	0.65	0.53	1.18	0.13	23.93	26.8	97.58	66.89	3.22	96.55	14	1.01	6.14	0.01	7.48	26.8	0.21	0	0	37.68	3.72	0	0.63	1.37	88.08	5.8	0.05	0.78	23.93	0	0	42	10.8	5.35	3.22	55.42	111.94	776.42	457.5	949.97	643.52	809.21	501.35	921.11	498.37
46.679	0	0.88	0.03	0.14	0.41	0.98	0.6	0.1	26.88	24.88	98.04	51.89	12.73	98.37	8.56	0.76	4.46	0.01	12.67	24.88	0.41	0	0	32.28	2.27	0	0.78	0.42	81.61	4.08	0.04	0.71	26.88	0	0	42	9.67	1.51	3.06	54.41	115.33	780.48	460.45	955.23	647.76	811.98	503.54	927.31	501.93
46.713	0	0.41	0.02	0.07	0.21	1.89	0.31	0.08	26.35	18.78	96.23	27.19	22.41	98.64	4.68	0.45	2.46	0	17.08	18.78	0.67	0.01	0	26.35	1.34	0	1.17	0.18	64	2.64	0.02	0.23	30.57	0	0	42	6.42	0.58	2.47	53.11	111.81	783.5	461.84	958.98	650.69	816.55	503.06	928.35	502.69
46.746	0	0.33	0.02	0.06	0.16	2.32	0.27	0.07	25.98	18.26	95.36	19.25	24.45	98.7	2.6	0.36	2.3	0	20.24	18.26	1.38	0.03	0	25.98	1.16	0	1.33	0.16	55.25	2.38	0.02	0.36	30.86	0	0	42	6.22	0.36	3.07	52.62	114.11	787.08	462	964.09	652.31	820.3	502.89	934.4	503.95
46.78	0	0.16	0.01	0.02	0.08	5.18	0.15	0.06	18.72	17.89	89.64	12.72	34.25	98.54	1.32	0.25	1.25	0	27.42	17.89	2.62	0.13	0	18.72	0.52	0	1.67	0.32	31.82	1.45	0.02	0.33	34.68	0	0	42	8.13	-0.94	2.84	52.34	114.55	790.27	462.91	968.3	655.17	823.56	503.97	938.09	505.63
46.813	0	0.15	0.01	0.02	0.06	5.95	0.12	0.06	16.24	16.24	88.09	15.42	36.45	98.75	0.75	0.19	0.93	0	27.27	24.18	3.49	0.22	0	16.24	0.23	0	1.92	0.2	21.69	1.13	0.01	0.68	36.07	0	0	42	7.36	-0.16	3	52.03	113.66	793.11	464.41	970.5	656.4	826.68	503.92	940.29	507.47
46.846	0	0.15	0.01	0.02	0.06	8.3	0.1	0.06	14.08	14.08	83.39	19.16	40.26	98.61	0.48	0.18	0.78	0	30.36	25.14	3.72	0.29	0	14.08	0.12	0	2.05	0.17	22.12	1.25	0.01	0.52	37.71	0	0	42	5.26	-0.68	3.07	51.72	112.51	794.86	464.49	973.81	657.27	829.8	505.06	942.3	506.62
46.88	0	0.13	0.01	0.01	0.04	12.2	0.08	0.06	12.01	12.01	75.6	29.85	44.71	98.43	0.34	0.22	0.44	0	30.75	33	4.81	0.3	0	12.01	0.06	0	1.89	0.07	11.23	0.75	0.01	0.43	41.35	0	0	42	6.31	-1.3	3.66	51.66	114.1	796.82	465.13	975.55	658.31	831.44	504.09	945.44	508.86
46.913	0	0.23	0.01	0.01	0.04	11.87	0.06	0.06	8.98	8.98	76.26	28.23	44.01	98.15	0.33	0.23	0.39	0	31.16	50.56	8.03	0.47	0	8.98	0.04	0	2.13	0.03	8.98	0.67	0.01	0.38	40.86	0	0	42	5.5	-2.15	3.37	51.6	113.74	798.35	465.16	977.99	659.27	833.32	504.09	946.97	508.78
46.946	0	0.25	0.01	0.01	0.04	9.41	0.07	0.06	9.24	9.24	81.18	22.81	41.54	97.59	0.34	0.25	0.39	0.01	30.08	50.2	8.14	0.39	0	9.24	0.04	0	2.24	0.02	10.55	0.76	0.01	0.48	39.08	0	0	42	6.07	-3.5	3.12	51.52	113.8	800.31	465.24	980.51	660.18	835.28	504.73	949.01	508.69
46.98	0	0.25	0.01	0.02	0.04	6.81	0.07	0.06	11.21	11.21	86.37	18.07	35.81	96.87	0.37	0.31	0.31	0.01	27.48	54.52	13.11	0.46	0	11.21	0.04	0	2.07	0.01	6.29	0.65	0	1.02	37.26	0	0	42	5.91	-4.85	4.07	51.62	115.17	800.93	464.86	981.76	660.13	836.4	503.84	951.44	509.26
47.013	0	0.24	0.01	0.02	0.04	4.95	0.08	0.06	11.22	11.22	90.1	14.5	33.23	97.67	0.37	0.44	0.28	0.01	24.7	50.47	12.37	0.33	0	11.22	0.02	0	1.6	0.01	7.87	0.93	0	0.7	35.62	0	0	42	6.46	-3.32	4.96	51.69	114.34	801.64	463.63	983.78	660.42	839	502.48	953.15	509.07
47.046	0	0.28	0.01	0.02	0.04	3.74	0.07	0.06	8.76	8.76	92.52	14.12	33.16	98.29	0.41	0.62	0.22	0.01	19.92	51.25	9.19	0.18	0	8.76	0.02	0	1.06	0.01	10.39	1.84	0	0.6	35.43	0	0	36	6.23	-1.74	6.08	51.7	113.98	803.38	462.56	986.61	659.87	842.48	501.75	956.25	508.71
47.08	0	0.25	0.01	0.02	0.05	4.5	0.05	0.07	4.91	4.91	91	20.81	37.16	97.91	0.44	0.75	0.21	0.01	17.57	47.04	7.57	0.11	0	4.91	0.01	0	0.74	0	16.23	4.42	0	0.16	38.35	0	0	36	5.07	-2.76	5.8	51.81	115.95	805.66	462.22	988.51	658.99	843.43	500.45	959.1	508.39
47.113	0	0.24	0.01	0.02	0.05	3.27	0.05	0.07	4.78	4.78	93.46	16.84	34.98	97.95	0.48	0.72	0.17	0	14.91	44.74	6.13	0.08	0	4.78	0.01	0	0.51	0	15.06	5.28	0	0.11	36.73	0	0	36	5.5	-2.67	6.17	51.97	115.77	807.31	461.18	989.95	657.83	845.41	499.02	960.85	507.84
47.147	0	0.24	0.01	0.02	0.06	2.08	0.05	0.09	4.05	4.05	95.84	12.28	32.49	98.27	0.48	0.92	0.17	0	11.24	35.73	3.15	0.04	0	4.05	0.01	0	0.31	0	22.64	10.43	0	0.15	34.43	0	0	36	6.48	-1.79	6.49	52.21	116.57	808.76	460.52	991.44	656.77	846.8	499.27	963.08	507.43
47.18	0	0.18	0.02	0.02	0.07	1.69	0.06	0.1	3.84	3.84	96.61	8.51	30.38	98.2	0.45	1.08	0.16	0	12.56	26.84	3.27	0.05	0	3.84	0.01	0	0.22	0	21.56	13.76	0	0.09	31.89	0	0	36	4.48	-2	6.65	52.15	117.38	809.65	458.68	993.71	656.22	848.19	496.49	965.2	505.92
47.213	0	0.16	0.02	0.02	0.07	1.28	0.06	0.11	3.75	3.75	97.45	6.62	28.01	98.33	0.38	1.01	0.15	0	10.8	21.65	3	0.05	0	3.75	0.01	0	0.17	0	22.87	14.64	0	0.04	30.2	0	0	36	4.03	-1.64	5.84	52.12	114.84	809.5	458.02	991.74	654.31	847.55	495.27	962.06	504.06
47.247	0	0.21	0.02	0.03	0.1	1.05	0.07	0.15	3.87	3.87	97.89	4.66	26.16	97.93	0.34	1.22	0.13	0	11.95	20.44	2.69	0.04	0	3.87	0.01	0	0.12	0	31.57	22.15	0	0.04	27.89	0	0	36	4.4	-2.73	6.04	52.33	116.47	812.57	458.05	994.78	654.1	850.05	495.16	966.13	504.58
47.28	0	0.22	0.02	0.03	0.09	1.74	0.06	0.15	3.63	3.63	96.52	6.02	30.05	97.94	0.31	1.06	0.13	0	17.62	24.14	3.58	0.04	0	3.63	0.01	0	0.12	0	31.66	23.21	0	0.02	29.57	0	0	36	4.9	-2.7	6.28	52.47	116.87	813.28	457.93	995.69	654.37	850.92	494.69	967.33	505.06
47.313	0	0.3	0.02	0.04	0.11	1.67	0.07	0.2	3.45	3.45	96.66	6.49	29.41	98.11	0.25	1.01	0.13	0	19.28	25.53	3.87	0.04	0	3.45	0.01	0	0.1	0	40.84	29.86	0	0.01	28.35	0	0	36	4.85	-2.26	5.72	52.62	117.78	814.01	456.93	997.18	654.06	851.09	494.07	968.43	504.15
47.347	0	0.4	0.03	0.07	0.15	1.18	0.08	0.26	3.67	3.67	97.64	13.11	25.64	97.4	0.21	1.02	0.13	0	20.72	24.85	4.31	0.06	0	3.67	0.01	0	0.07	0	49.08	35.76	0	0.01	24.45	0	0	36	5.65	-3.89	5.65	52.77	117.6	814.72	456.4	998.46	653.93	852.14	493.44	969.21	504.6
47.38	0	0.45	0.04	0.08	0.17	0.61	0.08	0.24	3.95	3.95	98.77	10.32	20.24	97.08	0.17	1.08	0.13	0	13.91	23.51	3.97	0.06	0	3.95	0.01	0	0.05	0	52.52	34.46	0	0.29	22.02	0	0	36	10.38	-4.49	6.57	53	117.82	815.67	457	997.78	654.22	853	494.6	970.28	505.82
47.413	0	0.63	0.04	0.11	0.2	0.43	0.08	0.28	4.61	4.61	98.75	12.45	16.8	96.57	0.2	0.99	0.13	0	10.16	27.22	4.32	0.11	0	4.61	0.01	0	0.05	0	58.9	37.76	0	0.6	20.61	0	0	36	8.22	-5.31	6.07	52.84	117.59	817.69	457.68	999.83	654.09	854.69	494.79	971.72	506.21
47.447	0	0.68	0.05	0.14	0.24	0.29	0.09	0.36	5.05	5.05	98.64	14.75	13.57	96.53	0.21	1.11	0.1	0	6.65	24.13	3.93	0.14	0	5.05	0.01	0	0.04	0	64.85	43.56	0	14.3	18.93	0	0	36	8.13	-5.37	5.76	52.93	118.85	818.78	458.98	1000.61	654.44	854.79	495.82	973.01	508.1
47.48	0	0.86	0.05	0.18	0.29	0.24	0.09	0.34	5.1	5.1	98.28	21.85	11.39	96.95	0.25	1.25	0.1	0	6.02	25.41	4.69	0.18	0	5.1	0.01	0	0.03	0	71.45	42.45	0	87.79	17.46	0	0	36	9.21	-4.71	5.55	52.99	116.74	820.36	460.09	1001.03	654.83	856.55	497.24	972.73	508.66
47.514	0	0.96	0.05	0.25	0.32	0.25	0.09	0.36	4.3	4.3	98.07	34.37	11.21	96.28	0.29	1.26	0.1	0.01	7.95	25.27	6.63	0.3	0	4.3	0	0	0.03	0	77.33	43.6	0	44.68	17.05	0	0	36	7.77	-5.73	5.44	52.96	115.15	821.76	460.97	1002.47	655.72	858.57	498	973.22	508.69
47.547	0	0.92	0.05	0.27	0.32	0.27	0.09	0.32	4.44	4.44	98.16	38.32	11.14	96.23	0.33	1.48	0.13	0.01	9.62	24.19	7.8	0.3	0	4.44	0	0	0.03	0	77.79	40.2	0	3.69	16.85	0	0	36	8.5	-5.8	6.65	53.06	116.85	821.73	459.95	1003.62	656.24	859.5	496.67	975.72	508.72
47.58	0	0.79	0.05	0.28	0.32	0.36	0.09	0.33	4.24	4.24	98.43	46.83	13.16	96.89	0.36	1.75	0.15	0.02	13.35	20.59	8.71	0.25	0	4.24	0	0	0.03	0	78.4	40.64	0	0.16	17.58	0	0	36	9.58	-4.81	6.11	53.05	114.5	821.81	459.95	1002.85	655.83	859.7	497.22	973.68	508.18
47.614	0	0.97	0.04	0.3	0.37	0.54	0.09	0.31	4.01	4.01	98.05	69.37	17.48	97.56	0.49	2.06	0.21	0.02	17.9	22.15	6.27	0.11	0	4.01	0	0	0.03	0	85.6	38.94	0	0.03	18.85	0	0	36	7.32	-3.56	5.21	53.33	113.04	821.37	460.14	1001.27	654.03	858.58	496.99	971.13	507.5
47.647	0	0.9	0.04	0.25	0.39	0.74	0.09	0.3	3.79	3.79	98.2	72.34	21.66	98.42	0.76	3.49	0.19	0.04	18.85	20.93	3.17	0.04	0	3.79	0.01	0	0.03	0	86.45	36.23	0	0.01	21.16	0	0	30	5.01	1.35	4.15	54.26	109.3	819.32	458.77	1000.24	653.43	857.96	495.69	966.81	505.6
47.68	0	0.83	0.03	0.25	0.47	0.82	0.09	0.34	4.37	4.37	98.35	79.57	23	97.15	1.21	6.07	0.21	0.04	19.26	17	1.53	0.02	0	4.37	0.01	0	0.03	0	91	35.99	0	0.01	21.89	0	0	30	4.54	4.35	4.46	55.37	108.75	816	457.39	997.38	652.38	855.51	493.85	963.69	504.97
47.714	0	0.81	0.03	0.26	0.52	1.11	0.09	0.36	4.91	4.91	97.78	85.83	25.61	93.85	1.81	7.86	0.25	0.06	21.64	16.72	0.93	0.01	0	4.91	0.04	0	0.04	0.01	94.11	35.01	0.01	0.01	23.46	0	0	30	8.62	8.38	4.86	56.45	105.63	809.07	452.84	987.96	647.07	849.16	490.19	954.36	499.69
47.747	0	0.64	0.02	0.23	0.53	1.37	0.08	0.31	4.95	4.95	97.27	84.85	27.54	94.7	2.44	9.73	0.23	0.06	21.8	13.63	0.62	0.01	0	4.95	0.1	0	0.06	0.06	92.98	29.52	0.01	0.01	25.24	0	0	30	9.37	7.58	6.32	57.34	108.06	804.25	452.56	980.56	644.21	843.11	489.58	950.78	498.81
47.781	0	0.58	0.03	0.25	0.68	0.65	0.1	0.26	5.65	5.65	98.65	77.09	20.18	94.67	3.88	12.19	0.22	0.06	15.39	8.03	0.33	0	0	5.65	0.37	0	0.07	2.23	93.05	20.98	0.01	0.01	21.72	0	0	30	8.45	7.62	6.47	58.06	106.16	798.99	452.52	972.82	641.25	837.6	488.75	943.36	497.95
47.814	0	0.49	0.03	0.23	0.78	0.54	0.11	0.25	5.46	5.46	98.44	71.61	17.38	89.28	7.28	13.84	0.19	0.07	12.9	5.57	0.23	0	0	5.46	1.33	0	0.11	4.77	91.01	14.7	0.01	0.01	21.34	0	0	30	8.44	11.4	7.44	58.25	97.94	795.99	451.28	968.46	638.52	838.48	488.35	936.16	495.44
47.847	0	0.42	0.02	0.21	1.11	0.42	0.14	0.37	8.7	4.46	97.79	76.08	12.59	87.73	15.4	16.76	0.17	0.09	7.63	4.46	0.13	0	0	5.29	3.94	0	0.13	8.7	90.98	13.74	0.01	0.01	21.77	0	0	30	8.09	12.16	8.17	58.34	97.83	791.79	449.62	963.25	634.94	834.42	486.87	932.01	493.67
47.881	0	0.42	0.02	0.25	1.45	0.46	0.25	0.51	23.6	3.59	97.1	84.03	5.74	76.13	24.32	19.17	0.17	0.12	4.47	3.59	0.12	0	0	6.57	16.46	0	0.18	23.6	89.68	9.68	0.02	0.01	24.21	0	0	30	9.48	16.2	9.47	58.37	97.75	787.39	446.72	960.82	632.42	832.18	487.28	929.86	490.94
47.914	0	0.49	0.02	0.48	1.84	0.42	0.7	0.63	33.19	3.47	96.32	89.71	0	70.49	33.19	18.25	0.17	0.12	4.49	3.47	0.18	0	0	8.78	42.51	0	0.32	30.83	87.09	7.06	0.02	0.02	23.32	0	0	30	10.01	17.65	8.9	58.33	99.1	784.38	445.09	959.67	633.1	829.13	486.36	928.17	489.65
47.947	0	0.46	0.02	0.53	1.52	0.47	0.86	0.54	34.63	3.57	96.96	89.25	0	73.32	34.63	13.13	0.18	0.12	4.49	3.57	0.25	0.01	0	8.16	49.12	0	0.55	24.08	85.05	6.72	0.03	0.02	24.3	0	0	30	10.94	16.94	8.7	58.49	98.03	782.27	445.57	958.51	635.43	827.76	486.93	925.72	490.37
47.981	0	0.35	0.02	0.45	1.24	0.82	1.24	0.58	40.7	3.47	97.52	86.69	0	82.55	40.7	11	0.22	0.09	5.1	3.47	0.33	0.01	0	8.31	60.68	0	0.77	29.91	75.95	4.65	0.07	0.13	29.08	0	0	30	8.48	14.23	9.28	58.39	97.25	781.52	445.7	957.36	634.8	827.5	485.56	924.64	490.34
48.014	0	0.29	0.02	0.43	1.29	0.86	1.56	0.63	45.09	3.6	96.88	89.15	0	83.29	45.09	9.03	0.23	0.07	5.35	3.6	0.27	0	0	7.44	63.71	0	1.04	21.36	74.45	4.18	0.08	0.09	29.45	0	0	30	9.55	13.97	8.93	58.42	98.36	781.19	446.12	956.05	634.07	825.89	486.44	924.16	490.56
48.047	0	0.24	0.02	0.32	0.86	1.02	1.19	0.45	40.69	5.24	97.62	77.56	2.48	83.75	40.69	6.67	0.24	0.06	5.13	5.24	0.21	0	0	7.3	60.82	0	1.09	12.39	68.07	2.77	0.11	0.04	31.06	0	0	30	9.52	13.8	8.49	58.52	100.74	781.3	446.32	956.53	634.33	824.78	487.11	925.46	490.71
48.081	0	0.26	0.02	0.31	0.5	1.08	0.88	0.27	31.39	6.29	97.85	51.92	3.73	85.41	30.86	5.58	0.19	0.04	5.43	6.29	0.25	0	0	8.94	63.43	0	0.96	13.53	59.94	1.55	0.19	0.01	31.39	0	0	30	7.95	13.17	8.36	58.23	102.47	783.64	449.09	958.73	635.9	826.13	490.26	928.57	492.8
48.114	0	0.26	0.02	0.26	0.31	0.89	0.5	0.16	29.88	8.13	98.22	21.94	7.18	94.26	20.07	3.99	0.21	0.03	4.99	8.41	0.32	0.01	0	8.13	57.47	0	0.9	6.59	53.1	1.38	0.19	0.03	29.88	0	0	30	7.14	8.01	9.73	58.01	103.94	784.14	450.4	960.52	637.59	827.58	491.39	931.45	495.08
48.148	0	0.2	0.03	0.11	0.2	0.4	0.29	0.1	23.46	7.33	99.2	2.79	7.02	94.7	11.44	2.94	0.22	0.02	3.56	7.33	0.4	0.01	0	8.36	35.61	0	0.7	2.29	37.7	0.77	0.34	0.04	23.46	0	0	30	10.13	7.59	9.68	58.09	105.76	786.18	452.07	963.55	640.55	829.27	494.4	934.98	497.62
48.181	0	0.15	0.04	0.05	0.13	0.34	0.18	0.08	20.7	7.06	99.33	1.82	9.98	96	5.77	1.85	0.24	0.01	3.49	7.06	0.37	0.01	0	7.87	20.7	0	0.57	1.62	22.71	0.53	0.4	0.01	21.87	0	0	30	7.98	6.1	8.74	57.79	109.54	790.09	453.84	968.42	643.83	831.2	494.27	940.59	499.91
48.214	0	0.15	0.04	0.04	0.12	0.27	0.15	0.07	13.55	7.74	99.46	1.43	10.41	97.54	3.19	1.48	0.25	0.01	2.72	8.13	0.29	0.02	0	7.74	13.55	0	0.34	0.45	22.69	0.53	0.33	0.02	20.33	0	0	30	9.05	3.59	9.7	57.55	108.35	791.63	453.34	970.82	644.81	834.5	493.01	942.57	500.7
48.248	0	0.15	0.05	0.03	0.11	0.19	0.14	0.06	8.21	7.67	99.62	0.87	8.43	97.44	1.32	1.17	0.26	0	3.14	7.67	0.27	0.01	0	7.82	8.21	0	0.23	0.42	16.62	0.36	0.34	0.01	16.88	0	0	30	13.49	3.81	9.19	57.52	110.88	794.82	456.26	973.9	648.13	836.07	497.6	946.74	504.42
48.281	0	0.15	0.05	0.03	0.1	0.23	0.14	0.06	8.33	8.33	99.54	0.91	10.11	97.68	0.64	0.85	0.28	0	6.24	9.05	0.34	0.02	0	8.33	6.78	0	0.19	1.21	14.54	0.38	0.29	0.02	17.16	0	0	30	12.79	3.3	9.59	57.37	108.55	798.24	456.2	977.43	648.55	840.93	496.77	949.21	504.37
48.314	0	0.14	0.05	0.03	0.1	0.28	0.13	0.06	7.9	7.9	99.44	0.97	12.15	98.14	0.4	0.67	0.31	0	8.76	7.93	0.39	0.02	0	7.9	4.69	0	0.16	1.74	14.26	0.45	0.27	0.02	17.61	0	0	30	14.48	2.16	9.49	57.28	107.9	803.67	456.89	980.5	647.69	845.4	496.13	952.89	505.46
48.348	0	0.13	0.06	0.02	0.09	0.25	0.14	0.06	8.96	6.55	99.5	0.74	10.39	98.7	0.27	0.46	0.43	0	10.5	6.55	0.56	0.01	0	8.96	2.43	0	0.13	4.39	9.75	0.44	0.24	0.01	15.75	0	0	30	12.99	-0.36	9.04	57.53	108.24	807.94	457.98	983.23	647.19	848.35	495.8	956.11	505.96
48.381	0	0.13	0.06	0.02	0.09	0.27	0.15	0.06	9.99	4.53	99.47	0.75	9.29	98.76	0.21	0.46	0.37	0	11.26	4.53	0.52	0.01	0	9.87	2.92	0	0.14	9.99	7.95	0.49	0.23	0.01	15.84	0	0	30	11.49	-0.12	8.04	57.53	106.53	812.08	458.73	985.36	645.97	851.37	496.15	957.53	504.98
48.414	0	0.13	0.06	0.02	0.08	0.27	0.15	0.06	13.9	4.31	99.46	0.79	8.42	98.12	0.19	0.43	0.34	0	10.79	4.31	0.5	0.01	0	9.28	4.88	0	0.18	13.9	5.28	0.58	0.19	0.02	16.19	0	0	30	12.7	-2.23	7.82	57.68	109.01	814.17	458.63	986.32	644.56	851.58	495.91	960.19	505.21
48.448	0	0.15	0.06	0.02	0.08	0.26	0.15	0.06	15.8	4.52	99.47	1.01	5.81	98.31	0.21	0.41	0.31	0	11.2	4.52	0.54	0.01	0	8.47	6.5	0	0.2	24.68	3.42	0.58	0.14	0.04	15.8	0	0	30	12.01	1.68	8.17	57.54	106.13	815.63	458.65	987.52	644.41	854.54	495.86	960.28	504.89
48.481	0	0.12	0.06	0.02	0.08	0.33	0.14	0.06	15.41	4.46	99.33	0.85	10.33	98.62	0.21	0.39	0.31	0	13.69	4.46	0.55	0.01	0	6.83	6.15	0	0.2	15.41	3.84	0.68	0.13	0.06	16.65	0	0	30	13.39	-0.67	7.78	57.5	107.23	817.44	458.8	989.27	644.81	855.47	496.32	962.33	505.18
48.515	0	0.11	0.07	0.02	0.09	0.26	0.17	0.06	9.22	5.05	99.47	0.62	9.83	97.08	0.31	0.46	0.32	0	13.82	5.05	0.59	0.01	0	9.22	6.95	0	0.19	2.42	4.09	0.82	0.1	0.13	14.45	0	0	30	13.64	-4.48	5.93	57.12	108.52	820.63	460.46	989.9	644.6	855.17	497.06	963.35	505.64
48.548	0	0.12	0.07	0.02	0.1	0.18	0.17	0.06	9.79	4.47	99.64	0.49	7.27	96.96	0.36	0.56	0.3	0	10.55	4.47	0.39	0.01	0	9.79	4.95	0	0.15	0.94	5.3	1.08	0.09	0.08	12.74	0	0	30	12.95	-4.68	6.23	57.02	107.8	822.71	461.74	990.72	644.16	857.28	497.02	964.57	507.43
48.581	0	0.13	0.08	0.02	0.11	0.12	0.18	0.06	10.28	4.3	99.65	0.4	4.45	97.8	0.35	0.5	0.3	0	6.64	4.3	0.21	0.01	0	10.28	3.87	0	0.11	0.15	8.09	1.31	0.1	0.1	11.34	0	0	30	13.06	-3.04	6.97	56.67	108.3	823.43	461.93	992.63	645.51	859.08	496.78	966.7	508.91
48.615	0	0.14	0.09	0.03	0.12	0.1	0.18	0.06	10.24	4.38	99.64	0.34	2.74	97.02	0.36	0.58	0.25	0	5.18	4.38	0.11	0.01	0	10.78	3.15	0	0.11	0.08	11.38	1.85	0.08	0.02	10.24	0	0	30	12.83	-4.58	7.03	56.48	108.69	824.44	462.29	993.57	645.99	859.86	497.46	967.98	508.5
48.648	0	0.16	0.09	0.03	0.13	0.09	0.19	0.06	9.67	5.47	99.62	0.34	2.07	96.79	0.33	0.54	0.26	0	5.02	5.47	0.09	0.01	0	11.66	1.92	0	0.09	0.04	15.6	2.24	0.09	0.04	9.67	0	0	30	11.36	-4.97	6.72	56.18	108.56	825.11	463.26	994.66	646.89	860.56	498.03	968.51	509.54
48.681	0	0.21	0.09	0.04	0.15	0.1	0.21	0.07	9.85	7.92	99.58	0.63	2.11	95.69	0.31	0.44	0.28	0	5.92	7.92	0.11	0.03	0	13.98	0.88	0	0.06	0.02	23.34	3.16	0.1	0.03	9.85	0	0	30	12.86	-6.5	6.86	55.72	109.78	824.88	463.74	996.04	648.72	860.8	498.37	969.72	512.06
48.715	0	0.26	0.09	0.05	0.18	0.12	0.25	0.07	10	8.51	99.48	1.36	2.34	95.82	0.29	0.42	0.26	0	8.1	8.51	0.15	0.1	0	16.82	0.62	0	0.05	0.03	31.89	4.87	0.13	0.01	10	0	0	30	11.54	-6.34	5.71	55.37	110.82	825.08	463.96	998.1	650.45	860.41	499.28	970.49	512.11
48.748	0	0.28	0.09	0.06	0.19	0.13	0.31	0.07	10.32	8.1	99.37	2.21	1.97	95.98	0.31	0.38	0.27	0	10.32	8.1	0.21	0.3	0	20.57	1.06	0	0.06	0.06	35.85	5.66	0.16	0.01	10.01	0	0	30	11.29	-6.14	5.97	55.14	110.76	825.16	463.45	1000.01	651.95	861.7	498.84	971.65	512.22
48.782	0	0.41	0.1	0.11	0.27	0.11	0.4	0.09	9.64	6.58	99.18	6.76	0	96.26	0.28	0.31	0.26	0	9.64	6.58	0.25	0.89	0	24.39	0.99	0.01	0.05	0.17	51.04	9.84	0.27	0.03	8.42	0	0	30	8.76	-5.77	6.05	55.06	112.16	824.34	462.34	1001.51	653.18	861.41	497.99	972.87	510.46
48.815	0	0.53	0.11	0.16	0.35	0.1	0.45	0.1	9.76	5.83	98.95	14.48	0	95.72	0.33	0.25	0.29	0	9.76	5.83	0.31	1.04	0	26.01	1.22	0.01	0.04	0.14	61.47	13.28	0.37	0.02	7.44	0	0	30	8.98	-6.46	6.22	55.01	113.31	823.4	461.84	1002.17	654.38	860.89	497.68	973.46	510.65
48.848	0	0.64	0.12	0.19	0.37	0.1	0.44	0.1	11.11	9.17	98.72	18.34	0	97.16	0.42	0.29	0.34	0	11.11	9.17	0.62	1.77	0	24.83	1.4	0.01	0.04	0.11	63.63	14.42	0.39	0.07	6.86	0	0	30	11.76	-4.34	7.71	55.17	113.54	822.5	461.28	1002.45	656.26	861.86	497.42	974.54	511.35
48.882	0	1.24	0.13	0.41	0.56	0.08	0.46	0.14	10.59	13.62	97.52	50.13	0	97.56	0.49	0.25	0.51	0	10.59	13.62	1.17	3.06	0	24.65	1.68	0.02	0.03	0.08	82.81	20.94	0.59	0.07	5.72	0	0	30	11.83	-3.56	8.13	55.18	114.12	822.57	462.04	1002.21	656.74	861.86	498.51	975.21	511.72
48.915	0	1.7	0.13	0.52	0.65	0.09	0.42	0.16	13.51	17.74	96.6	69.8	0	97.31	0.62	0.19	0.68	0	13.51	17.74	1.72	2.38	0	22.11	1.76	0.04	0.02	0.06	90.25	25.07	0.72	0.01	5.41	0	0	30	12.14	-4.06	7.45	55.02	114.45	823.55	463.42	1002.74	657.9	861.82	500.05	975.57	512.65
48.948	0	2.05	0.13	0.57	0.67	0.12	0.44	0.19	17.45	22.07	95.9	77.66	0	96.21	0.87	0.19	0.82	0	17.45	22.42	2.34	2.19	0	22.07	2.63	0.05	0.02	0.06	91.39	28.16	0.86	0.02	5.49	0	0	30	7.27	-5.83	7.54	54.73	114.49	824.15	463.74	1004.25	657.48	863.02	498.71	976.61	513.07
48.982	0	3.26	0.14	0.67	0.77	0.13	0.62	0.27	20.99	26.85	93.48	87.36	0	95.88	1.03	0.16	1.16	0	20.99	31.44	2.49	1.68	1.55	26.85	2.78	0.07	0.01	0.06	96.4	36.92	1.45	0.02	4.66	0	0	30	7.6	-6.26	7.23	54.77	116.17	824.84	463.33	1005.67	658.03	862.98	498.94	978.37	512.43
49.015	0	3.99	0.14	0.63	0.77	0.19	0.62	0.3	26.18	26.18	92.02	91.75	0.05	96	1.22	0.15	1.28	0	26.39	37.56	2.27	1.03	2.45	26.18	1.89	0.09	0.01	0.06	96.93	38.88	1.54	0.02	5.12	0	0	30	7.23	-6.11	6.4	54.78	114.69	826.78	463.35	1008.6	659.23	865.28	499.68	979.33	511.9
49.048	0	5.16	0.13	0.6	0.78	0.23	0.52	0.31	22.48	22.48	89.68	93.7	3.04	95.94	1.26	0.12	1.38	0	29.44	44.9	1.99	0.69	2.7	22.48	1.27	0.1	0.01	0.05	97.48	40.25	1.66	0.01	5.44	0	0	30	7.52	-6.19	6.98	54.72	113.35	826.47	463	1009.09	660.05	866.53	499.2	979.16	511.95
49.082	0	6.61	0.13	0.57	0.78	0.24	0.49	0.41	21.48	21.48	86.78	93.37	3.63	96.55	1.27	0.13	1.79	0	28.57	52.1	1.6	0.4	2.44	21.48	0.92	0.13	0.01	0.04	97.68	46.65	1.94	0.03	6.03	0	0	30	11.58	-5.34	7.69	55.53	114.56	828.02	461.45	1010.4	659.43	868.05	498.43	981.88	511.35
49.115	0	5.53	0.13	0.55	0.79	0.19	0.4	0.44	18.29	18.29	88.94	91.25	3.19	94.53	1.26	0.15	1.72	0	24.48	46.64	1.08	0.21	0	18.29	0.66	0.11	0.01	0.02	98.03	48.58	1.74	0.02	5.99	0	0	30	14.25	-7.75	7.01	55.87	114.19	827.93	458.89	1011.88	659.04	868.3	497	981.77	509.73
49.149	0	4.41	0.13	0.53	0.81	0.11	0.29	0.56	13.88	13.88	91.17	83.52	0.89	94.85	1.19	0.19	2.19	0	15.31	39.57	0.6	0.1	0	13.88	0.46	0.14	0.01	0.01	98.22	54.16	2.3	0.01	6.15	0	0	30	11.72	-7.43	7.66	56	112.32	828.08	457.29	1011.82	657.18	869.73	494.9	981.41	506.79
49.182	0	3.38	0.13	0.53	0.82	0.11	0.25	0.64	10.72	10.72	93.24	82.56	1.54	94.46	1.41	0.29	2.29	0	14.31	32.1	0.57	0.1	0	10.72	0.32	0.13	0.01	0.01	98.37	57.28	2.5	0.03	6.27	0	0	30	11.48	-7.82	6.57	56.08	114.27	827.84	455.52	1013.4	657.11	868.52	493.9	982.22	505.2
49.215	0	2.61	0.13	0.54	0.84	0.09	0.25	0.63	10.95	10.95	94.78	78.71	0	95.3	1.67	0.43	2.55	0.01	11.1	24.52	0.78	0.21	0	10.95	0.27	0.15	0.02	0.02	98.5	56.37	2.62	0.11	6.03	0	0	30	12.86	-6.95	6.32	56.22	111.42	826.32	454.3	1012.13	656.86	868.18	493.31	979.1	503.94
49.249	0	2.63	0.14	0.57	0.89	0.09	0.22	0.78	7.27	7.27	94.74	80.93	0	95.62	1.92	0.6	3.74	0.01	12.35	23.02	1.09	0.49	0	7.27	0.27	0.23	0.03	0.03	98.98	61.03	2.95	16.96	5.59	0	0	30	14.45	-6.58	6.05	56.69	111.35	827.13	455.49	1010.21	655.26	867.42	494.45	978.28	504.89
49.282	0	2.4	0.14	0.59	0.89	0.1	0.21	0.81	6.54	6.54	95.2	83.92	1.2	91.21	1.98	0.79	3.65	0.01	14.74	20.74	1.57	0.82	0	6.54	0.22	0.27	0.03	0.05	99.15	61.98	2.85	27.63	5.7	0	0	30	13.75	-10.3	5.01	57.11	113.41	827.35	455.33	1012.69	656.63	866.9	494.67	979.78	505.54
49.315	0	2.46	0.13	0.63	0.91	0.12	0.21	0.9	5.39	5.39	95.09	86.28	2.31	97.04	2.47	1.14	4.1	0.01	16.88	21.58	2.3	1.74	0	5.39	0.24	0.33	0.03	0.06	99.34	63.53	2.51	3.63	6.17	0	0	30	12.56	-4.54	2.37	57.77	108.83	826.23	454.51	1012.21	656.77	865.93	495.66	974.54	502.56
49.349	0	2.26	0.13	0.59	0.97	0.13	0.2	1.03	4.33	4.54	95.48	87.11	3.1	98.44	2.87	1.97	4.54	0.01	17.58	19.25	1.5	1.17	0	4.33	0.28	0.38	0.03	0.05	99.53	65.67	2.39	0.21	6.31	0	0	30	11.58	-1.26	2.05	58.17	110.83	822.58	452.16	1007.25	652.38	860.42	493.04	971.04	499.82
49.382	0	1.84	0.13	0.55	1.09	0.11	0.22	1.21	4.47	4.47	96.32	85.16	1.67	98.48	4.82	3.5	4.06	0.02	15.51	15.2	1.14	0.47	0	4.47	0.6	0.37	0.04	0.12	99.57	65.94	2.29	0.04	5.91	0	0	30	9.59	1.16	1.5	58.29	109.53	816.32	449.37	999.57	647.51	853.65	489.75	963.01	496.07
49.415	0	1.65	0.12	0.51	1.36	0.09	0.23	1.54	3.89	3.89	96.7	82.07	0	94.29	8.8	5.63	3.89	0.03	12.73	14.55	0.66	0.18	0	3.11	1.12	0.33	0.04	0.31	99.53	65.77	1.98	0.01	5.6	0	0	30	13.01	7.98	3.24	58.74	109.7	810.16	449.78	992.77	649.79	848.65	491.12	958.26	495.74
49.449	0	1.49	0.12	0.52	1.59	0.06	0.22	1.63	3.43	3.43	96.73	79.26	0	92.9	10.45	7.92	3.43	0.04	7.71	12.28	0.27	0.04	0	1.92	2.25	0.27	0.03	1.12	99.57	63.24	1.37	0.01	4.44	0	0	30	12.7	9.14	1.68	58.96	105.9	807.06	448.64	987.87	646.5	845.18	491.91	951.07	491.58
49.482	0	1.27	0.12	0.52	2.07	0.05	0.26	1.78	4.62	3.24	95.85	84.54	0	91.55	15	10.72	3.24	0.04	4.62	8.3	0.16	0.01	0	1.73	3.65	0.27	0.03	5.7	99.48	58.02	1.35	0	3.62	0	0	30	15.48	10.08	2.93	59.2	103.78	801.4	446.82	982.73	644.92	841.86	492.15	945.63	490.22
49.516	0	0.95	0.12	0.51	3.06	0.03	0.35	1.98	5.97	2.61	93.88	91.12	0	90.17	22.8	14.27	2.61	0.05	1.17	3.96	0.07	0	0	1.27	5.97	0.21	0.03	7.51	99.51	49.28	1.05	0	2.55	0	0	30	17.09	10.92	3.45	59.3	102.7	798.51	445.39	979.11	642.34	839.59	491.97	942.23	488.61
49.549	0	0.72	0.11	0.55	5.33	0.03	0.59	2.85	13.14	2.34	89.34	96.05	0	88.24	33.54	20.45	2.34	0.07	1.01	2.36	0.06	0	0	1.46	13.14	0.11	0.03	6.26	99.5	41.23	1.15	0	1.93	0	0	30	16.69	11.93	2.55	59.3	99.04	796.52	444.71	975.63	640.49	837.96	491.04	936.91	486.72
49.582	0	0.63	0.1	0.65	8.39	0.03	1.08	3.36	23.69	2.36	83.23	98.22	-2.35	87.96	43.91	24.7	2.36	0.08	1.05	1.92	0.08	0	0	1.92	23.69	0.05	0.04	9.34	99.35	30.68	1.26	0.01	1.91	0	0	30	14.39	12.06	2.92	59.5	100.33	795.08	444.03	973.95	638.2	836.08	490.49	936.28	485.22
49.616	0	0.73	0.1	1.16	10.34	0.03	2.4	2.68	45.04	2.39	79.32	99	-10.53	86.14	51.5	24.03	2.39	0.11	1.56	2.2	0.09	0.01	0	2.91	45.04	0.03	0.06	14.61	98.96	18.11	1.52	0.01	1.73	0	0	30	15.26	12.86	2.6	59.47	99.17	794.04	443.04	971.75	635.86	834.85	490.3	933.78	483.49
49.649	0	1.31	0.11	2.34	9.15	0.03	4.15	1.8	51.23	2.17	81.7	98.92	-21.36	86.12	51.23	20.82	2.17	0.15	2.57	2.13	0.13	0.02	0	5.22	67	0.02	0.09	39.32	98.26	11.85	1.77	0	1.75	0	0	30	14.48	12.88	3.62	59.06	97.58	792.55	442.28	969.1	633.54	834.31	488.63	931.71	482.84
49.682	0	2.28	0.1	4.17	8.81	0.03	6.34	1.39	48.05	2.07	82.39	98.46	-33.55	86.68	48.05	23.3	2.07	0.26	3.15	1.33	0.18	0.02	0	11	84.31	0.01	0.13	70.21	97	6.14	1.74	0	1.61	0	0	30	13.03	12.63	4.13	58.93	97.28	791.36	441.18	967.73	631.61	833.55	487.25	930.66	481.45
49.716	0	2.04	0.09	4.45	10.14	0.03	11.95	1.6	50.72	1.68	76.1	98.29	-40.15	88.34	50.72	27.59	1.68	0.42	2.85	1	0.19	0.01	0	20.93	91.41	0	0.18	73.57	93.03	2.47	1.56	0	1.39	0	0	30	11.75	11.88	4.74	58.91	98.38	790.45	440.99	966.21	630.36	832.23	485.97	930.51	481.58
49.749	0	1.99	0.09	4.4	8.45	0.03	16.5	1.41	47.73	1.67	67	98.27	-44.47	87.68	47.73	28.2	1.67	0.56	2.17	0.95	0.28	0	0	29.25	95.87	0	0.19	76.45	86.53	1.63	1.51	0	1.29	0	0	30	12.94	12.19	4.66	58.89	101.17	789.31	440.26	964.46	629.01	829.41	485.18	930.51	481.44
49.783	0	0.98	0.08	2.38	5.78	0.03	28.8	1.47	43.51	1.35	46.2	97.92	-48.29	87.3	43.51	34.25	1.35	0.87	2.19	0.87	0.6	0	0	47.67	97.73	0	0.21	66.48	62.63	0.51	1.26	0	0.98	0	0	30	12.57	12.36	4.29	58.82	100.07	789.18	440.88	963.68	628.65	829.21	486.36	929.15	481.09
49.816	0	0.56	0.07	1.18	4.63	0.03	43.42	1.91	42.96	1.19	31.58	97.97	-54.28	86.07	42.96	40.99	1.19	1.24	2.25	0.68	0.65	0	0	61.99	98.59	0	0.19	70.4	39.84	0.23	1.1	0	0.82	0	0	30	14.42	12.89	4.29	58.86	100.08	788.64	441.14	962.26	628.22	828.26	487.04	928.18	481.54
49.849	0	0.41	0.05	0.87	4.72	0.03	47.27	2.59	40.25	1.14	27.73	98.97	-58.08	88.51	40.25	51	1.14	1.56	1.96	0.35	0.87	0	0	70.29	99.1	0	0.14	75.66	28.29	0.16	0.94	0	0.78	0	0	30	10.81	11.79	4.25	58.64	96.54	788.13	441.87	961.07	627.82	829.02	486.67	925.39	480.91
49.883	0	0.24	0.04	0.48	3.96	0.03	63.5	3.26	39.28	1.07	11.5	99.38	-63.17	87.86	39.28	57.29	1.07	2.02	2.03	0.18	0.99	0	0	85.46	99.32	0	0.1	75.49	9.44	0.04	0.87	0	0.69	0	0	30	11.03	12.11	3.7	58.73	97.18	787.97	441.78	960.28	627.16	827.84	486.57	924.83	480.53
49.916	0	0.17	0.03	0.42	4.87	0.03	66.73	4.66	37.81	0.98	8.27	99.72	-63.29	81.6	37.81	67.29	0.96	2.42	2.43	0.15	0.98	0	0	92.63	98.98	0	0.06	68.25	5.4	0.02	0.73	0.01	0.71	0	0	30	10.87	14.55	6.09	58.8	95.96	785.79	440.39	958.49	625.49	828.29	484.71	924.16	480.49
49.949	0	0.14	0.03	0.41	5.75	0.03	67.31	5.88	38.63	1.61	7.69	99.79	-61.61	78.57	38.63	71.65	1.07	3.15	3.03	0.21	1.61	0	0	93.92	98.66	0	0.04	58.3	4.46	0.02	0.61	0.01	0.73	0	0	30	13.32	15.5	6.41	58.68	94.62	784.09	439.79	957.32	625.92	827.76	485.11	922.26	480.39
49.983	0	0.11	0.03	0.4	5.6	0.03	70.5	6.23	37.88	2.8	4.5	99.82	-61.8	72.22	37.88	73.59	1.06	3.46	3.43	0.27	2.8	0.01	0	98.33	98.62	0	0.03	52.17	1.67	0.01	0.51	0.01	0.82	0	0	30	16.93	17.22	5.84	58.45	93.91	783.5	439.63	955.2	625.49	826.35	485.05	920.16	480.83
50.016	0	0.08	0.03	0.42	6.55	0.03	68.47	7.7	37.94	3.99	6.53	99.88	-58.93	69.6	37.94	78.35	1.2	4.09	3.61	0.32	3.99	0.01	0	98.4	97.97	0	0.02	37.72	1.55	0.01	0.42	0.01	0.81	0	0	30	16.32	17.86	6.73	58.59	94.11	782.07	440.12	952.11	623.23	824.7	485.3	918.72	481.13
50.049	0	0.08	0.03	0.4	7.1	0.03	70.45	8.75	40.17	5.11	4.55	99.89	-59.46	64.9	40.17	78.86	1.37	4.69	2.99	0.41	5.11	0.02	0	99.01	97.24	0	0.01	33.76	0.77	0.01	0.33	0.01	0.83	0	0	30	14.56	18.93	6.72	58.4	92.09	781.27	440.5	951.38	623.29	824.92	485.68	916.87	480.62
50.083	0	0.08	0.03	0.37	7.1	0.03	71.06	8.63	39.94	4.37	3.94	99.88	-59.67	60.21	39.94	77.83	1.49	5.59	2.14	0.58	4.37	0.01	0	99.5	96.44	0	0.01	34.22	0.25	0	0.2	0.01	0.78	0	0	30	13.82	19.93	6.9	58.29	91.15	780.12	440.33	950.46	623.06	824.49	485.67	915.48	480.13
50.116	0	0.08	0.03	0.34	8.04	0.03	71.42	9.68	40.53	3.19	3.58	99.89	-58.27	55.25	40.53	79.12	1.61	6.73	2.04	0.81	3.19	0.01	0	99.47	95.82	0	0.01	29.81	0.3	0	0.18	0.01	0.73	0	0	30	13.28	20.95	7.92	58.11	90.46	779.12	439.93	949.99	622.85	824.87	485.06	915.2	480.27
50.15	0	0.1	0.03	0.32	8.61	0.03	70.97	10.11	40.03	2.31	4.03	99.89	-59.73	64	40.03	79.07	1.85	8.46	1.46	0.94	2.31	0.01	0	99.53	94.28	0	0.01	37.28	0.15	0	0.09	0.01	0.55	0	0	30	13.16	19.12	7.58	58.42	92.89	779.33	439.93	948.68	620.53	822.91	485.24	915.64	479.69
50.183	0	0.1	0.03	0.31	8.37	0.03	71.26	9.54	39.43	2.24	3.74	99.88	-59.3	64.44	39.43	77.52	2.24	9.06	1.59	1.01	1.99	0.01	0	99.47	93.86	0	0.01	36.19	0.12	0	0.07	0.01	0.51	0	0	30	14.41	19.03	6.43	58.35	91.64	778.92	439.82	948.26	621.39	822.21	485.56	913.62	479.06
50.216	0	0.11	0.03	0.29	7.87	0.03	69.99	8.69	38.07	2.33	5.01	99.86	-57.87	60.68	38.07	75.79	2.33	9.68	1.48	0.79	1.44	0	0	99.43	91.73	0	0.01	34.12	0.12	0	0.06	0.01	0.5	0	0	30	13.18	19.83	7.18	58.56	93.21	777.08	439.08	947.38	620.68	820.75	485.03	913.74	478.62
50.25	0	0.13	0.03	0.28	7.97	0.03	70.28	8.62	38.04	2.85	4.72	99.85	-59.81	51.47	38.04	74.8	2.85	10.51	1.58	0.78	1.44	0	0	99.38	90.5	0	0.02	42.82	0.15	0	0.05	0.02	0.5	0	0	24	11.08	21.71	6.94	58.34	91.41	776.33	438.95	947.26	621.05	821.05	484.69	912.2	477.72
50.283	0	0.12	0.03	0.28	8.01	0.03	64.69	8.59	33.89	2.88	10.31	99.87	-56.27	70.46	33.89	77.07	2.88	12.28	1.57	0.66	1.59	0.01	0	99.33	89.03	0	0.02	32.78	0.15	0	0.05	0.03	0.51	0	0	24	13.56	17.65	7.47	58.49	92.82	774.29	437.98	946.24	621.52	819.08	484.45	911.66	477.86
50.316	0	0.1	0.03	0.3	6.61	0.03	57.95	6.85	28.67	3.2	17.05	99.88	-52.38	54.25	28.67	77.73	3.2	10.95	1.82	0.78	2.24	0.01	0	99.27	86.88	0	0.02	21.99	0.2	0	0.04	0.04	0.58	0	0	24	17.19	21.15	8.18	58.48	93.48	773.34	437.93	945.31	621.59	818.58	485.73	911.82	479.07
50.35	0	0.09	0.03	0.29	5.27	0.03	52.21	5.18	24.37	3.98	22.79	99.87	-49.13	50.01	24.37	77.02	3.98	8.81	1.87	0.75	2.8	0.02	0	99.1	83.27	0	0.02	13.23	0.3	0	0.04	0.04	0.63	0	0	24	17.49	22	7.89	58.76	94.97	772.71	439.19	945.83	623.01	817.81	489.2	912.28	479.47
50.383	0	0.08	0.03	0.26	3.74	0.03	47.74	3.44	21.09	4.34	27.26	99.81	-45.6	47.03	21.09	72.05	4.34	6.8	1.84	0.8	3.48	0.03	0	98.98	77.27	0	0.02	5.33	0.32	0	0.03	0.02	0.69	0	0	24	14.2	22.59	8.38	58.5	92.06	772.11	440.61	944.07	623.98	818.18	487.11	910.07	481.37
50.416	0	0.08	0.04	0.27	2.92	0.03	43.77	2.6	17.96	4.85	31.23	99.76	-44.67	48.24	17.96	69.87	4.71	5.15	2.32	0.95	4.85	0.05	0	98.75	75.08	0	0.02	4.45	0.43	0.01	0.03	0.02	0.74	0	0	24	15.65	22.35	8.67	58.18	90.22	771.17	440.65	943.37	624.38	818.41	488.2	908.36	481.22
50.45	0	0.08	0.04	0.25	2.62	0.03	39.63	2.24	15.29	5.01	35.37	99.75	-43.68	47.71	15.29	69.31	5.01	4.72	1.95	0.89	4.68	0.04	0	98.58	71.63	0	0.02	5.48	0.5	0	0.03	0.02	0.76	0	0	24	15.18	22.46	8.78	58.12	89.21	770.43	440.89	943.68	625.4	818.77	489.24	907.59	480.96
50.483	0	0.09	0.04	0.3	2.06	0.03	38.82	1.68	12.37	5.09	36.18	99.69	-44.63	47.02	12.37	66.47	4.96	3.56	1.99	1.02	5.09	0.03	0	98.56	74.9	0	0.02	8.65	0.52	0	0.04	0.03	0.76	0	0	24	14.52	22.6	8.55	58.06	89.59	769.58	440	944.53	625.76	818.51	489.57	907.53	479.48
50.517	0	0.1	0.04	0.29	1.86	0.03	36.17	1.47	10.08	4.77	38.83	99.67	-44.5	57.54	10.08	65.79	4.77	3.2	1.29	1.02	4.15	0.02	0	98.48	74.1	0	0.01	12.61	0.53	0	0.04	0.02	0.82	0	0	24	15.47	20.48	7.98	58.32	93.51	769.06	439.56	943.86	625.76	815.56	488.36	908.71	480.13
50.55	0	0.1	0.04	0.31	1.54	0.03	36.22	1.2	9.15	4.89	38.78	99.56	-43.76	57.88	9.15	62.36	4.52	2.69	1.27	1.07	4.89	0.03	0	98.56	74.59	0	0.01	9.16	0.48	0	0.04	0.03	0.9	0	0	24	14.76	20.41	8.07	58.42	93.78	768.93	439.56	943.74	625.62	815.37	487.97	908.82	480.17
50.583	0	0.09	0.04	0.33	1.56	0.03	33.39	1.27	8.05	6.33	41.61	99.64	-43.09	64.22	8.05	64.54	4.38	2.89	1.29	0.81	6.33	0.04	0	98.61	74.03	0	0.01	5.57	0.46	0	0.04	0.08	0.94	0	0	24	13.32	19.08	7.78	58.53	93.78	768.47	439.91	942.8	625.36	814.36	487.66	907.83	479.99
50.617	0	0.09	0.04	0.39	1.5	0.03	35.99	1.24	8.96	7.27	39.01	99.58	-44.48	53.49	8.96	63.02	4.35	3.02	1.57	0.78	7.27	0.05	0	98.47	78.26	0	0.02	6.6	0.44	0	0.05	0.02	1.17	0	0	24	14.85	21.3	8.18	58.4	91.22	770.95	442.39	940.97	623.55	816.22	489.11	907.18	482.29
50.65	0	0.1	0.04	0.41	1.68	0.03	38.06	1.37	9.39	5.8	36.94	99.63	-45.28	38.77	9.39	64.77	4.49	3.23	1.99	0.86	5.8	0.05	0	98.34	82.1	0	0.02	9.29	0.55	0	0.06	0.05	1.15	0	0	24	14.29	24.29	8.04	58.12	87.13	769.74	442.86	941.05	625.22	817.63	491.02	904.23	481.47
50.683	0	0.12	0.04	0.42	1.93	0.03	40.08	1.58	10.44	4.6	34.92	99.69	-47.75	45.22	10.44	66.95	4.6	3.38	2.61	0.84	4.47	0.03	0	98.16	85.03	0	0.03	20.6	0.83	0.01	0.08	0.03	1.27	0	0	24	14.93	22.96	7.39	58.01	87.18	769.62	443.35	940.57	626.03	816.74	491.19	903.43	481.96
50.717	0	0.18	0.04	0.46	1.86	0.03	43.44	1.47	10.86	4.6	31.56	99.64	-52.59	45.57	10.86	65.24	4.6	2.95	3.24	0.98	3.27	0.02	0	98.08	89.14	0	0.04	41.94	1.29	0.01	0.1	0.02	1.47	0	0	24	14.83	22.89	7.49	58.14	88.68	768.53	443.47	939.45	625.9	815.01	491.14	903.26	482.4
50.75	0	0.19	0.04	0.46	2	0.03	44.94	1.6	11.84	4.46	30.06	99.67	-53.81	37.59	11.84	66.19	4.46	3.04	3.3	1.08	2.8	0.02	0	98.22	90.22	0	0.05	45.91	1.28	0.01	0.11	0.02	1.36	0	0	24	15.52	24.54	7.89	58.11	88.26	767.27	443.55	938.28	626.08	814.38	491.47	902.21	482.87
50.784	0	0.17	0.04	0.48	2.11	0.03	47.25	1.72	13.67	4.51	27.75	99.68	-53.49	36.07	13.67	66.36	4.51	2.87	3.67	1.18	3.56	0.02	0	98.34	91.05	0	0.06	41.07	1.7	0.01	0.13	0.02	1.43	0	0	24	13.19	24.86	7.57	57.93	86.6	767.69	444.51	938.29	626.75	815.08	491.18	901.31	483.2
50.817	0	0.16	0.04	0.53	1.8	0.04	53.24	1.46	16.43	5.6	21.76	99.5	-54.14	41.12	16.43	60.72	4.92	1.69	4.28	1.85	5.6	0.04	0	98.43	92.33	0	0.07	35.3	1.75	0.01	0.13	0.22	1.32	0	0	24	14.55	23.79	7.51	58.19	87.57	767.69	445.55	937.69	627.68	814.2	491.86	901.5	484.88
50.85	0	0.16	0.06	0.54	1.3	0.03	63.07	0.98	20.49	6.62	11.93	98.59	-53.8	39.98	20.49	47.78	5.2	0.88	3.46	2.65	6.62	0.07	0	98.37	93.26	0	0.08	23.68	1.88	0.01	0.12	4.63	1.15	0	0	24	16.13	24.03	7.81	58.56	91.96	768.47	447.65	937.28	627.97	812.67	494.08	904.43	487.99
50.884	0	0.16	0.07	0.55	0.92	0.03	61.25	0.64	17.63	5.84	13.75	97.57	-50.18	68.48	17.63	40.91	4.04	0.42	2.73	2.72	5.84	0.09	0	98.35	92.32	0	0.06	14.54	2.52	0.01	0.18	2.37	1.11	0	0	24	13.59	18.12	9.59	58.42	96.79	770.43	449.51	940.46	629.45	814.13	494.74	910.86	491.39
50.917	0	0.17	0.09	0.46	0.65	0.03	63.62	0.4	16.67	3.18	11.38	94.52	-47.66	92.24	16.67	30.68	3.18	0.25	1.61	2	2.95	0.05	0	98.09	91.41	0	0.05	10.48	2.16	0.01	0.2	1.92	0.91	0	0	18	10.33	9.63	7.23	58.4	101.89	774.53	453	945.2	634.52	814.01	496.17	915.89	494.19
50.95	0	0.2	0.12	0.39	0.44	0.03	64.54	0.24	14.98	2.48	10.46	87.92	-45.76	95.05	14.98	20.33	2.48	0.15	0.75	1.54	0.66	0.02	0	97.7	89.35	0	0.05	10.6	1.75	0.01	0.21	0.8	0.79	0	0	18	9.6	7.22	7.38	58.17	105.19	777.44	454.48	949.95	637.59	816.4	497.57	921.58	496.5
50.984	0	0.21	0.13	0.32	0.34	0.03	59.93	0.18	12.95	1.7	15.07	81.95	-43.34	92.98	12.95	15.24	1.7	0.1	0.47	0.9	0.18	0	0	96.92	82.65	0	0.06	11.61	1.53	0.01	0.24	0.46	0.66	0	0	18	8.78	9.08	7.36	57.29	104.73	780.14	455.86	954.96	641.11	820.51	500.08	925.22	497.61
51.017	0	0.21	0.15	0.24	0.25	0.03	52.46	0.12	9.47	1.19	22.54	72.8	-39.45	94.13	9.47	9.37	1.19	0.04	0.26	0.44	0.06	0	0	96.12	72.74	0	0.07	9.98	1.31	0.01	0.23	0.43	0.59	0	0	18	8.41	8.13	6.8	56.61	106.8	783.58	456.46	960.99	645.14	823.8	500.36	930.6	498.97
51.05	0	0.22	0.17	0.16	0.19	0.03	44.02	0.09	6.99	0.85	30.98	66.19	-35.92	98.01	6.99	4.26	0.85	0.02	0.25	0.28	0.03	0	0	94.71	60.57	0	0.11	12.15	1.17	0.01	0.26	0.27	0.57	0	0	18	10.02	2.53	5.73	56.06	110.61	786.34	456.35	965.99	648.58	824.89	500.38	935.49	499.81
51.084	0	0.21	0.18	0.11	0.17	0.03	30.85	0.07	4.54	0.58	44.15	53.76	-30.91	98.33	4.54	2.51	0.58	0.01	0.32	0.14	0.04	0	0	90.67	46.35	0	0.18	13.53	1.3	0.02	0.37	0.15	0.51	0	0	18	10.26	1.61	5.3	55.71	112.38	788.53	456.59	969.66	651.1	826.6	500.08	938.98	500.81
51.117	0	0.21	0.18	0.08	0.15	0.03	22.55	0.07	2.28	0.43	54.9	44.1	-28.02	98.74	2.28	1.72	0.43	0.01	0.33	0.06	0.04	0	0	88.11	35.66	0	0.3	17.93	1	0.03	0.34	0.11	0.47	0	0	18	10.11	0.18	5.43	55.48	113.65	791.03	456.72	972.57	651.89	828.81	499.43	942.44	501.64
51.151	0	0.28	0.18	0.06	0.14	0.03	15.77	0.06	1.29	0.22	68.45	32.09	-29.05	98.69	1.29	1.07	0.22	0.01	0.66	0.05	0.08	0	0.16	82.72	29.38	0	0.46	38.62	0.67	0.03	0.29	0.4	0.42	0	0	18	9.44	-0.37	5.77	55.36	112.3	792.87	456.83	973.99	651.79	831.38	498.37	943.62	501.98
51.184	0	0.28	0.18	0.06	0.14	0.03	11.34	0.06	0.78	0.15	77.32	22.84	-26.35	98.35	0.78	0.94	0.15	0.01	0.73	0.04	0.08	0	0.47	77.24	25.69	0	0.76	39.35	0.46	0.03	0.26	0.14	0.38	0	0	18	10.59	1.56	6.04	55.32	116.93	794.27	456.27	977.02	652.14	831.71	499.22	948.6	502.41
51.217	0	0.28	0.18	0.05	0.13	0.03	10.12	0.06	0.78	0.15	79.76	21.62	-25.83	98.26	0.44	0.74	0.15	0	0.78	0.04	0.11	0.01	0.5	76.52	21.53	0	0.95	42.81	0.4	0.03	0.23	0.13	0.39	0	0	18	11.21	1.84	6.02	54.93	115.47	795.99	456.53	979.51	654.08	834.49	499.11	949.89	503.12
51.251	0	0.33	0.19	0.05	0.13	0.03	5.02	0.06	1.07	0.19	89.96	8.51	-22.99	98.4	0.32	0.51	0.08	0	1.07	0.04	0.19	0.01	0.62	62.71	20.59	0	1	52.69	0.3	0.04	0.18	0.31	0.37	0	0	18	11.49	1.39	6.44	54.62	114.93	797.06	457.41	979.65	654.31	835.74	498.78	950.52	504.62
51.284	0	0.33	0.19	0.05	0.13	0.03	4.4	0.06	1.07	0.27	91.21	7.16	-22.23	98.71	0.25	0.41	0.07	0	1.07	0.04	0.27	0.01	0.88	60.38	19.99	0	1.36	53.47	0.25	0.04	0.18	0.18	0.39	0	0	18	10.33	0.3	6.64	54.31	112.63	800.58	457.99	983.41	654.92	840.58	499.48	953.09	504.54
51.317	0	0.32	0.19	0.05	0.13	0.03	3.24	0.06	1.17	0.4	93.53	4.72	-19.7	98.42	0.18	0.36	0.05	0	1.17	0.05	0.4	0.01	1.1	54.77	19.16	0	1.35	51.73	0.2	0.05	0.17	0.79	0.38	0	0	18	10.22	1.33	7.36	54.19	111.68	801.86	458.02	982.98	653.56	842.16	497.37	953.55	505.48
51.351	0	0.27	0.19	0.05	0.13	0.03	1.58	0.06	1.33	0.54	96.84	1.65	-12.41	98.54	0.13	0.35	0.02	0	1.33	0.04	0.54	0.01	0.94	41.1	19.09	0	1.14	40.87	0.12	0.07	0.17	0.49	0.42	0	0	18	9.38	0.95	7.05	54.4	114.61	804.2	458.25	986.32	653.91	843.35	498.67	957.77	505.37
51.384	0	0.23	0.19	0.05	0.13	0.03	2.11	0.06	1.17	0.56	95.78	2.51	-11.91	98.72	0.13	0.33	0.02	0	1.17	0.04	0.56	0.02	0.79	46.64	19.13	0	1.17	29.87	0.13	0.07	0.14	0.21	0.4	0	0	18	9.23	0.26	5.96	54.37	115.54	808.92	458.68	991.91	656.02	847.09	499.04	962.45	505.47
51.417	0	0.2	0.19	0.05	0.13	0.03	2.1	0.06	1.43	0.76	95.81	2.56	-10.01	98.76	0.15	0.34	0.02	0	1.43	0.05	0.76	0.02	0.53	46.63	18.79	0	1.03	21.92	0.09	0.09	0.12	0.26	0.38	0	0	18	10.22	0.11	6.05	54.38	115.63	812.46	458.3	994.95	655.42	850.44	498.41	965.85	505.49
51.451	0	0.16	0.19	0.04	0.13	0.03	1.91	0.06	1.43	0.88	96.18	2.53	-6.18	98.49	0.15	0.34	0.02	0	1.43	0.06	0.88	0.03	0.43	46.48	14.32	0	0.72	9.93	0.11	0.13	0.09	0.26	0.42	0	0	18	9.37	-1.12	6.52	54.33	114.92	816.12	459.3	998.04	655.94	854.59	497.95	969.16	506.89
51.484	0	0.15	0.19	0.04	0.13	0.03	2.56	0.06	1.47	0.87	94.89	4.1	-6.86	98.01	0.15	0.36	0.02	0	1.47	0.06	0.87	0.03	0.38	52.64	12.52	0	0.49	5.48	0.12	0.14	0.08	0.32	0.41	0	0	18	9.21	-2.53	6.81	54.33	115.78	817.91	459.45	1000.59	656.52	856.61	498.31	972.04	507.33
51.518	0	0.14	0.18	0.04	0.13	0.03	2.72	0.06	1.34	1.08	94.56	4.79	-6.31	97.95	0.13	0.34	0.03	0	1.34	0.07	1.08	0.03	0.29	54.8	10.13	0	0.36	1.71	0.12	0.22	0.08	0.1	0.44	0	0	18	10.58	-2.67	6.93	54.3	115.24	819.23	459.04	1001.79	656.13	858.21	498.51	973.14	507.07
51.551	0	0.14	0.19	0.03	0.13	0.03	2.35	0.06	1.16	1.02	95.3	4.1	-5.29	97.69	0.12	0.29	0.03	0	1.16	0.09	1.02	0.02	0.45	52.93	7.34	0	0.25	2.47	0.11	0.25	0.07	0.41	0.41	0	0	18	10.76	-3.27	6.77	54.33	115.75	823.07	460.06	1004.46	655.97	861.1	499.04	976.51	508.02
51.584	0	0.13	0.19	0.03	0.13	0.03	2.57	0.06	0.93	0.95	94.86	4.78	-5.75	95.89	0.1	0.35	0.03	0	0.93	0.08	0.95	0.02	0.43	55.14	5.98	0	0.15	2.02	0.13	0.27	0.06	0.79	0.37	0	0	18	10.85	-6.25	6.74	54.49	114.26	826.56	460.63	1007.83	657.41	865.23	498.11	978.97	508.98
51.618	0	0.14	0.19	0.03	0.13	0.03	3.4	0.06	0.76	0.99	93.19	7.44	-7.92	95.96	0.09	0.34	0.04	0	0.76	0.09	0.99	0.02	0.61	60.96	4.91	0	0.13	3.21	0.14	0.32	0.05	0.69	0.34	0	0	18	10.43	-6.16	6.7	54.74	114	829.6	460.39	1009.62	655.41	867.7	497.98	981.24	508.13
51.651	0	0.13	0.19	0.03	0.13	0.03	3.55	0.06	0.76	0.82	92.9	8	-7.87	95.64	0.08	0.32	0.04	0	0.76	0.09	0.82	0.02	0.7	62.12	3.7	0	0.08	2.69	0.15	0.34	0.04	0.64	0.31	0	0	18	11.29	-6.56	7.39	54.88	114.08	830.86	460.03	1010.78	655.03	869.55	497.04	983.03	508.73
51.684	0	0.13	0.19	0.03	0.13	0.03	4.16	0.06	0.68	0.73	91.68	10.18	-8.85	96.48	0.05	0.3	0.05	0	0.68	0.08	0.73	0.02	0.56	65.5	2.8	0	0.06	2.62	0.14	0.35	0.03	1.36	0.27	0	0	18	11.99	-5.44	7.9	55.02	114.73	832.05	459.74	1011.55	653.97	870.72	496.8	984.8	509.01
[truncated: 42,436 more rows]
[truncated: 4 more columns]
