# Supplementary material for: Exploring emotion recognition in patients with mild cognitive impairment and Alzheimer’s dementia undergoing a rehabilitation program
Source: PLoS One. 2025 Apr 24;20(4):e0322213. doi: 10.1371/journal.pone.0322213 (PMC12021228; doi:10.1371/journal.pone.0322213)
Supplement: S1 Data — (ZIP) [file pone.0322213.s003.zip › raw data1-10/No9 Aerobic exercise.csv]

time stamp	face id	anger	contempt	disgust	fear	joy	sadness	surprise	sentimentality	confusion	neutral	engagement	valence	attention	inner brow raise	brow raise	brow furrow	eye widen	cheek raise	lid tighten	nose wrinkle	upper lip raise	dimpler	lip corner depressor	chin raise	lip pucker	lip stretch	lip press	mouth open	jaw drop	lip suck	eye closure	smile	smirk	blink	blink rate	pitch	yaw	roll	brightness	interocular distance	topleft_x	topleft_y	bottomright_x	bottomright_y	outer_right_eye_X	outer_right_eye_Y	outer_left_eye_X	outer_left_eye_Y
0.066
0.1
0.133
0.166
0.2
0.233
0.266
0.3
0.333
0.366
0.4
0.433
0.467
0.5
0.533
0.567
0.6
0.633
0.667
0.7
0.734
0.767
0.8
0.834
0.867
0.9
0.934
0.967
1
1.034
1.067
1.101
1.134
1.167
1.201
1.234
1.267
1.301
1.334
1.367
1.401
1.434
1.468
1.501
1.534
1.568
1.601
1.634
1.668
1.701
1.735
1.768
1.801
1.835
1.868
1.901
1.935
1.968
2.001
2.035
2.068	0	0.11	0.13	0.02	0.12	0.06	0.11	0.14	0.1	0.1	99.71	0.33	1.34	98.45	0.14	0.5	0.1	0.03	5.14	0.07	0.24	0.39	0	0	0	0.03	0.04	0.01	2.63	22.12	0	4.38	4.99	0	0		-7.83	-1.25	-4.54	55.2	100.16	711.65	487.42	839.46	619.4	721.38	521.68	821.04	511.69
2.102	0	0.12	0.15	0.02	0.12	0.04	0.12	0.09	0.35	0.35	99.71	0.33	0	96.79	0.06	1.16	0.35	0.13	3.09	0.07	0.3	0.36	0	0	0	0.07	0.03	0.01	1.9	11.14	0	7.51	3.36	0	0		-16.69	4.97	0.15	55.59	96.8	710.25	485.36	839.13	618.46	725.68	512.6	822.48	512.63
2.135	0	0.11	0.13	0.02	0.12	0.05	0.11	0.07	0.31	0.31	99.74	0.33	0.48	98.1	0.05	1.1	0.31	0.08	2.88	0.08	0.25	0.24	0	0	0	0.08	0.03	0.01	2.12	4.85	0	18.23	5.17	0	0		-16.43	2.28	-0.22	55.49	95.62	709.25	481.69	839.82	617.35	725.83	510.26	821.41	507.53
2.168	0	0.11	0.12	0.02	0.11	0.06	0.11	0.07	0.44	0.44	99.77	0.33	2	97.51	0.05	1.23	0.44	0.09	3.51	0.12	0.28	0.35	0	0	0	0.12	0.04	0.01	1.99	3.84	0	8.54	6.43	0	0		-20.18	3.65	0.73	55.34	94.99	708.06	475.96	840.55	613.17	726.62	503.3	821.6	502.23
2.202	0	0.11	0.12	0.02	0.12	0.06	0.11	0.07	0.49	0.49	99.77	0.33	1.68	96.34	0.05	1.8	0.49	0.07	3.18	0.11	0.28	0.41	0	0	0	0.11	0.03	0.01	2.34	3.15	0	18.66	6.28	0	0		-16.95	5.65	0.91	56.12	91.81	706.95	473.15	838.42	609.62	726.76	499.31	818.54	501.75
2.235	0	0.11	0.11	0.02	0.12	0.06	0.11	0.07	0.47	0.47	99.76	0.33	2.32	97.52	0.09	2.57	0.47	0.1	4.45	0.12	0.21	0.45	0	0	0	0.13	0.03	0.01	2.16	3.03	0	0.48	6.35	0	0		-20.05	3.64	-1.03	56.41	97.21	703.88	471.07	836.1	607.7	719.9	499.88	817.04	496.13
2.268	0	0.11	0.11	0.02	0.12	0.07	0.1	0.07	0.42	0.42	99.76	0.33	2.8	96.36	0.12	2.63	0.42	0.13	4.68	0.11	0.19	0.85	0	0	0	0.16	0.04	0.01	2.12	2.98	0	0.4	6.68	0	0		-17.14	5.62	-1.49	57.09	98.28	699.91	465.82	835.91	606.38	717.04	497.9	815.05	490.63
2.302	0	0.11	0.11	0.02	0.12	0.06	0.1	0.07	0.59	0.59	99.76	0.33	2.21	94.63	0.14	3.19	0.59	0.12	4.32	0.15	0.18	1.15	0	0	0.01	0.2	0.04	0.02	1.87	2.76	0	2.34	6.36	0	0		-14.78	7.66	-0.55	57.42	93.99	697.79	463.92	834.36	606.64	718.02	493.08	812	491.69
2.335	0	0.11	0.11	0.02	0.13	0.06	0.11	0.08	0.77	0.77	99.75	0.33	1.73	96.23	0.13	4.17	0.77	0.14	4.41	0.21	0.24	1.92	0	0	0.01	0.21	0.04	0.02	1.7	2.93	0	2.74	5.98	0	0		-13.17	5.8	-0.74	57.64	95.86	697.21	461.48	835.66	606.68	717.28	492.21	813.08	488.81
2.368	0	0.11	0.11	0.02	0.14	0.06	0.1	0.08	0.71	0.71	99.73	0.33	1.19	94.95	0.17	5.89	0.71	0.13	3.96	0.27	0.31	2.22	0	0	0.01	0.22	0.04	0.02	1.8	3.02	0	2.33	5.66	0	0		-11.18	7.33	-0.29	58.36	93.01	697.35	461.77	831.91	603.11	717.26	491.07	810.26	489.8
2.402	0	0.1	0.11	0.02	0.14	0.05	0.1	0.08	0.52	0.52	99.72	0.33	0.6	96.37	0.2	6.81	0.52	0.13	3.47	0.27	0.36	2.06	0	0	0.01	0.23	0.04	0.02	1.69	3.07	0	8.78	5.22	0	0		-8.74	5.6	0.07	59.31	95.04	697.2	462.01	829.18	600.26	715.05	492.6	810.04	489.26
2.435	0	0.1	0.11	0.02	0.16	0.05	0.1	0.1	0.45	0.45	99.68	0.33	0	98.17	0.21	9.96	0.45	0.13	2.47	0.21	0.29	0.93	0	0	0.01	0.26	0.03	0.01	1.89	3.31	0	5.39	4.91	0	0		-11.87	2.08	-1.86	58.56	97.33	697.45	460.85	832.46	602	714.22	492.81	811.36	486.7
2.469	0	0.1	0.1	0.02	0.17	0.05	0.09	0.1	0.37	0.37	99.67	0.33	0	96.74	0.23	11.09	0.37	0.14	1.63	0.2	0.13	0.27	0	0	0.01	0.27	0.04	0.01	1.92	3.02	0	16.65	5.04	0	0		-9.46	5.05	-1.69	59.01	94.3	699.2	463.49	831.31	602.25	716.24	494.6	810.4	489.46
2.502	0	0.1	0.1	0.02	0.16	0.05	0.09	0.1	0.34	0.34	99.68	0.33	0	96.88	0.15	10.56	0.34	0.1	1.87	0.16	0.13	0.28	0	0	0.01	0.27	0.05	0.01	1.92	2.84	0	15.81	5.05	0	0		-6.79	4.82	-2.22	59.7	94.97	698.26	463.83	830.51	602.79	714.63	495.6	809.46	490.51
2.535	0	0.09	0.1	0.02	0.17	0.05	0.09	0.1	0.34	0.34	99.67	0.33	0	96.6	0.13	11.38	0.34	0.07	1.76	0.16	0.11	0.19	0	0	0.01	0.29	0.05	0.01	1.93	2.66	0	17.28	5.01	0	0		-8.63	5.27	-2.02	59.34	95.46	697.4	464.11	830.1	602.93	713.85	495.2	809.24	491.4
2.569	0	0.1	0.1	0.02	0.16	0.05	0.09	0.1	0.31	0.31	99.68	0.33	0.09	97.06	0.09	10.87	0.31	0.06	2.15	0.1	0.11	0.23	0	0	0.01	0.34	0.04	0.02	1.95	2.09	0	8.34	5.05	0	0		-14.83	4.52	-3.39	58.03	97.9	695.97	462.91	832.3	604.09	711.97	494.98	809.68	488.94
2.602	0	0.09	0.1	0.02	0.17	0.05	0.09	0.1	0.28	0.28	99.66	0.33	0.27	96.47	0.08	12.79	0.28	0.07	2.3	0.07	0.14	0.26	0	0	0.01	0.32	0.04	0.02	2	2.09	0	13.07	5.15	0	0		-7.71	5.46	-1.56	59.29	95.22	696.22	464.4	829.94	604.98	713.66	495.65	808.79	491.74
2.635	0	0.09	0.1	0.02	0.16	0.05	0.09	0.09	0.24	0.24	99.68	0.33	1.16	97.07	0.08	10.85	0.24	0.05	2.84	0.06	0.15	0.25	0	0	0.01	0.34	0.05	0.01	2.16	1.9	0	36.41	5.76	0	0		-9.88	4.5	-2.13	58.85	98.04	695.51	463.35	831.36	605.23	712.11	495.17	810.05	490.87
2.669	0	0.1	0.1	0.02	0.15	0.05	0.09	0.09	0.21	0.21	99.69	0.33	0.85	97.75	0.06	9.57	0.21	0.06	3.34	0.06	0.21	0.28	0	0	0.01	0.36	0.05	0.01	2.24	2.03	0	15.57	5.27	0	0		-9.67	3.15	-2.77	58.72	99.34	694.63	462.01	831.61	605.42	710.68	495.35	809.77	488.24
2.702	0	0.1	0.11	0.02	0.15	0.05	0.1	0.09	0.2	0.2	99.7	0.33	0.57	95.49	0.06	8.65	0.2	0.06	3.07	0.06	0.24	0.23	0	0	0.01	0.39	0.05	0.01	2.33	1.9	0	13.86	5.13	0	0		-11.69	6.73	-3.08	58.19	93.3	692.91	462.71	827.33	603.72	710.72	494.83	803.73	487.52
2.736	0	0.1	0.11	0.02	0.15	0.05	0.1	0.09	0.17	0.17	99.69	0.33	0.33	97.17	0.07	8.86	0.17	0.06	3.06	0.06	0.27	0.25	0	0	0.01	0.42	0.06	0.01	2.26	1.96	0	35.43	4.9	0	0		-9.53	4.33	-2.28	59.09	94.46	692.52	462.12	825.28	600.94	709.34	493.17	803.71	489.07
2.769	0	0.1	0.11	0.02	0.15	0.05	0.1	0.09	0.17	0.17	99.69	0.33	0.16	97.89	0.07	9	0.17	0.06	3.12	0.06	0.21	0.25	0	0	0.01	0.42	0.05	0.01	2.33	2.07	0	18.3	4.69	0	0		-17.81	2.8	-2.46	57.34	100.86	692.39	460.62	830.09	602.02	708.13	491.37	808.94	488.28
2.802	0	0.1	0.11	0.02	0.16	0.05	0.1	0.09	0.18	0.18	99.68	0.33	0.08	97.19	0.07	10.02	0.18	0.07	2.84	0.06	0.16	0.22	0	0	0.01	0.4	0.04	0.01	2.42	2.14	0	24.96	4.71	0	0		-9.9	4.28	-1.68	58.49	101.74	692.48	460.23	829.75	603.12	708.18	492.16	809.86	488.81
2.836	0	0.1	0.1	0.02	0.17	0.05	0.09	0.1	0.12	0.12	99.66	0.33	0.05	96.05	0.1	11.12	0.12	0.07	3.09	0.07	0.14	0.29	0	0	0.01	0.37	0.04	0.02	2.89	2.07	0	17.81	4.55	0	0		-3.3	6.05	-0.08	59.22	99.4	693.41	462	825.3	600.91	708.88	493.02	808.26	490.75
2.869	0	0.1	0.11	0.02	0.17	0.05	0.1	0.1	0.13	0.18	99.66	0.33	0	95.66	0.18	11.15	0.13	0.07	3.38	0.08	0.14	0.34	0	0	0.01	0.38	0.04	0.02	2.97	2.51	0	9.26	4.32	0	0		-11.92	6.54	-0.61	58.35	96.87	694.65	462.59	821.66	594.67	708.58	491.53	805.41	488.72
2.902	0	0.1	0.11	0.02	0.16	0.05	0.1	0.09	0.12	0.32	99.69	0.33	0	95.27	0.32	8.57	0.12	0.04	3.49	0.06	0.12	0.25	0	0	0.01	0.32	0.04	0.04	2.71	3.21	0	21.29	4.21	0	0		-13.32	6.99	-1.38	57.15	96.21	696.74	464.63	817.48	589.37	707.35	493.35	803.43	488.34
2.936	0	0.1	0.11	0.02	0.16	0.05	0.1	0.1	0.11	0.27	99.67	0.33	0.37	97.67	0.62	9.38	0.11	0.04	4.88	0.08	0.18	0.45	0	0	0.02	0.27	0.05	0.06	2.93	3.88	0	71.58	4.27	0	0		-12.45	3.33	-1.25	55.07	94.71	697.81	469.11	812.89	586.2	706.34	495.59	801.05	495.1
2.969	0	0.11	0.12	0.02	0.16	0.05	0.11	0.1	0.12	0.33	99.69	0.33	0	97.83	1.27	7.01	0.12	0.04	4.59	0.08	0.25	0.43	0	0	0.04	0.33	0.05	0.08	2.98	4.74	0.01	49.94	3.89	0	0		-14.79	2.95	0.6	54.4	93.24	695.69	477.19	807.07	590.43	704.47	501.01	797.68	503.25
3.002	0	0.11	0.13	0.02	0.14	0.05	0.12	0.09	0.14	0.4	99.72	0.33	0	98.65	1.21	3.95	0.14	0.04	4.46	0.1	0.57	0.5	0	0	0.06	0.4	0.05	0.08	2.76	5.5	0.01	10.1	3.56	0	0		-14	0.54	-0.39	52.33	90.31	695.96	484.26	807	598.24	705.37	510.94	795.56	506.47
3.036	0	0.11	0.14	0.03	0.13	0.04	0.12	0.08	0.16	0.42	99.72	0.33	0	97.78	1.29	2.48	0.16	0.04	4.2	0.14	1.76	1.13	0	0	0.08	0.42	0.07	0.05	2.45	6.12	0.01	5.38	3.31	0	0		-17.13	3.08	-2.52	52.02	90.01	697.51	495.82	808.77	608.65	706.05	525.86	795.36	514.66
3.069
3.103
3.136
3.169
3.203
3.236
3.269
3.303
3.336
3.369
3.403
3.436
3.47
3.503
3.536
3.57
3.603
3.636
3.67
3.703
3.737
3.77
3.803
3.837
3.87
3.903
3.937
3.97
4.003
4.037
4.07
4.104
4.137
4.17
4.204
4.237
4.27
4.304
4.337
4.37
4.404
4.437
4.471
4.504
4.537
4.571
4.604
4.637
4.671
4.704
4.738
4.771
4.804
4.838
4.871
4.904
4.938
4.971
5.004
5.038
5.071
5.105
5.138
5.171
5.205
5.238
5.271
5.305
5.338
5.371
5.405
5.438
5.472
5.505
5.538
5.572
5.605
5.638
5.672
5.705
5.739
5.772
5.805
5.839
5.872
5.905
5.939
5.972
6.005
6.039
6.072
6.106
6.139
6.172
6.206
6.239
6.272
6.306
6.339
6.372
6.406
6.439
6.473
6.506
6.539
6.573
6.606
6.639
6.673
6.706
6.74
6.773
6.806
6.84
6.873
6.906
6.94
6.973
7.006
7.04
7.073
7.107
7.14
7.173
7.207
7.24
7.273
7.307
7.34
7.373
7.407
7.44
7.474
7.507
7.54
7.574
7.607
7.64
7.674
7.707
7.741
7.774
7.807
7.841
7.874
7.907
7.941
7.974
8.007
8.041
8.074
8.108
8.141
8.174
8.208
8.241
8.274
8.308
8.341
8.374
8.408
8.441
8.475
8.508
8.541
8.575
8.608
8.641
8.675
8.708
8.742
8.775
8.808
8.842
8.875
8.908
8.942
8.975
9.008
9.042
9.075
9.109
9.142
9.175
9.209
9.242
9.275
9.309
9.342
9.375
9.409
9.442
9.476
9.509
9.542
9.576
9.609
9.642
9.676
9.709
9.743
9.776
9.809
9.843
9.876
9.909
9.943
9.976
10.009
10.043
10.076
10.11
10.143
10.176
10.21
10.243
10.276
10.31
10.343
10.376
10.41
10.443
10.477
10.51
10.543
10.577	1	0.12	0.13	0.03	0.12	0.07	0.12	0.16	1.55	1.55	99.68	0.33	1.83	98.27	0.2	0.02	1.55	0.01	5.52	0.15	0.66	1.06	0	0	0	0.1	0.1	0	5.24	25.65	0	1.34	6.2	0	0		-5.24	1.79	-6.26	56.43	86.54	669.57	471.89	813.44	624.2	693.98	510.61	779.36	496.48
10.61	1	0.13	0.13	0.02	0.12	0.06	0.12	0.12	1.5	1.5	99.74	0.33	1.2	97.25	0.22	0.02	1.5	0.01	5.02	0.23	0.36	0.78	0	0	0	0.06	0.08	0.01	5.1	17.52	0	4.93	5.67	0	0		-12.69	4.17	-4.06	56.18	95.02	677.05	475.31	811.79	615.44	693.34	507.83	788.09	500.7
10.643	1	0.11	0.1	0.02	0.1	0.09	0.1	0.1	0.92	0.92	99.78	0.33	5.15	96.77	0.13	0.05	0.92	0.02	5.11	0.24	0.28	0.72	0	0	0	0.04	0.07	0.01	3.95	14.61	0	10.58	9.02	0	0		-4.63	4.99	-4.7	57.32	87.94	682.35	477.53	810.17	612.66	698.71	510.66	786.11	501
10.677	1	0.11	0.1	0.02	0.11	0.08	0.11	0.08	1.36	1.36	99.78	0.33	4.45	96.3	0.17	0.13	1.36	0.03	5.13	0.32	0.23	0.63	0	0	0	0.1	0.07	0.01	3.65	8.31	0	53.42	8.56	0	0		-5.05	5.71	-5.96	57.83	83.42	683.42	478.49	804.89	606.61	698.38	511.01	781.04	499.78
10.71	1	0.12	0.11	0.02	0.11	0.07	0.11	0.07	1.96	1.96	99.77	0.33	2.8	98.03	0.27	0.26	1.96	0.03	4.31	0.39	0.14	0.42	0	0	0	0.18	0.1	0.01	3.49	5.9	0	31.34	7.61	0	0		-8.78	2.47	-6.25	58.46	85.41	683.06	478.17	799.26	599.24	694.13	510.03	778.66	497.78
10.744	1	0.12	0.13	0.02	0.12	0.06	0.12	0.07	1.35	1.35	99.75	0.33	0.72	96.67	0.54	0.43	1.35	0.03	3.14	0.32	0.1	0.28	0	0	0	0.25	0.1	0	3.44	5.85	0	41.16	5.85	0	0		-9.83	5.16	-2.48	59.03	86.6	680.4	476.24	795.97	595.98	692.61	503.68	779.14	500.3
10.777	1	0.12	0.12	0.02	0.12	0.06	0.11	0.07	0.97	0.97	99.75	0.33	1.12	98.54	0.51	0.53	0.97	0.04	2.95	0.29	0.1	0.35	0	0	0	0.37	0.12	0	3.31	4.75	0	13.81	6.11	0	0		-14.6	0.94	-5.42	57.6	87.46	679.18	473.7	796.97	595.63	690.42	504.88	777.06	492.93
10.81	1	0.11	0.12	0.02	0.12	0.05	0.11	0.07	0.87	0.87	99.75	0.33	0.83	97.65	0.58	0.72	0.87	0.04	2.42	0.27	0.09	0.35	0	0	0.01	0.45	0.13	0.01	2.9	4.02	0	51.17	6	0	0		-10.53	3.37	-7.43	58.45	89.42	677.57	469.83	797.89	594.13	688.08	505.01	775.87	488.04
10.844	1	0.11	0.12	0.02	0.12	0.05	0.11	0.07	0.79	0.79	99.76	0.33	0.73	98.4	0.7	1.6	0.79	0.05	2.4	0.29	0.09	0.48	0	0	0.01	0.52	0.15	0.01	2.71	3.26	0	77.83	5.91	0	0		-9.12	1.4	-6.4	59.32	88.08	677.81	470.35	795.41	591.78	688.35	505.12	774.88	488.68
10.877	1	0.11	0.12	0.02	0.13	0.05	0.11	0.07	0.63	0.67	99.74	0.33	0.64	95.93	1	2.83	0.63	0.05	2.39	0.22	0.08	0.37	0	0	0.01	0.67	0.22	0.02	2.61	3.03	0	59.98	5.8	0	0		-14.84	6.2	-5.4	58.49	87.12	677.55	472.91	791.17	589.8	686.9	503	773.29	491.73
10.91	1	0.11	0.12	0.02	0.13	0.05	0.11	0.08	0.56	0.56	99.73	0.33	0.38	97.06	1.34	3.38	0.56	0.04	2.68	0.18	0.08	0.35	0	0	0.02	0.53	0.36	0.03	2.52	3.15	0	23.24	5.48	0	0		-11.91	4.51	-4	58.96	85.37	675.64	472.96	787.48	587.73	686.12	504.39	770.49	491.36
10.944	1	0.11	0.12	0.02	0.13	0.05	0.11	0.08	0.49	0.49	99.73	0.33	0.52	98.67	1.59	3.41	0.49	0.03	3.37	0.13	0.08	0.33	0	0	0.03	0.46	0.45	0.03	2.32	3.43	0	52.9	5.35	0	0		-15.25	-0.45	-2.36	58.66	83.37	676.79	473.76	786.25	586.73	687.8	501.01	770.83	493.54
10.977	1	0.1	0.12	0.02	0.13	0.06	0.11	0.08	0.4	0.47	99.74	0.33	1.4	97.66	1.66	3.17	0.4	0.02	4.12	0.09	0.1	0.26	0	0	0.04	0.47	0.42	0.02	2.1	3.45	0	37.64	5.86	0	0		-11.35	3.35	-4.54	57.67	86.5	677.71	475.51	783.54	583.83	683.96	504.23	769.92	494.6
11.01	1	0.11	0.12	0.02	0.13	0.06	0.11	0.08	0.37	0.44	99.74	0.33	1.5	98.23	1.45	2.82	0.37	0.02	4.96	0.08	0.14	0.32	0	0	0.04	0.44	0.42	0.02	2.12	3.86	0	45.83	5.58	0	0		-21.37	1.93	-5.79	57.9	85.23	677.84	476.51	782.65	581.31	683.29	503.47	768.22	496.31
11.044	1	0.11	0.12	0.02	0.13	0.06	0.12	0.08	0.32	0.44	99.74	0.33	1.49	98.71	2	2.55	0.32	0.02	5.89	0.09	0.17	0.26	0	0	0.05	0.44	0.3	0.02	2.14	4.05	0.01	6.16	5.29	0	0		-16.57	-0.3	-4.76	55.89	86	677.01	476.95	780.25	580.19	681.75	502.17	767.74	500.97
11.077	1	0.11	0.13	0.02	0.13	0.06	0.13	0.08	0.41	0.42	99.74	0.33	1.58	98.64	2.13	1.59	0.41	0.02	7.13	0.11	0.27	0.27	0	0	0.07	0.42	0.25	0.02	2.25	4.59	0.01	23.8	5	0	0		-18.98	-0.58	-4.73	54.51	84.94	677.33	475.21	781.2	579.16	683.09	501.54	767.82	495.49
11.111	1	0.11	0.13	0.02	0.13	0.09	0.14	0.08	0.34	0.44	99.72	0.33	4.34	98.71	2.61	0.94	0.34	0.02	14.6	0.13	0.6	0.52	0	0.01	0.08	0.44	0.24	0.04	2.05	4.25	0.01	12.89	4.82	0	0		-15.28	-0.33	-4.02	53.47	83.67	677.91	479.57	781.52	585.88	684.88	506.94	768	497.35
11.144	1	0.11	0.14	0.02	0.13	0.11	0.14	0.08	0.4	0.51	99.71	0.34	5.29	98.68	2.27	0.79	0.4	0.02	18.27	0.22	0.96	0.86	0	0.02	0.09	0.51	0.19	0.04	2.21	5.22	0.01	32.34	4.35	0	0		-13.11	-0.42	-3.4	52.2	82.9	678.09	483.57	781.99	590.68	685.97	510.73	768.41	502.05
11.177	1	0.12	0.14	0.03	0.13	0.13	0.15	0.08	0.61	0.61	99.69	0.46	5.85	98.74	2.64	0.63	0.61	0.03	22.36	0.41	2.35	2.4	0	0.03	0.11	0.45	0.13	0.03	2.31	5.5	0.01	22.64	3.99	0	0		-14.24	0.2	-3.55	51.21	83.74	676.73	485.96	782.41	594.64	685.01	513.83	768.2	504.3
11.211	1	0.12	0.15	0.03	0.13	0.15	0.16	0.09	0.49	0.49	99.68	0.55	6.35	98.47	2.77	0.63	0.49	0.05	25.27	0.56	3.03	2.38	0	0.06	0.1	0.31	0.1	0.02	2.06	7.45	0.01	7.13	3.54	0	0		-16.11	1.17	-5.4	51.91	83.02	676.17	493.71	783.85	603.94	684.96	523.77	766.89	510.35
11.244	1	0.12	0.15	0.03	0.12	0.1	0.14	0.08	0.66	0.66	99.7	0.34	2.62	98.74	2.16	0.43	0.66	0.09	18.6	0.92	4.58	2.44	0	0.06	0.11	0.28	0.07	0.02	1.91	6.61	0.01	6.8	3.27	0	0		-18.09	-0.2	-4.64	50.61	88.23	676.34	497.71	785.05	608.6	683.12	527.14	770.53	515.12
11.277	1	0.12	0.15	0.03	0.12	0.07	0.13	0.08	0.79	0.79	99.69	0.33	0.31	98.79	1.37	0.44	0.79	0.13	13.17	1.13	4.63	1.42	0	0.09	0.1	0.23	0.05	0.01	1.61	6.24	0.01	16.27	3.19	0	0		-25.42	0	-6.84	51.17	88.12	678.05	509.98	786.3	618.69	683.47	540.21	770.22	524.73
11.311	1	0.12	0.16	0.03	0.12	0.07	0.13	0.08	1.2	1.2	99.68	0.33	0	98.52	0.97	0.46	1.2	0.19	13.03	1.54	7.11	0.83	0	0.18	0.09	0.14	0.06	0.01	1.43	8.09	0.02	3.77	2.77	0	0		-20.56	-1.02	-7.09	48.94	87.26	675.34	516.46	783.82	626.3	681.33	548.11	766.96	531.3
11.344	1	0.11	0.16	0.04	0.11	0.05	0.12	0.08	1.37	1.37	99.68	0.33	0	98.55	0.83	0.77	1.37	0.29	9.19	1.4	10.5	0.58	0	0.17	0.07	0.14	0.06	0.01	1.4	8.16	0.02	13.48	2.61	0	0		-22.82	-0.9	-7.93	48.57	87.89	677.86	527.36	785.57	635.3	682.91	560.43	768.52	540.58
11.377	1	0.11	0.17	0.04	0.11	0.05	0.12	0.09	2.07	2.07	99.67	0.33	0	98.37	0.58	1.15	2.07	0.35	9.56	1.58	12	0.47	0	0.23	0.07	0.11	0.04	0	1.36	10.75	0.02	9.87	2.29	0	0		-29.84	-1.5	-8.08	48.02	95.09	677.13	534.44	788.18	645.49	679.74	568.25	772.34	546.66
11.411	1	0.12	0.19	0.05	0.12	0.05	0.13	0.1	1.88	5.28	99.63	0.33	0	98.35	0.48	0.97	5.28	0.32	8.71	1.51	15.59	0.53	0	0.27	0.06	0.09	0.03	0	1.35	12.71	0.02	10.54	1.88	0	0		-25.64	-1.57	-7.77	47.44	96.78	674.12	543.32	789.23	658.42	677.92	578.17	772.4	557.2
11.444	1	0.14	0.2	0.05	0.13	0.04	0.15	0.1	1.77	8.24	99.59	0.33	0	98.73	0.39	0.78	8.24	0.33	6.86	1.55	13.89	0.68	0	0.25	0.06	0.09	0.02	0	1.43	11.82	0.02	2.6	1.77	0	0		-21.9	-0.22	-6.27	45.89	96.29	671.81	548.15	787.9	664.31	677.4	583.39	771.59	563.43
11.478	1	0.27	0.33	0.06	0.19	0.04	0.32	0.09	1.21	10.3	99.33	0.56	-4.31	97.48	0.21	0.29	25.9	0.24	5.79	1.89	17.48	1.35	0	0.29	0.08	0.07	0.02	0	1.68	10.3	0.02	4.15	1.21	0	0		-23.87	3.71	-5.78	45.74	96.24	671.89	556.64	788.15	673.38	677.62	589.25	772.45	572.79
11.511	1	0.62	0.6	0.07	0.34	0.04	0.86	0.08	0.98	7.88	98.28	3.08	-18.35	98.1	0.2	0.14	48.65	0.18	5.84	2.53	19.12	1.43	0	0.27	0.1	0.07	0.02	0	1.77	7.88	0.02	2.24	0.98	0	0		-26.16	2.29	-5.4	45.1	100.09	670.8	561.49	788.43	679.12	675.62	596.14	773.83	576.83
11.544	1	0.84	0.73	0.08	0.41	0.04	1.18	0.07	0.92	6.49	97.64	5.58	-23.78	97.6	0.15	0.06	56.4	0.17	5.55	3.53	20.83	1.82	0	0.26	0.13	0.07	0.02	0	1.72	6.49	0.03	2.12	0.92	0	0		-28.81	3.47	-5.28	44.69	101.75	672.67	570.12	788.92	686.37	675.67	602.04	776.14	585.94
11.578	1	1.87	1.26	0.06	0.76	0.03	3.13	0.07	0.7	4.41	93.73	24.02	-35.11	98.58	0.11	0.03	77.53	0.15	4.18	3.28	17.31	1.24	0	0.2	0.12	0.06	0.01	0	1.47	4.41	0.02	1.12	0.7	0	0		-28.87	0.8	-6.01	44.43	97.88	674.81	580.35	790.2	695.74	679.23	613.74	775.26	594.79
11.611	1	2.06	1.27	0.05	0.83	0.03	3.4	0.06	0.66	3.64	93.21	24.43	-33.49	98.68	0.08	0.02	77.83	0.15	3.73	3.76	12.86	0.84	0	0.19	0.12	0.06	0.01	0	1.45	3.64	0.02	0.72	0.66	0	0		-36.27	-0.42	-7.45	43.47	99.73	676.31	589.34	788.44	701.47	676.72	621.21	775.02	604.4
11.644
11.678
11.711
11.745
11.778
11.811
11.845
11.878
11.911
11.945
11.978
12.011
12.045
12.078
12.112
12.145
12.178
12.212
12.245
12.278
12.312
12.345
12.378
12.412
12.445
12.479
12.512
12.545
12.579
12.612
12.645
12.679
12.712
12.746
12.779
12.812
12.846
12.879
12.912
12.946
12.979
13.012
13.046
13.079
13.113
13.146
13.179
13.213
13.246
13.279
13.313
13.346
13.379
13.413
13.446
13.48
13.513
13.546
13.58
13.613
13.646
13.68
13.713
13.747
13.78
13.813
13.847
13.88
13.913
13.947
13.98
14.013
14.047
14.08
14.114
14.147
14.18
14.214
14.247
14.28
14.314
14.347
14.38
14.414
14.447
14.481
14.514
14.547
14.581
14.614
14.647
14.681
14.714
14.748
14.781
14.814
14.848
14.881
14.914
14.948
14.981
15.014
15.048
15.081
15.115
15.148
15.181
15.215
15.248
15.281
15.315
15.348
15.381
15.415
15.448
15.482
15.515
15.548
15.582
15.615
15.648
15.682
15.715
15.749
15.782
15.815
15.849
15.882
15.915
15.949
15.982
16.015
16.049
16.082
16.116
16.149
16.182
16.216
16.249
16.282
16.316
16.349
16.382
16.416
16.449
16.483
16.516
16.549
16.583
16.616
16.649
16.683
16.716
16.75
16.783
16.816
16.85
16.883
16.916
16.95
16.983
17.016
17.05
17.083
17.117
17.15
17.183
17.217
17.25
17.283
17.317
17.35
17.383
17.417
17.45
17.484
17.517
17.55
17.584
17.617
17.65
17.684
17.717
17.751
17.784
17.817
17.851
17.884
17.917
17.951
17.984
18.017
18.051
18.084
18.118
18.151
18.184
18.218
18.251
18.284
18.318
18.351
18.384
18.418
18.451
18.485
18.518
18.551
18.585
18.618
18.651
18.685
18.718
18.752
18.785
18.818
18.852
18.885
18.918
18.952
18.985
19.018
19.052
19.085
19.119
19.152
19.185
19.219
19.252
19.285
19.319
19.352
19.385
19.419
19.452
19.486
19.519
19.552
19.586
19.619
19.652
19.686
19.719
19.753
19.786
19.819
19.853
19.886
19.919
19.953
19.986
20.019
20.053
20.086
20.12
20.153
20.186
20.22
20.253
20.286
20.32
20.353
20.386
20.42
20.453
20.487
20.52
20.553
20.587
20.62
20.653
20.687
20.72
20.754
20.787
20.82
20.854
20.887
20.92
20.954
20.987
21.02
21.054
21.087
21.121
21.154
21.187
21.221
21.254
21.287
21.321
21.354
21.387
21.421
21.454
21.488
21.521
21.554
21.588
21.621
21.654
21.688
21.721
21.755
21.788
21.821
21.855
21.888
21.921
21.955
21.988
22.021
22.055
22.088
22.122
22.155
22.188
22.222
22.255
22.288
22.322
22.355
22.388
22.422
22.455
22.489
22.522
22.555
22.589
22.622
22.655
22.689
22.722
22.756
22.789
22.822
22.856
22.889
22.922
22.956
22.989
23.022
23.056
23.089
23.123
23.156
23.189
23.223
23.256
23.289
23.323
23.356
23.389
23.423
23.456
23.49
23.523
23.556
23.59
23.623
23.656
23.69
23.723
23.757
23.79
23.823
23.857
23.89
23.923
23.957
23.99
24.023
24.057
24.09
24.124
24.157
24.19
24.224
24.257
24.29
24.324
24.357
24.39
24.424
24.457
24.491
24.524
24.557
24.591
24.624
24.657
24.691
24.724
24.758
24.791
24.824
24.858
24.891
24.924
24.958
24.991
25.024
25.058
25.091
25.125
25.158
25.191
25.225
25.258
25.291
25.325
25.358
25.391
25.425
25.458
25.492
25.525
25.558
25.592
25.625
25.658
25.692
25.725
25.759
25.792
25.825
25.859
25.892
25.925
25.959
25.992
26.025
26.059
26.092
26.126
26.159
26.192
26.226
26.259
26.292
26.326
26.359
26.392
26.426
26.459
26.493
26.526
26.559
26.593
26.626
26.659
26.693
26.726
26.76
26.793
26.826
26.86
26.893
26.926
26.96
26.993
27.026
27.06
27.093
27.127
27.16
27.193
27.227
27.26
27.293
27.327
27.36
27.393
27.427
27.46
27.494
27.527
27.56
27.594
27.627
27.66
27.694
27.727
27.761
27.794
27.827
27.861
27.894
27.927
27.961
27.994
28.027
28.061
28.094
28.128
28.161
28.194
28.228
28.261
28.294
28.328
28.361
28.394
28.428
28.461
28.495
28.528
28.561
28.595
28.628
28.661
28.695
28.728
28.762
28.795
28.828
28.862
28.895
28.928
28.962
28.995
29.028
29.062
29.095
29.129
29.162
29.195
29.229
29.262
29.295
29.329
29.362
29.395
29.429
29.462
29.496
29.529
29.562
29.596
29.629
29.662
29.696
29.729
29.763
29.796
29.829
29.863
29.896
29.929
29.963
29.996
30.029
30.063
30.096
30.13
30.163
30.196
30.23
30.263
30.296
30.33
30.363
30.396
30.43
30.463
30.497
30.53
30.563
30.597
30.63
30.663
30.697
30.73
30.764
30.797
30.83
30.864
30.897
30.93
30.964
30.997
31.03
31.064
31.097
31.131
31.164
31.197
31.231
31.264
31.297
31.331
31.364
31.397
31.431
31.464
31.498
31.531
31.564
31.598
31.631
31.664
31.698
31.731
31.765
31.798
31.831
31.865
31.898
31.931
31.965
31.998
32.031
32.065
32.098
32.132
32.165
32.198
32.232
32.265
32.298
32.332
32.365
32.398
32.432
32.465
32.499
32.532
32.565
32.599
32.632
32.665
32.699
32.732
32.766
32.799
32.832
32.866
32.899
32.932
32.966
32.999
33.032
33.066
33.099
33.133
33.166
33.199
33.233
33.266
33.299
33.333
33.366
33.399
33.433
33.466
33.5
33.533
33.566
33.6
33.633
33.666
33.7
33.733
33.767
33.8
33.833
33.867
33.9
33.933
33.967
34
34.033
34.067
34.1
34.134
34.167
34.2
34.234
34.267
34.3
34.334
34.367
34.4
34.434
34.467
34.501
34.534
34.567
34.601
34.634
34.667
34.701
34.734
34.768
34.801
34.834
34.868
34.901
34.934
34.968
35.001
35.034
35.068
35.101	2	0.12	0.09	0.05	0.18	0.07	0.09	1.01	0.51	0.53	97.97	0.33	2.44	71.58	0.53	11.58	0.51	0.48	7.87	0.28	2.15	9.13	0	0	0.01	0.8	0.05	0	8.44	57.48	0	1.71	5.99	0	0		-11.95	-17.38	-0.69	57.79	79.35	659.56	449.17	823.05	622.23	700.71	488.88	779.29	477.88
35.135	2	0.11	0.08	0.04	0.15	0.11	0.09	0.88	0.29	0.6	98.24	0.33	6.86	91.53	0.6	8.72	0.29	0.3	9.74	0.26	1.51	6.74	0	0	0.01	1.04	0.06	0	8.47	57.01	0	3.62	9.06	0	0		-10.23	10.1	-1.04	57.89	95.9	672.73	449.4	833.86	620.38	703.92	483.53	799.82	482.71
35.168	2	0.11	0.09	0.03	0.15	0.08	0.1	0.36	0.33	0.53	99.28	0.33	4.31	56.34	0.53	7.86	0.33	0.19	7.33	0.13	0.74	2.34	0	0	0.01	1.42	0.05	0.01	7.01	36.36	0	5.76	7.31	0	0		-4.51	20.73	-1.88	58.52	93.31	678.96	454.09	829.64	614.24	705.74	487.67	799.04	486.61
35.201	2	0.1	0.09	0.03	0.16	0.08	0.1	0.23	0.27	0.54	99.54	0.33	3.99	76.18	0.54	8.87	0.27	0.17	6.72	0.17	0.55	2.12	0	0	0.01	1.19	0.04	0.01	6.57	24.8	0	11.49	7.14	0	0		-6.58	16.19	-2.71	58.21	91.79	680.69	457	826.35	611.29	705.27	492.15	796.74	484.5
35.235	2	0.1	0.09	0.02	0.14	0.08	0.1	0.18	0.31	0.46	99.64	0.33	4.28	86.64	0.46	6.32	0.31	0.12	6.15	0.21	0.28	1.06	0	0	0.01	1.01	0.04	0.01	5.75	21.64	0	14.14	7.54	0	0		-5.56	12.65	-3.44	58.57	93.91	679.82	455.1	827.72	611.45	703.96	492.46	797.32	482.28
35.268	2	0.11	0.11	0.02	0.14	0.06	0.1	0.15	0.37	0.45	99.7	0.33	2.26	91.44	0.45	4.69	0.37	0.1	4.27	0.17	0.17	0.42	0	0	0.01	0.8	0.03	0.01	5.49	18.94	0	18.63	6.38	0	0		-5.7	10.16	-2.88	59.43	98.46	680.7	457.66	823.81	608.59	700.23	492.03	798.53	486.41
35.301	2	0.11	0.11	0.02	0.14	0.05	0.1	0.13	0.4	0.42	99.72	0.33	1.07	87.35	0.42	4.53	0.4	0.09	3.34	0.13	0.18	0.5	0	0	0	0.77	0.03	0.01	5.34	15.79	0	31.72	5.63	0	0		-8.17	12.34	-4.41	58.8	93.86	680.74	460.69	821.41	608.6	700.43	494.82	794	487.5
35.335	2	0.12	0.12	0.02	0.14	0.05	0.11	0.13	0.48	0.48	99.71	0.33	0	93.18	0.41	4.46	0.48	0.08	2.45	0.12	0.15	0.47	0	0	0	0.53	0.04	0.01	4.98	14.69	0	53.57	4.71	0	0		-12.8	8.93	-2.5	58.33	96.42	681.35	465.59	815.67	605.53	697.83	496.9	794.1	491.6
35.368	2	0.12	0.13	0.03	0.14	0.04	0.11	0.12	0.47	0.47	99.71	0.33	0	95.88	0.47	3.88	0.47	0.05	2.14	0.1	0.15	0.41	0	0	0	0.38	0.04	0.01	5.14	14.07	0	69.56	4.24	0	0		-14.48	6.26	-2.5	58.23	94.04	680.45	472.45	806.88	603.4	694.22	502.2	788.09	496.65
35.401	2	0.12	0.14	0.03	0.14	0.04	0.11	0.11	0.38	0.38	99.72	0.33	0	95.58	0.45	3.21	0.38	0.05	2.08	0.08	0.19	0.43	0	0	0	0.34	0.04	0.02	4.47	12	0	9.6	3.79	0	0		-25.03	6.63	-1.72	56.79	95.56	681.33	478.93	799.64	599	690.84	505.75	786.21	499.92
35.435	2	0.12	0.14	0.02	0.13	0.04	0.11	0.09	0.33	0.33	99.72	0.33	0	98.37	0.44	2.24	0.33	0.04	3	0.12	0.27	0.52	0	0	0	0.31	0.05	0.04	3.63	9.13	0	19.21	3.8	0	0		-18.89	1.51	-5.98	54.94	94.85	677	487.1	794.96	606.5	684.29	521.41	777.53	503.96
35.468	2	0.12	0.14	0.02	0.13	0.05	0.12	0.08	0.34	0.35	99.72	0.33	0	98.63	0.45	1.87	0.34	0.05	3.94	0.13	0.78	0.54	0	0	0	0.35	0.05	0.02	2.96	7.83	0	12.1	3.77	0	0		-27.32	-0.61	-9.09	54.03	99.87	676.73	496.21	793.46	612.94	678.55	532.3	776.18	511.24
35.502	2	0.11	0.14	0.03	0.12	0.05	0.11	0.08	0.32	0.4	99.72	0.33	0	97.71	0.46	1.8	0.32	0.06	5.65	0.14	3.44	0.79	0	0	0.01	0.4	0.06	0.02	2.53	6.04	0	3.63	4	0	0		-21.14	3.23	-7.41	51.94	99.45	672.48	511.14	787.75	626.41	675.06	546.38	772.44	526.19
35.535	2	0.11	0.13	0.03	0.12	0.06	0.11	0.08	0.32	0.35	99.73	0.33	0	98.5	0.36	1.88	0.32	0.08	6.89	0.23	4.17	0.87	0	0	0.01	0.35	0.09	0.01	2.26	5.46	0	4.81	4.38	0	0		-25.11	1.07	-10.14	50.21	100.54	666.96	520.96	783.08	637.07	667.35	558.49	765.53	536.81
35.568	2	0.11	0.13	0.03	0.11	0.06	0.11	0.07	0.33	0.33	99.74	0.33	0	97.17	0.33	1.88	0.33	0.13	7.14	0.5	5.6	0.71	0	0	0.01	0.28	0.1	0	1.97	4.64	0.01	1.35	4.49	0	0		-31.71	4.32	-12.03	48.88	103.95	664.79	531.28	783.73	647.59	664.79	571.17	765.7	546.21
35.602
35.635
35.668
35.702
35.735
35.769
35.802
35.835
35.869
35.902
35.935
35.969
36.002
36.035
36.069
36.102
36.136
36.169
36.202
36.236
36.269
36.302
36.336
36.369
36.402
36.436
36.469
36.503
36.536
36.569
36.603
36.636
36.669
36.703
36.736
36.77
36.803
36.836
36.87
36.903
36.936
36.97
37.003
37.036
37.07
37.103
37.137
37.17
37.203
37.237
37.27
37.303
37.337
37.37
37.403
37.437
37.47
37.504
37.537
37.57
37.604
37.637
37.67
37.704
37.737
37.771
37.804
37.837
37.871
37.904
37.937
37.971
38.004
38.037
38.071
38.104
38.138
38.171
38.204
38.238
38.271
38.304
38.338
38.371
38.404
38.438
38.471
38.505
38.538
38.571
38.605
38.638
38.671
38.705
38.738
38.772
38.805
38.838
38.872
38.905
38.938
38.972
39.005
39.038
39.072
39.105
39.139
39.172
39.205
39.239
39.272
39.305
39.339
39.372
39.405
39.439
39.472
39.506
39.539
39.572
39.606
39.639
39.672
39.706
39.739
39.773
39.806
39.839
39.873
39.906
39.939
39.973
40.006
40.039
40.073
40.106	2	0.12	0.12	0.04	0.25	0.03	0.1	0.33	0.72	0.72	99.34	0.45	0	83.74	0.41	16.72	0.72	0.02	3.94	0.18	0.47	6.56	0	0	0	0.08	0.01	0.01	7.6	25.77	0	47.35	1.32	0	0		-3.02	13.81	-2.52	57.58	93.77	660.25	495.04	801.72	644.78	681.67	528.16	775.4	525.36
40.14	2	0.08	0.07	0.04	0.39	0.04	0.07	0.57	0.22	0.22	98.86	1.02	0	92.08	0.58	33.63	0.22	0.07	4.9	0.31	0.39	8.8	0	0	0.01	0.06	0.02	0.02	2.27	21.88	0	13.86	2.01	0	0		-8.65	9.73	-0.36	57.54	104.1	662.17	498.79	795.84	638.14	675.98	529.85	780.04	526.96
40.173	2	0.06	0.05	0.03	0.69	0.04	0.05	1.12	0.05	0.06	97.75	3.67	0	91.97	0.39	51	0.05	0.16	4.65	0.09	0.2	5.01	0	0	0.01	0.06	0.03	0.03	1.68	21.02	0	10.33	1.61	0	0		-16.94	9.81	-0.53	57.6	102.99	664.81	501.08	792.71	631.67	676.15	529.15	779.13	528.51
40.206	2	0.05	0.04	0.03	0.88	0.04	0.05	1.87	0.06	0.06	96.27	6.28	0	91.41	0.37	58.1	0.06	0.16	5.18	0.11	0.28	4.21	0	0	0.02	0.05	0.02	0.05	1.6	26.27	0.01	2.91	1.34	0	0		-10.98	10.17	-1.29	57.04	103.02	666.97	504.62	789.07	629.75	674.82	534.3	777.76	530.1
40.24	2	0.04	0.03	0.03	1.15	0.04	0.04	3.39	0.1	0.06	93.22	11.43	0	96.35	0.39	66.25	0.05	0.19	6.31	0.15	0.35	3.69	0	0.01	0.03	0.06	0.02	0.1	1.6	32.76	0.01	6.34	1.32	0	0		-7.6	5.63	-0.93	55.86	99.92	665.49	505.02	783.84	627.19	673.3	534.3	773.12	529.9
40.273	2	0.05	0.03	0.03	1.12	0.04	0.05	2.97	0.13	0.07	94.06	10.88	0	94.6	0.64	64.96	0.05	0.17	8.39	0.19	0.58	2.89	0	0.01	0.05	0.07	0.02	0.13	2.2	30.53	0.01	13.24	1.34	0	0		-5.58	7.68	-0.35	56.03	95.64	665.49	505.6	779.46	623.58	673.75	533.61	769.33	530.25
40.306	2	0.05	0.04	0.03	0.98	0.05	0.05	2.82	0.11	0.07	94.37	8.33	0	94.36	0.6	61.3	0.03	0.25	10.28	0.14	1.24	2.86	0	0.01	0.05	0.07	0.02	0.11	2.19	32.87	0.01	12.93	1.33	0	0		-3.29	7.91	-0.65	56.71	93.87	663.56	504.27	774.02	618.54	670.74	531.65	764.57	528.96
40.34	2	0.04	0.04	0.03	1.06	0.06	0.05	3.96	0.1	0.08	92.09	9.81	0.4	93.93	0.77	63.72	0.03	0.25	13.25	0.12	1.25	2.25	0	0.02	0.06	0.08	0.01	0.1	2.01	38.72	0.01	7.84	1.38	0	0		-10.82	8.3	-1.07	58.92	94.08	661.96	501.96	771.46	614.1	668.27	528.79	762.27	524.77
40.373	2	0.04	0.03	0.03	1.54	0.08	0.04	7.8	0.15	0.09	84.4	20.58	2.19	95.71	0.85	74.92	0.03	0.35	17.76	0.13	1.35	2.72	0	0.03	0.1	0.09	0.01	0.15	1.61	44.61	0.01	2.13	1.34	0	0		-17.54	6.47	-0.7	60.02	98.62	659.9	497.71	771.57	610.7	665.23	524.65	763.74	519.95
40.406	2	0.04	0.02	0.03	1.71	0.08	0.04	11.01	0.13	0.1	77.98	24.65	2.93	94.99	0.84	78.13	0.03	0.46	18.98	0.16	0.87	3.43	0	0.04	0.13	0.1	0.01	0.13	1.3	50.42	0.01	0.21	1.37	0	0		-21.73	7.29	-1.29	59.93	99.68	657.08	492.46	772.28	608.78	663.2	519.59	762.74	514.26
40.44	2	0.04	0.02	0.03	1.86	0.11	0.04	15.2	0.16	0.11	69.61	28.32	5.21	91.94	0.94	80.53	0.04	0.51	24.23	0.37	0.74	4.81	0	0.04	0.16	0.11	0.01	0.13	1.25	56.76	0.01	0.07	1.39	0	0		-17.66	9.83	-1.23	59.92	96.74	656.2	489.92	771.59	607.43	664.03	517.58	760.6	512
40.473	2	0.03	0.02	0.03	2.19	0.12	0.04	20.39	0.15	0.11	59.22	36.54	5.68	94.38	0.99	85.16	0.04	0.76	25.67	0.49	0.93	5.39	0	0.04	0.15	0.11	0.01	0.1	1.3	60.41	0.01	0.19	1.35	0	0		-16.94	7.9	-0.9	59.35	98.39	657.27	487.68	772.28	604.47	664.28	515.66	762.51	510.08
40.507	2	0.03	0.02	0.03	2.36	0.12	0.04	24.84	0.14	0.12	50.31	40.85	5.14	96.28	0.97	87.38	0.04	1.02	25.25	0.64	1.65	2.56	0	0.05	0.14	0.12	0.01	0.06	1.35	64.06	0.01	0.13	1.28	0	0		-16.2	5.74	-0.62	59.04	96.65	656.77	486.84	770.27	602.56	664.06	513.79	760.62	509.59
40.54	2	0.03	0.02	0.03	2.46	0.13	0.04	28.41	0.14	0.13	46.59	43.98	5.58	95.3	0.63	89.02	0.05	1.31	26.98	0.85	2.47	2.42	0	0.06	0.14	0.13	0.01	0.06	1.31	66.86	0.01	0.19	1.27	0	0		-12.54	6.95	-1	58.03	97	658.86	486.63	769.32	598.96	664.17	513.56	761.1	509.94
40.573	2	0.03	0.02	0.03	2.37	0.14	0.04	31.56	0.17	0.13	43.44	44.64	5.46	95.18	0.56	89.39	0.06	1.12	29.01	1.72	4.78	2.22	0	0.08	0.17	0.13	0.01	0.08	1.26	70.34	0.01	0.19	1.28	0	0		-10.69	7.08	-0.28	57.76	95.24	659.98	487.45	766.8	595.91	664.93	514.55	760.06	509.8
40.607	2	0.03	0.02	0.04	2.25	0.16	0.04	34.24	0.2	0.16	40.76	42.53	5.88	96.54	0.36	88.57	0.05	1.32	31.3	2.76	6.02	3.07	0	0.16	0.2	0.12	0	0.11	1.02	74.08	0.01	0.11	1.24	0	0		-9.36	5.35	-0.38	57.6	95.5	660.21	487.1	765.26	592.55	664.09	515.3	759.4	509.32
40.64	2	0.04	0.02	0.04	2.08	0.17	0.04	31.77	0.22	0.2	43.23	36.35	6.35	97.38	0.38	85.41	0.06	1.93	32.65	3.96	6.12	3.95	0	0.2	0.22	0.12	0	0.13	0.96	73.93	0.01	0.05	1.21	0	0		-10.82	3.91	-1.65	58.2	93.94	661.08	488.02	764.98	593.62	664.25	515.18	757.98	508.84
40.673	2	0.04	0.02	0.04	1.98	0.16	0.04	33.49	0.32	0.32	41.51	33.19	5.74	97.72	0.43	83.73	0.06	1.92	31.3	4.3	5.9	5.54	0	0.32	0.24	0.14	0	0.16	0.89	77.45	0.01	0.17	1.15	0	0		-12	3.2	-1.39	57.75	93.2	661.2	487.04	764.11	591.01	664.49	514.73	757.37	507.06
40.707	2	0.04	0.02	0.05	1.8	0.17	0.04	35.86	0.57	0.57	39.14	28.19	5.88	97.81	0.52	80.9	0.08	2.02	31.99	4.63	6.16	6.7	0	0.57	0.31	0.15	0	0.16	0.8	82.62	0.01	0.12	1.22	0	0		-11	3.01	-1.82	57.67	95.22	660.89	485.68	765.88	592.12	663.87	514.02	758.75	506.04
40.74	2	0.05	0.03	0.05	1.6	0.18	0.04	33.57	0.56	0.56	41.43	22.78	5.9	97.22	0.51	77.36	0.09	2.25	33.21	6.22	7.16	6.08	0	0.56	0.41	0.15	0	0.13	0.78	83.51	0.01	0.19	1.18	0	0		-11.59	4.23	-0.41	57.72	96.76	659.57	483.36	768.01	592.68	664.51	512.37	761	505.04
40.774	2	0.04	0.02	0.04	1.82	0.18	0.04	39.96	0.72	0.72	35.04	27.74	5.98	95.82	0.62	80.7	0.12	2.51	33.55	7.68	6.8	4.2	0	0.72	0.48	0.16	0	0.06	0.65	86.39	0.01	0.19	1.05	0	0		-10.86	6.34	0.38	56.77	93.76	659.35	481.31	767.93	590.98	666.48	509.97	760	503.41
40.807	2	0.04	0.02	0.04	2.3	0.15	0.04	47.97	0.7	0.7	27.03	37.06	4.68	97.31	0.78	86.04	0.17	3.41	30.08	7.59	6.02	3.46	0	0.7	0.48	0.19	0	0.03	0.65	87.81	0.01	0.32	0.95	0	0		-7.92	4.05	-0.95	56.19	98.98	660.45	481.14	769.33	591.33	664	509.93	762.82	504.29
40.84	2	0.04	0.02	0.04	2.77	0.16	0.04	53.94	0.68	0.68	21.06	44.73	5.41	97.25	1	89.99	0.18	4.39	31.21	8.74	5.3	2.89	0	0.68	0.49	0.19	0	0.03	0.71	88.4	0.01	0.45	0.94	0	0		-14.65	4.18	-1.48	58.5	101.17	662.43	481.92	773.84	594.62	665.74	510.47	766.69	503.75
40.874	2	0.05	0.02	0.04	3.02	0.18	0.04	57.36	0.78	0.78	17.64	47.26	6.54	97.11	1.35	91.18	0.3	4.87	33.48	10.87	4.42	3.39	0	0.78	0.51	0.2	0	0.04	0.69	89.71	0.01	0.38	0.92	0	0		-15.25	4.43	0.02	58.74	98.87	663.76	482.01	773.9	592.3	668.78	510.83	767.41	503.95
40.907	2	0.05	0.02	0.04	3.26	0.23	0.04	60.47	0.86	0.86	14.53	51.46	8.35	97.11	1.24	93.2	0.31	5.15	37.98	12.83	4.46	3.38	0	0.86	0.51	0.21	0	0.05	0.81	90.62	0.01	0.15	0.85	0	0		-19.17	4.42	0.74	59.83	96.86	664.18	480.37	775.9	592.61	671.48	507.17	768.25	503.02
40.94	2	0.05	0.02	0.03	3.28	0.26	0.04	60.3	0.85	0.85	14.7	50.66	9.94	97.82	1.16	92.82	0.28	5.23	40.41	12.16	3.25	2.27	0	0.85	0.47	0.2	0	0.09	0.82	90.83	0.01	0.07	0.86	0	0		-13.12	2.99	-0.66	58.83	97.75	666.55	478.27	777.63	591.14	672.03	506.21	769.63	500.75
40.974	2	0.05	0.02	0.03	3.43	0.22	0.04	61.88	1.06	1.06	13.12	52.24	9	96.9	1.25	93.39	0.27	5.41	37.28	10.27	2.19	1.26	0	1.06	0.38	0.2	0	0.08	0.77	91.57	0.01	0.01	0.86	0	0		-15.76	4.79	-0.91	60.19	99.16	667.02	476.23	780.03	591	672.57	503.89	771.6	498.73
41.007	2	0.04	0.02	0.03	3.11	0.12	0.04	58.1	0.89	0.89	16.9	48.63	5.29	95.28	1.28	91.76	0.22	3.86	27.1	6.33	1.14	0.64	0	0.89	0.31	0.22	0	0.06	0.75	90.95	0.01	0.01	0.91	0	0		-18.62	6.97	-1.44	61	100.65	666.35	472.67	784.51	592.44	673.31	500.66	773.85	495.95
41.04	2	0.04	0.02	0.02	2.5	0.07	0.04	50.64	0.77	0.77	24.36	38.42	1.84	94.12	1	86.7	0.22	2.58	18.04	3.47	0.6	0.48	0	0.77	0.29	0.25	0.01	0.06	0.65	90.34	0.01	0.01	0.97	0	0		-15.86	8.13	-0.49	61.18	100.21	666.8	469.75	786.45	591.86	675.48	498.16	775.59	493.67
41.074	2	0.04	0.02	0.02	1.97	0.05	0.04	41.74	0.56	0.56	33.26	26.93	0	93.64	1.03	80.33	0.21	1.81	11.59	2.76	0.57	0.61	0	0.56	0.3	0.28	0.01	0.05	0.58	88.82	0.01	0.02	0.96	0	0		-15.23	8.56	-0.2	61.37	98.89	666.09	466.41	787.99	591.1	676.82	495.44	775.59	490.69
41.107	2	0.04	0.03	0.03	1.4	0.04	0.04	31.41	0.5	0.5	43.59	14.67	0	95.7	1.03	70.88	0.22	1.05	7.68	1.73	0.5	0.75	0	0.5	0.28	0.29	0.02	0.07	0.54	88.3	0.02	0.02	0.98	0	0		-16.76	6.49	-1.34	61.05	99.85	667.88	463.79	792.01	590.98	678.36	493.61	778	487.29
41.141	2	0.04	0.03	0.03	1.16	0.04	0.05	25.68	0.3	0.31	49.32	10.19	0	95.94	1.02	65.7	0.22	0.79	5.26	1.31	0.94	0.96	0	0.3	0.24	0.31	0.03	0.08	0.55	86.98	0.02	0.02	0.99	0	0		-18.87	6.19	-0.82	60.55	101.48	668.63	460.74	795.02	590.27	679.74	489.48	781.13	485.22
41.174	2	0.06	0.05	0.03	0.67	0.03	0.06	13.32	0.22	0.26	73.35	2.97	0	95.27	0.75	49.42	0.21	0.46	4.33	0.63	0.66	0.85	0	0.22	0.18	0.26	0.06	0.08	0.51	84.42	0.02	0.04	0.99	0	0		-14.99	6.98	-0.28	60.98	99.92	668.26	458.12	798.07	592.02	682.32	488.18	782.14	483.82
41.207	2	0.06	0.06	0.02	0.56	0.03	0.06	9.5	0.19	0.26	81.01	2.04	0	95.7	0.54	44.61	0.19	0.3	3.58	0.42	0.35	0.45	0	0.17	0.16	0.26	0.09	0.1	0.52	80.45	0.02	0.28	1.02	0	0		-20.14	6.49	0.26	59.24	100.89	668.73	455.29	804.85	594.28	685.92	487.15	786.6	480.54
41.241	2	0.08	0.08	0.02	0.35	0.03	0.08	4.42	0.14	0.26	91.15	0.75	0	96.4	0.26	31.05	0.14	0.16	3.26	0.3	0.2	0.28	0	0.09	0.14	0.26	0.15	0.09	0.54	74.79	0.02	0.19	1.11	0	0		-17.65	5.56	-0.54	59.58	103.68	670.42	452.22	811.11	596.72	687.86	485.76	791.27	478.22
41.274	2	0.08	0.09	0.02	0.29	0.03	0.08	3.12	0.12	0.16	93.75	0.5	0	98.2	0.16	25.44	0.11	0.12	3.32	0.26	0.11	0.2	0	0.07	0.12	0.26	0.2	0.05	0.55	71.87	0.02	0.15	1.19	0	0		-15.87	2.02	0.89	59.57	100.95	672.38	451.8	815.45	600.25	693.36	483.59	794.25	480.21
41.307	2	0.08	0.1	0.02	0.27	0.04	0.09	2.71	0.09	0.13	94.57	0.45	0	98.09	0.13	23.85	0.09	0.08	4.04	0.26	0.1	0.18	0	0.04	0.09	0.3	0.17	0.03	0.53	70.05	0.01	1.93	1.38	0	0		-10.93	2.3	-0.22	60	101.04	676.18	451.26	822.71	605.05	697.99	484.59	798.95	480.62
41.341	2	0.09	0.11	0.02	0.23	0.03	0.09	1.44	0.07	0.08	97.12	0.33	0	97.59	0.08	18.56	0.07	0.06	3.22	0.15	0.1	0.25	0	0.02	0.05	0.29	0.14	0.01	0.47	59.89	0.01	10.04	1.69	0	0		-5.73	3.5	1.63	61.19	100.71	681.08	454.23	825.24	606.72	703.29	485.54	804	486.34
41.374	2	0.1	0.13	0.02	0.18	0.03	0.1	0.92	0.08	0.08	98.15	0.33	0	97.15	0.07	11.23	0.08	0.04	2.47	0.11	0.12	0.32	0	0.02	0.03	0.31	0.12	0.01	0.52	56.47	0.01	27.03	1.68	0	0		-3.38	4.35	2.19	61.14	100.33	686.64	454.98	829.72	606.57	708.98	485.42	809.26	488.6
41.407	2	0.11	0.15	0.02	0.15	0.03	0.11	0.58	0.11	0.11	98.83	0.33	0	96.48	0.07	6.73	0.11	0.02	1.89	0.09	0.11	0.45	0	0.01	0.02	0.31	0.12	0.01	0.56	49.88	0.01	36.02	1.57	0	0		-10.08	5.45	2.26	60.23	99.53	691.35	458.76	827.76	601.14	710.85	486.25	810.26	491.09
41.441	2	0.11	0.15	0.02	0.15	0.03	0.11	0.33	0.15	0.15	99.34	0.33	0	98.65	0.08	6.1	0.15	0.02	1.62	0.12	0.11	0.77	0	0.01	0.02	0.28	0.11	0.02	0.53	36.72	0.01	22.4	1.59	0	0		-11.24	0.56	1.68	59.17	92	697.25	466.76	828.58	604.18	717.35	495.45	809.35	494.56
41.474	2	0.12	0.16	0.03	0.14	0.03	0.12	0.29	0.2	0.2	99.43	0.33	0	97.82	0.14	4.28	0.2	0.02	1.94	0.12	0.11	1.49	0	0.01	0.01	0.22	0.1	0.04	0.61	35.07	0.01	31.11	1.48	0	0		-13.57	2.99	2.62	57.84	92.78	702.96	472.29	829.36	603.95	720.93	498.06	813.68	500.4
41.508	2	0.13	0.16	0.03	0.14	0.03	0.12	0.16	0.41	0.41	99.68	0.33	0	98.73	0.28	3.94	0.41	0.02	2.94	0.12	0.1	4.83	0	0	0.01	0.17	0.09	0.04	0.64	20.76	0.01	35.49	1.43	0	0		-16.03	0.21	0.83	56.94	92.36	709.72	477.15	829.41	600.68	723.21	502.4	815.57	502.91
41.541	2	0.13	0.17	0.03	0.14	0.04	0.13	0.12	0.57	0.57	99.67	0.33	0	97.62	0.69	2.2	0.57	0.02	4.28	0.11	0.12	5.41	0	0.01	0.01	0.11	0.11	0.06	0.76	16.11	0.01	32.42	1.51	0	0		-13.66	3.42	-0.71	54.89	95.04	714.63	477.38	831.25	597.19	724.18	504.39	819.19	501.71
41.574	2	0.13	0.17	0.03	0.14	0.04	0.14	0.12	0.68	0.68	99.66	0.33	0	96.47	1.51	1.2	0.68	0.03	7.89	0.13	0.15	6.45	0	0.01	0.01	0.1	0.16	0.07	0.84	15.09	0.01	47.84	1.61	0	0		-18.11	5.46	-0.29	55.39	91.32	715.94	480.38	828.99	595.81	725.92	505.09	817.24	504.23
41.608	2	0.13	0.17	0.03	0.14	0.07	0.16	0.1	0.73	0.73	99.67	0.33	1.24	96.75	2.71	0.86	0.73	0.03	14.82	0.17	0.24	6.09	0	0	0.02	0.07	0.19	0.09	1.09	9.5	0.01	78.84	1.87	0	0		-20.05	5.03	-0.57	55.41	89.38	717.47	481.72	827.25	593.71	726.63	506.14	815.97	503.62
41.641	2	0.12	0.16	0.03	0.15	0.11	0.18	0.1	0.64	0.64	99.64	0.42	4.26	95.89	4.13	1.54	0.64	0.06	22.46	0.2	0.32	3.53	0	0.01	0.03	0.07	0.21	0.1	1.08	8.15	0.01	13.26	1.94	0	0		-18.68	6.25	-2.38	54.92	88.05	720.96	482.53	827.27	590.34	728.05	509.87	815.66	501.08
41.674	2	0.11	0.16	0.03	0.16	0.12	0.19	0.1	0.56	0.56	99.63	0.51	4.99	94.53	4.97	2.38	0.56	0.12	24.86	0.16	0.77	2.23	0	0.01	0.04	0.06	0.18	0.07	1.27	7.33	0.01	3.71	1.97	0	0		-11.14	7.75	-0.48	55.22	86.53	722.22	485.1	825.62	590.91	729.72	508.97	816.24	508.21
41.708	2	0.11	0.15	0.02	0.18	0.11	0.19	0.12	0.59	0.59	99.63	0.47	3.8	93.16	6.35	4.34	0.59	0.16	23.22	0.14	1.28	1.47	0	0.01	0.05	0.05	0.11	0.07	1.82	7.38	0.01	4.17	2.01	0	1		-15.81	8.95	0.9	57.51	82.6	722.81	483.31	826.06	589.55	733.15	505.75	815.75	505.28
41.741	2	0.11	0.14	0.03	0.18	0.1	0.16	0.12	0.54	0.54	99.64	0.39	2.76	98.03	4.29	6.91	0.54	0.26	20.39	0.15	2.06	1.52	0	0.01	0.06	0.05	0.1	0.06	1.99	7.14	0.01	1.15	2.03	0	0		-18.58	2.48	3.11	58.5	84.55	723.08	479.5	828.75	586.9	735.01	501.97	819.55	502.77
41.775	2	0.1	0.13	0.03	0.22	0.07	0.13	0.15	0.75	0.75	99.57	0.33	0	98.27	3.36	13.01	0.75	0.31	14.32	0.19	2.48	1.86	0	0.02	0.05	0.04	0.05	0.04	2.7	6.74	0.01	2.26	1.68	0	0		-16.38	1.81	0.8	58.43	85.02	730.23	476.39	834.65	583.32	739.78	498.68	824.8	499.39
41.808	2	0.08	0.09	0.03	0.32	0.06	0.1	0.24	0.87	0.87	99.35	0.62	0	98.72	2.21	25.72	0.87	0.35	14.26	0.25	2.54	1.77	0	0.02	0.05	0.03	0.03	0.03	3.12	6.78	0.02	1.13	1.59	0	0		-16.55	-0.26	2.34	59.08	88.85	732.79	474.6	838.61	582.55	742.14	496.79	830.98	498.62
41.841	2	0.06	0.06	0.03	0.6	0.06	0.07	0.53	0.68	0.68	98.79	2.62	0	98.58	1.41	45.01	0.68	0.4	12.95	0.26	2.15	1.84	0	0.03	0.05	0.03	0.02	0.02	3.34	7.51	0.02	0.26	1.51	0	0		-17.58	-0.79	3.24	59.58	89.86	735.22	472.56	842.94	582.16	745.67	494.41	835.47	497.6
41.875	2	0.05	0.04	0.03	1.08	0.06	0.05	1.07	0.55	0.55	97.85	10	0	98.51	1.24	62.08	0.55	0.39	12.09	0.28	1.48	1.3	0	0.06	0.04	0.03	0.02	0.02	3.91	7.56	0.03	0.3	1.45	0.04	0		-18.43	-1.06	3.26	59.88	90.36	737.47	470.61	846.82	581.68	748.49	493.07	838.82	495.58
41.908	2	0.04	0.03	0.03	1.27	0.06	0.05	1.29	0.29	0.29	97.41	14.83	0.35	98.52	0.97	67.7	0.29	0.3	12.74	0.26	0.98	1.06	0	0.06	0.04	0.02	0.02	0.02	3.88	7.01	0.04	0.21	1.59	0	0		-17.58	1	2.27	60.04	92.59	741.2	468.91	851.69	581.49	751.03	492.04	843.6	493.74
41.941	2	0.04	0.03	0.03	1.69	0.05	0.04	1.8	0.22	0.22	96.4	25.74	0	97.5	0.68	76.48	0.22	0.3	10.16	0.26	0.57	0.85	0	0.06	0.04	0.02	0.02	0.02	3.67	6.57	0.05	0.43	1.57	0	0		-16.73	3.68	2.38	60.21	88.6	742.81	467.09	853.83	581.27	754.98	489.67	843.55	492.01
41.975	2	0.04	0.02	0.03	1.66	0.05	0.04	1.69	0.09	0.09	96.61	25.53	0	97.72	0.48	76.53	0.09	0.29	7.88	0.23	0.38	0.69	0	0.08	0.04	0.03	0.02	0.02	3.48	5.25	0.08	0.92	1.82	0	0		-14.36	3.22	2.41	60.59	90.27	744.19	465.5	856.59	581.3	756.26	488.23	846.46	491.69
42.008	2	0.03	0.02	0.03	1.84	0.05	0.04	1.92	0.08	0.07	96.15	30.61	0	98.51	0.49	79.8	0.07	0.25	7.61	0.2	0.31	0.67	0	0.07	0.05	0.03	0.02	0.03	3.35	5.09	0.08	0.41	1.83	0	0		-14.04	1.06	3.84	60.58	90.25	746.58	463.82	858.42	577.97	759.33	487.59	849.55	489.97
42.041	2	0.03	0.02	0.03	1.96	0.05	0.03	2.18	0.08	0.07	95.65	34.06	0	98.77	0.54	81.66	0.04	0.21	8.34	0.17	0.28	0.71	0	0.07	0.05	0.03	0.03	0.03	3.45	6.26	0.08	0.12	1.84	0	0		-15.92	0.07	2.46	60.83	92.44	751.36	464.05	861.03	575.34	760.96	488.31	853.4	488.61
42.075	2	0.03	0.02	0.03	2.27	0.05	0.03	2.67	0.11	0.07	94.66	42.25	0	97.81	0.56	86.18	0.02	0.17	9.31	0.14	0.3	0.85	0	0.07	0.05	0.04	0.04	0.02	3.26	6.78	0.11	0.51	1.62	0	0		-14.47	2.99	3.12	61.26	90.43	753.76	463.76	863.93	576.5	765.13	486.74	855.51	489.49
42.108	2	0.03	0.02	0.03	2.36	0.05	0.03	2.83	0.12	0.06	94.34	44.7	0	97.78	0.5	87.49	0.02	0.13	9.5	0.11	0.33	0.91	0	0.06	0.06	0.04	0.04	0.02	3.2	7.03	0.12	0.55	1.56	0	0		-13.25	3.07	3.69	61.5	89.89	756.29	462.98	866.54	576.13	768.38	485.36	858.17	489.54
42.142	2	0.03	0.02	0.03	2.54	0.04	0.03	3.45	0.12	0.06	93.11	48.7	0	96.79	0.44	89.42	0.01	0.1	6.91	0.1	0.25	0.73	0	0.06	0.07	0.05	0.04	0.03	3.27	10.06	0.12	0.33	1.29	0	0		-13.79	4.97	2.61	61.61	90.51	759.53	462.76	868.66	574.8	770.01	485.37	860.47	488.35
42.175	2	0.03	0.02	0.03	2.65	0.04	0.03	3.83	0.11	0.05	92.35	51.05	0	97.17	0.51	90.85	0.01	0.1	7.53	0.11	0.26	0.79	0	0.05	0.07	0.05	0.04	0.03	3	11.16	0.11	0.63	1.28	0	0		-14.84	4.31	2.77	61.54	88.72	761.89	462.15	869.83	572.94	772.78	483.62	861.39	487.95
42.208	2	0.03	0.02	0.03	2.52	0.05	0.03	3.81	0.11	0.05	92.37	47.94	0	97.96	0.65	89.22	0.01	0.07	9.66	0.19	0.33	0.75	0	0.05	0.07	0.05	0.03	0.02	3.09	12.61	0.11	0.64	1.27	0	0		-9.12	2.64	3.08	60.63	87.39	765.13	463.42	868.69	570.22	774.65	484.77	861.94	489.12
42.242	2	0.03	0.02	0.03	2.59	0.06	0.03	4.47	0.1	0.07	91.06	48.46	0.61	95.47	1.07	89.73	0.01	0.06	13.68	0.33	0.5	0.79	0	0.05	0.07	0.07	0.02	0.02	2.84	15.64	0.1	0.41	1.16	0	0		-5.86	6.76	1.37	60.52	84.73	766.78	463.93	868.93	569.55	775.79	486.47	860.49	488.83
42.275	2	0.03	0.02	0.03	2.46	0.08	0.04	4.87	0.09	0.07	90.26	45.34	2.65	94.79	1.39	88.08	0.02	0.05	19.26	0.7	1.07	0.94	0	0.04	0.07	0.07	0.02	0.01	2.93	19.14	0.09	0.86	1.14	0	0		-9.9	7.49	1.34	61.2	85.15	766.42	463.79	866.59	565.8	774.27	484.84	859.29	489.45
42.308	2	0.03	0.02	0.03	1.89	0.13	0.04	4.47	0.07	0.08	91.06	30.75	5.84	95.2	1.64	80.59	0.02	0.04	27.8	1.16	2.22	1.27	0	0.04	0.07	0.08	0.02	0.01	2.64	24.26	0.07	2.57	1.25	0	0		-4.92	7.06	1.86	60.18	83.36	765.97	464.08	862.81	563.53	773.36	485.02	856.62	489.17
42.342	2	0.04	0.03	0.03	1.19	0.2	0.06	2.97	0.08	0.1	94.05	12.97	8.53	94.01	1.66	67.53	0.02	0.03	34.61	1.9	3.12	1.94	0	0.04	0.08	0.1	0.01	0.02	2.12	27.14	0.07	0.72	1.43	0	0		-7.54	8.24	3.19	60.94	85.14	762.72	465.03	857.51	561.97	769.15	484.59	854.11	490.15
42.375	2	0.06	0.06	0.03	0.58	0.24	0.08	1.41	0.08	0.1	97.18	2.5	9.48	95.67	1.96	45.7	0.03	0.02	37.37	3.16	3.59	2.63	0	0.04	0.08	0.1	0.01	0.02	2.04	30.4	0.06	0.34	1.48	0	0		-7.75	6.52	3.14	61.1	86.06	757.28	464.71	851.95	560.92	763.1	485.31	849.07	489.15
42.408	2	0.09	0.09	0.03	0.29	0.26	0.12	0.76	0.08	0.12	98.47	1.45	9.95	96.16	2.17	24.74	0.04	0.02	39.07	4.7	4.25	3.49	0	0.04	0.08	0.12	0.01	0.03	1.76	36.28	0.06	1.12	1.55	0	0		-8.19	5.9	2.69	61.22	86.2	751.53	464.06	846.35	559.39	757.03	485.47	843.18	488.65
42.442	2	0.13	0.13	0.04	0.18	0.27	0.15	0.74	0.08	0.14	98.52	1.48	10.18	94.23	2.07	11.43	0.08	0.01	39.48	6.77	4.32	3.99	0	0.05	0.08	0.14	0.01	0.02	1.63	48.85	0.05	1.27	1.63	0	0		-5.68	8.03	2.5	60.2	83.26	746.94	463.69	840.92	559.3	753.33	486.06	836.59	486.51
42.475	2	0.13	0.15	0.03	0.15	0.23	0.16	0.66	0.09	0.13	98.68	1.16	8.81	97.85	2.45	5.82	0.09	0.01	36.33	6.4	4.38	3.24	0	0.05	0.09	0.13	0.01	0.04	1.39	51.39	0.04	1.08	1.71	0	0		3.52	2.92	1.42	58.6	83.3	742.7	465.45	834.62	559.89	747.28	489.22	830.57	487.89
42.509	2	0.13	0.16	0.04	0.14	0.25	0.17	1.2	0.17	0.17	97.61	1.28	8.88	97.45	2.61	3.36	0.17	0.01	37.9	6.09	5.71	3.35	0	0.05	0.1	0.17	0.01	0.05	1.26	68.1	0.03	1.28	1.76	0	0		5.51	3.78	1.65	58.01	87.13	733.76	464.05	829.6	559.89	738.55	490.36	825.68	490.18
42.542	2	0.13	0.16	0.04	0.13	0.22	0.17	1.46	0.24	0.24	97.09	1.09	7.86	96.86	2.42	2.48	0.24	0	35.79	4.73	5.93	3.21	0	0.06	0.12	0.19	0.01	0.05	1.1	73.95	0.03	2.32	1.74	0	0		2.9	4.85	1.06	58.53	85.22	728.44	465.66	822.65	562.22	733.01	490.63	818.2	488.03
42.575	2	0.13	0.16	0.03	0.13	0.18	0.16	1.39	0.3	0.3	97.22	0.86	6.36	97.43	2.27	1.79	0.3	0	32.54	4.4	6.26	2.36	0	0.07	0.15	0.19	0.01	0.06	1.03	73.68	0.03	0.88	1.76	0	0		4.76	3.82	1.61	58.28	83.89	721.99	467.37	814.27	561.7	726.59	491.38	810.47	490.59
42.609	2	0.13	0.17	0.04	0.13	0.17	0.17	1.9	0.59	0.59	96.2	0.76	5.08	94.49	2.7	1.35	0.59	0	30.95	5.06	7.08	3.32	0	0.09	0.17	0.18	0.01	0.04	0.82	81.27	0.02	0.61	1.76	0	0		0.74	7.79	0.57	58.94	81.2	718.83	467.19	809.05	559.49	723.16	491.32	804.29	487.85
42.642	2	0.13	0.17	0.04	0.13	0.15	0.17	1.92	0.61	0.61	96.15	0.67	4.62	96.35	2.7	1.48	0.61	0.01	29.18	5.3	6.29	3.42	0	0.09	0.19	0.16	0.01	0.05	0.76	81.48	0.02	0.54	1.72	0	0		0.14	5.64	1.49	59.45	81.2	712.77	466.8	804.53	560.3	718.41	491.37	799.55	487.97
42.675	2	0.14	0.17	0.04	0.13	0.16	0.17	2.09	0.87	0.87	95.82	0.69	4.74	97.46	2.69	1.42	0.87	0	29.84	6.35	6.45	4.74	0	0.11	0.22	0.17	0.01	0.04	0.68	83.59	0.02	0.5	1.77	0	0		-2.41	3.77	-0.75	58.94	80.49	711.8	466.41	802.12	559.15	715.7	490.54	796.05	485.81
42.709	2	0.15	0.17	0.05	0.13	0.17	0.17	2.47	1.4	1.4	95.06	0.72	4.33	97.61	3.15	1.7	1.4	0.01	30.47	7.1	7.19	7.78	0	0.15	0.25	0.18	0.01	0.04	0.56	86.91	0.01	0.65	1.81	0	0		-6.53	3.45	-0.81	59.55	82.38	710.54	466.25	801.19	558.63	713.6	490.22	795.83	485.34
42.742	2	0.16	0.17	0.05	0.13	0.18	0.18	2.45	1.51	1.51	95.09	0.82	4.24	97.73	3.47	1.87	1.51	0.01	32.23	8.73	8.73	8.78	0	0.18	0.26	0.2	0	0.04	0.58	86.26	0.02	0.92	1.77	0	0		-5.35	3.18	-0.99	59.05	82.94	710.11	465.58	801.34	558	713.06	490.31	795.84	485.14
42.776	2	0.17	0.17	0.08	0.12	0.23	0.17	2.27	1.9	1.96	95.46	1.1	4.21	97.59	2.94	1.36	1.96	0.01	36.52	10.09	13.11	11.51	0	0.22	0.27	0.22	0	0.04	0.44	85.38	0.02	0.22	1.9	0	0		-1.98	3.49	-0.52	59.03	80.45	711.33	467.62	799.92	558.64	714.49	490.75	794.87	487.29
42.809	2	0.19	0.17	0.08	0.12	0.27	0.18	2.06	1.9	2.35	95.88	1.28	4.73	98.03	2.97	1.28	2.35	0.01	38.75	13.07	13.6	12.49	0	0.24	0.24	0.21	0	0.04	0.44	83.06	0.02	1.32	1.9	0	0		-7.28	2.45	-0.35	58.97	83.33	709.41	465.19	801.07	556.84	712.75	490.3	795.96	485.97
42.842	2	0.2	0.17	0.06	0.12	0.31	0.19	2.06	1.85	2.58	95.89	1.58	6.09	97.21	3.06	1.62	2.58	0.01	41.46	14.89	12.65	8.8	0	0.24	0.22	0.22	0	0.03	0.48	82.59	0.03	1.42	1.85	0	0		-3.35	4.25	0.16	59.23	84.49	708.7	465.86	801.64	560.06	712.39	489.68	796.86	487.79
42.876	2	0.17	0.17	0.05	0.14	0.24	0.19	2.09	1.67	2.69	95.81	1.19	4.73	97.75	3.49	3.16	2.69	0.02	37.58	12.6	11.19	5.37	0	0.25	0.19	0.21	0	0.03	0.49	81.04	0.02	1.74	1.67	0	0		-6.11	3.14	-1.32	59.25	82.5	708.34	464.62	801.12	559.43	712.12	489.74	794.38	483.47
42.909	2	0.17	0.16	0.04	0.15	0.22	0.18	2.22	1.58	2.5	95.57	1.06	4.57	98.47	4.06	5.39	2.5	0.03	36	13.78	9.7	2.88	0	0.29	0.16	0.2	0	0.02	0.54	79.65	0.02	2.21	1.58	0	0		-7.05	1.17	-1.38	59.31	81.23	709.28	464.25	800.13	557.24	712.65	488.05	793.72	483.07
42.942	2	0.16	0.15	0.03	0.18	0.18	0.18	2.43	1.57	2.45	95.15	0.84	4.25	98.46	4.51	8.6	2.45	0.04	32.56	13.42	6.86	1.39	0	0.29	0.13	0.2	0	0.02	0.59	78.17	0.02	0.56	1.57	0	0		-9.42	1.21	-0.28	61.13	82.42	712.09	465.51	802.75	556.93	715.37	487.91	797.78	486.31
42.976	2	0.15	0.14	0.03	0.2	0.15	0.18	2.46	1.42	2.55	95.09	0.67	3.07	97.56	4.85	10.57	2.55	0.05	29.3	11.43	5.66	1.24	0	0.35	0.12	0.24	0.01	0.02	0.7	76.17	0.03	0.25	1.42	0	0		-9.17	3.55	-0.23	61.6	83.06	713.18	465.62	804.55	557.67	716.63	489.98	799.53	484.87
43.009	2	0.14	0.13	0.03	0.22	0.18	0.17	2.59	1.45	2.5	94.81	0.87	5.23	98.15	4.08	13.63	2.5	0.07	33.02	9.72	4.8	1.34	0	0.34	0.12	0.24	0.01	0.03	0.74	75.19	0.03	0.28	1.45	0	0		-7.62	2.15	0.37	61.14	83.6	713.02	464.57	805.86	558.39	717.29	489.4	800.74	484.32
43.042	2	0.11	0.1	0.03	0.32	0.18	0.15	3.62	1.42	2.42	92.77	0.85	5.28	97.28	4.61	24.11	2.42	0.11	32.53	9.02	3.94	1.88	0	0.34	0.13	0.23	0.01	0.04	0.83	72.38	0.03	1.64	1.42	0	0		-7.83	4.11	-0.45	60.68	81.87	712.49	463.39	807.03	559.68	718.03	488.63	799.68	482.65
43.076	2	0.1	0.09	0.03	0.41	0.19	0.14	4.36	1.35	2.48	91.28	0.95	5.33	98.32	5.17	30.7	2.48	0.12	33.95	8.31	4.68	2.63	0	0.39	0.15	0.23	0.01	0.04	0.96	69.91	0.03	0.37	1.35	0	0		-8.06	1.65	-0.42	60.64	83.73	714.42	464.19	806.52	557.24	717.75	488.95	801.31	483.56
43.109	2	0.08	0.07	0.03	0.57	0.22	0.12	6.68	1.35	2.46	86.63	1.5	5.98	97.27	5.93	40.29	2.46	0.16	36.39	7.96	5.21	3.36	0	0.39	0.16	0.22	0.01	0.05	0.96	70.35	0.03	1.01	1.35	0	0		-7.9	4.13	0.03	60.64	81.86	713.34	463.11	806.98	558.14	718.73	488.14	800.39	482.48
43.143	2	0.1	0.08	0.04	0.47	0.23	0.12	5.09	1.38	2.6	89.82	1.21	6.02	98.17	4.94	36.08	2.6	0.11	37.06	9.44	6.21	5.05	0	0.39	0.17	0.27	0.01	0.03	1.27	68.64	0.03	1.03	1.38	0	0		-8.76	2.1	-0.63	61.38	84.78	713.52	463.43	806.77	557.56	716.78	488.71	801.34	482.67
43.176	2	0.13	0.1	0.04	0.31	0.28	0.16	3.04	1.36	2.94	93.92	1.56	7.13	96.38	4.41	23.56	2.94	0.08	40.47	10.9	6.76	6.35	0	0.39	0.21	0.29	0.01	0.03	1.31	68.84	0.03	0.63	1.36	0	0		-9.32	5.59	-0.54	61.21	82.04	712.42	463.63	804.02	556.89	716.27	486.1	798.28	483.86
43.209	2	0.13	0.1	0.04	0.29	0.28	0.15	2.89	1.43	2.61	94.23	1.54	7.9	96.46	3.73	22.83	2.61	0.07	40.31	10.25	5.73	7.52	0	0.36	0.22	0.3	0.01	0.03	1.27	69	0.03	0.29	1.43	0	0		-6.7	5.48	-1.1	61.53	84.08	707.34	463.87	799.82	556.91	710.27	488.71	794.22	484.09
43.243	2	0.14	0.11	0.04	0.26	0.27	0.15	2.53	1.52	2.28	94.94	1.49	8.37	91.55	2.81	19.67	2.28	0.07	39.85	10.62	5.3	7.19	0	0.3	0.2	0.3	0.01	0.02	1.32	69.84	0.03	0.59	1.52	0	0		-5.18	10.09	-1.96	61.67	85.57	700.67	462.41	794.79	556.54	703.29	491.13	788.41	482.4
43.276	2	0.15	0.13	0.04	0.2	0.32	0.16	1.92	1.62	1.95	96.16	1.86	10.3	93.7	1.67	13.71	1.95	0.05	42.72	9.76	4.86	7.77	0	0.27	0.19	0.3	0.02	0.02	1.27	70.19	0.03	0.37	1.62	0	0		-8.34	8.5	-2.59	62.21	86.2	695.4	462.81	790.22	557.78	697.53	489.36	783.43	482.14
43.309	2	0.16	0.14	0.04	0.17	0.28	0.16	1.7	1.7	1.7	96.6	1.49	9.93	94.34	0.98	9.36	1.7	0.04	39.83	7.9	3.84	8.22	0	0.27	0.2	0.4	0.02	0.03	1.35	72.22	0.02	0.51	1.75	0	0		-4.38	7.93	-2.6	62.25	85.66	688.57	462.81	782.8	557.43	690.75	490.47	775.97	481.76
43.343	2	0.16	0.14	0.05	0.16	0.26	0.16	1.53	1.4	1.4	96.95	1.33	10	94.96	0.67	8.39	1.4	0.04	38.34	6.63	3.09	12.22	0	0.24	0.22	0.56	0.03	0.05	1.35	70.87	0.02	0.84	1.9	0	0		-12.23	7.32	-0.8	63.76	90.79	678.06	460.08	777.93	559.95	681.54	487.98	772.04	480.78
43.376	2	0.18	0.15	0.07	0.15	0.28	0.17	1.29	1.44	1.44	97.42	1.43	10.77	95.15	0.44	5.91	1.44	0.03	39.29	5.29	2.54	18.67	0	0.22	0.22	0.56	0.04	0.05	1.35	69.5	0.02	0.79	1.99	0	0		-5.91	7.12	-1.22	63.5	91.61	672.15	458.85	773.48	561.7	675.66	487.03	766.93	479.25
43.409	2	0.17	0.15	0.06	0.15	0.23	0.16	1.16	1.32	1.32	97.68	1.1	10	96.03	0.47	6.02	1.32	0.02	35.73	3.85	1.37	16.42	0	0.21	0.26	0.6	0.05	0.08	1.32	66.82	0.02	1.13	2.18	0	0		-11.05	6.07	-0.32	63.52	92.2	662.01	456.59	765.38	560.58	666.85	484.69	758.74	477.15
43.443	2	0.15	0.13	0.05	0.16	0.27	0.16	1.17	1.22	1.22	97.65	1.28	11.52	95.32	0.47	8.15	1.22	0.03	38.03	3.49	1.03	14.2	0	0.17	0.28	0.75	0.07	0.1	1.18	64.96	0.03	1.27	2.5	0	0		-4.12	6.93	-3.02	63.21	87.13	657.79	457.33	759.69	561.38	662.94	487.69	749.25	475.7
43.476	2	0.13	0.13	0.04	0.17	0.3	0.16	1.14	1.08	1.08	97.72	1.44	12.39	94.22	0.51	9.27	1.08	0.03	39.54	3.66	0.95	7.95	0	0.16	0.35	0.9	0.1	0.1	1.23	63.08	0.02	1.98	2.64	0	0		-2.77	8.05	-3.5	63.34	87.1	653.04	458.22	756.49	563.59	658.88	490.56	744.75	475.93
43.51	2	0.12	0.12	0.03	0.19	0.18	0.14	1.29	0.99	0.99	97.42	0.73	8.37	96.5	0.59	13.33	0.99	0.02	30.09	3.02	1.01	4.02	0	0.15	0.42	1.18	0.1	0.11	1.23	61.97	0.02	1.39	2.63	0	0		-3.93	5.42	-4.66	62.45	89.87	650.26	459.96	753.04	564.15	653.64	493.27	741.95	476.58
43.543	2	0.11	0.11	0.03	0.21	0.16	0.13	1.46	1.05	1.05	97.08	0.63	7.42	94.59	0.98	16.29	1.05	0.02	28.06	3.47	1.19	3.45	0	0.15	0.44	1.26	0.08	0.14	1.09	61.64	0.02	1.63	2.73	0	0		-8.8	7.69	-5.45	61.07	87.06	648.26	462.69	747.92	563.76	650.97	493.49	736.69	478.3
43.576	2	0.1	0.1	0.03	0.26	0.11	0.11	1.95	1.2	1.3	96.09	0.42	4.36	94.14	1.75	21.36	1.2	0.03	22.35	4.62	1.78	2.95	0	0.15	0.39	1.3	0.08	0.12	1.03	62.87	0.02	7.04	2.59	0	0		-12.23	8.12	-8.45	60.52	90.05	646.1	466.78	745.66	565.83	646.1	501.45	733.35	479.17
43.61	2	0.1	0.09	0.03	0.26	0.09	0.11	1.83	1.05	1.56	96.33	0.41	2.47	88.04	2.32	22.17	1.05	0.02	18.31	4.97	2.55	2.54	0	0.14	0.32	1.56	0.06	0.09	1.01	59.98	0.02	3.56	2.74	0	0		-12.89	12.02	-10.01	59.68	88.72	641.68	471.23	742.69	571.42	641.68	505.09	728.5	486.83
43.643	2	0.1	0.09	0.03	0.27	0.11	0.12	1.98	1.12	1.8	96.03	0.41	3.23	93.86	3.48	21.96	1.12	0.02	21.79	5.57	3.23	2.69	0	0.14	0.28	1.8	0.04	0.11	1.02	60.94	0.02	2.66	2.61	0	0		-9.92	8.36	-8.16	59.32	88.23	637.66	480.69	735.81	578.52	637.66	513.6	723.86	494.77
43.676	2	0.11	0.11	0.03	0.23	0.11	0.13	1.64	1.25	1.94	96.71	0.42	3.15	94.64	3.94	17.39	1.25	0.03	22.47	6.41	3.77	2.82	0	0.14	0.22	1.94	0.03	0.09	0.96	60.43	0.02	3.64	2.61	0	0		-3.98	7.65	-9.74	57.17	82.8	637.23	486.49	733.29	582.54	637.98	519.27	718.96	502.02
43.71	2	0.1	0.11	0.03	0.24	0.12	0.14	1.7	1.1	2.08	96.6	0.44	3.75	98.31	4.78	17.04	1.1	0.03	22.93	4.39	2.68	2.29	0	0.14	0.18	2.08	0.03	0.09	1.17	60.8	0.02	5.64	2.64	0	0		-9.2	1.69	-8.86	55.73	83.79	634.97	486.36	732.39	583.78	635.98	517.55	718.65	503.87
43.743	2	0.11	0.12	0.03	0.21	0.13	0.16	1.51	1.03	1.82	96.99	0.48	4.66	98.13	5.6	11.7	1.03	0.04	24.09	3.28	1.21	2.57	0	0.15	0.15	1.82	0.03	0.12	1.26	62.33	0.02	15.43	2.59	0	0		-10.39	2.2	-9.45	56.03	86.07	634.88	488.69	732.68	586.49	634.9	522.07	718.93	503.46
43.777	2	0.11	0.13	0.02	0.22	0.09	0.17	1.36	1	2.17	97.29	0.35	2.52	96.97	7.16	10.77	1	0.05	19.28	2.45	0.42	2.04	0	0.15	0.13	2.17	0.02	0.09	1.52	59.14	0.03	37.12	2.45	0	0		-13.87	4.67	-9.22	56.93	86.15	634.46	490.71	732.72	588.96	634.57	522.89	719.13	506.42
43.81	2	0.11	0.14	0.02	0.22	0.08	0.2	1.22	1.18	1.59	97.57	0.33	0.64	96.58	9.59	7.77	1.18	0.05	16.98	1.77	0.5	1.88	0	0.14	0.12	1.59	0.03	0.1	1.73	57.04	0.04	4.76	2.2	0	0		-11.44	5.29	-8.71	56.43	84.55	635.9	493.85	732.8	590.76	636.52	525.23	719.62	509.68
43.843	2	0.11	0.15	0.02	0.22	0.08	0.23	1.2	1.34	1.38	97.6	0.33	0.38	97.37	11.34	4.91	1.34	0.04	17.64	1.71	0.5	2.13	0	0.15	0.12	1.38	0.02	0.15	1.85	57.83	0.04	10.37	2.14	0	0		-14.42	3.93	-8.02	55.82	81.74	637.09	495.59	730.92	589.42	638.33	525.55	718.44	509.3
43.877	2	0.11	0.16	0.02	0.23	0.1	0.28	1.37	1.38	1.38	97.26	0.39	0.85	98.43	14.15	3.86	1.38	0.05	20.85	1.99	0.73	3.74	0	0.19	0.18	1.28	0.03	0.27	1.73	59.28	0.05	3.65	2.02	0	0		-12.71	-1.32	-10.17	54.47	79.88	637.91	497.43	730.05	589.57	638.68	529.86	715.72	508.75
43.91	2	0.11	0.16	0.03	0.25	0.13	0.32	1.57	1.65	1.65	96.86	0.59	2.21	98.72	16.4	4.11	1.65	0.07	26.5	1.99	1.41	7.78	0	0.22	0.2	1.19	0.04	0.31	1.66	60.12	0.06	6.27	1.92	0	0		-13.2	-0.27	-10.14	54.88	81.18	636.13	499.44	729.46	592.78	636.24	531.27	715.47	513.59
43.943	2	0.14	0.16	0.06	0.2	0.17	0.27	1.03	1.61	1.61	97.95	0.79	4.82	96.4	11.24	2.7	1.61	0.06	30.87	1.6	2.14	18.82	0	0.24	0.23	1.07	0.04	0.31	1.4	56.33	0.06	2.54	1.89	0	0		-9.64	5.56	-10.13	56.07	81.55	636.98	506.69	729.75	599.43	636.98	539.33	716.02	519.28
43.977	2	0.15	0.17	0.08	0.21	0.14	0.29	1.1	1.6	2.08	97.81	0.63	1.82	86.07	13.4	2.68	2.08	0.06	27.69	1.97	3.61	24.12	0	0.35	0.25	0.73	0.03	0.21	1.42	55.81	0.07	17.05	1.6	0	0		-9.35	12.89	-7.67	53.32	78.36	632.15	505.46	726.7	600.98	635.66	534.24	712.79	520.45
44.01	2	0.14	0.17	0.07	0.22	0.12	0.3	1.04	1.6	2.16	97.93	0.52	0	68.25	15.09	2.63	2.16	0.06	25.02	2.71	5.87	19.76	0	0.41	0.27	0.63	0.03	0.11	1.54	52.77	0.07	15.55	1.6	0	0		-13.21	18.17	-7	55.16	77.49	628.91	510.85	722.03	604.23	632.41	537.94	708.95	525.78
44.043	2	0.14	0.17	0.06	0.2	0.12	0.29	0.93	1.68	2.32	98.14	0.51	0	76.24	14.25	1.52	2.32	0.05	24.48	4.84	7.12	14.91	0	0.47	0.29	0.44	0.03	0.14	1.64	52.19	0.09	23.9	1.68	0	0		-11.81	16.17	-8.52	53.87	74.05	626.72	516.32	717.79	607.48	630.35	543.72	703.26	530.79
44.077	2	0.13	0.17	0.04	0.19	0.11	0.25	0.78	1.65	1.91	98.44	0.47	0	98.67	12.16	1.77	1.91	0.07	23.08	5.49	7.2	7.47	0	0.48	0.3	0.31	0.03	0.15	1.98	49.72	0.13	3.37	1.65	0	0		-17.16	0.47	-10.63	53.91	71.81	624.89	518.79	716.94	610.84	629.38	547.21	699.61	532.24
44.11	2	0.13	0.17	0.04	0.18	0.15	0.25	0.76	1.71	1.71	98.49	0.7	2.14	93.08	10.82	2.32	1.71	0.1	28.79	5.56	5.87	7.59	0	0.51	0.36	0.27	0.04	0.21	1.9	49.73	0.15	3.37	1.74	0	0		-3.43	9	-9.53	50.14	75.66	622.4	518.7	714.45	612.56	625.58	549.43	699.18	531.87
44.144	2	0.14	0.16	0.05	0.18	0.21	0.27	0.7	1.62	1.62	98.59	1.06	5.21	91.55	10.48	2.25	1.62	0.11	34.51	5.17	5.13	11.18	0	0.62	0.32	0.19	0.05	0.32	1.95	48.39	0.24	4.51	1.99	0	0		-3.56	10.09	-10.28	50.74	76.61	620.66	519.4	712.06	612.14	622.85	551.27	696.8	531.24
44.177	2	0.15	0.16	0.06	0.16	0.22	0.24	0.58	1.46	1.46	98.84	1.07	5.9	90.96	8.23	1.28	1.46	0.08	34.68	5.09	5.68	15.31	0	0.58	0.29	0.14	0.06	0.29	1.94	46.94	0.31	4.11	2.23	0	0		-3.44	10.45	-9.2	51.98	74.54	619.23	521.65	708.57	612.76	621.93	551.66	694.35	534.05
44.21	2	0.18	0.17	0.09	0.16	0.26	0.25	0.62	1.65	1.65	98.77	1.33	6.09	86.43	9.2	1.15	1.65	0.06	37.63	6.91	7.47	23	0	0.54	0.23	0.13	0.06	0.27	2.08	47.61	0.32	8.51	2.21	0	0		-10.28	12.74	-7.49	54.14	74.67	619.24	521.77	708.39	611.93	622.3	549.1	695.67	535.23
44.244	2	0.21	0.17	0.15	0.14	0.2	0.2	0.39	2.24	2.25	99.22	0.92	2.87	90.31	6.14	0.54	2.25	0.05	32.64	8.68	10.9	27.43	0	0.62	0.21	0.11	0.08	0.23	1.89	40.35	0.38	4.2	2.24	0	0		-8.63	10.84	-7.67	53.52	73.6	618.36	522.03	706.27	611.18	621.33	549.41	693.57	535.32
44.277	2	0.21	0.17	0.18	0.12	0.14	0.17	0.36	2.36	2.36	99.28	0.6	0	93.79	4.19	0.41	2.36	0.04	26.68	9.07	14.52	27.38	0	0.68	0.19	0.1	0.11	0.13	1.9	40.54	0.4	11.94	2.37	0	0		-9.7	8.42	-6.49	53.77	74.67	616.67	522.42	703.61	610.53	619.11	548.96	692.66	536.07
44.31	2	0.2	0.17	0.27	0.11	0.14	0.15	0.32	2.53	3.3	99.35	0.55	0	91.24	2.92	0.38	3.3	0.04	25.57	9.41	20.47	29.42	0	0.8	0.19	0.09	0.13	0.12	1.72	39.22	0.45	7.46	2.53	0	0		-8.23	10.28	-6.21	54.16	74.86	615.27	522.32	701.85	610.32	617.66	549.16	691.27	535.53
44.344	2	0.24	0.16	0.44	0.1	0.13	0.14	0.26	2.97	3.04	99.13	0.46	0	93.9	1.95	0.36	3.04	0.05	23.38	9.95	19.77	39.91	0	1	0.21	0.08	0.15	0.1	1.31	34.51	0.46	3.78	2.97	0	0		-12.07	8.33	-6.05	56.15	75.5	613.5	522.17	701.36	610.94	616.33	549.35	690.47	535.07
44.377	2	0.29	0.16	0.55	0.11	0.14	0.15	0.24	2.82	2.82	98.89	0.5	0	86.5	1.43	0.25	2.82	0.04	24.71	7.93	14.19	50.38	0	1.01	0.2	0.08	0.18	0.12	1.15	33.74	0.48	5.74	3.2	0	0		-11.33	12.71	-7.33	57.48	74.86	611.13	520.64	701.05	610.57	615.2	550.81	687.62	531.88
44.41	2	0.27	0.16	0.45	0.11	0.12	0.15	0.2	2.2	2.2	99.1	0.42	1.2	91.36	0.97	0.2	2.2	0.05	22.15	4.46	8.99	51.2	0	1.2	0.2	0.06	0.2	0.14	1.09	29.87	0.42	0.68	3.18	0	0		-13.05	10.21	-6.03	58.14	78.07	613.24	519.39	701.69	607.94	615.1	547.59	691.55	531.78
44.444	2	0.24	0.16	0.26	0.12	0.11	0.16	0.2	2	2	99.49	0.37	2.37	89.75	0.72	0.2	2	0.06	20.38	2.85	5.19	43.89	0	1.44	0.24	0.05	0.19	0.13	1.11	29.58	0.47	2.74	3.41	0	0		-8.24	11.15	-4.35	57.33	74.9	610.86	516.92	700.17	606.79	615.83	545.5	689.21	530.47
44.477	2	0.21	0.15	0.17	0.12	0.11	0.16	0.18	1.66	1.66	99.58	0.36	2.82	86.72	0.67	0.32	1.66	0.09	19.96	1.74	4.11	37.12	0	1.49	0.31	0.05	0.21	0.11	1	27.88	0.46	0.96	3.42	0	0		-9.45	12.62	-4.24	58.36	79.71	609.22	513.13	699.81	603.72	612.35	542.58	690.44	526.65
44.511	2	0.16	0.15	0.09	0.12	0.13	0.15	0.21	1.33	1.33	99.59	0.41	4.24	77.46	0.67	0.51	1.33	0.12	22.02	1.1	4.14	23.24	0	1.23	0.37	0.04	0.24	0.05	0.8	30.3	0.5	0.64	3.71	0	0		0.48	15.83	-2.84	58.27	79.08	606.49	508.7	701.55	603.76	613.4	541.95	690.25	523.29
44.544	2	0.16	0.14	0.08	0.12	0.15	0.16	0.2	1.29	1.29	99.59	0.48	5.56	69.3	0.73	0.75	1.22	0.14	24.15	0.82	3.79	21.97	0	1.29	0.48	0.05	0.21	0.08	0.67	29.77	0.47	1.3	3.96	0	0		4.86	17.93	-4.22	57.68	75.16	604.92	505.45	701.43	603.44	613.91	539.06	686.66	520.19
44.577	2	0.16	0.14	0.08	0.12	0.17	0.16	0.21	1.3	1.3	99.58	0.56	6.59	74	1.1	0.99	1.3	0.14	26.35	0.72	3.43	23.38	0	1.25	0.58	0.05	0.2	0.11	0.67	29.81	0.43	2.62	4.04	0	0		2.88	16.77	-5.37	57.83	74.92	603.62	502.11	699.55	599.95	611.68	534.75	684.37	516.6
44.611	2	0.15	0.14	0.07	0.12	0.19	0.17	0.19	1.54	1.54	99.62	0.62	7.4	70.43	1.44	1.16	1.54	0.12	27.74	0.77	3.03	21.39	0	1.29	0.62	0.06	0.17	0.17	0.59	27.13	0.37	0.65	4.3	0	0		0.4	17.66	-6.08	59.01	74.83	602.36	500.39	697.63	596.9	609.92	533.35	682.14	513.74
44.644	2	0.17	0.14	0.11	0.12	0.24	0.17	0.2	1.42	1.42	99.52	0.83	9.41	65.7	1.56	1.36	1.42	0.12	31.83	1.04	3.12	29.32	0	1.17	0.59	0.06	0.14	0.19	0.52	27.47	0.32	0.48	4.53	0	0		2.07	18.75	-4.95	59.18	74.38	601.22	498.68	696.05	594.66	609.4	531.55	681.29	512.49
44.677	2	0.2	0.14	0.16	0.12	0.28	0.17	0.18	1.42	1.42	99.44	0.98	10.47	87.62	1.37	1.32	1.42	0.08	34.34	2.04	3.62	36.77	0	1.1	0.56	0.06	0.13	0.14	0.45	26.04	0.27	0.71	4.65	0	0		-6.56	12.22	-7.35	61.2	76.32	601.07	498.42	695.57	593.39	606.84	531.18	680.29	510.46
44.711	2	0.21	0.13	0.19	0.12	0.35	0.18	0.17	1.38	1.38	99.29	1.28	12.17	63.88	1.58	1.71	1.19	0.07	37.81	3.6	3.83	41.2	0	1.38	0.55	0.07	0.11	0.1	0.32	23.81	0.23	0.56	4.95	0	0		0.34	19.15	-6.14	61.27	76.52	598.32	495.25	695.13	592.65	605.93	529.68	679.35	508.11
44.744	2	0.23	0.14	0.21	0.12	0.33	0.18	0.17	1.4	1.4	99.34	1.22	11.36	79.73	2.09	1.56	1.4	0.06	37.07	4.89	3.67	42.73	0	1.38	0.69	0.08	0.11	0.1	0.33	23	0.22	0.56	4.65	0	0		-0.6	15.15	-5.2	62.14	78.54	595.84	492.2	695.15	592.54	603.91	526.46	679.86	506.44
44.778	2	0.23	0.14	0.13	0.12	0.2	0.17	0.15	1.21	1.21	99.54	0.65	8.05	85.64	2.1	1.74	1.14	0.05	28.45	7.57	2.74	34.34	0	1.21	0.78	0.1	0.1	0.11	0.24	20.51	0.15	0.67	4.45	0	0		-3.37	13.07	-7.28	62.33	76.78	597.32	488.17	701.45	593.25	608.19	525.02	681.21	501.28
44.811	2	0.2	0.14	0.07	0.13	0.17	0.17	0.14	0.91	0.91	99.59	0.54	7.25	69.26	2.42	2.26	0.91	0.05	26.17	8.88	1.85	22.77	0	0.91	0.75	0.13	0.08	0.08	0.23	18.29	0.11	0.3	4.1	0	0		0.61	17.94	-5.25	62.74	76.75	597.27	485.51	704.63	595.28	610.31	521.19	684.45	501.3
44.844	2	0.19	0.14	0.04	0.13	0.13	0.16	0.14	0.96	0.93	99.61	0.39	5.3	63.9	2.06	2.54	0.93	0.04	21.54	11.35	1.41	12.16	0	0.82	0.96	0.18	0.07	0.08	0.24	17.63	0.1	0.8	3.88	0	0		2.91	19.14	-5.39	63.03	73.64	598.74	484.98	706.97	596.06	614	521.37	684.72	500.86
44.878	2	0.19	0.14	0.03	0.13	0.12	0.16	0.14	1.34	0.83	99.62	0.42	5.23	75.86	1.73	2.72	0.83	0.03	21.99	12.83	0.97	5.65	0	0.72	1.34	0.27	0.07	0.09	0.25	17.19	0.08	0.7	3.4	0	0		-4.57	16.28	-7.47	64.58	75.66	604.62	484.28	713.88	595.45	618.31	520.81	690.62	498.54
44.911	2	0.19	0.14	0.03	0.14	0.11	0.16	0.13	1.83	1.03	99.62	0.38	4.25	84.28	1.88	3.07	1.03	0.02	20.21	13.51	0.56	2.52	0	0.54	1.83	0.31	0.08	0.12	0.23	15.88	0.07	10.44	3.19	0	0		-4.33	13.6	-6.48	65.42	77.67	610.37	484.69	721.49	597.96	624.31	521.51	698.91	499.91
44.944	2	0.22	0.14	0.03	0.13	0.09	0.15	0.12	2.15	1	99.57	0.33	3.25	76.29	1.53	2.77	1	0.02	17.58	17.39	0.65	1.33	0	0.45	2.15	0.35	0.1	0.23	0.22	13.41	0.08	2.43	3.31	0	0		-4.43	16.16	-6.69	64.12	80.61	612.95	478.7	731.71	599.37	629.31	518.6	706.16	494.25
44.978	2	0.23	0.15	0.02	0.13	0.07	0.14	0.11	1.64	1.23	99.53	0.33	1.59	61.37	1.15	2.43	1.23	0.01	13.45	19.63	0.84	0.79	0	0.21	1.64	0.52	0.12	0.15	0.24	12.23	0.05	2	3.32	0	0		-4.46	19.69	-6.68	63.15	77.3	614.68	478.55	737.08	604.37	634.27	516.99	708.56	495.66
45.011	2	0.3	0.15	0.03	0.13	0.06	0.14	0.09	1.41	1.19	99.41	0.33	0.52	59.3	0.69	2.1	1.19	0.01	11.15	25.73	1.31	1.1	0	0.16	1.41	0.57	0.14	0.07	0.23	9.87	0.05	2.24	3.23	0	0		0.31	20.12	-8.2	63.82	82.91	620.2	478.5	748.42	609.33	639.61	522.94	717.62	494.84
45.044	2	0.33	0.15	0.03	0.12	0.06	0.13	0.09	1.42	1.42	99.35	0.33	0	63.17	0.55	1.74	1.42	0.01	8.7	28.2	2.08	1.64	0	0.11	1.16	0.71	0.16	0.04	0.23	8.53	0.04	1.03	3.38	0	0		-5.74	19.3	-6.38	61.87	86.44	623.41	477.88	756.56	613.7	643.84	520.68	726.6	495.72
45.078	2	0.48	0.15	0.03	0.12	0.05	0.13	0.08	1.68	1.68	99.04	0.33	0	42.25	0.38	1.03	1.68	0	7.37	37.74	2.5	3.14	0	0.06	0.77	0.93	0.2	0.01	0.23	6.9	0.03	1.82	3.35	0	0		-3.53	23.56	-4.84	60.7	85.22	626.47	475.1	764.06	617.07	650.24	516.71	732.82	495.66
45.111	2	0.44	0.15	0.03	0.12	0.05	0.13	0.08	1.69	1.69	99.13	0.33	0	30.91	0.26	0.84	1.69	0	6.41	33.96	2.28	6.24	0	0.04	0.37	0.92	0.19	0.01	0.25	6.98	0.03	0.53	3.6	0	0	6	0.87	26.02	-3.21	61.09	81.8	628.53	474.86	767.09	619.24	655.46	516.04	735.13	497.49
45.145	2	0.4	0.15	0.03	0.12	0.05	0.12	0.07	1.7	1.7	99.2	0.33	0	42.61	0.23	0.65	1.7	0	4	31.92	1.36	4.82	0	0.03	0.19	1.07	0.21	0.01	0.3	5.56	0.02	2.41	3.67	0	0	6	-5.07	23.49	-2.25	60.96	86.12	633.25	476.05	770.4	617.97	657.55	514.84	742.15	498.72
45.178	2	0.37	0.15	0.03	0.12	0.04	0.12	0.07	1.84	1.84	99.26	0.33	0	51.44	0.17	0.4	1.84	0	3.91	29.05	1.54	5.15	0	0.02	0.08	1.25	0.19	0.01	0.37	6.03	0.02	0.86	3.55	0	0	6	-3.59	21.71	-2.85	62.13	88.62	635.29	474.46	775.56	620.35	659.36	514.09	746.53	498.07
45.211	2	0.27	0.15	0.03	0.12	0.04	0.13	0.07	2.12	2.12	99.46	0.33	0	71.07	0.3	0.42	2.12	0	2.91	20.61	1.28	4.46	0	0.01	0.04	1.11	0.12	0.01	0.44	6.6	0.02	2.72	3.64	0	0	6	-8.3	17.51	-4.77	61.37	92.65	644.42	479.55	783.88	625.08	664.3	516.69	755.9	502.86
45.245	2	0.23	0.15	0.03	0.12	0.04	0.13	0.07	2.14	2.14	99.54	0.33	0	81.95	0.42	0.41	2.14	0	2.81	16.53	1.14	3.7	0	0.01	0.03	1.3	0.08	0	0.61	6.21	0.01	7.31	3.69	0	0	6	-10.77	14.43	-4.02	60.16	91.32	649.96	478.53	791.41	626.74	671.9	513.91	762.57	503
45.278	2	0.18	0.15	0.03	0.12	0.04	0.13	0.08	1.96	1.96	99.63	0.33	0	76.41	0.51	0.35	1.96	0	3	10.97	1.04	2.6	0	0	0.02	0.98	0.05	0	0.69	6.46	0.01	12.06	3.84	0	0	6	-8.37	16.12	-4.74	60.22	88.86	656.23	481.19	794.66	627.59	677.36	514.95	765.77	506.04
45.311	2	0.15	0.15	0.02	0.12	0.04	0.13	0.08	1.72	1.72	99.69	0.33	0	70.19	0.64	0.35	1.72	0	2.78	6.54	0.4	1.85	0	0	0.01	0.82	0.04	0	0.85	6.49	0.01	25.57	4.13	0	0	6	-10.75	17.72	-2.88	60.24	89.12	661.38	483.6	794.26	623.24	680.78	514.29	769.74	509.01
45.345	2	0.13	0.14	0.02	0.12	0.05	0.12	0.08	1.59	1.59	99.72	0.33	0	61.03	0.61	0.45	1.59	0	3.27	3.02	0.24	1.38	0	0	0.01	0.45	0.04	0	1.02	6.43	0.01	11.84	4.76	0	0	6	-14.22	19.76	-3.09	58.52	89.05	665.3	482.77	800	623.67	685.57	514	774.32	506.72
45.378	2	0.12	0.14	0.02	0.12	0.05	0.12	0.08	1.53	1.53	99.72	0.33	0	68.72	0.92	0.55	1.53	0	2.73	1.81	0.12	0.94	0	0	0.01	0.38	0.04	0	1.16	6.61	0.01	8.04	4.73	0	0	6	-11.74	18.06	-3.91	58.65	86.1	667.1	482.28	800.23	621.81	687.69	514.7	773.29	505.44
45.411	2	0.12	0.13	0.02	0.12	0.05	0.12	0.08	1.43	1.43	99.73	0.33	0	79.65	0.96	0.68	1.43	0	2.2	1.07	0.1	0.83	0	0	0.01	0.28	0.03	0.01	1.35	6.38	0.01	1.76	5.07	0	0	6	-11.43	15.18	-2.7	58.57	87.64	667.66	480.78	801.91	621.26	688.79	513.53	775.99	504.78
45.445	2	0.12	0.13	0.02	0.12	0.05	0.12	0.08	1.25	1.25	99.75	0.33	0.01	76.25	0.99	1.07	1.25	0	2.12	0.75	0.16	0.71	0	0	0.01	0.22	0.03	0.01	2.09	7.37	0	4.97	5.65	0	0	6	-10.45	16.17	-6.06	59.32	85.05	669.87	480.59	799.51	616.74	687.91	513.28	772.25	502.35
45.478	2	0.12	0.13	0.02	0.12	0.05	0.11	0.08	1.2	1.2	99.75	0.33	0	77.46	0.81	1.27	1.2	0	1.8	0.58	0.21	0.65	0	0	0.01	0.19	0.04	0	2.11	6.99	0	8.17	5.54	0	0	6	-8.5	15.83	-5.43	59.89	84.49	669.96	479.45	798.77	614.75	688.35	512.65	772.1	501.4
45.512	2	0.11	0.12	0.02	0.12	0.05	0.11	0.09	1.17	1.17	99.75	0.33	0.09	72.96	0.9	1.84	1.17	0	1.96	0.44	0.27	0.61	0	0	0.02	0.12	0.05	0	2.75	9.23	0	7.12	5.78	0	0	6	-5.58	17.04	-4.2	60.61	85.62	669.1	479.46	798.16	615.09	687.81	513.22	772.73	502.33
45.545	2	0.11	0.12	0.02	0.13	0.05	0.11	0.1	1.04	1.04	99.74	0.33	0	75.23	0.97	2.75	1.04	0	1.85	0.4	0.28	0.63	0	0	0.02	0.1	0.06	0	2.99	9.71	0	3.82	5.59	0	0	6	-8.08	16.45	-4.89	59.86	86.64	668.21	478.09	798.96	615.08	686.8	512.2	772.63	500.41
45.578	2	0.11	0.12	0.02	0.14	0.05	0.11	0.1	1.07	1.07	99.73	0.33	0	72.61	1.16	3.8	1.07	0	1.57	0.37	0.25	0.64	0	0	0.02	0.11	0.05	0	2.94	9.58	0	3.13	5.23	0	0	6	-3.28	17.13	-4.21	60.92	86.3	667.44	477.81	798.82	616.51	686.92	512.27	772.56	501.62
45.612	2	0.11	0.12	0.02	0.14	0.04	0.11	0.11	0.88	0.88	99.71	0.33	0	70.08	1.42	4.32	0.88	0	1.52	0.38	0.25	0.8	0	0	0.02	0.08	0.04	0	3.51	9.72	0	2.93	4.65	0	0	6	-4.97	17.74	-4.25	60.29	85.8	666.48	477.03	798.54	616.29	686.54	511.21	771.68	500.68
45.645	2	0.11	0.12	0.02	0.15	0.04	0.11	0.11	0.97	0.97	99.69	0.33	0	79.04	1.71	5.5	0.97	0	1.4	0.46	0.25	1.3	0	0	0.02	0.1	0.04	0.01	3.7	9.32	0	1.98	4.5	0	0	6	-7.17	15.36	-4.57	59.85	85.65	666.4	477.75	797.88	616.24	686.01	511.24	771.04	501
45.678	2	0.11	0.12	0.02	0.17	0.04	0.12	0.12	1.06	1.06	99.66	0.33	0	76.08	2.44	7	1.06	0	1.27	0.57	0.23	1.53	0	0	0.02	0.1	0.04	0.01	3.88	9.33	0	1.38	4.15	0	0	6	-7.81	16.22	-5.27	59.66	84.5	666.72	477.8	797.04	615.25	685.89	510.68	769.79	500.59
45.712	2	0.11	0.12	0.03	0.19	0.04	0.12	0.13	0.88	0.88	99.63	0.33	0	81.78	3.41	8.92	0.88	0	1.31	0.62	0.22	1.9	0	0	0.02	0.09	0.04	0.01	3.88	7.82	0	2.08	3.82	0	0	6	-7.32	14.49	-4.87	60	84.04	665.73	477.15	795.86	614.24	685.36	510.46	768.74	499.94
45.745	2	0.1	0.11	0.03	0.21	0.04	0.12	0.15	1	1	99.59	0.33	0	83.54	4.22	10.94	1	0	1.36	0.72	0.18	2.22	0	0	0.02	0.11	0.04	0.01	3.71	8.14	0	6.65	3.59	0	0	6	-7.02	13.88	-3.67	60.76	84.91	665.59	477.83	792.75	611.66	683.97	509.95	768.4	500.96
45.779	2	0.1	0.12	0.02	0.22	0.04	0.13	0.15	0.91	0.91	99.56	0.33	0	83.9	5.4	11.47	0.91	0.01	1.42	0.72	0.14	1.42	0	0	0.02	0.13	0.04	0.01	3.08	7.08	0	10.09	3.15	0	0	6	-7.71	13.75	-4.33	61.2	85.15	665.08	476.41	789.19	606.41	681.46	508.69	765.96	498.21
45.812	2	0.09	0.11	0.02	0.26	0.04	0.13	0.18	0.9	0.9	99.49	0.33	0	83.01	6.52	14.91	0.9	0.01	1.51	0.7	0.12	0.94	0	0	0.02	0.15	0.04	0.01	2.99	7.02	0	4.88	2.96	0	0	6	-8.61	14.07	-4.93	60.52	85.07	663.36	474.52	790.17	607.07	680.84	508.04	765.04	495.94
45.845	2	0.09	0.11	0.02	0.25	0.04	0.12	0.18	0.9	0.9	99.49	0.33	0	77.49	6.09	15.01	0.9	0.01	1.8	0.93	0.16	0.79	0	0	0.02	0.17	0.05	0.01	3.08	6.7	0	8.32	2.96	0	0	6	-7.9	15.82	-5.49	60.69	83.56	662.43	473.8	789.71	607.93	680.45	506.11	763.39	495.92
45.879	2	0.1	0.11	0.02	0.25	0.04	0.13	0.17	1.07	1.07	99.5	0.33	0	80.47	6.58	13.97	1.07	0.01	2.18	1.27	0.21	0.61	0	0	0.02	0.23	0.05	0.01	2.8	6.13	0	3.79	2.79	0	0	6	-10.57	14.92	-5.51	59.95	84.64	661.71	472.48	791.05	607.92	680.26	505.65	764.1	494.04
45.912	2	0.1	0.12	0.02	0.22	0.04	0.13	0.14	1.12	1.12	99.56	0.33	0	65.43	5.39	11.51	1.12	0.01	2.72	1.36	0.22	0.64	0	0	0.03	0.24	0.07	0.01	2.52	6.05	0	5.32	2.67	0	0	6	-7.64	18.81	-2.58	60.37	86.61	661.97	471.06	792.75	607.69	682.1	504.75	768.1	494.44
45.945	2	0.11	0.12	0.02	0.2	0.04	0.12	0.13	0.97	0.97	99.6	0.33	0	79.47	3.48	10.6	0.97	0.01	3.63	1.45	0.31	1.11	0	0	0.03	0.25	0.07	0.01	2.54	6.58	0	1.18	2.8	0	0	6	-9.58	15.23	-2.73	59.88	89.62	663.87	469.14	800.87	612.42	685.38	503.67	774.42	493.53
45.979	2	0.11	0.13	0.03	0.18	0.04	0.12	0.12	0.91	0.91	99.64	0.33	0	77.15	1.86	9.07	0.91	0.02	3.79	1.19	0.35	1.35	0	0	0.03	0.33	0.07	0.01	2.64	8.1	0	0.58	2.75	0	0	6	-8.38	15.92	-1.23	60.64	84.46	666.18	468.76	802.47	612.53	690.9	501.19	775.11	494.65
46.012	2	0.11	0.13	0.03	0.17	0.04	0.11	0.12	0.77	0.77	99.66	0.33	0	89.92	1.11	8.4	0.77	0.02	4.73	0.91	0.29	1.14	0	0	0.03	0.32	0.06	0.01	2.69	9.3	0	1.32	3.04	0	0	6	-6.03	11.06	-3.92	60.61	92.83	681.77	468.38	817.97	611.68	700.29	503.52	792.54	493.14
46.045	2	0.11	0.12	0.03	0.17	0.05	0.11	0.12	0.71	0.71	99.66	0.33	0	91.78	0.47	9.27	0.71	0.03	5.05	0.7	0.52	1.67	0	0	0.02	0.39	0.05	0.01	2.77	9.78	0	0.21	3.34	0	0	6	-9.11	9.93	-0.12	60.02	91.43	682.58	465.66	825.53	616.52	707.69	498.39	799.02	494.08
46.079	2	0.11	0.12	0.03	0.17	0.05	0.1	0.14	0.67	0.67	99.66	0.33	0	91.56	0.25	9.7	0.67	0.05	5.32	0.87	0.63	1.85	0	0	0.02	0.55	0.04	0.01	3.26	11.81	0	0.85	3.61	0	0	6	-6.32	10.08	-4.15	60.31	87.66	698.47	463.73	839.92	613.32	721.97	496.66	809.54	492.54
46.112	2	0.1	0.1	0.03	0.19	0.05	0.1	0.18	0.65	0.65	99.61	0.33	0	92.08	0.22	14.06	0.65	0.06	5.94	0.7	0.65	1.98	0	0	0.01	0.64	0.04	0.01	3.45	13.36	0	3.39	3.79	0	0	6	-16.54	9.73	2.9	59.57	88.7	703.79	463.95	840.07	607.15	729.03	489.93	817.66	493.17
46.146	2	0.09	0.09	0.03	0.23	0.05	0.08	0.24	0.52	0.52	99.53	0.42	0.08	91.8	0.13	20.27	0.52	0.11	4.97	0.45	0.58	1.79	0	0	0.01	0.78	0.03	0.01	3.06	14.43	0	2.05	4.21	0	0	6	-6.63	9.92	-0.23	60.6	91.12	722.33	462.97	856.94	605.17	743.3	492.55	834.42	492.34
46.179	2	0.08	0.07	0.03	0.3	0.05	0.07	0.35	0.47	0.47	99.3	0.73	0.27	93.22	0.09	28.24	0.47	0.16	4.9	0.39	0.57	1.23	0	0	0.01	0.8	0.02	0.01	2.92	15.93	0	3.65	4.38	0	0	6	-13.98	8.9	5.01	60.02	89.58	724.39	462.5	858.36	602.42	749.52	488.69	838.99	492.96
46.212	2	0.07	0.05	0.02	0.4	0.05	0.06	0.51	0.38	0.38	98.99	1.36	0.4	92.01	0.07	37.16	0.38	0.2	4.54	0.31	0.44	0.71	0	0	0.01	0.88	0.02	0.02	2.87	15.88	0	0.97	4.55	0	0	6	-8.92	9.78	2.33	60.51	89.07	740.27	461.04	873.25	601.6	763.28	488.04	852.29	491.16
46.246	2	0.05	0.04	0.02	0.54	0.06	0.05	0.82	0.22	0.22	98.36	2.87	1.29	92.31	0.07	46.75	0.22	0.28	4.28	0.26	0.29	0.37	0	0	0.01	0.94	0.02	0.02	2.75	17.75	0	1.97	5.36	0	0	6	-7.11	9.57	6.2	61.41	89.05	742.66	462.34	876.3	603.78	768.85	487.46	857.52	495.68
46.279	2	0.04	0.03	0.02	0.82	0.06	0.04	1.37	0.18	0.18	97.27	7.49	1.48	93.66	0.06	59.32	0.18	0.43	4.56	0.22	0.26	0.33	0	0	0.01	0.99	0.02	0.02	2.73	17.49	0	1.67	5.38	0	0	6	-8.26	8.54	5.52	60.98	87.45	754.91	461.13	887.42	601.48	780.73	486.1	867.89	493.31
46.312	2	0.04	0.03	0.02	0.88	0.06	0.04	1.59	0.13	0.13	96.82	9.24	2.25	95.2	0.05	62.04	0.13	0.45	4.87	0.21	0.2	0.27	0	0	0.01	1.09	0.02	0.04	2.86	18.43	0	1.68	5.94	0	0	6	-5.03	7.06	5.67	62.87	90	758.5	462.3	889.18	600.73	782.33	487.26	871.97	495.29
46.346	2	0.04	0.03	0.02	0.85	0.06	0.04	1.65	0.09	0.09	96.69	8.71	2.55	97.45	0.05	61.33	0.09	0.35	4.44	0.12	0.14	0.18	0	0	0.01	0.97	0.04	0.03	2.76	20.21	0	1.96	6.35	0	0	6	-7.49	3.79	5.01	62.85	88.19	767.83	462.3	896.49	596.89	791.13	485.48	878.62	496.52
46.379	2	0.04	0.03	0.02	0.76	0.06	0.04	1.36	0.09	0.09	97.29	6.44	1.81	97.09	0.04	57.5	0.09	0.36	4.47	0.12	0.13	0.2	0	0	0.01	0.86	0.08	0.05	2.53	19.21	0	1.55	5.64	0	0	6	-5.59	4.46	9.27	63.44	90.24	774.2	465.64	897.83	594.76	797.19	486.79	886.33	500.88
46.412	2	0.04	0.03	0.02	0.76	0.06	0.04	1.43	0.08	0.08	97.15	6.24	1.32	93.88	0.04	57.04	0.08	0.31	4.57	0.12	0.12	0.2	0	0	0.01	0.78	0.13	0.05	2.56	20.94	0	0.67	5.13	0	0	6	-9.45	8.35	12.26	63.23	85.77	777.04	465.92	899.41	592.32	803.65	485.8	887.89	501.88
46.446	2	0.05	0.03	0.02	0.75	0.05	0.04	1.37	0.08	0.08	97.26	5.94	0.85	95.17	0.03	56.3	0.08	0.28	4.17	0.1	0.1	0.22	0	0	0.01	0.81	0.19	0.06	2.65	20.79	0	11.1	4.83	0	0	6	-1.2	7.09	9.76	61.87	91.5	788.24	465.97	910.73	592.96	810.45	489.03	901.04	501.88
46.479	2	0.05	0.04	0.02	0.67	0.05	0.05	1.09	0.07	0.07	97.81	4.39	0.7	96.14	0.04	52.29	0.07	0.2	4.75	0.09	0.1	0.29	0	0	0.01	0.68	0.24	0.07	2.7	19.37	0	24.23	4.46	0	0	6	-1.13	5.93	13.58	62.2	87.03	790.85	469.02	906.41	588.27	814.79	486.71	899.26	507.7
46.513
46.546
46.579
46.613
46.646
46.679
46.713
46.746
46.78
46.813
46.846
46.88
46.913
46.946
46.98
47.013
47.046
47.08
47.113	2	0.07	0.02	0.02	0.07	1.34	0.06	0.07	3.91	2.97	97.32	7.12	28.46	95.92	0.16	1.15	3.91	0.04	10.73	0.15	1.29	0.65	0	0	0	4.86	0.19	0.02	15.64	2.97	0	1.52	30.68	0	0	6	-16.1	-6.22	11.5	56.2	99.87	796.7	500.01	934.06	640.18	824.24	520.28	922.38	538.77
47.147	2	0.05	0.01	0.01	0.06	2.29	0.05	0.08	1.71	1.71	95.42	11.48	34.62	97.71	0.23	4.37	1.71	0.07	13.9	0.09	0.83	0.77	0	0	0	1.2	0.11	0.02	7.9	2.77	0	4.67	33.96	0	0	6	-13.8	3.23	11.32	57.24	98.64	794.15	492.51	932.45	634.72	823.05	511.46	918.98	534.42
47.18	2	0.04	0.01	0.01	0.06	3.07	0.04	0.09	0.76	0.76	93.86	15.85	37.94	98.78	0.22	9.16	0.76	0.07	14.63	0.07	0.72	0.5	0	0	0	1.4	0.08	0.01	8.57	2.45	0	7.46	36.28	0	0	6	-8.37	-0.02	10.04	58.52	96.06	791.54	492.24	928.67	634.58	819.67	512.96	913.62	532.97
47.213	2	0.04	0.01	0.01	0.07	2.22	0.04	0.09	0.73	0.73	95.57	11.3	34.94	98.36	0.2	9.42	0.73	0.05	13.55	0.07	0.69	0.43	0	0	0	1.24	0.09	0.01	7.18	2.03	0	14.02	33.84	0	0	6	-7.92	-1.54	11.04	58.85	95.59	789.08	492.5	924.91	633.45	817.57	512.53	910.86	533.4
47.247	2	0.05	0.01	0.01	0.07	1.58	0.04	0.09	0.87	0.87	96.84	7.75	31.79	98.52	0.19	10.55	0.87	0.05	12.58	0.06	0.5	0.33	0	0	0	1.41	0.08	0.01	6.64	1.92	0	7.01	31.25	0	0	6	-3.89	0.99	12.23	59.6	94.35	787.16	490.92	924.16	634.39	817.67	511.79	909.69	532.64
47.28	2	0.05	0.02	0.01	0.07	1.05	0.05	0.09	0.73	0.73	97.89	5.65	28.37	98.74	0.14	9.22	0.73	0.04	9.47	0.05	0.42	0.25	0	0	0	1.74	0.1	0.01	5.64	1.62	0	9.38	29.15	0	0	6	-7	0.2	12.09	59.44	92.88	785.14	489.67	921.35	631.39	815.85	509.51	906.15	531.25
47.313	2	0.05	0.02	0.01	0.07	0.78	0.05	0.08	0.42	0.42	98.44	4.55	25.99	97.26	0.11	7.8	0.42	0.04	6.86	0.04	0.26	0.24	0	0	0	1.46	0.12	0.01	4.84	1.41	0	3.1	27.74	0	0	6	-7.43	4.16	13.54	59.5	93.64	783.1	488.23	918.54	629.32	814.32	507.61	905.23	530.07
47.347	2	0.06	0.03	0.01	0.08	0.49	0.05	0.08	0.36	0.36	99.03	2.68	21.77	94.95	0.09	7.92	0.36	0.04	5.25	0.03	0.16	0.29	0	0	0	1.32	0.14	0.01	4.52	1.68	0	1.36	24.32	0	0	6	-10.12	7.33	13.47	59.05	93.88	780.75	484.9	918.03	627.46	812.92	504.03	903.87	527.31
47.38	2	0.06	0.03	0.01	0.1	0.33	0.05	0.09	0.32	0.32	99.34	1.74	18.34	98.18	0.07	11.17	0.32	0.05	3.88	0.02	0.12	0.37	0	0	0	1.37	0.15	0.02	3.94	1.58	0	1.97	21.58	0	0	6	-8.08	2.06	12.08	60.26	92.12	779.65	482.8	916.04	625.06	810.68	502.98	900.49	523.45
47.413	2	0.07	0.04	0.02	0.1	0.22	0.06	0.09	0.36	0.36	99.55	1.09	14.66	92.49	0.06	9.83	0.36	0.04	3.03	0.02	0.11	0.46	0	0	0	1.41	0.19	0.02	3.82	1.45	0	7.93	18.47	0	0	6	-10.44	9.45	12.65	59.49	91.63	778.21	481.99	915.08	624.83	810.2	502.73	899.81	521.86
47.447	2	0.07	0.04	0.02	0.1	0.21	0.06	0.08	0.38	0.38	99.57	1.01	14.17	95.27	0.04	8.65	0.38	0.05	3.29	0.02	0.16	0.65	0	0	0	1.4	0.22	0.02	3.67	1.45	0	2.14	17.93	0	0	6	-10.32	6.98	11.4	59.94	87.54	779.76	479.04	915.93	622.11	811.93	500.25	897.88	516.84
47.48	2	0.07	0.04	0.02	0.1	0.21	0.07	0.08	0.44	0.44	99.59	0.96	13.73	93.98	0.04	6.94	0.44	0.07	3.4	0.02	0.19	0.66	0	0	0	1.48	0.27	0.03	3.52	1.45	0	1.29	17.51	0	0	6	-9.28	8.26	11.4	60.42	94.63	778.37	476.88	915.12	619.44	807.95	498.55	900.89	516.36
47.514	2	0.07	0.05	0.02	0.1	0.18	0.07	0.08	0.46	0.46	99.63	0.8	12.63	96.39	0.04	6.15	0.46	0.07	3.99	0.02	0.21	0.64	0	0	0	1.52	0.33	0.03	3.48	1.48	0.01	2.43	16.25	0	0	6	-8.14	5.58	11.19	61.25	92.62	778.82	477.23	912.65	617.31	807.58	497.97	898.42	516.06
47.547	2	0.08	0.05	0.02	0.1	0.16	0.07	0.08	0.44	0.44	99.69	0.68	11.2	94.83	0.05	5.88	0.44	0.07	3.42	0.02	0.15	0.57	0	0	0.01	1.66	0.31	0.04	3.3	1.4	0.01	4.63	15.1	0	0	6	-5.68	7.45	12.14	61.42	92.14	776.27	476.03	911.53	617.63	806.7	497.83	897.05	515.91
47.58	2	0.08	0.06	0.02	0.11	0.13	0.07	0.08	0.43	0.43	99.73	0.59	9.83	96	0.08	6.24	0.43	0.06	2.52	0.02	0.09	0.49	0	0	0.01	1.65	0.28	0.05	3.1	1.34	0.01	5.34	14.15	0	0	6	-6.16	6.11	10.47	61.42	95.04	775.02	475.42	910.01	616.74	802.84	496.77	896.07	515.24
47.614	2	0.08	0.06	0.02	0.11	0.12	0.08	0.07	0.34	0.34	99.77	0.51	8.62	95.4	0.1	5.59	0.34	0.05	2.19	0.03	0.06	0.44	0	0	0.01	1.62	0.27	0.08	2.5	1.15	0.01	8.88	13.1	0	0	6	-8.52	6.84	8.79	60.6	93.56	772.25	475.09	907.55	617.05	799.37	497.56	891.75	512.37
47.647	2	0.09	0.07	0.02	0.11	0.1	0.08	0.07	0.34	0.34	99.78	0.43	7.23	95.24	0.2	4.98	0.34	0.04	2.12	0.03	0.05	0.42	0	0	0.01	1.76	0.23	0.07	2.65	1.24	0.01	17.04	11.83	0	0	6	-6.38	7.01	8.11	61.38	94.3	769.54	475.21	904.08	615.63	795.65	497.26	888.36	514.49
47.68	2	0.09	0.08	0.02	0.12	0.09	0.08	0.07	0.3	0.3	99.77	0.37	6.12	96.1	0.29	5.57	0.3	0.04	2.16	0.04	0.05	0.26	0	0	0.01	1.92	0.25	0.08	2.56	1.08	0.01	44.05	10.76	0	0	6	-6.7	5.98	7.63	61.98	94.72	764.27	472.93	895.86	610.44	788.16	495.22	881.7	510.16
47.714	2	0.09	0.09	0.02	0.12	0.08	0.09	0.07	0.27	0.43	99.77	0.33	4.6	95.74	0.43	4.47	0.27	0.03	2.12	0.04	0.04	0.15	0	0	0.01	1.94	0.26	0.04	2.12	0.86	0.01	30.66	9.35	0	0	6	-2.3	6.44	4.96	62.84	93.16	761.18	471.61	893.47	611.07	783.92	496.84	876.51	507.09
47.747	2	0.09	0.08	0.02	0.11	0.08	0.09	0.07	0.29	0.68	99.77	0.33	5.02	95.41	0.68	4.32	0.29	0.02	2.24	0.05	0.04	0.09	0	0	0.01	1.85	0.27	0.02	2.01	0.8	0.01	30.83	9.74	0	0	6	1.82	6.83	5.45	63.53	91.93	756.71	471.21	887.61	610.37	779.55	498.22	871.23	505.11
47.781	2	0.09	0.09	0.02	0.11	0.07	0.1	0.07	0.22	0.82	99.77	0.33	4.04	95.7	0.82	3.48	0.22	0.02	2.17	0.05	0.03	0.04	0	0	0.01	1.42	0.29	0.01	1.75	0.69	0.01	45.57	8.84	0	0	6	2.34	6.49	4.73	63.42	91	749.51	469.61	880.46	608.91	772.23	497.69	863.09	502.54
47.814	2	0.09	0.09	0.02	0.12	0.07	0.1	0.07	0.27	0.96	99.77	0.33	3.83	95.54	0.96	3.71	0.27	0.02	2.42	0.05	0.04	0.07	0	0	0.01	1.5	0.33	0.01	1.75	0.64	0.01	10.89	8.6	0	0	6	-0.8	6.68	2.41	63.26	92.92	743.1	468.8	871.28	604.34	761.8	497.56	854.71	498.92
47.847	2	0.09	0.09	0.02	0.11	0.07	0.1	0.07	0.26	0.88	99.77	0.33	4.02	96.64	0.88	2.71	0.26	0.02	2.72	0.05	0.05	0.09	0	0	0.01	1.32	0.42	0.02	1.73	0.61	0.01	3.81	8.64	0	0	6	0.58	5.2	1.02	63.54	92	738.02	468.86	862.68	600.3	754.4	499.11	846.37	496.77
47.881	2	0.09	0.09	0.02	0.11	0.08	0.1	0.06	0.3	0.98	99.78	0.33	4.27	96.5	0.98	2.12	0.3	0.02	2.79	0.06	0.05	0.1	0	0	0.01	1.17	0.58	0.03	1.68	0.48	0.01	9.63	8.89	0	0	6	-0.74	5.42	1.73	64.28	93.62	730.65	469.17	851.88	596.44	745.01	497.43	838.63	497.48
47.914	2	0.1	0.09	0.02	0.11	0.08	0.1	0.06	0.34	0.78	99.79	0.33	4.85	95.15	0.78	1.68	0.34	0.01	3.49	0.07	0.08	0.24	0	0	0.01	1.08	0.91	0.05	1.65	0.52	0.01	31.46	9.15	0	0	6	-3.87	7.12	0.32	64.44	93.01	724.28	467.35	843.98	591.82	737.21	494.06	830.19	496.38
47.947	2	0.1	0.1	0.02	0.11	0.08	0.1	0.06	0.43	1.04	99.78	0.33	4.52	90.19	1.04	1.19	0.43	0.01	3.58	0.08	0.08	0.23	0	0	0.02	1.1	1.05	0.07	1.66	0.58	0.01	13.05	8.9	0	0	6	-7	10.91	-1.78	63.48	91.77	716.73	463.52	838.22	589.19	729.7	491.51	821.48	491.25
47.981	2	0.1	0.1	0.02	0.11	0.07	0.11	0.06	0.42	0.93	99.78	0.33	3.67	93.38	1.19	1.08	0.42	0	3.57	0.09	0.08	0.3	0	0	0.02	0.93	1.32	0.08	1.54	0.55	0.01	8.05	8.14	0	0	6	-0.81	8.77	-2.4	64.57	92.87	710.5	461.25	833.18	589.52	723.05	491.69	815.86	488.38
48.014	2	0.1	0.1	0.02	0.11	0.08	0.1	0.06	0.39	0.82	99.78	0.33	4.02	93.17	0.87	1.12	0.39	0	3.71	0.08	0.08	0.36	0	0	0.03	0.82	1.68	0.08	1.47	0.57	0.01	1.94	8.34	0	0	6	-2.49	8.94	-3.36	64.05	94.37	705.32	458.25	829.35	587.5	717.11	489.91	811.31	484.34
48.047	2	0.1	0.1	0.02	0.11	0.07	0.1	0.06	0.43	0.74	99.78	0.33	3.98	91.95	0.91	1.01	0.43	0	3.61	0.1	0.07	0.31	0	0	0.03	0.74	1.94	0.06	1.35	0.52	0.01	2.63	8.36	0	0	6	-2.84	9.82	-3.92	63.72	91.53	700.3	455.73	825.33	586.45	713.72	487.51	805.06	481.55
48.081	2	0.1	0.1	0.02	0.1	0.08	0.1	0.06	0.42	0.56	99.79	0.33	5.02	94.52	0.72	0.8	0.42	0	3.79	0.13	0.07	0.35	0	0	0.03	0.56	2.13	0.05	1.32	0.47	0.01	3.73	9.22	0	0	6	-1.57	7.77	-3.56	64.07	93.56	697.72	454.78	823.54	586.98	710.75	487.45	804.02	480.01
48.114	2	0.1	0.09	0.02	0.11	0.09	0.1	0.06	0.39	0.51	99.79	0.33	5.4	95.61	0.81	1.04	0.39	0	4.23	0.17	0.07	0.45	0	0	0.04	0.51	2.03	0.04	1.33	0.49	0.01	10.98	9.41	0	0	6	-4.17	6.6	-2.94	63.49	94.62	695.33	454.45	821.78	587.1	708.53	486.54	802.9	479.61
48.148	2	0.09	0.09	0.02	0.1	0.1	0.1	0.06	0.42	0.42	99.79	0.34	6.8	95.07	0.9	1.36	0.42	0	5.36	0.23	0.08	0.7	0	0	0.04	0.35	1.71	0.05	1.28	0.45	0.01	19.33	10.31	0	0	6	-1.64	7.21	-2.31	64.45	94.11	694.58	455.12	820	586.94	708.03	487.81	801.83	480.1
48.181	2	0.09	0.09	0.02	0.11	0.1	0.1	0.06	0.4	0.4	99.79	0.33	6.31	88.66	0.94	1.76	0.4	0	4.97	0.21	0.07	0.48	0	0	0.05	0.31	1.6	0.05	1.33	0.47	0.01	16.96	10.01	0	0	6	-5.25	11.72	-2.44	63.07	96.02	693.9	454.36	819.54	585.25	706.46	487.24	802.07	478.43
48.214	2	0.09	0.09	0.02	0.11	0.08	0.1	0.06	0.35	0.35	99.78	0.33	5.14	89.04	0.75	2.11	0.35	0	4.25	0.19	0.05	0.27	0	0	0.06	0.33	1.54	0.07	1.28	0.54	0.01	2.18	9.12	0	0	6	-8.26	11.52	-0.45	62.67	94.8	694.44	455.03	818.15	582.74	708.08	486.6	802.62	479.43
48.248	2	0.1	0.1	0.02	0.12	0.07	0.11	0.06	0.4	0.4	99.77	0.33	3.6	90.51	0.94	2.16	0.4	0	4.48	0.22	0.06	0.29	0	0	0.07	0.31	1.51	0.1	1.29	0.73	0.01	30.23	7.65	0	0	6	-7.99	10.72	0.85	62.37	89.64	694.46	455.61	812.79	578.46	708.84	483.79	798.42	480.65
48.281	2	0.1	0.11	0.02	0.12	0.07	0.11	0.07	0.4	0.4	99.76	0.33	3.14	97.01	1.73	2.49	0.4	0	5.3	0.33	0.08	0.3	0	0	0.09	0.35	0.81	0.15	1.23	0.98	0.01	3.77	7.07	0	0	6	-11.16	4.61	0.72	61.87	90.83	700.46	459.86	811.12	574.15	710.2	484.83	801.02	484.1
48.314	2	0.1	0.11	0.02	0.13	0.08	0.12	0.07	0.47	0.47	99.75	0.33	3.85	97.34	2.47	2.63	0.47	0	9.22	0.5	0.18	0.49	0	0	0.11	0.4	0.4	0.18	1.4	1.51	0.01	1.15	6.4	0	0	6	-7.66	4	0.68	60.33	89.86	703.86	461.88	809.01	569.85	711.3	485.82	801.15	486.73
48.348	2	0.1	0.12	0.02	0.13	0.14	0.15	0.08	0.59	0.59	99.7	0.37	7.19	98.69	3.81	2.48	0.59	0.01	20.15	0.83	0.55	1.58	0	0.01	0.13	0.4	0.21	0.14	1.39	2.97	0.01	0.53	5.66	0	0	6	-9.27	0.38	-1.22	60.86	90.15	707.46	464.09	810.66	568.59	712.41	489.1	802.54	487.84
48.381	2	0.11	0.12	0.02	0.14	0.29	0.18	0.09	0.58	0.58	99.42	0.95	12.1	97.98	4.21	2.18	0.58	0.01	33.48	1.19	1.1	2.2	0	0.01	0.17	0.4	0.12	0.12	1.39	4.35	0.01	0.93	5.26	0	0	6	-5.9	2.59	0.59	59.64	90.07	710.88	464.69	812.74	569.38	716.47	488.98	806.54	488.21
48.414	2	0.11	0.13	0.03	0.14	0.34	0.19	0.1	0.62	0.62	99.33	1.23	12.61	98.71	4.69	1.67	0.62	0.01	37.22	1.73	2.19	2.67	0	0.01	0.17	0.39	0.06	0.08	1.4	6.84	0.02	1.96	4.8	0	0	6	-3.74	0.29	-0.75	58.77	87.36	713.53	465.73	813.12	567.28	718.42	490.11	805.78	489.67
48.448	2	0.11	0.13	0.03	0.13	0.34	0.19	0.11	0.4	0.4	99.32	1.25	12.54	98.78	4.83	1.08	0.4	0.01	37.45	2.55	2.75	3.2	0	0.01	0.18	0.36	0.03	0.07	1.35	10.72	0.02	2.25	4.78	0	0	6	-7.66	-0.02	-0.5	60.64	87.29	716.96	468.27	816.12	569.3	721.83	492.27	809.11	491.07
48.481	2	0.12	0.13	0.03	0.13	0.25	0.18	0.13	0.36	0.38	99.49	0.87	10.17	98.69	5.15	0.87	0.36	0.01	32.31	3.87	2.91	2.16	0	0.02	0.15	0.38	0.02	0.06	1.43	14.28	0.02	3.96	4.71	0	0	6	-7.62	-0.37	-0.23	60.66	90.46	718.63	467.86	818.73	569.93	722.55	492.59	812.98	490.31
48.515	2	0.13	0.14	0.03	0.13	0.22	0.18	0.2	0.3	0.49	99.56	0.78	9.23	98.25	4.8	1.22	0.3	0.01	30.63	5.89	2.82	1.6	0	0.03	0.13	0.49	0.01	0.04	1.54	25.24	0.03	0.61	4.34	0	0	6	-5.75	-1.85	-0.55	60.22	91.71	721.44	466.3	822.68	569.86	725.07	492.17	816.7	488.52
48.548	2	0.13	0.14	0.03	0.13	0.18	0.16	0.34	0.23	0.6	99.31	0.62	7.83	97.87	3.51	1.87	0.23	0.02	27.27	6.6	2.79	1.61	0	0.04	0.1	0.6	0.01	0.03	1.67	38.48	0.03	0.49	4.05	0	0	6	-7.83	-2.85	-1.96	60.39	88.88	723.45	465.16	825.45	569.83	728.01	492.17	816.65	485.56
48.581	2	0.13	0.13	0.03	0.14	0.14	0.15	0.48	0.21	0.65	99.04	0.49	6.19	98.65	2.77	3.6	0.21	0.03	23.89	6.46	2.88	1.62	0	0.05	0.07	0.65	0.01	0.02	1.72	45.49	0.03	0.27	3.73	0	0	6	-11.41	0.53	-1.73	60.67	90.05	724.94	464.08	827.53	568.84	729.39	490.75	819.2	484.16
48.615	2	0.13	0.13	0.03	0.16	0.14	0.14	1.59	0.21	0.87	96.82	0.53	5.6	98.31	2.36	7.78	0.21	0.05	24.77	7.07	3.26	2.63	0	0.1	0.06	0.87	0.01	0.02	1.91	70.82	0.04	0.56	2.9	0	0	6	-12.66	-1.68	-2.02	60.83	92.84	725.58	463.7	828.19	567.32	728.33	490.57	820.97	484.4
48.648	2	0.13	0.11	0.03	0.2	0.13	0.12	2.62	0.21	0.91	94.76	0.5	4.67	98.28	2.5	14.18	0.21	0.09	24.07	9.53	4.21	3.42	0	0.12	0.05	0.91	0.01	0.03	1.91	76.46	0.04	0.48	2.72	0	0	6	-4.81	-1.77	-1.74	59.35	90.74	725.79	463.69	826.72	567.01	729	490.9	819.54	484.71
48.681	2	0.12	0.09	0.04	0.26	0.15	0.11	5.3	0.18	1.03	89.4	0.63	5.28	98.64	2.21	22.59	0.18	0.15	27.23	10.13	5.22	3.77	0	0.17	0.05	1.03	0.01	0.04	2.02	85.85	0.04	1.3	2.38	0	0	6	1.32	0.59	-3.18	57.55	89.23	723.32	464.34	824.07	567.21	726.27	492.68	815.29	486.54
48.715	2	0.1	0.07	0.04	0.35	0.16	0.09	10.41	0.26	1.29	79.17	0.92	5.72	98.6	1.89	32.34	0.18	0.21	29.09	11.39	6.01	3.75	0	0.26	0.04	1.29	0.01	0.06	2.19	93.92	0.04	0.83	2.33	0	0	6	3.77	-0.71	-3.27	57.44	94.66	718.34	465.61	822.46	570.72	720.04	496.39	814.41	489.1
48.748	2	0.09	0.05	0.04	0.56	0.16	0.07	17.32	0.28	1.5	65.36	2.77	5.65	98.48	1.6	46.7	0.16	0.32	28.54	15.78	5.97	2.69	0	0.28	0.04	1.5	0.02	0.05	2.36	93.87	0.04	0.93	2.41	0	0	6	-0.72	1.16	-1.23	58.56	91.29	710.31	467.42	815.05	574.94	715.62	497.2	806.53	488.84
48.782	2	0.11	0.05	0.03	0.54	0.19	0.08	17.63	0.38	1.27	64.73	2.44	8	98.22	1.27	44.66	0.13	0.3	31.6	18.27	3.94	2.43	0	0.38	0.04	1.5	0.02	0.04	2.78	96.78	0.04	0.31	2.53	0	0	6	-2.4	-1.94	-3.77	59.42	88.12	708.58	469.17	809.82	573.04	712.08	498.32	799.71	489.11
48.815	2	0.13	0.06	0.03	0.49	0.22	0.08	16.21	0.44	1.23	67.58	1.88	9.41	98.2	1.23	41.49	0.11	0.27	34.1	21.61	3.24	2.55	0	0.44	0.05	1.65	0.03	0.04	2.64	97.58	0.04	0.16	2.59	0	0	6	-9.36	-2	-3.08	60.35	91.5	699.93	470.02	800.58	570.93	701.81	499.14	792.81	489.58
48.848	2	0.19	0.07	0.03	0.38	0.34	0.1	12.34	0.44	1.2	75.32	1.92	12.76	97.59	1.2	33.7	0.12	0.25	41.93	26.72	3.13	3.53	0	0.44	0.06	1.72	0.04	0.05	2.45	97.79	0.04	0.28	2.58	0	0	6	-11.03	-3.5	-2.4	60.34	89.94	693.36	471.02	792.29	570.19	695.58	498.67	785.16	490.68
48.882	2	0.19	0.08	0.03	0.33	0.46	0.12	10.71	0.55	1.16	78.57	2.84	15	98.22	1.16	29.35	0.08	0.25	46.94	25.59	2.95	4.01	0	0.55	0.07	2.14	0.06	0.06	2.41	98.35	0.05	0.35	2.63	0	0	6	-6.76	-1.95	-3.86	59.31	88.57	687.59	471.73	785.02	570.25	688.93	500.39	776.92	490.26
48.915	2	0.18	0.08	0.03	0.29	0.48	0.13	9.62	0.58	1.09	80.75	3.01	15.45	98.61	1.09	26.22	0.06	0.25	47.76	22.48	2.72	4.15	0	0.58	0.07	2.61	0.06	0.06	2.37	98.68	0.05	0.36	2.62	0	0	6	-4.32	-0.68	-4.4	58.88	89.19	680.94	471.45	779.04	569.55	682.04	502.13	770.44	490.29
48.948	2	0.16	0.09	0.03	0.26	0.43	0.13	8.53	0.56	1.08	82.94	2.59	14.71	98.7	1.08	23.01	0.06	0.2	45.91	18.13	2.62	3.86	0	0.56	0.08	2.65	0.08	0.07	2.29	98.78	0.05	0.4	2.61	0	0	6	-1.28	-0.35	-3.96	58.4	87.76	676.2	472.97	772.74	571.3	677.64	503.04	764.53	490.73
48.982	2	0.16	0.1	0.03	0.25	0.31	0.13	7.97	0.63	1.48	84.07	1.64	12.18	98.69	1.48	20.7	0.04	0.16	40.03	17.58	2.11	2.3	0	0.63	0.1	3.19	0.07	0.06	2.36	98.94	0.06	1.97	2.47	0	0	6	1.6	-0.39	-4.09	57.07	92.02	667.75	471.25	768.97	572.47	669.13	505.13	760.31	492.73
49.015	2	0.17	0.11	0.03	0.2	0.24	0.14	6.31	0.59	1.66	87.38	1.22	10.35	98.64	1.66	14.55	0.04	0.13	36.01	15.63	2.42	1.76	0	0.59	0.11	2.99	0.07	0.06	2.44	98.92	0.05	2.71	2.49	0	0	6	7.12	-0.59	-5.17	55.13	87.83	666	473.42	765.13	575.71	668.19	506.74	754.58	490.97
49.048	2	0.15	0.12	0.03	0.19	0.18	0.14	5.69	0.61	2.04	88.61	0.87	8.02	98.33	2.04	11.57	0.04	0.11	31.05	12.34	2.75	0.89	0	0.61	0.11	2.95	0.07	0.06	2.67	98.91	0.06	2.15	2.49	0	0	6	2.37	-1.61	-4.92	55.86	91.87	660.73	474.11	761.79	575.47	661.64	507.65	752.42	493.53
49.082	2	0.16	0.13	0.03	0.16	0.14	0.15	4.87	0.63	2.15	90.26	0.63	5.9	98.51	2.15	7.48	0.04	0.07	26.37	11.7	3.23	0.55	0	0.63	0.1	2.31	0.06	0.04	2.76	98.97	0.06	1.57	2.58	0	0	6	8.92	-1.03	-4.96	53.3	88.79	660.07	475.94	758.39	577.09	661.53	509.92	748.77	493.38
49.115	2	0.15	0.13	0.03	0.16	0.13	0.15	4.84	0.63	1.93	90.31	0.57	5.19	98.1	2.62	6.91	0.04	0.06	25.03	10.06	3.49	0.4	0	0.63	0.1	1.93	0.06	0.04	2.8	98.94	0.06	4.5	2.64	0	0	6	6.2	-2.28	-6.97	53.48	88.49	657.75	475.7	756.97	576.56	658.28	509.23	745.5	494.3
49.149	2	0.14	0.13	0.03	0.16	0.11	0.14	4.7	0.58	1.78	90.6	0.43	4.09	97.85	2.62	6.27	0.03	0.05	20.82	8.42	2.59	0.4	0	0.58	0.1	1.78	0.06	0.06	2.84	98.84	0.06	2.32	2.92	0	0	6	3.8	-2.92	-8.18	54.35	87.47	655.73	476.96	754.92	577.98	656.4	511.87	741.87	493.28
49.182	2	0.13	0.13	0.03	0.16	0.1	0.15	4.68	0.56	1.73	90.65	0.39	3.68	97.52	3.63	5.25	0.03	0.04	19.54	7.31	2.27	0.38	0	0.56	0.1	1.73	0.07	0.04	2.97	98.72	0.07	1	3.1	0	0	6	-2.02	-3.65	-5.88	55.16	90.87	650.68	476.97	752.42	580.17	651.77	509.42	741.54	495.34
49.215	2	0.14	0.14	0.03	0.16	0.12	0.16	4.62	0.57	1.73	90.76	0.46	4.69	98.07	4.15	4.55	0.04	0.05	21.85	9.17	2.18	0.49	0	0.57	0.11	1.73	0.09	0.04	3	98.6	0.08	0.45	3.21	0	0	6	-2.05	-2.36	-6.37	54.53	92.75	649.56	478.51	751.7	581.99	649.71	512.43	740.94	495.67
49.249	2	0.15	0.14	0.03	0.16	0.13	0.17	4.74	0.62	1.52	90.52	0.51	4.85	98.16	5.28	3.95	0.05	0.07	23.38	11.16	2.52	0.92	0	0.62	0.11	1.52	0.09	0.04	2.65	98.69	0.11	0.4	3.13	0	0	6	-5.17	-2.12	-6.58	54.88	91.99	647.23	480.97	750.11	584.52	647.91	514.14	738.6	498.74
49.282	2	0.16	0.14	0.03	0.16	0.14	0.19	4.95	0.64	1.5	90.1	0.57	5.06	97.84	6.73	3.71	0.06	0.09	25.24	12.49	3.1	1.08	0	0.64	0.13	1.5	0.1	0.03	2.45	98.56	0.12	3.25	3.12	0	0	6	-0.35	-2.93	-6.61	55.08	89.07	648.99	488.47	748.52	589.94	650.04	522.97	737.03	503.84
49.315	2	0.18	0.14	0.03	0.17	0.2	0.2	5.22	0.68	1.5	89.55	0.86	7.28	96.81	7.4	4.36	0.08	0.12	31.26	17.84	3.86	1.6	0	0.68	0.16	1.5	0.1	0.05	2.26	98.55	0.15	3.3	3.27	0	0	6	-1.89	-4.93	-10.53	54.31	88.14	646.99	489.35	747.66	590.96	647.21	527.19	731.9	502.77
49.349	2	0.17	0.13	0.03	0.18	0.18	0.2	5.63	0.67	1.46	88.73	0.72	6.32	98.28	8.92	4.99	0.07	0.15	28.68	17	3.35	1.2	0	0.67	0.17	1.46	0.11	0.05	2.33	98.29	0.16	2.26	3.5	0	0	6	-2.45	-1.78	-10.12	54.23	94.1	641.19	490.3	746.84	594.35	641.19	529.03	732.46	506.12
49.382	2	0.16	0.13	0.02	0.19	0.15	0.2	5.8	0.61	1.51	88.4	0.57	5.3	96.99	9.03	5.63	0.07	0.15	25.35	16.05	2.81	0.8	0	0.61	0.16	1.51	0.11	0.04	2.49	98.28	0.16	3.12	3.66	0	0	6	-0.88	-4.63	-8.1	54.98	93.7	639.24	494.71	742.88	599.51	639.34	533.53	729.72	508.83
49.415	2	0.18	0.13	0.02	0.19	0.15	0.21	5.8	0.64	1.52	88.41	0.54	4.99	97.35	10.32	4.74	0.08	0.15	24.31	18.03	2.42	0.88	0	0.64	0.16	1.52	0.1	0.03	2.67	97.88	0.18	5.96	3.89	0	0	6	-2.5	-3.98	-10.41	54.47	94.97	635.35	495.57	741.73	600.72	635.35	536	726.49	509.28
49.449	2	0.19	0.13	0.02	0.18	0.12	0.21	5.24	0.7	1.43	89.51	0.43	4.02	98.3	10.37	3	0.11	0.15	20.98	18.89	1.82	0.68	0	0.7	0.2	1.43	0.09	0.04	2.7	97.01	0.22	0.44	4.11	0	0	6	-7.27	-1.72	-7.8	54.65	94.67	635.56	497.32	740.34	601.96	635.56	533.23	727.97	512.71
49.482	2	0.18	0.14	0.02	0.18	0.13	0.23	5.28	0.71	1.49	89.43	0.46	4.3	97.64	11.58	2.26	0.12	0.12	22.27	17.62	1.5	0.66	0	0.71	0.21	1.49	0.08	0.06	2.45	96.77	0.24	0.5	3.99	0	0	6	-4.1	-3.39	-8.79	52.78	94.82	635.22	498.82	740.47	603.12	635.22	537.07	727.18	513.94
49.516	2	0.16	0.14	0.02	0.17	0.13	0.21	4.67	0.67	1.46	90.66	0.43	4.9	97.23	9.36	1.85	0.17	0.12	21.59	13.96	0.69	0.25	0	0.67	0.2	1.46	0.06	0.14	2.1	96.27	0.31	0.86	4.09	0	0	6	-3.74	-4.2	-10.21	52.75	94.92	635.62	499.52	742.36	605.05	635.62	539.13	727.26	514.4
49.549	2	0.16	0.13	0.02	0.17	0.15	0.22	4.7	0.66	1.47	90.6	0.49	5.86	98.38	9.95	1.79	0.2	0.12	23.94	13.37	0.8	0.3	0	0.66	0.2	1.47	0.06	0.1	1.79	95.92	0.31	1.09	4.22	0	0	6	-5.81	-1.46	-10.43	53.67	94.19	635.72	500.03	743.05	607.09	635.72	538.99	726.88	515.25
49.582	2	0.14	0.13	0.02	0.18	0.2	0.24	5.05	0.63	1.51	89.9	0.7	7.75	97.65	11.37	2.18	0.17	0.12	28.78	11.35	0.96	0.33	0	0.63	0.16	1.51	0.05	0.09	1.91	95.9	0.31	0.76	4.39	0	0	6	-4.76	-3.37	-9.15	54.48	94.91	637.94	501.98	743.29	606.38	637.94	541.31	729.53	516.43
49.616	2	0.14	0.13	0.02	0.2	0.22	0.27	5.69	0.64	2.11	88.63	0.73	7.59	96.48	14.39	2.78	0.2	0.16	29.26	13.87	1.3	0.4	0	0.64	0.15	2.11	0.04	0.07	1.94	95.27	0.33	1.47	4.8	0	0	6	-6.57	-5.44	-8.42	55.51	96.69	634.97	501.33	742.12	607.69	634.97	540.03	728.84	516.85
49.649	2	0.14	0.13	0.02	0.22	0.23	0.31	6.46	0.59	2.09	87.08	0.79	7.09	98.53	17.55	3.04	0.2	0.19	30.26	15.26	1.97	0.64	0	0.59	0.13	2.09	0.03	0.04	2	95.07	0.28	1.27	4.8	0	0	6	-4.36	0.98	-6.16	55.77	96.22	636.12	502.66	741.96	608.5	637.45	542.42	730.25	516.97
49.682	2	0.14	0.12	0.02	0.25	0.2	0.35	7.26	0.53	2.08	85.47	0.62	5.29	98.52	21.23	3.18	0.24	0.17	27.06	16.31	1.87	0.76	0	0.53	0.12	2.08	0.03	0.03	1.87	94.29	0.25	1.01	5.08	0	0	6	-5.44	1.01	-6.63	56.96	97.76	636.14	503.16	743.68	610.7	637.52	545.57	731.15	517.44
49.716	2	0.15	0.12	0.02	0.27	0.17	0.35	8.23	0.46	2.13	83.53	0.51	4.33	98.51	22.32	5.19	0.3	0.18	24.67	20.61	1.66	1	0	0.46	0.1	2.13	0.02	0.02	1.62	94.45	0.2	1.93	5.26	0	0	6	-9.67	-1.04	-8.39	58.27	97.18	637.56	504.76	744.46	611.66	637.91	547.41	730.47	517.79
49.749	2	0.17	0.11	0.02	0.31	0.19	0.37	9.52	0.37	2.15	80.97	0.56	4.43	98.73	24.35	6.98	0.32	0.18	25.91	25.17	1.66	1.15	0	0.37	0.09	2.15	0.02	0.02	1.65	94.44	0.18	0.55	5.24	0	0	6	-7	-0.25	-8.25	58.29	97.25	637.91	505.87	744.88	612.84	638.07	548.15	731.21	520.21
49.783	2	0.19	0.1	0.02	0.43	0.23	0.45	14.12	0.27	2.01	71.76	0.79	4.37	97.75	30.44	11.44	0.26	0.16	28.76	32.92	2.29	2.28	0	0.27	0.07	2.01	0.02	0.03	1.84	94.63	0.13	1.8	5.46	0	0	6	-5.09	-3.14	-9.96	57.04	95.32	638.48	505.16	744.12	610.02	638.48	547.89	729.19	518.6
49.816	2	0.21	0.09	0.02	0.61	0.22	0.52	19.7	0.3	2.1	60.59	1.12	2.73	97.56	35.1	16.51	0.3	0.16	29.39	39.89	2.95	2.61	0	0.22	0.06	2.1	0.02	0.03	2.16	94.52	0.11	0.76	4.86	0	0	6	-5.09	-3.55	-8.38	57.7	94	640.04	506.49	743.59	609.89	640.04	546.64	730.35	520.56
49.849	2	0.27	0.09	0.02	0.69	0.21	0.58	22.48	0.36	2.15	55.04	1.41	1.16	97.65	38.2	17.38	0.36	0.13	29.06	48.37	4.12	2.78	0	0.2	0.06	2.15	0.02	0.03	2.29	94.59	0.1	0.99	4.61	0	0	6	-5.78	-3.36	-7.62	57.95	94.2	639.55	506.36	743.17	609.98	639.96	546.73	730.44	520.5
49.883	2	0.36	0.09	0.02	0.64	0.21	0.56	20.67	0.5	2.09	58.66	1.27	0.83	97.61	36.62	16.68	0.5	0.11	30.42	55.36	5.48	3.49	0	0.19	0.06	2.09	0.02	0.03	2.38	94.31	0.08	0.98	4.06	0	0	6	-5.14	-3.45	-8.04	57.73	93.66	639.12	506.48	742.15	609.51	639.2	546.55	729.2	520.59
49.916	2	0.45	0.1	0.02	0.65	0.29	0.65	21.46	0.63	1.87	57.07	1.47	2.13	98	38.46	15.78	0.63	0.1	36.75	61.91	6.96	4	0	0.18	0.08	1.87	0.02	0.03	2.52	94.53	0.07	1.94	3.78	0	0	6	-0.53	-2.55	-7.29	57.94	93.26	639.11	507.97	741.7	610.84	639.2	545.58	729.78	523.38
49.949	2	0.54	0.1	0.02	0.53	0.33	0.55	17.34	0.71	1.76	65.32	1.5	4.18	98.35	33.5	14.22	0.71	0.09	38.78	63.29	6.64	5.32	0	0.18	0.07	1.76	0.02	0.02	2.48	94.71	0.07	1.18	3.82	0	0	6	-6.62	-1.57	-8.18	59.26	94.28	636.89	508.35	740.75	612.06	636.89	547.92	727.77	522.83
49.983	2	0.57	0.11	0.03	0.43	0.36	0.46	14.55	0.85	2.07	70.91	1.72	5.26	98.13	29.27	12.68	0.85	0.07	39.75	61.2	7.59	7.87	0	0.15	0.07	2.07	0.02	0.01	3.21	95.49	0.04	0.89	4.04	0	0	6	-2.49	2.2	-8.26	58.48	92.87	635.14	508.18	737.29	610.33	635.19	547.18	724.36	521.25
50.016	2	0.57	0.11	0.03	0.37	0.38	0.42	11.8	0.87	2.21	76.4	1.89	7.53	97.51	25.15	10.68	0.87	0.05	40.91	56.7	5.25	8.94	0	0.15	0.07	2.21	0.02	0.01	3.25	95.84	0.04	1.07	3.96	0	0	6	-10.13	-3.67	-8.34	60.59	89.76	637.04	507.28	736.1	606.34	637.23	544.68	723.2	518.84
50.049	2	0.61	0.13	0.03	0.31	0.32	0.43	9.63	1.13	2.17	80.74	1.53	7.16	98.78	23.92	6.05	1.13	0.04	38.04	53.81	3.69	10.91	0	0.17	0.09	2.17	0.03	0.02	3.43	96.25	0.04	4.54	4.03	0	0	6	-4.68	0.05	-7.28	59.89	86.98	634.75	506.56	730.43	602.3	634.94	541.1	719.31	519.96
50.083	2	0.55	0.14	0.03	0.28	0.31	0.47	8.46	1.82	1.89	83.07	1.47	6.61	94.92	23.57	2.33	1.82	0.02	37.69	48.68	3.35	10.58	0	0.16	0.09	1.89	0.04	0.03	3.34	96.93	0.03	4.65	3.8	0	0	6	-12.65	-7.36	-8.61	61.8	84.2	636.08	504.48	728.96	597.1	636.08	539.26	716.79	515.28
50.116	2	0.48	0.15	0.03	0.26	0.37	0.46	7.59	1.88	1.93	84.83	1.87	8.69	96.11	21.53	1.24	1.88	0.02	40.79	43.08	2.55	10.14	0	0.18	0.1	1.93	0.03	0.06	3.28	97.21	0.03	2.06	3.84	0	0	6	-15.5	-5.97	-6.94	62.99	82.85	639.99	500.51	731.13	591.65	640.84	535.21	720.22	511.47
50.15	2	0.4	0.15	0.04	0.2	0.38	0.35	5.7	2.46	2.46	88.61	1.92	9.83	96.14	14.49	0.71	2.46	0.01	41.66	33.98	3.19	12.27	0	0.19	0.13	2.08	0.04	0.11	2.75	97.42	0.03	0.55	3.73	0	0	6	-4.19	-5.92	-8.59	61.92	85.85	639.48	496.86	734.45	591.29	639.48	532.73	722.33	510.25
50.183	2	0.36	0.15	0.03	0.18	0.39	0.3	4.98	2.61	2.61	90.05	1.97	10.9	96.43	11.01	0.52	2.61	0.01	41.89	30.33	2.53	9.01	0	0.2	0.13	2.46	0.04	0.07	2.8	97.68	0.03	0.76	3.75	0	0	6	0.38	-5.52	-7.05	61.92	90.45	641	492.34	740.49	591.83	641.56	531.02	728.75	506.98
50.216	2	0.35	0.15	0.03	0.19	0.38	0.34	5.53	2.2	3.04	88.93	1.88	10.75	97.14	13.61	0.48	2.2	0.01	41.33	31.1	1.71	7.74	0	0.21	0.18	3.04	0.03	0.04	2.77	97.81	0.03	0.25	3.83	0	0	6	-6.31	-4.37	-6.7	62.3	93.73	640.52	488.37	743.63	591.48	641.66	528.86	731.51	502.17
50.25	2	0.28	0.15	0.03	0.21	0.23	0.34	5.91	2.17	3.63	88.19	0.99	6.74	96.84	15.49	0.45	2.17	0.01	32.68	26.61	1.22	5.44	0	0.26	0.25	3.63	0.04	0.02	2.81	97.62	0.04	0.36	3.7	0	0	6	-8.15	-4.89	-6.91	63.06	94.69	642.56	486.34	747.24	591.03	643.6	525.36	734.75	499.74
50.283	2	0.25	0.15	0.02	0.22	0.15	0.33	6.16	1.73	3.42	87.68	0.56	3.59	97.95	16.98	0.51	1.73	0.01	24.88	25.7	0.82	2.24	0	0.28	0.38	3.42	0.06	0.02	2.55	97.14	0.04	0.17	3.79	0	0	6	-6.7	-2.68	-7.5	62.79	96.9	643.1	483.1	751.32	591.32	644.4	523.5	737.54	496.79
50.316	2	0.22	0.15	0.02	0.2	0.11	0.28	5.48	1.45	3.57	89.04	0.38	2.18	98.37	14.23	0.77	1.45	0.01	19.89	22.51	0.87	1.56	0	0.33	0.51	3.57	0.07	0.02	2.29	96.65	0.04	0.35	3.83	0	0	6	-1.99	1.51	-6.49	62.05	97.33	645.39	481.57	753.23	589.41	646.87	521.85	740.77	496.23
50.35	2	0.2	0.14	0.02	0.18	0.11	0.23	5.09	1	3.57	89.81	0.33	2.54	98.76	11.56	1.69	1	0.01	18.05	19.19	0.9	1.14	0	0.43	0.86	3.57	0.11	0.05	1.87	96.55	0.05	0.57	4.26	0	0	6	-7.44	0.12	-7.63	63.29	94.28	649.66	480.99	756.48	587.81	651.8	520.99	742.13	494
50.383	2	0.18	0.13	0.02	0.18	0.13	0.23	5.22	1.19	3.59	89.56	0.41	3.96	98.75	11.41	2.46	0.86	0.02	21.44	18.05	0.91	1.07	0	0.45	1.19	3.59	0.2	0.09	1.75	96.53	0.05	0.88	4.23	0	0	6	-5.78	0.17	-8.26	63.15	91.78	652.81	480.57	758.58	586.7	655.26	519.56	743.35	493.83
50.416	2	0.18	0.13	0.02	0.21	0.19	0.28	6.07	1.41	3.41	87.85	0.64	6.26	98.1	14.82	3.16	0.71	0.02	27.99	18.8	1.15	1.78	0	0.5	1.41	3.41	0.3	0.11	1.47	96.28	0.05	0.47	4.54	0	0	6	-4.03	-2.27	-7.76	62.53	94.4	655.76	478.4	763.46	586.87	657.86	517.97	748.81	492.66
50.45	2	0.14	0.13	0.02	0.22	0.18	0.32	6.55	1.81	4.07	86.9	0.58	5.05	97.92	17.59	3.13	0.47	0.03	26.26	15.02	0.91	1.51	0	0.53	1.81	4.07	0.35	0.09	1.38	95.46	0.06	1.17	4.52	0	0	6	-10.27	-2.74	-7.05	63.4	91.06	657.19	477.32	766.72	588.34	662.01	513.57	750.63	492.62
50.483	2	0.13	0.13	0.02	0.22	0.17	0.32	6.25	2.27	4.02	87.49	0.58	4.66	97.09	17.5	2.89	0.44	0.03	25.64	12.47	0.96	1.21	0	0.53	2.27	4.02	0.5	0.07	1.4	94.6	0.06	2.06	4.48	0	0	6	-11.87	-4.46	-6.84	63.73	93.31	660.81	476.78	771.03	588.45	664.71	512.6	755.8	492.4
50.517	2	0.13	0.13	0.02	0.22	0.13	0.31	5.97	2.55	3.44	88.06	0.41	2.52	95.99	17.94	2.65	0.35	0.02	20.56	13.39	0.88	0.72	0	0.64	2.55	3.44	0.49	0.04	1.11	93.23	0.06	3.02	4.58	0	0	6	-8	-6.12	-5.9	62.7	93.07	664.74	476.8	773.01	587.66	668	510.4	759.64	494.15
50.55	2	0.13	0.13	0.02	0.24	0.12	0.34	6.46	2.37	3.43	87.09	0.4	1.52	95.47	20.37	2.87	0.28	0.02	19.8	13.8	0.9	0.75	0	0.71	2.37	3.43	0.42	0.05	1.08	92.58	0.05	16.5	4.39	0	0	6	-12.02	-6.76	-4.48	61.91	93.86	669.06	478.28	774.1	584.76	671.03	509.48	763.91	496.01
50.583	2	0.14	0.14	0.02	0.27	0.15	0.43	7.42	1.81	3.68	85.16	0.5	2.27	97.77	23.97	2.08	0.35	0.02	24.11	16.95	1.25	2	0	0.71	1.81	3.68	0.31	0.06	1.17	93.36	0.05	4.78	4.16	0	0	6	-5.17	-3.09	-6.41	61.82	83.59	681.21	485.38	780.67	587.58	684.97	516.28	767.27	501.72
50.617	2	0.13	0.14	0.02	0.35	0.16	0.63	9.32	1.42	3.99	81.36	0.87	0.91	96.51	32.33	1.46	0.31	0.01	24.92	18.6	1.23	2.89	0	0.79	1.42	3.99	0.21	0.08	1.27	91.59	0.06	14.72	4.14	0	0	6	-6.88	-5.39	-1.72	60.27	86.03	682.88	487.73	782.02	589.42	687.68	514.77	773.39	507.28
50.65	2	0.11	0.14	0.02	0.43	0.14	0.82	11.98	1.19	3.86	76.05	1.36	0	96.96	38.66	1.45	0.32	0.01	22.93	16.37	1.06	3.97	0	0.85	1.19	3.86	0.16	0.11	1.32	92.01	0.06	5.71	4.23	0	0	6	-15.14	-4.68	-0.82	61.03	88.82	686.22	490	787.27	592.65	691.05	515.22	779.72	510.08
50.683	2	0.11	0.13	0.02	0.48	0.18	0.99	14.03	0.87	3.22	71.94	1.84	0.01	97.48	42.54	1.35	0.34	0.02	26.52	16.26	1.17	6.09	0	0.78	0.87	3.22	0.11	0.11	1.31	92.59	0.06	10.42	4.57	0	0	6	-11.24	-3.73	-1	60.27	89.82	693.75	491.72	792.55	590.53	696.94	519.52	786.4	511.56
50.717	2	0.11	0.13	0.01	0.47	0.2	1	13.52	0.78	2.19	72.97	1.85	0.96	96.79	42.58	1.17	0.32	0.02	27.97	18.31	0.95	3.22	0	0.78	0.7	2.19	0.09	0.12	1.3	91.68	0.08	9.56	4.77	0	0	6	-11.71	-4.96	-0.44	60.04	88.8	698.08	491.2	797.61	591.28	702.54	518.93	790.94	510.57
50.75	2	0.11	0.13	0.01	0.36	0.2	0.67	10.14	0.65	2.23	79.71	1	2.72	97.75	34.28	1.33	0.27	0.02	27.63	15.49	0.99	2.51	0	0.65	0.42	2.23	0.06	0.08	1.41	92.02	0.07	2.19	4.8	0	0	6	-9.4	-3.15	-2.54	60.25	88.54	702.68	490.58	805.16	594.42	707.6	521.05	795.27	508.64
50.784	2	0.1	0.13	0.01	0.4	0.22	0.74	11.77	0.63	2.02	76.45	1.18	2.99	96.82	36.29	1.98	0.29	0.02	29.31	14.38	1.27	1.54	0	0.63	0.22	2.02	0.04	0.05	1.75	93.37	0.07	3.23	4.85	0	0	6	-11.19	-4.92	-6.28	59.51	89.16	708.38	487.21	811.16	590.8	710.65	518.61	798.69	504.51
50.817	2	0.11	0.13	0.01	0.38	0.24	0.7	11.58	0.53	2.07	76.84	1.1	3.93	98.39	34.9	1.99	0.32	0.02	31.28	15.79	1.63	1.92	0	0.53	0.17	2.07	0.03	0.04	2.13	94.3	0.07	5.92	4.79	0	0	6	-6.24	-1.43	-3.53	58.88	89.93	710.05	486.98	811.67	590.63	712.94	515.91	802.38	506.51
50.85	2	0.11	0.13	0.02	0.37	0.24	0.65	11.48	0.47	1.92	77.04	1.04	3.91	98.57	33.85	2.6	0.34	0.03	31.19	14.3	2.07	2.23	0	0.47	0.13	1.92	0.02	0.03	2.32	94.5	0.07	9.7	4.76	0	0	6	-10.65	-0.82	-2.52	59.71	91.09	711.9	487.23	813.13	589.61	714.56	514.39	805.4	507.59
50.884	2	0.11	0.12	0.02	0.33	0.25	0.51	9.95	0.37	1.47	80.09	0.93	5.09	97.73	29	3.51	0.37	0.04	31.54	12.64	2.24	1.84	0	0.36	0.1	1.47	0.02	0.03	3.08	94.59	0.06	42.07	4.81	0	0	6	-9.53	-3.2	-1.85	58.78	87.85	712.18	486.51	812.87	588.77	716.62	512.07	804.38	508.19
50.917	2	0.13	0.13	0.02	0.28	0.28	0.41	8.23	0.4	1.48	83.53	1.18	6.83	97.79	23.65	3.68	0.4	0.04	34.22	13.84	3.12	2.52	0	0.34	0.08	1.48	0.01	0.06	3.76	94.77	0.06	21.02	4.67	0	0	6	-7.84	3.06	-2.67	58.35	89.91	714.9	488.08	813.99	588.46	717.08	515.24	806.71	508.12
50.95	2	0.13	0.13	0.02	0.29	0.27	0.42	8.61	0.45	1.47	82.78	1.18	6.19	98.7	24.6	3.81	0.45	0.04	33.92	14.27	3.56	2.69	0	0.32	0.07	1.47	0.01	0.07	4.09	94.85	0.07	6.04	4.57	0	0	6	-3.95	-0.36	-3.33	58.36	87.44	715.08	489.57	814.39	590.04	718.12	516.63	805.41	511.42
50.984	2	0.14	0.12	0.02	0.31	0.31	0.45	10.03	0.61	1.28	79.93	1.46	5.87	98.61	26.18	4.47	0.61	0.05	36.14	17.57	5.64	2.99	0	0.29	0.06	1.28	0.01	0.07	4.82	96.65	0.07	8	4.6	0	0	6	-2.87	-0.7	-2.68	57.58	87.73	714.94	489.98	813.46	590.08	717.86	516.76	805.44	511.68
51.017	2	0.17	0.12	0.03	0.33	0.51	0.53	11.75	0.66	1.25	76.49	3.02	6.57	98.75	29.8	5.02	0.66	0.06	45.31	26.44	10.7	5.35	0	0.29	0.06	1.25	0.01	0.08	4.83	96.74	0.07	1.98	4.36	0	0	6	-5.08	-0.16	-2.97	58.03	86.59	713.81	490.67	812.71	591.43	717.38	517.57	803.75	511.37
51.05	2	0.24	0.13	0.05	0.23	0.69	0.38	8.29	0.73	1.12	83.43	4.97	9.17	98.51	21.46	3.63	0.73	0.07	51.63	32.85	14	5.23	0	0.28	0.07	1.12	0.01	0.06	4.97	97.14	0.08	0.59	3.97	0	0	6	-10.3	1.05	-2.59	58.9	87.77	713.63	491.13	812.35	591.04	716.75	517.31	804.31	511.26
51.084	2	0.24	0.13	0.06	0.19	0.81	0.29	6.96	0.65	0.89	86.08	6.41	9.62	98.62	16.4	4.11	0.65	0.11	54.41	32.54	18.25	5.15	0	0.2	0.08	0.89	0.01	0.05	5.57	97.15	0.1	1.29	3.92	0	0	6	-7.65	0.64	-3.21	58.27	89.42	710.42	490.55	809.77	590.27	712.52	517.47	801.78	512.04
51.117	2	0.26	0.13	0.06	0.18	0.87	0.25	6.38	0.67	0.82	87.23	7.31	11.09	98.34	12.93	5.33	0.67	0.13	56.07	33.07	17.78	5.09	0	0.2	0.08	0.82	0.01	0.06	5.65	97.15	0.09	1.93	3.76	0	0	6	-7.4	1.59	-2.44	57.68	90.82	708.88	489.48	808.82	589.94	711.06	515.91	801.78	511.67
51.151	2	0.37	0.13	0.09	0.15	0.82	0.21	5.66	0.66	0.71	88.67	7.47	10.06	97.95	9.91	5.15	0.66	0.13	55.86	40.54	20.6	6.93	0	0.13	0.08	0.71	0.01	0.05	6.15	97.3	0.08	1.42	3.37	0	0	6	-7.5	2.66	-3.03	57.75	88.54	707.61	489.57	806.92	590.32	710.38	516.8	798.63	509.64
51.184	2	0.41	0.14	0.09	0.15	0.72	0.19	4.98	0.63	0.63	90.04	6.77	10.77	98.75	7.21	4.88	0.63	0.12	54.3	40.28	17.83	7.56	0	0.14	0.1	0.63	0.01	0.05	6.4	97.03	0.07	0.67	3.01	0	0	6	-8.66	0.17	-1.97	58.32	89.52	703.09	490.08	802.95	590.81	706.2	515.71	795.65	512.28
51.217	2	0.38	0.14	0.08	0.14	0.76	0.17	4.43	0.59	0.59	91.15	7	12.79	98.35	3.88	5.19	0.59	0.13	55.21	35.88	15.55	8.08	0	0.13	0.11	0.58	0.01	0.05	5.93	97.07	0.07	0.81	2.95	0	0	6	-6.39	1.56	-2.32	58.26	87.28	702.25	490.01	800.98	589.96	705.75	515.68	792.96	512.02
51.251	2	0.33	0.14	0.08	0.13	0.79	0.18	4.01	0.76	0.76	91.98	7.46	14.23	96.91	2.41	4.28	0.76	0.14	56.55	29.18	13.34	9.36	0	0.14	0.12	0.5	0.01	0.03	5.44	96.97	0.07	0.37	2.68	0	0	6	-3.05	4.77	-3.19	58.65	84.39	700.21	489.24	798	588.63	704.25	515.32	788.53	511.05
51.284	2	0.25	0.15	0.05	0.13	0.52	0.18	3.6	0.82	0.82	92.81	4.03	12.93	97.07	1.76	2.61	0.82	0.09	49.07	20.42	9.12	6.08	0	0.14	0.13	0.49	0.01	0.04	4.82	96.61	0.07	0.69	2.67	0	0	6	0.72	4.49	-1.66	58.32	83.93	696.25	488.75	790	584.83	699.49	513.77	783.33	510.13
51.317	2	0.21	0.15	0.04	0.14	0.42	0.19	3.52	0.9	0.9	92.96	2.94	12.95	97.67	2.04	2.06	0.9	0.07	45.63	14.63	5.09	3.92	0	0.15	0.14	0.47	0.01	0.04	4.16	96.37	0.06	1.56	2.54	0	0	6	-6.34	3.31	-0.7	60.2	78.88	695.63	487.77	788.26	583.04	701.48	510.38	780.34	508.39
51.351	2	0.19	0.16	0.03	0.14	0.39	0.2	3.49	0.95	0.95	93.02	2.5	12.84	97.76	2.61	1.76	0.95	0.06	44.36	12.73	3.6	2.75	0	0.17	0.15	0.37	0.01	0.04	3.39	95.9	0.06	1.76	2.51	0	0	6	-3.98	3.13	-1.14	59.57	78.71	693.73	485.16	786.23	580.79	699.36	508.66	777.99	505.11
51.384	2	0.18	0.16	0.03	0.14	0.26	0.19	3.35	0.99	0.99	93.3	1.4	9.82	98.11	3.08	1.12	0.99	0.04	37.07	10.98	3.11	2.88	0	0.19	0.18	0.38	0.01	0.05	3.31	95.06	0.05	0.91	2.5	0	0	6	-2.15	2.26	-0.12	58.67	82.98	698.01	481.98	789.84	575.56	701.79	507.18	784.6	501.86
51.417	2	0.19	0.16	0.04	0.14	0.28	0.19	3.15	1.24	1.24	93.7	1.47	10.39	98.19	2.58	0.88	1.24	0.03	38.58	10.43	3.18	5.61	0	0.24	0.23	0.39	0.01	0.04	2.39	94.29	0.06	0.16	2.51	0	0	6	-6.22	-2.03	0.62	60.21	78.34	705.43	482.23	795.01	574.14	710.77	504.3	789.08	502.26
51.451	2	0.18	0.16	0.05	0.13	0.33	0.2	3.06	1.28	1.28	93.87	1.77	10.56	98.67	2.74	0.85	1.28	0.02	41.64	9.82	5.46	9.32	0	0.28	0.24	0.3	0.01	0.04	1.7	93.49	0.05	0.19	2.42	0	0	6	-4.58	-0.47	0	60.55	82.07	715.27	480.51	805.55	571.77	718.7	503.42	800.75	501.92
51.484	2	0.21	0.16	0.07	0.13	0.37	0.2	3.08	1.3	1.3	93.85	2	10.64	98.48	3.5	0.74	1.3	0.02	43.53	11.48	6.68	17.67	0	0.31	0.28	0.28	0.01	0.05	1.36	92.93	0.06	0.09	2.42	0	0	6	-11.28	-1.15	0.47	60.77	81.92	722.8	477.65	812.91	568.62	726.5	498.75	808.42	498.76
51.518	2	0.18	0.16	0.06	0.13	0.53	0.22	2.89	1.03	1.03	94.21	3.11	13.74	97.7	3.87	1	1.03	0.02	49.65	9.87	5.81	13.92	0	0.35	0.29	0.2	0.01	0.03	0.89	90.8	0.06	0.28	2.49	0	0	6	-7.28	-3.26	2.25	60.9	81.57	729.34	476.41	820.18	568.99	734.68	497.31	816.25	498.42
51.551	2	0.19	0.16	0.06	0.14	0.44	0.22	2.91	0.98	0.98	94.17	2.44	12.22	98.51	4.67	1.42	0.98	0.03	46.71	11.86	5.88	13.43	0	0.38	0.29	0.18	0	0.02	0.72	89.74	0.06	0.38	2.4	0	0	6	-2.64	1.03	4.39	59.83	82.11	735.51	474.32	829.67	569.83	743.66	496.62	825.75	498.55
51.584	2	0.2	0.16	0.04	0.14	0.35	0.21	2.88	0.92	0.92	94.24	1.74	11.13	98.15	3.99	1.85	0.92	0.03	42.45	13.35	4.5	9.52	0	0.39	0.3	0.19	0	0.02	0.68	89.72	0.06	0.31	2.36	0	0	6	-6.62	2.15	4.96	61.25	86.97	740.12	474.78	837.21	572.27	747.86	496.74	834.74	500.49
51.618	2	0.19	0.15	0.03	0.14	0.26	0.19	2.73	0.84	0.84	94.54	1.16	9.44	98.77	2.99	2.4	0.84	0.03	37.27	13.79	4.1	4.41	0	0.45	0.31	0.17	0	0.02	0.48	88.84	0.06	0.25	2.47	0	0	6	-3.5	-0.05	5.97	61.09	87.52	743.13	475.18	840.7	574.3	751.68	494.59	838.74	503.48
51.651	2	0.18	0.15	0.03	0.15	0.24	0.17	3.03	0.74	0.74	93.94	1.05	9.24	97.54	2.58	4.97	0.74	0.06	35.79	13.63	3.21	3.11	0	0.39	0.27	0.16	0	0.02	0.51	89.23	0.06	0.09	2.35	0	0	6	-1.48	3.6	6.31	61.15	86.54	745.62	474.35	845.66	577.24	756.2	493.59	842.14	503.75
51.684	2	0.13	0.13	0.03	0.18	0.26	0.16	3.53	0.52	0.52	92.94	1.18	10.48	98.13	2.23	10.03	0.52	0.12	37.51	8.51	2.25	1.65	0	0.44	0.24	0.14	0	0.03	0.45	88.24	0.06	0.02	2.28	0	0	6	-3.06	2.21	7.33	61.74	89.39	746.8	472.52	848.5	576.26	757.71	491.07	846.22	503.61
51.718	2	0.1	0.1	0.02	0.23	0.21	0.13	4.49	0.39	0.39	91.01	0.92	9.67	97.42	1.53	18.23	0.38	0.2	34.09	4.28	1.02	1.11	0	0.39	0.24	0.14	0	0.04	0.36	86.68	0.06	0.01	2.17	0	0	0	-4.12	3.85	7.32	62.91	86.5	746.14	469.46	853.03	579.6	760.85	489.78	846.75	499.89
51.751	2	0.08	0.07	0.02	0.36	0.15	0.1	7.38	0.32	0.32	85.23	0.78	7.32	95.83	1.14	31.87	0.3	0.32	27.67	2	0.46	0.72	0	0.32	0.21	0.13	0.01	0.03	0.35	85.98	0.05	0.02	2.15	0	0	0	-10.87	6.33	7.09	63.99	87.35	746.5	465.91	856.1	578.55	762.09	485.55	848.81	496.01
51.785	2	0.06	0.06	0.02	0.53	0.07	0.07	10.47	0.31	0.31	79.05	1.82	2.46	96.74	0.86	43.43	0.22	0.5	15.92	1.24	0.18	0.29	0	0.31	0.22	0.09	0.01	0.03	0.31	83.72	0.05	0.02	2.05	0	0	0	-4.18	5.04	7.24	62.52	82.87	748.52	465	856.43	577.28	765.32	485.34	847.64	494.84
51.818	2	0.05	0.04	0.02	0.78	0.09	0.06	15.82	0.31	0.31	68.37	4.4	3.71	97.73	0.75	54.72	0.2	0.7	18.83	0.93	0.19	0.36	0	0.31	0.26	0.07	0.01	0.03	0.27	83.7	0.05	0.02	2.05	0	0	0	3.59	3.2	4.9	60.82	84.74	751.23	465.99	854.59	574.07	763.32	486.68	847.58	495.66
51.851	2	0.04	0.03	0.02	1.18	0.1	0.05	24.77	0.34	0.34	50.45	10.85	4.52	97.67	0.83	66.78	0.2	1.23	21.32	1.01	0.39	0.77	0	0.34	0.29	0.08	0.01	0.02	0.26	84.51	0.04	0.02	1.93	0	0	0	3.64	3.31	4.9	59.25	84.21	753.36	466.83	851.97	569.22	763.36	486.38	847.01	496.06
51.885
51.918
51.951
51.985
52.018
52.051
52.085
52.118
52.152
52.185
52.218
52.252
52.285
52.318
52.352
52.385
52.418
52.452
52.485
52.519
52.552
52.585
52.619
52.652
52.685
52.719
52.752
52.786
52.819
52.852
52.886
52.919
52.952
52.986
53.019
53.052
53.086
53.119
53.153
53.186
53.219
53.253
53.286
53.319
53.353
53.386
53.419
53.453
53.486
53.52
53.553
53.586
53.62
53.653
53.686
53.72
53.753
53.787
53.82
53.853
53.887
53.92
53.953
53.987
54.02
54.053
54.087
54.12
54.154
54.187
54.22
54.254
54.287
54.32
54.354
54.387
54.42
54.454
54.487
54.521
54.554
54.587
54.621
54.654
54.687
54.721
54.754
54.788
54.821
54.854
54.888
54.921
54.954
54.988
55.021
55.054
55.088
55.121
55.155
55.188
55.221
55.255
55.288
55.321
55.355
55.388
55.421
55.455
55.488
55.522
55.555
55.588
55.622
55.655
55.688
55.722
55.755
55.789
55.822
55.855
55.889
55.922
55.955
55.989
56.022
56.055
56.089
56.122
56.156
56.189
56.222
56.256
56.289
56.322
56.356
56.389
56.422
56.456
56.489
56.523
56.556
56.589
56.623
56.656
56.689
56.723
56.756
56.79
56.823
56.856
56.89
56.923
56.956
56.99
57.023
57.056
57.09
57.123
57.157
57.19
57.223
57.257
57.29
57.323
57.357
57.39
57.423
57.457
57.49
57.524
57.557
57.59
57.624
57.657
57.69
57.724
57.757
57.791
57.824
57.857
57.891
57.924
57.957
57.991
58.024
58.057
58.091
58.124	2	0.11	0.13	0.02	0.17	0.04	0.11	0.11	0.18	1.17	99.65	0.33	0	97.25	1.17	9.06	0.18	0.06	3.08	0.06	0.06	0.06	0	0	0.01	2.6	0.09	0.03	2.32	5.64	0	0.38	2.46	0	0	0	-18.1	4.17	15.56	59.55	96.83	838.49	498.19	962.31	622.15	864.89	511.42	957.12	540.93
58.158	2	0.09	0.09	0.02	0.17	0.06	0.09	0.12	0.14	0.31	99.66	0.33	2.31	95.92	1.02	12.69	0.14	0.04	4.9	0.06	0.08	0.11	0	0	0.01	0.31	0.19	0.02	1.18	4.72	0	4.48	6.13	0	0	0	-14.02	6.22	16.91	61.44	88.51	836.49	492.64	959.47	617.57	866.51	507.26	950.87	534.05
58.191	2	0.08	0.09	0.02	0.17	0.07	0.09	0.11	0.16	0.16	99.66	0.33	3.12	97.05	1.09	12.99	0.16	0.03	5.69	0.08	0.09	0.09	0	0	0.01	0.16	0.37	0.02	1.01	3.07	0	4.6	6.61	0	0	0	-14.97	4.53	16.78	61.42	90.35	835.42	490.9	956.9	613.32	863.92	504.91	949.93	532.56
58.224	2	0.08	0.09	0.02	0.16	0.07	0.09	0.11	0.12	0.12	99.67	0.33	3.01	97.1	0.96	12.5	0.12	0.03	5.48	0.07	0.08	0.07	0	0	0.01	0.1	0.58	0.02	0.78	2.7	0	2.3	6.54	0	0	0	-14	4.44	15.63	61.94	89.3	833.26	489.33	953.18	611.37	860.44	503.13	945.71	529.69
58.258	2	0.09	0.1	0.02	0.14	0.07	0.1	0.09	0.12	0.12	99.71	0.33	3.42	97.41	0.79	8.65	0.12	0.02	6.6	0.06	0.08	0.06	0	0	0.01	0.08	0.63	0.03	0.65	1.84	0	3.18	6.45	0	0	0	-15.32	3.87	14.07	62.16	88.63	830.92	487.78	948.11	607.08	855.63	501.81	940.92	525.92
58.291	2	0.09	0.1	0.02	0.14	0.07	0.1	0.09	0.1	0.1	99.72	0.33	2.94	97.53	0.76	7.77	0.1	0.02	6.65	0.06	0.08	0.05	0	0	0.01	0.06	0.64	0.02	0.63	2.06	0	2.83	5.96	0	0	0	-9.68	3.63	11.85	63.93	88.18	828.5	486.49	943.47	604.36	850.52	501.97	935.93	523.88
58.324	2	0.09	0.11	0.02	0.14	0.06	0.11	0.09	0.11	0.11	99.71	0.33	2.22	98.11	0.9	7.63	0.11	0.02	6.79	0.06	0.09	0.06	0	0	0.02	0.06	0.59	0.03	0.55	2.53	0	1.28	5.26	0	0	0	-7	2.26	7.87	64.45	86.35	824.46	484.52	938.42	602.02	843.57	502.53	928.29	519.24
58.358	2	0.1	0.11	0.02	0.14	0.06	0.11	0.09	0.12	0.12	99.71	0.33	1.57	97.4	0.99	6.7	0.12	0.02	6.68	0.06	0.14	0.08	0	0	0.02	0.07	0.55	0.03	0.53	3.17	0	0.78	4.74	0	0	0	-8.56	3.89	6.12	64.05	87.07	822	483.78	934.71	599.57	838.85	502.46	924.67	517.19
58.391	2	0.1	0.12	0.02	0.14	0.06	0.11	0.09	0.14	0.14	99.72	0.33	1.28	96.7	1.25	5.39	0.14	0.01	6.88	0.07	0.19	0.11	0	0	0.03	0.09	0.61	0.03	0.5	4.14	0.01	2.64	4.46	0	0	0	-12.19	5.11	5.25	63.44	88.29	817.51	481.78	931.07	597.62	833.63	500.45	920.72	514.99
58.424	2	0.1	0.12	0.02	0.14	0.06	0.12	0.09	0.14	0.14	99.73	0.33	1.12	96.84	1.31	4.51	0.14	0.01	6.77	0.07	0.25	0.11	0	0	0.05	0.09	0.58	0.05	0.48	4.65	0.01	1.86	4.4	0	0	0	-9.16	4.89	6.53	63.92	88.52	810.51	481.68	923.51	597.89	827.11	500.4	914.44	514.88
58.458	2	0.1	0.13	0.02	0.14	0.06	0.12	0.09	0.15	0.15	99.73	0.33	0.71	95.82	1.51	3.98	0.15	0.01	6.74	0.07	0.26	0.11	0	0	0.07	0.11	0.48	0.06	0.48	5.51	0.01	1.69	4.09	0	0	0	-8.93	6.34	5.09	63.73	88.1	806.26	480.74	919.04	596.61	821.89	500.29	909.02	513.33
58.491	2	0.1	0.13	0.02	0.14	0.06	0.12	0.09	0.15	0.15	99.72	0.33	0.68	95.16	1.94	4.01	0.15	0.01	7.53	0.08	0.23	0.13	0	0	0.11	0.12	0.37	0.07	0.5	6.07	0.01	0.95	3.82	0	0	0	-6.87	7.11	5.94	63.71	86.91	800.98	480.68	912.57	596.19	817.13	500.24	903.14	512.74
58.525	2	0.1	0.13	0.02	0.15	0.06	0.13	0.1	0.17	0.17	99.71	0.33	0.52	95.12	2.64	4.43	0.17	0	8.04	0.11	0.2	0.17	0	0	0.13	0.12	0.31	0.07	0.54	6.61	0.01	4.29	3.61	0	0	0	-9.36	7.15	6.7	63.58	88.6	795.07	480.15	905.64	594.04	810.52	498.72	898.07	512.29
58.558	2	0.1	0.13	0.02	0.15	0.06	0.13	0.1	0.18	0.18	99.71	0.33	0.89	95.71	2.82	4.23	0.18	0	9.29	0.15	0.24	0.23	0	0	0.17	0.12	0.25	0.05	0.64	7.61	0.01	5	3.52	0	0	0	-8.35	6.47	5.7	63.43	86.76	791.46	479.74	899.86	591.25	805.92	498.53	891.75	511.15
58.591	2	0.1	0.14	0.02	0.14	0.07	0.14	0.1	0.17	0.17	99.71	0.33	1.51	96.54	2.72	3.81	0.17	0	11.01	0.18	0.27	0.24	0	0	0.15	0.13	0.17	0.03	0.65	8.72	0.01	0.66	3.4	0	0	0	-3.73	5.35	6.77	62.47	87.09	782.53	478.4	888.09	587.52	796.15	496.84	882.23	510.04
58.625	2	0.1	0.14	0.02	0.14	0.08	0.14	0.12	0.19	0.19	99.72	0.33	3.27	97.04	2.34	4.04	0.19	0	15.36	0.3	0.65	0.34	0	0	0.12	0.11	0.12	0.01	0.56	12.3	0.01	0.29	3.39	0	0	0	-11.1	4.55	2.73	62.44	89.43	782.07	478.65	885.1	582.15	790.39	497.83	879.18	508.58
58.658
58.691
58.725
58.758
58.792
58.825
58.858
58.892
58.925
58.958
58.992
59.025
59.058
59.092
59.125
59.159
59.192
59.225
59.259
59.292
59.325
59.359
59.392
59.425
59.459
59.492
59.526
59.559
59.592
59.626
59.659
59.692
59.726
59.759
59.793
59.826
59.859
59.893
59.926
59.959
59.993
60.026
60.059
60.093
60.126
60.16
60.193
60.226
60.26
60.293
60.326
60.36
60.393
60.426
60.46
60.493
60.527
60.56
60.593
60.627
60.66
60.693
60.727
60.76
60.794
60.827
60.86
60.894
60.927
60.96
60.994
61.027
61.06
61.094
61.127
61.161
61.194
61.227
61.261
61.294
61.327
61.361
61.394
61.427
61.461
61.494
61.528
61.561
61.594
61.628
61.661
61.694
61.728
61.761
61.795
61.828
61.861
61.895
61.928
61.961
61.995
62.028
62.061
62.095
62.128
62.162
62.195
62.228
62.262
62.295
62.328
62.362
62.395
62.428
62.462
62.495
62.529
62.562
62.595
62.629	2	0.14	0.14	0.03	0.18	0.04	0.11	0.08	1.09	1.09	99.65	0.33	0	98.29	0.06	6.17	1.09	0.04	3.99	0.03	0.85	0.68	0	0	0	0.18	0.08	0	9.5	1.95	0	1.16	2.76	0	0	0	-19.33	1.74	10.21	56.6	98.71	752.88	494.51	894.32	639.1	781.68	517.71	879.47	531.13
62.662	2	0.1	0.11	0.03	0.18	0.05	0.1	0.09	0.15	0.15	99.65	0.33	0.39	95.45	0.03	10.99	0.15	0.02	4.34	0.02	0.41	0.28	0	0	0	0.24	0.07	0	5.35	1.49	0	3.29	4.48	0	0	0	-16.49	6.78	8.96	57.92	91.97	756.46	490.02	895.21	634.01	786.26	511.07	876.75	527.48
62.695	2	0.09	0.08	0.03	0.2	0.07	0.08	0.12	0.05	0.05	99.6	0.41	3.69	95.8	0.02	15.53	0.05	0.03	6.31	0.03	0.34	0.36	0	0	0	0.17	0.1	0.01	7.47	3.14	0	1.7	6.73	0	0	0	-15.07	6.37	9.29	57.82	95.24	757.05	488.3	900.78	637.77	787.84	512.75	882.3	524.82
62.729	2	0.08	0.06	0.02	0.22	0.09	0.07	0.16	0.05	0.05	99.55	0.6	5.9	97.87	0.02	20.92	0.05	0.06	7.12	0.04	0.4	0.49	0	0	0	0.26	0.1	0.01	7.64	4.35	0	4.32	8.51	0	0	0	-7.08	2.87	9.12	59.05	95.01	765.53	487.54	908.82	638.71	796.13	511.76	890.04	526.13
62.762	2	0.07	0.05	0.02	0.23	0.11	0.07	0.19	0.03	0.03	99.53	0.69	7.36	94.49	0.02	23.65	0.03	0.06	8.07	0.03	0.29	0.47	0	0	0	0.24	0.12	0.01	6.83	5.44	0	1.42	9.46	0	0	0	-7.42	7.79	10.39	59.07	93.79	767.11	489.65	908.34	638.28	798.34	513.22	890.85	528.69
62.796	2	0.07	0.04	0.02	0.24	0.14	0.06	0.22	0.02	0.02	99.51	0.89	9.63	92.64	0.01	26.99	0.02	0.06	8.23	0.03	0.3	0.75	0	0	0	0.29	0.13	0.01	7.07	5.82	0	1.6	11.54	0	0	0	-7.52	9.34	9.7	59.05	91.11	769.02	490.1	909.03	637.66	800.2	514.48	890.37	527.55
62.829	2	0.06	0.04	0.02	0.22	0.18	0.06	0.22	0.02	0.02	99.55	0.83	12.1	96.29	0.01	26.79	0.02	0.07	8.87	0.03	0.25	0.65	0	0	0	0.39	0.16	0.01	6.18	6.13	0	2.33	13.59	0	0	0	-5.8	5.71	8.78	59.65	93	771.81	490.34	911.66	638.29	801.31	514.69	893.38	527.79
62.862	2	0.06	0.04	0.02	0.19	0.18	0.06	0.19	0.03	0.03	99.61	0.59	12.27	96.67	0.02	23.13	0.03	0.06	8.77	0.04	0.22	0.49	0	0	0	0.5	0.18	0.01	5.19	5.87	0	7.49	13.78	0	0	0	-3.73	5.15	9.62	60.71	93.2	771.25	490.81	909.54	636.84	800.54	515.02	892.68	529.06
62.896	2	0.06	0.04	0.02	0.18	0.18	0.06	0.18	0.04	0.04	99.63	0.58	12.25	97.02	0.02	21.83	0.04	0.06	8.32	0.05	0.24	0.37	0	0	0	0.62	0.22	0.01	5.17	5.96	0	7.57	13.96	0	0	0	-4.04	4.58	9.34	60.79	92.37	772.09	491.57	909.05	636.45	800.88	515.09	892.13	529.46
62.929	2	0.07	0.05	0.02	0.16	0.15	0.07	0.15	0.06	0.06	99.68	0.51	10.33	97.96	0.03	17.25	0.06	0.06	6.16	0.06	0.24	0.3	0	0	0	0.62	0.29	0.01	4.83	6	0	7.42	13.02	0	0	0	-3.34	2.64	9.24	61.44	92.48	773.91	491.93	907.89	632.4	800.88	516.92	892.63	528.43
62.962	2	0.08	0.05	0.02	0.14	0.13	0.07	0.12	0.08	0.08	99.72	0.49	9.4	98.12	0.05	12.31	0.08	0.05	4.67	0.06	0.24	0.27	0	0	0	0.57	0.31	0.01	5.33	5.83	0	14.47	12.75	0	0	0	-13.62	-2.24	7.08	59.45	92.4	784.49	496.38	910.21	626.67	805.76	517.3	897.38	529.32
62.996	2	0.08	0.06	0.02	0.12	0.12	0.08	0.1	0.1	0.1	99.75	0.46	8.55	98.02	0.07	8.07	0.1	0.03	3.69	0.06	0.2	0.27	0	0	0	0.57	0.35	0.01	5.53	5.73	0	19.75	12.34	0	0	0	-6.76	-2.5	9.28	60.23	91.3	786.47	498.84	910.31	626.87	808.87	521.15	899.37	533.19
63.029	2	0.09	0.07	0.02	0.11	0.12	0.08	0.09	0.12	0.12	99.77	0.42	8.28	96.85	0.11	4.46	0.12	0.03	4.52	0.12	0.17	0.3	0	0	0	0.51	0.3	0.01	6.06	5.84	0	18.14	11.76	0	0	0	-6.24	-4.87	7.73	59.4	90.7	788.14	499.75	908.85	624.83	808.01	522.31	898.17	532.22
63.062	2	0.1	0.08	0.02	0.11	0.1	0.09	0.08	0.14	0.26	99.77	0.35	6.89	97.24	0.26	2.94	0.14	0.02	4.79	0.16	0.16	0.25	0	0	0.01	0.53	0.21	0.01	6.19	5.54	0	6.19	10.38	0	0	0	-7.62	-4.19	7.95	58.51	95.12	792.47	502.81	909.88	622.55	808.92	524.69	903.38	535.79
63.096	2	0.1	0.09	0.02	0.11	0.1	0.1	0.08	0.15	0.57	99.77	0.33	6.31	97.35	0.57	1.91	0.15	0.02	4.92	0.19	0.15	0.2	0	0	0.01	0.6	0.16	0.01	5.95	5.8	0.01	7.01	9.84	0	0	0	-9.18	-3.99	5.77	58.34	91.91	797.9	508.15	908.8	621.63	811.07	527.38	902.15	539.66
63.129	2	0.1	0.09	0.02	0.11	0.09	0.1	0.08	0.13	0.59	99.77	0.33	5.7	97.64	0.9	1.9	0.13	0.02	5.36	0.16	0.15	0.15	0	0	0.01	0.59	0.09	0.02	5.4	6.65	0.01	10.55	9.15	0	0	0	-9.69	-3.4	3.37	57.17	92.04	801.97	511.71	907.26	619.25	810.27	532.84	902.11	539.03
63.163	2	0.1	0.09	0.02	0.11	0.1	0.1	0.09	0.12	0.62	99.77	0.33	6.55	98.36	1.26	1.69	0.12	0.02	6.46	0.15	0.24	0.17	0	0	0.01	0.62	0.06	0.02	5.28	9.66	0.01	10.55	9.61	0	0	0	-18.53	-1.53	2.26	57.38	88.65	804.6	514.81	905.19	616.68	811.38	535.48	899.99	538.05
63.196	2	0.1	0.09	0.02	0.12	0.1	0.11	0.1	0.12	0.66	99.77	0.33	6.54	98.25	1.54	1.99	0.12	0.02	8.35	0.14	0.34	0.23	0	0	0.02	0.66	0.04	0.02	5.03	11.63	0.01	7.17	8.95	0	0	0	-18.77	-1.87	0.24	57.22	89.5	805.31	514.99	906.01	615.86	810.31	537.03	899.8	538.04
63.229	2	0.1	0.09	0.02	0.12	0.13	0.11	0.12	0.11	0.69	99.75	0.33	7.7	98.29	1.92	2.69	0.11	0.03	12.33	0.17	0.63	0.41	0	0	0.02	0.69	0.03	0.01	5.21	14.38	0.01	5.35	8.64	0	0	0	-16.1	-1.74	0.39	57.1	86.57	806.1	515.86	906.07	616.72	812.33	537.6	898.88	539.14
63.263	2	0.1	0.1	0.02	0.13	0.15	0.12	0.16	0.13	0.74	99.68	0.37	8.39	98.63	2.83	3.61	0.13	0.04	16.54	0.19	1.18	0.55	0	0	0.03	0.74	0.02	0.02	5.22	19.28	0.01	6.51	8.02	0	0	0	-13.49	-0.63	0.49	56.7	87.87	806.47	515.19	907.1	616.13	812.5	536.54	900.27	540.79
63.296	2	0.09	0.1	0.02	0.15	0.16	0.13	0.23	0.12	0.72	99.55	0.42	8.19	98.5	3.73	5.97	0.12	0.06	18.44	0.19	1.52	0.53	0	0.01	0.04	0.72	0.01	0.01	5.12	24.08	0.01	4.86	7.38	0	0	0	-13	1.08	3.22	57.36	86.7	807.35	517.06	903.05	613.08	813.51	535.22	899.78	543.73
63.329	2	0.1	0.1	0.02	0.15	0.16	0.12	0.32	0.13	0.69	99.36	0.48	8.46	98.75	2.76	6.87	0.13	0.07	20.54	0.26	1.64	0.42	0	0.01	0.03	0.69	0.01	0.02	4.88	32.41	0.02	0.7	6.66	0	0	0	-13.53	-0.15	1.85	58.32	87.29	806.87	515.86	904.35	613.76	812.58	535.72	899.68	541.35
63.363	2	0.1	0.1	0.03	0.16	0.15	0.12	0.55	0.14	0.64	98.9	0.5	7.66	97.86	2.02	7.82	0.14	0.08	20.79	0.37	1.52	0.37	0	0.03	0.04	0.64	0.01	0.02	5.02	45.34	0.02	0.67	5.61	0	0	0	-16.97	2.88	0.16	58.91	87.26	806.66	514.5	906.07	613.91	812.21	535.35	899.37	539.56
63.396	2	0.1	0.1	0.02	0.16	0.14	0.12	0.68	0.13	0.7	98.64	0.46	7.38	98.51	1.69	8.28	0.13	0.11	20.17	0.55	1.26	0.4	0	0.04	0.04	0.7	0.02	0.03	4.68	50.26	0.02	0.95	5.43	0	0	0	-14.39	1.05	1.15	58.61	86.78	806.17	513.34	905.15	612.81	812.4	533.82	899.05	538.59
63.429	2	0.1	0.1	0.02	0.18	0.14	0.12	1.15	0.11	0.75	97.7	0.48	7.43	98.42	1.47	11.58	0.11	0.14	20.81	0.79	1.05	0.49	0	0.06	0.04	0.75	0.02	0.03	4.42	59.89	0.02	1.4	5.09	0	0	0	-11.6	1.35	1.32	58.74	86.66	806.88	513.27	905.35	612.62	813.03	533.95	899.56	538.69
63.463	2	0.1	0.1	0.02	0.18	0.12	0.12	1.99	0.16	1.06	96.02	0.41	6.26	98.34	1.38	11.3	0.07	0.14	18.81	1.1	0.91	0.68	0	0.16	0.04	1.06	0.02	0.04	4.13	73.64	0.03	0.49	4.73	0	0	0	-17.41	1.59	1.5	59.5	84.15	805.72	512.25	904.38	611.53	813.35	531.82	897.35	536.97
63.496	2	0.1	0.1	0.02	0.17	0.12	0.12	1.99	0.17	1.14	96.01	0.39	6.31	98.07	1.19	10.54	0.07	0.12	18.37	1.3	0.63	0.73	0	0.17	0.05	1.14	0.02	0.03	3.97	74.67	0.02	0.71	4.8	0	0	0	-17.49	2.37	1.19	59.91	85.58	804.01	510.05	904.35	610.73	811.58	529.96	896.99	535.48
63.53	2	0.11	0.11	0.02	0.16	0.11	0.12	2.58	0.34	1.1	94.84	0.34	5.7	98.68	1.1	7.93	0.04	0.08	17.1	1.47	0.3	0.57	0	0.34	0.06	1.63	0.03	0.04	3.45	83.75	0.03	0.75	4.62	0	0	0	-17.08	0.42	0.28	61.26	82.46	804.04	508.95	901.03	606.7	810.82	529.56	893.25	531.82
63.563	2	0.11	0.11	0.02	0.15	0.09	0.12	2.84	0.57	1.43	94.33	0.33	4.36	98.11	1.43	6.7	0.04	0.06	13.58	1.53	0.31	0.92	0	0.57	0.09	1.94	0.05	0.07	3.18	87.01	0.02	9.41	4.92	0	0	0	-28.81	2.26	2.69	61.12	85.23	804.26	505.02	899.7	600.47	810.58	521.86	895.55	528.43
63.596	2	0.11	0.12	0.02	0.15	0.09	0.13	2.52	0.7	2.19	94.95	0.33	3.66	98	2.79	4.53	0.05	0.04	12.51	1.66	0.34	1.81	0	0.7	0.17	2.19	0.08	0.15	2.92	84.95	0.02	30.86	5.04	0	0	0	-26.77	2.54	3.97	62.57	83.01	803.92	501.6	898.69	596.36	811.85	517.75	894.52	525.15
63.63	2	0.11	0.12	0.02	0.15	0.08	0.15	2.92	0.97	3.19	94.16	0.33	2.02	98.56	5.56	3.19	0.06	0.04	10.19	1.74	0.55	3.04	0	0.97	0.27	3.19	0.1	0.43	2.79	87.14	0.02	35.6	5.22	0	0	0	-20.56	-0.88	2.92	66.63	88.61	804.04	495.1	901.5	592.56	809.8	515.62	898.24	521.07
63.663	2	0.11	0.13	0.02	0.17	0.06	0.19	2.98	1.26	3.85	94.03	0.33	0	97.53	10.23	2.22	0.07	0.02	6.88	1.52	0.67	4.11	0	0.92	0.35	3.85	0.19	1.26	2.5	83.98	0.02	28.73	4.81	0	0	0	-20.46	3.63	1.77	66.14	89.1	804.57	490.44	902.69	588.55	809.72	509.54	898.6	515.82
63.696	2	0.1	0.13	0.02	0.21	0.05	0.25	3.54	3.19	4.97	92.92	0.33	0	98.57	16.71	1.62	0.08	0.02	5.36	1.45	0.6	3.68	0	0.95	0.58	4.97	0.36	3.19	2	82.33	0.02	2.33	4.46	0	0	0	-11.45	0.84	1.83	69.49	86.75	805.08	485.13	903.57	585.09	811.51	505.91	898.17	509.86
63.73	2	0.09	0.14	0.02	0.24	0.05	0.33	3.5	4.36	7.13	93	0.61	0	98.27	21.85	1.28	0.11	0.03	4.36	1.57	0.45	2.63	0	1.3	1.24	7.13	0.67	6.76	1.18	77.25	0.02	0.35	4.33	0	0	0	-10.39	1.81	2.74	69.09	90.01	804.92	478.28	906.23	581.78	811.79	499.59	901.72	503.5
63.763	2	0.09	0.14	0.02	0.3	0.05	0.43	3.3	4.14	6.45	93.4	0.98	0	98.53	27.58	1.13	0.11	0.03	3.01	1.51	0.28	1.26	0	1.37	2.12	6.45	1.13	7.83	0.9	70.18	0.02	0.22	4.14	0.2	0	0	-7.95	-0.98	0.06	68.89	90.18	802.6	471.95	909.48	581.55	810.24	496.65	900.41	496.85
63.797	2	0.08	0.14	0.01	0.33	0.05	0.52	2.25	3.37	7.58	95.5	0.92	0	98.73	31.05	1.34	0.15	0.05	3.83	1.7	0.34	0.95	0	1.58	2.85	7.58	1.2	3.37	0.49	57.03	0.02	0.05	4.1	0.35	0	0	-9.61	0.24	1.05	67.14	90.76	800.5	467.66	911.47	582.22	810.59	492.13	901.35	493.22
63.83	2	0.08	0.15	0.02	0.3	0.05	0.45	1.22	3.1	8.26	97.55	0.72	0	97.79	27.96	1.34	0.16	0.06	4.47	2.22	0.41	0.68	0.87	1.43	3.1	8.26	1.22	2.93	0.32	45.24	0.02	0.18	4.08	0.64	0	0	-3.83	3.05	2.82	68.61	90.86	798.32	464.72	912.83	584.46	811.46	489.02	902.23	493.04
63.863	2	0.09	0.14	0.02	0.23	0.05	0.31	0.83	2.62	7.88	98.34	0.4	0	98.65	20	1.8	0.17	0.09	4.9	2.8	0.43	0.35	1.42	1.33	2.62	7.88	1.01	1.34	0.24	43.38	0.02	0.15	4.01	0.12	0	0	-0.43	-0.54	2.22	70	89.44	796.67	463.24	913.66	585.87	811.29	488.29	900.6	493.01
63.897	2	0.11	0.14	0.02	0.19	0.06	0.23	0.36	3.17	9.44	99.28	0.33	0	97.21	12.91	2.6	0.26	0.13	7.19	3.83	0.56	0.39	0.92	1.22	3.17	9.44	0.86	1.85	0.15	29.44	0.02	0.14	3.9	0	0	0	-4.51	4.25	3.14	67.48	90.57	793.38	461.52	914.27	587.73	810.19	485.62	900.46	492.95
63.93	2	0.12	0.13	0.02	0.16	0.06	0.18	0.21	3.27	6.98	99.59	0.33	0	97.04	6.98	3.04	0.32	0.2	7.62	4.48	0.6	0.29	0	1.12	3.27	8.97	0.7	2.95	0.11	21.41	0.02	0.04	4.05	0	0	0	-0.96	4.54	3.48	68.7	90.26	790.52	460.47	913.15	589.17	808.63	485.02	898.51	493.25
63.963	2	0.13	0.13	0.02	0.14	0.06	0.16	0.17	5.03	4.34	99.66	0.33	0	98.6	4.34	3.08	0.34	0.22	6.47	5.41	0.49	0.38	0	1.08	3.93	8.25	0.53	5.03	0.1	19.15	0.03	0.05	4.32	0	0	0	-1.15	-0.73	1.13	68.38	90.4	788.55	459.19	913.55	589.94	805.97	485.61	896.19	491.26
63.997	2	0.15	0.13	0.02	0.13	0.05	0.14	0.11	4.8	2.95	99.71	0.33	0	98.77	2.95	2.39	0.46	0.26	4.8	4.91	0.43	0.28	0	1.06	3.23	7.32	0.36	9.37	0.05	11.29	0.03	0.03	4.26	0	0	0	-4.81	-0.06	2.9	66.45	89.49	783.6	458.43	908.72	589.95	802.75	483.82	892.08	489.29
64.03	2	0.15	0.13	0.02	0.13	0.05	0.14	0.1	4.38	2.05	99.7	0.33	0	98.72	2.05	1.87	0.47	0.28	3.8	5.27	0.38	0.21	0	1	3.49	7.35	0.24	7.79	0.05	10.96	0.03	0.05	4.38	0	0	0	-4.31	0.28	2.34	66.77	89.69	778.09	457.21	903.42	588.78	796.87	482.92	886.4	488.27
64.063	2	0.16	0.14	0.02	0.13	0.05	0.14	0.09	4.11	1.39	99.69	0.33	0	98.51	1.39	1.49	0.61	0.3	3.39	5.1	0.34	0.2	0	1.04	4.8	6.81	0.23	8.47	0.04	8.93	0.03	0.02	4.11	0	0	0	-2.87	-1.03	1.05	67.5	90.74	772.67	455.18	898.91	587.43	790.44	482.04	881.07	486.4
64.097	2	0.15	0.14	0.03	0.12	0.05	0.14	0.08	4	0.92	99.7	0.33	0	98.52	0.92	1.34	0.63	0.29	3.73	4.49	0.33	0.15	0	0.73	6.28	6.58	0.22	5.46	0.02	7.22	0.03	0.03	4	0	0	0	-0.46	1.02	1.08	68.34	91.92	765.11	453.62	892.53	587.85	782.91	481.48	874.76	484.86
64.13	2	0.14	0.14	0.03	0.12	0.05	0.15	0.08	4.41	0.82	99.71	0.33	0	98.74	0.82	1.07	0.66	0.31	4.41	3.1	0.31	0.12	0	0.76	8.26	6.52	0.21	4.84	0.02	7.14	0.03	0.04	4.13	0	0	0	0.9	0.19	0.97	68.94	90.92	758.66	452.04	886.16	586.97	776.89	480.44	867.79	482.79
64.164	2	0.14	0.13	0.03	0.12	0.06	0.15	0.08	5.84	0.81	99.7	0.33	0	98.12	0.81	0.99	0.56	0.32	5.84	2.25	0.23	0.1	0	0.77	9.19	4.81	0.19	4.1	0.01	7.07	0.03	0.09	4.61	0	0	0	3.7	2.21	-0.68	70.86	89.39	754.43	452.41	880.47	586.43	771.58	482.5	860.96	481.51
64.197	2	0.14	0.13	0.03	0.12	0.06	0.16	0.08	5.87	0.86	99.68	0.33	0	97.48	0.84	1.09	0.59	0.34	5.87	2.17	0.18	0.1	0	0.86	13.38	4.74	0.16	6.28	0.01	7.03	0.03	0.02	5.01	0	0	0	0.71	3.72	1.4	69.37	89.8	746.65	451.93	872.07	585.19	764.75	480.03	854.53	481.49
64.23	2	0.15	0.13	0.03	0.12	0.06	0.17	0.08	6.36	1	99.66	0.38	0	97.66	1	1.2	0.56	0.35	6.36	2.28	0.17	0.09	0	0.98	15.64	5.29	0.15	10.39	0.01	7.13	0.04	0.06	5.21	0	0	0	4.72	3.34	-2.12	71.79	87.16	742.8	451.88	867.85	584.8	759.65	482.65	846.78	480.34
64.264	2	0.17	0.12	0.04	0.12	0.07	0.18	0.09	7.5	1.33	99.64	0.54	0	98.13	1.33	1.73	0.64	0.3	7.5	3.28	0.19	0.18	0	0.98	19.58	5.83	0.15	15.41	0.01	7.74	0.05	0.11	5.88	0	0	0	2.75	2.2	-2.29	70.85	85.16	737.98	452.24	861.88	584.06	755.2	482.69	840.3	479.45
64.297	2	0.21	0.12	0.04	0.12	0.07	0.2	0.09	7.74	1.68	99.58	0.88	0	98.06	1.68	2.14	0.64	0.3	7.74	3.77	0.17	0.17	0	1.06	24.27	5.8	0.18	26.07	0.01	7.76	0.05	0.1	6.13	0	0	0	3.05	2.38	-2.31	71.28	85.17	729.78	451.94	852.52	582.75	746.43	482.54	831.49	478.4
64.33	2	0.23	0.12	0.04	0.13	0.07	0.2	0.09	8.36	1.79	99.54	1.25	0	97.6	1.79	2.82	0.69	0.27	8.36	4.75	0.2	0.14	0	1.09	23.85	6.9	0.18	30.44	0.01	8	0.05	0.08	5.85	0	0	0	15.84	3.48	-1.29	74.53	91.79	725.18	453.32	844.85	581.87	737.57	486.01	829.22	481.09
64.364	2	0.21	0.12	0.04	0.13	0.07	0.2	0.1	9.07	2.01	99.58	0.78	0	98.16	2.01	3.69	0.72	0.25	9.07	6.25	0.2	0.09	0	1.32	21.49	7.67	0.15	23.08	0.02	8.51	0.05	0.02	5.51	0	0	0	10.74	2.12	-1.34	75.01	89.58	721.53	454.68	838.98	580.11	733.87	485.59	823.36	481.5
64.397	2	0.2	0.12	0.04	0.14	0.07	0.19	0.1	9.12	1.54	99.6	0.64	0	98.55	1.54	4.79	0.62	0.21	9.12	9.55	0.2	0.06	0	1.46	20.23	7.2	0.12	12.2	0.02	8.82	0.04	0.02	5.06	0	0	0	8.16	0.9	-2.38	74.88	87.24	716.78	455.04	833.78	579.53	729.42	485.91	816.52	480.97
64.43	2	0.2	0.12	0.04	0.14	0.07	0.18	0.11	9.57	1.69	99.59	0.61	0	98.64	1.09	5.13	0.49	0.18	9.57	12.87	0.26	0.05	0	1.69	19.2	6.55	0.09	5.35	0.02	9.07	0.03	0.02	4.62	0	0	0	4.72	0.58	-1.65	73.96	85.24	713.41	455.42	830.14	579.61	727.41	484.93	812.57	481.13
64.464	2	0.23	0.13	0.04	0.14	0.06	0.19	0.11	10.25	2.25	99.55	0.55	0	98.25	0.96	4.64	0.4	0.13	10.25	16.29	0.29	0.06	0	2.25	17.11	6.98	0.07	2.48	0.01	9.97	0.02	0.08	3.71	0	0	0	3.9	1.87	-1.82	73.37	85.52	711.79	455.48	828.49	579.55	725.56	485.12	810.96	480.73
64.497	2	0.24	0.13	0.04	0.14	0.06	0.18	0.11	10.39	2.31	99.52	0.49	0	97.79	0.8	4.73	0.39	0.11	10.39	18.25	0.3	0.08	0	2.31	15.27	6.68	0.06	2.53	0.01	10.01	0.02	0.08	3.32	0	0	0	5.36	3.04	-1.25	74.05	85.87	709.77	454.84	827.42	580.26	724.22	484.92	809.97	480.42
64.531	2	0.27	0.14	0.03	0.14	0.06	0.19	0.11	11.52	3.17	99.45	0.47	0	97.65	0.65	5.26	0.38	0.11	11.52	20.77	0.3	0.08	0	3.17	13.64	7.06	0.06	4.72	0.01	10.98	0.02	0.07	2.84	0	0	0	5.57	3.38	-1.1	74.18	85.96	708.48	454.59	825.72	579.71	722.76	484.12	808.65	480.48
64.564	2	0.31	0.13	0.03	0.15	0.07	0.18	0.12	12.12	3.2	99.38	0.45	0	97.51	0.49	6.82	0.34	0.1	12.4	24.98	0.28	0.09	0	3.2	12.12	6.29	0.05	5.48	0.01	10.7	0.01	0.07	2.75	0	0	0	4.08	3.66	-1.2	72.8	86.75	706.58	453.1	825.11	579.26	721.05	483.11	807.7	478.77
64.597	2	0.38	0.13	0.03	0.16	0.07	0.18	0.12	12.97	3.27	99.23	0.52	0	95.95	0.41	8	0.37	0.1	13.53	29.98	0.29	0.14	0	3.27	12.97	5.83	0.06	7.61	0.01	10.29	0.01	0.19	2.7	0	0	0	1.25	6.17	1.07	70.69	86.28	704.78	452.12	825.38	579.29	722.06	482.14	808.27	478.6
64.631	2	0.45	0.14	0.04	0.15	0.08	0.21	0.11	15.99	3.71	99.09	0.89	0	95.43	0.47	6.97	0.33	0.11	15.99	30.8	0.33	0.24	0	3.71	18.04	5.42	0.06	12.64	0.01	9.73	0.01	0.22	2.48	0	0	0	0.24	6.81	1.11	69.3	87.79	703.29	450.29	826.24	579.74	721.03	480.82	808.74	477.09
64.664	2	0.48	0.13	0.05	0.16	0.09	0.24	0.12	18.28	4.37	99.04	1.5	0	96.58	0.58	8.25	0.37	0.16	18.28	30.06	0.38	0.49	0	4.37	22.99	5.46	0.08	16.46	0.01	9.78	0.01	0.25	2.6	0	0	0	-2.91	5.29	1.5	67.53	84.99	702.59	448.59	828.44	581.18	723.41	478.95	808.33	475.37
64.697	2	0.39	0.13	0.05	0.16	0.08	0.25	0.12	16.71	5.12	99.23	1.35	0	98.03	0.69	9.03	0.34	0.22	16.71	23.38	0.38	0.66	0	5.12	23.23	4.71	0.07	18.62	0.01	8.86	0.01	0.16	2.42	0	0	0	-3.89	2.46	1.42	67.08	85.13	703.75	448.74	830.47	582.13	724.85	479.33	809.89	475.39
64.731	2	0.32	0.12	0.05	0.18	0.07	0.23	0.13	14.85	5.21	99.36	1.09	0	96.39	0.83	11.56	0.33	0.34	14.85	18.95	0.32	0.58	0	5.21	22.03	4.13	0.06	20.17	0.01	8.27	0.01	0.22	2.1	0	0	0	1.39	5.57	1.64	68.85	83.87	703.41	447.06	831.68	582.86	726.12	479.2	809.86	474.55
64.764	2	0.28	0.12	0.05	0.19	0.06	0.23	0.14	13.32	5.36	99.44	0.89	0	96.24	0.94	12.23	0.34	0.44	13.32	18.42	0.29	0.55	0	5.36	20.65	4.51	0.04	13.05	0.01	9.42	0.01	0.46	2.07	0	0	0	1.46	5.79	3.11	68.62	85.98	703.83	446.49	833.43	583.86	727.08	477.27	813.05	475.95
64.798	2	0.27	0.13	0.05	0.19	0.06	0.25	0.15	14.17	6.11	99.46	1.09	0	97.97	1.09	12.09	0.31	0.68	14.17	17.37	0.24	0.35	0	6.11	22.71	4.49	0.03	11.4	0.02	9.78	0.01	0.17	1.68	0	0	0	1.95	2.61	0.86	69.34	84.82	706.17	447.95	833.8	583.62	727.52	479.57	812.24	475.47
64.831	2	0.31	0.14	0.05	0.18	0.07	0.32	0.14	15.04	8.29	99.36	1.44	0	97.28	1.44	9.39	0.29	0.94	15.04	17.86	0.22	0.34	0	8.29	25.69	4.67	0.02	14.31	0.02	10.1	0.01	0.22	1.7	0	0	0	0.8	4.12	1.08	68.88	85.52	706.68	446.69	834.83	582.41	728.11	478.54	813.52	474.09
64.864	2	0.3	0.14	0.06	0.17	0.07	0.37	0.13	16.73	9.13	99.27	1.79	0	95.75	1.99	7.56	0.29	1.19	16.73	14.83	0.22	0.36	0	9.13	26.78	5.17	0.01	16.62	0.02	10.67	0.01	0.27	1.69	0	0	0	4.39	6.43	1.78	70.58	88.06	705.76	446.61	833.87	582.64	726.38	478.36	814.4	475.52
64.898	2	0.3	0.14	0.05	0.18	0.08	0.4	0.13	18.19	11	99.21	1.75	0	97.16	2.11	8	0.33	1.29	18.19	13.08	0.2	0.45	0	11	25.06	6.2	0.01	21.32	0.03	10.04	0.01	0.14	1.78	0	0	0	4.04	4.33	-0.15	70.76	86.67	704.87	447.56	831.1	582.63	723.91	478.28	810.54	475.47
64.931	2	0.26	0.14	0.06	0.17	0.07	0.45	0.12	15.59	9.44	99.11	1.68	0	97.35	2.19	7.28	0.34	1.25	15.59	9.44	0.26	0.37	0	12.69	27.13	6.57	0	19	0.04	8.5	0.01	0.03	1.76	0	0	0	5.32	3.98	-1.84	71.76	87.51	703.34	449.54	827.63	582.63	719.88	481.03	807.26	476.24
64.964	2	0.25	0.14	0.08	0.18	0.06	0.6	0.12	12.09	8.21	98.8	2.89	0	97.04	2.24	7.26	0.35	1.28	12.09	8.21	0.33	0.35	0	15.17	37.5	6.72	0	15.21	0.04	6.92	0.01	0.06	1.57	0	0	0	6	4.55	-3.09	72.53	88.08	700.6	450.58	822.95	581.25	715.12	483.15	802.9	475.87
64.998	2	0.26	0.15	0.1	0.16	0.05	0.84	0.1	10.36	8.44	98.32	4.5	0	97.6	2.41	5.58	0.42	0.92	10.36	8.44	0.45	0.28	0	18.67	44.94	6.84	0	10.52	0.04	5.93	0.01	0.11	1.56	0	0	0	2.07	3.48	-2.43	70.56	87.72	693.78	450.81	816	580.65	708.79	481.81	796.35	476.51
65.031	2	0.25	0.15	0.13	0.16	0.04	1	0.09	8.01	6.54	97.99	6.99	-1.56	97.2	2.3	4.86	0.42	0.84	8.01	6.54	0.49	0.15	0	19.41	53.12	6.65	0	7.41	0.04	4.98	0.01	0.08	1.44	0	0	0	3.09	4.27	-3.51	71.07	87.45	688.31	450.58	810.78	580.76	702.92	482.68	790.09	475.67
65.064	2	0.24	0.16	0.16	0.16	0.04	1.2	0.09	7.92	5.17	97.59	9.52	-3.22	97.49	1.97	4.86	0.41	0.71	7.92	5.17	0.47	0.15	0	21.65	57.39	6.34	0	6.94	0.05	4.48	0.01	0.08	1.37	0	0	0	1.29	3.7	-3.82	70.25	86.57	682.95	451.31	804.32	580.17	697.35	483.57	783.49	475.02
65.098	2	0.24	0.15	0.17	0.16	0.05	1.57	0.09	8.92	4.16	96.85	12.96	-5.08	96.66	1.56	5.47	0.4	0.6	8.92	4.16	0.43	0.1	0	25.97	60.72	8.1	0	7.75	0.06	4.08	0.02	0.09	1.37	0	0	0	1.82	5.17	-4.86	70.65	86.56	678.75	451.63	799.34	579.58	692.16	484.55	778.15	474.57
65.131	2	0.25	0.15	0.19	0.16	0.05	1.55	0.09	8.58	3.26	96.91	15.06	-6.1	98.23	1.24	5.37	0.39	0.54	8.58	3.26	0.35	0.09	0	25.06	63.23	7.53	0.01	11.11	0.06	3.66	0.02	0.07	1.41	0	0	0	4.52	1.92	-6.36	72.21	84.34	673.73	452.16	794.23	580.18	687.37	486.15	771	475.2
65.165	2	0.3	0.16	0.2	0.15	0.04	1.68	0.08	7.16	2.93	96.63	15.26	-9.88	97.76	1.02	4.42	0.34	0.43	7.16	2.93	0.22	0.09	0	26.18	64.84	8.29	0.01	21.16	0.06	3.08	0.02	0.41	1.24	0	0	0	5.73	3.12	-7.21	72.92	86.17	668.54	452.55	789.03	580.56	680.86	488.37	765.85	474.2
65.198	2	0.29	0.16	0.17	0.14	0.04	1.28	0.07	8.02	3.59	97.44	11.64	-6.6	98.78	1.13	3.03	0.4	0.29	8.02	3.59	0.19	0.08	0	21.88	60.09	8.64	0.01	19.59	0.05	2.73	0.01	0.51	1.24	0	0	0	6.79	-0.03	-9.44	74.07	84.65	665.76	452.53	786.12	579.17	677.36	489.19	760.83	475.12
65.231	2	0.3	0.17	0.13	0.14	0.04	0.99	0.07	8.08	5.56	98.02	6.26	-4.09	98.69	1.43	2.34	0.41	0.17	8.08	5.56	0.16	0.13	0	19.47	51.59	9.08	0.02	21.1	0.05	2.46	0.01	7.94	1.34	0	0	0	3.18	-0.4	-8.94	71.76	86.31	660.75	455.44	779.97	580.85	671.35	492.12	756.13	475.94
65.265	2	0.3	0.17	0.09	0.14	0.05	0.8	0.07	10.65	10.24	98.39	3.58	0	98.62	1.76	1.74	0.51	0.11	10.65	10.24	0.23	0.35	0.06	17.96	41.7	8.89	0.05	14.83	0.05	1.81	0.01	5.62	1.42	0.1	0	0	4.71	0.64	-8.77	71.93	87.35	658.41	458.59	775.21	581.19	667.38	495.37	753.12	478.68
65.298	2	0.29	0.18	0.07	0.14	0.05	0.59	0.07	10.35	13.41	98.82	1.94	0	98.51	2.72	1.15	0.59	0.06	10.35	13.41	0.24	0.37	0.05	13.74	34.17	8.29	0.12	7.9	0.05	1.93	0.01	2.26	1.41	0.29	0	0	6.05	1.04	-8.15	69.35	92.18	657.36	461.6	771.89	580	662.74	498.57	753.52	482.58
65.331	2	0.24	0.18	0.05	0.14	0.04	0.41	0.07	7.81	10.16	99.19	0.71	0	98.62	3.57	0.86	0.65	0.04	7.81	13.45	0.24	0.49	0.04	10.16	22.95	7.26	0.3	3.61	0.05	2.04	0.01	2.57	1.33	0.42	0	0	-0.3	-0.67	-5.95	68.13	88.96	655.56	467.89	764.85	581.27	661.44	500.85	749.38	487.49
65.365	2	0.24	0.18	0.04	0.16	0.04	0.35	0.08	7	7.34	99.29	0.38	0	98.55	7	0.8	0.74	0.03	6.88	17.17	0.26	0.61	0	7.34	15.06	7.32	0.49	1.23	0.06	2.05	0.01	2.1	1.34	0.09	0	0	-2.17	-0.91	-6.54	64.06	90.3	656.18	470.47	759.83	576.6	658.52	504.71	747.03	486.8
65.398	2	0.26	0.17	0.03	0.19	0.04	0.38	0.11	8.32	7.24	99.24	0.35	0	98.55	12.49	0.77	0.67	0.02	6.11	23.49	0.23	0.37	0	6.57	8.32	7.24	0.64	0.54	0.07	3.1	0.01	1.27	1.35	0	0	0	-4.28	-0.91	-4.47	62.17	86.84	658.88	474.41	756.42	574.07	661.04	504.55	746.87	491.31
65.431	2	0.28	0.18	0.02	0.26	0.05	0.53	0.17	5.45	5.71	98.95	0.55	0	98.01	21.72	0.73	0.71	0.01	10.55	30.71	0.3	0.56	0	5.45	4.48	5.71	0.59	0.25	0.07	4.2	0.01	0.78	1.39	0.12	0	0	-6.47	-2.51	-2.27	61.31	86.55	659.6	477.47	754.81	573.02	661.9	505.36	748	496.54
65.465	2	0.27	0.17	0.01	0.4	0.09	0.87	0.35	3.23	4.9	98.25	1.17	0	97.72	34.61	0.66	0.86	0.01	19.23	36.53	0.44	0.77	0	3.23	2.64	4.9	0.67	0.17	0.1	8.86	0.01	0.86	1.71	0.12	0	0	-14.6	-3.2	-1.06	62.78	85.87	658.95	480.1	754.33	576.05	662.43	505.9	747.96	498.31
65.498	2	0.24	0.17	0.01	0.56	0.14	1.45	0.64	3.07	4.56	97.11	2.56	0	96.81	44.96	0.67	0.81	0.01	27.55	38.75	0.67	0.96	0	3.07	1.55	4.56	0.46	0.17	0.12	13.26	0.01	1.14	1.8	0	0	0	-12.29	-4.94	-3.82	61.4	85.29	658.58	481.77	753.62	577.13	660.85	511.73	744.86	496.98
65.532	2	0.16	0.16	0.01	0.75	0.22	2.12	1.75	1.86	4.35	95.76	4.9	0	98.21	54.58	0.95	0.75	0.01	34.33	31.96	1.21	1.42	0	1.86	1	4.35	0.32	0.13	0.16	27.83	0.02	1.67	2.4	0	0	0	-7.32	-1.97	-3.42	60.42	87.05	658.67	482.4	754.43	578.16	660.57	513.48	746.5	499.53
65.565	2	0.2	0.15	0.01	0.76	0.23	2.06	3.32	1.53	4.04	93.36	4.92	0	97.94	54.95	1.59	0.75	0.02	34.46	39.57	1.47	2.09	0	1.53	0.73	4.04	0.15	0.12	0.21	42.54	0.02	1.12	2.69	0	0	0	-6.52	-2.69	-4.28	60.36	86.12	658.44	483.84	753.17	578.56	660.02	515.96	744.53	499.44
65.598	2	0.23	0.15	0.01	0.83	0.15	2.07	4.87	1.56	3.77	90.25	5.83	0	97.84	57.16	2.34	0.68	0.02	27.39	44.29	2.08	2.89	0	1.56	0.6	3.77	0.08	0.1	0.24	49.17	0.02	0.85	2.61	0	0	0	-8.06	-2.94	-3.58	61.09	86.57	656.59	485.29	751.82	580.51	658.72	518.44	743.52	501.05
65.632	2	0.25	0.15	0.01	0.7	0.12	1.54	8.58	1.14	3.47	82.85	3.81	0	98.73	52.03	2.42	0.73	0.02	23.01	44.03	2.27	2.89	0	1.14	0.46	3.47	0.06	0.07	0.41	68.74	0.02	1.89	2.63	0	0	0	-3.08	0.22	-4.93	59.65	86.67	654.66	487.79	750	583.13	655.69	519.56	741.04	504.5
65.665	2	0.22	0.15	0.01	0.68	0.09	1.41	8.2	1.03	3.08	83.59	3.49	0	98.32	50.99	2.04	0.7	0.02	17.93	39.66	1.53	2.07	0	1.03	0.37	3.08	0.05	0.06	0.48	68.99	0.02	5.13	2.65	0	0	0	-7.33	-1.66	-6.02	59.64	90.19	651.26	488.01	750.54	587.21	651.26	519	740.74	507.65
65.698	2	0.18	0.15	0.01	0.56	0.08	1.08	9.14	0.79	2.51	81.72	2.23	0	98.77	45.5	1.72	0.61	0.02	16.74	33.04	1.15	1.18	0	0.79	0.38	2.51	0.04	0.06	0.71	77.65	0.02	7.92	2.77	0	0	0	-3.13	0.09	-5.03	59.08	87.27	651.82	493.5	747.82	590.11	652.44	522.97	739.03	512.08
65.732	2	0.18	0.15	0.01	0.58	0.09	1.08	14.42	0.79	1.91	71.15	2.31	0	98.13	44.96	2.01	0.56	0.02	18.51	31.28	0.83	1.07	0	0.79	0.36	1.91	0.02	0.06	1.76	90.29	0.02	11.15	2.52	0	0	0	-2.7	-2.21	-5.67	57.88	85.26	652.36	495.21	746.46	590.22	652.82	525.08	737.13	512.46
65.765	2	0.16	0.15	0.01	0.63	0.09	1.19	16.05	0.77	1.81	67.9	2.81	0	98.51	47.12	2.15	0.54	0.02	19.14	28.78	0.75	0.88	0	0.77	0.31	1.81	0.02	0.05	2.12	91.01	0.02	9.39	2.49	0	0	0	-6.02	1.05	-6.76	58.42	86.29	651.09	495.84	746.13	590.75	651.09	527.52	735.98	512.08
65.799	2	0.16	0.15	0.01	0.51	0.11	0.91	15.36	0.84	1.33	69.27	1.83	0	98.77	40.51	1.99	0.37	0.02	22.17	26.05	1.35	1.31	0	0.84	0.31	1.33	0.02	0.06	3.27	96.53	0.03	1.87	2.4	0	0	0	-5.4	0.09	-5.12	58.7	83.41	653.44	497.23	745.26	590.59	654.25	526.09	736.57	512.67
65.832	2	0.17	0.15	0.02	0.48	0.12	0.81	14.81	0.96	1.24	70.37	1.64	0	98.74	38.05	2.17	0.31	0.02	22.9	24.74	1.83	1.66	0	0.96	0.27	1.24	0.02	0.07	4.35	97.77	0.03	2.77	2.52	0	0	0	-3.45	-0.2	-5.26	57.96	87.8	649.53	494.62	746.11	591.2	650.33	527.34	736.83	512.34
65.865	2	0.17	0.15	0.02	0.54	0.14	0.98	17.25	0.89	1.14	65.49	2.31	0	97.69	42.11	2.25	0.3	0.02	25.68	27.94	2.98	2	0	0.89	0.25	1.14	0.01	0.06	4.65	98	0.02	1.39	2.51	0	0	0	-5.24	3.28	-4.49	58.63	87.86	650.37	494.61	747.02	591.26	651.78	526.48	738.25	510.92
65.899	2	0.18	0.15	0.02	0.59	0.18	1.07	19.04	0.73	0.73	61.92	3.05	0	97.98	43.96	2.73	0.29	0.02	30.52	29.8	4.05	2.5	0	0.73	0.24	0.72	0.01	0.05	6.32	98.55	0.02	0.88	2.51	0	0	0	-5.54	2.58	-4.53	58.65	87.64	650.91	494.85	747.31	591.25	652.3	526.71	738.51	510.99
65.932	2	0.21	0.14	0.02	0.64	0.18	1.03	20.82	0.65	0.69	58.35	3.18	0	98.3	44.15	5.06	0.29	0.04	30.87	34.59	4.61	3.2	0	0.65	0.23	0.69	0.01	0.03	6.67	98.69	0.02	0.34	2.41	0	0	0	-4.85	1.71	-4.22	58.37	89.15	650.65	494.07	748.72	592.14	652.46	528	739.81	510.17
65.965	2	0.25	0.13	0.02	0.84	0.2	1.17	26.58	0.56	0.71	48.42	4.05	0	98.73	47.71	9.27	0.3	0.09	32.86	42.7	3.29	2.28	0	0.56	0.19	0.71	0.01	0.02	6.24	98.54	0.02	0.29	2.44	0	0	0	-10.39	0.23	-4.1	60.55	91.36	651.16	494.33	751.66	594.83	652.88	526.79	742.76	510.39
65.999	2	0.23	0.11	0.02	0.88	0.18	0.74	26.63	0.45	0.63	48.37	2.41	0	98.44	40.55	16.76	0.26	0.16	30.55	40.48	2.45	1.35	0	0.45	0.19	0.63	0.01	0.02	6.69	98.2	0.02	0.19	2.39	0	0	0	-13.31	1.28	-3.23	61.38	92.54	651.33	493.64	753.19	595.58	653.5	524.54	744.98	510.54
66.032	2	0.21	0.08	0.02	0.97	0.16	0.47	28.83	0.42	0.6	46.17	1.42	0.45	98.3	34.05	26.04	0.26	0.25	28.23	38.56	1.65	0.89	0	0.42	0.21	0.6	0.01	0.02	6.52	97.96	0.02	0.2	2.51	0	0	0	-11.8	1.71	-3.75	61.51	90.45	651.97	493.25	754.24	596.42	655.1	523.96	744.5	510.19
66.065	2	0.19	0.07	0.02	1.15	0.15	0.35	32.79	0.41	0.62	42.21	1.47	0.94	98.31	30.41	34.43	0.25	0.28	26.88	37.73	0.92	0.7	0	0.41	0.25	0.62	0.01	0.02	6.55	97.66	0.02	0.3	2.49	0	0	0	-6.77	1.68	-5.01	61.08	92.53	652.06	493.57	753.95	595.83	653.45	527.83	744.07	509.13
66.099	2	0.16	0.07	0.02	0.91	0.13	0.25	26.12	0.29	0.63	48.88	1.44	1.68	97.58	24.19	33.52	0.24	0.29	24.4	29.94	0.81	0.72	0	0.29	0.27	0.63	0.02	0.02	7.2	97.04	0.02	0.14	2.85	0	0	0	-6.48	3.53	-5.46	61.67	93.76	652.21	492.12	755.35	595.71	653.08	525.91	745.24	508.64
66.132	2	0.15	0.08	0.02	0.65	0.11	0.21	18.7	0.34	0.67	62.6	1	1.77	98.77	19.02	28.85	0.24	0.3	21.6	24.19	0.81	0.96	0	0.28	0.34	0.67	0.03	0.02	6.82	96.55	0.03	0.19	3.04	0	0	0	-3.33	0.09	-6.77	62.68	89.55	653.91	492.45	756.5	596.4	656.37	528.2	743.45	507.33
66.166	2	0.15	0.08	0.02	0.5	0.09	0.17	14.58	0.39	0.7	70.84	0.8	1.14	98.02	14.55	25.96	0.22	0.33	17.18	20.34	0.89	1.05	0	0.26	0.39	0.7	0.06	0.02	6.51	96.73	0.03	0.1	3.35	0	0	0	-2.94	2.48	-7.77	63.07	90.18	654.36	492.37	755.22	594.34	655.05	528.19	742.55	506.36
66.199	2	0.17	0.1	0.02	0.34	0.09	0.17	9.81	0.46	0.76	80.37	0.43	1.09	98.14	12.04	17.81	0.26	0.29	15.81	19.49	1.12	1.51	0	0.27	0.46	0.76	0.11	0.02	5.95	96.64	0.04	0.28	3.47	0	0	0	-2.74	2.16	-6.18	63.22	89.02	653.18	490.87	753.14	592.01	654.87	525.32	741.74	505.86
66.232	2	0.16	0.1	0.02	0.35	0.08	0.18	10.1	0.6	0.92	79.8	0.4	0	98.57	13.45	17.08	0.27	0.28	13.37	19.17	1.07	2.16	0	0.32	0.6	0.92	0.15	0.04	5.72	96.72	0.04	0.81	3.53	0	0	0	0.1	-0.84	-6.61	62.02	90.59	652.36	486.85	752.45	587.99	653.18	523.21	741.13	501.49
66.266	2	0.18	0.1	0.02	0.29	0.08	0.18	8.41	0.67	0.97	83.18	0.33	0.61	98.69	12.72	13.27	0.25	0.31	13.71	20.58	1.13	2.26	0	0.29	0.67	0.97	0.19	0.04	4.4	96.38	0.04	0.17	4.04	0	0	0	-4.54	0.41	-5.33	63.73	88.05	653.03	483.41	754.57	586.65	656.34	516.6	742.71	499.48
66.299	2	0.23	0.11	0.03	0.23	0.08	0.17	6.52	0.77	1.07	86.97	0.33	1.06	98.78	9.56	10.31	0.25	0.28	13.36	25.39	1.41	3.23	0	0.32	0.77	1.07	0.23	0.04	4.08	95.92	0.04	0.58	4.12	0	0	0	-2.35	0.02	-5.28	64.85	91.95	653.47	481.1	757.32	586.56	655.91	515.93	746.03	497.65
66.332	2	0.25	0.11	0.03	0.2	0.09	0.16	5.36	1.08	1.29	89.28	0.33	2.01	94.65	7.86	8.87	0.26	0.23	14.09	26.7	1.07	2.74	0	0.42	1.08	1.29	0.31	0.08	3.12	94.15	0.04	0.78	4.35	0	0	0	-8.77	-7.63	-5.9	66.16	94.59	656.81	477.24	763.96	586.06	658.83	512.04	751.62	493.7
66.366	2	0.24	0.11	0.02	0.19	0.09	0.16	4.15	1.69	1.36	91.71	0.33	2.72	94.86	7.26	8.07	0.26	0.17	14.8	26.19	0.92	1.14	0	0.43	1.69	1.36	0.41	0.16	2.12	89.13	0.04	0.25	4.7	0	0	0	-9.46	-7.42	-5.69	65.93	95.84	659.27	473.15	771.83	587.18	663.69	510.31	757.32	489.88
66.399	2	0.24	0.11	0.02	0.18	0.1	0.15	3.78	2.14	1.28	92.43	0.33	3.62	97.35	5.09	8.86	0.22	0.14	15.54	26.39	0.46	0.53	0	0.39	2.14	1.28	0.66	0.49	1.81	88.26	0.04	0.31	4.76	0	0	0	-14.26	-3.98	-6.65	64.13	90.62	665.9	474.79	778.1	589.12	672.2	508.99	761.04	491.11
66.432	2	0.22	0.11	0.02	0.17	0.09	0.14	2.99	2.59	1.29	94.03	0.33	2.8	94.78	4.14	7.53	0.21	0.11	13.09	22.95	0.17	0.17	0	0.36	2.59	1.29	0.91	1.18	1.43	84.67	0.05	0.31	4.87	0	0	0	-12.08	-7.5	-8.51	64.29	93.1	672.33	473.69	785.7	588.76	676.56	509.89	767.58	490.36
66.466	2	0.22	0.11	0.02	0.15	0.09	0.14	1.77	3.2	1.41	96.46	0.33	3.62	96.22	3.15	6.6	0.21	0.09	13.29	22.15	0.11	0.09	0	0.41	3.2	1.41	1.18	1.32	1.18	73.78	0.04	0.5	5.51	0	0	0	-11.12	-5.82	-6.34	63.8	94.3	674.74	472.02	793.59	594.18	682.38	507.63	775.09	490.4
66.499	2	0.2	0.11	0.02	0.14	0.09	0.13	1.26	3.06	1.59	97.47	0.33	3.76	98.58	1.69	4.56	0.24	0.07	12.12	18.62	0.13	0.15	0	0.33	3.06	1.59	1.61	0.9	1.2	69.08	0.04	2.28	5.7	0	0	0	-9.69	-0.78	-6.92	63.98	95.29	680.1	469.92	803.98	597.25	689.58	507.81	782.9	488.5
66.533	2	0.2	0.11	0.02	0.13	0.09	0.13	0.9	3.62	1.23	98.2	0.33	4.19	98.6	1.23	4.01	0.23	0.05	12.45	17.74	0.19	0.31	0	0.36	3.62	2.07	1.96	0.46	0.93	61.94	0.03	0.15	5.94	0	0	0	-4.54	-0.74	-4.16	65.94	91.08	684.62	471.44	806.01	597.84	696.6	506	786.73	492.89
66.566	2	0.17	0.11	0.02	0.13	0.08	0.12	0.66	3.56	1.12	98.69	0.33	3.08	98.68	1.12	3.31	0.24	0.03	9.53	14.33	0.18	0.33	0	0.32	3.56	2.12	2.17	0.38	0.82	55.09	0.03	2.18	5.99	0	0	0	-3.98	-0.45	-5.37	65.49	95.61	691.86	470.32	817.02	600.16	702.66	507.89	796.81	491.25
66.599	2	0.17	0.11	0.02	0.13	0.07	0.12	0.63	2.47	1.34	98.74	0.33	1.73	97.72	1.34	3.49	0.29	0.04	6.03	13.42	0.18	0.41	0	0.27	2.47	2.47	1.92	0.26	0.81	53.74	0.03	0.18	5.93	0	0	0	-5.86	-3.21	-4.7	64.64	91.93	697.36	472.27	822.03	602.13	710.17	507.85	801.01	493.74
66.633	2	0.16	0.12	0.02	0.13	0.06	0.12	0.5	1.57	1.39	99.01	0.33	0.79	97.82	1.39	3.9	0.36	0.05	4.1	12.55	0.13	0.35	0	0.27	1.57	2.56	1.61	0.21	0.67	47.4	0.02	0.04	5.65	0	0	0	-12.04	-2.98	-4.83	62.44	95.07	702.12	473.03	827.86	602.96	713.64	507.86	807.67	493.83
66.666	2	0.16	0.11	0.02	0.13	0.05	0.11	0.42	1.08	1.73	99.16	0.33	0.51	96.69	1.73	3.54	0.44	0.06	2.7	12.08	0.15	0.43	0	0.25	1.08	2.57	0.95	0.15	0.65	43.3	0.02	0.24	5.95	0	0	0	-10.43	-5.13	-5.24	62.21	94.27	705.27	471.78	835.16	606.94	718.97	507.56	812.18	493.46
66.699	2	0.18	0.11	0.02	0.13	0.06	0.11	0.32	0.8	1.66	99.36	0.33	1.1	97.87	1.66	4.25	0.57	0.08	3.16	17.07	0.2	0.51	0	0.2	0.8	2.58	0.63	0.14	0.57	36.37	0.02	1.52	6.32	0	0	0	-3.32	-2.87	-4.54	64.35	91.01	708.02	471.5	837.77	607.97	723.88	507.47	814	494.78
66.733	2	0.17	0.1	0.02	0.13	0.07	0.11	0.21	0.67	1.61	99.57	0.33	2.24	97.57	1.61	5.43	0.59	0.11	4.09	16.59	0.2	0.49	0	0.13	0.67	2.47	0.42	0.19	0.44	25.26	0.01	1.76	6.98	0	0	0	-4.56	-3.53	-4.04	63.78	92.34	711.19	471.49	840.66	607.51	726.45	506.58	818.07	495.07
[truncated: 23,404 more rows]
[truncated: 4 more columns]
