# Supplementary material for: Exploring emotion recognition in patients with mild cognitive impairment and Alzheimer’s dementia undergoing a rehabilitation program
Source: PLoS One. 2025 Apr 24;20(4):e0322213. doi: 10.1371/journal.pone.0322213 (PMC12021228; doi:10.1371/journal.pone.0322213)
Supplement: S1 Data — (ZIP) [file pone.0322213.s003.zip › raw data1-10/No5 Creative activities.csv]

time stamp	face id	anger	contempt	disgust	fear	joy	sadness	surprise	sentimentality	confusion	neutral	engagement	valence	attention	inner brow raise	brow raise	brow furrow	eye widen	cheek raise	lid tighten	nose wrinkle	upper lip raise	dimpler	lip corner depressor	chin raise	lip pucker	lip stretch	lip press	mouth open	jaw drop	lip suck	eye closure	smile	smirk	blink	blink rate	pitch	yaw	roll	brightness	interocular distance	topleft_x	topleft_y	bottomright_x	bottomright_y	outer_right_eye_X	outer_right_eye_Y	outer_left_eye_X	outer_left_eye_Y
0.033	0	0.32	0.19	0.03	0.14	0.03	0.15	0.06	0.58	0.01	99.36	8.46	-1.03	68.35	0.24	2.37	0	0.02	0.58	0.01	0.01	0	2.52	1.15	6.69	0	0.08	61.33	0.02	0.33	0.42	0	0.08	0.44	0		10.02	18.15	8.49	72.25	116.25	865.7	465.56	1041.36	653.44	903.08	503.4	1018.73	515.21
0.066	0	0.3	0.22	0.03	0.14	0.03	0.18	0.06	1.25	0.02	99.4	5.04	-0.79	92.75	1.25	1.68	0	0.03	1.12	0.02	0.02	0	0.6	2.24	10.73	0.01	0.31	55.11	0.1	0.1	1.35	0	0.16	1.79	0		9.47	9.26	6.61	73.06	122.42	853.92	449.38	1055.84	665.17	899.17	498.28	1021.59	498.86
0.1	0	0.26	0.22	0.03	0.14	0.03	0.22	0.06	1.33	0.02	99.47	2.57	0	90.38	1.2	1.78	0	0.03	1.33	0.02	0.02	0	0.11	6.01	10.29	0.02	0.22	46.33	0.12	0.06	0.89	0	0.19	1.61	0		13.79	10.8	9.02	72.83	125.03	851.7	448.12	1057.71	666.37	900.26	501.26	1025.29	500.38
0.133	0	0.25	0.23	0.03	0.14	0.03	0.2	0.06	1.43	0.04	99.5	1.8	0	87.79	0.96	1.17	0.01	0.02	1.43	0.04	0.02	0	0	4.72	9.21	0.03	0.26	42.12	0.24	0.05	0.87	0	0.19	2.26	0		13.62	12.14	9.64	73.04	126.11	849.54	448.4	1058.99	670.18	900.04	501.94	1026.15	502.15
0.166	0	0.2	0.24	0.03	0.14	0.03	0.19	0.06	1.37	0.05	99.52	0.68	0	87.95	0.79	1.01	0.01	0.01	1.37	0.03	0.02	0	0	4.6	6.81	0.05	0.32	28.9	0.27	0.05	0.53	0	0.17	2.44	0		10.21	12.06	9.82	73.09	125.58	847.29	449.39	1059.84	674.16	899.75	502.15	1025.33	503.03
0.2	0	0.17	0.23	0.03	0.13	0.03	0.18	0.06	1.22	0.05	99.53	0.33	0	86.87	0.57	0.86	0.01	0.01	1.22	0.03	0.03	0	0	4.32	6.63	0.05	0.33	18.99	0.25	0.05	0.5	0	0.19	2.15	0		6.97	12.55	10.17	72.85	124.66	846.36	452.26	1059.23	676.71	899.76	503.7	1024.41	505.5
0.233	0	0.17	0.23	0.03	0.13	0.03	0.17	0.06	1.12	0.06	99.53	0.33	0	87.28	0.45	0.79	0.01	0.01	1.12	0.04	0.04	0	0	3.22	6.41	0.06	0.32	16.07	0.4	0.06	0.54	0	0.21	2.11	0		8.2	12.37	9.65	72.55	126.89	845.54	454.77	1058.89	680.34	897.69	506.29	1024.56	508.62
0.266	0	0.16	0.23	0.03	0.13	0.03	0.18	0.06	0.83	0.05	99.55	0.33	0	88.16	0.36	0.72	0.01	0.01	0.83	0.04	0.04	0	0	3.8	6.79	0.05	0.33	12.97	0.4	0.06	0.55	0	0.24	1.86	0		9.02	11.96	8.65	71.9	126.93	845.9	457.45	1056.93	681.42	895.84	508.48	1022.75	510.48
0.3	0	0.16	0.23	0.03	0.13	0.03	0.19	0.06	0.81	0.05	99.54	0.33	0	87.5	0.36	0.61	0.01	0.01	0.81	0.04	0.05	0	0	4.81	6.95	0.05	0.39	13.55	0.35	0.06	0.54	0	0.29	2.08	0		7.73	12.27	6.89	71.29	121.65	847.03	462.23	1053.8	683.56	895.46	511.01	1017.1	512.71
0.333	0	0.18	0.22	0.03	0.13	0.03	0.19	0.06	0.56	0.05	99.56	0.33	0	89.52	0.26	0.57	0.01	0	0.56	0.03	0.05	0	0	5.39	7.08	0.04	0.34	19.63	0.37	0.08	0.63	0	0.31	1.55	0		3.37	11.28	5.39	70.8	119.31	849.8	469.37	1048.53	681.52	893.8	515.21	1013.11	516.05
0.367	0	0.26	0.21	0.03	0.13	0.03	0.2	0.06	0.33	0.04	99.48	2.03	0	88.23	0.21	0.45	0	0	0.33	0.02	0.04	0	0	5.74	7.54	0.03	0.39	44.65	0.19	0.08	0.67	0	0.31	1.23	0		3.28	11.93	4.66	69.96	121.4	847.19	472.02	1045.38	683.43	889.27	518.23	1010.67	518.16
0.4	0	0.33	0.21	0.03	0.13	0.03	0.2	0.06	0.33	0.03	99.35	6.29	-2.33	84.62	0.17	0.44	0	0	0.33	0.01	0.03	0	0	5.41	8.75	0.03	0.49	59.29	0.17	0.08	0.75	0	0.32	1.04	0		2.24	13.47	3.06	69.7	123.09	844.66	475.44	1042.42	686.98	884.22	521.03	1007.31	520.65
0.433	0	0.52	0.21	0.04	0.13	0.03	0.24	0.06	0.3	0.03	98.95	37.73	-10.64	77.32	0.17	0.38	0	0	0.29	0.01	0.03	0	0	6.21	16.21	0.03	0.6	86.72	0.14	0.08	0.93	0	0.3	1.09	0		0.57	15.87	2.4	69.34	122.51	840.77	477.98	1037.98	688.85	879.77	523.06	1002.28	522.25
0.467	0	0.65	0.21	0.06	0.13	0.03	0.28	0.06	0.35	0.04	98.7	56.18	-14.98	89.83	0.16	0.38	0	0	0.35	0.01	0.04	0	0	6.45	25.55	0.03	0.88	96.05	0.11	0.08	1.16	0.01	0.3	1.05	0		-2.29	11.11	1.61	68.54	123.1	833.96	482.09	1027.62	688.95	869.98	525.13	993.08	524.85
0.5	0	0.73	0.21	0.08	0.13	0.03	0.36	0.06	0.39	0.04	98.53	60.83	-18.16	89.92	0.16	0.45	0	0	0.39	0.01	0.04	0	0	7.15	36.05	0.03	1.53	98.36	0.09	0.07	1.55	0	0.28	1.09	0		-6.14	11.06	3.07	67.63	121.45	834.53	487.68	1023.92	687.66	870.63	529.63	992.08	529.1
0.533	0	0.8	0.22	0.11	0.13	0.03	0.44	0.06	0.49	0.04	98.4	61.63	-20.66	83.6	0.17	0.57	0	0.01	0.49	0.01	0.04	0	0	7.45	46.34	0.03	2.16	98.66	0.07	0.07	1.86	0	0.28	1.51	0		-7.79	13.86	2.18	67.86	127.22	830.4	487.01	1023.24	690.45	864.64	529.02	991.86	528.82
0.567	0	0.82	0.23	0.13	0.14	0.03	0.51	0.06	0.52	0.04	98.37	59.28	-21.82	71.25	0.16	0.62	0	0.01	0.52	0.01	0.04	0	0	8.56	51.27	0.04	3.84	97.39	0.06	0.06	1.88	0.04	0.32	1.88	0		-2.45	17.46	2.92	68.74	121.18	824.66	483.03	1023.02	694.64	865.44	526.9	986.63	527.3
0.6	0	0.82	0.24	0.18	0.14	0.03	0.64	0.06	0.38	0.04	98.35	51.15	-23.46	65.07	0.16	0.82	0	0.01	0.38	0	0.04	0	0	9.68	60.67	0.04	6.17	93.09	0.05	0.05	1.84	0.01	0.3	2.41	0		-0.06	18.89	3.99	69.52	124.46	818.59	478.25	1021.33	694.86	861.13	523.04	985.57	525.37
0.633	0	0.82	0.26	0.23	0.15	0.03	0.71	0.06	0.43	0.04	98.36	42.97	-24.02	79.42	0.18	1.04	0	0.01	0.43	0.01	0.03	0	0	9.28	68.16	0.04	7.96	88.78	0.05	0.05	1.91	0.02	0.3	3.24	0		4.68	15.25	4.52	69.74	123.42	814.34	474.71	1019.75	695.45	859.08	521.44	982.48	523.54
0.667	0	0.84	0.27	0.24	0.15	0.03	0.73	0.06	0.45	0.03	98.32	45.51	-24.58	86.49	0.21	1.32	0	0	0.45	0.01	0.03	0	0	9.14	70.01	0.03	6.97	89.77	0.03	0.04	2.29	0.01	0.33	3.58	0		5.46	12.72	4.43	70.25	124.79	810.57	470.67	1018.74	693.76	855.85	519.86	980.63	519.23
0.7	0	0.83	0.26	0.19	0.15	0.03	0.6	0.06	0.6	0.02	98.35	53.81	-23.31	85.46	0.22	1.97	0	0	0.6	0.01	0.02	0	0.17	7.88	63.04	0.02	6.28	93.26	0.03	0.04	2.17	0.01	0.32	3.6	0		7.8	13.14	4.39	70.23	125.34	807.41	467.98	1017.63	694.07	853.43	518.21	978.77	517.63
0.734	0	0.73	0.24	0.13	0.15	0.03	0.51	0.06	0.87	0.02	98.55	51.85	-20.58	87.87	0.32	2.4	0	0	0.87	0.01	0.02	0	0.22	9.22	50.93	0.01	4.18	91.86	0.02	0.04	2.01	0.01	0.3	2.91	0		9.02	12.1	3.61	69.96	127.8	805.38	468.97	1013.13	694.27	848.2	516.36	975.95	519.82
0.767	0	0.68	0.25	0.12	0.14	0.03	0.54	0.06	1.29	0.03	98.64	45.4	-19.73	84.76	0.48	2.24	0	0	1.29	0.02	0.03	0	0.26	10.87	48.63	0.01	2.74	88.79	0.03	0.04	1.82	0.01	0.33	3.24	0		6.68	13.42	3.24	69.58	126.2	803.66	469.78	1008.29	690.9	845.34	516.43	971.52	518.73
0.8	0	0.55	0.24	0.09	0.14	0.03	0.45	0.06	1.32	0.03	98.89	27.69	-15.29	89.56	0.52	1.56	0	0	1.32	0.02	0.03	0	0.39	10.47	39.02	0.01	2.22	79.83	0.02	0.04	1.47	0.01	0.36	2.54	0		4.67	11.25	1.15	69.63	133.95	799.8	471.99	1001.39	688.51	833.96	519.2	967.91	518.32
0.834	0	0.45	0.23	0.09	0.14	0.03	0.44	0.06	1.34	0.05	99.1	10.36	-11.77	90.87	0.58	1.12	0	0	1.34	0.02	0.05	0	0.46	9.48	39.66	0.01	1.76	65.14	0.02	0.03	1.27	0.05	0.34	2.13	0		6.72	10.51	0.32	69.03	134.66	794.63	473.99	995.11	689.5	827.01	522.78	961.63	519.48
0.867	0	0.49	0.24	0.07	0.14	0.03	0.41	0.06	1.67	0.06	99.03	18.09	-12.31	90.14	0.59	0.86	0	0	1.67	0.03	0.06	0	1.29	9.95	34.41	0.01	2.09	72.87	0.02	0.03	1.24	0.07	0.38	2.49	0		4.19	10.94	1.02	68.86	132.32	784.09	477.34	984.64	692.18	818.4	525.28	950.7	522.51
0.9	0	0.44	0.23	0.06	0.14	0.03	0.36	0.06	1.07	0.05	99.12	14.02	-10.25	86.61	0.55	0.91	0	0	1.07	0.03	0.05	0	1.28	9.73	27.87	0.01	2.31	69.7	0.01	0.03	1.09	0.03	0.4	2.18	0		4.49	12.67	-0.58	68.74	132.44	778.67	478.95	978.28	693.01	810.87	528	943.19	522.41
0.934	0	0.5	0.22	0.06	0.14	0.03	0.42	0.06	1.24	0.07	99.01	22.82	-13.17	85.11	0.59	0.96	0	0	1.24	0.04	0.07	0.01	2.06	12.14	30.21	0.01	3.49	76.93	0.01	0.03	0.84	0.02	0.43	1.86	0		1.6	13.29	-0.96	68.91	132.37	768.46	480.61	969.48	695	801.08	530.49	933.22	522.59
0.967	0	0.53	0.21	0.06	0.14	0.03	0.45	0.06	1	0.05	98.93	29.54	-14.77	81.07	0.55	0.92	0	0	1	0.03	0.05	0.01	2.6	13.44	30.31	0.01	4.92	81.51	0.01	0.03	0.82	0.03	0.44	1.38	0		0.62	14.73	-1.05	68.72	129.28	761.25	480.36	963.08	695.68	795.8	530.1	924.83	521.94
1	0	0.53	0.22	0.08	0.15	0.03	0.56	0.06	0.75	0.04	98.88	24.39	-16.22	81.9	0.46	1.02	0	0.01	0.75	0.03	0.04	0.01	5.52	15.36	36.74	0.01	8.13	78.23	0.01	0.03	0.69	0.01	0.47	1.96	0		-0.46	14.45	-1.93	68.73	130.79	754.79	480.47	958.06	696.85	788.45	531.35	918.83	521.02
1.034	0	0.61	0.22	0.08	0.15	0.03	0.55	0.06	0.58	0.04	98.79	40.75	-18.22	83.18	0.34	1.09	0	0.01	0.58	0.02	0.04	0.01	8.1	15.78	35.32	0.01	10.25	87.58	0.02	0.03	0.42	0.02	0.48	2.03	0		0.41	14.01	-0.41	68.56	129.89	746.91	480.18	953.16	699.37	784.08	532.12	913.58	522.12
1.067	0	0.65	0.23	0.09	0.16	0.03	0.66	0.06	0.45	0.03	98.69	45.51	-20.52	82.64	0.31	1.73	0	0.02	0.43	0.01	0.03	0	11.52	17.31	40.88	0.01	11.86	89.36	0.02	0.04	0.46	0.02	0.45	2.51	0		-0.7	14.2	-1.03	68.68	132.57	742.61	480.11	951.87	703.18	779.2	531.21	911.51	522.83
1.101	0	0.7	0.29	0.1	0.16	0.03	0.7	0.06	0.5	0.02	98.6	55.97	-22.25	83.83	0.25	2.25	0	0.04	0.42	0.01	0.02	0	16.07	18.15	42.76	0.01	13.34	94.07	0.03	0.05	0.48	0.06	0.5	4.76	0		-0.49	13.77	0.2	68.25	129.6	739.27	478.63	952.08	705.07	780.44	531.11	909.73	522.12
1.134	0	0.72	0.29	0.11	0.15	0.03	0.9	0.06	0.46	0.02	98.2	55.98	-24.29	88.86	0.18	2.41	0	0.05	0.43	0.01	0.02	0	12.81	21.75	46.28	0.01	9.18	93.92	0.03	0.05	0.53	0.11	0.46	4.8	0		-0.28	11.62	0.77	68.21	131.83	736.99	478.04	951.51	706.13	778.41	530.8	909.98	522.49
1.167	0	0.74	0.4	0.13	0.15	0.03	1.04	0.06	0.55	0.01	97.91	54.02	-25.49	90.8	0.13	1.94	0	0.04	0.55	0.01	0.01	0	16.17	22.98	50.38	0.01	9	93.4	0.03	0.05	0.61	0.26	0.44	7.6	0		1	10.55	1.57	67.91	132.76	734.6	477.63	952.29	708.79	777.97	532.13	910.43	523.12
1.201	0	0.71	0.57	0.13	0.15	0.03	1.96	0.06	0.72	0.01	96.09	47.97	-28.78	94.7	0.08	1.71	0	0.03	0.72	0.01	0.01	0	15.33	35.03	50.04	0.01	7.39	90.61	0.02	0.07	0.69	0.17	0.48	11.01	0		2.03	7.58	1.23	67.93	137.33	735.13	478.34	952.86	710.07	775.77	532.46	912.88	524.75
1.234	0	0.71	1.22	0.13	0.14	0.03	1.89	0.06	1	0.02	96.21	44.62	-28.12	94.08	0.06	1.25	0	0.02	1	0.01	0.01	0.01	16.59	34.12	50.4	0.02	6.17	89.4	0.02	0.07	0.71	0.11	0.49	18.11	0		1.6	8.17	2.17	67.55	139.05	735.55	478.56	954.41	710.79	776.9	532.6	915.79	525.92
1.267	0	0.6	1.41	0.11	0.14	0.03	2.01	0.06	1.68	0.02	95.98	28.87	-25.58	96.47	0.05	1.06	0	0.02	1.68	0.02	0.01	0.01	13.64	36.46	46.51	0.02	4.37	80.43	0.02	0.08	0.89	0.15	0.57	19.53	0		1.18	5.46	1.77	67.09	140.1	735.82	478.23	955.8	711.74	776.73	532.59	916.65	525.4
1.301	0	0.53	2.2	0.12	0.14	0.03	1.9	0.06	2.69	0.04	95.6	17.16	-22.65	97.16	0.04	0.81	0.01	0.01	2.69	0.04	0.01	0.01	9.88	34.78	47.66	0.03	4.26	71.05	0.02	0.11	1.39	0.2	0.57	23.69	0		0.9	4.34	2.19	66.82	140.18	735.89	477.62	957.42	713	777.93	531.42	917.99	525.68
1.334	0	0.51	3.78	0.11	0.13	0.03	1.61	0.06	4.01	0.05	92.45	15.95	-20.05	97.97	0.03	0.63	0.01	0.01	4.01	0.05	0.01	0.01	6.39	31.93	46.05	0.03	4.44	68.64	0.02	0.12	1.46	0.24	0.65	28.96	0		0.97	2.62	2.29	66.52	138.52	735.07	475.92	959.91	716.14	779.61	528.71	918.09	525.35
1.368	0	0.48	2.42	0.1	0.13	0.03	1.76	0.06	4.32	0.06	95.16	14.08	-19.84	97.26	0.02	0.59	0	0	4.32	0.06	0.01	0.01	3.43	34.02	44.55	0.04	3.79	66.51	0.03	0.13	1.92	0.25	0.6	24.6	0		0.83	4.15	2.14	66.49	142.51	737.58	475.54	963.56	717.17	780.59	527.59	923.09	525.94
1.401	0	0.45	2.75	0.09	0.13	0.03	1.7	0.06	4.16	0.06	94.5	11.63	-18.61	97.05	0.02	0.52	0	0	4.16	0.06	0.01	0.02	1.88	34.76	40.42	0.04	4.33	63.94	0.03	0.13	2.14	0.21	0.62	25.82	0		2.32	4.54	1.22	66.49	142.99	739.44	475.25	965.61	718.14	781.3	527.63	924.28	525.65
1.434	0	0.44	2.65	0.08	0.13	0.03	1.32	0.06	4.25	0.07	94.7	11.55	-16.58	96.63	0.02	0.47	0	0.01	4.25	0.07	0.01	0.03	1.04	30.64	38.28	0.04	4.57	63.75	0.03	0.15	2.12	0.2	0.65	25.47	0		3.82	5.21	1.61	66.34	140.21	740.04	475.6	965.99	718.88	783.61	528.04	923.81	526.57
1.468	0	0.45	4.01	0.08	0.14	0.03	0.79	0.06	3.82	0.06	91.98	14.35	-13.95	96.2	0.01	0.44	0	0.01	3.82	0.06	0.01	0.03	1.08	22.18	35.35	0.05	5.65	67.28	0.04	0.18	2.43	0.57	0.7	29.53	0		0.74	5.85	1.81	66.12	138.35	740.65	475.18	965.68	717.44	784.92	524.88	923.26	525.94
1.501	0	0.46	5.04	0.07	0.14	0.03	0.59	0.06	4.48	0.05	89.91	16.15	-11.73	96.27	0.01	0.5	0	0.01	4.48	0.05	0.01	0.02	0.84	16.73	34.43	0.05	6.32	68.35	0.04	0.21	2.39	0.36	0.76	31.86	0		0.15	5.75	1.57	66.21	140.68	740.93	474.63	965.99	716.54	783.8	524.44	924.47	525.15
1.534	0	0.48	9.59	0.07	0.14	0.03	0.45	0.06	4.38	0.03	80.82	22.01	-10.85	95.57	0.01	0.49	0	0.01	4.38	0.03	0	0.01	0.92	12.5	32.02	0.05	8.29	73.22	0.04	0.23	2.27	0.16	0.8	38.38	0		-0.22	6.64	1.95	66.26	141.03	739.85	472.35	966.98	715.96	784	522.99	925.04	523.14
1.568	0	0.46	13.31	0.05	0.14	0.03	0.3	0.06	3.67	0.02	73.38	22.54	-7.91	95.13	0.01	0.54	0	0.01	3.67	0.02	0.01	0	0.88	7.48	25.44	0.06	9.28	74.3	0.05	0.33	2.41	0.35	1.03	42.04	0		1.47	7.13	3.62	66.54	136.31	738.05	470.12	967.94	717.16	787.7	521.22	924	522.76
1.601	0	0.4	10.69	0.04	0.14	0.03	0.24	0.06	2.91	0.02	78.61	14.64	-4.93	97.51	0.01	0.46	0	0.01	2.91	0.02	0.01	0	0.95	5.91	19.16	0.06	8.38	68.48	0.06	0.37	2.45	0.27	1.04	39.69	0		0.54	3.66	2.08	66.45	136.72	738.27	469	968.04	716.13	785.94	520.55	922.66	519.97
1.634	0	0.39	9.76	0.04	0.14	0.03	0.22	0.06	2.13	0.02	80.48	13.17	-4	95.01	0.01	0.39	0	0.01	2.13	0.02	0.01	0	1.08	4.66	16.36	0.05	9.65	67.73	0.05	0.37	2.18	0.29	1.08	38.75	0		0.25	7.26	3.43	66.57	139.88	738.26	467.38	967.9	713.08	785.88	518.85	925.75	519.48
1.668	0	0.35	11.8	0.04	0.14	0.03	0.19	0.06	1.97	0.03	76.41	9.31	-1.88	95.03	0.01	0.34	0	0.01	1.97	0.03	0.02	0.01	1.01	2.81	15.68	0.07	9.94	63.03	0.05	0.49	2.01	0.37	1.37	40.93	0		0.96	7.25	4.84	66.54	138.68	738.06	465.5	968.48	711.91	788.17	516.55	926.83	519.16
1.701	0	0.32	7.85	0.04	0.14	0.03	0.18	0.06	1.47	0.02	84.3	5.65	-0.35	98.62	0.01	0.36	0	0.01	1.47	0.02	0.01	0.01	1.49	2.75	13.5	0.06	8.24	56.84	0.05	0.47	1.83	0.24	1.21	36.58	0		5.25	0.66	4.66	67.09	141.99	739.53	463.34	972.44	713.89	788.94	515.65	930.9	519.02
1.735	0	0.36	2.81	0.04	0.13	0.03	0.18	0.06	1.3	0.02	94.38	8.94	-2.27	98.08	0.01	0.44	0	0.01	1.3	0.02	0.01	0	1.42	2.1	15.64	0.04	5.79	63.15	0.04	0.48	1.55	0.38	1.1	26.36	0		5.7	2.34	5.72	67.94	146.11	738.93	457.91	977.9	714.1	790.69	512.02	936.75	515.89
1.768	0	0.43	1.83	0.05	0.13	0.03	0.2	0.06	1.03	0.02	96.34	17.64	-6.06	97.47	0.01	0.42	0	0.01	1.03	0.01	0.02	0	1.2	2.43	19.92	0.03	4.74	73.13	0.04	0.47	1.36	0.05	0.85	22.03	0		5.64	3.74	6.2	68.91	145.67	741.77	451.95	982.81	710.73	795.37	505.54	940.94	511.11
1.801	0	0.48	1.07	0.06	0.13	0.03	0.24	0.06	0.8	0.02	97.85	21.12	-9.07	96.2	0.01	0.49	0	0	0.8	0.01	0.02	0.01	0.75	3.19	27.61	0.02	3.67	76.13	0.03	0.46	1.16	0.07	0.68	16.86	0		4.66	5.84	8.73	69.46	142.82	741.6	448.72	982.99	706.82	799.67	500.67	942.18	510.05
1.835	0	0.48	0.63	0.06	0.13	0.03	0.26	0.06	0.69	0.04	98.75	17.56	-9.37	96.67	0.02	0.6	0	0	0.69	0.01	0.04	0.01	1.15	3.5	29.59	0.02	2.44	73.4	0.03	0.42	0.83	0.19	0.42	11.58	0		4.02	5.16	8.56	69.52	143.41	743	445.69	987.74	707.08	802.23	498.97	945.42	506.83
1.868	0	0.5	0.48	0.11	0.13	0.03	0.37	0.06	0.82	0.07	99	12.28	-12.13	95.37	0.02	0.72	0	0	0.82	0	0.07	0.04	1.4	4.87	44.76	0.02	1.79	68.05	0.03	0.38	0.72	0.16	0.35	9.12	0		4.35	6.88	9.18	69.19	136.26	743.82	443.63	988.73	705.5	806.98	497.99	943.11	503.84
1.901	0	0.57	0.39	0.18	0.13	0.03	0.53	0.06	0.85	0.1	98.85	12.53	-16.46	97.06	0.03	0.62	0	0	0.85	0	0.1	0.07	1.59	6.27	60.86	0.02	1.53	68.3	0.03	0.4	0.68	0.67	0.26	6.87	0		8.26	4.52	8.66	69.62	141.22	746.36	443.15	990.73	704.27	806.38	500.29	947.55	503.86
1.935	0	0.68	0.36	0.24	0.13	0.03	0.67	0.06	0.82	0.11	98.65	19.47	-20.34	95.53	0.04	0.64	0	0	0.82	0	0.11	0.03	2	7.75	68.48	0.01	1.23	74.85	0.03	0.4	0.63	0.61	0.18	6.22	0		8.62	6.69	9.35	70.38	150.71	752.58	444.32	996.28	702.46	809.03	501.36	959.62	507.38
1.968	0	0.86	0.31	0.26	0.13	0.03	0.77	0.06	0.84	0.16	98.27	44.59	-25.12	94.61	0.08	0.87	0	0.01	0.84	0	0.16	0.03	1.32	9.3	71.86	0.01	0.95	89.76	0.04	0.38	0.54	47.95	0.15	4.81	0		9.11	7.67	10.49	70.38	139.85	755.08	443.36	997.9	702.64	817.17	498.6	956.79	506.5
2.001	0	0.81	0.3	0.21	0.13	0.03	0.81	0.06	0.63	0.28	98.38	44.36	-24.9	93.81	0.21	0.99	0	0.01	0.63	0	0.28	0.02	0.77	12.72	65.02	0.01	0.74	89.52	0.04	0.35	0.39	23.88	0.12	4.48	0		10.82	8.41	8.87	70.73	137.13	764.08	435.85	1005.41	695.38	824.79	491.99	961.82	497.24
2.035	0	0.66	0.26	0.14	0.13	0.03	0.87	0.06	0.86	0.34	98.27	34.11	-22.54	93.56	0.43	1.2	0	0.01	0.86	0.01	0.34	0.02	0.63	18.25	51.98	0.01	0.52	83.94	0.05	0.32	0.35	0.4	0.09	3.18	0		8.2	8.62	7.69	71.47	137.42	766.46	433.19	1007.34	690.33	825.5	491.75	962.92	490.98
2.068	0	0.5	0.23	0.1	0.14	0.03	0.76	0.06	1.11	0.66	98.49	15.78	-17.76	91.69	0.88	1.85	0.01	0.02	1.11	0.01	0.66	0.04	0.46	18.41	43.67	0.02	0.38	70.64	0.07	0.3	0.35	0.01	0.09	2.15	0		8.17	10	9.93	72.43	134.73	768.24	428.65	1010.27	686.55	831.54	486.13	966.24	488.69
2.102	0	0.3	0.21	0.09	0.15	0.03	1.13	0.07	1.47	0.21	97.73	1.79	-12.65	86.54	1.41	3.2	0.01	0.04	1.47	0.02	0.21	0.01	0.36	27.01	40.27	0.01	0.42	39.78	0.07	0.17	0.24	0	0.07	1.65	0		8.53	12.69	10.65	73.06	134.21	772.3	426.11	1013.85	682.97	836.52	483.72	970.7	486.8
2.135	0	0.33	0.19	0.08	0.17	0.03	1.17	0.08	2.02	0.17	97.67	5.68	-15.48	85.92	2.02	6.09	0.01	0.09	1.29	0.02	0.17	0.01	0.28	29.74	35.11	0.01	0.55	52.27	0.09	0.14	0.25	0	0.06	1.25	0		8.11	12.96	12.85	73.34	131.35	774.81	423.87	1015.44	678.27	842.17	481.04	973.44	485.64
2.168	0	0.22	0.14	0.05	0.25	0.03	0.69	0.13	3.43	0.14	98.62	8.23	-10.63	77.78	3.43	16.34	0.01	0.24	0.85	0.02	0.14	0.01	0.18	26.38	22.06	0.01	0.51	46.98	0.11	0.13	0.24	0	0.06	0.73	0		11.01	15.74	11.44	73.82	132.83	778.85	420.82	1020.55	677.42	844.81	480.54	977.62	482.25
2.202	0	0.18	0.08	0.04	0.49	0.03	0.83	0.3	5.26	0.17	98.33	41.57	-15.03	83.2	5.26	34.32	0.01	0.7	0.82	0.02	0.17	0.01	0.05	35.56	17.66	0.01	0.51	54.78	0.21	0.11	0.19	0	0.05	0.27	0		9.62	14	12.6	73.97	130.03	784.25	418.96	1026.16	674.36	852.57	479.26	982.6	479.61
2.235	0	0.13	0.06	0.04	0.76	0.03	0.55	0.51	5.86	0.54	98.48	49.69	-11.62	82.35	5.86	45.96	0.01	1.55	0.97	0.02	0.54	0.01	0	31.7	15.14	0.01	0.54	47.22	0.29	0.1	0.19	0	0.05	0.11	0		10.33	14.3	12.27	74.17	130.35	789.82	417.9	1030.13	671.3	856.87	478.96	987.22	477.8
2.268	0	0.09	0.05	0.04	1.14	0.03	0.35	0.84	5.43	1.21	97.72	39.21	-6.51	79.36	5.43	56.53	0.02	3.45	1.1	0.04	1.21	0.01	0	27.17	14.89	0.01	0.8	31.34	0.68	0.09	0.18	0.01	0.06	0.08	0		11.55	15.27	12.02	74.57	131.6	793.81	416.38	1035.21	670.72	860.72	479.18	992.28	476.29
2.302	0	0.08	0.04	0.04	2.08	0.03	0.16	1.68	5.78	2.19	95.83	36.6	0	71.23	5.78	66.83	0.04	9.61	2	0.02	2.19	0.01	0	16.04	13.75	0.01	1.32	19.67	1.6	0.06	0.2	0	0.07	0.06	0		13.14	17.47	13.86	74.58	128.67	797.88	416.2	1038.11	667.57	867.59	480.81	996.2	476.63
2.335	0	0.09	0.04	0.04	2.2	0.03	0.12	1.67	5.13	2.27	95.61	15.22	0	73.46	5.13	61.28	0.04	15.76	2.7	0.02	2.27	0.01	0	10.68	9.92	0	2.28	9.84	1.8	0.06	0.2	0	0.09	0.04	0		13.99	16.91	13.36	74.43	127.86	802.92	415.41	1042.67	667.25	872.13	480	999.91	475.47
2.369	0	0.12	0.04	0.04	2.47	0.03	0.1	1.81	4.69	1.54	95.07	15.09	0	68.67	4.69	59.68	0.06	19.71	3.91	0.02	1.54	0	0	6.39	9.76	0	2.28	12.16	2.64	0.05	0.19	0	0.11	0.01	0		10.84	18.08	15.11	74.39	125.24	807.11	416.82	1043.32	664.73	877.55	475.9	1002.76	478.8
2.402	0	0.22	0.05	0.03	3.42	0.03	0.09	2.42	4.49	1.14	93.15	14.48	0	76.75	5.71	53.76	0.07	31.76	4.49	0.03	1.14	0	0	3.34	7.11	0	2.54	17.47	3.13	0.03	0.17	0	0.15	0	0		12.44	16.03	13.21	74.19	127.5	811.59	415.74	1047.44	663.11	878.74	478.27	1006.19	474.82
2.435	0	0.26	0.05	0.03	3.04	0.03	0.1	2.1	5.41	1.65	93.92	18.67	0	71.56	5.41	50.49	0.07	31.9	4.04	0.04	1.65	0	0	3.25	6.71	0	2.62	24.52	3.08	0.03	0.16	0	0.17	0	0		10.87	17.39	14.74	74	125.08	815.81	417.14	1049.87	662.91	884.76	475.71	1009.82	478.34
2.469	0	0.32	0.07	0.04	2.59	0.03	0.09	1.64	4.98	1.59	94.81	6.85	0	73.43	5.11	41.17	0.13	35.49	4.98	0.08	3.29	0.01	0	1.59	4.25	0	2.36	19.68	5.4	0.02	0.13	0	0.28	0	0		16.73	16.92	12.72	74.1	129.43	817.1	415.21	1054.06	663.64	883.66	481.95	1012.86	474.25
2.502	0	0.38	0.08	0.04	2.32	0.04	0.1	1.39	6.83	1.28	95.36	2.73	0	76.76	4.91	34.27	0.16	38.46	6.83	0.1	5.34	0.02	0	1.28	4.97	0	2.78	14.61	7.08	0.02	0.18	0	0.33	0	0		15.6	16.03	14.48	74.08	124.53	820.76	415.13	1055.58	660.72	889.94	480.1	1014.34	474.37
2.535	0	0.42	0.09	0.06	2.08	0.04	0.1	1.39	7.2	1.3	95.84	1.67	0	65.39	4.88	29.32	0.19	43.54	7.2	0.14	12.74	0.06	0	1.3	5.28	0	2.32	13.28	6.07	0.01	0.17	0	0.35	0	0		16.34	18.82	12.39	73.98	124.86	824.22	415.15	1056.32	659.22	890.01	480.05	1014.66	472.62
2.569	0	0.34	0.09	0.07	1.93	0.04	0.1	1.37	10	1.18	96.14	1.52	0	59.56	5.11	31.41	0.28	40.89	10.03	0.21	15.29	0.1	0	1.18	5.93	0	1.72	10	6.11	0.01	0.15	0	0.4	0	0		17.4	20.06	11.65	73.98	124.48	827.59	416	1057.07	657.9	891.57	480.74	1015.8	472.78
2.602	0	0.41	0.08	0.06	2.23	0.04	0.1	1.57	7.93	1.42	95.55	7.18	0	65.66	5.45	35.49	0.33	39.72	7.93	0.26	10.84	0.05	0	1.42	8.97	0	1.37	25.99	4.9	0.01	0.16	0	0.39	0	0		17.48	18.76	12.61	73.77	119.73	830.2	417.76	1053.77	652.98	894.02	480.88	1013.51	473.36
2.635	0	0.75	0.09	0.06	2.53	0.04	0.13	1.72	8.65	1.95	94.95	18.5	-0.45	68.67	5.63	31.4	0.42	45.86	8.65	0.41	9.4	0.02	0	1.95	13.41	0	2.04	43.49	3.85	0.01	0.2	0	0.41	0	0		15.55	18.08	13.41	73.62	117.1	831.28	417.79	1054.74	654.55	896.74	476.61	1013.83	475.18
2.669	0	1.07	0.09	0.05	2.28	0.04	0.15	1.44	9.17	1.98	95.44	46.89	-3.35	72.68	4.96	29.14	0.58	44.39	9.17	0.44	5.38	0.01	0	1.98	16.76	0	2.29	62.64	2.9	0	0.18	0	0.52	0	0		15.26	17.11	12.57	73.7	119.64	832.93	417.92	1055.42	653.61	895.97	476.43	1015.59	474.85
2.702	0	1.58	0.1	0.05	2.05	0.04	0.17	1.21	9.81	2.37	95.89	72.19	-6.43	82.02	4.9	24.62	0.53	44.74	9.81	0.63	3.27	0.01	0	2.37	17.57	0	2.66	80.58	2.58	0	0.17	0	0.56	0	0		17.13	14.41	15.14	73.43	118.82	831.85	418.56	1053.72	653.12	897.26	475.85	1016.04	478.53
2.736	0	1.38	0.1	0.05	1.86	0.05	0.19	1.08	11.29	1.71	96.28	59.35	-4.12	76.38	4.74	24	0.54	42.83	11.29	0.41	1.71	0.01	0	1.87	21.52	0	2.84	74.04	1.4	0	0.19	0	0.67	0	0		15.67	16.13	11.87	73.3	119.55	831.98	420.2	1054.21	656.39	894.14	478.64	1013.68	476.63
2.769	0	0.81	0.1	0.05	1.62	0.04	0.18	0.97	9.27	2.29	96.76	25.42	-0.55	75.14	5.2	25.55	0.52	38.2	9.27	0.4	2.29	0.01	0	2.5	19.33	0	2.72	54.39	0.97	0	0.17	0	0.73	0	0		17.18	16.47	12.68	72.85	118.6	831.63	421.05	1054.18	656.75	895.19	481.43	1013.72	477.55
2.802	0	0.49	0.09	0.05	1.53	0.04	0.18	0.94	7.83	3.09	96.94	4.4	0	65.5	4.87	27.03	0.51	36.3	7.83	0.29	3.18	0.03	0	3.09	20.16	0	2.55	28.01	0.79	0	0.15	0	0.68	0	0		16.29	18.79	12.43	72.88	116.08	832.3	422.41	1053.23	657.58	896	480.57	1012.07	478.96
2.836	0	0.38	0.11	0.05	1.12	0.03	0.21	0.65	5	3.34	97.76	1.53	0	61.55	3.68	21.7	0.5	33.9	5	0.19	3.34	0.02	0	6.75	19.79	0	2.77	10.49	0.43	0	0.12	0	0.51	0	0		17.7	19.65	11.65	72.67	115.89	831.83	423.86	1052.04	658.62	894.58	483.29	1010.41	479.6
2.869	0	0.37	0.11	0.05	1.12	0.03	0.19	0.65	3.87	4.23	97.76	1.16	0	59.71	2.91	21.26	0.5	35.22	3.87	0.16	4.23	0.02	0	6.97	16.51	0	2.81	5.63	0.39	0	0.1	0	0.47	0	0		16.49	20.03	12.05	73.25	120.01	828.32	422.87	1050.53	657.3	890.85	484.17	1010.73	478.52
2.902	0	0.31	0.11	0.05	0.92	0.03	0.2	0.55	4.55	5.75	98.15	0.84	0	56.11	3.14	20.42	0.54	31.8	4.55	0.2	5.75	0.04	0	9.02	12.71	0	1.8	6.98	0.34	0	0.09	0	0.47	0	0		13.94	20.77	9.38	73.34	119.84	827.43	422.22	1050.78	658.74	888.06	483.87	1007.55	474.73
2.936	0	0.36	0.12	0.04	0.97	0.03	0.22	0.58	5.37	5.9	98.06	0.75	0	64.6	3.38	19.73	0.62	33.42	5.37	0.27	5.9	0.03	0	11.02	10.47	0	1.87	11.86	0.27	0	0.09	0	0.43	0	0		15.71	18.99	10.44	73.17	118.06	825.08	421.45	1048.85	659.76	887.49	481.92	1005.41	476.08
2.969	0	0.77	0.12	0.04	1.71	0.04	0.21	1.03	6.99	4.23	96.57	3.38	0	58.14	4.06	19.74	0.55	46.56	6.99	0.24	4.23	0.01	0	8.9	8.71	0	2.12	31.86	0.24	0	0.09	0	0.47	0	0		15.59	20.36	10.4	73.17	117.69	823.72	421.33	1046.29	657.36	885.82	482.88	1003.24	474.81
3.002	0	1.04	0.12	0.03	1.96	0.04	0.22	1.16	8.5	3.59	96.09	8.71	0	58.62	5.21	18.78	0.55	49.25	8.5	0.33	3.59	0.01	0	8.57	7.36	0	2.83	45.32	0.22	0	0.1	0	0.45	0	0		17.85	20.26	9.44	73.02	117.83	821.8	421.53	1043.47	657.57	882.49	484.1	999.94	474.6
3.036	0	1.21	0.12	0.03	2.19	0.04	0.22	1.26	6.7	2.33	95.62	5.83	0	47.52	5.42	16.56	0.52	53.41	6.7	0.45	2.33	0	0	8.28	6.27	0	2.5	42.16	0.2	0	0.09	0	0.44	0	0		16.94	22.5	9.72	72.73	112.83	819.59	421.89	1039.69	656.75	882.06	483.26	994.54	474.32
3.069	0	1.2	0.13	0.03	2.38	0.03	0.21	1.34	6.06	1.39	95.24	3.12	0	51.64	6.06	15.27	0.54	55.43	4.03	0.54	1.39	0	0	6.94	4.71	0	3.24	35.31	0.23	0	0.09	0	0.44	0	0		15.45	21.67	9.24	73.15	114.33	817.43	421.19	1036.38	654.89	878.1	480.9	992.19	473.42
3.103	0	0.94	0.13	0.03	2.75	0.03	0.19	1.56	5.27	1.26	94.51	0.82	0	34.81	7.05	16.08	0.45	57.4	1.9	0.61	1.26	0.01	0	5.27	4	0	3.8	16.74	0.2	0	0.08	0	0.4	0	0		16.85	25.14	9.12	73.31	113.57	814.26	420.71	1032.67	653.93	875.21	481.46	988.46	472.98
3.136	0	1	0.13	0.02	2.98	0.03	0.19	1.68	3.43	1.22	94.04	0.83	0	28.74	9.07	14.64	0.49	58.61	2.11	0.86	1.22	0.01	0	3.43	2.89	0	4.9	18.39	0.28	0	0.07	0	0.44	0	0		19.52	26.54	8.45	73.24	113.22	812.12	420.86	1030.03	654.1	872.52	483.59	985.23	472.76
3.169	0	1.34	0.13	0.02	3.52	0.03	0.19	1.96	3.06	0.94	92.96	1.49	0	14.53	9.74	13.78	0.5	62.57	1.86	0.91	0.94	0	0	3.06	2.47	0	5.89	27.43	0.35	0	0.08	0	0.42	0.01	0		19.79	30.86	7.99	73.32	110.92	808.64	420.42	1026.18	653.45	869.9	483.96	980.14	471.69
3.203	0	1.23	0.13	0.02	3.93	0.03	0.19	2.3	2.07	0.95	92.13	1.53	0	15.69	11.45	15.89	0.58	62.68	2.07	0.95	0.93	0	0	1.91	1.64	0	4.06	25.58	0.55	0.01	0.07	0	0.38	0	0		19.17	30.41	8.1	73.3	110.16	804.39	420.76	1022.1	653.86	866.12	484.04	975.6	471.78
3.236	0	0.91	0.13	0.02	2.61	0.03	0.19	1.5	1.8	1.16	94.78	1.48	0	18.03	11.52	14.47	0.58	53.5	1.8	1.03	1.16	0	0	1.7	1.34	0	3.41	26.58	0.62	0.01	0.07	0	0.36	0	0		16.71	29.57	8.1	73.15	110.78	800.99	421.1	1018.46	653.48	862.19	482.68	972.44	471.77
3.269	0	0.76	0.13	0.02	2.53	0.03	0.19	1.47	1.41	0.93	94.94	1.33	0	23.26	11.98	16.25	0.6	50.83	1.18	0.83	0.93	0	0	1.41	1.3	0	2.72	23.47	0.8	0.01	0.08	0	0.36	0	0		17.37	27.97	7.07	73.28	111.81	797.45	420.4	1016.66	654.26	858.11	484.5	968.91	469.54
3.303	0	0.78	0.12	0.02	3.33	0.03	0.19	1.98	1.41	0.86	93.34	0.96	0	10.88	13.35	17.81	0.63	55.14	1.01	0.71	0.98	0	0	0.86	1.41	0	3.54	17.26	0.94	0.01	0.09	0	0.37	0	0		16.24	32.52	6.13	72.68	109.42	795.39	421.32	1013.13	654.7	855.77	483.54	964.37	470.22
3.336	0	0.77	0.13	0.02	3.16	0.03	0.21	1.87	1.45	0.84	93.67	0.89	0	11.07	14.98	15.67	0.68	54.26	0.88	0.72	1.38	0	0	0.84	1.45	0	3.67	18.31	1.09	0.01	0.1	0	0.37	0	0		14.72	32.42	7.96	72.26	108.19	791.49	421.82	1008.85	653.93	853.91	482.56	961.56	471.74
3.37	0	0.71	0.13	0.02	2.89	0.03	0.22	1.72	1.41	0.74	94.21	0.85	0	15.66	16.08	14.53	0.74	52.3	1.27	0.81	2	0	0	0.5	1.41	0	2.53	17.24	1.78	0.01	0.15	0	0.44	0	0		16.63	30.42	7.98	72.76	109.38	788.79	422.11	1005.03	653.46	849.93	483.14	958.79	472.5
3.403	0	0.75	0.13	0.02	3.15	0.03	0.23	1.87	2.05	0.68	93.71	1.61	0	15.87	17.87	15.5	0.68	51.58	0.96	0.46	1.14	0	0	0.37	2.05	0	2.02	24.32	2.6	0.02	0.22	0	0.43	0	0		18.71	30.34	7.23	72.68	109.15	784.69	421.45	1001.85	652.95	845.98	486.48	953.87	469.89
3.436	0	0.53	0.13	0.02	2.4	0.03	0.22	1.38	1.94	0.66	95.2	0.86	0	34.4	16.96	16.14	0.66	44.44	0.76	0.34	0.82	0	0	0.38	1.94	0	2.05	16.53	3.13	0.02	0.23	0	0.4	0	0		15.62	25.23	10.63	72.87	110.9	781.55	422	997.72	651.62	843.96	481.73	954.6	474.09
3.47	0	0.41	0.12	0.02	2.56	0.03	0.23	1.39	2.41	0.67	94.89	0.49	0	22.95	18.19	18.96	0.67	40.56	0.73	0.22	0.33	0	0	0.31	2.41	0	2.14	6.75	6.76	0.02	0.27	0	0.35	0	0		14.24	28.06	6.42	72.5	105.5	781.2	422.63	995.38	651.75	841.47	483.05	946.11	469.61
3.503	0	0.41	0.11	0.03	2.92	0.03	0.2	1.51	2.56	0.67	94.16	0.83	0	29.76	16.89	22.4	0.67	40.37	0.83	0.21	0.36	0	0	0.26	2.56	0	1.93	3.79	10.6	0.03	0.3	0	0.32	0	0		14.46	26.29	7.62	72.77	108.51	780.69	423.58	994.87	652.89	840.41	482.34	948.5	472.82
3.536	0	0.51	0.1	0.03	4.67	0.03	0.2	2.37	2.32	0.78	90.65	1.51	0	21.22	17.9	25.88	0.78	46.95	2.02	0.41	1.42	0.02	0	0.2	2.32	0	1.47	0.44	15.42	0.05	0.29	0	0.35	0.02	0		12.71	28.56	5.9	72.5	106.68	781.29	424.58	994.37	653.87	839.82	481.55	946.13	472.71
3.57	0	0.63	0.09	0.08	6.07	0.03	0.17	2.21	1.64	0.86	87.86	9.9	0	11.14	16.87	29.79	0.86	42.21	4.94	0.69	3.66	0.18	0	0.13	1.64	0	1.03	0.12	36.06	0.14	0.38	0	0.38	0.04	0		12.17	32.38	5.73	72.29	105.53	782.57	425.82	992.9	651.48	840.42	482.65	945.49	472.85
3.603	0	0.67	0.08	0.18	7.2	0.05	0.14	2.62	1.57	0.93	85.6	28.67	0	12.61	15.24	35.46	0.93	42.34	12.85	1.27	13.37	0.77	0	0.12	1.57	0	0.79	0.09	46.53	0.23	0.44	0	0.49	0.01	0		11.35	31.68	3.11	72.66	106.01	785.1	426.45	992.63	649.64	838.85	482.68	944.22	471.02
3.636	0	1.03	0.07	0.42	11.88	0.08	0.12	3.3	0.99	0.95	76.24	75.7	0	12.73	14.19	40.95	0.95	43.35	20.65	1.96	15.29	2.22	0	0.07	0.99	0	0.71	0.03	66.52	0.43	0.59	0	0.6	0	0		15.41	31.62	2.55	73.06	105.74	786.64	426.11	992.57	646.25	839.7	487.34	943.72	468.36
3.67	0	1.5	0.08	0.43	13.09	0.1	0.16	2.4	0.79	0.92	73.82	86.99	0	9.56	16.09	35.86	0.92	38.38	22.93	3.58	7.47	1.94	0	0.04	0.54	0	0.67	0.04	81.12	0.71	0.79	0	0.74	0	0		21.82	33.23	-0.59	73.6	105.05	790.62	428.49	990.89	643.99	838.83	492.73	941.07	468.57
3.703	0	2.03	0.08	0.4	16.45	0.12	0.2	2.66	0.9	0.82	67.1	90.42	0.38	19.22	17.98	34.27	0.82	40.49	26.54	5.12	3.56	0.87	0	0.04	0.43	0.01	0.59	0.06	87	0.87	0.9	0	0.88	0	0		18.21	29.18	0.13	74.17	106.41	794.19	429.74	989.81	640.86	839.27	487.92	944.28	470.74
3.737	0	2.82	0.1	0.54	9.82	0.12	0.22	1.17	1.36	0.85	80.37	90.33	1.15	18.55	15.58	22.54	0.85	33.49	26.09	9.64	3.2	1.33	0	0.03	0.38	0.01	0.54	0.12	95.05	1.89	1.36	0	1.17	0	0		17.31	29.4	4.86	74.74	99.03	788.51	424.99	985.4	635.67	842	483.49	939.67	467.21
3.77	0	2.93	0.12	0.62	6.37	0.12	0.25	0.71	1.5	0.93	87.27	91.95	0.65	40.63	16.83	16.96	0.93	24.79	26.36	16.18	4.29	2.19	0	0.03	0.37	0.02	0.45	0.15	97.29	2.98	1.5	0	1.33	0	0		19.18	23.9	5.97	75.39	102.57	788.13	423.71	985.52	635.67	840.64	481.33	942.38	468.38
3.803	0	2.5	0.14	0.74	3.91	0.09	0.23	0.4	1.61	0.97	92.17	88.48	0	20.05	14.86	11.45	0.97	17.99	20.66	14.08	4.89	3.89	0	0.03	0.33	0.03	0.29	0.16	98.05	3.48	1.61	0	1.19	0	0		19.37	28.92	5.25	75.41	104.89	791.6	424.13	986.94	630.65	842.27	485.9	945.1	465.26
3.837	0	2.56	0.15	1.59	2.69	0.07	0.21	0.33	2.28	1.01	94.62	86.82	0	45.93	13.64	7.59	1.01	13.88	17.44	13.87	9.55	13.45	0	0.02	0.45	0.11	0.23	0.19	99.35	8.12	2.28	0	1.27	0	0		20.21	22.82	5.57	75.44	101.71	793.91	424.94	985.9	629.85	843.95	483.6	944.3	467.01
3.87	0	2.65	0.16	2.17	2.61	0.06	0.22	0.34	2.62	1.09	94.69	84.15	0	21.75	14.64	6.34	1.09	13.49	14.77	12.9	10.24	19.32	0	0.02	0.48	0.15	0.14	0.23	99.33	9.35	2.62	0	1.12	0	0		17.63	28.4	6.62	75.71	103.51	796.54	424.6	987.66	625.89	846.68	483.59	948.67	465.88
3.903	0	2.77	0.16	2.51	2.7	0.05	0.22	0.44	3.88	1.08	94.46	84.98	0	14.36	15.32	6.03	1.08	14.45	12.08	12.84	11.43	20.94	0	0.02	0.87	0.31	0.13	0.5	99.58	14.28	3.88	0	1.14	0	0		15.01	30.93	2.67	75.7	101.07	803.02	426.51	989.84	626.21	848.56	481.01	948.5	465.96
3.937	0	2.42	0.16	5.9	1.54	0.07	0.2	0.46	5.24	2.25	88.21	91.16	0	34.31	16.01	4.71	1.26	5.38	15.68	19.7	22.58	27.43	0	0.02	1.55	2.25	0.08	1.57	99.79	25.07	5.24	0.18	1.47	0	0		16.43	25.25	5.95	75.57	99.6	807.89	433.61	990.74	629	854.41	485.58	953.47	475.34
3.97
4.003
4.037
4.07
4.104
4.137
4.17
4.204
4.237
4.27
4.304
4.337
4.371
4.404
4.437
4.471
4.504
4.537
4.571
4.604
4.637
4.671
4.704
4.738
4.771
4.804
4.838
4.871
4.904
4.938
4.971
5.004
5.038
5.071
5.105
5.138
5.171
5.205
5.238
5.271
5.305
5.338
5.372
5.405
5.438
5.472
5.505
5.538
5.572
5.605
5.638
5.672
5.705
5.739
5.772
5.805
5.839
5.872
5.905
5.939
5.972
6.005
6.039	0	0.74	0.3	0.17	0.15	0.03	37.25	0.07	2.34	0.06	37.75	53.94	-51.62	88.02	2.34	1.68	0	0.01	0.85	0.06	0.05	0.01	49.1	92.96	60.44	0.05	1.28	89.31	0	0.16	0.59	2.87	0.17	4.77	0		9.87	12.03	3.11	71.6	127.36	828.71	480.72	1019.76	684.13	862.9	529.86	990.18	525.43
6.072	0	0.65	0.27	0.27	0.15	0.03	44.07	0.07	2.02	0.11	30.93	56.16	-51.02	88.09	2.02	2.28	0	0.01	1.23	0.06	0.11	0.01	33.68	94.13	73.83	0.11	0.6	72.97	0.01	0.05	0.86	1.44	0.27	4.02	0		6.2	12	2.61	71.99	121.47	823.5	476.07	1025.8	692.11	865.74	527.59	987	520.36
6.106	0	0.7	0.32	0.38	0.15	0.03	52.38	0.07	2.19	0.13	22.62	62.45	-54.29	89.64	2.19	2.73	0	0.02	1.5	0.09	0.13	0.01	30.77	96.93	83.73	0.1	0.55	73.44	0.01	0.06	1.2	2.51	0.27	5.64	0		9.52	11.21	3.19	72.02	124.88	821.85	473.96	1029.27	696	865.54	527.68	990.22	520.63
6.139	0	0.76	0.35	0.43	0.15	0.03	54.92	0.07	2.12	0.11	20.08	64.34	-56.52	90.73	2.12	3.12	0	0.02	1.28	0.06	0.11	0.01	32.07	97.55	88.01	0.07	0.6	77.31	0.02	0.04	1.82	1.73	0.2	6.44	0		8.68	10.59	4.52	71.76	121.7	821.59	473.01	1029.85	696.09	868.43	525.45	990.04	520.71
6.172	0	0.78	0.34	0.48	0.15	0.03	57.07	0.07	2.23	0.16	17.93	65.96	-57.34	92.14	2.23	3.39	0	0.02	1.64	0.06	0.16	0.01	34.81	98.18	90.78	0.04	0.61	77.65	0.02	0.03	2.15	7.33	0.2	6.25	0		11.51	9.69	5.43	71.76	124.39	822.57	472.47	1032.56	696.68	869.88	527.39	994.13	521.32
6.206	0	0.8	0.36	0.47	0.16	0.03	56.47	0.07	2.27	0.16	18.53	66.64	-57.91	91.98	2.27	3.85	0	0.03	1.45	0.05	0.16	0.01	38.04	98.1	90.09	0.03	0.62	80.54	0.03	0.03	2.04	8.82	0.19	7.04	0		11.61	9.8	5.43	71.91	126.46	824.11	472.65	1035.05	698.34	870.91	526.73	997.3	522.61
6.239	0	0.76	0.39	0.44	0.16	0.03	54.81	0.07	2.29	0.22	20.19	66.23	-56.78	91.86	2.29	4.2	0	0.03	1.44	0.05	0.22	0.01	40.6	97.52	88.45	0.03	0.58	77.95	0.03	0.03	1.96	13.06	0.2	7.8	0		10.79	9.88	5.53	71.83	126.22	825.77	472.77	1038.1	699.99	873.46	526.63	999.63	522.95
6.272	0	0.68	0.46	0.42	0.16	0.03	53.03	0.07	2.1	0.32	21.97	64.7	-54.48	94.53	2.1	4.01	0	0.03	1.59	0.06	0.32	0.01	38.97	96.86	86.8	0.02	0.58	70.93	0.03	0.02	2.06	2.56	0.21	9.33	0		11.04	7.75	6.42	71.89	127.84	826.47	472.23	1040.6	701.09	875.12	526.04	1002.93	523.8
6.306	0	0.64	0.68	0.45	0.15	0.03	52.55	0.07	1.78	0.35	22.45	64.28	-53.59	95.71	1.78	4.29	0	0.04	1.51	0.06	0.35	0	37.96	96.35	88.36	0.01	0.52	66.51	0.03	0.02	2.44	3.97	0.24	13.05	0		9.74	6.47	6.71	71.99	129.62	828.02	472.27	1043.19	701.54	876.62	525.93	1006.22	524.06
6.339	0	0.69	1.11	0.42	0.15	0.03	49.96	0.07	1.6	0.39	25.04	62.08	-53.87	95.71	1.56	4.15	0	0.03	1.6	0.07	0.39	0	43.86	95.32	86.13	0.01	0.56	71.89	0.03	0.02	2.49	2.49	0.25	17.74	0		8.11	6.47	7.34	71.94	130.44	830.14	472.35	1046.23	701.84	879.46	525.44	1009.9	524.59
6.373	0	0.75	2.35	0.34	0.15	0.03	44.78	0.07	1.55	0.33	30.22	58.45	-53.82	90.41	1.32	4.04	0	0.03	1.55	0.06	0.33	0	55.76	93.54	80.39	0.01	0.76	80.28	0.03	0.02	2.6	2.98	0.24	24.86	0		9.12	10.78	7.01	71.64	128.05	829.09	469.57	1049.41	705.14	881.44	523.37	1009.49	522.71
6.406	0	0.63	2.93	0.25	0.15	0.03	38.15	0.07	1.64	0.32	36.85	55.02	-49.44	95.12	1.25	3.91	0	0.03	1.64	0.08	0.32	0	62.48	91.93	70.12	0.01	0.63	74.02	0.02	0.02	2.29	10.44	0.22	26.97	0		10.87	7.15	6.5	71.53	134.07	832.54	470.48	1054.14	706.11	882.16	527.65	1016.16	523.22
6.439	0	0.55	7.56	0.17	0.15	0.03	33.28	0.07	1.56	0.35	41.72	55.34	-46.39	97.05	1.15	4.26	0	0.03	1.56	0.07	0.35	0	69.26	91.74	59.7	0.01	0.59	71.22	0.02	0.02	1.91	9.74	0.2	36.4	0		7.68	4.53	5.23	71.52	132.64	833.93	470.52	1056.77	708.81	883.4	525.3	1016.01	522.43
6.473	0	0.49	12.78	0.14	0.15	0.03	29.73	0.07	1.29	0.42	45.27	53.97	-44.08	96.96	1.08	4.41	0	0.03	1.29	0.07	0.42	0	71.9	90.9	53.64	0.01	0.57	67.75	0.02	0.02	1.83	12.72	0.18	41.91	0		9.17	4.69	5.48	71.63	132.63	834.09	470.27	1058.22	710.33	884.48	525.73	1017.08	523.02
6.506	0	0.5	25.25	0.13	0.15	0.03	26.96	0.07	1.15	0.31	48.04	50.52	-43.45	95.06	0.94	4.22	0	0.02	1.15	0.06	0.31	0	79.32	89.37	50.79	0.01	0.67	70.18	0.02	0.02	1.77	11.35	0.17	49.72	0		7.6	7.22	6.56	71.73	130.84	833.39	469.93	1058.19	710.94	886.11	523.02	1016.95	524.03
6.539	0	0.55	32.88	0.12	0.15	0.03	25.13	0.07	1.22	0.4	42.12	50.18	-44.36	96.72	1.1	4.64	0	0.03	1.22	0.07	0.4	0	85.81	88.78	47.32	0.01	0.74	78.28	0.02	0.02	1.66	85.08	0.16	53.31	0		6.81	5.07	6.12	72.1	131.06	833.49	469.26	1058.61	710.57	885.76	522.39	1016.82	522.73
6.573	0	0.47	24.88	0.09	0.17	0.03	22.75	0.08	1.57	0.68	50.23	54.36	-42.18	92.01	1.57	6.61	0	0.03	1.23	0.07	0.68	0	82.45	88.9	40.66	0	0.59	74.13	0.03	0.02	1.4	92.16	0.15	50.08	0		7.05	9.78	6.91	72.63	123.18	832.64	468.26	1057.66	709.35	889.4	522.71	1012.57	520.69
6.606	0	0.41	26.27	0.09	0.19	0.03	22.2	0.09	2.33	0.71	48.73	59.75	-40.91	83.8	2.33	9.82	0	0.04	1.97	0.07	0.71	0	77.36	88.43	41.05	0	0.55	69.66	0.05	0.02	1.21	22.25	0.16	51.53	0		6.47	13.78	5.75	73.27	124.58	832.44	466.4	1056.68	705.72	887.26	522.55	1011.71	516.97
6.639	0	0.4	9.2	0.11	0.2	0.03	19.98	0.1	3.41	1.27	60.04	54.04	-40.39	81.38	3.41	11.17	0	0.04	2.99	0.08	1.27	0.01	65.06	84.18	44.69	0	0.48	70.05	0.07	0.03	1.29	2.12	0.17	40.03	0		6.11	14.63	2.91	73.33	122.28	831.08	464.39	1055.06	704.52	884.2	521.46	1006.14	512.32
6.673	0	0.33	4.33	0.1	0.26	0.03	11.2	0.14	6.85	0.7	77.6	31.42	-34.64	64.44	6.85	14.75	0	0.06	2.7	0.07	0.7	0	47.73	68.86	46.5	0	0.57	63.37	0.1	0.03	1.04	0.14	0.2	33.3	0		6.78	19.03	2.02	73.73	118.84	829.06	460.82	1053.27	701.79	883.31	518.57	1001.68	508.01
6.706	0	0.23	0.87	0.07	0.32	0.03	7.7	0.18	10.29	0.43	84.6	24.67	-27.65	41.26	10.29	17.56	0	0.08	2.95	0.11	0.43	0	18.44	61.88	38.01	0.01	0.41	49.6	0.17	0.03	0.89	0.06	0.23	18.53	0		10.57	23.77	0.34	74.1	117.07	826.13	459.53	1049.11	699.47	879.45	520.8	995.46	505.08
6.74	0	0.12	0.34	0.06	0.46	0.03	2.54	0.28	15.51	0.24	94.92	7.72	-14.13	26.44	15.51	23.01	0	0.15	1.99	0.13	0.24	0	8.03	39.45	32.32	0.01	0.32	23.36	0.26	0.04	0.89	0.01	0.25	10.82	0		8.4	27.12	1.61	73.76	113.05	819.36	458.4	1042.18	697.29	875.89	518.72	987.94	503.64
6.773	0	0.11	0.17	0.04	0.67	0.03	1.65	0.45	23.03	0.32	96.7	4.86	-11.54	21.55	23.03	26.85	0.01	0.25	2.16	0.2	0.32	0	1.69	27.05	29.46	0.01	0.22	26.24	0.43	0.04	0.94	0	0.26	5.55	0		11.32	28.46	1.36	74.02	112.24	815.68	456.8	1038.07	695.76	872.31	518.79	983.31	502.18
6.806	0	0.07	0.11	0.03	1.18	0.03	1.25	0.9	23.76	0.44	97.49	7.18	-7.97	10.25	29.08	37.72	0.01	0.4	1.91	0.17	0.44	0	0.26	22.15	23.76	0.01	0.17	16.98	0.62	0.04	0.91	0	0.28	3.4	0		12.29	32.85	3.02	73.85	105.74	812.12	455.28	1033.66	693.08	873.33	517.79	977.7	500.85
6.84	0	0.07	0.1	0.03	1.42	0.03	1.08	1.12	26.19	0.35	97.15	9.28	-9.54	12.99	33.59	38.21	0.01	0.67	1.37	0.13	0.35	0	0.03	14.89	26.19	0.01	0.21	26.76	1.03	0.04	0.84	0	0.25	2.53	0		10.35	31.51	3.51	73.54	103.42	808.75	453.78	1030.56	691.82	871.48	514.84	973.73	499.3
6.873	0	0.07	0.09	0.03	1.53	0.03	1.2	1.21	22.16	0.39	96.95	5.95	-8.36	9.24	36.82	36.23	0.01	1.24	1.08	0.1	0.39	0	0	15.06	22.16	0.01	0.22	21.45	1.34	0.04	0.8	0	0.25	1.14	0		11.75	33.42	4.05	73.48	104.46	805.35	452.39	1028.13	690.8	868.83	515.39	971.85	498.09
6.906	0	0.05	0.07	0.02	2.23	0.03	1.09	1.86	16.56	0.3	95.53	5.72	-5.51	6.34	40.74	41.91	0.02	2.19	0.8	0.07	0.3	0	0	13.53	16.56	0.01	0.23	12.64	2.77	0.04	0.7	0	0.26	0.84	0		11.98	35.47	5.39	73.12	103.15	800.76	451.17	1025.34	690.34	867.32	515.83	968.75	497.03
6.94	0	0.06	0.07	0.03	2.06	0.03	0.65	1.5	14.7	0.42	95.88	4.53	-1.41	8.91	35.03	40.7	0.03	3.87	0.71	0.09	0.42	0	0	8.97	14.7	0.01	0.23	8.98	6.98	0.04	0.77	0	0.3	0.78	0		11.81	33.62	4.03	73.39	103.07	798.58	451.3	1022.04	689.97	863.21	515.43	964.48	496.28
6.973	0	0.07	0.08	0.03	1.96	0.03	0.51	1.34	13.05	0.52	96.08	3.61	0	15.54	31.29	39.4	0.03	6.04	0.5	0.05	0.52	0	0	7.67	13.05	0.01	0.28	2.79	8.53	0.04	0.73	0	0.28	0.74	0		10.72	30.47	4.54	73.69	106.15	796.35	451.75	1019.7	689.39	859.72	515.63	964.17	496.7
7.006	0	0.09	0.08	0.04	1.96	0.03	0.43	1.13	11.72	0.39	96.07	2.78	0	13.3	29.54	34.69	0.03	8.45	0.39	0.04	0.39	0	0	5.19	11.72	0.01	0.34	1.34	14.38	0.05	0.71	0	0.28	0.6	0		14.37	31.37	4.82	74	103.64	796.2	451.9	1018.3	687.94	860.81	518.93	961.91	496.08
7.04	0	0.16	0.08	0.07	3.93	0.03	0.33	1.48	7.44	0.58	92.15	20.23	0	11.38	29.57	38.04	0.04	11.65	0.3	0.02	0.58	0	0	2.69	7.44	0.02	0.37	0.75	38.23	0.06	0.61	0	0.34	0.36	0		12.98	32.26	4.47	73.92	102.16	796.47	451.16	1018.36	688.79	860.96	514.73	961.52	496.76
7.073	0	0.21	0.09	0.07	3.87	0.03	0.37	1.32	6.67	0.68	92.26	16.45	0	7.76	29.84	31.9	0.04	14.7	0.25	0.02	0.68	0	0	2.73	6.67	0.02	0.35	0.53	41.21	0.06	0.51	0	0.32	0.15	0		12.2	34.38	4.03	73.95	101.67	795.93	450.81	1017.52	688.01	860.25	514.04	960.29	495.91
7.107	0	0.35	0.09	0.13	4.35	0.03	0.28	1.01	3.43	1.09	91.3	37.86	0	6.07	26.17	28.85	0.06	14.97	0.28	0.02	1.09	0	0	1.11	3.43	0.02	0.26	0.36	58.32	0.07	0.56	0	0.27	0.03	0		13.78	35.7	2.66	74.07	101.47	794.85	450.71	1016.16	687.46	858.26	516.18	957.36	494.36
7.14	0	0.46	0.1	0.16	4.05	0.03	0.24	0.8	2.89	0.85	91.9	41.75	0	4.58	21.97	25.85	0.06	16.44	0.28	0.02	0.85	0	0	0.98	2.89	0.02	0.2	0.37	63.33	0.07	0.41	0	0.22	0.02	0		14.16	37.18	3.71	73.94	100.09	793.71	450.26	1015.19	686.46	859.07	516.64	956.53	493.89
7.173	0	0.57	0.1	0.18	3.81	0.03	0.21	0.66	1.88	0.66	92.38	46.44	0	5.38	18.53	23.85	0.06	17.14	0.3	0.03	0.66	0	0	0.93	1.88	0.02	0.13	0.21	67.71	0.08	0.36	0	0.22	0	0		12.59	36.33	4.44	73.86	99.58	793.61	450.44	1013.9	685.2	859.01	514.94	956.44	494.34
7.207	0	0.66	0.11	0.24	3.13	0.03	0.18	0.45	1.45	0.52	93.74	55.03	0	5.61	13.79	22.02	0.08	14.4	0.4	0.02	0.52	0	0	1.04	1.45	0.01	0.1	0.17	73.82	0.08	0.36	0	0.19	0	0		14.26	36.12	2.79	74	100.77	793.88	450.26	1013.14	684.12	856.94	516.36	954.95	492.92
7.24	0	0.75	0.12	0.27	2.97	0.03	0.18	0.39	1.4	0.64	94.05	55.12	0	5.23	13.22	19.15	0.08	14.55	0.59	0.04	0.64	0	0	1.09	1.4	0.01	0.09	0.21	76.74	0.09	0.33	0	0.21	0	0		12.85	36.48	3.81	73.56	99.54	793.24	450.05	1012.53	683.2	857.82	515.53	954.69	492.64
7.273	0	0.73	0.12	0.3	2.35	0.03	0.18	0.28	1.44	0.9	95.31	54.79	0	3.45	11.68	16.77	0.08	10.73	0.93	0.06	0.9	0	0	1.44	1.2	0.01	0.11	0.21	78.95	0.09	0.28	0	0.22	0	0		12.36	38.65	4.44	73.32	98.23	793.97	451.16	1011.46	682.38	858.85	515.32	954.76	494.06
7.307	0	0.84	0.14	0.34	1.76	0.03	0.17	0.19	1.97	1.17	96.48	49.37	0	7.73	8.35	11.96	0.07	9.2	1.21	0.07	1.17	0.01	0	1.97	1.52	0.01	0.12	0.54	81.06	0.12	0.23	0	0.2	0	0		10.3	34.4	1.64	73.19	99.64	795.66	451.61	1011.13	681.74	855.91	513.49	953.43	493.05
7.34	0	0.92	0.14	0.37	1.84	0.03	0.16	0.19	1.48	1.09	96.33	52.35	0	20.73	7.49	11.83	0.08	10.3	1.8	0.1	1.09	0.01	0	1.3	1.48	0.01	0.17	0.45	82.67	0.12	0.31	0	0.23	0	0		9.5	28.71	3.59	73.44	104.07	796.79	451.29	1009.31	676.45	854.87	512.87	956.97	492.7
7.374	0	1.16	0.14	0.42	2.64	0.03	0.19	0.25	1.32	0.58	94.72	63.42	0	19.54	11.08	11.04	0.09	13.89	2.51	0.12	0.72	0.01	0	0.58	1.32	0.01	0.21	0.16	89.1	0.23	0.44	0	0.26	0	0		7.44	29.07	3.08	73.98	102.45	798.2	451.45	1006.78	670.64	855.01	513.33	954.71	489.77
7.407	0	1.09	0.14	0.38	3.73	0.03	0.26	0.37	1.2	0.33	92.54	78.93	0	14.52	19.35	11.15	0.1	15.18	2.04	0.12	0.76	0.01	0	0.33	1.2	0.01	0.25	0.16	90.42	0.26	0.76	0	0.28	0	0		8.9	30.86	2.51	74.57	105.76	800	452.25	1004.6	666.53	852.93	514.57	955.69	489.6
7.44	0	0.84	0.14	0.31	5.74	0.03	0.45	0.67	1.97	0.28	88.52	90.61	0	13.75	31.83	12.99	0.12	14.87	2	0.09	0.72	0.01	0	0.28	1.97	0.03	0.28	0.17	89.72	0.23	1.26	0	0.29	0	0		7.99	31.18	2.95	74.52	103.91	800.37	452.31	1001.29	663.01	852.49	512.08	953.98	489.79
7.474	0	0.7	0.14	0.26	10.35	0.03	1	1.43	3.41	0.26	79.3	97.71	0	20.29	49.14	12.59	0.16	16.41	1.91	0.09	1.41	0.03	0	0.26	3.41	0.06	0.45	0.81	90.89	0.26	2.51	0	0.33	0	0		11.83	28.84	6.51	74.32	101.8	798.31	451.37	999.06	661.46	854.28	512.52	953.84	491.27
7.507	0	0.63	0.12	0.24	19.49	0.03	1.79	3.51	5.84	0.29	61.02	99.25	-2.18	19.9	63.22	16.47	0.22	20.56	2.12	0.07	2.95	0.1	0	0.29	5.84	0.16	0.5	3.84	90.98	0.25	4.09	0	0.41	0	0		10.7	28.96	8.26	74.24	100.41	798.42	450.34	995.46	656.01	854.4	508.8	953.25	491.16
7.54	0	0.87	0.11	0.23	43.26	0.03	2.95	12.2	9.78	0.31	31.74	99.71	-7.48	15.46	75.35	22.54	0.24	34.52	2.39	0.06	3.44	0.25	0	0.29	9.78	0.31	0.4	10.32	90.52	0.23	6.76	0	0.39	0	0		8.14	30.5	5.48	74	94.84	802.61	451.71	990.03	647.39	854.23	507.6	946.94	487.6
7.574	0	1.17	0.07	0.24	77.25	0.03	3.43	44.03	12.99	1.07	0	99.85	-11.07	30.98	83.68	38.19	0.27	52.16	2.21	0.05	4.34	0.68	0	0.26	12.99	1.07	0.23	12.28	90.81	0.21	17.39	0	0.41	0	0		8.82	26.01	5.76	74.25	94.27	806.6	453.22	988.07	642.55	855.41	507.84	947.66	488.38
7.607	0	1.12	0.06	0.27	88.39	0.03	3.89	66.75	17.12	2.38	0	99.91	-11.91	37.83	88.84	48.75	0.28	58.92	1.65	0.05	4.18	2	0	0.27	17.12	2.38	0.08	5.66	91.36	0.21	18.33	0	0.38	0	0		6.77	24.48	9.22	74.56	89.5	807.99	452.6	984.59	637	858.56	502.26	947.18	489.79
7.64	0	0.8	0.04	0.28	91.37	0.03	3.49	76.97	1	4.6	0	99.86	-12.5	90.59	88.49	62.86	0.3	57.4	1	0.04	2.9	2.21	0	0.25	23.92	4.6	0.04	3.18	86.95	0.21	22.87	0	0.4	0	0		9.21	10.67	5.37	75.37	97.1	811.13	450.97	986.52	634.45	854.5	503.81	949.94	485.89
7.674	0	0.39	0.04	0.22	83.25	0.03	2.66	62.71	0.89	12.76	0	99.75	-9.97	68.06	85.51	64.08	0.41	42.63	0.89	0.04	3.4	3.12	0	0.17	17.87	12.76	0.02	0.75	82.17	0.26	33.47	0	0.59	0	0		5.57	18.22	7.84	75.96	94.27	811.52	448.2	984.45	632.11	856.37	490.57	950.62	488.36
7.707	0	0.26	0.06	0.13	52.17	0.03	2.52	25.99	9.24	13.06	22.83	99.29	-6.54	43.02	80.93	45.88	0.45	27.77	0.96	0.05	3.13	3.27	0	0.17	9.24	13.06	0.01	0.16	73.95	0.3	28.83	0.09	0.71	0	0		3.15	23.41	14.13	75.73	90.17	811.41	448.81	977.55	623.45	859.97	485.65	949.84	493.05
7.741
7.774
7.807
7.841
7.874
7.907
7.941
7.974
8.007
8.041	0	0.68	0.16	0.1	0.24	0.02	0.2	0.11	0.62	0.62	98.64	81.21	-15.98	96.26	0.62	14.29	0.16	0	0.1	0.01	0.02	0	22.15	0.52	36.05	88.93	0.12	97.26	7.37	0.52	8.61	0.03	0.26	1.67	0		13.25	5.77	5.87	70.99	121.34	824.58	478.34	1008.01	675.87	860.32	520.76	981.52	526.67
8.074	0	0.64	0.3	0.1	0.18	0.02	0.27	0.08	1.16	1.16	98.72	60.79	-16.22	88.73	1.16	7.4	0.06	0	0.15	0.01	0.03	0	12.63	1.34	41.18	70.27	0.39	91.38	2.31	0.39	7.35	0.28	0.18	5.98	0		5.17	11.68	4.2	72.19	130.15	815.96	467.29	1019.25	683.16	856.01	517.04	986.14	514.46
8.108	0	0.61	0.24	0.11	0.16	0.02	0.42	0.07	1.11	1.11	98.79	44.94	-18.12	92.69	1.11	5.37	0.02	0	0.18	0.01	0.03	0	9.32	6.73	47.49	2.56	0.56	85.44	0.08	0.24	1.24	0.37	0.17	3.3	0		5.64	9.3	6.15	71.76	129.14	814.34	466.2	1023.45	687.89	859.66	517.1	988.8	515.72
8.141	0	0.66	0.3	0.13	0.15	0.03	0.71	0.07	1.21	0.25	98.59	47.78	-22.32	94.06	1.21	3.77	0.01	0.01	0.27	0.02	0.02	0	16.24	15.19	50.49	0.25	1	88.46	0.04	0.19	1.46	0.34	0.22	5.26	0		6.3	8.19	5.49	71.39	130.26	816.08	466.41	1028.66	692.6	861.91	518.33	992.15	516.28
8.174	0	0.63	0.34	0.14	0.15	0.02	1.08	0.07	1.22	0.15	97.83	37.67	-24.37	93.51	1.22	3.97	0	0	0.31	0.02	0.02	0	23.1	21.86	54.56	0.15	1.16	83.09	0.04	0.16	1.73	0.36	0.17	6.29	0		8.41	8.66	5.73	71.24	129.94	815.51	465.5	1030.78	695.58	863.09	518.03	993.02	516.84
8.208	0	0.6	0.37	0.14	0.15	0.02	13.94	0.07	1.23	0.01	72.11	32.34	-41.05	94.93	1.23	4.03	0	0	0.3	0.01	0.01	0	23.71	72.78	53.19	0.01	1.19	80.12	0.02	0.06	2.62	0.59	0.03	7.11	0		7.34	7.35	5.08	71.34	131.01	816.1	465.7	1032.88	698.28	863.22	517	994.23	517.39
8.241	0	0.56	0.36	0.12	0.16	0.02	11.34	0.07	1.28	0.01	77.33	30.23	-38.63	95.6	1.28	4.38	0	0	0.32	0.01	0.01	0	27.46	70.09	48.26	0.01	0.98	78.54	0.03	0.06	2.57	1.67	0.03	6.96	0		6.39	6.61	4.25	71.42	134.07	817.33	465.02	1035.87	698.9	863.02	517.58	997.08	515.92
8.274	0	0.48	0.41	0.1	0.16	0.02	8.93	0.07	1.45	0.01	82.15	17.91	-34.56	97.31	1.45	4.27	0	0	0.3	0.01	0.01	0	38.67	66.23	44.5	0.01	0.87	70.12	0.03	0.06	2.06	2.54	0.03	8.26	0		7.13	4.07	4.67	71.23	134.78	817.83	465.04	1037.62	701.21	864.18	516.27	998.95	517.64
8.308	0	0.42	0.43	0.1	0.15	0.02	9.7	0.07	1.38	0.01	80.6	15.35	-32.85	97.26	1.38	3.61	0	0.01	0.31	0.01	0.01	0	43	68.48	42.5	0.01	0.9	61.39	0.03	0.06	1.45	1.21	0.03	8.35	0		10.79	4.15	4.96	70.8	134.64	816.87	464.12	1037.68	703.06	864.11	515.34	998.7	518.82
8.341	0	0.37	0.32	0.07	0.15	0.02	7.17	0.07	1.07	0.01	85.65	12.59	-28.87	97.41	1.07	3.33	0	0.01	0.29	0.01	0.01	0	49.64	65.89	32.59	0	0.78	58.08	0.02	0.06	0.86	2.11	0.03	5.58	0		9.21	3.86	4.95	70.87	138.19	816.55	464.39	1038.21	703.45	862.53	515.2	1000.67	519.26
8.375	0	0.36	0.33	0.06	0.15	0.02	4.85	0.07	1	0.01	90.3	8.29	-25.93	98.55	1	2.92	0	0.01	0.21	0.01	0	0	61.16	60.5	25.41	0	0.79	60.44	0.02	0.05	0.63	6.36	0.03	5.64	0		7.8	0.92	5.18	70.9	140.27	816.43	464.07	1039.72	704.27	862.43	514.6	1002.63	519.24
8.408	0	0.38	0.28	0.05	0.14	0.02	3.93	0.06	0.87	0.01	92.13	11.01	-25.19	97.61	0.87	2.36	0	0.01	0.19	0.01	0	0	62.29	57.35	22.46	0	0.67	64.97	0.01	0.04	0.5	7.68	0.02	3.99	0		6.98	3.44	5.01	70.92	141.47	816.92	464.69	1040.86	705.31	862.56	515.3	1003.96	519.78
8.441	0	0.45	0.28	0.04	0.14	0.02	3.15	0.06	0.84	0	93.71	21.92	-25.74	98.58	0.84	1.57	0	0.01	0.2	0	0	0	67.78	53.98	18.98	0	0.74	75.96	0.01	0.04	0.43	7.41	0.02	3.87	0		7.77	0.8	4.86	70.79	143.09	816.74	463.64	1043.54	708.06	862.84	514.4	1005.83	519.8
8.475	0	0.51	0.28	0.05	0.14	0.02	3.38	0.06	0.85	0	93.25	34.42	-28.08	98.22	0.85	1.2	0	0.01	0.24	0	0	0	73.97	55.06	19.44	0	0.81	84.11	0.01	0.04	0.41	3.91	0.02	3.99	0		6.4	1.96	4.55	70.74	144.33	817.55	463.52	1045.63	709.21	863.4	513.97	1007.62	519.58
8.508	0	0.5	0.32	0.04	0.14	0.02	3.08	0.06	0.89	0	93.84	34.19	-27.09	98.14	0.89	0.99	0	0.01	0.29	0	0	0	81.43	54.26	16.32	0	1.13	84.19	0.01	0.04	0.36	4.15	0.02	5.07	0		7.37	2.18	5.03	70.56	144.97	818.31	463.13	1048.89	711.39	865.64	514.74	1010.51	520.16
8.541	0	0.48	0.36	0.04	0.14	0.02	2.68	0.06	0.77	0.01	94.65	32.26	-25.49	97.73	0.77	0.89	0	0.01	0.42	0	0.01	0	83.25	52.7	13.03	0	1.4	83.21	0.01	0.05	0.33	6.42	0.02	6.06	0		8.46	3.19	5.61	70.29	146.28	818.61	463.31	1050.5	713.05	866.69	515.04	1012.82	521.8
8.575	0	0.38	0.48	0.03	0.14	0.02	1.86	0.06	0.89	0.01	96.28	14.52	-19.61	98.25	0.89	0.71	0	0.01	0.59	0.01	0.01	0	90.44	46.85	9.24	0	2.04	70.38	0.01	0.05	0.22	2.41	0.03	8.84	0		8.1	1.87	5	70.2	146.95	819.44	462.98	1052.96	714.81	867.28	515.15	1014.11	521.11
8.608	0	0.28	0.81	0.03	0.14	0.03	1.54	0.06	1.11	0.01	96.92	3.64	-13.85	98.12	1.11	0.68	0	0.01	0.64	0.01	0.01	0	94.69	43.48	8	0	2.46	51.45	0.01	0.05	0.18	3.06	0.03	13.78	0		8.44	2.24	4.5	70.09	144.96	820.4	463.05	1054.68	716.64	869	515.26	1013.84	520.95
8.641	0	0.22	1.73	0.03	0.14	0.03	0.94	0.06	1	0.01	96.54	1.13	-6.9	98.43	1	0.67	0	0.01	0.74	0.01	0.01	0	96.38	34.86	6.01	0	2.52	36.35	0.01	0.06	0.15	9.69	0.03	20.98	0		6.48	1.3	5.44	70.02	146.74	821.5	464.43	1055.08	716.31	870.02	514.61	1016.51	523.13
8.675	0	0.18	3.37	0.03	0.14	0.03	0.64	0.06	0.98	0.01	93.27	0.64	-1.07	98.56	0.98	0.89	0	0.01	0.78	0.01	0.01	0	97.41	28.49	3.41	0	2.74	23.22	0.01	0.06	0.08	35.15	0.03	27.46	0		7	0.86	5.37	69.94	147.89	821.61	464.34	1056.35	717.36	870.06	515.42	1017.75	523.23
8.708	0	0.18	4.26	0.03	0.14	0.02	0.55	0.06	0.91	0.01	91.49	0.55	-0.53	98.23	0.91	1.12	0	0.01	0.58	0.01	0.01	0	97.87	26.09	2.36	0	2.64	25.17	0	0.06	0.08	28.99	0.03	29.8	0		6.12	1.92	5.39	69.94	147.57	821.41	464.01	1057.17	718.05	870.57	514.93	1017.92	522.88
8.742	0	0.21	5.96	0.02	0.14	0.02	0.41	0.06	0.77	0.01	88.07	0.94	-0.54	98.32	0.77	1.19	0	0	0.5	0.01	0	0	98	21.1	1.45	0	2.64	33.59	0	0.05	0.05	24.49	0.02	33.16	0		6.52	1.66	5.5	69.8	146.39	821.75	464.57	1057.28	719.04	871.49	514.67	1017.59	523.9
8.775	0	0.23	8.06	0.02	0.14	0.02	0.36	0.06	0.62	0.01	83.88	1.4	-0.92	98.68	0.61	1.06	0	0	0.62	0.01	0	0	98.23	18.68	1.4	0	3.1	39.34	0	0.06	0.04	15.93	0.03	36.18	0		7.58	0.43	5.55	69.75	146.21	821	464.08	1057.32	719.6	871.24	514.92	1017.19	523.68
8.808	0	0.26	6.83	0.02	0.14	0.03	0.34	0.06	0.74	0.01	86.34	2.75	-2.41	98.63	0.53	0.98	0	0	0.74	0.01	0	0	98.19	17.5	1.36	0	3.85	47.99	0	0.06	0.04	19.7	0.03	34.48	0		8.01	-0.62	5.67	69.57	145.77	821.35	464.5	1057.74	720.37	871.96	515.14	1017.44	524.4
8.842	0	0.25	5.66	0.03	0.14	0.03	0.26	0.06	0.99	0.01	88.68	2.11	0	98.31	0.45	0.87	0	0	0.99	0.01	0.01	0	97.41	12.96	1.63	0	4.2	44.62	0	0.07	0.06	25.47	0.04	32.57	0		8.06	-1.69	5.71	69.33	145.07	821.72	464.66	1058.49	721.18	872.88	515.15	1017.63	524.66
8.875	0	0.27	8.23	0.03	0.14	0.03	0.28	0.06	1.28	0.01	83.53	3.26	-1.55	97.93	0.41	0.76	0	0	1.28	0.01	0.01	0	96.97	14.07	2.09	0	4.53	49.87	0	0.08	0.06	29.32	0.04	36.33	0		8.1	-2.73	5.89	69.13	144.16	823.2	465.69	1059.66	722.28	874.85	515.24	1018.6	526.05
8.908	0	0.27	10.55	0.03	0.14	0.03	0.31	0.06	1.17	0.01	78.9	3.36	-2.37	98.66	0.44	0.84	0	0	1.17	0.01	0.01	0	96.33	15.4	2.93	0	4.63	50.35	0	0.12	0.07	31.79	0.04	38.93	0		7.32	-0.52	6.41	69.05	143.49	824.1	466.41	1060.8	722.31	876.76	516.66	1019.92	526.51
8.942	0	0.27	16.93	0.03	0.14	0.03	0.3	0.06	0.91	0.01	66.14	2.9	-1.98	98.63	0.46	0.81	0	0	0.91	0.01	0.01	0	95.77	14.31	4.03	0.01	3.98	48.71	0	0.2	0.07	52.18	0.05	44.08	0		6.61	-0.63	5.86	69.14	144.8	825.88	467.96	1061.63	723.19	876.87	517	1021.27	527.84
8.975	0	0.33	29.8	0.03	0.14	0.03	0.32	0.06	0.74	0.01	45.2	7.71	-5.68	97.5	0.56	0.85	0	0.01	0.74	0.01	0.01	0	94.17	15.31	5.37	0.01	3.35	61.59	0	0.22	0.08	55.64	0.05	50.99	0		6.54	-3.68	5.31	69.15	145.06	827.48	469.03	1062.03	722.98	877.07	517.9	1021.76	528.22
9.008	0	0.36	52.19	0.03	0.14	0.02	0.32	0.06	0.75	0.02	22.81	12.16	-7.38	98.49	0.75	1.03	0	0.01	0.54	0.01	0.01	0	94.06	14.67	7.03	0.02	2.84	67.69	0	0.24	0.08	51.35	0.05	59.93	0		7.76	-1.1	5.24	69.01	144.57	827.58	469.61	1062.25	723.9	877.38	519.8	1021.68	528.67
9.042	0	0.35	64.11	0.03	0.14	0.02	0.29	0.06	0.96	0.03	10.89	11.93	-6.66	98.44	0.96	1.29	0	0.01	0.44	0	0	0	92.67	12.55	7.2	0.03	2.24	67.17	0	0.28	0.08	54.79	0.05	64.62	0		9.47	-1.28	5.51	68.75	145.48	827.2	469.66	1062.39	724.83	877.15	520.33	1022.33	529.7
9.075	0	0.36	76.43	0.03	0.14	0.02	0.29	0.06	1.13	0.04	0	13.3	-7.04	98.59	1.13	1.43	0	0.01	0.44	0	0	0	91.97	12.21	7.79	0.04	1.73	68.58	0	0.31	0.09	39.58	0.05	70.27	0		8.86	-0.78	5.55	68.81	145.38	828.25	470.79	1062.82	725.23	878.02	520.78	1023.05	530.76
9.109	0	0.27	88.85	0.03	0.15	0.02	0.29	0.06	1.58	0.06	0	3.65	-2.99	98.39	1.58	1.9	0	0.01	0.44	0	0	0	93.52	11.8	8.14	0.06	1.49	50.71	0.01	0.38	0.12	45.54	0.05	78.84	0		9.07	-1.44	5.38	68.72	144.56	829.53	471.67	1063.39	725.6	879.11	521.5	1023.34	531.36
9.142	0	0.29	89.29	0.03	0.15	0.02	0.33	0.07	1.96	0.08	0	5.67	-5.14	98.28	1.96	2.39	0	0.02	0.43	0	0	0	92.12	13.68	9.04	0.08	1.24	55.95	0.01	0.44	0.13	63.43	0.05	79.37	0		8.73	-1.78	5.26	68.62	144.97	830.32	472.22	1064.41	726.12	879.66	522.42	1024.34	531.58
9.175	0	0.32	86.08	0.03	0.15	0.02	0.35	0.07	2.21	0.07	0	8.04	-6.62	98.01	2.21	2.36	0	0.02	0.59	0	0.01	0	90.75	14.75	9.27	0.07	1.05	60.64	0.01	0.45	0.13	61.97	0.05	76.56	0		7.21	-2.5	4.81	68.33	144.97	831.56	472.66	1066.29	726.9	880.73	522.11	1025.37	531.96
9.209	0	0.33	83.23	0.03	0.15	0.02	0.47	0.07	2.3	0.1	0	10.36	-9.38	98.01	2.3	2.57	0	0.02	0.55	0	0.01	0	88.14	19.54	10.68	0.1	1.02	63.9	0.01	0.61	0.18	53.96	0.05	74.54	0		9.17	-2.52	5.37	68.14	145.63	832.31	472.2	1067.62	727.46	882.14	521.64	1027.32	533.17
9.242	0	0.33	73.78	0.03	0.15	0.02	0.47	0.07	2.04	0.11	1.22	10.29	-9.25	97.53	2.04	2.88	0	0.02	0.57	0	0.01	0	87.73	20.56	9.3	0.11	1.05	63.5	0.01	0.62	0.19	66.48	0.05	69.27	0		6.43	-3.63	5.68	68.21	147.77	833.36	472.62	1068.46	726.53	882.45	520.86	1029.71	533.15
9.275	0	0.29	61.55	0.03	0.15	0.03	0.51	0.07	1.5	0.14	13.45	5.1	-7.45	97.49	1.5	2.6	0	0.02	0.68	0	0.01	0	87.24	22.56	8.42	0.14	1.14	54.34	0.02	0.83	0.25	17.4	0.05	63.9	0		6.42	-3.71	6.47	68.16	149.81	832.39	471.15	1069.78	727.44	882.66	519.06	1031.81	533.1
9.309	0	0.23	52.61	0.03	0.15	0.03	0.51	0.07	1.46	0.35	22.39	1.58	-3.88	97.78	1.46	2.31	0	0.02	0.65	0	0	0	87.3	23.15	6.62	0.35	1.04	39.63	0.03	1.15	0.3	8.63	0.05	60.38	0		5.21	-3.08	5.99	68.18	154.08	835.71	471.97	1072.62	726.88	883.16	520.23	1036.7	533.13
9.342	0	0.22	56.03	0.03	0.14	0.03	0.49	0.07	1.45	0.45	18.97	1.25	-2.8	97.43	1.45	2.11	0	0.01	0.95	0	0.01	0	87.53	22.49	6.43	0.45	0.98	36.76	0.03	1.32	0.34	20.73	0.06	61.64	0		4.43	-3.82	6.68	68.08	154.22	837.48	471.52	1074.37	725.92	885.74	518.72	1039.27	533.39
9.376	0	0.2	55.7	0.03	0.14	0.03	0.4	0.07	1.42	1.01	19.3	0.93	-0.19	97.33	1.42	1.86	0	0.01	1.26	0	0.01	0	87.58	18.98	4.95	1.01	0.82	32.8	0.06	1.58	0.34	9.2	0.06	61.46	0		5.13	-4.02	6.82	67.93	153.85	840.06	471.58	1077.59	726.38	888.92	520.06	1042.2	533.38
9.409	0	0.2	60.77	0.03	0.14	0.03	0.34	0.07	1.28	1.15	14.23	0.8	0	97.44	1.28	1.66	0	0.01	1.12	0.01	0	0	89.26	16.31	4.28	1.15	0.73	30.81	0.08	1.39	0.36	3.69	0.07	63.38	0		7.68	-3.81	7.15	67.76	153.02	843.45	471.27	1082.08	728.47	893.69	519.89	1046	534.63
9.442	0	0.25	75.54	0.03	0.14	0.03	0.4	0.07	1.42	0.96	0	2.59	-3.37	97.54	1.42	1.72	0	0.01	1.13	0	0	0	91.3	18.77	5.19	0.96	0.69	46.5	0.08	1.28	0.36	1.87	0.07	69.89	0		7.11	-3.59	6.79	67.67	151.56	847.75	471.54	1086.9	729.76	898.47	520.06	1049.36	534.31
9.476	0	0.27	84.04	0.03	0.14	0.03	0.39	0.07	1.52	1.18	0	3.63	-4.45	96.01	1.52	1.63	0	0.01	0.73	0	0	0	93.14	18.63	4.85	1.18	0.59	50.89	0.11	1.14	0.3	5.44	0.07	74.89	0		6.91	-6.09	5.9	67.53	148.29	850.63	471.11	1090.97	730.78	902.36	520.03	1050.04	533.5
9.509	0	0.29	92.15	0.03	0.14	0.03	0.32	0.07	1.85	1.37	0	5.21	-4.28	95.88	1.85	1.68	0	0.01	0.56	0	0	0	94.6	14.97	4.46	1.37	0.44	55.38	0.16	1.12	0.24	3.19	0.07	82.44	0		6.56	-6.27	6.54	67.52	148.69	851.24	471.79	1090.39	730.26	902.94	520.07	1051	533.81
9.542	0	0.28	94.07	0.03	0.15	0.02	0.29	0.07	2.51	1.52	0	5.69	-3.57	96.86	2.51	1.82	0	0	0.44	0	0	0	95.62	12.49	3.67	1.52	0.33	55.88	0.2	1.07	0.21	3	0.07	85.31	0		8.22	-4.86	6.81	67.37	147.91	852.01	471.33	1091.23	730.36	904.41	520.49	1051.73	533.77
9.576	0	0.2	94.47	0.03	0.15	0.02	0.27	0.07	2.73	1.35	0	1.02	0	96.57	2.73	1.76	0	0	0.33	0	0	0	95.83	10.97	3.72	1.35	0.25	33.18	0.34	0.98	0.18	2.19	0.08	86	0		7.98	-5.31	6.44	67.4	147.63	853.5	471.67	1091.75	729.79	905.12	520.42	1052.15	533.65
9.609	0	0.16	93.52	0.03	0.15	0.02	0.25	0.07	2.99	1.3	0	0.33	0	95.67	2.99	1.93	0	0	0.34	0	0	0	95.86	9.47	3.01	1.3	0.18	16.6	0.4	0.9	0.14	2.28	0.08	84.45	0		8.69	-6.53	6.38	67.32	147.23	853.86	471.2	1092.15	729.52	905.6	520.15	1052.23	533.41
9.642	0	0.14	93.14	0.03	0.15	0.02	0.24	0.07	3.12	1.41	0	0.33	0	95.36	3.12	2.03	0	0	0.34	0	0	0	94.58	8.65	3.01	1.41	0.14	10.68	0.54	0.88	0.12	3.81	0.08	83.91	0		7.74	-6.88	6.46	67.32	147.65	853.58	471.24	1091.6	729	905.07	519.89	1052.14	532.96
9.676	0	0.15	92.08	0.03	0.15	0.02	0.2	0.07	3.35	2.16	0	0.33	0	95.57	3.35	1.92	0	0	0.35	0	0	0	93.4	5.64	2.78	2.16	0.12	12.21	0.9	0.85	0.1	11.14	0.09	82.42	0		7.78	-6.65	6.59	67.47	148.06	853.82	471.68	1091.24	728.53	904.97	520.33	1052.46	533.43
9.709	0	0.15	91.71	0.02	0.15	0.02	0.2	0.07	3.55	2.28	0	0.33	0	95.65	3.55	1.72	0	0	0.41	0	0.01	0	92.79	5.01	1.62	2.28	0.11	15.09	1.04	0.87	0.1	7	0.09	81.91	0		7.95	-6.55	6.91	67.44	147.08	852.87	470.99	1090.95	728.69	905.19	519.58	1051.65	533.12
9.743	0	0.17	90.99	0.02	0.16	0.02	0.18	0.07	3.14	3.35	0	0.53	0	95.15	3.68	1.52	0	0	0.43	0.01	0	0	91.69	3.14	1.23	3.35	0.12	22.99	1.55	0.82	0.08	5.1	0.11	81.03	0		8.39	-7.12	6.77	67.4	148.23	852.29	470.5	1090.78	728.65	904.17	518.83	1051.68	533.39
9.776	0	0.2	89.35	0.02	0.15	0.02	0.17	0.07	2.6	3.67	0	1.13	0	95.3	3.73	1.14	0	0	0.47	0.01	0	0	92.5	2.6	1.34	3.67	0.15	33.7	1.6	0.74	0.06	14.84	0.1	79.18	0		7.46	-6.95	6.92	67.39	148.16	851.94	470.88	1089.94	727.68	903.86	518.17	1051.13	534.43
9.809	0	0.22	88.31	0.03	0.15	0.02	0.18	0.07	2.78	3.42	0	1.58	0	95.08	3.64	0.94	0	0	0.48	0.01	0	0	91.83	2.78	1.7	3.42	0.16	38.25	1.49	0.75	0.06	17.49	0.09	78.14	0		8.3	-7.19	7.11	67.37	147.94	851.02	470.42	1089.68	728.45	903.58	518.12	1050.65	534.15
9.843	0	0.25	87.88	0.03	0.15	0.02	0.18	0.07	2.81	2.46	0	3.04	0	95.31	3.63	0.96	0	0	0.4	0.01	0	0	91.54	2.81	2.47	2.46	0.19	46.59	1.71	0.49	0.04	8.7	0.07	77.74	0		8.17	-6.94	6.73	67.19	148.12	851.31	470.64	1089.74	728.67	903.16	518.92	1050.58	533.43
9.876	0	0.29	84.44	0.03	0.15	0.02	0.19	0.07	3.63	2.11	0	6.72	-1.02	95.26	3.63	0.99	0	0	0.44	0.01	0	0	89.21	3.56	3.67	2.11	0.24	56.95	1.49	0.45	0.04	12.36	0.06	75.02	0		7.96	-6.99	6.66	67	146.26	851.11	470.7	1089.35	728.53	903.64	518.85	1049.18	533.33
9.909	0	0.26	78.61	0.03	0.15	0.02	0.21	0.07	3.59	1.5	0	3.25	0	95.76	3.59	1.02	0	0	0.35	0	0	0	89.45	4.84	5.21	1.5	0.31	47.52	1.36	0.38	0.03	14.68	0.05	71.35	0		7.73	-6.41	6.59	66.9	145.04	850.5	470.74	1088.84	728.63	903.57	518.79	1047.87	533.4
9.943	0	0.23	77.59	0.03	0.15	0.02	0.19	0.07	3.17	1.68	0	1.6	0	96.61	3.17	1.35	0	0	0.3	0	0	0	91.05	3.88	5.05	1.68	0.3	38.87	1.6	0.37	0.02	24.17	0.04	70.86	0		6.25	-5.25	5.73	66.86	143.87	849.1	470.48	1088.32	728.79	902.17	518.77	1045.37	532.58
9.976	0	0.25	81.81	0.03	0.15	0.02	0.2	0.07	2.92	1.79	0	2.23	0	97.04	2.92	1.52	0	0	0.34	0	0	0	90.98	3.96	7.07	1.79	0.32	43.35	1.45	0.36	0.02	39.27	0.04	73.36	0		6	-4.55	4.48	66.87	142.17	848.89	470.49	1088.53	728.84	901.55	519.38	1043.12	532.41
10.009	0	0.3	86.66	0.03	0.15	0.02	0.21	0.07	2.82	2.01	0	5.27	-1.93	97.97	2.82	1.75	0	0	0.29	0	0	0	92.18	3.89	9.95	2.01	0.24	54.55	1.31	0.34	0.03	11.34	0.04	76.87	0		4.24	-2.63	3.81	67.1	146.97	847.14	470.03	1087.55	728.29	897.13	519.35	1043.62	531.31
10.043	0	0.27	85.39	0.03	0.15	0.02	0.21	0.07	2.53	1.8	0	3.44	-0.78	98.69	2.53	2.63	0	0.01	0.35	0	0	0	89.37	4.74	9.43	1.8	0.17	49.21	1.24	0.34	0.03	5.63	0.03	76.08	0	0	3.59	0.39	2.33	67.11	146.96	845.79	469.59	1087.26	728.91	894.61	520.53	1041.3	529.51
10.076	0	0.24	84.41	0.03	0.16	0.02	0.19	0.07	2.33	2.15	0	2.5	0	97.97	2.33	3.58	0	0.01	0.47	0	0	0	87.77	4.39	7.78	2.15	0.15	44.16	1.19	0.38	0.03	6.28	0.04	75.59	0	0	3.34	2.62	1.37	67.39	144.4	842.82	468.21	1087.12	730.68	893.26	520.23	1037.45	528.15
10.11	0	0.16	88.89	0.03	0.16	0.02	0.21	0.07	2.41	2.41	0	0.33	0	97.42	2.41	4.32	0	0.01	0.53	0	0.01	0	84.53	6.2	8.01	2.94	0.14	15.89	1.04	0.41	0.04	3.51	0.04	79.43	0	0	4.87	3.84	2.4	67.63	145.63	837.76	467.03	1085.26	733.45	890.47	518.93	1035.7	529.65
10.143	0	0.17	93.4	0.03	0.16	0.02	0.2	0.07	2.32	2.32	0	0.48	0	97.03	2.32	4.32	0	0.02	0.57	0	0.01	0	87.52	5.59	6.42	3.06	0.11	21.01	0.87	0.47	0.04	2.93	0.03	84.8	0	0	2.18	4.57	2.28	67.42	143.55	833.23	466.48	1081.99	733.63	887.47	517.72	1030.62	528.47
10.176	0	0.16	93.86	0.03	0.17	0.02	0.19	0.08	2.24	2.24	0	0.5	0	95.55	2.24	5.32	0	0.02	0.58	0	0.01	0	86.39	5.23	4.76	3.4	0.13	20.49	0.83	0.55	0.05	5.99	0.04	85.77	0	0	1.8	6.67	3.19	67.63	147.31	827.1	465.45	1075.64	732.46	880.51	516.28	1027.39	527.5
10.21	0	0.16	91.96	0.03	0.17	0.02	0.2	0.08	2.37	2.37	0	0.47	0	96.62	2.37	5.65	0	0.03	0.43	0	0.01	0	80.07	6.39	4.1	3.5	0.13	19.44	0.67	0.56	0.05	2.38	0.03	83.11	0	0	2.31	5.24	1.71	67.82	148.32	826.47	465.88	1073.44	731.65	876.71	518.85	1024.91	524.85
10.243	0	0.14	78.81	0.03	0.17	0.02	0.19	0.08	2.21	2.21	0	0.33	0	95.24	2.21	6.43	0	0.03	0.37	0.01	0.01	0	72.22	6.96	2.98	4.57	0.14	12.12	0.57	0.58	0.04	3.31	0.03	72.72	0	0	2.91	7.02	2.51	67.72	142.99	821.35	464.71	1067.94	730.57	875.03	516.37	1017.76	525.12
10.276	0	0.13	50.37	0.03	0.17	0.02	0.2	0.08	1.97	1.97	24.63	0.33	0	96.95	1.97	6.36	0	0.02	0.34	0.01	0.03	0	64.14	7.91	2.18	5.27	0.23	10.89	0.39	0.55	0.04	1.22	0.03	60.48	0	0	2.31	4.71	2.5	67.65	141.22	820.33	465.71	1064.67	729	873.68	516.75	1014.65	525.11
10.31	0	0.14	33.4	0.03	0.16	0.02	0.21	0.08	1.78	1.78	41.6	0.33	0	96.48	1.78	5.42	0	0.02	0.33	0.01	0.04	0	60.39	8.79	2.07	7.15	0.29	11.82	0.3	0.55	0.04	3.2	0.03	53.63	0	0	4.27	5.44	3	67.8	145.19	819.09	465.61	1062.72	729.04	870.69	517.51	1015.7	524.83
10.343	0	0.15	30.48	0.03	0.16	0.02	0.2	0.08	1.42	1.42	44.52	0.4	0	97.5	1.42	5.61	0	0.02	0.49	0.01	0.07	0	57.73	8.19	1.99	8.34	0.37	17.23	0.29	0.69	0.05	1.23	0.03	52.41	0	0	8.45	3.69	2.09	67.53	144.78	818.42	465.5	1062.15	730.36	869.17	519.71	1013.85	524.97
10.377	0	0.22	13.59	0.03	0.17	0.03	0.18	0.08	1.15	1.15	72.82	2.99	0	96.44	1.15	6.7	0	0.02	0.87	0.01	0.05	0	58.88	6.83	1.77	12.78	0.52	43.32	0.31	1.01	0.07	0.71	0.04	43.02	0	0	8.19	5.51	2.08	67.37	143.88	818.49	466.36	1060.19	729.36	868.67	520.48	1012.49	524.52
10.41	0	0.21	4.98	0.03	0.19	0.03	0.16	0.09	1.02	1.02	90.04	4.32	0	92.38	1.02	10.3	0	0.02	0.95	0.01	0.05	0	51.83	5.8	1.81	18.29	0.74	44.5	0.35	1.28	0.09	0.81	0.05	33.53	0	0	3.55	9.53	3.06	67.1	141.44	818.68	467.89	1058.16	727.33	870.15	519.93	1011.53	524.05
10.443	0	0.2	2.03	0.03	0.21	0.03	0.16	0.1	1.04	0.85	95.95	4.73	0	91.92	0.85	13.13	0	0.02	1.04	0.01	0.04	0	43.89	7.13	2.53	14.62	0.65	42.85	0.31	1.29	0.08	0.51	0.05	25.44	0	0	5.56	9.84	3.54	67.07	141.08	818.05	468.07	1055.62	725.81	869.28	520.12	1010.29	524.95
10.477	0	0.21	1.64	0.03	0.21	0.03	0.18	0.11	0.87	0.82	96.71	6.13	0	92.73	0.82	13.6	0	0.03	0.87	0.01	0.03	0	42.96	8.17	3.93	16.8	0.75	45.77	0.27	1.42	0.09	0.64	0.06	23.56	0	0	1.58	9.27	3.12	67	140.03	819.33	469.6	1054.81	724.1	869.57	519.37	1009.48	525.12
10.51	0	0.19	1.83	0.03	0.22	0.03	0.19	0.12	0.91	0.91	96.33	5.08	0	92.34	0.91	15.67	0	0.03	0.7	0.01	0.03	0	45.01	9.55	6.13	15.91	0.76	41.24	0.25	1.57	0.08	0.39	0.07	25.1	0	0	1.4	9.55	2.79	67.05	140.62	819.13	469.96	1052.92	722.32	867.87	519.64	1008.39	524.9
10.543	0	0.16	1.52	0.03	0.27	0.02	0.18	0.15	1.01	1.01	96.95	5.28	0	93.62	1.01	21.09	0	0.06	0.5	0	0.02	0	42.06	9.54	7.62	13.87	0.65	36.33	0.23	1.29	0.07	0.19	0.07	24.59	0	0	2.29	8.57	3.02	66.96	139.63	818.48	470.6	1050.87	721.75	867.23	520.05	1006.75	525.63
10.577	0	0.15	1.17	0.03	0.33	0.02	0.19	0.19	0.95	0.95	97.66	9.21	0	93.57	0.95	27.36	0	0.08	0.48	0	0.01	0	40.75	11.92	8.23	9.39	0.69	37.49	0.16	1.13	0.08	0.08	0.07	23.54	0	0	1.76	8.61	3.74	66.88	135.37	817.18	470.78	1048.47	720.9	868.19	519.81	1003.46	525.1
10.61	0	0.13	0.6	0.03	0.39	0.02	0.17	0.23	1.06	1.06	98.8	10.75	0	95.07	1.06	31.89	0	0.11	0.55	0	0.01	0	39.85	11.9	8.56	6.96	0.75	35.1	0.14	1.06	0.07	0.28	0.07	18.25	0	0	1.69	7.21	3.93	66.9	133.6	816.57	470.9	1047.41	720.15	868.34	520.58	1001.88	524.58
10.643	0	0.14	0.65	0.03	0.38	0.03	0.18	0.23	1.15	1.15	98.69	12.4	-0.2	93.25	1.15	31.79	0	0.1	0.58	0	0.01	0	39.24	12.22	9.68	5.86	0.61	37.21	0.12	0.99	0.06	0.45	0.07	19.08	0	0	1.91	8.87	6.16	66.72	134.3	812.67	469.14	1045	719.1	867.3	518.39	1001.43	525.16
10.677	0	0.18	0.72	0.04	0.34	0.03	0.31	0.19	1.13	1.13	98.55	20.16	-5.91	94.93	1.13	28.18	0	0.1	0.74	0	0.01	0	43.04	19.88	12.68	5.51	0.56	48.02	0.09	0.79	0.07	0.45	0.08	19.2	0	0	0.99	7.35	6.02	66.52	135.95	810.77	468.64	1043.03	718.01	864.4	517.76	1000.19	524.33
10.71	0	0.23	0.86	0.03	0.29	0.03	0.32	0.16	1.04	1.04	98.27	29.83	-7.98	94.93	1.04	23.57	0	0.09	0.87	0	0.02	0	44.66	19.65	11.33	4.72	0.7	59.12	0.1	0.81	0.07	0.39	0.09	19.79	0	0	1.73	7.35	6.48	66.69	138.38	809.73	467.99	1041.42	715.59	862.43	518.42	1000.71	523.82
10.744	0	0.16	0.72	0.03	0.27	0.03	0.26	0.14	0.95	0.74	98.56	6.48	-1.07	92.14	0.74	21.42	0	0.08	0.95	0	0.03	0	34.69	17.48	5.48	3.32	0.71	38.69	0.08	0.9	0.09	0.43	0.12	17.56	0	0	3.92	9.7	5.28	66.68	137.47	808.85	467.16	1039.43	714.4	860.17	519.28	997.61	521.9
10.777	0	0.15	0.62	0.03	0.26	0.03	0.2	0.14	0.88	0.62	98.75	3.95	0	92.73	0.62	20.52	0	0.06	0.88	0	0.03	0	26.86	13.38	2.76	2.58	0.86	33.11	0.11	1.15	0.11	0.69	0.15	16.04	0	0	2.51	9.27	6.55	66.29	134.3	806.95	466.81	1038.74	715.21	861.7	517.63	995.92	522.39
10.81	0	0.12	0.53	0.02	0.27	0.03	0.17	0.15	0.58	0.55	98.94	1.85	0	96.82	0.55	21.97	0	0.04	0.58	0	0.02	0	25.52	11.08	1.4	2.94	0.9	21.96	0.12	1.22	0.12	0.4	0.15	14.81	0	0	3.93	4.91	5.08	66.5	138.06	806.52	465.08	1036.86	712.96	857.09	515.58	995.07	520.36
10.844	0	0.14	0.51	0.02	0.26	0.03	0.17	0.14	0.61	0.61	98.97	3.34	0	96.13	0.61	20.83	0	0.03	0.49	0.01	0.02	0	29.6	11.17	1.07	1.82	1.29	30.61	0.14	1.1	0.13	0.01	0.16	14.27	0	0	-0.48	5.93	4.45	65.92	133.09	808.64	466.01	1034.84	708.75	858.83	514.59	991.87	518.21
10.877	0	0.25	0.38	0.02	0.26	0.03	0.16	0.14	0.6	0.6	99.23	37.9	-4.16	96.35	0.6	20.34	0	0.02	0.42	0	0.03	0	29.16	10.28	0.91	1.67	1.32	66.85	0.14	1.19	0.13	0.05	0.17	11.39	0	0	-1.54	5.64	3.08	65.95	131.47	810.08	466.56	1033.34	705.93	858.14	515.55	989.6	516.25
10.91	0	0.29	0.23	0.02	0.27	0.02	0.16	0.15	0.64	0.64	99.42	67.55	-7.39	96.69	0.64	22.1	0	0.03	0.39	0.01	0.04	0	23.78	10.65	0.71	1.22	1.28	80.36	0.11	1.09	0.11	0.01	0.15	7.17	0	0	-0.55	5.13	1.36	66.3	132.33	812.11	466.97	1032.06	703.82	856.32	515.4	988.65	515.55
10.944	0	0.31	0.16	0.02	0.31	0.03	0.14	0.17	0.81	0.81	99.39	82.25	-8.16	95.98	0.81	25.16	0	0.03	0.54	0.01	0.04	0	19.11	8.54	0.5	0.95	1.29	87.26	0.1	0.88	0.13	0.01	0.16	4.42	0	0	-0.96	6.14	0.88	66.2	130.22	813.48	466.09	1030.74	700.18	856.93	513.78	987.16	513.75
10.977	0	0.28	0.14	0.02	0.34	0.03	0.13	0.2	1.19	0.94	99.31	83.68	-7.67	91.45	1.19	28.33	0	0.03	0.58	0.01	0.04	0	22.14	8.28	0.45	0.94	1.4	85.35	0.1	0.91	0.15	0.01	0.17	4.01	0	0	-0.1	10.15	0.36	66.53	128.64	814.82	466.4	1029.18	697.57	857.18	514.3	985.82	513.1
11.01	0	0.21	0.13	0.02	0.42	0.03	0.12	0.26	1.81	0.75	99.15	76.11	-4.79	91.68	1.81	33.91	0	0.03	0.62	0.01	0.03	0	35.84	7.18	0.62	0.75	1.68	73.84	0.11	1	0.18	0.01	0.2	4.71	0	0	-1.01	10	1.64	66.64	128.15	815.86	466.99	1027.67	694.57	858.47	513.78	986.62	513.83
11.044	0	0.15	0.11	0.02	0.56	0.03	0.09	0.37	2.42	0.6	98.89	63.75	-0.69	92.37	2.42	41.51	0	0.04	0.62	0.01	0.03	0	44.58	5.03	0.75	0.6	1.44	58.85	0.14	1.63	0.3	0	0.28	4.9	0	0	-1.39	9.53	1.17	66.76	130.68	815.84	466.01	1025.55	690.74	855.67	512.91	986.35	511.99
11.077	0	0.11	0.11	0.02	0.56	0.03	0.1	0.38	3.01	0.49	98.88	25.19	0	93.56	3.01	41.44	0	0.05	0.54	0.01	0.04	0	38.76	4.66	1.15	0.49	1.14	38.34	0.13	1.57	0.32	0	0.28	4.43	0	0	0.73	8.62	1.04	67.11	131.56	816.35	465.81	1025.38	690	855.25	513.77	986.8	511.9
11.111	0	0.06	0.09	0.02	0.63	0.03	0.09	0.45	3.47	0.54	98.74	3.21	0	90.83	4.01	43.99	0	0.07	0.3	0.01	0.05	0	19.35	3.47	1.35	0.54	0.59	6.96	0.16	2.09	0.65	0	0.31	3.53	0	0	4.78	10.53	3.73	67.19	133.24	813.92	463.04	1025.08	688.64	855.89	513.06	989.14	512.21
11.144	0	0.06	0.08	0.02	0.63	0.03	0.09	0.46	2.51	0.41	98.73	2.25	0	87.9	4.48	43.81	0	0.1	0.25	0	0.04	0	9.47	2.51	1.2	0.41	0.3	2.56	0.18	2.63	0.96	0.01	0.31	2.71	0	0	3.23	12.08	7.12	66.95	125.25	810.09	461.66	1025.25	689.4	861.3	513.51	986.53	511.53
11.177	0	0.06	0.09	0.02	0.57	0.03	0.09	0.42	2.12	0.37	98.86	1.77	0	90.06	4.02	41.24	0	0.12	0.32	0	0.04	0	7.08	2.12	1.07	0.37	0.14	0.67	0.23	3.25	1.32	0.01	0.32	2.53	0	0	5.89	10.98	3.95	67.07	130.06	811.35	461.48	1027.32	693.37	857.49	512.51	987.54	511.75
11.211	0	0.07	0.11	0.02	0.43	0.03	0.1	0.29	1.48	0.25	99.14	0.95	0	94.24	3.79	32.77	0	0.09	0.62	0.01	0.05	0	9.83	1.48	1.38	0.25	0.1	0.6	0.23	3.6	2.12	0.1	0.34	2.91	0	0	4.94	8.02	4.54	66.78	127.91	809.88	462.22	1027.78	696.86	858.51	511.81	986.4	513.44
11.244	0	0.08	0.13	0.02	0.34	0.03	0.1	0.22	1.88	0.22	99.31	0.67	0	94.44	2.74	27.28	0	0.08	1.35	0.01	0.06	0	12.31	1.58	1.88	0.22	0.06	1.6	0.22	3.51	2.69	0.04	0.37	3.02	0	0	5.43	7.83	7.53	66.38	128.38	808.07	460.8	1030.15	697.58	861.56	512.87	989.93	514.04
11.277	0	0.1	0.17	0.03	0.24	0.03	0.13	0.14	3.8	0.22	99.53	0.34	0	96.26	2.03	16.81	0	0.06	5.11	0.01	0.18	0.03	10.58	1.86	2.48	0.22	0.04	2.99	0.26	3.3	3.8	0.11	0.45	3.01	0	0	7.85	5.76	6.36	66.25	133.53	811.85	463.31	1035.68	702.53	862.6	517.13	996.13	517.01
11.311	0	0.11	0.21	0.03	0.18	0.04	0.15	0.1	6.05	0.29	99.59	0.33	0	98.65	1.56	8.49	0	0.05	7.16	0.01	0.29	0.07	7.51	2.6	2.95	0.2	0.02	1.97	0.28	3.32	6.05	0.36	0.49	2.98	0	0	8.64	-0.55	5.07	66.18	137.12	814.66	463.89	1040.05	706.42	863.02	516.77	1000.13	518.31
11.344	0	0.12	0.24	0.03	0.15	0.03	0.15	0.08	2.76	0.19	99.53	0.33	0	98.75	1.16	4.32	0	0.04	2.76	0.01	0.19	0.03	3.85	2.23	3.6	0.16	0.01	0.34	0.37	4.41	14.19	0.25	0.39	3.18	0	0	9.65	0.16	6.69	65.85	134.51	817.8	464.03	1046.08	709.88	870.55	516.96	1005.02	520.45
11.378	0	0.12	0.24	0.03	0.14	0.03	0.15	0.08	0.8	0.08	99.52	0.61	0	98.54	0.8	2.05	0	0.03	0.34	0.01	0.04	0	2.84	1.82	2.68	0.08	0.01	0.04	0.38	4.83	26.58	0.94	0.33	2.8	0	0	6.76	-0.95	7.42	66.41	145.46	819.97	463.69	1050.71	708.57	869.74	517.62	1015.16	521.08
11.411	0	0.13	0.26	0.03	0.14	0.03	0.14	0.08	0.56	0.1	99.49	0.8	0	98.74	0.56	1.34	0	0.01	0.27	0.01	0.02	0	4.13	1.4	2.27	0.1	0.02	0.13	0.53	5.82	31.22	1.78	0.33	3.25	0	0	8.87	0.21	8.4	66.14	145.17	821.74	462.36	1054.14	709.64	873.66	516.03	1018.7	522.07
11.444	0	0.13	0.27	0.03	0.13	0.03	0.14	0.08	0.42	0.14	99.46	0.46	0	98.64	0.42	0.71	0	0.01	0.17	0.02	0.01	0	4.61	1.42	2.23	0.14	0.04	0.88	0.52	6.53	23.96	0.28	0.3	3.48	0	0	7.34	0.59	6.03	66.11	150.73	830.93	464.35	1061.06	709.85	876.45	516.85	1027.09	522.28
11.478	0	0.14	0.25	0.03	0.13	0.02	0.14	0.08	0.28	0.13	99.49	0.44	0	98.71	0.28	0.59	0	0.01	0.22	0.01	0.01	0	2.03	1.87	1.43	0.13	0.03	4.16	0.62	8.01	23.52	0.28	0.23	2.94	0	0	9.59	0.3	4.88	65.66	144.13	837.89	465.77	1068.28	714.81	885.31	517.77	1029.34	523.27
11.511	0	0.14	0.26	0.03	0.13	0.02	0.15	0.08	0.27	0.17	99.49	0.36	0	98.16	0.22	0.47	0	0	0.27	0.01	0	0	1.32	2.22	0.96	0.17	0.03	8.07	0.56	8.02	20.92	0.2	0.18	2.97	0	0	9.5	-2.11	5.09	65.42	141.34	839.45	465.9	1069.42	715.54	888.21	516.03	1029.32	523.9
11.544	0	0.15	0.27	0.03	0.13	0.02	0.15	0.08	0.34	0.19	99.46	0.33	0	98.49	0.19	0.49	0	0	0.34	0.01	0	0	1.6	2.62	0.94	0.23	0.03	9.73	0.51	7.08	14.7	0.81	0.15	3.42	0	0	8.77	1.12	4.32	65.2	138.32	839.66	466.34	1068.15	714.13	888.27	517.63	1026.51	522.25
11.578	0	0.14	0.28	0.03	0.13	0.02	0.15	0.07	0.23	0.16	99.44	0.33	0	98.5	0.16	0.54	0	0	0.23	0	0	0	2.46	3.3	0.86	0.37	0.04	7.25	0.56	6.09	12.16	0.73	0.11	3.78	0	0	6.42	-1.07	6.2	65.55	141.89	842.19	466.32	1072.07	713.84	891.89	515.85	1033.54	524.09
11.611	0	0.15	0.33	0.02	0.13	0.02	0.16	0.07	0.22	0.13	99.34	0.33	0	98.1	0.13	0.5	0	0	0.22	0	0	0	8.21	3.75	0.76	0.45	0.05	11.47	0.5	4.96	9.06	0.49	0.1	5.27	0	0	9.76	-2.27	5.56	65.12	138.99	842.57	466.92	1071.58	715.35	892.44	517.19	1031.23	524.71
11.644	0	0.15	0.38	0.03	0.13	0.02	0.17	0.07	0.3	0.12	99.24	0.33	0	98.06	0.12	0.61	0	0	0.3	0.01	0	0	24.6	4.73	1.07	0.66	0.05	12.2	0.5	4.8	5.42	0.6	0.08	6.65	0	0	6.32	-2.38	6.55	65.22	142.46	844.81	466.31	1075.79	715.12	895.2	515.24	1037.33	524.91
11.678	0	0.16	0.49	0.03	0.13	0.02	0.2	0.07	0.34	0.14	99.01	0.33	0	97.9	0.14	0.55	0	0	0.34	0.01	0	0	30.76	7.98	1.86	1.06	0.04	13.27	0.4	3.93	3.02	3.9	0.07	9.09	0	0	8.39	-2.8	5.43	65.07	142.37	847.41	465.73	1080.19	718.01	897.46	515.92	1039.59	524.32
11.711	0	0.17	0.71	0.03	0.13	0.02	0.21	0.07	0.52	0.16	98.58	0.33	0	98.46	0.16	0.59	0	0	0.52	0.01	0.01	0	42.1	8.89	2.54	1.07	0.05	18.01	0.37	3.76	2.45	0.92	0.07	12.5	0	0	8.89	-1.2	4.53	64.8	141.45	850.3	466.2	1082.29	717.44	899.34	518.49	1040.72	523.09
11.745	0	0.21	1.26	0.03	0.13	0.03	0.23	0.07	0.81	0.2	97.47	0.75	0	98.31	0.2	0.44	0	0	0.81	0.01	0.01	0	58.91	10.05	3.49	1.33	0.07	30.86	0.32	3.31	1.23	1.48	0.05	17.94	0	0	8.53	-1.68	4.47	64.78	142.14	851.94	467.54	1082.65	717.67	899.98	518.39	1041.98	524.65
11.778	0	0.28	1.34	0.03	0.13	0.03	0.29	0.06	0.71	0.23	97.32	3.38	-2.48	97.43	0.23	0.35	0	0	0.71	0.01	0.01	0	63.54	13.09	5.64	1.28	0.1	50.88	0.26	3.1	0.81	9.94	0.03	18.48	0	0	9.53	-3.83	3.96	64.4	142.41	853.94	468.84	1082.7	717.44	900.27	519.33	1042.54	525.64
11.811	0	0.36	1.7	0.03	0.13	0.03	0.34	0.06	0.8	0.29	96.61	10.38	-7.31	98.33	0.29	0.31	0	0	0.8	0.01	0.01	0	62.96	15.71	8.05	1.37	0.17	65.7	0.29	2.92	0.77	23.56	0.03	20.71	0	0	6.55	-1.62	2.52	64.27	142.83	856.06	470.24	1083.84	716.13	900.16	520.09	1042.86	526.23
11.845	0	0.4	2.34	0.04	0.13	0.03	0.58	0.06	0.67	0.32	95.33	14.77	-12.39	98.5	0.32	0.31	0	0	0.67	0.01	0.01	0	70.94	24.02	12.29	1.27	0.25	70.85	0.17	1.49	0.16	9.4	0.03	23.78	0	0	4.6	-1.09	2.42	64.01	142.79	858.13	471.82	1084.19	715.22	901.29	520.93	1043.96	526.68
11.878	0	0.41	1.98	0.04	0.13	0.02	0.63	0.06	0.57	0.26	96.05	14.84	-13.28	97.4	0.26	0.33	0	0	0.57	0.01	0.01	0	75.29	24.7	14.81	1.07	0.35	71.02	0.16	1.29	0.15	20.43	0.03	22.18	0	0	4.6	-3.88	2.51	63.9	143.29	860.58	473.06	1085.56	715.17	902.98	521.95	1046.16	527.66
11.911	0	0.35	2.73	0.05	0.13	0.02	1.05	0.06	0.62	0.22	94.55	5.02	-13.81	96.78	0.22	0.26	0	0	0.62	0.01	0.01	0	74.89	32.45	20.58	1.48	0.55	56.13	0.16	0.93	0.09	16.62	0.03	25.27	0	0	4.46	-4.99	3.31	63.6	142.51	861.81	474.58	1085.57	715.68	904.86	522.62	1047.23	528.97
11.945	0	0.34	4.18	0.05	0.13	0.02	2.38	0.06	0.58	0.19	91.64	3.96	-18.83	97.64	0.19	0.28	0	0	0.58	0.01	0.01	0	81.35	47.19	23.33	0.93	0.78	53.09	0.12	0.51	0.07	5.78	0.03	29.43	0	0	6.08	-3.38	3.64	63.27	143.33	861.59	473.62	1087.08	717.08	905.48	523.19	1048.72	528.31
11.978	0	0.36	5.75	0.06	0.13	0.02	2.62	0.06	0.63	0.14	88.5	5.01	-20.49	95.81	0.14	0.34	0	0	0.63	0.01	0.01	0	83.8	47.98	26.56	0.79	0.85	56.09	0.12	0.5	0.08	15.11	0.03	32.61	0	0	6.04	-6.35	3.89	63.18	145.14	862.92	473.56	1089.32	717.48	906.63	523.62	1051.68	528.53
12.011	0	0.32	5.37	0.06	0.13	0.03	1.8	0.06	0.73	0.11	89.27	2.93	-16.17	94.33	0.11	0.43	0	0	0.73	0	0	0	81.82	41.43	24.87	0.7	0.67	49.05	0.11	0.47	0.09	19.52	0.04	31.94	0	0	5.48	-7.94	3.49	63.04	146.42	864.87	473.92	1092.11	718.81	907.9	523.92	1054.25	528.74
12.045	0	0.26	5.98	0.05	0.13	0.03	1.42	0.06	0.89	0.09	88.05	1.32	-11.31	95.59	0.09	0.45	0	0	0.89	0	0	0	78.95	38.76	19.46	0.44	0.48	37.68	0.15	0.45	0.12	8.98	0.06	33.03	0	0	4.07	-6.62	3.34	62.77	147.95	868.84	474.31	1097	719.57	911.44	524.55	1059.33	528.75
12.078	0	0.24	6.2	0.04	0.13	0.03	1.28	0.06	0.95	0.07	87.6	1.21	-9.22	93.84	0.07	0.48	0	0	0.95	0	0	0	77.97	37.45	17.37	0.38	0.41	32.78	0.19	0.47	0.15	12.61	0.06	33.42	0	0	3.83	-8.38	2.2	62.48	146.07	872.03	473.68	1102.18	721.91	915.18	524.88	1061.24	527.11
12.112	0	0.25	6.08	0.04	0.13	0.03	1.06	0.06	1.08	0.05	87.84	1.21	-8.58	94.33	0.05	0.4	0	0	1.08	0	0	0	72.73	35.02	14.15	0.24	0.45	37.29	0.23	0.53	0.24	8.99	0.09	33.22	0	0	4.96	-7.95	1.89	62.28	147.23	876.12	473.9	1106.79	722.94	918.6	525.74	1065.82	527.74
12.145	0	0.26	7.45	0.04	0.13	0.03	0.99	0.06	0.86	0.05	85.11	1.39	-8.64	94.57	0.05	0.37	0	0	0.86	0	0	0	60.59	33.89	13.54	0.17	0.45	39.44	0.26	0.5	0.37	14.07	0.1	35.26	0	0	4.34	-7.71	0.95	62.07	149.88	879.63	472.84	1111.35	722.37	920.23	525.85	1070.11	526.15
12.178	0	0.27	8.73	0.03	0.13	0.03	0.75	0.06	0.7	0.04	82.54	2.27	-7.95	95.21	0.04	0.39	0	0	0.7	0	0	0	50.96	29.96	9.83	0.18	0.44	45.8	0.3	0.56	0.42	8.69	0.11	36.9	0	0	4.77	-7.06	1.04	61.55	151.12	882.48	471.99	1114.97	722.72	922.97	525.62	1074.09	525.1
12.212	0	0.27	8.93	0.03	0.13	0.03	0.56	0.06	0.72	0.03	82.14	2.39	-6.08	94.93	0.03	0.3	0	0	0.72	0	0	0	43.68	24.91	8.81	0.11	0.48	46.45	0.33	0.5	0.61	12.81	0.14	37.14	0	0	4.4	-7.35	1.01	61.3	149.93	885.56	472.05	1117.53	722.13	926.35	525.29	1076.28	525.02
12.245	0	0.24	6.59	0.03	0.13	0.03	0.42	0.06	0.73	0.03	86.82	1.44	-2.34	94.86	0.03	0.21	0	0	0.73	0	0	0	37.87	20.13	6.18	0.12	0.5	40.04	0.35	0.57	0.62	5.84	0.15	34.03	0	0	4.3	-7.43	2.1	60.83	148.75	886.16	471.17	1119.59	722.71	929.53	524.04	1078.27	525.14
12.278	0	0.22	8.64	0.03	0.13	0.03	0.3	0.06	0.78	0.03	82.72	0.85	0	95.25	0.03	0.18	0	0	0.78	0	0	0	35.28	14.64	5.17	0.16	0.58	32.59	0.52	0.65	0.71	1.85	0.18	36.79	0	0	4.07	-7.01	2.17	60.58	150.88	885.15	469.2	1123.8	726.29	930.16	523.35	1081.04	524.16
12.312	0	0.21	15.99	0.03	0.13	0.03	0.21	0.06	0.71	0.03	68.02	0.78	0	93.66	0.03	0.16	0	0	0.71	0	0	0	39.01	7.65	4.02	0.13	0.78	31.43	0.56	0.61	0.89	2.02	0.24	43.42	0	0	1.3	-8.54	0.69	60.18	148.1	888.78	470.3	1127.14	726.51	933.28	523.57	1081.38	524.02
12.345	0	0.21	22.17	0.03	0.13	0.03	0.19	0.06	0.74	0.03	55.66	0.82	0	92.94	0.03	0.13	0	0	0.74	0	0	0	38.77	6.44	3.06	0.17	1.05	32.18	0.63	0.64	1.03	6.92	0.25	47.21	0	0	1.59	-9.11	0.61	60.13	145.75	891.67	471.18	1129.2	726.67	936.84	524.19	1082.59	524.88
12.379	0	0.22	28.92	0.03	0.13	0.03	0.16	0.06	0.67	0.05	46.08	0.93	0	91.4	0.05	0.13	0	0	0.67	0	0	0	33.79	3.7	2.67	0.23	1.16	33.97	0.86	0.97	1.53	6.62	0.3	50.6	0	0	1.22	-10.18	0.67	60.07	145.7	892.06	470.89	1129.65	726.32	937.33	523.73	1083.03	524.51
12.412	0	0.21	44.28	0.03	0.13	0.03	0.15	0.06	0.65	0.07	30.72	0.84	0	92.08	0.07	0.12	0	0	0.65	0	0	0	36.5	2.76	2.17	0.3	1.3	32.62	1.1	1.17	1.85	6.29	0.32	56.91	0	0	0.61	-9.74	0.55	60.15	145.54	894.16	470.12	1131.85	725.27	939.44	522.68	1084.98	523.89
12.445	0	0.24	60.23	0.03	0.13	0.03	0.15	0.06	0.86	0.11	14.77	1.46	0	92.07	0.11	0.12	0	0	0.86	0	0.01	0	41.69	2.68	2.45	0.36	1.46	40.06	1.12	1.23	2.04	7.11	0.32	62.98	0	0	2.21	-9.74	0.63	60.33	146.01	894.82	469.48	1133.92	726.37	940.66	522.4	1086.66	524.71
12.479	0	0.24	64.78	0.03	0.13	0.03	0.14	0.06	0.83	0.15	10.22	1.36	0	92.32	0.15	0.13	0	0	0.83	0.01	0.01	0	37.73	1.49	2.45	0.6	1.3	39.2	1.65	1.61	2.62	12.96	0.37	64.85	0	0	2.52	-9.56	1.42	60.75	147.7	895.03	469.2	1134.13	726.66	940.93	522	1088.62	524.3
12.512	0	0.26	74.92	0.03	0.13	0.03	0.14	0.06	1.01	0.22	0.08	2.13	0	92.15	0.22	0.15	0	0	1.01	0.01	0.01	0	35.45	1.17	2.68	0.76	1.35	44.67	1.94	1.67	2.98	6.3	0.39	69.43	0	0	2.9	-9.69	1.74	61.03	148.43	895.74	468.93	1135.36	727.02	941.91	521.6	1090.31	524.62
12.545	0	0.3	76.99	0.03	0.13	0.03	0.15	0.06	1.26	0.29	0	4.6	0	91.84	0.29	0.14	0	0	1.26	0.01	0.01	0	32.19	1.16	3.67	0.8	1.4	54.35	1.89	1.61	2.76	6.13	0.38	70.5	0	0	2.52	-9.9	1.88	61.03	147.3	896.66	467.25	1136.81	725.56	943.84	519.26	1091.07	523.74
12.579	0	0.27	74.68	0.03	0.13	0.03	0.15	0.06	1.27	0.35	0.32	2.77	0	94.43	0.35	0.16	0	0	1.27	0.02	0.01	0	27.72	0.84	4.08	1.3	1.33	47.79	1.65	1.69	2.35	7.89	0.33	69.27	0	0	3.11	-7.85	0.94	61.67	148.01	898.07	466.39	1139.72	726.2	944.58	519.7	1092.56	523.05
12.612	0	0.3	77.25	0.03	0.13	0.03	0.15	0.06	1.34	0.33	0	4.09	0	93.4	0.33	0.19	0	0	1.34	0.02	0.01	0	23.85	0.86	4.23	1.44	1.11	52.74	1.7	1.59	2.22	10.93	0.3	70.58	0	0	2.32	-8.75	0.88	61.72	145.85	899.67	467.38	1139.96	725.82	946.49	520.34	1092.33	522.94
12.645	0	0.28	82.03	0.03	0.14	0.03	0.15	0.06	1.38	0.36	0	3.28	0	93.63	0.36	0.22	0	0.01	1.38	0.02	0.01	0	25.33	0.8	4.07	1.76	1.07	49.86	1.85	1.63	2.18	12.45	0.28	73.36	0	0	1.06	-8.56	0.25	61.62	147.08	900.32	467.02	1140.43	724.08	945.71	519.8	1092.77	522.66
12.679	0	0.26	78.12	0.03	0.14	0.03	0.15	0.06	1.48	0.38	0	1.91	0	93.03	0.38	0.26	0	0.01	1.48	0.02	0.01	0	26.74	0.61	4.66	2.39	1.08	42.87	1.89	1.49	2	19.76	0.29	71.07	0	0	2.05	-9.04	1.41	62.26	148.02	899.85	467.31	1139.37	724.15	945.83	519.15	1093.77	523.99
12.712	0	0.27	71.67	0.03	0.13	0.03	0.14	0.06	1.53	0.32	3.33	2.37	0	93.23	0.32	0.26	0	0.01	1.53	0.02	0.01	0	23.76	0.7	4.08	2.2	0.93	45.52	1.84	1.44	1.86	15.56	0.3	67.83	0	0	0.79	-8.89	0.76	62.34	146.18	900.09	466.54	1140.54	723.86	946.71	518.43	1092.82	522.95
12.746	0	0.24	62.78	0.03	0.14	0.03	0.14	0.06	1.74	0.31	12.22	1.5	0	94.78	0.31	0.26	0	0.01	1.74	0.02	0.01	0	22.76	0.78	3.79	3.13	0.86	39.53	2.07	1.17	1.78	11.41	0.28	64	0	0	3.54	-7.51	0.46	62.64	147.13	900.74	466.22	1141.58	724.24	946.78	518.96	1093.82	524.24
12.779	0	0.24	52.45	0.03	0.14	0.03	0.15	0.06	1.65	0.31	22.55	1.33	0	94.7	0.31	0.29	0	0.01	1.65	0.03	0.02	0	17.98	0.98	3.6	2.8	0.7	38.11	2.15	1.08	1.78	22.66	0.27	60.01	0	0	2.86	-7.59	1.28	63.05	148.34	900.02	466.71	1140.74	724.96	946.33	518.97	1094.58	524.2
12.812	0	0.22	51.16	0.03	0.14	0.03	0.14	0.06	1.49	0.28	23.84	0.99	0	95.41	0.28	0.29	0	0.01	1.49	0.03	0.01	0	14.04	1.06	2.85	2.61	0.64	33.99	2.2	1.03	1.65	23.95	0.28	59.52	0	0	3.19	-6.83	1.26	63.05	148.46	900.26	466.81	1140.97	725.14	946.5	519.19	1094.87	524.42
12.846	0	0.22	54.2	0.03	0.14	0.03	0.14	0.06	1.38	0.27	20.8	0.83	0	95.26	0.27	0.34	0	0.01	1.38	0.02	0.01	0	12.7	1.3	2.78	2.53	0.62	31.64	2.32	1.06	1.35	35.7	0.27	60.68	0	0	3.53	-7	0.91	63.28	148.29	900.87	466.78	1141.53	725	946.75	519.53	1094.96	524.36
12.879	0	0.21	40.74	0.03	0.14	0.03	0.14	0.06	1.31	0.25	34.26	0.66	0	94.35	0.25	0.34	0	0.01	1.31	0.02	0.01	0	13.78	1.33	2.56	2.69	0.54	28.43	2.39	1.12	1.29	24.51	0.3	55.59	0	0	4.11	-7.92	0.95	63.62	146.85	901.44	466.48	1141.45	724.03	947.76	518.89	1094.5	524.52
12.912	0	0.21	34.2	0.03	0.14	0.03	0.15	0.06	1.26	0.23	40.8	0.67	0	95.11	0.23	0.3	0	0.01	1.26	0.02	0.01	0	17.22	1.48	2.67	2.98	0.56	28.66	2.47	1.08	1.13	11.37	0.34	52.97	0	0	3.71	-7.16	1.26	63.66	144.7	902.64	467.14	1141.58	723.89	949.87	518.99	1094.46	524.61
12.946	0	0.23	29.86	0.03	0.14	0.03	0.15	0.06	1.09	0.23	45.14	1.15	0	94.83	0.23	0.37	0	0.01	1.09	0.02	0.01	0	15.15	1.63	2.51	2.88	0.61	36.62	2.57	0.97	0.85	29.83	0.37	51.13	0	0	2.73	-7.46	1.47	63.54	144.88	902.47	468.42	1139.46	722.8	948.87	519.57	1093.64	525.04
12.979	0	0.26	34.06	0.03	0.14	0.03	0.15	0.06	1.06	0.25	40.94	1.81	0	95.71	0.25	0.41	0	0.01	1.06	0.01	0.01	0	15.9	1.56	2.73	3.08	0.75	42.61	2.72	0.97	0.89	36.36	0.38	52.97	0	0	2.42	-6.47	1.19	63.91	144.96	902.49	469.31	1138.43	722.11	948.02	520.23	1092.88	525.89
13.012	0	0.3	39.17	0.03	0.14	0.03	0.15	0.06	1.02	0.28	35.83	4.13	0	95.65	0.28	0.4	0	0.01	1.02	0.01	0.01	0	17.47	1.68	3.42	2.85	0.97	53.17	2.98	0.98	0.9	36.1	0.41	55.07	0	0	3.08	-6.55	1.79	64.06	146.98	901.65	469.95	1136.34	721.53	946.25	520.47	1093.1	526.79
13.046	0	0.33	34.2	0.03	0.14	0.03	0.15	0.06	1.09	0.28	40.8	6.16	0	94.11	0.28	0.42	0	0.01	1.09	0.01	0.02	0	19.98	2.08	3.98	2.73	1.21	58.36	3.29	1.11	0.89	34.66	0.45	53.09	0	0	2.91	-8.14	1.64	63.99	146.73	900.63	470	1134.14	720.1	944.56	520.34	1091.16	526.47
13.079	0	0.32	20.76	0.03	0.14	0.03	0.16	0.06	1.21	0.27	58.48	4.91	0	95.98	0.27	0.46	0	0.01	1.21	0.01	0.03	0	25.26	2.17	4.8	2.55	1.74	55.25	3.21	1.19	0.9	55.51	0.48	46.66	0	0	2.82	-6.14	1.83	64.37	147.33	899.35	470.39	1132.15	719.69	942.88	520.46	1090.07	526.86
13.113	0	0.28	11.1	0.03	0.14	0.03	0.16	0.06	1.24	0.25	77.8	2.54	0	95.78	0.25	0.46	0	0.01	1.24	0.01	0.05	0	30.41	2.24	5.55	2.09	2.13	46.71	3.75	1.39	1.01	51.83	0.62	39.79	0	0	3.33	-6.38	1.64	64.47	147.18	898.05	470.9	1130.57	719.94	941.29	521.2	1088.33	527.42
13.146	0	0.25	4.9	0.03	0.14	0.03	0.15	0.06	0.93	0.23	90.2	1.37	0	96.76	0.23	0.54	0	0.01	0.93	0.01	0.04	0	30.07	2.2	5.09	1.84	2.54	39.17	3.14	1.46	0.89	28.09	0.66	31.5	0	0	2.41	-5.02	0.91	64.45	147.18	898.02	470.65	1129.69	718.21	940.01	521.19	1087.1	526.37
13.179	0	0.22	2.43	0.03	0.14	0.03	0.15	0.06	0.86	0.21	95.15	0.73	0	97.22	0.21	0.67	0	0.01	0.86	0.01	0.03	0	22.81	1.98	4.59	1.81	2.58	30.3	3.64	1.62	0.88	13.97	0.71	24.72	0	0	2.06	-4.22	0.71	64.74	147.19	898.05	471	1128.56	717.04	939.25	521.38	1086.36	526.34
13.213	0	0.21	1.84	0.03	0.14	0.03	0.15	0.06	0.76	0.17	96.32	0.59	0	97.27	0.17	0.57	0	0.01	0.75	0.01	0.02	0	26.23	1.7	4	2.03	2.65	27.4	4.36	1.81	0.82	26.78	0.76	22.06	0	0	1.51	-4.13	0.06	64.84	149.5	897.31	470.61	1128.79	716.45	937.08	521.2	1086.48	526.89
13.246	0	0.22	1.29	0.03	0.14	0.03	0.14	0.06	0.82	0.15	97.43	0.66	0	97.59	0.15	0.61	0	0.01	0.72	0.01	0.02	0	27.68	1.52	3.12	2.01	2.42	29.17	4.95	1.84	0.79	11.78	0.82	18.7	0	0	1.97	-3.49	0.64	64.84	152.02	896.35	470.19	1128.62	717.59	935.93	521.26	1087.87	526.13
13.279	0	0.24	1.14	0.03	0.15	0.03	0.14	0.06	0.97	0.13	97.72	1.11	0	97.81	0.13	0.62	0	0.01	0.97	0.01	0.02	0	29.01	1.19	2.07	2.03	2.38	36.22	5.71	1.95	0.79	13.65	0.91	17.6	0	0	2.18	-3.01	0.45	65.13	150.15	895.74	470.96	1127.31	717.75	935.7	521.98	1085.78	526.67
13.313	0	0.23	0.98	0.03	0.15	0.03	0.13	0.06	1.03	0.13	98.03	0.81	0	97.58	0.13	0.64	0	0.01	0.74	0.01	0.02	0	32.8	0.92	1.48	2.3	2.28	31.98	6.32	2.15	0.67	6	1.03	16.3	0	0	2.88	-3.52	0.45	65.21	153.12	894.24	470.33	1125.96	716.99	932.76	521.71	1085.8	526.63
13.346	0	0.23	1.01	0.03	0.15	0.03	0.13	0.06	1.01	0.13	97.99	0.84	0	97.79	0.13	0.65	0	0.01	0.68	0.01	0.02	0	30.86	0.83	1.38	2.6	1.92	32.46	5.91	2.08	0.59	16.11	1.01	16.51	0	0	2.75	-3.05	-0.07	65.14	154.03	893.79	470.36	1125.17	716.53	931.05	522.53	1085.05	525.76
13.38	0	0.19	1	0.03	0.14	0.03	0.13	0.06	1.01	0.13	98.01	0.35	0	97.36	0.13	0.56	0	0.01	0.35	0.01	0.01	0	26.83	0.65	1.3	2.59	1.71	20.41	5.41	1.92	0.52	20.26	1.01	16.38	0	0	2.78	-3.97	-0.1	65.41	155.24	893.18	470.69	1124.27	716.21	929.62	522.85	1084.83	526.26
13.413	0	0.19	1.07	0.03	0.14	0.03	0.13	0.06	1.03	0.14	97.86	0.33	0	98.18	0.14	0.43	0	0.01	0.37	0.01	0.01	0	25.83	0.53	1.34	2.38	1.65	19.65	5.32	1.89	0.5	13.26	1.03	17.02	0	0	2.11	-2.07	-0.44	65.4	152.5	892.43	470.75	1124.27	716.96	930.3	522.68	1082.75	526.5
13.446	0	0.19	0.92	0.03	0.14	0.03	0.13	0.06	0.99	0.14	98.15	0.34	0	98.34	0.14	0.39	0	0	0.38	0.01	0.01	0	29.76	0.51	1.48	2.28	1.58	20.12	4.85	1.87	0.53	24.59	0.99	15.62	0	0	3.93	-1.61	0.45	65.42	155.99	892.05	472.49	1120.99	715.55	927.79	523.55	1083.67	529.37
13.48	0	0.21	0.73	0.03	0.14	0.03	0.13	0.06	0.85	0.14	98.54	0.59	0	98.39	0.14	0.48	0	0.01	0.39	0.01	0.02	0	29.12	0.44	1.66	1.97	1.11	27.63	3.91	1.91	0.4	99.88	0.85	13.3	0	0	3.66	1.45	-0.47	65.67	151.99	887.87	475.18	1115.84	718.56	924.09	527.93	1076.08	528.54
13.513	0	0.2	0.79	0.03	0.14	0.03	0.13	0.06	0.77	0.19	98.41	0.56	0	97.77	0.19	0.59	0	0.01	0.38	0.01	0.01	0	30.53	0.34	1.5	2.32	0.94	26.81	3.37	1.71	0.31	99.99	0.77	14.08	0	0	7.1	3.1	-0.83	65.57	150.29	880.62	474.97	1109.19	720.16	917.63	529.02	1067.92	529.22
13.546	0	0.18	0.71	0.03	0.14	0.03	0.13	0.06	0.69	0.28	98.59	0.37	0	97.59	0.28	1.09	0	0.01	0.35	0	0.02	0	33.02	0.38	1.33	2.53	0.72	20.52	3.65	1.65	0.26	99.94	0.69	13.04	0	0	4.53	3.5	0.1	65.59	152.3	862.9	473.27	1092.84	719.4	900.66	525.99	1052.95	527.8
13.58	0	0.16	0.58	0.03	0.15	0.03	0.13	0.06	0.58	0.3	98.84	0.33	0	95.45	0.3	1.91	0	0.01	0.41	0.01	0.01	0	42.18	0.37	1.59	2.59	0.51	13.24	3.62	1.33	0.18	95.07	0.58	11.24	0	0	7.69	6.79	0.58	65.18	145.45	846.86	471.21	1077.19	721.06	888.9	525.15	1034.35	524.43
13.613	0	0.13	0.46	0.03	0.16	0.03	0.12	0.07	0.48	0.34	99.08	0.33	0	91.91	0.34	4.13	0	0.02	0.32	0	0.01	0	50.31	0.37	0.92	2.03	0.31	2.35	3.54	1.14	0.12	25.6	0.48	9.57	1	6	1.7	9.85	0.9	65.01	146.59	837.93	472.97	1068.41	720.98	879.91	525.09	1026.5	524.74
13.646	0	0.12	0.34	0.03	0.2	0.03	0.11	0.09	0.4	0.36	99.31	0.33	0	89.94	0.36	10.55	0	0.03	0.35	0	0.01	0	48.3	0.39	0.65	2.1	0.17	0.86	4.57	0.97	0.09	5.01	0.4	8.23	0	6	0.2	11.05	1.58	64.72	140.84	825.04	473.45	1056.53	721.57	871.2	526.57	1012.02	524.16
13.68	0	0.1	0.23	0.03	0.34	0.03	0.09	0.17	0.42	0.42	99.33	0.75	0	73	0.42	25.16	0	0.06	0.33	0	0.01	0	43.46	0.43	0.59	2.57	0.09	0.65	6.4	0.9	0.07	1.06	0.32	7.77	0	6	0.33	17.03	1.65	64.86	137.93	819.15	471.6	1050.27	719.8	866.81	524.16	1004.73	522.46
13.713	0	0.07	0.13	0.03	0.68	0.03	0.06	0.38	0.53	0.55	98.64	3.89	0	68.02	0.55	45	0	0.11	0.23	0	0	0	33.42	0.48	0.53	2.26	0.06	0.58	8.42	0.89	0.08	1.47	0.28	7	0	6	2.43	18.23	1.42	65.53	136.4	811.72	471.28	1042.44	719.73	859.73	524.72	996.1	522.27
13.747	0	0.06	0.07	0.03	1.16	0.02	0.05	0.73	0.49	0.63	97.67	13.22	0	77.91	0.63	60.44	0	0.13	0.17	0	0	0	23.48	0.49	0.4	1.84	0.04	1.29	9.47	0.78	0.06	0.77	0.19	5.01	0	6	3.11	15.7	0.17	65.87	135.26	806.31	471.07	1035.97	718.27	852.99	526.31	988.1	520.13
13.78	0	0.05	0.04	0.04	1.88	0.02	0.04	1.24	0.52	0.52	96.23	35.01	0	73.95	0.52	73.65	0	0.15	0.15	0	0	0	16.39	0.68	0.42	1.41	0.02	0.97	11.99	0.6	0.05	1.28	0.14	2.85	0	6	-0.11	16.78	1.29	65.85	129.29	799.23	469.4	1026.86	714.92	849.02	520.31	978.31	518.96
13.813	0	0.05	0.04	0.04	2.22	0.02	0.04	1.39	0.43	0.43	95.57	47.45	0	81.36	0.43	76.48	0	0.21	0.11	0	0	0	9.45	0.67	0.4	1.18	0.02	0.58	15.58	0.54	0.05	0.83	0.13	2.12	0	6	3.67	14.63	0.18	66.53	128.07	797.52	469.69	1022.66	713.08	845.52	523.12	973.49	518.11
13.847	0	0.06	0.04	0.05	2.49	0.02	0.04	1.41	0.5	0.5	95.02	58.33	0	60.49	0.5	76.78	0	0.28	0.09	0	0	0	4.57	0.75	0.28	0.62	0.02	0.49	20.74	0.47	0.05	1.98	0.1	2.1	0	6	4.8	19.87	1.2	66.59	126.13	792.84	467.76	1019.14	711.52	843.63	523.31	969.56	516.25
13.88	0	0.06	0.04	0.05	2.45	0.02	0.04	1.32	0.65	0.53	95.09	58.66	0	59.07	0.65	74.99	0	0.3	0.11	0	0.01	0	3.81	0.76	0.4	0.53	0.03	0.59	22.69	0.43	0.06	2.54	0.11	2.45	0	6	4.62	20.16	0.75	67.23	125.53	789.73	466.84	1015.53	710.18	840.11	522.34	965.42	514.83
13.913	0	0.08	0.04	0.06	2.64	0.02	0.04	1.22	0.86	0.4	94.72	67.32	0	69.39	0.94	73	0	0.27	0.14	0	0.01	0	3.68	0.86	0.49	0.4	0.05	1.09	29.33	0.38	0.06	0.97	0.1	2.5	0	6	5.39	17.91	0.43	67.65	128.66	786.2	465.74	1011.96	709.17	834.61	521.52	963.06	514.01
13.947	0	0.1	0.05	0.08	2.47	0.02	0.05	0.99	1.08	0.25	95.06	66.97	0	67.21	1.08	67.83	0	0.23	0.19	0	0.01	0	4.77	1.4	0.81	0.25	0.09	5.74	34.3	0.26	0.05	0.52	0.08	2.99	0	6	4.49	18.41	0.69	67.61	128.93	783.85	465.16	1008.97	707.78	832.06	519.94	960.84	513.56
13.98	0	0.17	0.08	0.06	1.43	0.02	0.06	0.58	1.11	0.25	97.15	47.97	0	66.45	1.11	55.2	0	0.18	0.3	0	0.02	0	6.92	1.81	1.73	0.25	0.2	37.13	27.37	0.23	0.07	0.28	0.08	4.65	0	6	3.48	18.58	2.43	67.82	128.96	778.99	464.66	1003.8	706.04	828.81	518.46	957.7	514.03
14.013	0	0.41	0.19	0.07	0.83	0.02	0.09	0.28	1.07	0.24	98.34	83.07	-4.35	69.91	1.07	37.87	0	0.14	0.42	0	0.02	0	9.47	2.67	3.88	0.24	0.5	75.26	28.7	0.19	0.1	0.06	0.09	8.73	0	6	2.78	17.78	3	67.86	125.69	774.07	464.19	998.82	705.02	826.02	518.26	951.6	513.02
14.047	0	0.71	0.44	0.09	0.52	0.03	0.14	0.16	1.14	0.1	98.58	88.92	-11.18	67.85	1.14	24.48	0	0.12	0.59	0	0.02	0	12.64	4.84	11.19	0.1	1.22	94.77	27.42	0.13	0.17	0.09	0.1	13.63	0	6	4.32	18.27	3.54	67.83	125.9	771.84	463.25	998.19	706.14	825.05	517.95	950.86	513.28
14.08	0	0.75	0.76	0.12	0.4	0.03	0.24	0.14	1.21	0.09	98.48	88.34	-16.75	81.15	1.21	20.7	0	0.08	0.71	0	0.03	0	17.49	7.04	29.28	0.09	2.5	97.84	18.7	0.1	0.23	0.25	0.1	17.93	0	6	2.27	14.7	2.93	68.09	128.07	771.34	464.14	995.99	705.81	821.87	515.9	949.92	514.21
14.114	0	0.88	1.05	0.25	0.33	0.03	0.49	0.12	1	0.08	97.9	86.23	-24.39	85.39	1	18.05	0	0.06	0.55	0	0.04	0	21.77	10.42	57.09	0.08	4.28	98.11	13.54	0.06	0.59	0.67	0.09	20.33	0	6	2.02	13.17	3.98	67.92	128.67	771.21	464.22	995.6	704.36	822.34	516.72	950.99	514.3
14.147	0	0.93	0.96	0.39	0.27	0.03	1.11	0.11	0.65	0.06	97.77	81.55	-31.38	94.08	0.65	15.15	0	0.04	0.52	0	0.06	0	22.36	18.58	77.06	0.06	5.8	96.69	7.19	0.05	0.77	0.45	0.1	18.78	0	6	1.45	8.18	4.57	67.68	133.71	772.28	464.79	996.43	704.27	821.32	515.88	955.04	516.15
14.18	0	1.03	1.18	0.51	0.21	0.02	1.79	0.08	0.46	0.07	96.41	67.59	-34.43	98.51	0.46	8.53	0	0.02	0.33	0	0.06	0	27.05	22.21	87.35	0.07	7.91	93.95	4.93	0.05	0.79	1.84	0.09	19.26	0	6	3.91	-1.05	4	67.2	141.38	778.45	467.36	1003.81	708.3	823.61	519.66	964.99	519.78
14.214	0	0.92	1.24	0.52	0.17	0.02	3.54	0.07	0.37	0.06	92.92	54.3	-36.89	98.61	0.37	4.49	0	0.01	0.3	0.01	0.04	0	26.81	32.85	90.98	0.06	7.53	85.18	1.6	0.03	0.95	5.82	0.09	18.71	0	6	6.02	-0.69	4.41	66.77	151.58	782.11	467.45	1010.97	712.1	824.65	519.79	976.18	523.29
14.247	0	0.8	1.22	0.5	0.16	0.02	4.46	0.06	0.33	0.07	91.08	48.74	-35.6	98.65	0.29	2.7	0	0.01	0.33	0.01	0.02	0	29.36	37.2	90.01	0.07	6.7	74.15	1.37	0.04	0.89	44.62	0.08	18.18	0	6	3.66	-0.56	5.3	65.97	153.06	785.78	467.37	1020.71	717.26	831.71	520.63	984.73	524.25
14.28	0	0.62	1.36	0.45	0.15	0.02	6.61	0.06	0.27	0.13	86.78	42.73	-34.51	97.84	0.24	2.15	0	0.01	0.27	0.01	0.01	0	35.89	45.73	87.54	0.13	4.4	59	0.98	0.05	1.13	29.68	0.08	19.08	0	6	1.34	-2.92	4.82	65.24	152.52	789.33	467.1	1029.44	723.37	837.5	519.61	989.95	524.17
14.314	0	0.47	2.06	0.3	0.14	0.02	7.74	0.06	0.34	0.18	84.52	20.81	-31.35	96.95	0.19	1.53	0	0.01	0.34	0.01	0.01	0	40.23	52.99	75.18	0.18	3.06	46.85	0.34	0.06	1.71	16.24	0.08	22.9	0	6	4.14	-4.7	3.18	65.05	153.59	792.86	467.72	1035.17	728.11	839.62	522.45	993.19	524.45
14.347	0	0.34	2.64	0.17	0.14	0.02	4.29	0.06	0.39	0.14	91.42	5.77	-22.2	95.65	0.14	0.77	0	0.01	0.39	0.02	0.01	0	45.37	47.02	57.8	0.29	2.06	33.42	0.38	0.08	1.43	63.45	0.07	25.09	0	6	6.16	-6.54	2.82	64.8	150.59	795.4	468.86	1035.51	728.7	842.08	522.22	992.62	525.99
14.381	0	0.28	4.54	0.11	0.13	0.02	6.92	0.06	0.5	0.13	86.15	6.89	-22.87	97.36	0.13	0.44	0	0.01	0.5	0.03	0	0.01	52.63	60.44	45.99	0.58	1.8	28.2	0.17	0.08	1.74	26.23	0.06	30.3	0	6	2.62	-3.96	2.7	64.43	152.04	798.17	469.98	1037.32	727.02	843.55	523.12	995.58	525.45
14.414	0	0.28	8.07	0.08	0.13	0.02	7.69	0.06	0.58	0.13	83.86	10.24	-23.27	98.32	0.13	0.26	0	0.01	0.58	0.03	0.01	0.01	51.98	65.74	36.49	0.74	1.5	31.61	0.12	0.09	1.87	46.09	0.05	36.02	0	6	3.43	-1.66	2.48	64.21	150.87	801.61	472.4	1037.85	726.58	845.9	525.26	996.76	527.36
14.447	0	0.23	10.42	0.05	0.13	0.02	4.34	0.06	0.47	0.12	79.15	6.03	-17.02	96.43	0.12	0.21	0	0.01	0.47	0.03	0	0	50.34	58.68	23.96	0.81	1.37	27.27	0.14	0.1	1.41	51.7	0.05	38.66	0	6	5.6	-5.52	1.25	64.02	153.63	804.18	474.42	1038.48	726.63	844.6	527.87	998.21	529.63
14.481	0	0.17	10	0.03	0.13	0.02	1.67	0.06	0.34	0.11	79.99	2.13	-6.42	97.94	0.11	0.21	0	0.01	0.34	0.02	0	0	51.46	45.35	9.07	1.55	1.19	15.68	0.21	0.16	0.87	73.65	0.04	38.23	0	6	4.95	-2.69	0.76	63.73	152.42	806.93	476.38	1039.77	726.69	846.72	529.7	999.13	530.85
14.514	0	0.16	9.16	0.03	0.13	0.02	0.83	0.06	0.34	0.1	81.68	0.88	-0.38	98.1	0.1	0.27	0	0.01	0.34	0.01	0	0	51.43	33.57	4.82	2.23	0.83	11.25	0.33	0.24	0.61	70.69	0.03	37.32	0	6	7.06	-2.28	-0.14	63.75	154.12	806.91	476.75	1040.76	727.89	845.28	531.56	999.4	532.32
14.547	0	0.16	5.5	0.03	0.13	0.02	0.73	0.06	0.22	0.08	88.99	0.75	0	97.34	0.08	0.27	0	0.01	0.22	0.01	0	0	42.3	31.37	4.55	2.23	0.91	11.67	0.44	0.28	0.61	23.14	0.03	32.15	0	6	8.12	-4	-0.25	63.54	153.95	807.27	477	1041.13	728.32	845.56	532.15	999.51	532.99
14.581	0	0.16	2.63	0.03	0.13	0.02	0.34	0.06	0.23	0.07	94.75	0.33	0	97.07	0.07	0.27	0	0.01	0.23	0.01	0	0	34.8	16.98	4	3.86	1.01	10.62	0.67	0.58	0.34	63.12	0.02	24.9	0	6	5.89	-4.49	0.13	63.32	149.85	808.29	479.1	1040.18	727.98	848.12	532.33	997.96	534.35
14.614	0	0.18	1.79	0.03	0.13	0.02	0.25	0.06	0.24	0.06	96.42	0.33	0	97.08	0.06	0.29	0	0.01	0.24	0	0	0	34.87	11.96	3.09	3.81	1.09	19.62	0.78	0.65	0.31	85.93	0.03	21.23	0	6	6.06	-4.47	0.97	63.25	149.82	808.4	479.86	1039.69	728.62	848.94	532.4	998.73	535.18
14.647	0	0.21	1.16	0.03	0.13	0.02	0.19	0.06	0.23	0.06	97.67	0.66	0	97.12	0.06	0.25	0	0.01	0.23	0	0	0	27.2	6.67	2.45	4.92	0.92	29.45	1.25	1.05	0.24	10.07	0.03	17.1	0	6	6.62	-4.41	0.85	63	147.37	809.16	479.84	1040.48	728.2	850.82	531.63	998.1	536.75
14.681	0	0.21	1.01	0.03	0.13	0.02	0.15	0.06	0.25	0.05	97.97	0.71	0	96.86	0.05	0.19	0	0.01	0.25	0	0	0	21.37	2.23	2.14	6.2	0.65	30.64	2.14	1.62	0.22	7.63	0.03	15.77	0	6	5.66	-4.85	0.31	63.09	147.59	810.5	479.95	1042.26	728.05	851.64	531.82	999.15	536.78
14.714	0	0.26	1.18	0.03	0.13	0.02	0.15	0.06	0.28	0.04	97.63	1.84	0	96.5	0.04	0.17	0	0.01	0.28	0	0	0	22.74	1.86	2.77	5.04	0.53	43.58	1.99	1.56	0.23	31.63	0.03	17.23	0	6	5.98	-5.42	0.05	63.26	149.21	810.72	479.94	1041.99	727.21	850.48	532.16	999.63	536.76
14.748	0	0.34	1.36	0.03	0.14	0.02	0.14	0.06	0.25	0.04	97.29	5.87	0	96.98	0.04	0.16	0	0.01	0.25	0	0	0	20.74	0.66	4.21	4.49	0.49	58.54	3.09	1.76	0.21	11.3	0.03	18.54	0	6	5.15	-4.65	0.77	63.24	148.97	811.68	480.21	1042.79	727.46	852.35	531.51	1001.22	537.01
14.781	0	0.32	1.09	0.03	0.14	0.02	0.14	0.06	0.23	0.04	97.81	4.26	0	97.43	0.04	0.15	0	0.01	0.23	0	0	0	19.03	0.43	5.16	2.74	0.45	54.37	2.75	1.42	0.2	20.57	0.03	16.48	0	6	4.74	-3.82	0.55	63.34	145.06	811.87	481.2	1043.27	728.94	854.43	532.21	999.37	537.93
14.814	0	0.27	1.34	0.03	0.14	0.02	0.14	0.06	0.23	0.05	97.32	2.18	0	95.85	0.05	0.13	0	0.01	0.23	0	0	0	19.55	0.38	3.39	2.64	0.37	45.78	2.66	1.54	0.2	20.07	0.03	18.43	0	6	5.16	-6.31	1.14	63.26	142.69	810.84	481.05	1043.06	730.15	855.63	531.48	998.16	538.51
14.848	0	0.23	1.63	0.03	0.14	0.02	0.14	0.06	0.23	0.06	96.74	0.82	0	95.98	0.06	0.14	0	0.01	0.23	0	0	0	20.61	0.25	2.79	1.59	0.33	32.62	3.16	1.54	0.18	27.11	0.04	20.3	0	6	3.37	-6.13	1.02	63.05	142.84	809.92	481.03	1042.9	730.7	854.86	531.49	997.57	537.51
14.881	0	0.2	2.47	0.03	0.13	0.02	0.14	0.06	0.26	0.05	95.06	0.54	0	97.22	0.05	0.13	0	0.01	0.26	0	0	0	21.68	0.24	3.05	1.35	0.46	26.63	2.35	1.61	0.18	7.81	0.04	24.28	0	6	1.31	-4.22	0.92	63.14	143.45	808.41	480.74	1043.35	732.12	853.94	531.2	997.29	536.8
14.914	0	0.19	4.35	0.03	0.13	0.02	0.13	0.06	0.38	0.05	91.3	0.46	0	97.07	0.05	0.18	0	0.01	0.38	0	0	0	31.98	0.18	2.41	1.1	0.5	24.47	1.97	1.85	0.17	14.85	0.04	29.81	0	6	3.03	-4.5	1.42	63.33	142.89	807.81	479.65	1043.75	733.42	854.66	530.86	997.47	535.68
14.948	0	0.2	6.51	0.03	0.13	0.02	0.13	0.06	0.44	0.07	86.98	0.54	0	96.85	0.07	0.26	0	0.01	0.44	0	0.01	0	37.63	0.11	1.68	0.97	0.48	26.57	1.89	2.04	0.15	11.96	0.04	33.84	0	6	3.38	-4.88	1.65	63.39	144.58	807.55	479.67	1042.56	732.99	853.32	531.36	997.87	534.63
14.981	0	0.21	11.12	0.03	0.13	0.03	0.13	0.06	0.68	0.08	77.76	0.73	0	96.03	0.08	0.26	0	0.01	0.68	0	0.01	0	45.62	0.1	1.33	1.18	0.47	30.56	1.72	2.03	0.16	17.97	0.05	39.36	0	6	2.61	-6.07	1.58	63.67	143.91	807.69	480.29	1041.79	732.09	853.26	531.32	997.11	535.27
15.014	0	0.21	25.56	0.03	0.13	0.03	0.13	0.06	0.86	0.09	49.44	0.72	0	96.71	0.09	0.28	0	0.01	0.86	0	0	0	58.06	0.11	1.55	1.11	0.68	30.25	1.08	1.72	0.19	8.68	0.05	48.87	0	6	1.7	-5.1	2.47	63.9	144.42	809.21	481.62	1041.1	731.45	854.41	532.09	998.8	535.03
15.048	0	0.2	55.44	0.03	0.13	0.03	0.13	0.06	0.84	0.1	19.56	0.73	0	96.25	0.1	0.27	0	0	0.84	0	0	0	66.64	0.07	1.56	0.95	0.99	30.38	0.59	1.33	0.23	13.29	0.07	60.99	0	6	1.14	-5.78	2.5	63.83	144.52	811.8	481.12	1043.78	730.51	857	532.16	1001.51	534.04
15.081	0	0.19	70.61	0.03	0.13	0.03	0.13	0.06	0.84	0.1	4.39	0.51	0	95.91	0.1	0.31	0	0	0.84	0.01	0	0	77.01	0.07	1.77	1.14	1.17	25.47	0.58	1.4	0.25	3.12	0.08	67.2	0	6	1.84	-6.23	1.73	64.04	144.91	814.95	480.71	1047.04	730.52	859.14	532.79	1004.05	533.03
15.115	0	0.19	84.92	0.03	0.13	0.03	0.13	0.06	0.61	0.1	0	0.47	0	95.47	0.1	0.39	0	0	0.61	0.01	0	0	84.12	0.07	2.6	1.34	1.45	24.27	0.47	1.15	0.34	1.4	0.1	75.25	0	6	-0.76	-6.76	0.49	63.85	145.5	820.28	480.86	1051.4	728.99	862.29	532.78	1007.78	531.27
15.148	0	0.19	88.77	0.03	0.13	0.03	0.14	0.06	0.65	0.12	0	0.46	0	95.6	0.12	0.38	0	0	0.65	0.01	0	0	87.59	0.06	3.05	1.18	1.22	24.02	0.43	1.27	0.37	2.24	0.11	78.44	0	6	-1.24	-6.61	1.09	63.71	144.01	823.35	479.85	1055.98	729.11	867.55	530.39	1011.55	532.23
15.181	0	0.19	91.07	0.03	0.13	0.03	0.14	0.06	0.63	0.12	0	0.49	0	95.57	0.12	0.37	0	0	0.63	0.01	0	0	87.26	0.07	3.92	1.06	1.48	25.02	0.43	1.17	0.43	0.73	0.12	80.85	0	6	-2.18	-6.64	0.71	63.77	144.36	827.87	479.49	1060.13	728.29	871.27	530.48	1015.63	530.52
15.215	0	0.2	92.92	0.03	0.13	0.03	0.14	0.06	0.58	0.12	0	0.54	0	95.29	0.12	0.39	0	0	0.58	0	0	0	90.58	0.06	4.34	1.17	2.12	26.45	0.43	1.14	0.42	1.2	0.13	83.24	0	6	0.57	-6.96	0.82	64.02	143.77	832.38	478.75	1065.54	729.54	876.64	530.6	1020.41	530.81
15.248	0	0.24	93.36	0.03	0.13	0.03	0.14	0.06	0.54	0.12	0	1.27	0	95.04	0.12	0.45	0	0	0.54	0	0	0	90.64	0.07	6.03	0.96	2.61	38.54	0.43	1.14	0.48	1.51	0.15	83.91	0	6	0.1	-7.23	1.62	63.93	143.61	837.98	478.08	1070.88	728.66	883.08	528.99	1026.68	530.38
15.281	0	0.32	92.65	0.03	0.13	0.03	0.15	0.06	0.44	0.12	0	5.9	-0.08	95.57	0.12	0.45	0	0	0.44	0	0	0	90.44	0.08	7.39	0.91	2.42	58.41	0.46	1.03	0.62	7.55	0.16	82.9	0	6	-0.03	-6.65	2.33	64.19	144.16	843.05	477.84	1075.88	728.2	888.66	527.85	1032.79	530.99
15.315	0	0.42	91.08	0.03	0.13	0.03	0.15	0.06	0.53	0.11	0	18.97	-4.1	97.33	0.11	0.45	0	0	0.53	0	0	0	91.64	0.1	8.91	0.88	2.15	74.73	0.4	0.81	0.75	8.68	0.2	80.94	0	6	-1.3	-4.01	3.63	64.27	146	847.6	476.79	1080.99	726.41	894.12	526.77	1040.07	530.46
15.348	0	0.53	91.43	0.04	0.13	0.03	0.16	0.06	0.66	0.11	0	44.34	-8.1	96.36	0.11	0.38	0	0	0.66	0	0	0	93.69	0.12	11.5	0.77	2.31	89.84	0.37	0.75	0.85	4.52	0.2	81.34	0	6	0.91	-5.62	2.97	64.42	147.42	854.02	477.33	1087.5	728.14	899.12	527.73	1046.49	531.46
15.382	0	0.55	90.15	0.04	0.13	0.03	0.16	0.06	0.74	0.1	0	47.5	-8.54	97.01	0.1	0.27	0	0	0.74	0	0	0	94.68	0.15	12.21	0.78	2.15	91.35	0.35	0.57	1.32	2.84	0.23	79.88	0	6	-0.08	-4.61	2.27	64.45	146.56	863.22	478.07	1096.04	728.04	907.61	528.84	1054.16	530.9
15.415	0	0.53	86.44	0.04	0.13	0.03	0.17	0.06	0.66	0.11	0	41.07	-8.2	96.48	0.11	0.27	0	0	0.66	0	0	0	93.28	0.19	13.81	0.59	2.13	88.18	0.34	0.45	1.75	2.32	0.26	76.51	0	6	0.45	-5.45	2.54	64.53	146.33	870.35	478.11	1102.53	727.46	914.83	528.61	1061.14	531.25
15.448	0	0.53	84.6	0.04	0.13	0.03	0.18	0.06	0.6	0.1	0	38.08	-8.81	96.35	0.1	0.21	0	0	0.6	0	0	0	93.28	0.25	17.79	0.46	1.9	86.68	0.26	0.4	1.94	2.62	0.27	75.09	0	6	1.27	-5.63	3.66	64.5	146.79	874.24	477.56	1107.21	727.59	920.19	527.69	1066.9	532.24
15.482	0	0.52	81.75	0.06	0.13	0.03	0.21	0.06	0.53	0.1	0	27.64	-9.36	97.1	0.1	0.2	0	0	0.53	0	0	0	92.86	0.4	25.91	0.3	2.06	80.83	0.2	0.31	3.29	1.96	0.31	73.2	0	6	-0.8	-4.45	3.83	64.47	150.99	882.5	478.68	1114.52	726.26	926.17	528.23	1077.08	533.13
15.515	0	0.49	80.86	0.06	0.13	0.03	0.21	0.06	0.61	0.09	0	22.62	-8.41	96.79	0.09	0.18	0	0	0.61	0	0	0	92.66	0.52	25.05	0.18	2.03	77.42	0.15	0.27	3.93	8.34	0.29	72.63	0	6	0.21	-4.98	3.65	64.44	150.62	886.96	478.17	1120.02	727.27	931.1	528.55	1081.66	532.74
15.548	0	0.47	75.98	0.05	0.13	0.03	0.2	0.06	0.54	0.07	0	19.6	-7.58	97.68	0.07	0.18	0	0	0.54	0	0	0	91.78	0.64	23.19	0.14	2.1	75.22	0.13	0.24	4.16	2.23	0.27	69.89	0	6	0.45	-3.31	4.18	64.31	150.97	892.29	478.87	1126.21	728.72	937.35	529.26	1088.24	534.26
15.582	0	0.34	63.45	0.04	0.13	0.03	0.19	0.06	0.49	0.06	11.55	5.07	-2.5	95.8	0.08	0.22	0	0	0.49	0	0	0	87.81	1.37	18.59	0.06	2.08	56.39	0.11	0.19	4.42	17.49	0.25	64.24	0	6	1.37	-6.36	3.71	64.21	147.64	897.68	479.29	1130.82	729.57	943.36	529.13	1090.91	534.31
15.615	0	0.28	45.14	0.04	0.13	0.03	0.18	0.06	0.49	0.05	29.86	1.88	0	96.05	0.07	0.27	0	0	0.49	0	0	0	80.95	1.65	15.79	0.05	2.24	43.63	0.11	0.21	4.17	13.21	0.24	57.22	0	6	2.28	-6.05	3.77	64.28	146.15	903.13	479.89	1135.66	729.79	949.28	530.06	1095.35	534.87
15.648	0	0.22	27.52	0.04	0.13	0.03	0.19	0.06	0.32	0.03	47.48	0.67	0	94.86	0.06	0.36	0	0	0.32	0	0	0	63.7	2.43	14.36	0.03	1.8	29.67	0.09	0.2	3.39	38.34	0.2	49.93	0	6	2.45	-7.42	4.34	64.23	148.89	905.83	479.04	1139.55	730.16	951.95	528.26	1100.66	535.53
15.682	0	0.18	16.37	0.04	0.13	0.02	0.2	0.06	0.3	0.02	67.26	0.33	0	96.42	0.06	0.49	0	0	0.3	0	0.01	0	55.12	4.49	11.74	0.02	1.68	18.58	0.08	0.16	3.31	8.86	0.17	43.71	0	6	2.25	-5.53	4.11	64.19	148.88	910.12	479.87	1144.51	731.27	956.3	530.51	1105.09	535.67
15.715	0	0.17	8.45	0.03	0.13	0.02	0.18	0.06	0.27	0.02	83.1	0.33	0	94.79	0.06	0.61	0	0	0.27	0	0.01	0	45.88	4.48	7.7	0.02	1.64	17.42	0.09	0.17	2.85	11.01	0.17	36.66	0	6	2.92	-7.49	4.83	64.17	147.39	913.64	480.55	1147.66	732.32	961.21	529.28	1108.36	537.72
15.749	0	0.17	7.14	0.03	0.13	0.02	0.19	0.06	0.23	0.02	85.72	0.33	0	93.57	0.05	0.51	0	0	0.23	0	0	0	40.41	5.66	4.56	0.02	1.32	18.19	0.08	0.16	2.59	6.86	0.14	34.9	0	6	3.77	-8.61	5.41	64.11	145.68	914.62	481.01	1148.7	733.12	963.77	528.49	1109.02	539.74
15.782	0	0.18	3.53	0.03	0.13	0.02	0.18	0.06	0.23	0.02	92.94	0.38	0	92.18	0.05	0.46	0	0	0.23	0	0.01	0	30.49	5.43	3.11	0.02	1.18	21.74	0.07	0.18	1.79	2.72	0.13	27.89	0	6	2.38	-9.66	4.62	64.01	145.67	915.69	482.23	1149.02	733	963.51	529.9	1108.86	539.71
15.815	0	0.19	1.75	0.03	0.13	0.02	0.17	0.06	0.22	0.02	96.49	0.57	0	92.85	0.06	0.45	0	0	0.22	0.01	0	0	17.04	4.92	2.22	0.02	0.9	27.33	0.08	0.19	1.37	4.12	0.11	21.12	0	6	0.24	-9.18	4.84	63.84	147.04	916	482.57	1148.85	732.26	963.16	530.04	1109.94	538.74
15.849	0	0.22	1.26	0.03	0.13	0.02	0.17	0.06	0.22	0.02	97.48	1.03	0	93.36	0.05	0.33	0	0	0.22	0.01	0.01	0	14.18	4.76	2.13	0.02	0.85	35.8	0.08	0.21	0.93	2.49	0.1	17.94	0	6	0.46	-8.78	4.8	63.79	145.8	916.55	482.24	1149.37	731.92	964.28	529.12	1109.73	539.13
15.882	0	0.22	1.22	0.03	0.13	0.02	0.16	0.06	0.3	0.02	97.56	1.01	0	93.06	0.06	0.32	0	0	0.3	0.01	0.01	0	13.38	4.16	2.16	0.02	0.77	35.5	0.09	0.23	0.85	0.94	0.1	17.62	0	6	-0.48	-9.02	4.46	63.79	145.1	916.58	482.18	1149.45	731.26	964.3	528.67	1109.01	539.21
15.915	0	0.21	1.34	0.03	0.13	0.02	0.16	0.06	0.29	0.02	97.32	0.78	0	92.72	0.07	0.3	0	0	0.29	0.01	0.01	0	17.77	3.99	1.92	0.02	0.76	31.95	0.1	0.23	0.64	1.33	0.09	18.48	0	6	-0.23	-9.27	4.11	63.94	145.3	916.43	482.52	1148.57	730.68	963.27	529.19	1108.21	539.4
15.949	0	0.21	1.37	0.03	0.13	0.02	0.16	0.06	0.28	0.03	97.26	0.88	0	94.49	0.07	0.28	0	0	0.28	0.01	0.01	0	20.68	3.35	1.94	0.03	0.83	33.56	0.17	0.25	0.47	3.96	0.08	18.68	0	6	-1.22	-7.8	2.99	63.86	145.69	916.26	482.39	1148.25	729.59	961.56	529.5	1106.96	538.84
15.982	0	0.2	1.25	0.03	0.13	0.02	0.15	0.06	0.27	0.03	97.5	0.6	0	94.68	0.08	0.27	0	0	0.27	0.01	0.01	0	18.37	2.85	1.59	0.03	0.79	28.17	0.18	0.26	0.46	1.28	0.08	17.83	0	6	-0.91	-7.61	1.54	63.88	143.25	915.23	482.09	1147.08	729.16	959.97	530.52	1103.05	537.54
16.015	0	0.19	0.96	0.03	0.13	0.02	0.15	0.06	0.26	0.03	98.07	0.53	0	97.5	0.1	0.3	0	0.01	0.26	0.01	0.01	0	16.1	2.25	1.54	0.03	0.81	26.5	0.26	0.36	0.4	5.91	0.09	15.37	0	6	-1.36	-3.69	0.45	63.94	140.92	914.83	482.5	1145.46	728.64	958.95	531.99	1099.82	535.92
16.049	0	0.19	0.74	0.03	0.13	0.02	0.14	0.06	0.29	0.04	98.51	0.54	0	97.93	0.14	0.54	0	0.01	0.29	0.01	0.01	0	17.55	1.69	1.63	0.04	0.83	26.55	0.36	0.43	0.26	2.76	0.09	12.94	0	6	-4.52	-2.71	-1.05	63.73	144.8	913.97	482.65	1144.17	725.72	954.26	532.21	1099.02	535.67
16.082	0	0.18	0.77	0.03	0.13	0.02	0.14	0.06	0.33	0.04	98.47	0.48	0	98.03	0.15	0.68	0	0.01	0.33	0.01	0.01	0	18.81	1.52	1.64	0.04	0.91	24.5	0.33	0.4	0.25	4.95	0.09	13.28	0	6	-1.87	-2.46	-0.01	64.42	146.26	909.93	483.52	1139.91	727.63	950.54	533.23	1096.75	537.33
16.116	0	0.19	1.17	0.03	0.13	0.02	0.14	0.06	0.38	0.05	97.66	0.57	0	98.05	0.18	0.85	0	0.01	0.38	0	0.01	0	27.08	0.82	1.41	0.05	1.1	26.95	0.29	0.39	0.21	6.81	0.09	17.32	0	6	-2.27	-2.42	-0.53	64.2	141.45	897.45	481.42	1127.68	727.06	940.04	532.09	1081.48	532.85
16.149	0	0.2	1.18	0.03	0.13	0.02	0.13	0.06	0.34	0.08	97.64	0.75	0	98.17	0.18	0.93	0	0.01	0.34	0	0.01	0	25.65	0.5	1.18	0.08	1.01	30.66	0.28	0.37	0.2	3.79	0.1	17.44	0	6	-2.02	-2.08	-0.54	64.28	143.56	896.77	481.63	1127.48	727.14	938.52	532.15	1082.06	534.27
16.182	0	0.26	1.25	0.03	0.13	0.02	0.13	0.06	0.39	0.08	97.5	2.88	0	98.37	0.19	1.09	0	0.02	0.39	0	0.01	0	30.33	0.48	1.4	0.08	1.12	48.46	0.25	0.33	0.2	3.19	0.09	18.03	0	6	-0.65	-1.48	-1.21	64.57	143.23	895.33	483.16	1123.41	726.21	935.2	534.62	1078.43	534.55
16.216	0	0.34	1.59	0.03	0.14	0.02	0.13	0.06	0.47	0.14	96.81	10.52	-0.65	98.79	0.17	1.26	0	0.03	0.47	0	0.01	0	27.46	0.42	1.92	0.14	0.93	65.44	0.22	0.28	0.18	14	0.08	20.37	0	6	-2.67	0	-0.27	64.55	148.35	891.86	484.3	1119.34	725.38	929.9	534.17	1078.23	536.63
16.249	0	0.41	2.23	0.03	0.14	0.02	0.14	0.06	0.45	0.16	95.55	24.59	-3.81	98.48	0.19	1.54	0	0.03	0.45	0	0.01	0	35.93	0.46	3.16	0.16	0.86	77.85	0.19	0.25	0.2	2	0.08	23.65	0	6	-3.55	-1.14	-1.26	64.17	144.23	887.9	483.52	1116.19	725.68	927.31	534.18	1071.54	534.42
16.282	0	0.48	3.51	0.03	0.14	0.03	0.14	0.06	0.61	0.16	92.99	43.47	-6.56	98.53	0.16	1.96	0	0.03	0.61	0	0.02	0	45.33	0.53	5.17	0.17	0.83	88.1	0.17	0.22	0.23	3.28	0.09	28.14	0	6	-1.87	-0.96	-1.99	64.52	145.61	885.5	483.68	1113.64	725.48	923.3	535.5	1068.91	535.02
16.316	0	0.49	7.32	0.03	0.14	0.03	0.15	0.06	0.58	0.13	85.36	44.54	-7.12	98.78	0.13	1.76	0	0.03	0.58	0	0.02	0	49.21	0.5	6.93	0.2	0.71	88.84	0.15	0.21	0.33	6.44	0.1	35.41	0	6	-0.81	0.01	-1.92	64.58	146.92	883.25	484.08	1111.45	726.15	920.5	536.3	1067.42	535.75
16.349	0	0.48	14.02	0.03	0.14	0.03	0.14	0.06	0.51	0.14	71.96	41.31	-6.62	98.44	0.14	1.86	0	0.03	0.51	0	0.01	0	62.39	0.42	6.52	0.24	0.75	87.1	0.14	0.2	0.34	8.89	0.1	42.26	0	6	-3.96	-1.27	-2.65	64.09	144.08	880.99	483.59	1109.44	726.05	919.03	536.34	1063.05	532.04
16.383	0	0.46	14.16	0.03	0.14	0.02	0.14	0.06	0.33	0.15	71.68	37.06	-6.22	98.61	0.15	2.38	0	0.04	0.33	0	0	0	59.45	0.38	7.18	0.25	0.57	84.36	0.1	0.16	0.4	11.84	0.1	42.49	0	6	-2.06	-0.69	-2.76	64.42	143.93	878.44	483.25	1106.67	725.91	916.35	536.53	1060.22	532.28
16.416	0	0.44	16.65	0.03	0.14	0.02	0.14	0.06	0.34	0.16	66.69	35.28	-5.76	98.59	0.16	2.97	0	0.04	0.34	0	0.01	0	65.76	0.29	6.91	0.25	0.54	82.82	0.09	0.16	0.42	5.98	0.11	44.44	0	6	-2.8	-0.76	-2.83	64.35	141.42	876.37	482.77	1104.48	725.6	915.48	535.79	1056.82	531.09
16.449	0	0.42	24.44	0.03	0.14	0.02	0.14	0.07	0.4	0.16	51.13	33.69	-5.15	98.68	0.16	3.56	0	0.04	0.4	0	0.01	0	68.42	0.26	5.94	0.29	0.54	81.35	0.09	0.17	0.41	3.68	0.11	49.12	0	6	-1.62	-0.41	-2.62	64.48	143.68	875.04	482.67	1102.57	724.88	912.9	535.9	1056.51	531.53
16.483	0	0.41	30.09	0.03	0.15	0.02	0.13	0.07	0.37	0.18	44.91	33.03	-4.57	98.76	0.18	3.77	0	0.03	0.37	0	0.01	0	71.04	0.21	3.92	0.38	0.55	80.77	0.07	0.18	0.39	15.27	0.11	51.85	0	6	-2.31	0.1	-3.71	64.58	144.33	874.68	482.06	1101.92	723.55	910.9	536.68	1055.04	529.23
16.516	0	0.36	36.03	0.03	0.15	0.02	0.13	0.07	0.38	0.18	38.97	21.81	-2.6	98.26	0.18	3.96	0	0.02	0.38	0	0.01	0	68.3	0.17	2.63	0.39	0.53	73.49	0.05	0.15	0.36	13.77	0.1	54.42	0	6	-2.76	-1.82	-3.74	64.53	143.17	874.18	482.56	1101.05	723.85	910.78	537.11	1053.73	529.12
16.549	0	0.33	25.54	0.03	0.15	0.02	0.13	0.07	0.39	0.16	49.46	13.69	-0.84	97.14	0.16	3.89	0	0.02	0.39	0	0.01	0	60.21	0.19	1.99	0.41	0.52	66.53	0.07	0.17	0.41	14.94	0.1	49.74	0	6	-0.57	-4.36	-2.82	64.61	141.96	872.76	481.85	1099.66	723.92	910.92	535.54	1052.78	530.39
16.583	0	0.3	22.76	0.03	0.14	0.02	0.13	0.06	0.36	0.16	54.48	7.55	0	98.5	0.16	2.83	0	0.01	0.36	0	0.01	0	60.81	0.17	1.6	0.45	0.68	59.34	0.05	0.16	0.42	25.75	0.11	48.06	0	6	1.94	-1.09	-1.3	65.05	147.36	871.91	480.66	1099.04	722.8	909.08	533.24	1056.43	532.64
16.616	0	0.29	25.33	0.03	0.14	0.03	0.13	0.06	0.5	0.14	49.67	6.04	0	98.3	0.14	2.08	0	0.01	0.5	0	0.01	0	60.72	0.19	2.15	0.48	0.69	57.11	0.06	0.15	0.37	17.87	0.11	49.22	0	6	1.5	-1.71	-0.89	65.09	149.18	871.83	480.71	1099.03	722.63	908.53	532.84	1057.71	533.08
16.649	0	0.29	28.62	0.03	0.13	0.03	0.13	0.06	0.61	0.12	46.38	5.35	0	98.21	0.12	1.35	0	0.01	0.61	0.01	0.01	0	59.12	0.23	2.53	0.61	0.81	56.24	0.07	0.15	0.36	31.75	0.12	50.62	0	6	2.49	-1.97	-0.82	65	149.33	871.81	480.33	1099.72	723.42	908.87	532.87	1058.2	533.04
16.683	0	0.28	23.66	0.03	0.13	0.03	0.14	0.06	0.6	0.12	52.67	4.04	0	98.16	0.12	1.16	0	0.01	0.6	0.01	0.01	0	53.09	0.32	3.5	0.74	0.83	52.75	0.08	0.17	0.37	14.75	0.13	48.17	0	6	2.3	-2.11	-0.82	65.04	149.23	871.86	480.46	1099.18	723.72	908.68	533.73	1057.89	531.27
16.716	0	0.26	13.34	0.03	0.13	0.03	0.14	0.06	0.56	0.11	73.33	2.25	0	98.36	0.11	0.88	0	0	0.56	0.01	0.01	0	43.54	0.4	4.13	0.82	0.72	45.52	0.1	0.17	0.36	17.66	0.14	41.51	0	6	1.28	-1.52	-0.8	64.99	148.14	872.54	481.04	1099.16	723.42	909.62	533.82	1057.74	531.3
16.75	0	0.22	8.86	0.03	0.13	0.03	0.14	0.06	0.43	0.1	82.28	1.01	0	98.14	0.1	0.78	0	0	0.43	0.01	0	0	42.19	0.36	5.34	0.98	0.69	34.99	0.14	0.21	0.33	10	0.16	37.18	0	6	2.44	-2.17	-0.99	64.92	148.43	872.88	481.21	1099.68	723.87	909.66	534.46	1058.07	531.97
16.783	0	0.21	5.78	0.03	0.13	0.03	0.15	0.06	0.44	0.09	88.44	0.77	0	97.97	0.09	0.72	0	0	0.44	0.01	0	0	35.94	0.45	8.06	1.24	0.6	31.29	0.18	0.24	0.31	28.41	0.17	32.85	0	6	2.75	-2.61	-0.36	65.01	150.42	873.32	481.46	1100	724.79	909.76	535.02	1060.14	531.39
16.816	0	0.24	5.41	0.03	0.13	0.03	0.15	0.06	0.44	0.08	89.17	1.28	0	97.76	0.08	0.66	0	0	0.44	0.01	0	0	41.6	0.58	8.74	1.26	0.62	38.49	0.2	0.24	0.3	74.52	0.17	32.17	0	6	2.98	-3.11	-0.55	64.88	149.37	874.39	481.81	1100.77	724.97	910.99	536.05	1060.28	531.02
16.85	0	0.27	6.56	0.03	0.13	0.03	0.16	0.06	0.38	0.07	86.89	2.25	0	98.35	0.07	0.7	0	0	0.38	0.01	0.01	0	41.43	0.76	9.96	1.39	0.59	45.73	0.22	0.27	0.3	64.58	0.17	34.1	0	6	3.05	-1.56	-0.57	64.7	149.46	875.69	483.05	1100.71	724.35	911.59	537.62	1060.93	531.73
16.883	0	0.22	2.25	0.03	0.13	0.02	0.15	0.06	0.26	0.07	95.5	0.91	0	98.21	0.07	0.81	0	0	0.26	0	0	0	35.82	0.75	8.07	1.23	0.52	33.58	0.2	0.23	0.28	14.73	0.16	23.64	0	6	2	1.99	-1.76	64.71	150.23	874.67	484.34	1098.49	723.05	908.26	538.09	1058.42	533.58
16.916	0	0.23	1.19	0.03	0.13	0.02	0.15	0.06	0.26	0.06	97.63	1.21	0	94.28	0.06	1.02	0	0	0.26	0	0	0	34.52	0.87	7.21	1.23	0.48	37.29	0.22	0.23	0.26	32.07	0.17	17.57	0	6	4.37	7.99	-0.44	64.76	154.84	865.08	486.05	1089.38	726.52	898.22	540.17	1053.01	535.94
16.95	0	0.18	0.83	0.03	0.13	0.02	0.15	0.06	0.28	0.04	98.34	0.38	0	96.02	0.04	1.27	0	0	0.28	0	0	0	33.9	1.38	4.83	0.95	0.53	20.91	0.25	0.2	0.25	5.14	0.16	14.23	0	6	1.63	6.09	-0.69	64.36	148.58	854.21	488	1078.28	728	890.09	540.63	1038.63	537.2
16.983	0	0.16	0.59	0.03	0.14	0.03	0.15	0.06	0.4	0.04	98.81	0.33	0	90.95	0.04	1.97	0	0.01	0.4	0	0.01	0	33.78	1.59	4.85	0.75	0.58	16.41	0.27	0.19	0.29	0.97	0.17	11.23	0	6	1.91	10.46	-1.38	64.04	141.48	846.18	488.07	1070.6	729.36	885.26	541.91	1026.59	535.4
17.016	0	0.16	0.51	0.03	0.14	0.03	0.15	0.06	0.67	0.03	98.97	0.34	0	86.07	0.03	3.12	0	0.01	0.67	0	0.01	0	29.54	2.23	3.88	0.7	0.54	17.18	0.3	0.17	0.28	0.93	0.18	10.12	0	6	2.5	12.89	-0.61	64.07	139.17	839.47	487.33	1065.75	731	881.53	541.08	1020.61	535.81
17.05	0	0.16	0.49	0.03	0.15	0.03	0.15	0.07	0.56	0.03	99.02	0.36	0	83.64	0.03	4.21	0	0.02	0.56	0	0.02	0	31.59	3.65	2.99	0.62	0.62	17.22	0.25	0.12	0.26	2.73	0.17	9.91	0	6	-1.78	13.84	2.03	63.35	134.97	831.2	485.93	1060.26	731.19	879.6	537.51	1014.56	535.62
17.083	0	0.16	0.39	0.03	0.16	0.03	0.15	0.07	0.46	0.03	99.21	0.64	0	87.91	0.03	6.39	0	0.02	0.46	0	0.02	0	24.46	4.03	2.6	0.51	0.54	22.94	0.22	0.11	0.27	5.11	0.17	8.37	0	6	-0.45	12.08	1.86	63.74	131.89	827.76	485.44	1056.66	731.38	877.36	537.27	1009.24	535.14
17.117	0	0.17	0.26	0.03	0.19	0.02	0.16	0.09	0.22	0.03	99.47	1.41	0	83.45	0.02	11.25	0	0.03	0.22	0	0.03	0	15.27	6.46	2.45	0.38	0.44	29.22	0.27	0.1	0.33	1.45	0.16	5.75	0	6	-0.17	13.91	2.88	63.84	130.5	823.97	484.05	1054.1	730.35	875.99	537.41	1006.44	533.85
17.15	0	0.13	0.21	0.03	0.24	0.02	0.16	0.12	0.26	0.05	99.53	1.29	0	83.78	0.02	18.47	0	0.06	0.26	0	0.05	0	8.94	8.54	3.05	0.26	0.34	20.77	0.28	0.08	0.37	2.23	0.15	5.39	0	6	0.09	13.79	2.68	63.93	129.6	822.61	484.92	1051.5	730.47	874.24	537.44	1003.81	534.76
17.183	0	0.11	0.18	0.03	0.29	0.02	0.14	0.16	0.3	0.08	99.41	1.74	0	87.28	0.02	25.08	0	0.08	0.3	0	0.08	0	5.36	8.81	3.69	0.22	0.3	18.04	0.27	0.07	0.41	2.11	0.15	5.34	0	6	1.74	12.37	3.37	64.42	129.59	821.27	485.8	1047.78	729.22	872.35	537.49	1001.94	536.55
17.217	0	0.11	0.19	0.03	0.29	0.02	0.15	0.16	0.35	0.09	99.41	1.38	0	85.63	0.03	25.04	0	0.07	0.35	0	0.09	0	4.05	9.63	5.26	0.12	0.29	15.14	0.21	0.05	0.51	1.5	0.15	5.8	0	6	0.68	13.07	2.7	64.87	131.38	819.23	486.63	1044.98	729.03	868.41	537.89	999.78	536.73
17.25	0	0.12	0.24	0.03	0.27	0.03	0.16	0.14	0.47	0.07	99.45	1.29	0	85.88	0.03	23.01	0	0.04	0.47	0	0.07	0	3.67	10.08	5.37	0.11	0.31	16.32	0.22	0.04	0.6	2.35	0.15	7.4	0	6	1.17	12.97	2.84	64.72	128.65	818.05	487.39	1043.09	729.11	868.34	539.02	996.98	537.1
17.283	0	0.13	0.25	0.03	0.25	0.02	0.17	0.13	0.35	0.03	99.49	1.73	0	76.92	0.03	20.62	0	0.02	0.35	0	0.03	0	3.34	9.38	6.56	0.07	0.38	22.47	0.2	0.03	0.75	4.8	0.15	7.42	0	6	1.01	15.98	3.55	65.03	130.45	815.5	487.98	1040.94	729.65	865.96	539.35	996.41	538.58
17.317	0	0.13	0.22	0.03	0.24	0.02	0.16	0.12	0.29	0.03	99.52	1.36	0	74.28	0.03	19.07	0	0.02	0.29	0	0.02	0	2.73	7.47	7.5	0.04	0.42	20.95	0.18	0.02	1	7.67	0.15	5.9	0	6	2.66	16.7	3.94	64.97	127.09	812.75	488.11	1038.66	731.17	865.48	539.69	992.56	539.4
17.35	0	0.15	0.22	0.03	0.23	0.02	0.17	0.12	0.26	0.04	99.53	1.89	0	74.84	0.04	18.08	0	0.01	0.26	0	0.02	0	2.54	8.31	9.29	0.04	0.52	26.09	0.2	0.01	1.12	4.2	0.15	5.65	0	6	1.45	16.55	4.18	64.86	126.22	809.48	488.92	1034.98	731.12	862.65	540.03	988.87	539.83
17.384	0	0.14	0.23	0.03	0.22	0.02	0.21	0.11	0.19	0.03	99.54	0.93	0	74.17	0.04	16.49	0	0.01	0.19	0	0.01	0	2.72	11.2	10.59	0.03	0.57	18.2	0.28	0.01	1.41	4.66	0.16	5.62	0	6	1.02	16.73	3.85	65.41	128.35	806.04	489.37	1031.23	731.41	857.71	539.67	986.06	540.51
17.417	0	0.14	0.27	0.03	0.22	0.02	0.25	0.11	0.22	0.04	99.46	0.91	0	83.05	0.05	16.62	0	0.01	0.22	0	0.02	0	5.23	14.3	10.96	0.04	0.9	17.71	0.37	0.01	1.68	96.26	0.17	7.23	0	6	1.89	14.06	3.45	66.06	129.56	803.64	490.64	1027.28	731.57	853.46	540.36	983.01	541.85
17.45	0	0.13	0.24	0.04	0.28	0.02	0.25	0.14	0.27	0.05	99.44	1.92	0	82.64	0.05	23.04	0	0.01	0.27	0	0.04	0	7.02	15.7	12.24	0.05	0.95	21.36	0.43	0.01	1.64	98.37	0.16	7.45	0	6	1.23	14.2	3.25	65.99	129.33	800.13	491.24	1023.27	731.22	849.6	541.2	978.93	541.71
17.484	0	0.12	0.21	0.04	0.34	0.02	0.29	0.18	0.31	0.06	99.33	3.05	0	76.26	0.05	28.72	0	0.01	0.31	0.01	0.06	0.01	9.14	20.05	13.04	0.07	0.97	21.56	0.51	0.01	1.98	95.15	0.17	7.64	0	6	0.53	16.17	1.85	66.02	129.84	796.69	492.62	1019.24	732.36	844.23	542.39	974.07	541.98
17.517	0	0.11	0.15	0.04	0.4	0.03	0.26	0.23	0.45	0.08	99.2	4.25	0	73.73	0.05	34.06	0	0.01	0.45	0.01	0.08	0.01	9.65	20.01	10.97	0.08	0.84	20.5	0.61	0.01	2.26	51.33	0.17	6.06	0	6	1.42	16.84	3.08	66.01	131.22	789.67	492.69	1013.23	732.72	838.36	543.45	969.58	543.11
17.55	0	0.1	0.14	0.03	0.44	0.03	0.23	0.26	0.53	0.05	99.12	5.74	0	78.03	0.05	36.83	0	0.01	0.53	0.01	0.05	0.01	11.36	19.47	10.31	0.08	0.76	21.68	0.7	0.01	2.41	43.87	0.19	5.62	1	12	1	15.66	2.1	65.82	130.33	784.93	492.8	1008.94	733.54	833.21	544.13	963.53	542.1
17.584	0	0.09	0.15	0.03	0.49	0.03	0.2	0.29	0.45	0.05	99.02	5.64	0	79.46	0.05	39.88	0	0.01	0.45	0.01	0.02	0	13.72	17.9	8.58	0.09	0.68	18.4	1.21	0.01	3	12.51	0.21	7.22	0	12	1.35	15.24	1.8	66.12	132.18	779.61	493.23	1003.27	734.15	826.48	543.73	958.65	543.06
17.617	0	0.09	0.19	0.03	0.5	0.03	0.16	0.3	0.37	0.05	99	5.73	0	82.72	0.05	40.33	0	0.01	0.37	0.01	0.01	0	16.01	15.38	6.03	0.09	0.62	18.15	1.32	0.01	3.16	23.86	0.21	9.59	0	12	-0.33	14.17	2.1	65.76	130.45	774.57	494.47	997.8	734.34	822.35	544.5	952.8	543.64
17.65	0	0.09	0.22	0.03	0.54	0.03	0.13	0.32	0.27	0.05	98.92	7.71	0	81.34	0.05	42.4	0	0.02	0.27	0.01	0.01	0	19.89	12.68	4.11	0.12	0.58	20.05	1.56	0.01	3.52	32.08	0.22	11.47	0	12	0.14	14.64	1.97	65.78	130.58	771.73	495.45	994.18	734.75	818.94	545.26	949.51	544.69
17.684	0	0.1	0.22	0.03	0.48	0.02	0.12	0.28	0.23	0.05	99.03	6.18	0	86.21	0.05	38.91	0	0.02	0.23	0	0.01	0	18.43	10.74	3.27	0.16	0.49	20.58	2	0.01	3.75	45	0.22	10.54	0	12	-0.08	12.83	1.07	66.15	133.34	769.25	495.92	990.97	734.02	813.74	546.53	947.06	544.1
17.717	0	0.12	0.28	0.03	0.37	0.02	0.14	0.2	0.26	0.05	99.26	4.18	0	88.27	0.05	30.78	0	0.01	0.26	0	0.01	0	21.03	10.22	2.59	0.15	0.49	23.56	2.04	0.01	3.44	97.87	0.21	10.96	0	12	1.67	11.91	1.34	66.39	131.18	767.67	495	990.05	733.83	813.84	547.3	944.96	543.15
17.751	0	0.13	0.27	0.03	0.35	0.03	0.13	0.18	0.36	0.05	99.3	4.69	0	88.72	0.05	28.88	0	0.01	0.36	0	0.01	0	22.08	8.58	2	0.23	0.48	26.99	2.73	0.01	2.96	98.93	0.21	10.17	0	12	3.8	11.69	1.67	66.53	131.58	766.19	495.16	988.33	734.28	812.38	547.73	943.91	544.28
17.784	0	0.12	0.28	0.03	0.37	0.03	0.13	0.19	0.41	0.08	99.27	4.41	0	90.24	0.08	30.04	0	0.02	0.41	0	0.02	0	23.96	8.79	1.95	0.34	0.49	25.01	2.87	0.02	2.34	98.6	0.22	10.79	0	12	2.45	10.88	2.03	66.71	133.11	765.97	495.28	987.16	732.7	811.27	547.04	944.35	544.29
17.817	0	0.12	0.28	0.03	0.33	0.03	0.13	0.17	0.51	0.09	99.33	2.23	0	95.71	0.09	27.16	0	0.02	0.51	0	0.02	0	25.38	8.01	1.54	0.36	0.5	19.13	2.87	0.02	1.89	98.11	0.21	10.18	0	12	0.64	6.48	1.51	66.79	136.6	763.2	492.61	988.84	734.08	808.36	545.76	944.89	541.31
17.851	0	0.11	0.27	0.03	0.33	0.03	0.12	0.17	0.57	0.1	99.34	1.91	0	98.59	0.1	26.62	0	0.02	0.57	0	0.02	0	28.04	6.71	1.54	0.52	0.6	17.69	3.02	0.03	1.4	69.97	0.21	9.5	0	12	3.17	0.76	0.82	66.86	143.82	764.98	490.15	993.87	735.55	807.3	545.43	951.02	539.99
17.884	0	0.12	0.31	0.03	0.3	0.03	0.12	0.15	0.68	0.13	99.38	1.81	0	98.6	0.13	23.77	0	0.03	0.68	0	0.02	0	40.47	5.65	1.49	0.57	0.78	19.86	2.68	0.03	1.22	59.36	0.21	10.25	1	18	4.15	-0.73	0.43	66.83	139.85	767.19	489.04	997.13	736.79	811.57	544.38	951.32	539.04
17.917	0	0.15	0.41	0.03	0.23	0.03	0.13	0.11	0.8	0.15	99.19	1.37	0	98.73	0.15	16.49	0	0.03	0.8	0.01	0.02	0	53.65	4.47	1.54	0.6	1.01	23.66	2.47	0.04	1.09	22.44	0.21	11.1	0	18	2.24	0.24	0.07	66.71	139.23	769.16	488.95	998.57	735.45	813.26	544.25	952.34	537.72
17.951	0	0.19	0.64	0.03	0.2	0.03	0.13	0.09	0.65	0.16	98.72	2.26	0	98.3	0.16	11.44	0	0.03	0.65	0.01	0.02	0	63.04	2.65	1.51	0.5	1.4	34.98	2.18	0.08	1.25	5.04	0.21	14.14	0	18	3.58	-1.72	0.41	66.65	138.69	772.78	488.04	1001.27	734.25	816.97	542.58	955.57	537.66
17.984	0	0.23	0.92	0.03	0.17	0.03	0.13	0.07	0.52	0.15	98.16	3.36	0	97.81	0.15	7.01	0	0.02	0.52	0.01	0.02	0	67.12	2.47	1.5	0.48	1.38	44.53	1.91	0.08	1.39	1.91	0.19	16.58	0	18	5.24	-3	-0.74	67.12	142.34	780.24	488.02	1009.2	735.15	821.58	544.18	963.76	537.38
18.017	0	0.26	1.33	0.03	0.15	0.03	0.14	0.07	0.41	0.14	97.35	3.78	0	98.24	0.14	4.22	0	0.01	0.41	0.01	0.01	0	72.92	2.12	1.72	0.34	1.55	48.84	1.52	0.09	1.29	1.82	0.18	19.39	0	18	4.87	-1.88	-1.2	67.27	139.86	781.2	487.2	1011.8	736.08	824.21	544.41	963.82	535.94
18.051	0	0.28	2.91	0.03	0.14	0.02	0.14	0.06	0.28	0.12	94.18	4.48	0	96.5	0.12	2.14	0	0.01	0.28	0.01	0.01	0	72.35	1.44	1.74	0.45	1.6	53.13	1.09	0.12	1.1	0.44	0.15	26.42	0	18	2.96	-5.41	-1.76	67.17	138.26	783.72	486.94	1014.18	735.62	826.81	543.53	964.8	534.75
18.084	0	0.28	8.85	0.03	0.14	0.02	0.14	0.06	0.29	0.13	82.29	4.33	0	94.95	0.13	1.57	0	0	0.29	0.01	0	0	78.08	1.51	2.32	0.51	1.59	53.23	0.99	0.13	1.01	0.72	0.14	37.35	0	18	2.61	-7.33	-1.67	67.49	136.03	785.1	485.47	1015.88	734.4	829.6	542.37	965.3	533
18.118	0	0.25	15.87	0.03	0.14	0.02	0.14	0.06	0.38	0.17	68.27	2.24	0	94.92	0.17	1.2	0	0	0.38	0.01	0	0	79.11	1.69	2.87	0.73	1.34	45.12	0.77	0.2	0.74	0.73	0.14	43.5	0	18	2.67	-7.37	-2.21	67.64	136.01	787.07	483.99	1018.5	734.03	831.33	540.87	967.02	531.51
18.151	0	0.2	11.49	0.03	0.14	0.02	0.15	0.06	0.4	0.19	77.02	0.75	0	95.13	0.19	1.06	0	0	0.4	0.01	0	0	63.46	1.67	2.97	0.94	0.93	30.56	0.79	0.28	0.6	0.36	0.15	39.96	0	18	4.95	-7.14	-1.99	67.82	135.94	789.11	482.35	1021.41	734.03	834.07	539.93	969.71	530.89
18.184	0	0.19	10.75	0.03	0.14	0.02	0.15	0.06	0.38	0.21	78.5	0.58	0	95.82	0.21	1.19	0	0	0.38	0.01	0	0	49.28	1.6	3.23	0.93	0.75	26.71	0.73	0.29	0.53	0.48	0.14	39.29	0	18	4.56	-6.35	-0.52	68.1	134.86	790.36	481.42	1022.84	732.68	837.5	538.58	972.12	530.61
18.218	0	0.19	12.03	0.03	0.14	0.03	0.14	0.06	0.44	0.26	75.94	0.52	0	97.57	0.26	1.55	0	0	0.44	0.01	0	0	40.92	1.34	3.76	1.53	0.64	24.97	0.59	0.45	0.43	1.33	0.15	40.56	0	18	6.71	-3.53	-0.97	68.29	140.3	794	478.96	1026.38	730.26	837.89	537.22	977.93	528.68
18.251	0	0.16	8.64	0.03	0.14	0.02	0.14	0.06	0.38	0.35	82.71	0.33	0	94.6	0.35	2.15	0	0	0.38	0.01	0	0	32.99	1.32	3.07	1.64	0.51	17.77	0.55	0.51	0.37	0.8	0.15	37.24	0	18	5	-7.68	-1.15	68.29	139.61	798.36	477.62	1030.61	729.21	842.19	533.97	981.64	527.38
18.284	0	0.16	7.41	0.03	0.14	0.02	0.14	0.07	0.5	0.5	85.18	0.37	0	95.4	0.5	2.79	0	0	0.38	0.01	0	0	24.53	1.19	2.54	2.05	0.36	18.91	0.55	0.67	0.33	1.65	0.15	35.81	0	18	4.87	-6.84	-0.4	68.47	141.71	801.41	475.95	1033.71	727.09	844.99	531.96	986.59	526.33
18.318	0	0.15	5.48	0.03	0.15	0.03	0.14	0.07	0.72	0.72	89.03	0.33	0	96.27	0.72	3.55	0	0	0.5	0.01	0.01	0	30.43	1.04	2.12	2.38	0.32	15.25	0.54	0.95	0.32	2.11	0.15	32.97	0	18	4.19	-5.75	0.18	68.4	143.99	805.29	473.34	1038.65	725.26	848.89	528.69	992.81	524.51
18.351	0	0.14	2.87	0.03	0.15	0.03	0.13	0.07	0.86	0.86	94.26	0.33	0	94.87	0.86	4.01	0	0	0.45	0.01	0	0	20.67	0.94	1.29	2.56	0.24	10.82	0.64	1.12	0.26	0.56	0.15	26.73	0	18	2.95	-7.41	-0.49	68.06	144.75	810.31	471.65	1045.18	725.34	853.49	526.62	998.18	522.65
18.385	0	0.14	2.18	0.02	0.15	0.03	0.13	0.07	0.92	0.93	95.64	0.33	0	94.78	0.93	3.79	0	0.01	0.47	0.01	0.01	0	16.2	0.92	0.86	2.67	0.16	10.7	0.6	1.52	0.23	1.55	0.16	24.04	0	18	3.62	-7.5	0.46	67.88	146.52	815.84	469.24	1052.23	724.5	859.92	524.21	1006.42	521.55
18.418	0	0.15	3.18	0.02	0.15	0.03	0.13	0.07	0.9	1.11	93.63	0.33	0	91.65	1.11	3.31	0	0.01	0.51	0.01	0.01	0	21.15	0.9	0.74	2.72	0.14	14.67	0.62	1.68	0.17	1.96	0.16	27.58	0	18	3.3	-10.02	0.99	67.56	146.03	819.5	468.29	1056.64	724.48	864.75	522.39	1010.78	521.31
18.451	0	0.14	2.4	0.02	0.15	0.02	0.13	0.07	0.76	1.1	95.19	0.33	0	94.18	1.1	3.18	0	0.01	0.31	0.01	0.01	0	19.49	0.76	0.49	2.12	0.09	12.43	0.53	1.51	0.14	0.72	0.14	24.82	0	18	3.8	-8.08	0.61	67.45	149.75	827.5	465.42	1066.16	722.73	871.26	521.4	1020.97	518.32
18.485	0	0.15	1.82	0.02	0.14	0.02	0.13	0.07	0.8	1.11	96.36	0.33	0	89.24	1.11	2.45	0	0.01	0.26	0.01	0.01	0	20.45	0.8	0.35	2.04	0.06	12.58	0.6	1.68	0.08	2.64	0.15	21.98	0	18	2.95	-11.42	0.46	66.95	146.63	830.4	464.15	1070.55	723.16	876.21	518.56	1022.84	518.25
18.518	0	0.15	1.37	0.02	0.14	0.02	0.13	0.07	0.68	1.01	97.26	0.33	0	91.74	1.01	1.88	0	0.01	0.18	0.01	0	0	19.12	0.68	0.31	2.76	0.05	13.31	0.94	2.13	0.06	4.05	0.14	19.11	0	18	4.62	-9.96	2.13	67	146.24	834.93	463.09	1075.95	724.06	883.32	516.97	1029.55	518.6
18.551	0	0.14	1.31	0.02	0.14	0.02	0.13	0.07	0.62	0.91	97.37	0.33	0	92.39	0.91	1.56	0	0.01	0.12	0.01	0	0	19.87	0.62	0.27	2.61	0.04	9	1.27	2.17	0.06	7.66	0.14	18.64	0	18	2.16	-9.52	2.28	66.79	149.92	842.08	463.22	1082.93	722.65	888.76	516.45	1038.67	518.29
18.585	0	0.15	1.11	0.03	0.14	0.02	0.13	0.07	0.62	0.85	97.78	0.33	0	89.99	0.85	1.39	0	0.01	0.14	0.01	0	0	14.12	0.62	0.31	3.09	0.03	12.3	2.24	2.32	0.05	3.84	0.15	17.01	0	18	0.95	-11.02	2.28	66.45	151.79	849.39	463.46	1090.52	722.42	895.28	515.48	1047.02	519.3
18.618	0	0.17	1.11	0.03	0.14	0.02	0.13	0.06	0.67	0.76	97.79	0.33	0	90.14	0.76	1.06	0	0.01	0.13	0.01	0	0	16.89	0.67	0.52	3.34	0.03	19.01	2.42	1.95	0.07	2.5	0.14	16.88	0	18	-1.64	-10.94	3.49	66.18	156.91	853.6	463.34	1095.58	721.96	898.92	513.49	1055.7	520.02
18.651	0	0.21	0.87	0.03	0.14	0.02	0.13	0.06	0.58	0.58	98.27	0.76	0	88.06	0.58	0.88	0	0.01	0.14	0	0	0	18.82	0.65	0.74	2.92	0.03	30.85	2.54	1.7	0.07	1.44	0.13	14.5	0	18	0.37	-12.01	3.87	66.18	155.77	858.44	462.81	1101.9	723.53	905.56	513	1061.11	521.31
18.685	0	0.26	0.58	0.03	0.14	0.02	0.14	0.06	0.47	0.47	98.83	2.11	0	86.09	0.47	0.74	0	0.01	0.13	0	0.01	0	13.87	0.73	1.04	2.69	0.03	44.83	2.68	1.55	0.08	8.17	0.11	10.71	0	18	1.49	-12.89	4	66.21	155.37	862.07	461.63	1106.18	723.83	909.83	512.49	1065.02	520.04
18.718	0	0.32	0.62	0.03	0.14	0.02	0.14	0.06	0.48	0.48	98.76	6.24	0	82.39	0.48	0.58	0	0.01	0.11	0	0.01	0	17.94	0.84	1.97	2.53	0.03	59.02	2.43	1.46	0.09	11.86	0.1	11.28	0	18	2.42	-14.29	3.49	66.14	154.86	867.11	460.28	1113.08	724.19	915.45	511.6	1070.08	520.06
18.752	0	0.26	0.47	0.03	0.14	0.02	0.14	0.06	0.4	0.4	99.05	1.49	0	85.04	0.4	0.61	0	0	0.12	0	0.01	0	19.88	0.72	2.34	2.56	0.03	40.57	3.87	1.4	0.11	5.33	0.1	8.72	0	18	-0.49	-13.31	2.7	65.7	153.76	869.58	459.56	1116.19	722.65	917.82	510.23	1071.32	519.01
18.785	0	0.22	0.46	0.03	0.14	0.02	0.14	0.06	0.37	0.37	99.09	0.76	0	83.72	0.37	0.71	0	0	0.12	0	0.01	0	23.97	0.74	3.31	2.2	0.03	31.08	4.09	1.11	0.12	13.82	0.09	8.37	0	18	2.38	-13.81	2	65.8	149.28	870.02	459.25	1115.99	722.25	919.32	510.57	1068.31	519.86
18.818	0	0.22	0.41	0.03	0.14	0.02	0.15	0.06	0.32	0.32	99.18	0.66	0	72.8	0.32	0.63	0	0	0.19	0	0	0	25.26	0.8	4.92	2.07	0.04	29.23	3.99	1.15	0.12	13.6	0.09	7.34	0	18	0.8	-17.08	2.35	65.63	151.72	871.65	459.87	1117.54	721.81	920.1	510.22	1071.48	520.47
18.852	0	0.19	0.33	0.03	0.14	0.02	0.14	0.06	0.24	0.24	99.34	0.33	0	69.21	0.24	0.76	0	0	0.23	0	0	0	23.69	0.83	4.79	2.33	0.04	17.05	4.78	0.78	0.16	14.23	0.09	5.37	0	18	0.5	-17.95	1.82	65.45	150.96	872.24	459.92	1118.51	722.31	920.56	510.92	1071.27	519.79
18.885	0	0.2	0.29	0.03	0.14	0.02	0.14	0.06	0.23	0.22	99.41	0.45	0	83.18	0.22	0.88	0	0	0.23	0	0	0	24.89	0.85	3.94	2.16	0.04	23.38	4.05	0.69	0.14	23.29	0.09	4.25	0	18	1.82	-14.01	1.12	65.77	147.29	873.58	460.32	1119.11	721.9	922.63	511.39	1069.59	521.25
18.918	0	0.2	0.28	0.03	0.14	0.02	0.14	0.06	0.26	0.22	99.44	0.5	0	70.55	0.22	1.08	0	0	0.26	0	0	0	26.21	0.86	3.13	2.12	0.04	24.94	3.44	0.53	0.14	29.08	0.09	3.87	0	18	2.51	-17.63	2.15	65.86	150.81	873.84	460.71	1118.04	721.58	921.62	511.73	1072.15	520.88
18.952	0	0.19	0.28	0.03	0.14	0.02	0.14	0.06	0.25	0.18	99.45	0.34	0	75.29	0.18	1.24	0	0	0.25	0	0.01	0	27.78	1.07	2.41	2.67	0.05	19.15	4.28	0.47	0.18	30.12	0.09	3.76	0	18	1.71	-16.43	2.19	65.73	151.69	873.39	460.39	1117.75	720.9	920.9	510.97	1072.27	520.84
18.985	0	0.18	0.26	0.03	0.14	0.02	0.14	0.06	0.26	0.17	99.49	0.33	0	75.63	0.17	1.46	0	0	0.26	0	0.01	0	26.2	0.95	1.61	2.65	0.05	17.43	3.84	0.45	0.16	21.97	0.1	3.08	0	18	2.82	-16.34	1.2	66.02	151.46	873.32	458.83	1119.4	720.81	920.6	510.46	1071.73	520.41
19.018	0	0.17	0.26	0.03	0.14	0.02	0.13	0.06	0.22	0.18	99.48	0.33	0	76.98	0.18	1.45	0	0	0.22	0	0.01	0	25.29	0.89	1.45	2.9	0.04	12.89	3.72	0.43	0.15	10.75	0.1	3.16	0	18	0.08	-15.96	0.8	65.84	145.96	873.17	458.16	1120.24	721.05	923.22	509.25	1068.9	518.37
19.052	0	0.16	0.26	0.03	0.14	0.02	0.14	0.06	0.23	0.22	99.49	0.33	0	79.01	0.22	1.53	0	0	0.23	0	0.01	0	22.9	1.06	1.26	3.06	0.04	11.68	2.32	0.33	0.17	21.78	0.1	3.1	0	18	1.98	-15.37	2.19	65.96	144.5	872.67	459.85	1118.29	721.78	924.47	509.44	1068.44	521.88
19.085	0	0.18	0.28	0.03	0.14	0.02	0.14	0.06	0.32	0.22	99.43	0.48	0	87.46	0.22	1.88	0	0	0.32	0	0.01	0	27.17	1.06	1.43	2.87	0.05	23.49	2.13	0.31	0.21	8.93	0.11	4.16	0	18	-1.37	-12.29	0.84	66.16	154.04	872.57	459.67	1117.45	719.47	917.52	511.18	1071.4	518.3
19.119	0	0.28	0.38	0.03	0.14	0.03	0.14	0.06	0.54	0.23	99.24	3.94	0	95.17	0.23	1.61	0	0	0.54	0	0.03	0	44.53	0.91	1.69	2.35	0.07	51.99	1.45	0.3	0.19	15.4	0.12	6.82	0	18	-5.05	-7.1	0.11	65.48	152.14	869.55	459.5	1113.24	717.54	914.05	510.93	1066.14	515.21
19.152	0	0.26	0.57	0.03	0.14	0.03	0.13	0.06	0.5	0.23	98.87	2.5	0	96.96	0.23	1.38	0	0	0.5	0	0.02	0	56.58	0.6	1.68	2.62	0.1	46.34	1.55	0.28	0.18	26.14	0.13	10.6	0	18	0.74	-4.7	-1.2	65.82	155.08	866.96	458.26	1111.94	718.67	909.08	513.25	1064.15	515.54
19.185	0	0.28	1.15	0.03	0.14	0.03	0.13	0.06	0.53	0.21	97.69	3.61	0	98.47	0.21	1.1	0	0	0.53	0	0.02	0	68.43	0.47	1.83	2.73	0.14	51.36	1.59	0.27	0.18	7.81	0.14	17.3	0	18	-1.18	-1.18	0.1	65.38	155.86	861.82	458.91	1105.94	718.97	904.77	512.55	1060.61	514.95
19.219	0	0.21	2.28	0.03	0.14	0.03	0.13	0.06	0.4	0.19	95.45	0.76	0	96.86	0.19	0.9	0	0	0.4	0	0.01	0	83.17	0.26	1.93	3.08	0.19	30.84	1.73	0.22	0.14	10.15	0.17	23.77	0	18	3.2	-4.85	-0.59	65.36	159.3	860.54	458.73	1104.62	719.23	900.77	514.75	1060.06	515.83
19.252	0	0.17	5.17	0.03	0.13	0.03	0.13	0.06	0.38	0.15	89.65	0.33	0	97.75	0.15	0.72	0	0	0.38	0	0.01	0	87.45	0.23	2.17	2.57	0.32	17.45	1.49	0.2	0.14	2.03	0.18	31.75	0	18	3.92	-3.15	-0.82	65.18	159.75	859.94	458.76	1104.16	719.93	899.76	515.72	1059.52	515.21
19.285	0	0.17	11.72	0.03	0.13	0.03	0.13	0.06	0.5	0.15	76.57	0.33	0	97.63	0.15	0.56	0	0	0.5	0	0.01	0	87.62	0.2	2.47	1.98	0.51	16.75	1.19	0.17	0.12	6.45	0.2	40.09	0	18	3.52	-3.4	-0.95	65.06	159.7	858.88	458.17	1103.24	719.16	898.63	515.01	1058.33	514.76
19.319	0	0.15	17.26	0.03	0.13	0.03	0.13	0.06	0.77	0.12	65.49	0.33	0	97.41	0.12	0.37	0	0	0.77	0	0.01	0	91.48	0.12	1.96	1.82	0.82	10.5	1.03	0.14	0.11	7.3	0.22	44.32	0	18	4.64	-3.85	-0.57	64.93	156.34	858.24	457.81	1103.15	720.21	900.45	514.18	1056.78	515.35
19.352	0	0.15	16.47	0.03	0.13	0.03	0.13	0.06	1.15	0.09	67.06	0.33	0	97.67	0.09	0.26	0	0	1.15	0	0.01	0	91.72	0.13	1.6	1.52	0.94	9.55	0.93	0.13	0.11	5.39	0.24	43.77	0	18	2.85	-3.32	-0.56	64.45	151.17	858.09	457.53	1102.57	719.98	902.76	513.23	1053.93	513.43
19.386	0	0.15	16.81	0.03	0.13	0.03	0.13	0.06	1.6	0.08	66.38	0.33	0	95.55	0.08	0.21	0	0	1.6	0	0.01	0	90.04	0.12	1.8	0.77	1.04	10.99	0.7	0.12	0.13	6.55	0.25	44	0	18	4.82	-6.67	1.88	64.65	156.98	860.96	458.73	1103.19	719.74	904.42	513.07	1061.38	515.7
19.419	0	0.15	11.24	0.03	0.13	0.03	0.13	0.06	1.34	0.06	77.53	0.33	0	94.21	0.06	0.21	0	0	1.34	0	0.01	0	86.69	0.12	2.06	0.45	0.97	10.63	0.74	0.13	0.18	0.86	0.25	39.6	0	18	7.8	-8.05	3.28	64.6	151.05	864.43	459.86	1103.83	719.31	911.08	512.65	1062.02	518.25
19.452	0	0.17	5.83	0.03	0.13	0.03	0.14	0.06	1.44	0.05	88.34	0.34	0	95.38	0.05	0.22	0	0	1.44	0	0.01	0	80.21	0.16	3.3	0.27	1.05	19.18	0.71	0.13	0.26	0.71	0.25	32.86	0	18	6.1	-6.86	4.09	64.59	151.87	865.72	457.51	1106.83	717.17	913.78	511.43	1065.59	515.61
19.486	0	0.17	3.83	0.03	0.13	0.03	0.14	0.06	1.23	0.05	92.33	0.33	0	95.8	0.05	0.2	0	0	1.23	0	0.01	0	70.26	0.17	3.58	0.16	1.03	17.36	0.8	0.13	0.46	0.57	0.26	28.73	0	18	4.78	-6.36	4.33	64.96	153.85	868.24	455.71	1111.92	717.94	916.95	508.86	1070.69	514.68
19.519	0	0.15	3.77	0.03	0.13	0.03	0.14	0.06	1.38	0.05	92.47	0.33	0	95.63	0.05	0.23	0	0	1.38	0	0.01	0	68.62	0.15	3.61	0.12	1.01	10.5	0.81	0.12	0.72	0.41	0.33	28.61	0	18	6.11	-6.57	2.74	65.26	155.45	885.01	456.09	1125.64	715.68	929.5	509.16	1084.86	514.38
19.552	0	0.16	2.45	0.03	0.13	0.03	0.14	0.06	1.54	0.06	95.09	0.33	0	94.43	0.06	0.26	0	0	1.54	0	0.01	0	68.49	0.17	4.07	0.08	1	12.36	0.69	0.11	0.76	1.07	0.33	24.45	0	18	4.23	-7.85	3.1	65.22	150.96	893.97	454.62	1135.35	714.42	941.48	506.03	1092.25	513.58
19.586	0	0.16	1.98	0.03	0.13	0.03	0.14	0.06	1.36	0.04	96.05	0.33	0	90.66	0.07	0.31	0	0	1.36	0	0.02	0	64.97	0.16	6.23	0.04	1.23	12.61	0.49	0.1	0.72	0.36	0.33	22.38	0	18	6.33	-10.64	1.9	65.84	152.65	906	451.87	1148.85	712.68	951.95	504.68	1104.4	512.44
19.619	0	0.17	1.19	0.03	0.13	0.03	0.14	0.06	1.23	0.04	97.62	0.33	0	94.04	0.11	0.41	0	0	1.23	0	0.03	0	54.79	0.21	6.5	0.04	1.2	16.52	0.44	0.1	0.76	0.34	0.32	17.56	0	18	4.49	-8.21	2.23	66.07	151.7	914.7	449.97	1157.72	711.35	961.62	502.56	1113.18	508.96
19.652	0	0.21	0.82	0.03	0.13	0.03	0.15	0.06	0.9	0.05	98.36	0.83	0	90.16	0.17	0.41	0	0	0.9	0	0.05	0	44.17	0.29	6.68	0.02	1.28	32.16	0.35	0.09	0.68	1.2	0.3	13.98	0	18	6.04	-10.92	2.79	66.07	153.24	922.83	448.69	1167.85	711.69	970.72	500.56	1123.61	510.89
19.686	0	0.27	0.63	0.03	0.13	0.03	0.15	0.06	0.71	0.1	98.73	2.55	0	88.75	0.29	0.4	0	0	0.71	0	0.1	0	36.26	0.64	7.83	0.01	1.44	47.27	0.25	0.08	0.7	2.46	0.28	11.55	0	18	6.12	-11.67	2.8	65.92	148.51	928.92	445.95	1174.99	710.96	979.62	498.1	1127.82	507.63
19.719	0	0.27	0.48	0.03	0.13	0.03	0.15	0.06	0.62	0.18	99.04	2.52	0	87.57	0.47	0.42	0	0.01	0.62	0.01	0.18	0	24.6	0.8	7.05	0.01	1.5	47.24	0.22	0.07	0.67	0.51	0.24	8.88	0	18	5.76	-12.24	4.8	65.85	150.96	932.62	444.88	1179.22	710.06	984.92	494.81	1135.24	508.7
19.753	0	0.33	0.36	0.04	0.13	0.03	0.17	0.06	0.82	0.51	99.28	6.27	-1.71	90.77	0.82	0.47	0	0.01	0.81	0.01	0.51	0.01	21.11	1.55	11.15	0.01	1.97	58.86	0.16	0.08	0.87	0.86	0.22	6.11	0	18	7.95	-10.57	7.2	65.79	153.32	938.24	444.36	1183.48	709.24	991.76	493.16	1144.19	509.62
19.786	0	0.4	0.3	0.04	0.14	0.03	0.21	0.06	1.09	0.56	99.2	13	-5.88	89.38	1.09	0.43	0	0.01	0.94	0.01	0.56	0.01	16.81	2.33	18.17	0.01	2.26	68.58	0.13	0.06	1.06	0.7	0.19	4.42	0	18	7.78	-11.35	6.52	65.61	156.27	947.12	445.23	1192.29	708.73	998.5	493.63	1153.72	511.73
19.819	0	0.42	0.28	0.06	0.14	0.03	0.24	0.06	1.45	0.93	99.15	14.84	-7.67	83.85	1.3	0.37	0	0.02	1.45	0.02	0.93	0.02	16.71	2.46	24.27	0	2.5	70.15	0.12	0.06	1.19	1.36	0.19	3.82	0	18	4.24	-13.77	6.87	65.11	153.52	949.32	444.43	1196.87	709.07	1003.72	491.09	1155.91	511.28
19.853	0	0.49	0.29	0.06	0.14	0.03	0.27	0.06	1.44	0.86	99.02	24.41	-10.48	95.36	1.08	0.28	0	0.02	1.44	0.01	0.86	0.02	10.86	4.06	26.67	0	2.49	77.83	0.09	0.05	2.04	0.58	0.16	3.9	0	18	5.43	-6.88	7.27	65.07	155.48	959	447.28	1203.9	710.61	1011.51	494.95	1165.99	512.57
19.886	0	0.54	0.29	0.07	0.14	0.03	0.3	0.06	1.38	0.48	98.93	26.64	-12.28	87.62	1	0.21	0	0.03	1.38	0.01	0.48	0.01	9.69	3.94	33.93	0	2.74	79.34	0.08	0.05	2.46	0.23	0.17	4	0	18	5.38	-12.21	7.19	65	155.73	956.5	446.73	1202.21	709.18	1009.45	492.81	1163.64	514.69
19.919	0	0.5	0.28	0.09	0.14	0.03	0.34	0.06	1.63	0.47	99.01	16.06	-11.57	92.51	1.02	0.21	0	0.05	1.63	0.02	0.47	0.01	9.98	4.19	39.15	0	2.96	71.12	0.07	0.05	3.24	1.88	0.17	3.52	0	18	3.67	-9.43	8.48	64.95	160.73	957.82	447.36	1203.02	709.29	1009.85	492.65	1169.07	514.59
19.953	0	0.58	0.28	0.12	0.14	0.03	0.43	0.06	1.93	0.3	98.84	22.91	-15.05	89.32	0.84	0.2	0.01	0.06	1.93	0.02	0.3	0.01	11.68	5.27	48.69	0	3.72	76.31	0.05	0.04	2.87	2.87	0.17	3.75	0	18	3.76	-11.38	6.71	64.53	157.08	955.36	447.69	1199.67	708.2	1006.3	493.78	1162.06	514.07
19.986	0	0.58	0.29	0.14	0.14	0.03	0.47	0.06	2.93	0.26	98.84	20.16	-14.92	93.55	0.59	0.16	0.01	0.05	2.93	0.02	0.26	0.01	19.72	5.79	52.78	0.01	5.7	73.28	0.04	0.04	3.07	21.75	0.19	4.05	0	18	6.03	-8.63	4.63	64.33	158.51	955.56	449.88	1198.51	708.77	1002.48	498.07	1159.94	516.24
20.019	0	0.57	0.36	0.12	0.14	0.03	0.42	0.06	3.09	0.17	98.86	22.19	-13.89	97.46	0.53	0.13	0.01	0.03	3.09	0.01	0.17	0	24.46	5.02	48.62	0	7.88	74.64	0.03	0.03	3.16	66.82	0.19	5.95	0	18	4.28	-3.76	2.59	64.05	158.18	952.39	456.22	1192.61	712.66	995.33	507.09	1153.18	517.39
20.053	0	0.55	0.38	0.12	0.15	0.03	0.45	0.06	2.26	0.09	98.89	18.85	-14.29	97.37	0.42	0.1	0.01	0.02	2.26	0.01	0.09	0	24.23	6.96	47.6	0.01	9.28	72.91	0.02	0.02	2.89	63.72	0.15	6.53	0	18	4.11	3.94	3.54	63.83	157.03	944.79	458.26	1185.41	715.49	989.94	507.91	1146.43	520.99
20.086	0	0.5	0.41	0.13	0.15	0.03	0.45	0.06	1.34	0.04	98.99	10.13	-13.2	97.79	0.32	0.08	0.01	0.01	1.34	0.01	0.04	0	24	6.3	50.27	0	12.14	64.82	0.02	0.02	3.63	14.97	0.15	7.28	0	18	5.96	3.05	5.16	64.2	162.39	932.49	461.77	1172.13	718.24	976.69	510.39	1138.29	526.42
20.12	0	0.42	0.46	0.14	0.16	0.03	0.46	0.06	0.78	0.02	99.07	4.04	-10.84	97.24	0.25	0.09	0.01	0.01	0.78	0.01	0.02	0	40.03	5.8	53.13	0	16.05	51.45	0.01	0.01	5	7.19	0.15	8.27	0	18	2.08	4.2	4.93	63.99	154.55	923.59	463.28	1162.5	718.56	970.83	510.67	1124.63	525.84
20.153	0	0.39	0.55	0.14	0.17	0.03	0.45	0.06	0.69	0.02	98.9	4.21	-9.5	96.08	0.16	0.08	0.01	0.01	0.69	0.01	0.02	0	47.92	5.14	53.75	0	20.6	45.88	0.01	0.01	7.27	2.64	0.16	10.02	0	18	1.2	6	4.75	63.99	153.86	916.83	464.56	1154.95	718.82	963.84	511.72	1116.98	526.57
20.186	0	0.28	0.71	0.13	0.17	0.03	0.41	0.06	0.57	0.02	98.58	3.42	-4.15	96.72	0.1	0.08	0.01	0.01	0.57	0	0.02	0	45.49	4.46	51.18	0	20.52	25.97	0.01	0.01	7.8	7.72	0.16	12.44	0	18	3.25	5.08	5.92	64.47	153.57	907.36	466.09	1146.05	721.32	956.32	512.41	1108.8	530.68
20.22	0	0.2	1.08	0.07	0.17	0.03	0.27	0.06	0.66	0.03	97.85	0.91	0	96.09	0.08	0.07	0.01	0.01	0.66	0	0.03	0	55.36	2.36	33.65	0	20.07	10.73	0.01	0.01	9.68	7.67	0.2	16.43	0	18	2.76	5.99	4.47	64.53	151.76	903.54	467.54	1141.03	721.9	950.83	515.46	1101.98	529.09
20.253	0	0.16	1.6	0.05	0.16	0.03	0.21	0.06	0.85	0.05	96.81	0.4	0	93.48	0.07	0.08	0.01	0	0.85	0.01	0.05	0	58.57	1.64	22.04	0	18.02	4.03	0.01	0.01	7.83	6.03	0.24	20.22	0	18	3.17	8.69	5.39	64.5	149.08	895.15	469.06	1131.52	723.51	944.3	516.77	1092.81	529.74
20.286	0	0.14	1.49	0.04	0.15	0.03	0.17	0.06	1.37	0.11	97.02	0.33	0	92.59	0.05	0.11	0.01	0	1.37	0.01	0.11	0	56.54	1.09	13.04	0	14.07	1.65	0.02	0.01	6.4	13.41	0.29	19.62	0	18	4.06	9.37	4.14	64.98	147.63	889.07	469.32	1125.39	724.03	937.37	518.43	1084.62	529.03
20.32	0	0.14	3.11	0.03	0.15	0.03	0.15	0.06	2.19	0.15	93.79	0.33	0	93.9	0.04	0.13	0.01	0	2.19	0.02	0.15	0	63.8	0.62	7.38	0	12.43	2.13	0.02	0.01	4.85	14.44	0.36	26.72	0	18	4.11	8.33	4.69	65.14	147.14	880	471.16	1115.22	725.13	928.55	520.01	1075.34	530.12
20.353	0	0.13	6.84	0.03	0.14	0.03	0.14	0.06	2.75	0.17	86.33	0.33	0	94.39	0.03	0.17	0.01	0	2.75	0.04	0.17	0	67.11	0.52	3.85	0	10.08	2.75	0.02	0.01	3.63	13.41	0.42	34.58	0	18	6.26	7.89	3.48	65.22	146.75	873.57	471.96	1108.51	725.82	920.73	522.19	1067.21	531.1
20.387	0	0.15	9.56	0.03	0.14	0.03	0.14	0.06	3.78	0.19	80.87	0.33	0	93.82	0.04	0.22	0.01	0	3.78	0.06	0.19	0	66.35	0.45	2.98	0	7.88	8.93	0.02	0.01	2.14	13.27	0.53	38.11	0	18	5.88	8.4	2.93	65.53	145.26	866.47	472.44	1100.48	725.65	913.22	523.31	1058.34	529.75
20.42	0	0.14	17.69	0.02	0.14	0.03	0.13	0.06	3.5	0.15	64.62	0.33	0	92.62	0.04	0.33	0	0.01	3.5	0.1	0.15	0	71.31	0.31	1.28	0.01	5.84	7.67	0.02	0.01	1.41	9.98	0.6	44.85	0	18	3.89	9.35	4.22	65.71	147.64	857.64	473.12	1091.01	724.76	904.51	521.9	1051.84	531.51
20.453	0	0.14	34.8	0.02	0.14	0.03	0.13	0.06	3.65	0.18	40.2	0.33	0	88.52	0.05	0.43	0	0.01	3.65	0.16	0.18	0	80.5	0.24	0.66	0.01	5.93	8.57	0.03	0.01	1.27	74.11	0.63	53.46	0	18	4.44	11.79	3.96	65.62	146.04	851.33	473.97	1084.65	725.7	898.74	522.87	1044.44	532.8
20.487	0	0.15	61.23	0.02	0.14	0.03	0.13	0.06	4.45	0.11	13.77	0.33	0	93.9	0.06	0.62	0	0.01	4.45	0.21	0.19	0	83.7	0.11	0.69	0.01	6.36	13.36	0.05	0.01	0.92	59.48	0.73	63.78	0	18	5.43	8.33	3.46	66.05	147.49	844.31	476.84	1073.74	724.51	888.31	526.27	1035.62	533.69
20.52	0	0.17	74.38	0.02	0.14	0.03	0.13	0.06	4.8	0.1	0.62	0.46	0	94.87	0.07	0.74	0	0.01	4.8	0.18	0.14	0	84.9	0.1	0.78	0.01	6.23	19.95	0.07	0.02	0.73	71.39	0.87	69.64	0	18	5.3	7.41	3.04	66.15	142.66	833.09	478.47	1060.62	724.71	877.92	528.22	1020.49	533.26
20.553	0	0.18	87.56	0.02	0.14	0.04	0.13	0.06	5.43	0.1	0	0.76	0	89.26	0.09	0.9	0	0.01	5.43	0.18	0.19	0	89.32	0.1	0.85	0.01	6.44	26.28	0.09	0.02	0.63	77.17	0.98	78.09	0	18	5.69	11.41	2.61	65.83	140.25	832.37	480.69	1056.21	722.84	876.18	529.73	1016.33	535.19
20.587	0	0.24	90.35	0.02	0.14	0.04	0.13	0.06	7.1	0.07	0	3.4	0	93.08	0.13	1.16	0	0.02	7.1	0.26	0.26	0	92.32	0.07	1.03	0.04	7.7	44.6	0.15	0.04	0.35	99.95	1.42	81.16	0	18	7.42	9	1.84	66.36	142.36	825.87	483.16	1048.37	723.38	867.05	532.86	1009.32	538.12
20.62	0	0.29	92.69	0.02	0.15	0.04	0.13	0.06	7.36	0.07	0	9.75	0	90.92	0.22	1.27	0	0.02	7.36	0.36	0.31	0	93.7	0.07	1.38	0.06	10.85	58.28	0.16	0.05	0.35	99.99	1.52	84.1	0	18	9.68	10.48	2.37	66.61	145.78	821.32	485.56	1042.6	724.87	860.88	535.41	1006.53	541.53
20.653	0	0.37	95.11	0.02	0.15	0.04	0.13	0.06	7.47	0.12	0	29.21	0	91.55	0.34	1.05	0	0.02	7.47	0.53	0.47	0	94.48	0.07	1.86	0.12	15.92	74.85	0.21	0.09	0.3	99.84	1.76	88.24	0	18	8.71	10.09	2.89	66.44	143.62	820.55	486.98	1038.93	723.03	860.3	535.4	1003.76	542.31
20.687	0	0.44	95.51	0.03	0.16	0.05	0.14	0.06	7.42	0.29	0	49.97	-0.16	95.1	0.51	0.85	0.01	0.02	7.42	0.66	0.58	0	94.27	0.06	3.82	0.29	20.93	85.9	0.29	0.17	0.16	93.1	2.4	89.48	0	18	5.68	7.17	2.53	66.42	140.9	819.63	487.93	1038.44	723.53	860.42	535.57	1001.16	542.3
20.72	0	0.45	95.35	0.03	0.18	0.04	0.14	0.06	5.55	0.33	0	46.05	-1.78	97.79	0.45	0.64	0	0.02	5.55	0.64	0.32	0	95.15	0.07	6.78	0.33	26.73	85.81	0.24	0.19	0.17	90.11	2.19	88.95	1	24	6.14	3.05	2.75	66.4	143.76	818.65	486.75	1038.68	724.04	858.76	535.23	1002.42	540.61
20.754	0	0.3	91.87	0.03	0.17	0.04	0.14	0.06	2.85	0.45	0	5.99	0	98.67	0.45	0.47	0	0.02	2.85	0.51	0.11	0	93.35	0.1	8.1	0.57	24.36	56.23	0.28	0.28	0.15	76.9	2.23	83.33	0	24	7.81	0.45	2.7	66.21	143.43	819.28	486.96	1038.37	723.91	858.94	536.21	1002.32	540.26
20.787	0	0.24	87.12	0.03	0.16	0.04	0.15	0.06	3.21	0.54	0	1.87	0	98.7	0.54	0.34	0	0.02	3.21	0.65	0.09	0	92.46	0.11	8.46	0.85	21.96	40.87	0.32	0.35	0.18	72.61	2.32	78.53	0	24	8.91	0.34	1.48	66.12	142.36	820.88	488.02	1038.03	723.22	858.74	538.67	1001.09	539.62
20.82	0	0.2	78.88	0.03	0.16	0.04	0.15	0.06	2.99	0.61	0	0.64	0	98.55	0.61	0.19	0.01	0.01	2.99	0.69	0.04	0	91.9	0.1	11.69	0.84	21.55	26.33	0.29	0.38	0.16	10.58	2.33	72.91	0	24	6.07	0.9	0.95	66.08	143.07	821.13	490.12	1035.69	721.27	856.76	539.95	999.83	540.15
20.854	0	0.18	61.69	0.03	0.16	0.04	0.16	0.06	3.2	0.5	13.31	0.37	0	98.16	0.5	0.12	0.01	0.01	3.2	0.6	0.03	0	88.46	0.12	12.67	1.06	19.67	18.4	0.33	0.65	0.18	10.17	2.31	64.96	0	24	4	2.13	0.56	66.01	141.3	822.31	491.87	1034.31	719.75	857.15	541.38	998.45	539.85
20.887	0	0.19	30.12	0.03	0.15	0.04	0.16	0.06	3.63	0.4	44.88	0.51	0	97.96	0.4	0.1	0.01	0.01	3.63	0.48	0.02	0	85.21	0.13	13.42	0.96	15.85	22.68	0.32	0.66	0.17	4.99	2.35	52.58	0	24	4.88	2.64	0.04	65.98	140.48	822.34	491.84	1033.61	719.19	856.68	541.71	997.15	539.61
20.92	0	0.2	7.73	0.03	0.14	0.04	0.16	0.06	3.58	0.29	84.54	0.75	0	97.91	0.29	0.09	0.01	0.01	3.58	0.36	0.02	0	78.63	0.13	12.47	1.12	11.85	28.05	0.29	0.77	0.2	4.25	2.42	37.21	0	24	3.33	2.76	-0.3	65.91	138.49	823.09	492.93	1032.26	717.71	857.04	542.31	995.5	539.27
20.954	0	0.19	1.91	0.03	0.13	0.04	0.15	0.06	4.11	0.2	96.18	0.63	0	98.22	0.2	0.07	0.01	0.01	4.11	0.37	0.03	0	71.15	0.19	10	1.44	9.31	25.14	0.21	0.93	0.2	3.39	2.79	23.74	0	24	4.02	1.96	-0.6	65.71	138.33	822.87	492.6	1031.33	716.72	856.22	542.41	994.49	538.62
20.987	0	0.18	1.07	0.03	0.13	0.04	0.15	0.06	4.93	0.22	97.87	0.52	0	98.71	0.2	0.06	0.01	0	4.93	0.45	0.03	0	64.37	0.22	9.7	1.4	7.38	21.64	0.19	0.89	0.2	0.79	3.02	18.34	0	24	4.56	-0.31	-0.49	65.6	136.53	820.8	490.52	1031.16	716.52	856.13	542.33	992.51	536.04
21.02	0	0.19	1.23	0.03	0.13	0.05	0.16	0.06	6.23	0.28	97.54	0.83	0	98.72	0.19	0.05	0.01	0	6.23	0.59	0.03	0	63.33	0.28	12.51	1.66	8.34	26.78	0.17	1.03	0.23	1.33	3.12	19.74	0	24	5.27	0.26	-1.09	65.66	140.29	820.21	490.07	1031.64	716.92	853.57	543.45	993.62	535.35
21.054	0	0.24	1.88	0.04	0.13	0.05	0.18	0.06	7.86	0.41	96.25	2.2	0	98.36	0.15	0.06	0.01	0	7.86	0.54	0.02	0	64.02	0.41	17.68	2.14	9.24	38.24	0.12	1.07	0.28	5.14	2.85	23.61	0	24	7.38	1.52	-1.3	65.53	140.94	820.16	489.9	1032.34	718.19	853.36	544.1	994.06	535.78
21.087	0	0.34	3.05	0.05	0.13	0.06	0.21	0.06	9.42	0.56	93.91	10.62	0	98.25	0.13	0.09	0.01	0	9.42	0.56	0.03	0	58.81	0.57	24.51	2.28	9.09	57.4	0.14	1.17	0.33	17.88	2.84	28.28	0	24	5.3	1.85	-1.44	65.63	141.54	820.86	488.92	1034.06	717.56	854.14	543.26	995.39	534.12
21.121	0	0.51	4.3	0.06	0.13	0.06	0.24	0.06	10.07	0.51	91.41	44.5	-3.45	97.75	0.09	0.11	0.01	0	10.07	0.51	0.03	0	58.44	0.78	31.57	1.64	8.21	80.52	0.12	1.17	0.38	5.13	2.85	31.65	0	24	3.82	3.15	0.61	65.55	141.41	819.89	487.63	1035.29	717.58	856.53	541.16	997.77	534.44
21.154	0	0.6	10.41	0.08	0.13	0.06	0.27	0.06	10.41	0.54	79.18	59.2	-6.63	98.08	0.08	0.12	0.01	0	10.41	0.54	0.03	0	59.07	1	38.46	1.15	8.19	87.56	0.1	1	0.37	2.54	2.79	40.56	0	24	4.54	2.34	1.5	65.3	139.18	818.92	486.42	1036.84	719.49	858.85	539.99	997.92	534.56
21.187	0	0.64	40.73	0.08	0.13	0.06	0.27	0.06	10.1	0.44	34.27	66.86	-7.86	98.53	0.08	0.14	0.01	0	10.1	0.44	0.02	0	64.2	1.12	38.12	1.09	9.2	91.97	0.11	0.99	0.37	88.69	2.69	57.22	0	24	4.52	0.98	2.65	65.47	140.19	818.96	485.36	1040.32	721.07	861.34	540.65	1001.39	534.4
21.221	0	0.65	73.5	0.08	0.13	0.05	0.27	0.06	8.24	0.35	1.5	66.3	-8.76	98.59	0.13	0.17	0.01	0	8.24	0.35	0.02	0	68.15	1.02	38.68	0.75	9.84	93.51	0.14	1.03	0.36	98.91	3.05	70.62	0	24	5.23	0.76	0.85	65.44	137.57	822.88	486.77	1046.69	726.86	865.89	542.86	1003.24	535.1
21.254	0	0.68	89.48	0.08	0.14	0.05	0.27	0.06	7.16	0.28	0	68.46	-10.31	98.38	0.16	0.22	0.01	0.01	7.16	0.28	0.04	0	71.97	1.01	39.09	0.67	11.18	95.82	0.15	1.05	0.38	98.34	2.68	80.92	0	24	7.23	1.46	3.79	65.41	140.12	823.48	485.29	1050.87	728.26	870.12	542.03	1010.16	537.19
21.287	0	0.65	94.38	0.07	0.14	0.05	0.25	0.06	6.03	0.22	0	67.15	-9.94	98.74	0.22	0.25	0.01	0.01	6.03	0.19	0.08	0	77.77	0.95	34.31	0.57	10.62	96.2	0.16	1.09	0.41	75.32	2.59	87.26	0	24	7.93	-0.18	2.18	65.52	139.84	828.05	486.12	1058.4	733.1	874.61	545.2	1014.21	536.96
21.321	0	0.64	96.14	0.06	0.14	0.04	0.23	0.06	3.24	0.23	0	62.29	-10.9	98.08	0.23	0.27	0	0.01	3.24	0.1	0.12	0	75.84	1.32	30.29	0.38	9.45	96.34	0.12	0.8	0.48	20.93	2.21	90.7	0	24	7.83	2.34	2.23	65.6	141.04	831.29	486.2	1062.97	736.28	877.94	542.06	1018.95	539.26
21.354	0	0.64	96.87	0.06	0.14	0.03	0.22	0.06	2.44	0.24	0	61.9	-11.11	98.76	0.24	0.27	0	0.01	2.44	0.06	0.13	0	74.07	1.4	28.23	0.28	10.11	96.94	0.11	0.68	0.53	30.39	2.09	92.68	0	24	8.41	-0.1	3.59	65.45	139.41	834.18	485.96	1066.03	736.34	883.1	540.88	1022.51	540.45
21.388	0	0.57	97.4	0.05	0.14	0.03	0.2	0.06	2.01	0.19	0	51.72	-9.33	98.75	0.29	0.3	0	0.01	1.71	0.04	0.11	0	73.15	1.69	22.66	0.19	10.35	92.48	0.09	0.6	0.65	19.46	2.01	94.4	0	24	8.13	-0.17	2.02	65.72	139.94	841.4	485.65	1072.83	736.07	888.17	541.07	1028.09	538.75
21.421	0	0.52	97.56	0.04	0.14	0.03	0.19	0.06	1.92	0.12	0	44.51	-7.82	98.57	0.28	0.32	0	0.01	1.92	0.03	0.11	0	69.35	1.89	19.18	0.12	9.23	88.67	0.08	0.5	0.64	18.43	1.85	94.92	0	24	8.2	-0.85	3.04	65.93	141.49	844.21	484.8	1076.93	735.79	891.96	540.74	1033.44	538.78
21.454	0	0.44	97.46	0.04	0.14	0.03	0.19	0.06	2.73	0.2	0	28.16	-4.85	98.76	0.33	0.34	0	0.01	2.73	0.03	0.2	0	59.4	1.84	16.71	0.1	7.71	78.95	0.08	0.46	0.63	97.56	1.71	94.44	0	24	8.18	0.13	2.74	66.05	137.85	849.49	486.38	1080.73	736.06	897.97	542.34	1035.79	539.38
21.488	0	0.36	97.5	0.04	0.14	0.03	0.19	0.06	2.52	0.35	0	10.37	-2.37	98.68	0.25	0.31	0	0.01	2.52	0.02	0.35	0	55.46	2.32	17.1	0.06	7.16	63.98	0.09	0.37	0.74	94.47	1.23	94.24	0	24	8.68	-0.43	3.33	66.16	139.12	852.39	487.32	1083.29	736.96	900.69	541.96	1039.81	541.6
21.521	0	0.32	97.24	0.04	0.13	0.03	0.18	0.06	2.04	0.33	0	5.89	-0.24	98.64	0.26	0.35	0	0.01	2.04	0.02	0.33	0	43.59	2.18	13.4	0.04	5.7	56.79	0.09	0.29	0.57	89.93	1.05	93.17	0	24	7.47	-0.58	2.4	66.08	140.68	864.08	489.46	1090.86	734.71	908.55	542.25	1049.23	542.52
21.554	0	0.28	96.56	0.03	0.13	0.03	0.16	0.06	1.79	0.29	0	3.78	0	97.36	0.19	0.45	0	0.01	1.79	0.01	0.29	0	24.99	1.67	10.21	0.04	4.08	51.26	0.09	0.29	0.51	52.38	1.03	91.03	0	24	7.46	-3.97	4.28	65.8	137.82	865.98	488.6	1093.54	734.75	914.21	539.72	1051.98	543.5
21.588	0	0.24	96	0.03	0.13	0.03	0.15	0.06	1.97	0.17	0	1.87	0	98.53	0.22	0.47	0	0.01	1.97	0.01	0.17	0	19.71	0.8	5.93	0.02	3.56	42.05	0.07	0.23	0.32	46.32	0.98	89.54	0	24	7.95	-0.99	1.12	65.97	143.16	879.04	490.24	1104.82	735.1	920.37	542.7	1063.53	542.94
21.621	0	0.18	94.95	0.02	0.13	0.03	0.14	0.06	3.58	0.09	0	0.66	0	97.77	0.29	0.44	0	0.01	3.58	0.01	0.09	0	18.73	0.49	2.24	0.02	3.12	26.26	0.11	0.4	0.26	4.8	1.18	87.38	0	24	5.57	-3.11	1.88	65.72	136.21	884.69	491.57	1107.17	732.69	928.62	541.42	1064.81	543.4
21.654	0	0.15	91.73	0.02	0.13	0.04	0.14	0.06	8.02	0.1	0	0.42	0	97.57	0.43	0.52	0	0.01	8.02	0.02	0.1	0	14.72	0.3	1.5	0.02	3.4	15.53	0.16	0.62	0.24	1.33	1.35	82.55	0	24	2.45	-3.53	3.1	66.14	136.19	891	493.29	1108.89	727.37	933.92	541.79	1070.09	543.73
21.688	0	0.13	87.24	0.02	0.13	0.09	0.15	0.06	8.01	0.11	0	0.57	2.29	97.25	0.72	0.64	0.01	0.01	19.76	0.03	0.11	0	15.75	0.13	0.93	0.03	3.77	8.01	0.27	1.01	0.22	0.46	1.87	78.39	0	24	1.96	-4.17	1.3	67.19	137.95	900.37	494.94	1111.42	721.2	937.08	541.98	1075.02	543.77
21.721	0	0.12	69.52	0.02	0.13	0.15	0.16	0.06	4.72	0.1	5.48	0.79	6.88	96.74	0.89	0.92	0.01	0.01	27.56	0.03	0.13	0	11.82	0.1	0.66	0.04	3.03	4.72	0.45	1.64	0.24	0.04	2.4	68.5	0	24	-0.92	-5.05	2.17	67.66	137.27	905.93	495.93	1112.63	716.41	941.73	540.25	1078.94	544.25
21.755	0	0.11	35.7	0.02	0.13	0.28	0.17	0.07	2.53	0.07	39.3	1.2	12.15	97.14	1.04	1.21	0.01	0.02	35.67	0.05	0.36	0.01	7.1	0.07	0.46	0.05	2.08	2.53	0.67	2.46	0.25	0.32	3.77	56.23	0	24	-2.52	-4.38	0.9	68.14	136.91	913.51	496.57	1113.8	709.24	944.93	540.85	1081.83	541.9
21.788	0	0.11	7.65	0.02	0.12	0.37	0.16	0.07	2.67	0.09	84.71	1.4	14.61	97.85	1.03	1.23	0.01	0.02	37.74	0.11	0.58	0.03	1.36	0.06	0.34	0.09	1.09	2.67	1.08	3.89	0.24	0.11	5.36	39.44	0	24	-2.24	-2.91	3.3	68.57	136.35	914.83	494.88	1115.23	708.21	949.18	536.87	1085.43	542.16
21.821	0	0.11	2.46	0.02	0.11	0.35	0.15	0.07	3.06	0.15	95.08	1.15	14.17	96.97	1.18	0.94	0.01	0.02	34.61	0.28	1.14	0.05	1.96	0.06	0.36	0.15	0.98	3.06	1.21	4.83	0.28	0.13	6.53	29.02	0	24	-4.53	-4.66	3.56	68.76	133.65	921.13	497.08	1115.18	701.98	953.82	538.57	1087.43	541.95
21.855	0	0.1	0.73	0.02	0.1	0.51	0.13	0.09	4.67	0.44	98.54	1.27	17.15	98.24	1.35	0.74	0.01	0.01	34.4	0.5	1.58	0.07	0	0.05	0.64	0.44	0.85	4.67	2.72	9.88	0.27	0.14	10.02	19.81	0	24	2.47	-1.89	1.63	68.34	133.7	917.47	491.12	1124.73	714.03	954.79	537.27	1088.48	538.9
21.888	0	0.11	0.41	0.02	0.1	0.57	0.14	0.09	8.93	0.71	98.86	1.89	17.04	98.66	1.43	0.73	0.01	0.01	35.25	0.62	1.37	0.09	0	0.06	1.6	0.71	0.66	8.93	2.88	9.86	0.25	0.07	10.55	14.73	0	24	6.01	-0.5	2.8	67.95	131.53	919.62	492.17	1127.04	715.85	959.31	539.42	1090.82	541.16
21.921	0	0.11	0.25	0.02	0.1	0.33	0.12	0.1	10.86	1.17	99.35	0.97	12.55	98.72	1.17	0.65	0.01	0.01	24.45	0.48	0.9	0.03	0	0.07	2.52	1.2	0.34	10.86	3.87	11.53	0.24	0.08	10.96	10.31	0	24	5.54	0.27	2.69	67.96	130.41	920.65	492.14	1129.09	717.38	961.31	538.87	1091.69	541.33
21.955	0	0.11	0.14	0.02	0.09	0.24	0.1	0.13	12.15	0.94	99.53	0.55	10.41	98.74	0.94	0.61	0.01	0	13.61	0.32	0.53	0.01	0	0.06	3.56	2.41	0.19	12.15	5.49	18.31	0.22	0.08	13.55	6.81	0	24	6.67	-0.21	3.12	67.54	128.39	921.62	492.15	1131.04	718.71	964.16	539.6	1092.54	541.75
21.988	0	0.13	0.21	0.02	0.1	0.13	0.11	0.11	11.54	0.61	99.58	0.51	4.01	98.33	0.61	0.48	0.01	0	7.42	0.28	0.32	0.01	0	0.09	5.48	1.81	0.16	18.75	4.02	15.35	0.2	0.19	11.54	9.16	0	24	6.61	-1.64	3.76	67.17	128.13	921.63	491.76	1132.93	719.79	965.84	540.17	1093.96	541.68
22.021	0	0.15	0.36	0.02	0.1	0.1	0.1	0.13	11.25	0.45	99.28	0.67	0	98.07	0.45	0.35	0.01	0	2.77	0.15	0.17	0	0	0.1	6.86	1.83	0.19	27.28	3.48	19.17	0.17	0.22	11.25	13.87	0	24	10.48	-2.35	3.89	66.18	131.62	922	491.22	1134.79	722.15	965.43	539.89	1096.99	543.51
22.055	0	0.21	0.75	0.02	0.09	0.12	0.1	0.2	13.56	0.37	98.49	4.15	0	98.25	0.37	0.27	0.01	0	2.21	0.08	0.09	0	0	0.13	9.93	2.47	0.39	52.04	4.33	29.8	0.18	0.78	13.56	22.54	0	24	9.01	-1.86	3.79	65.88	133.47	922.47	491.19	1137.35	724.03	965.95	539.81	1099.37	543.64
22.088	0	0.29	1.72	0.03	0.1	0.09	0.12	0.16	10.48	0.3	96.57	13.92	0	98.47	0.3	0.24	0.01	0	2.29	0.05	0.1	0	0	0.19	12.54	1.65	0.54	68.37	2.77	24.25	0.19	0.3	10.48	28.18	0	24	8.83	-1.19	3.67	65.44	134.09	923.39	491.02	1139.7	725.14	967.18	540.55	1101.24	543.37
22.122	0	0.28	2.76	0.03	0.1	0.08	0.13	0.13	8.43	0.23	94.48	9.57	0	98.73	0.23	0.25	0.01	0	3.5	0.05	0.11	0	0	0.56	11.77	1.76	0.73	61.89	2.14	20.83	0.24	4.45	8.43	31.31	0	24	9.95	-0.24	1.64	64.73	127.25	926.77	493.36	1139.42	725.29	970.03	542.16	1097.27	544.07
22.155	0	0.29	3.33	0.03	0.11	0.06	0.13	0.1	6.53	0.12	93.34	9.78	0	98.67	0.12	0.2	0.01	0	3.59	0.04	0.09	0	0	0.98	9.92	1.18	1.15	62.09	1.25	14.37	0.24	4.96	6.53	31.77	0	24	7.59	-0.46	3.45	65.13	135.61	927.78	494.31	1139	722.69	968.1	541.34	1103.63	546
22.188	0	0.22	4.14	0.03	0.11	0.05	0.13	0.09	5.47	0.09	91.72	2.27	0	98.37	0.09	0.17	0.01	0	3.43	0.05	0.09	0	1.07	1.16	7.77	0.8	2.39	43.1	0.99	12.27	0.21	3.91	5.47	33.15	0	24	8.89	-1.5	2.21	65.13	131.29	928.57	494.92	1140.09	724.26	969.84	542.33	1101.06	546.78
22.222	0	0.19	2.62	0.03	0.12	0.04	0.16	0.07	2.89	0.08	94.76	0.74	0	98.1	0.08	0.17	0.02	0	2.89	0.06	0.07	0	5.5	3.65	6.38	0.4	3.68	28.56	0.3	5.4	0.15	1.43	2.87	26.86	0	24	7.13	-2.28	2.42	66.07	135.18	928.5	493.83	1140.3	722.59	968.21	540.81	1103.3	545.59
22.255	0	0.18	1.22	0.03	0.13	0.04	0.16	0.07	2.44	0.08	97.55	0.57	0	98.48	0.08	0.16	0.02	0	2.22	0.05	0.04	0	5.8	3.75	4.73	0.22	4.64	25.47	0.23	4.73	0.12	0.2	2.44	19.26	0	24	9.26	1.14	2.58	66.28	131.87	928.39	493.13	1140.22	722.85	969.98	540.27	1101.73	545.76
22.288	0	0.17	0.7	0.03	0.13	0.03	0.17	0.06	1.54	0.07	98.6	0.38	0	98.56	0.07	0.19	0.01	0	1.44	0.04	0.02	0	5.82	5.06	4.54	0.1	4.95	20.45	0.11	2.71	0.09	0.14	1.54	13.33	0	24	7.16	0.87	2.5	66.92	132.67	927.96	493.1	1139.89	722.21	969.12	539.75	1101.68	545.24
22.322	0	0.18	0.46	0.03	0.13	0.03	0.22	0.06	1.05	0.04	99.07	0.46	0	98.43	0.07	0.22	0.01	0.01	1.05	0.04	0.02	0	5.35	9.44	4.3	0.03	4.27	23.63	0.04	1.15	0.06	3.57	0.69	8.82	0	24	9.85	-1.32	1.73	67.29	133.52	926.38	492.32	1139.93	723.32	967.09	540.31	1100.5	545.82
22.355	0	0.24	0.46	0.03	0.13	0.03	0.21	0.06	1.09	0.04	99.08	1.58	0	98.29	0.08	0.24	0.01	0	1.09	0.04	0.01	0	5.22	8.67	3.59	0.02	4.9	40.79	0.04	1.17	0.07	1.76	0.66	8.72	0	24	11.6	1.75	1.54	67.21	134.39	926.71	493.65	1138.97	723.66	966.21	542.18	1100.51	547.21
22.389	0	0.31	0.43	0.03	0.14	0.03	0.24	0.06	1.31	0.03	99.15	6.42	-2.2	98.42	0.09	0.26	0.01	0	1.31	0.03	0.02	0	4.09	10.46	3.37	0	5.28	58.68	0.02	0.79	0.05	7.12	0.34	7.82	0	24	9.77	1.35	1.88	67.69	133.69	927.08	495.97	1135.79	721.68	965.5	543.14	1099.1	548.09
22.422	0	0.35	0.4	0.03	0.14	0.03	0.26	0.06	1.4	0.02	99.2	12.12	-4.78	97.92	0.14	0.36	0.01	0	1.4	0.02	0.02	0	4.08	11.58	4.15	0	5.59	67.28	0.01	0.67	0.05	3.54	0.27	7.17	0	24	9.43	2.73	1.46	67.63	130.42	928.66	497.4	1134.93	720.62	967.07	544.31	1097.42	548.3
22.455	0	0.38	0.41	0.03	0.14	0.03	0.24	0.06	1.81	0.02	99.17	16.77	-5.33	98.03	0.19	0.35	0.01	0	1.81	0.02	0.01	0	3.67	10.11	5.25	0	4.81	71.59	0.01	0.63	0.05	1.39	0.28	7.49	0	24	9.19	2.46	0.94	67.88	130.45	928.01	498.04	1134.43	720.58	965.96	544.7	1096.31	549.81
22.489	0	0.34	0.65	0.03	0.14	0.03	0.21	0.06	1.62	0.02	98.7	9.21	-2.81	97.13	0.23	0.28	0.01	0	1.62	0.02	0.01	0	4.55	7.34	6.15	0	4.52	63.24	0.01	0.57	0.05	1.12	0.24	11.74	0	24	7.51	4.39	1.3	68.44	132.74	928.28	500.85	1131.38	719.84	963.8	547.17	1096.51	550.11
22.522	0	0.26	0.83	0.03	0.13	0.03	0.2	0.06	1.58	0.02	98.35	2.32	0	96.87	0.32	0.28	0.01	0	1.58	0.02	0.01	0	3.91	6.19	6.39	0	3.37	45.2	0.01	0.52	0.06	2.34	0.26	14.01	0	24	6.82	4.84	0.66	68.58	131.24	925.18	500.74	1129.05	719.76	961.21	546.79	1092.38	550.88
22.555	0	0.18	0.72	0.03	0.13	0.03	0.19	0.06	1.24	0.02	98.56	0.37	0	96.24	0.44	0.28	0.01	0	1.24	0.02	0.01	0	3.75	5.53	5.83	0	2.84	20.45	0.01	0.47	0.05	2.39	0.27	12.68	0	24	7.79	5.79	0.71	68.48	131.24	920.82	500.08	1125.31	720.45	957.22	546.78	1088.43	550.01
22.589	0	0.15	0.65	0.03	0.13	0.03	0.18	0.06	0.89	0.02	98.7	0.33	0	96.58	0.48	0.29	0.01	0	0.89	0.02	0.01	0	3.7	4.41	6.08	0.01	2.44	11.1	0.01	0.36	0.04	0.81	0.25	11.72	0	24	5.86	5.29	2.24	68.35	130.96	914.98	499	1120.58	720.47	953.66	543.98	1084.49	549.82
22.622	0	0.16	0.59	0.03	0.13	0.03	0.19	0.06	0.81	0.02	98.83	0.33	0	96.36	0.61	0.35	0.01	0	0.81	0.02	0.02	0	3.45	4.34	7.64	0.01	1.65	12.54	0.01	0.34	0.05	1.18	0.26	10.77	0	24	5.21	5.62	1.38	68.28	130.8	910.29	498.46	1117.59	721.63	949	544.41	1079.73	548.66
22.655	0	0.18	0.54	0.03	0.13	0.03	0.19	0.06	0.76	0.02	98.92	0.33	0	96.36	0.68	0.44	0	0	0.76	0.01	0.02	0	3.69	3.72	8.63	0.01	1.13	19.1	0.01	0.28	0.05	1.09	0.26	10.03	0	24	2.31	5.62	1.32	68.19	131.62	906.33	497.75	1113.65	720.32	944.58	543.29	1076.15	546.68
22.689	0	0.22	0.53	0.03	0.13	0.03	0.18	0.06	0.79	0.02	98.95	0.86	0	95.55	0.78	0.45	0	0	0.79	0.01	0.02	0	4.03	3.26	7.84	0.01	0.74	32.79	0.01	0.22	0.05	2.46	0.25	9.76	0	24	2.98	6.67	1.25	68.09	130.69	901.42	496.17	1109.25	720.34	940.31	542.71	1071	543.81
22.722	0	0.3	0.39	0.03	0.13	0.03	0.18	0.06	0.85	0.02	99.22	4.37	-0.26	95.41	0.81	0.49	0	0	0.85	0.01	0.02	0	4.67	3.37	8.11	0	0.68	54.08	0.01	0.25	0.05	1.48	0.25	6.94	0	24	6.18	6.83	0.63	67.98	130.76	898.95	495.45	1106.55	719.47	937.08	545.21	1067.81	542.08
22.756	0	0.3	0.32	0.03	0.13	0.03	0.17	0.06	0.82	0.02	99.36	4.76	-0.32	96.56	0.82	0.53	0	0	0.78	0.02	0.02	0	3.95	2.75	8.01	0.01	0.6	55.23	0.01	0.28	0.07	0.84	0.26	5.12	0	24	5.68	5.33	-0.74	67.89	131.36	896.84	495.6	1103.61	718.85	932.83	544.74	1064.16	541.93
22.789	0	0.29	0.31	0.03	0.13	0.03	0.18	0.06	0.87	0.03	99.38	3.46	0	95.76	0.73	0.59	0	0	0.87	0.02	0.03	0	5.45	2.83	9.62	0.01	0.78	51.04	0.02	0.36	0.08	1.72	0.29	4.86	0	24	7.4	6.41	-1.35	67.73	130.57	894.04	495.92	1100.47	719.04	929.67	545.82	1060.2	542.48
22.822	0	0.27	0.29	0.04	0.13	0.03	0.19	0.06	0.77	0.05	99.41	2.36	0	94.45	0.72	0.68	0	0	0.77	0.02	0.05	0	5.07	3.26	12.81	0.01	0.7	46.26	0.02	0.38	0.08	0.28	0.26	4.29	0	24	6.38	7.82	-2.22	67.7	132.1	890.07	494.55	1097.01	718.08	924.36	545.81	1056.29	539.19
22.856	0	0.24	0.29	0.04	0.13	0.03	0.21	0.06	0.78	0.06	99.41	1.05	0	91.79	0.77	0.84	0	0	0.78	0.03	0.06	0	5.76	3.45	15.46	0.02	0.78	35.46	0.01	0.37	0.08	0.72	0.27	4.37	0	24	6.67	9.93	-0.69	67.69	134.16	881.45	494.62	1088.7	718.54	916.39	544.4	1050.51	541.22
22.889	0	0.23	0.25	0.04	0.13	0.03	0.23	0.06	0.64	0.11	99.5	0.77	0	90.8	0.62	0.96	0	0.01	0.64	0.04	0.11	0	3.57	4.75	17.12	0.02	0.67	31.02	0.01	0.31	0.08	0.39	0.23	2.91	0	24	4.91	10.55	-1.23	67.7	132.85	875.4	494.43	1084.21	719.44	911.3	545.64	1044	539.3
22.922	0	0.24	0.24	0.05	0.13	0.03	0.27	0.06	0.58	0.11	99.46	0.82	0	91.7	0.58	1.05	0	0.01	0.55	0.06	0.11	0	2.74	7.01	20.84	0.02	0.7	31.76	0.01	0.28	0.08	0.27	0.22	2.4	0	24	3.9	9.99	-2.02	67.7	130.01	872	494.47	1080.43	719.43	908.37	545.23	1038.21	538.46
22.956	0	0.26	0.22	0.05	0.14	0.03	0.35	0.06	0.6	0.14	99.31	1.09	-2.37	90.69	0.51	1.45	0	0.01	0.6	0.05	0.14	0.01	2.16	10.36	24.85	0.02	0.69	35.43	0.01	0.26	0.1	0.18	0.21	1.79	0	24	3.83	10.62	-0.97	67.57	130.52	864.37	493.77	1074.73	720.38	902.51	544.87	1032.88	538.67
22.989	0	0.28	0.22	0.06	0.14	0.03	0.41	0.06	0.62	0.2	99.19	1.67	-5.12	89.25	0.41	2.42	0	0.02	0.62	0.04	0.2	0.01	1.73	12.3	29.09	0.02	0.57	40.22	0.01	0.23	0.11	0.09	0.21	1.82	0	24	3.56	11.42	-1.09	67.48	128.85	858.93	494.02	1069.76	720.79	898.1	545.97	1026.72	538.27
23.022	0	0.29	0.2	0.07	0.15	0.03	0.52	0.07	0.7	0.14	98.95	2.39	-7.69	90.52	0.33	4.38	0	0.02	0.7	0.03	0.14	0	1.37	17.15	30.74	0.01	0.57	42.77	0.01	0.18	0.12	0.07	0.18	1.45	0	24	1.98	10.72	0.56	67.46	129.17	851.49	493.23	1064.59	721.42	893.25	545.01	1022.26	538.45
23.056	0	0.31	0.19	0.08	0.16	0.03	1.16	0.07	0.65	0.15	97.67	3.26	-14.45	89.74	0.28	5.73	0	0.03	0.65	0.02	0.15	0	0.97	30.42	37.42	0.01	0.5	45.4	0	0.16	0.15	0.02	0.15	1.17	0	24	1.04	11.16	-0.45	67.33	128.16	849.41	492.75	1062.5	720.61	890.74	545.45	1018.59	536.44
23.089	0	0.32	0.18	0.09	0.16	0.03	1.41	0.08	0.54	0.12	97.18	4.51	-16.92	87.85	0.2	7.25	0	0.03	0.54	0.01	0.12	0	1.29	33.45	40.83	0	0.58	48.1	0	0.13	0.19	0.14	0.14	1.41	0	24	2.82	12.11	0.21	67.35	126.81	844.07	491.85	1058.99	722.34	887.65	544.89	1014.2	536.87
23.123	0	0.37	0.18	0.1	0.17	0.03	2.23	0.08	0.49	0.12	95.55	11.14	-22.66	85.11	0.15	8.66	0.01	0.03	0.49	0.01	0.12	0	1.61	42.35	41.67	0	0.6	58.83	0	0.11	0.28	0.14	0.13	1.45	0	24	4.34	13.29	0.63	67.18	123.24	841.97	491.97	1055.77	722.22	887.19	544.22	1010.26	537.71
23.156	0	0.38	0.17	0.09	0.18	0.02	2.73	0.09	0.44	0.08	94.55	19.69	-25.27	84.52	0.11	10.88	0.01	0.03	0.44	0	0.08	0	2.43	48.16	38.22	0	0.69	64.95	0	0.08	0.38	0.16	0.12	1.54	0	24	5.8	13.51	1.09	67.04	123.35	839.2	492.28	1052.58	722.63	884.57	544.12	1007.82	539.01
23.189	0	0.29	0.16	0.07	0.2	0.03	2.75	0.1	0.45	0.06	94.51	8.72	-21.75	88.62	0.08	12.87	0.01	0.03	0.45	0	0.06	0	2.06	50.89	32.57	0	0.54	51.24	0	0.07	0.44	0.17	0.12	1.38	0	24	2.87	11.74	-0.21	66.8	123.01	838.47	494.64	1050.08	722.26	881.89	546.28	1004.68	538.98
23.223	0	0.24	0.17	0.05	0.19	0.03	3.43	0.09	0.48	0.05	93.13	13.33	-20.21	85.13	0.05	12.21	0.01	0.02	0.48	0	0.05	0	2.26	57.83	24.36	0	0.59	42.4	0	0.05	0.65	0.26	0.12	1.55	0	24	1.58	13.28	0.64	66.56	125.02	834.97	496.91	1046.25	722.36	878.13	549.63	1002.82	540.55
23.256	0	0.22	0.18	0.05	0.18	0.02	2.56	0.09	0.35	0.03	94.89	8.75	-16.41	88.17	0.04	10.81	0.01	0.02	0.35	0	0.03	0	2.2	53.34	19.63	0	0.66	37.11	0	0.04	0.8	1.31	0.12	1.92	0	24	-0.01	11.96	0.64	66.55	129.33	835.34	502.81	1041.88	722.51	873.87	553.37	1003	546.01
23.289	0	0.15	0.2	0.04	0.17	0.02	2.36	0.08	0.32	0.06	95.27	6.79	-9.82	85.02	0.04	8.45	0.01	0.02	0.32	0	0.06	0	2.41	52.28	16.24	0	0.98	13.27	0.01	0.03	1.09	29.03	0.13	2.31	0	24	2.65	13.32	-0.95	65.57	123.82	835.57	511.26	1037.06	725.76	873.02	563.91	996.23	551.53
23.323	0	0.16	0.21	0.04	0.17	0.02	2.54	0.08	0.22	0.09	94.92	7.67	-10.42	81.28	0.04	7.8	0.01	0.02	0.22	0	0.09	0	2.85	54.57	13.13	0	1.61	15.27	0.01	0.01	1.85	74.51	0.12	2.87	0	24	-2.15	14.66	-2.51	64.36	123.44	836.59	520	1031.13	725.49	869.39	570.98	991.96	556.38
23.356	0	0.15	0.24	0.03	0.16	0.02	1.66	0.07	0.18	0.13	96.69	4.09	-7.06	71.26	0.04	6.74	0.01	0.02	0.18	0.01	0.13	0	2.85	47.35	9.39	0	2.42	15.03	0.01	0.01	2.13	90.68	0.13	3.56	0	24	-3.57	17.46	-2.75	62.99	122.46	835.62	529.05	1025.4	728.8	866.36	578.8	987.91	563.87
23.39	0	0.19	0.27	0.03	0.16	0.02	1.2	0.07	0.18	0.26	97.6	2.37	-7.95	63.42	0.04	5.57	0.01	0.02	0.18	0.01	0.26	0	2.74	41.51	7.6	0	3.92	29.39	0.01	0.01	4.74	74.54	0.16	4.48	0	24	-1.84	19.25	-3.5	62.72	122.6	831.39	535.77	1019.07	734.08	860.24	585.08	981.98	570.5
23.423	0	0.2	0.33	0.03	0.16	0.02	0.78	0.07	0.2	0.26	98.44	1.17	-5.41	59.69	0.04	4.5	0.01	0.02	0.2	0.01	0.26	0	3.06	33.4	6.65	0	6.83	31.58	0.02	0.01	7.99	36.79	0.18	6.27	0	24	-6.53	20.04	-3.1	62.25	124.72	827.76	535.83	1017.23	734.36	856.81	584.75	980.61	569.7
23.456	0	0.21	0.45	0.03	0.17	0.02	0.75	0.07	0.23	0.23	98.49	1.32	-5.97	69.9	0.04	3.94	0.01	0.02	0.23	0.01	0.23	0.01	4.83	32.7	6.18	0.01	12.61	35.67	0.02	0.01	9.52	67.48	0.19	8.97	0	24	-8.26	17.79	-3.45	62.25	123.15	822.71	536.09	1013.65	736.73	852.9	583.9	975.28	570.19
23.49	0	0.23	0.66	0.03	0.17	0.03	0.43	0.07	0.29	0.14	98.68	1.99	-3.54	44.86	0.04	4.06	0.01	0.02	0.29	0.01	0.14	0.01	5.42	21.78	7.35	0.01	14.3	40.76	0.03	0.01	15.37	35.92	0.22	12.72	0	24	-2.71	23.03	-4.54	62.68	116.81	815.38	530.67	1017.61	746.82	853.48	580.66	969.61	568.12
23.523	0	0.21	0.83	0.03	0.18	0.03	0.29	0.07	0.26	0.09	98.34	1.26	0	64.48	0.04	4.14	0.01	0.02	0.26	0.01	0.09	0	6.75	14.64	6.31	0.01	16.72	34.74	0.05	0.01	17	39.23	0.25	14.95	0	24	-3.05	19.02	-2.81	63.44	116.99	812.81	528.58	1016.8	746.12	853.33	578.92	969.72	567.09
23.556	0	0.23	1.12	0.03	0.18	0.03	0.24	0.06	0.27	0.05	97.77	1.75	0	77.24	0.03	3.46	0.01	0.02	0.23	0.01	0.05	0	6.25	10.91	7.02	0.01	17.04	39.74	0.07	0.01	16.13	5.37	0.27	17.62	0	24	-4.6	15.89	-4.55	63.37	114.78	811.24	523.7	1018.7	744.23	853.34	576.57	966.98	560.45
23.59	0	0.23	1.4	0.03	0.17	0.03	0.17	0.06	0.35	0.03	97.21	1.7	0	65.76	0.03	3.23	0.01	0.02	0.24	0.01	0.03	0	6.18	4.9	6.27	0.03	14.5	39.62	0.17	0.01	19.32	0.82	0.35	19.76	0	24	-0.04	18.74	-3.53	65.1	122.84	809.98	519.28	1020.82	743.23	850.48	575.44	972.04	557.77
23.623	0	0.19	0.88	0.03	0.16	0.03	0.17	0.06	0.35	0.03	98.24	0.72	0	70.27	0.03	3.11	0.01	0.01	0.22	0	0.03	0	3.93	4.61	7.03	0.03	10.18	28.01	0.2	0.01	16.79	0.38	0.35	15.34	0	18	-0.25	17.7	-3.81	65.14	120.51	806.61	516.42	1020.16	743.37	849.53	573.55	968.59	554.9
23.656	0	0.18	0.68	0.03	0.15	0.03	0.16	0.06	0.39	0.03	98.64	0.51	0	72.88	0.03	3.18	0.01	0.01	0.26	0	0.03	0	1.98	3.08	6.75	0.04	6.55	22.9	0.31	0.01	16.18	0.16	0.39	12.91	0	18	-2.53	17.06	-3.1	64.68	121.3	804.92	514.65	1019.75	743.4	848.46	569.21	968.85	554.38
23.69	0	0.16	0.55	0.03	0.15	0.03	0.14	0.06	0.5	0.04	98.9	0.35	0	85.17	0.04	3.44	0.01	0.01	0.31	0	0.04	0	1.27	1.39	5.61	0.1	4.04	14.55	0.56	0.01	17.28	0.22	0.5	11.1	0	18	-1.85	13.26	-2.58	65.18	121.29	803.58	512.56	1019.33	742.57	848.02	567.41	968.46	553.07
23.723	0	0.15	0.52	0.03	0.15	0.03	0.14	0.07	0.53	0.06	98.95	0.33	0	83.61	0.06	3.84	0.01	0.01	0.44	0	0.04	0	0.73	1.22	4.68	0.09	2.73	12.11	0.58	0.01	15.76	0.04	0.53	10.71	0	18	-1.33	13.85	-1.33	65.21	121.48	802.89	510.63	1019.6	740.94	848.96	566.55	969.5	551.54
23.757	0	0.17	0.43	0.03	0.15	0.03	0.13	0.07	0.69	0.06	99.14	0.45	0	83.57	0.06	4.05	0.01	0.01	0.69	0	0.03	0	0.45	0.78	3.88	0.11	2.1	20.44	0.73	0.01	14.87	0.04	0.56	8.96	0	18	-0.81	13.87	-0.36	65.4	124.52	801.35	508.77	1020.22	740.8	847.88	565.71	971.48	550.62
23.79	0	0.19	0.45	0.03	0.15	0.03	0.13	0.07	0.82	0.09	99.09	0.88	0	86.2	0.09	3.86	0.01	0.01	0.82	0	0.03	0	0.44	0.7	4.47	0.13	1.82	30.05	0.71	0.01	14	0.01	0.57	9.37	0	18	-2.06	12.84	0.42	65.57	124.69	800.24	506.86	1020.13	739.7	847.86	563.08	971.78	549.3
23.823	0	0.23	0.43	0.03	0.15	0.03	0.13	0.07	1.16	0.1	99.15	2.08	0	85.12	0.1	4.17	0.01	0.01	1.16	0	0.03	0	0.97	0.68	4.26	0.13	1.42	41.22	0.76	0.01	13.33	0.02	0.58	8.9	0	18	-1.74	13.28	-0.01	65.54	123.97	798.88	505.5	1019.77	740.18	846.9	561.31	970.19	548.34
23.857	0	0.27	0.43	0.03	0.15	0.03	0.13	0.07	1.38	0.09	99.15	5.34	0	91.43	0.11	4.14	0.01	0.01	1.38	0	0.04	0	1.39	0.53	4.09	0.09	1.27	53.4	0.92	0.01	11.53	0.02	0.69	8.98	0	18	-1.4	10.16	0.41	65.49	124.31	798.4	504.24	1021.11	741.1	847.48	560.36	971.17	547.9
23.89	0	0.32	0.58	0.03	0.15	0.03	0.13	0.06	1.9	0.07	98.83	11.39	0	88.49	0.11	3.59	0.01	0.01	1.9	0.01	0.04	0	3.04	0.52	4.1	0.07	1.78	64.22	0.82	0.01	10.85	0.02	0.71	11.8	0	18	-0.46	11.8	-0.04	65.55	123.84	798.27	503.45	1021.94	741.74	847.7	560.21	970.85	547.17
23.923	0	0.33	0.55	0.03	0.15	0.03	0.13	0.06	2.3	0.05	98.91	12.39	0	92.15	0.11	3.52	0	0.01	2.3	0.01	0.05	0	3.63	0.53	4.76	0.05	1.82	65.47	1.06	0.01	8.95	0.13	0.74	11.17	0	18	-0.33	9.68	-0.54	65.57	123.84	798.97	502.54	1023.24	741.6	848.23	559.91	971.28	545.98
23.957	0	0.33	0.54	0.03	0.15	0.03	0.14	0.06	2.69	0.04	98.92	10.95	0	91.36	0.11	3.28	0	0.01	2.69	0.01	0.04	0	4.42	0.39	5.33	0.03	1.54	63.97	1.65	0.02	5.24	0.12	0.8	11.06	0	18	0.4	10.21	-0.66	65.61	125.88	799.26	501.6	1023.85	741.36	847.48	558.81	972.67	545.63
23.99	0	0.3	0.52	0.03	0.14	0.03	0.14	0.06	2.64	0.04	98.97	6.85	0	90.22	0.08	2.92	0.01	0.01	2.64	0.01	0.04	0	5.59	0.42	5.29	0.03	1.51	57.94	1.57	0.02	4.92	0.12	0.78	10.56	0	18	-0.26	10.89	0.13	65.74	129.23	798.35	500.83	1023.11	740.16	845.68	557.49	974.35	545.54
24.023	0	0.27	0.49	0.03	0.15	0.03	0.14	0.06	2.71	0.05	99.03	3.65	0	89.04	0.06	3.11	0.01	0.01	2.71	0.01	0.05	0	8.98	0.39	5.01	0.03	1.7	49.5	1.7	0.03	4.04	0.11	0.77	10.02	0	18	0.21	11.53	-2.53	65.75	131.67	800.44	503.21	1022.93	740.93	842.73	559.91	973.71	546.32
24.057	0	0.17	0.38	0.03	0.15	0.03	0.13	0.06	2.03	0.04	99.24	0.52	0	82.75	0.06	3.48	0.01	0.01	2.03	0.01	0.04	0	5.68	0.46	3.1	0.03	1.26	22.88	1.48	0.04	3.42	0.05	0.76	7.78	0	18	-2.38	14.16	-3.62	64.87	129.38	800.68	505.06	1022.15	740.46	842.79	562.36	971.08	545.62
24.09	0	0.16	0.49	0.03	0.15	0.03	0.13	0.07	1.4	0.03	99.02	0.38	0	80.11	0.05	3.8	0.01	0.01	1.4	0.01	0.02	0	5.3	0.38	2.14	0.03	1.25	18.13	1.51	0.04	3.71	0.51	0.79	10.26	0	18	-1.24	15.04	-4.25	64.76	129.86	801.91	509.35	1019.91	741.67	841.34	565.74	970.2	549.64
24.124	0	0.16	0.56	0.03	0.15	0.03	0.12	0.07	0.87	0.03	98.88	0.37	0	76.91	0.05	4.28	0.01	0.01	0.75	0.01	0.01	0	3.85	0.39	2.21	0.03	1.31	17.28	1.36	0.05	3.96	10.54	0.87	11.66	0	18	1.09	15.98	-3.85	64.78	131.22	801.67	513.01	1017.24	741.82	839.78	571.6	969.6	552.49
24.157	0	0.17	0.76	0.03	0.15	0.03	0.12	0.07	0.88	0.04	98.48	0.61	0	78.55	0.06	5.23	0.01	0.01	0.75	0.01	0.01	0	4.76	0.39	2.26	0.04	1.35	23.43	1.34	0.06	4.59	4.76	0.88	14.83	0	18	-0.97	15.51	-4.4	64.17	128.13	800.28	517.45	1013.51	744.1	838.21	573.8	965.14	556.25
24.19	0	0.22	1.46	0.03	0.15	0.03	0.12	0.07	0.92	0.04	97.08	2.38	0	71.98	0.05	5.29	0.01	0.01	0.88	0.01	0.01	0	8.69	0.4	2.22	0.04	1.66	41.82	1.26	0.06	4.88	7.72	0.92	21.08	0	18	-1.59	17.28	-5.79	63.43	123.93	799.95	520.54	1011.49	745.89	837.96	576.04	960.6	558.22
24.224	0	0.25	2.41	0.03	0.16	0.03	0.12	0.07	1.03	0.05	95.18	3.96	0	63.64	0.06	5.31	0.01	0.01	1.03	0.01	0.02	0	11.99	0.53	2.78	0.05	2.42	48.34	1.2	0.06	6.23	5.01	0.89	25.86	0	18	-0.29	19.2	-4.87	63.22	120.82	798.39	523.31	1008.76	747.72	838.36	578.47	957.99	561.51
24.257	0	0.22	3.66	0.03	0.16	0.03	0.13	0.07	1.27	0.05	92.67	2.09	0	63.73	0.07	4.97	0.01	0.01	1.27	0.01	0.04	0	18.89	0.56	3.54	0.05	3.12	40.46	1.02	0.05	6.98	20.67	0.92	29.87	0	18	-4.47	19.18	-3.82	62.23	121.74	795.49	523.21	1009.55	749.34	837.99	579.27	958.28	560.5
24.29	0	0.26	11.87	0.03	0.16	0.03	0.13	0.07	1.45	0.07	76.27	4.79	0	77.9	0.09	4.58	0.01	0.01	1.45	0.01	0.07	0	25.42	0.62	4.8	0.06	4.19	51.54	0.99	0.05	8.43	90.82	0.94	41.69	0	18	-1.72	15.7	-4.47	63.8	127.5	796.44	526.38	1007.76	751.28	833.58	581.15	960.07	565.12
24.324	0	0.27	29.23	0.03	0.17	0.03	0.14	0.07	1.55	0.12	45.77	5.86	0	81.77	0.11	5.6	0.01	0.01	1.55	0.02	0.12	0	45.55	0.61	8.14	0.05	6.65	53.18	0.88	0.05	8.86	97.49	0.98	52.5	0	18	-0.12	14.49	-3.88	64.06	126.49	796.91	528.58	1005.81	751.35	833.92	582.83	959.52	567.84
24.357	0	0.26	32.46	0.04	0.17	0.03	0.14	0.07	1.76	0.21	42.54	4.92	0	85.28	0.13	6.74	0.01	0.01	1.76	0.04	0.21	0.01	53.19	0.61	11.86	0.04	7.23	49.74	0.85	0.04	8.86	96.79	0.99	54.21	0	18	-2.71	13.21	-2.81	63.62	128.4	796.01	526.92	1008.61	752.15	834.97	582.12	962.39	566.24
24.391	0	0.2	43.99	0.04	0.18	0.03	0.15	0.08	1.93	0.21	31.01	1.46	0	85.55	0.14	7.34	0.01	0.02	1.93	0.05	0.21	0.01	66.34	0.75	12.74	0.07	7.63	33.6	1.04	0.04	11.15	67.81	0.99	58.98	0	18	-1.56	13.11	-1.71	63.44	126.39	797.1	525.64	1011.29	753.06	838.93	580.71	964.5	566.38
24.424	0	0.22	49.68	0.04	0.18	0.03	0.14	0.08	1.7	0.17	25.32	2.27	0	78.38	0.15	7.83	0.01	0.02	1.7	0.06	0.17	0.01	71.19	0.61	12.56	0.07	7.38	38.66	0.87	0.04	11.52	4.47	1.01	61.25	1	24	-3.03	15.56	-1	62.65	125.87	798.66	524.84	1015.82	754.51	843.04	580.62	968	565.6
24.457	0	0.2	58.21	0.03	0.19	0.03	0.13	0.08	1.44	0.09	16.79	1.9	0	89.44	0.16	8.98	0.01	0.02	1.44	0.07	0.09	0	79.64	0.5	9.75	0.07	7.35	35.27	0.74	0.04	11.72	1.17	1.02	64.78	0	24	-2.75	11.32	0.16	63.21	129.68	799.39	522.57	1018.61	754.24	843.83	578.51	972.8	564.98
24.491	0	0.16	54.57	0.03	0.18	0.03	0.12	0.08	1.66	0.08	20.43	0.89	0	92.31	0.12	9.73	0	0.02	1.66	0.08	0.06	0	78.86	0.43	6.29	0.05	5.34	24.36	0.73	0.04	13.66	1.4	1.21	63.69	0	24	-4.49	9.58	-1.46	62.83	129.09	802.19	520.42	1024.61	755.05	847.11	578.44	975.03	561.04
24.524	0	0.18	61.77	0.03	0.19	0.03	0.12	0.09	2.15	0.06	13.23	2.04	0	88.7	0.1	11.19	0	0.02	2.15	0.06	0.06	0	79.73	0.5	5.84	0.05	5.08	33.93	0.7	0.04	14.41	0.4	1.29	66.88	0	24	-3.6	11.7	-1.51	62.77	131.37	807.68	517.97	1032.65	755.58	852.65	576.6	982.9	559.43
24.557	0	0.16	33.82	0.03	0.18	0.03	0.12	0.08	2.77	0.05	41.18	0.97	0	93.71	0.07	9.22	0	0.02	2.77	0.05	0.05	0	75.54	0.52	4.13	0.04	3.85	25.98	0.69	0.04	12.74	0.11	1.31	55.6	0	24	-3.47	8.49	-1.16	62.73	127.78	808.66	516.41	1033.85	755.46	855.74	573.41	982.7	558.95
24.591	0	0.18	25.68	0.03	0.16	0.03	0.13	0.07	3.29	0.05	49.32	1.08	0	94.16	0.05	6.5	0	0.01	3.29	0.03	0.05	0	70.07	0.8	3.64	0.03	3.39	30.3	0.55	0.03	14.17	0.05	1.31	51.28	0	24	-2.5	8.1	-1.75	63.28	130.29	811.26	515.37	1036.86	754.88	856.72	573.49	986.06	557.77
24.624	0	0.22	12.54	0.03	0.15	0.03	0.13	0.07	3.2	0.04	74.93	2.25	0	93.17	0.03	4.94	0	0.01	3.2	0.02	0.04	0	64.41	0.83	3.59	0.03	2.95	41.47	0.56	0.04	11.91	0.15	1.33	42.64	0	24	-1.61	8.93	-0.68	63.36	129	812.97	514.78	1038.48	754.45	860.05	572.29	988.28	558.26
24.657	0	0.2	7.65	0.03	0.15	0.03	0.13	0.07	2.63	0.03	84.71	1.19	0	94.58	0.03	3.95	0	0.01	2.63	0.02	0.03	0	59.09	0.8	3.25	0.02	2.51	34.24	0.52	0.04	10.05	0.08	1.29	37.21	0	24	-2.37	7.7	-1.19	63.23	128.99	814.67	513.87	1040.26	753.82	861.25	570.99	989.49	557.06
24.691	0	0.19	3.74	0.03	0.14	0.03	0.13	0.06	2.37	0.03	92.51	0.87	0	93.34	0.02	3.26	0	0.01	2.37	0.01	0.03	0	51.85	0.88	2.43	0.01	1.94	30.41	0.5	0.04	7.24	0.12	1.28	29.93	0	24	-3.32	8.8	-1.43	63.3	129.36	817.05	513.4	1041.68	752.31	862.7	569.51	991.39	556.32
24.724	0	0.17	1.83	0.03	0.14	0.03	0.13	0.06	2.26	0.04	96.35	0.51	0	92.71	0.01	2.9	0	0.01	2.26	0.01	0.04	0	32.78	0.96	2.56	0.01	1.46	23.36	0.61	0.05	6.37	0.12	1.23	22.87	0	24	-1.37	9.28	-2.25	63.45	128.29	819.13	512.99	1044.16	752.79	864.84	570.72	992.23	555.56
24.758	0	0.17	1.36	0.03	0.14	0.03	0.13	0.06	2.14	0.05	97.28	0.4	0	92.68	0.01	2.47	0	0.01	2.14	0.01	0.05	0	29.58	0.98	3.03	0.01	1.57	20.28	0.68	0.07	4.09	0.04	1.14	19.89	0	24	-1.47	9.31	-2.39	63.35	126.2	820.03	513.09	1043.94	751.51	866.2	571.03	991.38	554.98
24.791	0	0.16	0.88	0.03	0.14	0.03	0.13	0.06	2.27	0.04	98.25	0.37	0	93.25	0.01	2.2	0	0.01	2.27	0.01	0.04	0	19.81	0.97	2.22	0	1.35	19.23	0.79	0.09	2.8	0.03	1.19	15.68	0	24	-1.81	8.87	-3.18	63.41	126.06	821.37	513.83	1043.77	750.85	866.09	571.25	991.11	555.1
24.824	0	0.15	0.79	0.03	0.14	0.03	0.13	0.06	2.24	0.04	98.41	0.33	0	92.12	0.01	2.63	0	0.01	2.24	0.01	0.04	0	12.82	0.85	1.5	0	1.11	15.88	0.92	0.1	2.34	0.04	1.23	14.85	0	24	-1.08	9.71	-3.42	63.55	127.06	822.06	514.08	1043.62	750.27	865.61	571.71	991.6	555.24
24.858	0	0.15	0.67	0.02	0.14	0.03	0.13	0.06	2.14	0.02	98.66	0.33	0	89.03	0.01	3.01	0	0.02	2.14	0.01	0.02	0	8.98	0.76	0.95	0	0.96	12.89	1.13	0.14	1.76	0.07	1.28	13.42	0	24	-1.67	11.53	-2.91	63.38	127.39	822.17	514.31	1043.63	750.07	865.99	571.47	992.38	555.59
24.891	0	0.15	0.97	0.02	0.14	0.03	0.12	0.06	2.04	0.02	98.06	0.33	0	90.19	0.01	3.02	0	0.02	2.04	0	0.02	0	8.24	0.67	0.77	0	1	14.24	1.12	0.15	1.69	0.07	1.31	16.91	0	24	-2.44	10.91	-3.04	63.43	127.26	822.81	514.51	1043.98	749.73	866.43	571.52	992.66	555.39
24.924	0	0.15	1.08	0.02	0.14	0.03	0.12	0.06	1.93	0.01	97.85	0.33	0	92.55	0.01	3.33	0	0.03	1.93	0	0.01	0	8.29	0.51	0.55	0	1.05	14.39	1.16	0.16	1.31	0.03	1.39	18.03	0	24	-1.87	9.4	-2.81	63.66	127.35	822.77	514	1043.81	749.32	866.46	570.98	992.84	555.29
24.958	0	0.17	1.59	0.02	0.14	0.03	0.12	0.07	1.87	0.01	96.81	0.54	0	90.89	0.01	3.66	0	0.03	1.87	0	0.01	0	7.8	0.58	0.59	0	1.18	23.43	1.59	0.2	0.94	0.05	1.46	21.91	0	24	-2.2	10.5	-2.44	63.38	126.66	823.1	513.81	1044.51	749.4	867.69	570.57	993.42	555.25
24.991	0	0.17	1.56	0.02	0.15	0.03	0.12	0.07	1.9	0.01	96.87	0.67	0	90.23	0.02	4.33	0	0.03	1.9	0	0.01	0	7.56	0.6	0.5	0	1.17	25.71	1.67	0.21	0.88	0.06	1.41	21.85	0	24	0.01	10.88	-2.42	63.84	126.83	822.93	512.58	1045.41	749.73	868.04	570.6	993.86	554.62
25.024	0	0.15	1.34	0.02	0.15	0.03	0.12	0.07	1.63	0.01	97.31	0.33	0	92.48	0.02	4.97	0	0.03	1.63	0	0.01	0	5.5	0.59	0.38	0	1.04	15.27	1.65	0.21	0.71	0.04	1.29	20.47	0	24	-0.24	9.45	-2.82	64.06	129.62	822.47	512.14	1045.27	749.37	865.9	570.71	994.43	553.92
25.058	0	0.14	1.11	0.03	0.16	0.03	0.12	0.07	1.45	0.01	97.78	0.33	0	94.18	0.02	5.45	0	0.03	1.45	0	0.01	0	4.05	0.49	0.3	0	0.74	11.01	2.4	0.22	0.54	0.11	1.19	18.69	0	24	-2.43	8.08	-2.58	63.64	128.22	821.56	512.43	1044.39	749.74	865.83	569.15	993.2	554.32
25.091	0	0.14	1.18	0.03	0.16	0.03	0.12	0.07	1.28	0.02	97.63	0.33	0	91.49	0.02	5.53	0	0.03	1.28	0	0.02	0	5.13	0.5	0.42	0	0.82	8.92	2.33	0.19	0.6	0.92	1.16	19.31	0	24	-0.67	10.13	-2.31	63.56	126.61	822.28	515.47	1040.42	749.11	865.17	569.53	991.27	558.19
25.125	0	0.15	1.63	0.03	0.16	0.03	0.12	0.07	1.12	0.03	96.75	0.38	0	89.9	0.02	5.44	0	0.02	1.11	0	0.03	0	7.3	0.41	0.58	0	0.89	16.5	2.45	0.19	0.65	84.85	1.12	22.28	0	24	-0.51	11.07	-4.09	63.21	126.53	824.41	521.4	1036.72	748.64	862.79	575.3	988.59	561.77
25.158	0	0.15	1.54	0.03	0.16	0.03	0.12	0.07	1.11	0.04	96.91	0.4	0	85.63	0.03	5.77	0	0.03	0.99	0.01	0.04	0	7.01	0.44	0.73	0	0.97	17.08	2.52	0.18	0.79	73.09	1.11	21.85	0	24	0.37	13.08	-4.57	62.74	125.43	822.58	527.87	1031.41	750.93	859.48	582.47	983.93	566.84
25.191	0	0.18	2.47	0.03	0.16	0.03	0.12	0.07	0.99	0.05	95.07	0.85	0	83.99	0.03	5.27	0	0.02	0.71	0.01	0.05	0	7.43	0.44	1.01	0	1.09	28.14	2.03	0.17	0.93	86.16	0.99	26.14	0	24	2.25	13.71	-5.87	62.43	126.04	823.96	532.94	1028.36	751.23	857.19	588.38	981.93	570.36
25.225	0	0.21	3.11	0.03	0.16	0.03	0.12	0.07	0.82	0.07	93.78	1.67	0	83.43	0.02	5.53	0	0.02	0.5	0.01	0.07	0	7.44	0.46	1.51	0	1.29	37.1	1.56	0.14	1.34	71.19	0.82	28.33	0	24	-0.4	13.92	-4	62.05	124.23	820.41	540.13	1020.66	753.63	854.13	591.85	977.58	577.94
25.258	0	0.22	4.44	0.03	0.15	0.03	0.12	0.07	0.7	0.1	91.12	2.09	0	61.22	0.03	5.14	0	0.02	0.34	0.01	0.1	0.01	6.38	0.59	3.05	0	1.36	40.35	1.34	0.11	1.88	85.76	0.7	31.64	0	24	-0.57	19.72	-6.17	61.01	116.29	818.79	544.36	1017.36	756.29	854.09	596.53	969.18	579.86
25.291	0	0.27	11.47	0.03	0.15	0.03	0.13	0.07	0.65	0.12	77.07	5.73	0	51.14	0.02	4.79	0	0.02	0.3	0.01	0.12	0.01	7.12	0.63	5.13	0	2.03	53.7	0.97	0.09	2.65	42.66	0.65	41.17	0	24	-3.42	21.77	-4.73	61.36	126.18	815.61	546.26	1014.8	757.08	847.09	597.81	972.26	581.94
25.325	0	0.27	22.82	0.03	0.15	0.03	0.14	0.07	0.54	0.19	54.36	3.94	0	50.72	0.02	4.41	0	0.02	0.31	0.02	0.19	0.02	9.07	0.7	9.48	0.01	3.37	49.17	0.57	0.06	5.09	42.87	0.54	48.77	0	24	-2.01	21.86	-4.22	61.15	123.43	811.61	547.93	1011.62	760.13	845.5	599.79	967.96	584.38
25.358	0	0.24	37.85	0.04	0.15	0.03	0.15	0.07	0.51	0.2	37.15	1.93	0	42.11	0.02	4.08	0.01	0.02	0.35	0.02	0.2	0.02	9.1	0.77	12.71	0.01	4.46	40.39	0.48	0.05	6.3	13.07	0.51	55.47	0	24	-0.66	23.59	-3.2	60.73	120.55	807.5	548.73	1009.3	763.05	844.85	601.23	964.45	586.13
25.392	0	0.22	37.8	0.05	0.16	0.03	0.19	0.07	0.46	0.27	37.2	0.86	0	52.83	0.02	4.22	0.01	0.02	0.46	0.02	0.27	0.03	6.17	1.62	22.03	0.03	5.99	29.27	0.33	0.03	10.48	9.73	0.45	55.44	0	24	-3.7	21.43	-5.56	60.61	120.12	805.56	550.08	1006.69	763.34	840.61	602.3	959.51	585.21
25.425	0	0.32	51.89	0.08	0.15	0.03	0.27	0.06	0.58	0.38	23.11	2.95	-4.64	55.42	0.02	3.39	0.01	0.02	0.58	0.02	0.38	0.04	6.59	2.92	35.76	0.06	7.36	46.49	0.27	0.02	15.21	37.41	0.41	60.62	0	24	-0.06	20.91	-6.63	61.53	121.56	802.27	553.25	1001.06	764.45	834.46	607.27	954.47	587.86
25.458	0	0.44	39.53	0.14	0.15	0.03	0.38	0.06	0.67	0.69	35.47	6.81	-11.53	59.68	0.02	2.8	0.01	0.02	0.67	0.03	0.69	0.07	4.54	3.68	52.89	0.09	8.42	57.99	0.27	0.02	17.87	28.25	0.44	55.79	0	24	-0.36	20.04	-7.73	61.16	117.17	798.67	554.42	996.09	764.09	831.78	608.79	947.06	587.82
25.492	0	0.56	45.21	0.17	0.15	0.03	0.46	0.06	0.82	0.9	29.79	17.64	-16.32	44.74	0.03	2.55	0.01	0.01	0.82	0.03	0.9	0.07	4.59	5.63	56.95	0.24	8.6	71.61	0.2	0.01	29.26	19.67	0.42	57.91	0	24	2.93	23.06	-8.93	61.4	112.56	793.19	554.5	988.63	762.12	827.12	610.89	937.06	586.75
25.525	0	0.58	47.09	0.17	0.16	0.03	0.52	0.06	0.98	1.14	27.91	20.18	-17.78	43.23	0.03	2.6	0.02	0.01	0.98	0.03	1.14	0.07	6.52	7.81	58.03	0.54	12.57	73.62	0.18	0.01	39.84	55.06	0.44	58.65	0	24	0.48	23.36	-9.27	61.72	109.16	782.61	552.86	977.2	759.19	817.77	608.07	924.31	584.31
25.558	0	0.54	52.48	0.18	0.16	0.03	0.56	0.06	1.13	1.4	22.52	15.5	-17.43	24.42	0.05	2.87	0.02	0.01	1.13	0.04	1.4	0.12	7.99	8.76	59.21	0.67	14.14	69.36	0.19	0.01	39.86	66.55	0.47	60.76	0	24	1.94	27.65	-7.85	62.2	113.87	777.49	554.6	972.66	760.65	811.5	611.26	922.53	586.01
25.592	0	0.58	55.85	0.19	0.17	0.03	0.76	0.06	1.34	1.4	19.15	20.22	-20.41	37.53	0.08	3.01	0.02	0.02	1.34	0.04	1.4	0.14	9.29	14.2	60.66	1.94	17.61	73.24	0.12	0.01	53.32	53.78	0.49	62.09	0	24	3.28	24.55	-10.73	63.22	110.76	768.77	554.69	962.15	760.07	801.16	611.23	908.94	585.74
25.625	0	0.56	41.75	0.22	0.17	0.03	0.9	0.06	1.1	2.01	33.25	16.07	-21.44	36.5	0.13	3.06	0.02	0.01	1.1	0.04	2.01	0.24	8	16.59	63.32	2.1	18.36	69.7	0.14	0.01	52.23	23.64	0.48	56.75	0	24	1.29	24.77	-10.81	63.53	112.08	760.6	554.33	953.51	758.18	792.02	610.94	900.88	584.27
25.658	0	0.54	45.27	0.17	0.17	0.03	1.15	0.07	0.89	1.44	29.73	17.83	-22.48	26.23	0.28	3.64	0.02	0.01	0.89	0.04	1.44	0.22	11.05	23.21	57.41	2.61	16.4	70.67	0.15	0.01	55.25	16.76	0.46	58.22	0	24	2.49	27.17	-11.22	63.84	112.66	750.03	553.44	945.22	758.21	782.47	613.69	890.58	581.99
25.692	0	0.42	29.1	0.12	0.18	0.03	1.64	0.07	0.72	1.21	45.9	12.37	-21.98	36.41	0.43	5.75	0.02	0.02	0.72	0.04	1.21	0.23	12.64	34.42	46.05	4.54	12.75	63.22	0.15	0.01	60.98	1.78	0.51	52.15	0	24	3.3	24.79	-11.81	64.86	113.3	738.07	552.48	935.59	760.13	770.97	613.86	879.59	581.65
25.725	0	0.32	13.01	0.09	0.19	0.03	1.92	0.08	0.62	0.97	73.99	9.8	-19.76	32.82	0.62	8.96	0.02	0.02	0.59	0.04	0.97	0.26	10.77	40.81	38.36	5.28	8.48	51.59	0.18	0.01	56.76	0.48	0.49	43.38	0	24	4.13	25.58	-11.54	65.53	114.45	726.6	551.14	927.65	761.95	761.18	614.91	870.28	580.32
25.759	0	0.22	3.7	0.08	0.19	0.03	2.58	0.09	0.85	0.92	92.59	8.41	-16.81	20.63	0.85	10.86	0.02	0.03	0.79	0.04	0.92	0.53	7.65	47.54	36.49	7.26	5.02	31.33	0.22	0.01	52.76	0.72	0.6	31.14	0	24	5.89	28.74	-12.71	65.96	114.47	718.59	551.13	920.84	762.51	753.04	617.39	861	579.33
25.792	0	0.19	2.09	0.07	0.18	0.03	2.91	0.08	1.12	1.12	94.18	6.97	-14.86	21.15	1.12	9.16	0.03	0.03	0.89	0.05	1.03	0.56	5.74	51.93	28.4	10.78	2.21	24.25	0.39	0.01	45.49	4.45	0.64	25.2	0	24	2.78	28.58	-12.85	67	111.66	709.49	554.16	910.74	764.4	744.7	618.01	850.42	582.09
25.825	0	0.15	0.75	0.06	0.17	0.03	2.36	0.08	1.34	2.24	95.28	5.13	-10.38	11.22	1.34	7.52	0.03	0.03	1.03	0.06	2.24	0.91	3.52	49.51	22.56	12.23	1.13	11.62	0.52	0.01	38.21	9.54	0.61	15.08	0	24	6.46	32.34	-14.37	67.94	109.02	703.76	557.87	901.61	763.39	738.25	624.55	839.34	583.75
25.859	0	0.13	0.45	0.05	0.15	0.03	4	0.07	1.41	3.94	91.99	11.46	-12.52	18.43	1.41	5.74	0.05	0.03	0.99	0.07	3.94	0.86	2.16	62.15	15.41	15.3	0.6	5.81	0.87	0.02	25.36	5.35	0.66	9.88	0	24	6.43	29.44	-15.76	69.45	110.05	694.67	560.21	890.03	761.56	727.35	629.1	827.76	584.06
25.892	0	0.11	0.33	0.06	0.13	0.03	2.59	0.07	1.98	10.8	94.82	10.78	-11.83	5.6	1.98	3.26	0.08	0.03	1.16	0.16	10.8	1.21	1.69	56.24	10.29	14.27	0.26	2.37	1.04	0.02	19.47	0.46	0.58	6.21	0	24	10.86	36.12	-17.11	69.92	106.95	689.49	561.13	884.02	758.92	724.43	635.18	817.26	582.08
25.925	0	0.1	0.26	0.09	0.1	0.03	1.63	0.06	2.03	20.07	96.75	13.84	-13.56	5.38	2.03	1.59	0.13	0.02	0.93	0.27	20.07	0.73	0.85	50.5	7.69	14.12	0.13	1.29	1.3	0.02	14.17	0.07	0.45	3.4	0	24	6.55	36.34	-17.29	68.5	106.33	683.97	560.17	881.81	762.1	719.28	631.17	813.69	582.25
25.959	0	0.1	0.23	0.08	0.11	0.03	1.21	0.06	2.24	18.55	97.59	7.77	-10.69	7.31	2.24	0.77	0.25	0.02	1.08	0.52	18.55	0.26	0.37	43.99	6.85	14	0.08	1.67	1.62	0.02	7.69	0.05	0.35	2.18	0	24	8.84	34.7	-18.79	67.95	108.55	679.11	561.55	878.18	763.71	713.91	636.54	808.23	582.82
25.992	0	0.1	0.24	0.09	0.1	0.03	0.99	0.06	2.34	22.68	98.02	8.75	-11.65	3.97	2.34	0.4	0.35	0.02	1.46	0.98	22.68	0.17	0.31	41.48	5.9	13.96	0.08	2.55	1.47	0.02	6.48	0.04	0.31	2.23	0	24	7.65	37.93	-20.56	66.79	103.05	671.55	562.38	870.79	764.32	707.84	635.95	796.62	583.62
26.025	0	0.11	0.24	0.07	0.11	0.03	1.14	0.06	2.45	17.27	97.72	6.23	-10.09	4.35	2.45	0.25	0.53	0.01	1.43	1.69	17.27	0.07	0.11	42.33	5.44	13.78	0.08	4.84	1.61	0.01	4.94	0.04	0.24	2.24	0	24	9.2	37.45	-20.39	66.99	109.29	665.2	561.06	866.42	764.65	698.76	637.17	793.18	582.14
26.059	0	0.15	0.24	0.06	0.12	0.03	1.2	0.06	2.86	13.85	97.61	4.15	-10.76	4.37	2.86	0.2	0.88	0.02	1.77	2.43	13.85	0.05	0.01	40.42	8.16	11.06	0.11	13.72	1.83	0.01	3.74	0.05	0.16	2.05	0	24	8.65	37.43	-20.82	65.65	109.38	657.56	559.53	861.53	765.79	692.18	636.39	786.41	580.86
26.092	0	0.16	0.24	0.07	0.12	0.03	1.34	0.06	2.99	12.04	97.32	3.65	-11.69	3.74	2.99	0.17	1	0.02	1.4	2.36	12.04	0.02	0	40.56	12.08	8.57	0.12	16.04	1.84	0.01	4.46	0.04	0.15	1.8	0	24	12.08	38.24	-21.1	65.36	110.01	652.72	561	854.24	764.07	686.46	640.18	779.5	581.48
26.126	0	0.19	0.23	0.08	0.13	0.03	1.51	0.07	3.76	9.83	96.97	2.53	-12.4	4.95	3.76	0.2	1.93	0.02	1.28	2.9	9.83	0.01	0	38.05	19.8	6.98	0.11	16.07	1.99	0.01	3.58	0.1	0.11	1.51	0	24	13.34	36.78	-21.6	64.07	110.49	648.71	561.01	848.53	762.17	681.61	641.13	774.41	581.18
26.159	0	0.18	0.24	0.11	0.14	0.03	1.28	0.07	4.75	13.05	97.45	1.94	-12.89	3.35	4.75	0.41	2.94	0.03	1.5	2.5	13.05	0.01	0	31.49	27.57	5.65	0.13	10.67	2.23	0.01	2.67	0.07	0.1	1.53	0	24	17.12	38.82	-22.54	63.02	112	642.1	560.27	843.19	761.48	675.15	644.56	766.49	579.75
26.192	0	0.17	0.26	0.21	0.13	0.03	1.39	0.07	5.79	19.33	97.21	4.78	-17.1	2.32	5.79	0.55	3.35	0.03	2.3	3.32	19.33	0.01	0	30.62	36.77	3.82	0.17	8.17	2.33	0.01	2.65	1.77	0.11	2.3	0	24	14.48	40.7	-21.49	62.16	110.48	636.87	565.55	835.08	763.76	669.1	646.53	760.42	584.34
26.226	0	0.16	0.3	0.7	0.11	0.03	0.98	0.07	6.35	24.22	98.04	28.34	-27.09	2.1	6.35	0.74	7.67	0.04	4.41	4.83	39.93	0.04	0	24.22	41.86	2	0.16	7.84	2.89	0.01	1.78	18.04	0.09	2.72	0	24	14.16	41.2	-21.98	61.92	106.73	631.6	566.93	830.31	765.63	667.02	648.14	753.42	585.48
26.259	0	0.11	0.3	2.44	0.08	0.04	0.83	0.08	7.88	25.4	95.11	75.92	-38.91	1.16	7.88	0.99	8.91	0.05	7.22	5.54	64.47	0.1	0	25.4	43.15	1.68	0.12	8.27	3.44	0.01	1.56	15.51	0.1	2.51	0	24	17.77	44.21	-22.44	62.18	107.4	624.99	566.46	826.16	767.62	661.37	651	746.18	585.1
26.292	0	0.11	0.32	3.38	0.08	0.04	0.82	0.08	8.66	24.12	93.24	83.3	-43.07	2.25	8.66	1.44	12.25	0.07	8.29	5.83	71.29	0.26	0	24.12	42.04	1.21	0.09	8.79	4.48	0	1.24	5.41	0.1	2.18	0	24	19.01	40.86	-24.72	61.97	107.29	619.59	569.68	819.3	769.4	654.87	655.68	738.44	588.39
26.326	0	0.12	0.34	1.29	0.12	0.03	0.8	0.1	11.86	20.65	97.41	45.05	-38.52	4.67	11.86	2.32	15.58	0.06	5.1	5.31	61.86	0.19	0	20.65	29	0.53	0.06	8.08	3.92	0	1.07	2.79	0.08	2.39	0	24	18.94	37.08	-26.94	61.38	107.32	616.88	572.9	814.82	770.85	650.1	659.12	733.7	591.84
26.359	0	0.12	0.34	0.8	0.13	0.03	0.62	0.1	9.04	20.34	98.4	22.1	-32.68	2.94	9.04	4.41	14.36	0.09	2.88	5.87	55.18	0.18	0	20.34	22.48	0.49	0.04	4.33	4.39	0	0.97	0.88	0.08	2.97	0	24	13.65	39.49	-24.59	61.6	108.16	611.6	569.45	809.81	767.66	643.39	651.13	731.28	588.08
26.393	0	0.12	0.31	0.78	0.15	0.03	0.7	0.11	9.62	24.96	98.43	24.8	-31.84	1.3	9.62	7.03	13	0.1	3.03	7.79	54.57	0.58	0	24.96	19.87	0.58	0.02	0.79	7.12	0	1.04	1.37	0.1	3.3	0	24	17.63	43.65	-29.02	61.17	103.92	611.09	572.6	807.27	768.78	641.9	657.5	721.65	590.86
26.426	0	0.14	0.3	0.4	0.18	0.03	0.56	0.11	7.82	23.86	98.88	11.76	-23.55	10.46	7.82	7.8	12.36	0.14	2.43	7.48	44.39	0.77	0	23.86	8.43	0.88	0.01	0.4	12.45	0	0.85	0.05	0.12	3.07	0	24	14.59	32.74	-27.66	67.56	105.22	609.22	572.56	798.91	762.26	637.69	653.06	722.66	591.01
26.459
26.493
26.526
26.559
26.593
26.626
26.659
26.693
26.726
26.76
26.793
26.826
26.86
26.893
26.926
26.96
26.993
27.026
27.06
27.093
27.127
27.16
27.193
27.227
27.26
27.293
27.327
27.36
27.394
27.427
27.46
27.494
27.527
27.56	0	0.11	0.23	0.77	0.08	0.03	2.98	0.07	4.44	53.96	94.04	88.99	-42.31	12.38	4.34	1.55	6.96	0.06	4.44	0.05	53.96	14.44	0	65.37	3.92	0.36	0.25	25.94	0.04	0.03	0.01	3.33	0.04	0.61	0	18	4.27	31.78	-21.19	63.58	96.81	614.64	542.18	766.38	694.07	629.61	600.46	715.87	556.49
27.594	0	0.11	0.22	0.78	0.09	0.03	7.05	0.09	9.79	51.33	85.9	94.94	-45.67	17.7	9.79	2.07	5.97	0.06	4.51	0.09	51.33	20.2	0	78.51	2.16	0.4	0.46	25.31	0.05	0.04	0.01	0.83	0.1	0.56	0	18	13.86	29.68	-20.57	63.55	105.99	609.72	541.94	764.59	696.82	625.45	611.65	714.16	553.64
27.627	0	0.11	0.23	0.39	0.14	0.03	11.95	0.12	16.15	43.39	76.1	92.41	-45.3	7.15	16.15	2.35	6.84	0.06	3.9	0.09	43.39	16.3	0	81.05	2.13	0.72	0.55	26.08	0.07	0.08	0.01	0.17	0.1	0.72	0	18	13.25	34.82	-21	63.07	102.86	605.99	541.8	762.29	698.09	623.48	610.76	708.85	553.39
27.66	0	0.12	0.23	0.39	0.16	0.03	16.72	0.13	17.65	41.09	66.56	93.55	-46.25	6.86	17.65	2.68	7.81	0.06	4.26	0.12	41.09	19.07	0	85.51	2.5	1.54	0.56	24.66	0.08	0.08	0.02	0.06	0.12	0.72	0	18	8.4	35.04	-20.7	62.28	96.31	604.46	543.13	760.03	698.7	625.19	607.96	705.81	555.27
27.694	0	0.1	0.23	0.24	0.19	0.03	18.31	0.15	21.57	35.71	63.39	88.76	-41.73	12.7	21.57	2.92	7.47	0.06	3.54	0.16	35.71	16.18	0	83.34	1.73	1.93	0.44	15.17	0.14	0.09	0.02	0.08	0.12	0.56	0	18	8.39	31.64	-21.35	62.37	103.39	596.39	540.85	758	702.46	617.12	611.15	702.04	552.18
27.727	0	0.09	0.22	0.12	0.25	0.03	17.02	0.18	23.91	27.82	65.97	73.28	-34.49	9.93	23.91	3.77	7.26	0.06	2.99	0.28	27.82	12.03	0	78.07	0.9	1.83	0.33	5.28	0.2	0.12	0.01	0.1	0.12	0.48	0	18	11.95	33.03	-22.5	61.72	101.96	592.33	542.13	759.01	708.81	615.23	613.97	698.84	555.62
27.761	0	0.08	0.2	0.06	0.3	0.03	9.49	0.2	25.68	20.28	81.02	41.6	-24.08	3.13	25.68	5.08	5.64	0.05	3.58	0.4	20.28	6.08	0	63.43	0.61	2.22	0.26	0.88	0.32	0.16	0.02	0.28	0.16	0.36	0	18	18.73	39.15	-20.48	61.14	100.52	584.9	543.3	758	717.06	611.79	616.37	695.14	560.17
27.794	0	0.08	0.2	0.05	0.31	0.03	3.44	0.21	26.25	17.58	93.12	11.85	-15.02	3.08	26.25	5.14	5.38	0.05	4.29	0.56	17.58	5.47	0	42.11	0.33	1.22	0.24	0.7	0.45	0.2	0.02	63.88	0.2	0.27	0	18	14.71	39.25	-21.9	61.99	103.02	577.72	544.3	757.16	723.75	604.3	617.96	690.48	561.51
27.827	0	0.07	0.19	0.04	0.46	0.03	3.69	0.32	35.09	16.07	92.62	13.9	-13.37	1.61	35.54	6.59	5.7	0.05	5.9	1.28	16.07	5.35	0	35.09	0.18	0.94	0.29	0.54	0.67	0.2	0.02	76.43	0.24	0.31	0	18	16.34	42.56	-23.53	62.02	101.69	571.8	544.51	757.97	730.68	602.26	622.2	684.2	561.96
27.861	0	0.06	0.19	0.04	0.57	0.04	3.34	0.43	30.25	19.66	93.33	13.28	-14.8	1.49	39.73	9.14	7.1	0.06	6.56	1.83	19.66	3.94	0	30.25	0.13	0.86	0.18	0.61	1.16	0.24	0.02	9.53	0.26	0.3	0	18	25.91	42.96	-22.16	63.45	118.87	563.01	542.22	759.15	738.37	589.7	631.36	685.06	560.4
27.894	0	0.06	0.17	0.04	0.67	0.04	2.15	0.53	21.24	19.93	95.7	8.33	-11.38	8.01	42.25	11.8	6.23	0.08	7.35	3.19	19.93	3.61	0	21.24	0.09	0.74	0.13	0.34	1.86	0.35	0.03	1.43	0.33	0.23	0	12	26.89	34.21	-25.91	62.69	123.14	553.11	542.71	751.11	740.7	575.72	634.51	675.61	562.5
27.927	0	0.05	0.17	0.07	0.74	0.04	1.95	0.69	17.83	17.83	96.1	8.81	-15.86	2.71	46.42	13.86	8	0.09	8.97	5.19	29.84	6.64	0	17.83	0.06	0.72	0.07	0.13	2.54	0.45	0.03	0.39	0.39	0.24	0	12	24.91	39.9	-24.25	62.69	118.64	547.19	544.08	747.4	744.29	574.51	634.17	669.88	563.6
27.961	0	0.05	0.16	0.12	0.89	0.05	2.53	1.01	18.17	18.17	94.94	15.42	-20.88	0.48	53.98	15.52	9.32	0.09	13.69	9.36	39.99	7.55	0	18.17	0.09	0.71	0.07	0.09	3.33	0.42	0.03	0.24	0.46	0.26	0	12	20.63	48.72	-27.9	63.14	120.23	539.18	540.43	748.08	749.33	566.1	636.28	656.43	556.94
27.994	0	0.05	0.17	0.1	1.12	0.08	3.5	1.3	17.86	17.86	93	22.46	-19.12	1.49	60.05	15.64	9.55	0.1	20.5	12.46	39.94	6.97	0	17.86	0.17	0.6	0.07	0.14	4.16	0.34	0.04	0.47	0.51	0.47	0	12	25.69	42.95	-25.97	62.87	127.53	529.31	542.37	743.02	756.08	559.26	643.51	655.65	560.02
28.027	0	0.05	0.17	0.09	1.15	0.07	3.86	1.36	18.89	18.89	92.28	26.18	-21.21	1.25	61.54	15.12	9.55	0.18	18.08	14.84	40.32	3.36	0	18.89	0.36	0.52	0.06	0.55	4.3	0.26	0.05	0.07	0.54	0.4	0	12	30.76	43.87	-25.69	62.12	129.27	521.13	533.79	741.98	754.64	555.56	640.67	650.75	553.2
28.061	0	0.07	0.13	0.03	1.62	0.05	3.12	1.33	18.52	17.71	93.75	15.85	-12.55	3.95	54.04	22.07	8.39	0.2	10.31	11.24	17.71	0.62	0	18.52	0.75	0.3	0.03	3.16	5.28	0.24	0.05	0.32	0.56	0.26	0	12	22.77	37.95	-25.43	62.58	128.33	516.28	534.53	737.88	756.13	549.24	634.43	650.22	555.23
28.094	0	0.08	0.14	0.02	1.45	0.03	2.34	0.9	15.96	8.13	95.32	7.81	-7.55	39.69	46.65	20.12	8.13	0.17	3.13	5.66	5.03	0.07	0	15.96	1.34	0.13	0.01	3.66	5.17	0.22	0.06	0.01	0.56	0	0	12	8.22	24.09	-22.98	65.82	127	512.4	534.06	737.13	758.79	550.64	627.31	654.85	554.72
28.128
28.161
28.194
28.228
28.261
28.294
28.328
28.361
28.395
28.428
28.461
28.495
28.528
28.561
28.595
28.628
28.661
28.695
28.728
28.762
28.795
28.828
28.862
28.895
28.928
28.962
28.995
29.028
29.062
29.095
29.129
29.162
29.195
29.229
29.262
29.295
29.329
29.362
29.396
29.429
29.462
29.496
29.529
29.562
29.596
29.629
29.662
29.696
29.729
29.763
29.796
29.829
29.863
29.896
29.929
29.963
29.996
30.029
30.063
30.096
30.13
30.163
30.196
30.23
30.263
30.296
30.33
30.363
30.397
30.43
30.463
30.497
30.53
30.563
30.597
30.63
30.663
30.697
30.73
30.764
30.797
30.83
30.864
30.897
30.93
30.964
30.997
31.03
31.064
31.097
31.131
31.164
31.197
31.231
31.264
31.297
31.331
31.364
31.398
31.431
31.464
31.498
31.531
31.564	0	0.07	0.14	0.02	0.67	0.02	0.76	0.41	10.34	4.43	98.49	1.34	0	50.12	29.48	16.53	4.43	0.05	0.21	0.03	1.11	0.89	0	10.34	0.29	0	0.01	1.68	1.96	2.36	0.05	0.01	0.01	0.09	0	6	6.87	21.98	-13.71	65.56	113.92	579.91	490.01	755.53	669.99	602.42	555.01	707.49	510.97
31.598	0	0.08	0.13	0.02	0.4	0.02	0.28	0.23	7.9	1.7	99.19	0.52	0	45.52	14.01	18.6	1.7	0.02	0.39	0.12	1.38	0.87	0	7.9	0.32	0.01	0.01	0.94	2.58	1.31	0.11	1	0.03	0.06	0	6	8.85	22.9	-6.27	66.44	120.46	573.72	477.68	769.46	679.84	608.33	546.17	721.83	505.83
31.631	0	0.08	0.11	0.02	0.44	0.02	0.22	0.25	6.27	0.75	99.12	0.66	0	50.14	12.62	23.6	0.59	0.02	0.61	0.19	0.75	0.53	0	6.27	0.29	0	0.02	2.32	1.72	0.36	0.06	27.11	0.04	0.08	0	6	9.67	21.97	-8.69	66.61	123.47	581	471.82	787.24	685.96	617.31	544.25	732.96	501.02
31.664	0	0.08	0.1	0.02	0.4	0.02	0.18	0.22	7.41	0.61	99.2	0.81	0	81.8	7.59	25.24	0.23	0.02	0.57	0.12	0.61	0.35	0	7.41	0.2	0	0.03	1.76	2.98	0.34	0.05	43.72	0.04	0.06	0	6	14.13	14.48	-10.07	65.64	136.87	601.21	466.8	813.48	690.59	630.57	540.67	761.31	500.16
31.698	0	0.07	0.08	0.03	0.53	0.03	0.18	0.31	6.31	0.78	98.94	2.19	0	92.64	6.31	34.52	0.11	0.03	0.81	0.08	0.78	0.32	0.05	11.53	0.4	0	0.04	2.76	4.16	0.36	0.04	14.94	0.04	0.04	0	6	10.39	9.34	-7.55	65.96	145.62	620.71	458.79	837.19	688.36	648.43	527.73	790.61	496.27
31.731	0	0.08	0.08	0.03	0.52	0.03	0.19	0.3	5.82	0.57	98.97	2.5	0	95.71	5.82	34.63	0.08	0.04	0.87	0.08	0.57	0.17	0.17	13.09	0.68	0	0.06	11.58	3.08	0.47	0.05	8.46	0.04	0.04	0	6	13.31	6.48	-4.11	65.35	142.22	637.59	451.69	855.68	685.68	670.84	516.43	811.41	494.84
31.765	0	0.1	0.07	0.03	0.56	0.02	0.17	0.35	4.59	0.72	98.87	11.3	0	97.56	4.59	38.93	0.04	0.04	0.62	0.04	0.72	0.04	0.34	13.11	0.67	0	0.06	28.77	2.71	0.47	0.03	10.01	0.04	0.05	0	6	10.84	3.56	-3.59	66.13	148.78	661.04	447.89	882.4	685.86	692.55	509.89	840.39	493.22
31.798	0	0.11	0.08	0.03	0.52	0.02	0.17	0.31	3.73	0.4	98.96	15.15	0	97.68	3.73	37.27	0.02	0.05	0.38	0.03	0.4	0.02	0.68	13.22	0.78	0	0.07	34.63	2.28	0.55	0.03	4.15	0.03	0.08	0	6	12.74	3.31	-0.25	66.32	153.51	668.77	443.86	897.09	689.41	704.87	505.28	858.02	494.78
31.831	0	0.13	0.08	0.03	0.45	0.02	0.16	0.27	2.12	0.17	99.1	18.21	0	97.84	2.12	34.94	0.02	0.05	0.26	0.02	0.17	0	1.85	13.52	0.91	0	0.09	39.71	1.43	0.71	0.03	0.98	0.03	0.08	0	6	17.2	2.93	0.01	65.83	148.82	685.63	442.7	913.99	691.73	724.3	502.23	873.01	496.61
31.865	0	0.11	0.09	0.03	0.38	0.02	0.16	0.22	1.56	0.08	99.24	4.98	0	98.24	1.56	30.62	0.02	0.06	0.2	0.01	0.08	0	3.16	12.47	1.09	0	0.09	26.01	1.04	1.04	0.02	0.31	0.02	0.1	0	6	16.25	1.9	0.52	66.11	151.99	698.37	440.94	927.27	690.38	736.23	498.94	888.19	495.95
31.898	0	0.12	0.1	0.03	0.31	0.02	0.19	0.18	1.3	0.06	99.38	2.52	0	98.7	1.3	25.05	0.01	0.05	0.26	0.01	0.06	0	3.73	14	1.55	0	0.06	22.78	0.82	1.52	0.02	0.1	0.02	0.12	0	6	15.06	-0.36	1.43	66.61	153.29	708.99	439.98	938.94	689.97	747.74	496.91	901.03	495.97
31.931	0	0.12	0.12	0.03	0.25	0.02	0.24	0.14	1.32	0.08	99.5	0.91	0	98.56	1.32	18.39	0.01	0.06	0.49	0.01	0.08	0	4.13	15.77	2.89	0	0.05	16.01	0.78	2.14	0.02	0.16	0.02	0.2	0	6	10.6	0.87	1.67	67.16	151.06	719.27	438.68	950.57	688.99	760.1	494.42	911.16	493.57
31.965	0	0.14	0.14	0.03	0.21	0.03	0.3	0.11	1.27	0.07	99.4	0.75	0	98.12	1.27	12.71	0.01	0.05	0.7	0.01	0.07	0.01	2.31	17.99	3.17	0	0.04	18.86	0.72	2.66	0.01	0.07	0.02	0.31	0	6	13.23	-2.22	2.19	66.77	154.9	733.07	440.34	962.23	689.05	771.49	494.63	926.37	497.23
31.998	0	0.16	0.16	0.03	0.18	0.03	0.35	0.09	1	0.09	99.31	0.68	0	98.33	1	8.4	0.01	0.03	0.9	0.01	0.09	0.01	1.37	19.27	3.39	0	0.03	21.91	0.65	2.83	0.01	0.04	0.02	0.4	0	6	11.71	-1.63	3.42	67.01	155.23	740.2	440.16	970.32	689	780.46	493.16	935.6	498.24
32.031	0	0.18	0.18	0.03	0.16	0.03	0.39	0.08	0.98	0.09	99.22	0.76	0	98.43	0.98	5.07	0.01	0.03	0.8	0.01	0.09	0.02	1.09	19.99	4.86	0	0.03	26.75	0.55	3.44	0.01	0.25	0.02	0.43	0	6	11.8	-1.3	2.7	66.76	155.18	753.79	442.37	982.37	689.83	792.44	494.83	947.53	500.09
32.065	0	0.2	0.19	0.03	0.15	0.02	0.39	0.08	1.1	0.07	99.21	1	-0.74	97.16	1.1	3.15	0.01	0.02	0.61	0.01	0.07	0.01	0.88	19.05	6.26	0	0.02	32.49	0.4	3.97	0.01	0.75	0.02	0.41	0	6	9.9	-4.35	3.32	66.82	152.45	760.01	443.72	988.28	690.64	800.53	494.76	952.85	501.06
32.098	0	0.26	0.19	0.03	0.14	0.02	0.41	0.08	1.38	0.07	99.18	2.38	-4.14	97.6	1.38	2.12	0.01	0.02	0.59	0.02	0.07	0.01	0.9	17.93	9.89	0	0.02	45.01	0.32	4.46	0.01	0.22	0.02	0.59	0	6	9.24	-3.48	3.24	66.77	151.36	767.99	444.44	996.65	691.64	809.13	496.04	960.41	501.05
32.132	0	0.34	0.2	0.04	0.14	0.02	0.47	0.08	1.86	0.07	99.05	8.93	-9.39	96.91	1.86	1.39	0	0.02	0.47	0.01	0.07	0	0.92	19.28	12.44	0	0.02	62.57	0.19	6.54	0.01	0.65	0.01	0.62	0	6	8.63	-4.78	3.18	66.7	152.32	774.45	445.6	1003.37	692.77	815.18	496.44	967.37	502.73
32.165	0	0.31	0.2	0.04	0.14	0.02	0.44	0.08	1.8	0.09	99.12	5.46	-7.33	96.78	1.8	0.77	0	0.02	0.52	0.01	0.09	0	0.84	17.93	12.12	0	0.02	56.06	0.11	7.51	0.01	0.21	0.01	0.48	0	6	8.85	-4.98	3.17	66.38	150.95	781.8	447.05	1012.11	695.15	823.94	497.26	974.62	506.1
32.198	0	0.26	0.2	0.03	0.14	0.02	0.39	0.08	2.12	0.11	99.22	2.51	-3.66	95.68	2.12	0.61	0	0.02	0.62	0.01	0.11	0.01	0.94	16.35	8.68	0	0.02	45.69	0.09	7.47	0.01	0.49	0.01	0.45	0	6	8.38	-6.51	3.2	66.23	151.59	788.41	449.11	1020.45	698.9	831.13	499.42	982.44	508.52
32.232	0	0.16	0.2	0.03	0.14	0.02	0.31	0.09	2.22	0.21	99.37	0.33	0	96.04	2.22	0.4	0	0.03	0.63	0.01	0.21	0.01	1.33	13.27	5.44	0	0.02	13.6	0.05	9.04	0.01	0.41	0.01	0.4	0	6	7.25	-6.06	3.57	66.03	149.64	795.47	451.6	1027.8	701.98	839.71	501.47	989.08	510.38
32.265	0	0.13	0.2	0.03	0.14	0.03	0.29	0.09	2.43	0.39	99.42	0.33	0	95.46	2.43	0.32	0	0.04	0.69	0.01	0.39	0.04	1.3	12.12	3.7	0	0.02	5.19	0.04	8.21	0.01	0.07	0.01	0.31	0	6	7.71	-6.77	3.39	65.99	150.89	802.03	452.85	1035.95	704.78	846.25	503.17	996.85	512.4
32.298	0	0.13	0.2	0.03	0.14	0.03	0.24	0.09	2.16	0.51	99.51	0.33	0	93.6	2.16	0.3	0	0.06	0.82	0.02	0.51	0.13	0.99	9.96	1.76	0	0.01	1.69	0.04	10.44	0.01	0.95	0.01	0.28	0	6	8	-8.58	2.9	65.9	150.16	808.94	454.89	1044.24	707.36	853.68	504.89	1003.4	516.34
32.332	0	0.13	0.2	0.02	0.13	0.03	0.21	0.1	1.65	0.56	99.58	0.33	0	89.97	1.65	0.29	0	0.07	0.69	0.01	0.56	0.21	0.45	7.99	0.82	0	0.01	0.99	0.04	12.06	0.01	1.94	0.01	0.28	0	6	8.62	-11.03	4.06	65.7	145.58	814.08	458.45	1049.33	710.79	862.51	506.38	1007.23	522.12
32.365	0	0.13	0.2	0.02	0.13	0.03	0.2	0.1	1.3	0.57	99.6	0.33	0	87.78	1.3	0.32	0	0.08	0.68	0.02	0.57	0.25	0.3	7.19	0.41	0	0.02	1.13	0.05	11.68	0.01	15.14	0.02	0.34	0	6	7.95	-12.14	4.86	65.41	144.94	821.79	466	1054.42	715.42	870.16	512.57	1014.15	529.11
32.399	0	0.13	0.2	0.02	0.13	0.02	0.18	0.08	0.88	0.53	99.6	0.33	0	85.44	0.88	0.46	0	0.08	0.63	0.02	0.53	0.22	0.24	5.77	0.31	0	0.02	2.26	0.05	7.78	0.01	96.04	0.02	0.51	0	6	8.81	-13.15	6.03	64.88	145.64	828.4	475.78	1058.81	722.51	876.85	520.65	1021.17	540.26
32.432	0	0.13	0.2	0.02	0.13	0.03	0.17	0.08	0.75	0.47	99.59	0.33	0	86.57	0.68	0.95	0	0.09	0.75	0.02	0.47	0.2	0.34	5.28	0.28	0	0.03	2.45	0.07	6.04	0.01	97.68	0.02	0.75	0	6	6.14	-12.68	4.68	63.91	145.44	833.51	481.18	1062.17	725.57	879.41	526.75	1023.99	542.53
32.465	0	0.13	0.2	0.02	0.14	0.03	0.17	0.07	0.68	0.42	99.61	0.33	0	83.86	0.34	1.76	0	0.09	0.68	0.01	0.42	0.18	0.22	5.76	0.28	0	0.02	1.99	0.11	4.72	0.01	99.09	0.02	0.62	0	6	6.56	-13.76	5.03	63.28	148.42	837.1	487.19	1065.33	730.33	881.91	531.9	1029.22	550.01
32.499	0	0.13	0.19	0.02	0.14	0.02	0.16	0.07	0.46	0.27	99.61	0.33	0	83.83	0.18	2.84	0	0.08	0.46	0.01	0.27	0.09	0.19	4.51	0.38	0	0.02	3.13	0.12	3.22	0.02	99.43	0.02	0.79	0	6	3.95	-13.77	4.96	62.15	147.25	840.98	493.33	1069.41	736.05	886.35	537.35	1032.51	555.27
32.532	0	0.12	0.19	0.02	0.15	0.02	0.15	0.07	0.3	0.19	99.61	0.33	0	85.08	0.14	4.92	0	0.09	0.3	0.01	0.19	0.05	0.28	3.85	0.44	0	0.02	3.6	0.17	1.92	0.02	98.9	0.02	1.28	0	6	2.34	-13.29	4.25	61.55	149.65	844.47	498.02	1071	738.68	886.72	542.97	1035.7	557.12
32.565	0	0.12	0.19	0.02	0.16	0.02	0.14	0.08	0.16	0.14	99.61	0.33	0	89.56	0.1	6.99	0	0.07	0.16	0	0.14	0.02	0.3	3.72	0.68	0.01	0.03	4.28	0.19	1.46	0.02	99.5	0.02	1.69	0	6	0.43	-11.25	3.91	61.16	150.98	849.45	502.57	1073.45	740.87	889.24	548.23	1039.88	558.33
32.599	0	0.12	0.18	0.03	0.19	0.02	0.13	0.1	0.16	0.12	99.61	0.33	0	92.21	0.08	12.44	0	0.07	0.16	0	0.12	0.02	0.6	3.48	1.19	0.01	0.03	7.64	0.38	0.82	0.03	99.62	0.02	2.46	0	6	0.38	-9.64	4.24	60.28	149.11	853.36	507.08	1077.43	745.06	894.58	551.63	1043.15	564.31
32.632	0	0.11	0.16	0.03	0.23	0.02	0.12	0.12	0.17	0.11	99.55	0.47	0	89	0.05	17.12	0	0.07	0.17	0	0.11	0.01	0.8	3.24	1.32	0.01	0.03	7.88	0.39	0.68	0.03	99	0.02	2.28	0	6	-1.68	-11.55	4.93	59.64	148.3	856.52	510.04	1078.06	745.8	897.57	553.93	1045.49	564.54
32.665	0	0.1	0.15	0.03	0.24	0.02	0.11	0.13	0.14	0.08	99.51	0.46	0	90.66	0.03	19.2	0	0.08	0.14	0	0.08	0.01	0.78	3.3	1.1	0.01	0.02	5.61	0.52	0.46	0.03	99.48	0.02	1.86	0	6	-0.44	-10.63	5.86	59.19	146.45	859.31	512.94	1078.78	746.86	901.34	555.8	1047.27	568.18
32.699	0	0.1	0.15	0.03	0.24	0.02	0.11	0.12	0.14	0.08	99.52	0.4	0	93.29	0.02	18.71	0	0.06	0.14	0	0.08	0.01	0.7	3.22	0.96	0.03	0.02	3.88	1.01	0.32	0.04	99.67	0.02	2.02	0	6	-2.68	-8.84	4.94	59.33	147.74	862.65	514.64	1081.54	747.27	902.67	557.82	1050.03	568.36
32.732	0	0.11	0.18	0.03	0.22	0.02	0.12	0.11	0.13	0.07	99.57	0.33	0	93.91	0.01	15.22	0	0.06	0.13	0	0.07	0	1.34	2.86	0.96	0.04	0.03	3.1	1	0.29	0.05	99.64	0.02	2.86	0	6	-4.45	-8.33	4.99	59.34	146.77	863.39	515.73	1082.66	748.22	904.15	558.21	1050.49	569.39
32.766	0	0.1	0.19	0.03	0.23	0.02	0.11	0.11	0.12	0.1	99.55	0.33	0	91.84	0.01	15.98	0	0.06	0.12	0	0.1	0	1.56	2.57	0.63	0.12	0.03	1	2.1	0.21	0.08	99.16	0.02	3.55	0	6	-6.21	-9.89	4.26	59.05	142.61	865.16	517.08	1082.89	746.99	906.29	558.7	1048.44	570.18
32.799	0	0.1	0.17	0.03	0.24	0.02	0.11	0.11	0.13	0.08	99.53	0.33	0	89.59	0.01	17.12	0	0.04	0.13	0	0.08	0	0.84	2.79	0.39	0.17	0.02	0.82	2.27	0.14	0.09	99.86	0.02	2.8	0	6	-4.91	-11.24	2.68	59.33	142.83	865.6	517.94	1083.29	746.98	904.82	560.59	1047.21	571.81
32.832	0	0.1	0.17	0.03	0.24	0.02	0.11	0.12	0.13	0.08	99.53	0.34	0	89.04	0.01	17.64	0	0.04	0.13	0	0.08	0	0.81	2.8	0.32	0.17	0.03	0.97	1.87	0.12	0.1	99.97	0.01	2.82	0	6	-1.19	-11.53	2.77	59.36	140.12	864.8	516.59	1084.39	749.14	906.4	560.37	1046.06	571.78
32.866	0	0.11	0.18	0.03	0.21	0.02	0.12	0.1	0.15	0.13	99.57	0.33	0	92.31	0.01	14.51	0	0.04	0.15	0	0.13	0	0.49	3.34	0.29	0.36	0.02	1.38	2.09	0.06	0.13	99.99	0.01	2.59	0	6	-1.9	-9.57	4.71	59.9	140.77	864.57	517.01	1082.83	748.74	907.39	559.21	1047.58	572.1
32.899	0	0.11	0.18	0.03	0.21	0.02	0.12	0.1	0.19	0.1	99.57	0.33	0	91.3	0.01	14.39	0	0.03	0.19	0	0.1	0	0.4	3.04	0.29	0.39	0.02	3.07	2.04	0.05	0.12	99.99	0.01	2.96	0	6	-0.83	-10.25	4.12	60.36	139.66	864.29	517.69	1082.45	749.01	906.99	560.02	1045.99	573.65
32.932	0	0.1	0.16	0.03	0.25	0.02	0.11	0.13	0.21	0.11	99.49	0.42	0	91.64	0.01	19.73	0	0.04	0.21	0	0.11	0	0.45	3.09	0.29	0.55	0.03	3.76	1.87	0.04	0.11	99.77	0.01	2.97	0	6	-3.55	-10.03	4.27	60.42	140.92	864.62	517.8	1083.96	750.03	907.43	559.94	1047.78	572.66
32.966	0	0.1	0.16	0.03	0.25	0.02	0.11	0.12	0.22	0.07	99.51	0.39	0	94.43	0.01	19.04	0	0.04	0.22	0	0.07	0	0.27	2.59	0.32	0.68	0.03	3.48	1.11	0.03	0.16	98.81	0.01	2.53	0	6	-4.48	-7.85	3.43	60.52	145.98	867.89	519.77	1086.85	752.16	906.97	564.15	1052.77	571.4
32.999	0	0.1	0.15	0.03	0.24	0.02	0.11	0.12	0.23	0.05	99.51	0.36	0	94.61	0.01	18.9	0	0.04	0.23	0	0.05	0	0.15	2.57	0.3	0.9	0.03	2	1.15	0.03	0.17	96.99	0.01	2.11	0	6	-3.41	-7.68	3.89	60.49	145.77	868.74	520.51	1088.5	754.02	908.89	564.66	1054.41	573.27
33.032	0	0.1	0.15	0.03	0.23	0.02	0.11	0.11	0.26	0.05	99.53	0.33	0	94.06	0.01	17.49	0	0.05	0.26	0	0.05	0	0.12	2.13	0.42	1.31	0.06	1.98	1.06	0.03	0.18	99.02	0.01	1.93	0	6	-3.6	-8.19	4.41	60.43	144.68	869.75	521.69	1088.54	754.46	910.52	565.29	1054.94	574.09
33.066	0	0.1	0.17	0.03	0.22	0.02	0.11	0.11	0.35	0.05	99.56	0.33	0	94.43	0.01	15.85	0	0.07	0.35	0	0.05	0	0.23	1.98	0.56	1.79	0.11	2.91	0.83	0.03	0.19	99.97	0.01	2.42	0	6	-3.56	-7.85	4.42	60.01	143.3	870.77	522.93	1089.69	754.58	912.42	565.04	1055.14	577.95
33.099	0	0.11	0.17	0.03	0.21	0.02	0.11	0.1	0.44	0.08	99.58	0.33	0	92.93	0.01	14.52	0	0.09	0.44	0	0.08	0	0.24	2.12	0.65	2.09	0.15	3.79	0.81	0.03	0.17	99.91	0.01	2.23	0	6	-1.75	-9.12	3.93	60.12	139.98	871.66	523.25	1089.76	755.02	913.87	566.36	1053.41	577.44
33.133	0	0.1	0.15	0.03	0.23	0.02	0.11	0.11	0.36	0.11	99.55	0.34	0	94.58	0.01	16.77	0	0.1	0.36	0	0.11	0	0.26	2.56	0.63	3.01	0.26	3.53	0.58	0.03	0.16	99.4	0.01	1.63	0	6	-0.44	-7.71	5.07	60.15	139.68	872.31	524.22	1090.2	756.76	915.83	567.07	1055.03	578.77
33.166	0	0.1	0.13	0.03	0.26	0.02	0.11	0.13	0.27	0.09	99.47	0.47	0	94.22	0.01	21.25	0	0.12	0.27	0	0.09	0	0.23	2.8	0.77	4.4	0.36	3.85	0.53	0.03	0.16	82.12	0.01	1.28	0	6	-1.81	-8.05	4.65	59.75	139.5	873.27	524.69	1090.84	756.03	916.28	567.05	1055.25	579.22
33.199	0	0.1	0.14	0.03	0.24	0.02	0.11	0.12	0.2	0.05	99.52	0.37	0	94.11	0.01	18.34	0	0.09	0.2	0	0.05	0	0.25	2.75	0.96	3.41	0.49	3.2	0.45	0.03	0.16	36.32	0.01	1.12	0	6	0.44	-8.14	5.29	59.75	136.79	874.48	525.46	1090.67	755.74	918.86	567.1	1054.9	581.44
33.233	0	0.1	0.13	0.03	0.26	0.02	0.11	0.13	0.18	0.03	99.49	0.5	0	94.91	0.01	20.6	0	0.09	0.18	0	0.03	0	0.3	3.41	1.21	2.95	0.64	5.43	0.31	0.03	0.12	1.18	0.01	1.31	1	12	1.08	-7.38	5.92	59.82	136.06	874.02	526.01	1088.82	755.77	918.67	567.78	1054.09	580.94
33.266	0	0.1	0.12	0.03	0.28	0.02	0.1	0.15	0.2	0.01	99.43	0.86	0	95.22	0.01	23.61	0	0.1	0.2	0	0.01	0	0.36	3.17	1.6	2.25	0.75	10	0.25	0.03	0.12	2.31	0.01	1.36	0	12	-1.06	-7.04	6.55	59.62	138.38	874.81	526.18	1089.79	755.64	919.17	567.15	1056.88	580.76
33.299	0	0.1	0.11	0.03	0.31	0.02	0.1	0.16	0.24	0.02	99.39	1.27	0	93.69	0.02	26.04	0	0.09	0.24	0	0.01	0	0.33	3.06	1.54	1.42	0.63	12.96	0.2	0.03	0.12	0.34	0.01	1.18	0	12	-2.1	-8.51	6.34	59.59	135.75	873.81	525.35	1089.21	755.37	919.32	566.42	1054.49	578.95
33.333	0	0.11	0.11	0.03	0.3	0.02	0.1	0.16	0.27	0.02	99.39	2.19	0	94.26	0.02	25.72	0	0.07	0.27	0	0.01	0	0.17	2.99	1.97	1.48	0.58	20.35	0.17	0.04	0.13	0.21	0.02	1.05	0	12	-1.26	-8.01	6.48	59.8	135.1	873.03	524.29	1088.94	755.3	919.24	565.69	1053.77	578.08
33.366	0	0.11	0.11	0.03	0.3	0.02	0.1	0.16	0.27	0.02	99.4	1.61	0	92.83	0.02	25.66	0	0.05	0.27	0	0.01	0	0.14	2.84	2.28	1.2	0.56	16.49	0.16	0.04	0.14	0.46	0.02	1.16	0	12	-1	-9.2	5.91	59.72	134.92	872.47	523.59	1088.14	754.54	917.97	565.65	1052.45	576.63
33.4	0	0.11	0.13	0.03	0.25	0.02	0.11	0.13	0.32	0.02	99.5	0.91	0	93.02	0.02	20.19	0	0.04	0.32	0	0.01	0	0.14	2.57	2.37	0.8	0.48	14.13	0.12	0.06	0.15	0.31	0.02	1.26	0	12	-0.35	-9.05	5.84	59.98	133.46	871.7	522.7	1087.83	754.23	918.07	564.79	1051.02	576.35
33.433	0	0.12	0.14	0.03	0.22	0.02	0.11	0.11	0.22	0.03	99.56	0.51	0	96.71	0.03	16.21	0	0.04	0.22	0	0.01	0	0.12	2.3	2.34	0.59	0.42	10.1	0.11	0.06	0.16	0.08	0.02	1.07	0	12	-1.05	-5.1	5.28	60.19	134.46	870.77	522.12	1085.91	751.52	915.69	563.57	1049.51	576.72
33.466	0	0.12	0.16	0.03	0.2	0.02	0.12	0.1	0.19	0.04	99.6	0.42	0	95.37	0.04	13.43	0	0.07	0.19	0	0	0	0.13	1.7	2.31	0.54	0.43	9.9	0.12	0.06	0.18	0.21	0.02	1.2	0	12	-0.85	-6.87	6.74	60.1	135.34	869.96	522.15	1084.51	751.64	915.7	563.09	1050.39	576.29
33.5	0	0.11	0.15	0.03	0.21	0.02	0.11	0.1	0.19	0.07	99.57	0.33	0	96.1	0.07	15.19	0	0.09	0.19	0	0.01	0	0.13	1.16	1.47	0.36	0.43	3.7	0.11	0.06	0.18	0.5	0.02	1	0	12	-0.64	-5.98	6.19	60.61	135.78	868.39	520.62	1084.19	751.5	913.94	562.28	1049.14	574.83
33.533	0	0.1	0.14	0.02	0.22	0.02	0.1	0.11	0.13	0.08	99.56	0.33	0	96.97	0.08	16.14	0	0.1	0.13	0	0.01	0	0.1	0.99	1.08	0.22	0.49	1.89	0.11	0.06	0.21	0.62	0.02	0.72	0	12	-1.22	-4.67	5.9	60.71	135.46	866.8	518.71	1083.7	750.79	912.74	560.76	1047.67	572.66
33.566	0	0.11	0.15	0.02	0.2	0.02	0.11	0.1	0.13	0.07	99.6	0.33	0	97.87	0.07	13.14	0	0.12	0.13	0	0.01	0	0.1	0.78	0.86	0.19	0.45	1.22	0.12	0.05	0.22	2.69	0.01	0.53	0	12	-1.8	-2.87	6.24	60.76	136.48	866.14	518.11	1081.92	748.86	911.44	559.68	1047.37	571.85
33.6	0	0.11	0.15	0.02	0.19	0.02	0.11	0.09	0.13	0.05	99.61	0.33	0	98.32	0.05	12.22	0	0.11	0.13	0	0.01	0	0.14	0.53	0.77	0.1	0.54	1.11	0.1	0.05	0.3	0.36	0.01	0.51	0	12	-3.75	-1.65	4.4	60.78	136.76	865.37	516.81	1080.42	746.43	908.09	560.06	1044.65	567.47
33.633	0	0.11	0.15	0.02	0.19	0.02	0.11	0.09	0.11	0.05	99.63	0.33	0	98.71	0.05	10.92	0	0.13	0.11	0	0.01	0	0.16	0.46	0.68	0.1	0.59	1.98	0.12	0.05	0.32	0.56	0.01	0.48	0	12	-2.17	0.31	3.72	61.09	135.88	864.27	515.07	1080.19	746.11	907.17	559.06	1042.85	566.31
33.666	0	0.11	0.16	0.02	0.18	0.02	0.11	0.09	0.13	0.04	99.63	0.33	0	98.62	0.04	10.39	0	0.16	0.13	0	0.01	0	0.19	0.29	0.52	0.06	0.65	2.75	0.13	0.06	0.31	1.01	0.02	0.53	0	12	-3.25	0.64	3.52	61.08	136.07	861.67	513.04	1077.85	744.13	904.38	557.06	1040.29	563.72
33.7	0	0.12	0.17	0.02	0.17	0.02	0.11	0.08	0.23	0.04	99.66	0.33	0	98.41	0.04	8.19	0	0.1	0.23	0	0.02	0	0.35	0.16	0.43	0.05	0.98	4.1	0.16	0.08	0.41	2.25	0.02	0.81	0	12	-2.88	1.37	2.25	61.46	133.85	857.72	509.13	1074.62	740.54	900.56	553.74	1034.25	560.34
33.733	0	0.12	0.18	0.02	0.16	0.02	0.12	0.07	0.3	0.03	99.65	0.33	0	96.94	0.03	7	0	0.08	0.3	0	0.03	0	0.34	0.17	0.5	0.05	1.07	2.98	0.15	0.08	0.46	5.89	0.02	0.8	0	12	-3.5	4.72	3.06	61.46	135.84	854.6	508.89	1071.65	740.2	897.51	552.63	1033.09	560.98
33.767	0	0.12	0.19	0.02	0.15	0.02	0.12	0.07	0.5	0.04	99.62	0.33	0	97.01	0.02	4.54	0	0.06	0.5	0	0.04	0	0.49	0.12	0.81	0.05	1.11	2.8	0.2	0.07	0.56	4.11	0.02	1.03	0	12	-4.54	4.6	2.33	61.23	137.93	849.84	506.66	1067.43	738.15	891.19	551.18	1028.97	557.67
33.8	0	0.13	0.21	0.03	0.15	0.02	0.12	0.07	0.59	0.03	99.57	0.33	0	96.31	0.02	3.84	0	0.06	0.59	0	0.03	0	1.06	0.13	1.13	0.04	1.07	2.51	0.18	0.06	0.59	1.85	0.02	1.95	0	12	-5.17	5.69	3.66	61.29	138.08	843.29	504.28	1061.55	737.04	886.33	548.88	1024.29	554.44
33.833	0	0.13	0.24	0.03	0.15	0.02	0.12	0.07	0.57	0.03	99.52	0.33	0	95.79	0.02	4.14	0	0.05	0.57	0	0.03	0	1.98	0.16	1.94	0.04	1.36	2.89	0.15	0.06	0.6	8.12	0.02	3.11	0	12	-4.49	6.37	3.15	61.35	137.26	838.65	503.31	1057.85	737.37	882.01	549.04	1019.2	553.02
33.867	0	0.13	0.25	0.03	0.15	0.02	0.12	0.07	0.63	0.03	99.5	0.33	0	95.69	0.03	4.83	0	0.05	0.63	0	0.03	0	3.65	0.14	2.41	0.03	1.42	3.35	0.13	0.04	0.66	5.69	0.03	3.6	0	12	-4.42	6.5	3.03	61.25	137.31	831.77	501.74	1052.25	737.16	875.6	548.11	1012.87	551.41
33.9	0	0.13	0.27	0.03	0.15	0.03	0.13	0.07	0.64	0.03	99.46	0.33	0	94.65	0.03	5	0	0.05	0.64	0	0.02	0	6.85	0.17	3.89	0.03	1.69	6.38	0.1	0.04	0.69	5.06	0.03	4.32	0	12	-2.8	7.63	2.45	61.53	139.94	827.64	501.71	1047.41	736.92	869.25	548.33	1009.15	551.72
33.933	0	0.14	0.28	0.03	0.16	0.02	0.13	0.07	0.52	0.03	99.45	0.33	0	95.02	0.03	5.83	0	0.04	0.52	0	0.03	0	8.4	0.19	6.95	0.02	1.88	10.57	0.08	0.04	0.82	3.04	0.03	4.8	0	12	-0.44	7.26	2.09	61.67	137.15	823.76	500.7	1042.98	736.33	866.06	548.11	1003.19	550.62
33.967	0	0.15	0.23	0.04	0.17	0.02	0.14	0.08	0.5	0.03	99.54	0.33	0	94.35	0.03	7.56	0	0.04	0.5	0	0.03	0	6.53	0.28	12.25	0.01	1.38	11.11	0.08	0.03	1.06	4.08	0.04	3.5	0	12	1.98	7.92	1.25	61.84	138	816.62	499.15	1036.61	736.01	857.98	548.82	995.98	548.71
34	0	0.16	0.22	0.04	0.17	0.02	0.15	0.08	0.46	0.03	99.55	0.47	0	91.47	0.02	8.23	0	0.05	0.46	0	0.03	0	9.27	0.31	15.52	0.01	1.57	16.71	0.08	0.03	1.17	17.19	0.04	3.38	0	12	0.49	10.14	2.32	61.8	142.36	809.45	498.13	1029.74	734.62	850.07	545.93	992.38	549.34
34.033	0	0.15	0.2	0.04	0.18	0.02	0.16	0.08	0.34	0.02	99.61	0.57	0	91.8	0.02	9.36	0	0.05	0.34	0	0.02	0	6.88	0.49	18.42	0.01	1.46	9.94	0.06	0.02	1.26	16.63	0.04	2.36	0	12	1.45	9.92	1.05	61.78	142.59	805.91	499.29	1024.36	733.33	844.06	549.53	986.64	548.23
34.067	0	0.14	0.18	0.04	0.17	0.02	0.16	0.08	0.32	0.02	99.64	0.5	0	91.78	0.02	8.79	0	0.04	0.32	0	0.02	0	4.41	0.66	17.05	0	1.32	7.15	0.04	0.02	1.25	37.75	0.05	1.5	0	12	0.49	9.93	1.12	61.75	146.39	799.8	500.67	1017.91	733.71	835.96	550.44	982.34	549.78
34.1	0	0.14	0.17	0.04	0.18	0.02	0.15	0.09	0.3	0.02	99.63	0.55	0	92.04	0.01	10.61	0	0.05	0.3	0	0.02	0	3.94	0.77	16.72	0	1.43	6.91	0.05	0.02	1.43	14.59	0.06	1.29	0	12	-0.02	9.76	0.84	61.64	144.93	793.55	501.79	1012.86	735.93	830.73	552.51	975.63	550.15
34.134	0	0.13	0.16	0.04	0.19	0.02	0.15	0.09	0.37	0.03	99.61	0.61	0	87.84	0.01	12.04	0	0.06	0.37	0	0.03	0	1.95	1.4	16.71	0	1.28	4.35	0.04	0.02	1.71	12.82	0.07	1.05	0	12	1.17	12.11	0.38	61.32	139.37	789.4	502.32	1008.13	737.07	828.62	552.95	967.97	550.31
34.167	0	0.12	0.15	0.04	0.21	0.02	0.15	0.1	0.39	0.04	99.59	0.68	0	89.85	0.01	14.12	0	0.07	0.39	0	0.04	0	0.91	2.51	16.11	0	0.98	3.86	0.04	0.01	2.45	15.12	0.08	0.81	0	12	-0.81	11.1	0.51	61.32	139.98	783.79	502.81	1002.65	736.97	822.89	552.99	962.84	550.32
34.2	0	0.12	0.13	0.04	0.23	0.02	0.15	0.11	0.36	0.1	99.55	0.87	0	88.9	0.01	17.14	0	0.09	0.36	0	0.1	0	0.57	3	16.59	0	0.83	3.9	0.04	0.01	2.91	6.4	0.09	0.66	0	12	-2.05	11.6	-0.3	61.52	140.4	780.43	502.65	998.92	736.19	818.26	552.92	958.61	549.01
34.234	0	0.11	0.12	0.04	0.26	0.02	0.16	0.14	0.31	0.11	99.48	1.03	0	91.07	0.01	21.34	0	0.11	0.31	0	0.11	0	0.44	5.72	14.69	0	0.81	3.45	0.04	0.01	3.39	10.9	0.1	0.59	0	12	-4.05	10.39	-1.02	61.38	140.6	777.15	502.25	996.37	735.8	814.46	553.33	954.92	547.08
34.267	0	0.09	0.09	0.04	0.35	0.02	0.14	0.2	0.29	0.13	99.3	1.78	0	91.29	0.01	30.4	0	0.14	0.29	0	0.13	0	0.22	6.33	13.06	0	0.56	2.59	0.04	0.01	3.89	4.3	0.1	0.49	0	12	-3.03	10.25	-0.99	61.46	141.04	774.31	502	994.04	736.04	811.71	554.05	952.58	546.93
34.3	0	0.08	0.08	0.04	0.44	0.02	0.13	0.26	0.27	0.11	99.13	2.66	0	86.25	0.01	36.78	0	0.17	0.27	0	0.11	0	0.21	7.45	11.78	0	0.51	2.98	0.04	0.01	4.79	1.31	0.12	0.53	0	12	-0.63	12.82	-0.25	61.78	139.39	769.47	500.22	991.55	738.07	809.7	552.03	949.01	547.34
34.334	0	0.07	0.06	0.04	0.65	0.02	0.13	0.43	0.35	0.1	98.7	9.24	0	88.78	0.01	48.81	0	0.23	0.35	0	0.1	0	0.2	9.47	16.09	0	0.45	4.06	0.06	0.01	6.64	3.2	0.13	0.58	0	12	-1.63	11.66	-0.89	61.91	138.95	766.9	500.78	988.57	738.06	806.46	552.61	945.29	546.91
34.367	0	0.07	0.06	0.04	0.7	0.03	0.13	0.47	0.47	0.11	98.6	12.69	0	90.23	0.01	51	0	0.26	0.47	0	0.11	0	0.16	10.25	18.33	0	0.41	8.06	0.06	0.01	6.72	2.91	0.14	0.54	0	12	-3.15	10.88	-0.35	61.71	138.81	765.83	500.21	986.64	736.06	805.58	550.96	944.31	546.3
34.401	0	0.09	0.05	0.05	0.77	0.03	0.16	0.53	0.67	0.25	98.46	24.45	-0.29	88.99	0.01	54.09	0	0.24	0.67	0	0.25	0	0.25	13.96	20.7	0	0.31	25.2	0.1	0.02	8.38	99.47	0.15	0.58	0	12	-0.84	11.55	0.83	62.41	137.83	765.08	500.9	985.06	736.48	806.18	551.05	943.98	548.74
34.434	0	0.1	0.05	0.05	0.84	0.03	0.19	0.59	0.57	0.25	98.33	40.08	-3.42	90.71	0.02	56.48	0	0.25	0.57	0	0.25	0	0.27	16.83	23.23	0	0.29	31.85	0.13	0.02	8.76	99.09	0.15	0.64	0	6	-0.3	10.61	1.47	62.32	135.5	764.28	500.61	983.35	735.17	806.74	550.68	942.23	548.63
34.467	0	0.1	0.05	0.05	0.81	0.03	0.19	0.56	0.45	0.25	98.39	44.75	-4.42	90.5	0.02	55.37	0	0.26	0.45	0	0.25	0	0.37	17.19	23.27	0	0.27	35.34	0.13	0.02	8.72	99.15	0.15	0.67	0	6	-1.17	10.73	0.67	62.15	138.24	762.49	498.98	985.37	737.11	804.67	550.94	942.83	546.44
34.501	0	0.1	0.06	0.06	0.7	0.02	0.28	0.47	0.37	0.24	98.6	23.18	-4.77	92.48	0.02	51.23	0	0.22	0.37	0	0.24	0	0.45	21.9	25.8	0	0.25	27.2	0.13	0.02	10.03	87.46	0.17	0.73	0	6	-0.1	9.45	0.55	62.19	134.37	761.72	498.64	983.81	736.95	805.27	550.1	939.59	546.19
34.534	0	0.12	0.07	0.07	0.57	0.02	0.31	0.36	0.31	0.16	98.86	18.37	-5.87	92.89	0.02	44.86	0	0.21	0.31	0	0.16	0	0.43	20.84	29.91	0	0.35	29.55	0.16	0.02	12.95	50.27	0.16	0.87	1	12	-1.94	9.15	-0.09	62.14	140.6	760.34	497.12	986.09	738.59	801.89	549.37	942.41	544.64
34.567	0	0.14	0.08	0.08	0.45	0.02	0.4	0.27	0.36	0.11	99.09	18.58	-7.26	92.96	0.01	37.92	0	0.18	0.36	0	0.11	0	0.77	20.86	37.02	0	0.48	28.65	0.16	0.03	14.64	6.82	0.16	1.16	0	12	-0.65	9.1	1.08	62.19	141.22	759.57	497.7	984.45	738.23	801.64	549.37	942.83	546.62
34.601	0	0.2	0.11	0.1	0.33	0.02	0.71	0.18	0.38	0.07	98.58	14.46	-12.69	94.59	0.01	28.16	0	0.15	0.38	0	0.07	0	1	26.4	43.05	0	0.74	38.08	0.15	0.04	21.3	4.1	0.16	1.37	0	12	-0.49	7.69	1.05	62.24	139.29	758.06	497.04	982.89	737.73	801.01	548.84	940.26	545.74
34.634	0	0.29	0.13	0.12	0.27	0.03	0.77	0.14	0.41	0.05	98.46	19.8	-16.73	93.22	0.01	22.58	0	0.11	0.41	0	0.05	0	1.27	24.2	48.79	0	0.95	53.35	0.13	0.04	24.2	4.45	0.16	1.72	0	12	1.14	8.9	1.49	62.26	138.85	756.64	496.06	983.18	738.87	801.16	548.84	939.97	545.68
34.667	0	0.33	0.15	0.13	0.23	0.03	0.78	0.12	0.44	0.04	98.44	14.9	-16.69	92.74	0.01	17.53	0	0.1	0.44	0	0.04	0	1.05	22	51.32	0	1.52	54.11	0.11	0.04	26.25	11.29	0.17	2.16	0	12	-1.66	9.26	1.95	61.69	137.79	755.11	494.85	983.67	738.81	801.67	547.48	939.42	544.03
34.701	0	0.37	0.17	0.15	0.21	0.03	0.74	0.1	0.4	0.04	98.53	12.38	-16.64	93.57	0.01	13.61	0	0.08	0.4	0	0.04	0	1.08	18.34	55.24	0	2.23	55.37	0.09	0.04	32	1.79	0.17	2.33	0	12	0.84	8.61	2.13	61.96	136.44	754	493.56	982.62	738.36	801.44	546.97	937.83	543.45
34.734	0	0.4	0.19	0.19	0.2	0.03	0.78	0.09	0.46	0.04	98.44	18.13	-17.45	94.22	0.01	12.05	0	0.07	0.46	0	0.04	0	1.29	16.42	62.52	0	3.14	54.63	0.09	0.04	37.42	2.46	0.18	2.67	0	12	1.41	8.04	2.36	62.2	137.15	752.46	492.87	980.76	737.08	799.62	546.69	936.72	542.89
34.768	0	0.37	0.2	0.2	0.2	0.03	0.72	0.09	0.41	0.05	98.57	20.21	-15.9	92.94	0.01	12.1	0	0.06	0.41	0	0.05	0	1.54	14.3	64.14	0	3.98	49.35	0.08	0.04	43.49	1.8	0.18	3.14	0	12	2.91	9.11	2.39	62.14	135.08	751.52	491.93	979.67	736.76	799.67	545.86	934.7	542.36
34.801	0	0.35	0.2	0.21	0.19	0.03	0.78	0.09	0.38	0.06	98.44	21.05	-15.47	93.16	0.01	11.68	0	0.05	0.38	0	0.06	0	1.8	15.47	65.21	0	2.95	44.47	0.08	0.05	46.65	1.56	0.16	3.31	0	12	1.61	8.94	1.17	62.42	138.46	750.45	491.33	978.06	735.25	795.37	545.34	933.75	540.57
34.834	0	0.28	0.19	0.18	0.2	0.02	0.69	0.1	0.34	0.07	98.62	17.6	-11.65	92.51	0.01	13.09	0	0.05	0.34	0	0.07	0	1.1	15	61.03	0	2.19	32.54	0.08	0.05	46.89	11.21	0.15	2.9	0	12	2.37	9.43	-0.1	62.77	140.58	749.5	491.87	975.22	733.67	791.1	547.02	931.49	539.72
34.868	0	0.22	0.18	0.15	0.21	0.02	0.58	0.1	0.28	0.08	98.84	13.23	-8.1	85.66	0.01	15.03	0	0.05	0.28	0	0.08	0	0.99	14.48	54.9	0	1.59	23.71	0.06	0.05	52.7	60.99	0.13	3.04	0	12	1.54	13.06	-0.53	62.73	138.54	747.69	492.78	971.94	732.94	789.21	547.46	927.53	539.66
34.901	0	0.18	0.17	0.12	0.23	0.02	0.52	0.11	0.22	0.09	98.97	13.05	-5.08	78.78	0.01	16.92	0	0.05	0.22	0	0.09	0	0.81	15.01	48.45	0	1.19	16.05	0.06	0.05	52.81	83.15	0.13	2.65	0	12	2.05	15.44	-1.07	62.53	134.66	746.74	494.61	968.81	732.87	788.64	549.13	923.04	540.55
34.934	0	0.17	0.16	0.13	0.23	0.02	0.52	0.11	0.19	0.09	98.95	20.27	-4.36	85.38	0.01	17.24	0	0.05	0.19	0	0.09	0	0.83	14.43	51.41	0	0.86	10.73	0.05	0.04	59.06	59.86	0.12	2.4	0	12	1.43	13.18	-2.14	62.92	140.67	743.81	495.07	967.31	733.22	782.31	552.79	922.32	539.19
34.968	0	0.17	0.15	0.13	0.24	0.02	0.48	0.12	0.15	0.08	99.05	43.35	-3.92	82.47	0.01	19.08	0	0.05	0.15	0	0.08	0	0.91	13.41	50.65	0	0.82	11.02	0.04	0.03	70.92	55.69	0.11	2.48	0	12	3.41	14.26	-3.42	62.6	135.24	741.22	497.12	964.41	736.07	781.16	555.92	915.51	540.42
35.001	0	0.18	0.15	0.16	0.26	0.02	0.56	0.13	0.15	0.11	98.89	48.89	-6.56	77.56	0.01	20.91	0	0.05	0.15	0	0.11	0	0.66	14.74	57.19	0	0.72	13.93	0.04	0.03	71.88	42.94	0.11	2.37	0	12	1.78	15.8	-3.1	63.17	139.87	737.02	500.84	959.03	738.2	774.13	557.69	913.38	544.54
35.034	0	0.2	0.15	0.19	0.24	0.02	0.59	0.12	0.19	0.13	98.83	53.27	-8.1	75.7	0.02	18.46	0	0.05	0.19	0	0.13	0	0.48	13.4	61.55	0	0.8	18.35	0.04	0.02	76.5	38.41	0.12	2.27	0	12	2.25	16.32	-3.61	63.4	137.11	731.03	502.55	952.94	740.17	769.05	559.81	905.44	545.78
35.068	0	0.25	0.16	0.21	0.21	0.02	0.61	0.1	0.22	0.15	98.78	55.28	-9.96	76	0.02	15.12	0	0.04	0.22	0	0.15	0.01	0.49	11.98	64.88	0	0.93	25.32	0.03	0.02	80.85	25.22	0.13	2.09	0	12	4.45	16.24	-3.6	63.18	132.93	726.74	503.76	949.2	742.45	767.38	562.51	899.41	547.09
35.101	0	0.24	0.17	0.24	0.21	0.02	0.61	0.1	0.26	0.2	98.79	57.56	-9.5	75.52	0.02	14.56	0	0.04	0.26	0	0.2	0.01	0.67	10.5	68.32	0	0.97	22.08	0.04	0.01	82.57	67.86	0.13	2.07	0	12	3.72	16.37	-3.99	63.64	135.87	722.36	503.98	946.58	744.08	761.94	563.55	896.8	547.02
35.135	0	0.23	0.16	0.27	0.21	0.02	0.62	0.1	0.18	0.14	98.76	61.57	-8.7	81.98	0.03	14.35	0	0.03	0.18	0	0.14	0.01	0.63	9.47	72.5	0	1.06	15.92	0.05	0.01	84.85	38.41	0.12	1.72	0	12	1.95	14.43	-5.66	63.66	134.06	719.71	505.28	943.65	744.82	758.5	565.19	891.25	546.5
35.168	0	0.22	0.17	0.26	0.19	0.02	0.62	0.09	0.18	0.09	98.76	62.21	-7.16	82.06	0.04	12.38	0	0.03	0.18	0	0.09	0.01	0.8	9.11	71.72	0	1.23	10.58	0.07	0.01	87.15	41.95	0.12	1.55	0	12	2.16	14.4	-6.34	63.71	135.07	717.87	507.19	940.45	745.18	754.76	567.39	888.39	547.69
35.201	0	0.22	0.17	0.26	0.19	0.02	0.64	0.09	0.17	0.06	98.72	62.89	-6.72	78.02	0.04	11.38	0	0.02	0.17	0	0.06	0	0.99	9.58	70.98	0	1.58	8.68	0.07	0.01	88.52	78.16	0.12	1.46	0	12	2.02	15.67	-5.31	64	137	713.84	509.38	935.77	746.34	750.35	568.92	886.1	550.41
35.235	0	0.2	0.17	0.19	0.19	0.02	0.53	0.09	0.23	0.04	98.94	58.62	-4.39	83.57	0.04	11.34	0	0.01	0.23	0	0.04	0.01	1.54	9.37	61.26	0	1.63	8.74	0.1	0.01	86.33	52.85	0.12	1.75	0	12	-0.87	13.87	-4.65	64.01	137	710.78	511.81	930.81	746.34	746.9	568.82	882.96	552.78
35.268	0	0.18	0.18	0.11	0.18	0.02	0.4	0.08	0.3	0.03	99.21	53.99	-0.57	84.13	0.05	9.53	0	0.01	0.3	0	0.03	0.01	1.86	8.84	44.99	0	1.64	9.37	0.12	0.01	85.79	84.56	0.13	1.83	0	12	-1.55	13.66	-5.23	63.96	133.25	707.04	515.05	925.42	748.28	743.73	570.92	876.08	555.45
35.301	0	0.19	0.19	0.09	0.17	0.02	0.38	0.08	0.34	0.05	99.25	50.19	-0.65	82.07	0.04	8.15	0	0.01	0.34	0	0.05	0.02	1.82	9.35	39.51	0	1.48	14.5	0.16	0.01	85.28	54.23	0.13	1.88	0	12	-1.78	14.39	-5.51	64.22	134.24	705.01	517.4	922.57	749.03	740.57	574.15	873.69	556.82
35.335	0	0.18	0.19	0.08	0.18	0.03	0.33	0.08	0.44	0.08	99.33	53.53	0	83.82	0.05	9.66	0	0.01	0.44	0	0.08	0.05	1.4	9.4	34.08	0.01	1.33	15.41	0.22	0.01	85.43	98.02	0.14	2.02	0	12	-1.66	13.78	-5.14	64.86	136.47	702.12	519.37	919.26	750.62	736.56	575.62	872.05	559.29
35.368	0	0.17	0.18	0.07	0.18	0.02	0.31	0.09	0.4	0.12	99.38	53.37	0	79.13	0.07	10.27	0	0.01	0.4	0.01	0.12	0.07	1.23	9.77	29.81	0.01	1.38	16.07	0.29	0.01	84.74	96.3	0.15	1.84	0	12	-1.47	15.33	-4.83	64.63	137.05	699.66	516.82	920.96	750.99	736.53	576.76	872	556.02
35.402	0	0.16	0.17	0.06	0.19	0.03	0.25	0.09	0.54	0.19	99.5	57.1	0	92.79	0.09	11.87	0	0.01	0.54	0.01	0.19	0.05	1.67	7.39	26.56	0.02	1.45	14.02	0.4	0.01	85.02	99.16	0.17	1.95	0	12	-1.56	9.22	-5.78	65.38	139.98	698.81	510.95	925.96	753.21	735.73	570.35	874.54	552.29
35.435	0	0.13	0.14	0.06	0.28	0.03	0.18	0.15	0.57	0.13	99.44	76.16	0	95.74	0.09	23.25	0	0.01	0.57	0.01	0.13	0.02	1.58	5.43	25.48	0.03	1.16	11.9	0.59	0.01	84.53	90.66	0.19	2.41	0	12	-0.66	6.44	-4.24	64.59	141.75	708.23	501.32	936.21	743.7	746.3	562.11	886.81	543.41
35.468	0	0.11	0.11	0.05	0.45	0.03	0.13	0.26	0.65	0.07	99.1	89.72	0	97.44	0.11	37.46	0	0.02	0.65	0.01	0.07	0	2.61	3.72	22.2	0.02	1.01	18.39	0.48	0.01	82.84	9.04	0.19	3.44	1	18	-2.83	3.81	-2.79	64.57	147.22	711.29	494.12	943.67	741.46	749.87	552.24	896.5	539.03
35.502	0	0.09	0.07	0.05	0.75	0.03	0.09	0.5	0.78	0.06	98.5	95.46	0	98.67	0.18	52.66	0	0.04	0.78	0.01	0.05	0	2.36	2.1	23.32	0.06	0.84	24.17	0.84	0.03	78.59	0.47	0.2	3.58	0	18	-0.69	0.48	-1.5	64.67	144.04	713.96	486.36	953.84	742.65	759.31	546.36	902.82	533.94
35.535	0	0.09	0.05	0.06	1.1	0.03	0.08	0.8	0.54	0.1	97.8	97.09	0	98.62	0.24	64.03	0	0.07	0.54	0.01	0.02	0	3.39	1.78	26.14	0.1	0.77	32.3	0.87	0.04	72.94	0.01	0.16	3.35	0	18	2.59	-0.66	-2.22	65.24	152.81	719.15	479.99	961.84	739.96	760.49	542.29	912.72	528.96
35.568	0	0.1	0.05	0.05	1.21	0.03	0.07	0.91	0.44	0.09	97.57	96.71	-1.06	98.45	0.35	66.95	0	0.09	0.44	0	0.02	0	5.58	1.65	23.14	0.09	0.84	44.2	0.74	0.05	68.47	0.28	0.14	3.67	0	18	1.84	-1.25	-1.87	64.98	149.74	719.32	477.2	963.93	739.65	763.57	538.67	912.84	526.79
35.602	0	0.08	0.05	0.04	1.24	0.02	0.06	0.93	0.4	0.11	97.51	92.33	0	97.76	0.4	67.44	0	0.12	0.32	0	0.02	0	6.05	1.3	18.13	0.11	0.98	29.59	0.9	0.08	56.85	0.11	0.12	3.16	0	18	3.39	-3.13	-1.96	65.19	150.44	719.72	476.58	964.3	739.99	763.38	537.64	913.46	527.13
35.635	0	0.06	0.05	0.04	1.24	0.02	0.06	0.93	0.46	0.1	97.53	86.46	0	97.81	0.46	67.21	0	0.15	0.24	0	0.01	0	5.71	1.15	13.63	0.1	0.89	21.5	0.8	0.09	49.2	0.05	0.11	2.66	0	18	4.58	-3.01	-1.01	65.21	151.61	720.69	475.78	964.74	738.87	764.52	536	915.9	527.74
35.668	0	0.06	0.05	0.03	0.97	0.02	0.06	0.69	0.4	0.11	98.07	56.78	0	97.05	0.4	59.95	0	0.12	0.28	0	0.02	0	3.29	0.95	9.22	0.11	0.61	13.23	0.76	0.14	36.78	0.03	0.09	2	0	18	6.82	-4.53	-1.62	65	149.72	722.08	475.54	965.48	739.36	765.8	535.88	915.31	527.88
35.702	0	0.07	0.08	0.03	0.51	0.02	0.07	0.31	0.34	0.19	98.98	6.37	0	96.86	0.34	40.79	0	0.07	0.29	0	0.02	0	1.97	0.65	5.3	0.19	0.53	4.9	0.7	0.26	19.09	0.04	0.09	1.11	0	18	6.23	-4.86	-2.04	65.1	150.63	723.81	475.53	966.31	737.91	766.15	536.34	916.49	526.94
35.735	0	0.09	0.11	0.03	0.3	0.02	0.09	0.16	0.3	0.16	99.4	1.38	0	97.07	0.3	25.18	0	0.04	0.28	0	0.03	0	0.7	0.57	3.1	0.16	0.41	3.42	0.65	0.3	15.02	0.02	0.09	0.47	0	18	4.25	-4.5	-2.27	65.05	147.62	724.81	476.24	965.2	736.24	767.41	535.26	914.78	526.67
35.769	0	0.1	0.13	0.03	0.24	0.02	0.1	0.12	0.27	0.14	99.53	0.48	0	96.31	0.27	17.94	0	0.03	0.24	0	0.03	0	0.53	0.45	2.19	0.14	0.31	2.13	0.48	0.5	7.32	0	0.07	0.3	0	18	3.11	-5.69	-1.8	64.94	145.76	724.77	475.6	965.02	735.18	768.76	533.86	914.31	525.96
35.802	0	0.11	0.14	0.03	0.2	0.02	0.11	0.1	0.28	0.1	99.6	0.33	0	95.1	0.27	13.2	0	0.02	0.28	0	0.03	0	0.41	0.35	1.35	0.1	0.27	3.12	0.37	0.72	4.9	0.2	0.07	0.32	0	18	2.98	-7.17	-1.75	64.98	146.88	725.54	475.05	965.27	734.05	768.69	532.89	915.38	525.5
35.835	0	0.11	0.14	0.02	0.2	0.02	0.11	0.1	0.33	0.08	99.59	0.33	0	94.57	0.25	13.67	0	0.02	0.33	0	0.04	0	0.29	0.39	0.89	0.08	0.19	5.81	0.34	0.85	4.05	1.1	0.07	0.29	0	18	3.68	-7.71	-1.05	64.85	145.52	727.09	474.55	967.09	734.04	771.83	532.22	917.21	525.75
35.869	0	0.12	0.15	0.02	0.19	0.02	0.11	0.1	0.38	0.05	99.62	0.33	0	95.64	0.23	11.44	0	0.01	0.38	0	0.03	0	0.36	0.21	0.66	0.05	0.15	8.17	0.21	1.61	2.1	0.41	0.06	0.36	0	18	6.73	-6.56	-0.24	64.65	147.53	730.5	475.22	969.56	734.64	774.64	532.05	922.12	528.61
35.902	0	0.12	0.16	0.02	0.18	0.02	0.11	0.09	0.42	0.04	99.65	0.33	0	93.05	0.16	9.67	0	0.01	0.42	0	0.04	0	0.34	0.19	0.42	0.04	0.12	6.63	0.19	1.59	1.87	0.48	0.06	0.59	0	18	6.31	-9.03	-1.09	64.37	149.27	734.4	476.63	973.62	735.23	776.69	534.12	925.9	530.03
35.935	0	0.12	0.17	0.02	0.17	0.02	0.11	0.09	0.34	0.05	99.66	0.33	0	93.77	0.14	8.69	0	0.01	0.34	0	0.05	0	0.32	0.2	0.4	0.04	0.13	7.57	0.16	2.02	1.26	67.75	0.05	0.83	0	18	4.19	-8.44	-0.62	64.24	150.64	739.95	478.67	977.21	734.49	781.11	534.92	931.7	531.04
35.969	0	0.14	0.18	0.02	0.17	0.02	0.11	0.09	0.28	0.1	99.63	0.43	0	94.65	0.18	8.73	0	0.02	0.28	0	0.1	0	0.64	0.27	0.63	0.04	0.15	15.15	0.15	2.15	0.59	99.9	0.04	1.64	0	18	2.3	-7.64	-0.33	64.04	153.03	746.42	484.64	980.99	736.33	785.37	539.49	938.37	536.6
36.002	0	0.15	0.22	0.02	0.18	0.02	0.11	0.1	0.26	0.22	99.56	0.81	0	93.03	0.23	10.97	0	0.03	0.26	0	0.22	0	1.07	0.29	0.74	0.05	0.16	21.76	0.15	1.94	0.51	99.98	0.03	3.79	0	18	0.09	-9.05	-0.26	63.26	156.36	752.46	491.97	986.72	741.86	789.58	546.02	945.93	544
36.035	0	0.2	0.25	0.03	0.18	0.02	0.11	0.09	0.27	0.38	99.51	3.48	0	94.96	0.23	10.17	0	0.03	0.27	0	0.38	0.01	0.63	0.38	0.81	0.06	0.14	41.82	0.14	1.86	0.33	99.99	0.03	4.72	0	18	0.01	-7.32	-1.05	62.66	159.72	763.82	501.06	996.75	748.03	797.62	555.56	957.32	553.4
36.069	0	0.2	0.25	0.03	0.18	0.02	0.11	0.1	0.41	0.37	99.5	4.43	0	90.71	0.19	10.99	0	0.06	0.41	0	0.72	0.01	0.39	0.37	0.71	0.07	0.19	44.13	0.19	2.52	0.21	99.91	0.03	5.05	0	18	-5.91	-10.61	-1.54	60.88	155.01	775.8	511.81	999.91	747.03	806.95	563.15	961.93	560.62
36.102	0	0.14	0.24	0.03	0.17	0.03	0.11	0.1	0.93	0.36	99.51	0.54	0	96.18	0.18	9.95	0	0.08	0.93	0.01	2.18	0.05	0.2	0.36	0.68	0.08	0.19	16.98	0.25	2.99	0.3	99.96	0.05	4.59	0	18	-8.73	-5.86	-4.77	61.36	153.85	791.04	520.22	1012.24	749.47	817.7	573.96	971.36	566.22
36.136	0	0.09	0.21	0.05	0.13	0.03	0.1	0.09	1.67	0.49	99.57	0.33	0	92.21	0.17	7.8	0	0.07	1.69	0	13.01	0.25	0	0.49	0.97	0.15	0.12	1.67	0.23	2.98	0.37	99.51	0.09	2.9	0	18	1.49	-9.65	-5.76	64.84	146.02	804.6	527.04	1008.78	737.55	825.68	579.35	971.64	575.37
36.169
36.202
36.236
36.269
36.302
36.336
36.369
36.403
36.436
36.469
36.503
36.536
36.569	0	0.04	0.04	0.03	1.13	0.03	0.05	1.02	1.39	0.05	97.73	29.94	0	69.65	0.05	65.69	0.02	0.47	0.19	0	0.05	0.01	0	1.67	0.9	7.68	0	0.79	1.74	4.02	17.07	91.92	1.39	1.19	0	18	-5.44	-17.85	1.46	60.23	113.97	944	577.02	1151.24	795.36	991.09	615.59	1104.31	628.65
36.603	0	0.03	0.03	0.03	2.02	0.02	0.05	1.78	0.19	0.1	95.95	86.63	0	56.41	0.1	82.66	0.01	0.48	0.11	0	0.02	0	0	6.8	1.15	8.89	0.01	1.63	0.78	0.57	33.93	71.51	0.19	3.06	1	24	1.68	-20.71	9.12	61.48	120.7	946.93	580.01	1149.25	794.92	996.28	614.67	1115.08	636.01
36.636	0	0.04	0.04	0.03	1.71	0.02	0.06	1.43	0.18	0.18	96.58	78.68	0	60.55	0.18	77.4	0	0.39	0.11	0	0.02	0.01	0	8.5	2.09	4.93	0.01	4.56	0.87	0.49	32.18	52.39	0.12	3.28	0	24	4.9	-19.86	11.78	62.4	121.75	957.94	584.73	1158.1	796.6	1008.95	616.92	1127.47	644.8
36.669	0	0.05	0.04	0.03	1.54	0.02	0.07	1.23	0.2	0.2	96.92	37.13	0	61.98	0.2	73.76	0	0.36	0.17	0	0.03	0.01	0.06	11.07	2.34	2.88	0.01	9.91	1.56	0.49	13.02	22.98	0.03	3.64	0	24	4.27	-19.56	12.77	62.37	118.16	971.04	588.2	1169.2	798.03	1023.54	619.61	1138.34	647.58
36.703	0	0.06	0.06	0.03	1.15	0.02	0.07	0.86	0.18	0.18	97.69	23.78	0	44.04	0.18	65.28	0	0.33	0.16	0	0.04	0.02	0.07	9.64	1.61	2.07	0.01	13.56	1.14	0.3	9.66	11.33	0.02	3.97	0	24	4	-23.2	12.99	62.25	117.46	976.81	589.6	1172.91	797.16	1028.97	620.44	1143.18	647.83
36.736	0	0.06	0.06	0.03	1.1	0.02	0.08	0.8	0.28	0.19	97.81	24.85	0	61.8	0.19	63.59	0	0.42	0.28	0	0.1	0.08	0.12	10.08	1.02	1.43	0.01	15.97	1.18	0.23	8.09	7.38	0.03	3.6	0	24	3.47	-19.59	13.33	62.93	118.2	990.47	593.2	1184.46	797.88	1041.52	623.07	1156.11	652.06
36.77	0	0.05	0.05	0.03	1.16	0.02	0.08	0.86	0.29	0.22	97.67	19.64	0	46.69	0.21	65.1	0	0.64	0.29	0	0.22	0.25	0.14	10.7	0.81	1.28	0.01	6.38	1.33	0.21	6.41	2.83	0.03	3.14	0	24	1.78	-22.66	13.96	62.1	115.49	996.35	593.96	1188.41	795.82	1048.44	622.4	1160.05	652.07
36.803	0	0.05	0.06	0.03	1.05	0.02	0.08	0.75	0.3	0.21	97.9	14.03	0	58.78	0.21	61.62	0	0.87	0.3	0	0.18	0.19	0.17	9.16	0.69	1.67	0.01	7.9	1.35	0.17	5.68	11.78	0.03	2.94	0	24	2.98	-20.23	15.22	62.92	117.59	1004.08	596.91	1194.98	797.47	1056	624.79	1169.29	656.3
36.836	0	0.06	0.06	0.03	0.96	0.02	0.08	0.67	0.31	0.22	98.09	12.51	0	49.04	0.22	58.79	0	0.95	0.31	0	0.13	0.11	0.27	8.86	0.57	1.38	0.01	10.33	1.18	0.14	4.99	8.37	0.03	2.75	0	24	6.69	-22.19	15.72	62.89	116.73	1010.82	597.16	1201.29	796.43	1064.04	623.93	1175.04	660.06
36.87	0	0.06	0.06	0.03	0.79	0.02	0.08	0.53	0.27	0.21	98.42	6.79	0	43.69	0.21	52.77	0	1.16	0.27	0	0.1	0.05	0.51	7.96	0.4	1.44	0.02	6.96	1.28	0.12	4.73	6.1	0.04	2.2	0	24	6.75	-23.27	16.57	62.84	117.11	1016.02	598.13	1208.06	799.06	1070.89	624.91	1182.12	661.53
36.903	0	0.07	0.07	0.03	0.66	0.02	0.09	0.42	0.21	0.16	98.68	4.43	0	41.87	0.16	47.15	0	1.36	0.21	0	0.07	0.03	0.81	7.98	0.25	1.25	0.02	5.32	1.37	0.11	4.29	2.68	0.03	1.98	0	24	9.4	-23.64	16.26	63.16	119.62	1016.73	597.07	1212.7	801.96	1072.65	624.29	1185.58	663.74
36.936	0	0.08	0.09	0.03	0.5	0.02	0.1	0.29	0.22	0.13	99	1.99	0	56.15	0.13	38.19	0	1.76	0.22	0	0.08	0.02	1.1	6.62	0.18	1.1	0.03	3.32	1.3	0.1	3.45	9.94	0.03	1.54	0	24	4.67	-20.76	19.99	62.44	116.47	1016.44	599.23	1207.78	797.8	1074.86	623.87	1184.05	664.42
36.97	0	0.08	0.08	0.03	0.53	0.02	0.1	0.32	0.19	0.12	98.94	2.28	0	61.36	0.11	39.46	0	2.35	0.19	0	0.12	0.02	1.4	7.13	0.2	0.81	0.03	2.43	1.25	0.08	3.13	42.67	0.03	0.98	0	24	8.69	-19.69	17.19	62.47	118.72	1023.74	601.32	1213.94	799.64	1077.81	627.1	1189.52	667.3
37.003	0	0.08	0.08	0.03	0.53	0.02	0.1	0.32	0.15	0.09	98.93	2.22	0	81.86	0.08	39.39	0	2.45	0.15	0	0.09	0.02	1.18	6.82	0.22	0.67	0.02	2.49	1.31	0.07	2.67	19.02	0.03	0.71	0	24	2.74	-14.46	18.5	62.99	122.84	1023.31	602.58	1212.09	798.28	1076.05	626.89	1192.07	667.26
37.036	0	0.08	0.08	0.03	0.51	0.02	0.1	0.3	0.14	0.09	98.98	2.09	0	73.3	0.05	38.84	0	1.97	0.14	0	0.09	0.02	1.47	6.62	0.23	0.45	0.03	1.95	1.19	0.06	2.27	15.96	0.02	0.53	0	24	4.68	-16.95	18.78	63.17	124.05	1023.66	601.85	1212.16	796.32	1076.68	625.13	1192.79	668.78
37.07	0	0.08	0.08	0.03	0.44	0.02	0.1	0.25	0.08	0.07	99.11	1.49	0	77.56	0.03	35.01	0	1.56	0.08	0.01	0.07	0.01	1.74	6.15	0.23	0.27	0.02	1.69	1.14	0.04	1.88	43.89	0.02	0.36	0	24	7.01	-15.8	17.85	62.82	122.58	1031.06	601.6	1221.98	800.25	1084.51	627.01	1199.93	668.29
37.103	0	0.08	0.08	0.03	0.44	0.02	0.1	0.25	0.06	0.03	99.12	1.52	0	76.08	0.03	34.84	0	1.62	0.06	0	0.03	0.01	2.18	6.62	0.31	0.22	0.02	1.62	1.13	0.03	1.73	19.24	0.02	0.3	0	24	4.49	-16.22	19.4	63.1	124.02	1031.49	602.51	1221.61	798.32	1086.11	625.58	1201.63	670.7
37.137	0	0.1	0.12	0.03	0.28	0.02	0.12	0.14	0.03	0.03	99.45	0.56	0	70.67	0.03	21.48	0	1.11	0.03	0	0.02	0	1.69	5.95	0.49	0.12	0.02	2.47	1	0.02	1.01	40.57	0.01	0.2	0	24	12.14	-17.6	20.84	62.64	121.61	1038.99	602.83	1229.38	799.9	1096.57	626.82	1208.49	674.4
37.17	0	0.11	0.13	0.03	0.23	0.02	0.13	0.11	0.03	0.03	99.53	0.38	0	77.88	0.03	16.6	0	0.79	0.03	0	0.02	0	1.25	5.61	0.67	0.09	0.02	2.26	1.1	0.01	0.78	23.52	0.01	0.14	0	24	10.87	-15.71	22.06	62.86	124.39	1039.65	604.56	1230.86	801.75	1097.98	627.95	1212.18	677.26
37.203	0	0.11	0.13	0.03	0.22	0.02	0.14	0.11	0.03	0.03	99.56	0.35	0	80.56	0.03	15.2	0	0.59	0.03	0	0.01	0	1.49	5.73	0.85	0.08	0.02	1.53	1.01	0.01	0.75	31.55	0.01	0.13	0	24	10.08	-14.89	21.35	62.63	123.36	1042.25	604.53	1237.8	806.93	1102.15	629.16	1215.72	677.32
37.237	0	0.12	0.16	0.03	0.18	0.02	0.14	0.08	0.04	0.04	99.65	0.33	0	73.19	0.04	8.88	0	0.41	0.03	0	0.01	0	1.66	4.82	0.87	0.05	0.03	2.14	0.97	0.01	0.5	38.68	0.01	0.11	0	24	10.23	-16.98	23.59	62.87	124.84	1042.53	607.2	1234.69	803.62	1103.47	629.09	1216.38	682.34
37.27	0	0.13	0.17	0.03	0.15	0.02	0.16	0.07	0.05	0.04	99.66	0.33	0	76.51	0.05	4.9	0	0.29	0.03	0	0.02	0.01	1.67	5.23	1.12	0.04	0.04	1.8	0.88	0.01	0.45	27.07	0	0.09	0	24	11.53	-16.1	21.92	62.49	124.16	1047.46	609.54	1240.26	807.54	1107	632.28	1219.57	684.64
37.303	0	0.13	0.18	0.03	0.14	0.02	0.16	0.06	0.06	0.03	99.64	0.33	0	71.72	0.06	2.63	0	0.19	0.03	0	0.03	0	0.93	5	1.43	0.03	0.04	3.19	0.73	0.01	0.37	25.83	0	0.08	0	24	10.8	-17.35	21.8	62.53	124.08	1049.99	612.94	1240.6	807.43	1108.75	634.16	1220.33	688.44
37.337	0	0.14	0.18	0.03	0.14	0.02	0.17	0.06	0.09	0.03	99.63	0.33	0	76.74	0.09	2.11	0	0.13	0.05	0	0.03	0	0.73	5.06	1.68	0.01	0.05	6.59	0.72	0.01	0.29	25.12	0	0.07	0	24	9.54	-16.03	22.71	62.43	121.7	1051.2	614.51	1240.32	808.2	1110.43	636.33	1220.76	687.69
37.37	0	0.14	0.19	0.03	0.14	0.02	0.17	0.06	0.08	0.03	99.63	0.33	0	69.39	0.08	1.41	0	0.09	0.06	0	0.03	0	0.39	5.32	1.4	0.01	0.05	5.2	0.68	0.01	0.27	15.44	0	0.05	0	24	8.38	-17.91	22.97	62.25	120.01	1052.03	615.19	1239.7	806.78	1111.55	636.26	1220.07	687.51
37.404	0	0.14	0.19	0.03	0.14	0.02	0.17	0.06	0.1	0.05	99.63	0.33	0	74.03	0.1	1.4	0.01	0.07	0.08	0	0.05	0	0.31	5.08	1.2	0.01	0.05	4.26	0.52	0.01	0.18	17.56	0	0.05	0	24	6.51	-16.76	22.33	62.47	119.56	1051.78	614.52	1242	809.6	1111.62	636.71	1220.8	685.44
37.437	0	0.14	0.19	0.03	0.14	0.02	0.17	0.06	0.1	0.04	99.63	0.33	0	60.77	0.1	1.5	0	0.09	0.08	0	0.04	0	0.31	5.6	1.03	0.01	0.05	4.35	0.54	0.01	0.17	7.2	0	0.05	0	24	8.64	-19.81	23.22	62.31	118.16	1052.04	616.71	1240.02	808.81	1112.69	638.05	1219.57	688.43
37.47	0	0.13	0.19	0.03	0.13	0.02	0.16	0.06	0.12	0.04	99.62	0.33	0	75.18	0.12	1.22	0	0.09	0.06	0	0.04	0	0.18	4.7	0.77	0.01	0.04	2.63	0.55	0.01	0.14	5.54	0	0.04	0	24	8.12	-16.46	24.13	62.26	118.74	1051.22	615.73	1241.5	811.26	1113.13	638.5	1221.51	687.02
37.504	0	0.13	0.19	0.02	0.14	0.02	0.16	0.06	0.11	0.04	99.63	0.33	0	65.31	0.11	1.54	0.01	0.11	0.06	0	0.04	0	0.12	4.33	0.65	0	0.03	2.14	0.48	0.01	0.09	13.77	0	0.04	0	24	6.98	-18.84	24.28	62.45	117.38	1051.54	617.62	1240.41	810.78	1113.7	639.35	1220.3	688.47
37.537	0	0.13	0.19	0.02	0.14	0.02	0.16	0.06	0.11	0.04	99.63	0.33	0	72.33	0.11	1.73	0.01	0.12	0.07	0	0.04	0	0.1	3.97	0.58	0.01	0.03	1.94	0.52	0.01	0.07	4.75	0	0.03	0	24	8.58	-17.2	23.19	62.74	118.89	1051.88	615.68	1241.83	811.24	1112.59	638.67	1221.46	686.42
37.57	0	0.13	0.19	0.02	0.14	0.02	0.15	0.06	0.13	0.07	99.63	0.33	0	78	0.13	1.66	0.01	0.18	0.07	0	0.07	0	0.12	3.59	0.43	0.01	0.03	1.35	0.53	0.01	0.06	6.5	0	0.03	0	24	9.56	-15.67	22.48	62.7	117.31	1055.88	614.68	1243.83	809.19	1115.01	638.36	1223.03	684.12
37.604	0	0.13	0.18	0.02	0.14	0.02	0.14	0.06	0.12	0.05	99.63	0.33	0	79.41	0.12	1.98	0.01	0.22	0.09	0	0.05	0	0.1	2.68	0.39	0	0.02	1.95	0.54	0.01	0.05	2.22	0	0.04	0	24	8.68	-15.25	20.18	63.79	119.38	1057.2	611.95	1244.81	806.93	1112.72	636.41	1224.1	679.36
37.637	0	0.13	0.19	0.02	0.14	0.02	0.14	0.06	0.14	0.05	99.63	0.33	0	82.11	0.13	1.53	0.01	0.27	0.14	0	0.05	0	0.15	2.19	0.41	0	0.03	4.01	0.46	0.01	0.04	6.35	0	0.06	0	24	9.45	-14.38	20.7	64.27	118.36	1057.36	608.65	1245.28	803.27	1114.22	632.44	1223.43	678.08
37.67	0	0.14	0.19	0.02	0.14	0.02	0.14	0.06	0.17	0.03	99.63	0.33	0	84.16	0.14	1.58	0.01	0.34	0.17	0	0.03	0	0.2	1.8	0.43	0	0.03	4.76	0.42	0.01	0.04	4.7	0	0.08	0	24	10.11	-13.65	20.62	64.91	120.06	1055.82	605.86	1243.96	801.11	1111.99	630.09	1223.2	675.32
37.704	0	0.14	0.19	0.02	0.14	0.02	0.14	0.06	0.25	0.02	99.62	0.33	0	84.34	0.17	1.2	0.01	0.32	0.25	0.01	0.02	0	0.2	1.32	0.49	0	0.02	5.82	0.36	0.01	0.02	2.91	0	0.1	0	24	10.85	-13.58	21.07	65.27	117.38	1052	604.22	1241.83	801.68	1110.4	629.11	1218.83	674.05
37.737	0	0.14	0.19	0.02	0.14	0.02	0.14	0.06	0.31	0.01	99.62	0.33	0	80.9	0.19	1.14	0.01	0.35	0.31	0.01	0.01	0	0.33	1.17	0.61	0	0.02	5.45	0.34	0.02	0.02	1.01	0	0.11	0	24	10.36	-14.78	21.25	65.14	117.69	1049.88	604.01	1239.97	801.91	1108.41	629.1	1217.6	673.01
37.771	0	0.14	0.19	0.02	0.13	0.02	0.14	0.06	0.35	0.01	99.62	0.33	0	85.19	0.26	0.91	0	0.31	0.35	0.01	0.01	0	0.65	0.96	0.84	0	0.03	4.28	0.31	0.02	0.02	1.02	0	0.2	0	24	11.83	-13.25	20.73	64.93	120.25	1048.84	604.23	1239.26	802.8	1106.06	629.7	1217.78	674.19
37.804	0	0.14	0.19	0.02	0.14	0.02	0.14	0.06	0.38	0.01	99.61	0.33	0	85.37	0.37	0.9	0	0.37	0.38	0.01	0.01	0	1.08	0.77	0.84	0	0.03	4.13	0.34	0.02	0.02	1.62	0	0.25	0	24	11.77	-13.18	19.24	65.28	120.33	1048.16	603.43	1238.36	802.2	1103.57	629.42	1215.95	672.42
37.837	0	0.13	0.19	0.02	0.14	0.02	0.13	0.06	0.41	0.01	99.61	0.33	0	88.5	0.4	1.04	0	0.38	0.41	0.01	0.01	0	1.8	0.75	0.85	0	0.03	2.92	0.34	0.02	0.01	2.15	0	0.29	0	24	9.34	-11.79	19.29	65.48	118.09	1046.65	601.58	1237.01	800.53	1102.78	627.6	1213.28	669.25
37.871	0	0.13	0.19	0.02	0.14	0.02	0.13	0.06	0.51	0.01	99.61	0.33	0	87.5	0.51	0.83	0	0.48	0.35	0.01	0.01	0	2.61	0.54	0.92	0	0.03	3.19	0.33	0.02	0.01	1.4	0	0.28	0	24	8.76	-12.27	19.22	65.76	118.68	1043.7	599.63	1234.62	798.91	1099.89	625.47	1210.9	667.44
37.904	0	0.13	0.19	0.02	0.14	0.02	0.14	0.06	0.55	0.01	99.62	0.33	0	90.27	0.55	0.94	0	0.56	0.23	0.01	0.01	0	3.31	0.63	0.98	0	0.03	2.08	0.27	0.02	0.01	1.35	0	0.21	0	24	7.77	-10.86	18.75	65.99	119.88	1040.44	599.02	1230.26	798	1094.71	625.65	1208.12	664.51
37.937	0	0.13	0.19	0.02	0.14	0.02	0.13	0.06	0.52	0.01	99.62	0.33	0	90.92	0.52	1.11	0	0.64	0.17	0.01	0.01	0	4.79	0.65	1.04	0	0.04	2.79	0.24	0.03	0.01	2.67	0	0.18	0	24	8.12	-10.48	18	65.93	117.74	1038.37	599.55	1225.9	796.45	1091.42	626.29	1202.99	663.89
37.971	0	0.14	0.19	0.02	0.14	0.02	0.13	0.06	0.38	0.01	99.62	0.33	0	93.06	0.38	1.23	0	0.76	0.13	0	0.01	0	6.39	0.65	0.92	0	0.05	6.37	0.18	0.02	0.01	5.11	0.01	0.15	0	24	7.71	-9.02	17.36	65.79	119.74	1035.26	598.56	1223.47	796.55	1087.07	625.92	1201.14	662.35
38.004	0	0.15	0.19	0.02	0.14	0.02	0.13	0.06	0.29	0.01	99.62	0.33	0	93.47	0.29	1.6	0	0.9	0.13	0	0.01	0	8.58	0.74	0.99	0	0.06	10.5	0.17	0.02	0.01	1.59	0.01	0.16	0	24	7.35	-8.69	16.85	65.72	117.25	1032.08	597.67	1221.26	797.29	1084.63	625.89	1196.68	660.4
38.037	0	0.16	0.19	0.02	0.14	0.02	0.13	0.06	0.22	0.01	99.63	0.33	0	94.53	0.22	2.14	0	1.16	0.16	0	0.01	0	9.72	0.73	0.79	0	0.06	14.22	0.15	0.02	0.01	2.85	0.01	0.14	0	24	6.79	-7.75	16.29	65.72	118.14	1029.4	596.84	1218.66	796.5	1081.06	625.17	1194.14	659.38
38.071	0	0.15	0.18	0.02	0.15	0.02	0.13	0.06	0.2	0	99.63	0.33	0	94.13	0.14	2.47	0	1.16	0.2	0	0	0	12.64	0.73	0.62	0	0.06	11.17	0.13	0.03	0.01	0.91	0.01	0.14	0	24	6.59	-8.13	15.99	65.69	118.45	1025.16	595.48	1215.19	795.82	1076.81	623.88	1190.18	658.2
38.104	0	0.15	0.18	0.02	0.15	0.02	0.13	0.07	0.27	0.01	99.63	0.33	0	94.35	0.14	2.53	0	1.24	0.27	0	0.01	0	19.09	0.74	0.64	0	0.09	9.09	0.14	0.03	0.01	0.8	0.01	0.19	0	24	5.32	-7.92	16.38	65.71	119.88	1022.04	595.08	1212.44	795.45	1073.72	623.09	1188.47	657.82
38.138	0	0.13	0.18	0.02	0.15	0.02	0.13	0.07	0.28	0	99.64	0.33	0	96.77	0.14	3.11	0	1.05	0.28	0	0	0	23.91	1.04	0.57	0	0.11	4.35	0.14	0.03	0.01	0.93	0.01	0.18	0	24	3.83	-5.01	15.61	65.77	122.32	1018.77	593.99	1209.69	795.15	1068.8	622.58	1186.52	655.78
38.171	0	0.13	0.18	0.02	0.15	0.02	0.13	0.07	0.28	0.01	99.64	0.33	0	95	0.13	3.59	0	1.15	0.28	0	0.01	0	26.89	1.21	0.51	0	0.12	4.29	0.14	0.03	0.01	3.49	0.01	0.19	0	24	7.53	-7.27	16.46	65.68	119.27	1015.15	593.24	1206.29	795.49	1067.38	622.42	1181.85	655.93
38.204	0	0.15	0.18	0.02	0.15	0.02	0.13	0.07	0.35	0.01	99.64	0.33	0	96.94	0.15	3.61	0	1.64	0.35	0	0.01	0	30.97	1.29	0.45	0	0.18	9.95	0.14	0.03	0.01	91.94	0.01	0.25	0	24	6.32	-4.72	15.12	66.02	119.31	1012	593.95	1202.23	795.26	1062.31	623.43	1177.22	655.56
38.238	0	0.17	0.18	0.02	0.16	0.02	0.13	0.07	0.5	0.02	99.65	0.4	0	97.39	0.2	4.77	0	2.03	0.5	0.01	0.02	0	43.1	1.79	0.47	0	0.21	17.89	0.14	0.04	0.01	96.26	0.01	0.34	0	24	4.77	-3.9	12.88	66.08	119.71	1009.55	592.81	1200.71	795.38	1057.71	623.56	1173.89	652.44
38.271	0	0.19	0.17	0.02	0.17	0.02	0.13	0.08	0.66	0.06	99.62	0.96	0	98.39	0.19	5.87	0	1.92	0.66	0.01	0.06	0.01	48.97	1.69	0.38	0	0.19	29.16	0.14	0.04	0.02	83.77	0.01	0.43	0	24	3.52	-1.44	13.05	65.83	121.22	1006.52	592.14	1197.35	794.1	1054.1	622.56	1171.75	651.73
38.304	0	0.19	0.17	0.02	0.18	0.03	0.13	0.08	0.75	0.09	99.62	1.14	0	98.72	0.23	7.37	0	1.67	0.75	0.01	0.09	0.01	54.38	1.62	0.35	0	0.15	30.14	0.15	0.05	0.02	45.36	0.01	0.51	0	24	2.78	0.27	11.87	66.09	123.75	1001.69	590.23	1193.79	793.36	1047.66	621.29	1168.1	649.75
38.338	0	0.13	0.16	0.02	0.18	0.02	0.12	0.09	0.62	0.07	99.63	0.33	0	97.88	0.32	9	0	1.45	0.62	0.01	0.07	0.01	57.29	1.86	0.44	0	0.13	9.18	0.12	0.05	0.02	9.63	0.01	0.52	1	30	1.13	2.83	12.63	66.03	120.24	996.68	589.74	1186.94	791.06	1043.96	620.16	1160.9	648.15
38.371	0	0.12	0.15	0.02	0.2	0.02	0.12	0.09	0.46	0.04	99.61	0.33	0	97.27	0.34	11.26	0	1.29	0.46	0.01	0.04	0	60.9	1.96	0.63	0	0.14	5.18	0.1	0.05	0.02	1.02	0.01	0.52	0	30	3.94	4.14	10.91	66.14	121.62	992.79	589.12	1182.48	790.43	1037.48	620.94	1156.16	647.54
38.405	0	0.12	0.16	0.02	0.19	0.02	0.12	0.09	0.4	0.01	99.61	0.33	0	97.12	0.3	10.89	0	1.1	0.4	0	0.01	0	63.14	1.79	0.65	0	0.12	2.66	0.09	0.06	0.02	1.82	0.01	0.59	0	30	3.93	4.41	10.01	66.09	118.63	984.5	588.03	1174.53	790.38	1029.6	620.91	1145.78	644.91
38.438	0	0.11	0.14	0.02	0.21	0.02	0.12	0.11	0.34	0.01	99.57	0.33	0	97.5	0.29	14.02	0	1.08	0.34	0	0.01	0	60.5	2.15	0.67	0	0.1	2.48	0.08	0.06	0.02	1.55	0.02	0.55	0	30	1.27	3.67	10.08	65.95	119.36	976.39	586.72	1167.09	789.94	1021.33	619.9	1138.75	641.37
38.471	0	0.11	0.13	0.02	0.23	0.02	0.11	0.12	0.32	0.01	99.53	0.38	0	95.99	0.26	17.13	0	0.73	0.32	0	0.01	0	58.42	2.35	0.67	0	0.07	4.76	0.07	0.06	0.02	0.58	0.02	0.48	0	30	1.09	6.12	9.05	65.84	118.01	971.77	585.31	1161.62	788.26	1015.78	619.5	1132.32	638.08
38.505	0	0.1	0.12	0.02	0.25	0.02	0.11	0.13	0.3	0	99.51	0.38	0	96.57	0.21	19.07	0	0.58	0.3	0	0	0	52.4	2.82	0.67	0	0.06	2.86	0.06	0.07	0.02	2.26	0.02	0.34	0	30	1.05	5.31	8.55	66.2	119.62	962.77	584.28	1153.61	787.98	1006.09	618.73	1124.25	637.39
38.538	0	0.1	0.12	0.02	0.24	0.02	0.11	0.12	0.27	0	99.51	0.39	0	97.41	0.27	18.79	0	0.46	0.26	0	0	0	43.12	3.25	0.86	0	0.06	3.47	0.06	0.07	0.02	2.02	0.02	0.28	0	30	1.56	3.85	8.37	66.06	117.68	959.43	583.81	1148.92	786.67	1002.6	618.7	1119.08	635.46
38.571	0	0.1	0.12	0.02	0.25	0.02	0.11	0.13	0.31	0	99.5	0.42	0	96.25	0.28	19.41	0	0.41	0.31	0	0	0	34.87	3.48	0.91	0	0.08	4.17	0.07	0.08	0.02	0.84	0.02	0.23	0	30	0.88	5.78	8.49	65.85	116.64	953.07	584	1142.42	786.83	996.79	618.8	1112.26	635.28
38.605	0	0.1	0.12	0.02	0.25	0.02	0.11	0.13	0.3	0.01	99.5	0.42	0	97.72	0.22	19.67	0	0.32	0.3	0	0.01	0	26.98	3.61	0.76	0	0.11	2.55	0.06	0.08	0.02	1.62	0.02	0.29	0	30	3.07	3.21	7.69	65.28	116.36	950.78	584.86	1139.44	787.64	993.36	620.81	1108.82	635.26
38.638	0	0.09	0.1	0.02	0.31	0.02	0.11	0.17	0.28	0.01	99.38	0.72	0	97.42	0.21	26.11	0	0.26	0.28	0	0.01	0	15.91	4.51	0.76	0	0.11	4.88	0.06	0.07	0.02	0.96	0.02	0.33	0	30	0.01	3.84	6.76	65.01	120.05	948.92	585.2	1134.45	783.27	987.38	620.36	1106.63	634.15
38.671	0	0.08	0.08	0.03	0.42	0.02	0.1	0.25	0.38	0.01	99.16	1.78	0	96.9	0.29	35.26	0	0.28	0.38	0	0.01	0	12.7	6.31	1.31	0	0.16	8.2	0.05	0.07	0.03	1.34	0.02	0.49	0	30	0.47	4.79	6.75	64.55	115.39	945.2	585.48	1130.02	783.39	985.43	620.68	1100.06	633.88
38.705	0	0.08	0.08	0.03	0.49	0.02	0.11	0.3	0.34	0.01	99.02	3.57	0	98.68	0.32	39.87	0	0.21	0.34	0	0.01	0	8.39	9.05	1.68	0	0.22	12.43	0.05	0.08	0.03	0.81	0.02	0.62	0	30	4.96	-0.42	5.87	64.27	120.32	943.53	585.26	1128.43	783.6	980.56	622.09	1100.24	634.4
38.738	0	0.09	0.07	0.03	0.56	0.02	0.12	0.35	0.33	0.01	98.88	12.63	0	98.67	0.33	43.87	0	0.18	0.31	0	0.01	0	5.14	10.98	2.44	0	0.25	25.4	0.05	0.09	0.04	0.89	0.02	0.7	0	30	3.53	0.48	5.69	63.93	117.71	942.41	586.06	1126.41	783.69	979.98	622.89	1097.21	633.62
38.772	0	0.08	0.07	0.03	0.59	0.02	0.14	0.38	0.34	0.01	98.81	9.85	0	97.88	0.34	45.79	0	0.14	0.25	0	0.01	0	3.14	15.35	2.99	0	0.32	19.99	0.03	0.1	0.04	9.16	0.02	0.84	0	30	2.04	2.83	5.45	63.79	120.46	939.81	586.79	1122.69	782.37	975.39	623.08	1095.32	634.38
38.805	0	0.08	0.06	0.03	0.65	0.02	0.21	0.42	0.29	0.01	98.7	15.17	0	96.73	0.26	48.44	0	0.12	0.29	0	0.01	0	2.58	22.85	4.01	0	0.43	23.47	0.04	0.1	0.05	89.47	0.02	0.84	0	30	1.53	5.06	6.2	63.39	119.14	934.51	587.95	1116.85	782.83	971.12	624.97	1089.88	634.43
38.838	0	0.09	0.07	0.03	0.56	0.02	0.25	0.35	0.33	0.01	98.89	12.26	-0.61	96.33	0.18	43.85	0	0.09	0.33	0	0.01	0	2.61	24.61	5.34	0	0.59	24.99	0.04	0.11	0.07	96.49	0.02	0.8	0	30	2	5.67	5.21	63.1	118.53	931.95	590.39	1111.64	783.08	966.61	626.75	1084.77	636.07
38.872	0	0.1	0.08	0.03	0.46	0.02	0.45	0.28	0.35	0.01	99.07	14.5	-3.69	96.1	0.14	38.5	0	0.06	0.35	0	0.01	0	2.46	32.75	7.89	0	0.71	23.71	0.05	0.11	0.09	96.3	0.02	0.77	0	30	0.71	5.98	5.32	62.74	118.47	928.72	591.86	1106.73	781.93	962.64	628.33	1080.82	636.56
38.905	0	0.14	0.11	0.03	0.3	0.02	0.58	0.16	0.38	0.02	98.84	5.98	-5.51	96.1	0.11	25.41	0	0.05	0.38	0	0.02	0	2.09	33.64	7.95	0	0.8	30.32	0.05	0.1	0.11	95.36	0.02	0.73	0	30	1.45	5.97	4.85	62.32	115.87	925.47	593.29	1102.77	783.15	959.79	630.19	1075.45	637.18
38.938	0	0.13	0.13	0.03	0.24	0.02	0.92	0.12	0.33	0.02	98.16	6.24	-5.41	93.27	0.07	18.7	0	0.03	0.33	0	0.02	0	1.45	40.9	6	0	0.77	20.91	0.07	0.1	0.16	93.44	0.02	0.53	0	30	-0.45	8.86	3.32	62.06	116.07	923.36	593.85	1099.51	782.22	955.68	630.54	1071.6	636.52
38.972	0	0.14	0.15	0.03	0.2	0.02	1.26	0.1	0.39	0.02	97.48	5.69	-6.45	94.81	0.06	13.24	0	0.02	0.39	0	0.02	0.01	1.58	45.14	6.24	0	0.91	18.99	0.12	0.11	0.35	92.11	0.03	0.57	0	30	0.67	7.47	2.55	62.07	120.82	917.33	594.44	1092.96	781.86	946.31	632.25	1067.04	636.77
39.005	0	0.16	0.17	0.03	0.17	0.02	1.17	0.08	0.61	0.05	97.67	3.23	-5.5	94.21	0.04	8.57	0	0.02	0.61	0	0.05	0.02	1.6	42.44	5.45	0	1.08	20.13	0.15	0.12	0.43	96.48	0.03	0.62	0	30	-2.72	8.06	1.09	61.99	123.92	914.24	596.33	1088.11	780.67	939.4	635.26	1063.32	635.49
39.038	0	0.15	0.18	0.03	0.16	0.03	1.22	0.07	0.67	0.09	97.57	2.58	-4.53	93.08	0.03	6.02	0	0.01	0.67	0	0.09	0.04	1.24	42.1	6.47	0.01	1.02	15.41	0.19	0.14	0.78	84.7	0.03	0.72	0	30	-2.58	9.01	1.86	61.93	122.73	909.1	597.01	1082.8	781.43	935.53	634.78	1058.24	637.22
39.072	0	0.16	0.18	0.03	0.15	0.03	1.58	0.07	0.99	0.2	96.83	3.3	-6.58	92.95	0.02	4.72	0	0.01	0.99	0	0.2	0.08	0.95	46.58	6.86	0.01	0.98	17.69	0.2	0.13	1.41	94.11	0.04	0.66	0	30	-1.6	9.1	2.14	62.22	123.74	899.82	595.18	1076.32	782.65	927.45	633.12	1051.12	637.15
39.105	0	0.18	0.19	0.03	0.15	0.03	1.83	0.07	0.98	0.23	96.34	3.97	-9.06	85.69	0.03	5.09	0	0.01	0.98	0.01	0.23	0.06	0.8	48.6	9.34	0.01	0.91	22.89	0.21	0.13	1.46	96.83	0.04	0.98	0	30	0.14	13.05	1.08	62.77	118.32	892.23	592.54	1072.88	786.19	923.67	632.68	1041.99	633.59
39.139	0	0.2	0.18	0.04	0.16	0.03	3.08	0.07	0.86	0.1	93.84	8.72	-14.43	90.04	0.02	6.56	0	0.02	0.86	0.01	0.1	0.04	0.77	57.55	13.68	0.01	1.01	28.62	0.26	0.14	2.37	84.84	0.04	1.03	0	30	3.78	10.99	1.99	63.81	120.11	880.51	590.33	1063.1	785.88	912.84	632.88	1032.95	632.43
39.172	0	0.18	0.16	0.05	0.2	0.03	3.13	0.09	0.81	0.07	93.74	13.68	-15.09	76.07	0.02	12.37	0	0.03	0.81	0.01	0.07	0.03	0.95	58.04	18.49	0.01	1.27	25.91	0.27	0.14	2.59	74.57	0.04	1.06	0	30	7.53	16.22	-0.62	63.97	114.1	871.95	588.03	1059.25	789.99	907.45	635.58	1021.32	628.28
39.205	0	0.16	0.14	0.05	0.23	0.02	3.09	0.11	0.58	0.04	93.82	18.2	-15.22	91.98	0.02	16.74	0	0.05	0.58	0.01	0.04	0.02	0.96	57.89	22.29	0.01	1.5	22.52	0.29	0.14	2.53	35.33	0.04	1.03	0	30	7.79	9.8	-2.35	64.63	116.93	860.35	588.29	1049.32	792.08	893.67	637.68	1010.15	627.57
39.239	0	0.14	0.12	0.06	0.28	0.02	2.99	0.15	0.52	0.05	94.01	27.58	-14.49	76.71	0.03	23.22	0	0.06	0.52	0.01	0.05	0.02	0.94	58.09	25.83	0.02	1.52	15.39	0.37	0.14	3.48	18.88	0.05	1.04	0	30	6.3	16.04	-2.54	64.22	112.89	853.59	588.34	1043.74	792.68	889.61	638.68	1001.84	626.42
39.272	0	0.11	0.1	0.07	0.38	0.02	2.97	0.21	0.39	0.06	94.05	47.11	-14.66	76.36	0.03	32.39	0	0.09	0.39	0.01	0.06	0.01	0.73	59.5	29.74	0.01	1.46	9.77	0.37	0.11	3	10.38	0.05	0.99	0	30	7.89	16.14	-3.93	64.13	112.82	846.28	591.56	1035.29	794.87	880.67	643.19	992.55	628.62
39.305	0	0.09	0.08	0.06	0.49	0.02	3.03	0.29	0.3	0.08	93.95	67.44	-14.67	61.24	0.04	39.69	0	0.12	0.3	0	0.08	0.01	0.81	62.71	28.06	0.01	1.36	6.46	0.39	0.08	2.94	7.7	0.05	0.84	0	30	6.04	19.71	-4.33	63.97	114.4	839.84	591.74	1030.12	794.07	874.07	646.36	986.72	626.4
39.339	0	0.08	0.07	0.06	0.63	0.02	2.6	0.4	0.24	0.09	94.79	79.39	-13.93	64.08	0.06	47.14	0	0.15	0.24	0	0.09	0.01	0.94	62.98	25.62	0.01	1.21	5.14	0.45	0.05	2.61	13.35	0.05	0.91	0	30	9.08	19.1	-5.74	63.9	113.24	833.17	595.46	1021.02	796.22	865.62	650.57	976.93	629.77
39.372	0	0.08	0.06	0.05	0.67	0.02	2.48	0.43	0.2	0.08	95.04	82.06	-14.06	49.72	0.07	49.13	0	0.2	0.2	0	0.08	0.01	0.73	63.12	24.27	0.01	1.12	6.74	0.45	0.05	2.7	4.2	0.05	0.82	0	30	8.37	22.06	-5.77	63.45	110.17	827.08	597.55	1013.53	795.83	860.72	653.3	968.47	630.37
39.406	0	0.09	0.06	0.05	0.62	0.02	3.37	0.4	0.2	0.1	93.26	86.03	-17.82	34.48	0.09	47.03	0	0.19	0.2	0	0.1	0.01	0.56	68.92	22.67	0.01	0.97	16.05	0.48	0.05	3.35	3.67	0.06	0.83	0	30	10.05	25.21	-7.79	63.11	105.53	819.28	599.47	1004.14	796.69	853.09	655.74	955.73	631.22
39.439	0	0.11	0.09	0.05	0.43	0.02	5.4	0.25	0.17	0.1	89.2	80.35	-19.97	29.46	0.09	35.67	0	0.14	0.17	0	0.1	0.01	0.36	75.18	21.02	0.01	0.65	17.61	0.46	0.04	3.58	2.04	0.06	0.82	0	30	10.4	26.36	-8.74	63.2	103.92	813.56	601.05	998.12	797.36	847.65	658.64	948	631.62
39.472	0	0.13	0.1	0.05	0.35	0.02	6.82	0.19	0.18	0.13	86.36	76.02	-21.66	32.36	0.11	29.98	0	0.12	0.18	0	0.13	0.01	0.3	77.71	22.07	0.01	0.48	20.1	0.48	0.04	4.04	1.49	0.06	0.97	0	30	11.39	25.69	-8.48	63.5	106.53	806.74	601.32	991.16	796.41	839.95	661.1	942.14	631
39.506	0	0.12	0.12	0.05	0.28	0.02	9.65	0.15	0.18	0.16	80.7	74.57	-20.84	33.15	0.12	22.94	0	0.08	0.18	0	0.16	0.02	0.26	83.79	18.58	0.01	0.34	10.8	0.48	0.03	4.01	1.64	0.06	1.1	0	30	11.06	25.51	-9.82	63.92	108.41	802.56	602.83	985.6	795.92	833.04	663.13	936.67	631.28
39.539	0	0.12	0.14	0.04	0.23	0.02	11.56	0.11	0.17	0.19	76.88	68.82	-19.57	47.88	0.16	16.72	0	0.07	0.17	0	0.19	0.02	0.24	86.46	16.12	0.01	0.24	3.59	0.49	0.02	3.51	2.74	0.06	1.13	0	30	7.55	22.42	-10.44	63.7	105.29	802.36	605.98	984.01	797.21	833.56	664.77	934.11	633.57
39.572	0	0.12	0.16	0.04	0.19	0.02	13.56	0.09	0.23	0.22	72.88	62.66	-20.05	33.89	0.23	12.06	0	0.05	0.19	0	0.22	0.02	0.22	87.71	18.02	0.01	0.22	1.81	0.49	0.02	3.62	2.14	0.06	1.27	0	30	13.26	25.34	-12.7	63.74	105.24	798.29	609.59	979.58	800.36	828.15	672.31	927.02	636.28
39.606	0	0.13	0.17	0.04	0.17	0.02	16.63	0.08	0.32	0.35	66.74	62.62	-21.15	45.89	0.32	8.58	0.01	0.04	0.2	0	0.35	0.02	0.12	91.18	17.78	0.01	0.18	1.3	0.53	0.02	3.15	7.11	0.05	1.11	0	30	8.24	22.82	-13.26	63.85	106.02	795.67	609.77	978.66	801.38	825.54	671.7	925.25	635.67
39.639	0	0.13	0.18	0.04	0.16	0.02	16.68	0.07	0.39	0.51	66.65	58.48	-20.51	40.18	0.39	5.91	0.01	0.03	0.22	0	0.51	0.02	0.05	91.69	14.01	0.01	0.13	1.19	0.51	0.02	3.06	3.75	0.06	0.86	0	30	10.51	23.99	-14.04	63.78	104.58	793.6	611.49	975.4	802.09	823.25	674.11	921.12	637.25
39.672	0	0.13	0.19	0.04	0.15	0.02	17.85	0.07	0.47	0.73	64.29	58.7	-20.69	37.33	0.47	4.14	0.01	0.02	0.25	0	0.73	0.03	0.01	93.57	11.41	0.01	0.1	1.27	0.52	0.01	2.91	1.99	0.06	0.69	0	30	8.99	24.59	-13.57	63.86	106.7	791.59	612.17	974.24	802.7	820.94	675.39	920.57	637.19
39.706	0	0.13	0.19	0.03	0.14	0.02	18.46	0.06	0.69	1.17	63.08	59.21	-20.78	23.31	0.69	3.11	0.01	0.02	0.24	0	1.17	0.04	0	94.86	8.8	0.01	0.09	1.25	0.53	0.01	2.97	2.61	0.06	0.56	0	30	9.89	27.95	-14.3	63.6	103.64	790.08	613.03	974.52	805	821.92	677.7	917.51	637.63
39.739	0	0.13	0.19	0.03	0.14	0.02	19.26	0.06	0.84	1.3	61.48	59.72	-21.19	25.8	0.84	2.67	0.01	0.02	0.22	0	1.3	0.04	0	95.57	8.94	0.01	0.08	1.34	0.51	0.01	2.84	1.83	0.06	0.46	0	30	13.57	27.28	-14.53	63.31	99.01	787.58	611.36	972.51	806.32	821.79	675.06	913.78	638.46
39.773	0	0.13	0.19	0.04	0.14	0.02	20.03	0.06	1.09	1.48	59.94	59.93	-21.68	22.94	1.09	2.31	0.02	0.02	0.21	0	1.48	0.03	0	96.03	9.47	0.01	0.08	1.63	0.56	0.01	3.51	1.71	0.06	0.41	0	30	7.18	28.06	-13.97	63.31	101.17	789.81	614.28	971.79	803.53	821.86	676.49	915.6	638.44
39.806	0	0.13	0.19	0.04	0.14	0.02	19.88	0.06	1.14	1.26	60.23	59.42	-21.42	30.96	1.14	2.28	0.02	0.02	0.18	0	1.26	0.03	0	95.8	9.31	0.01	0.09	1.31	0.69	0.01	4.66	1.37	0.06	0.44	0	30	4.37	26.01	-13.82	62.82	100.84	790.01	616.59	971.12	804.83	821.79	677.18	915.76	640.59
39.839	0	0.13	0.19	0.03	0.14	0.02	19.13	0.06	0.93	1.11	61.75	58.24	-20.86	30.86	0.93	2.02	0.03	0.02	0.19	0	1.11	0.03	0	95.46	7.79	0.01	0.1	1.42	0.73	0.01	4.81	1.04	0.06	0.5	0	30	7.34	26.03	-13.6	62.57	101.4	791.35	616.68	973.07	806.14	823.37	678.48	917.75	641.38
39.873	0	0.13	0.2	0.03	0.14	0.02	19.6	0.06	0.75	0.97	60.81	59.12	-20.92	33.62	0.75	1.8	0.04	0.02	0.2	0	0.97	0.03	0	96.13	7.55	0.01	0.11	1.34	0.82	0.01	5.48	0.75	0.06	0.6	0	30	5.54	25.4	-14.09	62.27	100.59	792.27	616.67	975.04	807.08	824.9	678.04	918.54	641.29
39.906	0	0.13	0.2	0.03	0.14	0.02	19.76	0.06	0.69	0.66	60.48	59.51	-20.99	48.18	0.69	1.99	0.04	0.02	0.16	0	0.66	0.02	0	96.14	8.15	0.01	0.12	1.62	0.83	0.01	5.43	0.46	0.05	0.61	0	30	3.54	22.36	-12.78	62.16	100.8	794.06	616.43	976.84	807.35	827.26	675.99	922.12	641.88
39.939	0	0.14	0.2	0.03	0.14	0.02	19.95	0.06	0.65	0.45	60.09	60.33	-21.22	57.34	0.65	2.35	0.05	0.02	0.17	0	0.45	0.01	0	96.2	8.81	0.02	0.13	2.31	0.91	0.01	4.98	1.99	0.05	0.71	0	30	4.86	20.52	-12.24	62.19	102.95	794.83	615.74	978.87	808.81	827.58	675.4	925.1	642.39
39.973	0	0.13	0.2	0.03	0.14	0.02	18.33	0.06	0.48	0.28	63.34	58.43	-20.24	60.18	0.48	2.65	0.06	0.02	0.15	0.01	0.28	0.01	0	94.92	7.34	0.02	0.1	1.86	0.86	0.01	4.44	2.16	0.04	0.91	0	30	3.98	19.94	-11.37	62.25	106.07	794.3	614.17	979.18	808.7	825.8	672.38	927.39	641.86
40.006	0	0.13	0.21	0.03	0.14	0.02	17.47	0.06	0.37	0.17	65.06	57.7	-19.75	69	0.37	2.94	0.06	0.02	0.13	0	0.17	0	0.01	94.26	6.52	0.01	0.1	1.81	0.77	0.01	5.03	4.07	0.04	1.34	0	30	1.06	18	-10.78	61.77	105.06	795.59	613.42	981.85	808.8	828.97	671.29	929.53	640.89
40.039	0	0.13	0.21	0.03	0.15	0.02	16.03	0.07	0.28	0.14	67.95	56.14	-19.2	59.42	0.28	3.68	0.05	0.02	0.17	0	0.14	0	0.09	92.73	6.19	0.01	0.11	2.31	0.68	0.01	5.47	2.41	0.04	1.81	0	30	1.63	20.09	-10.55	61.26	104.47	796.27	612.41	984.97	810.85	831.2	670.26	931.42	640.74
40.073	0	0.13	0.21	0.03	0.15	0.02	13.93	0.07	0.23	0.14	72.13	53.67	-18.53	69.28	0.23	5.16	0.04	0.02	0.2	0.01	0.14	0.01	0.2	90	6.64	0.01	0.12	3.16	0.72	0.01	6.42	4.23	0.04	2.1	0	30	1.19	17.93	-10.88	61.13	107.59	797.43	611.82	987.98	812.05	831.28	670.54	934.52	640.26
40.106	0	0.14	0.21	0.03	0.17	0.02	13.79	0.08	0.26	0.2	72.43	57.26	-20.4	67.91	0.2	7.44	0.04	0.02	0.26	0.01	0.2	0.01	0.45	89.53	9.49	0.02	0.13	9.22	0.68	0.01	8.02	11.46	0.05	2.53	0	30	1.76	18.25	-10.41	61.14	109.45	798.26	611.42	989.99	813.19	831.85	670.18	937.2	640.53
40.14	0	0.22	0.23	0.04	0.18	0.02	10.82	0.08	0.47	0.26	78.35	51.18	-26.1	79.84	0.19	9.48	0.03	0.02	0.47	0.01	0.26	0.01	1.32	84.44	11.12	0.01	0.18	40.41	0.6	0.01	11.5	26.72	0.04	3.82	0	30	0.86	15.12	-9.67	61.13	111.47	798.78	610.78	991.12	813.48	831.94	668.77	939.82	640.67
40.173	0	0.22	0.25	0.04	0.19	0.02	7.54	0.09	0.56	0.27	84.92	43.84	-24.44	79.76	0.15	12.34	0.02	0.02	0.56	0.01	0.27	0.01	2.79	77.91	11.08	0.01	0.25	43.22	0.56	0.01	13.87	37.99	0.05	5.45	0	30	-1.04	15.14	-8.58	60.72	112.41	798.6	609.08	992.55	813.3	832.76	666.09	941.99	639.56
40.206	0	0.34	0.33	0.04	0.2	0.03	7.7	0.09	0.69	0.31	84.61	42.75	-31.36	85.76	0.12	12.66	0.02	0.03	0.69	0.01	0.31	0.01	3.98	77.04	15.21	0.01	0.33	70.81	0.47	0.01	14.86	9.62	0.05	7.98	0	30	-0.53	13.02	-8.86	60.87	114.76	799.48	607.56	995.41	814.05	833.08	665.55	944.6	638.47
40.24	0	0.39	0.43	0.05	0.2	0.03	5.1	0.1	0.74	0.24	89.79	48.44	-31.04	81.97	0.11	13.81	0.01	0.04	0.74	0.01	0.24	0.01	6	67.19	20.91	0.02	0.59	78.74	0.41	0.01	20.79	11.29	0.05	10.8	0	30	3.79	14.43	-8.79	61.03	112.16	799.81	606.24	995.34	813.52	834.75	664.91	943.69	638.21
40.273	0	0.39	0.54	0.05	0.2	0.03	5.01	0.1	0.8	0.31	89.98	46.37	-30.86	87.14	0.08	13.5	0.01	0.05	0.8	0.01	0.31	0.01	6.48	66.32	22.17	0.02	0.92	78.03	0.38	0.02	21.32	13.95	0.05	12.98	0	30	2.07	12.43	-8.1	61	113.59	799.3	604.15	996.82	813.54	834.85	662.15	945.58	636.82
40.306	0	0.35	0.48	0.05	0.21	0.03	3.44	0.1	0.68	0.37	93.11	33.95	-26.9	94.11	0.07	13.95	0.01	0.09	0.68	0.01	0.37	0.01	4.98	59.16	22.25	0.02	1.05	71.1	0.42	0.02	24.58	78.15	0.06	11.93	0	30	1.87	8.15	-5.97	61.81	119.04	800.22	601.93	1001.04	813.78	836.35	661.92	952.43	635.5
40.34	0	0.29	0.43	0.06	0.2	0.02	3.03	0.09	0.55	0.52	93.93	11.82	-22.86	88.41	0.05	12.55	0	0.15	0.55	0	0.52	0	2.93	55.35	25.19	0.01	0.99	55.77	0.31	0.02	27.29	43.64	0.06	10.59	0	30	4.12	11.84	-6.01	62.13	118.93	800.34	598.03	1005.11	814.58	838.55	659.59	954.38	632.58
40.373	0	0.19	0.35	0.05	0.22	0.02	2.44	0.11	0.57	0.59	95.12	13.48	-15.99	90.12	0.06	15.68	0	0.22	0.57	0	0.59	0.01	1.73	54.52	18.33	0.01	0.84	33.8	0.31	0.03	24.54	1.26	0.06	9.26	0	30	4.35	10.94	-5.94	62.21	119.09	801.92	593.62	1010.6	814	842.32	657.32	957.85	628.39
40.407	0	0.14	0.25	0.04	0.25	0.02	1.26	0.13	0.36	0.65	97.48	8.85	-8.98	88.02	0.06	20.03	0	0.36	0.36	0	0.65	0	0.76	44.29	15.49	0.01	0.57	20.94	0.22	0.03	27.68	0.71	0.07	7.35	0	30	5.53	12.03	-4.68	62.57	120	800.46	591.25	1011.95	815.5	842.55	654.25	959.69	628.18
40.44	0	0.15	0.24	0.04	0.25	0.02	0.77	0.13	0.4	0.46	98.45	4.48	-5.88	92.77	0.06	19.4	0	0.4	0.4	0	0.46	0	0.49	35.86	12.37	0.01	0.51	23.66	0.18	0.04	26.73	0.17	0.07	6.7	0	30	3.23	9.24	-4.42	62.78	122.47	800.34	587.41	1014.85	814.57	842.72	650.19	962.53	624.83
40.473	0	0.12	0.18	0.03	0.29	0.02	0.57	0.16	0.5	0.25	98.87	5.32	-2.13	94.13	0.07	24.47	0	0.44	0.5	0	0.25	0	0.26	33.02	7.77	0.01	0.43	16.75	0.19	0.05	25.25	0.11	0.07	5.31	0	30	4.01	8.12	-3.59	63.22	128.04	801.17	584.7	1017.98	814.01	842.41	648.47	967.94	623.25
40.507	0	0.12	0.16	0.03	0.29	0.02	0.44	0.15	0.53	0.31	99.12	3.81	-0.6	96.02	0.07	24.09	0	0.51	0.53	0.01	0.31	0	0.15	29.05	5.3	0.01	0.35	18.47	0.17	0.09	23.35	0.15	0.07	3.94	0	30	2.91	6.08	-3.58	63.27	123.84	802.69	581.94	1020.34	813.59	846.23	643.05	968.21	621.67
40.54	0	0.11	0.15	0.03	0.3	0.03	0.37	0.16	0.76	0.26	99.25	3.4	0	95.59	0.1	25.02	0	0.61	0.76	0.01	0.26	0	0.17	26.64	3.93	0.01	0.31	17.66	0.15	0.14	17.1	0.1	0.07	3.4	0	30	4.08	6.62	-3.12	63.54	125.78	804.92	582.46	1019.23	811.5	845.89	640.98	970.43	623.33
40.573	0	0.12	0.18	0.03	0.27	0.03	0.36	0.14	0.88	0.29	99.27	2.33	0	96.76	0.13	21.73	0	0.51	0.88	0.01	0.29	0	0.27	25.11	3.8	0.01	0.36	19.45	0.13	0.16	13.89	0.02	0.06	4.54	0	30	2.9	5.02	-2.49	63.31	122.55	806.44	583.27	1018.29	809.78	848.35	639.86	969.88	624.06
40.607	0	0.14	0.23	0.03	0.26	0.03	0.29	0.14	0.98	0.4	99.43	2.76	0	96.96	0.16	20.71	0	0.44	0.98	0.01	0.4	0	0.63	20.46	3.04	0.01	0.42	28.29	0.09	0.3	8.61	0.13	0.06	6.39	0	30	4.7	4.69	-2.28	63.83	121.42	807.54	582.35	1019.26	809.22	850.17	639.38	970.57	623.66
40.64	0	0.16	0.32	0.03	0.23	0.03	0.31	0.11	0.94	0.27	99.37	2.85	-0.22	97.2	0.15	16.78	0	0.36	0.94	0.01	0.27	0	1.2	20.52	3	0.01	0.49	32.62	0.09	0.31	7.39	0.04	0.06	8.65	0	30	5.6	4.27	-1.55	64.17	122.55	808.8	581.11	1020.21	807.26	851.37	638.79	972.86	622.69
40.673	0	0.17	0.43	0.03	0.2	0.03	0.32	0.1	0.81	0.25	99.14	1.99	0	97.28	0.16	13.36	0	0.27	0.81	0.01	0.25	0	2.59	20.28	2.74	0.01	0.53	31.49	0.09	0.4	5.09	0.05	0.05	10.75	0	30	6.77	4.11	-1.32	64.22	123.67	810.38	580.51	1020.71	806.13	851.93	637.23	974.78	622.95
40.707	0	0.15	0.51	0.03	0.19	0.03	0.3	0.09	0.62	0.21	98.97	0.87	0	97.3	0.14	11.75	0	0.22	0.62	0	0.21	0	3.68	18.8	3.23	0.01	0.45	21.95	0.08	0.5	3.39	0.03	0.05	12.05	0	30	4.67	4.08	-0.74	64.4	120.37	812.94	580.21	1022.84	805.25	856.44	635.28	976.14	622.55
40.74	0	0.13	0.6	0.03	0.2	0.02	0.36	0.1	0.5	0.18	98.79	0.92	0	97.67	0.15	12.55	0	0.21	0.5	0	0.18	0	5.77	21.92	3.78	0.01	0.34	13.03	0.1	0.49	3.08	0.02	0.04	13.76	0	30	4.81	3.33	0.66	64.68	121.44	814.77	579.46	1024.35	803.45	858.82	634.58	979.66	622.43
40.774	0	0.12	0.77	0.03	0.2	0.02	0.32	0.1	0.43	0.15	98.46	0.8	0	98.48	0.17	13.13	0	0.2	0.43	0	0.15	0	8.19	19.36	4.98	0.01	0.3	9.24	0.13	0.62	1.94	0.06	0.04	16.21	0	30	5.82	1.13	0.06	64.76	122.31	817.49	579.06	1027.32	804.14	860.6	634.03	982.36	622.44
40.807	0	0.13	0.91	0.03	0.19	0.02	0.37	0.1	0.45	0.15	98.17	0.87	0	98.6	0.14	12.05	0	0.16	0.45	0	0.15	0	8.93	21.64	6.63	0.01	0.25	8.65	0.11	0.73	1.64	0.11	0.04	17.57	0	30	5.36	0.71	0.86	64.92	122.47	819.61	578.23	1030.76	804.41	864.01	633.16	985.99	622.23
40.84	0	0.12	0.59	0.03	0.19	0.02	0.43	0.1	0.44	0.16	98.81	1.04	0	98.52	0.13	12.04	0	0.13	0.44	0	0.16	0	7.97	24.12	7	0.01	0.19	6.76	0.11	0.72	1.54	0.03	0.03	13.47	0	30	4.4	-1.01	1.62	64.73	121.84	822.18	578.07	1032.63	803.68	867.12	631.06	988.68	622.78
40.874	0	0.12	0.35	0.03	0.19	0.02	0.45	0.09	0.37	0.15	99.09	1.02	0	98.54	0.11	11.18	0	0.11	0.37	0	0.15	0	5.84	24.79	7.5	0.01	0.14	5.16	0.13	0.85	1.18	0.07	0.03	8.28	0	30	5.31	0.95	0.88	64.95	124.52	829.25	577.52	1038.36	801.75	871.54	630.82	995.73	621.91
40.907	0	0.12	0.26	0.03	0.18	0.02	0.53	0.09	0.29	0.12	98.94	1.2	0	98.29	0.1	10.74	0	0.09	0.29	0	0.12	0	3.84	27.5	7.79	0.01	0.11	3.62	0.13	0.81	1.13	0.53	0.03	5.44	0	30	3.63	-1.74	1.11	64.83	119.43	833.67	577.1	1043.12	802.01	878.82	629.34	997.97	621.17
40.94	0	0.12	0.22	0.03	0.18	0.02	0.72	0.09	0.21	0.08	98.56	1.71	0	98.32	0.08	10.23	0	0.09	0.21	0	0.08	0	1.94	32.67	9.14	0.01	0.1	3.07	0.15	0.84	0.92	0.03	0.03	3.59	0	30	5.75	-1.64	2.98	65.08	120.27	837.96	576.59	1047.05	800.78	884.21	629.04	1004.28	622.25
40.974	0	0.12	0.2	0.03	0.17	0.02	1.3	0.08	0.16	0.05	97.4	3.56	-3.18	98.33	0.08	9.24	0	0.09	0.16	0	0.05	0	1.35	43.04	10.56	0.02	0.09	2.98	0.15	0.83	0.66	0.09	0.02	2.56	0	30	5.33	-1.62	1.53	65.08	120.23	843.81	576.17	1052.13	800.33	888.34	627.9	1008.38	621.11
41.007	0	0.13	0.2	0.03	0.16	0.02	1.37	0.07	0.2	0.04	97.26	2.83	-3.35	98.6	0.07	6.07	0	0.08	0.2	0	0.04	0	1.22	43.25	9.92	0.01	0.12	4.15	0.16	0.85	0.63	0.03	0.02	1.98	0	30	6.92	-0.74	1.79	65.32	122.42	851.53	575.21	1059.28	798.66	894.95	627.52	1017.18	620.65
41.04	0	0.14	0.19	0.03	0.15	0.02	1.92	0.07	0.23	0.03	96.16	4.32	-5.75	97.89	0.06	5.61	0	0.08	0.23	0	0.03	0	0.93	49.18	10.9	0.01	0.14	4.82	0.16	0.72	0.54	0.03	0.02	1.33	0	30	6.65	-2.82	3.01	65.31	119.36	855.62	574.46	1063.43	798.38	901.6	625.13	1020.89	620.94
41.074	0	0.14	0.18	0.04	0.16	0.02	3.07	0.07	0.32	0.02	93.85	8.56	-9.15	98.46	0.06	5.74	0	0.09	0.32	0	0.02	0	0.67	58.12	11.27	0.02	0.16	6.04	0.19	0.58	0.5	0	0.02	0.92	0	30	8.39	-1.21	3.67	65.13	120.88	862.23	574.29	1068.93	797.49	907.55	623.93	1028.41	622.17
41.107	0	0.14	0.18	0.04	0.16	0.02	3.08	0.07	0.37	0.02	93.84	8.83	-9.7	98.64	0.05	6.22	0	0.1	0.37	0	0.02	0	0.44	58.06	11.95	0.01	0.18	7.96	0.19	0.57	0.46	0.05	0.02	0.78	0	30	7.99	-0.56	4.38	64.99	119.52	868.18	573.65	1074.91	796.8	914.82	622.65	1034.34	621.93
41.141	0	0.14	0.17	0.03	0.16	0.02	4.2	0.08	0.32	0.01	91.6	14.69	-11.08	97.96	0.05	6.74	0	0.09	0.32	0	0.01	0	0.37	64.7	10.71	0.01	0.2	5.2	0.26	0.46	0.37	0.15	0.01	0.69	0	30	5.78	-2.63	4.8	64.87	123.85	872.12	572.64	1080.26	796.14	917.78	621.19	1041.63	621.35
41.174	0	0.13	0.17	0.03	0.16	0.02	4.46	0.07	0.29	0.01	91.09	16.21	-10.95	98	0.05	6.72	0	0.09	0.29	0	0.01	0	0.33	66.17	9.78	0.01	0.2	3.24	0.3	0.42	0.35	0.24	0.01	0.5	0	30	5.15	-2.53	5.08	64.59	122.55	877.12	572.88	1085.72	796.83	923.89	621.17	1046.43	621.6
41.207	0	0.13	0.17	0.03	0.17	0.02	3.98	0.08	0.25	0.01	92.04	15.61	-9.95	98.18	0.05	7.66	0	0.09	0.25	0	0.01	0	0.37	64.67	8.58	0.01	0.19	2.27	0.35	0.42	0.32	0.02	0.01	0.42	0	30	5.1	-2.05	4.95	64.71	124.25	883.79	573.08	1092.19	796.64	929.54	621.34	1053.79	621.88
41.241	0	0.12	0.16	0.03	0.18	0.02	3.52	0.09	0.27	0.01	92.97	17.53	-9.12	98.4	0.06	10.51	0	0.11	0.27	0	0.01	0	0.41	63.55	7.4	0.01	0.18	1.57	0.35	0.38	0.25	0.01	0.01	0.45	0	30	7.72	-1.42	5.07	64.86	123.83	892.39	573.82	1097.82	794.91	936.99	621.53	1060.81	623.13
41.274	0	0.11	0.15	0.03	0.2	0.02	2.96	0.1	0.22	0.01	94.07	17.54	-8.47	98.16	0.09	13.01	0	0.12	0.22	0	0.01	0	0.42	61.06	7.24	0.01	0.16	2.49	0.34	0.36	0.23	0.01	0.01	0.51	0	30	6.68	-2.11	6.04	65.1	124.14	896.61	572.62	1100.25	792.18	941.17	616.73	1065.13	623.43
41.307	0	0.12	0.15	0.03	0.2	0.02	3.13	0.1	0.23	0.01	93.75	19	-9.02	98.73	0.09	12.88	0	0.09	0.23	0	0.01	0	0.5	62.42	6.15	0	0.13	3.96	0.28	0.31	0.19	0.01	0.01	0.48	0	30	4.94	0.22	5.3	65.36	125.63	904.39	571.44	1106.9	788.55	946.96	616.77	1072.53	620.45
41.341	0	0.12	0.15	0.03	0.2	0.02	2.89	0.1	0.23	0	94.22	17.64	-8.66	97.38	0.1	12.95	0	0.07	0.23	0	0	0	0.67	61.21	5.34	0	0.1	5.01	0.22	0.24	0.14	0.01	0.01	0.54	0	30	4	-3.92	6.96	65.44	124.21	906.04	570.61	1109.8	789.22	951.52	613.48	1075.47	621.54
41.374	0	0.12	0.15	0.03	0.19	0.02	2.37	0.09	0.19	0	95.27	12.12	-7.42	98.19	0.12	11.41	0	0.07	0.19	0	0	0	0.72	57.26	4.18	0	0.08	6.59	0.19	0.22	0.14	0.02	0.01	0.49	0	30	6.58	-2.04	8.43	65.52	126.52	909.08	569.96	1113.34	788.51	955.29	613.39	1081.44	623.18
41.408	0	0.12	0.16	0.03	0.18	0.02	1.55	0.09	0.19	0	96.9	6.19	-3.59	98.44	0.11	10.36	0	0.06	0.19	0	0	0	0.63	49.15	3.31	0	0.06	2.96	0.19	0.19	0.12	0.07	0.01	0.46	0	30	5.93	-1.28	7.66	65.5	127.71	913.33	569.15	1118.23	788.57	958.55	612.76	1085.94	621.87
41.441	0	0.12	0.16	0.03	0.18	0.02	0.98	0.08	0.21	0	98.04	3.1	-0.46	98.25	0.1	9.96	0	0.05	0.21	0	0	0	0.72	40.52	2.74	0	0.06	2.87	0.2	0.19	0.12	0.07	0.01	0.58	0	30	5.21	-1.87	8.08	65.49	127.94	916.57	568.94	1122.68	789.62	962.75	611.88	1090.26	622.33
41.474	0	0.12	0.17	0.03	0.17	0.02	0.92	0.08	0.23	0	98.16	2.4	0	98.44	0.12	8.3	0	0.03	0.23	0	0	0	0.93	38.93	2.33	0	0.06	2.47	0.2	0.18	0.12	0.08	0.01	0.62	0	30	4.29	-1.27	8.1	65.37	128.83	920.43	568.62	1127.07	789.87	966.56	610.77	1094.86	622.36
41.508	0	0.12	0.17	0.03	0.16	0.02	0.65	0.07	0.22	0	98.7	1.2	0	98.77	0.09	6.32	0	0.02	0.22	0	0	0	1.03	31.95	1.93	0	0.06	1.95	0.18	0.15	0.11	0.04	0.01	0.5	0	30	1.18	-0.06	7.62	65.07	128.37	926.34	569.2	1131.56	788.93	971.54	609.35	1099.29	621.99
41.541	0	0.12	0.17	0.03	0.15	0.02	0.47	0.07	0.26	0	99.05	0.73	0	98.49	0.07	5.51	0	0.02	0.26	0	0	0	1.08	25.8	1.61	0	0.07	2.95	0.18	0.15	0.11	0.05	0.02	0.38	0	30	2.05	-1.12	8.75	65.03	126.36	928.45	568.79	1134.55	789.45	976.15	608.9	1101.76	622.57
41.574	0	0.12	0.18	0.03	0.15	0.02	0.45	0.07	0.23	0	99.09	0.68	0	98.53	0.08	5.26	0	0.01	0.23	0	0	0	0.89	25.05	1.14	0	0.06	2.1	0.18	0.15	0.11	0.1	0.02	0.39	0	30	1.2	-0.98	8.21	64.77	127.93	933.01	568.83	1139.19	789.32	979.48	609.09	1106.75	622.1
41.608	0	0.12	0.17	0.02	0.15	0.02	0.36	0.07	0.21	0	99.27	0.51	0	97.74	0.08	5.12	0	0.01	0.21	0	0	0	0.73	20.93	0.79	0	0.07	1.79	0.18	0.13	0.11	0.07	0.02	0.3	0	30	0.66	-3.16	6.79	64.51	129.31	935.94	569.1	1142.52	790.78	980.51	609.07	1109.22	621.53
41.641	0	0.12	0.17	0.02	0.16	0.02	0.36	0.07	0.27	0	99.29	0.57	0	98.32	0.09	6.68	0	0.01	0.27	0	0	0	0.89	21.09	0.76	0	0.07	2.08	0.19	0.13	0.11	0.05	0.02	0.36	0	30	-0.12	-1.65	8.26	63.95	126.5	938.78	569.74	1145.67	791.29	986.31	609.07	1112.06	622.89
41.674	0	0.11	0.17	0.02	0.17	0.02	0.35	0.08	0.28	0.01	99.3	0.64	0	98.39	0.11	8.21	0	0.02	0.28	0	0.01	0	1.24	21.1	0.85	0	0.08	1.74	0.17	0.14	0.12	0.06	0.02	0.51	0	30	0.25	-1.43	8.33	63.86	127.54	940.34	569.13	1146.87	790.59	987.38	607.64	1114	622.95
41.708	0	0.11	0.16	0.02	0.17	0.02	0.29	0.08	0.33	0.01	99.42	0.52	0	98.15	0.13	8.65	0	0.02	0.33	0	0.01	0	1.34	17.78	0.8	0	0.09	1.51	0.11	0.13	0.11	0.05	0.02	0.55	0	30	5.01	-2.14	8.9	64.12	124.92	941.77	568.43	1148.71	791.25	990.67	608.99	1114.79	623.18
41.741	0	0.11	0.16	0.02	0.18	0.02	0.26	0.08	0.3	0.01	99.49	0.5	0	97.83	0.14	9.97	0	0.03	0.3	0	0.01	0	0.98	15.91	0.55	0	0.08	0.71	0.12	0.13	0.11	0.02	0.02	0.5	0	30	4.28	-2.96	9.37	64.05	124.52	943.02	565.81	1149.77	788.21	992.51	605.54	1116.09	620.83
41.775	0	0.11	0.16	0.02	0.18	0.02	0.22	0.09	0.19	0.02	99.56	0.43	0	98.37	0.18	10.29	0	0.04	0.19	0	0.02	0	0.67	13.32	0.38	0	0.08	0.13	0.12	0.13	0.11	0.17	0.02	0.52	0	30	3.15	-1.5	9.3	64.02	123.37	942.28	564.39	1147.5	785.43	991.53	602.75	1113.81	619.08
41.808	0	0.11	0.15	0.02	0.19	0.02	0.19	0.09	0.2	0.01	99.62	0.38	0	98.57	0.2	11.2	0	0.05	0.15	0	0.01	0	0.36	10.77	0.33	0	0.07	0.2	0.16	0.14	0.13	0.02	0.02	0.44	0	30	0.23	-0.85	10.67	63.7	122.25	940.78	561.58	1144.9	780.08	991.39	598.35	1112.3	616.43
41.841	0	0.1	0.14	0.02	0.2	0.02	0.17	0.1	0.23	0.01	99.6	0.42	0	98.06	0.23	13.43	0	0.07	0.13	0	0.01	0	0.28	9.91	0.26	0	0.07	0.16	0.22	0.16	0.13	0.02	0.02	0.36	0	30	4.9	-2.39	10.33	64.43	122.36	940.42	555.99	1143.92	774.87	990.27	594.37	1111.44	611.4
41.875	0	0.1	0.13	0.02	0.22	0.02	0.15	0.11	0.27	0	99.56	0.42	0	98.76	0.27	16.01	0	0.07	0.1	0	0	0	0.25	7.59	0.18	0	0.05	0.14	0.34	0.18	0.11	0.05	0.02	0.26	0	30	5.92	-0.13	9.15	65.16	121.82	942.2	545.6	1145.23	764.38	990.78	585.8	1111.81	599.64
41.908	0	0.1	0.13	0.02	0.23	0.02	0.13	0.12	0.32	0	99.53	0.43	0	98.77	0.32	17.61	0	0.07	0.08	0	0	0	0.19	6.19	0.1	0	0.04	0.13	0.37	0.19	0.08	0.04	0.02	0.17	0	30	7.6	0.06	7.67	66.51	121.28	940.44	539.69	1142.81	759.18	987.47	580.39	1108.1	592.93
41.941	0	0.1	0.13	0.02	0.23	0.02	0.13	0.12	0.36	0	99.54	0.4	0	98.6	0.36	17.01	0	0.05	0.08	0	0	0	0.16	5.57	0.06	0	0.04	0.07	0.42	0.22	0.07	0.05	0.02	0.11	0	30	9.54	-0.71	8.1	67.55	126.22	938.45	528.06	1141.57	746.96	983.97	570.97	1109.69	582.18
41.975	0	0.09	0.12	0.02	0.24	0.02	0.12	0.12	0.43	0	99.51	0.42	0	98.29	0.43	18.69	0	0.04	0.09	0	0	0	0.14	4.58	0.05	0	0.03	0.1	0.55	0.27	0.06	0.03	0.02	0.09	0	30	10.54	-1.73	8.77	67.79	125.14	936.42	525.65	1138.38	744.16	982.63	566.61	1106.93	581.05
42.008	0	0.1	0.13	0.02	0.23	0.02	0.12	0.12	0.48	0	99.53	0.37	0	97.75	0.48	17.51	0	0.04	0.11	0	0	0	0.18	4.25	0.06	0	0.02	0.15	0.58	0.24	0.05	0.01	0.02	0.1	0	30	10.09	-3.13	9.38	68.02	124.27	934.14	521.66	1136.55	740.61	981.61	561.82	1104.87	577.58
42.041	0	0.09	0.12	0.02	0.25	0.02	0.12	0.13	0.53	0	99.5	0.43	0	96.34	0.53	19.31	0	0.03	0.16	0	0	0	0.22	4.49	0.08	0	0.02	0.33	0.69	0.22	0.04	0.02	0.02	0.09	0	30	10.29	-5.64	8.24	67.88	126.83	932.83	518.14	1136.09	738.3	978.43	558.4	1104.3	574.04
42.075	0	0.1	0.14	0.02	0.21	0.02	0.13	0.1	0.51	0	99.58	0.33	0	96.47	0.51	14.04	0	0.03	0.25	0	0	0	0.31	4.05	0.08	0	0.02	0.79	0.76	0.2	0.03	0.03	0.02	0.07	0	30	10.82	-5.46	8.26	67.48	128.59	933.59	513.92	1137.25	734.26	978.69	554.1	1106.2	570.72
42.108	0	0.11	0.14	0.02	0.19	0.02	0.13	0.09	0.54	0.01	99.61	0.33	0	97.45	0.54	11.64	0	0.02	0.3	0	0.01	0	0.35	4.11	0.1	0	0.01	0.95	0.73	0.18	0.03	0.01	0.02	0.07	0	30	10.77	-3.78	8.41	67.3	127.81	931.29	510.56	1135.82	732.16	977.26	551.65	1104.17	566.75
42.142	0	0.11	0.15	0.02	0.18	0.02	0.13	0.09	0.57	0.01	99.63	0.33	0	97.41	0.57	9.78	0	0.02	0.36	0	0.01	0	0.24	3.15	0.13	0	0.02	0.96	0.87	0.18	0.02	0.02	0.02	0.06	0	30	10.1	-3.87	8.42	67.19	128.88	929.71	507.03	1134.64	728.79	975.42	547.9	1103.37	563.33
42.175	0	0.12	0.17	0.02	0.16	0.02	0.14	0.07	0.49	0.01	99.66	0.33	0	96.5	0.49	5.68	0	0.01	0.37	0	0.01	0	0.23	2.74	0.22	0	0.02	1.41	0.87	0.16	0.01	0.03	0.01	0.07	0	30	12.44	-5.42	8.32	66.78	130.12	928.27	501.66	1134.64	725.59	974.03	543.46	1103.23	558.91
42.208	0	0.12	0.17	0.02	0.15	0.02	0.14	0.07	0.49	0.01	99.65	0.33	0	96.88	0.49	4.15	0	0.01	0.46	0	0.01	0	0.28	2.82	0.38	0	0.03	2.49	0.73	0.16	0.01	0.02	0.02	0.07	0	30	10.36	-4.82	8.13	66.73	130.8	925.55	498.32	1134.07	723.99	971.84	540.54	1101.83	555.1
42.242	0	0.13	0.18	0.02	0.15	0.02	0.14	0.07	0.49	0.01	99.64	0.33	0	96.31	0.49	3.24	0	0.01	0.45	0	0.01	0	0.3	2.38	0.47	0	0.04	4.2	0.83	0.16	0.01	0.02	0.02	0.07	0	30	12.09	-5.69	7.55	66.45	133.06	923.36	494.71	1132.86	721.89	968.57	537.18	1100.73	552.62
42.275	0	0.14	0.18	0.02	0.14	0.03	0.14	0.06	0.74	0.01	99.64	0.33	0	97.12	0.6	2.81	0	0.01	0.74	0	0.01	0	0.28	1.91	0.5	0	0.05	7.26	0.78	0.18	0.01	0.16	0.02	0.07	0	30	9.7	-4.42	6.97	66.36	131.3	921.68	492.03	1131.48	719.54	967.15	534.86	1097.79	547.95
42.308	0	0.14	0.18	0.02	0.14	0.03	0.14	0.06	0.85	0.01	99.64	0.33	0	97.56	0.63	2.54	0	0.01	0.85	0	0.01	0	0.32	1.74	0.59	0	0.07	8.9	0.71	0.21	0.01	0.05	0.02	0.07	0	30	10.7	-3.56	5.67	66.25	129.25	920.23	489.52	1128.71	716.21	964.56	533.64	1093.4	543.9
42.342	0	0.14	0.18	0.02	0.14	0.03	0.14	0.06	0.74	0.01	99.64	0.33	0	97.93	0.72	2.88	0	0.01	0.74	0	0.01	0	0.43	1.66	0.88	0	0.1	11.05	0.37	0.2	0.01	0.04	0.02	0.09	0	30	9.73	-2.72	5.7	66.46	130.01	917.61	486.34	1125.47	712.07	961.3	530.24	1090.94	540.21
42.375	0	0.17	0.18	0.03	0.14	0.03	0.14	0.06	1.13	0.01	99.63	0.4	0	98.09	0.66	2.24	0	0.01	1.13	0	0.01	0	0.75	1.74	1.25	0	0.15	20.34	0.35	0.24	0.01	0.08	0.02	0.11	0	30	9.96	-2.31	5.5	66.42	129.75	914.35	481.65	1122.76	707.63	958.18	526.96	1087.69	534.92
42.409	0	0.2	0.19	0.03	0.14	0.03	0.15	0.06	1.13	0.01	99.61	0.81	0	98.09	0.66	2.13	0	0.01	1.13	0	0.01	0	1.65	2.2	1.8	0	0.28	30.62	0.27	0.24	0.01	0.11	0.02	0.17	0	30	10.91	-2.3	6.15	66.63	132.16	912.66	479.6	1119.17	703.69	955.2	523	1086.87	534.41
42.442	0	0.18	0.18	0.03	0.14	0.03	0.15	0.06	0.92	0.01	99.63	0.57	0	98.45	0.57	2.57	0	0.01	0.92	0.01	0.01	0	1.89	2.35	2.35	0	0.37	25.11	0.19	0.21	0.01	0.04	0.02	0.17	0	30	8.38	-1.25	5.62	66.97	130.32	910.12	476.5	1116.65	699.96	952.92	520.48	1082.93	529.45
42.475	0	0.19	0.18	0.03	0.14	0.03	0.15	0.06	0.94	0.01	99.63	0.66	0	98.77	0.49	2.55	0	0.01	0.94	0.01	0.01	0	1.83	2.5	2.83	0	0.45	27.31	0.18	0.21	0.01	0.08	0.02	0.17	0	30	7.09	0.06	5.69	67.18	130.08	907.72	473.95	1114.07	697.14	950.67	516.98	1080.37	526.88
42.509	0	0.21	0.19	0.03	0.14	0.03	0.17	0.06	0.75	0.01	99.59	0.89	0	98.12	0.46	2.01	0	0	0.75	0.01	0.01	0	2.54	3.24	5.21	0	0.57	31.94	0.1	0.2	0.01	0.11	0.03	0.19	0	30	9.61	2.23	5.26	67.12	134.66	904.06	470.5	1112.77	696.67	945.64	515.08	1079.96	524.78
42.542	0	0.31	0.19	0.03	0.14	0.02	0.18	0.06	0.58	0.01	99.37	5.78	-1.54	98.78	0.34	1.49	0	0	0.58	0.01	0.01	0	2.37	3.31	9.56	0	0.71	57.1	0.07	0.23	0.01	0.06	0.03	0.18	0	30	8.42	-0.02	4.75	67.26	136.25	902.26	469.77	1110.83	694.85	942.47	513.81	1078.32	524.26
42.575	0	0.31	0.19	0.03	0.13	0.02	0.17	0.06	0.52	0.01	99.39	5.1	-0.92	98.64	0.28	1.19	0	0	0.52	0.01	0.01	0	2.09	3.14	8.41	0	0.71	55.76	0.08	0.22	0.01	0.02	0.03	0.17	0	30	7.65	-0.58	4.3	67.12	135.13	900.47	468.83	1107.96	692.7	940.14	513.02	1074.97	522.06
42.609	0	0.26	0.19	0.03	0.13	0.02	0.17	0.06	0.52	0.01	99.48	2.11	0	98.77	0.22	1.12	0	0	0.52	0.01	0.01	0	2.04	3.07	7.5	0	0.65	44.49	0.07	0.27	0.01	0.02	0.03	0.15	0	30	6.43	0.06	4.04	67.2	135.12	898.47	468.14	1104.62	690.36	937.18	512.22	1072.07	520.12
42.642	0	0.29	0.19	0.03	0.13	0.02	0.18	0.06	0.38	0.01	99.41	3.68	-0.44	98.7	0.23	0.92	0	0	0.38	0.01	0.01	0	1.86	3.37	9.76	0	0.8	51.77	0.06	0.26	0.02	0.04	0.03	0.17	0	30	6.45	0.36	4.06	67.43	138.82	892.89	463.6	1106.76	694.23	933.74	509.19	1072.31	517.62
42.675	0	0.28	0.19	0.04	0.13	0.02	0.19	0.06	0.38	0.01	99.44	2.5	0	98.42	0.2	0.66	0	0	0.38	0.01	0	0	1.61	3.63	11.93	0	0.75	47.09	0.05	0.3	0.02	0.05	0.03	0.19	0	30	7.38	-1.33	4.5	67.17	134.37	890.91	463.46	1104.43	694.31	934.16	508.61	1068.21	517.85
42.709	0	0.24	0.19	0.03	0.13	0.02	0.19	0.06	0.34	0.01	99.52	1.26	0	97.86	0.25	0.59	0	0	0.34	0.01	0	0	1.83	3.74	10.27	0	0.58	38.31	0.05	0.32	0.03	0.01	0.02	0.22	0	30	7.02	-2.89	4.44	67.38	136.34	888.32	461.57	1104.58	695.69	931.88	507.72	1067.99	515.55
42.742	0	0.29	0.2	0.04	0.13	0.02	0.2	0.06	0.28	0.01	99.42	2.92	-0.67	98.35	0.24	0.49	0	0	0.28	0.01	0	0	2.07	4.37	11.58	0	0.5	49.24	0.05	0.32	0.03	0.03	0.02	0.25	0	30	8.07	1.55	4.94	67.3	132.15	886.92	461.05	1102.05	694.67	932.51	506.92	1064.39	515.27
42.776	0	0.19	0.19	0.03	0.13	0.02	0.22	0.06	0.28	0	99.56	0.38	0	97.32	0.19	0.48	0	0	0.28	0	0	0	1.94	7.17	8.95	0	0.47	21.38	0.03	0.3	0.04	0.07	0.02	0.22	0	30	7.2	-4.04	5.38	67.27	138.33	885.11	459.2	1102.64	694.01	929.36	505.54	1067.41	514.3
42.809	0	0.2	0.2	0.03	0.13	0.02	0.23	0.06	0.32	0	99.55	0.52	0	98.15	0.17	0.49	0	0	0.32	0	0	0	2.77	8.18	7.47	0	0.41	25.9	0.03	0.3	0.04	0.04	0.02	0.25	0	30	6.87	-2.14	5.05	67.12	134.37	885.88	459.73	1101.92	693.53	930.95	504.94	1064.98	514.54
42.842	0	0.24	0.2	0.03	0.13	0.02	0.25	0.06	0.32	0	99.49	1.21	0	98.02	0.14	0.39	0	0	0.32	0	0	0	3.53	9.17	10.81	0	0.39	37.99	0.02	0.26	0.04	0.06	0.02	0.26	0	30	7.39	-2.48	5.17	67.04	134.54	884.29	458.78	1099.82	691.9	929.19	503.69	1063.32	514.15
42.876	0	0.28	0.2	0.04	0.13	0.02	0.3	0.06	0.37	0	99.4	1.92	-2.44	97.26	0.13	0.24	0	0	0.37	0	0	0	3.3	11.13	14.57	0	0.42	44.02	0.02	0.23	0.04	0.03	0.01	0.35	0	30	11.21	-4.16	5.76	66.59	137.73	884.24	457.46	1099.78	691.38	928.28	503.02	1065.53	514.5
42.909	0	0.33	0.2	0.04	0.13	0.02	0.32	0.06	0.4	0	99.33	4.89	-5.64	97.49	0.11	0.26	0	0	0.4	0	0	0	3.05	11.61	15.94	0	0.39	55.99	0.02	0.22	0.04	0.21	0.02	0.39	0	30	8.32	-3.69	4.24	66.67	140.33	886.3	458.08	1101.15	690.4	927.01	504.7	1067.14	512.26
42.942	0	0.37	0.2	0.04	0.13	0.02	0.36	0.06	0.48	0	99.25	8.01	-8.19	97.83	0.09	0.25	0	0	0.48	0	0	0	2.94	13.51	17.9	0	0.37	62.49	0.02	0.18	0.04	0.22	0.02	0.41	0	30	8.58	-2.96	4.57	66.51	140.5	886.68	458.4	1101.64	690.6	927.73	505.21	1068.03	512.9
42.976	0	0.51	0.2	0.05	0.13	0.03	0.45	0.06	0.74	0	98.99	25.72	-13.94	97.08	0.07	0.19	0	0	0.74	0	0	0	3.38	15.38	23.77	0	0.47	79.4	0.02	0.18	0.05	1.04	0.02	0.5	0	30	8.64	-4.48	4.43	66.27	142.19	887.33	458.06	1102.37	690.2	927.46	504.94	1069.43	512.63
43.009	0	0.49	0.2	0.05	0.13	0.03	0.45	0.06	1.05	0	99.03	25.68	-13.29	97.6	0.07	0.17	0	0	1.05	0	0	0	2.8	16.79	19.81	0	0.5	79.06	0.02	0.17	0.04	3.47	0.02	0.52	0	30	8.07	-3.48	3.82	65.29	137.24	888.68	458.99	1104.22	692.11	930.77	505.58	1067.8	513.26
43.042	0	0.5	0.21	0.05	0.13	0.03	0.54	0.06	1.77	0.01	98.93	27.13	-14.5	97.07	0.08	0.13	0	0	1.77	0.01	0.01	0	3.19	18.62	23.55	0	0.73	79.27	0.02	0.18	0.03	2.93	0.02	0.76	0	30	6.63	-4.5	2.94	64.32	139.98	891.05	461.07	1105.79	692.63	930.41	508.26	1070.28	513.83
43.076	0	0.55	0.21	0.07	0.13	0.03	0.7	0.06	2.27	0.01	98.6	31.45	-17.23	97.32	0.09	0.1	0	0	2.27	0.01	0.01	0	2.86	21.1	30.61	0	0.98	81.37	0.01	0.15	0.04	9.25	0.02	0.75	0	30	2.32	-4.04	2.09	63.81	142.56	892.96	464.11	1106.97	693.12	929.75	510.88	1072.24	515.18
43.109	0	0.48	0.21	0.06	0.13	0.03	0.59	0.06	2.04	0.02	98.83	20.22	-14.11	98.26	0.09	0.09	0	0	2.04	0.01	0.02	0	2.48	19.29	26.44	0	1.46	74.21	0.01	0.13	0.04	4.85	0.02	0.73	0	30	6.2	-1.83	1.11	63.68	139.85	892.81	464.96	1109.45	697.19	931.26	513.05	1070.99	518.74
43.143	0	0.42	0.21	0.06	0.13	0.03	0.71	0.06	1.47	0.01	98.57	9.56	-13.5	97.28	0.09	0.12	0	0	1.47	0.01	0.01	0	2.31	22.43	28.29	0	1.87	63.89	0.01	0.11	0.04	4.98	0.03	0.72	0	30	6.5	-4.11	2.11	63.58	140.63	890.65	464.44	1106.86	695.88	929.61	511.12	1069.98	519.8
43.176	0	0.4	0.21	0.05	0.13	0.03	0.84	0.06	2.26	0.02	98.33	9.4	-13.5	95.65	0.1	0.13	0	0	2.26	0.02	0.01	0	2.32	26.54	24.72	0	2.08	62.87	0.01	0.11	0.05	1.65	0.03	0.74	0	30	6.13	-6.55	2.67	63.21	136.03	889.1	463.51	1106.87	697.46	931.67	509.84	1067.41	518.71
43.209	0	0.3	0.21	0.05	0.13	0.03	0.7	0.06	1.78	0.02	98.6	2.76	-8.42	94.49	0.09	0.13	0	0	1.78	0.02	0.01	0	3.07	25.12	19.45	0	2.22	47.21	0.01	0.11	0.04	8.26	0.04	0.96	0	30	0.54	-7.79	4.24	63.25	148.11	891.91	468.54	1111.97	701.94	931.64	512.19	1079.16	525.4
43.243	0	0.25	0.21	0.04	0.13	0.03	0.67	0.06	1.87	0.02	98.66	1.4	-5.56	92.4	0.09	0.14	0	0	1.87	0.02	0.02	0	3.42	25.88	14.75	0	2.84	38.5	0.01	0.08	0.04	38.42	0.05	0.9	0	24	1.82	-9.51	5.17	63.13	146.54	893.21	470.96	1115.31	707.14	935.86	514.18	1081.61	529.4
43.276	0	0.22	0.22	0.04	0.13	0.03	0.7	0.06	1.16	0.02	98.6	0.75	-4.32	88.54	0.09	0.16	0	0.01	1.16	0.02	0.02	0	4.59	26.97	14.37	0	2.94	30.41	0.01	0.07	0.04	77.59	0.05	1.13	0	24	1.2	-11.78	5.83	62.81	148.05	896.96	476.35	1118.51	711.53	939.45	518.56	1086.58	535.07
43.309	0	0.2	0.23	0.03	0.13	0.02	0.58	0.06	0.56	0.02	98.84	0.5	-1.54	90.19	0.08	0.23	0	0.01	0.56	0.01	0.02	0	5.21	25.32	9.3	0	2	24.7	0.01	0.07	0.04	81.44	0.05	1.63	0	24	0.86	-10.91	6.76	62.33	145.41	901.71	482.12	1122.43	717.11	946.08	523.72	1090.55	540.24
43.343	0	0.18	0.25	0.03	0.13	0.02	0.49	0.06	0.54	0.03	99.02	0.44	0	88.39	0.07	0.37	0	0.02	0.54	0.01	0.03	0	5.57	23.44	5.74	0	1.42	19.8	0.02	0.06	0.06	81.06	0.07	2.46	0	24	0.47	-11.85	6.03	62.23	146.47	904.22	485.91	1126.41	721.07	948.11	527.1	1093.38	545.84
43.376	0	0.16	0.26	0.03	0.13	0.02	0.4	0.06	0.47	0.03	99.19	0.35	0	87.33	0.07	0.49	0	0.02	0.47	0.01	0.03	0	5.59	20.2	4.71	0	1.05	11.33	0.02	0.06	0.06	91.84	0.07	3.1	0	24	2.05	-12.35	6.54	62.13	148.09	906.39	487.93	1130.06	724.54	951.02	528.8	1097.58	550.04
43.41	0	0.14	0.27	0.03	0.13	0.03	0.36	0.06	0.89	0.06	99.28	0.33	0	78.44	0.06	0.64	0	0.02	0.89	0.01	0.06	0	5.72	18.54	3.07	0	0.97	5.16	0.04	0.06	0.08	96.38	0.1	3.26	0	24	3.01	-15.54	6.75	61.76	144.49	910.84	492.79	1133.21	728.86	956.69	533.76	1099.77	553.88
43.443	0	0.14	0.28	0.03	0.13	0.03	0.29	0.06	0.76	0.06	99.42	0.33	0	80.37	0.05	0.72	0	0.02	0.76	0.01	0.06	0	5.65	14.82	2.21	0	0.73	6.56	0.06	0.07	0.09	95.06	0.11	3.75	0	24	1.44	-14.95	6.27	61.53	144.54	914.51	496.67	1135.48	731.02	958.98	537.73	1102.34	556.17
43.476	0	0.14	0.29	0.03	0.13	0.03	0.25	0.06	0.64	0.04	99.42	0.33	0	76.37	0.05	0.93	0	0.03	0.64	0.01	0.04	0	4.28	12.42	2.2	0.01	0.58	7.05	0.08	0.08	0.12	94.78	0.11	4.12	0	24	1.24	-16.13	6.19	61.29	143.55	918.92	500.67	1139.46	734.71	963.5	541.81	1105.96	559.47
43.51	0	0.14	0.28	0.03	0.13	0.03	0.2	0.06	0.56	0.05	99.44	0.33	0	81.89	0.04	1.47	0	0.03	0.56	0.01	0.05	0	2.98	8.2	1.89	0.02	0.36	8.6	0.1	0.08	0.17	96.07	0.12	3.93	0	24	0.89	-14.45	6.9	61.08	144.81	922.32	504.42	1143.14	738.41	967.38	544.68	1110.85	564.31
43.543	0	0.13	0.26	0.03	0.14	0.03	0.17	0.06	0.46	0.06	99.48	0.33	0	78.63	0.04	2.02	0	0.04	0.46	0.01	0.06	0	2.39	5.21	1.58	0.05	0.26	5.28	0.2	0.09	0.21	87.27	0.12	3.33	0	24	-0.72	-15.49	7.2	60.8	142.09	925.98	507.61	1144.03	738.51	971.22	546.85	1112.02	565.93
43.576	0	0.13	0.22	0.03	0.14	0.03	0.16	0.06	0.49	0.07	99.55	0.33	0	74.7	0.04	2.48	0.01	0.04	0.49	0.01	0.07	0	1.74	4.29	1.48	0.06	0.21	3.03	0.25	0.1	0.25	90.44	0.13	2.06	0	24	-1.23	-16.59	7.45	60.75	139.84	930.6	511.54	1146.34	740.54	975.92	550.61	1114.67	568.04
43.61	0	0.13	0.2	0.03	0.14	0.03	0.15	0.06	0.45	0.08	99.6	0.33	0	67.94	0.04	2.91	0.01	0.05	0.45	0.01	0.08	0	1.06	3.08	1.09	0.19	0.14	1.26	0.54	0.14	0.32	80.64	0.15	1.23	0	24	1.72	-18.24	6.96	60.65	136.29	933.94	513.63	1149.61	742.9	980.39	553.09	1115.43	571.55
43.643	0	0.12	0.19	0.03	0.15	0.03	0.14	0.07	0.47	0.08	99.62	0.33	0	68.09	0.04	4.16	0.01	0.07	0.47	0.01	0.08	0.01	0.78	2.7	0.87	0.21	0.1	0.7	0.56	0.12	0.32	79.08	0.15	0.93	0	24	1.08	-18.21	7.83	60.64	135.02	936.48	515.24	1152.2	744.12	984.64	553.4	1118.06	574.11
43.676	0	0.12	0.18	0.03	0.15	0.03	0.13	0.07	0.43	0.1	99.64	0.33	0	61.24	0.04	5.41	0.01	0.09	0.43	0.01	0.1	0.01	0.55	2.04	0.72	0.33	0.05	0.73	0.83	0.13	0.29	77.64	0.16	0.7	1	30	1.16	-19.71	8.2	60.44	133.79	938.13	517.02	1152.57	744.55	986.68	554.61	1118.81	575.66
43.71	0	0.12	0.17	0.03	0.16	0.03	0.12	0.07	0.43	0.09	99.66	0.33	0	68.03	0.06	6.52	0.01	0.11	0.43	0.01	0.09	0.01	0.47	1.27	0.61	0.91	0.04	0.87	1.64	0.12	0.4	80.96	0.15	0.5	0	30	1.69	-18.23	10.11	60.58	133.76	940.21	518.12	1153.77	744.49	990.63	554.02	1122.12	578.52
43.743	0	0.12	0.16	0.03	0.18	0.02	0.12	0.08	0.4	0.1	99.64	0.33	0	63.9	0.1	9.07	0.01	0.13	0.4	0.01	0.07	0.01	0.4	1.28	0.51	0.85	0.03	1.35	1.7	0.11	0.47	73.4	0.14	0.28	0	30	0.89	-19.15	10.78	60.34	131.35	944.12	519.75	1158.34	746.4	996.81	554.74	1125.55	580.76
43.777	0	0.12	0.15	0.03	0.19	0.02	0.11	0.09	0.29	0.15	99.61	0.33	0	58.16	0.15	10.35	0.01	0.13	0.29	0.01	0.02	0	0.39	0.79	0.53	1.5	0.03	2.23	3.83	0.14	0.95	80.09	0.16	0.2	0	30	1.58	-20.35	11.85	60.34	129.88	947.12	521.03	1160.39	746.85	1001.26	555.36	1128.31	582.34
43.81	0	0.12	0.14	0.03	0.21	0.02	0.11	0.09	0.33	0.17	99.58	0.33	0	49.4	0.17	11.7	0.02	0.15	0.33	0.01	0.03	0	0.24	0.8	0.58	1.92	0.03	1.94	5.57	0.12	1.13	69.07	0.17	0.18	0	30	2.49	-22.12	11.62	60.63	129.82	951.54	523.29	1164.88	748.89	1005.7	557.39	1132.45	585.46
43.843	0	0.12	0.13	0.03	0.24	0.02	0.1	0.11	0.3	0.2	99.51	0.38	0	43.55	0.2	15.45	0.02	0.17	0.3	0.01	0.02	0	0.12	0.82	0.57	2.12	0.03	1.87	6.65	0.11	1.19	52.35	0.16	0.14	0	30	6.12	-23.3	12.12	60.63	123.71	960.27	526.61	1170.67	749.23	1016.42	559.91	1136.27	590.59
43.877	0	0.12	0.12	0.03	0.28	0.02	0.1	0.12	0.28	0.27	99.45	0.52	0	42.66	0.27	17.67	0.01	0.24	0.28	0	0.03	0	0.11	0.78	0.56	2.75	0.03	1.46	8.86	0.12	1.47	41.91	0.16	0.13	0	30	5.12	-23.48	11.99	60.6	122.28	965.88	527.52	1175.76	749.42	1022.19	560.59	1140.68	590.8
43.91	0	0.12	0.12	0.03	0.3	0.02	0.1	0.13	0.36	0.36	99.41	0.61	0	30.89	0.36	18.91	0.01	0.27	0.23	0	0.04	0	0.07	0.84	0.52	2.62	0.04	1.04	9.78	0.11	1.48	60.4	0.16	0.13	0	30	6.52	-26.03	12.04	60.57	119.33	971.87	529.47	1180.98	750.87	1029.3	562.55	1144.73	592.8
43.943	0	0.12	0.12	0.03	0.3	0.02	0.1	0.13	0.41	0.41	99.4	0.65	0	26.22	0.41	18.82	0.02	0.34	0.16	0	0.02	0	0.08	0.89	0.55	2.48	0.05	1.42	10.78	0.09	1.7	51.69	0.13	0.16	0	30	7.24	-27.17	12.5	60.45	117.24	976.88	530.1	1186.26	751.71	1036	562.85	1148.97	594.19
43.977	0	0.13	0.12	0.04	0.32	0.02	0.1	0.13	0.34	0.34	99.35	0.81	0	23.8	0.34	19.51	0.02	0.41	0.12	0	0.01	0	0.06	0.91	0.5	2.12	0.05	1.28	13.17	0.07	1.83	44.9	0.12	0.14	0	30	7.33	-27.82	12.87	60.35	116.51	981.4	530.7	1190.99	752.67	1041.37	563.44	1153.59	594.74
44.01	0	0.14	0.13	0.04	0.3	0.02	0.1	0.12	0.28	0.28	99.39	0.71	0	48.53	0.28	16.99	0.01	0.53	0.14	0	0.01	0	0.02	0.93	0.38	2.17	0.05	1.69	13.94	0.08	2.04	29.65	0.12	0.19	0	30	4.87	-22.29	14.24	60.9	124.02	983.72	531.23	1194.33	752.91	1042.38	562.58	1161.54	596.96
44.043	0	0.14	0.13	0.04	0.3	0.02	0.1	0.11	0.27	0.27	99.4	0.68	0	31.83	0.27	16.25	0.02	0.72	0.16	0	0.01	0.01	0	1.09	0.35	1.95	0.05	2.99	14	0.07	2.52	36.33	0.12	0.31	0	30	2.86	-25.81	14.75	59.89	120.44	987.29	533.54	1198.4	755.57	1048.38	564.47	1164.13	597.71
44.077	0	0.15	0.14	0.04	0.27	0.02	0.11	0.1	0.27	0.27	99.46	0.52	0	22.7	0.27	14.15	0.01	0.71	0.19	0	0.03	0.01	0.12	1.21	0.33	1.58	0.06	4.17	12.22	0.05	3.25	46.76	0.1	0.46	0	30	4.87	-28.13	15.76	60.04	120.7	992.62	536.08	1200.92	755.27	1053.62	566.4	1169.41	600.49
44.11	0	0.16	0.15	0.03	0.24	0.02	0.11	0.09	0.26	0.26	99.52	0.42	0	33.6	0.26	11.96	0.01	0.73	0.21	0	0.04	0.01	0.39	1.05	0.35	1.42	0.08	11.5	10.1	0.05	3.63	45.4	0.1	0.72	0	30	3.14	-25.4	15.6	60.28	122.46	999.19	538.55	1205.95	755.8	1058.19	568.47	1175.94	602.12
44.144	0	0.22	0.17	0.03	0.23	0.02	0.12	0.09	0.25	0.25	99.55	1.43	0	34.2	0.25	10.23	0.01	0.61	0.22	0	0.07	0.01	0.96	1.21	0.46	1.39	0.12	30.4	10.41	0.04	5.62	32.55	0.09	1.39	0	30	3.27	-25.27	13.94	60	122.16	1001.04	536.82	1211.05	757.17	1060.09	567.36	1177.33	601.69
44.177	0	0.23	0.2	0.03	0.21	0.02	0.12	0.08	0.26	0.21	99.55	1.48	0	40.04	0.21	9.06	0.01	0.67	0.26	0	0.07	0	2.14	1.17	0.61	1.36	0.15	32.06	9.55	0.05	7.6	21.22	0.09	2.39	0	30	3.58	-24.02	15.44	60.12	124.79	1001.96	537.28	1212.7	757.97	1062.06	567.1	1181.34	603.8
44.21	0	0.23	0.23	0.03	0.22	0.02	0.12	0.09	0.29	0.19	99.53	2.05	0	53.41	0.19	9.75	0.01	0.74	0.29	0	0.06	0	4.2	1.01	0.53	1.25	0.19	35.48	9.31	0.05	8.37	48.82	0.09	4.13	0	30	3.96	-21.32	14.53	60.28	127.62	1003.16	538.65	1213.9	760.39	1060.63	569.93	1183.6	604.05
44.244	0	0.23	0.31	0.03	0.2	0.02	0.12	0.08	0.32	0.16	99.38	1.34	0	64.88	0.16	7.8	0.02	0.82	0.32	0	0.09	0	8.25	0.88	0.5	1.36	0.22	32.04	8.59	0.04	7.88	59.5	0.09	6.44	0	30	1.02	-18.93	13.32	60.07	130.72	1005.36	541.89	1211.35	757.49	1057.64	572.01	1184.01	605.46
44.277	0	0.2	0.35	0.03	0.2	0.02	0.12	0.08	0.34	0.12	99.29	0.77	0	57.78	0.12	7.57	0.02	0.75	0.34	0	0.1	0.01	12.75	0.8	0.47	1.33	0.25	24.34	7.47	0.04	6.36	79.8	0.08	7.59	0	30	-1.99	-20.43	12.47	59.08	126.7	1003.9	540.76	1212	757.4	1058.17	570.2	1180.23	604.18
44.31	0	0.19	0.36	0.03	0.19	0.02	0.12	0.08	0.33	0.17	99.28	0.63	0	67.4	0.07	7.63	0.02	0.79	0.33	0.01	0.17	0.01	14.69	0.6	0.39	1.23	0.33	21.46	6.77	0.05	6.21	99.75	0.08	7.73	0	30	-1.47	-18.37	13.34	60.56	127.52	1001.47	537.46	1207.95	753.33	1055.21	567.32	1178.5	599.93
44.344	0	0.17	0.4	0.03	0.21	0.02	0.11	0.09	0.47	0.33	99.21	0.83	0	72.35	0.06	10.88	0.02	1.02	0.47	0.01	0.33	0.02	11.51	0.46	0.35	1.02	0.45	22.09	5.21	0.06	7.21	99.95	0.08	9.42	0	30	3.16	-17.19	10.72	62.37	129.19	999.98	524.06	1206.41	743.01	1049.5	558.52	1176.2	583.75
44.377	0	0.2	0.48	0.03	0.22	0.03	0.11	0.1	0.63	0.52	99.03	2.28	0	78.84	0.05	12.79	0.02	1.19	0.63	0.02	0.55	0.04	9.44	0.52	0.46	1.11	0.41	33.78	4.59	0.06	7.11	99.8	0.08	11.74	0	30	2.81	-15.42	9.95	62.41	126.49	994.64	516.53	1202.73	736.12	1045.56	550.42	1168.92	578.38
44.411	0	0.4	0.56	0.03	0.2	0.03	0.11	0.09	1.19	0.46	98.88	47.65	-3.95	82.84	0.05	10.78	0.02	1.31	1.19	0.02	0.62	0.07	8.22	0.46	0.56	0.91	0.35	81.38	2.88	0.06	8.54	99.44	0.07	12.7	0	30	5.46	-14.13	10.76	63.24	129.76	990.98	513.69	1199.76	734.1	1041.88	547.44	1167.97	578.06
44.444	0	0.42	0.46	0.03	0.19	0.03	0.11	0.08	0.85	0.39	99.08	47.81	-4.46	84.57	0.05	8.89	0.02	1.22	0.85	0.01	0.41	0.04	5.47	0.39	0.64	0.73	0.26	83.35	1.92	0.05	7.85	99.65	0.07	10.37	0	30	5.62	-13.5	10.66	63.64	131.55	985.72	510.75	1195.38	731.48	1036.32	544.15	1163.82	576.58
44.477	0	0.48	0.43	0.03	0.17	0.03	0.12	0.08	0.89	0.42	99.03	59.89	-6.41	80.04	0.06	6.94	0.02	1.25	0.89	0.02	0.42	0.04	4.06	0.49	1.05	0.69	0.25	91.38	1.76	0.05	7.28	99.1	0.08	9.32	0	30	4.32	-15.06	9.19	63.53	130.68	983.06	509.68	1192.68	730.36	1032.25	543.95	1159.54	573.51
44.511	0	0.48	0.4	0.03	0.17	0.03	0.12	0.08	1.14	0.38	99.04	62.56	-6.67	85.49	0.07	7.36	0.02	1.2	1.14	0.03	0.38	0.03	2.56	0.53	1.72	0.55	0.32	92.36	1	0.04	6.3	99.66	0.08	8.61	0	30	2.35	-13.13	8.6	63.6	134.45	980.87	509.01	1190.7	729.37	1027.73	543.48	1159.09	572.13
44.544	0	0.47	0.52	0.03	0.17	0.03	0.12	0.08	1.32	0.44	98.96	60.18	-6.59	80.67	0.09	7.37	0.01	1.18	1.32	0.03	0.44	0.03	2.25	0.56	2.86	0.48	0.46	91.1	0.78	0.05	4.66	99.3	0.08	11.15	0	24	5.7	-14.86	8.61	63.31	133.09	976.61	508.63	1187.32	730.95	1024.55	544.1	1154.55	572.6
44.577	0	0.52	0.48	0.03	0.17	0.03	0.14	0.08	1.63	0.45	98.96	64.24	-8.43	81.59	0.15	6.59	0.01	1.02	1.63	0.03	0.45	0.05	1.94	0.9	7.89	0.47	0.41	94.03	0.69	0.05	4.15	99.3	0.07	10.31	0	24	3.99	-14.56	8.39	62.86	131.66	973.06	508.14	1184.16	730.6	1021.55	543.46	1150.21	571.4
44.611	0	0.55	0.4	0.04	0.15	0.03	0.16	0.07	1.31	0.2	98.91	60.14	-9.41	84.79	0.17	4.55	0.01	0.66	1.31	0.02	0.2	0.02	2.13	1.29	11.54	0.47	0.44	93.9	0.66	0.05	2.75	93.52	0.07	7.99	0	24	1.56	-13.41	8.02	62.21	130.44	971.2	509.88	1181.37	731.5	1019.14	545.45	1147.09	570.77
44.644	0	0.55	0.3	0.04	0.15	0.03	0.17	0.07	0.94	0.15	98.91	54.44	-9.48	91.87	0.15	3.23	0.01	0.48	0.94	0.01	0.07	0.01	1.81	1.39	12.85	0.49	0.7	92.31	0.56	0.05	2.54	69.7	0.07	4.9	1	30	2.3	-9.88	7.59	62.04	130.31	970.52	512.4	1178.18	731.41	1016.79	548.03	1144.65	573.2
44.677	0	0.53	0.25	0.04	0.15	0.03	0.17	0.06	0.92	0.12	98.94	49.47	-9.21	89.49	0.12	3.21	0	0.41	0.92	0.01	0.04	0.01	1.5	1.58	13.94	0.44	1.05	89.86	0.46	0.04	2.02	39.1	0.07	3.36	0	30	1.22	-11.29	8.36	62.03	131.94	966.4	511.94	1174.66	730.77	1013.22	546.36	1142.28	573.78
44.711	0	0.47	0.28	0.04	0.15	0.03	0.18	0.06	1.12	0.12	99.06	33.07	-7.62	93.33	0.12	3.06	0	0.32	1.12	0.01	0.03	0	1.81	1.88	15.34	0.46	1.46	81.5	0.36	0.04	1.27	67.3	0.08	4.35	0	30	0.73	-8.81	9.66	62.79	129.37	960.97	508.88	1171.54	730.39	1011.58	542.78	1137.6	572.01
44.744	0	0.39	0.31	0.04	0.15	0.03	0.17	0.06	1.09	0.13	99.22	17.43	-4.31	95.52	0.13	2.81	0	0.24	1.09	0.01	0.02	0	2.93	1.59	11.64	0.31	1.59	71.17	0.35	0.04	1.29	14.63	0.08	5.11	0	30	2.17	-6.71	11.24	64.51	137.04	954.1	501.48	1167.57	725.71	1004.84	534.85	1137.76	568.22
44.778	0	0.37	0.3	0.03	0.14	0.03	0.17	0.06	0.88	0.12	99.27	13.82	-3.6	93.41	0.12	3	0	0.16	0.88	0	0.01	0	3.1	2.24	10.89	0.15	1.41	67.56	0.29	0.03	1.37	10.89	0.1	4.99	0	30	1.54	-8.74	10.85	64.81	131.52	950.84	498.23	1165.3	725.05	1003.57	533.27	1132	561.61
44.811	0	0.37	0.26	0.03	0.14	0.03	0.18	0.06	0.8	0.1	99.26	14.24	-4.22	87.56	0.11	2.62	0	0.13	0.8	0	0.01	0	2.64	3.4	10.93	0.1	1.13	68.37	0.21	0.03	1.06	16.36	0.11	3.62	0	30	1.52	-12.24	11.04	64.93	129.53	948.61	496.53	1162.4	722.5	1002.12	531.1	1128.49	559.55
44.844	0	0.32	0.29	0.03	0.14	0.03	0.17	0.06	0.71	0.08	99.35	8.35	-1.52	92.72	0.11	2.04	0	0.1	0.71	0	0.01	0	3.51	3.36	5.95	0.08	1.14	61.48	0.2	0.02	1.08	68.44	0.11	4.41	0	30	2.46	-9.28	11.19	65.34	135.49	946.82	495.96	1160.18	721.59	997.69	530.82	1130.08	559.65
44.878	0	0.36	0.28	0.03	0.14	0.03	0.18	0.06	0.65	0.04	99.28	12.01	-3.57	89.33	0.11	1.3	0	0.09	0.65	0	0.01	0	4.14	4.89	6.64	0.04	0.99	67.25	0.12	0.02	0.69	97.41	0.09	3.81	0	30	7.99	-11.38	11.45	64.39	138.32	946.95	497.71	1157.61	720.98	995.76	532.64	1130.59	563.54
44.911	0	0.39	0.32	0.03	0.13	0.03	0.19	0.06	0.67	0.04	99.22	16.96	-4.96	91.11	0.13	1.17	0	0.07	0.67	0	0.02	0	5.33	5.36	6.78	0.04	0.78	72.4	0.1	0.01	0.64	98.07	0.08	5.1	0	30	5.81	-10.37	11.29	62.96	138.89	951.74	508.29	1161.5	729.68	999.72	542.32	1134.99	573.83
44.944	0	0.37	0.39	0.03	0.13	0.03	0.18	0.06	0.75	0.04	99.23	13.77	-3.62	83.85	0.15	1.05	0	0.07	0.75	0	0.02	0	6.76	4.85	4.82	0.04	0.63	69.45	0.11	0.02	0.51	99.09	0.09	6.88	0	30	5.18	-13.76	9.64	62.75	140.76	948.24	508.74	1161.25	733.35	995.08	544.17	1132.73	573.64
44.978	0	0.39	0.38	0.03	0.13	0.03	0.17	0.06	0.78	0.05	99.23	17.42	-4.23	77.61	0.14	0.99	0	0.07	0.78	0	0.02	0	9.29	4.53	4.5	0.05	0.63	72.98	0.13	0.02	0.45	98.22	0.09	6.8	0	30	2.64	-15.78	10.48	62.15	135.33	947.53	509.26	1162.39	735.13	998.84	543.28	1130.51	574.5
45.011	0	0.38	0.34	0.03	0.13	0.03	0.17	0.06	0.95	0.05	99.24	16.41	-3.59	79.35	0.14	1.3	0	0.1	0.95	0	0.03	0	6.1	3.7	4.47	0.05	0.56	71.77	0.14	0.02	0.46	99.65	0.08	5.7	0	30	2.76	-15.27	10.93	62.97	130.68	948.66	506.92	1166.54	736.46	1004.01	541.33	1130.82	572.9
45.044	0	0.31	0.36	0.03	0.14	0.03	0.16	0.06	1.03	0.04	99.27	6.23	-0.14	67.85	0.15	1.46	0	0.15	1.03	0.01	0.03	0	6.36	3.3	3.76	0.04	0.6	58.13	0.15	0.02	0.51	99.93	0.08	6.36	0	30	5.85	-18.27	9.9	64.82	132.71	948.93	497.28	1166.96	727.5	1002.39	532.89	1131.47	563.73
45.078	0	0.3	0.44	0.03	0.14	0.03	0.15	0.06	1.23	0.03	99.11	6.26	0	89.56	0.2	1.69	0	0.17	1.23	0.01	0.03	0	11	2.1	3.01	0.02	0.78	57.96	0.17	0.02	0.46	99.65	0.09	8.33	0	30	3.48	-11.25	10.57	66.02	135.52	946.51	490.47	1165.92	721.41	1000.17	525.34	1131.63	558.27
45.111	0	0.27	0.38	0.03	0.14	0.03	0.14	0.06	1.09	0.04	99.24	3.42	0	94.02	0.19	1.93	0	0.18	1.09	0.01	0.04	0	10.94	1.93	2.3	0.02	0.69	49.82	0.16	0.01	0.35	98.48	0.09	6.89	0	30	6.63	-8.23	9.35	66.38	134.48	942.89	489	1161.84	721.7	994.98	526.85	1126.49	554.94
45.145	0	0.22	0.39	0.03	0.15	0.03	0.14	0.06	1.24	0.03	99.22	1.68	0	91.56	0.21	3.26	0	0.22	1.24	0.01	0.03	0	9.94	1.47	1.35	0.01	0.75	39.41	0.18	0.01	0.3	90.66	0.1	7.48	0	30	4.38	-10.08	8.21	65.85	136.8	940.31	489.74	1155.7	718.37	988.04	527.86	1122.69	552.02
45.178	0	0.21	0.36	0.02	0.15	0.03	0.13	0.07	1.47	0.03	99.29	1.51	0	93.01	0.23	3.47	0	0.21	1.47	0.01	0.03	0.01	8.63	1.18	0.79	0.01	0.66	37.88	0.19	0.01	0.26	77.94	0.12	6.72	1	36	4.22	-9.06	7.2	64.87	135.81	937.21	491.07	1150.84	717.19	983.44	529.04	1117.07	553.3
45.211	0	0.19	0.3	0.02	0.15	0.03	0.13	0.07	1.51	0.03	99.41	0.88	0	96.13	0.27	3.95	0	0.18	1.51	0.01	0.03	0.01	6.91	1.18	0.73	0.01	0.61	29.96	0.18	0.01	0.24	28.42	0.13	5.11	0	36	2.61	-5.93	6.4	64.17	133.8	934.61	493.55	1146.12	717.48	979.71	531.8	1111.7	553.75
45.245	0	0.19	0.3	0.02	0.15	0.03	0.13	0.07	2.42	0.03	99.4	1.09	0	95.54	0.31	4.18	0	0.18	2.42	0.01	0.03	0.01	5.64	1.37	0.65	0.01	0.64	32.67	0.16	0.01	0.19	26.11	0.15	5.25	0	36	2.98	-6.68	4.76	63.91	135.81	931.4	493.88	1143.3	717.66	973.94	533.35	1108.2	553.82
45.278	0	0.19	0.31	0.02	0.15	0.03	0.13	0.07	2.81	0.04	99.37	0.82	0	96.38	0.38	3.54	0	0.12	2.81	0.01	0.04	0.01	6.16	1.28	0.6	0.01	0.75	29.28	0.16	0.02	0.2	12.8	0.18	5.57	0	36	2.66	-5.58	4.56	63.59	137.28	928.58	494.29	1139.63	717.24	969.7	534.13	1105.63	553.32
45.311	0	0.21	0.3	0.02	0.14	0.03	0.14	0.06	2.31	0.04	99.4	1.19	0	97.27	0.4	2.71	0	0.08	2.31	0	0.04	0.01	6.36	1.24	0.64	0.01	0.83	35.46	0.16	0.02	0.2	5.87	0.18	5.01	0	36	1.9	-4.13	5.9	63.25	135.36	922.16	494.93	1133.74	719.54	965.85	534.43	1099.91	553.13
45.345	0	0.23	0.28	0.02	0.14	0.03	0.13	0.06	2.73	0.03	99.43	2.05	0	97.54	0.31	2.41	0	0.06	2.73	0	0.03	0	5.28	0.99	0.61	0.01	0.82	42.5	0.19	0.03	0.19	6.58	0.22	4.39	0	36	4.09	-3.6	5.36	63.37	138.36	918.68	494.29	1129.96	718.86	960.2	534.89	1097.4	552.77
45.378	0	0.27	0.29	0.02	0.14	0.03	0.14	0.06	2.42	0.03	99.42	4.41	0	97.82	0.28	2.35	0	0.05	2.42	0	0.03	0	5.2	1.07	0.82	0.01	1.19	52.64	0.17	0.03	0.18	1.66	0.24	4.59	0	36	3.26	-2.97	5.02	63.2	137.4	915.24	494.48	1126.69	719.33	956.87	535.41	1093.26	552.08
45.412	0	0.33	0.29	0.02	0.14	0.03	0.13	0.06	2.66	0.02	99.33	12.97	0	98.07	0.26	2.21	0	0.05	2.66	0	0.02	0	5.02	0.67	0.97	0.01	1.22	66.98	0.22	0.04	0.21	1.72	0.37	4.49	0	36	3.2	-2.36	4.53	63.19	136.27	912.1	493.51	1124.58	719.75	954.21	535.18	1089.6	550.63
45.445	0	0.36	0.27	0.02	0.14	0.03	0.13	0.06	2.33	0.02	99.29	16.85	-0.78	97.81	0.25	2.19	0	0.05	2.33	0	0.02	0	4.49	0.78	1.34	0.01	1.36	71.13	0.18	0.05	0.22	1.28	0.37	3.8	0	36	2.38	-3.01	4.79	63.19	135.52	909.12	493.14	1121.63	719.32	951.87	534.39	1086.49	550.03
45.478	0	0.39	0.27	0.03	0.14	0.03	0.14	0.06	1.77	0.03	99.22	24.1	-2.58	98.23	0.25	2.06	0	0.05	1.77	0	0.03	0	4.36	0.87	2.06	0.01	1.48	76.99	0.17	0.06	0.24	0.46	0.37	3.89	0	30	2.52	-1.93	5.07	63.07	134.84	906.41	492.56	1119.09	719.42	949.85	533.98	1083.83	549.11
45.512	0	0.35	0.24	0.03	0.14	0.03	0.14	0.06	1.42	0.02	99.3	14.61	-0.88	98.11	0.2	1.97	0	0.04	1.42	0	0.02	0	3.5	0.96	2.07	0.01	1.35	69.39	0.13	0.05	0.19	0.3	0.49	2.99	0	30	3.22	-2.26	4.84	63.2	134.35	903.24	491.62	1117.03	719.79	947.23	533.45	1080.7	548.71
45.545	0	0.35	0.25	0.03	0.13	0.03	0.13	0.06	1.22	0.01	99.3	14.37	-0.93	98.41	0.15	1.59	0	0.04	1.22	0	0.01	0	3.11	0.88	2.14	0.01	1.17	69.53	0.11	0.06	0.16	0.35	0.54	3.15	0	30	2.7	-1.38	4.27	63.34	136.68	899.55	490.37	1114.41	719.15	942.38	532.62	1078.23	547.71
45.578	0	0.28	0.25	0.03	0.13	0.03	0.13	0.06	1.05	0.01	99.44	4.43	0	98.31	0.11	1.19	0	0.03	1.05	0	0.01	0	3.04	0.71	1.81	0.01	0.91	53.93	0.11	0.06	0.15	0.37	0.53	3.17	0	30	2.14	-1.69	4.58	63.35	137.57	895.39	488.28	1110.56	717.63	938.23	530.65	1075.06	544.93
45.612	0	0.22	0.23	0.03	0.13	0.03	0.13	0.06	1.24	0.02	99.53	1.31	0	98.3	0.1	0.93	0	0.03	1.24	0	0.02	0	2.65	0.72	2.31	0.01	0.93	38.22	0.1	0.08	0.23	0.33	0.68	2.48	0	30	1.39	-1.73	3.72	63.53	136.17	891.47	486.07	1107.07	717	934.07	530.32	1069.94	539.45
45.645	0	0.16	0.23	0.02	0.13	0.03	0.13	0.06	1.47	0.02	99.55	0.33	0	98	0.11	0.95	0	0.03	1.47	0	0.02	0	1.84	0.59	1.5	0.01	0.74	16.76	0.14	0.1	0.24	0.11	0.73	2.23	0	30	2.04	-2.53	3.31	63.57	131.28	888.11	483.05	1104.36	715.82	932.9	528.27	1064	535.18
45.678	0	0.13	0.22	0.02	0.13	0.03	0.13	0.06	1.51	0.02	99.56	0.33	0	98.42	0.11	0.76	0	0.02	1.51	0	0.02	0	1.79	0.54	1.12	0.01	0.69	5.4	0.13	0.12	0.21	0.42	0.68	1.84	0	30	3.92	-1.33	3.1	63.97	130.83	883.74	477.7	1101.59	712.83	929.35	523.87	1060.01	530.6
45.712	0	0.13	0.22	0.02	0.13	0.03	0.13	0.06	1.62	0.02	99.57	0.33	0	98.5	0.14	0.78	0	0.02	1.62	0	0.02	0	2.6	0.44	0.76	0.01	0.69	2.64	0.15	0.19	0.23	0.42	0.62	1.75	0	30	4.47	-1.09	4	64.39	135.49	881.39	476.4	1099.67	711.4	925.98	521.79	1061.14	531.29
45.745	0	0.13	0.22	0.02	0.13	0.03	0.13	0.06	1.37	0.01	99.57	0.33	0	98.16	0.14	0.76	0	0.01	1.37	0	0.01	0	2.55	0.4	0.58	0.01	0.77	2.29	0.15	0.2	0.24	0.36	0.62	1.73	0	30	4.75	-2.1	3.19	64.47	134.67	879.08	474.35	1098.68	711.75	923.75	521.6	1058.3	527.29
45.779	0	0.13	0.21	0.02	0.13	0.03	0.13	0.06	1.09	0.01	99.57	0.33	0	97.83	0.16	0.85	0	0.01	1.09	0.01	0.01	0	2.77	0.3	0.53	0	0.87	4.64	0.16	0.24	0.22	0.75	0.53	1.59	0	30	4.4	-2.96	3.65	64.48	136.53	876.84	471.8	1098.22	710.78	922	518.75	1058.35	525.81
45.812	0	0.13	0.2	0.02	0.13	0.03	0.13	0.06	1	0.01	99.6	0.33	0	97.92	0.18	1	0	0.01	1	0.01	0.01	0	2.57	0.24	0.44	0	1.02	3.23	0.17	0.23	0.2	0.47	0.53	1.07	0	30	4.69	-2.74	3.57	64.88	137.11	874.23	468.48	1097.97	710.65	920.18	516.62	1057.17	522.08
45.845	0	0.13	0.2	0.02	0.13	0.03	0.13	0.06	0.86	0.01	99.6	0.33	0	98.04	0.25	1.29	0	0.01	0.86	0.01	0.01	0	1.81	0.24	0.48	0	1.16	3.86	0.17	0.23	0.19	0.46	0.52	1	0	30	5.39	-2.45	4.16	65.11	135.23	872.02	465.3	1096.67	708.83	919.97	513.3	1055.05	519.7
45.879	0	0.13	0.2	0.02	0.13	0.03	0.13	0.06	0.64	0.01	99.59	0.33	0	96.65	0.3	1.41	0	0.01	0.64	0.01	0.01	0	1.54	0.18	0.43	0	0.94	3.45	0.21	0.24	0.19	0.13	0.45	1.19	0	30	6.05	-5.2	3.65	65.21	137.6	871.24	461.81	1097.27	706.95	918.15	510.68	1055.63	516.33
45.912	0	0.13	0.21	0.02	0.13	0.03	0.13	0.06	0.61	0.01	99.58	0.33	0	98.05	0.27	1.16	0	0	0.61	0.01	0.01	0	2.33	0.17	0.59	0	0.96	4.36	0.2	0.25	0.18	0.12	0.43	1.41	0	30	7.36	-2.42	4.91	65.33	140.22	870.76	459.52	1098.73	706.16	918.81	509.15	1058.87	515.97
45.945	0	0.14	0.21	0.02	0.13	0.03	0.13	0.06	0.55	0.01	99.57	0.33	0	97.88	0.25	1.11	0	0	0.55	0.01	0	0	2.53	0.16	0.69	0	0.89	6.07	0.2	0.24	0.17	0.25	0.42	1.56	0	30	7.37	-2.84	5.13	65.47	140.99	869.35	458.18	1097.88	705.5	917.58	507.35	1058.35	515.24
45.979	0	0.14	0.22	0.02	0.13	0.03	0.13	0.06	0.54	0.01	99.56	0.33	0	97.93	0.17	0.9	0	0	0.54	0.01	0	0	1.98	0.13	0.99	0	0.74	7.88	0.19	0.24	0.16	0.3	0.4	1.68	0	30	7.37	-2.72	4.91	65.4	140.77	868.97	457	1099.27	706.44	917.94	506.82	1058.52	514.07
46.012	0	0.14	0.22	0.02	0.13	0.03	0.13	0.06	0.56	0.01	99.55	0.33	0	97.62	0.15	0.76	0	0	0.56	0.01	0	0	2.59	0.16	1	0	0.57	8.27	0.18	0.24	0.15	0.14	0.37	1.84	0	30	8.02	-3.43	5.28	65.38	141.35	868.92	457.17	1099.3	706.85	918.08	506.59	1059.18	515.05
46.045	0	0.14	0.23	0.02	0.13	0.03	0.13	0.06	0.49	0	99.54	0.33	0	98.57	0.14	0.57	0	0	0.49	0	0	0	3.11	0.16	1.06	0	0.51	5.55	0.2	0.26	0.17	0.3	0.34	2.01	0	30	8.24	-0.84	5.06	65.19	140.75	869.06	456.69	1100.79	707.64	918.92	507.73	1059.53	514.11
46.079	0	0.14	0.25	0.02	0.13	0.03	0.13	0.06	0.48	0	99.51	0.33	0	98.65	0.1	0.4	0	0	0.48	0	0	0	4.05	0.18	1.24	0	0.51	7.27	0.21	0.29	0.16	0.93	0.31	2.65	0	30	6.97	-0.54	3.69	64.99	141.88	870.21	456.33	1103.18	708.3	918.62	508.95	1060.46	511.98
46.112	0	0.14	0.26	0.02	0.13	0.03	0.13	0.06	0.49	0	99.48	0.33	0	98.28	0.08	0.31	0	0	0.49	0	0	0	5.63	0.2	1.19	0	0.65	7.09	0.22	0.3	0.18	4.51	0.3	3.11	0	30	6.98	-1.77	3.35	64.85	140.44	871.52	456.9	1103.74	708.5	919.85	509.14	1060.26	512.12
46.146	0	0.15	0.26	0.03	0.13	0.03	0.13	0.06	0.66	0.01	99.48	0.33	0	98.77	0.06	0.25	0	0	0.66	0	0.01	0	6.18	0.27	1.34	0	0.93	9.94	0.21	0.33	0.18	3.52	0.24	2.98	0	30	7.09	-0.07	2.48	64.45	142.39	873.81	458.7	1102.57	706.3	918.54	510.97	1060.93	512.66
46.179	0	0.15	0.26	0.03	0.13	0.03	0.13	0.06	0.85	0.01	99.47	0.33	0	97.65	0.05	0.23	0	0	0.85	0	0.01	0	7.48	0.36	1.57	0	1.77	11.05	0.24	0.33	0.26	10.86	0.25	3.17	0	30	5.84	3.37	1.65	64.08	145.17	874.33	461.07	1101.06	705.91	915.84	513.15	1061.01	513.84
46.212	0	0.15	0.27	0.03	0.13	0.03	0.13	0.06	1.25	0.01	99.45	0.33	0	97.93	0.04	0.22	0	0	1.25	0.01	0.01	0	10	0.39	1.88	0	3.17	8.4	0.24	0.32	0.27	1.98	0.26	3.55	0	30	7.58	2.73	0.78	63.9	146.98	874.95	463.32	1098.92	704.93	913.18	515.35	1060.16	516.56
46.246	0	0.14	0.26	0.03	0.14	0.03	0.14	0.06	1.35	0.01	99.48	0.33	0	96.32	0.03	0.23	0.01	0	1.35	0.01	0.01	0.01	11.32	0.58	1.74	0	4.76	6.59	0.25	0.25	0.31	8.96	0.24	3	0	30	3.45	5.67	1.41	63.85	146.05	873.51	467.81	1094.5	705.31	911.49	518.17	1057.54	518.77
46.279	0	0.14	0.24	0.03	0.14	0.03	0.14	0.06	1.07	0.01	99.53	0.33	0	95.73	0.02	0.25	0.01	0	1.07	0.01	0.01	0	11.17	0.63	2.27	0	6.69	7.21	0.24	0.24	0.33	3.97	0.21	2.17	0	30	4.43	6.45	1.13	63.82	144.54	871.15	470.66	1090.52	706.78	908.78	520.67	1053.31	521.73
46.312	0	0.15	0.23	0.03	0.15	0.03	0.14	0.06	1.06	0.01	99.54	0.33	0	95.99	0.02	0.29	0.01	0	1.06	0.01	0.01	0	11.66	0.93	3.58	0	10.4	10.22	0.21	0.21	0.37	1.99	0.21	1.95	0	30	2.04	6.13	0.85	63.95	143.14	869.38	472.3	1087.73	706.85	906.87	521.83	1050.02	521.79
46.346	0	0.17	0.22	0.03	0.16	0.03	0.15	0.06	1.04	0.02	99.57	0.33	0	96.06	0.01	0.33	0.01	0.01	1.04	0.02	0.01	0	11.63	1.42	5.85	0	16.39	17.75	0.22	0.21	0.54	1.59	0.2	1.26	0	30	1.51	6.04	1.3	64.09	143.73	867.39	473.87	1085.17	707.46	904.81	522.95	1048.54	523.46
46.379	0	0.19	0.21	0.03	0.17	0.03	0.15	0.06	1.14	0.02	99.59	0.47	0	93.81	0.01	0.4	0.01	0.01	1.14	0.02	0.01	0	15.55	1.37	6.82	0	20.15	23.77	0.21	0.22	0.53	1.95	0.21	0.87	0	30	2.85	8.41	0.63	64.09	140.73	865.25	474.52	1082.6	708.14	903.28	524.95	1044	523.17
46.413	0	0.19	0.21	0.03	0.17	0.03	0.16	0.06	1.36	0.02	99.59	0.43	0	92.51	0.01	0.52	0	0.01	1.36	0.02	0.01	0	17.89	2.16	7.52	0	21.76	22.25	0.21	0.19	0.7	0.67	0.22	0.87	0	30	2.96	9.43	-0.54	64.26	137.36	864.09	475.57	1081.5	709.84	902.62	526.25	1039.95	523.5
46.446	0	0.22	0.2	0.03	0.16	0.03	0.18	0.06	1.39	0.01	99.56	0.85	0	93.23	0.01	0.63	0	0.01	1.39	0.01	0.01	0	15.52	2.9	11.16	0	18	31.9	0.19	0.18	0.92	0.16	0.23	0.82	0	30	3.54	8.88	-1.19	64.27	136.96	863.04	476.36	1079.21	709.02	900.46	527.41	1037.37	524.07
46.479	0	0.28	0.21	0.04	0.16	0.03	0.2	0.06	1.37	0.01	99.43	2.25	0	90.61	0.01	0.65	0	0.01	1.37	0.01	0.01	0	14.88	3.17	16.74	0	16.65	45.03	0.14	0.16	0.99	0.44	0.23	1.03	0	30	2.33	10.66	-0.09	64.42	134.78	856.38	475.32	1073.59	709.02	896.64	526.54	1031.36	522.35
46.513	0	0.46	0.24	0.05	0.17	0.03	0.23	0.06	1.67	0.01	99.08	20.22	-7.81	94.37	0.02	0.71	0	0.01	1.67	0.01	0.01	0	20.29	3.29	23.12	0	18.49	74.58	0.14	0.15	1.25	0.5	0.26	2.35	0	30	5.32	7.9	0.36	64.9	135.81	855.13	475.8	1071.12	709.44	894.65	526.13	1030.45	524.58
46.546	0	0.64	0.32	0.07	0.18	0.03	0.28	0.06	2.22	0.02	98.73	50.84	-13.58	92.42	0.03	0.76	0	0.01	2.22	0.02	0.02	0	26.57	4.1	31.29	0	24.4	91.53	0.11	0.13	1.5	0.2	0.28	5.05	0	30	2.63	9.5	-0.1	65.06	135.55	854.35	476.2	1067.93	706.2	892.34	525.44	1027.88	523.72
46.579	0	0.72	0.49	0.09	0.18	0.03	0.34	0.06	2.9	0.03	98.55	61	-16.31	95.81	0.06	0.78	0	0.02	2.9	0.02	0.03	0	30.89	4.74	39.17	0	25.62	95.99	0.1	0.13	1.51	0.92	0.3	9.14	0	30	-0.99	6.35	0.01	64.89	134.32	851.67	475.01	1065.83	704.42	890.65	524.55	1024.91	520.63
46.613	0	0.76	0.95	0.1	0.17	0.03	0.43	0.06	3.13	0.06	98.11	63.62	-18.48	93.67	0.09	0.86	0	0.02	3.13	0.03	0.06	0	37.05	7.38	44.07	0	21.34	97.16	0.07	0.12	1.66	1.7	0.34	15.48	0	24	1.43	8.53	-0.18	65.58	134.73	847.96	474.45	1062.16	704.99	886.58	523.96	1021.28	521.07
46.646	0	0.77	1.45	0.14	0.16	0.03	0.51	0.06	2.54	0.05	97.1	55.48	-20.08	93.53	0.15	0.95	0	0.02	2.54	0.04	0.05	0	34.05	8.18	52.25	0	17.45	93.53	0.06	0.12	1.49	0.33	0.33	19.57	0	24	3.76	8.64	1.1	65.86	134.95	841.26	472.24	1057.41	705.02	882.08	522.63	1017.02	520.71
46.679	0	0.59	1.29	0.12	0.15	0.03	0.49	0.06	1.78	0.05	97.42	23.75	-16.14	93.37	0.19	0.71	0	0.01	1.78	0.05	0.02	0	37.16	8.35	49.7	0	11.84	77.04	0.05	0.11	1.33	0.09	0.32	18.39	0	24	7.99	8.77	1.13	65.89	135.61	831.68	467.69	1049.51	704.09	873.05	518.66	1008.65	518.3
46.713	0	0.32	1.08	0.09	0.14	0.03	0.44	0.06	1.11	0.05	97.83	1.72	-6.6	94.08	0.19	0.54	0	0.01	1.11	0.05	0.01	0	34.12	9.78	39.61	0	8.1	41.86	0.03	0.11	1.13	0.09	0.27	16.65	0	24	8.08	8.17	1.9	66.11	133.37	829.3	467.06	1048.06	703.91	873.03	518.97	1006.39	517.69
46.746	0	0.21	1	0.07	0.14	0.03	0.4	0.06	0.88	0.06	97.99	0.89	0	95.2	0.31	0.61	0	0.01	0.88	0.06	0.01	0	24.45	10.27	33.07	0	4.82	17.62	0.04	0.14	1.09	0.28	0.25	15.93	0	24	5.77	7.06	1.17	66.68	137.93	825.97	465.83	1046.04	703.07	867.32	518.18	1005.22	515.56
46.78	0	0.17	0.48	0.06	0.14	0.03	0.44	0.06	0.69	0.07	99.04	0.55	0	97.33	0.38	0.67	0	0.01	0.69	0.07	0.01	0	15.32	14.01	26.65	0	2.62	6.66	0.04	0.2	0.9	0.07	0.23	8.89	0	24	6.75	4.02	0.66	66.66	134.71	823.64	463.72	1045.4	702.88	866.89	518.47	1001.46	512.48
46.813	0	0.15	0.31	0.04	0.13	0.03	0.36	0.06	0.7	0.08	99.29	0.33	0	97.22	0.35	0.66	0	0.01	0.7	0.08	0.01	0	8.18	14.61	13.57	0	0.99	3.1	0.05	0.28	0.8	0.23	0.19	4.65	0	24	7.39	4.23	1.13	67.04	134.91	820.56	461.22	1044.26	703.43	865.12	514.81	1000	511.74
46.846	0	0.14	0.23	0.03	0.13	0.03	0.33	0.06	0.66	0.06	99.35	0.33	0	96.11	0.32	0.68	0	0	0.66	0.06	0.01	0	3.56	15.41	6.53	0	0.45	1.72	0.08	0.32	0.65	0.24	0.17	2.01	0	24	10.44	5.96	1.7	67.26	133.17	816.81	458.21	1043.76	704.49	864.5	514.19	997.61	510.01
46.88	0	0.13	0.21	0.03	0.13	0.03	0.42	0.06	0.5	0.04	99.15	0.39	0	96.41	0.26	0.67	0	0	0.5	0.04	0.01	0	1.34	21.57	3.15	0	0.22	0.69	0.1	0.36	0.45	0.26	0.12	0.96	0	24	10.46	5.55	3.57	67.27	130.45	814.18	455.46	1043.31	703.56	866.17	511.73	996.58	508.52
46.913	0	0.13	0.2	0.03	0.13	0.03	0.43	0.06	0.52	0.04	99.15	0.4	0	97.76	0.25	0.69	0	0	0.52	0.04	0.01	0	0.61	21.98	2.01	0	0.12	0.53	0.14	0.42	0.35	0.18	0.1	0.52	0	24	11.62	3.13	4.16	67.58	133	813.68	453.02	1044.09	702.48	865.64	509.67	998.61	507.37
46.946	0	0.13	0.19	0.03	0.13	0.02	0.45	0.06	0.44	0.05	99.1	0.44	0	98.39	0.28	0.96	0.01	0	0.44	0.05	0.01	0	0.28	23.29	1.46	0	0.07	0.5	0.2	0.57	0.23	0.11	0.08	0.38	0	24	12.58	1.43	4.54	67.55	135.86	816.25	451.64	1047.98	702.44	867.85	508.71	1003.71	507.12
46.98	0	0.13	0.19	0.02	0.14	0.02	0.4	0.06	0.36	0.05	99.2	0.4	0	98.48	0.3	1.27	0.01	0	0.36	0.05	0.01	0	0.14	21.31	0.81	0	0.04	0.28	0.47	0.93	0.12	0.12	0.06	0.25	0	24	11.27	1.15	4.74	67.71	139.4	821.06	450.03	1054.17	701.43	871.89	507.05	1011.28	505.85
47.013	0	0.13	0.19	0.02	0.13	0.02	0.38	0.06	0.32	0.05	99.25	0.37	0	98.1	0.24	1.12	0.01	0	0.32	0.05	0.01	0	0.13	20.4	0.49	0	0.03	0.3	0.57	0.98	0.09	0.25	0.05	0.14	0	24	11.86	2.28	4.13	67.55	141.22	827.73	449.05	1061.89	701.86	877.59	506.81	1018.8	504.91
47.046	0	0.13	0.19	0.02	0.13	0.02	0.41	0.06	0.24	0.04	99.18	0.4	0	97.87	0.22	0.97	0.01	0	0.24	0.04	0.01	0	0.1	21.9	0.38	0	0.02	0.3	0.76	1.11	0.06	0.29	0.03	0.11	0	24	9.98	2.86	4.09	67.61	142.09	833.12	448.28	1069.2	702.71	883.49	505.84	1025.57	504.01
47.08	0	0.13	0.19	0.03	0.14	0.02	0.34	0.06	0.21	0.03	99.32	0.33	0	97.08	0.21	0.97	0.01	0	0.16	0.03	0.01	0	0.08	18.38	0.31	0.01	0.01	0.22	1.83	1.61	0.03	1.43	0.02	0.08	0	24	9.77	4.47	4.57	67.39	143.14	837.36	446.74	1075.98	703.36	889.08	505.17	1032.2	503.13
47.113	0	0.13	0.19	0.03	0.14	0.02	0.31	0.06	0.17	0.02	99.37	0.33	0	98.25	0.17	0.91	0.01	0	0.11	0.02	0.01	0	0.08	16.97	0.25	0	0.01	0.27	2.35	1.56	0.03	1.19	0.02	0.06	0	24	10.34	1.87	3.87	67.06	144.15	845.06	447.02	1084.15	705.04	895.68	505.25	1039.82	503.54
47.147	0	0.14	0.19	0.03	0.15	0.02	0.27	0.06	0.15	0.02	99.46	0.33	0	98.08	0.15	0.74	0.01	0	0.06	0.02	0.01	0	0.09	14.02	0.25	0	0.01	0.15	5.53	2.14	0.02	3.47	0.01	0.07	0	24	10.69	2.34	5.09	66.75	142.33	850.76	447.36	1089.26	705.07	903.32	503.83	1045.64	505.42
47.18	0	0.15	0.19	0.03	0.15	0.02	0.25	0.06	0.12	0.01	99.49	0.33	0	98.7	0.12	0.62	0.01	0	0.06	0.01	0.01	0	0.11	12.9	0.21	0	0.01	0.17	7.23	2.44	0.02	2.75	0.01	0.09	0	24	10.93	-0.34	5.07	66.68	144.31	856.62	448.09	1094.77	705.83	908.01	503.38	1052.28	506.92
47.213	0	0.15	0.19	0.03	0.15	0.02	0.23	0.06	0.1	0.01	99.54	0.33	0	98.07	0.1	0.61	0.01	0	0.05	0.01	0	0	0.09	11.2	0.15	0	0	0.14	7.92	2.42	0.02	2.3	0.01	0.1	0	24	9.88	-2.36	5.64	66.98	142.48	861.07	449.56	1098.48	706.32	913.55	503.58	1055.95	508.42
47.247	0	0.17	0.19	0.04	0.17	0.02	0.22	0.06	0.1	0.01	99.55	0.33	0	97.97	0.1	0.58	0.01	0	0.08	0.01	0.01	0	0.16	10.62	0.18	0	0.01	0.16	12.83	2.41	0.01	45.44	0.01	0.17	0	24	7.78	-2.62	5.55	67.24	145.19	865.41	450.31	1102.88	706.28	916.56	503.47	1061.65	508.89
47.28	0	0.17	0.19	0.04	0.17	0.02	0.22	0.06	0.12	0.02	99.56	0.33	0	97.87	0.11	0.58	0.02	0	0.12	0.01	0.01	0	0.26	10.31	0.21	0	0.01	0.28	12.11	2.11	0.02	91.83	0.01	0.23	0	24	8.82	-2.85	5.33	67.57	146.57	868.81	451.51	1106.19	707.7	919.02	504.92	1065.49	510.44
47.313	0	0.17	0.2	0.04	0.17	0.02	0.21	0.06	0.19	0.04	99.57	0.33	0	97.62	0.12	0.54	0.02	0	0.19	0.01	0.04	0	0.44	9.81	0.25	0	0.01	0.75	13.33	1.94	0.02	83.66	0.01	0.36	0	24	10.17	-3.44	6.32	67.5	148.19	873.63	452.96	1109.82	707.48	923.65	505.82	1071.65	513.37
47.347	0	0.18	0.2	0.04	0.17	0.02	0.21	0.06	0.34	0.06	99.58	0.33	0	97.96	0.14	0.47	0.01	0	0.34	0.01	0.06	0	0.81	9.28	0.38	0	0.02	3.55	13.83	1.57	0.02	49.55	0	0.64	0	24	10.31	-2.63	6.65	67.59	149.52	876.58	453.1	1112.25	707.41	926.22	504.28	1075.37	514.74
47.38	0	0.19	0.22	0.04	0.17	0.02	0.2	0.06	0.3	0.02	99.57	0.33	0	98.39	0.17	0.47	0.01	0	0.3	0.01	0.02	0	1.48	8.24	0.42	0	0.03	6.2	13.28	1.65	0.02	21.99	0	1.2	0	24	11.45	-1.44	8.29	67.3	144.68	877.95	453.09	1113.39	707.56	931.64	503.29	1075.74	516.32
47.414	0	0.18	0.22	0.04	0.17	0.02	0.17	0.06	0.24	0.02	99.56	0.33	0	98.69	0.18	0.56	0.01	0.01	0.24	0.02	0.01	0	1.67	5.21	0.36	0	0.03	3.51	13.5	1.66	0.03	44.99	0	1.41	0	24	9.68	-0.39	8.7	67.15	145.74	879.1	452	1116.31	706.98	933.66	502.96	1078.9	515.07
47.447	0	0.18	0.21	0.04	0.17	0.02	0.16	0.06	0.22	0.02	99.57	0.33	0	98.06	0.22	0.63	0.01	0.01	0.2	0.02	0.01	0	1.79	4.12	0.32	0	0.04	2.33	13.72	1.49	0.04	21.47	0	1.14	0	24	11.36	-2.37	6.88	67.06	150.01	884.68	453.26	1120.88	708.61	934.66	504.23	1084.22	515.92
47.48	0	0.18	0.22	0.04	0.17	0.02	0.15	0.06	0.28	0.03	99.56	0.33	0	98	0.28	0.57	0.01	0.01	0.16	0.03	0.01	0	1.94	3.32	0.35	0	0.05	1.14	13.7	1.72	0.04	20.81	0	1.46	0	24	8.86	-2.53	8.04	66.72	145.81	884.13	453.21	1121.14	708.95	937.82	502.57	1083.01	516.02
47.514	0	0.17	0.22	0.04	0.17	0.02	0.15	0.06	0.2	0.02	99.56	0.33	0	98.44	0.2	0.46	0.01	0.01	0.16	0.02	0.01	0	1.5	2.43	0.4	0	0.06	1.36	12.74	1.77	0.08	2.92	0	1.34	0	24	9.9	-1.26	8.93	66.44	146.17	883.46	452.8	1122.47	710.43	939.06	502.84	1084.53	517.14
47.547	0	0.18	0.22	0.04	0.17	0.02	0.14	0.06	0.17	0.02	99.56	0.33	0	97.99	0.13	0.37	0.01	0.01	0.17	0.02	0.01	0	1.07	1.52	0.33	0	0.07	1.64	14.49	1.94	0.12	3.45	0	1.37	0	24	10.27	-2.57	7.75	66.16	148.68	884.65	454.6	1123.94	713.2	937.86	504.94	1085.93	518.41
47.58	0	0.19	0.22	0.04	0.17	0.02	0.14	0.06	0.24	0.01	99.56	0.33	0	98.13	0.09	0.32	0.01	0.01	0.24	0.01	0	0	0.72	1.21	0.26	0	0.07	3.88	14.6	2.04	0.14	8.82	0	1.37	0	24	9.62	-2.19	8.02	65.75	146.51	884.83	456.13	1122.44	712.43	938.46	506.37	1084.41	519.11
47.614	0	0.18	0.22	0.03	0.16	0.02	0.13	0.06	0.27	0.01	99.56	0.33	0	98.37	0.06	0.28	0.01	0.01	0.27	0.01	0	0	0.53	0.84	0.18	0	0.09	7.99	10.57	2	0.21	7.34	0.01	1.27	0	24	9.12	-1.51	8.24	65.54	143.95	884.51	457.37	1120.51	712.24	938.78	506.43	1082.08	520.09
47.647	0	0.17	0.22	0.03	0.15	0.02	0.13	0.06	0.33	0.01	99.56	0.33	0	97.88	0.05	0.26	0.01	0.01	0.33	0.01	0	0	0.38	0.76	0.19	0	0.11	8	8.5	1.67	0.2	3.47	0.01	1.31	0	24	7.69	-2.84	7.82	65.4	143.72	884.62	458.54	1118.1	710.61	937.25	506.17	1080.29	520.18
47.68	0	0.18	0.23	0.03	0.15	0.02	0.13	0.06	0.39	0.01	99.54	0.33	0	97.02	0.05	0.23	0.01	0.01	0.39	0.01	0.01	0	0.51	0.66	0.23	0	0.2	11.88	7.45	1.56	0.25	8.36	0.01	1.8	0	24	6.04	-4.58	6.37	65.05	142.27	886.14	460.81	1116.64	709.95	936.23	507.85	1078	519.81
47.714	0	0.17	0.25	0.03	0.14	0.02	0.13	0.06	0.43	0.01	99.49	0.33	0	97.45	0.04	0.17	0.01	0.01	0.43	0	0.01	0	0.59	0.62	0.37	0	0.39	11.42	5.28	1.21	0.34	5.59	0.01	2.63	0	24	5.22	-3.79	5.34	64.84	142.23	887.19	462	1115.43	707.94	935.05	508.46	1076.76	520.58
47.747	0	0.17	0.24	0.03	0.14	0.02	0.13	0.06	0.56	0.01	99.52	0.33	0	96.59	0.02	0.13	0.01	0	0.56	0	0.01	0	0.79	0.66	0.67	0	0.8	11.54	4.58	1.03	0.35	6.99	0.01	2.13	0	24	8.16	-5.28	5.4	64.76	140.23	887.45	462.8	1113.9	707.64	935.41	509.58	1075.1	521.87
47.781	0	0.18	0.24	0.03	0.14	0.03	0.13	0.06	0.67	0.01	99.51	0.33	0	96.7	0.02	0.12	0	0	0.67	0	0.01	0	0.91	0.42	0.73	0	1.1	18.13	3.69	1.02	0.45	1.28	0.02	2.22	0	24	4.65	-5.11	4.73	64.72	140.28	887.4	462.67	1114.33	706.4	934.87	508.51	1074.56	521.38
47.814	0	0.2	0.26	0.03	0.14	0.03	0.13	0.06	0.74	0.01	99.49	0.47	0	97.97	0.02	0.13	0	0	0.74	0	0.01	0	1.05	0.3	1.16	0	1.56	24.31	2.81	0.99	0.46	0.38	0.02	2.75	0	24	6.98	-2.61	5.06	65.73	138.56	885.66	461.59	1112.87	706.81	934.47	508.12	1072.44	520.88
47.847	0	0.23	0.29	0.03	0.14	0.03	0.13	0.06	0.83	0.01	99.42	1.07	0	98.31	0.04	0.16	0	0	0.83	0	0.01	0	1.58	0.31	1.75	0	2.33	35.81	1.74	0.81	0.44	0.51	0.02	3.95	0	24	4.87	-1.69	5.83	66.64	137.33	883.96	461.06	1110.08	705.36	933.6	506.87	1070.43	518.58
47.881	0	0.23	0.33	0.03	0.14	0.03	0.14	0.06	0.72	0.01	99.34	1.18	0	96.66	0.05	0.21	0	0	0.72	0	0.01	0	1.77	0.22	2.76	0	2.75	37.29	1.04	0.59	0.46	0.21	0.03	5.2	0	24	6.18	-5.17	6.15	67.1	142.34	881.92	458.58	1109.2	704.01	930.1	505.22	1071.97	516.77
47.914	0	0.22	0.35	0.03	0.14	0.03	0.14	0.06	0.68	0.01	99.3	0.97	0	97.73	0.07	0.24	0	0	0.68	0	0.01	0	2.63	0.21	3.08	0	3.2	34.51	0.7	0.48	0.39	0.14	0.03	5.7	0	24	9.46	-3.18	8.04	67.28	137.09	880.13	457.57	1107.34	703.76	932.84	504.23	1069.24	517.91
47.947	0	0.21	0.38	0.03	0.13	0.02	0.14	0.06	0.58	0.01	99.23	0.75	0	97.06	0.08	0.25	0	0	0.58	0	0.01	0	3.2	0.22	4.05	0	2.86	30.96	0.38	0.35	0.33	0.65	0.04	6.61	0	24	10.44	-4.51	6.75	67.48	138.05	879.91	457.76	1106.37	703.78	930.33	505.36	1067.88	517.04
47.981	0	0.22	0.57	0.03	0.13	0.03	0.14	0.06	0.63	0.01	98.86	0.91	0	96.28	0.1	0.25	0	0	0.63	0	0.01	0	4.96	0.28	4.86	0	2.5	33.72	0.17	0.24	0.31	0.65	0.06	10.31	0	24	9.97	-5.73	5.88	67.35	138.86	879.63	457.77	1105.21	702.7	928.22	505.89	1066.72	515.8
48.014	0	0.3	1.89	0.03	0.13	0.03	0.14	0.06	1.07	0.01	96.22	4.38	0	96.7	0.14	0.25	0	0	1.07	0.01	0.01	0	8.43	0.33	5.09	0	2.63	53.9	0.17	0.25	0.31	1.92	0.06	21.75	0	24	12.11	-5.12	6.18	66.81	135.18	881.41	459.85	1103.89	702.2	930.49	507.76	1065.29	517.81
48.047	0	0.4	5.68	0.03	0.14	0.03	0.15	0.06	1.74	0.02	88.64	18.76	-3.32	95.99	0.17	0.27	0.01	0	1.74	0.01	0.02	0	11.51	0.48	8.03	0	3.48	73.35	0.12	0.19	0.27	2.49	0.08	32.5	0	24	8.91	-6.12	4.46	66.49	137.27	885.13	462.47	1105.21	701.29	930.13	509.84	1067.16	517.94
48.081	0	0.42	4.66	0.03	0.13	0.03	0.16	0.06	2.82	0.05	90.68	24.26	-3.85	97.28	0.21	0.24	0.01	0	2.82	0.01	0.05	0	14.79	0.99	8.82	0	3.41	76.35	0.06	0.12	0.2	4.38	0.11	30.54	0	24	9.03	-4.11	3.95	65.94	137.48	887.21	464.51	1105.19	700.58	930.55	511.63	1067.79	519.86
48.114	0	0.42	3.23	0.03	0.13	0.03	0.16	0.06	4.38	0.06	93.55	26.43	-2.92	97.98	0.18	0.22	0.01	0	4.38	0.01	0.06	0	13.24	1.11	7.94	0	3.67	76.21	0.07	0.14	0.21	4.28	0.12	26.95	0	24	9.56	-2.59	3.5	65.68	141.44	888.41	466.59	1103.98	698.42	928.27	512.77	1069.29	523.69
48.148	0	0.42	2.92	0.03	0.14	0.04	0.18	0.06	7.23	0.06	94.17	28.8	-1.71	98.63	0.15	0.15	0.01	0	7.23	0.02	0.06	0.01	16.23	1.85	8.93	0	5.07	74.84	0.05	0.14	0.21	6.08	0.18	25.99	0	24	7.91	0.61	3.02	65.53	141.85	889.74	469.59	1101.78	697.3	927.1	515.61	1068.68	524.36
48.181	0	0.45	1.77	0.04	0.14	0.03	0.19	0.06	5.85	0.05	96.47	32.32	-4.03	98	0.13	0.11	0.01	0	5.85	0.03	0.05	0.01	11.58	2.14	12.5	0	6.73	78.29	0.04	0.13	0.19	7.65	0.2	21.17	0	24	9.49	2.54	2.96	65.31	142.86	890.16	474.66	1097.86	698.3	924.8	521	1067.49	527.91
48.214	0	0.5	1.04	0.04	0.14	0.03	0.2	0.06	5.71	0.05	97.92	42.58	-5.78	98.32	0.11	0.1	0.01	0	5.71	0.05	0.02	0	10.76	2.23	14.27	0	9.42	83.9	0.04	0.13	0.2	10.87	0.21	16.1	0	24	8.89	1.64	2.2	64.92	138.16	889.89	476.26	1095.3	697.11	924.83	522.16	1062.84	528.58
48.248	0	0.44	0.46	0.04	0.15	0.03	0.19	0.06	4.76	0.06	99.07	27.29	-4.2	98.37	0.09	0.1	0.01	0	4.76	0.06	0.03	0	7.43	2.26	13.45	0	10.72	76.38	0.03	0.14	0.23	6.17	0.31	8.54	0	24	7.35	1.51	2.79	64.73	136.69	889.37	479.68	1090.74	696.19	923.62	524.22	1060.18	530.24
48.281	0	0.38	0.27	0.04	0.15	0.03	0.19	0.06	3.36	0.06	99.24	12.75	-2.59	98.7	0.07	0.11	0.01	0	3.36	0.06	0.02	0	4.37	2.37	14	0	11.06	66.04	0.03	0.12	0.24	2.71	0.34	3.35	0	24	5.84	0.36	1.21	64.57	135.1	888.19	480.35	1089.92	695.86	921.7	525.17	1056.69	530.89
48.314	0	0.33	0.22	0.04	0.14	0.03	0.2	0.06	3.43	0.06	99.34	6.56	-0.54	98.06	0.05	0.13	0.01	0	3.43	0.06	0.02	0	3.11	3.35	13.24	0	9.46	56.84	0.03	0.11	0.24	1.96	0.4	1.65	0	24	5.2	2.37	1.41	64.4	136.24	886.19	481.18	1088.19	696.76	919.55	525.72	1055.64	531.97
48.348	0	0.28	0.21	0.04	0.14	0.03	0.21	0.06	2.71	0.04	99.44	2.58	0	97.47	0.05	0.15	0.01	0	2.71	0.04	0.02	0	2.05	4.31	14.56	0	10.19	45.46	0.04	0.1	0.25	3.14	0.44	1.15	0	18	4.85	3.74	0.95	64.44	132.37	884.74	481.65	1087.78	698.94	920.08	526.67	1052.35	531.68
48.381	0	0.33	0.2	0.04	0.14	0.03	0.22	0.06	2.26	0.03	99.34	5.38	-1.92	97.33	0.04	0.16	0.01	0	2.26	0.03	0.01	0	1.97	4	17.62	0	10.34	55.39	0.04	0.09	0.28	3.79	0.45	0.78	0	18	4.97	4.03	0.89	64.52	134.27	882.13	482.26	1086.39	700.62	917.07	527.6	1051.24	532.87
48.415	0	0.27	0.19	0.04	0.14	0.03	0.21	0.06	1.92	0.03	99.45	2.48	0	97.72	0.03	0.27	0.01	0	1.92	0.03	0.01	0	2.27	5.17	12.94	0	8.92	45.7	0.07	0.12	0.31	1.66	0.55	0.42	0	18	5.09	3.22	2.28	64.91	133.99	877.55	483.96	1081.91	703.75	914.09	528.98	1047.99	533.74
48.448	0	0.27	0.19	0.04	0.14	0.03	0.22	0.06	1.5	0.02	99.46	2.17	0	98.57	0.03	0.36	0.01	0	1.5	0.02	0.01	0	2.7	6.01	13.79	0	8.76	44.43	0.08	0.11	0.36	2.81	0.56	0.33	0	18	6	0.84	1.59	65.43	133.64	876.82	484.43	1079.82	702.73	912.07	530.07	1045.67	533.57
48.481	0	0.35	0.19	0.04	0.14	0.03	0.22	0.06	1.25	0.01	99.31	7.39	-3.27	97.02	0.03	0.41	0.01	0	1.25	0.01	0.01	0	3.62	5.61	14.22	0	8.99	60.63	0.08	0.1	0.37	98.83	0.51	0.46	0	18	2.94	4.58	1.52	66.03	137.62	875.35	486.14	1077.44	702.02	908.18	530.97	1045.75	534.87
48.515	0	0.36	0.2	0.04	0.14	0.03	0.22	0.06	1.02	0.01	99.27	9.08	-4.04	96.58	0.03	0.53	0	0.01	1.02	0.01	0.01	0	4.76	5.44	14.44	0.01	9.61	63.65	0.08	0.09	0.4	99.62	0.54	0.65	0	18	6.87	5.3	1.96	66.47	138.6	872.13	487.76	1074.22	704	905.02	532.55	1043.46	539.25
48.548	0	0.42	0.2	0.04	0.15	0.03	0.22	0.06	0.94	0.02	99.15	17.69	-6.51	96.53	0.04	0.72	0	0.01	0.94	0.02	0.02	0	8.21	5.05	16.1	0.01	9.92	73.27	0.1	0.09	0.39	99.6	0.56	1.07	0	18	6.35	5.38	1.37	66.71	135.81	868.99	487.33	1072.15	705.16	903.14	532.88	1038.86	537.73
48.581	0	0.45	0.21	0.04	0.14	0.03	0.22	0.06	0.94	0.03	99.1	22.86	-7.52	97.16	0.05	0.68	0.01	0.01	0.94	0.03	0.03	0	13.08	5.29	15.92	0.01	9.15	77.26	0.1	0.08	0.37	96.45	0.52	1.46	0	18	5.38	4.34	2.17	66.66	135.37	865.2	487.8	1068.57	705.73	900.52	532.24	1035.73	538.75
48.615	0	0.39	0.22	0.04	0.14	0.03	0.21	0.06	1.14	0.05	99.22	12.47	-4.8	96.42	0.06	0.71	0	0.01	1.14	0.04	0.05	0	18.4	4.12	15.46	0.02	7.6	67.94	0.1	0.06	0.4	45.23	0.5	1.97	1	24	6.84	5.54	1.64	66.68	135.66	864.26	488.29	1066.96	706.62	898.51	534.45	1034.15	537.27
48.648	0	0.35	0.23	0.04	0.14	0.03	0.21	0.06	1.48	0.06	99.29	8.14	-3.08	96.28	0.06	0.77	0	0	1.48	0.06	0.04	0	21.24	4.09	15.06	0.03	6.38	61.68	0.09	0.06	0.36	7.57	0.52	2.22	0	24	6.76	5.73	1.3	66.57	136.46	862.2	489.67	1063.87	706.85	895.17	536.24	1031.63	537.72
48.681	0	0.38	0.25	0.05	0.14	0.03	0.24	0.06	1.6	0.08	99.24	8.4	-5.17	95.9	0.08	0.63	0.01	0	1.6	0.08	0.03	0	18.52	4.28	23.5	0.05	5.75	62	0.09	0.06	0.34	1.95	0.47	2.85	0	24	5.32	6.24	1.87	66.52	135	859.55	490.78	1061.04	707.61	893.77	536.64	1028.75	538.5
48.715	0	0.47	0.29	0.06	0.14	0.03	0.27	0.06	2.1	0.14	99.06	19.64	-8.56	96.65	0.09	0.62	0	0	2.1	0.14	0.04	0	22.96	4.94	26.43	0.12	5.86	73.7	0.09	0.05	0.31	52.35	0.44	4.3	0	24	5.69	5.2	1.16	66.75	132.38	858.62	491.69	1060.06	708.84	893.35	537.86	1025.72	538.96
48.748	0	0.56	0.34	0.06	0.14	0.03	0.27	0.06	2.48	0.25	98.88	39.56	-11.11	96.67	0.14	0.62	0	0	2.48	0.25	0.05	0.01	25.54	4.86	26.47	0.13	5.66	85.59	0.08	0.06	0.29	99.68	0.44	5.82	0	24	6.99	5.15	0.61	67.01	132.08	857.68	493.7	1058.51	710.56	891.69	540.78	1023.78	540.39
48.782	0	0.66	0.42	0.06	0.14	0.03	0.28	0.06	2.03	0.39	98.68	57.78	-14.18	97.63	0.18	0.54	0.01	0	2.03	0.39	0.08	0	29.08	5.11	28.44	0.3	5.55	95.21	0.07	0.07	0.24	99.8	0.36	7.8	0	24	6.26	3.4	0.56	66.81	133.12	856.38	494.63	1057.65	711.5	890	541.61	1023.12	541.47
48.815	0	0.64	0.62	0.06	0.14	0.03	0.26	0.06	1.83	0.42	98.72	55.01	-13.18	97.28	0.21	0.46	0.01	0	1.83	0.42	0.09	0.01	25.48	4.28	25.89	0.38	5.46	94	0.07	0.08	0.22	99.71	0.32	11.34	0	24	4.43	4.11	0.63	66.72	135.86	855.05	496.66	1055.65	712.18	887.04	543.54	1022.9	542.49
48.848	0	0.57	0.83	0.05	0.14	0.03	0.24	0.06	1.31	0.41	98.34	42.95	-11.1	97.83	0.24	0.46	0.01	0	1.31	0.41	0.08	0.01	18.87	4.04	21.6	0.44	5.5	88.48	0.09	0.09	0.22	93.42	0.3	14.15	0	24	4.01	2.96	0.48	66.44	136.23	854.85	497.46	1055.34	712.44	886.42	544.07	1022.65	543.58
48.882	0	0.54	0.98	0.05	0.14	0.03	0.25	0.06	1.44	0.45	98.04	32.82	-10.41	98.78	0.27	0.28	0.01	0	1.44	0.45	0.16	0.01	13.79	4.06	24.4	0.53	6.9	82.98	0.07	0.08	0.24	8.51	0.37	15.72	1	30	0.01	-0.03	-0.15	66.3	137.02	856.37	499.43	1051.79	706.9	884.27	544.67	1021.29	543.61
48.915	0	0.18	0.43	0.06	0.13	0.03	0.24	0.06	1.24	0.34	99.14	0.52	0	98.09	0.3	0.23	0.01	0	1.24	0.34	0.32	0.01	6.69	3.26	25.08	0.69	2.85	8.86	0.06	0.07	0.51	0.21	0.42	7.93	0	30	-7.34	2.29	-0.59	67.51	133.04	861.98	501.84	1044.1	691.82	884.86	542.49	1017.9	542.88
48.948
48.982
49.015
49.048
49.082
49.115
49.149
49.182
49.215
49.249
49.282
49.315
49.349
49.382
49.416
49.449
49.482
49.516
49.549
49.582
49.616
49.649
49.682
49.716
49.749
49.783
49.816
49.849
49.883
49.916
49.949
49.983
50.016
50.049
50.083
50.116
50.15
50.183
50.216
50.25
50.283
50.316
50.35
50.383
50.417
50.45
50.483
50.517
50.55
50.583	0	0.54	0.23	0.04	0.15	0.03	0.22	0.06	1.58	0.04	98.93	47.8	-9.91	98.74	0.1	0.21	0.01	0	1.58	0.03	0.03	0.01	19.39	6.21	12.49	0.04	12.45	90.66	0	0.04	0.05	23.37	0.46	1.97	0	30	-3.17	-0.21	6.47	72.56	126.51	937.75	541.03	1124.18	737.75	973.47	574.93	1098.92	591.25
50.617	0	0.34	0.26	0.03	0.15	0.03	0.41	0.06	1.27	0.02	99.18	8	-7	96	0.09	0.42	0.01	0.01	1.27	0.02	0.01	0	13.8	19.35	7.54	0.02	13.55	61.67	0.01	0.11	0.11	4.86	0.26	2.95	0	30	6.15	-6.1	8.05	73.33	132.43	928.67	532.77	1132.1	750.23	971.52	574.2	1103.33	587.05
50.65	0	0.3	0.29	0.03	0.15	0.03	0.54	0.06	1.13	0.02	98.92	4.15	-7.16	98.38	0.07	0.45	0.01	0.01	1.13	0.01	0.02	0	9.09	23.97	9.15	0.01	11.63	53.12	0.02	0.27	0.25	29.12	0.17	4.01	0	30	5.2	-1.46	9.25	73.25	131.38	926.8	529.85	1135.44	752.98	974.09	571.38	1104.66	586.05
50.683	0	0.27	0.34	0.03	0.15	0.03	0.27	0.06	0.89	0.02	99.33	2.44	-1.24	98.42	0.08	0.6	0	0.01	0.89	0.01	0.01	0	13.15	11.87	7.22	0.02	11.32	46.56	0.03	0.32	0.31	22.25	0.11	5.44	0	30	2.36	-1.35	8.92	73.25	136.38	930.1	528.97	1141.46	754.49	976.32	569.18	1111.66	585.97
50.717	0	0.23	0.47	0.03	0.15	0.03	0.23	0.06	0.62	0.02	99.06	1.08	0	98.75	0.08	0.49	0	0.02	0.62	0	0.01	0	12.36	8.55	7.31	0.02	10.1	36.1	0.04	0.36	0.5	33.04	0.08	8.59	0	30	3.77	-0.17	9.59	73.02	133.13	931.55	527.94	1145.02	756.6	980.99	568.67	1113.02	585.83
50.75	0	0.29	0.65	0.03	0.15	0.02	0.2	0.06	0.55	0.03	98.7	3.93	-0.98	98.35	0.08	0.47	0	0.02	0.55	0	0.01	0	12.12	6.45	6.96	0.03	9.59	53	0.04	0.53	0.71	36.35	0.07	11.66	0	30	4.67	-1.56	10.24	73.14	133.9	932.83	527.38	1148.37	757.81	983.63	569.05	1116.42	586.27
50.784	0	0.4	0.79	0.03	0.15	0.03	0.19	0.06	0.62	0.03	98.41	18.14	-5.52	98.29	0.1	0.55	0	0.03	0.62	0	0.01	0	10.77	5.54	7.26	0.03	9.11	73.96	0.03	0.55	0.84	65.59	0.07	13.58	0	30	2.87	-1.74	9.81	72.84	135.6	936.4	528.17	1151.6	758.43	985.94	568.03	1120.2	587.04
50.817	0	0.4	1.08	0.03	0.14	0.03	0.18	0.06	0.67	0.04	97.85	17.23	-4.74	97.85	0.11	0.65	0	0.03	0.67	0	0.01	0	11.49	4.33	6.61	0.04	8.01	73.13	0.04	0.51	0.8	36.59	0.07	16.48	0	30	-1.01	-2.91	8.51	72.39	136.94	940.95	529.45	1155.49	757.74	987.97	569.86	1124.03	585.44
50.85	0	0.46	2.4	0.03	0.14	0.03	0.17	0.06	0.87	0.03	95.2	32.02	-6.68	96.91	0.14	0.79	0	0.04	0.87	0	0.02	0	11.2	3.72	6.38	0.03	7.57	83.1	0.03	0.45	0.85	76.56	0.07	24.19	0	30	1.05	-4.78	8.53	72.54	138.4	941.85	529.49	1156.15	758.01	988.16	569.81	1125.56	586.44
50.884	0	0.48	7.23	0.03	0.14	0.03	0.17	0.06	1.05	0.04	85.54	38.19	-7.23	96.27	0.17	0.87	0	0.05	1.05	0	0.03	0	14.79	3.26	6.59	0.04	7.09	86.28	0.03	0.47	0.89	77.68	0.07	35.06	0	30	1.06	-5.75	7.85	72.35	137.2	944.44	530.18	1158.21	758.87	990.25	570.29	1126.52	586.3
50.917	0	0.45	13.74	0.03	0.15	0.03	0.17	0.06	0.98	0.05	72.51	31.91	-6.13	94.68	0.21	1.08	0	0.07	0.98	0	0.02	0	16.17	3.15	5.29	0.05	6.65	82.82	0.03	0.53	0.91	65.73	0.08	41.85	0	30	0.99	-7.61	7.57	72.34	138.21	945.38	531.05	1157.11	756.81	989.46	570.45	1126.63	587.4
50.95	0	0.37	11.42	0.03	0.15	0.03	0.16	0.06	1.03	0.06	77.16	15.64	-3.03	94.18	0.19	1.31	0	0.07	1.03	0.01	0.03	0	13.62	2.8	4.22	0.06	6.31	71.05	0.04	0.56	0.82	78.21	0.08	39.91	0	30	1.33	-8.08	7.58	72.25	137.92	947.31	531.61	1158.26	756.87	991.09	571.23	1128.07	587.3
50.984	0	0.33	10.68	0.03	0.15	0.03	0.16	0.06	1.22	0.06	78.65	8.99	-0.94	93.44	0.19	1.8	0	0.1	1.22	0.01	0.03	0	17.64	2.69	3.97	0.06	7.85	62.73	0.04	0.49	0.83	84.14	0.1	39.32	0	30	0.79	-8.72	7.13	72.02	134.78	947.8	531.54	1157.72	755.94	991.95	571.36	1125.94	585.93
51.017	0	0.26	9.54	0.03	0.16	0.03	0.15	0.06	1.41	0.07	80.92	3.39	0	94.21	0.19	2.34	0	0.13	1.41	0.01	0.03	0	20.64	2.41	3.56	0.07	9.11	49.32	0.05	0.44	0.77	68.71	0.11	38.28	0	30	0.95	-8.05	6.55	71.99	137.84	947.05	531.2	1157.15	754.98	989.3	571.04	1126.27	586.54
51.05	0	0.24	12.28	0.03	0.16	0.03	0.15	0.06	2.15	0.1	75.45	2.46	0	92.21	0.17	2.61	0	0.13	2.15	0.02	0.04	0	28.55	1.92	2.83	0.1	11.51	44.95	0.06	0.43	0.77	90.83	0.14	41.03	0	30	1.35	-9.65	6.12	72.09	138.8	946.42	531.27	1157.3	755.54	988.17	571.35	1126.06	587.23
51.084	0	0.29	9.85	0.03	0.17	0.03	0.14	0.07	3.03	0.12	80.3	6.8	0	93.98	0.16	3.29	0	0.15	3.03	0.03	0.04	0	28.51	1.88	2.55	0.12	13.83	57.47	0.09	0.49	0.87	96.99	0.15	38.87	0	30	1.32	-8.26	6.52	71.92	140.46	945.14	531.33	1155.21	754.69	986.18	571.07	1125.69	587.4
51.117	0	0.24	6.49	0.03	0.17	0.03	0.14	0.07	3.11	0.12	87.01	2.57	0	94.51	0.12	3.7	0	0.14	3.11	0.04	0.04	0	25.13	1.77	1.94	0.12	12.54	44.4	0.11	0.41	0.87	99.09	0.17	34.71	0	30	1.52	-7.77	5.5	71.85	139.98	945.01	531.98	1154.73	754.73	984.94	572.37	1124.08	587.72
51.151	0	0.22	2.55	0.03	0.17	0.03	0.13	0.07	1.87	0.08	94.9	1.88	0	95.52	0.08	4.34	0	0.11	1.87	0.03	0.02	0	19.33	1.11	1.53	0.2	9.55	39.79	0.13	0.33	0.9	99.52	0.18	25.69	0	30	-3.07	-6.7	4.89	71.1	138.82	945.07	532.4	1153.96	753.37	984.39	572.29	1122.56	585.7
51.184	0	0.21	1.44	0.03	0.17	0.03	0.13	0.07	1.31	0.06	97.12	1.47	0	97.3	0.06	4.22	0	0.11	1.31	0.03	0.02	0	19.67	0.96	1.32	0.2	9.4	36.75	0.1	0.27	0.88	98.5	0.22	20.18	0	30	-5.07	-4.08	4.39	70.94	140.51	945.38	534.24	1152.06	752.04	982.25	573.82	1122.19	586.42
51.217	0	0.19	1.38	0.02	0.16	0.03	0.13	0.06	0.91	0.05	97.24	0.93	0	96.95	0.05	3.32	0	0.1	0.91	0.03	0.02	0	15.99	0.75	1.2	0.16	7.73	31.35	0.1	0.24	0.82	99.25	0.22	19.58	0	30	-4.55	-4.7	2.74	70.4	140.02	943.9	535.08	1150.05	751.43	978.92	575.53	1118.43	587.43
51.251	0	0.18	0.9	0.02	0.15	0.03	0.13	0.06	0.86	0.04	98.2	0.58	0	97.24	0.04	3.02	0	0.08	0.86	0.04	0.03	0	10.78	0.5	0.81	0.19	4.99	24.95	0.1	0.19	0.63	99.58	0.31	15.52	0	30	-2.63	-4.19	2.48	70.37	140.55	942.67	536.92	1148.31	753.14	976.88	578.14	1116.98	589.39
51.284	0	0.17	0.76	0.02	0.14	0.03	0.13	0.06	1.18	0.04	98.47	0.48	0	96.9	0.03	2.72	0	0.06	1.18	0.04	0.04	0	7.55	0.4	0.56	0.22	3.58	22.59	0.1	0.17	0.58	99.94	0.34	13.91	0	30	-2.42	-4.79	2.34	69.99	140.89	941.5	538.09	1146.92	754.59	975.19	580.09	1115.78	589.35
51.317	0	0.18	0.54	0.02	0.14	0.03	0.13	0.06	1.45	0.04	98.91	0.59	0	96.7	0.02	2.35	0	0.04	1.45	0.04	0.04	0	4.81	0.3	0.46	0.24	2.59	25.87	0.1	0.14	0.54	99.94	0.38	10.63	0	30	-3.55	-5.1	3.13	69.95	140.89	940.61	539.76	1145.9	756.29	975.11	580.94	1115.65	590.7
51.351	0	0.18	0.48	0.02	0.14	0.03	0.13	0.06	1.43	0.04	99.04	0.59	0	96.73	0.02	1.56	0	0.03	1.43	0.04	0.02	0	3.62	0.24	0.41	0.28	1.96	26.55	0.12	0.1	0.47	99.95	0.47	9.28	0	30	-5.1	-5.07	3.93	69.87	139.92	939.12	540.35	1144.5	756.75	975.07	580.21	1114.52	591.63
51.384	0	0.23	0.48	0.02	0.13	0.03	0.13	0.06	1.07	0.03	99.04	1.7	0	94.88	0.01	1.35	0	0.03	1.07	0.03	0.01	0	3.98	0.23	0.43	0.25	1.87	41.47	0.1	0.09	0.48	99.96	0.43	9.25	0	30	-3.21	-7.41	3.8	69.88	141.47	938.18	539.91	1146.44	759.92	974.62	581.04	1115.67	591.93
51.418	0	0.22	0.45	0.02	0.13	0.03	0.13	0.06	0.63	0.02	99.11	1.44	0	95.74	0.01	1.04	0	0.03	0.63	0.02	0	0	2.71	0.17	0.35	0.26	1.73	39.72	0.13	0.06	0.4	99.89	0.47	8.49	0	30	-2.76	-6.44	4.35	70.01	141.22	937.27	538.79	1149.14	763.49	976.26	580.47	1117.05	591.47
51.451	0	0.25	0.54	0.02	0.13	0.03	0.13	0.06	0.89	0.03	98.92	2.53	0	96.41	0.02	0.98	0	0.04	0.89	0.03	0.01	0	2.63	0.17	0.36	0.27	1.63	46.93	0.12	0.05	0.38	100	0.52	10.36	0	30	-4.12	-5.55	4.83	70.01	143.52	936.41	537.99	1150.07	763.42	975.87	578.46	1118.68	592.67
51.484	0	0.28	0.77	0.02	0.13	0.03	0.13	0.06	1.59	0.04	98.46	4.71	0	95.9	0.03	1.05	0	0.06	1.59	0.04	0.01	0	3.54	0.18	0.39	0.33	1.85	54.3	0.15	0.06	0.33	99.99	0.55	13.71	0	30	-4.55	-6.24	4.42	69.9	142.31	936.18	537.71	1151.34	764.51	976.5	578.4	1118.1	592.63
51.518	0	0.27	1.03	0.02	0.13	0.03	0.13	0.06	2.87	0.05	97.94	4.67	0	94.46	0.04	1.17	0.01	0.08	2.87	0.05	0.02	0	3.61	0.16	0.44	0.42	2.09	52.92	0.19	0.05	0.28	100	0.54	16.53	0	30	-2.9	-7.82	4.59	69.96	140.47	936.99	538.57	1151.6	765.23	978.11	579.22	1117.8	594
51.551	0	0.32	1.29	0.02	0.14	0.03	0.13	0.06	5.2	0.05	97.42	12.38	0	94.52	0.05	1.45	0.01	0.11	5.2	0.05	0.04	0	3.75	0.18	0.62	0.41	2.36	63.78	0.19	0.05	0.25	100	0.47	18.66	0	30	-1.86	-7.76	4.4	69.94	141.39	936.93	539.3	1151.65	765.99	977.48	580.2	1118.06	595.43
51.584	0	0.32	1.69	0.02	0.14	0.04	0.13	0.06	6.06	0.06	96.63	13.03	0	94.77	0.06	1.74	0.01	0.17	6.06	0.06	0.05	0	3.53	0.18	0.75	0.52	2.73	63.66	0.21	0.05	0.26	100	0.48	21.31	0	30	-2.28	-7.52	4.65	69.84	142.32	937.6	539.74	1152	766.48	977.77	580.86	1119.39	594.88
51.618	0	0.3	1.86	0.02	0.14	0.03	0.13	0.06	4.07	0.07	96.28	7.75	0	94.73	0.07	2.04	0.01	0.22	4.07	0.05	0.03	0	2.99	0.13	0.75	0.61	2.75	58.45	0.16	0.04	0.24	99.99	0.41	22.26	0	30	-4.45	-7.55	4.13	68.94	142.06	939.21	540.49	1152.98	766.43	978.51	581.98	1120.1	593.47
51.651	0	0.3	2.06	0.02	0.14	0.03	0.13	0.06	2.79	0.08	95.87	7.15	0	94.58	0.08	2.54	0.01	0.31	2.79	0.06	0.03	0	2.75	0.14	0.8	0.75	2.59	58.64	0.17	0.04	0.24	99.99	0.39	23.37	0	30	-3.98	-7.71	4.27	68.2	142.79	939.39	540.88	1152.32	766.05	978.07	582.34	1120.4	593.8
51.684	0	0.22	2.49	0.02	0.15	0.03	0.13	0.06	2.06	0.1	95.01	1.73	0	96.16	0.1	2.86	0.01	0.39	2.06	0.06	0.02	0	3.13	0.14	0.84	0.73	2.62	40.2	0.16	0.03	0.22	99.99	0.39	25.26	0	30	-3.97	-5.9	4.17	67.3	141.88	938.36	540.54	1152.07	766.37	977.81	581.87	1119.16	594.19
51.718	0	0.18	2.35	0.02	0.14	0.03	0.12	0.06	1.15	0.07	95.3	0.58	0	97.47	0.07	2.82	0.01	0.3	1.15	0.04	0.02	0	2.28	0.16	0.64	0.93	1.96	25.23	0.24	0.03	0.2	99.97	0.35	24.66	0	30	-4.03	-3.73	4.12	65.85	143.19	937.91	541.64	1150.81	766.5	976.29	582.99	1118.97	595.19
51.751	0	0.17	1.13	0.02	0.14	0.03	0.12	0.06	0.99	0.05	97.74	0.4	0	96.63	0.05	2.74	0.01	0.19	0.99	0.02	0.02	0	1.23	0.16	0.59	0.77	1.28	20.18	0.24	0.03	0.2	100	0.32	17.6	0	30	-5.18	-5.21	3.18	65.02	144.93	937.8	543.2	1148.63	764.71	973.22	584.59	1117.7	595.94
51.785	0	0.15	0.9	0.02	0.14	0.03	0.12	0.06	0.9	0.04	98.2	0.33	0	96.78	0.04	2.52	0.01	0.13	0.9	0.02	0.02	0	0.83	0.22	0.46	0.69	0.91	13.72	0.32	0.02	0.19	100	0.25	15.35	0	30	-5.44	-4.98	2.61	64.66	143.28	937.46	543.07	1150.54	766.93	974.16	585.06	1117.01	596.04
51.818	0	0.15	0.56	0.02	0.14	0.03	0.13	0.06	0.68	0.03	98.88	0.33	0	96.28	0.03	1.96	0.01	0.07	0.68	0.01	0.01	0	0.66	0.2	0.31	0.63	0.52	10.54	0.38	0.02	0.16	100	0.2	10.65	0	30	-5.89	-5.73	3.01	64.18	144.54	937.45	545.78	1148.25	767.12	972.82	587.19	1116.95	598.02
51.851	0	0.15	0.52	0.02	0.13	0.03	0.13	0.06	0.9	0.03	98.95	0.33	0	97.01	0.03	1.47	0.01	0.05	0.9	0.01	0.02	0	0.38	0.17	0.22	0.62	0.27	12.92	0.37	0.02	0.18	100	0.19	9.93	0	30	-7	-4.61	2.91	63.79	146.46	938.38	547.98	1148.01	767.92	972.09	589.57	1118.25	598.96
51.885	0	0.15	0.56	0.02	0.13	0.03	0.13	0.06	0.93	0.03	98.88	0.33	0	96.76	0.03	1.45	0.02	0.03	0.93	0.01	0.02	0	0.39	0.14	0.17	0.88	0.19	10.77	0.58	0.02	0.17	100	0.18	10.56	0	30	-4.51	-5.02	2.91	63.63	140.21	939.22	549.9	1146.16	767.76	974.66	590.95	1114.48	601.37
51.918	0	0.14	0.41	0.02	0.13	0.03	0.13	0.06	0.75	0.02	99.18	0.33	0	96.2	0.02	1.28	0.02	0.02	0.75	0.01	0.02	0	0.22	0.11	0.09	0.88	0.11	5.36	0.64	0.02	0.18	100	0.17	7.56	0	30	-5.67	-5.84	2.19	63.31	143.82	940.51	553.66	1144.39	768.1	971.73	595.87	1115.41	602.02
51.951	0	0.13	0.33	0.02	0.13	0.03	0.13	0.06	1.03	0.03	99.35	0.33	0	96.67	0.02	1.28	0.03	0.01	1.03	0.01	0.03	0	0.13	0.1	0.06	0.97	0.08	2.45	0.63	0.02	0.16	99.99	0.17	5.41	0	30	-7.75	-5.16	2.83	62.99	140.77	941.41	556.27	1140.56	765.15	972.5	596.12	1113.06	603.85
51.985	0	0.13	0.27	0.02	0.13	0.03	0.13	0.06	0.87	0.04	99.47	0.33	0	94.97	0.02	1.46	0.04	0.01	0.87	0.01	0.04	0	0.11	0.06	0.04	0.7	0.06	0.87	0.62	0.01	0.16	99.99	0.13	3.44	0	30	-8.7	-7.3	2.76	62.78	141.19	941.22	557.34	1140.45	766.03	972.03	597.14	1113.03	604.42
52.018	0	0.13	0.25	0.02	0.13	0.03	0.13	0.06	0.28	0.05	99.51	0.33	0	95.24	0.02	1.46	0.05	0.01	0.7	0.01	0.04	0	0.06	0.05	0.02	0.62	0.04	0.28	0.68	0.01	0.14	99.99	0.13	2.77	0	30	-7.51	-7.02	2.16	62.62	140.67	941.56	558.57	1140.82	767.32	971.97	599.07	1112.47	605.9
52.051	0	0.13	0.23	0.02	0.13	0.03	0.12	0.06	0.22	0.05	99.53	0.33	0	96.31	0.01	1.43	0.05	0.01	0.55	0.01	0.04	0	0.07	0.03	0.02	0.42	0.04	0.22	0.59	0.01	0.12	99.99	0.11	2.23	0	30	-7	-5.69	2.44	62.52	140.4	941.6	559.5	1140.34	767.91	972.24	599.72	1112.44	607.11
52.085	0	0.13	0.23	0.02	0.13	0.02	0.12	0.06	0.32	0.07	99.54	0.33	0	96.21	0.01	1.52	0.07	0.01	0.36	0.01	0.02	0	0.08	0.02	0.01	0.23	0.03	0.32	0.49	0.01	0.09	100	0.09	2.08	0	30	-7.75	-5.83	3.23	62.12	140.1	941.49	560.34	1139.5	768.06	972.78	599.55	1112.63	607.94
52.118	0	0.13	0.21	0.02	0.14	0.02	0.12	0.06	0.27	0.08	99.58	0.33	0	95.68	0.01	1.84	0.08	0.01	0.27	0.01	0.03	0	0.09	0.02	0.01	0.2	0.03	0.27	0.44	0.01	0.09	99.99	0.08	1.33	0	30	-6.81	-6.51	3.1	61.98	140.84	942.63	561.47	1138.73	767.23	972.45	600.87	1113.07	608.68
52.152	0	0.12	0.2	0.02	0.14	0.02	0.12	0.06	0.27	0.1	99.6	0.33	0	95.85	0.01	2.06	0.1	0.01	0.27	0.01	0.02	0	0.12	0.01	0.01	0.13	0.02	0.34	0.41	0	0.06	100	0.08	0.81	0	30	-3.89	-6.3	3.68	62.05	141.76	938.82	559.14	1140.43	771.79	971.63	599.52	1113.07	608.87
52.185	0	0.12	0.2	0.02	0.14	0.02	0.12	0.06	0.34	0.1	99.61	0.33	0	96.69	0.01	2.3	0.1	0.01	0.34	0.01	0.02	0	0.12	0.01	0.01	0.12	0.03	0.36	0.38	0.01	0.06	99.99	0.08	0.69	0	30	-6.06	-5.13	4.24	61.6	140.81	938.4	559.35	1141.3	773.05	972.98	598.7	1113.38	609.37
52.218	0	0.12	0.19	0.02	0.14	0.02	0.12	0.06	0.23	0.1	99.62	0.33	0	97.2	0.01	2.5	0.1	0.01	0.45	0.01	0.01	0	0.13	0.01	0.01	0.13	0.03	0.23	0.35	0.01	0.06	99.99	0.08	0.56	0	30	-5.45	-4.26	4.29	61.27	141.41	938.48	558.99	1143.18	775.16	973.72	599.11	1114.78	609.05
52.252	0	0.12	0.19	0.02	0.14	0.03	0.12	0.06	0.2	0.14	99.62	0.33	0	97.04	0.01	2.48	0.14	0.01	0.55	0.01	0.01	0	0.15	0.01	0.01	0.17	0.05	0.2	0.35	0.01	0.06	99.98	0.08	0.4	0	30	-5.53	-4.54	4.69	61.18	139.81	938.8	559.2	1142.78	774.7	974.9	598.65	1114.3	609.43
52.285	0	0.12	0.19	0.02	0.14	0.03	0.12	0.06	0.27	0.13	99.63	0.33	0	96.38	0.01	2.82	0.13	0.01	0.56	0.01	0.01	0	0.26	0.01	0.02	0.18	0.07	0.27	0.32	0.01	0.06	99.97	0.08	0.38	0	30	-5.42	-5.59	4.46	60.98	138.8	938.68	559.25	1143.22	775.07	975.3	598.61	1113.62	610.04
52.318	0	0.12	0.18	0.02	0.14	0.03	0.12	0.06	0.42	0.15	99.63	0.33	0	96.02	0	3.14	0.15	0.01	0.6	0.01	0.01	0	0.22	0.02	0.05	0.17	0.1	0.42	0.27	0.01	0.06	99.89	0.08	0.29	0	30	-3.44	-6.08	5.31	61.15	136.53	936.97	558.94	1141.89	776.32	975.77	598.32	1111.78	610.23
52.352	0	0.12	0.18	0.02	0.14	0.03	0.12	0.06	0.68	0.17	99.64	0.33	0	97.08	0	3.66	0.17	0.01	0.68	0.01	0.01	0	0.19	0.02	0.08	0.19	0.16	0.76	0.27	0.01	0.06	99.99	0.1	0.23	0	30	-4.78	-4.47	4.77	61.13	139.07	939.65	559.04	1144.34	776.11	976.5	599.21	1115.24	608.67
52.385	0	0.12	0.18	0.02	0.15	0.03	0.12	0.07	0.8	0.14	99.64	0.33	0	96.57	0	3.92	0.16	0.02	0.8	0.01	0.01	0	0.14	0.03	0.15	0.18	0.22	0.92	0.26	0.01	0.06	99.91	0.1	0.19	0	30	-2.5	-5.31	6.08	61.12	135.63	937.45	559.35	1141.59	776.5	977.13	598.39	1112.19	610.81
52.419	0	0.12	0.18	0.02	0.15	0.03	0.12	0.07	0.81	0.07	99.65	0.33	0	97.24	0	4.16	0.15	0.02	0.81	0.01	0.01	0	0.07	0.07	0.32	0.15	0.31	1.16	0.19	0.01	0.05	99.85	0.1	0.16	0	30	-3.82	-4.19	4.77	61.07	135.66	939.87	559.47	1144.02	776.02	978.11	599.16	1113.34	610
52.452	0	0.12	0.17	0.02	0.15	0.03	0.12	0.07	0.73	0.03	99.65	0.33	0	97.03	0	4.6	0.13	0.02	0.73	0.01	0.01	0	0.03	0.11	0.51	0.15	0.36	1.43	0.18	0.01	0.07	99.95	0.1	0.14	0	30	-3.75	-4.57	5.36	61.17	138.06	941.85	559.73	1145.99	776.41	979.58	599.29	1117.21	610.27
52.485	0	0.12	0.17	0.02	0.15	0.03	0.12	0.07	0.57	0.01	99.66	0.33	0	94.89	0	4.98	0.13	0.02	0.57	0.01	0.01	0	0	0.16	0.79	0.14	0.39	1.32	0.17	0.01	0.08	99.91	0.09	0.13	0	30	-3.88	-7.39	5.63	61.05	139.28	941.75	559.54	1146.04	775.92	979.29	598.56	1118.04	610.71
52.519	0	0.12	0.17	0.02	0.15	0.03	0.12	0.07	0.57	0.01	99.66	0.33	0	96	0	5.18	0.09	0.02	0.57	0.01	0.01	0	0	0.29	0.98	0.15	0.35	1.58	0.13	0.01	0.11	99.93	0.09	0.14	0	30	-5.61	-6.11	5.77	61	139.94	943.52	559.45	1148.1	775.5	981.02	598.81	1120.52	609.88
52.552	0	0.12	0.17	0.02	0.15	0.03	0.12	0.07	0.62	0.01	99.66	0.33	0	94.65	0	5.4	0.08	0.02	0.62	0.01	0.01	0	0	0.42	0.85	0.21	0.28	0.84	0.14	0.01	0.14	99.95	0.1	0.12	0	30	-5.75	-7.63	5.82	61.04	140.86	944.59	559.58	1148.38	774.77	981.36	598.01	1121.68	610.3
52.585	0	0.12	0.17	0.02	0.16	0.03	0.12	0.07	0.65	0.01	99.67	0.33	0	95.32	0	5.87	0.07	0.02	0.65	0.01	0.01	0	0	0.42	0.69	0.25	0.24	0.7	0.14	0.01	0.15	99.96	0.1	0.11	0	30	-7.33	-6.93	5.8	60.87	140.43	946.21	559.65	1149.54	773.83	982.91	597.99	1122.85	609.67
52.619	0	0.12	0.17	0.02	0.15	0.03	0.12	0.07	0.67	0.01	99.67	0.33	0	95.47	0	5.77	0.05	0.03	0.71	0.01	0.01	0	0	0.67	0.53	0.3	0.22	0.61	0.14	0.01	0.22	99.94	0.12	0.09	0	30	-6.29	-6.76	5.1	60.83	139.22	947.18	559.81	1150.54	773.83	983.77	597.86	1122.36	611.08
52.652	0	0.12	0.17	0.02	0.15	0.03	0.12	0.07	0.59	0.01	99.67	0.33	0	95.5	0	5.7	0.04	0.02	0.66	0.01	0	0	0	0.57	0.39	0.25	0.23	0.59	0.14	0.01	0.23	99.97	0.12	0.08	0	30	-8.37	-6.73	4.9	60.65	140.01	947.38	559.17	1151.52	773.39	983.76	597	1123.16	609.99
52.685	0	0.12	0.17	0.02	0.15	0.03	0.12	0.07	0.61	0.02	99.66	0.33	0	94.35	0	4.71	0.04	0.02	0.61	0.01	0	0	0	0.65	0.26	0.24	0.2	0.83	0.14	0.02	0.32	99.96	0.12	0.08	0	30	-4.98	-7.93	4.3	60.7	138.2	945.93	558.59	1151.05	774.56	982.98	597.64	1120.59	610.47
52.719	0	0.12	0.17	0.02	0.15	0.03	0.12	0.07	0.58	0.04	99.66	0.33	0	95.8	0	4.41	0.04	0.02	0.58	0.01	0	0	0.05	0.81	0.17	0.24	0.18	0.56	0.17	0.02	0.4	99.98	0.12	0.06	0	30	-6.19	-6.37	5.14	60.68	141.1	945.42	558.68	1150.37	774.64	981.93	597.37	1122.47	609.88
52.752	0	0.12	0.17	0.02	0.15	0.03	0.12	0.07	0.6	0.04	99.65	0.33	0	95.6	0	4.33	0.04	0.01	0.6	0.01	0	0	0.1	0.77	0.11	0.21	0.17	0.46	0.19	0.02	0.43	99.98	0.12	0.06	0	30	-5.95	-6.61	4.89	60.69	140.34	945.31	558.69	1150.49	774.91	982	597.59	1121.8	609.95
52.786	0	0.12	0.17	0.02	0.15	0.03	0.12	0.07	0.54	0.03	99.66	0.33	0	95.62	0	4.61	0.03	0.02	0.54	0.01	0	0	0.12	0.86	0.09	0.16	0.16	0.36	0.23	0.02	0.56	99.92	0.11	0.07	0	30	-6.04	-6.59	3.69	60.66	142.45	945.35	558.74	1150.67	774.5	979.74	598.71	1121.77	609.62
52.819	0	0.12	0.17	0.02	0.15	0.03	0.12	0.07	0.59	0.03	99.66	0.33	0	96.03	0	4.72	0.03	0.02	0.59	0.01	0	0	0.14	0.82	0.12	0.15	0.14	0.52	0.28	0.02	0.71	99.97	0.11	0.09	0	30	-6.54	-6.08	3.26	60.66	143.51	945.49	558.64	1150.61	773.99	978.75	599.12	1121.94	608.81
52.852	0	0.12	0.17	0.02	0.15	0.03	0.12	0.07	0.55	0.03	99.66	0.33	0	97.01	0	4.77	0.03	0.02	0.55	0.01	0.01	0	0.1	0.78	0.11	0.13	0.11	0.7	0.33	0.02	0.77	99.97	0.12	0.09	0	30	-7.83	-4.6	2.85	60.58	145.19	945.69	559.06	1150.52	773.26	977.57	599.43	1122.43	609.18
52.886	0	0.12	0.17	0.02	0.15	0.03	0.12	0.07	0.79	0.02	99.66	0.33	0	98.13	0	5.46	0.02	0.02	0.79	0.01	0.01	0	0.16	0.69	0.13	0.12	0.12	1.35	0.34	0.02	0.95	99.88	0.12	0.15	0	30	-5.69	-2.2	2.98	60.57	137.51	945.14	560.15	1148.18	773.19	980.14	599.54	1117.12	611.54
52.919	0	0.12	0.17	0.02	0.16	0.03	0.12	0.07	0.79	0.02	99.67	0.33	0	98.6	0	6.09	0.02	0.03	0.79	0.01	0.02	0	0.11	0.66	0.13	0.12	0.1	1.3	0.43	0.02	0.86	99.88	0.13	0.13	0	30	-9.19	-0.73	2.44	60.37	137.64	946.1	562.27	1146.28	771.54	978.97	601.33	1116.27	610.98
52.952	0	0.11	0.16	0.02	0.17	0.03	0.11	0.08	0.85	0.02	99.66	0.33	0	98.77	0	8.26	0.01	0.04	0.97	0.01	0.02	0	0.11	0.38	0.1	0.12	0.09	0.85	0.6	0.02	0.85	99.89	0.15	0.15	0	30	-8.94	-0.08	2.28	60.43	140.62	945.6	562.71	1144.36	770.47	976.09	602.37	1116.48	610.46
52.986	0	0.11	0.15	0.02	0.18	0.03	0.11	0.09	0.79	0.02	99.64	0.33	0	98.47	0	10.44	0.01	0.05	1.12	0.01	0.02	0	0.03	0.18	0.09	0.15	0.09	0.69	0.91	0.02	0.79	99.9	0.2	0.17	0	30	-9.76	1.19	2.79	60.27	138.24	944	562.19	1142.15	769.59	975.94	601	1113.91	609.68
53.019	0	0.11	0.15	0.02	0.19	0.03	0.11	0.09	0.81	0.02	99.63	0.33	0	98.55	0	11.06	0.01	0.06	0.83	0.01	0.02	0	0	0.17	0.11	0.15	0.09	0.42	0.99	0.02	0.81	99.8	0.21	0.22	0	30	-9.38	0.92	2.14	60.25	144.78	942.86	561.83	1142.94	770.09	971.86	601.64	1116.36	610.66
53.052	0	0.11	0.14	0.02	0.2	0.03	0.1	0.09	0.83	0.02	99.61	0.33	0	98.2	0	12.37	0.01	0.06	0.97	0.01	0.02	0	0.05	0.18	0.13	0.16	0.12	0.61	1.1	0.02	0.83	99.72	0.22	0.29	0	30	-8.22	2.01	2.54	60.21	140.42	939.52	560.31	1141.54	771.56	972.14	599.83	1112.18	610.28
53.086	0	0.11	0.14	0.02	0.2	0.03	0.1	0.09	0.6	0.01	99.61	0.33	0	98.2	0	12.31	0	0.08	0.6	0	0.01	0	0.13	0.19	0.13	0.1	0.17	1.09	1.18	0.02	1.08	99.91	0.2	0.31	0	30	-8.64	1.99	1.72	59.85	144.87	937.72	560.42	1140.82	772.35	967.7	601.52	1112.36	609.39
53.119	0	0.11	0.14	0.02	0.2	0.03	0.1	0.09	0.51	0.01	99.6	0.33	0	97.8	0	12.71	0	0.06	0.51	0	0.01	0	0.2	0.21	0.16	0.08	0.27	2.46	1.18	0.02	1.07	99.92	0.2	0.28	0	30	-7.99	3.03	2.26	59.65	145.05	935.41	561.68	1137.7	773.43	965.52	602.67	1110.37	610.28
53.153	0	0.11	0.14	0.03	0.2	0.02	0.1	0.1	0.23	0.01	99.59	0.33	0	97.81	0	13.23	0	0.04	0.23	0	0.01	0	0.11	0.26	0.16	0.09	0.24	3.86	1.57	0.02	1.17	99.85	0.17	0.2	0	30	-9.77	3	2.28	59.07	146.9	932.85	561.06	1135.52	772.12	962.3	601.3	1108.92	610.34
53.186	0	0.11	0.15	0.03	0.19	0.02	0.11	0.09	0.25	0.01	99.62	0.33	0	97.21	0	11.36	0	0.03	0.25	0	0.01	0	0.22	0.32	0.23	0.07	0.32	3.18	1.51	0.02	1.14	99.82	0.18	0.18	0	30	-9.13	4.25	2.31	59.01	144.62	930.38	560.64	1134.37	773.59	961.7	600.94	1106	610.5
53.219	0	0.11	0.15	0.03	0.19	0.02	0.11	0.09	0.23	0.01	99.63	0.33	0	97.31	0	10.78	0	0.02	0.23	0	0.01	0	0.12	0.37	0.32	0.07	0.3	2.24	1.34	0.01	1.05	99.82	0.16	0.1	0	30	-6.75	4.05	2.35	58.84	143.08	927.72	560.02	1131.65	773.88	959.78	600.99	1102.58	609.98
53.253	0	0.12	0.16	0.03	0.17	0.02	0.12	0.08	0.21	0.01	99.66	0.33	0	97.08	0	7.61	0	0.02	0.21	0	0.01	0	0.11	0.46	0.61	0.07	0.4	2.06	1.18	0.01	1.03	99.94	0.17	0.07	0	30	-6.44	4.49	3.3	58.93	142.57	924.49	559.59	1128.76	774.33	958.08	599.8	1100.27	610.25
53.286	0	0.12	0.17	0.03	0.16	0.02	0.12	0.07	0.24	0.01	99.67	0.33	0	97.19	0	5.89	0	0.01	0.24	0	0.01	0	0.2	0.51	0.75	0.07	0.59	2.62	1.06	0.01	1.06	99.91	0.17	0.05	0	30	-7.02	4.29	3.29	58.52	140.39	923.18	559.74	1126.49	773.96	957.28	600.04	1097.39	608.92
53.319	0	0.13	0.17	0.03	0.15	0.02	0.12	0.07	0.23	0.01	99.66	0.33	0	96.38	0	4	0	0.01	0.23	0	0.01	0	0.08	0.56	0.79	0.07	0.58	2.38	1.05	0.01	1.18	99.82	0.18	0.02	0	30	-9.26	5.59	3.98	58.2	143.21	921.95	560.3	1123.93	772.38	954.86	599.32	1097.72	609.27
53.353	0	0.13	0.17	0.03	0.15	0.02	0.12	0.06	0.27	0.01	99.65	0.33	0	97.32	0	3.76	0	0.01	0.27	0	0.01	0	0.01	0.51	0.72	0.08	0.53	2.13	0.99	0.01	1.01	99.97	0.19	0	0	30	-9.71	4.04	3.2	58	143.16	920.61	560.35	1122.92	772.56	952.74	600.19	1095.67	608.37
53.386	0	0.13	0.18	0.03	0.14	0.02	0.12	0.06	0.24	0.01	99.65	0.33	0	97.34	0	3.25	0	0.01	0.24	0	0.01	0	0	0.51	0.75	0.08	0.41	1.38	1.02	0.01	1.07	99.96	0.19	0	0	30	-9.14	3.99	3.26	57.85	142.38	919.28	560.54	1122.03	773.39	952.09	600.38	1094.2	609.01
53.42	0	0.13	0.18	0.03	0.14	0.02	0.13	0.06	0.28	0.01	99.64	0.33	0	97.24	0	2.39	0	0.01	0.28	0	0.01	0	0.01	0.48	0.75	0.09	0.46	0.85	1.01	0.01	1.28	99.96	0.16	0	0	30	-9.46	4.19	3.47	57.61	141.98	918.06	560.59	1120.16	772.8	950.97	600.11	1092.68	608.84
53.453	0	0.13	0.18	0.03	0.14	0.02	0.13	0.06	0.3	0.01	99.64	0.33	0	96.84	0	2.38	0	0.01	0.3	0	0.01	0	0	0.58	0.65	0.08	0.47	0.92	0.81	0.01	1.36	99.97	0.15	0.03	0	30	-10.36	4.89	3.33	57.49	142.53	917.3	560.67	1119.99	772.79	950.14	599.75	1092.32	609.7
53.486	0	0.13	0.18	0.03	0.14	0.02	0.13	0.06	0.31	0.01	99.63	0.33	0	97.01	0	1.96	0	0.01	0.31	0	0.01	0	0.02	0.48	0.67	0.1	0.63	1.04	0.83	0.01	1.28	99.99	0.15	0.08	0	30	-9.56	4.61	3.27	57.42	141.7	915.21	560.37	1118.31	773.16	948.6	599.65	1089.94	609.75
53.52	0	0.13	0.18	0.02	0.14	0.02	0.13	0.06	0.35	0.01	99.63	0.33	0	97.23	0	1.83	0.01	0.01	0.35	0	0.01	0	0.04	0.55	0.48	0.08	0.5	0.84	0.61	0	1.32	99.98	0.12	0.1	0	30	-11.14	4.2	3.61	56.84	142.25	914.81	561.5	1117.47	773.51	948.07	600.14	1089.96	610.36
53.553	0	0.13	0.18	0.02	0.14	0.02	0.13	0.06	0.27	0.01	99.63	0.33	0	97.25	0	1.94	0.01	0.01	0.27	0	0.01	0	0.01	0.44	0.36	0.08	0.36	0.62	0.58	0	1.26	99.99	0.11	0.09	0	30	-9.66	4.17	3.62	57.07	142.88	913.9	562.08	1116.14	774.05	946.65	601.18	1089.19	611.05
53.586	0	0.13	0.18	0.02	0.14	0.02	0.13	0.06	0.23	0.01	99.63	0.33	0	97.67	0	2.04	0.01	0.02	0.23	0	0.01	0	0.02	0.38	0.31	0.09	0.35	0.61	0.56	0	1.26	99.98	0.11	0.11	0	30	-10.47	3.32	3.42	56.78	144.25	912.56	562.55	1115.54	774.59	944.79	601.48	1088.66	612.05
53.62	0	0.12	0.18	0.02	0.14	0.02	0.13	0.06	0.21	0.02	99.63	0.33	0	97.82	0	2.19	0.02	0.02	0.21	0	0.02	0	0	0.3	0.27	0.13	0.32	0.35	0.51	0	0.97	99.98	0.11	0.15	0	30	-9.99	2.99	2.6	56.72	142.12	910.35	561.71	1114.25	774.83	943.14	601.49	1084.94	610.99
53.653	0	0.12	0.18	0.02	0.14	0.02	0.12	0.06	0.2	0.02	99.63	0.33	0	97.98	0	2.3	0.02	0.02	0.2	0	0.02	0	0	0.29	0.24	0.14	0.33	0.28	0.53	0	0.97	99.96	0.11	0.16	0	30	-8.59	2.59	3.04	56.72	140.65	909.3	561.48	1112.65	774.9	942.99	601.34	1083.33	610.61
53.686	0	0.12	0.18	0.02	0.14	0.02	0.12	0.06	0.22	0.03	99.63	0.33	0	98.38	0	2.09	0.02	0.02	0.22	0	0.03	0	0	0.23	0.24	0.15	0.33	0.34	0.56	0	0.88	99.99	0.12	0.12	0	24	-9.54	1.48	4.22	56.38	140.26	908.67	561.81	1110.99	774.21	943.33	600.23	1083.17	611.07
53.72	0	0.12	0.18	0.02	0.14	0.02	0.12	0.06	0.23	0.02	99.63	0.33	0	98.76	0	2.09	0.03	0.02	0.23	0	0.02	0	0	0.14	0.23	0.2	0.3	0.27	0.54	0	0.77	99.93	0.12	0.1	0	24	-8.16	0.12	4.52	56.31	140.42	908.33	562.11	1109.58	773.25	942.74	600	1082.61	612.51
53.753	0	0.13	0.18	0.02	0.14	0.02	0.12	0.06	0.28	0.01	99.63	0.33	0	98.23	0	1.83	0.03	0.02	0.28	0	0.01	0	0	0.13	0.23	0.19	0.25	0.41	0.47	0	0.66	99.99	0.11	0.08	0	24	-6.29	-1.91	5.34	56.3	143.09	906.65	560.48	1111.27	776.05	942.36	599.08	1084.87	612
53.787	0	0.13	0.18	0.02	0.14	0.02	0.12	0.06	0.37	0.01	99.63	0.33	0	98.11	0	2.27	0.03	0.02	0.37	0	0.01	0	0	0.08	0.22	0.25	0.28	0.63	0.57	0	0.6	99.98	0.12	0.11	0	24	-9.57	-2.26	4.17	55.97	142.53	912.1	561.41	1116.51	776.42	946.5	601.45	1088.82	609.27
53.82	0	0.13	0.18	0.02	0.14	0.02	0.12	0.06	0.35	0.01	99.63	0.33	0	97.92	0	2.26	0.03	0.02	0.35	0	0.01	0	0	0.06	0.2	0.31	0.24	0.7	0.51	0	0.47	99.99	0.11	0.17	0	24	-10.41	-2.75	5.37	55.72	141.92	916.13	561.86	1118.84	773.82	951.3	601.25	1092.94	610.18
53.853	0	0.12	0.18	0.02	0.14	0.02	0.12	0.06	0.37	0.01	99.63	0.33	0	97.7	0	2.43	0.03	0.01	0.37	0	0.01	0	0	0.06	0.16	0.36	0.18	0.56	0.54	0	0.44	99.99	0.1	0.14	0	24	-9.53	-3.26	4.79	55.81	143.45	917.91	561.65	1122.82	776.83	952.83	601.25	1095.99	610.42
53.887	0	0.12	0.18	0.02	0.14	0.02	0.12	0.06	0.29	0.01	99.63	0.33	0	96.58	0	2.44	0.03	0.01	0.29	0	0.01	0	0	0.05	0.18	0.54	0.16	0.51	0.47	0	0.37	99.99	0.09	0.16	0	24	-8.4	-5.29	5.69	55.77	142.04	920.14	560.95	1126.38	777.32	957.36	601.18	1099.08	610.6
53.92	0	0.12	0.18	0.02	0.14	0.02	0.12	0.06	0.24	0.01	99.63	0.33	0	96.34	0	2.52	0.03	0.01	0.24	0	0.01	0	0	0.05	0.15	0.7	0.14	0.48	0.48	0.01	0.36	99.99	0.09	0.17	0	24	-7.87	-5.65	5.96	55.53	142.58	923.18	561	1131.12	779.23	961.3	601.58	1103.55	611.37
53.953	0	0.12	0.18	0.02	0.14	0.02	0.12	0.06	0.22	0.01	99.64	0.33	0	95.84	0	3.2	0.03	0.01	0.22	0	0.01	0	0	0.06	0.18	0.78	0.1	0.88	0.4	0.01	0.33	99.99	0.07	0.21	0	24	-6.66	-6.32	6.76	55.55	142.08	924.24	560.57	1134.48	781.89	964.71	600.42	1106.25	612.81
53.987	0	0.13	0.18	0.02	0.14	0.02	0.12	0.06	0.23	0	99.64	0.33	0	95.95	0	3.31	0.03	0.01	0.23	0	0	0	0	0.09	0.22	0.55	0.09	2.07	0.27	0	0.32	99.94	0.06	0.21	0	24	-7.88	-6.18	6.5	55.44	144.8	928.55	561.51	1139.3	782.46	967.71	601.96	1112.06	613.35
54.02	0	0.13	0.18	0.02	0.15	0.02	0.12	0.07	0.32	0	99.65	0.33	0	95.2	0	4.38	0.03	0.01	0.32	0	0	0	0	0.08	0.19	0.54	0.08	3.86	0.23	0	0.33	99.97	0.06	0.22	0	24	-9.4	-7.06	5.79	55.33	147.15	930.13	561.93	1141.19	783.23	967.54	601.65	1114.23	613.26
54.053	0	0.13	0.18	0.02	0.15	0.02	0.12	0.07	0.5	0.01	99.65	0.33	0	94.69	0	4.28	0.03	0.01	0.5	0	0.01	0	0.01	0.08	0.26	0.55	0.08	7.25	0.18	0	0.41	99.95	0.07	0.19	0	24	-7.46	-7.6	5.89	55.51	148.09	932.55	562.74	1141.67	782.57	968.75	601.41	1116.21	615.11
54.087	0	0.12	0.17	0.02	0.15	0.03	0.12	0.07	0.64	0.01	99.66	0.33	0	95.13	0	5.4	0.02	0.01	0.64	0	0.01	0	0	0.09	0.33	0.61	0.1	4.45	0.14	0	0.44	99.93	0.07	0.15	0	24	-7.69	-7.13	5.54	55.13	144.56	933.57	562.95	1143.17	783.68	971.22	602	1115.22	614.68
54.12	0	0.12	0.17	0.02	0.15	0.03	0.12	0.07	0.76	0.01	99.66	0.33	0	93.3	0	5.74	0.03	0.01	0.76	0	0.01	0	0.01	0.09	0.5	0.62	0.12	4.48	0.12	0	0.52	99.94	0.07	0.15	0	24	-7.07	-8.83	5.82	55.17	143.95	934.54	563.64	1142.86	782.9	972.18	602.07	1115.47	615.81
54.154	0	0.12	0.17	0.02	0.15	0.02	0.12	0.07	0.48	0.02	99.66	0.33	0	92.61	0	5.89	0.03	0.02	0.48	0	0.02	0	0.01	0.1	0.58	0.66	0.12	2.05	0.1	0	0.56	99.94	0.07	0.12	0	24	-6.67	-9.36	5.3	55.08	141.63	935.1	563.73	1143.53	783.26	973.28	602.59	1114.3	615.63
54.187	0	0.12	0.17	0.02	0.15	0.02	0.12	0.07	0.5	0.02	99.66	0.33	0	89.57	0	5.81	0.03	0.02	0.5	0	0.02	0	0.01	0.11	0.69	0.65	0.15	2.37	0.08	0	0.58	99.95	0.08	0.12	0	24	-5.37	-11.25	5.72	55.07	140.97	935.16	563.82	1141.14	780.74	972.94	601.86	1113.18	616.24
54.22	0	0.12	0.17	0.02	0.15	0.02	0.12	0.07	0.36	0.02	99.66	0.33	0	91.17	0	5.3	0.03	0.02	0.36	0	0.02	0	0.01	0.11	0.69	0.58	0.2	3.77	0.07	0	0.6	99.92	0.08	0.1	0	24	-5.32	-10.33	5.57	55.04	139.04	935.27	563.31	1142.82	781.86	974.6	601.41	1112.82	616.49
54.254	0	0.12	0.17	0.02	0.15	0.02	0.12	0.07	0.32	0.02	99.66	0.33	0	92.27	0	5.24	0.03	0.02	0.32	0	0.02	0	0.02	0.12	0.62	0.74	0.23	3.18	0.07	0	0.88	99.95	0.09	0.12	0	24	-3.06	-9.6	6.79	55.46	139.76	934.79	562.79	1141.52	781.29	974.79	600.49	1113.57	617
54.287	0	0.13	0.17	0.02	0.15	0.02	0.12	0.07	0.38	0.03	99.65	0.33	0	93.68	0	4.58	0.04	0.02	0.38	0	0.01	0	0.03	0.11	0.79	0.74	0.27	6.07	0.07	0	0.94	99.98	0.09	0.14	0	24	-9.65	-8.52	6.74	54.86	144.22	938.08	563.01	1145.11	779.98	976.04	600.04	1119.5	614.81
54.32	0	0.13	0.17	0.02	0.15	0.02	0.12	0.07	0.33	0.04	99.65	0.33	0	91.63	0	4.5	0.04	0.03	0.33	0	0.01	0	0.04	0.1	0.68	0.7	0.24	8.08	0.05	0	1	99.97	0.09	0.13	0	24	-2.99	-10.03	6.06	55.19	137.83	938.49	563.01	1145.15	781.77	978.46	601.53	1115.51	616.17
54.354	0	0.14	0.18	0.02	0.15	0.02	0.12	0.07	0.38	0.03	99.65	0.33	0	91.53	0	4.08	0.05	0.03	0.38	0	0.01	0	0.03	0.11	0.8	0.72	0.23	8.82	0.04	0	1.41	99.95	0.09	0.12	0	24	-4.04	-10.1	6.12	55.15	139.42	939.36	562.35	1146.93	781.45	979.15	600.47	1117.7	616.04
54.387	0	0.14	0.18	0.02	0.15	0.02	0.12	0.07	0.43	0.03	99.65	0.33	0	91.38	0	3.9	0.06	0.03	0.43	0	0.01	0	0.03	0.09	0.62	0.84	0.2	10.35	0.04	0	1.45	99.89	0.09	0.14	0	24	-7.73	-10.2	6.11	54.85	142.99	941	562.22	1148.05	779.87	978.81	599.83	1121.07	614.18
54.421	0	0.14	0.18	0.02	0.15	0.03	0.12	0.07	0.63	0.03	99.65	0.33	0	93.18	0	4.1	0.08	0.03	0.63	0	0.01	0	0.03	0.09	0.64	0.6	0.23	9.62	0.03	0	1.87	99.98	0.11	0.18	0	24	-8.37	-8.92	6.87	55.01	144.85	943.83	562.91	1149.82	779.03	981.19	599.41	1125.15	615.46
54.454	0	0.14	0.17	0.02	0.15	0.03	0.12	0.07	0.68	0.06	99.65	0.33	0	92.21	0	4.24	0.08	0.05	0.68	0	0.01	0	0.06	0.07	0.73	0.55	0.21	9.32	0.03	0	2.01	99.98	0.13	0.16	0	24	-6.11	-9.64	6.12	55.03	143.01	944.93	562.43	1152.87	781.1	983.25	600.18	1125.39	615.86
54.487	0	0.14	0.17	0.02	0.15	0.03	0.12	0.07	1.02	0.08	99.66	0.33	0	92.04	0	5.23	0.08	0.05	1.02	0	0.01	0	0.11	0.07	0.67	0.61	0.23	10.32	0.03	0	2.2	99.97	0.14	0.2	0	24	-8.11	-9.76	5.75	54.83	144.46	945.95	562.16	1154.23	780.54	983.31	599.88	1126.99	614.81
54.521	0	0.14	0.17	0.02	0.16	0.03	0.12	0.07	0.96	0.09	99.67	0.33	0	92.82	0	6.18	0.09	0.07	0.96	0	0.01	0	0.15	0.06	0.67	0.82	0.2	11.33	0.03	0	2.33	99.99	0.15	0.16	0	24	-7.99	-9.21	6.63	55.06	145.57	946.65	562.55	1154.89	780.84	984.57	599.4	1129.17	616.16
54.554	0	0.13	0.16	0.02	0.16	0.03	0.12	0.07	0.83	0.1	99.68	0.33	0	92.42	0	7.02	0.1	0.08	0.83	0	0.01	0	0.11	0.05	0.64	0.85	0.18	9.06	0.04	0	1.91	99.99	0.15	0.12	0	24	-6.87	-9.5	6.92	55.07	143.42	947.51	562.5	1155.35	780.91	986.56	599.32	1128.98	616.28
54.587	0	0.14	0.16	0.02	0.16	0.03	0.12	0.07	0.92	0.11	99.68	0.35	0	92.08	0	7.22	0.11	0.07	0.92	0.01	0.01	0	0.18	0.05	0.76	0.8	0.2	13.5	0.03	0	2.08	99.96	0.15	0.13	0	24	-6.71	-9.73	6.57	54.94	141.78	948.57	562.94	1155.28	780.58	987.33	600.24	1128.28	615.51
54.621	0	0.14	0.16	0.02	0.16	0.03	0.12	0.07	0.96	0.12	99.67	0.36	0	91.71	0	6.93	0.12	0.06	0.96	0.01	0.02	0	0.28	0.05	0.81	0.74	0.25	14.51	0.04	0	2.14	99.9	0.15	0.14	0	24	-6.96	-9.98	6.33	55.11	142.45	949.22	562.48	1156.54	780.59	987.69	600	1129.34	615.07
54.654	0	0.13	0.16	0.02	0.16	0.03	0.12	0.08	1.27	0.12	99.67	0.33	0	92.07	0	7.66	0.12	0.06	1.27	0.01	0.03	0	0.26	0.04	0.86	0.78	0.27	9.9	0.04	0.01	2.29	99.95	0.16	0.12	0	18	-5.39	-9.74	6.48	55.15	139.59	951.08	562.74	1156.4	778.97	990.1	599.78	1128.75	615.93
54.687	0	0.12	0.16	0.02	0.17	0.03	0.11	0.08	1.35	0.11	99.67	0.33	0	89.94	0	8.06	0.11	0.05	1.35	0.01	0.03	0	0.16	0.04	0.78	0.81	0.24	6.72	0.05	0.01	2.4	99.92	0.18	0.09	0	18	-8.71	-11.05	5.69	54.83	141.08	951.76	562.82	1157.17	778.12	989.17	599.85	1129.5	614.35
54.721	0	0.12	0.15	0.02	0.17	0.03	0.11	0.08	1.35	0.04	99.66	0.33	0	89.74	0	8.5	0.11	0.05	1.35	0.01	0.05	0	0.04	0.03	0.67	1.17	0.22	3.11	0.06	0.01	2.72	99.91	0.19	0.06	0	18	-9.64	-11.16	5.26	54.75	141.15	951.72	562.79	1157.43	777.71	988.79	599.6	1129.14	614.6
54.754	0	0.11	0.15	0.02	0.17	0.03	0.11	0.08	1.25	0.03	99.66	0.33	0	91.21	0	8.6	0.11	0.04	1.25	0.01	0.07	0	0	0.03	0.58	1.12	0.19	1.31	0.07	0.01	2.75	99.91	0.19	0.02	0	18	-10.52	-10.3	4.7	54.73	141.38	951.99	562.96	1157.68	777.67	988.27	600.22	1128.98	613.99
54.788	0	0.11	0.16	0.02	0.17	0.03	0.11	0.08	1.21	0.03	99.67	0.33	0	91.76	0	8.01	0.1	0.03	1.21	0.02	0.09	0.01	0	0.03	0.5	1.14	0.18	1.1	0.07	0.01	2.92	99.96	0.19	0	0	18	-10.51	-9.95	4.19	54.67	142.13	952.06	562.7	1158.09	777.58	987.57	600.49	1129.09	613.63
54.821	0	0.11	0.16	0.02	0.16	0.03	0.11	0.08	1.5	0.03	99.67	0.33	0	90.85	0	7.59	0.11	0.03	1.5	0.02	0.1	0	0	0.03	0.53	1.06	0.2	1.4	0.07	0.01	3.16	99.95	0.22	0	0	18	-9.34	-10.52	4.12	54.77	142.63	952.19	562.08	1158.33	777.38	987.41	600.35	1129.47	613.18
54.854	0	0.11	0.15	0.02	0.17	0.03	0.11	0.08	1.55	0.03	99.66	0.33	0	92.23	0	8.67	0.12	0.03	1.55	0.03	0.13	0.01	0	0.03	0.37	1.27	0.14	0.9	0.08	0.01	2.99	99.94	0.22	0	0	18	-9.67	-9.63	4.14	54.6	140.4	951.94	562.9	1157	776.86	987.76	600.5	1127.49	614.19
54.888	0	0.11	0.15	0.02	0.18	0.03	0.11	0.09	1.52	0.02	99.64	0.33	0	93.98	0	10.63	0.12	0.03	1.52	0.04	0.13	0	0	0.02	0.27	1.28	0.08	0.79	0.09	0.01	2.91	99.95	0.23	0	0	18	-9.14	-8.26	4.12	54.94	143.1	951.3	561.76	1155.8	775.17	985.52	599.76	1128.01	612.99
54.921	0	0.11	0.14	0.02	0.19	0.03	0.11	0.09	1.38	0.02	99.62	0.33	0	94.22	0	12.1	0.14	0.03	1.38	0.04	0.15	0	0	0.02	0.18	1.86	0.06	0.62	0.11	0.01	2.65	99.99	0.24	0	0	18	-10.88	-8.05	3.74	55.24	144.72	951.65	561.77	1155.05	773.93	984.01	600.33	1128.34	610.86
54.954	0	0.11	0.14	0.02	0.19	0.03	0.11	0.09	1.35	0.02	99.62	0.33	0	93.74	0	11.98	0.21	0.03	1.35	0.06	0.18	0	0	0.02	0.16	2.45	0.05	0.51	0.13	0.01	2.48	99.99	0.24	0	0	18	-10.02	-8.47	3.86	55.28	143.23	950.73	561.58	1154.66	774.65	984.22	600.16	1127.03	611.12
54.988	0	0.1	0.14	0.02	0.2	0.03	0.1	0.09	1.55	0.01	99.61	0.33	0	94.07	0	12.93	0.31	0.02	1.55	0.08	0.18	0	0	0.01	0.16	3.72	0.04	0.62	0.19	0.01	2.49	99.99	0.25	0.04	0	18	-9.88	-8.18	4.05	55.15	143.06	950.04	561.81	1153.87	774.8	983.79	600.15	1126.39	611.64
55.021	0	0.11	0.14	0.02	0.19	0.03	0.11	0.09	1.82	0.01	99.61	0.33	0	92.93	0	12.51	0.39	0.02	1.82	0.09	0.22	0	0	0.01	0.15	4.48	0.03	0.63	0.22	0.01	2.54	99.99	0.26	0.06	0	18	-9.13	-9.12	3.46	55.44	141.82	950	561.54	1153.94	774.56	983.72	600.32	1125.09	611.6
55.054	0	0.1	0.13	0.02	0.21	0.03	0.1	0.1	1.96	0.01	99.58	0.33	0	93.82	0	14.76	0.46	0.02	1.96	0.08	0.2	0	0	0.01	0.15	5.03	0.02	0.58	0.28	0.01	2.63	99.98	0.26	0.09	0	18	-9.54	-8.4	3.97	55.37	142.2	948.94	561.87	1153.26	774.98	983.32	599.8	1124.92	612.89
55.088	0	0.1	0.13	0.02	0.22	0.03	0.1	0.11	1.32	0.01	99.55	0.33	0	94.32	0	16.63	0.56	0.02	1.32	0.06	0.14	0	0	0.01	0.11	7.38	0.01	0.31	0.41	0.01	2.25	99.98	0.24	0.09	0	18	-10.21	-7.96	4.25	55.34	143.5	948.11	561.89	1152.87	775.47	982.4	599.73	1125.32	612.69
55.121	0	0.1	0.13	0.02	0.22	0.03	0.1	0.11	1.07	0.01	99.56	0.33	0	94.45	0	16.31	0.54	0.01	1.07	0.05	0.12	0	0	0.01	0.11	6.69	0.01	0.25	0.42	0.01	2.11	99.99	0.23	0.06	0	18	-8.45	-7.83	3.99	55.51	143.35	948.91	562.31	1152.19	774.76	982.21	600.74	1125.05	612.9
55.155	0	0.1	0.13	0.02	0.21	0.03	0.1	0.1	0.83	0.01	99.57	0.33	0	94.53	0	15.08	0.74	0.01	0.83	0.05	0.13	0	0	0.01	0.1	8.02	0.01	0.23	0.49	0.01	1.49	100	0.2	0.02	0	18	-8.31	-7.75	4.2	55.66	143.44	948.64	562.41	1152.06	775.12	982.21	600.73	1125.12	613.16
55.188	0	0.1	0.13	0.02	0.22	0.03	0.1	0.1	0.86	0.01	99.57	0.33	0	93.94	0	14.96	0.98	0.01	0.86	0.04	0.14	0	0	0.01	0.13	10.07	0.01	0.27	0.52	0.01	1.44	100	0.2	0	0	12	-9.37	-8.3	3.67	55.31	141.34	947.44	562.46	1151.95	775.6	982.01	600.45	1122.71	613.8
55.221	0	0.1	0.13	0.02	0.23	0.03	0.1	0.11	1.07	0.01	99.54	0.33	0	93.93	0	16.65	1.03	0.01	1.07	0.03	0.19	0	0	0.01	0.13	10.03	0.01	0.37	0.51	0.01	1.34	100	0.19	0	0	12	-10.17	-8.3	3.36	55.48	142.26	947.1	562.95	1151.39	775.56	980.74	601.15	1122.45	613.7
55.255	0	0.1	0.13	0.02	0.22	0.03	0.11	0.11	1.06	0.01	99.55	0.33	0	92.78	0	15.73	1.51	0.01	1.06	0.02	0.23	0	0	0.01	0.12	12.45	0.01	0.39	0.58	0.01	1.16	100	0.18	0	0	12	-9.25	-9.24	3.46	55.35	141.59	946.9	562.82	1151.5	776.12	981.12	601.19	1122.15	613.78
55.288	0	0.11	0.14	0.02	0.22	0.03	0.11	0.1	0.92	0.01	99.56	0.33	0	91.37	0	15.12	1.61	0.01	0.92	0.02	0.22	0	0	0.01	0.1	12.91	0.01	0.27	0.57	0.01	0.99	100	0.15	0	0	12	-9.3	-10.2	3.68	55.34	143.47	945.81	563.14	1152.02	778.31	980.15	601.88	1123.09	614.11
55.321	0	0.11	0.15	0.02	0.2	0.03	0.11	0.09	0.83	0.01	99.59	0.33	0	93.43	0	12.26	1.87	0.01	0.83	0.02	0.17	0	0	0.01	0.09	15.49	0.01	0.2	0.76	0.01	0.84	99.99	0.13	0	0	12	-8.94	-8.73	3.23	55.08	142.67	946.16	564.75	1151.18	778.6	979.79	603.73	1121.97	615.54
55.355	0	0.12	0.15	0.03	0.2	0.03	0.12	0.09	0.62	0.01	99.6	0.33	0	93.24	0	11.38	2.5	0.01	0.67	0.02	0.16	0	0	0.01	0.08	18.29	0.01	0.12	1.03	0.01	0.62	100	0.11	0	0	12	-10.12	-8.88	3.23	55.09	143.97	946.71	565.03	1151.6	778.43	979.62	603.91	1123.14	615.25
55.388	0	0.12	0.16	0.03	0.2	0.03	0.12	0.09	0.59	0.01	99.61	0.33	0	93.93	0	10.56	2.6	0.01	0.6	0.02	0.13	0	0	0.01	0.07	18.69	0.01	0.06	1.15	0.01	0.59	100	0.1	0	0	12	-10.95	-8.3	3.09	54.87	144.3	947.1	565.91	1152.27	779.35	979.83	604.79	1123.7	615.92
55.422	0	0.12	0.16	0.03	0.19	0.03	0.13	0.08	0.5	0.01	99.61	0.33	0	93.68	0	9.66	3.17	0.01	0.56	0.02	0.15	0	0	0.01	0.06	15.56	0.01	0.03	1.23	0.01	0.5	100	0.08	0.01	0	12	-10.4	-8.52	3.48	54.77	143.93	947.37	566.45	1152.34	779.93	980.65	604.99	1124.09	616.85
55.455	0	0.13	0.17	0.03	0.19	0.02	0.13	0.08	0.42	0.01	99.63	0.33	0	94.45	0	8.61	2.9	0	0.57	0.01	0.13	0	0	0.01	0.05	12.5	0.01	0.03	1.23	0.01	0.42	100	0.06	0.01	0	12	-9.72	-7.83	3.82	54.77	144.28	947.68	567.37	1152.13	780.68	980.93	605.88	1124.71	617.79
55.488	0	0.13	0.18	0.03	0.17	0.03	0.13	0.07	0.39	0.01	99.64	0.33	0	94.55	0	6.23	3.37	0	0.6	0.01	0.11	0	0	0.01	0.05	11.22	0	0.03	1.28	0.01	0.39	100	0.06	0.01	0	12	-9.69	-7.73	3.3	54.57	143.62	947.67	567.81	1151.92	780.72	980.52	606.66	1123.69	618.05
55.522	0	0.13	0.18	0.03	0.17	0.02	0.14	0.07	0.25	0.01	99.63	0.33	0	94.68	0	5.12	3.17	0	0.54	0.01	0.1	0	0	0.01	0.04	6.72	0	0.03	1.19	0.01	0.25	100	0.04	0.01	0	12	-9.83	-7.6	3.8	54.66	143.94	947.8	568.03	1151.94	780.74	981.05	606.2	1124.44	618.85
55.555	0	0.14	0.19	0.03	0.17	0.02	0.14	0.07	0.21	0.01	99.62	0.33	0	94.96	0	4.52	3.75	0	0.56	0.01	0.09	0	0	0.01	0.04	5.97	0	0.04	1.18	0.01	0.21	100	0.04	0	0	12	-9.53	-7.32	4.02	54.65	145	947.65	568.63	1151.44	781.1	980.47	606.79	1124.92	619.43
55.588	0	0.14	0.19	0.03	0.17	0.02	0.14	0.07	0.21	0.01	99.62	0.33	0	94.25	0	4.16	4.07	0	0.5	0.01	0.1	0	0	0.01	0.04	5.61	0	0.03	1.18	0.01	0.21	100	0.04	0	0	12	-9.87	-8.01	3.73	54.55	143.1	947.87	568.1	1151.47	780.22	981.17	606.16	1123.72	618.74
55.622	0	0.15	0.2	0.03	0.17	0.02	0.15	0.06	0.19	0.01	99.6	0.33	0	94.33	0	3.68	5.33	0	0.42	0.01	0.1	0	0	0.01	0.04	5.93	0	0.03	1.33	0.01	0.19	100	0.03	0	0	12	-9.67	-7.94	3.92	54.6	143.02	947.56	568.37	1150.9	780.17	981.02	606.1	1123.42	619.4
55.655	0	0.15	0.21	0.03	0.17	0.02	0.16	0.06	0.19	0.01	99.59	0.33	0	94.29	0	3.02	5.87	0	0.42	0.02	0.11	0	0	0.01	0.04	6.16	0	0.03	1.43	0.01	0.19	100	0.03	0	0	12	-10.11	-7.98	4.06	54.58	142.79	947.44	568.35	1150.79	780.15	981.17	605.88	1123.34	619.22
55.688	0	0.16	0.21	0.03	0.17	0.02	0.16	0.06	0.18	0.01	99.58	0.33	0	94.07	0	2.75	6.32	0	0.39	0.02	0.11	0	0	0.01	0.04	6.74	0	0.03	1.63	0.01	0.18	100	0.03	0	0	12	-9.83	-8.18	3.9	54.6	142.71	947.56	568.43	1151.02	780.37	981.2	606.18	1123.3	619.32
55.722	0	0.16	0.21	0.03	0.17	0.02	0.16	0.06	0.15	0.01	99.58	0.33	0	94.03	0	2.57	6.26	0	0.41	0.02	0.09	0	0	0	0.04	5.4	0	0.04	1.87	0.01	0.15	100	0.03	0	0	12	-10.08	-8.22	3.68	54.85	142.7	947.86	568.24	1151.48	780.11	981.35	606.01	1123.43	619.22
55.755	0	0.16	0.21	0.03	0.17	0.02	0.16	0.06	0.17	0.01	99.58	0.33	0	93.8	0	2.66	6.14	0	0.47	0.02	0.08	0	0	0.01	0.04	5.09	0	0.06	1.84	0.01	0.17	100	0.03	0	0	12	-10.22	-8.42	4.09	54.96	142.78	948.05	568.07	1151.43	779.7	981.86	605.35	1123.96	619.25
55.789	0	0.16	0.21	0.03	0.17	0.03	0.16	0.06	0.19	0.01	99.59	0.33	0	94.95	0	3.01	6.02	0	0.74	0.02	0.07	0	0	0	0.04	4.36	0	0.14	2.09	0.01	0.19	99.99	0.03	0	0	12	-10.68	-7.33	4.16	55	146.41	948.11	568.17	1152.14	780.15	980.59	605.65	1126.34	619.52
55.822	0	0.15	0.2	0.03	0.17	0.03	0.15	0.06	0.23	0.01	99.59	0.33	0	94.47	0	3.19	5.44	0	0.8	0.02	0.05	0	0	0	0.05	3.49	0.01	0.19	1.89	0.01	0.23	99.99	0.04	0.01	0	12	-10.86	-7.81	4.66	55.06	147.33	948.22	568.31	1153.21	781.22	981.36	605.3	1127.92	620.38
55.855	0	0.15	0.19	0.03	0.17	0.03	0.15	0.07	0.24	0.01	99.61	0.33	0	94.85	0	3.98	4.43	0	0.73	0.02	0.04	0	0	0	0.05	3.68	0.01	0.18	2.1	0.01	0.24	99.99	0.04	0.01	0	12	-9.58	-7.43	5.25	55.05	146.12	948.4	568.74	1154.45	783.59	983.35	605.8	1128.63	621.38
55.889	0	0.14	0.18	0.03	0.17	0.03	0.14	0.07	0.28	0.01	99.63	0.33	0	94.3	0	5.18	3.63	0	0.61	0.02	0.03	0	0	0	0.05	2.83	0.01	0.12	2.37	0.01	0.28	99.98	0.04	0.01	0	12	-9.34	-7.97	4.88	54.76	143.23	949.08	568.77	1155.15	783.85	984.96	606.07	1127.4	621.12
55.922	0	0.14	0.18	0.03	0.18	0.02	0.14	0.07	0.29	0.02	99.63	0.33	0	94.78	0	6.41	3.7	0	0.39	0.02	0.03	0	0	0	0.05	2.78	0.01	0.06	2.76	0.02	0.29	99.98	0.04	0.01	0	12	-10	-7.5	5.24	54.79	144.38	949.56	568.98	1155.08	783.15	985.07	605.63	1128.57	621.57
55.955	0	0.14	0.17	0.03	0.19	0.02	0.13	0.08	0.35	0.01	99.61	0.33	0	95.18	0	8.11	3.58	0	0.37	0.02	0.04	0	0	0	0.07	2.57	0.02	0.06	2.83	0.01	0.35	99.98	0.05	0.01	0	12	-10.44	-7.08	4.67	54.72	143.67	948.73	568.96	1153.56	781.99	983.58	605.66	1126.4	621.35
55.989	0	0.14	0.17	0.03	0.2	0.02	0.13	0.08	0.41	0.01	99.6	0.33	0	95.23	0	8.77	3.54	0	0.5	0.03	0.07	0.01	0	0	0.08	2.88	0.02	0.07	3.29	0.01	0.41	99.98	0.05	0.02	0	12	-9.03	-7.03	5.44	54.75	143.81	946.69	568.39	1151.23	781.42	982.28	604.52	1125.04	621.93
56.022	0	0.14	0.17	0.03	0.2	0.03	0.13	0.08	0.43	0.01	99.61	0.33	0	95.71	0	8.3	3.54	0	0.71	0.03	0.08	0	0	0	0.08	2.62	0.03	0.14	3.28	0.01	0.43	100	0.05	0.03	0	12	-9.39	-6.47	4.81	54.77	147.55	945.72	568.18	1150.75	781.68	978.97	605.57	1125.74	620.64
56.055	0	0.14	0.17	0.03	0.19	0.03	0.13	0.08	0.49	0.01	99.61	0.33	0	95.45	0	7.62	3.59	0	1.15	0.03	0.09	0	0	0	0.06	2.8	0.03	0.21	3.64	0.01	0.49	99.99	0.06	0.04	0	12	-9.3	-6.78	4.56	54.57	146.58	945.19	568.52	1150.33	782.36	978.61	606.31	1124.52	620.46
56.089	0	0.14	0.17	0.03	0.19	0.03	0.13	0.07	0.59	0.01	99.63	0.33	0	94.96	0	6.65	2.84	0	1.27	0.04	0.08	0	0	0	0.07	3.19	0.03	0.21	4.53	0.01	0.59	99.99	0.07	0.04	0	12	-10	-7.32	4.14	54.22	145.53	945.07	568.43	1150.12	782.09	978.42	606.5	1123.37	619.6
56.122	0	0.14	0.18	0.03	0.18	0.03	0.13	0.07	0.61	0.01	99.64	0.33	0	94.76	0	5.84	2.66	0	1.17	0.04	0.06	0	0	0	0.08	3.58	0.05	0.34	4.77	0.01	0.61	99.99	0.08	0.06	0	12	-9.97	-7.52	4.1	54.35	144.43	944.66	568.42	1149.23	781.52	978.27	606.27	1122.08	619.65
56.156	0	0.14	0.18	0.03	0.17	0.03	0.13	0.07	0.8	0.01	99.63	0.33	0	94.59	0	4.07	2.11	0	1.01	0.04	0.07	0	0	0	0.1	3.05	0.05	0.48	4.93	0.01	0.8	99.99	0.09	0.1	0	12	-9.93	-7.7	4.26	54.33	144.29	943.49	568.36	1148.12	781.73	977.37	606.2	1121.05	619.42
56.189	0	0.15	0.19	0.03	0.16	0.03	0.13	0.06	0.97	0.01	99.62	0.33	0	94.63	0	3.26	2	0	1.06	0.03	0.09	0	0	0	0.12	2.64	0.08	0.5	4.88	0.01	0.97	99.99	0.1	0.16	0	12	-9.71	-7.66	4.57	54.13	144.1	942.34	568.54	1146.29	781.24	976.34	605.99	1119.77	619.8
56.222	0	0.15	0.19	0.03	0.16	0.03	0.14	0.06	1.15	0.02	99.61	0.33	0	95.07	0	2.51	2.12	0	1.2	0.03	0.09	0	0.02	0	0.11	2.77	0.1	0.74	4.95	0.01	1.15	99.99	0.12	0.23	0	12	-9.59	-7.2	4.94	54.33	144.66	941.23	567.86	1145.55	780.95	975.62	604.96	1119.53	619.72
56.256	0	0.15	0.2	0.03	0.16	0.03	0.14	0.06	1.43	0.09	99.61	0.33	0	95.86	0	2.23	2.3	0	2.03	0.03	0.14	0	0.09	0	0.14	2.91	0.15	1	5.95	0.01	1.43	100	0.15	0.3	0	12	-10.56	-6.29	4.79	54.37	145.49	940.87	567.57	1145.37	780.8	974.75	604.93	1119.58	618.7
56.289	0	0.16	0.2	0.03	0.17	0.03	0.14	0.06	1.93	0.21	99.6	0.33	0	95.93	0	2.58	2.37	0	2.92	0.05	0.21	0	0.21	0	0.15	3.35	0.19	1.93	6.37	0.01	1.46	100	0.16	0.43	0	12	-10.08	-6.2	3.86	54.36	145.89	939.44	566.48	1145.1	780.36	972.66	604.54	1117.89	618.38
56.322	0	0.16	0.2	0.03	0.17	0.03	0.14	0.06	2.59	0.31	99.6	0.33	0	96.33	0	3.08	2.1	0	4.36	0.08	0.21	0	0.31	0	0.14	3.87	0.22	2.59	8.2	0.01	1.43	100	0.18	0.62	0	12	-9.55	-5.66	4.14	54.33	145.45	939.24	567.23	1143.1	779.92	972.04	605.45	1116.95	618
56.356	0	0.17	0.2	0.03	0.19	0.03	0.14	0.07	1.97	0.31	99.6	0.33	0	97.38	0.01	4.37	2.68	0	5.51	0.11	0.29	0	0.31	0	0.12	5.11	0.22	1.97	9.94	0.01	1.46	100	0.21	0.81	0	12	-9.79	-3.93	3.95	54.45	147.77	938.62	567.9	1141.14	778.71	969.45	606.09	1116.69	618.61
56.389	0	0.17	0.2	0.03	0.19	0.03	0.14	0.07	1.21	0.47	99.6	0.33	0	97.32	0.01	4.57	2.58	0	4.17	0.14	0.21	0	0.47	0	0.09	6.55	0.21	1.14	10.66	0.01	1.21	100	0.21	0.99	0	12	-10.99	-4.05	3.62	54.13	146.68	938.83	570.32	1138.64	778.26	968.37	608.57	1114.68	618.95
56.423	0	0.16	0.2	0.03	0.2	0.03	0.14	0.07	1.12	0.52	99.59	0.33	0	96.29	0.01	5.18	3.02	0.01	2.09	0.15	0.15	0	0.52	0	0.07	9.04	0.19	0.27	9.44	0	1.12	100	0.23	1.16	0	12	-12.38	-5.71	3.51	54.3	147.79	937.11	571.63	1137.25	779.64	966.09	610	1113.59	619.36
56.456	0	0.16	0.22	0.03	0.2	0.03	0.13	0.07	1.06	0.56	99.56	0.33	0	96.54	0.02	5.75	3.23	0.01	1.52	0.15	0.16	0	0.56	0	0.07	11.19	0.17	0.35	9.05	0	1.06	100	0.22	1.94	0	12	-13.64	-5.36	3.06	54.31	148.11	938.4	573.74	1137.14	779.9	965.97	612.31	1113.87	620.19
56.489	0	0.16	0.23	0.03	0.19	0.03	0.14	0.07	0.82	0.42	99.54	0.33	0	96.57	0.02	5.3	3.38	0	0.82	0.14	0.14	0	0.42	0	0.08	12.58	0.13	0.44	8.37	0	1.05	100	0.19	2.24	0	12	-13.16	-5.3	2.45	54.3	148.22	939.13	574.92	1136.3	779.1	965.15	613.93	1113.19	621.05
56.523	0	0.17	0.24	0.03	0.2	0.03	0.14	0.07	0.57	0.29	99.52	0.33	0	96.89	0.02	4.4	3.59	0	0.57	0.11	0.2	0.01	0.29	0	0.08	17.88	0.08	0.51	10.12	0	1.2	100	0.18	2.45	0	12	-10.76	-4.81	4.13	54.24	137.23	938.97	575.85	1132.41	777.37	970.49	611.68	1107.17	623.95
56.556	0	0.17	0.23	0.03	0.2	0.03	0.14	0.07	0.51	0.12	99.53	0.33	0	96.7	0.02	4.05	3.75	0	0.51	0.07	0.33	0.02	0.12	0	0.1	23.12	0.06	0.64	10.55	0	1.42	100	0.16	2.01	0	12	-17.33	-5.11	2.28	53.75	141.97	939.69	577.61	1133.37	777.8	966.82	615.09	1108.67	620.93
56.589	0	0.17	0.24	0.03	0.19	0.03	0.14	0.06	0.46	0.09	99.52	0.33	0	96.67	0.01	3.63	3.6	0	0.46	0.03	0.31	0.01	0.09	0	0.14	25.06	0.05	0.78	9.93	0	1.5	100	0.15	2.13	0	12	-15.55	-5.16	3.71	53.91	144.85	937.75	576.69	1134.03	779.84	966.47	613.18	1110.99	623.06
56.623	0	0.18	0.25	0.03	0.19	0.03	0.15	0.06	0.51	0.08	99.5	0.33	0	97.42	0.01	2.92	4.36	0	0.51	0.02	0.35	0.01	0.08	0	0.2	28.18	0.06	0.84	9.53	0	1.89	100	0.14	2.22	0	12	-17.94	-3.84	3.63	53.58	140.96	940.17	577.23	1135.37	778.97	970.16	612.78	1110.77	622.59
56.656	0	0.17	0.25	0.03	0.19	0.03	0.14	0.06	0.48	0.04	99.5	0.33	0	96.81	0.01	3.17	4.04	0	0.48	0.01	0.24	0	0.04	0	0.23	28.84	0.06	0.51	9.44	0	1.81	100	0.13	2.27	0	12	-14.11	-4.94	3.2	53.87	145.41	939.6	576.85	1137.96	782.42	968.51	614.48	1113.62	623.88
56.689	0	0.18	0.25	0.03	0.2	0.03	0.15	0.06	0.52	0.05	99.5	0.33	0	96.89	0.01	3.29	4.1	0	0.52	0.01	0.16	0	0.05	0	0.26	36.45	0.07	0.46	10.83	0	1.72	100	0.13	2.39	0	12	-12.03	-4.81	4.75	53.73	142.21	939.4	576.66	1137.96	783.75	971.76	613.17	1113.47	625.08
56.723	0	0.18	0.24	0.04	0.19	0.03	0.14	0.06	0.66	0.09	99.52	0.33	0	96.73	0	3.1	3.45	0	0.66	0.01	0.14	0	0.09	0	0.24	45.37	0.09	0.27	10.98	0	1.37	100	0.12	2.09	0	12	-11.01	-5.07	4.63	53.78	143.78	941.11	577.02	1139.66	784.5	972.53	614.32	1115.91	625.05
56.756	0	0.17	0.24	0.03	0.18	0.03	0.14	0.06	0.78	0.19	99.51	0.33	0	94.52	0	3.1	3.2	0	0.78	0.01	0.11	0	0.19	0	0.22	42.64	0.14	0.22	9.43	0	1.43	99.99	0.12	2.31	0	12	-10.54	-7.76	3.65	53.57	140.67	940.25	575.95	1141.7	785.72	973.57	613.44	1113.69	625.83
56.79	0	0.16	0.24	0.03	0.18	0.03	0.14	0.06	1.16	0.23	99.51	0.33	0	95.6	0	3.11	2.39	0	1.16	0.01	0.08	0	0.23	0	0.18	43.09	0.19	0.32	7.99	0	1.32	99.99	0.1	2.45	0	12	-11.13	-6.6	4.14	53.4	141.15	942.58	575.85	1143.59	785.12	976.02	612.74	1116.56	625.81
56.823	0	0.15	0.26	0.03	0.17	0.03	0.14	0.06	1	0.39	99.49	0.33	0	95.65	0	2.77	2.24	0	1	0	0.07	0	0.39	0	0.14	35.86	0.29	0.36	5.84	0	1.38	99.99	0.09	2.84	0	12	-9.55	-6.55	3.93	53.78	140.64	943.44	574.95	1145.12	785.14	977.25	612.27	1117.25	625.77
56.856	0	0.15	0.25	0.03	0.16	0.03	0.14	0.06	0.89	0.45	99.49	0.33	0	95.86	0	2.32	2.07	0	0.89	0	0.07	0	0.45	0	0.13	31.75	0.36	0.62	4.96	0	1.41	99.99	0.1	2.69	0	12	-8.87	-6.29	4.52	53.86	143.59	943.09	573.05	1147.14	786.05	977.36	610.66	1120.25	624.79
56.89	0	0.14	0.25	0.03	0.15	0.03	0.14	0.06	0.7	0.48	99.51	0.33	0	95.39	0	1.9	1.97	0	0.7	0	0.06	0	0.48	0	0.1	26.46	0.36	0.81	3.2	0	1.88	99.99	0.09	2.32	0	12	-7.34	-6.85	5.64	53.85	144.08	943.94	573.48	1149.12	788.56	979.84	610.89	1123.12	626.09
56.923	0	0.14	0.25	0.03	0.15	0.03	0.13	0.06	0.75	0.69	99.5	0.33	0	94.97	0	1.38	1.68	0	0.75	0	0.06	0	0.69	0	0.12	25.3	0.49	1.4	2.95	0	2.02	99.99	0.1	2.48	0	12	-9.36	-7.31	6.5	53.7	145.68	945.94	574.03	1149.37	786.71	981.22	609.99	1126	626.18
56.956	0	0.14	0.25	0.03	0.14	0.03	0.13	0.06	0.9	0.8	99.51	0.33	0	95.11	0	1.11	1.38	0.01	0.9	0	0.06	0	0.8	0	0.12	21.57	0.52	1.68	2.46	0	2.19	99.99	0.11	2.34	0	12	-11.21	-7.16	6.78	53.52	143.16	947.37	574.1	1150.04	785.72	983.78	609.14	1125.98	625.64
56.99	0	0.14	0.25	0.03	0.14	0.03	0.13	0.06	0.99	0.85	99.5	0.33	0	95.08	0	0.97	1.13	0.01	0.99	0	0.06	0	0.85	0	0.16	17.77	0.52	1.99	2.29	0	2.65	99.96	0.15	2.5	0	12	-10.59	-7.2	6.29	53.54	146.05	948.33	573.51	1152.65	786.43	983.7	609.12	1128.76	626.11
57.023	0	0.14	0.24	0.03	0.14	0.03	0.13	0.06	1.09	0.73	99.52	0.33	0	94.82	0	1.02	1.1	0.01	1.09	0	0.06	0	0.73	0.01	0.17	16.46	0.49	2.25	1.94	0	2.85	99.97	0.15	2.22	0	12	-9.84	-7.46	7.17	53.72	146.75	949.45	573.45	1153.45	786.45	985.39	608.59	1131.04	626.46
57.056	0	0.14	0.23	0.03	0.14	0.03	0.13	0.06	1.09	0.93	99.53	0.33	0	95.23	0	1	0.93	0.02	1.09	0	0.07	0	1.01	0	0.26	13.06	0.55	2.94	1.22	0	3.06	99.96	0.17	1.95	0	12	-10.33	-7.03	7.27	53.64	145.78	950.56	573.27	1154.42	786.21	986.97	608.4	1131.7	625.84
57.09	0	0.14	0.23	0.02	0.14	0.03	0.13	0.06	0.99	0.75	99.55	0.33	0	94.06	0	0.94	0.75	0.02	0.99	0	0.08	0	1.26	0	0.35	8.46	0.5	4.23	0.76	0	3.05	99.94	0.21	1.71	0	12	-8.63	-8.19	7.32	53.61	144.42	950.38	572.48	1154.43	786.16	987.56	607.87	1130.9	625.49
57.123	0	0.14	0.22	0.02	0.14	0.03	0.13	0.06	1.06	0.8	99.55	0.33	0	93.94	0	0.92	0.8	0.03	1.06	0	0.09	0	1.37	0	0.4	7.61	0.48	4.28	0.66	0	3.08	99.99	0.21	1.56	0	12	-8.24	-8.3	6.65	53.73	145.09	951.42	571.98	1156.5	786.34	988.06	607.81	1132.05	625.7
57.157	0	0.14	0.22	0.02	0.13	0.03	0.13	0.06	0.94	0.68	99.56	0.33	0	93.93	0	0.95	0.68	0.03	0.94	0	0.08	0	1.95	0	0.43	5.01	0.47	3.24	0.41	0	2.98	99.99	0.25	1.57	0	12	-8.45	-8.31	5.38	53.58	144.07	952.41	571.47	1159.13	787.3	988.85	608.44	1131.96	624.96
57.19	0	0.14	0.21	0.02	0.13	0.03	0.13	0.06	0.88	0.6	99.57	0.33	0	95.63	0	0.97	0.6	0.02	0.88	0	0.07	0	1.78	0.01	0.49	2.88	0.45	3.87	0.26	0	3.12	100	0.27	1.25	0	12	-6.9	-6.57	5.48	53.71	143.86	952.4	570.56	1160.46	788.8	989.67	608.53	1132.69	624.12
57.223	0	0.14	0.21	0.02	0.13	0.03	0.13	0.06	0.96	0.6	99.58	0.33	0	93.79	0	1.03	0.6	0.02	0.96	0	0.06	0	1.81	0.01	0.75	2.61	0.5	4.9	0.26	0	3.43	100	0.28	1.11	0	12	-6.85	-8.42	5.31	53.94	143.98	953.01	570.07	1161.21	788.28	990.11	608.08	1133.24	623.66
57.257	0	0.14	0.2	0.02	0.13	0.03	0.13	0.06	0.91	0.62	99.6	0.33	0	92.76	0	1.11	0.62	0.01	0.91	0	0.06	0	1.8	0.01	0.88	1.87	0.46	5.75	0.2	0	4.07	99.99	0.28	0.76	0	12	-7.08	-9.25	4.85	53.97	143.96	953.73	569.99	1162.03	788.12	990.32	608.35	1133.51	623.2
57.29	0	0.14	0.2	0.02	0.13	0.03	0.13	0.06	1.15	0.66	99.6	0.33	0	95.78	0	1.04	0.66	0.01	1.15	0	0.07	0	1.67	0.01	1.01	1.8	0.49	6.71	0.22	0	4.62	99.99	0.28	0.57	0	12	-8.57	-6.39	5.66	53.96	144.62	954.41	569.73	1162.37	788.1	991.4	607.85	1135.37	621.61
57.323	0	0.14	0.2	0.02	0.14	0.03	0.13	0.06	1.24	0.76	99.61	0.33	0	95.47	0	1.41	0.76	0.01	1.24	0	0.1	0	1.2	0.01	0.91	1.94	0.5	4.99	0.21	0	5.79	99.99	0.28	0.47	0	12	-8.71	-6.76	5.7	54.32	146.08	955.27	569.64	1163.07	787.66	991.54	607.7	1136.96	621.55
57.357	0	0.13	0.19	0.02	0.14	0.03	0.13	0.06	1.05	0.73	99.61	0.33	0	94.2	0	1.88	0.91	0.01	1.05	0	0.12	0	0.73	0.01	0.73	2.28	0.37	2.77	0.22	0	7.04	100	0.29	0.43	0	12	-10.15	-8.07	5.33	54.16	144.35	957.07	570.35	1163.87	787.18	993.16	608.4	1136.98	620.74
57.39	0	0.13	0.19	0.02	0.14	0.03	0.13	0.06	0.98	0.57	99.62	0.33	0	93.72	0	2.4	0.89	0.01	0.98	0	0.15	0	0.57	0.01	0.63	2.76	0.3	1.65	0.24	0	7.39	100	0.29	0.41	0	12	-10.17	-8.49	4.99	54.02	144.1	958.51	570.69	1164.68	786.41	994.04	608.55	1137.57	621.35
57.424	0	0.13	0.19	0.02	0.14	0.03	0.13	0.06	0.92	0.4	99.63	0.33	0	95.46	0	2.77	1.12	0.01	0.92	0	0.16	0	0.4	0.01	0.52	2.07	0.25	0.78	0.23	0	6.77	100	0.32	0.35	0	12	-11.47	-6.78	5.04	54.18	143.68	960.67	570.88	1165.33	784.65	995.72	608.12	1138.82	621.02
57.457	0	0.13	0.18	0.02	0.15	0.03	0.13	0.06	1.13	0.45	99.63	0.33	0	94.09	0	3.78	1.42	0.01	1.13	0.01	0.22	0	0.45	0.01	0.4	1.84	0.2	0.72	0.22	0	6.79	100	0.31	0.36	0	12	-12.15	-8.16	3.87	54.09	141.55	962.13	571.02	1165.22	782.23	996.09	608.24	1137.08	620.82
57.49	0	0.12	0.18	0.02	0.15	0.03	0.13	0.07	1.38	0.43	99.64	0.33	0	94.17	0	4.46	1.45	0.01	1.38	0.01	0.25	0	0.43	0.01	0.24	1.69	0.17	0.51	0.21	0	5.78	99.97	0.31	0.32	0	12	-10.89	-8.09	4.76	54.25	145.77	962.5	571.44	1165.95	783.13	995.68	608.37	1140.77	622.48
57.524	0	0.12	0.18	0.02	0.16	0.03	0.13	0.07	1.95	0.34	99.65	0.33	0	95.09	0	5.69	1.73	0.01	1.95	0.01	0.33	0.01	0.34	0.01	0.15	1.42	0.16	0.44	0.21	0	5.01	100	0.35	0.33	0	12	-11.49	-7.18	4.35	54.44	145.03	964.57	571.44	1167.14	782.42	997.13	608.91	1141.64	621.08
57.557	0	0.12	0.17	0.02	0.17	0.03	0.12	0.07	2.2	0.31	99.66	0.33	0	92.94	0	7.01	1.74	0.01	2.2	0.01	0.34	0.01	0.31	0.01	0.1	1.3	0.12	0.39	0.23	0	4.39	99.98	0.38	0.35	0	12	-12.35	-9.11	4.42	54.27	144.57	965.3	571.79	1167.54	781.79	998.02	608.44	1141.97	621.79
57.59	0	0.12	0.17	0.02	0.17	0.03	0.12	0.08	2.26	0.39	99.66	0.33	0	92.6	0	7.35	1.9	0.01	2.26	0.01	0.34	0.01	0.39	0.01	0.07	1.51	0.09	0.31	0.24	0	3.96	99.99	0.4	0.4	0	12	-12.14	-9.36	4.47	54.16	144.12	966.42	572.2	1168.48	782.33	999.29	609.04	1142.85	621.79
57.624	0	0.12	0.17	0.02	0.17	0.03	0.13	0.07	2.76	0.42	99.66	0.33	0	94.45	0	6.7	2.18	0.01	2.76	0.02	0.38	0.01	0.42	0.01	0.06	1.42	0.1	0.34	0.27	0	3.11	99.97	0.42	0.31	0	12	-11.17	-7.83	5.42	54.37	145.93	966.78	572.35	1169.52	782.95	1000.38	608.09	1145.4	624.33
57.657	0	0.12	0.17	0.02	0.17	0.03	0.13	0.08	2.41	0.37	99.66	0.33	0	93.76	0	7.4	2.43	0.01	2.41	0.03	0.32	0.02	0.37	0	0.05	1.41	0.09	0.24	0.26	0	2.63	99.99	0.42	0.22	0	12	-12.39	-8.46	4.96	54.21	145.74	967.18	571.75	1170.3	782.87	1000.42	608.2	1145.49	622.1
57.69	0	0.12	0.16	0.02	0.18	0.03	0.12	0.08	2.02	0.32	99.64	0.33	0	94.66	0	8.82	2.74	0.01	2.02	0.03	0.33	0.02	0.32	0	0.04	1.36	0.08	0.18	0.3	0	2.32	99.99	0.43	0.16	0	12	-11.15	-7.63	4.67	54.42	146.38	967.9	571.83	1170.58	782.77	1000.27	608.95	1146.05	622.22
57.724	0	0.12	0.16	0.02	0.19	0.03	0.12	0.08	2	0.38	99.63	0.33	0	94.49	0	9.59	2.95	0.01	2	0.03	0.25	0.02	0.38	0	0.04	1.8	0.08	0.22	0.38	0.01	2.16	99.99	0.46	0.18	0	12	-11.11	-7.79	4.66	54.58	145.72	966.73	571.67	1168.8	781.96	999.1	608.64	1144.21	621.95
57.757	0	0.12	0.15	0.02	0.2	0.03	0.12	0.09	1.81	0.41	99.6	0.33	0	93.34	0	11.42	2.78	0.01	1.81	0.03	0.21	0.01	0.41	0	0.04	1.66	0.07	0.18	0.43	0.01	2.33	99.99	0.47	0.2	0	12	-10.7	-8.8	4.23	54.58	146.21	966.41	571.45	1168.95	782.12	998.26	608.97	1143.91	621.75
57.791	0	0.11	0.15	0.02	0.21	0.03	0.12	0.09	1.81	0.5	99.59	0.33	0	93.8	0	12.48	2.95	0.01	2.06	0.03	0.17	0	0.5	0	0.04	1.74	0.07	0.26	0.49	0.01	1.81	99.99	0.48	0.2	0	12	-11.1	-8.42	3.96	54.26	145.26	966.08	571.37	1168.92	782.04	998.24	608.77	1142.9	621.94
57.824	0	0.12	0.15	0.02	0.2	0.03	0.12	0.09	1.53	0.78	99.59	0.33	0	93.58	0	12	3.12	0.01	2.02	0.03	0.17	0	0.78	0	0.04	1.77	0.08	0.33	0.52	0.01	1.53	99.99	0.51	0.29	0	12	-10.46	-8.6	3.91	54.52	145.76	965.34	570.56	1168.75	781.93	997.49	608.26	1142.65	621.47
57.857	0	0.12	0.15	0.02	0.2	0.03	0.12	0.09	1.44	0.86	99.6	0.33	0	94.15	0	11.69	2.95	0.01	1.91	0.03	0.17	0	0.86	0	0.04	1.96	0.08	0.27	0.55	0.01	1.44	100	0.5	0.32	0	12	-10.31	-8.11	4.07	54.61	146.34	964.76	570.04	1168.88	782.25	997.19	607.78	1142.91	621.27
57.891	0	0.11	0.15	0.02	0.21	0.03	0.12	0.1	0.96	0.9	99.57	0.33	0	93.24	0	13.33	3.25	0.01	1.76	0.03	0.16	0.01	0.9	0	0.03	1.41	0.08	0.22	0.55	0.01	0.96	100	0.52	0.3	0	12	-9.08	-8.88	3.96	54.32	142.89	963.83	569.7	1168.78	783.2	998.22	607.51	1140.42	621.63
57.924	0	0.12	0.16	0.02	0.2	0.03	0.12	0.09	0.93	1.19	99.59	0.33	0	94.41	0	11.86	3.29	0.01	1.7	0.03	0.15	0.01	1.19	0	0.04	1.46	0.09	0.2	0.59	0.01	0.93	99.99	0.49	0.38	0	12	-9.32	-7.87	4.07	54.46	142.75	964.13	569.46	1168.43	782.36	998.39	607.16	1140.46	621.07
57.957	0	0.12	0.17	0.02	0.2	0.03	0.13	0.08	0.91	1.35	99.61	0.33	0	94.02	0	10.22	3.46	0.01	1.53	0.04	0.15	0.01	1.35	0	0.04	1.5	0.11	0.14	0.61	0.01	0.91	99.99	0.43	0.47	0	12	-10.02	-8.23	3.85	54.45	144.94	963.71	568.75	1168.93	781.98	997.16	606.47	1141.39	620.79
57.991	0	0.13	0.18	0.02	0.18	0.03	0.13	0.08	1	1.45	99.63	0.33	0	94.86	0	7.84	3.81	0.01	1.34	0.04	0.14	0	1.45	0	0.04	1.83	0.13	0.2	0.75	0.01	1	99.99	0.43	0.6	0	12	-9.82	-7.42	3.65	54.53	145.73	964.5	568.1	1169.51	781.33	997.19	606.41	1142.33	619.52
58.024	0	0.13	0.19	0.02	0.17	0.03	0.14	0.07	0.88	1.35	99.62	0.33	0	95.21	0	5.58	3.63	0.01	1.29	0.04	0.15	0	1.35	0	0.04	1.81	0.14	0.29	0.73	0.01	0.88	99.99	0.4	0.62	0	12	-10	-7.05	4.01	54.48	145.95	963.69	568	1169.4	781.86	997.09	605.83	1142.33	620.18
58.057	0	0.14	0.2	0.02	0.16	0.03	0.14	0.07	0.9	1.33	99.59	0.33	0	95.21	0	4.01	3.97	0.01	1.15	0.04	0.16	0	1.33	0	0.04	1.84	0.16	0.53	0.69	0.01	0.9	99.98	0.34	0.72	0	12	-9.63	-7.06	3.97	54.57	145.58	963.97	567.44	1169.23	781.16	997.23	605.57	1142.18	619.11
58.091	0	0.14	0.21	0.02	0.16	0.03	0.15	0.06	0.95	1.05	99.58	0.33	0	94.6	0	3.54	4.32	0.01	1.12	0.04	0.16	0	1.05	0	0.05	1.92	0.17	0.88	0.71	0.01	0.95	99.98	0.28	0.73	0	12	-8.67	-7.68	3.85	54.55	146.28	964.14	566.9	1169.71	781.04	997.07	605.42	1142.73	618.91
58.124	0	0.15	0.21	0.02	0.16	0.03	0.15	0.06	0.94	0.98	99.57	0.33	0	96.04	0	3.18	4.66	0.01	1.16	0.03	0.15	0	0.98	0	0.05	1.89	0.18	0.54	0.77	0.01	0.94	99.99	0.28	0.85	0	12	-10.25	-6.06	4	54.71	147.24	964.51	566.62	1170.22	781.13	997.18	605.34	1143.94	617.26
58.158	0	0.15	0.22	0.02	0.16	0.03	0.15	0.06	1.17	1.03	99.56	0.33	0	95.73	0	2.7	4.3	0.01	1.21	0.03	0.15	0	1.03	0	0.06	1.9	0.2	0.25	1.11	0.01	1.17	99.99	0.27	1.03	0	12	-10.21	-6.46	3.48	54.6	145.59	964.48	566.49	1170.28	781.05	997.38	605.55	1142.53	616.89
58.191	0	0.15	0.22	0.03	0.16	0.03	0.15	0.06	1.26	0.95	99.56	0.33	0	95.74	0	2.63	4.23	0.01	1.27	0.03	0.17	0	0.95	0	0.07	2.15	0.22	0.17	1.3	0.01	1.26	99.98	0.25	1.05	0	12	-9.65	-6.44	3.26	54.47	144.78	964.22	566.63	1169.8	781.09	997.14	605.96	1141.49	617.02
58.224	0	0.15	0.22	0.03	0.16	0.03	0.15	0.06	1.23	1.05	99.55	0.33	0	95.28	0	2.45	4.16	0.01	1.4	0.02	0.17	0	1.05	0	0.08	2.16	0.25	0.15	1.31	0.01	1.23	99.99	0.25	1.22	0	12	-9.75	-6.97	2.89	54.48	143.2	963.97	566.29	1169.82	780.67	997.4	605.47	1140.12	617.13
58.258	0	0.15	0.23	0.03	0.16	0.03	0.16	0.06	1.17	1.2	99.54	0.33	0	95.08	0	2.41	5.19	0.01	1.67	0.02	0.21	0	1.2	0	0.1	2.47	0.3	0.32	1.16	0.01	1.17	99.98	0.22	1.2	0	12	-10.08	-7.2	2.93	54.47	143.48	963.25	566.12	1168.65	779.65	996.39	604.88	1139.33	617.26
58.291	0	0.15	0.23	0.03	0.16	0.03	0.15	0.06	1.27	1.36	99.54	0.33	0	95.16	0	2.8	4.82	0.01	2.11	0.02	0.22	0	1.36	0	0.14	2.44	0.35	0.74	1.07	0.01	1.27	99.98	0.23	1.4	0	12	-8.71	-7.11	2.31	54.34	141.53	962.61	565.93	1168.34	779.94	996.18	605.28	1137.18	617.58
58.324	0	0.15	0.24	0.03	0.16	0.03	0.15	0.06	1.95	1.3	99.52	0.33	0	95.12	0	3.01	5.05	0.01	2.3	0.02	0.23	0	1.3	0	0.17	2.75	0.4	1.95	0.98	0.01	1.33	99.99	0.23	1.67	0	12	-8.34	-7.15	2.88	54.56	141.52	961.61	565.17	1167.31	779.4	995.84	604.05	1136.74	617.29
58.358	0	0.15	0.24	0.02	0.16	0.03	0.15	0.06	2.72	1.07	99.53	0.33	0	95.32	0	3.31	4.84	0.01	2.77	0.02	0.24	0	1.07	0	0.18	2.52	0.54	2.72	0.83	0	1.43	99.99	0.24	1.68	0	12	-8.67	-6.93	2.88	54.65	143.89	961.18	564.99	1166.57	778.5	994.1	603.85	1137.38	617.14
58.391	0	0.15	0.23	0.02	0.16	0.03	0.15	0.06	2.55	0.71	99.53	0.33	0	93.66	0	3.26	4.78	0.01	2.55	0.02	0.27	0	0.71	0	0.25	2.87	0.7	2.61	0.75	0	1.57	99.99	0.25	1.65	0	12	-8.18	-8.54	3.01	54.46	141.31	960.39	564.21	1166.21	778.93	994.87	603.31	1135.63	615.79
58.425	0	0.15	0.24	0.02	0.16	0.03	0.16	0.06	2.33	0.56	99.51	0.33	0	93.31	0	3.01	5.21	0.01	2.33	0.02	0.29	0	0.56	0	0.32	3.85	0.93	3.35	0.59	0	1.98	99.99	0.26	1.92	0	12	-9.04	-8.82	3.43	54.64	144.09	960.14	564.31	1165.34	778.3	993.4	603.24	1136.99	615.18
58.458	0	0.16	0.26	0.02	0.16	0.03	0.16	0.06	2.65	0.5	99.48	0.33	0	92.14	0	2.36	5.41	0.01	2.65	0.03	0.32	0	0.5	0	0.42	4.5	1.2	3.7	0.52	0	2.23	99.99	0.28	2.28	0	12	-9.72	-9.69	3.04	54.51	143.56	960.59	564.06	1165.37	777.41	993.41	603.18	1136.55	614.19
58.491	0	0.16	0.27	0.03	0.16	0.03	0.16	0.06	2.74	0.51	99.46	0.33	0	92.53	0	2.01	5.42	0.01	2.74	0.03	0.43	0.01	0.51	0	0.53	4.65	1.46	4.58	0.5	0	2.41	99.97	0.31	2.56	0	12	-10.31	-9.41	2.87	54.47	143.92	960.7	563.44	1166.26	777.6	993.52	602.89	1137.08	613.2
58.525	0	0.16	0.26	0.03	0.16	0.03	0.16	0.06	3.44	0.22	99.49	0.33	0	92.16	0	1.89	5.16	0.01	3.44	0.04	0.51	0.01	0.22	0	0.46	5.86	1.35	4.31	0.5	0	2.97	99.98	0.36	2.13	0	12	-10.99	-9.68	2.71	54.49	143.9	960.96	563.68	1166.98	778.22	993.82	603.28	1137.39	613.02
58.558	0	0.15	0.25	0.03	0.15	0.03	0.16	0.06	3.69	0.07	99.5	0.33	0	92.81	0	1.61	4.54	0.01	4.19	0.04	0.69	0.02	0.07	0	0.42	6.62	1.27	3.69	0.53	0.01	3.32	99.97	0.42	2.04	0	12	-9.71	-9.21	2.38	54.62	142.55	960.99	563.42	1167.25	778.55	994.27	603.55	1136.5	613.11
58.591	0	0.16	0.26	0.03	0.15	0.03	0.16	0.06	3.95	0.03	99.48	0.33	0	92.41	0	1.28	5.28	0.02	3.95	0.05	0.84	0.03	0.03	0	0.42	7.66	1.08	4.03	0.53	0.01	3.31	99.97	0.42	2.1	0	12	-9.58	-9.5	2.3	54.5	142.17	961.16	563.2	1167.09	778.16	994.34	603.53	1136.23	612.48
58.625	0	0.16	0.25	0.03	0.15	0.03	0.16	0.06	3.54	0.01	99.5	0.33	0	91.84	0	1.02	4.86	0.02	3.54	0.06	0.77	0.03	0	0	0.5	9.29	0.95	3.8	0.48	0.01	3.77	99.97	0.49	1.98	0	6	-9.04	-9.9	2.61	54.79	141.3	961.84	563.49	1167.16	778.09	995.5	603.5	1136.49	612.9
58.658	0	0.16	0.25	0.03	0.15	0.03	0.16	0.06	3.03	0.05	99.49	0.33	0	91.53	0	0.82	5.34	0.02	3.03	0.06	0.57	0.02	0.05	0	0.5	10.03	0.9	4.93	0.47	0.01	3.79	99.97	0.48	1.87	0	6	-8.97	-10.1	2.71	54.98	144.14	961.66	563.16	1167.13	777.76	994.11	603.42	1137.95	612.59
58.691	0	0.17	0.25	0.03	0.15	0.03	0.17	0.06	2.53	0.01	99.5	0.33	0	91.96	0	0.67	6.06	0.02	2.53	0.08	0.52	0.02	0	0	0.52	13.49	0.76	4.6	0.42	0.01	4.19	99.96	0.49	1.62	0	6	-8.47	-9.82	2.76	54.9	143.42	962.33	563.24	1168.02	778.37	995.29	603.62	1138.42	612.76
58.725	0	0.17	0.25	0.02	0.16	0.03	0.17	0.06	2.63	0.01	99.5	0.33	0	91.83	0	0.7	7.02	0.02	2.63	0.1	0.5	0.03	0	0	0.52	19.62	0.64	3.34	0.35	0.01	5.11	99.98	0.56	1.33	0	6	-8.94	-9.9	2.59	55.1	141.18	962.76	563.06	1168.17	778	996.48	603.33	1137.39	612.11
58.758	0	0.17	0.25	0.03	0.16	0.03	0.18	0.06	2.48	0.01	99.51	0.33	0	91.85	0	0.75	7.46	0.03	2.48	0.13	0.57	0.03	0	0	0.49	21.21	0.52	2.46	0.39	0.01	5.13	99.98	0.55	1.1	0	6	-9.19	-9.89	2.99	55.09	141.71	962.86	563	1168.55	778.17	996.92	602.83	1138.31	612.42
58.792	0	0.18	0.25	0.03	0.16	0.03	0.19	0.06	2.69	0.02	99.49	0.33	0	91.87	0	0.72	9.01	0.03	2.69	0.12	0.62	0.02	0	0	0.56	27.71	0.53	2.21	0.41	0.02	4.98	99.99	0.6	1.04	0	6	-7.93	-9.87	2.73	55.16	141.49	962.61	562.48	1168.13	777.93	996.39	603.04	1137.61	611.7
58.825	0	0.18	0.26	0.03	0.17	0.03	0.2	0.06	2.56	0.02	99.48	0.33	0	91.59	0	0.69	9.9	0.04	2.56	0.13	0.59	0.02	0	0	0.58	31.42	0.53	2.02	0.42	0.02	4.73	99.98	0.58	0.99	0	6	-6.96	-10.06	2.69	55.41	141.42	962.33	562.18	1168.1	778.21	996.22	603.11	1137.38	611.6
58.858	0	0.18	0.24	0.03	0.16	0.03	0.18	0.06	2.11	0.03	99.52	0.33	0	92.78	0	0.91	8.6	0.04	2.11	0.12	0.55	0.02	0	0	0.52	30.69	0.54	2.23	0.45	0.03	4.29	99.98	0.57	0.6	0	6	-7.4	-9.23	2.65	55.36	141.38	961.85	562.39	1167.5	777.77	995.7	602.82	1136.75	612.44
58.892	0	0.18	0.23	0.02	0.17	0.03	0.19	0.06	2.11	0.04	99.53	0.33	0	92.87	0	1.17	9.16	0.04	2.11	0.13	0.46	0.01	0	0	0.44	31.45	0.43	1.97	0.56	0.04	3.73	99.97	0.53	0.3	0	0	-8.11	-9.16	2.84	55.26	140.69	960.78	562.55	1166.01	777.6	994.95	602.7	1135.33	612.04
58.925	0	0.16	0.21	0.02	0.16	0.03	0.17	0.06	2.29	0.04	99.57	0.33	0	94.21	0	1.59	6.8	0.05	2.29	0.11	0.37	0.01	0	0	0.39	26.98	0.35	1.91	0.56	0.04	3.5	99.98	0.54	0.17	0	0	-9.05	-8.06	2.68	55.27	139.55	959.65	562.7	1163.72	775.9	993.67	602.1	1132.85	612.36
58.958	0	0.16	0.2	0.02	0.16	0.03	0.16	0.06	2.96	0.04	99.59	0.33	0	93.64	0	2.39	5.84	0.05	2.96	0.09	0.34	0	0	0	0.42	23.08	0.33	2.42	0.59	0.04	3.87	99.92	0.56	0.11	0	0	-10.16	-8.55	2.64	55.23	138.95	958.75	563.04	1161.14	774.45	992.14	602.24	1130.79	611.37
58.992	0	0.15	0.19	0.02	0.16	0.03	0.15	0.06	3.35	0.05	99.62	0.33	0	94.7	0	3.33	4.25	0.05	4.27	0.08	0.26	0	0	0	0.4	22.29	0.27	2.54	0.65	0.05	3.35	99.96	0.54	0.1	0	0	-11.3	-7.59	3.13	54.95	139.65	957.63	563.81	1159.28	774.13	990.89	602.12	1130.18	612.15
59.025	0	0.14	0.18	0.02	0.16	0.04	0.15	0.07	3.19	0.04	99.63	0.33	0	94.78	0	3.88	3.53	0.04	5.71	0.07	0.23	0	0	0	0.34	19.01	0.26	2.84	0.59	0.04	3.19	99.97	0.57	0.08	0	0	-11.73	-7.51	3.39	55.06	139.72	956.96	564.53	1156.39	772.58	989.34	602.44	1128.73	611.95
59.058	0	0.13	0.17	0.02	0.17	0.04	0.14	0.07	3.28	0.03	99.65	0.33	0	94.23	0	5.98	2.85	0.04	6.51	0.05	0.21	0	0	0	0.3	15.35	0.23	2.6	0.58	0.03	3.28	99.97	0.55	0.09	0	0	-12.08	-8.03	2.65	54.88	139.42	955.06	563.9	1155.71	772.89	987.36	602.44	1126.5	611.27
59.092	0	0.12	0.16	0.02	0.17	0.04	0.12	0.08	3.21	0.02	99.65	0.33	0	96.69	0	8.16	1.64	0.04	5.68	0.04	0.13	0	0	0	0.24	11.84	0.19	1.65	0.56	0.02	3.21	99.76	0.53	0.07	0	0	-12.46	-5.13	2.88	54.77	139.61	954.57	564.57	1154.16	771.93	986.6	602.18	1125.8	612.88
59.125	0	0.11	0.15	0.02	0.18	0.03	0.12	0.08	3.45	0.02	99.64	0.33	0	97.22	0	9.85	1.17	0.04	4.98	0.03	0.1	0	0	0	0.21	10.76	0.16	0.87	0.57	0.02	3.45	99.91	0.57	0.13	0	0	-11.94	-4.23	2.82	55.08	141.85	953.5	564.57	1152.37	771.37	983.99	602.78	1125.52	612.3
59.159	0	0.11	0.14	0.02	0.2	0.03	0.11	0.09	3.23	0.02	99.61	0.33	0	97.91	0	12.54	0.6	0.03	3.29	0.02	0.07	0	0	0	0.18	8	0.14	0.33	0.72	0.02	3.23	99.72	0.62	0.28	0	0	-11.06	-2.77	2.85	55.16	141.92	952.05	564.75	1150.29	770.88	982.28	602.86	1123.82	613.09
59.192	0	0.1	0.13	0.02	0.21	0.03	0.1	0.11	3.24	0.02	99.57	0.33	0	98.26	0	15.64	0.33	0.03	3.59	0.02	0.07	0	0	0	0.17	6.98	0.15	0.4	0.69	0.02	3.24	99.91	0.69	0.54	0	0	-9.48	-1.83	2.13	55.32	143.72	951.5	565.24	1150.43	772.23	980.37	604.81	1123.81	613.59
59.225	0	0.09	0.12	0.02	0.23	0.03	0.1	0.12	2.72	0.01	99.53	0.36	0	98.53	0	18.34	0.27	0.03	2.72	0.01	0.07	0	0	0.01	0.13	6.3	0.11	0.48	0.67	0.01	2.77	99.92	0.63	0.59	0	0	-10.98	-0.98	2.44	55.29	144.88	948.74	565.4	1148.56	773.17	977.84	604.65	1122.45	613.52
59.259	0	0.09	0.12	0.02	0.26	0.03	0.09	0.14	2.09	0.01	99.48	0.43	0	98.6	0	21.47	0.11	0.03	2.09	0.01	0.07	0	0	0.01	0.1	4.27	0.11	0.59	0.57	0.01	2.42	99.76	0.62	0.72	0	0	-12.49	-0.72	2.66	55.08	146.31	946.28	565.67	1145.72	772.44	974.76	604.25	1120.76	613.77
59.292	0	0.09	0.11	0.02	0.29	0.03	0.08	0.16	1.81	0.01	99.42	0.55	0	98.62	0	24.92	0.1	0.03	1.81	0	0.06	0	0	0.01	0.1	4.1	0.09	1.12	0.55	0.01	2.44	99.7	0.62	0.74	0	0	-13.77	0.64	2.48	54.74	146.49	944.46	565.88	1143.9	772.47	972.66	604.52	1118.9	613.21
59.325	0	0.09	0.11	0.02	0.29	0.03	0.08	0.16	1.34	0.01	99.42	0.54	0	98.64	0	24.86	0.06	0.02	1.34	0	0.05	0	0	0.01	0.08	3.27	0.08	1.75	0.57	0.01	1.99	99.88	0.6	0.77	0	0	-12.89	0.59	2.26	54.92	145.87	942.76	566.3	1141.77	772.87	970.78	605.54	1116.45	613.11
59.359	0	0.09	0.11	0.02	0.29	0.03	0.08	0.16	1.57	0.01	99.42	0.54	0	98.74	0.01	24.8	0.04	0.02	1.57	0	0.08	0	0	0.01	0.09	2.19	0.07	2.29	0.56	0	1.76	99.64	0.6	0.84	0	0	-10.3	0.19	1.98	55.34	149.4	939.83	566.71	1139.36	773.48	966.07	606.76	1115.22	615.25
59.392	0	0.09	0.11	0.02	0.28	0.03	0.09	0.15	1.39	0.04	99.44	0.54	0	98.71	0.01	23.96	0.04	0.01	1.39	0	0.07	0	0.14	0.01	0.09	2.44	0.08	3.04	0.58	0	1.85	99.79	0.58	0.85	0	0	-10.7	-0.31	2.17	55.1	148.51	936.11	565.58	1136.79	773.81	963.57	605.5	1111.83	614.14
59.426	0	0.09	0.12	0.02	0.25	0.03	0.09	0.13	1.41	0.02	99.5	0.39	0	98.79	0.01	20.38	0.02	0.01	1.41	0	0.06	0	0.17	0.01	0.09	2.6	0.09	2.04	0.58	0	1.9	99.45	0.62	0.89	0	0	-12.98	0.01	2.54	54.85	146.9	935.11	565.34	1136.08	773.66	963.95	604.22	1110.56	613.52
59.459	0	0.1	0.13	0.02	0.22	0.03	0.1	0.11	1.3	0.02	99.56	0.33	0	98.61	0.01	16.7	0.02	0.01	1.3	0	0.04	0	0.18	0.01	0.1	2.65	0.1	2.36	0.64	0	1.67	99.69	0.6	0.72	0	0	-12.37	0.69	2.37	54.98	147.8	933.51	565.63	1134.63	774.09	961.8	604.89	1109.32	614.04
59.492	0	0.1	0.14	0.02	0.2	0.03	0.1	0.1	1.3	0.02	99.6	0.33	0	98.52	0.01	13.54	0.02	0.01	1.3	0	0.03	0	0.59	0.01	0.11	2.7	0.14	2.36	0.63	0	1.77	99.8	0.61	0.9	0	0	-12.7	1.02	3.11	54.81	147.07	932.88	566.61	1131.75	773.43	961.23	605.28	1108.06	613.66
59.526	0	0.11	0.15	0.02	0.19	0.03	0.1	0.09	1.33	0.01	99.62	0.33	0	98.66	0.01	11.79	0.01	0.01	1.33	0	0.03	0	0.62	0.01	0.11	3.01	0.15	2.06	0.86	0.01	1.95	99.87	0.56	0.73	0	0	-12.3	-0.49	3.05	54.98	146.34	932.01	566.91	1128.83	771.76	959.56	605.63	1105.71	613.07
59.559	0	0.11	0.15	0.02	0.19	0.03	0.11	0.09	1.36	0.01	99.63	0.33	0	98.74	0.01	11.25	0.01	0.01	1.36	0	0.04	0	0.86	0.01	0.12	3.05	0.16	1.57	1.03	0.01	2.02	99.24	0.56	0.61	0	0	-13.38	-0.18	2.03	54.97	145.74	930.13	567.06	1125.43	768.73	956.09	605.39	1101.59	613.84
59.592	0	0.11	0.15	0.02	0.18	0.03	0.11	0.08	1.33	0.01	99.64	0.33	0	98.69	0.01	10.23	0.01	0.01	1.33	0	0.06	0	0.73	0.01	0.14	3.09	0.16	1.13	1.02	0.01	2.11	99.8	0.52	0.68	0	0	-12.13	0.38	2.93	54.89	145.79	930.04	567.96	1125.74	771.23	957.21	606.21	1102.75	614.72
59.626	0	0.11	0.15	0.02	0.18	0.03	0.11	0.08	1.27	0.02	99.65	0.33	0	98.74	0.01	9.64	0.02	0.01	1.27	0	0.06	0.01	0.91	0.02	0.14	3	0.21	0.67	1.21	0.01	2.04	99.56	0.5	0.53	0	0	-13.44	0.18	2.16	54.83	145.32	927.52	566.93	1123.1	769.23	953.98	605.32	1099.07	613.39
59.659	0	0.11	0.15	0.02	0.17	0.03	0.11	0.08	1.26	0.02	99.65	0.33	0	98.57	0	9.06	0.02	0.01	1.26	0	0.08	0.01	0.55	0.02	0.17	2.6	0.18	0.54	1.29	0.01	2.12	99.91	0.49	0.37	0	0	-13.18	0.83	3.16	54.88	145.24	925.38	565.66	1121.53	769.5	953.31	603.63	1098.3	612
59.692	0	0.11	0.16	0.02	0.17	0.03	0.11	0.08	1.36	0.03	99.66	0.33	0	98.44	0	8.59	0.02	0.02	1.36	0	0.08	0.01	0.7	0.03	0.2	2.52	0.23	0.75	1.18	0.01	2.22	99.85	0.47	0.33	0	0	-11.36	1.27	3.93	54.82	142.39	924.07	566.16	1120.52	771.58	954.4	603.94	1096.51	612.94
59.726	0	0.11	0.15	0.03	0.17	0.03	0.11	0.08	1.29	0.04	99.65	0.33	0	97.97	0	8.98	0.03	0.02	1.29	0	0.08	0.01	0.52	0.04	0.2	2.05	0.18	0.87	1.33	0.01	2.47	99.54	0.44	0.24	0	0	-11.42	2.62	3.6	54.74	144.45	922.89	565.63	1121.53	773.21	952.99	604.16	1097.18	612.78
59.759	0	0.11	0.15	0.02	0.18	0.03	0.11	0.08	0.95	0.04	99.65	0.33	0	98.09	0	9.27	0.03	0.02	0.95	0	0.07	0	0.52	0.04	0.22	1.99	0.18	1.54	1.23	0.01	2.47	99.76	0.41	0.17	0	0	-11.8	2.32	3.69	54.69	145.91	921.2	565.3	1121.05	773.98	951.3	603.89	1096.93	612.76
59.793	0	0.12	0.15	0.03	0.17	0.03	0.11	0.08	0.67	0.04	99.65	0.33	0	98.03	0	8.94	0.03	0.02	0.67	0	0.04	0	0.61	0.06	0.3	1.83	0.23	3.67	1.47	0.02	2.67	99.75	0.39	0.19	0	0	-12.03	2.47	4.15	54.63	146.44	919.87	565.3	1119.51	773.81	950.13	603.6	1096.28	612.74
59.826	0	0.12	0.16	0.03	0.17	0.03	0.11	0.08	0.92	0.05	99.66	0.33	0	98.39	0	8.01	0.03	0.03	0.92	0.01	0.05	0	0.86	0.09	0.4	1.63	0.28	4.11	1.28	0.02	2.98	99.96	0.4	0.24	0	0	-11.47	1.43	3.66	54.71	146.01	917.59	564.2	1119.11	774.91	948.37	604.13	1094.22	610.96
59.859	0	0.13	0.16	0.03	0.16	0.03	0.12	0.07	0.98	0.07	99.67	0.33	0	98.07	0	6.5	0.04	0.04	0.98	0.01	0.07	0	1.35	0.09	0.54	1.76	0.34	4.83	1.23	0.02	3.02	99.97	0.37	0.19	0	0	-10.01	2.35	3.43	54.78	144.66	916.28	563.7	1119.55	777.19	948.36	603.9	1092.84	611.16
59.893	0	0.13	0.17	0.03	0.16	0.03	0.12	0.07	1.17	0.11	99.66	0.33	0	98.12	0	5.92	0.04	0.04	1.17	0.01	0.11	0	1.94	0.13	0.72	1.72	0.36	5.31	1.14	0.02	3.57	99.97	0.35	0.34	0	0	-10.46	2.23	3.3	54.81	146.08	915.76	563.42	1119.48	776.92	947.23	603.61	1093.11	611.19
59.926	0	0.13	0.18	0.03	0.15	0.03	0.12	0.07	1.78	0.12	99.64	0.33	0	98	0	5.09	0.05	0.05	1.78	0.01	0.23	0	3.55	0.12	0.85	1.88	0.52	6.07	0.99	0.02	3.16	100	0.36	0.71	0	0	-10.78	2.55	3.83	54.8	143.57	914.71	563.62	1117.47	776.32	947.55	602.85	1090.85	611.48
59.959	0	0.14	0.19	0.03	0.15	0.03	0.12	0.07	1.61	0.18	99.63	0.33	0	97.51	0	4.28	0.06	0.06	1.61	0.02	0.38	0.01	4.43	0.18	1.26	1.88	0.54	10.47	0.82	0.02	2.9	100	0.31	0.93	0	0	-11.98	3.66	4.62	54.7	141.09	914.22	563.81	1116.26	775.55	948.84	601.45	1089.51	612.32
59.993	0	0.15	0.2	0.03	0.15	0.03	0.13	0.07	2.06	0.26	99.61	0.33	0	97.57	0	3.84	0.11	0.08	2.06	0.03	0.5	0.01	6.48	0.26	1.58	1.89	0.76	16.14	0.7	0.02	2.79	99.99	0.29	1.29	0	0	-12.51	3.53	3.61	54.55	142.01	914.21	563.98	1116.79	776.14	947.47	602.84	1089.23	611.19
60.026	0	0.17	0.2	0.03	0.14	0.03	0.13	0.06	1.7	0.25	99.59	0.51	0	96.83	0	3.58	0.12	0.1	1.7	0.04	0.67	0	6.14	0.25	2.1	1.97	0.83	22.54	0.64	0.02	3.11	99.97	0.26	1.58	0	0	-12.18	4.9	3.17	54.94	143.52	914.05	563.75	1116.92	775.83	946.28	602.99	1089.56	611.45
60.059	0	0.19	0.21	0.03	0.14	0.03	0.13	0.06	1.25	0.29	99.57	0.68	0	96.65	0	2.97	0.15	0.1	1.25	0.05	0.62	0	5.94	0.29	2.66	1.88	0.9	27.19	0.54	0.02	3.28	99.97	0.23	1.85	0	0	-10.74	5.19	2.87	55.21	144.97	913.75	563.31	1116.79	775.46	945.05	603.08	1089.75	611.83
60.093	0	0.17	0.22	0.03	0.14	0.03	0.13	0.06	1.01	0.33	99.57	0.39	0	95.99	0	2.7	0.18	0.09	1.01	0.04	0.38	0	4.2	0.33	2.94	1.69	0.89	19.84	0.4	0.02	3.65	99.94	0.2	1.87	0	0	-10.49	6.13	2.5	55.09	144	913.6	564.23	1116.17	776.13	944.72	604.47	1088.52	612.07
60.126	0	0.16	0.22	0.03	0.14	0.03	0.13	0.06	0.76	0.31	99.56	0.33	0	95.68	0	3.34	0.17	0.09	0.76	0.03	0.31	0	2.56	0.31	3.14	1.87	0.88	15.06	0.43	0.02	4.06	99.96	0.2	2.14	0	0	-11.32	6.51	2.61	55.25	145.93	912.73	564.46	1115.4	776.24	943.08	604.7	1088.83	611.91
60.16	0	0.14	0.22	0.03	0.14	0.03	0.13	0.06	0.77	0.29	99.56	0.33	0	96.05	0	3.34	0.2	0.1	0.77	0.03	0.32	0	1.88	0.29	3.59	2.74	0.95	7.51	0.35	0.01	4.28	99.96	0.17	2.11	0	0	-9.51	6.04	2.46	55.43	143.38	910.73	564.15	1113.52	776.91	942.19	605	1085.42	611.53
[truncated: 61,997 more rows]
[truncated: 4 more columns]
