# Supplementary material for: Exploring emotion recognition in patients with mild cognitive impairment and Alzheimer’s dementia undergoing a rehabilitation program
Source: PLoS One. 2025 Apr 24;20(4):e0322213. doi: 10.1371/journal.pone.0322213 (PMC12021228; doi:10.1371/journal.pone.0322213)
Supplement: S1 Data — (ZIP) [file pone.0322213.s003.zip › raw data1-10/No9 Creative activities.csv]

time stamp	face id	anger	contempt	disgust	fear	joy	sadness	surprise	sentimentality	confusion	neutral	engagement	valence	attention	inner brow raise	brow raise	brow furrow	eye widen	cheek raise	lid tighten	nose wrinkle	upper lip raise	dimpler	lip corner depressor	chin raise	lip pucker	lip stretch	lip press	mouth open	jaw drop	lip suck	eye closure	smile	smirk	blink	blink rate	pitch	yaw	roll	brightness	interocular distance	topleft_x	topleft_y	bottomright_x	bottomright_y	outer_right_eye_X	outer_right_eye_Y	outer_left_eye_X	outer_left_eye_Y
0.066	0	0.04	0.03	0.02	1.53	0.02	0.04	1.25	0.25	0.01	96.93	19.32	0	98.53	0.25	74.75	0.01	0.04	0.14	0	0.01	0.01	0	0.63	0.8	0	0	0.45	0.17	0.18	0.01	90.56	0.01	0.02	0		10.91	0.98	2.98	57.89	131.78	802.5	460.04	1011.1	686.86	842.92	506.95	974.6	512.21
0.1	0	0.04	0.03	0.03	1.44	0.02	0.04	1.15	0.21	0.01	97.12	17.58	0	96.94	0.21	72.66	0	0.04	0.17	0	0.01	0.01	0	1.44	1.23	0.01	0	0.38	0.42	0.14	0.02	31.37	0.01	0.01	0		5.51	4.73	3.69	57.79	127.94	798.68	455.67	1013.93	688.59	845.03	503.63	972.94	506.63
0.133	0	0.05	0.04	0.03	0.96	0.02	0.05	0.7	0.26	0.02	98.08	7.31	0	97.69	0.19	60.51	0.01	0.04	0.26	0	0.02	0.01	0.01	1.2	1.07	0.01	0	0.33	0.38	0.18	0.01	14.44	0.01	0.01	0		7.37	3.27	1.69	58.36	133.53	799.86	455.17	1014	686.87	840.9	503.24	974.37	506.98
0.166	0	0.05	0.04	0.02	0.93	0.02	0.05	0.67	0.24	0.02	98.14	6.78	0	97.26	0.19	59.57	0	0.03	0.24	0	0.02	0.01	0.01	1.15	0.77	0	0	0.29	0.21	0.11	0.01	29.37	0.01	0.01	0		4.17	4.15	2.54	58.4	134.3	799.08	454.39	1014.23	686.09	841.19	500.66	975.34	506.99
0.2	0	0.05	0.04	0.02	0.89	0.02	0.05	0.63	0.23	0.02	98.22	6.36	0	96.62	0.17	58.43	0	0.04	0.23	0	0.02	0.01	0.01	1.44	0.8	0	0	0.28	0.12	0.06	0.01	46.02	0.01	0	0		4.16	5.24	3.35	58.49	132.97	800.66	456.1	1013.12	685.26	842.95	501.37	975.74	508.16
0.233	0	0.05	0.04	0.02	0.94	0.02	0.05	0.68	0.19	0.02	98.11	7.39	0	97.49	0.14	60.17	0	0.04	0.19	0	0.02	0	0.01	1.7	0.73	0	0	0.26	0.09	0.05	0.01	16.73	0.01	0	0		2.5	3.7	4.85	58.58	130.56	800.33	456.16	1011.25	683.16	844.58	499.01	974.75	509.07
0.266	0	0.05	0.04	0.02	0.99	0.02	0.05	0.72	0.15	0.01	98.02	8.11	0	97.66	0.15	61.66	0	0.05	0.12	0	0.01	0	0.01	1.47	0.67	0	0	0.24	0.08	0.05	0.01	33.77	0.01	0	0		4.51	3.33	4.61	58.69	131.25	800.12	456.43	1009.69	682.32	843.11	499.77	974	509.46
0.3	0	0.05	0.04	0.02	0.93	0.02	0.05	0.67	0.14	0.02	98.14	6.9	0	96.38	0.14	59.66	0	0.05	0.12	0	0.02	0	0.01	1.29	0.63	0	0	0.33	0.08	0.05	0	29.62	0.01	0	0		4.27	5.59	4.41	58.66	125.14	800.39	455.88	1009.87	682.87	845.99	500.11	970.95	506.78
0.333	0	0.05	0.04	0.02	0.95	0.02	0.05	0.68	0.12	0.02	98.11	7.13	0	95.73	0.12	60.29	0	0.05	0.1	0	0.02	0	0.01	1.11	0.49	0	0	0.18	0.08	0.04	0	47.3	0	0	0		4	6.45	4.31	58.95	131.17	798.69	454.81	1009.63	682.11	842.18	498.45	972.99	508.08
0.366	0	0.05	0.04	0.02	1.01	0.02	0.05	0.74	0.13	0.03	97.97	8.26	0	95.7	0.13	62.35	0	0.06	0.09	0	0.03	0.01	0.01	1.03	0.4	0	0	0.21	0.1	0.05	0	29.88	0	0	0		5.57	6.48	4.84	58.9	132.03	796.71	452.48	1008.91	681.86	840.9	497.6	972.7	505.37
0.4	0	0.04	0.03	0.02	1.38	0.02	0.04	1.1	0.12	0.03	97.23	16.12	0	96.78	0.11	71.78	0	0.06	0.12	0	0.03	0.01	0.01	1.03	0.38	0	0	0.33	0.12	0.05	0.01	16.76	0	0	0		8.99	4.98	4.08	59.05	129.11	794.98	450.64	1008.42	682.43	840.29	498.51	969.32	502.99
0.433	0	0.04	0.03	0.02	1.66	0.02	0.04	1.38	0.12	0.02	96.68	22.85	0	97.49	0.12	77.26	0	0.08	0.1	0	0.02	0.01	0.01	0.93	0.36	0	0	0.45	0.14	0.06	0.01	24.26	0	0	0		9.88	3.71	3.27	59.2	128.69	795.23	451.66	1006.64	682.18	838.89	498.8	967.49	503.61
0.467	0	0.04	0.03	0.02	1.36	0.02	0.04	1.08	0.14	0.01	97.28	16.12	0	96.19	0.12	71.24	0	0.08	0.14	0	0.01	0.01	0.01	0.94	0.29	0	0	1.56	0.13	0.06	0.01	31.08	0	0.01	0		8.8	5.85	3.2	59.17	128.11	795	452.59	1005.42	681.25	838.4	500.22	966.47	503.5
0.5	0	0.04	0.03	0.02	1.45	0.02	0.04	1.16	0.17	0.01	97.1	18.13	0	96.78	0.16	73.05	0	0.09	0.17	0	0.01	0.01	0.02	0.84	0.24	0	0	1.52	0.12	0.06	0.01	32.01	0.01	0.01	0		5.36	4.99	3.23	59.31	131.7	794.13	452.16	1005.14	680.56	836.14	498	967.73	503.16
0.533	0	0.04	0.03	0.02	1.52	0.02	0.04	1.23	0.2	0.01	96.97	20.42	0	96.35	0.2	74.45	0	0.08	0.17	0	0.01	0	0.05	0.74	0.23	0	0	1.96	0.11	0.06	0.01	64.64	0.01	0.02	0		6.73	5.64	2.1	59.35	131.01	793.16	450.99	1006.65	682.06	835.6	498.15	966.53	502.96
0.567	0	0.04	0.03	0.02	1.61	0.02	0.04	1.33	0.27	0.02	96.77	21.57	0	87.75	0.27	76.25	0	0.09	0.21	0	0.02	0.01	0.06	0.62	0.2	0	0	1.01	0.09	0.05	0.01	94.03	0.01	0.03	0		8.43	12.16	2.02	59.07	128.87	794.44	453.17	1004.77	681.49	836.4	502.08	965.27	502.84
0.6	0	0.04	0.03	0.02	1.3	0.02	0.04	1.01	0.31	0.02	97.41	13.75	0	94.54	0.31	69.57	0	0.07	0.25	0	0.02	0.01	0.1	0.48	0.23	0	0	0.91	0.1	0.05	0.01	71.05	0.01	0.05	0		7.68	7.74	2.79	59.26	132.95	794.35	454.25	1002.72	680.06	834.03	500.6	966.9	505.29
0.633	0	0.04	0.04	0.02	1.08	0.02	0.05	0.81	0.35	0.03	97.83	9.44	0	92.81	0.35	64.13	0	0.07	0.34	0	0.03	0.01	0.14	0.39	0.25	0.01	0	1.06	0.09	0.05	0.01	71.54	0.01	0.05	0		8.35	9.21	2.14	59.35	132.38	792.01	453.67	1000.77	680.11	831.52	500.83	963.86	504.46
0.667	0	0.05	0.05	0.02	0.72	0.02	0.06	0.49	0.46	0.05	98.55	3.68	0	93.77	0.54	51.77	0.01	0.05	0.46	0	0.05	0.01	0.15	0.35	0.24	0.01	0	0.92	0.07	0.04	0.01	81.7	0.01	0.06	0		9.16	8.44	1.04	59.29	134.41	790.86	453.59	1000.1	679.46	828.45	504.97	962.82	501.67
0.7	0	0.06	0.07	0.02	0.55	0.02	0.07	0.35	0.56	0.04	98.9	2.29	0	93.15	0.68	43.37	0.01	0.04	0.56	0.01	0.04	0.01	0.16	0.35	0.28	0	0	3.23	0.07	0.04	0.01	84.72	0.01	0.07	0		7.87	8.95	1.81	59.33	132.49	790.49	454.94	997.44	678.22	828.68	504.23	961.17	503.24
0.734	0	0.06	0.06	0.02	0.58	0.02	0.06	0.37	0.48	0.03	98.84	3	0	93.62	0.83	44.81	0.01	0.04	0.48	0.01	0.03	0	0.12	0.24	0.26	0	0	5.26	0.07	0.04	0.01	69.8	0.01	0.05	0		5.75	8.57	1.4	59.51	133.88	789.42	455.43	995.7	677.26	826.16	504.38	960.03	502.71
0.767	0	0.06	0.07	0.02	0.53	0.02	0.07	0.33	0.28	0.02	98.93	2.04	0	94.64	0.76	42.34	0.01	0.03	0.28	0.01	0.02	0	0.08	0.22	0.27	0	0	2.79	0.06	0.04	0.01	47.78	0.01	0.04	0		4.07	7.64	1.02	59.9	136.24	786.99	455.02	994.78	678.33	822.89	502.01	959.11	503.9
0.8	0	0.07	0.08	0.02	0.4	0.02	0.08	0.23	0.2	0.01	99.21	1	0	95.74	0.64	33.51	0.01	0.03	0.15	0.01	0.01	0	0.05	0.19	0.2	0	0	2.22	0.05	0.04	0.01	56.71	0.01	0.02	0		6.93	6.44	0.59	59.72	128.14	787.38	456.24	991.72	677.78	825.13	504.02	953.27	503.03
0.834	0	0.08	0.09	0.02	0.35	0.02	0.08	0.2	0.18	0.01	99.3	0.69	0	95.95	0.66	29.74	0.01	0.02	0.1	0	0.01	0	0.05	0.15	0.18	0	0	0.68	0.05	0.04	0.01	32.64	0.01	0.02	0		4.28	6.18	0.87	59.83	134.31	785.54	455.08	991.05	675.35	821.09	504.55	955.35	500.91
0.867	0	0.08	0.09	0.02	0.37	0.02	0.08	0.21	0.16	0.02	99.26	0.74	0	96.02	0.92	30.96	0.01	0.02	0.12	0.01	0.02	0	0.04	0.11	0.16	0	0	0.52	0.05	0.04	0.01	74.58	0.01	0.02	0		5.75	6.09	0.64	59.36	131.77	785.18	454.8	991.58	675.86	822.27	506.73	953.85	499.77
0.9	0	0.08	0.1	0.02	0.33	0.02	0.08	0.18	0.18	0.01	99.34	0.61	0	94.29	0.97	27.61	0.01	0.02	0.18	0	0.01	0	0.03	0.1	0.13	0	0	1.14	0.06	0.04	0.01	87.63	0.01	0.01	0		8.36	7.98	-0.29	59.71	132.82	785.98	456.1	990.39	676	820.64	508.21	953.26	501.04
0.934	0	0.08	0.1	0.02	0.33	0.02	0.08	0.18	0.38	0.03	99.34	0.69	0	93.82	0.96	27.73	0.02	0.02	0.38	0.01	0.03	0.01	0.05	0.08	0.14	0	0.01	2.68	0.05	0.03	0.01	64.91	0.01	0.02	0		7.24	8.4	-1.16	59.68	132.6	783.15	455.1	989.39	675.84	818.13	509.99	950.19	498.11
0.967	0	0.09	0.11	0.02	0.29	0.02	0.09	0.16	0.52	0.03	99.41	0.75	0	92.61	0.88	24.26	0.03	0.02	0.52	0.01	0.02	0.01	0.08	0.08	0.13	0	0.01	7.44	0.07	0.03	0.01	38.83	0.02	0.02	0		5.41	9.36	-1.55	60.04	135.51	778.88	455.13	987.24	677.85	813.01	509.82	948.01	498.14
1	0	0.09	0.11	0.02	0.29	0.02	0.09	0.15	0.46	0.03	99.42	0.68	0	92.46	0.81	23.87	0.03	0.02	0.46	0.01	0.02	0.01	0.12	0.06	0.1	0	0.02	6.37	0.11	0.04	0.02	22.29	0.02	0.02	0		5.65	9.47	-0.64	59.79	133.45	776.43	454.64	986.47	679.18	813.37	509.44	946.38	498.51
1.034	0	0.09	0.11	0.02	0.27	0.02	0.09	0.14	0.38	0.04	99.45	0.45	0	95.23	0.84	22.05	0.04	0.01	0.38	0.01	0.01	0.01	0.07	0.05	0.09	0	0.02	2.42	0.2	0.03	0.02	76.95	0.02	0.02	0		6.27	7.03	-3.18	59.97	138.14	776.02	453.55	988.44	680.33	809.31	512.24	946.41	495.34
1.067	0	0.09	0.12	0.02	0.25	0.02	0.1	0.13	0.25	0.04	99.5	0.34	0	94.62	0.87	19.19	0.04	0.01	0.25	0.01	0.01	0.01	0.05	0.06	0.13	0	0.04	1.4	0.2	0.03	0.02	35.05	0.02	0.03	0		6.69	7.66	-2.86	60.17	138.7	772.33	453.1	986.42	682.4	806.36	510.9	944.29	496.26
1.101	0	0.1	0.12	0.02	0.23	0.02	0.1	0.12	0.16	0.04	99.53	0.33	0	93.03	0.64	17.6	0.04	0.01	0.13	0.01	0.01	0	0.05	0.06	0.16	0	0.05	1.35	0.25	0.02	0.03	84.92	0.02	0.02	0		7.89	9.05	-2.35	59.92	138.35	771.54	453.98	985.01	682.35	806.06	512.5	943.56	497.26
1.134	0	0.1	0.14	0.02	0.2	0.02	0.1	0.1	0.16	0.03	99.6	0.33	0	92.46	0.42	13.26	0.03	0.01	0.14	0.01	0.01	0	0.04	0.05	0.16	0	0.06	1.39	0.28	0.02	0.03	72.18	0.02	0.01	0		8.02	9.47	-2.74	59.68	138.15	770.9	454.2	983.12	681.49	804.48	512.28	941.8	497.18
1.167	0	0.11	0.14	0.02	0.19	0.02	0.11	0.09	0.14	0.03	99.62	0.33	0	93.8	0.36	11.76	0.03	0.01	0.12	0.01	0.01	0	0.03	0.05	0.14	0	0.06	2.34	0.27	0.02	0.03	56.7	0.02	0.01	0		6.23	8.41	-2.05	59.23	140.28	768.67	454.97	980.47	680.79	801.61	512.48	941.12	497.88
1.201	0	0.11	0.15	0.02	0.18	0.02	0.11	0.09	0.11	0.03	99.63	0.33	0	93.83	0.31	10.58	0.03	0	0.11	0.01	0.01	0	0.01	0.03	0.06	0	0.04	1.17	0.42	0.03	0.04	53.41	0.02	0	0		7.75	8.39	-2.64	58.72	136.46	769.01	456.45	978.12	680.49	801.96	513.25	937.68	499.02
1.234	0	0.11	0.15	0.02	0.19	0.02	0.11	0.09	0.13	0.04	99.63	0.33	0	95.64	0.33	11.02	0.04	0	0.13	0.01	0.01	0	0	0.03	0.04	0	0.03	0.82	0.46	0.03	0.04	38.23	0.03	0	0		5.23	6.56	-2.41	58.58	141.05	769.89	458.85	975.28	678.1	798.66	513.19	939.19	501.05
1.267	0	0.11	0.15	0.02	0.19	0.02	0.11	0.09	0.1	0.04	99.62	0.33	0	95.57	0.41	11.06	0.04	0.01	0.1	0	0.01	0	0	0.02	0.05	0	0.03	0.87	0.78	0.04	0.05	48.8	0.03	0	0		6.91	6.64	-0.63	58.27	140	770.06	460.63	972.31	676.93	799.59	512.49	939.38	504.86
1.301	0	0.12	0.15	0.03	0.19	0.02	0.11	0.09	0.12	0.04	99.63	0.33	0	96.73	0.49	9.95	0.04	0.01	0.12	0	0.01	0.01	0.03	0.02	0.06	0	0.05	2.16	1.84	0.04	0.09	80.18	0.03	0.01	1		9.6	5.07	-1.35	57.62	136.23	771.88	463.15	971.21	677.1	801.16	516	937.04	506.33
1.334	0	0.12	0.14	0.03	0.21	0.02	0.11	0.1	0.17	0.04	99.59	0.33	0	97.97	0.58	12.93	0.04	0.01	0.17	0	0.01	0.02	0.08	0.02	0.06	0	0.06	6.52	1.79	0.05	0.09	95.88	0.04	0.02	0		5.67	2.6	-0.71	56.76	135.96	771.73	461.62	975.02	678.77	803.76	514.39	939.37	504.81
1.367	0	0.14	0.14	0.03	0.21	0.02	0.11	0.1	0.14	0.03	99.58	0.65	0	97.12	0.6	13.19	0.03	0.01	0.14	0	0.01	0.02	0.07	0.02	0.09	0	0.07	16.43	2.05	0.04	0.12	90.49	0.04	0.03	0		1.45	4.41	-1.66	55.25	141.7	778.5	465.38	981.77	680.71	806.65	518.51	947.85	506.61
1.401	0	0.17	0.12	0.03	0.26	0.02	0.1	0.13	0.24	0.02	99.49	4.43	0	98.11	0.69	18.94	0.02	0.02	0.24	0	0.01	0.07	0.11	0.04	0.21	0	0.11	36.18	2.12	0.04	0.14	77.18	0.04	0.05	0		2.64	2.25	-0.74	54.44	138.58	780.8	467.19	983.69	684.25	811.12	516.5	949.6	511.1
1.434	0	0.12	0.1	0.03	0.32	0.02	0.09	0.17	0.36	0.02	99.35	2.17	0	98.73	0.6	26.06	0.02	0.02	0.17	0	0.01	0.05	0.16	0.04	0.36	0	0.13	19.87	2.48	0.04	0.13	96.05	0.03	0.08	0		-2.47	-0.21	-1.43	53.07	140.01	787.24	470.03	990.52	685.69	816.3	519.84	956.06	511.52
1.468	0	0.08	0.07	0.03	0.55	0.02	0.07	0.32	0.46	0.01	98.91	2.86	0	98.68	0.46	41.76	0.01	0.03	0.08	0	0	0.01	0.13	0.03	0.86	0	0.13	7.71	2.71	0.04	0.09	97.61	0.02	0.1	0		1.95	-0.41	-1.33	52.93	143.8	790.73	470.62	995.78	688.8	818.82	522.5	962.34	513.63
1.501	0	0.06	0.05	0.03	0.93	0.02	0.05	0.63	0.06	0.01	98.14	8.07	0	98.51	0.27	58.24	0.01	0.03	0.06	0	0	0.01	0.07	0.03	1.66	0	0.09	4.83	2.2	0.03	0.08	94.62	0.02	0.08	0		-0.2	-1.04	-1.25	52.4	144.16	793.98	470.93	1000.05	689.93	822.44	521.93	966.38	513.91
1.534	0	0.05	0.04	0.03	1.09	0.02	0.05	0.77	0.04	0.01	97.81	10.2	0	98.42	0.18	63.16	0.01	0.02	0.04	0	0	0	0.04	0.03	3.11	0	0.09	1.94	2.41	0.04	0.08	92.38	0.02	0.07	0		2.18	-1.35	-0.44	52.55	142.05	793.51	468.77	1004.45	693.25	826.41	522.2	968.17	513.13
1.568	0	0.04	0.03	0.03	1.51	0.02	0.04	1.17	0.05	0.01	96.97	21.47	0	98.43	0.13	73.3	0.01	0.03	0.05	0	0.01	0	0.02	0.03	3.9	0	0.06	1.87	2.07	0.04	0.07	61.29	0.02	0.04	0		3.6	-1.3	-0.52	52.81	137.05	796.02	468.9	1005.91	694.03	830.8	520.48	967.71	514.03
1.601	0	0.04	0.03	0.03	1.72	0.02	0.04	1.37	0.09	0.01	96.55	29.42	0	97.95	0.1	77.17	0.01	0.03	0.09	0	0.01	0	0	0.04	5.28	0	0.04	2.24	2.33	0.05	0.06	74.8	0.02	0.04	1		5.6	-2.67	-1.04	53.2	136.34	799.77	470.6	1007.06	693.72	833.05	522.1	969.23	515.51
1.634	0	0.04	0.02	0.03	2.08	0.02	0.04	1.72	0.14	0.01	95.84	39.96	0	98.43	0.09	82.7	0.01	0.03	0.14	0	0.01	0	0	0.04	5.57	0	0.03	4.5	2.74	0.06	0.06	71.68	0.02	0.05	0		1.62	-1.32	0.1	53.04	142.32	800.32	467.66	1015.46	697.54	835.68	519.56	977.9	514.1
1.668	0	0.04	0.03	0.03	1.8	0.02	0.04	1.43	0.2	0.01	96.39	30.27	0	98.7	0.08	78.28	0	0.02	0.2	0	0.01	0	0	0.04	4.05	0	0.03	4.67	2.85	0.07	0.05	85.44	0.02	0.03	0		5.64	0.35	-0.86	53.59	136.96	802.76	468.62	1015.33	697.48	838.62	521.43	975.4	514.55
1.701	0	0.04	0.03	0.03	1.95	0.02	0.04	1.6	0.2	0.01	96.11	44	0	98.29	0.08	80.97	0	0.03	0.2	0	0.01	0	0	0.04	4.95	0	0.02	9.36	2.21	0.07	0.04	94.96	0.01	0.03	0		2.92	-1.74	0.92	53.24	139.2	805.03	470.22	1018.2	698.07	841.86	521.89	980.97	516.96
1.735	0	0.04	0.02	0.03	2.19	0.02	0.03	1.86	0.24	0.01	95.62	44.41	0	98.59	0.09	84.57	0	0.05	0.24	0	0.01	0	0	0.07	5.22	0	0.02	5.97	2.24	0.08	0.04	86.52	0.01	0.02	0		2.43	-0.75	-0.45	53.08	137.31	807.7	470.53	1020.87	699.68	844.04	521.17	981.27	516.67
1.768	0	0.04	0.02	0.03	2.18	0.02	0.03	1.85	0.23	0.01	95.64	42.16	0	98.46	0.1	84.46	0	0.06	0.23	0	0.01	0	0.01	0.09	4.94	0	0.02	3.03	2.15	0.08	0.03	73.5	0.01	0.02	0		5.05	-1.21	-0.44	53.44	135.91	807.98	468.43	1022.2	699.74	845.56	519.77	981.4	515.49
1.801	0	0.03	0.02	0.03	2.62	0.02	0.03	2.32	0.21	0.01	94.77	51.05	0	97.86	0.1	89.96	0	0.09	0.21	0	0.01	0	0.01	0.08	3.89	0	0.02	1.78	2.22	0.08	0.02	90.95	0.01	0.01	0		6.74	-2.89	-0.73	53.69	134.01	808.62	468.01	1022.58	699.62	846.69	519.23	980.66	515.92
1.835	0	0.03	0.02	0.03	2.72	0.02	0.03	2.42	0.23	0.01	94.57	52.94	0	98	0.1	90.99	0	0.09	0.23	0	0.01	0	0.01	0.11	3.81	0	0.01	0.58	2.44	0.09	0.01	96.53	0.01	0.01	0		6.6	-2.54	-0.61	53.73	132.31	809.3	467.82	1023.44	700.02	848.47	519.31	980.72	515.09
1.868	0	0.03	0.02	0.03	3.03	0.02	0.03	2.74	0.18	0.01	93.94	57.26	0	97.6	0.1	94.02	0	0.12	0.18	0.01	0	0	0.01	0.1	2.61	0	0.01	0.22	2.95	0.09	0.01	86.98	0.01	0	0		8.64	-3.47	-0.09	54.05	133.43	812.07	469.47	1022.25	697.37	849.18	519.8	982.6	517.67
1.901	0	0.03	0.02	0.03	3.32	0.02	0.03	3.06	0.14	0.01	93.36	62.69	0	97.6	0.12	96.75	0	0.14	0.14	0.01	0.01	0	0.01	0.1	1.72	0	0	0.14	3.04	0.09	0.01	95.15	0.01	0	0		7.16	-3.47	0.71	53.92	129.9	813.64	469.94	1022.49	695.88	852.68	517.95	982.58	519.03
1.935	0	0.03	0.02	0.03	3.56	0.02	0.03	3.32	0.11	0.01	92.88	66.7	0	97.66	0.14	98.63	0	0.21	0.11	0.01	0.01	0.01	0	0.08	1.09	0	0	0.1	3.35	0.11	0.01	98.23	0.01	0	0		5.34	-3.34	0.73	53.85	131.08	814.64	470.38	1021.31	693.85	852.02	518.23	983.1	517.36
1.968	0	0.03	0.02	0.03	3.62	0.02	0.02	3.38	0.08	0.02	92.76	67.84	0	97.59	0.15	99.03	0	0.2	0.08	0.01	0.02	0.01	0	0.08	0.53	0	0	0.05	3.59	0.11	0	93.09	0.01	0	0		4.48	-3.49	0.71	53.9	130.71	815.05	470.73	1020.45	691.8	851.95	517.38	982.66	518.56
2.001	0	0.03	0.02	0.03	3.64	0.02	0.02	3.35	0.08	0.02	92.72	68.51	0	97.15	0.16	98.87	0	0.18	0.07	0.01	0.02	0	0	0.08	0.39	0	0	0.09	4.13	0.11	0	96.56	0.01	0	0		6.21	-4.35	-0.86	54.01	137.66	816.44	473.07	1019.74	691.52	847.14	522.72	984.75	518.74
2.035	0	0.03	0.02	0.03	3.73	0.02	0.02	3.37	0.08	0.01	92.54	70.39	0	98.77	0.21	98.94	0	0.2	0.07	0.01	0.01	0	0	0.08	0.32	0	0	0.11	5.17	0.12	0	99.13	0.01	0	0		3.06	0.08	0.85	53.19	139.58	816.51	475.66	1017.43	690.69	846.94	522.29	986.52	521.6
2.068	0	0.03	0.02	0.03	3.74	0.02	0.03	3.35	0.11	0.01	92.51	70.75	0	98.5	0.21	98.75	0	0.25	0.11	0.01	0.01	0	0	0.1	0.48	0	0	0.35	5.58	0.12	0	97.58	0.01	0	0		-2.27	-1.08	-0.85	52.19	143.46	816.76	476.67	1017.87	689.67	843.5	525.33	986.82	518.86
2.102	0	0.03	0.02	0.03	3.71	0.02	0.03	3.33	0.23	0.01	92.59	69.81	0	98.23	0.3	98.48	0	0.28	0.23	0.01	0	0	0	0.11	0.5	0	0	1.37	5.29	0.12	0	99.7	0.01	0	0		0.32	-1.91	-0.92	52.21	146.81	816.25	477.43	1017.79	691.27	841.37	526.55	988.07	520.94
2.135	0	0.03	0.02	0.03	3.61	0.02	0.03	3.25	0.23	0.01	92.78	68.17	0	98.43	0.34	97.83	0	0.26	0.23	0.01	0	0	0	0.12	0.69	0	0	1.16	4.98	0.13	0	99.4	0.01	0	0		4.03	-1.3	-1	52.08	143.81	816.41	478.97	1017.8	694	842.92	528.76	986.63	523.23
2.168	0	0.03	0.02	0.03	3.45	0.02	0.03	3.07	0.34	0.01	93.1	65.67	0	98.41	0.35	96.5	0	0.2	0.34	0.01	0	0	0	0.14	0.99	0	0	1.91	4.9	0.13	0	98.29	0.01	0	0		3.08	-1.38	-0.88	51.79	141.98	815.78	479.94	1017.24	694.76	843.38	528.8	985.3	524.68
2.202	0	0.03	0.02	0.03	3.65	0.02	0.03	3.12	0.29	0.02	92.7	70.25	0	97.95	0.31	96.87	0	0.28	0.29	0.02	0	0.01	0	0.2	1.32	0	0.01	0.59	7.16	0.12	0	99.59	0.01	0	0		2.03	-2.66	-1.49	51.64	143.16	814.68	480.82	1016.86	695.69	841.35	530.31	984.42	525.19
2.235	0	0.03	0.02	0.03	3.76	0.02	0.03	3.18	0.28	0.03	92.47	72.09	0	98.22	0.42	97.2	0	0.31	0.27	0.03	0.01	0.01	0	0.28	2.87	0	0.01	0.76	7.94	0.11	0	98.81	0.01	0	0		-1.97	-1.95	-1.93	51.12	139.09	814.13	482.68	1014.93	696.2	841.84	531.73	980.7	523.78
2.268	0	0.03	0.02	0.04	3.96	0.02	0.03	3.25	0.33	0.03	92.07	75.83	0	98.66	0.46	97.75	0	0.24	0.33	0.03	0.01	0.01	0	0.32	4.81	0	0.01	1.14	9.82	0.09	0	97.26	0.01	0	0		-0.28	-0.5	-1.34	51.33	144.52	811.24	479.52	1017.99	699.19	839.78	530.82	984.06	522.48
2.302	0	0.04	0.02	0.05	4.35	0.02	0.03	3.35	0.45	0.04	91.29	81.68	0	98.3	0.45	98.52	0	0.26	0.31	0.04	0.01	0.01	0	0.45	7.52	0	0.01	1.61	13.42	0.09	0.01	99.28	0.01	0	0		0.67	-1.71	-1.24	51.33	140.6	811.15	482.53	1014.5	699.36	840.04	531.69	980.52	526.05
2.335	0	0.04	0.02	0.04	4.34	0.02	0.03	3.41	0.5	0.06	91.33	81.07	0	98.72	0.51	98.89	0	0.23	0.4	0.06	0.01	0.01	0	0.5	6.46	0	0.01	2.51	12.55	0.09	0.01	98.77	0.01	0	0		2.16	-0.26	0.18	51.4	144.05	807.93	479.07	1018.41	703.38	840.2	530.43	984.15	524.89
2.368	0	0.03	0.02	0.04	4.32	0.02	0.03	3.42	0.46	0.07	91.37	80.87	0	98.28	0.4	99.2	0	0.18	0.46	0.07	0.01	0.01	0	0.41	5.17	0	0.01	1.13	12.07	0.08	0.01	99.34	0.01	0	0		2.14	-1.77	-0.37	51.31	138.34	808.51	481.74	1015.94	703.98	841.52	531.38	979.79	526.76
2.402	0	0.03	0.02	0.04	4.27	0.02	0.03	3.44	0.43	0.09	91.46	80.12	0	98.42	0.37	99.33	0	0.17	0.43	0.09	0.01	0.01	0	0.46	4.32	0	0.01	0.48	11.35	0.09	0.01	98.23	0.01	0	0		0.88	-1.34	0.01	51.47	144.53	807.38	479.85	1017.2	703.88	838.83	529.29	983.33	525.89
2.435	0	0.03	0.02	0.04	4.13	0.02	0.03	3.47	0.35	0.09	91.73	77.7	0	98.26	0.31	99.6	0	0.19	0.35	0.09	0.01	0.01	0	0.48	3.98	0	0.01	0.19	9.27	0.08	0.01	99.09	0.01	0	0		1.83	-1.83	0.43	51.41	138.52	808.05	481.46	1015.92	704.03	842	529.08	980.52	528.53
2.469	0	0.03	0.02	0.04	3.91	0.02	0.03	3.47	0.45	0.06	92.18	73.29	0	98.45	0.45	99.48	0	0.15	0.34	0.06	0.01	0.01	0	0.74	5.69	0	0.01	0.4	6.42	0.08	0.02	95.16	0.01	0	0		1.05	-1.24	0.29	51.52	142.74	806.06	477.83	1020.35	706.79	840.97	528.68	983.65	524.48
2.502	0	0.03	0.02	0.03	3.73	0.02	0.03	3.43	0.4	0.05	92.55	70.82	0	98.11	0.37	99.33	0	0.11	0.4	0.05	0.01	0.01	0	0.84	5.04	0	0.01	0.56	4.4	0.08	0.02	96.22	0.01	0	0		3.04	-2.27	-0.75	51.72	137.79	807.21	478.47	1020.05	706.35	842.75	527.92	980.54	526.94
2.535	0	0.03	0.02	0.03	3.68	0.02	0.03	3.42	0.6	0.05	92.64	70.03	0	98.03	0.39	99.26	0	0.12	0.6	0.05	0.01	0.02	0	0.83	4.64	0	0.01	1.09	3.8	0.09	0.02	86.14	0.01	0	0		0.28	-2.46	-1.63	51.58	141.92	807.39	476.33	1021.8	705.67	840.69	527.9	982.47	521.48
2.569	0	0.03	0.02	0.03	3.56	0.03	0.03	3.39	0.93	0.04	92.87	70.22	0	98.34	0.43	98.93	0	0.12	0.93	0.04	0.01	0.01	0	1.07	5.07	0	0.01	1.8	2.62	0.1	0.02	93.85	0.01	0	1		3.97	-1.58	-0.91	52.13	137.6	807.34	476.64	1021.73	706.29	843.6	526.49	981.19	526.07
2.602	0	0.03	0.02	0.03	3.52	0.03	0.03	3.36	0.9	0.03	92.97	69.17	0	98.67	0.35	98.76	0	0.14	0.9	0.03	0.02	0.02	0	1.06	4.63	0	0.01	0.94	2.31	0.1	0.02	96.48	0.02	0.01	0		-1.45	-0.47	-1.31	52.28	137.65	807.9	477.47	1020.5	704.79	842.87	527.27	980.43	522.24
2.635	0	0.03	0.02	0.03	3.55	0.03	0.03	3.37	0.75	0.02	92.9	69.63	0	98.47	0.29	98.92	0	0.17	0.75	0.02	0.01	0.03	0	1.07	4.74	0	0.01	0.39	2.54	0.11	0.02	96.6	0.02	0	0		0.21	1.18	-0.33	53.38	140.12	807.09	476.66	1018.29	702.49	841.15	525.55	981.25	523.01
2.669	0	0.03	0.02	0.03	3.5	0.02	0.03	3.35	0.47	0.01	93.01	68.79	0	97.23	0.26	98.81	0	0.16	0.47	0.01	0.01	0.02	0	0.97	4.36	0	0.01	0.26	2.05	0.1	0.02	91.31	0.02	0	0		-6.56	4.22	-0.14	53.16	145.85	803.8	474.09	1016.28	697.58	835.86	520.31	981.7	521.97
2.702	0	0.03	0.02	0.03	3.39	0.02	0.03	3.25	0.34	0.01	93.21	68.55	0	96.92	0.26	98.04	0	0.17	0.34	0.01	0	0.02	0.01	1.07	4.99	0	0.01	0.27	1.76	0.09	0.01	62.87	0.02	0.01	1		-4.11	4.75	-0.14	53.81	143.38	800.57	472.29	1014.7	699.12	834.71	519.64	978.09	520.18
2.736	0	0.03	0.02	0.03	3.34	0.02	0.03	3.23	0.25	0	93.32	66.96	0	96.25	0.19	97.93	0	0.21	0.25	0	0	0.01	0	1	4.19	0	0.01	0.29	1.17	0.1	0.02	45.28	0.02	0	0		-3.65	5.77	-0.15	53.76	140.2	798.62	471.71	1013.29	700.7	834.67	519.99	974.84	517.6
2.769	0	0.03	0.02	0.03	3.26	0.02	0.03	3.16	0.24	0	93.47	64.71	0	97.09	0.16	97.31	0	0.28	0.24	0	0	0.01	0	1.04	3.57	0	0.01	0.24	0.9	0.09	0.01	53.16	0.02	0	0		-3.65	4.46	-0.01	54.28	140.64	797.34	471.01	1011.37	698.14	832.95	518.02	973.59	519.14
2.802	0	0.03	0.02	0.03	3.14	0.02	0.03	3.01	0.26	0.01	93.72	61.19	0	96.71	0.15	96.07	0	0.35	0.26	0	0.01	0.03	0.01	1.08	2.93	0	0	0.22	0.81	0.07	0.01	47.8	0.02	0	0		-3.91	5.1	0.45	54.46	139.62	795.48	470.68	1009.94	698.4	832.35	517.01	971.95	519.37
2.836	0	0.03	0.02	0.03	3.06	0.02	0.03	2.93	0.31	0.02	93.88	58.11	0	96.44	0.12	95.41	0	0.42	0.31	0	0.02	0.06	0	1.01	2	0	0	0.14	0.53	0.07	0.01	67.73	0.02	0	0		-3.74	5.5	0.52	54.4	135.73	794.99	470.37	1007.64	697.55	832.99	517.05	968.72	516.65
2.869	0	0.03	0.02	0.03	3	0.02	0.03	2.87	0.42	0.03	94	57.02	0	96.91	0.17	94.86	0	0.37	0.42	0	0.03	0.13	0.01	1.34	1.99	0	0	0.2	0.44	0.07	0.01	74.85	0.02	0	0		-0.92	4.77	0.42	55.04	136.99	794.02	469.29	1006.71	696.78	831.3	518.23	968.26	515.3
2.902	0	0.03	0.02	0.03	2.82	0.02	0.03	2.66	0.57	0.05	94.35	53.5	0	96.59	0.23	92.97	0	0.36	0.57	0	0.05	0.16	0.03	1.39	2.1	0	0	0.27	0.41	0.06	0.01	71.74	0.02	0	0		-1.54	5.28	-0.37	55	134.37	795.01	469.14	1006.66	695.72	832.29	518.09	966.6	513.91
2.936	0	0.03	0.02	0.03	2.82	0.02	0.03	2.66	0.64	0.05	94.36	55.1	0	96.91	0.26	92.94	0	0.35	0.64	0	0.05	0.18	0.02	1.97	2.94	0	0	0.26	0.36	0.05	0.01	88.71	0.02	0	0		-0.24	4.77	-0.24	55.37	136.23	794.41	468.7	1005.51	694.51	830.6	518.45	966.75	513.66
2.969	0	0.03	0.02	0.03	2.77	0.02	0.03	2.61	0.66	0.05	94.45	54.12	0	96.8	0.27	92.55	0	0.28	0.66	0	0.05	0.17	0.01	2.3	2.84	0	0	0.36	0.34	0.04	0.01	90.75	0.02	0	0		0.97	4.95	-0.06	55.51	135.19	794.4	468.56	1005.08	693.98	831.11	518.94	966.2	513.57
3.002	0	0.03	0.02	0.03	2.77	0.03	0.03	2.6	0.69	0.04	94.46	52.83	0	97.52	0.31	92.41	0	0.27	0.69	0	0.04	0.1	0.02	2.11	2.34	0	0	0.34	0.4	0.04	0.01	88.17	0.02	0	0		1.43	3.64	-0.03	55.67	130.05	794.36	469.05	1003.19	693.9	832.73	517.29	962.75	514.44
3.036	0	0.03	0.02	0.03	2.81	0.02	0.03	2.65	0.61	0.05	94.37	54.98	0	96	0.35	92.9	0	0.24	0.61	0	0.05	0.11	0.01	2.92	2.66	0	0	0.3	0.41	0.02	0.01	77.99	0.02	0	0		2.83	6.11	0.05	55.91	136.61	793.22	468.08	1005.2	695.26	830.01	519.27	966.52	514
3.069	0	0.03	0.02	0.03	2.96	0.02	0.03	2.83	0.52	0.04	94.07	57.51	0	97.21	0.4	94.45	0	0.24	0.52	0	0.04	0.06	0	2.66	1.95	0	0	0.25	0.42	0.02	0	91.84	0.02	0	0		1.71	4.25	0.49	55.82	132.31	793.23	468.24	1003.69	694.38	831.81	517.19	964.1	514.3
3.103	0	0.03	0.02	0.03	2.97	0.02	0.03	2.83	0.44	0.05	94.07	58.15	0	96.67	0.43	94.5	0	0.2	0.44	0	0.05	0.06	0	2.93	2.2	0	0	0.18	0.39	0.02	0	81.45	0.02	0	0		2.46	5.15	-0.01	56.12	136.05	793.61	468.55	1003.86	694.02	829.72	518.78	965.7	514.24
3.136	0	0.03	0.02	0.03	2.9	0.02	0.03	2.76	0.52	0.06	94.2	58.26	0	97.03	0.36	93.93	0	0.19	0.52	0	0.06	0.07	0.01	3.56	2.27	0	0	0.23	0.32	0.01	0	67.64	0.02	0	0		1.63	4.57	-0.36	56.17	136.07	793.65	468.82	1003.09	693.34	828.97	518.66	964.96	513.95
3.169	0	0.03	0.02	0.03	2.83	0.03	0.03	2.67	0.79	0.06	94.35	56.13	0	97.44	0.35	93.12	0.01	0.2	0.79	0.01	0.06	0.09	0.01	3.27	2.61	0	0	0.36	0.33	0.01	0	57.91	0.02	0	0		1.45	3.8	-0.9	56.51	136.59	792.77	468.91	1001.38	691.78	826.79	517.3	963.37	515.77
3.203	0	0.03	0.02	0.03	2.78	0.03	0.04	2.61	1.16	0.07	94.45	55.74	0	96.71	0.38	92.47	0.01	0.27	1.16	0.01	0.07	0.14	0.02	3.73	2.51	0	0	0.98	0.34	0.01	0	76.68	0.02	0	0		0.37	5.09	-0.53	56.5	131.87	790.77	467.73	999.98	691.72	827.91	515.09	959.77	514.61
3.236	0	0.03	0.02	0.03	2.77	0.03	0.04	2.6	1.17	0.06	94.46	55.27	0	97.07	0.42	92.3	0.01	0.3	1.17	0.01	0.06	0.14	0.02	3.66	2.01	0	0	1.12	0.34	0.01	0	37.89	0.02	0	0		-0.98	4.5	-0.79	56.73	131.01	788.8	466.93	997.62	690.2	825.91	514.09	956.92	513.05
3.269	0	0.03	0.02	0.03	2.76	0.03	0.03	2.59	0.95	0.06	94.48	54.16	0	96.15	0.41	92.23	0.01	0.27	0.95	0.01	0.06	0.12	0.01	3.18	1.59	0	0	0.71	0.41	0.01	0	38.31	0.02	0	0		-0.71	5.91	-0.05	57.61	134.82	786.99	468.29	993.36	687.96	821.72	514.11	956.53	515.92
3.303	0	0.03	0.02	0.03	2.75	0.02	0.03	2.57	0.61	0.05	94.5	52.46	0	96.5	0.36	92.12	0.02	0.23	0.61	0.01	0.05	0.05	0	2.44	0.96	0	0	0.24	0.5	0.02	0	47.47	0.02	0	0		0.58	5.42	-1.58	57.53	131.32	786.05	468.67	991.17	688.72	820.42	517.29	951.64	512.08
3.336	0	0.03	0.02	0.03	2.63	0.02	0.03	2.42	0.42	0.05	94.74	48.93	0	94.72	0.28	90.83	0.02	0.14	0.42	0.01	0.05	0.03	0	1.97	0.94	0	0	0.14	0.68	0.02	0	90.6	0.02	0	0		-0.96	7.57	0.08	57.69	132.71	785.39	469.51	988.05	686	819.53	516.52	952.2	513.15
3.369	0	0.03	0.02	0.03	2.57	0.02	0.03	2.34	0.47	0.05	94.87	47.23	0	93.98	0.28	90.04	0.02	0.1	0.47	0.01	0.05	0.03	0	1.91	0.73	0	0	0.13	0.8	0.02	0	89.89	0.03	0	0		0.71	8.26	-0.06	58.24	135.46	783.49	469.07	987.18	686.52	816.63	517.63	952.01	513
3.403	0	0.03	0.02	0.03	2.38	0.02	0.03	2.09	0.59	0.05	95.25	41.14	0	93.21	0.28	87.36	0.02	0.06	0.59	0.01	0.05	0.03	0	1.52	0.45	0	0	0.15	1.46	0.02	0	80.34	0.04	0	0		0.39	8.9	0.2	57.72	132.56	780.25	468.03	987.06	687.94	816.79	519.2	949.11	511.17
3.436	0	0.03	0.02	0.03	2.29	0.03	0.03	1.98	0.65	0.04	95.42	39.29	0	94.62	0.27	85.97	0.02	0.04	0.65	0.01	0.04	0.05	0	1.42	0.31	0	0	0.19	1.95	0.02	0.01	63.91	0.04	0	0		-1.16	7.66	-0.64	58.43	133.12	779.1	468.28	985.06	688.27	813.97	516.98	946.97	511.49
3.47	0	0.04	0.02	0.03	2.06	0.03	0.03	1.66	0.8	0.05	95.88	34.35	0	93.67	0.31	81.74	0.03	0.02	0.8	0.01	0.05	0.11	0	0.89	0.2	0	0	0.11	3.53	0.03	0.01	46.95	0.06	0	0		-1.15	8.53	0.1	59.11	134.83	777.22	467.82	983.03	688.06	811.89	514.68	946.7	512.57
3.503	0	0.04	0.03	0.03	1.78	0.03	0.04	1.35	0.59	0.03	96.43	27.56	0	94.1	0.31	76.69	0.03	0.02	0.59	0.01	0.03	0.1	0	0.8	0.13	0	0	0.09	4.62	0.03	0.01	40.75	0.07	0	0		3.47	8.16	0.32	59.03	132.93	775.98	468.15	981.41	687.98	811.69	518.43	944.5	512.76
3.536	0	0.04	0.03	0.03	1.45	0.02	0.04	1.05	0.49	0.03	97.09	18.71	0	93.77	0.35	70.41	0.03	0.01	0.49	0.01	0.02	0.09	0	0.82	0.13	0	0	0.07	4.64	0.02	0.01	49.13	0.08	0	0		-1.61	8.44	1.65	59.87	135	774.42	467.87	978.36	685.48	809.7	511.89	944.66	515.12
3.57	0	0.05	0.04	0.03	1.3	0.03	0.05	0.85	0.49	0.03	97.41	15.83	0	94.57	0.44	65.43	0.03	0.01	0.49	0.01	0.02	0.1	0	0.66	0.14	0	0	0.11	7.11	0.03	0.01	23.28	0.12	0	0		1.54	7.71	-0.87	59.77	133.24	774.06	467.02	978.35	686.01	807.8	515.95	940.93	510.61
3.603	0	0.06	0.04	0.03	1.11	0.02	0.05	0.68	0.42	0.03	97.79	11.67	0	93.39	0.42	59.96	0.03	0.01	0.34	0	0.01	0.08	0	0.72	0.15	0	0	0.1	8.19	0.03	0.02	55.71	0.12	0	0		1.61	8.76	-0.07	59.34	132.53	774.07	467.22	978.6	686.37	809.12	515.72	941.58	511.53
3.636	0	0.06	0.05	0.03	1.05	0.02	0.05	0.6	0.37	0.03	97.9	11.28	0	93.08	0.37	56.88	0.03	0.01	0.32	0	0.01	0.07	0	0.67	0.16	0	0	0.14	10.78	0.03	0.02	48.5	0.13	0	0		1.68	9	-0.36	59.41	132.7	773.93	467.1	978.5	686.53	808.62	515.5	941.25	511.36
3.67	0	0.07	0.05	0.04	1.04	0.02	0.05	0.54	0.36	0.03	97.92	12.3	0	93.01	0.36	54.35	0.03	0.01	0.26	0	0.01	0.07	0	0.61	0.2	0	0	0.24	14.54	0.03	0.03	51.43	0.15	0	0		1.64	9.06	-0.05	59.42	133.23	774.62	468.26	976.92	684.19	808.25	517.42	941.36	511.64
3.703	0	0.08	0.06	0.04	0.82	0.02	0.06	0.41	0.42	0.03	98.37	6.81	0	92.03	0.42	48	0.03	0.01	0.21	0	0.01	0.06	0	0.7	0.21	0	0	0.18	12.79	0.03	0.03	55.61	0.15	0	0		1.6	9.77	0.67	61.16	142	773.94	467.77	976.58	683.57	804.05	513.86	946.04	515.15
3.737	0	0.09	0.06	0.04	0.85	0.02	0.06	0.38	0.35	0.03	98.31	8.68	0	91.79	0.35	46.06	0.03	0.01	0.21	0	0.01	0.05	0	0.59	0.18	0	0	0.24	17.99	0.02	0.04	63.34	0.19	0	0		1.19	9.93	0.19	59.62	133.87	774.17	466.92	977.53	684.04	808.26	515.6	942.04	510.89
3.77	0	0.09	0.06	0.05	0.9	0.02	0.06	0.39	0.32	0.03	98.21	10.64	0	95.47	0.32	46.45	0.03	0.01	0.24	0	0.01	0.05	0	0.63	0.24	0	0.01	0.29	20.4	0.02	0.04	77.81	0.2	0	0		2.41	6.76	-0.29	59.86	131.62	775.6	468.12	976.75	684.33	809.14	515.19	940.73	512.38
3.803	0	0.09	0.06	0.04	0.85	0.02	0.06	0.38	0.28	0.03	98.3	8.95	0	93.21	0.28	45.94	0.03	0.01	0.2	0	0.01	0.06	0	0.73	0.23	0	0.01	0.14	18.53	0.02	0.04	24.15	0.19	0	0		4.01	8.9	0.01	61.41	140.66	773.79	466.95	977.78	685.21	804.5	514.82	945.15	513.94
3.837	0	0.09	0.07	0.04	0.72	0.02	0.07	0.32	0.27	0.04	98.55	5.94	0	91.56	0.27	42.07	0.04	0.01	0.14	0	0.01	0.04	0	0.98	0.16	0	0.01	0.14	16.89	0.01	0.04	41.37	0.19	0	0		3.47	10.08	0.41	59.03	129.69	773.9	466.32	979.45	685.85	811.5	517.77	940.96	510.06
3.87	0	0.09	0.07	0.04	0.69	0.02	0.07	0.31	0.27	0.04	98.62	5.11	0	90.5	0.27	41.42	0.04	0.01	0.16	0	0.02	0.05	0	0.96	0.13	0	0.01	0.09	15.55	0.01	0.05	17.02	0.2	0	0		-3.03	10.73	0.2	60.12	135.94	773.67	465.63	979.29	684.9	807.84	512.04	943.76	509.98
3.903	0	0.09	0.07	0.04	0.67	0.02	0.07	0.3	0.31	0.04	98.65	4.96	0	91.18	0.31	40.19	0.04	0.01	0.13	0	0.02	0.05	0	0.91	0.09	0	0	0.04	16.41	0.01	0.05	44.03	0.2	0	0		0.27	10.32	-0.03	59.52	131.91	774.71	465.68	980.01	685.15	810.54	514.35	942.36	509.54
3.937	0	0.09	0.07	0.03	0.57	0.02	0.07	0.27	0.36	0.04	98.87	2.83	0	91.88	0.36	37.99	0.04	0.01	0.17	0	0.04	0.07	0	1.06	0.07	0	0	0.05	11.32	0.01	0.05	48.02	0.19	0	0		0.08	9.87	0.23	59.93	134.01	774.68	466.25	979.96	685.71	809.68	514.16	943.64	510.78
3.97	0	0.09	0.08	0.03	0.53	0.02	0.07	0.26	0.33	0.05	98.94	2.37	0	91.56	0.33	36.4	0.05	0.02	0.25	0	0.05	0.1	0	1	0.05	0	0	0.03	10.67	0.01	0.05	18.5	0.2	0	0		-3.32	10.08	0.15	60.76	138.88	773.74	464.71	979.55	683.68	806.44	510.87	945.32	509.73
4.003	0	0.1	0.09	0.03	0.4	0.02	0.08	0.19	0.34	0.05	99.19	1.19	0	93.25	0.34	29.17	0.05	0.02	0.24	0	0.04	0.09	0	1.05	0.05	0	0	0.03	9	0.01	0.04	17.26	0.19	0	0		2.37	8.87	-0.12	59.74	128.68	775.06	467.45	978.99	687.19	811.69	514.47	940.35	512.47
4.037	0	0.1	0.1	0.03	0.38	0.02	0.09	0.17	0.37	0.05	99.25	1	0	91.83	0.37	27.27	0.05	0.02	0.25	0	0.04	0.07	0	1.17	0.05	0	0	0.04	8.44	0.01	0.05	49.74	0.17	0	0		-1.38	9.91	0.17	61.24	142.83	774.12	465.42	979.63	683.81	804.71	513.33	947.51	510.23
4.07	0	0.1	0.11	0.03	0.32	0.02	0.09	0.15	0.31	0.05	99.35	0.73	0	93.04	0.31	22.92	0.05	0.02	0.24	0	0.03	0.05	0	1.32	0.05	0	0	0.04	8.22	0.01	0.05	60.69	0.17	0	0		-2.23	9.04	-0.22	60.11	133.29	775.08	466.21	977.99	682.94	808.75	512.3	942.02	509.96
4.104	0	0.1	0.1	0.03	0.32	0.02	0.09	0.15	0.33	0.04	99.35	0.69	0	91.65	0.33	24.41	0.04	0.01	0.25	0	0.02	0.04	0	1.54	0.08	0	0	0.14	6.03	0	0.05	62.75	0.19	0	0		-0.12	10.02	0.56	60.35	134.79	775.37	466.52	976.97	681.57	808.48	513.4	943.24	510.78
4.137	0	0.09	0.1	0.03	0.31	0.02	0.09	0.15	0.4	0.04	99.37	0.61	0	93.95	0.4	24.34	0.04	0.01	0.23	0	0.01	0.04	0	1.7	0.11	0	0	0.19	4.32	0	0.05	63.87	0.19	0	0		1.02	8.28	0.38	61.58	141.09	775.72	466.82	976.53	680.78	805.02	513.13	946.11	512.47
4.17	0	0.09	0.1	0.03	0.32	0.02	0.09	0.16	0.41	0.04	99.36	0.64	0	92.07	0.41	25.09	0.04	0.01	0.24	0	0.01	0.05	0	1.82	0.18	0	0	0.41	4.2	0	0.05	60.7	0.18	0	0		1.18	9.74	0.42	61.08	138.16	776.46	467.83	976.09	681.11	806.72	513.99	944.87	512.69
4.204	0	0.09	0.09	0.03	0.37	0.02	0.09	0.19	0.37	0.05	99.25	0.88	0	93.28	0.37	29.61	0.05	0.01	0.2	0	0.01	0.06	0	1.8	0.2	0	0	0.35	4.32	0.01	0.05	65.57	0.18	0	0		1.46	8.85	0.53	61.81	141.78	775.43	466.66	976.21	680.56	804.53	512.86	946.32	512.83
4.237	0	0.07	0.07	0.03	0.49	0.02	0.08	0.27	0.39	0.05	99.01	1.61	0	92.68	0.39	38.01	0.05	0.01	0.16	0	0.01	0.06	0	1.97	0.29	0	0	0.26	4.13	0	0.05	54.87	0.16	0	0		1.77	9.3	0.24	61.68	140.04	775.66	467.57	975.56	680.81	804.9	514	944.93	513.02
4.27	0	0.06	0.06	0.03	0.66	0.02	0.07	0.4	0.39	0.04	98.68	3.17	0	92.6	0.39	46.88	0.04	0.01	0.18	0	0.01	0.06	0	2.42	0.48	0	0	0.29	3.88	0	0.05	66.49	0.17	0	0		3.34	9.36	-0.08	61.49	137.18	774.76	466.79	975.59	681.87	805.57	513.95	942.74	512.31
4.304	0	0.06	0.06	0.03	0.69	0.02	0.07	0.42	0.39	0.05	98.62	3.52	0	92.76	0.39	48.46	0.05	0.01	0.16	0	0.01	0.05	0	2.34	0.58	0	0	0.19	3.67	0	0.05	60.63	0.16	0	0		2.44	9.25	0.29	61.64	138.57	774.74	466.52	975.53	681.07	805.21	513	943.78	512.54
4.337	0	0.06	0.05	0.03	0.8	0.02	0.06	0.51	0.51	0.05	98.4	4.91	0	93.62	0.51	52.8	0.05	0.01	0.15	0	0.01	0.05	0	2.65	0.56	0	0	0.2	3.65	0	0.05	41.54	0.15	0	0		1.99	8.57	0.2	61.92	139.61	773.8	465.88	975.01	680.55	803.85	512.43	943.46	511.97
4.37	0	0.05	0.05	0.03	0.86	0.02	0.06	0.56	0.45	0.04	98.27	6.06	0	94.13	0.45	55.38	0.04	0.01	0.12	0	0.01	0.05	0	3.85	0.55	0	0	0.18	3.31	0	0.05	36.7	0.15	0	0		1.34	8.12	-0.48	61.74	136.78	774.01	465.63	973.33	678.42	803.83	512.47	940.58	509.85
4.404	0	0.06	0.05	0.03	0.73	0.02	0.07	0.46	0.42	0.04	98.55	4.57	0	94.32	0.42	50.45	0.04	0.01	0.09	0	0.01	0.06	0	5.06	0.49	0	0	0.1	2.85	0	0.05	41.18	0.14	0	0		1.62	7.96	-1.22	61.81	139.51	776.15	466.3	974.31	677.23	803.21	514.19	942.65	509.66
4.437	0	0.06	0.06	0.03	0.62	0.02	0.08	0.38	0.4	0.04	98.77	3.07	0	93.96	0.4	45.64	0.04	0.01	0.09	0	0.01	0.03	0	4.72	0.37	0	0	0.1	2.59	0	0.05	49.61	0.13	0	0		5.14	8.28	0.17	60.76	138.74	777.58	467.04	975.76	678.42	806.56	516.36	945.21	511.16
4.471	0	0.06	0.06	0.03	0.69	0.02	0.08	0.43	0.42	0.03	98.62	4.42	0	86.72	0.42	49.1	0.03	0.01	0.11	0	0.01	0.02	0	5.99	0.39	0	0	0.13	2.54	0	0.04	81.7	0.1	0	0		6.82	12.62	-0.09	59.94	133.26	776.31	467.73	976.22	681.18	808.84	519.55	941.83	510.97
4.504	0	0.06	0.06	0.03	0.71	0.02	0.08	0.44	0.38	0.02	98.59	4.8	0	86.4	0.38	49.51	0.02	0.01	0.12	0	0.01	0.02	0	6.65	0.33	0	0	0.19	3.01	0	0.04	80.17	0.09	0	0		4.76	12.76	0.43	60.59	137.27	775.9	467.22	976.17	680.9	807.06	516.71	944.23	511.78
4.537	0	0.06	0.06	0.03	0.67	0.02	0.08	0.4	0.34	0.03	98.67	3.73	0	87.28	0.34	47.45	0.03	0.01	0.14	0	0.01	0.01	0	5.43	0.21	0	0	0.22	3.61	0	0.04	79.82	0.09	0	0		6.72	12.37	-0.23	60.52	134.33	774.48	467.44	976.44	684.31	807.26	517.76	941.47	512.17
4.571	0	0.06	0.06	0.03	0.65	0.02	0.08	0.39	0.31	0.02	98.7	3.42	0	81.25	0.31	46.45	0.02	0.01	0.18	0	0.01	0.03	0	5.3	0.17	0	0	0.26	3.97	0	0.03	59.18	0.09	0	0		5.61	14.67	-0.68	60.1	130.19	773.75	468.29	975.19	684.15	808.03	519.41	937.97	511.32
4.604	0	0.07	0.06	0.03	0.59	0.02	0.08	0.35	0.25	0.02	98.81	2.73	0	87.37	0.25	43.95	0.02	0.01	0.23	0	0.02	0.04	0	4.9	0.13	0	0	0.18	3.81	0.01	0.03	52.01	0.09	0	0		1.27	12.33	0.04	60.33	128.69	771.01	466.72	974.88	685.19	807.86	515.1	936.47	510.51
4.637	0	0.07	0.07	0.03	0.49	0.02	0.09	0.27	0.27	0.02	99.03	1.64	0	81.57	0.27	38.07	0.02	0.01	0.25	0	0.02	0.04	0	4.34	0.11	0	0	0.16	3.54	0	0.03	34.81	0.09	0	0		-1.62	14.56	0.26	62.56	140.52	769.23	463.78	975.07	682.02	801.36	509.24	941.86	511.92
4.671	0	0.08	0.07	0.03	0.51	0.02	0.08	0.28	0.23	0.02	98.98	1.83	0	89.31	0.23	38.69	0.02	0.01	0.22	0	0.02	0.03	0	3.66	0.09	0	0	0.17	5.11	0.01	0.03	23.61	0.09	0	0		1.9	11.39	-0.4	60.65	132.28	769.92	462.79	977.2	684.43	806.23	513.57	938.33	506.56
4.704	0	0.08	0.08	0.03	0.48	0.02	0.08	0.25	0.21	0.02	99.04	1.63	0	91.31	0.21	35.96	0.02	0.01	0.2	0	0.02	0.03	0	3.12	0.09	0	0	0.14	6.34	0.01	0.03	48.05	0.09	0	0		2.6	10.24	0.56	60.17	130.02	770.93	464.04	976.22	683.4	808.34	514.36	938.21	508.1
4.738	0	0.1	0.1	0.03	0.37	0.02	0.09	0.17	0.24	0.02	99.26	0.99	0	84.54	0.24	26.93	0.02	0.01	0.21	0	0.01	0.04	0	2.7	0.08	0	0.01	0.13	8.53	0.01	0.03	18	0.1	0	0		-0.37	13.51	0.74	61.53	137.25	770.1	462.77	975.73	682.43	804.26	509.61	941.51	508.51
4.771	0	0.11	0.11	0.03	0.35	0.02	0.1	0.15	0.24	0.03	99.3	0.92	0	93.23	0.24	23.55	0.03	0.01	0.15	0	0.01	0.03	0	2.2	0.06	0	0	0.09	10.91	0.01	0.02	27.41	0.09	0	0		0.85	8.88	-0.09	60.74	132.04	770.94	462.68	975.43	681	806.23	512.13	938.13	506.09
4.804	0	0.11	0.1	0.04	0.37	0.02	0.1	0.16	0.24	0.03	99.26	1.08	0	94.93	0.24	24.52	0.03	0.02	0.14	0	0.01	0.04	0	2	0.06	0	0	0.08	12.18	0.01	0.03	23.67	0.09	0	0		1.34	7.35	-1.25	60.97	130.1	770.68	462.76	975.71	682.67	806.04	512.37	935.97	505.67
4.838	0	0.12	0.11	0.04	0.38	0.02	0.09	0.15	0.26	0.03	99.23	1.3	0	94.61	0.26	23.67	0.03	0.02	0.14	0	0.01	0.04	0	1.51	0.06	0	0	0.08	15.66	0.01	0.03	20.44	0.09	0	0		2.63	7.67	-0.83	60.87	131.22	771.36	462.26	977.07	682.77	806.93	512.76	937.95	505.71
4.871	0	0.14	0.12	0.05	0.37	0.02	0.1	0.13	0.26	0.03	99.26	1.34	0	94.81	0.26	20.04	0.03	0.02	0.14	0	0.02	0.03	0	1.1	0.08	0	0	0.15	19.78	0.02	0.03	7.47	0.1	0	0		1.63	7.47	-0.77	61.11	133.48	771.52	462.36	978.11	683.12	806.44	513.31	939.7	505.62
4.904	0	0.15	0.12	0.05	0.36	0.02	0.1	0.12	0.2	0.03	99.28	1.28	0	93.58	0.19	19.1	0.03	0.01	0.2	0	0.02	0.03	0	1.15	0.09	0	0	0.33	20.07	0.02	0.04	13.51	0.1	0	0		3.39	8.6	-0.56	61.08	132.06	772.07	462.7	978.48	683.92	807.85	513.63	939.73	506.64
4.938	0	0.18	0.12	0.06	0.39	0.02	0.1	0.11	0.21	0.03	99.22	1.9	0	94.55	0.19	17.29	0.03	0.01	0.21	0	0.02	0.03	0	0.98	0.1	0	0	0.33	26.94	0.03	0.06	23.16	0.11	0	0		3.14	7.73	-0.89	61.31	133.06	772.45	463.03	979.25	684.7	807.56	514.07	940.42	506.82
4.971	0	0.18	0.12	0.06	0.44	0.02	0.1	0.13	0.17	0.03	99.12	2.75	0	91.19	0.14	19.7	0.03	0.01	0.17	0	0.01	0.02	0	0.91	0.1	0	0	0.31	29.27	0.03	0.07	20.2	0.11	0	0		4.49	10.31	-0.63	61.06	130.14	773.22	463.54	979.19	685.36	809.68	513.52	939.71	508.16
5.004	0	0.18	0.1	0.07	0.57	0.02	0.09	0.16	0.14	0.03	98.86	5.74	0	90.52	0.09	25.41	0.03	0.01	0.14	0	0.01	0.02	0	0.83	0.11	0	0	0.27	33.1	0.03	0.09	22.73	0.12	0	0		2.03	10.72	-0.42	61.28	131.89	772.68	462.93	978.98	684.22	808.63	512.34	940.42	507.2
5.038	0	0.19	0.11	0.07	0.55	0.02	0.09	0.15	0.11	0.03	98.91	5.29	0	94.56	0.08	23.44	0.03	0.01	0.11	0	0.01	0.01	0	0.76	0.11	0	0.01	0.16	33.99	0.03	0.09	77.16	0.11	0	0		4.79	7.72	-0.56	61.46	133.57	772.38	462.73	980.43	686.3	808.17	514.04	941.59	507.66
5.071	0	0.2	0.11	0.08	0.56	0.02	0.09	0.15	0.14	0.03	98.88	5.95	0	92.86	0.08	23.28	0.03	0.01	0.14	0	0	0.01	0	0.73	0.12	0	0.01	0.26	35.7	0.04	0.1	74.56	0.12	0	0		3.44	9.17	0.9	61.12	133.21	773.6	464.23	979.7	684.72	810.1	514.16	943.24	509.59
5.105	0	0.22	0.11	0.09	0.62	0.02	0.09	0.15	0.23	0.03	98.77	8.36	0	95.11	0.1	23.47	0.03	0.01	0.23	0	0.01	0.02	0	0.7	0.12	0	0.01	0.15	40.06	0.04	0.13	88.25	0.13	0	0		-0.29	7.16	-0.43	62.61	136.68	772.12	463.08	978.75	682.5	805.67	509.25	942.33	511.36
5.138	0	0.23	0.1	0.1	0.76	0.02	0.08	0.17	0.2	0.03	98.49	14.67	0	94.41	0.1	27.17	0.03	0.01	0.2	0	0.01	0.02	0	0.67	0.1	0	0	0.08	44.25	0.04	0.13	84.18	0.12	0	0		0.92	7.87	-0.26	61.78	133.8	772.95	464.3	976.72	682.6	806.74	512.09	940.5	508.49
5.171	0	0.18	0.08	0.09	0.85	0.02	0.08	0.22	0.24	0.03	98.31	16.15	0	94.85	0.11	33.53	0.03	0.01	0.24	0	0.01	0.04	0	0.79	0.09	0	0	0.07	39.31	0.04	0.13	54.92	0.12	0	0		1.21	7.43	-1.11	61.94	134.23	772.51	462.99	977.07	681.93	805.58	511.08	939.77	507.7
5.205	0	0.15	0.07	0.08	0.95	0.02	0.07	0.28	0.2	0.03	98.1	18.7	0	94.14	0.12	38.96	0.03	0.01	0.2	0	0.01	0.04	0	0.93	0.1	0	0	0.05	36.08	0.04	0.12	73.08	0.12	0	0		2.31	8.11	-0.64	61.92	136.86	774.28	464.99	976.06	680.81	805.15	513.69	941.91	508.71
5.238	0	0.14	0.06	0.08	1.1	0.02	0.07	0.34	0.2	0.02	97.81	24.03	0	92.92	0.2	43.55	0.02	0.02	0.17	0	0.01	0.02	0	0.97	0.11	0	0	0.08	35.47	0.04	0.11	70.46	0.12	0	0		1.05	9.13	0.14	61.27	133.05	775.13	465.77	975.64	680.46	808.1	512.42	941.13	509.87
5.271	0	0.12	0.06	0.07	1.06	0.02	0.06	0.36	0.32	0.02	97.88	20.08	0	91.07	0.32	44.96	0.02	0.02	0.15	0	0.01	0.02	0	0.91	0.11	0	0	0.13	31.19	0.03	0.11	56.72	0.11	0	0		-1.08	10.39	0.31	62.23	141.05	774.59	466.29	974.75	678.66	803.57	513.28	944.59	510.16
5.305	0	0.1	0.06	0.06	1.08	0.02	0.06	0.43	0.38	0.02	97.85	17.55	0	92.21	0.38	49.01	0.02	0.02	0.13	0	0	0.02	0	1.19	0.15	0	0	0.13	25.07	0.03	0.12	67.04	0.12	0	0		2.9	9.64	0.21	62.4	139.95	773.04	465.8	975.73	682.63	803.71	513.67	943.64	511.31
5.338	0	0.1	0.06	0.05	1.07	0.02	0.06	0.44	0.41	0.02	97.87	16.69	0	89.11	0.41	49.43	0.02	0.02	0.16	0	0	0.04	0	1.41	0.19	0	0	0.15	23.89	0.03	0.11	61.85	0.11	0	0		-0.79	11.49	-1.02	62.85	140.15	771.15	461.83	978.09	681.38	802.51	509.36	942.66	508.62
5.371	0	0.09	0.05	0.05	1.32	0.02	0.05	0.58	0.34	0.02	97.36	25.2	0	93.88	0.34	56.02	0.02	0.02	0.16	0	0	0.03	0	1.33	0.16	0	0	0.14	23.78	0.02	0.12	52.7	0.11	0	0		2.24	8.35	-0.9	63	143.06	770.43	462.58	979.18	685.77	801.32	513.13	944.28	507.65
5.405	0	0.08	0.04	0.05	1.52	0.02	0.05	0.7	0.31	0.02	96.96	31.68	0	90.01	0.31	60.77	0.02	0.02	0.21	0	0	0.04	0	1.24	0.16	0	0	0.12	23	0.02	0.08	40.1	0.1	0	0		1.57	11.01	-0.21	61.33	133.31	771.29	463.48	978.99	686.49	807.41	512.14	940.67	508.62
5.438	0	0.08	0.04	0.05	1.4	0.02	0.05	0.64	0.4	0.03	97.21	27.01	0	90.22	0.4	58.46	0.03	0.02	0.21	0	0.01	0.03	0	1.17	0.12	0	0	0.12	22.5	0.02	0.08	33.75	0.1	0	0		3.65	10.89	-0.18	61	133.21	769.95	462.05	980.55	687.02	807.74	515.33	940.65	506.32
5.472	0	0.08	0.05	0.04	1.15	0.02	0.06	0.56	0.41	0.03	97.7	16.75	0	89.22	0.41	55.04	0.03	0.02	0.2	0	0.02	0.03	0	1.32	0.11	0	0	0.05	18.34	0.02	0.06	35.95	0.1	0	0		5.21	11.43	-0.61	61.16	135.93	769.83	462.18	982.28	689.01	806.78	517.53	942.26	506.49
5.505	0	0.09	0.06	0.04	0.9	0.02	0.06	0.41	0.36	0.05	98.2	9.89	0	89.98	0.36	47.85	0.05	0.02	0.19	0	0.03	0.04	0	1.21	0.08	0	0	0.03	17.98	0.02	0.05	20.18	0.09	0	0		3.35	11.03	-0.96	61.05	133.76	769.84	462.46	982.35	690.14	807.48	515.61	940.95	506.87
5.538	0	0.1	0.07	0.05	0.7	0.02	0.07	0.29	0.3	0.06	98.59	5.99	0	91.64	0.3	39.58	0.06	0.02	0.18	0	0.05	0.04	0	1.09	0.07	0	0	0.02	19.49	0.03	0.05	20.63	0.09	0	0		3.66	10.03	-1.15	61.06	133.62	770.31	463.05	982.42	690.53	807.6	516.18	940.93	507.39
5.572	0	0.11	0.08	0.04	0.57	0.02	0.08	0.23	0.3	0.09	98.86	3.42	0	89.13	0.3	34.2	0.09	0.02	0.18	0.01	0.05	0.03	0	1.12	0.04	0	0	0.01	17.57	0.02	0.04	34.83	0.07	0	0		3.89	11.48	-0.66	61.25	138.15	769.93	461.94	983.78	690.77	806.3	515.55	944.2	507.25
5.605	0	0.11	0.08	0.04	0.59	0.02	0.08	0.24	0.28	0.09	98.81	3.9	0	90.97	0.28	35.17	0.09	0.02	0.17	0.01	0.05	0.03	0	1.03	0.03	0	0	0.01	18.29	0.03	0.04	28.24	0.07	0	0		4.44	10.45	0.24	60.96	133.42	770.72	463.67	981.15	689.9	808.63	514.48	941.97	509.89
5.638	0	0.12	0.09	0.05	0.52	0.02	0.08	0.2	0.28	0.1	98.96	2.91	0	86.66	0.28	30.63	0.1	0.02	0.18	0.01	0.03	0.03	0	0.96	0.03	0	0	0.01	19.06	0.03	0.04	32.34	0.06	0	0		1.79	12.64	0.01	60.64	135.09	770.16	462.55	982.34	689.48	807.94	513.92	942.89	507.86
5.672	0	0.13	0.09	0.05	0.53	0.02	0.08	0.19	0.27	0.11	98.94	3.4	0	88.82	0.27	29.33	0.11	0.02	0.18	0.01	0.02	0.02	0	0.79	0.04	0	0	0.01	22.36	0.04	0.04	25.71	0.05	0	0		4.76	11.64	0.22	61.06	136.26	770.22	463.42	981.54	690.27	807.15	514.92	943.32	509.9
5.705	0	0.13	0.09	0.05	0.56	0.02	0.08	0.2	0.23	0.11	98.89	3.78	0	86.16	0.23	30.58	0.11	0.02	0.17	0.01	0.01	0.02	0	0.8	0.04	0	0	0.02	22.48	0.04	0.03	16.06	0.05	0	0		-1.37	12.86	0.38	60.38	134.76	769.99	462.68	981.62	688.96	808	511.22	942.73	508.25
5.739	0	0.11	0.08	0.05	0.6	0.02	0.08	0.23	0.24	0.16	98.8	4.11	0	91.03	0.24	34.44	0.16	0.03	0.17	0.01	0.01	0.01	0	0.71	0.04	0	0	0.05	19.69	0.04	0.03	56.09	0.05	0	0		2	10.42	-0.43	61.09	136	770.56	464.13	979.38	687.9	805.65	514.14	941.55	509.13
5.772	0	0.11	0.07	0.05	0.79	0.02	0.07	0.31	0.23	0.16	98.42	8.29	0	86.7	0.23	41.37	0.16	0.03	0.17	0.01	0.01	0.01	0	0.75	0.05	0	0	0.05	22.05	0.05	0.03	39.79	0.05	0	0		-0.72	12.63	0.53	60.94	138.76	769.35	462.89	980.05	687.66	805.05	511.75	943.77	508.77
5.805	0	0.09	0.06	0.05	1.02	0.02	0.06	0.43	0.22	0.15	97.96	14.51	0	91.41	0.22	49.18	0.15	0.03	0.2	0.01	0.01	0.01	0	0.69	0.04	0	0	0.05	22.09	0.05	0.03	67.28	0.06	0	0		2.26	10.18	0.24	61.11	134.57	769.88	464.27	977.56	687.66	805.8	512.07	940.36	510.53
5.839	0	0.1	0.05	0.06	1.23	0.02	0.05	0.51	0.23	0.17	97.53	23.05	0	88.16	0.23	52.89	0.17	0.03	0.17	0.01	0.01	0.01	0	0.41	0.04	0	0	0.03	25.44	0.06	0.03	36.64	0.06	0	0		2.73	11.96	0.23	60.54	136.08	768.86	462.01	980.01	687.37	805.86	514.2	941.76	507.15
5.872	0	0.08	0.04	0.05	1.59	0.02	0.05	0.74	0.22	0.18	96.82	33.92	0	90.88	0.22	62.17	0.18	0.03	0.11	0	0.01	0.01	0	0.42	0.04	0	0	0.03	22.86	0.06	0.02	70.13	0.06	0	0		2.89	10.5	-0.51	60.5	137.14	770.13	464.39	979.38	687.27	804.89	517.57	941.71	508.15
5.905	0	0.07	0.04	0.05	1.62	0.02	0.05	0.79	0.21	0.17	96.77	33.54	0	90.27	0.21	63.76	0.17	0.04	0.1	0	0.01	0.01	0	0.41	0.03	0	0	0.04	21.07	0.05	0.02	81.26	0.06	0	0		-3.02	10.86	-0.86	60.83	138.25	770.78	464.29	978.53	685.54	803.72	512.04	941.92	508.44
5.939	0	0.07	0.04	0.05	1.7	0.02	0.05	0.82	0.29	0.16	96.6	37.23	0	87.8	0.29	64.54	0.16	0.03	0.08	0	0.01	0.01	0	0.4	0.03	0	0	0.04	22.29	0.06	0.03	42.51	0.05	0	0		1.21	12.13	0.1	60.34	134.08	769.56	463.42	978.55	686.8	806.32	513.61	940.29	508.18
5.972	0	0.06	0.03	0.05	1.91	0.02	0.04	0.99	0.31	0.14	96.19	42.42	0	90.62	0.31	69.18	0.14	0.03	0.1	0	0.01	0.01	0	0.44	0.03	0	0	0.1	20.36	0.06	0.02	76.9	0.06	0	1		3.8	10.66	0.36	60.22	132.09	770.54	465.1	978.06	687.27	807.83	516.2	939.77	509.96
6.005	0	0.07	0.03	0.05	2.08	0.02	0.04	1.06	0.27	0.11	95.84	49.19	0	89.31	0.27	70.85	0.11	0.03	0.14	0	0	0.01	0	0.43	0.03	0	0	0.07	22.08	0.06	0.02	20.08	0.06	0	0		-0.98	11.39	0.01	60.42	134.88	769.87	463.13	980.56	688.5	806.93	511.91	941.76	508.26
6.039	0	0.06	0.04	0.04	1.68	0.02	0.04	0.92	0.3	0.07	96.64	32.72	0	90.75	0.3	67.38	0.07	0.02	0.13	0	0.01	0.01	0	0.47	0.03	0	0	0.06	16.99	0.05	0.02	28.69	0.07	0	0		4.47	10.58	-0.64	60.13	130.09	770.87	464.39	981.28	690.51	809.63	516.71	939.49	509.01
6.072	0	0.06	0.03	0.04	1.7	0.02	0.04	0.97	0.38	0.07	96.61	32.23	0	93.15	0.38	68.43	0.07	0.02	0.15	0	0.01	0.01	0	0.45	0.04	0	0	0.09	15.66	0.05	0.02	62.21	0.07	0	0		-1.2	8.95	0.78	60.98	136.77	771.71	465.19	979.98	686.82	807.38	514.02	944.09	510.12
6.106	0	0.05	0.04	0.03	1.42	0.02	0.04	0.92	0.43	0.06	97.16	19.81	0	93.05	0.43	67.09	0.06	0.02	0.17	0	0.01	0.01	0	0.55	0.07	0	0	0.17	8.84	0.04	0.02	44.13	0.08	0	0		-2.34	9.02	2.47	60.91	135.94	772.7	463.91	981.27	686.08	810.7	509.76	946.64	511.09
6.139	0	0.05	0.04	0.03	1.16	0.02	0.05	0.76	0.38	0.04	97.68	12.2	0	93.49	0.38	62.72	0.04	0.01	0.16	0	0.01	0.01	0	0.52	0.09	0	0	0.27	6.05	0.04	0.02	73.97	0.08	0	0		0.38	8.67	1.34	60.29	130.58	775.07	464.51	983.31	686.13	814.42	514.97	944.86	508.92
6.172	0	0.05	0.04	0.03	1.21	0.02	0.05	0.8	0.42	0.04	97.57	13.52	0	96.4	0.43	63.78	0.04	0.02	0.2	0	0.01	0.01	0	0.42	0.11	0	0	0.62	6.46	0.04	0.02	62.46	0.08	0	0		-0.65	5.56	1.36	61.15	132.65	776.25	464.3	984.18	685.85	814.33	513.11	946.93	509.3
6.206	0	0.04	0.03	0.03	1.48	0.02	0.04	1.06	0.34	0.03	97.04	19.5	0	95.49	0.34	70.79	0.03	0.02	0.2	0	0.01	0.01	0	0.34	0.1	0	0	0.45	4.9	0.04	0.03	67.9	0.1	0	0		-0.22	6.73	2.49	61.13	129.87	778.52	465.41	982.66	683.08	817.22	512.12	947.09	511.07
6.239	0	0.04	0.03	0.03	1.57	0.02	0.04	1.16	0.33	0.03	96.86	21.72	0	96.23	0.33	72.85	0.03	0.02	0.25	0	0.02	0.01	0	0.33	0.12	0	0	0.48	4.53	0.05	0.03	90.53	0.1	0	0		3.26	5.8	2.81	60.95	126.83	779.91	466.02	982.65	683.41	819.69	512.84	946.51	512.45
6.272	0	0.04	0.03	0.03	1.75	0.02	0.04	1.36	0.32	0.02	96.5	25.95	0	95.37	0.35	76.8	0.02	0.03	0.3	0	0.02	0.01	0	0.32	0.15	0	0.01	0.49	3.48	0.05	0.03	78.64	0.1	0	0		2.93	6.87	2.31	61.37	129.01	780.21	465.73	982.35	681.93	818.17	513.18	947.17	511.48
6.306	0	0.04	0.03	0.03	1.85	0.02	0.04	1.51	0.32	0.02	96.3	27.58	0	94.18	0.35	79.37	0.02	0.03	0.32	0	0.02	0.01	0	0.3	0.18	0	0.01	0.67	1.95	0.06	0.03	92.91	0.1	0	0		4.54	8.08	2.76	60.55	124.09	781.74	466.51	982.37	681.64	821.81	514.04	945.89	512.18
6.339	0	0.04	0.03	0.03	1.72	0.02	0.04	1.4	0.38	0.03	96.56	23.98	0	97.38	0.26	77.55	0.02	0.03	0.38	0	0.03	0.01	0	0.29	0.18	0	0.01	1.38	1.42	0.06	0.02	84.13	0.09	0	0		4.71	3.92	2.04	60.96	127.98	781.8	464.74	983.13	680.41	819.53	513.17	947.47	510.12
6.372	0	0.03	0.03	0.03	1.88	0.02	0.03	1.57	0.33	0.04	96.24	28.09	0	95.54	0.23	80.4	0.02	0.04	0.33	0	0.04	0.01	0	0.28	0.15	0	0.01	1.18	1.23	0.07	0.03	55.81	0.1	0	0		5.82	6.68	2.52	60.59	128.21	780.62	462.25	986.75	683.74	821.16	511.38	949.36	509.44
6.406	0	0.04	0.03	0.02	1.66	0.02	0.04	1.36	0.3	0.03	96.67	22.26	0	96.38	0.32	76.68	0.02	0.06	0.3	0	0.03	0.01	0	0.24	0.11	0	0.01	0.92	1.09	0.11	0.03	8.75	0.1	0	1		4.39	5.59	0.45	60.46	130.81	782.43	462.72	987.88	683.65	819.26	511.98	950.02	508.12
6.439	0	0.04	0.03	0.02	1.66	0.02	0.04	1.35	0.34	0.02	96.69	21.9	0	96.58	0.43	76.37	0.02	0.07	0.34	0	0.02	0.01	0	0.2	0.1	0	0.01	0.61	1.14	0.11	0.04	15.42	0.11	0	0		2.31	5.29	0.11	60.13	137.33	784.4	464.34	988.3	682.83	816.79	511.75	954.1	510.09
6.473	0	0.05	0.04	0.02	0.96	0.02	0.05	0.69	0.43	0.02	98.08	6.82	0	95.73	0.57	59.93	0.02	0.06	0.43	0	0.01	0.02	0	0.16	0.13	0	0.01	0.7	0.87	0.14	0.04	35.23	0.12	0	0		-2.19	6.45	-1.97	58.73	136.27	783.44	466.63	988.43	684.19	814.94	517.8	950.81	507.34
6.506	0	0.06	0.06	0.02	0.62	0.03	0.06	0.4	0.49	0.02	98.76	2.51	0	96.52	0.58	46.72	0.02	0.05	0.49	0	0.02	0.04	0	0.17	0.15	0	0.01	1.07	0.62	0.15	0.05	56.97	0.12	0	0		-3.83	5.39	0.18	59.3	141.31	784.09	469.1	986.06	682.99	813.58	515.74	954.86	512.46
6.539	0	0.07	0.08	0.02	0.42	0.03	0.07	0.25	0.52	0.03	99.16	1.03	0	90.7	0.65	35.12	0.03	0.04	0.52	0	0.02	0.05	0	0.16	0.16	0	0	0.91	0.53	0.12	0.04	48.98	0.12	0	0		3.84	10.61	-0.99	59.92	133.56	782.29	468.65	985.41	686.87	815.17	517.06	948.68	513.63
6.573	0	0.07	0.08	0.02	0.39	0.02	0.08	0.22	0.42	0.02	99.22	0.86	0	93.28	0.58	32.78	0.02	0.04	0.42	0	0.02	0.02	0	0.12	0.12	0	0	0.73	0.42	0.15	0.04	13.74	0.12	0	0		0.01	8.85	-0.16	60.98	137.08	781.29	467.24	983.13	682.69	812.57	514.47	949.61	511.17
6.606	0	0.08	0.09	0.02	0.34	0.02	0.08	0.19	0.36	0.02	99.32	0.64	0	93.65	0.68	28.81	0.02	0.05	0.39	0	0.02	0.02	0	0.11	0.11	0	0	0.36	0.47	0.16	0.04	20.88	0.11	0	0		2.28	8.55	0.82	60.32	133.36	779.89	464.31	983.56	681.91	815	513.06	948.3	509.09
6.639	0	0.09	0.11	0.02	0.27	0.02	0.09	0.14	0.17	0.02	99.46	0.39	0	96.54	0.63	21.72	0.02	0.05	0.4	0	0.01	0.01	0	0.07	0.09	0	0	0.17	0.7	0.19	0.04	55.37	0.13	0	0		4.44	5.36	0.61	59.85	133.24	780.37	465.42	982.64	682.63	814.53	513.58	947.75	510.81
6.673	0	0.09	0.12	0.02	0.24	0.03	0.1	0.12	0.33	0.03	99.52	0.33	0	96.21	0.66	18.4	0.03	0.03	0.45	0	0.01	0.02	0	0.08	0.13	0	0	0.33	0.59	0.22	0.04	35.82	0.14	0	0		-3.29	5.83	-0.39	59.16	138.15	781.55	467.66	982.16	680.43	811.39	514.79	949.45	509.94
6.706	0	0.1	0.12	0.02	0.24	0.03	0.1	0.12	0.53	0.04	99.52	0.33	0	96.7	0.67	18.16	0.04	0.02	0.53	0	0.02	0.03	0	0.08	0.2	0	0	0.8	0.77	0.23	0.04	46.94	0.15	0	0		-3.53	5.11	0.3	59.05	135.88	783.91	470.74	979.17	678	812.9	515.11	948.77	513.15
6.74	0	0.09	0.1	0.02	0.31	0.03	0.09	0.17	0.47	0.05	99.38	0.71	0	91.11	0.63	25.73	0.05	0.02	0.47	0	0.01	0.03	0	0.09	0.25	0	0	5.06	0.64	0.22	0.04	74.92	0.13	0	0		1.6	10.37	2.14	59.87	138.27	782.15	471.06	978.34	678.67	812.52	517.67	950.78	516.08
6.773	0	0.08	0.09	0.02	0.35	0.02	0.08	0.19	0.34	0.05	99.3	0.82	0	93.48	0.58	29.39	0.05	0.02	0.34	0	0.01	0.02	0	0.08	0.2	0	0	3.5	0.77	0.2	0.04	58.24	0.13	0	0		1.77	8.68	0.73	59.67	131.96	780.71	468.09	980.42	680.75	814.47	516.73	946.33	511.41
6.806	0	0.08	0.09	0.02	0.38	0.02	0.08	0.22	0.28	0.04	99.23	0.86	0	96.63	0.56	32.18	0.04	0.03	0.28	0	0.01	0.02	0	0.07	0.15	0	0	1.42	0.81	0.21	0.03	13.49	0.13	0	0		4.96	5.22	1.61	59.87	128.16	779.36	466.06	981.61	683.4	817.05	514.17	945.19	511.78
6.84	0	0.08	0.08	0.02	0.39	0.02	0.08	0.22	0.22	0.04	99.22	0.87	0	94.77	0.52	32.54	0.04	0.02	0.22	0	0.01	0.01	0	0.06	0.21	0	0	0.65	1.23	0.23	0.04	10.83	0.13	0	0		-0.05	7.52	1.02	59.92	130.77	781.27	466.15	983.28	681.87	817.01	513.07	947.75	510.38
6.873	0	0.06	0.07	0.02	0.55	0.02	0.06	0.34	0.24	0.03	98.9	1.89	0	94.82	0.48	42.93	0.03	0.02	0.11	0	0	0.01	0	0.07	0.24	0	0	0.21	1.23	0.23	0.04	33.14	0.11	0	0		-1.32	7.47	2.17	59.82	131.41	783.03	465.73	984.43	680.85	819.32	509.99	950.71	511.49
6.906	0	0.05	0.04	0.03	0.94	0.02	0.05	0.66	0.12	0.03	98.13	6.5	0	93.7	0.58	58.93	0.03	0.02	0.12	0	0	0.01	0	0.07	0.36	0	0	0.11	1.23	0.23	0.04	34.19	0.1	0	0		2.93	8.5	0.77	60.28	130.17	784.11	465.5	984.67	680.66	819.19	510.48	949.35	512.57
6.94	0	0.04	0.04	0.02	1.19	0.02	0.04	0.9	0.11	0.03	97.61	11.13	0	93.88	0.4	66.62	0.03	0.03	0.11	0	0	0.01	0	0.08	0.29	0	0	0.11	0.86	0.19	0.03	44.18	0.09	0	0		4.86	8.35	0.1	59.63	128.59	785	465.49	986.63	682.36	820.76	514.38	949.27	509.81
6.973	0	0.04	0.03	0.02	1.33	0.02	0.04	1.03	0.09	0.03	97.35	13.99	0	92.99	0.29	69.93	0.03	0.04	0.08	0	0	0.01	0	0.09	0.22	0	0	0.13	0.81	0.2	0.03	46.7	0.08	0	0		6	9.07	0.17	60.87	134.9	782.84	463.97	987.05	683.46	816.75	511.4	951.64	512.21
7.006	0	0.04	0.03	0.02	1.33	0.02	0.04	1.04	0.15	0.03	97.33	14.14	0	94.59	0.26	70.2	0.03	0.04	0.17	0	0.01	0.03	0	0.09	0.15	0	0	0.11	0.69	0.2	0.03	41.27	0.07	0	0		4.35	7.7	0.05	59.85	132.69	783.03	463.31	989.12	683.82	818.94	514.88	951.43	507.58
7.04	0	0.04	0.04	0.02	1.22	0.02	0.04	0.93	0.18	0.02	97.56	11.69	0	90.78	0.29	67.39	0.02	0.05	0.19	0	0.01	0.03	0	0.08	0.18	0	0	0.13	0.77	0.24	0.02	41.83	0.06	0	0		0.45	10.57	-0.35	60.42	134.93	784.64	464.98	988.05	682.81	817.63	512.17	952.53	509.37
7.073	0	0.04	0.04	0.02	1.24	0.02	0.04	0.95	0.22	0.02	97.52	12.11	0	93.51	0.33	67.92	0.02	0.04	0.22	0	0.01	0.05	0	0.09	0.24	0	0	0.32	0.74	0.26	0.02	33.92	0.06	0	0		2.37	8.66	-0.38	61.33	137.87	783.75	463.91	987.35	681.07	815.25	511	953.12	510.93
7.107	0	0.04	0.04	0.02	1.14	0.02	0.04	0.85	0.25	0.03	97.73	10.3	0	91.49	0.41	65.21	0.03	0.04	0.25	0	0.01	0.05	0	0.12	0.26	0	0	1.19	0.61	0.24	0.02	55.49	0.05	0	0		2.02	10.13	0.55	60.47	130.91	783.14	463.35	986.8	682.42	819.21	509.92	950.11	508.88
7.14	0	0.05	0.04	0.02	0.91	0.02	0.05	0.65	0.23	0.03	98.17	6.61	0	90.29	0.48	58.67	0.03	0.04	0.23	0	0.01	0.03	0	0.14	0.26	0	0	1.7	0.43	0.23	0.02	47.74	0.05	0	0		3.96	10.85	0.26	60.96	133.02	782.97	463.02	986.28	681.97	817.51	510.23	950.53	509.04
7.173	0	0.06	0.05	0.02	0.73	0.02	0.06	0.49	0.2	0.03	98.54	4.18	0	93.9	0.46	52.01	0.03	0.03	0.2	0	0.01	0.02	0	0.14	0.21	0	0	2.34	0.36	0.21	0.02	67.44	0.05	0	0		2.32	8.33	0.52	61.46	133.06	781.86	463.34	984.05	679.78	816.04	508.88	949.09	510.54
7.207	0	0.06	0.05	0.02	0.7	0.02	0.06	0.47	0.2	0.02	98.59	3.61	0	91.47	0.56	50.83	0.02	0.04	0.19	0	0.01	0.01	0.01	0.13	0.2	0	0	1.64	0.27	0.18	0.01	34.32	0.04	0	0		5.62	10.14	0.94	61.14	132.21	780.46	462.72	984.03	681.72	816.24	511.26	948.43	508.96
7.24	0	0.06	0.07	0.02	0.51	0.02	0.07	0.32	0.25	0.02	98.97	1.6	0	93.68	0.65	41.15	0.02	0.03	0.25	0	0.01	0.01	0.03	0.12	0.13	0	0	0.95	0.33	0.19	0.01	13.26	0.04	0	0		4.26	8.52	-0.48	60.51	130.34	779.49	461.57	985.41	682.27	816.01	513.21	946.11	505.24
7.273	0	0.08	0.09	0.02	0.35	0.02	0.08	0.2	0.3	0.03	99.3	0.68	0	94.11	0.61	29.68	0.03	0.02	0.3	0	0.02	0.01	0.05	0.1	0.12	0	0	0.64	0.34	0.18	0.01	30.61	0.05	0.01	0		2.97	8.14	-0.67	60.46	131.16	780.72	465.49	983.65	682.97	815.08	515.22	946.08	508.75
7.307	0	0.08	0.09	0.02	0.34	0.02	0.08	0.19	0.34	0.03	99.32	0.64	0	91.91	0.64	28.53	0.03	0.02	0.34	0	0.02	0.01	0.05	0.11	0.1	0	0	0.84	0.34	0.17	0.01	21.05	0.05	0.03	0		2.77	9.85	-1.97	60.84	134.33	780.38	465.86	983.22	682.37	811.87	517.77	945.79	507.34
7.34	0	0.09	0.11	0.02	0.29	0.02	0.09	0.15	0.34	0.03	99.42	0.46	0	90.39	0.62	23.87	0.03	0.02	0.34	0	0.03	0.01	0.02	0.11	0.08	0	0.01	0.93	0.41	0.16	0.01	11.41	0.05	0.01	0		1.53	10.8	-2.47	60.67	131.84	780.14	466.94	980.91	681.12	811.42	518.19	942.8	507.23
7.373	0	0.09	0.12	0.02	0.25	0.02	0.09	0.13	0.3	0.04	99.5	0.34	0	87.22	0.51	19.43	0.03	0.02	0.3	0	0.04	0.01	0	0.12	0.06	0	0.01	1.17	0.48	0.13	0.01	48.3	0.06	0.01	0		3.64	12.4	-2.89	61.26	134.2	779.25	466.84	981.02	682.38	809.41	519.44	943.06	507.43
7.407	0	0.1	0.13	0.02	0.23	0.02	0.1	0.11	0.23	0.03	99.55	0.33	0	86.32	0.34	16.66	0.03	0.01	0.23	0	0.03	0.01	0	0.11	0.04	0	0.01	0.69	0.57	0.13	0.01	74.85	0.08	0	0		6.16	12.79	-4.35	60.94	126.88	780	469.72	979.7	685	811.55	521.95	937.85	509.83
7.44	0	0.1	0.12	0.02	0.23	0.02	0.1	0.12	0.2	0.03	99.54	0.33	0	86.74	0.21	17.4	0.02	0.01	0.2	0	0.03	0.01	0	0.12	0.04	0	0.01	0.68	0.57	0.11	0.01	63.77	0.08	0	0		5.54	12.61	-0.77	61.93	137.1	776.76	467.21	978	680.94	807.38	520.76	944	509.26
7.474	0	0.11	0.14	0.02	0.19	0.02	0.11	0.09	0.15	0.02	99.61	0.33	0	82.22	0.19	12.29	0.02	0.01	0.15	0	0.02	0	0	0.12	0.04	0	0.02	1.1	0.73	0.1	0.01	28.76	0.11	0	0		2.68	14.34	-1.14	62.56	136.23	773.5	466.02	976.37	682.14	804.93	517.35	940.86	508.38
7.507	0	0.11	0.14	0.02	0.2	0.02	0.1	0.1	0.15	0.02	99.6	0.33	0	84.42	0.15	12.99	0.02	0.01	0.15	0	0.02	0	0	0.12	0.06	0	0.02	1.64	0.77	0.09	0.01	40.1	0.12	0	0		4.25	13.55	-3.63	61.85	125.5	773.96	469.13	972.82	682.79	806.54	520.51	931.5	508.88
7.54	0	0.11	0.14	0.02	0.2	0.02	0.1	0.1	0.16	0.02	99.6	0.33	0	88.33	0.17	13.05	0.02	0.01	0.16	0	0.02	0	0	0.12	0.06	0	0.03	5.55	0.8	0.08	0.01	44.14	0.13	0	0		-1.68	11.88	-0.47	62.74	132.34	769.51	465.77	972.13	681.06	803.41	514.83	935.55	507.63
7.574	0	0.11	0.13	0.02	0.21	0.02	0.1	0.1	0.16	0.03	99.58	0.34	0	76.65	0.13	14.54	0.02	0.01	0.16	0	0.03	0	0	0.11	0.08	0	0.03	6.07	1.08	0.06	0.01	37.43	0.14	0	0		6.12	16.06	-2.61	62.77	127.06	770.72	469.89	968.67	681.57	803.14	522.98	929.5	509.61
7.607	0	0.11	0.13	0.02	0.22	0.02	0.1	0.11	0.14	0.03	99.56	0.34	0	88.37	0.11	15.84	0.02	0.01	0.11	0	0.03	0	0	0.11	0.06	0	0.03	4.72	0.95	0.05	0.01	19.77	0.14	0	0		1.32	11.86	0.23	64.51	137.49	768.04	466.78	969.51	680.52	799.48	516.61	936.81	509.98
7.64	0	0.11	0.14	0.02	0.2	0.02	0.1	0.1	0.14	0.03	99.59	0.33	0	83.83	0.09	13.37	0.02	0.01	0.09	0	0.03	0	0	0.1	0.06	0	0.02	2.32	1.23	0.04	0.01	30.99	0.14	0	0		4.82	13.77	-2.07	63.43	130.17	766.5	465.36	971.98	684.17	801.68	521.01	930.97	505.93
7.674	0	0.11	0.14	0.03	0.2	0.02	0.11	0.09	0.15	0.05	99.61	0.33	0	87.72	0.1	11.65	0.02	0.01	0.08	0	0.05	0	0	0.1	0.07	0	0.02	0.66	2.14	0.04	0.01	31.25	0.15	0	0		0.63	12.17	-0.43	63.89	135.42	766.56	464.19	972.94	682.21	801	518	935.86	505.66
7.707	0	0.12	0.16	0.03	0.17	0.02	0.11	0.08	0.13	0.05	99.66	0.33	0	89.19	0.1	7.41	0.02	0.02	0.07	0	0.05	0	0	0.1	0.07	0	0.02	0.52	2.04	0.04	0.01	30.2	0.13	0	0		1.29	11.45	0.04	63.23	132.22	767.07	463.47	974.21	682.38	804.03	517.98	935.62	505.05
7.741	0	0.12	0.16	0.03	0.16	0.02	0.11	0.07	0.11	0.06	99.67	0.33	0	86.6	0.09	6.66	0.02	0.02	0.08	0	0.06	0.01	0	0.1	0.05	0	0.02	0.28	1.94	0.02	0.01	16.63	0.11	0	0		3.65	12.67	-0.75	63.06	129.33	768.29	462.27	975.6	682.56	806.07	517.52	934.68	503.77
7.774	0	0.12	0.17	0.03	0.16	0.02	0.12	0.07	0.09	0.06	99.66	0.33	0	87.31	0.08	4.94	0.02	0.03	0.09	0	0.06	0.01	0	0.11	0.04	0	0.02	0.32	1.8	0.02	0.01	9.12	0.09	0	0		2.5	12.36	-0.64	63.51	129.49	768.1	461.24	975.58	682.11	805.89	514.86	934.86	503.32
7.807	0	0.12	0.17	0.03	0.15	0.02	0.12	0.07	0.08	0.07	99.66	0.33	0	89.79	0.06	4.52	0.03	0.03	0.07	0	0.07	0.01	0	0.11	0.04	0	0.01	0.5	1.73	0.02	0.01	28.65	0.08	0	0		3.98	11.13	-2.92	64.2	127.76	769.98	462.82	973.66	680.54	804.57	516.9	931.56	502.9
7.841	0	0.13	0.18	0.03	0.15	0.02	0.12	0.06	0.08	0.07	99.65	0.33	0	86.9	0.06	3.56	0.03	0.03	0.08	0	0.07	0.01	0	0.12	0.05	0	0.01	0.84	1.62	0.02	0.02	6	0.06	0	0		2.55	12.54	-1.56	64.61	132.27	768.88	459.27	975.45	678.75	803.92	513.82	935.5	500.29
7.874	0	0.13	0.18	0.03	0.15	0.02	0.12	0.06	0.1	0.06	99.65	0.33	0	83.15	0.06	3.36	0.04	0.03	0.1	0	0.06	0.01	0	0.13	0.06	0	0.01	2.05	1.83	0.02	0.02	6.97	0.05	0	0		5.81	14.02	-0.65	63.21	125.06	771.27	459.81	975.54	678.69	809.7	512.8	934.32	502.32
7.907	0	0.13	0.17	0.03	0.15	0.02	0.12	0.07	0.09	0.04	99.66	0.33	0	83.91	0.07	4.58	0.04	0.04	0.09	0	0.04	0.01	0.01	0.14	0.07	0	0.02	2.03	1.91	0.02	0.02	14.91	0.05	0	0		7.64	13.74	-0.88	62.99	127.42	771.93	458.53	977.71	677.73	809.93	515.56	936.39	499.95
7.941	0	0.13	0.17	0.03	0.16	0.02	0.12	0.07	0.09	0.08	99.66	0.33	0	83.82	0.08	4.9	0.08	0.04	0.09	0	0.04	0.01	0.02	0.16	0.07	0	0.02	1.43	1.84	0.02	0.02	10.19	0.03	0	0		7.17	13.78	-0.85	62.75	125.12	773.39	459.21	977.97	677.74	811.9	514.67	936.26	500.83
7.974	0	0.12	0.17	0.03	0.16	0.02	0.12	0.07	0.11	0.09	99.67	0.33	0	86.82	0.11	5.78	0.09	0.04	0.1	0	0.04	0.01	0.02	0.18	0.07	0	0.02	0.67	1.96	0.02	0.02	10.87	0.03	0	0		7.87	12.57	-1.21	63.26	129.86	774	458.82	979.56	678.17	810.21	515.31	939.25	500.64
8.007	0	0.12	0.16	0.03	0.17	0.02	0.12	0.07	0.11	0.1	99.67	0.33	0	87.18	0.1	6.85	0.1	0.03	0.11	0	0.06	0.01	0.03	0.2	0.09	0	0.02	0.6	2.1	0.02	0.02	10.79	0.03	0	0		7.56	12.42	-1.17	62.99	127.45	775.17	460.02	979.31	678.13	811.93	515.57	938.62	501.66
8.041	0	0.12	0.15	0.03	0.18	0.02	0.11	0.08	0.12	0.1	99.64	0.33	0	89.17	0.1	9.04	0.11	0.03	0.12	0	0.09	0.02	0.03	0.21	0.11	0	0.02	0.89	2.48	0.02	0.02	26.22	0.02	0.01	0		5.73	11.46	-2.36	63.59	130.79	776.76	460.94	980.73	679.37	810.38	514.86	940.58	502.38
8.074	0	0.12	0.15	0.03	0.19	0.02	0.11	0.09	0.16	0.12	99.62	0.33	0	86.39	0.12	10.44	0.12	0.04	0.16	0	0.1	0.03	0.04	0.22	0.12	0	0.02	1.53	2.93	0.02	0.02	10.47	0.02	0.01	0		7.86	12.76	-2.47	63.01	129.23	775.18	459.28	982.08	680.65	811.19	516.37	939.45	500.53
8.108	0	0.12	0.15	0.03	0.2	0.02	0.11	0.09	0.13	0.11	99.61	0.33	0	83.21	0.11	10.94	0.13	0.03	0.13	0	0.09	0.04	0.02	0.23	0.09	0	0.01	1.65	3.06	0.03	0.02	31.43	0.02	0.01	0		3.95	14	-1.91	62.42	123.94	777.01	461.66	980.59	680.22	814.42	513.47	937.93	503.16
8.141	0	0.12	0.15	0.03	0.19	0.02	0.11	0.09	0.13	0.13	99.61	0.33	0	91.93	0.13	10.52	0.14	0.03	0.11	0	0.07	0.04	0.02	0.3	0.09	0	0.02	1.4	3.1	0.03	0.02	3.69	0.02	0.01	0		4.75	9.83	-3.56	62.26	125.61	777.89	463.5	980.41	680.3	812.47	517.99	937.18	502.94
8.174	0	0.12	0.15	0.03	0.19	0.02	0.11	0.08	0.13	0.13	99.62	0.33	0	89.68	0.13	9.65	0.13	0.02	0.12	0	0.06	0.03	0.01	0.27	0.1	0	0.02	1.27	3.24	0.03	0.02	26.19	0.02	0.03	0		4.25	11.19	-3.31	61.16	124.41	780.12	467.31	980.24	680.57	814.52	522.23	937.81	505.54
8.208	0	0.12	0.16	0.03	0.18	0.02	0.11	0.08	0.14	0.14	99.64	0.33	0	91.18	0.14	8.11	0.14	0.02	0.11	0	0.03	0.02	0.01	0.27	0.12	0	0.02	1.94	3.48	0.03	0.02	66.55	0.02	0.06	0		1.98	10.32	-2.85	61.4	132.07	781.88	469.5	980.09	680.62	811.42	521.15	942.91	508.8
8.241	0	0.13	0.16	0.03	0.18	0.02	0.11	0.08	0.14	0.12	99.65	0.33	0	94.72	0.14	7.73	0.12	0.01	0.1	0	0.02	0.01	0.01	0.23	0.15	0	0.02	4.93	3.11	0.03	0.02	76.36	0.02	0.12	0		3.51	7.56	-3.88	60.61	133.34	783.02	471.07	980.18	680.99	810.42	524.58	942.88	509.28
8.274	0	0.14	0.16	0.03	0.18	0.02	0.12	0.08	0.2	0.11	99.65	0.33	0	93.31	0.2	7.86	0.11	0.01	0.12	0	0.01	0	0.01	0.27	0.18	0	0.02	10.74	2.58	0.02	0.02	42.88	0.02	0.17	0		1.59	8.82	-3.96	59.58	126.68	782.75	474.38	976.69	681.6	811.92	524.77	937.97	512.15
8.308	0	0.14	0.15	0.03	0.19	0.02	0.11	0.09	0.3	0.09	99.62	0.53	0	96.27	0.36	10.6	0.09	0.01	0.13	0	0.01	0.01	0	0.3	0.21	0	0.02	16.17	2.36	0.02	0.02	90.63	0.02	0.16	0		5.56	5.75	-2.66	59.51	133.07	785.46	476.85	977.1	682.2	811.19	526.41	943.92	516.96
8.341	0	0.17	0.14	0.03	0.21	0.02	0.11	0.1	0.32	0.08	99.57	2.13	0	96.81	0.45	14.16	0.08	0.01	0.16	0	0.01	0.01	0	0.32	0.32	0	0.02	31.55	1.83	0.02	0.02	94.81	0.03	0.2	0		2.93	4.93	-2.43	58.76	135.15	787.56	478.6	976.89	679.6	811.35	528.58	946.01	517.08
8.374	0	0.15	0.11	0.03	0.28	0.02	0.09	0.14	0.49	0.06	99.44	4.61	0	97.82	0.78	22.16	0.06	0.01	0.27	0	0.01	0.04	0	0.33	0.49	0	0.02	33.48	1.32	0.02	0.02	94.39	0.03	0.22	0		0.31	2.97	-3.34	58.04	137.21	788.29	478.03	979.13	680.43	810.77	527.94	947.44	515.73
8.408	0	0.14	0.1	0.03	0.35	0.02	0.09	0.19	0.8	0.05	99.31	10.74	0	97.85	1.11	28.43	0.05	0.01	0.36	0	0.02	0.07	0	0.35	0.8	0	0.02	38.55	0.89	0.02	0.02	95.9	0.04	0.24	0		2.21	2.91	-2.55	56.7	136.47	789.74	478.21	983.08	683.4	814.72	529.35	950.63	517.05
8.441	0	0.15	0.08	0.03	0.48	0.02	0.08	0.29	1.35	0.04	99.04	49.46	0	98.38	1.35	38.22	0.04	0.01	0.6	0	0.03	0.12	0.02	0.41	1.6	0	0.02	54.85	0.71	0.02	0.02	96.94	0.04	0.21	0		3.1	1.48	-2.44	56.15	137.02	791.5	479.19	985.62	685.13	816.7	531.33	953.09	518.19
8.475	0	0.12	0.05	0.03	0.82	0.03	0.06	0.56	0.72	0.03	98.36	75.7	0	98.62	1.71	54.14	0.03	0.01	0.72	0	0.03	0.15	0.05	0.41	2.35	0	0.02	53.33	0.52	0.02	0.03	89.74	0.06	0.17	0		2.31	0.67	-2.62	55.55	134.75	794.45	483.34	987.2	688.33	819.9	534.03	954.13	522.18
8.508	0	0.11	0.04	0.03	1.18	0.03	0.05	0.9	0.73	0.03	97.63	93.05	-0.29	98.29	2.33	64.68	0.02	0.02	0.73	0	0.03	0.19	0.12	0.4	3.09	0	0.03	60.94	0.46	0.02	0.04	94.84	0.07	0.14	0		1.26	1.75	-2.58	55.19	137.87	797.11	485.89	989.15	689.57	820.6	536.06	958	524.62
8.541	0	0.11	0.03	0.03	1.7	0.03	0.05	1.41	0.8	0.03	96.59	99.07	-4.22	98.48	2.69	75.39	0.02	0.02	0.8	0	0.03	0.21	0.15	0.45	4.81	0	0.04	76.06	0.48	0.02	0.05	94.79	0.07	0.17	0		2.22	1.16	-4.57	54.7	132.27	800.13	488.42	991.87	691.72	824.35	538.5	956.19	527.88
8.575	0	0.13	0.03	0.03	1.45	0.03	0.05	1.16	0.92	0.03	97.1	98.94	-5.22	98.65	1.78	71.49	0.02	0.03	0.92	0	0.03	0.23	0.23	0.54	8.02	0	0.05	78.26	0.3	0.01	0.07	96.38	0.08	0.28	0		-2.77	0.53	-5.09	54.15	136.38	802.4	488.62	997.06	694.34	825.64	541.14	960.94	524.1
8.608	0	0.15	0.03	0.04	1.43	0.03	0.05	1.14	1.14	0.03	97.14	99.38	-7.53	98.52	1.53	71.25	0.02	0.07	1.14	0.01	0.03	0.19	0.25	0.57	11.72	0	0.09	85.31	0.31	0.01	0.09	91.82	0.08	0.38	0		0.89	1.02	-2.98	54.51	137.12	804.47	490.15	998.64	695.66	829.12	542.28	965.5	528.08
8.641	0	0.16	0.04	0.04	1.16	0.03	0.06	0.88	1.54	0.04	97.68	98.64	-6.68	98.34	0.97	65.46	0.02	0.1	1.54	0.01	0.04	0.15	0.26	0.56	13.59	0	0.12	81.18	0.29	0.01	0.12	92.08	0.1	0.47	0		1.83	1.6	-3.55	54.62	139.34	806.15	490.53	1002.2	697.85	830.09	544.7	968.45	528.14
8.675	0	0.17	0.04	0.04	1.15	0.03	0.06	0.87	2.72	0.06	97.7	98.77	-7.03	98.58	0.87	65.25	0.01	0.14	2.72	0.01	0.06	0.19	0.53	0.66	15.98	0	0.16	82.67	0.23	0.01	0.16	92.32	0.11	0.86	0		3.21	0.78	-3.19	54.81	136.46	808.54	491.8	1003.62	699.5	833.54	541.96	969.68	532.67
8.708	0	0.18	0.04	0.05	1.32	0.03	0.06	1.04	3.63	0.09	97.35	99.49	-9.18	98.58	0.95	69.42	0.01	0.21	3.63	0.01	0.09	0.16	0.53	0.73	20.18	0	0.19	89.45	0.25	0.01	0.18	78.49	0.12	1.14	0		-2.4	0.81	-3.52	54	132.28	812.5	496	1006.3	701.35	838.76	544.36	970.71	534.95
8.742	0	0.21	0.05	0.06	1.12	0.03	0.08	0.84	4.72	0.13	97.75	99.37	-10.99	98.77	1.09	64.31	0.02	0.21	4.72	0.02	0.13	0.09	0.45	1.13	26.97	0	0.25	91.96	0.24	0.01	0.24	98.93	0.13	2.15	0		-0.47	-0.08	-3.55	54.02	135.23	813.46	495.96	1008.9	703.18	839.13	547.76	973.62	533.54
8.775	0	0.25	0.06	0.09	1.01	0.04	0.11	0.73	6.37	0.19	97.98	99.18	-13.01	98.77	0.79	61.1	0.02	0.35	6.37	0.03	0.19	0.15	0.38	1.34	39.08	0	0.38	91.92	0.3	0.02	0.34	94.74	0.16	3.84	0		3.05	0.09	-4.76	54.12	132.47	815.13	493.9	1011.87	704.4	841.7	546.32	973.43	532.23
8.808	0	0.23	0.06	0.1	1.16	0.04	0.11	0.87	6.42	0.23	97.69	99.1	-12.85	98.28	0.67	65.1	0.01	0.54	6.42	0.04	0.23	0.15	0.51	1.31	43.74	0	0.35	86.78	0.41	0.03	0.38	88.35	0.16	4.37	0		1.13	1.78	-2.46	54.02	135.07	819.71	496.73	1014.25	703.99	845.93	545.42	980.74	537.13
8.842	0	0.22	0.05	0.13	1.39	0.03	0.11	1.09	4.52	0.18	97.22	99.33	-14.85	98.64	0.73	70.46	0.01	0.58	4.52	0.03	0.18	0.11	0.71	1.53	49.98	0	0.41	85.16	0.56	0.03	0.65	94.71	0.16	4.55	0		-2.93	0.58	-2.17	53.64	133.63	824.04	499.75	1017.38	705.05	850.71	547.12	984.07	538.68
8.875	0	0.22	0.05	0.16	1.42	0.03	0.13	1.11	5.69	0.2	97.17	99.24	-15.05	97.94	0.68	71.04	0.01	0.5	5.69	0.03	0.2	0.1	0.86	1.29	55.78	0	0.45	82.93	0.77	0.05	1.16	69.97	0.15	4.98	0		-1.53	2.7	-0.59	53.8	138.06	824.91	499.11	1023.57	709.27	853.61	548.32	991.44	540.31
8.908	0	0.21	0.08	0.21	1.17	0.03	0.16	0.87	5.78	0.25	97.66	96.84	-14.11	97.56	0.68	65.31	0.01	0.38	5.78	0.03	0.25	0.11	1.04	1.14	64.35	0	0.53	70.61	0.89	0.07	1.27	50.23	0.16	6.85	0		0.7	3.55	-0.51	53.81	137.25	823.76	495.15	1031.64	716.68	857.58	546.32	994.62	538.76
8.942	0	0.23	0.09	0.26	0.9	0.04	0.2	0.62	6.43	0.37	98.2	93.66	-13.35	98.31	0.41	57.28	0.02	0.29	6.43	0.02	0.37	0.16	0.54	0.9	69.57	0	0.68	63.74	1.52	0.1	1.64	47.45	0.16	6.16	0		5.8	1.67	-1.39	54.38	131.16	826.37	496.16	1032.06	717.88	861.29	547.58	992.24	540.15
8.975	0	0.17	0.12	0.22	0.72	0.04	0.2	0.47	9.4	0.6	98.57	84.12	-4.78	98.23	0.27	50.7	0.02	0.21	9.4	0.02	0.6	0.21	0.4	0.8	63.38	0	0.57	38.4	1.84	0.13	1.65	38.31	0.17	7.41	0		6.45	1.92	-0.41	54.33	129.99	828.69	497.43	1033.58	718.3	864.76	548.21	994.61	542.16
9.008	0	0.13	0.08	0.22	0.95	0.04	0.17	0.66	9.66	0.71	98.11	90.87	-2.24	98.76	0.14	59.1	0.01	0.23	9.66	0.02	0.97	0.48	0.24	0.71	62.82	0	0.47	27.95	2.32	0.22	1.78	83.37	0.17	6.18	0		2.79	0.12	-0.48	53.73	129.76	831.65	499.29	1035.38	718.68	867.11	547.44	996.81	543.52
9.042	0	0.18	0.08	0.23	0.9	0.04	0.17	0.61	9.54	0.59	98.2	89.83	-6.6	98.68	0.14	57.18	0.02	0.17	9.54	0.02	0.87	0.2	0.28	0.59	63.26	0	0.38	46.69	3.12	0.44	1.93	81	0.18	5.49	0		-1.75	0.44	-0.36	52.83	133.14	833.12	498.86	1037.97	716.61	867.63	548.82	1000.54	541.03
9.075	0	0.33	0.12	0.29	0.71	0.04	0.22	0.46	7.75	0.59	98.59	93.21	-15.74	98.36	0.11	50.04	0.02	0.15	7.75	0.02	0.68	0.09	0.39	0.59	70.68	0	0.44	75.89	2.73	0.49	1.9	82.68	0.17	7.23	0		2.91	1.54	0.8	53.12	129.75	834.71	499.28	1038.33	718.75	871.41	545.66	1001.15	545.12
9.109	0	0.39	0.13	0.24	0.8	0.03	0.18	0.53	5.7	0.39	98.39	98.56	-18.88	98.6	0.11	53.19	0.01	0.12	5.7	0.02	0.39	0.03	0.36	0.43	64.29	0	0.35	92.72	3.83	1.01	2.11	95.26	0.17	8.93	0		1.57	0.74	0.59	52.88	129.05	834.96	499.03	1038.67	717.56	871.85	546.86	1000.86	543.45
9.142	0	0.35	0.13	0.21	0.99	0.03	0.15	0.7	4.39	0.34	98.03	99.2	-19.11	98.65	0.09	59.56	0.01	0.11	4.39	0.01	0.34	0.02	0.35	0.39	61.69	0	0.29	93.77	3.58	1.44	2.39	89.58	0.15	10.18	0		0.6	0.56	0.93	52.67	129.56	836.44	501.16	1037.68	716.84	872.15	547.28	1001.71	545.6
9.175	0	0.27	0.09	0.2	1.35	0.03	0.13	1.06	3.25	0.37	97.31	99.57	-18.79	98.55	0.1	69.58	0.01	0.13	3.25	0.01	0.37	0.02	0.47	0.39	60.07	0	0.24	91.57	2.6	1.43	2.15	95.82	0.13	9.34	0		-0.61	0.89	0.61	52.33	128.37	837.1	499.78	1040.66	716.12	874.38	549.97	1002.5	542.03
9.209	0	0.2	0.06	0.19	2.07	0.03	0.1	1.89	2.56	0.22	95.85	99.76	-17.78	98.69	0.12	82.65	0.01	0.17	2.56	0.01	0.22	0.02	0.77	0.3	60.12	0	0.15	85.97	2.51	2.28	2.27	98.45	0.1	9.23	0		2.96	0.39	0.82	52.55	126.27	838.56	500.07	1041.57	718.74	876.7	545.59	1002.96	546.66
9.242	0	0.18	0.04	0.19	2.43	0.03	0.09	2.31	2.14	0.25	95.15	99.84	-18	98.66	0.18	87.64	0.01	0.23	2.14	0.01	0.25	0.02	0.75	0.31	60.19	0	0.15	85.77	2.02	2.05	1.92	94.18	0.08	6.43	0		0.88	-0.52	-1.46	52.24	137.07	838.02	498.4	1044.67	718.54	870.32	550.74	1007.02	540.62
9.275	0	0.16	0.04	0.2	2.44	0.03	0.09	2.36	2.28	0.2	95.13	99.67	-16.03	98.61	0.21	88.04	0.01	0.26	2.28	0.01	0.2	0.02	1.1	0.3	61.42	0	0.15	76.32	1.4	2.15	1.77	95.44	0.08	5.22	0		3.49	-0.69	-1.23	52.46	133.59	839.99	499.76	1045.19	719.19	873.41	547.93	1006.99	546.63
9.309	0	0.16	0.03	0.19	2.82	0.03	0.09	2.82	1.37	0.08	94.37	99.86	-17.84	98.5	0.23	92.75	0.01	0.28	1.37	0.01	0.08	0.01	1.1	0.24	61.62	0	0.13	82.37	0.83	1.76	1.35	97.66	0.05	4.52	0		1.52	-1.07	-0.64	52.18	133.56	839.48	499.47	1044.96	718.91	873.65	546.6	1007.22	546.26
9.342	0	0.12	0.02	0.12	3.04	0.03	0.06	3.05	0.92	0.08	93.9	99.77	-12.77	98.22	0.26	95.33	0.01	0.25	0.92	0.01	0.08	0	0.57	0.28	47.53	0	0.09	73.34	0.51	1.14	0.89	94.04	0.04	1.69	0		0.09	-1.95	-1.75	51.78	130.28	839.84	499.71	1045.2	719.08	874.52	547.58	1004.77	544.57
9.375	0	0.09	0.02	0.1	3.18	0.03	0.06	3.23	0.64	0.05	93.55	99.51	-9.19	98.5	0.27	96.75	0.01	0.27	0.64	0.01	0.05	0	0.46	0.26	42.07	0	0.08	62.7	0.33	1.07	0.52	96.39	0.04	0.85	0		-2.14	-1.07	-1.41	51.43	131.34	839.4	499.42	1045.38	718.91	874.19	546.59	1005.5	544.06
9.409	0	0.07	0.02	0.07	3.28	0.02	0.05	3.3	0.41	0.05	93.4	98.42	-3.65	98.46	0.34	97.71	0.01	0.31	0.41	0.01	0.05	0	0.38	0.35	32.87	0	0.05	47.03	0.15	0.6	0.18	97.93	0.03	0.41	0		-2.35	-1.21	-1.25	51.13	130.34	838.84	499.12	1045.33	719.29	874.57	546.02	1004.89	543.94
9.442	0	0.05	0.02	0.07	3.32	0.02	0.05	3.35	0.52	0.09	93.31	94.81	0	98.23	0.27	98.17	0.01	0.33	0.52	0.01	0.09	0	0.24	0.39	31.33	0	0.05	24.04	0.11	0.51	0.14	94.66	0.03	0.26	0		-1.83	-1.9	-2.06	51	133.1	837.77	498	1045.74	720.32	872.02	547.31	1004.97	541
9.476	0	0.04	0.02	0.06	3.33	0.03	0.04	3.34	0.96	0.15	93.32	92.91	0	98.77	0.26	98.31	0.01	0.35	0.96	0.02	0.15	0.01	0.14	0.47	27.04	0	0.04	19.25	0.04	0.31	0.07	98.6	0.02	0.14	0		2.14	0.09	-0.81	51.48	132.13	837.37	499.66	1042.94	719.78	872.17	547.26	1004.3	545.92
9.509	0	0.04	0.02	0.06	3.3	0.03	0.04	3.29	0.92	0.2	93.41	93.13	0	98.46	0.24	98.13	0.01	0.28	0.92	0.03	0.2	0.01	0.13	0.6	27.65	0	0.03	20.02	0.03	0.18	0.05	99.04	0.01	0.1	0		0.66	-1.21	-1.35	51.19	130.9	837.32	499.85	1042.71	719.38	872.11	547.46	1002.99	545.28
9.542	0	0.05	0.02	0.06	3.27	0.03	0.04	3.26	1.26	0.25	93.45	92.83	0	98.27	0.29	97.97	0.01	0.23	1.26	0.04	0.25	0.02	0.13	0.64	26.62	0	0.02	27.23	0.03	0.16	0.05	99.4	0.01	0.09	0		1.36	-1.79	-0.84	51.25	131.39	837.63	500.76	1041.53	718.74	871.91	547.78	1003.29	546.59
9.576	0	0.05	0.02	0.05	3.23	0.03	0.04	3.19	0.99	0.12	93.54	94.69	0	98.06	0.25	97.53	0.01	0.21	0.99	0.04	0.12	0.01	0.11	0.61	20.44	0	0.02	31.65	0.01	0.08	0.03	98.79	0.01	0.05	0		1.33	-2.37	0	51.32	130.6	837.67	501.83	1039.01	716.9	871.92	547.23	1002.52	548.22
9.609	0	0.06	0.02	0.05	3.23	0.02	0.04	3.18	0.66	0.09	93.55	97.32	-0.04	98.18	0.25	97.44	0.01	0.26	0.66	0.03	0.09	0.01	0.11	0.66	23.5	0	0.02	40.6	0.01	0.06	0.03	96.63	0.01	0.05	0		0.52	-2.07	-0.79	51.25	131.39	837.77	501.82	1038.18	716.35	870.37	548.76	1001.72	545.28
9.642	0	0.06	0.02	0.05	3.15	0.02	0.04	3.08	0.49	0.05	93.7	97.86	-0.6	98.36	0.2	96.7	0.01	0.3	0.49	0.02	0.05	0	0.09	0.68	22.09	0	0.02	44.19	0.01	0.04	0.02	96.09	0.01	0.04	0		2.74	-1.54	0.78	51.66	134.98	836.95	500.64	1037.81	715.93	869.56	547.4	1004.52	545.85
9.676	0	0.07	0.02	0.06	3.09	0.02	0.04	3.01	0.38	0.04	93.82	98.55	-3.15	98.46	0.16	96.19	0.01	0.24	0.38	0.02	0.04	0	0.11	0.9	27.22	0	0.01	49.66	0.01	0.03	0.01	97.05	0.01	0.05	0		1.89	-1.22	1.74	51.74	135.57	835.26	499.01	1039	717.08	870.01	545.44	1005.58	545.51
9.709	0	0.07	0.02	0.06	3.03	0.02	0.05	2.93	0.27	0.06	93.94	98.79	-4.1	98.22	0.16	95.59	0.01	0.24	0.27	0.01	0.06	0.01	0.11	0.94	28.19	0	0.01	52.5	0.01	0.03	0.01	98.3	0.01	0.06	0		3.46	-1.94	2.46	51.99	134.87	834.86	498.58	1039.11	717.67	870.96	544.67	1005.81	546.36
9.743	0	0.07	0.02	0.06	2.88	0.02	0.04	2.76	0.32	0.1	94.23	98.44	-3.05	97.73	0.13	94.15	0.01	0.21	0.32	0.01	0.1	0.01	0.09	0.9	25.48	0	0.01	50.76	0	0.03	0.01	97.66	0	0.06	0		5.24	-3.19	1.29	52.22	133.6	837.24	498.01	1041.41	717.83	872.68	544.49	1006.28	545.93
9.776	0	0.07	0.02	0.05	2.92	0.02	0.04	2.81	0.47	0.13	94.15	98.25	-2.11	98.25	0.09	94.6	0.01	0.24	0.47	0	0.13	0.01	0.1	0.99	23.41	0	0.01	48.89	0	0.03	0	76.91	0	0.07	0		5.16	-1.85	2.51	52.39	134.02	837.24	496.24	1044.77	718.89	875.45	544.94	1009.46	544.24
9.809	0	0.05	0.02	0.05	2.97	0.02	0.04	2.87	0.5	0.09	94.06	94.67	0	97.7	0.06	95.1	0.01	0.25	0.5	0	0.09	0.02	0.09	0.91	19.22	0	0.01	34.05	0.01	0.04	0	68.69	0	0.07	0		7.47	-3.25	1.24	52.64	133.56	837.75	494.9	1047.26	721.57	875.83	544.2	1009.38	543.31
9.843	0	0.04	0.02	0.04	3.09	0.03	0.04	3.01	0.74	0.09	93.83	85.57	0	97.58	0.05	96.2	0.01	0.31	0.74	0	0.09	0.02	0.07	0.79	16.57	0	0.01	19.28	0.01	0.06	0	89.36	0.01	0.08	0		7.56	-3.51	1.18	52.7	133.11	840.52	494.46	1049.57	721.05	878.52	543.02	1011.64	543.07
9.876	0	0.04	0.02	0.04	3.09	0.03	0.03	3.02	0.89	0.05	93.82	81.37	0	97.68	0.05	96.31	0.01	0.24	0.89	0	0.05	0.01	0.08	0.73	13.56	0	0.01	15.37	0.02	0.1	0.01	75.79	0.01	0.12	0		5.04	-3.29	0.31	52.64	133.66	842.64	493.95	1051.61	719.46	879.44	542.62	1013.1	541.34
9.909	0	0.03	0.02	0.04	3.2	0.02	0.03	3.16	0.59	0.03	93.59	81.29	0	98.07	0.05	97.45	0.01	0.22	0.59	0.01	0.03	0.02	0.08	0.74	14.17	0	0.01	6.1	0.02	0.14	0.01	94.91	0.01	0.14	0		5.34	-2.36	0.21	52.76	134.18	843.47	492.03	1053.32	718.38	880.38	542.14	1014.52	538.75
9.943	0	0.03	0.02	0.03	3.2	0.02	0.03	3.16	0.51	0.03	93.61	74.44	0	97.95	0.06	97.34	0.01	0.23	0.51	0.01	0.03	0.01	0.08	0.59	9.3	0	0.01	3.05	0.05	0.24	0.01	96.92	0.01	0.15	0		6.1	-2.67	0.01	52.89	134.73	843.77	490.51	1055.53	719.47	881.14	540.99	1015.83	537.86
9.976	0	0.03	0.02	0.03	3.29	0.02	0.03	3.27	0.34	0.02	93.43	72.61	0	97.97	0.06	98.17	0.01	0.22	0.34	0.01	0.02	0.01	0.07	0.61	7.29	0	0.01	1.51	0.08	0.27	0.01	96.53	0.01	0.11	0		5.78	-2.61	-0.21	52.9	130.6	844.95	492.47	1053.49	717.68	882.57	541.24	1013.17	540
10.009	0	0.03	0.02	0.03	3.34	0.02	0.03	3.34	0.19	0.01	93.32	69.51	0	98.33	0.09	98.59	0.01	0.22	0.19	0.01	0.01	0.01	0.07	0.5	5	0	0.01	0.65	0.12	0.33	0.01	96.07	0.01	0.09	0		4.61	-1.63	1.61	52.96	131.2	845.56	493.18	1052.78	716.73	884.08	540.6	1015.28	540.72
10.043	0	0.03	0.02	0.03	3.34	0.02	0.03	3.37	0.16	0.01	93.27	67.86	0	97.38	0.11	98.56	0	0.2	0.16	0.01	0.01	0	0.07	0.4	4.07	0	0.01	0.62	0.2	0.55	0.01	89.02	0.01	0.08	0		1.02	-3.91	0.24	52.46	131.72	845.77	492.27	1055	717.44	883.61	540.04	1015.31	538.08
10.076	0	0.03	0.02	0.03	3.35	0.02	0.03	3.36	0.18	0	93.27	65.83	0	97.23	0.18	98.51	0	0.19	0.12	0	0	0	0.06	0.35	2.99	0	0.01	0.57	0.29	0.54	0.01	94.9	0.01	0.06	0	36	3.01	-4.21	-1.38	52.72	136.05	846.4	493.7	1053.33	714.74	879.18	542.67	1015.21	540.43
10.11	0	0.03	0.02	0.03	3.37	0.02	0.03	3.43	0.29	0	93.14	66.35	0	97.35	0.29	98.47	0	0.18	0.13	0	0	0	0.05	0.43	3.31	0	0	0.96	0.62	0.95	0	97.59	0.01	0.04	0	36	7.87	-3.98	-0.13	53.21	137.93	847	494.23	1052.17	714.65	879.26	543.04	1017.19	542.8
10.143	0	0.03	0.02	0.03	3.43	0.02	0.03	3.49	0.5	0	93.02	65.6	0	97.3	0.5	98.52	0	0.21	0.14	0	0	0	0.04	0.52	2.85	0	0	0.86	1.03	1.1	0	96.4	0.01	0.03	0	36	7.42	-4.08	-0.89	53.1	138.2	848.06	494.76	1052.47	714.27	879	544.53	1017.17	541.82
10.176	0	0.03	0.02	0.03	3.43	0.02	0.03	3.47	0.65	0	93.05	66.07	0	97.21	0.76	98.14	0	0.24	0.22	0	0	0	0.04	0.65	3.49	0	0.01	0.95	1.09	1.07	0	98.26	0.01	0.02	0	36	4.4	-4.24	-1.21	52.84	138.3	850.55	496.39	1051.92	711.28	879.57	545.07	1017.84	542.1
10.21	0	0.03	0.02	0.03	3.53	0.02	0.03	3.53	0.7	0.01	92.94	67.85	0	96.89	0.7	98.21	0	0.26	0.29	0	0.01	0.01	0.01	0.71	4.42	0	0.01	0.83	2.52	1.43	0	99.4	0.01	0.01	0	36	6.91	-4.81	-1.52	52.94	137.37	851.95	498.11	1050.53	710.97	879.76	547.78	1017.03	542.57
10.243	0	0.03	0.02	0.03	3.54	0.02	0.03	3.5	0.85	0.01	92.93	68.45	0	97.41	0.87	97.99	0	0.25	0.28	0.01	0.01	0.02	0.01	0.85	4.98	0	0.01	0.83	2.79	1.31	0	99.52	0.01	0	0	36	5.29	-3.87	-2.09	52.71	136.13	851.64	498.86	1051.18	711.67	879.97	548.01	1016.05	544.04
10.276	0	0.03	0.02	0.03	3.67	0.02	0.03	3.56	0.82	0.02	92.67	72.35	0	97.47	0.82	98.24	0.01	0.27	0.45	0.01	0.02	0.02	0	1.08	7.07	0	0.01	1.05	4.28	1.5	0	97.66	0.01	0	0	36	5.46	-3.74	-2.06	52.65	136.05	852.84	499.04	1051.87	712.44	881.06	549.18	1016.93	542.15
10.31	0	0.03	0.02	0.04	3.86	0.02	0.03	3.54	0.93	0.02	92.29	75.34	0	97.15	0.93	98.1	0	0.26	0.65	0.02	0.02	0.02	0	1.45	9.13	0.01	0.02	1.64	7	1.38	0	99.12	0.02	0	0	36	4.02	-4.35	-3.01	52.45	136.4	852.91	499.16	1053.89	714.61	881.03	551.25	1016.99	540.32
10.343	0	0.04	0.02	0.05	4.03	0.03	0.04	3.62	0.94	0.03	91.95	82.72	0	96.48	0.94	98.6	0	0.27	0.84	0.03	0.03	0.01	0	1.56	14.22	0.01	0.03	3.87	8.37	1.42	0	99.44	0.02	0	0	36	-0.68	-5.45	-2.18	52.04	136.65	853.05	499.98	1053.22	712.48	881.52	551.58	1017.66	539.81
10.376	0	0.04	0.02	0.06	4.34	0.03	0.04	3.65	1.51	0.06	91.32	85.01	0	96.83	1.06	98.83	0.01	0.23	1.51	0.06	0.04	0.01	0	2.1	16.09	0.01	0.04	4.97	11.78	1.28	0	99.79	0.02	0	0	36	-1.04	-4.9	-2.58	52.07	137.27	854.11	499.14	1053.75	710.37	881.7	552.08	1018.23	537.85
10.41	0	0.04	0.02	0.07	4.6	0.03	0.04	3.6	1.2	0.09	90.8	87.27	0	96.96	0.95	98.99	0.01	0.2	1.2	0.09	0.05	0.02	0	2.58	18.3	0.02	0.04	4.11	14.83	0.94	0.01	99.78	0.03	0	0	36	0.47	-4.68	-2.88	52.15	135.71	855.6	500.2	1052.81	709.95	882.4	551.66	1017.54	539.27
10.443	0	0.04	0.02	0.07	4.66	0.02	0.04	3.59	0.98	0.09	90.68	85.19	0	97.41	0.98	98.98	0.01	0.19	0.6	0.09	0.04	0.01	0	2.84	16.13	0.02	0.05	2.76	15.43	0.91	0.01	99.69	0.03	0	0	36	4.53	-3.87	-3.12	52.42	134.29	854.56	499.14	1053.69	711.3	882.61	549.09	1016.76	543.03
10.477	0	0.04	0.02	0.07	4.88	0.02	0.04	3.67	1.37	0.08	90.23	86.57	0	97.39	1.37	99.19	0.01	0.21	0.25	0.08	0.02	0.01	0	4.27	17.33	0.04	0.05	1.27	16.88	0.81	0.01	99.24	0.03	0	0	36	-0.14	-3.9	-2.03	52.08	134.22	855.58	499.62	1053.47	710.03	884.33	550.19	1018.13	539.41
10.51	0	0.05	0.02	0.08	5.11	0.02	0.05	3.68	1.28	0.08	89.78	88.32	0	97.44	1.28	99.29	0.01	0.23	0.3	0.08	0.02	0.01	0	6.66	18.85	0.05	0.06	1.84	19.22	0.84	0.01	98.77	0.04	0	0	36	1.13	-3.81	-2.94	52.16	133.78	855.35	499.02	1053.91	711.28	883.69	549.17	1017.12	539.35
10.543	0	0.05	0.02	0.1	5.3	0.02	0.06	3.7	1.46	0.06	89.41	90.84	0	97.19	1.46	99.34	0.01	0.21	0.29	0.06	0.01	0.01	0	7.22	22.53	0.05	0.05	3.09	20.76	0.81	0.01	98.59	0.04	0	0	36	1.04	-4.28	-2.19	52.27	135.76	856.55	499.82	1052.93	709.41	883.48	548.96	1018.97	540.42
10.577	0	0.05	0.02	0.1	5.53	0.02	0.07	3.72	1.41	0.06	88.94	91.1	0	97.59	1.41	99.51	0.01	0.25	0.36	0.05	0.01	0.01	0	12.52	20.86	0.06	0.03	4.27	22.77	0.76	0.01	96.07	0.05	0	0	36	4.68	-3.5	-2.66	52.53	134.02	856.21	498.42	1054.21	710.38	884.39	548.49	1018.19	540.86
10.61	0	0.05	0.02	0.1	5.84	0.02	0.07	3.74	1.4	0.06	88.31	92.83	0	97.58	1.4	99.56	0.01	0.25	0.42	0.04	0.02	0.01	0	13.04	18.91	0.06	0.03	5.14	25.63	0.83	0.01	99.53	0.05	0	0	36	2.66	-3.51	-2.19	52.58	135.95	857.88	499.5	1052.58	707.47	883.9	548.74	1019.58	540.23
10.643	0	0.05	0.02	0.09	5.6	0.02	0.07	3.66	1.03	0.05	88.79	91.95	0	97.53	1.03	99.45	0.01	0.26	0.26	0.03	0.02	0.01	0	14.68	15.84	0.05	0.02	3.76	24.19	0.75	0.01	99.46	0.04	0	0	36	6.92	-3.63	-2.05	52.91	132.01	857.16	499.74	1052.37	709.03	885.55	548.53	1017.47	543.44
10.677	0	0.07	0.02	0.13	6.78	0.02	0.08	3.65	0.86	0.05	86.44	96.35	0	97.61	0.86	99.53	0.01	0.25	0.24	0.02	0.01	0.01	0	15.86	16.42	0.05	0.02	3.43	34.53	0.82	0.01	99.01	0.04	0	0	36	4.62	-3.45	-1.8	52.83	135.84	857.23	500.03	1053.87	710.59	884.64	549.31	1020.3	542.51
10.71	0	0.06	0.02	0.12	6.42	0.02	0.07	3.62	0.64	0.04	87.16	95.57	0	96.7	0.64	99.57	0.01	0.22	0.17	0.01	0.01	0	0	14.69	16.27	0.04	0.01	3.05	31.98	0.79	0.01	99.72	0.03	0	0	36	6.54	-5.11	-1.34	52.95	136.65	854.97	498.15	1056.52	714.73	884.82	548.12	1021.37	542.98
10.744	0	0.06	0.02	0.1	6.13	0.02	0.06	3.61	0.57	0.03	87.74	94.73	0	96.78	0.57	99.51	0.01	0.18	0.17	0.01	0.01	0	0	12.65	14.09	0.03	0.01	4.89	29.77	0.9	0.01	99.48	0.03	0	0	36	3.82	-4.98	-1.86	52.84	133.76	853.71	495.09	1059.31	715.21	886.74	548.45	1020.03	537.29
10.777	0	0.06	0.02	0.1	6.29	0.02	0.06	3.6	0.7	0.03	87.42	95.24	0	96.41	0.7	99.35	0.01	0.14	0.25	0.01	0.02	0	0	13.15	13.05	0.03	0.01	5.57	31.27	0.89	0.01	99.19	0.02	0	0	36	0.34	-5.55	-3.45	53.16	131.49	854.94	494.21	1059.37	713.25	886.95	545.96	1017.96	534.65
10.81	0	0.06	0.02	0.1	6.59	0.02	0.05	3.5	0.6	0.03	86.81	96.26	0	98.01	0.6	98.73	0.01	0.13	0.25	0.01	0.03	0	0	10.79	8.88	0.02	0.01	2.19	35.03	0.94	0.01	98.29	0.02	0	0	36	6.8	-2.51	-2.34	54.88	132.87	853.37	492.35	1058.41	712.61	885.94	542.88	1018.74	538.44
10.844	0	0.06	0.02	0.09	6.25	0.02	0.05	3.42	0.51	0.01	87.5	95.51	0	98.34	0.51	98.35	0	0.08	0.16	0.01	0.01	0	0	9.71	7.53	0.01	0	1.2	33.02	0.88	0.01	99.71	0.01	0	0	36	6.13	-1.59	-3.07	55.92	133.73	851.13	490.03	1056.87	709.86	882.85	540.68	1016.53	536.87
10.877	0	0.06	0.02	0.11	6.71	0.02	0.05	3.34	0.46	0.01	86.58	96.78	0	98.36	0.46	97.77	0	0.06	0.13	0	0.01	0	0	9.76	7.11	0	0	0.38	37.91	0.91	0	98.39	0.01	0	0	36	8.35	-1.53	-3.32	56.88	134	851.06	488.2	1055.14	707.03	881.6	539.94	1015.47	534.18
10.91	0	0.06	0.02	0.11	6.83	0.02	0.05	3.41	0.45	0	86.35	96.94	0	98.73	0.45	98.19	0	0.06	0.05	0	0	0	0	9.43	6.68	0	0	0.15	38.13	1.02	0	99.1	0.01	0	0	36	8.57	0.21	-3.97	57.52	133.72	848.89	484.71	1054.54	705.16	879.73	537.34	1013.29	530.75
10.944	0	0.07	0.02	0.12	7.3	0.02	0.04	3.31	0.43	0	85.39	97.8	0	98.44	0.43	97.33	0	0.06	0.03	0	0	0	0	8.24	5	0	0	0.23	43.24	1.15	0	88.2	0.01	0	0	36	8.53	1.27	-3.74	58.06	131.74	845.76	481.88	1053	704.76	878.71	534.38	1010.31	528.08
10.977	0	0.07	0.02	0.12	7.21	0.02	0.04	3.25	0.64	0	85.57	97.7	0	98.78	0.64	96.72	0	0.06	0.03	0	0	0	0	7.76	4.81	0	0	0.29	43.25	1.16	0	94.33	0.01	0	0	36	9.67	0.05	-4.9	58.35	131.09	843.19	480.63	1050.95	703.24	875.54	533.88	1006.5	528.01
11.01	0	0.07	0.02	0.11	6.7	0.02	0.04	3.04	0.64	0	86.6	97.13	0	96.82	0.64	94.96	0	0.05	0.03	0	0	0	0	5.74	4.41	0	0	0.88	42.19	1.23	0	94.33	0.01	0	0	36	10.95	4.92	-3.43	58.39	135.42	841.92	480.73	1047.14	703.03	872.43	535.13	1007.42	524.41
11.044	0	0.06	0.02	0.09	6.09	0.02	0.04	3.11	0.51	0	87.83	95.63	0	97.16	0.51	95.76	0	0.06	0.04	0	0	0	0	3.94	4.08	0	0	2.46	35.96	1.11	0	98.66	0	0	0	36	11.71	4.33	-3.44	58.23	133.26	839.82	480.32	1044.41	700.17	871.51	538.75	1003.68	521.75
11.077	0	0.05	0.02	0.07	5.58	0.02	0.03	3.27	0.54	0	88.84	93.37	0	97.19	0.54	96.97	0	0.05	0.04	0	0	0	0	3.3	3.56	0	0	3.64	29.28	1.13	0	98.23	0	0	0	36	12.24	4.28	-3.47	58.22	129.46	837.41	482.8	1038.25	700.42	868.95	537.4	997.83	525.14
11.111	0	0.05	0.02	0.05	4.75	0.02	0.03	3.3	0.66	0	90.49	87.41	0	96.49	0.66	97.18	0	0.06	0.06	0	0	0	0	1.87	3.09	0	0	11.04	20.26	1.04	0	95.1	0	0	0	36	12.78	5.43	-2.18	58.33	135.86	833.36	481.93	1035.42	699.67	863.45	537.53	998.76	525.3
11.144	0	0.04	0.02	0.04	4.31	0.02	0.03	3.25	0.65	0	91.37	82.76	0	95.83	0.65	96.46	0	0.07	0.1	0	0	0	0.01	1.27	2.7	0	0	8.98	16.4	1.41	0	86.64	0	0.01	0	36	12.42	6.33	-0.9	58.45	128.55	832.35	482.78	1034.69	701.79	867.56	536.15	995.82	527.44
11.177	0	0.04	0.02	0.04	3.84	0.02	0.03	3.12	0.68	0	92.33	75.68	0	96.27	0.68	95.31	0	0.06	0.11	0	0	0	0.05	0.95	2.4	0	0	10.42	12.15	1.45	0	95.93	0	0.01	0	36	8.59	5.75	-1.66	58.32	138.32	831.25	483.06	1033.22	699.84	860.44	536.11	998.43	526.52
11.211	0	0.04	0.02	0.03	3.44	0.02	0.03	3.16	0.59	0	93.11	74.39	0	96.77	0.59	95.72	0	0.04	0.12	0	0	0	0.07	0.68	2.76	0	0	10.88	6.09	1.51	0	95.39	0	0.02	0	36	8.93	5	-2.87	58.58	133.1	831.18	485.41	1029.22	698.93	859.84	536.8	992.66	528.05
11.244	0	0.03	0.02	0.03	3.48	0.02	0.03	3.26	0.41	0	93.03	66.72	0	97.11	0.41	96.75	0	0.04	0.1	0	0	0	0.07	0.61	2.12	0	0	4.41	5.24	1.45	0	93.28	0	0.02	1	42	7.72	4.43	-2.96	58.76	133.98	829.59	485.18	1027.6	697.98	857.66	536.28	991.38	527.86
11.277	0	0.03	0.02	0.03	3.6	0.02	0.03	3.44	0.36	0	92.79	68.31	0	97.07	0.36	98.15	0	0.04	0.06	0	0	0	0.06	0.48	1.54	0	0	2.33	4.74	1.43	0	70.06	0	0.01	0	42	5.62	4.49	-1.86	58.84	132.98	829.38	485.32	1025.26	695.61	857.99	534.18	990.82	527.9
11.311	0	0.03	0.02	0.03	3.51	0.02	0.03	3.54	0.32	0	92.91	65.67	0	97.2	0.4	98.19	0	0.03	0.09	0	0	0	0.1	0.32	0.99	0	0	1.5	3.21	2.08	0	92.45	0	0.02	0	36	1.94	4.27	-1.33	58.88	135.17	828.34	484.78	1019.68	688.47	854.06	531.42	989.13	526.48
11.344	0	0.03	0.02	0.03	3.6	0.02	0.03	3.67	0.21	0	92.65	67.26	0	96.68	0.45	98.74	0	0.03	0.1	0	0	0	0.11	0.21	0.79	0	0	0.72	3.55	2.38	0	90.17	0	0.02	0	36	9.72	5.15	-2.79	59.35	133.39	826.87	485.28	1018.28	691.22	852.21	536.3	985.2	526.09
11.377	0	0.03	0.02	0.03	3.69	0.02	0.03	3.97	0.14	0	92.06	68.83	0	97	0.54	99.17	0	0.03	0.09	0	0	0.01	0.06	0.14	0.48	0	0	0.43	4.01	3.78	0	94.5	0	0.01	0	36	8.68	4.62	-1.99	59.43	129.29	826.74	486.35	1015.11	688.42	853.36	533.76	982.57	529.22
11.411	0	0.03	0.02	0.03	3.68	0.02	0.03	4.12	0.09	0	91.75	67.78	0	97.33	0.67	99.48	0	0.03	0.09	0	0	0.01	0.03	0.06	0.29	0	0	0.27	3.11	4.32	0	94.56	0	0.01	0	36	8.04	4.02	-4.04	59.22	129.44	826.82	484.9	1015.82	687.38	851.77	535.13	980.81	524.95
11.444	0	0.03	0.02	0.03	3.81	0.02	0.03	4.28	0.07	0	91.44	70.32	0	94.28	0.78	99.64	0	0.03	0.07	0	0	0	0.01	0.05	0.17	0	0	0.09	4.43	4.97	0	97.12	0	0.01	0	36	6.88	7.99	-1.67	59.24	135.24	825.46	484.9	1013.56	685.61	849.33	534.22	984.28	525.25
11.478	0	0.03	0.02	0.03	3.84	0.02	0.03	4.45	0.11	0.01	91.1	69.87	0	94.25	1.13	99.75	0	0.03	0.12	0	0	0.01	0.02	0.03	0.11	0.01	0	0.07	4.05	5.47	0	96.06	0	0.02	0	36	7.17	8.02	-0.49	59.36	136.25	824.6	484.66	1010.91	682.6	848.27	533.54	984.28	525.61
11.511	0	0.03	0.02	0.03	4.04	0.02	0.03	4.64	0.08	0.01	90.73	72.45	0	96.19	1.83	99.81	0	0.03	0.13	0	0	0.02	0.02	0.02	0.06	0.01	0	0.08	5.55	5.77	0.01	96	0	0.04	0	36	3.13	5.86	-0.67	59.31	132.62	828.38	488.08	1005.76	675.95	849.17	532.88	981.65	526.79
11.544	0	0.03	0.02	0.03	4.34	0.02	0.03	4.98	0.07	0.01	90.04	75.37	0	97.78	2.93	99.85	0	0.02	0.23	0	0	0.03	0.02	0.02	0.04	0.01	0	0.07	7.4	6.44	0.01	99.5	0	0.08	0	36	3.06	3.06	0.42	59.52	128.71	827.98	489.11	1001.62	672.21	849.94	533.51	978.49	527.26
11.578	0	0.03	0.02	0.03	4.79	0.02	0.03	5.43	0.09	0.03	89.14	81.84	0	98.61	3.1	99.89	0	0.01	0.34	0	0.01	0.14	0.01	0.01	0.03	0.03	0	0.09	12.17	8.41	0.01	93.6	0.01	0.08	0	36	4.92	-0.68	2.77	59.71	126.82	822.41	485	1002.14	673.82	850.59	532.04	977.23	525.36
11.611	0	0.03	0.02	0.04	5.22	0.02	0.03	5.37	0.16	0.03	89.26	86.16	0	97.31	3.43	99.9	0	0.01	0.37	0	0.01	0.32	0.01	0.01	0.03	0.03	0	0.16	16.18	7.81	0.02	87.82	0.01	0.16	0	30	4.23	4.07	2.01	59.63	125.18	823.61	485.67	1002.24	673.6	851.43	532.39	976.39	524.97
11.644	0	0.04	0.02	0.05	6.32	0.02	0.03	5.75	0.19	0.07	87.36	92.44	0	97.58	4.49	99.89	0	0.01	0.58	0.01	0.03	0.7	0	0.01	0.03	0.07	0	0.19	24.6	8.5	0.03	91.86	0.01	0.21	0	30	4.44	3.52	1.17	59.79	126.41	826.67	486.42	1001.47	671.03	851.1	531.12	977.38	525.42
11.678	0	0.07	0.02	0.12	10.12	0.03	0.03	5.89	0.18	0.24	79.76	98.83	0	97.53	5.42	99.87	0.01	0.01	0.75	0.01	0.06	1.63	0	0	0.03	0.24	0	0.18	48.7	8.18	0.05	96.42	0.02	0.23	0	30	4.12	3.62	0.21	59.78	132.47	827.21	486.3	1001.76	669.49	847.58	532.88	979.77	524.14
11.711	0	0.08	0.02	0.14	11.55	0.03	0.03	6.34	0.11	0.31	76.89	99.23	0	95.09	6.75	99.89	0.01	0.01	1.21	0.02	0.05	2.02	0	0	0.03	0.31	0	0.11	53.9	8.75	0.07	99.21	0.02	0.21	0	30	6.08	7.18	-2.22	59.46	128.52	833.37	487	1005.66	669.37	852.4	534.27	980.39	522.59
11.745	0	0.14	0.02	0.33	18.32	0.03	0.03	7.76	0.2	1.01	63.36	99.91	0	97.88	7.13	99.88	0.01	0.01	2.03	0.03	0.04	1.08	0	0	0.03	1.01	0	0.02	80.3	13.56	0.2	92.98	0.04	0.13	0	30	-0.19	2.84	-2.97	58.98	131.39	836.46	486.63	1007.45	666.42	852.43	531.72	983.41	521.23
11.778	0	0.17	0.02	0.43	21.09	0.03	0.03	8.93	0.36	2.05	57.83	99.95	0	98.76	7.34	99.87	0.02	0.01	2.37	0.06	0.05	1.02	0	0	0.03	2.05	0	0.01	88.76	17.05	0.36	87.16	0.06	0.09	0	30	-3.75	-0.1	-2.91	58.76	129.18	842.05	487.35	1008.38	660.99	856.84	530.44	985.67	520.97
11.811	0	0.17	0.02	0.42	21.24	0.03	0.03	11.57	0.35	2.82	57.52	99.95	0	98.61	7.61	99.83	0.02	0.02	2.83	0.09	0.04	0.39	0	0	0.02	2.82	0	0.01	88.84	23.74	0.35	89.4	0.07	0.09	0	30	-2.15	0.7	-4.58	58.57	129.19	848.8	490.31	1011.9	660.33	860.61	536.08	988.91	520.94
11.845	0	0.18	0.02	0.46	25.61	0.03	0.04	14.48	0.7	4.99	49.39	99.97	0	98.72	11.74	99.76	0.02	0.02	3.21	0.15	0.04	0.29	0	0	0.02	4.99	0	0	94.32	25.85	0.7	34.43	0.11	0.04	0	30	-9.22	0.29	-3.25	58.41	131.99	851.83	491.38	1011.65	656.13	861.68	534.09	993.04	521.21
11.878	0	0.17	0.02	0.44	29.95	0.03	0.06	20.35	0.84	8.79	45.05	99.97	0	98.75	17.61	99.75	0.03	0.02	4.11	0.32	0.08	0.37	0	0	0.01	8.79	0	0	95.48	29.88	0.84	9.6	0.15	0	0	30	-4.87	0.15	-3.54	58.05	130.92	857.3	491.41	1015.06	653.94	866.33	534.33	996.74	522.77
11.911	0	0.16	0.02	0.41	33.19	0.03	0.07	28.69	0.67	13.11	41.81	99.97	0	98.52	21.81	99.83	0.03	0.04	3.98	0.56	0.07	0.29	0	0	0.01	13.11	0	0	95.81	36.47	0.67	7.97	0.16	0	0	30	-8.86	1	-3.75	57.71	123.92	861.47	492.09	1019.52	655.31	874.17	533.06	997.66	522.74
11.945	0	0.16	0.02	0.42	32.47	0.03	0.06	34.88	0.86	20.62	40.12	99.97	0	98.67	20.62	99.88	0.03	0.06	4.61	0.68	0.08	0.25	0	0	0.01	26.14	0	0	96.26	44.46	0.86	4.37	0.29	0	0	30	-5.65	-0.48	-4.25	57.37	127.53	862.24	491.39	1022.73	657.47	873.8	534.91	1000.7	522.25
11.978	0	0.17	0.02	0.43	31.83	0.03	0.06	38.61	0.58	19.72	36.39	99.97	0	98.63	19.72	99.87	0.03	0.08	4.23	0.67	0.08	0.17	0	0	0.01	30.34	0	0	96.31	49.2	0.58	9.19	0.31	0	0	30	-13.19	-0.62	-3.1	56.86	127.18	863.97	491.98	1024.97	657.54	876.96	532.27	1003.78	522.82
12.011	0	0.17	0.02	0.43	30.61	0.03	0.06	44.56	0.37	18.08	30.44	99.97	0	98.47	18.08	99.9	0.03	0.09	3.09	0.71	0.04	0.06	0	0	0.01	36.91	0	0	96.17	56.69	0.37	2.78	0.34	0	0	30	-13.95	-1.19	-3.34	56.62	128.81	864.86	491.15	1028.14	658.9	877.91	532.23	1006.3	521.89
12.045	0	0.17	0.02	0.44	30.18	0.03	0.05	51.12	0.16	17.25	23.88	99.97	0	98.59	17.25	99.92	0.03	0.13	2.54	0.62	0.04	0.03	0	0	0.01	56.12	0	0	96.5	63.78	0.16	5.72	0.39	0	0	30	-8.34	-0.75	-3.73	56.63	129.18	866.75	492.11	1030.73	661.85	879.63	535.24	1008.26	523.32
12.078	0	0.18	0.02	0.45	28.95	0.03	0.05	51.8	0.12	15.42	23.2	99.97	0	98.42	15.42	99.95	0.03	0.22	1.99	0.75	0.03	0.02	0	0	0.01	58.86	0	0	96.37	66.14	0.12	7.05	0.39	0	0	30	-8.19	-1.35	-3.48	56.43	129.05	867.01	491.75	1032.02	662.72	880.67	534.55	1009.26	523.7
12.112	0	0.18	0.02	0.47	28.41	0.03	0.05	64.92	0.06	14.39	10.08	99.98	0	98.29	14.39	99.97	0.02	0.3	2.08	0.66	0.05	0.03	0	0.01	0.01	81.1	0	0	96.66	80.11	0.06	26.28	0.44	0	0	30	-8.22	-1.74	-4.54	56.38	129.26	866.51	490.29	1034.86	664.46	880.73	534.73	1009.4	522.38
12.145	0	0.2	0.02	0.52	25.14	0.03	0.04	66.04	0.03	8.96	8.96	99.98	0	98.59	8.96	99.98	0.02	0.4	1.64	0.39	0.03	0.02	0	0.01	0.01	86.78	0	0	97.08	86.61	0.03	5.79	0.4	0	0	30	-2.02	0.78	-3.33	56.4	130.68	865.18	489.05	1035.82	667.18	880.89	533.34	1011.27	524.51
12.178	0	0.21	0.02	0.55	23.17	0.03	0.03	62.84	0.02	5.65	12.16	99.98	0	98.78	5.65	99.98	0.02	0.5	1.62	0.25	0.02	0.01	0	0.01	0	86.04	0	0	96.94	86.48	0.02	21.17	0.35	0	0	30	-4.5	-0.01	-3.23	56.3	130.51	864.33	488.59	1037.9	669.5	881.65	532.39	1011.93	524.63
12.212	0	0.21	0.02	0.54	23.07	0.03	0.03	68.04	0.01	5.61	6.96	99.97	0	98.28	5.61	99.98	0.01	0.57	1.4	0.15	0.01	0.01	0	0.01	0	90.86	0	0	96.5	91.98	0.01	43.3	0.3	0	0	30	-5.51	-1.78	-2.87	56.32	129.34	864.1	488.91	1038.87	671.17	882.92	531.92	1012.11	525.59
12.245	0	0.21	0.02	0.52	24.06	0.03	0.03	69.69	0.01	7.17	5.31	99.97	0	98.33	7.17	99.98	0.01	0.62	1.1	0.13	0.01	0	0	0.01	0	90.63	0	0	96.5	92.21	0.01	64.25	0.27	0	0	30	-2.87	-1.62	-3.24	56.3	128.97	864.08	488.64	1040.41	673.88	883.59	533.45	1012.26	524.61
12.278	0	0.19	0.02	0.49	26.36	0.03	0.04	73.76	0.02	11.1	1.24	99.97	0	98.44	11.1	99.98	0.02	0.57	1.34	0.12	0.02	0	0	0.01	0	92.69	0	0	96.13	93.16	0	75.18	0.27	0	0	30	-0.77	-1.28	-4.49	56.33	129.16	864.42	487.83	1043.49	675.72	884	534.55	1012.79	524.77
12.312	0	0.18	0.02	0.47	28.04	0.03	0.04	76	0.02	13.55	0	99.97	0	97.33	13.55	99.98	0.02	0.53	1.88	0.13	0.02	0	0	0.01	0	94.02	0	0	96.4	93.61	0	54.46	0.28	0	0	30	-1.97	-4.02	-5.59	56.18	126.9	865.88	489.05	1044.52	676.29	885.44	536.68	1011.75	524.48
12.345	0	0.17	0.02	0.44	30.19	0.03	0.05	78.4	0.02	16.99	0	99.97	0	97.88	16.99	99.97	0.02	0.49	2.68	0.09	0.06	0.01	0	0.01	0	94.65	0	0	95.99	93.49	0	86.83	0.27	0	0	30	-2.31	-2.84	-5.4	56.18	127.76	867.34	490.6	1045.93	677.38	886.57	537.81	1013.83	526.51
12.378	0	0.16	0.02	0.4	32.5	0.03	0.06	80.52	0.02	20.68	0	99.97	0	96.99	20.68	99.96	0.02	0.53	4.2	0.08	0.08	0.02	0	0.01	0	94.46	0	0.01	95.12	92.89	0	74.34	0.26	0	0	30	-4.91	-4.64	-6.11	56.1	126.07	867.49	489.2	1048.38	677.37	888.01	536.08	1013.66	525.83
12.412	0	0.13	0.02	0.32	41.23	0.04	0.11	86.48	0.02	32.45	0	99.97	0	95.99	32.45	99.94	0.02	0.76	7.11	0.08	0.12	0.03	0	0	0	93.29	0	0.01	93.94	91.38	0	65.56	0.26	0	0	30	-2.65	-6.12	-6.04	56.16	126.46	869.16	489.97	1049.69	678.76	889.38	537.9	1015.28	526.04
12.445	0	0.1	0.02	0.25	53.61	0.04	0.22	92.07	0.02	47.14	0	99.97	0	95.59	47.14	99.94	0.02	1.16	8.48	0.07	0.16	0.02	0	0	0	93.61	0	0.02	93.7	90.62	0	84.26	0.28	0	0	30	-3.43	-6.62	-7.56	56.17	124.19	869.8	489.61	1051.01	677.79	890.12	538.03	1013.76	526.32
12.479	0	0.09	0.02	0.21	60.67	0.04	0.32	94.08	0.04	55.54	0	99.97	0	97.21	55.54	99.94	0.01	1.9	9.1	0.08	0.17	0.01	0	0	0.01	93.54	0	0.04	92.62	89.01	0	99.53	0.26	0.06	0	30	0.93	-4.25	-7.3	56.68	126.65	868.65	492.23	1046.97	677.64	886.48	541.45	1012.54	529.25
12.512	0	0.08	0.02	0.18	67.66	0.04	0.45	95.93	0.04	63.76	0	99.97	0	97.69	63.76	99.93	0.01	2.62	7.5	0.07	0.11	0.01	0	0	0.01	93.89	0	0.04	92.77	89.56	0	99.94	0.29	0.15	0	30	3.94	-3.28	-6.38	56.84	128.76	868.08	493.73	1045.44	678.71	885.13	542.71	1013.43	531.82
12.545	0	0.07	0.02	0.17	71.67	0.03	0.55	96.62	0.03	68.71	0	99.97	0	98.04	68.71	99.94	0.01	3.17	4.46	0.05	0.07	0.01	0	0	0.01	94.37	0	0.03	92.91	88.68	0	99.9	0.32	0.13	0	30	-0.23	-2.44	-5.67	56.86	127.7	868.63	496.57	1043.67	679.24	885.87	543.89	1013.05	532.41
12.579	0	0.07	0.02	0.16	72.63	0.03	0.58	96.99	0.02	70.23	0	99.96	0	98.36	70.23	99.93	0.01	3.41	3.19	0.03	0.03	0.01	0	0	0.01	96.14	0	0.02	92.36	89.75	0	99.51	0.39	0.24	0	24	0.78	-1.52	-7	56.86	125.3	866.81	494.65	1042.88	678.11	884.65	543.02	1009.36	530.82
12.612	0	0.08	0.02	0.17	71.3	0.03	0.52	96.64	0.01	68.01	0	99.97	0	98.61	68.01	99.94	0.01	3.58	3.04	0.02	0.02	0.01	0	0	0.01	96.59	0	0.01	92.53	89.1	0	97.48	0.46	0.42	0	24	-1.85	0.68	-6.85	57.04	130.59	862.23	493.41	1042.67	680.35	879.47	542.52	1009.47	530.14
12.645	0	0.08	0.02	0.19	63.91	0.03	0.34	94.96	0.01	58.86	0	99.96	0	98.05	58.86	99.96	0.01	3.26	3.45	0.02	0.02	0.01	0	0	0.01	97.12	0	0.01	91.56	88.36	0.01	95.93	0.53	0.48	0	24	-5.43	2.4	-6.27	57.07	133.07	859.91	493.6	1040.44	679.65	876.39	541.61	1008.95	530.01
12.679	0	0.1	0.02	0.22	50.52	0.04	0.19	90.63	0.01	45.26	0	99.96	0	97.51	45.26	99.97	0.01	2.16	5.54	0.02	0.01	0.01	0	0	0.01	98.19	0.01	0.01	89.42	87.08	0.01	87.15	0.85	0.51	1	30	-5.42	3.66	-6.86	57	132.73	858.26	493.04	1041.06	681.16	875.47	541.67	1007.7	530.1
12.712	0	0.11	0.02	0.26	39.36	0.05	0.11	83.86	0.02	33.35	0	99.95	0	97.42	33.35	99.96	0.01	1.3	9.17	0.02	0.02	0.03	0	0	0.01	98.51	0.01	0.02	88.75	84.93	0.02	83.93	1.09	0.89	0	24	-2.16	3.84	-8.1	56.95	131.17	856.68	491.92	1042.74	684.05	875.2	542.77	1005.73	529.78
12.746	0	0.11	0.02	0.27	33.68	0.06	0.09	77.3	0.13	27.8	0	99.95	0	96.35	27.8	99.96	0.01	0.7	13.68	0.03	0.07	0.2	0	0	0.02	99.29	0.01	0.13	87.94	80.94	0.04	67.83	1.68	0.89	0	24	-1.51	5.64	-9.96	56.83	128.2	856.19	490.21	1045.45	685.29	876.22	542.77	1003.62	528.53
12.779	0	0.13	0.02	0.3	26.38	0.06	0.06	67.04	0.17	18.75	7.96	99.94	0	94.96	18.75	99.96	0.01	0.49	11.42	0.03	0.1	0.23	0	0	0.05	99.4	0.01	0.17	86.53	77.84	0.06	87.7	1.97	1.01	0	24	-1.98	7.31	-9.01	56.72	131.06	853.44	488.56	1046.6	686.58	874.42	539.54	1005.22	531.19
12.812	0	0.14	0.02	0.33	22.2	0.06	0.04	58.38	0.46	12.63	16.62	99.94	0	95.93	12.63	99.95	0.01	0.42	11	0.03	0.2	0.41	0	0	0.13	99.51	0.02	0.46	85.76	75.13	0.08	45.58	2.07	1.93	0	24	-2.63	6.2	-7.95	56.61	130.53	852.46	489.17	1046.27	690.28	875.28	540.12	1005.36	529.28
12.846	0	0.13	0.01	0.32	19.34	0.06	0.04	46.52	0.8	9.73	28.48	99.93	0	97.99	9.73	99.96	0.01	0.4	10.93	0.05	0.26	0.6	0	0	0.31	99.59	0.02	0.8	83.69	66.55	0.15	48.75	3.12	1.36	0	24	-0.5	2.57	-8.23	56.53	130.79	850.92	490.73	1044.61	692.48	873.31	543.09	1003.47	530.28
12.879	0	0.14	0.01	0.32	18.37	0.06	0.04	39.4	1.83	8.58	35.6	99.93	0	98.39	8.58	99.94	0.01	0.25	10.21	0.05	0.23	0.59	0	0.01	0.85	99.62	0.04	1.83	83.62	60.9	0.22	42.85	3.64	1.14	0	24	2.05	1.45	-5.12	56.46	133.69	847.68	490.89	1041.25	694.05	871.34	540.43	1004.86	533.59
12.912	0	0.13	0.01	0.31	17.69	0.09	0.04	36.08	4.01	8.84	38.92	99.92	1.26	97.98	8.84	99.91	0.01	0.22	14.33	0.06	0.3	0.56	0	0.01	2.14	99.57	0.09	4.01	81.9	57.3	0.24	44.57	4.18	1.24	0	24	4.16	2.6	-4.67	56.5	132.89	845.67	490.53	1039.9	696.6	870.66	541.17	1003.23	531.82
12.946	0	0.12	0.01	0.28	15.9	0.12	0.04	27.08	7.18	9.12	47.92	99.89	2.92	98.51	9.12	99.87	0.01	0.23	17.12	0.04	0.29	0.39	0	0.01	5.48	99.61	0.14	7.18	78.06	47.01	0.48	60.95	5.99	0.72	0	24	6.59	-1.04	-4.37	56.64	131.29	844.64	490.36	1039.48	697	870.93	540.12	1002.11	534.72
12.979	0	0.14	0.01	0.3	14.62	0.12	0.04	22.57	15.27	8.56	54.85	99.85	0	98.74	8.56	99.85	0.01	0.23	15.27	0.03	0.28	0.18	0	0.01	11.29	99.54	0.2	17.01	74.79	41.77	0.56	62.45	6.46	0.31	0	24	11.09	-0.2	-4.33	56.76	129.03	845.21	490.35	1039.29	697.78	872.4	540.84	1001.32	535.38
13.012	0	0.16	0.01	0.34	13.96	0.12	0.04	17.01	15.5	8.18	65.98	99.84	0	98.53	8.18	99.81	0.01	0.22	15.5	0.02	0.38	0.17	0	0.01	16.55	99.58	0.28	25.4	73.58	33.75	0.86	57.59	6.89	0	0	24	3.46	-0.98	-4.8	56.76	131.11	846.71	490.69	1040.69	694.67	872.2	539.3	1003.25	535.17
13.046	0	0.17	0.01	0.38	12.01	0.09	0.04	10.8	9.02	6.81	75.99	99.74	0	98.63	6.81	99.75	0.01	0.22	9.02	0.02	0.26	0.11	0	0.01	25.12	99.63	0.36	35.33	67.67	22.54	1.7	58.04	7.2	0	0	24	3.88	-0.62	-4.93	56.77	130.37	846.83	490.29	1041.46	695.7	872.96	539.6	1003.21	534
13.079	0	0.19	0.01	0.44	11.48	0.07	0.05	9.49	6.18	5.51	77.05	99.69	0	98.78	5.51	99.65	0.02	0.22	5.72	0.01	0.24	0.13	0	0.01	30.2	99.57	0.41	39.33	65.67	20.49	2.14	35.82	6.18	0	0	24	-0.12	-0.04	-5.15	56.55	133.6	846.77	490.38	1041.83	694.66	871.16	539.57	1004.6	533.1
13.113	0	0.14	0.01	0.44	10.02	0.06	0.05	7.03	5.97	5.18	79.95	99.45	0	98.74	5.18	99.48	0.03	0.2	3.69	0.01	0.21	0.08	0	0.01	37.02	99.49	0.4	23.76	58.59	13.17	3.53	35.02	5.97	0	0	24	-1.95	0.17	-4.99	56.39	135.95	843.95	489.08	1042.7	697.2	869.08	538.83	1004.84	531.66
13.146	0	0.12	0.01	0.38	10.03	0.06	0.05	6.51	6.13	5.68	79.94	99.41	0	98.03	5.68	99.58	0.04	0.37	4.52	0.01	0.25	0.1	0	0.01	33.41	99.37	0.33	15.42	57.61	10.44	4.1	51	6.13	0	0	24	1.18	2.46	-7.21	56.4	130.48	840.92	488.33	1043.29	701.52	868.76	541.05	998.82	530.59
13.179	0	0.11	0.01	0.36	10.54	0.06	0.05	6.62	5.64	6.89	78.92	99.41	0	98.15	6.89	99.54	0.05	0.44	5.05	0.01	0.28	0.1	0	0.01	31.95	99.21	0.21	9.92	57.57	9.61	4.1	64.96	5.64	0	0	24	2.03	2.14	-6.06	56.41	130.05	839.63	488.33	1042.7	702.87	869.11	539.69	998.95	532.36
13.213	0	0.09	0.01	0.28	10.94	0.06	0.05	6.41	6.03	8.48	78.12	99.3	0	98.46	8.48	99.47	0.07	0.45	6.03	0.01	0.25	0.08	0	0.01	27	98.73	0.14	6.24	55.55	7.25	4.16	46.25	4.72	0	0	24	1.54	1.2	-5.41	56.43	129.99	839.47	488.89	1041.18	702.01	868.91	539.2	998.75	533.01
13.246	0	0.08	0.01	0.22	11.54	0.06	0.05	6.75	6.72	9.62	76.91	99.34	0	97.71	9.62	99.59	0.07	0.63	6.72	0.01	0.28	0.13	0	0.01	19.54	98.59	0.09	4.51	56.16	7.13	3.96	31.12	4.7	0	0	24	3.04	3.22	-6.06	56.42	128.46	839.33	489.85	1039.5	703.14	868.44	542.24	996.36	530.45
13.279	0	0.08	0.01	0.19	11.66	0.06	0.05	6.72	6.43	10.65	76.67	99.27	0	97.88	10.65	99.63	0.08	0.67	6.43	0.01	0.24	0.12	0	0.01	16.16	98.09	0.07	4.51	54.81	5.91	3.79	38.41	4.68	0	0	24	1.41	2.85	-5.23	56.39	129.87	839.89	490.82	1038.33	701.76	868.13	541.86	997.56	531.24
13.313	0	0.07	0.01	0.16	11.17	0.07	0.05	6.37	8.39	10.44	77.66	99.15	0	98.69	10.44	99.71	0.07	0.86	8.39	0.01	0.23	0.17	0	0.01	14.57	97.24	0.07	4.95	52.86	4.48	3.94	9.47	5.07	0	0	24	2.43	-0.41	-4.6	56.51	131.72	840.63	491.14	1038.39	700.83	867.99	541.38	999.47	533.46
13.346	0	0.08	0.01	0.17	12.68	0.07	0.05	7.2	8.87	13	74.64	99.3	0	98.26	13	99.81	0.07	1.04	8.87	0.02	0.29	0.21	0	0.01	14.6	97.76	0.07	5.51	55.16	4.8	4.3	32.89	4.99	0	0	24	-0.63	1.83	-4.02	56.58	133.27	842.12	492.57	1037.05	697.74	867.81	540.74	1000.95	534.83
13.379	0	0.08	0.01	0.17	12.55	0.07	0.05	6.85	8.88	12.08	74.91	99.29	0	98.59	12.08	99.81	0.08	1.2	8.88	0.02	0.3	0.19	0	0.01	13.93	97.75	0.07	9.09	55.04	4.29	5.03	21.59	4.54	0	0	24	0.3	0.75	-5.84	56.57	135.77	840.24	489.39	1040.62	699.15	865.4	540.5	1000.97	533.04
13.413	0	0.09	0.01	0.19	12.95	0.06	0.05	6.7	9.64	11.7	74.1	99.34	0	97.12	11.7	99.83	0.08	1.25	9.64	0.02	0.38	0.27	0	0.01	13.96	97.66	0.09	9.35	55.99	3.99	5.92	30.05	3.69	0	0	24	-1.05	4.4	-6.86	56.47	133.24	840.11	489.27	1040.91	699.99	866.03	541.57	998.79	530.24
13.446	0	0.09	0.01	0.19	12.82	0.06	0.05	6.5	8.79	10.67	74.36	99.37	0	98.18	10.67	99.84	0.08	1.39	8.79	0.02	0.53	0.28	0	0.01	13.84	97.9	0.1	9.97	56.55	4.1	5.84	49.93	3.46	0	0	24	-2.98	2.05	-6.13	56.41	131.41	839.77	489.79	1039.96	699.85	867.04	540.2	998.14	531.11
13.48	0	0.11	0.01	0.25	15.07	0.05	0.05	6.82	8.82	11.09	69.87	99.63	0	98.22	11.09	99.84	0.11	1.7	8.82	0.03	0.57	0.32	0	0.01	13.65	98.24	0.13	6.8	63.05	4.62	5.92	47.99	2.53	0	0	24	0.22	1.94	-6.11	56.7	129.62	840.85	489.93	1039.39	699.44	868.33	540.82	997.59	531.22
13.513	0	0.1	0.01	0.26	15.56	0.05	0.05	6.89	8.24	12.1	68.88	99.65	0	97.35	12.1	99.83	0.11	1.51	8.24	0.03	0.68	0.36	0	0.01	14.51	98.42	0.13	5.27	63.91	4.07	5.19	22.31	2.64	0	0	24	1.27	3.99	-5.09	56.74	132.76	842.43	491.7	1037.98	698.14	867.74	541.98	1000.18	532.81
13.546	0	0.1	0.01	0.24	15.78	0.05	0.06	7.12	6.85	13.18	68.43	99.61	0	98.26	13.18	99.85	0.12	1.75	6.85	0.03	0.55	0.25	0	0.01	14.58	98.59	0.17	5.62	62.34	3.59	5.83	95.4	2.65	0.02	0	24	3.88	1.82	-7.09	56.95	131.92	840.65	490.55	1036.47	694.94	864.39	541.82	996.13	534.95
13.58	0	0.09	0.01	0.24	17.54	0.05	0.07	8.18	6.64	17.02	64.92	99.65	0	96.78	17.02	99.84	0.12	1.36	6.64	0.02	0.4	0.27	0	0.01	15.48	98.76	0.2	5.45	63.97	3.74	5.04	86.73	3.3	0	0	24	2.43	4.99	-6.53	56.71	131.75	840.44	490.74	1035.16	695.1	864.43	541.91	995.84	532.51
13.613	0	0.09	0.01	0.22	17.62	0.05	0.06	8.22	6	17.18	64.77	99.68	0	98.64	17.18	99.8	0.13	1.03	6	0.02	0.31	0.25	0	0.01	12.56	98.84	0.24	5.8	64.79	4.09	5.63	72.02	3.41	0	0	24	4.27	0.56	-3.75	56.62	130.38	840.75	493.82	1032.48	696.79	866.63	541.77	996.92	537.14
13.646	0	0.09	0.01	0.21	20.01	0.05	0.07	9.14	5.61	20.18	59.97	99.76	0	98.42	20.18	99.8	0.14	0.77	5.61	0.02	0.19	0.19	0	0.01	10.27	99.06	0.26	4.77	68.6	4.12	5.52	83.02	3.75	0	0	24	7.07	1.34	-4.61	56.6	131.33	842.28	494.58	1031.66	695.34	865.68	544.38	996.78	536.61
13.68	0	0.09	0.01	0.21	20.71	0.05	0.07	9.27	5.55	21.19	58.58	99.8	0	97.7	21.19	99.76	0.13	0.45	5.55	0.02	0.16	0.15	0	0.01	8.35	99.36	0.27	4.33	70.85	3.87	6.19	92.56	4.4	0	0	24	9.35	3.26	-3.82	56.69	130.36	842.54	497.43	1029.01	695.46	865.78	545.85	996.04	540.68
13.713	0	0.09	0.01	0.2	20.63	0.06	0.06	8.95	5.85	20.52	58.74	99.83	0	98.31	20.52	99.82	0.11	0.29	5.85	0.01	0.13	0.11	0	0.01	5.73	99.36	0.3	2.36	72.8	3.72	6.44	96.43	4.92	0	0	24	-2.67	1.69	-3.04	56.36	132.66	843.63	499.42	1026.63	691.09	864.69	544.57	997.22	538.71
13.747	0	0.09	0.01	0.2	20.63	0.07	0.06	8.5	6.95	20.02	58.75	99.86	0	95.97	20.02	99.86	0.11	0.18	6.95	0.01	0.1	0.08	0	0.01	4.71	99.6	0.25	1.87	74.83	2.9	7.94	96.18	5.56	0	0	24	-1.94	6.14	-3.17	56.38	131.17	843.49	499.91	1024.32	690.3	864.28	545.58	995.17	536.99
13.78	0	0.09	0.01	0.19	22.19	0.07	0.06	9.15	6.44	22.43	55.62	99.87	0	97.26	22.43	99.83	0.12	0.12	6.44	0.01	0.1	0.15	0	0.01	3.54	99.7	0.27	1.74	75.76	2.53	8.66	98.32	5.65	0	0	24	-4.57	4.15	-3.23	56.44	133.94	843.31	500.44	1021.71	687.24	861.38	546.08	994.93	535.75
13.813	0	0.09	0.01	0.2	21.66	0.06	0.06	8.64	5.7	20.93	56.69	99.87	0	97.22	20.93	99.87	0.11	0.07	5.7	0.02	0.06	0.2	0	0.01	2.22	99.74	0.21	1.13	76.56	2.54	8.93	99.58	5.53	0	0	24	-5.61	4.22	-1.96	56.51	131.23	842.52	502.57	1016.98	684.47	861.19	544.49	992.34	540.04
13.847	0	0.09	0.01	0.21	19.01	0.06	0.04	7.15	5.92	16.25	61.98	99.88	0	98.49	16.25	99.9	0.09	0.05	5.05	0.02	0.06	0.27	0	0.01	1.29	99.75	0.2	0.99	76.84	2.26	9.68	99.85	5.92	0	0	24	-4.21	1.11	-2.3	56.61	129.3	843.93	503.78	1017.2	685.29	862.66	546.56	991.79	539.94
13.88	0	0.1	0.01	0.22	19.24	0.06	0.04	6.85	6.14	15.39	61.53	99.9	0	98.28	15.39	99.93	0.1	0.04	3.64	0.02	0.04	0.25	0	0.01	0.85	99.78	0.16	0.63	79.35	2.01	11.38	99.19	6.14	0	0	24	-4.79	1.76	-1.98	56.6	129.03	845.5	504.89	1015.35	683.15	863.05	547.44	991.8	539
13.913	0	0.1	0.01	0.23	18.62	0.06	0.04	6.49	6.15	13.84	62.77	99.9	0	97.58	13.84	99.95	0.1	0.02	3.36	0.01	0.03	0.14	0	0.01	0.72	99.79	0.16	0.53	79.91	2.17	11.09	99.7	6.15	0	0	24	-4.83	3.53	-2.49	56.66	134.77	846.44	505.12	1013.53	678.67	859.13	548.39	993.57	538.98
13.947	0	0.09	0.01	0.2	17.65	0.08	0.04	6.73	8.62	14.96	64.7	99.9	1.6	97.34	14.96	99.96	0.1	0.02	4.6	0.02	0.05	0.17	0	0.01	0.68	99.82	0.18	0.7	78.9	1.97	11.76	99.42	8.62	0	0	24	-6.74	3.99	-1.27	56.69	132.48	845.44	506.2	1009.72	676.47	859.08	546.25	991.46	541.25
13.98	0	0.09	0.01	0.19	18.13	0.08	0.04	7.13	8.7	16.22	63.75	99.89	1.22	97.74	16.22	99.96	0.1	0.01	4.18	0.02	0.04	0.14	0	0.01	0.75	99.82	0.17	0.77	78.59	2.21	11.17	99.71	8.7	0	0	24	-5.02	3.15	-0.66	56.7	132.85	844.72	504.92	1011.43	678.67	860.01	546.11	992.72	540.03
14.013	0	0.09	0.01	0.19	17.54	0.09	0.04	6.99	9.82	15.67	64.92	99.9	2.74	98.41	15.67	99.96	0.1	0.01	4.69	0.02	0.05	0.13	0	0.01	0.69	99.83	0.22	0.85	79.35	2.23	11.83	98.9	9.82	0	0	24	3.98	1.37	-1.14	57	127.73	845.69	507.69	1007.99	679.08	860.9	549.76	988.46	543.12
14.047	0	0.1	0.01	0.23	17.14	0.1	0.03	6.57	10.61	13.14	65.72	99.93	4.16	98.57	13.14	99.96	0.11	0.01	4.7	0.02	0.06	0.2	0	0.01	0.63	99.82	0.22	0.61	83.47	3.18	11.07	99.06	10.61	0	0	24	-8.06	0.82	-0.14	56.97	132.31	845.78	507.14	1007.79	675.02	859.45	546.02	991.68	541.63
14.08	0	0.1	0.01	0.23	17.15	0.1	0.03	6.56	10.06	13.1	65.71	99.93	3.79	98.37	13.1	99.94	0.12	0	3.64	0.02	0.05	0.17	0	0.01	0.67	99.82	0.23	0.4	83.62	3.18	10.06	98.5	10.64	0	0	24	-5.85	1.5	-0.12	57.11	135.47	845.84	506.78	1007.55	673.89	857.8	546.97	993.16	541.57
14.114	0	0.09	0.01	0.23	20.37	0.11	0.04	7.99	7.62	18.3	59.27	99.94	3.45	98.12	18.3	99.94	0.12	0	3.81	0.02	0.12	0.26	0	0.02	0.68	99.83	0.21	0.38	86.75	3.11	7.62	99.02	11.31	0	0	24	-7.26	2.22	0.73	57.27	136.06	843.27	504.12	1008.78	674.68	857.72	544.63	993.7	539.99
14.147	0	0.09	0.01	0.21	22.48	0.1	0.05	9.34	6.13	22.14	55.04	99.94	2.48	97.67	22.14	99.93	0.13	0	3.92	0.02	0.12	0.26	0	0.02	0.61	99.81	0.2	0.38	86.29	3.36	6.13	98.18	11.11	0	0	24	-5.25	3.31	1.91	57.44	132.04	842.18	503.76	1009.15	675.84	860.61	545.28	992.56	540.5
14.18	0	0.08	0.01	0.2	22.7	0.11	0.05	9.8	5.32	23.23	54.61	99.94	2.85	97.34	23.23	99.92	0.14	0	4.14	0.03	0.12	0.26	0	0.02	0.52	99.79	0.2	0.49	85.92	3.58	5.32	98.57	11.61	0	0	24	0.14	4	0.51	57.73	122.96	844.49	506.9	1006.87	676.93	863.82	548.28	986.63	542.08
14.214	0	0.08	0.01	0.2	22.05	0.1	0.05	9.64	3.88	22.41	55.91	99.93	2.29	97.37	22.41	99.92	0.15	0	4.13	0.02	0.11	0.21	0	0.02	0.46	99.81	0.16	0.61	84.3	3.97	3.88	99.23	10.93	0	0	24	-5.37	3.94	-0.19	57.54	135.45	841.81	503.54	1010.03	677.98	857.05	545.67	992.33	539.05
14.247	0	0.08	0.01	0.19	20.21	0.11	0.04	8.98	3.7	20.4	59.58	99.93	3.57	93.74	20.4	99.91	0.14	0.01	4.05	0.02	0.08	0.21	0	0.02	0.4	99.81	0.16	0.9	83.58	4.08	3.7	98.96	11.8	0	0	24	-2.05	8.47	0.17	57.73	128.19	841.43	505.57	1006.46	678.79	859.12	544.2	987.31	543.14
14.28	0	0.08	0.01	0.19	19.6	0.11	0.04	8.95	3.18	19.85	60.8	99.92	3.55	97	19.85	99.93	0.14	0.01	3.91	0.02	0.06	0.22	0	0.03	0.41	99.82	0.13	1.18	82.52	4.55	3.18	98.71	11.78	0	0	24	-6.65	4.63	-0.16	57.31	133.47	838.92	503.54	1008.16	679.43	855.7	544.82	989.05	539.14
14.314	0	0.07	0.01	0.17	18.78	0.14	0.04	9.59	2.37	20.62	62.43	99.92	5.26	97.91	20.62	99.95	0.13	0.01	3.98	0.03	0.05	0.23	0	0.04	0.4	99.77	0.13	1.26	81.47	5.57	2.37	99.29	13.52	0	0	24	2.01	2.76	-0.14	57.31	128.37	838.97	503.77	1007.66	681.09	858.08	547.38	986.25	540.24
14.347	0	0.07	0.01	0.17	16.97	0.14	0.04	8.61	2.48	17.98	66.06	99.91	6.29	97.22	17.98	99.97	0.12	0.01	4.07	0.04	0.05	0.29	0	0.03	0.38	99.79	0.11	0.85	80.23	5.36	2.48	99.85	13.84	0	0	24	5.5	4.23	-0.87	57.32	122.29	838.5	504.47	1006.55	682.44	859.81	549.33	981.75	540.2
14.38	0	0.08	0.01	0.17	16.18	0.14	0.03	8.03	2.14	16.35	67.64	99.91	6.53	96.35	16.35	99.97	0.12	0.01	3.52	0.04	0.04	0.21	0	0.03	0.3	99.79	0.09	0.34	80.07	5.17	2.14	99.73	13.84	0	0	24	-0.48	5.64	-0.22	57.25	124.73	837.27	504.84	1005.44	681.15	857.99	548.24	982.46	540.05
14.414	0	0.07	0	0.15	13.08	0.16	0.03	7.35	1.46	13.12	73.84	99.87	9.03	96.25	13.12	99.97	0.13	0.01	3.13	0.04	0.03	0.15	0	0.02	0.28	99.77	0.09	0.22	76.05	6.07	1.46	99.33	15.68	0	0	24	-0.9	5.78	0.62	57.19	121.46	837.29	506.6	1003.74	681.09	859.57	548.75	980.84	542.05
14.447	0	0.06	0	0.14	13.85	0.17	0.03	8	1.56	15.84	72.31	99.86	8.75	96.77	15.84	99.98	0.11	0.01	2.78	0.04	0.02	0.1	0	0.02	0.22	99.77	0.09	0.18	75.47	5.55	1.56	99.63	16.07	0	0	24	-6.62	5.01	0.22	56.56	133.95	836.3	504.78	1006.19	681.05	853.55	546.3	987.38	540.76
14.481	0	0.07	0.01	0.14	13.31	0.15	0.03	7.07	1.43	13.57	73.37	99.87	8.13	97.66	13.57	99.98	0.1	0.01	2.11	0.03	0.02	0.04	0	0.02	0.17	99.77	0.09	0.25	75.7	4.61	1.43	99.52	15.29	0	0	24	-2.13	3.35	0.08	56.72	126.56	837.24	506.22	1006.62	683.38	857.86	549.35	984.19	541.76
14.514	0	0.06	0.01	0.13	13.08	0.15	0.03	7.2	1.33	14.76	73.84	99.83	7.99	96.98	14.76	99.98	0.09	0.01	2.32	0.04	0.02	0.03	0	0.01	0.14	99.76	0.09	0.29	72.74	3.9	1.33	99.56	15.31	0	0	24	-5.03	4.66	0.43	56.58	134.38	835.84	505.96	1004.48	680.41	852.48	548.59	986.69	541.74
14.547	0	0.06	0.01	0.12	13.11	0.15	0.03	7.28	1.49	15.36	73.78	99.82	7.82	98.68	15.36	99.98	0.09	0.01	2.27	0.04	0.01	0.03	0	0.01	0.1	99.75	0.09	0.31	71.84	3.57	1.49	99.84	15.28	0	0	24	-4.62	-0.42	-0.12	56.47	128.86	835.15	505.32	1004.82	681.37	854.57	549.9	983.01	539.54
14.581	0	0.05	0	0.1	12.5	0.17	0.03	7.6	1.52	17.14	74.99	99.76	8.9	98.26	17.14	99.98	0.06	0.01	2.29	0.03	0.01	0.02	0	0.01	0.08	99.76	0.09	0.24	68.39	2.9	1.52	99.92	16.61	0	0	24	-4.53	1.84	-0.42	56.25	136.58	835.25	504.85	1004.72	680.1	850.33	549.19	986.58	539.76
14.614	0	0.05	0	0.1	13.05	0.18	0.03	8.05	1.57	18.92	73.91	99.76	8.94	97.36	18.92	99.98	0.06	0.01	2.76	0.02	0.01	0.02	0	0.01	0.07	99.74	0.11	0.3	68.21	2.64	1.57	99.97	16.83	0	0	24	-3.13	3.97	-0.47	55.96	130.93	835.08	506.42	1000.48	679.26	850.86	546.12	981.75	543.15
14.647	0	0.05	0	0.09	11.61	0.19	0.03	7.38	1.54	17.11	76.79	99.69	9.88	97.63	17.11	99.98	0.06	0.01	2.89	0.03	0.01	0.03	0	0.01	0.06	99.76	0.14	0.2	65.29	2.19	1.54	99.93	17.28	0	0	24	-6.9	3.4	-1.01	55.57	134	833.3	504.99	1000.84	678.88	848.1	547.03	981.87	539.16
14.681	0	0.04	0	0.07	11.87	0.24	0.03	8.46	1.88	21.13	76.26	99.61	10.94	97.61	21.13	99.99	0.04	0.01	3.86	0.03	0.01	0.03	0	0.01	0.06	99.74	0.18	0.2	62.21	1.71	1.88	99.88	18.69	0	0	24	2.5	3.44	-1.75	55.45	128.66	832.9	505.22	1000.05	680.83	849.67	550.53	977.85	539.54
14.714	0	0.04	0	0.08	11.09	0.26	0.03	7.56	1.64	18.22	77.83	99.62	12.11	98.18	18.22	99.99	0.05	0.01	5.86	0.05	0.02	0.07	0	0.01	0.06	99.69	0.17	0.18	62.74	1.71	1.64	99.77	18.42	0	0	24	-6.15	2.06	-1.18	55.06	131.81	829.47	503.33	1000.47	681.24	847	547.11	978.45	537.41
14.748	0	0.04	0	0.08	11.57	0.27	0.03	7.61	1.46	18.7	76.86	99.63	12.16	98.66	18.7	99.99	0.05	0.01	8.44	0.07	0.02	0.15	0	0.01	0.05	99.58	0.19	0.11	62.83	1.38	1.46	99.94	17.5	0	0	24	-0.22	0.5	-0.13	54.88	131.07	829.33	504.84	998.13	682.03	847.05	547.1	978	541.61
14.781	0	0.05	0	0.09	11.12	0.28	0.03	6.92	1.3	16.26	77.77	99.69	12.81	98.3	16.26	99.99	0.05	0.01	8.13	0.08	0.02	0.18	0	0.01	0.04	99.51	0.23	0.1	65.01	1.36	1.3	99.94	17.75	0	0	24	-0.67	1.72	0.72	54.56	129.41	828.79	504.77	996.35	680.09	847.59	546.56	976.91	541.72
14.814	0	0.05	0	0.1	12.31	0.22	0.03	6.95	1.29	16.29	75.39	99.75	10.75	98.58	16.29	99.99	0.05	0.01	7.64	0.14	0.02	0.29	0	0	0.04	99.34	0.16	0.05	67.85	1.44	1.29	99.94	16.01	0	0	24	-5.25	0.81	-0.55	54.35	131.67	824.84	501.67	996.99	680.12	843.7	547.15	974.89	535.88
14.848	0	0.06	0.01	0.13	12.58	0.16	0.03	6.23	1.07	13.26	74.84	99.82	8.93	97.02	13.26	99.99	0.05	0.01	5.03	0.18	0.02	0.13	0	0	0.02	98.79	0.1	0.03	72.05	1.66	1.07	99.86	14.71	0	0	24	-4.88	4.58	0.89	53.98	132.91	826.78	503.48	996.78	679.78	845.3	545.63	978.09	540.09
14.881	0	0.08	0.01	0.16	14.98	0.12	0.03	6.54	0.95	14.52	70.03	99.88	5.94	97.93	14.52	99.98	0.07	0.01	3.94	0.38	0.03	0.14	0	0	0.01	97.89	0.05	0.01	76.56	1.65	0.95	98.82	12.58	0	0	24	-3.54	2.72	-0.46	54.02	133.84	824.43	501.72	998.36	682.85	843.1	546.64	976.63	537.47
14.914	0	0.08	0.01	0.18	15.74	0.08	0.03	6.24	0.94	13.44	68.52	99.88	2.81	96.16	13.44	99.97	0.08	0.01	2.34	0.49	0.04	0.08	0	0	0.01	96.46	0.03	0.01	77.08	1.56	0.94	98.62	10.06	0	1	30	-1.67	5.89	-0.92	54	135.3	823.83	500.48	1003.58	689.12	844.23	546.27	979.26	537.77
14.948	0	0.11	0.01	0.24	15.98	0.06	0.03	5.16	0.77	8.88	68.04	99.91	0	97.4	8.88	99.95	0.09	0.01	1.33	0.43	0.03	0.03	0	0	0.01	90.4	0.01	0	80.21	1.27	0.77	96.89	6.83	0	0	30	-0.72	3.88	-1.5	53.95	135.49	824.7	501.49	1007.3	694.62	845.74	546.86	981.05	539.77
14.981	0	0.12	0.01	0.25	15.56	0.04	0.03	4.71	0.55	6.7	68.89	99.89	0	98.63	6.7	99.95	0.09	0.01	0.62	0.34	0.03	0.02	0	0	0	84.7	0	0	78.59	1.18	0.55	99.33	4.63	0	0	30	2.53	0.62	-1.03	54.22	133.04	823.83	501.35	1007.24	695.16	847.06	549.65	979.72	539.56
15.014	0	0.12	0.01	0.24	15.25	0.03	0.03	4.62	0.33	6.13	69.5	99.86	0	97.64	6.13	99.94	0.09	0.02	0.31	0.37	0.03	0.01	0	0	0	71.18	0	0	75.49	1.24	0.33	98.97	2.9	0	0	30	1.47	3.39	-0.11	54.17	133.75	825.01	500.62	1009.07	694.02	849.2	549.18	982.57	539.09
15.048	0	0.14	0.01	0.3	16.27	0.03	0.03	4.38	0.17	4.55	67.46	99.9	0	98.53	4.55	99.92	0.09	0.02	0.17	0.29	0.03	0.01	0	0	0	42.29	0	0	79.78	1.53	0.17	97.66	1.58	0	0	30	3.94	0.99	-1.74	54.33	132.03	825.51	500.26	1010.03	696.94	849.04	547.59	980.81	539.31
15.081	0	0.13	0.01	0.28	15.07	0.03	0.03	4.18	0.12	3.35	69.86	99.87	0	98.55	3.35	99.93	0.08	0.03	0.1	0.11	0.04	0.01	0	0	0	31.4	0	0	76.53	1.54	0.12	95.82	1.14	0	0	30	3.57	0.91	-0.75	54.11	130.05	824.28	499.06	1011.51	698.21	851.2	547.16	980.98	538.74
15.115	0	0.12	0.02	0.24	13.75	0.03	0.03	4.12	0.08	2.65	72.5	99.81	0	98.52	2.65	99.9	0.08	0.04	0.07	0.06	0.04	0.01	0	0	0	10.95	0	0	71.33	1.9	0.06	99.92	0.52	0	0	30	-3.19	1.02	-0.96	53.63	138.02	826.6	500.75	1012.4	696.56	848.43	546.06	986.29	539.65
15.148	0	0.11	0.02	0.21	12.43	0.03	0.03	4.09	0.06	2.18	75.14	99.71	0	98.56	2.18	99.89	0.06	0.05	0.07	0.02	0.03	0.01	0	0	0	5.5	0	0.01	65.98	2.14	0.05	99.85	0.33	0	0	30	-1.47	-0.87	0.29	53.61	135.39	826.25	499.77	1011.48	694.71	850.41	545.56	985.66	539.42
15.181	0	0.1	0.02	0.18	11.8	0.02	0.03	4.14	0.05	2.45	76.39	99.61	0	98.62	2.45	99.9	0.05	0.07	0.1	0.01	0.03	0.01	0	0.01	0	5.15	0	0.01	62.51	2.15	0.04	99.23	0.29	0	0	30	2.59	0.64	-1.02	53.51	139.67	829.54	500.82	1013.31	695.06	849.46	547.97	988.92	540.34
15.215	0	0.08	0.02	0.13	10.11	0.02	0.03	4.21	0.04	2.42	79.78	99.16	0	98.44	2.89	99.93	0.04	0.07	0.12	0.01	0.03	0.02	0	0.01	0.01	2.42	0	0.02	52.8	2.09	0.03	99.73	0.14	0	0	30	-1.13	1.29	-1.71	52.99	137.79	833.52	503.27	1012.36	691.4	851.22	548.52	988.79	540.77
15.248	0	0.06	0.02	0.1	8.8	0.02	0.03	4.27	0.04	2.38	82.41	98.33	0	98.35	3.46	99.93	0.04	0.07	0.12	0	0.02	0.02	0	0.01	0.01	2.38	0	0.02	44.11	1.89	0.02	99.8	0.12	0	0	30	-7.55	1.57	-2.37	52.5	141.11	835.14	504.05	1012.31	687.79	849.61	548.89	990.42	539.55
15.281	0	0.05	0.02	0.08	7.95	0.02	0.03	4.33	0.03	1.65	84.09	97.31	0	95.74	3.78	99.92	0.03	0.06	0.11	0	0.01	0.01	0	0.01	0.02	1.65	0	0.01	38.06	1.93	0.01	99.76	0.08	0	0	30	-11.64	6.43	-1.59	51.83	138.9	833.61	506.76	1010.45	689.21	849.9	548.39	988.72	543.47
15.315	0	0.04	0.02	0.05	6.39	0.02	0.03	4.48	0.02	0.72	87.23	92.49	0	95.09	4.69	99.92	0.02	0.05	0.07	0	0.01	0.01	0	0.01	0.02	0.72	0	0.01	24.65	1.88	0.01	99.6	0.03	0	0	30	-9.8	7.18	-1.47	51.3	134.64	833.7	510.85	1008.58	692.46	851.37	552.16	985.91	546.98
15.348	0	0.03	0.02	0.04	6.07	0.02	0.03	4.98	0.02	1.22	87.87	88.37	0	97.46	6.62	99.92	0.02	0.08	0.07	0	0	0	0	0.02	0.02	1.22	0	0.01	18.66	2.63	0	99.69	0.03	0	0	30	-6.54	3.76	-2.01	50.82	131.43	834.57	514.21	1003.87	689.25	850.47	554.77	981.86	551.64
15.381	0	0.03	0.02	0.03	5.65	0.02	0.04	5.48	0.02	1.55	88.69	80.63	0	96.96	8.84	99.92	0.02	0.1	0.14	0	0.01	0.01	0	0.02	0.02	1.55	0	0.01	11.16	2.81	0	99.87	0.03	0	0	30	-12.49	4.69	-1.56	49.74	133.28	833.51	521.9	1000.31	692.75	847.67	560.65	980.92	557.91
15.415	0	0.02	0.02	0.02	5.31	0.02	0.04	6.27	0.03	1.95	87.47	70.66	0	96.98	10.82	99.94	0.02	0.2	0.2	0.01	0.01	0.03	0	0.03	0.01	1.95	0	0.01	4.33	4.11	0	99.3	0.02	0	0	30	-18.88	4.65	-1.28	49.04	140.42	832.13	524.51	999.11	694.18	843.04	563.63	983.31	557.36
15.448	0	0.02	0.02	0.02	4.82	0.02	0.04	5.97	0.03	2.61	88.05	68.61	0	98.71	8.33	99.95	0.02	0.31	0.33	0.01	0.01	0.06	0	0.03	0.01	2.61	0	0.01	3.12	5.27	0	99.67	0.02	0	0	30	-21.72	-0.29	-2.8	48.68	138.93	832.45	527.58	999.27	694.79	842.31	567.13	981.09	560.67
15.482	0	0.02	0.02	0.02	4.5	0.02	0.03	6.87	0.06	4.15	86.26	65.41	0	98.76	7.24	99.94	0.01	0.31	0.29	0.01	0.01	0.06	0	0.06	0.01	4.15	0	0.01	1.32	9.95	0	99.81	0.02	0	0	30	-14.42	0.11	-2.56	48.71	133.99	831.76	529.01	996.4	697.68	843.51	569.97	977.17	560.62
15.515	0	0.02	0.02	0.02	4.37	0.02	0.03	6.92	0.07	4.18	86.17	64.78	0	97.32	6.52	99.93	0.01	0.34	0.35	0.01	0.01	0.04	0	0.07	0.01	4.18	0	0.01	0.98	10.81	0	99.84	0.02	0	0	30	-5.77	4.05	-1.28	49.62	140.91	824.48	520.92	1005.74	709.99	842.33	566.34	982.97	557.7
15.548	0	0.02	0.02	0.02	4.15	0.02	0.03	6.22	0.07	3.12	87.56	64.43	0	96.7	4.9	99.93	0.01	0.41	0.46	0.02	0.02	0.01	0	0.07	0.01	3.12	0	0.02	0.8	9.64	0	99.38	0.02	0	0	30	-1.89	5.11	-2.38	50.23	138.66	821.73	515.27	1011.09	715.28	843.68	563.32	981.97	553.33
15.582	0	0.02	0.02	0.02	3.98	0.02	0.03	5.84	0.11	3.61	88.32	63.48	0	96.09	3.96	99.9	0.01	0.42	0.43	0.02	0.02	0	0	0.11	0.01	3.61	0	0.02	0.31	8.98	0	95.48	0.03	0	1	36	1.86	5.99	-0.25	50.85	139.07	818.76	512.04	1012.73	717.21	845.03	561.19	983.89	553.53
15.615	0	0.02	0.02	0.02	3.71	0.02	0.03	5.37	0.1	1.94	89.26	63.17	0	98.14	1.98	99.82	0.01	0.37	0.54	0.01	0.03	0	0	0.1	0.01	1.94	0.01	0.06	0.23	8.99	0	87.54	0.03	0	0	36	3.02	2.18	-1.15	51.03	138.05	812.65	506.77	1017.54	725.22	843.91	559.07	981.64	549.55
15.648	0	0.02	0.02	0.02	3.57	0.02	0.03	5.24	0.15	0.99	89.52	62.81	0	98.65	0.99	99.67	0.01	0.29	0.58	0.01	0.02	0	0	0.1	0.02	1.66	0	0.15	0.19	9.58	0	81.81	0.04	0	0	36	4.42	0.56	-1.82	51.31	136.17	809.47	504.02	1020.13	730.44	843.84	557.08	979.71	548.2
15.682	0	0.02	0.02	0.02	3.43	0.03	0.03	5.35	0.39	0.41	89.3	62.4	0	98.78	0.41	99.25	0.01	0.15	0.82	0.01	0.02	0	0	0.07	0.03	1.14	0	0.39	0.13	11.23	0	84.85	0.04	0	0	36	4.71	-0.04	-2.4	51.48	134.95	810.54	504.97	1021.89	732.96	845.24	557.46	979.96	549.52
15.715	0	0.02	0.02	0.02	3.33	0.03	0.03	5.14	0.77	0.29	89.72	61.75	0	98.49	0.29	98.53	0.01	0.07	1.24	0.01	0.02	0.01	0	0.06	0.06	0.66	0	0.77	0.17	11.13	0	95.97	0.04	0	0	36	4.73	-1.09	-2.36	51.75	135.65	812.29	505.37	1022.14	731.21	845.94	558.54	981.27	549.1
15.749	0	0.03	0.02	0.02	3.25	0.03	0.03	6.37	0.73	0.18	87.26	60.38	0	98.4	0.18	97.85	0.01	0.06	1.51	0.01	0.03	0.02	0	0.05	0.1	0.37	0	0.73	0.21	17.4	0	98.69	0.05	0	0	36	0.27	-1.4	-2.12	51.61	136.19	812.79	506.27	1021.76	730.22	845.91	557.13	981.87	549.27
15.782	0	0.03	0.02	0.02	3.04	0.03	0.03	6.84	1.19	0.09	86.33	57.62	0	98.5	0.09	95.97	0.01	0.06	1.68	0.01	0.04	0.01	0	0.04	0.18	0.2	0	1.19	0.18	21.19	0	95.89	0.06	0	0	36	3.34	-1.08	-2.53	51.88	133.51	815.68	507.71	1021.85	729.54	848.42	559.08	981.66	550.5
15.815	0	0.03	0.02	0.02	2.84	0.03	0.03	6.41	1.23	0.07	87.18	53.57	0	98.67	0.07	93.88	0.01	0.06	1.34	0.01	0.04	0.01	0	0.04	0.26	0.15	0	1.23	0.2	21.65	0	98.42	0.06	0	0	36	2.99	0.47	-2.68	51.99	136.97	815.95	505.33	1025.18	729.57	848.23	557.11	984.99	549.62
15.849	0	0.03	0.02	0.02	2.81	0.03	0.03	6.37	0.92	0.05	87.26	52.27	0	98.31	0.05	93.55	0.02	0.06	1.08	0.02	0.04	0	0	0.03	0.26	0.05	0	0.92	0.22	21.84	0	94.78	0.07	0	0	36	5.69	1.69	-1.33	52.24	135.51	816.94	505.42	1025.84	730.49	851.25	557.35	986.58	550.38
15.882	0	0.03	0.02	0.02	2.9	0.03	0.03	6.35	1.09	0.02	87.3	55.05	0	98.13	0.04	94.45	0.02	0.05	1.09	0.02	0.04	0	0	0.02	0.34	0.02	0	1.4	0.27	20.86	0.01	93.71	0.06	0	0	36	2.32	2.19	-0.32	52.04	136.75	816.3	505.13	1026.89	731.08	851.84	555.46	988.5	550.67
15.915	0	0.03	0.02	0.02	3.04	0.03	0.03	6.64	0.75	0.02	86.72	57.53	0	98.78	0.05	95.83	0.02	0.06	0.75	0.02	0.04	0	0	0.02	0.38	0.02	0	1.28	0.32	20.62	0.01	96.81	0.05	0	0	36	3.18	-0.04	-1.92	52.1	134.45	819.06	506.72	1027.19	730.57	852.88	557.49	987.17	550.91
15.949	0	0.03	0.02	0.02	3.18	0.03	0.03	5.78	0.68	0.02	88.44	59.44	0	98.52	0.05	97.11	0.02	0.07	0.68	0.02	0.04	0.01	0	0.02	0.32	0	0	0.98	0.52	15.78	0.01	99.09	0.05	0	0	36	1.95	1.01	-1.4	51.98	132.9	818.74	506.46	1028.08	731.7	854.49	556.35	987.29	551.01
15.982	0	0.03	0.02	0.02	3.25	0.03	0.03	5.91	0.74	0.02	88.17	61.99	0	98.61	0.05	97.74	0.02	0.08	0.74	0.02	0.04	0.01	0	0.02	0.34	0	0	1.68	0.58	15.73	0.01	98.19	0.05	0	0	30	2.57	0.69	-1.05	52.09	135.27	819.67	507.35	1028.31	731.69	854.21	557.38	989.37	552.09
16.015	0	0.03	0.02	0.02	3.24	0.03	0.03	5.27	0.68	0.02	89.46	59.9	0	98.76	0.07	97.48	0.02	0.08	0.68	0.02	0.03	0.01	0	0.02	0.29	0	0	0.8	0.85	13.03	0.02	80.68	0.04	0	0	30	2.36	0.11	-1.89	51.92	134.41	818.35	505.67	1031.17	734.5	854.54	556.73	988.83	551.12
16.049	0	0.03	0.02	0.03	3.36	0.03	0.03	6.02	0.42	0.03	87.96	62.45	0	98.73	0.1	98	0.03	0.1	0.77	0.01	0.02	0.01	0	0.01	0.33	0	0	0.42	1.66	15.85	0.06	79.5	0.03	0	1	36	-0.09	0.24	-1.48	51.57	139.95	817.53	503.27	1033.62	733.8	853.03	557.06	992.63	547.24
16.082	0	0.03	0.02	0.03	3.33	0.03	0.03	5.45	0.81	0.03	89.09	61.92	0	98.47	0.12	97.7	0.03	0.09	0.81	0.01	0.01	0.01	0	0.02	0.58	0	0	1.06	1.68	13.62	0.07	96.2	0.03	0.01	0	36	-2.57	1.17	-2.29	51.32	143.21	823.31	504.68	1031.67	725.81	852.39	556.47	995.23	546.27
16.116	0	0.03	0.02	0.03	3.5	0.03	0.03	5.88	1.12	0.05	88.23	66.57	0	98.4	0.17	97.71	0.05	0.09	1.12	0.01	0.01	0.01	0	0.02	1.38	0	0	3.13	4.2	15.5	0.13	97.76	0.03	0.01	0	36	2.17	-1.39	-3.02	51.56	137.72	824.61	507.44	1028.68	725.26	853.55	558.77	991	550.09
16.149	0	0.03	0.02	0.03	3.68	0.03	0.03	5.72	1.19	0.04	88.55	70.69	0	98.65	0.2	97.98	0.04	0.08	1.19	0.01	0.01	0.01	0	0.03	1.98	0	0	4.54	6.32	14.5	0.15	99.55	0.04	0.01	0	36	0.69	0.55	-0.57	51.38	135.67	825.22	510.08	1026.31	723.84	856.35	560.36	991.77	552.08
16.182	0	0.03	0.02	0.03	3.73	0.03	0.03	5.75	1.46	0.04	88.5	76.85	0	98.67	0.18	98.23	0.04	0.06	1.46	0.01	0.02	0.02	0	0.04	3.53	0	0	10.04	6.74	14.41	0.17	99.5	0.04	0	0	36	2.42	-0.49	-0.79	51.48	139.56	824.77	508.76	1027.04	723.4	854.31	561.19	993.48	550.85
16.216	0	0.04	0.02	0.04	3.82	0.03	0.03	5.7	1.34	0.04	88.61	74.02	0	98.69	0.21	97.76	0.04	0.07	1.34	0.01	0.02	0.02	0	0.04	6.6	0	0	7.73	8.6	14.61	0.25	94.61	0.03	0	0	36	5.59	-0.39	-2.21	51.6	139.58	825.87	507.76	1028.4	724.46	854.02	560.81	993.19	550.05
16.249	0	0.04	0.02	0.04	3.83	0.03	0.03	5.54	1.12	0.03	88.93	75.19	0	98.57	0.2	97.71	0.03	0.07	1.12	0.01	0.02	0.02	0	0.05	9.42	0	0	6.14	8.82	13.94	0.32	99.34	0.03	0.01	0	36	5.02	0.84	-2.22	51.56	137.59	825.93	507.21	1029.15	724.82	855.48	559.97	992.67	549.47
16.282	0	0.04	0.02	0.05	3.69	0.03	0.03	5.5	1.37	0.04	89	83.58	0	98.48	0.18	97.97	0.03	0.07	1.37	0.01	0.04	0.02	0	0.06	15.62	0	0	5.31	6.56	13.53	0.49	91.17	0.03	0.01	0	36	0.52	1.14	-2.54	51.25	135.51	826.4	507.5	1031.83	727.08	857.72	557.81	993.02	550.13
16.316	0	0.04	0.02	0.06	3.78	0.03	0.04	5.13	1.54	0.04	89.74	88.47	0	98.65	0.2	98.09	0.03	0.07	1.54	0.01	0.04	0.01	0	0.09	20.6	0	0	8.24	7.59	11.62	0.77	84.64	0.03	0.02	1	42	1.28	-0.56	-3.4	51.42	138.4	826.05	505.28	1034.22	726.96	856.27	557.1	994.44	549.1
16.349	0	0.04	0.02	0.06	3.77	0.03	0.04	5.06	1.86	0.04	89.87	88.66	0	98.77	0.18	98.45	0.03	0.07	1.86	0.01	0.04	0.01	0	0.1	20.48	0	0	15.39	6.85	10.96	0.86	88.63	0.03	0.01	0	42	1.6	0.09	-3.09	51.68	138.57	827.33	505.25	1033.79	725.56	856.97	556.96	995.26	548.18
16.382	0	0.04	0.02	0.06	3.78	0.03	0.04	4.74	2.69	0.05	90.52	86.98	0	98.17	0.15	98.4	0.03	0.08	2.69	0.01	0.05	0.01	0	0.15	18.04	0	0	18.56	7.06	9.36	0.98	94.3	0.03	0	0	42	1.82	2.08	-2.72	51.85	137.68	828.97	506.32	1033.16	724.22	858.35	557.04	995.82	549.3
16.416	0	0.05	0.02	0.05	3.78	0.03	0.03	4.4	2.08	0.03	91.21	87.33	0	98.29	0.16	98.19	0.02	0.08	2.08	0.01	0.03	0.01	0	0.23	16.54	0	0	19.17	7.4	7.67	1.14	97.23	0.03	0	0	36	2.77	1.73	-2.27	52.02	137.01	828.53	507.19	1031.65	723.37	858.11	556.46	995.06	552.42
16.449	0	0.04	0.02	0.05	3.71	0.03	0.03	4.37	2.1	0.04	91.26	80.32	0	98.65	0.19	97.69	0.03	0.08	2.1	0.02	0.04	0.01	0	0.23	13.14	0	0	12.37	7.32	7.98	1.04	93.9	0.03	0	0	36	0.91	0.55	-3.98	51.92	136.44	827.55	505.64	1033.36	724.27	857.05	557.09	993.25	548.95
16.483	0	0.03	0.02	0.04	3.82	0.03	0.03	4.28	1.16	0.03	91.44	76.46	0	98.23	0.16	98.26	0.03	0.08	1.16	0.01	0.03	0.01	0	0.34	9.73	0	0	4.44	7.89	6.91	1.41	95.81	0.03	0	0	36	0.62	1.93	-3.5	52.08	135.12	828.45	505.39	1034	723.54	858.99	555.47	994	549.87
16.516	0	0.03	0.02	0.04	3.81	0.03	0.03	4.16	0.89	0.02	91.67	74.32	0	98.49	0.17	98.48	0.02	0.05	0.89	0.01	0.02	0.01	0	0.44	8.08	0	0	4.34	7.44	6.03	1.72	99.41	0.03	0	0	36	-0.12	1.13	-3.54	52.35	137.51	829.14	505.46	1032.05	721.2	857.15	556.56	994.31	546.76
16.549	0	0.03	0.02	0.04	3.8	0.03	0.03	4.18	0.67	0.02	91.64	73.09	0	98.7	0.17	98.41	0.02	0.04	0.67	0.01	0.02	0	0	0.43	5.72	0	0	2.28	7.36	6.21	1.46	97.02	0.03	0	0	36	1.31	-0.35	-2.24	53.07	134.63	828.2	502.75	1032.38	721.43	859.64	552.79	994.05	545.32
16.583	0	0.03	0.02	0.03	3.76	0.02	0.03	4.25	0.42	0.02	91.5	72.36	0	98.58	0.14	98.51	0.02	0.04	0.42	0	0.01	0	0	0.42	3.32	0	0	1.19	6.8	6.55	1.12	38.67	0.03	0	0	36	-0.81	-0.8	-2.42	53.8	130.37	826.39	498.38	1031.94	718.42	860.62	548.81	990.67	539.68
16.616	0	0.03	0.02	0.03	3.63	0.02	0.03	4.22	0.35	0.02	91.56	69.42	0	98.16	0.14	98.35	0.02	0.04	0.35	0	0	0	0	0.38	2.11	0	0	1.05	5.19	6.53	0.87	2.27	0.03	0	0	36	0.66	2.12	-1.7	55.14	131.49	824.89	492.15	1033.24	715.52	860.68	543.01	991.92	534.99
16.649	0	0.03	0.02	0.03	3.64	0.02	0.03	4.37	0.27	0.01	91.26	69.37	0	98.38	0.12	98.63	0.01	0.04	0.27	0	0	0	0	0.24	0.84	0	0	0.2	4.88	7.15	0.53	23.62	0.03	0	0	36	0.33	1.48	-0.74	56.35	132.97	823.22	489.2	1030.83	711.16	858.81	539.57	991.59	532.53
16.683	0	0.03	0.02	0.03	3.57	0.02	0.03	4.35	0.17	0.01	91.31	67.55	0	98.29	0.11	98.65	0.01	0.04	0.17	0	0	0	0	0.12	0.39	0	0	0.11	3.81	7.01	0.29	9.01	0.02	0	0	36	2.99	1.75	-0.86	57.58	132.71	822.46	487.52	1027.92	708.63	856.92	536.35	989.57	532.13
16.716	0	0.03	0.02	0.03	3.66	0.02	0.02	4.37	0.11	0.01	91.27	69.16	0	97.62	0.14	99.03	0.01	0.07	0.1	0	0	0	0	0.11	0.21	0	0	0.05	4.35	6.68	0.2	8.99	0.02	0	0	36	2.58	3.43	-0.61	58.14	132.54	821.19	485.63	1025.23	704.98	855.31	533.7	987.81	530.26
16.75	0	0.03	0.02	0.03	3.61	0.02	0.02	4.33	0.08	0.01	91.34	68.27	0	97.77	0.14	98.85	0.01	0.08	0.05	0	0	0	0	0.08	0.11	0	0	0.03	4.02	6.64	0.07	4.14	0.01	0	0	36	5.31	3.1	-0.8	58.84	131.98	819.96	482.75	1023.73	702.36	854.06	532.37	985.94	527.25
16.783	0	0.03	0.02	0.03	3.69	0.02	0.02	4.02	0.08	0.01	91.97	70.32	0	97.03	0.15	98.46	0.01	0.13	0.04	0	0	0	0	0.08	0.08	0	0	0.02	5.6	5.09	0.04	12.55	0.01	0	0	36	8.07	4.57	-1.48	59.51	128.55	818.18	479.58	1022.41	700.53	853.68	531.03	982.03	523.79
16.816	0	0.03	0.02	0.03	3.71	0.02	0.03	3.85	0.07	0.01	92.3	70.79	0	98.55	0.16	98.29	0.01	0.16	0.03	0	0	0	0	0.07	0.06	0	0	0.03	6.06	4.16	0.02	6.68	0.01	0	0	36	10.06	0.9	-2.93	59.93	132.36	815.9	477.24	1022.22	699.38	848.85	528.95	981.14	524.8
16.85	0	0.03	0.02	0.03	3.71	0.02	0.03	3.6	0.06	0	92.58	71.35	0	97.94	0.22	97.68	0	0.16	0.02	0	0	0	0.02	0.06	0.06	0	0	0.08	7.01	3.05	0.01	13.96	0.01	0	0	36	9.6	2.7	-2.62	59.94	131.91	815.68	476.92	1021.37	698.44	848.89	528.06	980.75	524.29
16.883	0	0.03	0.02	0.03	3.67	0.02	0.03	3.49	0.06	0	92.66	70.62	0	97.84	0.21	97.5	0	0.18	0.02	0	0	0	0.04	0.06	0.04	0	0	0.14	6.74	2.44	0	12.99	0	0	0	36	11.06	2.92	-1.58	60.2	131.01	813.83	476.61	1018.23	698.3	847.94	527.57	978.88	523.3
16.916	0	0.03	0.02	0.03	3.51	0.02	0.03	3.3	0.07	0	92.98	67.87	0	98.33	0.25	96.36	0	0.18	0.02	0	0	0	0.09	0.07	0.07	0	0	0.22	6.27	2.13	0	13.26	0	0	0	36	9.91	1.63	-2.33	60.26	130.69	812.32	475.61	1016.38	696.27	845.66	526.82	976.25	521.58
16.95	0	0.03	0.02	0.03	3.4	0.02	0.03	3.09	0.05	0	93.2	66.03	0	97.94	0.26	95.46	0	0.16	0.02	0	0	0	0.15	0.05	0.08	0	0	0.2	6.15	1.44	0	10.02	0	0	0	36	10.33	2.7	-1.93	60.25	129.8	811.15	474.65	1015.5	696.02	845.5	525.5	975.23	521.1
16.983	0	0.03	0.02	0.03	3.13	0.02	0.03	2.8	0.07	0	93.74	61.39	0	97.44	0.21	93.13	0	0.11	0.02	0	0	0	0.18	0.07	0.11	0	0	0.16	5.97	1.44	0	15.38	0	0	0	36	11.13	3.8	-2.12	60.38	128.94	810.75	474.04	1013.79	694.93	844.79	525.75	973.55	518.76
17.016	0	0.03	0.02	0.03	2.9	0.02	0.03	2.58	0.08	0	94.2	56.14	0	98.2	0.21	91.25	0	0.1	0.03	0	0	0	0.47	0.08	0.18	0	0	0.19	5.15	1.33	0	10.7	0	0	0	36	9.78	2.01	-2.99	60.44	130.14	809.44	473.44	1013.64	694.12	842.51	525.25	972.49	518.9
17.05	0	0.03	0.02	0.03	2.99	0.02	0.03	2.69	0.09	0	94.02	57.35	0	97.94	0.26	92.54	0	0.11	0.03	0	0	0	0.47	0.09	0.2	0	0	0.18	4.47	1.01	0	72.32	0	0	0	36	10.41	2.7	-2.43	60.52	125.41	808.49	472.65	1012.22	694.22	844.39	523.85	969.65	517.73
17.083	0	0.03	0.02	0.03	3.18	0.02	0.03	2.93	0.1	0	93.65	60.44	0	97.88	0.33	94.66	0	0.1	0.02	0	0	0	0.25	0.1	0.21	0	0	0.2	3.94	0.93	0	79.46	0	0	0	36	12.21	2.85	-1.37	60.56	127.7	807.76	471.45	1011.25	691.98	843.49	525.26	970.84	515.88
17.117	0	0.03	0.02	0.03	3.35	0.02	0.03	3.05	0.13	0	93.3	64.05	0	98.51	0.31	95.96	0	0.09	0.01	0	0	0	0.21	0.13	0.19	0	0	0.26	4.56	0.65	0	76.5	0	0	0	36	14.37	1.03	-1.45	60.81	128.75	807.59	471.37	1010.02	691.81	842.07	524.51	970.59	516.78
17.15	0	0.03	0.02	0.03	3.38	0.02	0.03	3.12	0.2	0	93.23	64.14	0	97.94	0.37	96.6	0	0.08	0.01	0	0	0	0.11	0.2	0.19	0	0	0.25	3.97	0.48	0	80.1	0	0	0	36	14.37	2.69	-1.69	60.74	128.42	806.49	470.21	1011.29	692.79	842.2	525.25	970.22	515.22
17.183	0	0.03	0.02	0.03	3.39	0.02	0.03	3.16	0.24	0	93.22	63.88	0	98.76	0.39	96.87	0	0.09	0.01	0	0	0	0.1	0.24	0.17	0	0	0.38	3.56	0.48	0	60.92	0	0	0	36	15.62	0.1	-1.99	60.87	124.87	809.14	472.39	1010.16	692.45	844.37	524.95	969.04	517.71
17.217	0	0.03	0.02	0.03	3.39	0.02	0.03	3.22	0.5	0	93.22	62.81	0	97.25	0.5	97.38	0	0.1	0.02	0	0	0	0.06	0.56	0.25	0	0	0.88	2.48	0.31	0	71.44	0	0	0	36	15.27	4.17	-1.08	60.83	130.21	807.98	471.73	1009.83	690.66	841.9	526.32	971.76	516.8
17.25	0	0.03	0.02	0.03	3.38	0.02	0.03	3.23	0.6	0	93.23	62.33	0	98.44	0.6	97.48	0	0.09	0.02	0	0	0	0.04	0.62	0.25	0	0	1.24	2.12	0.25	0	68.14	0	0	0	36	13.09	1.28	-1.29	60.81	125.22	809.25	473.15	1008.71	689.76	844.26	525.75	969.18	517.2
17.283	0	0.03	0.02	0.03	3.37	0.02	0.03	3.27	0.65	0	93.25	63.81	0	98.57	0.65	97.74	0	0.11	0.02	0	0	0	0.02	0.83	0.24	0	0	2.65	1.41	0.2	0	63.22	0	0	0	36	15.05	-0.82	-0.93	60.9	128.52	808.36	471.85	1009.47	690.46	842.79	525.44	971.04	517.12
17.317	0	0.03	0.02	0.02	3.32	0.02	0.03	3.25	0.6	0.01	93.35	64.46	0	98.69	0.6	97.67	0	0.12	0.02	0	0.01	0	0.02	1.02	0.21	0	0	3.08	0.82	0.17	0	66.67	0	0	0	36	12.47	-0.4	-1.42	60.59	124.16	809.91	472.96	1008.84	689.17	845.04	524.89	968.93	516.83
17.35	0	0.03	0.02	0.02	3.21	0.02	0.03	3.11	0.57	0.01	93.58	62.36	0	98.61	0.57	96.61	0	0.14	0.04	0	0.01	0	0.01	0.96	0.27	0	0	3.01	0.8	0.17	0	35.4	0	0	0	36	10.66	0.69	-0.59	59.98	126.61	807.49	470.41	1010.41	689.64	844.2	523.6	970.49	514.64
17.383	0	0.03	0.02	0.02	3.22	0.02	0.03	3.12	0.55	0.01	93.56	60.44	0	98.52	0.55	96.53	0	0.26	0.05	0	0.01	0	0.01	1.06	0.32	0	0	2.07	0.82	0.2	0	10.75	0	0	0	36	13.27	1.01	1	59.83	124.92	807.37	469.82	1011.55	691.85	846.98	521.43	971.82	516.99
17.417	0	0.03	0.02	0.02	3.23	0.02	0.03	3.14	0.41	0.01	93.53	59.21	0	98.66	0.41	96.68	0	0.39	0.04	0	0.01	0	0.01	1.29	0.48	0	0	1.06	0.8	0.18	0	14.75	0	0	0	36	10.59	-0.49	0.71	59.58	123.32	807.11	467.58	1014.24	692.21	848.73	519.92	971.9	513.89
17.45	0	0.03	0.02	0.03	3.09	0.02	0.03	2.97	0.37	0.01	93.81	56.39	0	98.32	0.37	95.16	0	0.55	0.04	0	0.01	0	0	1.23	0.92	0	0	1.38	0.82	0.22	0	23.78	0	0	0	36	14.04	-1.64	2.22	59.76	123.13	806.94	465.91	1015.76	693.29	850.87	518.41	973.95	514.83
17.484	0	0.03	0.02	0.03	2.76	0.02	0.03	2.57	0.36	0.01	94.49	49.02	0	98.41	0.36	91.68	0	0.44	0.02	0	0.01	0	0	1.17	0.91	0	0	0.65	0.86	0.23	0	66.3	0	0	0	36	14.18	-1.38	0.44	60.06	128.8	806.38	465.97	1014.51	692.05	845.49	520.28	974.1	513.4
17.517	0	0.03	0.02	0.03	2.43	0.02	0.03	2.18	0.55	0.01	95.15	40.44	0	98.31	0.55	87.5	0	0.42	0.03	0	0.01	0	0	0.9	0.82	0	0	0.57	1.01	0.25	0	48.64	0	0	0	36	13.13	-1.68	-0.36	60.2	128.42	806.17	467.08	1012.92	690.71	844.1	522.82	972.1	512.47
17.55	0	0.03	0.03	0.03	1.94	0.02	0.04	1.66	0.97	0.01	96.11	27.38	0	98.75	1.21	80.22	0	0.3	0.04	0	0.01	0	0	0.97	0.91	0	0	0.65	0.97	0.26	0	1.95	0	0	0	36	14.21	0.14	-2.07	60.54	131.71	810.53	468.17	1016.21	690.53	844.69	525.71	975.7	512.13
17.584	0	0.05	0.04	0.03	1.02	0.02	0.06	0.74	1.04	0.01	97.96	6.92	0	97.2	2.04	59.82	0	0.21	0.03	0	0.01	0	0	1.04	1.18	0	0	0.45	1.1	0.28	0	2.39	0	0	0	36	16.04	4.27	0.39	61.51	125.63	812.05	468.23	1017.02	690.51	851.32	523.93	976.59	514.4
17.617	0	0.06	0.07	0.02	0.6	0.02	0.08	0.38	1.31	0.01	98.79	1.77	0	95.92	3.97	42.06	0	0.14	0.05	0	0.01	0	0	1.31	1.2	0	0	0.55	1.21	0.3	0	0.76	0	0	0	36	16.51	6.21	1.74	62.44	117.7	815.94	468.24	1017.23	686.59	858.62	522.75	976	514.03
17.65	0	0.09	0.13	0.02	0.3	0.02	0.15	0.16	1.33	0.01	99.41	0.33	0	92.09	7.41	17.12	0.01	0.07	0.04	0	0.01	0	0	1.33	1.32	0	0	1.18	1.33	0.33	0	0.34	0	0	0	36	13.05	9.73	2.97	63.75	105.64	819.89	468.68	1017.42	684.14	867.61	518.07	973.18	514.19
17.684	0	0.1	0.17	0.02	0.26	0.02	0.26	0.13	1.9	0.01	99.48	0.33	0	80.32	15.21	5.78	0.01	0.04	0.04	0	0.01	0	0	1.9	1.13	0	0.01	1.5	1.12	0.34	0	0.22	0	0	0	36	9.86	14.97	5.28	64.28	97.68	823.96	468.66	1018.54	680.93	875.95	514.42	973.63	514.33
17.717	0	0.08	0.18	0.02	0.34	0.02	0.43	0.18	2.1	0.02	99.14	0.57	0	42.42	25.62	2.94	0.02	0.03	0.05	0	0.01	0	0	2.1	0.45	0	0.01	0.84	1.17	0.43	0	0.67	0	0	0	36	8.65	23.53	7.14	64.41	90.48	828.11	468.38	1020.18	677.52	883.94	513.31	974.42	513.68
17.751	0	0.07	0.19	0.01	0.42	0.02	0.63	0.24	2.07	0.03	98.74	1	0	23.76	33.61	1.37	0.03	0.04	0.04	0	0.01	0	0.01	2.07	0.36	0	0.03	0.36	1.1	0.6	0	0.43	0	0	0	36	10.84	27.83	8.51	64.94	91.02	825.43	471.18	1016.81	679.7	882.06	516.39	973.07	518.25
17.784	0	0.08	0.19	0.01	0.4	0.02	0.62	0.23	2.18	0.06	98.77	0.94	0	24.22	32.69	0.59	0.06	0.04	0.04	0	0.01	0	0.01	2.18	0.29	0	0.04	0.48	1.25	0.84	0	0.35	0	0	0	36	10.82	27.7	7.11	65.22	90.63	827.09	471.49	1017.36	678.49	882.21	517.73	972.83	516.71
17.817	0	0.09	0.19	0.02	0.29	0.02	0.43	0.16	2.51	0.06	99.14	0.53	0	3.51	24.08	0.32	0.06	0.06	0.04	0	0.01	0	0.01	2.51	0.24	0	0.05	0.32	0.95	0.79	0	1.12	0	0.01	0	36	7.2	38.57	11.55	63.9	78.84	825.99	471.07	1019.6	681.39	892.34	515.95	971.15	518.33
17.851	0	0.09	0.19	0.02	0.26	0.02	0.39	0.14	3.45	0.11	99.22	0.44	0	9.07	20.62	0.24	0.11	0.07	0.04	0	0.02	0	0.01	3.45	0.22	0	0.06	0.72	0.87	0.96	0	2.42	0	0.02	0	36	6.55	33.53	10.72	64.84	81.24	826.04	471.75	1019.91	682.65	890.29	515.77	971.48	518.56
17.884	0	0.11	0.19	0.02	0.2	0.02	0.29	0.1	4.9	0.18	99.41	0.33	0	4.64	12.69	0.2	0.18	0.15	0.08	0	0.04	0.01	0.02	4.9	0.23	0	0.06	0.72	0.79	0.98	0	0.67	0	0.03	0	36	2.67	37.12	12.99	64.21	75.36	830.44	472.9	1020.24	680.48	897.35	511.36	972.1	520.87
17.917	0	0.12	0.19	0.02	0.17	0.02	0.23	0.08	4.92	0.19	99.53	0.33	0	1.2	7.6	0.22	0.19	0.26	0.07	0	0.09	0.01	0.02	4.92	0.17	0	0.05	0.47	0.66	0.84	0	0.04	0	0.04	0	36	-0.35	44.04	11.97	62.86	74.56	828.01	476.03	1016.54	681.53	894.91	513.47	968.83	523.25
17.951	0	0.12	0.19	0.02	0.16	0.02	0.23	0.07	5.18	0.4	99.55	0.33	0	0.21	5.18	0.3	0.4	0.49	0.12	0	0.25	0.04	0.02	6.16	0.14	0	0.04	0.5	0.5	0.85	0	0.25	0	0.06	0	36	-3.3	52.93	16.23	60.63	64.2	827.27	474.07	1018.95	680.25	904.99	512.62	968.52	521.88
17.984	0	0.12	0.19	0.02	0.16	0.02	0.24	0.08	5.2	0.61	99.52	0.33	0	22.82	5.2	0.42	0.4	0.92	0.17	0	0.61	0.19	0.04	7.37	0.27	0	0.08	0.97	0.53	0.85	0	3.55	0.01	0.08	0	36	-11.3	28.09	21.63	63.18	77.42	829.39	474.73	1020.77	677.63	902.65	503.76	975.76	529.23
18.017	0	0.13	0.19	0.02	0.17	0.02	0.35	0.08	5.76	1.31	99.3	0.33	0	9.45	5.76	0.64	0.51	1.25	0.18	0	1.31	0.36	0.05	14.29	0.43	0	0.13	2.28	0.41	0.71	0	5.53	0.01	0.1	0	36	-8.48	33.3	11.14	66.89	87.23	828.47	473.48	1023.58	680.05	893.25	503.42	975.42	532.69
18.051
18.084
18.118
18.151
18.184
18.218
18.251
18.284
18.318
18.351
18.384
18.418
18.451
18.485
18.518
18.551
18.585	0	0.05	0.02	0.05	4.16	0.02	0.03	2.55	0.13	0.03	91.69	82.78	0	95.52	2.34	89	0.01	0.16	0.13	0	0.03	0.07	0.28	0.11	0.02	0.02	0	0.18	23.87	1.09	0	69.7	0	0.02	0	36	13.36	6.7	-1.62	61.71	131.01	811.71	475.69	1009.85	690.53	842.8	527.92	973.56	519.85
18.618	0	0.05	0.02	0.05	4.74	0.02	0.03	3.09	0.12	0.03	90.52	88.28	0	95.88	1.06	93.9	0.02	0.25	0.12	0.01	0.03	0.06	0.09	0.1	0.07	0.01	0	0.48	24.56	2.06	0	82.46	0	0.02	0	36	14.31	6.27	-1.35	61.73	130.41	811.82	477.47	1007.38	690.17	842.14	528.09	972.41	522.18
18.651	0	0.03	0.02	0.03	3.69	0.02	0.03	3.2	0.09	0.02	92.62	71.32	0	97.46	1.03	95.07	0.01	0.25	0.09	0.01	0.02	0.03	0.4	0.06	0.07	0.01	0	0.92	9.6	1.8	0	59.57	0	0.02	0	36	10.88	3.76	-1.89	61.57	123.29	811.41	478	1004.25	687.39	843.49	526.59	966.66	521.17
18.685	0	0.03	0.02	0.03	3.11	0.02	0.03	2.81	0.07	0.01	93.77	59.27	0	97.25	0.86	92.5	0.01	0.17	0.07	0	0.01	0.02	0.36	0.05	0.07	0	0	1.92	5.5	1.46	0	47.54	0	0.02	0	36	11.52	4.17	-1.96	61.22	125.91	810.62	477.1	1004.25	686.14	841.84	529.17	967.31	518.65
18.718	0	0.03	0.02	0.03	3.19	0.02	0.03	2.99	0.06	0.01	93.61	60.4	0	96	1.08	94.03	0.01	0.15	0.06	0	0.01	0.02	0.26	0.06	0.07	0	0	4.56	3.92	1.24	0	60.48	0	0.02	0	36	11.63	6.11	-1.94	61.05	124.93	810.29	477.93	1003.78	686.7	842.02	530.26	966.47	519.24
18.752	0	0.03	0.02	0.03	3.33	0.02	0.03	3.17	0.07	0.01	93.35	69.26	0	96.12	1.04	95.81	0.01	0.15	0.05	0	0.01	0.02	0.21	0.07	0.08	0	0	7.64	3.16	0.91	0	53.3	0	0.01	0	36	13.15	5.95	-2.35	61.05	124.79	810.58	478.66	1002.58	686.45	841.24	530.8	965.56	520.03
18.785	0	0.03	0.02	0.03	3.17	0.02	0.03	3.03	0.08	0.01	93.66	71.83	0	95.39	1.26	94.51	0.01	0.11	0.08	0	0.01	0.02	0.23	0.08	0.09	0	0	10.48	2.55	0.93	0	52.18	0	0.01	0	36	11.36	6.85	-2.54	60.98	125.38	809.41	477.8	1001.41	684.75	839.65	530.25	964.45	518.22
18.818	0	0.03	0.02	0.03	2.97	0.02	0.03	2.78	0.11	0.02	94.07	72.89	0	95.51	1.32	92.49	0.02	0.09	0.11	0	0.01	0.04	0.3	0.07	0.1	0	0	13.15	2.41	0.81	0	22.97	0	0.02	0	36	12.38	6.71	-2.92	61.03	127.14	808.49	477.36	1001.24	685.89	837.73	529.53	964.4	518.54
18.852	0	0.04	0.02	0.03	2.96	0.02	0.03	2.8	0.14	0.02	94.07	89.99	0	95.53	1.48	92.53	0.02	0.09	0.14	0	0.01	0.04	0.32	0.08	0.16	0	0	28.13	2.03	0.77	0	39.65	0	0.02	0	36	12.1	6.69	-1.96	61.03	125.48	808.35	477.93	1000.43	685.6	839.02	529.24	964.13	519.58
18.885	0	0.06	0.02	0.03	2.91	0.02	0.03	2.75	0.24	0.02	94.18	97.48	0	96.09	1.95	91.59	0.02	0.08	0.24	0	0.01	0.06	0.47	0.08	0.18	0	0	47.22	1.91	0.8	0	44.31	0	0.02	0	36	12.74	5.99	-2.97	61.09	126.43	808.61	478.27	999.4	684.88	837.19	529.79	963.17	519.26
18.918	0	0.07	0.02	0.02	2.91	0.02	0.03	2.77	0.27	0.03	94.18	99.32	-0.61	95.71	2.55	91.25	0.03	0.07	0.27	0	0.01	0.07	0.35	0.09	0.3	0	0	64.15	1.5	0.74	0	44.57	0	0.03	0	36	11.76	6.48	-2.16	61.08	126.19	807.98	478.11	998.23	683.58	837.17	529.04	962.98	519.2
18.952	0	0.08	0.02	0.02	3.11	0.02	0.03	3.02	0.28	0.02	93.77	99.8	-3.78	95.63	2.9	93.14	0.02	0.09	0.28	0	0.02	0.04	0.49	0.1	0.55	0	0.01	77.35	1.18	0.62	0	84.88	0	0.06	0	36	10.56	6.57	-0.6	60.95	125.82	806.99	478.22	998.01	683.47	838.27	529.07	963.75	519.87
18.985	0	0.09	0.02	0.02	3.02	0.02	0.03	2.92	0.25	0.02	93.96	99.84	-4.48	97.48	2.29	92.94	0.02	0.1	0.25	0	0.02	0.03	0.85	0.13	0.89	0	0.01	80.58	0.89	0.55	0	30.79	0	0.09	0	36	9.69	3.73	0.16	60.86	127.94	806.06	478.13	997.24	683.63	836.93	527.17	964.72	521.05
19.018	0	0.1	0.02	0.02	2.82	0.02	0.03	2.69	0.18	0.02	94.35	99.87	-5.53	97.65	2.2	91.09	0.02	0.1	0.18	0	0.02	0.02	1.29	0.17	1.49	0	0.02	84.45	0.69	0.47	0	38.61	0	0.14	0	36	9.04	3.37	0.35	60.76	127.31	806.05	478.01	997.47	683.49	837.55	527.13	964.69	520.75
19.052	0	0.1	0.02	0.03	2.93	0.02	0.03	2.81	0.19	0.02	94.14	99.88	-5.59	97.82	1.93	92.54	0.02	0.12	0.14	0	0.02	0.02	1.5	0.19	2.21	0	0.02	84.18	0.56	0.4	0	44.62	0	0.22	0	36	11.1	2.97	0.04	60.93	126.04	805.86	477.45	997.9	684.26	838.02	527.62	963.85	520.34
19.085	0	0.09	0.02	0.03	2.99	0.02	0.03	2.88	0.18	0.02	94.03	99.87	-5.26	98.01	1.62	93.49	0.02	0.14	0.13	0	0.01	0.02	1.68	0.18	3.06	0	0.02	82.16	0.46	0.35	0.01	49.79	0	0.34	0	36	12.65	2.51	-0.83	61.05	125.42	805.64	476.82	998.15	684.98	837.53	527.75	962.68	519.58
19.119	0	0.1	0.02	0.03	2.85	0.02	0.03	2.73	0.19	0.02	94.3	99.9	-6.07	98.26	1	92.83	0.02	0.13	0.15	0	0.01	0.01	2.23	0.19	3.46	0	0.02	85.96	0.23	0.27	0.01	8.55	0	0.38	0	36	12.06	1.83	-0.62	61.1	126.38	806.15	475.81	998.04	683.27	837.39	525.81	963.58	518.83
19.152	0	0.1	0.02	0.03	2.85	0.02	0.03	2.73	0.23	0.02	94.3	99.89	-6.02	98.34	0.71	93.13	0.02	0.14	0.14	0	0.01	0.01	2.53	0.23	4.31	0	0.02	85.15	0.2	0.25	0.01	16.54	0	0.44	0	36	9.91	1.6	-0.34	61.09	125.51	806.39	474.45	998.67	681.63	838.54	524.19	963.84	516.96
19.185	0	0.1	0.02	0.03	2.85	0.02	0.03	2.72	0.22	0.02	94.31	99.9	-5.96	98.07	0.47	93.29	0.02	0.15	0.19	0	0.01	0.01	3.27	0.22	3.94	0	0.02	85.55	0.22	0.26	0.01	26.59	0	0.39	0	36	9.9	2.35	-0.59	61.16	125.17	807.22	474.54	999.58	681.96	839.36	524.3	964.32	516.91
19.219	0	0.1	0.02	0.03	2.8	0.02	0.03	2.66	0.26	0.02	94.41	99.9	-5.79	97.57	0.37	92.9	0.02	0.13	0.26	0	0.01	0.01	3.7	0.23	2.75	0	0.02	86.25	0.19	0.24	0.02	36.79	0	0.31	0	36	10.99	3.54	-0.46	61.18	126.03	807.69	474.65	1000.78	682.6	839.94	525.59	965.69	517.15
19.252	0	0.1	0.02	0.03	2.59	0.02	0.03	2.42	0.27	0.02	94.82	99.85	-5.06	97.26	0.37	90.54	0.02	0.09	0.27	0	0.01	0.02	3.77	0.19	2.05	0	0.02	83.85	0.18	0.25	0.02	60.83	0	0.3	0	36	10.42	4.16	-0.33	61.14	126.15	807.97	474.98	1001.23	682.69	840.4	526.21	966.23	517.23
19.285	0	0.1	0.02	0.03	2.5	0.02	0.03	2.32	0.23	0.02	95	99.82	-4.73	97.7	0.47	89.42	0.02	0.09	0.23	0	0.01	0.02	4.32	0.19	1.74	0	0.02	82.5	0.15	0.24	0.02	46.63	0	0.28	0	36	13.42	3.26	-1.3	61.34	130.87	809.09	475.43	1001.08	682.36	837.5	527.58	968.01	517.84
19.319	0	0.11	0.02	0.03	2.33	0.02	0.03	2.11	0.22	0.02	95.35	99.82	-5.3	97.8	0.42	87.24	0.02	0.1	0.16	0	0.01	0.02	4.2	0.22	1.6	0	0.02	85.04	0.11	0.2	0.02	14.7	0	0.2	0	36	10.36	3.02	-1.3	61.13	130.37	810.75	476.4	1001.11	681.45	838.53	526.01	968.68	518.44
19.352	0	0.12	0.02	0.03	2.22	0.02	0.03	1.99	0.22	0.02	95.56	99.87	-6.5	96.43	0.38	85.87	0.02	0.09	0.08	0	0.01	0.01	3.11	0.22	1.67	0	0.02	90.09	0.09	0.17	0.02	51.93	0	0.15	0	36	8.19	5.51	-1.09	60.87	130.16	810.94	478.79	1000.23	681.5	838.59	528.41	968.46	519.76
19.385	0	0.12	0.02	0.03	2.16	0.02	0.03	1.92	0.25	0.01	95.69	99.85	-6.54	97.7	0.54	84.83	0.01	0.08	0.07	0	0	0.01	2.87	0.25	1.9	0	0.01	89.81	0.08	0.16	0.02	5.56	0	0.16	0	36	9.88	3.26	-1.31	60.46	132.66	812.7	480.8	998.88	680.71	837.19	529.37	969.65	522.12
19.419	0	0.12	0.02	0.03	2.04	0.02	0.03	1.79	0.27	0.01	95.92	99.77	-5.54	94.68	0.6	83.14	0.01	0.05	0.07	0	0	0.01	1.87	0.27	1.57	0	0.01	85.69	0.06	0.16	0.03	15.34	0	0.12	0	36	8.23	7.6	-2.06	59.53	127.92	816.49	486.38	997.78	680.17	840.43	534.99	967.94	524.78
19.452	0	0.08	0.02	0.03	2.16	0.02	0.03	1.93	0.31	0.01	95.68	99.06	-1.11	95.48	0.63	84.87	0.01	0.04	0.07	0	0	0	1	0.31	1.44	0	0.01	66.44	0.06	0.18	0.02	43.74	0	0.09	0	36	0.14	6.74	-2.6	58.03	126.89	820.69	494.72	993.73	677.46	840.4	538.52	967.06	530.92
19.486	0	0.03	0.02	0.02	2.46	0.02	0.03	2.27	0.31	0.01	95.08	62.09	0	91.51	0.8	88.74	0.01	0.04	0.06	0	0	0	0.33	0.31	1.52	0	0	10.73	0.04	0.17	0.02	59.25	0	0.04	0	36	2.72	10.11	-1.07	56.39	126.63	821.88	500.2	991.51	679.54	841.58	543.74	968	536.44
19.519	0	0.03	0.02	0.03	2.96	0.02	0.03	2.86	0.29	0.01	94.09	75.66	0	91.22	1.1	94.09	0.01	0.04	0.1	0	0	0	0.18	0.29	2.05	0	0	13.35	0.04	0.17	0.03	91.17	0	0.03	0	36	-6.02	10.3	-2.11	55.55	126.22	821.33	503.21	991.29	681.31	840.44	545.6	966.34	536.61
19.552	0	0.03	0.02	0.03	3.12	0.02	0.03	3.06	0.36	0.01	93.76	75.26	0	91.46	0.76	96.11	0.01	0.03	0.14	0	0	0	0.08	0.36	2.29	0	0	11.07	0.04	0.15	0.03	79.72	0	0.02	0	36	-5.57	10.15	-1.29	55.39	130.79	817.69	503.38	994.61	689.19	838.65	546.2	969.27	539.46
19.586	0	0.03	0.02	0.03	3.28	0.02	0.03	3.26	0.41	0.01	93.44	81.31	0	95.6	0.69	97.74	0.01	0.03	0.33	0	0.01	0.01	0.06	0.41	2.7	0	0	13.89	0.04	0.16	0.03	35.75	0	0.02	0	36	-2.92	6.61	-0.88	55.65	132.33	811.91	499.02	998.42	695.84	837.25	544.88	969.37	537.44
19.619	0	0.04	0.02	0.03	3.36	0.02	0.03	3.36	0.57	0.01	93.28	93.9	0	96.36	0.57	98.6	0	0.05	0.57	0	0.01	0.02	0.04	0.48	3.47	0	0	28.76	0.04	0.14	0.03	15.96	0	0.02	0	36	-2.26	5.63	-0.91	56.58	134.52	808.18	495.07	1001.02	698.98	835.51	542.62	969.8	534.74
19.652	0	0.04	0.02	0.03	3.35	0.03	0.03	3.34	0.77	0.01	93.29	92.35	0	96.9	0.36	98.72	0	0.05	0.77	0	0.01	0.02	0.03	0.58	3.84	0	0	25.62	0.04	0.14	0.04	7.67	0	0.01	0	36	-0.05	4.78	-1.49	57.35	133.21	806.06	491.77	1003.75	702.26	835.9	540.75	968.84	532.46
19.686	0	0.04	0.02	0.03	3.32	0.03	0.03	3.3	0.96	0.01	93.36	94.46	0	97.5	0.22	98.53	0	0.08	0.96	0	0.01	0.02	0.04	0.57	4.73	0	0	30.09	0.04	0.13	0.04	16.61	0	0.02	0	36	2.99	3.68	-0.9	57.86	129.21	805.53	489.68	1004.51	702.78	838.63	539.03	967.63	531.72
19.719	0	0.04	0.02	0.03	3.22	0.03	0.03	3.18	0.73	0	93.55	95.37	0	97.97	0.18	97.62	0	0.09	0.73	0	0	0.01	0.05	0.55	5.48	0	0	33.37	0.06	0.13	0.05	39.65	0	0.03	0	36	6.03	2.61	-1.14	58.46	131.34	804.3	487.95	1004.43	703.27	836.6	538.06	967.76	531.17
19.753	0	0.06	0.02	0.03	3.01	0.03	0.03	2.92	0.69	0	93.97	98.39	0	97.52	0.15	95.57	0	0.09	0.69	0	0	0	0.17	0.77	6.74	0	0	48.92	0.06	0.12	0.05	50.15	0	0.08	0	36	8.71	3.65	-0.73	58.71	133.47	803.68	486.22	1006.12	704.19	836.49	538.07	969.75	530.66
19.786	0	0.08	0.02	0.03	2.56	0.03	0.03	2.39	0.92	0	94.87	99.11	-1.24	97.97	0.11	90.61	0	0.09	0.92	0	0	0	0.34	0.92	8.46	0	0	61.33	0.06	0.11	0.06	50.78	0.01	0.13	0	36	5.04	2.61	-1.07	58.87	130.49	804.93	487.55	1006.17	704.3	838.26	536.9	968.63	531.1
19.819	0	0.07	0.02	0.03	2.32	0.03	0.04	2.1	1.03	0.01	95.36	98.29	-0.15	98.18	0.1	87.47	0	0.13	1.03	0	0.01	0	0.61	1.02	8.83	0	0.01	56.26	0.09	0.12	0.06	26.56	0.01	0.19	0	36	3.05	2.06	-1.3	58.97	129.47	803.34	484.87	1008.46	705.52	838.93	534.94	968.22	528.19
19.853	0	0.1	0.03	0.03	1.74	0.03	0.04	1.47	1.41	0.01	96.52	98.08	-1.75	98.21	0.11	78.7	0	0.12	1.41	0	0.01	0	1.2	1.19	9.02	0	0.01	63.58	0.12	0.13	0.08	11.05	0.01	0.3	0	36	5.38	1.99	-0.78	59.49	129.72	803.94	484.64	1007.74	704.56	839.22	534.2	968.84	529.06
19.886	0	0.12	0.03	0.03	1.37	0.03	0.05	1.09	1.44	0.01	97.25	98.06	-3.43	98.28	0.12	71.47	0	0.11	1.44	0	0.01	0	2.5	1.2	9.32	0	0.01	70.65	0.13	0.12	0.08	7.92	0.01	0.53	0	36	4.91	1.78	-0.38	59.77	128.5	802.66	482.05	1008.59	704.22	840.02	531.85	968.42	526.88
19.919	0	0.11	0.03	0.03	1.41	0.03	0.05	1.13	1.15	0.01	97.18	96.33	-1.73	97.8	0.13	72.3	0	0.1	1.15	0	0.01	0	3.42	1.15	10.36	0	0.01	61.69	0.13	0.12	0.09	42.56	0.01	0.85	0	36	6.68	3.02	-0.21	59.89	125.53	803.71	481	1010.33	704.07	843.16	532.37	968.51	525.79
19.953	0	0.14	0.03	0.04	1.56	0.03	0.05	1.28	1.39	0.01	96.88	99.39	-6.88	97.68	0.16	75.28	0	0.11	1.39	0	0.01	0	6.31	1.06	13.66	0	0.02	81.48	0.19	0.1	0.13	15.89	0.02	1.14	0	36	5.08	3.29	0.03	60.04	126.58	803.7	479.01	1011.13	702.91	843.22	529.1	969.7	524.26
19.986	0	0.12	0.03	0.04	1.64	0.03	0.05	1.36	0.85	0.01	96.72	99.04	-6.15	97.03	0.15	76.82	0	0.09	0.85	0	0.01	0	9.13	0.98	16.8	0	0.02	74.18	0.22	0.12	0.15	17.09	0.02	1.09	0	36	4.35	4.57	0.14	60.23	122.89	804.16	477.71	1012.56	702.57	846.18	528.14	968.95	522.53
20.019	0	0.09	0.03	0.05	1.73	0.02	0.05	1.45	0.6	0.01	96.54	94.82	-1.97	97.74	0.15	78.35	0	0.09	0.6	0	0.01	0	7.44	0.91	21.21	0	0.02	51.16	0.37	0.16	0.19	34.52	0.03	0.99	0	36	5.91	3.17	0.59	60.6	126.42	804.62	477.1	1012.21	701.24	844.82	527.22	971.17	522.98
20.053	0	0.06	0.03	0.05	1.95	0.02	0.05	1.68	0.42	0.01	96.09	82.91	0	97.56	0.12	81.97	0	0.11	0.42	0	0.01	0	5.51	0.7	22.15	0	0.01	31.01	0.56	0.2	0.23	76.86	0.03	0.98	0	36	7.25	3.56	1.51	60.74	124.82	804.09	475.89	1013.05	700.8	846.73	528.22	971.39	521.87
20.086	0	0.05	0.03	0.06	1.83	0.02	0.05	1.54	0.2	0	96.35	70.72	0	97.34	0.13	79.86	0	0.08	0.2	0	0	0	4.74	0.67	24.45	0	0.01	9.11	0.67	0.22	0.24	59.88	0.03	1.05	0	36	10.01	4	0.38	60.94	124.28	805.3	474.32	1014.8	701.3	847.42	527.4	971.51	520.65
20.12	0	0.04	0.03	0.07	1.98	0.02	0.06	1.69	0.18	0	96.05	80.68	0	96.78	0.11	81.92	0	0.07	0.18	0	0	0.01	3.18	0.55	29.2	0	0.01	3.41	1.3	0.36	0.28	55.61	0.03	1.02	0	36	7.3	4.98	-0.24	60.93	124.02	806.28	474.12	1015.77	700.72	847.95	526.34	971.78	519.45
20.153	0	0.04	0.03	0.06	1.9	0.02	0.06	1.61	0.18	0.01	96.2	75.53	0	97.38	0.11	80.84	0	0.06	0.18	0	0.01	0	2.21	0.57	26.52	0	0	2.92	1.18	0.31	0.24	31.39	0.02	0.83	0	36	6.99	3.93	-0.3	61.16	126.27	806.08	473.68	1015.64	700.45	846.53	525.24	972.66	519.4
20.186	0	0.04	0.03	0.05	1.92	0.02	0.05	1.62	0.13	0.01	96.17	61.29	0	97.93	0.11	81.04	0	0.05	0.13	0	0.01	0	0.95	0.63	18.01	0	0	0.91	1.22	0.25	0.15	52.82	0.02	0.43	0	36	9.51	2.7	-0.21	61.57	124.04	807.09	473.41	1015.98	699.67	848.46	526.63	972.27	518.97
20.22	0	0.04	0.03	0.03	1.9	0.02	0.04	1.6	0.09	0.01	96.19	42.01	0	98.09	0.09	80.76	0	0.04	0.09	0	0.01	0.01	0.25	0.7	8.56	0	0	0.15	1.45	0.22	0.09	39.45	0.01	0.16	0	36	8.57	2.31	0.19	61.9	122.71	808.39	472.61	1016.65	698.13	850.47	524.86	973	518.19
20.253	0	0.04	0.03	0.03	1.99	0.02	0.04	1.68	0.08	0.01	96.02	40.58	0	97.95	0.08	81.95	0	0.04	0.05	0	0.01	0	0.12	0.77	6.64	0	0	0.13	1.73	0.23	0.06	52.25	0.01	0.11	0	36	11.29	2.65	0.22	62.19	121.34	809.98	471.8	1016.97	696.84	852.13	524.27	973.31	517.93
20.286	0	0.03	0.02	0.03	2.13	0.02	0.04	1.82	0.07	0.01	95.74	39.2	0	98.46	0.07	84.01	0	0.04	0.03	0	0.01	0	0.07	0.83	3.87	0	0	0.09	1.78	0.23	0.04	43.89	0.01	0.06	0	36	10.89	1.22	2.03	62.19	120.94	809.38	469.91	1016.49	694.5	853.42	521.56	974.28	517.13
20.32	0	0.03	0.02	0.03	2.3	0.02	0.03	2.02	0.07	0.01	95.39	41.43	0	98.46	0.07	86.45	0	0.04	0.02	0	0.01	0	0.03	0.76	2.58	0	0	0.19	1.7	0.24	0.03	41.38	0	0.02	0	36	13.77	1.2	0.48	62.21	123.03	811.89	468.73	1018.8	694.21	853.36	521.68	976.25	515.88
20.353	0	0.03	0.02	0.03	2.32	0.02	0.03	2.02	0.07	0.01	95.37	40.35	0	97.42	0.07	86.43	0	0.03	0.03	0	0.01	0	0.03	0.62	1.86	0	0	1.36	2.04	0.28	0.03	90.7	0	0.02	0	36	9.03	3.85	0.33	61.14	126.41	813.79	470.99	1020.23	693.98	853.25	523.22	979.49	516.56
20.386	0	0.04	0.02	0.03	2.2	0.02	0.03	1.86	0.1	0.01	95.61	41.69	0	97.65	0.07	84.36	0	0.02	0.1	0	0.01	0	0.03	0.56	1.59	0	0	4.8	2.78	0.39	0.03	95.01	0	0.03	0	36	10.4	3.37	-0.94	60.1	133.55	820.45	476.1	1022.57	695.19	852.78	526.55	986.24	521.78
20.42	0	0.06	0.03	0.03	2.09	0.02	0.04	1.66	0.25	0.02	95.83	77.25	0	97.71	0.09	81.4	0	0.02	0.25	0	0.02	0	0.05	0.47	2.09	0.01	0	27.14	5.08	0.49	0.03	98.64	0	0.04	0	36	11.18	3.23	0.71	58.92	130.68	824.06	481.86	1024.62	699.29	858.71	531.01	989.37	528.72
20.453	0	0.12	0.03	0.03	1.88	0.03	0.04	1.46	0.72	0.02	96.23	99.11	-2.87	98.52	0.12	78.31	0	0.02	0.72	0	0.02	0.01	0.12	0.47	3.52	0.01	0	73.61	4.95	0.51	0.04	97.84	0.01	0.08	0	36	10.08	1.02	1.35	57.7	134.21	825.89	483.59	1027.56	701.81	859.93	531.68	994.14	531.56
20.487	0	0.18	0.03	0.04	1.64	0.03	0.04	1.19	0.83	0.01	96.73	99.67	-7.82	98.41	0.13	73.23	0	0.02	0.83	0	0.01	0.02	0.41	0.46	7.69	0.01	0	91.22	6.2	0.49	0.03	90.68	0	0.22	0	36	6.95	1.36	2.44	57.09	131.56	827.31	485.15	1028.75	702.51	863.67	531.14	995.21	533.29
20.52	0	0.17	0.04	0.04	1.4	0.02	0.05	1	0.67	0.01	97.19	99.04	-6.45	98.76	0.17	69.17	0	0.02	0.67	0	0.01	0.01	0.44	0.45	10.7	0	0	81.91	5.18	0.47	0.03	78.49	0	0.29	0	36	6.79	-0.11	1.76	57.26	130.36	827.37	482.78	1035.43	707.11	866.92	532.47	997.25	530.32
20.553	0	0.16	0.04	0.04	1.01	0.02	0.06	0.69	0.68	0.01	97.97	94.99	-4.42	98.06	0.2	60.13	0	0.02	0.68	0	0.01	0.01	0.66	0.42	14	0	0.01	69.81	3.71	0.48	0.02	76.89	0	0.39	1	42	5.7	-2.39	2.44	57.22	133.91	831.99	483.9	1040.76	708.17	870.78	533.03	1004.69	532.18
20.587	0	0.14	0.06	0.05	0.74	0.02	0.08	0.46	0.56	0.01	98.53	56.57	-0.31	96.49	0.26	50.3	0	0.03	0.56	0	0.01	0.02	1.47	0.43	19.23	0	0.02	46.32	3.8	0.47	0.02	68.84	0	0.68	0	42	10.55	-5.44	1.77	57.71	129.61	834.36	485.17	1040.93	709.77	873.43	533.91	1003.04	534.17
20.62	0	0.11	0.06	0.06	0.72	0.02	0.09	0.45	0.56	0.02	98.55	19.79	0	96.31	0.28	49.8	0	0.04	0.56	0.01	0.02	0.03	1.37	0.46	23.85	0	0.03	26.11	3.77	0.51	0.02	73.86	0	0.71	0	42	8.52	-5.69	0.08	57.59	132.51	836.48	485.16	1043.66	709.13	872.68	534.13	1005.19	533.78
20.653	0	0.08	0.05	0.05	0.81	0.02	0.07	0.52	0.48	0.03	98.38	12.86	0	96.81	0.39	53.09	0	0.07	0.48	0	0.03	0.07	1.07	0.51	16.44	0	0.02	11.19	3.75	0.48	0.02	90.19	0	0.35	0	42	7.05	-4.94	1.28	57.62	132.43	838.68	485.27	1043.63	706.9	875.05	532.61	1007.48	533.22
20.687	0	0.06	0.04	0.04	1.09	0.02	0.06	0.75	0.4	0.03	97.83	16.37	0	97.54	0.4	61.28	0	0.11	0.4	0	0.03	0.21	0.67	0.4	11.76	0	0.01	5.89	4.8	0.96	0.02	96.14	0	0.19	0	42	5.58	-3.6	1.52	57.34	129.24	840.62	484.38	1043.65	703.88	877.89	530.67	1007.13	531.41
20.72	0	0.06	0.04	0.04	1.01	0.02	0.06	0.69	0.44	0.04	97.98	13.8	0	98.22	0.68	58.92	0.01	0.15	0.35	0.01	0.04	0.3	0.44	0.44	11.62	0	0.01	3.78	4.57	1.05	0.02	98.41	0.01	0.15	0	42	7.27	-1.94	0.22	57.69	132.12	840.41	482.81	1043.98	702.35	875.26	532.66	1007.31	528.45
20.754	0	0.05	0.04	0.04	1.24	0.02	0.05	0.91	0.39	0.07	97.52	16.82	0	98.09	1.26	64.75	0.01	0.19	0.39	0.01	0.07	0.7	0.16	0.35	8.69	0	0.01	2.1	4.14	1.36	0.06	73	0.01	0.09	0	42	11.06	-2.3	2.65	58.81	127.68	839.27	480.35	1039.61	697.15	877.11	528.48	1004.79	528.34
20.787	0	0.05	0.04	0.03	1.4	0.03	0.05	1.08	0.73	0.09	97.19	16.9	0	98.67	1.71	67.82	0.01	0.24	0.73	0.01	0.09	0.54	0.17	0.29	5.7	0	0.01	1.73	4.49	1.73	0.15	47.41	0.02	0.07	1	48	16.14	0.47	2.14	59.61	125.82	838.44	478.74	1033.17	691.67	873.95	525.05	999.74	527.82
20.82	0	0.04	0.03	0.03	1.94	0.03	0.04	1.62	1.14	0.22	96.12	29.55	0	98.43	2.31	76.95	0.01	0.24	1.14	0.02	0.22	0.41	0.15	0.26	5.58	0	0.01	1.38	4.8	1.9	0.17	38.43	0.04	0.08	0	48	14.83	-1.32	1.04	59.87	125.16	837.59	477.78	1028.85	686.25	870.59	524.09	995.74	524.71
20.854	0	0.04	0.02	0.03	2.36	0.03	0.04	2.09	1.79	0.24	95.28	39.41	0	98.36	2.67	82.24	0.01	0.17	1.79	0.02	0.38	0.35	0.07	0.24	4.68	0	0.01	2.11	5.73	2.57	0.36	60.93	0.08	0.07	0	48	14.03	-1.54	-0.33	59.92	124.19	835.72	477.71	1026.15	684.85	867.47	524.9	991.65	523.16
20.887	0	0.04	0.02	0.03	2.68	0.03	0.04	2.53	2.46	0.23	94.63	54.12	0	98.15	3.43	85.84	0.01	0.12	2.46	0.02	0.73	0.27	0.07	0.23	4.5	0	0.01	9.55	5.53	2.94	0.35	36.88	0.1	0.1	0	48	15.8	-2.14	-0.13	60.47	121.69	833.03	479.41	1020.39	684.14	864.71	526.76	986.36	523.75
20.92	0	0.05	0.02	0.04	3.12	0.03	0.04	3	2.12	0.22	93.76	86.31	0	98.75	3.24	89.84	0.01	0.08	2.12	0.02	1.2	0.46	0.07	0.22	5.81	0	0.01	26.41	7.44	3.38	0.32	43.47	0.14	0.15	0	48	15.6	0.14	0.04	60.79	120.74	832.57	479.45	1018.28	681.84	864.13	526.98	984.81	523.1
20.954	0	0.06	0.02	0.04	3.35	0.03	0.04	3.39	3.12	0.19	93.23	96.61	0	98.02	3.53	91.59	0.01	0.05	3.12	0.03	1.99	1	0.06	0.19	5.74	0.01	0.01	43.41	8.54	4.41	0.26	62.14	0.22	0.23	0	48	13.55	2.48	-2.45	61.17	119.32	832.48	482.05	1012.17	677.26	859.57	529.26	978.68	522.11
20.987	0	0.07	0.02	0.05	3.87	0.03	0.03	3.97	4.07	0.17	92.06	98.56	0	98.62	2.94	95.84	0.01	0.03	4.07	0.03	3.16	1.75	0.05	0.17	4.23	0.02	0.01	50.09	11.11	4.72	0.26	46.94	0.3	0.29	0	48	13.86	0.65	2.75	61.32	120.43	831.11	481.76	1009.96	673.91	861.9	527.69	982.3	524.83
21.02	0	0.06	0.02	0.06	4.33	0.03	0.03	4.23	4.78	0.15	91.34	96.46	0	97.93	2.84	97.38	0.01	0.02	4.78	0.04	3.74	1.98	0.12	0.15	3.64	0.05	0.01	37.1	15.38	4.86	0.26	76.93	0.46	0.41	0	48	16.37	2.71	0.14	61.45	125.48	831.62	482.97	1008.04	673.42	856.3	529.92	981.67	524.73
21.054	0	0.07	0.02	0.1	6.55	0.03	0.03	4.71	4.06	0.32	86.91	96.38	0	97.73	3.08	98.54	0.01	0.01	4.06	0.03	3.68	1.42	0	0.12	3.18	0.32	0	22.7	35.65	6.18	0.43	88.35	0.95	0.4	0	48	11.28	3.2	0.46	61.3	119.95	831.79	483.05	1006.56	670.11	858.8	529.6	978.53	522.33
21.087	0	0.07	0.02	0.12	7.42	0.03	0.03	4.79	3.13	0.59	85.16	97.82	0	97.69	3.19	98.94	0.01	0.01	3.13	0.03	3.67	1.25	0	0.11	2.76	0.59	0	14.83	41.72	6.11	0.48	62.75	1.07	0.61	0	48	7.7	3.28	-0.67	61.05	120.84	832.38	483.78	1005.11	668.5	856.86	528.56	977.5	521.65
21.121	0	0.09	0.01	0.18	9.79	0.04	0.03	5.05	3.87	2.46	80.41	99.37	0	97.95	3.64	99.09	0.01	0.01	3.87	0.04	2.52	1.28	0	0.09	2.17	2.46	0.01	5.37	57.28	6.82	0.52	46.04	2.48	0.15	0	48	5.23	2.66	-0.34	60.87	125.39	834.25	484.32	1004.27	664.67	855.34	528.1	980.56	521.69
21.154	0	0.1	0.01	0.23	11.67	0.05	0.03	5.41	5.35	4.81	76.65	99.74	0	97.66	4.81	99.35	0.01	0.01	5.9	0.06	2.53	0.9	0	0.06	1.81	6.83	0	5.35	67.8	7.14	0.77	87.57	4.31	0	0	48	6.87	3.34	-1.43	60.91	125.94	836.71	486.37	1003.95	664.37	855.06	529.41	980.87	523.61
21.187	0	0.11	0.01	0.25	13.26	0.07	0.03	5.79	4	6.38	73.48	99.82	0.12	97	6.38	99.41	0.01	0	11.09	0.09	2.18	0.64	0	0.05	1.45	9.62	0.01	4	72.47	7.27	0.87	93.36	4.54	0	0	48	1.85	4.62	-1.74	60.47	128.16	838.01	487.98	1001.44	659.89	853.04	529.97	981.02	523.3
21.221	0	0.12	0.01	0.3	14.42	0.17	0.03	5.82	2.19	6.83	71.15	99.93	8.04	97.3	6.83	99.5	0.01	0	15.66	0.09	1.66	0.3	0	0.03	1.03	31.27	0.01	2.19	84.46	6.86	1.44	96.52	9.61	0	0	48	3.13	4.07	-2.5	60.12	127.06	839.34	489.38	999.51	657.68	852.73	533.31	979.29	522.07
21.254	0	0.11	0.01	0.27	15.02	0.23	0.03	6.16	1.51	8.82	69.96	99.93	10.51	97.69	8.82	99.44	0.02	0	19.11	0.09	1.17	0.09	0	0.03	0.79	42.61	0.02	1.05	84.66	6.37	1.51	94.07	10.49	0	0	42	-2.84	3.28	-1.36	59.76	124.5	839.55	492.66	994.34	653.77	852.58	533.2	976.77	524.37
21.287	0	0.09	0.01	0.23	14.73	0.42	0.03	7.07	1.47	11.67	70.54	99.93	15.58	97.66	11.67	99.37	0.02	0	22.51	0.11	1.01	0.07	0	0.03	0.75	75.29	0.03	0.52	85.1	7.12	1.47	84.77	14.31	0	0	42	2.14	3.34	-0.72	59.62	121.62	838.22	495.28	988.1	651.73	850.87	535.32	972.23	527.45
21.321	0	0.08	0	0.22	16.28	0.83	0.04	8.76	1.44	16.61	67.44	99.95	20.35	98.43	16.61	98.98	0.04	0	27.72	0.22	1.21	0.05	0	0.03	0.8	95.9	0.08	0.31	89.34	8.17	1.44	58.15	17.78	0	0	42	-8.28	1.3	-1.15	58.92	120.21	843.34	500.94	985.65	647.15	852.4	535.97	972.52	531.49
21.354	0	0.07	0	0.16	19.15	1.24	0.05	12.38	1.84	25.54	61.7	99.94	21.96	96.97	25.54	98.62	0.05	0	30.91	0.24	0.96	0.05	0	0.03	0.83	97.15	0.19	0.25	87.84	8.88	1.84	44.26	19.71	0	0	42	-8.01	4.68	-2.26	58.95	114.31	846.14	503.33	985.41	646.04	855.8	537.81	970.03	533.48
21.387	0	0.05	0	0.14	19.49	2.53	0.06	13.87	2.49	29.57	61.02	99.95	27.42	96.01	29.57	98.65	0.08	0	35.56	0.32	1.11	0.11	0	0.04	0.86	98.74	0.33	0.21	89.11	7.94	2.49	19.32	23.89	0	0	42	-10.09	6.09	0.21	58.93	120.27	843.77	503.84	985.18	647.25	853.7	534.72	973.89	539.3
21.421	0	0.05	0	0.13	18.09	2.77	0.05	13.08	4.6	29.76	63.83	99.95	28.95	98.32	29.76	98.26	0.12	0	30.18	0.34	0.89	0.2	0	0.05	0.85	99.6	0.56	0.25	90.41	6.53	4.6	12.18	27.45	0	0	42	-9	1.66	0.71	59.03	116.04	843.07	503.68	983.15	647.88	854.79	534.98	970.83	536.29
21.454	0	0.05	0	0.12	18.33	2.36	0.05	14.13	5.89	31.15	63.34	99.95	27.68	97.28	31.15	98.67	0.11	0	24.52	0.31	0.84	0.48	0	0.05	0.92	99.65	0.72	0.42	90.38	6.86	5.89	32.09	28.83	0	0	42	-7.07	4.11	-0.1	59.24	113.44	842	500.23	988.63	651.59	857.67	532.34	971.06	535.73
21.488	0	0.05	0	0.13	20.46	1.47	0.05	15.83	9.04	34.74	59.08	99.96	23.03	96.84	34.74	99.15	0.17	0	15.34	0.3	1.22	1.83	0	0.08	1.06	99.83	0.59	1.16	91.34	6.01	9.04	38.23	29.19	0	0	42	-1.37	4.88	-1.68	59.58	114.69	840.63	500.07	988.68	654.3	854.97	536.11	969.64	533.87
21.521	0	0.04	0	0.11	18.98	2.64	0.05	16.99	10.42	36.17	62.03	99.96	27.87	96.58	36.17	99.36	0.2	0	18.76	0.3	1.35	2.29	0	0.12	1.16	99.89	0.51	1.26	90.05	6.4	10.42	51.57	32.8	0	0	42	6.97	5.3	0.13	60.11	121.63	839.14	501.09	985.37	654.92	850.66	537.96	972.28	536.19
21.554	0	0.04	0	0.14	17.15	2.36	0.04	14.61	9.9	31.48	65.7	99.96	27.6	98.24	31.48	99.62	0.21	0	17.43	0.26	1.82	3.26	0	0.15	1.26	99.91	0.28	1.67	91.19	6.52	9.9	39.09	32.44	0	0	42	6.89	1.88	-1.42	60.32	119.79	838.44	500.61	988.1	656.08	851.12	537.49	970.89	539.18
21.588	0	0.04	0	0.11	12.48	5.3	0.03	13.28	11.24	28.01	73.44	99.96	36.26	98.14	28.01	99.83	0.24	0.01	17.35	0.21	1.95	3.2	0	0.23	1.28	99.94	0.18	1.45	90.73	7.12	11.24	71.65	40.01	0	0	42	2.29	2.17	-1.64	59.95	121.16	839.85	499.89	992.74	658.62	853.22	537.44	974.38	537.02
21.621	0	0.04	0	0.12	11.45	4.42	0.02	11.12	9.22	22.75	77.1	99.96	35.84	97.98	22.75	99.91	0.25	0.01	17.37	0.3	1.7	1.59	0	0.21	0.95	99.94	0.08	1	91.46	7.44	9.22	97.24	38.29	0	0	42	-1.7	2.6	-1.51	59.45	125.56	839.07	498.22	995.23	661.3	852	537.82	977.41	531.67
21.654	0	0.04	0	0.11	10.68	4.69	0.02	11.23	8.7	21.52	77.53	99.96	36.81	98.17	21.52	99.93	0.3	0.01	16.2	0.51	2.04	0.82	0	0.17	0.62	99.96	0.05	0.58	91.68	8.92	8.7	96.84	39.43	0	0	42	-3.46	2.09	-1.68	59.16	124.21	841.68	498.96	998.49	662.7	855.53	539.44	979.45	530.85
21.688	0	0.03	0	0.08	9.49	10.03	0.02	13.46	6.85	24.42	73.09	99.96	43.56	97.96	24.42	99.95	0.35	0.01	18.67	0.78	2.47	0.29	0	0.21	0.46	99.98	0.05	0.25	90.68	10.95	6.85	85.51	45.51	0	0	42	-6.21	2.63	-1.71	58.93	127.88	846.19	501.41	999.76	660.43	856.49	540.99	984.09	532.44
21.721	0	0.03	0	0.08	9.21	13.83	0.02	14.96	5.39	24.93	70.08	99.96	46.73	98.47	24.93	99.94	0.27	0.01	20.88	1.09	2.65	0.15	0	0.16	0.23	99.99	0.05	0.07	92.02	13.41	5.39	89.16	47.65	0	0	42	-8.55	1.18	-2.68	58.82	130.58	846.65	499.58	1003.39	659.99	856.09	539.74	986.45	532.12
21.755	0	0.02	0	0.07	9.41	30.98	0.02	22.38	4.26	28.53	44.02	99.97	54.5	98.47	28.53	99.93	0.25	0.02	31.24	1.93	2.82	0.12	0	0.2	0.12	99.99	0.05	0.01	93.9	21.66	4.26	97.56	51.6	0	0	42	-9.96	1.18	-3.18	58.62	127.48	847.22	498.78	1004.78	660.46	858.26	539.07	985.44	530.32
21.788	0	0.02	0	0.07	8.51	58.91	0.02	27.88	2.64	28.84	16.09	99.97	63.99	98.51	28.84	99.93	0.23	0.04	43.23	3.75	3.11	0.13	0	0.2	0.05	99.99	0.05	0.01	95.33	28.38	2.64	89.97	55.91	0	0	42	-9.51	1.06	-3.01	58.54	128.99	847.46	499.36	1004.11	658.94	857.32	538.86	986.17	532.75
21.821	0	0.02	0	0.06	10.46	69.92	0.03	38.9	1.58	35.11	5.08	99.97	66.34	98.62	35.11	99.9	0.21	0.04	52.1	7.45	2.92	0.16	0	0.19	0.02	99.99	0.04	0	95.87	34.11	1.58	99	55.74	0	0	42	-7.13	-0.66	-2.85	58.25	126.83	847.41	499.3	1003.3	660.14	858.26	539.77	984.76	530.69
21.855	0	0.03	0	0.06	13.96	74.74	0.05	50.94	0.7	42.82	0.26	99.98	66.41	98.55	42.82	99.87	0.11	0.05	58.68	16.89	2.65	0.15	0	0.19	0.01	99.99	0.03	0	97.43	38.16	0.7	98.87	54.56	0	0	42	-6.05	0.9	-3.29	58.17	127.31	846.29	498.26	1003.28	659.4	856.97	538.81	984.07	531.49
21.888	0	0.04	0	0.05	18.07	69.08	0.07	68.82	0.37	50.12	5.92	99.98	62.51	97.66	50.12	99.86	0.09	0.09	56.96	24.52	2.45	0.12	0	0.16	0.01	99.99	0.04	0	97.71	48.94	0.37	97.8	52.92	0	0	42	-3.73	3.34	-3.27	58.13	128.25	846	498.49	1002.54	658.49	855.95	538.68	984.11	533.83
21.921	0	0.04	0	0.04	21.99	67.18	0.09	78.92	0.32	58.56	0	99.98	60.76	96.86	58.56	99.84	0.08	0.11	52.54	29.44	1.6	0.06	0	0.15	0	99.99	0.04	0.01	97.64	53.17	0.32	97.28	54.38	0	0	42	-5.31	4.85	-3.84	57.99	124.06	845.98	499.1	1000.06	656.84	856.46	539.04	980.34	532.26
21.955	0	0.04	0	0.04	21.35	76.36	0.09	86.21	0.11	59.74	0	99.98	64.83	97.33	59.74	99.81	0.07	0.14	55.04	32.82	1	0.03	0	0.09	0	99.99	0.04	0.01	97.96	64.29	0.11	95.89	57.19	0	0	42	-10.39	4.02	-4.59	58.48	126.42	843.38	500.87	997.98	657.01	852.13	541.08	978.31	533.36
21.988	0	0.04	0	0.03	25.62	60.79	0.11	88.47	0.11	66.41	0	99.98	58.02	96.44	66.41	99.75	0.07	0.14	43.07	33.29	0.55	0.01	0	0.06	0	99.99	0.03	0.01	97.66	62.62	0.11	93.48	56.7	0	0	42	-11.62	5.51	-5.04	58.54	126.62	842.12	500.68	997.05	656.4	850.51	541.08	976.88	533.15
22.021	0	0.02	0	0.03	28.4	52.73	0.13	91.74	0.09	72.12	0	99.98	54.81	97.32	72.12	99.66	0.05	0.08	34.62	24.22	0.19	0	0	0.04	0	100	0.04	0.02	97.43	65.93	0.09	96.18	58.04	0	0	42	-14.55	4.03	-4.48	58.44	123.43	841.06	502.59	993.12	655.32	850.23	540.73	973.5	534.52
22.055	0	0.02	0	0.02	33.33	36.55	0.16	95.64	0.07	80.06	0	99.98	48.41	93.07	80.06	99.63	0.04	0.03	21.48	18.24	0.09	0	0	0.02	0.01	100	0.04	0.03	97.07	74.41	0.07	78.42	58.79	0	0	42	-13.53	9.01	-3.96	58.51	126.6	843.54	503.33	991.71	651.5	849.55	540.26	976.11	537.17
22.088	0	0.01	0	0.02	35.83	32.91	0.18	96.35	0.08	84.86	0	99.97	46.34	94.43	84.86	99.29	0.06	0.01	17.27	16.24	0.07	0	0	0.02	0.01	100	0.09	0.04	96.32	74.41	0.08	78.37	59.48	0	0	42	-12.63	7.85	-4.06	58.2	120	846.41	506.78	988.24	649.03	852.78	543.33	972.59	536.61
22.122	0	0.01	0	0.02	33.74	52.77	0.2	97.24	0.09	86.14	0	99.97	52.75	92.15	86.14	98.32	0.08	0.01	26.8	11.97	0.13	0.01	0	0.02	0.02	100	0.16	0.05	95.39	81.03	0.09	37.41	62.02	0	0	42	-15.29	9.69	-4.85	58.34	117.23	848.23	509.2	986.03	647	853.29	543.95	970.46	540.49
22.155	0	0.01	0	0.02	32.4	62.26	0.24	97.38	0.12	88.64	0	99.96	55.27	92.32	88.64	95.43	0.12	0	31.96	9.66	0.2	0.02	0	0.02	0.05	100	0.26	0.06	94.42	82.74	0.12	41.26	62.89	0	0	42	-13.5	9.57	-2.51	58.27	118.47	851.16	513	983.79	645.64	855.12	545.57	973.58	543.66
22.188	0	0.01	0	0.02	31.65	66.94	0.32	96.89	0.19	90.02	0	99.93	55.86	90.94	90.02	91.56	0.17	0	40.31	7.76	0.37	0.1	0	0.02	0.1	100	0.41	0.08	92.82	80.97	0.19	26.67	60.49	0	0	42	-19.51	10.47	-1.91	58.26	118.58	851.41	513.04	982.83	644.46	855.27	543.4	973.85	543.74
22.222	0	0.01	0	0.02	31.04	50.66	0.4	96.27	0.33	92.18	0	99.91	49.4	91.36	92.18	87.51	0.33	0	35.18	6.09	0.46	0.25	0	0.03	0.2	100	0.56	0.09	88.53	78.32	0.33	23.9	57.01	0	0	42	-20.45	10.21	-1.67	58.39	118.6	851.33	512.58	983.05	644.3	855.56	542.21	974.14	544.04
22.255	0	0.01	0	0.01	24.02	39.24	0.49	93.8	0.52	92.59	0	99.89	45.46	93.09	92.59	76.85	0.38	0	29.79	6.25	0.44	0.24	0	0.04	0.34	100	0.86	0.15	85.28	75.76	0.52	12.11	55.59	0	0	42	-14.01	9	-1.37	58.69	116.78	851.57	514.9	981.26	644.58	855.97	545.2	972.75	546.16
22.288	0	0.01	0	0.01	17.66	19.31	0.62	88.57	0.91	93.06	0	99.81	37.06	93.54	93.06	65.19	0.54	0	19.39	7.55	0.34	0.12	0	0.04	0.43	100	1.04	0.18	78.1	70.88	0.91	21.53	51.98	0	0	42	-14.29	8.64	-1.69	58.71	115.76	849.01	513.53	981.99	646.5	855.3	543.96	971.05	545.9
22.322	0	0.02	0	0.01	10.75	7.6	0.97	69.3	2.44	93.28	5.7	99.53	27.43	94.37	93.28	48.16	0.95	0	12.52	7.77	0.41	0.09	0	0.04	0.46	99.99	1.05	0.11	66.65	58.09	2.44	45.23	45.9	0	0	42	-12.18	7.9	0.47	58.78	115.4	846.49	515.56	979.6	650.44	854.98	544.7	970.33	547.94
22.355	0	0.02	0	0.01	10.24	5.5	1.04	59.48	2.65	93.11	15.52	99.57	24.35	92.5	93.11	44.47	1.27	0	9.03	5.4	0.59	0.11	0	0.04	0.42	99.99	0.81	0.05	68.04	51.63	2.65	15.7	44.57	0	0	42	-10.88	9.44	-0.14	58.9	115.03	847.23	514.95	980.09	649.03	855.27	544.33	970.23	548.27
22.388	0	0.02	0	0.01	11.92	2.62	1.19	49.18	4.83	93.26	25.82	99.56	17.12	91.96	93.26	44.85	1.74	0	4.87	3.07	0.86	0.15	0	0.04	0.44	99.99	0.54	0.02	67.5	41.1	4.83	7.68	39.78	0	0	42	-4.72	9.82	-1.31	59.15	110.71	851.28	515.79	983.46	649.46	860.19	545.89	970.79	550.78
22.422	0	0.02	0	0.02	15.7	1.29	1.2	37.9	11.28	91.23	37.1	99.28	10.2	94.04	91.23	52.45	2.71	0	3.82	1.06	1.16	0.28	0	0.04	0.5	100	0.26	0.01	63.46	24.47	11.28	3.3	33.88	0	0	42	-10.34	8.2	-1.25	59.01	109.75	849.63	513.39	986.23	651.13	861.32	542.56	970.87	549.17
22.455	0	0.02	0.01	0.02	14.31	1.01	0.99	28.07	13.37	85.7	46.93	99.09	9.28	94.4	85.7	51.55	2.38	0	3.18	0.41	1.04	0.35	0	0.05	0.53	100	0.12	0.01	65.94	20.17	13.37	5	31.95	0	0	42	-12.31	7.87	-1.02	59.03	110.67	848.08	512.85	986.76	653.38	860.48	542.64	971.05	547.16
22.489	0	0.03	0.01	0.03	19.84	0.49	0.96	24.7	26.12	82.26	50.59	98.9	2.83	97.04	82.26	59.15	3.58	0	1.91	0.17	0.65	0.24	0	0.09	0.44	100	0.05	0.03	67.11	11.85	28.82	9.39	26.12	0	0	42	-13.86	4.56	-1.66	58.8	113.14	847.03	509.43	989.95	654.9	859.61	541.55	972.75	541.66
22.522	0	0.02	0	0.03	29.03	0.61	0.69	32.49	27.6	80.65	42.51	99.25	4.91	98.09	80.65	73.26	3.89	0	2.72	0.11	0.7	0.23	0	0.11	0.3	99.99	0.03	0.04	73.48	8.53	31.67	36.18	27.6	0	0	42	-11.73	2.29	-2.78	58.12	115.38	848.05	507.31	995.06	656.02	860.48	540.9	975.84	542.06
22.555	0	0.02	0	0.03	36.72	0.73	0.67	39.52	28.83	83.7	35.48	99.63	6.21	95.82	83.7	78.98	3.34	0	3.48	0.08	0.65	0.25	0	0.11	0.25	99.99	0.02	0.04	79.12	7.11	29.62	28.26	28.83	0	0	42	-12.02	6.33	-3.47	57.68	115.23	850.79	508.07	997.96	656.26	862.82	541.92	978.04	543.24
22.589	0	0.03	0	0.05	46.47	0.51	0.59	40.75	25.4	80.86	28.53	99.83	3.2	92.99	80.86	86.23	3.44	0	4.12	0.05	1.06	0.39	0	0.16	0.26	99.99	0.01	0.04	86.4	3.93	36.03	94.91	25.4	0	0	42	-15.43	9.07	-2.62	57.17	117.73	852.94	507.34	1002.25	658.06	865.51	540.88	983.24	541.47
22.622	0	0.03	0	0.06	50.21	0.73	0.52	45.07	26.61	80.43	24.79	99.91	6.2	94.81	80.43	90.9	2.91	0	8.05	0.05	1.81	1.05	0	0.16	0.28	99.99	0.01	0.03	90.16	3.92	33.12	92.06	26.61	0	0	42	-13.43	7.48	-3.05	56.98	115.54	852.44	506.06	1002.3	657.74	866.04	539.96	981.58	540.79
22.655	0	0.03	0	0.08	53.7	0.61	0.43	44.91	24.74	77.15	21.3	99.95	5.35	96.49	77.15	95.01	2.24	0	8.38	0.05	1.99	2.12	0	0.16	0.24	99.99	0.01	0.02	93.73	2.93	31.72	98.97	24.74	0	0	42	-13.37	5.43	-3.02	56.65	126.13	852.87	505.52	1005.6	659.42	862.3	542.39	988.39	539.24
22.689	0	0.03	0	0.1	54.76	0.63	0.38	44.23	24.44	75.96	20.24	99.97	6.08	96.72	75.96	96.49	1.14	0	9.67	0.08	2.81	3.18	0	0.16	0.16	99.99	0.01	0.01	97.02	1.99	26.57	99.21	24.44	0	0	36	-10.17	5.07	-2.88	56.63	121.74	852.24	506.06	1004.91	661.61	864.1	542.8	985.8	539.91
22.722	0	0.03	0	0.08	63.45	0.74	0.57	54.98	24.54	84.65	11.55	99.97	5.98	97.76	84.65	97.93	1.01	0	12.35	0.12	1.82	2.44	0	0.16	0.1	99.99	0.01	0.01	97.66	2.21	25.23	99.1	24.54	0	0	36	-13.15	3.12	-1.93	56.53	123.42	851.71	507.22	1003.07	660.87	862.89	542.46	986.3	540.92
22.756	0	0.02	0	0.07	64.84	1.26	0.65	57.31	18.19	87.6	10.16	99.98	10.2	97.57	87.6	97.74	0.67	0	18.23	0.18	1.22	1.04	0	0.17	0.09	99.98	0.01	0.01	99.05	1.73	18.19	94.93	26.35	0	0	36	-14.57	3.55	-0.31	56.46	127.82	852.89	510.16	1001.28	659.47	861.89	542.83	989.68	545.76
22.789	0	0.02	0	0.06	65.24	1.52	0.66	59.51	15.57	89.66	9.76	99.98	11.64	98	89.66	98.1	0.59	0	17.5	0.18	1.24	1	0	0.18	0.09	99.98	0.01	0.01	99.45	1.48	15.57	97.63	28.39	0	0	36	-12.56	2.53	-0.86	56.74	122.55	853.05	509.74	1002.83	661.63	864.89	542.86	987.42	545.4
22.822	0	0.02	0	0.06	62.83	1.76	0.57	57.4	14.6	87.28	12.17	99.98	13.49	97.34	87.28	98.3	0.59	0	18.22	0.23	1.27	0.77	0	0.18	0.09	99.98	0.01	0.01	99.49	1.58	14.6	96.13	29.38	0	0	36	-10.48	4.01	-1.57	56.92	124.04	855.96	510.14	1004.37	662.43	865.76	546.68	989.66	540.89
22.856	0	0.02	0	0.07	63.33	1.27	0.54	56.9	14.73	86.61	11.67	99.98	10.84	95.49	86.61	98.75	0.3	0	14.61	0.27	1.69	0.76	0	0.21	0.07	99.98	0.01	0.01	99.75	1.3	14.73	98.64	28.22	0	0	36	-14.62	6.74	-2.63	56.88	121.58	855.62	507.89	1008.09	661.78	867.7	542.67	989.27	542.67
22.889	0	0.02	0	0.07	62.02	1.15	0.48	56.9	14.52	86.31	12.98	99.98	10.62	97.04	86.31	99.2	0.21	0	9.43	0.21	1.66	1.22	0	0.29	0.09	99.99	0.01	0.01	99.75	1.15	14.52	97.04	29.99	0	0	36	-9.36	4.55	-3.69	57.33	118.94	857.12	509.68	1010.94	666.4	870.28	546.74	989.19	544.24
22.922	0	0.02	0	0.07	63.16	0.84	0.48	57.1	16.2	86.35	11.84	99.98	8.07	96.03	86.35	99.43	0.16	0	5.92	0.13	1.4	0.91	0	0.3	0.12	99.99	0.01	0.03	99.72	1.08	16.2	93.14	28.88	0	0	36	-9.65	6.07	-1.86	57.49	122.94	853.52	506.88	1009.63	665.87	867.44	542.12	990.36	544.36
22.956	0	0.02	0	0.06	62.71	0.97	0.46	58.58	14.5	87.43	12.29	99.98	9.63	98.17	87.43	99.62	0.12	0	4.45	0.11	0.92	0.87	0	0.32	0.17	99.98	0.01	0.05	99.78	1.26	14.5	91.84	30.97	0	0	36	-2.25	2.1	-1.54	57.87	121.43	853.65	507.37	1009.39	669.53	868.42	545.3	989.81	542.49
22.989	0	0.02	0	0.07	59.15	0.79	0.37	51.73	15	80.75	15.85	99.98	8.96	98.31	80.75	99.75	0.1	0	4.84	0.08	0.87	0.89	0	0.34	0.29	99.98	0.01	0.17	99.69	1.16	15	91.56	28.86	0	1	42	-3.92	1.69	-2.37	57.93	123.33	853.11	505.94	1011.47	670.27	867.43	545.23	990.67	540.51
23.022	0	0.03	0	0.08	54.83	0.65	0.28	44.83	13.14	73.96	20.17	99.98	8.6	97.07	73.96	99.89	0.08	0.01	4.06	0.05	0.82	0.4	0	0.34	0.42	99.98	0.01	0.29	99.66	1.15	13.14	97.84	27.5	0	0	42	-4.99	4.5	-1.25	58.2	123.54	850.42	505.23	1011	672.1	866.82	543.01	990.34	541.52
23.056	0	0.04	0	0.12	55.36	0.28	0.27	38.32	15.49	67.34	19.64	99.98	1.94	98.68	67.34	99.92	0.08	0.01	3.35	0.04	0.81	0.21	0	0.34	0.51	99.99	0.01	0.34	99.54	1.3	15.49	93.21	20.2	0	0	42	-7.54	0.45	-2.21	58.06	124.09	851.01	504.94	1012.61	673.39	866.75	544.95	990.61	537.4
23.089	0	0.05	0	0.14	50.16	0.23	0.2	31.1	14.67	59.81	24.84	99.98	1.69	98.36	59.81	99.96	0.06	0.02	2.4	0.02	0.82	0.12	0	0.39	0.65	99.99	0	0.51	99.44	1.12	14.67	98.71	18.91	0	0	42	-3.77	1.52	-2.47	57.82	123.91	849.04	503.2	1014.86	676.71	866.71	544.24	990.48	538.18
23.123	0	0.05	0	0.16	48.07	0.17	0.17	27.38	13.16	55.52	26.93	99.98	0.02	98.67	55.52	99.97	0.05	0.03	1.83	0.01	1.03	0.07	0	0.39	0.67	99.99	0	0.59	99.06	1.08	13.16	96.61	16.8	0	0	42	-6.2	-0.46	-3.17	57.85	120.29	850.2	505.73	1013.94	676.74	868.09	546.38	988.15	539.02
23.156	0	0.06	0	0.18	43.57	0.16	0.14	22.77	12.12	49.64	31.43	99.98	0.33	97.38	49.64	99.97	0.05	0.03	2.33	0.01	1.42	0.09	0	0.41	0.7	99.99	0	0.89	98.67	1.04	12.12	98.89	15.94	0	0	42	-4.69	3.93	-1.32	57.78	128.64	849.31	504.08	1015.23	677.56	865.71	544.56	994.24	539.19
23.189	0	0.07	0.01	0.21	38.48	0.16	0.1	18.04	10.6	42.57	36.52	99.98	1.36	97.95	42.57	99.98	0.04	0.04	3.3	0.01	1.35	0.16	0	0.38	0.63	99.99	0	1.01	98.43	1.09	10.6	99.79	15.08	0	0	42	-4.55	2.68	-1.5	57.77	120.73	850.34	506.31	1014.78	678.76	869.87	545.32	990.55	541.82
23.223	0	0.08	0.01	0.24	36.11	0.13	0.09	15.61	10.76	38.64	38.89	99.98	0.22	98.7	38.64	99.98	0.03	0.04	4.25	0.01	2.02	0.26	0	0.41	0.56	99.99	0	0.93	97.12	0.83	10.76	98.71	13.08	0	0	42	-12.92	0.36	0.61	57.45	121.24	849.1	506.02	1013.37	677.01	870.19	541.1	991.43	541.46
23.256	0	0.07	0.01	0.22	40.05	0.12	0.12	18.15	10.34	42.99	34.95	99.98	0	98.66	42.99	99.98	0.03	0.04	4.14	0.01	1.55	0.47	0	0.42	0.44	99.99	0	0.83	96.67	0.84	10.34	99.47	12.37	0	0	42	-4.97	-0.5	-0.66	58.5	125.52	848.8	504.08	1014.72	677.97	867.33	543.23	992.81	540
23.289	0	0.09	0.01	0.23	39.66	0.08	0.11	16.09	9.23	39.65	35.34	99.97	0	98.66	39.65	99.98	0.02	0.04	2.37	0.01	0.74	0.34	0	0.39	0.3	100	0	0.47	95.56	0.7	10.11	98.69	9.23	0	0	42	-6.74	0.51	-1	59.03	123.67	846.47	501.14	1013.15	674.09	866	538.55	989.67	539.76
23.323	0	0.09	0.01	0.24	37.51	0.06	0.1	14.19	6.52	36.29	37.49	99.96	0	98.76	36.29	99.98	0.01	0.04	1.83	0	0.81	0.31	0	0.44	0.25	100	0	0.45	92.16	0.5	10.88	99.67	6.52	0	0	42	-2.89	-0.13	-0.42	59.67	123.91	845.77	500.8	1012.35	676.38	865.7	540.19	989.57	537.07
23.356	0	0.09	0.01	0.23	38.16	0.05	0.11	14.55	6.56	37.05	36.84	99.96	0	98.76	37.05	99.98	0.01	0.04	1.21	0	0.48	0.19	0	0.41	0.22	100	0	0.6	92.04	0.45	11.19	99.05	6.56	0	0	42	-4.3	-0.13	2.13	60.02	119.02	845.24	500.57	1010.02	673.83	869.09	537.88	988.11	537.65
23.389	0	0.09	0.01	0.23	33.58	0.05	0.09	12.42	6.43	32.72	41.42	99.95	0	98.17	32.72	99.97	0.01	0.03	1.06	0	0.5	0.14	0	0.44	0.28	100	0	0.92	89.14	0.4	11.33	99.67	6.43	0	0	42	-4.44	-2.1	1.37	60.54	119.05	845.67	500.83	1007.98	672.06	867.53	536.74	986.59	537.49
23.423	0	0.1	0.01	0.24	27.47	0.05	0.07	9.57	5.84	25.74	47.53	99.94	0	98.45	25.74	99.96	0.01	0.02	1.6	0	0.75	0.29	0	0.47	0.27	100	0	1.38	85.58	0.37	9.44	97.06	5.84	0	0	42	-14.72	1.23	1.43	60.63	121.83	845.59	500.66	1006.37	666.97	865.44	533.61	987.23	536.69
23.456	0	0.1	0.01	0.25	24.28	0.05	0.05	8.08	6.18	21.36	51.44	99.94	0	98.41	21.36	99.94	0.01	0.02	1.73	0	0.83	0.43	0	0.58	0.31	100	0	2.38	85.23	0.32	9.53	98.47	6.18	0	0	42	-12.94	1.37	2.18	60.76	119.83	844.9	499.16	1005.51	665.68	866.34	533.96	986.17	533.99
23.49	0	0.11	0.01	0.28	21.07	0.05	0.04	6.44	5.47	15.54	57.85	99.93	0	98.69	15.54	99.94	0.01	0.01	1.87	0	0.73	0.5	0	0.6	0.35	100	0	1.89	84.54	0.27	8.46	50.33	5.47	0	0	42	-11.55	0.4	2.18	61.01	118.7	843.08	498.11	1003.92	666.12	865.18	531.58	983.86	533.89
23.523	0	0.12	0.01	0.28	18.97	0.05	0.04	5.65	5.33	12.22	62.06	99.93	0	98.61	12.22	99.92	0.01	0.01	1.9	0	0.54	0.35	0	0.66	0.43	99.99	0	1.87	83.12	0.26	9.74	93.71	5.33	0	0	42	-10.81	-0.68	3.81	61.05	120.97	840.98	497.2	1003.3	665.86	864.23	530.71	985.13	534.93
23.556	0	0.11	0.01	0.26	20.18	0.05	0.04	6.28	5.59	14.98	59.64	99.92	0	98.66	14.98	99.88	0.01	0.01	2.55	0	0.62	0.3	0	0.68	0.56	99.99	0	2.2	82.96	0.26	10.61	98.38	5.59	0	0	42	-11.76	0.49	4.14	61.7	122.9	838.08	495.19	1002.35	665.32	861.72	529.05	984.54	533.48
23.59	0	0.1	0.01	0.24	22.37	0.06	0.05	7.47	6.21	19.46	55.27	99.93	0	98.35	19.46	99.88	0.01	0.01	3.2	0.01	0.66	0.35	0	0.71	0.7	99.98	0	1.58	83.09	0.26	10.63	98.64	6.21	0	0	42	-6.05	1.57	4.94	62.35	116.37	837.99	493.35	1003.7	666.98	866.2	528.2	982.48	532.86
23.623	0	0.1	0.01	0.24	23.42	0.06	0.06	8.06	6.36	21.49	53.17	99.93	0	98.53	21.49	99.82	0.01	0	4.58	0.01	1.2	0.52	0	0.67	0.7	99.98	0	1.33	83.47	0.25	11.19	94.8	6.36	0	0	42	-9.86	-0.98	4.56	62.31	122.06	835.87	490.38	1003.68	664.7	862.04	525.53	984.03	529.56
23.656	0	0.09	0.01	0.27	24.96	0.07	0.06	9.08	6.53	24.74	50.09	99.93	0	97.66	24.74	99.7	0.01	0.01	6.45	0.01	3.32	0.83	0	0.59	0.75	99.97	0	1.11	84.52	0.26	15.52	62.36	6.53	0	0	42	-11.29	-3.34	4.89	62.36	125.43	832.02	485.22	1004.8	663.41	859.34	522.66	984.76	524.66
23.69	0	0.09	0.01	0.28	26.08	0.06	0.07	9.65	6.1	26.45	48.92	99.93	0	97.96	26.45	99.63	0.01	0.01	5.16	0.02	4.31	0.56	0	0.52	0.8	99.95	0	0.7	84.82	0.23	24.43	33.36	6.1	0	0	42	-5.6	-2.65	4.5	62.55	125.11	833.36	480.21	1010.22	664.72	862.5	519.65	987.6	521.13
23.723	0	0.08	0.01	0.3	24.15	0.06	0.06	9.16	6.05	25.31	51.7	99.93	0	98.11	25.31	99.35	0.01	0.01	4.39	0.02	6.4	0.44	0	0.38	0.82	99.94	0	0.59	83.73	0.27	25.26	14.59	6.05	0	0	42	-6.8	-2.26	3.17	62.57	122.04	830.9	477.06	1011.09	666.02	861.91	517.81	983.94	516.45
23.757	0	0.08	0.01	0.23	29.16	0.06	0.09	12.08	6.24	33.55	45.84	99.91	0	97.49	33.55	98.47	0.01	0.02	5.14	0.03	4.13	0.33	0	0.31	1.03	99.9	0	0.84	82.68	0.3	33.19	7.35	6.24	0	0	42	-7.36	-3.69	0.79	62.75	124.66	833.48	473.85	1015.63	665.49	861.91	516.12	986.5	511.64
23.79	0	0.07	0.01	0.23	29.64	0.08	0.1	13.35	7.36	37.1	45.36	99.91	0	98.54	37.1	97.52	0.01	0.08	7.02	0.04	5.9	0.44	0	0.29	1.11	99.88	0	1.15	82.74	0.4	34.5	5.41	7.36	0	0	42	-6.63	-0.92	3.37	63.31	121.09	831.31	472.67	1011.4	662.59	862.95	511.28	984.02	513.17
23.823	0	0.07	0.01	0.25	26.2	0.11	0.09	11.61	11.51	33.39	48.8	99.9	0	97.1	33.39	97.15	0.01	0.24	11.51	0.05	6.79	0.95	0	0.21	1.22	99.87	0	1.56	82.68	0.49	34.43	3.61	8.12	0	0	42	-5.99	-4.45	3.65	63.64	125.09	828.62	470.82	1009.38	660.59	858.87	510.46	983.95	511.81
23.857	0	0.07	0.01	0.27	25.59	0.2	0.1	11.75	18.61	34.12	49.41	99.9	0.62	97.38	34.12	95.89	0.02	0.83	18.61	0.08	7.83	1.76	0	0.16	1.33	99.74	0	2.06	83.86	0.77	35.9	1.99	9.44	0	0	42	-3.8	-3.93	4.6	63.96	123.23	825.77	469.2	1006.97	660.65	858.09	507.19	981.21	512.21
23.89	0	0.07	0.01	0.34	28.34	0.22	0.1	14.37	20.6	36.11	46.66	99.91	0	97.51	36.11	96.41	0.02	3.66	20.6	0.1	11.85	2.17	0	0.1	1.77	99.59	0	2.34	84.49	0.97	35.04	0.33	9.54	0	0	42	-0.03	-3.67	6.34	63.83	124.93	822.85	466.91	1005.43	659.3	856.78	505.99	981.53	512.49
23.923	0	0.08	0.01	0.33	34.61	0.22	0.12	19.28	20.52	40.61	40.39	99.91	0	98.17	40.61	95.91	0.02	7.97	20.52	0.11	12.75	1.89	0	0.08	1.81	99.46	0	2.1	84.61	1.14	34.65	7	9.58	0	0	42	-4.63	-2.07	6.45	63.48	123.61	821.84	468.1	1004.35	658.42	856.41	508.36	979.97	511.5
23.957	0	0.12	0.01	0.3	54.44	0.16	0.16	36.16	16.19	46.97	20.56	99.92	0	97.69	46.97	96.24	0.04	21.18	16.19	0.12	12.49	1.13	0	0.03	1.72	98.88	0	2.29	86.35	1.96	36.8	1.04	8.89	0	0	42	-1.8	-3.29	7.68	63.81	117.67	820.37	466.89	1003.48	659.75	859.13	505.65	976.63	511.96
23.99	0	0.23	0.01	0.28	83.38	0.13	0.27	73.85	13.51	60.9	0	99.94	0	97.98	60.9	97.71	0.05	44.22	13.51	0.23	14.83	0.81	0	0.02	1.7	98.57	0	2.9	87.51	2.09	33.32	1.77	8.41	0	0	42	-3.97	-2.6	8.86	63.88	119.05	818.19	466.07	1002.98	658.94	858.28	505.34	977.16	511.68
24.023	0	0.27	0.01	0.26	86.1	0.12	0.26	77.73	11.64	60.41	0	99.94	0	97.82	60.41	98.27	0.07	48.5	11.64	0.23	13.07	1.05	0	0.02	1.21	97.93	0	2.55	88.18	2.82	31.67	6.06	8.6	0	0	42	-2.23	-2.98	9.31	63.67	121.5	814.48	465.38	1004.22	663.72	856.4	505.86	977.7	512.94
24.057	0	0.22	0.01	0.22	84.75	0.13	0.3	76.2	12.16	62.5	0	99.95	0	96.2	62.5	98.51	0.1	42.57	12.16	0.27	10.27	1.18	0	0.01	1.11	96.95	0	2.71	88.38	4.34	28.75	28.52	8.63	0	0	42	-1.41	-5.84	9.57	63.05	117.74	815.08	465.66	1007.47	667.78	860.18	506.86	977.75	513.21
24.09	0	0.2	0.01	0.19	85.51	0.11	0.37	77.96	11.63	66.57	0	99.93	0	96.5	66.57	98.27	0.1	41	11.63	0.19	9.4	0.88	0	0.01	1.33	97.02	0	5.18	86.36	4.48	26.19	28.85	7.98	0	0	42	-3.33	-5.42	4.1	62.51	120.78	820.36	466.03	1013.55	671.24	859.3	508.22	980.07	509.55
24.124	0	0.12	0.01	0.15	72.41	0.13	0.35	61.41	13.72	62.48	2.59	99.92	0	96.85	62.48	97.47	0.13	24.24	13.72	0.1	5.5	0.44	0	0	1.72	96.7	0	7.53	84.13	6.95	26.59	70.99	7.93	0	0	42	-1.75	-4.87	1.27	62.78	124.71	824.89	466.81	1010.62	664.96	855.5	507.94	980.21	508.38
24.157	0	0.09	0.01	0.17	52.85	0.11	0.25	39.17	12.65	54.23	22.15	99.88	0	98.21	54.23	94.98	0.14	12.5	12.65	0.08	5.71	0.33	0	0	1.74	95.38	0	5.37	82.2	7.72	27.15	67.05	7.36	0	0	42	-2.3	-1.98	-0.99	63.08	119.55	826.01	466.17	1009.37	661.46	855.99	508.22	975.51	505.81
24.19	0	0.09	0.01	0.17	45.37	0.11	0.2	31.73	12.94	48.94	29.63	99.87	0	98.67	48.94	94.92	0.14	9.44	12.94	0.05	4.63	0.26	0	0.01	1.78	95.49	0	4.11	81.23	8.31	28.07	62.97	7.3	0	0	42	0.48	-0.46	3.62	63.07	113.85	825.37	467.26	1007.93	661.86	861.95	509.03	975.8	508.57
24.224	0	0.08	0.01	0.18	34.24	0.14	0.15	23.71	15.95	41.52	40.76	99.83	0	98.19	41.52	93.88	0.17	6.44	15.95	0.05	4.89	0.31	0	0.01	1.98	95.36	0	2.12	79.06	10.11	24.74	37.38	7.83	0	0	42	1.91	-2.03	2.85	63.3	114.74	824.93	468.23	1005.05	661.24	859.16	508.73	973.89	509.67
24.257	0	0.09	0.01	0.21	23.26	0.18	0.11	14.6	19.31	33.38	53.48	99.78	0.81	97.04	33.38	89.73	0.15	3.84	19.31	0.05	5.7	0.33	0	0.01	1.96	95.54	0	2.13	79.49	10.66	22.99	17.69	8.49	0	0	42	-0.72	-4.55	3.58	63.25	114.68	821.78	467.53	1002.73	660.4	857.06	507.72	971.74	508.77
24.29	0	0.09	0.01	0.22	21.04	0.25	0.12	12.58	19.5	32.49	57.93	99.73	3.24	96.71	32.49	86.65	0.14	3.82	24.52	0.05	5.87	0.51	0	0.01	2.03	94.38	0.01	2.26	80.05	10.51	19.5	36.72	8.63	0	0	42	-1.17	-5.1	1.74	63.17	113.48	823.09	468.25	1001.87	659.75	856.24	507.76	969.73	508.02
24.324	0	0.11	0.01	0.25	18.33	0.23	0.11	9.99	19.35	29.85	63.33	99.64	2.01	98.69	29.85	83.36	0.13	3.92	25.08	0.04	6.63	0.58	0	0.01	2.24	92.67	0.01	4.28	79.89	10.11	19.35	30.18	7.45	0	0	42	-3.37	-0.38	0.55	63.27	112.78	824.7	469.32	999.86	656.43	855.43	508.42	968.2	507
24.357	0	0.1	0.01	0.25	18.54	0.17	0.12	10.01	21.44	31.97	62.92	99.62	0	98.75	31.97	83.47	0.11	2.4	21.44	0.04	7.13	0.87	0	0.01	2.05	93.84	0.01	5.65	79.01	9.47	22.3	94.71	6.65	0	0	42	-1.37	0.15	4.92	63.42	105.43	823.04	470.79	995.14	653.55	859.51	509.42	964.94	509.95
24.39	0	0.09	0.01	0.21	20.72	0.12	0.14	11.57	16.4	35.39	58.57	99.58	0	98.64	35.39	85.59	0.08	1.86	16.4	0.05	6.42	0.77	0	0.01	2.13	95.15	0.01	7.44	75.7	8.37	24.14	95.01	5.75	0	0	42	4.43	-0.56	1.15	64.07	113.39	826.99	473.88	992.32	650.89	853.02	512.94	966.4	511.76
24.424	0	0.07	0.01	0.15	29.48	0.08	0.19	18.08	11.54	44.46	45.52	99.68	0	98.37	44.46	91.43	0.06	1.18	11.54	0.05	4.31	0.46	0	0.01	2.44	96.82	0.01	11.8	73.19	6.67	27.77	88.31	5.29	0	0	42	0.6	-1.5	2.42	63.98	118.95	827.18	474.74	987.65	643.03	849.16	513.74	968.09	511.49
24.457	0	0.07	0.01	0.15	31.93	0.08	0.19	19.67	10.64	45.44	43.07	99.75	0	98.62	45.44	94.09	0.05	0.9	10.64	0.05	4.36	0.44	0	0.02	2.86	97.65	0.01	11.17	73.55	5.8	26.99	68.8	5.31	0	0	42	4.44	-0.64	1.8	64.1	114.42	827.96	476.13	984.29	641.07	849.57	515.54	963.93	511.8
24.491	0	0.05	0.01	0.11	34.02	0.08	0.23	23.64	11.36	50.02	40.98	99.63	0	98.66	50.02	96.02	0.03	0.58	11.36	0.04	3.44	0.32	0	0.03	3.06	98.82	0.01	8.66	67.06	5.25	28.86	26.95	5.15	0	0	42	1.95	-0.5	0.75	63.76	121.27	827.12	475.6	984.09	640.68	844.69	514.6	965.91	511.06
24.524	0	0.04	0.01	0.1	35.75	0.09	0.27	26.54	13.18	53.34	39.25	99.57	0	98.7	53.34	97.34	0.02	0.42	13.18	0.04	3.87	0.33	0	0.05	3.6	99.14	0.01	7.56	63.66	4.47	29.25	12.13	5.05	0	0	42	0.77	-0.37	0.82	63.46	123.58	826.24	474.27	984.84	640.62	843.53	513.53	967.06	509.99
24.557	0	0.04	0.01	0.1	39.51	0.09	0.33	31.31	14.04	58.06	35.49	99.58	0	98.38	58.06	98.14	0.02	0.31	14.04	0.02	5.38	0.28	0	0.06	4.41	99.22	0.01	7.03	63.25	4.63	29.01	1	4.63	0	0	42	-0.36	-1.45	-0.13	63.11	122.55	827.18	473.53	986.35	640.24	844.42	514.39	966.78	507.54
24.591	0	0.04	0.01	0.09	40.84	0.1	0.36	33.03	15.09	59.9	34.16	99.59	0	98.61	59.9	98.42	0.02	0.21	15.09	0.02	5.52	0.25	0	0.08	4.01	99.52	0	6.52	63.25	4.5	32.29	5.07	4.9	0	0	42	4.33	-0.69	0.61	63.38	121.9	827.91	473.8	984.64	639.3	844.9	512.77	966.76	509.88
24.624	0	0.04	0.01	0.1	39.41	0.09	0.32	30.81	14.63	57.57	35.59	99.61	0	98.62	57.57	98.7	0.01	0.17	14.63	0.02	5.8	0.29	0	0.1	3.8	99.59	0	6.54	63.62	4.14	30.23	88.28	4.66	0	0	42	7.99	-0.65	0.86	64.47	111.58	829.59	476.02	982.19	638.73	849.93	514.28	961.47	511.44
24.657	0	0.04	0.01	0.1	42.55	0.08	0.35	33.07	12.19	60.19	32.45	99.65	0	98.6	60.19	98.91	0.01	0.2	12.19	0.02	5.87	0.34	0	0.13	3.59	99.72	0	7.03	64.82	3.77	31.13	62.69	4.31	0	0	42	-0.84	0.73	0.47	64.19	112.21	830.24	475.98	980.96	634.86	849.01	512.4	961.17	509.16
24.691	0	0.03	0.01	0.1	45.55	0.08	0.41	35.26	12.5	63.53	29.45	99.66	0	98.44	63.53	98.65	0.01	0.21	12.5	0.02	6.08	0.53	0	0.19	3.03	99.83	0	4.91	65.31	3.04	27.29	54.88	3.93	0	0	42	13.07	-1.26	3.08	65.5	111.21	829.93	476.95	977.7	633.99	849.91	514.32	961.12	514.16
24.724	0	0.03	0.01	0.1	49.12	0.07	0.48	39.03	10.65	67.77	25.88	99.69	0	97.94	67.77	98.44	0.01	0.25	10.65	0.01	7.01	0.61	0	0.2	2.69	99.85	0	4.16	66.7	2.84	29.49	16.85	4.09	0	0	42	6.05	2.69	2.76	64.67	111.44	829.54	476.87	976.98	633	849.04	511.65	960.47	513.25
24.758	0	0.03	0.01	0.09	54.2	0.06	0.62	42.19	9.65	72.49	20.8	99.7	0	97.33	72.49	97.82	0.01	0.22	9.65	0.01	5.23	0.32	0	0.28	2.43	99.91	0	2.65	67.6	1.91	32.34	9.15	3.47	0	0	42	3.16	4.02	2.78	64.98	105.78	830.49	477.46	974.52	630.03	851.08	510.63	956.85	512.27
24.791	0	0.03	0.01	0.08	56.33	0.05	0.7	43.39	8.5	74.01	18.67	99.67	0	96.78	74.01	97.71	0.01	0.19	8.5	0.01	2.88	0.39	0	0.44	2.46	99.93	0.01	3.52	66.74	1.71	33.38	1.57	2.92	0	0	42	9.03	4.98	1.37	65.15	109.21	830.17	475.88	973.84	628.76	847.74	511.42	956.94	510.58
24.824
24.858
24.891
24.924
24.958
24.991
25.024
25.058
25.091
25.125
25.158
25.191
25.225
25.258
25.291
25.325
25.358
25.391
25.425
25.458
25.492
25.525
25.558
25.592	0	0.1	0.02	0.16	5.27	0.04	0.03	55.42	0.25	0.39	19.58	95.79	0	96.41	0.91	83.98	0.11	1.04	6.63	1.11	2.38	4.22	0	0.25	0.14	0.39	0	0.04	48.24	99.3	0.1	0.1	0.64	0	0	30	9.73	-5.55	-6.37	61.28	117.07	828.65	475.55	986.85	643.79	843.28	524.8	958.65	504.9
25.625	0	0.12	0.03	0.14	4.15	0.04	0.04	45.36	0.32	0.78	29.64	91.78	0	97.83	3.62	73.62	0.13	0.47	6.67	1.09	1.58	2	0	0.24	0.18	0.78	0	0.1	49.74	97.83	0.32	0.14	1.15	0	0	30	5.99	-2.95	-2.2	61.13	117.43	823.59	471.77	988.72	647.64	844.67	516.53	961.62	505.91
25.658	0	0.18	0.03	0.22	4.55	0.04	0.05	40.18	0.89	0.53	34.82	95.68	0	97.53	3.51	68.25	0.12	0.51	6.56	1.28	1.12	2.52	0	0.11	0.14	0.53	0	0.07	63.64	98.18	0.89	0.25	1.43	0	0	30	8.7	-3.62	-2.27	61.24	121.12	820.44	468.23	989.64	649.28	841.51	514.18	962.2	504.09
25.692	0	0.2	0.03	0.24	4.28	0.04	0.05	37.41	0.99	0.47	37.59	95.38	0	98.1	3.65	65.12	0.17	0.36	7.16	1.63	1.07	3.46	0	0.08	0.09	0.47	0	0.06	65.87	98.52	0.99	2.35	1.56	0	0	30	14.23	-2.27	-3.48	61.71	123.09	816.89	466.19	990.46	652.52	838.25	517.21	960.43	502.24
25.725	0	0.23	0.04	0.25	3.35	0.05	0.06	30.56	1.55	1.1	44.44	90.85	0	97.86	4.73	56.89	0.29	0.39	8.43	2.2	0.98	5.25	0	0.06	0.07	1.1	0	0.08	65	98.29	1.55	2.77	1.66	0	0	30	14.27	-2.89	-2.28	61.59	121.9	812.02	464.11	991.67	656.5	838.26	517.51	959.07	501.31
25.759	0	0.37	0.05	0.58	2.59	0.06	0.07	22.58	1.92	1.34	54.85	85.88	0	98.62	4.58	47.38	0.3	0.4	11.78	2.39	1.16	19.95	0	0.06	0.06	1.34	0	0.11	68.42	98.06	1.92	1.02	1.99	0	0	30	15.09	0.65	-2.06	61.69	120.34	812.7	464.63	993.51	659.54	840.4	516.22	960.05	503.34
25.792	0	0.41	0.06	0.55	2.24	0.05	0.08	18.84	2.46	1.36	62.32	80.76	0	98.43	5.08	40.99	0.27	0.45	10.86	2.2	0.83	17.8	0	0.05	0.06	1.36	0	0.13	70.19	98.43	2.46	3.61	1.79	0	0	30	14.56	1.31	-3.38	61.53	119.72	814.68	465.01	995.17	659.53	841.48	517.43	960.25	502.4
25.825	0	0.39	0.06	0.52	2.13	0.05	0.09	18.57	3.26	1.32	62.87	77.02	0	98.51	5.17	40.45	0.21	0.51	10.37	1.76	0.61	18.57	0	0.04	0.06	1.32	0	0.21	67.93	98.38	3.26	4.24	1.7	0	0	30	15.04	-1.06	-4.37	61.42	124.12	814.41	465.03	995.93	660.97	838.41	518.15	961.54	502.48
25.859	0	0.44	0.07	0.43	2.05	0.04	0.09	15.57	4.02	1.06	68.87	77.83	0	98.67	5.58	34.88	0.18	0.5	7.28	1.37	0.45	10.79	0	0.03	0.05	1.06	0	0.14	74.08	98.46	4.02	0.28	1.47	0	0	30	14.66	-0.45	-4.45	61.25	126.32	816.58	467.08	996.43	660.51	838.54	520.46	963.76	503.77
25.892	0	0.48	0.08	0.41	2	0.04	0.09	13.87	4.51	0.95	72.26	80.22	0	98.14	4.17	32.89	0.2	0.62	4.73	1.31	0.33	6.55	0	0.03	0.04	0.95	0	0.09	77.87	98.49	4.51	0.15	1.24	0	0	30	12.22	-2.17	-3.36	61.04	123.19	817.63	467.96	993.92	658.04	840.21	516.84	962.86	505.31
25.925	0	0.46	0.08	0.38	2.11	0.03	0.09	14.27	3.63	0.93	71.47	82.3	0	97.77	4.39	33.71	0.21	0.5	3.63	1.04	0.3	4.83	0	0.03	0.04	0.93	0	0.08	78.75	98.37	4.99	1.42	1.13	0	0	30	12.95	-3.1	-3.28	61.09	123.11	815.39	466.99	992.73	657.38	838.78	518.45	961	503.66
25.959	0	0.45	0.07	0.38	2.3	0.03	0.09	15.52	3.48	1.14	68.95	84.79	0	98.05	4.61	35.79	0.22	0.62	3.48	0.81	0.31	4.52	0	0.02	0.04	1.14	0	0.08	78.92	98.32	5.03	0.77	1.05	0	0	30	14.5	-2.42	-3.38	61.23	125.33	814.48	466.42	993.82	658.95	837.68	519.49	961.99	503.51
25.992	0	0.47	0.07	0.41	2.35	0.03	0.08	15.26	3.34	1.11	69.47	87.04	0	98.06	3.56	36.32	0.21	0.69	3.34	0.5	0.23	4.56	0	0.02	0.04	1.11	0	0.11	80.72	98.29	6.74	0.27	1	0	0	30	15.22	-2.38	-5.24	61.28	122.04	815.56	466.38	995.87	661.8	839.21	518.77	960.29	503.53
26.025	0	0.41	0.06	0.37	2.78	0.03	0.08	18.49	3.59	1.11	63.03	90.42	0	98.59	3.91	41.35	0.19	0.87	3.59	0.35	0.22	3.16	0	0.02	0.05	1.11	0	0.17	79.92	98.26	8.37	0.08	0.98	0	0	30	13.76	-0.78	-3.39	61.26	125.27	815.8	465.24	995.82	659.89	839.07	514.63	963.92	504.38
26.059	0	0.38	0.06	0.38	3.24	0.03	0.07	21.66	4	1.19	56.69	93.63	0	98.21	3.23	46.79	0.16	0.95	4	0.31	0.29	3.35	0	0.02	0.05	1.19	0	0.16	79.99	98.17	10.36	0.46	0.99	0	0	24	12.69	-1.96	-4.25	61.22	123.83	816.2	465.03	995.84	659.13	839.33	515.41	962.49	502.51
26.092	0	0.36	0.05	0.37	3.59	0.03	0.06	24.08	3.07	1.31	51.84	95.08	0	98.42	2.68	50.58	0.16	1.03	3.07	0.3	0.34	3.05	0	0.02	0.05	1.31	0	0.09	79.6	98.15	12.15	0.25	0.9	0	0	24	10.76	-1.35	-5.41	61.24	120.74	816.35	463.78	997.24	658.57	840.7	513.89	960.79	501.35
26.126	0	0.39	0.05	0.44	3.87	0.03	0.06	24.43	2.5	1.55	51.13	96.15	0	98.22	2.8	50.92	0.14	1.15	2.5	0.32	0.52	4.03	0	0.02	0.08	1.55	0	0.07	82.47	98.04	22.3	0.32	0.81	0	0	24	15	-1.95	-3.89	61.79	122.47	816.62	463.8	995.81	658.12	840.51	513.58	962.49	502.61
26.159	0	0.39	0.05	0.4	3.57	0.03	0.07	22.79	2.68	1.73	54.42	94.97	0	98.6	3.06	48.37	0.15	1.32	2.68	0.26	0.39	3.21	0	0.02	0.11	1.73	0	0.14	81.52	97.96	25.27	0.22	0.73	0	0	24	13.48	0.74	-4.25	61.75	123.09	818.4	464.28	994.36	654.3	840.12	513.71	962.59	501.35
26.192	0	0.41	0.06	0.37	3.4	0.03	0.07	21.64	2.37	1.62	56.71	93.67	0	97.59	3.26	45.65	0.14	2.19	2.37	0.25	0.26	1.88	0	0.02	0.14	1.62	0	0.29	81.22	98.03	26.09	0.32	0.66	0	0	24	12.7	-3.5	-3.78	61.73	118.68	817	464.2	993.05	653.91	841.62	514.64	959.46	500.45
26.226	0	0.47	0.06	0.38	3.34	0.03	0.07	20.25	2.42	1.33	59.5	93.32	0	96.11	2.89	43.13	0.11	3.12	2.42	0.21	0.18	1.09	0	0.02	0.16	1.33	0	0.58	83.03	97.97	31.78	0.15	0.51	0	0	24	12.29	-5.96	-2.96	61.64	117.64	815.63	464.51	991.4	653.68	841.34	514.7	958.18	501
26.259	0	0.43	0.06	0.36	3.41	0.03	0.07	21.31	2.73	1.17	57.37	93.17	0	97.21	3.63	44.32	0.11	2.76	2.73	0.21	0.16	0.9	0	0.02	0.21	1.17	0	0.98	81.53	97.94	31.14	1.34	0.46	0	0	24	16.91	-4.25	-4.85	61.96	119.21	814.41	463.82	993.63	658.05	839.5	517.29	957.55	500.77
26.292	0	0.42	0.07	0.34	2.98	0.03	0.08	18.91	1.66	0.83	62.17	91.04	0	98.19	3.72	41.54	0.08	1.81	1.66	0.14	0.14	0.55	0	0.02	0.2	0.83	0	0.37	80.65	98	34.83	11.83	0.34	0	0	24	21.13	-2.04	-4.63	62.06	122.69	817.34	469.21	994.92	662.32	839.9	523.14	961.54	507.16
26.326	0	0.47	0.08	0.35	2.39	0.03	0.09	14.32	1.07	0.57	71.35	86.33	0	98.07	4.44	34.04	0.07	0.91	1.07	0.07	0.08	0.45	0	0.02	0.21	0.57	0	0.17	82.23	97.68	39.14	80.43	0.25	0	0	18	16.89	2.35	-4.74	62.01	122.32	815.14	473.15	991.66	663.76	837.37	525.82	958.61	509.54
26.359	0	0.53	0.1	0.35	1.89	0.03	0.11	10.71	0.51	0.47	78.59	76.39	0	96.81	6.64	24.6	0.07	0.4	0.51	0.03	0.03	0.26	0	0.01	0.13	0.47	0	0.07	83.35	97.46	35.45	84.01	0.22	0	0	18	17.58	4.94	-5.33	61.75	124.92	813.78	476.85	988.58	665.8	833.17	529	957.07	513.04
26.392	0	0.49	0.1	0.34	2.16	0.03	0.12	12.34	0.35	0.56	75.33	79.86	0	95.66	8.38	27.23	0.06	0.18	0.35	0.02	0.02	0.42	0	0.02	0.08	0.56	0	0.03	83.25	97.15	30.77	86.07	0.19	0	0	18	13.41	6.54	-3.42	60.83	127.17	815.99	484.84	980.63	660.82	830.72	531.97	957.32	519.92
26.426	0	0.45	0.09	0.33	2.4	0.02	0.12	13.84	0.18	0.56	72.33	82.52	0	96.97	9.14	30.28	0.04	0.07	0.18	0.01	0.01	0.45	0	0.02	0.06	0.56	0	0.03	82.37	96.61	34.68	95.16	0.14	0	0	18	9.63	4.67	-5.27	59.82	133.26	815.23	487.06	977.81	657.76	824.12	537	956.12	518.72
26.459	0	0.38	0.07	0.32	3.53	0.02	0.1	20.44	0.11	0.57	59.13	91.92	0	96.75	10.4	40.69	0.03	0.03	0.11	0	0	0.35	0	0.02	0.05	0.57	0	0.04	82.9	96.27	29.03	97	0.11	0	0	18	4.06	5.04	-6.05	59.07	129.45	811.21	489.59	974.26	658.61	821.43	537.41	950	522.36
26.493	0	0.33	0.05	0.35	4.98	0.02	0.09	26.83	0.07	0.43	48.17	96.77	0	97.7	9.89	50.8	0.02	0.01	0.05	0	0	0.15	0	0.03	0.03	0.43	0	0.07	84.82	95.23	20.75	97.47	0.07	0	0	18	10.86	3.26	-4.33	58.89	132.79	806.76	491.53	972.26	666.41	818.09	540.46	950.04	525.58
26.526	0	0.28	0.04	0.34	6.41	0.02	0.07	32.52	0.06	0.37	42.48	98.25	0	96.26	9.7	59.53	0.02	0	0.06	0	0	0.13	0	0.03	0.02	0.37	0	0.11	83.93	93.24	12.97	98.18	0.06	0	0	18	8.51	5.77	-4.22	58.47	129.23	806.14	494.66	969.61	666.91	818.41	541.54	946.99	528.63
26.559	0	0.23	0.03	0.31	7.96	0.02	0.06	39.39	0.09	0.32	35.61	98.97	0	96.89	8.83	69.26	0.01	0	0.09	0	0.01	0.08	0	0.03	0.02	0.32	0	0.35	80.9	91.57	10.52	98.01	0.05	0	0	18	4.38	4.8	-3.85	58.08	130.14	803.46	495.9	966.61	666.89	815.41	541.58	944.98	529.37
26.593	0	0.19	0.03	0.28	10	0.02	0.05	44.03	0.12	0.21	30.97	99.37	0	96.89	9.13	78.08	0.01	0	0.12	0	0.01	0.04	0	0.03	0.01	0.21	0	0.7	78.14	87.02	6.02	99.27	0.04	0	0	18	1.01	4.81	-2.43	57.68	131.7	801.88	495.65	966.18	667.6	814.98	540.46	946.16	528.81
26.626	0	0.15	0.02	0.24	11.01	0.02	0.04	45.91	0.12	0.18	29.09	99.46	0	96.6	8.08	85.76	0.01	0	0.12	0	0.01	0.03	0	0.04	0.02	0.18	0	1.81	72.51	82.22	4.94	92.9	0.03	0	0	18	7.7	5.27	-0.93	57.57	127.72	799.72	495.73	965.28	671.08	816.89	539.95	944.38	532.24
26.659	0	0.13	0.02	0.16	8	0.02	0.04	33.12	0.1	0.12	41.88	98.46	0	97.41	5.91	84.44	0.01	0	0.1	0	0.01	0.01	0	0.04	0.03	0.12	0	5.42	60.64	72.78	2.78	92.33	0.03	0	0	18	6.41	3.86	-1.86	57.19	127.91	799.23	495.01	967.45	673.28	816.76	540.45	944.3	530.71
26.693	0	0.1	0.02	0.09	5.16	0.02	0.04	13.96	0.06	0.06	72.07	92.79	0	97.98	4.36	83.08	0	0	0.06	0	0.01	0	0	0.06	0.05	0.06	0.01	18.02	42.06	48.92	1.51	81.86	0.02	0	0	18	4.48	2.58	-2.99	56.79	129.23	798.9	494.48	969.61	675.56	815.88	540.46	944.65	529.49
26.726	0	0.1	0.03	0.06	3.34	0.02	0.04	7.38	0.08	0.04	85.25	81.04	0	97.12	2.46	79.71	0	0	0.04	0	0	0	0.01	0.08	0.1	0.04	0.01	31.7	28.17	37.1	1.4	72.17	0.01	0.01	0	18	8.61	4.41	-3.1	56.71	133.28	797.45	492.76	974.1	680.11	815.07	540.37	948.07	531.64
26.76	0	0.09	0.03	0.04	2.53	0.02	0.04	3.3	0.14	0.02	93.41	95.26	0	95.5	2.14	80.21	0	0	0.02	0	0	0	0.02	0.14	0.21	0.02	0.01	50.47	13.48	16.56	0.76	75.6	0.01	0.01	0	18	5.79	6.73	-3.15	56.36	136.54	795.88	491.3	975.84	681.67	813.44	539.56	949.63	529.63
26.793	0	0.08	0.03	0.03	2.15	0.02	0.04	2.23	0.26	0.01	95.53	93.43	0	97.21	1.55	79.09	0	0	0.03	0	0.01	0	0.03	0.26	0.48	0.01	0.01	47.27	7.94	8.65	0.45	48.51	0.01	0.01	0	18	9.65	4.25	-4.14	56.44	133.01	797.41	492.79	976.92	684.56	815.78	543.5	948.04	529.34
26.826	0	0.07	0.03	0.03	2.17	0.02	0.04	2.25	0.38	0.01	95.51	93.98	0	95.23	1.15	81.3	0	0.01	0.04	0	0.01	0.01	0.02	0.38	0.98	0.01	0.01	46.24	5.36	6.98	0.38	38.46	0.01	0.01	0	18	4.9	7.03	-3.62	56.25	136.26	795.65	491.25	979.22	685.05	814.65	539.93	950.6	530.67
26.86	0	0.08	0.03	0.03	1.81	0.02	0.04	1.62	0.67	0.01	96.38	94.79	0	94.84	0.67	78.21	0	0.01	0.06	0	0.01	0.01	0.02	0.77	1.84	0	0.01	51.23	2.22	2.55	0.19	62.83	0	0.01	0	18	7.58	7.44	-3.63	56.29	132.7	793.62	491	979.02	688.88	815.64	542.12	947.65	528.56
26.893	0	0.08	0.03	0.03	1.9	0.02	0.04	1.67	0.38	0.02	96.19	96.55	0	95.56	0.38	80.47	0	0.02	0.09	0	0.02	0.03	0.02	0.99	2.5	0	0.01	54.31	1.45	1.35	0.15	72.55	0	0	0	18	6.5	6.65	-3.28	56.41	131.93	790.89	491.09	977.15	690.27	813.94	540.34	945.46	529.97
26.926	0	0.1	0.02	0.03	2.04	0.02	0.04	1.82	0.24	0.02	95.93	99.33	-3.43	96.98	0.24	82.8	0	0.03	0.12	0	0.02	0.04	0.02	1.08	4.61	0	0.01	72.72	1.19	1.17	0.16	75.61	0	0	0	18	8.82	4.65	-3.55	56.67	133.18	790.61	491.21	978.3	691.81	813.6	543.58	946.02	529.39
26.96	0	0.11	0.02	0.03	2.21	0.02	0.04	1.99	0.18	0.02	95.59	99.74	-5.53	95.15	0.18	85.83	0	0.04	0.12	0	0.02	0.02	0.06	1.53	4.29	0	0.01	81.6	0.35	0.37	0.09	88.54	0	0.01	0	18	7.44	7.12	-2.45	57.12	133.66	787.97	490.23	976.95	692.5	812.32	540.21	945.6	530.14
26.993	0	0.12	0.02	0.03	2.1	0.02	0.04	1.86	0.17	0.02	95.8	99.8	-6.56	95.79	0.14	84.38	0	0.04	0.17	0	0.02	0.03	0.12	1.41	4.63	0	0.01	86.03	0.31	0.28	0.1	90.7	0.01	0.01	0	18	7.13	6.38	-1.98	57.77	134.94	784.96	489.51	975.78	693.51	810.03	539.78	944.62	530.08
27.026	0	0.13	0.03	0.03	1.82	0.02	0.04	1.56	0.23	0.01	96.35	99.75	-6.99	96.98	0.11	80.18	0	0.05	0.23	0	0.01	0.02	0.2	1.61	4.82	0	0.01	87.59	0.15	0.13	0.12	68.78	0.01	0.02	0	18	9.23	4.65	-1.13	58.35	134	783.5	488.13	976.54	695.21	810.96	538.71	944.71	530.41
27.06	0	0.12	0.03	0.03	1.49	0.02	0.04	1.21	0.25	0.01	97.02	98.87	-3.86	96.68	0.1	74.06	0	0.05	0.25	0	0.01	0.01	0.35	1.95	3.37	0	0.02	74.92	0.07	0.05	0.12	38.02	0.01	0.03	0	18	6.58	5.15	-1.01	58.09	128.83	782.96	487.4	978.85	696.84	814.74	539.05	943.14	528.59
27.093	0	0.08	0.03	0.03	1.44	0.02	0.04	1.16	0.27	0.01	97.11	92.79	0	95.69	0.07	73.15	0	0.05	0.27	0	0.01	0.01	0.47	1.84	2.42	0	0.02	51.98	0.08	0.04	0.11	51.95	0.01	0.03	0	18	7.05	6.5	-1.87	58.71	130.12	781	486.69	978.2	697.85	811.97	539.15	941.59	527.66
27.127	0	0.05	0.03	0.03	1.86	0.02	0.04	1.59	0.31	0.03	96.29	80.9	0	97.6	0.06	80.83	0	0.06	0.31	0	0.03	0.01	0.42	2.77	2.22	0	0.02	30.47	0.05	0.02	0.09	63.33	0.01	0.03	0	18	9.1	3.48	-1.44	58.6	128.97	780.53	484.22	982.24	701.02	814.74	538.24	943.19	526.72
27.16	0	0.06	0.03	0.03	1.58	0.02	0.04	1.29	0.36	0.02	96.85	76.43	0	96.78	0.04	75.83	0	0.06	0.36	0	0.02	0.01	0.3	2.78	2.27	0	0.01	32.14	0.06	0.01	0.1	27.23	0.01	0.05	0	18	7.97	4.98	-1.56	58.51	130.71	783.9	486.67	985.52	703.12	817.04	540.08	947.28	529.07
27.193	0	0.07	0.03	0.03	1.39	0.02	0.05	1.1	0.35	0.02	97.22	85.19	0	97.02	0.04	71.97	0	0.06	0.35	0	0.02	0	0.25	2.57	1.84	0	0.02	43.14	0.05	0.01	0.11	47.44	0.01	0.07	0	18	8.36	4.59	-0.22	58.13	128.09	784.67	486.21	988.55	704.82	821.61	540.31	949.25	529.55
27.227	0	0.11	0.04	0.03	1.05	0.02	0.05	0.78	0.46	0.02	97.9	90.4	0	97.9	0.04	63.51	0	0.04	0.46	0	0.02	0	0.21	1.92	2.04	0	0.02	57.73	0.08	0.01	0.1	35.3	0.01	0.07	0	18	8.38	2.79	1.1	58.03	128.03	787.32	487.61	989.75	705.03	824.69	539.21	952.55	532.56
27.26	0	0.12	0.04	0.03	0.89	0.02	0.06	0.63	0.42	0.01	98.22	89.07	-0.34	97.71	0.04	58.49	0	0.04	0.42	0	0.01	0	0.26	2.14	2.17	0	0.01	60.94	0.08	0.01	0.1	71.67	0.01	0.06	0	18	7.12	3.24	0.53	57.58	128.92	788.43	487.16	993.66	706.77	826.3	540.79	954.85	531.12
27.293	0	0.18	0.06	0.03	0.64	0.02	0.07	0.42	0.52	0.01	98.72	91.59	-3.44	97.53	0.04	48.59	0	0.03	0.52	0	0.01	0	0.54	1.67	3.09	0	0.03	74.46	0.09	0.01	0.11	68.21	0.02	0.11	0	18	8.13	3.62	-1.6	57.36	127.39	791.51	488.42	997.03	710.24	828.21	541.66	955.23	531.95
27.327	0	0.16	0.06	0.03	0.63	0.03	0.06	0.41	0.8	0.01	98.73	82.39	-0.92	97.63	0.03	48.18	0	0.03	0.8	0	0.01	0	0.73	0.75	4.17	0	0.03	64.36	0.12	0.01	0.12	42.82	0.02	0.18	0	18	6.93	3.4	-2.35	56.8	132.19	794.78	488.2	1001.81	711.33	828.97	541.72	960.77	531.54
27.36	0	0.19	0.09	0.03	0.38	0.03	0.08	0.22	1.14	0.01	99.23	50.88	-0.11	98.2	0.03	33.12	0	0.03	1.14	0	0.01	0	1.28	0.59	5.27	0	0.04	60.65	0.11	0.01	0.12	67.65	0.02	0.3	0	18	4.69	1.99	-1.65	56.18	133.82	797.54	490.98	1003.23	711.8	830.86	543.11	964.39	534.2
27.393	0	0.28	0.12	0.03	0.26	0.03	0.11	0.13	1.72	0.02	99.45	49.45	-2.74	97.87	0.03	21.33	0	0.03	1.72	0	0.02	0	2	0.51	6.96	0	0.07	71.73	0.09	0.01	0.16	74.6	0.03	0.43	0	18	5.35	2.86	-0.72	55.73	135.8	800.21	492.97	1004.64	711.39	832.88	545.89	968.34	536.28
27.427	0	0.3	0.13	0.04	0.24	0.03	0.12	0.12	1.47	0.02	99.41	42.9	-3.75	98.56	0.02	19.01	0	0.02	1.47	0	0.02	0	2.85	0.4	12.01	0	0.09	70.76	0.08	0.01	0.2	85.63	0.03	0.51	0	18	3.54	0.88	-0.28	55.31	134.97	802.19	493.31	1006.17	711.28	835.41	544.33	970.18	536.95
27.46	0	0.36	0.14	0.04	0.21	0.03	0.14	0.1	1.51	0.01	99.28	44.47	-6.03	98.78	0.02	14.62	0	0.02	1.51	0	0.01	0	3.79	0.36	16.94	0	0.13	75.94	0.08	0.01	0.26	81.29	0.03	0.64	0	18	3.96	0.05	-0.33	55.06	136.59	802.13	492.34	1008.39	712.74	835.61	544.35	971.97	536.41
27.494	0	0.37	0.14	0.06	0.22	0.03	0.16	0.11	1.3	0.01	99.25	49.75	-8.33	98.65	0.02	16.93	0	0.03	1.3	0	0.01	0	4.03	0.34	26.26	0	0.15	76.28	0.1	0.01	0.33	90.08	0.03	0.91	0	18	6.5	0.54	-0.12	54.97	139.71	806.84	495.35	1010.1	713.73	837.37	545.02	977.03	541.15
27.527	0	0.43	0.14	0.07	0.23	0.03	0.18	0.11	1.28	0.01	99.14	60.24	-11.29	98.47	0.01	17.15	0	0.03	1.28	0	0.01	0	3.4	0.34	34.08	0	0.19	81.35	0.07	0.01	0.35	61.04	0.03	1.01	0	18	5.13	1.17	0.4	54.31	136.19	807.95	495.71	1012.3	714.14	841.42	546.89	977.46	540.48
27.56	0	0.39	0.13	0.08	0.25	0.03	0.19	0.13	1.46	0.01	99.22	54.09	-10.76	98.48	0.01	19.64	0	0.03	1.46	0	0.01	0	1.46	0.37	37.66	0	0.12	75.73	0.05	0.01	0.3	64.83	0.03	0.57	0	18	4.16	-1.13	-0.49	53.86	136.66	811.88	497.97	1013.21	713.83	842.59	547.12	979.16	542.08
27.594	0	0.37	0.12	0.12	0.25	0.03	0.22	0.13	1.47	0.01	99.27	40.11	-11.07	98.11	0.01	20.74	0	0.03	1.47	0	0.01	0	0.94	0.39	47.16	0	0.1	67.6	0.05	0.01	0.35	75.71	0.04	0.35	0	18	3.74	-2.24	-0.35	53.38	134.75	814	499.38	1013.81	713.55	845.01	546.75	979.74	544.29
27.627	0	0.33	0.11	0.17	0.27	0.03	0.27	0.14	1.37	0.02	99.35	28.54	-11.05	98.51	0.01	22.65	0	0.03	1.37	0	0.02	0	0.54	0.38	59.26	0	0.08	55.2	0.05	0.01	0.42	50.46	0.03	0.23	0	18	1.1	-1.03	-1.47	52.61	134.54	816.5	499.34	1018.39	715.27	847.57	547.85	982	542.51
27.66	0	0.27	0.1	0.22	0.33	0.03	0.27	0.18	1.01	0.02	99.33	53.48	-10.53	98.34	0	28.93	0	0.03	1.01	0	0.02	0	0.31	0.38	66.14	0	0.06	45.34	0.04	0.02	0.47	66.04	0.03	0.2	0	18	2.45	-1.58	-1.02	52.29	133.26	818.38	500.76	1021.11	718.57	850.98	549.39	984.14	544.32
27.694	0	0.27	0.09	0.24	0.37	0.03	0.27	0.21	0.85	0.03	99.26	66.01	-11.72	98.54	0	32.31	0	0.02	0.85	0	0.03	0	0.3	0.48	69.28	0	0.04	46.88	0.03	0.02	0.5	47.56	0.03	0.14	0	18	0.85	0.92	-0.22	51.77	132.33	818.85	499.22	1024.45	719.4	854.23	548.17	986.46	543.14
27.727	0	0.27	0.07	0.25	0.47	0.02	0.25	0.28	0.57	0.06	99.07	77.71	-13.89	98.72	0	39.14	0	0.02	0.57	0	0.06	0	0.27	0.52	69.73	0	0.02	55.2	0.02	0.02	0.43	83.12	0.02	0.1	0	18	0.72	0.28	0.22	51.68	133.47	819.45	499.39	1025.41	718.93	854.91	549.73	988.21	542.99
27.761	0	0.2	0.06	0.2	0.56	0.02	0.2	0.36	0.47	0.06	98.87	77.66	-10.22	98.59	0	44.83	0	0.02	0.47	0	0.06	0.01	0.19	0.48	64.01	0	0.01	44.76	0.03	0.04	0.63	8.26	0.02	0.06	0	18	2.77	-0.78	0.69	51.79	133.72	819.33	497.09	1029.88	722.58	857.38	548.1	991	542.75
27.794	0	0.15	0.06	0.19	0.66	0.03	0.18	0.43	0.74	0.08	98.69	80.99	-7.09	98.76	0	49.41	0	0.02	0.74	0	0.08	0.02	0.2	0.5	61.96	0	0.01	33.61	0.04	0.05	0.73	56.92	0.02	0.05	0	18	2.69	0.13	1.23	51.82	134.25	821.69	498.3	1032.48	724.25	860.14	548.17	994.35	544.93
27.827	0	0.12	0.05	0.15	0.75	0.02	0.15	0.51	0.61	0.08	98.51	75.46	-3.3	98.14	0	53.29	0	0.02	0.61	0	0.08	0.01	0.25	0.52	54.02	0	0.01	24.74	0.04	0.05	0.64	33	0.02	0.04	0	18	1.99	-2.17	0.43	51.9	134.93	822.42	496.75	1034.97	724.77	860.56	547.18	995.42	542.91
27.861	0	0.09	0.05	0.09	0.72	0.02	0.12	0.49	0.63	0.09	98.55	49.36	0	97.37	0	52.35	0	0.03	0.63	0	0.09	0.03	0.28	0.68	40.67	0	0	9.94	0.04	0.05	0.76	40.99	0.01	0.04	0	18	4.73	-3.94	1.18	52.33	134.55	823.89	495.62	1035.72	723.5	862.58	545.96	997.1	543.1
27.894	0	0.06	0.04	0.06	0.89	0.03	0.09	0.63	0.83	0.2	98.22	39.03	0	96.4	0	58.57	0	0.03	0.83	0	0.2	0.07	0.27	0.76	29.21	0	0	3.17	0.05	0.06	0.6	53.64	0.01	0.04	0	18	3.49	-5.56	1.34	52.22	135.36	825.14	495.25	1036.48	722.96	863.3	543.35	998.66	543.34
27.927	0	0.06	0.05	0.05	0.85	0.03	0.07	0.6	0.7	0.2	98.3	22.54	0	97.61	0	57.3	0	0.04	0.7	0.01	0.2	0.04	0.35	0.78	20.68	0	0	2.86	0.05	0.06	0.51	36.26	0.02	0.03	0	18	3.04	-3.45	0.9	52.22	133.2	826.22	495.53	1037.43	722.81	864.98	544.75	998.16	542.44
27.961	0	0.05	0.04	0.04	1.16	0.03	0.06	0.88	0.86	0.32	97.69	23.38	0	97.52	0	66.63	0	0.05	0.86	0.01	0.32	0.16	0.18	1.18	11.93	0	0	0.65	0.06	0.06	0.31	47.37	0.01	0.02	0	18	2.43	-3.63	0.31	52.27	135.47	827.09	494.15	1038.96	720.76	864.5	546.19	999.81	539.47
27.994	0	0.04	0.03	0.03	1.39	0.03	0.05	1.11	1.27	0.44	97.23	27.38	0	97.15	0.01	72.15	0	0.1	1.27	0.01	0.44	0.2	0.14	1.08	9.05	0	0	0.66	0.07	0.07	0.31	50.44	0.01	0.02	0	18	3	-4.36	1.38	52.32	133.6	829.08	494.65	1039.08	720.89	867.51	542.18	1001.1	542.31
28.027	0	0.04	0.03	0.03	1.69	0.03	0.04	1.42	1.26	0.32	96.62	33.79	0	97.72	0.01	78.03	0	0.12	1.26	0.01	0.32	0.23	0.11	1.42	6.93	0	0	0.8	0.08	0.07	0.23	44.52	0.01	0.02	0	18	1.57	-3.21	-0.26	52.33	137.6	830.49	493.91	1040.76	719.02	865.4	544.54	1002.89	539
28.061	0	0.04	0.03	0.03	1.84	0.03	0.04	1.58	0.9	0.23	96.31	35.3	0	97.66	0.01	80.62	0	0.12	0.9	0.01	0.23	0.18	0.07	1.88	5.17	0	0	0.46	0.16	0.08	0.17	71.66	0.01	0.01	0	18	0.14	-3.35	-0.43	52.24	134.62	833.1	494.6	1040.98	717.01	868.16	544.23	1002.66	538.61
28.094	0	0.03	0.02	0.03	1.94	0.03	0.04	1.68	1	0.16	96.13	37.56	0	96.02	0.01	82.08	0	0.13	1	0.01	0.16	0.06	0.06	1.77	4.93	0	0	1.39	0.17	0.09	0.14	47.41	0.01	0	0	18	4.16	-6.09	-0.24	52.7	131.03	835.63	494.8	1041.14	716.61	871.44	543.33	1002.43	540.11
28.128	0	0.03	0.02	0.03	2.27	0.02	0.04	2.04	0.51	0.07	95.46	49.48	0	96.99	0.01	86.86	0	0.13	0.51	0.02	0.07	0.01	0.05	2.28	6.22	0	0	2.52	0.22	0.11	0.08	89.04	0.01	0	0	18	-0.38	-4.64	-0.01	52.45	135.48	837.15	493.74	1043.44	714.3	871.35	542.05	1006.77	538.04
28.161	0	0.03	0.02	0.03	2.29	0.02	0.04	2.07	0.53	0.06	95.41	50.21	0	95.74	0.02	87.14	0	0.11	0.53	0.01	0.06	0.01	0.04	2.18	6.29	0	0	2.8	0.32	0.13	0.06	82.34	0.01	0	0	18	4.47	-6.43	-1.25	53.09	132.73	839.35	494.06	1043.53	714.08	872.61	543.8	1005.23	538.21
28.194	0	0.03	0.02	0.03	2.45	0.03	0.04	2.25	0.79	0.07	95.1	53.94	0	96.85	0.03	89.11	0	0.15	0.79	0.01	0.07	0.01	0.03	2.03	6.19	0	0	3.58	0.35	0.16	0.06	63.69	0.01	0	0	18	0.97	-4.87	-1.2	52.82	133.94	840.7	493.59	1044.15	711.51	873.05	542.13	1006.9	537.09
28.228	0	0.04	0.02	0.03	2.24	0.03	0.04	2	0.81	0.06	95.52	53.27	0	95.69	0.04	86.12	0	0.17	0.81	0.01	0.06	0.02	0.04	1.88	8.85	0	0	3.74	0.68	0.24	0.06	34.95	0.01	0	0	18	2.34	-6.49	-0.67	53.18	133	841.91	493.89	1043.65	710.23	874.38	541.65	1007.33	538.2
28.261	0	0.04	0.02	0.04	2.36	0.03	0.04	2.13	1.15	0.09	95.28	63.85	0	96.02	0.04	87.64	0	0.17	1.15	0	0.09	0.03	0.03	2.17	12.78	0	0	5.32	0.77	0.27	0.06	38.64	0.01	0	0	18	3.52	-6.08	-0.19	53.53	134.61	842.8	493.05	1044.65	709.74	875.01	541.53	1009.55	537.37
28.294	0	0.04	0.02	0.04	2.26	0.03	0.05	2.02	1.48	0.13	95.48	69.91	0	95.52	0.05	86.35	0	0.18	1.48	0	0.13	0.05	0.03	2.47	17.48	0	0	6.1	0.74	0.31	0.05	40.09	0.01	0	0	18	1.96	-6.7	-0.69	53.42	131.91	843.88	493.39	1045.04	709.33	876.61	541.11	1008.45	536.97
28.328	0	0.04	0.02	0.05	2.35	0.03	0.05	2.12	1.17	0.11	95.31	79.83	0	94.53	0.06	87.29	0	0.24	1.17	0	0.11	0.03	0.03	3	23.17	0	0	11.43	0.97	0.39	0.04	69.89	0.01	0	0	18	4	-7.75	-0.12	53.89	130.09	844.36	491.85	1046.37	708.68	878.96	538.53	1009.06	538.29
28.361	0	0.05	0.02	0.07	2.45	0.03	0.06	2.23	1.35	0.11	95.11	88.61	0	94.1	0.09	88.44	0	0.3	1.35	0	0.11	0.04	0.02	3.2	30.43	0	0	17.07	1.02	0.43	0.04	35	0.01	0	0	18	2.97	-8.15	-0.74	53.87	130.61	845.94	491.6	1047.87	708.42	879.62	539.25	1010.2	536.3
28.394	0	0.05	0.02	0.09	2.55	0.03	0.07	2.35	1.22	0.06	94.89	94.13	0	94.5	0.1	89.6	0	0.33	1.22	0	0.06	0.02	0.02	4.34	38.26	0	0	17.5	1.18	0.51	0.04	32.6	0.01	0	0	18	3.19	-7.78	0.05	54.07	131.24	846.44	489.85	1049.85	707.86	881.33	536.38	1012.58	536.7
28.428	0	0.06	0.02	0.13	2.83	0.03	0.09	2.67	1.26	0.06	94.33	98.02	-3.89	92.69	0.15	92.44	0	0.47	1.26	0	0.06	0.02	0.03	5.61	49.47	0	0.01	25.36	1.43	0.63	0.04	53.39	0.01	0	0	18	3.34	-9.3	-1.59	54.2	130.12	848.16	489.15	1050.81	706.05	881.56	537.2	1011.65	534.69
28.461	0	0.07	0.02	0.16	2.91	0.03	0.1	2.77	1.24	0.05	94.18	98.84	-5.94	92.58	0.15	93.32	0	0.38	1.24	0	0.05	0.02	0.02	5.14	55.31	0	0.01	29.18	1.44	0.78	0.03	48.93	0.01	0	0	18	3.39	-9.38	-2.8	54.4	127.93	849.06	487.79	1053.59	706.81	883.35	537.14	1011.21	532.94
28.495	0	0.08	0.02	0.17	3.11	0.03	0.1	3.06	0.79	0.06	93.78	99.14	-9.75	93.47	0.2	95.36	0	0.36	0.79	0	0.06	0.01	0.02	5.63	57.04	0	0.01	42.32	1.49	1.19	0.03	47.74	0.01	0	0	18	7.44	-8.7	-1.09	55.02	130.98	850.98	488.13	1052.5	705.37	883.89	537.17	1014.83	533.91
28.528	0	0.1	0.02	0.16	3.12	0.02	0.1	3.11	0.66	0.06	93.76	99.09	-12.35	91.56	0.23	95.43	0	0.36	0.66	0	0.06	0.01	0.02	5.23	56.21	0	0.01	54.79	1.43	1.39	0.03	10.61	0.01	0	0	18	2.6	-10.08	-1.38	54.67	127.94	852.04	488.39	1052.77	703.82	885.82	536.09	1013.71	532.35
28.561	0	0.13	0.02	0.18	3.08	0.02	0.11	3.06	0.46	0.05	93.85	99.75	-17.55	90.3	0.23	95.15	0	0.33	0.46	0	0.05	0.01	0.02	5.6	59.85	0	0.02	72.89	1.23	1.36	0.03	15.47	0.01	0	0	18	4.09	-10.85	-1.32	55.04	128.63	853.51	488.21	1053.08	702.24	886.39	535.77	1014.99	533.03
28.595	0	0.15	0.02	0.19	3.16	0.02	0.11	3.24	0.38	0.05	93.52	99.88	-20.04	88.04	0.21	96.06	0	0.29	0.38	0	0.05	0.01	0.02	6.71	61.04	0	0.03	80.73	1.28	1.91	0.04	43.73	0.01	0	0	18	5.01	-12.02	-0.26	55.26	127.31	853.66	488.56	1051.49	700.96	887.37	534.6	1014.67	534.38
28.628	0	0.15	0.02	0.19	3.17	0.02	0.11	3.25	0.37	0.04	93.51	99.88	-20.15	91.85	0.16	96.36	0	0.23	0.37	0	0.04	0.01	0.02	6.78	61.21	0	0.03	81.03	1.1	1.78	0.05	28.59	0.01	0	0	18	3.83	-9.89	-0.01	55.27	129.93	854.1	488.47	1052.18	701.23	886.9	534.83	1016.82	533.21
28.661	0	0.16	0.02	0.21	3.1	0.02	0.13	3.18	0.37	0.04	93.64	99.91	-22.01	88.45	0.16	95.81	0	0.25	0.37	0	0.04	0.01	0.03	8.04	63.87	0	0.05	84.58	0.84	1.78	0.05	43.04	0.01	0	0	18	2.86	-11.82	-0.25	55.31	128.79	856.08	488.32	1052.2	698.86	888.24	535.62	1016.93	530.85
28.695	0	0.15	0.02	0.24	3.15	0.02	0.2	3.23	0.37	0.03	93.54	99.87	-24.14	89.28	0.14	96.45	0	0.24	0.37	0	0.03	0.01	0.01	14.68	68.46	0	0.04	79.32	0.67	1.57	0.05	14.71	0.01	0	0	18	5.71	-11.4	-1.26	55.56	125.54	856.84	487.57	1053.49	698.04	889.89	533.66	1015.43	533.91
28.728	0	0.16	0.02	0.27	3.22	0.02	0.22	3.29	0.49	0.02	93.41	99.88	-25.42	91.78	0.15	97.04	0	0.32	0.49	0	0.02	0.01	0.01	15.96	72.26	0	0.04	79.47	0.57	1.37	0.05	53.08	0.01	0	0	18	5.84	-9.94	-1.33	55.57	125.41	857.68	486.88	1054.49	697.79	890.85	533.27	1016.26	532.88
28.762	0	0.16	0.02	0.29	3.21	0.02	0.28	3.26	0.56	0.01	93.48	99.87	-26.86	93.65	0.13	97.07	0	0.31	0.56	0	0.01	0.01	0.01	19.28	74.05	0	0.04	79.16	0.4	1.13	0.04	58.97	0.01	0	0	18	4.37	-8.54	-1.83	55.42	125.18	856.47	486.28	1053.17	695.82	889.25	531.94	1014.42	532.95
28.795	0	0.15	0.02	0.29	3.28	0.02	0.27	3.33	0.53	0.01	93.33	99.85	-26.12	94.71	0.14	97.77	0	0.25	0.53	0	0.01	0.01	0.01	18.89	74.11	0	0.04	76.38	0.36	1.03	0.03	66.39	0.01	0	0	18	6.47	-7.57	-2.32	55.59	127.51	856.49	487.07	1051.21	695.47	886.6	534.79	1014.07	531.62
28.828	0	0.14	0.02	0.26	3.36	0.02	0.28	3.44	0.57	0.01	93.12	99.87	-26.34	93.32	0.2	98.44	0	0.32	0.57	0	0.01	0.01	0.01	20.98	71.15	0	0.03	77.19	0.34	1.01	0.03	16.52	0.01	0	0	18	4.08	-8.82	-0.44	55.32	127.06	856.14	484.89	1054.1	696.42	889.93	530.02	1016.99	531.81
28.862	0	0.13	0.02	0.23	3.38	0.02	0.3	3.47	0.52	0.01	93.06	99.8	-25.23	93.67	0.24	98.57	0	0.36	0.52	0	0.01	0.01	0	23.1	67.95	0	0.03	72.22	0.26	0.99	0.03	35.77	0	0	0	18	7.03	-8.53	-0.59	55.68	125.43	857.88	485.25	1055.26	697.23	892.08	531.19	1017.5	532.34
28.895	0	0.13	0.02	0.25	3.41	0.02	0.3	3.49	0.45	0.01	93.03	99.83	-25.84	91.15	0.26	98.88	0	0.39	0.45	0	0.01	0	0	22.51	69.76	0	0.02	73.78	0.21	0.78	0.03	46.53	0	0	0	18	6.81	-10.34	-2.52	55.59	127.33	857.36	484.7	1055.28	696.28	888.88	532.73	1016.2	530.89
28.928	0	0.13	0.02	0.22	3.46	0.02	0.27	3.54	0.5	0.01	92.93	99.83	-24.96	94.42	0.26	99.24	0	0.42	0.5	0	0.01	0	0	22.27	66.7	0	0.02	73.45	0.21	0.73	0.03	59.8	0	0	0	18	5.61	-7.86	-0.92	55.48	126.38	858.61	485.28	1055.39	696.33	891.7	531.49	1018.09	531.12
28.962	0	0.11	0.02	0.17	3.42	0.02	0.26	3.46	0.59	0.02	93.07	99.67	-21.91	93.63	0.27	98.97	0	0.36	0.59	0	0.02	0	0	24.09	58.75	0	0.02	65.53	0.2	0.54	0.03	67.87	0	0	0	18	4.85	-8.56	-2.76	55.34	127.54	858.75	484.93	1054.52	694.61	888.96	533.49	1016.38	527.95
28.995	0	0.11	0.02	0.16	3.41	0.02	0.22	3.44	0.61	0.02	93.12	99.74	-21.37	94.47	0.26	98.86	0	0.32	0.61	0	0.02	0	0	21.47	57.43	0	0.02	68.5	0.25	0.54	0.03	22.6	0	0	0	18	8.33	-7.81	-1.25	55.34	126.36	858.6	484.69	1053.35	693.54	890.37	531.11	1016.72	531.37
29.028	0	0.1	0.02	0.16	3.42	0.03	0.21	3.44	0.73	0.02	93.12	99.64	-19.94	96.61	0.33	98.83	0	0.37	0.73	0	0.02	0.01	0	21.13	55.89	0	0.03	64.47	0.29	0.45	0.03	84.91	0	0	0	18	10.09	-5.25	-1.32	55.28	130.2	860.24	487.14	1054.08	695.75	889.56	535.2	1019.73	532.49
29.062	0	0.12	0.02	0.15	3.41	0.03	0.22	3.41	0.74	0.02	93.18	99.81	-21.9	93.87	0.27	98.71	0	0.43	0.74	0	0.02	0	0	21.58	55.74	0	0.03	72.56	0.33	0.35	0.03	83.68	0	0	0	18	6.46	-8.36	0.22	55.06	129.94	860.6	487.77	1054.29	695.61	891.46	533.19	1021.4	533.44
29.095	0	0.14	0.02	0.16	3.38	0.02	0.19	3.36	0.66	0.01	93.25	99.91	-23.29	93.73	0.23	98.44	0	0.38	0.66	0	0.01	0	0	19.09	56.32	0	0.04	81.67	0.4	0.35	0.04	70.04	0	0	0	18	6.16	-8.48	-0.48	54.86	130.91	860.66	487.66	1054.68	695.41	890.47	533.82	1021.38	532.99
29.129	0	0.14	0.02	0.15	3.35	0.03	0.17	3.31	0.72	0.01	93.3	99.93	-23.01	94.63	0.23	98.2	0	0.3	0.72	0	0.01	0	0	17.47	54.28	0	0.05	85.08	0.54	0.32	0.04	83.7	0.01	0	0	18	5.35	-7.65	-0.93	54.87	129.15	861.7	488.62	1055.26	695.44	891.75	534.45	1020.9	533.87
29.162	0	0.14	0.02	0.13	3.33	0.02	0.15	3.28	0.61	0.01	93.33	99.94	-22.15	93.49	0.26	97.88	0	0.32	0.61	0	0.01	0	0	15.75	50.57	0	0.08	87.33	0.73	0.33	0.04	79.89	0.01	0	0	18	5.56	-8.68	-1.17	55	128.91	862.07	488.6	1055.43	695.38	891.88	534.89	1020.78	533.35
29.195	0	0.16	0.02	0.16	3.32	0.03	0.17	3.26	0.72	0.01	93.36	99.96	-24.72	94.89	0.33	97.67	0	0.27	0.72	0	0.01	0	0.01	16.26	56.81	0	0.11	91.68	0.82	0.32	0.04	60.39	0.01	0	0	18	5.35	-7.39	-1.71	55.1	130.02	862.77	488.93	1055.54	694.11	891.19	535.2	1021.21	534.13
29.229	0	0.19	0.02	0.24	3.36	0.03	0.15	3.27	1.01	0	93.29	99.97	-25.87	95.69	0.32	97.74	0	0.34	1.01	0	0	0	0.01	9.42	67.94	0	0.17	96.42	1.12	0.35	0.08	52.94	0.01	0.01	0	18	5.01	-6.5	-1.44	54.97	134.34	863.32	490.63	1054.7	694.07	889.1	537.28	1023.42	534.87
29.262	0	0.22	0.02	0.33	3.21	0.03	0.18	3.09	2.03	0.01	93.59	99.97	-27.84	96.45	0.53	96.08	0	0.35	2.03	0	0.01	0	0.03	8.97	77.48	0	0.31	98.01	1.04	0.32	0.1	94.47	0.01	0.02	0	18	4.45	-5.49	-2.93	54.39	133.78	865.54	492.79	1055.02	694.05	889.23	541.27	1022.82	534.22
29.295	0	0.24	0.02	0.41	3.13	0.03	0.2	2.97	4.99	0.01	93.75	99.97	-27.84	95.54	0.7	94.93	0	0.37	4.99	0	0.01	0	0.06	7.77	84.34	0	0.66	98.69	1.13	0.3	0.18	95.1	0.01	0.04	0	18	-1.52	-6.68	-3.43	53.76	133.17	868.31	494.79	1058.17	695.17	892.01	542.65	1024.91	534.13
29.329	0	0.25	0.02	0.47	3.08	0.04	0.22	2.88	7.04	0.02	93.83	99.97	-27.63	97.13	1.07	93.79	0	0.43	7.04	0	0.02	0	0.07	6.73	88.66	0	1.12	98.72	1.29	0.27	0.33	83.39	0.01	0.08	0	18	-0.26	-4.4	-1.26	53.55	134.62	869.72	494.94	1061.81	697.78	895.94	540.01	1030.55	538.6
29.362	0	0.26	0.02	0.54	3.06	0.04	0.26	2.82	10.61	0.09	93.87	99.96	-27.05	96.71	1.51	92.81	0	0.45	10.61	0	0.09	0	0.1	7.19	92.89	0	2.13	97.9	1.2	0.31	0.47	89.62	0.02	0.13	0	18	-4.58	-5.09	-1.4	52.98	138.96	867.04	489.13	1066.95	700.49	894.8	536.21	1033.66	531.03
29.395	0	0.27	0.02	0.62	3.01	0.06	0.27	2.7	15.18	0.19	93.98	99.96	-25.4	90.73	1.28	91.72	0	0.59	15.18	0	0.19	0	0.14	6.02	96.78	0	3.88	97.75	1.12	0.34	0.7	92.26	0.02	0.19	0	18	-1.8	-10.6	-0.97	52.74	137.94	865.54	482.35	1075.93	705.84	899.36	530.42	1037.29	528.9
29.429	0	0.28	0.02	0.65	3.02	0.06	0.27	2.58	16.67	0.26	93.95	99.95	-24.34	93.57	1.23	90.59	0	0.48	16.67	0.01	0.26	0.02	0.25	4.46	98.23	0	7.38	96.97	1.29	0.52	1.42	99.2	0.04	0.46	0	18	-0.91	-8.61	1.13	52.6	142.62	866.15	479.75	1078.4	706.43	900.85	527.27	1043.47	527.15
29.462	0	0.27	0.02	0.66	3.23	0.08	0.27	2.66	20.24	0.29	93.55	99.96	-22.34	92.84	1.11	91.34	0	0.51	20.24	0.01	0.29	0.05	0.37	4.54	98.39	0	10.92	95.18	1.2	0.68	1.56	98.47	0.04	0.76	0	18	1.13	-9.19	1.42	52.35	142.64	866.95	474.92	1082.4	704.95	903.56	525.32	1046.18	522.76
29.496	0	0.26	0.02	0.66	3.31	0.08	0.28	2.76	20.91	0.18	93.38	99.96	-21.82	93.29	1.11	92	0	0.54	20.91	0.02	0.18	0.11	0.63	4.69	98.73	0	11.48	94.06	0.96	0.87	3.6	96.6	0.06	0.86	0	18	0.14	-8.84	2.06	51.73	147.84	865.93	466.72	1088.35	703.23	904.18	518.77	1051.99	516.16
29.529	0	0.24	0.02	0.67	3.47	0.09	0.26	3	22.5	0.35	93.06	99.97	-20.45	93.29	0.69	94.1	0	0.59	22.5	0.03	0.35	0.13	0.6	4.54	98.74	0	11.27	91.66	0.78	1.22	6.49	89.22	0.09	0.89	0	18	1.95	-8.84	1.72	51.06	153.51	869.13	460.07	1094.18	700.51	905.48	511.58	1058.99	511.57
29.562	0	0.24	0.02	0.68	3.53	0.09	0.25	3.1	23.94	0.54	92.94	99.97	-19.49	94.22	0.41	95.07	0	0.51	23.94	0.04	0.54	0.17	0.45	3.69	98.87	0	11.51	91.46	0.71	1.42	9.81	96.75	0.1	0.56	0	18	-1.63	-8.04	2.56	50.31	155	876.36	454.52	1106.63	698.71	915.61	506.87	1070.61	506.24
29.596	0	0.23	0.02	0.7	3.39	0.12	0.25	3.11	28.25	1.35	93.22	99.97	-17.56	91.81	0.28	94.74	0	0.45	28.25	0.06	1.35	0.15	0.51	3.23	98.98	0	11.08	91.02	0.51	2.03	20.78	96.58	0.15	0.44	0	18	0.72	-9.92	2.21	50.37	157.66	883.95	444.86	1117.81	693.67	923.23	499.04	1080.89	497.68
29.629	0	0.19	0.02	0.71	3.34	0.12	0.23	3.17	27.64	1.95	93.33	99.97	-14.44	93.31	0.22	95.05	0	0.49	27.64	0.08	1.95	0.14	0.56	2.31	98.44	0	10.2	77.13	0.4	2.16	24.43	91.34	0.19	0.32	0	18	-2.55	-8.83	3.93	50.43	159.58	888.21	435.79	1130.05	691.16	932.69	490.57	1092.28	490.51
29.662	0	0.14	0.02	0.69	3.25	0.12	0.21	3.27	27.94	1.67	93.46	99.96	-9.66	92.27	0.27	95.35	0	0.57	27.94	0.11	2.31	0.26	0.53	1.67	96.97	0	7.93	59.05	0.33	2.53	32.66	86.82	0.28	0.28	0	18	2.21	-9.6	3.98	50.86	158.08	893.41	428.35	1138.23	689.52	940.16	483.66	1098.23	485.58
29.696	0	0.09	0.02	0.71	3.04	0.2	0.21	3.42	36.17	0.91	93.17	99.96	0	92.42	0.28	94.7	0	0.78	36.17	0.17	4.1	0.65	0.21	0.91	95.11	0	7.07	31.3	0.28	4.04	58.04	95.15	0.72	0	0	18	-3.14	-9.5	5.15	50.24	160.26	893.91	418.53	1143.43	681.49	943.43	474.5	1103.69	475.41
29.729	0	0.07	0.02	0.65	2.7	0.27	0.22	2.97	41.09	0.72	94.06	99.93	0	94.96	0.27	91.05	0	0.91	41.09	0.36	4.04	1.45	0.22	0.72	91.87	0	7	12.17	0.26	4.11	56.7	98.09	0.92	0	0	18	-0.34	-7.32	0.77	50.88	161.77	910.12	412.66	1159.83	679.01	953.59	471.91	1115.26	466.25
29.763	0	0.06	0.02	0.62	2.41	0.49	0.2	3.09	50.05	0.53	93.81	99.84	0	90.06	0.26	88.94	0	0.95	50.05	0.45	4.76	4.98	0	0.53	84.6	0	6.14	6.16	0.28	7.19	66.94	95.09	1.57	0	0	18	-1.15	-10.98	2.29	50.25	164.19	913.84	409.72	1164.18	676.48	958.22	465.93	1122.41	465.78
29.796	0	0.06	0.02	0.44	2.36	0.29	0.16	3.39	40.4	0.37	93.22	99.71	0	94.68	0.22	88.75	0	0.84	40.4	0.43	4.66	3.29	0	0.37	77.27	0	5.59	6.63	0.24	9.8	71.57	98.38	1.7	0	0	18	-0.76	-7.6	3.16	50.33	166.8	916.53	404.81	1170.41	674.24	962.59	462.89	1129.4	462.14
29.829	0	0.05	0.02	0.24	1.94	0.21	0.13	2.63	34.61	0.28	94.74	99.39	0	96.13	0.22	82.86	0	0.83	34.61	0.61	3.25	2.04	0	0.28	63.01	0	4.28	2.94	0.25	9.42	73.87	96.94	2.05	0	0	18	1.01	-5.94	2.69	50.4	164	918.17	396.96	1171.73	667.19	964.86	455.82	1128.84	454.02
29.863	0	0.05	0.02	0.13	1.41	0.19	0.11	2.03	30.75	0.12	95.94	99.35	0	96.07	0.27	73.92	0	0.72	30.75	0.72	2.74	1.16	0	0.12	47.19	0	4.42	1.89	0.23	12.06	81.94	90.75	2.93	0	0	18	-3.23	-6.02	1.18	49.79	169.47	926.54	390.93	1179.55	659.21	968.33	449.53	1137.75	445.36
29.896	0	0.06	0.03	0.1	1.08	0.16	0.1	1.42	26.78	0.07	97.16	99.22	0	95.47	0.27	66.06	0	0.55	26.78	0.75	2.14	0.35	0	0.07	40.71	0	4.27	1.05	0.26	11.38	87.65	98.34	3.26	0	0	18	-5.16	-6.76	2	48.67	169.82	931.63	388.81	1185.7	658.1	974.81	444.62	1144.63	444.58
29.929	0	0.05	0.03	0.07	1.02	0.18	0.09	1.26	28.61	0.06	97.47	99.11	2.24	94.86	0.27	64.02	0	0.4	28.61	0.87	1.35	0.16	0	0.06	32.64	0	5.39	0.52	0.25	10.7	87.95	98.81	3.52	0	0	18	-7.99	-7.43	-0.51	48.44	179.06	944.75	381.88	1201.57	650.6	981.51	445.88	1160.03	432.05
29.963	0	0.04	0.02	0.05	1.11	0.16	0.07	1.32	24.07	0.03	97.36	99.5	2.91	94.88	0.24	68.06	0	0.3	24.07	0.76	1.33	0.13	0	0.03	27.06	0	5.12	0.53	0.24	7.85	91.07	99.2	4.82	0	0	18	-4.27	-7.4	2.01	48.05	180.65	946.22	377.16	1206.24	651.89	987.02	435.36	1167.67	434.88
29.996	0	0.04	0.02	0.04	1.22	0.14	0.06	1.45	21.19	0.02	97.09	99.62	3.4	94.55	0.26	71.2	0	0.24	21.19	0.59	1.3	0.08	0	0.02	19.91	0	4.4	0.29	0.26	7.13	91.49	98.71	4.95	0	0	18	-5.63	-7.73	0.18	47.48	179.55	959.06	372.75	1219.16	648.23	997.9	431.31	1177.43	428.27
30.029	0	0.04	0.02	0.03	1.16	0.11	0.05	1.3	16.8	0.01	97.41	99.65	3.62	97.69	0.24	70.05	0	0.18	16.8	0.43	0.72	0.05	0	0.01	14.15	0	4.48	0.15	0.27	5.54	93.76	98.62	5.5	0.46	0	18	-6.68	-3.29	3.02	47.06	179.97	962.47	370.06	1223.08	645.48	1005.44	424.13	1185.33	429.68
30.063	0	0.04	0.02	0.03	0.99	0.1	0.05	1.06	12.58	0	97.88	99.51	4.23	95.24	0.39	66.65	0	0.13	12.58	0.5	0.49	0.03	0	0	9.39	0	3.9	0.11	0.32	3.91	92.78	96.92	6.74	0.18	0	18	-1.85	-7.01	2.24	47.29	179.87	964.8	368.35	1229.78	648.74	1008.81	429.91	1188.66	427.05
30.096	0	0.03	0.02	0.02	1.29	0.07	0.04	1.37	6.64	0	97.26	99.7	1.7	96.71	0.41	73.64	0	0.12	6.64	0.26	0.11	0.01	0	0	5.99	0	3.73	0.12	0.36	3.23	92.03	98.72	5.89	0	0	18	-4.1	-5.09	1.57	46.24	188.7	968.2	371.23	1229.42	647.12	1005.05	428.44	1193.74	430.73
30.13	0	0.03	0.01	0.02	1.62	0.07	0.03	1.78	7.1	0	96.45	99.79	1.94	97.78	0.42	81.13	0	0.13	3.76	0.18	0.03	0	0	0	4.21	0	4.76	1.18	0.49	2.02	89.07	99.91	7.1	0	0	18	-4.59	-3.07	1.64	45.5	187.34	974.36	376.26	1227.6	642.45	1008.07	431.17	1195.36	435.32
30.163	0	0.02	0.01	0.02	1.96	0.07	0.03	2.15	7.26	0	95.71	99.86	2.56	98.78	0.5	86.46	0	0.18	3.93	0.19	0.06	0	0	0	2.61	0	5.85	0.84	0.56	1.17	88.39	99.97	7.26	0	0	18	-10.7	0.03	1.17	42.73	190.98	978.5	388.16	1229.31	649.75	1008.55	442.52	1199.53	443.07
30.196	0	0.02	0.01	0.02	1.92	0.07	0.03	2.15	7.55	0	95.7	99.8	3.09	98.26	0.67	86.7	0	0.23	3.91	0.18	0.05	0	0	0	1.73	0	3.86	0.48	0.67	0.77	83.77	99.91	7.55	0	0	18	-17.01	1.85	1.95	41.24	191.26	976.46	395.07	1224.13	650.85	1006.04	445.15	1197.25	449.41
30.23	0	0.03	0.01	0.02	1.98	0.07	0.03	2.12	6.11	0	95.76	99.74	2.41	98.26	0.97	86.52	0	0.22	5.55	0.14	0.09	0	0	0	0.94	0	2.16	0.17	0.84	0.33	81	99.98	6.11	0	0	18	-17.44	1.83	0.48	40.75	185.65	973.73	404.3	1218.44	657.23	1002.47	456.17	1188.11	454.91
30.263	0	0.02	0.01	0.02	2.27	0.06	0.03	2.55	6.42	0	94.9	99.69	2.34	98.11	1.24	90.7	0	0.41	4.43	0.1	0.04	0	0	0	0.58	0	1.47	0.02	0.96	0.24	74.34	98.81	6.42	0	0	18	-13.35	2.26	0.77	40.64	177.47	969.89	413.23	1209.89	661.29	1000.87	462.41	1178.23	468.59
30.296	0	0.02	0.01	0.02	2.69	0.06	0.02	3.09	5.98	0	93.82	99.67	1.48	98.23	1.51	95.02	0	0.65	3.59	0.09	0.01	0	0	0	0.53	0	1.1	0.01	1.01	0.13	69.35	99.84	5.98	0	0	18	-12.97	1.92	1.94	40.74	179.19	965.97	414.24	1206.23	662.91	997.86	462.03	1176.83	471.11
30.33	0	0.02	0.01	0.02	2.83	0.05	0.02	3.22	5.68	0	93.56	99.23	0.91	98.37	1.37	96.17	0	0.76	2.85	0.05	0.01	0	0	0	0.43	0	0.98	0.01	1.26	0.05	57.64	98.76	5.68	0	0	18	-15.1	1.49	2.91	41.02	182.8	961.23	412.04	1201.75	658.69	993.07	456.47	1175.15	472.76
30.363	0	0.02	0.01	0.02	2.94	0.05	0.02	3.39	5.88	0	93.21	98.93	0.9	98.52	1.92	96.87	0	0.8	2.61	0.05	0	0	0	0	0.39	0	0.88	0.02	1.4	0.04	52.83	99.87	5.88	0	0	18	-8.24	-1.01	1.92	42.44	172.14	961.4	413.12	1199.61	661.63	995.65	461.48	1167.54	470.61
30.396	0	0.02	0.01	0.02	2.95	0.05	0.03	3.26	4.74	0	93.48	96.63	0	98.78	2.48	95.55	0	0.6	2.09	0.04	0.01	0	0	0	0.3	0	0.6	0.07	1.51	0.02	39.56	99.89	4.74	0	0	18	-12.43	-0.02	1.05	42.09	175.54	957.86	411.14	1198.44	661.34	990.37	461.05	1165.86	465.17
30.43	0	0.02	0.01	0.02	2.61	0.04	0.03	2.69	3.97	0	94.61	82.74	0	98.31	2.59	91.02	0	0.3	2.29	0.02	0.01	0	0	0	0.28	0	0.42	0.16	2.08	0.01	21.82	99.85	3.97	0	0	18	-14.85	-1.68	4.22	42.92	178.29	953	404.49	1198.72	657.37	991	456.94	1169.28	458.63
30.463	0	0.03	0.02	0.02	1.96	0.04	0.03	1.85	3.57	0	96.08	75.73	0	97.96	1.92	82.63	0	0.17	1.99	0.01	0.01	0	0	0	0.3	0	0.57	0.42	1.96	0.01	24.87	97.37	3.57	0	0	18	-12.91	-2.65	4.83	44.38	173.72	951.78	398.85	1199.19	656.04	994.04	442.8	1166.81	460.92
30.497	0	0.03	0.02	0.02	1.61	0.04	0.03	1.39	2.89	0.01	96.77	62.41	0	96.29	1.09	76.53	0	0.15	1.49	0.01	0.02	0	0	0.01	0.43	0	0.94	0.62	2.37	0.01	23.12	99.6	2.89	0	1	24	-8.03	-5.71	5.2	45.96	177.49	950.69	392.87	1197.6	652.06	991.19	439.74	1168.13	453.68
30.53	0	0.04	0.03	0.02	1.11	0.04	0.04	0.86	2.59	0.01	97.77	34.58	0	95.68	0.98	64.91	0	0.09	1.85	0.01	0.03	0.01	0	0.01	1.02	0	1.83	0.66	2.15	0.01	20.49	97.01	2.59	0	0	24	-6.51	-6.52	4.73	47.23	173.99	949.13	386.9	1196.7	646.65	990.78	437.92	1164.6	445.63
30.563	0	0.06	0.05	0.02	0.56	0.04	0.06	0.36	2.5	0.02	98.88	12.06	0	94.94	0.93	43.85	0	0.03	1.98	0	0.02	0	0	0.02	1.84	0	3.34	1.07	1.83	0.01	24.75	92.77	2.5	0	0	18	-6.78	-7.34	7.54	47.78	177.19	946.39	381.38	1197.86	643.19	992.57	430.31	1169.12	445.28
30.597	0	0.07	0.06	0.03	0.45	0.04	0.07	0.27	2.79	0.03	99.1	4.09	0	95.64	0.95	36.99	0	0.03	2.34	0	0.05	0.01	0	0.03	3.1	0	5.18	1.39	1.38	0	17.1	91.46	2.79	0	0	18	-4.84	-6.56	6.19	49.04	177.04	946.13	375.32	1197.8	638.71	990.47	426.78	1167.19	437.53
30.63	0	0.08	0.07	0.03	0.41	0.04	0.08	0.23	4.53	0.03	99.17	2.51	0	94.43	0.77	33.33	0	0.02	4.53	0	0.07	0	0	0.03	5.24	0	8.8	5.83	1.01	0.01	14.47	92.55	2.78	0	0	18	-6.71	-7.85	5.05	49.87	180.32	946.12	366.59	1202.46	632.46	989.5	425.01	1169.83	425.07
30.663	0	0.07	0.05	0.03	0.64	0.04	0.07	0.38	4.96	0.03	98.73	5.79	0	92.86	0.5	45.68	0	0.02	4.96	0	0.04	0	0	0.03	8.92	0	10.67	12.95	0.91	0.01	12.32	98.37	2.52	0	0	18	-1.94	-9.18	5.29	50.26	176.02	947.02	367.11	1200.13	635.2	991.44	416.34	1166.81	431.34
30.697	0	0.07	0.04	0.04	0.99	0.04	0.06	0.61	5.12	0.03	98.02	21.76	0	94.97	0.53	57.08	0	0.02	5.12	0	0.03	0	0	0.03	13.64	0	14.43	20.33	0.65	0.01	12.95	98.01	1.92	0	0	18	-3.05	-7.31	3.75	50.46	177.33	947.6	364.47	1198.41	629.78	987.96	415.55	1165.01	425.56
30.73	0	0.07	0.03	0.04	1.59	0.04	0.06	1.1	4.9	0.02	96.82	62.45	0	95.95	0.61	71.32	0	0.01	4.9	0	0.02	0	0	0.04	20.04	0	14.23	28.34	0.58	0.02	11.9	98.26	1.73	0	0	18	-0.45	-6.18	6.14	50.29	167.46	944.72	364.36	1193.79	628.22	992.51	411.01	1158.79	430.83
30.764	0	0.06	0.03	0.05	2.04	0.03	0.06	1.37	2.94	0.01	95.93	64.36	0	95.54	0.76	76.58	0	0.01	2.94	0	0.01	0	0	0.05	24.1	0	18.68	19.22	0.33	0.03	16.88	97.5	1.21	0.31	0	18	-4.86	-6.68	5.04	50.33	178.66	940.8	357.69	1192.12	621.54	982.88	405.04	1160.66	422.68
30.797	0	0.05	0.03	0.05	2.04	0.03	0.05	1.36	2.33	0.01	95.92	58.47	0	93.88	0.62	76.57	0	0.01	2.33	0	0.01	0	0	0.05	21.02	0	18.94	18.15	0.21	0.03	15.31	95.66	1.03	0.28	0	12	-4.73	-8.35	4.91	50.25	178.15	940.13	356.84	1190.68	620.07	981.8	404.46	1159.18	420.99
30.83	0	0.05	0.02	0.04	2.54	0.03	0.05	1.84	1.65	0	94.92	68.73	0	94.15	0.9	83.63	0	0.01	1.65	0	0	0	0	0.05	17.73	0	17.02	19.5	0.19	0.04	13.04	98.08	0.87	0.37	0	12	-5.81	-8.11	4.91	49.95	177.04	939.68	354.74	1190.63	616.08	982.41	399.82	1157.98	422.58
30.864	0	0.04	0.02	0.04	2.99	0.03	0.04	2.16	1.13	0	94.03	74.9	0	90.4	1.1	87.27	0	0.01	1.13	0	0	0	0	0.08	15.46	0	19.24	19.67	0.13	0.07	13.28	99.44	0.59	0.66	0	12	-4.7	-10.79	4.36	50.15	180.43	936.69	352.69	1190.34	618.54	978.04	401.1	1157.7	417.78
30.897	0	0.05	0.02	0.03	2.94	0.03	0.04	2.11	1.36	0.01	94.13	84.45	0	92.4	1.35	86.44	0	0.01	1.36	0	0.01	0	0	0.09	12.37	0	19.69	27.95	0.11	0.1	13.71	98.83	0.68	0.51	0	12	-3.18	-9.51	4.93	50.22	177.71	935.48	352.24	1188.32	617.8	978.64	399.87	1155.35	418.68
30.93	0	0.05	0.02	0.03	3.31	0.03	0.04	2.22	2	0.01	93.37	91.32	0	92.71	1.98	87.01	0	0.01	2	0	0.01	0	0	0.09	12.62	0	26.16	35.62	0.11	0.11	13.65	99.65	0.72	0.63	0	12	-4.25	-9.29	5.15	50.15	173.78	934.44	353.54	1187.4	620.8	979.49	404.16	1152.93	414.99
30.964	0	0.05	0.02	0.03	3.62	0.03	0.04	2.36	2.73	0.02	92.76	93.21	0	91.24	1.99	88.54	0	0	2.73	0	0.02	0	0	0.13	12.72	0	29.28	37.38	0.07	0.14	11.82	97.5	0.75	0.88	0	12	-4.54	-10.28	4.13	50.23	175.43	934.13	355.85	1185.79	621.17	976.25	408.51	1151.56	415.15
30.997	0	0.06	0.02	0.03	4.15	0.03	0.04	2.51	4	0.03	91.69	96.65	0	92.2	3.11	88.89	0	0.01	4	0	0.03	0	0	0.15	13.09	0	36.43	46.27	0.07	0.15	11.69	98.26	0.76	1.01	0	12	-3.8	-9.65	2.85	50.45	177.33	935.83	357.45	1184.76	620.73	973.89	409.8	1151.12	415.79
31.03	0	0.05	0.02	0.03	4.37	0.03	0.05	2.75	3.74	0.03	91.27	95.64	0	92.64	5.11	89.18	0	0.01	3.74	0	0.03	0	0	0.19	12.95	0	34.65	42.59	0.06	0.15	7.68	94.88	0.79	0.77	0	12	-3.88	-9.34	1.61	50.52	177.77	936.98	359.59	1182.75	617.61	971.54	411.96	1149.2	418.32
31.064	0	0.04	0.02	0.03	5.35	0.03	0.05	3.56	3.63	0.03	89.31	93.76	0	95.43	8.19	92.44	0	0.01	3.63	0	0.03	0	0	0.22	14.58	0	34.67	34.61	0.06	0.15	3.55	93.19	0.74	0.92	0	12	-4.59	-6.8	0.76	50.39	170.65	937.27	359.8	1181.97	617.7	973.72	413	1144.34	415.92
31.097	0	0.05	0.02	0.04	5.57	0.03	0.05	3.64	3.88	0.03	88.86	95.66	0	94.79	7.15	94.09	0	0.01	3.88	0	0.03	0.01	0	0.26	15.7	0	36.45	37.72	0.06	0.15	3.26	99.3	0.77	1.28	0	12	-3.1	-7.49	0.03	50.16	166.94	932.69	358.99	1177.06	615.16	969.95	411.18	1136.73	418.44
31.131	0	0.05	0.02	0.04	5.66	0.04	0.05	3.82	5.58	0.05	88.69	97.19	0	96.21	7.35	95.02	0	0.01	5.58	0	0.05	0.01	0	0.31	17.56	0.01	34.7	42.4	0.07	0.19	3.36	99.2	0.7	1.74	0	12	-6.54	-5.83	0.72	50.24	174.17	931.83	358.53	1175.23	613.88	965.83	411.28	1139.99	413.93
31.164	0	0.05	0.02	0.05	5.48	0.04	0.06	3.97	5.5	0.03	89.03	97.36	0	97.45	6.83	96.53	0	0.01	5.5	0	0.03	0	0	0.37	23.88	0.01	29.63	41.68	0.08	0.17	4.18	99.51	0.66	1.83	0	12	-7.58	-3.79	-0.1	50.15	172.66	929.36	357.24	1174.49	614	963.94	410.72	1136.59	412.26
31.197	0	0.06	0.02	0.05	4.8	0.03	0.06	3.95	5.2	0.02	90.4	98.39	-0.75	97.17	5.69	97.53	0	0.01	5.2	0	0.02	0	0	0.47	27.44	0.01	19.39	47	0.07	0.15	4.07	98.99	0.64	1.76	0	12	-3.11	-4.32	0.01	50.34	163.75	925.49	356.61	1169.04	613.36	963.97	409.43	1127.66	413.94
31.231	0	0.05	0.02	0.05	4.36	0.03	0.05	3.84	4.08	0.02	91.29	96.74	0	97.61	4.01	98.55	0	0.02	4.08	0	0.02	0	0	0.51	25.7	0.01	13.39	36.98	0.05	0.1	3.42	98.04	0.63	1	0	12	-4.23	-3.46	0.98	50.34	180.81	920.24	349.92	1174.3	618.06	956.64	405.82	1137.44	407.66
31.264	0	0.04	0.02	0.05	4.01	0.03	0.04	3.66	2.17	0.01	91.97	94.37	0	96.45	2.42	98.94	0	0.02	2.17	0	0.01	0	0	0.44	21.76	0.01	9.82	29.46	0.04	0.1	2.85	96.52	0.57	0.5	0	12	-5.28	-5.49	0.47	50.1	176.3	922.1	350.02	1175.31	617.11	959.58	405.7	1135.88	406.68
31.297	0	0.04	0.02	0.04	3.91	0.03	0.04	3.54	1.6	0.01	92.17	93.53	0	96.83	1.64	98.9	0	0.01	1.6	0	0.01	0	0	0.38	20.09	0.01	9.82	27.67	0.04	0.09	2.16	99.63	0.54	0.44	0	12	-4.57	-4.9	-0.83	50.08	177.46	922.97	350.94	1174.74	615.35	957.39	408.02	1134.85	407.47
31.331	0	0.04	0.02	0.04	3.78	0.03	0.04	3.51	1.06	0.01	92.44	89.37	0	98.02	1.2	99.13	0	0.01	1.06	0	0.01	0	0	0.38	18.2	0.01	7.84	20.7	0.05	0.11	2.59	99.41	0.6	0.3	0	12	-4.86	-2.48	0.23	50.07	177.69	921.01	348.86	1174.09	614.8	957.5	404.13	1135.16	407.35
31.364	0	0.03	0.02	0.04	3.68	0.03	0.03	3.52	0.81	0.01	92.64	85.04	0	97.3	1.22	99.18	0	0.01	0.81	0	0.01	0	0	0.33	15.18	0.01	5.46	15.78	0.05	0.11	2.87	98.28	0.56	0.11	0	12	-5.96	-4.08	0.51	50.01	174.96	922.21	348.58	1174.13	613.6	959.82	403.05	1134.77	405.95
31.397	0	0.03	0.02	0.04	3.56	0.03	0.03	3.5	0.87	0.01	92.89	82.79	0	97.23	0.91	99.39	0	0.02	0.87	0	0.01	0	0	0.3	13.49	0.01	2.99	7.67	0.04	0.12	3.17	93.16	0.54	0	0	12	-6.19	-4.21	-0.24	49.93	172.02	921.37	347.13	1172.99	611.93	959.32	402.31	1131.33	403.41
31.431	0	0.03	0.02	0.03	3.54	0.03	0.03	3.51	1.2	0.02	92.92	81.22	0	98	0.88	99.42	0	0.02	1.2	0	0.02	0	0	0.33	12.13	0	2.47	4.65	0.05	0.12	3.93	97.63	0.5	0	0	12	-3.67	-2.53	0.12	50.22	165.95	918.17	346.35	1171.62	613.87	960.68	400.43	1126.54	406.08
31.464	0	0.03	0.02	0.03	3.51	0.03	0.03	3.47	1.97	0.02	92.99	80.6	0	98.32	0.83	99.23	0	0.02	1.97	0	0.02	0	0	0.29	11.83	0	2.39	5.2	0.06	0.14	5.04	98.62	0.51	0	0	12	-5.22	-1.66	1.75	50.11	166.7	911.89	345.92	1165.89	612.88	956.6	396.51	1122.83	409
31.498	0	0.04	0.02	0.04	3.49	0.03	0.04	3.43	5.56	0.04	93.02	85.95	0	97.85	1.18	98.56	0	0.02	5.56	0	0.04	0.01	0	0.22	16.69	0	2.88	17.31	0.06	0.14	5.41	95.84	0.52	0.05	0	12	-2.12	-2.92	0.29	50.47	166.55	908.38	346.03	1158.83	610.95	949.29	400.33	1115.77	405.11
31.531	0	0.03	0.02	0.04	3.4	0.03	0.04	3.37	3.87	0.03	93.21	86.62	0	97.81	1.22	98.08	0	0.02	3.87	0	0.03	0.01	0	0.14	18.5	0	1.8	11.3	0.06	0.15	7.8	95.68	0.49	0.1	0	12	-2.24	-3	1.42	50.42	172.71	907.24	348.31	1155.75	609.52	945.67	400.23	1118.09	410.25
31.564	0	0.04	0.02	0.05	3.39	0.03	0.04	3.36	2.84	0.02	93.23	89.5	0	98.35	1.09	98.15	0	0.02	2.84	0	0.02	0.01	0	0.11	21.84	0	1.62	14.38	0.06	0.15	8.33	96.79	0.48	0.2	0	12	-2.94	-1.56	0.4	50.29	171.57	906.19	351.4	1151.17	609.01	942	404.66	1113.49	409.83
31.598	0	0.04	0.02	0.05	3.28	0.03	0.04	3.23	2.1	0.01	93.44	89.7	0	97.95	1.26	96.99	0	0.03	2.1	0	0.01	0	0	0.06	23.28	0	1.49	13.33	0.06	0.15	12.19	99.84	0.43	0.33	0	12	-6.33	-2.68	-0.21	49.68	171.54	895.77	359.68	1136.09	611.23	928.4	412.63	1099.93	414.44
31.631	0	0.04	0.02	0.06	3.01	0.03	0.05	2.89	2.18	0.01	93.97	90.48	0	97.98	1.05	94.37	0	0.03	2.18	0	0.01	0	0	0.06	26.98	0	2.13	8.18	0.06	0.16	13.72	99.47	0.49	0.44	0	12	-8.35	-2.59	0.93	48.67	171.09	893.29	366.78	1131.66	616.3	926.69	417.52	1097.74	421.02
31.664	0	0.04	0.02	0.06	2.71	0.03	0.05	2.46	3.75	0.04	94.59	89.18	0	98.46	1.21	90.32	0	0.03	3.75	0.01	0.04	0	0	0.04	29.27	0	3.78	8.34	0.06	0.16	14.44	99.96	0.56	0.63	0	12	-15.18	-1.2	0.21	46.73	169.23	883.52	376.72	1124.75	626.87	918.5	432.81	1087.45	423.07
31.698	0	0.04	0.03	0.06	2.09	0.04	0.06	1.77	5.99	0.02	95.82	82.34	0	98.74	1.26	82.22	0	0.04	5.99	0.02	0.07	0	0	0.02	30.27	0	4.38	7.84	0.07	0.15	16.73	99.77	0.66	0.65	0	12	-12.64	-0.19	1.09	46.48	173.59	875.67	384.86	1115.58	635.11	908.85	437.39	1082.43	435.04
31.731	0	0.05	0.03	0.06	1.75	0.05	0.07	1.42	11.18	0.02	96.5	74.12	0	98.66	1.17	76.93	0	0.06	11.18	0.04	0.17	0	0	0.02	29.5	0	4.54	5.35	0.08	0.14	19.42	99.25	0.79	0.41	0	12	-9.49	-0.5	0.49	46.97	171.58	866.86	386.26	1110.4	642.49	902.07	440.09	1073.62	437.4
31.765	0	0.04	0.03	0.05	1.81	0.06	0.06	1.53	13.73	0.02	96.38	78.7	0	98.63	0.88	78.94	0	0.1	13.73	0.07	0.22	0.01	0	0.02	25.21	0	3.43	4	0.16	0.16	30.66	99.16	1.06	0.15	0	12	-10.28	-0.62	0.86	47.02	174.28	862.11	391.12	1104.44	645.13	895.84	444.49	1070.1	442.41
31.798	0	0.04	0.03	0.05	1.72	0.05	0.06	1.4	9.05	0.02	96.56	83.34	0	98.72	0.96	76.66	0	0.14	9.05	0.1	0.13	0	0	0.02	24.59	0	4.75	2.44	0.24	0.14	36.71	99.18	1.16	0	0	12	-8.05	0.26	1.11	47.2	171.1	856.13	400.19	1094.09	650	889.63	451.24	1060.71	453.57
31.831	0	0.04	0.03	0.05	1.52	0.04	0.06	1.22	5.44	0.02	96.96	75.19	0	98.33	1.46	72.85	0	0.13	5.44	0.15	0.14	0	0	0.02	21.3	0	3.46	1.18	0.29	0.12	34.28	99.89	1.12	0	0	12	-6.93	-1.61	-0.11	47.47	166.11	854.17	401.14	1091.34	650.81	888.22	456.82	1054.18	449.93
31.865	0	0.04	0.03	0.05	1.46	0.03	0.06	1.17	2.71	0.02	97.08	78.71	0	98.51	1.24	72.11	0	0.14	2.71	0.14	0.11	0	0	0.02	20.6	0	3.06	1.07	0.36	0.12	37.49	96.04	1.31	0	0	12	-2.7	1.03	-0.53	48.44	166.81	849.19	408.24	1083.09	654.57	880.71	461.69	1047.51	461.4
31.898	0	0.05	0.03	0.05	1.16	0.03	0.07	0.89	1.89	0.02	97.67	80.94	0	98.75	1.08	65.6	0	0.17	1.89	0.12	0.09	0	0	0.02	22.13	0	2.84	0.82	0.43	0.12	45.73	85.18	1.5	0	0	12	1.8	-0.14	-0.18	48.87	158.26	846.3	410.53	1080.82	659.39	882.91	463.31	1041.14	466.67
31.931	0	0.05	0.04	0.06	1.04	0.03	0.07	0.79	2.13	0.03	97.92	86.76	0	98.62	0.79	62.73	0	0.24	2.13	0.05	0.12	0.01	0	0.03	26.74	0	2.05	1.5	0.4	0.12	54	84.4	1.4	0	1	18	-6.47	-0.66	0.24	48.13	159.34	845.3	415.04	1075.69	658.36	879.78	465.98	1039.12	465.13
31.965	0	0.06	0.04	0.06	0.96	0.03	0.08	0.71	2.18	0.03	98.09	91.83	0	98.22	0.6	60.43	0	0.24	2.18	0.03	0.11	0	0	0.03	29.12	0	1.29	1.48	0.39	0.09	63.01	56.02	1.23	0	0	18	-2.64	-1.95	-1.4	49.08	161.63	842.84	415.49	1073.93	659.5	874.46	469.76	1036.05	465.99
31.998	0	0.07	0.05	0.06	0.71	0.03	0.09	0.48	1.93	0.03	98.59	89.17	0	98.26	0.64	51.23	0	0.18	1.93	0.01	0.09	0	0	0.03	28.61	0	0.83	1.45	0.38	0.09	68.33	77.58	1.03	0	0	18	-3.02	-1.83	-1.57	49.34	158.04	843.09	417.81	1072.25	661.2	875.47	472.71	1033.33	465.12
32.031	0	0.08	0.06	0.06	0.53	0.03	0.11	0.34	1.52	0.04	98.94	83.63	0	98.21	0.55	42.65	0	0.13	1.52	0.01	0.09	0	0	0.04	28.9	0	0.59	1.68	0.35	0.09	70.98	28.28	0.8	0	0	18	-0.23	-1.98	-3.2	49.87	154.22	843.85	420.15	1070	659.9	874.8	476.24	1028.79	467.76
32.065	0	0.1	0.08	0.08	0.36	0.03	0.14	0.21	1.1	0.08	99.27	65.92	0	98.4	0.32	31.64	0	0.09	1.1	0.01	0.09	0	0	0.08	34.68	0	0.42	1.96	0.27	0.07	69.91	87.07	0.73	0	0	18	6.12	-1.41	-4.12	50.45	150.2	842.03	420.78	1069.48	662.09	874.63	477.53	1024.77	473.37
32.098	0	0.12	0.09	0.11	0.35	0.03	0.18	0.2	0.9	0.1	99.3	67.21	0	98.7	0.19	30.43	0	0.11	0.9	0	0.14	0	0	0.1	45.74	0	0.27	3.21	0.27	0.07	71.83	58.62	0.59	0	0	18	-3.89	-0.35	-1.86	50.24	152	837.63	421.59	1065.92	661.32	872.33	472.61	1024.33	474.25
32.132	0	0.15	0.09	0.16	0.32	0.03	0.23	0.18	1.01	0.1	99.36	57.29	-0.09	98.6	0.16	27.82	0	0.09	1.01	0	0.1	0	0	0.15	56.23	0	0.17	11.92	0.32	0.06	69.16	63.38	0.46	0	0	18	2.37	0.71	-2.7	51.08	152.66	834.05	420.18	1063.89	664	868.23	475.25	1020.86	472.48
32.165	0	0.1	0.06	0.13	0.56	0.03	0.15	0.36	0.93	0.1	98.88	83.3	0	98.25	0.13	44.61	0	0.09	0.93	0	0.1	0.01	0	0.19	50.09	0	0.05	3.6	0.42	0.07	68.72	45.71	0.33	0	0	18	2.43	1.86	-2.02	51.31	147.26	826.99	420.19	1055.14	664.48	864	474.84	1011.18	470.01
32.198	0	0.08	0.05	0.12	0.7	0.03	0.13	0.47	0.89	0.12	98.61	88.5	0	97.23	0.12	51.01	0	0.07	0.89	0	0.12	0.02	0	0.23	48.03	0	0.02	1.47	0.47	0.07	67.71	53.74	0.29	0	0	18	2.19	-4.2	-0.91	51.68	148.68	827.73	420.52	1054.35	662.43	864.33	473.2	1013.01	472.04
32.232	0	0.07	0.05	0.12	0.87	0.03	0.12	0.61	1.16	0.09	98.27	91.74	0	97.74	0.11	57.51	0	0.09	1.16	0	0.09	0.02	0	0.36	48.51	0	0.02	0.94	0.47	0.08	65.79	51.01	0.17	0	0	18	0.17	-3.17	-2.18	51.83	148.61	827.61	419.7	1054.54	660.84	862.98	473.19	1011.55	469.95
32.265	0	0.06	0.03	0.13	1.43	0.03	0.1	1.14	1.24	0.11	97.15	95.29	0	96.61	0.1	72.57	0	0.13	1.24	0	0.11	0.03	0	0.44	49.08	0	0.02	0.44	0.55	0.09	58.19	33.29	0.16	0	0	18	2.95	-5.25	-2.18	52.18	146.9	828.01	419.37	1054.57	660.46	864.03	472.81	1010.92	471.48
32.298	0	0.05	0.03	0.12	1.66	0.03	0.09	1.38	1.53	0.16	96.68	94.77	0	97.67	0.13	77.09	0	0.16	1.53	0	0.16	0.05	0	0.56	46.89	0	0.01	0.66	0.57	0.1	52.3	68.16	0.12	0	0	18	5.11	-3.33	-3.39	52.53	145.4	828.76	419.83	1054.53	661.12	863.91	475.66	1009.2	470.15
32.332	0	0.05	0.02	0.1	2.04	0.03	0.08	1.79	2.02	0.17	95.91	95.11	0	97.2	0.19	83.32	0	0.19	2.02	0	0.17	0.05	0	0.95	42.93	0	0.01	0.66	0.57	0.14	46.94	83.01	0.08	0	0	18	3.87	-4.26	-3.29	52.62	144.25	828.72	420.1	1052.9	659.7	863.8	475.37	1007.92	469.21
32.365	0	0.04	0.02	0.08	2.31	0.03	0.06	2.09	2.17	0.22	95.37	91.96	0	97.69	0.21	87.14	0	0.19	2.17	0	0.22	0.06	0	1.15	36.51	0	0.01	1.35	0.55	0.13	35.39	55.22	0.08	0	0	18	4.46	-3.27	-2.63	52.83	144.02	828.59	420.62	1051.54	658.74	863.89	474.54	1007.87	471.05
32.398	0	0.04	0.02	0.07	2.63	0.03	0.05	2.45	1.87	0.2	94.74	90.76	0	97.04	0.23	90.93	0	0.27	1.87	0	0.2	0.03	0	1.36	30.84	0	0.01	3.13	0.58	0.12	30.02	49.25	0.07	0	0	18	8.31	-4.56	-1.49	53.22	144.26	828.85	420.66	1049.59	658.23	864.15	474.63	1008.37	471.53
32.432	0	0.04	0.02	0.07	2.58	0.03	0.06	2.37	1.75	0.16	94.84	89.2	0	96.56	0.22	90.1	0	0.35	1.75	0	0.16	0.03	0	1.88	29.51	0	0.02	4.95	0.75	0.11	13.7	79.77	0.05	0	0	18	5.69	-5.33	-1.67	53.26	146.57	829.15	421.16	1048.39	656.32	862.3	475.09	1008.78	470.02
32.465	0	0.04	0.02	0.06	2.6	0.03	0.05	2.39	1.64	0.11	94.81	85.93	0	95.34	0.26	90.27	0	0.33	1.64	0.01	0.11	0.02	0	2	25.58	0	0.02	10.08	0.71	0.1	9.5	21.76	0.05	0	0	18	0.37	-6.91	-3.02	53.19	148.28	829.95	420.63	1048.01	653.2	860.18	475.82	1008.06	464.85
32.499	0	0.04	0.02	0.05	2.66	0.03	0.05	2.46	1.93	0.12	94.69	84.64	0	96.91	0.26	91.01	0	0.3	1.93	0.01	0.12	0.05	0	3.29	23.56	0	0.03	7.69	0.7	0.1	2.66	16.88	0.04	0	0	18	1.43	-4.77	-2.34	53.41	147.25	831.29	421.05	1048.47	653.25	862.41	475.26	1009.38	466.01
32.532	0	0.04	0.02	0.05	2.62	0.03	0.05	2.41	1.76	0.09	94.76	77.56	0	96.93	0.24	90.53	0	0.28	1.76	0.01	0.09	0.04	0	3.1	18.24	0	0.02	5.1	0.88	0.09	1.53	24.09	0.04	0	0	18	1.61	-4.73	-2.71	53.55	148.02	832.81	421.16	1048.89	652.1	862.61	476.03	1010.24	465.26
32.565	0	0.04	0.02	0.04	2.59	0.03	0.05	2.37	1.7	0.11	94.82	76.21	0	95.54	0.19	90.18	0	0.28	1.7	0.01	0.11	0.03	0	2.71	17.64	0	0.02	5.52	0.92	0.11	1.22	78.63	0.04	0	0	18	3.57	-6.68	-2.11	53.64	146.06	831.56	421.09	1047.55	651.78	862.83	474.41	1008.77	468.29
32.599	0	0.04	0.02	0.05	2.82	0.03	0.05	2.62	1.88	0.13	94.35	85.35	0	96.54	0.16	92.59	0	0.34	1.88	0.01	0.13	0.03	0	3.33	22.67	0	0.04	15.77	1.32	0.16	0.48	77.42	0.04	0	0	18	3.97	-5.36	-0.69	53.8	144.56	832.98	421.28	1050.3	654.55	867.29	473.26	1011.81	469.56
32.632	0	0.04	0.02	0.05	2.88	0.03	0.05	2.67	1.65	0.16	94.24	80.96	0	96.15	0.18	93	0	0.36	1.65	0.01	0.16	0.03	0	3.27	18.35	0	0.03	7.6	1.56	0.17	0.4	49.35	0.04	0	0	18	1.82	-5.9	-1.24	53.6	145.44	834.38	420.58	1054.87	657.11	869.25	474.03	1014.53	467.31
32.665	0	0.04	0.02	0.05	2.7	0.03	0.05	2.47	1.55	0.24	94.61	78.99	0	96.23	0.14	91.14	0.01	0.28	1.55	0.01	0.24	0.04	0	3.59	18.67	0	0.03	16.74	1.58	0.19	0.27	73.72	0.04	0	0	18	0.37	-5.81	-0.54	53.73	144.21	836.01	421.73	1054.54	655.25	871.26	472.49	1015.44	469.79
32.699	0	0.06	0.02	0.06	2.41	0.03	0.06	2.16	1.51	0.18	95.18	88.03	0	95.52	0.14	87.92	0.01	0.21	1.51	0.01	0.18	0.04	0	4.09	24.02	0	0.04	30.24	1.28	0.18	0.13	46.56	0.04	0	0	18	3.08	-6.71	-0.28	53.89	143.41	837.79	422.29	1056.32	657.13	873.72	473.85	1017.1	470.55
32.732	0	0.05	0.02	0.06	2.22	0.03	0.06	1.95	1.36	0.22	95.56	81.38	0	95.15	0.13	85.43	0.01	0.2	1.36	0.02	0.22	0.03	0.01	3.9	26.26	0	0.05	17.16	1.27	0.19	0.12	80.45	0.04	0	0	18	2.2	-7.12	-1.41	53.94	146.82	838.92	422.58	1057.74	656.63	872.08	477.34	1018.63	468.39
32.766	0	0.06	0.02	0.06	2.28	0.03	0.06	2.02	1.02	0.19	95.44	84.79	0	95.65	0.12	86.33	0.01	0.19	1.02	0.02	0.19	0.02	0	3.65	24.56	0	0.04	28.39	1.2	0.18	0.07	68.5	0.03	0	0	18	0.89	-6.54	-0.85	53.95	144.07	840.28	422.46	1059.84	657.86	875.79	474.49	1019.77	469.49
32.799	0	0.07	0.02	0.08	1.98	0.03	0.07	1.69	1.06	0.16	96.04	86.07	-1.53	95.35	0.14	82.04	0.01	0.14	1.06	0.02	0.16	0.02	0.01	3.54	33.96	0	0.05	33.19	1.16	0.18	0.06	61.72	0.03	0	0	18	3.88	-6.9	-0.28	54.17	143.72	842.46	424.16	1059.17	657.11	877.32	475.68	1021	472.26
32.832	0	0.07	0.02	0.09	2.18	0.03	0.07	1.9	0.93	0.15	95.65	90.8	-1.82	96.5	0.14	84.91	0.01	0.11	0.93	0.02	0.15	0.01	0.01	3.51	36.91	0	0.06	31.29	1.16	0.18	0.06	93.94	0.03	0	0	18	3.17	-5.41	-0.78	54.37	147.82	843.44	425.18	1060.37	657.69	875.82	477.93	1023.52	472.26
32.866	0	0.07	0.02	0.07	1.99	0.02	0.07	1.7	0.6	0.07	96.03	84.95	-0.53	93.34	0.16	82.13	0.01	0.09	0.6	0.02	0.07	0.01	0	2.95	30.16	0	0.04	32.74	1.15	0.19	0.05	70.71	0.02	0	0	18	3.49	-8.8	0.9	54.69	144.44	842.97	423.92	1062.06	658.9	879.92	473.72	1024.36	474.74
32.899	0	0.09	0.03	0.09	1.64	0.02	0.08	1.35	0.61	0.08	96.71	89.01	-4.65	94.27	0.11	76.63	0.01	0.06	0.61	0.01	0.08	0.01	0	2.86	38.29	0	0.05	42.73	0.79	0.2	0.04	91.14	0.02	0	0	18	3.82	-7.99	-0.62	54.75	147.38	843.42	421.82	1065.74	660.77	878.83	475.73	1026.11	470.2
32.932	0	0.07	0.03	0.08	1.63	0.02	0.08	1.33	0.53	0.08	96.75	82.52	-0.21	93.23	0.11	76.27	0.01	0.06	0.53	0.01	0.08	0.01	0	2.81	36.38	0	0.04	25.19	0.82	0.2	0.05	67	0.02	0	0	18	6.08	-8.89	-1.32	55.04	146.68	844.52	418.83	1072.24	664.49	882.16	474.44	1028.74	469.12
32.966	0	0.05	0.03	0.06	1.77	0.02	0.07	1.49	0.45	0.08	96.45	75.89	0	93.9	0.13	78.9	0.01	0.07	0.45	0.01	0.08	0.01	0	2.62	28.7	0	0.03	13.37	0.87	0.23	0.04	50.13	0.02	0.01	0	18	5.13	-8.33	-0.51	55.08	143.86	846.93	419.08	1073.69	663.28	886.44	472.36	1030.29	470.61
32.999	0	0.05	0.03	0.05	1.6	0.02	0.06	1.31	0.46	0.1	96.79	62.3	0	93.7	0.11	75.85	0.01	0.08	0.46	0.01	0.1	0.01	0	2.54	23.74	0	0.03	7.87	0.85	0.23	0.03	4.69	0.01	0.01	0	12	7.37	-8.5	-1.17	55.22	143.93	847.89	418.2	1075.16	663.53	886.88	473.06	1030.78	469.88
33.032	0	0.05	0.03	0.05	1.37	0.02	0.07	1.07	0.44	0.07	97.26	47.3	0	92.29	0.1	70.9	0.01	0.1	0.44	0.01	0.07	0.02	0	2.38	21.09	0	0.03	4.89	0.94	0.26	0.02	6.51	0.01	0.01	0	12	7.44	-9.59	-0.77	55.29	144.23	849.21	418.27	1076.2	663.48	888.33	472.82	1032.53	470.01
33.066	0	0.05	0.03	0.04	1.51	0.02	0.06	1.21	0.42	0.07	96.98	45.65	0	94.15	0.09	73.93	0.01	0.12	0.42	0	0.07	0.02	0	2.93	17.23	0	0.02	6	0.89	0.27	0.02	36.7	0.01	0.01	0	12	7.96	-8.11	0.03	55.41	144.53	852.76	421.68	1077.2	664.37	891.38	475.14	1035.9	473.45
33.099	0	0.06	0.04	0.04	1.22	0.02	0.07	0.93	0.52	0.04	97.56	34.45	0	93.81	0.08	67.46	0	0.18	0.52	0	0.04	0.01	0	2.82	17.59	0	0.03	17.86	0.74	0.25	0.02	18.96	0.01	0.02	0	12	3.01	-8.41	-0.86	55.05	147.11	853.04	418.29	1080.12	660.9	890.63	470.91	1037.74	470.53
33.133	0	0.12	0.04	0.05	1.09	0.02	0.07	0.81	0.58	0.04	97.82	89.06	-3.34	94.73	0.06	64.22	0	0.18	0.58	0	0.04	0	0.01	2.51	20.65	0	0.05	55.21	0.5	0.2	0.02	70.96	0.01	0.02	0	12	8.77	-7.56	-0.48	55.49	143.64	857.51	422.87	1079.23	661.44	894.65	475.38	1038.29	475.99
33.166	0	0.14	0.04	0.05	1.08	0.03	0.07	0.8	0.81	0.06	97.84	93.79	-5.1	92.87	0.08	63.85	0	0.23	0.81	0	0.06	0	0.02	2.48	20.69	0	0.05	63.26	0.41	0.21	0.01	58.04	0.01	0.03	0	12	5.78	-9.17	-1.35	55.38	144.42	858.04	421.67	1081.06	660.74	894.42	474.87	1038.83	473.13
33.199	0	0.19	0.04	0.05	1.08	0.03	0.08	0.81	1.17	0.09	97.83	98.7	-10.11	92.64	0.09	63.99	0	0.22	1.17	0.01	0.09	0	0.03	2.32	23.49	0	0.08	83.22	0.37	0.24	0.01	77.14	0.01	0.03	0	12	6.18	-9.34	-1.03	55.4	145.3	860.14	422.1	1081.66	660.1	895.68	475.45	1040.95	472.63
33.233	0	0.22	0.04	0.07	1.03	0.03	0.09	0.76	1.52	0.21	97.93	98.91	-12.92	92.9	0.1	62.68	0	0.21	1.52	0.01	0.21	0.01	0.06	2.28	32.69	0	0.16	86.76	0.26	0.24	0.01	75.04	0.01	0.04	0	12	7.21	-9.14	-0.92	55.57	144	860.86	422.57	1081.84	660.49	896.93	475.91	1040.91	473.24
33.266	0	0.2	0.04	0.09	1.23	0.03	0.1	0.96	2.24	0.3	97.53	99.15	-13.75	92.9	0.12	68.05	0	0.18	2.24	0.01	0.3	0.01	0.09	2.43	39.57	0	0.22	84.52	0.29	0.27	0.01	48.51	0.01	0.05	0	12	7.7	-9.14	-0.86	55.66	144.57	861.4	421.73	1083.19	660.18	897.64	474.85	1042.2	473.63
33.299	0	0.19	0.04	0.12	1.21	0.03	0.11	0.94	2.13	0.31	97.57	98.3	-13.61	94.79	0.11	67.62	0	0.13	2.13	0.01	0.31	0.02	0.12	2.63	46.74	0	0.3	76.22	0.28	0.28	0.01	64.09	0.01	0.05	0	12	8.79	-7.5	0.16	55.81	143.09	864.36	423.51	1082.95	659.96	900.94	475.97	1044.02	474.17
33.333	0	0.18	0.04	0.13	0.99	0.03	0.14	0.73	1.63	0.23	98.02	92.9	-11.85	94.02	0.11	61.54	0	0.09	1.63	0.01	0.23	0.02	0.13	2.67	50.59	0	0.33	63.8	0.24	0.24	0.01	43.57	0.01	0.04	0	12	6.78	-8.22	-0.52	55.83	142.22	866.29	424.88	1082.04	657.13	901.12	476.71	1043.32	474.25
33.366	0	0.15	0.03	0.16	1.28	0.03	0.14	0.99	1.18	0.13	97.45	93.42	-11.63	94	0.13	69.18	0	0.07	1.18	0.01	0.13	0.01	0.1	3.1	57.16	0	0.29	54.91	0.23	0.2	0.01	46.8	0.01	0.04	0	12	3.17	-8.24	-1.06	55.84	146.14	867.8	424.8	1082.85	654.67	899.69	476.67	1045.77	472.47
33.399	0	0.14	0.03	0.18	1.53	0.03	0.14	1.24	1.03	0.08	96.94	96.71	-12.48	95.14	0.23	74.55	0	0.07	1.03	0.01	0.08	0.01	0.13	3.37	60.86	0	0.34	54.2	0.21	0.18	0.01	33.62	0.01	0.03	0	12	3.48	-7.13	-1.78	55.85	144.89	869.2	425.81	1082.52	653.36	900.09	477.86	1044.9	473.2
33.433	0	0.15	0.03	0.21	1.88	0.03	0.15	1.6	0.85	0.05	96.25	98.57	-16.53	95.97	0.35	80.64	0.01	0.06	0.85	0.01	0.05	0.01	0.08	5.14	65.35	0	0.29	64.33	0.25	0.17	0.01	35.64	0.01	0.03	0	12	2.97	-6.15	-1.63	55.88	144.37	869.9	425.7	1081.79	651	900.51	476.54	1044.86	473.81
33.466	0	0.18	0.02	0.25	2.17	0.03	0.16	1.93	0.92	0.04	95.66	99.62	-21.11	95.79	0.35	85.1	0.01	0.06	0.92	0.01	0.04	0.01	0.07	6.6	70.09	0	0.23	77.52	0.23	0.16	0.01	70.45	0.01	0.02	0	12	3.99	-6.38	-0.94	56.03	144.69	869.04	424.78	1081.07	651.08	900.33	475.5	1045	473.08
33.5	0	0.19	0.02	0.25	2.3	0.03	0.19	2.08	1.17	0.06	95.4	99.8	-23.59	95.07	0.57	86.77	0.01	0.06	1.17	0.01	0.06	0.02	0.05	9.34	70.46	0	0.19	84.09	0.17	0.15	0.01	62.88	0.01	0.02	0	12	4.25	-7.21	-1.57	56.11	141.03	869.04	425.21	1079.85	650.1	900.9	475.78	1041.91	473.41
33.533	0	0.19	0.02	0.28	2.42	0.03	0.22	2.22	1.45	0.06	95.15	99.83	-25.34	95.75	0.93	87.98	0.01	0.06	1.45	0.01	0.06	0.02	0.04	11.57	74.43	0	0.2	84.62	0.19	0.14	0.01	53.26	0.02	0.03	0	12	4.47	-6.42	-1.62	56.11	142.48	868.92	424.97	1079.9	649.8	900.07	475.74	1042.54	473.44
33.566	0	0.19	0.02	0.31	2.7	0.03	0.27	2.54	2.11	0.08	94.59	99.86	-26.94	96.59	2.11	90.2	0.01	0.05	2.02	0.01	0.08	0.02	0.02	13.43	77.85	0	0.19	85.3	0.2	0.13	0.01	71.1	0.02	0.03	0	12	3.87	-5.28	-0.89	56.25	143.44	868.77	426.95	1077.55	650.42	899.19	477.64	1042.55	473.16
33.6	0	0.15	0.02	0.28	3.11	0.03	0.3	3.03	2.73	0.07	93.78	99.77	-25.4	95.94	2.73	93.89	0.01	0.06	1.98	0.01	0.07	0.01	0.01	17.32	75.09	0	0.17	74.84	0.23	0.12	0.02	67.77	0.02	0.03	0	12	3.45	-6.18	-0.73	56.29	144.19	868.51	427.05	1077.24	649.08	898.64	476.34	1042.82	475.45
33.633	0	0.13	0.02	0.24	3.14	0.03	0.32	3.06	3.17	0.07	93.72	99.66	-24.12	95.38	3.17	93.71	0.01	0.07	1.83	0.01	0.07	0.01	0	19.53	69.9	0	0.17	70.38	0.25	0.1	0.02	80.88	0.02	0.04	0	12	2.72	-6.87	-1.71	56.26	142.99	868	427.89	1077.06	649.78	897.81	477.94	1040.78	475.66
33.666	0	0.1	0.02	0.22	3.36	0.03	0.36	3.32	3.01	0.06	93.28	99.65	-22.31	97.25	3.01	95.87	0.01	0.1	1.43	0.01	0.06	0.01	0	23.48	67.78	0	0.14	58.06	0.35	0.1	0.02	95.67	0.02	0.04	0	12	3	-4.18	-1.74	56.26	146.04	864.92	427.97	1074.68	649.8	893.5	478.04	1039.54	476.96
33.7	0	0.07	0.02	0.17	3.45	0.03	0.38	3.42	2.75	0.03	93.11	99.35	-18.18	98.7	2.75	96.82	0	0.14	1	0.01	0.03	0.01	0	28.06	59.17	0	0.17	41.27	0.42	0.08	0.03	89.15	0.02	0.04	0	12	5.25	0.33	-1.24	56.19	148.82	856.46	430.28	1065.98	652.56	884.17	480.81	1032.99	479.8
33.733	0	0.07	0.02	0.16	3.53	0.03	0.36	3.52	3.06	0.04	92.94	99.31	-17.12	97.41	3.06	97.27	0	0.14	0.94	0.01	0.04	0.01	0	27.19	57.88	0	0.14	38.81	0.41	0.09	0.03	98.64	0.02	0.05	0	12	11.19	3.87	0.02	56.12	150.6	842.85	431.88	1053.66	658.95	871.84	484.72	1022.4	481.28
33.767	0	0.06	0.02	0.18	3.45	0.03	0.54	3.43	2.31	0.03	93.1	99.47	-16.95	96.06	2.31	97.37	0	0.13	0.86	0.01	0.03	0.01	0	34.63	61.05	0	0.1	24.32	0.37	0.07	0.03	75.99	0.02	0.04	0	12	7.79	6.03	-0.44	56.18	149.72	833	428.05	1050.33	661.76	865.21	480.97	1014.91	478.09
33.8	0	0.05	0.02	0.16	3.37	0.03	0.48	3.33	1.33	0.03	93.25	99.24	-14.2	97.1	1.33	97.65	0	0.13	0.77	0.01	0.03	0.01	0	35.05	56.39	0	0.07	17.19	0.38	0.07	0.03	85.23	0.02	0.03	0	12	5.05	4.44	0.25	56.27	154.7	823.43	429.28	1042.64	663.33	854.81	480.8	1009.51	480.98
33.833	0	0.05	0.02	0.12	3.36	0.03	0.33	3.31	0.89	0.03	93.29	98.6	-10.23	96.17	0.89	97.88	0	0.17	0.73	0.01	0.03	0.02	0	31.09	48.37	0	0.06	14.22	0.38	0.06	0.03	82.77	0.02	0.02	0	12	6.44	5.88	-0.82	56.34	144.62	820.75	431.71	1038.99	665.78	855.58	483.47	1000.19	482.89
33.867	0	0.04	0.02	0.1	3.15	0.02	0.28	3.06	0.73	0.04	93.69	97.69	-6.69	95.14	0.73	96.14	0	0.13	0.6	0.01	0.04	0.01	0	28.98	43.78	0	0.05	6.43	0.42	0.08	0.03	89.49	0.02	0.03	0	12	0.04	7.13	-0.1	56.02	146.12	815.87	430.63	1036.4	666.08	851.91	480.78	998.03	480.21
33.9	0	0.04	0.02	0.07	3.01	0.02	0.18	2.89	0.57	0.03	93.99	93.02	-1.19	93.83	0.57	94.83	0	0.12	0.53	0.01	0.03	0.01	0	24.54	30.74	0	0.03	2.21	0.44	0.11	0.02	62.05	0.02	0.02	0	12	6.1	8.39	1.03	56.28	143.59	813.48	431.88	1031.59	666.8	850.89	481.8	994.47	483.79
33.933	0	0.03	0.02	0.05	2.64	0.02	0.12	2.46	0.42	0.02	94.71	80.55	0	91.07	0.39	91.05	0	0.1	0.42	0.02	0.02	0.01	0	19.62	19.96	0	0.02	1.55	0.48	0.12	0.03	91.32	0.02	0.02	0	12	7.35	10.39	1.33	56.48	138.9	809.53	434.32	1025.77	667.85	848.74	483.36	987.6	486.88
33.967	0	0.03	0.02	0.04	2.47	0.02	0.07	2.25	0.53	0.03	95.06	73.28	0	90.96	0.29	89	0	0.07	0.53	0.03	0.02	0.01	0	11.49	16.89	0	0.01	0.98	0.61	0.16	0.04	61.2	0.03	0.01	0	12	2.28	10.46	2.57	56.85	143.02	804.25	432.47	1021.39	665.37	843.29	479.22	986.19	485.16
34	0	0.03	0.02	0.03	2.08	0.02	0.06	1.81	0.63	0.03	95.85	49.78	0	95.17	0.28	83.66	0	0.05	0.63	0.03	0.01	0.01	0	9.57	8.66	0	0.01	0.83	0.73	0.18	0.04	96.43	0.03	0	0	12	3.12	7.1	1.7	56.72	139.07	804.27	433.46	1021.04	666.5	843.96	482.89	983.03	483.08
34.033	0	0.03	0.02	0.03	2.28	0.02	0.05	2.03	0.51	0.02	95.45	49.86	0	95.04	0.27	86.35	0	0.05	0.51	0.02	0.01	0	0	6.91	3.84	0	0.01	0.88	0.92	0.23	0.04	76.3	0.03	0	0	12	1.53	7.23	0.69	56.94	143.82	804.38	434.69	1020.74	666.41	840.39	484.7	984.2	483.02
34.067	0	0.03	0.02	0.03	2.31	0.03	0.04	2.07	0.63	0.02	95.38	44.39	0	91.7	0.29	86.8	0	0.04	0.63	0.02	0.01	0.01	0	3.73	1.99	0	0.01	0.45	0.91	0.28	0.04	44.29	0.04	0	0	12	2	9.99	2.04	57.62	141.81	799.34	433.56	1016.04	665.36	838.17	480.07	979.82	486.66
34.1	0	0.03	0.02	0.03	2.48	0.02	0.04	2.27	0.46	0.03	95.03	48.48	0	94.99	0.29	89.05	0	0.04	0.46	0.03	0.01	0.01	0	3.53	1.29	0	0	0.26	0.95	0.31	0.04	83.33	0.04	0	0	12	2.16	7.29	2.11	57.37	144.3	800.33	434.77	1015.68	664.94	837.2	483.88	981.49	484.59
34.134	0	0.03	0.02	0.03	3	0.02	0.03	2.88	0.48	0.02	93.99	57.23	0	90.8	0.32	94.8	0	0.04	0.48	0.02	0.01	0.01	0	2.16	1	0	0	0.17	1.04	0.44	0.03	63.59	0.04	0	0	12	4.47	10.55	1.81	57.64	144.02	800.24	435.91	1013.52	664.87	835.96	484.66	979.97	486.19
34.167	0	0.03	0.02	0.03	3.29	0.02	0.03	3.24	0.47	0.01	93.43	61.23	0	92.2	0.44	97.55	0	0.04	0.47	0.01	0.01	0.01	0	1.47	1.09	0	0	0.34	0.91	0.47	0.03	96.28	0.04	0	0	12	0.49	9.65	1.57	58.28	143.84	798.72	437.42	1008.34	661.05	832.42	483.63	976.23	486.72
34.2	0	0.03	0.02	0.03	3.46	0.02	0.03	3.45	0.75	0.02	93.08	63.39	0	93.24	0.75	98.75	0	0.03	0.46	0.02	0.01	0.01	0	1.41	1.02	0	0	0.62	1.11	0.51	0.03	61.4	0.04	0	0	12	1.93	8.88	2.8	57.6	138.59	797.17	435.49	1009.08	661.79	835.91	483.81	974.49	484.55
34.234	0	0.03	0.02	0.03	3.51	0.02	0.03	3.47	0.68	0.01	92.98	64.1	0	93.12	0.68	98.93	0	0.03	0.49	0.01	0.01	0.01	0	0.98	0.66	0	0	0.55	1.62	0.57	0.03	79.79	0.04	0	0	12	0.24	8.97	2.35	57.8	139.08	795.82	434.1	1009.31	662.61	834.66	479.64	973.64	485.02
34.267	0	0.03	0.02	0.03	3.54	0.02	0.03	3.51	0.72	0.02	92.92	64.44	0	94.32	0.72	99.21	0	0.03	0.52	0.01	0.02	0.01	0	0.99	0.69	0	0	0.61	1.52	0.52	0.02	86.8	0.05	0	0	12	2.38	7.95	2.64	58.21	139.94	793.85	432.35	1010.17	662.75	834.17	476.83	973.62	488.66
34.3	0	0.03	0.02	0.03	3.53	0.02	0.03	3.49	0.61	0.02	92.94	64.46	0	91.38	0.61	99.22	0	0.04	0.39	0.01	0.02	0	0	0.78	0.68	0	0	0.5	1.52	0.49	0.03	96.37	0.04	0	0	12	-0.29	10.19	2.04	57.94	138.19	793.47	433.5	1006.3	660.91	832.08	481.2	970.27	481.71
34.334	0	0.03	0.02	0.03	3.51	0.02	0.03	3.49	0.64	0.02	92.97	64.02	0	95.4	0.66	99.14	0	0.04	0.32	0.02	0.02	0	0	0.64	0.65	0	0	0.56	1.36	0.48	0.03	95.72	0.04	0	0	12	3.17	6.84	2.16	57.7	139.9	792.88	432.25	1008.91	663.32	832.28	482.9	972.17	481.38
34.367	0	0.03	0.02	0.03	3.44	0.02	0.03	3.42	0.65	0.03	93.12	63.73	0	93.57	0.65	98.73	0	0.04	0.3	0.02	0.03	0	0	0.67	0.72	0	0	1.62	1.02	0.44	0.02	65.65	0.04	0	0	12	-2.11	8.61	1.26	58.05	139.05	792.11	432.47	1006.82	662.08	830.34	479.24	969.38	480.79
34.4	0	0.03	0.02	0.03	3.35	0.02	0.03	3.32	0.6	0.02	93.3	64.45	0	96.09	0.6	98.12	0	0.03	0.26	0.02	0.02	0	0	0.81	0.94	0	0	2.61	0.71	0.33	0.03	95.9	0.04	0	0	12	1.46	6	2.12	57.51	135.75	793.58	433.58	1005.95	661.05	833.12	481.9	968.87	481.74
34.434	0	0.03	0.02	0.03	3.2	0.02	0.03	3.14	0.52	0.03	93.6	63.47	0	96.2	0.52	96.9	0	0.03	0.35	0.03	0.03	0	0	0.97	0.98	0	0	3.31	0.51	0.27	0.03	95.32	0.04	0	0	12	1.32	5.84	1.92	57.46	136.78	794.44	433.79	1006.31	660.4	833.01	482.47	969.79	481.54
34.467	0	0.03	0.02	0.03	2.99	0.02	0.03	2.89	0.38	0.03	94.01	59.21	0	95.48	0.38	95	0	0.03	0.34	0.03	0.02	0.01	0	1.16	0.99	0	0	2.97	0.45	0.24	0.03	62.29	0.04	0	0	12	0.76	6.74	1.77	57.32	137.34	794.35	432.46	1008.76	662.39	833.78	480.5	971.12	481.01
34.501	0	0.03	0.02	0.03	2.98	0.02	0.03	2.88	0.38	0.03	94.03	58.49	0	95.13	0.38	94.98	0	0.03	0.32	0.03	0.02	0.02	0	1.48	1.57	0	0	2.61	0.3	0.17	0.02	88.77	0.03	0	0	12	2.08	7.13	2.5	57.26	137.82	796.14	434.41	1008.05	661.29	834.87	482.33	972.68	483.41
34.534	0	0.03	0.02	0.03	2.93	0.02	0.03	2.81	0.45	0.03	94.15	57.14	0	95.37	0.45	94.36	0.01	0.03	0.39	0.03	0.02	0.02	0	1.69	1.73	0	0	2.55	0.23	0.14	0.03	97.2	0.03	0	0	12	2.25	6.88	3.05	57.14	136.1	797	435.78	1006.98	659.87	836.18	484.12	972.27	484.24
34.567	0	0.03	0.02	0.03	2.92	0.02	0.03	2.81	0.49	0.03	94.16	58	0	94.17	0.49	94.26	0.01	0.03	0.37	0.03	0.02	0.03	0	1.85	1.95	0	0	3.09	0.22	0.14	0.03	91.3	0.03	0	0	12	0.61	8.09	3.34	57.38	138.51	798.11	435.91	1005.71	658.07	835.34	480.12	973.73	485.81
34.601	0	0.03	0.02	0.03	2.94	0.02	0.03	2.83	0.47	0.03	94.13	60.15	0	95.85	0.47	94.48	0.01	0.04	0.46	0.02	0.03	0.05	0	2.52	2.38	0	0	3.97	0.17	0.1	0.03	92.82	0.03	0	0	12	2.46	6.3	2.5	57.36	138.41	798.73	435.47	1006.61	658.42	835.17	480.66	973.51	485.37
34.634	0	0.03	0.02	0.03	3.01	0.02	0.03	2.91	0.53	0.05	93.99	61.01	0	96.01	0.4	95.29	0.01	0.03	0.53	0.02	0.05	0.06	0	2.99	2.37	0	0	3.61	0.16	0.09	0.03	84.44	0.03	0	0	12	2.65	6.1	2.48	57.28	136.89	798.6	435.09	1007.22	659.33	836.12	480.64	972.95	484.63
34.667	0	0.03	0.02	0.03	3.11	0.02	0.03	3.04	0.47	0.07	93.77	62.94	0	95.74	0.34	96.45	0.01	0.05	0.47	0.02	0.07	0.09	0	3.47	1.64	0	0	3.19	0.14	0.08	0.03	84.32	0.03	0	0	12	3.54	6.44	2.42	57.33	138.23	799.53	435.06	1007.9	658.64	836.24	480.46	974.37	485.76
34.701	0	0.03	0.02	0.03	3.17	0.02	0.04	3.12	0.48	0.08	93.65	67.39	0	95.23	0.33	97.07	0.01	0.06	0.48	0.02	0.08	0.1	0	5.3	1.82	0	0	1.95	0.08	0.05	0.02	88.22	0.04	0	0	12	3.35	7.03	2.18	57.39	139.34	800.2	435.67	1008	658.62	835.83	481.45	975.1	485.6
34.734	0	0.03	0.02	0.03	3.19	0.02	0.04	3.14	0.45	0.08	93.62	68.53	0	95.47	0.32	97.22	0.01	0.07	0.45	0.02	0.08	0.11	0	5.8	2.1	0	0	2.01	0.08	0.05	0.02	92.34	0.04	0	0	12	2.54	6.75	2.28	57.17	138.03	801.08	435.8	1008.69	658.28	837.32	482.35	975.33	484.37
34.768	0	0.03	0.02	0.03	3.15	0.02	0.04	3.09	0.5	0.08	93.69	72.11	0	92.64	0.36	96.85	0.01	0.07	0.5	0.02	0.08	0.13	0	8.3	1.82	0	0	1.53	0.05	0.04	0.03	63.96	0.04	0	0	12	2.1	9.34	1.64	56.94	137.74	800	434.09	1011.69	660.85	837.8	482.77	975.53	482.11
34.801	0	0.03	0.02	0.03	3.22	0.02	0.04	3.17	0.41	0.04	93.56	72.66	0	95.33	0.33	97.48	0.01	0.07	0.41	0.01	0.04	0.08	0	8.01	1.56	0	0	1.15	0.07	0.05	0.03	93.22	0.04	0	0	12	1.88	6.92	2.8	56.85	137.97	800.76	435.6	1010.78	659.14	838.78	484.69	976.75	483.56
34.834	0	0.03	0.02	0.03	3.18	0.02	0.04	3.12	0.4	0.02	93.64	70.56	0	94.64	0.4	97.06	0.01	0.06	0.36	0.01	0.02	0.05	0	7.16	1.37	0	0	1.2	0.07	0.05	0.03	92.76	0.04	0	0	12	0.37	7.65	1.92	57.76	145.41	801.4	436.83	1009.89	659.14	834.1	482.71	979.48	485.93
34.868	0	0.03	0.02	0.03	3.12	0.02	0.04	3.04	0.46	0.02	93.76	71.12	0	92.99	0.46	96.38	0.02	0.05	0.32	0.01	0.01	0.02	0	8.17	1.37	0	0	1.05	0.08	0.05	0.04	92.88	0.04	0	0	12	-0.12	9.07	1.81	57.46	143.53	801.28	436.84	1009.76	659.07	834.81	483.33	978.32	484.97
34.901	0	0.03	0.02	0.02	3.18	0.02	0.04	3.12	0.55	0.01	93.64	70.03	0	92.61	0.55	96.92	0.01	0.05	0.21	0.01	0.01	0.01	0	6.98	1.11	0	0	0.98	0.08	0.05	0.03	91.39	0.04	0	0	12	-0.28	9.36	1.66	57.5	143.52	801.81	437.53	1009.22	658.66	834.65	483.62	978.15	485.41
34.934	0	0.03	0.02	0.02	3.24	0.02	0.04	3.2	0.65	0.01	93.52	69.6	0	93.63	0.65	97.39	0.01	0.04	0.2	0.01	0.01	0.01	0	6.25	1.2	0	0	1.25	0.08	0.04	0.03	81.22	0.03	0	0	12	-0.26	8.56	1.44	57.47	141.2	801.16	438.56	1008.26	659.63	834.71	484.81	975.91	485.85
34.968	0	0.03	0.02	0.02	3.23	0.02	0.04	3.18	0.64	0.01	93.54	69.07	0	94.3	0.64	97.28	0.01	0.05	0.19	0.01	0.01	0.01	0	6.05	1.18	0	0	1.4	0.08	0.04	0.03	93.44	0.03	0	0	12	-2.21	7.97	0.87	57.78	141.95	800.41	439.43	1006.7	659.05	832.54	485.51	974.5	485.54
35.001	0	0.03	0.02	0.02	3.32	0.02	0.04	3.28	0.74	0.01	93.37	70.83	0	94.48	0.74	98	0.01	0.04	0.17	0.01	0.01	0.01	0	6.37	0.95	0	0	1.23	0.07	0.03	0.03	96.92	0.03	0	0	12	-1.81	7.8	0.32	57.35	136.68	799.93	439.74	1007.29	661.29	834.66	486.69	971.32	484.9
35.034	0	0.03	0.02	0.02	3.32	0.02	0.04	3.3	0.82	0.01	93.35	69.55	0	93.77	0.82	98.01	0.01	0.04	0.17	0	0.01	0.01	0	5.6	0.74	0	0	1.28	0.06	0.04	0.03	78.5	0.02	0	0	12	-0.91	8.44	1.69	57.58	138.53	797.43	439.25	1006.05	662.33	833.35	484.77	971.86	487.12
35.068	0	0.03	0.02	0.02	3.27	0.02	0.03	3.22	0.49	0.01	93.47	67.76	0	94.64	0.49	97.78	0.01	0.04	0.19	0	0.01	0	0	4.8	0.58	0	0	0.81	0.07	0.03	0.02	92.49	0.02	0	0	12	0.26	7.65	2.25	57.48	138.06	795.23	437.41	1007.61	665.09	833.86	483.17	971.86	487.17
35.101	0	0.03	0.02	0.02	3.28	0.02	0.03	3.24	0.29	0.01	93.45	67.04	0	95.74	0.29	98.08	0.01	0.04	0.18	0.01	0.01	0	0	4.09	0.56	0	0	0.53	0.08	0.04	0.03	97.38	0.02	0	0	12	1.65	6.43	2.06	57.55	142.9	794.75	437.09	1008.63	665.94	831.49	485.18	974.38	486.61
35.135	0	0.02	0.02	0.02	3.34	0.02	0.03	3.31	0.29	0.01	93.32	66.34	0	95.61	0.21	98.72	0.01	0.06	0.29	0.01	0.01	0	0	3.05	0.46	0	0	0.31	0.09	0.04	0.03	81.5	0.02	0	0	12	2.72	6.6	1.32	57.4	141.63	795.73	437.42	1010.3	668.01	832.62	485.78	974.25	486.88
35.168	0	0.02	0.02	0.02	3.34	0.02	0.03	3.32	0.33	0.01	93.31	65.73	0	93.2	0.18	98.77	0.01	0.07	0.33	0.01	0.01	0.01	0	2.67	0.44	0	0	0.34	0.09	0.05	0.03	72.82	0.02	0	0	12	2.7	8.91	0.79	57.47	141.05	796.07	437.5	1010.78	667.89	832.8	486	973.85	487.27
35.201	0	0.02	0.02	0.02	3.31	0.02	0.03	3.28	0.39	0.01	93.37	64.99	0	94.27	0.14	98.5	0.01	0.08	0.39	0.01	0.01	0.01	0	2.53	0.41	0	0	0.4	0.1	0.05	0.03	88.51	0.02	0	0	12	2.55	8	1.62	57.47	141.35	797.35	438.85	1009.57	666.57	833.58	486.13	974.92	488.61
35.235	0	0.03	0.02	0.02	3.27	0.02	0.03	3.22	0.54	0.02	93.47	61.83	0	93.2	0.14	98.05	0.01	0.08	0.54	0.02	0.01	0.01	0	1.28	0.29	0	0	0.52	0.13	0.07	0.04	77.03	0.02	0	0	12	1.1	8.91	2.34	58.25	146.57	794.96	436.39	1009.87	665.51	830.88	482.42	977.29	489.08
35.268	0	0.03	0.02	0.02	3.11	0.02	0.03	3.03	0.62	0.03	93.78	58.8	0	94.74	0.1	96.57	0.01	0.08	0.62	0.03	0.02	0.02	0	1.19	0.24	0	0	0.39	0.16	0.08	0.04	76.6	0.02	0	0	12	2.39	7.54	1.67	57.27	139.69	795.55	435.16	1013.55	668.56	835.54	486.12	975.21	484.04
35.301	0	0.03	0.02	0.02	2.99	0.03	0.03	2.89	0.77	0.04	94.01	56.07	0	95.41	0.07	95.41	0.01	0.09	0.77	0.04	0.04	0.02	0	0.95	0.25	0	0	0.3	0.14	0.1	0.04	90.69	0.02	0	0	12	0.29	6.83	2.53	57.22	140.77	795.8	435.48	1014.6	668.65	836.57	485.83	977.33	484.68
35.335	0	0.03	0.02	0.02	2.82	0.03	0.03	2.69	0.95	0.05	94.35	52.52	0	96.36	0.09	93.59	0.01	0.09	0.95	0.05	0.03	0.01	0	1	0.4	0	0	0.37	0.14	0.11	0.04	77.23	0.03	0	0	12	0.47	5.61	2.5	57.27	146.26	794.02	432.18	1019.46	671.59	835.37	485.63	981.6	482.21
35.368	0	0.03	0.02	0.02	2.25	0.03	0.03	2.03	0.89	0.06	95.5	38.45	0	97.04	0.13	86.58	0.01	0.09	1.17	0.06	0.04	0.02	0	0.89	0.73	0	0.01	0.7	0.12	0.12	0.05	21.65	0.03	0	0	12	-2.84	4.56	-0.17	56.27	147.79	800.83	430.88	1030.83	676.02	840.62	481.96	988.41	481.7
35.401	0	0.04	0.03	0.02	1.59	0.03	0.04	1.31	0.98	0.05	96.82	21.59	0	98.53	0.11	75.97	0.01	0.09	0.98	0.05	0.04	0.01	0	0.74	1.05	0	0.01	1.31	0.12	0.16	0.06	36.95	0.03	0	0	12	-0.14	0.96	1.2	55.67	146.35	803.46	429.79	1037.24	679.37	847.4	479.64	993.63	485.43
35.435	0	0.05	0.05	0.03	0.85	0.03	0.05	0.6	0.87	0.05	98.29	6.25	0	98.56	0.08	57.11	0.01	0.09	0.87	0.05	0.05	0.02	0	0.69	2.02	0	0.01	2.52	0.13	0.24	0.09	43.23	0.03	0	0	12	1.68	-0.86	1.23	55.18	152.41	810.33	431.07	1044.38	682.21	851.31	483.37	1003.72	484.72
35.468	0	0.07	0.08	0.03	0.44	0.03	0.08	0.27	0.78	0.08	99.12	1.55	0	97.57	0.08	37.3	0.01	0.06	0.78	0.04	0.08	0.02	0	0.81	4.37	0	0.01	3.23	0.12	0.24	0.1	66.12	0.03	0.01	0	12	3.65	3.53	0.78	54.79	151.26	815.26	429.12	1052.66	683.37	858.13	487	1009.26	480.92
35.502	0	0.1	0.1	0.03	0.31	0.03	0.1	0.17	0.86	0.15	99.37	1.15	0	98.44	0.07	26.91	0.01	0.09	0.86	0.04	0.15	0.03	0	0.59	10.74	0	0.03	6.75	0.14	0.36	0.13	46.21	0.05	0.02	0	12	2.33	-1.28	2.02	54.61	147.3	818.17	428.93	1056.73	685.3	864.85	483.61	1012.14	482.47
35.535	0	0.13	0.12	0.05	0.24	0.03	0.15	0.12	0.94	0.28	99.53	1.67	0	98.09	0.08	18.67	0.01	0.1	0.94	0.04	0.28	0.02	0	0.54	23.95	0	0.06	11.2	0.15	0.45	0.2	58.02	0.06	0.07	0	12	5.73	-2.31	1.42	54.85	142.49	821.98	429.64	1058.89	685.82	869.53	485.44	1012	482.91
35.568	0	0.17	0.13	0.1	0.21	0.03	0.23	0.11	1.2	0.46	99.55	5.37	0	97.99	0.11	14.91	0.01	0.15	1.2	0.04	0.46	0.04	0.07	0.58	42.73	0	0.1	13.93	0.17	0.54	0.23	44.56	0.06	0.14	0	12	4.42	-2.56	0.25	54.73	149.29	823.48	428.94	1061.28	683.48	866.9	489.29	1015.86	479.46
35.602	0	0.21	0.14	0.16	0.2	0.03	0.29	0.1	1.46	0.57	99.41	12.54	-2.08	97.81	0.12	13.8	0.01	0.19	1.46	0.04	0.57	0.05	0.06	0.78	55.37	0	0.16	18.5	0.14	0.72	0.31	42.98	0.07	0.17	0	12	3.69	-3.01	0.31	54.68	145.65	826.06	429.27	1062.26	683.29	870.48	486.52	1016	480.3
35.635	0	0.19	0.13	0.21	0.22	0.03	0.33	0.12	1.66	0.79	99.35	26.57	-2.49	98.7	0.14	16.87	0.01	0.23	1.66	0.04	0.79	0.09	0	0.84	63.81	0	0.15	11.74	0.16	0.82	0.38	28.87	0.07	0.19	0	12	4	-0.36	0.22	54.74	151.13	826.82	428.62	1064.07	682.72	868.99	487.67	1019.9	479.56
35.668	0	0.18	0.12	0.27	0.25	0.03	0.35	0.14	1.62	0.72	99.3	46.31	-2.84	98.45	0.21	20.54	0.01	0.27	1.62	0.05	0.72	0.27	0	0.87	70.95	0	0.2	6.07	0.16	0.91	0.42	55.61	0.08	0.22	0	12	5.4	-1.24	0.85	54.82	144.76	828.83	429.05	1064.47	683.13	874.02	485.81	1018.71	481.2
35.702	0	0.17	0.1	0.28	0.31	0.03	0.33	0.18	1.55	0.65	99.34	61.85	-3.54	98.37	0.31	26.68	0.01	0.3	1.55	0.06	0.65	0.17	0	0.88	72.67	0	0.23	7.3	0.17	1.07	0.56	52.81	0.08	0.25	0	12	3.99	-1.5	-0.15	54.74	153.36	828.42	428.28	1065.47	681.45	868.96	488.84	1021.97	478.36
35.735	0	0.13	0.07	0.26	0.47	0.03	0.26	0.3	1.46	0.92	99.05	78.5	-2.97	98.21	0.39	38.97	0.01	0.46	1.46	0.08	0.92	0.18	0	0.92	70.48	0	0.21	6.17	0.2	1.22	0.58	42.31	0.08	0.23	0	12	5.6	-1.96	0.67	54.89	148.85	829.65	428.08	1067.36	683.62	873.64	486.8	1022.35	480.16
35.769	0	0.1	0.05	0.19	0.7	0.03	0.18	0.5	1.31	1.01	98.6	80.87	-0.79	98.05	0.46	50.92	0.01	0.32	1.31	0.1	1.01	0.07	0	1.14	60.36	0	0.14	5.84	0.17	1.31	0.77	43.96	0.08	0.2	0	12	5.2	-2.42	1.03	54.94	154.08	829.59	426.98	1070.06	684.21	872.77	487.43	1026.65	479.47
35.802	0	0.09	0.05	0.16	0.86	0.03	0.14	0.66	1.51	1.2	98.28	82.74	-0.65	98.12	0.44	57.59	0.01	0.32	1.51	0.14	1.65	0.07	0	1.2	55.25	0	0.09	9.41	0.18	1.43	0.84	79.35	0.08	0.17	0	12	5.85	-2.23	1.83	55.05	145.69	832.32	427.11	1070.8	684.83	879.52	482.75	1025.21	481.5
35.835	0	0.08	0.05	0.14	0.82	0.03	0.13	0.63	1.53	1.24	98.36	74.57	0	96.9	0.36	56.52	0.01	0.22	1.53	0.15	2.09	0.07	0	1.24	50.19	0	0.08	8.94	0.18	1.41	0.71	80.01	0.08	0.2	0	12	6.31	-4.79	0.39	55.19	151.56	834.86	429.1	1070.83	683.14	876.21	487.08	1027.66	481.43
35.869	0	0.08	0.05	0.14	0.84	0.03	0.13	0.66	1.69	1.42	98.33	73.31	-0.11	97.24	0.33	57.47	0.01	0.2	1.69	0.26	2.87	0.06	0	1.42	48.44	0	0.06	11.55	0.21	1.6	0.64	89.96	0.08	0.28	0	12	6.91	-4.18	1.38	55.32	151.86	835.94	427.72	1073.26	683.34	878.95	485.02	1030.77	481.69
35.902	0	0.09	0.05	0.14	0.83	0.03	0.12	0.67	2.4	1.89	98.34	69.96	-1.74	97.45	0.27	57.72	0.02	0.18	2.4	0.33	3.73	0.09	0	1.89	46.13	0	0.08	20.09	0.27	1.92	0.78	87.79	0.09	0.35	0	12	5.81	-3.79	1.18	55.34	150.47	837.07	428.2	1072.52	681.19	879.64	485.59	1030.03	480.83
35.935	0	0.09	0.05	0.15	0.83	0.03	0.14	0.66	2.15	2.03	98.33	76.62	-1.73	97.61	0.28	57.36	0.02	0.17	2.15	0.36	2.55	0.09	0	2.03	50.75	0	0.08	17.04	0.26	1.71	0.74	94.48	0.08	0.49	0	12	4.26	-3.45	1.69	55.34	150.49	839.02	428.6	1073.19	680.13	881.5	483.53	1031.98	481.71
35.969	0	0.1	0.05	0.15	0.79	0.03	0.14	0.62	1.97	2.09	98.42	75.32	-2.31	97.08	0.27	55.68	0.02	0.13	1.97	0.34	2.62	0.1	0	2.09	51.54	0.01	0.07	18.21	0.37	1.94	0.64	93.51	0.09	0.58	0	12	5.04	-4.48	0.57	55.5	149.69	842.16	429.29	1074.67	680.11	882.9	483.92	1032.57	481.66
36.002	0	0.11	0.05	0.16	0.75	0.03	0.16	0.57	2.16	1.76	98.5	74.9	-2.55	96.89	0.31	53.69	0.03	0.12	2.16	0.32	1.76	0.12	0	2.43	53.26	0.01	0.06	19.1	0.42	1.87	0.63	83.23	0.09	0.69	0	12	3.93	-4.81	-0.64	55.48	149.27	845.29	429.82	1076.26	678.71	884.09	484.92	1033.3	480.38
36.035	0	0.1	0.05	0.18	0.86	0.03	0.17	0.67	2.4	1.09	98.27	85.04	-2.95	96.79	0.24	57.55	0.02	0.11	2.4	0.26	1.09	0.14	0.04	2.95	57.4	0.01	0.08	17.8	0.6	2.24	0.52	93.19	0.09	0.67	0	12	2.17	-4.97	-1.14	55.48	153.59	847.47	429.66	1075.49	673.8	882.04	485.52	1035.45	478.15
36.069	0	0.08	0.04	0.15	1.04	0.03	0.14	0.83	2.32	0.86	97.92	84.86	-0.29	96.82	0.27	62.8	0.02	0.11	2.32	0.19	0.86	0.17	0.04	3.26	51.98	0.01	0.07	11.42	0.95	1.89	0.4	90.68	0.09	0.48	0	12	-0.17	-4.92	-1.52	55.39	153.51	848.25	429.25	1074.99	670.39	881.7	483.19	1035.14	478.58
36.102	0	0.06	0.03	0.12	1.5	0.03	0.1	1.29	2.09	0.66	97	88.98	0	97.09	0.25	73.89	0.02	0.14	2.09	0.13	0.66	0.15	0.05	3.13	45.43	0.01	0.05	9.15	0.93	1.56	0.33	88.2	0.08	0.31	0	12	2.27	-4.46	-1.04	55.62	150.97	849.19	429.24	1074.27	670.24	883.72	483.28	1034.61	478.21
36.136	0	0.05	0.03	0.09	1.85	0.03	0.08	1.65	0.89	0.55	96.29	89.14	0	97.71	0.25	80.24	0.02	0.15	0.89	0.07	0.55	0.06	0.06	2.87	39.29	0.01	0.05	4.89	0.9	1.23	0.2	86.92	0.06	0.19	0	12	5.47	-3.24	-0.81	55.81	148.6	849.47	429.56	1073.7	670.94	885.12	484.62	1033.59	478.61
36.169	0	0.05	0.02	0.08	2.16	0.03	0.07	1.98	0.75	0.49	95.67	90.08	0	98.28	0.27	85.09	0.02	0.16	0.75	0.04	0.49	0.03	0.04	3.33	35.69	0.01	0.04	11.42	0.63	0.88	0.14	87.52	0.05	0.1	0	12	6.29	-1.78	-0.66	55.89	146.64	849.31	429.16	1072.95	670.13	885.87	484.36	1032.39	478.27
36.202	0	0.06	0.02	0.07	2.06	0.03	0.07	1.85	0.8	0.39	95.88	86.43	0	98.21	0.23	83.59	0.02	0.13	0.8	0.04	0.39	0.02	0.07	3.44	32.79	0.01	0.04	23.65	0.63	0.77	0.13	85.31	0.06	0.05	0	12	6.58	-1.98	-0.7	55.95	143.98	850.71	430.23	1071.59	668.71	887.18	483.68	1031.1	479.54
36.236	0	0.05	0.02	0.06	2.13	0.03	0.06	1.91	0.76	0.2	95.74	81.27	0	97.75	0.21	84.57	0.02	0.14	0.76	0.04	0.2	0.02	0.03	3.84	27.03	0.01	0.03	21.99	0.53	0.52	0.08	96.01	0.05	0.02	0	12	6.2	-3.13	-0.94	55.95	147.82	851.36	429.96	1071.68	667.13	885.29	483.93	1033.02	478.88
36.269	0	0.06	0.02	0.06	2.02	0.03	0.06	1.79	0.83	0.14	95.95	81.05	0	95.4	0.22	83.05	0.03	0.1	0.83	0.03	0.14	0.01	0.03	3.99	25.7	0.01	0.04	28.37	0.5	0.47	0.07	94.84	0.05	0.01	0	12	4.15	-6.84	-1.68	55.85	145	852.64	430.07	1071.39	664.65	886.33	483.55	1031.22	477.99
36.302	0	0.06	0.03	0.06	1.76	0.03	0.07	1.49	1	0.11	96.48	71.11	0	94.88	0.32	78.64	0.03	0.08	1	0.03	0.11	0.02	0	4.45	25.9	0.01	0.04	17.09	0.58	0.4	0.07	97.03	0.05	0.01	0	12	4.67	-7.4	-1.4	55.88	145.37	852.8	430.49	1070.64	664.29	886.13	483.8	1031.4	478.4
36.336	0	0.06	0.03	0.08	1.68	0.03	0.09	1.4	0.77	0.09	96.63	80.77	0	95.58	0.38	77.19	0.03	0.07	0.77	0.03	0.09	0.02	0	5.37	34	0.02	0.05	16.14	0.65	0.28	0.07	96.82	0.04	0.02	0	12	5.95	-6.63	-1.29	55.9	144.94	852.92	431.28	1070.26	664.57	886.35	484.28	1031.24	480.22
36.369	0	0.07	0.03	0.09	1.54	0.03	0.11	1.26	0.81	0.1	96.91	85.15	-1.74	97.45	0.46	74.48	0.03	0.05	0.81	0.03	0.1	0.02	0	5.75	40.59	0.01	0.05	23.47	0.63	0.25	0.05	89.98	0.04	0	0	12	8.17	-3.78	-1.23	55.96	148.15	852.21	430.74	1072.18	666.8	885.41	484.51	1033.54	481.96
36.402	0	0.08	0.03	0.1	1.28	0.03	0.12	0.99	0.87	0.06	97.44	79.53	-1.22	94.8	0.54	68.64	0.03	0.04	0.87	0.03	0.06	0.02	0	5.47	41.58	0.02	0.06	20.75	0.77	0.22	0.05	89.3	0.04	0.01	0	12	2.97	-7.48	-2.34	55.65	145.06	853.11	429.08	1071.92	663.29	886.23	485.63	1030.8	473.73
36.436	0	0.1	0.04	0.11	1.16	0.03	0.14	0.87	0.75	0.06	97.68	79.78	-4.53	97.29	0.63	65.45	0.02	0.04	0.75	0.03	0.06	0.01	0	5.69	44.97	0.01	0.06	31.1	0.83	0.15	0.03	93.14	0.03	0.01	0	12	10.05	-4.09	-1.96	55.85	148.92	853	430.32	1069.89	663.21	883.45	485.38	1032.28	480.26
36.469	0	0.09	0.03	0.11	1.39	0.03	0.13	1.09	0.87	0.04	97.23	86	-3.94	97.98	0.77	70.75	0.02	0.04	0.87	0.03	0.04	0.01	0	5.85	45.18	0.01	0.05	28.23	0.87	0.16	0.04	97.25	0.04	0.01	0	12	1.15	-2.6	-1.89	54.66	153.93	853.71	433.31	1069.28	661.56	881.01	486.28	1034.83	480.55
36.503	0	0.08	0.03	0.14	1.45	0.03	0.14	1.15	0.92	0.03	97.1	91.98	-4.02	98.24	0.92	71.89	0.01	0.06	0.66	0.02	0.03	0	0	5.36	51.8	0.01	0.06	22.16	0.94	0.14	0.04	99.63	0.03	0.02	0	12	1.75	-1.88	-2.2	53.53	154.87	853.34	436.31	1066.65	661.89	878.68	489.72	1033.4	482.79
36.536	0	0.09	0.03	0.16	1.5	0.03	0.14	1.2	0.93	0.02	97	94.44	-5.28	98.61	0.93	72.96	0.01	0.08	0.75	0.02	0.02	0	0	5.18	55.63	0.01	0.07	24.26	0.82	0.1	0.05	99.41	0.03	0.02	0	12	-6	-0.69	-1.58	51.84	155.03	851.47	443.19	1062.84	665.35	876.54	494.01	1031.39	486.6
36.569	0	0.08	0.03	0.18	1.49	0.03	0.16	1.19	0.81	0.03	97.01	96.02	-5.31	98.4	0.81	72.93	0.01	0.11	0.78	0.03	0.02	0	0	5.56	60.03	0.01	0.08	19.64	0.78	0.09	0.06	99.71	0.04	0.01	0	12	-4.36	-1.39	-2	51.01	150.09	848.83	451.19	1056.69	669.76	874.2	501.37	1024.14	494.84
36.603	0	0.07	0.03	0.16	1.9	0.03	0.14	1.62	0.99	0.02	96.2	96.96	-3.48	98.7	0.99	80.14	0.01	0.18	0.66	0.02	0.02	0	0	6.88	56.28	0.01	0.11	13.03	0.53	0.08	0.07	99.74	0.04	0	0	12	-8.72	0.36	-2.51	50.28	149.88	847.43	453.69	1052.94	668.52	871.23	503.3	1020.87	494.74
36.636	0	0.08	0.03	0.16	1.78	0.02	0.14	1.5	0.96	0.02	96.44	96.77	-5.73	98.61	0.96	78.27	0.01	0.2	0.51	0.01	0.02	0	0	6.12	57.36	0.01	0.19	22.63	0.36	0.06	0.09	99.91	0.04	0.02	0	12	-6.36	-0.7	-1.02	50.1	151.11	845.52	456.95	1050.69	672.72	870.16	505.62	1021.14	499.31
36.669	0	0.08	0.03	0.21	1.91	0.02	0.16	1.63	1.09	0.03	96.19	98.56	-7.86	98.49	1.09	80.16	0	0.24	0.5	0.02	0.03	0	0	6.21	65.79	0	0.35	23.21	0.3	0.05	0.13	99.94	0.05	0.01	0	12	-12.12	-1.09	-1.68	49.9	158.2	842.95	455.86	1050.59	671.14	864.52	507.16	1022.28	495.34
36.703	0	0.08	0.03	0.22	1.74	0.02	0.17	1.44	1.17	0.03	96.53	98.21	-6.09	98.65	1.17	77.1	0	0.25	0.48	0.01	0.03	0	0	5.38	66.08	0	0.58	16.38	0.33	0.05	0.26	99.79	0.06	0.02	0	12	-10.26	-0.55	-1.23	49.89	154.66	839.94	455.14	1049.84	674.84	864.89	504.38	1019.38	496.94
36.736	0	0.09	0.03	0.25	1.68	0.02	0.18	1.38	1.4	0.05	96.64	98.56	-7.78	98.31	1.4	75.74	0	0.27	0.56	0.01	0.05	0	0	5.23	70.17	0	0.91	19.81	0.33	0.05	0.36	99.83	0.06	0.02	0	12	-6.38	-1.69	-0.67	49.81	150.63	838.47	455.9	1048.79	676.66	866.39	507.24	1016.75	498.34
36.77	0	0.07	0.03	0.28	1.93	0.03	0.19	1.62	1.86	0.11	96.14	99.19	-5.67	98.2	1.86	79.25	0	0.24	0.92	0.03	0.11	0.01	0	4.81	73.85	0	1.83	7.73	0.27	0.05	0.84	99.94	0.07	0.01	0	12	-10.64	-2	-1.28	49.7	151.86	838.08	456.54	1048.31	676.09	864.64	507.31	1016.17	497.25
36.803	0	0.06	0.02	0.27	2.19	0.03	0.17	1.88	1.83	0.11	95.62	99.36	-5.2	98.26	1.83	83.04	0	0.22	0.83	0.03	0.11	0.01	0	4.79	73.03	0	2.21	6.38	0.21	0.04	1.04	99.99	0.06	0.01	0	12	-12.28	-1.84	-1.44	49.56	153.17	836.6	456.29	1049.47	677.75	863.68	508.42	1016.37	496.32
36.836	0	0.06	0.02	0.24	2.22	0.03	0.16	1.89	2.11	0.12	95.56	99.19	-4.08	98.48	2.11	82.8	0	0.2	0.93	0.03	0.12	0.01	0	4.34	70.33	0	3.26	4.79	0.18	0.04	1.13	99.8	0.07	0.03	0	12	-11.17	-1.16	-0.13	49.54	150.8	835.65	457.19	1048.7	679.98	865.42	506.49	1016.07	499.8
36.87	0	0.06	0.03	0.28	2.15	0.03	0.17	1.77	2.09	0.1	95.71	99.32	-4.7	98.78	2.09	81.29	0	0.2	0.99	0.03	0.1	0.01	0	3.7	74.13	0	4.62	4.96	0.13	0.03	1.97	99.2	0.09	0.06	0	12	-9.25	0.01	0.17	49.67	152.92	833.94	456.82	1049.29	682.6	864.14	506.44	1016.97	501.04
36.903	0	0.06	0.02	0.29	2.5	0.03	0.16	2.11	2.16	0.08	94.99	99.56	-4.86	98.58	2.16	85.49	0	0.26	0.91	0.04	0.08	0.01	0	3.62	75.44	0	5.67	4.32	0.08	0.03	2.24	99.09	0.1	0.07	0	12	-9.16	0.8	0.55	49.62	152.16	833.02	457.33	1049.48	685.07	864.58	504.33	1016.74	503.9
36.936	0	0.05	0.02	0.26	2.74	0.03	0.14	2.41	1.67	0.07	94.52	99.58	-3.85	98.64	1.67	89.11	0	0.32	0.82	0.02	0.07	0.01	0	3.4	72.3	0	4.64	3.72	0.07	0.03	2.01	95.33	0.1	0.09	1	18	-4.43	-0.58	-0.76	49.84	150.26	833.3	458.15	1047.57	683.51	863.17	506.62	1013.43	506.23
36.97	0	0.05	0.02	0.24	3.05	0.03	0.12	2.74	1.7	0.09	93.9	99.6	-2.94	98.54	1.7	92.28	0	0.33	0.86	0.03	0.09	0.02	0	2.73	69.87	0	4.98	3.31	0.04	0.02	3.12	99.47	0.13	0.12	0	18	-11.01	0.93	0.09	49.34	152.84	832.33	457.2	1050.22	685.38	863.77	506.89	1016.5	501.22
37.003	0	0.05	0.02	0.2	3.01	0.03	0.11	2.65	1.2	0.08	93.98	99.37	-1.35	98.64	1.2	91.96	0	0.33	0.83	0.02	0.08	0.01	0	2.61	64.4	0	5.98	2.54	0.04	0.02	2.74	85.63	0.13	0.15	0	18	-10.53	0.58	0.09	49.24	150.58	832.41	460.16	1047.78	686.49	863.68	507.19	1014.26	505.36
37.036	0	0.05	0.02	0.18	2.65	0.03	0.11	2.25	0.97	0.1	94.7	98.85	-0.29	98.61	0.97	88.26	0	0.28	0.86	0.01	0.1	0.01	0	2.62	60.46	0	6.2	2.24	0.02	0.02	2.5	99.52	0.16	0.19	0	18	-6.83	-0.69	-1.29	49.33	150.04	833.42	461.78	1046.4	686.65	862.23	511.91	1012.1	504.88
37.07	0	0.05	0.02	0.18	2.52	0.03	0.11	2.06	1.66	0.13	94.97	98.61	0	98.54	0.87	86.19	0	0.27	1.66	0.01	0.13	0.01	0	2.13	60.14	0	7.87	3.04	0.02	0.02	2.28	99.73	0.19	0.24	0	18	-6.24	-0.93	-1.07	49.29	148.68	833.14	462.62	1044.47	685.57	862.09	512.94	1010.58	505.45
37.103	0	0.05	0.02	0.2	2.84	0.03	0.11	2.37	1.97	0.11	94.31	99.24	-1.01	98.7	0.71	89.66	0	0.32	1.97	0.01	0.11	0.01	0	2.41	64.38	0	8.91	4.42	0.02	0.02	2.03	99.32	0.2	0.16	0	18	-6.39	-0.34	-0.83	49.28	149.68	832.96	462.82	1043.19	684.47	861.07	511.56	1010.68	506.75
37.137	0	0.05	0.02	0.21	2.88	0.03	0.11	2.39	2.56	0.1	94.24	99.32	-1.35	98.64	0.64	90.04	0	0.3	2.56	0.01	0.1	0.01	0	2.5	65.34	0	9.24	6.3	0.02	0.02	2.17	98.57	0.24	0.08	0	18	-4.96	-0.58	-0.16	49.68	152.31	831.61	462.76	1041.76	683.75	859.08	510.51	1011.38	509.35
37.17	0	0.06	0.02	0.23	2.82	0.03	0.12	2.29	2.05	0.08	94.36	99.43	-2.46	98.73	0.67	88.94	0	0.26	2.05	0.01	0.08	0.01	0	2.48	68.64	0	10.34	6.87	0.02	0.02	1.79	99.19	0.25	0.05	0	18	-6.58	0.22	0.73	49.68	152.99	831.62	464.69	1039.44	683.05	858.63	510.83	1011.62	510.75
37.203	0	0.06	0.02	0.26	2.63	0.03	0.14	1.96	1.51	0.07	94.74	99.41	-3.83	98.7	0.63	85.21	0	0.22	1.51	0.02	0.07	0.01	0	2.72	71.99	0	14.59	8.14	0.02	0.02	1.65	99.76	0.25	0.06	0	18	-9.64	0.34	0.24	49.28	151	831.78	465.12	1040.18	683.73	859.52	511.26	1010.51	509.36
37.237	0	0.07	0.02	0.29	2.82	0.03	0.15	1.92	1.68	0.06	94.36	99.54	-5.4	98.65	0.53	84.84	0	0.24	1.68	0.02	0.06	0.01	0	3.13	75.37	0	21.14	11.53	0.01	0.01	1.07	99.46	0.27	0.06	0	18	-6.19	0.56	0.44	49.4	150.33	831.99	466.81	1039.69	685.38	859.97	514.48	1010.26	511.24
37.27	0	0.07	0.02	0.3	3.33	0.03	0.14	2.27	1.8	0.06	93.35	99.69	-5.91	98.6	0.6	88.84	0	0.26	1.8	0.02	0.06	0.01	0	3.37	76.14	0	23.62	12.78	0.01	0.01	1.05	99.8	0.27	0.06	0	18	-7.54	0.74	-0.03	49.09	147.19	832.53	467.95	1039.33	685.74	861.13	515.2	1008.26	511.2
37.303	0	0.07	0.02	0.32	4.26	0.03	0.14	2.74	2.24	0.07	91.48	99.82	-7.4	98.56	0.51	93.52	0	0.32	2.24	0.02	0.07	0.01	0	3.94	78.1	0	31.32	17.5	0.01	0.01	0.85	99.4	0.28	0.07	0	18	-6.49	0.89	0.66	49.11	146.24	832.28	467.78	1039.31	685.85	862.25	515.11	1008.45	511.85
37.337	0	0.07	0.02	0.31	4.68	0.03	0.14	2.84	2.63	0.08	90.65	99.82	-7.27	98.77	0.48	94.37	0	0.35	2.63	0.02	0.08	0.01	0	4.21	77.43	0	36.71	18.31	0.01	0.01	0.67	99.63	0.35	0.1	0	18	-9.67	0.09	0.08	48.79	147.08	832.67	467.61	1040.12	685.46	861.76	514.54	1008.77	510.39
37.37	0	0.06	0.02	0.29	5.17	0.03	0.13	2.93	2.35	0.07	89.66	99.79	-6.59	98.64	0.53	95.08	0	0.34	2.35	0.02	0.07	0.01	0	4.19	75.13	0	42.77	17.13	0.01	0.01	0.72	99.72	0.36	0.2	0	18	-9.32	0.58	0.01	48.83	148.51	833.56	468.73	1039.92	685.53	861.3	515.16	1009.77	511.73
37.403	0	0.05	0.02	0.24	5.4	0.03	0.12	2.97	2.41	0.06	89.2	99.67	-3.68	98.5	0.53	95.41	0	0.34	2.41	0.02	0.06	0.01	0	4.01	69.07	0	45.37	10.91	0.01	0.01	0.78	99.19	0.36	0.26	0	18	-10.89	-1.09	0.46	48.67	148.15	833.54	468.98	1039.66	685.23	861.81	514.14	1009.94	512.18
37.437	0	0.05	0.02	0.19	5.64	0.03	0.1	3.07	2.2	0.05	88.71	99.46	-0.92	98.75	0.59	96.17	0	0.39	2.2	0.03	0.05	0.01	0	4.29	62.11	0	46.8	5.26	0.01	0.01	0.84	99.57	0.42	0.36	0	18	-11.61	-0.13	0.39	48.54	148.53	833.71	469.49	1040.13	685.64	861.87	514.33	1010.4	512.98
37.47	0	0.04	0.02	0.16	5.76	0.03	0.1	3.16	1.89	0.03	88.47	99.29	0	98.56	0.63	96.82	0	0.37	1.89	0.03	0.03	0.01	0	4.28	57.93	0	46.76	3.86	0.01	0.01	0.81	99.94	0.42	0.43	0	18	-9.34	-0.86	0.36	48.52	145.13	833.7	470.12	1040.13	687.18	863.55	516.37	1008.65	513.1
37.504	0	0.04	0.02	0.16	5.14	0.03	0.1	3.21	1.22	0.04	89.73	99.26	-0.29	98.54	0.62	97.21	0	0.37	1.22	0.02	0.04	0.01	0	5.79	57.15	0	36.56	3.03	0.01	0.01	0.84	99.91	0.37	0.25	0	18	-6.41	0.93	-0.77	48.57	143.82	833.42	470.04	1042.31	691.11	863.99	518.32	1007.71	512.98
37.537	0	0.04	0.02	0.15	4.8	0.03	0.1	3.18	1.39	0.06	90.4	99.09	0	98.71	0.7	96.95	0	0.38	1.39	0.02	0.06	0	0	6.45	54.77	0	31.57	2.65	0.01	0.01	0.78	99.89	0.34	0.2	0	18	-12.46	-0.31	-0.74	47.94	148.38	833.82	470.5	1042.62	688.88	862.03	518.34	1010.26	511.61
37.57	0	0.04	0.02	0.13	4.54	0.03	0.1	3.18	1.55	0.07	90.91	98.71	0	98.67	0.82	96.83	0	0.37	1.55	0.02	0.07	0	0	6.72	50.46	0	27.33	3.71	0	0.01	0.77	99.85	0.35	0.16	1	24	-12.63	-0.46	-0.7	47.88	146.96	834.26	471.07	1041.92	688.4	862.66	518.26	1009.49	512.05
37.604	0	0.04	0.02	0.12	4.5	0.03	0.09	3.27	1.88	0.11	90.99	98.68	0	98.77	1.18	97.2	0	0.33	1.88	0.02	0.11	0.01	0	6.44	49.87	0	24.94	5.16	0	0.01	0.76	99.75	0.32	0.15	0	24	-12.11	0.06	-0.54	47.97	146.57	834.73	471.95	1040.85	687.58	862.75	519.03	1009.19	512.88
37.637	0	0.04	0.02	0.13	4.23	0.03	0.1	3.19	2.65	0.07	91.54	98.87	0	98.72	1.19	96.57	0	0.33	2.65	0.02	0.07	0	0	6.36	52.45	0	21.5	6.29	0	0.01	0.86	99.88	0.33	0.12	0	24	-12.75	0.26	-0.51	48.29	151.13	833.58	470.9	1040.12	686.66	859.48	517.34	1010.53	512.43
37.67	0	0.05	0.02	0.16	4.14	0.03	0.11	3.09	2.53	0.06	91.72	99.25	-1.88	98.71	0.98	96.07	0	0.28	2.53	0.02	0.06	0	0	6.18	57.98	0	21.7	10.5	0	0.01	0.88	99.93	0.32	0.18	0	24	-7.27	-0.31	0.44	48.44	143.45	832.35	470.64	1039.95	689.36	863.76	518.3	1007.14	513.93
37.704	0	0.05	0.02	0.18	3.97	0.03	0.11	3.03	2.11	0.06	92.06	99.4	-2.9	98.61	0.81	95.77	0	0.24	2.11	0.02	0.06	0	0	6.14	61.14	0	19.69	11.15	0.01	0.01	0.84	99.86	0.31	0.19	0	24	-5.79	0.69	0.83	48.53	143.47	832.04	470.66	1039.6	689.57	863.86	518.5	1007.27	514.72
37.737	0	0.05	0.02	0.2	3.86	0.03	0.13	3	1.96	0.07	92.28	99.54	-4.29	98.58	0.87	95.48	0	0.22	1.96	0.02	0.07	0	0	6.43	64.69	0	18.22	12.86	0.01	0.01	0.84	99.93	0.31	0.2	0	24	-5.92	0.8	0.61	48.62	144.09	831.73	470.22	1039.99	689.56	863.37	518.94	1007.37	513.87
37.771	0	0.05	0.02	0.17	3.91	0.03	0.11	2.98	1.93	0.07	92.18	99.26	-1.01	98.54	0.98	95.25	0	0.2	1.93	0.03	0.07	0.01	0	5.32	59.08	0	19.52	5.58	0.01	0.01	0.86	99.82	0.3	0.25	0	24	-9.59	0.95	-0.51	48.34	143.12	832.29	471.94	1038.7	689.12	862.26	519.17	1005.27	513.58
37.804	0	0.04	0.02	0.16	3.99	0.03	0.1	3.05	1.66	0.05	92.01	99.17	0	98.56	0.9	95.89	0	0.17	1.66	0.03	0.05	0.01	0	4.51	57.01	0	19.84	2.65	0.01	0.01	0.92	99.88	0.3	0.29	0	24	-9.54	0.88	-0.05	48.54	146.77	831.38	471.12	1038.14	688.31	860.13	516.9	1006.89	514.76
37.837	0	0.04	0.02	0.17	3.95	0.03	0.1	3.01	1.53	0.06	92.1	99.3	-0.04	98.56	0.74	95.69	0	0.17	1.53	0.03	0.06	0.01	0	4.57	59.35	0	19.76	1.54	0.01	0.01	0.86	99.76	0.27	0.33	0	24	-5.29	0.88	-1.22	49.04	148.03	829.24	469.63	1039.37	691.48	857.74	518.83	1005.68	513.64
37.871	0	0.04	0.02	0.14	3.68	0.03	0.09	2.9	1.19	0.04	92.65	98.73	0	98.71	0.47	95.1	0	0.19	1.19	0.03	0.04	0.01	0	4.66	52.4	0	16.24	0.62	0.01	0.01	0.66	99.56	0.24	0.25	0	24	-3.46	0.3	0.58	49.06	147.72	828.43	468.76	1040.51	692.33	860.11	519.83	1007.7	513.53
37.904	0	0.04	0.02	0.11	3.67	0.03	0.08	2.91	1.26	0.08	92.67	97.89	0	98.78	0.52	95.17	0	0.16	1.26	0.04	0.08	0.01	0	5.09	45.93	0	15.79	0.84	0.01	0.01	0.55	99.79	0.22	0.18	0	24	-2.24	0.02	0.57	49.11	146.95	827.02	467.01	1040.74	693.05	859.89	518.41	1006.72	512.47
37.937	0	0.04	0.02	0.08	3.41	0.03	0.07	2.72	1.81	0.12	93.19	95.09	0	98.64	0.5	93.51	0	0.14	1.81	0.06	0.12	0.02	0	4.17	36.7	0	14.48	1.03	0.01	0.01	0.49	99.66	0.25	0.11	0	24	-1.39	-0.58	0.2	49.32	146.42	828.07	467.96	1039.73	693.35	859.7	516.77	1006.1	514.2
37.971	0	0.04	0.02	0.08	3.44	0.03	0.07	2.8	2.47	0.14	93.12	94.46	0	98.44	0.56	94.13	0	0.14	2.47	0.09	0.14	0.03	0	4.75	34.49	0	13.53	1.12	0.01	0.01	0.47	99.74	0.24	0.09	0	24	-3.43	1.28	-0.02	49.27	147.75	828.48	467.68	1038.44	689.89	858.4	517.03	1006.08	512.38
38.004	0	0.04	0.02	0.07	3.26	0.03	0.07	2.6	3.25	0.17	93.48	92.67	0	98.13	0.48	92.42	0	0.13	3.25	0.08	0.17	0.07	0	5.34	32.48	0	13.95	1.4	0.01	0.01	0.49	97.88	0.28	0.07	0	24	-4.26	2.19	-0.64	49.3	145.08	828.17	467.66	1036.9	688.91	858.18	516.44	1003.17	511.34
38.037	0	0.04	0.02	0.06	2.55	0.03	0.07	1.91	2.71	0.1	94.9	82.82	0	96.52	0.39	85	0	0.12	2.71	0.06	0.1	0.06	0	3.97	27.92	0	13.99	1.35	0.01	0.01	0.46	95.69	0.35	0.08	0	24	-8.93	5.38	0.24	50.09	148.27	823.25	463.98	1034.39	685.15	853.86	509.16	1002.11	511.39
38.071	0	0.06	0.04	0.07	1.32	0.03	0.09	0.86	1.99	0.06	97.35	56.73	0	97.65	0.28	65.77	0	0.1	1.99	0.05	0.06	0.02	0	2.94	30.93	0	12.24	1.62	0.01	0.01	0.47	91.18	0.39	0.04	0	24	-10.21	3.36	-0.59	50.3	147.26	818.74	457.43	1036.85	686.72	852.35	504.89	999.61	503.58
38.104	0	0.08	0.07	0.05	0.53	0.03	0.12	0.29	0.92	0.04	98.94	7.49	0	97.14	0.22	39.65	0	0.07	0.92	0.03	0.04	0.01	0	2.85	22.4	0	8.05	1.3	0.01	0.01	0.38	60.63	0.33	0	1	30	-7.25	4.37	-0.93	51.09	146.81	814.94	452.79	1038.21	688.35	851	501.77	997.81	501.37
38.138	0	0.1	0.11	0.05	0.3	0.03	0.15	0.15	0.3	0.03	99.41	2.27	0	96.71	0.19	23.35	0	0.07	0.3	0.03	0.02	0.01	0	2.76	23.19	0	5.04	0.75	0.01	0.01	0.28	39.72	0.26	0	0	30	-8.17	5.09	-1.55	51.45	144.84	812.38	448.22	1037.65	685.78	849.77	497.64	994.61	496.52
38.171	0	0.12	0.14	0.05	0.2	0.03	0.18	0.1	0.38	0.03	99.59	0.97	0	94.73	0.17	12.96	0	0.06	0.38	0.01	0.03	0.01	0	2.53	22.32	0	2.68	0.94	0.01	0.01	0.27	18.5	0.25	0	0	30	-3.02	7.55	0.1	52.05	144.69	811.61	446.91	1036.82	687.33	850.95	496.86	995.65	496.2
38.204	0	0.13	0.15	0.05	0.17	0.03	0.19	0.08	0.32	0.03	99.63	0.72	0	96.21	0.16	9.03	0	0.06	0.32	0.01	0.03	0.01	0	2.34	22.05	0	1.49	0.75	0	0.01	0.27	30.35	0.25	0	0	30	-1.62	5.83	-0.73	52.47	145.08	810.64	444.09	1037.81	686.2	849.8	495.05	994.88	494.84
38.238	0	0.13	0.17	0.04	0.15	0.03	0.17	0.07	0.43	0.03	99.66	0.33	0	96.16	0.1	4.09	0	0.05	0.43	0.01	0.03	0.02	0	1.72	15.11	0	0.8	0.67	0	0.01	0.2	25.2	0.25	0	0	30	-4.58	5.89	0.93	52.66	146.79	810.67	444.54	1036.35	684.42	850.1	492.86	996.86	495.43
38.271	0	0.13	0.18	0.04	0.14	0.03	0.17	0.06	0.58	0.03	99.65	0.33	0	96.51	0.1	3.05	0	0.05	0.58	0.01	0.03	0.03	0	1.88	12.46	0	0.37	0.94	0	0.01	0.17	40.25	0.23	0	0	30	-3.04	5.4	-0.18	52.69	142.84	810.48	443.36	1036.33	684.34	850.72	493.3	993.56	493.02
38.304	0	0.13	0.18	0.03	0.14	0.03	0.17	0.06	0.5	0.03	99.65	0.33	0	94.48	0.08	2.93	0	0.05	0.5	0.01	0.03	0.02	0	1.91	11.41	0	0.15	0.63	0	0.01	0.14	23.34	0.21	0	0	30	-4.94	7.8	0.81	52.66	142.49	810.15	441.69	1036.02	682.28	851.75	489.82	994.22	492.07
38.338	0	0.13	0.17	0.03	0.15	0.03	0.16	0.07	0.45	0.03	99.66	0.33	0	92.82	0.07	4.21	0.01	0.06	0.45	0.01	0.03	0.03	0	2.02	8.93	0	0.06	0.43	0	0.01	0.09	59.23	0.2	0	0	30	1.46	9.21	0.29	53.14	142.98	810.26	440.45	1034.74	681.16	850.36	490.76	993.34	491.97
38.371	0	0.12	0.16	0.03	0.16	0.03	0.15	0.08	0.47	0.04	99.67	0.33	0	94.91	0.09	7.62	0.01	0.08	0.47	0.01	0.04	0.02	0	2.31	9.45	0	0.03	0.43	0	0.01	0.07	69.14	0.17	0	0	30	2.56	7.37	-0.05	53.44	143.63	809.7	439.55	1033.03	679.17	848.47	490.52	992.1	490.6
38.404	0	0.11	0.14	0.03	0.19	0.03	0.14	0.09	0.46	0.04	99.62	0.34	0	95.51	0.08	12.11	0.01	0.09	0.46	0.01	0.04	0.02	0	2.82	8.37	0	0.02	0.3	0	0.01	0.07	46.42	0.15	0	0	30	2.26	6.72	0.48	53.6	144.05	809.14	440.09	1030.75	677.81	847.41	490.26	991.46	490.95
38.438	0	0.1	0.12	0.03	0.23	0.03	0.13	0.12	0.47	0.03	99.53	0.48	0	95.5	0.07	18.4	0.01	0.08	0.47	0.01	0.03	0.02	0	4.12	6.85	0	0.01	0.35	0	0.01	0.05	55.5	0.12	0	0	30	1.71	6.72	0.23	53.64	143.29	809.17	440.71	1029.22	676.79	846.77	490.95	990.06	490.25
38.471	0	0.09	0.1	0.03	0.29	0.03	0.12	0.15	0.67	0.04	99.43	0.69	0	95.86	0.07	24.46	0.01	0.07	0.67	0.01	0.04	0.02	0	4.22	6.04	0	0.01	0.43	0	0.01	0.05	62.39	0.11	0	0	30	-1.02	6.29	-0.57	53.65	140.04	808.23	440.59	1027.78	675.06	846.35	490.08	986.38	489.43
38.505	0	0.08	0.1	0.03	0.32	0.03	0.11	0.18	0.92	0.04	99.35	0.93	0	97.4	0.09	28.04	0.01	0.07	0.92	0.01	0.04	0.02	0	3.6	6.63	0	0	0.29	0	0.02	0.03	80.5	0.08	0	0	30	-1.75	3.89	-0.58	53.66	141.69	808.15	441.03	1026.17	674.22	844.63	491.45	986.25	487.21
38.538	0	0.07	0.08	0.03	0.44	0.03	0.1	0.26	0.62	0.03	99.12	1.57	0	96.65	0.08	37.23	0.01	0.08	0.62	0	0.03	0.02	0	4.58	4.56	0	0	0.18	0	0.02	0.02	85.87	0.06	0	0	30	-2.3	5.19	-0.96	53.62	140.46	808.64	443.03	1024.84	673.66	844.49	494.13	984.81	487.79
38.571	0	0.06	0.06	0.03	0.55	0.03	0.09	0.34	0.65	0.02	98.91	2.6	0	96.13	0.08	43.73	0.01	0.06	0.65	0	0.02	0.01	0	4.51	4.42	0	0	0.14	0	0.02	0.02	86.7	0.06	0	0	30	-4.25	5.93	-0.58	53.76	142.32	808.55	443.39	1022.81	671.31	842.88	492.79	985.12	488.08
38.605	0	0.06	0.06	0.03	0.61	0.03	0.09	0.39	0.61	0.02	98.78	3.82	0	97.23	0.13	47.02	0.01	0.06	0.61	0	0.02	0.01	0	6.16	5.45	0	0	0.18	0	0.03	0.02	65.99	0.06	0	0	30	-4.72	4.21	0.84	53.6	144.52	809.32	444.73	1021.84	669.9	843.17	492.84	987.67	490.53
38.638	0	0.07	0.07	0.03	0.49	0.03	0.11	0.3	0.85	0.02	99.03	2.55	0	96.91	0.17	40.14	0.01	0.06	0.85	0	0.02	0.01	0	7.29	7.86	0	0	0.54	0.01	0.03	0.03	94.98	0.06	0	0	30	-1.61	4.77	0.89	53.06	142.09	810.26	445.43	1021.45	669.69	844.73	494.93	986.77	491.2
38.671	0	0.09	0.09	0.04	0.37	0.03	0.15	0.21	1.73	0.02	99.25	1.86	0	96.74	0.34	32.12	0.01	0.06	1.73	0	0.02	0.02	0	8.17	11.83	0	0.01	3.47	0.01	0.04	0.03	90.11	0.08	0	0	30	-7.44	5.05	1.15	53.03	142.52	808.86	447.37	1021.88	670.35	844.48	489.97	986.66	499.72
38.705	0	0.1	0.1	0.04	0.3	0.03	0.21	0.17	3.56	0.04	99.39	1.69	0	97.48	0.55	25.65	0.01	0.06	3.56	0	0.04	0.03	0	10.49	17.1	0	0.01	6.15	0.01	0.05	0.03	95.32	0.08	0	0	30	-6.68	3.72	-0.21	52.08	147.63	813.46	453.02	1023.37	674.4	843.24	500.2	990.85	498.05
38.738	0	0.13	0.1	0.07	0.31	0.03	0.28	0.17	5.12	0.06	99.37	5.34	0	98	0.68	26.43	0.01	0.08	5.12	0	0.06	0.03	0	11.18	31.12	0	0.03	14.25	0.01	0.06	0.04	98.4	0.1	0	0	30	-3.46	2.54	-0.81	51.41	146.14	815.58	455.72	1025.36	676.11	845.34	502.66	991.47	504.36
38.772	0	0.13	0.09	0.11	0.36	0.03	0.41	0.2	6.22	0.08	99.18	21.41	0	97.79	0.74	30.45	0	0.12	6.22	0	0.08	0.04	0	13.71	46.7	0	0.07	7.69	0.01	0.07	0.06	93.12	0.11	0.02	0	30	-4.84	3.05	-0.68	50.98	147.55	815.66	458.31	1026.44	679.99	845.35	505.67	992.89	505.68
38.805	0	0.16	0.1	0.18	0.3	0.03	0.56	0.16	5.99	0.1	98.88	36.18	-3.23	98.1	1.12	24.73	0	0.16	5.99	0.01	0.1	0.04	0.14	12.45	61.54	0	0.27	9.26	0.01	0.07	0.08	82.77	0.15	0.1	0	30	-10.28	2.29	-0.74	50.55	149.61	814.83	456.24	1030.82	682.16	845.97	503.26	995.58	503.04
38.838	0	0.16	0.1	0.24	0.34	0.03	0.56	0.19	4.39	0.11	98.88	58.93	-5.29	98.3	1.47	27.6	0	0.26	4.39	0.01	0.11	0.04	0.41	10.39	70.23	0	0.93	9.15	0.01	0.06	0.08	98	0.17	0.18	0	30	-6.8	1.73	-0.66	50.3	150.67	815.12	458.07	1031.24	685.92	845.89	507.03	996.53	504.02
38.872	0	0.17	0.11	0.26	0.29	0.03	0.56	0.16	4.94	0.12	98.88	54.76	-4.09	98.7	1.31	23.26	0	0.22	4.94	0.03	0.12	0.03	0.65	8.41	72.46	0	1.87	6.43	0.01	0.07	0.12	98.92	0.27	0.28	0	30	-1.96	0.33	-1.86	50.05	146.51	815.87	460.22	1029.18	686.04	846	510.84	992.44	506.26
38.905	0	0.15	0.09	0.22	0.38	0.03	0.39	0.2	5.36	0.18	99.22	56.36	-1.91	98.29	0.92	30.15	0	0.29	5.36	0.04	0.18	0.04	1.02	6.29	66.37	0	3.93	7.73	0.01	0.07	0.13	86.86	0.36	0.2	0	30	-7.21	1.73	-0.35	49.54	146.38	816.67	461.89	1030.54	687.37	848.85	509.23	995.22	508.17
38.938	0	0.14	0.09	0.2	0.39	0.03	0.36	0.21	3.96	0.17	99.22	52.21	-1.48	98.72	0.72	30.64	0	0.28	3.96	0.05	0.17	0.03	0.87	6.16	63.79	0	6.23	6.08	0.01	0.06	0.14	98.57	0.36	0.16	0	30	-4.31	0.27	-0.32	49.6	147.28	816.88	462.8	1028.46	686.99	847.49	512.05	994.7	507.39
38.972	0	0.13	0.07	0.2	0.52	0.03	0.31	0.28	4.08	0.15	98.97	67.67	-1.68	98.69	0.45	38.43	0	0.3	4.08	0.06	0.15	0.04	0.2	5.85	64.1	0	8.66	8.32	0.02	0.06	0.22	98.78	0.5	0.09	0	30	-4.36	0.38	-0.21	49.77	149.34	816.49	463.56	1027.22	686.66	845.74	512.28	995.04	508.43
39.005	0	0.11	0.06	0.15	0.62	0.03	0.24	0.36	3.35	0.15	98.76	62.94	-0.37	98.58	0.33	44.25	0	0.3	3.35	0.09	0.15	0.03	0.09	5.81	55.67	0	8.05	9.69	0.02	0.05	0.19	99.41	0.48	0.07	0	30	-4.44	0.8	0.46	49.75	150.45	815.58	463.49	1026.27	685.49	845.04	513.09	995.42	508.45
39.038	0	0.1	0.06	0.13	0.72	0.03	0.21	0.42	3.49	0.12	98.57	62.08	0	98.52	0.28	48.37	0	0.25	3.49	0.11	0.12	0.03	0	6.13	51.1	0	9.21	11.25	0.01	0.05	0.2	98.83	0.56	0.04	0	30	-4.02	1.03	0.31	49.82	150.7	815.21	464.04	1025.47	685.83	844.17	513.46	994.8	509.07
39.072	0	0.07	0.04	0.09	0.95	0.03	0.14	0.63	3.75	0.12	98.11	59.66	0	98.17	0.21	57.95	0	0.26	3.75	0.12	0.12	0.03	0	5.15	40.26	0	7.33	6.92	0.01	0.04	0.21	99.18	0.85	0	0	30	-7.16	2.1	-0.21	49.15	146.24	814.68	463.17	1027.18	687.15	846.48	512.77	992.58	506.65
39.105	0	0.08	0.05	0.09	0.74	0.03	0.15	0.46	2.96	0.14	98.53	45.3	0	98.07	0.2	50.52	0	0.19	2.96	0.1	0.14	0.02	0	5.32	40.47	0	6.93	7.49	0.01	0.04	0.21	99.82	0.79	0	0	30	-6.18	2.36	-1.28	49.05	149.22	812.63	460.34	1029.95	688.5	844.3	515.06	992.98	502.42
39.139	0	0.08	0.05	0.08	0.7	0.03	0.14	0.43	1.99	0.17	98.6	37.2	0	98.76	0.2	49.12	0	0.21	1.99	0.07	0.17	0.02	0	4.12	37.7	0	6.57	6.57	0.01	0.03	0.18	98.86	0.86	0	0	30	-4.64	-0.12	-3.32	49.24	147.89	813.59	459.38	1029.91	688.71	843.05	513.2	990.44	501.1
39.172	0	0.09	0.06	0.09	0.6	0.03	0.15	0.37	2.12	0.17	98.8	32.75	0	98.65	0.24	45.28	0	0.19	2.12	0.06	0.17	0.03	0	3.82	39.1	0	5.09	4.69	0.01	0.03	0.14	99.15	0.92	0	0	30	-8.06	0.56	-2.8	49.22	146.18	812.74	457.25	1026.98	682.86	842.55	508.12	988.48	499.69
39.205	0	0.08	0.05	0.08	0.72	0.03	0.14	0.47	1.83	0.15	98.57	40.12	0	98.42	0.18	50.81	0	0.2	1.83	0.06	0.15	0.04	0	4.53	37.54	0	4.2	7.91	0.01	0.03	0.13	96.65	0.79	0	1	36	-5.27	1.35	-1.27	49.21	148.45	812.55	457.81	1027.28	684.31	843.2	510.4	991.33	500.64
39.239	0	0.08	0.06	0.08	0.64	0.03	0.14	0.4	1.69	0.14	98.72	29.49	0	98.54	0.17	47.39	0	0.22	1.69	0.05	0.14	0.07	0	4.78	35.09	0	3.65	4.49	0	0.02	0.08	97.81	0.58	0	0	36	-5.9	0.93	-0.86	49.25	150.69	812.24	456.54	1027.61	683	842.52	509.4	992.89	499.59
39.272	0	0.1	0.08	0.07	0.39	0.03	0.17	0.21	1.52	0.12	99.22	9.7	0	98.72	0.18	32.14	0	0.23	1.52	0.04	0.12	0.05	0	4.48	33.44	0	4.56	2.81	0	0.02	0.09	82.27	0.56	0	0	36	-5.31	-0.26	-2.81	49.24	151.36	810.36	452.82	1031.37	685.61	841.07	509.83	991.64	494.42
39.305	0	0.11	0.09	0.06	0.34	0.03	0.17	0.18	1.14	0.08	99.33	4.72	0	98.76	0.18	28.04	0	0.28	1.14	0.03	0.08	0.02	0	4.27	27.89	0	3.25	4.42	0	0.01	0.07	95.25	0.5	0	0	36	-4.92	0.11	-2.19	49.38	151.29	811.18	451.64	1033.35	687.09	842.99	505.7	993.94	495.55
39.339	0	0.13	0.11	0.08	0.27	0.03	0.23	0.14	0.94	0.06	99.46	5.33	0	98.68	0.16	21.69	0	0.22	0.94	0.01	0.06	0.02	0	5.86	35.84	0	2.47	5.17	0	0.01	0.06	93.76	0.34	0	0	36	-1.38	0.45	-2.29	49.76	151.9	812.15	453.48	1032.1	686.83	842.49	509.26	993.92	497.37
39.372	0	0.12	0.1	0.07	0.32	0.03	0.2	0.17	0.84	0.06	99.36	6.35	0	98.71	0.12	26.75	0	0.25	0.84	0.01	0.06	0.02	0	5.82	33.1	0	1.87	7.31	0	0.01	0.06	96.06	0.3	0	0	36	-3.09	-0.32	-2.05	49.65	151.13	812.56	454.17	1031.16	685.24	842.91	509.66	993.53	497.23
39.405	0	0.1	0.07	0.07	0.46	0.03	0.17	0.28	0.65	0.06	99.07	13.79	0	98.68	0.11	38.28	0	0.22	0.65	0.01	0.06	0.02	0	6.39	32.24	0	1.27	8.82	0	0.01	0.06	98.7	0.21	0	0	36	-0.7	-0.45	-2.18	49.81	150.33	812.94	454.22	1032.19	686.2	843.98	511.77	993.61	497.27
39.439	0	0.08	0.06	0.07	0.65	0.03	0.15	0.42	0.54	0.08	98.69	25.82	0	98.71	0.09	48.76	0	0.17	0.54	0.01	0.08	0.02	0	7.55	31.44	0	1.03	8.32	0	0.01	0.04	99.17	0.15	0	0	36	-0.01	-0.32	-2.26	49.88	150.42	813.96	454.6	1032.87	686.78	844.64	511.53	994.47	498.12
39.472	0	0.07	0.05	0.06	0.83	0.02	0.13	0.57	0.45	0.1	98.34	35.21	0	98.64	0.09	56.08	0	0.16	0.45	0.01	0.1	0.01	0	7.06	29.67	0	0.65	6.03	0	0.01	0.04	99.26	0.13	0	0	36	-0.76	-0.59	-2.64	50.11	153.15	813.52	454.65	1032.03	686.56	842.05	510.56	994.71	498.22
39.506	0	0.06	0.04	0.06	1.1	0.02	0.1	0.82	0.36	0.09	97.8	45.64	0	98.75	0.1	64.66	0	0.13	0.36	0.01	0.09	0	0	6.89	26.5	0	0.48	6.05	0	0.01	0.03	98.81	0.09	0	0	36	-0.39	-0.16	-2.98	50.11	152.04	814.69	455.06	1032.54	686.53	843.12	511.06	994.62	498.28
39.539	0	0.05	0.03	0.06	1.84	0.02	0.08	1.57	0.39	0.11	96.32	73.64	0	98.76	0.11	80.42	0	0.11	0.39	0.01	0.11	0.01	0	7.74	25.7	0	0.26	6.61	0	0	0.03	93.94	0.07	0	0	36	-1.66	0.1	-3.33	49.9	148.78	815.55	455.96	1032.05	686.06	844.65	511.14	992.88	498.29
39.572	0	0.04	0.02	0.06	2.12	0.02	0.08	1.87	0.43	0.08	95.76	80.67	0	97.47	0.11	84.81	0	0.1	0.43	0.01	0.08	0.01	0	8.21	26.31	0	0.26	4.85	0	0	0.03	98.52	0.07	0	0	36	-5.15	3.75	-3.18	50.06	148.1	813.18	453.92	1028.75	680.52	842.21	505.58	990.16	498.87
39.606	0	0.04	0.02	0.05	2.27	0.02	0.07	2.04	0.56	0.07	95.46	78.81	0	98.5	0.13	86.81	0	0.11	0.56	0.01	0.07	0.01	0	9.1	22.87	0	0.3	4.45	0	0	0.03	99.52	0.06	0.01	0	36	-5.11	-1.08	-2.9	50.1	153.28	813.22	452.39	1030.37	681.46	840.73	507.41	993.44	494.12
39.639	0	0.04	0.02	0.05	2.53	0.03	0.06	2.33	0.7	0.08	94.95	80.9	0	98.69	0.14	90.11	0	0.13	0.7	0.01	0.08	0.01	0	7.95	21.19	0	0.27	2.55	0	0	0.03	96.25	0.06	0	0	36	-3.46	-0.4	-2.92	49.98	150.8	813.37	452.99	1030.47	682.96	842.06	506.88	992.48	496.17
39.672	0	0.04	0.02	0.05	2.49	0.03	0.07	2.29	0.89	0.07	95.02	82.01	0	98.56	0.16	89.58	0.01	0.16	0.89	0.01	0.07	0.01	0	7.42	22.63	0	0.31	2.1	0	0	0.03	90.91	0.06	0	0	36	-4.21	0.88	-2.65	49.75	149.68	813.67	453.81	1028.92	681.7	842.35	506.67	991.7	496.63
39.706	0	0.04	0.02	0.06	2.3	0.03	0.08	2.07	1.12	0.09	95.41	85.96	0	98.25	0.24	86.95	0	0.2	1.12	0.01	0.09	0.01	0	7.13	28.93	0	0.34	3.85	0	0	0.03	98.34	0.05	0.01	0	36	-5.09	1.86	-2.52	49.51	147.26	814.43	455.44	1027.83	681.3	843.61	507.21	990.57	497.86
39.739	0	0.04	0.02	0.07	2.32	0.03	0.08	2.09	1.34	0.1	95.35	87.36	0	98.27	0.3	87.12	0	0.28	1.34	0.01	0.1	0.01	0	7.5	30.27	0	0.46	4.66	0	0	0.03	98.66	0.06	0	0	36	-6.14	1.81	-3.69	49.77	150.25	813.03	455.02	1026.58	679.41	839.41	508.1	989.24	496.97
39.773	0	0.05	0.02	0.07	2.18	0.03	0.09	1.93	1.54	0.1	95.64	88.67	0	98.26	0.33	84.97	0	0.38	1.54	0.01	0.1	0.01	0	7.68	33.97	0	0.61	9.51	0	0	0.03	99.05	0.06	0.01	0	36	-5.89	1.84	-3.51	49.81	149.9	811.83	455.28	1025.29	679.77	838.55	508.12	988.07	497.44
39.806	0	0.05	0.03	0.08	1.84	0.03	0.1	1.55	1.5	0.1	96.32	83.89	0	98	0.32	79.63	0	0.44	1.5	0.01	0.1	0.01	0	8.79	34.24	0	0.81	8.87	0	0	0.03	98.63	0.06	0.01	0	36	-4.54	2.54	-3.16	50.02	151.56	811.43	455.58	1024.58	680.67	837.59	509.17	988.65	496.94
39.839	0	0.05	0.03	0.1	1.66	0.03	0.13	1.36	2.06	0.1	96.68	87.7	0	98.26	0.44	76.34	0	0.42	2.06	0.02	0.1	0.02	0	9.25	41.44	0	1.01	5.22	0	0	0.04	95.77	0.08	0	0	36	-4.8	1.83	-3.27	49.89	149.12	810.97	455.07	1023.46	679.63	837.95	508.26	986.59	496.23
39.873	0	0.06	0.03	0.15	1.59	0.03	0.18	1.28	2.82	0.13	96.83	94.81	-1.8	98.58	0.58	74.71	0.01	0.45	2.82	0.03	0.13	0.02	0	10.52	54.79	0	1.24	6.64	0	0	0.04	95.2	0.11	0	0	36	-5.5	0.79	-2.83	49.87	148.22	809.88	454.7	1021.64	678.45	837.41	506.84	985.24	496.12
39.906	0	0.07	0.03	0.24	1.73	0.03	0.28	1.42	3.09	0.16	96.55	98.62	-6.44	98.55	0.81	76.99	0.01	0.46	3.09	0.03	0.16	0.02	0	13.68	69.46	0	1.52	7.8	0	0	0.05	94.63	0.14	0	0	36	-3.65	0.89	-2.66	50.59	153.74	807.15	453.08	1020.8	677.97	832.83	505.83	986.32	497.06
39.939	0	0.07	0.03	0.31	1.8	0.03	0.35	1.5	4.26	0.17	96.4	99.33	-8.24	98.74	0.98	78.03	0.01	0.53	4.26	0.04	0.17	0.03	0	15.4	77.56	0	1.52	7.25	0	0	0.07	96.29	0.16	0	0	36	-3.23	-0.2	-2.77	50.24	149.65	806.22	453.61	1019.93	679.8	833.99	506.57	983.31	496.58
39.973	0	0.07	0.03	0.34	1.96	0.03	0.45	1.67	4.45	0.2	96.08	99.56	-10.06	98.43	1.09	80.6	0.01	0.56	4.45	0.06	0.2	0.04	0	19.87	80.28	0	1.47	6.46	0	0.01	0.13	97.36	0.25	0	0	36	-3.39	-1.29	-2.67	50.3	151.82	806.25	453.59	1020.07	679.72	833.09	507.63	984.43	495.65
40.006	0	0.07	0.03	0.41	1.95	0.03	0.51	1.67	5.4	0.21	96.1	99.72	-10.29	98.76	1.35	80.28	0.01	0.54	5.4	0.11	0.21	0.05	0	19.6	86.03	0	1.43	3.97	0	0.01	0.17	96.99	0.31	0	0	36	-4.04	-0.13	-2.91	50.31	152.08	805.97	453.43	1020.24	679.81	832.66	507.72	984.22	495.07
40.039	0	0.07	0.02	0.46	2.01	0.04	0.54	1.74	6.6	0.19	95.98	99.8	-10.13	98.74	1.58	81.16	0.01	0.51	6.6	0.16	0.19	0.05	0	19.69	89.46	0	1.43	2.5	0.01	0.01	0.27	98.69	0.42	0	0	36	-5.35	-0.2	-2.82	50.22	151.93	805.52	453.16	1020.33	679.47	832.7	507.77	984.03	494.29
40.073	0	0.07	0.02	0.49	2.3	0.04	0.53	2.08	6.35	0.2	95.4	99.88	-10.35	98.77	2.17	84.74	0.01	0.6	6.35	0.2	0.17	0.05	0	18.99	92.1	0	1.57	2.08	0.01	0.01	0.44	93.4	0.67	0	0	36	-3.45	0.08	-2.76	50.19	149.04	805.47	454.07	1019.56	680.73	833.84	508.05	982.39	495.94
40.106	0	0.07	0.02	0.5	2.37	0.03	0.53	2.16	5.18	0.17	95.26	99.89	-11.48	98.53	1.9	85.9	0.01	0.67	5.18	0.17	0.15	0.04	0	19.87	92.66	0	1.52	3.1	0.01	0.01	0.41	94.65	0.68	0	0	36	-4.92	0.98	-3.54	50.44	153.77	804.35	452.42	1021.75	680.72	830.88	506.36	984.33	496.39
40.14	0	0.07	0.02	0.47	2.5	0.03	0.56	2.31	3.5	0.11	95	99.89	-13.41	98.57	1.27	88.07	0.01	0.78	3.5	0.11	0.09	0.04	0	23.23	90.37	0	1.68	6.82	0.01	0.01	0.62	97.03	0.8	0	0	36	-3.8	0.84	-3.44	50.31	150.49	803.91	452.94	1022.11	682.79	832.67	506.43	982.91	497.94
40.173	0	0.07	0.02	0.42	2.3	0.03	0.59	2.08	3.2	0.1	95.4	99.83	-12.93	98.47	1.22	85.63	0.01	0.75	3.2	0.1	0.08	0.05	0	24.39	87.33	0	1.65	5.86	0.02	0.01	0.75	90.74	0.88	0	0	36	-5.15	-1.18	-3.41	50.31	153.51	804.08	452.92	1022.24	683.16	831.33	507.71	984.33	495.18
40.206	0	0.07	0.02	0.38	2.17	0.03	0.53	1.93	2.76	0.08	95.66	99.75	-12.34	98.73	0.97	84.03	0.01	0.69	2.76	0.08	0.07	0.06	0	23.36	84.01	0	1.87	7.3	0.02	0.01	0.71	90.31	0.84	0	0	36	-4.17	0.25	-3.74	50.46	153.49	803.92	452.29	1023.42	683.36	831.43	507.14	984.53	496.38
40.24	0	0.06	0.02	0.31	2.32	0.03	0.39	2.1	2.42	0.05	95.36	99.66	-9.5	98.49	0.86	86.05	0.01	0.9	2.42	0.05	0.05	0.03	0	20.6	77.89	0	1.83	5.16	0.03	0.01	0.93	97.93	0.94	0	0	36	-2.78	-1.1	-3.65	50.6	155.54	804.05	451.85	1023.98	684.71	830.92	508.67	985.77	494.12
40.273	0	0.06	0.02	0.24	2.44	0.03	0.29	2.25	1.84	0.05	95.11	99.43	-6.67	98.71	0.72	87.63	0.01	1.07	1.84	0.02	0.05	0.05	0	18.12	69.97	0	1.51	3.03	0.04	0.01	0.86	97.68	0.86	0	0	36	-0.78	-0.31	-4.16	50.43	149.57	805.83	453.46	1023.44	684.62	834.14	509.78	983.08	496
40.306	0	0.05	0.02	0.21	2.46	0.03	0.23	2.26	2.09	0.06	95.09	99.24	-5	98.69	0.61	87.82	0.01	1.11	2.09	0.02	0.06	0.03	0	15.75	66.14	0	1.59	3.78	0.05	0.01	1.01	98.86	0.86	0	0	36	-4.57	0.4	-2.83	50.82	157.11	805.16	453.14	1023.72	683.22	831.35	507.37	988.12	497.11
40.34	0	0.05	0.02	0.18	2.28	0.03	0.2	2.05	1.77	0.05	95.44	98.73	-3.83	98.77	0.49	85.65	0.01	1.04	1.77	0.01	0.05	0.03	0	14.24	61.83	0	1.7	4.54	0.05	0.01	1.02	89.97	0.82	0	0	36	-3.94	0.08	-3.49	50.96	156.01	805.07	453.41	1025.32	684.53	831.82	507.93	987.58	499.11
40.373	0	0.05	0.02	0.15	2.3	0.03	0.18	2.07	1.53	0.05	95.39	98.11	-2.88	98.56	0.54	85.91	0.01	1	1.53	0.01	0.05	0.03	0	13.51	56.56	0	1.63	5.79	0.04	0.01	0.92	97.65	0.73	0	0	36	-3.82	-0.88	-3.54	50.95	155.42	805.5	453.86	1025.43	685.52	832.41	509.14	987.43	497.93
40.406	0	0.05	0.02	0.13	2.29	0.03	0.15	2.06	1.3	0.04	95.42	97.31	-1.77	98.69	0.62	85.75	0.01	0.95	1.3	0.01	0.04	0.02	0	11.66	52.25	0	1.27	7.06	0.04	0.01	0.7	96.01	0.64	0	0	36	-3.3	-0.4	-2.87	51.06	154.49	805.37	453.2	1025.48	685.7	833.62	507.6	987.82	498
40.44	0	0.05	0.02	0.12	2.04	0.03	0.12	1.79	0.94	0.05	95.91	95.82	0	98.5	0.65	82.34	0.01	0.85	0.94	0.01	0.05	0.02	0	7.54	49.97	0	1.13	5.08	0.05	0.01	0.64	98.68	0.57	0	0	36	-4.43	-1.06	-3.26	51.06	152.77	805.58	453.91	1024.73	685.88	833.91	508.9	986.16	496.33
40.473	0	0.05	0.02	0.12	2.06	0.03	0.12	1.8	0.91	0.06	95.89	95.84	0	98.72	0.84	82.31	0.01	0.84	0.91	0.01	0.06	0.01	0	7.31	50.07	0	1.09	3.59	0.04	0.01	0.55	99.68	0.49	0	0	36	-3.44	-0.26	-1.95	51.14	151.72	806.03	453.22	1025.44	685.42	836.54	507.91	987.85	496.86
40.507	0	0.06	0.03	0.13	1.68	0.03	0.12	1.39	0.81	0.11	96.64	93.93	0	98.6	0.79	76.35	0.01	0.66	0.81	0.01	0.11	0.02	0	5.11	51.07	0	0.98	1.68	0.04	0.01	0.42	97.62	0.34	0	0	30	-4.19	0.72	-1.72	50.84	151.1	805.98	452.01	1029.17	686.62	839.22	510.36	989.49	494.57
40.54	0	0.07	0.03	0.2	1.32	0.03	0.19	1.02	0.89	0.12	97.36	96.22	-3.05	98.73	0.89	68.96	0.01	0.42	0.72	0.02	0.12	0.01	0	5.91	64.65	0	1.4	5.43	0.02	0.01	0.31	92.18	0.27	0	0	30	-1.93	-0.22	-3.05	51.26	153.15	807.67	453.67	1029.8	689.13	837.63	510.94	990.13	496.85
40.573	0	0.09	0.04	0.21	1.04	0.03	0.22	0.75	1.04	0.12	97.92	94.09	-4.86	98.67	1.04	61.56	0.01	0.29	0.83	0.02	0.12	0.01	0	6.22	66.22	0	1.57	11.33	0.02	0.01	0.26	97.52	0.27	0	0	30	0.4	0.48	-3.56	51.47	153.88	810.24	454.42	1031.35	689.33	838.76	512.67	991.9	497.54
40.607	0	0.13	0.04	0.29	0.92	0.03	0.29	0.65	1.12	0.11	98.15	96.09	-9.76	98.56	1.12	57.95	0.01	0.23	0.79	0.01	0.11	0.01	0	6.58	75.22	0	1.59	22.63	0.01	0.01	0.24	94.32	0.18	0	0	30	-1.21	-0.86	-4.64	51.23	152.59	812.46	454.69	1032.42	688.16	839.9	513.1	991.54	496.1
40.64	0	0.16	0.06	0.31	0.7	0.03	0.33	0.46	1.27	0.1	98.59	93.55	-11.26	98.47	1.27	49.55	0	0.19	0.93	0.01	0.1	0	0	6.07	77.05	0	1.59	28.21	0.01	0.01	0.26	96.05	0.18	0	0	30	-3.08	-1.17	-3.7	51.32	154.46	812.09	454.54	1031.55	686.85	839.25	511.25	993.01	496.52
40.673	0	0.15	0.06	0.35	0.61	0.03	0.4	0.39	1.39	0.08	98.78	93.41	-9.92	98.64	1.39	45.22	0	0.16	1.11	0.02	0.08	0	0	6.33	81.12	0	1.75	18.09	0.01	0.01	0.25	98.11	0.16	0	0	30	-2.93	-0.57	-3.71	51.45	154.53	812.76	455.25	1031.41	686.46	839.42	511.36	993.35	497.77
40.707	0	0.14	0.06	0.38	0.68	0.03	0.39	0.44	1.18	0.06	98.64	95.56	-10.15	98.49	1.18	48.33	0	0.18	1	0.01	0.06	0.01	0	6.68	83.18	0	2.26	16.44	0.01	0	0.2	97.39	0.14	0	0	30	-2.69	-1.12	-3.49	51.44	153.87	812.75	456.17	1030.85	686.48	839.65	511.37	993.09	499.89
40.74	0	0.12	0.06	0.34	0.63	0.03	0.37	0.39	0.91	0.04	98.75	93.42	-6.86	98.64	0.9	46.05	0	0.16	0.91	0.01	0.04	0.01	0	6.14	80.29	0	2.46	5.91	0.01	0.01	0.19	98.33	0.14	0	0	30	-1.69	0.57	-3.95	51.45	151.67	812.66	457.05	1030.68	687.38	840.18	512.46	991.43	501.12
40.774	0	0.12	0.06	0.34	0.68	0.03	0.35	0.43	1.01	0.02	98.64	94.22	-6.11	98.71	0.74	48.35	0	0.13	1.01	0.01	0.02	0.01	0	6.01	79.71	0	3.37	3.8	0	0.01	0.17	98.77	0.13	0.03	0	30	-2.52	0.32	-3.47	51.25	151.14	813.1	458.05	1030.41	688.04	841.12	512.8	991.83	501.39
40.807	0	0.11	0.06	0.23	0.59	0.03	0.28	0.36	1.02	0.03	98.82	81.74	-2.62	98.63	0.51	44.48	0	0.14	1.02	0.01	0.03	0.01	0	5.07	67.51	0	3.22	2.42	0	0.01	0.14	95.63	0.12	0.06	0	30	-1.43	0.61	-2.84	51.23	150.39	814.14	458.83	1030.23	687.98	842.63	512.64	992.71	502.98
40.84	0	0.1	0.06	0.19	0.62	0.03	0.24	0.39	0.8	0.02	98.76	77.05	-1.1	98.41	0.45	46.08	0	0.17	0.8	0.01	0.02	0.01	0	4.65	62.32	0	2.97	1.21	0	0.01	0.15	98.79	0.12	0.05	0	30	-2.61	1.37	-4.54	51.2	147.89	814.56	459.55	1028.1	684.62	841.26	514.1	988.67	502.18
40.874	0	0.08	0.05	0.13	0.77	0.03	0.17	0.5	0.83	0.03	98.46	68.95	0	98.74	0.4	52.47	0	0.18	0.83	0.01	0.03	0.01	0	4.26	50.79	0	3.02	1.37	0	0.01	0.13	98.49	0.11	0.05	0	30	-5.97	0.19	-2.36	51.01	151.67	814.42	459.47	1028.4	685.12	841.78	512.25	993.05	501.3
40.907	0	0.07	0.05	0.11	0.89	0.03	0.14	0.61	0.74	0.04	98.21	66.17	0	98.7	0.38	57.14	0	0.19	0.74	0.01	0.04	0.01	0	4.11	44.54	0	2.85	1.2	0.01	0.01	0.13	99.1	0.11	0.06	0	30	-5.11	0.36	-2.29	50.97	151.24	814.13	459.54	1028.8	685.94	842.17	513.2	992.95	501.47
40.94	0	0.07	0.05	0.08	0.91	0.03	0.11	0.62	0.78	0.03	98.17	48.65	0	98.78	0.33	57.72	0	0.18	0.78	0.01	0.03	0.01	0	3.31	34.94	0	3.12	1.23	0.01	0.01	0.13	98.63	0.11	0.07	0	30	-3.64	-0.02	-2.56	50.95	149.61	815.24	460.27	1029.35	687.2	843.49	513.28	992.73	502.72
40.974	0	0.07	0.05	0.07	0.75	0.03	0.11	0.49	1.1	0.05	98.5	28.81	0	98.4	0.39	51.79	0	0.13	1.1	0.02	0.05	0.01	0	3.05	30.29	0	3.26	0.99	0.01	0.01	0.12	98.12	0.12	0.08	0	30	-2.95	1.39	-2.92	51.02	150.06	816.09	460.55	1029.3	686.47	843.31	514.16	992.92	502.51
41.007	0	0.08	0.06	0.07	0.7	0.03	0.13	0.44	1.18	0.05	98.6	30.17	0	98.39	0.47	49.24	0	0.13	1.18	0.02	0.05	0.01	0	3.05	33.65	0	4.17	1.84	0.01	0.01	0.11	98.93	0.13	0.04	0	30	-5.72	1.44	-1.57	50.9	152.19	814.49	460.02	1027.86	684.65	842.18	512.38	994.04	502.52
41.04	0	0.08	0.06	0.08	0.62	0.03	0.15	0.38	1.67	0.06	98.75	29.87	0	98.76	0.72	45.21	0	0.12	1.67	0.02	0.06	0.01	0	3.2	37.5	0	4.93	3.09	0.01	0.01	0.1	99.72	0.14	0.03	0	30	-5.81	0.13	-2.69	50.7	150.98	813.53	459.65	1029.19	686.19	841.9	515.48	992.11	500.21
41.074	0	0.07	0.05	0.09	0.93	0.03	0.12	0.61	1.72	0.06	98.14	57.9	0	98.72	0.8	56.68	0	0.16	1.72	0.02	0.06	0.01	0	1.84	40.62	0	6.24	4.22	0.01	0.01	0.11	98.81	0.16	0.03	0	30	-5.95	-0.26	-2.02	50.82	148.38	812.56	459.39	1028.41	686.69	842.79	509.73	991.09	504.84
41.107	0	0.07	0.04	0.1	1.12	0.03	0.11	0.74	1.9	0.04	97.77	70.47	0	98.63	0.68	61.65	0	0.19	1.9	0.02	0.04	0	0	1.62	42.51	0	7.73	5.29	0.01	0.01	0.11	99.18	0.18	0.04	0	30	-3.67	-0.63	-2.28	50.76	148.44	812.15	459.42	1028.91	688.26	842.5	510.84	990.85	505.5
41.141	0	0.07	0.04	0.09	1.12	0.03	0.11	0.74	1.93	0.04	97.76	67.34	0	98.63	0.54	61.55	0	0.18	1.93	0.02	0.04	0.01	0	1.08	40.79	0	8.88	2.9	0.01	0.01	0.09	98.73	0.23	0.02	0	30	-5.2	-0.62	-3.07	50.61	148.89	813.02	460.47	1030.48	689.21	842.61	512.52	991.35	505.81
41.174	0	0.07	0.04	0.11	1.13	0.03	0.12	0.71	1.68	0.04	97.73	73.26	0	98.67	0.57	60.67	0	0.18	1.68	0.02	0.04	0	0	1	45.21	0	11.89	3.74	0.01	0.01	0.09	99.24	0.24	0.03	0	30	-3.71	-0.45	-2.54	50.66	152.19	815.37	461.82	1031.19	690.19	843.11	515.17	994.96	505.01
41.207	0	0.08	0.05	0.13	0.95	0.03	0.14	0.55	2.26	0.06	98.09	71.98	0	98.76	0.83	54.42	0.01	0.15	2.26	0.02	0.06	0	0	0.94	50.65	0	13.99	4.38	0.01	0.01	0.09	99.69	0.26	0.03	0	30	-3.64	0.11	-3.2	50.57	151.72	815.96	461.85	1030.72	688.95	842.79	516.56	993.94	503.37
41.241	0	0.07	0.04	0.13	1.22	0.03	0.13	0.74	1.67	0.06	97.56	81.58	0	98.76	0.99	61.26	0.01	0.17	1.67	0.01	0.06	0	0	0.7	50.6	0	15.19	3.43	0.01	0.02	0.1	98.85	0.29	0.01	0	30	-6.62	0.11	-2.59	50.36	149.37	815.92	462.15	1029.09	687.1	843.78	514.02	992.8	503.86
41.274	0	0.06	0.03	0.12	1.76	0.03	0.1	1.18	1.91	0.07	96.47	91.42	0	98.54	0.91	72.68	0.01	0.2	1.91	0.02	0.07	0	0	0.75	50.09	0	14.7	3.44	0.02	0.02	0.11	99.54	0.31	0.02	1	36	-4.01	-0.95	-1.51	50.47	149.6	816.02	463.02	1027.78	686.55	844.26	515.49	993.53	505.58
41.307	0	0.05	0.02	0.13	2.44	0.03	0.09	1.78	2.78	0.1	95.12	96.64	0	98.47	0.6	82.88	0.01	0.26	2.78	0.03	0.1	0.01	0	0.83	52.24	0	14.78	3.02	0.02	0.02	0.12	99.7	0.35	0	0	36	-4.22	-1.17	-1.45	50.4	149.04	816.76	463.5	1026.76	684.94	844.49	515.67	993.19	505.66
41.341	0	0.05	0.02	0.17	2.52	0.03	0.1	1.85	2.55	0.09	94.96	98.08	0	98.78	0.58	83.85	0.01	0.21	2.55	0.05	0.09	0.01	0	0.94	58.44	0	15.27	3.67	0.02	0.02	0.15	99.63	0.42	0	0	36	-6.82	0.02	-1.58	50.22	150.68	817.01	463.77	1026.93	684.26	843.72	515.38	994.06	505.18
41.374	0	0.05	0.02	0.17	2.67	0.03	0.1	1.97	4.32	0.13	94.66	98.37	0	98.77	0.67	85.32	0.01	0.2	4.32	0.09	0.13	0.01	0	0.93	59.04	0	16.06	6.66	0.02	0.02	0.16	99.51	0.47	0	0	36	-6.64	-0.06	-1.84	49.96	148.66	817.9	463.29	1028.28	684.42	845.65	515.58	993.87	504.23
41.407	0	0.06	0.02	0.22	2.99	0.03	0.11	2.25	4.44	0.13	94.02	99.34	-0.96	98.76	0.88	88.36	0.01	0.24	4.44	0.12	0.13	0.01	0	1	67.39	0	16.59	9.47	0.01	0.02	0.2	99.69	0.49	0	0	36	-6.72	0.11	-1.99	49.82	148.63	817.84	463.19	1029.01	684.62	845.92	516.96	993.93	503.46
41.441	0	0.05	0.02	0.23	3.36	0.03	0.11	2.67	4.25	0.19	93.27	99.58	-1.13	98.44	0.88	92.55	0	0.24	4.25	0.19	0.13	0.01	0	1.39	68.96	0	15.44	8.14	0.01	0.02	0.24	99.46	0.58	0	0	36	-7.4	1.28	-0.77	49.71	149.6	816.35	462.46	1030.24	686.44	846.61	515.49	995.8	504.39
41.474	0	0.05	0.02	0.23	3.45	0.03	0.11	2.92	4.59	0.17	93.1	99.64	-0.12	98.66	0.74	94.83	0	0.28	4.59	0.17	0.17	0.02	0	1.56	68.47	0	12.04	4.81	0.01	0.02	0.22	99.31	0.6	0	0	36	-6.05	0.49	-2.26	50.02	149.96	816.39	461.34	1031.11	688.03	845.13	513.92	994.71	503.38
41.508	0	0.05	0.02	0.23	3.22	0.03	0.11	2.69	3.16	0.24	93.55	99.59	0	98.47	0.42	93.2	0	0.28	3.16	0.24	0.23	0.04	0	1.57	68.61	0	11.93	1.3	0.01	0.02	0.24	96.48	0.66	0	0	36	-3.63	1.18	-2.28	50.05	142.91	816.2	460.49	1030.94	688.38	848.52	511.4	991.28	504.97
41.541	0	0.05	0.02	0.18	2.63	0.03	0.1	2.2	2.11	0.15	94.73	98.86	0	97.67	0.32	88.31	0	0.27	2.11	0.15	0.14	0.02	0	1.49	60.6	0	8.62	1.11	0.01	0.02	0.22	94.13	0.65	0	0	36	-6.02	3.33	-2.77	50.27	147.36	815.23	458.92	1030.5	686.35	845.03	510.77	992.11	501.68
41.574	0	0.05	0.02	0.15	2.05	0.03	0.1	1.67	1.78	0.1	95.9	97.21	0	97.98	0.27	81.59	0	0.29	1.78	0.09	0.1	0.01	0	1.41	55.95	0	6.26	0.94	0.01	0.02	0.2	84.06	0.65	0	0	36	-7.53	2.58	-2.24	50.37	145.74	813.85	457.2	1029.96	685.1	845.44	507.4	991.05	501.21
41.608	0	0.06	0.03	0.11	1.45	0.03	0.1	1.13	1.17	0.05	97.1	88.08	0	96.9	0.27	72.08	0	0.27	1.17	0.05	0.05	0.01	0	1.67	46.14	0	3.43	0.82	0.01	0.02	0.18	72.71	0.6	0	0	36	-9.64	4.79	-1.75	50.74	143.36	808.58	453.7	1027.22	683.04	843.2	501.41	986.56	500.87
41.641	0	0.06	0.04	0.08	1.11	0.03	0.1	0.82	1.11	0.04	97.79	67.85	0	98.33	0.21	64.45	0	0.25	1.11	0.03	0.04	0.01	0	1.58	38.18	0	2.11	0.84	0.01	0.03	0.15	56.65	0.58	0	0	36	-4.08	1.61	-2.23	51.53	148.77	806.66	450.57	1028.57	685.03	839.51	502.35	988.22	498.03
41.674	0	0.07	0.05	0.07	0.8	0.03	0.1	0.55	1.19	0.03	98.4	40.48	0	98.2	0.17	54.83	0	0.25	1.19	0.02	0.03	0.01	0	1.83	33.71	0	1.44	1.04	0.01	0.03	0.19	80.25	0.56	0	0	36	-2.79	1.99	-2.83	51.78	149.44	805.91	449.35	1028.45	685.58	838.13	503.4	987.32	494.76
41.708	0	0.08	0.07	0.07	0.51	0.03	0.13	0.31	0.88	0.03	98.99	17.01	0	98.14	0.13	41.31	0	0.27	0.88	0.01	0.03	0.02	0	2.57	32.3	0	0.92	1.07	0.01	0.03	0.19	58.93	0.55	0	0	36	-3.49	2.16	-2.41	51.96	150.15	805.57	448.62	1027.89	684.88	837.81	502.4	987.69	493.33
41.741	0	0.09	0.08	0.06	0.39	0.03	0.14	0.23	0.6	0.03	99.21	6.92	0	98.08	0.09	33.9	0	0.27	0.6	0	0.03	0.02	0	2.71	27.1	0	0.53	0.91	0.01	0.02	0.16	72.06	0.47	0	0	36	-3.82	2.34	-2.32	52.12	150.15	804.56	447.32	1028.17	684.48	837.49	500.58	987.47	493.35
41.775	0	0.09	0.08	0.05	0.4	0.03	0.13	0.23	0.39	0.02	99.2	6.09	0	98.07	0.1	34.3	0	0.26	0.38	0	0.02	0.02	0	3.07	25	0	0.25	0.73	0.01	0.02	0.13	71.2	0.39	0	0	36	-4.27	2.36	-1.65	52.19	148.48	803.69	445.97	1027.4	683.44	838.29	497.94	986.68	492.76
41.808	0	0.08	0.06	0.06	0.54	0.03	0.12	0.34	0.34	0.02	98.93	13.94	0	97.83	0.12	43.07	0	0.31	0.34	0	0.02	0.02	0	3.38	27.61	0	0.14	0.84	0.01	0.01	0.1	29.52	0.3	0	0	36	-1.16	2.97	-1.7	52.22	143.1	803.85	445.46	1026.44	683.21	840.64	497.56	983.66	492.82
41.841	0	0.07	0.06	0.06	0.63	0.03	0.12	0.41	0.3	0.02	98.75	20.22	0	98.11	0.13	47.65	0	0.38	0.3	0	0.02	0.01	0	3.86	28.6	0	0.07	1.03	0	0.01	0.09	52.21	0.26	0	0	36	-2.06	2.26	-2.13	52.48	145.57	803.47	444.81	1026.1	681.9	838.51	497.48	983.96	491.52
41.875	0	0.07	0.05	0.07	0.75	0.02	0.12	0.51	0.35	0.02	98.49	31.39	0	97.55	0.13	52.95	0	0.55	0.35	0	0.02	0.01	0	4.88	30.65	0	0.05	1.44	0	0.01	0.06	70.97	0.17	0	0	36	0.77	3.59	-1.05	52.5	141.92	803.95	444.92	1025.87	681.88	841.7	495.71	983.61	495
41.908	0	0.07	0.05	0.07	0.75	0.02	0.13	0.51	0.4	0.02	98.5	33.84	0	97.76	0.14	52.72	0	0.53	0.4	0	0.02	0.01	0	5.07	32.27	0	0.03	2.56	0	0.01	0.04	76.41	0.15	0	0	36	-0.9	3.13	-0.99	52.58	142.14	804.81	446.31	1024.08	679.92	841.19	496.33	983.32	495.1
41.941	0	0.07	0.06	0.06	0.66	0.03	0.13	0.44	0.45	0.03	98.67	19.85	0	98.05	0.16	49.16	0	0.51	0.45	0	0.03	0.01	0	5.82	26.8	0	0.02	2.4	0	0.01	0.04	92.72	0.14	0	0	30	-3.4	2.42	-2.34	52.65	146.52	805.7	447.56	1023.09	678.51	837.51	500.81	983.69	490.76
41.975	0	0.06	0.04	0.05	0.89	0.03	0.1	0.64	0.5	0.02	98.21	29.22	0	98.07	0.16	58.08	0	0.51	0.5	0	0.02	0.02	0	5.99	24.25	0	0.01	2.57	0	0.01	0.04	90.58	0.1	0	0	30	-4.14	2.36	-2.15	52.97	149.06	805.4	447.79	1021.63	676.9	835.45	499.82	984.28	491.74
42.008	0	0.06	0.04	0.05	1.03	0.02	0.1	0.76	0.48	0.03	97.94	37.74	0	97.08	0.22	62.32	0	0.56	0.48	0	0.03	0.02	0	6.45	24.79	0	0.01	1.57	0	0.01	0.04	86.99	0.09	0	0	30	-9.12	4.49	-1.13	52.52	142.71	805.33	446.57	1020.62	673.37	839.3	494.01	982	491.94
42.041	0	0.05	0.03	0.07	1.52	0.03	0.11	1.24	0.59	0.04	96.95	74.36	0	97.98	0.24	74.08	0	0.61	0.59	0	0.04	0.03	0	8.93	32.5	0	0.01	1.63	0	0.01	0.04	94.65	0.08	0	0	30	-4.55	2.58	-1.2	52.35	136.11	808.12	450.73	1017.13	673.23	842.32	499.6	978.28	493.27
42.075	0	0.05	0.03	0.09	1.8	0.03	0.16	1.53	0.8	0.06	96.39	88.58	0	97.12	0.26	79.31	0	0.51	0.8	0.01	0.06	0.04	0	15.54	39.51	0	0.01	2.45	0	0.01	0.05	89.08	0.07	0	0	30	-5.67	4.41	-1.11	52.82	148.25	807.57	449.87	1017.84	672.05	836.26	499.43	984.37	492.98
42.108	0	0.04	0.02	0.09	2.15	0.03	0.17	1.91	0.95	0.11	95.7	91.61	-0.46	96.99	0.29	84.84	0	0.37	0.95	0.01	0.11	0.07	0	18.23	38.24	0	0.01	2.14	0	0.01	0.05	89.4	0.07	0	0	30	-4.11	4.63	-0.66	52.73	146.99	807.58	449.96	1017.65	672.46	837.31	499.29	984.2	493.94
42.142	0	0.04	0.02	0.09	2.4	0.03	0.31	2.19	1.39	0.18	95.21	93.62	-4.74	96.95	0.29	88.28	0	0.29	1.39	0.01	0.18	0.13	0	30.65	38.48	0	0.01	2.62	0	0.01	0.07	86.61	0.05	0	0	30	-3.4	4.71	-0.73	52.79	146.96	807.25	449.83	1017.82	673.2	837.15	498.95	984.05	494.49
42.175	0	0.04	0.02	0.1	2.63	0.03	0.43	2.47	1.29	0.17	94.73	96.08	-7.56	96.84	0.26	91.2	0.01	0.3	1.29	0.02	0.17	0.12	0	36.49	41.96	0	0.01	2.44	0	0.01	0.05	95.5	0.05	0	0	30	-3.11	4.88	-1.28	52.74	145.7	806.59	449.58	1018.12	674.01	837.01	499.33	982.62	494.2
42.208	0	0.04	0.02	0.13	2.83	0.03	0.48	2.7	1.68	0.14	94.35	98.25	-9.37	97.27	0.39	93.26	0.01	0.29	1.68	0.03	0.14	0.1	0	36.48	50.17	0	0.01	2.92	0	0.01	0.06	87.56	0.06	0	0	30	-2.95	4.14	-1.62	52.41	142.29	805.57	449.43	1017.9	674.56	837.9	501.88	979.84	491.9
42.242	0	0.05	0.02	0.17	2.8	0.03	0.77	2.66	2.02	0.11	94.4	99.14	-13.37	97.95	0.61	92.74	0.01	0.27	2.02	0.04	0.11	0.08	0	41.52	59.6	0	0.02	3.87	0	0.01	0.09	94.33	0.06	0	0	30	-1.52	2.68	-1.4	52.41	142.18	805.09	449.62	1017.28	674.78	837.63	502.69	979.44	492.44
42.275	0	0.05	0.02	0.25	3.02	0.03	1.01	2.92	2.02	0.07	93.96	99.7	-16.58	97.87	0.81	94.81	0.01	0.3	2.02	0.06	0.07	0.09	0	43.29	70.6	0	0.02	4.13	0	0.01	0.11	92.97	0.06	0	0	30	-3.05	2.87	-1.61	52.23	140.78	805.71	450.59	1016.32	674.08	837.94	502.32	978.4	492.83
42.308	0	0.05	0.02	0.18	3.06	0.03	0.97	2.97	2.1	0.07	93.89	99.36	-14.98	97.16	0.82	95.16	0.01	0.32	2.1	0.05	0.07	0.08	0	45.99	61	0	0.02	2.86	0.01	0.01	0.13	76.68	0.07	0	0	30	-3.46	4.34	-1.56	52.53	145.26	805.77	451.05	1015.56	673.62	835.26	501.01	980.37	494.42
42.342	0	0.04	0.02	0.16	2.96	0.03	1.3	2.86	1.68	0.07	94.07	99	-16.18	97.55	0.74	94.34	0.01	0.3	1.68	0.05	0.07	0.09	0	53.07	56.2	0	0.01	1.61	0.01	0.01	0.15	92.51	0.08	0	0	30	-3.81	3.57	-1.16	52.56	147.24	806.21	451.8	1015.04	672.53	834.59	500.8	981.76	496.29
42.375	0	0.04	0.02	0.16	2.93	0.03	1.49	2.82	1.61	0.07	94.14	99.03	-16.99	96.81	0.71	94.02	0.01	0.31	1.61	0.04	0.07	0.12	0	55.42	56.83	0	0.01	0.93	0.01	0.01	0.15	90.25	0.09	0	0	30	-4.25	4.93	-1.3	52.46	147.16	805.85	450.75	1015.6	672.21	834.59	499.72	981.69	495.56
42.408	0	0.04	0.02	0.16	2.87	0.03	1.8	2.75	1.56	0.08	94.25	99.1	-18.31	97.12	0.73	93.38	0.01	0.32	1.56	0.03	0.08	0.08	0	58.49	57.96	0	0.01	0.91	0.01	0.02	0.18	97.28	0.11	0	0	30	-2.8	4.42	-1.13	52.45	144.89	805.97	452.61	1013.42	672.37	834.92	501.36	979.74	497
42.442	0	0.04	0.02	0.15	3.06	0.03	2.08	2.98	1.85	0.08	93.89	99.46	-18.88	97.47	0.79	95.26	0.01	0.34	1.85	0.02	0.08	0.12	0	62.92	54.58	0	0.01	0.78	0.02	0.02	0.24	78.82	0.13	0	0	30	-2.84	3.74	-1.18	52.17	143.8	806.44	451.87	1014.87	673.38	836.4	501.32	980.08	495.26
42.475	0	0.04	0.02	0.1	3.11	0.03	1.62	3.04	1.85	0.08	93.78	99.45	-16.05	97.14	0.66	95.84	0.01	0.4	1.85	0.02	0.08	0.1	0	62.1	43.72	0	0.01	0.7	0.02	0.02	0.24	91.77	0.15	0	0	30	-6.03	4.37	-0.39	52.21	144.58	806.34	452.77	1013.35	670.86	836.02	499.1	980.6	498.15
42.509	0	0.03	0.02	0.07	3.06	0.03	1.73	2.99	2.39	0.09	93.88	99.63	-14.9	96.83	0.43	95.72	0.01	0.35	2.39	0.02	0.09	0.22	0	67.34	32.6	0	0.01	0.48	0.02	0.02	0.24	79.29	0.19	0	0	30	-6.39	4.9	-0.25	52.18	146.56	807.66	454.72	1013.04	670.65	835.68	500.75	982.24	499.82
42.542	0	0.03	0.02	0.06	2.91	0.03	1.3	2.81	2.82	0.09	94.18	99.43	-12.04	97.95	0.36	94.27	0.01	0.33	2.82	0.01	0.09	0.16	0	63.24	27.33	0	0.01	0.62	0.02	0.02	0.24	86.59	0.25	0	0	30	-5.23	2.66	-1.72	51.9	146.41	808.05	454.01	1016.32	672.95	835.91	502.51	982.27	498.84
42.575	0	0.04	0.02	0.06	2.56	0.03	0.98	2.4	3.1	0.11	94.87	98.57	-9.88	97.59	0.45	90.24	0.01	0.39	3.1	0.01	0.11	0.09	0	55.74	29.57	0	0.02	0.85	0.02	0.02	0.26	91.32	0.28	0	0	30	-5.91	3.5	-1.39	51.41	148.46	809.4	456.42	1018.29	676.76	836.94	505.66	985.27	499.46
42.609	0	0.04	0.02	0.08	2.12	0.03	0.76	1.9	3.7	0.11	95.76	95.42	-7.95	97.57	0.64	84.25	0.01	0.42	3.7	0.02	0.11	0.06	0	46.86	35.62	0	0.06	1.17	0.03	0.02	0.3	83.33	0.38	0	0	30	-7.7	3.55	-2.47	50.96	148.74	809.86	456.56	1022.6	679.16	837.91	506.08	986.58	501.41
42.642	0	0.05	0.03	0.09	1.44	0.03	0.7	1.18	5.01	0.11	97.12	81.73	-5.77	98.05	1.12	72.12	0.02	0.37	5.01	0.03	0.11	0.03	0	39.86	38.73	0	0.13	1.55	0.03	0.02	0.38	94.75	0.45	0	0	30	-8.52	2.41	-2.38	50.87	154.4	810.36	458.44	1023.41	680.88	835.7	509.02	989.95	502.2
42.675	0	0.06	0.03	0.09	1.33	0.03	0.53	1.07	4.49	0.12	97.33	80.78	-4.33	98.49	1.75	69.12	0.02	0.4	4.49	0.03	0.12	0.04	0	32.11	42.08	0	0.28	2.32	0.05	0.02	0.42	98.78	0.55	0	0	30	-10.12	1.12	-1.74	50.5	153.3	810.01	457.56	1025.36	682.48	837.78	506.85	991	502.26
42.709	0	0.08	0.05	0.1	0.79	0.03	0.45	0.55	3.39	0.1	98.43	58.37	-2.24	98.75	1.64	53.1	0.01	0.42	3.39	0.03	0.1	0.05	0	23.46	44.44	0	0.82	2.31	0.06	0.03	0.52	97.63	0.66	0	0	30	-3.69	0.14	-1.53	50.35	152.08	811.8	462.84	1025.04	687.32	839.36	513.17	991.38	509
42.742	0	0.09	0.05	0.13	0.71	0.03	0.42	0.48	2.76	0.1	98.57	65.63	-2.53	98.35	1.6	49.84	0.01	0.46	2.76	0.03	0.1	0.06	0	19.12	51.54	0	1.75	2.12	0.06	0.03	0.55	96.44	0.73	0	0	30	-10.66	1.56	-0.23	49.53	151.34	812.44	463.43	1026.09	687.54	842.12	510.6	993.43	508.09
42.776	0	0.09	0.05	0.15	0.75	0.03	0.33	0.5	1.75	0.09	98.5	75.28	-1.93	98.33	1.75	50.5	0.01	0.5	1.52	0.03	0.09	0.03	0	13.11	56.69	0	3.83	1.75	0.07	0.03	0.41	98.43	0.92	0	0	30	-9.58	1.63	-0.23	49.14	150.59	814.41	465.06	1027.28	688.65	844.09	512.3	994.66	509.9
42.809	0	0.08	0.04	0.16	0.93	0.03	0.26	0.62	1.59	0.09	98.14	83.9	-1.09	98.5	1.55	56.07	0.01	0.59	1.59	0.04	0.09	0.03	0	10.25	57.81	0	6.35	1.81	0.07	0.04	0.44	99.55	0.96	0	0	30	-9.17	1.09	-0.6	48.97	150.7	815.1	467.17	1027.27	689.75	843.93	514.74	994.6	512.01
42.842	0	0.06	0.03	0.15	1.52	0.03	0.18	1.12	1.66	0.07	96.96	93.27	-0.02	98.68	1.27	70.56	0.01	0.51	1.66	0.04	0.07	0.03	0	9.05	55.48	0	8.27	1.37	0.07	0.04	0.42	99.82	0.9	0	0	30	-11.14	0.44	-1.69	48.48	149.65	816.69	469.61	1026.72	689.64	843.79	518.31	993.26	511.06
42.876	0	0.05	0.02	0.13	2.41	0.03	0.12	1.97	2.08	0.07	95.18	97.06	0	98.71	1.32	84.18	0.01	0.64	2.08	0.04	0.07	0.03	0	6.23	52.7	0	9.23	1.67	0.05	0.04	0.51	99.5	1	0	0	30	-13.43	0.33	-2.08	47.87	149.41	817.5	469.98	1027.9	689.67	844.57	519.79	993.61	509.31
42.909	0	0.04	0.02	0.12	2.88	0.03	0.09	2.4	2.35	0.11	94.24	97.34	0	98.7	0.98	89.28	0.01	0.72	2.35	0.04	0.11	0.05	0	4.45	48.86	0	11.48	1.23	0.07	0.04	0.54	99.74	1.24	0	0	30	-14.51	0.37	-2.23	48.1	151.22	816.9	467.79	1029.02	688.44	843.59	516.38	994.64	509.06
42.942	0	0.04	0.02	0.11	3.33	0.03	0.08	2.83	2.04	0.12	93.35	97.84	0	98.63	0.75	93.53	0.01	0.83	2.04	0.04	0.12	0.05	0	4.08	47.26	0	12.09	1.59	0.06	0.04	0.47	99.55	1.18	0	0	30	-9.19	0.6	-1.26	48.5	151.93	817.08	468.62	1029.76	691.12	844.75	517.03	996.64	513.43
42.976	0	0.04	0.02	0.1	3.46	0.03	0.07	3.1	1.84	0.1	93.08	97.56	0	98.57	1.14	95.53	0.01	0.67	1.84	0.04	0.1	0.03	0	2.31	43.73	0	9.81	1.64	0.05	0.03	0.52	99.43	1.23	0	0	30	-9.37	0.84	-1.46	48.18	151.43	817.34	468.43	1031.14	693.07	845.66	518	996.95	511.43
43.009	0	0.03	0.02	0.08	3.33	0.03	0.06	3.06	1.65	0.09	93.34	96.13	0	98.54	1.16	95.32	0.01	0.56	1.65	0.04	0.09	0.03	0	1.92	37.98	0	7.59	0.7	0.05	0.03	0.5	98.95	1.26	0	0	30	-8.48	0.93	-1.38	47.98	149.46	816.91	467.58	1032.81	694.74	847.37	516.93	996.75	512.13
43.042	0	0.03	0.02	0.07	3.4	0.03	0.05	3.22	1.48	0.05	93.19	94.43	0	98.74	1.31	96.31	0.01	0.64	1.48	0.04	0.05	0.01	0	1.16	32.24	0	6.36	1	0.05	0.03	0.47	98.36	1.32	0	0	30	-7.59	0.18	-0.8	48.2	150.55	815.82	468.87	1032.23	695.59	846.58	516.65	997.13	516.93
43.076	0	0.03	0.02	0.08	3.33	0.03	0.06	3.15	2	0.06	93.35	95.86	0	98.49	1.84	95.39	0.01	0.48	2	0.05	0.06	0.01	0	1.03	37.05	0	5.7	1.25	0.06	0.03	0.49	99.93	1.2	0	0	30	-12.51	-1.12	-2.54	47.72	150.95	816.09	468.15	1029.78	691.33	843.52	520.23	993.92	507.42
43.109	0	0.04	0.02	0.08	3.29	0.03	0.06	3.11	2.62	0.09	93.42	96.05	0	98.53	2.04	94.86	0.01	0.51	2.62	0.06	0.09	0.02	0	0.98	38.2	0	5.55	1.84	0.06	0.03	0.44	99.89	1.16	0	0	30	-8.66	0.98	-0.38	47.33	149.78	818.44	472.59	1031.78	696.85	848.57	520.11	998.33	517.91
43.143	0	0.04	0.02	0.07	3.13	0.03	0.06	2.97	3.24	0.16	93.73	94.32	0	98.35	1.77	94.09	0.01	0.46	3.24	0.07	0.16	0.03	0	0.83	34.21	0	4.1	3.28	0.06	0.03	0.29	99.86	0.95	0	0	30	-12.67	-1.55	-1.84	46.8	153.75	818.64	472.27	1032.91	696.06	845.58	523.14	998.99	512.88
43.176	0	0.04	0.02	0.07	3.11	0.03	0.06	2.99	3.73	0.16	93.77	94.49	0	98.29	1.68	94.27	0.01	0.53	3.73	0.07	0.16	0.03	0	0.73	34.44	0	3.04	2.7	0.06	0.04	0.29	99.62	0.89	0	0	30	-11.37	-1.75	-1.34	46.79	153.08	817.43	471.57	1034.17	697.81	846.59	524.17	999.25	512.76
43.209	0	0.04	0.02	0.1	2.68	0.03	0.07	2.48	4.59	0.16	94.64	95.99	0	98.24	1.59	89.75	0.01	0.49	4.59	0.09	0.16	0.04	0	0.73	43.12	0	3.14	2.31	0.07	0.04	0.35	99.52	0.89	0	0	30	-10.48	-1.9	-1.88	47.01	154.79	817.54	470.91	1035.59	699.24	845.81	523.71	1000.19	512.5
43.243	0	0.05	0.02	0.14	2.44	0.04	0.09	2.18	6.52	0.17	95.11	98.01	0	98.4	1.45	86.69	0.01	0.58	6.52	0.12	0.17	0.03	0	0.69	55.14	0	3.59	4.16	0.08	0.04	0.37	99.67	0.84	0	1	36	-12.24	-1.41	-2.05	46.39	151.71	819.51	472.78	1035.98	699.47	848.4	524.11	999.74	513.6
43.276	0	0.05	0.02	0.17	2.54	0.04	0.1	2.28	6.37	0.15	94.92	98.8	0	98.26	1.56	87.74	0.01	0.5	6.37	0.13	0.15	0.02	0	0.65	60.46	0	3.97	4.96	0.08	0.04	0.34	99.67	0.9	0	0	36	-10.2	-1.82	-1.63	47.39	150.6	817.75	469.58	1035.61	696.81	848.19	517.86	998.79	516.63
43.309	0	0.06	0.02	0.24	2.21	0.04	0.13	1.9	5.31	0.13	95.58	99.2	-0.76	98.48	1.67	83.16	0.01	0.43	5.31	0.11	0.13	0.01	0	0.6	70.09	0	4.49	9.17	0.08	0.04	0.34	99.81	0.83	0	0	36	-7.95	-1.13	-0.7	47.3	152.99	819.15	471.55	1036.1	700.12	849.04	521.12	1001.97	516.48
43.343	0	0.07	0.02	0.24	1.96	0.04	0.14	1.61	5.87	0.13	96.09	98.91	-0.86	98.27	1.61	79.29	0.01	0.41	5.87	0.13	0.12	0.01	0	0.51	70.11	0	5.28	11.47	0.09	0.04	0.34	99.75	0.95	0	0	36	-11.47	-1.8	-1.75	46.72	153.38	819.62	472.03	1036.43	699.2	848.11	523.26	1001.19	513.62
43.376	0	0.09	0.03	0.31	1.46	0.04	0.19	1.1	5	0.1	97.08	98.85	-3.51	97.99	1.76	69.88	0.01	0.34	5	0.1	0.08	0.01	0	0.49	78.86	0	6.33	12.51	0.08	0.04	0.33	99.8	0.95	0	0	36	-12.27	-2.56	-1.92	46.58	154.88	819.36	472.82	1036.28	699.72	846.91	524.25	1001.46	514.03
43.409	0	0.12	0.04	0.36	1.03	0.04	0.26	0.68	6.27	0.1	97.94	97.9	-5.27	98.39	2.15	57.78	0.02	0.26	6.27	0.1	0.08	0	0	0.35	83.39	0	9.63	18.44	0.08	0.04	0.33	99.69	1.04	0	0	36	-10.32	-1.43	-1.98	46.77	152.98	819.47	473.25	1035.95	700.36	847.76	525.11	1000.39	514.76
43.443	0	0.13	0.05	0.38	0.8	0.04	0.32	0.49	7.53	0.1	98.39	96.52	-3.92	98.47	2.95	49.37	0.02	0.2	7.53	0.1	0.09	0.01	0	0.29	85.31	0	9.86	12.35	0.1	0.04	0.42	99.51	1.02	0	0	36	-12.63	-1.19	-2.18	46.36	149.41	820.15	473.19	1035.01	698.17	849.21	522.75	998.4	514.74
43.476	0	0.11	0.05	0.33	0.84	0.04	0.31	0.53	6.9	0.14	98.31	95.72	-2.51	98.65	4.27	50.07	0.02	0.2	6.9	0.14	0.09	0.01	0	0.3	81.93	0	8.51	7.03	0.11	0.04	0.51	99.63	1.04	0	1	42	-10.79	-0.56	-1.56	46.74	151.4	820.27	472.99	1035.37	698.85	849.16	523.21	1000.33	514.9
43.51	0	0.1	0.05	0.3	0.81	0.04	0.33	0.53	8.48	0.17	98.38	94.25	-0.51	98.58	5.38	48.62	0.02	0.17	8.48	0.17	0.17	0.02	0	0.33	79.51	0	6.74	2.86	0.13	0.06	0.6	99.67	1.09	0	0	42	-12.53	-0.8	-1.94	46.38	151.82	820.52	473.41	1035.55	698.57	848.74	523.81	1000.25	514.27
43.543	0	0.11	0.06	0.32	0.74	0.05	0.36	0.47	9.89	0.24	98.52	93.47	0	98.28	5.4	45.74	0.03	0.24	9.89	0.24	0.19	0.02	0	0.36	80.7	0	6.88	2.27	0.16	0.06	0.81	99.06	1.19	0	0	42	-14.13	-1.77	-2.1	46.16	151.67	820.73	473.98	1034.97	697.77	848.4	523.49	999.81	514.64
43.576	0	0.12	0.06	0.31	0.64	0.06	0.38	0.4	12.35	0.38	98.73	91.18	0	98.4	4.87	42.11	0.03	0.29	12.35	0.38	0.27	0.04	0	0.39	80.29	0	6.16	2.13	0.16	0.06	0.84	99.36	1.25	0	0	42	-12.55	-1.42	-2.37	46.35	151.12	821.27	474.37	1035.01	698.01	848.69	524.54	999.51	515.13
43.61	0	0.09	0.04	0.25	0.95	0.06	0.26	0.67	12.18	0.3	98.1	94.49	0	98.27	4.49	54.99	0.03	0.4	12.18	0.38	0.3	0.03	0	0.3	73.72	0	5.33	2.28	0.15	0.05	0.82	99.89	1.39	0	0	42	-15.3	-1.79	-2.23	46.25	153.41	820.87	474.28	1035.13	696.77	847.43	523.24	1000.67	515.88
43.643	0	0.07	0.03	0.2	1.25	0.06	0.2	0.96	13.1	0.29	97.5	95.17	0	98.19	4.4	63.97	0.03	0.4	13.1	0.6	0.33	0.03	0	0.29	66.44	0	3.99	1.67	0.16	0.05	0.83	99.93	1.46	0	0	42	-12.89	-2.03	-2.07	46.2	150.61	822.05	475.64	1034.82	698.1	849.55	524.98	999.94	516.69
43.676	0	0.06	0.03	0.16	1.68	0.05	0.14	1.42	8.98	0.28	96.63	96.33	0	98.08	3.99	73.71	0.03	0.49	8.98	0.54	0.36	0.02	0	0.28	60.28	0	3.13	3.03	0.15	0.04	0.76	99.92	1.48	0	0	42	-14.19	-2.32	-1.96	46.44	153.81	821.54	474.5	1035.32	696.68	847.94	523.28	1001.62	516.85
43.71	0	0.05	0.02	0.13	2.2	0.05	0.1	2	8.65	0.29	95.59	96.99	0	98.23	3.21	82.79	0.04	0.59	8.65	0.63	0.34	0.02	0	0.29	53.76	0	3.02	2.39	0.14	0.04	0.68	99.82	1.62	0	0	42	-12.89	-1.92	-1.74	46.25	153.85	822.39	475.45	1037.01	699.31	849.46	524.68	1003.16	517.92
43.743	0	0.04	0.02	0.11	2.63	0.05	0.08	2.51	10.54	0.29	94.74	96.87	0	98.19	2.67	88.84	0.04	0.58	10.54	0.87	0.35	0.04	0	0.29	47.22	0	2.82	2.14	0.16	0.04	0.74	99.85	1.64	0	0	42	-11.33	-2.03	-1.88	46.4	153.89	823.07	476.1	1037.35	699.84	849.79	525.81	1003.53	519.05
43.777	0	0.04	0.02	0.1	3.19	0.04	0.07	3.13	8.14	0.29	93.62	97.43	0	97.18	2.06	94.81	0.04	0.72	8.14	0.63	0.19	0.04	0	0.29	43.78	0	2.93	2.59	0.16	0.04	0.62	99.86	1.34	0	0	42	-13.39	-4.3	-1.88	45.48	151.54	824.27	477.37	1038.05	701.02	851.96	526.89	1003.25	518.17
43.81	0	0.04	0.02	0.1	3.32	0.04	0.06	3.27	6.96	0.32	93.36	97.75	0	97.99	1.64	96.4	0.03	0.64	6.96	0.36	0.13	0.03	0	0.32	43.85	0	3.4	5.38	0.18	0.04	0.63	99.89	1.37	0	0	42	-15.05	-2.56	-1.66	45.25	153.57	824.64	478.51	1037.91	700.8	851.32	527.77	1004.63	518.77
43.843	0	0.04	0.02	0.09	3.53	0.04	0.06	3.52	4.97	0.25	92.94	97.89	0	98.42	1.66	98.2	0.03	0.66	4.97	0.25	0.09	0.02	0	0.35	42.9	0	2.96	10.44	0.22	0.04	0.61	99.87	1.2	0	0	42	-13.29	-1.33	-1.28	45.3	152.64	823.98	477.44	1038.95	701.87	852.49	527.63	1004.86	518.58
43.877	0	0.04	0.02	0.1	3.51	0.03	0.06	3.53	3.8	0.26	92.94	98.15	0	97.47	1.53	98.39	0.03	0.67	3.8	0.26	0.07	0.02	0	0.4	44.34	0	2.05	10.07	0.37	0.04	0.75	99.9	1.14	0	0	42	-10.87	-3.75	-1.81	45.29	150.13	825	477.42	1041.12	704.39	854.72	528.56	1004.54	518.86
43.91	0	0.04	0.02	0.1	3.59	0.03	0.06	3.59	4.15	0.18	92.81	98.06	0	98.57	1.4	98.81	0.03	0.8	4.15	0.18	0.06	0.02	0	0.41	43.35	0	2.04	9.63	0.42	0.05	0.64	99.89	0.99	0	0	42	-7.86	-0.84	-1.6	46.19	152.28	825.55	476.7	1040.46	703.08	853.81	527.41	1005.9	519.76
43.943	0	0.04	0.02	0.09	3.59	0.03	0.06	3.59	3.28	0.15	92.83	97.85	0	97.29	1.3	98.78	0.03	0.87	3.28	0.15	0.08	0.01	0	0.39	42.08	0	2	5.05	0.4	0.05	0.59	99.77	0.89	0	0	42	-12.79	-4.09	-2.2	45.08	151.17	826.58	475.96	1041.95	701.37	854.97	527.15	1005.75	516.22
43.977	0	0.04	0.02	0.12	3.57	0.03	0.07	3.54	4.49	0.15	92.85	98.78	0	98.35	1.28	98.51	0.02	0.87	4.49	0.15	0.12	0.02	0	0.52	49.46	0	2.53	4.68	0.37	0.04	0.47	99.72	0.9	0	0	42	-11.27	-1.55	-1.44	45.65	154.39	827.2	475.54	1043.06	701.15	854.96	524.87	1009.26	519.36
44.01	0	0.04	0.02	0.13	3.52	0.04	0.07	3.48	5.15	0.17	92.95	98.9	0	98.32	1.14	98.17	0.03	0.9	5.15	0.1	0.17	0.02	0	0.59	51.12	0	2.76	5.91	0.36	0.04	0.47	99.64	0.93	0	1	48	-9.16	-1.64	-1.09	46.02	155.3	827.55	475.88	1042.99	701.59	855.03	525.38	1010.25	520.53
44.043	0	0.04	0.02	0.13	3.46	0.04	0.07	3.38	7.12	0.3	93.08	98.83	0	98.32	1.17	97.5	0.02	0.84	7.12	0.14	0.3	0.04	0	0.65	51.07	0	3.16	5.96	0.36	0.04	0.44	99.88	0.91	0	0	48	-8.49	-1.66	-1.17	46.04	155.68	828.15	476.42	1042.88	701.45	854.98	526.2	1010.58	520.97
44.077	0	0.04	0.02	0.12	3.37	0.05	0.08	3.29	12.12	0.5	93.26	98.51	0	98	1.53	96.5	0.02	0.82	12.12	0.25	0.5	0.07	0	0.72	48.95	0	2.86	6.61	0.37	0.04	0.35	99.62	0.81	0	0	48	-10.43	-2.55	-1.3	45.7	156.16	827.91	476	1043.25	701.12	854.63	525.64	1010.68	519.94
44.11	0	0.04	0.02	0.09	3.34	0.05	0.06	3.26	11.06	0.46	93.32	96.81	0	98.22	1.82	96.06	0.03	0.74	11.06	0.4	0.46	0.07	0	0.68	39.72	0	2.64	3.24	0.4	0.04	0.36	99.87	0.81	0	0	48	-8.39	-1.95	-0.91	45.77	153.82	828.31	477.25	1042.14	701.61	855.95	526.34	1009.71	521.89
44.144	0	0.03	0.02	0.07	3.45	0.04	0.05	3.32	7.5	0.31	93.1	94.87	0	98.04	1.72	96.6	0.02	0.72	7.5	0.31	0.21	0.04	0	0.69	33.04	0	3.47	2	0.44	0.04	0.27	99.98	0.7	0	0	48	-13.34	-2.43	-1.25	44.54	153.29	829.01	477.85	1043.85	701.92	857.13	528.33	1010.12	518.87
44.177	0	0.03	0.02	0.07	3.45	0.04	0.05	3.31	5.64	0.21	93.11	94.14	0	97.77	1.55	96.85	0.02	0.59	5.64	0.21	0.16	0.03	0	0.82	31.03	0	3.27	2.9	0.49	0.04	0.23	99.88	0.62	0	0	48	-11.86	-3.1	-0.38	44.94	155.42	829.06	477.61	1043.85	701.87	857	527.23	1012.28	520.44
44.21	0	0.03	0.02	0.06	3.49	0.03	0.05	3.38	4.61	0.28	93.02	93.55	0	98.25	1.5	97.47	0.02	0.54	4.61	0.28	0.09	0.03	0	0.73	29.15	0	2.91	1.68	0.54	0.04	0.25	99.91	0.66	0	0	48	-11.38	-1.86	-0.22	44.75	154.73	829.19	477.18	1045.8	703.38	858.63	527.66	1013.19	520.3
44.244	0	0.03	0.02	0.05	3.54	0.03	0.04	3.48	4.08	0.21	92.92	89.8	0	98.17	1.34	98.27	0.01	0.58	4.08	0.21	0.07	0.02	0	0.74	22.14	0	2.09	2.16	0.5	0.04	0.19	99.72	0.57	0	1	54	-8.52	-2.09	-1.41	45.45	149.92	829.11	477.07	1044.14	703.52	858.81	526.84	1008.6	520.64
44.277	0	0.03	0.02	0.05	3.58	0.03	0.04	3.53	3.24	0.17	92.85	88.74	0	98.04	1.5	98.56	0.01	0.52	3.24	0.17	0.06	0.01	0	0.64	20.47	0	1.83	2.66	0.48	0.04	0.18	99.98	0.51	0	0	54	-14.57	-2.45	-1.3	44.58	155.16	829.73	473.77	1047.25	699.58	858.25	526.1	1012.95	514.15
44.31	0	0.03	0.02	0.05	3.49	0.03	0.04	3.44	4.16	0.13	93.02	89.47	0	98.07	1.27	98.12	0.01	0.51	4.16	0.13	0.08	0.01	0	0.6	21.84	0	1.79	2.45	0.54	0.04	0.18	99.66	0.59	0	0	54	-13.53	-2.36	-1.34	44.85	153.91	829.05	473.36	1047.04	701.23	858.3	523.72	1011.97	515.13
44.344	0	0.03	0.02	0.05	3.46	0.03	0.04	3.41	4.42	0.13	93.08	88.33	0	98.24	1.38	97.81	0.02	0.52	4.42	0.13	0.1	0.01	0	0.44	20.71	0	1.88	3.87	0.46	0.04	0.16	99.27	0.69	0	0	54	-14.39	-1.9	-1.38	44.99	154.49	828.9	472.81	1046.42	700.16	857.54	522.13	1011.85	514.63
44.377	0	0.03	0.02	0.05	3.41	0.03	0.04	3.31	4.06	0.09	93.19	88.66	0	98.31	1.22	97.18	0.03	0.58	4.06	0.09	0.09	0	0	0.4	21.74	0	2.53	4.65	0.38	0.04	0.15	99.78	0.66	0	1	60	-12.41	-1.69	-0.51	45.16	152.84	827.87	473.57	1045.04	700.42	858.23	523.97	1010.87	516.06
44.41	0	0.04	0.02	0.07	3.34	0.04	0.05	3.22	5.47	0.12	93.31	93.95	0	97.43	1.45	96.22	0.02	0.61	5.47	0.08	0.12	0	0	0.41	31.25	0	3.09	5.6	0.26	0.04	0.12	99.72	0.66	0	0	60	-14.23	-3.82	-0.6	45.09	152.12	826.42	473.26	1044.04	700.6	857.19	522.55	1009.15	515.48
44.444	0	0.04	0.02	0.08	3.2	0.04	0.06	3.05	5.63	0.13	93.6	95.01	0	97.82	1.5	94.69	0.02	0.79	5.63	0.12	0.13	0.01	0	0.43	35.32	0	3.12	4.64	0.32	0.04	0.15	99.73	0.8	0	0	60	-13.08	-2.97	-1.06	45.24	152.61	826.66	473.96	1044.25	702.06	856.64	523.05	1009.11	516.49
44.477	0	0.04	0.02	0.09	3.07	0.03	0.06	2.89	4.43	0.11	93.87	96.09	0	97.55	1.46	93.22	0.02	0.9	4.43	0.11	0.11	0.01	0	0.41	39.97	0	3.17	3.88	0.33	0.04	0.19	99.78	0.79	0	0	60	-11.94	-3.57	-1	45.37	152.41	826.68	474.05	1043.97	701.97	856.68	523.77	1008.93	516.72
44.511	0	0.04	0.02	0.1	3.09	0.03	0.07	2.9	4.36	0.14	93.82	96.87	0	98.09	1.85	92.8	0.02	1.04	4.36	0.13	0.14	0.02	0	0.29	43.23	0	3.12	1.73	0.41	0.04	0.18	99.96	0.69	0	0	60	-11.66	-2.31	-1.57	45.29	151.22	827.09	474.14	1044.79	702.02	857.39	526.16	1008.22	515.45
44.544	0	0.04	0.02	0.1	3.22	0.03	0.07	3.06	3.26	0.12	93.55	97.41	0	98.46	2.03	93.72	0.02	1.25	3.26	0.1	0.12	0.01	0	0.27	44.77	0	2.69	2.08	0.37	0.04	0.18	99.97	0.58	0	0	60	-13.53	-1.2	-1.88	45.21	154.62	828.66	473.13	1046.1	698.8	856.88	527.3	1010.8	512.59
44.577	0	0.04	0.02	0.09	3.35	0.03	0.06	3.2	2.46	0.1	93.3	96.33	0	97.85	2.44	94.3	0.02	1.43	2.46	0.09	0.1	0.01	0	0.24	39.71	0	2.7	1.98	0.34	0.04	0.17	99.65	0.56	0	0	60	-10.86	-2.91	-1.62	45.92	158.55	827.06	472.32	1045.4	700.82	853.7	523.52	1012.05	515.43
44.611	0	0.04	0.02	0.08	3.4	0.03	0.06	3.26	2.27	0.08	93.2	95.34	0	98.05	3.09	94.06	0.02	1.43	2.27	0.08	0.08	0	0	0.17	36.84	0	2.68	2.25	0.28	0.04	0.14	99.42	0.48	0	0	60	-15	-2.41	-1.22	45.42	157.29	826.68	471.32	1045.59	699.69	854.73	520.92	1011.85	513.4
44.644	0	0.04	0.02	0.07	3.57	0.03	0.06	3.49	1.96	0.1	92.86	95.18	0	98.69	3.05	95.82	0.03	1.4	1.96	0.1	0.07	0	0	0.18	34.64	0	2.16	2.7	0.25	0.03	0.12	99.82	0.45	0	0	60	-7.38	-0.41	-0.7	46.39	151.08	827.04	474.19	1041.99	700.79	856.97	524.29	1007.92	518.06
44.677	0	0.03	0.02	0.06	3.66	0.03	0.05	3.64	2.55	0.08	92.68	93.05	0	96.89	2.44	97.47	0.03	1.41	2.55	0.08	0.06	0	0	0.21	28.16	0	1.42	1.65	0.23	0.04	0.17	99.95	0.44	0	0	60	-15.35	-4.81	-0.03	45.21	153.58	827.12	474.69	1040.43	696.09	855.65	523.45	1009.05	516.21
44.711	0	0.03	0.02	0.05	3.87	0.03	0.05	3.91	2.23	0.06	92.17	92.29	0	97.01	3.6	98.25	0.04	1.29	2.23	0.06	0.04	0.01	0	0.21	25.98	0	1.11	1.38	0.23	0.03	0.21	99.99	0.4	0	0	60	-12.78	-4.6	-1.34	45.26	150.41	828.8	476.94	1040.14	697.69	856.5	526.72	1006.62	517.37
44.744	0	0.03	0.02	0.05	3.94	0.03	0.05	4.01	2.1	0.06	91.98	90.93	0	97.7	3.65	98.74	0.04	1.36	2.1	0.06	0.05	0.02	0	0.24	23.28	0	0.99	0.77	0.22	0.03	0.24	99.96	0.39	0	0	60	-16.04	-3.26	-1.43	44.88	148.42	827.46	474.6	1040.74	696.4	857.16	524.65	1005.17	513.8
44.778	0	0.03	0.02	0.05	3.97	0.03	0.05	4.07	1.44	0.04	91.86	92.37	0	96.62	4.21	98.83	0.04	1.09	1.44	0.03	0.03	0.01	0	0.34	25.54	0	0.84	0.75	0.21	0.03	0.33	99.97	0.37	0	0	60	-12.16	-5.23	-1.4	45.36	150.61	828.62	477.22	1039.61	697.63	855.97	527.45	1006.26	517.58
44.811	0	0.03	0.02	0.05	3.86	0.03	0.05	3.91	2.03	0.04	92.17	91.37	0	97.45	3.53	98.67	0.04	0.97	2.03	0.03	0.04	0.01	0	0.37	24.03	0	1.11	1.43	0.18	0.03	0.33	99.93	0.35	0.03	0	60	-17.68	-3.78	-1.51	44.96	152.29	827.5	474.93	1039.48	694.76	854.39	523.86	1006.36	513.93
44.844	0	0.03	0.02	0.05	3.78	0.03	0.04	3.83	2.29	0.04	92.34	91.16	0	98.24	2.76	98.97	0.04	0.88	2.29	0.03	0.04	0.01	0	0.41	23.4	0	0.86	1.45	0.16	0.02	0.35	99.95	0.35	0.06	0	60	-9.78	-1.9	-1.75	46.08	151.28	827.82	476.2	1039.06	697.9	854.6	526.47	1005.61	517.39
44.878	0	0.03	0.02	0.05	3.7	0.03	0.04	3.73	3.08	0.05	92.54	92.33	0	97.43	1.67	99.41	0.03	0.87	3.08	0.02	0.05	0.01	0	0.53	24.88	0	0.71	4.06	0.17	0.02	0.43	99.87	0.32	0.08	0	60	-16.94	-3.82	-1.25	44.86	150.26	827.74	475.31	1039.66	695.54	855.92	523.88	1005.91	514.78
44.911	0	0.03	0.02	0.06	3.73	0.03	0.05	3.77	3.58	0.08	92.47	94.18	0	98.2	1.94	99.38	0.03	0.88	3.58	0.02	0.08	0.01	0	0.61	28.6	0	0.63	5.95	0.18	0.02	0.46	99.96	0.28	0.12	0	60	-10.22	-2.02	-1.76	45.69	150.05	827.53	476.4	1040.84	699.55	856.09	528.82	1005.66	516.79
44.944	0	0.03	0.02	0.06	3.74	0.03	0.05	3.79	2.77	0.08	92.42	94.57	0	98.35	2.44	99.14	0.03	0.8	2.77	0.02	0.08	0.01	0	0.68	29.74	0	0.57	3.44	0.18	0.02	0.48	99.86	0.27	0.11	0	60	-15.52	-1.55	-0.39	44.91	152.26	827.4	475.81	1041.59	698.29	856.72	524.98	1008.77	516.89
44.978	0	0.03	0.02	0.05	3.71	0.03	0.05	3.73	2.5	0.07	92.54	92.46	0	98.37	2.41	98.85	0.03	0.71	2.5	0.02	0.07	0.01	0	0.78	25.68	0	0.81	4.19	0.14	0.02	0.33	99.93	0.23	0.12	0	60	-16.08	-1.49	-0.56	44.84	155.27	827.65	476.59	1042.48	699.35	855.56	525.97	1010.61	517.64
45.011	0	0.03	0.02	0.05	3.79	0.03	0.05	3.82	2.16	0.04	92.36	91.59	0	98.42	3.49	98.49	0.03	0.56	2.16	0.02	0.04	0	0	0.74	24.56	0	1.17	2.77	0.15	0.02	0.34	99.78	0.25	0.15	0	60	-12.49	-1.33	-0.28	45.35	156.29	827.15	476.4	1043.15	701.31	855.44	526.8	1011.54	519.05
45.044	0	0.03	0.02	0.05	3.7	0.03	0.04	3.68	2.01	0.03	92.61	89.47	0	98.28	2.98	98.06	0.03	0.58	2.01	0.03	0.03	0	0	0.7	21.89	0	1.49	1.91	0.15	0.02	0.34	99.68	0.23	0.18	0	60	-7.75	-1.78	-1.17	46.46	152.48	825.58	476.93	1041.3	703.58	854.55	526.49	1006.98	522.15
45.078	0	0.03	0.02	0.05	3.74	0.03	0.05	3.74	2.44	0.04	92.52	90.41	0	98.21	3.03	98.27	0.03	0.73	2.44	0.04	0.03	0	0	0.78	22.98	0	1.32	1.94	0.17	0.02	0.39	99.73	0.25	0.12	0	60	-11.81	-1.97	-0.7	45.69	158.87	825.67	473.64	1044.83	702.03	853.73	525.6	1012.33	516.51
45.111	0	0.03	0.02	0.05	3.83	0.03	0.05	3.86	2.82	0.05	92.29	91.41	0	97.9	4.48	97.66	0.03	0.64	2.82	0.05	0.03	0	0	0.68	25.11	0	1.27	1.79	0.18	0.02	0.42	99.95	0.25	0.09	0	60	-13.85	-2.8	-2.08	45.14	154.32	826.17	472.84	1045.83	701.64	855.31	526.2	1009.07	512.97
45.145	0	0.03	0.02	0.06	3.72	0.03	0.06	3.73	4.09	0.08	92.54	94.05	0	97.97	4.79	96.44	0.02	0.72	4.09	0.06	0.08	0.01	0	0.88	31.25	0	1.27	2.06	0.21	0.03	0.63	99.66	0.28	0.03	0	60	-13.03	-2.62	-1.22	45.54	154.2	824.99	472.11	1045.01	702.25	855.23	523.11	1009.18	514.36
45.178	0	0.03	0.02	0.06	3.43	0.03	0.06	3.35	3.84	0.08	93.15	92.32	0	97.83	3.62	94.89	0.02	0.75	3.84	0.06	0.08	0.01	0	0.78	29.39	0	1.51	2.13	0.24	0.03	0.64	99.77	0.29	0.04	1	66	-9.66	-2.95	-1.22	45.97	153.79	825	473.15	1045.66	704.89	855.79	525.52	1009.3	516.31
45.211	0	0.04	0.02	0.06	3.16	0.03	0.06	3.02	3.64	0.1	93.68	92.18	0	97.48	2.86	92.98	0.02	0.89	3.64	0.07	0.1	0.01	0	0.72	31.05	0	1.54	1.28	0.25	0.03	0.71	99.69	0.3	0.02	0	66	-12.71	-3.72	-1.72	45.49	152.27	825.91	472.55	1046.07	702.94	856.69	524.73	1008.57	513.94
45.245	0	0.04	0.02	0.07	2.94	0.03	0.06	2.78	3.82	0.12	94.11	92.45	0	97.83	1.93	91.57	0.02	1.15	3.82	0.07	0.12	0.01	0	0.51	32.94	0	1.28	0.85	0.27	0.03	0.74	99.81	0.36	0.01	0	66	-9.96	-2.95	-1.16	46.1	154.79	825.15	473.15	1046.09	705.15	855.61	525.17	1010.16	516.55
45.278	0	0.04	0.02	0.07	2.63	0.03	0.06	2.43	3.07	0.09	94.73	91.53	0	97.72	1.33	88.95	0.02	1.11	3.07	0.06	0.09	0.01	0	0.46	34	0	0.84	0.78	0.26	0.03	0.73	99.94	0.36	0	0	66	-11.73	-3.21	-1.98	45.72	153.67	826.21	472.25	1047.57	703.54	856.66	526.61	1009.75	513.26
45.311	0	0.04	0.02	0.07	2.55	0.03	0.06	2.35	3.71	0.12	94.89	91.41	0	97.95	1.17	88.05	0.02	1.3	3.71	0.08	0.12	0.01	0	0.35	34.72	0	0.77	0.64	0.25	0.04	0.66	99.63	0.45	0	0	66	-11.23	-2.67	-1.51	45.99	155.77	826.3	473.48	1046.79	704.92	855.6	524.69	1011.15	516.46
45.345	0	0.04	0.02	0.07	2.06	0.03	0.06	1.8	3.3	0.1	95.88	84.33	0	97.63	1.13	81.69	0.02	1.1	3.3	0.06	0.1	0.01	0	0.33	32.58	0	0.94	1.8	0.23	0.04	0.54	99.52	0.44	0	0	66	-12.53	-3.41	-1.17	46.04	157.93	825.94	473.83	1045.75	703.42	854.19	525.24	1011.87	516.41
45.378	0	0.04	0.03	0.06	1.98	0.03	0.06	1.7	2.71	0.1	96.04	76.14	0	97.69	0.95	80.31	0.02	1.31	2.71	0.06	0.1	0.01	0	0.3	27.46	0	1.07	2.42	0.21	0.04	0.5	99.83	0.43	0	0	66	-8.96	-3.27	-1.02	46.63	152.71	826.5	474.27	1045.4	704.81	857.11	524.37	1009.72	518.8
45.411	0	0.04	0.02	0.05	2.03	0.03	0.05	1.76	2.39	0.1	95.93	67.36	0	97.79	1.02	80.96	0.02	1.44	2.39	0.07	0.1	0.01	0	0.26	21.39	0	1	1.76	0.2	0.03	0.54	99.84	0.43	0	0	66	-10.08	-3.04	-1.24	46.39	153.57	827.01	474.9	1045.65	704.84	856.81	525.23	1010.23	518.47
45.445	0	0.04	0.03	0.05	1.74	0.03	0.06	1.46	2.15	0.11	96.52	57.86	0	97.58	1.19	76.41	0.03	1.24	2.15	0.11	0.11	0.01	0	0.18	20.86	0	0.93	1.66	0.17	0.03	0.54	99.77	0.51	0	0	66	-9.68	-3.51	-2.42	46.51	155.47	828.25	475.37	1046.34	704.33	855.47	527.85	1010.59	517.42
45.478	0	0.04	0.03	0.04	1.85	0.03	0.05	1.57	2.66	0.14	96.3	55.89	0	97.6	1.51	77.88	0.03	1.24	2.66	0.14	0.14	0.01	0	0.18	18.4	0	1.24	1.68	0.15	0.03	0.48	99.96	0.53	0	0	66	-12.28	-3.47	-2.77	46.05	154.77	828.02	475.75	1045.76	703.27	855.14	529.14	1009.32	515.66
45.512	0	0.04	0.03	0.04	1.91	0.03	0.05	1.63	4.4	0.16	96.19	56.68	0	98.01	1.83	78.46	0.03	1.23	4.4	0.16	0.2	0.01	0	0.16	18.22	0	1.29	3.49	0.15	0.03	0.51	99.87	0.54	0	0	66	-9.93	-2.52	-2.44	46.4	157.44	827.67	475.79	1046.41	704.95	854.16	528.42	1011.27	518.22
45.545	0	0.04	0.03	0.04	1.93	0.03	0.05	1.64	4.52	0.18	96.15	58.46	0	98.29	1.99	78.56	0.03	1.13	4.52	0.19	0.14	0.01	0	0.18	19.03	0	2.01	5.01	0.13	0.03	0.47	99.72	0.64	0	0	66	-8.85	-1.75	-1.87	47.01	160.24	824.33	474.69	1045.55	704.86	851.14	525.6	1011.36	522.35
45.578	0	0.04	0.02	0.04	2.04	0.03	0.06	1.75	5.05	0.18	95.91	63.14	0	98.44	2.16	79.98	0.03	1.14	5.05	0.18	0.11	0.01	0	0.19	20.05	0	2.6	7.84	0.13	0.04	0.51	98.62	0.68	0	0	66	-8.83	-1.26	-2.06	47.68	163.06	821.2	471.37	1045.88	703.55	848.04	521.92	1011.1	522.53
45.612	0	0.04	0.02	0.04	2.12	0.03	0.06	1.85	4.2	0.2	95.76	64.27	0	97.84	2.61	80.69	0.03	1.36	4.2	0.2	0.08	0.01	0	0.21	19.95	0	2.07	6.98	0.1	0.04	0.45	99.8	0.75	0	0	66	-11.74	-2.94	-2.88	46.13	158.54	824.39	475.64	1046	707.06	851.2	528.77	1009.38	518.03
45.645	0	0.04	0.02	0.05	2.58	0.03	0.05	2.35	4.98	0.18	94.85	77.53	0	98.41	2.65	86.07	0.03	1.82	4.98	0.18	0.09	0.02	0	0.22	22.68	0	2.2	6.27	0.1	0.04	0.52	99.19	0.81	0	0	66	-8.73	-1.38	-2.1	47.22	161.47	822.07	474.41	1044.87	705.31	848.75	525.22	1010.21	523.88
45.678	0	0.04	0.02	0.04	2.33	0.03	0.06	2.08	4.43	0.19	95.35	68.27	0	97.45	3.55	82.45	0.04	1.53	4.43	0.19	0.12	0.02	0	0.2	20.41	0	2	3.93	0.1	0.03	0.52	99.7	0.79	0	0	66	-12.78	-3.78	-3.22	46.05	160.98	822.89	476.96	1044.21	707.07	847.84	530.55	1008.41	518.99
45.712	0	0.04	0.02	0.04	2.9	0.03	0.05	2.7	3.54	0.17	94.2	77.31	0	98.42	4.36	87.39	0.05	2.23	3.54	0.17	0.12	0.02	0	0.23	21.2	0	2.43	3.42	0.09	0.03	0.54	99.6	0.78	0.01	0	66	-10.99	-1.34	-1.89	47.15	164.13	818.88	474.24	1044.67	707.23	845.92	524.47	1010.05	524.72
45.745	0	0.04	0.02	0.05	2.99	0.03	0.06	2.82	3.37	0.14	94.03	82.54	0	98.59	4.83	87.81	0.05	2.4	3.37	0.14	0.13	0.03	0	0.27	24.86	0	1.96	2.14	0.09	0.03	0.61	99.64	0.74	0	0	66	-7.74	-0.75	-2.34	46.63	158.51	820.5	477.73	1043.93	712.06	848.86	530.84	1007.19	523.26
45.779	0	0.04	0.02	0.05	3.38	0.03	0.06	3.29	2.48	0.16	93.24	87.07	0	98.68	5.21	90.64	0.06	2.95	2.48	0.16	0.11	0.05	0	0.38	26.42	0	1.76	1.23	0.09	0.03	0.63	98.53	0.73	0	0	66	-9.99	-0.45	-1.77	46.65	162.02	818.83	476.63	1044.13	711.14	846.92	528	1008.9	524.54
45.812	0	0.04	0.02	0.06	4.16	0.03	0.06	4.22	2.94	0.18	91.56	91.42	0	98.64	5.3	94.69	0.06	5.05	2.94	0.18	0.12	0.07	0	0.44	28.08	0	1.22	1.46	0.1	0.03	0.66	98.92	0.67	0	1	72	-9.7	-0.59	-1.57	46.51	157.95	818.4	476.68	1043.81	712.21	848.91	527.46	1006.83	524.57
45.845	0	0.04	0.02	0.05	4.43	0.03	0.05	4.55	3.65	0.22	90.9	89.17	0	98.65	5.15	95.75	0.05	6.01	3.65	0.22	0.12	0.09	0	0.47	23.82	0	0.97	1.44	0.13	0.04	0.67	97.07	0.7	0	0	72	-9.67	-0.54	-1.5	46.48	159.18	818.47	476.42	1045.35	713.46	849.16	527.44	1008.32	524.75
45.879	0	0.04	0.02	0.05	4.68	0.04	0.05	4.86	5.31	0.26	90.29	91.25	0	98.63	5.07	97.2	0.06	6.28	5.31	0.26	0.15	0.21	0	0.53	25.31	0.01	1.25	2.14	0.21	0.05	1.04	97.74	0.83	0	0	72	-11.52	0.62	-0.65	46.49	158.44	817.15	475.25	1045.65	713.11	850.1	523.78	1008.52	526.06
45.912	0	0.04	0.02	0.05	4.61	0.04	0.05	4.8	6.1	0.31	90.4	90.92	0	98.64	5.23	97.27	0.05	5.75	6.1	0.31	0.13	0.22	0	0.58	24.74	0.01	1.14	4.06	0.3	0.06	0.98	98.86	0.89	0	0	72	-10.05	0.57	-0.77	46.44	158.68	818	476.48	1044.84	714.13	849.85	526.73	1008.51	524.55
45.945	0	0.04	0.02	0.06	5.07	0.04	0.06	5.29	5.99	0.33	89.42	93.72	0	98.56	5	98.3	0.05	7.4	5.99	0.33	0.14	0.18	0	0.58	28.67	0.01	1.55	5.15	0.33	0.07	1.01	98.25	0.87	0	0	72	-11.09	-0.89	-0.57	46.55	157.64	817.26	474.37	1046.28	713.32	850.93	523.21	1008.57	524.87
45.979	0	0.04	0.02	0.06	5.15	0.04	0.05	5.38	5.52	0.3	89.25	93.79	0	98.7	3.86	98.74	0.05	8.49	5.52	0.3	0.14	0.11	0	0.62	28.39	0.01	1.15	4.15	0.45	0.09	1.23	98.41	0.87	0	0	72	-10.84	-0.36	-0.79	46.6	160.78	818.03	475.32	1044.89	712.77	848.77	525.94	1009.52	522.55
46.012	0	0.04	0.02	0.05	5.39	0.03	0.04	5.62	4.29	0.33	88.76	90.84	0	98.36	3.29	99.1	0.04	9.81	4.29	0.33	0.13	0.05	0	0.51	22.79	0.01	1.21	3.51	0.48	0.09	1.18	98.94	0.86	0	0	72	-11.85	-1.53	-1.04	46.47	158.54	818.33	475.19	1044.64	711.77	849.62	525.37	1008.12	522.07
46.045	0	0.04	0.02	0.04	5.42	0.03	0.04	5.62	4.1	0.26	88.76	88.39	0	98.23	3.27	99.21	0.04	9.71	4.1	0.26	0.1	0.02	0	0.45	19.38	0.01	1.63	2.96	0.56	0.1	1.43	99.63	0.91	0	0	72	-10.48	-1.93	-1.03	46.71	158.05	818.62	474.88	1045.57	711.98	850.46	524.84	1008.5	523.57
46.079	0	0.04	0.02	0.04	5.33	0.03	0.04	5.52	4.31	0.26	88.96	88.54	0	97.99	4.19	99.06	0.04	8.5	4.31	0.26	0.09	0.02	0	0.48	19.72	0.02	1.96	3.37	0.54	0.09	1.34	98.54	0.85	0	0	72	-10.88	-2.58	-0.51	46.47	158.69	819.13	475.94	1045.49	713.17	850.98	525.91	1009.65	523.28
46.112	0	0.04	0.02	0.04	4.96	0.03	0.05	5.11	3.07	0.21	89.78	89.21	0	98.29	4.92	98.51	0.05	6.36	3.07	0.21	0.08	0.02	0	0.52	21.11	0.02	1.84	4.84	0.62	0.1	1.36	99.49	0.75	0	0	72	-8.44	-1.76	-1.62	46.7	159.93	822.34	477.31	1045.73	711.91	850.79	529.84	1010.55	522.49
46.146	0	0.04	0.02	0.05	4.57	0.03	0.05	4.66	2.61	0.16	90.68	88.5	0	98.26	4.81	97.81	0.05	4.8	2.61	0.16	0.08	0.04	0	0.52	20.92	0.02	1.31	5.89	1.01	0.13	1.44	99.46	0.65	0	0	72	-11.46	-1.84	-2.21	46.15	161.81	823.64	477.38	1046.77	710.38	850.4	531.83	1011.73	519.36
46.179	0	0.04	0.02	0.05	4.15	0.03	0.05	4.18	2.38	0.1	91.63	88.68	0	98.24	4.89	96.6	0.04	3.22	2.38	0.1	0.08	0.03	0	0.58	22.35	0.02	1.13	7.22	1.08	0.13	1.34	99.94	0.66	0	0	72	-11.54	-1.9	-2.46	46.16	162.88	823.73	476.44	1048.54	710.37	850.61	533.32	1012.72	517.52
46.212	0	0.03	0.02	0.05	4.02	0.03	0.05	4.04	2.52	0.1	91.93	87.92	0	98.55	3.81	96.78	0.04	3.22	2.52	0.09	0.1	0.03	0	0.62	21.25	0.02	0.87	5.02	1.19	0.13	1.36	99.64	0.66	0	0	72	-11.93	-0.9	-1.87	46.18	161.85	824.7	478.12	1046.5	709.62	851.17	531.32	1012.65	520.4
46.246	0	0.03	0.02	0.05	3.72	0.03	0.05	3.68	2.54	0.11	92.55	86.38	0	97.39	4.16	95.13	0.04	2.21	2.54	0.08	0.11	0.04	0	0.57	21.19	0.02	0.77	2.7	1.39	0.16	1.02	99.7	0.63	0	0	72	-10.65	-3.89	-2.35	46.27	157.47	824.81	477.79	1047.04	710.85	853.15	531.5	1010.2	519.84
46.279	0	0.03	0.02	0.06	3.5	0.03	0.06	3.43	2.09	0.13	93	89.51	0	97.41	4.77	93.43	0.04	1.6	2.09	0.07	0.13	0.05	0	0.65	26.59	0.01	0.76	3.2	1.12	0.13	0.95	99.94	0.57	0	0	72	-10.44	-3.87	-2.75	46.28	157.01	824.25	476.68	1048.27	710.92	853.44	533.35	1009.66	517.57
46.312	0	0.04	0.02	0.07	2.97	0.03	0.07	2.81	2.19	0.12	94.07	90.3	0	98.54	4.93	88.58	0.04	1.33	2.19	0.08	0.12	0.05	0	0.62	32.51	0.01	0.58	1.62	1	0.11	0.9	99.6	0.54	0	0	72	-7.87	-0.94	-1.69	46.82	157.08	825.63	478.26	1046.86	711.07	854.47	531.37	1011.27	521.91
46.346	0	0.04	0.02	0.06	2.39	0.03	0.07	2.15	1.94	0.08	95.22	84.76	0	97.61	3.94	83.44	0.05	0.93	1.94	0.08	0.08	0.03	0	0.55	31.24	0.02	0.49	1.88	0.88	0.1	0.81	99.94	0.51	0	0	72	-10.2	-3.45	-2.45	46.44	156.48	825.31	477.39	1046.96	709.93	853.8	531.39	1009.81	519.21
46.379	0	0.05	0.03	0.07	2.03	0.03	0.08	1.75	2.87	0.1	95.95	83.54	0	97.83	3.46	79.04	0.06	0.77	2.87	0.1	0.08	0.02	0	0.56	34.51	0.02	0.48	4.1	0.88	0.1	0.82	99.91	0.5	0	0	72	-9.76	-2.96	-2.01	46.61	158.07	825.82	477.59	1047.19	709.86	853.83	530.95	1011.54	520.24
46.412	0	0.05	0.03	0.08	1.62	0.03	0.09	1.33	4.21	0.15	96.75	77.84	0	97.91	3.61	72.1	0.06	0.74	4.21	0.15	0.08	0.02	0	0.56	36.87	0.01	0.52	3.7	0.85	0.1	0.81	99.88	0.46	0	0	72	-9.67	-2.77	-2.06	46.59	157.49	825.94	477.94	1047.17	710.23	854.07	530.48	1011.29	521.21
46.446	0	0.06	0.03	0.08	1.82	0.03	0.09	1.52	5.66	0.3	96.36	83.31	0	97.78	3.18	75.59	0.07	1.11	5.66	0.3	0.14	0.04	0	0.69	37.75	0.01	0.55	7.05	0.75	0.09	0.73	99.67	0.43	0	0	72	-9.52	-3.08	-1.58	46.58	156.82	826.44	478.37	1046.59	709.32	854.9	529.66	1011.57	522.72
46.479	0	0.06	0.03	0.09	1.56	0.04	0.1	1.26	6.05	0.4	96.88	80.61	0	97.69	3.42	70.96	0.07	0.95	6.05	0.4	0.21	0.06	0	0.76	40.1	0.01	0.48	6.46	0.76	0.09	0.71	99.47	0.42	0	0	72	-10.22	-3.28	-2.29	46.43	158.89	826.19	478.09	1048.08	710.06	853.6	530.51	1012.28	522.33
46.513	0	0.07	0.04	0.1	1.39	0.04	0.12	1.09	6.28	0.62	97.22	78.49	0	97.92	3.75	67	0.09	0.93	6.28	0.62	0.4	0.11	0	1.11	42.44	0.01	0.55	6.62	0.88	0.09	0.71	99.72	0.39	0	1	78	-10.59	-2.73	-1.47	46.39	161.79	826.79	477.85	1047.99	709.28	853.4	530.39	1014.92	521.16
46.546	0	0.07	0.04	0.09	1.31	0.04	0.12	1.01	6.01	0.73	97.38	70.32	0	97.8	3.52	65.27	0.11	1.03	6.01	0.73	0.35	0.08	0	1.4	38.8	0.01	0.55	6.32	0.82	0.09	0.65	99.83	0.36	0	0	78	-8.84	-3.04	-1.73	46.58	157.25	825.65	477.46	1048.22	710.57	854.88	528.86	1012.04	523.71
46.579	0	0.06	0.03	0.08	1.55	0.03	0.1	1.24	5.47	0.93	96.91	72.65	0	97.78	3.79	69.75	0.11	1.26	5.47	0.93	0.29	0.1	0	1.44	35.74	0.01	0.44	2.53	0.98	0.1	0.72	99.53	0.37	0	0	78	-10.87	-3.07	-1.56	46.12	156.79	827.09	478.34	1048.47	710.4	856.2	529.44	1012.84	522.46
46.613	0	0.05	0.03	0.07	1.81	0.03	0.09	1.5	5.28	1.12	96.38	76.18	0	97.64	3.95	73.91	0.1	1.66	5.28	1.12	0.33	0.11	0	1.47	33.89	0.01	0.44	2.37	1.01	0.1	0.67	99.76	0.38	0	0	78	-9.34	-3.39	-0.31	46.39	161.28	826.57	478.04	1048.08	709.76	854.97	530.2	1016.08	522.95
46.646	0	0.05	0.02	0.06	2.42	0.03	0.08	2.16	5.33	1.36	95.16	81.36	0	98.01	4.36	81.49	0.1	2.48	5.33	1.36	0.35	0.12	0	1.47	30.18	0.01	0.37	1.41	1.01	0.11	0.68	99.61	0.39	0	1	84	-9.88	-2.52	-0.98	46.35	161.55	826.68	478.3	1047.77	710.08	853.91	529.74	1015.31	522.76
46.679	0	0.04	0.02	0.06	2.93	0.03	0.07	2.73	4.83	1.36	94.14	84.53	0	97.67	4.86	86.14	0.11	3.09	4.83	1.36	0.39	0.19	0	1.52	28.33	0.01	0.27	0.78	1.11	0.11	0.75	98.92	0.39	0	0	84	-11.59	-3.32	-2.12	46.05	160.07	826.55	477.79	1048.59	709.5	853.61	529.84	1013.47	521.72
46.713	0	0.04	0.02	0.05	3.09	0.03	0.06	2.93	5.14	1.2	93.82	80.52	0	97.94	5.24	87.69	0.11	2.91	5.14	1.2	0.37	0.11	0	1.61	23.3	0	0.23	0.72	1.02	0.12	0.75	99.89	0.39	0	0	84	-10.41	-2.69	-0.68	46.32	162.05	826.53	478.58	1047.25	709.73	853.65	529.39	1015.59	523.29
46.746	0	0.04	0.02	0.05	3.17	0.03	0.06	3.01	5	1.18	93.66	78.25	0	97.66	5.31	88.2	0.11	3.01	5	1.18	0.33	0.12	0	1.58	21.06	0	0.21	0.5	1.18	0.13	0.85	99.58	0.4	0	0	84	-12.09	-3.35	-2.26	45.97	159.25	826.21	477.62	1048.16	709.21	853.5	529.65	1012.52	521.12
46.78	0	0.04	0.02	0.04	3.51	0.03	0.06	3.39	4.98	0.98	92.97	79.53	0	97.97	5.4	90.51	0.1	3.5	4.98	0.98	0.22	0.11	0	1.54	19.71	0.01	0.18	0.4	1.55	0.17	1.06	99.9	0.47	0	0	84	-10.77	-2.63	-1.38	46.3	159.76	826.33	477.5	1048.08	709.58	854.31	528.73	1013.94	522.08
46.813	0	0.04	0.02	0.04	3.65	0.03	0.06	3.53	4.57	0.92	92.71	79.38	0	97.97	5.39	91.24	0.1	3.8	4.57	0.92	0.21	0.1	0	1.67	18.87	0.01	0.15	0.45	1.74	0.19	1.12	99.96	0.49	0	0	84	-10.36	-2.62	-1.15	46.38	159.95	827.04	477.61	1048.39	709.53	855	528.72	1014.82	522.24
46.846	0	0.04	0.02	0.05	3.32	0.03	0.05	3.17	4.5	0.91	93.37	79.25	0	97.64	4.13	90.5	0.1	3.09	4.5	0.91	0.29	0.15	0	1.69	19.51	0.01	0.17	0.55	1.62	0.18	1.19	99.61	0.5	0	0	84	-9.63	-3.38	-0.83	46.42	159.93	826.91	477.58	1048.09	709.13	855.22	530.08	1014.92	521.61
46.88	0	0.04	0.02	0.04	3.35	0.03	0.05	3.2	5.18	0.8	93.29	77.35	0	97.86	4.38	90.53	0.1	3.08	5.18	0.8	0.24	0.11	0	1.99	18.08	0.01	0.15	0.7	1.83	0.21	1.39	99.97	0.54	0	0	84	-10.77	-2.88	-1.72	46.33	158.86	826.95	477.05	1048.56	708.63	854.89	528.32	1013.62	521.88
46.913	0	0.04	0.02	0.04	3.17	0.04	0.05	3	5.61	0.69	93.66	74.24	0	97.94	3.81	90.22	0.09	2.32	5.61	0.69	0.2	0.09	0	1.89	16.29	0.01	0.16	0.84	1.85	0.23	1.51	99.97	0.54	0	0	84	-8.56	-2.69	-0.59	46.56	159.76	827.3	477.59	1048.27	709.74	855.82	528.29	1015.51	523.3
46.946	0	0.03	0.02	0.04	3.26	0.04	0.05	3.1	6.88	0.61	93.49	74.51	0	97.67	3.35	91.33	0.08	2.5	6.88	0.61	0.25	0.12	0	1.88	15.35	0.01	0.21	1.14	1.9	0.23	1.43	99.92	0.57	0	0	78	-10.55	-3.32	-1.71	46.29	160.25	827.9	477.28	1048.95	708.1	854.85	528.75	1014.96	522.06
46.98	0	0.04	0.02	0.04	3.09	0.04	0.05	2.89	7.23	0.63	93.82	74.62	0	97.53	3.26	89.7	0.07	2.47	7.23	0.63	0.24	0.1	0	1.57	17.05	0.01	0.25	1.57	2.22	0.23	1.73	99.96	0.65	0	0	78	-10.62	-3.62	-1.82	46.22	159.74	827.91	477.23	1049.17	708.19	855.08	528.7	1014.69	522.15
47.013	0	0.04	0.02	0.05	3.15	0.04	0.05	2.96	6.82	0.57	93.7	76.81	0	97.31	3.48	89.81	0.07	2.7	6.82	0.57	0.36	0.17	0	1.72	18.43	0.01	0.27	1.4	2.27	0.24	1.78	99.55	0.65	0	0	78	-10.3	-4.06	-2.06	46.07	157.85	828.86	477.51	1049.82	708.66	856.59	529.36	1014.26	521.7
47.046	0	0.04	0.02	0.05	3.21	0.04	0.05	3.04	6.55	0.61	93.57	78.12	0	97.52	3.51	90.12	0.06	3.02	6.55	0.61	0.55	0.29	0	1.82	19.06	0.01	0.27	1.45	2.28	0.25	1.85	99.71	0.66	0	1	84	-10.94	-3.64	-1.94	45.85	159.39	829.25	477.46	1050.68	708.83	856.57	529.26	1015.78	521.63
47.08	0	0.04	0.02	0.05	3.13	0.04	0.06	2.95	5.87	0.88	93.75	79.22	0	98.04	3.5	89.66	0.05	2.78	5.87	0.88	0.71	0.37	0	2.05	20.32	0.01	0.26	1.25	2.22	0.25	1.72	99.49	0.63	0	0	84	-10.35	-2.43	-1.45	45.88	159.31	829.9	478.45	1049.62	708.73	857.06	530.19	1016.15	521.69
47.113	0	0.04	0.02	0.05	3.05	0.03	0.06	2.85	5	0.97	93.9	75.61	0	97.33	4.01	88.31	0.06	2.72	5	0.97	0.67	0.33	0	1.94	19.11	0.01	0.25	1.14	2.41	0.24	1.65	99.62	0.61	0	0	84	-9.06	-4.02	-2.15	45.66	155.78	830.6	478.09	1050.72	709.36	858.93	530.46	1014.45	521.47
47.147	0	0.04	0.02	0.05	3.28	0.04	0.05	3.11	5.44	1.35	93.44	76.84	0	97.83	3.91	90.64	0.06	2.64	5.44	1.35	0.79	0.19	0	1.9	17.62	0.01	0.25	1.46	2.73	0.24	1.5	99.76	0.62	0	0	84	-10	-2.95	-1.54	45.68	159.23	831.22	479.23	1050.45	708.72	858.02	530.58	1017.08	523.25
47.18	0	0.04	0.02	0.05	3.51	0.03	0.05	3.39	4.35	1.03	92.99	80.7	0	96.99	3.27	93.06	0.05	3.03	4.35	1.03	0.67	0.1	0	2.12	18.07	0.01	0.27	2.56	2.26	0.24	1.23	99.93	0.58	0	0	84	-11.46	-4.64	-1.83	45.38	156.4	833.83	481.24	1049.31	706.72	859.89	532.17	1016.03	522.98
47.213	0	0.04	0.02	0.04	3.68	0.03	0.05	3.58	4.44	0.92	92.64	81.65	0	97.8	3.01	94.95	0.05	2.75	4.44	0.92	0.35	0.05	0	2.15	16.96	0.01	0.29	4.99	2.35	0.23	1.06	99.97	0.58	0	0	84	-10.98	-3.02	-1.72	45.45	157.09	834.54	481.64	1050.52	706.99	860.75	534.48	1017.4	522.78
47.247	0	0.03	0.02	0.04	3.89	0.03	0.04	3.83	4.53	0.73	92.21	81.5	0	97.75	2.66	97.03	0.04	2.73	4.53	0.73	0.28	0.04	0	2.37	14.76	0.01	0.25	5.72	2.37	0.24	0.88	99.96	0.56	0	0	84	-12.36	-3.14	-2.06	45.28	155.96	835.37	481.64	1050.38	705.78	861.29	534	1016.78	521.88
47.28	0	0.03	0.02	0.04	3.88	0.03	0.04	3.81	3.08	0.5	92.23	79.83	0	97.81	2	97.8	0.04	2.45	3.08	0.5	0.18	0.04	0	2.36	12.65	0.02	0.28	5.78	2.45	0.24	0.88	99.88	0.54	0	0	84	-10.91	-3.01	-1.25	45.49	157.34	835.36	480.2	1053.34	707.07	863.04	534.34	1019.87	521.59
47.313	0	0.03	0.02	0.04	3.85	0.03	0.04	3.76	3.35	0.5	92.31	79.59	0	97.09	1.91	98.16	0.04	1.87	3.35	0.5	0.15	0.05	0	2.38	12.11	0.02	0.31	4.1	2.57	0.24	0.79	99.93	0.5	0	0	84	-12.72	-4.46	-2.81	45.09	158.81	835.88	480.81	1052.19	706.49	860.03	533.61	1018.32	520.74
47.347	0	0.03	0.02	0.03	3.9	0.03	0.04	3.83	3.27	0.46	92.2	76.35	0	97.35	1.97	98.54	0.04	1.91	3.27	0.46	0.18	0.06	0	2.12	9.38	0.02	0.35	2.2	2.49	0.25	0.55	99.79	0.51	0	0	84	-12.46	-3.98	-2.02	45.36	154.51	836.75	480.93	1049.29	703.04	862.14	531.24	1016.34	521.5
47.38	0	0.03	0.02	0.04	3.95	0.03	0.04	3.91	3.28	0.27	92.09	79.91	0	98.3	1.84	99.11	0.04	1.98	3.28	0.27	0.13	0.03	0	2.32	11.4	0.02	0.53	4.38	2.19	0.23	0.6	99.75	0.52	0	0	84	-13.72	-1.72	-0.15	44.78	161.77	835.05	482.16	1051.18	706.63	860.68	529.77	1022.43	527.17
47.413	0	0.03	0.02	0.04	3.86	0.03	0.04	3.83	3.3	0.2	92.27	79.33	0	97.05	1.96	99.12	0.04	1.39	3.3	0.2	0.14	0.04	0	2.21	10.95	0.02	0.44	4	1.89	0.2	0.5	99.99	0.45	0	0	84	-11.81	-4.53	-1.03	44.91	154.48	835.46	483.78	1048.18	705.05	862.17	535.73	1016.24	524.47
47.447	0	0.03	0.02	0.03	3.89	0.03	0.04	3.87	3.48	0.28	92.22	77.4	0	97.11	2.8	98.92	0.04	1	3.48	0.28	0.13	0.05	0	2.52	9.73	0.03	0.4	3.44	1.99	0.2	0.4	99.99	0.44	0.02	0	84	-12.25	-4.42	-1.43	44.76	154.02	836.9	484.09	1049.8	705.75	863.49	535.93	1017.07	524.39
47.48	0	0.03	0.02	0.03	3.91	0.03	0.04	3.9	3.82	0.29	92.18	78.33	0	97.83	3.13	98.87	0.04	0.88	3.82	0.29	0.11	0.05	0	2.57	10.45	0.03	0.38	5	2.02	0.2	0.42	99.92	0.46	0.04	0	84	-14.95	-2.95	-1.57	44.19	157	836.7	483.31	1050.49	705.66	861.96	533.19	1018.68	523.79
47.514	0	0.03	0.02	0.03	3.9	0.03	0.04	3.92	3.22	0.25	92.16	78.11	0	97.69	3.42	98.82	0.04	0.8	3.22	0.25	0.12	0.03	0	2.39	10.35	0.04	0.32	2.74	1.58	0.17	0.33	99.97	0.4	0.02	0	84	-14.28	-3.28	-1.58	44.44	155.11	836.15	481.95	1050.72	704.68	862.89	534	1017.51	521.7
47.547	0	0.03	0.02	0.03	4	0.03	0.04	4.05	2.34	0.28	91.89	77.02	0	97.16	4.39	98.81	0.04	0.71	2.34	0.28	0.12	0.03	0	2.25	9.58	0.05	0.29	2.05	1.4	0.15	0.3	99.99	0.36	0.04	0	84	-16.69	-4.33	-2	44.1	155.82	835.79	482.02	1049.92	703.35	861.47	534.37	1016.65	520.29
47.58	0	0.03	0.02	0.03	3.96	0.03	0.04	4.02	2.23	0.19	91.95	74.58	0	97.95	4.05	98.91	0.04	0.77	1.79	0.19	0.11	0.01	0	2.23	7.82	0.05	0.27	2.4	1.2	0.14	0.28	99.98	0.36	0.05	0	78	-13.67	-2.67	-2.24	44.5	154.89	834.71	480.84	1050.28	704.65	861.4	534.6	1015.58	519.79
47.614	0	0.03	0.02	0.03	3.88	0.03	0.04	3.95	2.35	0.11	92.1	77.11	0	96.94	3.34	99.12	0.02	0.84	1.19	0.11	0.11	0.01	0	2.35	9.33	0.06	0.23	1.82	0.9	0.12	0.24	99.98	0.35	0	0	78	-13.95	-4.73	-1.56	44.54	157.8	833.68	480.69	1048.76	703.49	859.29	533.85	1016.52	520.42
47.647	0	0.03	0.02	0.03	3.85	0.03	0.04	3.92	2.35	0.13	92.17	73.3	0	97.03	3.49	98.94	0.03	0.65	1.13	0.13	0.13	0.01	0	2.35	6.96	0.06	0.15	1.91	0.94	0.11	0.22	99.97	0.32	0	0	78	-16.85	-4.57	-1.78	44.14	155.81	833.31	481.37	1047.11	701.69	859.16	534.63	1014.21	519.22
47.68	0	0.03	0.02	0.03	3.83	0.03	0.04	3.89	2.42	0.17	92.23	73.89	0	96.36	3.41	98.72	0.03	0.79	1.05	0.11	0.17	0.02	0	2.42	7.56	0.09	0.18	2.27	0.81	0.09	0.23	99.95	0.29	0.03	0	78	-17.76	-5.63	-2.26	43.8	154.63	832.96	482.55	1046.15	702.38	858.53	535.38	1012.36	519.66
47.714	0	0.03	0.02	0.03	3.83	0.03	0.04	3.89	2.32	0.18	92.22	74.79	0	96.74	3.19	98.86	0.03	0.92	1.15	0.09	0.18	0.03	0	2.32	8.01	0.09	0.18	1.94	0.73	0.08	0.24	99.96	0.3	0	0	78	-14.78	-5.05	-1.41	44.12	155.76	832.01	481.97	1047.38	704.62	859.06	535.66	1014.14	521.11
47.747	0	0.03	0.02	0.03	3.77	0.03	0.04	3.82	2.36	0.2	92.35	74.1	0	97	2.9	98.74	0.04	0.9	1.09	0.07	0.2	0.04	0	2.36	7.67	0.09	0.15	1.94	0.65	0.07	0.24	99.98	0.28	0	0	78	-15.2	-4.61	-2.27	44.22	157.64	832.01	481.65	1046.41	703.44	856.58	535.17	1013.49	520.02
47.781	0	0.03	0.02	0.03	3.77	0.03	0.04	3.83	2.37	0.13	92.35	74.02	0	97.07	3.55	98.27	0.04	0.75	1.43	0.07	0.13	0.05	0	2.37	8.09	0.09	0.17	1.61	0.49	0.05	0.21	99.97	0.26	0.03	0	78	-15.45	-4.49	-2.03	44.06	156.28	832.4	482.23	1046.04	703.28	857.56	535	1013.18	520.73
47.814	0	0.03	0.02	0.03	3.71	0.03	0.04	3.76	2.45	0.13	92.47	74.37	0	97.18	2.89	98.43	0.04	0.85	1.33	0.06	0.13	0.04	0	2.45	8.16	0.09	0.16	1.44	0.38	0.04	0.18	99.97	0.25	0.01	0	78	-14.03	-4.31	-1.93	44.34	155.99	831.84	481.03	1046.57	703.54	857.84	534.65	1013.15	520.02
47.847	0	0.03	0.02	0.03	3.73	0.03	0.04	3.79	2.69	0.15	92.42	73.79	0	96.61	2.82	98.72	0.04	0.81	1.36	0.06	0.15	0.05	0	2.69	7.5	0.08	0.13	1.09	0.39	0.04	0.17	99.96	0.25	0.01	0	78	-15.09	-5.24	-1.75	44.1	158.05	830.46	481.15	1045.64	703.95	855.73	533.81	1013.23	520.55
47.881	0	0.03	0.02	0.03	3.8	0.03	0.04	3.87	2.87	0.18	92.25	73.34	0	97.28	3.78	98.47	0.04	0.64	1.69	0.1	0.18	0.06	0	2.87	7.45	0.1	0.18	1.28	0.41	0.04	0.15	99.99	0.22	0.05	0	78	-12.65	-4.11	-2.15	44.55	156.53	830.48	480.72	1046.67	704.77	856.78	536.26	1012.42	519.61
47.914	0	0.03	0.02	0.03	3.81	0.03	0.04	3.89	3.23	0.19	92.22	76.31	0	98.22	3.73	98.65	0.03	0.61	2.18	0.08	0.19	0.07	0	3.23	9.24	0.1	0.25	3.38	0.43	0.04	0.15	99.63	0.23	0.03	0	78	-8.98	-1.95	-0.76	45.3	154.84	829.66	480.29	1042.19	702.51	856.29	528.57	1011.09	525.46
47.947	0	0.03	0.02	0.03	3.78	0.03	0.04	3.86	3.59	0.21	92.29	75.12	0	97.14	3.53	98.67	0.03	0.58	3.59	0.1	0.21	0.1	0	2.95	8.42	0.09	0.32	6	0.41	0.04	0.14	99.97	0.26	0.03	0	78	-13.4	-4.37	-1.04	44.55	161.29	829.41	480.48	1044.68	704.09	853.79	531.35	1014.82	522.25
47.981	0	0.03	0.02	0.03	3.78	0.03	0.04	3.84	4.23	0.15	92.32	79.31	0	98.16	2.94	99.11	0.02	0.62	4.23	0.09	0.15	0.08	0	3.4	9.9	0.07	0.33	10.94	0.39	0.04	0.14	99.95	0.22	0.03	0	78	-11.77	-2.11	-1.18	44.7	159.16	830.51	481.03	1046.46	705.8	856.26	533.1	1015.09	522.76
48.014	0	0.03	0.02	0.03	3.85	0.03	0.04	3.92	3.75	0.11	92.15	77.18	0	97.47	3.3	99.27	0.02	0.64	3.75	0.09	0.11	0.07	0	3.43	9.21	0.06	0.32	9.22	0.48	0.04	0.16	99.96	0.22	0.02	0	78	-13.49	-3.74	-1.21	44.22	158.23	830.76	481.44	1047.05	706.23	857.1	533.2	1014.97	522.6
48.047	0	0.03	0.02	0.03	3.84	0.03	0.04	3.89	4.53	0.1	92.22	80.77	0	97.4	2.67	99.53	0.02	0.78	4.53	0.1	0.1	0.12	0	4.24	11.66	0.06	0.39	6.77	0.6	0.05	0.19	99.95	0.24	0.01	0	78	-10.84	-3.88	-1.07	44.87	155.16	830.13	481.93	1043.9	705.83	856.87	531.66	1011.86	524.36
48.081	0	0.03	0.02	0.04	3.86	0.03	0.04	3.9	3.85	0.13	92.2	81.37	0	97.1	2.77	99.53	0.02	0.75	3.85	0.13	0.1	0.12	0	4.33	12.15	0.05	0.48	5.24	0.8	0.05	0.2	99.88	0.26	0	0	78	-12.66	-4.45	-1.79	44.48	154.44	830	479.46	1047.48	706.12	858.27	532.54	1012.19	519.91
48.114	0	0.03	0.02	0.04	3.8	0.03	0.05	3.81	3.97	0.13	92.39	84.55	0	96.89	2.11	99.55	0.02	0.78	3.97	0.12	0.13	0.15	0	4.6	14.93	0.06	0.65	4.68	0.94	0.06	0.21	99.85	0.26	0	0	72	-12.86	-4.81	-2.12	44.29	160.55	830.3	479.88	1047.26	705.87	854.64	532.37	1014.77	520.66
48.148	0	0.03	0.02	0.04	3.75	0.03	0.04	3.74	4.16	0.2	92.49	84.04	0	97.5	1.47	99.61	0.02	0.92	4.16	0.08	0.2	0.14	0	4.74	14.4	0.05	0.55	5.43	1.09	0.07	0.22	99.76	0.29	0	1	78	-13.19	-3.67	-1.95	44.31	160.84	830.49	479.04	1048.84	706.21	855.63	531.93	1016.02	519.97
48.181	0	0.03	0.02	0.04	3.79	0.03	0.04	3.77	4.61	0.19	92.42	82.24	0	96	1.17	99.71	0.01	1.26	4.61	0.09	0.19	0.17	0	5.02	12.69	0.04	0.47	5.42	1.32	0.09	0.22	99.89	0.34	0	0	78	-11.28	-6.12	-2.46	44.51	157.39	830.95	480.15	1047.29	706.5	856.19	532.58	1013.16	521.09
48.214	0	0.03	0.02	0.04	3.79	0.04	0.05	3.78	6.24	0.22	92.41	86.35	0	96.88	0.96	99.81	0.01	1.44	6.24	0.08	0.22	0.22	0	5.52	16.48	0.04	0.41	6.09	1.34	0.09	0.27	99.98	0.35	0	0	78	-11.75	-4.82	-1.35	44.51	152.27	829.92	480.82	1044.66	706.04	858.29	530.42	1010.37	522.74
48.248	0	0.03	0.02	0.04	3.84	0.04	0.05	3.82	7.43	0.33	92.31	84.02	0	96.52	0.95	99.81	0.01	1.71	7.43	0.1	0.33	0.31	0	5.51	14.18	0.04	0.42	4.9	1.68	0.12	0.27	99.95	0.42	0	0	78	-9	-5.39	-1	44.85	148.51	829.79	479.75	1046.64	707.15	861.67	532.88	1009.75	521.58
48.281	0	0.03	0.02	0.04	3.86	0.03	0.05	3.84	5.88	0.35	92.27	85.4	0	96.71	0.73	99.79	0.01	2.06	5.88	0.12	0.35	0.29	0	5.51	15.53	0.04	0.46	3.37	1.58	0.11	0.28	99.98	0.39	0	0	78	-9.56	-5.09	-1.69	44.64	153.67	829.88	478.75	1050.25	709.36	860.13	533.71	1013.21	520.34
48.314	0	0.03	0.02	0.04	3.88	0.04	0.04	3.86	6.56	0.4	92.23	81.05	0	96.52	0.73	99.75	0.02	2.25	6.56	0.16	0.4	0.3	0	5.02	11.66	0.04	0.41	2.72	1.68	0.13	0.28	99.98	0.42	0	0	78	-9.97	-5.39	-1.33	44.63	153.43	829.97	479.62	1047.38	708.13	859.09	530.5	1012.31	522.44
48.348	0	0.03	0.02	0.04	3.89	0.03	0.04	3.87	4.34	0.43	92.22	82.85	0	97.12	0.66	99.76	0.02	2.3	4.34	0.19	0.43	0.33	0	4.94	13.17	0.04	0.38	2.09	1.87	0.16	0.33	99.96	0.47	0	0	78	-11.77	-4.4	-1.81	44.26	155.35	830.13	478.79	1050.13	708.49	859.16	532.56	1014	519.97
48.381	0	0.03	0.02	0.04	3.91	0.03	0.04	3.91	3.99	0.43	92.18	83.83	0	96.69	0.79	99.75	0.02	2.43	3.99	0.21	0.43	0.27	0	5.33	14.06	0.04	0.36	3.07	1.7	0.16	0.29	99.86	0.46	0	0	78	-8.32	-5.13	-1.82	44.87	156.81	830.06	478.65	1049.08	708.73	857.72	531.96	1014.17	521.35
48.414	0	0.03	0.02	0.04	3.9	0.03	0.04	3.89	5.05	0.5	92.19	84.59	0	96.99	1.03	99.65	0.02	2.17	5.05	0.34	0.5	0.3	0	4.71	14.88	0.05	0.38	4.49	1.93	0.16	0.31	99.99	0.45	0	0	78	-12.19	-4.64	-2.19	44.56	158.79	830.43	477.72	1050.41	706.02	857.37	534.12	1015.29	517.49
48.448	0	0.03	0.02	0.04	3.92	0.03	0.04	3.86	3.56	0.38	92.16	79.48	0	97.33	1	99.62	0.02	2.03	3.56	0.31	0.38	0.22	0	4.7	10.56	0.05	0.37	5.43	2.37	0.17	0.3	99.96	0.41	0	0	78	-13.25	-4.01	-1.83	44.13	156.97	831.03	479.21	1047.31	704.81	857.18	529.6	1013.92	521
48.481	0	0.03	0.02	0.03	3.85	0.03	0.04	3.81	3.12	0.34	92.3	72.39	0	97.98	0.89	99.59	0.02	1.88	3.12	0.34	0.34	0.28	0	5.01	5.73	0.04	0.2	2.72	1.93	0.16	0.18	99.97	0.36	0	0	78	-12.24	-2.6	-0.57	44.22	154.82	829.82	478.81	1045.56	704	858.36	528.99	1012.98	521.27
48.515	0	0.03	0.02	0.03	3.8	0.03	0.03	3.74	1.38	0.18	92.41	70.12	0	96.98	0.82	99.6	0.02	1.47	1.38	0.18	0.06	0.19	0	4.35	3.46	0.03	0.1	0.34	1.89	0.15	0.11	99.88	0.32	0	0	78	-9.23	-4.65	-0.5	44.41	160.16	830.78	480.01	1048.61	708.08	857.62	531.05	1017.64	524.33
48.548	0	0.03	0.02	0.03	3.8	0.03	0.03	3.74	1.26	0.13	92.4	69.29	0	97.98	0.71	99.71	0.02	1.46	1.26	0.13	0.05	0.16	0	3.75	2.14	0.04	0.08	0.29	1.93	0.15	0.08	99.85	0.3	0	0	78	-14.36	-2.6	0.06	43.57	157.96	829.46	478.98	1048.72	706.34	858.93	530.22	1016.66	521.65
48.581	0	0.03	0.02	0.03	3.77	0.03	0.03	3.69	1.44	0.1	92.47	69.68	0	97.44	0.55	99.71	0.02	1.3	1.44	0.1	0.06	0.28	0	3.97	2.09	0.04	0.06	0.17	2.1	0.15	0.08	99.93	0.31	0	0	78	-10.42	-3.79	-1.92	44.37	157.82	830.51	479.29	1049.37	708.12	857.53	532.86	1014.9	520.96
48.615	0	0.03	0.02	0.03	3.71	0.03	0.03	3.67	1.65	0.12	92.59	69.76	0	97.38	0.5	99.73	0.02	1.24	1.65	0.12	0.05	0.25	0	4.01	1.53	0.03	0.05	0.23	1.42	0.14	0.06	99.98	0.29	0	0	78	-11.08	-3.92	-1.78	44.44	156.72	830.06	478.65	1049.2	707.66	857.95	531.99	1014.23	520.23
48.648	0	0.03	0.02	0.03	3.66	0.03	0.03	3.63	2.7	0.13	92.68	70.15	0	97.23	0.4	99.68	0.02	1.11	2.7	0.13	0.11	0.47	0	4.29	1.3	0.03	0.04	0.49	1.32	0.15	0.05	99.96	0.3	0	0	78	-13.16	-4.21	-1.89	44.14	156.32	831.05	478.1	1049.15	705.51	858.49	530.54	1014.37	518.88
48.681	0	0.03	0.02	0.03	3.66	0.03	0.03	3.65	4.11	0.15	92.68	70.84	0	97.7	0.3	99.75	0.03	1.22	4.11	0.13	0.15	0.73	0	4.63	1.26	0.02	0.03	0.73	1.17	0.15	0.06	99.86	0.3	0	0	78	-10.96	-3.26	-1.42	44.68	154.01	831.31	478.44	1049.04	706.34	860.3	530.49	1013.98	520.36
48.715	0	0.03	0.02	0.03	3.62	0.03	0.03	3.62	4.21	0.17	92.76	69.98	0	97.89	0.32	99.65	0.04	1.11	4.23	0.17	0.11	0.64	0	4.21	1.93	0.02	0.03	0.93	0.89	0.13	0.05	99.96	0.28	0	0	78	-16.25	-2.82	-0.5	44.02	153.37	830.26	476.61	1049.77	704.39	861.57	527.57	1014.63	517.8
48.748	0	0.03	0.02	0.03	3.63	0.03	0.03	3.63	4.23	0.19	92.75	69.9	0	96.88	0.36	99.59	0.04	1.21	4.38	0.19	0.1	0.43	0	4.23	3.14	0.01	0.05	1.37	0.82	0.12	0.05	99.93	0.3	0	0	78	-11.74	-4.82	-1.75	44.93	159.8	829.32	476.48	1048.29	705.23	855.43	527.97	1014.99	519.29
48.782	0	0.03	0.02	0.03	3.57	0.03	0.04	3.56	2.88	0.24	92.87	72.49	0	97.24	0.36	99.13	0.04	1.21	2.88	0.24	0.08	0.09	0	4.3	6.26	0.01	0.12	3.47	0.65	0.11	0.05	99.77	0.3	0	0	78	-10.55	-4.18	-1.83	45.2	158.31	829.33	475.52	1049.89	706.8	856.93	527.62	1014.99	518.54
48.815	0	0.03	0.02	0.03	3.43	0.03	0.04	3.4	2.66	0.31	93.14	73.95	0	97.77	0.45	98.09	0.03	1	2.66	0.31	0.09	0.07	0	4.46	8.23	0.01	0.19	2.14	0.59	0.11	0.05	99.89	0.28	0	1	84	-10.89	-3.1	-1.09	45.04	155.15	829.15	476.87	1049.67	708.41	859.26	527.77	1014.24	520.38
48.848	0	0.03	0.02	0.03	3.17	0.03	0.04	3.08	2.24	0.32	93.66	73.24	0	97.95	0.53	95.67	0.04	0.93	2.24	0.32	0.08	0.02	0	4.21	10.19	0.01	0.29	2.65	0.53	0.11	0.06	99.96	0.29	0	0	84	-10.96	-2.66	-0.82	45.03	155.98	828.62	477	1049.96	709.59	859.02	527.18	1014.89	521.32
48.882	0	0.03	0.02	0.04	2.77	0.03	0.05	2.6	2.14	0.24	94.45	74.06	0	97.18	0.58	91.66	0.04	0.75	2.14	0.24	0.09	0.02	0	3.94	14.73	0	0.38	2.73	0.52	0.1	0.07	99.84	0.29	0	0	84	-12.91	-4.3	-1.22	44.88	159.71	828.48	476.3	1050.85	708.33	857.02	528.62	1016.44	519.02
48.915	0	0.04	0.02	0.04	2.5	0.03	0.06	2.29	2.59	0.2	95	75.09	0	97.26	0.7	88.5	0.03	0.64	2.59	0.2	0.15	0.03	0	4.79	18.56	0	0.48	2.68	0.43	0.09	0.06	99.71	0.3	0	0	84	-11.65	-4.16	-1.51	44.83	155.78	829.6	478.01	1050.71	709.94	859.15	528.94	1014.74	521.35
48.948	0	0.04	0.02	0.04	2.35	0.03	0.06	2.12	3.02	0.16	95.3	72.04	0	96.63	0.54	86.93	0.03	0.52	3.02	0.16	0.16	0.03	0	5.3	18.18	0	0.53	4.07	0.39	0.08	0.06	99.88	0.29	0	0	84	-13.13	-5.22	-1.55	44.52	156.97	831.02	479.45	1050.35	708.47	859.06	531.14	1015.71	521.18
48.982	0	0.04	0.02	0.04	2.32	0.03	0.05	2.1	3.56	0.24	95.36	67.23	0	96.39	0.44	86.71	0.03	0.54	3.56	0.16	0.24	0.05	0	5.24	15.56	0	0.48	3.56	0.35	0.09	0.09	99.95	0.33	0	0	84	-15.12	-5.58	-1.18	44.37	156.85	831.42	479.08	1050.28	706.3	859.77	531.15	1016.22	519.92
49.015	0	0.04	0.02	0.04	2.32	0.03	0.05	2.09	3.54	0.16	95.37	63.34	0	96.98	0.39	86.68	0.03	0.55	3.54	0.13	0.16	0.04	0	4.5	13.45	0	0.55	5.53	0.31	0.08	0.09	99.98	0.33	0	0	84	-10.76	-4.66	-0.89	45	155.21	831.77	479.75	1049.42	707.95	860.61	530.24	1015.65	522.93
49.048	0	0.04	0.02	0.04	2.57	0.03	0.05	2.39	3.16	0.12	94.86	68.53	0	97.7	0.32	90	0.03	0.56	3.16	0.12	0.1	0.03	0	4.72	13.02	0	0.46	6.65	0.21	0.07	0.11	99.94	0.34	0	0	84	-9.45	-3.26	-1.16	45.1	156.22	831.57	479.61	1051.98	710.25	861.09	533.41	1016.92	522.35
49.082	0	0.03	0.02	0.04	2.81	0.03	0.04	2.67	2.98	0.11	94.39	72.55	0	95.72	0.23	92.87	0.04	0.57	2.98	0.11	0.08	0.01	0	3.92	12.56	0	0.43	8.16	0.12	0.06	0.13	99.93	0.35	0	0	84	-15.4	-6.46	-0.77	44.05	154.77	832.93	480.82	1049.75	706.65	861.68	530.06	1016.27	522.47
49.115	0	0.03	0.02	0.04	3.07	0.03	0.04	2.98	2.3	0.11	93.87	78.07	0	97.95	0.21	95.46	0.04	0.7	2.3	0.11	0.08	0.01	0	4.15	13.68	0	0.34	10.73	0.12	0.05	0.15	99.92	0.32	0	0	84	-8.29	-2.67	-1.19	44.96	155.14	831.8	479.34	1052.62	710.52	862.12	534.2	1016.78	522.02
49.149	0	0.03	0.02	0.03	3.31	0.03	0.04	3.28	1.75	0.1	93.38	76.05	0	96.3	0.18	97.75	0.04	0.79	1.75	0.08	0.1	0.01	0	3.89	9.97	0	0.3	6.88	0.13	0.04	0.2	99.92	0.31	0	0	84	-13.95	-5.71	-0.33	43.87	155.05	833.36	481.64	1050.25	707.84	862.53	530.84	1017.44	524.28
49.182	0	0.03	0.02	0.03	3.37	0.03	0.03	3.35	1.68	0.08	93.27	74.11	0	97.76	0.17	98.26	0.04	0.82	1.68	0.07	0.08	0.01	0	3.35	8.16	0	0.25	7.27	0.14	0.04	0.22	99.86	0.29	0	0	84	-13.89	-3.11	0.29	43.91	157.02	832.12	479.87	1052.48	709.5	862.82	529.35	1019.75	523.91
49.215	0	0.03	0.02	0.03	3.41	0.03	0.04	3.4	1.88	0.09	93.17	79.58	0	95.83	0.23	98.51	0.03	0.89	1.88	0.06	0.09	0.02	0	3.07	9.51	0	0.37	11.75	0.14	0.04	0.28	99.98	0.3	0	0	78	-12.71	-6.33	-0.42	44	153.67	834.49	481.54	1050.05	707.02	863.57	530.34	1017.12	524.36
49.249	0	0.03	0.02	0.03	3.46	0.03	0.04	3.45	2.52	0.06	93.08	82.49	0	97.46	0.23	98.86	0.02	0.89	2.52	0.05	0.06	0.01	0	2.64	10.68	0	0.46	13.76	0.15	0.04	0.23	99.98	0.28	0	0	78	-9.32	-3.76	-1.34	44.52	152.09	835.58	481.22	1052.09	708.5	865.03	533.09	1016.81	523.49
49.282	0	0.04	0.02	0.04	3.43	0.03	0.04	3.42	4.58	0.09	93.14	88.43	0	96.8	0.25	98.8	0.02	0.71	4.58	0.07	0.09	0.02	0	2.7	16.05	0	0.51	19.84	0.18	0.04	0.26	99.97	0.31	0	0	78	-15.14	-4.95	-1.73	43.9	152.87	835.67	478.53	1051.59	703.72	863.93	528.65	1016.48	518.87
49.315	0	0.04	0.02	0.04	3.44	0.04	0.04	3.42	6.75	0.16	93.13	91.93	0	97.12	0.3	98.74	0.03	0.76	6.75	0.1	0.16	0.06	0	3.18	17.66	0	0.48	24.87	0.23	0.04	0.27	99.86	0.3	0	0	78	-10.71	-4.41	-0.15	44.63	155.23	835.97	478.73	1052.26	705.02	865	528.69	1020.1	522.39
49.349	0	0.04	0.02	0.05	3.42	0.04	0.05	3.41	6.67	0.27	93.15	90.23	0	96.48	0.33	98.67	0.03	0.72	6.67	0.12	0.27	0.1	0	3.65	20.78	0	0.55	22.33	0.21	0.04	0.21	99.97	0.28	0	0	78	-15.3	-5.44	-0.46	43.84	151.4	835.74	479.04	1050.01	701.76	865.39	528.59	1016.54	519.92
49.382	0	0.04	0.02	0.05	3.4	0.04	0.04	3.39	6.93	0.37	93.2	88.79	0	97	0.33	98.65	0.03	0.56	6.93	0.14	0.37	0.23	0	3.47	18.67	0	0.54	20.44	0.25	0.04	0.26	99.99	0.28	0	0	78	-11.57	-4.62	-0.44	44.16	151.96	835.36	478.94	1052.82	706.32	866.35	529.92	1018.08	521.53
49.415	0	0.04	0.02	0.05	3.35	0.03	0.05	3.32	4.76	0.38	93.3	89.94	0	97.27	0.34	98.14	0.03	0.56	4.76	0.21	0.38	0.22	0	2.99	22.46	0	0.59	15.87	0.29	0.04	0.24	99.97	0.26	0	0	78	-10.03	-4.13	-1.23	44.67	158.62	834.48	476.91	1056.14	708.17	863.33	531.84	1021.45	519.33
49.449	0	0.04	0.02	0.06	3.3	0.03	0.05	3.25	4.27	0.37	93.4	91.98	0	96.7	0.38	97.53	0.03	0.57	4.27	0.27	0.37	0.13	0	2.33	26.16	0.01	0.67	17.31	0.36	0.05	0.3	99.89	0.26	0	0	78	-9.03	-5.11	-1	44.73	160.62	833.87	476.54	1054.74	708.31	861.36	527.99	1021.85	521.44
49.482	0	0.04	0.02	0.06	3.29	0.03	0.05	3.23	3.75	0.34	93.42	93.34	0	95.34	0.37	97.4	0.03	0.59	3.75	0.26	0.34	0.1	0	2.61	28.79	0.01	0.48	18.36	0.46	0.05	0.31	99.89	0.24	0	0	78	-12.45	-6.9	-1.69	44.13	156.29	835.66	476.69	1055.85	706.61	864.32	529.75	1020.18	518.13
49.516	0	0.05	0.02	0.07	3.24	0.03	0.06	3.16	3.71	0.47	93.52	94.45	0	96.27	0.47	96.77	0.03	0.6	3.71	0.27	0.47	0.09	0	2.91	31.83	0.01	0.46	25.61	0.73	0.05	0.44	99.91	0.24	0	0	78	-10.4	-5.75	-2.23	44.66	157.98	836.1	476.29	1056.1	706.87	863.1	528.95	1020.76	518.82
49.549	0	0.04	0.02	0.07	3.32	0.03	0.05	3.24	4.06	0.5	93.36	92.96	0	96.45	0.49	97.05	0.03	0.83	4.06	0.3	0.5	0.23	0	2.98	28.39	0.01	0.32	14.41	1.09	0.07	0.53	99.92	0.26	0	0	78	-10.61	-5.49	-1.27	44.42	157.32	837.35	476.88	1056.04	705.68	865.11	527.19	1022.33	521.29
49.582	0	0.04	0.02	0.07	3.33	0.03	0.05	3.25	4.81	0.42	93.33	93.43	0	96.7	0.52	97.23	0.04	0.7	4.81	0.28	0.42	0.36	0	3.26	29.14	0.01	0.34	16.63	1.16	0.07	0.52	99.8	0.27	0	0	78	-10.13	-5.11	-0.83	44.5	156.37	838.01	477.3	1054.77	704.21	865.82	526.62	1022.12	522.11
49.616	0	0.04	0.02	0.07	3.43	0.03	0.05	3.32	4.2	0.28	93.14	93.22	0	96.74	0.56	97.8	0.03	0.67	4.2	0.19	0.28	0.39	0	3.11	28.15	0.01	0.24	10.06	1.59	0.08	0.49	99.93	0.26	0	0	78	-12.47	-5.05	-1.18	44.07	153.05	840.56	479.69	1053.95	702.92	868.05	529.05	1020.9	521.27
49.649	0	0.03	0.02	0.06	3.51	0.03	0.05	3.43	3.33	0.13	92.97	91	0	97.09	0.63	98.49	0.03	0.68	3.33	0.13	0.13	0.26	0	3.12	23.63	0.02	0.23	5.4	1.46	0.07	0.42	99.97	0.25	0	0	78	-16.41	-4.47	-0.92	43.57	153.94	841.04	479.47	1054.84	701.32	868.63	528.8	1022.31	519.78
49.682	0	0.03	0.02	0.05	3.56	0.03	0.04	3.5	2.68	0.09	92.87	88.47	0	96.66	0.72	98.99	0.03	0.62	2.68	0.09	0.06	0.07	0	3.25	19.7	0.02	0.18	5.17	1.31	0.07	0.38	99.93	0.25	0	0	78	-16.57	-5.18	-1.47	43.37	152.55	841.97	480.45	1054.51	701.63	868.97	528.84	1021.28	520.34
49.716	0	0.03	0.02	0.04	3.64	0.03	0.04	3.57	1.82	0.06	92.72	83.46	0	96.52	0.84	99.37	0.02	0.63	1.82	0.06	0.04	0.03	0	3.43	14.11	0.05	0.15	1.87	1.56	0.08	0.27	99.97	0.26	0	0	78	-16.09	-5.39	-0.59	43.63	154.59	840.89	479.83	1053.38	700.26	867.83	528.56	1022.22	520.55
49.749	0	0.03	0.02	0.03	3.61	0.03	0.04	3.56	2.22	0.06	92.77	78.14	0	97.35	0.85	99.3	0.02	0.62	2.22	0.06	0.05	0.03	0	3.3	9.88	0.06	0.18	1.78	1.34	0.06	0.25	99.98	0.27	0	0	78	-12.81	-3.98	-0.02	44.2	154.45	839.9	479.31	1053.77	701.94	868.3	528.91	1022.58	521.71
49.783	0	0.03	0.02	0.03	3.62	0.03	0.04	3.56	2.27	0.1	92.77	77.44	0	97.63	0.83	99.33	0.03	0.61	2.27	0.07	0.1	0.06	0	3.5	9.35	0.06	0.15	3.59	1.32	0.06	0.23	99.97	0.22	0	0	78	-12.15	-3.41	-0.51	44.18	155.36	839.3	478.61	1055.53	704.2	867.86	529.12	1023.02	521.15
49.816	0	0.03	0.02	0.03	3.56	0.03	0.04	3.51	2.57	0.12	92.87	76.16	0	95.91	0.79	99.2	0.03	0.44	2.57	0.07	0.12	0.05	0	2.88	8.59	0.09	0.17	4.88	1.19	0.06	0.25	99.98	0.21	0	0	78	-13.12	-6.22	-1.64	43.88	148.37	837.89	477.7	1053.57	703.12	868.52	529.23	1016.45	517.88
49.849	0	0.03	0.02	0.03	3.58	0.03	0.03	3.53	3.15	0.16	92.84	78.95	0	96.29	0.73	99.28	0.03	0.54	3.15	0.07	0.16	0.08	0	2.74	8.06	0.1	0.19	10.5	1.23	0.07	0.29	99.98	0.22	0	0	78	-11.15	-5.71	0.28	44.14	156.08	837.82	478.19	1054.84	705.1	867.24	527.51	1023.24	522.52
49.883	0	0.03	0.02	0.03	3.62	0.03	0.04	3.55	2.89	0.22	92.77	79.18	0	97.42	0.63	99.25	0.03	0.79	2.89	0.08	0.22	0.11	0	3.06	9.19	0.13	0.23	10.71	1.5	0.07	0.28	99.95	0.21	0	0	78	-8.58	-3.84	-1.04	44.59	156.66	838.3	477.97	1057.54	707.2	867.16	532.26	1023.39	520.66
49.916	0	0.03	0.02	0.04	3.61	0.03	0.04	3.54	2.83	0.31	92.78	81.55	0	96.62	0.5	99.07	0.02	1.03	2.83	0.09	0.31	0.11	0	3.77	12.76	0.13	0.24	8.97	1.49	0.07	0.29	99.92	0.21	0	0	78	-13.98	-5.23	-1.22	43.63	155.49	838.58	477.64	1058.42	706.15	868.12	530.8	1023.13	518.54
49.949	0	0.03	0.02	0.04	3.59	0.03	0.04	3.51	2.29	0.36	92.83	84.35	0	96.67	0.44	98.83	0.02	1.16	2.29	0.12	0.36	0.11	0	3.81	15.46	0.11	0.26	7.47	1.41	0.06	0.31	99.97	0.2	0	0	78	-13.37	-5.16	-0.86	43.6	154.81	838.07	477.72	1057.02	706	867.86	529.19	1022.37	519.66
49.983	0	0.03	0.02	0.05	3.58	0.03	0.04	3.52	2.06	0.35	92.83	87.12	0	96.97	0.33	98.81	0.02	1.33	2.06	0.11	0.35	0.12	0	3.49	18.3	0.11	0.24	3.76	1.26	0.06	0.31	99.98	0.21	0	0	78	-11.97	-4.67	-0.8	43.91	154.98	839.2	478.84	1055.2	704.89	867.44	528.45	1022.27	521.58
50.016	0	0.03	0.02	0.05	3.64	0.03	0.05	3.58	2.2	0.18	92.72	90.52	0	97.09	0.42	99.19	0.02	1.27	2.2	0.12	0.18	0.11	0	3.58	22.22	0.12	0.19	4.53	1.33	0.06	0.32	99.96	0.21	0	0	78	-12.09	-4.47	-0.12	43.9	153.57	839.39	479.22	1055.03	703.95	869.01	529.92	1022.36	521.65
50.049	0	0.03	0.02	0.05	3.67	0.03	0.04	3.62	1.79	0.14	92.66	89.32	0	96.93	0.41	99.4	0.02	1.39	1.79	0.08	0.11	0.1	0	3.68	20.36	0.14	0.18	4.28	1.08	0.05	0.3	99.98	0.2	0	0	78	-18.49	-4.73	-0.78	43.29	156.67	839.39	477.02	1055.8	700.77	867.04	526.48	1023.44	517.33
50.083	0	0.03	0.02	0.05	3.71	0.03	0.05	3.69	2.22	0.16	92.58	90.62	0	96.69	0.49	99.51	0.02	1.71	2.22	0.08	0.11	0.12	0	3.34	22.06	0.16	0.17	5.71	0.72	0.04	0.27	99.98	0.19	0	0	78	-14.27	-5.12	-2.61	43.97	152.32	837.64	475.2	1053.4	699.94	865.24	527.99	1016.92	514.02
50.116	0	0.03	0.02	0.05	3.68	0.03	0.04	3.66	1.85	0.16	92.65	88.96	0	97.27	0.5	99.48	0.02	1.49	1.85	0.06	0.11	0.09	0	3.13	19.82	0.16	0.15	7.42	0.72	0.04	0.28	99.81	0.19	0	0	78	-10.03	-4.14	0.46	44.14	157.39	838.36	476.98	1054.41	703.11	866.86	525.82	1024.21	522.05
50.15	0	0.03	0.02	0.05	3.6	0.03	0.04	3.61	3.56	0.42	92.78	89.31	0	96.7	0.6	99.4	0.03	1.12	3.56	0.1	0.42	0.11	0	3.51	20.34	0.22	0.15	9.55	0.68	0.04	0.34	99.94	0.24	0	0	78	-13.34	-5.1	-1.97	43.89	154.59	838.14	476	1053.11	700.12	864.79	527.71	1018.95	516.1
50.183	0	0.03	0.02	0.04	3.6	0.03	0.04	3.61	3.68	0.32	92.78	86.01	0	97.4	0.84	99.4	0.04	0.89	3.68	0.12	0.32	0.08	0	3.18	16.54	0.24	0.18	8.64	0.67	0.04	0.39	99.98	0.27	0	0	78	-9.5	-3.89	0.1	44.17	152.29	838.58	477.61	1052.85	702.2	868.39	527.16	1020.57	521.35
50.216	0	0.03	0.02	0.04	3.62	0.03	0.04	3.63	2.76	0.25	92.74	85.3	0	97.57	1.04	99.43	0.04	0.78	2.76	0.13	0.25	0.08	0	3.16	15.79	0.24	0.17	5.41	0.73	0.04	0.43	99.98	0.25	0	0	78	-13.18	-3.54	-0.25	43.94	158.77	836.89	475.36	1056.64	703.73	865.8	527.13	1024.32	518.23
50.25	0	0.03	0.02	0.05	3.64	0.03	0.04	3.64	3.29	0.22	92.71	88.05	0	96.98	1.25	99.42	0.06	0.68	3.29	0.14	0.22	0.08	0	3.57	18.77	0.14	0.16	6.79	0.7	0.05	0.57	99.61	0.23	0	0	78	-11.72	-4.65	-0.46	43.97	158.8	836.9	476.46	1054.81	703.94	864.48	525.17	1023.24	521.64
50.283	0	0.03	0.02	0.05	3.63	0.03	0.04	3.63	2.28	0.13	92.73	87.97	0	96.81	1.26	99.36	0.05	0.63	2.28	0.13	0.1	0.05	0	3.67	18.73	0.12	0.16	5.9	0.75	0.04	0.57	99.96	0.22	0	0	78	-12.64	-4.94	-0.4	43.82	156.61	837.4	478.17	1053.77	703.79	865.47	528.21	1021.91	520.95
50.316	0	0.03	0.02	0.05	3.63	0.03	0.05	3.62	2.49	0.16	92.75	88.77	0	96.75	1.25	99.29	0.04	0.66	2.49	0.16	0.08	0.06	0	3.5	19.76	0.11	0.2	6.1	0.74	0.04	0.6	99.98	0.25	0	0	78	-16.15	-5.03	-1	43.34	153.86	836.19	477.64	1050.55	700.76	863.92	525.22	1017.66	519.35
50.35	0	0.03	0.02	0.04	3.62	0.03	0.05	3.62	2.66	0.09	92.76	87.62	0	97.59	1.1	99.47	0.03	0.64	2.66	0.08	0.06	0.06	0	4.26	18.22	0.09	0.19	6.13	0.67	0.04	0.51	99.95	0.25	0	0	78	-15.95	-3.49	0.15	43.51	156.79	836.19	477.04	1052.46	701.22	864.8	526.01	1021.45	519.36
50.383	0	0.03	0.02	0.04	3.66	0.03	0.04	3.67	2.7	0.08	92.66	87.39	0	97.72	1.25	99.56	0.02	0.75	2.7	0.08	0.05	0.05	0	4.04	17.86	0.08	0.18	4.39	0.6	0.03	0.48	99.98	0.26	0	0	78	-12.16	-3.22	-0.33	44.21	152.24	835.29	477.77	1048.28	700.59	863.99	526.06	1016.13	520.42
50.416	0	0.03	0.02	0.05	3.65	0.03	0.05	3.68	3.04	0.07	92.64	89.35	0	97.46	1.32	99.54	0.02	0.74	3.04	0.06	0.07	0.04	0	3.82	20.27	0.07	0.16	6.09	0.49	0.03	0.44	99.97	0.25	0	0	78	-16.36	-3.76	-0.24	43.92	158.57	830.93	472.23	1052.13	700.73	860.74	524.66	1018.93	513.75
50.45	0	0.03	0.02	0.06	3.69	0.03	0.05	3.72	2.59	0.08	92.56	93.78	0	97.96	1.38	99.6	0.02	0.91	2.59	0.06	0.08	0.06	0	3.74	27.5	0.08	0.15	6.25	0.5	0.04	0.49	99.97	0.28	0	0	78	-10.88	-2.64	0	44.62	161.8	831.29	473.61	1052.37	704.44	859.58	524.58	1021.27	518.64
50.483	0	0.04	0.02	0.07	3.72	0.03	0.06	3.75	2.3	0.08	92.51	95.91	0	97.17	1.25	99.63	0.02	1.17	2.3	0.04	0.08	0.04	0	3.8	32.96	0.07	0.16	5.81	0.52	0.04	0.57	99.95	0.27	0	0	78	-10.85	-4.32	-1.95	44.55	158.43	831.63	473.12	1052.92	704.87	859.45	526.35	1017.5	515.41
50.517	0	0.04	0.02	0.08	3.75	0.03	0.06	3.78	1.76	0.07	92.45	97.1	0	97.24	1.3	99.59	0.03	1.37	1.76	0.04	0.06	0.11	0	4.06	37.45	0.07	0.17	4.34	0.44	0.03	0.71	99.92	0.25	0	0	78	-10.55	-4.19	-1.88	44.59	158.54	831.53	473.69	1051.68	704.46	858.75	525.85	1017.02	516.57
50.55	0	0.04	0.02	0.08	3.75	0.03	0.06	3.78	1.86	0.06	92.44	96.77	0	97.88	1.15	99.52	0.03	1.62	1.86	0.04	0.06	0.07	0	3.93	36.14	0.05	0.21	3.73	0.4	0.03	0.77	99.92	0.28	0	0	78	-9.62	-2.84	-0.79	44.92	159.75	832.28	474.68	1050.13	702.68	859.01	524.73	1018.68	519.69
50.583	0	0.03	0.02	0.08	3.77	0.03	0.06	3.81	1.68	0.05	92.38	96.44	0	97.89	1.68	99.45	0.03	1.35	1.31	0.03	0.03	0.03	0	4.13	34.93	0.05	0.18	2.54	0.37	0.03	0.71	99.78	0.26	0	0	78	-12.27	-2.8	-1.22	44.59	161.06	832.99	476.47	1049.45	702.08	857.85	526.69	1018.75	519.48
50.617	0	0.03	0.02	0.08	3.81	0.03	0.07	3.87	2.06	0.04	92.26	96.79	0	98.62	2.06	99.4	0.02	1.4	1.52	0.03	0.03	0.04	0	4.85	36.34	0.04	0.17	2.43	0.36	0.03	0.66	99.93	0.26	0	0	78	-10.81	-0.67	-2.68	44.98	153.45	829.05	475.64	1044.33	700.19	855.61	526.39	1008.87	518.64
50.65	0	0.03	0.02	0.08	3.8	0.03	0.07	3.87	2.24	0.03	92.26	96.88	0	97.82	2.24	99.31	0.01	1.32	1.25	0.03	0.03	0.02	0	4.92	36.76	0.03	0.14	1.96	0.27	0.03	0.58	99.89	0.26	0	0	78	-13.07	-2.99	-1.09	44.75	156.78	829.35	476.41	1043.12	699.24	855.27	526.2	1011.84	518.04
50.683	0	0.03	0.02	0.07	3.89	0.03	0.07	3.98	2.81	0.03	92.04	95.54	0	97.84	2.81	99.49	0.01	1.29	1.08	0.02	0.03	0.01	0	5.24	31.97	0.02	0.13	1.51	0.24	0.02	0.54	99.9	0.22	0	0	78	-12.53	-2.93	-2.46	44.87	155.16	829.06	477.73	1041.25	699.26	853.49	528.9	1008.23	517.45
50.717	0	0.03	0.02	0.05	3.95	0.03	0.06	4.06	3.08	0.03	91.88	91.61	0	98.16	3.08	99.63	0.01	1.36	0.87	0.01	0.03	0.01	0	6.46	23.46	0.01	0.08	1.05	0.17	0.02	0.44	99.88	0.18	0	0	78	-15.32	-2.13	-2.19	44.99	161.13	826.19	476.62	1038.7	695.56	847.86	526.12	1008.82	518.8
50.75	0	0.03	0.02	0.04	4.01	0.03	0.06	4.13	3.6	0.03	91.73	86.98	0	97.96	3.6	99.63	0	1.29	0.65	0.01	0.03	0.01	0	7.38	17.34	0.01	0.06	0.65	0.15	0.03	0.39	99.9	0.17	0	0	78	-19.15	-2.65	-4.01	44.24	158.55	824.66	477.34	1036.47	695.47	845.55	530.45	1003.07	512.5
50.784	0	0.03	0.02	0.03	3.99	0.03	0.05	4.11	3.49	0.02	91.77	81.21	0	98.12	3.49	99.64	0	1.27	0.41	0.01	0.02	0.02	0	8.29	11.9	0.01	0.05	0.42	0.11	0.02	0.29	99.74	0.17	0	0	78	-15.95	-2.21	-3.53	45.05	160.62	820.18	475.01	1033.96	694.63	841.18	526.45	1001.46	515.94
50.817	0	0.03	0.02	0.03	4.09	0.02	0.06	4.26	4.65	0.03	91.48	78.09	0	98.05	4.65	99.63	0	0.98	0.36	0.01	0.03	0.02	0	9.52	9.36	0.01	0.03	0.21	0.09	0.02	0.23	99.93	0.14	0	0	78	-14.26	-2.42	-3.75	45.15	162.03	818.02	474.54	1032.72	696.14	838.93	531.22	999.71	511.14
50.85	0	0.03	0.02	0.03	4.08	0.03	0.06	4.24	4.36	0.05	91.52	81.39	0	98.44	4.36	99.63	0	1.18	0.59	0.01	0.05	0.02	0	9.52	12.06	0.01	0.04	0.28	0.08	0.02	0.23	99.41	0.16	0	0	78	-11.19	-1.28	-3.94	45.62	160.43	813.03	472.15	1031.15	697.15	835.76	525.22	995.94	516.37
50.884	0	0.03	0.02	0.03	4.02	0.03	0.06	4.16	4.15	0.04	91.68	79.38	0	98.43	4.15	99.47	0	1.07	0.72	0	0.04	0.02	0	9.96	10.63	0.01	0.04	0.31	0.06	0.02	0.21	99.52	0.14	0	1	84	-10.89	-1.3	-4.67	45.4	159.88	809.14	469.41	1031.87	699.69	833.62	524.27	993.15	513.64
50.917	0	0.03	0.02	0.03	3.93	0.03	0.06	4.04	3.52	0.03	91.91	78.94	0	98.75	3.52	99.34	0	1.12	0.85	0	0.03	0.02	0	9.42	10.44	0	0.04	0.36	0.06	0.02	0.2	99.46	0.14	0	0	84	-7.79	0.17	-3.91	45.41	160.29	807.49	468.99	1031.38	702.85	833.35	524.66	993.22	513.04
50.95	0	0.03	0.02	0.03	3.9	0.03	0.05	4.01	3.39	0.02	91.99	77.93	0	98.61	3.39	99.11	0	1.25	1.45	0	0.02	0.02	0	7.77	9.93	0	0.05	1.13	0.06	0.02	0.22	99.7	0.16	0	0	84	-9.3	-0.68	-3.74	45.2	161.55	804.38	468.22	1029.88	703.56	830.56	523.82	991.68	512.02
50.984	0	0.03	0.02	0.03	3.66	0.03	0.05	3.71	3.13	0.02	92.58	78.75	0	98.07	3.13	97.88	0	0.83	1.42	0.01	0.02	0.02	0	6.67	11.75	0	0.08	1.27	0.04	0.02	0.13	99.87	0.17	0	0	84	-8.29	-2.37	-5.58	45.1	158.97	803.18	467.27	1029.9	703.79	829.24	525.69	987.42	509.92
51.017	0	0.03	0.02	0.03	3.49	0.03	0.05	3.5	3.01	0.03	93.01	77.66	0	98.15	3.01	96.65	0	0.69	1.51	0.01	0.03	0.02	0	6.04	12.19	0	0.12	1.5	0.04	0.02	0.12	99.93	0.17	0	0	84	-8.89	-2.15	-5.19	44.88	156.89	803.63	468.21	1028.61	704.17	830.56	526.21	986.46	508.68
51.05	0	0.03	0.02	0.03	3.25	0.03	0.05	3.21	2.82	0.03	93.5	73.01	0	98.17	2.82	94.82	0	0.58	1.23	0.01	0.03	0.02	0	5.38	10.9	0	0.12	0.94	0.03	0.02	0.07	99.81	0.17	0	0	84	-10.69	-2.1	-6.07	44.8	160.8	802.77	467.19	1028.34	702.3	826.96	526.98	986.39	506.08
51.084	0	0.03	0.02	0.04	3.09	0.03	0.05	3	2.01	0.04	93.82	75.4	0	98.19	2.01	93.88	0	0.68	0.79	0.01	0.04	0.01	0	5.46	13.39	0	0.14	0.54	0.02	0.01	0.05	99.93	0.15	0	0	84	-9.46	-2.04	-5.01	45.07	161.61	801.58	466.67	1027.95	703.36	826.85	525.27	987.47	507.4
51.117	0	0.03	0.02	0.03	2.95	0.03	0.05	2.83	1.4	0.03	94.11	71.98	0	98.14	1.4	93.17	0	0.56	0.55	0	0.03	0.01	0	5.54	11.9	0	0.1	0.39	0.02	0.01	0.05	99.89	0.13	0	0	84	-9.96	-2.18	-4.49	45.1	161.8	800.49	466.27	1027.65	703.27	826.51	523.44	987.65	508.85
51.151	0	0.03	0.02	0.03	2.85	0.03	0.05	2.71	1.1	0.04	94.3	70.63	0	97.98	1.1	92.47	0	0.52	0.67	0.01	0.04	0.02	0	4.44	11.78	0	0.1	0.68	0.02	0.01	0.05	99.75	0.13	0	0	84	-7.27	-2.6	-3.73	45.61	163.02	799.68	466.51	1026.93	704.75	825.98	523.71	988.45	510.24
51.184	0	0.03	0.02	0.03	2.95	0.03	0.04	2.84	1.1	0.05	94.09	69.01	0	97.65	1.1	93.66	0	0.49	0.93	0.01	0.05	0.03	0	3.73	9.64	0	0.1	0.74	0.02	0.01	0.04	99.75	0.13	0	0	84	-6.63	-3.37	-3.69	45.65	160.19	800.55	467.33	1026.4	704.53	827.67	523.96	987.35	511.2
51.217	0	0.03	0.02	0.03	2.94	0.03	0.04	2.83	1.77	0.06	94.13	66.91	0	97.82	0.85	93.81	0	0.44	1.77	0.01	0.06	0.05	0	3.66	8.29	0	0.1	1.12	0.02	0.01	0.04	98.85	0.14	0	1	90	-7.95	-2.99	-3.93	45.69	162.24	800.1	467.49	1026.34	704.34	826.07	524.5	987.72	510.78
51.251	0	0.03	0.02	0.03	3.16	0.03	0.04	3.1	2.31	0.07	93.68	69.16	0	97.92	0.67	96.19	0	0.51	2.31	0.01	0.07	0.07	0	2.89	7.19	0	0.09	1.37	0.02	0.01	0.04	99.63	0.17	0	0	90	-8.67	-2.73	-3.73	45.52	163.19	801.04	468.13	1027.14	704.91	826.71	525.1	989.26	510.71
51.284	0	0.03	0.02	0.03	3.26	0.03	0.03	3.22	1.95	0.06	93.49	68.05	0	97.37	0.72	97.06	0	0.51	1.95	0.01	0.06	0.07	0	2.48	5.68	0	0.08	0.84	0.02	0.01	0.04	99.85	0.16	0	0	84	-8.26	-3.95	-3.73	45.86	165.75	800.52	467.55	1028.39	705.31	825.59	524.65	990.85	512.02
51.317	0	0.03	0.02	0.03	3.28	0.03	0.03	3.24	1.29	0.05	93.44	68.48	0	97.87	0.77	97.17	0	0.56	1.29	0.01	0.05	0.04	0	1.96	5.82	0	0.07	0.46	0.02	0.01	0.04	99.46	0.16	0	0	84	-7.08	-2.86	-4.65	45.67	158.25	800.86	467.37	1028.36	706.65	828.84	525.54	986.3	509.72
51.351	0	0.03	0.02	0.03	3.21	0.03	0.03	3.16	0.83	0.04	93.58	66.72	0	97.98	0.83	96.49	0.01	0.52	0.83	0.02	0.04	0.03	0	1.58	5.5	0	0.08	0.42	0.02	0.01	0.04	99.9	0.14	0	0	84	-6.7	-2.59	-4.71	45.77	160.74	801.25	467.4	1028.67	705.89	827.74	525.88	987.74	510.41
51.384	0	0.03	0.02	0.03	3.11	0.03	0.03	3.03	0.94	0.05	93.78	64.55	0	97.67	0.94	95.29	0.01	0.59	0.74	0.03	0.05	0.03	0	1.6	5.5	0	0.1	0.39	0.02	0.01	0.05	99.84	0.14	0	0	84	-10.02	-3.32	-4.63	45.54	163.76	800.87	466.93	1028.27	703.63	825.75	524.62	988.82	509.67
51.417	0	0.03	0.02	0.03	3.09	0.03	0.03	3	0.89	0.05	93.82	63.62	0	97.18	0.89	95.04	0.01	0.68	0.55	0.02	0.05	0.02	0	1.45	5.25	0	0.08	0.43	0.02	0.01	0.04	99.82	0.12	0	0	84	-8.36	-4.31	-5.27	45.23	159.37	803.54	469	1029.98	706.8	829.85	528.98	987.91	508.54
51.451	0	0.03	0.02	0.03	3.02	0.03	0.04	2.91	1.02	0.06	93.96	65.69	0	97.84	1.02	94.04	0.01	0.77	0.68	0.02	0.06	0.03	0	1.77	7.37	0	0.08	0.99	0.02	0.01	0.04	99.74	0.1	0	0	84	-10.5	-2.93	-5.15	45.07	159.41	803.91	468.75	1029.32	704.03	829.65	526.52	988.15	509.49
51.484	0	0.03	0.02	0.03	3.16	0.03	0.04	3.08	1.2	0.07	93.68	71.29	0	98.07	1.2	95.14	0.01	0.89	0.7	0.02	0.07	0.05	0	2.11	9.51	0	0.06	0.97	0.02	0.01	0.04	99.82	0.1	0	0	84	-11.45	-2.35	-4.23	44.92	159.46	803.45	469.23	1028.21	703.68	829.84	525	988.68	510.92
51.518	0	0.03	0.02	0.04	3.19	0.03	0.04	3.12	1.35	0.09	93.61	75.94	0	98.06	1.35	95.22	0.01	0.97	1.26	0.02	0.09	0.34	0	3.1	12.42	0	0.06	1.72	0.02	0.01	0.04	99.77	0.08	0	0	84	-9.28	-2.37	-4.75	45.35	158.05	803.07	469.07	1027.3	702.88	829.3	525.36	986.78	511.94
51.551	0	0.03	0.02	0.04	3.29	0.03	0.04	3.23	1.12	0.07	93.43	81.6	0	98.11	1.09	96.09	0.01	1.19	1.12	0.02	0.07	0.28	0	3.63	15.78	0	0.04	1.2	0.03	0.01	0.05	99.74	0.08	0	0	84	-10.49	-2.25	-4.39	45.08	157.97	803.04	469.53	1027.4	703.54	829.8	525.12	987.22	512.06
51.584	0	0.03	0.02	0.04	3.52	0.03	0.04	3.51	1.06	0.05	92.96	85.28	0	97.94	0.98	98.03	0.01	1.42	1.06	0.02	0.05	0.28	0	3.88	17.16	0	0.04	0.77	0.03	0.01	0.06	99.89	0.08	0	0	84	-10.49	-2.69	-4.78	45.08	157.75	802.55	469.08	1027.42	703.48	829.23	525.27	986.37	511.38
51.618	0	0.03	0.02	0.04	3.57	0.03	0.05	3.57	0.98	0.04	92.86	87.16	0	97.8	0.98	98.53	0.02	1.38	0.84	0.02	0.04	0.13	0	4.09	18.63	0	0.04	0.99	0.04	0.01	0.06	99.67	0.09	0	0	84	-10.6	-3.02	-5.69	44.85	155.99	803.14	469.81	1028.07	704.13	829.8	527.04	984.99	511.24
51.651	0	0.03	0.02	0.04	3.63	0.03	0.04	3.65	1.04	0.04	92.7	85.31	0	98.35	1.04	99.05	0.02	1.35	0.55	0.02	0.04	0.03	0	3.71	16.17	0	0.04	0.51	0.04	0.01	0.06	99.92	0.08	0	0	84	-11.86	-1.56	-5.12	44.69	158.23	802.83	469.62	1027.47	704.04	828.94	526.75	986.22	509.37
51.684	0	0.03	0.02	0.04	3.73	0.03	0.04	3.77	1.3	0.07	92.46	86.42	0	97.82	1.3	99.46	0.02	1.46	0.71	0.03	0.07	0.04	0	4.57	16.9	0	0.04	0.87	0.04	0.01	0.05	99.84	0.08	0	0	84	-7.51	-2.98	-5.13	45.31	159.3	803.88	469.5	1028.39	703.94	829.16	527.37	987.73	512.17
51.718	0	0.03	0.02	0.04	3.68	0.03	0.05	3.72	1.09	0.11	92.56	86.54	0	97.24	1.09	99.5	0.02	1.29	0.84	0.03	0.11	0.04	0	5.66	16.99	0	0.05	1.78	0.03	0.01	0.05	99.97	0.07	0	0	84	-4.78	-4.18	-5.6	45.54	160.43	804.13	468.14	1028.96	704.18	828.55	528.63	987.85	509.58
51.751	0	0.03	0.02	0.04	3.56	0.03	0.05	3.58	1.27	0.13	92.84	85.99	0	97.27	0.84	99.15	0.02	0.96	1.27	0.03	0.13	0.07	0	5.46	16.76	0	0.06	2.66	0.04	0.01	0.05	99.97	0.07	0	0	84	-7.1	-4.13	-4.48	45.24	162.06	804.61	467.38	1030.75	704.94	830.18	526.99	991.13	508.13
51.785	0	0.03	0.02	0.04	3.4	0.03	0.04	3.38	1.02	0.05	93.2	81.04	0	97.21	0.54	98.3	0.02	0.67	1.02	0.03	0.05	0.05	0	5.1	13.11	0	0.07	5.27	0.04	0.02	0.05	99.85	0.07	0	0	84	-5.4	-4.24	-3.92	45.48	159.57	805.02	465.2	1033.8	705.3	834.1	527.43	992.27	506.29
51.818	0	0.03	0.02	0.04	3.21	0.03	0.04	3.15	0.98	0.05	93.57	78.66	0	97.41	0.44	96.87	0.01	0.46	0.98	0.04	0.05	0.06	0	5.29	12.7	0	0.09	4.35	0.05	0.02	0.05	99.63	0.07	0	0	84	-3.77	-3.87	-4.14	46.11	159.14	807.64	462.89	1037.27	705.53	836.94	523.68	995.04	505.47
51.851	0	0.03	0.02	0.04	2.71	0.03	0.05	2.55	0.67	0.06	94.58	77.87	0	97.75	0.37	91.86	0.01	0.27	0.67	0.04	0.06	0.07	0	5.78	17.13	0	0.12	4.11	0.06	0.02	0.06	99.84	0.07	0	0	84	-5.29	-3.14	-4.39	46.63	155.12	807.85	458.61	1036.36	700.07	838.47	518.29	992.56	500.39
51.885	0	0.04	0.03	0.04	1.81	0.02	0.06	1.54	0.47	0.05	96.37	59.16	0	96.42	0.23	79.8	0.01	0.17	0.47	0.04	0.05	0.03	0	5.61	18.15	0	0.15	2.55	0.09	0.03	0.05	99.49	0.07	0	0	84	-3.24	-5.53	-5.34	47.85	154.12	809.35	451.59	1041.11	697.63	841.03	513.25	993.92	493.76
51.918	0	0.07	0.05	0.06	0.75	0.02	0.11	0.51	0.51	0.07	98.51	23.01	0	96.52	0.17	52.94	0.01	0.08	0.51	0.03	0.07	0.02	0	4.96	25.37	0	0.25	6.53	0.12	0.05	0.06	99.35	0.08	0.05	0	84	1.82	-5.39	-4.84	50.02	155.74	812.15	444.92	1043.53	691.45	843.39	508.5	997.85	488.58
51.951	0	0.16	0.12	0.08	0.25	0.02	0.23	0.13	0.44	0.06	99.49	4.8	0	97.65	0.12	20.36	0.01	0.04	0.44	0.02	0.06	0.01	0	4.88	35.79	0	0.36	19.99	0.14	0.05	0.07	99.52	0.08	0.16	0	84	7.95	-3.37	-5.7	52.18	148.14	816.96	438.88	1045.42	685.13	849.93	502.52	996.85	483.57
51.985	0	0.3	0.17	0.1	0.16	0.02	0.3	0.07	0.43	0.05	99.39	2.66	-5.5	97.92	0.09	6.73	0.01	0.03	0.43	0.01	0.05	0.01	0.01	4.02	41.8	0	0.34	41.21	0.16	0.07	0.08	99.52	0.08	0.4	0	84	6.35	-2.74	-8.68	54.01	146.25	818.99	427.87	1048.12	673.12	850.25	493.44	994.79	471.15
52.018	0	0.55	0.2	0.12	0.14	0.02	0.38	0.06	0.44	0.07	98.9	20.2	-14.66	96.83	0.1	2.6	0.01	0.02	0.44	0.02	0.07	0.01	0.06	4.51	48.52	0	0.29	73.64	0.21	0.09	0.09	98.75	0.08	0.93	0	84	12.26	-4.9	-9.63	55.82	148.72	819.04	419.64	1047.57	666.25	847.99	490.12	993.96	461.65
52.051	0	0.62	0.21	0.17	0.13	0.02	0.44	0.06	0.34	0.12	98.76	20.51	-17.04	95.68	0.13	1.26	0.01	0.02	0.34	0.02	0.12	0.02	0.14	3.89	57.94	0	0.25	75.21	0.3	0.11	0.08	99.5	0.08	1.27	0	84	16.99	-6.51	-10.98	56.94	146.37	819.82	411.83	1048.36	658.47	848.46	484.23	992.18	456.51
52.085	0	0.46	0.22	0.19	0.13	0.02	0.5	0.06	0.24	0.22	99.01	7.68	-13.02	96.9	0.14	0.44	0.01	0.02	0.24	0.02	0.22	0.02	0.18	4.4	61.95	0	0.16	52.5	0.44	0.15	0.04	97.21	0.08	1.37	0	84	15.45	-4.8	-10.84	57.61	145.36	818.65	410.54	1045.49	655.31	847.34	481.9	989.94	453.71
52.118	0	0.28	0.22	0.15	0.13	0.02	0.44	0.06	0.24	0.43	99.12	4.21	-4.68	95.86	0.19	0.27	0.01	0.02	0.24	0.03	0.43	0.02	0.18	4.89	54.02	0	0.09	22.87	0.61	0.17	0.03	95.95	0.08	1.36	0	84	16.4	-6.29	-10.2	58.91	143.34	819.45	403.94	1046.75	650.23	849.98	474.27	990.99	448.49
52.152	0	0.18	0.21	0.11	0.13	0.02	0.35	0.06	0.27	1.02	99.3	1.65	0	97.81	0.27	0.32	0.01	0.03	0.27	0.04	1.02	0.03	0	4.97	41.44	0.01	0.03	0.74	1.94	0.33	0.02	83.83	0.11	1	0	84	15.56	-3	-11.33	59.55	133.98	819.18	404.68	1043.49	648.4	852.72	473.17	984.26	447.69
52.185	0	0.18	0.2	0.08	0.14	0.02	0.3	0.06	0.36	1.14	99.39	0.86	0	97.77	0.28	0.28	0.01	0.04	0.36	0.07	1.14	0.05	0	5.38	32.37	0.01	0.01	0.66	3.67	0.4	0.02	44.37	0.11	0.52	0	84	14.01	-3.1	-11.88	59.47	132.96	820.49	406.62	1039.63	643.25	851.54	474.04	981.94	448.1
52.218	0	0.16	0.19	0.06	0.14	0.02	0.24	0.06	0.48	0.96	99.51	0.33	0	97.98	0.36	0.3	0.01	0.05	0.48	0.09	0.96	0.06	0	5.8	19	0.01	0	0.18	5.19	0.4	0.02	71.73	0.11	0.16	0	84	15.02	-2.59	-12.33	59.17	132.89	820.17	407.64	1036.71	640.54	849.46	475.02	979.86	449.44
52.252	0	0.18	0.19	0.05	0.16	0.03	0.21	0.06	0.61	0.58	99.58	0.33	0	98.35	0.61	0.27	0.01	0.03	0.49	0.13	0.58	0.07	0	5.33	10.68	0.01	0	0.12	11.16	0.46	0.01	98.98	0.11	0.07	0	84	13.02	-1.56	-12.61	58.45	131.11	820.02	410.12	1031.28	637.01	847.76	476.54	975.91	448.8
52.285	0	0.17	0.19	0.04	0.16	0.02	0.17	0.06	0.65	0.22	99.62	0.33	0	97.25	0.65	0.31	0.01	0.03	0.3	0.1	0.22	0.02	0	4.18	3.45	0.01	0	0.17	10.65	0.43	0.01	98.88	0.11	0	0	84	13.35	-4.17	-10.86	57.22	136.29	819.93	411.82	1031.13	637.74	845.81	476.98	979.98	453.05
52.318	0	0.17	0.19	0.04	0.17	0.02	0.17	0.06	0.69	0.09	99.62	0.33	0	96.11	0.69	0.23	0.01	0.02	0.25	0.09	0.09	0	0	4.34	1.91	0	0	0.4	12.81	0.39	0.01	99.82	0.14	0	0	84	9.79	-5.97	-9.57	55.5	141.07	818.9	416.13	1030.13	641.77	843.4	480.68	982.24	455.68
52.352	0	0.18	0.19	0.04	0.18	0.02	0.15	0.06	0.63	0.09	99.62	0.33	0	97.57	0.63	0.32	0.02	0.02	0.25	0.09	0.05	0	0	2.72	0.94	0	0	0.73	15.8	0.36	0	98.7	0.18	0	0	84	6.67	-3.53	-9.65	53.72	138.27	819.65	428.9	1029.07	651.22	844.65	490.93	981.08	468.44
52.385	0	0.17	0.19	0.04	0.16	0.03	0.15	0.06	0.57	0.08	99.62	0.33	0	97.13	0.57	0.32	0.02	0.02	0.57	0.08	0.03	0	0	2.14	0.96	0	0.01	2.55	11.17	0.29	0	99.38	0.26	0	0	84	1.04	-4.39	-8.02	51.36	140.62	820.32	435.84	1027.63	654.24	844.34	494.23	983.68	475.26
52.418	0	0.17	0.19	0.03	0.16	0.03	0.14	0.06	1.93	0.07	99.63	0.33	0	96.45	0.69	0.4	0.02	0.02	1.93	0.07	0.03	0	0	1.39	1.05	0	0.03	6.02	10.49	0.21	0	99.44	0.38	0	1	90	-2.86	-5.48	-5.72	48.32	145.63	818.66	447.21	1030.04	667.11	843.84	500.72	989.25	492.76
52.452	0	0.17	0.18	0.04	0.17	0.03	0.14	0.06	3.29	0.07	99.64	0.33	0	96.57	0.84	0.97	0.03	0.03	4.29	0.07	0.03	0	0	1.12	0.92	0	0.09	3.29	11.39	0.2	0	99.01	0.59	0	0	90	-6.87	-5.31	-3.19	45.97	147.29	818.91	452.96	1028.37	671.82	845.09	503.22	992.24	496.75
52.485	0	0.16	0.17	0.03	0.16	0.05	0.15	0.06	8.06	0.08	99.65	0.33	0	95.68	0.81	2.24	0.02	0.05	10.38	0.08	0.03	0	0	0.78	1.21	0	0.53	8.06	8.42	0.17	0	98.77	0.81	0.09	0	90	-12.52	-6.51	-1.63	43.29	153.42	820.71	462.9	1033.07	682.84	846.82	510.41	1000.22	507.99
52.519	0	0.14	0.14	0.03	0.19	0.08	0.13	0.08	5.34	0.1	99.61	0.5	1.9	92.26	0.58	8.16	0.03	0.1	18.16	0.1	0.07	0	0	0.32	1.33	0	2.16	5.34	7.69	0.13	0	96.81	1.72	0	0	90	-17.51	-9.61	-0.47	41.83	149.52	826.38	471.03	1035.13	686.23	853.99	514.51	1003.51	515.12
52.552	0	0.1	0.09	0.03	0.3	0.14	0.11	0.14	3.59	0.14	99.4	0.72	6.53	93.2	0.43	21.66	0.02	0.16	24.85	0.19	0.09	0	0	0.14	2.22	0	8.14	3.59	6.16	0.12	0	92.65	3.16	0	0	90	-17.93	-8.91	0.64	39.76	148.17	832.84	484.76	1038.36	697.29	860.83	526.68	1008.99	527.97
52.585	0	0.06	0.04	0.03	0.85	0.49	0.08	0.5	4.85	0.12	98.29	5.55	15.69	93.67	0.4	52.16	0.02	0.26	44.58	0.42	0.24	0.01	0	0.12	2.88	0	13.53	4.85	5.9	0.13	0	97.68	4.35	0.1	0	90	-14.83	-8.53	0.27	40.03	151.98	835.04	486.73	1042.53	701.39	861.76	535.3	1013.53	527.24
52.619	0	0.03	0.01	0.02	1.8	1.66	0.05	1.6	4.6	0.04	96.4	33.41	25.91	92.62	0.46	80.15	0.02	0.45	57.74	0.88	0.52	0.01	0	0.04	4.6	0.01	13.09	2.7	4.42	0.1	0	98.29	8.75	0	0	90	-14.92	-9.35	-0.91	39.97	155.38	839.52	488.7	1044.39	700.75	861.79	537.16	1016.9	528.05
52.652	0	0.02	0.01	0.02	2.56	4.28	0.04	2.89	3.21	0.03	91.44	61.85	34.34	92.51	0.56	94.45	0.02	0.53	69.86	2	0.71	0.01	0	0.03	3.21	0.01	9.93	1.07	4.89	0.12	0.01	97.31	11.35	0	0	90	-14.56	-9.43	-0.04	39.34	152.65	842.46	491.33	1043.48	699.71	865.13	535.86	1017.74	532.59
52.685	0	0.02	0	0.02	2.29	11.1	0.03	3.42	2.75	0.02	77.8	65.69	43.51	92.87	0.41	98.67	0.02	0.67	75.71	3.31	0.9	0.02	0	0.02	2.75	0.01	9.6	0.9	2.74	0.08	0.01	98.99	17.58	0	0	90	-14.59	-9.16	-0.17	39.29	151.87	845.34	495.53	1042.63	699.99	866.42	540.15	1018.22	535.24
52.719	0	0.01	0	0.01	1.37	40.96	0.02	3.54	1.61	0.02	34.04	65.01	60.51	96.12	0.43	99.43	0.02	0.77	73.93	5.63	0.55	0.01	0	0.01	1.61	0	10.33	0.26	1.46	0.06	0.01	95.2	33.84	0	0	90	-12.73	-5.95	-0.35	39.12	150.25	844.47	495.61	1042.24	699.54	866.44	538.78	1016.68	539.33
52.752	0	0.01	0	0.01	1.04	70.56	0.01	3.46	0.74	0.02	4.44	64.7	71.69	94.46	0.35	99.16	0.02	0.55	81.31	12.92	0.48	0.04	0	0.01	0.74	0.01	9.08	0.1	1.71	0.08	0.01	92.83	41.19	0	0	90	-13.92	-7.82	2.58	38.68	148.55	844.49	497.8	1041.83	702.73	870.47	537.94	1018.98	541.64
52.786	0	0.01	0	0	0.42	97.05	0.01	3.31	0.44	0.02	0	95.94	96.96	94.92	0.26	98.27	0.02	0.43	77.94	24.69	0.6	0.17	0	0	0.44	0.01	6.69	0.02	1.21	0.08	0.02	54.86	66.35	0	0	90	-18.8	-7.36	3.75	38.48	151.75	842.8	496.23	1050.16	709.28	873.62	538.11	1025.34	540.95
52.819	0	0.01	0	0	0.28	98.66	0	3.28	0.29	0.02	0	99.17	99.53	94.53	0.21	97.83	0.02	0.63	72.44	33.26	0.84	0.36	0	0	0.29	0.01	3.49	0.02	1.29	0.09	0.02	65.89	76.39	0	0	90	-16.94	-7.75	3.63	37.82	152.34	848.55	498.48	1059.86	716.77	880.91	541.19	1033.22	544.36
52.852	0	0.01	0	0	0.28	98.27	0	3.32	0.17	0.02	0	99.23	99.27	95.53	0.17	97.79	0.02	1.04	66.84	38.33	1.51	0.87	0	0	0.17	0.01	2.04	0.02	1.4	0.11	0.02	62.19	76.91	0	0	90	-16.8	-6.69	3.59	37.59	153.26	852.51	500.56	1064.63	719.12	884.78	544.87	1038.03	546.1
52.886	0	0.01	0	0	0.2	98.48	0	3.17	0.08	0.04	0	99.79	99.02	91.76	0.14	96.51	0.02	1.1	53.06	44.98	2.15	0.91	0	0	0.08	0.04	1.83	0.01	2.32	0.17	0.03	92.27	85.03	0	0	90	-15.66	-9.95	1.3	37.53	154.97	856.45	503.36	1066.56	720.83	884.09	549.45	1039.03	546.31
52.919	0	0.01	0	0	0.17	98.36	0	2.73	0.06	0.07	0	99.85	99	93.64	0.1	92.88	0.03	1	47.69	40.83	2.23	0.73	0	0	0.06	0.07	2.34	0.02	3.23	0.26	0.03	97.84	87.09	0	0	90	-18.43	-8.56	2.27	37.49	152.38	858.73	505.62	1067.62	720.98	888.21	549.48	1040.59	548.69
52.952	0	0.01	0	0	0.1	99.05	0	1.54	0.05	0.1	0	99.88	98.62	97.47	0.11	78.7	0.05	1.04	54.54	52.88	3.12	0.71	0	0	0.05	0.1	2.17	0.01	4.58	0.29	0.03	98.42	88.55	0	0	90	-16.55	-3.75	-0.55	37.09	150.87	860.62	508.87	1066.65	720.97	886.22	552.27	1037.09	553.32
[truncated: 50,139 more rows]
[truncated: 4 more columns]
