# Supplementary material for: Exploring emotion recognition in patients with mild cognitive impairment and Alzheimer’s dementia undergoing a rehabilitation program
Source: PLoS One. 2025 Apr 24;20(4):e0322213. doi: 10.1371/journal.pone.0322213 (PMC12021228; doi:10.1371/journal.pone.0322213)
Supplement: S1 Data — (ZIP) [file pone.0322213.s003.zip › raw data1-10/No4 Cognitive training.csv]

time stamp	face id	anger	contempt	disgust	fear	joy	sadness	surprise	sentimentality	confusion	neutral	engagement	valence	attention	inner brow raise	brow raise	brow furrow	eye widen	cheek raise	lid tighten	nose wrinkle	upper lip raise	dimpler	lip corner depressor	chin raise	lip pucker	lip stretch	lip press	mouth open	jaw drop	lip suck	eye closure	smile	smirk	blink	blink rate	pitch	yaw	roll	brightness	interocular distance	topleft_x	topleft_y	bottomright_x	bottomright_y	outer_right_eye_X	outer_right_eye_Y	outer_left_eye_X	outer_left_eye_Y
0.033
0.066
0.100
0.133
0.166
0.200
0.233
0.266
0.300
0.333
0.367
0.400
0.433
0.467
0.500
0.533
0.567
0.600
0.633
0.667
0.700
0.734
0.767
0.800
0.834
0.867
0.900
0.934
0.967
1.000
1.034
1.067
1.101
1.134
1.167
1.201
1.234
1.267
1.301
1.334
1.368
1.401
1.434
1.468
1.501
1.534
1.568
1.601
1.634
1.668
1.701
1.735
1.768
1.801
1.835
1.868
1.901
1.935
1.968
2.001
2.035
2.068
2.102
2.135
2.168
2.202
2.235
2.268
2.302
2.335
2.369
2.402
2.435
2.469
2.502
2.535
2.569
2.602
2.635
2.669
2.702
2.736
2.769
2.802
2.836
2.869
2.902
2.936
2.969
3.002
3.036	0	0.11	0.14	0.02	0.14	0.04	0.14	0.12	1.09	1.09	99.71	0.33	0.00	82.88	3.96	1.90	1.09	0.21	3.19	0.29	0.90	0.09	0.00	0.00	0.05	0.73	0.11	0.99	0.18	12.46	0.01	5.19	3.64	0.00	0.00		-8.42	-14.11	11.34	48.85	190.44	1109.22	361.61	1427.57	692.91	1188.79	423.25	1378.50	439.96
3.069	0	0.11	0.15	0.02	0.15	0.04	0.14	0.18	1.87	3.42	99.64	0.33	0.00	81.91	4.02	2.89	1.87	0.20	3.14	0.46	1.06	0.13	0.00	0.00	0.04	3.42	0.07	0.65	0.44	20.98	0.01	1.47	3.37	0.00	0.00		-4.44	-14.45	10.09	49.19	192.41	1110.65	360.60	1428.57	696.11	1187.43	419.76	1378.66	441.04
3.103	0	0.10	0.14	0.02	0.16	0.04	0.16	0.17	1.36	4.48	99.66	0.33	0.00	82.68	6.63	2.86	1.36	0.15	2.82	0.38	0.77	0.10	0.00	0.00	0.04	4.48	0.07	0.87	0.34	17.33	0.01	7.05	3.56	0.00	0.00		-6.73	-14.19	10.28	48.92	190.47	1113.37	361.18	1429.92	694.18	1190.58	419.31	1379.90	440.27
3.136	0	0.11	0.14	0.02	0.15	0.05	0.15	0.17	1.30	3.03	99.65	0.33	0.00	84.75	5.38	2.09	1.30	0.12	3.91	0.59	0.75	0.08	0.00	0.00	0.05	3.03	0.07	0.67	0.43	19.78	0.02	3.90	4.28	0.00	0.00		-6.27	-13.42	10.27	48.13	185.58	1116.60	359.12	1433.22	692.28	1195.71	420.03	1380.55	436.54
3.169	0	0.11	0.14	0.02	0.15	0.05	0.15	0.17	1.53	2.17	99.65	0.33	0.00	82.07	5.05	1.98	1.53	0.13	3.87	0.71	0.71	0.06	0.00	0.00	0.04	2.17	0.06	0.55	0.43	20.42	0.02	1.62	3.77	0.00	0.00		-6.53	-14.39	10.05	48.78	190.92	1118.96	359.00	1434.96	690.90	1195.24	418.70	1385.25	437.26
3.203	0	0.11	0.14	0.02	0.15	0.04	0.15	0.19	1.48	2.11	99.62	0.33	0.00	83.94	5.66	2.25	1.48	0.18	3.85	0.69	0.60	0.05	0.00	0.00	0.04	2.11	0.07	0.52	0.50	21.57	0.01	1.05	3.55	0.00	0.00		-4.81	-13.73	10.80	48.61	190.39	1120.28	358.80	1434.82	689.25	1197.28	418.25	1386.57	438.67
3.236	0	0.10	0.14	0.02	0.16	0.05	0.16	0.25	1.24	2.24	99.50	0.33	0.00	81.61	6.32	3.18	1.24	0.21	5.22	0.70	0.78	0.06	0.00	0.00	0.04	2.24	0.06	0.38	0.59	26.80	0.02	3.73	3.73	0.00	0.00		-5.36	-14.55	10.98	48.04	186.49	1122.96	357.05	1437.14	686.72	1201.65	417.51	1387.26	435.57
3.269	0	0.10	0.14	0.02	0.16	0.05	0.15	0.27	1.09	2.24	99.46	0.33	0.00	71.47	6.31	3.77	1.09	0.21	4.00	0.62	0.66	0.05	0.00	0.00	0.04	2.24	0.06	0.38	0.71	27.98	0.02	1.36	3.78	0.00	0.00		-7.97	-17.41	10.90	48.77	191.47	1122.76	356.70	1435.74	682.88	1198.84	415.10	1389.27	434.97
3.303	0	0.10	0.13	0.02	0.17	0.05	0.15	0.32	0.97	1.98	99.36	0.33	0.00	70.98	7.28	4.98	0.97	0.22	4.38	0.57	0.47	0.06	0.00	0.00	0.03	1.98	0.05	0.33	0.80	29.68	0.02	0.73	4.06	0.00	0.00		-7.68	-17.53	12.66	47.52	181.79	1120.82	353.70	1436.86	682.28	1205.06	415.21	1386.10	431.80
3.336	0	0.09	0.12	0.02	0.19	0.05	0.16	0.33	0.87	2.19	99.35	0.33	0.00	54.47	9.20	5.58	0.87	0.22	4.76	0.41	0.35	0.05	0.00	0.00	0.03	2.19	0.06	0.34	0.98	27.73	0.02	1.14	4.41	0.00	0.00		-3.78	-21.10	14.07	47.07	179.21	1120.63	350.39	1439.13	682.94	1209.85	410.94	1387.74	432.71
3.370	0	0.09	0.12	0.02	0.19	0.05	0.15	0.34	0.93	2.26	99.33	0.33	0.00	53.85	8.14	6.17	0.93	0.24	3.67	0.37	0.22	0.04	0.00	0.00	0.03	2.26	0.06	0.33	0.90	28.85	0.02	4.23	4.21	0.00	0.00		1.77	-21.23	13.65	47.49	180.29	1126.06	352.20	1438.88	683.23	1211.80	408.39	1389.67	437.84
3.403	0	0.09	0.12	0.02	0.20	0.04	0.15	0.40	0.98	2.24	99.20	0.33	0.00	59.67	8.47	7.60	0.98	0.31	3.00	0.28	0.30	0.04	0.00	0.00	0.02	2.24	0.05	0.33	0.89	31.05	0.02	4.25	3.87	0.00	0.00		-2.16	-20.04	14.25	47.16	178.36	1129.72	355.26	1436.68	678.42	1214.31	406.81	1389.67	439.43
3.436	0	0.09	0.12	0.02	0.22	0.04	0.15	0.46	0.88	2.37	99.07	0.33	0.00	74.50	8.91	10.18	0.88	0.33	2.26	0.20	0.27	0.04	0.00	0.00	0.02	2.37	0.05	0.34	0.97	31.65	0.02	1.84	3.69	0.00	0.00		-7.87	-16.64	14.13	47.16	179.89	1134.15	356.40	1439.26	674.75	1216.62	406.81	1393.82	437.77
3.470	0	0.09	0.11	0.02	0.24	0.04	0.14	0.51	0.83	2.36	98.99	0.33	0.00	69.81	8.00	13.35	0.83	0.29	2.23	0.17	0.32	0.04	0.00	0.00	0.02	2.36	0.05	0.35	1.02	31.57	0.02	3.25	3.54	0.00	0.00		-5.75	-17.81	14.84	46.55	175.24	1135.40	355.87	1441.69	676.11	1221.38	408.12	1394.10	437.75
3.503	0	0.08	0.11	0.02	0.25	0.04	0.14	0.48	0.82	2.40	99.04	0.33	0.00	70.10	8.70	13.62	0.82	0.27	1.87	0.15	0.23	0.03	0.00	0.00	0.02	2.40	0.04	0.34	1.04	29.37	0.02	5.50	3.29	0.00	0.00		-4.21	-17.74	15.78	46.53	175.02	1137.13	356.82	1443.59	677.39	1224.88	408.25	1396.81	440.99
3.536	0	0.08	0.11	0.02	0.28	0.04	0.15	0.51	0.83	2.53	98.97	0.33	0.00	69.48	10.69	15.09	0.83	0.26	1.93	0.15	0.21	0.03	0.00	0.00	0.02	2.53	0.04	0.29	1.04	27.56	0.02	20.19	3.14	0.00	0.00		-5.68	-17.89	15.95	46.86	179.06	1140.40	357.84	1445.32	674.75	1226.21	407.96	1401.89	442.57
3.570	0	0.08	0.11	0.02	0.28	0.04	0.17	0.48	0.80	2.59	99.04	0.33	0.00	67.53	12.17	13.83	0.80	0.21	2.03	0.15	0.28	0.03	0.00	0.00	0.02	2.59	0.04	0.28	1.06	25.83	0.02	17.02	3.17	0.00	0.00		-5.69	-18.34	15.77	47.09	180.01	1143.27	360.10	1443.57	673.15	1226.59	405.74	1402.16	445.48
3.603	0	0.08	0.11	0.02	0.28	0.04	0.15	0.50	0.76	2.82	99.01	0.33	0.00	72.49	11.17	14.93	0.76	0.20	2.24	0.19	0.32	0.04	0.00	0.00	0.02	2.82	0.03	0.21	1.16	26.47	0.02	5.91	3.28	0.00	0.00		-7.63	-17.16	15.49	46.46	175.44	1146.43	358.84	1448.28	672.02	1231.04	409.95	1403.87	440.12
3.636	0	0.08	0.11	0.02	0.31	0.04	0.19	0.53	0.82	3.11	98.94	0.33	0.00	65.66	14.82	13.74	0.82	0.19	2.62	0.20	0.49	0.05	0.00	0.00	0.02	3.11	0.03	0.15	1.23	25.65	0.02	10.71	3.28	0.00	0.00		-6.33	-18.76	15.38	47.07	180.59	1146.97	359.66	1448.81	673.76	1230.05	407.00	1406.81	444.00
3.670	0	0.07	0.11	0.02	0.40	0.04	0.23	0.69	0.73	4.15	98.61	0.37	0.00	58.47	20.34	15.56	0.73	0.18	2.69	0.20	0.63	0.07	0.00	0.00	0.02	4.15	0.04	0.13	1.39	24.77	0.02	3.84	3.13	0.00	0.00		-5.15	-20.29	15.66	47.00	179.28	1146.30	359.21	1450.36	675.52	1231.50	408.42	1407.22	443.96
3.703	0	0.06	0.11	0.02	0.44	0.04	0.27	0.72	0.77	4.34	98.55	0.47	0.00	40.84	23.90	15.03	0.77	0.16	2.70	0.24	0.73	0.07	0.00	0.00	0.03	4.34	0.04	0.09	1.27	22.79	0.02	4.80	3.06	0.00	0.00		-5.59	-23.85	15.86	46.77	175.59	1146.23	358.79	1451.37	676.07	1234.12	407.77	1406.18	442.79
3.737	0	0.06	0.11	0.01	0.51	0.04	0.38	0.76	0.77	4.87	98.48	0.75	0.00	31.65	30.36	13.29	0.77	0.14	1.72	0.24	0.69	0.03	0.00	0.00	0.02	4.87	0.03	0.08	1.28	19.29	0.02	6.44	2.90	0.00	0.00		-5.75	-25.85	16.18	46.36	171.50	1146.28	357.60	1452.43	675.77	1236.93	407.40	1405.15	440.80
3.770	0	0.06	0.12	0.01	0.47	0.04	0.39	0.62	0.80	5.72	98.76	0.74	0.00	34.76	30.19	10.91	0.80	0.11	2.08	0.29	0.71	0.03	0.00	0.00	0.03	5.72	0.05	0.12	1.18	16.99	0.02	5.87	3.00	0.00	0.00		-7.23	-25.15	16.06	46.56	173.22	1145.86	355.32	1455.37	675.89	1237.06	407.01	1407.49	437.96
3.803	0	0.06	0.12	0.01	0.43	0.04	0.39	0.56	0.81	6.01	98.88	0.70	0.00	51.66	29.59	9.33	0.81	0.12	2.76	0.38	0.67	0.03	0.00	0.00	0.03	6.01	0.05	0.16	1.13	16.57	0.02	0.45	3.08	0.00	0.00		-8.64	-21.67	14.28	47.28	178.74	1151.21	358.22	1453.34	670.32	1233.08	410.68	1409.79	437.57
3.837	0	0.06	0.13	0.01	0.46	0.04	0.46	0.54	0.99	7.11	98.91	0.83	0.00	45.22	32.11	7.81	0.99	0.14	2.89	0.42	0.49	0.03	0.00	0.00	0.02	7.11	0.05	0.19	0.92	14.87	0.02	1.81	2.60	0.00	0.00		-5.10	-22.96	14.73	47.35	179.64	1153.60	360.05	1453.80	672.14	1235.50	409.01	1411.90	442.97
3.870	0	0.06	0.14	0.01	0.48	0.04	0.54	0.53	1.05	7.43	98.91	1.01	0.00	49.97	34.89	6.08	1.05	0.13	3.22	0.46	0.50	0.03	0.00	0.00	0.02	7.43	0.04	0.21	0.88	13.47	0.02	2.05	2.49	0.00	0.00		-4.95	-22.01	14.36	46.98	175.56	1156.05	361.53	1453.31	671.85	1237.26	410.54	1409.87	442.53
3.903	0	0.06	0.14	0.01	0.51	0.04	0.58	0.53	1.12	8.35	98.84	1.11	0.00	34.23	36.28	6.40	1.12	0.14	3.14	0.52	0.47	0.02	0.00	0.00	0.02	8.35	0.04	0.14	0.87	11.58	0.02	1.45	2.44	0.00	0.00		-4.49	-25.27	13.48	46.76	172.96	1155.53	360.87	1451.10	670.55	1235.89	409.58	1406.12	440.12
3.937	0	0.06	0.14	0.01	0.48	0.04	0.56	0.45	1.20	10.07	98.88	1.04	0.00	52.95	35.49	5.90	1.20	0.13	2.94	0.55	0.50	0.01	0.00	0.00	0.02	10.07	0.04	0.12	0.79	8.92	0.02	3.68	2.70	0.00	0.00		-5.42	-21.41	14.72	46.77	174.01	1154.55	358.49	1452.19	668.61	1236.93	408.50	1408.23	439.07
3.970	0	0.06	0.14	0.01	0.45	0.04	0.55	0.42	1.16	10.00	98.91	0.99	0.00	29.32	34.74	4.91	1.16	0.16	3.42	0.66	0.70	0.01	0.00	0.00	0.01	10.00	0.04	0.08	0.75	9.12	0.02	3.85	2.81	0.00	0.00		-8.20	-26.40	15.93	46.40	169.86	1152.35	357.39	1448.89	660.69	1237.94	411.29	1406.06	435.50
4.003	0	0.07	0.14	0.01	0.41	0.04	0.50	0.37	1.22	10.29	99.00	0.84	0.00	39.26	32.48	4.26	1.22	0.15	3.48	0.78	0.79	0.01	0.00	0.00	0.01	10.29	0.03	0.07	0.72	8.61	0.02	7.74	2.80	0.00	0.00		-4.49	-24.18	14.92	46.46	169.19	1153.02	357.55	1447.26	663.56	1236.04	408.96	1402.95	436.58
4.037	0	0.07	0.14	0.01	0.33	0.04	0.40	0.28	1.42	10.11	99.20	0.59	0.00	35.54	27.49	3.44	1.42	0.18	3.65	0.80	1.05	0.02	0.00	0.00	0.01	10.11	0.02	0.06	0.62	8.10	0.02	7.07	3.25	0.00	0.00		-2.52	-24.98	15.19	46.28	171.16	1155.40	358.91	1447.96	666.32	1238.42	401.41	1404.48	442.86
4.070	0	0.07	0.15	0.01	0.33	0.04	0.40	0.27	1.47	9.29	99.20	0.58	0.00	34.95	27.37	3.05	1.47	0.15	2.93	0.59	0.88	0.03	0.00	0.00	0.01	9.29	0.03	0.06	0.60	7.89	0.02	8.24	3.24	0.00	0.00		-4.61	-25.11	14.65	46.06	166.82	1156.85	359.60	1446.56	664.42	1238.98	402.48	1401.63	439.55
4.104	0	0.08	0.15	0.02	0.29	0.04	0.33	0.23	1.56	10.96	99.33	0.43	0.00	35.35	23.27	3.62	1.56	0.15	2.51	0.45	0.94	0.06	0.00	0.00	0.01	10.96	0.03	0.11	0.56	6.69	0.02	5.13	3.05	0.00	0.00		-6.25	-25.02	14.54	46.02	164.85	1157.59	359.41	1445.98	661.76	1239.40	403.34	1400.71	437.30
4.137	0	0.08	0.15	0.02	0.30	0.04	0.34	0.22	1.53	10.84	99.33	0.43	0.00	51.16	23.44	3.66	1.53	0.14	2.64	0.36	0.88	0.04	0.00	0.00	0.01	10.84	0.04	0.14	0.48	5.87	0.02	6.59	2.97	0.00	0.00		-7.70	-21.77	14.97	46.22	169.31	1158.16	357.83	1448.05	660.20	1239.24	402.09	1404.95	436.80
4.170	0	0.08	0.15	0.02	0.27	0.04	0.30	0.19	1.61	11.37	99.41	0.35	0.00	58.24	20.35	3.48	1.61	0.14	2.76	0.35	0.79	0.04	0.00	0.00	0.01	11.37	0.04	0.22	0.45	5.69	0.02	12.99	2.96	0.00	0.00		-11.59	-20.34	14.01	47.11	176.60	1159.82	358.03	1449.75	657.51	1236.24	403.11	1409.89	435.24
4.204	0	0.08	0.15	0.02	0.26	0.04	0.30	0.17	1.85	11.68	99.40	0.34	0.00	41.39	20.24	2.84	1.85	0.14	3.23	0.37	0.97	0.04	0.00	0.00	0.01	11.68	0.04	0.21	0.38	4.44	0.02	5.67	3.06	0.00	0.00		-7.87	-23.74	13.67	46.21	167.87	1162.12	359.20	1449.09	659.35	1240.44	403.49	1405.22	435.55
4.237	0	0.08	0.15	0.02	0.26	0.04	0.30	0.18	1.87	12.38	99.40	0.34	0.00	42.08	20.16	3.09	1.87	0.12	3.66	0.33	1.00	0.03	0.00	0.00	0.01	12.38	0.03	0.16	0.42	4.68	0.02	15.96	2.94	0.00	0.00		-9.00	-23.60	14.71	46.51	171.17	1160.30	357.48	1449.43	656.45	1239.83	403.87	1408.15	434.96
4.270	0	0.08	0.15	0.02	0.31	0.04	0.36	0.21	1.94	13.08	99.28	0.46	0.00	56.97	24.27	3.92	1.94	0.15	3.73	0.30	0.96	0.04	0.00	0.00	0.01	13.08	0.04	0.12	0.43	4.28	0.02	4.23	2.92	0.00	0.00		-11.52	-20.60	14.46	46.88	174.61	1160.86	356.99	1450.35	656.19	1238.65	401.10	1410.03	434.55
4.304	0	0.07	0.14	0.01	0.37	0.04	0.42	0.26	2.04	12.55	99.16	0.60	0.00	49.11	27.99	5.24	2.04	0.15	4.14	0.29	0.90	0.04	0.00	0.00	0.01	12.55	0.04	0.11	0.42	3.55	0.02	7.20	2.77	0.00	0.00		-9.20	-22.18	14.88	46.52	172.72	1160.41	356.15	1451.37	657.56	1240.48	401.45	1409.95	434.85
4.337	0	0.07	0.14	0.01	0.44	0.04	0.53	0.32	2.21	12.83	98.95	0.85	0.00	47.47	32.98	5.66	2.21	0.16	4.42	0.33	0.85	0.04	0.00	0.00	0.01	12.83	0.04	0.11	0.42	3.43	0.01	4.24	2.82	0.00	0.00		-9.98	-22.51	14.44	46.63	171.65	1161.50	358.06	1450.82	658.18	1240.55	402.40	1408.97	435.52
4.371	0	0.07	0.15	0.01	0.44	0.05	0.57	0.31	2.45	13.47	98.86	0.92	0.00	44.56	33.99	4.38	2.45	0.13	5.63	0.40	0.94	0.07	0.00	0.00	0.01	13.47	0.04	0.15	0.43	3.10	0.01	17.88	2.99	0.00	0.00		-9.27	-23.09	14.54	46.74	172.89	1161.79	357.82	1450.38	657.41	1240.39	400.80	1409.58	436.36
4.404	0	0.07	0.14	0.01	0.44	0.05	0.53	0.32	2.07	12.44	98.95	0.86	0.00	53.37	33.16	5.65	2.07	0.19	5.55	0.44	0.86	0.05	0.00	0.00	0.01	12.44	0.04	0.13	0.42	3.31	0.01	9.49	3.20	0.00	0.00		-9.53	-21.32	15.17	46.63	173.27	1160.66	355.83	1452.49	657.17	1241.20	402.52	1411.47	434.62
4.437	0	0.07	0.14	0.01	0.42	0.04	0.46	0.31	1.91	12.21	99.07	0.73	0.00	33.83	30.81	6.55	1.91	0.19	4.90	0.48	0.82	0.06	0.00	0.00	0.01	12.21	0.03	0.12	0.45	3.65	0.01	12.73	3.10	0.00	0.00		-4.83	-25.35	14.20	46.43	170.90	1162.41	357.26	1451.32	660.39	1241.90	400.10	1408.69	437.34
4.471	0	0.07	0.14	0.01	0.38	0.04	0.40	0.26	2.38	11.41	99.20	0.56	0.00	48.79	26.92	6.58	2.38	0.19	4.49	0.53	0.79	0.05	0.00	0.00	0.01	11.41	0.03	0.11	0.47	3.51	0.01	14.91	2.66	0.00	0.00		-8.04	-22.24	15.48	46.23	169.54	1163.80	359.42	1451.56	658.17	1244.60	403.15	1410.38	438.66
4.504	0	0.08	0.14	0.01	0.38	0.04	0.41	0.25	2.52	12.74	99.19	0.56	0.00	53.93	27.00	6.14	2.52	0.20	4.24	0.54	0.85	0.04	0.00	0.00	0.01	12.74	0.03	0.14	0.45	3.40	0.02	9.55	2.71	0.00	0.00		-10.97	-21.21	14.98	46.40	170.17	1163.94	358.88	1452.95	657.69	1243.98	403.91	1411.11	435.91
4.537	0	0.09	0.15	0.02	0.28	0.04	0.33	0.18	2.69	12.43	99.34	0.36	0.00	49.14	21.00	3.59	2.86	0.16	4.57	0.87	1.18	0.06	0.00	0.00	0.01	12.43	0.03	0.16	0.45	3.61	0.02	26.48	2.69	0.00	0.00		-8.28	-22.17	15.02	46.45	172.94	1165.41	360.25	1451.65	657.39	1243.58	402.40	1412.41	439.86
4.571	0	0.08	0.16	0.02	0.32	0.04	0.39	0.21	2.44	15.98	99.21	0.48	0.00	45.69	24.81	3.15	2.84	0.16	4.16	0.89	1.12	0.06	0.00	0.00	0.01	15.98	0.03	0.20	0.48	3.55	0.02	15.16	2.44	0.00	0.00		-9.33	-22.86	15.43	46.38	171.39	1164.51	362.02	1451.19	657.91	1243.98	405.91	1411.80	440.71
4.604	0	0.10	0.17	0.02	0.24	0.04	0.30	0.15	2.40	16.85	99.41	0.33	0.00	60.41	17.69	2.03	3.13	0.13	4.55	1.23	1.41	0.07	0.00	0.00	0.01	16.85	0.03	0.30	0.46	3.71	0.02	38.15	2.40	0.00	0.00		-12.63	-19.89	15.41	46.48	173.70	1163.81	360.77	1453.57	658.43	1243.41	405.55	1413.93	438.63
4.637	0	0.11	0.17	0.02	0.22	0.04	0.27	0.13	2.37	14.82	99.47	0.33	0.00	70.66	14.82	1.89	3.50	0.13	4.68	1.50	1.47	0.10	0.00	0.00	0.01	16.59	0.03	0.29	0.47	4.08	0.02	22.63	2.37	0.00	0.00		-10.06	-17.60	14.13	47.81	185.97	1163.16	364.42	1450.83	660.74	1235.04	407.68	1417.15	445.37
4.671	0	0.11	0.17	0.02	0.21	0.04	0.26	0.13	2.29	13.67	99.49	0.33	0.00	70.69	13.67	1.22	3.65	0.08	3.92	1.68	1.11	0.08	0.00	0.00	0.02	16.03	0.04	0.35	0.59	4.96	0.02	29.01	2.29	0.00	0.00		-8.06	-17.60	14.23	47.62	184.76	1162.98	370.88	1445.10	662.34	1232.94	412.21	1413.27	452.44
4.704	0	0.11	0.17	0.02	0.20	0.04	0.24	0.12	2.29	12.30	99.52	0.33	0.00	67.00	12.30	0.71	3.45	0.06	3.59	1.18	1.10	0.06	0.00	0.00	0.02	16.22	0.05	0.39	0.60	5.13	0.01	48.98	2.29	0.00	0.00		-13.53	-18.46	14.09	47.29	183.58	1162.48	373.57	1443.41	659.48	1231.64	417.33	1412.16	450.74
4.738	0	0.12	0.17	0.02	0.17	0.03	0.20	0.10	2.14	8.38	99.61	0.33	0.00	70.35	8.38	0.55	2.99	0.05	1.78	0.67	0.58	0.04	0.00	0.00	0.02	15.01	0.05	0.35	0.55	6.10	0.01	34.25	2.14	0.00	0.00		-12.16	-17.68	13.73	47.36	181.66	1165.03	385.93	1434.98	662.88	1229.38	423.39	1406.63	463.17
4.771	0	0.12	0.18	0.02	0.16	0.03	0.17	0.09	2.11	5.42	99.65	0.33	0.00	67.02	5.42	0.43	3.08	0.04	1.72	0.52	0.60	0.04	0.00	0.00	0.01	13.74	0.05	0.35	0.55	6.48	0.01	59.58	2.11	0.00	0.00		-14.42	-18.45	14.06	46.40	175.15	1164.12	384.80	1434.07	659.11	1230.90	427.64	1403.42	457.88
4.804	0	0.13	0.18	0.02	0.15	0.03	0.17	0.09	1.90	4.44	99.64	0.33	0.00	79.79	4.44	0.39	3.11	0.04	1.18	0.24	0.56	0.03	0.00	0.00	0.01	12.35	0.05	0.34	0.57	6.44	0.01	55.54	1.90	0.00	0.00		-14.34	-15.13	14.83	46.77	178.10	1161.45	385.99	1429.39	657.54	1227.27	426.68	1401.90	461.67
4.838	0	0.13	0.18	0.02	0.14	0.03	0.15	0.09	1.57	3.10	99.63	0.33	0.00	80.15	2.44	0.27	3.10	0.03	0.95	0.15	0.58	0.03	0.00	0.00	0.01	11.24	0.05	0.35	0.56	7.65	0.01	60.32	1.57	0.00	0.00		-13.49	-15.02	13.67	47.10	178.82	1160.39	389.59	1425.18	660.37	1222.79	427.81	1397.79	464.55
4.871	0	0.13	0.19	0.02	0.14	0.03	0.15	0.08	1.44	3.14	99.63	0.33	0.00	82.65	2.15	0.36	3.14	0.03	0.95	0.07	0.60	0.03	0.00	0.00	0.01	11.11	0.04	0.33	0.63	7.75	0.01	46.50	1.44	0.00	0.00		-18.62	-14.20	14.19	46.94	176.64	1156.92	391.89	1422.39	659.09	1220.74	433.50	1394.81	463.52
4.904	0	0.13	0.19	0.02	0.14	0.03	0.15	0.09	1.37	3.12	99.63	0.33	0.00	83.88	1.65	0.30	3.12	0.03	0.82	0.05	0.66	0.02	0.00	0.00	0.01	10.05	0.03	0.28	0.66	8.83	0.01	67.44	1.37	0.00	0.00		-16.42	-13.75	15.74	46.55	173.26	1152.98	391.65	1420.67	662.31	1221.80	431.88	1391.57	466.47
4.938	0	0.14	0.19	0.02	0.14	0.03	0.15	0.08	1.22	4.02	99.61	0.33	0.00	79.58	1.11	0.25	4.02	0.03	0.96	0.03	0.67	0.02	0.00	0.00	0.01	10.26	0.03	0.32	0.67	8.41	0.01	38.81	1.22	0.00	0.00		-13.85	-15.20	14.86	46.85	174.97	1148.48	391.08	1419.59	666.71	1216.94	434.10	1389.01	465.87
4.971	0	0.14	0.20	0.02	0.14	0.03	0.15	0.08	1.14	4.41	99.61	0.33	0.00	88.19	0.95	0.26	4.41	0.04	1.01	0.03	0.64	0.03	0.00	0.00	0.01	9.85	0.02	0.30	0.76	8.90	0.01	68.96	1.14	0.00	0.00		-17.12	-11.95	15.61	46.31	170.37	1147.79	393.20	1417.81	666.33	1218.22	436.69	1386.05	466.05
5.004	0	0.14	0.20	0.02	0.14	0.03	0.16	0.08	1.15	4.50	99.61	0.33	0.00	90.64	1.07	0.24	4.50	0.04	1.17	0.04	0.67	0.03	0.00	0.00	0.01	9.84	0.02	0.31	0.73	7.60	0.01	15.96	1.15	0.00	0.00		-17.06	-10.65	15.60	46.83	176.13	1147.08	397.21	1413.88	668.27	1214.40	433.72	1385.93	473.72
5.038	0	0.15	0.20	0.02	0.15	0.03	0.16	0.08	1.06	5.05	99.60	0.33	0.00	90.08	1.01	0.19	5.05	0.04	1.32	0.05	0.67	0.04	0.00	0.00	0.01	8.99	0.02	0.23	0.79	6.73	0.01	75.32	1.06	0.00	0.00		-18.22	-10.97	15.30	46.84	177.19	1144.65	398.77	1409.59	667.01	1210.16	434.94	1382.90	474.40
5.071	0	0.15	0.20	0.02	0.15	0.03	0.16	0.08	1.09	5.20	99.60	0.33	0.00	86.54	0.75	0.20	5.20	0.05	1.08	0.06	0.64	0.04	0.00	0.00	0.01	8.76	0.02	0.17	0.81	6.47	0.01	51.04	1.09	0.00	0.00		-13.29	-12.70	13.57	47.06	172.64	1144.59	400.85	1405.77	669.31	1207.24	439.39	1376.44	473.70
5.105	0	0.15	0.20	0.03	0.15	0.03	0.16	0.07	0.95	5.31	99.59	0.33	0.00	85.93	0.84	0.24	5.31	0.05	1.03	0.09	1.02	0.05	0.00	0.00	0.01	8.26	0.02	0.20	0.95	6.02	0.01	49.36	0.95	0.00	0.00		-17.04	-12.95	13.55	47.14	174.03	1138.97	394.79	1403.14	662.08	1201.94	438.71	1374.01	464.70
5.138	0	0.15	0.21	0.02	0.15	0.03	0.16	0.07	0.90	5.43	99.58	0.33	0.00	80.34	0.71	0.17	5.43	0.06	1.12	0.11	0.86	0.05	0.00	0.00	0.01	6.79	0.02	0.13	0.99	5.83	0.00	35.09	0.90	0.13	0.00		-11.27	-14.96	15.51	47.01	170.80	1137.35	397.45	1400.90	667.53	1205.12	435.47	1371.58	473.74
5.171	0	0.16	0.21	0.02	0.15	0.03	0.17	0.07	0.91	5.71	99.58	0.33	0.00	89.13	0.76	0.15	6.08	0.07	1.14	0.16	0.88	0.03	0.00	0.00	0.01	6.76	0.03	0.15	1.08	5.71	0.01	62.49	0.91	0.06	0.00		-17.41	-11.48	13.57	47.29	172.43	1134.72	395.75	1396.33	661.51	1197.21	436.99	1367.22	465.76
5.205	0	0.16	0.22	0.03	0.15	0.03	0.17	0.07	0.81	5.17	99.57	0.33	0.00	89.18	0.80	0.17	6.76	0.07	1.55	0.20	0.88	0.05	0.00	0.00	0.01	5.58	0.02	0.13	1.08	5.17	0.00	52.88	0.81	0.12	0.00		-12.28	-11.45	15.22	47.46	174.21	1133.50	397.47	1395.93	666.92	1199.05	433.19	1368.23	474.74
5.238	0	0.16	0.22	0.02	0.15	0.03	0.17	0.07	0.87	5.13	99.57	0.33	0.00	88.80	0.77	0.15	6.84	0.08	1.76	0.23	0.61	0.05	0.00	0.00	0.00	5.87	0.02	0.07	1.05	5.13	0.00	52.39	0.87	0.18	0.00		-12.37	-11.65	13.80	47.51	174.30	1131.40	395.22	1395.97	666.59	1195.21	436.46	1366.45	468.94
5.271	0	0.16	0.22	0.02	0.16	0.03	0.18	0.07	0.93	4.90	99.56	0.33	0.00	90.82	0.89	0.21	7.62	0.08	1.93	0.22	0.58	0.05	0.00	0.00	0.00	5.29	0.02	0.08	1.11	4.90	0.00	81.04	0.93	0.11	0.00		-12.12	-10.54	15.04	47.66	173.66	1129.80	396.95	1392.10	666.16	1194.99	434.20	1364.16	473.46
5.305	0	0.17	0.22	0.02	0.16	0.03	0.18	0.07	0.94	5.55	99.56	0.33	0.00	86.82	0.79	0.25	8.07	0.09	1.74	0.20	0.55	0.05	0.00	0.00	0.00	6.18	0.02	0.08	1.19	5.55	0.00	61.88	0.94	0.11	0.00		-12.76	-12.57	14.16	47.41	172.32	1125.39	391.32	1393.82	665.68	1192.17	435.89	1362.15	464.18
5.338	0	0.17	0.22	0.02	0.16	0.03	0.18	0.07	0.94	5.88	99.55	0.33	0.00	91.17	0.96	0.26	8.03	0.09	1.65	0.31	0.71	0.04	0.00	0.00	0.01	6.38	0.02	0.10	1.22	5.88	0.00	56.93	0.94	0.24	0.00		-15.45	-10.32	12.48	48.51	177.30	1123.77	391.79	1386.26	660.29	1183.20	432.79	1357.93	462.85
5.372	0	0.17	0.23	0.03	0.17	0.03	0.19	0.08	0.97	6.94	99.55	0.33	0.00	87.79	0.91	0.28	9.12	0.12	1.53	0.28	0.99	0.02	0.00	0.00	0.00	6.54	0.01	0.09	1.40	6.94	0.00	52.40	0.97	0.14	0.00		-7.98	-12.14	13.02	48.42	173.34	1120.87	389.39	1388.35	665.92	1185.10	435.01	1356.20	462.79
5.405	0	0.17	0.23	0.02	0.17	0.03	0.19	0.08	1.00	6.92	99.55	0.33	0.00	92.06	1.23	0.34	9.03	0.11	1.39	0.29	0.85	0.01	0.00	0.00	0.00	6.33	0.01	0.15	1.31	6.92	0.00	21.86	1.00	0.13	0.00		-10.99	-9.74	14.67	48.13	177.89	1117.04	385.87	1391.63	667.06	1185.54	430.89	1360.53	462.86
5.438	0	0.17	0.22	0.02	0.17	0.03	0.19	0.08	0.98	7.45	99.56	0.33	0.00	93.72	1.61	0.47	8.48	0.11	1.30	0.23	0.77	0.01	0.00	0.00	0.00	6.45	0.01	0.12	1.31	7.45	0.00	16.91	0.98	0.12	0.00		-11.74	-8.49	14.42	48.17	176.59	1114.43	382.98	1390.44	666.46	1183.71	428.11	1357.54	459.23
5.472	0	0.16	0.21	0.02	0.17	0.03	0.19	0.09	1.06	7.48	99.58	0.33	0.00	96.11	2.12	0.57	7.48	0.14	1.36	0.19	0.71	0.01	0.00	0.00	0.00	6.13	0.01	0.11	1.16	7.75	0.00	18.27	1.06	0.00	0.00		-12.08	-5.96	13.83	48.69	179.39	1113.39	382.75	1388.50	665.51	1180.22	427.49	1356.82	458.98
5.505	0	0.15	0.20	0.02	0.16	0.03	0.18	0.09	1.13	6.47	99.59	0.33	0.00	93.13	2.48	0.74	6.47	0.14	1.47	0.19	0.76	0.02	0.00	0.00	0.00	6.11	0.01	0.13	1.19	9.65	0.00	35.08	1.13	0.00	0.00		-12.55	-8.96	13.91	48.11	177.16	1113.85	380.88	1391.77	666.46	1183.02	426.80	1357.72	456.16
5.538	0	0.15	0.20	0.02	0.17	0.03	0.18	0.10	1.13	6.25	99.60	0.33	0.00	92.55	2.60	0.88	6.25	0.16	1.41	0.18	0.79	0.02	0.00	0.00	0.00	6.11	0.01	0.09	1.22	9.50	0.00	19.16	1.13	0.00	0.00		-13.28	-9.40	13.28	48.22	179.95	1114.88	381.17	1394.05	667.64	1182.54	427.88	1360.31	455.80
5.572	0	0.14	0.19	0.02	0.17	0.03	0.18	0.12	1.07	4.85	99.61	0.33	0.00	95.80	4.21	1.43	4.85	0.20	1.61	0.14	0.61	0.02	0.00	0.00	0.00	5.54	0.01	0.10	1.18	12.54	0.00	6.31	1.07	0.00	0.00		-12.25	-6.37	14.40	48.38	179.00	1111.65	380.86	1392.87	669.55	1182.42	427.73	1358.87	457.88
5.605	0	0.13	0.19	0.02	0.19	0.03	0.19	0.14	1.10	5.18	99.61	0.33	0.00	94.74	6.08	1.89	4.79	0.23	1.47	0.10	0.48	0.02	0.00	0.00	0.00	5.18	0.01	0.11	1.29	14.24	0.00	6.88	1.10	0.00	0.00		-11.28	-7.55	13.93	48.76	182.07	1109.44	379.19	1393.45	670.51	1179.57	428.32	1359.47	456.33
5.638	0	0.12	0.18	0.02	0.20	0.03	0.20	0.18	1.30	5.04	99.60	0.33	0.00	94.25	7.51	2.66	4.20	0.23	1.63	0.10	0.47	0.03	0.00	0.00	0.00	5.04	0.02	0.16	1.26	17.49	0.00	7.00	1.30	0.00	0.00		-11.01	-8.02	13.46	48.65	181.61	1108.75	377.83	1396.53	674.12	1180.15	428.42	1359.89	454.41
5.672	0	0.12	0.17	0.02	0.20	0.03	0.19	0.22	1.47	4.95	99.56	0.33	0.00	90.94	7.46	3.52	3.44	0.24	2.24	0.10	0.57	0.07	0.00	0.00	0.00	4.95	0.02	0.16	1.11	21.72	0.00	2.90	1.47	0.00	0.00		-8.18	-10.47	13.49	48.45	178.04	1108.37	376.96	1397.25	676.90	1181.94	427.30	1357.92	454.29
5.705	0	0.11	0.16	0.02	0.20	0.03	0.19	0.25	1.57	5.14	99.50	0.33	0.00	89.76	7.81	4.75	3.19	0.25	2.85	0.11	0.57	0.09	0.00	0.00	0.00	5.14	0.02	0.15	1.07	23.57	0.00	9.33	1.57	0.00	0.00		-8.36	-11.15	14.17	48.33	176.25	1107.72	376.55	1397.95	678.13	1183.83	425.74	1357.65	454.88
5.739	0	0.11	0.16	0.02	0.21	0.03	0.17	0.33	1.65	4.97	99.33	0.33	0.00	93.43	7.28	5.99	2.71	0.24	3.36	0.12	0.67	0.13	0.00	0.00	0.00	4.97	0.03	0.09	1.04	29.72	0.00	14.85	1.65	0.00	0.00		-11.05	-8.72	14.15	48.64	179.83	1107.03	374.54	1398.54	675.27	1182.16	424.53	1359.81	452.43
5.772	0	0.11	0.15	0.02	0.21	0.03	0.17	0.43	1.60	5.23	99.14	0.33	0.00	92.62	6.85	7.55	2.57	0.24	2.99	0.11	0.70	0.13	0.00	0.00	0.01	5.23	0.03	0.10	1.08	34.81	0.00	16.61	1.60	0.00	0.00		-7.99	-9.35	13.86	49.04	182.45	1107.10	373.54	1399.64	676.67	1181.34	424.14	1361.46	453.18
5.805	0	0.11	0.15	0.02	0.21	0.03	0.16	0.46	1.63	5.11	99.07	0.33	0.00	93.10	6.24	8.16	2.49	0.23	2.66	0.15	0.66	0.12	0.00	0.00	0.01	5.11	0.03	0.10	1.10	36.53	0.00	9.93	1.63	0.00	0.00		-6.62	-8.99	14.55	49.25	182.97	1105.74	372.21	1400.02	676.52	1181.66	424.32	1362.31	453.41
5.839	0	0.11	0.15	0.02	0.20	0.03	0.15	0.49	1.84	4.21	99.01	0.33	0.00	93.73	5.24	7.45	2.22	0.20	2.24	0.17	0.75	0.15	0.00	0.00	0.01	4.21	0.03	0.09	1.06	39.72	0.00	2.84	1.84	0.00	0.00		-10.19	-8.48	15.87	48.79	180.30	1105.31	371.07	1400.71	675.24	1185.04	420.11	1362.33	452.95
5.872	0	0.11	0.14	0.02	0.21	0.03	0.14	0.62	1.92	4.18	98.77	0.33	0.00	89.68	4.52	9.57	2.10	0.21	2.30	0.19	0.55	0.13	0.00	0.00	0.01	4.18	0.03	0.06	1.16	43.72	0.00	13.98	1.92	0.00	0.00		-8.87	-11.19	14.28	49.18	183.34	1104.44	369.90	1403.10	678.78	1182.07	421.48	1363.09	450.48
5.905	0	0.10	0.13	0.02	0.20	0.04	0.13	0.70	1.86	4.00	98.60	0.33	0.00	91.97	4.06	9.77	1.86	0.23	2.38	0.15	0.57	0.15	0.00	0.00	0.01	4.00	0.02	0.06	1.22	47.00	0.00	18.45	2.17	0.00	0.00		-11.08	-9.81	15.66	48.88	181.31	1103.78	369.59	1403.84	678.53	1185.09	419.66	1363.62	451.29
5.939	0	0.10	0.12	0.02	0.22	0.04	0.12	1.01	1.66	3.66	97.99	0.33	0.00	93.71	3.67	12.32	1.66	0.29	2.41	0.16	0.43	0.18	0.00	0.00	0.00	3.66	0.02	0.04	1.39	53.56	0.00	11.93	2.46	0.00	0.00		-10.58	-8.50	15.31	49.23	181.82	1103.60	370.11	1401.52	678.31	1183.28	417.90	1361.81	452.30
5.972	0	0.10	0.12	0.02	0.22	0.04	0.12	1.12	1.72	3.04	97.76	0.33	0.00	93.13	3.04	13.14	1.72	0.28	3.36	0.19	0.61	0.24	0.00	0.00	0.01	3.37	0.02	0.04	1.78	56.03	0.00	7.82	2.49	0.00	0.00		-17.41	-8.97	14.01	49.28	183.30	1099.56	367.00	1402.26	675.89	1178.38	420.21	1360.29	442.77
6.005	0	0.10	0.11	0.02	0.23	0.04	0.11	1.52	1.55	2.53	96.96	0.33	0.00	93.95	2.53	15.65	1.55	0.25	3.80	0.21	0.79	0.24	0.00	0.00	0.00	3.34	0.02	0.05	2.18	61.48	0.00	47.51	2.77	0.00	0.00		-10.07	-8.28	11.24	50.13	190.78	1102.13	366.85	1402.18	679.83	1172.61	417.99	1361.45	445.16
6.039	0	0.09	0.09	0.02	0.28	0.05	0.10	2.88	1.34	3.19	94.24	0.42	0.00	95.79	3.31	20.67	1.34	0.24	5.18	0.23	0.53	0.21	0.00	0.00	0.00	3.19	0.02	0.05	2.70	71.37	0.00	12.03	3.25	0.00	0.00		-10.15	-6.37	11.62	49.90	190.77	1102.32	368.04	1399.89	677.82	1172.18	418.65	1360.87	446.71
6.072	0	0.09	0.10	0.02	0.25	0.06	0.11	2.74	1.35	2.68	94.52	0.35	0.00	95.45	2.68	17.98	1.35	0.22	8.42	0.28	0.72	0.20	0.00	0.00	0.01	3.13	0.02	0.10	2.82	73.46	0.00	12.96	3.44	0.00	0.00		-11.05	-6.78	9.96	49.38	178.03	1104.07	374.41	1389.60	673.47	1170.57	424.38	1347.31	445.79
6.106	0	0.09	0.10	0.02	0.23	0.06	0.11	2.86	1.10	2.45	94.29	0.33	0.72	97.35	2.45	17.18	1.10	0.27	9.06	0.33	0.52	0.23	0.00	0.00	0.01	3.37	0.03	0.37	2.94	75.47	0.00	1.13	3.98	0.00	0.00		-5.37	-3.97	9.94	50.33	180.41	1103.12	376.38	1383.45	671.88	1166.14	426.15	1344.91	450.42
6.139	0	0.09	0.09	0.02	0.28	0.06	0.10	3.75	0.95	2.23	92.51	0.47	0.00	98.13	2.23	21.76	0.95	0.34	7.92	0.31	0.52	0.33	0.00	0.00	0.01	3.67	0.03	0.56	3.16	77.78	0.00	1.75	3.59	0.00	0.00		-6.21	-2.19	8.85	50.41	176.91	1102.04	380.10	1377.46	670.27	1162.36	431.22	1338.23	450.29
6.172	0	0.09	0.09	0.02	0.25	0.06	0.10	3.61	0.91	1.95	92.78	0.39	0.00	98.07	1.95	19.24	0.88	0.30	7.90	0.43	0.59	0.39	0.00	0.00	0.02	4.18	0.03	0.91	3.23	79.66	0.00	8.54	3.66	0.00	0.00		-5.76	-2.35	9.35	51.11	181.69	1097.15	378.64	1372.59	668.46	1156.28	428.05	1336.48	451.28
6.206	0	0.09	0.08	0.02	0.29	0.05	0.09	4.95	1.05	2.25	90.11	0.57	0.00	98.48	2.25	23.42	0.72	0.27	5.07	0.33	0.40	0.35	0.00	0.00	0.02	4.59	0.04	1.05	4.21	83.12	0.00	9.08	3.64	0.00	0.00		-6.79	-1.13	10.00	51.25	179.85	1092.88	376.70	1366.80	665.00	1153.19	423.64	1331.09	450.13
6.239	0	0.08	0.08	0.03	0.30	0.05	0.09	5.18	0.72	1.90	89.64	0.62	0.00	98.41	1.90	24.62	0.72	0.31	5.79	0.35	0.48	0.67	0.00	0.00	0.03	5.16	0.05	0.63	4.29	83.39	0.00	9.00	3.74	0.00	0.00		-4.19	-1.38	8.77	52.75	178.93	1088.58	375.00	1359.06	661.59	1145.75	422.40	1322.95	447.21
6.272	0	0.08	0.07	0.03	0.35	0.05	0.08	6.46	0.68	1.98	87.08	0.81	0.00	98.43	1.98	28.16	0.68	0.53	5.78	0.38	0.44	0.60	0.00	0.00	0.04	5.65	0.05	0.53	4.56	85.18	0.00	2.04	3.81	0.00	0.00		-9.57	1.30	8.82	51.42	176.82	1085.22	374.00	1356.81	658.75	1143.73	423.22	1319.47	442.77
6.306	0	0.08	0.08	0.03	0.33	0.05	0.08	6.41	0.65	1.55	87.19	0.77	0.00	97.74	1.55	26.84	0.61	0.66	4.03	0.34	0.48	0.55	0.00	0.00	0.06	6.64	0.04	0.65	5.10	86.59	0.00	1.89	3.76	0.00	0.00		-11.72	3.16	7.95	51.37	178.75	1082.90	375.32	1352.24	657.35	1138.27	423.43	1315.99	442.56
6.339	0	0.07	0.06	0.03	0.53	0.05	0.07	11.36	0.55	1.86	77.29	2.04	0.00	96.57	1.86	40.74	0.55	0.92	4.41	0.23	0.53	0.76	0.00	0.00	0.06	7.51	0.04	0.36	4.44	87.16	0.00	1.39	3.54	0.34	0.00		-2.73	5.31	8.80	53.04	178.52	1079.72	370.31	1346.18	651.33	1135.12	420.73	1312.42	441.53
6.373	0	0.06	0.05	0.03	0.71	0.04	0.06	16.12	0.49	1.64	67.76	3.97	0.00	96.98	1.64	50.09	0.49	0.90	2.94	0.21	0.49	0.84	0.00	0.00	0.06	8.74	0.03	0.19	3.59	87.78	0.01	2.82	3.27	0.78	0.00		-6.99	4.65	6.22	53.70	176.59	1071.24	372.30	1332.96	649.14	1121.34	421.04	1297.13	437.80
6.406	0	0.05	0.04	0.03	0.79	0.04	0.05	18.50	0.45	1.45	63.00	5.01	0.00	95.74	1.45	53.80	0.45	0.87	3.98	0.25	0.62	2.54	0.00	0.00	0.06	10.18	0.03	0.13	2.92	88.29	0.00	11.80	3.01	0.74	0.00		-12.40	6.43	6.11	52.05	177.50	1067.81	372.38	1330.60	646.97	1117.77	422.61	1294.85	434.84
6.439	0	0.04	0.03	0.03	1.55	0.04	0.04	34.27	0.42	1.71	40.73	19.22	0.00	94.48	1.71	72.74	0.42	1.63	4.35	0.14	0.59	4.37	0.00	0.00	0.08	10.43	0.03	0.06	2.73	88.28	0.00	0.75	2.73	0.68	0.00		-7.22	7.80	5.70	53.28	173.86	1059.83	371.56	1323.98	651.74	1111.76	421.41	1284.98	436.26
6.473	0	0.04	0.03	0.03	1.69	0.04	0.04	36.59	0.31	1.39	38.41	21.77	0.00	96.01	1.39	75.78	0.31	2.11	4.09	0.14	0.64	7.25	0.00	0.00	0.14	14.89	0.03	0.11	1.63	87.52	0.01	2.80	2.58	0.73	0.00		-11.20	6.10	6.98	52.71	175.22	1053.89	371.46	1317.11	647.01	1106.38	421.04	1281.00	435.49
6.506	0	0.04	0.02	0.04	2.38	0.04	0.03	46.76	0.30	1.39	28.24	36.48	0.00	94.81	1.39	85.22	0.30	2.92	4.19	0.08	0.70	9.28	0.00	0.01	0.19	18.44	0.03	0.13	1.21	87.36	0.01	3.84	2.14	0.41	0.00		-9.85	7.47	6.12	52.89	175.16	1050.24	371.70	1313.94	648.28	1101.78	423.47	1276.58	434.60
6.539	0	0.03	0.02	0.03	2.43	0.04	0.03	47.35	0.30	1.58	27.65	37.20	0.00	96.18	1.58	85.64	0.30	2.81	4.08	0.07	0.47	4.97	0.00	0.01	0.21	19.55	0.02	0.14	1.18	87.42	0.01	18.50	2.12	0.37	0.00		-10.13	5.88	8.14	53.43	170.44	1041.40	371.75	1306.34	647.93	1098.35	424.53	1268.43	435.55
6.573	0	0.03	0.02	0.03	2.72	0.04	0.03	49.01	0.25	1.58	25.99	43.17	0.00	96.94	1.58	89.04	0.25	2.65	5.28	0.05	0.39	6.28	0.00	0.01	0.24	24.22	0.03	0.18	0.88	85.78	0.01	55.42	1.64	0.52	0.00		-10.68	4.72	5.96	53.56	180.18	1043.97	373.03	1306.76	648.48	1092.48	422.79	1272.12	436.74
6.606	0	0.03	0.02	0.03	2.58	0.04	0.03	45.44	0.26	1.42	29.56	40.72	0.00	97.31	1.42	87.74	0.23	2.44	6.57	0.04	0.37	3.40	0.00	0.01	0.26	22.63	0.03	0.09	0.93	84.02	0.01	71.52	1.61	0.39	0.00		-6.53	4.06	7.53	54.14	178.92	1042.04	372.51	1304.38	649.12	1093.36	420.17	1271.09	440.70
6.639	0	0.03	0.02	0.03	2.45	0.04	0.03	44.47	0.33	1.41	30.53	37.92	0.00	98.07	1.41	86.27	0.22	2.23	7.75	0.04	0.39	2.78	0.00	0.01	0.33	23.57	0.03	0.10	0.92	84.76	0.01	38.45	1.46	0.48	0.00		-6.39	2.36	7.67	52.95	185.84	1043.74	372.60	1309.45	650.84	1093.67	422.64	1278.52	441.74
6.673	0	0.04	0.03	0.03	1.48	0.04	0.04	27.05	0.36	1.38	47.95	15.35	0.00	98.30	1.38	71.29	0.23	1.91	7.74	0.03	0.65	2.53	0.00	0.02	0.36	21.87	0.03	0.21	0.80	81.62	0.01	85.24	1.33	0.47	0.00		-6.63	-1.70	7.25	52.25	187.45	1043.46	374.08	1311.71	655.76	1093.24	423.56	1279.64	443.32
6.706	0	0.07	0.07	0.03	0.52	0.04	0.07	8.55	0.46	1.16	82.89	1.55	0.00	97.87	1.16	40.89	0.26	1.00	6.67	0.05	0.91	1.61	0.00	0.02	0.41	20.82	0.04	0.46	0.79	80.09	0.01	75.53	1.21	0.43	0.00		-6.35	-2.86	7.55	51.88	176.18	1044.87	379.60	1307.35	656.76	1097.30	426.96	1272.34	446.94
6.740	0	0.09	0.10	0.03	0.31	0.03	0.09	3.80	1.32	1.08	92.40	0.52	0.00	97.64	1.08	25.00	0.25	0.73	3.82	0.04	0.62	0.63	0.00	0.04	0.28	17.57	0.03	1.32	0.59	75.64	0.02	69.17	0.89	0.45	0.00		-2.44	-3.38	9.34	51.86	178.77	1045.18	382.16	1306.64	657.13	1098.59	430.00	1275.82	453.43
6.773	0	0.11	0.15	0.02	0.19	0.03	0.11	1.72	1.09	1.02	96.55	0.33	0.00	97.54	1.02	10.58	0.28	0.47	3.54	0.05	0.54	0.43	0.00	0.05	0.20	15.17	0.03	1.09	0.63	70.91	0.02	92.09	0.77	0.45	0.00		-4.17	-3.61	10.29	51.30	181.21	1043.58	383.05	1306.90	658.03	1098.30	430.38	1277.73	455.77
6.806	0	0.12	0.16	0.02	0.16	0.03	0.12	1.20	1.00	0.83	97.59	0.33	0.00	97.11	0.83	6.05	0.32	0.29	2.49	0.04	0.37	0.18	0.00	0.05	0.18	13.48	0.04	1.00	0.72	67.05	0.02	89.60	0.76	0.37	0.00		-5.95	-4.42	10.52	50.72	177.72	1043.73	386.63	1305.77	660.40	1099.69	432.19	1275.46	458.46
6.840	0	0.12	0.18	0.02	0.14	0.03	0.13	0.78	0.65	0.54	98.44	0.33	0.00	97.28	0.54	3.03	0.38	0.24	2.15	0.04	0.32	0.11	0.00	0.07	0.17	10.12	0.04	0.65	0.81	59.83	0.03	84.30	0.74	0.29	0.00		-5.49	-4.12	11.52	50.68	178.41	1041.51	388.41	1302.53	660.13	1098.26	433.04	1274.28	462.12
6.873	0	0.13	0.18	0.02	0.14	0.03	0.13	0.63	0.61	0.58	98.73	0.33	0.00	97.63	0.58	1.86	0.46	0.18	2.72	0.07	0.43	0.13	0.00	0.07	0.17	9.15	0.05	0.61	0.90	56.04	0.03	92.32	0.76	0.22	0.00		-8.40	-3.42	11.38	50.31	174.53	1038.31	389.74	1297.04	658.79	1095.28	433.31	1267.58	461.08
6.906	0	0.13	0.18	0.02	0.14	0.03	0.13	0.49	0.67	0.64	99.02	0.33	0.00	96.94	0.64	1.31	0.54	0.13	3.81	0.12	0.49	0.18	0.00	0.07	0.15	8.68	0.06	0.67	1.07	50.35	0.03	85.65	0.84	0.19	0.00		-5.40	-4.71	11.67	50.47	174.62	1033.92	388.24	1294.30	658.65	1091.90	435.10	1264.71	460.18
6.940	0	0.13	0.18	0.02	0.14	0.04	0.13	0.30	0.66	0.61	99.40	0.33	0.00	97.29	0.55	1.62	0.61	0.12	4.99	0.14	0.40	0.25	0.00	0.07	0.15	7.32	0.07	0.66	1.23	38.39	0.03	91.60	0.89	0.22	0.00		-4.40	-4.11	9.68	50.72	178.55	1030.81	386.86	1291.50	660.19	1084.48	433.18	1261.30	457.99
6.973	0	0.13	0.18	0.03	0.14	0.04	0.13	0.26	0.66	0.66	99.47	0.33	0.00	98.29	0.46	1.94	0.66	0.08	6.23	0.18	0.39	0.21	0.00	0.05	0.11	7.48	0.06	0.48	1.41	35.17	0.03	97.68	0.90	0.31	0.00		-6.20	-1.74	8.53	50.79	174.18	1026.87	388.66	1282.26	657.78	1078.27	432.58	1250.71	457.09
7.006	0	0.13	0.18	0.03	0.14	0.04	0.13	0.26	0.74	0.74	99.48	0.33	0.00	98.26	0.44	2.26	0.74	0.06	7.48	0.23	0.49	0.19	0.00	0.04	0.09	6.68	0.06	0.36	1.98	34.46	0.02	98.22	0.96	0.31	0.00		-3.39	1.84	6.48	51.84	176.44	1020.58	388.97	1274.35	656.91	1067.24	435.70	1242.43	456.66
7.040	0	0.13	0.18	0.03	0.15	0.05	0.13	0.24	0.78	0.78	99.52	0.33	0.00	97.85	0.43	3.46	0.78	0.06	9.53	0.24	0.77	0.17	0.00	0.03	0.08	4.98	0.07	0.16	2.89	31.28	0.02	99.14	1.12	0.69	0.00		-5.28	-2.92	5.26	53.40	189.02	1000.68	381.76	1259.93	652.42	1042.44	429.30	1230.14	451.61
7.073	0	0.12	0.16	0.03	0.17	0.06	0.13	0.35	0.67	0.67	99.29	0.33	0.00	94.14	0.38	7.00	0.67	0.08	12.21	0.32	0.97	0.24	0.00	0.03	0.07	5.88	0.08	0.07	2.98	37.20	0.01	41.31	1.24	0.84	0.00		-9.02	8.12	4.80	53.29	182.16	986.54	375.54	1248.56	649.40	1032.59	422.97	1213.50	444.34
7.107	0	0.11	0.14	0.03	0.21	0.08	0.12	0.47	0.78	0.78	99.05	0.37	2.41	97.51	0.51	13.40	0.78	0.13	18.23	0.37	0.64	0.76	0.00	0.03	0.07	6.97	0.08	0.05	3.42	37.59	0.01	8.62	1.36	0.72	1.00		-1.80	3.67	5.49	54.86	184.31	970.75	369.93	1237.20	651.93	1018.71	420.82	1201.98	440.38
7.140	0	0.09	0.11	0.03	0.30	0.07	0.10	0.65	0.83	0.83	98.70	0.54	1.60	95.99	0.58	23.92	0.83	0.19	16.13	0.40	0.46	0.86	0.00	0.03	0.08	9.05	0.08	0.08	2.93	34.53	0.01	2.39	1.41	0.81	0.00		-6.06	6.12	6.95	55.22	176.79	956.60	367.71	1219.98	646.14	1008.74	415.18	1184.23	436.60
7.173	0	0.07	0.08	0.03	0.47	0.05	0.08	1.17	0.65	0.65	97.67	1.37	0.00	97.82	0.55	37.73	0.65	0.29	11.30	0.26	0.20	0.77	0.00	0.03	0.10	10.25	0.08	0.23	2.36	34.90	0.01	5.44	1.39	0.87	0.00		-6.86	2.98	6.00	56.40	173.95	947.46	367.18	1208.54	642.23	998.30	414.35	1171.02	435.08
7.207	0	0.05	0.04	0.03	1.04	0.05	0.05	3.04	0.52	0.70	93.91	8.78	0.00	97.08	0.70	62.08	0.49	0.52	8.82	0.17	0.16	0.66	0.00	0.04	0.12	12.73	0.08	0.52	2.13	33.64	0.02	1.23	1.62	0.85	0.00		-5.93	4.48	5.03	57.30	166.79	941.28	369.08	1198.96	641.53	992.38	417.16	1158.25	434.66
7.240	0	0.03	0.02	0.03	1.98	0.05	0.04	6.65	0.57	0.80	86.71	30.77	0.00	88.89	0.80	81.39	0.47	0.86	9.10	0.22	0.24	1.19	0.00	0.04	0.16	17.86	0.08	0.57	1.85	33.53	0.02	2.72	1.63	0.89	0.00		-5.07	11.60	4.68	57.46	170.68	935.59	367.18	1197.56	642.26	987.30	414.33	1156.10	439.60
7.273	0	0.03	0.02	0.03	2.66	0.05	0.03	9.89	0.69	0.81	80.23	47.17	0.00	91.69	0.81	90.28	0.42	1.31	9.69	0.34	0.31	1.68	0.00	0.05	0.27	26.45	0.11	0.69	1.65	34.58	0.02	10.89	1.89	0.92	0.00		-6.51	9.99	4.91	57.24	169.33	934.20	368.25	1193.45	639.94	985.41	414.22	1152.84	439.51
7.307	0	0.03	0.02	0.03	3.04	0.05	0.03	12.78	0.57	0.95	74.44	54.21	0.00	95.66	0.95	94.22	0.29	1.88	9.00	0.29	0.45	2.67	0.00	0.05	0.57	42.74	0.09	0.51	1.22	36.85	0.02	1.53	2.11	0.24	0.00		-8.08	6.53	5.40	57.08	164.39	928.85	367.77	1186.55	639.75	981.70	414.58	1145.03	433.24
7.340	0	0.03	0.02	0.03	3.36	0.04	0.03	13.87	0.85	1.30	72.27	57.82	0.00	86.68	1.30	96.23	0.26	2.44	7.35	0.23	0.49	2.55	0.00	0.05	0.85	48.78	0.06	0.48	1.02	36.19	0.02	0.06	1.80	0.24	0.00		-6.48	12.64	5.36	57.48	168.73	926.85	366.14	1183.33	635.69	977.61	411.90	1144.62	435.92
7.374	0	0.03	0.02	0.03	3.46	0.04	0.03	16.00	1.06	1.55	68.01	59.67	0.00	88.31	1.55	97.14	0.16	2.35	4.10	0.25	0.41	1.18	0.00	0.05	1.06	68.35	0.05	0.82	0.62	39.16	0.02	0.41	1.70	0.36	0.00		-5.03	11.89	5.21	57.79	171.21	923.17	363.84	1179.61	633.63	972.47	410.38	1142.06	433.86
7.407	0	0.03	0.02	0.03	3.68	0.03	0.03	17.94	1.24	1.51	64.11	61.48	0.00	93.53	1.51	97.92	0.11	3.18	3.67	0.18	0.40	0.88	0.00	0.04	1.24	76.46	0.04	0.77	0.54	40.91	0.03	0.03	1.41	0.44	0.00		-4.20	8.64	4.69	58.19	171.12	917.52	361.46	1177.44	634.14	967.90	408.32	1137.09	433.92
7.440	0	0.03	0.02	0.03	3.88	0.03	0.03	17.71	1.44	1.62	64.58	63.24	0.00	88.26	1.62	98.65	0.11	3.77	3.32	0.20	0.39	0.93	0.00	0.04	1.44	78.49	0.03	0.87	0.50	39.09	0.04	0.10	1.28	0.47	0.00		-5.33	11.91	4.65	57.85	170.55	915.23	360.81	1173.87	632.22	965.27	407.47	1134.02	432.18
7.474	0	0.03	0.02	0.03	3.92	0.03	0.03	22.78	1.76	1.74	54.44	64.26	0.00	91.54	1.74	98.88	0.07	3.64	3.10	0.17	0.31	0.69	0.00	0.05	1.76	87.20	0.02	0.93	0.30	46.44	0.06	0.11	1.09	0.56	0.00		-4.06	10.09	4.38	57.88	175.27	912.37	361.03	1169.54	632.14	958.64	409.93	1132.88	428.93
7.507	0	0.03	0.02	0.03	4.01	0.03	0.03	23.11	2.60	2.19	53.78	66.01	0.00	92.02	2.19	99.00	0.06	3.64	2.74	0.06	0.23	0.29	0.00	0.06	2.60	90.88	0.02	1.27	0.19	46.32	0.11	0.07	0.88	0.59	0.00		-2.63	9.78	5.17	57.87	170.30	910.66	362.91	1163.56	631.43	958.08	411.68	1127.57	428.32
7.540	0	0.03	0.02	0.03	3.99	0.03	0.03	21.30	2.75	2.48	57.40	65.80	0.00	91.10	2.48	98.73	0.05	3.46	3.01	0.04	0.16	0.23	0.00	0.06	2.75	92.25	0.02	1.33	0.19	43.97	0.12	11.98	0.86	0.61	0.00		-9.26	10.37	5.90	56.72	179.57	909.68	365.07	1159.26	626.63	952.31	410.18	1130.79	429.95
7.574	0	0.03	0.02	0.03	3.82	0.03	0.03	12.37	2.66	2.09	75.27	65.72	0.00	89.34	2.09	98.77	0.04	2.44	3.17	0.03	0.16	0.18	0.00	0.10	2.66	95.40	0.02	1.51	0.11	29.70	0.22	67.84	0.62	0.99	0.00		-5.98	11.37	6.37	57.78	176.66	903.80	369.48	1151.43	630.11	947.44	415.94	1123.15	434.20
7.607	0	0.03	0.02	0.03	3.62	0.03	0.03	10.56	3.04	2.24	78.89	64.82	0.00	86.79	2.24	97.90	0.04	1.67	3.54	0.02	0.21	0.24	0.00	0.11	3.04	95.80	0.03	1.35	0.13	26.90	0.22	64.07	0.58	0.89	0.00		-10.59	12.59	5.58	57.88	180.89	902.50	371.98	1144.57	622.73	940.77	413.83	1119.87	439.23
7.640	0	0.03	0.02	0.03	3.52	0.03	0.03	8.62	3.24	2.69	82.76	63.42	0.00	87.31	2.69	96.94	0.05	1.26	3.45	0.01	0.25	0.38	0.00	0.11	3.24	96.20	0.03	0.66	0.11	22.45	0.28	41.69	0.50	0.72	0.00		-8.72	12.36	6.20	57.99	177.91	902.33	375.49	1140.09	622.71	940.68	416.73	1116.76	442.18
7.674	0	0.03	0.02	0.03	3.27	0.03	0.03	7.67	3.00	3.27	84.66	58.30	0.00	77.20	3.27	94.51	0.05	0.92	3.47	0.01	0.34	0.68	0.00	0.11	3.00	97.45	0.03	0.39	0.14	21.58	0.38	33.78	0.42	0.68	1.00		-16.39	15.90	7.07	55.80	188.84	907.37	375.29	1140.84	614.00	940.48	411.83	1126.76	442.80
7.707	0	0.03	0.02	0.03	2.81	0.03	0.04	5.68	2.67	3.34	88.64	48.60	0.00	95.63	3.34	89.96	0.05	0.66	3.70	0.01	0.37	0.90	0.00	0.10	2.67	97.32	0.03	0.14	0.19	18.61	0.33	5.05	0.43	0.58	0.00		-12.32	6.58	10.59	55.07	183.03	910.67	377.89	1145.12	616.06	951.40	416.12	1131.65	447.92
7.741	0	0.03	0.03	0.03	2.07	0.03	0.04	3.30	1.80	3.67	93.39	29.09	0.00	94.79	3.67	80.45	0.05	0.49	3.29	0.01	0.48	1.10	0.00	0.07	1.80	96.97	0.04	0.05	0.23	14.37	0.35	29.40	0.36	0.55	0.00		-17.29	7.49	8.77	54.65	186.97	912.12	376.37	1151.90	621.24	951.04	413.91	1135.64	443.58
7.774	0	0.04	0.03	0.03	1.61	0.03	0.05	2.13	1.56	3.91	95.74	17.55	0.00	96.45	3.91	72.52	0.06	0.45	3.29	0.01	0.37	1.05	0.00	0.07	1.56	96.10	0.06	0.09	0.30	11.24	0.30	15.37	0.37	0.72	0.00		-16.94	5.49	6.89	54.75	185.15	916.50	378.10	1158.27	627.15	953.98	418.19	1137.70	441.23
7.807	0	0.04	0.04	0.03	1.27	0.03	0.05	1.48	1.68	3.68	97.04	10.97	0.00	98.33	3.68	65.59	0.07	0.38	3.03	0.01	0.53	1.79	0.00	0.07	1.68	95.78	0.05	0.13	0.30	9.55	0.28	11.76	0.39	0.75	0.00		-9.40	1.61	4.62	55.90	180.00	918.54	376.87	1163.96	632.91	956.35	425.98	1136.08	435.92
7.841	0	0.05	0.05	0.03	0.84	0.03	0.06	0.84	1.56	3.22	98.32	4.42	0.00	98.71	3.22	53.52	0.07	0.34	2.82	0.01	0.57	1.67	0.00	0.07	1.56	94.85	0.05	0.24	0.43	8.35	0.24	21.06	0.44	0.68	0.00		-13.82	-0.31	5.83	54.11	177.09	918.33	372.04	1177.04	640.73	965.74	422.97	1142.62	431.76
7.874	0	0.05	0.06	0.03	0.76	0.03	0.07	0.77	1.06	3.79	98.46	3.26	0.00	96.52	3.79	50.10	0.08	0.36	4.20	0.02	0.66	2.29	0.00	0.07	1.06	92.76	0.05	0.34	0.53	9.16	0.18	39.00	0.50	0.72	0.00		-17.28	-5.39	3.47	52.49	182.73	926.06	367.68	1196.93	649.23	973.38	422.25	1156.10	424.68
7.907	0	0.06	0.06	0.03	0.70	0.03	0.07	0.69	0.82	4.73	98.60	2.43	0.00	96.05	4.73	46.54	0.10	0.48	4.09	0.03	0.91	1.37	0.00	0.06	0.82	89.35	0.05	0.27	0.83	9.06	0.16	0.48	0.55	0.85	0.00		-8.74	-6.05	2.96	52.54	187.60	936.83	358.68	1218.64	654.53	986.51	420.89	1174.10	419.31
7.941	0	0.05	0.05	0.02	0.96	0.03	0.07	1.06	0.60	6.86	97.89	4.31	0.00	93.83	6.86	53.71	0.13	0.65	4.12	0.07	0.63	0.37	0.00	0.06	0.60	84.06	0.04	0.24	1.03	9.84	0.10	0.08	0.71	0.98	0.00		-14.10	-8.39	4.43	50.60	186.45	943.18	348.58	1236.47	653.04	1001.28	413.56	1187.68	408.89
7.974	0	0.04	0.04	0.02	1.65	0.03	0.07	2.13	0.43	10.41	95.75	9.99	0.00	94.55	10.41	65.03	0.13	1.76	3.30	0.08	0.39	0.16	0.00	0.04	0.43	79.02	0.04	0.27	0.95	10.91	0.09	0.00	0.74	0.97	0.00		-11.07	-7.74	4.02	50.80	182.88	945.52	345.54	1239.25	654.67	1004.93	406.94	1187.81	408.46
8.007	0	0.03	0.03	0.02	3.34	0.03	0.07	5.26	0.31	16.03	89.48	23.99	0.00	90.24	16.03	77.88	0.16	4.47	2.61	0.11	0.26	0.09	0.00	0.03	0.31	70.30	0.03	0.31	1.10	12.24	0.06	0.00	0.91	0.85	0.00		-9.50	-10.88	3.15	51.19	189.22	946.63	344.19	1241.56	654.77	1002.27	407.53	1191.50	407.22
8.041	0	0.03	0.02	0.02	6.08	0.03	0.09	10.76	0.38	22.97	78.48	31.92	0.00	93.28	22.97	82.11	0.21	10.62	1.96	0.10	0.19	0.10	0.00	0.02	0.16	52.79	0.03	0.38	1.80	13.53	0.03	0.00	1.10	0.45	0.00		-10.21	-8.85	2.46	50.94	188.75	951.78	345.54	1242.12	651.86	1004.38	406.62	1193.13	407.49
8.074	0	0.04	0.02	0.01	20.59	0.03	0.18	40.23	0.49	40.43	34.77	44.63	0.00	94.73	40.43	88.84	0.22	25.10	1.49	0.06	0.13	0.07	0.00	0.02	0.09	45.84	0.03	0.49	1.81	16.13	0.04	0.00	1.09	0.31	0.00		-15.91	-7.56	2.51	50.39	189.18	953.66	345.81	1244.84	649.87	1006.56	406.89	1195.74	404.90
8.108	0	0.06	0.02	0.01	67.72	0.03	0.52	89.91	0.52	26.73	0.00	54.25	0.00	92.94	66.25	93.11	0.30	52.04	0.79	0.05	0.12	0.05	0.00	0.01	0.05	26.73	0.02	0.52	2.35	21.10	0.03	0.00	1.18	0.12	0.00		-9.52	-9.11	2.41	50.64	186.10	955.72	347.09	1244.34	651.94	1008.69	408.31	1194.78	408.61
8.141	0	0.10	0.02	0.01	86.74	0.03	0.77	97.37	0.32	20.89	0.00	60.12	-1.34	93.12	76.05	95.49	0.29	70.07	0.70	0.03	0.11	0.04	0.00	0.01	0.03	20.89	0.02	0.32	2.95	25.10	0.02	0.00	1.22	0.04	0.00		-10.63	-8.98	2.65	50.54	186.52	957.84	349.25	1243.71	650.24	1009.57	409.69	1196.08	410.12
8.174	0	0.15	0.02	0.01	92.72	0.03	0.86	98.82	0.27	18.34	0.00	63.77	-2.04	94.90	79.17	97.16	0.27	82.59	0.65	0.02	0.10	0.02	0.00	0.00	0.02	18.34	0.02	0.25	3.21	27.32	0.02	0.01	1.22	0.03	0.00		-13.62	-7.39	3.49	50.19	183.97	959.45	351.46	1242.33	648.27	1012.18	408.44	1196.11	412.09
8.208	0	0.18	0.02	0.01	92.64	0.03	0.70	99.02	0.32	8.34	0.00	62.30	-0.80	95.83	74.72	97.16	0.32	86.55	0.77	0.01	0.14	0.02	0.00	0.00	0.02	8.34	0.02	0.20	2.43	32.35	0.02	0.01	1.41	0.00	0.00		-13.18	-6.33	3.02	50.64	184.99	959.10	349.66	1238.69	643.47	1009.04	405.74	1193.98	409.93
8.241	0	0.15	0.02	0.01	89.34	0.03	0.58	98.58	0.31	6.10	0.00	60.91	0.00	97.35	70.18	96.61	0.31	80.74	1.02	0.01	0.19	0.03	0.00	0.00	0.02	6.10	0.02	0.16	2.24	34.24	0.01	0.00	1.39	0.00	0.00		-11.69	-3.98	3.64	51.02	185.18	959.50	348.82	1238.23	642.75	1009.92	402.95	1194.92	411.31
8.274	0	0.13	0.02	0.01	78.67	0.03	0.37	97.21	0.28	4.26	0.00	57.76	0.00	97.74	59.86	95.43	0.28	70.12	1.21	0.01	0.27	0.05	0.00	0.00	0.02	4.26	0.01	0.12	1.80	39.84	0.01	0.03	1.47	0.00	0.00		-6.52	-3.17	3.20	52.31	184.63	959.76	347.84	1235.51	639.90	1008.35	403.50	1192.79	411.92
8.308	0	0.07	0.02	0.01	65.72	0.03	0.36	97.12	0.28	2.15	0.00	57.22	0.00	98.74	59.16	95.16	0.28	54.58	1.41	0.01	0.35	0.12	0.00	0.00	0.02	2.15	0.01	0.12	1.79	55.50	0.01	0.24	1.41	0.08	0.00		-7.57	-0.21	3.48	52.99	191.65	952.30	346.98	1233.68	642.59	1001.00	401.30	1192.06	416.32
8.341	0	0.04	0.02	0.01	34.92	0.03	0.26	88.98	0.30	2.08	0.00	49.71	0.00	98.32	50.19	91.51	0.30	33.47	2.18	0.02	0.51	0.45	0.00	0.00	0.02	2.08	0.01	0.11	1.67	54.97	0.01	0.87	1.54	0.14	0.00		-7.27	-1.64	2.45	52.64	184.91	951.25	349.28	1231.61	645.59	1000.99	405.88	1185.70	414.41
8.375	0	0.03	0.02	0.01	13.74	0.04	0.17	74.89	0.30	1.58	0.11	41.39	0.00	98.34	39.13	87.61	0.30	15.67	3.97	0.02	0.58	1.54	0.00	0.00	0.02	1.58	0.01	0.12	1.40	63.82	0.01	3.09	1.44	0.24	0.00		-8.25	-1.60	1.21	53.06	190.54	947.92	350.45	1227.92	644.23	992.88	407.97	1183.26	415.63
8.408	0	0.03	0.02	0.02	4.84	0.04	0.11	47.82	0.31	1.89	27.18	26.55	0.00	98.18	25.04	79.37	0.31	6.05	6.27	0.06	1.00	2.90	0.00	0.00	0.04	1.89	0.01	0.14	1.30	67.46	0.01	5.56	1.58	0.06	0.00		-7.74	-2.05	-1.02	52.82	193.52	946.63	350.50	1227.61	645.81	987.18	413.56	1180.68	410.76
8.441	0	0.03	0.03	0.02	2.35	0.05	0.08	27.73	0.32	2.40	47.27	15.57	0.00	98.69	15.55	71.01	0.32	2.49	9.06	0.10	1.45	3.99	0.00	0.00	0.04	2.40	0.01	0.12	1.28	67.96	0.01	12.57	1.62	0.00	0.00		-3.02	-0.40	0.11	53.77	189.11	940.06	351.07	1220.70	648.64	984.41	413.42	1173.52	414.28
8.475	0	0.03	0.03	0.02	2.22	0.05	0.08	29.30	0.31	3.15	45.70	14.63	0.00	98.25	15.80	69.96	0.31	1.67	8.51	0.17	1.61	3.28	0.00	0.00	0.04	3.15	0.01	0.10	1.42	71.43	0.01	5.37	1.57	0.00	0.00		0.00	-1.87	-0.24	54.95	195.45	931.84	349.63	1217.22	652.24	974.77	414.50	1170.22	415.59
8.508	0	0.04	0.03	0.03	1.86	0.05	0.09	24.90	0.34	3.98	50.20	11.33	0.00	98.01	14.89	66.15	0.34	1.09	10.53	0.29	2.24	3.90	0.00	0.00	0.08	3.98	0.01	0.29	1.58	71.37	0.01	10.66	1.45	0.01	0.00		-2.56	2.53	-0.10	54.55	193.93	928.83	352.51	1211.15	652.51	971.39	418.31	1165.25	412.88
8.541	0	0.03	0.03	0.02	2.02	0.04	0.07	27.50	0.35	4.77	47.50	15.43	0.00	97.42	12.85	70.60	0.34	0.86	6.25	0.35	1.44	1.60	0.00	0.00	0.13	4.77	0.02	0.35	1.56	72.43	0.01	0.32	1.38	0.15	0.00		1.17	3.84	0.65	55.58	190.90	923.22	353.98	1205.25	655.34	968.27	418.00	1159.17	418.44
8.575	0	0.03	0.03	0.02	1.94	0.04	0.05	24.98	0.59	7.06	50.03	18.77	0.00	98.66	8.35	73.77	0.33	0.82	5.28	0.45	1.22	0.95	0.00	0.01	0.16	7.06	0.02	0.59	1.33	70.68	0.01	0.85	1.30	0.25	0.00		-1.88	0.50	1.17	55.22	191.17	918.93	354.08	1200.24	653.46	964.16	416.07	1155.31	418.10
8.608	0	0.03	0.02	0.02	2.40	0.03	0.05	27.99	0.49	7.29	47.01	29.05	0.00	98.47	7.29	81.02	0.36	0.87	4.00	0.37	0.87	0.64	0.00	0.01	0.18	9.07	0.02	0.49	1.20	68.15	0.01	1.95	1.14	0.38	0.00		-1.51	1.17	0.46	55.83	189.39	916.36	354.42	1195.41	650.39	960.33	416.10	1149.70	419.11
8.641	0	0.03	0.02	0.02	2.58	0.03	0.04	26.87	0.41	6.44	48.13	34.16	0.00	96.56	6.44	84.13	0.41	0.87	3.22	0.52	0.77	0.47	0.00	0.01	0.21	12.41	0.02	0.19	1.04	64.53	0.01	5.47	1.14	0.58	0.00		-1.25	5.33	1.76	55.71	187.63	915.26	355.53	1190.56	649.02	960.26	415.61	1147.86	419.11
8.675	0	0.03	0.02	0.02	2.77	0.04	0.04	24.44	0.54	7.16	51.13	36.73	0.00	96.54	7.16	85.86	0.54	0.78	4.69	0.54	0.79	0.70	0.00	0.02	0.18	16.28	0.02	0.10	0.70	59.11	0.01	18.68	1.19	0.86	0.00		0.40	5.36	1.61	56.47	187.74	914.67	355.66	1186.25	644.74	957.56	415.23	1145.24	420.24
8.708	0	0.03	0.02	0.02	3.02	0.04	0.04	23.37	0.55	7.16	53.27	41.79	0.00	95.67	7.16	88.60	0.55	0.73	5.57	0.68	0.77	1.39	0.00	0.02	0.21	18.31	0.02	0.06	0.61	55.01	0.00	10.58	1.11	1.14	0.00		0.64	6.52	1.40	57.39	191.86	912.94	356.83	1179.14	639.10	950.83	416.02	1142.64	420.66
8.742	0	0.03	0.02	0.03	3.09	0.05	0.04	21.15	0.60	6.06	57.70	45.40	0.00	97.38	6.06	90.46	0.60	0.59	9.23	0.76	0.66	5.81	0.00	0.03	0.24	33.10	0.02	0.04	0.58	51.31	0.00	26.96	1.06	1.52	0.00		-4.28	3.92	1.27	56.61	180.11	911.57	354.13	1178.29	635.96	955.32	410.36	1135.30	417.14
8.775	0	0.03	0.02	0.03	3.04	0.04	0.04	18.66	0.67	5.53	62.69	45.06	0.00	98.20	5.53	90.19	0.67	0.52	6.95	0.50	0.50	4.61	0.00	0.03	0.15	43.04	0.01	0.03	0.68	48.42	0.00	74.26	0.95	2.08	0.00		-0.25	2.01	2.93	57.23	188.42	914.61	355.93	1180.37	638.33	956.08	413.51	1144.40	419.51
8.808	0	0.03	0.03	0.03	2.12	0.04	0.04	10.82	0.72	5.11	78.35	26.05	0.00	98.74	5.11	79.64	0.72	0.30	5.72	0.58	0.45	3.77	0.00	0.04	0.15	42.48	0.01	0.05	0.72	44.35	0.00	80.47	0.93	1.89	0.00		-9.58	0.18	1.29	54.55	196.37	923.87	354.51	1194.59	637.56	961.39	415.15	1157.74	412.31
8.842	0	0.05	0.05	0.03	1.25	0.04	0.06	5.23	0.82	5.90	89.54	8.27	0.00	98.54	5.90	62.58	0.99	0.21	5.88	1.02	0.61	2.71	0.00	0.06	0.15	55.69	0.02	0.06	0.80	41.78	0.01	86.72	0.82	1.47	0.00		-10.01	-0.93	1.93	53.53	195.73	924.70	349.96	1207.74	645.96	969.64	413.66	1165.32	409.56
8.875	0	0.05	0.05	0.02	1.20	0.03	0.07	5.48	0.82	8.52	89.05	6.16	0.00	97.56	8.52	58.56	1.15	0.28	4.60	1.27	0.70	1.26	0.00	0.05	0.12	51.77	0.02	0.09	0.87	44.27	0.00	8.60	0.82	1.24	0.00		-10.17	-3.55	4.29	52.86	195.39	929.25	346.99	1218.36	648.81	980.86	409.12	1176.25	411.01
8.908	0	0.04	0.05	0.02	1.30	0.04	0.09	5.43	0.77	11.57	89.14	5.81	0.00	92.55	11.57	57.81	1.31	0.38	5.70	1.14	0.84	0.65	0.00	0.06	0.13	54.93	0.03	0.23	0.86	41.67	0.00	6.64	0.77	0.74	0.00		-9.47	-9.41	0.10	51.65	193.58	945.67	342.89	1238.37	648.61	993.91	416.34	1186.68	398.65
8.942	0	0.04	0.04	0.02	1.73	0.03	0.09	6.21	0.68	14.60	87.57	8.40	0.00	92.12	14.60	62.76	1.35	0.63	4.37	0.80	0.47	0.21	0.00	0.03	0.08	51.26	0.04	0.19	0.84	36.87	0.00	12.52	0.68	0.74	0.00		-4.50	-9.71	4.18	52.41	195.21	948.57	345.44	1240.28	651.12	1001.30	413.00	1196.50	410.29
8.975	0	0.05	0.06	0.02	1.19	0.03	0.13	4.07	0.68	17.13	91.85	2.85	0.00	86.52	17.13	48.57	1.47	0.76	3.09	0.67	0.29	0.07	0.00	0.02	0.06	46.08	0.04	0.25	0.84	37.73	0.01	5.11	0.68	0.55	0.00		-5.33	-12.70	4.81	51.58	190.30	956.25	345.90	1247.33	653.00	1011.96	407.38	1202.18	412.77
9.008	0	0.06	0.08	0.02	0.83	0.03	0.17	2.29	0.64	17.94	95.41	1.13	0.00	88.16	17.94	36.50	1.55	0.77	2.53	0.46	0.29	0.04	0.00	0.01	0.03	38.68	0.04	0.27	0.85	34.75	0.01	6.19	0.64	0.33	0.00		-7.06	-11.96	5.41	51.07	190.01	959.10	344.75	1252.45	653.58	1017.01	405.22	1206.89	412.25
9.042	0	0.05	0.08	0.02	0.92	0.03	0.21	2.01	0.59	22.77	95.97	1.00	0.00	89.04	22.77	34.78	1.64	0.81	1.65	0.50	0.29	0.02	0.00	0.01	0.02	32.83	0.04	0.13	0.83	28.41	0.01	16.15	0.59	0.18	0.00		-3.56	-11.52	6.15	51.47	194.39	959.77	343.56	1256.15	655.84	1018.32	405.78	1212.52	414.33
9.075	0	0.04	0.07	0.01	1.75	0.03	0.31	4.49	0.59	29.73	91.02	1.75	0.00	81.60	34.06	42.36	1.74	1.37	1.49	0.49	0.60	0.02	0.00	0.00	0.01	29.73	0.03	0.16	0.84	28.83	0.01	7.56	0.59	0.05	0.00		-4.62	-14.55	5.23	51.10	189.82	963.48	345.02	1255.39	653.98	1020.53	404.44	1210.13	413.63
9.109	0	0.03	0.06	0.01	3.11	0.03	0.44	9.44	0.66	23.08	81.12	3.11	0.00	82.56	44.20	49.53	2.03	1.46	1.40	0.35	0.46	0.02	0.00	0.00	0.01	23.08	0.03	0.13	0.99	30.54	0.01	11.15	0.66	0.00	0.00		-8.42	-14.22	3.95	50.80	192.73	965.68	346.45	1258.85	654.24	1019.92	409.62	1212.65	410.78
9.142	0	0.03	0.06	0.01	2.74	0.03	0.42	8.06	0.66	16.17	83.88	2.70	0.00	85.45	42.42	47.63	2.03	1.23	1.18	0.23	0.44	0.02	0.00	0.00	0.01	16.17	0.02	0.16	1.09	30.31	0.01	3.27	0.66	0.00	0.00		-5.43	-13.15	6.23	50.74	187.54	968.75	348.27	1255.90	651.76	1026.10	404.13	1213.16	417.63
9.175	0	0.03	0.07	0.01	2.37	0.03	0.52	6.60	0.65	13.37	86.81	2.17	0.00	86.99	44.81	40.79	1.95	1.23	0.97	0.16	0.41	0.02	0.00	0.00	0.01	13.37	0.02	0.22	1.14	29.56	0.01	1.11	0.65	0.00	0.00		-7.10	-12.50	6.82	50.10	181.49	969.83	349.28	1256.52	651.66	1030.55	405.05	1211.62	417.42
9.209	0	0.04	0.08	0.01	1.75	0.03	0.55	5.44	0.61	7.51	89.13	1.98	0.00	87.79	43.26	33.02	2.00	1.04	0.84	0.13	0.36	0.01	0.00	0.00	0.01	7.51	0.02	0.18	1.50	34.13	0.01	1.04	0.61	0.00	0.00		-5.91	-12.14	7.16	50.40	184.22	969.96	349.14	1258.12	653.71	1030.79	403.85	1214.34	419.49
9.242	0	0.03	0.07	0.01	2.60	0.03	0.67	8.51	0.60	5.99	82.99	3.28	0.00	86.23	49.92	38.48	2.00	1.06	0.71	0.11	0.48	0.01	0.00	0.00	0.01	5.99	0.02	0.13	1.32	33.52	0.01	1.77	0.60	0.00	0.00		-8.33	-12.83	7.58	50.01	182.20	969.31	349.54	1258.61	653.90	1032.18	404.44	1213.81	418.83
9.275	0	0.03	0.07	0.01	4.04	0.03	0.92	16.32	0.59	3.95	67.36	6.51	0.00	88.36	58.60	43.37	2.09	1.06	0.81	0.13	0.59	0.02	0.00	0.00	0.01	3.95	0.02	0.07	1.57	37.73	0.01	6.83	0.59	0.01	0.00		-9.45	-11.87	7.43	50.02	184.20	970.17	349.64	1260.07	654.43	1032.26	403.70	1215.82	419.04
9.309	0	0.03	0.08	0.01	3.33	0.03	1.13	15.72	0.62	2.30	68.55	7.23	0.00	89.57	60.19	35.75	2.30	1.04	0.96	0.15	0.59	0.02	0.00	0.00	0.01	2.08	0.03	0.09	1.38	42.72	0.01	2.56	0.62	0.02	0.00		-9.13	-11.25	7.00	49.88	181.99	972.48	349.78	1261.78	654.87	1034.61	403.87	1216.02	418.46
9.342	0	0.03	0.09	0.01	2.74	0.03	1.04	13.01	0.62	2.19	73.98	5.77	0.00	87.33	57.30	32.80	2.19	0.96	1.19	0.14	0.46	0.02	0.00	0.00	0.01	1.71	0.04	0.09	1.28	43.34	0.01	2.94	0.62	0.07	0.00		-8.18	-12.35	6.95	49.79	179.12	973.25	349.60	1262.53	655.64	1036.63	403.59	1215.14	418.29
9.376	0	0.03	0.08	0.01	2.33	0.03	0.73	10.65	0.61	1.53	78.69	3.41	0.00	89.11	50.57	34.66	1.53	1.24	1.20	0.10	0.23	0.01	0.00	0.00	0.01	1.11	0.05	0.12	1.16	42.49	0.01	2.14	0.61	0.13	0.00		-9.84	-11.49	6.57	49.78	179.36	974.23	349.00	1262.24	653.70	1036.35	401.32	1215.03	416.91
9.409	0	0.04	0.09	0.01	1.61	0.03	0.59	6.34	0.58	1.66	87.32	2.02	0.00	90.96	43.85	30.12	1.66	1.15	1.23	0.14	0.27	0.02	0.00	0.00	0.00	0.75	0.05	0.08	1.16	40.25	0.01	8.95	0.58	0.12	0.00		-8.39	-10.45	7.16	50.10	180.42	974.77	348.57	1262.20	652.81	1037.01	400.67	1216.60	418.06
9.442	0	0.05	0.11	0.01	1.03	0.03	0.47	3.46	0.56	1.79	93.09	1.14	0.00	92.11	36.47	24.19	1.79	0.95	1.09	0.17	0.31	0.02	0.00	0.00	0.00	0.70	0.06	0.06	1.05	38.48	0.01	5.48	0.56	0.12	0.00		-9.02	-9.71	7.15	50.35	182.12	975.63	349.57	1261.06	651.11	1036.11	400.90	1217.35	418.89
9.476	0	0.05	0.10	0.01	1.14	0.03	0.50	3.90	0.52	1.45	92.21	1.32	0.00	93.05	38.62	25.12	1.45	1.18	0.91	0.14	0.27	0.02	0.00	0.00	0.00	0.53	0.05	0.05	0.97	38.15	0.01	1.46	0.52	0.16	0.00		-8.00	-9.03	6.25	50.49	182.47	975.83	348.39	1263.38	652.07	1035.70	404.04	1217.77	416.09
9.509	0	0.05	0.11	0.01	0.94	0.03	0.48	2.71	0.57	1.45	94.58	1.13	0.00	95.58	36.49	21.85	1.45	0.87	1.16	0.14	0.24	0.01	0.00	0.00	0.00	0.47	0.04	0.06	0.92	34.83	0.01	55.45	0.57	0.15	0.00		-8.08	-6.63	6.20	51.08	183.26	978.35	351.39	1260.03	649.02	1034.96	404.44	1217.63	419.06
9.542	0	0.06	0.13	0.01	0.62	0.03	0.39	1.45	0.64	1.35	97.11	0.72	0.00	94.14	29.99	15.84	1.35	0.58	1.38	0.13	0.18	0.01	0.00	0.00	0.00	0.50	0.05	0.07	1.03	32.29	0.00	93.35	0.64	0.14	0.00		-12.23	-8.11	2.86	51.41	191.85	977.91	352.20	1256.61	643.99	1023.79	409.92	1215.62	412.62
9.576	0	0.07	0.14	0.02	0.55	0.03	0.39	1.19	0.74	1.40	97.63	0.66	0.00	96.63	28.62	13.90	1.40	0.42	2.57	0.15	0.13	0.01	0.00	0.00	0.00	0.47	0.05	0.07	1.10	30.91	0.00	76.50	0.74	0.13	0.00		-6.20	-5.22	1.73	52.32	190.19	974.46	350.14	1249.75	641.53	1017.84	409.04	1208.01	411.37
9.609	0	0.08	0.15	0.02	0.41	0.03	0.37	0.85	0.82	1.55	98.31	0.52	0.00	97.25	25.24	8.77	1.55	0.24	4.42	0.23	0.20	0.03	0.00	0.00	0.00	0.58	0.04	0.06	1.28	31.46	0.00	94.84	0.82	0.19	0.00		-8.46	-4.17	1.09	52.96	197.86	964.93	350.64	1242.76	641.76	1004.84	409.48	1202.66	413.64
9.642	0	0.09	0.17	0.02	0.36	0.04	0.37	0.62	0.88	1.92	98.76	0.47	0.00	98.60	23.56	5.95	1.92	0.14	6.76	0.49	0.50	0.21	0.00	0.00	0.00	0.64	0.04	0.04	1.48	28.59	0.00	59.28	0.88	0.27	0.00		-5.95	-0.72	0.37	53.97	191.55	950.01	344.78	1233.78	643.00	995.13	404.73	1186.56	411.26
9.676	0	0.09	0.17	0.02	0.35	0.05	0.40	0.66	1.05	2.23	98.67	0.49	0.00	98.61	24.08	5.16	2.23	0.09	10.74	0.63	0.83	0.91	0.00	0.00	0.01	0.86	0.04	0.04	1.56	30.47	0.00	75.06	1.05	0.35	0.00		-9.92	0.68	1.11	52.83	192.25	947.64	346.39	1228.26	641.34	991.91	404.94	1184.12	408.63
9.709	0	0.09	0.18	0.02	0.36	0.05	0.43	0.66	1.15	2.51	98.69	0.54	0.00	98.64	25.36	4.32	2.51	0.04	10.08	0.97	1.16	2.97	0.00	0.00	0.01	1.13	0.04	0.03	1.69	29.82	0.00	85.43	1.15	0.64	1.00		-8.20	0.57	1.98	53.92	193.27	940.07	347.59	1221.18	642.64	985.48	404.38	1178.50	414.07
9.743	0	0.10	0.19	0.02	0.31	0.05	0.37	0.54	1.43	2.72	98.92	0.44	0.00	96.14	21.76	3.33	2.72	0.02	8.63	1.80	0.72	2.85	0.00	0.00	0.01	2.00	0.04	0.05	2.21	29.78	0.00	21.14	1.43	0.96	0.00		-10.69	5.92	1.96	53.47	188.60	937.31	348.99	1217.49	643.14	984.68	404.77	1173.07	413.64
9.776	0	0.12	0.19	0.02	0.25	0.05	0.28	0.39	1.62	3.15	99.22	0.33	0.00	97.64	15.56	3.25	3.15	0.02	8.34	2.54	0.79	3.30	0.00	0.00	0.01	2.88	0.05	0.05	2.29	28.12	0.00	21.10	1.62	1.14	0.00		-8.02	3.39	2.66	54.12	185.29	936.38	351.46	1211.78	642.62	983.87	407.30	1169.02	414.59
9.809	0	0.12	0.19	0.02	0.23	0.05	0.24	0.36	1.86	3.41	99.28	0.33	0.00	97.13	12.76	4.14	2.99	0.02	8.29	2.95	0.61	3.93	0.00	0.00	0.02	3.41	0.05	0.09	2.15	28.13	0.00	5.88	1.86	1.68	0.00		-8.00	4.39	1.85	54.10	192.30	936.53	351.76	1211.79	641.80	979.31	410.99	1171.60	412.42
9.843	0	0.13	0.19	0.03	0.22	0.05	0.21	0.29	2.19	6.00	99.42	0.33	0.00	97.61	8.97	5.12	3.62	0.02	9.57	2.53	0.71	5.06	0.00	0.00	0.04	6.00	0.05	0.11	2.85	25.88	0.00	12.06	2.19	1.89	0.00		-5.93	3.45	1.93	54.47	188.79	935.97	351.29	1211.63	642.79	980.80	409.03	1169.50	414.79
9.876	0	0.13	0.19	0.03	0.22	0.06	0.19	0.29	2.24	6.84	99.41	0.33	0.00	97.39	6.84	7.71	3.78	0.03	12.50	2.13	0.87	6.88	0.00	0.00	0.05	7.77	0.06	0.10	2.62	25.61	0.00	8.42	2.24	2.23	0.00		-7.46	3.90	1.84	54.46	192.55	933.53	350.83	1209.81	641.85	976.70	408.32	1169.15	414.41
9.909	0	0.13	0.18	0.03	0.23	0.06	0.18	0.28	2.45	6.18	99.44	0.33	0.00	97.53	6.18	9.32	4.23	0.03	11.79	1.35	0.85	5.53	0.00	0.00	0.06	11.90	0.07	0.17	2.58	23.50	0.00	10.44	2.45	2.39	0.00		-6.74	3.62	2.13	54.65	182.25	931.93	349.88	1203.97	638.40	978.45	406.65	1160.65	411.02
9.943	0	0.12	0.16	0.03	0.22	0.06	0.15	0.27	3.22	4.37	99.46	0.33	0.00	98.49	4.37	10.43	3.95	0.03	10.56	1.20	1.26	5.51	0.00	0.01	0.08	20.24	0.07	0.08	2.74	23.21	0.00	5.48	3.22	1.98	0.00		-9.15	1.12	2.87	54.43	197.02	932.45	350.58	1204.20	635.95	972.64	405.96	1169.52	413.26
9.976	0	0.12	0.15	0.03	0.21	0.07	0.15	0.26	3.37	4.30	99.48	0.33	0.00	98.27	3.27	10.11	4.30	0.04	12.47	1.19	1.37	4.48	0.00	0.01	0.11	21.52	0.07	0.09	2.67	23.92	0.00	17.50	3.37	1.54	0.00		-8.55	1.81	2.46	54.54	193.42	930.76	350.04	1205.96	638.43	973.92	405.08	1167.04	415.86
10.009	0	0.13	0.15	0.03	0.20	0.06	0.15	0.23	3.70	5.51	99.53	0.33	0.00	98.17	2.41	9.23	5.51	0.05	9.70	1.09	1.41	3.84	0.00	0.01	0.12	24.41	0.07	0.07	2.80	23.00	0.00	8.23	3.70	1.09	0.00		-7.15	2.08	2.56	54.07	192.77	933.62	352.16	1208.60	642.01	977.08	408.60	1169.69	416.25
10.043	0	0.13	0.15	0.03	0.22	0.07	0.16	0.29	3.78	6.91	99.41	0.33	0.00	98.67	2.78	10.18	6.91	0.06	10.91	0.89	1.02	4.22	0.00	0.03	0.12	33.72	0.07	0.05	2.65	27.15	0.00	4.11	3.78	0.95	0.00		-6.80	-0.48	5.10	53.71	191.19	934.60	352.39	1210.77	643.00	983.18	407.61	1174.03	418.89
10.076	0	0.13	0.14	0.03	0.22	0.05	0.15	0.31	3.47	6.00	99.37	0.33	0.00	98.64	3.03	10.70	6.00	0.08	7.58	0.59	0.54	1.99	0.00	0.03	0.11	29.22	0.06	0.06	2.88	27.94	0.00	1.35	3.47	0.31	0.00		-10.98	-0.59	6.18	53.21	184.43	937.11	353.49	1211.35	638.51	989.31	410.42	1173.64	416.74
10.110	0	0.12	0.13	0.02	0.24	0.04	0.15	0.37	3.21	6.04	99.25	0.33	0.00	95.84	3.77	12.09	6.04	0.14	4.63	0.55	0.25	0.55	0.00	0.03	0.07	29.04	0.04	0.06	2.39	29.98	0.00	0.56	3.21	0.00	0.00		-12.19	-6.31	7.56	52.12	183.24	938.51	345.34	1225.60	643.30	999.57	404.24	1182.69	410.90
10.143	0	0.11	0.12	0.02	0.26	0.04	0.15	0.52	3.25	5.42	98.95	0.33	0.00	91.79	5.42	14.28	4.76	0.17	4.26	0.44	0.21	0.19	0.00	0.02	0.05	22.76	0.04	0.08	2.31	34.26	0.00	3.65	3.25	0.00	0.00		-5.29	-9.93	2.74	51.74	187.20	956.29	342.76	1250.29	654.25	1011.86	408.15	1199.05	406.43
10.176	0	0.10	0.12	0.02	0.27	0.04	0.15	0.63	3.08	5.62	98.73	0.33	0.00	92.86	5.62	14.69	4.37	0.21	3.34	0.45	0.24	0.06	0.00	0.02	0.04	20.59	0.04	0.12	2.32	38.20	0.00	2.18	3.08	0.00	0.00		-3.95	-9.18	6.04	51.78	190.70	958.22	338.30	1258.43	654.18	1020.15	404.32	1210.82	407.53
10.210	0	0.10	0.12	0.02	0.27	0.04	0.15	0.81	3.17	7.34	98.37	0.33	0.00	89.71	7.34	14.21	3.41	0.29	4.64	0.40	0.31	0.03	0.00	0.01	0.03	13.55	0.05	0.16	1.90	42.89	0.00	1.53	3.17	0.00	0.00		-4.87	-11.18	5.54	51.78	195.42	965.22	340.06	1265.47	655.01	1024.18	406.74	1219.60	408.56
10.243	0	0.08	0.10	0.02	0.36	0.05	0.16	1.19	3.13	10.48	97.63	0.36	0.00	84.61	10.48	19.63	3.13	0.52	4.87	0.33	0.31	0.02	0.00	0.01	0.03	13.09	0.05	0.35	1.82	43.23	0.00	1.18	3.27	0.00	0.00		-7.89	-13.48	6.22	50.71	189.01	969.56	339.36	1272.85	656.57	1034.07	405.88	1223.08	406.72
10.276	0	0.07	0.08	0.02	0.54	0.05	0.16	2.29	2.69	9.63	95.42	0.67	0.00	85.39	14.61	28.28	2.69	0.70	5.38	0.30	0.32	0.05	0.00	0.01	0.02	9.63	0.07	0.37	1.82	46.34	0.00	2.48	3.33	0.00	0.00		-7.25	-13.17	6.62	50.86	193.01	972.06	339.69	1276.80	658.98	1036.11	403.95	1229.03	409.71
10.310	0	0.06	0.08	0.02	0.64	0.05	0.18	3.15	2.16	6.41	93.71	0.78	0.00	83.71	17.61	30.11	2.16	0.81	5.22	0.25	0.22	0.04	0.00	0.00	0.02	6.41	0.09	0.39	2.04	49.22	0.00	1.12	3.02	0.00	0.00		-4.42	-13.82	7.12	50.83	194.71	975.93	339.02	1282.67	660.74	1040.99	405.02	1235.61	411.12
10.343	0	0.06	0.09	0.02	0.57	0.04	0.23	2.69	2.20	5.66	94.62	0.49	0.00	85.12	21.29	23.68	2.20	0.53	4.67	0.47	0.22	0.04	0.00	0.00	0.01	5.66	0.13	0.55	1.91	48.39	0.00	13.72	3.15	0.00	0.00		-3.44	-13.28	6.48	50.63	190.81	983.88	344.42	1285.39	662.73	1047.14	407.86	1237.79	415.72
10.377	0	0.06	0.10	0.02	0.53	0.04	0.29	3.02	1.68	3.38	93.96	0.54	0.00	81.30	24.89	18.33	1.68	0.30	4.34	0.45	0.22	0.02	0.00	0.00	0.02	3.38	0.18	0.70	2.02	53.23	0.00	21.07	3.25	0.00	0.00		-3.36	-14.65	7.01	50.32	190.66	985.04	344.13	1287.38	662.58	1049.60	408.20	1240.10	415.88
10.410	0	0.07	0.12	0.01	0.46	0.04	0.35	2.82	1.78	2.14	94.37	0.62	0.00	78.37	26.84	12.24	1.78	0.25	3.88	0.60	0.19	0.02	0.00	0.00	0.01	2.14	0.22	0.52	2.03	55.70	0.00	41.99	3.09	0.00	0.00		3.56	-15.56	8.13	50.90	189.37	993.24	349.46	1289.99	664.98	1057.55	410.33	1246.26	426.03
10.443	0	0.08	0.13	0.02	0.38	0.04	0.36	2.02	2.08	2.08	95.96	0.56	0.00	83.80	25.39	7.48	2.08	0.15	4.49	0.79	0.28	0.01	0.00	0.00	0.01	1.87	0.25	0.56	2.06	53.83	0.00	78.08	2.99	0.00	0.00		-3.82	-13.78	9.86	50.09	187.78	997.99	356.24	1291.71	663.71	1064.15	413.41	1251.07	431.46
10.477	0	0.08	0.15	0.02	0.36	0.04	0.41	2.10	2.33	2.33	95.79	0.62	0.00	84.66	26.47	4.28	2.33	0.08	4.45	1.33	0.47	0.02	0.00	0.00	0.02	1.25	0.28	0.59	2.55	57.00	0.00	52.69	2.79	0.00	0.00		-5.15	-13.46	8.83	50.03	191.25	1001.52	359.04	1298.01	667.77	1065.72	421.07	1256.68	431.55
10.510	0	0.10	0.16	0.02	0.26	0.04	0.31	1.35	2.56	2.84	97.30	0.37	0.00	77.36	19.06	1.70	2.84	0.04	4.58	1.77	0.75	0.03	0.00	0.00	0.01	1.23	0.22	0.28	2.44	56.17	0.00	62.07	2.56	0.00	0.00		-4.90	-15.86	10.77	50.02	187.55	1006.60	368.10	1292.64	666.30	1070.82	419.77	1256.76	444.34
10.543	0	0.12	0.17	0.02	0.21	0.04	0.26	0.85	2.44	3.70	98.30	0.33	0.00	83.21	13.66	0.55	3.70	0.02	4.52	2.52	1.33	0.04	0.00	0.00	0.01	1.38	0.17	0.23	2.52	51.51	0.00	51.20	2.44	0.00	0.00		-6.22	-14.00	10.19	49.23	183.06	1012.35	370.76	1298.02	669.05	1077.13	424.01	1259.09	444.09
10.577	0	0.15	0.19	0.02	0.19	0.04	0.23	0.65	2.31	5.91	98.69	0.33	0.00	81.24	8.79	0.16	5.91	0.01	3.60	4.71	2.39	0.09	0.00	0.00	0.01	1.23	0.11	0.13	2.52	50.52	0.01	52.33	2.31	0.00	0.00		-5.26	-14.67	10.62	49.56	188.95	1016.96	372.51	1304.95	672.32	1081.18	425.72	1268.75	448.50
10.610	0	0.17	0.20	0.02	0.18	0.04	0.22	0.50	2.19	7.43	98.99	0.33	0.00	83.16	6.43	0.07	7.43	0.01	2.73	4.38	1.78	0.10	0.00	0.00	0.01	1.41	0.08	0.06	2.49	46.65	0.01	36.60	2.19	0.00	0.00		-5.79	-14.01	11.18	49.09	186.52	1023.54	374.58	1309.28	671.23	1088.49	427.53	1273.63	450.22
10.643	0	0.22	0.21	0.02	0.19	0.04	0.24	0.43	2.26	10.10	99.14	0.33	0.00	81.25	5.54	0.03	10.10	0.00	2.24	8.27	1.75	0.12	0.00	0.00	0.01	1.45	0.07	0.06	2.67	43.68	0.01	37.66	2.26	0.00	0.00		-6.00	-14.67	11.09	49.01	187.91	1027.18	376.72	1313.54	673.63	1091.73	429.92	1278.29	452.41
10.677	0	0.31	0.24	0.03	0.21	0.04	0.29	0.29	2.32	16.17	99.39	0.33	0.00	81.56	3.86	0.02	16.17	0.00	2.15	10.90	1.96	0.14	0.00	0.00	0.01	1.53	0.06	0.04	2.52	35.93	0.01	53.56	2.32	0.00	0.00		-5.16	-14.57	12.45	48.83	187.05	1033.13	379.06	1318.01	673.54	1099.61	430.55	1284.75	457.22
10.710	0	0.35	0.26	0.03	0.21	0.03	0.30	0.27	2.12	18.35	99.31	0.35	0.00	80.90	2.51	0.01	18.35	0.00	1.96	11.29	1.62	0.13	0.00	0.00	0.01	1.81	0.07	0.07	2.32	35.68	0.01	48.48	2.12	0.00	0.00		-9.69	-14.78	13.03	47.90	188.24	1036.25	379.85	1324.37	674.61	1104.70	431.68	1291.20	457.26
10.744	0	0.53	0.37	0.03	0.29	0.03	0.51	0.20	1.66	29.56	98.93	0.84	-1.66	85.82	1.80	0.01	30.83	0.00	1.71	10.03	2.01	0.11	0.00	0.00	0.01	2.29	0.05	0.08	2.43	29.56	0.01	27.12	1.66	0.00	0.00		-6.97	-13.00	13.99	48.74	191.11	1037.58	380.04	1328.84	677.99	1108.02	432.59	1296.95	461.38
10.777	0	0.72	0.45	0.03	0.36	0.03	0.72	0.17	1.55	25.63	98.57	1.41	-6.19	81.65	1.62	0.01	38.51	0.00	1.82	10.50	2.16	0.13	0.00	0.00	0.01	2.73	0.07	0.16	2.01	25.63	0.01	17.34	1.55	0.00	0.00		-10.14	-14.54	15.07	47.03	182.20	1040.56	382.91	1333.97	683.21	1117.40	433.76	1297.28	462.76
10.810	0	0.81	0.47	0.03	0.37	0.03	0.77	0.17	1.57	26.34	98.37	1.64	-7.18	83.14	1.15	0.01	40.55	0.00	2.05	11.83	2.23	0.17	0.00	0.00	0.01	2.63	0.08	0.27	1.87	26.34	0.01	27.89	1.57	0.00	0.00		-11.40	-14.02	16.93	47.50	186.04	1040.21	380.69	1338.12	683.97	1121.29	427.61	1303.36	465.83
10.844	0	1.34	0.73	0.03	0.58	0.03	1.66	0.14	1.38	21.73	96.68	6.04	-17.22	62.94	1.24	0.01	57.62	0.00	1.96	8.54	2.18	0.13	0.00	0.00	0.01	3.51	0.11	0.25	1.56	21.73	0.01	39.51	1.38	0.00	0.00		-10.82	-19.35	15.54	46.70	176.10	1045.97	382.91	1335.55	680.56	1124.79	427.92	1297.47	462.48
10.877	0	1.42	0.74	0.03	0.58	0.03	1.67	0.14	1.41	20.81	96.67	6.20	-17.51	74.58	0.90	0.01	58.13	0.00	2.28	9.80	2.61	0.15	0.00	0.00	0.02	3.46	0.14	0.53	1.41	20.81	0.01	43.05	1.41	0.00	0.00		-12.14	-16.62	15.48	46.91	180.49	1047.01	382.22	1341.61	683.50	1126.06	430.49	1303.77	462.09
10.910	0	1.69	0.88	0.03	0.68	0.03	2.22	0.12	1.39	18.55	95.56	10.14	-21.44	74.98	0.59	0.01	64.99	0.00	2.45	7.88	2.92	0.15	0.00	0.00	0.03	3.47	0.15	0.38	1.20	18.55	0.01	42.31	1.39	0.00	0.00		-13.27	-16.51	16.04	46.73	180.32	1047.60	379.73	1347.32	685.85	1130.15	428.49	1307.62	460.39
10.944	0	2.10	1.03	0.03	0.82	0.03	3.00	0.11	1.46	16.66	94.00	16.25	-25.12	72.69	0.50	0.01	71.87	0.00	2.25	6.99	2.44	0.13	0.00	0.00	0.04	4.58	0.13	0.25	1.06	16.66	0.01	71.24	1.46	0.00	0.00		-10.09	-17.11	16.54	47.27	183.48	1047.53	378.91	1348.19	686.22	1130.40	427.79	1310.47	463.02
10.977	0	2.33	1.05	0.03	0.84	0.03	3.17	0.11	1.54	16.93	93.66	17.43	-25.25	71.07	0.52	0.01	72.96	0.00	2.97	8.81	2.29	0.16	0.00	0.00	0.05	4.40	0.12	0.24	1.02	16.93	0.01	71.47	1.54	0.00	0.00		-7.11	-17.51	16.40	47.57	184.55	1047.32	378.74	1349.09	688.81	1130.24	428.15	1311.17	464.52
11.010	0	2.61	1.08	0.03	0.86	0.03	3.31	0.12	1.55	17.41	93.38	18.58	-25.68	52.68	0.46	0.02	73.98	0.00	3.34	11.09	2.41	0.22	0.00	0.00	0.07	4.06	0.12	0.10	0.96	17.41	0.02	27.28	1.55	0.00	0.00		-7.99	-21.46	15.81	47.00	182.31	1049.18	378.72	1353.75	691.25	1133.55	430.62	1313.12	462.08
11.044	0	2.41	1.03	0.03	0.82	0.03	3.07	0.12	1.69	17.29	93.85	16.54	-24.60	43.86	0.41	0.02	72.39	0.00	3.16	10.55	2.24	0.25	0.00	0.00	0.07	3.42	0.09	0.11	0.79	17.29	0.02	39.54	1.69	0.00	0.00		-5.55	-23.23	16.07	47.11	182.79	1052.58	378.71	1353.98	688.97	1136.22	427.51	1315.27	464.34
11.077	0	2.43	1.05	0.03	0.85	0.04	3.26	0.11	1.78	16.83	93.49	17.85	-25.26	48.38	0.62	0.02	73.59	0.00	3.14	9.85	2.25	0.24	0.00	0.00	0.07	3.02	0.10	0.13	0.74	16.83	0.02	36.66	1.78	0.00	0.00		-5.29	-22.32	15.55	47.13	180.08	1054.63	383.24	1351.88	691.22	1136.34	430.00	1312.47	467.47
11.111	0	2.17	0.94	0.03	0.75	0.04	2.72	0.11	2.14	15.94	94.55	13.77	-23.10	46.95	0.58	0.02	69.95	0.00	2.61	10.61	2.37	0.25	0.00	0.00	0.11	2.73	0.10	0.35	0.56	15.94	0.03	40.28	2.14	0.00	0.00		-11.90	-22.61	15.27	46.24	174.86	1056.32	382.46	1352.89	687.26	1138.88	429.46	1310.85	461.10
11.144	0	1.53	0.79	0.03	0.64	0.04	2.09	0.10	2.35	12.50	95.83	8.96	-19.71	56.01	0.68	0.03	64.01	0.00	2.02	7.15	2.24	0.17	0.00	0.00	0.12	3.11	0.09	0.44	0.47	12.50	0.04	29.74	2.35	0.00	0.00		-12.07	-20.79	14.47	46.64	174.65	1057.58	385.22	1346.84	681.58	1134.82	434.16	1307.41	460.90
11.177	0	1.55	0.82	0.03	0.66	0.03	2.17	0.09	2.36	11.48	95.66	9.71	-20.60	69.30	0.70	0.03	65.08	0.00	1.89	6.64	2.66	0.14	0.00	0.00	0.14	3.34	0.10	0.51	0.46	11.48	0.04	37.32	2.36	0.00	0.00		-12.70	-17.93	16.77	46.73	178.95	1054.97	381.05	1351.18	681.76	1137.54	430.17	1313.64	461.97
11.211	0	1.29	0.72	0.03	0.58	0.04	1.82	0.08	2.90	9.08	96.35	7.90	-18.64	50.38	0.68	0.04	61.90	0.00	1.91	5.55	3.57	0.15	0.00	0.00	0.17	3.01	0.14	0.86	0.38	9.08	0.05	41.52	2.90	0.00	0.00		-10.36	-21.92	14.74	46.44	170.57	1057.25	380.99	1347.99	680.50	1137.37	430.27	1305.83	457.04
11.244	0	1.04	0.66	0.03	0.53	0.04	1.56	0.08	3.13	7.81	96.87	6.10	-16.56	69.41	0.67	0.04	58.66	0.00	1.70	3.05	3.58	0.08	0.00	0.00	0.14	3.31	0.15	0.64	0.36	7.81	0.05	43.42	3.13	0.00	0.00		-9.76	-17.90	15.58	47.59	182.17	1059.57	384.28	1350.15	680.62	1136.29	432.94	1315.58	465.19
11.277	0	0.96	0.63	0.03	0.51	0.04	1.50	0.08	3.45	7.13	97.00	5.86	-16.05	69.37	0.73	0.04	58.04	0.00	2.16	2.21	4.39	0.07	0.00	0.00	0.15	3.18	0.20	0.75	0.33	7.13	0.06	32.48	3.45	0.00	0.00		-14.03	-17.91	16.12	47.12	180.81	1055.97	380.73	1351.82	680.56	1136.55	430.06	1314.81	460.39
11.311	0	1.00	0.63	0.03	0.52	0.04	1.56	0.07	3.90	5.43	96.87	6.31	-15.60	67.43	0.75	0.03	59.02	0.00	2.69	2.51	3.85	0.08	0.00	0.00	0.15	3.05	0.21	0.74	0.28	5.43	0.07	52.99	3.90	0.00	0.00		-9.20	-18.36	16.35	47.69	182.41	1054.23	381.34	1352.10	686.15	1135.95	429.65	1314.90	465.00
11.344	0	0.95	0.61	0.03	0.51	0.04	1.49	0.07	3.86	4.85	97.01	5.75	-14.93	58.82	0.60	0.03	58.00	0.00	2.17	1.85	3.26	0.05	0.00	0.00	0.15	3.44	0.21	0.53	0.28	4.85	0.07	35.11	3.86	0.00	0.00		-13.81	-20.22	13.92	47.24	177.21	1058.19	383.11	1347.15	678.78	1133.41	430.98	1308.53	458.07
11.378	0	0.95	0.61	0.02	0.51	0.04	1.50	0.07	4.10	4.29	97.00	5.91	-14.91	72.49	0.57	0.03	58.33	0.00	1.77	1.77	2.99	0.10	0.00	0.00	0.13	3.12	0.20	0.58	0.28	4.29	0.08	39.80	4.10	0.00	0.00		-13.38	-17.15	16.69	46.97	178.28	1056.30	377.73	1352.47	678.38	1138.84	427.12	1314.43	457.92
11.411	0	1.08	0.65	0.03	0.55	0.04	1.69	0.07	4.05	3.75	96.61	7.38	-16.83	72.13	0.60	0.03	61.17	0.00	1.94	2.43	3.61	0.08	0.00	0.00	0.12	3.55	0.23	0.69	0.27	3.75	0.08	38.13	4.05	0.00	0.00		-10.68	-17.24	14.75	47.19	175.12	1061.21	382.58	1346.32	676.66	1136.69	427.47	1308.70	460.34
11.444	0	1.07	0.65	0.03	0.55	0.04	1.71	0.07	4.12	3.32	96.57	7.62	-17.12	77.62	0.62	0.03	61.53	0.00	1.61	1.89	3.57	0.07	0.00	0.00	0.11	3.51	0.23	0.75	0.26	3.32	0.07	80.78	4.12	0.00	0.00		-12.08	-15.78	15.44	47.64	183.01	1062.39	381.77	1348.57	673.95	1136.51	425.58	1315.76	462.52
11.478	0	0.97	0.61	0.03	0.52	0.04	1.53	0.06	4.16	2.44	96.93	6.45	-15.82	65.87	0.73	0.03	59.05	0.00	1.78	1.97	3.94	0.07	0.00	0.00	0.11	4.16	0.22	1.00	0.24	2.44	0.08	38.35	4.16	0.00	0.00		-14.53	-18.71	13.94	47.01	178.56	1063.10	379.57	1350.25	672.14	1136.67	428.27	1313.37	454.01
11.511	0	0.93	0.59	0.03	0.49	0.04	1.44	0.06	4.29	1.93	97.11	5.75	-15.28	56.68	0.65	0.03	58.11	0.00	1.72	2.21	4.53	0.06	0.00	0.00	0.09	4.11	0.20	0.43	0.22	1.93	0.06	26.61	4.29	0.00	0.00		-9.61	-20.66	14.03	47.42	179.85	1065.25	381.47	1350.76	674.84	1138.17	427.97	1315.26	459.36
11.544	0	0.92	0.59	0.03	0.49	0.04	1.44	0.06	4.35	1.98	97.13	5.61	-14.92	64.73	0.59	0.03	57.95	0.00	1.53	2.14	4.06	0.09	0.00	0.00	0.07	3.83	0.17	0.25	0.22	1.98	0.06	11.79	4.35	0.00	0.00		-12.81	-18.96	13.94	46.89	174.94	1065.33	381.63	1349.13	673.16	1138.90	427.50	1311.42	456.48
11.578	0	0.85	0.56	0.03	0.47	0.04	1.34	0.06	4.61	1.70	97.32	5.11	-14.30	70.27	0.70	0.03	56.78	0.00	1.57	1.76	4.81	0.07	0.00	0.00	0.05	4.87	0.16	0.18	0.20	1.70	0.05	20.08	4.61	0.00	0.00		-12.90	-17.70	13.29	47.58	180.88	1066.38	380.72	1349.07	670.42	1135.93	426.68	1314.43	455.97
11.611	0	0.78	0.53	0.02	0.45	0.04	1.23	0.06	4.42	1.63	97.54	4.13	-12.26	61.72	0.78	0.04	54.01	0.01	1.23	1.25	2.99	0.06	0.00	0.00	0.05	4.64	0.18	0.17	0.19	1.63	0.05	20.16	4.42	0.00	0.00		-14.38	-19.61	12.87	47.43	177.79	1066.92	383.20	1343.46	665.93	1134.12	427.67	1309.68	455.73
11.644	0	0.74	0.51	0.02	0.45	0.04	1.17	0.06	4.32	1.55	97.65	3.63	-10.99	73.97	1.01	0.04	52.28	0.01	1.19	0.90	1.96	0.07	0.00	0.00	0.03	4.97	0.20	0.27	0.20	1.55	0.05	30.49	4.32	0.00	0.00		-16.90	-16.78	15.13	46.97	173.37	1065.64	381.57	1341.77	660.95	1137.58	425.88	1308.50	454.95
11.678	0	0.71	0.50	0.02	0.44	0.04	1.12	0.06	4.28	1.82	97.76	3.34	-10.19	67.27	1.07	0.04	51.01	0.01	1.03	0.69	1.41	0.04	0.00	0.00	0.03	4.50	0.20	0.44	0.18	1.82	0.05	47.58	4.28	0.00	0.00		-14.14	-18.40	14.17	47.09	173.77	1066.01	379.41	1341.77	660.73	1136.31	423.91	1307.67	452.76
11.711	0	0.64	0.47	0.02	0.41	0.04	0.99	0.06	4.09	1.77	98.02	2.68	-8.68	70.63	1.00	0.05	48.08	0.01	0.78	0.57	1.04	0.04	0.00	0.00	0.02	4.32	0.16	0.54	0.19	1.77	0.05	25.90	4.09	0.00	0.00		-12.51	-17.61	13.01	48.08	184.64	1067.05	384.75	1343.50	666.70	1131.60	429.58	1313.70	460.14
11.745	0	0.70	0.51	0.02	0.44	0.04	1.12	0.06	3.75	1.78	97.76	3.22	-10.51	69.96	1.23	0.06	50.45	0.01	1.24	0.52	1.59	0.09	0.00	0.00	0.02	4.09	0.16	0.52	0.21	1.78	0.05	22.41	3.75	0.00	0.00		-11.66	-17.77	13.97	47.29	173.22	1065.07	383.15	1338.50	663.94	1134.21	426.69	1304.70	457.35
11.778	0	0.64	0.48	0.02	0.43	0.04	1.05	0.06	3.69	2.03	97.90	2.67	-9.38	77.65	2.03	0.06	48.12	0.01	1.09	0.46	1.35	0.13	0.00	0.00	0.02	4.29	0.16	0.47	0.23	1.76	0.05	16.45	3.69	0.00	0.00		-13.53	-15.77	14.26	47.40	180.06	1065.48	385.10	1339.72	663.60	1132.59	429.48	1309.94	460.55
11.811	0	0.62	0.48	0.02	0.43	0.04	1.06	0.07	3.75	2.61	97.88	2.61	-9.41	75.20	2.61	0.07	47.87	0.01	1.15	0.36	1.65	0.19	0.00	0.00	0.03	4.61	0.17	0.45	0.24	1.64	0.06	45.71	3.75	0.00	0.00		-14.85	-16.45	13.26	47.09	178.63	1064.83	385.64	1338.17	664.32	1130.50	429.37	1306.72	458.64
11.845	0	0.60	0.48	0.02	0.43	0.04	1.03	0.07	3.52	2.75	97.93	2.45	-9.15	73.12	2.75	0.08	46.98	0.01	1.18	0.26	1.56	0.21	0.00	0.00	0.03	4.16	0.19	0.52	0.27	1.53	0.06	52.66	3.52	0.00	0.00		-15.00	-17.00	12.83	47.24	176.23	1063.92	385.78	1336.41	664.42	1129.46	429.52	1303.48	457.33
11.878	0	0.64	0.50	0.02	0.45	0.04	1.13	0.07	3.28	3.25	97.74	2.71	-10.25	79.75	3.25	0.06	48.21	0.01	0.89	0.42	1.26	0.14	0.00	0.00	0.03	3.97	0.23	0.55	0.24	1.51	0.05	17.20	3.28	0.00	0.00		-7.46	-15.14	14.09	47.98	178.17	1062.40	383.11	1340.67	670.56	1132.10	428.52	1307.25	461.20
11.911	0	0.60	0.49	0.02	0.43	0.04	1.03	0.07	3.05	2.84	97.93	2.36	-9.46	75.81	2.84	0.06	46.49	0.01	0.91	0.47	1.35	0.07	0.00	0.00	0.03	3.65	0.21	0.53	0.23	1.49	0.05	37.84	3.05	0.00	0.00		-14.69	-16.29	13.17	47.26	179.17	1061.35	381.46	1343.32	669.91	1130.82	427.99	1307.94	454.97
11.945	0	0.52	0.44	0.02	0.38	0.03	0.84	0.07	2.81	2.75	98.32	1.61	-6.92	76.61	2.75	0.09	41.76	0.01	0.90	0.59	1.24	0.05	0.00	0.00	0.03	3.31	0.20	0.38	0.25	1.70	0.05	16.56	2.81	0.00	0.00		-17.94	-16.07	15.27	47.45	180.86	1058.56	376.62	1345.56	666.27	1133.23	422.42	1311.51	452.83
11.978	0	0.50	0.44	0.02	0.37	0.03	0.81	0.07	2.73	2.76	98.38	1.50	-6.70	61.84	2.76	0.09	40.99	0.01	0.95	0.83	1.67	0.05	0.00	0.00	0.03	3.07	0.17	0.20	0.26	1.87	0.05	25.07	2.73	0.00	0.00		-11.57	-19.59	14.00	47.76	177.70	1057.78	375.30	1345.47	672.05	1132.60	419.93	1307.27	452.60
12.011	0	0.48	0.43	0.02	0.35	0.03	0.75	0.07	2.70	2.32	98.50	1.39	-6.45	70.35	2.32	0.11	40.06	0.01	1.01	0.88	2.50	0.05	0.00	0.00	0.02	2.53	0.15	0.17	0.24	1.97	0.04	12.96	2.70	0.00	0.00		-8.71	-17.68	13.81	48.47	180.67	1055.11	371.65	1345.40	672.60	1129.60	417.94	1307.23	450.98
12.045	0	0.46	0.42	0.03	0.33	0.03	0.68	0.07	2.44	2.13	98.64	1.24	-6.41	77.82	1.88	0.12	38.54	0.02	1.08	1.05	3.95	0.05	0.00	0.00	0.02	2.51	0.13	0.14	0.22	2.13	0.06	11.37	2.44	0.00	0.00		-11.29	-15.72	14.11	48.60	182.96	1052.42	366.73	1348.86	671.44	1129.05	417.11	1309.81	445.42
12.078	0	0.46	0.42	0.03	0.32	0.03	0.66	0.06	2.40	2.08	98.68	1.22	-6.16	63.41	1.54	0.12	38.25	0.01	1.35	1.20	4.12	0.05	0.00	0.00	0.02	1.92	0.13	0.15	0.21	2.08	0.06	66.41	2.40	0.00	0.00		-6.10	-19.25	13.25	48.85	177.82	1053.30	368.19	1341.76	670.55	1127.53	412.30	1301.76	447.84
12.112	0	0.45	0.40	0.02	0.32	0.03	0.64	0.07	2.24	2.29	98.72	1.09	-4.54	68.34	1.72	0.17	36.54	0.02	1.49	1.41	2.29	0.02	0.00	0.00	0.02	1.80	0.10	0.31	0.24	2.29	0.06	26.13	2.24	0.00	0.00		-11.42	-18.15	13.98	48.81	179.72	1050.93	365.44	1341.55	664.12	1125.97	413.86	1303.37	442.61
12.145	0	0.44	0.40	0.02	0.32	0.03	0.64	0.07	2.07	2.55	98.72	1.06	-4.44	68.26	1.79	0.23	36.17	0.02	1.36	1.41	1.91	0.02	0.00	0.00	0.02	1.50	0.06	0.36	0.24	2.55	0.05	39.71	2.07	0.00	0.00		-8.26	-18.17	13.43	48.94	177.51	1050.13	363.57	1342.30	667.04	1125.99	412.81	1301.21	441.18
12.178	0	0.43	0.40	0.02	0.32	0.03	0.63	0.07	1.97	2.71	98.75	1.00	-3.80	69.96	2.23	0.30	35.09	0.02	1.24	1.42	1.18	0.01	0.00	0.00	0.02	1.48	0.05	0.57	0.24	2.71	0.05	39.86	1.97	0.00	0.00		-9.17	-17.77	12.58	48.85	177.18	1052.37	363.32	1343.24	666.40	1126.40	411.54	1301.37	439.46
12.212	0	0.44	0.41	0.02	0.34	0.03	0.68	0.07	1.89	2.83	98.65	1.07	-4.77	71.70	2.83	0.42	36.17	0.02	0.83	1.10	1.07	0.01	0.00	0.00	0.01	1.13	0.04	0.50	0.22	2.70	0.04	12.37	1.89	0.00	0.00		-10.36	-17.35	12.09	48.85	178.65	1054.52	364.99	1342.64	665.60	1125.98	410.36	1302.03	440.73
12.245	0	0.38	0.38	0.02	0.34	0.03	0.64	0.08	1.81	4.41	98.71	0.89	-3.77	76.20	4.41	0.74	33.59	0.02	0.65	0.73	1.02	0.01	0.00	0.00	0.01	1.02	0.05	0.36	0.19	2.61	0.04	4.03	1.81	0.00	0.00		-11.34	-16.18	12.53	48.79	178.05	1055.86	364.79	1342.32	662.34	1127.24	410.60	1302.84	440.04
12.278	0	0.37	0.39	0.02	0.38	0.03	0.72	0.09	1.52	6.82	98.56	0.88	-4.77	78.03	6.82	1.07	33.65	0.03	0.66	0.69	1.25	0.02	0.00	0.00	0.01	0.92	0.04	0.24	0.19	3.05	0.03	6.40	1.52	0.00	0.00		-12.82	-15.66	11.62	49.12	179.83	1057.17	364.86	1341.50	658.52	1125.04	413.41	1303.28	437.25
12.312	0	0.31	0.36	0.02	0.40	0.03	0.74	0.11	1.37	10.63	98.52	0.70	-3.99	75.02	10.63	1.50	30.56	0.03	0.68	0.49	1.20	0.02	0.00	0.00	0.01	0.62	0.04	0.17	0.15	3.81	0.02	8.82	1.37	0.00	0.00		-11.87	-16.50	12.92	48.71	175.81	1057.95	364.85	1340.51	657.07	1128.83	410.77	1302.35	439.05
12.345	0	0.27	0.34	0.02	0.48	0.03	0.87	0.14	1.45	15.39	98.26	0.66	-4.35	81.78	15.39	2.41	29.68	0.04	0.91	0.45	1.14	0.01	0.00	0.00	0.01	0.61	0.03	0.16	0.15	3.66	0.02	11.61	1.45	0.00	0.00		-9.76	-14.49	11.81	49.16	177.86	1056.21	362.84	1340.82	659.28	1125.40	410.77	1301.31	437.03
12.379	0	0.20	0.29	0.02	0.53	0.03	0.86	0.19	1.46	20.80	98.29	0.46	-2.30	79.80	20.80	4.10	24.40	0.06	1.08	0.31	0.75	0.01	0.00	0.00	0.01	0.47	0.03	0.19	0.16	4.69	0.02	12.67	1.46	0.00	0.00		-13.71	-15.13	11.20	48.75	177.11	1055.93	362.45	1341.94	660.52	1125.36	407.45	1300.33	434.90
12.412	0	0.14	0.23	0.01	0.67	0.03	0.91	0.30	1.52	20.26	98.19	0.57	-1.45	67.96	27.59	7.78	20.26	0.09	0.86	0.18	0.61	0.01	0.00	0.00	0.01	0.46	0.04	0.17	0.15	4.91	0.02	1.69	1.52	0.00	0.00		-12.82	-18.24	12.25	48.55	174.85	1057.69	363.41	1340.20	656.61	1128.13	407.49	1300.55	436.54
12.445	0	0.12	0.21	0.01	0.74	0.03	0.87	0.35	1.50	18.12	98.26	0.66	-0.73	76.84	29.74	10.14	18.12	0.10	0.73	0.12	0.50	0.01	0.00	0.00	0.01	0.42	0.04	0.14	0.14	4.66	0.02	3.39	1.50	0.00	0.00		-12.16	-16.00	11.93	48.91	176.09	1056.62	362.95	1338.97	657.02	1125.91	406.82	1299.47	436.55
12.479	0	0.10	0.19	0.01	0.79	0.03	0.87	0.42	1.39	15.26	98.26	0.83	0.00	77.41	32.87	11.30	15.26	0.13	0.61	0.11	0.44	0.01	0.00	0.00	0.01	0.33	0.04	0.15	0.12	4.64	0.02	7.10	1.39	0.00	0.00		-10.62	-15.84	12.28	49.03	176.25	1056.73	361.48	1338.85	655.74	1126.44	405.19	1299.90	436.38
12.512	0	0.09	0.18	0.01	0.73	0.03	0.72	0.43	1.34	12.77	98.53	0.75	0.00	78.03	31.50	12.42	12.77	0.14	0.74	0.12	0.54	0.02	0.00	0.00	0.01	0.32	0.03	0.15	0.12	5.29	0.02	7.41	1.34	0.00	0.00		-9.04	-15.66	11.69	49.44	180.34	1055.98	359.23	1338.51	653.56	1123.12	405.57	1301.16	434.27
12.545	0	0.07	0.13	0.01	1.07	0.03	0.61	0.78	1.33	9.92	97.86	0.93	0.00	81.36	34.46	23.06	9.92	0.20	0.79	0.06	0.45	0.01	0.00	0.00	0.01	0.32	0.03	0.12	0.13	5.89	0.02	2.53	1.33	0.00	0.00		-9.37	-14.63	9.27	49.16	174.28	1056.70	360.00	1337.90	656.09	1121.86	408.06	1294.75	430.09
12.579	0	0.06	0.10	0.01	1.08	0.03	0.46	0.91	1.31	6.67	97.84	0.83	0.00	77.34	32.92	27.27	6.67	0.30	1.08	0.06	0.45	0.02	0.00	0.00	0.01	0.34	0.04	0.15	0.12	6.91	0.02	10.15	1.31	0.00	0.00		-6.76	-15.86	10.26	49.28	174.61	1056.30	358.56	1341.03	658.39	1124.57	408.28	1297.68	431.15
12.612	0	0.05	0.09	0.01	1.56	0.03	0.55	1.54	1.41	6.16	96.88	1.31	0.00	79.49	39.34	32.54	6.16	0.33	1.25	0.04	0.45	0.01	0.00	0.00	0.01	0.38	0.04	0.18	0.14	8.00	0.02	35.34	1.41	0.00	0.00		-10.48	-15.23	8.01	49.45	181.39	1056.96	359.00	1341.35	657.38	1118.58	409.66	1299.04	427.96
12.645	0	0.05	0.09	0.01	1.45	0.03	0.47	1.50	1.40	5.41	97.00	1.12	0.00	79.85	37.04	33.26	5.41	0.29	1.09	0.04	0.41	0.01	0.00	0.00	0.01	0.39	0.03	0.21	0.15	8.96	0.02	24.46	1.40	0.00	0.00		-9.98	-15.12	8.18	49.43	178.99	1057.53	360.66	1340.07	657.04	1119.49	411.82	1297.65	429.09
12.679	0	0.05	0.08	0.01	1.27	0.03	0.34	1.40	1.48	3.79	97.21	1.01	0.00	68.51	32.20	35.42	3.79	0.33	1.40	0.05	0.52	0.01	0.00	0.00	0.01	0.36	0.04	0.34	0.14	9.88	0.02	6.12	1.48	0.00	0.00		-8.73	-18.11	10.05	49.11	176.43	1056.97	360.72	1340.49	657.91	1123.65	409.53	1298.60	432.31
12.712	0	0.04	0.08	0.01	1.42	0.03	0.36	1.67	1.50	3.71	96.66	1.11	0.00	76.79	34.36	36.73	3.71	0.32	1.19	0.05	0.57	0.01	0.00	0.00	0.02	0.44	0.04	0.37	0.15	10.78	0.02	23.39	1.50	0.00	0.00		-10.61	-16.02	9.34	49.33	178.30	1056.78	361.78	1340.49	657.76	1121.37	413.30	1298.78	431.07
12.746	0	0.04	0.08	0.01	1.25	0.03	0.36	1.57	1.55	3.15	96.85	0.93	0.00	79.68	33.56	34.15	3.15	0.36	0.87	0.04	0.59	0.01	0.00	0.00	0.02	0.57	0.04	0.46	0.17	12.68	0.02	4.00	1.55	0.00	0.00		-11.46	-15.17	9.54	49.35	177.74	1057.34	364.22	1338.50	657.46	1121.25	413.64	1297.87	433.53
12.779	0	0.04	0.08	0.01	1.32	0.03	0.39	1.75	1.68	2.44	96.49	1.06	0.00	89.26	36.10	33.90	2.44	0.37	0.99	0.04	0.65	0.02	0.00	0.00	0.02	0.63	0.04	0.33	0.18	13.01	0.02	20.32	1.68	0.00	0.00		-10.95	-11.41	9.01	49.63	180.37	1057.22	363.89	1336.62	657.16	1118.48	410.36	1297.23	434.47
12.812	0	0.05	0.10	0.01	0.83	0.03	0.41	1.04	1.58	2.34	97.92	0.85	0.00	80.86	33.22	22.87	2.34	0.25	0.82	0.06	0.72	0.02	0.00	0.00	0.02	0.64	0.03	0.22	0.20	14.38	0.02	31.32	1.58	0.00	0.00		-10.00	-14.80	8.96	49.62	179.51	1057.51	364.59	1336.39	656.28	1118.66	413.84	1297.04	433.97
12.846	0	0.05	0.10	0.01	0.96	0.03	0.43	1.59	1.43	1.82	96.82	1.03	0.00	81.71	35.80	24.87	1.82	0.24	0.88	0.06	0.75	0.01	0.00	0.00	0.01	0.75	0.02	0.12	0.28	20.09	0.03	34.01	1.43	0.00	0.00		-11.28	-14.51	8.61	49.65	181.49	1057.41	365.29	1335.10	655.12	1116.57	414.02	1296.96	433.96
12.879	0	0.05	0.10	0.01	0.81	0.03	0.39	1.39	1.34	1.96	97.23	0.83	0.00	78.78	32.74	22.75	1.96	0.23	0.91	0.06	0.76	0.01	0.00	0.00	0.01	0.82	0.02	0.08	0.33	21.96	0.02	21.43	1.34	0.00	0.00		-13.36	-15.44	8.51	49.66	182.30	1055.70	365.99	1333.51	654.84	1114.40	414.31	1295.68	433.68
12.912	0	0.05	0.10	0.01	0.86	0.03	0.42	1.79	1.20	1.81	96.43	0.93	0.00	78.14	34.30	22.80	1.81	0.26	0.73	0.06	0.71	0.01	0.00	0.00	0.01	0.97	0.01	0.06	0.36	26.47	0.02	34.83	1.20	0.00	0.00		-13.72	-15.63	10.19	49.15	178.37	1054.50	364.45	1334.04	653.82	1118.32	412.95	1295.51	433.44
12.946	0	0.05	0.11	0.01	0.78	0.03	0.44	2.35	1.12	1.74	95.30	0.94	0.00	81.91	34.35	19.92	1.74	0.22	0.77	0.07	0.81	0.01	0.00	0.00	0.01	1.27	0.01	0.06	0.50	36.04	0.02	33.30	1.12	0.00	0.00		-11.30	-14.45	8.66	49.53	179.11	1054.13	365.56	1332.34	656.07	1114.62	415.03	1292.76	433.67
12.979	0	0.05	0.10	0.01	0.89	0.03	0.43	3.14	1.20	1.84	93.72	0.98	0.00	78.05	34.88	23.26	1.84	0.32	1.05	0.10	0.83	0.02	0.00	0.00	0.01	1.27	0.01	0.05	0.51	39.26	0.02	9.15	1.20	0.00	0.00		-10.45	-15.66	9.88	49.57	179.73	1053.05	364.46	1330.25	653.30	1114.80	411.89	1293.03	435.02
13.012	0	0.05	0.09	0.01	1.04	0.03	0.34	4.18	1.29	1.93	91.63	0.81	0.00	90.59	32.11	30.58	1.93	0.30	1.26	0.11	0.66	0.01	0.00	0.00	0.00	1.51	0.01	0.04	0.59	41.86	0.02	19.23	1.29	0.00	0.00		-18.47	-10.68	8.67	50.08	184.20	1051.47	366.80	1321.66	644.47	1105.67	412.80	1288.84	432.23
13.046	0	0.04	0.08	0.01	1.30	0.03	0.36	6.16	1.24	2.41	87.68	0.98	0.00	89.97	34.24	34.71	2.41	0.32	1.45	0.11	0.56	0.02	0.00	0.00	0.00	1.92	0.01	0.04	0.68	45.36	0.02	6.95	1.24	0.00	0.00	18.00	-16.63	-11.03	10.39	49.54	180.88	1049.70	366.36	1324.50	648.96	1110.29	412.94	1289.84	434.82
13.079	0	0.05	0.07	0.02	1.16	0.03	0.27	5.41	1.20	2.36	89.18	1.13	0.00	88.56	28.65	36.71	2.36	0.37	1.57	0.14	0.51	0.02	0.00	0.00	0.00	1.91	0.01	0.04	0.69	45.62	0.02	28.54	1.20	0.00	0.00	18.00	-12.00	-11.77	10.26	49.77	180.68	1047.32	363.97	1327.46	654.77	1110.48	412.98	1289.86	434.62
13.113	0	0.05	0.08	0.02	1.01	0.03	0.27	4.71	1.04	2.64	90.58	0.89	0.00	87.40	27.58	33.28	2.64	0.36	1.36	0.16	0.71	0.03	0.00	0.00	0.00	2.35	0.01	0.06	0.81	46.62	0.01	11.84	1.04	0.00	0.00	18.00	-7.73	-12.31	8.65	50.37	182.61	1045.47	361.43	1327.65	657.24	1106.31	413.54	1288.00	431.92
13.146	0	0.04	0.06	0.02	1.31	0.03	0.19	6.97	0.97	2.50	86.07	2.12	0.00	84.07	23.89	44.72	2.49	0.47	1.23	0.19	0.72	0.02	0.00	0.00	0.00	2.50	0.01	0.06	0.90	48.71	0.01	4.01	0.97	0.00	0.00	18.00	-9.87	-13.68	7.30	50.51	189.39	1043.63	358.86	1326.92	654.80	1099.89	411.83	1288.62	427.62
13.179	0	0.04	0.05	0.02	1.32	0.03	0.12	6.54	0.94	2.46	86.92	3.77	0.00	88.34	16.96	52.17	2.11	0.48	1.15	0.17	0.59	0.01	0.00	0.00	0.00	2.46	0.01	0.09	0.85	46.57	0.01	19.25	0.94	0.00	0.00	18.00	-9.70	-11.87	7.74	50.57	183.53	1043.30	362.74	1317.58	650.84	1098.63	409.94	1280.86	431.73
13.213	0	0.04	0.04	0.02	1.83	0.03	0.11	11.35	0.83	2.59	77.30	7.83	0.00	91.93	16.99	61.66	2.16	0.55	1.25	0.17	0.41	0.01	0.00	0.00	0.00	2.59	0.02	0.06	1.00	51.48	0.01	56.26	0.83	0.00	0.00	18.00	-7.18	-9.84	7.51	51.19	185.07	1041.45	361.70	1313.59	647.99	1094.60	410.28	1278.50	431.11
13.246	0	0.04	0.04	0.02	1.92	0.03	0.08	10.45	0.87	2.46	79.09	11.93	0.00	91.35	12.60	67.44	2.13	0.50	1.41	0.17	0.29	0.01	0.00	0.00	0.00	2.46	0.02	0.06	1.01	47.91	0.01	19.66	0.87	0.00	0.00	18.00	-9.37	-10.21	7.72	51.11	188.59	1036.90	356.84	1313.19	643.30	1090.52	411.79	1278.70	424.18
13.279	0	0.04	0.04	0.02	1.64	0.03	0.08	9.53	0.84	2.22	80.94	9.45	0.00	95.31	11.02	64.05	2.22	0.46	1.93	0.27	0.23	0.01	0.00	0.00	0.00	2.19	0.02	0.05	1.16	50.47	0.01	64.01	0.84	0.00	0.00	18.00	-5.60	-6.94	7.87	51.67	185.79	1035.07	360.03	1305.95	645.24	1087.86	408.59	1272.32	430.75
13.313	0	0.04	0.04	0.02	1.57	0.03	0.07	8.62	0.80	2.29	82.76	9.96	0.00	94.90	8.90	64.79	2.29	0.41	2.16	0.28	0.20	0.01	0.00	0.00	0.00	2.07	0.02	0.04	1.14	49.24	0.01	21.42	0.80	0.00	0.00	18.00	-7.99	-7.38	7.38	51.67	185.54	1034.00	363.22	1301.15	643.10	1084.20	411.77	1268.70	431.31
13.346	0	0.04	0.04	0.02	1.57	0.03	0.06	8.40	0.76	2.11	83.20	11.51	0.00	96.14	6.93	66.84	2.11	0.42	2.10	0.26	0.20	0.01	0.00	0.00	0.00	2.00	0.02	0.06	1.11	48.47	0.00	24.15	0.76	0.00	0.00	18.00	-9.01	-5.93	6.39	51.61	182.73	1033.05	367.57	1295.22	642.88	1080.55	415.16	1262.41	433.01
13.380	0	0.04	0.04	0.02	1.46	0.03	0.05	5.54	0.75	2.10	88.92	11.80	0.00	97.84	4.47	67.46	2.10	0.36	1.81	0.26	0.19	0.01	0.00	0.00	0.00	1.80	0.02	0.10	0.84	39.64	0.00	18.85	0.75	0.00	0.00	18.00	-9.05	-2.93	7.25	52.29	188.39	1024.08	368.91	1288.16	643.80	1071.22	418.45	1258.78	436.13
13.413	0	0.05	0.04	0.02	1.05	0.03	0.06	3.22	0.84	2.19	93.57	6.08	0.00	98.62	3.46	58.48	2.19	0.41	2.24	0.27	0.19	0.01	0.00	0.00	0.01	1.62	0.02	0.08	0.78	35.95	0.00	1.97	0.84	0.00	0.00	18.00	-11.18	-0.65	6.61	52.86	191.03	1015.99	371.25	1278.84	645.28	1060.54	418.13	1250.51	438.25
13.446	0	0.06	0.06	0.02	0.70	0.03	0.08	2.25	0.89	2.39	95.50	2.33	0.00	98.63	3.41	46.02	2.39	0.46	3.83	0.36	0.29	0.02	0.00	0.00	0.01	1.74	0.02	0.11	0.79	39.60	0.00	4.89	0.89	0.00	0.00	18.00	-14.90	-0.60	5.09	52.20	189.28	1009.72	368.31	1277.57	647.69	1055.10	417.25	1243.85	431.40
13.480	0	0.07	0.07	0.02	0.50	0.04	0.08	1.46	0.96	2.06	97.08	1.21	0.00	98.68	1.88	37.65	2.06	0.50	6.85	0.33	0.46	0.06	0.00	0.00	0.01	2.18	0.02	0.11	0.76	38.86	0.00	26.67	0.96	0.00	0.00	18.00	-10.66	0.42	5.82	53.03	189.62	1002.25	367.70	1272.23	650.74	1049.80	416.60	1238.54	434.84
13.513	0	0.08	0.09	0.02	0.36	0.04	0.10	1.01	1.00	2.13	97.98	0.63	0.00	98.72	1.66	28.34	2.13	0.43	9.04	0.40	0.62	0.27	0.00	0.00	0.01	2.45	0.02	0.08	0.84	39.55	0.00	4.20	1.00	0.05	0.00	18.00	-11.62	0.26	6.23	52.99	189.40	995.29	363.78	1268.81	650.36	1045.38	412.24	1233.75	432.01
13.546	0	0.09	0.10	0.02	0.35	0.05	0.10	0.97	1.00	2.24	98.07	0.59	0.00	98.31	1.68	27.35	2.24	0.57	9.32	0.33	0.83	0.44	0.00	0.00	0.01	2.63	0.02	0.10	0.80	39.26	0.00	35.10	1.00	0.23	0.00	18.00	-10.10	1.68	5.95	53.40	182.81	991.22	363.35	1261.32	647.30	1042.07	414.04	1224.29	428.71
13.580	0	0.09	0.10	0.03	0.33	0.05	0.10	0.95	1.08	2.17	98.10	0.55	0.00	97.63	1.12	26.42	2.17	0.72	9.42	0.33	1.01	0.99	0.00	0.00	0.02	3.18	0.02	0.10	0.85	40.22	0.00	6.33	1.08	0.54	0.00	18.00	-12.97	3.41	4.68	52.99	187.22	989.14	363.04	1258.66	645.61	1035.82	413.44	1222.59	426.32
13.613	0	0.09	0.10	0.03	0.33	0.05	0.10	0.96	1.20	1.99	98.09	0.56	0.00	96.97	0.96	26.66	1.99	0.84	9.47	0.45	0.80	1.48	0.00	0.00	0.03	3.61	0.03	0.14	0.79	40.18	0.00	28.04	1.20	0.86	0.00	18.00	-9.41	4.67	4.00	53.69	185.17	980.85	361.04	1255.75	650.52	1030.28	413.56	1214.95	427.15
13.646	0	0.08	0.09	0.03	0.38	0.05	0.09	1.20	1.27	1.84	97.60	0.75	0.00	97.48	0.80	30.85	1.84	1.13	8.78	0.49	0.82	1.33	0.00	0.00	0.03	4.83	0.02	0.14	0.78	41.31	0.00	6.95	1.27	0.96	0.00	18.00	-6.77	3.72	3.98	54.60	186.70	972.94	358.52	1251.23	651.48	1023.41	411.51	1209.33	428.53
13.680	0	0.07	0.07	0.03	0.58	0.05	0.07	2.14	1.62	2.13	95.72	1.92	0.00	96.64	0.74	43.65	2.13	1.09	11.40	0.62	0.90	3.31	0.00	0.00	0.04	6.93	0.02	0.14	0.75	42.79	0.00	42.76	1.62	0.90	0.00	18.00	-9.57	5.20	4.79	54.25	180.47	965.63	357.31	1244.27	651.11	1020.43	408.82	1200.12	425.60
13.713	0	0.06	0.05	0.03	0.84	0.06	0.06	3.67	1.77	2.02	92.67	4.77	0.14	96.25	0.61	55.30	2.02	1.03	13.99	0.94	1.17	5.69	0.00	0.00	0.05	8.31	0.03	0.11	0.79	44.62	0.00	20.03	1.77	1.05	0.00	18.00	-6.72	5.78	4.07	55.14	186.43	959.71	354.44	1240.67	651.16	1011.79	408.40	1197.57	423.96
13.747	0	0.06	0.04	0.04	1.02	0.08	0.06	4.90	1.91	2.08	90.20	7.48	1.65	95.68	0.79	61.27	2.08	0.97	17.66	1.66	1.44	9.31	0.00	0.01	0.07	14.02	0.04	0.11	0.77	45.79	0.00	16.65	1.91	1.04	0.00	18.00	-7.88	6.52	2.83	55.45	187.81	953.47	353.72	1236.98	652.12	1004.33	408.93	1191.62	422.89
13.780	0	0.05	0.03	0.04	1.36	0.08	0.05	7.37	1.93	1.93	85.25	13.90	1.32	95.23	0.86	69.88	1.93	1.11	16.24	2.01	1.23	10.10	0.00	0.01	0.09	22.64	0.05	0.13	0.77	47.42	0.00	30.08	2.03	0.88	0.00	18.00	-5.64	7.03	1.46	56.00	187.80	951.19	353.40	1235.64	652.62	1000.52	410.70	1187.88	423.51
13.813	0	0.04	0.02	0.04	2.02	0.07	0.04	11.72	1.82	1.82	76.55	29.64	0.93	95.19	1.05	81.76	1.82	1.24	15.27	2.45	1.25	11.06	0.00	0.01	0.15	26.50	0.06	0.23	0.81	47.51	0.00	3.90	2.06	0.76	0.00	18.00	-7.77	7.08	1.93	55.74	186.33	946.03	352.28	1232.46	653.01	997.83	408.13	1183.56	423.03
13.847	0	0.04	0.02	0.04	2.23	0.07	0.04	15.02	2.11	2.11	69.97	34.99	0.92	95.08	1.39	84.76	2.11	1.05	14.69	3.83	1.06	10.07	0.00	0.03	0.21	40.49	0.08	0.48	0.87	51.20	0.00	25.94	2.50	0.63	0.00	18.00	-8.12	7.20	2.86	55.29	180.87	945.50	356.64	1225.75	653.47	998.03	412.31	1178.66	421.64
13.880	0	0.04	0.02	0.05	2.60	0.07	0.04	19.09	2.06	2.06	61.82	43.18	0.32	95.07	1.95	89.07	2.06	0.82	13.69	4.29	0.95	13.52	0.00	0.03	0.27	43.77	0.10	0.64	0.85	53.49	0.00	30.40	2.42	0.76	0.00	18.00	-5.85	7.20	1.55	56.18	185.43	940.91	354.69	1223.77	653.66	990.63	412.74	1175.86	421.54
13.913	0	0.04	0.02	0.05	3.06	0.06	0.03	28.32	1.70	2.58	46.68	52.47	0.00	95.05	2.58	93.54	1.70	0.99	12.48	4.47	0.93	13.23	0.00	0.04	0.38	52.57	0.12	0.69	1.02	60.61	0.00	13.98	2.51	0.74	0.00	18.00	-7.80	7.23	3.94	56.45	181.38	936.56	357.43	1212.48	649.23	988.31	410.74	1169.22	423.87
13.947	0	0.04	0.02	0.04	3.06	0.06	0.03	27.99	1.33	3.20	47.01	51.30	0.00	96.65	3.20	93.00	1.33	0.84	10.46	3.72	0.72	12.34	0.00	0.07	0.52	66.75	0.13	0.84	0.98	60.29	0.00	15.86	2.26	0.88	0.00	18.00	-5.24	5.18	1.88	57.07	180.08	937.21	356.43	1211.93	646.97	985.92	412.54	1165.76	421.99
13.980	0	0.03	0.02	0.04	3.29	0.05	0.03	29.67	1.20	3.69	45.33	54.44	0.00	96.93	3.69	94.64	1.20	0.86	8.80	2.56	0.55	11.18	0.00	0.07	0.66	68.25	0.14	0.76	0.91	60.09	0.00	7.55	2.07	0.81	0.00	18.00	-7.10	4.75	1.83	56.90	183.79	937.01	356.57	1209.67	642.67	982.87	410.96	1166.24	423.33
14.013	0	0.03	0.02	0.03	3.32	0.05	0.03	24.45	1.16	3.17	51.10	55.44	0.00	96.24	3.17	95.21	1.16	0.85	7.60	1.83	0.52	6.92	0.00	0.09	0.71	74.15	0.12	0.55	0.84	53.69	0.01	6.27	1.79	0.77	0.00	18.00	-6.11	5.78	2.06	57.28	187.07	935.97	356.65	1204.31	638.18	978.40	410.87	1165.09	422.77
14.047	0	0.03	0.02	0.03	3.30	0.05	0.03	23.26	0.81	2.92	53.47	56.18	0.00	97.80	2.92	95.61	0.81	0.78	8.78	1.61	0.47	6.29	0.00	0.11	0.81	83.11	0.12	0.60	0.74	52.05	0.01	7.88	1.73	0.59	0.00	18.00	-8.91	3.03	2.03	57.76	185.21	929.09	354.39	1197.10	634.11	972.19	406.91	1156.90	420.50
14.080	0	0.03	0.02	0.03	3.11	0.06	0.03	19.86	0.77	1.98	60.28	54.90	0.00	97.50	1.98	95.02	0.77	0.64	11.84	1.52	0.57	7.12	0.00	0.12	0.76	82.82	0.12	0.41	0.66	48.88	0.01	9.43	1.72	0.57	0.00	18.00	-5.67	3.69	1.23	58.25	182.82	930.81	354.63	1195.70	632.49	972.31	409.24	1154.86	419.12
14.114	0	0.03	0.02	0.04	3.16	0.05	0.03	17.90	0.70	1.62	64.20	56.26	0.00	94.27	1.62	95.77	0.66	0.69	11.08	1.02	0.58	10.18	0.00	0.13	0.70	88.43	0.10	0.37	0.60	45.36	0.01	9.52	1.55	0.40	0.00	18.00	-2.93	8.00	2.84	58.77	181.59	933.20	357.42	1189.73	628.10	973.59	409.94	1154.80	421.67
14.147	0	0.03	0.02	0.04	3.12	0.05	0.03	15.99	0.64	0.97	68.02	56.49	0.00	95.23	0.97	95.94	0.59	0.76	9.35	0.83	0.73	8.71	0.00	0.14	0.64	89.49	0.06	0.26	0.53	42.52	0.01	13.25	1.34	0.26	0.00	18.00	-4.50	7.03	3.03	58.56	177.55	935.25	358.93	1186.79	624.26	975.31	410.02	1152.53	420.82
14.180	0	0.03	0.02	0.04	2.91	0.05	0.03	13.81	0.73	0.63	72.37	53.60	0.00	95.44	0.63	94.40	0.55	0.58	8.84	0.89	0.85	7.59	0.00	0.14	0.73	88.78	0.05	0.15	0.45	40.44	0.01	3.29	1.28	0.20	0.00	18.00	-6.20	6.79	3.96	58.03	176.98	934.67	357.95	1185.51	622.36	975.85	409.22	1152.63	417.84
14.214	0	0.03	0.02	0.03	2.80	0.04	0.03	11.11	0.59	0.50	77.78	51.10	0.00	95.76	0.40	93.30	0.50	0.58	7.31	1.10	0.99	5.18	0.00	0.13	0.59	88.99	0.03	0.08	0.35	35.83	0.01	1.50	0.97	0.18	0.00	18.00	-5.93	6.41	4.54	58.52	176.42	934.66	358.67	1181.66	619.24	975.11	406.97	1151.04	420.00
14.247	0	0.03	0.02	0.03	2.50	0.04	0.03	8.85	0.54	0.51	82.31	44.80	0.00	93.06	0.32	90.20	0.51	0.43	6.79	1.15	1.39	4.58	0.00	0.12	0.54	88.38	0.02	0.05	0.33	33.06	0.01	3.26	0.90	0.20	0.00	18.00	-10.56	9.02	4.61	57.73	169.96	933.36	359.53	1179.81	617.66	976.64	408.86	1146.41	417.03
14.280	0	0.03	0.02	0.03	2.35	0.04	0.03	7.11	0.54	0.54	85.79	41.39	0.00	95.40	0.30	88.48	0.54	0.31	6.46	1.29	1.58	5.65	0.00	0.12	0.53	86.60	0.02	0.04	0.28	29.23	0.01	7.64	0.80	0.22	0.00	18.00	-11.93	6.84	3.86	57.79	174.54	933.93	358.92	1179.32	615.61	973.42	407.42	1147.76	415.73
14.314	0	0.03	0.02	0.04	2.33	0.04	0.03	6.14	0.73	0.45	87.73	41.99	0.00	94.09	0.17	88.58	0.45	0.31	5.67	1.08	2.07	8.04	0.00	0.12	0.73	84.53	0.02	0.07	0.21	25.48	0.01	3.10	0.70	0.33	0.00	18.00	-15.13	8.16	4.05	56.48	175.76	933.97	356.12	1184.03	616.25	975.50	405.41	1151.12	412.45
14.347	0	0.04	0.02	0.05	2.03	0.04	0.03	4.87	0.94	0.47	90.25	35.14	0.00	93.92	0.14	84.77	0.47	0.23	6.15	1.29	2.46	11.38	0.00	0.14	0.94	83.46	0.01	0.11	0.19	23.54	0.01	3.84	0.74	0.28	0.00	18.00	-10.46	8.32	4.37	57.07	177.16	934.91	356.05	1186.86	620.73	977.27	404.67	1154.07	416.03
14.381	0	0.04	0.03	0.05	1.70	0.04	0.04	3.10	1.22	0.37	93.80	27.19	0.00	95.19	0.11	79.86	0.37	0.18	8.62	1.37	3.03	10.75	0.00	0.16	1.22	82.50	0.01	0.24	0.13	17.25	0.02	2.90	0.70	0.29	0.00	18.00	-8.79	7.07	4.78	57.49	173.95	936.93	356.38	1185.48	618.26	979.68	403.91	1153.14	416.81
14.414	0	0.05	0.03	0.05	1.34	0.04	0.04	2.03	1.62	0.40	95.94	17.50	0.00	95.79	0.11	72.41	0.40	0.13	8.85	1.57	2.77	10.31	0.00	0.17	1.62	82.14	0.01	0.22	0.11	14.27	0.02	4.94	0.69	0.29	0.00	18.00	-11.72	6.37	4.66	56.49	176.40	935.04	354.83	1188.34	619.07	978.66	405.94	1154.91	413.31
14.447	0	0.05	0.03	0.05	1.34	0.04	0.04	2.03	1.65	0.40	95.95	17.59	0.00	95.84	0.14	72.47	0.40	0.11	9.24	1.46	2.51	11.03	0.00	0.18	1.65	80.78	0.01	0.19	0.11	14.20	0.02	1.40	0.74	0.36	0.00	18.00	-8.20	6.31	4.20	57.44	177.35	938.57	356.61	1186.40	617.08	978.43	405.78	1155.48	416.17
14.481	0	0.05	0.03	0.05	1.39	0.04	0.04	1.87	2.89	0.40	96.26	20.14	0.00	95.76	0.14	73.29	0.40	0.09	7.78	1.20	2.04	12.50	0.00	0.20	2.89	82.00	0.01	0.24	0.08	11.45	0.03	2.60	0.78	0.43	0.00	18.00	-13.31	6.41	3.54	56.59	177.87	940.18	356.30	1184.91	611.68	977.30	404.18	1154.96	412.74
14.514	0	0.05	0.03	0.08	1.37	0.04	0.04	1.90	3.73	0.46	96.19	20.61	0.00	94.33	0.12	72.83	0.46	0.10	8.22	1.29	1.82	20.79	0.00	0.23	3.73	78.64	0.01	0.20	0.09	12.33	0.02	6.23	0.79	0.38	0.00	18.00	-7.38	7.94	4.35	57.77	171.56	937.48	356.82	1183.27	615.26	979.29	406.98	1150.65	415.17
14.547	0	0.05	0.03	0.09	1.42	0.04	0.04	1.93	3.89	0.44	96.14	22.25	0.00	94.00	0.10	73.87	0.44	0.12	7.33	1.14	1.78	21.63	0.00	0.23	3.89	78.62	0.01	0.14	0.09	11.62	0.02	23.73	0.85	0.38	0.00	18.00	-10.34	8.24	5.52	56.64	177.29	936.11	354.40	1186.21	615.51	979.09	403.22	1155.98	415.20
14.581	0	0.05	0.03	0.08	1.41	0.04	0.04	1.98	2.39	0.40	96.03	20.15	0.00	94.67	0.11	73.80	0.40	0.13	8.36	1.05	1.94	21.16	0.00	0.19	2.39	76.90	0.01	0.10	0.09	12.34	0.02	6.08	0.85	0.28	0.00	18.00	-5.96	7.62	5.36	57.35	177.77	937.24	356.15	1186.03	618.53	979.23	403.50	1156.29	419.47
14.614	0	0.05	0.03	0.06	1.47	0.05	0.04	2.14	1.47	0.42	95.72	20.52	0.00	97.12	0.13	75.01	0.42	0.20	11.42	0.78	1.83	14.67	0.00	0.16	1.47	74.68	0.01	0.06	0.10	12.92	0.02	7.03	0.94	0.37	0.00	18.00	-7.83	4.40	6.80	56.08	183.68	935.79	351.30	1193.20	618.84	981.15	403.00	1164.38	415.85
14.647	0	0.05	0.03	0.07	1.28	0.08	0.05	1.83	1.21	0.51	96.33	15.68	1.21	97.52	0.13	71.19	0.51	0.24	18.57	1.72	2.75	19.53	0.00	0.18	1.21	72.71	0.02	0.09	0.10	12.92	0.02	41.21	1.01	0.57	0.00	18.00	-1.95	3.64	5.66	56.75	184.84	938.61	354.37	1195.72	624.48	981.58	408.06	1166.07	419.45
14.681	0	0.06	0.04	0.09	1.04	0.10	0.05	1.41	0.72	0.70	97.17	9.51	3.24	96.98	0.13	64.57	0.70	0.37	22.74	1.93	2.65	23.94	0.00	0.16	0.72	72.13	0.02	0.12	0.13	13.08	0.02	54.50	1.21	0.70	0.00	18.00	-0.03	4.66	7.33	56.28	187.52	943.38	356.35	1201.87	628.22	988.56	407.20	1175.06	426.68
14.714	0	0.07	0.06	0.06	0.64	0.09	0.07	0.76	0.65	0.65	98.49	3.03	3.01	98.72	0.09	49.60	0.65	0.46	21.60	1.81	2.20	14.82	0.00	0.13	0.62	70.16	0.03	0.22	0.15	12.80	0.02	83.76	1.23	0.85	0.00	18.00	-1.92	0.29	7.72	55.27	186.44	948.62	360.61	1207.44	631.55	994.82	411.46	1180.33	429.99
14.748	0	0.07	0.07	0.03	0.44	0.05	0.07	0.51	0.63	0.63	98.97	1.23	0.00	98.46	0.09	38.25	0.63	0.50	10.49	1.57	1.32	3.58	0.00	0.13	0.30	68.45	0.06	0.27	0.19	14.80	0.01	88.71	1.44	0.89	0.00	18.00	-1.54	-1.21	6.20	55.66	184.90	951.56	362.67	1207.57	631.45	994.62	415.18	1179.04	428.55
14.781	0	0.09	0.11	0.03	0.29	0.05	0.09	0.33	0.69	0.69	99.33	0.49	0.00	98.41	0.12	25.37	0.69	0.47	8.34	1.41	1.13	2.46	0.00	0.11	0.17	66.53	0.09	0.24	0.27	17.20	0.01	82.10	1.43	1.19	0.00	18.00	-4.27	-1.37	6.01	54.21	188.58	954.07	361.93	1217.55	639.38	999.01	412.74	1186.85	429.41
14.814	0	0.10	0.14	0.03	0.21	0.04	0.11	0.22	0.71	0.71	99.55	0.33	0.00	96.89	0.16	15.06	0.71	0.43	7.96	1.57	0.98	0.66	0.00	0.09	0.14	64.46	0.11	0.25	0.31	18.04	0.01	88.70	1.44	1.17	0.00	18.00	0.17	-4.81	7.15	54.90	178.34	954.94	364.17	1214.67	637.98	1004.14	417.62	1181.97	431.03
14.848	0	0.12	0.17	0.02	0.16	0.04	0.12	0.18	0.74	0.74	99.64	0.33	0.00	97.83	0.18	7.25	0.74	0.30	7.01	1.75	0.98	0.38	0.00	0.05	0.13	61.00	0.12	0.14	0.46	20.34	0.01	90.53	1.41	1.24	0.00	18.00	0.10	-2.96	5.30	54.76	187.80	957.90	364.92	1221.28	643.64	1001.94	419.03	1189.30	431.89
14.881	0	0.13	0.17	0.03	0.15	0.04	0.12	0.18	0.82	0.82	99.64	0.33	0.00	98.16	0.24	5.12	0.82	0.26	6.59	2.13	0.90	0.38	0.00	0.05	0.13	56.03	0.09	0.09	0.54	22.59	0.01	95.04	1.27	0.94	0.00	18.00	-4.76	-2.10	7.18	53.40	180.15	956.48	362.80	1223.79	643.93	1008.77	415.54	1188.35	429.88
14.914	0	0.13	0.18	0.03	0.14	0.04	0.13	0.19	1.02	1.02	99.62	0.33	0.00	97.44	0.30	2.93	1.02	0.23	6.78	0.99	1.02	0.27	0.00	0.04	0.11	52.86	0.07	0.09	0.75	26.40	0.01	76.68	1.12	0.80	0.00	18.00	0.10	-3.80	6.46	54.37	185.70	958.13	365.44	1224.87	646.97	1006.51	420.42	1191.73	433.74
14.948	0	0.13	0.19	0.03	0.14	0.04	0.13	0.24	1.07	1.07	99.52	0.33	0.00	97.65	0.38	2.77	1.07	0.19	6.05	0.82	1.07	0.36	0.00	0.03	0.12	46.22	0.07	0.12	1.05	31.86	0.00	84.46	1.13	0.82	0.00	18.00	-2.64	-3.37	6.29	53.71	179.77	959.48	367.38	1225.64	648.98	1010.08	420.40	1189.33	434.01
14.981	0	0.13	0.18	0.03	0.14	0.04	0.13	0.26	1.11	1.11	99.47	0.33	0.00	98.34	0.54	2.91	1.11	0.18	6.18	0.94	1.16	0.60	0.00	0.03	0.10	44.89	0.07	0.14	1.16	34.04	0.00	86.27	1.18	0.68	0.00	18.00	-5.04	-1.60	6.76	53.50	178.04	961.78	370.43	1224.68	648.04	1012.56	418.12	1189.36	439.10
15.014	0	0.13	0.18	0.03	0.14	0.04	0.14	0.28	1.23	1.28	99.44	0.33	0.00	98.11	0.76	2.35	1.28	0.16	7.32	1.06	1.63	0.73	0.00	0.02	0.11	37.86	0.05	0.16	1.87	35.79	0.00	81.93	1.23	0.68	0.00	18.00	-9.15	-2.25	6.19	52.57	183.19	959.85	367.26	1231.29	651.95	1011.36	419.95	1194.11	432.51
15.048	0	0.14	0.18	0.03	0.15	0.04	0.14	0.38	1.20	1.49	99.24	0.33	0.00	97.67	0.72	2.35	1.49	0.16	8.62	1.27	1.64	0.93	0.00	0.01	0.10	29.56	0.04	0.08	3.10	43.02	0.00	77.00	1.20	0.43	0.00	18.00	-6.22	-3.32	6.62	52.83	186.94	961.06	369.19	1233.74	656.00	1012.17	421.55	1198.43	437.36
15.081	0	0.14	0.18	0.03	0.15	0.05	0.14	0.38	1.32	1.40	99.24	0.33	0.00	98.71	0.70	2.57	1.40	0.14	9.04	1.21	1.52	0.89	0.00	0.01	0.07	26.61	0.04	0.05	3.27	42.84	0.00	88.07	1.32	0.37	0.00	18.00	-7.90	-0.30	6.82	52.09	179.82	965.80	373.23	1233.63	655.92	1018.20	422.05	1197.09	440.37
15.115	0	0.14	0.18	0.03	0.16	0.05	0.14	0.40	1.24	1.95	99.20	0.33	0.00	98.00	0.83	2.60	1.95	0.16	9.02	1.27	1.14	0.34	0.00	0.01	0.07	19.97	0.04	0.03	4.53	43.89	0.00	79.58	1.24	0.33	0.00	18.00	-9.57	-2.54	7.16	51.70	178.17	964.56	369.72	1235.53	653.69	1019.52	421.72	1197.18	435.18
15.148	0	0.15	0.19	0.03	0.16	0.05	0.14	0.46	1.27	1.70	99.08	0.33	0.00	98.03	0.72	2.34	1.70	0.12	9.74	1.10	1.09	0.40	0.00	0.00	0.05	17.51	0.05	0.04	5.60	47.76	0.00	79.63	1.27	0.74	0.00	18.00	-5.01	-2.47	7.77	52.86	181.71	965.41	373.17	1232.73	655.55	1018.22	420.66	1198.46	443.75
15.181	0	0.14	0.18	0.03	0.16	0.05	0.14	0.46	1.29	1.77	99.07	0.33	0.00	97.75	0.96	3.03	1.77	0.11	10.04	1.07	1.14	0.48	0.00	0.01	0.06	16.21	0.06	0.09	5.77	47.00	0.00	76.12	1.29	0.78	0.00	18.00	-6.75	-3.14	7.47	52.08	177.06	964.64	369.99	1235.19	654.62	1020.35	422.19	1196.81	436.80
15.215	0	0.15	0.19	0.03	0.16	0.05	0.14	0.55	1.26	2.05	98.90	0.33	0.00	98.19	0.88	2.27	2.05	0.09	9.96	1.34	1.49	0.41	0.00	0.00	0.05	10.83	0.06	0.09	7.25	52.03	0.00	88.85	1.26	0.59	0.00	18.00	-9.17	-2.02	7.04	52.64	188.56	964.59	371.88	1235.89	655.39	1014.95	422.83	1202.75	439.77
15.248	0	0.16	0.19	0.03	0.16	0.05	0.15	0.59	1.30	2.21	98.82	0.33	0.00	98.68	1.06	1.85	2.21	0.07	12.02	1.42	1.51	0.70	0.00	0.00	0.05	9.71	0.06	0.07	7.47	53.98	0.00	76.03	1.30	0.71	0.00	18.00	-6.32	-0.43	8.94	52.31	181.74	966.32	374.02	1235.84	657.64	1022.00	421.45	1202.11	445.72
15.281	0	0.16	0.19	0.03	0.16	0.06	0.15	0.62	1.35	2.62	98.76	0.35	0.00	98.55	1.02	1.94	2.62	0.05	12.95	1.90	1.69	1.03	0.00	0.00	0.04	8.13	0.07	0.05	8.01	55.18	0.00	86.59	1.35	0.75	0.00	18.00	-10.06	-0.91	9.06	51.74	178.56	965.73	374.51	1235.21	657.16	1022.90	420.77	1199.90	444.31
15.315	0	0.16	0.20	0.03	0.17	0.07	0.16	0.74	1.60	2.63	98.52	0.45	0.00	98.54	1.23	2.16	2.63	0.05	15.56	1.96	1.76	0.95	0.00	0.00	0.04	6.04	0.10	0.02	8.83	58.95	0.00	81.91	1.60	1.14	0.00	18.00	-8.68	-0.96	8.40	52.04	180.02	967.62	375.79	1235.48	657.43	1022.38	422.38	1200.93	445.31
15.348	0	0.16	0.20	0.03	0.17	0.07	0.16	0.81	1.62	2.96	98.38	0.41	0.00	98.31	1.44	2.14	2.96	0.05	15.02	1.92	1.29	1.56	0.00	0.00	0.05	5.42	0.13	0.03	8.05	60.93	0.00	94.44	1.62	1.30	0.00	18.00	-7.55	-1.68	8.52	52.29	179.49	967.26	373.42	1235.77	655.71	1022.99	418.63	1200.44	445.63
15.382	0	0.17	0.20	0.03	0.17	0.05	0.16	0.71	1.85	3.51	98.58	0.33	0.00	97.75	1.29	1.70	3.51	0.05	10.58	2.11	1.61	0.86	0.00	0.00	0.05	4.68	0.11	0.04	8.38	58.37	0.00	96.64	1.85	1.44	0.00	18.00	-9.15	-3.13	8.02	52.53	181.36	968.67	377.03	1231.09	650.94	1019.34	424.94	1199.68	444.21
15.415	0	0.17	0.19	0.03	0.16	0.06	0.16	0.68	2.26	3.68	98.64	0.33	0.00	98.12	1.24	1.30	3.68	0.05	10.41	2.08	1.67	0.97	0.00	0.00	0.04	4.54	0.14	0.05	8.37	57.77	0.00	94.26	2.26	0.91	0.00	18.00	-8.30	-2.23	8.67	52.01	175.81	968.11	374.46	1233.99	654.57	1024.21	419.55	1198.29	444.18
15.448	0	0.18	0.20	0.03	0.16	0.05	0.15	0.54	2.09	4.35	98.92	0.33	0.00	97.73	0.90	0.75	4.35	0.04	7.45	2.14	1.85	0.87	0.00	0.00	0.04	4.59	0.16	0.10	8.34	53.20	0.00	68.82	2.09	1.18	0.00	18.00	-11.48	-3.20	7.83	52.00	184.56	968.04	376.49	1234.78	654.43	1019.18	424.11	1202.68	443.88
15.482	0	0.19	0.22	0.04	0.17	0.05	0.17	0.49	2.04	6.08	99.02	0.33	0.00	98.24	1.06	0.62	6.08	0.04	8.84	2.57	3.28	0.88	0.00	0.00	0.04	4.28	0.13	0.07	9.87	50.80	0.00	94.57	2.04	1.48	0.00	18.00	-8.87	-1.90	6.99	51.70	176.61	967.40	371.88	1236.91	654.76	1022.10	424.07	1198.24	436.91
15.515	0	0.20	0.22	0.04	0.17	0.05	0.18	0.53	2.06	6.99	98.93	0.33	0.00	98.29	1.22	0.55	6.99	0.05	10.18	3.19	3.27	0.76	0.00	0.00	0.04	4.43	0.09	0.08	9.19	52.74	0.00	92.66	2.06	1.27	0.00	18.00	-9.18	-1.74	5.48	51.78	178.01	967.28	370.25	1234.98	652.01	1018.29	422.47	1195.97	433.36
15.548	0	0.20	0.22	0.04	0.18	0.05	0.17	0.56	1.99	6.80	98.88	0.33	0.00	97.60	1.41	0.78	6.80	0.06	8.56	2.72	3.56	0.86	0.00	0.00	0.04	4.92	0.06	0.11	9.77	53.35	0.00	87.83	1.99	1.37	0.00	18.00	-12.36	3.47	5.24	52.05	183.13	963.20	369.21	1230.33	649.68	1011.49	418.17	1194.00	433.20
15.582	0	0.20	0.22	0.04	0.18	0.05	0.18	0.52	1.86	8.10	98.95	0.33	0.00	98.40	1.55	0.95	8.10	0.09	7.98	2.27	3.84	1.41	0.00	0.00	0.04	5.85	0.04	0.07	8.57	51.48	0.00	63.06	1.86	1.02	0.00	18.00	-17.15	1.40	3.78	52.59	190.84	960.42	367.35	1225.07	642.10	1001.52	416.36	1191.99	428.16
15.615	0	0.20	0.22	0.04	0.18	0.04	0.18	0.51	1.84	7.72	98.97	0.33	0.00	96.67	1.38	1.08	7.72	0.10	6.90	2.48	2.77	1.64	0.00	0.00	0.04	6.51	0.03	0.07	8.44	51.06	0.00	88.32	1.84	1.03	0.00	18.00	-12.75	5.17	5.04	53.24	188.22	954.32	367.06	1218.36	642.97	998.51	415.29	1186.02	431.63
15.648	0	0.20	0.22	0.04	0.19	0.04	0.18	0.61	1.84	7.64	98.78	0.33	0.00	97.05	1.56	2.31	7.64	0.15	6.29	2.15	3.13	3.49	0.00	0.00	0.05	9.30	0.03	0.06	8.15	53.66	0.00	58.08	1.84	1.15	0.00	18.00	-12.55	4.54	4.21	53.70	181.29	948.88	364.80	1214.41	642.43	995.86	413.57	1176.45	429.45
15.682	0	0.20	0.22	0.04	0.20	0.04	0.19	0.61	1.71	9.40	98.78	0.33	0.00	96.11	1.36	3.64	9.40	0.20	6.69	1.95	3.12	4.55	0.00	0.00	0.06	10.97	0.02	0.05	7.30	52.48	0.00	9.44	1.71	1.12	0.00	18.00	-9.19	5.97	4.28	54.55	187.63	945.93	364.58	1211.59	643.27	990.07	415.06	1177.09	430.24
15.715	0	0.17	0.18	0.04	0.24	0.05	0.16	0.83	1.73	7.99	98.33	0.33	0.00	95.93	1.13	10.65	7.99	0.32	7.91	1.58	2.88	6.32	0.00	0.00	0.06	12.51	0.02	0.05	6.46	53.24	0.00	12.47	1.73	0.97	0.00	18.00	-7.76	6.20	3.74	54.89	187.26	942.88	363.76	1210.17	645.21	987.16	416.20	1174.01	428.52
15.749	0	0.14	0.13	0.05	0.35	0.05	0.12	1.47	1.75	6.91	97.05	0.59	0.00	95.19	1.10	22.80	6.91	0.58	9.47	1.03	2.34	11.56	0.00	0.01	0.09	18.41	0.02	0.10	5.53	54.67	0.00	4.56	1.75	0.96	0.00	18.00	-9.50	7.08	4.87	54.22	183.74	941.45	364.34	1209.66	646.93	989.59	414.85	1172.74	429.59
15.782	0	0.10	0.08	0.06	0.66	0.05	0.09	3.21	1.66	6.00	93.57	2.52	0.00	95.81	0.77	42.96	6.00	0.86	11.33	0.74	2.97	13.38	0.00	0.01	0.15	23.91	0.02	0.14	4.91	53.69	0.00	28.75	1.66	1.06	0.00	18.00	-9.19	6.36	5.94	54.97	173.01	936.83	363.08	1200.97	641.81	989.34	413.42	1161.86	426.52
15.815	0	0.08	0.05	0.07	0.97	0.06	0.07	5.95	1.70	4.83	88.10	6.61	0.00	97.60	0.58	55.89	4.83	1.08	14.03	0.62	2.76	17.09	0.00	0.01	0.21	24.62	0.03	0.17	4.49	56.21	0.00	13.02	1.70	0.74	0.00	18.00	-8.81	3.48	4.53	55.11	178.06	938.36	365.11	1201.98	642.99	986.11	417.39	1163.92	426.80
15.849	0	0.06	0.04	0.06	1.37	0.07	0.05	7.09	1.51	3.77	85.82	14.00	0.00	94.52	0.47	67.07	3.77	1.55	15.91	0.52	2.89	14.66	0.00	0.02	0.36	40.02	0.04	0.32	3.67	49.17	0.00	39.94	1.51	0.98	0.00	18.00	-11.66	7.77	5.19	55.25	173.18	936.82	365.24	1195.15	637.42	985.43	412.95	1158.05	426.87
15.882	0	0.05	0.03	0.06	2.22	0.06	0.04	13.32	1.39	3.25	73.36	33.10	0.00	98.16	0.45	81.54	3.25	2.36	12.17	0.40	2.99	12.99	0.00	0.02	0.57	43.81	0.03	0.37	3.03	50.70	0.00	3.80	1.39	0.92	0.00	18.00	-11.06	2.12	3.89	55.12	185.79	937.73	363.84	1199.78	637.45	980.01	417.58	1165.69	423.67
15.915	0	0.04	0.02	0.06	2.66	0.05	0.04	19.49	1.42	2.52	61.02	42.61	0.00	98.25	0.39	87.21	2.52	3.02	11.38	0.36	2.54	13.51	0.00	0.03	0.87	49.73	0.03	0.32	2.41	55.34	0.00	9.49	1.42	0.67	0.00	18.00	-9.68	1.87	4.24	55.17	175.58	936.31	365.86	1198.14	641.90	983.87	417.64	1159.24	426.22
15.949	0	0.04	0.02	0.08	3.02	0.06	0.03	28.10	1.55	1.81	46.90	49.63	0.00	98.08	0.48	91.40	1.81	3.75	13.93	0.45	3.33	19.19	0.00	0.06	1.55	59.84	0.03	0.43	1.75	61.83	0.00	11.34	1.30	0.74	0.00	18.00	-11.37	2.32	2.99	54.95	180.97	937.89	365.02	1200.31	640.64	981.46	416.67	1162.23	425.13
15.982	0	0.06	0.02	0.21	3.42	0.07	0.03	31.74	2.29	1.80	43.26	54.60	0.00	97.96	0.68	93.34	1.80	5.35	15.15	0.62	3.56	38.05	0.00	0.08	2.29	63.17	0.02	0.33	1.59	62.25	0.00	7.72	1.29	0.66	0.00	18.00	-9.34	2.64	3.87	54.65	181.28	939.80	364.95	1202.17	641.27	984.44	417.04	1165.50	425.90
16.015	0	0.07	0.02	0.33	3.41	0.08	0.03	32.82	2.72	1.38	42.18	57.74	0.15	98.40	0.62	94.50	1.38	4.76	18.28	0.59	3.43	47.45	0.00	0.11	2.72	67.34	0.01	0.35	1.22	62.92	0.00	34.99	1.26	0.71	0.00	18.00	-7.22	1.41	2.93	55.71	179.92	937.88	366.10	1198.07	640.65	980.72	418.80	1160.45	427.06
16.049	0	0.06	0.02	0.31	3.41	0.07	0.03	33.26	2.46	1.00	41.74	58.63	0.00	97.79	0.67	95.21	1.00	4.48	16.04	0.49	3.09	47.00	0.00	0.16	2.46	73.51	0.01	0.42	0.80	62.93	0.00	18.89	1.27	0.81	0.00	18.00	-5.91	3.06	3.10	55.51	175.05	938.49	366.70	1198.83	642.49	984.06	419.37	1158.89	428.06
16.082	0	0.05	0.02	0.14	3.20	0.06	0.03	34.65	2.72	1.04	40.35	56.97	0.00	98.21	0.69	94.10	1.04	3.54	13.58	0.50	2.69	31.70	0.00	0.17	2.72	72.96	0.01	0.52	0.74	66.43	0.00	12.52	1.24	1.11	0.00	18.00	-7.94	1.97	2.53	55.21	176.12	938.87	367.34	1199.34	642.25	983.16	420.07	1159.12	427.63
16.116	0	0.04	0.02	0.06	3.44	0.05	0.03	41.67	2.86	0.82	33.33	60.15	0.00	97.29	0.65	95.60	0.82	4.26	10.47	0.40	2.42	12.96	0.00	0.25	2.86	77.63	0.01	0.46	0.60	71.42	0.00	2.00	1.20	1.05	0.00	18.00	-11.30	4.09	2.73	54.72	179.09	936.33	365.78	1200.53	642.76	981.44	417.08	1160.21	427.73
16.149	0	0.04	0.02	0.07	3.07	0.06	0.03	38.68	3.18	0.92	36.32	55.52	0.00	97.82	0.65	92.91	0.92	3.56	13.01	0.52	2.69	17.28	0.00	0.34	3.18	75.19	0.02	0.36	0.58	71.82	0.00	1.62	1.11	0.96	0.00	18.00	-7.23	2.98	3.63	55.18	180.20	936.96	365.18	1200.27	643.71	982.27	417.77	1162.23	427.01
16.182	0	0.04	0.02	0.06	2.83	0.06	0.03	39.03	2.52	0.92	35.97	50.20	0.00	94.34	0.62	90.91	0.92	3.05	13.40	0.43	2.56	14.17	0.00	0.30	2.52	72.24	0.02	0.21	0.62	74.71	0.00	2.30	1.13	1.12	0.00	18.00	-8.04	7.94	2.94	55.14	179.26	935.23	365.63	1199.05	644.86	980.41	419.14	1159.54	425.98
16.216	0	0.04	0.02	0.05	2.66	0.05	0.03	40.87	2.03	0.82	34.13	44.98	0.00	95.23	0.49	88.80	0.82	3.03	11.31	0.28	1.71	13.05	0.00	0.40	2.03	69.71	0.02	0.16	0.54	78.82	0.00	0.20	1.07	1.10	0.00	18.00	-9.36	7.03	2.83	54.97	173.11	933.58	361.78	1197.16	639.96	981.38	416.92	1154.47	419.65
16.249	0	0.04	0.02	0.05	2.36	0.05	0.04	37.39	1.75	0.83	37.61	39.14	0.00	92.81	0.38	86.09	0.83	2.18	12.11	0.21	1.42	10.89	0.00	0.38	1.75	68.64	0.03	0.16	0.57	78.98	0.00	1.60	1.12	0.91	0.00	18.00	-9.02	9.21	3.82	55.78	175.74	930.67	360.49	1192.45	637.04	977.82	412.57	1153.36	421.03
16.282	0	0.04	0.02	0.04	2.50	0.04	0.03	38.17	1.48	0.84	36.83	40.97	0.00	96.51	0.39	87.31	0.84	2.40	8.35	0.14	0.88	8.04	0.00	0.41	1.48	65.49	0.04	0.14	0.51	78.32	0.00	6.18	1.09	0.86	0.00	18.00	-10.76	5.40	3.71	55.26	178.23	932.90	360.20	1194.83	635.78	978.61	412.41	1156.69	419.85
16.316	0	0.04	0.02	0.03	2.15	0.04	0.04	33.03	1.08	1.02	41.97	32.10	0.00	95.83	0.33	82.93	1.02	2.12	6.46	0.13	0.84	6.39	0.00	0.39	1.08	65.48	0.05	0.14	0.42	77.66	0.00	1.96	1.02	0.63	0.00	18.00	-7.87	6.32	4.63	56.10	180.79	932.39	360.11	1192.32	634.33	977.36	410.14	1157.66	423.47
16.349	0	0.04	0.02	0.03	2.26	0.04	0.03	34.53	0.99	1.04	40.47	33.78	0.00	95.96	0.29	84.12	1.04	2.35	4.82	0.09	0.81	6.30	0.00	0.31	0.84	64.97	0.05	0.09	0.45	77.89	0.00	1.74	0.99	0.44	0.00	18.00	-12.37	6.16	4.72	55.26	179.00	930.19	358.99	1191.76	632.37	976.81	410.87	1155.62	419.08
16.383	0	0.04	0.03	0.04	1.92	0.03	0.04	32.71	1.07	1.21	42.29	26.64	0.00	95.69	0.32	80.09	1.21	1.56	3.89	0.09	0.98	7.49	0.00	0.28	0.64	56.18	0.05	0.09	0.51	80.72	0.00	1.77	1.07	0.34	0.00	18.00	-11.18	6.50	3.78	55.47	179.36	934.29	359.08	1192.45	630.57	977.77	409.27	1156.88	418.92
16.416	0	0.04	0.02	0.04	2.05	0.03	0.04	34.45	0.97	1.45	40.55	30.24	0.00	95.66	0.35	82.39	1.45	1.18	3.95	0.07	1.24	9.27	0.00	0.24	0.54	57.19	0.04	0.11	0.53	80.64	0.00	12.31	0.97	0.32	0.00	18.00	-10.40	6.54	3.86	55.63	180.67	933.93	359.11	1192.65	631.08	977.18	410.01	1157.60	419.39
16.449	0	0.04	0.03	0.05	1.94	0.04	0.04	32.32	0.97	1.44	42.68	27.77	0.00	93.72	0.41	80.84	1.44	1.05	4.96	0.07	1.23	12.95	0.00	0.25	0.60	55.73	0.04	0.17	0.48	79.95	0.00	1.56	0.97	0.26	0.00	18.00	-11.90	8.48	3.38	55.85	175.47	935.40	358.39	1188.75	624.59	977.85	407.68	1153.09	416.71
16.483	0	0.04	0.02	0.05	1.99	0.04	0.04	29.97	0.91	1.20	45.03	29.58	0.00	96.12	0.35	81.88	1.20	1.02	5.32	0.07	1.36	12.53	0.00	0.18	0.66	46.87	0.04	0.36	0.40	76.38	0.01	0.52	0.91	0.16	0.00	18.00	-10.24	5.95	4.00	56.62	175.22	936.28	358.77	1185.26	620.43	977.43	407.46	1152.37	417.31
16.516	0	0.04	0.02	0.05	2.01	0.04	0.04	29.25	0.87	1.13	45.75	30.66	0.00	95.45	0.30	82.38	1.13	1.09	5.33	0.08	1.75	12.53	0.00	0.17	0.79	44.50	0.03	0.43	0.36	75.03	0.01	1.35	0.87	0.16	0.00	18.00	-11.91	6.78	4.48	55.40	183.20	937.07	355.23	1192.37	620.49	978.23	407.49	1161.30	414.36
16.549	0	0.04	0.03	0.05	1.74	0.04	0.04	21.91	0.96	1.07	56.19	24.57	0.00	97.69	0.28	78.41	1.07	0.79	5.65	0.08	1.88	11.71	0.00	0.18	0.96	49.09	0.04	0.55	0.34	70.01	0.01	16.86	0.86	0.15	0.00	18.00	-8.44	3.27	4.07	56.01	176.13	938.64	355.38	1193.01	623.67	982.08	405.07	1157.88	415.86
16.583	0	0.04	0.03	0.05	1.63	0.04	0.04	16.86	1.59	1.17	66.28	22.68	0.00	97.86	0.31	76.48	1.17	0.72	5.70	0.09	1.87	11.70	0.00	0.17	1.59	49.64	0.03	0.57	0.31	64.19	0.01	6.33	0.82	0.28	0.00	18.00	-10.53	2.89	4.25	55.72	179.18	938.08	356.12	1192.21	622.75	980.17	405.76	1159.06	415.89
16.616	0	0.05	0.03	0.10	1.54	0.04	0.04	14.51	2.26	1.21	70.98	21.52	0.00	97.82	0.37	74.97	1.21	0.72	8.37	0.16	2.45	24.81	0.00	0.18	2.26	53.50	0.03	0.41	0.29	61.37	0.01	13.58	0.85	0.25	0.00	18.00	-5.78	2.98	3.60	56.84	179.39	935.21	354.71	1192.96	626.67	978.16	405.98	1157.17	417.59
16.649	0	0.06	0.03	0.10	1.37	0.04	0.05	9.53	2.91	1.25	80.94	17.36	0.00	97.68	0.36	71.01	1.25	0.74	7.75	0.18	1.94	24.70	0.00	0.19	2.91	53.37	0.03	0.43	0.25	53.88	0.01	9.20	0.80	0.26	0.00	18.00	-5.03	3.30	5.07	56.09	174.40	936.02	353.37	1195.00	627.46	983.94	405.36	1158.02	415.97
16.683	0	0.06	0.03	0.11	1.46	0.04	0.04	7.27	3.14	1.06	85.47	19.84	0.00	97.06	0.36	72.82	1.06	0.90	7.90	0.20	1.73	26.16	0.00	0.17	3.14	59.11	0.03	0.51	0.19	44.80	0.02	14.50	0.72	0.40	0.00	18.00	-7.79	4.52	3.85	56.78	175.50	932.18	353.26	1190.69	625.05	977.88	402.60	1152.74	417.59
16.716	0	0.05	0.03	0.08	1.56	0.04	0.04	7.20	3.48	1.04	85.61	23.26	0.00	97.44	0.36	74.99	1.04	0.85	7.31	0.21	2.03	19.55	0.00	0.17	3.48	60.10	0.03	0.53	0.18	42.43	0.02	44.83	0.70	0.46	0.00	18.00	-8.32	3.81	4.75	56.35	176.78	935.11	355.99	1188.43	622.93	978.72	404.90	1155.07	417.23
16.750	0	0.04	0.03	0.05	1.68	0.04	0.04	5.29	2.58	1.01	89.41	25.09	0.00	96.77	0.42	77.15	1.01	0.84	6.72	0.31	1.93	11.78	0.00	0.16	2.58	66.24	0.02	0.25	0.15	32.36	0.01	12.20	0.64	0.53	0.00	18.00	-8.61	4.99	4.22	56.52	178.60	935.67	355.60	1187.96	619.62	977.38	403.04	1155.21	419.64
16.783	0	0.05	0.03	0.05	1.48	0.04	0.04	3.70	1.81	1.06	92.59	19.09	0.00	94.01	0.39	73.55	1.06	0.61	8.71	0.45	1.88	12.08	0.00	0.14	1.81	71.06	0.02	0.17	0.15	27.26	0.01	46.95	0.61	0.57	0.00	18.00	-8.30	8.24	4.17	56.39	176.91	936.99	356.58	1186.05	617.73	977.89	403.98	1154.14	419.28
16.816	0	0.05	0.03	0.05	1.47	0.05	0.04	3.40	1.34	1.08	93.20	18.00	0.00	95.88	0.36	73.12	1.08	0.72	11.08	0.65	1.52	12.47	0.00	0.13	1.34	71.57	0.01	0.07	0.15	25.49	0.01	18.03	0.64	0.48	0.00	18.00	-8.08	6.26	4.50	56.46	179.45	936.10	355.77	1185.04	616.91	976.10	403.24	1154.92	418.29
16.850	0	0.05	0.03	0.08	1.58	0.06	0.04	2.92	0.91	1.06	94.15	20.26	0.00	96.54	0.34	75.37	1.06	0.78	14.72	0.92	1.56	21.27	0.00	0.15	0.91	73.70	0.01	0.05	0.12	19.45	0.01	26.16	0.67	0.36	0.00	18.00	-8.90	5.35	4.11	56.19	185.22	935.87	354.79	1185.89	616.78	972.97	403.63	1157.80	415.73
16.883	0	0.05	0.03	0.08	1.59	0.07	0.04	2.93	0.71	1.06	94.13	20.28	0.26	96.37	0.30	75.65	1.06	0.72	16.48	1.05	1.71	23.43	0.00	0.14	0.66	73.97	0.01	0.06	0.13	19.37	0.01	11.43	0.71	0.31	0.00	18.00	-9.13	5.61	3.74	56.17	183.57	936.25	354.86	1185.74	615.95	973.36	403.61	1156.53	415.79
16.916	0	0.06	0.03	0.09	1.58	0.06	0.04	2.55	0.74	1.02	94.90	20.24	0.10	96.97	0.25	75.74	1.02	0.58	15.88	1.45	1.70	25.21	0.00	0.14	0.53	75.54	0.01	0.07	0.11	16.01	0.01	13.63	0.74	0.34	0.00	18.00	-9.63	4.68	3.17	56.45	179.22	936.06	355.40	1183.67	613.96	973.50	403.67	1152.29	416.04
16.950	0	0.06	0.03	0.08	1.47	0.06	0.04	1.94	0.80	0.84	96.11	18.12	0.00	95.62	0.20	74.11	0.84	0.49	13.40	1.58	2.01	23.40	0.00	0.13	0.46	76.91	0.01	0.10	0.09	11.09	0.01	13.04	0.80	0.30	0.00	18.00	-7.72	6.58	3.80	56.64	176.21	935.88	356.73	1181.16	614.65	974.50	405.10	1150.35	416.33
16.983	0	0.06	0.03	0.07	1.30	0.05	0.04	1.68	0.81	0.81	96.65	14.25	0.00	96.55	0.16	70.53	0.81	0.44	12.60	2.29	1.92	19.11	0.00	0.13	0.47	77.31	0.01	0.11	0.09	11.16	0.01	8.87	0.83	0.30	0.00	18.00	-6.05	5.33	3.89	57.58	175.92	933.97	355.33	1177.41	610.39	972.04	402.44	1147.28	417.85
17.016	0	0.06	0.03	0.07	1.27	0.04	0.04	1.56	0.80	0.80	96.89	13.88	0.00	95.54	0.13	70.05	0.80	0.39	8.71	1.68	2.13	19.68	0.00	0.14	0.57	81.76	0.01	0.08	0.10	9.90	0.01	18.51	0.88	0.25	0.00	18.00	-5.51	6.68	4.83	58.07	172.65	932.85	358.63	1170.81	609.38	971.00	404.84	1143.09	418.73
17.050	0	0.05	0.03	0.06	1.43	0.04	0.04	1.74	0.76	0.71	96.51	18.42	0.00	94.75	0.13	74.06	0.71	0.41	6.72	1.04	2.62	17.21	0.00	0.14	0.76	82.83	0.01	0.09	0.09	8.66	0.01	19.42	0.96	0.25	0.00	18.00	-5.61	7.54	5.27	57.77	172.20	931.36	358.31	1170.58	608.97	970.86	407.16	1142.75	417.66
17.083	0	0.05	0.03	0.11	1.61	0.04	0.04	2.08	1.06	0.66	95.84	24.39	0.00	93.89	0.12	78.20	0.66	0.44	6.44	0.93	3.69	25.95	0.00	0.16	1.06	84.66	0.01	0.08	0.09	8.79	0.01	42.27	0.93	0.21	0.00	18.00	-6.18	8.34	5.17	57.76	169.17	932.24	359.43	1168.42	606.93	971.51	407.55	1140.39	417.62
17.117	0	0.05	0.02	0.12	1.77	0.03	0.03	2.22	1.44	0.49	95.56	30.49	0.00	94.28	0.10	81.64	0.49	0.52	4.75	0.63	4.90	26.73	0.00	0.16	1.44	84.37	0.01	0.08	0.08	6.89	0.01	7.49	0.90	0.17	0.00	12.00	-6.28	7.98	5.37	57.67	173.97	929.35	357.43	1169.05	608.43	968.45	405.47	1142.02	417.42
17.150	0	0.05	0.02	0.18	1.92	0.04	0.03	2.47	1.95	0.47	95.06	35.53	0.00	94.69	0.07	83.97	0.47	0.55	5.27	0.50	4.25	34.81	0.00	0.17	1.95	86.08	0.01	0.09	0.08	7.19	0.01	3.38	0.96	0.12	0.00	12.00	-5.01	7.59	4.76	57.90	172.49	928.43	357.32	1169.56	611.57	968.11	405.43	1140.19	417.27
17.183	0	0.06	0.02	0.33	1.97	0.04	0.03	2.56	2.57	0.45	94.89	38.71	0.00	93.55	0.05	85.04	0.45	0.59	6.50	0.54	4.79	46.33	0.00	0.20	2.57	85.94	0.01	0.08	0.08	6.95	0.01	7.02	0.97	0.05	0.00	12.00	-6.20	8.63	4.93	57.46	168.96	930.02	357.59	1169.41	608.63	970.66	407.16	1139.41	415.52
17.217	0	0.05	0.02	0.18	2.11	0.04	0.03	2.57	3.16	0.39	94.86	42.58	0.00	94.85	0.06	86.46	0.39	0.78	5.29	0.48	3.95	35.01	0.00	0.26	3.16	87.45	0.01	0.08	0.08	5.45	0.01	3.94	1.02	0.00	0.00	12.00	-6.37	7.43	5.25	57.77	169.87	931.51	358.67	1166.66	605.42	970.08	405.26	1139.51	417.46
17.250	0	0.05	0.02	0.15	2.26	0.04	0.03	2.72	3.43	0.40	94.56	46.97	0.00	95.39	0.05	88.39	0.40	0.86	6.05	0.36	3.59	31.08	0.00	0.28	3.43	87.04	0.01	0.10	0.07	4.87	0.01	5.06	1.00	0.00	0.00	12.00	-10.37	6.85	4.57	56.95	173.32	929.19	356.20	1169.39	606.97	967.66	404.03	1140.72	413.48
17.283	0	0.05	0.02	0.17	2.15	0.04	0.03	2.58	4.54	0.38	94.83	48.00	0.00	95.93	0.05	87.79	0.38	0.75	7.59	0.53	5.18	31.72	0.00	0.34	4.54	87.32	0.01	0.10	0.08	4.29	0.01	23.20	1.05	0.00	0.00	12.00	-8.14	6.21	4.66	57.17	174.23	929.29	356.06	1170.39	607.50	967.82	406.31	1141.90	413.55
17.317	0	0.05	0.02	0.16	2.16	0.04	0.03	2.53	4.71	0.52	94.95	47.96	0.00	94.54	0.06	87.61	0.30	0.93	6.09	0.55	4.67	30.85	0.00	0.52	4.71	87.96	0.01	0.10	0.06	3.74	0.01	20.29	1.05	0.00	0.00	12.00	-7.77	7.75	4.59	57.68	170.24	931.37	358.69	1166.40	604.63	968.76	406.43	1138.76	415.62
17.350	0	0.05	0.02	0.15	2.11	0.04	0.03	2.39	3.89	0.49	95.23	44.36	0.00	95.82	0.06	86.62	0.28	0.87	5.93	0.46	4.11	30.71	0.00	0.49	3.89	87.62	0.01	0.13	0.06	3.38	0.01	5.84	1.01	0.00	0.00	12.00	-12.58	6.34	4.92	56.52	177.54	929.81	356.25	1169.87	605.73	966.75	402.29	1143.87	414.41
17.384	0	0.05	0.02	0.13	2.03	0.03	0.03	2.16	4.33	0.79	95.68	43.12	0.00	95.26	0.06	84.94	0.25	0.79	4.33	0.45	3.35	27.50	0.00	0.79	4.95	88.56	0.01	0.16	0.05	2.70	0.01	6.13	0.83	0.03	0.00	12.00	-6.67	7.00	4.65	57.80	168.34	931.01	358.08	1166.79	604.68	969.66	407.73	1137.87	414.42
17.417	0	0.05	0.02	0.11	1.89	0.04	0.04	1.97	4.01	0.85	96.07	36.66	0.00	95.90	0.07	82.52	0.25	0.77	5.35	0.50	2.67	26.24	0.00	0.85	4.01	89.10	0.01	0.12	0.05	2.82	0.01	3.89	0.81	0.09	0.00	12.00	-12.34	6.24	4.81	56.43	174.00	929.11	355.19	1170.86	607.43	968.39	401.47	1142.01	413.00
17.450	0	0.05	0.02	0.16	2.02	0.04	0.04	2.14	5.23	1.05	95.72	42.89	0.00	95.52	0.08	84.54	0.23	0.96	6.32	0.35	3.42	31.65	0.00	1.05	5.23	89.05	0.01	0.13	0.05	2.65	0.01	10.01	0.79	0.06	0.00	12.00	-6.74	6.71	4.53	57.60	168.84	930.93	357.53	1168.39	606.51	970.03	406.73	1138.70	414.39
17.484	0	0.06	0.03	0.27	1.72	0.04	0.04	1.75	6.15	1.53	96.51	36.56	0.00	95.05	0.09	80.32	0.24	0.78	7.25	0.39	4.40	40.11	0.00	1.53	6.15	90.73	0.01	0.13	0.05	2.08	0.01	17.18	0.68	0.11	0.00	12.00	-11.08	7.22	4.96	56.75	172.09	932.52	357.46	1168.51	603.01	970.02	404.11	1141.80	414.32
17.517	0	0.06	0.02	0.32	1.72	0.05	0.04	1.78	5.50	1.54	96.43	35.98	0.00	95.19	0.09	80.67	0.24	0.81	9.77	0.43	5.18	43.66	0.00	1.54	5.50	89.96	0.01	0.10	0.05	2.22	0.01	27.62	0.76	0.04	0.00	12.00	-9.00	7.07	4.60	57.37	172.79	929.51	355.59	1167.53	604.19	967.17	403.65	1139.71	412.85
17.550	0	0.07	0.02	0.56	1.71	0.05	0.04	1.84	4.57	1.50	96.32	35.08	0.00	96.22	0.09	81.10	0.25	1.04	9.60	0.39	7.05	53.56	0.00	1.50	4.57	90.16	0.00	0.12	0.05	2.30	0.01	1.86	0.76	0.02	0.00	12.00	-6.73	5.82	4.92	57.29	174.65	926.90	353.21	1172.18	610.47	967.72	403.04	1142.09	412.85
17.584	0	0.06	0.02	0.28	1.65	0.05	0.04	1.71	4.40	1.56	96.57	32.73	0.00	96.21	0.08	79.96	0.29	0.88	9.88	0.52	6.34	40.43	0.00	1.56	4.40	89.89	0.00	0.09	0.05	1.89	0.01	3.19	0.75	0.03	0.00	12.00	-7.38	5.84	4.10	57.67	174.93	929.07	353.82	1169.72	606.53	966.42	400.82	1140.90	413.39
17.617	0	0.05	0.03	0.18	1.61	0.05	0.04	1.70	4.30	1.32	96.61	31.81	0.00	95.76	0.08	79.55	0.30	0.94	10.65	0.73	7.31	31.02	0.00	1.32	4.30	90.81	0.00	0.07	0.06	2.01	0.01	5.13	0.76	0.00	0.00	12.00	-6.34	6.41	5.62	57.96	177.47	929.21	354.99	1167.48	604.58	966.40	400.63	1143.15	416.62
17.650	0	0.05	0.03	0.15	1.56	0.05	0.04	1.67	2.90	1.12	96.66	28.20	0.00	95.23	0.07	78.80	0.33	1.00	11.53	1.37	7.57	27.48	0.00	1.12	2.90	91.39	0.00	0.06	0.06	2.28	0.01	1.50	0.89	0.06	0.00	12.00	-2.03	7.03	4.85	58.48	175.36	927.27	352.47	1171.68	611.29	967.38	401.46	1142.25	414.66
17.684	0	0.04	0.02	0.10	1.77	0.06	0.03	1.95	2.86	0.84	96.11	34.98	0.00	89.91	0.08	82.76	0.33	1.00	13.00	1.74	7.80	19.67	0.00	0.84	2.86	91.67	0.01	0.06	0.06	2.08	0.01	11.89	0.95	0.00	0.00	6.00	-3.42	11.07	6.22	57.98	172.46	928.22	352.43	1172.41	609.65	971.68	400.89	1143.52	415.58
17.717	0	0.05	0.02	0.11	1.67	0.07	0.04	1.82	1.76	0.69	96.36	30.02	0.00	92.70	0.10	81.04	0.35	0.91	16.11	2.65	7.40	22.65	0.00	0.69	1.76	91.50	0.01	0.06	0.06	2.27	0.01	4.37	1.08	0.02	0.00	6.00	-4.34	9.29	6.13	58.15	170.71	930.60	353.40	1172.60	608.59	973.58	400.32	1143.59	415.80
17.751	0	0.05	0.02	0.11	1.99	0.08	0.04	2.19	1.42	0.58	95.62	36.31	0.85	95.62	0.08	84.92	0.32	0.95	18.66	3.47	4.15	25.31	0.00	0.58	1.42	91.14	0.01	0.18	0.07	2.89	0.01	4.02	1.27	0.09	0.00	6.00	-7.08	6.59	5.44	57.35	173.73	931.23	350.41	1178.65	610.10	974.32	399.70	1147.68	411.12
17.784	0	0.04	0.02	0.07	2.15	0.06	0.03	2.44	1.07	0.39	95.12	39.11	0.00	93.73	0.09	86.76	0.32	1.15	14.25	3.36	3.74	17.97	0.00	0.39	1.07	91.50	0.01	0.14	0.07	3.50	0.01	2.58	1.24	0.14	0.00	6.00	-5.15	8.47	6.56	57.90	171.01	933.31	352.50	1177.58	609.31	977.81	400.12	1148.16	415.16
17.817	0	0.04	0.02	0.06	2.15	0.06	0.03	2.42	0.84	0.35	95.17	38.33	0.00	95.89	0.11	86.57	0.30	1.08	13.15	3.76	3.16	16.97	0.00	0.35	0.84	90.69	0.02	0.13	0.07	3.48	0.01	4.07	1.30	0.15	0.00	6.00	-6.85	6.25	5.47	57.54	174.78	933.96	350.69	1181.67	611.24	976.81	398.91	1151.07	412.30
17.851	0	0.04	0.02	0.05	2.23	0.05	0.03	2.58	0.67	0.31	94.84	39.46	0.00	96.95	0.14	87.34	0.31	1.30	11.03	2.98	2.41	12.47	0.00	0.26	0.67	90.10	0.03	0.15	0.08	4.08	0.01	3.63	1.56	0.11	0.00	6.00	-6.00	4.71	6.33	57.78	174.03	934.91	351.41	1180.95	610.05	978.46	398.48	1151.77	414.29
17.884	0	0.04	0.02	0.05	2.19	0.05	0.03	2.52	0.84	0.29	94.95	38.34	0.00	96.06	0.20	86.58	0.29	1.45	11.27	3.22	2.47	12.37	0.00	0.27	0.84	88.79	0.04	0.12	0.08	4.10	0.01	0.93	1.59	0.14	0.00	6.00	-7.23	6.03	5.54	57.49	174.54	935.61	350.30	1183.70	610.00	978.75	400.61	1152.99	410.80
17.917	0	0.04	0.02	0.06	2.20	0.06	0.03	2.61	0.81	0.27	94.78	39.68	0.20	95.59	0.19	87.31	0.27	1.47	13.72	2.32	2.88	16.10	0.00	0.20	0.81	88.33	0.04	0.13	0.08	4.18	0.01	2.89	1.88	0.00	0.00	6.00	-4.91	6.61	6.30	58.24	171.38	936.89	353.18	1181.41	610.54	980.89	400.94	1151.65	415.55
17.951	0	0.04	0.02	0.06	2.22	0.07	0.03	2.65	1.07	0.24	94.71	39.23	0.48	95.72	0.17	86.82	0.24	2.06	13.50	1.45	2.39	16.50	0.00	0.15	1.07	88.86	0.05	0.27	0.08	4.43	0.01	0.89	2.08	0.00	0.00	6.00	-10.55	6.47	6.82	56.66	172.73	935.85	350.70	1186.70	611.86	983.01	399.81	1155.31	412.00
17.984	0	0.04	0.02	0.06	2.21	0.06	0.03	2.59	1.35	0.22	94.83	39.31	0.00	96.84	0.14	86.58	0.22	2.21	11.85	0.92	2.44	17.54	0.00	0.17	1.35	88.87	0.05	0.42	0.07	3.99	0.01	6.01	2.12	0.00	0.00	6.00	-7.61	4.89	5.23	57.49	177.52	938.57	352.47	1186.16	612.00	979.66	401.26	1156.76	413.48
18.017	0	0.04	0.02	0.05	2.24	0.05	0.03	2.73	1.55	0.18	94.53	40.58	0.00	95.55	0.14	87.04	0.18	2.53	8.92	0.59	2.40	13.92	0.00	0.14	1.55	88.38	0.04	0.47	0.07	4.57	0.01	4.02	2.47	0.00	0.00	6.00	-6.65	6.67	5.56	57.55	173.77	938.63	352.74	1186.57	613.44	982.18	401.53	1155.49	414.17
18.051	0	0.04	0.02	0.04	2.07	0.05	0.03	2.48	2.03	0.16	95.04	37.11	0.00	95.42	0.12	84.74	0.16	2.25	6.63	0.41	1.75	9.89	0.00	0.10	2.03	88.59	0.05	0.60	0.07	4.76	0.01	4.75	2.60	0.00	0.00	6.00	-6.52	6.82	5.94	57.45	171.45	938.93	352.14	1187.24	613.20	984.24	401.21	1155.25	413.63
18.084	0	0.04	0.02	0.04	1.95	0.05	0.03	2.30	2.31	0.17	95.39	34.96	0.00	94.99	0.14	83.30	0.17	2.13	7.27	0.39	2.20	8.99	0.00	0.10	2.31	88.88	0.04	0.38	0.07	4.50	0.01	4.26	2.59	0.00	0.00	6.00	-5.32	7.29	6.34	57.79	169.20	939.41	353.83	1186.33	614.23	985.69	401.86	1154.28	416.17
18.118	0	0.04	0.02	0.05	1.81	0.06	0.03	2.18	2.83	0.15	95.63	33.28	0.00	93.48	0.11	81.85	0.15	1.81	9.49	0.45	2.49	12.35	0.00	0.08	2.83	87.72	0.04	0.20	0.07	4.98	0.01	8.12	2.94	0.00	0.00	6.00	-8.75	8.69	6.05	56.89	165.58	941.91	353.48	1187.60	610.54	988.75	403.32	1154.10	412.19
18.151	0	0.04	0.02	0.04	1.64	0.05	0.03	1.88	1.78	0.14	96.25	26.36	0.00	88.86	0.09	78.77	0.14	1.59	8.42	0.36	2.39	10.13	0.00	0.07	1.78	86.41	0.03	0.11	0.07	4.59	0.01	3.72	2.66	0.00	0.00	6.00	-8.15	11.62	6.48	56.93	171.75	942.64	351.82	1188.52	609.58	987.68	398.76	1158.74	414.11
18.184	0	0.04	0.02	0.07	1.42	0.06	0.04	1.60	2.34	0.15	96.81	22.43	0.00	93.54	0.07	75.56	0.15	1.19	11.42	0.35	3.82	17.72	0.00	0.08	2.34	86.63	0.03	0.11	0.06	4.27	0.01	7.46	2.55	0.00	0.00	6.00	-8.55	8.64	5.44	57.30	170.53	944.71	352.52	1187.38	606.10	986.97	401.64	1157.23	411.16
18.218	0	0.05	0.03	0.07	1.33	0.05	0.04	1.42	2.21	0.13	97.16	19.74	0.00	93.97	0.07	73.66	0.13	0.90	10.01	0.39	3.68	17.92	0.00	0.10	2.21	84.91	0.02	0.11	0.05	3.57	0.01	3.97	2.24	0.00	0.00	6.00	-6.06	8.27	5.27	58.00	170.05	944.90	351.93	1186.19	606.41	986.56	398.81	1156.07	412.26
18.251	0	0.05	0.03	0.07	1.28	0.06	0.04	1.37	1.53	0.15	97.27	17.85	0.00	95.45	0.07	72.80	0.15	0.77	11.22	0.65	4.18	17.03	0.00	0.09	1.53	86.26	0.02	0.07	0.06	3.65	0.01	8.61	2.31	0.00	0.00	6.00	-6.10	6.78	5.88	58.08	176.96	944.55	351.40	1186.01	604.75	983.95	397.47	1160.16	413.88
18.284	0	0.05	0.03	0.11	1.22	0.07	0.04	1.29	1.17	0.17	97.43	16.02	0.00	94.74	0.08	71.54	0.17	0.65	13.56	1.07	4.34	26.52	0.00	0.09	1.17	87.69	0.02	0.08	0.06	3.55	0.01	3.44	2.19	0.00	0.00	6.00	-2.36	7.55	6.12	58.68	172.78	943.84	351.28	1187.05	608.29	986.39	398.81	1158.44	414.76
18.318	0	0.05	0.03	0.07	1.39	0.06	0.04	1.43	1.13	0.16	97.15	19.48	0.00	91.85	0.08	74.55	0.16	0.68	11.35	1.07	2.75	19.80	0.00	0.11	1.13	88.30	0.02	0.07	0.05	3.04	0.01	2.19	2.12	0.00	0.00	6.00	-4.02	9.89	6.29	58.37	171.35	944.87	351.63	1187.38	606.57	988.00	399.97	1158.78	413.93
18.351	0	0.05	0.02	0.08	1.62	0.05	0.04	1.74	1.15	0.16	96.53	25.68	0.00	94.01	0.06	78.96	0.16	0.78	10.16	0.89	2.66	22.91	0.00	0.12	1.15	88.51	0.02	0.07	0.06	3.31	0.01	5.24	1.96	0.00	0.00	6.00	-4.24	8.23	5.75	58.26	173.66	946.14	351.85	1189.61	608.46	987.90	399.55	1160.94	414.25
18.385	0	0.05	0.02	0.08	1.67	0.05	0.03	1.78	1.12	0.16	96.45	26.77	0.00	95.76	0.07	79.69	0.16	0.78	8.59	1.07	2.78	22.62	0.00	0.13	1.12	90.48	0.01	0.23	0.06	3.16	0.01	2.10	1.79	0.00	0.00	6.00	-3.89	6.41	6.21	58.04	173.65	945.10	349.66	1192.40	610.04	989.30	398.75	1162.38	412.75
18.418	0	0.05	0.02	0.09	1.82	0.05	0.03	1.98	1.60	0.16	96.05	32.26	0.00	94.67	0.05	82.50	0.16	0.81	9.69	1.32	3.29	23.88	0.00	0.14	1.60	91.01	0.01	0.18	0.06	2.93	0.01	6.27	1.72	0.00	0.00	6.00	-4.72	7.61	5.09	58.03	171.23	948.47	350.99	1192.07	608.55	990.47	398.76	1161.18	412.00
18.451	0	0.04	0.02	0.09	2.01	0.05	0.03	2.24	1.25	0.16	95.52	36.31	0.00	95.11	0.07	85.09	0.16	1.10	9.25	0.96	3.38	24.20	0.00	0.14	1.25	91.00	0.01	0.16	0.06	3.11	0.01	4.84	1.60	0.00	0.00	6.00	-4.71	7.16	5.40	58.57	174.14	947.48	352.75	1188.48	606.98	987.30	399.14	1160.75	414.61
18.485	0	0.04	0.02	0.07	1.99	0.05	0.03	2.21	0.94	0.21	95.58	34.42	0.00	94.24	0.07	84.37	0.21	0.98	8.59	0.96	2.82	17.93	0.00	0.11	0.94	91.58	0.01	0.13	0.07	3.61	0.01	6.35	1.39	0.00	0.00	6.00	-5.83	8.03	6.27	58.14	174.31	945.86	351.88	1190.06	608.77	988.49	398.14	1161.97	415.12
18.518	0	0.04	0.02	0.05	1.91	0.04	0.03	2.07	0.90	0.23	95.86	31.24	0.00	93.51	0.08	82.62	0.23	1.20	7.79	0.76	2.22	12.37	0.00	0.10	0.90	91.09	0.01	0.09	0.08	3.57	0.01	5.29	1.38	0.00	0.00	6.00	-3.55	8.66	6.47	58.38	173.10	943.42	350.55	1191.85	612.01	988.88	400.32	1161.43	414.12
18.551	0	0.04	0.02	0.04	1.66	0.05	0.04	1.72	0.88	0.23	96.57	24.35	0.00	94.32	0.07	78.35	0.23	1.19	8.72	0.75	2.02	8.26	0.00	0.10	0.88	90.26	0.01	0.11	0.08	3.25	0.01	3.64	1.51	0.00	0.00	6.00	-4.34	7.95	7.08	58.06	171.92	942.27	350.20	1193.12	613.75	990.29	400.22	1161.63	414.25
18.585	0	0.05	0.03	0.04	1.22	0.06	0.04	1.21	0.63	0.26	97.56	13.21	0.00	94.25	0.11	69.28	0.26	1.01	11.74	1.28	2.21	8.09	0.00	0.08	0.63	88.75	0.02	0.11	0.10	3.87	0.01	1.02	1.58	0.00	0.00	6.00	-5.00	8.01	6.54	57.56	176.43	941.26	349.30	1196.93	617.98	988.87	400.29	1164.78	413.86
18.618	0	0.05	0.04	0.04	0.97	0.06	0.05	0.93	0.44	0.28	98.05	8.11	0.20	96.03	0.16	62.68	0.28	0.83	13.75	1.37	2.42	10.55	0.00	0.07	0.44	87.04	0.02	0.15	0.10	4.20	0.01	2.71	1.56	0.00	0.00	6.00	-1.13	6.07	7.78	58.08	180.78	941.92	350.39	1197.74	619.80	989.54	399.84	1169.23	419.70
18.651	0	0.06	0.05	0.04	0.66	0.06	0.06	0.56	0.33	0.33	98.69	3.16	0.13	96.75	0.20	50.46	0.33	0.90	13.46	1.12	2.22	8.34	0.00	0.06	0.28	84.96	0.04	0.19	0.13	4.15	0.01	35.81	1.54	0.00	0.00	6.00	1.41	5.04	9.20	57.53	186.57	944.69	351.72	1204.98	622.48	993.88	405.91	1179.59	423.83
18.685	0	0.07	0.06	0.04	0.46	0.05	0.07	0.37	0.36	0.36	99.09	1.33	0.00	96.95	0.24	39.41	0.36	0.73	9.29	0.86	1.77	6.69	0.00	0.05	0.23	84.07	0.06	0.29	0.17	5.18	0.01	14.44	1.55	0.01	0.00	6.00	5.23	4.70	10.33	57.01	186.73	952.00	359.33	1211.15	629.80	1002.47	411.82	1187.70	435.43
18.718	0	0.09	0.10	0.03	0.25	0.04	0.09	0.18	0.54	0.41	99.49	0.39	0.00	95.82	0.26	21.78	0.41	0.55	6.73	0.92	1.63	3.90	0.00	0.04	0.22	82.93	0.10	0.54	0.18	5.35	0.01	45.50	1.46	0.07	0.00	6.00	0.38	6.34	7.65	56.89	177.97	960.47	367.26	1209.90	631.20	1006.11	414.29	1182.71	436.35
18.752	0	0.11	0.14	0.03	0.17	0.04	0.11	0.11	0.78	0.49	99.66	0.33	0.00	98.68	0.23	9.96	0.49	0.39	6.02	0.90	1.86	0.93	0.00	0.03	0.20	77.60	0.17	0.78	0.23	6.92	0.01	55.70	1.32	0.13	0.00	6.00	-3.50	-0.43	8.81	55.33	186.46	964.99	370.21	1217.64	632.53	1009.85	417.94	1194.96	440.37
18.785	0	0.12	0.16	0.03	0.15	0.04	0.12	0.10	0.56	0.55	99.68	0.33	0.00	98.65	0.25	5.15	0.55	0.25	6.61	0.80	2.02	0.62	0.00	0.02	0.17	69.84	0.23	0.56	0.27	7.98	0.01	63.22	1.32	0.18	0.00	6.00	-0.35	-0.53	8.31	55.44	181.99	967.92	373.14	1220.53	637.88	1013.93	422.10	1194.76	442.55
18.818	0	0.12	0.17	0.03	0.13	0.04	0.13	0.09	0.59	0.59	99.67	0.33	0.00	98.66	0.25	2.80	0.59	0.17	7.62	0.53	2.03	0.33	0.00	0.02	0.13	65.17	0.26	0.41	0.31	8.85	0.01	89.96	1.28	0.10	0.00	6.00	-3.56	-0.51	8.38	54.48	185.22	969.25	374.99	1225.73	642.97	1015.93	422.93	1199.83	444.98
18.852	0	0.12	0.17	0.03	0.13	0.05	0.13	0.10	0.86	0.86	99.66	0.33	0.00	98.37	0.19	1.57	0.86	0.12	8.89	0.34	1.54	0.22	0.00	0.01	0.12	53.07	0.30	0.24	0.46	11.21	0.00	86.73	1.36	0.06	0.00	6.00	-0.72	1.49	7.50	54.93	180.97	971.80	376.90	1224.69	644.03	1017.39	424.23	1197.05	445.97
18.885	0	0.13	0.18	0.03	0.13	0.04	0.14	0.10	1.03	1.03	99.64	0.33	0.00	98.22	0.14	0.61	1.03	0.08	8.37	0.27	1.31	0.18	0.00	0.01	0.10	49.65	0.34	0.12	0.58	12.59	0.00	82.59	1.28	0.09	0.00	6.00	-4.10	1.93	7.85	54.34	181.23	973.59	378.51	1224.30	641.25	1018.47	424.85	1198.40	446.52
18.918	0	0.13	0.18	0.03	0.13	0.05	0.14	0.10	1.22	1.45	99.64	0.33	0.00	98.19	0.11	0.30	1.45	0.04	9.38	0.23	1.54	0.21	0.00	0.01	0.11	44.31	0.29	0.15	0.74	12.95	0.00	90.21	1.22	0.07	0.00	6.00	-8.66	2.03	7.45	53.73	184.32	973.86	380.46	1225.31	641.92	1017.07	426.70	1200.29	446.68
18.952	0	0.13	0.19	0.03	0.13	0.05	0.14	0.11	1.15	2.30	99.63	0.33	0.00	97.39	0.11	0.16	2.30	0.03	8.96	0.26	1.74	0.22	0.00	0.01	0.08	29.92	0.27	0.14	1.27	16.84	0.00	96.77	1.15	0.00	0.00	6.00	-4.13	3.90	6.49	53.73	182.95	974.64	378.86	1230.24	648.59	1019.25	426.31	1201.10	446.37
18.985	0	0.14	0.19	0.03	0.13	0.05	0.15	0.11	1.17	2.66	99.62	0.33	0.00	98.71	0.11	0.11	2.66	0.02	9.52	0.28	2.50	0.25	0.00	0.01	0.07	23.64	0.27	0.21	1.33	16.66	0.00	95.27	1.17	0.00	0.00	6.00	-3.91	0.32	8.06	53.54	177.97	974.91	381.01	1227.79	646.91	1022.59	427.40	1199.24	449.03
19.018	0	0.14	0.19	0.03	0.13	0.05	0.15	0.11	1.33	3.23	99.62	0.33	0.00	98.44	0.12	0.08	3.23	0.01	11.71	0.26	3.19	0.31	0.00	0.00	0.07	16.02	0.31	0.41	1.57	17.38	0.00	93.65	1.33	0.00	0.00	6.00	-1.69	1.28	8.26	53.90	176.73	974.63	382.27	1226.22	647.43	1022.54	429.02	1197.90	450.95
19.052	0	0.15	0.20	0.03	0.14	0.05	0.16	0.14	1.22	5.01	99.60	0.33	0.00	98.20	0.09	0.07	5.01	0.01	9.48	0.19	2.77	0.17	0.00	0.00	0.06	10.71	0.42	0.38	2.16	21.47	0.00	79.60	1.22	0.00	0.00	6.00	-3.40	2.00	8.24	53.87	184.94	973.47	383.63	1225.15	647.25	1017.91	428.97	1201.17	453.90
19.085	0	0.15	0.20	0.03	0.14	0.05	0.16	0.13	1.21	5.61	99.60	0.33	0.00	97.58	0.11	0.06	5.61	0.01	9.55	0.16	3.39	0.15	0.00	0.00	0.06	9.76	0.47	0.30	2.37	20.95	0.00	93.81	1.21	0.00	0.00	6.00	-4.81	3.51	8.97	53.84	182.24	971.72	383.99	1222.90	646.74	1018.33	427.92	1198.59	454.72
19.119	0	0.17	0.22	0.03	0.16	0.04	0.18	0.13	1.06	8.84	99.56	0.33	0.00	98.33	0.10	0.05	8.84	0.01	6.99	0.16	4.37	0.09	0.00	0.00	0.05	7.07	0.48	0.16	3.44	20.58	0.00	93.64	1.06	0.00	0.00	6.00	-3.45	1.64	8.79	54.07	180.45	971.70	385.16	1221.73	647.90	1018.23	428.53	1196.62	455.70
19.152	0	0.19	0.24	0.03	0.17	0.04	0.21	0.13	0.97	11.77	99.52	0.33	0.00	98.07	0.09	0.04	11.77	0.01	6.15	0.18	3.87	0.09	0.00	0.00	0.06	6.18	0.48	0.17	3.60	20.96	0.00	94.10	0.97	0.00	0.00	6.00	-4.24	2.35	7.94	54.05	179.36	971.56	387.73	1221.18	649.47	1016.88	433.70	1194.92	455.40
19.185	0	0.21	0.25	0.03	0.18	0.04	0.22	0.12	0.98	13.59	99.50	0.33	0.00	98.07	0.09	0.04	13.59	0.00	7.00	0.21	5.05	0.14	0.00	0.00	0.05	5.96	0.49	0.14	4.03	19.01	0.00	98.57	0.98	0.00	0.00	6.00	-2.24	2.36	8.34	54.02	178.92	972.24	388.20	1221.51	650.15	1018.22	434.01	1195.63	457.21
19.219	0	0.26	0.28	0.04	0.21	0.04	0.28	0.12	0.98	17.66	99.43	0.44	0.00	98.47	0.08	0.04	18.58	0.00	7.86	0.21	4.74	0.12	0.00	0.00	0.04	3.56	0.46	0.10	5.55	17.66	0.00	98.35	0.98	0.00	0.00	6.00	-1.27	1.16	7.17	54.20	177.49	972.46	389.18	1221.88	652.11	1017.26	437.40	1193.80	455.72
19.252	0	0.28	0.30	0.04	0.22	0.05	0.32	0.11	0.99	16.84	99.37	0.55	0.00	98.69	0.08	0.03	20.77	0.00	9.56	0.25	5.29	0.18	0.00	0.00	0.04	3.64	0.34	0.07	6.35	16.84	0.00	98.42	0.99	0.00	0.00	6.00	-4.12	-0.40	7.35	53.81	174.53	972.11	391.45	1221.12	653.61	1018.28	438.08	1191.79	456.89
19.285	0	0.35	0.34	0.04	0.26	0.06	0.40	0.11	1.03	15.60	99.19	0.88	0.00	98.64	0.10	0.03	26.07	0.00	13.17	0.45	7.02	0.21	0.00	0.00	0.03	3.13	0.27	0.05	7.72	15.60	0.00	94.36	1.03	0.00	0.00	6.00	-7.38	0.57	6.59	53.48	177.69	972.82	392.71	1221.79	653.10	1016.37	440.31	1193.37	455.96
19.319	0	0.53	0.45	0.04	0.35	0.05	0.65	0.09	0.91	12.56	98.71	2.06	-2.51	98.00	0.09	0.02	36.48	0.00	12.66	0.91	6.71	0.19	0.00	0.00	0.03	3.08	0.19	0.05	8.82	12.56	0.00	90.32	0.91	0.00	1.00	12.00	-10.37	2.53	7.67	52.99	180.10	970.16	391.61	1223.06	654.09	1016.21	438.86	1195.46	456.36
19.352	0	0.57	0.47	0.06	0.35	0.05	0.66	0.09	0.86	12.87	98.67	2.62	-5.36	97.96	0.09	0.01	38.42	0.00	12.67	1.54	10.37	0.25	0.00	0.00	0.03	3.37	0.17	0.06	9.89	12.87	0.00	97.90	0.86	0.00	0.00	12.00	-8.06	2.64	6.35	53.24	175.22	971.90	392.19	1223.28	656.46	1017.55	439.03	1192.00	455.48
19.386	0	0.88	0.62	0.06	0.48	0.04	1.03	0.09	0.76	10.53	97.94	6.40	-13.91	97.78	0.08	0.01	49.29	0.00	7.84	2.27	10.34	0.14	0.00	0.00	0.03	3.33	0.16	0.10	10.65	10.53	0.00	99.07	0.76	0.00	0.00	12.00	-9.45	3.07	5.83	53.64	180.44	969.97	389.50	1221.88	653.25	1012.89	435.09	1192.33	454.09
19.419	0	1.06	0.67	0.05	0.54	0.04	1.22	0.09	0.68	12.52	97.56	8.06	-14.95	98.15	0.10	0.01	52.33	0.00	7.64	3.43	8.42	0.14	0.00	0.00	0.03	3.33	0.12	0.09	10.72	12.52	0.00	97.97	0.68	0.00	0.00	12.00	-6.07	2.14	5.00	53.92	178.23	969.40	390.33	1220.22	654.94	1011.41	438.76	1189.10	452.69
19.452	0	1.15	0.69	0.05	0.57	0.04	1.31	0.09	0.66	12.24	97.37	8.52	-14.28	96.48	0.14	0.01	53.16	0.00	8.72	4.07	6.93	0.17	0.00	0.00	0.03	3.29	0.12	0.06	10.63	12.24	0.00	99.31	0.66	0.00	0.00	12.00	-4.24	5.45	5.06	54.54	177.90	966.22	389.64	1217.29	654.12	1008.87	437.41	1185.87	455.32
19.486	0	1.68	0.84	0.04	0.75	0.04	1.95	0.09	0.62	11.60	96.09	15.67	-17.19	95.82	0.17	0.01	60.79	0.00	8.59	4.69	3.47	0.19	0.00	0.00	0.04	4.17	0.12	0.07	11.61	11.60	0.00	95.69	0.62	0.00	0.00	12.00	-4.67	6.34	4.62	54.62	174.98	963.70	389.34	1215.15	654.44	1007.31	437.54	1181.49	454.20
19.519	0	1.99	0.92	0.04	0.84	0.05	2.46	0.09	0.54	12.58	95.09	19.21	-16.97	96.67	0.24	0.01	64.50	0.00	12.73	5.54	2.29	0.20	0.00	0.00	0.03	4.53	0.14	0.10	10.96	12.58	0.00	94.56	0.54	0.00	0.00	12.00	-3.48	5.15	4.69	55.26	173.71	958.89	388.91	1211.31	655.50	1003.65	437.44	1176.53	454.42
19.552	0	1.64	0.85	0.04	0.77	0.05	2.14	0.10	0.51	14.48	95.71	14.92	-14.32	96.03	0.27	0.02	60.92	0.01	13.23	3.50	1.38	0.27	0.00	0.00	0.03	4.79	0.11	0.09	10.74	14.48	0.00	98.13	0.51	0.05	0.00	12.00	-5.46	6.07	5.43	55.09	171.78	957.06	388.23	1208.19	653.52	1003.10	435.47	1174.02	452.61
19.586	0	1.69	0.89	0.04	0.82	0.06	2.29	0.11	0.44	16.18	95.41	16.92	-13.99	97.40	0.38	0.05	61.76	0.01	14.67	2.51	0.79	0.26	0.00	0.00	0.04	4.94	0.09	0.11	11.77	16.18	0.00	90.31	0.44	0.23	0.00	12.00	-6.57	3.88	4.41	55.23	177.28	955.73	388.09	1207.53	653.01	997.96	436.51	1174.62	451.31
19.619	0	1.38	0.81	0.03	0.72	0.06	1.93	0.12	0.45	17.32	96.14	11.43	-10.68	97.80	0.39	0.10	57.42	0.02	16.24	2.10	0.56	0.25	0.00	0.00	0.04	4.79	0.09	0.14	10.43	17.32	0.00	96.71	0.45	0.40	0.00	12.00	-5.05	3.02	4.64	55.75	178.76	953.88	387.99	1205.69	653.20	995.73	436.60	1173.81	452.14
19.652	0	1.20	0.76	0.03	0.65	0.06	1.65	0.13	0.43	19.39	96.69	8.54	-9.98	97.64	0.40	0.25	54.43	0.03	14.00	1.81	0.52	0.39	0.00	0.00	0.04	5.05	0.07	0.10	9.39	19.39	0.00	82.42	0.43	0.50	0.00	12.00	-6.31	3.39	3.61	55.56	169.22	953.24	385.96	1206.47	652.51	998.98	434.55	1167.52	449.76
19.686	0	0.97	0.66	0.03	0.57	0.08	1.38	0.17	0.46	26.41	97.24	5.55	-3.87	97.24	0.54	0.63	48.94	0.05	20.48	1.72	0.55	0.42	0.00	0.00	0.05	4.49	0.07	0.08	9.13	26.41	0.00	77.07	0.46	0.65	1.00	18.00	-6.49	4.20	3.15	55.24	177.42	953.42	384.23	1208.22	652.07	995.30	434.54	1172.27	447.20
19.719	0	0.73	0.55	0.03	0.49	0.09	1.02	0.21	0.53	29.89	97.96	3.31	0.00	97.60	0.54	1.65	42.36	0.07	21.42	1.35	0.63	0.50	0.00	0.00	0.05	4.78	0.06	0.07	8.97	29.89	0.00	16.02	0.53	0.75	0.00	12.00	-5.69	3.48	3.07	55.38	175.80	951.69	382.74	1208.33	653.22	995.11	433.81	1170.50	445.77
19.753	0	0.52	0.45	0.03	0.41	0.11	0.74	0.33	0.54	35.04	98.52	1.62	0.00	97.44	0.43	3.17	35.04	0.11	25.44	1.22	0.68	0.60	0.00	0.00	0.05	5.74	0.04	0.05	7.21	39.26	0.00	5.71	0.54	0.90	0.00	12.00	-5.34	3.80	2.69	55.56	175.23	949.74	381.24	1208.01	653.59	993.72	433.06	1168.58	444.47
19.786	0	0.38	0.35	0.03	0.38	0.15	0.53	0.50	0.61	28.10	98.93	1.14	0.00	97.51	0.43	6.95	28.10	0.19	30.77	1.32	1.01	0.77	0.00	0.00	0.07	6.77	0.04	0.06	6.71	45.33	0.00	15.13	0.61	1.03	0.00	12.00	-7.25	3.67	2.12	55.49	175.91	947.95	380.85	1208.72	654.32	992.13	432.32	1167.57	445.17
19.819	0	0.34	0.32	0.03	0.39	0.15	0.46	0.55	0.69	25.62	98.89	1.21	0.00	96.21	0.51	9.39	25.62	0.22	31.32	1.64	1.36	0.95	0.00	0.00	0.10	7.24	0.06	0.11	7.01	45.26	0.00	12.17	0.69	1.37	0.00	12.00	-8.49	5.84	2.84	55.30	173.07	946.00	380.64	1205.92	653.97	992.18	431.17	1164.80	443.70
19.853	0	0.24	0.24	0.03	0.33	0.20	0.31	0.89	0.89	17.47	98.21	1.59	0.00	97.20	0.45	11.79	17.47	0.24	35.46	2.05	2.12	1.45	0.00	0.00	0.15	7.12	0.09	0.19	6.52	54.51	0.00	6.81	0.89	1.50	0.00	12.00	-6.96	4.27	2.44	55.57	173.91	945.44	380.17	1207.13	655.08	991.55	431.34	1164.92	445.07
19.886	0	0.19	0.18	0.04	0.41	0.27	0.25	1.43	0.98	14.95	97.13	2.47	2.91	96.91	0.51	20.69	14.95	0.28	40.72	1.90	3.08	2.14	0.00	0.00	0.21	7.24	0.11	0.34	6.84	57.01	0.00	12.61	0.98	1.57	0.00	12.00	-7.25	4.77	2.44	55.55	176.18	942.74	379.48	1208.17	658.00	989.68	430.98	1165.23	445.81
19.919	0	0.14	0.13	0.04	0.52	0.17	0.16	2.68	1.12	11.00	94.64	1.24	1.50	95.62	0.63	30.91	11.00	0.32	31.85	1.75	2.63	2.64	0.00	0.00	0.32	7.28	0.15	0.49	6.82	61.94	0.00	11.74	1.12	1.82	0.00	12.00	-7.35	6.58	3.11	55.14	174.16	944.17	378.87	1209.52	658.29	992.99	430.02	1166.55	444.57
19.953	0	0.12	0.11	0.04	0.53	0.12	0.13	4.48	1.38	7.88	91.04	1.52	0.74	97.15	0.67	34.13	7.88	0.32	25.96	1.60	3.13	3.10	0.00	0.00	0.37	7.71	0.16	0.34	7.31	71.44	0.00	24.36	1.38	1.44	0.00	12.00	-7.45	4.35	2.11	54.73	171.02	945.98	379.70	1211.65	660.18	994.94	432.63	1165.66	442.64
19.986	0	0.11	0.09	0.04	0.59	0.09	0.11	5.64	1.40	7.89	88.72	2.05	0.00	96.95	0.83	37.29	7.89	0.32	20.77	1.63	3.90	3.98	0.00	0.00	0.58	7.97	0.19	0.26	7.93	73.94	0.00	5.25	1.40	1.02	0.00	12.00	-5.34	4.70	1.91	55.04	171.25	944.99	379.46	1212.28	661.91	994.43	433.09	1165.31	444.37
20.019	0	0.10	0.08	0.05	0.66	0.08	0.10	8.15	1.59	6.53	83.71	2.92	0.00	96.65	1.22	41.46	6.53	0.30	18.26	1.82	4.23	4.46	0.00	0.01	0.66	8.64	0.23	0.12	8.28	78.88	0.00	7.35	1.59	0.71	0.00	12.00	-6.19	5.19	1.18	55.21	173.52	945.07	378.85	1213.00	660.56	992.77	432.56	1165.87	444.56
20.053	0	0.08	0.05	0.05	0.94	0.08	0.07	14.43	2.04	4.99	71.13	7.84	0.00	98.01	1.68	52.85	4.99	0.36	18.06	1.16	5.16	5.55	0.00	0.01	0.76	9.25	0.24	0.09	9.82	82.40	0.00	1.94	2.04	0.38	0.00	12.00	-6.05	2.53	1.98	54.61	174.90	945.38	378.35	1214.67	662.47	994.04	432.31	1168.59	443.33
20.086	0	0.07	0.04	0.06	1.09	0.09	0.07	17.90	2.06	4.94	64.20	11.00	0.00	97.62	1.54	57.10	4.94	0.41	19.73	1.03	5.13	6.78	0.00	0.01	0.61	10.11	0.21	0.09	10.22	84.39	0.00	5.79	2.06	0.02	0.00	12.00	-4.46	3.43	1.74	54.99	177.37	945.53	377.70	1216.24	662.76	993.46	431.95	1170.32	445.34
20.120	0	0.07	0.04	0.07	1.33	0.08	0.06	24.61	2.49	4.27	50.77	18.77	0.00	97.93	1.82	62.39	4.27	0.50	17.26	0.63	5.14	8.45	0.00	0.01	0.55	12.74	0.18	0.12	12.71	88.43	0.00	0.90	2.49	0.00	0.00	12.00	-2.81	2.70	2.82	54.95	175.07	946.05	376.96	1215.72	662.27	996.07	430.53	1170.53	445.08
20.153	0	0.07	0.04	0.08	1.43	0.09	0.06	28.06	2.56	3.99	46.94	23.06	0.00	98.27	2.19	64.36	3.99	0.68	18.89	0.68	6.80	10.83	0.00	0.01	0.54	16.24	0.13	0.15	13.98	90.17	0.00	1.09	2.56	0.00	0.00	12.00	-0.72	1.81	3.20	55.34	176.88	945.37	377.05	1214.09	662.68	994.46	431.65	1170.88	444.42
20.186	0	0.07	0.04	0.09	1.28	0.10	0.06	26.78	2.54	4.46	48.22	19.08	0.00	97.60	2.46	61.87	4.46	0.76	19.91	0.73	9.32	10.55	0.00	0.01	0.40	15.95	0.11	0.16	13.49	90.78	0.00	0.66	2.54	0.00	0.00	12.00	-7.63	3.48	2.21	54.45	178.77	945.16	376.98	1215.69	662.00	992.85	430.94	1171.32	441.38
20.220	0	0.06	0.03	0.09	1.68	0.08	0.05	34.46	2.30	4.24	40.54	31.42	0.00	98.05	2.29	69.23	4.24	0.94	15.80	0.46	8.96	9.35	0.00	0.01	0.52	20.10	0.12	0.22	14.39	92.11	0.00	2.13	2.30	0.00	0.00	12.00	-1.92	2.42	3.31	55.18	178.45	945.61	377.26	1215.19	663.25	994.56	431.45	1172.51	444.82
20.253	0	0.05	0.03	0.08	2.03	0.08	0.05	40.67	2.37	4.10	34.33	42.08	0.00	97.63	2.31	74.72	4.10	1.05	16.46	0.40	8.71	7.02	0.00	0.01	0.41	18.67	0.12	0.25	14.63	92.86	0.00	0.79	2.37	0.00	0.00	12.00	-8.19	3.40	2.83	54.31	181.20	946.48	377.86	1215.84	661.37	993.28	430.91	1174.13	442.36
20.286	0	0.05	0.02	0.07	2.58	0.07	0.04	48.34	2.36	3.97	26.66	56.64	0.00	97.59	2.14	81.18	3.97	1.18	14.13	0.27	7.61	4.87	0.00	0.01	0.42	18.97	0.12	0.23	15.48	93.90	0.00	3.35	2.36	0.00	0.00	12.00	-5.61	3.49	3.23	54.78	179.06	945.23	377.43	1215.52	662.79	994.18	430.47	1172.72	444.19
20.320	0	0.05	0.02	0.07	2.81	0.06	0.04	51.46	2.11	3.71	23.54	61.53	0.00	97.62	1.93	82.42	3.71	1.25	11.44	0.25	6.14	5.18	0.00	0.02	0.34	19.47	0.10	0.18	16.76	95.79	0.00	0.44	2.11	0.00	0.00	12.00	-5.21	3.43	3.19	54.73	178.67	947.06	379.29	1214.69	662.67	994.71	432.94	1173.05	443.77
20.353	0	0.05	0.02	0.07	2.77	0.07	0.04	50.69	2.18	3.91	24.31	60.62	0.00	97.50	2.51	81.42	3.91	1.11	14.23	0.26	6.66	6.56	0.00	0.02	0.46	22.78	0.10	0.19	17.29	95.62	0.00	14.21	2.18	0.00	0.00	12.00	-1.20	3.69	3.72	55.62	175.21	946.72	380.31	1212.42	662.57	995.92	433.40	1170.55	447.68
20.387	0	0.06	0.03	0.06	2.60	0.07	0.05	46.76	2.05	4.31	28.24	54.30	0.00	97.61	2.64	76.94	4.31	0.87	15.30	0.30	3.71	4.56	0.00	0.02	0.43	26.41	0.10	0.17	18.54	96.43	0.00	41.01	2.05	0.21	0.00	12.00	3.12	3.45	4.02	56.79	174.76	947.82	384.19	1209.31	662.95	995.58	437.33	1169.64	452.90
20.420	0	0.07	0.04	0.06	1.98	0.08	0.06	37.56	2.09	4.70	37.44	38.45	0.00	97.66	2.42	67.89	4.70	0.66	16.76	0.30	3.11	4.40	0.00	0.01	0.26	27.58	0.09	0.12	19.58	96.82	0.00	31.35	2.09	0.39	0.00	12.00	-4.55	3.35	4.00	55.79	177.16	946.42	385.25	1208.36	660.53	993.42	434.80	1169.51	454.15
20.453	0	0.08	0.04	0.06	1.87	0.09	0.07	34.39	2.04	4.97	40.61	35.11	0.00	95.80	2.29	64.63	4.97	0.62	18.65	0.23	2.26	3.03	0.00	0.01	0.19	25.97	0.09	0.09	21.06	96.96	0.00	24.25	2.04	0.39	0.00	12.00	-7.35	6.36	4.49	55.23	179.97	946.47	385.18	1209.36	660.69	993.43	433.65	1172.25	453.98
20.487	0	0.11	0.06	0.05	1.04	0.08	0.09	19.49	2.03	5.12	61.02	11.49	0.00	96.84	2.16	46.45	5.12	0.51	17.61	0.28	1.65	1.92	0.00	0.01	0.13	28.76	0.09	0.06	21.47	96.84	0.00	17.45	2.03	0.56	0.00	12.00	-4.30	4.89	4.42	55.70	177.90	947.96	387.36	1207.99	661.47	994.19	437.07	1171.21	454.81
20.520	0	0.15	0.10	0.06	0.59	0.10	0.12	10.38	2.10	5.38	79.24	3.35	1.37	95.45	1.64	29.19	5.38	0.41	21.26	0.36	1.65	2.72	0.00	0.00	0.09	28.35	0.09	0.04	22.32	97.03	0.00	54.26	2.10	0.52	0.00	12.00	-9.71	6.78	4.96	54.74	179.47	948.80	387.90	1208.67	659.81	995.14	434.94	1173.50	454.92
20.553	0	0.19	0.14	0.05	0.36	0.10	0.15	5.93	2.06	5.45	88.14	1.58	1.17	95.87	1.56	15.07	5.45	0.33	20.57	0.38	1.29	1.68	0.00	0.00	0.06	25.93	0.11	0.05	21.35	96.71	0.00	69.51	2.06	0.67	0.00	12.00	-4.01	6.27	4.86	55.74	181.64	949.66	388.71	1206.95	659.63	993.46	437.70	1174.13	456.42
20.587	0	0.21	0.17	0.05	0.26	0.11	0.18	4.04	2.03	5.63	91.93	1.77	2.23	97.05	1.19	6.29	5.63	0.23	23.04	0.36	1.16	1.31	0.00	0.00	0.05	23.82	0.12	0.07	20.30	96.24	0.00	71.32	2.03	0.50	0.00	12.00	-2.18	4.54	4.28	56.04	176.97	950.55	388.98	1206.86	659.74	995.12	439.00	1171.28	455.89
20.620	0	0.22	0.18	0.05	0.23	0.14	0.19	3.45	2.01	5.59	93.10	2.40	4.16	97.66	0.66	3.50	5.59	0.16	27.58	0.37	1.42	1.16	0.00	0.00	0.03	20.81	0.11	0.06	19.66	95.72	0.00	94.68	2.01	0.26	0.00	12.00	-0.30	3.34	4.49	56.48	175.69	951.96	390.42	1204.34	657.93	995.36	440.55	1170.36	456.15
20.653	0	0.21	0.18	0.04	0.22	0.12	0.19	3.25	1.93	6.35	93.49	1.44	2.11	97.95	0.51	2.80	6.35	0.15	23.94	0.41	1.57	0.82	0.00	0.00	0.02	16.98	0.08	0.06	16.80	95.12	0.00	91.24	1.93	0.02	0.00	12.00	-3.92	2.67	4.09	55.98	177.81	953.26	390.70	1204.31	654.48	994.48	439.25	1171.49	456.20
20.687	0	0.21	0.18	0.04	0.21	0.12	0.19	3.02	1.96	6.24	93.95	1.32	2.11	97.03	0.42	2.46	6.24	0.13	23.87	0.41	1.73	0.87	0.00	0.00	0.02	13.86	0.08	0.05	15.78	93.76	0.00	96.53	1.96	0.00	0.00	12.00	-2.86	4.57	5.93	55.98	172.28	953.55	392.27	1201.34	654.23	998.40	438.83	1169.62	457.98
20.720	0	0.20	0.18	0.04	0.20	0.11	0.18	2.89	1.88	5.85	94.22	1.11	1.43	97.84	0.33	1.99	5.85	0.09	22.38	0.44	2.18	0.73	0.00	0.00	0.02	14.20	0.07	0.04	14.76	93.23	0.00	93.25	1.88	0.00	0.00	12.00	-4.87	2.94	4.17	55.65	172.30	955.20	392.27	1201.62	652.78	996.66	441.12	1168.55	452.90
20.754	0	0.20	0.19	0.04	0.19	0.10	0.19	2.56	1.89	6.41	94.89	0.97	1.05	97.73	0.26	1.87	6.41	0.07	21.83	0.46	1.86	0.47	0.00	0.00	0.02	14.20	0.08	0.07	13.36	90.43	0.00	99.35	1.89	0.00	0.00	12.00	-6.48	3.18	5.22	55.48	174.26	954.50	392.30	1200.63	651.16	996.48	438.57	1169.93	455.28
20.787	0	0.19	0.19	0.04	0.19	0.11	0.19	2.38	1.94	6.29	95.24	0.96	1.99	97.83	0.25	1.99	6.29	0.08	23.63	0.36	1.75	0.38	0.00	0.00	0.02	14.21	0.08	0.08	11.49	88.58	0.00	96.25	1.94	0.00	0.00	12.00	-6.96	2.95	4.65	55.50	174.50	953.29	391.52	1200.43	651.19	994.83	438.46	1168.64	454.06
20.820	0	0.18	0.18	0.04	0.18	0.14	0.19	2.34	2.01	5.86	95.32	1.12	3.59	97.34	0.17	2.13	5.86	0.08	27.24	0.39	2.34	0.37	0.00	0.00	0.03	14.47	0.08	0.10	9.99	88.10	0.00	97.45	2.01	0.00	0.00	12.00	-3.59	3.99	4.26	56.29	173.76	952.28	392.45	1197.45	650.69	992.71	440.25	1165.77	455.85
20.854	0	0.16	0.18	0.03	0.17	0.12	0.18	2.00	1.91	5.19	96.01	0.82	3.13	96.58	0.13	2.88	5.19	0.08	25.31	0.37	2.04	0.48	0.00	0.00	0.04	12.02	0.10	0.16	7.54	83.46	0.00	95.46	1.91	0.00	0.00	12.00	-1.00	5.30	4.90	56.98	169.81	953.66	394.85	1192.32	647.90	993.54	442.25	1162.75	456.51
20.887	0	0.15	0.16	0.03	0.17	0.13	0.17	2.08	2.04	4.33	95.83	0.74	3.79	95.82	0.12	4.65	4.33	0.11	25.21	0.28	1.79	0.44	0.00	0.00	0.05	12.29	0.12	0.17	6.29	82.72	0.00	94.64	2.04	0.00	0.00	12.00	-7.86	6.33	3.36	55.66	176.58	951.80	393.40	1195.52	649.65	988.80	442.36	1165.15	451.55
20.920	0	0.14	0.16	0.03	0.17	0.11	0.16	1.76	2.00	3.82	96.48	0.57	2.82	94.54	0.11	4.93	3.82	0.12	22.29	0.25	1.66	0.86	0.00	0.00	0.07	11.20	0.17	0.22	5.38	78.30	0.00	86.50	2.00	0.00	0.00	12.00	-6.14	7.74	2.33	55.80	176.17	951.84	393.25	1195.78	650.05	987.72	444.08	1163.76	450.92
20.954	0	0.13	0.15	0.03	0.17	0.08	0.14	1.21	2.07	2.67	97.58	0.37	2.07	95.63	0.13	6.49	2.67	0.16	18.21	0.19	0.87	0.90	0.00	0.00	0.09	11.37	0.20	0.36	3.35	67.55	0.00	66.83	2.07	0.00	0.00	12.00	-7.19	6.57	1.59	55.85	173.99	950.51	392.95	1194.94	649.05	986.70	443.44	1160.51	451.39
20.987	0	0.12	0.14	0.03	0.18	0.09	0.14	1.24	2.06	2.16	97.52	0.41	3.20	95.13	0.12	9.49	2.16	0.25	20.17	0.16	0.65	0.96	0.00	0.00	0.14	11.17	0.29	0.56	2.94	65.11	0.00	86.25	2.06	0.00	0.00	12.00	-4.37	7.14	0.97	56.35	174.05	948.93	391.88	1194.79	649.84	984.99	443.85	1158.87	451.79
21.020	0	0.11	0.12	0.03	0.23	0.07	0.11	1.26	1.74	1.74	97.47	0.33	1.00	94.23	0.14	15.95	1.74	0.41	14.46	0.12	0.52	1.30	0.00	0.00	0.17	10.25	0.31	0.62	2.38	58.91	0.00	81.24	2.03	0.00	0.00	12.00	-0.82	8.03	1.76	56.97	170.82	948.33	393.10	1191.83	650.70	985.91	445.03	1156.53	453.17
21.054	0	0.09	0.10	0.03	0.27	0.06	0.10	0.93	1.14	1.14	98.14	0.44	0.61	95.74	0.13	22.40	1.14	0.44	12.44	0.09	0.40	0.71	0.00	0.00	0.26	11.12	0.42	0.63	1.66	44.92	0.00	49.63	2.13	0.00	0.00	12.00	-4.25	6.44	1.83	56.39	171.03	945.94	391.45	1191.47	649.42	984.54	441.74	1155.22	452.69
21.087	0	0.08	0.08	0.03	0.35	0.06	0.08	1.16	1.12	1.12	97.67	0.77	0.18	95.23	0.19	30.37	1.12	0.50	11.69	0.08	0.50	0.91	0.00	0.00	0.33	11.74	0.58	0.77	1.59	42.34	0.00	48.34	2.11	0.11	0.00	12.00	-3.42	7.03	1.87	56.80	172.45	945.11	392.30	1188.50	648.57	981.95	443.20	1154.17	452.14
21.121	0	0.07	0.07	0.02	0.41	0.05	0.08	1.00	0.84	0.84	98.00	1.05	0.00	94.32	0.24	35.12	0.84	0.51	9.78	0.07	0.42	0.70	0.00	0.00	0.41	14.90	0.68	0.65	1.20	33.90	0.00	21.17	2.06	0.31	0.00	12.00	-1.54	7.95	1.90	57.07	168.10	943.91	391.72	1188.25	650.09	983.47	442.86	1151.30	452.50
21.154	0	0.07	0.07	0.03	0.41	0.06	0.08	0.77	0.77	0.66	98.46	1.03	0.06	91.53	0.28	34.90	0.66	0.44	11.01	0.06	0.49	1.09	0.00	0.00	0.57	18.23	0.79	0.77	1.12	27.72	0.00	86.44	2.10	0.41	0.00	12.00	1.27	10.10	2.12	57.76	167.17	944.38	394.11	1183.46	649.12	982.03	446.49	1149.13	451.55
21.187	0	0.06	0.06	0.03	0.52	0.05	0.07	0.93	0.82	0.67	98.15	1.81	0.00	95.89	0.33	42.50	0.67	0.37	9.29	0.05	0.50	1.60	0.00	0.01	0.67	19.00	0.93	0.82	1.11	24.63	0.00	80.03	2.09	0.57	0.00	12.00	-6.13	6.25	1.44	56.96	169.46	942.50	394.18	1182.90	645.47	978.80	443.14	1147.91	453.99
21.221	0	0.06	0.06	0.03	0.55	0.05	0.06	0.79	0.83	0.51	98.42	2.08	0.00	94.23	0.35	44.39	0.51	0.29	8.48	0.05	0.43	1.45	0.00	0.01	0.83	20.89	1.18	0.78	1.01	18.95	0.00	86.74	2.22	0.58	0.00	12.00	-7.76	8.04	2.03	56.43	165.80	940.44	393.85	1182.08	647.19	980.00	441.98	1145.43	452.93
21.254	0	0.06	0.06	0.03	0.51	0.05	0.07	0.66	1.13	0.54	98.68	1.70	0.00	93.35	0.40	41.71	0.54	0.24	7.47	0.04	0.46	1.84	0.00	0.01	1.13	22.66	1.13	0.97	0.98	17.37	0.00	65.70	2.05	0.66	0.00	12.00	-4.45	8.79	1.51	57.01	167.59	941.08	394.90	1179.93	646.54	977.61	445.19	1145.05	452.22
21.287	0	0.07	0.07	0.03	0.42	0.04	0.07	0.44	1.68	0.49	99.12	1.17	0.00	94.90	0.42	36.16	0.49	0.16	5.12	0.04	0.36	1.42	0.00	0.01	1.68	25.11	1.37	0.98	0.91	13.05	0.01	80.51	1.92	0.62	0.00	12.00	-5.55	7.38	1.67	57.49	165.78	939.89	396.39	1174.10	642.55	975.16	445.19	1140.77	452.68
21.321	0	0.08	0.09	0.03	0.34	0.04	0.08	0.27	2.31	0.45	99.32	0.75	0.00	94.94	0.44	29.33	0.45	0.14	4.76	0.03	0.32	1.55	0.00	0.03	2.31	24.53	1.22	1.31	0.80	7.77	0.01	45.70	1.64	0.72	0.00	12.00	-7.20	7.34	1.96	57.30	162.45	937.96	398.25	1171.57	644.02	974.94	446.17	1137.23	453.46
21.354	0	0.08	0.08	0.03	0.37	0.04	0.08	0.29	3.12	0.43	99.25	1.00	0.00	95.42	0.31	32.53	0.43	0.14	3.90	0.02	0.33	2.34	0.00	0.04	3.12	25.23	1.06	1.82	0.71	6.75	0.01	35.24	1.51	0.66	0.00	12.00	-9.82	6.82	0.30	56.80	163.79	938.57	398.16	1173.13	643.65	973.17	447.79	1136.93	450.80
21.388	0	0.08	0.09	0.03	0.37	0.03	0.08	0.25	3.30	0.48	99.26	1.05	0.00	95.70	0.27	31.90	0.48	0.12	3.30	0.02	0.27	3.36	0.00	0.07	4.41	26.72	1.06	2.57	0.64	4.35	0.01	55.46	1.17	0.77	0.00	12.00	-10.98	6.49	-0.35	56.49	163.51	938.17	398.70	1173.76	644.79	972.58	448.93	1136.08	450.57
21.421	0	0.08	0.08	0.04	0.43	0.03	0.08	0.30	4.24	0.45	99.15	1.65	0.00	96.05	0.30	36.05	0.45	0.13	4.24	0.02	0.28	4.24	0.00	0.10	6.44	28.45	1.01	2.17	0.58	3.82	0.01	35.05	1.15	0.74	0.00	12.00	-9.11	6.04	0.02	56.67	164.79	936.62	396.72	1175.33	646.16	972.44	446.88	1137.16	451.76
21.454	0	0.09	0.09	0.04	0.36	0.04	0.09	0.24	4.98	0.49	99.28	1.25	0.00	92.80	0.30	30.96	0.49	0.12	4.98	0.02	0.32	3.97	0.00	0.11	7.90	29.88	1.00	1.91	0.58	3.45	0.01	91.11	1.16	0.70	0.00	12.00	-7.37	9.22	0.82	57.31	169.32	933.08	394.49	1173.27	644.78	968.61	443.51	1137.60	454.02
21.488	0	0.09	0.09	0.04	0.34	0.04	0.10	0.21	5.13	0.61	99.32	1.22	0.00	94.45	0.24	28.99	0.61	0.11	5.13	0.02	0.35	3.13	0.00	0.16	9.55	35.48	1.06	1.23	0.55	2.36	0.02	72.80	1.02	0.54	0.00	12.00	-3.12	7.83	1.07	57.91	165.00	934.64	395.34	1172.04	645.59	971.12	445.87	1135.98	452.79
21.521	0	0.08	0.09	0.04	0.37	0.04	0.09	0.23	5.04	0.61	99.26	1.37	0.00	90.83	0.27	31.58	0.61	0.10	5.04	0.01	0.37	2.67	0.00	0.20	8.55	40.95	1.15	0.87	0.51	1.93	0.02	60.10	0.94	0.49	0.00	12.00	-7.22	10.54	2.04	56.95	164.87	936.97	396.59	1170.09	641.91	972.70	444.75	1137.44	451.37
21.554	0	0.06	0.06	0.04	0.64	0.03	0.07	0.45	4.32	0.54	98.71	5.22	0.00	94.82	0.25	48.34	0.54	0.13	4.32	0.01	0.32	1.82	0.00	0.22	8.90	40.06	0.96	0.69	0.51	1.91	0.02	62.69	0.93	0.52	0.00	12.00	-7.27	7.47	2.10	57.54	167.67	937.46	399.57	1166.69	640.68	969.81	447.93	1137.42	452.29
21.588	0	0.06	0.05	0.04	0.76	0.04	0.07	0.54	5.19	0.60	98.49	7.28	0.00	95.02	0.24	53.06	0.60	0.15	5.19	0.02	0.33	1.76	0.00	0.32	8.61	41.88	1.07	0.58	0.52	1.51	0.02	74.63	0.83	0.66	0.00	12.00	-6.39	7.25	2.66	57.28	165.60	935.31	397.26	1170.22	645.06	972.28	445.50	1137.72	452.75
21.621	0	0.07	0.06	0.03	0.59	0.04	0.07	0.40	6.20	0.64	98.81	3.66	0.00	95.72	0.26	45.72	0.64	0.15	6.20	0.03	0.42	2.14	0.00	0.30	6.90	41.40	0.86	0.49	0.60	1.70	0.02	75.55	0.84	0.76	0.00	12.00	-4.20	6.46	2.26	57.37	168.57	934.32	394.98	1173.85	648.05	971.53	447.58	1140.09	449.52
21.654	0	0.08	0.08	0.03	0.43	0.05	0.09	0.27	4.41	0.73	99.14	1.39	0.00	92.05	0.31	35.85	0.73	0.17	11.16	0.05	0.51	1.54	0.00	0.27	4.41	38.58	0.95	0.55	0.66	1.77	0.02	80.92	0.90	0.75	0.00	12.00	-5.21	9.76	2.71	57.16	172.81	934.21	394.01	1175.12	648.05	970.86	443.72	1143.47	452.04
21.688	0	0.09	0.11	0.03	0.31	0.06	0.10	0.18	2.73	0.85	99.38	0.61	0.00	92.90	0.28	25.88	0.85	0.16	15.52	0.07	0.83	0.85	0.00	0.24	2.73	37.46	1.08	0.68	0.72	2.07	0.02	81.28	0.87	0.80	0.00	12.00	-3.91	9.14	2.67	57.08	174.59	935.05	393.39	1179.12	650.87	972.34	443.86	1146.69	453.18
21.721	0	0.08	0.10	0.03	0.33	0.06	0.10	0.20	1.58	0.83	99.35	0.64	0.00	94.20	0.31	27.74	0.83	0.23	14.94	0.07	1.14	0.93	0.00	0.19	1.58	34.93	0.80	0.43	0.86	2.66	0.02	88.93	0.94	0.62	0.00	12.00	-3.90	8.07	2.18	56.63	172.30	938.34	394.58	1182.83	653.39	976.16	447.69	1148.43	450.72
21.755	0	0.08	0.09	0.03	0.35	0.06	0.09	0.23	1.06	0.73	99.29	0.74	0.00	96.07	0.38	30.38	0.73	0.26	14.28	0.10	1.17	0.63	0.00	0.14	1.06	30.13	0.56	0.26	0.87	3.13	0.01	89.70	1.03	0.56	0.00	12.00	-6.05	6.02	2.46	55.90	177.52	941.07	393.77	1187.86	654.22	977.83	445.58	1155.27	451.01
21.788	0	0.09	0.11	0.03	0.26	0.06	0.10	0.17	0.81	0.81	99.48	0.39	0.00	97.70	0.30	21.22	0.81	0.29	13.43	0.21	1.42	0.56	0.00	0.10	0.81	27.98	0.43	0.28	1.00	4.90	0.01	95.81	1.05	0.49	0.00	12.00	-2.31	3.25	3.56	56.54	170.91	943.74	395.21	1186.74	652.78	983.23	446.48	1153.99	453.57
21.821	0	0.11	0.13	0.03	0.20	0.06	0.12	0.13	0.79	0.79	99.60	0.33	0.00	97.27	0.27	13.22	0.79	0.26	13.26	0.41	1.28	0.62	0.00	0.09	0.37	23.69	0.34	0.11	1.20	6.55	0.01	42.91	1.10	0.31	0.00	12.00	-6.90	4.14	3.30	54.93	172.88	947.30	393.74	1195.71	655.96	988.21	444.96	1160.97	451.37
21.855	0	0.11	0.13	0.03	0.19	0.07	0.12	0.14	0.83	0.83	99.62	0.33	1.24	98.50	0.25	11.37	0.83	0.22	16.28	0.76	1.27	0.51	0.00	0.05	0.22	21.00	0.28	0.09	1.84	9.85	0.01	70.59	1.32	0.04	0.00	12.00	-5.41	1.08	3.72	55.03	170.83	949.87	394.59	1197.25	655.48	991.69	446.99	1162.45	452.07
21.888	0	0.11	0.14	0.03	0.18	0.08	0.13	0.14	0.90	0.90	99.64	0.34	1.98	98.58	0.31	10.43	0.90	0.14	18.16	1.10	1.68	0.30	0.00	0.04	0.14	19.40	0.33	0.09	2.26	12.11	0.00	90.69	1.44	0.00	0.00	12.00	-12.29	0.80	5.01	53.42	177.36	948.70	389.54	1205.97	657.30	994.12	441.95	1171.37	448.23
21.921	0	0.10	0.12	0.03	0.22	0.08	0.11	0.21	0.88	0.88	99.57	0.37	2.46	98.56	0.35	15.38	0.88	0.15	18.48	0.99	1.72	0.24	0.00	0.03	0.11	17.88	0.23	0.06	3.34	16.48	0.00	15.84	1.77	0.00	0.00	12.00	-7.82	-0.85	4.93	53.59	176.83	949.47	387.09	1212.00	662.10	997.59	442.87	1174.36	447.32
21.955	0	0.10	0.10	0.03	0.26	0.08	0.10	0.38	1.00	1.00	99.24	0.48	1.99	98.59	0.42	20.09	1.00	0.20	17.89	1.23	2.46	0.37	0.00	0.01	0.08	13.69	0.17	0.08	5.23	25.59	0.00	36.93	1.93	0.00	0.00	12.00	-7.18	0.76	4.88	53.51	180.39	949.28	383.87	1218.09	666.27	998.86	440.27	1179.15	446.14
21.988	0	0.10	0.10	0.03	0.29	0.06	0.10	0.50	1.03	1.03	98.99	0.62	0.00	97.95	0.55	22.82	1.03	0.21	11.68	1.43	2.28	0.32	0.00	0.02	0.09	14.13	0.15	0.11	6.10	29.60	0.00	2.80	1.86	0.00	0.00	12.00	-6.02	-2.66	4.20	53.27	176.68	954.72	386.34	1221.79	667.41	1004.10	444.58	1180.78	446.58
22.021	0	0.11	0.10	0.03	0.30	0.05	0.09	0.66	1.06	1.06	98.67	0.66	0.00	98.59	0.71	21.74	1.06	0.30	7.56	1.49	2.30	0.65	0.00	0.01	0.08	11.07	0.15	0.12	8.09	37.03	0.00	0.72	1.99	0.00	0.00	12.00	-11.90	0.78	4.21	52.10	177.42	958.04	384.41	1227.67	665.58	1008.47	442.60	1185.88	442.54
22.055	0	0.11	0.09	0.04	0.35	0.05	0.09	1.46	1.48	1.48	97.08	1.06	0.00	98.39	1.19	23.95	1.48	0.27	7.69	1.64	2.83	1.30	0.00	0.01	0.07	9.10	0.14	0.14	12.60	53.46	0.00	11.23	2.39	0.00	0.00	12.00	-11.66	-1.45	4.57	51.64	178.57	963.11	384.75	1233.45	666.44	1013.78	442.94	1192.34	443.58
22.088	0	0.11	0.09	0.04	0.39	0.04	0.09	1.66	1.55	2.17	96.68	1.28	0.00	98.70	2.17	25.03	1.55	0.28	5.83	1.46	2.82	1.32	0.00	0.01	0.10	9.96	0.14	0.16	14.16	54.57	0.00	1.59	2.31	0.00	0.00	12.00	-11.39	-0.36	4.43	51.66	172.74	966.49	385.41	1234.22	665.98	1018.46	441.38	1191.18	443.96
22.122	0	0.12	0.09	0.05	0.44	0.06	0.10	3.28	1.70	3.97	93.43	1.90	0.00	98.60	3.97	25.20	1.70	0.39	9.98	1.31	4.76	1.51	0.00	0.01	0.13	9.91	0.12	0.32	19.04	69.25	0.00	8.78	2.48	0.00	0.00	12.00	-14.92	-0.74	2.58	51.29	173.67	970.29	383.13	1238.47	663.30	1019.54	440.28	1193.20	437.85
22.155	0	0.12	0.09	0.05	0.48	0.05	0.11	3.95	1.75	5.20	92.11	1.99	0.00	97.77	5.20	25.07	1.75	0.68	7.98	1.17	4.35	1.05	0.00	0.01	0.15	11.00	0.10	0.36	19.76	72.45	0.00	1.80	2.15	0.00	0.00	12.00	-13.94	-3.09	4.65	51.47	172.50	973.46	383.13	1238.05	658.01	1024.19	439.86	1196.69	439.40
22.188	0	0.12	0.09	0.05	0.56	0.04	0.11	4.81	1.70	6.76	90.38	2.42	0.00	98.20	6.76	26.18	1.70	0.87	6.38	1.15	3.28	0.64	0.00	0.01	0.16	11.75	0.09	0.44	21.15	74.55	0.00	1.17	2.01	0.00	0.00	12.00	-13.08	-1.99	3.88	52.09	178.18	974.93	381.42	1242.51	660.81	1023.44	437.20	1201.61	439.29
22.222	0	0.12	0.08	0.05	0.71	0.04	0.12	6.53	1.73	8.57	86.94	3.87	0.00	97.17	8.57	29.57	1.73	1.10	5.96	0.93	2.81	0.33	0.00	0.01	0.17	10.46	0.08	0.63	23.80	76.90	0.00	1.46	1.91	0.00	0.00	12.00	-11.90	-4.32	2.54	51.89	180.16	977.36	376.85	1251.59	663.14	1026.36	438.71	1206.44	432.99
22.255	0	0.13	0.09	0.05	0.66	0.04	0.13	5.67	1.67	9.37	88.66	2.80	0.00	98.36	9.37	26.39	1.67	1.10	3.50	0.79	2.05	0.20	0.00	0.01	0.16	11.15	0.09	0.43	22.79	75.66	0.01	1.79	1.74	0.00	0.00	12.00	-10.65	-1.52	5.71	52.03	176.04	980.97	379.21	1249.07	660.21	1033.35	432.58	1209.19	441.08
22.288	0	0.12	0.08	0.05	0.89	0.04	0.13	8.15	1.60	11.54	83.70	4.73	0.00	97.69	11.54	31.69	1.87	1.37	4.08	1.06	1.55	0.18	0.00	0.01	0.16	12.07	0.10	0.42	24.28	77.27	0.01	0.49	1.60	0.00	0.00	12.00	-14.17	-3.29	6.64	51.66	174.96	981.50	373.96	1251.85	654.14	1036.67	429.46	1211.57	434.24
22.322	0	0.10	0.06	0.05	1.76	0.03	0.11	16.30	1.50	13.45	67.39	16.94	0.00	95.54	13.52	46.00	1.94	3.15	3.50	0.82	1.31	0.14	0.00	0.01	0.15	13.45	0.09	0.30	27.55	78.07	0.01	0.27	1.50	0.00	0.00	12.00	-9.38	-6.68	5.36	52.71	188.91	983.98	372.41	1260.90	660.22	1034.11	432.44	1223.00	435.15
22.355	0	0.12	0.07	0.05	1.31	0.03	0.11	11.52	1.38	10.27	76.97	9.26	0.00	96.24	10.27	39.80	2.19	4.47	2.90	1.03	1.31	0.18	0.00	0.01	0.12	12.97	0.08	0.21	25.13	76.53	0.01	2.08	1.38	0.00	0.00	12.00	-6.69	-5.78	6.66	52.78	186.08	987.79	370.74	1263.76	658.74	1040.73	428.64	1226.65	436.65
22.389	0	0.10	0.05	0.05	2.00	0.03	0.08	19.48	1.25	8.14	61.04	22.65	0.00	93.56	8.14	54.25	2.23	5.78	3.13	0.77	1.71	0.17	0.00	0.01	0.10	14.62	0.08	0.29	23.80	77.77	0.02	0.21	1.25	0.00	0.00	12.00	-4.65	-8.62	4.48	52.44	186.09	994.36	367.57	1272.40	658.05	1045.07	433.02	1231.12	429.13
22.422	0	0.08	0.04	0.04	2.78	0.03	0.06	26.06	1.16	7.68	48.94	35.81	0.00	91.77	7.68	65.49	2.28	6.45	2.33	0.53	1.15	0.13	0.00	0.01	0.06	15.51	0.08	0.23	20.58	75.34	0.03	1.02	1.16	0.00	0.00	12.00	-2.96	-9.94	5.27	52.27	182.80	999.43	369.89	1275.93	661.29	1052.06	430.17	1234.81	434.61
22.455	0	0.07	0.03	0.04	2.83	0.03	0.06	27.10	1.24	6.19	47.90	38.05	0.00	93.33	6.19	69.72	2.18	6.54	3.11	0.67	1.86	0.24	0.00	0.01	0.07	14.49	0.10	0.42	17.55	73.81	0.03	0.95	1.24	0.00	0.00	12.00	-7.75	-8.81	4.51	51.84	184.75	1003.36	367.62	1280.54	657.00	1054.29	430.04	1239.04	428.64
22.489	0	0.06	0.03	0.04	3.35	0.03	0.05	30.67	1.19	6.39	44.33	44.05	0.00	87.94	6.39	77.31	2.02	6.79	3.73	0.73	2.06	0.29	0.00	0.01	0.07	16.12	0.10	0.64	13.05	69.93	0.03	1.30	1.19	0.00	0.00	12.00	-6.21	-12.07	4.02	51.83	185.18	1007.61	368.15	1284.71	658.24	1057.56	431.45	1242.73	429.04
22.522	0	0.05	0.02	0.03	4.83	0.03	0.05	43.01	1.19	7.96	31.99	59.44	0.00	86.35	7.96	86.26	1.93	8.10	3.03	0.72	1.71	0.35	0.00	0.01	0.07	19.08	0.11	0.55	11.83	70.93	0.04	0.16	1.19	0.00	0.00	12.00	-6.16	-12.78	4.21	51.54	183.74	1010.07	365.85	1288.38	655.94	1061.64	432.63	1245.25	425.50
22.555	0	0.05	0.02	0.03	3.82	0.03	0.04	35.31	1.23	6.33	39.69	52.73	0.00	93.87	6.33	84.10	1.82	6.18	4.17	0.62	2.45	0.41	0.00	0.01	0.08	17.27	0.11	0.78	10.59	68.85	0.04	6.15	1.23	0.00	0.00	12.00	-1.24	-8.35	5.70	52.11	182.67	1013.92	370.20	1287.50	659.39	1065.84	428.38	1248.32	436.50
22.589	0	0.04	0.02	0.03	2.95	0.03	0.04	28.62	1.12	4.50	46.38	43.44	0.00	90.00	4.50	82.00	1.31	3.83	2.24	0.45	1.35	0.21	0.00	0.01	0.07	14.45	0.17	0.67	8.05	67.75	0.06	1.38	1.12	0.00	0.00	12.00	-6.67	-11.02	4.90	51.65	181.24	1014.50	368.91	1289.00	658.14	1066.36	425.56	1247.48	432.25
22.622	0	0.04	0.02	0.03	3.73	0.03	0.04	34.22	1.18	5.35	40.78	56.18	0.00	88.97	5.35	88.96	1.24	3.69	2.58	0.41	1.29	0.22	0.00	0.00	0.08	14.46	0.20	0.57	7.47	66.32	0.07	0.84	1.18	0.00	0.00	12.00	-7.30	-11.56	5.77	51.70	184.55	1016.24	370.03	1291.64	658.10	1068.24	427.83	1252.68	434.08
22.655	0	0.03	0.02	0.03	3.67	0.03	0.04	32.77	1.03	6.46	42.23	53.54	0.00	89.45	6.46	88.53	1.03	3.27	2.45	0.34	1.29	0.13	0.00	0.00	0.09	12.24	0.19	0.60	6.57	64.49	0.08	0.24	1.16	0.00	0.00	12.00	-4.22	-11.31	6.13	52.06	186.85	1015.35	369.52	1297.00	664.20	1069.91	431.78	1256.72	435.35
22.689	0	0.03	0.02	0.03	3.47	0.03	0.04	29.06	0.87	6.96	45.94	49.67	0.00	87.90	6.96	87.78	0.87	2.82	2.18	0.37	1.29	0.17	0.00	0.00	0.14	10.55	0.19	0.58	5.39	61.01	0.09	2.27	1.31	0.00	0.00	12.00	-5.86	-12.09	6.68	51.65	190.12	1017.64	365.44	1303.82	664.18	1073.81	426.71	1263.82	432.97
22.722	0	0.03	0.02	0.03	3.14	0.03	0.05	25.50	0.95	8.43	49.50	41.11	0.00	82.37	8.43	84.06	0.95	2.56	3.10	0.34	1.48	0.19	0.00	0.00	0.13	9.49	0.22	0.55	4.80	59.23	0.10	9.38	1.39	0.00	0.00	12.00	-7.22	-14.29	8.06	51.00	182.08	1023.06	372.50	1304.63	666.13	1082.74	429.77	1264.52	440.16
22.756	0	0.04	0.03	0.02	2.42	0.03	0.06	18.08	0.97	8.32	63.84	25.08	0.00	90.06	9.65	75.88	0.97	1.97	2.21	0.28	0.84	0.16	0.00	0.00	0.09	8.32	0.21	0.38	3.83	56.23	0.10	7.24	1.53	0.00	0.00	12.00	-7.83	-10.98	9.24	50.56	175.14	1027.05	374.53	1303.71	664.37	1089.20	426.27	1263.50	443.37
22.789	0	0.04	0.03	0.02	2.02	0.03	0.06	15.15	0.89	7.05	69.69	19.46	0.00	84.07	8.57	71.94	0.89	1.63	2.68	0.33	0.69	0.14	0.00	0.00	0.08	7.05	0.19	0.30	3.72	56.52	0.11	9.58	1.61	0.00	0.00	12.00	-14.27	-13.68	6.97	50.48	173.94	1030.81	374.59	1302.18	657.18	1087.51	425.73	1261.12	436.48
22.822	0	0.04	0.03	0.02	2.18	0.03	0.07	15.49	0.94	7.36	69.02	18.80	0.00	88.28	11.44	71.34	0.94	1.62	2.85	0.29	0.60	0.14	0.00	0.00	0.09	7.36	0.22	0.37	3.79	54.88	0.11	2.05	1.63	0.00	0.00	12.00	-8.53	-11.90	8.19	50.96	180.68	1029.45	370.50	1309.38	662.14	1089.10	426.69	1269.44	437.59
22.856	0	0.04	0.03	0.02	2.26	0.03	0.07	14.81	0.75	6.27	70.37	17.16	0.00	86.57	13.93	70.41	0.75	1.68	2.40	0.31	0.38	0.08	0.00	0.00	0.08	6.27	0.18	0.32	3.33	52.00	0.10	2.23	1.91	0.00	0.00	12.00	-9.94	-12.68	8.38	51.41	189.31	1030.21	368.17	1314.87	662.99	1088.71	424.60	1277.60	437.11
22.889	0	0.04	0.04	0.02	1.56	0.04	0.09	9.78	0.77	7.02	80.45	8.06	0.00	84.69	13.81	59.96	0.77	1.31	3.20	0.27	0.52	0.11	0.00	0.00	0.07	7.02	0.17	0.37	3.07	51.58	0.11	8.26	2.01	0.00	0.00	12.00	-12.82	-13.45	8.09	51.11	187.56	1031.60	365.92	1321.83	665.68	1093.13	424.69	1280.52	432.80
22.922	0	0.04	0.04	0.02	1.50	0.03	0.10	8.83	0.72	7.57	82.33	6.05	0.00	86.51	16.49	56.35	0.72	1.21	2.42	0.26	0.54	0.11	0.00	0.00	0.07	7.57	0.18	0.71	2.85	49.92	0.12	4.59	2.01	0.00	0.00	12.00	-10.76	-12.71	8.01	50.96	188.68	1035.38	364.96	1328.08	667.87	1097.49	426.03	1286.05	432.65
22.956	0	0.04	0.04	0.02	2.01	0.03	0.13	13.80	0.79	6.98	72.39	7.50	0.00	82.23	23.03	58.91	0.70	1.10	2.45	0.24	0.54	0.10	0.00	0.00	0.06	6.98	0.19	0.79	3.15	53.00	0.15	9.66	2.06	0.00	0.00	12.00	-7.49	-14.34	8.53	50.53	178.77	1037.93	366.99	1326.73	670.89	1103.56	421.21	1281.61	437.27
22.989	0	0.03	0.03	0.02	2.62	0.04	0.14	18.56	0.98	7.55	62.87	10.74	0.00	88.46	26.60	63.64	0.75	0.96	2.84	0.19	0.79	0.18	0.00	0.00	0.06	7.55	0.15	0.98	3.34	53.31	0.14	16.85	2.09	0.00	0.00	12.00	-10.86	-11.82	8.33	51.43	191.28	1039.04	368.94	1329.92	668.89	1099.56	429.62	1290.69	437.23
23.022	0	0.03	0.03	0.02	3.22	0.03	0.16	24.53	1.10	6.70	50.95	13.27	0.00	83.74	30.08	66.47	0.82	0.89	2.31	0.16	0.72	0.19	0.00	0.00	0.08	6.70	0.17	1.10	3.50	55.58	0.16	14.96	2.15	0.00	0.00	12.00	-10.61	-13.80	10.32	50.36	181.91	1040.87	367.97	1336.84	674.51	1111.19	426.45	1292.68	438.93
23.056	0	0.03	0.04	0.02	2.47	0.04	0.17	20.93	0.79	7.32	58.13	8.33	0.00	84.77	28.86	59.87	0.79	0.80	2.47	0.14	0.98	0.32	0.00	0.00	0.09	7.32	0.19	0.79	3.63	58.57	0.15	11.56	2.36	0.00	0.00	12.00	-10.26	-13.42	9.75	50.48	184.16	1045.25	372.46	1341.78	679.55	1113.96	432.42	1297.82	442.88
23.089	0	0.04	0.05	0.02	1.55	0.03	0.18	11.00	1.02	6.31	78.00	3.41	0.00	81.60	26.15	48.49	1.02	0.51	1.91	0.15	0.95	0.21	0.00	0.00	0.08	6.31	0.16	0.73	3.22	54.67	0.15	8.89	2.19	0.00	0.00	12.00	-5.53	-14.55	10.00	50.38	180.27	1047.32	372.69	1338.07	678.49	1115.62	426.02	1294.70	446.65
23.123	0	0.05	0.07	0.02	0.98	0.04	0.25	6.07	1.44	5.50	87.85	1.04	0.00	88.46	27.93	32.97	1.44	0.31	1.98	0.21	1.24	0.18	0.00	0.00	0.08	5.50	0.15	0.61	3.28	53.07	0.11	64.74	2.45	0.00	0.00	12.00	-8.58	-11.81	10.35	50.65	184.57	1050.75	377.45	1338.63	676.62	1116.11	431.43	1299.71	450.33
23.156	0	0.05	0.09	0.02	0.85	0.04	0.37	4.81	1.99	5.77	90.38	0.97	0.00	88.36	32.39	24.13	1.99	0.23	2.32	0.27	1.33	0.15	0.00	0.00	0.11	5.77	0.15	1.19	2.89	51.62	0.12	64.02	2.34	0.00	0.00	12.00	-8.42	-11.87	9.30	50.74	184.77	1053.77	382.48	1336.88	678.01	1115.13	434.39	1298.85	454.07
23.189	0	0.07	0.12	0.02	0.56	0.04	0.41	2.56	2.20	6.02	94.88	0.83	0.00	82.43	30.08	13.31	2.35	0.14	2.35	0.37	1.25	0.07	0.00	0.00	0.10	6.02	0.13	0.89	2.87	49.15	0.12	66.94	2.20	0.00	0.00	12.00	-6.19	-14.27	12.00	50.49	179.74	1053.69	389.23	1329.26	676.01	1118.00	435.98	1295.44	464.64
23.223	0	0.09	0.15	0.02	0.34	0.04	0.33	1.15	2.02	5.89	97.70	0.46	0.00	91.28	21.95	6.18	3.07	0.10	2.74	0.46	1.31	0.12	0.00	0.00	0.12	5.89	0.17	1.01	2.87	44.83	0.14	28.36	2.02	0.00	0.00	12.00	-11.10	-10.26	11.96	50.89	189.00	1055.90	391.86	1330.38	671.34	1115.28	442.03	1302.79	465.76
23.256	0	0.11	0.17	0.02	0.24	0.03	0.25	0.59	1.85	5.19	98.82	0.33	0.00	93.08	13.90	3.13	3.61	0.09	2.04	0.49	1.09	0.12	0.00	0.00	0.11	5.19	0.17	1.15	2.87	39.78	0.14	33.12	1.85	0.00	0.00	12.00	-13.97	-9.00	12.49	50.26	181.53	1058.08	400.22	1325.23	672.54	1117.86	445.39	1297.37	472.42
23.289	0	0.13	0.19	0.02	0.21	0.03	0.22	0.48	1.55	5.30	99.04	0.33	0.00	93.19	9.52	1.53	4.74	0.08	1.54	0.76	0.87	0.18	0.00	0.00	0.11	5.30	0.15	0.42	3.30	40.77	0.15	30.87	1.55	0.00	0.00	12.00	-12.40	-8.92	12.86	50.21	179.74	1061.03	405.29	1324.03	673.60	1120.12	449.31	1297.54	478.08
23.323	0	0.16	0.20	0.02	0.19	0.03	0.21	0.33	1.41	6.80	99.35	0.33	0.00	88.40	5.93	0.73	6.80	0.06	1.50	0.93	0.88	0.33	0.00	0.00	0.09	4.99	0.14	0.35	3.22	35.89	0.16	54.85	1.41	0.00	0.00	12.00	-13.57	-11.85	12.73	49.39	172.43	1062.34	406.85	1324.24	675.10	1123.67	450.23	1294.03	476.85
23.356	0	0.17	0.21	0.03	0.19	0.03	0.21	0.26	1.33	8.18	99.47	0.33	0.00	88.71	4.07	0.55	8.18	0.06	1.63	1.05	0.87	0.44	0.00	0.00	0.11	4.54	0.15	0.30	3.30	32.92	0.15	55.72	1.33	0.00	0.00	12.00	-11.89	-11.69	12.82	49.63	174.39	1063.16	408.94	1325.29	677.68	1123.99	452.49	1296.14	480.35
23.390	0	0.22	0.24	0.03	0.20	0.03	0.25	0.21	1.18	13.57	99.49	0.33	0.00	89.13	2.54	0.39	13.57	0.06	2.42	1.25	1.01	0.73	0.00	0.00	0.11	4.11	0.15	0.23	3.46	28.96	0.13	38.62	1.18	0.00	0.00	12.00	-11.62	-11.48	13.68	49.37	171.74	1065.35	410.93	1325.01	676.97	1127.41	452.82	1296.45	483.16
23.423	0	0.28	0.29	0.03	0.23	0.03	0.32	0.16	1.04	19.63	99.36	0.41	0.00	85.83	1.53	0.29	19.63	0.06	2.74	1.37	1.15	0.80	0.00	0.00	0.11	3.37	0.15	0.29	3.47	24.34	0.11	37.86	1.04	0.00	0.00	12.00	-12.68	-12.99	13.71	48.98	168.90	1066.01	412.64	1325.49	678.35	1129.14	454.60	1295.54	483.51
23.456	0	0.32	0.31	0.03	0.25	0.03	0.36	0.14	1.01	21.85	99.28	0.51	0.00	91.87	0.86	0.21	22.86	0.04	2.72	1.85	1.15	0.84	0.00	0.00	0.11	3.61	0.17	0.34	3.41	21.85	0.11	33.29	1.01	0.00	0.00	12.00	-12.10	-9.87	13.71	49.39	172.67	1068.38	413.06	1326.85	678.23	1129.65	453.06	1299.15	485.98
23.490	0	0.54	0.45	0.03	0.35	0.03	0.65	0.11	0.80	16.11	98.69	1.30	-5.16	91.96	0.69	0.14	36.46	0.03	2.09	2.35	1.28	0.56	0.00	0.01	0.07	3.45	0.14	0.19	2.91	16.11	0.12	37.83	0.80	0.00	0.00	12.00	-11.79	-9.82	13.47	49.86	176.05	1069.05	413.77	1327.09	679.10	1128.66	451.58	1300.88	488.11
23.523	0	0.84	0.60	0.03	0.47	0.03	1.10	0.10	0.72	12.19	97.81	3.20	-12.05	93.62	0.72	0.10	48.03	0.02	1.96	3.38	1.48	0.48	0.00	0.01	0.07	3.56	0.14	0.20	2.86	12.19	0.10	21.99	0.72	0.00	0.00	12.00	-11.98	-8.57	13.03	49.92	176.42	1070.10	414.17	1328.25	679.71	1128.81	453.08	1301.81	487.67
23.556	0	1.02	0.67	0.03	0.53	0.03	1.33	0.09	0.70	11.57	97.35	4.49	-14.67	94.62	0.55	0.07	52.48	0.02	1.62	4.08	1.36	0.34	0.00	0.01	0.06	3.73	0.14	0.12	2.81	11.57	0.09	18.58	0.70	0.00	0.00	12.00	-10.71	-7.66	13.40	49.83	173.11	1071.54	414.92	1327.80	678.93	1131.11	454.34	1300.87	488.24
23.590	0	1.72	0.97	0.03	0.76	0.03	2.45	0.08	0.57	8.26	95.10	12.49	-22.88	85.69	0.48	0.05	66.39	0.01	1.57	4.60	1.52	0.32	0.00	0.01	0.07	3.43	0.15	0.17	2.71	8.26	0.10	32.82	0.57	0.06	0.00	12.00	-10.55	-13.05	12.71	49.74	173.39	1073.62	415.13	1327.88	677.02	1131.23	453.83	1301.39	487.10
23.623	0	1.90	1.03	0.03	0.80	0.03	2.70	0.08	0.53	7.51	94.61	14.52	-24.33	92.86	0.34	0.04	68.80	0.01	1.86	5.15	1.91	0.45	0.00	0.01	0.06	3.40	0.14	0.25	2.48	7.51	0.10	24.15	0.53	0.08	0.00	12.00	-13.61	-9.17	12.80	49.89	174.22	1072.58	415.93	1325.48	675.71	1129.28	452.82	1300.00	487.61
23.656	0	2.45	1.20	0.03	0.94	0.03	3.52	0.07	0.49	5.93	92.96	21.61	-27.82	89.15	0.29	0.03	74.92	0.01	2.28	6.12	2.14	0.53	0.00	0.01	0.07	3.74	0.20	0.36	2.38	5.93	0.10	58.69	0.49	0.07	0.00	12.00	-18.03	-11.47	11.97	49.61	176.70	1073.42	416.11	1327.65	674.91	1128.33	454.05	1302.34	484.77
23.690	0	3.06	1.46	0.03	1.12	0.03	4.77	0.07	0.45	3.76	90.46	33.09	-32.59	89.84	0.24	0.02	82.30	0.01	1.91	5.25	2.82	0.40	0.00	0.02	0.05	3.48	0.20	0.45	2.27	3.76	0.08	73.77	0.45	0.12	0.00	12.00	-10.78	-11.10	12.96	49.73	169.97	1074.49	418.96	1325.33	677.56	1132.08	456.96	1298.78	490.15
23.723	0	3.10	1.50	0.03	1.16	0.03	4.99	0.06	0.44	3.60	90.01	35.06	-33.33	89.49	0.23	0.02	83.42	0.00	1.64	4.64	2.79	0.24	0.00	0.02	0.05	3.70	0.19	0.39	2.24	3.60	0.07	55.29	0.44	0.12	0.00	12.00	-10.27	-11.29	14.20	49.67	169.88	1073.45	417.09	1325.86	676.22	1133.73	455.11	1299.91	490.37
23.757	0	3.65	1.70	0.03	1.32	0.03	6.14	0.07	0.45	3.86	87.72	44.43	-36.21	87.61	0.19	0.02	88.35	0.00	1.07	4.33	2.49	0.09	0.00	0.01	0.04	4.67	0.20	0.20	2.20	3.86	0.05	64.26	0.45	0.18	0.00	12.00	-10.52	-12.22	13.61	49.42	167.84	1073.96	417.68	1326.05	677.79	1134.07	455.14	1298.34	489.57
23.790	0	3.90	1.78	0.03	1.39	0.03	6.67	0.06	0.49	3.45	86.66	48.06	-37.15	87.42	0.17	0.02	90.28	0.00	1.08	4.25	2.26	0.10	0.00	0.01	0.03	5.18	0.17	0.17	2.08	3.45	0.05	83.78	0.49	0.19	0.00	12.00	-10.22	-12.31	13.19	49.55	167.56	1074.53	418.99	1324.51	677.50	1133.14	455.77	1297.11	490.28
23.823	0	3.94	1.81	0.03	1.43	0.03	6.92	0.06	0.47	3.12	86.15	49.21	-37.26	88.57	0.16	0.02	90.93	0.00	1.02	3.58	1.56	0.12	0.00	0.01	0.04	5.27	0.18	0.20	2.01	3.12	0.05	27.88	0.47	0.17	0.00	12.00	-10.46	-11.76	13.58	49.41	164.21	1074.37	418.30	1322.76	675.02	1133.99	455.28	1294.73	488.84
23.857	0	4.27	1.94	0.03	1.52	0.03	7.73	0.06	0.47	2.69	84.55	54.04	-38.75	89.16	0.17	0.02	93.56	0.00	1.19	3.47	1.69	0.16	0.00	0.01	0.03	6.22	0.20	0.17	1.79	2.69	0.05	69.55	0.47	0.24	0.00	12.00	-12.01	-11.47	13.33	49.30	167.53	1076.29	419.30	1324.07	674.59	1134.02	455.00	1297.84	490.05
23.890	0	4.22	1.95	0.03	1.54	0.03	7.87	0.06	0.46	2.27	84.26	54.69	-38.97	91.55	0.21	0.02	93.91	0.00	0.95	2.64	1.42	0.20	0.00	0.01	0.04	5.75	0.19	0.22	1.77	2.27	0.05	38.93	0.46	0.20	0.00	12.00	-14.49	-10.09	13.29	48.99	167.22	1076.67	418.26	1324.41	671.83	1134.15	455.53	1298.32	487.33
23.923	0	4.09	1.96	0.03	1.54	0.03	7.89	0.06	0.43	1.92	84.21	54.84	-39.25	92.35	0.20	0.02	94.06	0.00	0.80	1.64	1.58	0.23	0.00	0.01	0.03	6.32	0.16	0.29	1.69	1.92	0.06	42.79	0.43	0.16	0.00	12.00	-17.17	-9.55	11.96	49.21	170.56	1075.51	416.63	1324.66	671.01	1130.21	455.23	1298.44	483.36
23.957	0	4.15	1.99	0.03	1.56	0.03	8.11	0.06	0.42	1.63	83.79	55.97	-39.76	87.19	0.20	0.03	94.79	0.00	1.08	1.51	2.01	0.34	0.00	0.01	0.04	6.58	0.19	0.35	1.53	1.63	0.06	37.77	0.42	0.16	0.00	12.00	-16.29	-12.41	11.57	49.48	171.15	1075.25	418.89	1321.37	671.01	1127.93	454.96	1296.28	485.81
23.990	0	4.04	1.95	0.03	1.53	0.03	7.85	0.06	0.42	1.47	84.30	54.31	-39.12	88.87	0.19	0.04	93.91	0.01	1.03	1.42	1.66	0.48	0.00	0.01	0.05	7.02	0.17	0.35	1.57	1.47	0.07	59.92	0.42	0.15	0.00	12.00	-15.63	-11.61	11.08	49.26	164.57	1074.40	418.96	1318.24	668.41	1127.45	460.28	1290.60	481.82
24.023	0	4.02	1.95	0.03	1.53	0.03	7.87	0.06	0.43	1.22	84.26	54.54	-39.22	88.55	0.19	0.03	94.03	0.01	1.18	1.27	1.91	0.56	0.00	0.01	0.07	6.85	0.15	0.32	1.57	1.22	0.06	66.61	0.43	0.13	0.00	12.00	-13.80	-11.77	11.39	49.61	171.19	1075.05	418.45	1320.11	670.59	1126.93	455.00	1295.29	486.03
24.057	0	3.88	1.91	0.03	1.50	0.03	7.62	0.06	0.39	0.86	84.77	52.94	-38.81	83.70	0.17	0.03	93.24	0.01	1.26	0.99	1.99	0.67	0.00	0.01	0.09	6.31	0.14	0.36	1.56	0.86	0.07	41.21	0.39	0.11	0.00	12.00	-13.83	-13.82	11.02	48.78	164.17	1074.04	416.30	1319.57	668.18	1128.05	458.59	1290.87	479.58
24.090	0	3.83	1.90	0.03	1.49	0.03	7.54	0.06	0.40	0.86	84.92	52.30	-38.58	94.06	0.14	0.03	92.95	0.01	1.10	0.87	1.73	0.57	0.00	0.01	0.09	6.85	0.16	0.29	1.53	0.86	0.07	22.63	0.40	0.11	0.00	12.00	-15.15	-8.19	10.89	49.65	171.29	1073.04	417.28	1317.43	669.35	1123.78	453.23	1292.27	484.07
24.124	0	3.97	1.92	0.03	1.53	0.03	7.78	0.06	0.43	0.83	84.43	54.43	-38.91	93.95	0.14	0.04	93.69	0.01	1.22	0.93	1.66	0.41	0.00	0.01	0.10	7.41	0.16	0.42	1.86	0.83	0.06	58.37	0.43	0.06	0.00	12.00	-12.13	-8.29	11.66	49.94	171.54	1071.50	416.73	1316.82	670.64	1123.91	452.23	1292.04	486.28
24.157	0	3.99	1.93	0.03	1.53	0.03	7.76	0.06	0.40	0.85	84.48	54.36	-38.86	89.05	0.16	0.05	93.59	0.01	1.29	1.12	1.70	0.39	0.00	0.01	0.09	8.03	0.18	0.37	1.92	0.85	0.06	33.09	0.40	0.14	0.00	12.00	-17.43	-11.52	12.70	48.83	166.66	1070.40	415.38	1315.69	664.29	1125.78	454.25	1290.26	481.12
24.190	0	4.05	1.94	0.03	1.54	0.03	7.79	0.06	0.42	0.86	84.42	54.24	-38.37	91.30	0.17	0.05	93.43	0.01	1.75	1.50	1.31	0.42	0.00	0.01	0.10	8.63	0.19	0.37	2.02	0.86	0.07	60.24	0.42	0.21	0.00	12.00	-17.53	-10.25	12.33	49.13	168.76	1068.49	413.49	1314.76	663.76	1122.96	452.36	1289.53	479.47
24.224	0	3.86	1.87	0.03	1.49	0.03	7.39	0.06	0.42	0.92	85.23	52.00	-37.53	91.26	0.16	0.05	92.11	0.01	1.62	1.28	1.05	0.27	0.00	0.01	0.07	8.39	0.14	0.33	2.22	0.92	0.09	73.06	0.42	0.19	0.00	12.00	-15.08	-10.27	12.48	49.06	165.79	1068.05	414.05	1312.78	664.23	1123.23	452.74	1286.69	480.44
24.257	0	3.62	1.81	0.03	1.44	0.03	6.89	0.06	0.39	0.96	86.22	48.96	-36.85	92.76	0.22	0.06	90.48	0.01	1.14	1.11	1.06	0.15	0.00	0.01	0.06	8.90	0.13	0.28	2.33	0.96	0.10	25.88	0.39	0.22	0.00	12.00	-19.42	-9.25	11.64	49.05	171.87	1064.63	409.04	1314.66	660.92	1118.27	453.22	1289.03	472.69
24.290	0	3.33	1.71	0.03	1.36	0.03	6.27	0.06	0.37	0.96	87.46	44.16	-35.47	94.10	0.34	0.09	88.08	0.02	1.05	1.13	0.89	0.10	0.00	0.01	0.05	8.12	0.12	0.25	2.34	0.96	0.10	25.40	0.37	0.27	0.00	12.00	-11.93	-8.16	12.19	49.63	174.58	1063.71	406.49	1318.46	667.93	1119.85	448.30	1292.09	476.79
24.324	0	2.68	1.48	0.03	1.18	0.03	4.92	0.06	0.42	1.17	90.15	33.15	-32.11	93.98	0.50	0.18	82.28	0.04	1.02	1.01	0.82	0.05	0.00	0.01	0.04	8.03	0.13	0.23	2.32	1.17	0.10	28.08	0.42	0.28	0.00	12.00	-14.21	-8.26	10.67	49.06	173.41	1062.99	403.24	1323.65	671.58	1120.04	448.57	1292.14	469.88
24.357	0	2.37	1.35	0.03	1.09	0.03	4.32	0.06	0.44	1.28	91.36	27.68	-30.37	93.04	0.76	0.29	79.08	0.06	1.10	0.93	0.98	0.03	0.00	0.01	0.04	7.81	0.11	0.33	2.30	1.28	0.10	38.24	0.44	0.24	0.00	12.00	-16.44	-9.04	12.29	48.62	173.00	1062.20	399.71	1325.78	668.11	1123.14	445.91	1294.81	467.33
24.391	0	1.73	1.10	0.03	0.90	0.03	3.09	0.06	0.51	1.55	93.82	16.31	-25.24	90.25	1.21	0.49	70.77	0.10	1.90	0.71	0.81	0.02	0.00	0.01	0.03	8.27	0.10	0.51	2.21	1.55	0.09	18.26	0.49	0.27	0.00	12.00	-10.37	-10.87	12.52	49.18	168.25	1061.79	401.61	1320.20	668.93	1122.84	444.20	1288.83	471.63
24.424	0	1.53	1.00	0.03	0.84	0.03	2.73	0.07	0.65	1.78	94.55	13.18	-23.56	94.90	1.61	0.57	67.62	0.14	2.03	0.62	1.03	0.02	0.00	0.01	0.03	6.96	0.09	0.65	2.25	1.78	0.08	39.39	0.52	0.19	0.00	12.00	-16.92	-7.38	12.00	48.59	172.37	1060.68	396.17	1327.44	669.53	1123.12	441.32	1293.97	464.11
24.457	0	1.28	0.88	0.03	0.75	0.03	2.23	0.07	0.62	1.99	95.54	9.67	-21.25	90.83	1.62	0.84	63.29	0.21	1.79	0.43	1.29	0.02	0.00	0.01	0.02	6.89	0.09	0.62	2.23	1.99	0.07	49.30	0.57	0.06	0.00	12.00	-10.39	-10.54	12.28	49.37	178.55	1063.20	399.44	1329.56	672.36	1123.41	446.84	1300.28	471.22
24.491	0	1.00	0.73	0.03	0.65	0.03	1.70	0.07	0.61	2.68	96.60	5.96	-17.35	82.03	2.16	1.06	56.64	0.33	1.94	0.46	1.17	0.02	0.00	0.01	0.02	6.25	0.10	0.43	2.37	2.68	0.06	44.92	0.61	0.00	0.00	12.00	-14.89	-14.41	11.76	48.19	167.67	1064.31	402.37	1324.31	669.39	1125.19	446.12	1291.32	468.73
24.524	0	0.69	0.57	0.03	0.49	0.03	1.07	0.07	0.63	3.19	97.87	2.71	-11.46	92.83	2.00	1.05	46.33	0.30	1.82	0.49	1.20	0.03	0.00	0.00	0.02	6.35	0.10	0.53	2.42	3.19	0.06	56.87	0.63	0.00	0.00	12.00	-17.20	-9.20	10.56	49.36	180.89	1065.05	404.32	1326.92	670.71	1119.32	450.31	1299.03	470.90
24.557	0	0.63	0.53	0.03	0.45	0.03	0.93	0.07	0.63	3.51	98.13	2.20	-9.89	91.68	1.67	1.02	43.68	0.27	1.47	0.41	0.96	0.05	0.00	0.00	0.03	6.07	0.11	0.38	2.44	3.51	0.05	71.69	0.63	0.00	0.00	12.00	-14.18	-10.00	12.01	48.77	176.89	1064.54	404.59	1327.67	673.49	1123.44	449.51	1298.60	474.22
24.591	0	0.46	0.43	0.03	0.36	0.03	0.63	0.08	0.70	5.33	98.74	1.12	-4.59	94.21	1.56	0.96	34.87	0.23	1.58	0.45	0.71	0.09	0.00	0.00	0.03	5.19	0.13	0.50	2.45	5.33	0.05	37.93	0.70	0.00	0.00	12.00	-14.31	-8.05	12.52	48.83	178.63	1062.26	403.29	1329.34	675.11	1123.01	450.66	1300.12	473.87
24.624	0	0.46	0.43	0.03	0.35	0.03	0.62	0.07	0.71	4.86	98.77	1.10	-4.66	93.88	1.15	0.67	34.77	0.17	1.39	0.51	0.86	0.08	0.00	0.00	0.04	5.21	0.13	0.71	2.27	4.86	0.05	80.28	0.69	0.00	0.00	12.00	-14.67	-8.34	13.07	48.84	179.06	1062.73	406.46	1328.12	676.22	1123.50	451.24	1300.48	478.45
24.657	0	0.36	0.36	0.03	0.28	0.03	0.44	0.07	0.75	5.04	99.13	0.66	-0.25	92.69	0.66	0.49	27.51	0.13	1.68	0.60	0.98	0.10	0.00	0.00	0.05	5.21	0.14	0.71	2.22	5.04	0.05	48.63	0.75	0.00	0.00	12.00	-16.45	-9.30	12.84	48.50	178.53	1060.43	405.79	1330.97	680.07	1123.39	453.59	1300.51	476.03
24.691	0	0.26	0.29	0.03	0.22	0.03	0.29	0.07	0.89	5.88	99.41	0.35	0.00	86.81	0.60	0.45	18.80	0.13	2.08	0.60	1.11	0.12	0.00	0.00	0.06	4.18	0.15	0.89	2.04	5.88	0.04	67.53	0.82	0.00	0.00	12.00	-14.28	-12.58	13.52	48.67	178.23	1060.50	408.59	1327.42	680.57	1123.41	450.91	1298.92	481.94
24.724	0	0.26	0.29	0.03	0.22	0.03	0.30	0.07	1.03	5.77	99.41	0.35	0.00	86.39	0.70	0.39	18.88	0.09	2.56	0.94	1.59	0.12	0.00	0.00	0.08	4.23	0.15	1.03	2.10	5.77	0.04	62.33	0.86	0.00	0.00	12.00	-11.08	-12.76	12.07	49.22	179.02	1057.29	404.46	1327.49	680.72	1118.82	454.19	1296.58	475.38
24.758	0	0.24	0.27	0.03	0.20	0.03	0.27	0.08	1.00	6.46	99.46	0.33	0.00	89.60	0.71	0.37	17.05	0.08	3.09	1.03	2.22	0.16	0.00	0.00	0.09	3.53	0.14	0.78	2.02	6.46	0.03	51.40	1.00	0.00	1.00	18.00	-8.44	-11.23	13.27	48.90	176.12	1058.36	407.31	1328.73	684.86	1123.05	456.01	1297.39	480.92
24.791	0	0.25	0.27	0.03	0.20	0.03	0.28	0.07	1.14	5.92	99.45	0.33	0.00	88.15	0.68	0.31	17.71	0.06	3.15	1.16	2.22	0.15	0.00	0.00	0.08	3.40	0.20	0.80	2.08	5.92	0.04	64.05	1.14	0.00	0.00	18.00	-9.88	-11.96	13.19	48.85	177.85	1057.30	404.29	1329.70	683.74	1122.28	452.01	1298.19	478.23
24.824	0	0.25	0.27	0.03	0.20	0.03	0.28	0.07	1.17	5.47	99.44	0.33	0.00	89.65	0.71	0.28	17.74	0.05	3.30	1.29	2.32	0.13	0.00	0.00	0.09	3.21	0.17	0.59	2.14	5.47	0.03	67.28	1.17	0.00	0.00	18.00	-7.37	-11.20	13.72	49.05	176.89	1057.11	406.41	1329.35	685.74	1123.11	455.80	1298.13	481.43
24.858	0	0.27	0.29	0.03	0.21	0.03	0.30	0.07	1.19	4.27	99.39	0.38	0.00	88.46	0.71	0.19	19.81	0.04	3.29	1.51	2.47	0.15	0.00	0.00	0.09	3.10	0.17	0.51	2.26	4.27	0.03	20.77	1.19	0.00	0.00	18.00	-9.63	-11.81	12.68	49.58	182.02	1057.17	408.23	1328.04	685.70	1118.97	455.55	1298.98	482.51
24.891	0	0.29	0.30	0.03	0.23	0.03	0.33	0.07	1.18	4.22	99.34	0.42	0.00	90.15	0.81	0.19	21.35	0.04	3.41	1.76	1.92	0.18	0.00	0.00	0.11	3.23	0.16	0.63	2.03	4.22	0.03	38.55	1.18	0.00	0.00	18.00	-8.47	-10.93	12.50	49.46	177.27	1057.40	409.17	1324.53	686.21	1119.30	452.15	1293.76	483.64
24.924	0	0.31	0.32	0.03	0.24	0.03	0.37	0.07	1.14	4.08	99.26	0.49	0.00	91.83	0.95	0.19	23.53	0.05	3.71	1.73	1.95	0.22	0.00	0.00	0.10	3.72	0.17	0.55	2.17	4.08	0.03	15.91	1.14	0.00	0.00	18.00	-11.54	-9.90	12.38	49.49	174.46	1057.39	411.33	1319.82	681.90	1117.75	454.01	1289.80	482.86
24.958	0	0.36	0.35	0.03	0.26	0.03	0.43	0.07	1.13	3.68	99.14	0.63	0.00	91.91	0.80	0.19	27.02	0.04	3.84	2.16	1.92	0.33	0.00	0.00	0.11	4.40	0.18	0.70	2.14	3.68	0.04	21.12	1.13	0.00	0.00	18.00	-10.63	-9.85	12.59	49.54	172.21	1057.32	412.12	1317.93	681.11	1117.97	454.82	1287.78	483.49
24.991	0	0.41	0.38	0.03	0.29	0.03	0.51	0.07	1.14	3.32	98.99	0.82	-1.29	92.72	0.74	0.16	30.83	0.05	3.76	2.11	2.14	0.28	0.00	0.00	0.10	4.87	0.18	0.67	2.12	3.32	0.04	23.37	1.14	0.00	0.00	18.00	-10.54	-9.28	12.51	49.33	172.39	1059.01	411.84	1320.29	682.18	1119.86	453.98	1289.70	483.58
25.024	0	0.50	0.43	0.03	0.33	0.03	0.62	0.07	1.12	3.28	98.76	1.15	-4.16	91.15	0.67	0.18	35.57	0.05	3.18	2.54	2.02	0.24	0.00	0.00	0.09	5.04	0.18	0.38	2.11	3.28	0.04	50.55	1.12	0.00	0.00	18.00	-15.43	-10.34	12.72	49.29	173.93	1057.24	410.88	1318.00	676.63	1117.30	454.14	1289.24	480.35
25.058	0	0.69	0.52	0.03	0.41	0.03	0.89	0.06	1.19	3.06	98.22	2.18	-8.93	93.79	0.53	0.19	43.90	0.06	2.73	3.03	1.79	0.22	0.00	0.00	0.10	5.12	0.17	0.35	2.08	3.06	0.04	19.86	1.19	0.00	0.00	18.00	-16.05	-8.42	13.26	49.30	174.37	1054.95	408.90	1317.35	674.95	1116.26	454.00	1288.87	478.66
25.091	0	0.77	0.55	0.03	0.43	0.03	0.97	0.06	1.25	3.14	98.06	2.55	-9.93	91.65	0.45	0.21	45.90	0.06	2.86	4.20	1.89	0.18	0.00	0.00	0.09	5.29	0.18	0.17	2.07	3.14	0.04	61.19	1.25	0.00	0.00	18.00	-11.06	-10.02	12.75	49.46	169.89	1056.44	411.58	1315.25	678.61	1117.36	453.87	1284.87	482.22
25.125	0	1.05	0.66	0.03	0.53	0.03	1.38	0.06	1.35	2.97	97.24	4.83	-14.25	91.86	0.37	0.21	53.97	0.04	3.38	4.49	2.02	0.35	0.00	0.00	0.10	6.19	0.19	0.21	2.26	2.97	0.05	55.28	1.35	0.00	0.00	18.00	-16.47	-9.89	13.65	49.67	172.37	1052.68	409.79	1310.99	671.47	1113.50	452.23	1283.68	479.59
25.158	0	1.24	0.76	0.03	0.61	0.03	1.77	0.06	1.32	3.22	96.47	7.12	-17.34	90.82	0.40	0.20	59.41	0.04	3.47	3.91	1.94	0.31	0.00	0.00	0.08	5.68	0.26	0.26	1.97	3.22	0.04	58.56	1.32	0.00	0.00	18.00	-8.69	-10.54	14.01	49.77	172.83	1055.97	407.79	1315.68	675.64	1118.39	447.98	1287.67	482.82
25.191	0	1.28	0.78	0.03	0.62	0.03	1.84	0.06	1.36	3.10	96.32	7.61	-17.92	91.85	0.42	0.18	60.38	0.04	3.66	3.94	2.24	0.29	0.00	0.00	0.08	5.14	0.26	0.31	1.88	3.10	0.04	10.94	1.36	0.00	0.00	18.00	-9.21	-9.89	12.41	49.75	172.17	1057.48	408.31	1317.21	676.26	1117.32	452.83	1287.45	479.26
25.225	0	1.35	0.82	0.03	0.66	0.03	2.02	0.06	1.41	3.08	95.96	8.83	-19.15	94.37	0.44	0.17	62.53	0.04	3.47	3.31	2.05	0.25	0.00	0.00	0.06	4.63	0.26	0.55	1.76	3.08	0.03	25.48	1.41	0.00	0.00	18.00	-12.57	-7.91	12.75	48.77	168.01	1056.76	404.86	1319.13	675.22	1119.96	449.53	1286.15	474.22
25.258	0	1.15	0.74	0.03	0.60	0.03	1.73	0.07	1.50	3.23	96.55	6.80	-17.23	92.51	0.61	0.30	59.01	0.05	3.16	2.73	2.16	0.12	0.00	0.00	0.05	4.43	0.28	0.42	1.75	3.23	0.03	27.32	1.50	0.00	0.00	18.00	-14.34	-9.43	13.08	48.72	170.89	1056.45	401.62	1322.10	672.43	1120.39	449.37	1289.97	470.51
25.291	0	0.96	0.67	0.03	0.56	0.03	1.47	0.07	1.60	3.48	97.05	4.98	-15.12	91.25	1.15	0.43	55.04	0.06	2.24	1.86	1.64	0.06	0.00	0.00	0.05	3.84	0.32	0.33	1.60	3.48	0.03	5.87	1.60	0.00	0.00	18.00	-9.65	-10.28	12.08	49.26	171.07	1057.69	399.64	1324.93	675.84	1121.01	447.81	1290.68	469.63
25.325	0	0.88	0.65	0.02	0.58	0.03	1.52	0.07	1.54	4.04	96.97	4.68	-15.20	93.86	2.52	0.62	54.32	0.08	1.41	0.92	1.08	0.03	0.00	0.00	0.04	4.01	0.28	0.24	1.50	4.04	0.04	1.68	1.54	0.00	0.00	18.00	-16.38	-8.37	12.06	49.11	176.91	1055.21	394.16	1329.91	675.06	1119.73	442.44	1295.38	463.57
25.358	0	0.76	0.60	0.02	0.57	0.03	1.41	0.08	1.56	4.15	97.18	3.69	-13.99	86.15	4.02	0.89	51.35	0.11	1.02	0.52	1.08	0.02	0.00	0.00	0.04	3.55	0.33	0.25	1.38	4.15	0.04	1.85	1.56	0.00	0.00	18.00	-10.45	-12.86	12.71	48.56	166.12	1055.02	392.25	1330.86	678.61	1125.64	441.14	1290.35	462.68
25.392	0	0.57	0.52	0.02	0.60	0.03	1.37	0.11	1.63	8.81	97.26	2.45	-12.13	84.11	8.81	1.59	46.18	0.19	0.68	0.26	0.75	0.02	0.00	0.00	0.04	3.23	0.32	0.62	1.31	4.94	0.06	0.53	1.63	0.00	0.00	18.00	-10.63	-13.67	12.27	48.69	167.56	1054.17	388.46	1333.82	678.51	1125.39	439.72	1291.91	458.40
25.425	0	0.43	0.46	0.02	0.73	0.03	1.59	0.16	1.60	16.66	96.82	1.79	-11.80	84.89	16.66	2.89	42.25	0.25	0.65	0.20	0.87	0.03	0.00	0.00	0.04	2.59	0.26	0.64	1.23	5.87	0.08	0.30	1.60	0.00	0.00	18.00	-13.01	-13.37	11.59	49.29	174.32	1055.14	385.66	1337.80	677.52	1124.09	436.96	1297.41	455.56
25.458	0	0.27	0.38	0.01	1.25	0.03	2.55	0.38	1.65	32.72	94.90	1.30	-13.11	91.62	32.72	6.55	38.24	0.38	0.79	0.14	0.89	0.04	0.00	0.00	0.04	2.45	0.20	0.84	1.13	6.78	0.08	0.25	1.65	0.00	0.00	18.00	-12.24	-10.04	10.37	49.15	173.54	1059.14	387.32	1340.39	680.39	1125.93	437.42	1298.42	456.50
25.492	0	0.12	0.27	0.01	2.55	0.03	4.49	1.40	1.78	30.21	91.03	5.02	-13.53	84.58	55.72	11.79	30.21	0.39	0.84	0.11	0.70	0.05	0.00	0.00	0.03	1.82	0.18	0.93	1.02	9.93	0.09	0.48	1.78	0.00	0.00	18.00	-10.96	-13.49	10.61	49.30	173.82	1058.15	383.22	1343.35	680.09	1127.13	435.77	1300.09	452.97
25.525	0	0.07	0.21	0.01	4.84	0.03	7.19	4.05	1.88	26.03	85.63	17.63	-14.85	86.11	73.19	17.70	26.03	0.37	0.98	0.09	0.57	0.07	0.00	0.00	0.03	1.67	0.14	0.65	0.96	12.76	0.11	0.82	1.88	0.00	0.00	18.00	-10.00	-12.88	10.14	49.47	175.00	1059.05	383.08	1345.05	681.56	1127.22	436.30	1301.42	452.99
25.558	0	0.05	0.17	0.01	6.50	0.03	7.29	6.84	1.93	23.77	85.43	24.05	-14.46	69.22	78.05	23.96	23.77	0.41	1.14	0.08	0.43	0.07	0.00	0.00	0.04	1.78	0.12	0.57	0.97	14.91	0.12	0.59	1.93	0.00	0.00	18.00	-9.38	-17.95	10.35	48.93	171.71	1060.12	382.01	1348.41	683.66	1131.38	434.78	1302.20	452.22
25.592	0	0.04	0.12	0.01	7.12	0.03	5.91	10.72	2.07	17.43	78.57	29.03	-11.49	80.98	81.42	28.97	17.43	0.37	1.07	0.10	0.52	0.10	0.00	0.00	0.04	1.52	0.10	0.46	0.79	18.36	0.16	0.49	2.07	0.00	0.00	18.00	-7.53	-14.76	10.40	49.30	172.52	1062.08	384.48	1345.99	683.10	1130.93	434.59	1302.09	456.20
25.625	0	0.03	0.09	0.01	11.18	0.03	5.92	20.57	2.19	15.50	58.86	39.84	-11.53	82.79	87.37	39.48	15.50	0.41	1.15	0.11	0.52	0.09	0.00	0.00	0.04	1.60	0.07	0.33	0.83	20.32	0.16	5.21	2.19	0.00	0.00	18.00	-9.46	-14.15	9.37	49.20	173.78	1061.85	380.13	1349.17	680.75	1130.04	435.10	1303.29	448.79
25.658	0	0.02	0.07	0.01	13.22	0.03	4.97	28.85	2.26	12.42	46.15	42.81	-10.07	81.20	88.95	46.27	12.42	0.44	1.24	0.16	0.71	0.08	0.00	0.00	0.03	1.42	0.05	0.22	0.78	22.69	0.16	0.34	2.26	0.00	0.00	18.00	-7.40	-14.69	9.39	49.28	171.65	1065.86	385.12	1347.46	681.75	1132.37	436.27	1303.02	454.79
25.692	0	0.01	0.05	0.01	15.04	0.03	3.80	42.45	2.45	7.66	32.55	45.66	-7.56	68.95	90.34	53.39	7.66	0.47	1.17	0.16	0.89	0.09	0.00	0.00	0.03	1.50	0.05	0.23	0.82	28.49	0.25	2.12	2.45	0.00	0.00	18.00	-6.71	-18.01	10.14	48.97	169.63	1065.37	383.31	1347.53	680.14	1134.24	434.50	1302.79	453.68
25.725	0	0.01	0.05	0.01	15.93	0.03	3.45	46.67	2.47	7.32	28.33	43.93	-7.01	74.70	89.51	56.58	7.32	0.41	1.28	0.18	0.69	0.10	0.00	0.00	0.04	1.49	0.05	0.29	0.79	30.30	0.26	1.38	2.47	0.00	0.00	18.00	-9.88	-16.59	10.07	49.37	173.66	1062.70	379.87	1349.55	679.35	1131.88	433.18	1304.78	449.43
25.759	0	0.01	0.04	0.01	18.60	0.03	2.91	59.83	2.32	6.53	15.17	42.47	-6.81	78.96	88.81	63.17	6.53	0.59	0.85	0.16	0.68	0.07	0.00	0.00	0.04	1.66	0.05	0.46	0.74	36.98	0.41	0.35	2.32	0.00	0.00	18.00	-10.25	-15.39	10.21	49.26	173.99	1067.17	383.06	1352.51	681.04	1135.68	434.89	1308.72	452.97
25.792	0	0.01	0.04	0.01	15.81	0.03	2.45	58.20	2.44	6.70	16.80	34.01	-5.73	69.76	84.32	61.78	6.70	0.67	1.07	0.18	0.94	0.10	0.00	0.00	0.04	1.96	0.05	0.31	0.76	41.17	0.50	3.34	2.44	0.00	0.00	18.00	-8.50	-17.82	9.28	48.65	167.77	1067.14	380.10	1351.86	679.58	1136.70	433.31	1303.82	448.11
25.825	0	0.01	0.04	0.01	17.89	0.03	2.87	62.04	2.31	7.21	12.96	40.13	-6.87	84.33	87.57	62.36	7.21	0.70	1.09	0.19	0.88	0.11	0.00	0.00	0.04	2.04	0.05	0.29	0.78	41.16	0.49	0.68	2.31	0.00	0.00	18.00	-11.09	-13.58	10.25	48.88	169.60	1069.62	383.30	1350.44	676.63	1137.73	434.20	1306.44	451.56
25.859	0	0.01	0.04	0.01	19.51	0.03	3.00	69.21	2.19	6.99	5.79	43.60	-7.42	67.72	89.32	63.80	6.99	0.79	0.85	0.19	0.99	0.10	0.00	0.00	0.04	2.55	0.05	0.22	0.81	45.54	0.56	2.62	2.19	0.00	0.00	18.00	-9.28	-18.30	9.43	49.18	172.85	1070.72	382.19	1350.33	674.56	1135.83	433.49	1307.85	450.44
25.892	0	0.01	0.05	0.01	17.63	0.03	3.68	63.55	2.13	7.53	11.45	47.32	-8.24	82.93	91.17	57.71	7.53	0.82	0.90	0.17	1.03	0.12	0.00	0.00	0.04	2.78	0.05	0.28	0.83	43.63	0.55	2.59	2.13	0.00	0.00	18.00	-11.34	-14.10	9.61	49.02	170.06	1070.61	381.42	1347.11	670.34	1135.50	431.12	1304.66	448.51
25.925	0	0.01	0.05	0.01	17.82	0.03	3.57	67.63	2.08	7.35	7.37	46.74	-8.05	83.08	90.79	58.29	7.35	0.88	0.77	0.15	0.73	0.07	0.00	0.00	0.04	3.33	0.07	0.37	0.92	47.72	0.45	1.25	2.08	0.00	0.00	18.00	-12.97	-14.04	8.60	49.27	170.44	1071.08	380.54	1342.74	663.36	1131.84	430.87	1301.73	444.58
25.959	0	0.01	0.05	0.01	15.80	0.03	2.90	62.96	2.11	6.59	12.04	38.95	-6.71	78.34	86.78	58.30	6.59	1.13	0.75	0.14	0.77	0.04	0.00	0.00	0.03	4.05	0.08	0.48	0.95	46.52	0.33	1.74	2.11	0.00	0.00	18.00	-11.22	-15.57	7.23	49.91	178.96	1072.46	379.32	1347.91	667.28	1129.42	430.48	1307.82	444.58
25.992	0	0.01	0.05	0.01	15.17	0.03	2.99	62.14	2.09	6.57	12.86	39.13	-6.54	75.00	86.83	56.63	6.57	1.25	1.17	0.17	0.80	0.03	0.00	0.00	0.02	4.09	0.08	0.41	1.01	47.19	0.31	19.56	2.09	0.00	0.00	18.00	-10.00	-16.51	9.37	49.54	175.43	1070.83	379.23	1346.82	667.62	1132.98	427.93	1307.28	447.85
26.025	0	0.02	0.05	0.01	13.49	0.03	3.00	57.66	1.98	6.00	17.34	37.87	-6.04	71.95	86.13	53.58	6.00	1.16	1.33	0.21	0.70	0.02	0.00	0.00	0.02	4.10	0.08	0.33	1.04	46.54	0.30	15.59	1.98	0.00	0.00	18.00	-10.94	-17.29	9.03	49.66	175.14	1068.79	379.37	1344.96	667.62	1130.62	428.56	1304.80	446.88
26.059	0	0.02	0.06	0.01	11.09	0.03	2.91	45.52	2.06	5.61	29.48	34.42	-5.14	75.33	84.30	49.37	5.61	1.06	1.89	0.23	0.89	0.02	0.00	0.00	0.02	4.06	0.08	0.38	1.02	40.96	0.26	15.02	2.06	0.00	0.00	18.00	-14.49	-16.42	8.73	50.21	178.70	1069.69	382.76	1339.32	661.41	1126.18	430.48	1304.01	448.06
26.092	0	0.02	0.06	0.01	10.27	0.03	3.00	45.49	2.02	5.64	29.51	33.90	-5.03	72.99	83.97	46.81	5.64	1.19	1.99	0.27	0.82	0.03	0.00	0.00	0.02	4.03	0.10	0.31	1.05	43.68	0.23	4.01	2.02	0.00	0.00	18.00	-9.41	-17.03	9.10	49.34	172.93	1067.09	377.80	1344.79	667.30	1130.55	431.27	1302.97	444.48
26.126	0	0.02	0.06	0.01	9.25	0.03	2.68	44.45	1.82	5.91	30.55	28.59	-4.79	76.71	80.77	46.14	5.91	1.29	2.24	0.32	1.27	0.05	0.00	0.00	0.02	3.87	0.13	0.36	1.17	46.46	0.15	12.62	1.82	0.00	0.00	18.00	-8.93	-16.04	7.91	50.24	180.30	1066.24	377.77	1342.94	667.22	1124.28	429.39	1303.88	445.22
26.159	0	0.02	0.05	0.01	8.80	0.03	1.37	44.43	1.70	5.16	30.57	14.09	-2.05	89.42	69.70	55.49	5.16	1.67	1.77	0.32	1.00	0.04	0.00	0.00	0.01	3.72	0.11	0.38	1.13	47.77	0.15	7.18	1.70	0.00	0.00	18.00	-18.32	-11.33	8.50	50.32	178.99	1066.21	382.70	1332.41	657.14	1120.48	427.60	1298.45	446.67
26.192	0	0.02	0.05	0.01	7.05	0.03	1.03	35.55	1.57	5.27	39.45	8.65	-0.76	96.78	62.86	54.65	5.27	1.78	1.46	0.39	0.81	0.04	0.00	0.00	0.02	3.73	0.09	0.39	1.14	46.43	0.15	1.57	1.57	0.00	0.00	18.00	-16.62	-4.98	6.65	50.72	179.14	1064.55	384.42	1327.30	656.85	1114.21	432.12	1292.82	445.91
26.226	0	0.02	0.05	0.01	6.87	0.03	0.95	32.31	1.37	4.89	42.69	7.90	-0.38	96.61	61.57	55.51	4.89	1.44	1.43	0.40	0.62	0.03	0.00	0.00	0.02	4.38	0.07	0.32	1.20	43.73	0.09	13.56	1.37	0.00	0.00	18.00	-9.71	-5.25	7.44	51.39	182.78	1060.75	384.12	1323.42	658.88	1110.08	430.98	1291.77	450.92
26.259	0	0.03	0.05	0.01	3.66	0.03	0.39	17.88	1.42	4.62	64.23	4.95	0.00	97.38	41.99	55.40	4.48	1.56	1.62	0.37	0.46	0.03	0.00	0.00	0.02	4.62	0.05	0.26	1.15	44.47	0.08	4.84	1.42	0.00	0.00	18.00	-7.72	-3.92	7.28	51.67	178.41	1056.50	384.97	1317.36	658.93	1106.62	432.97	1284.11	451.01
26.292	0	0.05	0.05	0.02	1.78	0.03	0.18	8.54	1.36	4.60	82.92	3.59	0.00	98.40	23.69	51.30	4.17	1.87	2.13	0.38	0.44	0.04	0.00	0.00	0.01	4.60	0.04	0.19	1.10	46.23	0.05	1.86	1.36	0.00	0.00	18.00	-14.39	-1.40	7.51	51.56	176.91	1052.35	387.59	1306.02	651.61	1100.02	430.98	1275.78	451.16
26.326	0	0.04	0.04	0.02	2.19	0.03	0.12	10.03	1.20	4.54	79.94	7.86	0.00	98.15	19.04	61.72	3.50	2.73	2.13	0.32	0.38	0.04	0.00	0.00	0.02	4.54	0.03	0.19	0.99	43.84	0.04	1.98	1.20	0.00	0.00	18.00	-14.94	-2.14	6.83	51.70	177.32	1047.69	384.28	1301.77	647.97	1094.22	430.14	1270.85	445.81
26.359	0	0.05	0.04	0.02	1.59	0.03	0.08	6.85	1.18	4.28	86.30	8.04	0.00	98.77	9.43	61.99	3.38	2.33	2.59	0.27	0.42	0.05	0.00	0.00	0.02	4.28	0.02	0.17	1.02	43.61	0.04	18.19	1.18	0.00	0.00	18.00	-13.39	0.05	7.06	52.13	178.83	1041.78	384.51	1298.31	651.96	1089.34	429.71	1267.20	448.30
26.393	0	0.05	0.04	0.02	1.51	0.03	0.06	7.43	1.23	4.26	85.14	9.92	0.00	98.57	5.43	64.92	2.72	2.52	2.93	0.28	0.51	0.07	0.00	0.00	0.03	4.26	0.01	0.58	0.95	46.58	0.03	3.80	1.23	0.00	0.00	18.00	-13.85	0.84	7.34	52.22	176.42	1035.83	382.71	1293.71	651.65	1085.56	428.13	1261.03	446.41
26.426	0	0.05	0.04	0.02	1.19	0.03	0.06	5.10	1.19	3.42	89.79	6.70	0.00	98.69	3.42	59.75	2.57	2.58	3.05	0.32	0.58	0.08	0.00	0.00	0.04	4.75	0.01	0.81	0.81	44.09	0.02	5.80	1.19	0.00	0.00	18.00	-10.74	0.38	7.02	52.62	177.48	1032.65	382.48	1291.09	653.40	1081.73	428.78	1258.26	447.21
26.459	0	0.06	0.05	0.02	1.02	0.04	0.06	4.01	1.25	2.62	91.98	5.44	0.00	98.09	2.31	57.00	2.62	2.04	4.29	0.37	0.87	0.14	0.00	0.00	0.04	5.51	0.01	0.73	0.80	42.45	0.02	21.95	1.25	0.00	0.00	18.00	-9.38	2.30	7.25	52.83	174.44	1030.00	382.00	1287.54	653.25	1080.46	427.48	1253.75	447.46
26.493	0	0.06	0.04	0.03	1.02	0.04	0.06	4.14	1.20	2.46	91.71	5.81	0.00	98.52	1.55	57.53	2.46	2.61	5.54	0.49	1.43	0.25	0.00	0.00	0.06	6.61	0.01	1.13	0.73	42.93	0.02	4.53	1.20	0.00	0.00	18.00	-9.66	1.01	7.23	52.78	174.95	1027.57	382.09	1285.64	653.17	1077.92	428.67	1251.90	446.98
26.526	0	0.05	0.04	0.02	1.11	0.04	0.06	4.78	1.25	2.28	90.44	6.62	0.00	97.50	1.67	59.59	2.28	3.02	6.08	0.44	1.32	0.23	0.00	0.00	0.08	7.41	0.01	0.81	0.70	43.92	0.02	2.73	1.25	0.09	0.00	18.00	-9.05	3.69	6.59	52.86	173.75	1025.27	382.04	1283.29	653.67	1075.28	429.86	1248.28	445.96
26.559	0	0.05	0.04	0.02	1.40	0.04	0.05	6.41	1.25	2.16	87.18	10.52	0.00	97.09	2.09	65.99	2.16	3.33	7.37	0.49	1.35	0.33	0.00	0.00	0.13	8.28	0.01	0.57	0.70	44.25	0.02	1.55	1.25	0.07	0.00	18.00	-10.32	4.47	7.46	52.54	170.35	1021.54	381.28	1279.81	652.82	1074.46	428.07	1243.92	445.54
26.593	0	0.05	0.04	0.02	1.15	0.04	0.06	4.76	1.23	2.19	90.47	7.18	0.00	96.94	2.19	60.79	1.90	2.85	7.88	0.62	1.31	0.39	0.00	0.00	0.13	9.78	0.01	0.48	0.69	42.29	0.02	10.59	1.23	0.19	0.00	18.00	-9.85	4.73	6.71	53.47	175.83	1014.80	379.57	1275.01	653.37	1065.32	425.66	1240.01	445.68
26.626	0	0.05	0.03	0.02	1.75	0.04	0.05	8.71	1.15	2.29	82.59	15.27	0.00	98.15	2.29	71.28	1.74	4.45	6.37	0.55	0.90	0.35	0.00	0.00	0.15	10.38	0.01	0.31	0.74	45.59	0.02	0.90	1.15	0.24	0.00	18.00	-11.45	2.14	5.86	52.96	176.86	1014.19	380.18	1274.11	653.05	1062.59	428.27	1238.86	442.82
26.659	0	0.05	0.03	0.02	1.71	0.04	0.05	8.52	1.22	2.58	82.95	14.42	0.00	96.70	2.58	70.49	1.43	4.53	6.64	0.51	0.91	0.34	0.00	0.00	0.13	12.06	0.01	0.36	0.69	45.46	0.02	4.18	1.22	0.25	0.00	18.00	-11.02	5.11	5.16	53.38	180.33	1010.57	381.27	1270.89	654.87	1056.67	429.89	1236.45	443.98
26.693	0	0.04	0.03	0.02	2.38	0.04	0.04	15.76	1.04	3.77	68.48	24.80	0.00	96.21	3.77	78.73	1.04	5.44	5.94	0.43	0.78	0.38	0.00	0.00	0.11	16.36	0.01	0.31	0.80	51.83	0.02	2.99	1.40	0.18	0.00	18.00	-9.73	5.82	6.91	53.02	176.00	1006.71	378.30	1270.19	655.05	1058.92	427.57	1234.21	443.32
26.726	0	0.04	0.02	0.02	2.80	0.04	0.04	19.87	0.99	4.14	60.27	31.46	0.00	97.19	4.14	82.80	0.99	6.04	6.25	0.41	0.69	0.46	0.00	0.00	0.10	17.47	0.02	0.29	0.84	53.55	0.02	19.91	1.52	0.27	0.00	18.00	-8.40	4.29	6.47	54.42	172.90	999.41	379.09	1259.98	654.37	1051.04	426.31	1222.97	444.52
26.760	0	0.04	0.02	0.03	2.98	0.05	0.04	24.76	1.06	5.18	50.48	33.56	0.00	96.85	5.18	83.86	1.06	5.97	11.15	0.55	1.10	2.37	0.00	0.00	0.09	20.05	0.02	0.16	0.97	58.31	0.02	13.64	1.63	0.31	0.00	18.00	-5.79	4.87	4.66	55.16	177.16	995.67	376.31	1258.14	654.37	1043.62	427.26	1220.27	440.68
26.793	0	0.04	0.02	0.03	3.24	0.06	0.04	29.30	0.95	5.05	45.70	41.03	0.00	95.78	5.05	87.73	0.95	5.34	13.33	0.86	1.35	3.88	0.00	0.00	0.09	21.85	0.02	0.18	1.09	60.74	0.03	23.73	1.83	0.19	0.00	18.00	-5.71	6.39	4.45	54.96	177.42	991.39	376.28	1256.86	657.19	1040.54	427.47	1217.34	442.30
26.826	0	0.03	0.02	0.03	3.58	0.07	0.04	35.75	0.82	5.65	39.25	46.47	0.65	95.98	5.65	90.47	0.82	5.37	15.77	0.74	1.28	3.62	0.00	0.00	0.10	22.80	0.03	0.25	1.10	64.43	0.03	2.61	2.02	0.22	0.00	18.00	-8.22	6.13	4.90	55.00	172.16	983.27	378.07	1247.56	657.85	1034.89	428.01	1206.47	442.08
26.860	0	0.03	0.02	0.03	4.22	0.07	0.04	47.39	0.66	5.05	27.61	54.45	0.95	93.94	5.05	94.33	0.66	7.08	15.08	0.56	1.06	5.37	0.00	0.01	0.12	32.11	0.04	0.27	1.23	71.03	0.02	0.86	2.31	0.09	0.00	18.00	-6.32	8.30	6.04	55.63	172.10	980.31	377.68	1240.77	653.93	1031.72	426.92	1203.12	442.38
26.893	0	0.03	0.02	0.03	4.03	0.07	0.04	46.21	0.65	5.46	28.79	55.08	1.15	93.69	5.46	94.58	0.65	5.28	15.43	1.14	0.82	6.03	0.00	0.01	0.16	36.00	0.05	0.37	1.28	71.03	0.02	14.36	2.36	0.21	0.00	18.00	-6.69	8.51	3.98	55.86	179.10	977.35	374.80	1241.93	654.03	1024.68	425.95	1203.20	440.40
26.926	0	0.03	0.01	0.03	4.34	0.06	0.04	52.42	0.60	6.29	22.58	58.30	0.00	96.43	6.29	96.07	0.60	5.14	12.09	1.09	0.55	4.33	0.00	0.01	0.18	39.71	0.05	0.42	1.43	74.82	0.02	3.84	2.40	0.10	0.00	18.00	-3.14	5.53	3.20	56.49	171.65	977.17	373.90	1242.24	655.42	1027.07	426.98	1198.27	439.29
26.960	0	0.03	0.01	0.03	4.29	0.07	0.04	58.71	0.55	7.04	16.29	58.97	0.14	96.10	7.04	96.06	0.55	4.19	13.24	1.71	0.64	7.55	0.00	0.01	0.22	41.02	0.05	0.26	1.79	81.16	0.02	1.52	2.47	0.15	0.00	18.00	-2.81	5.98	3.24	56.70	174.94	975.39	372.40	1242.26	654.45	1024.85	424.65	1199.00	441.27
26.993	0	0.03	0.01	0.03	4.70	0.07	0.04	62.18	0.59	8.38	12.82	60.75	0.00	96.72	8.38	96.93	0.59	4.73	13.22	1.63	0.80	6.73	0.00	0.01	0.23	42.90	0.05	0.26	1.84	81.90	0.02	2.20	2.49	0.08	0.00	18.00	-5.19	5.08	2.78	56.12	175.49	974.56	372.73	1241.90	655.07	1023.18	425.62	1198.18	438.79
27.026	0	0.03	0.01	0.03	4.79	0.06	0.04	65.17	0.57	9.39	9.83	62.31	0.00	96.72	9.39	97.45	0.57	3.94	11.02	1.19	0.94	5.26	0.00	0.01	0.25	43.86	0.07	0.26	2.14	84.25	0.02	4.15	2.58	0.00	0.00	18.00	-1.54	5.08	2.49	56.79	174.98	974.35	373.11	1241.14	656.11	1022.53	427.54	1197.08	439.82
27.060	0	0.03	0.01	0.03	5.59	0.06	0.05	72.13	0.56	12.94	2.87	63.59	0.00	96.21	12.94	97.65	0.56	4.79	11.45	0.87	1.05	6.46	0.00	0.01	0.23	48.41	0.08	0.23	2.62	87.44	0.01	0.55	2.65	0.00	0.00	18.00	-4.47	5.83	2.16	56.04	175.53	973.16	372.49	1241.99	656.16	1021.70	426.14	1196.73	439.50
27.093	0	0.03	0.01	0.03	5.81	0.06	0.05	73.29	0.58	14.18	1.71	64.16	0.00	96.45	14.18	97.91	0.58	4.51	10.80	0.94	1.18	7.94	0.00	0.01	0.21	48.72	0.07	0.26	2.67	87.62	0.01	0.81	2.58	0.00	0.00	18.00	-3.33	5.50	2.77	56.10	176.36	972.74	373.13	1241.03	657.25	1021.40	427.04	1197.30	439.73
27.127	0	0.03	0.01	0.04	5.44	0.07	0.05	73.49	0.60	14.81	1.51	63.46	0.00	95.81	14.81	97.11	0.60	3.14	13.36	1.22	1.55	11.68	0.00	0.01	0.19	54.35	0.06	0.12	3.09	89.42	0.01	6.12	2.93	0.00	0.00	18.00	-7.45	6.35	4.91	55.83	176.15	967.70	373.69	1234.30	655.42	1018.69	423.84	1194.11	439.85
27.160	0	0.03	0.01	0.04	4.92	0.08	0.05	71.16	0.72	12.46	3.84	63.09	0.16	97.32	12.46	96.51	0.72	2.97	15.96	1.06	1.97	13.50	0.00	0.02	0.17	54.73	0.06	0.11	3.49	89.74	0.01	10.28	3.07	0.00	0.00	18.00	-5.93	4.05	4.96	55.81	170.72	968.54	373.75	1234.48	655.83	1021.72	424.22	1191.75	439.58
27.193	0	0.03	0.01	0.05	4.47	0.12	0.04	69.58	0.74	9.83	5.42	64.34	2.96	97.16	9.83	97.07	0.74	2.70	21.49	1.39	2.91	13.04	0.00	0.02	0.14	53.39	0.07	0.10	3.61	90.26	0.01	17.98	3.35	0.00	0.00	18.00	-6.61	4.34	2.10	55.53	174.93	970.84	374.64	1237.20	656.71	1018.13	429.19	1192.91	436.20
27.227	0	0.03	0.01	0.04	4.27	0.11	0.04	69.14	0.93	8.47	5.86	64.09	2.62	96.67	8.47	97.14	0.93	2.63	21.20	1.11	3.44	11.44	0.00	0.02	0.14	56.89	0.06	0.10	3.40	91.12	0.00	6.37	3.18	0.00	0.00	18.00	-10.05	5.17	4.47	55.28	173.87	968.38	376.25	1230.59	653.24	1017.41	426.83	1190.97	437.27
27.260	0	0.03	0.01	0.04	4.15	0.10	0.04	68.33	1.00	7.85	6.67	63.79	1.98	97.30	7.85	96.85	1.00	2.30	18.73	1.18	2.74	7.98	0.00	0.02	0.16	55.51	0.06	0.17	3.53	91.46	0.00	6.38	3.21	0.00	0.00	18.00	-7.94	4.09	3.06	55.24	172.90	970.70	376.26	1235.20	655.81	1019.41	428.37	1192.00	438.69
27.293	0	0.03	0.01	0.03	4.17	0.08	0.04	68.29	0.85	6.70	6.71	64.23	1.01	97.60	6.70	97.09	0.85	2.81	14.91	0.99	1.80	5.01	0.00	0.02	0.20	55.46	0.06	0.24	3.52	91.81	0.00	5.70	3.17	0.00	0.00	18.00	-9.52	3.48	2.47	54.85	178.66	971.58	376.29	1237.15	655.22	1017.22	428.54	1195.56	439.18
27.327	0	0.03	0.01	0.03	3.88	0.08	0.03	66.62	1.00	5.13	8.38	64.17	0.87	98.24	5.13	96.39	1.00	2.38	14.42	1.16	1.94	5.67	0.00	0.02	0.21	56.61	0.06	0.26	4.19	92.68	0.00	7.84	3.05	0.00	0.00	18.00	-6.47	1.88	3.59	54.61	178.55	973.78	378.09	1239.15	659.06	1020.84	430.98	1199.11	440.95
27.360	0	0.03	0.01	0.04	3.24	0.09	0.03	62.34	0.97	2.96	12.66	60.73	1.98	98.78	2.96	94.23	0.97	1.67	16.89	1.48	3.01	6.61	0.00	0.02	0.24	59.01	0.07	0.28	4.53	93.23	0.00	34.89	3.10	0.00	0.00	18.00	-6.61	-0.03	5.34	54.38	177.42	974.96	380.76	1238.73	659.91	1024.26	430.85	1201.07	445.50
27.394	0	0.03	0.02	0.06	2.61	0.14	0.03	58.20	1.20	2.40	16.80	53.98	3.66	98.35	2.40	89.81	1.20	1.43	24.99	1.76	7.26	10.12	0.00	0.02	0.23	52.12	0.10	0.20	5.50	94.30	0.00	59.84	3.13	0.00	0.00	18.00	-1.13	-1.56	8.21	55.59	167.72	972.78	383.21	1232.74	659.38	1028.54	433.04	1195.33	450.71
27.427	0	0.04	0.02	0.04	2.29	0.13	0.04	52.44	1.20	2.94	22.56	44.23	3.45	98.72	2.94	84.26	1.20	1.23	22.90	1.77	5.55	5.60	0.00	0.02	0.24	49.89	0.11	0.26	6.19	93.91	0.00	59.95	3.21	0.05	0.00	18.00	-8.21	-0.27	7.02	53.95	188.71	975.68	381.54	1245.73	662.30	1025.20	435.96	1213.51	448.18
27.460	0	0.05	0.03	0.04	1.35	0.09	0.05	34.24	1.25	3.27	40.76	16.90	1.10	97.90	3.27	66.95	1.25	1.09	16.92	1.68	4.27	2.76	0.00	0.02	0.34	49.52	0.10	0.42	6.56	93.03	0.00	47.08	3.02	0.00	0.00	18.00	-5.53	-2.80	9.34	53.08	181.25	981.76	386.56	1249.70	665.34	1037.00	439.22	1217.46	456.12
27.494	0	0.07	0.05	0.03	0.75	0.07	0.07	18.59	1.28	3.05	62.82	4.49	0.00	96.81	3.05	47.93	1.28	0.95	11.85	1.58	2.32	1.39	0.00	0.02	0.37	44.34	0.12	0.60	7.36	92.62	0.00	69.35	2.97	0.00	0.00	18.00	-5.31	-4.94	7.55	52.87	178.10	989.03	392.08	1253.71	670.29	1041.47	443.04	1218.85	458.98
27.527	0	0.10	0.09	0.03	0.35	0.05	0.10	7.34	1.71	2.75	85.32	0.83	0.00	95.85	2.75	24.54	1.71	0.62	8.47	1.67	3.10	0.77	0.00	0.02	0.42	40.98	0.13	1.22	8.42	91.24	0.00	64.30	2.72	0.00	0.00	18.00	-0.36	-6.30	6.16	53.35	173.75	992.96	395.11	1254.19	670.81	1043.47	451.78	1217.08	458.74
27.560	0	0.13	0.13	0.03	0.23	0.04	0.12	4.19	2.15	2.16	91.61	0.33	0.00	98.28	2.16	11.47	2.15	0.42	4.75	2.05	1.94	0.38	0.00	0.02	0.32	38.72	0.15	1.41	7.82	90.87	0.00	45.41	2.38	0.00	0.00	18.00	-9.33	-1.77	10.24	52.28	174.42	996.27	400.17	1251.21	665.67	1049.74	443.37	1222.24	469.23
27.594	0	0.16	0.16	0.03	0.18	0.04	0.14	2.70	2.27	3.37	94.61	0.33	0.00	94.23	1.67	4.36	3.37	0.24	4.15	2.37	2.41	0.27	0.00	0.02	0.32	32.99	0.18	1.10	7.75	87.68	0.01	56.22	2.27	0.00	0.00	18.00	-6.42	-8.04	7.45	52.09	176.62	1003.03	400.78	1259.30	667.32	1051.59	453.26	1227.88	464.07
27.627	0	0.17	0.18	0.03	0.17	0.04	0.15	2.20	1.80	4.72	95.60	0.33	0.00	97.61	1.59	1.62	4.72	0.19	3.23	2.78	3.10	0.14	0.00	0.01	0.25	29.85	0.15	0.79	7.03	85.52	0.01	76.29	1.80	0.00	0.00	18.00	-4.84	-3.45	9.36	52.36	178.15	1002.54	401.11	1259.00	668.42	1053.60	449.17	1230.54	469.97
27.660	0	0.19	0.20	0.03	0.18	0.03	0.18	1.82	1.40	7.32	96.35	0.33	0.00	97.18	1.52	0.96	7.32	0.18	2.21	2.25	2.38	0.14	0.00	0.02	0.32	26.86	0.13	0.66	7.02	81.69	0.01	36.04	1.40	0.03	0.00	18.00	-9.64	-4.31	7.39	51.51	177.28	1005.07	398.97	1264.47	668.30	1054.86	450.86	1231.79	461.94
27.694	0	0.24	0.25	0.04	0.19	0.03	0.22	1.22	0.84	13.05	97.55	0.33	0.00	97.72	0.77	0.42	13.05	0.12	2.03	2.51	5.19	0.15	0.00	0.02	0.29	25.32	0.11	0.43	7.12	73.31	0.01	87.55	0.84	0.18	0.00	18.00	-3.92	-3.21	8.65	52.31	180.22	1004.21	400.13	1264.33	670.67	1054.93	452.90	1234.55	467.64
27.727	0	0.29	0.30	0.04	0.22	0.03	0.27	0.98	0.68	18.90	98.04	0.48	0.00	98.41	0.38	0.19	18.90	0.06	1.21	2.97	6.17	0.09	0.00	0.02	0.22	23.05	0.13	0.37	6.54	68.57	0.01	84.61	0.68	0.16	0.00	18.00	-7.09	-1.38	9.13	51.99	175.52	1004.61	403.69	1261.08	671.73	1056.58	450.12	1230.79	471.60
27.761	0	0.54	0.46	0.04	0.32	0.03	0.54	0.53	0.48	34.75	98.92	1.54	-7.94	97.37	0.23	0.08	34.75	0.03	1.05	4.30	7.77	0.04	0.00	0.01	0.19	16.72	0.13	0.23	6.84	54.09	0.02	70.24	0.48	0.29	0.00	18.00	-6.40	-3.94	7.13	52.02	172.03	1008.94	405.70	1261.46	670.27	1057.40	455.29	1228.91	468.57
27.794	0	1.18	0.78	0.05	0.55	0.03	1.34	0.33	0.34	42.64	97.32	7.69	-20.70	98.01	0.14	0.04	55.80	0.02	0.94	5.31	8.92	0.03	0.00	0.01	0.15	14.08	0.13	0.22	6.61	42.64	0.02	77.67	0.34	0.32	0.00	18.00	-10.80	-2.51	7.68	51.58	173.60	1007.77	406.01	1260.93	669.73	1056.69	453.03	1229.54	469.09
27.827	0	1.86	1.00	0.05	0.71	0.03	2.13	0.26	0.32	37.06	95.75	15.62	-26.67	96.57	0.11	0.02	66.23	0.01	1.21	7.87	9.14	0.04	0.00	0.01	0.13	12.96	0.12	0.17	6.11	37.06	0.02	65.05	0.32	0.21	0.00	18.00	-10.18	-5.32	8.34	51.33	174.14	1010.12	407.60	1263.26	670.83	1059.73	454.09	1232.96	471.83
27.861	0	4.02	1.69	0.05	1.19	0.03	5.21	0.13	0.20	19.56	89.58	46.96	-38.82	97.56	0.10	0.01	86.99	0.01	1.99	9.95	10.18	0.08	0.00	0.01	0.12	9.30	0.12	0.15	4.83	19.56	0.02	62.90	0.20	0.25	0.00	18.00	-9.18	-3.55	8.28	51.43	172.72	1010.76	408.72	1262.77	672.22	1060.48	453.67	1232.04	473.65
27.894	0	4.47	1.83	0.05	1.25	0.03	5.80	0.11	0.19	16.78	88.39	53.23	-41.70	97.55	0.10	0.01	90.33	0.00	2.07	10.77	12.36	0.10	0.00	0.01	0.10	9.30	0.15	0.12	4.61	16.78	0.01	66.44	0.19	0.24	0.00	18.00	-11.30	-3.59	7.96	51.23	174.68	1010.88	407.25	1265.25	672.07	1060.36	453.44	1234.14	471.14
27.927	0	6.15	2.06	0.05	1.43	0.03	7.30	0.09	0.15	11.59	85.40	60.90	-43.38	97.38	0.08	0.00	95.05	0.00	2.74	14.97	10.75	0.15	0.00	0.01	0.06	8.40	0.17	0.08	3.79	11.59	0.01	74.27	0.15	0.24	0.00	18.00	-12.89	-3.93	8.39	50.78	172.17	1013.85	409.76	1265.38	671.71	1063.77	452.86	1234.67	473.64
27.961	0	6.32	2.24	0.05	1.51	0.03	8.20	0.07	0.11	6.96	83.60	65.45	-45.84	97.44	0.08	0.00	98.21	0.00	2.24	13.37	11.54	0.14	0.00	0.00	0.06	5.89	0.24	0.11	3.07	6.96	0.01	82.61	0.11	0.26	0.00	18.00	-13.41	-3.79	8.27	50.84	175.06	1013.15	406.39	1268.16	670.60	1063.19	452.44	1237.38	469.88
27.994	0	6.74	2.25	0.04	1.55	0.03	8.37	0.07	0.11	6.83	83.26	65.64	-45.25	98.21	0.10	0.00	98.21	0.00	1.97	14.57	10.03	0.10	0.00	0.00	0.04	5.93	0.24	0.07	3.18	6.83	0.01	67.56	0.11	0.29	0.00	18.00	-13.19	-1.96	8.55	51.07	177.19	1012.54	406.11	1268.81	671.68	1062.77	451.55	1238.88	471.11
28.027	0	6.68	2.28	0.04	1.61	0.03	8.76	0.07	0.10	5.11	82.49	66.25	-45.15	97.93	0.10	0.00	98.86	0.00	1.66	13.21	8.66	0.14	0.00	0.00	0.03	5.17	0.25	0.07	2.87	5.11	0.01	59.01	0.10	0.25	0.00	18.00	-11.99	-2.71	8.67	51.02	174.44	1014.50	407.48	1268.06	670.78	1064.76	452.55	1238.09	472.23
28.061	0	6.82	2.30	0.04	1.59	0.03	8.75	0.06	0.08	3.06	82.49	66.88	-46.32	97.74	0.10	0.00	99.43	0.00	1.25	13.97	10.01	0.10	0.00	0.00	0.03	4.02	0.21	0.08	2.65	3.06	0.01	86.50	0.07	0.21	0.00	18.00	-16.07	-3.16	8.50	50.80	175.06	1013.93	406.02	1266.27	665.14	1062.87	452.53	1237.25	467.86
28.094	0	6.82	2.30	0.04	1.61	0.03	8.83	0.06	0.07	3.08	82.33	66.78	-46.15	97.48	0.07	0.00	99.47	0.00	0.91	13.67	9.26	0.08	0.00	0.00	0.03	4.10	0.18	0.07	2.55	3.08	0.01	71.55	0.07	0.19	0.00	18.00	-11.04	-3.73	9.51	51.01	171.00	1011.95	404.73	1267.01	669.59	1065.57	450.69	1235.48	470.04
28.128	0	6.60	2.32	0.04	1.60	0.03	8.79	0.06	0.09	2.38	82.42	67.45	-46.68	96.72	0.07	0.00	99.66	0.00	0.79	12.72	10.02	0.04	0.00	0.00	0.02	3.89	0.17	0.09	2.73	2.38	0.01	62.86	0.06	0.20	0.00	18.00	-10.89	-5.08	9.37	50.94	170.45	1012.66	405.79	1267.58	670.34	1066.19	452.56	1235.70	470.42
28.161	0	6.53	2.32	0.04	1.59	0.03	8.79	0.06	0.08	2.20	82.41	67.09	-46.71	96.93	0.06	0.01	99.71	0.00	0.95	12.61	10.20	0.05	0.00	0.00	0.02	3.64	0.18	0.08	2.49	2.20	0.00	59.48	0.06	0.21	0.00	18.00	-9.93	-4.74	9.40	51.01	169.84	1013.24	406.10	1268.04	670.92	1067.01	453.19	1235.92	470.96
28.194	0	6.90	2.31	0.04	1.58	0.03	8.79	0.06	0.06	2.16	82.43	66.82	-46.67	98.19	0.06	0.01	99.71	0.00	1.28	14.40	10.46	0.11	0.00	0.00	0.03	3.93	0.15	0.06	2.33	2.16	0.00	53.41	0.06	0.18	0.00	18.00	-12.37	-2.04	8.76	51.20	175.91	1013.90	406.85	1268.60	670.82	1064.21	452.38	1239.03	471.90
28.228	0	7.98	2.31	0.04	1.56	0.03	8.79	0.06	0.07	1.97	82.41	66.26	-46.65	98.18	0.06	0.01	99.77	0.00	1.69	19.02	10.79	0.21	0.00	0.00	0.03	3.75	0.12	0.05	1.96	1.97	0.00	61.00	0.07	0.17	0.00	18.00	-12.21	-2.06	8.90	51.25	175.23	1013.76	407.27	1268.03	671.07	1064.40	452.14	1238.42	472.62
28.261	0	8.14	2.31	0.04	1.58	0.03	8.90	0.06	0.07	1.89	82.20	66.08	-46.33	97.75	0.07	0.01	99.77	0.00	1.54	19.25	9.94	0.23	0.00	0.00	0.03	3.55	0.12	0.05	1.86	1.89	0.00	57.58	0.07	0.14	0.00	18.00	-17.22	-3.13	8.21	50.75	177.11	1014.87	406.23	1270.82	670.26	1064.44	450.54	1240.56	469.16
28.294	0	8.91	2.31	0.04	1.61	0.03	9.02	0.06	0.07	1.91	81.95	66.27	-46.05	98.65	0.08	0.00	99.78	0.00	1.12	21.40	8.86	0.17	0.00	0.00	0.04	3.50	0.10	0.05	1.96	1.91	0.00	91.32	0.07	0.14	0.00	18.00	-16.42	-0.55	7.09	50.92	176.44	1012.97	404.04	1269.63	669.50	1061.53	451.16	1237.42	465.06
28.328	0	9.35	2.32	0.03	1.70	0.03	9.45	0.06	0.07	2.21	81.11	66.42	-44.63	98.76	0.08	0.00	99.74	0.00	0.89	21.35	5.57	0.08	0.00	0.00	0.04	3.42	0.10	0.07	2.08	2.21	0.00	96.09	0.07	0.21	0.00	18.00	-13.83	0.12	8.67	51.22	173.34	1010.50	400.80	1263.75	665.05	1061.47	441.61	1232.97	466.80
28.361	0	8.25	2.33	0.03	1.75	0.03	9.64	0.06	0.11	2.36	80.72	66.99	-43.98	97.97	0.13	0.01	99.69	0.00	1.00	16.87	4.29	0.05	0.00	0.00	0.04	3.69	0.10	0.11	2.45	2.36	0.00	88.86	0.07	0.27	0.00	18.00	-16.24	-2.61	6.24	50.83	176.58	1007.91	394.60	1267.19	663.49	1056.41	443.17	1232.62	454.51
28.395	0	7.82	2.32	0.03	1.82	0.03	9.99	0.06	0.16	2.90	80.03	67.20	-42.59	98.64	0.18	0.01	99.52	0.00	1.55	14.23	1.96	0.05	0.00	0.00	0.04	3.58	0.07	0.16	2.74	2.90	0.01	90.15	0.07	0.26	0.00	18.00	-10.44	-0.59	5.23	52.83	177.98	1001.76	392.07	1255.75	658.05	1045.82	438.53	1223.01	455.20
28.428	0	8.49	2.30	0.03	1.82	0.03	10.00	0.06	0.13	3.31	79.99	67.31	-41.86	98.69	0.25	0.01	99.26	0.00	2.97	16.84	2.14	0.05	0.00	0.00	0.04	3.18	0.04	0.13	3.06	3.31	0.01	76.25	0.09	0.23	0.00	18.00	-9.09	0.39	5.68	52.73	177.41	998.09	386.44	1253.60	654.24	1043.66	436.12	1220.65	448.29
28.461	0	7.35	2.30	0.03	1.82	0.03	10.11	0.07	0.12	3.98	79.79	66.89	-40.88	98.32	0.37	0.01	98.98	0.00	4.64	12.81	2.00	0.09	0.00	0.00	0.04	3.31	0.03	0.12	3.11	3.98	0.01	45.68	0.09	0.30	1.00	24.00	-1.41	-1.64	4.92	53.92	175.36	995.18	386.42	1251.93	658.38	1041.41	436.31	1215.98	452.95
28.495	0	6.14	2.29	0.03	1.81	0.03	10.11	0.07	0.12	5.29	79.77	65.97	-40.26	98.29	0.53	0.02	98.60	0.01	5.43	8.01	1.83	0.15	0.00	0.00	0.04	3.60	0.03	0.12	2.97	5.29	0.01	30.25	0.09	0.39	0.00	24.00	-6.64	1.76	6.20	52.98	174.11	991.22	388.36	1248.08	659.82	1039.88	436.60	1213.26	452.50
28.528	0	5.59	2.28	0.03	1.78	0.04	9.95	0.08	0.12	7.36	80.11	65.32	-39.42	97.72	0.74	0.06	97.88	0.01	7.11	6.08	2.51	0.38	0.00	0.00	0.05	4.07	0.03	0.12	3.33	7.36	0.01	14.77	0.11	0.52	0.00	24.00	-8.43	3.22	5.98	54.08	179.25	980.38	385.67	1240.03	658.95	1027.91	433.08	1206.22	451.38
28.561	0	5.17	2.26	0.03	1.78	0.03	9.60	0.08	0.13	8.90	80.79	64.26	-39.55	97.37	0.96	0.13	97.09	0.02	5.78	4.51	2.40	0.57	0.00	0.00	0.05	4.12	0.03	0.12	3.54	8.90	0.01	9.19	0.13	0.64	0.00	24.00	-10.03	3.95	4.98	53.39	174.88	978.93	385.06	1241.15	661.06	1028.34	433.49	1202.50	449.27
28.595	0	4.56	2.08	0.03	1.67	0.04	8.71	0.10	0.19	13.46	82.58	59.44	-37.15	97.39	1.19	0.40	94.30	0.05	7.88	3.87	2.80	0.89	0.00	0.00	0.05	4.92	0.03	0.08	3.78	13.46	0.01	10.46	0.19	0.59	0.00	24.00	-7.54	3.91	6.19	53.74	175.28	978.25	386.10	1236.84	658.11	1027.18	436.39	1201.97	449.54
28.628	0	4.23	1.94	0.03	1.61	0.04	8.05	0.12	0.21	17.19	83.90	55.44	-35.00	96.21	1.34	0.90	92.08	0.09	10.27	4.00	3.27	1.70	0.00	0.00	0.04	5.50	0.03	0.05	3.97	17.19	0.01	8.46	0.21	0.60	0.00	24.00	-9.44	5.83	6.25	53.71	174.69	976.56	384.43	1234.87	656.63	1025.99	431.10	1199.73	449.27
28.661	0	3.55	1.69	0.03	1.48	0.06	6.84	0.15	0.26	21.32	86.33	45.88	-29.55	97.82	1.26	2.01	87.34	0.15	15.70	3.96	2.90	1.96	0.00	0.00	0.05	5.74	0.05	0.06	3.94	21.32	0.00	4.34	0.26	0.67	0.00	24.00	-9.81	2.97	4.83	53.90	178.76	977.04	385.79	1234.09	655.65	1021.77	433.76	1199.87	449.07
28.695	0	2.01	1.13	0.04	1.18	0.09	3.88	0.28	0.33	32.35	92.25	23.46	-19.07	97.84	1.47	5.35	73.80	0.24	21.68	2.16	3.00	3.19	0.00	0.00	0.09	6.34	0.06	0.08	4.82	32.35	0.00	5.06	0.33	0.85	0.00	24.00	-12.55	2.94	4.59	53.16	177.82	977.15	385.94	1233.92	655.19	1021.71	434.62	1199.17	445.93
28.728	0	1.80	0.98	0.04	1.23	0.09	3.40	0.38	0.34	35.99	93.20	20.17	-16.73	98.38	1.48	8.24	71.34	0.35	23.50	2.14	2.78	4.28	0.00	0.00	0.13	6.71	0.08	0.12	4.87	35.99	0.00	3.90	0.34	0.81	0.00	24.00	-13.66	1.46	4.07	52.99	179.73	976.00	385.08	1235.09	656.01	1020.07	433.46	1199.38	445.85
28.762	0	0.71	0.45	0.04	0.86	0.08	1.03	1.00	0.46	47.24	97.94	3.93	-3.70	96.55	1.59	15.40	47.24	0.45	21.02	2.54	2.18	4.39	0.00	0.01	0.17	8.32	0.10	0.23	6.31	52.38	0.00	28.20	0.46	0.87	0.00	24.00	-8.93	5.34	6.04	54.41	166.98	969.33	383.09	1225.58	653.83	1020.95	429.69	1187.05	446.78
28.795	0	0.35	0.24	0.04	0.73	0.10	0.43	2.07	0.66	30.86	95.86	1.12	0.00	97.89	1.36	23.67	30.86	0.68	23.13	2.73	2.35	6.06	0.00	0.01	0.19	11.12	0.07	0.21	6.36	61.73	0.00	7.21	0.66	0.72	0.00	24.00	-9.72	2.81	5.27	53.95	173.05	970.37	384.19	1226.20	653.42	1017.63	433.43	1190.28	445.07
28.828	0	0.30	0.18	0.05	0.97	0.09	0.35	3.05	0.68	29.81	93.91	1.30	0.00	98.42	1.37	33.25	29.81	0.78	21.94	3.43	2.30	7.79	0.00	0.01	0.23	11.21	0.06	0.18	6.10	61.56	0.00	9.49	0.68	0.82	0.00	24.00	-8.38	1.34	5.60	53.99	170.83	969.96	384.79	1225.55	653.88	1018.51	434.97	1189.00	445.71
28.862	0	0.13	0.09	0.05	1.02	0.08	0.14	8.14	0.97	14.85	83.72	3.55	0.00	98.27	1.77	46.67	14.85	0.96	19.88	2.72	2.17	7.93	0.00	0.01	0.31	14.12	0.06	0.17	5.57	72.43	0.00	17.48	0.97	0.82	0.00	24.00	-10.07	1.81	6.24	53.77	173.41	968.19	384.09	1224.89	653.36	1017.03	433.01	1189.95	446.12
28.895	0	0.11	0.07	0.04	1.27	0.09	0.12	11.46	0.98	13.79	77.08	6.09	0.00	97.97	2.09	53.92	13.79	1.05	20.48	2.22	2.19	7.28	0.00	0.01	0.35	15.20	0.05	0.15	5.38	73.86	0.00	7.80	0.98	0.91	0.00	24.00	-12.39	2.61	4.76	53.54	175.74	967.06	385.04	1225.13	656.34	1013.50	433.20	1188.81	445.50
28.928	0	0.08	0.05	0.04	1.58	0.07	0.09	19.28	1.20	10.26	61.44	12.09	0.00	96.91	2.41	63.10	10.26	1.04	15.90	1.53	2.24	5.34	0.00	0.01	0.39	17.16	0.04	0.13	5.54	79.09	0.00	14.12	1.20	1.02	0.00	24.00	-8.59	4.78	4.22	54.42	181.67	964.42	381.45	1226.44	656.56	1009.47	431.11	1190.48	446.60
28.962	0	0.07	0.05	0.04	1.46	0.06	0.07	22.98	1.32	7.43	54.04	12.05	0.00	96.99	2.39	62.93	7.43	1.16	14.83	1.66	2.17	4.41	0.00	0.01	0.38	22.92	0.04	0.14	5.66	84.49	0.00	4.22	1.32	1.00	0.00	24.00	-8.04	4.63	4.05	53.61	175.01	964.58	382.06	1228.57	661.59	1013.37	433.59	1188.06	444.26
28.995	0	0.06	0.04	0.04	1.98	0.06	0.06	30.43	1.29	7.26	44.57	22.02	0.00	97.04	2.74	71.71	7.26	1.32	12.73	1.21	2.27	2.96	0.00	0.01	0.43	24.01	0.04	0.16	5.89	84.39	0.00	4.22	1.29	1.45	0.00	24.00	-13.23	4.55	5.48	54.40	171.31	959.20	384.21	1214.89	652.88	1007.65	430.45	1178.33	445.07
29.028	0	0.06	0.04	0.04	1.97	0.06	0.06	31.32	1.38	6.69	43.68	22.88	0.00	97.13	2.54	71.93	6.69	1.44	13.21	1.09	2.22	4.19	0.00	0.01	0.44	25.09	0.03	0.17	6.28	85.25	0.00	3.97	1.38	1.40	0.00	24.00	-8.98	4.39	5.61	54.22	174.90	959.80	382.60	1219.06	654.90	1008.40	433.78	1182.97	444.42
29.062	0	0.06	0.04	0.03	1.82	0.06	0.06	29.85	1.44	5.96	45.15	19.20	0.00	96.09	3.22	69.95	5.96	1.27	12.85	0.91	1.95	3.14	0.00	0.01	0.45	28.72	0.04	0.23	5.50	85.06	0.00	5.64	1.44	1.85	0.00	24.00	-9.42	5.99	6.30	54.78	175.35	956.73	382.26	1213.80	652.49	1005.19	430.30	1179.86	445.82
29.095	0	0.05	0.04	0.04	2.08	0.07	0.06	33.77	1.50	6.22	41.23	24.36	0.00	98.16	3.37	73.50	6.22	1.39	15.50	0.88	2.08	4.70	0.00	0.01	0.46	28.19	0.04	0.22	5.73	85.56	0.00	3.25	1.50	2.18	0.00	24.00	-11.85	2.13	4.94	53.90	176.88	958.79	382.53	1217.69	653.65	1005.26	433.01	1181.87	442.65
29.129	0	0.05	0.04	0.04	2.12	0.06	0.06	33.61	1.42	5.91	41.39	24.25	0.00	96.87	3.80	73.92	5.91	1.65	14.59	0.83	2.16	4.69	0.00	0.02	0.53	29.72	0.04	0.26	5.24	84.29	0.00	2.94	1.42	1.94	0.00	24.00	-7.62	4.83	4.96	54.40	167.97	958.63	381.26	1216.17	654.00	1008.74	431.88	1176.41	442.00
29.162	0	0.05	0.04	0.04	2.02	0.06	0.06	32.06	1.32	5.80	42.94	22.74	0.00	96.90	3.51	72.82	5.80	1.63	13.24	0.87	2.40	4.80	0.00	0.02	0.47	32.44	0.05	0.24	5.29	84.01	0.00	4.66	1.32	2.43	0.00	24.00	-8.64	4.79	5.05	54.42	171.92	960.56	383.35	1215.54	652.32	1007.81	431.16	1179.09	445.93
29.195	0	0.07	0.05	0.04	1.42	0.06	0.07	22.30	1.33	6.52	55.40	11.24	0.00	97.94	3.13	62.63	6.52	1.34	14.77	1.36	3.04	6.68	0.00	0.02	0.46	31.09	0.04	0.19	5.00	82.94	0.00	26.97	1.33	2.08	0.00	24.00	-9.42	2.70	4.57	54.07	174.50	962.60	384.31	1215.86	651.15	1006.94	433.16	1181.07	444.44
29.229	0	0.07	0.06	0.04	1.07	0.05	0.08	15.59	1.41	6.75	68.81	6.32	0.00	98.23	2.47	55.74	6.75	1.08	10.71	1.63	3.23	4.84	0.00	0.02	0.45	33.60	0.04	0.19	4.04	80.19	0.00	7.17	1.41	2.04	0.00	24.00	-9.07	1.91	5.03	54.02	175.10	961.86	383.17	1216.47	651.57	1007.25	431.31	1181.84	444.73
29.262	0	0.08	0.08	0.04	0.82	0.06	0.09	10.62	1.39	6.87	78.76	3.51	0.00	98.25	2.22	48.49	6.87	0.75	11.95	1.87	3.36	3.37	0.00	0.02	0.41	33.80	0.03	0.20	3.60	77.41	0.00	36.90	1.39	1.95	0.00	24.00	-9.63	1.86	5.09	54.09	175.87	960.58	383.41	1214.63	650.44	1005.37	432.21	1180.83	444.32
29.295	0	0.09	0.09	0.03	0.68	0.05	0.10	7.21	1.32	7.34	85.57	2.25	0.00	98.49	1.96	42.91	7.34	0.54	11.71	2.04	3.51	2.55	0.00	0.02	0.38	33.05	0.03	0.15	3.48	73.28	0.00	31.40	1.32	1.98	0.00	24.00	-9.19	1.12	5.33	54.22	175.41	959.78	383.69	1213.73	650.99	1005.09	431.73	1179.98	445.28
29.329	0	0.09	0.09	0.03	0.64	0.05	0.10	6.00	1.24	7.79	88.00	1.90	0.00	97.05	1.64	41.10	7.79	0.51	9.80	2.01	3.10	2.01	0.00	0.02	0.43	34.86	0.02	0.19	3.15	70.71	0.00	8.22	1.24	1.69	0.00	18.00	-10.65	4.54	4.53	54.13	169.16	958.76	382.20	1213.41	650.53	1006.38	430.01	1175.05	442.86
29.362	0	0.10	0.10	0.03	0.56	0.04	0.11	4.90	1.19	8.23	90.21	1.36	0.00	98.07	1.52	37.02	8.23	0.43	8.29	1.81	3.60	2.15	0.00	0.02	0.39	35.25	0.02	0.18	3.01	69.83	0.00	6.38	1.19	1.47	0.00	18.00	-9.42	2.37	3.67	54.25	175.41	960.01	382.53	1215.24	650.95	1003.67	432.01	1178.71	443.35
29.396	0	0.12	0.13	0.04	0.46	0.04	0.12	3.02	1.18	9.92	93.97	0.84	0.00	98.46	1.22	30.76	9.92	0.28	7.19	2.10	3.43	4.08	0.00	0.03	0.35	34.30	0.02	0.17	2.52	64.44	0.00	10.95	1.18	1.80	0.00	18.00	-10.78	1.20	4.83	53.96	179.38	960.00	382.88	1214.87	650.32	1003.22	430.69	1182.08	444.36
29.429	0	0.13	0.13	0.04	0.44	0.04	0.13	2.30	1.03	10.52	95.41	0.73	0.00	98.34	1.35	28.96	10.52	0.23	6.57	2.14	3.48	3.86	0.00	0.03	0.41	34.09	0.01	0.17	2.26	59.45	0.00	3.06	1.03	1.48	0.00	18.00	-9.63	1.59	3.87	54.31	177.55	959.88	381.91	1214.57	649.35	1002.53	430.98	1179.67	443.06
29.462	0	0.12	0.12	0.04	0.51	0.04	0.12	2.63	1.01	10.51	94.73	0.96	0.00	98.15	1.40	32.80	10.51	0.29	6.36	1.47	3.07	4.09	0.00	0.03	0.39	35.23	0.01	0.13	2.24	58.87	0.00	2.35	1.01	1.55	0.00	18.00	-7.69	2.13	3.09	54.86	180.15	957.91	379.55	1215.86	650.20	999.88	430.23	1179.61	442.71
29.496	0	0.11	0.11	0.03	0.60	0.04	0.12	2.42	0.94	11.70	95.15	1.23	0.00	97.85	1.47	36.76	11.70	0.33	6.86	1.14	2.90	3.58	0.00	0.03	0.35	35.94	0.01	0.12	1.83	52.76	0.00	0.92	0.94	1.47	0.00	18.00	-7.22	2.91	3.58	54.65	178.94	958.11	380.15	1215.55	651.68	1001.06	431.27	1179.69	441.72
29.529	0	0.11	0.10	0.04	0.67	0.04	0.12	2.80	0.93	12.54	94.41	1.51	0.00	98.17	1.54	39.72	12.54	0.45	8.25	1.26	3.39	4.91	0.00	0.04	0.37	36.40	0.01	0.11	1.65	53.14	0.00	8.24	0.93	1.16	0.00	18.00	-12.17	2.10	3.40	54.03	182.99	957.62	380.96	1215.61	651.06	998.59	431.08	1181.32	440.80
29.562	0	0.12	0.10	0.05	0.72	0.05	0.13	2.99	0.93	13.40	94.01	1.63	0.00	97.66	1.97	40.50	13.40	0.58	11.80	1.28	3.55	8.91	0.00	0.04	0.40	37.44	0.02	0.09	1.82	53.48	0.00	3.33	0.93	1.06	0.00	18.00	-12.55	3.34	4.24	53.51	175.37	959.24	381.42	1215.86	651.02	1004.38	430.34	1179.46	440.56
29.596	0	0.15	0.13	0.05	0.60	0.06	0.17	2.21	0.82	15.38	95.57	0.98	0.00	97.79	1.97	33.80	15.38	0.50	13.20	1.43	3.94	11.03	0.00	0.04	0.37	38.68	0.02	0.10	1.63	52.81	0.00	0.96	0.82	1.02	0.00	18.00	-10.03	3.06	3.71	53.56	178.02	959.94	380.60	1218.91	653.26	1004.21	432.08	1182.05	440.14
29.629	0	0.14	0.12	0.05	0.62	0.07	0.16	2.51	0.88	14.49	94.98	1.07	0.00	96.21	2.00	34.85	14.49	0.53	16.24	1.36	3.56	9.80	0.00	0.03	0.36	40.01	0.03	0.10	1.83	54.77	0.00	10.94	0.88	1.07	0.00	18.00	-5.12	5.83	5.76	55.28	172.39	953.81	378.27	1212.57	652.78	1003.70	428.26	1175.51	442.35
29.662	0	0.15	0.14	0.04	0.52	0.08	0.18	1.84	0.94	14.71	96.32	0.72	0.00	96.99	1.93	29.09	14.71	0.64	18.50	1.53	3.07	5.65	0.00	0.03	0.40	41.35	0.03	0.14	1.89	52.89	0.00	3.43	0.94	1.01	0.00	18.00	-11.69	4.63	4.69	54.65	174.03	953.21	377.57	1211.51	649.22	1000.50	426.99	1174.21	437.62
29.696	0	0.13	0.13	0.03	0.52	0.08	0.17	2.13	0.98	13.37	95.74	0.79	0.00	98.17	1.72	30.20	13.37	0.79	18.31	1.46	2.83	2.90	0.00	0.03	0.36	45.82	0.05	0.17	2.12	55.43	0.00	4.29	0.98	1.05	0.00	12.00	-8.40	2.09	4.71	54.27	177.29	956.68	375.36	1219.18	652.22	1004.45	427.14	1181.45	437.23
29.729	0	0.11	0.10	0.03	0.67	0.07	0.14	3.33	1.05	11.82	93.33	1.46	0.00	97.39	2.04	38.54	11.82	0.79	17.15	1.39	2.67	2.27	0.00	0.02	0.32	46.76	0.06	0.15	2.39	57.82	0.00	3.07	1.05	0.85	0.00	12.00	-7.95	3.90	3.44	53.82	171.41	959.15	376.66	1223.50	656.26	1009.03	428.22	1180.08	439.36
29.763	0	0.10	0.09	0.03	0.76	0.06	0.11	5.39	1.15	9.77	89.22	2.16	0.00	97.34	2.54	42.84	9.77	0.74	12.40	1.16	2.11	2.57	0.00	0.02	0.29	46.34	0.08	0.15	3.01	65.12	0.00	2.46	1.15	1.06	0.00	12.00	-8.66	4.00	6.80	53.81	175.86	957.44	376.71	1220.28	653.06	1009.15	426.46	1184.35	441.60
29.796	0	0.09	0.08	0.03	0.92	0.06	0.10	8.68	1.28	9.56	82.64	3.54	0.00	96.51	2.63	48.70	9.56	0.64	12.13	1.05	1.96	3.05	0.00	0.02	0.28	44.87	0.11	0.16	3.50	71.56	0.00	3.20	1.28	1.26	0.00	12.00	-10.54	5.39	3.73	53.86	178.07	957.75	375.60	1222.36	654.64	1004.93	427.73	1182.80	436.03
29.829	0	0.09	0.08	0.03	0.89	0.05	0.10	8.59	1.34	9.75	82.81	3.38	0.00	96.99	2.25	47.98	9.75	0.52	10.93	0.87	1.54	3.20	0.00	0.02	0.24	41.78	0.14	0.13	3.64	72.51	0.00	3.01	1.34	1.23	0.00	12.00	-8.96	4.63	4.54	54.14	177.42	958.35	374.38	1222.48	652.50	1006.68	427.43	1183.90	435.72
29.863	0	0.09	0.07	0.03	1.00	0.06	0.10	12.10	1.48	10.04	75.79	4.32	0.00	97.13	2.68	50.35	10.04	0.49	12.94	0.95	1.35	3.17	0.00	0.02	0.21	37.65	0.13	0.12	4.43	78.90	0.00	5.10	1.48	1.17	0.00	12.00	-9.65	4.39	4.15	54.01	179.02	960.19	373.02	1225.06	652.08	1007.60	425.65	1186.42	434.22
29.896	0	0.10	0.08	0.03	0.92	0.07	0.11	11.09	1.56	10.76	77.82	3.45	0.00	97.43	2.64	47.34	10.76	0.39	15.74	1.11	1.56	4.30	0.00	0.02	0.22	35.56	0.13	0.10	4.54	79.66	0.00	2.10	1.56	0.86	0.00	12.00	-10.66	3.83	5.14	53.15	172.84	961.00	369.74	1229.64	652.43	1014.52	423.20	1187.18	430.96
29.929	0	0.09	0.07	0.03	0.89	0.07	0.12	11.23	1.71	10.17	77.54	3.25	0.00	97.75	3.64	45.56	10.17	0.28	15.58	0.76	1.14	2.70	0.00	0.01	0.16	30.51	0.14	0.09	5.53	80.90	0.00	38.10	1.71	0.57	0.00	12.00	-3.23	3.15	6.79	55.03	172.39	961.03	367.78	1227.37	650.81	1016.01	419.59	1187.76	434.56
29.963	0	0.11	0.09	0.03	0.67	0.07	0.14	8.83	1.97	10.37	82.35	1.72	0.00	98.11	3.53	36.81	10.37	0.21	14.48	0.85	1.19	2.63	0.00	0.01	0.14	26.12	0.16	0.11	6.16	83.41	0.00	4.19	1.97	0.42	0.00	12.00	-6.85	2.26	5.58	54.72	170.14	963.04	367.65	1227.55	648.39	1016.42	418.67	1186.11	430.99
29.996	0	0.12	0.11	0.03	0.52	0.06	0.15	6.88	2.01	10.04	86.23	0.97	0.00	97.81	3.39	29.28	10.04	0.21	11.51	0.90	0.93	2.68	0.00	0.01	0.12	23.57	0.17	0.13	6.01	84.60	0.00	5.31	2.01	0.42	0.00	12.00	-9.85	2.99	6.30	54.48	177.68	965.17	367.42	1229.79	646.15	1016.24	416.09	1193.18	432.30
30.029	0	0.14	0.12	0.03	0.40	0.05	0.16	5.30	2.22	9.73	89.40	0.60	0.00	98.43	3.07	21.98	9.73	0.16	9.85	1.16	0.72	2.09	0.00	0.01	0.13	21.89	0.13	0.11	6.59	85.59	0.00	7.70	2.22	0.16	0.00	12.00	-9.57	1.29	6.23	54.16	178.26	966.10	364.48	1235.03	647.12	1018.77	416.22	1196.58	428.90
30.063	0	0.13	0.11	0.03	0.40	0.06	0.15	5.99	2.63	8.18	88.02	0.67	0.00	98.36	3.44	22.16	8.18	0.19	12.10	1.08	0.76	3.14	0.00	0.01	0.09	18.60	0.10	0.08	7.86	88.13	0.01	1.90	2.63	0.00	0.00	12.00	-7.10	1.52	6.42	54.19	177.68	968.81	363.49	1239.55	649.62	1023.00	415.16	1200.08	429.76
30.096	0	0.12	0.09	0.03	0.52	0.07	0.14	8.18	2.70	8.20	83.63	1.18	0.00	98.33	4.30	28.96	8.20	0.24	12.82	1.10	0.70	3.38	0.00	0.01	0.07	17.73	0.10	0.05	9.01	88.47	0.00	10.45	2.70	0.00	0.00	12.00	-5.25	1.62	6.83	54.35	176.28	969.78	361.46	1242.37	649.54	1026.04	415.38	1201.85	428.24
30.130	0	0.10	0.07	0.04	0.73	0.07	0.12	12.36	2.95	6.89	75.28	2.87	0.00	98.12	4.86	38.52	6.89	0.29	12.54	0.73	0.73	3.93	0.00	0.01	0.06	15.64	0.13	0.04	10.99	89.33	0.01	5.77	2.95	0.00	0.00	12.00	-4.58	2.22	5.96	54.64	176.23	972.07	360.87	1244.09	649.46	1026.88	414.82	1202.69	427.01
30.163	0	0.08	0.05	0.04	1.13	0.06	0.09	20.34	3.02	6.19	59.31	7.85	0.00	97.13	5.74	51.16	6.19	0.37	10.34	0.45	0.68	3.87	0.00	0.01	0.06	13.13	0.13	0.07	11.52	89.97	0.00	5.79	3.02	0.13	0.00	12.00	-4.72	4.40	5.10	54.81	179.64	976.44	361.25	1245.30	646.98	1027.01	413.66	1206.14	427.08
30.196	0	0.08	0.05	0.04	1.31	0.05	0.08	22.93	2.92	6.56	54.14	11.30	0.00	98.26	4.55	56.61	6.56	0.42	7.95	0.56	0.92	5.09	0.00	0.01	0.07	12.29	0.12	0.08	11.08	89.32	0.01	11.00	2.92	0.48	0.00	12.00	-5.04	1.83	6.07	54.76	179.77	976.61	361.90	1246.07	647.15	1028.71	414.31	1207.92	428.55
30.230	0	0.06	0.03	0.04	1.91	0.05	0.06	33.60	2.96	6.18	41.40	24.09	0.00	98.18	4.49	69.09	6.18	0.52	7.04	0.35	0.62	3.98	0.00	0.01	0.07	8.26	0.12	0.13	9.96	89.55	0.01	9.95	2.96	0.67	0.00	12.00	-5.82	2.07	6.11	54.83	180.85	979.02	362.50	1246.97	645.88	1030.10	412.20	1210.00	430.71
30.263	0	0.05	0.03	0.04	2.40	0.05	0.05	41.48	3.09	5.56	33.52	37.16	0.00	98.31	4.04	77.13	5.56	0.61	7.02	0.31	0.50	4.83	0.00	0.01	0.07	8.53	0.11	0.10	9.67	89.95	0.01	13.40	3.09	0.72	0.00	12.00	-6.29	1.68	6.67	54.73	180.52	979.82	362.49	1248.04	645.95	1032.04	411.29	1211.44	431.38
30.296	0	0.04	0.02	0.03	3.32	0.05	0.04	51.50	2.91	5.02	23.50	56.18	0.00	98.40	4.16	87.09	5.02	0.87	6.86	0.20	0.44	3.72	0.00	0.01	0.07	7.33	0.12	0.08	9.33	89.31	0.01	28.81	2.91	0.79	0.00	12.00	-2.76	1.41	7.51	55.17	170.74	981.79	361.95	1247.91	644.92	1038.39	412.83	1208.30	429.67
30.330	0	0.04	0.02	0.03	3.18	0.05	0.04	50.00	2.88	4.21	25.00	56.27	0.00	96.90	2.92	88.29	4.21	0.86	6.68	0.15	0.35	2.78	0.00	0.01	0.08	7.86	0.12	0.05	8.18	87.93	0.00	33.98	2.88	0.98	0.00	12.00	-6.81	4.79	7.51	54.79	175.41	983.97	362.61	1245.82	638.10	1036.46	412.16	1211.05	429.06
30.363	0	0.04	0.02	0.03	3.06	0.05	0.04	49.24	2.70	3.89	25.76	54.63	0.00	97.74	2.43	88.37	3.89	0.80	6.56	0.12	0.51	4.18	0.00	0.01	0.09	9.61	0.09	0.05	7.28	87.67	0.00	16.69	2.70	0.77	0.00	12.00	-4.81	3.16	4.67	55.22	182.52	987.67	361.98	1251.06	640.81	1033.49	413.62	1215.52	427.05
30.397	0	0.04	0.02	0.04	2.76	0.05	0.04	46.04	2.59	2.92	28.96	50.82	0.00	97.04	1.67	87.28	2.92	0.76	6.47	0.12	0.81	5.62	0.00	0.00	0.07	11.66	0.06	0.02	6.47	86.49	0.00	10.90	2.59	0.84	0.00	12.00	-11.13	4.55	8.54	54.26	178.11	986.43	364.21	1246.20	635.23	1038.30	409.98	1215.09	431.57
30.430	0	0.04	0.02	0.04	2.54	0.05	0.04	45.19	2.43	3.02	29.81	45.56	0.00	97.73	1.21	85.41	3.02	0.89	7.96	0.17	1.00	9.63	0.00	0.00	0.07	15.20	0.04	0.02	5.70	87.85	0.00	12.63	2.43	0.69	0.00	12.00	-5.65	3.18	6.14	55.21	179.37	988.43	363.84	1249.95	639.54	1036.89	414.77	1215.69	429.14
30.463	0	0.04	0.02	0.05	2.68	0.05	0.04	46.02	2.39	2.87	28.98	47.80	0.00	96.91	1.29	87.02	2.87	1.16	9.25	0.15	1.12	12.54	0.00	0.01	0.09	15.55	0.04	0.04	5.22	86.69	0.00	13.25	2.39	0.62	0.00	12.00	-7.72	4.78	6.31	54.15	178.89	989.50	363.06	1254.41	641.47	1040.13	414.84	1218.54	427.93
30.497	0	0.04	0.02	0.05	2.61	0.06	0.04	44.90	2.23	2.23	30.10	46.50	0.00	96.84	1.22	86.75	2.23	1.41	10.44	0.17	1.11	13.99	0.00	0.01	0.11	16.89	0.03	0.04	4.84	85.71	0.00	6.31	2.44	0.40	0.00	12.00	-8.31	4.89	8.26	53.79	174.25	988.86	364.63	1254.38	643.79	1044.82	413.45	1218.06	432.14
30.530	0	0.04	0.02	0.06	2.57	0.06	0.04	44.31	1.94	1.94	30.69	46.57	0.27	96.85	1.02	86.90	1.94	1.36	12.43	0.16	1.02	15.31	0.00	0.01	0.13	15.59	0.04	0.09	4.72	85.23	0.00	21.36	2.51	0.67	0.00	12.00	-8.28	4.88	8.43	53.46	172.87	987.85	362.74	1257.24	645.71	1046.47	413.75	1218.57	430.01
30.563	0	0.04	0.02	0.04	2.24	0.06	0.04	40.12	1.86	1.86	34.88	38.52	0.13	97.71	0.94	83.03	1.86	1.35	11.39	0.21	0.82	9.11	0.00	0.01	0.11	14.51	0.04	0.14	4.49	85.07	0.00	26.04	2.66	1.01	0.00	12.00	-7.77	3.23	8.41	53.89	179.62	987.35	362.57	1257.83	646.33	1043.53	412.87	1222.15	431.75
30.597	0	0.04	0.02	0.04	2.36	0.06	0.03	41.13	1.50	1.50	33.87	40.40	0.00	97.93	0.98	85.33	1.50	1.61	10.48	0.24	0.89	9.61	0.00	0.01	0.12	15.54	0.04	0.09	3.16	83.47	0.00	29.40	2.56	1.09	0.00	12.00	-8.55	2.71	8.31	53.49	179.73	987.62	361.55	1260.10	646.46	1044.47	413.84	1223.50	429.69
30.630	0	0.04	0.02	0.04	2.39	0.06	0.03	41.15	1.42	1.42	33.85	41.37	0.38	97.80	0.82	85.48	1.42	1.91	11.27	0.28	0.82	6.91	0.00	0.01	0.09	15.14	0.05	0.07	3.52	83.21	0.00	53.53	2.69	0.98	0.00	12.00	-8.58	3.03	7.57	54.04	185.54	987.90	360.27	1259.77	646.26	1041.05	408.68	1225.33	430.31
30.663	0	0.04	0.02	0.03	2.32	0.06	0.03	40.24	1.39	1.39	34.76	39.23	0.17	98.40	0.91	84.58	1.39	1.98	10.68	0.30	0.84	5.42	0.00	0.01	0.09	14.37	0.06	0.05	3.31	83.05	0.00	53.44	2.72	0.80	0.00	12.00	-6.65	1.42	7.74	54.39	179.02	988.45	361.76	1257.33	645.86	1043.20	410.17	1221.00	430.99
30.697	0	0.03	0.02	0.03	2.37	0.06	0.03	41.23	1.07	1.07	33.77	41.31	0.61	98.08	0.95	85.84	1.07	1.76	10.92	0.21	0.73	4.57	0.00	0.00	0.08	16.29	0.07	0.05	3.12	82.94	0.00	42.31	2.86	1.02	0.00	12.00	-7.16	2.33	7.58	54.25	179.75	989.19	361.27	1258.11	645.03	1043.40	410.09	1222.03	430.10
30.730	0	0.03	0.02	0.03	2.74	0.06	0.03	45.58	0.98	0.98	29.42	50.18	0.76	97.65	0.84	90.44	0.98	1.98	10.50	0.22	0.61	4.05	0.00	0.01	0.07	15.73	0.10	0.07	2.98	82.48	0.00	30.31	3.05	0.67	0.00	12.00	-5.99	3.37	8.07	54.22	178.06	990.52	360.78	1258.36	642.57	1045.56	411.49	1222.72	429.40
30.764	0	0.03	0.02	0.03	2.67	0.05	0.03	43.54	1.02	1.02	31.46	49.39	0.00	98.12	0.73	90.25	1.02	1.60	8.49	0.26	0.98	4.41	0.00	0.01	0.05	17.37	0.10	0.10	2.77	81.18	0.00	63.37	2.78	0.68	0.00	12.00	-5.41	2.22	7.95	55.09	181.11	989.47	360.73	1255.59	641.64	1042.43	407.49	1221.87	432.08
30.797	0	0.03	0.02	0.03	2.48	0.05	0.03	39.76	1.16	1.16	35.24	45.09	0.00	97.33	0.75	88.24	1.16	1.19	6.34	0.20	0.76	4.25	0.00	0.01	0.04	19.50	0.07	0.06	2.64	79.84	0.00	15.71	2.70	0.69	0.00	12.00	-15.92	4.02	8.19	53.67	177.92	991.16	363.69	1251.66	634.37	1042.96	407.87	1219.61	429.01
30.830	0	0.03	0.02	0.04	2.36	0.05	0.03	39.21	1.23	1.23	35.79	42.56	0.00	98.41	0.82	86.76	1.23	0.98	6.60	0.18	1.08	7.13	0.00	0.01	0.04	19.76	0.06	0.04	2.84	80.91	0.00	48.11	2.59	0.63	0.00	12.00	-9.25	1.36	5.58	54.12	178.60	993.17	360.90	1257.13	637.84	1042.23	413.19	1220.54	423.48
30.864	0	0.04	0.02	0.04	2.13	0.04	0.03	35.50	1.19	1.19	39.50	37.30	0.00	97.46	0.83	83.70	1.19	0.75	5.44	0.20	1.14	6.30	0.00	0.01	0.04	16.92	0.05	0.02	3.17	80.39	0.00	33.04	2.58	0.59	0.00	12.00	-8.28	3.75	7.50	54.99	174.97	990.18	361.59	1251.45	637.25	1042.74	407.59	1216.39	428.99
30.897	0	0.04	0.02	0.04	2.17	0.04	0.03	32.94	1.19	1.19	42.06	38.51	0.00	98.39	0.85	84.23	1.19	0.56	4.32	0.18	1.08	7.18	0.00	0.01	0.05	21.07	0.05	0.01	3.29	77.30	0.00	65.31	2.42	0.70	0.00	12.00	-9.46	1.44	9.28	54.82	175.97	989.93	362.02	1249.45	633.05	1043.58	407.68	1218.09	430.33
30.930	0	0.04	0.02	0.04	2.22	0.04	0.03	31.99	1.20	1.20	43.01	39.75	0.00	98.09	1.01	84.57	1.20	0.70	6.05	0.19	1.31	7.97	0.00	0.01	0.07	19.50	0.05	0.02	3.59	75.62	0.00	41.01	2.50	0.74	0.00	12.00	-10.20	2.30	6.28	54.57	184.79	988.16	359.68	1255.51	639.19	1037.18	410.94	1221.45	424.85
30.964	0	0.04	0.02	0.04	1.89	0.05	0.04	26.20	1.08	1.08	48.80	32.20	0.00	98.49	1.02	79.64	1.08	0.61	6.30	0.24	1.42	8.01	0.00	0.01	0.07	17.31	0.04	0.02	4.43	73.87	0.00	52.85	2.64	0.47	0.00	12.00	-5.60	1.12	6.64	54.75	178.95	991.10	361.28	1257.13	642.10	1042.67	412.40	1220.95	427.87
30.997	0	0.05	0.03	0.04	1.14	0.05	0.05	16.24	1.10	1.10	67.52	12.21	0.00	98.10	1.00	64.49	1.10	0.46	7.15	0.22	1.61	6.38	0.00	0.01	0.06	17.18	0.03	0.02	4.30	74.68	0.00	16.57	2.55	0.51	0.00	12.00	-5.73	2.29	7.91	54.90	175.73	992.68	364.89	1252.93	640.09	1044.95	411.04	1219.25	433.44
31.030	0	0.07	0.06	0.03	0.60	0.05	0.07	7.64	1.26	1.26	84.73	2.86	0.00	98.64	1.05	44.65	1.26	0.34	9.26	0.26	1.55	4.57	0.00	0.01	0.06	19.74	0.03	0.04	4.81	74.13	0.00	84.88	2.37	0.49	0.00	12.00	-4.31	0.59	7.54	55.31	186.00	991.59	364.66	1254.25	640.83	1039.78	413.32	1224.57	434.50
31.064	0	0.08	0.07	0.04	0.43	0.05	0.08	4.54	1.26	1.26	90.91	1.31	0.00	98.29	1.02	33.87	1.26	0.37	8.78	0.34	2.08	4.16	0.00	0.01	0.06	26.13	0.03	0.04	5.59	71.65	0.00	91.89	2.07	0.23	0.00	12.00	-3.17	-1.73	7.76	55.33	187.31	995.14	369.04	1251.84	637.82	1040.05	417.00	1226.09	438.74
31.097	0	0.10	0.10	0.04	0.28	0.05	0.10	2.89	1.35	1.35	94.21	0.58	0.00	98.76	0.72	21.57	1.35	0.28	9.90	0.34	2.56	2.90	0.00	0.01	0.06	22.70	0.04	0.05	6.44	73.12	0.00	96.40	2.17	0.00	0.00	12.00	-2.31	-0.10	9.93	54.31	191.36	997.74	372.36	1257.57	643.22	1046.19	417.70	1235.08	448.28
31.131	0	0.12	0.14	0.04	0.20	0.06	0.12	1.63	1.63	1.63	96.74	0.33	0.00	98.29	0.59	10.30	1.63	0.23	12.32	0.34	2.74	1.94	0.00	0.01	0.05	20.42	0.05	0.04	6.78	70.51	0.00	99.00	1.85	0.00	0.00	12.00	0.48	-1.74	9.42	54.45	186.11	1003.25	380.09	1256.18	646.15	1049.85	423.20	1233.23	454.97
31.164	0	0.14	0.16	0.03	0.16	0.06	0.14	1.16	1.82	1.92	97.67	0.33	0.00	98.58	0.52	3.41	1.92	0.17	13.80	0.43	2.63	0.88	0.00	0.01	0.03	17.74	0.07	0.04	6.37	69.28	0.00	94.38	1.82	0.00	0.00	12.00	-5.43	-0.81	8.12	53.38	186.63	1004.55	381.52	1259.54	647.84	1049.56	427.36	1234.66	451.20
31.197	0	0.15	0.17	0.03	0.15	0.08	0.15	1.10	1.94	2.24	97.79	0.45	1.03	98.38	0.38	1.28	2.24	0.09	17.30	0.43	2.68	0.41	0.00	0.01	0.02	14.88	0.08	0.04	7.18	70.38	0.00	96.23	1.94	0.00	0.00	12.00	-2.98	-1.46	8.67	53.23	186.12	1005.51	383.50	1261.93	651.64	1052.29	430.36	1236.81	454.71
31.231	0	0.16	0.18	0.03	0.16	0.08	0.16	1.12	1.74	3.83	97.75	0.51	0.20	98.72	0.32	0.47	3.83	0.06	17.46	0.57	2.37	0.16	0.00	0.00	0.02	12.60	0.11	0.03	8.80	71.71	0.00	98.04	1.74	0.00	0.00	12.00	-2.92	0.28	9.13	53.10	181.14	1006.08	386.68	1260.76	653.72	1054.95	432.48	1234.32	457.77
31.264	0	0.17	0.19	0.03	0.16	0.08	0.17	1.04	1.68	4.39	97.92	0.54	0.40	98.44	0.29	0.24	4.39	0.04	18.70	0.73	2.28	0.15	0.00	0.00	0.02	11.05	0.15	0.06	8.28	70.04	0.00	80.36	1.68	0.00	0.00	12.00	-1.39	-1.29	9.42	53.35	172.64	1006.00	390.59	1258.14	656.79	1057.67	435.74	1228.52	460.57
31.297	0	0.18	0.19	0.03	0.17	0.07	0.18	0.90	1.66	5.29	98.20	0.50	0.00	98.36	0.29	0.20	5.29	0.03	16.29	0.64	2.09	0.18	0.00	0.00	0.01	9.53	0.20	0.07	9.61	66.71	0.00	96.74	1.66	0.00	0.00	12.00	-9.49	-1.53	8.71	53.20	179.27	1004.51	392.38	1254.84	652.99	1051.35	435.24	1228.93	459.75
31.331	0	0.20	0.20	0.04	0.18	0.06	0.18	0.79	1.72	6.21	98.41	0.47	0.00	98.34	0.25	0.15	6.21	0.02	13.26	0.71	1.76	0.20	0.00	0.00	0.01	7.23	0.22	0.08	11.72	63.67	0.00	93.25	1.72	0.00	0.00	12.00	-10.13	1.58	9.54	53.02	183.07	1003.35	391.96	1257.11	653.91	1051.48	436.78	1232.92	461.09
31.364	0	0.21	0.20	0.04	0.19	0.06	0.19	0.80	1.75	7.70	98.40	0.47	0.00	98.62	0.30	0.10	7.70	0.02	12.90	0.89	1.60	0.19	0.00	0.00	0.01	6.31	0.30	0.17	12.25	63.93	0.00	93.97	1.75	0.00	0.00	12.00	-6.82	-0.67	10.00	53.43	174.62	1000.43	392.33	1253.20	655.52	1052.27	437.63	1225.31	461.06
31.398	0	0.26	0.23	0.04	0.22	0.05	0.22	0.88	1.73	12.02	98.25	0.51	0.00	97.75	0.33	0.10	12.02	0.02	10.28	1.15	1.81	0.13	0.00	0.00	0.01	3.72	0.34	0.15	14.24	66.04	0.00	95.53	1.73	0.00	0.00	12.00	-4.65	-3.15	10.28	53.55	182.30	1000.73	393.40	1256.00	656.96	1050.77	441.76	1231.70	464.10
31.431	0	0.30	0.24	0.04	0.25	0.05	0.25	0.88	1.64	14.46	98.24	0.73	0.00	97.78	0.40	0.15	14.46	0.02	9.20	1.08	1.72	0.19	0.00	0.00	0.01	3.08	0.43	0.10	16.73	66.03	0.00	67.09	1.64	0.00	0.00	12.00	-6.01	-3.07	8.88	53.24	176.79	1002.15	394.73	1256.71	660.12	1052.13	442.48	1227.85	461.96
31.464	0	0.32	0.25	0.05	0.26	0.04	0.26	0.79	1.54	15.93	98.42	0.84	0.00	98.26	0.32	0.14	15.93	0.02	7.40	0.97	2.49	0.14	0.00	0.00	0.02	3.24	0.41	0.10	17.33	63.53	0.00	84.02	1.54	0.00	1.00	18.00	-11.41	-1.83	8.11	52.34	181.84	1002.03	394.42	1261.46	664.07	1051.18	440.78	1231.90	460.88
31.498	0	0.44	0.31	0.05	0.33	0.04	0.35	0.73	1.26	23.42	98.54	1.70	0.00	98.69	0.37	0.18	23.42	0.02	4.55	0.76	2.69	0.15	0.00	0.00	0.03	2.78	0.37	0.08	19.45	61.51	0.00	55.69	1.26	0.00	0.00	18.00	-10.21	-0.41	9.91	52.08	178.96	1000.93	394.93	1261.66	666.46	1054.91	439.01	1231.96	465.04
31.531	0	0.58	0.36	0.06	0.40	0.04	0.45	0.80	1.16	29.04	98.40	3.27	-0.09	98.71	0.39	0.19	29.04	0.02	4.39	0.76	2.93	0.18	0.00	0.00	0.03	2.77	0.32	0.08	22.16	63.68	0.00	64.76	1.16	0.00	0.00	18.00	-8.18	-0.31	9.93	52.71	171.62	1000.50	397.73	1255.30	665.37	1054.91	439.14	1224.16	467.54
31.564	0	0.67	0.41	0.07	0.44	0.03	0.53	0.71	1.03	33.24	98.57	4.85	-3.82	98.28	0.34	0.17	33.24	0.02	4.10	0.91	5.23	0.16	0.00	0.00	0.04	3.01	0.27	0.08	23.05	61.02	0.00	49.12	1.03	0.00	0.00	18.00	-10.50	-1.78	7.53	52.49	179.98	999.88	396.00	1259.24	665.75	1048.83	444.92	1228.12	460.71
31.598	0	1.05	0.57	0.06	0.61	0.03	0.94	0.66	0.89	45.96	97.91	11.47	-10.96	98.50	0.33	0.14	45.96	0.02	4.88	1.06	5.30	0.25	0.00	0.00	0.06	2.59	0.27	0.11	21.94	59.21	0.00	72.02	0.89	0.02	0.00	18.00	-2.97	-1.08	10.02	53.15	173.44	998.51	397.42	1256.05	668.68	1053.40	443.03	1224.96	468.52
31.631	0	1.13	0.58	0.07	0.64	0.04	1.00	0.61	0.84	47.20	97.75	14.14	-11.56	98.41	0.25	0.14	47.20	0.02	5.57	0.84	5.65	0.26	0.00	0.00	0.05	2.78	0.17	0.12	23.69	57.47	0.00	89.91	0.84	0.00	0.00	18.00	-5.49	-1.37	8.21	52.72	169.51	1000.98	398.89	1255.89	667.82	1053.51	445.52	1221.91	464.95
31.664	0	1.43	0.70	0.07	0.75	0.04	1.33	0.54	0.76	54.08	97.15	22.06	-16.02	98.29	0.20	0.10	54.08	0.02	5.88	1.01	6.90	0.26	0.00	0.00	0.07	3.03	0.14	0.13	23.54	54.53	0.00	78.05	0.76	0.00	0.00	18.00	-3.11	-1.73	9.72	53.31	170.37	999.47	399.56	1251.93	665.58	1052.68	444.40	1221.29	468.81
31.698	0	1.88	0.83	0.06	0.93	0.04	1.84	0.43	0.58	49.24	96.24	31.62	-18.63	97.42	0.15	0.07	60.27	0.02	5.50	1.00	4.03	0.21	0.00	0.00	0.08	3.90	0.12	0.14	23.46	49.24	0.01	80.88	0.58	0.01	0.00	18.00	-1.65	-3.84	10.67	53.68	171.35	997.90	400.04	1249.41	664.01	1051.54	444.85	1220.90	470.87
31.731	0	2.07	0.85	0.07	0.99	0.04	1.94	0.41	0.61	47.69	95.86	37.99	-19.14	97.73	0.14	0.06	61.50	0.02	6.56	1.37	4.74	0.25	0.00	0.00	0.10	4.13	0.13	0.10	25.73	47.69	0.01	80.05	0.61	0.00	0.00	18.00	-2.42	-3.19	8.43	53.42	173.47	999.16	399.61	1252.33	664.95	1049.18	449.65	1221.87	465.98
31.765	0	2.50	0.93	0.08	1.13	0.04	2.27	0.35	0.55	43.99	95.01	50.46	-20.79	98.11	0.12	0.06	65.02	0.02	8.55	1.69	5.83	0.41	0.00	0.00	0.09	5.12	0.14	0.07	28.54	43.99	0.01	89.24	0.55	0.00	1.00	24.00	-7.29	-2.25	9.03	52.71	169.80	1000.00	400.85	1251.74	664.45	1051.93	446.36	1220.49	466.77
31.798	0	2.81	1.03	0.09	1.22	0.04	2.66	0.37	0.52	45.58	94.38	57.41	-23.22	97.91	0.10	0.06	68.96	0.02	9.62	1.91	7.22	0.45	0.00	0.01	0.08	5.86	0.15	0.07	28.08	45.58	0.01	85.61	0.52	0.00	0.00	24.00	-6.23	-2.76	8.30	52.95	170.99	1001.06	401.47	1251.19	664.00	1050.64	447.16	1220.49	466.81
31.831	0	2.42	0.97	0.10	1.10	0.05	2.37	0.40	0.53	47.64	95.17	51.56	-21.57	98.74	0.10	0.07	66.51	0.01	12.05	1.37	9.13	0.40	0.00	0.01	0.07	6.15	0.20	0.09	27.60	47.64	0.01	63.15	0.53	0.07	0.00	24.00	-7.42	0.19	9.12	52.60	172.06	1000.16	402.30	1252.15	665.65	1051.43	447.95	1222.21	468.93
31.865	0	2.83	1.05	0.08	1.26	0.05	2.75	0.38	0.45	45.91	94.34	58.11	-22.42	97.72	0.11	0.07	69.00	0.01	10.34	1.26	5.92	0.31	0.00	0.01	0.07	8.60	0.24	0.13	28.40	45.91	0.01	94.92	0.45	0.16	0.00	24.00	-9.71	3.21	7.84	52.99	165.96	997.56	402.25	1248.50	664.65	1049.86	443.47	1213.53	470.94
31.898	0	2.59	0.96	0.08	1.19	0.04	2.35	0.44	0.45	49.85	94.82	51.80	-19.63	98.55	0.19	0.10	64.89	0.01	9.49	1.56	4.14	0.30	0.00	0.00	0.07	9.47	0.26	0.08	29.34	49.85	0.01	97.44	0.45	0.24	0.00	24.00	-11.75	0.89	6.64	53.21	173.26	994.64	396.82	1245.67	659.58	1041.53	440.45	1213.63	460.50
31.931	0	1.96	0.78	0.08	1.01	0.04	1.61	0.52	0.47	53.22	96.07	38.02	-14.32	97.44	0.26	0.20	55.96	0.02	8.05	0.82	2.29	0.18	0.00	0.00	0.06	9.68	0.27	0.10	31.29	53.22	0.00	60.41	0.47	0.38	0.00	24.00	-7.34	3.80	6.00	53.62	171.93	993.91	397.27	1243.94	661.21	1039.96	443.92	1211.15	459.87
31.965	0	1.57	0.67	0.07	0.87	0.04	1.25	0.63	0.47	50.06	96.86	26.65	-10.73	96.48	0.35	0.41	50.06	0.03	8.22	0.82	1.97	0.31	0.00	0.00	0.07	10.67	0.25	0.06	30.67	57.75	0.00	75.59	0.47	0.46	1.00	30.00	-11.59	5.45	4.59	53.41	177.64	986.57	394.80	1240.39	661.21	1029.87	442.53	1207.05	455.40
31.998	0	1.19	0.57	0.07	0.74	0.04	0.93	0.69	0.50	43.48	97.63	16.54	-7.03	96.55	0.50	1.06	43.48	0.05	7.90	0.56	1.80	0.40	0.00	0.01	0.08	12.07	0.20	0.05	29.71	59.26	0.00	65.00	0.50	0.66	0.00	30.00	-5.12	5.34	5.63	55.55	172.29	976.50	388.09	1229.70	656.00	1023.57	435.83	1195.04	452.69
32.031	0	0.87	0.46	0.07	0.66	0.04	0.66	0.82	0.56	36.31	98.25	9.70	-2.41	96.09	0.57	3.43	36.31	0.09	8.76	0.44	1.62	0.78	0.00	0.01	0.13	15.17	0.19	0.09	29.26	60.90	0.00	13.12	0.56	0.78	0.00	30.00	-7.82	5.99	3.89	55.11	175.88	971.68	386.49	1228.67	657.10	1016.50	436.06	1191.86	449.58
32.065	0	0.56	0.32	0.08	0.57	0.05	0.42	1.22	0.70	26.73	97.57	4.16	0.00	91.98	0.78	7.74	26.73	0.13	13.20	0.43	2.05	3.02	0.00	0.01	0.19	14.36	0.15	0.11	27.55	65.80	0.00	17.76	0.70	0.76	0.00	30.00	-6.29	9.80	3.32	55.89	172.18	962.33	382.32	1223.57	658.67	1010.38	433.66	1182.12	446.02
32.098	0	0.34	0.20	0.06	0.73	0.05	0.28	2.22	0.70	22.20	95.55	1.88	0.00	91.83	1.33	21.44	22.20	0.34	12.37	0.43	1.34	3.86	0.00	0.01	0.21	17.53	0.12	0.22	21.89	66.09	0.00	1.35	0.70	0.77	0.00	30.00	-4.76	9.91	3.93	57.26	165.13	956.01	378.73	1214.21	652.44	1006.85	428.51	1171.28	443.75
32.132	0	0.16	0.08	0.07	1.56	0.08	0.14	9.68	0.78	15.35	80.64	12.74	0.00	96.98	1.86	50.46	15.35	0.91	19.30	0.54	1.39	7.87	0.00	0.01	0.29	21.79	0.07	0.24	18.93	73.17	0.00	5.76	0.78	0.59	0.00	30.00	-4.90	4.65	3.28	56.61	168.50	961.60	380.65	1216.54	650.88	1007.98	431.63	1176.14	442.32
32.165	0	0.08	0.04	0.06	3.16	0.06	0.07	27.23	0.85	10.20	47.77	49.50	0.00	96.87	2.10	76.84	10.20	1.53	14.92	0.48	1.15	6.75	0.00	0.01	0.40	28.12	0.06	0.20	16.24	75.94	0.00	1.91	0.85	0.56	0.00	30.00	-7.86	4.83	2.81	56.63	176.80	959.61	377.48	1216.10	645.12	1002.38	426.27	1178.33	443.54
32.198	0	0.06	0.02	0.05	4.85	0.05	0.05	43.55	0.86	8.73	31.45	71.01	0.00	97.78	2.89	90.31	8.73	2.74	10.28	0.60	0.83	4.36	0.00	0.01	0.47	30.22	0.06	0.16	14.18	77.84	0.00	0.24	0.86	0.44	0.00	30.00	-2.85	3.07	2.46	57.28	173.82	958.89	375.97	1216.06	646.27	1002.87	426.87	1175.95	442.89
32.232	0	0.05	0.02	0.04	5.26	0.05	0.04	55.39	0.90	5.38	19.61	74.37	0.00	96.47	4.18	94.98	5.38	3.52	11.50	0.60	1.00	5.06	0.00	0.01	0.54	38.41	0.05	0.09	11.61	82.52	0.00	1.45	0.90	0.46	0.00	30.00	-4.57	5.47	2.95	56.91	173.92	957.10	375.10	1213.44	644.66	1001.32	425.29	1174.55	440.83
32.265	0	0.05	0.02	0.04	5.50	0.05	0.04	58.29	0.98	5.09	16.71	75.56	0.00	96.30	4.46	96.23	5.09	3.96	10.60	0.92	1.09	4.01	0.00	0.01	0.43	43.95	0.05	0.05	11.15	83.38	0.00	3.60	0.98	0.17	0.00	30.00	-2.80	5.71	3.14	57.01	172.83	956.08	373.44	1213.22	644.23	1001.58	423.60	1173.54	440.94
32.298	0	0.04	0.02	0.04	5.84	0.05	0.04	64.51	1.02	5.88	10.49	75.32	0.00	95.87	5.88	96.99	3.42	5.44	11.21	0.92	1.32	4.38	0.00	0.01	0.23	51.71	0.04	0.04	10.22	86.03	0.01	4.57	1.02	0.04	0.00	30.00	-4.73	6.27	3.30	56.85	176.67	953.49	373.26	1209.83	642.82	996.89	423.34	1172.87	439.03
32.332	0	0.04	0.02	0.04	6.29	0.05	0.04	70.01	1.13	7.21	4.99	75.11	0.00	95.69	7.21	98.32	1.93	7.08	11.69	0.74	1.48	4.00	0.00	0.01	0.17	62.74	0.05	0.03	8.76	87.73	0.01	2.99	1.13	0.00	0.00	30.00	-4.49	6.50	4.13	56.83	173.99	951.18	373.15	1206.09	642.13	996.30	422.45	1169.56	438.40
32.365	0	0.04	0.02	0.04	5.96	0.05	0.04	67.57	1.26	7.37	7.43	73.44	0.00	95.32	7.37	98.60	1.72	6.07	11.85	1.06	1.19	4.74	0.00	0.01	0.21	66.74	0.05	0.04	7.39	85.59	0.01	5.54	1.26	0.00	0.00	30.00	-5.23	6.93	4.29	57.10	173.43	950.88	373.99	1200.66	637.08	993.93	422.01	1166.62	438.02
32.399	0	0.03	0.02	0.04	5.43	0.05	0.04	65.96	1.08	6.14	9.04	69.42	0.00	95.77	6.14	98.70	1.08	6.27	10.31	0.82	0.94	6.52	0.00	0.02	0.18	72.36	0.04	0.08	4.84	84.77	0.01	1.43	1.43	0.00	0.00	30.00	-8.59	6.40	3.72	56.91	170.51	950.07	374.66	1197.71	634.16	992.66	421.50	1162.45	437.06
32.432	0	0.04	0.01	0.04	5.49	0.05	0.03	66.24	0.91	4.52	8.76	67.77	0.00	93.38	4.52	98.98	0.91	8.54	8.24	0.66	1.11	6.75	0.00	0.02	0.18	80.24	0.04	0.07	3.60	84.13	0.01	2.77	1.49	0.00	0.00	30.00	-8.96	8.76	3.72	56.90	171.93	949.70	374.76	1194.89	631.35	990.47	421.19	1161.70	436.68
32.465	0	0.04	0.01	0.04	5.31	0.04	0.03	64.84	0.74	3.34	10.16	67.08	0.00	96.76	3.34	99.17	0.74	8.95	7.73	0.67	1.05	6.90	0.00	0.02	0.16	80.67	0.04	0.08	3.02	83.23	0.01	1.12	1.55	0.00	0.00	30.00	-4.43	5.01	4.52	57.77	172.37	948.51	375.38	1189.56	630.15	987.79	423.12	1159.72	435.38
32.499	0	0.04	0.01	0.03	5.92	0.04	0.03	66.73	0.55	2.64	8.27	65.42	0.00	94.79	2.64	99.43	0.55	13.25	6.29	0.58	1.46	6.48	0.00	0.02	0.15	87.24	0.03	0.09	1.84	81.39	0.01	0.23	1.75	0.00	0.00	30.00	-9.85	7.49	4.82	57.21	174.33	947.06	376.28	1185.85	625.84	984.94	420.68	1158.52	436.87
32.532	0	0.05	0.01	0.03	7.72	0.04	0.03	71.84	0.45	3.33	3.16	65.33	0.00	94.46	3.33	99.70	0.45	19.73	5.71	0.38	1.38	5.52	0.00	0.02	0.16	87.53	0.02	0.08	1.52	79.72	0.01	0.43	1.74	0.00	0.00	30.00	-9.85	7.82	4.56	57.44	171.93	945.81	376.53	1182.05	623.38	983.18	420.70	1154.40	436.25
32.565	0	0.06	0.01	0.03	9.57	0.04	0.03	76.16	0.40	3.72	0.00	65.15	0.00	90.09	3.72	99.75	0.40	25.20	5.73	0.28	1.17	4.31	0.00	0.02	0.21	88.50	0.01	0.09	1.37	79.20	0.01	0.17	1.66	0.00	0.00	30.00	-11.32	10.96	4.49	57.29	168.91	944.41	376.41	1179.14	621.75	982.47	420.05	1150.73	434.84
32.599	0	0.07	0.01	0.04	9.75	0.04	0.03	73.62	0.31	3.13	1.38	64.74	0.00	91.01	3.13	99.74	0.31	26.56	5.96	0.27	1.42	7.48	0.00	0.02	0.24	91.94	0.01	0.10	1.15	75.20	0.02	3.73	1.75	0.00	0.00	30.00	-8.02	10.42	4.40	57.48	172.31	940.91	373.32	1180.51	624.89	979.64	419.14	1151.35	433.52
32.632	0	0.09	0.01	0.04	13.29	0.04	0.03	79.25	0.30	3.03	0.00	64.62	0.00	90.28	3.03	99.78	0.30	35.16	5.30	0.17	1.01	8.84	0.00	0.02	0.22	92.53	0.01	0.12	1.05	74.19	0.02	0.63	1.64	0.00	0.00	30.00	-3.54	10.86	5.63	57.59	166.67	940.62	372.31	1182.11	627.78	984.54	420.38	1150.70	433.30
32.665	0	0.08	0.01	0.03	12.25	0.04	0.03	71.49	0.26	3.84	3.51	64.31	0.00	93.24	3.84	99.76	0.26	32.14	4.60	0.10	0.84	5.40	0.00	0.02	0.24	92.96	0.01	0.17	0.91	66.33	0.02	6.03	1.58	0.00	0.00	30.00	-2.05	8.88	6.53	57.95	172.13	942.34	375.18	1179.74	625.84	983.15	419.37	1154.01	440.20
32.699	0	0.06	0.01	0.03	10.86	0.04	0.03	60.06	0.24	4.75	14.94	63.97	0.00	90.69	4.75	99.65	0.21	28.03	4.26	0.07	0.60	3.69	0.00	0.02	0.24	93.88	0.01	0.19	0.83	57.36	0.02	10.05	1.57	0.00	0.00	30.00	-3.58	10.62	7.01	57.47	175.56	942.46	376.94	1179.65	624.78	982.19	423.30	1156.86	440.97
32.732	0	0.05	0.01	0.03	8.15	0.03	0.03	45.31	0.33	4.63	29.69	63.33	0.00	97.52	4.63	99.29	0.21	20.39	3.46	0.05	0.52	2.12	0.00	0.02	0.33	93.34	0.02	0.15	0.84	51.17	0.03	22.08	1.48	0.00	0.00	30.00	-10.03	3.64	7.03	56.35	178.17	949.39	383.37	1179.70	620.90	984.24	425.85	1161.39	444.89
32.766	0	0.04	0.02	0.02	6.07	0.04	0.03	30.11	0.35	4.41	44.89	61.51	0.00	96.04	4.41	98.49	0.15	13.45	4.14	0.03	0.63	1.29	0.00	0.02	0.35	93.07	0.03	0.10	0.68	43.44	0.03	9.89	1.44	0.12	0.00	30.00	-4.98	6.06	6.39	56.98	178.71	948.16	385.26	1181.59	628.63	983.49	429.94	1161.29	448.04
32.799	0	0.03	0.02	0.02	4.03	0.04	0.03	15.28	0.37	2.42	69.44	52.95	0.00	95.46	2.42	94.15	0.18	7.91	5.46	0.03	0.71	0.94	0.00	0.02	0.37	92.20	0.05	0.09	0.65	34.41	0.04	58.35	1.37	0.38	0.00	30.00	-4.78	6.77	7.82	56.46	173.38	951.06	388.36	1180.54	628.20	989.17	429.08	1160.87	453.16
32.832	0	0.03	0.02	0.03	2.46	0.04	0.03	8.35	0.32	1.55	83.30	34.46	0.00	93.88	1.55	84.61	0.19	3.96	6.76	0.03	1.19	1.06	0.00	0.02	0.32	91.04	0.06	0.07	0.72	32.37	0.03	24.92	1.32	0.48	0.00	30.00	-7.45	8.35	7.05	56.42	167.39	956.12	391.66	1177.83	623.26	991.95	430.89	1157.95	452.40
32.866	0	0.05	0.04	0.03	1.27	0.04	0.05	2.89	0.24	1.38	94.22	10.24	0.00	98.56	1.38	65.59	0.19	2.76	7.62	0.02	1.10	0.62	0.00	0.01	0.24	89.07	0.09	0.06	0.73	25.90	0.04	41.57	1.06	0.75	0.00	30.00	-13.43	0.87	7.14	55.13	174.24	958.66	393.38	1183.61	623.78	992.61	434.62	1165.97	452.12
32.899	0	0.07	0.08	0.03	0.39	0.04	0.08	0.61	0.21	0.75	98.78	0.85	0.00	98.78	0.75	32.55	0.20	1.14	8.70	0.02	1.50	0.49	0.00	0.01	0.21	87.07	0.13	0.09	0.78	23.36	0.03	65.90	1.14	0.54	0.00	30.00	-14.01	-0.03	7.19	54.64	182.43	955.66	393.59	1190.94	633.48	991.03	438.09	1172.75	454.19
32.932	0	0.10	0.13	0.03	0.21	0.04	0.10	0.27	0.24	0.44	99.45	0.33	0.00	97.32	0.44	15.12	0.24	0.78	6.86	0.02	1.87	0.30	0.00	0.01	0.20	85.10	0.18	0.16	0.86	22.02	0.04	81.45	1.07	0.53	0.00	30.00	-5.56	4.04	7.09	54.98	171.93	959.39	396.49	1193.14	641.59	998.99	438.96	1169.69	459.52
32.966	0	0.11	0.16	0.03	0.16	0.04	0.12	0.16	0.33	0.33	99.67	0.33	0.00	98.43	0.28	6.35	0.33	0.44	5.62	0.02	1.59	0.18	0.00	0.01	0.17	80.73	0.24	0.23	1.08	18.92	0.04	64.59	0.96	0.55	0.00	30.00	-9.44	1.32	6.78	54.26	170.11	961.04	398.00	1195.96	642.94	1001.36	441.37	1170.64	458.21
32.999	0	0.12	0.18	0.03	0.14	0.04	0.12	0.16	0.37	0.36	99.65	0.33	0.00	97.90	0.21	2.83	0.36	0.30	5.56	0.01	2.06	0.11	0.00	0.01	0.13	79.14	0.34	0.37	1.22	21.61	0.04	84.72	0.97	0.46	0.00	30.00	-6.49	2.79	6.84	54.48	171.49	960.84	398.12	1197.65	645.49	1001.57	443.51	1172.31	459.52
33.032	0	0.12	0.18	0.03	0.13	0.04	0.13	0.15	0.46	0.46	99.63	0.33	0.00	98.07	0.13	1.01	0.46	0.15	5.85	0.02	2.43	0.05	0.00	0.00	0.12	75.98	0.44	0.24	1.67	23.18	0.03	92.41	0.92	0.31	0.00	30.00	-6.29	2.36	5.40	54.60	173.20	961.73	399.40	1199.54	648.89	1000.12	445.83	1172.81	459.26
33.066	0	0.13	0.18	0.03	0.13	0.04	0.13	0.13	0.67	0.67	99.63	0.33	0.00	98.21	0.12	0.81	0.67	0.09	6.01	0.02	2.21	0.06	0.00	0.00	0.10	69.05	0.52	0.18	2.13	19.75	0.02	94.44	0.94	0.24	0.00	30.00	-7.05	1.97	6.29	54.29	171.24	962.46	400.77	1199.50	648.91	1002.64	445.95	1173.18	461.33
33.099	0	0.13	0.19	0.03	0.13	0.04	0.13	0.13	0.76	0.76	99.63	0.33	0.00	97.88	0.10	0.48	0.76	0.06	8.11	0.02	3.05	0.06	0.00	0.00	0.11	67.26	0.73	0.18	2.33	20.30	0.02	97.55	0.97	0.26	0.00	30.00	-7.93	2.84	6.01	54.39	171.37	963.40	401.65	1199.48	649.09	1002.73	445.65	1173.32	461.95
33.133	0	0.13	0.19	0.03	0.13	0.04	0.13	0.12	0.99	1.08	99.63	0.33	0.00	97.82	0.08	0.32	1.08	0.03	8.72	0.04	3.45	0.09	0.00	0.00	0.13	56.24	0.91	0.18	3.26	19.08	0.02	98.41	0.99	0.21	0.00	30.00	-6.56	2.98	7.19	54.39	170.62	962.88	401.83	1200.06	649.69	1004.70	446.69	1174.46	463.78
33.166	0	0.13	0.19	0.03	0.13	0.05	0.14	0.14	1.05	1.46	99.62	0.33	0.00	98.07	0.09	0.28	1.46	0.02	10.21	0.06	4.06	0.07	0.00	0.00	0.12	55.97	0.96	0.23	4.08	22.16	0.01	98.46	1.05	0.29	0.00	30.00	-7.51	2.35	7.63	54.30	175.39	961.54	401.13	1201.55	650.52	1003.24	446.34	1177.70	464.49
33.199	0	0.13	0.19	0.04	0.13	0.06	0.14	0.15	1.09	1.80	99.62	0.33	0.00	98.57	0.09	0.17	1.80	0.01	13.87	0.09	5.23	0.07	0.00	0.00	0.08	52.00	0.94	0.18	4.75	22.95	0.01	98.77	1.09	0.30	0.00	30.00	-5.83	0.82	7.00	54.21	170.78	962.70	401.95	1204.11	655.37	1006.26	447.31	1176.17	464.54
33.233	0	0.15	0.20	0.04	0.14	0.07	0.15	0.18	1.22	3.64	99.61	0.41	0.00	98.44	0.09	0.10	3.64	0.01	16.13	0.20	5.99	0.06	0.00	0.00	0.06	44.06	0.77	0.13	6.87	28.73	0.00	96.56	1.22	0.24	0.00	30.00	-7.09	1.29	6.82	53.93	173.74	962.94	401.17	1206.92	656.16	1006.12	448.09	1179.18	463.39
33.266	0	0.16	0.20	0.04	0.15	0.08	0.16	0.19	1.24	4.30	99.60	0.51	0.00	98.46	0.10	0.09	4.30	0.01	18.72	0.40	5.98	0.06	0.00	0.00	0.05	42.98	0.50	0.10	7.57	29.43	0.00	94.99	1.24	0.28	0.00	30.00	-6.08	1.21	7.34	54.04	173.06	962.72	401.15	1207.02	656.70	1007.12	447.79	1179.37	464.49
33.299	0	0.17	0.21	0.04	0.16	0.08	0.18	0.19	1.25	5.72	99.58	0.52	0.00	98.35	0.12	0.10	5.72	0.01	18.13	0.46	4.00	0.06	0.00	0.00	0.03	37.97	0.37	0.07	8.35	29.15	0.00	94.22	1.25	0.43	0.00	30.00	-7.49	1.57	7.85	53.84	171.75	962.89	401.62	1207.82	657.65	1008.97	447.01	1179.73	465.42
33.333	0	0.21	0.23	0.04	0.18	0.08	0.20	0.24	1.27	9.20	99.52	0.62	0.00	98.16	0.12	0.09	9.20	0.01	18.12	0.89	4.86	0.07	0.00	0.00	0.03	34.59	0.27	0.07	10.73	34.91	0.00	85.64	1.27	0.27	0.00	30.00	-9.74	2.13	6.10	53.95	170.60	960.98	401.06	1207.66	659.10	1005.90	448.87	1176.07	460.98
33.366	0	0.23	0.24	0.04	0.19	0.06	0.21	0.26	1.14	11.36	99.48	0.47	0.00	98.46	0.10	0.09	11.36	0.01	14.17	1.14	5.85	0.07	0.00	0.00	0.03	34.26	0.23	0.07	10.99	36.92	0.00	81.17	1.14	0.33	1.00	36.00	-8.38	1.20	6.54	54.29	173.41	958.02	398.57	1208.85	661.08	1004.33	447.25	1177.23	460.51
33.400	0	0.33	0.31	0.06	0.24	0.06	0.31	0.39	1.08	21.66	99.22	0.98	0.00	97.92	0.08	0.08	21.66	0.01	13.24	1.71	10.62	0.13	0.00	0.00	0.03	32.79	0.21	0.06	13.69	46.80	0.00	92.00	1.08	0.32	0.00	36.00	-4.52	2.75	7.34	54.45	171.61	959.65	398.88	1209.78	662.09	1007.65	447.08	1178.49	463.36
33.433	0	0.38	0.32	0.06	0.28	0.05	0.34	0.40	1.09	23.54	99.21	1.37	0.00	98.36	0.07	0.09	23.54	0.01	11.52	1.38	9.28	0.11	0.00	0.00	0.03	32.00	0.18	0.08	16.55	47.16	0.00	64.97	1.09	0.12	0.00	36.00	-5.62	1.54	6.81	53.82	175.78	959.94	397.00	1216.35	666.16	1008.33	447.76	1183.59	461.22
33.466	0	0.44	0.35	0.08	0.30	0.04	0.36	0.43	1.00	26.56	99.12	2.13	-0.96	98.68	0.07	0.10	26.56	0.01	8.69	1.43	12.00	0.21	0.00	0.00	0.03	31.54	0.14	0.10	19.14	49.08	0.00	84.32	1.00	0.02	0.00	36.00	-6.72	-0.43	6.16	53.29	179.41	959.30	394.19	1223.10	670.97	1008.68	447.37	1187.76	458.18
33.500	0	0.71	0.46	0.09	0.44	0.04	0.61	0.44	0.94	37.93	98.57	6.49	-7.63	98.63	0.08	0.13	37.93	0.01	8.00	1.13	11.42	0.24	0.00	0.00	0.04	29.95	0.15	0.16	22.21	49.50	0.00	78.42	0.94	0.00	0.00	36.00	-7.25	-0.60	6.93	53.40	171.21	961.76	400.13	1218.14	671.01	1012.50	447.03	1182.80	464.59
33.533	0	0.79	0.51	0.09	0.48	0.04	0.70	0.46	0.84	42.10	98.42	8.33	-11.96	98.25	0.09	0.13	42.10	0.01	5.07	0.73	12.47	0.21	0.00	0.00	0.05	25.70	0.14	0.17	21.39	50.84	0.00	67.55	0.84	0.00	0.00	36.00	-13.93	1.86	5.58	52.70	176.59	961.68	399.34	1220.71	670.60	1009.36	446.54	1185.39	460.60
33.566	0	0.84	0.53	0.10	0.50	0.03	0.72	0.51	0.80	43.11	98.33	9.95	-13.33	98.78	0.09	0.12	43.11	0.01	4.32	0.64	13.34	0.33	0.00	0.00	0.07	23.73	0.14	0.16	22.81	53.27	0.00	77.16	0.80	0.00	0.00	36.00	-7.84	0.02	7.13	52.89	171.99	963.07	395.05	1221.74	667.36	1014.78	443.59	1186.05	459.35
33.600	0	1.31	0.66	0.08	0.72	0.03	1.15	0.57	0.73	51.49	97.38	20.81	-15.72	98.41	0.10	0.15	51.49	0.01	3.97	0.43	7.50	0.19	0.00	0.00	0.08	20.99	0.12	0.24	25.22	55.95	0.00	79.70	0.73	0.00	0.00	36.00	-9.72	1.38	7.00	53.05	167.97	963.80	398.61	1216.14	664.17	1014.08	444.64	1181.25	461.08
33.633	0	1.17	0.60	0.08	0.67	0.03	1.01	0.60	0.69	48.13	97.65	16.46	-13.35	98.21	0.12	0.18	48.13	0.02	3.86	0.31	6.35	0.27	0.00	0.00	0.09	19.69	0.10	0.17	24.99	56.90	0.00	84.41	0.69	0.00	0.00	36.00	-6.81	1.98	6.93	53.22	175.18	961.21	395.53	1219.49	666.77	1011.02	445.71	1185.61	459.96
33.666	0	1.20	0.57	0.07	0.70	0.03	0.97	0.73	0.70	45.97	97.59	17.18	-10.28	97.96	0.22	0.26	45.97	0.03	4.99	0.17	3.47	0.35	0.00	0.00	0.08	17.20	0.08	0.14	27.79	61.75	0.00	85.41	0.70	0.00	0.00	36.00	-7.82	2.64	4.10	53.35	172.73	962.66	394.48	1219.88	665.51	1009.27	443.63	1181.44	457.58
33.700	0	1.34	0.58	0.08	0.78	0.04	1.02	0.96	0.64	46.19	97.32	22.16	-9.04	98.06	0.28	0.27	46.19	0.04	7.40	0.23	2.74	0.31	0.00	0.00	0.07	14.18	0.06	0.12	31.51	68.26	0.00	88.88	0.64	0.00	0.00	36.00	-7.37	2.39	4.11	52.75	179.43	959.07	387.41	1222.88	663.94	1005.54	444.64	1184.95	447.14
33.733	0	1.08	0.48	0.08	0.67	0.05	0.80	1.16	0.76	39.51	97.68	14.90	-2.77	98.13	0.41	0.54	39.51	0.06	11.71	0.30	2.00	0.58	0.00	0.00	0.06	14.81	0.07	0.05	32.14	72.33	0.00	77.58	0.76	0.00	0.00	36.00	-5.61	2.21	2.20	54.74	185.17	952.85	382.72	1217.06	659.23	994.30	435.48	1178.95	449.36
33.767	0	0.85	0.37	0.08	0.61	0.09	0.60	1.67	0.87	30.30	96.67	10.60	0.00	97.21	0.69	1.59	30.30	0.10	22.49	0.28	1.00	0.70	0.00	0.00	0.07	14.72	0.07	0.05	36.50	79.75	0.00	8.03	0.87	0.00	0.00	36.00	0.06	4.24	1.64	56.04	173.72	948.03	381.61	1212.03	662.27	994.16	437.49	1167.65	446.43
33.800	0	0.77	0.30	0.10	0.69	0.08	0.45	2.27	0.90	26.21	95.46	11.16	0.00	96.25	0.82	5.36	26.21	0.20	18.97	0.35	0.95	0.99	0.00	0.00	0.07	16.43	0.08	0.04	41.31	83.32	0.00	26.32	0.90	0.03	0.00	36.00	-7.18	5.78	2.01	55.52	181.35	939.72	375.27	1205.44	654.22	983.56	428.51	1164.55	439.94
33.833	0	0.48	0.19	0.09	0.93	0.07	0.28	4.25	0.90	21.00	91.50	5.93	0.00	96.01	1.38	19.61	21.00	0.34	16.46	0.40	0.49	2.09	0.00	0.00	0.08	19.19	0.07	0.06	37.93	83.92	0.00	5.55	0.90	0.09	0.00	36.00	-4.90	6.10	1.64	56.32	175.55	935.77	376.10	1199.61	654.41	981.00	430.05	1156.26	440.18
33.867	0	0.21	0.08	0.09	1.76	0.06	0.12	13.46	1.07	11.75	73.07	29.60	0.00	95.38	2.58	45.78	11.75	0.62	13.80	0.53	0.51	2.57	0.00	0.00	0.09	22.16	0.08	0.11	36.77	86.36	0.00	4.57	1.07	0.10	0.00	36.00	-6.61	6.86	1.95	57.22	170.36	925.76	372.39	1189.38	650.32	973.94	424.75	1143.89	436.49
33.900	0	0.11	0.04	0.08	4.19	0.05	0.07	37.26	1.05	9.14	37.74	75.34	0.00	94.98	4.63	74.41	9.14	1.14	9.60	0.61	0.58	3.26	0.00	0.00	0.08	23.86	0.08	0.15	32.82	87.31	0.00	0.49	1.05	0.14	0.00	36.00	-6.55	7.30	2.61	57.84	172.67	919.58	371.72	1181.37	648.08	966.59	423.71	1138.88	435.11
33.933	0	0.06	0.02	0.06	6.42	0.04	0.05	58.01	1.02	6.12	16.99	89.47	0.00	89.50	6.12	91.50	5.08	1.67	7.59	0.52	0.35	2.70	0.00	0.01	0.12	24.83	0.06	0.18	28.46	88.46	0.00	1.23	1.02	0.16	0.00	36.00	-4.33	11.29	1.38	58.11	174.67	922.00	373.33	1177.71	644.27	963.30	427.92	1137.91	432.49
33.967	0	0.04	0.02	0.04	7.01	0.04	0.04	69.34	1.07	8.76	5.66	87.41	0.00	91.65	8.76	97.53	2.44	2.91	4.73	0.28	0.35	1.84	0.00	0.01	0.17	29.76	0.06	0.11	19.91	90.38	0.01	0.25	1.07	0.29	0.00	36.00	-5.31	10.02	1.05	58.39	169.84	922.90	372.85	1173.94	637.35	963.84	425.17	1133.51	432.88
34.000	0	0.04	0.02	0.04	7.58	0.03	0.04	72.63	0.96	10.05	2.37	86.30	0.00	94.36	10.05	98.79	2.10	4.22	3.14	0.17	0.28	1.86	0.00	0.01	0.28	34.45	0.04	0.11	17.44	90.36	0.01	0.37	0.96	0.23	0.00	36.00	-2.79	7.91	0.90	58.68	165.06	920.57	371.44	1174.39	640.13	965.05	424.63	1129.89	432.94
34.033	0	0.04	0.02	0.03	8.33	0.03	0.04	76.76	0.94	11.87	0.00	84.00	0.00	93.38	11.87	99.31	1.40	6.66	2.27	0.14	0.19	1.29	0.00	0.02	0.29	42.10	0.03	0.10	14.66	90.84	0.01	0.77	0.94	0.20	0.00	36.00	-7.34	8.76	2.10	58.80	165.57	913.09	373.33	1162.88	637.38	956.84	424.12	1122.25	431.43
34.067	0	0.03	0.02	0.03	8.45	0.03	0.05	78.68	0.65	13.49	0.00	79.62	0.00	92.89	13.49	99.46	0.65	8.09	1.94	0.10	0.21	1.26	0.00	0.04	0.40	51.19	0.02	0.13	10.84	90.30	0.02	0.47	1.05	0.00	0.00	36.00	-4.50	9.15	0.50	58.83	164.94	915.23	373.25	1166.01	638.89	957.69	426.90	1122.59	430.98
34.100	0	0.03	0.02	0.03	8.30	0.03	0.04	77.75	0.53	12.76	0.00	76.75	0.00	94.49	12.76	99.45	0.52	9.21	1.90	0.06	0.17	0.95	0.00	0.05	0.53	55.19	0.02	0.29	8.75	88.61	0.03	0.15	0.91	0.01	0.00	36.00	-3.06	7.79	0.41	59.00	161.51	915.86	373.73	1164.00	637.53	958.57	427.62	1120.05	430.36
34.134	0	0.03	0.01	0.02	8.57	0.03	0.05	80.49	0.78	13.58	0.00	73.04	0.00	93.11	13.58	99.56	0.27	10.79	2.05	0.03	0.11	0.72	0.00	0.08	0.78	62.69	0.02	0.64	6.17	90.08	0.07	0.54	0.97	0.00	0.00	36.00	-3.13	8.98	0.77	58.97	160.49	916.73	376.64	1160.38	635.87	958.17	429.58	1118.64	432.00
34.167	0	0.04	0.02	0.02	8.64	0.03	0.04	80.07	0.89	11.64	0.00	70.15	0.00	94.98	11.64	99.63	0.17	13.45	1.88	0.02	0.11	0.73	0.00	0.11	0.89	68.39	0.01	0.45	4.33	88.65	0.12	0.20	0.85	0.02	0.00	36.00	-2.85	7.30	2.01	59.31	165.57	914.95	377.49	1155.21	632.21	953.75	428.41	1119.20	434.58
34.200	0	0.04	0.02	0.02	9.78	0.03	0.04	82.16	0.89	11.13	0.00	69.31	0.00	90.61	11.13	99.66	0.15	17.48	1.82	0.02	0.11	0.56	0.00	0.11	0.89	70.57	0.01	0.57	3.81	88.38	0.13	0.88	0.79	0.08	0.00	36.00	-3.55	10.66	2.85	59.22	157.88	913.27	378.36	1151.26	631.50	955.90	427.27	1113.58	435.27
34.234	0	0.04	0.02	0.02	9.75	0.03	0.04	80.69	0.88	10.82	0.00	66.24	0.00	94.55	10.82	99.72	0.09	18.40	2.75	0.02	0.12	0.81	0.00	0.18	0.88	78.93	0.01	0.38	2.00	85.39	0.28	0.47	0.59	0.18	0.00	36.00	-7.19	7.73	2.68	58.78	161.21	913.20	379.59	1147.31	626.84	951.95	427.24	1113.01	434.34
34.267	0	0.05	0.02	0.02	10.73	0.03	0.04	82.97	0.77	10.78	0.00	65.69	0.00	95.01	10.78	99.80	0.08	21.20	3.07	0.01	0.13	0.82	0.00	0.15	0.77	79.92	0.01	0.28	1.62	86.22	0.29	0.53	0.54	0.23	0.00	36.00	-7.29	7.27	2.40	58.81	163.08	911.45	379.53	1145.79	626.71	949.01	427.64	1111.97	434.07
34.300	0	0.05	0.02	0.02	10.21	0.03	0.04	80.77	0.93	8.68	0.00	64.68	0.00	93.37	8.68	99.83	0.07	21.74	4.31	0.01	0.17	0.80	0.00	0.19	0.93	83.53	0.01	0.31	1.03	84.19	0.40	0.49	0.42	0.31	0.00	36.00	-8.14	8.78	2.62	58.86	162.93	908.73	380.52	1142.57	627.00	946.45	428.01	1109.24	434.99
34.334	0	0.06	0.02	0.02	13.11	0.03	0.04	84.14	0.92	9.93	0.00	64.56	0.00	93.27	9.93	99.88	0.05	27.91	5.19	0.01	0.21	0.86	0.00	0.17	0.92	86.05	0.01	0.23	0.61	82.33	0.55	0.22	0.35	0.38	0.00	36.00	-11.15	8.85	2.79	58.19	163.88	908.45	380.82	1140.84	624.79	945.20	427.13	1108.94	434.07
34.367	0	0.07	0.02	0.02	15.44	0.03	0.04	86.95	0.64	11.06	0.00	64.13	0.00	92.34	11.06	99.92	0.05	31.74	4.72	0.01	0.23	0.56	0.00	0.15	0.64	87.02	0.01	0.21	0.57	82.79	0.52	0.29	0.34	0.50	0.00	36.00	-8.19	9.55	2.91	58.86	159.64	905.96	381.47	1137.52	626.14	944.53	428.37	1104.04	434.90
34.401	0	0.08	0.02	0.02	18.57	0.03	0.04	88.62	0.70	10.88	0.00	64.25	0.00	89.17	10.88	99.93	0.04	37.50	3.93	0.01	0.28	0.50	0.00	0.12	0.45	88.81	0.01	0.15	0.37	80.95	0.70	0.20	0.27	0.78	0.00	36.00	-9.29	11.46	3.21	58.55	159.06	902.22	381.64	1135.63	627.81	942.43	428.94	1101.38	434.91
34.434	0	0.08	0.02	0.02	19.48	0.03	0.04	89.48	0.72	12.27	0.00	64.32	0.00	90.58	12.27	99.94	0.04	37.84	4.25	0.01	0.30	0.60	0.00	0.09	0.45	90.29	0.01	0.13	0.33	81.32	0.72	0.27	0.27	0.86	0.00	36.00	-9.71	10.68	2.36	58.64	162.65	903.95	382.40	1133.38	623.57	939.33	429.13	1101.87	434.96
34.467	0	0.08	0.02	0.02	20.28	0.03	0.05	90.05	0.61	13.86	0.00	64.12	0.00	95.72	13.86	99.95	0.04	37.79	3.99	0.01	0.36	0.57	0.00	0.09	0.42	89.74	0.01	0.10	0.32	81.28	0.61	0.55	0.27	1.07	0.00	36.00	-7.98	6.46	2.33	59.45	160.38	901.31	382.01	1129.03	621.60	936.78	428.62	1097.02	435.16
34.501	0	0.07	0.02	0.02	19.42	0.03	0.05	90.40	0.54	16.24	0.00	63.97	0.00	86.22	16.24	99.94	0.03	34.50	5.00	0.01	0.37	0.81	0.00	0.08	0.37	89.65	0.01	0.07	0.28	83.14	0.54	3.06	0.29	1.19	0.00	36.00	-7.84	12.83	3.16	59.80	161.22	901.92	386.33	1121.30	616.46	934.15	430.26	1095.09	439.78
34.534	0	0.05	0.02	0.02	16.82	0.04	0.06	88.45	0.53	17.68	0.00	63.93	0.00	85.75	17.68	99.93	0.04	28.96	6.79	0.02	0.45	1.47	0.00	0.08	0.38	87.68	0.01	0.04	0.29	82.29	0.53	29.31	0.30	1.15	0.00	36.00	-2.94	13.03	4.79	59.93	153.24	902.81	388.97	1114.39	610.92	936.91	434.20	1089.98	441.50
34.567	0	0.04	0.02	0.02	14.76	0.03	0.07	86.75	0.58	21.45	0.00	63.96	0.00	90.87	21.45	99.90	0.04	21.99	6.03	0.02	0.56	1.78	0.00	0.08	0.37	86.80	0.01	0.02	0.32	81.75	0.58	15.37	0.29	0.88	0.00	36.00	-2.08	10.51	3.35	59.67	164.22	903.00	389.97	1110.41	607.42	927.97	433.27	1091.88	443.32
34.601	0	0.03	0.02	0.02	11.11	0.03	0.07	82.65	0.62	21.16	0.00	63.90	0.00	91.77	21.16	99.82	0.05	14.24	5.98	0.02	0.76	2.65	0.00	0.06	0.44	85.91	0.02	0.03	0.30	82.25	0.62	6.19	0.29	0.84	0.00	36.00	-1.66	9.94	3.37	59.20	156.52	905.42	393.45	1102.58	599.56	929.02	434.08	1085.11	445.66
34.634	0	0.03	0.02	0.02	8.73	0.03	0.06	75.25	0.73	17.57	0.00	63.93	0.00	94.98	17.57	99.72	0.05	10.76	4.28	0.02	1.12	2.61	0.00	0.07	0.68	82.89	0.04	0.04	0.28	78.64	0.73	14.41	0.29	0.63	0.00	36.00	-0.33	7.30	3.60	58.44	159.07	903.04	392.45	1098.11	595.67	924.43	435.50	1083.34	442.51
34.667	0	0.02	0.02	0.02	7.55	0.03	0.05	69.47	0.95	17.33	5.53	64.02	0.00	94.19	17.33	99.55	0.05	7.23	3.06	0.02	1.38	1.82	0.00	0.08	0.95	79.53	0.05	0.07	0.29	75.62	0.73	4.14	0.28	0.39	0.00	36.00	-7.82	8.07	2.01	59.30	160.51	908.29	398.57	1098.59	595.08	924.60	439.72	1085.03	444.71
34.701	0	0.02	0.02	0.02	6.71	0.03	0.05	61.53	1.40	16.46	13.47	64.34	0.00	95.20	16.46	99.27	0.06	5.18	2.91	0.01	1.77	1.46	0.00	0.10	1.40	74.67	0.07	0.17	0.29	70.36	0.93	8.87	0.30	0.27	0.00	36.00	-1.36	7.06	1.63	57.93	160.22	909.34	398.09	1100.38	595.83	925.71	440.35	1085.77	447.55
34.734	0	0.02	0.02	0.02	6.23	0.03	0.05	55.06	1.98	16.46	19.94	64.99	0.00	95.01	16.46	99.06	0.07	3.49	2.99	0.01	2.04	1.01	0.00	0.11	1.98	72.48	0.11	0.17	0.28	65.88	1.12	6.69	0.31	0.12	0.00	36.00	-1.09	7.27	0.41	57.44	161.41	910.27	397.32	1101.62	594.12	924.65	441.01	1085.95	446.89
34.768	0	0.02	0.02	0.03	5.46	0.03	0.05	39.47	2.80	14.66	35.53	65.50	0.00	91.77	14.66	98.51	0.10	2.32	2.82	0.01	3.02	0.85	0.00	0.15	2.80	66.67	0.13	0.12	0.33	54.25	1.36	8.26	0.33	0.02	0.00	30.00	-2.77	9.94	2.17	58.20	158.15	908.02	401.11	1092.64	590.38	923.12	439.73	1080.76	452.44
34.801	0	0.02	0.02	0.03	4.48	0.03	0.04	26.70	3.06	10.83	48.30	64.81	0.00	94.50	10.83	97.75	0.13	1.52	3.06	0.01	4.38	1.14	0.00	0.18	3.18	63.24	0.15	0.08	0.33	45.66	1.45	3.97	0.35	0.00	0.00	30.00	-0.59	7.78	2.18	56.75	155.42	910.00	400.62	1090.93	588.44	924.35	441.07	1079.66	447.02
34.834	0	0.02	0.02	0.03	4.18	0.03	0.04	21.53	3.03	9.41	56.94	64.14	0.00	87.38	9.41	97.02	0.14	1.49	3.03	0.01	4.48	1.03	0.00	0.17	3.55	61.15	0.22	0.05	0.34	41.04	1.61	6.46	0.35	0.00	0.00	30.00	-1.83	12.32	2.84	58.03	148.23	907.90	404.16	1090.89	593.67	927.98	441.27	1075.55	455.24
34.868	0	0.02	0.02	0.03	4.14	0.03	0.04	14.47	2.80	8.96	71.07	65.10	0.00	95.61	8.96	97.09	0.17	1.62	2.80	0.01	4.64	1.61	0.00	0.24	4.00	53.66	0.21	0.03	0.35	29.68	2.25	1.08	0.35	0.00	0.00	30.00	-8.21	6.60	4.98	58.67	155.14	901.07	402.33	1086.38	592.58	921.25	439.33	1075.92	451.39
34.901	0	0.02	0.02	0.03	4.33	0.03	0.04	14.49	3.11	10.82	71.02	63.51	0.00	94.02	10.82	96.74	0.19	1.55	3.11	0.01	4.70	2.44	0.00	0.26	3.49	54.26	0.17	0.02	0.35	28.28	2.42	2.10	0.36	0.00	0.00	30.00	-2.13	8.22	3.23	57.58	153.07	904.15	403.05	1090.30	596.97	923.55	443.30	1076.45	450.51
34.934	0	0.02	0.02	0.03	4.40	0.03	0.04	12.39	3.50	10.86	75.23	64.42	0.00	92.42	10.86	96.95	0.23	1.43	3.50	0.01	3.97	2.79	0.00	0.34	3.77	54.30	0.17	0.03	0.41	23.81	2.88	6.68	0.39	0.00	0.00	30.00	-6.21	9.50	3.17	57.81	158.62	903.58	402.31	1094.59	599.84	922.80	441.20	1081.04	452.26
34.968	0	0.02	0.02	0.03	4.43	0.03	0.05	9.03	4.70	11.87	81.94	66.37	0.00	94.06	11.87	96.84	0.26	1.09	4.70	0.02	4.66	3.79	0.00	0.47	4.18	52.32	0.16	0.05	0.48	14.76	4.96	9.41	0.41	0.00	0.00	30.00	-4.21	8.19	3.99	57.40	161.64	903.49	402.25	1096.69	602.87	923.39	441.32	1084.56	453.59
35.001	0	0.02	0.02	0.04	4.18	0.04	0.04	7.89	4.88	10.50	84.22	66.23	0.00	94.17	10.50	96.83	0.27	1.00	6.76	0.02	5.27	3.84	0.00	0.47	3.92	54.94	0.14	0.06	0.51	12.69	4.88	4.84	0.44	0.00	0.00	30.00	-4.07	8.09	3.06	57.45	163.12	906.78	404.30	1099.52	604.12	924.44	444.95	1087.31	454.13
35.034	0	0.02	0.02	0.03	4.53	0.04	0.05	7.09	5.59	11.21	85.82	69.59	0.00	95.27	11.21	98.04	0.30	1.11	7.56	0.02	4.38	2.27	0.00	0.54	4.26	51.68	0.14	0.13	0.53	7.88	5.59	4.49	0.42	0.00	0.00	30.00	-10.43	6.98	2.90	58.02	164.99	909.13	405.59	1104.36	605.58	926.97	444.59	1091.56	456.07
35.068	0	0.02	0.02	0.03	5.29	0.04	0.06	7.33	5.93	15.53	85.33	70.22	0.00	93.45	15.53	98.08	0.37	1.18	8.96	0.02	3.63	1.46	0.00	0.65	4.28	47.36	0.14	0.17	0.50	4.34	5.93	4.10	0.43	0.11	0.00	30.00	-8.26	8.71	2.88	57.14	160.46	912.40	404.81	1111.87	611.25	934.57	445.08	1094.69	455.50
35.101	0	0.02	0.02	0.03	4.82	0.05	0.05	6.48	5.21	12.63	87.05	68.91	0.00	95.34	12.63	98.03	0.35	1.16	11.39	0.03	3.41	1.66	0.00	0.62	5.21	47.80	0.14	0.24	0.53	4.11	5.04	15.63	0.47	0.32	0.00	30.00	-8.09	6.91	3.06	56.90	164.73	913.07	403.08	1116.69	614.14	935.38	444.50	1099.82	454.16
35.135	0	0.02	0.02	0.03	4.31	0.06	0.05	5.37	5.44	8.53	89.26	69.05	0.00	96.70	8.53	97.88	0.37	1.26	15.82	0.03	2.17	2.02	0.00	0.58	5.44	50.23	0.13	0.28	0.63	3.46	3.95	2.69	0.55	0.68	0.00	30.00	-6.78	5.10	2.30	57.16	162.22	915.64	405.16	1121.39	619.46	939.14	448.56	1101.23	454.98
35.168	0	0.02	0.02	0.03	3.84	0.07	0.05	4.57	5.49	6.99	90.87	66.63	0.00	95.30	6.99	96.45	0.45	0.78	17.12	0.05	2.42	2.40	0.00	0.50	5.49	55.75	0.14	0.26	0.71	2.82	3.82	16.97	0.62	1.44	0.00	30.00	-5.78	6.96	3.28	56.82	164.98	918.41	404.48	1124.03	616.96	942.07	444.94	1106.36	460.04
35.201	0	0.03	0.02	0.04	3.65	0.07	0.04	4.27	5.73	5.91	91.45	65.86	0.00	95.91	5.91	95.78	0.46	0.75	18.10	0.06	2.13	3.66	0.00	0.46	5.73	57.58	0.14	0.26	0.78	2.94	3.26	8.10	0.65	2.61	0.00	30.00	-5.24	6.22	3.84	56.86	164.41	919.82	405.35	1124.66	617.54	944.09	445.31	1107.76	460.88
35.235	0	0.03	0.03	0.03	3.37	0.06	0.04	3.77	4.35	4.35	92.47	60.81	0.00	96.70	4.35	94.45	0.58	0.76	14.27	0.06	1.49	3.55	0.00	0.34	4.35	64.63	0.15	0.16	0.91	2.66	2.23	4.66	0.70	3.90	0.00	30.00	-10.16	5.11	4.09	57.00	169.71	919.62	403.65	1128.57	619.73	943.57	444.09	1112.79	456.96
35.268	0	0.03	0.03	0.04	3.05	0.06	0.04	3.41	3.92	3.17	93.19	56.53	0.00	97.22	3.17	92.68	0.64	0.80	13.77	0.07	1.93	4.00	0.00	0.31	3.92	64.08	0.14	0.11	0.95	3.08	1.72	9.46	0.71	4.57	0.00	30.00	-8.01	4.23	3.34	56.57	165.15	923.48	404.39	1136.12	626.11	950.36	447.29	1115.25	456.63
35.301	0	0.03	0.04	0.04	2.57	0.06	0.04	2.75	3.16	2.06	94.50	46.34	0.00	96.45	2.06	88.35	0.63	0.67	15.43	0.11	1.35	4.99	0.00	0.27	3.16	66.78	0.13	0.11	0.98	3.33	1.35	55.17	0.78	5.56	0.00	30.00	-6.04	5.49	4.35	56.53	168.51	924.79	404.27	1136.14	623.67	950.78	447.73	1118.98	458.02
35.335	0	0.03	0.04	0.04	2.45	0.07	0.04	2.59	3.02	1.10	94.82	45.06	0.23	96.63	1.10	87.84	0.60	0.71	16.65	0.15	1.32	5.53	0.00	0.25	3.02	69.45	0.11	0.09	1.15	3.30	0.92	47.42	0.91	6.72	0.00	30.00	-10.95	5.22	3.85	56.77	172.87	926.51	404.53	1134.62	618.77	948.16	445.94	1120.68	456.84
35.368	0	0.04	0.04	0.05	2.39	0.08	0.04	2.54	2.06	0.88	94.93	42.64	1.80	98.40	0.88	87.58	0.67	0.52	19.92	0.20	1.47	10.69	0.00	0.26	2.06	68.45	0.09	0.06	1.28	3.44	0.80	28.94	0.93	6.73	0.00	30.00	-11.68	1.41	3.83	56.36	168.29	930.17	404.50	1139.71	620.05	954.48	447.78	1122.61	454.88
35.402	0	0.04	0.04	0.05	2.20	0.13	0.04	2.30	1.40	0.95	95.40	37.08	5.03	97.13	0.95	85.34	0.71	0.37	26.81	0.35	1.67	13.30	0.00	0.21	1.40	66.76	0.09	0.04	1.41	3.39	0.50	22.17	1.19	6.83	0.00	30.00	-12.32	4.38	3.61	55.71	171.78	935.03	403.46	1147.50	622.12	958.95	446.80	1130.55	454.66
35.435	0	0.04	0.04	0.05	2.48	0.13	0.04	2.71	0.89	0.87	94.58	44.26	5.37	96.14	0.87	88.94	0.73	0.55	27.15	0.37	1.79	13.13	0.00	0.18	0.89	63.70	0.08	0.02	1.53	3.69	0.39	3.34	1.30	5.90	0.00	30.00	-12.84	5.93	4.42	55.53	174.73	937.35	402.47	1151.04	622.26	961.76	443.49	1136.01	456.44
35.468	0	0.04	0.03	0.05	2.24	0.11	0.04	2.43	0.81	0.81	95.14	38.66	4.30	98.11	0.78	86.06	0.81	0.52	25.10	0.54	2.24	12.34	0.00	0.16	0.57	64.74	0.06	0.01	1.53	4.01	0.36	0.61	1.25	4.63	0.00	30.00	-15.69	2.26	5.19	55.09	175.35	940.43	402.07	1155.38	620.95	966.06	443.58	1140.99	455.72
35.502	0	0.03	0.03	0.04	2.32	0.10	0.04	2.76	0.96	0.96	94.48	41.44	3.25	97.94	0.69	87.37	0.96	0.64	23.36	0.74	3.10	6.50	0.00	0.12	0.38	58.96	0.05	0.02	1.66	5.82	0.22	3.96	1.29	3.80	0.00	30.00	-15.56	2.68	5.34	54.22	179.09	941.17	397.55	1167.48	626.55	970.79	445.88	1149.81	451.10
35.535	0	0.03	0.03	0.04	2.29	0.06	0.03	3.02	1.07	1.07	93.95	41.13	0.00	97.42	0.77	87.09	1.07	0.80	14.40	0.84	3.93	4.97	0.00	0.11	0.33	57.80	0.06	0.03	1.79	8.11	0.16	1.29	1.38	3.08	0.00	30.00	-13.78	-3.84	3.74	53.31	166.56	940.68	394.19	1179.95	641.82	980.37	446.40	1146.92	445.31
35.568	0	0.03	0.03	0.03	2.21	0.05	0.03	2.92	1.04	1.04	94.16	37.33	0.00	98.55	0.81	85.20	1.04	0.91	9.18	0.83	2.70	1.86	0.00	0.08	0.19	55.58	0.05	0.04	1.69	9.00	0.12	19.77	1.27	2.03	0.00	30.00	-6.82	0.92	4.29	54.51	181.89	940.30	392.06	1185.24	646.90	976.40	444.82	1158.21	450.29
35.602	0	0.03	0.03	0.03	2.02	0.05	0.04	3.33	1.18	1.18	93.34	31.79	0.00	98.22	1.00	81.80	1.18	0.95	8.85	0.78	2.46	0.72	0.00	0.05	0.16	59.85	0.06	0.10	2.04	15.41	0.09	20.38	1.32	1.40	0.00	30.00	-9.41	-1.96	4.03	53.47	171.89	941.17	390.85	1193.27	655.30	985.18	443.20	1157.00	447.90
35.635	0	0.04	0.02	0.03	2.16	0.04	0.04	4.24	1.00	1.26	91.52	33.02	0.00	98.59	1.26	82.29	1.00	1.57	7.43	0.62	1.45	0.29	0.00	0.05	0.11	55.31	0.07	0.13	2.24	20.08	0.08	1.69	1.34	0.74	0.00	30.00	-6.96	-0.76	3.98	52.90	177.89	944.33	387.20	1204.29	658.58	989.33	446.29	1167.21	444.84
35.668	0	0.03	0.02	0.03	2.58	0.04	0.03	6.57	1.08	1.72	86.85	40.65	0.00	98.37	1.72	85.70	1.08	2.27	6.49	0.48	0.77	0.15	0.00	0.03	0.08	54.69	0.06	0.12	2.92	26.61	0.06	4.86	1.34	0.51	0.00	30.00	-10.44	-1.51	3.66	51.94	173.62	946.81	385.29	1210.80	661.08	995.42	443.83	1169.03	441.59
35.702	0	0.03	0.02	0.03	2.99	0.04	0.03	13.79	0.93	2.30	72.42	47.69	0.00	96.96	2.30	88.47	0.93	3.11	6.79	0.37	0.97	0.14	0.00	0.03	0.07	49.72	0.06	0.14	3.71	42.13	0.04	1.62	1.40	0.08	0.00	30.00	-9.29	-4.69	4.14	52.28	175.51	948.29	385.29	1212.90	660.43	996.91	446.68	1172.35	441.57
35.735	0	0.03	0.02	0.03	3.56	0.04	0.03	20.11	0.70	2.74	59.79	56.36	0.00	97.49	2.74	92.15	0.70	3.90	4.98	0.20	0.61	0.14	0.00	0.03	0.06	44.90	0.08	0.18	4.36	48.09	0.04	0.52	1.42	0.00	0.00	30.00	-7.83	-3.70	3.19	51.69	177.22	951.79	381.29	1223.77	664.59	1002.11	447.60	1179.02	437.08
35.769	0	0.03	0.02	0.03	3.89	0.04	0.03	33.29	0.52	4.00	41.71	59.80	0.00	97.92	4.00	92.33	0.52	4.49	5.28	0.17	0.85	0.19	0.00	0.02	0.07	39.21	0.10	0.31	5.94	62.50	0.03	0.62	1.52	0.00	0.00	30.00	-13.28	-2.75	3.18	50.86	177.42	955.32	380.99	1226.80	662.23	1005.27	444.40	1182.45	435.29
35.802	0	0.03	0.02	0.03	4.36	0.04	0.03	44.60	0.47	5.25	30.40	65.73	0.00	98.08	5.25	93.38	0.47	4.74	6.57	0.20	0.99	0.23	0.00	0.02	0.05	36.22	0.10	0.31	8.05	71.42	0.03	5.68	1.68	0.00	0.00	30.00	-10.60	-2.34	3.48	51.26	176.25	958.10	381.47	1228.32	663.71	1008.31	442.05	1184.52	438.33
35.835	0	0.03	0.02	0.03	5.07	0.05	0.04	52.32	0.53	7.64	22.68	69.71	0.00	96.24	7.64	94.56	0.48	5.41	7.81	0.23	1.45	0.25	0.00	0.02	0.05	33.91	0.13	0.53	9.15	74.61	0.03	2.22	1.77	0.00	0.00	30.00	-10.45	-5.79	1.95	51.23	182.00	961.37	378.07	1234.75	660.93	1008.52	447.65	1189.74	430.78
35.869	0	0.04	0.01	0.03	6.78	0.05	0.04	70.82	0.37	9.69	4.18	76.94	0.00	97.69	9.69	97.39	0.37	8.54	8.74	0.22	2.01	0.36	0.00	0.01	0.04	30.65	0.11	0.36	10.94	85.66	0.02	1.44	1.86	0.00	0.00	30.00	-4.86	-3.28	1.99	51.98	175.71	966.87	382.11	1232.74	662.87	1013.13	443.43	1188.78	439.07
35.902	0	0.03	0.01	0.03	7.73	0.05	0.04	75.29	0.36	12.34	0.00	78.60	0.00	97.24	12.34	98.21	0.36	9.07	9.25	0.30	2.08	0.44	0.00	0.01	0.05	30.79	0.10	0.26	11.31	87.13	0.02	1.19	1.88	0.00	0.00	30.00	-8.62	-4.19	4.06	51.41	179.88	966.20	380.54	1236.29	661.05	1015.41	444.60	1195.15	437.69
35.935	0	0.04	0.01	0.03	9.19	0.05	0.05	81.13	0.33	15.68	0.00	82.32	0.00	97.16	15.68	98.29	0.33	9.67	10.01	0.46	2.42	0.49	0.00	0.01	0.05	29.76	0.12	0.18	14.18	91.36	0.02	0.70	1.92	0.00	0.00	30.00	-6.10	-4.34	2.21	51.41	175.34	969.93	380.14	1240.73	664.32	1019.21	445.58	1194.29	435.88
35.969	0	0.04	0.01	0.03	11.56	0.05	0.06	85.68	0.25	19.92	0.00	88.08	0.00	96.79	19.92	98.59	0.25	9.46	8.31	0.54	1.72	0.48	0.00	0.01	0.05	25.15	0.12	0.13	19.63	94.95	0.01	1.46	2.07	0.00	0.00	30.00	-4.46	-4.96	2.29	51.88	177.61	971.98	380.74	1242.41	664.83	1020.04	446.51	1197.42	437.37
36.002	0	0.04	0.01	0.04	11.20	0.05	0.06	85.00	0.26	20.29	0.00	88.45	0.00	97.27	20.29	98.23	0.26	8.47	9.55	0.82	2.13	0.39	0.00	0.01	0.05	22.80	0.14	0.19	20.44	94.64	0.01	3.08	2.28	0.00	0.00	30.00	-12.58	-4.14	2.36	50.45	181.57	972.49	376.50	1248.09	660.60	1021.59	446.08	1202.35	428.93
36.035	0	0.04	0.01	0.04	12.96	0.05	0.06	86.68	0.23	20.31	0.00	91.53	0.00	96.48	20.31	98.68	0.23	10.37	8.58	0.91	1.79	0.27	0.00	0.01	0.03	22.63	0.10	0.19	24.28	95.59	0.01	0.51	2.45	0.00	0.00	30.00	-0.29	-5.44	3.44	52.16	176.82	975.60	379.17	1247.38	667.66	1026.18	441.62	1203.00	440.72
36.069	0	0.05	0.01	0.06	16.82	0.05	0.06	88.54	0.21	21.59	0.00	96.64	0.00	96.75	22.10	98.93	0.21	11.02	7.47	1.04	2.08	0.31	0.00	0.01	0.03	21.59	0.08	0.18	36.19	97.00	0.01	1.09	3.10	0.00	0.00	30.00	-10.24	-5.03	2.98	50.76	178.93	977.13	378.03	1249.80	661.13	1026.68	444.02	1205.26	432.94
36.102	0	0.06	0.01	0.06	17.30	0.06	0.06	88.63	0.23	21.40	0.00	97.21	0.00	96.85	21.40	99.30	0.23	11.56	8.37	0.91	2.96	0.34	0.00	0.01	0.03	21.52	0.08	0.21	38.23	97.03	0.01	1.62	3.18	0.00	0.00	30.00	-11.14	-4.88	2.96	50.63	178.07	979.18	376.74	1252.46	660.62	1029.40	441.95	1207.17	431.59
36.136	0	0.05	0.01	0.07	19.03	0.06	0.07	89.77	0.23	18.98	0.00	97.93	0.00	96.89	26.63	99.04	0.23	9.23	10.09	1.18	4.54	0.64	0.00	0.01	0.04	18.98	0.08	0.15	42.28	97.24	0.01	2.75	3.50	0.00	0.00	30.00	-4.79	-4.81	3.58	51.59	177.24	980.84	376.64	1252.55	662.08	1031.42	440.18	1208.59	435.57
36.169	0	0.05	0.01	0.07	17.74	0.07	0.07	88.71	0.24	15.55	0.00	97.89	0.00	96.40	25.96	98.71	0.24	7.55	10.20	1.00	3.20	0.39	0.00	0.01	0.03	15.55	0.08	0.16	42.36	97.26	0.01	2.83	3.80	0.00	0.00	30.00	-7.73	-5.56	3.98	51.37	183.15	981.54	372.35	1256.00	656.12	1031.36	441.33	1214.10	428.98
36.202	0	0.05	0.01	0.06	14.60	0.06	0.06	85.76	0.25	15.23	0.00	97.36	0.00	96.74	19.00	98.78	0.25	8.31	9.60	0.79	1.80	0.22	0.00	0.01	0.04	15.23	0.09	0.18	39.46	97.00	0.01	10.66	3.76	0.00	0.00	30.00	-2.03	-5.05	3.85	52.30	178.53	987.44	377.50	1252.43	658.17	1034.39	435.48	1212.89	439.16
36.236	0	0.05	0.01	0.06	11.43	0.06	0.05	81.36	0.32	14.62	0.00	97.05	0.00	97.33	14.62	98.11	0.32	5.76	9.59	0.85	1.31	0.17	0.00	0.01	0.03	15.69	0.09	0.15	38.70	96.88	0.01	15.55	3.92	0.00	0.00	30.00	-7.00	-4.02	3.81	51.50	182.69	986.79	371.82	1258.67	654.18	1035.24	438.09	1217.71	429.27
36.269	0	0.05	0.01	0.06	11.24	0.06	0.04	81.75	0.32	13.76	0.00	96.41	0.00	96.52	13.76	98.53	0.32	6.79	7.91	0.78	0.87	0.13	0.00	0.01	0.03	14.63	0.07	0.15	35.76	96.91	0.01	10.35	3.74	0.00	0.00	30.00	-5.46	-5.39	5.23	51.82	179.13	987.83	373.29	1256.35	655.24	1038.18	431.16	1217.26	435.56
36.302	0	0.05	0.01	0.06	11.12	0.05	0.05	81.07	0.40	13.13	0.00	96.62	0.00	96.46	15.07	98.30	0.40	4.97	6.98	0.77	0.70	0.11	0.00	0.00	0.03	13.13	0.09	0.15	36.76	96.57	0.01	2.86	3.74	0.00	0.00	30.00	-5.63	-5.47	4.71	52.14	179.32	987.52	372.19	1256.63	653.07	1037.34	434.78	1216.63	431.81
36.336	0	0.04	0.01	0.05	9.76	0.05	0.05	79.35	0.45	12.43	0.00	95.43	0.00	94.95	14.90	97.72	0.45	3.15	5.33	0.67	0.81	0.11	0.00	0.00	0.03	12.43	0.09	0.18	33.42	96.54	0.01	11.03	3.17	0.00	0.00	30.00	-5.92	-7.33	6.17	51.79	180.62	988.88	372.17	1263.30	658.48	1042.76	433.35	1223.37	435.18
36.369	0	0.04	0.01	0.05	9.96	0.05	0.05	79.95	0.45	12.11	0.00	94.85	0.00	95.47	16.47	97.36	0.45	3.22	5.44	0.60	0.51	0.07	0.00	0.00	0.03	12.11	0.10	0.28	32.24	96.14	0.01	2.66	3.22	0.00	0.00	30.00	-8.53	-6.76	4.00	51.63	182.54	992.25	369.15	1268.08	655.75	1042.94	434.95	1225.31	427.14
36.403	0	0.04	0.01	0.05	9.34	0.05	0.05	78.22	0.60	11.17	0.00	94.59	0.00	96.11	15.81	96.33	0.60	2.60	7.07	0.68	0.73	0.06	0.00	0.00	0.02	11.17	0.10	0.40	32.62	95.93	0.01	40.68	3.17	0.00	0.00	30.00	1.00	-5.96	5.74	52.95	179.84	994.56	368.81	1269.71	659.35	1048.58	431.60	1228.39	434.19
36.436	0	0.04	0.01	0.05	9.48	0.04	0.05	77.57	0.69	11.06	0.00	94.19	0.00	92.31	16.45	95.56	0.69	2.55	5.41	0.62	0.52	0.06	0.00	0.00	0.03	11.06	0.09	0.36	32.44	95.21	0.02	9.89	2.56	0.00	0.00	30.00	-6.45	-9.57	3.81	52.09	186.84	1002.84	370.62	1279.17	660.20	1051.32	432.67	1238.16	431.81
36.469	0	0.04	0.02	0.05	8.03	0.04	0.05	74.12	0.67	11.91	0.88	92.12	0.00	96.45	15.38	94.13	0.67	1.30	6.06	0.57	0.57	0.06	0.00	0.00	0.03	11.91	0.07	0.34	29.80	94.43	0.02	26.34	2.38	0.00	0.00	30.00	-9.64	-5.49	6.93	51.14	177.79	1005.43	366.49	1283.58	655.73	1063.56	426.59	1241.33	429.38
36.503	0	0.04	0.02	0.04	7.67	0.04	0.05	73.62	0.77	10.77	1.38	90.64	0.00	90.15	14.51	94.77	0.77	1.46	5.07	0.47	0.64	0.07	0.00	0.00	0.03	10.77	0.08	0.29	26.82	93.90	0.02	24.56	2.09	0.00	0.00	30.00	-0.56	-10.93	4.81	52.70	184.71	1012.65	368.44	1293.20	663.63	1065.71	434.66	1250.41	432.46
36.536	0	0.04	0.02	0.04	7.51	0.04	0.06	72.84	1.00	9.63	2.16	87.53	0.00	93.56	17.88	91.96	1.00	0.93	4.65	0.59	0.65	0.06	0.00	0.00	0.04	9.63	0.08	0.24	25.62	92.91	0.02	5.23	2.16	0.00	0.00	30.00	-9.35	-8.62	4.55	51.08	189.54	1016.80	357.28	1307.50	658.96	1072.36	426.10	1261.74	418.39
36.569	0	0.04	0.02	0.04	7.28	0.04	0.06	71.41	1.04	10.42	3.59	88.17	0.00	92.87	16.33	92.83	1.04	0.78	4.54	0.55	0.79	0.06	0.00	0.00	0.04	10.42	0.07	0.17	25.50	92.03	0.02	7.56	2.17	0.00	0.00	30.00	-0.55	-9.17	6.11	52.52	187.87	1020.21	360.17	1306.69	661.70	1076.68	424.70	1264.52	428.21
36.603	0	0.03	0.02	0.03	6.43	0.04	0.06	69.31	1.11	9.66	5.69	80.47	0.00	91.57	17.40	90.94	1.11	0.78	4.80	0.48	0.77	0.06	0.00	0.00	0.04	9.66	0.07	0.15	20.02	90.43	0.02	29.96	2.15	0.00	0.00	30.00	-6.13	-10.07	5.44	51.77	195.62	1031.56	359.79	1318.36	658.11	1083.57	424.87	1279.19	425.15
36.636	0	0.04	0.02	0.04	5.35	0.04	0.06	63.57	1.08	9.89	11.43	76.88	0.00	95.07	14.84	88.24	1.08	0.58	5.51	0.57	0.96	0.07	0.00	0.00	0.04	9.89	0.08	0.15	20.05	89.70	0.02	26.00	2.41	0.00	0.00	30.00	-3.07	-7.21	6.22	51.83	187.90	1034.69	359.95	1321.81	660.75	1091.63	424.75	1279.52	426.88
36.669	0	0.03	0.02	0.03	5.16	0.04	0.05	61.32	1.22	10.06	13.68	76.30	0.00	94.33	13.63	89.35	1.22	0.49	5.14	0.53	1.05	0.06	0.00	0.00	0.04	10.06	0.09	0.16	18.53	87.58	0.02	33.79	2.51	0.00	0.00	30.00	-4.68	-7.94	6.49	51.47	189.44	1040.07	358.69	1329.20	661.35	1097.72	421.90	1287.11	426.49
36.703	0	0.04	0.02	0.03	4.43	0.05	0.06	56.36	1.52	11.73	18.64	69.89	0.00	94.12	12.66	86.48	1.52	0.35	8.14	0.81	1.21	0.06	0.00	0.00	0.03	11.73	0.11	0.21	17.33	86.65	0.01	13.58	2.76	0.00	0.00	30.00	-1.70	-8.14	6.95	52.04	190.56	1042.67	358.63	1332.51	662.86	1100.87	422.19	1291.33	428.68
36.736	0	0.03	0.02	0.03	5.16	0.05	0.06	60.99	1.35	10.95	14.01	71.43	0.00	93.68	16.27	88.14	1.35	0.40	7.36	0.73	0.78	0.03	0.00	0.00	0.02	10.95	0.13	0.16	16.59	85.91	0.01	7.21	2.94	0.00	0.00	30.00	-1.67	-8.52	8.32	52.09	191.39	1046.65	359.55	1336.83	662.83	1106.77	422.15	1297.92	431.82
36.770	0	0.03	0.02	0.03	5.53	0.05	0.07	60.94	1.48	13.08	14.06	68.50	0.00	94.83	19.91	86.75	1.48	0.38	5.69	0.73	0.36	0.02	0.00	0.00	0.02	13.08	0.15	0.10	16.24	83.63	0.01	12.87	3.05	0.00	0.00	30.00	-6.73	-7.45	8.56	51.59	190.59	1051.38	363.32	1339.55	663.44	1111.31	421.35	1301.44	434.74
36.803	0	0.03	0.02	0.03	5.12	0.05	0.07	59.09	1.48	12.98	15.91	68.30	0.00	93.16	17.64	87.22	1.48	0.38	6.26	0.75	0.45	0.03	0.00	0.00	0.01	12.98	0.16	0.12	15.67	83.59	0.01	29.68	3.31	0.00	0.00	30.00	-6.91	-8.94	7.94	51.13	185.26	1055.70	363.30	1344.32	664.41	1117.19	423.72	1302.26	431.95
36.836	0	0.03	0.02	0.03	4.87	0.04	0.06	57.58	1.38	13.95	17.42	67.17	0.00	92.91	16.81	86.36	1.38	0.36	3.55	0.61	0.48	0.03	0.00	0.00	0.01	13.95	0.20	0.16	15.88	83.81	0.01	16.04	3.27	0.00	0.00	30.00	-8.55	-9.14	7.81	51.02	188.33	1060.78	364.28	1348.05	662.58	1120.02	424.36	1308.18	432.28
36.870	0	0.03	0.02	0.03	5.00	0.04	0.07	58.57	1.58	15.39	16.43	66.23	0.00	93.87	17.88	86.55	1.58	0.41	3.55	0.68	0.66	0.05	0.00	0.00	0.01	15.39	0.22	0.28	15.17	83.47	0.01	13.41	3.41	0.00	0.00	30.00	-8.17	-8.36	9.55	50.96	186.91	1062.53	363.65	1350.84	663.63	1125.74	419.40	1311.94	435.80
36.903	0	0.03	0.02	0.03	4.90	0.04	0.07	59.00	1.55	14.77	16.00	63.18	0.00	92.86	18.65	85.57	1.55	0.44	3.62	0.58	0.67	0.06	0.00	0.00	0.01	14.77	0.26	0.42	14.49	84.08	0.01	8.64	3.44	0.00	0.00	30.00	-7.10	-9.17	10.42	50.85	185.37	1064.21	363.57	1354.60	664.70	1130.36	421.83	1315.16	436.36
36.936	0	0.03	0.02	0.02	4.87	0.04	0.08	56.99	1.54	12.90	18.01	56.20	0.00	90.16	21.75	82.43	1.54	0.45	2.64	0.42	0.57	0.06	0.00	0.00	0.01	12.90	0.23	0.50	14.01	82.12	0.01	49.45	3.34	0.00	0.00	30.00	-9.38	-10.92	10.02	50.75	185.92	1068.51	367.81	1356.61	668.43	1133.05	418.88	1317.60	441.40
36.970	0	0.03	0.02	0.02	4.25	0.04	0.08	51.99	1.75	10.59	23.01	50.99	0.00	90.13	20.02	80.66	1.75	0.54	2.99	0.30	0.46	0.08	0.00	0.00	0.02	10.59	0.19	0.40	13.17	80.69	0.01	43.22	3.95	0.00	0.00	30.00	-7.68	-10.94	11.28	50.73	187.07	1071.75	370.62	1358.65	669.44	1137.33	420.24	1322.45	447.26
37.003	0	0.04	0.03	0.02	2.34	0.04	0.11	31.43	1.94	9.89	43.57	18.85	0.00	88.38	19.50	63.02	1.94	0.34	3.04	0.40	0.41	0.05	0.00	0.00	0.02	9.89	0.20	0.58	12.15	78.41	0.01	78.36	3.60	0.00	0.00	30.00	-7.36	-11.85	13.49	50.16	182.58	1071.51	370.00	1360.85	669.18	1143.52	421.26	1324.06	448.48
37.036	0	0.07	0.06	0.02	0.97	0.04	0.15	12.55	2.44	9.42	74.90	2.94	0.00	90.04	17.45	38.35	2.44	0.21	3.47	0.73	0.51	0.06	0.00	0.00	0.03	9.42	0.18	0.79	11.47	77.40	0.01	67.09	3.51	0.00	0.00	30.00	-5.08	-10.99	13.33	50.20	184.24	1077.31	373.61	1365.32	671.79	1147.71	425.80	1329.95	452.89
37.070	0	0.09	0.09	0.02	0.52	0.04	0.18	6.17	2.93	7.69	87.67	0.78	0.00	89.62	14.64	22.78	2.93	0.16	3.51	0.76	0.67	0.06	0.00	0.00	0.05	7.69	0.20	1.04	9.31	77.09	0.01	44.00	3.12	0.00	0.00	30.00	-7.49	-11.22	14.40	49.28	181.14	1080.86	379.10	1366.15	672.68	1152.87	429.24	1331.69	458.13
37.103	0	0.12	0.15	0.02	0.29	0.04	0.22	2.71	2.75	7.73	94.58	0.36	0.00	89.80	12.58	6.88	3.98	0.10	3.13	1.13	0.82	0.05	0.00	0.00	0.05	7.73	0.21	0.86	8.72	74.50	0.01	17.09	2.75	0.00	0.00	30.00	-12.32	-11.12	14.78	49.19	182.78	1081.36	385.23	1362.57	673.03	1151.69	429.01	1331.00	464.44
37.137	0	0.14	0.17	0.03	0.24	0.03	0.22	1.89	2.13	6.68	96.22	0.33	0.00	84.28	9.98	3.34	5.48	0.07	1.89	1.23	1.13	0.04	0.00	0.00	0.07	6.68	0.18	0.66	7.04	71.86	0.01	42.93	2.13	0.00	0.00	30.00	-8.70	-13.61	14.29	48.54	174.58	1082.83	384.39	1365.94	678.21	1156.54	430.10	1328.17	462.07
37.170	0	0.16	0.20	0.03	0.23	0.03	0.24	1.42	1.75	7.13	97.16	0.33	0.00	77.45	8.98	1.09	7.13	0.04	1.63	1.62	1.28	0.04	0.00	0.00	0.06	6.72	0.10	0.40	6.85	68.17	0.01	82.16	1.75	0.00	0.00	30.00	-11.73	-15.83	14.58	48.77	177.66	1081.33	386.89	1361.82	675.36	1153.29	429.61	1327.47	464.59
37.203	0	0.19	0.21	0.03	0.22	0.03	0.24	1.12	1.58	9.44	97.76	0.33	0.00	88.28	6.58	0.48	9.44	0.03	1.49	2.31	1.38	0.05	0.00	0.00	0.05	6.15	0.09	0.20	6.40	65.43	0.02	32.24	1.58	0.00	0.00	30.00	-11.25	-11.90	15.78	48.26	175.21	1084.05	387.63	1364.89	676.86	1158.84	429.93	1330.06	467.10
37.237	0	0.26	0.26	0.03	0.25	0.03	0.31	0.78	1.14	15.92	98.44	0.38	0.00	84.92	5.29	0.18	15.92	0.02	1.69	3.78	1.66	0.05	0.00	0.00	0.06	5.98	0.09	0.23	6.14	58.21	0.03	36.27	1.14	0.00	0.00	30.00	-11.73	-13.36	14.64	48.75	179.95	1083.42	388.52	1365.45	677.86	1155.06	433.16	1331.85	466.70
37.270	0	0.30	0.28	0.03	0.25	0.03	0.33	0.68	1.11	18.62	98.63	0.45	0.00	72.41	4.04	0.11	18.62	0.02	1.93	4.73	2.35	0.09	0.00	0.00	0.06	5.79	0.09	0.15	5.74	56.31	0.03	17.52	1.11	0.00	1.00	36.00	-11.82	-17.18	15.25	48.17	175.04	1082.10	388.99	1366.61	681.03	1158.05	433.72	1329.94	466.76
37.303	0	0.38	0.34	0.03	0.29	0.03	0.43	0.55	1.00	25.36	98.90	0.72	0.00	83.21	2.92	0.09	25.36	0.02	2.50	4.22	2.38	0.10	0.00	0.00	0.05	4.84	0.07	0.23	5.58	52.28	0.03	14.93	1.00	0.00	0.00	36.00	-14.22	-14.00	15.23	48.66	179.20	1081.86	389.56	1365.62	679.37	1155.65	433.16	1331.49	467.66
37.337	0	0.61	0.47	0.03	0.40	0.03	0.77	0.36	0.85	38.30	98.45	1.70	-6.75	80.44	2.79	0.07	38.30	0.02	3.11	4.45	2.40	0.13	0.00	0.00	0.05	4.23	0.06	0.48	4.57	42.44	0.03	19.32	0.85	0.00	0.00	36.00	-11.21	-14.93	14.56	48.79	175.59	1081.24	390.46	1363.02	680.55	1154.34	435.54	1327.02	467.35
37.370	0	0.65	0.49	0.03	0.41	0.03	0.81	0.34	0.86	39.72	98.38	1.89	-7.43	80.67	2.44	0.09	39.72	0.02	3.21	4.47	2.30	0.15	0.00	0.00	0.05	4.41	0.06	0.72	4.45	40.79	0.03	35.79	0.86	0.00	0.00	36.00	-9.77	-14.86	14.48	48.84	174.20	1082.20	392.32	1361.67	680.80	1154.57	437.37	1325.86	469.09
37.404	0	1.01	0.66	0.03	0.56	0.03	1.42	0.21	1.04	30.07	97.17	4.64	-14.52	79.13	2.40	0.08	51.99	0.02	2.81	4.37	1.62	0.14	0.00	0.00	0.04	3.60	0.06	1.04	3.73	30.07	0.05	15.42	0.75	0.00	0.00	36.00	-9.60	-15.33	15.76	48.95	174.49	1079.70	391.68	1359.54	678.49	1154.14	437.11	1325.44	470.27
37.437	0	1.39	0.83	0.03	0.70	0.03	2.08	0.18	0.81	26.60	95.83	8.96	-19.76	72.80	2.09	0.07	61.08	0.02	2.68	4.29	1.73	0.16	0.00	0.00	0.06	3.95	0.08	0.81	3.41	26.60	0.05	26.68	0.72	0.00	0.00	36.00	-10.81	-17.08	16.26	48.77	175.52	1077.28	388.55	1360.01	677.71	1153.88	432.30	1325.64	468.43
37.470	0	1.39	0.85	0.03	0.72	0.03	2.12	0.17	0.72	25.39	95.75	9.52	-20.24	71.30	2.00	0.07	61.72	0.02	2.21	3.65	1.73	0.09	0.00	0.00	0.05	4.18	0.08	0.46	3.60	25.39	0.04	69.19	0.72	0.00	0.00	36.00	-11.61	-17.45	13.85	49.40	178.73	1078.80	390.98	1355.24	675.44	1147.38	432.25	1322.55	467.71
37.504	0	1.98	1.11	0.03	0.98	0.03	3.52	0.15	0.72	21.51	92.96	20.18	-26.64	79.51	2.48	0.10	72.76	0.03	2.08	2.79	1.60	0.08	0.00	0.00	0.04	4.54	0.10	0.29	3.46	21.51	0.05	21.56	0.72	0.00	0.00	36.00	-12.62	-15.22	16.04	48.81	171.33	1076.29	389.30	1352.63	671.47	1150.63	432.64	1318.67	466.03
37.537	0	2.19	1.23	0.03	1.10	0.03	4.23	0.14	0.67	18.50	91.54	25.43	-29.13	80.37	3.03	0.10	76.55	0.02	1.92	2.14	1.79	0.08	0.00	0.00	0.04	5.52	0.10	0.19	3.39	18.50	0.05	31.83	0.67	0.00	0.00	36.00	-12.59	-14.95	14.97	49.21	174.16	1077.54	393.01	1350.27	672.04	1147.44	435.01	1318.26	468.96
37.570	0	2.16	1.23	0.03	1.11	0.03	4.31	0.13	0.69	17.38	91.38	25.32	-29.38	85.40	3.43	0.09	76.66	0.02	1.86	2.14	1.96	0.06	0.00	0.00	0.04	5.75	0.13	0.25	3.21	17.38	0.05	33.10	0.69	0.00	0.00	36.00	-10.48	-13.17	15.41	49.25	177.38	1077.36	392.96	1354.85	676.41	1148.82	438.28	1323.11	471.22
37.604	0	2.27	1.26	0.03	1.16	0.03	4.64	0.11	0.74	13.50	90.71	27.14	-29.95	85.92	3.91	0.10	77.82	0.02	1.87	2.38	1.59	0.08	0.00	0.00	0.03	5.96	0.14	0.33	3.23	13.50	0.04	22.83	0.74	0.00	0.00	36.00	-16.42	-12.95	14.16	49.33	182.20	1076.83	395.66	1353.91	676.46	1144.17	439.72	1323.70	470.82
37.637	0	2.27	1.27	0.03	1.21	0.03	4.85	0.11	0.76	12.59	90.31	27.95	-30.42	70.59	4.76	0.09	78.08	0.02	1.70	2.49	1.76	0.07	0.00	0.00	0.03	6.24	0.14	0.32	3.46	12.59	0.03	73.81	0.76	0.00	0.00	36.00	-9.25	-17.62	12.32	49.58	172.24	1077.96	398.43	1345.54	675.32	1141.97	442.81	1312.02	470.20
37.670	0	2.59	1.35	0.03	1.29	0.03	5.39	0.11	0.75	12.39	89.22	32.57	-31.56	75.54	4.55	0.07	80.58	0.02	1.82	3.20	1.34	0.07	0.00	0.00	0.02	6.20	0.12	0.31	3.70	12.39	0.02	15.89	0.75	0.00	0.00	36.00	-11.88	-16.36	15.97	48.56	170.02	1076.06	396.88	1347.47	674.65	1148.63	437.58	1314.80	473.52
37.704	0	2.56	1.32	0.03	1.29	0.03	5.32	0.11	0.87	11.48	89.37	31.59	-30.98	88.00	4.79	0.09	79.99	0.01	1.84	3.52	1.02	0.08	0.00	0.00	0.02	6.20	0.12	0.23	3.73	11.48	0.02	32.57	0.87	0.00	0.00	36.00	-12.73	-12.04	14.65	49.18	175.38	1074.62	397.47	1348.29	676.97	1143.61	442.28	1316.34	472.64
37.737	0	2.68	1.34	0.03	1.31	0.03	5.44	0.11	0.85	10.90	89.11	33.12	-31.39	69.89	4.86	0.10	80.55	0.01	1.82	4.24	1.18	0.06	0.00	0.00	0.02	6.43	0.13	0.14	4.04	10.90	0.02	42.01	0.85	0.00	0.00	36.00	-9.56	-17.79	12.60	49.90	172.44	1073.64	398.86	1340.76	674.12	1137.68	444.12	1308.09	470.47
37.771	0	2.70	1.32	0.03	1.26	0.03	5.14	0.10	0.84	10.62	89.73	32.38	-30.88	75.85	4.17	0.07	79.90	0.01	2.15	4.70	1.51	0.05	0.00	0.00	0.02	6.77	0.09	0.17	4.28	10.62	0.01	80.10	0.84	0.00	0.00	36.00	-7.76	-16.28	15.42	49.25	169.74	1073.23	397.94	1344.94	677.48	1144.98	442.30	1311.61	474.63
37.804	0	2.85	1.32	0.03	1.23	0.03	5.00	0.09	0.83	8.72	90.01	32.37	-30.71	89.45	3.26	0.08	80.06	0.01	1.94	5.59	1.15	0.05	0.00	0.00	0.02	6.81	0.10	0.20	4.10	8.72	0.01	50.59	0.83	0.00	0.00	36.00	-13.23	-11.31	14.57	49.64	177.59	1073.31	400.62	1344.39	676.26	1139.99	445.22	1314.94	475.78
37.837	0	2.70	1.30	0.03	1.20	0.03	4.82	0.09	0.89	8.42	90.37	30.94	-29.96	81.69	2.97	0.09	79.42	0.01	2.33	4.66	1.01	0.05	0.00	0.00	0.01	6.51	0.11	0.16	3.92	8.42	0.01	19.94	0.89	0.00	0.00	36.00	-10.15	-14.52	14.68	49.40	172.10	1070.10	400.22	1343.18	681.57	1140.46	443.36	1309.41	476.14
37.871	0	2.75	1.35	0.03	1.25	0.03	5.15	0.09	0.84	7.83	89.70	33.63	-30.77	81.06	3.06	0.08	80.81	0.01	2.31	3.62	0.84	0.06	0.00	0.00	0.01	6.36	0.08	0.19	4.06	7.83	0.01	61.60	0.84	0.00	1.00	42.00	-10.00	-14.73	16.60	48.91	167.09	1068.42	397.38	1343.58	679.17	1144.43	442.55	1308.50	474.21
37.904	0	2.80	1.35	0.03	1.28	0.03	5.27	0.09	0.86	7.83	89.46	34.51	-30.82	77.07	3.18	0.07	81.12	0.01	2.43	3.68	0.67	0.08	0.00	0.00	0.01	5.32	0.07	0.19	4.24	7.83	0.01	39.60	0.86	0.00	0.00	42.00	-11.56	-15.94	15.82	49.30	174.37	1064.91	394.55	1346.11	681.68	1140.14	440.23	1311.53	472.30
37.937	0	2.71	1.34	0.03	1.26	0.03	5.18	0.09	0.90	8.06	89.65	34.20	-30.29	84.29	3.15	0.09	80.68	0.01	3.10	3.17	0.83	0.13	0.00	0.00	0.01	5.20	0.08	0.19	4.51	8.06	0.01	49.71	0.90	0.00	0.00	42.00	-10.91	-13.60	15.48	49.77	178.26	1063.65	395.31	1347.44	685.74	1138.04	441.56	1313.26	474.36
37.971	0	2.73	1.34	0.03	1.28	0.03	5.27	0.09	0.95	9.17	89.45	34.76	-30.22	78.76	3.41	0.09	80.86	0.01	3.68	3.34	1.07	0.20	0.00	0.00	0.02	4.52	0.07	0.19	4.64	9.17	0.01	27.04	0.95	0.00	0.00	42.00	-7.22	-15.45	18.44	49.32	172.38	1058.68	394.08	1346.83	689.52	1142.46	439.57	1310.42	478.36
38.004	0	2.72	1.33	0.03	1.26	0.04	5.23	0.10	0.95	10.64	89.54	34.37	-29.66	82.41	3.36	0.07	80.57	0.01	5.00	3.53	1.51	0.34	0.00	0.00	0.02	4.59	0.06	0.24	4.71	10.64	0.01	42.16	0.95	0.00	0.00	42.00	-9.36	-14.28	16.01	49.82	178.71	1062.01	393.64	1348.30	688.17	1138.67	437.78	1313.36	475.42
38.037	0	2.68	1.31	0.03	1.28	0.04	5.34	0.11	0.98	12.06	89.31	33.58	-29.42	90.88	4.34	0.10	80.10	0.01	5.67	4.20	1.82	0.40	0.00	0.00	0.02	4.39	0.07	0.24	4.75	12.06	0.01	42.40	0.98	0.00	0.00	42.00	-7.62	-10.50	13.50	50.59	183.41	1063.95	393.84	1349.00	689.25	1133.76	441.23	1314.37	473.19
38.071	0	2.31	1.20	0.03	1.34	0.04	5.51	0.14	1.08	14.64	88.98	28.86	-28.26	90.97	8.11	0.14	77.04	0.01	6.04	4.63	1.81	0.41	0.00	0.00	0.03	3.76	0.07	0.32	5.06	14.64	0.01	71.59	1.08	0.00	0.00	42.00	-9.61	-10.45	13.64	50.04	177.80	1060.90	388.81	1350.29	688.28	1134.99	439.49	1310.87	465.51
38.104	0	1.82	1.05	0.02	1.38	0.04	5.40	0.19	1.21	17.06	89.21	21.89	-26.61	87.94	12.62	0.30	72.27	0.02	5.60	4.83	1.75	0.33	0.00	0.00	0.04	3.41	0.07	0.42	5.23	17.06	0.01	61.45	1.21	0.00	0.00	42.00	-7.78	-12.07	13.13	50.10	176.72	1060.67	386.06	1351.69	688.07	1135.14	439.41	1310.41	461.99
38.138	0	1.35	0.89	0.02	1.39	0.04	5.08	0.31	1.44	23.76	89.84	15.15	-23.60	88.39	17.05	0.55	66.43	0.02	5.85	4.49	1.14	0.26	0.00	0.00	0.03	3.56	0.08	0.39	5.47	23.76	0.01	15.34	1.44	0.00	0.00	42.00	-6.16	-11.85	13.80	50.37	176.95	1060.15	387.46	1349.26	689.50	1135.05	435.71	1309.27	466.72
38.171	0	0.86	0.70	0.02	1.52	0.04	4.92	0.53	1.79	28.03	90.16	9.27	-20.45	92.49	24.64	1.56	58.67	0.04	5.55	3.31	0.83	0.21	0.00	0.00	0.03	3.40	0.08	0.23	6.28	28.03	0.01	19.60	1.79	0.00	0.00	42.00	-8.28	-9.44	14.67	50.48	178.96	1056.55	384.52	1349.34	688.01	1133.59	434.26	1309.96	464.59
38.204	0	0.64	0.62	0.02	1.83	0.04	5.82	0.83	1.92	32.65	88.36	6.96	-19.80	94.38	32.65	2.46	54.93	0.04	5.79	3.05	0.68	0.19	0.00	0.00	0.03	3.62	0.08	0.16	6.13	30.00	0.01	15.89	1.92	0.00	0.00	42.00	-12.92	-7.90	14.81	50.50	179.20	1056.68	384.75	1344.36	681.06	1131.44	430.43	1307.57	463.42
38.238	0	0.30	0.41	0.01	2.41	0.04	6.05	2.47	2.40	43.81	87.91	3.74	-16.29	88.15	46.47	6.13	43.81	0.06	5.08	1.74	0.51	0.17	0.00	0.00	0.03	3.59	0.09	0.14	6.43	39.09	0.01	4.23	2.40	0.00	0.00	42.00	-9.79	-11.97	15.03	50.36	173.87	1052.17	380.18	1344.88	682.49	1131.59	431.29	1303.40	457.96
38.271	0	0.18	0.27	0.01	3.78	0.04	5.42	5.63	2.54	38.57	88.73	6.47	-14.96	93.96	53.50	17.24	38.57	0.08	4.64	1.15	0.56	0.17	0.00	0.00	0.03	3.69	0.09	0.15	6.59	41.55	0.01	16.56	2.54	0.00	0.00	42.00	-11.19	-8.28	12.99	50.93	176.08	1051.19	378.61	1342.46	681.79	1125.94	427.94	1300.04	454.32
38.304	0	0.09	0.15	0.01	5.15	0.04	3.32	12.90	2.92	28.95	74.20	8.26	-10.15	93.38	57.39	31.51	28.95	0.13	4.19	0.65	0.63	0.14	0.00	0.00	0.03	3.36	0.10	0.16	5.99	45.13	0.01	9.63	2.92	0.00	0.00	42.00	-10.43	-8.77	13.36	51.32	186.05	1054.95	378.38	1345.13	678.36	1125.96	426.20	1309.33	457.65
38.338	0	0.05	0.07	0.01	8.19	0.05	1.98	38.11	3.47	21.79	36.89	10.56	-5.91	93.51	59.89	49.63	21.79	0.13	4.31	0.38	0.60	0.13	0.00	0.00	0.02	3.37	0.10	0.15	6.86	58.71	0.02	3.46	3.47	0.00	0.00	42.00	-9.08	-8.66	14.68	50.70	179.78	1055.50	380.82	1347.35	683.99	1132.01	427.66	1308.54	461.70
38.371	0	0.04	0.06	0.01	10.10	0.05	1.77	47.96	3.62	20.29	27.04	12.27	-4.87	92.12	61.26	56.22	20.29	0.12	5.25	0.33	0.83	0.15	0.00	0.00	0.03	2.99	0.10	0.16	7.59	60.45	0.02	6.92	3.62	0.00	0.00	42.00	-8.44	-9.70	13.42	50.59	175.21	1053.52	377.57	1346.69	682.16	1130.01	431.08	1303.76	453.67
38.405	0	0.03	0.04	0.01	8.63	0.05	1.03	57.67	4.29	13.23	17.33	11.32	0.00	91.88	58.28	60.48	13.23	0.13	5.00	0.30	0.81	0.21	0.00	0.00	0.03	3.41	0.12	0.36	7.23	68.53	0.02	10.40	4.29	0.00	0.00	42.00	-10.81	-9.87	12.27	50.99	178.15	1053.71	377.45	1344.69	680.38	1126.40	427.40	1302.77	452.50
38.438	0	0.02	0.03	0.01	10.29	0.05	0.88	69.08	4.54	10.74	5.92	17.91	0.00	93.03	59.82	66.88	10.74	0.12	5.01	0.29	0.84	0.18	0.00	0.00	0.04	3.54	0.14	0.31	7.51	72.48	0.02	3.40	4.54	0.00	0.00	42.00	-10.43	-9.04	13.72	50.67	178.32	1054.34	374.91	1347.38	677.91	1130.04	426.83	1306.62	451.71
38.471	0	0.02	0.03	0.01	14.12	0.05	0.91	78.50	4.50	9.46	0.00	27.48	0.00	92.72	64.65	73.81	9.46	0.18	4.03	0.21	0.89	0.11	0.00	0.00	0.03	3.58	0.16	0.21	7.45	72.44	0.02	4.46	4.50	0.00	0.00	36.00	-10.45	-9.27	13.18	50.72	172.94	1054.48	377.00	1342.47	676.58	1129.10	426.78	1300.23	451.74
38.505	0	0.02	0.02	0.01	10.29	0.05	0.56	73.49	5.21	5.21	1.51	26.33	0.00	93.85	58.72	73.52	5.21	0.22	3.32	0.20	0.75	0.08	0.00	0.00	0.03	3.28	0.16	0.17	7.02	72.02	0.03	1.14	5.52	0.00	0.00	36.00	-8.63	-8.37	13.42	50.90	178.91	1054.50	373.80	1346.54	676.45	1128.97	426.61	1306.24	450.81
38.538	0	0.02	0.02	0.01	9.86	0.05	0.43	74.57	3.77	3.77	0.43	30.84	0.00	97.57	55.57	76.48	3.77	0.24	3.26	0.17	0.84	0.06	0.00	0.00	0.04	3.15	0.21	0.13	6.80	73.52	0.03	13.05	5.50	0.00	0.00	36.00	-12.00	-3.53	12.39	51.61	186.90	1055.33	376.34	1342.99	673.05	1122.94	426.07	1307.89	452.97
38.571	0	0.01	0.02	0.01	10.83	0.05	0.35	77.48	3.45	3.45	0.00	40.54	0.00	95.36	53.43	82.21	3.45	0.26	3.00	0.17	0.86	0.05	0.00	0.00	0.05	3.44	0.25	0.17	6.36	73.75	0.03	9.76	5.43	0.00	0.00	36.00	-12.39	-6.88	12.51	51.16	181.89	1056.71	378.28	1342.40	673.23	1125.54	427.42	1305.59	453.23
38.605	0	0.01	0.02	0.01	9.43	0.05	0.22	75.88	2.48	3.93	0.00	48.69	0.00	95.25	45.46	86.74	2.48	0.37	3.13	0.14	0.87	0.07	0.00	0.00	0.04	3.93	0.25	0.26	5.94	74.95	0.03	2.84	5.73	0.00	0.00	36.00	-7.47	-7.01	12.62	51.25	180.02	1056.82	376.99	1344.12	675.63	1127.32	428.86	1305.66	453.40
38.638	0	0.01	0.01	0.01	9.31	0.05	0.18	75.38	2.30	3.95	0.00	53.40	0.00	96.71	42.51	89.32	2.30	0.50	3.03	0.11	0.79	0.06	0.00	0.00	0.04	3.95	0.30	0.29	5.71	74.52	0.03	5.15	5.73	0.00	0.00	36.00	-11.13	-5.10	13.12	50.86	176.58	1058.76	378.92	1341.81	671.87	1129.32	428.08	1304.02	453.74
38.671	0	0.01	0.01	0.01	10.80	0.05	0.20	78.62	2.03	3.44	0.00	56.64	0.00	82.03	45.28	91.39	2.03	0.75	3.31	0.10	0.72	0.05	0.00	0.00	0.03	3.44	0.23	0.27	5.27	73.83	0.03	0.69	5.43	0.00	0.00	36.00	-9.58	-14.41	10.83	51.14	175.23	1057.24	376.54	1339.79	670.96	1124.77	427.39	1298.83	447.62
38.705	0	0.01	0.01	0.01	9.22	0.05	0.16	74.60	1.72	3.57	0.40	55.34	0.00	97.55	39.85	91.33	1.72	1.01	2.77	0.08	0.57	0.03	0.00	0.00	0.02	3.57	0.23	0.14	4.67	73.67	0.03	2.51	4.99	0.00	0.00	36.00	-10.61	-3.58	13.02	51.80	182.04	1056.59	379.24	1336.15	667.40	1123.15	427.53	1303.05	455.39
38.738	0	0.02	0.01	0.01	7.89	0.05	0.12	70.38	1.67	3.53	4.62	56.26	0.00	96.05	34.07	91.80	1.67	1.11	2.29	0.08	0.47	0.02	0.00	0.00	0.02	3.53	0.19	0.07	4.67	73.79	0.02	3.84	4.90	0.00	0.00	36.00	-13.44	-6.05	14.71	50.78	175.63	1056.49	377.51	1338.20	666.04	1129.14	425.61	1302.60	453.11
38.772	0	0.02	0.01	0.01	7.96	0.04	0.11	71.22	1.55	3.34	3.78	57.61	0.00	96.87	32.85	93.09	1.55	1.36	1.65	0.07	0.51	0.01	0.00	0.00	0.01	3.34	0.17	0.02	4.05	74.44	0.02	5.05	4.52	0.00	0.00	36.00	-11.04	-4.85	13.45	51.49	180.60	1055.75	377.24	1337.64	667.17	1124.60	426.74	1303.25	453.20
38.805	0	0.02	0.01	0.01	9.52	0.04	0.14	76.97	1.71	3.47	0.00	58.07	0.00	96.85	38.33	92.98	1.71	1.62	1.75	0.08	0.63	0.02	0.00	0.00	0.01	3.47	0.15	0.02	4.41	76.03	0.02	12.36	4.56	0.00	0.00	36.00	-13.52	-4.88	13.36	51.22	179.02	1056.10	377.34	1337.37	666.30	1125.16	425.53	1302.22	451.94
38.838	0	0.02	0.01	0.01	8.91	0.04	0.14	76.03	1.58	3.55	0.00	55.04	0.00	96.55	37.72	91.55	1.58	1.71	1.85	0.07	0.65	0.02	0.00	0.00	0.01	3.55	0.11	0.01	4.30	76.74	0.01	2.42	4.60	0.00	0.00	36.00	-11.93	-5.34	13.86	51.38	180.89	1055.11	376.71	1337.84	667.00	1124.95	425.32	1303.66	453.33
38.872	0	0.02	0.02	0.01	6.83	0.04	0.12	67.55	1.31	4.24	7.45	46.89	0.00	97.04	32.71	88.56	1.31	1.66	2.18	0.09	0.93	0.03	0.00	0.00	0.01	4.24	0.10	0.02	3.22	74.67	0.01	0.98	4.18	0.00	0.00	36.00	-13.60	-4.54	13.20	51.24	177.43	1053.40	373.93	1336.52	664.78	1123.61	424.24	1299.53	447.39
38.905	0	0.02	0.02	0.01	6.13	0.04	0.10	64.40	1.31	4.20	10.60	47.42	0.00	96.50	28.81	88.87	1.31	1.60	2.04	0.07	0.68	0.03	0.00	0.00	0.01	4.20	0.07	0.03	3.17	74.95	0.01	4.83	4.09	0.00	0.00	36.00	-12.69	-5.42	13.15	51.30	173.32	1055.58	376.26	1332.88	662.95	1124.68	423.07	1295.99	449.39
38.938	0	0.02	0.02	0.02	5.03	0.04	0.09	56.22	1.42	4.81	18.78	39.75	0.00	98.13	26.19	85.15	1.42	1.36	1.69	0.08	0.58	0.03	0.00	0.00	0.01	4.81	0.06	0.07	3.01	73.31	0.01	5.38	3.79	0.00	0.00	36.00	-12.80	-2.20	13.69	51.58	173.86	1054.89	377.05	1329.27	660.07	1123.22	422.67	1294.72	451.25
38.972	0	0.02	0.02	0.02	4.61	0.04	0.08	49.30	1.41	5.28	25.70	39.48	0.00	96.00	22.94	85.55	1.41	1.46	1.55	0.09	0.53	0.03	0.00	0.00	0.01	5.28	0.05	0.12	2.46	69.38	0.01	2.70	3.52	0.00	0.00	36.00	-14.66	-6.11	13.69	51.54	175.87	1054.44	377.20	1328.39	656.95	1121.55	424.36	1295.55	449.92
39.005	0	0.02	0.02	0.02	3.94	0.04	0.07	41.63	1.52	5.44	33.37	37.89	0.00	95.85	18.76	84.82	1.52	1.41	1.48	0.11	0.54	0.03	0.00	0.00	0.01	5.44	0.05	0.17	2.37	66.90	0.01	5.81	3.43	0.00	0.00	36.00	-12.30	-6.30	14.46	51.37	172.58	1053.31	375.17	1329.52	658.28	1123.95	423.53	1294.62	449.14
39.038	0	0.02	0.02	0.02	3.99	0.04	0.07	40.26	1.66	6.07	34.74	37.15	0.00	96.04	19.09	84.53	1.66	1.39	1.57	0.11	0.53	0.03	0.00	0.00	0.01	6.07	0.05	0.40	2.26	65.52	0.01	4.42	3.14	0.00	0.00	36.00	-12.33	-6.06	14.20	51.83	178.99	1052.46	374.14	1329.40	657.61	1120.75	420.99	1297.35	450.16
39.072	0	0.03	0.02	0.02	3.31	0.04	0.07	32.48	1.94	5.76	42.52	28.55	0.00	95.71	17.55	79.74	1.94	1.50	1.67	0.13	0.43	0.03	0.00	0.00	0.02	5.76	0.04	0.35	2.18	63.65	0.01	3.44	2.97	0.00	0.00	36.00	-11.34	-6.48	13.67	51.95	178.17	1052.31	375.10	1327.64	658.93	1119.49	420.02	1294.94	451.07
39.105	0	0.03	0.02	0.02	3.29	0.04	0.09	29.40	2.02	5.63	45.60	23.54	0.00	94.95	20.40	76.63	2.02	1.57	1.57	0.16	0.43	0.03	0.00	0.00	0.02	5.63	0.04	0.36	2.05	60.38	0.01	1.67	2.94	0.00	0.00	36.00	-10.70	-7.33	12.16	52.13	184.72	1055.03	376.43	1331.37	661.33	1117.67	423.12	1300.17	451.69
39.139	0	0.03	0.03	0.02	3.80	0.03	0.12	29.10	2.50	5.87	45.90	20.83	0.00	96.98	26.19	74.65	2.54	1.37	1.35	0.19	0.42	0.03	0.00	0.00	0.02	5.87	0.04	0.32	2.07	56.42	0.01	16.73	2.50	0.00	0.00	36.00	-12.22	-4.65	13.57	51.66	175.70	1054.76	376.72	1328.67	658.47	1121.86	423.18	1295.37	450.83
39.172	0	0.03	0.03	0.02	3.89	0.03	0.13	27.69	2.44	6.93	47.31	21.36	0.00	94.13	26.50	75.12	2.61	1.33	1.64	0.29	0.52	0.05	0.00	0.00	0.03	6.93	0.04	0.22	1.99	54.01	0.01	10.91	2.44	0.00	0.00	36.00	-6.62	-8.12	12.75	52.51	175.79	1053.52	375.22	1329.26	661.28	1120.19	425.02	1294.23	449.74
39.205	0	0.03	0.02	0.02	4.25	0.03	0.11	28.69	2.47	7.12	46.31	27.43	0.00	95.69	25.12	79.16	2.55	1.40	1.75	0.24	0.50	0.04	0.00	0.00	0.03	7.12	0.04	0.23	2.07	52.46	0.01	16.88	2.47	0.00	0.00	36.00	-7.48	-6.50	11.79	52.88	188.59	1053.38	376.13	1332.05	664.06	1114.92	425.52	1301.53	452.82
39.239	0	0.03	0.03	0.02	3.70	0.04	0.14	21.93	2.46	6.99	56.14	17.53	0.00	94.61	27.99	72.17	2.83	1.11	2.17	0.24	0.43	0.05	0.00	0.00	0.02	6.99	0.05	0.16	1.89	48.25	0.01	24.47	2.46	0.00	0.00	36.00	-6.48	-7.67	12.19	52.70	184.76	1056.56	379.97	1332.43	666.77	1119.20	426.02	1301.25	457.50
39.272	0	0.03	0.03	0.01	4.13	0.04	0.16	24.92	2.45	7.18	50.16	17.94	0.00	93.66	30.99	72.47	2.90	1.09	2.34	0.23	0.30	0.05	0.00	0.00	0.02	7.18	0.05	0.13	1.95	48.98	0.01	13.71	2.45	0.00	0.00	36.00	-3.53	-8.54	12.15	52.84	183.32	1058.85	381.74	1333.32	666.88	1121.08	431.11	1302.32	458.64
39.305	0	0.03	0.04	0.02	2.33	0.03	0.17	10.60	2.07	7.12	78.81	6.78	0.00	96.42	26.49	58.91	3.19	0.85	1.53	0.26	0.17	0.02	0.00	0.00	0.02	7.12	0.04	0.21	1.81	42.57	0.01	80.23	2.07	0.00	0.00	36.00	-7.46	-5.53	14.64	52.85	187.58	1060.42	386.66	1329.34	660.91	1122.53	430.17	1306.22	468.12
39.339	0	0.05	0.05	0.02	1.43	0.03	0.14	4.41	2.01	8.10	91.18	3.78	0.00	94.20	18.92	51.25	3.94	0.60	2.16	0.27	0.25	0.04	0.00	0.00	0.02	8.10	0.05	0.23	1.82	35.40	0.02	76.31	2.01	0.00	0.00	36.00	-7.66	-8.07	12.35	51.60	176.67	1065.84	388.59	1334.71	666.61	1128.20	436.35	1303.02	461.81
39.372	0	0.06	0.07	0.02	0.92	0.03	0.15	2.81	1.93	7.45	94.38	1.77	0.00	95.00	15.43	41.28	4.02	0.49	2.12	0.31	0.25	0.04	0.00	0.00	0.03	7.45	0.05	0.32	2.10	37.75	0.02	44.47	1.93	0.00	0.00	36.00	-8.23	-7.27	11.67	51.62	181.80	1067.83	391.99	1338.48	671.53	1127.92	440.28	1307.97	465.43
39.406	0	0.09	0.11	0.02	0.46	0.04	0.17	0.89	1.84	8.10	98.22	0.50	0.00	95.45	11.00	23.65	5.31	0.42	3.75	0.32	0.46	0.04	0.00	0.00	0.03	8.10	0.06	0.31	2.22	31.84	0.02	68.19	1.84	0.00	0.00	36.00	-4.64	-6.79	13.05	51.92	176.50	1069.80	393.56	1338.01	673.36	1133.36	437.80	1306.81	470.48
39.439	0	0.11	0.15	0.02	0.28	0.03	0.19	0.43	1.82	7.30	99.14	0.33	0.00	92.37	8.66	10.92	5.28	0.32	2.96	0.31	0.46	0.03	0.00	0.00	0.02	7.30	0.06	0.21	2.28	29.54	0.01	78.60	1.82	0.00	0.00	36.00	-11.87	-9.53	14.18	51.38	181.90	1067.63	392.05	1338.07	668.28	1131.93	434.60	1310.49	469.28
39.472	0	0.13	0.17	0.02	0.23	0.03	0.20	0.34	1.76	7.34	99.32	0.33	0.00	94.96	7.35	5.48	5.91	0.25	2.58	0.36	0.33	0.02	0.00	0.00	0.02	7.34	0.04	0.13	2.54	30.59	0.01	93.78	1.76	0.00	0.00	36.00	-6.19	-7.32	14.65	51.22	172.82	1069.83	392.76	1341.28	675.17	1138.93	436.07	1308.18	471.00
39.506	0	0.15	0.19	0.02	0.20	0.03	0.19	0.26	1.68	6.94	99.48	0.33	0.00	95.72	4.41	3.38	6.94	0.20	2.68	0.46	0.47	0.02	0.00	0.00	0.02	6.92	0.05	0.10	2.81	29.05	0.01	70.41	1.68	0.00	0.00	36.00	-7.64	-6.46	14.31	51.48	178.28	1070.27	392.71	1342.37	672.86	1136.77	438.66	1312.19	470.45
39.539	0	0.16	0.20	0.02	0.18	0.03	0.19	0.22	1.76	7.86	99.57	0.33	0.00	93.43	2.93	1.63	7.86	0.14	3.04	0.55	0.52	0.02	0.00	0.00	0.02	6.43	0.05	0.09	2.90	28.04	0.01	44.60	1.76	0.00	0.00	36.00	-8.56	-8.72	14.16	51.05	176.46	1073.34	392.66	1344.90	672.33	1140.09	438.05	1313.78	469.18
39.572	0	0.17	0.20	0.02	0.18	0.04	0.19	0.20	1.80	8.01	99.59	0.33	0.00	96.08	2.14	1.32	8.01	0.11	4.37	0.68	0.64	0.03	0.00	0.00	0.02	6.15	0.06	0.09	2.88	27.85	0.01	68.59	1.80	0.00	0.00	36.00	-8.25	-6.00	14.27	51.28	178.18	1074.40	392.90	1346.05	672.92	1140.73	437.71	1315.84	470.68
39.606	0	0.17	0.20	0.02	0.18	0.04	0.20	0.19	1.85	8.86	99.59	0.33	0.00	95.98	2.66	1.20	8.86	0.11	4.37	0.54	0.76	0.03	0.00	0.00	0.01	6.93	0.06	0.11	3.13	26.03	0.01	57.67	1.85	0.00	0.00	36.00	-9.55	-6.13	14.33	51.18	177.75	1077.27	395.48	1346.12	671.83	1142.50	439.06	1317.07	472.58
39.639	0	0.17	0.21	0.03	0.18	0.04	0.20	0.18	1.87	9.43	99.59	0.33	0.00	90.44	1.78	0.90	9.43	0.08	4.12	0.49	0.94	0.02	0.00	0.00	0.01	6.51	0.06	0.10	3.04	24.93	0.01	68.43	1.87	0.00	0.00	36.00	-9.32	-10.76	13.69	50.78	173.18	1080.14	395.50	1348.06	674.09	1146.17	435.42	1315.58	471.38
39.672	0	0.18	0.21	0.03	0.18	0.04	0.21	0.17	1.87	10.60	99.57	0.33	0.00	91.32	1.34	0.91	10.60	0.07	3.87	0.51	1.07	0.02	0.00	0.00	0.01	5.91	0.06	0.08	2.86	25.04	0.01	72.86	1.87	0.00	0.00	36.00	-11.09	-10.23	14.20	50.41	170.09	1081.86	394.75	1349.72	672.24	1149.66	435.27	1316.27	469.46
39.706	0	0.21	0.24	0.03	0.19	0.03	0.24	0.16	1.68	13.88	99.52	0.33	0.00	91.07	1.25	0.73	13.88	0.06	3.08	0.52	0.99	0.02	0.00	0.00	0.01	5.33	0.05	0.07	2.83	23.63	0.00	91.90	1.68	0.00	0.00	36.00	-9.90	-10.39	14.92	50.58	170.46	1083.81	393.32	1352.03	671.70	1152.98	432.10	1319.11	470.30
39.739	0	0.21	0.24	0.03	0.19	0.03	0.24	0.16	1.73	14.29	99.52	0.33	0.00	95.76	1.06	0.66	14.29	0.06	2.73	0.53	1.06	0.01	0.00	0.00	0.01	5.16	0.05	0.06	3.04	23.77	0.00	40.07	1.73	0.00	0.00	36.00	-12.96	-6.41	12.78	51.26	177.83	1082.64	389.25	1353.59	667.54	1146.24	434.96	1321.99	462.08
39.773	0	0.24	0.26	0.03	0.22	0.03	0.28	0.15	1.56	17.60	99.44	0.35	0.00	93.29	1.29	0.64	17.60	0.06	2.55	0.51	0.87	0.01	0.00	0.00	0.01	5.18	0.04	0.07	3.13	21.27	0.00	49.04	1.56	0.00	0.00	36.00	-11.21	-8.84	14.46	50.67	171.93	1084.17	386.68	1356.99	668.59	1153.89	429.65	1322.71	462.22
39.806	0	0.24	0.26	0.03	0.22	0.03	0.29	0.16	1.76	17.88	99.43	0.36	0.00	96.06	1.72	0.79	17.88	0.07	2.46	0.52	1.10	0.01	0.00	0.00	0.01	4.77	0.04	0.12	3.56	23.06	0.00	23.68	1.76	0.00	0.00	36.00	-17.44	-6.03	12.38	50.95	184.89	1083.13	381.81	1363.43	666.40	1147.61	431.58	1331.18	453.58
39.839	0	0.24	0.26	0.03	0.22	0.03	0.29	0.16	1.84	17.90	99.42	0.37	0.00	95.43	2.07	0.67	17.90	0.06	2.75	0.51	1.43	0.01	0.00	0.00	0.01	4.92	0.05	0.24	3.73	22.91	0.00	33.02	1.84	0.00	0.00	36.00	-9.57	-6.80	12.68	50.90	180.59	1085.27	382.55	1366.04	672.19	1152.34	433.05	1331.28	457.44
39.873	0	0.24	0.26	0.03	0.22	0.04	0.29	0.16	1.91	18.10	99.42	0.37	0.00	94.49	1.96	0.94	18.10	0.07	3.62	0.52	1.80	0.02	0.00	0.00	0.01	4.80	0.05	0.25	3.47	22.93	0.00	37.60	1.91	0.00	0.00	36.00	-7.51	-7.79	12.92	50.74	177.12	1084.70	381.93	1366.94	675.46	1154.42	431.45	1329.55	457.93
39.906	0	0.22	0.24	0.03	0.23	0.04	0.28	0.21	2.01	16.62	99.43	0.34	0.00	91.28	2.96	1.52	16.62	0.08	4.41	0.55	1.73	0.03	0.00	0.00	0.01	4.33	0.06	0.28	3.86	27.39	0.00	15.78	2.01	0.00	0.00	36.00	-4.14	-10.26	13.00	50.95	174.19	1083.64	380.75	1366.85	677.35	1155.22	430.95	1327.35	457.62
39.939	0	0.20	0.22	0.03	0.25	0.04	0.29	0.32	2.19	14.83	99.35	0.33	0.00	95.79	5.80	2.99	14.83	0.13	5.27	0.40	1.34	0.04	0.00	0.00	0.01	4.29	0.07	0.19	4.53	33.61	0.00	8.94	2.19	0.00	0.00	36.00	-11.11	-6.37	12.84	50.22	175.56	1081.70	378.55	1367.14	673.47	1153.23	430.82	1327.52	451.87
39.973	0	0.15	0.18	0.02	0.33	0.04	0.31	0.66	2.57	12.48	98.69	0.33	0.00	96.55	11.22	7.61	12.48	0.19	5.16	0.33	0.92	0.06	0.00	0.00	0.01	4.13	0.10	0.14	4.57	40.49	0.00	3.44	2.57	0.00	0.00	36.00	-7.80	-5.35	13.18	50.88	183.42	1080.44	376.32	1369.78	676.05	1151.47	428.11	1332.96	454.66
40.006	0	0.12	0.15	0.02	0.49	0.04	0.36	1.38	2.73	11.53	97.24	0.40	0.00	96.04	17.86	13.20	11.53	0.25	4.72	0.32	0.77	0.09	0.00	0.00	0.01	3.71	0.18	0.19	4.90	46.23	0.00	13.16	2.73	0.00	0.00	36.00	-7.67	-6.06	12.11	50.63	182.70	1081.28	376.67	1372.73	679.99	1151.93	429.86	1333.12	453.30
40.039	0	0.08	0.11	0.02	0.87	0.04	0.41	4.19	2.86	10.15	91.61	0.75	0.00	92.12	26.31	23.16	10.15	0.36	3.82	0.27	0.71	0.14	0.00	0.00	0.01	3.38	0.17	0.18	5.27	55.07	0.00	4.85	2.86	0.00	0.00	36.00	-7.44	-9.71	13.42	50.18	177.77	1081.56	376.93	1372.71	680.08	1156.24	427.97	1331.99	454.72
40.073	0	0.07	0.09	0.02	1.41	0.04	0.44	11.26	3.10	9.18	77.47	1.25	0.00	95.05	31.91	32.44	9.18	0.54	4.59	0.25	0.94	0.29	0.00	0.00	0.01	3.30	0.16	0.19	6.36	65.58	0.00	27.00	3.10	0.00	0.00	36.00	-8.47	-7.22	12.59	50.26	177.68	1081.46	378.54	1370.75	679.20	1153.76	431.46	1330.03	453.81
40.106	0	0.05	0.07	0.01	2.86	0.04	0.59	27.00	3.08	9.86	48.00	2.92	0.00	95.87	41.87	43.20	9.86	0.76	4.57	0.24	1.01	0.35	0.00	0.00	0.01	3.18	0.13	0.18	6.51	70.29	0.00	2.00	3.08	0.00	0.00	36.00	-11.81	-6.28	12.39	50.24	180.53	1080.22	374.82	1374.46	678.24	1153.32	430.54	1332.94	448.60
40.140	0	0.04	0.06	0.01	3.50	0.05	0.77	42.14	3.25	8.70	32.86	5.11	0.00	94.57	49.12	42.55	8.70	0.80	4.77	0.23	1.26	0.51	0.00	0.00	0.01	3.18	0.14	0.21	7.86	79.91	0.00	20.91	3.25	0.00	0.00	36.00	-7.78	-7.72	11.26	50.56	181.33	1081.36	372.88	1375.76	679.50	1152.57	429.32	1333.01	447.21
40.173	0	0.04	0.06	0.01	4.12	0.05	0.80	51.46	3.47	7.47	23.54	6.91	0.00	94.07	52.33	44.94	7.47	1.00	4.27	0.23	1.27	0.44	0.00	0.00	0.01	2.89	0.12	0.15	8.65	83.14	0.00	6.04	3.47	0.00	0.00	36.00	-8.48	-8.18	13.48	49.89	175.48	1085.61	374.08	1376.66	677.53	1161.22	424.45	1334.65	451.24
40.206	0	0.04	0.06	0.01	2.70	0.05	0.60	39.18	3.66	7.21	35.82	3.88	0.00	93.27	44.72	40.19	7.21	0.76	3.88	0.24	1.35	0.27	0.00	0.00	0.01	2.88	0.11	0.19	8.66	83.77	0.00	41.79	3.66	0.00	0.00	36.00	-4.86	-8.85	10.90	50.76	178.73	1084.95	372.79	1376.12	678.36	1155.21	428.12	1332.90	447.44
40.240	0	0.04	0.06	0.02	2.44	0.05	0.53	43.38	4.13	5.95	31.62	3.88	0.00	94.87	43.44	39.21	5.95	0.88	4.08	0.26	1.87	0.33	0.00	0.00	0.01	2.73	0.10	0.17	9.96	90.08	0.00	22.17	4.13	0.00	0.00	36.00	-8.11	-7.41	12.68	50.12	177.58	1084.89	371.30	1379.30	677.72	1159.85	425.95	1336.16	447.15
40.273	0	0.04	0.06	0.01	3.07	0.05	0.63	52.10	4.44	5.53	22.90	5.89	0.00	94.92	48.36	41.45	5.53	0.88	4.34	0.24	1.59	0.33	0.00	0.00	0.01	2.80	0.09	0.17	10.49	91.32	0.00	17.37	4.44	0.00	0.00	36.00	-7.37	-7.36	12.58	50.21	179.19	1087.82	372.92	1380.02	677.79	1161.05	425.36	1338.56	449.85
40.306	0	0.04	0.05	0.01	3.08	0.05	0.54	55.37	4.83	4.88	19.63	5.37	0.00	94.57	46.79	43.94	4.88	0.87	4.66	0.28	1.69	0.38	0.00	0.00	0.01	2.67	0.09	0.17	10.84	93.58	0.00	23.22	4.83	0.00	0.00	36.00	-7.06	-7.71	13.14	50.07	175.07	1088.60	373.91	1379.48	678.25	1163.78	424.79	1336.87	451.12
40.340	0	0.04	0.04	0.02	3.22	0.06	0.44	60.70	3.94	3.94	14.30	6.25	0.00	94.87	45.28	47.63	3.94	0.83	4.25	0.26	1.51	0.45	0.00	0.00	0.01	2.59	0.10	0.13	11.99	96.70	0.00	20.56	5.66	0.00	0.00	36.00	-8.33	-7.41	13.05	49.91	174.16	1088.40	371.42	1381.87	677.62	1164.92	424.47	1337.57	447.32
40.373	0	0.03	0.03	0.02	3.98	0.06	0.35	67.28	3.80	3.80	7.72	11.43	0.00	95.87	43.33	56.36	3.80	0.88	4.02	0.23	1.18	0.29	0.00	0.00	0.01	2.44	0.10	0.14	11.48	96.72	0.00	11.49	5.65	0.00	0.00	36.00	-5.21	-6.28	12.99	50.52	176.41	1090.07	373.10	1381.75	679.17	1164.88	424.75	1339.27	451.36
40.407	0	0.03	0.03	0.02	5.24	0.06	0.37	74.59	3.74	3.74	0.41	17.10	0.00	95.57	46.52	60.99	3.74	1.00	3.86	0.21	1.14	0.26	0.00	0.00	0.01	2.72	0.11	0.18	12.70	97.33	0.00	27.10	5.64	0.00	0.00	36.00	-8.47	-6.64	11.74	50.36	177.50	1089.47	370.74	1384.74	678.57	1163.41	426.84	1339.99	444.90
40.440	0	0.03	0.03	0.02	4.50	0.05	0.28	71.33	3.25	3.25	3.67	17.77	0.00	96.61	41.05	62.30	3.25	1.05	3.56	0.16	1.09	0.33	0.00	0.00	0.01	2.66	0.11	0.20	11.96	97.46	0.00	26.04	5.55	0.00	0.00	36.00	-8.15	-5.25	12.43	50.99	184.48	1091.14	372.51	1385.81	678.52	1163.14	426.45	1346.10	450.09
40.473	0	0.02	0.02	0.01	6.92	0.05	0.34	81.29	3.16	3.16	0.00	27.14	0.00	95.82	47.93	68.47	3.16	1.28	3.62	0.14	0.98	0.30	0.00	0.00	0.01	2.92	0.09	0.20	12.58	97.57	0.00	27.33	5.53	0.00	0.00	36.00	-5.64	-6.35	12.09	50.70	179.18	1091.67	370.77	1387.84	680.50	1165.97	426.99	1343.98	447.36
40.507	0	0.03	0.03	0.02	6.42	0.06	0.31	79.54	3.29	3.29	0.00	27.61	0.00	95.34	45.60	68.22	3.29	1.03	4.10	0.15	0.99	0.31	0.00	0.00	0.01	3.28	0.10	0.25	13.12	97.72	0.00	18.17	5.47	0.00	0.00	36.00	-12.01	-6.91	12.28	50.96	181.66	1090.36	370.44	1383.99	674.07	1162.69	423.51	1343.06	445.16
40.540	0	0.03	0.02	0.02	5.83	0.06	0.22	77.31	3.19	3.23	0.00	33.43	0.00	93.47	39.35	71.25	3.19	1.20	3.76	0.13	1.06	0.35	0.00	0.00	0.01	3.23	0.11	0.18	13.51	97.61	0.00	18.28	5.71	0.00	0.00	36.00	-8.37	-8.70	12.88	50.81	179.52	1093.13	372.76	1386.03	678.21	1167.18	423.46	1344.67	450.35
40.573	0	0.03	0.02	0.02	5.74	0.06	0.20	77.17	2.95	3.59	0.00	35.81	0.00	93.66	37.87	72.58	2.95	1.12	4.19	0.11	1.10	0.29	0.00	0.00	0.01	3.59	0.11	0.15	13.49	97.66	0.00	31.15	5.71	0.00	0.00	36.00	-11.42	-8.54	11.43	51.14	182.57	1093.95	372.04	1384.72	673.46	1163.24	424.37	1344.55	445.80
40.607	0	0.03	0.03	0.02	5.51	0.06	0.26	76.13	2.58	4.42	0.00	27.42	0.00	95.21	41.95	67.20	2.58	0.93	4.03	0.12	0.92	0.21	0.00	0.00	0.01	4.42	0.09	0.11	14.01	97.76	0.00	26.28	5.59	0.00	0.00	36.00	-7.22	-7.05	12.59	50.76	176.87	1094.84	370.47	1386.94	674.96	1168.83	424.71	1344.38	446.24
40.640	0	0.03	0.02	0.02	6.46	0.05	0.31	79.50	2.54	4.51	0.00	29.73	0.00	92.63	46.13	67.71	2.54	0.91	3.37	0.11	0.93	0.20	0.00	0.00	0.01	4.51	0.08	0.06	14.92	97.77	0.00	26.50	5.68	0.00	0.00	36.00	-6.88	-9.34	11.22	50.88	181.25	1096.46	369.91	1391.21	678.36	1167.99	424.34	1348.01	445.46
40.673	0	0.03	0.02	0.02	4.90	0.06	0.22	73.65	2.32	4.19	1.35	28.61	0.00	92.96	38.77	67.14	2.32	0.83	5.10	0.15	1.05	0.23	0.00	0.00	0.01	4.19	0.10	0.08	14.82	97.94	0.00	6.81	6.12	0.00	0.00	36.00	-5.98	-9.10	11.67	50.84	182.32	1097.05	367.93	1392.95	676.63	1169.30	424.30	1350.53	444.18
40.707	0	0.03	0.03	0.02	4.94	0.07	0.27	73.61	2.30	4.53	1.39	25.26	0.00	90.43	42.22	63.59	2.30	0.68	5.76	0.23	1.09	0.24	0.00	0.00	0.01	4.53	0.12	0.13	16.25	98.14	0.00	2.85	6.45	0.00	0.00	36.00	-5.19	-10.77	11.26	51.25	184.44	1095.88	366.33	1391.19	675.34	1166.47	421.21	1349.58	443.31
40.740	0	0.03	0.03	0.02	3.66	0.07	0.21	65.46	2.31	4.28	9.54	21.15	0.00	92.37	35.48	61.37	2.31	0.66	6.85	0.35	1.38	0.35	0.00	0.00	0.01	4.28	0.16	0.25	15.58	97.84	0.00	2.29	6.37	0.00	0.00	36.00	-5.93	-9.53	11.11	51.40	184.74	1096.00	367.28	1388.93	674.39	1165.18	419.55	1348.24	444.41
40.774	0	0.03	0.03	0.02	3.62	0.07	0.20	64.43	2.19	5.01	10.57	22.31	0.00	90.84	34.39	61.64	2.19	0.78	6.78	0.35	1.33	0.26	0.00	0.00	0.01	5.01	0.17	0.56	16.17	97.45	0.00	7.57	6.29	0.00	0.00	36.00	-8.53	-10.53	11.81	51.11	183.05	1092.14	365.31	1387.51	671.00	1163.95	422.61	1346.17	439.95
40.807	0	0.03	0.02	0.02	4.63	0.08	0.19	71.37	1.72	5.00	3.63	34.01	0.00	93.91	36.33	67.29	1.72	0.78	7.08	0.41	1.32	0.24	0.00	0.00	0.01	5.00	0.14	0.33	17.80	97.52	0.00	2.10	6.78	0.00	0.00	36.00	-2.00	-8.32	10.44	52.06	188.05	1094.09	363.88	1389.42	673.81	1161.77	421.68	1348.80	441.22
40.840	0	0.03	0.02	0.02	3.58	0.08	0.18	64.11	1.69	5.06	10.89	26.01	0.00	95.68	32.97	62.79	1.69	0.85	6.46	0.48	1.22	0.14	0.00	0.00	0.01	5.06	0.14	0.21	17.53	97.31	0.00	5.31	6.92	0.00	0.00	36.00	-2.66	-6.51	9.41	51.90	182.43	1096.67	367.50	1385.76	671.68	1162.00	425.25	1343.75	440.96
40.874	0	0.03	0.02	0.02	3.72	0.07	0.13	65.14	1.69	5.96	9.86	32.68	0.00	93.07	28.93	68.46	1.69	1.15	6.65	0.49	1.36	0.12	0.00	0.00	0.01	5.96	0.20	0.29	15.88	96.46	0.00	1.71	6.65	0.00	0.00	36.00	-3.68	-9.01	7.92	51.66	182.82	1097.96	365.77	1385.40	667.67	1159.95	425.97	1342.52	435.51
40.907	0	0.04	0.03	0.02	2.44	0.07	0.13	52.11	1.59	6.22	22.89	17.56	0.00	93.39	25.20	59.93	1.59	1.11	6.36	0.53	0.92	0.08	0.00	0.00	0.01	6.22	0.22	0.19	14.16	95.79	0.00	9.09	6.58	0.00	0.00	36.00	-0.68	-8.76	8.99	52.24	179.54	1100.82	371.77	1378.55	666.03	1161.36	424.24	1339.71	444.83
40.940	0	0.03	0.03	0.02	2.97	0.06	0.17	58.37	1.55	6.17	16.63	16.46	0.00	93.35	30.71	60.91	1.55	1.38	4.75	0.53	0.70	0.06	0.00	0.00	0.01	6.17	0.15	0.20	12.21	95.12	0.00	2.55	6.15	0.00	0.00	36.00	-4.38	-8.79	8.01	51.72	178.23	1100.83	373.26	1376.67	664.31	1159.43	426.21	1336.91	442.52
40.974	0	0.03	0.02	0.02	3.57	0.06	0.12	63.82	1.41	6.42	11.18	27.45	0.00	93.96	27.12	70.79	1.41	1.91	4.51	0.44	0.57	0.06	0.00	0.00	0.01	6.42	0.14	0.28	10.46	93.81	0.00	7.12	6.27	0.00	0.00	36.00	-3.13	-8.27	8.89	52.06	177.18	1097.62	374.19	1373.27	664.75	1157.87	427.37	1334.20	444.73
41.007	0	0.03	0.02	0.02	4.22	0.06	0.12	68.52	1.27	6.65	6.48	32.99	0.00	96.98	28.24	75.06	1.27	2.12	3.79	0.36	0.33	0.06	0.00	0.00	0.01	6.65	0.15	0.23	9.45	93.25	0.00	14.02	6.09	0.00	0.00	36.00	-6.14	-4.65	9.88	51.68	180.67	1094.38	373.22	1372.94	664.20	1155.99	426.63	1335.74	444.82
41.040	0	0.03	0.02	0.02	3.76	0.06	0.10	64.97	1.15	6.87	10.03	32.80	0.00	93.61	24.86	75.63	1.15	1.84	3.53	0.39	0.41	0.08	0.00	0.00	0.01	6.87	0.19	0.38	8.78	92.50	0.00	27.77	6.04	0.00	0.00	36.00	-3.91	-8.58	9.67	52.00	178.84	1093.21	374.03	1371.06	665.15	1154.91	428.39	1332.94	445.32
41.074	0	0.03	0.02	0.02	2.57	0.06	0.08	52.22	1.06	7.41	22.78	23.11	0.00	90.71	19.42	70.20	1.06	1.58	4.24	0.46	0.45	0.13	0.00	0.00	0.01	7.41	0.25	0.42	8.17	90.93	0.00	10.71	6.14	0.00	0.00	36.00	-7.67	-10.61	10.54	50.89	176.70	1093.74	374.89	1371.74	664.82	1157.82	426.33	1333.42	446.01
41.107	0	0.03	0.02	0.02	2.57	0.06	0.08	51.28	1.15	7.82	23.72	23.15	0.00	91.79	19.36	70.08	1.15	1.45	4.55	0.51	0.53	0.16	0.00	0.00	0.01	7.82	0.30	0.39	8.32	90.33	0.00	14.28	6.01	0.00	0.00	36.00	-6.62	-9.93	10.84	51.19	176.45	1092.72	375.24	1370.07	664.34	1156.98	427.37	1332.36	446.81
41.141	0	0.03	0.02	0.02	2.14	0.07	0.10	43.87	1.00	7.15	31.13	14.56	0.00	92.76	21.05	64.82	1.00	1.29	6.20	0.63	0.68	0.17	0.00	0.00	0.01	7.15	0.31	0.27	6.49	86.92	0.00	6.46	6.51	0.00	0.00	36.00	-9.62	-9.25	8.97	50.61	178.49	1095.97	373.46	1375.33	664.00	1157.43	428.57	1335.48	440.96
41.174	0	0.03	0.02	0.02	2.27	0.06	0.09	42.26	0.98	7.62	32.74	16.74	0.00	95.28	19.93	67.30	0.98	1.37	5.18	0.85	0.70	0.13	0.00	0.00	0.01	7.62	0.33	0.32	6.07	83.90	0.01	7.04	5.90	0.00	0.00	36.00	-5.16	-6.98	9.28	51.64	184.42	1094.23	372.17	1374.78	664.84	1154.21	428.02	1337.98	443.46
41.207	0	0.03	0.02	0.02	2.49	0.06	0.09	45.44	0.96	8.18	29.56	19.68	0.00	95.61	19.60	69.70	0.96	1.57	4.11	0.75	0.65	0.09	0.00	0.00	0.01	8.18	0.35	0.26	6.14	84.74	0.00	2.12	5.46	0.00	0.00	36.00	-3.41	-6.60	9.42	51.61	176.75	1094.05	372.13	1373.48	665.89	1157.03	427.46	1333.10	443.04
41.241	0	0.03	0.03	0.02	2.14	0.05	0.10	40.11	0.79	9.89	34.89	12.47	0.00	95.88	20.74	63.85	0.79	1.67	2.92	0.78	0.51	0.05	0.00	0.00	0.01	9.89	0.29	0.19	5.23	84.12	0.00	6.20	4.91	0.00	0.00	36.00	-5.70	-6.26	9.66	51.38	177.68	1095.76	373.71	1371.58	662.85	1157.01	425.77	1333.69	444.57
41.274	0	0.04	0.03	0.02	1.87	0.04	0.12	35.05	0.88	9.55	39.95	7.99	0.00	95.71	22.47	57.91	0.88	1.54	1.97	0.85	0.52	0.05	0.00	0.00	0.01	9.55	0.20	0.15	5.01	83.28	0.00	35.22	4.53	0.00	0.00	36.00	-2.16	-6.47	9.42	52.40	180.09	1097.23	376.46	1367.85	662.94	1154.89	423.90	1333.06	450.11
41.307	0	0.04	0.04	0.02	1.38	0.04	0.13	24.80	0.98	8.67	50.40	4.27	0.00	94.55	20.61	50.12	0.98	1.51	1.71	0.96	0.47	0.04	0.00	0.00	0.01	8.67	0.15	0.12	4.53	81.14	0.00	47.73	4.00	0.00	0.00	36.00	-3.40	-7.73	11.05	52.07	173.46	1095.78	378.34	1363.97	660.43	1157.36	425.60	1328.89	451.40
41.341	0	0.05	0.05	0.02	1.32	0.04	0.13	19.00	1.33	10.18	62.01	3.61	0.00	94.77	19.82	48.66	1.33	1.64	1.48	0.98	0.51	0.04	0.00	0.00	0.01	10.18	0.12	0.18	3.80	75.07	0.00	12.54	2.97	0.00	0.00	36.00	-12.51	-7.52	11.50	51.34	180.47	1092.10	376.59	1361.99	654.45	1152.13	422.90	1330.84	448.04
41.374	0	0.05	0.05	0.02	1.18	0.03	0.15	15.56	1.59	10.72	68.87	2.50	0.00	95.23	20.62	44.13	1.59	1.59	1.39	0.97	0.58	0.05	0.00	0.00	0.01	10.72	0.08	0.22	3.60	73.07	0.00	25.34	2.62	0.00	0.00	36.00	-4.24	-7.03	11.51	52.44	185.02	1092.33	378.76	1363.83	661.52	1151.52	425.90	1334.18	455.31
41.408	0	0.06	0.06	0.02	0.96	0.03	0.14	11.21	1.73	11.70	77.57	1.97	0.00	94.20	17.52	40.81	1.73	1.19	1.34	0.70	0.49	0.03	0.00	0.00	0.01	11.70	0.06	0.23	3.88	70.82	0.01	73.63	2.31	0.00	0.00	36.00	-3.97	-8.06	11.12	52.21	181.27	1092.39	382.85	1361.86	664.85	1151.56	429.17	1330.52	458.00
41.441	0	0.06	0.06	0.02	0.90	0.03	0.13	8.99	1.63	12.00	82.01	2.05	0.00	94.13	15.24	41.33	1.63	0.92	1.35	0.40	0.43	0.02	0.00	0.00	0.01	12.00	0.04	0.24	3.87	66.97	0.01	58.70	2.22	0.00	0.00	36.00	-4.48	-8.12	10.96	52.16	183.81	1092.96	388.43	1359.80	666.24	1149.44	435.03	1331.10	463.05
41.474	0	0.07	0.08	0.02	0.50	0.03	0.13	3.67	1.69	11.03	92.67	0.77	0.00	95.91	11.03	28.26	1.69	0.45	1.33	0.29	0.42	0.01	0.00	0.00	0.01	12.41	0.04	0.39	3.75	61.81	0.01	89.76	2.09	0.00	0.00	30.00	-5.77	-6.22	10.50	52.01	178.45	1090.67	391.46	1354.20	667.80	1147.21	435.35	1323.29	464.34
41.508	0	0.08	0.10	0.02	0.45	0.03	0.14	2.36	1.76	10.28	95.28	0.62	0.00	95.98	10.28	24.85	2.70	0.29	1.84	0.33	0.43	0.01	0.00	0.00	0.01	12.95	0.03	0.63	4.08	55.22	0.01	59.37	1.76	0.00	0.00	30.00	-12.30	-6.14	11.50	51.29	180.18	1088.31	390.97	1351.72	661.37	1145.25	436.28	1323.61	461.84
41.541	0	0.09	0.11	0.02	0.40	0.03	0.15	1.55	1.62	8.78	96.91	0.51	0.00	96.90	8.78	22.09	3.36	0.27	1.84	0.24	0.52	0.03	0.00	0.00	0.02	14.36	0.03	0.94	4.17	49.16	0.01	85.35	1.62	0.00	0.00	30.00	-12.43	-4.78	12.52	51.66	181.49	1084.83	390.20	1347.58	659.18	1142.65	433.33	1321.59	463.66
41.574	0	0.10	0.13	0.02	0.33	0.03	0.17	1.08	1.65	9.34	97.85	0.33	0.00	94.08	9.34	15.95	3.52	0.21	1.93	0.16	0.58	0.03	0.00	0.00	0.02	14.00	0.03	1.65	4.04	46.03	0.01	85.75	1.48	0.00	0.00	30.00	-8.36	-8.17	11.48	51.75	184.22	1086.35	393.70	1350.69	667.17	1142.38	436.92	1323.94	468.16
41.608	0	0.12	0.16	0.02	0.26	0.03	0.18	0.51	1.81	7.81	98.98	0.33	0.00	95.13	7.81	9.43	4.49	0.14	2.01	0.13	0.62	0.04	0.00	0.00	0.03	15.12	0.03	1.81	3.54	36.00	0.01	72.09	1.14	0.00	0.00	30.00	-8.31	-7.14	11.51	51.71	179.00	1085.42	397.08	1345.25	666.83	1141.47	438.93	1317.71	470.20
41.641	0	0.13	0.16	0.02	0.23	0.03	0.18	0.39	2.17	6.36	99.22	0.33	0.00	95.30	6.36	7.46	4.71	0.11	2.17	0.12	0.70	0.03	0.00	0.00	0.06	15.82	0.04	3.00	3.38	33.14	0.01	60.02	1.19	0.00	0.00	30.00	-9.92	-6.95	10.63	51.15	178.27	1084.45	396.31	1346.63	667.92	1140.31	441.54	1316.83	466.45
41.674	0	0.14	0.17	0.02	0.23	0.03	0.18	0.29	2.13	5.31	99.43	0.33	0.00	95.89	5.24	6.77	5.31	0.13	2.13	0.10	0.66	0.02	0.00	0.00	0.10	16.60	0.05	4.49	3.44	27.39	0.02	60.17	0.95	0.00	0.00	30.00	-9.22	-6.25	11.62	51.16	176.83	1083.77	399.66	1342.44	666.87	1140.05	443.56	1314.72	471.05
41.708	0	0.16	0.19	0.03	0.23	0.03	0.20	0.20	2.33	7.16	99.55	0.33	0.00	95.54	5.42	5.28	7.16	0.15	2.33	0.17	0.80	0.03	0.00	0.00	0.15	17.31	0.06	4.54	3.41	20.61	0.03	64.96	0.88	0.00	0.00	30.00	-13.49	-6.68	11.13	50.69	179.97	1081.07	398.16	1343.74	667.18	1137.06	444.17	1315.51	467.45
41.741	0	0.16	0.19	0.03	0.22	0.03	0.19	0.20	2.42	7.10	99.56	0.33	0.00	94.45	4.57	5.52	7.10	0.22	2.42	0.21	1.02	0.04	0.00	0.00	0.20	15.68	0.08	5.09	3.52	20.02	0.03	59.32	0.86	0.00	0.00	30.00	-12.36	-7.83	11.82	50.48	179.26	1080.48	399.20	1344.09	668.72	1138.26	445.95	1315.95	469.57
41.775	0	0.17	0.20	0.03	0.22	0.03	0.21	0.15	1.80	8.61	99.55	0.33	0.00	84.03	4.39	4.40	8.61	0.23	1.80	0.19	1.29	0.04	0.00	0.00	0.21	17.18	0.12	3.54	3.83	14.46	0.04	77.90	0.80	0.00	0.00	24.00	-8.84	-13.70	10.92	50.38	173.02	1080.64	399.37	1341.04	669.18	1138.32	444.80	1309.73	468.30
41.808	0	0.17	0.21	0.03	0.22	0.03	0.22	0.12	1.71	9.22	99.56	0.33	0.00	95.15	4.56	3.35	9.22	0.20	1.71	0.23	1.35	0.04	0.00	0.00	0.22	17.52	0.16	2.66	3.71	11.21	0.04	93.16	0.77	0.00	0.00	24.00	-12.03	-7.12	11.78	50.40	174.89	1081.94	404.46	1336.93	666.64	1137.43	446.55	1310.11	474.28
41.841	0	0.18	0.21	0.03	0.21	0.03	0.21	0.11	1.53	9.32	99.57	0.33	0.00	95.94	3.88	3.08	9.32	0.22	1.53	0.27	1.35	0.05	0.00	0.00	0.29	17.85	0.15	3.17	3.55	9.45	0.04	78.49	0.77	0.00	0.00	24.00	-11.42	-6.18	10.07	50.93	180.25	1077.84	400.01	1337.32	666.50	1130.41	447.91	1309.58	467.61
41.875	0	0.17	0.21	0.03	0.21	0.03	0.22	0.10	1.85	6.86	99.57	0.33	0.00	94.92	4.57	2.86	8.91	0.27	1.85	0.36	1.30	0.05	0.00	0.01	0.34	16.27	0.18	2.78	3.56	6.86	0.05	72.69	0.86	0.00	0.00	24.00	-11.28	-7.37	11.10	50.26	174.46	1078.31	401.05	1337.68	668.65	1134.97	446.23	1307.83	469.77
41.908	0	0.17	0.21	0.03	0.22	0.03	0.22	0.10	1.90	6.49	99.55	0.33	0.00	97.08	5.43	3.00	8.89	0.39	1.90	0.38	1.54	0.06	0.00	0.01	0.37	14.96	0.21	3.89	3.29	6.49	0.05	59.04	0.84	0.00	1.00	30.00	-12.84	-4.48	11.42	50.34	175.09	1075.50	400.69	1335.11	668.40	1132.61	444.13	1305.74	470.23
41.941	0	0.17	0.21	0.03	0.24	0.03	0.24	0.11	1.85	6.68	99.52	0.33	0.00	95.36	6.68	3.21	9.37	0.44	1.85	0.40	1.41	0.05	0.00	0.01	0.38	14.87	0.20	5.05	3.27	6.02	0.06	30.95	0.78	0.00	0.00	30.00	-9.67	-6.88	10.45	50.55	175.27	1073.01	396.51	1337.04	669.60	1130.52	445.63	1304.75	464.66
41.975	0	0.18	0.21	0.03	0.25	0.03	0.25	0.11	2.16	6.50	99.50	0.33	0.00	96.79	6.50	3.99	10.46	0.58	2.16	0.34	1.45	0.05	0.00	0.02	0.34	13.17	0.22	3.69	3.14	5.86	0.08	28.48	0.84	0.00	0.00	24.00	-10.81	-4.96	11.10	50.25	175.96	1071.51	395.18	1338.29	671.59	1131.25	441.83	1305.62	465.45
42.008	0	0.17	0.20	0.02	0.26	0.03	0.24	0.12	2.00	7.31	99.48	0.33	0.00	96.91	7.31	5.46	9.63	0.65	2.00	0.29	1.20	0.04	0.00	0.02	0.34	11.12	0.27	6.48	2.84	6.07	0.08	5.58	0.89	0.00	0.00	24.00	-9.55	-4.78	10.20	50.56	176.76	1070.81	395.44	1338.03	672.98	1129.00	444.19	1304.57	464.61
42.041	0	0.16	0.19	0.02	0.26	0.03	0.22	0.13	2.00	7.11	99.48	0.33	0.00	96.51	7.11	6.58	8.30	0.75	2.00	0.20	0.93	0.02	0.00	0.02	0.28	8.38	0.35	7.39	2.41	5.76	0.07	3.17	1.00	0.00	0.00	24.00	-13.17	-5.41	11.45	50.15	178.14	1068.93	393.55	1338.94	670.98	1129.73	441.96	1306.57	463.43
42.075	0	0.15	0.17	0.02	0.28	0.03	0.21	0.15	2.38	7.60	99.43	0.33	0.00	96.84	7.72	9.47	7.60	0.95	2.38	0.15	0.97	0.03	0.00	0.02	0.33	6.04	0.42	7.49	2.09	5.67	0.08	1.25	1.13	0.00	0.00	24.00	-11.65	-4.88	11.59	50.30	181.52	1065.96	390.91	1341.28	674.27	1128.22	440.72	1308.37	462.94
42.108	0	0.13	0.15	0.02	0.34	0.03	0.21	0.20	2.12	6.91	99.31	0.42	0.00	95.84	9.58	13.68	6.91	1.11	2.12	0.13	0.95	0.03	0.00	0.02	0.32	5.49	0.49	9.72	2.11	6.36	0.07	0.79	1.14	0.00	0.00	24.00	-9.77	-6.31	12.08	50.03	177.97	1065.95	388.78	1343.57	676.17	1131.62	438.47	1308.04	461.94
42.142	0	0.11	0.14	0.02	0.38	0.03	0.20	0.25	2.09	6.30	99.24	0.33	0.00	95.31	10.44	16.57	6.30	1.10	2.09	0.11	1.66	0.10	0.00	0.02	0.26	3.95	0.51	3.64	2.30	8.09	0.07	4.39	1.21	0.00	0.00	24.00	-12.99	-6.94	10.09	49.76	179.40	1064.62	384.17	1346.29	674.70	1128.45	438.78	1307.34	452.21
42.175	0	0.11	0.13	0.02	0.37	0.03	0.18	0.27	2.42	5.64	99.25	0.39	0.00	92.71	9.40	18.16	5.64	0.84	2.42	0.11	1.51	0.09	0.00	0.02	0.22	3.25	0.52	4.32	2.13	9.50	0.06	12.37	1.49	0.00	0.00	24.00	-7.27	-9.28	11.44	50.26	178.82	1063.42	385.51	1343.18	675.96	1128.77	437.93	1306.42	458.38
42.208	0	0.10	0.11	0.02	0.43	0.03	0.17	0.34	2.25	5.41	99.14	0.51	0.00	94.40	10.23	21.85	5.41	0.82	2.25	0.11	1.53	0.09	0.00	0.02	0.20	3.11	0.63	4.30	2.07	11.10	0.06	4.89	1.62	0.00	0.00	24.00	-10.53	-7.88	11.60	49.92	178.55	1062.91	384.17	1343.09	673.70	1128.76	435.99	1306.20	455.97
42.242	0	0.09	0.10	0.02	0.47	0.03	0.16	0.45	2.38	4.83	99.05	0.60	0.00	94.18	11.41	24.85	4.83	0.79	2.38	0.11	1.96	0.07	0.00	0.01	0.20	2.63	0.58	3.69	1.83	13.57	0.06	2.75	1.78	0.00	0.00	24.00	-9.55	-8.08	11.38	50.04	178.43	1062.06	383.26	1342.95	673.94	1127.95	436.25	1305.41	454.90
42.275	0	0.08	0.10	0.02	0.50	0.03	0.19	0.51	2.65	4.62	98.98	0.53	0.00	94.15	14.68	23.56	4.62	0.72	2.65	0.13	1.76	0.07	0.00	0.01	0.19	2.52	0.50	3.14	1.84	14.49	0.05	5.57	1.98	0.00	0.00	24.00	-12.36	-8.11	11.56	49.90	180.24	1062.51	383.38	1342.75	672.01	1127.65	434.50	1306.73	454.85
42.308	0	0.08	0.10	0.02	0.52	0.04	0.20	0.61	2.23	4.03	98.79	0.49	0.00	94.85	16.83	23.51	4.03	0.70	2.59	0.17	1.88	0.08	0.00	0.01	0.20	2.34	0.41	2.19	1.77	16.52	0.05	7.34	2.23	0.00	0.00	24.00	-13.20	-7.43	11.23	49.80	179.05	1063.27	383.39	1341.83	670.29	1127.54	434.30	1305.55	453.56
42.342	0	0.07	0.09	0.02	0.55	0.04	0.17	1.03	2.69	3.00	97.95	0.62	0.00	92.78	16.00	27.12	3.00	0.88	2.50	0.16	1.70	0.05	0.00	0.01	0.18	1.82	0.38	1.78	1.61	26.36	0.04	1.56	2.69	0.00	0.00	24.00	-11.31	-9.23	10.94	49.86	179.20	1064.13	380.63	1342.91	668.21	1127.97	433.15	1306.32	450.69
42.375	0	0.07	0.08	0.02	0.60	0.04	0.15	1.26	2.55	2.79	97.48	0.78	0.00	94.71	14.59	30.59	2.79	0.98	2.05	0.13	1.24	0.03	0.00	0.01	0.13	1.94	0.30	1.15	1.60	29.17	0.04	3.77	2.55	0.00	0.00	24.00	-7.83	-7.57	11.04	50.57	180.05	1063.79	382.09	1339.17	667.41	1125.81	433.83	1304.73	453.97
42.409	0	0.06	0.06	0.02	0.69	0.04	0.13	2.35	2.28	2.28	95.30	1.23	0.00	97.13	13.15	37.08	2.28	1.07	1.68	0.12	0.71	0.01	0.00	0.01	0.15	1.91	0.30	1.37	1.51	39.24	0.04	2.35	2.97	0.00	0.00	24.00	-11.94	-4.39	11.17	50.41	183.81	1060.21	379.82	1339.81	667.74	1122.95	431.26	1305.61	451.83
42.442	0	0.06	0.06	0.02	0.75	0.04	0.13	2.97	2.09	2.09	94.05	1.30	0.00	96.21	14.74	37.97	2.09	1.39	1.82	0.09	0.75	0.01	0.00	0.01	0.11	1.69	0.27	1.05	1.40	42.26	0.03	1.97	3.28	0.00	0.00	24.00	-9.49	-5.83	12.23	50.41	178.57	1058.22	378.89	1337.59	668.19	1124.73	428.99	1301.72	452.73
42.475	0	0.06	0.07	0.02	0.63	0.04	0.14	2.64	2.27	2.27	94.73	0.94	0.00	95.70	13.58	33.41	2.27	1.70	1.99	0.11	0.71	0.02	0.00	0.01	0.08	1.99	0.23	0.57	1.36	44.70	0.03	3.28	3.12	0.00	0.00	24.00	-6.09	-6.49	10.79	51.44	182.08	1058.24	379.34	1334.72	667.64	1119.75	429.69	1300.32	453.10
42.509	0	0.06	0.07	0.02	0.71	0.04	0.14	3.80	2.35	2.63	92.40	1.09	0.00	96.06	14.25	35.49	2.35	1.96	2.24	0.10	0.67	0.05	0.00	0.01	0.07	2.63	0.18	0.52	1.39	50.76	0.03	5.61	2.89	0.00	0.00	24.00	-7.83	-6.03	11.15	51.21	180.10	1058.85	380.12	1332.85	664.73	1120.47	429.67	1299.07	452.91
42.542	0	0.06	0.06	0.02	0.95	0.04	0.13	7.21	2.44	3.49	85.59	1.88	0.00	95.86	14.98	42.49	2.44	2.66	2.04	0.12	0.89	0.06	0.00	0.00	0.07	3.49	0.13	0.26	1.63	58.54	0.03	2.00	2.59	0.00	0.00	24.00	-11.78	-6.29	11.71	50.90	183.76	1055.49	377.34	1334.48	663.39	1118.71	429.42	1301.36	449.61
42.575	0	0.06	0.06	0.02	0.94	0.04	0.13	7.27	2.39	3.57	85.47	1.72	0.00	96.23	15.21	41.39	2.72	2.70	1.96	0.14	0.88	0.05	0.00	0.00	0.06	3.57	0.11	0.23	1.60	59.58	0.02	5.97	2.39	0.00	0.00	24.00	-11.88	-5.80	10.40	50.77	181.77	1059.93	381.91	1334.15	665.66	1119.79	430.76	1300.26	452.45
42.609	0	0.05	0.06	0.02	1.07	0.04	0.14	10.74	2.29	4.93	78.51	2.03	0.00	95.23	17.04	43.47	2.92	2.64	2.19	0.23	1.12	0.06	0.00	0.00	0.07	4.93	0.09	0.28	1.62	66.03	0.03	0.92	2.29	0.00	0.00	24.00	-11.47	-7.03	11.79	50.45	176.67	1057.74	379.58	1333.18	663.21	1122.26	430.71	1297.86	450.18
42.642	0	0.05	0.06	0.02	1.13	0.03	0.14	11.25	1.99	5.72	77.50	2.21	0.00	97.07	17.68	44.35	3.07	2.74	1.80	0.30	1.89	0.05	0.00	0.00	0.08	5.72	0.08	0.23	1.80	65.65	0.03	8.39	1.99	0.00	0.00	24.00	-10.41	-4.51	8.61	50.89	181.45	1062.46	382.40	1334.33	664.81	1118.46	434.31	1299.25	449.74
42.675	0	0.06	0.07	0.02	0.93	0.03	0.16	8.92	2.15	6.32	82.17	1.34	0.00	96.48	18.00	38.19	2.85	2.94	2.10	0.38	1.84	0.04	0.00	0.00	0.07	6.32	0.08	0.26	1.59	65.09	0.02	11.81	2.15	0.00	0.00	24.00	-8.80	-5.44	11.13	50.93	182.68	1060.26	381.21	1335.93	667.18	1121.65	430.31	1302.71	454.63
42.709	0	0.05	0.06	0.02	1.33	0.03	0.15	13.52	1.72	8.58	72.96	2.54	0.00	96.01	19.68	46.21	2.90	3.20	1.83	0.38	1.25	0.04	0.00	0.00	0.07	8.58	0.07	0.29	1.75	66.37	0.02	2.95	1.72	0.00	0.00	24.00	-7.15	-6.10	10.88	50.73	177.86	1060.12	380.66	1337.13	669.16	1123.66	432.51	1300.38	452.61
42.742	0	0.05	0.05	0.02	1.28	0.03	0.13	13.22	1.73	9.12	73.57	2.97	0.00	93.61	16.74	48.18	2.97	2.92	1.75	0.43	1.20	0.04	0.00	0.00	0.08	9.12	0.06	0.28	1.79	67.00	0.02	7.50	1.73	0.00	0.00	24.00	-13.58	-8.58	11.08	50.63	182.83	1058.81	380.82	1334.49	664.06	1119.95	429.73	1301.47	451.62
42.776	0	0.07	0.08	0.02	0.67	0.03	0.15	6.29	1.48	11.87	87.43	0.91	0.00	97.30	13.20	32.56	3.53	1.94	2.11	0.59	0.81	0.04	0.00	0.00	0.08	11.87	0.09	0.43	1.77	67.46	0.02	16.52	1.48	0.00	0.00	24.00	-10.10	-4.07	10.03	51.44	186.80	1059.58	382.64	1333.36	666.06	1116.58	431.99	1302.01	454.54
42.809	0	0.09	0.10	0.02	0.48	0.03	0.16	4.45	1.38	10.91	91.10	0.54	0.00	96.63	10.91	25.10	3.97	1.59	2.19	0.59	1.16	0.05	0.00	0.00	0.07	13.81	0.10	0.37	1.81	68.78	0.02	8.94	1.38	0.00	0.00	24.00	-11.23	-5.22	11.54	50.94	183.55	1057.82	381.46	1333.48	665.09	1119.36	431.20	1301.46	454.17
42.842	0	0.09	0.10	0.02	0.48	0.03	0.15	4.50	1.34	9.71	90.99	0.58	0.00	97.79	9.71	26.31	4.30	1.56	2.92	0.54	1.74	0.05	0.00	0.00	0.09	13.65	0.10	0.52	1.75	69.12	0.02	5.91	1.34	0.00	0.00	24.00	-10.22	-3.04	10.03	51.33	183.79	1059.97	383.92	1331.76	664.73	1117.12	434.74	1299.88	454.18
42.876	0	0.10	0.11	0.02	0.45	0.03	0.15	3.52	1.30	7.80	92.96	0.53	0.00	97.07	7.80	24.82	5.72	1.46	2.96	0.49	1.44	0.04	0.00	0.00	0.08	16.81	0.09	0.57	2.00	66.47	0.03	25.36	1.30	0.00	0.00	24.00	-4.96	-4.49	9.30	52.17	184.68	1061.51	385.67	1331.36	667.64	1116.34	435.91	1299.75	457.48
42.909	0	0.11	0.12	0.02	0.42	0.03	0.16	3.02	1.19	8.10	93.97	0.43	0.00	96.52	8.10	21.41	6.21	1.47	2.53	0.52	1.07	0.05	0.00	0.00	0.08	18.43	0.10	0.53	2.26	65.73	0.04	22.42	1.19	0.00	0.00	24.00	-3.62	-5.39	9.95	51.88	178.83	1063.31	388.79	1330.98	668.36	1120.43	440.26	1298.18	459.81
42.942	0	0.11	0.13	0.02	0.36	0.03	0.17	2.14	1.17	7.05	95.72	0.34	0.00	96.41	7.05	18.04	6.53	1.06	2.74	0.52	0.86	0.03	0.00	0.00	0.09	20.24	0.09	0.76	2.39	62.09	0.04	30.64	1.17	0.00	0.00	24.00	-6.14	-5.55	9.65	51.56	182.25	1063.43	390.26	1331.47	670.04	1118.97	439.04	1299.81	461.62
42.976	0	0.14	0.17	0.02	0.26	0.03	0.18	1.21	0.99	6.95	97.58	0.33	0.00	98.61	4.65	9.64	6.95	0.76	1.92	0.50	0.76	0.03	0.00	0.00	0.11	19.97	0.08	0.52	2.70	59.30	0.04	59.08	0.99	0.00	0.00	24.00	-15.53	-0.71	11.29	51.11	185.46	1060.73	392.86	1326.51	665.72	1116.67	435.10	1299.63	465.37
43.009	0	0.15	0.18	0.03	0.23	0.03	0.18	0.91	1.00	6.91	98.18	0.33	0.00	95.09	4.02	6.97	6.91	0.62	1.91	0.40	1.03	0.03	0.00	0.00	0.12	21.40	0.10	0.63	2.89	55.82	0.04	31.94	1.00	0.00	0.00	24.00	-7.39	-7.19	10.66	51.33	182.58	1065.23	394.47	1330.31	668.97	1120.71	441.84	1301.63	466.48
43.042	0	0.16	0.19	0.03	0.23	0.03	0.19	0.78	0.94	8.22	98.43	0.33	0.00	96.16	3.39	6.67	8.22	0.66	2.09	0.33	1.21	0.03	0.00	0.00	0.12	19.91	0.10	0.69	3.21	53.07	0.04	45.46	0.94	0.00	0.00	24.00	-6.90	-5.90	10.42	51.38	177.24	1066.42	398.72	1327.24	670.20	1121.71	445.00	1297.28	469.19
43.076	0	0.17	0.20	0.03	0.21	0.03	0.19	0.52	0.93	8.83	98.96	0.33	0.00	96.38	2.76	4.79	8.83	0.45	1.61	0.31	1.03	0.03	0.00	0.00	0.13	22.44	0.11	0.67	3.28	45.83	0.05	60.63	0.93	0.00	0.00	24.00	-10.82	-5.59	11.60	50.46	173.31	1063.84	397.04	1326.27	667.94	1123.18	443.47	1294.94	466.55
43.109	0	0.18	0.21	0.03	0.21	0.03	0.20	0.43	0.89	9.64	99.14	0.33	0.00	97.16	2.40	3.47	9.64	0.36	1.89	0.34	1.28	0.02	0.00	0.00	0.10	21.46	0.14	0.86	3.38	43.05	0.05	66.47	0.89	0.00	0.00	24.00	-14.33	-4.34	11.10	50.72	183.98	1065.06	400.70	1329.04	669.54	1119.91	448.16	1302.55	470.36
43.143	0	0.20	0.23	0.03	0.21	0.03	0.23	0.33	0.96	12.04	99.34	0.33	0.00	92.34	2.45	1.48	12.04	0.25	1.76	0.34	1.10	0.03	0.00	0.00	0.09	18.78	0.18	0.51	3.92	38.87	0.04	93.49	0.96	0.00	0.00	24.00	-12.05	-9.55	13.43	50.04	171.38	1063.03	400.01	1326.55	671.11	1126.70	442.74	1295.53	472.12
43.176	0	0.23	0.26	0.03	0.22	0.03	0.26	0.27	0.89	15.46	99.47	0.33	0.00	96.26	1.73	0.86	15.46	0.17	2.07	0.44	1.34	0.04	0.00	0.00	0.07	20.55	0.21	0.46	4.59	35.05	0.03	83.80	0.89	0.00	0.00	24.00	-12.08	-5.76	12.71	50.78	174.46	1061.11	400.84	1323.22	670.96	1121.76	443.28	1293.67	472.98
43.209	0	0.24	0.26	0.03	0.23	0.03	0.27	0.26	0.88	16.10	99.46	0.36	0.00	97.40	1.76	0.83	16.10	0.18	2.43	0.46	1.44	0.06	0.00	0.00	0.07	19.50	0.22	0.41	5.04	34.73	0.03	80.41	0.88	0.00	0.00	24.00	-12.51	-3.88	11.10	50.86	179.46	1063.00	400.59	1327.65	673.34	1120.27	445.99	1297.97	471.05
43.243	0	0.30	0.30	0.03	0.26	0.03	0.35	0.20	0.80	21.44	99.31	0.54	0.00	97.72	1.65	0.72	21.44	0.15	3.10	0.82	1.49	0.09	0.00	0.00	0.06	18.85	0.25	0.38	5.65	28.61	0.03	84.78	0.80	0.00	0.00	24.00	-15.87	-3.21	10.39	50.85	187.75	1065.61	402.03	1331.03	672.77	1118.60	448.17	1304.87	471.71
43.276	0	0.34	0.32	0.03	0.28	0.03	0.38	0.19	0.83	23.63	99.24	0.68	0.00	93.44	1.30	0.57	23.63	0.14	3.67	1.34	1.78	0.09	0.00	0.00	0.04	18.74	0.22	0.35	6.49	27.26	0.02	84.81	0.83	0.00	0.00	24.00	-11.54	-8.72	11.74	50.19	173.71	1062.83	402.36	1329.45	677.33	1124.28	449.42	1296.51	472.05
43.309	0	0.39	0.35	0.03	0.30	0.03	0.44	0.15	0.82	22.68	99.12	0.86	0.00	95.56	1.48	0.43	26.80	0.11	3.96	1.95	1.78	0.09	0.00	0.00	0.04	18.47	0.23	0.26	6.81	22.68	0.02	52.41	0.82	0.00	0.00	24.00	-9.10	-6.65	12.93	50.95	172.54	1062.14	405.10	1322.80	675.18	1123.28	447.10	1292.98	478.28
43.343	0	0.50	0.40	0.03	0.36	0.03	0.55	0.12	0.76	17.74	98.90	1.40	-2.17	95.54	1.38	0.38	31.89	0.10	3.84	2.12	1.83	0.06	0.00	0.00	0.03	16.88	0.23	0.16	8.52	17.74	0.02	60.58	0.76	0.00	0.00	24.00	-14.14	-6.68	10.49	50.26	171.97	1066.43	405.17	1326.29	675.48	1123.80	445.89	1293.60	473.13
43.376	0	0.51	0.40	0.03	0.36	0.03	0.55	0.13	0.79	19.13	98.91	1.51	-2.32	95.01	1.30	0.33	31.86	0.10	3.53	2.27	1.97	0.05	0.00	0.00	0.03	17.84	0.23	0.17	9.48	19.13	0.02	50.03	0.79	0.00	0.00	18.00	-15.17	-7.26	10.96	49.82	177.55	1064.96	395.32	1335.67	673.17	1125.58	443.75	1302.04	463.41
43.410	0	0.55	0.41	0.03	0.38	0.03	0.58	0.12	0.78	16.42	98.84	1.73	-3.40	97.77	1.18	0.51	33.38	0.11	2.36	2.28	1.18	0.04	0.00	0.00	0.04	14.46	0.25	0.37	9.67	16.42	0.01	51.08	0.78	0.00	0.00	18.00	-8.06	-3.10	11.57	51.05	174.56	1064.91	400.25	1328.47	674.56	1124.48	445.52	1296.98	472.25
43.443	0	0.68	0.46	0.04	0.44	0.03	0.71	0.12	0.71	17.24	98.59	2.77	-6.08	94.65	1.14	0.60	37.84	0.12	2.48	2.61	1.45	0.06	0.00	0.00	0.03	12.97	0.23	0.30	11.20	17.24	0.01	57.70	0.71	0.00	0.00	18.00	-11.33	-7.64	12.09	50.74	175.59	1059.77	397.55	1328.01	672.45	1121.59	447.57	1296.05	467.41
43.476	0	0.77	0.49	0.04	0.47	0.03	0.79	0.12	0.72	16.76	98.43	3.44	-7.58	96.35	1.00	0.51	40.38	0.10	2.55	3.38	1.69	0.07	0.00	0.00	0.03	11.23	0.20	0.36	11.47	16.76	0.01	35.04	0.72	0.00	0.00	18.00	-13.44	-5.63	11.45	51.08	178.00	1058.60	399.71	1323.93	672.90	1117.34	444.43	1293.48	470.06
43.510	0	0.98	0.57	0.04	0.58	0.03	1.03	0.12	0.75	17.85	97.94	6.29	-10.88	96.98	0.93	0.69	46.51	0.13	2.71	2.77	1.58	0.06	0.00	0.00	0.03	10.52	0.20	0.23	13.21	17.85	0.01	17.81	0.75	0.00	0.00	18.00	-11.97	-4.66	10.76	50.60	175.56	1063.00	399.74	1328.53	674.70	1121.77	446.01	1295.84	468.88
43.543	0	0.95	0.56	0.04	0.60	0.03	1.04	0.13	0.82	17.96	97.92	6.57	-10.93	96.88	1.41	1.15	46.46	0.19	2.62	1.96	1.54	0.06	0.00	0.00	0.04	9.98	0.26	0.28	13.84	17.96	0.01	7.60	0.82	0.00	0.00	18.00	-11.71	-4.82	10.24	50.84	182.14	1065.15	400.26	1331.99	674.75	1120.85	449.50	1301.92	469.30
43.576	0	0.91	0.54	0.04	0.61	0.03	0.98	0.14	0.81	19.18	98.04	6.41	-10.28	95.20	1.37	1.92	45.37	0.29	2.45	1.55	1.23	0.03	0.00	0.00	0.04	9.39	0.28	0.45	14.60	19.18	0.01	12.77	0.81	0.00	0.00	18.00	-9.61	-7.06	10.39	50.83	178.88	1064.20	399.81	1331.23	675.85	1121.61	449.27	1299.39	469.11
43.610	0	1.03	0.55	0.04	0.71	0.03	1.06	0.16	0.82	21.64	97.87	9.22	-11.30	96.46	1.63	2.49	47.14	0.43	2.12	1.30	0.84	0.03	0.00	0.00	0.04	8.02	0.25	0.39	17.72	21.64	0.00	62.53	0.82	0.00	0.00	18.00	-11.83	-5.48	11.69	50.39	173.46	1063.10	401.06	1326.11	674.22	1123.17	443.10	1294.19	472.12
43.643	0	0.88	0.49	0.04	0.72	0.03	0.93	0.19	0.83	22.23	98.13	7.28	-9.74	97.08	2.34	4.28	44.15	0.55	1.84	1.04	0.54	0.02	0.00	0.00	0.03	7.54	0.21	0.49	17.52	22.23	0.00	85.36	0.83	0.00	0.00	18.00	-16.22	-4.49	12.31	50.03	175.83	1061.24	401.10	1325.68	671.75	1121.71	444.71	1295.55	471.12
43.676	0	0.68	0.42	0.04	0.64	0.03	0.76	0.20	0.87	22.31	98.49	4.23	-7.08	96.79	2.85	5.35	39.31	0.68	1.63	0.67	0.42	0.01	0.00	0.00	0.02	7.93	0.20	0.46	15.19	22.31	0.00	71.78	0.87	0.00	0.00	18.00	-8.85	-4.97	10.75	51.01	172.24	1059.80	399.79	1322.08	673.47	1118.45	444.96	1288.93	469.50
43.710	0	0.50	0.34	0.04	0.62	0.03	0.60	0.26	0.82	24.38	98.76	2.49	-4.31	97.76	4.27	8.11	33.78	0.78	1.42	0.37	0.30	0.01	0.00	0.00	0.02	7.08	0.18	0.40	13.93	24.38	0.00	67.30	0.82	0.00	0.00	18.00	-6.25	-3.11	9.06	52.31	173.47	1056.12	396.53	1315.16	668.11	1110.10	444.00	1282.38	464.29
43.743	0	0.38	0.27	0.03	0.67	0.03	0.48	0.34	0.83	24.54	98.65	1.73	-1.93	98.45	5.73	12.69	28.91	0.93	1.35	0.22	0.35	0.01	0.00	0.00	0.02	8.62	0.14	0.56	14.14	24.54	0.00	52.41	0.83	0.00	0.00	18.00	-9.35	1.26	8.09	53.61	177.60	1048.28	390.31	1303.16	657.18	1097.43	433.14	1273.17	458.78
43.777	0	0.23	0.19	0.03	0.71	0.03	0.32	0.61	0.85	19.98	98.58	0.87	0.00	96.71	8.15	19.30	19.98	0.94	1.47	0.20	0.52	0.03	0.00	0.00	0.02	9.83	0.12	0.29	13.68	29.36	0.01	62.57	0.85	0.10	0.00	18.00	-12.50	5.10	9.50	52.78	174.60	1044.54	389.10	1300.60	656.50	1097.93	429.55	1270.08	458.69
43.810	0	0.15	0.13	0.03	0.78	0.03	0.21	1.26	0.84	12.76	97.48	1.42	0.00	97.65	9.25	26.89	12.76	1.04	1.60	0.12	0.49	0.04	0.00	0.00	0.02	10.84	0.08	0.21	13.70	38.11	0.01	1.31	0.84	0.41	0.00	18.00	-15.88	3.36	9.08	52.99	179.13	1037.24	391.85	1294.59	659.01	1088.45	432.76	1265.60	459.33
43.843	0	0.11	0.10	0.03	1.11	0.03	0.17	2.43	0.89	10.66	95.14	3.53	0.00	95.82	10.66	38.09	10.04	0.99	1.91	0.07	0.58	0.08	0.00	0.00	0.03	11.26	0.05	0.17	14.09	41.64	0.01	7.94	0.89	0.74	0.00	18.00	-13.27	6.34	7.17	52.95	175.38	1035.33	389.88	1294.65	661.50	1086.27	435.18	1260.60	454.35
43.877	0	0.07	0.05	0.03	1.96	0.03	0.10	7.27	0.92	11.88	85.46	14.35	0.00	97.81	11.88	58.30	5.63	1.18	2.51	0.05	0.45	0.14	0.00	0.00	0.04	13.99	0.05	0.20	12.80	47.54	0.01	12.26	0.92	0.96	0.00	18.00	-8.01	2.99	6.26	55.08	176.98	1030.93	386.53	1286.55	655.88	1077.86	433.25	1253.92	451.25
43.910	0	0.05	0.04	0.03	2.78	0.03	0.08	12.32	0.99	11.80	75.36	30.76	0.00	97.77	11.80	69.38	4.63	1.18	3.16	0.04	0.49	0.20	0.00	0.00	0.06	16.56	0.04	0.19	13.85	50.54	0.01	23.49	0.99	0.98	0.00	18.00	-13.13	3.09	7.89	54.06	178.81	1026.87	383.18	1285.45	653.29	1076.93	426.92	1254.32	449.44
43.943	0	0.05	0.03	0.03	3.13	0.04	0.07	18.00	1.11	10.07	64.01	42.16	0.00	96.35	10.07	76.03	3.47	1.32	4.78	0.06	0.76	0.37	0.00	0.00	0.08	18.57	0.03	0.23	13.37	56.19	0.01	11.92	1.11	0.85	0.00	18.00	-10.90	5.64	7.81	54.33	176.74	1026.08	384.55	1283.84	655.02	1076.65	428.88	1251.97	451.25
43.977	0	0.04	0.02	0.03	4.27	0.04	0.05	38.21	1.22	9.58	36.79	63.55	0.00	96.88	9.58	87.64	1.71	1.79	5.99	0.06	0.77	0.41	0.00	0.00	0.07	22.88	0.03	0.15	12.61	69.45	0.01	6.75	1.22	0.84	0.00	18.00	-12.18	4.82	6.65	54.28	184.37	1023.25	383.30	1284.35	655.57	1070.12	430.82	1253.64	448.49
44.010	0	0.03	0.02	0.03	4.62	0.04	0.05	44.16	1.26	9.48	30.84	68.24	0.00	95.97	9.48	90.58	1.53	1.96	7.65	0.07	1.16	0.45	0.00	0.00	0.08	23.96	0.03	0.08	12.27	72.34	0.01	7.86	1.26	0.64	0.00	18.00	-12.08	6.15	7.68	54.25	173.66	1020.88	383.95	1279.59	655.22	1073.03	429.15	1245.53	449.18
44.043	0	0.03	0.02	0.03	4.79	0.05	0.05	51.70	1.21	10.21	23.30	68.42	0.00	96.10	10.21	91.26	1.21	2.46	10.88	0.08	1.48	0.81	0.00	0.00	0.09	26.15	0.03	0.10	11.69	77.70	0.01	2.37	1.37	0.50	0.00	18.00	-10.97	5.98	8.20	55.02	172.15	1014.97	382.34	1273.56	653.18	1068.39	428.64	1239.45	447.87
44.077	0	0.03	0.02	0.03	4.90	0.05	0.05	60.75	0.77	11.38	14.25	67.87	0.00	96.27	11.38	92.42	0.77	2.10	9.97	0.13	1.13	0.95	0.00	0.00	0.12	32.67	0.03	0.09	10.22	84.59	0.01	8.06	1.49	0.39	0.00	18.00	-11.39	5.75	6.00	54.76	179.23	1013.84	383.35	1274.76	657.23	1062.04	431.15	1240.55	447.21
44.110	0	0.03	0.02	0.03	4.97	0.05	0.05	62.24	0.80	11.91	12.76	66.68	0.00	95.35	11.91	92.63	0.80	2.42	10.95	0.25	1.39	1.72	0.00	0.00	0.15	36.14	0.02	0.18	9.33	85.04	0.01	6.84	1.52	0.42	0.00	18.00	-13.29	6.89	7.00	54.05	171.01	1007.62	379.38	1272.38	656.49	1062.80	428.82	1233.30	442.10
44.144	0	0.03	0.02	0.03	4.57	0.05	0.05	64.40	0.54	10.60	10.60	63.24	0.00	97.63	10.60	91.82	0.54	2.70	8.63	0.47	0.96	1.53	0.00	0.00	0.18	45.40	0.02	0.37	8.26	89.10	0.01	3.64	1.78	0.26	0.00	18.00	-7.73	3.41	4.14	55.39	172.73	1007.26	379.60	1272.13	659.45	1057.77	430.18	1229.95	444.02
44.177	0	0.03	0.02	0.03	4.68	0.05	0.04	66.78	0.50	9.16	8.22	65.59	0.00	97.66	9.16	92.49	0.50	4.00	9.89	0.78	1.52	2.62	0.00	0.00	0.22	48.71	0.02	0.36	8.88	91.10	0.01	2.41	1.87	0.08	0.00	18.00	-9.41	3.34	4.75	54.90	174.43	1005.31	379.11	1270.43	658.36	1056.05	428.27	1229.75	444.21
44.210	0	0.04	0.02	0.04	4.69	0.06	0.04	66.41	0.56	9.26	8.59	64.91	0.00	97.15	9.26	92.38	0.56	4.65	12.20	1.33	2.40	4.36	0.00	0.01	0.27	49.01	0.02	0.47	8.60	90.06	0.01	10.94	2.02	0.00	0.00	18.00	-6.85	4.35	4.04	55.60	176.37	1002.37	378.37	1269.51	660.16	1052.26	429.30	1227.93	444.94
44.244	0	0.04	0.02	0.04	4.20	0.07	0.04	65.90	0.50	8.33	9.10	60.82	0.00	95.33	8.33	90.02	0.50	4.82	14.28	2.03	2.35	6.56	0.00	0.01	0.40	51.43	0.02	0.40	8.79	92.65	0.01	39.73	2.48	0.00	0.00	18.00	-1.67	6.92	4.82	56.44	174.15	1003.36	380.95	1267.32	661.89	1053.87	432.66	1227.31	448.34
44.277	0	0.04	0.02	0.04	4.81	0.09	0.04	69.57	0.50	8.26	5.43	64.71	1.35	97.04	8.26	91.89	0.50	6.76	18.16	1.79	2.19	7.66	0.00	0.01	0.42	48.13	0.02	0.22	8.99	92.93	0.01	35.36	2.52	0.00	0.00	18.00	-6.63	4.55	7.40	56.41	172.22	995.74	380.29	1256.66	655.63	1049.04	429.32	1220.44	446.17
44.310	0	0.04	0.02	0.04	4.34	0.10	0.04	67.23	0.51	5.77	7.77	64.37	3.15	97.31	5.77	92.87	0.51	5.57	19.91	1.37	1.22	6.39	0.00	0.01	0.45	46.34	0.03	0.19	7.83	93.03	0.01	16.59	2.63	0.00	0.00	18.00	-3.28	4.06	5.26	57.50	168.62	999.38	382.87	1253.66	653.66	1048.01	432.81	1216.14	445.60
44.344	0	0.04	0.02	0.03	4.01	0.10	0.04	65.56	0.54	3.87	9.44	63.59	3.95	96.97	3.87	92.84	0.54	5.28	19.54	1.36	0.67	3.71	0.00	0.01	0.37	46.80	0.04	0.11	7.43	93.45	0.01	59.93	2.92	0.02	0.00	18.00	-3.92	4.67	7.79	57.10	171.58	1001.05	384.43	1251.78	648.39	1050.11	432.44	1220.78	450.10
44.377	0	0.04	0.02	0.03	3.97	0.08	0.03	65.25	0.52	2.92	9.75	66.15	2.41	97.67	2.92	93.85	0.52	4.69	15.30	0.80	0.44	2.16	0.00	0.01	0.26	46.21	0.04	0.05	7.82	93.65	0.01	50.80	2.85	0.00	0.00	18.00	-3.32	3.33	6.94	57.21	177.21	1001.59	384.07	1252.40	648.51	1046.97	431.72	1223.21	450.13
44.411	0	0.03	0.02	0.03	3.41	0.06	0.03	61.64	0.61	2.18	13.36	60.16	0.83	97.12	2.18	92.15	0.61	3.54	10.98	0.64	0.43	1.69	0.00	0.01	0.22	36.86	0.05	0.02	6.32	93.52	0.00	20.68	2.95	0.00	0.00	18.00	-2.41	4.41	6.74	56.92	176.96	1002.61	383.45	1254.02	648.77	1048.11	432.28	1224.25	449.34
44.444	0	0.03	0.02	0.03	2.93	0.06	0.03	57.15	0.57	1.74	17.85	54.83	0.95	96.25	1.74	89.72	0.57	2.14	11.05	0.40	0.45	1.52	0.00	0.02	0.20	37.34	0.07	0.03	6.03	93.32	0.00	39.18	2.94	0.37	0.00	18.00	-0.60	5.78	4.54	57.86	174.57	1001.44	383.78	1253.24	650.06	1045.35	432.88	1218.98	450.92
44.477	0	0.03	0.02	0.03	2.70	0.06	0.03	53.96	0.56	1.62	21.04	51.41	0.38	96.42	1.62	87.79	0.56	1.59	9.63	0.22	0.41	1.27	0.00	0.01	0.14	35.52	0.08	0.03	6.25	92.82	0.00	79.85	2.92	0.92	0.00	18.00	-0.01	5.53	5.79	57.88	173.32	1000.88	384.79	1250.54	649.14	1046.12	432.20	1218.20	452.91
44.511	0	0.03	0.02	0.03	2.23	0.06	0.03	45.62	0.61	1.22	29.38	40.85	0.12	95.60	1.22	83.24	0.61	1.11	9.05	0.14	0.45	1.08	0.00	0.02	0.13	37.42	0.08	0.04	5.49	90.22	0.01	78.13	2.86	1.29	0.00	18.00	-4.91	6.61	6.21	56.94	175.90	1001.18	385.50	1247.96	645.16	1044.42	430.69	1219.06	451.74
44.544	0	0.04	0.03	0.03	1.84	0.05	0.04	37.23	0.59	0.72	37.77	31.32	0.00	97.96	0.72	78.49	0.59	0.74	7.67	0.13	0.54	0.88	0.00	0.02	0.16	36.65	0.09	0.09	5.07	87.52	0.01	79.01	2.67	1.50	0.00	18.00	-1.74	2.64	5.26	57.81	168.65	1001.25	387.95	1244.53	646.02	1044.41	435.41	1212.38	450.57
44.577	0	0.04	0.03	0.03	1.64	0.05	0.04	33.20	0.54	0.61	41.80	25.79	0.00	96.78	0.61	75.20	0.54	0.65	7.30	0.13	0.68	0.84	0.00	0.02	0.13	35.63	0.09	0.10	4.98	86.76	0.01	65.17	2.61	1.26	0.00	18.00	-7.82	4.98	5.41	56.47	175.46	1003.10	389.49	1245.06	643.25	1042.78	434.49	1217.40	451.61
44.611	0	0.04	0.03	0.03	1.21	0.06	0.04	23.94	0.47	0.48	52.13	15.23	0.28	96.77	0.48	67.03	0.47	0.48	9.75	0.13	1.17	0.77	0.00	0.02	0.17	29.21	0.12	0.15	4.95	84.27	0.01	81.89	2.83	1.06	0.00	18.00	-9.29	5.00	5.09	55.85	173.96	1005.03	391.35	1246.35	644.24	1044.49	437.57	1217.95	450.71
44.644	0	0.05	0.04	0.03	0.93	0.06	0.05	18.19	0.45	0.45	63.62	8.98	0.56	96.56	0.36	59.74	0.45	0.31	11.71	0.13	2.17	1.01	0.00	0.01	0.24	28.64	0.15	0.16	4.77	83.50	0.01	94.23	2.70	1.57	0.00	18.00	-9.87	5.32	5.50	55.84	170.74	1005.57	393.47	1244.08	643.28	1045.73	438.45	1215.89	452.49
44.677	0	0.05	0.04	0.03	1.00	0.06	0.05	18.13	0.40	0.42	63.75	10.34	0.98	95.74	0.42	61.93	0.40	0.22	12.34	0.11	1.69	0.80	0.00	0.01	0.25	26.87	0.14	0.13	4.53	81.25	0.01	88.88	2.63	1.68	0.00	18.00	-7.57	6.44	7.32	56.13	166.25	1005.28	394.88	1242.04	643.35	1049.26	438.12	1214.47	456.72
44.711	0	0.05	0.04	0.03	1.02	0.06	0.05	17.81	0.30	0.40	64.37	10.30	0.68	95.61	0.40	62.42	0.30	0.23	11.80	0.10	1.43	0.60	0.00	0.01	0.23	22.92	0.16	0.16	3.98	80.25	0.01	81.42	2.41	1.82	0.00	18.00	-5.83	6.60	7.33	56.32	169.38	1003.65	393.05	1242.67	644.08	1047.37	437.35	1215.69	456.27
44.744	0	0.04	0.04	0.03	1.11	0.06	0.04	19.73	0.29	0.29	60.54	12.63	0.65	95.35	0.28	65.28	0.29	0.21	11.12	0.10	1.13	0.55	0.00	0.01	0.29	23.16	0.18	0.12	3.98	80.55	0.01	95.21	2.50	1.86	0.00	18.00	-6.17	6.89	7.85	56.27	165.97	1002.54	393.60	1241.66	644.45	1048.53	438.27	1213.49	456.48
44.778	0	0.04	0.04	0.03	1.08	0.06	0.05	17.94	0.32	0.25	64.12	11.50	1.23	96.33	0.21	64.54	0.25	0.18	12.99	0.12	1.07	0.28	0.00	0.01	0.32	23.72	0.21	0.12	3.39	78.58	0.01	96.73	2.25	2.33	0.00	18.00	-10.22	5.67	7.54	55.71	172.11	1001.44	392.39	1241.99	642.82	1044.92	436.17	1216.01	454.88
44.811	0	0.04	0.04	0.03	1.11	0.06	0.05	18.32	0.35	0.26	63.35	12.25	0.60	96.98	0.23	65.43	0.26	0.21	12.01	0.15	1.34	0.36	0.00	0.01	0.35	22.90	0.19	0.14	3.39	78.25	0.01	58.14	2.17	2.64	0.00	18.00	-9.70	4.66	6.41	55.49	170.95	1000.90	390.12	1244.74	644.71	1044.78	437.05	1215.21	450.43
44.844	0	0.05	0.05	0.03	0.87	0.06	0.05	13.76	0.45	0.30	72.48	7.19	0.15	96.00	0.21	58.17	0.30	0.16	12.33	0.16	2.04	0.44	0.00	0.01	0.45	23.09	0.21	0.19	3.33	77.43	0.01	93.98	1.95	2.79	0.00	18.00	-7.16	6.11	5.31	56.76	174.22	1000.90	393.80	1239.76	644.67	1039.47	438.81	1212.95	454.87
44.878	0	0.05	0.05	0.03	0.92	0.05	0.05	12.91	0.48	0.30	74.19	7.95	0.00	98.18	0.18	59.99	0.30	0.19	10.07	0.14	2.00	0.57	0.00	0.01	0.48	23.28	0.19	0.25	2.87	73.81	0.01	66.62	1.78	3.30	0.00	18.00	-7.88	2.07	7.24	55.92	174.24	999.83	391.17	1242.95	645.15	1043.07	436.21	1216.36	454.38
44.911	0	0.05	0.06	0.03	0.88	0.05	0.05	12.69	0.47	0.30	74.63	7.06	0.00	95.91	0.19	58.25	0.30	0.21	9.25	0.14	1.60	0.61	0.00	0.01	0.47	21.46	0.20	0.22	3.00	75.06	0.01	89.39	1.79	3.13	0.00	18.00	-8.29	6.22	6.51	55.49	170.68	1001.36	392.69	1244.53	647.73	1045.33	438.36	1215.26	454.30
44.944	0	0.05	0.06	0.03	0.86	0.05	0.05	11.99	0.41	0.32	76.03	6.56	0.00	94.42	0.19	57.14	0.32	0.26	8.54	0.14	1.33	0.48	0.00	0.00	0.41	20.33	0.21	0.14	3.12	74.55	0.01	77.88	1.69	3.19	0.00	18.00	-6.51	7.86	5.82	55.54	171.55	1003.64	393.37	1245.65	648.33	1045.78	439.19	1216.60	455.01
44.978	0	0.06	0.09	0.03	0.54	0.05	0.07	6.39	0.47	0.36	87.22	2.20	0.00	94.24	0.17	43.21	0.36	0.18	9.33	0.16	1.12	0.46	0.00	0.01	0.47	19.35	0.20	0.09	2.88	72.01	0.01	87.47	1.58	3.58	0.00	18.00	-4.96	8.02	5.66	55.85	172.73	1004.85	394.30	1245.18	647.76	1045.44	439.76	1217.34	456.76
45.011	0	0.07	0.09	0.03	0.51	0.05	0.07	6.05	0.59	0.37	87.90	1.91	0.00	96.00	0.23	41.37	0.37	0.15	9.22	0.14	1.36	0.37	0.00	0.01	0.59	18.86	0.20	0.11	2.92	72.42	0.01	91.61	1.50	3.64	0.00	18.00	-9.07	6.11	5.74	55.45	174.62	1003.56	394.13	1243.56	644.79	1043.02	440.10	1217.06	454.36
45.044	0	0.06	0.08	0.03	0.54	0.05	0.07	6.33	0.52	0.39	87.34	2.23	0.00	96.07	0.31	43.24	0.39	0.15	9.60	0.14	1.89	0.73	0.00	0.01	0.52	15.92	0.20	0.15	3.03	71.65	0.01	86.41	1.54	3.42	0.00	18.00	-9.98	6.02	5.97	55.12	170.39	1003.82	394.02	1243.62	643.99	1045.36	440.86	1215.33	452.87
45.078	0	0.07	0.09	0.03	0.47	0.05	0.07	5.39	0.44	0.44	89.21	1.61	0.00	96.11	0.41	38.95	0.44	0.12	9.65	0.12	2.10	1.19	0.00	0.01	0.42	14.90	0.23	0.25	3.23	71.78	0.01	82.20	1.53	3.28	0.00	18.00	-11.47	5.96	6.27	54.78	173.35	1003.03	392.75	1244.60	643.54	1044.52	439.45	1217.39	452.23
45.111	0	0.07	0.10	0.03	0.47	0.05	0.07	5.31	0.45	0.45	89.39	1.66	0.00	96.44	0.36	39.32	0.45	0.15	10.45	0.15	2.17	1.13	0.00	0.01	0.37	14.94	0.23	0.35	3.18	71.01	0.01	96.54	1.57	3.67	0.00	18.00	-10.78	5.51	5.70	55.26	170.93	1005.08	394.47	1243.69	644.35	1045.58	437.81	1215.70	454.44
45.145	0	0.08	0.11	0.03	0.36	0.06	0.08	3.74	0.48	0.48	92.51	0.92	0.00	95.85	0.39	30.93	0.48	0.12	12.95	0.15	2.34	1.03	0.00	0.01	0.31	14.46	0.27	0.26	3.57	70.63	0.01	93.29	1.57	3.27	0.00	18.00	-10.55	6.30	6.28	54.74	176.71	1003.09	391.33	1249.10	647.04	1045.30	439.01	1221.50	452.33
45.178	0	0.09	0.14	0.03	0.27	0.07	0.10	2.59	0.51	0.51	94.82	0.51	1.26	98.33	0.38	22.22	0.51	0.11	15.49	0.21	1.81	0.65	0.00	0.01	0.30	13.30	0.24	0.28	3.88	70.21	0.01	95.60	1.77	3.59	0.00	18.00	-7.22	1.63	7.72	55.72	166.54	1002.82	394.11	1244.81	648.92	1049.71	437.06	1215.00	457.42
45.211	0	0.10	0.16	0.03	0.24	0.07	0.11	2.39	0.53	0.53	95.23	0.40	1.63	97.32	0.30	18.72	0.53	0.09	15.98	0.26	1.41	0.36	0.00	0.01	0.33	12.30	0.24	0.19	4.09	71.81	0.01	68.98	1.73	3.62	0.00	18.00	-7.31	4.04	6.86	55.49	178.43	1000.68	389.88	1251.24	652.26	1045.25	436.96	1222.82	454.48
45.245	0	0.09	0.13	0.03	0.32	0.07	0.09	3.34	0.61	0.61	93.32	0.71	1.64	98.36	0.28	25.34	0.61	0.10	15.99	0.32	1.25	0.44	0.00	0.01	0.25	12.15	0.25	0.18	5.54	73.50	0.01	92.01	1.71	3.27	0.00	18.00	-6.89	1.54	4.99	55.55	174.25	1001.23	389.30	1253.90	655.98	1045.94	438.68	1219.78	450.56
45.278	0	0.10	0.14	0.03	0.28	0.07	0.10	2.74	0.69	0.69	94.52	0.57	1.45	98.29	0.25	21.11	0.69	0.10	15.00	0.49	0.93	0.36	0.00	0.00	0.19	11.45	0.26	0.14	6.70	72.88	0.01	81.73	1.80	2.84	0.00	18.00	-7.56	1.75	5.18	55.38	175.33	1003.02	389.95	1255.76	656.26	1047.65	437.60	1222.32	452.78
45.311	0	0.12	0.16	0.03	0.23	0.08	0.12	2.05	0.87	0.87	95.91	0.51	2.42	98.27	0.29	13.94	0.87	0.10	17.66	0.75	1.52	0.47	0.00	0.00	0.17	11.24	0.23	0.12	8.61	72.85	0.00	90.88	1.98	2.76	0.00	18.00	-5.85	1.80	4.86	55.15	176.47	1003.52	387.91	1260.57	659.89	1049.26	437.70	1225.23	451.03
45.345	0	0.14	0.16	0.04	0.21	0.10	0.12	1.74	0.90	0.90	96.53	0.81	3.96	97.96	0.22	10.38	0.90	0.07	20.91	0.96	2.06	0.47	0.00	0.00	0.17	9.49	0.21	0.14	11.86	72.47	0.00	89.13	2.36	2.36	0.00	18.00	-5.98	2.65	6.70	55.17	174.56	1003.95	389.35	1258.26	657.18	1051.83	437.87	1225.67	453.76
45.378	0	0.15	0.16	0.04	0.21	0.10	0.13	1.67	0.90	0.90	96.66	0.87	3.60	98.39	0.28	8.84	0.90	0.07	20.10	1.03	2.08	0.46	0.00	0.00	0.17	9.25	0.22	0.11	13.52	73.00	0.00	84.52	2.36	2.06	0.00	18.00	-9.71	1.44	6.99	55.07	179.94	1002.45	390.74	1257.09	656.81	1048.48	437.47	1227.52	455.46
45.412	0	0.16	0.16	0.04	0.22	0.07	0.12	1.32	1.09	1.09	97.36	0.76	1.46	98.57	0.36	7.87	1.09	0.09	14.01	1.05	1.63	0.56	0.00	0.00	0.16	9.23	0.18	0.10	17.73	68.11	0.00	70.93	2.70	1.74	0.00	18.00	-9.48	0.84	6.80	54.89	179.11	1000.41	390.46	1259.85	661.75	1048.82	439.67	1227.29	454.74
45.445	0	0.16	0.13	0.05	0.27	0.06	0.11	1.49	1.01	1.01	97.03	0.82	0.87	97.49	0.46	11.64	1.01	0.14	11.72	0.70	1.43	0.55	0.00	0.00	0.14	9.23	0.17	0.10	21.19	67.13	0.00	26.42	2.95	1.18	0.00	18.00	-10.95	3.71	6.47	54.47	179.65	1001.01	389.93	1262.23	663.28	1049.70	438.73	1228.70	454.01
45.478	0	0.16	0.13	0.05	0.26	0.07	0.11	1.44	0.99	0.99	97.12	0.81	0.80	98.18	0.40	11.20	0.99	0.14	11.52	0.85	1.75	0.65	0.00	0.00	0.15	9.83	0.19	0.11	21.11	66.84	0.00	67.54	3.07	0.82	0.00	18.00	-11.49	2.06	7.57	54.89	173.25	1000.45	392.36	1258.90	662.89	1052.58	435.66	1224.12	459.93
45.512	0	0.19	0.12	0.06	0.27	0.07	0.11	1.38	0.94	0.94	97.25	1.25	1.02	96.60	0.39	8.81	0.94	0.17	11.02	0.62	2.02	0.61	0.00	0.00	0.16	8.66	0.21	0.11	27.80	68.12	0.00	79.13	3.57	0.12	0.00	18.00	-9.22	5.26	6.52	54.94	175.41	1002.01	392.64	1260.61	665.18	1051.57	439.69	1226.09	457.33
45.545	0	0.21	0.12	0.07	0.31	0.07	0.11	1.64	0.93	0.93	96.72	1.82	1.06	96.93	0.46	9.81	0.93	0.25	10.67	0.38	2.01	0.71	0.00	0.00	0.17	9.04	0.20	0.12	33.01	71.24	0.00	24.39	3.75	0.00	0.00	18.00	-9.64	4.73	5.60	54.55	175.72	1004.01	392.06	1263.84	665.85	1052.61	440.92	1227.77	454.95
45.578	0	0.21	0.11	0.08	0.32	0.07	0.11	1.87	0.93	0.93	96.26	2.15	1.07	97.62	0.36	11.30	0.93	0.32	11.68	0.23	2.92	1.05	0.00	0.00	0.21	8.50	0.20	0.14	34.17	72.97	0.00	20.29	3.72	0.00	0.00	18.00	-6.11	3.44	6.63	54.71	178.52	1004.99	390.47	1266.96	667.01	1054.87	439.74	1232.57	456.88
45.612	0	0.25	0.11	0.10	0.39	0.08	0.11	2.18	1.01	1.01	95.65	4.79	2.72	98.14	0.36	12.04	1.01	0.45	13.63	0.23	2.58	1.00	0.00	0.00	0.22	7.54	0.19	0.14	42.50	75.80	0.00	55.01	4.40	0.00	0.00	18.00	-8.55	2.18	6.83	54.31	178.04	1007.26	392.85	1265.19	663.99	1055.62	439.97	1232.73	458.20
45.645	0	0.24	0.10	0.10	0.39	0.09	0.10	2.19	1.05	1.05	95.63	4.74	2.68	98.17	0.34	12.82	1.05	0.47	13.97	0.20	2.93	0.73	0.00	0.00	0.21	6.99	0.18	0.16	42.04	75.14	0.00	71.97	4.38	0.00	0.00	18.00	-8.88	2.08	7.40	54.24	177.41	1008.38	393.28	1264.76	661.83	1057.04	440.29	1233.49	458.72
45.678	0	0.25	0.11	0.10	0.37	0.09	0.11	2.02	1.14	1.14	95.97	5.39	3.17	98.33	0.23	11.01	1.14	0.39	15.51	0.23	3.16	0.33	0.00	0.00	0.19	6.66	0.17	0.20	42.17	75.17	0.00	67.50	4.35	0.00	0.00	18.00	-9.19	1.62	7.35	54.24	177.80	1009.83	394.42	1264.30	660.79	1057.32	440.58	1234.09	459.66
45.712	0	0.33	0.12	0.13	0.38	0.10	0.12	1.70	1.33	1.33	96.59	10.72	3.66	97.77	0.17	6.64	1.33	0.22	17.10	0.35	2.66	0.18	0.00	0.00	0.19	6.65	0.15	0.16	49.85	75.64	0.00	95.12	4.05	0.00	0.00	18.00	-10.91	3.09	6.93	54.00	180.89	1010.76	394.02	1265.49	660.07	1056.44	439.77	1236.31	458.89
45.745	0	0.33	0.13	0.12	0.35	0.09	0.12	1.60	1.37	1.37	96.81	8.38	2.75	98.40	0.17	5.24	1.37	0.22	14.77	0.32	2.59	0.19	0.00	0.00	0.15	6.59	0.13	0.13	48.79	75.46	0.00	76.44	4.10	0.00	0.00	18.00	-6.71	1.40	7.33	54.82	178.02	1010.16	394.37	1264.47	661.79	1057.48	440.46	1234.34	460.78
45.779	0	0.31	0.13	0.11	0.33	0.08	0.12	1.49	1.39	1.39	97.01	6.59	2.63	98.60	0.22	4.56	1.39	0.25	14.05	0.36	2.14	0.31	0.00	0.00	0.12	5.32	0.10	0.08	46.29	74.46	0.00	29.01	4.10	0.00	0.00	18.00	-9.28	0.71	7.88	54.23	177.06	1010.05	395.30	1264.76	661.76	1058.74	440.84	1234.63	461.23
45.812	0	0.33	0.14	0.11	0.32	0.08	0.13	1.31	1.09	1.09	97.38	7.39	2.93	98.50	0.17	3.08	1.09	0.23	14.39	0.33	1.78	0.18	0.00	0.00	0.11	4.40	0.11	0.10	47.48	72.78	0.00	30.11	3.94	0.00	0.00	18.00	-8.24	1.09	7.07	54.68	177.73	1008.72	395.16	1264.79	663.65	1056.55	442.66	1233.41	460.19
45.845	0	0.34	0.14	0.12	0.34	0.07	0.12	1.51	1.01	1.01	96.99	6.83	2.02	96.79	0.24	3.24	1.01	0.24	11.92	0.27	1.44	0.15	0.00	0.00	0.08	4.28	0.12	0.12	48.89	75.96	0.00	53.07	3.91	0.00	0.00	18.00	-9.12	4.97	7.00	54.14	179.63	1006.61	392.66	1269.81	669.50	1057.25	440.35	1235.88	459.34
45.879	0	0.34	0.14	0.11	0.32	0.06	0.12	1.72	1.10	1.10	96.55	5.11	0.53	97.80	0.24	2.31	1.10	0.18	9.01	0.21	1.40	0.14	0.00	0.00	0.08	4.32	0.13	0.13	47.97	80.23	0.00	54.56	3.70	0.00	0.00	18.00	-7.97	3.02	7.10	54.32	178.38	1007.37	394.91	1269.91	670.81	1058.22	443.99	1235.79	461.06
45.912	0	0.33	0.14	0.11	0.31	0.06	0.12	1.79	1.09	1.09	96.43	4.18	0.00	98.50	0.23	2.01	1.09	0.14	7.31	0.18	1.57	0.12	0.00	0.00	0.07	4.11	0.17	0.16	47.04	81.46	0.00	93.57	3.76	0.00	0.00	18.00	-10.56	1.07	9.49	53.60	183.45	1007.70	393.58	1273.51	670.61	1061.71	438.54	1243.28	464.70
45.945	0	0.34	0.15	0.11	0.31	0.05	0.12	2.01	1.36	1.36	95.98	3.63	0.00	98.60	0.27	1.83	1.36	0.14	5.56	0.17	1.91	0.18	0.00	0.00	0.08	3.88	0.20	0.14	46.98	84.45	0.00	34.55	3.44	0.00	0.00	18.00	-8.25	0.74	9.42	53.48	179.59	1008.64	393.18	1276.69	673.07	1065.06	442.07	1243.40	463.22
45.979	0	0.33	0.16	0.11	0.31	0.04	0.12	2.23	1.74	1.74	95.55	2.79	0.00	98.56	0.31	1.70	1.74	0.17	3.87	0.12	2.23	0.21	0.00	0.00	0.08	3.86	0.31	0.16	45.27	87.04	0.00	41.11	2.88	0.00	0.00	18.00	-8.02	0.89	9.66	53.84	173.24	1011.42	396.04	1273.46	671.62	1068.42	438.96	1239.28	467.56
46.012	0	0.35	0.16	0.12	0.32	0.04	0.13	2.20	2.08	2.08	95.60	3.11	0.00	98.51	0.40	1.19	2.08	0.17	3.89	0.12	2.89	0.18	0.00	0.00	0.08	3.71	0.34	0.14	46.67	87.19	0.00	62.52	2.63	0.00	0.00	18.00	-12.02	1.04	8.37	52.95	179.13	1012.97	396.41	1278.96	673.46	1066.99	444.49	1245.14	463.18
46.045	0	0.35	0.17	0.12	0.31	0.04	0.13	2.18	2.43	2.81	95.65	2.63	0.00	98.29	0.36	0.75	2.81	0.12	3.74	0.13	3.32	0.15	0.00	0.00	0.08	4.04	0.40	0.12	44.67	87.43	0.00	59.40	2.43	0.00	0.00	18.00	-8.99	-1.73	9.47	52.80	178.02	1016.46	398.09	1280.57	672.79	1071.54	446.81	1248.46	466.54
46.079	0	0.34	0.18	0.11	0.29	0.04	0.14	2.08	2.24	3.86	95.84	2.05	0.00	98.76	0.36	0.57	3.86	0.09	3.52	0.22	3.57	0.14	0.00	0.00	0.08	4.12	0.43	0.12	41.37	86.55	0.00	39.98	2.24	0.00	0.00	18.00	-11.71	0.10	9.62	52.26	178.66	1017.76	402.23	1280.80	674.12	1072.25	450.66	1249.88	469.76
46.112	0	0.32	0.18	0.09	0.28	0.04	0.14	1.97	2.15	4.25	96.05	1.63	0.00	98.72	0.25	0.33	4.25	0.07	4.29	0.28	3.35	0.12	0.00	0.00	0.07	4.56	0.49	0.13	38.00	85.61	0.00	55.81	2.15	0.00	0.00	18.00	-8.78	0.27	9.18	52.54	179.16	1022.67	403.56	1282.14	675.65	1075.00	446.62	1252.09	473.75
46.146	0	0.35	0.20	0.09	0.29	0.04	0.16	2.00	1.60	6.39	96.00	1.76	0.00	98.69	0.27	0.21	6.39	0.06	3.72	0.31	2.46	0.13	0.00	0.00	0.07	5.13	0.47	0.23	36.88	86.05	0.00	49.35	1.60	0.00	0.00	18.00	-12.28	0.41	9.41	52.01	177.49	1021.92	405.58	1281.40	674.04	1074.90	452.34	1251.25	472.41
46.179	0	0.39	0.21	0.09	0.32	0.03	0.18	2.03	1.39	8.41	95.95	2.29	0.00	98.39	0.34	0.13	8.41	0.06	3.32	0.38	2.37	0.13	0.00	0.00	0.06	6.00	0.36	0.28	38.24	86.37	0.00	66.50	1.39	0.00	0.00	18.00	-13.43	1.45	10.17	52.05	177.53	1022.57	404.99	1280.46	672.83	1076.31	446.25	1251.58	474.44
46.212	0	0.42	0.23	0.10	0.33	0.03	0.20	1.90	1.32	11.16	96.19	2.64	0.00	98.46	0.49	0.11	11.16	0.05	3.77	0.58	3.56	0.14	0.00	0.00	0.06	6.72	0.34	0.32	37.27	84.74	0.00	68.71	1.32	0.00	0.00	18.00	-14.26	-1.20	9.23	51.86	179.10	1020.47	404.78	1282.69	674.17	1073.63	454.22	1252.04	469.95
46.246	0	0.46	0.26	0.10	0.35	0.03	0.23	1.88	1.11	15.44	96.23	3.24	0.00	98.77	0.52	0.07	15.44	0.04	3.96	0.78	6.46	0.16	0.00	0.00	0.06	7.87	0.27	0.24	35.64	84.49	0.01	45.34	1.11	0.00	0.00	18.00	-9.16	-0.08	9.47	51.77	174.22	1025.26	406.77	1285.03	678.15	1080.00	452.72	1252.80	474.86
46.279	0	0.50	0.28	0.11	0.37	0.03	0.26	1.71	1.02	18.40	96.58	4.07	0.00	98.54	0.49	0.06	18.40	0.03	3.87	0.72	7.46	0.11	0.00	0.00	0.05	6.96	0.30	0.24	35.63	82.16	0.00	73.61	1.02	0.00	0.00	18.00	-11.83	-0.95	10.01	51.38	172.93	1024.82	409.02	1284.04	677.84	1080.49	455.18	1252.16	475.93
46.312	0	0.56	0.32	0.10	0.40	0.03	0.33	1.56	0.83	23.41	96.87	4.65	0.00	98.35	0.55	0.05	23.41	0.04	3.58	0.83	7.46	0.06	0.00	0.00	0.06	7.66	0.27	0.31	32.33	79.97	0.01	72.20	0.83	0.00	0.00	18.00	-12.37	-1.57	11.49	51.85	172.01	1026.54	409.69	1278.73	671.97	1081.95	446.85	1250.60	480.70
46.346	0	1.05	0.55	0.08	0.62	0.03	0.85	1.43	0.65	44.06	97.14	14.04	-11.94	98.14	0.76	0.03	44.06	0.03	3.71	1.07	7.68	0.05	0.00	0.00	0.06	8.75	0.22	0.43	26.72	77.57	0.01	73.12	0.65	0.00	0.00	18.00	-7.96	-2.17	8.62	52.44	175.78	1028.27	408.19	1282.54	672.68	1078.13	456.24	1253.02	473.89
46.379	0	1.30	0.60	0.07	0.73	0.03	1.04	1.35	0.88	47.45	97.31	18.52	-12.72	98.30	0.92	0.03	47.45	0.03	3.72	1.60	4.76	0.03	0.00	0.00	0.06	9.62	0.22	0.88	27.45	75.96	0.01	57.82	0.62	0.00	0.00	18.00	-5.81	-1.72	9.09	53.12	173.17	1028.19	413.35	1277.47	675.36	1077.90	455.21	1248.96	482.15
46.413	0	2.24	0.89	0.08	1.07	0.04	2.15	0.97	1.51	63.10	95.52	42.76	-21.17	97.82	1.29	0.03	63.10	0.03	7.01	2.04	6.21	0.07	0.00	0.00	0.07	11.18	0.24	1.51	26.60	67.53	0.01	70.25	0.54	0.00	0.00	18.00	-10.22	-2.98	6.96	51.76	175.64	1032.84	409.21	1287.01	674.19	1080.27	457.67	1255.35	471.66
46.446	0	2.52	0.97	0.07	1.12	0.04	2.53	0.66	1.53	58.65	94.95	43.93	-22.59	97.19	1.05	0.02	66.56	0.02	6.98	2.94	4.95	0.08	0.00	0.00	0.07	9.96	0.25	1.53	23.73	58.65	0.01	87.10	0.50	0.00	0.00	18.00	-2.16	-4.28	9.74	52.99	169.12	1032.47	415.63	1277.87	674.64	1082.87	457.41	1249.78	484.65
46.479	0	2.83	1.09	0.06	1.23	0.04	3.05	0.54	1.84	54.01	93.91	49.19	-25.49	97.48	0.93	0.02	70.97	0.03	5.80	2.45	4.38	0.10	0.00	0.00	0.07	10.14	0.26	1.84	21.96	54.01	0.01	82.38	0.46	0.00	0.00	18.00	-11.34	-3.72	8.06	51.90	178.59	1032.73	412.45	1284.95	674.00	1079.57	458.03	1257.15	477.01
46.513	0	3.98	1.39	0.06	1.51	0.04	4.62	0.32	1.91	41.40	90.77	65.33	-31.59	97.92	1.01	0.02	80.85	0.02	6.41	3.79	5.77	0.12	0.00	0.00	0.08	10.99	0.26	1.91	20.37	41.40	0.01	78.09	0.42	0.00	0.00	18.00	-5.05	-2.75	8.97	52.71	168.20	1030.94	415.66	1279.92	677.93	1082.48	457.80	1248.62	484.03
46.546	0	4.92	1.58	0.07	1.66	0.03	5.48	0.23	1.37	33.43	89.03	73.54	-35.90	96.53	1.12	0.02	85.83	0.02	5.72	6.34	8.36	0.15	0.00	0.00	0.10	11.17	0.24	1.37	20.22	33.43	0.01	84.39	0.39	0.00	0.00	18.00	-15.19	-5.37	7.94	51.12	178.41	1034.06	416.13	1287.41	676.21	1081.15	463.94	1259.02	477.82
46.579	0	5.13	1.61	0.06	1.70	0.03	5.68	0.20	1.14	30.02	88.65	73.48	-36.70	97.15	1.21	0.01	86.57	0.01	3.81	6.98	7.30	0.09	0.00	0.00	0.09	10.78	0.28	1.14	19.45	30.02	0.01	82.22	0.36	0.02	0.00	18.00	-14.34	-4.36	12.21	51.01	168.47	1033.13	416.00	1280.70	672.20	1088.80	450.66	1253.50	486.10
46.613	0	6.08	1.86	0.07	1.95	0.03	7.01	0.14	0.85	22.02	85.98	81.94	-40.03	97.70	1.00	0.01	92.00	0.01	4.07	6.38	8.13	0.08	0.00	0.00	0.10	10.74	0.30	0.85	20.15	22.02	0.01	73.24	0.31	0.09	0.00	18.00	-14.44	-3.26	8.84	51.27	176.96	1032.30	413.64	1285.45	674.38	1081.42	458.88	1257.37	477.74
46.646	0	6.09	1.88	0.07	1.94	0.03	6.99	0.14	0.54	21.14	86.02	82.26	-40.38	98.36	0.88	0.01	92.23	0.01	3.75	6.38	8.48	0.06	0.00	0.00	0.11	10.36	0.28	0.54	20.19	21.14	0.01	81.67	0.31	0.11	0.00	18.00	-11.97	-1.52	11.12	51.11	172.79	1030.56	413.75	1284.07	675.52	1085.20	456.69	1256.09	482.18
46.679	0	6.44	1.89	0.06	2.06	0.03	7.42	0.12	0.54	18.83	85.15	82.72	-39.54	98.58	0.73	0.01	92.78	0.01	2.88	5.98	5.15	0.06	0.00	0.00	0.13	10.61	0.24	0.54	20.04	18.83	0.02	55.07	0.30	0.05	0.00	18.00	-13.52	-0.79	11.57	51.62	168.91	1028.76	414.00	1276.04	670.80	1083.05	450.59	1248.82	482.95
46.713	0	6.40	1.94	0.06	2.10	0.03	7.74	0.12	0.40	16.77	84.53	83.97	-40.64	98.22	1.07	0.01	93.83	0.01	3.50	5.57	6.67	0.09	0.00	0.00	0.14	8.81	0.27	0.40	20.11	16.77	0.02	63.46	0.27	0.04	0.00	18.00	-14.81	-1.94	10.20	51.79	171.04	1025.97	412.48	1276.06	670.59	1078.28	454.27	1247.69	477.86
46.746	0	6.59	1.95	0.06	2.10	0.03	7.77	0.11	0.35	15.97	84.46	83.56	-40.23	96.89	0.83	0.01	93.84	0.01	3.27	6.07	5.64	0.09	0.00	0.00	0.13	8.48	0.24	0.35	19.73	15.97	0.02	67.54	0.25	0.05	0.00	18.00	-9.97	-4.81	8.49	51.17	169.36	1033.74	414.30	1283.43	674.05	1083.91	460.79	1252.47	477.24
46.780	0	6.40	1.99	0.05	2.14	0.03	8.26	0.10	0.42	13.47	83.48	82.72	-39.98	98.39	0.98	0.01	94.60	0.01	3.44	4.84	4.22	0.08	0.00	0.00	0.11	9.94	0.30	0.42	18.22	13.47	0.03	90.66	0.26	0.05	0.00	18.00	-13.78	-1.45	10.83	50.94	169.56	1031.69	414.24	1281.33	673.77	1085.81	451.43	1252.42	482.91
46.813	0	6.38	2.02	0.06	2.18	0.03	8.37	0.10	0.42	13.04	83.26	84.40	-40.47	98.47	0.87	0.01	95.25	0.01	3.94	3.84	5.05	0.08	0.00	0.00	0.11	10.35	0.34	0.42	19.09	13.04	0.03	65.16	0.26	0.05	0.00	18.00	-13.95	-1.17	9.50	51.02	172.67	1030.05	412.01	1282.47	673.81	1081.88	454.25	1252.96	477.61
46.846	0	6.29	2.00	0.06	2.16	0.03	8.31	0.10	0.55	13.13	83.39	83.88	-39.78	98.33	0.68	0.01	94.94	0.01	4.55	3.53	4.58	0.06	0.00	0.00	0.10	10.19	0.32	0.55	18.92	13.13	0.02	85.23	0.26	0.04	0.00	18.00	-13.82	-1.61	10.13	50.68	171.46	1030.34	411.81	1283.35	673.95	1083.88	453.91	1253.62	478.10
46.880	0	5.73	1.96	0.05	2.03	0.03	8.18	0.09	0.65	10.72	83.65	79.40	-38.74	98.14	0.61	0.02	94.17	0.02	4.80	2.89	3.50	0.06	0.00	0.00	0.10	9.05	0.34	0.65	15.96	10.72	0.02	63.99	0.25	0.03	0.00	18.00	-14.26	-2.16	9.59	50.67	173.33	1030.77	411.41	1283.86	674.09	1082.84	452.64	1254.37	477.55
46.913	0	5.47	1.93	0.05	1.97	0.03	7.90	0.09	0.46	11.27	84.19	78.34	-38.37	98.56	0.61	0.02	93.48	0.02	5.27	2.68	4.12	0.06	0.00	0.00	0.09	8.43	0.35	0.46	15.85	11.27	0.01	49.91	0.25	0.02	0.00	18.00	-13.65	-0.86	9.41	50.61	171.86	1030.31	411.10	1283.35	674.22	1082.70	453.16	1252.92	476.78
46.946	0	5.21	1.91	0.04	1.91	0.03	7.74	0.09	0.45	10.14	84.53	75.36	-37.86	98.47	0.52	0.02	92.84	0.02	4.58	2.32	3.14	0.06	0.00	0.00	0.07	7.55	0.40	0.45	14.40	10.14	0.01	71.13	0.24	0.07	0.00	18.00	-12.16	-1.17	9.74	50.65	169.32	1029.55	410.93	1282.01	674.79	1083.33	451.75	1250.68	477.56
46.980	0	4.95	1.84	0.05	1.84	0.03	7.07	0.09	0.42	11.92	85.87	74.73	-37.19	98.30	0.35	0.02	91.14	0.02	4.63	2.07	3.97	0.08	0.00	0.00	0.08	8.14	0.38	0.42	15.69	11.92	0.01	86.19	0.24	0.11	0.00	18.00	-11.56	1.72	9.02	50.91	171.21	1028.26	410.94	1279.46	673.66	1079.61	452.67	1249.07	477.07
47.013	0	4.42	1.72	0.05	1.73	0.03	6.34	0.10	0.49	13.93	87.32	70.25	-35.31	98.76	0.45	0.03	88.24	0.03	4.52	1.41	3.32	0.07	0.00	0.00	0.08	8.14	0.41	0.49	15.79	13.93	0.01	93.58	0.25	0.19	0.00	18.00	-10.32	0.12	9.21	51.10	166.98	1025.79	410.39	1275.11	671.75	1078.40	450.96	1243.31	477.21
47.046	0	3.86	1.59	0.05	1.57	0.03	5.43	0.11	0.37	16.39	89.14	63.66	-33.11	98.76	0.42	0.04	84.59	0.03	4.38	1.16	3.09	0.06	0.00	0.00	0.06	7.26	0.24	0.37	15.72	16.39	0.01	97.28	0.28	0.29	0.00	18.00	-13.13	0.09	7.97	51.89	174.68	1020.07	411.31	1266.61	667.35	1066.23	451.04	1238.89	477.50
47.080	0	2.87	1.25	0.05	1.29	0.03	3.67	0.13	0.40	19.85	92.66	49.32	-26.65	98.05	0.46	0.08	75.01	0.03	5.92	0.84	2.66	0.09	0.00	0.00	0.04	6.30	0.18	0.40	17.98	19.85	0.01	79.31	0.34	0.31	0.00	18.00	-12.45	2.41	5.10	52.35	173.60	1015.27	404.37	1261.45	661.10	1057.17	452.07	1230.46	462.41
47.113	0	2.22	1.04	0.05	1.08	0.04	2.72	0.14	0.39	21.84	94.55	35.22	-21.64	95.89	0.51	0.16	67.67	0.03	6.49	0.55	1.60	0.08	0.00	0.00	0.03	6.05	0.16	0.35	18.08	21.84	0.01	97.78	0.39	0.34	0.00	18.00	-5.63	6.26	6.88	54.25	177.79	1005.78	398.98	1253.46	658.08	1049.83	442.07	1225.62	468.66
47.147	0	1.37	0.74	0.05	0.77	0.05	1.59	0.18	0.47	27.41	96.81	15.62	-10.43	95.94	0.64	0.30	53.87	0.03	13.11	0.66	1.24	0.16	0.00	0.00	0.02	5.12	0.16	0.27	18.47	27.41	0.00	82.58	0.47	0.42	0.00	18.00	-1.11	6.19	5.66	54.87	170.06	1002.86	399.55	1249.30	660.69	1047.76	446.57	1216.77	465.42
47.180	0	0.93	0.58	0.04	0.58	0.07	1.08	0.22	0.59	31.97	97.83	6.99	-3.00	96.45	0.67	0.61	44.44	0.04	17.16	0.72	1.10	0.17	0.00	0.00	0.03	5.54	0.18	0.37	16.68	31.97	0.00	89.65	0.59	0.53	0.00	18.00	-7.40	5.49	3.94	54.81	169.79	999.34	401.00	1242.38	656.16	1040.18	447.58	1209.35	462.13
47.213	0	0.70	0.48	0.04	0.48	0.10	0.82	0.24	0.67	33.44	98.36	3.89	0.00	95.25	0.68	1.08	36.82	0.06	23.57	0.69	0.85	0.15	0.00	0.00	0.02	5.80	0.16	0.32	16.59	33.44	0.00	35.75	0.67	0.76	0.00	18.00	-5.56	7.01	4.22	54.84	172.57	997.62	401.82	1242.19	658.67	1038.42	448.55	1210.18	465.33
47.247	0	0.40	0.33	0.04	0.34	0.19	0.48	0.30	0.96	22.80	99.04	3.30	0.00	95.22	0.87	2.04	22.80	0.08	34.98	0.68	0.87	0.24	0.00	0.00	0.02	5.49	0.15	0.27	16.30	38.04	0.00	67.65	0.96	0.87	1.00	24.00	-5.74	7.04	3.68	55.02	171.71	994.62	400.79	1240.88	659.13	1035.96	448.01	1206.87	464.68
47.280	0	0.37	0.30	0.04	0.34	0.26	0.45	0.35	1.08	20.82	99.11	4.80	0.56	97.05	0.70	3.57	20.82	0.09	40.12	1.07	0.97	0.29	0.00	0.00	0.02	5.56	0.14	0.27	16.04	39.99	0.00	77.72	1.08	0.85	0.00	18.00	-3.40	4.53	4.97	55.26	173.17	991.77	400.49	1238.05	660.74	1034.01	448.15	1206.45	463.96
47.313	0	0.29	0.24	0.04	0.32	0.25	0.32	0.43	1.23	15.29	99.14	4.37	2.90	97.00	0.56	6.37	15.29	0.12	38.60	1.11	1.33	0.34	0.00	0.00	0.02	5.18	0.22	0.24	16.34	42.40	0.00	71.15	1.23	0.69	0.00	18.00	-4.05	4.62	5.32	55.39	172.40	990.27	402.55	1233.78	659.88	1031.88	450.27	1203.73	464.06
47.347	0	0.21	0.19	0.04	0.26	0.21	0.21	0.57	1.66	8.05	98.86	3.19	5.39	95.75	0.44	7.42	8.05	0.13	34.76	1.07	1.78	0.51	0.00	0.00	0.03	5.09	0.28	0.24	16.10	48.18	0.00	70.84	1.66	0.74	0.00	18.00	-6.23	6.43	4.10	55.25	170.65	990.83	402.71	1232.07	657.08	1030.51	450.13	1200.73	462.19
47.380	0	0.20	0.18	0.04	0.26	0.10	0.18	0.61	1.60	7.17	98.77	1.10	0.56	92.40	0.45	8.61	7.17	0.16	22.28	1.15	1.62	0.29	0.00	0.00	0.03	4.98	0.28	0.26	14.80	48.72	0.00	83.51	1.60	0.87	0.00	18.00	-9.18	9.51	5.06	54.92	172.80	989.87	402.61	1229.90	653.98	1029.54	447.00	1201.49	464.04
47.414	0	0.17	0.16	0.04	0.24	0.05	0.14	0.65	1.92	4.21	98.71	0.43	0.00	92.98	0.35	9.09	4.21	0.17	10.40	0.62	0.85	0.21	0.00	0.00	0.04	5.22	0.29	0.42	13.50	49.57	0.00	59.03	1.92	0.67	0.00	18.00	-5.30	9.08	4.39	55.53	172.79	989.13	402.51	1227.77	653.56	1027.09	448.88	1199.25	463.65
47.447	0	0.15	0.16	0.03	0.21	0.05	0.13	0.59	2.08	2.98	98.82	0.33	0.00	92.33	0.27	7.69	2.98	0.19	8.70	0.34	0.94	0.19	0.00	0.00	0.05	5.62	0.24	0.50	10.65	48.71	0.00	65.06	2.08	0.69	0.00	18.00	-6.52	9.56	4.67	54.95	171.13	990.70	403.07	1229.34	652.87	1030.05	447.49	1200.11	466.57
47.480	0	0.15	0.16	0.03	0.19	0.04	0.13	0.46	1.98	3.08	99.08	0.33	0.00	94.32	0.23	6.47	3.08	0.15	6.63	0.27	0.88	0.15	0.00	0.00	0.05	5.62	0.21	0.49	8.52	44.20	0.00	87.78	1.98	0.48	0.00	18.00	-6.22	7.95	5.09	55.03	173.15	991.69	406.13	1226.08	651.83	1028.35	450.33	1200.64	467.58
47.514	0	0.13	0.15	0.03	0.18	0.04	0.12	0.44	2.16	2.28	99.13	0.33	0.00	95.84	0.17	7.19	2.28	0.17	5.52	0.16	0.75	0.25	0.00	0.00	0.07	5.77	0.21	0.78	6.18	42.16	0.00	33.65	2.16	0.32	0.00	18.00	-7.78	6.31	4.18	55.16	173.51	988.13	404.49	1225.41	653.01	1024.65	450.19	1197.58	464.27
47.547	0	0.13	0.16	0.03	0.17	0.04	0.12	0.35	2.09	2.09	99.29	0.33	0.00	93.83	0.18	5.84	2.09	0.17	4.84	0.08	0.72	0.19	0.00	0.00	0.09	6.35	0.21	0.71	4.58	38.50	0.00	48.27	2.26	0.50	0.00	18.00	-4.62	8.39	5.94	55.48	170.64	988.28	406.66	1222.34	652.29	1027.30	449.59	1196.64	470.57
47.580	0	0.13	0.16	0.03	0.16	0.04	0.13	0.31	2.01	2.01	99.38	0.33	0.00	95.44	0.16	4.00	2.01	0.16	5.41	0.06	0.65	0.22	0.00	0.00	0.08	6.70	0.17	0.73	4.04	36.94	0.00	70.94	2.15	0.46	0.00	18.00	-6.16	6.79	5.51	55.46	167.71	986.17	407.01	1220.58	653.46	1025.91	450.72	1192.71	468.16
47.614	0	0.13	0.16	0.03	0.15	0.05	0.13	0.25	2.12	2.12	99.49	0.33	0.00	95.56	0.18	3.67	2.12	0.13	7.34	0.08	0.79	0.23	0.00	0.00	0.08	7.60	0.17	0.84	2.52	32.75	0.00	92.17	2.23	0.22	0.00	18.00	-5.29	6.65	3.74	55.57	168.68	984.42	405.90	1223.32	656.95	1023.51	452.42	1191.55	467.05
47.647	0	0.13	0.16	0.03	0.15	0.05	0.13	0.24	2.05	2.05	99.52	0.33	0.00	95.93	0.17	3.89	2.05	0.12	9.14	0.08	0.93	0.22	0.00	0.00	0.10	8.27	0.16	0.85	2.28	30.97	0.00	40.24	2.16	0.49	0.00	18.00	-1.85	6.20	5.95	55.64	171.76	985.04	406.58	1220.54	655.24	1024.05	451.41	1194.82	469.83
47.680	0	0.13	0.17	0.03	0.14	0.05	0.13	0.20	1.96	1.96	99.59	0.33	0.00	92.82	0.14	3.66	1.96	0.09	9.76	0.09	1.12	0.25	0.00	0.00	0.10	10.35	0.15	0.93	1.60	27.42	0.00	59.81	2.06	0.86	0.00	18.00	-6.03	9.20	6.27	55.08	168.78	985.76	407.95	1218.80	652.46	1025.62	450.05	1193.07	471.17
47.714	0	0.13	0.18	0.03	0.14	0.05	0.13	0.16	1.85	2.05	99.64	0.33	0.00	93.75	0.14	3.61	2.05	0.08	8.13	0.10	1.01	0.29	0.00	0.00	0.09	9.73	0.16	0.72	1.17	21.31	0.00	58.02	1.85	1.00	0.00	18.00	-5.04	8.46	7.10	55.44	170.71	984.44	408.82	1214.71	650.63	1023.13	450.22	1192.44	472.07
47.747	0	0.12	0.18	0.02	0.15	0.04	0.13	0.16	1.79	2.11	99.64	0.33	0.00	93.88	0.14	4.36	2.11	0.08	5.40	0.09	0.67	0.22	0.00	0.00	0.10	10.06	0.17	0.77	1.07	21.43	0.00	88.38	1.79	1.25	0.00	18.00	-8.97	8.35	6.64	54.55	170.00	981.03	405.46	1218.79	654.72	1023.12	447.55	1191.85	468.18
47.781	0	0.12	0.20	0.02	0.15	0.04	0.13	0.13	1.53	2.06	99.61	0.33	0.00	95.02	0.14	3.99	2.06	0.06	4.40	0.10	0.66	0.24	0.00	0.00	0.11	11.86	0.17	0.62	0.65	15.63	0.01	66.23	1.53	1.75	0.00	18.00	-4.63	7.25	6.33	55.15	168.32	982.92	408.15	1217.71	655.09	1023.84	450.97	1190.86	471.82
47.814	0	0.13	0.19	0.02	0.15	0.04	0.13	0.12	1.45	2.19	99.61	0.33	0.00	95.48	0.10	4.01	2.19	0.06	4.95	0.14	0.84	0.27	0.00	0.00	0.12	12.99	0.18	0.67	0.52	14.91	0.01	93.52	1.45	1.45	0.00	18.00	-10.14	6.75	6.20	54.79	169.66	981.72	408.69	1216.35	653.31	1021.79	449.66	1190.07	471.30
47.847	0	0.12	0.20	0.02	0.15	0.04	0.13	0.12	1.54	2.25	99.61	0.33	0.00	95.94	0.11	3.97	2.25	0.06	7.79	0.18	1.05	0.27	0.00	0.00	0.14	12.46	0.20	0.66	0.50	14.46	0.01	86.51	1.54	1.71	0.00	18.00	-9.08	6.19	5.29	54.60	166.61	982.93	409.38	1217.57	655.40	1022.96	452.58	1188.74	469.13
47.881	0	0.12	0.20	0.03	0.15	0.05	0.14	0.11	1.65	2.31	99.61	0.33	0.00	96.67	0.10	4.39	2.31	0.07	10.59	0.17	1.54	0.25	0.00	0.00	0.11	13.87	0.15	0.44	0.40	12.62	0.01	84.87	1.65	1.88	0.00	12.00	-7.56	5.15	4.79	54.36	170.13	978.73	405.42	1223.33	662.96	1021.31	451.79	1190.80	466.50
47.914	0	0.12	0.19	0.03	0.15	0.07	0.14	0.12	1.80	2.38	99.61	0.33	0.40	95.53	0.11	5.14	2.38	0.06	15.24	0.18	1.60	0.25	0.00	0.00	0.08	13.94	0.17	0.27	0.48	13.43	0.01	78.06	1.80	1.91	0.00	12.00	-3.04	6.69	7.28	55.21	163.88	978.88	409.63	1216.86	661.79	1024.61	453.13	1187.21	473.54
47.947	0	0.12	0.17	0.03	0.16	0.09	0.14	0.14	2.00	2.34	99.65	0.34	2.43	97.83	0.14	6.67	2.34	0.10	19.72	0.20	1.76	0.21	0.00	0.00	0.09	14.27	0.19	0.38	0.57	15.10	0.01	31.24	2.00	1.39	0.00	12.00	-10.17	2.96	6.00	53.67	170.82	977.21	405.78	1223.88	665.11	1022.07	450.80	1192.14	466.81
47.981	0	0.11	0.16	0.03	0.16	0.11	0.14	0.16	2.17	2.17	99.68	0.38	3.53	96.55	0.15	7.66	2.17	0.09	21.41	0.23	2.28	0.15	0.00	0.00	0.11	15.92	0.22	0.52	0.71	17.09	0.00	60.10	2.53	1.13	0.00	12.00	-6.67	5.34	5.75	54.94	171.12	973.68	406.41	1218.31	664.02	1017.21	451.70	1187.41	469.48
48.014	0	0.11	0.14	0.03	0.17	0.12	0.13	0.17	1.93	1.93	99.66	0.41	4.30	97.15	0.17	9.85	1.93	0.11	22.34	0.25	2.27	0.18	0.00	0.00	0.12	15.47	0.25	0.87	0.77	17.03	0.00	55.42	2.83	1.12	0.00	12.00	-10.07	4.35	6.52	54.20	168.99	973.68	405.58	1218.60	663.09	1019.31	449.61	1187.39	467.11
48.047	0	0.11	0.14	0.03	0.17	0.11	0.13	0.16	2.03	2.03	99.67	0.38	3.82	96.92	0.19	10.09	2.03	0.12	20.67	0.30	2.51	0.17	0.00	0.00	0.12	16.05	0.24	1.33	0.82	15.56	0.00	84.09	3.29	1.07	0.00	12.00	-4.75	4.76	5.56	55.16	171.55	971.78	404.17	1217.28	663.44	1015.22	450.62	1185.95	467.42
48.081	0	0.10	0.13	0.03	0.17	0.11	0.12	0.18	2.22	2.22	99.63	0.35	3.93	96.04	0.22	11.13	2.22	0.13	19.93	0.33	2.81	0.19	0.00	0.00	0.12	15.83	0.28	1.12	1.01	17.34	0.00	82.38	3.86	1.07	0.00	12.00	-7.92	6.06	7.67	54.47	168.33	971.52	406.31	1215.79	663.12	1019.01	448.56	1185.73	471.73
48.114	0	0.09	0.11	0.02	0.21	0.11	0.11	0.25	2.04	2.04	99.50	0.33	4.03	95.61	0.30	17.64	2.04	0.18	18.71	0.26	2.55	0.22	0.00	0.00	0.12	16.29	0.28	1.06	1.13	17.95	0.00	57.91	4.26	1.12	0.00	12.00	-8.99	6.59	6.36	54.43	168.35	971.72	406.04	1216.06	662.94	1017.32	449.78	1184.58	468.94
48.148	0	0.09	0.10	0.03	0.21	0.14	0.10	0.28	2.11	2.11	99.44	0.40	5.02	96.53	0.30	18.16	2.11	0.19	21.20	0.26	4.07	0.26	0.00	0.00	0.16	17.83	0.33	1.01	1.38	20.44	0.00	74.82	4.84	1.39	0.00	12.00	-9.39	5.37	6.71	54.38	169.63	972.02	407.18	1215.16	662.38	1016.89	450.12	1185.32	470.28
48.181	0	0.09	0.10	0.03	0.19	0.13	0.11	0.30	1.96	1.96	99.41	0.38	5.32	97.68	0.24	16.23	1.96	0.18	20.40	0.27	3.41	0.26	0.00	0.00	0.17	16.61	0.28	0.59	1.75	23.63	0.00	84.97	5.00	0.47	0.00	12.00	-8.48	3.31	4.81	54.64	169.52	975.10	409.20	1214.07	660.34	1015.07	454.55	1184.03	468.28
48.214	0	0.09	0.10	0.03	0.20	0.10	0.10	0.30	1.83	1.83	99.39	0.33	3.86	95.24	0.21	16.32	1.83	0.13	16.73	0.25	2.78	0.23	0.00	0.00	0.13	17.26	0.23	0.33	1.80	24.19	0.00	87.69	4.71	0.38	0.00	12.00	-8.04	7.02	5.03	54.46	168.27	973.71	407.28	1214.53	660.58	1015.54	454.42	1183.43	465.84
48.248	0	0.09	0.09	0.02	0.19	0.10	0.10	0.32	1.69	1.69	99.35	0.33	4.08	96.26	0.19	16.08	1.69	0.15	14.58	0.22	2.43	0.24	0.00	0.00	0.10	15.48	0.20	0.23	2.30	26.03	0.00	58.22	5.54	0.00	0.00	12.00	-7.38	5.76	5.85	54.68	168.58	974.52	410.01	1212.47	660.53	1015.95	454.49	1183.78	470.33
48.281	0	0.09	0.09	0.02	0.18	0.09	0.10	0.30	1.57	1.57	99.41	0.33	3.41	96.37	0.17	14.57	1.57	0.14	12.26	0.22	1.96	0.20	0.00	0.00	0.09	15.51	0.19	0.21	2.24	25.42	0.00	74.92	5.57	0.00	0.00	12.00	-10.05	5.60	5.18	54.18	174.32	972.75	407.27	1216.68	663.23	1013.55	452.93	1187.27	467.35
48.314	0	0.08	0.08	0.02	0.21	0.09	0.09	0.38	1.47	1.47	99.23	0.36	4.00	96.73	0.19	18.41	1.47	0.17	11.65	0.19	1.55	0.19	0.00	0.00	0.07	14.99	0.23	0.24	2.72	27.84	0.00	60.36	6.17	0.00	0.00	12.00	-6.01	5.07	5.88	54.94	168.22	973.36	409.24	1212.15	661.03	1015.44	453.78	1182.81	470.70
48.348	0	0.08	0.07	0.02	0.24	0.10	0.08	0.49	1.23	1.23	99.03	0.50	4.44	96.12	0.22	22.39	1.23	0.20	11.79	0.12	1.56	0.15	0.00	0.00	0.07	16.65	0.21	0.44	3.37	29.50	0.00	49.05	6.46	0.00	0.00	12.00	-10.31	5.95	6.40	54.37	167.01	971.17	408.47	1212.30	661.15	1015.62	453.27	1181.95	468.34
48.381	0	0.08	0.07	0.02	0.23	0.09	0.08	0.48	1.20	1.20	99.04	0.47	4.27	95.71	0.18	21.73	1.20	0.21	11.34	0.12	1.44	0.16	0.00	0.00	0.07	16.82	0.20	0.59	3.36	29.94	0.00	52.02	6.44	0.00	0.00	12.00	-11.99	6.48	5.27	54.16	170.56	972.00	408.54	1213.77	661.99	1013.63	453.00	1183.58	467.37
48.415	0	0.08	0.07	0.02	0.22	0.10	0.09	0.44	1.09	1.09	99.11	0.42	4.55	96.70	0.18	19.95	1.09	0.22	12.43	0.09	1.65	0.20	0.00	0.00	0.06	16.24	0.21	0.67	3.37	29.80	0.00	57.19	6.31	0.00	0.00	12.00	-10.24	5.11	4.82	54.57	168.87	973.32	410.01	1212.52	660.82	1013.81	454.63	1182.06	469.05
48.448	0	0.08	0.07	0.02	0.24	0.10	0.08	0.50	1.11	1.11	99.00	0.50	4.99	96.14	0.22	22.78	1.11	0.28	13.26	0.07	1.41	0.16	0.00	0.00	0.06	16.58	0.24	0.63	3.15	29.64	0.00	76.63	6.31	0.00	0.00	12.00	-10.08	5.92	5.15	54.36	172.58	973.18	408.19	1215.21	661.22	1013.96	452.30	1185.62	470.04
48.481	0	0.08	0.07	0.02	0.22	0.12	0.09	0.40	1.13	1.13	99.20	0.40	6.41	95.37	0.22	19.52	1.13	0.31	16.15	0.06	1.45	0.20	0.00	0.00	0.07	15.23	0.27	0.43	3.28	27.46	0.00	65.00	6.48	0.00	0.00	12.00	-8.74	6.87	4.52	54.58	172.95	970.40	405.63	1216.64	663.69	1012.25	451.62	1184.40	468.14
48.515	0	0.08	0.07	0.02	0.26	0.13	0.09	0.51	1.24	1.24	98.98	0.56	6.34	96.61	0.25	24.06	1.24	0.33	17.81	0.05	1.66	0.27	0.00	0.00	0.07	15.20	0.30	0.32	3.47	28.76	0.00	82.32	5.87	0.00	0.00	12.00	-4.77	5.25	5.78	55.39	171.60	970.87	408.58	1210.89	661.35	1011.94	453.43	1182.56	471.77
48.548	0	0.08	0.07	0.03	0.27	0.13	0.09	0.65	1.18	1.18	98.70	0.62	6.31	95.59	0.26	25.23	1.18	0.33	18.36	0.06	2.04	0.23	0.00	0.00	0.08	14.46	0.30	0.56	3.77	33.52	0.00	63.09	5.79	0.04	0.00	12.00	-8.73	6.62	3.77	54.47	169.11	970.43	405.89	1216.33	664.50	1012.77	453.27	1181.42	465.80
48.581	0	0.08	0.08	0.03	0.25	0.12	0.09	0.61	1.26	1.26	98.78	0.56	5.17	96.01	0.25	23.60	1.26	0.21	17.64	0.07	2.94	0.31	0.00	0.00	0.10	14.43	0.22	0.48	3.85	33.73	0.00	79.47	5.40	0.68	0.00	12.00	-6.04	6.09	3.67	55.18	173.18	970.63	406.65	1214.80	662.88	1010.08	454.09	1182.63	468.87
48.615	0	0.08	0.09	0.03	0.24	0.10	0.09	0.55	1.37	1.37	98.91	0.47	3.20	96.72	0.28	21.66	1.37	0.16	15.56	0.09	3.17	0.30	0.00	0.00	0.09	14.49	0.19	0.78	3.48	32.95	0.00	85.96	4.58	1.28	0.00	12.00	-5.13	5.08	4.24	55.03	174.77	970.48	405.37	1216.23	663.43	1010.77	452.55	1184.75	469.15
48.648	0	0.10	0.12	0.03	0.19	0.10	0.11	0.38	1.70	1.70	99.24	0.33	3.07	96.09	0.27	13.79	1.70	0.10	16.15	0.11	3.19	0.21	0.00	0.00	0.08	13.66	0.19	1.07	3.62	32.18	0.00	80.89	4.45	1.41	0.00	12.00	-6.62	5.99	5.20	54.83	169.55	970.32	406.64	1213.23	662.23	1012.99	452.02	1181.68	469.17
48.681	0	0.10	0.14	0.03	0.18	0.09	0.11	0.35	1.87	1.87	99.30	0.33	2.59	96.30	0.29	11.76	1.87	0.10	16.11	0.13	2.80	0.29	0.00	0.00	0.08	13.10	0.17	0.80	3.46	32.34	0.00	47.36	3.89	1.90	0.00	12.00	-8.27	5.70	6.04	54.62	164.12	970.28	406.19	1210.79	659.40	1015.41	449.81	1178.54	467.74
48.715	0	0.11	0.13	0.03	0.17	0.10	0.12	0.28	2.14	2.14	99.44	0.35	3.27	96.50	0.20	9.38	2.14	0.09	17.41	0.17	2.56	0.37	0.00	0.00	0.07	11.07	0.18	0.55	3.42	29.35	0.00	82.31	3.98	1.00	0.00	12.00	-11.59	5.41	3.48	54.57	168.53	970.00	403.68	1211.49	656.02	1010.00	449.40	1178.04	462.23
48.748	0	0.12	0.15	0.03	0.16	0.13	0.14	0.24	2.50	2.50	99.51	0.47	4.79	96.30	0.22	6.54	2.50	0.06	21.68	0.27	2.45	0.52	0.00	0.00	0.06	10.90	0.17	0.24	3.44	28.81	0.00	83.52	3.79	1.17	0.00	12.00	-6.82	5.70	5.20	54.94	168.28	970.66	403.54	1210.66	656.14	1012.42	448.58	1179.91	464.80
48.782	0	0.12	0.16	0.03	0.15	0.15	0.15	0.24	3.07	3.07	99.52	0.63	5.67	94.84	0.23	5.22	3.07	0.05	25.30	0.41	2.66	0.62	0.00	0.00	0.06	11.32	0.15	0.09	3.75	29.54	0.00	89.97	3.50	1.17	0.00	12.00	-4.49	7.44	6.17	55.18	168.70	969.23	402.51	1209.78	656.63	1012.52	447.30	1180.21	465.74
48.815	0	0.13	0.16	0.03	0.16	0.12	0.15	0.25	3.18	3.18	99.49	0.52	4.27	96.14	0.22	5.46	3.18	0.05	22.57	0.40	2.33	0.65	0.00	0.00	0.06	9.95	0.14	0.14	3.86	30.93	0.00	81.70	3.21	1.26	0.00	12.00	-3.89	5.92	4.56	55.49	170.88	967.49	401.29	1210.88	658.88	1008.70	450.28	1179.22	461.28
48.848	0	0.13	0.17	0.03	0.15	0.09	0.14	0.23	2.91	2.99	99.53	0.37	2.36	92.66	0.21	4.50	2.99	0.07	17.92	0.27	1.63	0.54	0.00	0.00	0.08	10.26	0.14	0.22	3.62	29.91	0.00	73.16	2.91	1.06	0.00	12.00	-7.63	9.32	3.97	55.46	169.31	969.05	401.55	1208.93	652.73	1008.82	446.89	1177.32	463.43
48.882	0	0.13	0.17	0.03	0.15	0.07	0.14	0.21	2.70	3.42	99.58	0.33	0.33	94.62	0.14	3.60	3.42	0.11	13.77	0.24	1.25	0.59	0.00	0.00	0.06	8.45	0.14	0.22	3.49	28.46	0.00	90.78	2.70	0.67	0.00	12.00	-2.95	7.66	4.40	55.92	168.39	971.67	402.70	1207.68	651.64	1010.37	448.90	1178.07	464.15
48.915	0	0.13	0.16	0.03	0.16	0.06	0.14	0.20	2.59	3.25	99.59	0.33	0.00	96.38	0.12	4.44	3.25	0.15	9.73	0.20	0.87	0.71	0.00	0.00	0.05	8.94	0.13	0.28	3.04	26.50	0.00	87.07	2.59	0.46	0.00	12.00	-6.85	5.59	4.75	55.43	173.74	971.13	402.99	1205.84	649.12	1007.01	448.01	1180.12	462.79
48.948	0	0.13	0.17	0.03	0.16	0.04	0.14	0.17	2.27	3.72	99.65	0.33	0.00	91.54	0.11	4.74	3.72	0.15	6.39	0.17	0.73	0.58	0.00	0.00	0.06	9.61	0.13	0.25	2.48	22.64	0.00	60.93	2.27	0.50	0.00	12.00	-5.81	10.09	5.69	55.24	168.31	970.47	403.31	1205.56	650.56	1010.73	446.84	1177.99	465.60
48.982	0	0.14	0.18	0.03	0.16	0.04	0.14	0.15	1.89	4.40	99.64	0.33	0.00	96.01	0.12	4.05	4.40	0.14	6.62	0.21	0.63	0.67	0.00	0.00	0.07	10.34	0.14	0.27	1.98	19.98	0.00	85.39	1.89	0.63	0.00	12.00	-5.23	6.10	4.51	55.79	167.61	970.46	404.67	1203.73	650.32	1008.19	450.04	1175.23	463.89
49.015	0	0.13	0.17	0.03	0.17	0.04	0.14	0.16	1.82	4.10	99.66	0.33	0.00	95.62	0.10	6.17	4.10	0.20	5.81	0.15	0.56	0.51	0.00	0.00	0.08	10.36	0.12	0.28	1.83	19.28	0.00	29.00	1.82	0.43	0.00	12.00	-7.05	6.59	3.98	55.62	169.19	968.95	403.91	1204.52	650.93	1006.41	449.38	1175.01	463.56
49.048	0	0.13	0.17	0.03	0.17	0.04	0.14	0.17	1.67	4.05	99.66	0.33	0.00	96.41	0.09	6.64	4.05	0.22	6.33	0.14	0.76	0.55	0.00	0.00	0.09	10.44	0.12	0.25	1.51	19.47	0.00	49.22	1.67	0.35	0.00	12.00	-5.22	5.55	4.77	55.93	165.65	968.15	404.85	1203.01	652.36	1007.97	449.92	1172.94	464.90
49.082	0	0.13	0.17	0.03	0.17	0.05	0.14	0.15	1.51	4.22	99.65	0.33	0.00	97.56	0.09	5.97	4.22	0.21	8.78	0.19	1.08	0.68	0.00	0.00	0.10	10.41	0.11	0.19	1.16	17.24	0.00	39.11	1.51	0.44	0.00	12.00	-8.55	3.56	6.41	54.59	166.13	967.56	402.36	1206.09	652.69	1011.03	447.13	1176.48	462.15
49.115	0	0.13	0.17	0.03	0.16	0.05	0.14	0.15	1.60	3.96	99.66	0.33	0.00	96.51	0.08	5.67	3.96	0.15	10.92	0.35	1.57	0.79	0.00	0.00	0.07	9.59	0.13	0.12	1.11	18.41	0.00	44.37	1.60	0.42	0.00	12.00	-10.14	5.40	5.68	54.13	166.77	970.33	402.59	1208.76	652.76	1012.53	447.25	1178.72	461.16
49.149	0	0.12	0.16	0.03	0.16	0.09	0.14	0.18	1.73	2.83	99.64	0.36	1.49	95.32	0.09	7.07	2.83	0.13	20.04	0.54	3.16	0.97	0.00	0.00	0.08	9.06	0.12	0.14	1.08	20.86	0.00	18.27	1.73	0.48	0.00	12.00	-6.86	6.93	5.69	53.92	167.62	969.83	400.78	1214.22	658.63	1014.67	447.86	1181.75	461.31
49.182	0	0.12	0.16	0.03	0.16	0.10	0.14	0.20	1.84	2.49	99.59	0.40	2.27	96.77	0.11	7.09	2.49	0.12	21.59	0.63	3.50	1.08	0.00	0.00	0.09	6.81	0.13	0.22	1.17	24.02	0.00	33.14	1.84	0.61	0.00	12.00	-3.96	5.00	4.01	54.83	172.35	970.50	402.01	1214.26	660.17	1010.41	451.24	1182.45	461.60
49.215	0	0.12	0.15	0.03	0.16	0.16	0.15	0.26	2.02	2.36	99.47	0.69	5.58	97.68	0.13	8.48	2.36	0.10	29.02	1.03	3.77	0.92	0.00	0.00	0.07	6.75	0.11	0.17	1.35	28.74	0.00	59.66	2.02	0.63	0.00	12.00	-6.97	3.31	5.59	54.13	169.56	971.02	402.29	1214.52	659.00	1014.35	447.85	1183.16	463.74
49.249	0	0.11	0.15	0.03	0.16	0.19	0.14	0.34	2.03	2.03	99.32	0.89	6.98	97.78	0.16	8.78	2.03	0.09	32.57	1.18	4.71	0.86	0.00	0.00	0.05	7.12	0.08	0.19	1.44	34.67	0.00	47.05	2.14	0.83	0.00	12.00	-4.53	3.07	7.09	53.88	164.88	971.44	401.26	1216.69	660.65	1019.75	447.68	1183.82	464.07
49.282	0	0.12	0.16	0.03	0.16	0.12	0.14	0.36	2.09	2.10	99.28	0.51	4.10	97.37	0.19	8.09	2.10	0.09	24.60	1.48	3.37	0.80	0.00	0.00	0.04	6.72	0.06	0.10	1.63	36.69	0.00	31.71	2.09	1.03	0.00	12.00	-7.64	3.95	7.77	53.61	163.09	971.40	402.01	1215.17	658.86	1020.77	446.23	1182.83	464.56
49.315	0	0.12	0.16	0.03	0.15	0.17	0.15	0.40	2.18	2.18	99.19	0.75	6.30	97.59	0.26	6.30	2.18	0.10	29.79	2.61	3.88	0.80	0.00	0.00	0.03	6.20	0.06	0.07	1.83	41.11	0.00	33.63	2.35	0.70	0.00	12.00	-7.83	3.50	7.96	53.34	174.78	968.19	395.44	1221.78	660.46	1017.41	443.19	1191.31	460.71
49.349	0	0.13	0.16	0.03	0.14	0.11	0.14	0.42	2.29	2.29	99.15	0.44	3.79	97.94	0.28	4.54	2.29	0.09	22.30	2.35	2.84	0.72	0.00	0.00	0.03	6.56	0.05	0.09	1.91	44.01	0.00	52.98	2.62	0.36	0.00	12.00	-6.77	2.68	8.05	53.92	166.79	969.91	398.26	1219.31	661.19	1021.05	441.37	1186.16	464.95
49.382	0	0.14	0.16	0.03	0.14	0.10	0.15	0.42	2.56	2.73	99.16	0.37	2.32	96.99	0.39	3.11	2.73	0.10	19.34	2.93	2.58	0.60	0.00	0.00	0.03	6.02	0.05	0.12	2.30	45.25	0.00	5.57	2.56	0.00	0.00	12.00	-7.80	4.64	7.75	52.86	175.10	969.04	394.12	1227.39	664.47	1020.20	443.65	1194.58	459.52
49.416	0	0.15	0.17	0.03	0.15	0.06	0.15	0.56	2.46	3.73	98.89	0.33	0.00	98.41	0.57	1.98	3.73	0.10	10.64	2.76	1.91	0.56	0.00	0.00	0.03	6.58	0.04	0.18	3.06	52.85	0.00	25.69	2.46	0.00	0.00	12.00	-3.26	1.38	10.43	53.46	174.73	968.80	396.69	1225.67	665.71	1023.37	443.36	1196.34	468.06
49.449	0	0.16	0.17	0.03	0.15	0.05	0.16	0.76	2.43	4.50	98.49	0.33	0.00	97.90	0.84	1.29	4.50	0.09	9.51	3.27	1.87	0.59	0.00	0.00	0.04	6.65	0.03	0.17	4.00	60.74	0.00	15.84	2.43	0.00	0.00	12.00	-6.80	2.78	9.53	53.09	181.68	969.35	396.72	1227.72	666.62	1020.56	441.60	1200.29	468.09
49.482	0	0.17	0.19	0.03	0.16	0.04	0.16	0.84	2.11	5.71	98.33	0.33	0.00	97.82	1.08	0.87	5.71	0.08	6.74	3.02	2.17	0.78	0.00	0.00	0.05	7.38	0.03	0.16	4.61	63.34	0.00	25.93	2.11	0.00	0.00	12.00	-4.13	2.98	10.49	53.13	180.07	970.10	397.94	1227.58	667.14	1023.06	442.81	1200.85	471.33
49.516	0	0.19	0.20	0.03	0.17	0.04	0.18	1.46	2.08	7.51	97.09	0.33	0.00	98.74	1.43	0.72	7.51	0.08	5.31	2.84	2.18	0.76	0.00	0.00	0.09	6.88	0.04	0.29	6.38	76.64	0.00	23.33	2.08	0.00	0.00	12.00	-5.28	0.20	10.55	52.40	180.68	970.88	397.72	1231.29	670.11	1025.09	441.93	1203.37	471.32
49.549	0	0.21	0.21	0.03	0.19	0.04	0.20	1.77	2.05	9.30	96.45	0.33	0.00	98.29	1.61	0.56	9.30	0.08	5.81	2.75	2.37	0.58	0.00	0.00	0.16	6.53	0.07	0.51	8.24	81.42	0.00	21.01	2.05	0.00	0.00	12.00	-5.29	1.73	11.44	52.12	174.01	970.06	398.14	1230.16	670.78	1028.25	442.10	1199.75	471.59
49.582	0	0.22	0.22	0.03	0.20	0.04	0.22	1.88	1.93	11.32	96.24	0.33	0.00	98.14	2.16	0.47	11.32	0.07	5.60	1.61	2.09	0.51	0.00	0.00	0.19	6.22	0.08	0.76	8.70	82.35	0.00	18.52	1.93	0.00	0.00	12.00	-6.99	2.18	11.81	51.89	175.83	969.18	399.87	1229.00	670.77	1027.08	443.12	1200.22	473.73
49.616	0	0.29	0.25	0.04	0.26	0.04	0.29	2.19	1.72	16.46	95.62	0.65	0.00	98.37	2.95	0.53	16.46	0.08	5.35	1.37	1.64	0.38	0.00	0.00	0.22	5.87	0.09	1.01	13.04	85.24	0.00	18.46	1.72	0.00	0.00	12.00	-7.85	1.51	12.97	51.66	177.19	967.11	401.55	1227.04	671.12	1026.37	443.17	1200.19	477.56
49.649	0	0.31	0.27	0.04	0.30	0.04	0.34	2.30	1.56	18.91	95.41	0.80	0.00	98.40	3.98	0.66	18.91	0.08	4.40	0.83	1.38	0.28	0.00	0.00	0.28	5.90	0.11	0.61	13.60	85.26	0.00	17.26	1.56	0.00	0.00	12.00	-5.86	1.42	12.14	51.75	178.96	965.12	401.35	1226.84	673.31	1023.10	445.90	1199.39	476.67
49.682	0	0.39	0.31	0.04	0.37	0.03	0.44	2.49	1.31	24.42	95.03	1.30	0.00	97.88	4.25	0.90	24.42	0.08	3.79	0.63	1.17	0.19	0.00	0.00	0.29	5.78	0.14	0.33	15.01	86.71	0.00	38.41	1.31	0.00	0.00	12.00	-7.23	2.84	11.94	51.23	176.31	964.00	401.92	1226.26	675.21	1023.09	445.92	1196.78	476.18
49.716	0	0.61	0.43	0.04	0.51	0.03	0.74	2.44	1.01	36.27	95.13	3.41	-5.13	98.14	3.96	1.11	36.27	0.10	3.43	0.48	1.53	0.10	0.00	0.00	0.26	7.85	0.16	0.31	15.46	86.27	0.00	17.48	1.01	0.00	0.00	12.00	-8.17	2.17	13.04	51.01	177.28	961.32	402.97	1224.36	676.81	1022.36	443.82	1195.92	479.92
49.749	0	0.63	0.45	0.04	0.52	0.03	0.81	2.44	0.91	37.89	95.13	3.57	-6.28	97.81	4.16	1.02	37.89	0.11	3.77	0.34	2.00	0.08	0.00	0.00	0.26	7.70	0.20	0.33	14.42	86.14	0.00	18.02	0.91	0.00	0.00	12.00	-8.44	3.00	13.11	50.71	178.17	958.89	403.43	1222.89	677.25	1020.03	445.82	1194.85	480.23
49.783	0	0.95	0.61	0.04	0.68	0.03	1.29	2.40	0.90	49.12	95.20	8.80	-13.37	98.18	3.78	0.84	49.12	0.10	4.82	0.27	3.86	0.07	0.00	0.00	0.33	9.58	0.21	0.90	15.11	86.34	0.01	27.71	0.72	0.06	0.00	12.00	-10.91	2.06	12.82	50.28	180.07	954.49	402.98	1221.63	678.92	1015.82	446.22	1192.93	478.76
49.816	0	1.11	0.71	0.04	0.76	0.03	1.64	2.29	1.16	54.12	95.41	11.70	-16.77	98.57	4.10	0.61	54.12	0.09	4.84	0.25	4.29	0.09	0.00	0.00	0.36	12.10	0.20	1.16	14.07	85.16	0.01	26.27	0.54	0.16	0.00	12.00	-10.29	0.85	12.87	50.32	182.32	951.34	401.95	1219.63	679.34	1012.48	444.57	1191.53	478.98
49.849	0	1.19	0.74	0.04	0.77	0.03	1.67	2.13	1.51	55.46	95.75	12.72	-17.89	97.26	3.25	0.62	55.46	0.09	3.79	0.23	4.23	0.13	0.00	0.00	0.39	12.44	0.21	1.51	13.91	84.14	0.01	17.59	0.53	0.23	0.00	12.00	-7.53	4.15	12.42	52.00	176.66	946.85	403.45	1209.05	677.98	1007.11	442.99	1179.66	480.87
49.883	0	1.66	0.96	0.05	0.94	0.03	2.41	2.07	1.85	64.61	95.18	23.01	-23.69	97.35	2.64	0.39	64.61	0.07	3.41	0.26	4.93	0.13	0.00	0.00	0.37	13.96	0.23	1.85	13.70	84.33	0.01	47.72	0.42	0.33	0.00	12.00	-13.81	3.97	13.06	50.57	179.90	943.76	403.74	1207.53	674.99	1004.07	444.52	1180.61	479.15
49.916	0	1.80	0.99	0.05	0.97	0.03	2.50	1.94	1.40	65.73	95.01	25.42	-23.96	98.57	2.02	0.27	65.73	0.06	2.74	0.34	3.87	0.18	0.00	0.00	0.38	13.53	0.19	1.40	14.21	83.53	0.01	22.00	0.39	0.34	0.00	12.00	-10.93	0.83	11.07	51.71	179.78	941.55	403.56	1202.30	674.77	997.24	444.63	1174.18	476.44
49.949	0	2.05	1.08	0.04	1.06	0.03	2.84	1.91	1.09	68.56	94.31	30.60	-25.12	98.30	1.79	0.17	68.56	0.05	2.68	0.43	2.99	0.16	0.00	0.00	0.43	11.70	0.20	1.09	14.58	83.48	0.02	46.18	0.37	0.46	0.00	12.00	-11.16	1.70	11.71	51.47	178.02	939.51	403.79	1199.33	673.10	996.39	445.30	1171.60	476.77
49.983	0	2.15	1.15	0.05	1.09	0.03	3.14	1.82	0.94	70.87	93.72	33.06	-26.44	98.36	1.80	0.16	70.87	0.04	3.52	0.48	3.82	0.20	0.00	0.00	0.56	10.46	0.23	0.94	13.69	82.23	0.02	30.60	0.36	0.54	0.00	12.00	-9.28	1.54	11.41	51.45	187.76	934.49	400.45	1202.94	678.87	991.23	443.89	1176.04	477.02
[truncated: 33,120 more rows]
[truncated: 4 more columns]
