# Supplementary material for: Exploring emotion recognition in patients with mild cognitive impairment and Alzheimer’s dementia undergoing a rehabilitation program
Source: PLoS One. 2025 Apr 24;20(4):e0322213. doi: 10.1371/journal.pone.0322213 (PMC12021228; doi:10.1371/journal.pone.0322213)
Supplement: S1 Data — (ZIP) [file pone.0322213.s003.zip › raw data1-10/No10 Aerobic exercise.csv]

time stamp	face id	anger	contempt	disgust	fear	joy	sadness	surprise	sentimentality	confusion	neutral	engagement	valence	attention	inner brow raise	brow raise	brow furrow	eye widen	cheek raise	lid tighten	nose wrinkle	upper lip raise	dimpler	lip corner depressor	chin raise	lip pucker	lip stretch	lip press	mouth open	jaw drop	lip suck	eye closure	smile	smirk	blink	blink rate	pitch	yaw	roll	brightness	interocular distance	topleft_x	topleft_y	bottomright_x	bottomright_y	outer_right_eye_X	outer_right_eye_Y	outer_left_eye_X	outer_left_eye_Y
0.033	0	0.1	0.14	0.02	0.2	0.03	0.12	0.1	1.22	0.19	99.61	0.33	0	96.49	0.4	12.33	0.01	0.22	1.22	0.02	0.19	0.05	0	1.51	0.73	0	0	0.06	0.21	0.19	0	0	0.12	0	0		-6.78	5.43	7.33	64.46	131.36	910.11	292.14	1098.29	490.06	945.55	325.22	1075.74	342.65
0.066	0	0.07	0.07	0.03	0.49	0.03	0.2	0.3	1.95	0.31	99.03	4.43	0	96.12	1.95	37.7	0.02	0.62	1.47	0.07	0.31	0.06	0	17.43	3.08	0	0	0.1	0.34	0.28	0	0	0.06	0	0		-2.78	5.96	5.14	64.55	136.56	901.31	283.46	1107.52	502.38	940.68	325.84	1077.02	333.55
0.1	0	0.06	0.06	0.03	0.63	0.03	0.38	0.41	2.37	0.23	98.74	20.32	0	95.91	2.37	45.22	0.03	0.49	1.41	0.11	0.23	0.07	0	31.11	3.72	0	0	0.1	0.21	0.17	0	0	0.04	0	0		-3.35	6.23	6.53	64.32	134.91	901.29	283.98	1109.13	504.05	943.75	326.15	1078.35	335.21
0.133	0	0.06	0.06	0.03	0.71	0.03	0.25	0.48	2.71	0.22	98.58	16.5	0	96.11	2.71	48.56	0.03	0.43	1.36	0.14	0.22	0.07	0	24.59	3.12	0	0	0.08	0.23	0.2	0	0	0.03	0	0		-3.71	5.96	6.34	64.13	135.54	900.72	283.97	1109.24	504.91	943.04	325.94	1078.25	335.27
0.166	0	0.05	0.05	0.03	0.78	0.03	0.36	0.54	2.46	0.24	98.43	31.91	0	96.02	2.46	51.68	0.03	0.48	1.44	0.16	0.24	0.08	0	32.22	3.7	0	0	0.06	0.23	0.18	0	0	0.03	0	0		-2.51	6.09	6	64.01	135.14	900.25	284.23	1109.26	506.28	942.62	326.79	1077.48	335.51
0.2	0	0.06	0.06	0.03	0.64	0.03	0.37	0.42	2.36	0.22	98.71	21.18	0	95.03	2.36	45.69	0.04	0.56	1.22	0.16	0.22	0.06	0	31.29	3	0	0	0.05	0.34	0.17	0	0	0.03	0	0		-0.11	7.25	6.01	63.97	133.71	898.92	284.43	1110.11	510.25	943.11	327.41	1076.48	336.9
0.233	0	0.07	0.07	0.03	0.51	0.03	0.3	0.31	2.48	0.26	98.98	8.22	0	95.9	2.48	38.26	0.06	0.67	1.15	0.18	0.26	0.05	0	25.04	2.53	0	0	0.05	0.47	0.16	0	0	0.03	0	0		-1.6	6.23	6.16	63.82	133.2	898.66	285.13	1109.61	510.62	943.13	326.91	1075.91	337.52
0.266	0	0.07	0.08	0.03	0.45	0.03	0.28	0.26	2.5	0.31	99.11	5.11	0	95.82	2.5	34.27	0.07	0.61	1.13	0.19	0.31	0.04	0	22.72	2.27	0	0	0.06	0.6	0.15	0	0	0.03	0	0		-1.74	6.34	6.64	63.68	133.28	897.17	284.74	1108.99	510.59	942.52	327.1	1075.41	337.36
0.3	0	0.07	0.08	0.03	0.5	0.03	0.27	0.3	3.12	0.34	99	5.91	0	96.26	3.12	37.06	0.07	0.68	1.08	0.23	0.34	0.03	0	21.83	2.56	0	0	0.11	0.6	0.14	0	0	0.03	0	0		-0.4	5.76	6.63	63.68	133.93	896.17	284.04	1109.02	511.18	941.7	327.28	1075.27	337.09
0.333	0	0.08	0.09	0.03	0.39	0.03	0.34	0.22	2.7	0.34	99.22	4.2	0	96.26	2.7	30.03	0.06	0.67	1.06	0.19	0.34	0.02	0	24.39	2.47	0	0	0.21	0.49	0.12	0	0	0.03	0	0		-1.87	5.77	6.4	63.47	135.05	895.84	284.11	1109.49	512.11	941.05	326.53	1075.67	337.18
0.367	0	0.09	0.12	0.03	0.27	0.03	0.41	0.14	1.84	0.4	99.19	2.22	0	96.2	1.84	20.37	0.06	0.69	1.28	0.13	0.4	0.02	0	25.85	2.08	0	0	0.36	0.49	0.1	0	0	0.03	0	0		2.38	5.85	7.63	63.32	134.64	894.85	283.53	1108.19	511.51	941.41	326.93	1075.55	338.65
0.4	0	0.1	0.13	0.03	0.23	0.03	0.73	0.12	2.04	0.69	98.54	3.09	0	96.37	1.64	15.53	0.06	0.79	2.04	0.14	0.69	0.04	0	34.93	3.76	0	0	0.62	0.44	0.09	0	0	0.03	0	0		1.74	5.61	7.73	63.45	133.22	894.23	282.57	1107.72	510.93	941.63	325.41	1074.29	337.59
0.433	0	0.11	0.14	0.03	0.22	0.03	0.99	0.11	2.61	1.03	98.02	4.02	0	96.56	1.7	13.98	0.06	0.9	2.61	0.15	1.03	0.06	0	39.87	4.32	0	0	0.6	0.46	0.09	0	0	0.03	0	0		1.47	5.33	6.48	63.48	133.86	894.18	281.64	1108	510.97	940.09	324.78	1073.51	335.6
0.467	0	0.1	0.13	0.03	0.23	0.03	0.8	0.11	2.97	1.18	98.41	3.13	0	97.68	1.78	14.64	0.06	0.88	2.97	0.16	1.18	0.08	0	35.97	4.13	0	0.01	0.24	0.59	0.1	0	0	0.04	0	0		2.26	3.29	5.61	63.73	134.16	895.02	281.75	1106.73	509.51	938.76	324.49	1072.5	334.98
0.5	0	0.1	0.12	0.03	0.25	0.03	0.61	0.13	2.88	1.76	98.78	3.02	0	97.78	1.99	17.91	0.06	1.01	2.88	0.17	1.76	0.13	0	32.25	3.49	0.01	0.01	0.09	0.9	0.11	0	0	0.04	0	0		-0.21	3.08	5.72	63.86	132.7	895.3	280.83	1106	506.54	939.37	322.1	1071.54	334.02
0.533	0	0.1	0.12	0.03	0.26	0.03	0.58	0.14	2.17	1.48	98.84	2.77	0	97.51	2.17	18.05	0.06	1.2	1.91	0.17	1.48	0.1	0	31.03	4.2	0.01	0.01	0.04	1.13	0.1	0	0	0.04	0	0		0.2	3.67	5.82	63.93	131.7	894.84	279.51	1105.48	505.56	939.45	320.97	1070.65	332.47
0.567	0	0.1	0.13	0.03	0.25	0.03	0.62	0.12	2.26	1.67	98.77	2.39	0	96.74	2.26	15.75	0.07	1.47	1.87	0.22	1.67	0.1	0	31.42	4.09	0.02	0.01	0.04	1.48	0.09	0	0	0.04	0	0		2.4	5.05	6.24	63.98	129.83	895.14	280.35	1104.19	505.26	940.25	322.59	1069.64	333.13
0.6	0	0.11	0.13	0.03	0.24	0.03	0.62	0.12	2.84	1.63	98.76	1.96	0	96.41	2.84	14.22	0.08	1.62	2.25	0.26	1.63	0.12	0	30.44	4.08	0.03	0.01	0.14	1.79	0.09	0	0	0.05	0	0		4.25	5.54	5.73	63.87	132.73	896.23	281.71	1103.29	504.67	938.5	324.16	1070.82	334.69
0.633	0	0.11	0.14	0.03	0.25	0.03	0.57	0.12	3.8	1.22	98.85	1.46	0	96.29	3.8	13.08	0.08	1.59	2.73	0.27	1.22	0.11	0	27.86	3.4	0.04	0.01	0.43	2.73	0.1	0	0	0.06	0	0		6.14	5.72	5.88	63.76	135.59	896.72	283.6	1101.42	503.51	936.64	326.52	1071.83	337
0.667	0	0.11	0.13	0.03	0.28	0.03	0.41	0.13	4.47	0.82	99.18	1.08	0	95.52	4.47	14.77	0.1	1.7	2.78	0.24	0.82	0.07	0	22	1.49	0.06	0.01	0.41	4.72	0.11	0	0	0.07	0	0		-0.06	6.7	5.56	63.92	133.29	896.97	286.2	1098.87	502.15	936.27	326.32	1069.12	337.32
0.7	0	0.12	0.15	0.03	0.25	0.03	0.42	0.11	5.01	0.57	99.15	0.75	0	95.86	5.01	10.69	0.11	1.14	3.06	0.21	0.57	0.06	0	20.92	1.11	0.06	0.01	0.42	5.53	0.12	0	0	0.07	0	0		4.91	6.29	5.17	63.74	131.07	895.91	287.71	1096.84	503.92	935.29	329.85	1066.05	338.86
0.734	0	0.12	0.15	0.03	0.24	0.03	0.45	0.11	5.31	0.59	99.1	0.7	0	96.24	5.31	9.18	0.11	0.86	2.58	0.22	0.59	0.07	0	21.4	1.15	0.08	0.01	0.15	7.23	0.14	0	0	0.08	0	0		0.7	5.79	3.95	63.8	132.77	896.77	290.8	1094.48	502.06	932.45	331.61	1064.96	339.97
0.767	0	0.13	0.15	0.03	0.24	0.03	0.45	0.1	5.04	0.51	99.09	0.69	0	96.63	5.04	8.88	0.09	0.65	2.28	0.19	0.51	0.05	0	21.59	1.53	0.09	0.01	0.21	8.28	0.17	0	0	0.09	0	0		3.83	5.22	4.23	63.77	130.15	895.68	295.36	1091.28	505.33	931.83	336.26	1061.7	344.83
0.8	0	0.12	0.15	0.03	0.24	0.03	0.45	0.1	5.51	0.62	99.1	0.67	0	96.05	5.51	8.74	0.11	0.52	2.08	0.21	0.62	0.05	0	21.2	1.2	0.07	0.01	0.22	7.86	0.17	0	0	0.08	0	0		4.4	6.04	3.41	63.63	125.28	894.36	295.69	1088.7	504.83	931.37	337.06	1056.46	344.08
0.834	0	0.14	0.15	0.04	0.27	0.03	0.41	0.11	6.1	0.64	99.18	0.57	0	96.72	6.1	8.68	0.13	0.4	1.26	0.15	0.64	0.05	0	19.11	1.11	0.09	0.01	0.2	13.65	0.25	0	0	0.09	0	0		2.26	5.09	3.51	63.76	127.99	895.8	300.26	1088.2	505.76	930.67	340.16	1058.34	349.11
0.867	0	0.14	0.16	0.04	0.26	0.03	0.42	0.1	5.3	0.69	99.15	0.61	0	96.44	5.3	8.33	0.11	0.29	1.08	0.12	0.69	0.05	0	20.36	1.01	0.08	0	0.22	13.61	0.23	0	0	0.09	0	0		2.41	5.51	3.37	63.92	126.1	896.85	303.54	1086.9	507.18	931.27	343.7	1057.19	350.52
0.9	0	0.15	0.15	0.04	0.28	0.03	0.34	0.1	4.55	0.63	99.32	0.52	0	96.66	4.55	9.15	0.1	0.29	0.74	0.09	0.63	0.05	0	17.19	0.86	0.08	0	0.11	16.91	0.27	0	0	0.09	0	0		0.15	5.17	3.02	63.94	127.51	897.16	306.65	1085.61	507.5	929.75	346.16	1057.07	352.94
0.934	0	0.19	0.16	0.05	0.32	0.02	0.24	0.09	4.39	0.39	99.36	0.85	0	96.65	4.39	8	0.11	0.25	0.46	0.07	0.39	0.04	0	10.51	0.94	0.09	0	0.07	25.43	0.34	0	0	0.08	0	0		2.29	5.19	3.24	63.79	128.01	897.73	308.52	1084.79	508.13	929.61	347.98	1057.4	355.5
0.967	0	0.2	0.16	0.06	0.34	0.02	0.24	0.09	3.76	0.29	99.32	1.09	0	96.19	3.76	8.49	0.09	0.29	0.44	0.05	0.29	0.03	0	11.48	0.81	0.09	0	0.04	28.35	0.37	0	0	0.07	0	0		-1.56	5.86	3.71	64.06	125.78	897.91	309.86	1084.5	508.13	931.16	347.56	1056.62	356.58
1	0	0.21	0.16	0.06	0.34	0.02	0.25	0.09	3.59	0.28	99.32	1.15	0	96.31	3.59	8.12	0.09	0.35	0.42	0.04	0.28	0.03	0	12.16	0.96	0.08	0	0.04	29.58	0.38	0	0	0.07	0	0		2.54	5.69	4.14	64.16	125.34	897.51	310.58	1084.15	510.07	931.42	348.96	1056.41	358.43
1.034	0	0.19	0.16	0.05	0.29	0.02	0.27	0.09	3.07	0.31	99.43	0.69	0	96.21	3.07	6.98	0.08	0.32	0.53	0.03	0.31	0.04	0	13.63	1.08	0.05	0	0.07	23.46	0.43	0	0	0.07	0	0		3.74	5.82	4.24	64.21	125.17	897.51	311.38	1083.36	510.51	931.19	350.04	1056.05	358.94
1.067	0	0.17	0.17	0.04	0.24	0.03	0.31	0.08	2.37	0.54	99.37	0.4	0	96.88	2.37	6.05	0.08	0.26	0.98	0.02	0.54	0.05	0	16.05	2.12	0.04	0	0.33	16.78	0.34	0	0	0.07	0	0		4.14	4.82	4.04	64.59	120.58	896.54	311.33	1082.05	510.32	932.03	349.74	1052.26	359
1.101	0	0.16	0.17	0.04	0.2	0.03	0.48	0.08	1.91	1.17	99.03	0.62	0	97.19	1.91	5.35	0.06	0.25	1.83	0.02	1.17	0.05	0	23.49	4.83	0.03	0	4.19	10.69	0.31	0	0	0.06	0	0		5.1	4.28	4.2	64.69	121.36	896.36	311.7	1081.09	510.31	931.2	350.47	1052.27	358.81
1.134	0	0.16	0.17	0.04	0.18	0.03	0.74	0.07	2.03	1.01	98.52	0.96	0	97.09	1.68	5.04	0.05	0.26	2.03	0.03	1.01	0.03	0	30.01	9.25	0.02	0	8.46	6.22	0.26	0	0	0.06	0	0		4.37	4.46	5.53	64.66	120.46	896.66	311.53	1082.91	511.64	933.93	350.51	1054.11	358.77
1.167	0	0.22	0.18	0.06	0.16	0.03	1.36	0.07	2.58	1.42	97.27	1.44	-8.74	97.47	1.42	3.67	0.05	0.23	2.58	0.03	1.42	0.02	0	37.04	22.08	0.01	0	25.57	3.98	0.21	0	0	0.06	0	0		3.84	3.74	5	65	124.64	897.17	312.12	1082.97	511.47	931.79	350.32	1056.06	359.8
1.201	0	0.26	0.18	0.12	0.15	0.03	4.87	0.07	2.87	1.49	90.26	5.33	-19.68	97.55	1.16	3.29	0.04	0.19	2.87	0.03	1.49	0.02	0	54.23	43.68	0.01	0.01	26.59	1.85	0.16	0	0	0.06	0	0		4.52	3.59	3.75	65.07	120.7	897.46	312.75	1081.92	510.72	932.03	351.47	1052.46	359.68
1.234	0	0.24	0.18	0.17	0.15	0.03	6.57	0.07	2.63	1.41	86.86	6.26	-20.42	97.46	0.97	3.15	0.03	0.15	2.63	0.04	1.41	0.02	0	55.91	56.5	0.01	0.01	14.34	1.43	0.15	0	0	0.06	0	0		6.02	3.76	4.05	65.02	121.16	896.87	312.19	1080.86	510.01	931.29	351	1052.14	359.54
1.267	0	0.25	0.18	0.27	0.15	0.03	11.16	0.07	2.44	1.96	77.68	16.08	-25.13	98.04	0.95	3.32	0.03	0.12	2.44	0.05	1.96	0.03	0	62.62	69.46	0.01	0.01	10.39	0.97	0.12	0	0	0.06	0	0		5.18	2.43	4.64	65.17	120.03	896.75	312.18	1081.52	511.32	932.58	351.16	1052.38	358.6
1.301	0	0.24	0.18	0.33	0.14	0.03	16.96	0.07	2.15	2.11	66.08	22.5	-28.02	97.54	1	2.91	0.02	0.12	2.15	0.07	2.11	0.04	0	69.77	75.03	0.01	0.02	5.81	0.61	0.1	0	0	0.06	0	0		3.54	3.6	4.92	65.2	122.77	896.68	312.33	1082.45	511.71	932.03	351.07	1054.53	359.13
1.334	0	0.23	0.18	0.31	0.14	0.03	18.46	0.07	1.86	2.38	63.08	20.94	-28.56	97.23	1.08	3.13	0.02	0.16	1.86	0.07	2.38	0.04	0	72.31	73.67	0.01	0.01	4.53	0.54	0.1	0	0	0.06	0	0		4.98	4.22	3.98	65.12	120.65	896.61	312.6	1081.51	511.51	931.65	351.62	1052.04	359.35
1.368	0	0.22	0.18	0.25	0.14	0.03	23.07	0.07	1.99	1.94	53.86	30.34	-29.25	97.77	1.09	3.47	0.02	0.18	1.99	0.07	1.94	0.04	0	79.52	67.83	0.01	0.01	3.68	0.27	0.09	0	0	0.06	0	0		4.19	3.1	5.89	65.35	121.06	896.86	312.1	1082.87	511.66	934.05	350.77	1054.79	359.63
1.401	0	0.21	0.18	0.25	0.14	0.03	28.8	0.07	2.44	3.02	46.2	41.05	-31.37	97.56	1.13	3.13	0.02	0.16	2.44	0.09	3.02	0.06	0	85.7	66.52	0.01	0.01	3.69	0.18	0.08	0	0	0.07	0	0		0.99	3.56	4.96	65.55	122.76	897.91	312.78	1084.06	512.09	933.49	350.78	1055.97	359.17
1.434	0	0.19	0.17	0.2	0.14	0.03	26.97	0.07	2.6	3.23	48.03	44.11	-29.91	97.62	1.16	3.81	0.03	0.15	2.6	0.1	3.23	0.07	0	86.58	59.63	0.01	0.01	2.76	0.18	0.08	0	0	0.06	0	0		2.77	3.43	5.48	65.45	121.7	898.9	312.6	1085.43	512.56	935.66	351.13	1057.06	359.65
1.468	0	0.18	0.17	0.16	0.14	0.03	28.71	0.07	3.31	3.61	46.29	52.38	-29.34	96.97	1.25	3.78	0.03	0.14	3.31	0.12	3.61	0.08	0	90.74	51.99	0.01	0.01	2.32	0.08	0.07	0.01	0	0.08	0	0		1.68	4.67	5.51	65.78	123.1	899.52	312.57	1086.21	512.19	935.78	351.02	1058.58	359.61
1.501	0	0.19	0.17	0.19	0.14	0.03	33.43	0.07	4.29	3.69	41.57	57.79	-31.17	98.42	1.46	4.14	0.03	0.17	4.29	0.12	3.69	0.09	0	92.95	56.95	0.01	0.01	3.66	0.06	0.07	0.01	0	0.09	0	0		3.7	1.34	6.01	65.87	123.84	900.05	312.07	1087.39	512.99	936.76	350.03	1060.15	360.52
1.534	0	0.19	0.17	0.16	0.15	0.03	32.25	0.07	4.7	2.28	42.75	57.24	-29.84	97.92	1.41	3.91	0.03	0.18	4.7	0.12	2.28	0.06	0	92.27	54.44	0.01	0.01	5.12	0.07	0.06	0.01	0	0.1	0	0		3.47	2.73	6.06	65.78	123.09	901.39	312.6	1088.77	513.45	938.52	350.83	1061.2	360.83
1.568	0	0.2	0.17	0.16	0.15	0.03	33.95	0.07	5.85	1.88	41.05	61.98	-30.08	98.06	1.31	4.09	0.03	0.16	5.85	0.13	1.88	0.05	0	93.57	54.31	0.01	0.01	7.61	0.07	0.06	0.01	0	0.12	0	0		4.27	2.38	6.22	65.99	122.96	902.36	312.85	1089.53	513.52	939.59	351.28	1062.14	361.3
1.601	0	0.21	0.17	0.15	0.15	0.03	33.46	0.07	6.03	1.27	41.54	61.53	-30.12	97.88	1.18	3.82	0.03	0.13	6.03	0.17	1.27	0.03	0	93.15	53.76	0.01	0.01	10.75	0.08	0.07	0.01	0	0.13	0	0		3.71	2.85	6.1	65.94	123.59	903.45	313.05	1090.32	513.36	940.15	351.01	1063.3	361.48
1.634	0	0.21	0.18	0.16	0.14	0.04	32.64	0.07	6.47	1.74	42.36	60.56	-29.48	98.04	1.16	3.28	0.03	0.11	6.47	0.21	1.74	0.05	0	92.2	54.29	0.01	0.02	8.93	0.1	0.08	0.01	0	0.15	0	0		2.18	2.43	6.4	66.11	124.34	903.28	312.9	1090.75	513.16	940.22	350.69	1064.1	361.32
1.668	0	0.2	0.17	0.15	0.15	0.04	31	0.07	7.1	2.06	44	60.99	-28.41	98.12	1.26	3.76	0.03	0.12	7.1	0.23	2.06	0.09	0	91.79	51.49	0.01	0.02	8.26	0.15	0.1	0.01	0	0.16	0	0		2.49	2.21	6.53	66.26	125.38	903.72	312.14	1091.71	513.04	940.59	349.72	1065.45	361.16
1.701	0	0.2	0.17	0.17	0.15	0.04	32.31	0.07	8.11	2.78	42.69	63.62	-29.36	97.98	1.33	4.33	0.03	0.13	8.11	0.27	2.78	0.2	0	92.17	54.19	0.01	0.02	9.74	0.16	0.1	0.01	0	0.18	0	0		2.25	2.59	6.63	66.38	125.77	903.74	311.99	1092.46	513.48	940.91	349.8	1066.16	361.15
1.735	0	0.22	0.17	0.18	0.14	0.04	31.84	0.07	9.53	4.11	43.16	65.19	-30.42	98.48	1.45	4.32	0.04	0.15	9.53	0.34	4.11	0.39	0	91.61	54.85	0.02	0.02	14.84	0.21	0.1	0.01	0	0.23	0	0		1.95	1.14	5.99	66.37	125.07	905.05	311.68	1093.99	514.08	941.99	349.16	1066.55	360.31
1.768	0	0.2	0.17	0.16	0.14	0.04	30.36	0.07	10.25	4.67	44.64	66.26	-28.7	98.58	1.72	3.92	0.04	0.15	10.25	0.39	4.67	0.37	0	91.48	50.62	0.03	0.02	11.96	0.24	0.1	0.01	0	0.27	0	0		2.01	0.82	5.79	66.42	124.33	906.22	311.32	1095.78	514.19	943.63	348.77	1067.41	360.44
1.801	0	0.18	0.17	0.15	0.14	0.05	28.91	0.07	11.01	5.6	46.09	67.66	-27.02	98.39	1.84	3.81	0.04	0.18	11.01	0.45	5.6	0.29	0	91.51	46.82	0.04	0.02	8.03	0.26	0.1	0.01	0	0.29	0	0		1.81	1.44	5.61	66.5	124.92	906.74	311.72	1096.57	514.56	943.87	349.1	1068.19	361.26
1.835	0	0.16	0.17	0.14	0.14	0.04	27.95	0.07	9.4	6.33	47.05	65.53	-26.73	98.53	1.95	3.8	0.04	0.21	9.4	0.42	6.33	0.19	0	91.93	44.39	0.06	0.02	4.1	0.3	0.09	0	0	0.35	0	0		1.41	0.99	5.43	66.47	124.66	906.85	311.53	1096.7	514.44	943.9	349.1	1068.03	360.52
1.868	0	0.16	0.17	0.14	0.14	0.04	28.08	0.07	8.81	6.85	46.92	64.22	-26.89	98.38	2.5	3.82	0.04	0.25	8.81	0.4	6.85	0.16	0	91.8	44.54	0.07	0.01	1.97	0.33	0.09	0	0	0.33	0	0		1.25	1.46	5.38	66.49	124.43	907.3	311.56	1096.82	514.35	944.22	349.33	1068.21	359.91
1.901	0	0.15	0.17	0.15	0.14	0.04	29.16	0.07	8.05	7.41	45.84	64.08	-27.83	97.85	2.95	3.58	0.05	0.34	8.05	0.38	7.41	0.21	0	92.48	45.05	0.1	0.01	1.59	0.36	0.08	0	0	0.36	0	0		0.98	2.9	5.17	66.45	124.88	907.55	311.59	1097.19	514	944.19	349.07	1068.52	360.69
1.935	0	0.15	0.17	0.14	0.14	0.04	28.38	0.07	7.87	7.81	46.62	63.19	-27.59	97.91	3.2	2.86	0.04	0.36	7.87	0.35	7.81	0.35	0	92.19	43.29	0.15	0.02	1.95	0.43	0.07	0	0	0.49	0	0		0.21	2.77	5.19	66.37	125.57	907.37	311.47	1097.15	513.85	943.77	348.86	1068.81	360.31
1.968	0	0.15	0.18	0.12	0.14	0.04	27.52	0.07	9.02	7.05	47.48	65.14	-25.62	97.84	3.85	2.07	0.05	0.42	9.02	0.33	7.05	0.64	0	92.09	37.61	0.15	0.02	2.36	0.46	0.07	0	0	0.49	0	0		-0.56	2.93	5	66.23	125.44	906.93	311.12	1097.38	514.24	943.51	348.77	1068.5	359.47
2.001	0	0.14	0.18	0.08	0.14	0.04	23.25	0.07	7.33	6.68	53.51	60.31	-23.42	97.84	4.36	2.07	0.05	0.49	7.33	0.27	6.68	0.79	0	91.21	27.16	0.16	0.02	1.44	0.51	0.07	0	0	0.5	0	0		-0.56	2.94	4.92	66.08	125.6	906.2	311.3	1097.38	515.59	942.94	349.53	1068.19	359.02
2.035	0	0.12	0.18	0.06	0.15	0.04	19.12	0.08	5.86	6.58	61.76	55.63	-21.32	97.31	4.87	2.23	0.07	0.54	5.86	0.23	6.58	0.71	0	89.57	18	0.21	0.01	0.57	0.64	0.07	0	0	0.49	0	0		0.23	4.05	5.55	65.62	123.27	906.23	311.41	1097.28	516.1	944.66	349.31	1067.5	359.53
2.068	0	0.12	0.18	0.05	0.16	0.03	19.37	0.08	6.89	6.34	61.26	56.04	-21.27	97.33	6.89	2.39	0.08	0.48	4.87	0.2	6.34	0.72	0	89.46	14.57	0.26	0.01	0.19	0.8	0.08	0	0	0.45	0	0		0.25	4.03	6.06	65.33	124.59	906.02	310.92	1097.18	515.32	944.39	348.93	1068.54	359.37
2.102	0	0.11	0.18	0.04	0.17	0.03	17.76	0.09	7.78	6.61	64.49	56.75	-20.69	97.73	7.78	2.46	0.13	0.41	3.74	0.25	6.61	1	0	88.93	8.77	0.41	0	0.02	1.3	0.09	0	0	0.37	0	0		1.44	3.18	5.79	64.62	126.08	905.21	309.78	1096.9	515.05	942.88	348.17	1068.53	358.61
2.135	0	0.11	0.18	0.04	0.17	0.03	16.7	0.09	8.22	5.06	66.59	55.34	-19.2	96.58	8.22	2.44	0.16	0.4	3.4	0.35	5.06	1.03	0	87.78	5.54	0.37	0	0.01	1.55	0.1	0	0	0.29	0	0		-1.53	5.29	4.96	63.65	128.63	904.5	308.55	1096.78	513.66	940.47	347.02	1068.77	356.29
2.168	0	0.11	0.18	0.03	0.19	0.03	17.05	0.09	9.35	3.06	65.9	57.07	-18.72	96.84	9.35	3.02	0.16	0.36	2.24	0.31	3.06	0.95	0	87.53	4.1	0.31	0	0.02	1.58	0.11	0	0	0.24	0	0		-4.04	4.88	5.25	62.63	129.71	902.98	307.13	1097.24	513.71	939.74	344.89	1069.04	355.25
2.202	0	0.11	0.17	0.03	0.22	0.03	15.08	0.11	11.24	1.8	69.84	53.1	-17.4	97.52	11.24	4.42	0.18	0.36	1.57	0.25	1.8	0.73	0	83.63	3.14	0.31	0	0.03	1.95	0.12	0	0	0.18	0	0		-4.87	3.64	4.18	61.8	132.7	901.06	305.51	1099.4	515.96	937.28	344.72	1069.68	353.68
2.235	0	0.1	0.16	0.02	0.27	0.03	13.97	0.14	13.73	0.81	72.07	52.71	-16.62	97.07	13.73	7.62	0.15	0.38	1.1	0.17	0.81	0.28	0	80.96	2.23	0.21	0	0.06	2.01	0.13	0	0	0.16	0	0		-3.27	4.49	2.89	61.07	134.26	900.48	304.03	1101.4	517.72	935.85	345.59	1069.98	351.73
2.268	0	0.09	0.15	0.02	0.31	0.03	11.28	0.16	15.95	0.54	77.45	45.61	-15.16	97.29	15.95	9.65	0.15	0.38	0.78	0.13	0.54	0.16	0	75.19	1.93	0.13	0	0.15	2.04	0.15	0	0	0.13	0	0		-5.63	4.09	3.01	59.98	136.55	898.65	302.87	1102.34	518.44	934.46	343.87	1070.79	351.59
2.302	0	0.09	0.14	0.02	0.34	0.03	6.29	0.18	14.65	0.52	87.42	25.53	-11.43	97.45	14.65	13.29	0.15	0.5	0.97	0.11	0.52	0.2	0	65.37	2.07	0.09	0	0.14	2.71	0.23	0	0	0.1	0	0		-3.04	3.78	2.91	59.29	137	895.44	300.75	1102.68	520.51	932.73	342.71	1069.43	351.68
2.335	0	0.08	0.12	0.02	0.39	0.03	4.78	0.21	14.09	0.5	90.44	23.66	-9.98	97.39	14.09	17.16	0.13	0.67	0.97	0.09	0.5	0.22	0	61.59	2.09	0.09	0	0.1	3.11	0.26	0	0	0.1	0	0		-4.82	3.9	2.56	58.53	142.3	892.84	299.78	1103.79	523.08	928.97	342.99	1071.09	350.08
2.369	0	0.07	0.1	0.02	0.59	0.03	2.85	0.35	16.99	0.71	94.3	22.1	-7.31	97.81	16.99	25.95	0.12	1.14	1.25	0.04	0.71	0.36	0	51.71	2.5	0.05	0	0.08	3.66	0.34	0	0	0.1	0	0		-5.57	2.99	2.42	57.74	144.25	887.88	296.45	1106.13	527.37	926.54	340.75	1070.59	348.3
2.402	0	0.05	0.07	0.02	1.08	0.03	1.69	0.74	22.83	0.62	96.62	23.05	-4.79	97.05	22.83	37.74	0.1	1.61	1.06	0.02	0.62	0.24	0	40.59	2.16	0.04	0	0.09	4.01	0.35	0	0	0.09	0	0		-7.12	4.54	2.54	56.92	149.9	882.63	291.47	1111.94	533.85	924.25	337.29	1073.92	345.68
2.435	0	0.04	0.06	0.02	1.85	0.03	1.65	1.45	28.41	0.61	96.3	36.89	-5.34	96.93	28.41	47.96	0.08	2.05	1.05	0.02	0.61	0.13	0	38.69	1.87	0.04	0	0.14	3.91	0.33	0	0	0.1	0	0		-7.48	4.74	2.91	56.22	149.4	880.12	290.85	1112.34	536.45	923.91	336.54	1073.02	345.99
2.469	0	0.03	0.04	0.02	3.54	0.03	0.98	3.22	26.3	0.82	92.92	36.44	-2.46	95.56	35.99	60.12	0.07	1.76	1.78	0.02	0.82	0.1	0	26.3	1.38	0.04	0	0.16	5.14	0.46	0	0.06	0.1	0	0		-5.57	6.65	3.61	56.12	152.78	878.18	289.18	1113.44	538.35	922.81	335.14	1075.13	346.97
2.502	0	0.03	0.04	0.02	4.78	0.03	0.84	4.59	21.72	0.91	90.44	37.87	-1.32	95.87	40.11	65.45	0.05	1.05	2.66	0.03	0.91	0.06	0	21.72	0.95	0.05	0	0.14	6.61	0.55	0	1.35	0.13	0	0		-6.03	6.27	3.54	55.78	156.39	875.17	287.54	1115.08	540.75	920.39	333.68	1076.15	347.68
2.535	0	0.02	0.03	0.01	9.64	0.03	1.03	11.07	20.62	0.89	77.85	61.36	-2.08	94.68	50.26	78.47	0.04	0.7	5.19	0.03	0.89	0.05	0	20.62	1.02	0.05	0	0.18	6.46	0.57	0	0.04	0.16	0	0		-4.74	7.6	3.76	55.58	161.06	870.47	284.32	1114.44	542.27	915.79	331.67	1076.22	345.95
2.569	0	0.01	0.02	0.01	16.24	0.04	1.15	21.18	14.46	0.56	57.63	62.58	-1.79	95.44	62.1	85.27	0.02	0.48	6.71	0.03	0.56	0.03	0	14.46	0.98	0.03	0	0.24	5.47	0.61	0	0	0.19	0	0		-4.54	6.8	3.38	55.2	159.88	865.29	278.94	1113.48	542.87	912.64	328.6	1072.21	338.56
2.602	0	0.01	0.02	0.01	21.88	0.03	1.24	30.04	13.15	0.31	44.96	70.45	-3.12	94.47	67.67	91	0.02	0.44	5.36	0.02	0.31	0.01	0	13.15	0.92	0.03	0	0.45	4.99	0.6	0	0	0.22	0.02	0		-7.47	7.81	4.13	54.59	163.1	861.04	274.62	1112.65	541.41	909.58	323.37	1072.28	334.72
2.635	0	0.01	0.02	0.01	25.86	0.03	1.24	36.64	10.82	0.22	38.36	71.88	-3.71	94.33	71.75	94.19	0.01	0.37	4.56	0.02	0.22	0.01	0	10.82	0.96	0.02	0	1.27	3.99	0.54	0.01	0	0.28	0.07	0		-8.85	7.94	4.43	54.29	165.25	856.83	270.64	1111.19	540.43	906.08	319.71	1071	330.09
2.669	0	0.01	0.02	0.01	24.46	0.03	0.75	34.78	6.09	0.18	40.22	67.68	-2	94.02	67.55	96.44	0	0.41	2.5	0.02	0.18	0.01	0	6.09	1.03	0.02	0	1.72	3.68	0.52	0.01	0	0.42	0.07	0		-9.8	8.22	3.89	54.22	167.52	853.01	266.91	1111.02	540.21	902.27	317.31	1069.57	325.92
2.702	0	0.01	0.02	0.01	23.83	0.03	0.62	34.07	5.01	0.13	40.93	68.27	-1.31	93.94	65.36	97.86	0	0.46	1.75	0.01	0.13	0.01	0	5.01	0.83	0.02	0	1.45	3.14	0.48	0.01	0	0.44	0.15	0		-9.27	8.3	3.84	54.17	171.23	847.66	262.03	1111.05	540.9	897.82	313.09	1068.74	323.4
2.736	0	0.01	0.02	0.01	19.25	0.03	0.38	26.91	3.4	0.04	48.09	66.02	0	95.42	56.68	98.2	0	0.75	1.41	0.01	0.04	0.01	0	3.4	0.74	0.02	0	0.85	3.24	0.4	0.01	0	0.72	0.02	0		-6.42	6.82	3.41	54.74	171.54	840.89	255.47	1106.75	538.54	891.43	309.09	1062.81	316.55
2.769	0	0.01	0.02	0.01	18.44	0.03	0.32	25.55	3.48	0.03	49.45	67.14	0	97.1	53.15	98.75	0	2.11	1.61	0.01	0.03	0.01	0	3.48	0.96	0.03	0	0.84	3.21	0.32	0.02	0	0.94	0	0		-7.87	4.45	3.06	54.53	181.82	834.82	250.21	1112.57	544.05	885.84	305.24	1067.39	315.23
2.802	0	0.01	0.02	0.01	17.24	0.03	0.24	23.19	2.95	0.03	53.61	66.79	0	95.59	46.79	98.78	0	5.42	2.49	0.01	0.03	0.02	0	2.95	0.79	0.03	0	0.6	3.25	0.27	0.02	0	1.07	0	0		-5.29	6.61	4.45	54.56	178.76	831.13	248.26	1113.92	547.96	888.43	301.87	1066.32	319.59
2.836	0	0.02	0.01	0.01	15.53	0.03	0.17	20.7	2.37	0.03	58.6	65.19	0	94.29	40.57	98.69	0	8.36	2.94	0.01	0.02	0.02	0	2.37	0.68	0.03	0	0.51	2.45	0.15	0.02	0	1.56	0	0		-5.13	7.98	3.44	54.59	184.94	826.58	246.66	1111.6	548.78	880.52	302.75	1064.94	316.6
2.869	0	0.02	0.01	0.01	16.98	0.03	0.16	22.41	2.01	0.03	55.17	65.45	0	96.65	39.89	98.6	0	11.59	2.59	0.01	0.03	0.01	0	2.01	0.45	0.03	0	0.24	2.69	0.12	0.02	0	1.6	0	0		-4.7	5.2	4.74	54.49	181.79	823.36	245.4	1111.37	551.26	882.17	300.3	1063.14	317.57
2.902	0	0.02	0.01	0.01	19.35	0.03	0.16	25.5	1.7	0.05	49.5	65.18	0	96.43	39.86	98.31	0	15.99	2.33	0.01	0.05	0.01	0	1.7	0.38	0.04	0	0.12	2.82	0.11	0.02	0	1.85	0	0		-5.88	5.52	4.8	54.14	179.78	820.25	244.02	1111.69	553.4	881.84	298.84	1060.74	316.64
2.936	0	0.02	0.01	0.01	23.76	0.03	0.19	31.98	1.17	0.05	43.02	65.17	0	96.74	45.19	98.03	0	18.56	1.6	0.02	0.03	0.01	0	1.17	0.33	0.05	0	0.09	3.09	0.11	0.02	0	2.31	0	0		-4.86	5.05	5.04	54.16	182.65	817.24	243.25	1111.12	555.62	879.04	298.81	1060.79	316.88
2.969	0	0.02	0.01	0.01	24.56	0.03	0.19	32.86	1.13	0.05	42.14	64.9	0	96.9	45.52	97.52	0	19.7	1.41	0.03	0.05	0.01	0	1.13	0.28	0.05	0	0.06	3.46	0.11	0.02	0	2.41	0	0		-5.64	4.79	4.93	53.94	185.5	815.1	242.55	1111.1	556.67	876.44	298.35	1061.06	316.45
3.002	0	0.02	0.01	0.01	28.07	0.03	0.23	37.78	0.89	0.06	37.22	64.79	0	95.6	50.09	97.36	0	20.5	1.28	0.02	0.06	0.01	0	0.89	0.21	0.05	0	0.05	3.57	0.08	0.02	0	2.39	0	0		-6.21	6.6	4.24	53.67	180.77	813.87	242.03	1109.57	556.96	876.21	299.19	1056.47	312.73
3.036	0	0.02	0.01	0.01	21.84	0.03	0.23	29.72	0.64	0.05	45.28	62.19	0	96.95	49.3	96.38	0	13.61	1.1	0.02	0.05	0.01	0	0.64	0.15	0.04	0	0.05	3.15	0.06	0.02	0	2.13	0	0		-6.16	4.71	5.33	53.51	181.76	813.12	241.01	1110.53	558.14	877.36	297.6	1058.51	312.55
3.069	0	0.02	0.01	0.01	18.23	0.03	0.23	24.96	0.71	0.06	50.09	61.08	0	97.05	49.36	95.6	0	8.56	1.19	0.02	0.06	0.01	0	0.71	0.18	0.04	0	0.08	3.34	0.05	0.02	0	2.23	0	0		-4.19	4.54	4.81	53.91	178.46	812.92	240.29	1108.64	556.81	877.05	298.13	1055.05	310.85
3.103	0	0.01	0.02	0.01	17.55	0.03	0.26	23.98	0.63	0.06	52.03	60.48	0	97.76	51.74	94.57	0	5.96	1.41	0.02	0.06	0.01	0	0.63	0.2	0.05	0	0.32	4.06	0.04	0.02	0	2.29	0	0		-3.83	3.11	6.49	53.89	177.88	812.35	240.61	1107	556.16	878.59	296.86	1055.78	312.44
3.136	0	0.01	0.02	0.01	14.58	0.03	0.25	19.65	0.69	0.07	60.7	56.62	0	97.7	49.81	92.66	0	3.69	1.61	0.02	0.07	0.01	0	0.69	0.39	0.07	0.01	0.53	3.99	0.04	0.02	0	2.31	0	0		-4.84	3.26	5.88	53.73	178.3	814.3	240.45	1108.06	554.53	878.98	297.24	1056.77	310.73
3.169	0	0.01	0.02	0.01	11.17	0.03	0.22	14.51	1.13	0.11	70.99	49.95	0	97.5	45.82	89.47	0	2.1	2.03	0.02	0.11	0.03	0	0.81	0.57	0.07	0.01	1.13	3.84	0.04	0.02	0	2.26	0	0		-1.46	3.68	6.32	54.13	171.61	815.64	240.37	1107.84	554.62	883.25	297.83	1054.33	311.35
3.203	0	0.02	0.02	0.01	9.1	0.03	0.19	10.73	0.79	0.1	78.55	48.94	0	97.94	41.56	86.24	0	1.3	1.63	0.02	0.1	0.04	0	0.79	0.42	0.08	0	0.46	6.57	0.03	0.01	0	2.32	0	0		-0.4	2.68	6.19	54.47	174.29	815.74	238.31	1108.24	552.46	882.01	297.29	1055.87	309.38
3.236	0	0.02	0.02	0.01	6.99	0.03	0.19	7.83	0.85	0.12	84.33	36.59	0	98.03	39.36	80.55	0	0.89	1.42	0.02	0.12	0.04	0	0.85	0.57	0.07	0	0.37	5.94	0.03	0.01	0	2.13	0	0		0.61	2.48	7.25	54.87	173.1	817.23	236.93	1108.07	548.89	884.67	295.66	1057.25	309.02
3.269	0	0.02	0.03	0.02	4.6	0.03	0.21	4.67	0.84	0.13	90.67	19.84	0	98.2	36.9	70.13	0	0.53	1.25	0.03	0.13	0.04	0	0.84	0.83	0.09	0	0.16	5.82	0.04	0.01	0	2.04	0	0		1.62	2	7.37	55.22	167.48	819.89	235.08	1108.43	545.49	888.86	293.65	1055.85	306.47
3.303	0	0.03	0.03	0.02	3.63	0.03	0.21	3.37	1.04	0.15	92.73	14.3	0	97.27	34.42	64.55	0	0.43	1.18	0.04	0.15	0.04	0	0.95	1.04	0.1	0	0.06	6.5	0.04	0.01	0	1.65	0	0		1.32	4.13	7.8	55.38	162.71	821.15	234.26	1107.07	541.94	891.58	292.11	1053.78	304.98
3.336	0	0.03	0.04	0.02	2.65	0.03	0.23	2.25	0.97	0.19	94.7	7.59	0	97.17	33.34	55.71	0.01	0.39	1.54	0.06	0.19	0.04	0	0.97	0.89	0.09	0	0.09	6.52	0.05	0.01	0	1.45	0	0		0.81	4.32	8.29	55.66	162.35	824.41	235.39	1104.69	536.57	892.9	290.8	1054.55	305.94
3.37	0	0.04	0.05	0.02	1.86	0.03	0.24	1.43	1.06	0.2	96.29	3.97	0	97.65	30.57	47.46	0.01	0.33	1.9	0.07	0.2	0.04	0	1.06	0.58	0.08	0	0.04	6.24	0.08	0	0	1.12	0	0		1.63	3.37	8.11	56.4	162.9	827.45	236.47	1102.44	532.28	892.84	290.29	1054.9	306.73
3.403	0	0.05	0.07	0.02	1.32	0.03	0.25	0.94	1.24	0.22	97.36	2.03	0	97.43	28.65	39.08	0.01	0.3	2.16	0.1	0.22	0.03	0	1.24	0.31	0.07	0	0.05	6.02	0.1	0	0	1.07	0	0		-0.09	3.83	8.16	56.86	161.04	830.47	236.8	1101.94	527.09	894.89	291.29	1055.37	304.69
3.436	0	0.06	0.08	0.02	0.89	0.03	0.23	0.56	1.22	0.16	98.23	1.17	0	97.26	23.83	31.42	0.01	0.31	2.31	0.1	0.16	0.02	0	1.22	0.16	0.07	0	0.06	6.52	0.11	0	0	0.94	0	0		3.4	4.15	8.06	57.83	156.77	834.08	239.16	1100.12	525.18	897.57	293.57	1053.79	306.76
3.47	0	0.07	0.1	0.02	0.6	0.03	0.21	0.34	1.43	0.2	98.81	0.74	0	96.32	18.31	24.58	0.02	0.31	2.49	0.11	0.2	0.01	0	1.43	0.21	0.05	0	0.04	6.74	0.12	0	0	0.68	0	0		5.43	5.67	7.39	58.32	153.53	837.76	241.61	1097.53	521.63	898.74	296.3	1051.86	307.48
3.503	0	0.09	0.11	0.02	0.47	0.03	0.19	0.24	1.46	0.24	99.06	0.59	0	98.09	14.43	20.19	0.02	0.35	2.62	0.11	0.24	0.01	0	1.46	0.13	0.03	0	0.03	8.05	0.14	0	0	0.54	0	0		4.87	2.3	7.21	58.8	156.93	842.71	247.27	1097	520.27	899.09	300.54	1055.59	312.2
3.536	0	0.1	0.12	0.03	0.39	0.03	0.15	0.18	1.2	0.25	99.23	0.6	0	97.8	9.16	18.09	0.03	0.36	1.81	0.11	0.25	0	0	1.2	0.06	0.02	0	0	10.43	0.16	0	0	0.44	0	0		4.84	3.04	7.03	59.24	151.01	846.46	250.26	1096.59	520.1	903.3	301.52	1053.78	314.11
3.57	0	0.12	0.14	0.03	0.28	0.03	0.15	0.11	1.28	0.37	99.44	0.39	0	98.28	5.62	11.24	0.04	0.28	1.57	0.12	0.37	0.01	0	1.28	0.04	0.01	0	0	11.29	0.2	0	0	0.28	0	0		6.23	1.78	6.75	59.87	148.15	852.03	255.63	1096.23	519.63	906.82	306.1	1054.47	318.21
3.603	0	0.14	0.15	0.03	0.24	0.03	0.14	0.09	1.56	0.44	99.53	0.33	0	98.02	3.44	8.32	0.05	0.24	1.2	0.1	0.44	0.01	0	1.56	0.04	0.01	0	0	11.9	0.21	0	0	0.24	0	0		7.37	2.5	7.69	60.25	144.57	858.14	263.15	1093.08	516.35	911.03	312.17	1055.06	324.72
3.636	0	0.15	0.16	0.04	0.23	0.03	0.14	0.08	2.01	0.47	99.54	0.36	0	97.92	2.33	7.22	0.06	0.24	0.95	0.08	0.47	0.01	0	2.01	0.06	0.01	0	0	14.22	0.23	0	0	0.18	0	0		7.95	2.75	6.99	60.37	142.38	862.78	269.47	1092.59	517.18	913.25	318.6	1055.25	328.98
3.67	0	0.18	0.17	0.05	0.24	0.03	0.14	0.08	1.36	0.45	99.51	0.51	0	97.78	1.36	5.65	0.11	0.24	1.04	0.08	0.45	0.01	0	1.86	0.07	0	0	0	20.66	0.31	0	0	0.11	0	0		6.64	3.08	5.74	60.45	138.38	866.06	274.23	1087.92	514.14	913.11	319.75	1050.96	331.83
3.703	0	0.18	0.17	0.05	0.23	0.03	0.14	0.07	1.12	0.39	99.55	0.44	0	97.63	1.12	4.65	0.12	0.18	1	0.08	0.39	0.01	0	1.82	0.08	0	0	0	19.5	0.31	0	0	0.11	0	0		6.62	3.41	5.34	60.72	141.03	870.88	281.6	1089.63	517.14	914.58	328.62	1055.35	337.13
3.737	0	0.18	0.17	0.04	0.22	0.03	0.14	0.07	1.06	0.33	99.56	0.4	0	97.37	0.96	4.31	0.17	0.17	1.06	0.07	0.33	0.01	0	2.16	0.07	0	0	0	18.42	0.39	0	0	0.08	0	0		5.07	3.95	5.85	61.01	138.74	873.61	287.18	1089.35	519.04	917.48	332.53	1055.88	342.2
3.77	0	0.19	0.18	0.05	0.22	0.03	0.14	0.07	1.09	0.34	99.56	0.42	0	98	0.82	3.78	0.24	0.15	1.09	0.09	0.34	0.01	0	2.46	0.08	0	0	0	19.71	0.41	0	0	0.06	0	0		7.28	2.53	6.35	61.45	135.9	876.23	291.86	1089.69	522.01	920.8	336.69	1056.29	347.32
3.803	0	0.19	0.18	0.05	0.22	0.03	0.15	0.07	1.43	0.59	99.56	0.43	0	97.93	0.78	3.47	0.28	0.15	1.43	0.12	0.59	0.02	0	2.98	0.19	0	0.01	0	20.41	0.4	0	0	0.06	0	0		8.13	2.71	6.73	61.86	132.99	879.19	295.34	1089.06	521.85	923.72	339.33	1056.24	350.45
3.837	0	0.21	0.18	0.05	0.24	0.03	0.15	0.07	1.69	0.73	99.53	0.54	0	97.95	0.77	3.55	0.46	0.17	1.69	0.13	0.73	0.02	0	3.46	0.28	0	0.01	0	23.49	0.38	0	0	0.05	0	0		7.41	2.66	6.65	62.32	132.28	881.81	299.64	1089.08	522.99	925.28	343	1057.11	353.9
3.87	0	0.21	0.18	0.06	0.23	0.03	0.16	0.07	2.17	1.05	99.53	0.54	0	97.7	0.66	3.45	0.53	0.17	2.17	0.16	1.05	0.02	0	4.49	0.39	0	0.02	0.01	23.53	0.38	0	0	0.05	0	0		6.54	3.25	6.71	63.01	131.67	883.79	302.86	1088.19	522.69	926.18	345.33	1057.39	356.43
3.903	0	0.22	0.18	0.06	0.24	0.03	0.18	0.07	2.72	1.5	99.52	0.6	0	97.5	0.55	3.35	0.71	0.16	2.72	0.18	1.5	0.03	0	6.63	0.57	0	0.03	0.03	25.19	0.36	0	0	0.05	0	0		6.5	3.67	7	63.53	129.61	885.91	306.23	1088.57	523.67	928.63	349.13	1057.87	359.02
3.937	0	0.23	0.18	0.06	0.25	0.03	0.23	0.07	2.92	1.42	99.51	0.66	0	96.72	0.54	3.11	0.98	0.15	2.92	0.22	1.42	0.02	0	10.7	0.91	0	0.05	0.19	26.72	0.31	0	0	0.05	0	0		6.66	5.08	6.56	63.95	131.01	888.17	310.28	1087.82	524.37	928.35	352.58	1058.98	362.61
3.97	0	0.22	0.18	0.06	0.23	0.03	0.27	0.06	4.01	2.22	99.47	0.64	0	96.76	0.53	2.78	1	0.16	4.01	0.29	2.22	0.02	0	13	1.38	0	0.05	0.47	25.38	0.33	0	0	0.06	0	0		5.71	5.02	6.01	64.41	131	890.88	314.41	1087.21	524.89	928.84	355.57	1059.45	365.64
4.003	0	0.22	0.19	0.07	0.22	0.03	0.36	0.06	4.98	3.25	99.27	0.66	0	96.88	0.51	2	0.97	0.13	4.98	0.39	3.25	0.03	0	18.31	2.59	0	0.08	0.7	24.89	0.37	0	0	0.07	0	0		3.18	4.82	5.43	64.7	127.32	893.47	317.53	1087.25	525.46	931.26	357.37	1058.23	366.83
4.037	0	0.19	0.19	0.06	0.19	0.03	0.72	0.06	5.56	5.15	98.56	1.09	0	97.73	0.47	1.66	1.26	0.1	5.56	0.47	5.15	0.08	0	31.36	2.95	0.01	0.06	0.56	18.64	0.37	0	0	0.08	0	0		5.87	3.19	5.86	64.83	126.75	895.41	319.7	1086.44	525.28	932.54	358.64	1058.78	369.95
4.07	0	0.2	0.19	0.07	0.19	0.03	0.65	0.06	5.49	6.25	98.71	1.01	0	97.64	0.47	1.39	1.27	0.08	5.49	0.5	6.25	0.21	0	29.53	3.01	0.01	0.06	0.31	20.08	0.41	0	0	0.09	0	0		2.59	3.38	5.21	65.17	124.4	897.54	321.94	1086.59	524.78	934.09	360.32	1058.11	370
4.104	0	0.22	0.19	0.07	0.22	0.03	0.65	0.06	3.1	3.7	98.7	0.85	0	97.51	0.53	2.02	1.34	0.09	3.1	0.39	3.7	0.3	0	29.63	2.33	0.02	0.04	0.07	23.62	0.51	0	0	0.11	0	0		1.1	3.67	4.78	65.35	124.71	898.76	323.56	1086.33	523.91	934.03	361.27	1058.32	371.48
4.137	0	0.2	0.18	0.06	0.22	0.03	0.49	0.07	1.96	3.01	99.01	0.59	0	97.95	0.57	3	1.14	0.1	1.96	0.28	3.01	0.24	0	25.17	1.42	0.02	0.02	0.05	21.83	0.49	0	0	0.13	0	0		0.88	2.66	5.15	65.47	124.04	899.24	325.06	1085.43	523.81	934.5	362.08	1058.06	372.93
4.17	0	0.21	0.18	0.06	0.23	0.03	0.46	0.07	1.66	2.2	99.07	0.55	0	97.72	0.58	3.07	1.04	0.1	1.66	0.3	2.2	0.14	0	24.05	1.03	0.03	0.01	0.05	23.37	0.5	0	0	0.14	0	0		1.89	3.21	6.16	65.56	121.52	900.36	326.92	1086.04	525.86	937.51	363.91	1058.55	374.63
4.204	0	0.21	0.17	0.06	0.24	0.03	0.61	0.07	1.58	2.6	98.79	0.9	0	97.88	0.64	4.27	0.94	0.11	1.58	0.35	2.6	0.17	0	29.86	0.55	0.05	0.01	0.01	24.8	0.54	0	0	0.19	0	0		3.55	2.84	6.54	65.71	119.95	900.31	327.03	1085.25	525.4	938.14	364.39	1057.63	374.95
4.237	0	0.2	0.17	0.07	0.25	0.03	0.54	0.07	1.37	3.48	98.92	0.91	0	97.97	0.61	5.78	0.83	0.12	1.37	0.23	3.48	0.22	0	28.55	0.38	0.05	0	0.01	24.93	0.5	0	0	0.18	0	0		1.39	2.61	5.9	65.81	122.28	901.55	328.4	1085.87	525.37	937.37	365.56	1059.25	375.4
4.27	0	0.19	0.16	0.08	0.27	0.03	0.65	0.08	2.33	5.48	98.71	1.61	0	98.11	0.76	8.74	0.73	0.14	2.33	0.2	5.48	0.41	0	33.43	0.25	0.07	0	0.01	26.21	0.53	0	0	0.22	0	0		3.64	2.25	7	65.92	118.58	900.93	328.52	1084.44	525.32	939.12	365.24	1057.17	376.5
4.304	0	0.2	0.14	0.09	0.32	0.03	0.64	0.1	2.07	5.82	98.72	2.19	0	98.14	0.81	11.61	0.55	0.16	2.07	0.15	5.82	0.7	0	34.42	0.2	0.14	0	0	30.59	0.57	0	0	0.28	0	0		0.19	2.18	6.57	66.26	123.68	901.26	329.83	1085.45	526.19	937.07	365.69	1060.17	377.69
4.337	0	0.18	0.12	0.09	0.45	0.03	0.65	0.13	2.19	4.68	98.7	4.84	0	98.18	0.97	19.46	0.45	0.18	2.19	0.15	4.68	0.67	0	36.8	0.17	0.13	0	0	32.66	0.62	0	0	0.28	0	0		4.52	2.06	7.82	65.99	119.24	900.94	329.76	1084.29	526.21	939.57	366.02	1058.12	378.88
4.371	0	0.2	0.12	0.09	0.47	0.03	0.66	0.13	2.12	3.43	98.69	4.35	0	98.08	1.04	18.56	0.31	0.16	2.12	0.17	3.43	0.5	0	36.33	0.2	0.22	0	0	35.57	0.72	0	0	0.29	0	0		1.31	2.33	7.36	66.19	123.58	900.75	330.82	1086.25	528.24	938.04	367.51	1061.03	379.57
4.404	0	0.21	0.12	0.09	0.45	0.03	0.62	0.12	1.86	3.32	98.76	3.58	0	98.79	1.31	17.1	0.26	0.15	1.86	0.25	3.32	0.36	0	34.59	0.23	0.24	0	0	35.23	0.7	0	0	0.26	0	0		1.7	0	6.71	66.18	118.3	901.53	331.2	1085.08	527.83	939.55	367.34	1057.33	378.42
4.437	0	0.21	0.12	0.09	0.48	0.03	0.62	0.13	1.48	2.77	98.75	4.19	0	97.85	1.46	18.43	0.25	0.18	1.48	0.2	2.77	0.27	0	34.93	0.18	0.22	0	0	35.95	0.63	0	0	0.22	0	0		0.67	2.92	7.69	66.18	121.53	902.08	332.31	1085.57	528.03	939.7	367.18	1060.43	381.16
4.471	0	0.23	0.12	0.1	0.55	0.03	0.42	0.13	1.47	2.54	98.91	6.28	0	98.34	1.47	18.97	0.2	0.19	0.91	0.16	2.54	0.22	0	27.74	0.22	0.19	0	0	40.72	0.57	0	0	0.17	0	0		3.45	1.6	7.72	66.13	121.91	902.85	332.13	1087.06	528.79	940.6	368.56	1061.84	381.36
4.504	0	0.23	0.12	0.1	0.57	0.03	0.38	0.14	1.73	2.23	98.86	6.78	0	97.96	1.73	19.73	0.19	0.19	0.84	0.18	2.23	0.18	0	25.64	0.25	0.19	0	0	40.99	0.57	0	0	0.15	0	0		0.51	2.64	6.47	66.26	118.91	902.59	332.16	1086.12	528.36	940.11	368.55	1058.58	378.92
4.537	0	0.23	0.12	0.1	0.52	0.03	0.46	0.13	1.58	2.04	98.96	5.18	0	98.17	1.58	18.03	0.2	0.19	0.84	0.18	2.04	0.23	0	28.75	0.35	0.18	0	0	39.12	0.55	0	0	0.13	0	0		2.83	2.08	7.62	66.18	122.47	902.6	332.02	1087.43	529.19	940.32	368.58	1062.15	381.19
4.571	0	0.21	0.12	0.09	0.5	0.03	0.58	0.13	1.74	1.85	98.84	4.26	0	98.69	1.74	18.59	0.17	0.22	0.99	0.17	1.85	0.29	0	32.98	0.51	0.17	0	0.01	36.01	0.49	0	0	0.11	0	0		4.03	0.39	7.38	66.29	122.88	902.8	331.9	1088.68	530.5	940.55	369.24	1062.86	381.15
4.604	0	0.2	0.12	0.08	0.45	0.03	0.77	0.13	2	1.8	98.46	4.31	0	98.35	2	17.23	0.16	0.26	1.45	0.16	1.8	0.29	0	37.51	0.73	0.16	0	0.03	32.53	0.52	0	0	0.11	0	0		1.25	1.56	6.26	66.47	118	902.56	331.48	1087.9	529.99	941.15	368.82	1058.79	378.16
4.637	0	0.17	0.12	0.07	0.43	0.03	1.3	0.14	2.27	1.99	97.41	10.15	-2.49	98.34	2.27	18.64	0.13	0.35	1.81	0.18	1.99	0.3	0	47.55	1.03	0.13	0	0.05	26.67	0.49	0	0	0.1	0	0		1.56	1.59	6.41	66.53	117.51	902.43	331.37	1088.11	530.27	941.56	368.97	1058.71	378.15
4.671	0	0.15	0.11	0.06	0.45	0.03	2.45	0.16	2.55	2.38	95.1	27.91	-7.08	98.48	2.55	21.32	0.13	0.49	2.11	0.18	2.38	0.33	0	60.2	1.52	0.13	0	0.04	24.75	0.53	0	0	0.08	0	0		1.53	1.14	6.29	66.91	117.73	902.64	331.64	1087.94	530.26	941.38	368.87	1058.71	378.42
4.704	0	0.15	0.11	0.07	0.44	0.03	2.9	0.16	2.9	3.5	94.2	32.66	-8.77	98.24	2.9	21.23	0.14	0.51	2.39	0.23	3.5	0.44	0	63.1	2.47	0.13	0	0.05	24.09	0.45	0	0	0.08	0	0		2.36	1.88	7.89	67.08	124.51	903.28	331.88	1089.32	530.63	941.1	366.82	1064.6	382.62
4.738	0	0.14	0.12	0.07	0.4	0.03	4.93	0.15	2.97	5.6	90.14	51.02	-14	98.44	2.97	20.49	0.13	0.54	1.69	0.23	5.6	0.73	0	73.35	4.15	0.15	0	0.07	21.75	0.42	0	0	0.06	0	0		3.38	1.28	7.72	66.95	122.27	904.55	332	1090.71	531.48	943.2	367.72	1064.61	382.1
4.771	0	0.15	0.12	0.07	0.38	0.03	6.43	0.14	2.62	4.42	87.14	55.62	-15.32	98.68	2.62	18.82	0.15	0.61	1.56	0.23	4.42	0.65	0	77.32	6.24	0.13	0	0.11	20.88	0.39	0	0	0.05	0	0		1.26	0.42	6.97	67.25	121.86	905.91	332.97	1091.63	531.48	943.68	369.11	1064.93	381.34
4.804	0	0.15	0.12	0.07	0.37	0.03	6.67	0.14	2.91	4.42	86.67	54.94	-15.49	98.13	2.91	18.2	0.16	0.64	1.54	0.23	4.42	0.68	0	77.6	6.22	0.14	0	0.15	20.34	0.41	0	0	0.06	0	0		2.4	2.19	6.92	67.16	117.76	906.18	332.41	1091.19	530.37	945.35	370.04	1062.72	379.69
4.838	0	0.13	0.12	0.06	0.37	0.03	7.37	0.15	2.82	3.54	85.25	64.09	-16.12	98.52	2.82	20.36	0.17	0.67	1.19	0.21	3.54	0.52	0	80.18	6.16	0.13	0	0.16	15.98	0.36	0	0	0.05	0	0		4.67	1.01	8.15	67.15	121.29	906.74	332.1	1092.42	530.82	945.94	368.65	1066.46	382.24
4.871	0	0.14	0.12	0.05	0.36	0.03	6.73	0.14	2.74	2.11	86.54	56.11	-14.25	98.66	2.74	18.39	0.17	0.7	1.19	0.19	2.11	0.3	0	78	4.24	0.14	0	0.1	16.68	0.36	0	0	0.05	0	0		2.81	-0.5	6.66	67.15	119.07	906.94	332.72	1091.86	530.71	945.18	370.2	1063.84	380.09
4.904	0	0.14	0.12	0.05	0.35	0.03	5.29	0.13	2.5	1.62	89.43	46.66	-12.19	98.61	2.5	17.95	0.18	0.67	0.98	0.14	1.62	0.17	0	73.72	2.56	0.12	0	0.05	16.67	0.33	0	0	0.05	0	0		5.71	0.67	7.92	67.06	121.95	907.88	332.83	1092.46	530.98	946.07	368.61	1067.12	383.36
4.938	0	0.14	0.13	0.04	0.33	0.03	5.17	0.12	2.2	1.21	89.66	42.66	-11.62	98.36	2.2	16.42	0.17	0.68	0.87	0.12	1.21	0.1	0	73.23	1.81	0.1	0	0.04	15.6	0.29	0	0	0.06	0	0		3.92	-1.53	7.38	66.98	120.67	907.56	332.04	1091.5	528.99	945.35	368.3	1065.37	380.82
4.971	0	0.14	0.13	0.04	0.32	0.03	4.5	0.12	1.94	0.99	90.99	36.33	-10.32	98.3	1.94	15.74	0.17	0.69	1.07	0.1	0.99	0.07	0	70.61	1.22	0.08	0	0.03	15.53	0.28	0	0	0.07	0	0		1.04	1.72	8.35	66.66	123.54	907.61	331.34	1092.7	527.89	945.74	367.03	1068.48	381.09
5.004	0	0.13	0.13	0.04	0.32	0.03	4.33	0.12	2.09	1.16	91.33	36.15	-9.85	96.76	2.09	16.29	0.17	0.77	1.66	0.1	1.16	0.09	0	69.97	0.89	0.06	0	0.05	14.31	0.32	0	0	0.09	0	0		-1.68	5.01	8.59	65.88	122.18	907.8	330.21	1093.87	527.04	947.29	366.16	1068.77	379.27
5.038	0	0.12	0.12	0.04	0.34	0.03	3.78	0.14	2.64	1.45	92.45	37.32	-8.83	97.44	2.58	19.15	0.17	0.88	2.64	0.11	1.45	0.14	0	67.73	0.71	0.05	0	0.11	12.73	0.33	0	0	0.11	0	0		-4.56	3.8	7.87	64.88	122.49	907.77	329.67	1095.4	528.56	947.22	364.42	1068.94	378.1
5.071	0	0.12	0.12	0.04	0.33	0.03	4.19	0.15	3.14	1.31	91.63	40.46	-9.2	97.65	2.85	19.18	0.2	0.91	3.14	0.11	1.31	0.16	0	69.34	0.77	0.05	0	0.21	10.96	0.33	0	0	0.11	0	0		-2.89	3.37	7.43	64.58	123.68	907.4	327.98	1096.27	528.62	946.46	363.77	1069.47	376.63
5.105	0	0.12	0.13	0.04	0.3	0.03	4.4	0.13	2.95	1.7	91.19	37.22	-9.78	98.35	2.95	17.1	0.25	0.89	2.79	0.17	1.7	0.24	0	69.72	0.87	0.04	0	0.41	9.71	0.31	0	0	0.12	0	0		-3.69	1.57	5.52	63.85	126.55	907.75	326.85	1097.53	528.42	943.98	363.28	1070.02	374.58
5.138	0	0.12	0.14	0.04	0.26	0.03	3.52	0.11	3.93	1.67	92.96	22.75	-7.3	98.53	2.53	13.75	0.29	0.61	3.93	0.25	1.67	0.27	0	64.37	1.03	0.03	0	0.26	8.83	0.34	0	0	0.15	0	0		-0.6	0.97	5.96	63.07	131.16	907.76	326.53	1097.73	528.24	942.45	363.07	1072.93	376.45
5.171	0	0.13	0.14	0.04	0.24	0.03	3.14	0.1	5.08	1.52	93.73	16.72	-5.67	98.28	2.46	12.08	0.28	0.37	5.08	0.41	1.52	0.35	0	61.28	1.47	0.03	0	0.19	8.59	0.37	0	0.26	0.18	0	0		1.92	1.77	6.09	62.28	131.88	906.15	326.98	1098.58	531.45	942	363.85	1072.95	379.44
5.205	0	0.12	0.14	0.04	0.24	0.04	1.65	0.11	8.65	2.13	96.69	6.58	0	98.61	2.8	12.07	0.27	0.2	8.65	0.8	2.13	0.78	0	48.24	1.58	0.03	0	0.07	8.31	0.48	0	0.43	0.25	0	0		0.4	0.7	5.31	61.25	137.39	904.2	326.01	1100.54	533.24	938.64	363.36	1075.03	379.93
5.238	0	0.12	0.13	0.04	0.27	0.05	1.22	0.12	13.04	2.91	97.56	4.8	0	97.47	3.88	14.39	0.24	0.12	13.04	1.2	2.91	1.18	0	41.78	1.51	0.03	0	0.05	9.04	0.55	0	0.8	0.29	0	0		-2.64	3.75	4.66	59.29	141.83	900.2	326.8	1101.72	538.12	934.59	364.47	1075.3	382.24
5.271	0	0.11	0.12	0.04	0.31	0.04	0.58	0.15	9.19	3.12	98.83	2.18	0	97.51	5.53	17.47	0.18	0.06	9.19	1.06	3.12	0.68	0	28.51	0.98	0.02	0	0.07	9.05	0.5	0	92.94	0.41	0	0		-5.41	3.66	5.14	57.17	142.26	896.27	330.56	1101.66	545.61	932.97	367.8	1074	386.4
5.305	0	0.1	0.11	0.03	0.36	0.03	0.28	0.18	6.7	1.79	99.28	1.06	0	97.46	6.7	21.09	0.11	0.03	4.68	0.55	1.79	0.16	0	15.35	0.47	0.02	0	0.06	8.27	0.42	0	96.51	0.56	0	0		-6.61	3.77	4.97	55.5	143.32	893.55	334.92	1102.06	553.5	931.03	373.04	1073.33	390.11
5.338	0	0.08	0.1	0.03	0.43	0.03	0.22	0.23	7.49	0.68	99.14	1.23	0	97.67	7.49	26.09	0.08	0.02	1.92	0.26	0.68	0.02	0	12.47	0.29	0.02	0	0.14	6.64	0.35	0	70.71	0.57	0	0		-7.91	3.33	4.39	53.86	151.27	889.82	337.58	1102.19	559.21	924.74	376.85	1075.12	393.24
5.372	0	0.07	0.08	0.02	0.51	0.03	0.19	0.3	9.27	0.12	98.97	1.36	0	97.39	9.64	30.72	0.06	0.01	1.12	0.12	0.1	0	0	9.27	0.24	0.01	0	0.37	4.17	0.29	0	1.01	0.82	0	0		-10.71	3.9	2.33	52.36	155.29	886.27	342.58	1102.72	566.47	918.8	383.54	1073.4	398.15
5.405	0	0.05	0.05	0.02	0.94	0.03	0.15	0.67	8.68	0.18	98.11	5.04	0	95.97	11.58	48.12	0.05	0.01	1.48	0.05	0.18	0.01	0	8.68	0.22	0.01	0	0.43	2.84	0.23	0	0.25	0.99	0	1		-13.24	6.14	2.78	50.99	157.23	880.2	349.3	1096.81	572.82	912.48	389.37	1068.98	404.49
5.438	0	0.04	0.04	0.02	1.73	0.03	0.12	1.44	7.64	0.19	96.54	15.39	0	95.16	13.95	64.49	0.04	0.01	1.98	0.02	0.19	0.02	0	7.64	0.17	0.01	0	1.02	2.43	0.18	0	0.08	1.04	0	0		-15.01	7.1	2.97	50.09	159.61	875.56	354.26	1093.87	578.66	907.88	393.64	1066.61	410.4
5.472	0	0.03	0.03	0.02	2.28	0.03	0.09	2.1	5.03	0.18	95.43	24.19	0	95.27	13.53	74.08	0.02	0.01	2.46	0.01	0.18	0.04	0	5.03	0.14	0	0	1.06	1.68	0.18	0	0.16	1.26	0	0		-15.58	6.99	3.92	49.1	165.19	869.39	357.89	1093.23	587.74	903.12	396.88	1067.12	416.65
5.505	0	0.03	0.02	0.02	2.78	0.03	0.07	2.69	3.82	0.15	94.44	35.71	0	95.61	11.55	82.2	0.02	0.01	1.82	0	0.15	0.06	0	3.82	0.15	0	0	0.73	1.41	0.14	0	0.09	1.17	0	0		-15.62	6.59	4.17	47.66	162.9	863.11	359.09	1092.85	596.09	901.18	398.85	1062.9	418.36
5.538	0	0.03	0.02	0.02	2.97	0.03	0.05	2.92	3.72	0.08	94.06	45.07	0	95.36	8.64	87.15	0.01	0.01	1.68	0	0.08	0.04	0	3.72	0.19	0	0	0.67	1.37	0.15	0	0.45	1.2	0	0		-18.6	6.88	3.14	46.81	170.23	852.42	359.07	1091.15	603.57	890.14	400.22	1059.24	419.86
5.572	0	0.03	0.02	0.02	2.98	0.03	0.04	2.96	1.9	0.07	94.04	46.63	0	95.92	6.38	89.76	0	0.01	1.47	0	0.07	0.03	0	1.9	0.29	0	0	0.52	1.29	0.12	0	0.86	1.4	0	0		-14.36	6.21	3.55	45.83	173.15	845.95	358.78	1093.01	614.42	886.87	402.95	1059.04	421.44
5.605	0	0.03	0.02	0.02	3.03	0.03	0.03	3.01	1.87	0.09	93.93	52.35	0	93.88	3.87	92.64	0	0.01	1.36	0	0.09	0.05	0	1.87	0.31	0	0	0.47	1.46	0.13	0	0.44	1.3	0	0		-19.5	8.35	2.81	45.79	176.18	833.45	357.28	1087.68	618.76	875.52	401.86	1050.85	419.1
5.638	0	0.02	0.02	0.02	3.12	0.03	0.03	3.13	1.13	0.15	93.75	55.09	0	94.97	3.16	94.3	0	0.01	1.47	0	0.15	0.04	0	1.13	0.21	0	0	0.3	1.57	0.11	0	1.1	1.38	0	0		-17.39	7.31	4.36	45.3	183.11	826.88	357.46	1089.96	629.17	872.34	402.52	1054.24	423.61
5.672	0	0.02	0.02	0.02	3.24	0.03	0.03	3.23	0.63	0.2	93.52	57.1	0	94.71	3.1	95.2	0	0.01	0.98	0	0.2	0.03	0	0.63	0.14	0	0	0.15	1.69	0.08	0	5.8	1.13	0	0		-19.64	7.57	3.36	45.24	187.6	819.86	357.48	1089.57	634.98	864.96	404.15	1051.57	423.37
5.705	0	0.03	0.02	0.02	3.18	0.03	0.03	3.13	0.51	0.16	93.64	57.8	0	95.34	2.13	95.4	0	0.01	0.83	0.01	0.16	0.04	0	0.51	0.11	0	0	0.08	1.85	0.09	0	0.76	1.07	0	0		-17.94	6.91	3.09	44.51	192.96	812.93	356.57	1089.42	641.92	858.32	405.89	1050.47	423.53
5.739	0	0.03	0.02	0.02	3.13	0.03	0.03	3.08	0.34	0.11	93.75	57.32	0	93.49	1.62	95.56	0	0.01	0.8	0.01	0.11	0.02	0	0.34	0.1	0	0	0.07	1.45	0.05	0	0.44	1.02	0	0		-19.71	8.67	2.87	44.34	191.6	805.12	357.21	1084.29	644.81	852.27	406.23	1043.03	424.2
5.772	0	0.03	0.02	0.02	3.05	0.03	0.03	2.98	0.29	0.11	93.9	56.2	0	94.75	1.44	94.86	0	0.01	1.08	0.01	0.11	0.01	0	0.29	0.1	0	0	0.06	1.58	0.06	0	0.19	0.97	0	0		-18.13	7.53	3.47	43.83	198.66	801.34	359.2	1084.15	651.22	847.77	409.33	1045.58	427.71
5.805	0	0.03	0.02	0.02	3.01	0.03	0.03	2.91	0.27	0.14	93.99	56.09	0	92.95	1.29	94.45	0	0.01	1.98	0.01	0.14	0.01	0	0.27	0.09	0	0	0.11	1.93	0.07	0	2.83	1.06	0	0		-19.56	9.1	2.93	43.85	200.33	792.68	359.85	1079.67	655.01	839.68	410.16	1039.05	429.64
5.839	0	0.03	0.02	0.03	2.94	0.03	0.03	2.8	0.24	0.2	94.13	56.04	0	95.25	1.1	93.66	0	0.01	3.59	0.01	0.2	0.01	0	0.24	0.08	0	0.01	0.16	2.7	0.09	0	12.57	1.25	0	0		-15.47	7.01	2.94	43	202.74	787.34	361.55	1077.87	662.16	834.82	414.39	1036.7	433.04
5.872	0	0.03	0.02	0.03	2.9	0.04	0.03	2.74	0.22	0.21	94.2	55.67	0	95.6	1.21	92.98	0	0.02	4.61	0.01	0.21	0.01	0	0.22	0.08	0	0.01	0.22	3.19	0.12	0.01	0.34	1.36	0	0		-17.73	6.61	2.84	43.2	209.67	782.54	365.85	1074.96	666.81	827.41	418.6	1036.26	437.22
5.905	0	0.03	0.02	0.03	2.89	0.04	0.03	2.67	0.53	0.18	94.21	57.62	0	96.47	0.88	92.64	0	0.02	6.71	0.01	0.22	0.02	0	0.18	0.11	0	0.02	0.53	4.51	0.16	0.01	4.53	1.55	0	0		-15.21	5.47	2.26	42.73	210.6	778.63	366.1	1074.99	672.62	823.91	421.92	1033.94	437.29
5.939	0	0.03	0.02	0.03	2.85	0.05	0.03	2.49	0.9	0.15	94.3	59.44	0	94.84	0.77	90.84	0	0.02	8.04	0.01	0.17	0.02	0	0.15	0.16	0	0.04	0.9	7.25	0.32	0.01	5.78	1.79	0	0		-18.04	7.45	1.7	43.01	214.23	774.22	368.49	1070.54	672.81	816.84	423.87	1030.52	439.18
5.972	0	0.03	0.02	0.03	2.69	0.06	0.03	2.34	1.58	0.14	94.62	56.68	0.47	96.4	0.86	89.18	0	0.01	11.25	0.01	0.14	0.04	0	0.16	0.23	0	0.07	1.58	7.5	0.36	0.01	1.88	2.18	0	0		-18.94	5.56	2.82	43.18	215.71	770.86	370.15	1067.12	674.71	814.56	423.94	1029.6	440.85
6.005	0	0.03	0.02	0.03	2.83	0.1	0.03	2.41	1.67	0.14	94.34	62.8	4.39	95.52	0.94	89.71	0	0.02	19.09	0.01	0.14	0.08	0	0.16	0.28	0	0.11	1.67	10.14	0.47	0.01	3.16	2.79	0	0		-17.11	6.7	2.98	42.91	214.85	767.27	371.39	1064.99	678.81	812.43	426.1	1026.64	442.66
6.039	0	0.03	0.01	0.04	3.12	0.13	0.03	2.54	0.88	0.12	93.76	73.36	6.91	96.4	0.88	90.99	0	0.02	21.86	0.01	0.2	0.17	0	0.12	0.32	0	0.17	0.88	14.95	0.61	0.02	1.15	3.91	0	0		-15.21	5.56	3.31	42.81	216.72	762.74	370.29	1067.22	685.64	810.96	426.08	1026.88	444.61
6.072	0	0.03	0.01	0.04	3.36	0.17	0.03	2.8	0.5	0.1	93.29	78.13	9.35	96.34	1	93.18	0	0.02	25.81	0.01	0.22	0.19	0	0.1	0.32	0	0.22	0.5	16	0.67	0.02	8.49	4.59	0.17	0		-17.36	5.65	4.3	43.6	221.25	759.75	371.52	1067.49	689.06	809.28	425.19	1029.36	448.02
6.106	0	0.03	0.01	0.04	3.5	0.2	0.03	3.02	0.37	0.07	93	84.53	11.14	96.55	1.12	94.7	0	0.03	23.64	0.02	0.31	0.26	0	0.07	0.37	0	0.23	0.26	19.76	0.9	0.02	2.69	7.16	0	0		-18.95	5.34	3.94	43.69	213.89	756.79	371.05	1066.83	691.45	810.28	424.92	1023.17	445.64
6.139	0	0.03	0.01	0.04	3.61	0.34	0.03	3.3	0.47	0.05	92.77	88.93	15.44	95.69	1.27	96.3	0	0.05	27.35	0.03	0.41	0.27	0	0.05	0.47	0	0.33	0.32	22.96	1.31	0.02	0.84	9.82	0	0		-19.06	6.5	4.03	44.06	218.18	754.95	370.26	1070.96	696.99	809.57	425.17	1026.76	446.07
6.172	0	0.03	0.01	0.04	3.68	0.32	0.02	3.4	0.49	0.05	92.64	90.2	15.21	97.11	1.2	96.94	0	0.05	25.34	0.04	0.48	0.25	0	0.05	0.49	0	0.35	0.43	24.01	1.47	0.02	1.9	10.46	0	0		-17.99	4.43	4.89	44.07	217.56	752.45	369.64	1072.67	703.69	810.66	426.45	1027.58	443.18
6.206	0	0.03	0	0.04	3.24	0.61	0.02	3.61	0.35	0.05	92.79	93.15	21.52	97	1.03	97.8	0	0.08	23.09	0.05	0.83	0.49	0	0.05	0.35	0.01	0.31	0.27	28.02	2.23	0.02	3.73	17.35	0	0		-19.38	4.62	6.35	44.74	212.82	748.67	363.52	1076.55	704.97	815.68	417.66	1027.14	441.63
6.239	0	0.03	0.01	0.05	3.88	0.3	0.02	3.74	0.25	0.05	92.25	95.66	15.92	96.59	1.1	98.17	0	0.11	13.96	0.05	0.71	0.48	0	0.05	0.25	0.01	0.22	0.17	33.66	2.67	0.02	0.92	15.65	0	0		-20.33	5.28	5.95	45.38	214.49	749.92	357.54	1079.08	700.74	815.98	412.97	1029.53	433.08
6.272	0	0.04	0.01	0.06	4.46	0.18	0.02	3.89	0.21	0.05	91.09	97.31	11.86	96.19	1.05	97.92	0	0.12	6.15	0.05	0.58	0.54	0	0.05	0.21	0.01	0.13	0.12	40.05	3.96	0.02	0.66	14.86	0	0		-16.92	5.86	5.42	45.71	213	751.15	347.06	1080.89	692.61	817.28	404.87	1029.47	423.44
6.306	0	0.04	0.01	0.06	4.51	0.14	0.02	4.13	0.18	0.06	90.98	97.24	10.01	96.55	1.02	97.73	0	0.13	3.45	0.05	0.58	0.66	0	0.06	0.18	0	0.08	0.11	39.92	5.62	0.01	0.29	14.18	0	0		-18.4	5.34	5.87	46.46	211.33	755.49	338.16	1082.5	680.37	821.72	395.1	1032.31	412.7
6.339	0	0.04	0.01	0.07	4.82	0.09	0.02	3.92	0.17	0.07	90.35	96.92	5.42	95.6	0.84	97.01	0	0.15	1.56	0.06	0.81	1.28	0	0.07	0.17	0	0.03	0.12	39.26	5.23	0.01	0.63	10.66	0	0		-14.56	6.61	5.86	46.41	208.03	762.31	325.47	1087.27	667.24	829.04	384.36	1036.42	400.76
6.373	0	0.04	0.01	0.08	4.6	0.07	0.02	3.79	0.14	0.08	90.8	96.19	3.21	97.47	0.82	96.36	0	0.14	0.94	0.05	2.35	3.11	0	0.08	0.14	0	0.02	0.13	37.14	5.04	0.01	0.17	9.43	0	0		-15.5	3.74	6.3	47.52	204.57	762.05	316.86	1087.94	659.41	831.41	375.16	1035.31	391.77
6.406	0	0.04	0.01	0.07	4.36	0.06	0.02	3.6	0.16	0.08	91.27	94.23	1.47	97.42	1.02	95.86	0	0.13	1.04	0.04	2.4	2.16	0	0.08	0.09	0	0.01	0.16	32.24	4.11	0	0.21	7.81	0	0		-13.91	3.85	7.11	48.47	200.91	761.24	307.01	1090.31	652.92	835.1	367.84	1035.45	382.84
6.439	0	0.04	0.01	0.06	4.1	0.05	0.02	3.42	0.11	0.09	91.81	91.81	0	96.2	1.21	95.29	0	0.15	0.81	0.03	2.95	1.37	0	0.09	0.07	0	0.01	0.11	28.12	3.14	0	0.11	6.68	0	0		-6.49	5.85	6.89	48.74	196.51	768.62	290.83	1097.86	641.18	844.3	354.61	1040.27	369.28
6.473	0	0.04	0.01	0.05	3.84	0.05	0.02	3.19	0.13	0.09	92.32	87.86	0	97.61	1.18	94.53	0	0.14	0.99	0.02	2.77	0.75	0	0.09	0.08	0	0	0.13	23.43	2.22	0	0.12	5.19	0	0		-7.08	3.46	7.87	49.31	190.71	772.86	291.17	1095.38	633.69	849.21	352.79	1039.26	368.64
6.506	0	0.03	0.01	0.04	3.35	0.04	0.02	2.98	0.19	0.11	93.3	78.68	0	97.17	1.15	93.64	0	0.12	1.18	0.03	2.57	0.48	0	0.11	0.11	0	0	0.19	15.94	1.5	0	0.02	4.08	0	0		-4.31	4.32	7.48	49.82	185.6	780.54	284.73	1096.88	622.2	855.51	346.73	1040.56	361.08
6.539	0	0.03	0.01	0.04	3.1	0.04	0.02	2.94	0.27	0.13	93.8	72.27	0	97.46	1.24	93.53	0	0.14	1.37	0.03	2.44	0.32	0	0.13	0.12	0	0	0.27	11.72	1.15	0	0.08	4.03	0	0		-6.03	3.77	7.92	50.74	181.63	784.27	284.57	1093.7	614.12	858.24	343.4	1039.15	359.51
6.573	0	0.03	0.02	0.03	2.85	0.04	0.03	2.8	0.45	0.22	94.3	61.46	0	97.33	1.79	92.1	0.01	0.14	2.03	0.03	2.76	0.38	0	0.22	0.16	0	0.01	0.45	7.04	0.86	0	0.05	2.77	0	0		-2.03	4.01	7.61	50.82	173.04	788.95	277.58	1091.54	600.84	862.75	339.57	1035.47	350.02
6.606	0	0.03	0.02	0.03	2.75	0.04	0.03	2.72	1.17	0.23	94.51	54.19	0	97.77	3.21	90.1	0.01	0.13	2.5	0.04	1.61	0.14	0	0.23	0.23	0	0.01	1.17	5.32	0.74	0	0.04	2.87	0	0		-6.61	3.11	6.98	51.9	174.48	798.23	279.73	1093.17	594.06	866.78	336	1040.69	350.01
6.639	0	0.03	0.02	0.03	2.46	0.04	0.04	2.42	2.18	0.34	95.09	42.44	0	97.74	4.57	85.98	0.01	0.13	3.48	0.06	1.69	0.11	0	0.34	0.36	0	0.02	2.18	3.56	0.6	0	0.18	2.45	0	0		-2.09	3.17	7.89	51.83	170.98	801.48	278.39	1093.65	590.14	871.4	337.27	1041.93	349.56
6.673	0	0.03	0.02	0.03	1.73	0.04	0.04	1.58	4.73	0.66	96.53	26.94	0	98	4.14	76.19	0.02	0.12	4.88	0.08	1.81	0.09	0	0.66	0.7	0	0.04	4.73	1.93	0.36	0	0.26	1.87	0	0		-1.73	2.53	8.69	52.59	168.25	804.86	279.78	1090.6	584.74	873.92	335.89	1041.47	351.17
6.706	0	0.05	0.04	0.03	1.11	0.05	0.06	0.93	7.39	0.77	97.78	21.21	0	97.33	5.82	61.65	0.03	0.09	7.39	0.14	2.4	0.07	0	0.77	1.43	0.01	0.07	15.35	1.71	0.37	0	0.71	2.15	0.51	0		-2.75	4.03	8.87	53.26	164.02	811.1	283.45	1087.07	577.01	877.4	337.73	1040.76	352.35
6.74	0	0.08	0.07	0.03	0.62	0.07	0.09	0.51	14.97	1.58	98.76	27.44	0	97.72	8.34	44.86	0.05	0.07	14.97	0.2	7.96	0.1	0	1.58	2.29	0.01	0.12	36.37	0.7	0.19	0.01	23.1	2.07	2.07	0		2.11	3.22	8.09	54.12	158.69	820.12	288.67	1084.98	573.1	882.24	341.33	1040.21	356.43
6.773	0	0.08	0.1	0.03	0.43	0.07	0.13	0.32	13.04	1.94	99.14	6.46	0	98.4	9.98	32.23	0.08	0.05	13.04	0.26	7.22	0.06	0	1.94	2.46	0.02	0.15	27.83	0.39	0.13	0.01	4.25	2.33	3.22	0		1.34	1.4	7.56	54.51	153.27	827.35	293.51	1083.99	569.13	887.03	344.65	1039.71	358.08
6.806	0	0.09	0.16	0.04	0.28	0.08	0.17	0.22	16.82	2.65	99.44	3.48	0	98.45	12.16	20.53	0.1	0.05	16.82	0.34	13.35	0.08	0	2.65	4.86	0.02	0.22	31.46	0.34	0.13	0.01	0.31	2.46	4.68	0		1.67	1.24	6.81	55.17	149.16	834.72	297.2	1082.87	563.81	891.05	347.61	1039.78	358.85
6.84	0	0.09	0.14	0.04	0.23	0.11	0.18	0.17	18.75	3.51	99.53	1.29	0	98.39	10.55	16.67	0.16	0.05	18.75	0.44	11.35	0.08	0	3.51	5.46	0.03	0.25	20.51	0.21	0.09	0.01	0.1	3.76	3.29	0		1.61	1.44	6.81	55.85	147.89	840.21	300.77	1082.54	561.16	894.26	349.29	1041.63	361.64
6.873	0	0.08	0.14	0.03	0.19	0.1	0.18	0.13	6.15	3.51	99.62	0.44	0	98.45	7.85	12.09	0.19	0.05	17.8	0.58	8.82	0.06	0	3.51	5.02	0.03	0.18	6.15	0.24	0.11	0.01	0.09	3.63	2.43	0		4.11	1.24	6.82	56.79	145.06	844.76	303.35	1083.2	560.03	898.11	352.54	1042.75	363.6
6.906	0	0.08	0.12	0.03	0.17	0.14	0.18	0.11	4.93	3.96	99.64	0.59	0.01	98.36	6.1	11.09	0.3	0.05	23.31	0.73	8.53	0.05	0	3.96	4.5	0.04	0.17	4.93	0.21	0.13	0.01	0.02	4.14	0.99	0		5.95	1.52	6.48	57.65	141.67	849.07	307.28	1082.35	559.37	901.02	355.76	1042.27	366.61
6.94	0	0.09	0.11	0.03	0.17	0.13	0.2	0.11	5.93	4	99.6	0.52	1.86	98.07	5.55	10	0.53	0.04	20.53	0.93	4	0.02	0	5.93	3.76	0.06	0.11	1.43	0.19	0.16	0.02	0.02	4.94	0	0		6.43	2.36	6.7	58.3	137.65	855.43	313.48	1079.49	555.8	904.92	359.39	1042.05	371.45
6.973	0	0.09	0.11	0.03	0.17	0.14	0.22	0.1	7.24	3.28	99.56	0.61	1.91	97.38	4.64	9.37	0.66	0.05	21.41	1	3.28	0.01	0	7.24	4.67	0.05	0.1	1.34	0.18	0.19	0.02	0.01	4.79	0	0		4.37	3.92	7.1	59.14	136.08	858.73	317.1	1077.37	552.94	906.77	360.41	1042.15	374.19
7.006	0	0.1	0.11	0.03	0.17	0.13	0.22	0.1	7.69	2.25	99.56	0.6	1.78	97.44	3.71	9.79	0.86	0.06	20.71	1.09	2.25	0.01	0	7.69	5.03	0.04	0.08	1.84	0.17	0.26	0.02	0.01	4.75	0	0		3.02	3.81	7.11	59.86	133.03	862	321.17	1075.49	550.86	908.82	363.4	1041.22	376.4
7.04	0	0.1	0.11	0.03	0.17	0.1	0.23	0.09	9.31	1.38	99.53	0.5	0	96.19	2.58	9.35	1.3	0.07	16.6	1.01	1.38	0	0	9.31	5.55	0.03	0.09	1.03	0.2	0.48	0.02	0.01	4.65	0	0		1.2	5.86	6.82	60.39	128.61	865.29	325.68	1073.82	549.84	911.36	366.79	1039.42	378.7
7.073	0	0.1	0.11	0.03	0.17	0.08	0.22	0.1	10.08	1.18	99.55	0.43	0	96.06	1.93	10.55	1.18	0.07	13.61	0.88	1.17	0	0	10.08	4.72	0.02	0.07	1.33	0.2	0.5	0.02	0	4.15	0	0		1.66	6.03	6.39	60.97	130.29	867.79	328.96	1072.53	548.78	910.77	369.6	1040.53	381.36
7.107	0	0.1	0.11	0.03	0.17	0.06	0.24	0.09	8.34	1.41	99.52	0.38	0	95.11	1.72	9.99	1.41	0.07	8.34	0.75	0.98	0	0	11.87	5.87	0.01	0.09	1.3	0.22	0.69	0.02	0	4.13	0	0		0.97	7.16	6.2	61.4	129.91	870.1	332.52	1072.51	549.29	911.89	373.14	1041.35	383.92
7.14	0	0.11	0.12	0.03	0.17	0.05	0.24	0.09	6.22	1.5	99.52	0.36	0	95.94	1.52	9.84	1.5	0.06	6.22	0.58	0.79	0	0	11.5	6.65	0.01	0.11	1.19	0.24	0.77	0.02	0	3.45	0	0		1.19	6.19	5.47	61.59	126.41	872.74	335.46	1072.19	549.39	913.94	375.01	1039.84	386.4
7.173	0	0.11	0.13	0.03	0.16	0.04	0.24	0.08	3.75	1.23	99.51	0.33	0	96.05	1.23	8.2	1.38	0.05	3.75	0.41	0.54	0	0	11.53	7.06	0.01	0.12	1.23	0.24	0.76	0.02	0.01	2.97	0	0		-0.03	6.04	5.72	61.97	126.1	874.08	338.17	1071.05	549.16	914.42	376.89	1040.01	388.15
7.207	0	0.12	0.13	0.03	0.17	0.04	0.26	0.09	2.95	1.08	99.48	0.37	0	96.75	1.08	9.28	1.6	0.05	2.95	0.32	0.54	0	0	12.34	8.18	0	0.15	1.21	0.24	0.85	0.01	0	2.23	0	0		5.07	5.04	5.7	62.2	125.18	875.26	340.37	1068.71	548.55	914.23	379.53	1038.88	391.1
7.24	0	0.11	0.13	0.03	0.19	0.03	0.25	0.1	2.32	0.98	99.49	0.46	0	96.36	0.98	11.54	1.54	0.04	2.32	0.25	0.38	0	0	13.16	6.85	0	0.12	0.91	0.22	0.81	0.01	0	2.05	0	0		0.3	5.62	5.83	62.53	126.68	876.78	343.14	1069.37	549.21	914.75	381.25	1040.96	392.19
7.273	0	0.11	0.13	0.03	0.19	0.03	0.28	0.1	2.88	0.96	99.45	0.49	0	96.26	0.89	11.56	1.38	0.04	2.88	0.18	0.38	0	0	14.14	8.29	0	0.12	1.3	0.21	0.96	0.01	0	1.75	0	0		0.41	5.76	5.67	62.84	126.15	877.66	345.1	1069.16	549.69	915.23	382.64	1040.8	394.66
7.307	0	0.11	0.13	0.03	0.2	0.04	0.3	0.1	3.96	1.11	99.39	0.58	0	96.13	1.01	12.62	1.11	0.05	3.96	0.13	0.45	0	0	15.27	10.52	0	0.1	1.9	0.25	1.27	0.01	0	1.46	0	0		0.32	5.94	5.51	63.14	125.23	878.45	347.55	1068.71	551.07	915.61	385.24	1040.38	396.04
7.34	0	0.11	0.13	0.03	0.2	0.04	0.3	0.11	5.11	0.95	99.41	0.62	0	96.1	1.01	13.42	0.95	0.05	5.11	0.12	0.38	0	0	15.43	9.26	0	0.1	2.32	0.26	1.37	0.01	0	1.57	0	0		0.66	5.98	5.18	63.11	124.05	879.4	349.16	1068.6	551.55	916.26	386.87	1039.86	397.39
7.374	0	0.11	0.12	0.03	0.2	0.04	0.35	0.11	5.32	0.7	99.3	0.84	0	96.05	0.84	13.96	0.7	0.05	5.32	0.1	0.38	0	0	19.17	8.73	0	0.08	3.09	0.2	1.25	0.02	0	1.4	0	0		0.69	6.04	5.13	63.32	122.55	880.17	350.54	1068.32	552.2	917.12	388.38	1039.3	397.81
7.407	0	0.11	0.12	0.03	0.22	0.03	0.42	0.12	4.12	0.55	99.16	1.26	0	95.69	0.75	16.06	0.55	0.06	4.12	0.08	0.37	0	0	22.84	10.68	0	0.07	2.85	0.22	1.06	0.02	0.01	1.25	0	0		-0.38	6.5	5.17	63.39	121.98	881.39	352.06	1068.32	552.12	918.05	389.34	1039.65	398.88
7.44	0	0.1	0.1	0.03	0.26	0.03	0.39	0.15	2.87	0.49	99.22	1.95	0	95.8	0.77	21.34	0.49	0.07	2.87	0.07	0.34	0	0	23.24	11.1	0	0.06	2.26	0.25	1.01	0.02	0	1.19	0	0		0.54	6.37	5.35	63.34	121.89	881.83	353.33	1067.8	552.39	918.2	390.9	1039.75	400.02
7.474	0	0.09	0.1	0.03	0.27	0.03	0.38	0.15	1.86	0.3	99.25	2.21	0	95.46	0.71	22.37	0.3	0.08	1.86	0.07	0.3	0	0	23.78	9.34	0	0.04	1.1	0.23	0.85	0.02	0	1.09	0	0		3.29	6.77	5.4	63.46	118.74	881.36	354.28	1065.68	552.6	918.44	391.97	1036.83	401.08
7.507	0	0.09	0.1	0.03	0.27	0.03	0.5	0.15	1.53	0.3	99.01	3.46	0	95.82	0.6	22.48	0.27	0.1	1.53	0.07	0.3	0	0	29.43	8.47	0	0.04	0.66	0.25	0.76	0.02	0	1.05	0	0		4.6	6.33	4.92	63.49	117.8	880.95	354.71	1064.42	552.52	917.57	392.75	1035.06	401.25
7.54	0	0.08	0.09	0.03	0.31	0.03	0.52	0.18	1.24	0.29	98.96	6.04	0	96.55	0.58	26.95	0.23	0.12	1.24	0.06	0.29	0	0	32.24	7.15	0	0.03	0.51	0.26	0.69	0.02	0	1	0	0		-0.97	5.34	5.37	63.44	122.53	881.25	356.3	1065.67	552.6	916.49	394.07	1038.77	402
7.574	0	0.08	0.09	0.03	0.32	0.03	0.78	0.19	1.34	0.39	98.45	11.96	0	94.73	0.55	28.32	0.18	0.12	1.34	0.06	0.39	0	0	40.18	7.47	0	0.02	0.48	0.26	0.51	0.02	0	0.98	0	0		4.29	7.56	5.03	63.45	117.93	881.22	356.88	1064.4	554.34	917.78	394.73	1035.39	403.4
7.607	0	0.08	0.09	0.03	0.34	0.03	0.88	0.2	1.56	0.46	98.25	14.96	-0.63	95.43	0.62	29.29	0.18	0.14	1.56	0.06	0.46	0	0	42.41	8.4	0	0.02	0.8	0.26	0.44	0.02	0	0.99	0	0		-0.79	6.8	5.36	63.44	119.46	882.62	358.13	1064.95	553.1	918.35	394.22	1037.41	403.97
7.64	0	0.08	0.08	0.03	0.36	0.03	0.89	0.22	1.5	0.43	98.23	19.07	-0.75	95.38	0.75	31.52	0.15	0.17	1.5	0.05	0.43	0	0	43.82	6.64	0	0.01	0.72	0.3	0.41	0.02	0	0.95	0	0		0.03	6.87	5.83	63.5	118.79	882.49	358.66	1065.22	553.78	919.13	395.78	1037.6	404.45
7.674	0	0.07	0.08	0.03	0.4	0.03	1.17	0.24	1.44	0.43	97.67	33.08	-2.62	95.64	0.84	34.25	0.12	0.2	1.44	0.05	0.43	0	0	50.32	5.28	0	0.01	0.52	0.36	0.35	0.02	0	1	0	0		-0.32	6.56	5.46	63.62	118.32	882.06	358.43	1064.85	554.01	918.61	395.19	1036.6	403.98
7.707	0	0.07	0.07	0.03	0.44	0.03	1.07	0.27	1.18	0.32	97.86	36.14	-2.39	95.26	0.98	36.82	0.11	0.25	1.18	0.04	0.32	0	0	49.43	5.04	0	0.01	0.41	0.39	0.32	0.02	0	0.95	0	0		-1.6	6.99	5.22	63.7	118.83	882.21	358.84	1064.51	553.72	918.08	394.9	1036.55	404.19
7.741	0	0.07	0.06	0.03	0.51	0.03	1.19	0.33	1.42	0.27	97.62	48.8	-3.75	94.75	1.42	40.77	0.08	0.32	0.89	0.03	0.27	0	0	51.96	6.4	0	0.01	0.35	0.61	0.28	0.02	0	0.94	0	0		-0.16	7.53	5.06	63.62	117.42	883.22	360.07	1064.4	554.14	919.05	396.34	1036.13	405.35
7.774	0	0.06	0.05	0.03	0.66	0.03	1.04	0.45	1.92	0.24	97.92	61.17	-3.58	95.43	1.92	47.78	0.06	0.39	0.92	0.02	0.24	0	0	51.21	5.91	0	0.01	0.39	0.79	0.27	0.01	0	0.85	0	0		-1.83	6.8	4.89	63.42	119.18	883.1	360.45	1064.64	554.43	918.09	396.67	1036.96	405.18
7.807	0	0.05	0.05	0.03	0.78	0.03	0.79	0.54	2.45	0.17	98.43	60.96	-2.05	95.88	2.45	51.69	0.06	0.48	0.86	0.03	0.17	0	0	47.19	4.47	0	0	0.39	0.99	0.3	0.01	0	0.78	0	0		-1.3	6.26	4.01	63.1	118.56	883.08	360.75	1065.46	555.34	917.96	397.48	1036.22	405.96
7.841	0	0.05	0.05	0.03	0.94	0.03	0.85	0.68	3.09	0.15	98.12	73.12	-3.05	95.41	3.09	56.26	0.05	0.66	0.94	0.02	0.15	0	0	49.52	4.08	0	0	0.57	1.41	0.24	0.01	0	0.65	0	0		-0.39	6.83	3.29	62.63	121.11	882.48	360.28	1066.04	555.64	916.08	397.66	1036.86	406.55
7.874	0	0.05	0.04	0.03	1.22	0.03	0.7	0.92	3.68	0.14	97.57	80.34	-2.54	95.12	3.68	63.06	0.05	0.81	0.79	0.02	0.14	0.01	0	47.79	3.41	0	0	0.51	1.72	0.26	0.01	0	0.61	0	0		-2.63	7.15	3.6	62.06	121.78	881.76	360.6	1065.45	555.88	915.38	397.58	1036.87	405.96
7.907	0	0.04	0.03	0.03	1.51	0.03	0.6	1.2	4.82	0.16	96.99	83.47	-2.08	96.01	4.82	68.09	0.05	0.93	0.93	0.03	0.16	0.01	0	45.4	3.97	0	0	0.69	2	0.27	0.01	0	0.62	0	0		-1.45	6.1	3.32	61.37	122.8	880.31	360.19	1065.08	556.96	913.67	398.07	1036.24	405.56
7.941	0	0.04	0.03	0.03	1.91	0.03	0.52	1.61	7.24	0.31	96.18	84.92	-1.1	95.5	7.24	72.95	0.04	0.87	1.63	0.04	0.31	0.01	0	41.89	3.87	0	0	0.76	2.36	0.31	0.01	0.01	0.67	0	0		-2.11	6.72	3.04	60.67	125.88	878.84	360.02	1066.29	558.99	911.81	398.27	1037.43	406.44
7.974	0	0.04	0.03	0.03	1.99	0.03	0.45	1.7	9.8	0.62	96.02	77.68	0	95.28	9.8	71.95	0.04	0.56	2.39	0.07	0.62	0.02	0	36.9	3.36	0	0	0.42	2.8	0.36	0.01	0.33	0.75	0	0		-2.95	6.97	2.69	59.94	128.29	876.19	358.89	1067.69	561.74	909.68	397.86	1037.7	406.24
8.007	0	0.03	0.03	0.02	2.36	0.03	0.4	2.09	13.34	1.09	95.29	73.23	0	95.56	13.34	73.55	0.04	0.31	4.07	0.11	1.09	0.03	0	32.31	2.6	0	0	0.35	3.93	0.44	0.01	18.22	0.83	0	0		-2.54	6.65	2.52	59.38	130.5	874.37	357.06	1069.29	563.23	908.35	396.6	1038.51	405.98
8.041	0	0.03	0.03	0.02	3.29	0.04	0.35	3.07	20.81	2.17	93.43	63.11	0	95.53	20.81	75.71	0.04	0.16	5.85	0.19	2.17	0.07	0	24.31	2.64	0	0	0.28	6.35	0.48	0.01	89.46	0.93	0	0		-3.09	6.69	2.77	58.49	130.76	872.39	355.46	1069.96	564.84	907.81	395.42	1038.26	404.35
8.074	0	0.02	0.03	0.02	4.72	0.04	0.45	4.81	19.94	2.49	90.38	55.01	0	92.61	31.89	75.89	0.05	0.08	6.04	0.33	2.49	0.08	0	19.94	2.69	0	0	0.36	7.1	0.5	0.01	96.43	1.07	0	0		-4.67	9.36	2.39	57.59	131.54	867.96	352.05	1070.84	566.39	905.39	392.29	1036.52	402.71
8.108	0	0.02	0.02	0.02	9.65	0.04	0.52	10.66	10.39	2.13	78.67	46	0	94.88	48.3	79.99	0.04	0.04	5.45	0.47	2.13	0.07	0	10.39	1.61	0	0	0.4	11.34	0.66	0.01	98.77	1.21	0	0		-2.24	7.4	2.54	57.35	135.39	863.73	349.25	1070.8	568.88	901.45	391.29	1036.5	400.86
8.141	0	0.02	0.02	0.01	15.51	0.04	0.86	18.51	7.69	2.36	62.97	50.61	0	93.43	63.26	80.45	0.05	0.02	6.16	0.75	2.36	0.08	0	7.69	1.09	0	0	0.29	13.18	0.7	0	91.81	1.37	0	0		-5.25	8.73	2.89	56.18	139.27	859.2	345.63	1070.47	568.79	897.59	387.33	1036.43	398.12
8.174	0	0.01	0.02	0.01	23.05	0.04	1.08	29.04	5.79	1.1	45.96	60.15	-0.63	94.47	72.73	85.16	0.04	0.01	4.95	0.69	1.1	0.03	0	5.79	0.5	0	0	0.14	13.3	0.65	0	97.93	1.54	0	0		-3.47	7.81	2.92	55.87	146.17	854.74	343.58	1069.98	570.59	891.8	386.39	1037.47	398.48
8.208	0	0.01	0.02	0.01	29.34	0.04	1.24	36.34	3.58	0.71	38.66	69.69	-0.42	93.53	79.31	86.46	0.03	0.01	4.96	0.55	0.71	0.02	0	3.58	0.31	0	0	0.07	17.24	0.77	0	99.13	2.16	0	0		-5.1	8.65	3.54	54.61	147.83	846.87	340.98	1068.76	575.03	887.25	383.89	1034.45	397.57
8.241	0	0.01	0.02	0.01	33.75	0.04	1.36	42.61	3.49	0.62	32.39	74.41	-0.79	94.45	82.65	89.53	0.03	0.01	5.08	0.34	0.62	0.02	0	3.49	0.26	0	0	0.06	17.08	0.67	0	98.59	2.39	0.13	0		-5.18	7.83	3.86	53.85	150.06	841.55	339.86	1067.29	577.23	883.31	382.32	1032.4	399.33
8.274	0	0.01	0.02	0.01	38.92	0.04	1.46	49.19	3.06	0.46	25.81	79.65	-1.76	93.34	86.28	92.22	0.03	0.01	3.54	0.25	0.46	0.02	0	3.06	0.21	0.01	0	0.07	18.09	0.71	0	99.44	2.68	0.54	0		-5.04	8.8	2.7	53.08	156.32	835.38	337.2	1069.35	583.08	876.77	382.65	1032.37	397.64
8.308	0	0.01	0.01	0.01	38.7	0.04	1.29	49.7	2.76	0.73	25.3	81.94	-0.71	93.07	85.47	93.68	0.02	0.01	2.85	0.14	0.73	0.05	0	2.76	0.14	0.01	0	0.08	18.48	0.55	0	99.91	3.71	0	0		-7.29	9.02	3.6	51.81	160.66	827.79	339.7	1065.62	589.33	870.17	384.68	1030.03	400.68
8.341	0	0.01	0.01	0.01	40.9	0.04	1.19	51.34	2.75	0.82	23.66	85.9	-1.71	93.95	84.61	96.17	0.02	0.01	1.47	0.06	0.82	0.1	0	2.75	0.09	0.01	0	0.05	19.65	0.49	0	99.95	3.23	0	0		-8.91	8.28	2.75	50.83	166.26	824.24	340.41	1065.95	592.98	864.67	386.68	1030.29	401.33
8.375	0	0.01	0.01	0.01	35.35	0.04	0.76	43.99	1.69	0.56	31.01	87.49	0	91.7	76.74	97.04	0.01	0.01	0.61	0.04	0.56	0.12	0	1.69	0.06	0.02	0	0.02	20.49	0.41	0	98	3.93	0	0		-12.2	9.99	2.95	49.66	173.21	819.08	341.87	1066.13	597.94	859.3	387.21	1031.55	405.39
8.408	0	0.01	0.01	0.01	30.34	0.04	0.49	35.65	1.32	0.44	39.35	89.49	0	93.62	67.47	98	0.01	0.01	0.48	0.02	0.44	0.11	0	1.32	0.05	0.02	0	0.01	22	0.34	0	98.7	3.4	0	0		-11.28	8.57	3.02	48.59	170.95	808.86	341.05	1061.7	604.36	853.08	387.63	1023.11	405.32
8.441	0	0.01	0.01	0.02	23.15	0.03	0.29	25.42	1.25	0.29	49.58	89.77	0	93.63	55.64	98.22	0.01	0.01	0.37	0.02	0.29	0.12	0	1.25	0.05	0.02	0	0.01	22.14	0.3	0	65.63	3	0	0		-14.89	8.56	3.29	47.57	180.02	805.31	343.57	1062.63	610.15	847.74	390.16	1026.92	407.52
8.475	0	0.02	0.01	0.02	13.49	0.03	0.12	13.14	0.99	0.2	73.03	88.87	0	94.7	35.76	98.71	0.01	0.01	0.37	0.01	0.2	0.13	0	0.99	0.05	0.01	0	0.01	20.48	0.19	0	5.51	2.44	0	1		-16.78	7.58	3.08	46.68	179.7	800.13	343.71	1063.53	616.24	845.41	390.69	1024.27	408.11
8.508	0	0.02	0.01	0.03	8.29	0.03	0.06	7.49	0.89	0.22	83.42	86.82	0	93.21	20.47	99.03	0	0.02	0.54	0.01	0.22	0.17	0	0.89	0.04	0.01	0	0.01	17.77	0.16	0	6.22	2.18	0	0		-17.09	8.9	3.07	46.36	182.29	789.93	343.13	1059.7	622.76	837.14	391.46	1018.67	408.04
8.541	0	0.03	0.01	0.03	5.94	0.03	0.04	4.96	0.9	0.19	88.13	86.22	0	95.39	9.94	99	0	0.02	0.95	0.01	0.19	0.24	0	0.9	0.04	0.01	0	0.03	17.16	0.16	0	2.29	2.06	0	0		-15.21	6.86	4.15	45.77	191.24	787.33	346.03	1059.04	628.59	832.69	395.23	1023.21	411.83
8.575	0	0.03	0.01	0.04	5.02	0.03	0.03	4.02	0.72	0.19	89.97	85.46	0	95.86	4.67	99.06	0	0.02	1.24	0.01	0.19	0.22	0	0.72	0.03	0.01	0	0.04	16.32	0.13	0	1.49	1.68	0	0		-16.12	6.29	3.13	45.4	195.12	782.87	347.41	1059.44	633.96	827.2	398.2	1021.7	413.68
8.608	0	0.03	0.01	0.04	4.64	0.03	0.03	3.57	0.64	0.18	90.72	85.94	0	93.69	2.05	98.67	0	0.03	2.01	0.01	0.18	0.16	0	0.64	0.04	0	0	0.09	17.19	0.14	0	0.68	1.67	0	0		-18.69	8.51	2.48	45.4	194.63	775.62	347.53	1055.66	636.27	821.06	398.04	1015.01	414.29
8.641	0	0.03	0.01	0.04	4.59	0.03	0.03	3.45	0.58	0.19	90.81	86.38	0	94.11	1.32	98.53	0	0.03	2.35	0.01	0.19	0.16	0	0.58	0.05	0	0	0.09	17.79	0.15	0	1.65	1.47	0	0		-16.32	8.14	3.86	45.15	199.91	768.88	347.09	1057.75	647.65	818.27	399.47	1017.54	415.54
8.675	0	0.04	0.02	0.04	4.63	0.03	0.03	3.37	0.55	0.22	90.75	87.07	0	95.1	0.86	98.43	0	0.04	2.8	0.01	0.22	0.13	0	0.55	0.06	0	0	0.07	18.63	0.15	0	4.38	1.2	0	0		-15.22	7.17	3.8	45.12	205.98	764.05	348.91	1057.89	654.4	812.93	402.48	1018.18	419.79
8.708	0	0.04	0.02	0.04	4.55	0.03	0.03	3.28	0.43	0.26	90.9	87.14	0	94.98	0.52	98.03	0	0.07	3.83	0.01	0.26	0.19	0	0.43	0.07	0	0	0.08	19.11	0.17	0	5.39	1.29	0	0		-14.74	7.3	3.72	45.06	209.87	760.52	349.34	1058.35	659.14	809.4	404.11	1018.59	421.11
8.742	0	0.04	0.02	0.05	4.63	0.04	0.03	3.2	0.32	0.32	90.75	88.05	0	95.16	0.41	97.5	0	0.08	5.74	0.02	0.38	0.5	0	0.32	0.09	0	0	0.09	20.69	0.22	0	10.11	1.01	0	0		-15.02	7.11	2.39	44.68	206.18	756.82	350.02	1057.26	662.19	806.56	406.4	1012.21	421.24
8.775	0	0.04	0.02	0.05	4.87	0.04	0.03	3.15	0.19	0.19	90.25	90.33	0	95.39	0.39	97.02	0	0.08	5.62	0.02	0.32	0.39	0	0.19	0.09	0	0	0.1	24.12	0.27	0	45.04	0.96	0	0		-14.22	6.85	3.59	44.88	211.79	752.74	351.22	1057.05	667.7	803.76	406.95	1014.74	425.48
8.808	0	0.04	0.02	0.06	5.04	0.04	0.03	3.21	0.18	0.16	89.92	91.52	0	95.66	0.38	97.41	0	0.09	7.54	0.01	0.31	0.33	0	0.16	0.09	0	0.01	0.18	25.52	0.34	0	30.34	1.13	0	0		-15.82	6.54	3.3	45.41	214.76	748.41	351.68	1057.27	672.03	799.78	407.88	1013.75	426.27
8.842	0	0.05	0.02	0.06	5.24	0.05	0.03	3.27	0.42	0.09	89.51	92.72	0	96.38	0.43	97.59	0	0.1	8.81	0.01	0.32	0.25	0	0.09	0.12	0	0.01	0.42	27.4	0.56	0	50.33	1.25	0	0		-15.08	5.6	3.82	45.11	213.42	747.05	352.62	1056.88	675.2	800.35	409.04	1013.02	426.92
8.875	0	0.05	0.01	0.06	5.66	0.05	0.03	3.37	0.71	0.09	88.67	94.5	0	94.49	0.46	98.21	0	0.11	8.78	0.01	0.32	0.14	0	0.09	0.15	0	0.01	0.71	30.52	0.69	0	60.57	1.33	0	0		-16.75	7.79	3.57	45.22	209.88	746.59	354.04	1054.7	674.36	800.39	409.66	1009.56	426.99
8.908	0	0.05	0.01	0.07	5.85	0.05	0.03	3.4	1.02	0.06	88.3	95.38	0	97.03	0.41	98.23	0	0.11	9.67	0.01	0.4	0.11	0	0.06	0.2	0	0.02	1.02	32.77	0.92	0	4.92	1.6	0	0		-14.75	4.57	3.76	44.74	209.75	745.6	355.44	1054.62	678.42	800	412.69	1009.22	427.51
8.942	0	0.05	0.01	0.08	5.98	0.05	0.03	3.46	1.19	0.05	88.03	96.1	0	96.89	0.35	98.05	0	0.1	7.54	0.01	0.5	0.15	0	0.05	0.28	0.01	0.04	1.19	35.14	1.64	0	8.86	2.01	0	0		-15.64	4.8	5.01	44.67	207.1	744.81	356.63	1053.66	680.41	802.42	412.47	1008.95	427.88
8.975	0	0.05	0.01	0.08	6.05	0.05	0.03	3.51	1.17	0.05	87.89	96.31	0	96.29	0.44	98.02	0	0.07	7.33	0.01	0.58	0.17	0	0.05	0.37	0.01	0.06	1.17	35.9	1.9	0.01	21.18	2.09	0	0		-15.48	5.72	5.62	44.75	207.85	743.7	357.05	1053.5	681.51	802.53	412.55	1009.67	429.67
9.008	0	0.05	0.01	0.08	5.95	0.06	0.03	3.54	1.3	0.05	88.1	96.47	0.1	96.14	0.43	97.68	0	0.06	9.34	0.01	0.76	0.35	0	0.05	0.53	0.01	0.1	1.3	36.82	2.55	0.01	38.07	2.73	0	0		-16.13	5.92	3.99	44.98	207.86	743.2	358.82	1050.71	680.23	798.14	415.24	1005.52	429.41
9.042	0	0.06	0.01	0.08	5.77	0.06	0.03	3.59	2.22	0.04	88.45	96.43	0.83	96.74	0.38	97.11	0	0.05	10.09	0.01	0.79	0.42	0	0.04	0.79	0.01	0.18	2.22	37.26	3.47	0.01	6.68	3.35	0	0		-15.25	5.05	4.21	44.86	207.9	742.9	358.88	1049.5	679.34	797.74	414.9	1005.05	430.57
9.075	0	0.05	0.01	0.06	4.8	0.07	0.03	3.34	5.13	0.04	90.4	93.17	1.4	96.43	0.35	95.53	0	0.05	12.37	0.01	0.65	0.22	0	0.04	0.99	0.01	0.27	5.13	30.33	3.27	0.01	1.97	3.54	0	0		-15.04	5.52	5.62	44.89	207.86	742.7	358.6	1050.77	681.53	800.68	413.47	1007.76	431.41
9.109	0	0.05	0.01	0.05	4.2	0.07	0.03	3.32	9.97	0.04	91.6	89.86	0	96.29	0.34	94.14	0	0.05	9.97	0.01	0.41	0.1	0	0.04	1.24	0.01	0.32	11.08	26.34	4.53	0.01	1.17	4.09	0	0		-15.94	5.72	5.57	45.32	211.14	743.08	358.49	1051.99	681.41	799.92	412.99	1010.21	431.88
9.142	0	0.05	0.01	0.05	3.85	0.06	0.03	2.99	4.26	0.04	92.3	88.53	1.04	97.15	0.29	91.6	0	0.04	8.11	0.02	0.44	0.13	0	0.04	1.2	0.01	0.3	4.26	27.16	4.55	0.01	10.42	4.68	0	0		-13.93	4.36	5.4	44.85	208.91	743.25	358.84	1052.88	683.69	801.09	414.65	1009.26	432.33
9.175	0	0.05	0.01	0.05	3.68	0.06	0.03	2.9	3.51	0.05	92.63	86.4	0	97.58	0.33	91.16	0	0.05	5.98	0.02	0.46	0.15	0	0.05	1.36	0.01	0.28	3.51	25.18	4.21	0.01	3.27	4.45	0	0		-14.92	3.52	4.2	44.92	205.29	743.09	357.66	1051.8	680.83	800.14	414.07	1004.85	429.58
9.209	0	0.04	0.01	0.05	3.64	0.05	0.03	2.96	1.41	0.07	92.73	86.34	0	96.72	0.36	90.64	0	0.04	4.77	0.02	0.62	0.29	0	0.07	1.27	0	0.25	1.41	25.63	5.23	0.02	7.61	4.54	0	0		-13.31	5.08	5.2	44.56	203.69	743.43	356.72	1053.85	683.25	803.8	413.08	1006.79	429.93
9.242	0	0.04	0.01	0.05	3.45	0.05	0.03	2.93	1.27	0.07	93.1	83.82	0.07	97.01	0.36	90.26	0	0.04	4.72	0.02	0.55	0.33	0	0.07	1.27	0	0.23	1.03	23.55	5.36	0.02	1.59	4.56	0	0		-12.99	4.6	5.07	44.8	203.91	742.01	354.15	1055.9	684.29	803.81	411.06	1006.96	428.69
9.275	0	0.04	0.01	0.05	3.44	0.06	0.03	3.06	1.03	0.07	93.11	83.71	0.8	96.67	0.51	90.4	0	0.04	5.73	0.02	0.48	0.44	0	0.07	0.88	0	0.15	1.03	23.3	6.08	0.02	0.46	4.76	0	0		-16.44	5.16	5.66	45.04	197.94	743.39	353.74	1055.33	681.09	807.98	408.17	1005.08	426.34
9.309	0	0.04	0.01	0.04	3.3	0.06	0.03	3.18	0.86	0.11	93.41	80.68	1.67	96.27	0.7	90.07	0	0.03	8.07	0.02	0.43	0.44	0	0.11	0.82	0	0.1	0.86	21.05	7.2	0.02	1.34	4.62	0	0		-16.28	5.75	5.94	45.76	199.61	742.6	347.72	1055.03	675.68	807.04	403.33	1006	419.46
9.342	0	0.04	0.01	0.04	3.15	0.06	0.03	3.16	0.96	0.13	93.67	76.4	1.09	96.52	0.89	89.97	0	0.02	8.17	0.03	0.6	0.65	0	0.13	0.78	0	0.05	0.96	17.99	7	0.01	1.86	4.17	0	0		-13.84	5.38	5.85	45.88	198.31	742.12	343.46	1055.9	673.96	807.63	400.94	1005.38	415.8
9.376	0	0.03	0.02	0.04	3.1	0.05	0.03	3.33	0.73	0.18	93.34	71.46	0	96.47	1.21	91.1	0	0.02	5.02	0.04	0.91	1.5	0	0.18	0.61	0	0.02	0.73	13.66	6.85	0.01	4.27	3.38	0	0		-14.15	5.46	5.45	46.74	200.61	747.19	336.41	1058.47	664.25	809.79	392.89	1009.8	408.39
9.409	0	0.03	0.02	0.03	2.98	0.04	0.03	3.2	0.47	0.21	93.6	64.45	0	96.28	1.88	90.65	0	0.02	3.18	0.04	0.84	1.04	0	0.21	0.47	0	0.01	0.36	10.08	5.61	0.01	2.03	2.67	0	0		-12.34	5.73	6.2	46.3	191.43	749.58	333.13	1060.06	660.98	817.13	390.84	1008.04	404.93
9.442	0	0.03	0.02	0.03	2.94	0.04	0.03	3.1	0.25	0.2	93.79	62.46	0	97.63	2.3	90.06	0	0.02	2.1	0.05	1.16	1.44	0	0.2	0.25	0	0.01	0.11	9.61	5.04	0	23.59	2.51	0	0		-12.96	3.4	6.03	47.49	190.11	750.87	326.33	1060.33	653.84	818.24	382.08	1007.69	397.92
9.476	0	0.03	0.02	0.03	2.89	0.03	0.03	3	0.22	0.22	94	58.63	0	96.84	2.62	89.97	0	0.02	1.4	0.07	1.19	1.58	0	0.22	0.19	0	0	0.03	7.7	3.97	0	88.51	2.09	0	0		-5.3	4.89	6.32	48.04	187.74	755.29	313.53	1059.86	638.06	821.74	372.48	1008.92	387.05
9.509	0	0.03	0.02	0.03	3.01	0.03	0.03	3.07	0.18	0.18	93.86	59.96	0	96.57	3.6	90.68	0	0.03	1.28	0.08	2.59	1.23	0	0.18	0.1	0	0	0.01	7.68	2.86	0	92.41	1.75	0	0		-7.08	5.31	5.95	48.36	176.99	760.47	310.12	1066.32	635.69	831.83	371.52	1008.63	379.86
9.542	0	0.03	0.02	0.04	2.93	0.03	0.03	3.14	0.17	0.17	93.72	59.5	0	96.91	3.73	91.72	0	0.03	1.4	0.08	5.41	1.24	0	0.17	0.07	0	0	0.01	6.4	2.22	0	41.78	1.68	0	0		-8.57	4.77	6.1	50.06	179.34	765.06	302.27	1066.98	623.37	833.66	360.29	1012.6	372.26
9.576	0	0.03	0.02	0.04	3.3	0.03	0.03	3.6	0.19	0.19	92.81	64.29	0	96.88	5.41	93.59	0.01	0.06	1.44	0.1	6.46	0.53	0	0.19	0.06	0	0	0.02	7.06	2.01	0	2.04	1.41	0	0		-11.32	4.81	7.15	51.04	176.8	766.22	296.73	1066.47	613.15	836.54	355.49	1013.09	364.99
9.609	0	0.02	0.02	0.03	3.63	0.03	0.03	3.98	0.2	0.2	92.05	63.3	0	96.69	7.23	94.4	0.01	0.11	1.71	0.11	4.1	0.15	0	0.2	0.05	0	0	0.03	5.71	1.84	0	0.25	1.51	0	0		-8	5.13	7.57	51.7	174.63	768.29	291.12	1066.6	606.75	839.23	350.36	1013.55	360.69
9.642	0	0.02	0.02	0.03	3.76	0.03	0.04	4.04	0.25	0.25	91.91	61.04	0	96.02	8.5	93.94	0.01	0.14	2.24	0.14	2.82	0.08	0	0.25	0.06	0	0	0.12	4.98	1.41	0	0.05	1.51	0	0		-4.92	6.08	6.53	52.15	172.71	776.49	284.74	1071.3	598.85	845.16	344.29	1017.6	353.86
9.676	0	0.02	0.02	0.02	4.29	0.03	0.04	4.7	0.29	0.25	90.6	61.8	0	97.69	10.8	95.38	0.01	0.27	2.75	0.26	1.25	0.05	0	0.25	0.07	0.01	0	0.29	3.94	1.32	0	0.07	1.38	0	0		-7.68	3.28	8.02	52.74	163.61	779.03	284.25	1068.38	591.38	850.95	341.06	1014.22	351.65
9.709	0	0.02	0.02	0.02	4.71	0.03	0.05	5.25	0.37	0.27	89.49	61.33	0	96.88	13.39	95.54	0.02	0.46	2.46	0.3	0.95	0.05	0	0.27	0.12	0.01	0	0.37	3.53	1.2	0	0.07	1.36	0	0		-4.73	4.82	8.08	52.87	158.82	784.13	284.7	1067.83	587.37	855.52	340.99	1013.95	352.01
9.743	0	0.02	0.02	0.02	5.01	0.03	0.05	5.67	0.98	0.39	88.67	58.27	0	97.13	16.37	94.64	0.03	0.65	2.46	0.32	0.89	0.06	0	0.39	0.17	0.01	0.01	0.98	2.85	0.85	0	0.08	1.33	0	0		-3.42	4.39	7.77	53.39	158.83	788.35	284.92	1066.13	581.25	856.34	340.96	1014.84	351.26
9.776	0	0.02	0.02	0.02	4.55	0.03	0.06	5.1	2.73	0.63	89.79	52.23	0	95.13	16.74	91.71	0.05	0.81	3.29	0.43	1.57	0.1	0	0.63	0.51	0.01	0.02	2.73	2.27	0.6	0	0.15	1.33	0.03	0		-1.62	7.14	7.54	53.73	155.94	794.34	287.11	1066.62	577.2	860.63	344.83	1016.42	351.68
9.809	0	0.03	0.02	0.02	3.4	0.04	0.06	3.71	5.52	0.75	92.58	49.56	0	94.67	15.81	84.6	0.08	0.88	5.52	0.63	3.38	0.28	0	0.75	1.25	0.01	0.05	8.52	2.17	0.55	0	0.17	1.52	0.51	0		-0.88	7.61	7.5	54.17	151.73	800.54	290.71	1066.02	574.26	865.3	346.55	1016.84	354.22
9.843	0	0.03	0.03	0.03	2.11	0.05	0.07	2.1	8.45	0.72	95.79	33.7	0	95.6	12.61	74.21	0.17	0.7	8.45	0.93	4.8	0.42	0	0.72	1.42	0.02	0.06	10.69	1.7	0.29	0.01	0.11	1.62	0.85	0		-0.49	6.6	8.14	54.69	150.91	806.18	294.27	1064.71	569.35	868.55	349.09	1019.26	357.02
9.876	0	0.04	0.03	0.03	1.58	0.06	0.07	1.51	11.74	0.84	96.84	26.43	0	95.43	9.91	68.86	0.19	0.67	11.93	1.22	5.7	0.29	0	0.84	2.07	0.02	0.09	11.74	1.55	0.23	0.01	0.16	1.83	0.86	0		0.06	6.81	7.67	55.4	147.22	812.21	298.44	1063.5	566.13	872.05	352.24	1019.11	359.16
9.909	0	0.05	0.04	0.03	1	0.06	0.07	0.85	5.91	0.92	98.01	8.21	0	97.07	7.56	57.39	0.32	0.58	13	1.71	5.18	0.17	0	0.92	2.33	0.02	0.11	5.91	1.25	0.16	0.01	0.2	2.09	0.34	0		0.9	4.5	6.76	56.13	143.74	819.3	302.48	1064.82	565.1	876.69	355.1	1020.29	361.33
9.943	0	0.06	0.05	0.03	0.66	0.07	0.09	0.49	3.44	1.7	98.68	2.9	0	95.76	5.74	46.2	0.65	0.54	13.07	1.74	3.39	0.06	0	1.7	3.44	0.03	0.13	2.59	1.28	0.16	0.02	0.02	2.63	0.18	0		1.96	6.41	6.39	56.74	140.81	825.86	306.57	1064.7	561.98	880.88	359.02	1021.61	363.6
9.976	0	0.07	0.06	0.03	0.52	0.06	0.1	0.35	4.26	1.97	98.96	1.74	0	97.05	5.01	38.87	0.74	0.49	11.61	2.07	1.86	0.03	0	1.97	4.26	0.03	0.14	1.83	1.41	0.17	0.02	0.03	2.56	0.28	0		1.69	4.53	5.02	57.41	138.36	832.66	311.71	1066.41	561.95	884.68	363.96	1023.03	365.98
10.009	0	0.07	0.06	0.03	0.49	0.06	0.11	0.33	5.64	2.12	99.02	1.77	0	95.79	4.5	37.69	0.91	0.37	10.14	2.12	1.31	0.02	0	2.95	5.64	0.03	0.12	1.42	1.14	0.15	0.02	0.01	2.87	0.01	0		4.62	6.38	6.21	58.36	137.18	837.4	314.88	1064.3	558.3	887.93	364.87	1024.99	370.52
10.043	0	0.07	0.06	0.03	0.55	0.06	0.12	0.38	6.43	1.71	98.89	2.62	0	96.6	3.88	41.92	1.33	0.33	8.87	1.71	0.89	0.01	0	6.43	6.06	0.04	0.1	1.51	0.95	0.19	0.04	0	3.12	0	0	12	2.92	5.26	6.11	58.92	136.17	841.65	318.62	1062.67	555.4	889.59	366	1025.58	373
10.076	0	0.06	0.05	0.03	0.7	0.05	0.12	0.5	6.13	1.49	98.6	4.54	0	96.18	4.29	48.02	1.49	0.29	6.13	1.32	0.7	0.01	0	7.41	6.39	0.03	0.07	2.25	0.92	0.22	0.04	0.01	2.82	0	0	12	2.07	5.86	6.04	59.57	132.59	846.13	322.04	1062.64	553.88	893.4	368.28	1025.83	374.91
10.11	0	0.06	0.04	0.03	0.92	0.04	0.14	0.68	4.77	2.5	98.15	10.44	0	95.94	4.44	55.3	2.5	0.27	4.77	1	0.9	0.01	0	11.28	9.33	0.03	0.06	3.16	0.91	0.21	0.05	0.01	2.44	0	0	12	5.16	6.18	5.69	60.14	125.12	848.83	324.1	1060.91	552.73	896.97	370.62	1021.98	375.68
10.143	0	0.06	0.05	0.03	0.88	0.04	0.18	0.62	4.58	2.67	98.25	11.15	0	96.26	4.04	53.76	2.67	0.19	4.58	0.7	0.82	0.01	0	13.75	12.93	0.02	0.05	2.65	0.84	0.2	0.05	0	2.15	0	0	12	1.29	5.77	6.56	60.68	129.07	851.86	327.76	1062.93	552.48	898.52	373.97	1027.51	378.7
10.176	0	0.06	0.04	0.04	0.94	0.04	0.2	0.68	3.5	2.27	98.12	17.08	0	96.73	3.26	56.81	2.27	0.16	3.5	0.4	0.68	0	0	16.86	15.28	0.01	0.05	1.53	0.71	0.18	0.04	0	1.97	0	0	12	2.61	5.06	5.54	61.23	128.41	854.84	330.82	1063.36	553.44	899.47	377.41	1027.84	380.6
10.21	0	0.06	0.04	0.04	0.88	0.04	0.37	0.63	3.12	2.43	98.23	29.48	0	96.95	2.99	55.11	2.43	0.11	3.12	0.28	0.53	0	0	27.37	17.58	0.01	0.05	1.01	0.57	0.15	0.05	0.01	1.87	0	0	12	0.92	4.71	5.12	61.51	126.93	857.39	333.8	1063.74	554.07	901.19	379.28	1028.08	382.41
10.243	0	0.07	0.05	0.04	0.76	0.04	0.43	0.52	3.19	2.27	98.48	25.22	0	96.55	2.35	51.31	2.27	0.1	3.19	0.2	0.47	0	0	28.5	20.42	0.01	0.05	1.06	0.53	0.15	0.05	0	1.81	0	0	12	3.2	5.34	5.07	61.63	126.72	859.28	335.66	1063.33	555	902.06	379.26	1028.62	385.5
10.276	0	0.07	0.06	0.04	0.63	0.03	0.58	0.41	3.36	2.05	98.74	24.54	0	96.58	2.05	45.8	2.11	0.1	3.36	0.16	0.45	0	0	33.56	18.45	0	0.06	0.97	0.45	0.14	0.04	0	1.6	0	0	12	0.14	5.3	4.1	61.84	125.87	862.05	338.7	1063.02	554.28	902.7	381.13	1028.47	386.39
10.31	0	0.07	0.06	0.04	0.57	0.04	0.73	0.37	5.21	1.4	98.54	28.12	-0.11	95.97	1.72	43.45	1.4	0.09	5.21	0.16	0.48	0.01	0	38.2	16.63	0	0.07	1.62	0.41	0.15	0.03	0.01	1.37	0	0	12	-0.8	6.14	3.88	61.88	123.5	864.8	340.99	1063.18	553.54	905.09	383.09	1028.51	387.39
10.343	0	0.07	0.06	0.04	0.52	0.04	0.82	0.33	6.18	1.31	98.35	27.36	-0.08	95.08	1.61	41.01	1.31	0.09	6.18	0.15	0.56	0.01	0	40.18	15.32	0	0.08	2.28	0.39	0.16	0.03	0	1.43	0	0	12	1.44	7.2	3.94	61.86	124.33	866.52	342.76	1063.2	553.55	905.64	385.51	1029.91	389.39
10.377	0	0.08	0.07	0.04	0.48	0.04	1.31	0.3	7.22	1.01	97.37	40.34	-2.34	95.89	1.38	39.12	1.01	0.09	7.22	0.14	0.58	0.01	0	49.34	13.01	0	0.08	2.52	0.38	0.22	0.03	0	1.19	0	0	12	2.18	6.26	3.73	61.82	122.31	866.76	343.14	1061.56	553.01	905.73	384.08	1027.88	390.26
10.41	0	0.07	0.07	0.03	0.49	0.04	1.56	0.31	5.91	0.75	96.89	50.93	-3.97	95.14	1.41	39.89	0.75	0.1	5.91	0.14	0.47	0	0	53.91	10.89	0	0.08	3	0.37	0.22	0.03	0	1.17	0	0	12	-0.02	7.13	4.62	61.85	125.12	867.16	344.62	1063.27	553.6	906.28	387.33	1031.34	391.09
10.443	0	0.08	0.07	0.03	0.45	0.04	1.61	0.28	4.82	0.7	96.77	44.39	-4.37	95.6	1.64	36.81	0.7	0.09	4.82	0.19	0.4	0	0	53.72	10.7	0	0.07	2.99	0.39	0.23	0.03	0	1.16	0	0	12	0.37	6.61	4.28	61.78	123.65	868.28	345.19	1064.12	555.2	907.65	386.4	1031.17	392.1
10.477	0	0.07	0.07	0.03	0.48	0.03	1.53	0.3	4.3	0.51	96.94	49.93	-4.24	95.91	1.52	38.93	0.51	0.12	4.3	0.2	0.44	0	0	54.37	8.62	0	0.05	2.46	0.29	0.19	0.03	0	1.04	0	0	12	1.03	6.22	4.31	61.66	121.01	868.03	345.22	1062.33	554.06	907.97	384.92	1028.71	393.03
10.51	0	0.07	0.06	0.03	0.59	0.03	1.3	0.39	3.22	0.37	97.41	60.3	-4.61	95.69	1.52	45.01	0.37	0.12	3.22	0.17	0.36	0	0	53.53	8.39	0	0.04	3.95	0.3	0.18	0.03	0	1.05	0	0	12	-0.86	6.5	4.6	61.46	124.05	870.19	346.63	1063.74	553.73	908.55	386.53	1032.42	393.4
10.543	0	0.06	0.05	0.03	0.68	0.03	1.21	0.47	3.3	0.4	97.58	67.45	-4.92	95.01	1.67	49.36	0.33	0.14	3.3	0.18	0.4	0	0	53.04	9.65	0	0.04	5.06	0.31	0.19	0.03	0	1.1	0	0	12	-1.57	7.27	4.34	61.18	123.56	871.19	346.62	1065.61	554.34	909.96	387.33	1033.41	392.73
10.577	0	0.06	0.05	0.03	0.76	0.03	1.15	0.54	2.82	0.41	97.69	72.42	-5.9	95.46	2.06	52.49	0.2	0.21	2.82	0.13	0.41	0	0	52.86	10.27	0	0.03	8.41	0.34	0.16	0.03	0	1.2	0	0	12	-1.89	6.77	4.09	60.97	125.41	871.86	346.39	1066.48	554.72	909.63	386.07	1034.85	393.02
10.61	0	0.06	0.04	0.03	0.94	0.03	1.07	0.71	2.82	0.42	97.86	80.23	-8.07	95.36	2.43	58.5	0.19	0.31	2.82	0.11	0.42	0	0	52.27	12.53	0	0.02	16.37	0.36	0.16	0.03	0	1.24	0	0	12	-3.5	6.88	3.59	60.52	126.21	871.44	346.05	1066.35	554.25	908.47	385.88	1034.54	391.85
10.643	0	0.06	0.04	0.04	0.99	0.04	1.15	0.77	4.18	0.69	97.7	81.9	-8.04	95.27	3.16	59.61	0.17	0.38	4.18	0.13	0.69	0.01	0	52.51	15.06	0	0.02	16.16	0.43	0.17	0.03	0	1.51	0	0	12	-4.11	6.99	3.14	60.03	126.77	870.58	345.37	1066.3	554.14	907.29	385.53	1033.94	391
10.677	0	0.05	0.03	0.04	1.23	0.04	0.69	1.04	5.62	1.08	97.54	79.98	-3.23	94.01	3.94	65.76	0.14	0.62	5.62	0.14	1.08	0.01	0	44.8	13.76	0	0.02	12.08	0.64	0.26	0.04	0	2.04	0	0	12	-4.15	8.24	2.68	59.57	124.09	868.85	343.51	1065.01	553.08	906.64	384.07	1030.65	388.58
10.71	0	0.04	0.03	0.03	1.69	0.05	0.52	1.57	8.13	1.66	96.63	85.49	0	95.77	5.42	74.06	0.15	0.98	8.13	0.15	1.66	0.02	0	41.34	11.86	0	0.02	8.68	0.69	0.27	0.04	0	2.34	0	0	12	-7.44	6.4	3.59	58.88	130.08	868.56	342.61	1066.06	552.09	905.03	381.81	1034.93	388.66
10.744	0	0.03	0.02	0.03	2.1	0.06	0.43	2.14	9.18	2.23	95.72	85.67	0	94.19	8.12	78.57	0.11	1.22	9.18	0.14	2.23	0.03	0	37.01	12.11	0	0.02	5.4	0.96	0.35	0.04	0	2.93	0	0	12	-7.6	8.07	3.1	58.36	129.62	867.63	340.68	1067.88	553.46	905.21	380.95	1034.72	386.34
10.777	0	0.03	0.02	0.03	2.87	0.05	0.45	3.13	13.32	1.68	93.74	86.97	0	94.63	13.32	82.25	0.12	1.66	7.43	0.17	1.68	0.03	0	34.7	13.25	0	0.02	5.99	1.03	0.38	0.04	0	3.15	0	0	12	-7.22	7.65	3.17	57.96	132.41	866.48	338.69	1069.03	553.73	903.94	379.36	1036.21	385.43
10.81	0	0.03	0.02	0.03	3.8	0.05	0.52	4.4	19.11	0.96	91.2	87.77	-0.36	93.79	19.11	84.66	0.12	2	6.29	0.14	0.96	0.02	0	33.2	13.59	0	0.02	10.2	1.01	0.36	0.03	0	3.35	0	0	12	-8.91	8.42	3.11	57.25	132.14	866.41	337.89	1069.65	553.54	904.29	378.51	1036.33	383.75
10.844	0	0.03	0.02	0.03	4.79	0.05	0.52	5.83	23.88	0.64	88.35	86.41	-2.19	94.23	23.88	86.9	0.1	2.09	5.09	0.13	0.64	0.02	0	29.46	15.68	0	0.01	15.28	1.1	0.35	0.04	0	3.37	0	0	12	-9.32	8.03	2.09	56.8	135.76	865.9	336.75	1070.93	553.46	901.82	378.43	1037.51	382.78
10.877	0	0.02	0.02	0.02	5.88	0.05	0.54	7.42	27.4	0.47	85.16	88.2	-1.55	94.6	27.4	89.39	0.1	2.32	4.62	0.1	0.47	0.02	0	28.97	12.25	0	0.01	12.35	1.17	0.31	0.03	0	3.33	0	0	12	-9.32	7.68	1.05	56.2	137.12	862.29	333.4	1073.94	556.88	899.72	376.92	1036.79	380.63
10.91	0	0.02	0.01	0.02	8.08	0.05	0.6	11.04	26.13	0.44	77.92	87.97	0	93.65	35.58	91.96	0.09	2.06	5.57	0.1	0.44	0.03	0	26.13	8.97	0	0.01	7.42	1.38	0.31	0.03	0.05	3.64	0	0	12	-7.09	8.55	1.86	55.7	139.72	858.18	332.25	1073.58	559.61	897.2	375.46	1036.68	383.55
10.944	0	0.01	0.01	0.01	10.25	0.07	0.55	15.54	19.74	0.79	68.91	83.75	0	93.11	43.64	94	0.07	1.37	7.74	0.11	0.79	0.02	0	19.74	6.29	0	0	1.87	1.6	0.37	0.02	14.58	4.99	0	0	12	-5.9	8.98	2.82	55.15	142.41	853.13	333.75	1070.88	564.46	893.07	377.36	1035.23	385.86
10.977	0	0.01	0.01	0.01	11.76	0.07	0.5	18.41	16.49	0.71	63.18	82.14	0	93.67	47.14	95.83	0.05	0.93	8.52	0.08	0.71	0.02	0	16.49	3.73	0	0	0.34	1.86	0.36	0.02	30.94	5.35	0	0	12	-6.15	8.53	2.71	54.49	146.67	849.97	335.11	1068.68	566.72	888.15	379.54	1034.65	386.61
11.01	0	0.01	0.01	0.01	11.92	0.09	0.49	19.23	16.01	0.45	61.54	82.39	0	93.08	48.15	96.52	0.04	0.53	10.68	0.07	0.45	0.02	0	16.01	3.1	0	0	0.17	1.82	0.35	0.02	1.37	6.21	0	0	12	-10.24	9.01	2.83	53.17	149.71	846.71	335.55	1067.66	568.26	884.69	379.24	1034.22	386.61
11.044	0	0.01	0.01	0.01	10.82	0.1	0.36	17.9	13.56	0.27	64.2	79.9	0	93.23	45.78	96.95	0.03	0.33	9.87	0.06	0.27	0.02	0	13.56	1.86	0	0	0.11	2.04	0.38	0.02	0.59	7.51	0	0	12	-10.81	8.89	1.95	52.16	150.36	842.05	334.85	1067.05	571.36	880.71	379.66	1030.91	386.45
11.077	0	0.01	0.01	0.01	10.63	0.08	0.32	17.47	13.53	0.14	65.06	81.07	0	89.52	44.24	97.91	0.02	0.24	7.33	0.06	0.14	0.04	0	13.53	1.19	0	0	0.11	2.13	0.36	0.02	0.74	7.52	0	0	12	-11.97	11.28	2.49	51.63	152.32	836.79	333.98	1065.41	573.92	877.06	378.25	1029.11	387.19
11.111	0	0.01	0.01	0.01	9.17	0.08	0.2	15.1	10.08	0.11	69.8	77.19	0	87.61	39.55	98.42	0.02	0.2	3.97	0.06	0.11	0.05	0	10.08	0.66	0	0	0.15	2.37	0.39	0.02	0.31	8.36	0	0	12	-13.45	12.22	1.84	51.24	153.85	829.84	329.37	1067.29	579.12	872.95	376.02	1026.7	381.74
11.144	0	0.01	0.01	0.01	8.26	0.07	0.15	13.16	8.36	0.1	73.69	75.35	0	91.39	35.28	98.88	0.01	0.19	3.79	0.05	0.1	0.07	0	8.36	0.65	0.01	0	0.24	2.18	0.35	0.01	0.02	7.88	0	0	12	-13.89	10.19	1.28	50.86	156.87	824.93	328.01	1066.48	581.72	867.82	376	1024.63	380.58
11.177	0	0.01	0.01	0.01	6.4	0.07	0.1	9.69	7.04	0.1	80.62	73.64	0	85.61	26.77	99.08	0.01	0.28	3.08	0.04	0.1	0.06	0	7.04	0.61	0.01	0	0.57	1.74	0.3	0.01	0.01	7.69	0	0	12	-14.66	13.08	0.59	50.86	157.79	815.71	322.92	1067.89	587.79	862.68	372.81	1020.41	377.16
11.211	0	0.01	0.01	0.01	5.51	0.06	0.07	7.78	5.76	0.07	84.43	71.68	0	87.21	20.84	99.13	0.01	0.46	1.98	0.02	0.07	0.04	0	5.76	0.75	0.01	0	1.09	1.43	0.24	0.01	0.02	6.59	0	0	12	-13.58	12.4	2.03	50.94	165.31	807.32	319.68	1064.52	590.86	854.9	370.37	1020.13	375.32
11.244	0	0.02	0.01	0.02	4.9	0.05	0.06	6.68	4.96	0.07	86.65	70.5	0	86.19	16.47	99.22	0.01	0.79	1.74	0.01	0.07	0.03	0	4.96	0.93	0.01	0	1.61	1.19	0.23	0.01	0.02	6.28	0	0	12	-13.8	12.84	1.93	50.76	168	802.72	316.73	1063.77	592.01	850.78	368.39	1018.73	372.67
11.277	0	0.02	0.01	0.02	4.41	0.05	0.04	5.93	3.87	0.11	88.13	68.72	0	89	13.23	99.25	0.01	1	1.56	0.01	0.11	0.01	0	3.87	0.72	0.01	0	0.67	1.05	0.19	0.01	1.81	6.58	0	0	12	-13.71	11.55	2.68	50.84	169.89	794.17	314.12	1057.37	590.71	843.43	364.3	1013.05	373.85
11.311	0	0.02	0.01	0.02	4.41	0.05	0.04	5.93	2.14	0.25	88.14	65.77	0	93.18	13.21	99.32	0	0.95	1.1	0.02	0.25	0.02	0	2.14	0.49	0.01	0	0.11	1.2	0.18	0.01	98.62	6.57	0	0	12	-12.16	8.92	3.23	50.24	168.27	794.39	315.37	1058.07	593.98	845.27	366.25	1013.34	374.56
11.344	0	0.02	0.01	0.02	4.01	0.05	0.03	5.27	1.88	0.69	89.45	65.22	0	86.86	10.39	99.28	0	0.85	1.07	0.02	0.69	0.02	0	1.88	0.34	0.01	0	0.02	1.27	0.16	0.01	61.72	6.39	0	0	12	-13.49	12.56	2.63	50.08	169.04	790.15	313.03	1056.99	593.84	841.63	363.83	1010.39	373.52
11.378	0	0.02	0.01	0.02	3.66	0.05	0.03	4.87	1.07	1.07	90.26	63.74	0	90.69	8.67	99.19	0	0.66	0.88	0.03	1.35	0.04	0	1.07	0.29	0.02	0	0.01	1.17	0.15	0.01	1.49	6.76	0	0	12	-13.5	10.62	3.73	49.7	172.39	789.08	313.3	1057.43	596.19	841.11	363.84	1013.19	374.14
11.411	0	0.02	0.01	0.02	3.58	0.05	0.03	4.56	0.86	0.86	90.88	63.52	0	91.24	7.34	99.08	0	0.43	0.96	0.04	0.9	0.05	0	0.86	0.18	0.01	0	0.01	1.15	0.15	0.01	0.3	5.94	0	0	12	-15.86	10.28	1.84	49.72	172.16	785.41	310.66	1057.39	596.4	836.7	363.15	1008.76	369.15
11.444	0	0.02	0.01	0.02	3.53	0.05	0.03	4.4	0.66	0.58	91.19	63.55	0	92.19	6.63	99.11	0	0.25	1.06	0.05	0.58	0.04	0	0.66	0.13	0.01	0	0.01	1.14	0.16	0.01	0.17	5.67	0	0	12	-15.41	9.66	3.34	49.65	179.67	784.43	311.41	1056.97	597.29	834.49	362.55	1013.87	372.66
11.478	0	0.02	0.01	0.02	3.64	0.04	0.03	4.33	0.42	0.22	91.34	63.08	0	92.23	6.34	99.03	0	0.2	1.01	0.07	0.22	0.02	0	0.42	0.07	0.01	0	0.02	0.97	0.13	0.01	0.07	4.37	0	0	12	-16.05	9.63	3.08	49.24	176.06	783.16	311.68	1057.65	599.61	835.57	362.82	1011.33	373.02
11.511	0	0.02	0.01	0.02	3.68	0.04	0.03	4.25	0.26	0.13	91.5	63.23	0	90.09	5.94	99.01	0	0.16	0.85	0.07	0.13	0.01	0	0.26	0.05	0.01	0	0.01	1.07	0.14	0.01	0.07	3.66	0	0	12	-17.15	10.96	1.52	49.52	176	778.87	308.84	1059.7	603.33	832.28	362.64	1008.18	368.64
11.544	0	0.02	0.01	0.02	3.66	0.04	0.03	4.17	0.24	0.11	91.66	63.67	0	92.99	5.22	99.17	0	0.2	0.75	0.05	0.11	0.01	0	0.24	0.04	0.01	0	0.01	1.14	0.16	0.01	0.08	3.39	0	0	12	-16.44	9.07	2.39	49.63	184.51	776.45	309.08	1061.65	607.89	829.07	363.16	1013.39	371.64
11.578	0	0.02	0.01	0.02	3.62	0.03	0.03	4.04	0.12	0.12	91.91	63.54	0	94.01	4.34	99.17	0	0.34	0.72	0.03	0.14	0.01	0	0.12	0.04	0.01	0	0.01	1.07	0.14	0.01	0.05	2.96	0	0	12	-13.63	8.23	2.28	48.98	181.39	774.47	308.84	1063.56	613.33	830.36	364.57	1011.55	372.97
11.611	0	0.02	0.01	0.02	3.69	0.03	0.03	4.11	0.12	0.12	91.77	63.65	0	93.66	4.34	99.3	0	0.66	0.83	0.02	0.2	0.02	0	0.12	0.05	0.01	0	0.01	1.01	0.14	0.01	0.02	2.83	0	0	12	-13.29	8.54	2.68	49.23	186.38	772.48	308.19	1064.53	615.28	828.07	363.84	1014.13	374.73
11.644	0	0.02	0.01	0.02	3.82	0.03	0.03	4.23	0.09	0.09	91.53	64.06	0	94.21	4.31	99.44	0	1.28	0.93	0.02	0.22	0.02	0	0.09	0.03	0.01	0	0.01	1.09	0.13	0.01	0.03	2.64	0	0	12	-13.02	8.05	3.23	49.39	189.7	769.29	307.87	1064.99	618.86	825.93	363.62	1015.21	376.12
11.678	0	0.02	0.01	0.02	4.07	0.03	0.03	4.43	0.06	0.06	91.14	64.89	0	93.03	4.28	99.51	0	2.33	0.86	0.01	0.24	0.02	0	0.06	0.03	0.01	0	0.02	1.47	0.16	0.01	0.03	2.14	0	0	12	-11.54	9.05	3.69	49.35	190.2	766.81	307.59	1064.42	621.89	824.88	364.19	1014.69	376.26
11.711	0	0.03	0.01	0.02	4.31	0.03	0.03	4.65	0.06	0.06	90.7	64.99	0	93.39	3.82	99.57	0	3.92	0.76	0.01	0.25	0.02	0	0.06	0.03	0.01	0	0.04	1.46	0.17	0.01	0.03	1.88	0	0	12	-14.84	8.76	2.68	49.73	188	765.79	308.45	1061.03	619.66	822.09	365.43	1009.98	372.07
11.745	0	0.03	0.01	0.02	4.55	0.03	0.03	4.83	0.08	0.04	90.34	65.9	0	94.57	3.11	99.65	0	5.5	0.65	0.01	0.37	0.04	0	0.04	0.05	0.01	0	0.08	1.89	0.21	0.01	0.08	1.62	0	0	12	-14.76	7.71	3.94	49.8	188.43	764.24	307.75	1061.64	621.33	823.3	363.31	1011.44	373.81
11.778	0	0.03	0.01	0.02	4.83	0.03	0.03	5.07	0.09	0.04	89.85	66.08	0	95.07	2.8	99.67	0	6.97	0.77	0.01	0.42	0.06	0	0.04	0.08	0.01	0	0.09	1.96	0.25	0.01	0.02	1.2	0	0	12	-12.68	7.21	3.26	49.51	186.44	762.68	307.33	1059.59	621.16	821.41	364.3	1007.63	373.46
11.811	0	0.03	0.01	0.02	5.22	0.03	0.03	5.5	0.16	0.04	88.99	65.88	0	94.39	2.65	99.68	0	9.15	1.06	0.01	0.51	0.07	0	0.04	0.11	0.01	0	0.16	1.84	0.28	0.01	0.02	1.15	0	0	12	-13.33	7.89	4.88	49.4	184.36	762.35	307.23	1060.45	622.04	825.07	363.65	1009.14	373.99
11.845	0	0.04	0.01	0.02	5.61	0.03	0.03	5.9	0.19	0.03	88.2	65.54	0	94.58	2.36	99.72	0	11.1	1.22	0.01	0.35	0.03	0	0.03	0.12	0.01	0	0.19	1.61	0.37	0.01	0.02	0.9	0	0	12	-14.17	7.7	4.72	49.63	186.63	762.1	306.42	1062.46	623.37	824.64	362.8	1010.97	373.34
11.878	0	0.04	0.02	0.02	5.66	0.03	0.03	5.92	0.2	0.03	88.16	65.57	0	95.1	2.26	99.72	0	11.32	1.03	0.01	0.29	0.02	0	0.03	0.12	0.01	0	0.2	1.63	0.34	0.01	0.02	0.81	0	0	12	-14.53	7.17	4.41	49.74	186.45	761.98	306.38	1062.52	623.85	824.22	362.34	1010.37	372.97
11.911	0	0.04	0.02	0.02	5.91	0.03	0.03	6.17	0.36	0.03	87.66	65.68	0	94.43	2.53	99.68	0	12.12	0.76	0.01	0.29	0.01	0	0.03	0.16	0.01	0	0.36	1.73	0.33	0.01	0.01	0.67	0	0	12	-14.59	7.85	4.05	49.72	185.55	760.9	304.94	1063.56	624.34	824.07	362.9	1009.47	370.56
11.945	0	0.04	0.02	0.02	5.83	0.03	0.03	6.1	0.55	0.03	87.81	64.74	0	94.34	2.66	99.59	0	11.85	0.5	0.01	0.35	0.01	0	0.03	0.24	0.01	0	0.81	1.3	0.27	0.01	0.01	0.55	0	0	12	-15.85	7.94	4.63	49.69	183.3	759.8	303.29	1065.11	624.73	826.19	361.6	1009.34	368.84
11.978	0	0.04	0.02	0.02	5.93	0.03	0.03	6.23	0.59	0.04	87.54	65.14	0	94.56	2.71	99.51	0	12.42	0.59	0.01	0.5	0.02	0	0.04	0.33	0.01	0	1.6	1.27	0.28	0.01	0.08	0.56	0	0	12	-14.96	7.72	4.68	49.57	180.66	759.57	301.73	1066.65	625.62	828.13	361.07	1008.68	367.43
12.011	0	0.04	0.02	0.02	6.02	0.03	0.03	6.41	0.8	0.05	87.18	66.06	0	94.06	3.75	99.38	0	12.25	0.8	0.01	0.96	0.07	0	0.05	0.46	0.02	0	2.24	1.23	0.28	0.01	0.05	0.51	0	0	12	-15.93	8.19	4.72	49.81	184.13	760.1	300.52	1067.76	623.99	827.39	360.03	1011.42	366.17
12.045	0	0.04	0.02	0.02	6.22	0.03	0.03	6.73	1.32	0.06	86.54	69.89	0	94.25	5.36	99.03	0	12.26	1.32	0.01	1.18	0.13	0	0.06	0.6	0.04	0	4.79	1.04	0.25	0.01	0.01	0.51	0	0	12	-13.96	8.02	4.72	49.5	177.64	759.07	299.03	1065.42	622.54	828.74	359.2	1006.3	364.44
12.078	0	0.04	0.02	0.02	6.23	0.03	0.03	6.74	1.82	0.09	86.51	69.03	0	94.15	6.6	98.74	0	11.38	1.82	0.02	0.95	0.22	0	0.09	0.8	0.04	0	4.57	1.13	0.25	0.01	0	0.52	0	0	12	-13.47	8.11	6.01	49.81	178.38	759.28	299.19	1064.89	621.59	830.09	358.14	1008.27	366.63
12.112	0	0.03	0.02	0.02	6.33	0.03	0.04	6.85	2.3	0.11	86.29	66.88	0	95.18	8.53	98.25	0	10.26	2.3	0.03	0.66	0.37	0	0.11	1.13	0.06	0	3.83	1.47	0.34	0.02	0.01	0.48	0	0	12	-12.92	7.09	6.08	50.08	179.32	758.54	297.4	1065.91	621.53	829.83	357.55	1008.99	365.15
12.145	0	0.03	0.02	0.02	6.65	0.03	0.04	7.33	2.28	0.14	85.35	63.78	0	96.62	10.51	98.02	0	10.15	2.28	0.05	0.67	0.38	0	0.14	1.37	0.08	0	2.35	1.41	0.42	0.02	0.01	0.49	0	0	12	-10.98	5.24	6.11	49.86	174.97	758.56	296.14	1064.64	619.89	831.14	357.31	1006	363.59
12.178	0	0.03	0.02	0.02	6.75	0.03	0.05	7.55	1.53	0.15	84.91	61.5	0	95.77	13.16	97.64	0	8.61	2.19	0.08	0.5	0.43	0	0.15	1.53	0.09	0	1.33	1.5	0.46	0.02	0.06	0.55	0	0	12	-10.1	6.41	6.73	50.15	177.18	759.89	294.46	1068.15	620.23	833.48	356.34	1010.51	363.55
12.212	0	0.03	0.02	0.02	7.52	0.03	0.05	8.57	1.12	0.16	82.86	62.24	0	95.13	15.13	97.96	0	9.64	2.02	0.1	0.52	0.33	0	0.16	1.12	0.11	0	0.59	1.59	0.46	0.02	0.04	0.64	0	0	12	-13.17	7.14	7.57	51.02	177.8	759.87	292.73	1068.78	618.21	834.8	351.49	1012.25	362.61
12.245	0	0.03	0.02	0.02	8.1	0.03	0.06	9.43	1.31	0.18	81.14	61.91	0	95.6	17.77	97.87	0	9.61	1.68	0.12	0.62	0.18	0	0.18	1.11	0.11	0.01	1.31	1.5	0.45	0.02	0.02	0.65	0	0	12	-13	6.6	8.13	51.3	178.44	760.25	290.32	1071.72	617.98	836.92	350.04	1015.02	361.05
12.278	0	0.03	0.02	0.02	7.84	0.03	0.06	9.1	1.77	0.21	81.8	63.33	0	95.35	17.62	98.06	0.01	8.71	1.77	0.11	0.67	0.12	0	0.21	0.92	0.12	0.01	2.07	1.65	0.38	0.02	0.07	0.73	0	0	12	-11.2	6.9	8.42	51.57	178.58	762	290.61	1071.81	618.32	838.35	347.89	1016.24	363.58
12.312	0	0.02	0.02	0.02	7.24	0.03	0.05	8.34	1.31	0.3	83.33	63.39	0	96.39	17.02	98.25	0.01	6.86	1.66	0.14	0.77	0.14	0	0.3	1.04	0.15	0.01	1.31	1.92	0.33	0.02	0.03	0.77	0	0	12	-8.69	5.58	7.67	51.26	172.92	765.88	291.54	1069.21	613.87	840.32	349.52	1012.76	362.43
12.345	0	0.02	0.02	0.02	7.04	0.03	0.05	8.15	1.87	0.34	83.69	64.39	0	96.2	17.21	98.35	0.01	5.98	1.87	0.17	0.87	0.18	0	0.34	0.92	0.18	0.01	2.36	1.76	0.35	0.03	0.02	0.79	0	0	12	-8.55	5.84	6.43	51.31	175.16	773.97	290.89	1075.28	610.74	844.61	350.42	1019.52	359.78
12.379	0	0.02	0.02	0.02	6.12	0.03	0.05	6.92	1.02	0.58	86.17	63.09	0	97.36	13.85	98.4	0.02	5.02	1.29	0.11	0.58	0.18	0	0.66	1.02	0.24	0.01	0.9	1.61	0.34	0.04	0.05	0.87	0	0	12	-8.08	3.96	7.97	51.73	174.61	774.49	288.43	1075.53	607.31	847.34	347.18	1021.54	359.16
12.412	0	0.02	0.02	0.02	5.23	0.03	0.05	5.87	1.16	0.68	88.26	61.08	0	96.47	12.65	97.59	0.02	2.81	1.44	0.12	0.68	0.14	0	0.79	1.13	0.34	0.01	1.16	1.35	0.35	0.05	0.04	0.99	0	0	12	-6.46	5.47	6.45	51.57	169.68	782.82	286.42	1081.63	604.82	854.71	346.51	1024.19	354.87
12.445	0	0.02	0.02	0.02	4.67	0.03	0.04	5.13	1.09	0.67	89.73	60.51	0	95.74	11.03	96.74	0.02	1.94	1.09	0.1	0.67	0.06	0	0.89	1.23	0.3	0.01	1.9	1.15	0.29	0.05	0.04	0.97	0	0	12	-7.54	6.44	7.34	52.11	168.53	783.12	282.45	1081.88	598.84	856.68	343.91	1025.09	350.23
12.479	0	0.02	0.02	0.02	4.29	0.03	0.05	4.67	1.17	0.75	90.67	57.09	0	97.51	11.21	94.75	0.04	1.34	1.17	0.12	0.75	0.04	0	1.13	1.63	0.41	0.02	2.14	1.25	0.29	0.05	0.03	1.15	0.2	0	12	-7.21	3.66	6.13	52.86	170.32	785.58	279.81	1081.93	594.09	855.4	341.44	1025.65	346.16
12.512	0	0.02	0.02	0.02	3.83	0.03	0.05	4.13	1.57	0.89	91.74	55.22	0	97.53	11.22	92.09	0.04	0.97	1.57	0.15	0.89	0.03	0	1.12	1.48	0.29	0.02	3.86	1.01	0.25	0.05	0.02	1.4	0.43	0	12	-4.18	3.61	5.69	52.93	164.31	789.5	277.95	1078.1	585.84	857.63	338.75	1021.88	343.28
12.545	0	0.03	0.02	0.02	3.61	0.03	0.05	3.82	1.41	0.61	92.36	53.21	0	96.95	11.65	89.86	0.04	0.88	1.31	0.13	0.61	0.02	0	1.22	1.54	0.21	0.02	5.07	0.92	0.19	0.05	0.01	1.41	0.41	0	12	-2.29	4.71	5.61	53.09	162.01	797.19	275.43	1081.72	579.69	864.3	336.11	1026.25	340.49
12.579	0	0.03	0.02	0.02	3.68	0.03	0.05	3.94	1.88	0.59	92.11	56.01	0	97.05	12.63	89.7	0.04	0.89	1.88	0.11	0.59	0.02	0	1.41	1.42	0.21	0.02	6.64	0.84	0.16	0.06	0.01	1.55	0.44	0	12	-1.41	4.54	6.26	53.83	163.44	799.63	274.23	1081.12	574.48	865.38	334.89	1028.75	339.67
12.612	0	0.03	0.02	0.02	3.3	0.03	0.06	3.45	2.24	0.36	93.1	64.36	0	98.09	13.07	86.03	0.04	0.79	2.24	0.1	0.36	0.02	0	1.38	1.49	0.19	0.03	14.65	0.87	0.14	0.06	0.02	1.77	0.37	0	12	-1.25	2.29	6.12	54.09	156.93	803.31	275.19	1080.18	571.86	869.5	333.63	1026.33	339.57
12.645	0	0.04	0.02	0.02	2.92	0.03	0.07	2.99	2.16	0.22	94.03	72.03	0	96.61	14.86	80.72	0.04	0.79	2.16	0.12	0.22	0.01	0	1.35	1.36	0.11	0.04	24.38	0.61	0.09	0.06	0.01	1.93	0.68	0	12	-1.1	5.25	6.36	54.44	149.61	806.45	273.71	1077.92	563.92	873.66	333.13	1023.25	335.56
12.679	0	0.04	0.02	0.02	2.84	0.03	0.07	2.86	2.9	0.22	94.27	81.29	0	95.43	13.76	80.54	0.04	1.08	2.9	0.12	0.22	0.02	0	1.74	1.44	0.09	0.05	31.07	0.42	0.05	0.07	0.02	1.82	0.65	0	12	-2.34	6.8	6.74	55.16	150.15	811.08	274.68	1077.82	560.33	876.26	329.66	1026.21	337.36
12.712	0	0.05	0.03	0.02	2.64	0.04	0.06	2.61	3.47	0.19	94.72	84.93	0	95.69	12.43	79.44	0.05	1.2	3.47	0.15	0.19	0.01	0	1.61	1.34	0.08	0.06	35.41	0.46	0.05	0.06	0.01	1.79	0.86	0	12	1.13	6.5	7.64	55.93	148.66	815.09	275.41	1077.63	556.75	879.88	331.01	1028.33	338.88
12.746	0	0.03	0.03	0.02	2.4	0.03	0.06	2.33	2.91	0.41	95.2	41.89	0	95.95	10.9	78.32	0.07	1.05	2.91	0.13	0.41	0.02	0	1.75	1.04	0.06	0.07	10.94	0.46	0.04	0.07	0.01	1.81	0.47	0	12	2.92	6.18	6.67	56.51	151.23	819.13	277.08	1077.91	553.97	879.66	334.5	1030.82	339.08
12.779	0	0.04	0.02	0.02	2.44	0.03	0.06	2.37	2.89	0.51	95.12	52.61	0	96.38	10.23	79.31	0.09	1.17	2.89	0.12	0.51	0.02	0	2.41	1.64	0.06	0.08	15.32	0.42	0.03	0.08	0.01	1.68	0.41	0	12	1.59	5.59	6.68	57.08	145.22	825.3	281.26	1074.68	547.2	883.84	337.15	1029.03	339.97
12.812	0	0.04	0.03	0.02	1.95	0.03	0.06	1.78	3.47	0.66	96.11	32.64	0	96.88	8.19	74.5	0.1	1.02	3.47	0.17	0.66	0.02	0	2.38	1.73	0.05	0.08	9.82	0.46	0.04	0.07	0	1.55	0.54	0	12	1.44	4.82	5.64	57.48	147.15	830.96	286.26	1076.91	549.12	885.7	340.61	1032.8	344.23
12.846	0	0.04	0.03	0.02	1.48	0.03	0.06	1.27	3.02	0.68	97.03	16.67	0	96.33	6.38	68.02	0.11	1.07	3.02	0.16	0.68	0.02	0	2.64	1.63	0.03	0.07	5.29	0.41	0.03	0.05	0	1.59	0.8	0	12	1.97	5.66	5.58	58.04	144.11	834.49	289.83	1077.79	550.3	889.27	343.69	1033.34	347.17
12.879	0	0.04	0.04	0.02	1.36	0.03	0.07	1.13	3.42	0.66	97.28	12.86	0	96.75	5.78	65.74	0.13	1.09	3.42	0.2	0.66	0.01	0	3.32	1.6	0.02	0.04	3.78	0.44	0.03	0.05	0.01	1.39	0.59	0	12	3.8	5.03	5.5	58.73	142.59	838.56	293.58	1078.26	550.96	892.14	346.81	1034.68	350.85
12.912	0	0.04	0.04	0.02	1.15	0.03	0.07	0.92	3.84	0.86	97.69	9.97	0	97.64	4.6	62.11	0.17	0.93	3.45	0.25	0.86	0.01	0	3.84	1.79	0.01	0.03	1.16	0.42	0.03	0.04	0	1.3	0.16	0	12	4.01	3.39	5.89	59.22	143.77	841.42	296.44	1077.4	549.68	893.02	347.84	1036.65	354.08
12.946	0	0.05	0.04	0.03	1.02	0.03	0.08	0.79	4.25	1.16	97.95	8.98	0	96.91	4.25	59.04	0.22	0.78	3.06	0.23	1.16	0.01	0	5.48	2.38	0.01	0.03	0.73	0.47	0.03	0.03	0.01	1.21	0.01	0	12	2.78	4.78	6.44	59.6	139.6	844.72	300.36	1076.59	547.94	896.8	351.84	1036.34	356.18
12.979	0	0.05	0.05	0.03	0.87	0.03	0.09	0.65	3.93	1.65	98.26	6.95	0	96.84	3.88	54.8	0.28	0.67	3.93	0.25	1.65	0.01	0	6.25	3.27	0.01	0.03	0.59	0.42	0.04	0.03	0.02	1.18	0	0	12	3.45	4.89	7.02	60.03	139.89	847.67	304.29	1076.86	548.36	898.91	355.59	1038.72	360.24
13.012	0	0.06	0.05	0.03	0.69	0.04	0.12	0.49	5.17	2.08	98.63	4.7	0	96.93	3.71	47.94	0.36	0.6	5.17	0.32	2.08	0.01	0	7.93	6.3	0.01	0.03	0.75	0.37	0.04	0.03	0	1.05	0	0	12	4.51	4.74	7.35	60.45	138.41	849.8	307.84	1076.25	549.69	900.75	357.57	1038.99	364.37
13.046	0	0.07	0.07	0.03	0.54	0.04	0.16	0.35	6.58	1.77	98.93	3.48	0	96.2	3.45	40.45	0.52	0.45	6.58	0.37	1.77	0.01	0	11.53	5.9	0.01	0.02	0.81	0.36	0.05	0.03	0.01	0.85	0	0	12	3.85	5.84	7.38	60.73	135.06	853.2	313.02	1075.73	550.78	903.76	361.45	1038.64	368.45
13.079	0	0.07	0.08	0.03	0.46	0.04	0.18	0.29	6.79	1.41	99.08	2.54	0	97.38	3.05	35.87	0.56	0.45	6.79	0.32	1.41	0.01	0	12.06	6.74	0.01	0.02	0.62	0.34	0.05	0.03	0	0.81	0	0	12	1.7	3.92	6.49	61.21	135.03	856.49	317.39	1075.23	551.66	904.23	362.82	1038.97	371.69
13.113	0	0.09	0.1	0.03	0.32	0.04	0.27	0.18	6.7	1.19	99.35	1.45	0	96.7	2.56	25.46	1.1	0.31	6.7	0.42	1.19	0	0	15.4	9.69	0.01	0.04	1.1	0.21	0.07	0.02	0.01	0.61	0	0	12	3.33	5.11	6.65	61.43	133.27	859.57	321.9	1074.43	552.49	906.4	366.55	1039.32	376.17
13.146	0	0.1	0.12	0.03	0.27	0.04	0.35	0.14	5.79	1.58	99.31	1.23	0	96.54	2.09	20.23	1.58	0.22	5.79	0.41	1.08	0	0	18.41	9.3	0.01	0.06	0.93	0.19	0.08	0.02	0.01	0.57	0	0	12	2.62	5.36	5.86	61.69	132.07	864.07	327.28	1074.5	552.62	908.36	372.02	1040.23	379.29
13.179	0	0.11	0.12	0.03	0.24	0.04	0.36	0.12	5.59	1.54	99.27	0.98	0	95.85	2.04	17.07	1.54	0.16	5.59	0.37	0.95	0	0	18.37	9.74	0.01	0.08	1.47	0.18	0.09	0.02	0	0.62	0	0	12	1.22	6.31	5.33	61.93	131.56	866.49	330.19	1073.69	552.61	908.94	372.49	1040.19	381.64
13.213	0	0.12	0.14	0.03	0.21	0.04	0.58	0.1	7.18	1.94	98.84	1.11	0	95.54	1.94	12.11	1.99	0.13	7.18	0.4	1.02	0	0	25.09	9.4	0	0.11	4.29	0.16	0.11	0.02	0.01	0.66	0	0	12	-0.59	6.67	4.68	62.18	130.27	869.33	334.15	1073.35	552.63	910.1	376.1	1040.15	383.61
13.246	0	0.12	0.14	0.03	0.21	0.04	0.55	0.1	6.51	1.95	98.89	1.07	0	95.98	2.13	12.34	1.95	0.13	6.51	0.37	0.78	0	0	24.3	9.43	0	0.16	4.65	0.18	0.12	0.03	0	0.72	0	0	12	0.81	6.13	4.51	62.03	130.59	872.15	339.33	1072.88	554.27	910.92	381.25	1041.31	388.37
13.279	0	0.13	0.13	0.03	0.23	0.04	0.7	0.11	7.78	1.92	98.6	1.91	0	95.7	2.23	14.77	1.92	0.15	7.78	0.32	0.63	0	0	29.53	8.58	0	0.18	10.26	0.16	0.14	0.03	0	0.86	0	0	12	-3.36	6.49	3.91	61.76	130.92	873.72	341.48	1072.81	553.25	910.98	381.22	1041.58	390.29
13.313	0	0.14	0.12	0.03	0.24	0.05	0.78	0.12	8.97	1.91	98.44	2.5	0	93.64	2.43	16.15	1.91	0.15	8.97	0.32	0.55	0	0	31.61	9.05	0	0.23	17.05	0.14	0.2	0.03	0	1.07	0	0	12	-5.39	8.55	4.52	61.52	127.09	874.26	343.68	1071.76	553.82	913.23	382.15	1039.97	391.6
13.346	0	0.14	0.11	0.03	0.27	0.04	0.79	0.14	8.35	1.59	98.41	3.46	-0.31	93.14	2.99	19.68	1.59	0.16	8.35	0.3	0.41	0	0	32.23	11.22	0	0.3	21.02	0.16	0.21	0.03	0	1.27	0	0	12	-3.7	8.96	4.4	61.42	125.23	873.97	344.8	1070.91	554.7	913.45	383.42	1038.29	393.28
13.38	0	0.11	0.08	0.03	0.38	0.06	0.63	0.23	11.02	1.54	98.74	7.16	0	94.15	3.29	30.05	1.54	0.22	11.02	0.32	0.46	0.01	0	31.4	9.48	0	0.23	24.47	0.14	0.25	0.04	0	1.89	0	0	12	-0.95	8.11	3.86	61.44	126.43	872.16	344.31	1069.13	554.35	910.55	383.72	1036.56	393.96
13.413	0	0.09	0.07	0.03	0.45	0.06	0.49	0.29	11.4	1.26	99.02	9.11	0	92.51	3.77	35.83	1.26	0.29	11.4	0.43	0.58	0.01	0	28.88	9.45	0	0.19	16.14	0.16	0.27	0.05	0	2.68	0	0	12	-0.42	9.43	3.85	61.01	126.03	870.63	344.34	1067.59	554.59	909.22	383.88	1034.84	394.13
13.446	0	0.07	0.05	0.03	0.63	0.07	0.41	0.46	12.06	1.05	98.73	17.82	0	92.87	4.24	45.9	1.05	0.41	12.06	0.6	0.77	0.01	0	28.41	9.41	0	0.12	10.05	0.17	0.28	0.05	0	2.91	0	0	12	-1.77	9.17	4.2	60.55	126.27	867.97	345.11	1064.84	554.94	906.76	384.04	1032.58	394.77
13.48	0	0.05	0.03	0.03	0.96	0.07	0.25	0.81	10.31	1.08	98.09	30.94	0	94.03	4.84	58.97	0.71	0.53	10.31	0.64	1.08	0	0	24.37	7.71	0	0.06	5.09	0.22	0.36	0.06	0	3.83	0	0	12	-3.75	8.22	3.07	60.11	125.96	866.42	345.65	1062.86	554.6	903.91	385.19	1029.61	393.24
13.513	0	0.04	0.03	0.03	1.21	0.06	0.19	1.13	8.19	1.31	97.58	42.25	0	92.15	4.89	66.77	0.49	0.61	8.19	0.62	1.31	0.01	0	22.68	8.3	0	0.03	3.34	0.27	0.35	0.07	0	4.43	0	0	12	-4.87	9.69	3.85	59.61	128.59	865.7	346.49	1061.8	555.07	902.58	385.55	1030.92	393.66
13.546	0	0.04	0.02	0.03	1.41	0.07	0.18	1.38	8.67	1.36	97.18	50.88	0	94.95	5.22	71.33	0.42	0.6	8.67	0.85	1.36	0.01	0	22.44	9.58	0	0.02	5.72	0.3	0.33	0.07	0	4.56	0	0	12	-4.61	7.33	3.09	59.32	127.2	862.75	347.15	1059.76	556.34	899.93	386.57	1026.87	394.78
13.58	0	0.03	0.02	0.03	1.59	0.08	0.16	1.72	8.52	1.45	96.56	60.64	0	92.48	5.36	76.57	0.3	0.63	8.52	1.12	1.45	0.01	0	22.15	11.21	0	0.02	7.56	0.4	0.39	0.09	0	6.17	0	0	12	0.68	9.45	2.43	59.41	124.69	858.79	346.1	1056.15	557.55	896.71	387.67	1021.25	393.93
13.613	0	0.04	0.02	0.03	1.6	0.1	0.15	1.77	12.4	1.94	96.46	58.08	0	90.05	5.91	76.85	0.29	0.49	12.4	1.94	1.26	0.02	0	20.55	11.59	0	0.01	15.42	0.37	0.38	0.1	0	6.69	0	0	12	-3.12	10.99	3.43	59.22	127.42	855.8	345.61	1054.27	557.48	894.02	385.91	1021.23	393.19
13.646	0	0.05	0.02	0.03	1.58	0.15	0.18	1.82	17.3	2.08	96.36	73.59	0	93.82	6.95	76.63	0.23	0.33	17.3	2.08	1.21	0.02	0	21.26	16.04	0	0.02	29.45	0.46	0.35	0.1	0	7.83	0	0	12	-5.44	8.4	1.79	59.05	124.88	852.96	344.61	1052.11	556.58	891.01	385.68	1015.8	390.31
13.68	0	0.04	0.01	0.03	1.64	0.15	0.18	2.01	14.22	2.1	95.99	62.35	0	91.99	9.02	77.07	0.2	0.24	14.22	2.1	1.11	0.02	0	19.82	20.12	0	0.02	22.54	0.64	0.34	0.13	0.01	9.22	0	0	12	-6.53	9.79	0.89	59.18	127.38	849.34	342.51	1050.22	556.14	886.12	384.96	1013.49	386.79
13.713	0	0.04	0.02	0.04	1.64	0.12	0.22	1.95	11.74	1.98	96.11	64.33	0	87.19	9.83	75.66	0.22	0.16	11.74	1.98	1.18	0.01	0	20.33	25.01	0	0.03	19	0.57	0.28	0.12	0	8.49	0	0	12	-7.94	12.41	0.8	59.08	125.7	846.01	340.81	1047.25	555.23	883.77	383.43	1009.47	383.41
13.747	0	0.04	0.02	0.05	1.56	0.08	0.24	1.85	10.48	2.41	96.3	71	0	87.28	10.48	73.9	0.18	0.1	5.75	2.41	2.04	0.02	0	20.37	30.58	0	0.04	7.01	0.58	0.25	0.12	0	8.26	0	0	12	-6.72	12.37	1.02	59.19	125.39	842.35	338.53	1043.84	553.32	880.62	380.98	1006	382.42
13.78	0	0.04	0.02	0.06	1.38	0.08	0.33	1.55	10.98	4.09	96.9	67.17	0	84.9	10.98	69.1	0.22	0.06	6.71	4.09	3.07	0.04	0	22.75	33.14	0	0.05	5.62	0.49	0.21	0.13	0	7.24	0	0	12	-6.55	13.37	2.35	59.13	123.09	838.45	335.88	1041.79	552.37	880.1	379.46	1003.2	379.75
13.813	0	0.04	0.02	0.06	1.27	0.07	0.41	1.38	11.58	4.22	97.23	60.81	0	87.81	11.58	65.8	0.26	0.04	6.79	4.12	4.22	0.06	0	25.25	33	0	0.07	5.84	0.44	0.19	0.14	0	6.5	0	0	12	-5.85	12.13	2.61	59.15	126.64	835.87	332.72	1041.5	551.49	877.16	376.99	1003.8	377.64
13.847	0	0.05	0.03	0.06	1.5	0.06	0.6	1.58	13.15	4.03	96.85	68.36	-1.2	90.67	13.15	67.47	0.3	0.03	6.34	4.03	3.52	0.07	0	29.65	35.45	0	0.07	5.35	0.37	0.13	0.14	0.01	4.86	0	0	12	-4.9	10.63	2.97	59.1	125.57	833.74	329.09	1042.8	551.45	877.58	375.21	1003.14	374.38
13.88	0	0.05	0.03	0.07	1.49	0.06	0.75	1.52	11.5	4.05	96.95	74.07	-2.75	90.96	11.5	68.3	0.32	0.02	7.5	4.05	3.51	0.07	0	33.91	38.09	0	0.05	4.02	0.32	0.12	0.13	0.01	4.26	0	0	12	-5.19	10.46	3.29	59.04	125.9	832.1	325.8	1044.53	551.56	877.78	372.78	1003.68	371.65
13.913	0	0.05	0.03	0.08	1.41	0.05	1.19	1.36	11.93	5.72	97.19	73.15	-6.75	91.56	11.93	65.18	0.39	0.02	7.36	5.72	3.82	0.08	0	39.9	40.63	0	0.04	3.06	0.26	0.09	0.11	0.01	3.19	0	0	12	-4	10.08	3.97	59.07	128.96	830.66	321.55	1047.34	551.58	877.66	370.05	1006.62	368.99
13.947	0	0.06	0.03	0.14	1.46	0.05	2.45	1.39	10.01	5.85	95.09	89.36	-13.98	90.2	10.01	67.67	0.47	0.01	7.93	5.85	4.5	0.11	0	51.65	52.14	0	0.03	2.16	0.19	0.06	0.11	0.01	2.23	0	0	12	-4.07	10.9	4.08	58.78	132.3	829.73	318.08	1049.76	551.92	876.96	366.37	1009.26	366.99
13.98	0	0.06	0.03	0.19	1.69	0.05	3.37	1.72	10.72	6.55	93.27	95.48	-17.2	90.77	10.72	72.12	0.43	0.01	10.03	6.55	6.27	0.15	0	56.24	59.17	0	0.02	1.84	0.19	0.06	0.09	0.01	2.13	0	0	12	-3.53	10.57	4.51	58.64	133.6	828.68	315.18	1051.87	552.36	877.31	364.26	1010.91	365.19
14.013	0	0.06	0.03	0.25	1.75	0.06	5.11	1.79	11.46	6.53	89.78	97.95	-20.54	91.09	9.69	74.09	0.42	0.01	11.46	6.53	6.12	0.25	0	62.68	67.39	0	0.02	2.05	0.18	0.06	0.09	0.01	1.99	0	0	12	-2.03	10.38	4.64	58.54	134.98	827.91	312.18	1054.92	553.83	877.93	362.64	1012.91	363.39
14.047	0	0.07	0.03	0.22	1.84	0.06	6.88	1.77	12.61	5.73	86.25	98.13	-21.02	95.03	9.05	74.57	0.6	0.01	12.61	5.73	3.48	0.14	0	68.05	67.19	0	0.02	3.01	0.14	0.05	0.07	0.02	1.78	0	0	12	-1.76	7.24	4.19	58.2	135.79	827.79	309.69	1057.93	555.35	878.42	360.65	1014.21	361.32
14.08	0	0.06	0.02	0.19	1.98	0.07	6.32	1.91	15	6.01	87.37	98.4	-18.37	95.12	8.41	76.97	0.54	0.01	15	6.01	2.11	0.11	0	67.65	65.01	0	0.01	3.36	0.16	0.05	0.06	0.02	1.95	0	0	12	-2.36	7.15	3.94	57.86	135.47	827.95	306.71	1061.01	555.77	879.92	358.01	1015.38	358.48
14.114	0	0.07	0.03	0.16	1.67	0.06	7.45	1.48	13.2	5.26	85.09	98.45	-19.95	96.38	6.61	72.53	0.64	0.01	13.2	5.26	0.88	0.03	0	72.49	59.88	0	0.01	6.55	0.16	0.04	0.05	0	1.55	0	0	12	-2.78	5.59	4.56	57.49	137.02	828.4	303.77	1063.52	554.99	881.28	354.46	1018.28	356.77
14.147	0	0.07	0.03	0.13	1.61	0.06	7.1	1.4	12.44	4.5	85.8	98.38	-19.31	96.84	6.66	71.23	0.61	0.02	12.44	4.5	0.82	0.03	0	73.17	54.08	0	0.01	6.78	0.19	0.05	0.04	0.01	1.48	0	0	12	-2.74	4.89	4.16	57.21	137.32	829.44	301.64	1065.99	554.68	882.45	352.71	1019.76	354.6
14.18	0	0.06	0.03	0.1	1.89	0.05	4.9	1.71	9.24	2.29	90.2	98.71	-18.39	97.15	6.36	76.35	0.56	0.03	9.24	2.29	0.45	0.02	0	71	45.88	0	0.02	9.24	0.2	0.05	0.04	0.01	1.52	0	0	12	-2.04	4.36	4.32	57.14	139.19	829.71	298.74	1067.47	553.23	882.6	349.93	1021.76	352.58
14.214	0	0.06	0.03	0.07	1.88	0.04	5.18	1.69	7.71	1.89	89.64	99.17	-20.36	96.94	5.73	76.66	0.46	0.06	7.71	1.89	0.31	0.01	0	76.14	36.82	0	0.03	17.01	0.2	0.06	0.04	0	1.46	0.04	0	12	-0.25	4.72	4.14	57.25	141.15	829.76	296.29	1068.51	552.43	882.03	348.08	1023.15	351.04
14.247	0	0.06	0.03	0.06	1.81	0.05	3.82	1.61	8.18	1.47	92.35	98.86	-17.54	96.8	5.25	75.94	0.46	0.1	8.18	1.47	0.27	0.01	0	72.93	29.25	0	0.03	19.09	0.22	0.07	0.04	0	1.57	0.1	0	12	-0.36	4.95	4.31	56.82	143.46	829.03	293.81	1069.27	551.51	881.16	345.37	1024.56	349.43
14.28	0	0.05	0.02	0.04	1.9	0.05	2.85	1.74	8.96	1.17	94.31	98.88	-14.47	95.49	4.9	78.03	0.4	0.16	8.96	1.17	0.26	0.01	0	71.08	20.92	0	0.04	20.24	0.23	0.06	0.04	0	1.84	0.06	0	12	-2.84	6.73	4.65	56.53	144.43	828.83	291.62	1070.11	549.95	881.48	341.63	1025.79	347.59
14.314	0	0.04	0.02	0.04	2.25	0.05	1.78	2.18	9.85	0.77	95.5	98.89	-10.26	96.67	4.76	83.59	0.25	0.32	9.85	0.77	0.35	0.02	0	65.57	16.53	0	0.04	17.84	0.32	0.07	0.03	0	2.08	0	0	12	-2.59	5.17	4.71	56.49	146.92	827.84	289.18	1070.76	548.75	880.14	340.27	1026.97	345.42
14.347	0	0.04	0.02	0.03	2.22	0.05	1.11	2.17	8.94	0.61	95.57	98.08	-5.4	96.57	4.34	83.69	0.23	0.46	8.94	0.61	0.55	0.02	0	58.6	12.8	0.01	0.04	10.29	0.35	0.07	0.03	0	2.32	0	0	12	-2.36	5.31	4.9	56.47	148.07	826.72	287.04	1071.06	548.16	879.42	338.24	1027.38	344
14.381	0	0.03	0.02	0.03	2.24	0.05	0.53	2.29	7.31	0.89	95.42	95.41	0	96.38	4.63	84.54	0.18	0.65	7.31	0.69	0.89	0.04	0	46.56	10.82	0.01	0.04	7.09	0.45	0.09	0.03	0	3.24	0	0	12	-2.01	5.59	4.79	56.41	147.3	826.16	285.39	1071.54	548.09	879.63	336.73	1026.81	342.56
14.414	0	0.03	0.02	0.03	2.43	0.06	0.26	2.62	6.64	0.81	94.75	91.85	0	97.42	4.52	87.56	0.13	1.06	6.64	0.59	0.81	0.03	0	35.92	8.74	0.01	0.03	6.25	0.65	0.12	0.03	0	4.28	0	0	12	-0.82	3.85	4.18	56.46	147.1	827.28	284.48	1072.4	548.24	879.98	335.13	1026.93	341.97
14.447	0	0.03	0.02	0.03	2.42	0.06	0.25	2.59	6.58	0.79	94.82	91.2	0	95.38	4.48	87.2	0.13	1.15	6.58	0.72	0.79	0.03	0	35.24	7.95	0.01	0.03	7.33	0.68	0.12	0.03	0	4.11	0	0	12	-4.96	6.86	3.08	55.81	140.24	826.93	283.1	1070.3	544.12	880.86	333.78	1021.06	336.76
14.481	0	0.03	0.01	0.02	2.39	0.08	0.11	2.77	9.44	0.92	94.45	75.65	0	97.31	5.93	87.77	0.1	0.79	9.44	0.92	0.71	0.03	0	19.67	5.96	0.01	0.02	6.49	1.05	0.16	0.03	0.95	6.27	0	0	12	1.6	4.07	5.78	57.31	147.23	826.53	282.11	1069.79	543.93	880.15	331.97	1027.05	341.82
14.514	0	0.02	0.01	0.02	2.39	0.09	0.08	2.87	9.95	1.07	94.27	62.62	0	97.04	8.02	86.74	0.09	0.52	9.95	1.07	0.67	0.03	0	13.01	4.04	0.01	0.02	3.24	1.2	0.17	0.03	8.22	7.12	0	0	12	1.12	4.55	5.46	57.54	146.08	827.94	282.62	1069.48	542.71	880.88	331.97	1026.65	341.55
14.547	0	0.02	0.01	0.02	2.24	0.15	0.11	2.71	13.72	1.7	94.58	55.45	0.91	97.65	11.24	82.34	0.08	0.28	17.54	1.7	1.06	0.04	0	13.72	3.79	0.01	0.01	2.32	1.24	0.2	0.02	0.23	7.49	0	0	12	0.06	3.36	5.35	57.3	145.9	829.17	281.03	1070.48	540.06	881.87	331.05	1027.56	338.9
14.581	0	0.03	0.02	0.02	1.93	0.15	0.11	2.26	10.05	2.02	95.48	34.35	1.89	97.51	14	75.22	0.07	0.13	17.31	2.02	1.13	0.03	0	10.05	3.05	0.02	0.01	1.13	1.45	0.22	0.02	0.02	7.6	0	0	12	-0.47	3.66	4.86	57.45	146.56	829.55	276.28	1074.61	538.59	883.2	329.06	1029.7	333.23
14.614	0	0.03	0.02	0.02	1.89	0.12	0.14	2.16	11.04	2.41	95.69	30.05	0	96.46	16.35	71.78	0.07	0.11	14.15	2.41	1.35	0.03	0	11.04	3.98	0.02	0.01	1.14	1.33	0.21	0.02	0	6.96	0	0	12	0.04	5.48	4.31	57.68	143.83	830.42	273.83	1072.89	534.28	883.5	325.79	1027.27	330.1
14.647	0	0.03	0.02	0.02	1.65	0.12	0.15	1.82	10.45	2.76	96.35	21.19	0	97.56	17.54	66.54	0.06	0.08	14.1	2.76	1.44	0.05	0	10.45	3.57	0.02	0.01	1.16	1.34	0.19	0.02	0.01	6.99	0	0	12	0.19	3.55	5.63	57.81	147.5	831.73	271.64	1075.58	532.72	885.26	323.15	1032.61	329.91
14.681	0	0.04	0.03	0.02	1.14	0.07	0.19	1.11	8.56	3.29	97.73	6.71	0	97.86	19.93	52.01	0.07	0.05	7.27	3.29	1.2	0.03	0	8.56	3.17	0.01	0	0.83	1.22	0.17	0.01	0	6.17	0	0	12	-0.35	2.89	5.88	57.95	144.5	833.2	269.25	1077.63	531.36	888.69	320.13	1033	327.5
14.714	0	0.04	0.04	0.02	0.98	0.06	0.19	0.88	8.51	3.1	98.04	4.81	0	97.54	18.62	47.68	0.06	0.05	5.08	3.1	1.14	0.04	0	8.51	2.08	0.01	0	0.45	1.25	0.17	0.01	0	5.1	0	0	12	3.01	3.59	6.12	58.56	145.17	834.49	266.91	1079.84	530.42	890.4	319.87	1035.43	326.23
14.748	0	0.05	0.06	0.02	0.69	0.04	0.17	0.52	7.12	2.22	98.63	2.16	0	97.93	15.02	38.74	0.05	0.07	1.5	2.22	0.57	0.02	0	7.12	1.28	0.01	0	0.05	1.59	0.16	0	0	3.78	0	0	12	1.79	2.71	6.87	58.56	144.34	835.47	264.94	1081.78	528.83	893.06	317.48	1037.23	324.53
14.781	0	0.06	0.07	0.02	0.52	0.03	0.17	0.35	7.08	1.94	98.96	1.29	0	97.03	11.75	32.24	0.05	0.12	1.25	1.94	0.53	0.02	0	7.08	1.22	0.01	0	0.04	1.71	0.17	0	0	2.45	0	0	12	3.3	4.56	6.73	58.9	138.37	838.14	265.32	1078.43	524.12	895.37	316.27	1033.53	323.99
14.814	0	0.07	0.08	0.02	0.47	0.03	0.17	0.3	8.68	1.13	99.05	1.36	0	97.46	9.09	31.35	0.05	0.2	1.09	1.13	0.35	0.01	0	8.68	1.1	0.01	0	0.02	1.74	0.17	0	0	1.96	0	0	12	0.93	3.76	6.59	59.13	143.75	840.62	264.58	1081.28	522.37	895.4	314.96	1038.92	323.14
14.848	0	0.08	0.09	0.02	0.39	0.03	0.19	0.23	6.81	0.88	99.21	1.21	0	97.38	6.81	27.35	0.05	0.28	1.36	0.88	0.45	0.01	0	11.01	1.18	0.01	0	0.02	1.82	0.19	0	0	1.36	0	0	12	2.05	3.91	6.6	59.41	145.58	841.62	263.6	1082.93	522.14	895.92	314.56	1041.26	322.82
14.881	0	0.09	0.11	0.02	0.29	0.03	0.23	0.16	5.6	0.7	99.42	0.78	0	97.39	5.6	19.13	0.05	0.24	2	0.7	0.7	0.02	0	13	0.84	0.01	0	0.04	2.13	0.2	0	0	1.19	0	0	12	1.82	3.9	6.43	59.7	144.09	843.82	264.61	1083.37	520.93	897.69	316.03	1041.62	322.68
14.914	0	0.09	0.12	0.02	0.26	0.03	0.25	0.14	4.26	0.7	99.48	0.74	0	97.25	4.26	16.95	0.05	0.27	2.37	0.38	0.7	0.01	0	14.45	0.66	0.01	0	0.07	2.31	0.19	0	0	0.89	0	0	12	1.6	4.18	5.79	60.01	144.34	846.73	266.56	1084.46	521.13	898.86	317.56	1043.07	323.83
14.948	0	0.1	0.12	0.03	0.24	0.03	0.28	0.12	3.27	0.94	99.44	0.79	0	96.96	3.27	15.48	0.05	0.24	2.61	0.26	0.94	0.01	0	16.87	0.64	0	0	0.11	2.8	0.21	0	0	0.66	0	0	12	2.4	4.69	6.57	60.11	141.46	849.62	267.88	1085.52	520.6	903.06	318.33	1044.33	325.5
14.981	0	0.11	0.14	0.03	0.22	0.03	0.32	0.11	3.36	0.79	99.35	0.67	0	96.78	3.36	11.87	0.05	0.23	2.97	0.2	0.79	0.01	0	18.13	0.85	0.01	0	0.16	3.63	0.22	0	0	0.65	0	0	12	0.33	4.98	6.66	60.24	141.59	852.73	269.16	1085.8	517.79	904.8	318.63	1046.21	325.71
15.014	0	0.11	0.14	0.03	0.21	0.03	0.43	0.1	3.81	0.69	99.14	0.8	0	96.77	3.39	9.97	0.06	0.22	3.81	0.2	0.69	0.01	0	22.47	1.61	0	0.01	0.39	3.77	0.21	0	0	0.52	0	0	12	1.92	5	6.51	60.4	140.04	855.37	270.81	1085.53	517.37	906.55	319.22	1046.35	327.5
15.048	0	0.12	0.15	0.03	0.2	0.04	0.62	0.09	6.14	0.92	98.76	1.15	0	96.66	2.8	8.91	0.08	0.16	6.14	0.19	0.92	0.01	0	28.69	2.38	0	0.01	0.73	3.46	0.19	0	0	0.35	0	0	12	1.88	5.18	6.55	60.41	140.31	857.86	271.8	1086.1	516.56	908.07	318.88	1048.02	328.74
15.081	0	0.12	0.16	0.03	0.18	0.04	0.78	0.08	8.79	1.04	98.44	1.4	0	96.51	2.76	6.57	0.09	0.14	8.79	0.2	1.04	0.02	0	31.6	3.24	0	0.03	1.4	3.22	0.2	0	0	0.39	0	0	12	0.76	5.4	6.59	60.67	139	859.11	272.63	1087.09	516.64	909.81	319.84	1048.52	328.78
15.115	0	0.13	0.16	0.03	0.18	0.04	0.94	0.08	10.17	1.59	98.12	1.99	0	96.41	2.6	5.77	0.1	0.13	10.17	0.21	1.59	0.02	0	34.64	3.91	0	0.06	2	3.87	0.24	0	0	0.33	0	0	12	0.21	5.54	6.05	60.78	140.19	860.99	274.12	1087.56	516.29	909.83	321.38	1049.79	329.4
15.148	0	0.13	0.16	0.03	0.18	0.04	1.16	0.08	9.66	1.58	97.68	2.51	0	96.94	2.74	6.51	0.11	0.14	9.66	0.19	1.58	0.02	0	38.15	5.85	0	0.12	2.84	3.5	0.25	0	0	0.31	0	0	12	0.79	4.71	6	60.84	139.22	862.24	275.33	1087.24	516.49	910.69	321.56	1049.61	330.76
15.181	0	0.13	0.16	0.04	0.18	0.05	1.47	0.08	10.66	1.46	97.06	3.27	0	95.92	3.15	6.29	0.11	0.14	10.66	0.25	1.46	0.02	0	40.52	10.27	0	0.25	4.45	2.92	0.24	0	0	0.36	0	0	12	0.96	6.22	6.27	61.25	138.83	863.93	276.06	1087.07	514.86	911.97	322.2	1050.5	331.35
15.215	0	0.14	0.16	0.04	0.18	0.05	2.34	0.09	11.1	1.39	95.32	5.91	-2.15	95.96	3.32	6.67	0.13	0.16	11.1	0.32	1.39	0.02	0	47.79	14.62	0	0.38	4.89	3.02	0.27	0	0	0.41	0	0	12	2.18	6.16	6.31	61.35	137.77	864.63	276.78	1087.18	515.03	912.88	323.76	1050.4	331.89
15.248	0	0.14	0.16	0.04	0.18	0.05	2.36	0.08	11.07	1.4	95.29	5.99	-2.38	97.28	2.85	6.32	0.14	0.14	11.07	0.42	1.4	0.01	0	47.99	15.34	0	0.44	5.45	2.7	0.28	0	0	0.45	0	0	12	2.04	4.11	6.15	61.43	137.84	866.79	277.54	1088.29	515.29	914.29	323	1051.78	332.85
15.281	0	0.14	0.16	0.04	0.17	0.05	2.77	0.08	10.35	1.24	94.46	7.33	-3.28	96.84	2.69	5.78	0.16	0.12	10.35	0.49	1.24	0.01	0	51.41	14.73	0	0.49	4.34	2.08	0.3	0	0	0.55	0	0	12	0.88	4.88	5.87	61.6	139.5	868.16	278.52	1089.33	515.18	914.42	324.26	1053.63	333.18
15.315	0	0.13	0.16	0.04	0.17	0.04	2.24	0.08	8.17	1.36	95.51	5.24	-1.69	97.25	2.68	5.22	0.18	0.12	8.17	0.51	1.36	0.01	0	49.12	10.92	0	0.52	1.47	1.92	0.29	0	0	0.85	0	0	12	0.52	4.17	5.52	61.55	140.31	869.58	279.48	1090.06	515.59	914.73	324.61	1054.73	333.94
15.348	0	0.12	0.16	0.03	0.17	0.04	1.65	0.08	5.66	1.03	96.69	3.31	-0.27	96.7	2.5	5.98	0.19	0.13	5.66	0.51	1.03	0	0	45.37	7.01	0	0.46	0.54	2	0.29	0	0	0.83	0	0	12	0.27	5.12	5.62	61.5	141.33	870.14	280.23	1090.18	515.71	914.76	324.87	1055.73	334.98
15.382	0	0.12	0.15	0.03	0.17	0.03	1.38	0.08	3.99	0.8	97.24	2.7	0	97.12	2.52	6.03	0.2	0.14	3.99	0.56	0.8	0.01	0	42.69	5.74	0	0.39	0.07	1.77	0.26	0	0.01	0.96	0	0	12	1.53	4.41	6.28	61.48	140.43	871.08	280.9	1090.83	516.21	916.7	325.47	1056.71	336.48
15.415	0	0.12	0.15	0.03	0.17	0.03	1.26	0.08	3.04	0.69	97.48	2.69	0	96.63	2.32	6.52	0.22	0.15	3.04	0.53	0.69	0.01	0	42.15	3.47	0	0.27	0.04	1.78	0.28	0	0	0.93	0	0	6	1.42	5.22	6.74	61.43	140.78	872.15	281.34	1092.2	516.54	918.31	325.99	1058.62	337.39
15.448	0	0.12	0.15	0.03	0.17	0.03	1.06	0.08	2.75	0.58	97.88	2.17	0	97.36	2.14	6.45	0.23	0.15	2.75	0.58	0.55	0.01	0	39.5	1.89	0	0.17	0.02	2.03	0.28	0	0	0.87	0	0	6	1.32	3.95	6.95	61.32	138.23	873.15	281.99	1093	517.61	920.6	325.7	1058.27	338.12
15.482	0	0.11	0.15	0.03	0.18	0.03	0.96	0.08	2.39	0.65	98.09	2.21	0	97.15	2	7.79	0.26	0.18	2.39	0.44	0.65	0.01	0	38.38	1.27	0	0.11	0.01	1.29	0.25	0	0	0.83	0	0	6	-1.29	4.36	6.55	61.32	138.79	874.99	282.87	1094	517	921.33	325.69	1059.59	337.92
15.515	0	0.11	0.15	0.03	0.18	0.03	0.92	0.09	2.98	0.75	98.16	2.13	0	97.42	2.15	8.17	0.28	0.2	2.98	0.43	0.75	0.02	0	37.53	1.23	0	0.1	0.02	1.09	0.24	0	0	0.8	0	0	6	0.51	3.84	6.46	61.23	138.85	875.91	283.17	1094.91	517.08	922.03	327.89	1060.51	337.92
15.548	0	0.11	0.14	0.03	0.19	0.03	0.85	0.09	3.62	0.88	98.3	2.22	0	97.34	2.25	9.79	0.28	0.22	3.62	0.36	0.88	0.02	0	36.42	1.07	0	0.07	0.03	1.08	0.23	0	0	0.74	0	0	6	-0.76	4	7.29	61.16	139.16	875.35	282.43	1095.74	517.2	922.97	326.55	1061.66	338.02
15.582	0	0.1	0.14	0.03	0.2	0.03	0.74	0.1	3.64	1.04	98.52	2.25	0	97.32	2.21	12	0.28	0.24	3.64	0.33	1.04	0.04	0	34.4	1.38	0	0.05	0.05	1.06	0.19	0	0	0.63	0	0	6	-0.15	4.04	6.93	61.27	141.14	875.92	281.76	1097.61	518.27	922.9	326.14	1063.56	337.81
15.615	0	0.1	0.14	0.03	0.21	0.03	0.84	0.1	4.53	1.25	98.33	2.72	0	97.29	2.39	12.46	0.27	0.25	4.53	0.29	1.25	0.04	0	36.38	1.89	0	0.04	0.13	0.9	0.17	0	0	0.62	0	0	6	-0.05	4.1	6.8	61.14	140.84	875.71	281.04	1098.83	519.1	923.38	326.28	1063.82	336.93
15.648	0	0.11	0.14	0.03	0.19	0.03	0.97	0.1	4.27	1.55	98.05	2.75	0	96.94	2.38	10.52	0.27	0.23	4.27	0.25	1.55	0.06	0	38.46	2.75	0	0.05	0.21	0.68	0.14	0	0	0.56	0	0	6	-3.3	4.73	6.35	60.75	140.07	876.25	281.05	1099.62	519.43	923.95	324.52	1063.55	336.07
15.682	0	0.11	0.15	0.03	0.18	0.03	0.8	0.09	5.4	2.37	98.39	1.78	0	97.3	2.52	9.44	0.27	0.26	5.4	0.24	2.37	0.11	0	34	3.9	0	0.06	0.61	0.66	0.13	0	0	0.48	0	0	6	-3.77	4.07	6.39	60.58	140.57	876.23	280.23	1100.21	519.28	924.06	323.32	1064.1	335.46
15.715	0	0.11	0.15	0.03	0.18	0.04	0.81	0.09	7.39	2.63	98.38	1.59	0	97.61	2.69	9.03	0.29	0.29	7.39	0.2	2.63	0.14	0	32.96	5.78	0	0.09	1.36	0.66	0.15	0	0	0.52	0	0	6	-2.22	3.46	6.79	60.6	141.77	875.9	278.58	1100.95	518.9	924.15	322.14	1065.35	334.96
15.749	0	0.12	0.15	0.03	0.18	0.04	0.73	0.09	9.52	2.33	98.54	1.24	0	97.42	2.79	7.74	0.28	0.33	9.52	0.2	2.33	0.25	0	29.18	7.89	0	0.15	2.81	0.7	0.16	0	0	0.47	0	0	6	-2.56	3.84	6.95	60.53	143.45	874.93	276.81	1101.61	518.52	923.43	320.65	1066.29	333.72
15.782	0	0.12	0.16	0.03	0.17	0.04	0.7	0.08	8.63	2.36	98.6	1.1	0	97.06	2.6	6.67	0.29	0.33	8.63	0.17	2.36	0.23	0	28.33	8.03	0	0.18	2.31	0.78	0.17	0	0	0.47	0	0	6	-1.73	4.52	6.5	60.48	143.09	874.1	275.49	1101.75	518.85	922.74	320.04	1065.3	332.29
15.815	0	0.12	0.16	0.04	0.17	0.04	0.77	0.08	7.87	2.09	98.46	1.14	0	97.22	2.43	6.14	0.3	0.35	7.87	0.15	2.09	0.25	0	29.6	9.81	0	0.25	2.27	0.75	0.18	0	0	0.48	0.02	0	6	-3.21	4.23	6.23	60.24	144.45	874.71	275.05	1101.94	517.73	922.25	318.45	1066.08	331.77
15.849	0	0.12	0.16	0.04	0.17	0.04	1.01	0.08	6.79	1.8	97.97	1.51	0	97.74	2.84	6.25	0.32	0.44	6.79	0.14	1.8	0.28	0	34.55	9.97	0	0.38	2.4	0.68	0.19	0	0	0.45	0.06	0	6	-2.48	3.17	6.64	60.12	145.61	874.87	275.13	1102.29	517.81	922.42	318.81	1067.39	332.39
15.882	0	0.12	0.16	0.03	0.18	0.04	0.99	0.08	6.08	1.81	98.01	1.52	0	97.46	2.82	6.73	0.32	0.52	6.08	0.12	1.81	0.27	0	34.72	9.25	0	0.48	2.67	0.7	0.2	0	0	0.48	0.03	0	6	-3.62	3.76	6.82	59.87	145.51	874.14	274.09	1102.66	517.46	922.49	317.87	1067.38	331.23
15.915	0	0.12	0.14	0.03	0.2	0.03	1.06	0.1	5.42	1.6	97.89	2.48	0	97.2	3.12	10.32	0.3	0.78	5.42	0.1	1.6	0.23	0	37.32	7.92	0	0.55	3.29	0.58	0.2	0	0	0.52	0	0	6	-2.35	4.27	6.37	59.78	145.34	874.49	273.8	1102.87	517.91	922.36	317.72	1067.08	331.04
15.949	0	0.11	0.14	0.03	0.22	0.04	1.57	0.11	6.05	1.44	96.87	5.02	-1.75	97.32	3.24	12.17	0.29	0.96	6.05	0.09	1.44	0.22	0	44.56	9.73	0	0.56	3.56	0.41	0.2	0	0	0.65	0	0	6	-1.87	4.03	5.9	59.58	143.77	875.04	273.2	1102.71	516.93	922.69	317.68	1065.96	329.58
15.982	0	0.11	0.12	0.04	0.25	0.03	1.78	0.13	4.67	1.43	96.44	8.19	-3.99	97.44	3.43	15.73	0.25	1.21	4.67	0.05	1.43	0.11	0	47.53	11.81	0	0.42	4.04	0.42	0.2	0	0	0.67	0	0	6	0.24	3.8	5.46	59.32	144.76	876.06	273.05	1103.07	516.58	922.38	318.47	1066.72	329.5
16.015	0	0.1	0.11	0.03	0.29	0.03	1.47	0.16	4.12	1.43	97.05	9.42	-2.98	96.92	4.12	19.83	0.22	1.65	4.01	0.04	1.43	0.07	0	45.33	10.39	0	0.33	2.92	0.36	0.18	0	0	0.77	0	0	6	0.11	4.76	5.34	58.92	144.42	875.9	273.28	1103.62	517.4	922.67	318.48	1066.59	330.42
16.049	0	0.09	0.09	0.03	0.41	0.03	1.34	0.25	5.15	1.4	97.32	16.6	-2.58	96.99	5.15	27.92	0.19	2.7	4.34	0.04	1.4	0.09	0	45.32	9.9	0	0.23	1.75	0.35	0.16	0	0	0.82	0	0	6	-1.3	4.63	4.62	58.4	146.19	874.88	272.96	1102.83	516.37	920.09	318.2	1065.83	329.83
16.082	0	0.08	0.08	0.03	0.54	0.03	1.07	0.34	6.5	1.27	97.85	18.87	-1.31	96.62	6.5	32.87	0.18	4.24	4.04	0.04	1.27	0.09	0	42.31	7.89	0	0.15	1.39	0.42	0.16	0	0	0.89	0	0	6	-2.21	5.24	4.58	58.17	145.78	873.93	272.21	1102.44	516.14	919.58	317.39	1064.92	328.75
16.116	0	0.08	0.07	0.03	0.68	0.04	0.8	0.46	7.49	1.5	98.41	18.57	0	97.28	7.49	37.57	0.18	5.56	6.96	0.04	1.5	0.3	0	37.37	6.66	0	0.08	1.05	0.58	0.18	0	0	1.1	0	0	6	-1.76	4.12	4.13	57.81	148.78	872.64	271.62	1103.18	517.37	917.34	317.59	1065.69	328.9
16.149	0	0.07	0.06	0.03	0.97	0.04	0.79	0.71	10.35	1.95	98.06	24.2	0	97.02	10.35	43.12	0.17	7.75	7.93	0.06	1.95	0.39	0	36.01	8.1	0	0.05	1.03	0.85	0.21	0	0	1.25	0	0	6	-2.01	4.59	3.75	57.5	150.76	872.09	271.67	1103.87	518.34	916.03	318.08	1066.37	329.26
16.182	0	0.06	0.05	0.03	1.47	0.04	0.74	1.17	14.83	1.73	97.07	30.52	0	96.3	14.83	49.33	0.15	9.22	7.32	0.06	1.73	0.19	0	33.77	6.41	0	0.03	1.25	1.02	0.2	0	0	1.36	0	0	6	-2.89	5.71	3.43	57.15	153.55	870.3	271.23	1104.03	519.72	913.5	318.35	1066.71	328.49
16.216	0	0.05	0.04	0.02	2.94	0.04	0.64	2.72	20.05	1.53	94.13	51.94	0	96.39	20.05	62.3	0.1	11.62	5.68	0.05	1.53	0.08	0	32	3.68	0	0.02	1.43	1.4	0.19	0	0	1.41	0	0	6	-4.74	5.58	2.82	56.59	156.41	867.9	271.72	1104.85	522.68	910.58	319.41	1066.68	329.14
16.249	0	0.04	0.03	0.02	4.67	0.04	0.5	4.75	23.89	0.95	90.51	60.44	0	97.29	23.89	70.99	0.08	12.95	3.82	0.07	0.95	0.04	0	27.62	1.72	0	0.01	0.86	1.64	0.2	0	0	1.47	0	0	6	-3.42	4.1	2.8	56.14	159.36	865.45	272.02	1105.33	526.44	908.08	320.9	1067.16	330.28
16.282	0	0.03	0.03	0.02	4.83	0.03	0.39	5.06	23.13	0.46	89.88	60.01	0	97.01	25.46	75.26	0.06	8.72	2.69	0.07	0.46	0.01	0	23.13	0.99	0	0	0.41	1.92	0.2	0	0.08	1.56	0	0	6	-4.56	4.61	2.79	55.53	161.58	862.48	275.26	1104.15	529.83	905.07	322.87	1066.07	336.41
16.316	0	0.02	0.02	0.02	5.66	0.03	0.29	6.31	16.62	0.41	87.37	59.24	0	97.22	29.32	81.36	0.04	4.37	2.23	0.07	0.41	0.01	0	16.62	0.44	0.01	0	0.18	2.73	0.2	0	68.46	1.79	0	0	6	-2.99	4.23	2.79	55.47	167.79	860.61	279.62	1102.97	534.55	900.52	327.96	1067.71	342.11
16.349	0	0.02	0.02	0.01	6.79	0.04	0.26	8.14	12.38	0.35	83.72	59.46	0	96.22	33.82	85.72	0.03	2.09	3.27	0.08	0.35	0.01	0	12.38	0.24	0.01	0	0.07	2.69	0.22	0	6.75	2.1	0	0	6	-4	5.82	2.81	54.78	166.92	857.66	284.55	1101.32	540.35	898.8	332.25	1064.97	348.05
16.383	0	0.02	0.02	0.01	7.92	0.04	0.24	10.02	8.59	0.48	79.96	57.28	0	95.76	37.92	88.39	0.02	0.81	4.35	0.06	0.48	0.02	0	8.59	0.14	0.02	0	0.04	3.08	0.19	0	3.06	2.5	0	0	6	-7.38	6.42	2.39	53.51	168.46	854.73	285.71	1101.35	543.88	895.99	333.79	1063.87	347.78
16.416	0	0.01	0.02	0.01	7.82	0.05	0.2	10.17	7.33	0.6	79.66	59.86	0	94.24	36.24	90.98	0.01	0.31	5.43	0.05	0.6	0.03	0	7.33	0.1	0.02	0	0.09	2.97	0.19	0	15.25	3.11	0	0	6	-7.68	8.02	3.27	52.75	166.08	846.78	289.26	1094.07	549.2	890.73	336.78	1056.21	350.95
16.449	0	0.02	0.02	0.01	6.33	0.05	0.15	8.04	7.21	0.51	83.92	60.12	0	95.62	30.01	91.23	0.01	0.11	7.21	0.03	0.51	0.03	0	7.21	0.09	0.02	0	0.23	2.36	0.16	0.01	11.17	3.36	0	0	6	-6.58	6.59	2.58	52.39	170.26	845.22	290.75	1093.69	551.79	886.72	339.96	1056.54	352.26
16.483	0	0.02	0.01	0.01	5.47	0.06	0.11	6.99	3.66	0.43	86.02	50.44	0	96.11	27.82	89.89	0.01	0.04	6.25	0.04	0.43	0.05	0	3.66	0.09	0.03	0	0.39	2.06	0.13	0.01	1.23	4.26	0	0	6	-9.1	5.96	3.01	51.85	174.59	842.29	293.73	1093.94	556.63	883.93	341.8	1057.86	356.9
16.516	0	0.02	0.01	0.01	4.78	0.06	0.1	6.21	3.54	0.41	87.57	47.47	0	96.06	26.19	88.53	0.01	0.02	6.73	0.04	0.41	0.09	0	3.54	0.13	0.04	0	1.08	1.64	0.13	0.01	0.17	5.25	0	0	6	-14.52	6.03	3.74	50.8	177.63	836.51	294.28	1094.86	562.57	881.13	340.66	1057.88	358.33
16.549	0	0.02	0.01	0.01	4.99	0.06	0.11	6.63	3.87	0.31	86.74	48.25	0	95.25	27.81	88.59	0	0.01	5.42	0.04	0.31	0.16	0	3.87	0.21	0.05	0	1.45	1.31	0.11	0.01	0.04	5.41	0	0	6	-12.16	7.01	2.53	50.64	182.61	831.6	293.74	1097.51	570.09	875.88	343.47	1057.74	360.05
16.583	0	0.02	0.01	0.01	4.17	0.07	0.1	5.66	3.39	0.42	88.68	42.58	0	95.36	26.12	86.23	0	0.01	5.35	0.05	0.42	0.32	0	3.39	0.35	0.06	0	0.79	1.02	0.12	0.01	0.04	6.77	0	0	6	-13.66	6.88	3.19	50.11	184.85	826.03	294.36	1097.98	577.38	873.19	344.28	1057.28	361.02
16.616	0	0.02	0.01	0.01	3.63	0.07	0.08	4.76	3.18	0.46	90.48	40.68	0	95.26	22.49	85.46	0	0.01	4.9	0.04	0.46	0.31	0	3.18	0.49	0.06	0	0.6	0.9	0.13	0.01	0.11	6.68	0	0	6	-14.33	6.99	3.09	49.88	191.54	820.62	295.67	1097.75	583.63	866.98	346.74	1057.81	363.13
16.649	0	0.02	0.01	0.02	2.94	0.07	0.06	3.72	2.63	0.44	92.57	39.69	0	95.09	16.26	85.5	0	0.01	4.53	0.05	0.44	0.16	0	2.63	0.71	0.06	0.01	0.36	0.68	0.13	0.01	0.2	6.91	0	0	6	-8.49	7.18	3.63	49.73	189.1	809.67	297.04	1089.54	590.85	859.39	350.1	1047.73	367.04
16.683	0	0.02	0.01	0.02	2.8	0.08	0.05	3.67	1.59	0.37	92.67	40.67	0.64	96.2	14.36	87.04	0	0.01	4.73	0.05	0.37	0.07	0	1.59	0.53	0.05	0.01	0.14	0.42	0.13	0.01	0.59	7.94	0	0	6	-13.72	5.84	3.36	48.98	196.84	805.79	299.35	1090.41	595.42	853.71	351.77	1049.8	368.92
16.716	0	0.02	0.01	0.02	2.7	0.09	0.04	3.61	1.36	0.34	92.78	42.99	2.13	96.17	12.55	88.46	0	0.02	5.29	0.09	0.34	0.04	0	1.36	0.35	0.04	0.01	0.09	0.45	0.15	0.01	15.39	8.64	0	0	6	-12.35	5.89	2.89	48.46	196.24	800.32	299.8	1090.65	603.22	850.57	354.75	1046.27	369.33
16.75	0	0.02	0.01	0.01	2.53	0.13	0.04	3.73	0.94	0.52	92.53	44.51	6.08	95.96	12.2	89.65	0	0.02	7.34	0.12	0.52	0.03	0	0.94	0.21	0.03	0.01	0.03	0.34	0.12	0.01	94.12	11.38	0	0	6	-11.8	6.16	3.64	48.44	200.61	796.21	302.86	1090.1	609.88	847.41	357.41	1047.23	375.17
16.783	0	0.02	0.01	0.01	2.49	0.14	0.03	3.8	0.84	0.51	92.4	47.79	6.95	96.22	10.92	91.39	0	0.03	6.25	0.14	0.51	0.03	0	0.84	0.11	0.02	0.01	0.03	0.32	0.11	0.01	93.71	12.33	0	0	6	-12.92	5.82	3.69	48.16	203.48	792.2	302.55	1090.07	614.3	843.98	358.4	1046.91	373.22
16.816	0	0.02	0.01	0.01	2.47	0.13	0.03	3.7	0.69	0.69	92.61	51.41	7.1	91.21	8.25	93.35	0	0.03	6.78	0.17	0.79	0.04	0	0.69	0.06	0.01	0.01	0.02	0.4	0.12	0.01	1.77	11.78	0	0	6	-15.49	10.3	3.43	48.07	204.53	784.27	298.89	1088.14	614.99	838.49	353.64	1042.14	372.66
16.85	0	0.02	0.01	0.02	2.51	0.11	0.03	3.67	0.68	0.61	92.67	54.96	6.19	95.28	6.29	95.13	0	0.05	4.98	0.16	0.61	0.02	0	0.68	0.03	0.01	0.01	0.02	0.3	0.09	0	0.23	11.17	0	0	6	-15.08	6.98	4.27	47.63	202.58	780.05	297.93	1087.97	620.31	838.31	353.66	1040.21	370.32
16.883	0	0.02	0.01	0.02	2.52	0.1	0.02	3.58	0.52	0.31	92.83	56.03	5.54	94.93	5	95.83	0	0.07	3.65	0.18	0.31	0.01	0	0.52	0.02	0	0	0.02	0.37	0.09	0	0.09	10.65	0	0	6	-14.59	7.35	3.33	47.54	201.98	774.85	295.39	1087.06	622.42	834.02	353.03	1035.44	368.09
16.916	0	0.02	0.01	0.02	2.72	0.08	0.02	3.74	0.37	0.16	92.52	58.39	4.14	96.14	4.69	97.14	0	0.11	2.82	0.15	0.16	0	0	0.37	0.01	0	0	0.01	0.41	0.09	0	0.02	9.49	0	0	6	-13.49	5.92	4.64	47.59	206.48	771.75	294.89	1086.73	626.39	832.16	353.04	1038.11	367.84
16.95	0	0.02	0.01	0.02	2.81	0.07	0.02	3.65	0.2	0.13	92.7	59.4	2.62	96.09	3.65	97.52	0	0.18	2.15	0.13	0.06	0	0	0.2	0.01	0	0	0.03	0.55	0.11	0	0.02	8.03	0	0	6	-13.33	5.99	4.85	47.52	207.27	769.41	294.01	1085.87	627.32	830.5	352.8	1037.3	366.86
16.983	0	0.02	0.01	0.02	2.92	0.06	0.02	3.7	0.18	0.07	92.6	60.8	1.75	96.12	3.19	98.12	0	0.33	2.01	0.07	0.04	0	0	0.18	0.01	0	0	0.03	0.67	0.13	0	0.02	7.16	0	0	6	-13.95	5.95	4.99	47.5	206.03	767.54	294.43	1084.96	628.79	829.95	352.55	1035.43	367.52
17.016	0	0.02	0.01	0.02	3.04	0.05	0.02	3.71	0.14	0.06	92.58	62.13	0.95	96.19	2.61	98.57	0	0.52	2.1	0.06	0.03	0	0	0.14	0.01	0	0	0.06	0.93	0.16	0	0.01	6.25	0	0	6	-14.04	5.86	4.5	47.45	206.46	765.75	294.45	1084.81	630.46	827.95	353.44	1033.95	367.29
17.05	0	0.02	0.01	0.02	3.29	0.05	0.02	3.83	0.09	0.05	92.35	64.67	0	96.42	2.58	98.92	0	0.88	2.59	0.05	0.04	0	0	0.07	0.01	0	0	0.09	1.94	0.25	0	0.01	5.11	0	0	6	-15.06	5.53	4.46	47.35	205.82	764.31	294.37	1085.09	631.97	827.59	353.31	1032.96	366.81
17.083	0	0.02	0.01	0.02	3.47	0.05	0.02	4.01	0.11	0.05	91.99	65.89	0	96.42	2.96	99.27	0	1.28	2.82	0.05	0.05	0	0	0.06	0.02	0	0	0.11	2.26	0.26	0	0.01	4.88	0	0	6	-15.49	5.54	4.43	47.72	208.65	762.89	293.88	1085.64	633.14	825.77	353.02	1033.96	366.79
17.117	0	0.02	0.01	0.02	3.79	0.04	0.03	4.19	0.11	0.03	91.62	68.9	0	96.43	3.51	99.45	0	1.64	2.64	0.04	0.03	0	0	0.03	0.02	0	0	0.11	3.78	0.29	0	0.03	4.22	0	0	6	-15.62	5.51	4.66	47.92	210.22	760.85	293.15	1084.49	633.27	823.81	352.16	1033.55	366.48
17.15	0	0.02	0.01	0.02	4.12	0.04	0.03	4.47	0.13	0.02	91.07	71.18	0	96.46	4.47	99.61	0	2.06	2.39	0.04	0.03	0	0	0.02	0.03	0	0	0.13	4.98	0.34	0	0.05	3.95	0	0	6	-16.03	5.47	4.63	47.88	208.69	759.13	292.38	1084.25	634.03	823.45	352.32	1031.77	364.79
17.183	0	0.02	0.01	0.02	4.31	0.04	0.03	4.67	0.33	0.02	90.66	70.92	0	97.03	4.72	99.61	0	2.96	2.06	0.03	0.03	0	0	0.02	0.05	0	0	0.33	4.82	0.32	0	0.01	3.78	0	0	6	-15.84	4.56	4.32	47.85	208.27	758.76	291.69	1085.35	634.96	823.42	352.99	1031.43	363.44
17.217	0	0.03	0.01	0.03	5.13	0.04	0.03	5.2	0.37	0.02	89.6	75.33	0	95.99	6.06	99.69	0	4.25	1.96	0.03	0.03	0.01	0	0.02	0.05	0	0.01	0.37	7.53	0.32	0	0.03	2.91	0	0	6	-15.46	6.13	4.62	48.02	208.86	756.91	290.19	1086.14	636.63	823.22	351.39	1031.73	363.36
17.25	0	0.03	0.01	0.02	5.68	0.04	0.03	5.96	1.36	0.02	88.07	73.79	0	96.56	8.72	99.71	0	5.11	2.05	0.03	0.06	0.03	0	0.02	0.08	0	0.01	1.36	6.51	0.28	0	0	2.7	0	0	6	-15.33	5.33	4.78	48.2	207.71	755.35	289.23	1085.49	636.88	822.88	350.33	1030.23	362.7
17.283	0	0.03	0.01	0.02	6.67	0.04	0.04	7.21	2.5	0.03	85.59	72.83	0	97.59	11.2	99.74	0	7.44	2.5	0.03	0.13	0.05	0	0.03	0.14	0	0.01	5.86	5.57	0.29	0	0	2.32	0	0	6	-13.21	3.49	4.65	47.98	203.47	755.88	289.38	1084.46	636.83	824.32	351.13	1027.46	362.74
17.317	0	0.03	0.01	0.02	7.25	0.04	0.04	8	3.28	0.03	84.01	78.63	0	97.13	13.24	99.69	0	8.16	3.28	0.02	0.16	0.1	0	0.03	0.24	0	0.02	9.85	4.96	0.28	0	0	2.1	0	0	6	-15.12	4.38	5.58	48.82	203.47	754.03	284.24	1083.47	630.94	824.44	345.29	1027.51	357.96
17.35	0	0.03	0.01	0.02	7.49	0.04	0.05	8.4	2.98	0.04	83.19	83.65	0	95.54	15.23	99.51	0	7.65	2.98	0.01	0.2	0.1	0	0.04	0.32	0	0.02	14.14	4.8	0.27	0	0	2.13	0	0	6	-16.64	6.68	5.99	49.64	202.18	753.29	279.94	1084.86	628.88	826.2	339.21	1027.81	354.42
17.384	0	0.03	0.01	0.02	7.6	0.03	0.05	8.57	2.47	0.05	82.87	76.97	0	96.11	15.95	99.28	0	7.66	2.47	0.01	0.17	0.06	0	0.05	0.49	0	0.03	9.06	4.5	0.27	0	0.01	2	0	0	6	-15.55	5.96	7.26	50.01	198.76	754.44	274.88	1085.91	624.04	830.91	333.37	1028.86	351.3
17.417	0	0.03	0.01	0.02	7.19	0.04	0.05	8.2	2.41	0.08	83.6	77.28	0	97.92	15.63	98.98	0	7.18	2.41	0.01	0.2	0.09	0	0.08	0.94	0	0.03	9.58	3.88	0.25	0	0	2.18	0	0	6	-9.62	2.75	6.28	49.83	196.37	757.12	271.38	1087.3	621.92	832.23	334.23	1028.14	347.61
17.45	0	0.03	0.01	0.02	6.93	0.03	0.05	8.17	2.32	0.1	83.66	75.37	0	97.81	18.08	98.54	0	5.12	1.85	0.01	0.24	0.07	0	0.1	1.45	0	0.04	8.7	2.91	0.19	0	0	2.32	0	0	6	-12.2	3	7.12	50.36	194	760.9	271.06	1086.39	615.01	836.08	331.17	1029.48	346.41
17.484	0	0.03	0.01	0.02	5.84	0.04	0.05	6.96	2.77	0.16	86.08	79.24	0	96.99	16.66	96.96	0	4.03	2.31	0.02	0.37	0.07	0	0.16	2.59	0	0.06	13.04	1.8	0.12	0.01	0	2.77	0	0	6	-12.12	4.65	7.19	50.95	193.86	762.66	264.71	1087.67	606.64	837.73	327.65	1031.27	338.82
17.517	0	0.03	0.01	0.02	4.43	0.04	0.04	5.17	3.35	0.2	89.65	73.35	0	97.87	12.64	94.98	0	2.49	2.51	0.02	0.36	0.06	0	0.2	2.78	0	0.09	10.95	1.29	0.08	0.01	0.01	3.35	0	0	6	-10.17	2.86	8.15	51.2	189.52	766.07	262.88	1088.21	603.23	843.13	323.71	1032.05	338.78
17.55	0	0.03	0.01	0.02	3.39	0.05	0.04	3.85	3.98	0.22	92.3	72.31	0	97.9	10.1	91.23	0	1.37	3.26	0.03	0.33	0.03	0	0.22	2.81	0.01	0.12	14.05	1.04	0.07	0.01	0.01	3.98	0	0	6	-9.25	2.79	8.05	51.24	184.94	770.79	262.65	1087.77	597.93	847.11	323.53	1031.56	337.05
17.584	0	0.03	0.02	0.02	2.53	0.06	0.04	2.87	5.45	0.3	94.26	68.51	0	97.04	8.69	85.78	0	0.96	5.45	0.06	0.55	0.03	0	0.3	3.19	0.01	0.18	17.23	0.53	0.05	0.03	0.01	5.33	0	0	6	-6.27	4.54	7.92	51.53	182.29	772.33	261.3	1087.42	595.66	848.73	324.01	1030.64	335.74
17.617	0	0.04	0.02	0.02	1.97	0.08	0.05	2.2	9.55	0.33	95.6	67.84	0	97.23	8.53	79.66	0	0.67	9.55	0.11	0.67	0.03	0	0.33	4.46	0.01	0.31	22.96	0.42	0.06	0.03	0.03	6.31	0	0	6	-4.8	4.21	8.18	51.84	179.66	774.99	261.1	1087.98	593.66	851.85	324.23	1031.15	335.52
17.65	0	0.04	0.02	0.02	1.58	0.15	0.06	1.79	16.82	0.42	96.42	74.37	0	97.63	9.51	73.85	0.01	0.48	16.82	0.19	0.85	0.03	0	0.42	5.84	0.02	0.41	32.74	0.25	0.06	0.05	29.52	7.78	0	0	6	-2.25	3.4	7.24	52.24	173.43	784.55	264.46	1087.08	588.91	857.7	324.29	1030.63	337.52
17.684	0	0.05	0.02	0.02	1.07	0.27	0.08	1.23	22.74	0.71	97.53	60.99	1.92	96.37	11.91	62.58	0.01	0.29	22.74	0.32	1.83	0.05	0	0.71	6.05	0.03	0.49	36.32	0.16	0.05	0.08	28.46	10.12	0	0	6	-0.6	5.6	7.92	52.61	169.66	789.07	265.42	1085.43	580.97	861.67	329.09	1031.18	336.06
17.717	0	0.06	0.03	0.02	0.72	0.39	0.11	0.8	27.39	0.68	98.4	57.95	1.73	97.39	13.93	50.07	0.02	0.2	27.39	0.57	2.61	0.08	0	0.68	7.07	0.03	0.84	47.25	0.15	0.05	0.09	3.97	11.18	1.87	0	6	-1.02	3.91	7.75	52.72	161.03	794.53	267.36	1081.36	575.18	866.05	325.17	1026.67	336.75
17.751	0	0.09	0.03	0.02	0.43	0.72	0.12	0.55	29.54	0.82	98.55	80.56	0	97.73	16.51	38.5	0.04	0.13	29.54	0.77	6.8	0.04	0	0.82	8.71	0.07	1.28	72.52	0.09	0.06	0.18	0.26	15.58	3.62	0	6	-0.5	3.19	7.64	53.4	165.98	798.19	268.83	1080.83	570.87	865.21	326.87	1030.83	337.87
17.784	0	0.11	0.04	0.02	0.34	0.85	0.18	0.42	28.97	0.95	98.3	79.4	0	96.78	20.4	28.26	0.06	0.12	28.97	1.05	4.91	0.03	0	0.95	12.13	0.08	1.71	81.15	0.09	0.06	0.24	0.06	17.28	4.24	0	6	0.74	4.99	8.24	53.56	158.29	802.82	271.38	1079.99	567.39	871.31	330.24	1029.37	338.71
17.817	0	0.14	0.05	0.02	0.24	0.91	0.17	0.28	28.81	0.96	98.19	82.28	0	97.59	17.71	21.37	0.07	0.13	28.81	1.23	4.98	0.02	0	0.96	11.64	0.06	1.81	83.63	0.09	0.05	0.24	0.09	17.97	4.49	0	6	1.89	3.49	7.14	54.17	152.27	805.91	273.32	1076.87	563.75	872.53	332.35	1024.71	337.66
17.851	0	0.11	0.03	0.02	0.17	1.37	0.14	0.21	27.49	1.02	97.27	63.12	6.21	97.24	15.54	16.56	0.14	0.13	27.49	1.21	4.95	0.02	0	1.02	9.53	0.1	1.75	72.53	0.07	0.05	0.34	0.04	22.35	3.43	0	6	1.41	4.19	6.44	54.58	156.06	810.13	276.4	1077.04	562.27	872.2	333.94	1028.14	340.18
17.884	0	0.09	0.04	0.01	0.14	0.79	0.12	0.15	20.9	1.03	98.43	10.9	9.45	97.05	11.04	13.17	0.17	0.16	20.5	1.11	2.6	0.03	0	1.03	7.98	0.08	1.43	46.7	0.07	0.05	0.3	0.02	20.9	3.91	0	6	1.35	4.54	6.25	54.9	152.37	815.71	280.75	1076.96	559.86	876.39	338.66	1028.72	342.12
17.917	0	0.06	0.04	0.01	0.11	0.93	0.1	0.13	14.89	0.87	98.14	2.33	19.3	96.19	8.74	10.75	0.25	0.18	18.5	1.27	1.76	0.02	0	0.87	5.89	0.09	1.41	14.89	0.08	0.06	0.32	0.08	23.41	3.79	0	6	2.76	5.85	6.46	55.47	144.75	823.51	286.7	1071.56	551.73	881.36	342.62	1026.09	345.38
17.951	0	0.05	0.02	0.01	0.1	0.95	0.08	0.11	4.38	0.72	98.09	3.21	23.37	97.8	6.52	10.7	0.55	0.21	14.9	1.16	1	0.01	0	0.72	4.38	0.08	1.15	3.52	0.1	0.09	0.34	0.07	25.48	0	0	6	2.46	3.03	6.99	55.77	149.74	829.32	292.66	1073.64	554.14	883.68	343.88	1033.1	353.59
17.984	0	0.05	0.03	0.01	0.1	0.64	0.08	0.1	2.75	0.73	98.72	2.1	21.01	97.66	5.11	8.92	0.73	0.25	13.23	1.73	0.78	0.01	0	0.62	2.75	0.09	0.54	0.88	0.14	0.13	0.3	0.02	22.75	0	0	6	2.73	3.34	6.46	56.29	146.6	833.78	296.95	1073.35	554.27	886.61	346.6	1032.86	356.69
18.017	0	0.06	0.03	0.01	0.11	0.6	0.08	0.11	2.04	1.14	98.81	1.65	20.13	98.05	4.78	10.18	1.14	0.3	14.99	2.07	1.08	0.03	0	0.58	2.04	0.14	0.28	0.36	0.24	0.22	0.29	0.02	21.22	0	0	6	6.15	2.41	6.78	56.88	142.49	837.51	301.15	1071.63	553.44	889.82	350.79	1031.97	360.6
18.051	0	0.07	0.04	0.01	0.12	0.45	0.09	0.1	2.07	2.07	99.11	1.08	16.95	98.02	3.96	10.08	2.07	0.33	15.4	2.95	1.58	0.08	0	0.65	1.42	0.14	0.13	0.16	0.42	0.42	0.24	0.03	18.41	0	0	6	5.41	2.48	7.2	57.21	141.7	841.97	306.66	1072.68	554.63	893.42	355.18	1034.74	365.62
18.084	0	0.07	0.04	0.01	0.12	0.51	0.1	0.1	2.38	2.38	98.97	1.02	17.45	98.08	4.9	9.39	2.38	0.27	18.76	4.41	1.9	0.11	0	0.65	1.19	0.15	0.09	0.13	0.57	0.55	0.24	0.04	17.96	0	0	6	6.76	2.34	7.42	57.63	139.03	845.05	311.05	1072.24	555.91	896.22	358.53	1034.78	369.95
18.118	0	0.09	0.05	0.02	0.15	0.46	0.13	0.11	3.99	3.99	99.08	0.65	15.08	97.9	5.15	10.17	3.99	0.22	23.17	5.93	1.53	0.13	0	0.75	1.42	0.13	0.07	0.23	1.14	0.95	0.19	0.04	14.76	0	0	6	5.22	2.8	6.75	57.92	136.27	849.44	316	1072.29	555.93	898.94	362.77	1034.86	372.52
18.151	0	0.11	0.06	0.02	0.18	0.36	0.15	0.12	6.15	5.87	99.27	0.5	11.55	96.95	5.87	11.73	6.15	0.16	22.57	7.95	1.4	0.11	0	0.92	1.49	0.09	0.05	0.26	1.77	1.11	0.17	0.02	12.91	0	0	6	5.48	4.7	7.22	58.17	135.72	852.3	318.61	1072.14	555	901.12	364.55	1036.42	375.23
18.184	0	0.11	0.07	0.02	0.17	0.32	0.15	0.11	5.91	4.84	99.36	0.47	10.86	96.78	4.84	10.92	5.91	0.12	21.28	6.97	0.97	0.08	0	1.17	1.91	0.08	0.04	0.41	1.96	1.28	0.15	0.01	12.47	0	0	6	4.83	4.98	6.78	58.58	134.25	855.72	322.47	1071.42	554.46	902.68	367.26	1036.52	377.76
18.218	0	0.12	0.07	0.02	0.18	0.3	0.16	0.11	6.41	4	99.41	0.48	9.89	96.58	4	11.51	6.41	0.11	22	6.57	0.68	0.07	0	1.28	1.96	0.06	0.04	0.73	3.43	1.92	0.12	0.01	11.33	0	0	6	2.73	5.29	6.64	58.88	131.62	857.8	325.66	1069.96	553.88	904.09	368.36	1035.22	379.73
18.251	0	0.11	0.07	0.02	0.19	0.28	0.14	0.12	5.84	3.2	99.44	0.44	9.94	96.1	3.2	13.36	5.84	0.09	20.13	3.93	0.35	0.04	0	1.36	2.67	0.05	0.06	1.03	4.01	2.36	0.13	0.01	11.78	0	0	6	2.97	5.98	7.11	58.99	128.83	859.8	328.11	1068.82	552.98	906.32	369.95	1034.6	381.85
18.284	0	0.11	0.07	0.02	0.2	0.3	0.15	0.13	6.17	3.13	99.4	0.58	9.99	96.23	2.49	13.93	6.17	0.08	22.38	3.22	0.27	0.04	0	1.66	3.02	0.04	0.07	1.88	5.69	3.13	0.12	0	11.25	0	0	6	2.86	5.8	6.85	59.3	129.26	860.83	329.96	1068.55	553.34	906.22	371.6	1034.95	383.27
18.318	0	0.12	0.07	0.02	0.23	0.24	0.14	0.15	6.35	6.09	99.52	0.66	8.26	96.1	2.27	14.98	6.35	0.08	20.08	1.99	0.21	0.03	0	1.51	2.61	0.05	0.08	2.3	9.83	6.09	0.1	0	10.51	0	0	6	2.17	5.98	6.21	59.55	131.27	862.75	333	1067.95	553.18	905.29	374.38	1036.1	385.35
18.351	0	0.11	0.07	0.02	0.23	0.2	0.13	0.15	5.7	5.7	99.55	0.51	7.43	95.03	1.71	16.1	5.7	0.08	16.68	1.25	0.23	0.02	0	1.53	2.57	0.04	0.09	2.25	9.48	6	0.1	0.01	10.65	0	0	6	2.95	7.25	6.5	59.59	127.8	863.3	333.72	1066.95	552.64	906.99	374.98	1034.32	385.81
18.385	0	0.12	0.07	0.03	0.27	0.13	0.12	0.19	5.8	5.8	99.47	0.75	4.22	96.32	1.45	17.95	5.8	0.07	10.46	0.84	0.35	0.01	0	1.72	2.31	0.04	0.08	1.52	13.7	10.2	0.11	0.02	10.01	0	0	6	2.03	5.67	6.02	59.87	127.84	864.31	335.27	1066.34	552.28	906.61	376.1	1034.04	386.35
18.418	0	0.12	0.07	0.03	0.27	0.12	0.12	0.2	4.7	4.7	99.47	0.79	3.83	96.43	1.21	18.34	4.7	0.07	10.15	0.61	0.35	0.01	0	2.19	2.32	0.03	0.08	1.79	14.05	10.87	0.12	0.01	9.37	0	0	6	2.53	5.52	5.85	59.86	125.51	864.98	336.87	1066.08	553.5	907.72	377.43	1032.82	387.59
18.451	0	0.11	0.06	0.03	0.28	0.12	0.11	0.21	4	4	99.43	0.96	4.16	95.57	1.14	21.03	4	0.07	10.29	0.64	0.5	0.01	0	2.36	2.36	0.02	0.08	2.44	13.99	10	0.12	0.01	9.5	0	0	6	2.68	6.65	6.09	60.02	126.03	864.71	337.45	1064.89	552.71	907.02	378.08	1032.65	388.25
18.485	0	0.1	0.05	0.03	0.24	0.15	0.1	0.2	3.89	2.48	99.52	0.77	5.83	95.47	1.04	20.75	2.48	0.07	10.59	0.58	0.69	0.02	0	3.89	3.07	0.02	0.08	3.63	11.28	9.09	0.13	0	11.1	0	0	0	3.12	6.76	5.49	60.27	126.12	864.73	338.12	1064.88	553.49	906.36	379.49	1032.17	388.3
18.518	0	0.09	0.05	0.03	0.23	0.16	0.1	0.19	3.91	1.85	99.54	0.74	7	95.93	0.96	20.4	1.85	0.07	10.57	0.59	0.51	0.01	0	3.91	2.96	0.01	0.06	3.15	11.07	8.85	0.13	0.01	11.7	0	0	0	4.3	6.2	6.08	60.33	123.88	864.61	339.53	1063.39	554.16	907.22	379.79	1030.64	390.44
18.551	0	0.09	0.05	0.03	0.24	0.15	0.1	0.21	4.32	1.6	99.51	0.86	6.38	95.95	0.92	22.17	1.6	0.07	9.44	0.48	0.56	0.01	0	4.32	2.75	0.01	0.05	2.88	11.3	8.59	0.14	0	11.47	0	0	0	2.81	6.18	5.17	60.46	125.4	865.06	340.67	1062.2	552.76	905.18	381.35	1030.28	389.93
18.585	0	0.08	0.04	0.03	0.26	0.13	0.09	0.23	4.88	1.03	99.48	1	5.84	94.46	0.87	25.24	1.03	0.07	7.01	0.5	0.49	0.01	0	4.88	2.79	0	0.04	1.45	10.42	7.8	0.13	0	11.5	0	0	0	1.78	7.82	4.89	60.59	120.58	865.06	341.58	1060.43	551.75	906.39	381.01	1026.58	390.7
18.618	0	0.08	0.04	0.03	0.29	0.12	0.09	0.24	5.34	0.89	99.43	1.25	5.08	95.18	0.75	27.46	0.89	0.09	5.22	0.45	0.34	0.01	0	5.34	3.01	0	0.04	0.77	11.39	7.43	0.13	0	11.4	0	0	0	1.98	7.09	4.71	60.8	122.28	865.18	342.24	1059.35	551.26	904.85	382.04	1026.85	390.36
18.651	0	0.08	0.04	0.03	0.31	0.11	0.09	0.25	5.8	0.68	99.39	1.51	4.33	95.28	0.87	28.67	0.68	0.11	4.18	0.53	0.4	0.01	0	5.8	2.9	0	0.03	0.7	12.71	6.81	0.13	0.01	11.15	0	0	0	-0.68	6.98	4.82	60.87	122.54	866.92	344.68	1059.67	551.15	905.84	384.1	1028.15	391.52
18.685	0	0.08	0.04	0.03	0.37	0.1	0.08	0.29	5.91	0.58	99.26	2.56	3.88	95.51	0.88	32.35	0.43	0.15	3.57	0.58	0.37	0.02	0	5.91	3.02	0	0.02	0.4	15.69	6.25	0.13	0	10.83	0	0	0	-1.82	6.72	5.14	60.88	123.6	866.9	345.73	1059.13	551.32	905.4	384.11	1028.69	392.89
18.718	0	0.08	0.04	0.03	0.42	0.09	0.08	0.31	6.54	0.63	99.17	3.26	2.86	95.08	0.94	33.84	0.41	0.18	3.69	0.63	0.37	0.02	0	6.54	2.69	0	0.01	0.29	17.3	6.2	0.11	0	9.92	0	0	0	-1.35	7.2	5.17	60.81	122.78	866.88	346.28	1058.85	551.59	905.66	385.09	1028.16	393.26
18.752	0	0.08	0.04	0.04	0.5	0.07	0.09	0.33	8.1	0.74	99	4.47	0.39	95.23	1.09	36.94	0.32	0.23	3.62	0.74	0.42	0.04	0	8.16	2.76	0	0.01	0.17	18.29	4.94	0.09	0	8.1	0	0	0	-1.33	7.03	5.63	60.7	122.32	865.85	345.76	1059.14	552.09	905.92	385.33	1028.01	392.92
18.785	0	0.08	0.04	0.04	0.67	0.06	0.09	0.44	7.14	0.71	98.67	7.93	0	94.41	1.18	44.33	0.26	0.32	3.4	0.71	0.5	0.03	0	8.7	3.2	0	0.01	0.32	18.49	3.78	0.08	0	7.14	0	0	0	-2.21	7.86	5.75	60.58	121.93	865.49	345.04	1059.71	552.07	906.34	384.83	1028.05	392.07
18.818	0	0.07	0.04	0.04	0.68	0.06	0.09	0.45	6.94	0.66	98.64	7.79	0	95.66	1.24	45.84	0.25	0.36	3.29	0.66	0.66	0.03	0	9.6	3.42	0	0	0.62	16.73	3.22	0.07	0	6.94	0	0	0	-2.94	6.54	5.04	60.31	122.36	865.59	345.21	1060.82	553.68	906.01	384.92	1028.17	391.78
18.852	0	0.08	0.04	0.04	0.69	0.06	0.13	0.43	6.03	0.68	98.62	7.69	0	96.57	1.39	44.86	0.2	0.36	3.33	0.66	0.68	0.02	0	14.39	5.27	0	0	2.02	17.55	2.87	0.05	0	6.03	0	0	0	-2.64	5.3	4.95	60.18	120.77	865.44	344.14	1062.22	554.75	907.26	384.16	1027.85	390.75
18.885	0	0.08	0.04	0.04	0.66	0.06	0.16	0.43	5.85	0.88	98.68	7.18	0	95.82	1.73	44.24	0.2	0.3	3.76	0.78	0.88	0.02	0	17.24	7.52	0	0.01	4.8	15.65	2.85	0.05	0	5.85	0	0	0	-2.77	6.34	4.03	60.08	120.37	864.43	342.66	1061.82	554.13	905.87	383.54	1026.14	388.39
18.918	0	0.09	0.04	0.05	0.63	0.06	0.19	0.4	5.8	0.98	98.73	7.78	0	96.66	1.49	42.89	0.16	0.27	5.14	0.74	0.98	0.02	0	19.68	9.22	0	0.01	6.13	16.27	2.99	0.04	0	5.8	0	0	0	-0.3	5.17	5.55	60.22	122.18	864.27	340.7	1063.93	554.68	907.44	381.9	1029.42	388.93
18.952	0	0.1	0.05	0.05	0.6	0.06	0.29	0.36	5.9	0.93	98.8	9.32	0	96.08	1.52	39.85	0.15	0.24	5.9	0.79	0.93	0.02	0	25.16	10.85	0	0.01	6.93	17.42	3.1	0.03	0	5.13	0	0	0	-1.1	6.01	5.21	60.05	121.83	864.41	339.75	1064.47	554.51	907.66	380.33	1029.25	387.86
18.985	0	0.1	0.05	0.06	0.55	0.07	0.31	0.33	7.13	0.92	98.89	8.05	0	95.53	1.5	38.09	0.15	0.23	7.13	0.77	0.92	0.02	0	24.93	13.02	0	0.01	5.18	16.89	3.12	0.03	0	5.38	0	0	0	-1.06	6.69	5.62	59.76	122.89	864.35	338.82	1065.09	553.93	907.87	379.64	1030.51	387.44
19.018	0	0.1	0.05	0.06	0.53	0.07	0.33	0.31	7.54	0.91	98.93	7.76	0	95.74	1.44	36.72	0.15	0.19	7.54	0.71	0.91	0.02	0	25.81	13.93	0	0.01	3.96	17.54	3.05	0.03	0	5.42	0	0	0	-2.51	6.44	5.63	59.48	124.72	864.24	337.6	1066.12	553.29	907.48	378.48	1031.96	386.17
19.052	0	0.1	0.05	0.06	0.48	0.07	0.44	0.28	7.57	0.72	99.03	8.93	0	95.46	1.63	34.68	0.12	0.16	7.57	0.61	0.72	0.01	0	29.76	15	0	0.02	4.25	15.86	2.55	0.02	0	5.53	0	0	0	-2.44	6.77	5.6	59.09	126.95	864.36	336.6	1067.05	552.84	906.94	377.89	1033.66	385.5
19.085	0	0.09	0.05	0.05	0.48	0.08	0.36	0.29	8.35	0.57	99.05	7.6	0	95.82	1.69	35.45	0.1	0.15	8.35	0.57	0.54	0.01	0	26.81	13.41	0	0.02	3.63	14.37	2.31	0.02	0	6.06	0	0	0	-3.2	6.33	5.75	58.9	128.08	863.66	334.71	1068.12	552.68	906.76	375.89	1034.58	384.07
19.119	0	0.08	0.05	0.04	0.5	0.08	0.42	0.32	8.57	0.66	99	12.22	0	96.15	2.04	38.32	0.1	0.16	8.57	0.66	0.56	0.01	0	30.49	12.71	0	0.02	4.19	11.4	1.98	0.02	0	6.05	0	0	0	-3.61	5.92	4.51	58.49	129.59	862.47	332.35	1069.28	552.96	904.72	374.96	1034.18	380.76
19.152	0	0.07	0.04	0.04	0.53	0.09	0.45	0.37	9.59	0.7	98.95	17.27	0	97	2.81	41.28	0.1	0.19	9.59	0.59	0.7	0.01	0	32.55	12.16	0	0.02	5.37	8.69	1.67	0.01	0	6.54	0	0	0	-3.56	4.62	3.77	58.17	132.45	861.54	329.56	1071.15	553.52	903.03	372.76	1035.37	378.23
19.185	0	0.06	0.03	0.04	0.68	0.09	0.43	0.53	9.78	0.97	98.64	25.66	0	96.06	4.64	47.79	0.1	0.2	9.78	0.57	0.97	0.02	0	32.3	12.29	0	0.02	5.15	8.59	1.69	0.01	0	6.96	0	0	0	-4.34	6.03	3.28	57.58	132.09	861.26	328.12	1072.57	554.07	903.3	371.62	1035.3	376.44
19.219	0	0.05	0.03	0.03	0.8	0.11	0.39	0.75	11.27	2.19	98.41	29.83	0	95.87	8.34	52.54	0.1	0.22	11.27	0.6	2.19	0.06	0	30.15	10.94	0	0.02	7.37	5.59	1.49	0.01	0	8.26	0	0	0	-5.16	6.28	3.4	57.1	132.85	861.25	327.7	1073.32	554.22	903.46	370.61	1036.18	376.54
19.252	0	0.04	0.03	0.03	1.08	0.1	0.43	1.11	13.97	2.96	97.78	35.1	0	95.53	13.97	56.56	0.12	0.23	10	0.59	2.96	0.08	0	29.13	10.46	0	0.02	7.97	5.1	1.47	0.01	0	8.03	0	0	0	-5.75	6.69	3.29	56.71	135.59	860.19	325.55	1074.49	554.09	902.1	368.83	1037.55	374.91
19.285	0	0.03	0.02	0.02	1.34	0.13	0.36	1.58	19.21	3.17	96.85	32.91	0	94.43	19.21	59.96	0.13	0.2	10.73	0.8	3.17	0.07	0	24.5	7.29	0.01	0.02	4.39	3.94	1.4	0.01	1.71	9.36	0	0	0	-3.24	7.85	4.09	56.95	137.59	859.29	324.96	1075.08	555.05	901.97	367.77	1039.2	377.75
19.319	0	0.02	0.02	0.02	1.42	0.19	0.29	1.96	18.08	3.38	96.08	22.29	0	95.87	24.57	59.72	0.12	0.14	12.55	1.1	3.38	0.05	0	18.08	4.03	0.01	0.02	2.31	3.47	1.67	0.01	39.34	12.14	0	0	0	-0.92	6.28	4.29	57.12	137.08	858.45	324.67	1074.06	555.7	901.42	368.39	1038.21	377.14
19.352	0	0.02	0.01	0.01	2.24	0.26	0.37	3.54	13.88	2.54	92.93	20.97	0.74	95.35	36.09	62.95	0.12	0.11	16.06	1.85	2.54	0.03	0	13.88	3.31	0.01	0.02	1.06	3.19	1.52	0.01	9.22	13.21	0	0	0	-4.18	6.9	5.29	56.1	141.41	856.65	323.68	1073.81	555.07	899.51	366.06	1040.51	376.82
19.386	0	0.01	0.01	0.01	3.09	0.6	0.39	5.98	9.01	2.48	88.04	19.91	7.47	94.58	45.45	67	0.13	0.09	24.31	1.93	2.48	0.02	0	9.01	2.86	0.02	0.02	0.9	2.87	1.35	0.01	0.27	16.53	0	0	0	-5.43	7.7	4.39	55.14	139.73	852.72	318.51	1076.37	556.5	898.51	364.42	1038.13	370.08
19.419	0	0.01	0.01	0.01	4.03	0.53	0.32	8.49	7.87	2.22	83.02	29.37	7.12	94.4	47.06	74.55	0.12	0.08	19.92	2.22	2.1	0.02	0	7.87	1.82	0.02	0.01	0.84	2.89	1.25	0.01	0.04	17.56	0	0	0	-5.49	7.88	4.11	54.78	143.23	849.16	313.64	1078.67	558.62	895.96	359.71	1039.01	366.86
19.452	0	0.01	0.01	0.01	4.5	0.54	0.35	9.91	8.55	2.44	80.18	33.39	6.15	95.38	49.56	76.19	0.13	0.07	19.89	2.28	2.44	0.02	0	8.55	1.95	0.02	0.01	2.18	2.34	1.2	0.01	0.04	17.79	0	0	0	-5.19	6.86	2.44	54.65	139.33	849.24	312.37	1077.21	556.03	895.23	359.16	1034.48	364.04
19.486	0	0.01	0.01	0.01	4.31	0.58	0.21	10.75	5.7	2.91	78.51	37.2	8.37	96.65	46.99	81.12	0.13	0.07	15.06	1.96	2.91	0.04	0	5.7	1.57	0.04	0.01	3.61	1.74	1.02	0.01	0.21	20.85	0	0	0	-4.83	5.2	5.75	54.68	146.7	846.73	310.51	1077.39	555.94	894.32	355.86	1040.65	366.27
19.519	0	0.01	0	0.01	4.19	0.62	0.18	10.82	4.52	3.31	78.36	36.82	9.89	96.31	46.24	82.09	0.12	0.05	14.29	2.16	3.31	0.04	0	4.52	1	0.05	0.01	2.48	1.95	0.99	0.01	51.88	21.9	0	0	0	-3.2	5.68	5.46	54.91	147.41	845.16	308.81	1078.54	558.21	893.48	354.78	1040.49	365.57
19.552	0	0.01	0	0.01	5.2	0.64	0.22	14.04	4.12	3.96	71.92	38.22	8.74	96.48	52.27	83.24	0.11	0.05	14.5	1.59	3.96	0.05	0	4.12	1.03	0.06	0.02	2.21	2.14	0.96	0.01	78.35	22.03	0	0	0	-2.24	5.45	5.28	54.96	148.06	845.19	307.31	1080.45	558.68	893.88	354.93	1041.66	364.09
19.586	0	0.01	0	0.01	6.25	0.59	0.25	17.09	3.26	3.26	65.82	39.16	8	96.1	56.47	84.59	0.16	0.06	12.86	1.49	3.44	0.06	0	3.26	1.21	0.13	0.02	0.66	2.22	0.99	0.01	49	22.11	0	0	0	-3.29	5.98	5.12	54.29	150.77	845.06	306.93	1080.84	558.82	892.62	353.49	1043.01	364.19
19.619	0	0.01	0	0.01	5.29	0.62	0.18	14.17	2.97	2.87	71.67	41.22	10.23	96.78	49.85	85.95	0.15	0.06	13.26	1.03	2.87	0.06	0	2.97	1.25	0.13	0.02	0.36	2.12	0.91	0.01	1.81	22.37	0	0	0	-3.45	4.98	5.45	54.04	153.17	843.6	305.18	1080.64	557.95	891.05	351.75	1043.79	363.22
19.652	0	0.01	0	0.01	4.04	1	0.1	12.02	2	1.9	75.96	43.83	17.14	96.58	43.11	88.18	0.12	0.06	13.27	0.83	1.9	0.04	0	2	0.87	0.16	0.03	0.32	2.07	0.88	0.01	0.17	26.76	0	0	0	-3.22	5.29	5.68	53.77	154.84	841.4	303.91	1081.36	559.35	889.79	351.8	1044.26	362.57
19.686	0	0.01	0	0.01	3.32	1.3	0.08	10.37	0.95	0.93	79.26	41.47	21.16	95.49	40.18	87.22	0.11	0.06	12.81	0.67	0.93	0.02	0	0.95	0.53	0.16	0.03	0.25	1.83	0.78	0.01	0.08	29.36	0	0	0	-8.16	6.74	5.45	52.91	158.5	840.36	303.15	1081.41	558.62	887.45	348.55	1045.42	361.47
19.719	0	0.01	0	0.01	2.91	1.19	0.06	8.99	0.81	0.55	82.03	43.88	21.92	94.52	35.17	88.53	0.1	0.06	10.25	0.55	0.55	0.01	0	0.81	0.27	0.15	0.03	0.28	1.74	0.67	0.01	0.04	29.85	0	0	0	-7.63	7.76	5.81	52.59	159.03	838.52	301.97	1083.6	561.38	887.82	349.27	1046.41	361.02
19.753	0	0.01	0	0.01	2.14	1.45	0.04	7.05	0.54	0.41	85.9	41.49	25.52	95.5	30.18	87.3	0.06	0.06	7.05	0.41	0.16	0	0	0.54	0.25	0.17	0.02	0.33	1.76	0.56	0.01	0.04	33.28	0	0	0	-9.86	6.72	4.59	52.33	160.74	837.83	302.5	1081.36	559.57	884.01	348.4	1044.27	360.82
19.786	0	0.01	0	0.01	1.95	0.94	0.03	5.6	0.58	0.16	88.8	45.17	23.1	95.65	22.35	89.3	0.04	0.08	5.38	0.16	0.16	0	0	0.58	0.33	0.15	0.02	0.51	1.62	0.48	0.01	0.01	30.15	0	0	0	-8.31	6.55	5.46	52.3	163.7	834.83	300.69	1082.96	563.47	883.07	347.27	1046.19	360.93
19.819	0	0.01	0	0.01	1.78	0.71	0.02	4.66	0.89	0.18	90.68	47.95	21.79	95.67	16.19	90.72	0.03	0.14	4.02	0.08	0.18	0.01	0	0.59	0.36	0.12	0.02	0.89	1.59	0.5	0.01	0.01	28.31	0	0	0	-7.74	6.52	5.61	52.03	161.68	833.19	300.09	1083.84	565.95	883.85	346.96	1044.88	361.3
19.853	0	0.01	0	0.01	1.96	0.45	0.02	4.49	1.33	0.19	91.01	53.78	18.25	96.28	12.22	93.7	0.02	0.25	3.67	0.05	0.19	0.01	0	0.79	0.43	0.12	0.02	1.33	1.52	0.48	0.01	0.01	24.49	0	0	0	-9.02	5.73	5.3	51.66	163.62	832.41	300.55	1084.67	567.73	882.49	347.83	1045.58	361.03
19.886	0	0.01	0	0.01	2.1	0.36	0.02	4.55	1.34	0.25	90.9	55.42	16.27	96.11	11.52	94.53	0.02	0.41	3.35	0.03	0.25	0.01	0	0.9	0.51	0.11	0.02	1.34	1.51	0.5	0.01	0.01	22.67	0	0	0	-9.28	5.96	4.79	51.55	166.89	830.87	299.87	1085.86	569.38	880.14	347.86	1046.5	361.17
19.919	0	0.01	0	0.01	2.21	0.29	0.02	4.49	0.84	0.28	91.02	57.09	14.68	96.48	10.15	95.3	0.01	0.71	3.25	0.02	0.28	0.02	0	0.84	0.5	0.1	0.01	0.7	1.58	0.47	0.01	0.01	20.8	0	0	0	-9.02	5.44	4.29	51.52	169.04	827.66	298.34	1087.01	572.01	877.44	347.25	1045.9	361.29
19.953	0	0.01	0	0.01	2.36	0.25	0.02	4.64	0.77	0.3	90.72	58.87	13.41	95.72	9.88	96.14	0.01	1.02	2.6	0.01	0.3	0.02	0	0.63	0.77	0.1	0.01	0.47	1.66	0.42	0.01	0	19.76	0	0	0	-10.38	6.47	4.12	51.24	169.69	825.59	298.11	1088.08	574.79	876.45	347.3	1045.58	361.09
19.986	0	0.01	0	0.01	2.47	0.22	0.02	4.66	0.87	0.26	90.68	59.11	12.07	94.12	9.63	96.31	0.01	1.26	2.24	0.01	0.26	0.02	0	0.65	0.87	0.1	0.01	0.32	1.61	0.35	0.01	0	18.56	0	0	0	-10.76	8.13	4.26	51.16	173.93	823.51	298.63	1088.33	577.33	873.8	347.94	1047.1	362.74
20.019	0	0.01	0	0.01	2.73	0.17	0.02	4.88	0.8	0.28	90.24	60.17	9.87	94.42	9.79	96.87	0	1.76	1.57	0.01	0.28	0.01	0	0.73	0.8	0.09	0.01	0.26	1.6	0.31	0.01	0.01	16.79	0	0	0	-10.39	7.86	3.62	51.06	174.91	820.64	297.79	1089.05	580.27	871.35	348.45	1045.71	362.4
20.053	0	0.01	0.01	0.01	3.02	0.13	0.03	5.06	0.75	0.26	89.89	59.16	6.86	94.83	10.7	96.86	0	1.79	1.21	0.01	0.26	0.01	0	0.75	0.64	0.07	0.01	0.46	1.09	0.26	0.01	0.01	14.28	0	0	0	-9.89	7.45	3.46	50.7	173.44	816.84	297.08	1086.65	581.6	868.69	348.47	1041.64	361.44
20.086	0	0.01	0.01	0.01	3.11	0.12	0.03	5.13	0.71	0.32	89.74	59.23	6.37	94.54	11.11	96.8	0	1.81	1.31	0.01	0.32	0.01	0	0.71	0.46	0.07	0.01	0.28	1.18	0.25	0.01	0.01	13.8	0	0	0	-11.94	7.75	5.06	50.85	174.45	814.57	297.95	1085.47	583.65	868.73	347.55	1042.55	362.4
20.12	0	0.02	0.01	0.01	3.17	0.1	0.03	4.99	0.68	0.41	90.01	57.66	4.78	95.03	11.36	96.13	0	1.6	1.09	0.01	0.41	0.01	0	0.68	0.35	0.05	0.01	0.22	1.05	0.21	0.01	0.01	12.43	0	0	0	-11.61	7.25	5	50.81	176.35	812.4	297.68	1084.24	584.46	866.02	347.8	1041.78	362.2
20.153	0	0.02	0.01	0.02	3.26	0.08	0.03	4.75	0.64	0.44	90.51	56.53	2.6	95.13	10.84	95.57	0	1.42	1.07	0.01	0.44	0.01	0	0.64	0.21	0.04	0.01	0.16	1.04	0.19	0.01	0.02	10.24	0	0	0	-11.91	7.14	5.09	50.76	175.76	809.76	297.28	1082.92	585.45	864.44	347.36	1039.58	362.09
20.186	0	0.02	0.01	0.02	3.18	0.08	0.03	4.58	0.63	0.63	90.84	54.71	2.24	95.2	10.92	94.69	0	1.31	1.27	0.01	0.65	0.02	0	0.63	0.25	0.04	0.01	0.19	1	0.19	0.01	0.01	9.92	0	0	0	-10.98	7.06	4.78	50.65	176.78	807.18	297.11	1082.77	588.03	862.16	348.15	1038.33	362.79
20.22	0	0.02	0.01	0.02	3.42	0.06	0.04	4.51	0.72	0.51	90.98	53.49	0	94.63	11.06	94.19	0	1.27	1.15	0.01	0.51	0.01	0	0.72	0.21	0.05	0.02	0.52	0.88	0.21	0.02	0.01	7.33	0	0	0	-10.92	7.65	4.79	50.54	175.28	805.02	296.77	1082.72	590.2	861.81	348.09	1036.47	362.92
20.253	0	0.02	0.01	0.02	3.41	0.06	0.04	4.44	0.98	0.4	91.13	52.97	0	94.62	10.87	93.84	0	1.42	1.19	0.01	0.4	0.01	0	0.66	0.2	0.04	0.02	0.98	0.81	0.2	0.01	0	6.97	0	0	0	-10.07	7.66	5.22	50.49	178.79	803.83	297.09	1081.83	591.44	859.69	348.94	1037.92	363.12
20.286	0	0.02	0.01	0.02	3.34	0.05	0.04	4.17	2.06	0.47	91.65	52.32	0	95.92	10.88	92.43	0	1.27	1.11	0.01	0.47	0.03	0	0.69	0.21	0.04	0.02	2.06	0.71	0.2	0.01	0.02	5.97	0	0	0	-11.76	6.21	5.04	50.45	174.44	802.62	297.26	1081.24	592.02	860.5	348.71	1034.41	362.18
20.32	0	0.02	0.01	0.02	3.5	0.05	0.04	4.37	2.73	0.67	91.26	53.87	0	96.18	11.94	92.53	0	1.29	1.49	0.01	0.82	0.05	0	0.67	0.27	0.05	0.02	2.73	0.63	0.18	0.01	0.02	5.51	0	0	0	-12.36	5.87	4.95	50.56	174.17	801.87	297.19	1080.87	592.38	859.89	348.81	1033.62	361.33
20.353	0	0.02	0.01	0.02	3.36	0.05	0.04	4.1	2.37	0.64	91.79	52.62	0	96.91	10.8	92.27	0	1.11	1.52	0.01	0.89	0.05	0	0.64	0.33	0.05	0.02	2.37	0.61	0.19	0.01	0.01	5.11	0	0	0	-9.93	4.77	4.36	50.38	174.78	800.61	296.72	1080.22	593.59	857.75	350.27	1032.22	360.7
20.387	0	0.02	0.01	0.02	3.27	0.04	0.04	3.92	3.05	0.54	92.16	53.66	0	97.1	9.84	92.1	0	1.1	2.04	0.01	1.38	0.07	0	0.54	0.48	0.05	0.01	3.05	0.5	0.17	0.01	0.02	4.53	0	0	0	-7.45	4.44	4.08	50.42	173.9	799.9	295.86	1079.53	593.7	857.06	350.6	1030.69	360.42
20.42	0	0.02	0.01	0.02	3.39	0.04	0.04	4	2.04	0.53	92	53.95	0	96.8	9.05	93.26	0	1.22	1.73	0.01	0.97	0.06	0	0.53	0.64	0.04	0.01	2.04	0.47	0.18	0.01	0.05	4.06	0	0	0	-7.19	4.96	4.72	50.46	171.82	799.2	295.05	1078.43	592.78	858.07	349.01	1029.52	360.26
20.453	0	0.02	0.01	0.02	3.35	0.04	0.04	3.9	1.44	0.58	92.21	53.1	0	95.34	8.37	93.44	0	1.07	1.45	0.02	0.62	0.04	0	0.58	0.69	0.04	0.01	1.44	0.47	0.18	0.01	0.02	3.9	0	0	0	-7.15	6.91	4.6	50.47	170.79	800.54	295.85	1078.26	592.2	859.04	349.81	1029.5	360.34
20.487	0	0.02	0.01	0.02	3.26	0.04	0.04	3.74	1.14	0.61	92.52	52.44	0	95.51	7.49	93.4	0	0.95	1.81	0.02	0.92	0.06	0	0.61	0.9	0.03	0.01	1.14	0.37	0.2	0.01	0.02	3.56	0	0	0	-4.13	6.72	4.78	50.62	168.9	801.02	295.48	1076.83	590.94	859.69	349.97	1028.24	360.74
20.52	0	0.02	0.01	0.02	3.16	0.04	0.04	3.63	1.03	0.55	92.75	51.03	0	95.11	7.49	92.81	0	0.74	2.22	0.03	0.81	0.05	0	0.55	1.03	0.02	0	0.89	0.34	0.23	0.01	0.01	3.62	0	0	0	-7.47	7.16	5.08	51.02	168.52	801.56	294.34	1076.35	587.17	860.31	347.52	1028.48	358.43
20.553	0	0.02	0.01	0.02	3.13	0.04	0.04	3.65	1.12	0.54	92.71	50.24	0	96.54	8.2	92.33	0	0.65	3.17	0.04	1.15	0.05	0	0.54	1.07	0.02	0	1.12	0.34	0.24	0.01	0	3.87	0	0	0	-5.79	5.36	5.38	51.23	166.89	802.05	293.42	1075.38	584.97	861.14	347.19	1027.7	357.67
20.587	0	0.02	0.02	0.02	2.9	0.04	0.04	3.31	1.85	0.67	93.37	46.26	0	96.4	8.59	89.62	0	0.63	3.81	0.05	1.72	0.06	0	0.67	1.47	0.01	0.01	1.85	0.24	0.21	0.01	0	3.57	0	0	0	-6.37	5.57	4.72	51.65	166.14	802.95	292.07	1075.41	582.09	861.03	347.32	1027.01	354.4
20.62	0	0.02	0.02	0.02	2.91	0.04	0.05	3.3	3.78	0.89	93.39	46.95	0	98.04	10.1	88.03	0	0.66	4.21	0.08	1.68	0.07	0	0.89	2.46	0.01	0.01	3.78	0.21	0.17	0	0	3.4	0	0	0	-4.29	2.44	5.59	51.91	162.55	803.57	290.94	1074.81	580.28	863.73	346.18	1026.08	354.16
20.653	0	0.02	0.02	0.02	2.79	0.04	0.05	3.1	3.7	0.88	93.8	41.17	0	98.36	11.43	85.19	0	0.6	4.16	0.1	1.48	0.06	0	0.88	2.04	0.01	0.01	3.7	0.18	0.18	0	0	3.28	0	0	0	-2.82	1.54	5.8	52.3	161.91	807.14	290.73	1072.72	574.15	865.04	344.96	1026.7	353.79
20.687	0	0.03	0.02	0.02	2.43	0.04	0.07	2.57	3.95	1.23	94.85	32.72	0	98	13.6	78.45	0	0.57	3.95	0.17	1.61	0.07	0	1.23	3.24	0.01	0.01	5.91	0.15	0.16	0	0.01	2.82	0	0	0	-2.45	2.54	5.99	52.57	155.69	810.53	290.3	1073.06	571.06	870.03	343.99	1025.5	352.41
20.72	0	0.03	0.03	0.02	1.99	0.04	0.07	1.96	2.74	0.64	96.01	18.34	0	97.22	13.55	71.97	0.01	0.47	2.74	0.18	0.64	0.03	0	1.14	2.74	0.01	0.01	2.78	0.16	0.15	0	0.01	2.72	0	0	0	-1.51	4.22	6.69	53.19	152.7	813.04	290.33	1072.67	568.24	873.39	343.21	1025.79	352.8
20.754	0	0.03	0.03	0.02	1.59	0.04	0.08	1.5	2.24	0.68	96.81	11.33	0	96.42	13.61	65.48	0.01	0.32	2.84	0.25	0.68	0.02	0	1.43	2.24	0.01	0.01	1.11	0.2	0.14	0	4.77	2.95	0	0	0	0.66	5.54	6.64	54.12	148.21	816.83	290.88	1072.73	565.85	877.33	343.79	1025.26	352.84
20.787	0	0.03	0.03	0.02	1.27	0.04	0.09	1.16	1.58	1	97.45	6.61	0	96.94	14.18	58.8	0.01	0.23	3.77	0.42	1	0.02	0	1.02	1.58	0.01	0.01	0.56	0.26	0.15	0	51.17	3.44	0	0	0	4.11	4.73	6.33	55.68	150.52	822.35	293.06	1072.4	562.26	878.5	345.89	1028.73	355.22
20.82	0	0.04	0.04	0.02	0.89	0.05	0.1	0.75	1.5	1	98.23	3.22	0	97.12	12.94	49.47	0.01	0.16	4.71	0.64	1.33	0.01	0	1	1.5	0.02	0.01	0.19	0.3	0.15	0	19.47	3.66	0	0	0	4.46	4.4	5.3	55.89	145.43	827.8	295.82	1072.83	560.58	882.56	348.1	1027.79	355.59
20.854	0	0.05	0.05	0.02	0.69	0.06	0.11	0.56	1.09	1.05	98.63	1.84	0	97.09	12.8	42.73	0.03	0.11	9.07	1	2.03	0.01	0	1.05	1.09	0.02	0.01	0.22	0.38	0.14	0.01	1.98	4.18	0	0	0	5.11	4.47	5.59	56.03	139.78	831.04	297.49	1069.92	556.33	885.7	347.82	1025.22	356.36
20.887	0	0.06	0.07	0.02	0.44	0.08	0.13	0.32	1.22	1.22	99.13	0.77	0	97.51	11.51	30.71	0.04	0.07	12.5	1.39	2.47	0.01	0	1.22	0.91	0.02	0.01	0.3	0.42	0.17	0.01	0.12	4.27	0	0	0	5.47	3.66	7.09	56.52	145.06	833.02	298.77	1071.32	554.41	886.59	350.38	1031.42	358.72
20.92	0	0.07	0.07	0.02	0.32	0.11	0.14	0.22	1.39	1.29	99.37	0.48	2.42	98.08	9.19	24.02	0.07	0.06	17.69	2	2.94	0.02	0	1.29	1.39	0.02	0.01	0.61	0.49	0.19	0.01	0.05	4.65	0	0	0	6.24	2.33	6.44	56.98	143.45	835.84	301.18	1072.95	556.04	888.74	353.47	1032.04	360
20.954	0	0.08	0.08	0.02	0.24	0.19	0.15	0.16	1.53	1.53	99.52	0.57	6.65	98.25	6.87	19.04	0.15	0.05	26.11	2.72	3.52	0.09	0	1.53	1.35	0.02	0.01	1.06	0.51	0.21	0.01	0.05	5.24	0	0	0	4.2	1.85	6.62	57.21	143.04	839.33	304.96	1073.89	556.39	891.35	355.63	1034.2	363.05
20.987	0	0.09	0.09	0.03	0.2	0.27	0.16	0.13	2.21	1.9	99.46	0.93	8.02	98.02	6.1	14.9	0.19	0.06	32.45	4.6	6.27	0.2	0	1.9	2.21	0.02	0.01	1.11	0.5	0.22	0.01	0.02	5.25	0	0	0	5.61	2.48	7.03	57.72	140.46	842.72	307.93	1074.42	556.6	894.96	358.27	1035.21	366.01
21.02	0	0.09	0.1	0.03	0.18	0.3	0.17	0.12	2.54	1.75	99.41	1.04	8.89	98.27	5.81	12.31	0.29	0.07	33.7	6.21	6.13	0.23	0	1.75	2.54	0.02	0.01	0.58	0.67	0.26	0.01	0.03	5.43	0	0	0	4.5	1.79	7.41	58.24	138.03	846.21	312.07	1074.54	557.41	898.33	359.75	1035.98	369.97
21.054	0	0.1	0.1	0.03	0.17	0.21	0.17	0.1	4.08	2.31	99.59	0.78	6.65	98.29	4.13	10.74	0.62	0.08	28.15	4.97	4.02	0.11	0	2.31	4.08	0.03	0.01	0.41	0.82	0.27	0.01	0.01	4.95	0	0	0	4.5	1.73	6.6	58.59	138.83	849.51	315.19	1076.05	558.37	899.44	363.59	1038.04	371.78
21.087	0	0.1	0.1	0.03	0.17	0.15	0.17	0.1	6.42	2.75	99.66	0.63	4.66	97.89	3.14	10.81	0.65	0.1	22.73	3.21	2.12	0.05	0	2.75	6.42	0.03	0.01	0.4	0.77	0.3	0.01	0	4.9	0	0	0	2.7	2.82	7.02	59.12	136.7	852.5	319.05	1075.5	557.65	902.12	366.07	1038.55	374.65
21.121	0	0.11	0.1	0.03	0.16	0.13	0.16	0.09	7.35	2.2	99.67	0.5	4.13	98.17	2.25	10.02	0.97	0.12	18.62	2.2	0.99	0.02	0	2.29	7.35	0.02	0.02	0.73	1.25	0.55	0.01	0	5.69	0	0	0	3.13	2.09	7.51	59.48	135.87	855.01	322.2	1076.37	559	904.72	368.54	1040.25	378.1
21.154	0	0.1	0.1	0.03	0.17	0.12	0.16	0.1	8.41	1.35	99.66	0.48	2.84	97.7	1.52	11.13	1.35	0.13	16.9	1.29	0.81	0.01	0	3.34	8.41	0.02	0.02	1.07	1.16	0.6	0.01	0	5.72	0	0	0	2.48	3.26	6.12	59.71	134.61	859.19	325.65	1077.1	559.17	906.26	371.73	1040.66	379.36
21.187	0	0.1	0.1	0.03	0.16	0.12	0.17	0.09	8.23	1.22	99.66	0.5	2.79	96.64	1.22	10.51	1.39	0.13	17.61	0.84	0.88	0.01	0	4.4	8.23	0.02	0.03	1.77	0.99	0.62	0.01	0	5.8	0	0	0	2.44	5.21	6.44	60.2	131.54	862.41	327.74	1076.95	557.54	909.59	373.15	1040.91	380.76
21.221	0	0.11	0.1	0.03	0.16	0.13	0.19	0.09	8.35	1.11	99.62	0.46	1.64	95.54	1.11	10.05	2.26	0.11	16.3	0.51	0.77	0.01	0	6.29	8.35	0.01	0.04	3.83	0.91	0.99	0.01	0	6.62	0	0	0	1.65	6.68	6.66	60.57	129.96	865.53	330.24	1077.55	557.17	912.46	374.57	1042.17	382.82
21.254	0	0.11	0.1	0.03	0.15	0.12	0.19	0.09	8.11	1.02	99.61	0.42	0.75	96.68	0.96	9.7	2.01	0.09	15.43	0.37	0.7	0.01	0	7.15	8.11	0.01	0.05	7.28	0.83	1.02	0.01	0.01	6.84	0	0	0	1.44	5.14	6.79	60.82	129.23	866.85	331.43	1078.31	558.06	913.96	374.85	1042.85	384.15
21.287	0	0.13	0.1	0.03	0.15	0.13	0.28	0.09	13.85	1.19	99.44	0.72	0	95.94	0.77	8.89	2.57	0.09	17.21	0.26	0.71	0.01	0	11.09	13.85	0.01	0.08	11.49	0.64	1.19	0.01	0	6.37	0	0	0	2.77	6.19	7	61.21	128.6	868.11	333.4	1078.74	559.06	915.31	377.57	1043.63	386.17
21.321	0	0.15	0.11	0.04	0.15	0.11	0.58	0.09	15.93	1.57	98.84	1.21	0	96.23	0.68	8.15	2.85	0.07	15.93	0.22	0.53	0.01	0	22.41	18.91	0	0.1	14.3	0.43	1.57	0.02	0.01	5.76	0	0	0	3.21	5.8	6.34	61.5	130.37	870.19	335.36	1079.31	559.83	915.16	378.91	1045.21	388
21.354	0	0.14	0.11	0.04	0.15	0.1	0.58	0.08	15.08	1.51	98.83	1.16	0	96.26	0.6	7.33	2.73	0.06	15.08	0.28	0.58	0.01	0	22.65	18.42	0	0.11	10	0.42	1.51	0.02	0.01	5.55	0	0	0	2.98	5.75	5.92	61.68	129.65	871.42	336.32	1080	560.28	916	380.08	1045.39	388.21
21.388	0	0.13	0.11	0.04	0.15	0.09	0.77	0.08	12.97	1.49	98.47	1.5	0	96.41	0.47	7.17	2.21	0.06	12.97	0.35	0.84	0.02	0	28.25	19.37	0	0.13	5.31	0.28	1.49	0.02	0.01	5.27	0	0	0	3.57	5.55	5.62	62.05	129.76	872.89	338.02	1080.08	560.37	916.39	382.27	1045.96	389.31
21.421	0	0.13	0.12	0.04	0.15	0.08	0.84	0.08	11.42	1.44	98.33	1.53	0	97.05	0.46	7.39	1.97	0.05	11.42	0.43	0.82	0.02	0	30.12	19.59	0	0.13	5.54	0.26	1.44	0.02	0.02	4.81	0	0	0	3.74	4.54	5.71	62.25	127.94	874.2	339.77	1079.74	561.13	917.83	382.45	1045.47	391.26
21.454	0	0.13	0.12	0.04	0.15	0.08	0.78	0.08	11.97	1.51	98.44	1.51	0	96.54	0.38	7.21	1.84	0.05	11.97	0.49	1.09	0.02	0	29.33	18.39	0	0.15	4.73	0.27	1.51	0.02	0.01	4.81	0	0	0	1.69	5.36	5.41	62.44	129.23	876.21	341.36	1079.54	559.54	917.84	383.27	1046.79	391.86
21.488	0	0.13	0.12	0.04	0.14	0.08	0.78	0.08	11.46	1.45	98.43	1.52	0	96.54	0.31	6.58	1.45	0.05	11.46	0.51	1.07	0.01	0	30	17.27	0	0.15	3.78	0.24	1.54	0.02	0.01	4.66	0	0	0	1.28	5.35	5.35	62.75	127.61	878.09	343.11	1079.08	558.91	919.26	384.1	1046.56	393.03
21.521	0	0.13	0.12	0.04	0.14	0.07	0.91	0.08	9.2	1.3	98.17	1.71	0	96.09	0.27	6.37	1.3	0.04	9.2	0.49	0.76	0.01	0	33.72	15.65	0	0.15	3.99	0.2	1.54	0.02	0.02	4.45	0	0	0	1.24	6	5.09	62.85	125.42	879.97	344.72	1078.92	558.45	920.89	385.57	1046.05	393.72
21.554	0	0.12	0.13	0.03	0.14	0.06	0.87	0.08	8.35	1.26	98.25	1.61	0	96.51	0.23	5.73	1.26	0.04	8.35	0.43	0.66	0	0	33.78	12.68	0	0.13	3.19	0.22	1.51	0.02	0.01	4.24	0	0	0	1.58	5.4	5.39	62.97	126.6	880.94	345.92	1078.41	558.04	920.89	385.86	1047.12	395.45
21.588	0	0.13	0.13	0.03	0.14	0.06	1.05	0.07	6.79	1.2	97.9	1.92	0	96.38	0.2	5.18	1.2	0.05	6.79	0.39	0.56	0	0	37.62	11.85	0	0.18	4.04	0.19	1.31	0.03	0	4.2	0	0	0	1.89	5.59	4.86	62.98	124.09	882.33	347.38	1078.16	557.88	922.07	387.95	1045.92	395.59
21.621	0	0.12	0.13	0.03	0.14	0.05	0.89	0.07	4.46	1.12	98.23	1.54	0	96.17	0.18	5.6	1.12	0.06	4.46	0.3	0.35	0	0	36.01	8.51	0	0.21	3.51	0.22	1.24	0.03	0.01	3.94	0	0	0	2.94	5.89	3.65	62.93	121.64	883.1	348.53	1076.35	556.6	921.54	389.13	1042.99	395.99
21.654	0	0.11	0.13	0.03	0.15	0.04	0.76	0.08	3.59	0.95	98.49	1.47	0	96.1	0.23	6.83	0.95	0.08	3.4	0.21	0.26	0	0	34.18	6.52	0	0.16	2.08	0.28	1.42	0.03	0	3.59	0	0	0	0.46	5.98	4.13	62.74	122.67	886.12	351.31	1076.48	554.89	923.03	392.05	1045.62	396.78
21.688	0	0.11	0.13	0.03	0.15	0.04	0.57	0.08	3.34	0.62	98.86	1.15	0	94.22	0.25	7.86	0.62	0.11	2.7	0.15	0.26	0	0	29.81	5.4	0	0.12	2.01	0.41	1.61	0.03	0	3.34	0	0	0	-1.9	8.05	3.06	62.63	122.41	886.63	352.97	1077.26	556.3	922.9	391.95	1045.08	399.33
21.721	0	0.11	0.12	0.03	0.17	0.04	0.5	0.09	3.37	0.54	99	1.23	0	93.08	0.36	10.31	0.54	0.15	2.1	0.11	0.23	0	0	28.27	4.83	0	0.1	1.93	0.48	1.54	0.03	0	3.37	0	0	0	-1.36	9	2.97	62.41	121.36	885.06	353.32	1076.6	557.76	922.26	392.42	1043.36	400.29
21.755	0	0.1	0.11	0.03	0.2	0.04	0.4	0.11	3.39	0.55	99.19	1.38	0	92.05	0.51	14.87	0.47	0.23	3.39	0.11	0.55	0	0	25.3	5.01	0	0.07	5.39	0.75	1.58	0.03	0	3.01	0	0	0	-1.2	9.76	3.19	62.28	122.17	883.89	353.14	1076.64	558.99	921.54	392.39	1043.44	400.56
21.788	0	0.1	0.1	0.03	0.23	0.04	0.34	0.13	3.63	0.5	99.31	1.58	0	94.38	0.63	18.73	0.38	0.33	3.63	0.09	0.5	0	0	23.22	5.68	0	0.05	8.51	0.96	1.46	0.03	0	3.1	0	0	0	-0.54	7.89	3.49	62.32	122.96	882.58	353.82	1075.62	560.43	920.2	393.44	1042.94	400.94
21.821	0	0.1	0.08	0.03	0.29	0.04	0.34	0.18	4.26	0.49	99.33	2.9	0	93.77	0.86	25.46	0.34	0.5	4.26	0.08	0.49	0	0	24.19	6.81	0	0.04	14.59	1.05	1.27	0.03	0	3.09	0	0	0	0.19	8.44	3.35	62.39	122.04	881.86	353.95	1074.74	560.84	919.7	393.99	1041.56	400.67
21.855	0	0.1	0.07	0.03	0.38	0.04	0.31	0.25	4.98	0.51	99.23	5.51	0	93.43	1.16	33.57	0.26	0.65	4.98	0.09	0.51	0	0	24.39	8.53	0	0.03	21.34	1.38	1.08	0.03	0	3.06	0	0	0	0.66	8.72	3.28	62.5	122.15	881.6	354.16	1073.76	560.49	918.95	394.42	1040.95	400.44
21.888	0	0.1	0.06	0.04	0.49	0.04	0.33	0.33	3.91	0.4	99.03	9.35	0	94.34	1.55	39.75	0.23	0.82	3.91	0.1	0.4	0	0	25.31	13.06	0	0.02	22.29	1.56	0.98	0.03	0	2.9	0	0	0	2.13	7.93	3.28	62.59	121.52	880.88	354.5	1073.13	561.17	918.58	394.93	1039.92	401.47
21.921	0	0.08	0.05	0.04	0.6	0.04	0.35	0.42	3.03	0.37	98.8	15.41	0	94.71	1.61	45.32	0.18	0.95	3.03	0.09	0.37	0	0	26.82	18.03	0	0.02	14.72	2.04	0.89	0.02	0	2.51	0	0	0	2.07	7.57	3.66	62.65	119.89	880.45	354.8	1072.26	561.33	919.06	394.95	1038.77	401.49
21.955	0	0.08	0.05	0.06	0.75	0.04	0.5	0.54	2.52	0.49	98.49	30.66	-2.26	93.77	1.77	51.25	0.14	1.1	2.52	0.1	0.49	0	0	31.93	26.54	0	0.01	12.39	2.61	0.7	0.02	0	2.21	0	0	0	0.82	8.44	3.68	62.69	120.52	880.33	355.1	1071.11	560.14	918.16	394.79	1038.51	401.27
21.988	0	0.07	0.04	0.08	0.91	0.03	0.62	0.67	1.97	0.52	98.19	46.05	-4.56	94.29	1.87	56.31	0.13	1.31	1.86	0.1	0.52	0	0	35.05	34.21	0	0.01	7.48	2.59	0.65	0.02	0	1.97	0	0	0	3.18	7.98	3.58	62.74	119.13	879.58	355.35	1070.38	561.11	917.98	395.65	1036.95	401.95
22.021	0	0.08	0.04	0.11	1.04	0.03	0.9	0.79	1.94	0.71	97.91	68.27	-8.99	93.98	1.94	59.91	0.11	1.45	1.73	0.09	0.71	0	0	40.03	42.95	0	0.01	8.64	3.04	0.56	0.02	0	1.72	0	0	0	1.15	8.26	3.47	62.71	118.54	879.35	355.74	1069.38	560.36	917.53	395.65	1035.93	401.18
22.055	0	0.08	0.03	0.12	1.26	0.03	1.23	0.97	2.08	0.92	97.48	81.14	-12.62	94.61	2.08	64.75	0.08	1.65	1.63	0.08	0.92	0.01	0	45.98	46.74	0	0.01	9.48	3.58	0.46	0.02	0	1.4	0	0	0	2.2	7.68	2.82	62.57	119.12	879.12	355.66	1069.88	561.16	916.75	396.44	1035.78	401.17
22.088	0	0.08	0.03	0.14	1.4	0.03	1.49	1.1	2.1	0.89	97.03	88.81	-14.99	93.58	2.1	67.88	0.07	1.67	1.59	0.07	0.89	0.01	0	48.91	51.23	0	0	10.22	3.5	0.44	0.02	0	1.26	0	0	0	1.34	8.6	2.7	62.64	119.49	878.49	355.42	1069.45	560.81	915.95	396.03	1035.34	400.94
22.122	0	0.08	0.03	0.14	1.46	0.03	1.87	1.14	2.33	0.78	96.26	91.2	-16.69	94.33	2.33	68.61	0.04	1.57	1.63	0.06	0.78	0	0	53.82	49.48	0	0	11.38	3.77	0.47	0.01	0	1.12	0	0	0	-0.26	7.94	2.88	62.59	119.61	877.68	355.14	1068.91	560.36	915.34	396.42	1034.92	399.24
22.155	0	0.07	0.03	0.12	1.42	0.03	2.01	1.11	2.68	0.52	95.98	92	-16.55	95.9	2.68	68.02	0.03	1.23	1.53	0.06	0.52	0	0	55.71	46.34	0	0	10.95	3.36	0.38	0.01	0	1.09	0	0	0	-2.79	6.24	2.43	62.24	123.73	876.78	354.41	1069.84	560.83	912.9	395.02	1036.57	398.88
22.188	0	0.07	0.03	0.12	1.38	0.03	2.07	1.07	3.38	0.39	95.86	90.68	-16.37	96.03	3.38	66.49	0.03	1	1.66	0.06	0.39	0	0	55.16	46.3	0	0	10.71	3.3	0.39	0.01	0	1.06	0	0	0	-3.45	6.07	2.33	61.82	122.38	875.82	352.93	1070.41	561.17	913.26	393.78	1035.59	397.13
22.222	0	0.07	0.03	0.09	1.37	0.03	2.34	1.06	4.24	0.27	95.32	92.67	-16.33	95.2	4.24	65.91	0.03	0.71	1.73	0.06	0.27	0	0	58.99	39	0	0.01	11.1	2.85	0.34	0.01	0	0.96	0	0	0	-3.91	7.06	2.16	61.38	123.2	875.25	351.05	1071.24	560.67	912.85	392.21	1036	395.32
22.255	0	0.08	0.04	0.09	1.21	0.03	2.83	0.93	5.3	0.26	94.33	90.32	-17.96	92.05	5.3	61.81	0.04	0.46	2.73	0.1	0.26	0	0	59.32	42.02	0	0.01	16.09	2.54	0.38	0.01	0	1.06	0	0	0	-6.26	9.75	2.16	60.64	123.08	873.34	349	1069.25	558.09	911.01	389.72	1034.06	392.37
22.288	0	0.09	0.04	0.09	1.07	0.03	4.1	0.81	5.29	0.4	91.79	92.07	-21.29	93.96	5.29	58.53	0.04	0.3	4.37	0.12	0.4	0.01	0	65.31	41.76	0	0.01	24.9	2.02	0.37	0.02	0	1.05	0	0	0	-5.01	8.28	2.57	60.41	120.53	871.47	346.4	1068.38	556.83	911.23	387.94	1031.74	390.02
22.322	0	0.1	0.04	0.09	0.98	0.04	5.75	0.73	7.33	0.69	88.5	93.29	-22.76	93.04	5.72	55.83	0.04	0.22	7.33	0.2	0.69	0.01	0	70.26	41.62	0	0.01	28.3	1.52	0.42	0.01	0	0.93	0	0	0	-5.81	9.03	2.82	59.87	118.77	870.07	343.95	1068.41	555.94	911.66	385.39	1030.41	387.66
22.355	0	0.1	0.05	0.09	0.88	0.05	5.94	0.65	11.82	1.17	88.12	90.98	-20.61	96.78	6.21	52.6	0.05	0.16	11.82	0.32	1.17	0.03	0	69.5	39.8	0	0.02	30.11	1.31	0.41	0.01	0	1.07	0	0	0	-3.41	4.98	3.14	60.13	123.7	870.07	341.08	1071.66	556.41	911.1	384.35	1034.79	386.25
22.389	0	0.08	0.05	0.07	0.79	0.05	6.22	0.58	11.23	1.62	87.56	89.31	-16.15	95.41	6.98	49.19	0.06	0.1	11.23	0.48	1.62	0.04	0	70.56	35.08	0	0.03	10.87	1.06	0.42	0.01	0	1.05	0	0	0	-6.8	6.82	2.99	59.55	125.82	869.58	339	1073.71	556.52	910.76	381.25	1036.55	384.23
22.422	0	0.08	0.05	0.08	0.76	0.05	7.38	0.55	9.15	1.33	85.25	90.22	-17.84	96.32	6.84	48.17	0.07	0.07	9.15	0.57	1.33	0.03	0	72.81	38.91	0	0.03	7.89	0.88	0.4	0.01	0	1.12	0	0	0	-4.87	5.67	3.29	59.47	127.25	868.36	336.72	1074.94	556.81	910.33	380.74	1037.57	382.76
22.455	0	0.08	0.06	0.09	0.73	0.04	8.4	0.52	8.07	1.02	83.21	88.4	-18.33	95.37	7.98	45.54	0.09	0.05	8.07	0.67	1.02	0.02	0	73.06	40.91	0	0.04	5.02	0.96	0.38	0.01	0	1.14	0	0	0	-4.51	6.88	3.32	59.13	127.37	868.3	334.22	1076.27	555.82	910.97	378.88	1038.33	380.5
22.489	0	0.08	0.06	0.08	0.72	0.04	7.72	0.52	8.28	0.83	84.57	86.27	-17.54	95.84	8.28	45.03	0.1	0.04	6.33	0.83	0.72	0.01	0	71.17	41.28	0	0.03	1.98	0.9	0.38	0.01	0	1.37	0	0	0	-3.49	6.31	3.92	59.2	129.77	867.63	330.89	1077.75	554.5	910.81	376.44	1040.56	378.34
22.522	0	0.07	0.05	0.08	0.74	0.04	6.46	0.54	7.57	0.78	87.08	87.01	-15.86	96.52	7.57	46.84	0.1	0.04	6.52	0.74	0.78	0.01	0	70.16	37.62	0	0.03	2.11	0.81	0.4	0.01	0	1.63	0	0	0	-3.24	5.38	3.39	58.98	130.47	868.13	329.1	1078.59	554.13	910.6	373.41	1041.02	377.1
22.555	0	0.07	0.05	0.05	0.73	0.04	5.17	0.53	7.66	0.7	89.67	85.34	-13.37	96.17	7.66	46.29	0.08	0.04	5.61	0.6	0.7	0.01	0	68.97	28.09	0	0.02	1.4	0.84	0.38	0.01	0	1.73	0	0	0	-4.7	5.88	2.9	58.64	130.16	868.88	327.98	1079.47	553.24	911.08	371.63	1041.19	375.43
22.589	0	0.06	0.06	0.05	0.63	0.04	4.57	0.46	9.06	0.89	90.85	75.39	-11.26	96.68	9.06	41.5	0.1	0.04	4.98	0.45	0.89	0.01	0	65.76	24.38	0	0.02	1.09	0.69	0.36	0.01	0	2.43	0	0	0	-4.14	5.14	3.92	58.66	131.19	868.52	326.24	1079.39	551.88	911.43	368.87	1042.46	375.25
22.622	0	0.07	0.06	0.04	0.53	0.05	5.1	0.38	9.85	1.31	89.8	67.31	-10.38	97.32	9.85	35.87	0.1	0.04	6.21	0.41	1.31	0.01	0	66.45	21.89	0	0.01	1.25	0.65	0.34	0	0	2.77	0	0	0	-4.32	4.05	3.79	58.49	130.92	868	324.39	1079.42	550.63	911.15	367.04	1041.92	373.43
22.655	0	0.07	0.07	0.04	0.46	0.05	4.18	0.32	9.22	1.35	91.64	56.01	-7.78	96.91	9.22	32.99	0.12	0.05	6.32	0.37	1.35	0.01	0	63.35	19.4	0	0.01	0.64	0.6	0.28	0	0	3.34	0	0	0	-4.36	4.78	3.88	58.32	131.86	867.12	322.24	1079.36	549.14	910.33	365.46	1042.06	371.26
22.689	0	0.06	0.06	0.03	0.48	0.06	5.05	0.35	10.91	1.66	89.9	64.47	-7.55	97.01	10.91	33.44	0.15	0.05	7.62	0.44	1.66	0.01	0	67.31	15.42	0	0.01	0.47	0.54	0.25	0	0	3.86	0	0	0	-3.47	4.6	3.55	58.26	132.74	867.41	320.63	1079.92	547.94	909.98	364.6	1042.62	369.58
22.722	0	0.06	0.06	0.03	0.49	0.06	5.78	0.36	9.48	1.5	88.45	73.42	-7.98	96.4	9.48	35.07	0.14	0.06	9.19	0.47	1.5	0.02	0	70.91	16.67	0	0.01	0.56	0.62	0.24	0	0	3.85	0	0	0	-1.97	5.56	3.67	58.6	130.95	867.35	317.88	1080.29	545.93	911.13	362.93	1042.02	366.93
22.756	0	0.07	0.07	0.04	0.41	0.06	8.71	0.29	8.51	1.32	82.57	77.08	-11.32	96.99	8.51	31.01	0.15	0.06	8.25	0.49	1.32	0.03	0	77.42	20.98	0	0.01	0.66	0.62	0.19	0	0	3.88	0	0	0	-2.8	4.63	3.96	58.66	131.69	867.41	315.28	1080.71	543.4	911.29	359.88	1042.89	364.54
22.789	0	0.07	0.07	0.04	0.38	0.06	9.28	0.26	8.53	1.41	81.44	73.59	-11.73	97.07	8.53	28.09	0.14	0.07	7.88	0.48	1.41	0.02	0	77.99	20.56	0	0.01	0.75	0.72	0.16	0	0	3.82	0	0	0	-2.22	4.51	4.33	58.94	132.4	867.72	313.67	1081.25	542.2	911.77	357.89	1044.04	363.75
22.822	0	0.08	0.08	0.04	0.37	0.05	10.19	0.24	9.68	1.17	79.62	69.34	-13.22	97.36	9.68	25.75	0.14	0.07	6.57	0.53	1.17	0.02	0	77.73	21.7	0	0.01	0.95	0.76	0.15	0	0	3.37	0	0	0	0.59	3.97	4.76	59.48	132.08	867.66	312.09	1081.97	542.08	912.69	357.17	1044.63	363.32
22.856	0	0.08	0.08	0.05	0.37	0.04	11.51	0.24	8.34	1.26	76.99	74.71	-15.98	97.59	8.34	26.28	0.12	0.08	4.93	0.52	1.26	0.01	0	80.54	24.65	0	0.01	0.68	1.08	0.13	0	0	2.75	0	0	0	0.66	3.49	5.6	59.5	132.06	868.41	311.52	1082.58	541.27	914.28	355.69	1046.09	363.75
22.889	0	0.08	0.08	0.04	0.43	0.04	9.67	0.28	8.15	0.87	80.65	79.35	-16.11	97.54	8.15	30.53	0.11	0.1	2.7	0.35	0.87	0.01	0	79.56	21.37	0	0.01	0.4	1.13	0.12	0	0	2.32	0	0	0	0.95	3.61	5.83	59.8	131.39	869.22	310.82	1082.96	540.35	915.44	354.48	1046.53	363.39
22.922	0	0.07	0.07	0.04	0.49	0.03	9.3	0.31	8.02	0.55	81.39	82.68	-17.05	97.66	8.02	33.53	0.08	0.12	1.57	0.25	0.55	0	0	79.26	22.51	0	0	0.2	1.26	0.12	0	0	1.89	0	0	0	3.38	3.33	6.55	60.05	130.19	869.43	309.39	1082.96	538.98	916.83	353.71	1046.7	362.87
22.956	0	0.08	0.07	0.04	0.46	0.03	7.8	0.29	6.17	0.46	84.4	79.8	-16.24	97.66	6.17	33.08	0.06	0.15	1	0.16	0.46	0	0	77.35	21.48	0	0	0.11	1.33	0.11	0	0	1.61	0	0	0	3.37	3.34	6.87	60	130.23	870.21	308.13	1084.26	537.82	918.16	353.06	1048.11	361.66
22.989	0	0.07	0.07	0.04	0.47	0.03	5.83	0.29	4.86	0.25	88.35	79.61	-13.91	97.54	4.86	34.75	0.05	0.2	0.64	0.12	0.25	0	0	75.53	14.05	0	0	0.05	1.53	0.12	0	0	1.39	0	0	0	2.62	3.59	6.94	60.1	129.58	871.15	307.95	1085.28	537.83	919.54	352.21	1048.78	361.5
23.022	0	0.07	0.07	0.03	0.53	0.03	4.97	0.34	4.35	0.22	90.06	83.83	-12.91	97.41	4.35	38.75	0.05	0.29	0.89	0.08	0.22	0	0	75.06	10.75	0	0	0.06	1.63	0.13	0	0	1.24	0	0	0	1.03	3.87	6.42	60.03	131.05	872.5	308.07	1085.14	536.53	919.01	350.52	1049.61	361.36
23.056	0	0.07	0.07	0.03	0.55	0.03	4.48	0.34	3.41	0.2	91.05	84.52	-12.44	97.74	3.41	40.01	0.05	0.29	1.08	0.06	0.2	0	0	74.44	9.27	0	0	0.08	1.85	0.13	0	0	0.91	0	0	0	2.15	3.16	6.32	60.1	131.56	872.83	307.36	1085.01	535.21	918.71	350.7	1049.91	360.51
23.089	0	0.07	0.07	0.03	0.54	0.03	3.96	0.34	2.89	0.22	92.07	82.42	-11.4	97.8	2.89	40.21	0.05	0.29	1.81	0.04	0.22	0	0	72.36	9.4	0	0	0.19	1.69	0.12	0	0	0.86	0	0	0	-0.58	3.04	6.14	60.17	133.11	873.36	307.35	1084.53	533.52	917.87	349.13	1050.53	359.99
23.123	0	0.07	0.07	0.03	0.49	0.03	3.42	0.29	3.62	0.32	93.16	72.38	-9.28	97.74	2.84	36.68	0.05	0.24	3.62	0.04	0.32	0.01	0	68.64	7.46	0	0	0.81	2.03	0.13	0	0	0.63	0	0	0	0.71	3.16	5.97	60.39	132.35	874.19	307.82	1085.01	533.71	918.65	350.73	1050.67	360.1
23.156	0	0.08	0.09	0.03	0.4	0.03	3.44	0.23	3.53	0.38	93.13	60.28	-8.83	97.65	2.53	31.06	0.05	0.21	3.53	0.04	0.38	0.01	0	67.46	6.64	0	0	0.74	2.37	0.16	0	0	0.49	0	0	0	1.41	3.36	6.12	60.47	134	874.31	307.2	1084.71	532.48	917.98	350.15	1051.62	360
23.189	0	0.08	0.09	0.03	0.37	0.03	3.01	0.21	4.72	0.51	93.98	51.08	-7.34	96.84	2.26	29.41	0.06	0.18	4.72	0.05	0.51	0.02	0	64.46	6.57	0	0.01	1.19	2.19	0.17	0	0	0.48	0	0	0	0.98	4.89	5.79	60.56	132.67	875.31	307.96	1084.9	532.56	918.87	350.77	1051.22	360.09
23.223	0	0.09	0.1	0.03	0.32	0.03	1.85	0.17	4.48	0.43	96.3	24.41	-3.76	97.39	2.04	25.17	0.06	0.14	4.48	0.06	0.43	0.02	0	54.1	5.91	0	0.01	1.08	2.12	0.19	0	0	0.37	0	0	0	1.98	3.9	5.62	60.61	131.82	876.72	307.95	1086.15	532.41	920.35	351.81	1051.94	359.61
23.256	0	0.1	0.12	0.03	0.26	0.03	1.8	0.13	4.19	0.4	96.39	13.65	-3.06	97.42	1.9	18.82	0.07	0.1	4.19	0.07	0.4	0.02	0	51.56	6.62	0	0.02	0.73	1.97	0.19	0	0.01	0.37	0	0	0	1.54	3.84	5.6	60.74	130.81	877.86	308.15	1087.21	532.72	921.91	351.59	1052.46	359.67
23.289	0	0.11	0.14	0.03	0.2	0.03	1.4	0.1	4.55	0.36	97.2	5.26	-0.46	97.19	1.28	12.08	0.07	0.07	4.55	0.09	0.36	0.01	0	45.28	5.8	0	0.02	0.71	1.71	0.2	0	0.01	0.3	0	0	0	1.85	4.28	5.72	61.33	130.36	879.57	309.49	1087.63	532.81	923.33	352.4	1053.4	361.11
23.323	0	0.12	0.15	0.03	0.18	0.03	1.25	0.09	4.21	0.38	97.51	3.44	0	97.85	1.03	9.36	0.08	0.06	4.21	0.12	0.38	0.01	0	42.48	5.81	0	0.02	0.22	1.89	0.25	0	0.01	0.22	0	0	0	2.47	2.9	5.47	62.07	130.67	881.97	311.52	1090.14	534.54	925.29	355.93	1055.8	362.45
23.356	0	0.12	0.16	0.03	0.17	0.03	1.43	0.08	5.42	0.71	97.14	3.39	0	97.19	0.82	7.1	0.11	0.05	5.42	0.2	0.71	0.01	0	44.55	5.43	0	0.02	0.12	1.64	0.23	0	0.01	0.21	0	0	0	3.97	4.27	6.22	62.47	129.57	883.92	313.88	1091.55	536.38	928.29	358.44	1057.66	365.62
23.39	0	0.12	0.16	0.03	0.16	0.03	0.77	0.08	5.4	0.85	98.46	1.36	0	97.45	0.59	6.5	0.15	0.05	5.4	0.25	0.85	0.01	0	33.48	3.46	0	0.01	0.02	1.69	0.26	0	0.01	0.2	0	0	0	4.23	3.79	6.13	63	128.33	886.76	317.62	1091.91	538.27	930.42	360.4	1058.43	369.45
23.423	0	0.12	0.16	0.03	0.16	0.03	0.64	0.07	5.15	0.9	98.72	1.07	0	97.5	0.49	6.33	0.22	0.05	5.15	0.36	0.9	0.01	0	30.34	2.74	0	0.01	0.01	1.56	0.28	0	0.01	0.2	0	0	0	4.39	3.67	5.15	63.39	128.22	889.54	320.98	1092.87	539.71	931.29	364.41	1059.32	371.36
23.456	0	0.12	0.17	0.03	0.15	0.04	0.77	0.07	6.65	1.33	98.46	1.31	0	97.12	0.41	4.46	0.28	0.05	6.65	0.61	1.33	0.03	0	32.89	3.12	0	0.01	0.03	1.36	0.27	0	0.01	0.21	0	0	0	4.89	4.42	5.57	63.64	124.13	891.47	323.38	1093.72	541	935	367.18	1058.99	373.22
23.49	0	0.13	0.18	0.03	0.15	0.04	0.7	0.07	6.7	1.84	98.59	1.14	0	97.58	0.44	3.66	0.55	0.06	6.7	1.25	1.84	0.05	0	30.86	3.3	0	0.01	0.03	1.11	0.33	0	0.02	0.22	0	0	0	4.28	3.51	4.82	64.38	126.47	893.74	327.12	1094.11	542.41	934.48	370.67	1060.83	376.12
23.523	0	0.13	0.18	0.03	0.14	0.04	0.64	0.06	6.52	2.88	98.71	0.99	0	97.4	0.4	2.86	0.9	0.07	6.52	1.66	2.88	0.1	0	29.04	3.11	0	0.01	0.04	1.23	0.32	0	0.02	0.22	0	0	0	4.31	3.88	4.47	64.98	126.63	896.96	331.1	1095.92	545.38	936.61	373.61	1063.07	380.08
23.556	0	0.13	0.18	0.03	0.14	0.04	0.65	0.07	7.06	4.48	98.7	1.07	0	97.08	0.54	3.09	1.12	0.08	7.06	2.4	4.48	0.17	0	29.5	2.98	0	0.01	0.06	1.45	0.32	0	0.02	0.23	0	0	0	4.15	4.48	5.24	65.44	124.76	898.11	334.11	1095.27	545.42	938.48	377.25	1063.13	382.48
23.59	0	0.14	0.19	0.04	0.14	0.04	0.73	0.07	6.77	5.51	98.54	1.13	0	96.7	0.7	2.83	2.21	0.08	6.77	3.23	5.51	0.19	0	30.64	3.66	0	0.01	0.06	1.64	0.34	0	0.01	0.24	0	0	0	6.56	5.12	5.03	66	119.76	900.24	335.9	1093.97	544.51	941.03	379.18	1060.72	383.41
23.623	0	0.15	0.19	0.04	0.14	0.04	0.81	0.07	8.17	6.56	98.38	1.39	0	96.7	0.86	2.88	2.85	0.1	8.17	4.7	6.56	0.41	0	32.11	3.56	0	0.01	0.04	1.84	0.35	0	0.01	0.27	0	0	0	6.05	5.11	5.57	66.4	122.11	903.84	339.46	1096.26	545.68	943.39	382.44	1065.41	387.21
23.656	0	0.18	0.2	0.05	0.14	0.05	1.06	0.06	11.8	9.13	97.87	2.35	0	96.69	0.99	2.36	4.08	0.11	11.8	7.92	9.13	0.76	0	35.16	6.19	0	0.01	0.07	2.08	0.41	0	0.01	0.27	0	0	0	6.7	5.12	5.2	66.71	121.41	905.69	342.33	1096.09	546.77	944.21	384.91	1065.52	389.64
23.69	0	0.22	0.21	0.05	0.16	0.05	1.59	0.07	13.11	8.65	96.81	3.38	-2.48	97.56	1.18	2.21	7.33	0.13	13.11	8.65	8.22	0.96	0	38.51	8.73	0.01	0.02	0.11	2.95	0.47	0	0.03	0.3	0	0	0	4.33	3.56	5.01	66.76	120.95	908.19	346.02	1096.47	547.54	945.64	387.65	1066.51	392.11
23.723	0	0.22	0.22	0.05	0.18	0.05	1.64	0.07	10.86	7.19	96.73	2.7	-3.12	97.54	1.52	2.39	8.63	0.13	10.86	7.19	6.51	1.21	0	37.84	7.94	0.01	0.02	0.08	3.69	0.53	0	0.01	0.31	0	0	0	2.68	3.6	4.91	66.75	119.32	909.67	349.4	1096.55	549.36	947.09	390.04	1066.32	394.74
23.757	0	0.3	0.27	0.04	0.23	0.03	3.26	0.07	5.65	5.31	93.47	6.43	-10.9	97.41	1.72	2.44	16.36	0.11	5.65	5.31	3.09	0.49	0	43.64	9.95	0.03	0.02	0.19	4.62	0.59	0	0.01	0.32	0	0	0	3.87	3.87	5.25	66.74	119.86	909.21	350.68	1096.32	550.99	946.83	391.49	1066.58	396.74
23.79	0	0.38	0.3	0.05	0.28	0.03	5.04	0.07	5.37	4.64	89.93	11.35	-15.61	97.06	2.19	2.8	21.27	0.11	5.37	4.64	2.89	0.55	0	46.48	13.53	0.05	0.03	0.19	6.52	0.63	0.01	0.01	0.36	0	0	0	2.08	4.52	4.6	66.84	118.52	910.82	353.2	1096.44	551.65	947.72	393.82	1066.17	397.74
23.823	0	0.36	0.29	0.05	0.28	0.03	4.48	0.07	3.89	3.47	91.05	9.72	-15	93.84	2.31	2.43	20.63	0.09	3.89	3.47	2.52	0.44	0	44.97	12.63	0.05	0.02	0.13	7.19	0.69	0.01	0.02	0.39	0	0	0	2.42	8.38	5.21	66.88	114.29	911.51	354.98	1093.63	550.8	949.38	392.94	1063.44	400.09
23.857	0	0.46	0.34	0.05	0.35	0.03	3.68	0.07	3.99	3.46	92.63	8.96	-14.59	96.75	2.37	2.07	26.34	0.1	3.99	3.46	2.67	0.5	0	38.15	7.27	0.08	0.02	0.07	10.89	0.9	0.01	0.01	0.51	0	0	0	-0.1	5.03	5.55	67.08	116.52	912.32	356.13	1093.87	549.68	949.05	394.23	1065.4	400.47
23.89	0	0.42	0.33	0.05	0.33	0.03	3.86	0.07	3.98	2.87	92.28	9.36	-14.54	96.34	2.22	1.87	24.59	0.08	3.98	2.44	2.87	0.67	0	40.49	7.73	0.07	0.02	0.05	10.75	0.92	0.01	0.01	0.52	0	0	0	3.7	5.65	5.09	67.32	115.38	912.94	357.14	1094.35	551.59	949.71	396.56	1064.98	401.67
23.923	0	0.42	0.33	0.05	0.35	0.03	5.17	0.07	3.84	2.88	89.66	14.88	-16.56	96.77	2.33	2.09	25.36	0.07	3.84	1.59	2.88	0.85	0	46.27	5.9	0.1	0.01	0.03	12.3	1.03	0.01	0.01	0.59	0	0	0	2.68	5.01	5.85	67.42	115.77	913.24	358.42	1094.46	552.41	950.45	396.57	1066	403.7
23.957	0	0.49	0.32	0.07	0.4	0.03	6.07	0.07	4.02	2.4	87.86	17.72	-16.94	97.64	2.4	2.14	24.46	0.06	4.02	1.19	2.3	1.32	0	49.77	6.67	0.16	0.01	0.05	20.43	1.3	0.01	0.01	0.72	0	0	0	3.75	3.39	6.02	67.45	115.1	913.46	358.52	1095.11	552.91	951.27	397.62	1066.21	403.73
23.99	0	0.43	0.29	0.06	0.37	0.03	5.3	0.07	3.37	2.21	89.41	14.29	-14.83	98.05	2.21	2.28	20.42	0.05	3.37	0.98	1.59	0.86	0	50.62	6.52	0.16	0.01	0.07	21.31	1.19	0.01	0.01	0.71	0	0	0	3.37	2.41	6.1	67.77	115.31	914.37	358.65	1095.98	553.21	952.15	396.9	1067.23	404.19
24.023	0	0.4	0.26	0.07	0.35	0.03	4.97	0.07	3.1	1.95	90.07	12.89	-13.01	97.71	1.95	2.22	16.38	0.04	3.1	0.84	1.21	0.82	0	53.17	5.9	0.17	0	0.05	24	1.13	0.01	0.01	0.83	0	0	0	3.6	3.22	6.32	67.64	116.1	914.61	358.51	1096.57	553.42	952.43	396.64	1068.26	404.58
24.057	0	0.34	0.23	0.06	0.31	0.03	4.74	0.07	3.04	1.81	90.53	11.92	-11.47	97.45	1.81	2.23	12.71	0.04	3.04	0.76	1.21	0.69	0	55.73	5.46	0.21	0	0.08	23.16	1.17	0.01	0	1.01	0	0	0	3.31	3.79	7.59	67.37	116.56	913.86	358	1096.83	553.08	953.17	396.28	1069.4	405.09
24.09	0	0.3	0.22	0.07	0.28	0.03	5.31	0.07	3.52	2.07	89.38	12.82	-12.43	97.44	2.07	2.46	11.44	0.05	3.52	0.87	2.02	0.66	0	58.04	8.48	0.22	0	0.09	20.67	1.1	0.01	0	1.02	0	0	0	2	3.81	8.16	67.44	117.21	912.02	357.1	1096.82	553.51	952.49	395.45	1069.33	404.67
24.124	0	0.26	0.2	0.08	0.26	0.03	4.57	0.07	3.15	3.23	90.87	9.6	-11.9	97.37	2.1	3.2	8.12	0.04	3.15	0.71	3.23	0.92	0	57.31	11.86	0.18	0	0.18	19.94	1.14	0.01	0.01	0.94	0	0	0	4.37	3.93	7.17	67.15	119.06	912.11	356.82	1098.44	555.8	951.57	396.36	1070.34	404.64
24.157	0	0.22	0.19	0.07	0.23	0.03	4.76	0.07	3.47	2.33	90.49	9.36	-11	96.82	2.24	3.73	5.52	0.05	3.47	0.51	2.33	0.49	0	59.56	13.16	0.16	0	0.27	16.54	1.04	0.01	0.01	0.91	0	0	0	1.09	4.92	5.65	66.45	123.33	913.66	358.39	1099.8	557.02	949.68	396.7	1072.71	405.28
24.19	0	0.21	0.18	0.07	0.22	0.03	5.21	0.07	4.42	1.96	89.59	9.28	-10.96	97.79	1.96	3.6	4.47	0.05	4.42	0.5	1.66	0.38	0	60.48	17.7	0.14	0	0.45	14.06	1.01	0.01	0.01	0.94	0	0	0	1.04	3.06	5.55	65.47	123.49	915.66	361.05	1099.62	557.75	950.43	397.73	1073.49	408.04
24.224	0	0.18	0.17	0.05	0.19	0.04	4.63	0.07	5.21	1.89	90.74	9.69	-8.42	97.61	1.89	3.54	2.52	0.07	5.21	0.56	0.78	0.3	0	60.35	15.12	0.09	0	0.72	8.84	0.91	0.01	0	0.99	0	0	0	-0.01	3.45	5.06	64.52	124	916.56	362.38	1099.88	557.6	950.22	400.15	1073.97	408.04
24.257	0	0.17	0.17	0.05	0.17	0.05	4.13	0.07	9.83	1.97	91.73	10.69	-5.35	98.16	1.97	2.85	2.15	0.08	9.83	0.66	1.01	0.42	0	57.09	16.08	0.08	0	1.27	7.5	1.02	0.01	0.01	1.07	0	0	0	-3.05	2.11	4.34	63.79	127.41	917.13	363.66	1100.98	558.21	948.8	399.97	1075.81	410.04
24.29	0	0.17	0.17	0.06	0.17	0.06	4.03	0.07	12.46	1.39	91.94	11.83	-4.08	97.79	2.19	2.99	1.39	0.12	12.46	0.78	1.27	0.82	0	55.88	18.61	0.06	0	1.93	5.85	1.05	0	0	1.17	0	0	0	-1.25	3.06	3.72	63.01	130.29	916.66	364.91	1102.03	561.01	947.1	402.35	1077.02	412.24
24.324	0	0.15	0.16	0.05	0.16	0.05	2.69	0.07	11.57	1.28	94.62	7.1	-1.57	97.38	2.31	3.29	0.8	0.13	11.57	0.93	1.28	0.75	0	49.76	15.76	0.03	0	3.45	3.36	1.08	0	0.01	1.34	0	0	0	-2.83	3.93	2.9	62.37	126.18	916.25	364.99	1102.14	562.02	948.07	403.08	1074.03	410.46
24.357	0	0.14	0.16	0.04	0.15	0.05	2.07	0.08	11.09	1.88	95.85	5.38	-0.25	97.16	2.34	3.72	0.72	0.16	11.09	0.89	1.88	0.62	0	46.57	12.12	0.03	0	4.77	2.59	1.15	0.01	0.01	1.48	0	0	0	-3.36	4.33	2.67	61.99	126.84	916.04	365.18	1102.01	561.86	947.37	403.19	1073.98	410.84
24.391	0	0.15	0.15	0.04	0.15	0.05	1.84	0.08	10.4	1.37	96.33	4.11	-0.9	96.1	2.59	4.01	0.41	0.2	10.4	1.01	1.37	0.36	0	43.74	14.41	0.02	0	11.14	1.3	1.04	0.01	0	1.76	0	0	0	-4.43	5.98	2.23	61.49	125.58	916.01	365.77	1102.5	562.75	947.82	403.79	1073.18	411.24
24.424	0	0.17	0.15	0.04	0.16	0.05	1.78	0.08	10.12	1.24	96.44	3.39	-2.52	96.75	3.23	4.89	0.32	0.27	10.12	1.21	1.24	0.4	0	41.53	18.83	0.01	0	16.94	0.81	0.88	0.01	0	1.86	0	0	0	-4.72	5.03	2.8	61.13	129.9	915.13	366.32	1103.76	565.31	946.46	404.41	1076.09	412.7
24.457	0	0.19	0.14	0.05	0.17	0.06	1.84	0.09	12.6	1.88	96.32	3.68	-4.3	96.67	4.92	6.73	0.31	0.3	12.6	1.23	1.88	0.62	0	40.1	22	0.01	0	26.87	0.63	0.84	0.01	0	2.1	0	0	0	-6.14	5.16	2.6	60.69	128.52	913.89	365.61	1104.32	566.38	946.59	403.74	1074.86	411.81
24.491	0	0.24	0.13	0.06	0.19	0.07	1.5	0.11	13.37	2.02	97.01	5.74	-7.11	96	6.21	8.06	0.23	0.26	13.37	1.09	2.02	0.63	0	33.48	28.7	0.01	0	45.14	0.24	0.92	0.01	0	2.62	0	0	0	-7.72	6.11	2.52	60.26	130.5	911.13	364.29	1105.01	568.65	944.52	403.06	1074.82	410.29
24.524	0	0.27	0.11	0.07	0.24	0.07	1.58	0.15	14.05	2.06	96.84	16.97	-11.3	95.83	9.05	13.71	0.18	0.23	14.05	1	2.06	0.6	0	31.82	35.02	0	0	59.53	0.14	1.01	0.01	0	2.9	0	0	0	-6.17	6.33	2.05	60.2	131.04	908.85	362.44	1106.32	571.07	943.28	402.62	1074.15	409.29
24.557	0	0.27	0.1	0.07	0.31	0.09	1.69	0.21	16.25	2.93	96.63	39.14	-13.54	96.35	13.31	17.78	0.17	0.2	16.25	0.92	2.93	0.43	0	30.21	36.77	0	0	70.06	0.12	1.06	0.01	0	3.24	0	0	0	-3.5	5.64	2.71	60.27	134.54	905.73	360.54	1106.84	573.33	940.98	401.22	1075.23	410.24
24.591	0	0.28	0.09	0.1	0.42	0.09	2.04	0.32	18.93	2.97	95.92	63.97	-18.46	96.16	18.93	22.03	0.13	0.19	15.71	0.86	2.97	0.34	0	25.76	51.41	0	0	78.44	0.05	1.23	0.01	0.01	3.56	0	0	0	-3.92	5.9	2.33	60.07	133.82	902.81	358.62	1106.85	574.7	939.48	400.05	1073.04	408.37
24.624	0	0.29	0.07	0.17	0.6	0.09	4.08	0.51	24.76	3.65	91.85	81.71	-26.14	95.21	24.76	27.22	0.13	0.2	17.16	0.77	3.65	0.43	0	30.05	68.09	0	0	84.74	0.04	1.16	0.01	0.01	3.6	0	0	0	-5.55	7.05	1.99	59.82	135.1	899.67	356.73	1106.85	575.53	936.96	398.41	1071.78	407.04
24.657	0	0.26	0.06	0.17	0.75	0.12	4.69	0.71	30.29	4.07	90.62	87.34	-26.49	93.54	30.29	29.69	0.1	0.2	18.49	0.64	4.07	0.43	0	28.27	71.6	0	0.01	87.08	0.03	1.33	0.01	0	4.66	0	0	0	-4	8.64	2.33	59.51	135.85	896.74	355.81	1106.14	577.83	935.18	398.27	1070.76	406.76
24.691	0	0.22	0.05	0.16	0.86	0.13	3.22	0.91	33.32	5.09	93.56	88.85	-23.26	94.26	33.32	32.52	0.09	0.18	17.88	0.7	5.09	0.46	0	20.99	70.38	0	0.01	85.84	0.02	1.41	0.02	0.01	6.06	0	0	0	-3.64	8.01	2.81	59.21	136.78	892.64	355.14	1104.36	579.94	932.3	397.77	1068.77	406.9
24.724	0	0.2	0.05	0.14	1.01	0.12	3.37	1.1	36.95	4.46	93.25	91.43	-24.13	96.13	36.95	33.72	0.08	0.2	15.48	0.52	4.46	0.2	0	19.7	70.21	0	0.02	85.85	0.01	1.26	0.02	0.01	6.3	0	0	0	-2.47	5.94	2.11	58.99	136.26	891.19	354.12	1104.69	580.71	931.19	397.58	1067.14	406.78
24.758	0	0.17	0.05	0.15	1.04	0.09	2.96	1.2	36.68	5.75	94.09	86.61	-25.71	96.09	36.68	36.31	0.06	0.24	8.94	0.5	5.75	0.07	0	20.13	70.57	0	0.02	79.89	0.01	0.93	0.02	0.01	7	0	0	0	-3.39	6	1.1	58.71	134.78	890.59	353.67	1105.11	581.14	930.72	397.93	1065.3	405.4
24.791	0	0.16	0.04	0.15	0.96	0.1	2.71	1.12	35.3	6.18	94.57	84.01	-23.92	95.31	35.3	36.15	0.05	0.28	9.49	0.51	6.18	0.08	0	20.11	70.73	0	0.03	77.83	0.01	0.79	0.03	0.01	7.86	0	0	0	-4.08	6.94	1.3	58.53	136.56	888.97	353.26	1104.18	581.19	928.79	397.38	1065.13	405.19
24.824	0	0.16	0.04	0.16	0.91	0.09	2.22	1.06	32.55	6.35	95.57	84.64	-23.4	95.81	32.55	37.53	0.05	0.29	8.38	0.52	6.35	0.06	0	19.08	71.29	0	0.03	77.04	0.01	0.79	0.03	0.02	7.9	0	0	0	-4.17	6.36	1.46	58.37	136.95	887.45	353.6	1103.08	582.01	927.46	397.68	1064.18	405.62
24.858	0	0.14	0.04	0.17	0.87	0.1	1.75	1.06	28.63	8.53	96.51	83.4	-21.49	94.97	28.63	41.63	0.05	0.29	8.49	0.36	8.53	0.07	0	21.37	67.84	0	0.03	71.8	0	0.65	0.02	0	8.57	0	0	0	-4.39	7.3	1.09	58.34	137.67	885.92	352.87	1101.99	581.71	925.39	397.5	1062.89	404.42
24.891	0	0.15	0.04	0.14	0.74	0.11	1.35	0.88	24.93	7.46	97.3	86.1	-18.54	95.55	24.93	40.68	0.04	0.28	9.52	0.29	7.46	0.04	0	20.67	63.23	0	0.04	75.35	0	0.63	0.03	0	9.13	0	0	0	-1.69	6.66	1.84	58.34	132.86	881.62	352.02	1097.81	582.54	924.33	396.55	1056.96	404.42
24.924	0	0.14	0.03	0.16	0.86	0.13	1.31	1.1	23.81	8.38	97.39	93.28	-19.72	96.35	23.81	47.39	0.04	0.29	10.05	0.25	8.38	0.04	0	22.67	66.53	0	0.04	78.67	0	0.56	0.03	0.01	9.96	0	0	0	-3.21	5.64	1.14	58.16	131.86	880.34	352.52	1095.52	581.37	922.27	396.97	1053.96	403.77
24.958	0	0.15	0.02	0.18	0.84	0.15	1.17	1.15	21.38	8.77	97.67	96.58	-19.79	96.68	21.38	50.9	0.03	0.26	10.6	0.22	8.77	0.03	0	23.45	69.76	0.01	0.05	84	0	0.56	0.03	0.01	11.29	0	0	0	-3.22	5.14	2.33	58.26	136.12	879.96	352.35	1095.74	581.26	921.4	395.69	1057.16	405.6
24.991	0	0.17	0.02	0.24	0.77	0.18	1.12	1.06	17.16	9.1	97.75	98.29	-20.93	96.22	17.16	53.3	0.03	0.23	11.91	0.24	9.1	0.03	0	25.34	75.74	0.01	0.06	90.49	0	0.47	0.03	0.01	12.12	0	0	0	-2.44	5.81	2.83	58.21	134.22	878.66	351.73	1094.19	581.38	921.41	395.22	1055.32	404.37
25.024	0	0.17	0.02	0.27	0.74	0.24	1.38	1.1	16.45	9.88	97.23	98.85	-21.88	96.35	16.45	54.94	0.03	0.2	13.61	0.24	9.88	0.03	0	29.8	80.12	0.01	0.08	93.85	0	0.39	0.04	0.01	13.67	0	0	0	-2.64	5.64	2.94	58.04	132.14	878.1	350.87	1093.12	580.48	921.7	394.4	1053.58	402.57
25.058	0	0.19	0.02	0.29	0.58	0.32	1.71	0.87	15.81	9.77	96.57	98.71	-21.13	96.65	14.95	50.83	0.03	0.17	15.81	0.24	9.77	0.03	0	33.45	82.94	0.01	0.09	96.45	0	0.3	0.05	0.01	15.28	0	0	0	-1.76	5.19	2.55	57.98	131.87	878.1	350.08	1093.45	580.04	921.58	394	1053.19	402.24
25.091	0	0.22	0.02	0.32	0.48	0.39	2.28	0.68	17.92	8.31	95.44	98.26	-20.85	97.39	13.05	46.87	0.03	0.15	17.92	0.19	8.31	0.03	0	37.04	88.04	0	0.12	96.64	0	0.25	0.05	0	15.85	0	0	0	-1.99	3.9	2.2	58.16	131.24	878.06	349.49	1093.75	580.06	921.59	394	1052.66	400.67
25.125	0	0.22	0.02	0.27	0.34	0.66	1.89	0.49	19.95	6.07	96.23	96.62	-12.89	97.81	12.51	39.85	0.03	0.12	19.95	0.26	6.07	0.03	0	32.52	89.06	0	0.15	95.21	0	0.21	0.05	0.01	19.53	0	0	0	-1.85	3.02	2.71	58.16	129.78	877.95	348.36	1094.27	579.49	923.06	392.11	1052.56	400.77
25.158	0	0.24	0.02	0.31	0.32	0.67	2.74	0.45	20.47	6.72	94.51	96.2	-15.77	97.53	11.66	38.39	0.03	0.1	20.47	0.32	6.72	0.03	0	38.93	92.29	0	0.14	95.15	0	0.15	0.06	0	19.47	0	0	0	-4.52	3.63	2.57	58.16	128.91	877.8	348.45	1091.65	576.22	921.96	391.19	1050.61	399.35
25.191	0	0.26	0.02	0.34	0.23	0.77	3.77	0.31	21.59	7.41	92.45	92.79	-16.08	97.71	9.83	31.54	0.04	0.08	21.59	0.37	7.41	0.04	0	44.47	93.59	0	0.17	92.8	0	0.14	0.06	0.02	20.11	0	0	0	-1.36	3.24	3.72	58.57	129.59	878.98	348.84	1091.43	576.22	923.28	391.54	1052.55	400.64
25.225	0	0.26	0.02	0.35	0.16	1.2	6.11	0.22	26.34	8.64	87.77	89.51	-14.16	97.57	8.44	24.1	0.05	0.07	26.34	0.49	8.64	0.04	0	53.35	93.66	0	0.18	87.88	0	0.11	0.05	0.79	21.8	0	0	0	0.47	3.54	3.83	59.08	127.91	879.62	348.61	1090.85	575.28	924.24	391.42	1051.81	400.68
25.258	0	0.21	0.02	0.36	0.12	2.19	5.27	0.18	33.5	12.06	89.47	92.52	-6.7	97.61	9.07	19.08	0.05	0.05	33.5	0.82	12.06	0.05	0	49.99	91.13	0	0.15	78.74	0	0.11	0.05	0.91	23.59	0	0	0	-0.04	3.45	3.86	59.19	126.67	881.21	349.46	1090.12	573.71	925.26	391.87	1051.64	400.41
25.291	0	0.18	0.02	0.24	0.11	3.3	5.53	0.16	35.8	8.37	88.95	92.15	0	96.02	10.75	15.27	0.05	0.04	35.8	1.14	8.37	0.04	0	49.4	88.18	0	0.13	66.06	0	0.12	0.06	0.22	26.22	0	0	0	1.2	6.09	4.37	59.6	127.22	883.67	350.24	1088.61	571	926.01	392.56	1053.02	399.85
25.325	0	0.15	0.01	0.17	0.1	7.25	7.72	0.16	43.53	4.56	84.56	95.01	0	97.28	11.12	14.81	0.06	0.03	43.53	1.69	4.56	0.04	0	55.79	86.48	0	0.1	58.29	0	0.11	0.06	0.04	29.71	0	0	0	-2.96	4.11	3.8	60.06	127.25	885.63	346.03	1090.25	564.25	927.1	389.83	1054.31	392.7
25.358	0	0.17	0.02	0.16	0.1	8.23	10.45	0.15	47.29	3.05	79.11	96.21	0	96.94	11.05	13.32	0.07	0.03	47.29	2.73	3.05	0.05	0	60.06	86.29	0	0.08	61.04	0	0.12	0.06	0.02	29.03	0	0	0	-2.35	4.72	4.47	61.1	126.08	887.46	341.53	1089.58	557.07	928.92	384.42	1054.93	388.54
25.392	0	0.22	0.02	0.15	0.1	6.18	17	0.14	44.47	3.09	66	95.19	0	96.35	10.52	11.4	0.09	0.03	44.47	3.09	1.1	0.04	0	69.63	86.01	0	0.08	67.02	0	0.1	0.07	0.01	27.69	0	0	0	-1.41	5.64	3.93	62.27	124.35	889.25	337.87	1090.05	552.44	930.37	381.2	1054.68	384.16
25.425	0	0.21	0.03	0.15	0.11	2.2	21.05	0.12	33.96	4.13	57.89	85.53	-2.54	95.82	9.33	9.83	0.1	0.02	33.96	4.13	1.51	0.05	0	76.05	81.49	0	0.06	51.84	0	0.1	0.06	0.01	23.4	0	0	0	-1.52	6.34	4.5	63.29	121.97	891.3	334.09	1089.86	545.93	932.98	377.04	1054.91	380.01
25.458	0	0.17	0.03	0.16	0.13	0.91	24.5	0.14	23.4	5.72	51	68.57	-7.85	96.05	11.47	10.78	0.11	0.02	23.4	5.72	2.6	0.08	0	79.64	79.37	0	0.05	33.22	0.01	0.1	0.06	0.01	20.8	0	0	0	-2.38	6.04	4.5	63.88	122.61	893.66	333.67	1089.17	541.99	933.51	375.26	1056.06	379.23
25.492	0	0.16	0.04	0.19	0.14	0.41	31.48	0.14	17.03	6.87	43.52	68.12	-14.49	95.69	10.57	10.97	0.16	0.02	16.52	6.87	3.73	0.18	0	86.27	79.25	0	0.04	18.32	0.01	0.1	0.06	0	17.03	0	0	0	-2.08	6.51	5.22	64.72	117.65	894.14	329.26	1086.67	534.58	935.53	370.02	1053.1	374.39
25.525	0	0.14	0.05	0.27	0.15	0.27	31.13	0.14	14.64	6.91	43.87	66.1	-18.22	97.53	9.08	12.62	0.21	0.02	14.64	6.23	6.91	0.5	0	87	79.9	0	0.04	9.62	0.01	0.1	0.06	0	14.15	0	0	0	0.95	3.63	6.64	65.65	123.25	893.72	327.37	1087.76	533.97	934.59	368.2	1057.63	375.58
25.558	0	0.16	0.06	0.3	0.14	0.19	27.91	0.12	13.17	7.8	47.09	60.02	-20	97.76	6.83	11.81	0.25	0.02	13.17	6.95	7.8	0.49	0	85.22	78.96	0	0.04	7.42	0.01	0.1	0.06	0	11.94	0	0	0	-0.59	3.11	7.13	66.13	122.4	893.98	326.35	1088.59	533.18	936.01	366.63	1058.14	374.59
25.592	0	0.18	0.08	0.28	0.14	0.11	27.54	0.1	10.16	6.05	47.46	54.14	-23.38	97.28	4.5	8.99	0.32	0.03	10.16	5.33	6.05	0.23	0	85.23	75	0	0.05	9.42	0.02	0.11	0.05	0	8.68	0	0	0	-0.53	4.12	7.07	66.86	121.84	895.6	325.75	1090.91	533.59	938.19	366.11	1059.77	374.07
25.625	0	0.19	0.09	0.21	0.12	0.09	22.87	0.08	7.97	5.7	54.25	48.02	-22.8	97.97	2.8	6.77	0.37	0.03	7.97	4.47	5.7	0.08	0	84.37	65.14	0	0.06	11.18	0.02	0.1	0.05	0	7.73	0	0	0	2.83	2.61	6.86	67.66	124.19	896.4	325.28	1091.91	533.96	937.8	366.48	1061.72	374.64
25.658	0	0.21	0.1	0.2	0.12	0.08	22.39	0.07	8.36	6.53	55.23	49.45	-23.67	98.08	2.1	4.77	0.51	0.03	8.36	5.92	6.53	0.05	0	84.7	61.06	0	0.08	13.3	0.02	0.1	0.05	0.01	6.79	0	0	0	4.65	2.34	6.32	68.38	117.77	897.76	325.57	1090.87	533	940.33	367.19	1057.93	373.44
25.692	0	0.23	0.12	0.18	0.12	0.07	18.59	0.07	9.77	7.72	62.81	44.9	-23.75	96.92	1.87	3.45	0.77	0.03	9.77	6.67	7.72	0.05	0	81.01	55.08	0	0.13	16.88	0.05	0.14	0.05	0.02	5.12	0	0	0	8.34	4.76	6.41	69.1	124.12	902.6	327.34	1096.38	534.73	942.71	371.38	1066.72	376.61
25.725	0	0.21	0.13	0.18	0.1	0.09	15.71	0.07	13.71	12.61	68.58	51.39	-21.38	97.85	1.48	2.3	1.05	0.03	13.71	8.62	12.61	0.14	0	80.32	46.78	0	0.19	11.6	0.07	0.15	0.05	0.04	4.71	0	0	0	8.67	2.92	7.04	69.36	119.18	905.4	328.91	1097.88	535.12	947.65	372.83	1066.74	377.6
25.759	0	0.2	0.15	0.2	0.1	0.09	18.37	0.06	17.37	18.16	63.26	69.66	-24.16	97.86	1.4	1.59	1.7	0.04	17.37	9.83	18.16	0.49	0	85.52	39.8	0	0.34	8.97	0.12	0.17	0.04	0.13	2.99	0	0	0	9.78	2.9	7.24	69.58	118.98	909.86	331.59	1101.12	536.99	951.81	374.68	1070.63	380.9
25.792	0	0.27	0.17	0.29	0.1	0.13	25.89	0.06	25.28	20.39	49.11	84.77	-26.62	96.69	1.22	1.01	2.8	0.04	25.28	13.68	20.39	0.66	0	89.42	46.7	0	0.56	13.9	0.14	0.16	0.05	0.01	2.62	0	0	0	8.9	5.13	8.39	69.87	117.69	911.04	333.13	1099.64	535.04	953.42	374.62	1070.82	382.9
25.825	0	0.35	0.17	0.6	0.09	0.23	31.99	0.06	34.07	25.88	43.01	92.53	-29.6	98.05	1.1	0.76	3.26	0.04	34.07	17.5	25.88	1.44	0	90.58	59.06	0	0.89	19.36	0.15	0.16	0.06	0.02	2.82	0	0	0	10.42	2.41	7.65	69.94	117.25	915.45	336.98	1101.19	536.42	955.82	378.26	1072.82	385.89
25.859	0	0.65	0.18	0.58	0.11	0.31	43.97	0.06	40.7	23.69	31.03	95.95	-29.93	96.49	1.41	0.77	4.88	0.06	40.7	23.69	19.32	1.3	0	92.01	67.4	0.01	0.99	29.32	0.19	0.14	0.06	0	2.22	0	0	0	8.28	5.43	7.69	69.98	114.6	917.16	339.34	1099.06	534.34	956.93	379.01	1071.25	387.03
25.892	0	1	0.18	0.85	0.1	0.56	47.54	0.06	50.43	33.96	27.46	98.09	-29.52	97.2	1.68	0.86	5.42	0.06	50.43	33.96	23.42	1.55	0	91.89	72.89	0.01	1.09	33.98	0.23	0.15	0.06	0	2.65	0	0	0	10.15	4.26	8.77	70.01	116.46	920.12	343.43	1100.75	536.52	959.44	382.71	1075.48	392.62
25.925	0	1.17	0.18	0.86	0.11	0.41	50.41	0.06	44.58	37.74	24.59	97.13	-32.06	97.45	1.84	1.12	7.39	0.08	44.58	37.74	22.31	2	0	92.56	74.64	0.02	0.95	28.4	0.29	0.17	0.06	0	2.78	0	0	0	7.86	3.79	9.03	70	115.74	922.78	346.74	1102.91	538.7	962.39	385.31	1077.69	395.39
25.959	0	1.63	0.19	0.57	0.14	0.39	54.97	0.06	42.42	37.9	20.03	95.87	-30.85	97.39	1.59	1.02	11.35	0.09	42.42	37.9	13.42	1.21	0	90.06	76.93	0.02	1.08	31.51	0.3	0.21	0.06	0	3.4	0	0	0	7.83	3.9	8.95	70.08	115.19	924.47	348.01	1104.17	539.97	964.07	385.85	1078.75	396.76
25.992	0	1.67	0.2	0.58	0.14	0.39	58.19	0.06	41.72	36.34	16.81	95.87	-31.38	97.8	1.26	0.82	12.68	0.08	41.72	36.34	12.03	1.72	0	90.73	79.23	0.01	1.16	30.62	0.3	0.2	0.07	0	3.75	0	0	0	8.32	3.02	9.49	70.35	115.07	925.45	349.13	1104.49	540.39	965.29	386.28	1079.71	398.53
26.025	0	1.92	0.2	0.46	0.16	0.37	60.6	0.06	39.87	33.43	14.4	94.44	-31.41	98.21	1.2	0.85	15.76	0.09	39.87	33.43	6.88	1.69	0	88.72	80.55	0.01	1.28	34.26	0.28	0.2	0.08	0	4.31	0	0	0	9.47	1.99	9.25	70.57	113.91	927.9	351.1	1105.68	541.65	967.38	387.98	1080.63	400.25
26.059	0	1.98	0.22	0.37	0.2	0.39	69.2	0.06	38.86	23.35	5.8	94.89	-36.48	97.98	1.29	0.88	22.04	0.09	38.86	23.35	4.34	1.29	0	90.82	79.27	0.01	1.05	45.99	0.27	0.21	0.1	0.01	5.16	0	0	0	9.36	2.59	8.97	70.45	112.38	929.79	353.22	1106.59	542.66	969.16	390.64	1081.02	401.38
26.092	0	1.74	0.22	0.32	0.2	0.3	67.11	0.06	34.66	17.94	7.89	92.9	-38.76	98.38	1.11	0.87	22.29	0.08	34.66	17.94	3.89	1.09	0	90.67	76.04	0.01	1.17	51.2	0.24	0.19	0.11	0.01	5.11	0	0	0	7.56	1.48	8.69	70.97	113.87	930.37	354.26	1105.64	541.74	968.1	390.26	1081.35	402.12
26.126	0	2.52	0.27	0.3	0.24	0.14	72.91	0.06	20.2	12.48	2.09	90.83	-53.82	97.87	0.92	0.79	29.61	0.07	20.2	12.48	2.62	0.62	0	92.26	76.1	0.01	1.24	71.07	0.26	0.2	0.18	0.02	5.34	0	0	0	7.49	2.85	8.31	71.08	113.5	931.97	355.61	1106.03	542.01	968.94	391.35	1081.84	403.01
26.159	0	2.39	0.29	0.29	0.27	0.11	76.24	0.06	17.65	7.65	0	93.13	-57.14	97.47	0.91	0.64	32.37	0.08	17.65	7.65	2.23	0.73	0	93.41	75.9	0.01	1.49	71.17	0.25	0.21	0.22	0.02	5.01	0	0	0	8.04	3.74	8.07	71.09	112.29	933.22	356.85	1106.19	542.55	969.99	392.43	1081.68	403.93
26.192	0	2.35	0.3	0.31	0.27	0.09	77.36	0.06	14.89	5.47	0	93.24	-59.63	97.15	0.93	0.54	32.36	0.07	14.89	5.47	1.65	0.5	0	93.63	78.86	0	1.87	72.54	0.2	0.19	0.24	0.01	4.64	0	0	0	6.4	4.35	7.66	71.02	111.17	935.42	357.94	1106.92	541.89	971.57	393.07	1082.22	403.87
26.226	0	2.34	0.29	0.33	0.27	0.1	79.28	0.06	15	5.07	0	93.92	-60.18	97.03	1.21	0.63	32.6	0.07	15	5.07	1.62	0.69	0	94.81	81.14	0	1.6	72.51	0.12	0.17	0.33	0.01	5.09	0	0	0	7.74	4.57	7.38	71.07	109.52	936.69	358.88	1106.22	541.43	972.38	393.64	1081.36	404.51
26.259	0	2.28	0.29	0.35	0.27	0.12	79.58	0.06	18.79	4.21	0	93.4	-58.66	96.68	1.41	0.62	31.65	0.08	18.79	4.21	1.64	1.06	0	94.65	82.28	0	1.7	74.33	0.11	0.17	0.39	0.01	5.01	0	0	0	7.35	5.14	7.8	71.05	109.05	937.37	359.82	1105.21	540.18	972.82	393.97	1081.27	405.39
26.292	0	1.87	0.26	0.38	0.24	0.11	76.84	0.06	17.18	2.94	0	91.15	-57.2	97.51	1.49	0.62	27.89	0.1	17.18	2.94	1.81	1.08	0	94.48	84.3	0	1.48	72.68	0.08	0.16	0.54	0	5.15	0	0	0	8.95	3.66	7.82	71.26	109.24	938.49	360.78	1104.19	539.26	972.82	394.15	1081.34	406.66
26.326	0	1.49	0.24	0.37	0.21	0.08	69.6	0.06	13.15	2.31	5.4	85.59	-55.66	96.81	1.45	0.62	22.41	0.13	13.15	2.31	2	1.21	0	93.09	82.79	0	1.41	71.48	0.06	0.16	0.71	0	4.48	0	0	0	6.77	4.93	8.21	71.12	108.92	938.83	360.88	1104.1	537.89	973.43	394.21	1081.68	406.24
26.359	0	1.1	0.23	0.31	0.2	0.06	63.14	0.06	7.21	1.75	11.86	81.66	-53.42	97.31	1.58	0.68	19.51	0.16	7.21	1.75	1.55	0.75	0	92.41	77.8	0	0.99	61.56	0.06	0.16	0.78	0	4.02	0	0	0	7.99	4.05	8.52	71.33	110.04	938.25	360.82	1102.84	536.98	972.28	394.01	1081.58	406.82
26.393	0	0.71	0.23	0.21	0.2	0.04	54.01	0.06	3.99	1.73	20.99	76.68	-46.68	96.7	1.67	0.67	17.77	0.19	3.99	1.73	1.18	0.25	0	90.37	66.98	0	0.61	40.13	0.04	0.17	0.99	0	3.13	0	0	0	5.37	5.11	7.99	71.42	110.41	938	361.04	1102.24	536.56	971.26	393.61	1080.95	406.2
26.426	0	0.51	0.22	0.14	0.19	0.04	43.15	0.06	4.08	1.79	31.85	69.41	-40.1	96.96	1.79	0.77	15.26	0.23	4.08	1.58	1.38	0.33	0	88.27	55.04	0	0.38	31.54	0.03	0.16	1.19	0	2.94	0	0	0	5.98	4.69	8.46	71.27	110.46	937.29	361.18	1102.52	537.63	971.43	394.1	1081.14	406.92
26.459	0	0.35	0.21	0.09	0.18	0.04	34.47	0.06	4.35	1.73	40.53	66.66	-32.58	97.09	1.59	0.7	14.28	0.28	4.35	1.47	1.73	0.47	0	87.68	40.01	0	0.25	17.84	0.03	0.16	1.02	0	3.07	0	0	0	5.66	4.45	8.39	71.09	111.45	936.02	360.86	1102.18	538.33	970.14	393.69	1080.81	406.89
26.493	0	0.26	0.21	0.07	0.17	0.05	25.39	0.06	6.17	2.96	49.61	58.06	-26.26	96.82	1.54	0.63	11.79	0.3	6.17	1.26	2.96	0.9	0	85.59	27.73	0	0.16	10.71	0.03	0.15	0.99	0	2.58	0	0	0	5.8	4.92	8.93	70.77	111.44	935.35	360.97	1101.46	538.17	969.98	393.56	1080.53	407.58
26.526	0	0.19	0.2	0.05	0.15	0.05	18.4	0.06	9.09	6.16	63.21	52.1	-20.39	96.84	1.6	0.8	10.64	0.18	9.09	1.32	6.16	2.61	0	83.74	14.65	0	0.05	2.83	0.04	0.18	0.72	0.3	2.51	0	0	0	7.26	4.88	8.78	71.01	110.71	935.14	361.8	1100.04	537.88	969.31	394.86	1079.22	408.07
26.559	0	0.18	0.2	0.06	0.15	0.07	16.78	0.06	13.42	8.69	66.45	57.14	-17.56	97.18	1.87	0.96	10.82	0.1	13.42	1.71	8.69	4.55	0	83.49	8.59	0	0.02	0.8	0.05	0.2	0.48	0.42	2.7	0	0	0	6.75	4.3	8.36	71	111.88	934.54	362.06	1098.63	537.77	967.49	393.74	1078.39	408.54
26.593	0	0.16	0.19	0.05	0.14	0.08	12.72	0.06	15.7	11.2	74.56	54.95	-14.87	97.4	2.21	1.21	9.15	0.06	15.7	2.33	11.2	4.33	0	80.1	5.03	0	0.01	0.26	0.06	0.25	0.32	0.04	2.53	0	0	0	7.29	3.88	8.49	70.52	111.49	932.79	361.56	1097.96	538.26	966.49	394.22	1077.13	407.98
26.626	0	0.15	0.2	0.06	0.14	0.09	13.74	0.07	17.57	14.63	72.52	62.4	-16.5	96.95	2.6	1.51	9.58	0.04	17.57	3.53	14.63	4.23	0	82.06	4.38	0	0	0.13	0.06	0.25	0.21	0.01	2.47	0	0	0	6.53	4.71	8.4	70.07	111.8	930.48	360.1	1097.29	538.46	964.78	393.26	1075.79	406.5
26.659	0	0.15	0.19	0.06	0.14	0.07	14.64	0.07	14.65	15.64	70.71	62.38	-19.17	96.47	3.15	2.28	9.45	0.03	14.65	4.98	15.64	3.32	0	83.98	5.07	0	0	0.17	0.07	0.26	0.13	0	2.48	0	0	0	4.92	5.46	7.81	69.82	110.48	929.31	359	1096.65	538.09	963.91	392.35	1073.75	404.32
26.693	0	0.13	0.19	0.14	0.12	0.07	13.79	0.08	13.8	28.63	72.43	84.5	-26.75	95.58	4.14	3.11	8.77	0.02	13.8	7.27	28.63	4.49	0	85.81	8.01	0	0	0.15	0.09	0.28	0.06	0	2.39	0	0	0	1.36	6.63	8.33	69.47	109.14	928.51	357.87	1096.45	536.96	964.53	390.3	1072.95	402.86
26.726	0	0.12	0.18	0.44	0.1	0.08	14.82	0.09	15.86	45.13	70.35	96.37	-36.63	95.55	5.59	5.15	9.43	0.02	15.86	9.86	45.13	7.51	0	89	13.68	0	0	0.2	0.09	0.26	0.04	0	2.28	0	0	0	0.68	6.66	8.1	69.43	111.04	927.05	355.62	1095.7	534.98	962.35	388.47	1072.73	400.54
26.76	0	0.1	0.18	1.4	0.08	0.08	13.07	0.09	17.36	62.64	73.87	99.18	-45.58	95.08	5.97	6.75	9.07	0.02	17.36	13.1	62.64	10.26	0	90.29	17.99	0	0	0.23	0.11	0.27	0.02	0	2.03	0	0	0	1.37	7.19	7.74	69.37	111.66	926.26	353.61	1096.17	534.78	961.61	386.82	1072.63	398.78
26.793	0	0.13	0.17	1.22	0.1	0.08	17.27	0.1	16.29	56.25	65.47	98.73	-46.18	96.09	5.77	8.2	10.28	0.02	16.29	14.69	56.25	7.89	0	91.22	26.76	0	0	0.29	0.12	0.29	0.01	0	1.98	0	0	0	2.45	5.99	7.99	69.31	112.7	924.91	351.65	1096.83	534.87	960.97	385.81	1073.06	397.46
26.826	0	0.17	0.17	0.85	0.12	0.08	21.83	0.1	16.88	45.85	56.34	97.14	-42.93	97.23	5.47	9.54	10.84	0.04	16.88	16.33	45.85	6.67	0	91.36	33.07	0	0	0.64	0.15	0.32	0.01	0	2.02	0	0	0	4.02	4.22	7.64	69.35	116.33	922.66	349.98	1095.85	534.55	957.36	384.85	1073.11	396.55
26.86	0	0.3	0.19	0.5	0.15	0.09	28.53	0.1	18.76	35.43	46.47	93.78	-39	97.7	5.08	8.81	14.15	0.05	18.76	23.02	35.43	5.76	0	91.67	33.83	0.01	0	0.41	0.28	0.37	0	0	2.3	0	0	0	2.38	3.25	7.8	69.22	116.42	921.12	348.53	1095.34	534.2	956.47	382.54	1072.18	395.32
26.893	0	0.28	0.18	0.21	0.17	0.08	24.59	0.1	17.4	24.58	50.83	83.61	-30.82	97.61	4.86	8.47	12.72	0.06	17.4	20.41	24.58	4.97	0	89.02	25.11	0.01	0	0.19	0.48	0.41	0	0	2.3	0	0	0	2.69	3.46	6.84	68.84	117.08	921.02	348.94	1095.56	535.73	955.34	382.94	1071.76	395.36
26.926	0	0.26	0.18	0.1	0.18	0.07	21.06	0.09	15.12	17.44	57.88	73.03	-25.27	96.41	4.08	7.92	11.75	0.08	15.12	17.35	17.44	3.74	0	88.29	14.73	0.02	0	0.06	0.93	0.45	0	0	2.22	0	0	0	4.25	5.55	6.56	68.25	115.94	921.1	349.51	1095.12	536.16	955.44	384.31	1070.82	395.68
26.96	0	0.23	0.18	0.05	0.22	0.05	18.43	0.09	9.05	12.43	63.14	61.23	-21.72	97.32	3.05	8.68	10.89	0.1	9.05	12.43	8.57	1.57	0	88.14	5.76	0.06	0	0.01	2.31	0.61	0	0	1.71	0	0	0	2.58	4.04	5.92	67.84	116.29	920.66	350.09	1094.66	536.49	954.18	384.73	1069.98	395.39
26.993	0	0.21	0.18	0.04	0.22	0.04	16.25	0.09	4.24	8.52	67.5	57.22	-21	96.95	2.69	8.04	9.91	0.12	4.24	8.52	5.31	1.3	0	87.04	2.47	0.06	0	0	3.21	0.66	0	0	1.42	0	0	0	-0.76	4.7	5.63	67.27	118.52	920.22	351.28	1093.73	536.12	952.2	385.33	1070.25	395.77
27.026	0	0.2	0.19	0.04	0.24	0.03	16	0.09	3.03	6.13	67.99	56.54	-21.15	96.62	2.83	8.13	10.15	0.12	3.03	6.13	4.22	1.87	0	86.45	1.39	0.08	0	0	4.44	0.69	0	0	1.09	0	0	0	-1.06	5.24	5.7	66.76	119.13	919.73	351.88	1093.37	536.63	951.59	385.7	1070.21	396.74
27.06	0	0.18	0.19	0.03	0.23	0.03	16.18	0.09	2.69	4.1	67.64	55.83	-21.04	96.62	2.69	7.09	8.74	0.11	2.02	4.1	3.28	2.05	0	87.51	0.88	0.09	0	0	4.32	0.54	0	0	0.7	0	0	0	-2.53	5.24	5.7	66.05	119.72	918.81	351.59	1093.43	536.84	950.92	385.05	1070.06	396.84
27.093	0	0.17	0.18	0.03	0.22	0.03	14.53	0.08	2.62	3.04	70.95	50.5	-19.38	96.7	2.62	6.93	7.35	0.1	2.52	2.9	3.04	2.08	0	86.24	0.57	0.08	0	0.01	4.46	0.58	0	0	0.69	0	0	0	-1.72	5.11	5.61	65.8	120.53	917.34	350.83	1094.4	539.34	950.15	385.41	1070.23	395.91
27.127	0	0.16	0.18	0.03	0.22	0.03	13.01	0.08	3.39	2.45	73.97	45.8	-16.68	97.03	2.45	6.53	5.48	0.1	3.39	1.32	1.36	0.43	0	84.71	0.56	0.06	0	0.04	6.05	0.59	0	0	0.61	0	0	0	-3.65	4.57	5.28	65.34	122.98	916.86	351.37	1094.49	539.5	948.51	385.64	1071	396.64
27.16	0	0.15	0.17	0.03	0.2	0.03	10.69	0.08	3.9	2.2	78.62	38.68	-14.18	97.21	2.2	5.88	3.66	0.09	3.9	0.9	0.93	0.31	0	81.72	0.98	0.05	0	0.11	6.77	0.59	0	0	0.65	0	0	0	-3.78	4.24	5.28	64.74	122.83	916.58	352.53	1093.76	540.24	948.06	386.8	1070.42	397.43
27.193	0	0.15	0.17	0.03	0.19	0.04	10.85	0.08	6.1	2.41	78.3	38.19	-12.83	97.21	2.41	5.2	3.09	0.09	6.1	0.67	0.45	0.16	0	81.24	2	0.04	0	0.82	5.96	0.58	0	0	0.71	0	0	0	-3.45	4.24	4.8	64.34	123.53	916.18	352.8	1093.81	540.72	947.09	387.39	1070.16	398.07
27.227	0	0.16	0.17	0.04	0.2	0.04	5.48	0.08	6.83	1.72	89.04	17.46	-7.79	96.68	2.65	4.78	1.72	0.09	6.83	0.62	0.27	0.09	0	67.18	4.43	0.02	0	2.82	8.44	0.76	0	0	0.78	0	0	0	-3.49	5.15	4.52	63.88	123.55	916.13	353.19	1093.89	541.34	946.82	388.13	1069.97	398.11
27.26	0	0.16	0.17	0.04	0.19	0.04	5.31	0.08	6.98	1.34	89.37	16.33	-8.54	97.2	2.5	4.87	1.34	0.09	6.98	0.56	0.18	0.07	0	66.03	7.31	0.01	0	6.78	7.24	0.71	0	0	0.83	0	0	0	-2.79	4.27	4.01	63.43	124.42	915.96	353.29	1094.51	542.12	946.12	388.8	1070.15	398.56
27.293	0	0.18	0.16	0.04	0.19	0.04	3.76	0.08	7.13	0.84	92.47	9.89	-7.54	97.38	2.2	5.29	0.84	0.09	7.13	0.47	0.19	0.07	0	58.7	11.24	0.01	0	11.49	8.19	0.81	0	0	0.87	0	0	0	-3.15	3.92	3.76	62.99	125.44	914.64	352.85	1095.1	543.51	945.01	388.78	1070.08	398.45
27.327	0	0.2	0.16	0.06	0.2	0.04	2.42	0.08	6.97	0.42	95.17	4.59	-5.96	97.02	2.05	5.9	0.42	0.1	6.97	0.39	0.27	0.07	0	48.59	17.78	0.01	0	13.78	9.64	0.76	0	0	0.83	0	0	0	-3.44	4.58	3.99	62.58	126.22	912.45	351.6	1094.47	543.89	943.49	387.52	1069.29	397.78
27.36	0	0.2	0.16	0.06	0.19	0.04	2.52	0.08	6.15	0.41	94.96	3.94	-7.29	97.32	2.44	5.86	0.36	0.12	6.15	0.35	0.41	0.08	0	47.43	23.22	0.01	0	13.67	7.65	0.73	0	0	0.83	0	0	0	-4.14	4.04	3.52	62.11	126.63	910.7	350.16	1096.03	545.77	942.72	386.77	1068.95	396.8
27.394	0	0.17	0.15	0.08	0.19	0.04	3.29	0.09	7.13	1.38	93.42	5.24	-9.29	97.56	3.05	7.08	0.24	0.13	7.13	0.44	1.38	0.19	0	50.19	30.23	0	0	10.4	3.95	0.65	0	0	0.71	0	0	0	-3.82	3.55	3.44	61.61	127.22	908.49	348.82	1096.3	547.45	941.34	386.25	1068.23	395.55
27.427	0	0.17	0.15	0.08	0.19	0.04	4.5	0.1	8.21	1.62	90.99	8	-12.38	96.89	4.33	8.52	0.22	0.13	8.21	0.52	1.62	0.24	0	54.42	33.67	0	0	14.7	1.93	0.54	0.01	0	0.75	0	0	0	-3.76	4.8	3.16	61.19	127.66	906.66	347.25	1096.38	548.12	939.99	385.42	1067.36	393.97
27.46	0	0.19	0.14	0.09	0.21	0.05	5.8	0.11	12.39	2.23	88.41	12.22	-14.69	96.5	5.64	10	0.21	0.13	12.39	0.54	2.23	0.3	0	56.4	39.08	0	0	22.97	1.51	0.58	0.01	0	0.89	0	0	0	-3.15	5.41	3.32	60.82	128.44	905.03	346.12	1096.65	549.38	939.1	384.78	1067.25	393.32
27.494	0	0.25	0.14	0.12	0.22	0.07	10.32	0.12	15.09	3.55	79.35	23.74	-23.3	96.92	8.27	10.04	0.19	0.1	15.09	0.5	3.55	0.56	0	63.72	46.08	0	0	44.74	0.51	0.42	0.01	0	1.29	0	0	0	-3.39	4.76	3.75	60.41	128.19	903.89	345.07	1096.38	549.72	938.91	383.84	1066.85	391.85
27.527	0	0.34	0.13	0.13	0.25	0.07	15.21	0.15	15.22	4	69.58	31.51	-32.02	95.89	12.11	10.81	0.15	0.09	15.22	0.46	4	0.42	0	67.28	52.15	0	0	68.45	0.3	0.36	0.01	0	1.59	0	0	0	-4.05	6.25	4.03	60.15	129.83	902.21	343.35	1095.79	549.23	937.31	382.23	1066.91	390.02
27.56	0	0.38	0.13	0.16	0.29	0.06	22.37	0.19	17.84	5.87	55.27	60.48	-39.88	93.9	17.84	11.32	0.16	0.08	14.06	0.46	5.87	0.32	0	70.21	58.37	0	0	80.79	0.24	0.32	0.01	0	1.69	0	0	0	-4.67	8.33	4.18	59.69	129.33	901.39	341.73	1096.28	549.18	937.59	380.66	1066.69	388.42
27.594	0	0.29	0.12	0.16	0.4	0.06	32.61	0.3	28.04	8.18	42.39	73.48	-44.23	94.7	28.04	12.46	0.12	0.07	11.54	0.52	8.18	0.34	0	72.69	60.36	0	0	77.98	0.14	0.31	0.02	0	2.43	0	0	0	-2.39	7.59	3.91	59.79	129.94	899.09	338.94	1095.9	548.77	935.68	378.76	1065.36	386.95
27.627	0	0.27	0.11	0.17	0.47	0.06	39.19	0.37	31.73	7.64	35.81	78.52	-46.06	95.36	31.73	13.82	0.11	0.06	11.62	0.51	7.64	0.21	0	73.45	65.63	0	0.01	77.73	0.12	0.3	0.02	0	2.55	0	0	0	-1.87	6.89	3.33	59.62	127.92	896.96	336.96	1094.27	547.17	934.17	376.98	1061.81	385.48
27.66	0	0.24	0.1	0.16	0.61	0.07	46.89	0.52	37.18	7.18	28.11	83.7	-45.94	95.11	37.18	16.26	0.11	0.05	14.29	0.49	7.18	0.21	0	74.67	66.73	0	0.01	76.51	0.1	0.33	0.02	0	2.84	0	0	0	-1.24	7.16	3.86	59.55	129.6	894.99	335.05	1092.24	545.84	931.88	375.43	1061.26	383.02
27.694	0	0.22	0.1	0.16	0.66	0.11	51.06	0.57	38.14	6.06	23.94	83.51	-41.76	96.07	38.14	17.7	0.11	0.05	20.49	0.5	6.06	0.19	0	75.38	69.41	0	0.01	71.09	0.07	0.36	0.02	0	3.41	0	0	0	-3.11	6.02	3.01	59.2	130.68	893.38	333.43	1092.17	545.08	929.6	374.27	1060.11	380.88
27.727	0	0.21	0.09	0.15	0.7	0.13	57.32	0.62	39.81	5.73	17.68	87.95	-41.47	95.91	39.81	18.06	0.13	0.05	22.9	0.59	5.73	0.22	0	78.26	69.82	0	0.02	70.08	0.07	0.38	0.02	0	3.66	0	0	0	-3.67	6.22	4.08	58.95	132.1	890.76	328.62	1093.75	544.89	929.49	370.25	1061.44	376.56
27.761	0	0.17	0.08	0.17	0.76	0.41	66.75	0.77	42.42	9.89	8.25	92.91	-35.35	97.08	42.42	20.62	0.16	0.04	41.53	0.93	9.89	0.5	0	82.92	69.1	0	0.02	67.47	0.05	0.37	0.02	0	4.47	0	0	0	-3.33	4.48	4.84	58.74	132.8	889.02	326.27	1092.71	543.46	928.6	366.46	1061.05	376.04
27.794	0	0.15	0.08	0.18	0.77	0.37	72.16	0.8	42.99	9.81	2.84	95.15	-36.62	96.11	42.99	20.92	0.2	0.04	38.76	1.14	9.81	0.82	0	87.37	71.24	0	0.01	60.62	0.05	0.35	0.01	0	4.97	0	0	0	-4.91	5.97	4.4	58.28	130.48	888.48	324.39	1093.02	542.43	929.14	364.7	1059.34	373.29
27.827	0	0.13	0.08	0.17	0.81	0.38	75.08	0.86	46.14	10.1	0	96.29	-35.51	96.66	46.14	19.52	0.22	0.04	38.42	1.6	10.1	1.57	0	87.72	70.15	0	0.01	52.8	0.05	0.32	0.01	0	5.15	0	0	0	-2.96	5.17	5.07	58.3	129.27	887.69	320.16	1094.12	540.95	930.5	361.41	1059.5	369.71
27.861	0	0.09	0.08	0.15	0.93	0.26	80.21	1	49.25	7.83	0	97.85	-33.45	96.86	49.25	20.01	0.34	0.04	31.03	1.66	7.83	1.77	0	91.57	70.68	0	0.01	26.8	0.06	0.3	0.01	0	5.74	0	0	0	-4.49	4.86	5.07	58.06	131.47	887.25	316.6	1095.33	538.58	929.86	357.75	1061.05	366.29
27.894	0	0.08	0.08	0.14	0.98	0.13	83.75	0.97	51.18	4.39	0	98.34	-35.32	97.56	51.18	17.53	0.39	0.04	19.9	2.02	4.39	1.1	0	92.93	74.96	0	0.01	9.26	0.07	0.29	0.01	0	5.35	0	0	0	-2.23	3.56	4.9	58.61	130.47	886.3	311.18	1096.27	535.96	930.09	353.73	1060.34	361.26
27.927	0	0.07	0.09	0.13	0.92	0.1	84.32	0.86	50.25	2.53	0	98.36	-35.74	97.66	50.25	15.54	0.41	0.03	14.73	1.93	2.53	0.35	0	94.03	75.75	0	0.01	3.31	0.08	0.29	0.01	0	5.43	0	0	0	-0.47	3.35	5.28	59.19	131.76	885.51	306.13	1096.89	532.73	929.8	349.18	1061.29	357.46
27.961	0	0.08	0.09	0.13	0.92	0.08	84.85	0.83	49.23	1.72	0	98.39	-37.95	96.65	49.23	15.59	0.46	0.04	10.63	1.72	1.67	0.21	0	95.3	77.3	0	0.01	1.44	0.12	0.22	0.01	0	4.93	0	0	0	1.17	5.19	5.18	59.79	132.81	884.06	301.88	1097.29	530.29	928.68	347.1	1061.33	353.41
27.994	0	0.08	0.09	0.1	0.83	0.08	81.56	0.72	47.22	1.71	0	97.97	-35.06	96.66	47.22	14.32	0.48	0.04	11.43	1.71	1.44	0.15	0	94.37	70.16	0	0.01	1.24	0.14	0.23	0.01	0	4.91	0	0	0	1.05	5.18	5.95	60.22	130.71	883.93	298.55	1096.89	527.44	930.27	341.71	1060.63	351.28
28.027	0	0.08	0.1	0.1	0.63	0.07	74.89	0.5	40.32	1.56	0.11	96.32	-33.28	96.79	40.32	12.31	0.52	0.04	10.41	1.37	1.56	0.15	0	93.64	65.47	0	0.01	1.08	0.15	0.21	0.01	0	4.37	0	0	0	-1.24	4.97	6.78	60.61	133.43	883.59	295.36	1096.44	522.26	929.47	338.32	1062.54	348.19
28.061	0	0.09	0.12	0.07	0.49	0.05	61.51	0.35	33.3	1.29	13.49	93.22	-29.94	98.36	33.3	10.7	0.59	0.03	7.19	1.11	1.29	0.25	0	92.65	49.83	0	0.01	0.28	0.27	0.26	0	0	3.5	0	0	0	-1.4	1.55	7.53	61.59	132.66	884.5	293.48	1096.62	519.6	931.13	335.06	1063.25	346.99
28.094	0	0.09	0.12	0.05	0.36	0.04	41.66	0.23	22.94	0.93	33.34	83.88	-25.65	98.46	22.94	10.68	0.57	0.03	4.48	0.87	0.93	0.19	0	90.91	36.39	0	0	0.09	0.33	0.29	0	0	2.86	0	0	0	-0.46	1.2	7.75	62.42	130.31	886.81	291.28	1098.13	517.28	934.35	332.27	1064.03	345.01
28.128	0	0.1	0.13	0.04	0.26	0.03	25.18	0.15	13.68	0.84	49.82	67.23	-21.95	97.73	13.68	9.29	0.84	0.03	1.47	0.81	0.68	0.18	0	88.6	22.88	0.01	0.01	0.01	0.61	0.34	0	0	2.06	0	0	0	-1.75	3.2	9.16	62.85	130.34	887.2	290.35	1098.44	515.18	936.27	330.44	1065.77	345.2
28.161	0	0.11	0.14	0.03	0.23	0.03	16.76	0.12	9.18	1	66.48	53.94	-18.56	98.23	9.18	9.84	1	0.02	1.6	0.8	0.88	0.16	0	85.46	14.37	0.01	0.01	0.03	0.63	0.27	0	0	1.58	0	0	0	0.45	1.91	9.07	63.74	130.07	889.54	289.3	1100.24	513.68	938.26	330.77	1067.65	344.01
28.194	0	0.11	0.15	0.03	0.2	0.03	13.08	0.1	6.02	1.25	73.83	46.34	-16.77	98.25	6.02	8.08	0.98	0.02	1.56	0.98	1.25	0.1	0	83.43	10.41	0.01	0.01	0.08	0.46	0.23	0	0	1.28	0	0	0	-0.46	1.85	8.92	64.39	133.23	891.53	287.17	1102.75	512.1	939.06	327.34	1071.39	342.7
28.228	0	0.12	0.16	0.03	0.18	0.03	8.9	0.09	4.63	1.99	82.2	31.48	-13.81	98.53	4.63	6.31	1.03	0.02	2.35	1.55	1.99	0.08	0	77.34	5.6	0.01	0	0.1	0.5	0.17	0	0.26	0.79	0	0	0	5.18	0.98	9.88	65.64	133.59	892.29	285.25	1105.58	513.15	941.7	327.52	1074.35	343.33
28.261	0	0.12	0.16	0.03	0.17	0.03	7.5	0.08	3.55	1.78	85	27.35	-11.96	98.06	3.55	6.24	0.96	0.01	3.39	1.75	1.78	0.06	0	74.93	4.21	0.01	0	0.18	0.45	0.16	0	23.08	0.67	0	0	0	8.15	2.39	9.67	66.45	133.69	894	285.6	1105.46	512.91	942.36	327.3	1074.91	344.66
28.294	0	0.12	0.17	0.03	0.17	0.03	6.57	0.08	4.23	2.09	86.87	23.47	-10.88	97.99	2.65	5.76	1.03	0.01	4.23	1.88	2.09	0.08	0	72.86	3.48	0.01	0	0.09	0.43	0.15	0	5.69	0.47	0	0	0	7.31	2.57	9.75	66.79	134.38	895.76	285.88	1105.71	511.16	943.19	326.69	1076.34	344.86
28.328	0	0.13	0.17	0.03	0.16	0.03	4.73	0.08	5.53	2.99	90.54	14.87	-8.3	97.16	2.38	5.44	1.05	0.01	5.53	2.99	2.37	0.11	0	66.08	3.83	0.01	0	0.07	0.49	0.15	0	0.51	0.3	0	0	0	6.32	4.33	10.77	66.92	131.83	897.09	284.67	1107.97	510.28	947.21	325.75	1077.79	343.87
28.361	0	0.13	0.17	0.03	0.16	0.03	4.53	0.08	5.25	3.46	90.93	13.71	-8.1	97.92	2.21	5.15	1	0.01	5.25	3.46	2.22	0.11	0	65.19	4.32	0.01	0	0.07	0.47	0.14	0	0.04	0.3	0	0	0	6.08	2.75	11.56	66.98	132.56	899.44	284.04	1110.02	509.09	950.04	323.61	1080.94	344.48
28.395	0	0.14	0.17	0.03	0.16	0.04	2.53	0.07	7.6	4.4	94.94	6.84	-3.62	98.15	2.17	4.89	0.88	0.01	7.6	4.4	3.1	0.08	0	53.24	5.71	0.01	0	0.07	0.45	0.14	0	0.02	0.25	0	0	0	4.7	2.14	11.19	67.23	130.89	901.73	284.06	1111.29	508.25	952.09	322.93	1081.39	343.32
28.428	0	0.14	0.18	0.04	0.15	0.04	2.32	0.07	9.47	5.44	95.37	6.58	-2.71	98.19	2.37	3.97	0.94	0.02	9.47	5.44	4.31	0.17	0	50.85	6.27	0.02	0	0.08	0.46	0.12	0	0.02	0.24	0	0	0	4.21	2.04	12.09	67.4	130.63	903.97	284.42	1112.33	506.37	954.83	322.78	1083.71	344.14
28.461	0	0.14	0.18	0.04	0.15	0.05	2.99	0.07	13.66	6.72	94.02	11.54	-3.77	98.39	2.98	3.76	1.09	0.02	13.66	6.35	6.72	0.34	0	54.33	8.41	0.02	0	0.12	0.54	0.12	0	0	0.28	0	0	0	3.34	1.45	12	67.69	133.41	905.55	284.05	1113.23	504.33	954.83	322.08	1086.44	343.91
28.495	0	0.14	0.18	0.07	0.14	0.08	3.38	0.07	19.85	11.9	93.23	18.47	-4.81	98.49	3.36	3.36	1.26	0.03	19.85	6.82	11.9	1.17	0	55.01	12.93	0.04	0	0.16	0.5	0.12	0	0.01	0.25	0	0	0	4.15	1.11	11.2	68.01	134.8	908	284.22	1115.57	505.43	955.83	321.7	1088.75	344.16
28.528	0	0.15	0.18	0.09	0.13	0.09	4.38	0.07	22.31	13.2	91.23	25.44	-6.61	98.75	3.65	3.12	1.42	0.05	22.31	6.88	13.2	2.37	0	57.64	18.52	0.05	0	0.18	0.61	0.12	0	0	0.26	0	0	0	4.35	0.13	10.2	68.1	133.49	910.5	284.34	1117.76	506.21	957.54	322.17	1089.42	342.89
28.561	0	0.18	0.18	0.11	0.14	0.1	6.37	0.07	24.19	12.49	87.26	36.02	-8.4	98.72	3.92	2.73	1.63	0.08	24.19	8.86	12.49	2.92	0	61.99	24.23	0.05	0.01	0.24	0.63	0.12	0	0	0.29	0	0	0	6.03	0.25	10.51	67.94	131.04	912.06	284.33	1117.57	504.32	959.52	323.1	1089.12	342.47
28.595	0	0.21	0.18	0.17	0.14	0.13	14.08	0.08	28.55	12.1	71.85	64.58	-13.11	98.67	4.47	2.96	2	0.13	28.55	9.96	12.1	3.58	0	72.25	37.71	0.07	0.01	0.44	0.52	0.09	0	0	0.38	0	0	0	4.58	-0.45	10.15	68.2	133.47	914.54	284.22	1119.17	502.51	960.14	322.46	1092.18	341.94
28.628	0	0.26	0.18	0.25	0.14	0.13	20.12	0.08	29.07	13.67	59.77	72.15	-16.76	98.72	4.85	2.83	2.24	0.22	29.07	13.67	12	4.05	0	76.11	47.99	0.07	0.01	0.72	0.56	0.1	0	0	0.42	0	0	0	4.43	-0.29	9.5	68.17	130.27	916.83	283.66	1120.81	502.37	962.77	321.74	1091.74	340.12
28.661	0	0.31	0.18	0.41	0.14	0.17	30.1	0.08	33.4	17.17	44.9	86.63	-20.88	98.76	4.99	3.01	2.4	0.32	33.4	17.17	15.27	5.08	0	83.19	56.82	0.08	0.01	1.15	0.52	0.1	0	0	0.49	0	0	0	5.08	0.1	9.37	68.02	130.81	919.06	282.96	1123.23	502.22	964.75	320.91	1094.19	339.87
28.695	0	0.33	0.18	0.62	0.13	0.18	40.89	0.08	34.52	18.2	34.11	92.74	-25.81	98.47	4.49	3.07	2.69	0.36	34.52	17.87	18.2	5.33	0	90.52	64.27	0.08	0.01	1.13	0.93	0.12	0	0	0.64	0	0	0	3.21	1.17	9.06	68.06	129.43	920.5	281.87	1124.36	500.61	966.3	319.71	1094.49	337.57
28.728	0	0.34	0.18	0.5	0.13	0.16	39.73	0.08	31.62	17.68	35.27	90.98	-25.17	98.59	3.85	3.16	2.56	0.45	31.62	17.68	15.49	4.32	0	90.47	62.94	0.08	0.01	0.59	1.01	0.13	0	0	0.7	0	0	0	4.01	0.75	9.03	68.24	130.81	921.69	281.81	1123.32	497.98	965.75	319.28	1095.27	337.61
28.762	0	0.35	0.18	0.41	0.15	0.14	45.59	0.08	29.71	16.36	29.41	92.03	-25.78	98.38	3.71	3.36	3.16	0.58	29.71	16.36	12.21	3.46	0	94.06	63.27	0.06	0.01	0.47	1.53	0.17	0	0	1.01	0	0	0	2.33	1.48	9.36	68.12	129.04	922.66	281.94	1123.02	496.34	967.23	318.57	1094.92	337.18
28.795	0	0.4	0.18	0.5	0.14	0.17	47.64	0.08	32.16	18.26	27.36	93.74	-25.09	98.21	3.35	3.2	3.47	0.68	32.16	18.26	12.33	6.06	0	94.86	64.7	0.06	0.01	0.53	2	0.19	0	0	1.3	0	0	0	3.47	1.97	9.46	68.22	129.16	922.73	281.26	1122.63	494.99	967.25	317.44	1094.78	337.88
28.828	0	0.39	0.17	0.43	0.15	0.21	44.78	0.08	35.77	17.63	30.22	94.97	-20.88	98	3.4	3.4	3.56	0.84	35.77	17.63	11.07	8.83	0	94.12	57.57	0.06	0.01	0.58	2.1	0.21	0	0	1.44	0	0	0	4.78	2.54	9.69	68.35	128.86	922.74	281.59	1121.47	494.3	967.1	317.66	1094.24	338.61
28.862	0	0.38	0.17	0.37	0.15	0.21	41.03	0.07	34.49	16.48	33.97	94.84	-19.53	97.92	2.98	3.19	4.36	0.9	34.49	16.48	11.49	12.18	0	95.07	47.18	0.07	0.01	0.81	2.83	0.26	0	0	1.86	0	0	0	5.63	2.73	10.16	68.36	127.52	922.69	281.66	1121.07	494.19	967.99	317.48	1093.64	339.26
28.895	0	0.34	0.17	0.28	0.16	0.17	37.26	0.08	30.57	13.56	37.74	92.77	-18.49	97.61	2.94	3.63	4.4	0.93	30.57	13.56	8.99	13.35	0	94.53	40.27	0.06	0.01	0.76	3.09	0.29	0	0	1.79	0	0	0	4.72	3.46	10.04	68.47	128.29	923.18	282.41	1120.9	493.87	967.73	317.88	1094.13	339.82
28.928	0	0.27	0.17	0.14	0.17	0.11	33.51	0.08	23.85	10.02	41.49	88.7	-18.53	98.09	2.85	3.61	4.8	0.95	23.85	10.02	6.63	7.56	0	95.12	30.45	0.07	0.01	0.47	3.39	0.32	0	0	1.84	0	0	0	4.89	2.32	8.56	68.59	129.34	924.28	283.61	1121.51	494.51	966.44	320.08	1094.28	339.75
28.962	0	0.28	0.18	0.12	0.18	0.09	31.98	0.08	19.15	10.78	43.02	85.27	-19.93	97.19	2.96	3.9	5.53	1.03	19.15	10.78	6.34	9.24	0	96.03	24.34	0.06	0.01	0.18	3.82	0.39	0	0	1.76	0	0	0	5.49	4.28	8.07	68.65	126.11	924.03	284.21	1119.63	493.55	966.37	320.71	1090.99	340.08
28.995	0	0.28	0.18	0.11	0.19	0.08	32.5	0.08	17.16	9.31	42.5	83.58	-20.45	98.3	2.64	5.08	6.1	1.09	17.16	9.31	4.41	10.35	0	96.43	23.94	0.06	0.01	0.11	3.72	0.38	0	0	1.58	0	0	0	7.83	1.71	7.27	68.82	125.26	924.78	285.45	1118.08	492.93	965.38	322.82	1089.44	340.17
29.028	0	0.25	0.18	0.09	0.19	0.08	31.69	0.08	18.66	7.64	43.31	85.16	-19.32	97.78	2.38	5.29	6.16	0.98	18.66	7.64	4.49	7.3	0	96.42	21.83	0.05	0.01	0.09	3.71	0.41	0	0	1.55	0	0	0	3.13	3.07	7.38	68.5	129.62	926.77	291.73	1120.17	498.25	965.54	328.35	1094.09	344.95
29.062	0	0.23	0.17	0.09	0.19	0.08	29.65	0.08	17.7	6.11	45.35	84.09	-18.76	97.46	2.39	5.57	6.09	0.87	17.7	6.11	4.58	8.53	0	96.35	17.89	0.05	0	0.08	4.2	0.5	0	0	1.61	0	0	0	5.1	3.77	8.4	68.33	126.07	926.96	292.97	1118.46	498.18	967.48	328.96	1092.29	346.81
29.095	0	0.22	0.18	0.06	0.2	0.06	29.38	0.08	12.91	5.05	45.62	78.12	-20.77	95.77	2.27	5.37	7.01	0.72	12.91	5.05	3.34	4.42	0	96.25	16.47	0.05	0	0.09	4.2	0.46	0	0	1.41	0	0	0	7.08	6.4	8.2	68.28	124.62	928.04	294.56	1117.39	498.44	967.93	331.27	1091.48	347.49
29.129	0	0.21	0.18	0.06	0.19	0.05	25.49	0.08	8.68	4.42	49.51	68.84	-21.58	96.16	2.1	4.84	6.93	0.61	8.68	4.42	3.65	4.72	0	94.52	13.31	0.03	0	0.03	3.94	0.48	0	0	1.28	0	0	0	3.18	5.9	7.15	68.55	125.27	928.53	297.88	1116.47	498.26	966.45	333.19	1090.51	350.57
29.162	0	0.19	0.19	0.05	0.18	0.04	22.1	0.07	7.36	3.16	55.8	62.58	-19.99	97	1.91	3.99	6.29	0.54	7.36	3.16	2.75	2.97	0	92.37	10.49	0.02	0	0.04	3.66	0.42	0	0	1.27	0	0	0	2.48	4.63	6.91	68.74	125.9	927.25	300.12	1115.18	500.14	964.58	335.37	1089.31	352.55
29.195	0	0.18	0.19	0.04	0.18	0.04	20.11	0.07	6.39	2.62	59.77	57.35	-19.13	96.49	1.96	3.43	5.92	0.48	6.39	2.62	2.23	1.92	0	90.63	9.42	0.02	0	0.02	3.64	0.38	0	0	1.28	0	0	0	-0.16	5.42	7.37	68.59	125.92	926.69	302.48	1113.11	500.26	963.77	336.52	1088.44	354.26
29.229	0	0.18	0.19	0.04	0.18	0.04	15.23	0.07	6.44	1.75	69.55	46.04	-16.39	97.67	1.75	2.94	6.26	0.47	6.44	1.71	1.74	1.54	0	84.92	6.31	0.01	0	0.02	4.17	0.38	0	0	1.25	0	0	0	1.21	3.33	7.03	68.57	126.16	926.21	304.35	1113	502.53	962.99	338.78	1087.88	356.65
29.262	0	0.18	0.2	0.03	0.18	0.04	11.23	0.07	4.96	1.81	77.55	34.57	-14.32	98.05	1.81	1.8	6.84	0.32	4.96	1.44	1.18	0.79	0	78.55	3.29	0.01	0	0.02	4.77	0.42	0	0	1.21	0	0	0	4.38	2.42	6.84	68.41	124.62	926.42	312.66	1111.09	510.1	962.45	348.4	1086.18	363.29
29.295	0	0.18	0.2	0.03	0.19	0.04	7.58	0.07	4.82	1.87	84.84	22.22	-11.39	97.82	1.87	1.62	6.93	0.29	4.82	1.2	1.06	0.65	0	70.81	1.51	0.02	0	0.01	6.56	0.43	0	0	1.15	0	0	0	4.21	2.98	8.48	68.48	124.22	924.07	311.73	1109.71	509.76	962.62	345.82	1085.37	364.87
29.329	0	0.18	0.21	0.03	0.19	0.03	5.81	0.07	3.51	1.67	88.38	16.03	-10.44	97.64	1.67	1.65	7	0.28	3.51	0.91	0.9	0.53	0	65.72	1.12	0.01	0	0.01	6.56	0.36	0	0	0.82	0	0	0	5.04	3.38	7.87	68.54	124.09	923.04	311.58	1107.45	508.72	960.35	346.36	1083.23	363.66
29.362	0	0.19	0.21	0.03	0.19	0.03	5.05	0.07	3.38	1.79	89.9	13.23	-9.53	96.88	1.79	1.68	7	0.26	3.38	0.7	0.87	0.58	0	62.93	0.9	0.01	0	0.01	7.2	0.38	0	0	0.81	0	0	0	8.8	4.83	8.47	68.51	121.79	923.28	313.36	1104	507.79	960.35	348.4	1080.99	365.08
29.396	0	0.19	0.21	0.03	0.2	0.03	2.53	0.07	2.97	1.83	94.93	5.01	-5.3	97.7	1.83	1.68	7.09	0.26	2.97	0.54	1.05	0.9	0	49.63	0.42	0.01	0	0	8.5	0.35	0	0	0.71	0	0	0	4.17	3.26	7.11	68.39	123.89	923.71	317.04	1104.18	509.69	958.3	351.65	1081.22	367.05
29.429	0	0.19	0.21	0.03	0.2	0.03	1.33	0.06	2.5	1.78	97.33	1.93	-1.14	97.51	1.78	1.49	6.64	0.22	2.5	0.46	0.97	0.93	0	37.8	0.28	0.01	0	0	9.01	0.33	0	0	0.67	0	0	0	2.13	3.66	7.33	68.31	123.6	922.7	319	1102.46	509.79	957.43	352.17	1079.75	369.89
29.462	0	0.19	0.21	0.03	0.2	0.03	1.22	0.07	2.22	1.94	97.56	1.68	-0.8	96.79	1.94	1.61	7.06	0.19	2.22	0.44	0.78	0.86	0	35.61	0.21	0.01	0	0	9.29	0.37	0	0	0.57	0	0	0	4.77	4.97	6.53	67.99	120.9	924.26	325.81	1100.9	515.01	957.63	360.98	1077.89	373.38
29.496	0	0.19	0.2	0.04	0.2	0.03	0.51	0.07	2.28	2.06	98.98	0.5	0	97.22	2.06	1.62	5.45	0.17	2.28	0.39	0.86	1.15	0	20.35	0.2	0.01	0	0	10.83	0.38	0	0	0.6	0	0	0	0.87	4.23	7.56	67.91	119.57	922.95	326.61	1098.57	513.46	957.54	359.19	1076.06	374.94
29.529	0	0.2	0.2	0.04	0.21	0.03	0.36	0.07	2.19	1.95	99.29	0.33	0	97.09	1.95	2.02	4.95	0.2	2.19	0.3	0.68	1.44	0	14.29	0.2	0.01	0	0	13.45	0.44	0	0	0.52	0	0	0	2.47	4.46	7.64	68.03	120.67	921.25	327.58	1097.36	514.79	955.77	360.08	1075.18	377.46
29.562	0	0.2	0.2	0.04	0.21	0.03	0.34	0.07	2.96	1.62	99.33	0.33	0	96.84	1.62	1.87	4.63	0.16	2.96	0.32	0.76	1.96	0	13.53	0.21	0.01	0	0.01	14.83	0.47	0	0	0.54	0	0	0	4.21	4.89	8.39	67.81	120.17	920.54	329.75	1095.58	516.69	955.44	362.4	1074.41	379.34
29.596	0	0.21	0.19	0.05	0.21	0.03	0.23	0.06	3.1	1.47	99.55	0.34	0	97.17	1.47	1.49	2.96	0.1	3.1	0.3	0.76	2.01	0	7.44	0.13	0.01	0	0	17.41	0.49	0	0.27	0.51	0	0	0	5.9	4.32	7.73	67.75	118.6	921.15	336.36	1093.58	520.95	954.69	369.77	1072.36	384.58
29.629	0	0.21	0.19	0.05	0.21	0.03	0.22	0.06	2.74	1.56	99.55	0.34	0	97.33	1.56	1.37	2.78	0.06	2.74	0.33	0.9	1.78	0	7.43	0.08	0.01	0	0	17.87	0.44	0	55	0.49	0	0	0	4.95	4.02	6.99	67.57	118.86	920.43	339.6	1091.2	521.77	952.35	372.45	1070.24	387.55
29.662	0	0.23	0.19	0.06	0.23	0.03	0.2	0.06	3.14	1.55	99.55	0.48	0	96.36	1.55	1.32	2.61	0.04	3.14	0.41	1.21	1.92	0	5.61	0.1	0.01	0	0	22.19	0.42	0	27.69	0.51	0	0	0	4.95	5.62	7.02	66.79	117.15	919.66	342.66	1088.89	523.72	951.57	375.8	1067.95	389.2
29.696	0	0.26	0.19	0.07	0.26	0.03	0.19	0.06	3.97	1.41	99.47	0.81	0	96.88	1.35	1.55	2.57	0.03	3.97	0.61	1.41	2.25	0	4.52	0.12	0.01	0	0	28.67	0.53	0	0.78	0.5	0	0	0	2.82	4.81	6.62	66.05	119.4	918.59	344.65	1087.69	524.66	948.97	377.87	1067.7	390.45
29.729	0	0.25	0.19	0.07	0.23	0.04	0.19	0.06	4.86	2.12	99.49	0.82	0	97.32	0.98	1.16	2.33	0.02	6.71	0.83	2.12	3.31	0	4.86	0.14	0.01	0	0	26.21	0.51	0	0.1	0.56	0	0	0	0.43	4.04	6.14	65.83	118.58	917.34	345.91	1087.24	526.61	947.98	379.18	1066.01	390.57
29.763	0	0.23	0.19	0.06	0.22	0.05	0.21	0.06	6.53	2.08	99.53	0.85	0	97.05	0.92	1.16	1.85	0.01	10.26	1.1	2.08	2.94	0	6.53	0.15	0.01	0	0.01	23.11	0.41	0	0.01	0.54	0	0	0	2.16	4.53	6	65.61	120.52	916.11	346.67	1087.35	528.99	946.45	380.25	1066.33	392.64
29.796	0	0.21	0.19	0.06	0.19	0.04	0.24	0.06	9.04	2.41	99.53	0.6	0	97.53	0.92	1.04	1.71	0.01	9.79	1.57	2.41	3.46	0	9.04	0.22	0.01	0	0.01	18.66	0.38	0	0	0.55	0	0	0	-0.65	3.63	5.13	65.37	120.05	916.24	348.26	1087	529.57	945.63	382.05	1065.24	392.36
29.829	0	0.19	0.19	0.05	0.18	0.04	0.27	0.06	7.56	2.56	99.45	0.39	0	97.79	0.93	1.11	1.59	0.01	7.56	1.58	2.56	2.3	0	12.14	0.4	0	0	0.01	14.96	0.33	0	0	0.54	0	0	0	-2.32	3.04	4.39	65.36	121.8	914.91	348.68	1087.33	530.94	943.59	382.79	1064.97	392.89
29.863	0	0.18	0.19	0.05	0.17	0.03	0.27	0.06	5.1	2.63	99.45	0.33	0	97.46	1	1.13	1.35	0.01	5.1	1.93	2.63	2.09	0	12.78	0.74	0.01	0	0.02	13.51	0.29	0	0	0.57	0	0	0	-2.51	3.76	5.28	65.32	122.9	913.22	349.91	1085.96	532.24	942.5	383.03	1064.77	395.48
29.896	0	0.17	0.19	0.04	0.16	0.03	0.34	0.06	4.71	3	99.33	0.36	0	97.68	0.69	1.06	1.32	0.01	4.71	1.93	3	2	0	16.71	1.67	0	0	0.06	10.28	0.27	0	0	0.59	0	0	0	-3.33	3.3	4.67	65.28	124.05	912.96	351.16	1086.17	533.48	941.32	384.58	1064.79	396.56
29.929	0	0.16	0.19	0.04	0.15	0.03	0.55	0.06	4.12	2.77	98.91	0.64	0	97.4	0.62	0.92	1.35	0.01	4.12	1.59	2.77	1.29	0	25.28	3.53	0	0	0.13	7.78	0.22	0	0	0.61	0	0	0	-1.89	3.88	5.57	65.11	122.88	911.62	352.84	1085.09	536.73	941.49	386.72	1063.89	397.58
29.963	0	0.16	0.18	0.04	0.15	0.03	0.91	0.06	4.05	2.6	98.19	1.23	0	97.64	0.71	0.84	1.24	0.01	4.05	1.38	2.6	1.13	0	34.59	4.57	0	0	0.14	6.18	0.17	0	0	0.78	0	0	0	0.23	3.38	5.7	64.89	122.17	911.09	353.57	1084.82	537.93	941.49	388.56	1063.26	398.47
29.996	0	0.15	0.18	0.04	0.14	0.03	1.24	0.06	4.92	2.76	97.53	1.9	0	97.77	0.71	0.88	1.33	0.01	4.92	1.16	2.76	1.16	0	39.35	7.32	0	0	0.28	4.7	0.16	0	0	0.79	0	0	0	-1.89	3.1	5.04	64.73	123.02	910.98	355.07	1084.63	539.12	940.29	389.78	1062.96	399.04
30.029	0	0.15	0.18	0.05	0.14	0.03	1.92	0.06	5	2.64	96.16	3.28	-2.9	97.8	0.6	0.83	1.32	0.01	5	1.05	2.64	0.88	0	46.2	11.9	0	0	0.39	3.2	0.14	0	0	0.82	0	0	0	0.26	3.02	5.14	64.53	119.83	910.5	355.83	1083.87	540.39	941.24	391.05	1060.76	399.77
30.063	0	0.15	0.18	0.05	0.13	0.03	3.52	0.06	4.84	2.74	92.95	7.68	-7.18	97.52	0.48	0.81	1.17	0.01	4.84	0.98	2.74	0.79	0	57.55	13.82	0	0	0.37	1.67	0.09	0	0.03	0.89	0	0	0	0.96	3.64	4.54	64.39	119.84	910.33	358	1082.74	541.72	940.05	393.15	1059.57	401.87
30.096	0	0.15	0.18	0.05	0.13	0.04	3.54	0.06	5.21	3.43	92.92	8.05	-7.44	97.23	0.54	0.89	1.07	0.01	5.21	1.12	3.43	0.95	0	57.81	13.99	0	0	0.6	1.63	0.09	0	28	0.9	0	0	0	3.07	4.2	4.59	64.74	120.65	909.9	359.83	1081.85	543.4	939.06	395.34	1059.39	404.19
30.13	0	0.14	0.18	0.05	0.13	0.04	6.15	0.06	4.69	4.06	87.71	16.39	-11.87	97.42	0.57	1.16	0.96	0.01	4.69	1.13	4.06	0.85	0	68.37	16.46	0	0	0.46	1.07	0.09	0.01	23.19	1.09	0	0	0	2.37	3.85	4.71	64.62	120.85	908.36	360.17	1080.78	544.05	937.74	395.99	1058.31	404.15
30.163	0	0.14	0.17	0.05	0.13	0.04	8.76	0.06	5.48	3.69	82.49	26.23	-13.81	96.94	0.54	1.28	0.82	0.01	5.48	1.2	3.69	0.76	0	74.99	17.98	0	0	0.57	0.71	0.08	0.01	0.53	1.17	0	0	0	2.08	4.73	4.21	64.25	121.37	907.5	360.1	1081.55	545.91	937	396.28	1058.12	404.13
30.196	0	0.15	0.17	0.06	0.13	0.04	8.91	0.06	6.66	4.79	82.17	28.17	-14.16	97.48	0.55	1.53	0.78	0.01	6.66	1.81	4.79	0.7	0	75.03	19.56	0	0	0.66	0.6	0.08	0.01	0.03	1.16	0	0	0	0.61	3.73	4.4	63.96	120.59	907.57	360.53	1083.24	547.91	938.39	396.9	1058.76	404.22
30.23	0	0.16	0.17	0.08	0.13	0.04	15.65	0.06	7.72	4.7	68.7	46.52	-18.81	97.51	0.56	1.72	0.79	0.01	7.72	2.62	4.7	0.6	0	83.88	27.82	0	0	0.76	0.35	0.07	0.01	0.01	0.98	0	0	0	-0.53	3.66	4.35	63.75	121.78	906.45	359.74	1084.05	548.86	937.61	396.5	1059.19	403.48
30.263	0	0.17	0.17	0.09	0.13	0.05	17.29	0.06	9.62	5.24	65.43	52.5	-19.33	97.39	0.7	2.04	0.78	0.01	9.62	3.3	5.24	0.76	0	84.96	30.64	0	0	1.24	0.31	0.07	0.01	0	0.99	0	0	0	-1.5	3.9	3.29	63.58	121.41	905.76	359.04	1085.51	550.55	937.16	396.38	1058.42	402.39
30.296	0	0.17	0.17	0.1	0.13	0.05	20.36	0.06	11.04	6.22	59.28	60.46	-20.98	97.47	1.03	2.51	0.82	0.01	11.04	4.06	6.22	0.68	0	87.58	33.71	0	0	2.09	0.25	0.09	0.01	0	1.03	0	0	0	-3.09	3.73	3.63	63.57	122.08	904.81	358.77	1085.51	550.94	936.69	395.64	1058.58	402.31
30.33	0	0.19	0.17	0.11	0.13	0.05	21.58	0.07	11.77	5.75	56.85	60.68	-21.91	97.38	1.54	3.3	0.87	0.01	11.77	4.98	5.75	0.59	0	86.96	38.11	0	0	4.64	0.17	0.1	0.02	0	1.07	0	0	0	-1.42	3.92	3.45	63.63	123.21	904.53	358.21	1086.01	551.57	936.07	395.86	1059.13	402.08
30.363	0	0.22	0.17	0.17	0.13	0.05	26.08	0.07	11.68	7	48.92	63.25	-26.46	96.72	1.66	3.7	0.92	0.01	11.68	5.08	7	0.49	0	88.41	48.64	0	0	9.01	0.15	0.11	0.02	0	1.1	0	0	0	-0.94	5.08	2.97	63.51	122.78	904.07	357.39	1086.89	552.68	936.03	396.06	1058.72	400.72
30.397	0	0.24	0.16	0.2	0.13	0.05	26.91	0.07	11.78	8.35	48.09	62.91	-28.53	97.55	1.93	3.64	0.86	0.01	11.78	6.24	8.35	0.23	0	88.13	52.69	0	0	12.63	0.12	0.13	0.02	0	1.27	0	0	0	-0.64	3.57	3.58	63.58	123.22	903.4	356.17	1086.82	552.06	936.02	394.37	1059.1	400.45
30.43	0	0.22	0.16	0.19	0.14	0.06	27.79	0.07	12.22	7.73	47.21	64.48	-27.09	97.6	2.71	3.99	0.79	0.01	12.22	7.04	7.73	0.28	0	88.54	51.95	0	0	8.71	0.09	0.15	0.02	0	1.42	0	0	0	2.24	3.48	3.88	63.49	123.11	902.94	354.94	1087.19	552.45	936.32	393.89	1059.27	400.14
30.463	0	0.21	0.16	0.19	0.14	0.06	30.17	0.08	11.94	7.37	44.83	65.71	-27.49	97.73	3.23	4.15	0.8	0.01	11.94	5.45	7.37	0.25	0	89.48	54.4	0	0	6.79	0.09	0.16	0.02	0	1.53	0	0	0	-0.89	3.19	3.49	63.38	120.27	901.15	352.37	1086.85	551.28	936.23	391.15	1056.39	396.33
30.497	0	0.18	0.15	0.16	0.14	0.06	29	0.08	12.96	6.47	46	67.63	-24.56	97.66	3.78	4.31	0.63	0.01	12.96	4.53	6.47	0.33	0	89.54	49.41	0	0	3.77	0.08	0.19	0.02	0	1.75	0	0	0	-1.25	3.34	3.3	63.39	119.26	901.69	351.44	1087.01	549.93	936.87	390.31	1056.05	394.88
30.53	0	0.18	0.15	0.16	0.15	0.07	30.36	0.08	14.71	7.14	44.64	71.52	-24.19	97.9	4.5	4.48	0.62	0.01	14.71	5.4	7.14	0.62	0	90.09	49.89	0	0	3.48	0.06	0.22	0.01	0	1.99	0	0	0	1.04	2.78	4.5	63.59	121.71	901.59	350.15	1087.5	549.16	937.04	389.02	1058.58	395.6
30.563	0	0.18	0.15	0.16	0.14	0.06	31.14	0.08	13.09	6.74	43.86	70.5	-25.05	96.64	3.87	4.07	0.59	0.01	13.09	4.59	6.74	0.49	0	91.08	50.7	0	0	3.14	0.06	0.21	0.01	0	1.98	0	0	0	-0.35	5.21	3.87	63.42	117.71	900	346.53	1089.03	549.15	938.34	386.78	1055.98	390.8
30.597	0	0.19	0.15	0.18	0.14	0.07	35.82	0.08	14.46	6.74	39.18	75.67	-25.79	97.96	4.4	3.22	0.69	0.01	14.46	4.91	6.74	0.59	0	93	54.02	0	0	3.38	0.04	0.24	0.01	0	2.23	0	0	0	-0.18	2.64	5.11	63.4	120.75	901.63	345.71	1090.01	547.08	939.35	384.69	1059.91	391.56
30.63	0	0.19	0.15	0.16	0.14	0.08	35.97	0.08	17.38	7.21	39.03	80.14	-24.03	98.28	5.31	2.7	0.74	0.01	17.38	6.63	7.21	0.62	0	93.32	49.63	0	0	3.97	0.04	0.26	0.01	0	2.33	0	0	0	0.45	1.78	5.24	63.43	120.93	901.67	344.22	1090.27	545.99	939.54	383.15	1060.25	390.44
30.663	0	0.19	0.15	0.15	0.14	0.07	37.12	0.08	14.81	7.19	37.88	77.98	-24.59	97.41	5.72	2.7	0.91	0.01	14.81	7.19	6.42	0.56	0	94.26	48.82	0	0	1.34	0.03	0.26	0.01	0	2.31	0	0	0	1.04	3.86	5.19	63.47	122.79	900.27	341.22	1092.06	546.65	938.86	380.95	1061.42	388.41
30.697	0	0.21	0.16	0.18	0.15	0.07	42.77	0.08	14.95	7.5	32.23	80.48	-26.48	97.03	5.87	2.81	1.1	0.01	14.95	7.5	5.77	0.81	0	96.02	54.75	0	0	0.83	0.04	0.29	0.01	0	2.08	0	0	0	1.66	4.57	5.51	63.5	123.55	899.82	338.12	1093.32	545.15	939.23	378.78	1062.57	385.86
30.73	0	0.2	0.16	0.16	0.16	0.05	42.44	0.08	10.06	7.1	32.56	74.12	-28.32	97.04	6.41	2.97	1.11	0.01	10.06	7.1	4.69	0.97	0	96.37	52.94	0	0	0.5	0.04	0.28	0.01	0	1.79	0	0	0	0.68	4.55	5.42	63.54	123.15	898.96	335.12	1094.78	544.49	939.61	376.41	1062.6	382.67
30.764	0	0.22	0.16	0.18	0.17	0.04	47.84	0.09	7.73	7.65	27.16	71.34	-31.65	98	7.73	3.07	1.35	0.02	5.99	7.65	2.85	0.95	0	96.95	59.68	0	0	0.27	0.05	0.28	0.01	0	1.64	0	0	0	-3.33	2.54	4.63	63.45	118.48	899.6	334.07	1091.01	538.94	939.45	372.57	1057.75	379.2
30.797	0	0.21	0.17	0.16	0.17	0.04	46.21	0.09	7.5	7.37	28.79	71.86	-31.2	97.17	7.5	3.1	1.53	0.02	6.7	7.37	3.97	1.29	0	97.5	54.93	0.01	0	0.16	0.07	0.24	0.01	0.01	1.43	0	0	0	0.35	4.31	6.59	63.87	124.03	898.43	330.64	1093.32	538.78	939.42	370.07	1063.07	379.67
30.83	0	0.21	0.17	0.12	0.18	0.04	43.18	0.09	8.79	10.42	31.82	73.68	-29.69	97.76	8.79	3.34	1.72	0.02	7.27	10.42	4.93	1.31	0	97.35	45.65	0.01	0	0.09	0.09	0.24	0.01	0.01	1.35	0	0	0	0.68	3.11	6.43	63.95	120.88	898.85	328.62	1093.88	537.66	941.16	368.02	1061.69	377.2
30.864	0	0.2	0.17	0.11	0.18	0.04	42.34	0.09	8.48	9.14	32.66	73.84	-28.98	97.98	8.48	3.89	2	0.02	7.46	9.14	4.37	1.4	0	97.76	42.24	0.01	0	0.05	0.15	0.21	0	0	1.17	0	0	0	1.07	2.58	5.78	64.38	124.4	898.33	325.35	1095.21	535.9	939.24	366.4	1063.43	373.76
30.897	0	0.19	0.17	0.11	0.18	0.04	40.5	0.09	7.59	7.42	34.5	72.66	-28.52	97.97	7.26	4.6	2.2	0.03	7.59	7.42	4.38	1.62	0	97.9	40.69	0.02	0	0.05	0.2	0.21	0	0	1.12	0	0	0	-1.83	2.61	4.99	64.77	120.35	900.45	322.63	1093.09	528.65	940.37	362.08	1060.54	368.62
30.93	0	0.2	0.17	0.1	0.19	0.04	40.57	0.09	8.82	9.08	34.43	74.45	-27.64	98.4	7.95	4.69	2.91	0.03	8.82	9.08	4.27	1.95	0	97.82	36.82	0.03	0	0.06	0.29	0.2	0	0	1.05	0	0	0	1.75	1.39	5.52	65.35	122.11	900.37	320.67	1092.64	526.7	939.78	360.61	1061.65	368.15
30.964	0	0.21	0.18	0.09	0.19	0.04	39.91	0.1	8.55	10.79	35.09	74.11	-27.7	97.83	8.53	4.46	3.57	0.03	8.55	10.79	4.8	2.31	0	97.87	32.27	0.04	0	0.11	0.42	0.2	0	0	0.88	0	0	0	2.24	2.95	5.99	65.58	124.06	899.94	317.4	1093.5	524.26	939.57	358.14	1063.4	365.65
30.997	0	0.24	0.18	0.11	0.17	0.06	39.32	0.09	12.77	13.96	35.68	80.11	-27.46	98.02	6.81	3.39	3.6	0.03	12.77	13.96	8.13	2.05	0	97.9	34.85	0.03	0	0.23	0.41	0.19	0	0	0.94	0	0	0	2.79	2.5	5.84	65.75	124.08	899.58	314.7	1094.34	523.34	939.65	355.53	1063.48	363.3
31.03	0	0.26	0.19	0.15	0.15	0.06	37.68	0.08	14.26	16.14	37.32	82.46	-29.5	97.7	5.07	2.8	4.3	0.03	14.26	16.14	13.07	1.65	0	98.33	35.24	0.03	0	0.46	0.42	0.18	0	0	0.81	0	0	0	2.94	3.25	5.72	65.93	124.52	899.45	312.73	1094.98	521.53	939.54	355.27	1063.94	360.74
31.064	0	0.26	0.2	0.21	0.14	0.06	39.57	0.07	13.52	15.69	35.43	84.12	-33.4	97.4	3.77	2.55	5.17	0.03	13.52	14.01	15.69	0.71	0	98.39	42.75	0.03	0.01	1.48	0.5	0.17	0	0	0.65	0	0	0	2.65	3.88	5.84	65.85	118.37	899.46	311.81	1093.15	520.12	941.66	352.17	1059.8	359.59
31.097	0	0.27	0.2	0.37	0.13	0.06	45.13	0.07	14.06	17.33	29.87	85.9	-37.49	98.38	3.11	2.41	5.3	0.02	14.06	12.1	17.33	0.47	0	98.48	57.26	0.02	0.01	2.69	0.4	0.17	0	0	0.63	0	0	0	4.35	1.48	6.21	66.15	123.97	898.86	309.71	1094.34	518.96	939.66	351.76	1063.43	358.67
31.131	0	0.34	0.21	0.48	0.12	0.06	44.97	0.07	13.93	21.24	30.03	89.3	-40.47	97.88	2.49	2.33	6.56	0.02	13.93	17.69	21.24	0.27	0	98.49	58.61	0.02	0.01	2.99	0.54	0.15	0	0	0.48	0	0	0	3.47	2.83	5.85	66.1	117.32	899.53	309.3	1092.1	516.69	941.65	349.53	1058.73	356.97
31.164	0	0.41	0.22	0.55	0.12	0.06	44.75	0.07	14.75	24.38	30.25	91.42	-41.98	98.28	2.14	2.02	8.04	0.02	14.75	22.61	24.38	0.45	0	98.4	57.71	0.02	0.01	2.6	0.57	0.17	0	0	0.48	0	0	0	4.09	1.77	6.21	66.13	122.83	899.78	308.51	1093.1	515.51	940.03	349.74	1062.64	357.06
31.197	0	0.42	0.22	1.26	0.1	0.07	47.46	0.06	18.42	33.36	27.54	95.68	-47.14	98.43	1.57	1.61	8.74	0.02	18.42	23.88	33.36	0.71	0	98.51	68.83	0.02	0.01	2.05	0.47	0.16	0	0	0.49	0	0	0	4.7	1.31	6.73	66.22	123.02	899.89	307.26	1094.73	515.82	941.31	348.88	1064.09	356.58
31.231	0	0.41	0.23	1.17	0.11	0.06	48.29	0.06	15.83	32.01	26.71	95.02	-48.23	98.15	1.32	1.47	10.32	0.02	15.83	21.23	32.01	0.49	0	98.01	68.93	0.01	0.01	1.35	0.43	0.16	0	0	0.5	0	0	0	3.26	2.14	6.29	66.26	124.02	900.16	306.2	1096.93	516.98	941.7	347.6	1065.47	355.51
31.264	0	0.39	0.23	1.08	0.11	0.06	46.34	0.07	15.92	33.19	28.66	95.33	-48.07	98.46	1.79	2.05	10.87	0.02	15.92	21.39	33.19	0.66	0	97.68	64.62	0.01	0.01	1.37	0.44	0.17	0	0	0.49	0	0	0	5.16	1.2	5.29	66.32	116.88	902.47	307.48	1095.25	515.7	944.32	348.6	1061.03	354.95
31.297	0	0.39	0.24	0.69	0.12	0.05	45.47	0.07	13.14	28.84	29.53	93.35	-46.37	97.88	2.1	2.32	12	0.02	13.14	20.11	28.84	0.51	0	97.36	57.98	0.01	0.01	1.17	0.41	0.18	0	0	0.5	0	0	0	5.49	2.85	6.25	66.61	122.42	903.79	306.84	1097.18	514.22	944.32	348.59	1066.54	355.66
31.331	0	0.45	0.23	0.34	0.15	0.05	45.9	0.07	10.06	22.07	29.1	86.53	-41.97	97.65	3.01	2.69	12.1	0.02	10.06	22.07	19.51	0.38	0	96.97	51.15	0.01	0.01	0.89	0.33	0.19	0	0	0.54	0	0	0	4.41	3.37	6.77	66.73	122.99	904.42	305.99	1098.09	513.27	945.38	347.02	1068.09	355.32
31.364	0	0.45	0.23	0.3	0.15	0.06	43.75	0.07	14.68	24.64	31.25	87.69	-38.96	98.25	3.56	2.93	11.69	0.03	14.68	24.64	20.88	0.8	0	96.89	45.29	0.01	0.01	0.93	0.34	0.21	0	0	0.57	0	0	0	4.27	1.85	6.98	66.71	122.56	905.8	305.11	1099.52	512.62	947.16	345.57	1069.39	354.7
31.398	0	0.41	0.22	0.23	0.16	0.08	45.61	0.08	19.29	20.33	29.39	85.31	-33.8	98.57	4.14	3.04	11.08	0.04	19.29	20.33	15.56	1.08	0	95.93	45.18	0	0.01	1.27	0.22	0.23	0	0	0.67	0	0	0	4.7	0.82	7.04	67.13	123.95	905.91	304.76	1100.22	512.65	946.97	345.65	1070.6	354.64
31.431	0	0.37	0.22	0.26	0.16	0.1	44.45	0.08	23.26	20.64	30.55	88.76	-32.69	98.59	4.77	3.23	9.84	0.04	23.26	20.64	18.4	1.29	0	95.79	45.29	0	0.01	1.54	0.19	0.23	0	0	0.73	0	0	0	4.65	0.76	7.73	67.35	124.78	905.79	304.06	1100.36	511.83	947.32	344.52	1071.67	354.82
31.464	0	0.33	0.21	0.22	0.16	0.14	41.37	0.08	29.01	20.59	33.63	92.32	-28.92	98.37	5.56	3.68	9.81	0.05	29.01	20.59	20.26	1.91	0	95.27	37.12	0	0.01	1.52	0.22	0.24	0	0	0.8	0	0	0	5.18	1.48	7.94	67.48	124.68	905.85	303.62	1100.83	511.97	947.86	344.17	1072.09	354.82
31.498	0	0.36	0.21	0.15	0.17	0.11	39.08	0.09	25.29	23.21	35.92	88.87	-28.03	98.48	6.52	3.89	10.39	0.06	25.29	23.21	17.24	1.42	0	93.9	31.56	0	0.01	1.2	0.21	0.24	0.01	0	0.76	0	0	0	6.02	1.14	7.86	67.89	124.68	905.72	302.15	1102.12	512.36	948.35	343.33	1072.6	353.64
31.531	0	0.35	0.21	0.13	0.17	0.09	33.92	0.08	22.58	22.64	41.08	84.13	-26.74	98.36	5.59	3.88	9.89	0.07	22.58	22.64	15.72	0.87	0	91.51	30.11	0	0.02	0.9	0.2	0.21	0.01	0	0.86	0	0	0	5.79	1.54	7.59	68.12	125.23	905.78	301.2	1103.04	512.6	948.34	342.32	1073.13	352.78
31.564	0	0.5	0.22	0.1	0.18	0.09	32.1	0.08	20.89	29.28	42.9	79.43	-24.18	98.37	5.09	3.18	10.39	0.07	20.89	29.28	10.9	0.73	0	89.26	28.22	0	0.03	0.87	0.21	0.2	0.01	0.01	0.93	0	0	0	4.7	1.51	7.57	68.17	121.53	907.43	302.38	1100.35	509.5	949.5	341.46	1070.49	352.83
31.598	0	0.73	0.23	0.09	0.19	0.09	27.49	0.07	21.57	35.47	47.51	70.31	-21.32	98.4	4.43	2.28	12.35	0.07	21.57	35.47	7.88	0.43	0	82.49	29.02	0	0.03	1.62	0.28	0.19	0.02	0	1.07	0	0	0	5.96	1.41	8.33	68.46	124.25	907.47	301.52	1101.56	508.97	949.64	341.7	1073.35	353.16
31.631	0	0.79	0.23	0.07	0.19	0.09	23.19	0.07	21.5	36.84	53.63	63.87	-19.41	98.45	4.32	1.79	12.53	0.07	21.5	36.84	6.95	0.28	0	78.92	25.57	0	0.04	3.64	0.26	0.18	0.02	0.01	1.1	0	0	0	5.45	1.24	7.66	68.63	124.8	908.17	301.5	1102.4	509.41	949.49	341.6	1073.8	352.63
31.664	0	0.77	0.23	0.06	0.18	0.09	17.55	0.07	20.75	36.2	64.9	53.66	-16.75	98.57	3.86	1.35	11.93	0.07	20.75	36.2	6.19	0.2	0	74.41	21.67	0	0.05	4.98	0.24	0.16	0.02	0	1.16	0	0	0	5.14	0.84	7.95	68.61	124.05	909.1	301.82	1102.82	509.15	950.8	341.34	1074.3	353.05
31.698	0	0.67	0.22	0.06	0.17	0.08	9.69	0.07	19.71	33.25	80.61	30.67	-12.98	98.78	3.35	0.94	10.44	0.07	19.71	33.25	6.77	0.14	0	63.47	21.99	0	0.06	6.16	0.28	0.15	0.03	0.01	1.27	0	0	0	5.8	0.05	8.15	68.82	124.28	909.96	301.82	1102.86	508.24	951.34	341.16	1075.03	353.31
31.731	0	0.55	0.22	0.06	0.16	0.07	7.72	0.06	16.66	29.53	84.55	21.47	-12.03	98.68	2.92	0.7	10.31	0.06	16.66	29.53	6.8	0.14	0	60.54	19.88	0	0.07	3.3	0.28	0.13	0.04	0.01	1.3	0	0	0	6.2	0.41	8.4	68.82	125.12	910.68	301.63	1104.06	508.28	952.18	341.33	1076.7	353.57
31.765	0	0.52	0.22	0.07	0.16	0.08	5.55	0.06	17.43	27.77	88.9	14.3	-9.69	98.68	2.44	0.46	10.79	0.05	17.43	27.77	7.67	0.2	0	53.62	21.42	0	0.08	2.58	0.23	0.11	0.04	0	1.62	0	0	0	5.75	0.42	8.53	68.91	124.83	910.76	302.17	1103.67	508.45	952.33	341.04	1076.46	354.28
31.798	0	0.52	0.21	0.07	0.15	0.08	3.6	0.06	17.35	28.46	92.79	8.15	-6.49	98.74	1.97	0.27	9.89	0.05	17.35	28.46	7.61	0.22	0	45.85	22.94	0	0.08	2.55	0.2	0.09	0.06	0	1.84	0	0	0	5.74	-0.18	8.5	68.96	123.69	910.57	302.01	1103.22	507.87	952.42	341.42	1075.52	353.52
31.831	0	0.46	0.21	0.08	0.15	0.07	3.3	0.06	15.92	23.29	93.4	6.05	-6.7	98.74	1.53	0.2	9.99	0.05	15.92	23.29	6.74	0.21	0	43.28	26.2	0	0.09	3.1	0.17	0.08	0.07	0.01	1.83	0	0	0	5.34	0.19	8.56	69	124.1	910.57	301.85	1102.74	506.92	952.07	341.04	1075.57	353.33
31.865	0	0.39	0.21	0.07	0.15	0.08	1.59	0.06	17.14	20.35	96.82	2.54	-1.05	98.68	1.55	0.2	10.08	0.04	17.14	20.35	7.66	0.22	0	30.8	22.14	0	0.09	3.06	0.15	0.06	0.1	0.01	2.13	0	0	0	6.62	0.42	8.07	68.93	124.84	912.28	302.21	1104.04	507.48	952.77	341.45	1077	353.8
31.898	0	0.36	0.21	0.06	0.14	0.09	1.14	0.06	19.93	20.61	97.72	2.21	0	98.63	1.43	0.2	9.75	0.03	19.93	20.61	7.58	0.33	0	26.23	16.44	0	0.06	1.05	0.17	0.07	0.09	0.41	2.11	0	0	0	7.76	0.61	8.33	69.22	122.92	913	303.14	1103.16	507.29	953.86	341.69	1076.06	354.96
31.931	0	0.41	0.22	0.05	0.15	0.09	0.79	0.06	18.98	19.35	98.43	1.21	0	98.68	1.99	0.23	10.79	0.03	18.98	24.22	7.3	0.42	0	19.35	12.09	0	0.05	0.54	0.17	0.07	0.1	71.31	1.94	0	0	0	11.27	0.42	8.01	69.8	122.88	914.45	304.36	1103.48	507.67	954.37	344.65	1076.72	356.07
31.965	0	0.46	0.23	0.04	0.16	0.09	0.57	0.06	13.31	13.31	98.86	0.83	0	98.68	2.92	0.25	11.79	0.02	19.67	27.86	7.76	0.61	0	13.31	6.87	0	0.04	0.19	0.15	0.06	0.1	45.4	1.7	0	0	0	10.11	0.44	8.1	69.87	124.13	914.8	304.77	1102.83	506.46	953.77	344.26	1077.31	356.45
31.998	0	0.5	0.23	0.04	0.17	0.08	0.54	0.07	12.61	12.61	98.91	0.67	0	98.61	3.75	0.29	11.85	0.01	17.47	30.65	7.36	0.73	0	12.61	4.97	0	0.03	0.13	0.18	0.06	0.09	4.81	1.64	0	0	0	9.12	0.71	8.11	69.46	121.92	914.42	304.64	1102.15	506.12	954.24	343.87	1075.58	355.66
32.031	0	0.54	0.22	0.04	0.16	0.08	0.51	0.07	11.68	11.68	98.92	0.67	0	98.53	4.74	0.48	11.24	0.01	18.3	34.97	9.63	0.77	0	11.68	4.65	0	0.03	0.29	0.18	0.06	0.08	0.29	1.72	0	0	0	8.97	0.98	8.07	69.28	122.41	914.54	305.02	1101.62	505.78	953.8	343.83	1075.59	356.09
32.065	0	0.72	0.22	0.05	0.16	0.13	0.51	0.07	10.5	10.5	98.55	1.04	0	98.32	6.55	0.57	11.65	0.01	25.78	45.76	14.06	0.73	0	10.5	3.93	0	0.02	0.54	0.18	0.07	0.07	0.07	1.9	0	0	0	8.28	1.65	7.75	68.78	120.72	915.19	306.42	1101.3	506.45	954.42	344.81	1074.55	356.73
32.098	0	0.85	0.21	0.06	0.15	0.23	0.54	0.08	10.76	10.76	98.31	2.15	0	98.13	7.77	0.65	11.69	0	35.07	53.45	19.11	0.55	0	10.76	2.89	0	0.02	1.02	0.18	0.08	0.06	0.02	2.38	0	0	0	7.93	2.19	7.41	68.73	121.27	915.83	306.86	1101.5	506.36	954.27	345.23	1074.99	356.81
32.132	0	0.74	0.21	0.1	0.13	0.49	0.55	0.08	12.77	12.77	98.53	6.81	0	98.08	7.6	0.68	11.34	0	48.01	54.82	30.38	0.55	0	12.77	3.01	0	0.02	2.18	0.19	0.08	0.05	0.01	2.64	0	0	0	7.26	2.34	6.54	68.67	119.58	916.64	307.47	1099.09	504.2	953.44	344.53	1072.45	356.13
32.165	0	0.63	0.2	0.13	0.12	0.53	0.67	0.08	16.44	16.44	98.67	9.17	0	98	7.65	0.64	11.82	0	48.35	50.97	33.15	1.18	0	16.44	5.13	0	0.03	2.31	0.19	0.08	0.05	0	3.19	0	0	0	7.07	2.53	7.61	68.34	122.09	916.55	307.24	1099.86	503.29	953.64	345.2	1075.18	356.77
32.198	0	0.55	0.19	0.14	0.11	0.41	0.75	0.07	20.63	20.63	98.5	8.7	0	97.99	5.61	0.67	10.93	0.01	43.45	45.63	31.88	2.35	0	20.63	8.65	0	0.03	2.1	0.18	0.08	0.04	0	3.45	0	0	0	5.36	2.57	7.05	68.05	122.26	917.25	307.66	1100.53	503.7	953.69	345.16	1075.44	356.43
32.232	0	0.49	0.19	0.16	0.11	0.26	0.84	0.07	23.49	23.49	98.33	5.56	0	97.35	4.43	0.76	10.98	0.01	34.6	39.81	29.49	4.41	0	23.49	12.67	0	0.03	1.27	0.17	0.09	0.03	0	3.87	0	0	0	7.24	3.99	6.91	67.92	122.6	917.92	308.41	1100.25	504.46	953.72	345.11	1075.63	358.05
32.265	0	0.41	0.19	0.1	0.13	0.16	1	0.07	25.63	25.63	98.01	3.35	0	98.07	3.84	0.79	10.47	0.01	25.84	30.16	19.26	4.41	0	25.63	14.03	0	0.04	0.72	0.19	0.09	0.03	0	3.76	0	0	0	7.49	2.37	6.24	67.79	124.68	917.81	308.85	1099.64	504.14	951.71	345.66	1075.74	358.37
32.298	0	0.32	0.18	0.06	0.14	0.09	1.18	0.07	15.61	21.79	97.65	2.09	0	98.04	3.33	0.64	9.44	0.01	15.61	21.79	11.26	2.37	0	29.86	13.01	0	0.03	0.39	0.23	0.1	0.02	0	3.79	0	0	0	4.6	2.43	6.21	67.56	124.59	916.93	308.6	1098.84	503.06	950.91	344.52	1074.78	357.91
32.332	0	0.22	0.17	0.05	0.13	0.08	1.42	0.06	12.3	12.46	97.17	2.45	0	97.85	2.71	0.69	8.29	0.01	12.3	12.46	8.95	1.58	0	35.17	12.29	0	0.02	0.24	0.31	0.11	0.01	0	4.06	0	0	0	2.5	2.91	6.25	67.28	123.14	916.56	308.66	1098.86	503.43	951.43	344.32	1073.91	357.09
32.365	0	0.19	0.18	0.05	0.14	0.06	1.78	0.06	8.69	8.06	96.43	2.66	-2.84	97.06	2.71	0.95	7.82	0.02	8.69	7.64	8.06	1.17	0	39.87	13	0	0.01	0.2	0.32	0.1	0.01	0	3.53	0	0	0	3	4.52	6.31	67.14	125.53	916.2	309.09	1098.31	503.59	949.99	344.84	1074.84	357.93
32.399	0	0.16	0.18	0.09	0.12	0.06	3.61	0.07	9.45	16.08	92.78	14.14	-12.38	97.06	2.68	1.13	7.67	0.02	9.45	5.83	16.08	1.9	0	54.8	15.66	0	0.01	0.28	0.26	0.1	0.01	0	3.06	0	0	0	3.26	4.52	5.72	66.88	125.64	915.75	309.27	1098.6	504.61	949.24	345.7	1074.29	357.88
32.432	0	0.14	0.18	0.1	0.12	0.06	5.61	0.07	9.51	19.34	88.78	34.24	-16.65	97.42	3.01	1.4	6.88	0.03	9.51	5.28	19.34	2.8	0	65.87	13.07	0	0.01	0.28	0.25	0.09	0.01	0	3.09	0	0	0	1.53	3.84	6.41	66.81	124.57	914.38	308.38	1097.92	504.29	949.4	344	1073.29	357.03
32.465	0	0.13	0.18	0.11	0.11	0.05	5.45	0.07	8.02	22.43	89.1	42.85	-18.9	97.45	3.42	1.45	6.11	0.04	8.02	4.54	22.43	3.15	0	67.32	10.98	0	0.01	0.28	0.24	0.09	0.01	0	2.67	0	0	0	3.49	3.78	6.55	66.59	124.09	914.35	308.21	1098.16	505.08	949.85	344.41	1073.28	357.12
32.499	0	0.11	0.17	0.11	0.11	0.05	9.08	0.07	7.2	23.07	81.84	66.92	-22.99	97.46	3.53	1.62	4.57	0.04	7.2	3.47	23.07	2.61	0	79.03	11.24	0	0	0.25	0.18	0.08	0.01	0	2.49	0	0	0	3.45	3.77	6.15	66.55	124.59	913.86	307.77	1098.38	505.3	949.08	344.32	1073.05	356.72
32.532	0	0.12	0.18	0.09	0.11	0.04	11.42	0.07	6.39	19.99	77.16	68.86	-23.54	97.68	3.54	1.66	3.99	0.04	6.39	4.79	19.99	1.97	0	83.22	11.21	0	0	0.07	0.18	0.08	0.01	0	2.04	0	0	0	4.5	3.29	4.1	66.62	122.32	912.72	306.92	1097.68	504.87	947.17	345.04	1069.07	355.19
32.565	0	0.14	0.18	0.1	0.11	0.04	13.72	0.07	6.94	20.59	72.55	74.59	-25.61	97.72	3.42	1.66	4.02	0.03	6.94	6.97	20.59	1.31	0	86.14	14	0.01	0	0.05	0.15	0.08	0.01	0.3	1.67	0	0	0	10.02	3.22	3.86	67.05	124.18	915.02	310.1	1097.03	506.6	946.77	350.12	1070.74	357.29
32.599	0	0.15	0.19	0.1	0.12	0.04	18.37	0.07	5.85	18.62	63.27	78.95	-28.03	97.2	4.36	1.99	3.31	0.02	5.85	8.82	18.62	1.16	0	91.16	15.21	0.01	0	0.02	0.17	0.06	0	3.62	0.79	0	0	0	7.38	4.27	4.22	67.1	126.57	915.48	312.47	1097.13	507.2	946.35	351.03	1072.57	360.49
32.632	0	0.16	0.19	0.09	0.13	0.04	19.32	0.07	5.93	17.26	61.37	77.56	-27.61	97.23	4.98	1.96	3.26	0.01	5.93	10.53	17.26	2	0	91.51	14.7	0.01	0	0.01	0.18	0.06	0	1.41	0.67	0	0	0	6.24	4.21	4.01	66.71	126.18	914.57	313.36	1096.36	507.54	945.53	351.37	1071.28	361.89
32.665	0	0.16	0.19	0.06	0.14	0.03	19.6	0.07	4.83	12.01	60.81	70.61	-24.92	96.68	4.83	1.87	2.61	0.01	4.74	9.36	12.01	1.58	0	92.23	11.08	0.01	0	0.01	0.21	0.06	0	0.04	0.53	0	0	0	6.26	5.14	3.93	66.21	125.98	913.49	314.69	1095.11	508.69	944.41	352.7	1069.95	363.21
32.699	0	0.16	0.19	0.05	0.14	0.03	18.79	0.07	3.96	7.42	62.41	60.98	-22.86	96.19	3.96	1.76	2.16	0.01	3.03	7.42	7.4	0.93	0	91.49	9.89	0.01	0	0.02	0.21	0.05	0	0	0.32	0	0	0	7.8	5.86	3.68	65.75	126.09	913.35	315.93	1094	509.66	943.43	354.9	1069.24	363.37
32.732	0	0.15	0.19	0.04	0.14	0.03	18.76	0.07	3.37	5.11	62.49	55.76	-21.45	97.53	3.25	1.72	1.82	0	3.37	4.83	5.11	0.57	0	91.11	11.18	0.01	0	0.1	0.22	0.05	0	0	0.34	0	0	0	2.53	3.63	3.11	65.18	129.14	913.21	317.79	1092.75	508.2	940.64	355.69	1069.51	364.08
32.766	0	0.15	0.19	0.04	0.14	0.03	19.29	0.07	3.69	3.72	61.41	54.2	-20.58	97.73	2.59	1.58	1.34	0	3.69	3.72	3.15	0.14	0	91.74	11.81	0.01	0	0.78	0.22	0.05	0	0	0.27	0	0	0	3.86	3.19	3.55	64.81	127.51	912.02	319.69	1091.29	510.48	940.54	357.49	1067.75	366.16
32.799	0	0.15	0.19	0.04	0.14	0.03	20.06	0.06	3.77	2.49	59.88	54.49	-20.98	97.57	1.91	1.49	1.08	0	3.77	1.67	2.49	0.1	0	91.8	15.87	0.02	0	1.17	0.24	0.06	0	0	0.26	0	0	0	1.92	3.53	3.16	64.36	125.1	911.41	321.95	1090.63	512.3	940.7	359.36	1065.5	367.88
32.832	0	0.14	0.19	0.04	0.14	0.03	18.04	0.06	3.65	1.27	63.93	50.98	-19.35	97.65	1.66	1.59	1	0	3.65	0.81	1.27	0.06	0	90.17	13.32	0.01	0	1.78	0.29	0.07	0	0	0.28	0	0	0	1.41	3.37	3.13	64.02	124.08	910.52	323.28	1090.55	514.28	940.7	360.41	1064.43	369.75
32.866	0	0.14	0.19	0.04	0.14	0.03	17.58	0.06	4.13	1.08	64.83	51.57	-18.6	97.75	1.23	1.41	0.89	0.01	4.13	0.58	1.08	0.07	0	89.98	12.92	0.01	0	1.28	0.34	0.08	0	0	0.28	0	0	0	2.92	3.14	2.13	63.79	125.86	909.35	323.95	1091.33	516.84	938.64	362.48	1064.21	371.08
32.899	0	0.14	0.19	0.04	0.14	0.03	16.8	0.06	4.47	1.09	66.41	50.86	-17.9	97.6	1.07	1.43	0.91	0.01	4.47	0.33	1.09	0.08	0	89.29	12.16	0.01	0	0.94	0.45	0.08	0	0	0.31	0	0	0	-0.46	3.48	2.53	63.58	126.03	907.34	326.06	1089.34	518.51	936.95	363.71	1062.69	372.27
32.932	0	0.14	0.18	0.04	0.14	0.03	16.67	0.06	5.69	1.55	66.66	51.29	-17.62	97.19	1.14	1.53	0.74	0.01	5.69	0.26	1.55	0.13	0	88.29	14.77	0.01	0	0.72	0.59	0.09	0	0	0.37	0	0	0	0.49	4.28	2.88	63.37	125.44	907.1	327.72	1089.42	521.23	937.5	365.64	1062.68	373.79
32.966	0	0.14	0.18	0.05	0.14	0.04	16.09	0.06	5.94	2.23	67.82	50.04	-17.6	97.07	1.21	1.59	0.58	0.02	5.94	0.17	2.23	0.17	0	87.42	15.8	0.01	0	0.52	0.77	0.09	0	0	0.39	0	0	0	-0.66	4.49	3.31	63.25	125.92	906.27	329	1089.44	523.11	937.33	366.29	1062.91	375.62
32.999	0	0.14	0.18	0.05	0.14	0.03	15.69	0.06	4.94	2.96	68.62	47.69	-18.29	96.41	1.32	1.6	0.52	0.02	4.94	0.18	2.96	0.18	0	87.24	15.79	0.01	0	0.44	0.82	0.09	0	0	0.41	0	0	0	-2.46	5.55	3.76	63.1	126.66	905.69	330.01	1089.22	524.45	937.03	366.92	1063.35	376.08
33.032	0	0.14	0.18	0.05	0.14	0.03	15.79	0.06	4.39	3.39	68.42	46.6	-18.95	97.21	1.72	1.99	0.52	0.04	4.39	0.19	3.39	0.25	0	87.25	16.3	0.01	0	0.56	0.89	0.1	0	0	0.43	0	0	0	-3.64	4.25	4.12	63.06	128.08	905.41	331.6	1088.14	525.13	935.97	368.23	1063.77	376.75
33.066	0	0.13	0.18	0.04	0.15	0.03	13.25	0.07	3.22	2.67	73.49	37.64	-17.53	96.84	2.26	2.55	0.46	0.05	3.22	0.24	2.67	0.21	0	83.84	14.52	0	0	0.4	1.14	0.08	0	0	0.52	0	0	0	-3.42	4.89	4.13	62.87	129.46	904.59	332.86	1087.82	526.61	934.8	369.41	1063.92	378.82
33.099	0	0.13	0.17	0.05	0.15	0.03	14.23	0.07	3.6	2.57	71.53	39.64	-18.04	96.75	2.59	3	0.45	0.06	3.6	0.27	2.57	0.37	0	84.5	16.44	0	0	0.42	1.12	0.08	0.01	0	0.52	0	0	0	-3.8	5.04	4.6	62.73	129.07	905.17	334.78	1087.42	527.73	935.54	371.02	1064.29	380.12
33.133	0	0.13	0.17	0.05	0.15	0.04	14.31	0.07	5.4	1.79	71.38	40.74	-16.69	97.25	2.97	3.58	0.35	0.07	5.4	0.24	1.79	0.39	0	83.27	19.16	0	0	0.45	1.1	0.09	0.01	0	0.88	0	0	0	-2.11	4.18	4.49	62.58	129.04	905.32	336.29	1087.81	529.69	935.7	372.8	1064.39	382.37
33.166	0	0.14	0.16	0.06	0.16	0.04	16.31	0.07	6.08	1.43	67.38	42.2	-17.92	96.98	3.19	3.74	0.33	0.07	6.08	0.21	1.43	0.38	0	83.33	26.57	0	0	0.89	0.98	0.09	0.02	0	1.01	0	0	0	0.94	4.66	4.52	62.44	128.13	904.8	336.54	1088.96	532.79	936.48	374.12	1064.28	383.4
33.199	0	0.15	0.16	0.06	0.15	0.05	18.17	0.07	8.95	1.39	63.67	51.45	-17.42	97.35	2.84	3.75	0.32	0.07	8.95	0.24	1.39	0.55	0	85.1	27.98	0	0	1.26	0.79	0.09	0.02	0	1.09	0	0	0	-0.69	3.99	3.62	62.29	124.33	902.97	335.48	1088.64	533.17	936.29	373.41	1060.35	381.65
33.233	0	0.14	0.16	0.06	0.15	0.05	18.15	0.07	10.92	1.17	63.69	55.36	-16.05	97.83	2.85	3.7	0.3	0.06	10.92	0.29	1.17	0.41	0	85.09	27	0	0	1.64	0.96	0.11	0.02	0	1.28	0	0	0	-0.58	2.96	3.71	62.24	124.25	901.87	334.98	1088.76	534.04	935.91	373.03	1059.88	381.51
33.266	0	0.14	0.16	0.05	0.15	0.05	16.64	0.07	9.7	0.96	66.71	52.56	-15.29	97.35	2.61	3.34	0.3	0.05	9.7	0.32	0.96	0.29	0	84.91	22.7	0	0	1.51	0.87	0.11	0.02	0	1.35	0	0	0	1.53	3.98	5.57	62.28	127.13	902.09	334.91	1089.04	534.29	936.68	373.07	1063.44	382.7
33.299	0	0.14	0.16	0.05	0.14	0.05	16.5	0.07	8.79	0.9	67	51.39	-15.41	97.33	2.36	2.63	0.29	0.04	8.79	0.27	0.9	0.26	0	85.24	21.63	0	0	1.24	0.84	0.11	0.02	0	1.37	0	0	0	1.15	4.01	5.26	62.27	128.02	903.22	335.35	1089.8	534.55	936.92	372.82	1064.52	383.2
33.333	0	0.15	0.16	0.06	0.14	0.04	20.54	0.07	7.63	0.7	58.92	56.02	-18.11	97.64	2.3	2.45	0.31	0.03	7.63	0.26	0.7	0.31	0	88.71	26.76	0	0	1.3	0.55	0.09	0.02	0	1.48	0	0	0	1.04	3.4	4.39	62.14	126.3	904.48	336.26	1090.58	534.88	937.84	374.25	1063.81	383.3
33.366	0	0.16	0.16	0.07	0.15	0.04	23.84	0.07	6.01	0.65	52.32	55.25	-21.21	97.42	2.55	2.56	0.35	0.03	6.01	0.21	0.65	0.39	0	89.95	33.62	0	0	2.09	0.48	0.07	0.02	0	1.37	0	0	0	-0.68	3.85	4.02	61.95	128.19	905.18	336.86	1091.53	535.05	937.4	374.81	1065.29	383.52
33.4	0	0.18	0.16	0.09	0.15	0.04	28.37	0.07	4.63	0.55	46.63	56.9	-25.35	97.29	2.63	2.97	0.3	0.04	4.63	0.17	0.55	0.43	0	92.16	40.7	0	0	6.44	0.27	0.05	0.02	0	1.22	0	0	0	-0.57	4.11	4.23	61.65	128.38	906.06	337.39	1091.71	534.96	938.05	375.21	1066.14	383.86
33.433	0	0.18	0.16	0.1	0.15	0.03	30.03	0.07	4.18	0.49	44.97	58.06	-26.41	97.15	2.4	3.3	0.31	0.04	4.18	0.17	0.49	0.33	0	93.2	42.92	0	0	6.2	0.19	0.04	0.03	0	1.11	0	0	0	-0.3	4.35	2.96	61.28	125.7	904.81	336.2	1092.15	535.76	937.63	375.28	1063.15	382.15
33.466	0	0.19	0.16	0.11	0.15	0.03	31.61	0.07	3.98	0.41	43.39	57.89	-27.7	97.94	2.46	3.42	0.32	0.04	3.98	0.14	0.41	0.21	0	93.31	46.58	0	0	7.66	0.18	0.04	0.03	0	1.11	0	0	0	-0.82	2.68	4.29	60.94	129.5	904.1	335.46	1092.85	536.32	937.14	373.72	1066.33	382.64
33.5	0	0.2	0.16	0.15	0.15	0.04	36.91	0.07	4.6	0.36	38.09	60.72	-30.18	97.8	2.65	4.01	0.36	0.05	4.6	0.13	0.35	0.17	0	94.16	56.75	0	0	8.61	0.12	0.03	0.03	0	1.21	0	0	0	-0.04	3.02	3.98	60.73	128.58	904.53	334.69	1094.24	537.08	938.16	373.74	1066.5	381.57
33.533	0	0.2	0.16	0.2	0.16	0.04	40.91	0.08	5.76	0.34	34.09	62.33	-30.78	98	3.31	4.97	0.34	0.07	5.76	0.14	0.29	0.2	0	93.83	65.76	0	0	5.27	0.11	0.03	0.03	0	1.36	0	0	0	-1	2.55	4.2	60.5	129.23	904.46	333.91	1095.09	536.86	938.47	372.51	1067.4	381.37
33.566	0	0.2	0.15	0.23	0.17	0.04	42.31	0.08	6.98	0.33	32.69	63.6	-31.02	97.76	3.77	6.15	0.33	0.09	6.98	0.15	0.31	0.21	0	93.3	69.79	0	0	5.06	0.1	0.03	0.03	0	1.36	0	0	0	-0.97	3.13	4.27	60.28	129.53	904.33	332.89	1095.88	537.04	938.74	371.78	1067.98	380.31
33.6	0	0.2	0.15	0.23	0.17	0.05	43.9	0.08	9.25	0.52	31.1	68.27	-30.34	97.48	4.25	5.92	0.32	0.09	9.25	0.18	0.52	0.34	0	93.62	70.65	0	0.01	6.24	0.08	0.04	0.03	0	1.72	0	0	0	-0.59	3.71	4.08	60.1	129.84	903.01	330.04	1098.57	538.76	939.1	369.87	1068.66	378.35
33.633	0	0.22	0.15	0.24	0.16	0.06	45.54	0.08	12.55	0.74	29.46	74.26	-29.75	97.24	4.29	5.21	0.32	0.09	12.55	0.23	0.74	0.39	0	93.97	71.1	0	0.01	9.43	0.07	0.04	0.03	0	1.85	0	0	0	1.11	4.19	5	59.97	127.43	901.93	328.63	1097.21	538.01	939.95	368.35	1067.07	377.29
33.666	0	0.25	0.15	0.26	0.17	0.07	49.5	0.08	15.91	0.87	25.5	79.59	-31.33	97.46	5.12	4.63	0.35	0.08	15.91	0.31	0.87	0.46	0	94.36	74.3	0	0.01	18.1	0.06	0.04	0.03	0	1.85	0	0	0	2.16	3.77	5.18	60.1	130.08	900.76	326.15	1099.07	538.51	939.22	367.32	1069.02	375.74
33.7	0	0.28	0.15	0.29	0.18	0.1	54.16	0.09	22.14	1.13	20.84	86.42	-31.66	98.03	7.31	5.27	0.43	0.07	22.14	0.5	1.13	0.86	0	94.22	76.74	0	0.01	26.83	0.07	0.05	0.03	0	1.84	0	0	0	0.72	2.47	5.16	60.21	128.34	900.59	324.23	1100.56	538.39	940.63	365.39	1068.72	373.41
33.733	0	0.28	0.14	0.29	0.21	0.11	58.24	0.11	23.63	0.97	16.76	88.02	-32.39	98.25	9.72	6.59	0.46	0.07	23.63	0.76	0.97	0.72	0	94.52	79.35	0	0.02	28.3	0.07	0.05	0.03	0	1.95	0	0	0	-0.08	1.87	4.58	60.32	130.07	900.41	321.73	1102.06	537.89	939.88	362.82	1069.69	370.87
33.767	0	0.2	0.14	0.27	0.22	0.1	60.41	0.12	21.7	1.22	14.59	87.28	-29.2	97.87	11.72	7.34	0.57	0.06	21.7	1.05	1.22	0.77	0	95.61	77.69	0	0.02	7.32	0.06	0.05	0.03	0.01	1.86	0	0	0	0.19	2.86	5.02	60.39	128.95	900.84	319.08	1103.68	536.32	941.88	360.93	1070.62	368.46
33.8	0	0.19	0.14	0.28	0.24	0.09	62.32	0.13	20.19	1.49	12.68	86.58	-30.25	98.14	12.83	8.2	0.69	0.04	20.19	1.42	1.49	0.89	0	96.34	78.97	0	0.03	4.96	0.05	0.05	0.03	0.01	1.94	0	0	0	-0.71	2.18	5.35	60.41	129.67	900.55	317.55	1103.01	534.11	941.41	358.47	1070.79	367.23
33.833	0	0.17	0.13	0.29	0.29	0.07	65.78	0.17	16.6	1.88	9.22	83.08	-33.7	98.29	16.6	10.14	0.79	0.04	15.27	1.88	1.62	0.77	0	96.53	81.46	0	0.04	2.56	0.05	0.06	0.03	0.01	1.83	0	0	0	0.49	1.74	4.83	60.78	128.53	900.82	315.19	1103.08	531.65	941.52	357.68	1069.89	363.97
33.867	0	0.15	0.12	0.3	0.37	0.05	68.44	0.23	20.39	1.8	6.56	87.2	-37.76	97.85	20.39	13.74	0.86	0.04	9.88	1.76	1.8	0.98	0	96.82	83.95	0	0.03	1.8	0.06	0.08	0.03	0.01	1.75	0	0	0	2.08	2.9	5.33	61.06	127.66	900	312.29	1102.85	529.64	941.92	355.32	1069.42	361.85
33.9	0	0.14	0.11	0.29	0.45	0.05	69.01	0.29	23.15	2.24	5.99	89.5	-38.92	97.14	23.15	16.95	0.92	0.04	8.75	2.24	2.23	1.65	0	96.84	82.23	0	0.03	2.27	0.06	0.08	0.03	0.01	1.7	0	0	0	1	4.37	5.78	61.29	126.88	899.94	310.34	1101.45	526.51	942.12	351.25	1068.66	360.46
33.933	0	0.13	0.11	0.28	0.49	0.05	68.26	0.34	24.8	3.85	6.74	90.7	-39.09	96.56	24.8	18.68	1.19	0.03	9.09	2.69	3.85	2.26	0	96.89	78.41	0	0.02	1.96	0.06	0.09	0.02	0	1.71	0	0	0	0.27	5.32	5.97	61.5	127.19	899.94	309.09	1099.9	523.25	941.44	349.27	1068.25	359.13
33.967	0	0.12	0.11	0.28	0.4	0.06	60.83	0.29	21.46	7.71	14.17	88.17	-35.49	97.59	21.46	17.79	1.46	0.03	13.73	3.37	7.71	4.11	0	96.86	68.64	0	0.01	0.92	0.06	0.14	0.02	0	1.84	0	0	0	-0.42	3.49	5.85	61.83	126.51	899.78	308.58	1097.74	520.46	940.42	348.02	1066.55	357.92
34	0	0.12	0.12	0.29	0.39	0.12	61.71	0.29	24.07	11.98	13.29	90.28	-31.52	97.96	23.63	16.14	1.66	0.02	24.07	4.41	11.98	6.01	0	97	61.14	0.01	0.01	0.3	0.08	0.14	0.01	0.08	1.82	0	0	0	2.88	2.64	6.47	62.53	125.49	899.27	307.22	1096.55	518.79	940.64	347.44	1065.73	357.47
34.033	0	0.12	0.12	0.29	0.35	0.18	60.14	0.26	32.17	12.23	14.86	94.77	-26.83	98.15	21.05	15.77	1.8	0.02	32.17	4.81	12.23	6.63	0	97.22	58.34	0.01	0	0.12	0.12	0.17	0.01	21.15	1.79	0	0	0	4.07	2.15	5.73	63.43	123.92	899.12	305.97	1094.11	515.73	939.3	346.34	1062.9	355.24
34.067	0	0.13	0.12	0.2	0.36	0.23	59.64	0.25	36.26	8.77	15.36	96.35	-22.03	98.52	19.86	15.93	2.25	0.01	36.26	5.16	8.77	6.18	0	97.79	52.31	0.02	0	0.06	0.18	0.23	0.01	1.55	1.9	0	0	0	3.66	1	6.92	63.45	122.95	899.18	303.89	1094.07	512.89	940.9	343.82	1063.45	353.78
34.1	0	0.13	0.13	0.11	0.32	0.24	50.98	0.21	36.53	7.95	24.02	96.21	-17.3	98.12	17.79	13.58	2.56	0.01	36.53	7.88	7.95	4.86	0	97.06	36.75	0.02	0	0.03	0.22	0.25	0.01	0.04	1.99	0	0	0	0.58	2.23	6.28	63.42	124.56	899.1	302.46	1093.79	510.99	939.43	341.03	1063.53	351.71
34.134	0	0.15	0.14	0.13	0.25	0.25	45.47	0.18	37.71	17.31	29.53	96.47	-19.77	97.75	17.42	10.12	3.83	0.01	37.71	14.41	17.31	4.78	0	96.79	27.55	0.04	0	0.02	0.31	0.23	0	0	1.76	0	0	0	-0.22	3.15	6.7	63.36	123.62	899.04	301.03	1094.25	509.81	940.49	339.56	1063.65	350.33
34.167	0	0.17	0.15	0.14	0.24	0.19	44.77	0.16	33.42	17.66	30.23	95.06	-22.47	97.96	16.51	9.3	4.34	0.01	33.42	16.26	17.66	4.92	0	96.7	28.78	0.05	0	0.03	0.36	0.19	0	0	1.55	0	0	0	0.91	2.64	6.69	63.49	123.86	900.08	300.64	1095.52	509.56	941.47	340.2	1064.95	349.91
34.2	0	0.17	0.16	0.15	0.18	0.14	36.85	0.12	28.44	20	38.15	92.76	-24.23	97.48	11.44	7.8	4.2	0.01	28.44	15.71	20	3.26	0	96.62	27.32	0.05	0	0.09	0.32	0.18	0	0	1.55	0	0	0	0.48	3.72	5.17	63.7	123.3	900.71	298.23	1095.69	507.18	940.64	338.44	1063.71	345.87
34.234	0	0.2	0.17	0.19	0.17	0.12	40.34	0.11	25.8	18.65	34.66	91.16	-27.18	98.47	9.91	6.3	4.86	0.01	25.8	14.62	18.65	2.5	0	96.58	36.29	0.04	0	0.66	0.31	0.14	0	0	1.42	0	0	0	2.55	1.17	7.39	63.91	128.09	899.71	296.05	1097.92	507.19	941.23	336.96	1068.92	347.05
34.267	0	0.21	0.17	0.14	0.17	0.08	36.79	0.09	18.15	12.33	38.21	84.56	-27.01	98.56	6.11	6.05	4.87	0.01	18.15	12.33	12.31	1.33	0	96.34	36.18	0.04	0	1.27	0.29	0.13	0	0	1.36	0	0	0	1.81	0.87	6.65	64.03	127.79	900.55	296.18	1100.07	509.42	942.11	336.89	1069.52	346.74
34.3	0	0.23	0.18	0.12	0.17	0.06	36.78	0.08	14.32	10.91	38.22	79.43	-27.5	98.47	4.93	4.74	5.01	0.02	14.32	10.91	8.91	0.57	0	95.82	37.9	0.04	0	2.16	0.31	0.11	0	0	1.31	0	0	0	2.46	1.19	6.87	64.35	128.33	900.34	295.17	1100.57	509.23	942.25	336.05	1070.17	346.34
34.334	0	0.23	0.18	0.14	0.16	0.06	35.89	0.08	13.99	9.65	39.11	77.32	-27.93	98.66	3.92	4.18	5.03	0.03	13.99	9.65	9.07	0.41	0	94.61	41.53	0.03	0	2.03	0.4	0.1	0	0	1.27	0	0	0	3.45	0.52	6.56	64.49	128.09	900.73	294.59	1101.79	510.05	942.82	336.05	1070.55	345.78
34.367	0	0.23	0.18	0.2	0.15	0.05	38.32	0.07	11.29	8.34	36.68	72.52	-30.72	98.68	2.76	4.15	4.72	0.05	11.29	6.81	8.34	0.24	0	94.12	52.95	0.02	0.01	1.28	0.42	0.09	0	0	1.23	0	0	0	1.96	0.43	6.5	64.65	128.31	901.4	294.38	1102.44	509.88	943.37	334.62	1071.21	345.56
34.401	0	0.22	0.18	0.21	0.15	0.05	35.51	0.07	10.99	7.47	39.49	67.86	-29.84	98.66	1.84	4.12	4.58	0.06	10.99	4.08	7.47	0.15	0	91.64	55.7	0.02	0.01	1.33	0.5	0.08	0	0	1.33	0	0	0	1.78	0.49	6.7	64.87	127.91	902.09	294.01	1103.37	509.61	944.56	334.35	1072.01	345.22
34.434	0	0.22	0.18	0.21	0.15	0.05	33.8	0.07	10.64	6.42	41.2	64.89	-28.94	98.6	1.41	3.78	4.02	0.08	10.64	3.43	6.42	0.13	0	90.34	56.63	0.01	0.02	1.42	0.58	0.08	0	0	1.28	0	0	0	2.79	0.73	6.74	64.91	127.95	902.69	293.92	1104.39	510.04	945.37	334.99	1072.91	345.32
34.467	0	0.23	0.18	0.21	0.15	0.05	35.18	0.07	11.33	5.81	39.82	66.88	-28.76	98.34	1.33	3.56	3.84	0.08	11.33	3.64	5.81	0.11	0	90.74	58.21	0.01	0.02	1.33	0.54	0.07	0	0	1.24	0	0	0	0.4	1.58	7.33	65.11	128.82	903.04	293.59	1104.9	509.13	946.08	333.32	1074.34	345.38
34.501	0	0.22	0.18	0.22	0.15	0.05	33.07	0.07	10.97	6.24	41.93	63.64	-28.69	98.15	1.33	3.77	3.5	0.09	10.97	3.06	6.24	0.1	0	89.34	58.58	0.01	0.02	1.41	0.48	0.06	0	0	1.11	0	0	0	0.14	2.16	6.94	65.36	127.57	904.24	293.73	1105.3	508.47	947.03	333.8	1074.14	344.6
34.534	0	0.23	0.18	0.27	0.14	0.06	33.79	0.07	12.81	7.35	41.21	64.27	-29.35	98.26	1.6	3.48	3.85	0.1	12.81	3.01	7.35	0.13	0	87.83	62.76	0.01	0.03	2.24	0.34	0.05	0	0	1.01	0	0	0	0.05	1.84	7.16	65.63	127.81	905.11	293.57	1105.59	507.54	947.73	333.23	1075.03	344.65
34.567	0	0.22	0.18	0.33	0.14	0.06	34.26	0.07	12.99	10.16	40.74	64.84	-31.2	98.51	1.95	3.51	3.86	0.1	12.99	3.28	10.16	0.19	0	87.96	64.95	0.01	0.03	1.81	0.32	0.05	0	0	0.93	0	0	0	3.39	1.05	7.07	65.72	126.9	905.87	292.63	1106.87	507.77	949	334.15	1075.52	343.94
34.601	0	0.22	0.19	0.52	0.13	0.06	39.43	0.07	13.99	14.96	35.57	72.9	-35.81	98.4	2.19	2.92	4	0.13	13.99	3.43	14.96	0.44	0	90.69	71.3	0	0.03	2.73	0.17	0.04	0	0	0.82	0	0	0	0.79	1.41	7.53	65.89	125.07	906.34	292.04	1107.76	507.22	950.99	332.53	1075.62	343.05
34.634	0	0.23	0.19	0.49	0.13	0.05	40.19	0.07	11.95	13.69	34.81	71.16	-36.29	98.51	2.35	2.84	4.36	0.14	11.95	3.13	13.69	0.63	0	90.88	70.91	0	0.03	1.82	0.19	0.04	0	0	0.71	0	0	0	2.9	1.03	7.28	66.18	125.4	908.11	291.79	1109.62	507.45	952.37	333.38	1077.4	342.94
34.667	0	0.22	0.19	0.46	0.13	0.05	38.3	0.07	11.5	12.82	36.7	67.81	-35.21	98.48	2.48	2.5	3.83	0.16	11.5	3.17	12.82	0.84	0	89.78	69.79	0	0.03	1.6	0.2	0.04	0	0	0.65	0	0	0	4.81	1.15	7.44	66.29	124.35	909.43	291	1111.03	507.52	954.38	332.72	1078.32	342.79
34.701	0	0.23	0.19	0.38	0.14	0.05	35.39	0.07	12.1	10.34	39.61	61.48	-32.53	98.52	2.68	2.14	3.91	0.17	12.1	3.23	10.34	1.39	0	87.05	67.3	0	0.03	2.17	0.24	0.05	0	0	0.62	0	0	0	6.26	1	7.81	66.66	124.7	910.2	289.96	1111.97	506.97	955.47	331.65	1079.69	342.68
34.734	0	0.24	0.19	0.31	0.15	0.05	34.18	0.07	11.35	7.68	40.82	57.89	-30.7	98.69	2.87	2.2	3.86	0.17	11.35	3.05	7.68	1.4	0	85.94	65.42	0	0.03	1.79	0.25	0.05	0	0	0.69	0	0	0	6.31	0.38	8.53	66.83	124.7	910.72	288.96	1112.63	506.3	956.85	329.41	1080.83	342.83
34.768	0	0.25	0.19	0.34	0.14	0.09	31.29	0.07	21.57	9.37	43.71	70.97	-26.18	98.6	2.82	2.02	3.76	0.18	21.57	3.58	9.37	2.5	0	82.88	63.41	0	0.04	6.37	0.31	0.06	0	0	0.76	0	0	0	4.26	-0.73	9.16	66.96	125.65	910.58	287.82	1112.71	504.51	957.08	327.14	1081.85	342.03
34.801	0	0.26	0.19	0.38	0.14	0.12	31.86	0.07	26.87	10.7	43.14	77.94	-24.78	98.68	2.75	1.93	4.13	0.18	26.87	4.22	10.7	2.53	0	82.17	64.69	0	0.06	7.87	0.35	0.06	0	0	0.9	0	0	0	5.36	-0.43	9.49	67.27	127.6	910.55	286.92	1113.32	504.14	956.89	326.5	1083.51	342.21
34.834	0	0.27	0.19	0.37	0.13	0.17	30.67	0.07	32.79	11.8	44.33	83.87	-22.07	98.53	2.34	1.95	4.4	0.23	32.79	4.73	11.8	2.1	0	81.06	63.28	0	0.09	9.12	0.36	0.07	0	0	1.03	0	0	0	4.91	-0.97	8.15	67.5	129.97	912.28	287.26	1114.9	504.9	956.19	325.85	1085.08	342.51
34.868	0	0.27	0.19	0.29	0.14	0.29	27.84	0.07	41.51	11.55	47.16	89.9	-15.89	98.72	2.24	2.05	5.11	0.23	41.51	5.73	11.55	2.41	0	79.03	55.84	0	0.11	10.35	0.36	0.08	0.01	0	1.3	0	0	0	6.67	0.28	9.23	67.26	127.62	912.7	287.34	1114.83	504.27	958.44	327.27	1085.13	342.65
34.901	0	0.29	0.19	0.35	0.13	0.39	28.98	0.07	46.18	11.97	46.02	92.24	-14.05	98.72	2.09	1.67	5.18	0.24	46.18	6.89	11.97	3.06	0	77.96	60.21	0	0.21	9.4	0.39	0.08	0.01	0	1.58	0	0	0	7.25	-0.29	9.38	67.31	128.02	912.63	287.15	1115.04	504.32	958.47	327.36	1085.56	342.76
34.934	0	0.32	0.18	0.38	0.13	0.42	30.11	0.07	46.53	10.54	44.89	91.82	-13.22	98.51	2.06	1.65	5.61	0.26	46.53	7.92	10.54	3.67	0	76.89	64.48	0	0.38	7.57	0.4	0.09	0.01	0	1.98	0	0	0	6.97	-1.04	9.05	67.34	128.42	913.03	287.38	1115.17	504.43	958.22	327.28	1085.7	342.74
34.968	0	0.31	0.18	0.29	0.14	0.31	23.37	0.07	40.58	7.09	53.26	81.51	-11.12	98.67	2.06	1.83	5.77	0.26	40.58	7.09	7.09	2.89	0.08	71.22	62.9	0	0.53	5.51	0.47	0.11	0.01	0.01	2.45	0	0	0	7.31	-0.48	8.41	67.33	127.55	914.66	288.48	1115	504.56	958.73	327.42	1085.28	343.38
35.001	0	0.3	0.17	0.22	0.14	0.3	19.53	0.07	39.22	8.92	60.94	75.97	-8.25	98.58	2.47	1.79	5.51	0.22	39.22	8.92	5.73	2.07	0	68.43	58.05	0	0.46	3.42	0.56	0.12	0.02	0.24	2.68	0	0	0	6.56	-0.79	7.38	67.6	127.38	915.85	289.82	1114.96	504.47	958.24	329.39	1084.89	343.01
35.034	0	0.26	0.17	0.12	0.15	0.2	14.72	0.07	31.41	8.48	70.57	59.74	-6.68	98.67	3.39	1.69	5.69	0.09	31.41	8.48	3.68	1.23	0	66.84	44.1	0	0.28	1.1	0.73	0.14	0.02	27.46	2.9	0	0	0	10.85	-0.46	7.29	68.07	128.1	917.79	292.1	1113.55	503.41	958.05	332.88	1085.53	345.51
35.068	0	0.22	0.16	0.07	0.15	0.27	7.79	0.07	34.3	10.3	84.42	48.51	0	97.81	4.4	1.88	5.66	0.05	34.3	10.3	4.17	1.02	0	58.29	28.86	0	0.14	0.41	0.94	0.17	0.02	8.87	4.11	0	0	0	10.24	3	7.51	67.99	122.59	917.66	292.89	1109.55	500.26	958.93	331.06	1080.51	346.75
35.101	0	0.2	0.15	0.08	0.15	0.47	9.81	0.08	44.32	9.79	80.38	72.26	0	98.69	6	1.92	5.19	0.03	44.32	9.79	6.73	0.98	0	60.93	29.32	0	0.1	0.4	0.71	0.15	0.02	0.49	4.24	0	0	0	9.69	0.38	8.57	67.85	127.01	917.54	292.97	1108.23	497.6	957.16	331.49	1083.28	346.54
35.135	0	0.15	0.13	0.11	0.12	0.85	5.86	0.08	50.91	13.92	88.29	68.97	0	98.7	6.67	2	4.02	0.02	50.91	7.04	13.92	1.04	0	52.36	31.46	0	0.08	0.91	0.72	0.14	0.03	0.02	6.15	0	0	0	7.35	-0.34	8.5	67.59	129.3	918.03	292.89	1109.42	497.55	956.94	330.64	1085.27	346.47
35.168	0	0.13	0.11	0.1	0.12	0.88	6.26	0.09	49.11	14.26	87.47	69.32	0	98.5	7.98	2.27	3.48	0.02	49.11	6.06	14.26	0.98	0	54.36	31.4	0	0.05	1.49	0.61	0.13	0.03	0.01	7.36	0	0	0	7.01	1.07	7.57	67.37	127.9	919	292.96	1110.3	498.51	957.54	330.64	1084.58	345.54
35.201	0	0.13	0.12	0.11	0.14	0.44	8.14	0.09	37.84	12.9	83.72	54.61	0	97.46	10.21	2.23	3.39	0.01	37.84	4.55	12.9	0.87	0	57.79	35.43	0	0.04	3.94	0.47	0.12	0.03	0	6.8	0	0	0	7.9	3.76	8.02	67.21	127.28	919.89	293.05	1110.62	498.3	959.01	330.27	1085.26	346.48
35.235	0	0.13	0.11	0.11	0.13	0.33	9.13	0.1	30.41	12.27	81.74	44.93	-2.91	97.88	11.1	2.17	2.87	0.01	30.41	4.27	12.27	1.01	0	60.39	39.69	0	0.03	5.16	0.39	0.11	0.02	0	8.16	0	0	0	6.49	2.83	7.6	67.24	126.61	918.7	292.75	1110	498.08	957.85	330.97	1083.7	344.81
35.268	0	0.13	0.11	0.13	0.14	0.21	11.43	0.1	23.81	11.33	77.13	36.54	-8.63	97.12	12.06	2.25	2.89	0.02	23.81	2.66	11.33	0.96	0	62.66	45.85	0	0.04	4.51	0.39	0.11	0.03	0	7.41	0	0	0	7.13	4.42	7.86	67.02	126.77	918.74	292.46	1110.22	498.2	958.25	330.46	1084.15	345.25
35.301	0	0.14	0.12	0.2	0.14	0.15	13.79	0.1	18.74	10.29	72.42	30.7	-13.87	97.68	10.48	2.59	2.76	0.04	18.74	1.98	10.29	1.11	0	64.46	57.28	0	0.05	3.36	0.41	0.1	0.02	0	6.66	0	0	0	5.27	3.31	7.41	67.14	128.81	918.35	292.31	1109.8	497.63	956.45	329.64	1084.39	344.66
35.335	0	0.16	0.12	0.3	0.14	0.13	16.95	0.09	18.02	9.98	66.1	37.51	-17.47	97.74	9.41	2.55	2.26	0.07	18.02	1.02	9.98	1.2	0	65.82	68.96	0	0.07	2.53	0.42	0.1	0.02	0	5.8	0	0	0	5.08	3.16	7.4	67.03	128.85	918.38	292.12	1109.99	497.51	956.52	329.56	1084.52	344.36
35.368	0	0.16	0.13	0.34	0.14	0.12	18.9	0.09	18.12	11.17	62.19	39.89	-19.33	97.54	9.34	2.87	2.35	0.1	18.12	0.83	11.17	1.89	0	68.18	70.12	0	0.08	2.28	0.44	0.1	0.02	0	5.55	0	0	0	3.71	3.59	7.1	67.01	128.99	918.66	292.43	1109.84	497.02	956.25	329.4	1084.37	344.32
35.402	0	0.15	0.14	0.37	0.16	0.09	23.84	0.1	15.31	12.49	52.31	40.88	-24.19	97.64	11.31	3.24	1.98	0.13	15.31	0.72	12.49	3.42	0	73.44	67.28	0	0.06	1.44	0.43	0.08	0.02	0	4.01	0	0	0	4.02	3.4	7.5	66.8	127.67	918.71	292.62	1110.37	497.91	957.57	329.38	1084.28	344.96
35.435	0	0.14	0.14	0.3	0.17	0.07	26.06	0.11	13.07	12.52	48.94	43.39	-26.21	97.8	12.07	3.74	1.76	0.17	13.07	0.56	12.52	2.55	0	76.95	62.41	0	0.05	1.05	0.45	0.07	0.01	0	3.2	0	0	0	3.8	3.03	7	66.74	128.21	918.35	292.16	1110.53	497.86	956.68	329.31	1084.01	344.29
35.468	0	0.14	0.15	0.36	0.17	0.06	28.32	0.11	11.7	14.88	46.68	54.2	-29.91	97.68	11.7	4.66	1.66	0.21	11	0.49	14.88	3.26	0	80.55	62.57	0	0.03	1	0.48	0.07	0.01	0	2.72	0	0	0	4.21	3.29	7.07	66.6	127.91	917.5	291.78	1110.78	498.61	956.64	328.91	1083.56	344.82
35.502	0	0.13	0.15	0.36	0.18	0.06	35.87	0.12	12.93	14.74	39.13	64.51	-32.83	97.58	12.93	5.32	1.55	0.3	10.35	0.49	14.74	2.8	0	86.03	62.94	0	0.02	1.16	0.44	0.06	0.01	0	2.32	0	0	0	5.23	3.51	7.06	66.39	127.28	917.71	291.6	1110.94	499.15	957.03	329.47	1083.48	343.92
35.535	0	0.14	0.15	0.48	0.17	0.05	38.95	0.12	11.85	16.5	36.05	71.74	-35.91	97.74	11.85	5.35	1.35	0.41	9.82	0.56	16.5	3.41	0	88.43	67.59	0.01	0.02	1.67	0.4	0.06	0.01	0	1.99	0	0	0	4.54	3.17	7.24	66.26	127.73	917.12	291.15	1110.54	498.37	956.57	328.4	1083.32	344.17
35.568	0	0.15	0.15	0.54	0.17	0.05	41.65	0.12	12.13	16.07	33.35	71.72	-36.82	97.14	12.13	5.09	1.33	0.5	10.46	0.58	16.07	4.29	0	88.84	70.55	0.01	0.01	2.95	0.41	0.06	0.01	0	1.78	0	0	0	4.54	4.37	6.63	66.21	129.33	916.91	291.42	1111.12	499.46	955.39	329.39	1083.87	344.2
35.602	0	0.16	0.16	0.56	0.18	0.06	50.48	0.12	12.79	14.36	24.52	74.7	-37.78	96.85	12.59	4.67	1.17	0.58	12.79	0.53	14.36	3.81	0	92.45	74.77	0.01	0.01	3.43	0.46	0.06	0.01	0	1.36	0	0	0	5.27	4.86	6.62	66.02	129.6	915.95	292.35	1110.39	500.84	954.44	330.57	1083.18	345.41
35.635	0	0.17	0.16	0.45	0.18	0.05	51.14	0.11	11.62	10.98	23.86	71.06	-36.94	97.21	11.62	4.51	1.19	0.54	11.32	0.44	10.98	2.46	0	92.89	74.68	0.01	0.01	3.49	0.44	0.05	0.01	0	1.28	0	0	0	4.06	4.25	4.93	66.11	134.79	915.02	293.18	1109.95	500.92	949.51	332.39	1083.65	345.65
35.668	0	0.19	0.17	0.34	0.18	0.05	52.5	0.1	10.15	5.46	22.5	70.7	-35.15	97.78	9.02	4.17	1.12	0.48	10.15	0.38	5.46	0.71	0	94.14	75.39	0.01	0.01	3.16	0.48	0.05	0.01	0	0.99	0	0	0	5.33	3.07	3.79	65.77	133.37	913.62	293.28	1110.06	502.37	948.33	333.4	1081.05	346.63
35.702	0	0.2	0.17	0.31	0.18	0.04	52.67	0.09	9.38	4.01	22.33	70.3	-34.78	97.54	7.98	3.37	1.08	0.39	9.38	0.42	4.01	0.24	0	94.67	74.87	0.02	0.01	2.83	0.58	0.05	0.01	0	0.8	0	0	0	7.11	3.59	3.82	65.24	134.92	911.89	293.65	1108.66	503.8	946.01	334.72	1080.38	346.9
35.735	0	0.2	0.17	0.22	0.17	0.04	46.56	0.08	6.67	2.93	28.44	64.84	-33.03	97.05	6.65	2.76	0.97	0.28	6.67	0.52	2.93	0.09	0	94.28	66.12	0.02	0.01	2.84	0.56	0.06	0.01	0	0.79	0	0	0	6.61	4.53	3.76	64.62	131.73	908.67	295.16	1103.85	503.8	943.48	335.81	1074.69	347.59
35.769	0	0.17	0.18	0.13	0.16	0.03	36.22	0.08	5.41	2.43	38.78	60.13	-29.22	97.53	5.41	2.22	0.87	0.17	4.25	0.45	2.43	0.06	0	93.04	49.74	0.03	0.01	1.23	0.74	0.07	0	0	0.62	0	0	0	2.52	3.61	2.5	63.86	133.65	908.82	298.37	1103.56	505.09	941.07	339.28	1074.4	348.57
35.802	0	0.15	0.18	0.07	0.17	0.03	28.75	0.08	5.76	1.72	46.25	58.91	-25.13	97.56	5.76	2.18	0.83	0.13	3.37	0.36	1.72	0.05	0	92.06	32.77	0.03	0.01	0.65	0.9	0.09	0	0	0.5	0	0	0	2.33	3.57	3.63	63.3	131.19	907.25	304.5	1099.94	510.08	940.81	344.6	1071.71	353.44
35.835	0	0.14	0.18	0.05	0.17	0.03	21.61	0.08	5.33	1.16	56.79	53.27	-21.36	97.5	5.33	2.09	0.78	0.12	2.46	0.27	1.16	0.11	0	89.63	20.04	0.04	0	0.25	1.15	0.11	0	0	0.46	0	0	0	2.54	3.68	2.66	62.66	131.09	906.65	305.38	1100.17	511.49	939.67	346.24	1070.5	354.45
35.869	0	0.13	0.18	0.04	0.16	0.03	17.31	0.07	4.8	0.64	65.38	48.19	-18.78	97.63	4.8	2.11	0.64	0.12	1.85	0.24	0.56	0.1	0	87.64	12	0.03	0	0.11	1.12	0.13	0	0	0.3	0	0	0	0.33	3.41	2.86	62.28	133.25	904.31	309.4	1097.54	514.46	936.34	349.65	1069.33	358.03
35.902	0	0.13	0.18	0.03	0.16	0.03	14.93	0.07	4.56	0.56	70.15	44.2	-17.17	96.87	4.56	1.99	0.56	0.11	1.87	0.22	0.53	0.15	0	85.88	8.11	0.02	0	0.09	1.16	0.14	0	0	0.28	0	0	0	-1.11	4.83	3.32	61.9	133.84	903.72	312.01	1096.47	516.22	935.77	351.4	1069.28	360.68
35.935	0	0.12	0.18	0.03	0.16	0.03	13.03	0.07	5	0.47	73.94	39.93	-15.98	96.96	5	1.99	0.47	0.12	1.7	0.16	0.43	0.16	0	83.25	6.19	0.02	0	0.19	0.97	0.14	0	0	0.25	0	0	0	-0.87	4.69	3.53	61.6	135.46	902.29	315.16	1095.18	519.47	933.84	354.54	1068.96	364.12
35.969	0	0.12	0.18	0.03	0.16	0.03	9.06	0.07	4.24	0.37	81.88	26.55	-13.3	96.77	4.24	1.7	0.37	0.13	1.65	0.09	0.3	0.08	0	76.42	5.54	0.01	0	0.53	0.7	0.14	0	0	0.24	0	0	0	0.83	5	2.93	61.15	134.97	901.76	318.47	1094.42	523.04	932.76	358.95	1067.5	366.94
36.002	0	0.12	0.18	0.03	0.16	0.03	8.72	0.07	4.83	0.38	82.55	25.41	-12.99	97.7	4.83	1.86	0.37	0.17	2.1	0.07	0.38	0.12	0	75.11	5.65	0.01	0	1.26	0.66	0.14	0	0	0.25	0	0	0	0.38	3.25	2.88	60.53	135.8	899.9	322.85	1093.61	527.87	930.97	362.99	1066.45	372.38
36.035	0	0.13	0.18	0.03	0.16	0.03	8	0.07	4.33	0.33	84	21.18	-12.78	97.62	4.33	2.09	0.33	0.23	3	0.07	0.29	0.11	0	72.65	8.65	0.01	0	3.65	0.57	0.14	0	0	0.26	0	0	0	-0.34	3.43	2.5	59.7	135.62	898.27	326.21	1093.02	532.48	929.51	367.03	1064.9	374.88
36.069	0	0.14	0.18	0.03	0.16	0.03	4.14	0.07	5.93	0.38	91.72	9.41	-7.19	97.52	3.97	2.45	0.25	0.24	5.93	0.07	0.38	0.1	0	59.22	9.55	0.01	0	5.12	0.49	0.17	0	0	0.33	0	0	0	-1.54	3.64	2.64	59	133.89	897.29	327.88	1093.21	535.34	930.12	368.27	1063.75	376.7
36.102	0	0.15	0.18	0.04	0.15	0.05	4.2	0.07	10.36	0.64	91.6	11.4	-6.88	96.92	3.24	2.65	0.21	0.26	10.36	0.09	0.64	0.08	0	57.45	15.52	0.01	0	10.03	0.38	0.16	0	0	0.41	0	0	0	-2.93	4.75	1.8	58.49	134.04	894.21	329.14	1090.1	535.94	926.09	369.9	1059.93	377.2
36.136	0	0.2	0.17	0.05	0.15	0.06	2.43	0.07	15.85	0.79	95.15	6.72	-4.35	97.65	2.7	3.2	0.16	0.23	15.85	0.08	0.79	0.02	0	44.75	20.79	0	0	24.49	0.32	0.17	0.01	0	0.48	0	0	0	-1.42	3.37	1.17	58.11	134	893.15	332.22	1087.99	538.27	923.8	374.06	1057.69	379.41
36.169	0	0.21	0.17	0.05	0.15	0.06	1.62	0.07	14.06	1.11	96.76	3.25	-3.54	98.11	2.18	3.75	0.15	0.29	14.06	0.08	1.11	0.03	0	37.04	24.06	0	0	26.19	0.25	0.18	0.01	0	0.6	0	0	0	-0.44	2.26	2.14	57.82	136.53	892.32	337.05	1087.37	543.29	922.85	378.18	1059.17	385.73
36.202	0	0.23	0.16	0.06	0.16	0.06	1.86	0.08	14.57	1.32	96.29	3.87	-6.65	97.61	2.23	4.92	0.12	0.3	14.57	0.09	1.32	0.02	0	38.78	27.68	0	0.01	34.72	0.24	0.17	0.01	0.01	0.73	0	0	0	-2.39	3.45	2.02	57.4	135.76	891.52	337.59	1089.29	546.76	923.68	378.97	1059.26	385.82
36.236	0	0.21	0.15	0.06	0.17	0.06	1.26	0.09	14	1.35	97.49	2.18	-3.93	96.65	2.72	7.79	0.09	0.34	14	0.13	1.35	0.04	0	31.91	28.18	0	0.01	32.02	0.26	0.2	0.02	0.01	0.92	0	0	0	-3.8	5.19	1.71	57.11	138.43	889.75	338	1090.04	548.93	921.59	379.51	1059.81	387.19
36.269	0	0.22	0.14	0.07	0.19	0.06	1.33	0.1	13.63	1.58	97.33	3.35	-6.27	96.96	3.18	10.38	0.08	0.32	13.63	0.13	1.58	0.03	0	33.01	30.43	0	0.01	37.86	0.27	0.17	0.02	0.01	1.15	0	0	0	-5.61	4.69	1.36	56.76	139.52	886.8	337.71	1090.15	551.13	919.25	379.39	1058.54	387.44
36.302	0	0.22	0.12	0.05	0.21	0.06	1.33	0.11	13.33	1.11	97.34	5.87	-7.16	96.74	4.29	12.73	0.05	0.25	13.33	0.09	1.11	0.01	0	34.4	26.24	0	0.01	45.48	0.22	0.14	0.02	0.01	1.61	0	0	0	-4.39	5.04	1.46	56.47	138.95	883.76	336.74	1090.87	555.06	918.48	379.39	1057.21	387.22
36.336	0	0.29	0.11	0.07	0.21	0.06	1.82	0.12	9.96	1.27	96.35	19.97	-15.08	95.43	5.17	13.33	0.03	0.23	9.96	0.05	1.27	0.01	0	38.43	34.1	0	0.01	62.72	0.1	0.08	0.04	0.01	2.52	0	0	0	-4.16	6.8	0.82	56.24	140.53	880.75	335.26	1092.89	558.86	916.54	379.35	1056.87	386.86
36.369	0	0.33	0.1	0.07	0.28	0.06	2.36	0.17	9.31	1.53	95.29	59.56	-21.47	96.16	8.35	18.46	0.03	0.22	9.31	0.03	1.53	0.01	0	41.8	36.56	0	0.01	79.69	0.09	0.08	0.04	0	2.84	0	0	0	-5.37	5.9	1.53	55.89	143.35	877.65	334.54	1092.43	560.95	914.12	378.54	1057.25	386.35
36.403	0	0.34	0.08	0.09	0.3	0.08	3.91	0.22	11.26	4.02	92.19	85.19	-27.2	95.78	11.07	21.75	0.02	0.23	11.26	0.04	4.02	0.04	0	49.39	44.98	0	0.02	93.36	0.05	0.05	0.06	0.01	5.3	0	0	0	-4.33	6.39	1.45	55.71	141.69	874.94	333.19	1092.09	563.06	913.32	378.12	1054.84	385.03
36.436	0	0.29	0.06	0.11	0.38	0.1	5.58	0.33	16.34	4.69	88.84	89.83	-29.19	96.76	16.34	26.53	0.02	0.23	11.03	0.04	4.69	0.04	0	52.41	52.91	0	0.03	93.91	0.04	0.05	0.08	0.01	7.57	0	0	0	-2.3	5.01	1.62	55.73	139.89	871.7	331.57	1091.4	564.94	912.42	377.04	1052.09	384.87
36.469	0	0.28	0.05	0.16	0.39	0.14	7.79	0.37	17.18	7.46	84.42	92.4	-32.01	96.76	17.18	28.53	0.02	0.22	14.63	0.06	7.46	0.06	0	56.65	61.82	0	0.09	95.89	0.03	0.05	0.08	0.01	8.4	0	0	0	-2.52	5.02	1.48	55.49	139.61	870.05	330.29	1091.5	565.83	911.6	376.37	1051.05	383.24
36.503	0	0.23	0.03	0.18	0.33	0.34	9.38	0.41	19.2	10.26	81.24	92.85	-28.21	95.62	19.2	28.84	0.02	0.2	18.36	0.08	10.26	0.07	0	60.34	68.91	0	0.2	96.41	0.03	0.05	0.11	0.01	14.38	0	0	0	-3.3	6.59	0.97	55.35	142.02	868.8	329.3	1092.5	566.4	909.78	375.74	1051.61	383.17
36.536	0	0.19	0.02	0.17	0.29	0.54	7.87	0.41	19.76	11.31	84.27	92.29	-23.34	96.06	18.24	29.63	0.02	0.18	19.76	0.11	11.31	0.08	0	59.85	69.44	0	0.34	94.59	0.02	0.04	0.11	0.01	17.89	0	0	0	-2.59	6.04	1.39	55.32	140.79	867.25	328.21	1091.88	567.15	909.74	374.9	1050.35	381.96
36.569	0	0.17	0.02	0.26	0.29	0.71	9.14	0.45	23.69	15.01	81.72	90.4	-23.78	96.14	18.48	31.58	0.03	0.17	23.69	0.24	15.01	0.16	0	61.82	75.89	0	0.47	89.65	0.02	0.04	0.1	0.02	18.36	0	0	0	-2.37	5.93	1.1	55.21	140.35	866.07	326.89	1091.43	566.77	908.82	374.08	1049.02	380.44
36.603	0	0.15	0.02	0.25	0.32	0.72	11.5	0.53	21.39	14.16	77.01	91.68	-24.86	96.49	16.8	37.41	0.04	0.16	21.39	0.45	14.16	0.18	0	70.6	76.56	0	0.67	85.79	0.02	0.03	0.1	0.02	19.66	0	0	0	-1.79	5.43	1.09	55.26	142.44	866.52	325.33	1092.74	565.96	908.64	372.84	1050.92	379.62
36.636	0	0.13	0.02	0.24	0.31	0.67	9.87	0.53	20.36	14.84	80.25	87.97	-23.49	96.31	16.02	38.1	0.04	0.14	18.62	0.68	14.84	0.16	0	70.21	74.33	0	0.82	79.99	0.02	0.02	0.09	0.01	20.36	0	0	0	-0.83	5.69	0.23	55.25	140.98	865.82	323.56	1093.52	566.13	908.43	372.37	1049.31	377.61
36.669	0	0.11	0.01	0.16	0.33	0.75	9.99	0.61	22.54	14.04	80.02	87.35	-21.04	96.69	18.33	39.17	0.04	0.13	16.54	0.79	14.04	0.1	0	72.52	68.02	0	1.06	78.2	0.02	0.02	0.07	0.02	22.54	0	0	0	-1.44	5.13	0.53	55	139.43	864.86	321.83	1092.6	564.55	908.61	370.08	1047.91	375.85
36.703	0	0.11	0.01	0.13	0.31	1.28	10.79	0.64	26.27	12.33	78.42	92.43	-17.5	96.37	19.31	39.32	0.05	0.11	18.59	1.07	12.33	0.09	0	75.17	66.81	0	1.06	85.15	0.02	0.02	0.06	0.02	26.27	0	0	0	-1.25	5.61	1.02	55.15	142.39	863.7	320.11	1091.49	562.71	906.55	368.16	1048.79	374.69
36.736	0	0.1	0.01	0.09	0.33	1.05	9.09	0.65	25.4	10.86	81.82	88.66	-14.9	96.21	19.76	39.31	0.05	0.1	16.72	1.18	10.86	0.06	0	73.74	57.58	0	0.81	79.62	0.02	0.02	0.07	0.02	25.4	0	0	0	-3.58	5.83	0.51	54.8	142.35	863.12	318.97	1090.67	561.03	905.26	367.33	1047.55	371.38
36.77	0	0.08	0.01	0.07	0.44	0.63	10.15	0.8	23.33	8	79.69	88.68	-15.15	95.78	21.24	42.96	0.07	0.09	11.74	1.12	8	0.1	0	76	53.65	0	0.56	65.08	0.01	0.01	0.06	0.02	23.33	0	0	0	-2.48	6.39	-0.15	54.83	143.29	862.14	317.02	1090.32	559.78	903.39	366.48	1046.65	369.5
36.803	0	0.07	0.01	0.05	0.53	0.67	10.2	0.98	23.73	6.42	79.6	90.64	-13.14	94.53	23.73	45.51	0.09	0.1	12.41	1.1	6.42	0.06	0	76.08	48.4	0	0.46	64.35	0.01	0.01	0.06	0.02	23.51	0	0	0	-3.08	7.75	-0.07	54.6	141.27	860.38	315.11	1089.43	559.48	903.2	364.8	1044.46	366.54
36.836	0	0.04	0.01	0.03	0.6	0.51	8.4	1.08	25.37	4.45	83.2	89.51	-6.41	94.4	25.37	46.18	0.09	0.1	8.32	0.84	4.45	0.05	0	73.83	39.75	0	0.41	39.67	0.01	0.01	0.05	0.01	23.22	0	0	0	-1.14	7.88	0.29	54.79	141.08	859.18	312.77	1087.72	557.48	902.24	362.81	1043.31	364.45
36.87	0	0.03	0.01	0.02	0.7	0.64	9.85	1.42	32.62	4.17	80.3	88.26	-2.72	96.22	32.62	45.44	0.14	0.1	8.98	0.95	4.17	0.08	0	72.99	35.61	0	0.33	31.95	0.01	0.01	0.05	0.01	24.91	0	0	0	-1.89	5.82	1.01	54.83	140.84	859.52	310.42	1086.41	553.37	902.62	359.42	1043.44	361.75
36.903	0	0.03	0.01	0.02	0.7	0.71	7.41	1.37	34.76	2.73	85.19	79.03	0	96.01	34.76	42.49	0.15	0.08	10.52	0.97	2.73	0.06	0	67.36	25.09	0	0.28	24.04	0.01	0.01	0.04	0.01	25.01	0	0	0	-0.35	6.1	1.64	55.19	139.61	859.25	308.71	1084.73	550.73	902.96	357.2	1042.52	360.71
36.936	0	0.02	0.01	0.01	0.57	0.78	3.61	1.13	31.44	2.64	92.78	63.81	0	95.71	31.44	41.13	0.17	0.06	9.96	1.14	2.64	0.08	0	59.26	16.45	0	0.16	11.59	0.02	0.01	0.04	0.01	26.16	0	0	0	0.06	6.48	2	55.5	140.72	860.79	307.67	1084	547.68	903.2	356.09	1043.9	358.67
36.97	0	0.02	0.01	0.01	0.6	0.62	2.61	1.08	29.84	2.32	94.77	54.1	0	95.2	29.84	41.72	0.16	0.04	10.53	0.98	2.32	0.09	0	53.66	14.29	0	0.09	12.05	0.02	0.01	0.02	0.01	23.88	0	0	0	-2.15	7.06	2.4	55.33	137.56	861.26	306.32	1082.66	543.98	904.77	353.16	1042.29	356.65
37.003	0	0.02	0.01	0.01	0.73	0.55	2.28	1.31	33.05	1.46	95.43	48.41	0	97.14	33.05	43.13	0.16	0.03	10	0.97	1.46	0.04	0	49.41	10.42	0	0.06	8.23	0.03	0.02	0.02	0.48	23	0	0	0	-0.73	4.38	3.09	56.16	136.78	862.35	304.87	1082.69	541.42	906.39	351.83	1043.12	355.7
37.036	0	0.02	0.02	0.01	0.7	0.35	1.83	1.09	32.83	1.79	96.35	30.08	0	96.43	32.83	39.06	0.16	0.02	8	0.89	1.79	0.03	0	43.78	6.93	0	0.04	7.2	0.03	0.01	0.02	7.84	19.89	0	0	0	2.64	5.52	3.32	57.2	135.47	863.83	303.64	1082.17	539.11	907.78	350.65	1043.16	355.39
37.07	0	0.03	0.02	0.01	0.83	0.21	1.48	1.15	35.19	1.27	97.05	16.83	0	97.62	35.19	37.85	0.14	0.01	6.84	0.83	1.27	0.02	0	35.6	5.27	0	0.02	4.98	0.03	0.02	0.01	2.32	16.05	0	0	0	2.97	3.43	3.87	57.64	134.97	864.15	300.68	1082.25	535.25	908.72	348.49	1043.64	352.3
37.103	0	0.03	0.03	0.01	0.88	0.15	1.55	1.1	34.39	1.02	96.89	16.32	0	97.62	34.39	37.64	0.15	0.01	6.42	1	1.02	0.01	0	35.35	5.42	0	0.01	1.7	0.04	0.02	0.01	0.48	13.23	0	0	0	0.69	3.43	3.48	57.87	133.37	864.89	296.7	1083.38	531.11	910.01	344.71	1043.36	346.92
37.137	0	0.03	0.04	0.01	0.91	0.1	1.13	0.96	29.51	0.86	97.75	10.57	0	97.24	31.55	37.25	0.16	0.01	6.3	0.86	0.85	0.01	0	29.51	4	0	0.01	0.28	0.05	0.02	0.01	0.13	9.33	0	0	0	-0.9	4.2	4.95	58.25	132.23	864.89	293.84	1083.14	526.74	911.98	341.33	1044.17	344.43
37.17	0	0.03	0.04	0.01	1.16	0.08	0.98	1.2	26.45	1.34	97.61	12.13	0	96.42	31.78	42.24	0.17	0	7.12	1.14	1.34	0.01	0	26.45	4.98	0	0	0.33	0.06	0.02	0.01	0.07	6.89	0	0	0	-1.19	5.53	4.13	58.61	133.62	865.63	290.99	1084.68	525.03	911.63	338.7	1045.23	341.23
37.203	0	0.03	0.04	0.02	1.17	0.06	1.02	1.16	26.11	2.07	97.67	11.42	0	96.11	31.51	41.73	0.17	0	6.37	1.31	2.07	0.01	0	26.11	6.82	0	0	0.45	0.06	0.02	0.01	0.03	5.58	0	0	0	-0.64	5.96	4.31	59.3	135.01	866.25	287.54	1086.81	522.72	912.54	336.58	1047.54	338.02
37.237	0	0.04	0.06	0.02	0.96	0.05	0.74	0.85	22.41	3.18	98.09	6.98	0	96.52	27.08	38.69	0.2	0.01	5.51	1.87	3.18	0.02	0	22.41	5.63	0	0	0.69	0.09	0.03	0.01	0.01	3.64	0	0	0	-0.78	5.38	5.24	59.74	133.29	866.34	284.64	1088.08	521.24	915	332.93	1048.26	336.16
37.27	0	0.05	0.06	0.02	0.73	0.05	0.54	0.6	18.63	3.85	98.55	7.54	0	97.85	18.63	38.71	0.19	0.01	5.22	2.12	3.85	0.02	0	23.43	6.61	0	0	1.7	0.1	0.03	0.01	0	3.13	0	0	0	1.14	2.91	4.77	60.24	133.15	867.86	282.34	1091.36	521.69	916.91	331.84	1050.04	334.13
37.303	0	0.06	0.06	0.03	0.65	0.04	0.44	0.51	12.58	3.2	98.69	9.24	0	97.63	12.58	40.83	0.18	0.02	4.5	2.33	3.2	0.04	0	24.07	9.21	0	0.01	3.72	0.13	0.04	0.01	0	2.77	0	0	0	1.08	3.42	4.68	60.61	135.46	869.33	281.32	1093.2	520.89	917.4	330.79	1052.83	333.44
37.337	0	0.08	0.07	0.04	0.48	0.04	0.47	0.33	7.24	3.51	99.04	7.28	0	97.72	7.24	35.92	0.21	0.04	5.39	3.26	3.51	0.07	0	25.75	14.16	0	0.01	6.42	0.14	0.05	0.01	0	1.83	0	0	0	2.59	3.22	4.16	61.21	133.23	871.55	281.22	1093.33	519.79	919.09	330	1052.28	333.17
37.37	0	0.11	0.08	0.05	0.41	0.04	0.62	0.28	5.77	4.47	98.76	7.47	-4.18	96.94	5.77	32.92	0.23	0.07	4.98	3.5	4.47	0.08	0	29.09	21.22	0	0.02	19.57	0.12	0.04	0.01	0	1.5	0	0	0	1.92	4.72	5.26	61.49	130.97	873.21	280.41	1093.81	516.74	922.38	329.21	1053.33	332.2
37.404	0	0.23	0.09	0.11	0.32	0.04	0.96	0.21	5.09	7.77	98.09	34.64	-19.23	96.93	3.99	28.33	0.21	0.1	5.09	3.65	7.77	0.08	0	32.92	36.15	0	0.07	57.1	0.1	0.03	0.01	0	0.93	0	0	0	3.3	4.74	4.3	62.06	132.05	875.89	280.62	1094.08	514.93	922.36	329.53	1054.39	331.79
37.437	0	0.28	0.1	0.16	0.26	0.03	1.55	0.16	4.51	7.79	96.9	25	-23.53	96.83	2.8	22.71	0.22	0.14	4.51	3.25	7.79	0.05	0	37.78	46.44	0	0.13	56.95	0.09	0.03	0.01	0	0.67	0	0	0	5.79	4.91	4	62.49	131.62	876.91	280.41	1095.22	515.51	923.34	330.59	1054.96	331.79
37.47	0	0.37	0.11	0.28	0.24	0.03	2.57	0.15	3.67	9.99	94.86	40.89	-32.42	97.16	2.65	20.94	0.24	0.2	3.67	2.99	9.99	0.04	0	43.09	60.14	0	0.23	67.81	0.09	0.03	0.01	0	0.62	0	0	0	5.81	4.34	3.89	62.7	130.99	878.15	280.48	1096.06	515.34	924.56	330.44	1055.54	331.71
37.504	0	0.42	0.13	0.4	0.21	0.03	4.94	0.13	3.64	9.13	90.13	42.29	-37	97.06	3.26	16.55	0.33	0.23	3.64	2.13	9.13	0.02	0	49.05	72.91	0	0.49	65.85	0.09	0.02	0.01	0	0.42	0.23	0	0	6.4	4.51	4.09	63.19	130.13	879.88	280.55	1096.61	514.42	926.32	330.02	1056.43	331.99
37.537	0	0.48	0.15	0.57	0.18	0.03	8.96	0.11	4.38	10.39	82.07	49.33	-42.15	97.01	4.38	10.89	0.4	0.22	3.8	2.14	10.39	0.01	0	55.44	82.11	0	0.84	65.7	0.09	0.02	0.01	0	0.35	0.43	0	0	5.66	4.61	4.91	63.62	130.67	880.41	280.18	1097.26	513.47	927.49	329.27	1058.14	332.1
37.57	0	0.45	0.16	0.78	0.17	0.03	12.55	0.1	5.72	13.68	74.9	64.75	-44.67	96.85	5.72	8.25	0.48	0.21	5.17	2.39	13.68	0.02	0	59.5	87.22	0	0.99	60.16	0.09	0.02	0.01	0	0.36	0.47	0	0	5.73	4.88	5.58	63.76	131.51	881.13	279.98	1098.33	513.37	928.69	328.74	1060.14	332.76
37.604	0	0.32	0.17	0.75	0.17	0.03	20.69	0.1	6.67	12.57	58.62	64.62	-42.43	97.33	6.67	7.74	0.59	0.2	5.72	1.82	12.57	0.01	0	68.81	88.25	0	1.01	37.18	0.07	0.01	0.02	0	0.3	0.46	0	0	7.36	4.01	5.83	64.07	132.67	882.28	279.34	1099.39	513.19	929.52	327.7	1062.08	333.28
37.637	0	0.24	0.17	0.71	0.17	0.04	22.29	0.1	6.91	12.51	55.43	61.62	-37.79	97.57	6.91	7.39	0.67	0.19	6.69	1.52	12.51	0.02	0	70.53	86.71	0	0.94	17.55	0.07	0.01	0.02	0.01	0.3	0.39	0	0	7.68	3.55	5.74	64.14	133.05	883.29	280.2	1099.22	513	929.68	328.01	1062.58	334.21
37.67	0	0.19	0.17	0.73	0.17	0.04	29.61	0.1	7.6	13.74	45.39	62.45	-38.07	97.67	7.6	7.4	0.88	0.19	6.84	1.44	13.74	0.02	0	77.59	85.93	0	0.74	5.58	0.06	0.01	0.02	0	0.3	0.3	0	0	7.31	3.33	5.87	64.22	131.12	884.17	280.97	1098.4	512.13	930.74	327.78	1061.68	334.68
37.704	0	0.2	0.17	0.63	0.18	0.03	39.22	0.1	8.19	10.61	35.78	57.47	-39.32	96.67	8.19	6.96	1.16	0.22	5.45	1.28	10.61	0.02	0	83.82	86.47	0	0.53	3.23	0.05	0.01	0.03	0	0.28	0.19	0	0	6.54	5.15	6.53	64.37	128.5	884.95	281.66	1098.82	511.46	933.23	329.37	1061.62	334.63
37.737	0	0.19	0.16	0.51	0.19	0.03	37.75	0.11	8.18	8.76	37.25	47.68	-37.69	95.83	8.18	7.14	1.28	0.26	5.11	1.17	8.76	0.02	0	83.42	82.65	0	0.36	3.3	0.06	0.01	0.03	0	0.28	0.09	0	0	5.9	6.33	6.29	64.53	129.46	884.77	282.03	1098.09	511.05	932.13	329.45	1061.48	334.76
37.771	0	0.21	0.16	0.38	0.21	0.03	40.34	0.11	7.39	5.05	34.66	55.04	-37.2	95.72	7.39	9.13	1.7	0.3	4.05	1.12	5.05	0.02	0	86.72	78.92	0	0.22	4.97	0.05	0.01	0.03	0	0.28	0.03	0	0	5.18	6.46	6.45	64.6	129.3	884.5	282.57	1097.32	510.95	931.87	329.29	1061.03	335.33
37.804	0	0.19	0.15	0.31	0.24	0.03	36.94	0.13	7.71	5.26	38.06	61.08	-35.92	95.61	7.71	12.52	2.25	0.39	4.45	1.18	5.26	0.03	0	86.42	72.86	0	0.12	4.53	0.06	0.01	0.03	0.01	0.28	0	0	0	5.71	6.6	6.5	64.79	128.86	884.19	282.33	1097.59	511.32	932.08	329.76	1060.83	335.07
37.837	0	0.16	0.13	0.23	0.29	0.03	30.79	0.16	8.47	5.51	44.21	65.56	-33.12	95.42	8.47	16.58	2.54	0.47	4.95	1.27	5.51	0.05	0	84.76	63.75	0	0.08	3.01	0.07	0.01	0.03	0.01	0.28	0	0	0	7.71	6.82	6.2	64.68	128.47	884.33	282.5	1098.39	512.85	932.42	331.04	1060.82	335.45
37.871	0	0.14	0.13	0.19	0.33	0.03	28.45	0.19	9.27	6.68	46.55	69.46	-32.19	95.67	9.27	19.2	3.77	0.58	5.7	1.73	6.68	0.07	0	84.36	56.88	0	0.06	1.7	0.11	0.01	0.03	0.01	0.29	0	0	0	8.47	6.52	5.84	64.65	128.4	884.72	282.89	1098.87	513.9	932.52	331.51	1060.84	335.88
37.904	0	0.13	0.13	0.16	0.34	0.04	23.55	0.2	9.28	8.72	52.91	69.54	-30.44	95.61	9.28	20.56	4.14	0.71	6.4	2.21	8.72	0.11	0	83.05	48.49	0	0.04	0.77	0.13	0.01	0.03	0.01	0.28	0	0	0	8.4	6.59	5.76	64.78	128.8	884.81	282.96	1098.96	514	932.35	331.48	1061.07	335.98
37.937	0	0.13	0.13	0.11	0.35	0.04	20.11	0.2	9.13	9.55	59.79	69.09	-28.49	95.33	9.13	20.69	5.56	0.82	6.61	2.88	9.55	0.13	0	82.65	36.27	0	0.03	0.43	0.19	0.01	0.02	0.01	0.27	0	0	0	8.13	6.92	5.89	64.83	128.37	884.66	283.01	1098.93	514.09	932.61	331.45	1060.89	336.04
37.971	0	0.13	0.13	0.08	0.38	0.04	16	0.21	8.77	9.65	68	66.93	-26.57	96.37	8.77	22.16	7.69	0.79	6.28	3.58	9.65	0.11	0	79.95	26.19	0	0.02	0.31	0.26	0.01	0.02	0.01	0.27	0	0	0	7.99	5.6	5.58	64.89	128.63	884.88	284.08	1098.49	514.74	932.03	331.95	1060.56	336.95
38.004	0	0.13	0.14	0.07	0.37	0.03	15.19	0.2	8.53	9.77	69.62	64.41	-26.01	96.34	8.53	21.15	8.35	0.65	6.06	4.56	9.77	0.12	0	79.57	22.22	0	0.02	0.34	0.3	0.02	0.02	0.01	0.26	0	0	0	6.44	5.65	5.91	65.02	128.14	884.29	284.16	1098.39	514.54	932.23	332.16	1060.3	336.57
38.037	0	0.14	0.15	0.07	0.37	0.03	14.2	0.19	8.97	12.25	71.59	60.74	-26.96	96.44	8.97	20.38	9.77	0.61	5.78	6.55	12.25	0.16	0	78.38	18.46	0	0.01	0.36	0.4	0.02	0.01	0.01	0.24	0	0	0	6.07	5.51	5.54	65	127.88	884.7	285.02	1098.38	515.3	932.18	332.49	1059.98	337.17
38.071	0	0.14	0.15	0.08	0.35	0.03	13.53	0.18	8.26	13.29	72.94	57.36	-27.77	96.87	8.26	19.57	10.37	0.5	5.08	6.62	13.29	0.17	0	77.46	18.85	0	0.01	0.44	0.6	0.03	0.01	0	0.2	0	0	0	5.17	4.83	5.87	64.82	128.25	884.37	285.39	1097.8	515.23	931.89	331.84	1060	337.85
38.104	0	0.15	0.16	0.08	0.32	0.03	13.55	0.16	7.6	14.42	72.89	54.25	-28.64	96.98	7.6	17.83	10.62	0.41	4.64	6.36	14.42	0.2	0	77.62	19.16	0	0.01	0.5	0.62	0.03	0.01	0	0.19	0	0	0	5.02	4.66	5.74	64.78	128.12	884.48	285.42	1097.85	515.26	931.89	331.81	1059.87	337.72
38.138	0	0.15	0.17	0.09	0.32	0.03	12.97	0.16	7.58	14.7	74.06	48.71	-29.09	97.04	7.58	17.24	11.67	0.38	4.13	5.42	14.7	0.11	0	75.45	20.17	0	0.01	0.43	0.88	0.04	0.01	0	0.17	0	0	0	5.69	4.55	5.89	64.79	127.7	884.4	285.38	1098.02	515.68	932.28	331.96	1059.84	337.97
38.171	0	0.15	0.16	0.09	0.32	0.03	10.82	0.16	8.01	14.68	78.36	40.48	-27.89	96.91	8.01	17.47	11.39	0.36	3.97	5.01	14.68	0.1	0	71.07	21.57	0	0.01	0.33	1.13	0.04	0.01	0	0.16	0.02	0	0	6.05	4.77	6.06	64.77	127.51	884.28	285.25	1098.25	515.84	932.6	332.22	1059.97	337.99
38.204	0	0.14	0.16	0.11	0.32	0.03	11.44	0.17	8.23	16.37	77.11	42.45	-29.49	96.8	8.23	17.7	11.62	0.34	4	4.62	16.37	0.11	0	71.85	23.36	0	0.01	0.23	1.09	0.04	0	0	0.16	0.03	0	0	6.14	4.94	6.4	64.81	127.95	884.19	285.09	1098.39	515.66	932.77	332.18	1060.58	338.15
38.238	0	0.13	0.16	0.13	0.34	0.03	10.45	0.18	8.61	19.6	79.1	43.95	-31.26	97.23	8.61	19.92	11.98	0.37	3.89	3.95	19.6	0.11	0	70.39	25.24	0	0.01	0.18	1.42	0.05	0	0	0.14	0.05	0	0	4.88	4.21	5.88	64.74	127.16	884.93	286.13	1098.49	516.26	933.01	332.35	1060.03	338.46
38.271	0	0.11	0.14	0.13	0.38	0.03	9.57	0.22	8.94	19.71	80.85	53.04	-30.88	97.32	8.94	23.86	11.19	0.4	3.44	2.97	19.71	0.1	0	70.99	23.21	0	0.01	0.14	1.3	0.04	0	0	0.14	0.06	0	0	3.11	4.04	5.93	64.63	127.04	885.23	286.6	1097.76	515.44	932.93	331.37	1059.76	338.67
38.304	0	0.11	0.14	0.12	0.4	0.03	9.74	0.23	8.49	18.78	80.53	55.59	-31.01	97.71	8.49	24.98	11.94	0.41	3.15	2.23	18.78	0.1	0	71.15	23.33	0	0.01	0.17	1.33	0.05	0	0	0.12	0.07	0	0	5.48	3.23	5.94	64.76	130.08	885.77	286.54	1097.25	514.05	931.51	332.34	1061.41	339.14
38.338	0	0.12	0.14	0.11	0.39	0.03	11.54	0.21	7.44	17.91	76.91	63.68	-31.53	97.54	7.44	24.33	12.16	0.37	3.06	1.97	17.91	0.07	0	75.99	20.31	0	0.01	0.15	1.19	0.04	0	0	0.1	0.06	0	0	5.77	3.6	6.23	64.67	130.18	886.07	286.71	1096.32	512.95	931.48	331.75	1061.42	339.71
38.371	0	0.12	0.14	0.07	0.42	0.03	11.76	0.21	6.39	11.53	76.47	67.32	-27.71	98.04	6.39	25.2	11.21	0.35	3.01	1.46	11.53	0.07	0	77.12	18.11	0	0.01	0.11	1.11	0.04	0	0	0.1	0.05	0	0	6.02	2.44	5.57	64.63	130.69	888.03	287.82	1096.51	512.61	931.63	332.26	1062.07	340.31
38.405	0	0.12	0.14	0.06	0.36	0.03	11.08	0.17	5.29	8.76	77.84	62.33	-24.3	97.76	5.29	21.88	9.3	0.3	3.33	1.24	8.76	0.08	0	77.72	14.35	0	0.01	0.12	0.95	0.04	0	0	0.1	0.03	0	0	4.73	3.12	4.88	64.55	129.01	889.68	288.41	1096.04	510.82	932.29	332.6	1061.13	339.29
38.438	0	0.12	0.14	0.05	0.34	0.03	11.13	0.16	4.9	7.29	77.73	60.68	-23.13	97.97	4.9	20.31	8.53	0.27	3.04	0.98	7.29	0.09	0	78.43	12.82	0	0	0.12	0.99	0.04	0	0	0.1	0.02	0	0	1.87	2.61	4.25	64.38	126.53	890.31	289	1095.96	510.26	933.08	332.78	1059.51	338.01
38.471	0	0.13	0.15	0.05	0.31	0.03	10.88	0.14	4.95	5.46	78.24	50.62	-21.75	97.98	4.95	16.94	8.3	0.25	2.49	0.71	5.46	0.1	0	76.71	12.42	0	0.01	0.18	0.97	0.04	0	0	0.1	0.01	0	0	3.06	2.58	3.9	64.48	127.58	891.06	289.06	1095.35	508.93	932.29	333.33	1059.79	337.84
38.505	0	0.13	0.17	0.06	0.24	0.03	13.17	0.11	4.44	8.78	73.65	48.31	-24.89	97.79	4.44	12.69	7.51	0.21	2.77	0.75	8.78	0.11	0	79.8	17.47	0	0.01	0.57	0.73	0.04	0	0	0.09	0	0	0	1.41	3.05	4.26	64.52	127.74	891.89	289.83	1094.42	507.41	932.56	332.47	1060.16	338.56
38.538	0	0.14	0.18	0.06	0.2	0.03	11.19	0.09	3.69	9.06	77.62	35.57	-22.65	95.15	3.49	8.61	6.56	0.13	3.69	1	9.06	0.07	0	76.88	16.56	0	0.01	0.72	0.65	0.04	0	0.01	0.1	0	0	0	5.1	7.12	4.6	64.71	131.54	891.46	289.93	1094	507.57	930.78	333.98	1062.17	340.28
38.571	0	0.13	0.18	0.06	0.18	0.03	8.41	0.09	5.1	10.64	83.17	31.76	-19.84	94.97	3.44	7.16	5.86	0.09	5.1	1.69	10.64	0.08	0	73.18	11.33	0	0.01	0.77	0.76	0.05	0	0.91	0.11	0	0	0	6.6	7.31	4	64.76	130.87	894.47	293.99	1091.92	506.66	930.96	337.2	1061.68	343.47
38.605	0	0.13	0.18	0.05	0.17	0.04	5.09	0.08	7.09	11.85	89.81	21.14	-15.06	94.08	3.53	6.45	4.78	0.05	7.09	2.79	11.85	0.09	0	65.11	7.29	0	0	0.31	1.02	0.08	0	3.29	0.12	0	0	0	7.41	8.18	2.89	64.6	131.71	895.01	296.1	1090.29	506.17	928.93	338.96	1060.45	345.85
38.638	0	0.14	0.19	0.04	0.18	0.03	4.12	0.08	5.83	7.32	91.76	11.1	-11.24	93.85	3.9	5.62	4.5	0.03	5.83	3.43	7.32	0.1	0	60.12	5.25	0	0	0.05	1.36	0.1	0	0.64	0.12	0	0	0	6.33	8.37	3.48	63.94	130	895.18	299.48	1088.17	507.43	929.36	341.57	1059.22	347.79
38.671	0	0.14	0.18	0.04	0.18	0.03	3.55	0.08	3.89	4.92	92.91	8.27	-9.8	95.96	3.89	5.73	3.75	0.02	3.62	3.52	4.92	0.15	0	57.65	4.93	0	0	0.03	1.74	0.14	0	0.02	0.12	0	0	0	3.35	6.16	1.83	63.24	129.9	896.09	301.48	1087.52	506.18	927.77	343.66	1057.6	348.08
38.705	0	0.14	0.18	0.03	0.18	0.03	2.96	0.08	3.63	2.95	94.08	5.89	-7.66	96.39	3.63	4.36	2.79	0.01	2	2.95	2.61	0.09	0	54.49	4.5	0	0	0.03	2.11	0.19	0	0.01	0.13	0	0	0	3.63	5.58	2.89	62.77	131.42	894.51	304.68	1085.05	507.8	926.17	345.17	1057.33	353.46
38.738	0	0.14	0.18	0.03	0.18	0.03	3.15	0.08	3.19	2.95	93.69	6.81	-7.83	95.66	3.19	4.38	2.72	0.01	1.5	2.95	1.9	0.1	0	56.39	3.41	0	0	0.02	2.28	0.18	0	0	0.13	0	0	0	0.23	6.54	3.65	62.41	129.32	893.33	307.38	1082.96	509.43	926.34	346.52	1055.39	354.83
38.772	0	0.14	0.18	0.03	0.18	0.03	2.78	0.08	2.91	2.37	94.44	5.92	-6.24	96.39	2.91	4.21	2.37	0.01	1.71	2.03	1.26	0.12	0	54.71	2.01	0	0	0.03	3.1	0.25	0	0	0.16	0	0	0	0.56	5.58	3.68	62.21	130.74	892.77	308.65	1082.94	510.9	925.39	347.67	1055.8	357
38.805	0	0.14	0.18	0.03	0.18	0.03	3.02	0.08	2.73	1.91	93.95	7.1	-6.58	96.32	2.73	4.46	1.91	0.01	2.28	1.27	1.55	0.19	0	56.86	2.24	0	0	0.04	3.71	0.27	0	0	0.19	0	0	0	0.26	5.68	3.83	62	131.33	891.34	311.23	1081.25	513.2	923.71	350.15	1054.71	359.38
38.838	0	0.13	0.18	0.03	0.17	0.03	3.11	0.07	3.2	2.56	93.79	7.7	-6.91	96.15	2.16	4.52	1.73	0.01	3.2	0.64	2.56	0.3	0	57.91	3.06	0.01	0	0.03	3.7	0.26	0	0	0.2	0	0	0	-1.44	5.91	4.06	61.88	134.09	889.24	313.45	1080.64	516.23	921.32	351.89	1055.01	362.32
38.872	0	0.13	0.17	0.04	0.18	0.03	1.99	0.08	3.24	2.58	96.02	4.42	-4.01	96.64	2.05	5.31	1.35	0.01	3.24	0.34	2.58	0.36	0	49.76	3.78	0.01	0	0.02	4.56	0.29	0	0.02	0.21	0	0	0	0.92	5.21	4.11	61.58	132.63	888.07	317.33	1079.49	520.73	920.9	356.12	1053.09	366.94
38.905	0	0.13	0.17	0.03	0.17	0.03	1.59	0.08	2.69	2.18	96.83	3.24	-2.55	96.67	1.92	5.38	1.17	0.01	2.69	0.23	2.18	0.25	0	45.69	3.82	0.01	0	0.03	4.2	0.26	0	25.17	0.22	0	0	0	3.25	5.16	4.27	61.82	132.96	887.39	320.16	1078.15	523.9	919.85	359.82	1052.47	369.24
38.938	0	0.13	0.17	0.03	0.18	0.03	1.18	0.08	2.12	1.72	97.64	2.15	-0.58	97.37	2.12	5.67	1.05	0.01	2.07	0.18	1.72	0.12	0	40.17	3.43	0.01	0	0.03	4.39	0.24	0	26.01	0.24	0	0	0	1.86	3.93	4.47	61.51	133.54	886.67	321.94	1077.19	525.23	918.9	361.3	1052.13	370.27
38.972	0	0.12	0.16	0.03	0.18	0.03	0.94	0.08	2.51	1.54	98.12	1.72	0	97.66	2.07	6.66	0.78	0.01	2.51	0.2	1.54	0.06	0	36.34	3.58	0.01	0	0.07	4.16	0.22	0.01	1.1	0.33	0	0	0	2.27	3.34	4.37	61.01	134.02	885.85	321.58	1078.49	527.31	918.77	361.76	1052.53	370.16
39.005	0	0.12	0.16	0.03	0.18	0.03	1.01	0.08	2.86	1.01	97.98	2.03	0	97.55	1.81	7.32	0.72	0.01	2.86	0.16	1.01	0.02	0	37.78	4.19	0.01	0	0.39	3.15	0.18	0.01	0.07	0.37	0	0	0	1.94	3.59	3.89	60.46	133.83	882.75	318.64	1080.77	530.39	917.95	359.92	1051.53	368.09
39.038	0	0.12	0.15	0.03	0.19	0.03	0.91	0.09	4.35	1.27	98.17	1.91	0	96.95	1.96	8.36	0.54	0.01	4.35	0.15	1.27	0.01	0	35.95	4.58	0.01	0	1.03	3.1	0.17	0.01	0.01	0.47	0	0	0	1.24	4.7	3.63	60.13	136.09	882.24	317.8	1082.96	532.11	917.47	359.63	1053.31	367.8
39.072	0	0.12	0.15	0.03	0.18	0.04	1.23	0.08	5.97	1.54	97.54	2.8	0	96.52	2.03	7.92	0.4	0.02	5.97	0.16	1.54	0.01	0	41.29	4.53	0.01	0	2.99	2.36	0.12	0.01	0	0.53	0	0	0	1.86	5.39	3.08	59.77	134.78	881.18	316.52	1084.26	533.56	917.65	359.2	1052.2	367.07
39.105	0	0.13	0.16	0.03	0.17	0.04	1.5	0.08	7.44	1.81	96.99	3.38	-1.01	96.7	2.16	7.05	0.41	0.02	7.44	0.2	1.81	0.01	0	44.18	5.84	0.01	0	7.53	1.79	0.11	0.01	0	0.64	0	0	0	1.29	5.11	2.5	59.75	133.87	881.01	315.91	1085.8	534.49	918.17	358.97	1051.81	366.67
39.139	0	0.13	0.16	0.04	0.16	0.05	2.88	0.08	11.02	4.78	94.25	10.28	-6.17	96.21	2.72	6.38	0.37	0.02	11.02	0.25	4.78	0.01	0	55.35	8.79	0	0	12.35	0.88	0.06	0.01	0	0.89	0	0	0	0.96	5.83	2.3	59.7	134.46	880.21	314.42	1087.25	535.28	918.02	357.89	1052.25	365.7
39.172	0	0.13	0.15	0.05	0.15	0.05	3.84	0.08	11.18	6.33	92.32	13.7	-9.17	95.14	3.18	6.24	0.38	0.04	11.18	0.35	6.33	0.01	0	59.25	14.42	0	0.01	12.39	0.48	0.04	0.02	0	1.22	0	0	0	0.46	7.12	3.14	59.65	136.46	879.32	314.52	1086.91	536.38	917.33	357.82	1053.57	365.51
39.205	0	0.15	0.15	0.08	0.15	0.06	4.85	0.08	12.46	9.01	90.3	17.1	-14.1	96.15	3.46	6.35	0.36	0.07	12.46	0.38	9.01	0.02	0	61.23	23.53	0	0.01	19.81	0.32	0.03	0.02	0	1.44	0	0	0	-0.3	5.91	3.19	59.56	135.47	878.12	313.34	1086.78	536.16	917.18	356.4	1052.4	364.57
39.239	0	0.17	0.14	0.11	0.14	0.07	6.26	0.09	13.46	11.04	87.47	20.59	-18.54	96.45	4.33	6.61	0.31	0.09	13.46	0.43	11.04	0.02	0	63.07	34.04	0	0.03	27.37	0.15	0.02	0.02	0	2.29	0	0	0	-0.18	5.49	3.48	59.51	136.8	877.22	312.62	1086.63	536.29	916.33	355.71	1052.86	364.2
39.272	0	0.2	0.13	0.14	0.15	0.07	7.75	0.1	14.33	11.53	84.5	21.9	-22.72	96.65	6.67	7.14	0.32	0.1	14.33	0.63	11.53	0.03	0	63.18	41.48	0	0.05	38.05	0.13	0.02	0.02	0	2.62	0	0	0	0.61	5.18	3.56	59.53	137.18	876.63	311.89	1087.47	537.24	916.36	355.26	1053.23	364.29
39.305	0	0.23	0.13	0.14	0.15	0.08	7.92	0.1	14.71	10.15	84.16	20.83	-23.39	96.19	6.84	6.49	0.26	0.12	14.71	0.74	10.15	0.02	0	62.01	45.37	0	0.09	46.51	0.09	0.02	0.03	0	3.46	0	0	0	1.19	5.85	4.05	59.43	133.79	876.39	310.92	1087.37	537.79	918.29	354.72	1051.88	362.11
39.339	0	0.23	0.11	0.14	0.16	0.09	6.91	0.11	13.36	7.38	86.19	13.78	-20.91	95.14	8.23	7.48	0.24	0.13	13.36	0.68	7.38	0.01	0	57.15	49.63	0	0.13	46.86	0.04	0.01	0.02	0	4.78	0	0	0	0.65	7.13	4.42	59.38	134.16	876.28	310.02	1087.07	536.38	918.38	353.12	1052.25	361.82
39.372	0	0.22	0.11	0.13	0.17	0.08	6.9	0.11	11.11	6.17	86.19	11.57	-20.34	95.89	8.72	7.9	0.22	0.15	11.11	0.58	6.17	0.01	0	56.91	50.41	0	0.17	43.43	0.04	0.01	0.02	0	5.18	0	0	0	-0.27	6.25	5.02	59.3	134.1	876.16	309.75	1087.17	536.07	919	352.44	1052.79	361.53
39.406	0	0.22	0.09	0.11	0.15	0.1	8.77	0.11	8.96	4.66	82.46	15.84	-20.17	95.95	8.18	7.16	0.21	0.12	8.96	0.43	4.66	0.01	0	63.59	51.38	0	0.23	46.9	0.03	0.01	0.02	0	8.36	0	0	0	-0.92	6.17	4.8	59.25	134.56	877.11	309.43	1088.31	535.73	919.58	352.26	1053.87	360.82
39.439	0	0.22	0.08	0.13	0.14	0.11	13.23	0.11	9.49	5.86	73.53	25.78	-24.09	96.57	8.62	7.17	0.21	0.1	8.58	0.36	5.86	0.01	0	71.55	55.66	0	0.27	49.79	0.02	0.01	0.02	0	9.49	0	0	0	-0.6	5.31	4.29	59.24	136.31	877.87	309.74	1088.7	535.52	918.76	352.69	1054.81	361.16
39.472	0	0.26	0.08	0.15	0.14	0.13	14.26	0.1	9.92	6.69	71.49	28.3	-26.43	96.36	8.45	6.22	0.2	0.09	9.92	0.33	6.69	0.01	0	71.84	59.67	0	0.32	58.26	0.02	0.01	0.02	0	9.79	0	0	0	-1.53	5.61	5.17	59.09	135.72	877.07	308.58	1088.14	534.19	919.32	351.11	1054.73	360.23
39.506	0	0.24	0.07	0.15	0.13	0.16	16.31	0.1	11.57	7.35	67.38	37.23	-25.7	96.51	8.7	5.87	0.2	0.09	10.99	0.31	7.35	0.01	0	75.85	59	0	0.31	59.18	0.01	0.01	0.02	0	11.57	0	0	0	-1.82	5.4	4.76	59.05	136.95	878.15	308.69	1089.15	534.21	919.37	350.82	1055.98	360.52
39.539	0	0.25	0.07	0.16	0.12	0.18	18.45	0.1	12.19	8.3	63.09	42.38	-26.88	97.25	8.96	5.51	0.23	0.08	11.65	0.27	8.3	0.02	0	77.86	61.89	0	0.25	60.63	0.01	0.01	0.02	0	12.19	0	0	0	-0.41	4.16	4.11	59.11	138.8	878.88	308.68	1090.2	534.54	918.63	351.79	1057.14	360.67
39.572	0	0.25	0.07	0.2	0.13	0.21	24.91	0.12	14.85	8.98	50.18	52.86	-28.86	97.24	11.9	5.67	0.25	0.07	14.85	0.29	8.98	0.03	0	79.91	68.22	0	0.22	60.94	0.01	0.01	0.02	0	12	0	0	0	-0.37	4.18	4.07	59.08	138.11	878.82	308.53	1090.32	534.63	918.94	351.65	1056.76	360.59
39.606	0	0.2	0.07	0.26	0.13	0.23	30.62	0.13	15.78	12.02	44.38	59.97	-29.35	97.06	14.19	5.43	0.28	0.05	15.78	0.34	12.02	0.07	0	82.58	73.05	0	0.18	49.61	0.01	0.01	0.02	0	12.38	0	0	0	-0.68	4.51	4.73	58.99	137.09	878.66	308.14	1090.04	534.52	919.93	350.84	1056.71	359.95
39.639	0	0.18	0.07	0.27	0.14	0.23	31.07	0.13	15.54	12.91	43.93	59.71	-29.17	97.57	14.8	5.44	0.31	0.04	15.54	0.39	12.91	0.09	0	82.69	73.07	0	0.17	45.16	0.01	0.01	0.02	0	12.29	0	0	0	1.16	3.54	5	59.04	136	878.36	307.47	1089.96	534.69	920.52	350.45	1056.19	359.94
39.672	0	0.16	0.07	0.35	0.12	0.23	31	0.12	15.51	16.6	44	64.43	-30.07	97.45	13.76	5.49	0.31	0.03	15.51	0.43	16.6	0.1	0	84.13	75.07	0	0.15	39.63	0.01	0.01	0.02	0	12.5	0	0	0	0.78	3.77	5.02	59.06	134.68	878.72	306.39	1090.51	533.75	921.6	349.57	1055.98	358.5
39.706	0	0.16	0.07	0.32	0.12	0.18	30.33	0.12	12.61	15.26	44.67	63.59	-30.56	97.28	12.61	5.48	0.31	0.03	11.99	0.36	15.26	0.08	0	85.01	73.3	0	0.16	36.24	0.02	0.01	0.02	0	11.95	0	0	0	0.72	4.12	5	59.05	134.45	878.49	305.33	1090.73	533.13	921.68	348.82	1055.86	357.36
39.739	0	0.16	0.07	0.27	0.13	0.16	28.78	0.12	12.54	14.23	46.22	62.36	-30.44	97.48	12.54	6.51	0.33	0.03	10.41	0.37	14.23	0.06	0	85.38	68.55	0	0.14	37.15	0.02	0.01	0.02	0	11.61	0	0	0	-0.01	3.72	4.77	59.08	134.51	878.83	305.12	1090.98	532.83	921.71	348.09	1055.92	357
39.773	0	0.16	0.08	0.21	0.14	0.11	26.03	0.12	11.58	12.11	48.97	57.33	-30.47	97.6	11.58	7.2	0.33	0.02	6.89	0.29	12.11	0.05	0	84.9	62.13	0	0.15	33.68	0.02	0.02	0.02	0	9.83	0	0	0	0.98	3.46	4.89	59.08	135.07	878.26	304.32	1091.78	533.47	921.66	348.47	1056.49	356.43
39.806	0	0.15	0.09	0.17	0.14	0.09	21.99	0.11	9.53	12.46	56.02	57.36	-28.78	97.61	9.53	6.98	0.39	0.02	7.1	0.27	12.46	0.05	0	84.57	53.74	0	0.16	30.98	0.03	0.02	0.02	0	8.66	0	0	0	1.34	3.46	4.82	59.07	135.24	878.72	304.03	1092.63	533.88	922.16	348.15	1057.15	356.38
39.839	0	0.14	0.09	0.14	0.13	0.1	18.34	0.1	8.33	12.44	63.32	56.07	-25.45	98.13	7.85	7.44	0.38	0.02	7.91	0.26	12.44	0.06	0	83.92	46.73	0	0.17	26.14	0.03	0.02	0.02	0	8.33	0	0	0	2.63	2.21	4.77	59.1	135.42	878.35	302.99	1093.87	534.85	922.41	348.19	1057.62	355.69
39.873	0	0.12	0.09	0.1	0.14	0.08	16.55	0.1	7.24	10.39	66.89	54.72	-22.23	98.28	6.01	8.22	0.43	0.03	7.24	0.22	10.39	0.04	0	85.3	37.17	0	0.16	17.51	0.03	0.02	0.01	0	7.02	0	0	0	2.12	1.77	5.38	58.89	135.3	878.2	301.1	1094.36	533.47	923.3	345.63	1058.31	354.47
39.906	0	0.11	0.1	0.1	0.14	0.07	15.59	0.1	7.19	11.59	68.83	55.94	-21.69	98.37	5.97	8.57	0.46	0.03	7.19	0.2	11.59	0.06	0	84.72	35.02	0	0.12	11.81	0.03	0.02	0.01	0	6.25	0	0	0	3.29	1.48	4.75	59.15	134.38	878.63	300.22	1093.32	531.75	922.75	344.82	1056.87	353.09
39.939	0	0.1	0.11	0.1	0.15	0.06	17.35	0.11	6.64	10.67	65.3	57.24	-22.16	97.95	6.22	9.37	0.51	0.03	6.64	0.17	10.67	0.1	0	86.29	34.52	0	0.09	5.76	0.03	0.03	0.01	0	4.93	0	0	0	0.28	2.66	5.55	59.16	134.1	878.11	298.34	1094.42	530.76	924.08	341.78	1057.82	351.54
39.973	0	0.11	0.12	0.1	0.15	0.05	17.68	0.1	6.09	10.13	64.64	55.62	-22.57	98.72	6.09	8.07	0.61	0.03	6.05	0.23	10.13	0.1	0	86.01	33.19	0	0.07	3.29	0.03	0.03	0.01	0	3.77	0	0	0	2.31	-0.27	5.3	59.2	130.78	878.63	297.1	1094.12	529.29	925.35	341.7	1055.9	349.6
40.006	0	0.12	0.13	0.1	0.16	0.05	20.02	0.1	6.07	7.93	59.96	51.78	-23.3	98.2	6.07	7.83	0.57	0.03	5.85	0.21	7.93	0.21	0	86.29	37.72	0	0.05	2.81	0.03	0.04	0.01	0	3.2	0	0	0	1.16	2.01	5.87	59.3	134.67	881.14	295.71	1097.58	528.49	927.27	338.74	1061.47	349.87
40.039	0	0.13	0.13	0.1	0.17	0.05	21.87	0.1	7.24	5.9	56.27	51.8	-22.99	98.07	5.9	7.85	0.57	0.04	7.24	0.29	5.9	0.22	0	86.38	40.3	0	0.04	2.79	0.04	0.06	0.01	0	2.62	0	0	0	1.77	2.36	6.35	59.43	129.82	881.65	294.12	1097.27	525.81	930.03	338.54	1059.56	347.2
40.073	0	0.13	0.14	0.08	0.18	0.04	19.04	0.1	6.09	3.16	61.93	44.52	-21.57	98.58	6.09	7.66	0.54	0.04	5.18	0.27	3.16	0.19	0	82.93	37.41	0	0.03	1.85	0.05	0.1	0.01	0	1.8	0	0	0	-1.22	0.79	6.39	59.54	134.99	884.06	292.58	1100.69	524.75	930.68	334.58	1065.14	346.55
40.106	0	0.13	0.14	0.08	0.19	0.04	20.27	0.1	6.68	2.33	59.45	48.04	-21.3	98.74	6.68	8.21	0.56	0.05	5.5	0.27	2.33	0.33	0	84.15	35.88	0	0.02	1.09	0.07	0.12	0.01	0	1.61	0	0	0	0.52	-0.21	5.41	60.3	132.38	885.95	292.63	1098.34	520.42	930.5	336.16	1062.62	344.38
40.14	0	0.13	0.15	0.06	0.2	0.04	18.2	0.1	7.84	1.22	63.61	41.09	-19.67	98.78	7.84	6.72	0.55	0.05	4.93	0.38	1.22	0.36	0	81.01	32.02	0.01	0.01	0.17	0.1	0.18	0	0	1.15	0	0	0	2.35	-0.02	6.19	60.72	129.2	887.59	291.07	1100.07	519.91	934.5	334.1	1063.33	343.94
40.173	0	0.12	0.15	0.05	0.21	0.03	13.24	0.11	8.99	0.98	73.51	33.97	-16.87	98.6	8.99	7.08	0.54	0.05	3.89	0.32	0.98	0.22	0	76.07	23.24	0.01	0.01	0.1	0.15	0.23	0	0	0.89	0	0	0	0.73	0.73	5.96	61	129.85	888.94	290.49	1100.36	517.14	934.76	333.98	1064.35	342.16
40.206	0	0.11	0.15	0.04	0.21	0.03	10.78	0.11	9.6	1.03	78.44	29.2	-14.56	98.36	9.6	6.83	0.6	0.06	4.38	0.32	1.03	0.17	0	72.71	18.11	0.01	0.01	0.12	0.15	0.23	0	0	0.85	0	0	0	1.19	1.54	5.9	61.29	128.88	888.45	287.23	1101.67	516.04	935.55	331.68	1064.23	338.95
40.24	0	0.11	0.16	0.04	0.21	0.03	8.09	0.11	9	0.95	83.82	20.07	-13.35	98.6	9	6.91	0.59	0.07	3.41	0.27	0.95	0.08	0	67.14	18.55	0.01	0.01	0.21	0.16	0.33	0	0	0.56	0	0	0	3.3	0.73	6.09	61.7	130.68	889.15	285.99	1102.83	515.37	935.81	331.41	1066.3	338.55
40.273	0	0.12	0.16	0.04	0.21	0.03	8.77	0.11	10.33	1.53	82.45	22	-14.35	98.32	10.33	5.54	0.63	0.06	3.21	0.32	1.53	0.05	0	67.26	19.02	0.01	0.02	0.85	0.13	0.31	0	0	0.54	0	0	0	4.43	-1.65	5.83	61.95	131.82	890.57	284.61	1103.76	513.8	936.16	330.04	1067.77	337.37
40.306	0	0.12	0.17	0.04	0.2	0.03	8.75	0.1	9.67	1.81	82.5	20.93	-15.12	98.66	9.67	4.32	0.61	0.05	3.34	0.3	1.81	0.03	0	67.12	19.76	0.01	0.02	3.41	0.11	0.32	0	0	0.41	0	0	0	5.55	-0.51	6.26	62.37	130.73	891.42	283.01	1104.98	512.81	938.15	328.84	1068.67	336.33
40.34	0	0.14	0.17	0.06	0.19	0.03	10.97	0.09	8.14	2.24	78.07	23.83	-17.96	98.76	8.14	3.98	0.69	0.05	3.74	0.33	2.24	0.03	0	70.73	26.05	0.01	0.02	4.57	0.08	0.36	0	0	0.26	0	0	0	5.28	-0.1	6.28	62.58	129.87	893.01	282.78	1106.03	511.83	939.89	328.73	1069.58	335.69
40.373	0	0.15	0.18	0.06	0.17	0.03	12.46	0.08	6.81	2.02	75.08	25.05	-19.39	98.68	6.81	3.17	0.71	0.04	3.07	0.31	2.02	0.02	0	72.89	30.25	0.01	0.04	3.59	0.07	0.31	0	0	0.22	0	0	0	6.52	0.41	5.61	62.66	129.69	895.5	283.02	1106.36	510.67	940.73	328.32	1070.21	335.73
40.407	0	0.15	0.18	0.08	0.17	0.03	11.58	0.08	5.99	1.98	76.84	20.57	-19.35	98.65	5.99	3.41	0.73	0.04	2.55	0.22	1.98	0.01	0	70.54	34.91	0.02	0.06	1.84	0.08	0.35	0	0	0.17	0	0	0	6.9	0.55	5.75	62.97	129.25	896.9	283.38	1105.31	507.93	941.23	328.82	1070.31	335.52
40.44	0	0.17	0.18	0.14	0.16	0.03	15.61	0.08	5.64	2.76	68.77	20.77	-23.43	98.49	5.64	2.8	0.73	0.04	3.63	0.32	2.76	0.02	0	71.03	52.69	0.02	0.08	2.01	0.08	0.33	0	0	0.16	0	0	0	6.1	1.12	5.87	63.17	130.46	897.3	282.85	1105.08	506.05	940.89	328.25	1071.19	334.8
40.473	0	0.2	0.18	0.2	0.16	0.03	18.87	0.08	5.5	2.6	62.26	21.29	-25.86	98.7	5.5	2.31	0.7	0.03	4.15	0.34	2.6	0.02	0	71.57	63.18	0.01	0.09	2.91	0.07	0.3	0	0	0.16	0	0	0	7.4	-0.37	5.33	63.18	131.15	898.62	282.1	1105.2	505.11	940.75	326.48	1071.66	334.43
40.507	0	0.21	0.18	0.24	0.17	0.03	22.45	0.08	6.15	2.36	55.09	24.29	-27.32	98.64	6.15	2.39	0.69	0.02	5.73	0.37	2.36	0.02	0	73.03	68.24	0.01	0.09	4.94	0.06	0.26	0	0	0.15	0	0	0	6.87	0.59	5.17	63.48	131.48	900.02	282.6	1105.66	504.1	941.35	327.28	1072.65	334.27
40.54	0	0.21	0.18	0.21	0.16	0.04	20.33	0.08	7.34	2.02	59.35	25.73	-25.06	98.51	4.92	2.53	0.67	0.02	7.34	0.37	2.02	0.02	0	72.8	64	0.01	0.06	4.8	0.05	0.2	0	0	0.14	0	0	0	5.87	1.03	5.39	63.64	131.14	901.23	282.71	1105.64	503.12	942.4	325.53	1073.22	334.71
40.573	0	0.21	0.18	0.22	0.16	0.04	22	0.08	7.83	1.72	56.01	27.35	-25.62	98.75	5.16	2.36	0.66	0.02	7.83	0.43	1.72	0.03	0	73.34	66.63	0.01	0.07	5.21	0.05	0.18	0	0	0.14	0	0	0	5.56	0.17	4.92	63.79	131.2	901.77	282.15	1106.31	502.58	942.51	324.57	1073.33	334.43
40.607	0	0.2	0.18	0.2	0.17	0.04	20.94	0.08	9.41	2.1	58.11	27.79	-23.75	98.4	6.21	2.21	0.7	0.02	9.41	0.54	2.1	0.06	0	72.04	63.69	0.01	0.06	3.21	0.03	0.12	0	0	0.15	0	0	0	5.03	-1.4	4.85	64.2	131.41	902.33	282.35	1106.84	502.72	942.82	324.88	1073.92	333.99
40.64	0	0.18	0.18	0.18	0.16	0.05	21	0.08	11.48	3.1	58.01	32.83	-22.36	98.43	6.71	2.09	0.72	0.02	11.48	0.75	3.1	0.13	0	72.94	59.66	0.01	0.06	1.44	0.03	0.12	0	0	0.15	0	0	0	5.05	-1.32	4.66	64.32	131.07	902.86	281.9	1108.05	502.83	943.68	324.46	1074.4	334.04
40.673	0	0.19	0.19	0.23	0.16	0.05	23.55	0.08	14.11	5.25	52.89	41	-23.53	98.78	6.48	1.83	0.73	0.02	14.11	1.04	5.25	0.24	0	74.7	63.45	0.01	0.06	1.27	0.02	0.1	0	0	0.15	0	0	0	2.97	-0.05	5.07	64.46	132.51	902.8	281.37	1108.95	501.89	944	322.36	1075.88	335.29
40.707	0	0.18	0.19	0.21	0.15	0.05	29.46	0.08	11.68	5.69	45.54	52.03	-26.42	98.44	6.25	1.68	0.69	0.02	11.68	0.92	5.69	0.23	0	82.66	59.08	0.01	0.07	0.83	0.02	0.09	0	0	0.14	0	0	0	3.48	-1.28	5.24	64.67	131.6	903.63	282.08	1109.7	503.32	945.3	323.63	1076.41	334.97
40.74	0	0.17	0.19	0.18	0.16	0.04	29.38	0.08	10.11	5.21	45.62	51.28	-26.56	98.21	6.3	1.85	0.68	0.02	10.11	1.13	5.21	0.15	0	83.86	55.86	0.01	0.07	0.64	0.02	0.1	0	0	0.14	0	0	0	5.26	-1.97	5.71	64.65	130.63	904.63	282.79	1110.64	504.83	947.13	325.49	1077.41	335.04
40.774	0	0.17	0.19	0.15	0.16	0.04	30.63	0.08	7	3.83	44.37	50.38	-27.32	98	6.36	1.84	0.7	0.03	7	1.34	3.83	0.09	0	86.52	51.58	0.01	0.07	0.65	0.02	0.09	0	0	0.13	0	0	0	5.76	-2.53	5.49	64.64	132.64	905.96	282.84	1111.65	504.63	947.14	325.23	1079.39	335.51
40.807	0	0.18	0.19	0.16	0.16	0.04	35.21	0.08	7.25	4.05	39.79	56.27	-28.86	98.38	6.76	1.75	0.76	0.03	7.25	1.74	4.05	0.1	0	89.22	53.95	0.01	0.06	0.52	0.02	0.09	0	0	0.14	0	0	0	4.14	-1.46	5.56	64.78	132.81	906.24	282.62	1112.18	503.65	947.64	323.93	1079.88	336.23
40.84	0	0.19	0.18	0.19	0.16	0.04	39.57	0.08	10.39	4.46	35.43	64.48	-29.31	98.5	6.93	2.04	0.75	0.03	10.39	2.02	4.46	0.13	0	90.36	59.36	0.01	0.06	0.7	0.03	0.09	0	0	0.15	0	0	0	4.58	-1.06	5.88	64.71	132.31	907.62	283.23	1112.27	502.98	948.96	324.14	1080.65	336.91
40.874	0	0.21	0.18	0.27	0.16	0.05	43.6	0.08	10.77	4.03	31.4	66.27	-31.25	98.58	5.84	2.53	0.62	0.04	10.77	1.86	4.03	0.14	0	90.97	69.54	0.02	0.04	1.32	0.04	0.11	0	0	0.2	0	0	0	4.39	-0.8	5.82	64.71	132.44	908.59	284.17	1112	502.81	949.15	325.21	1081.08	336.83
40.907	0	0.22	0.18	0.36	0.16	0.05	49.75	0.08	11	3.42	25.25	68.87	-33.66	97.72	5.73	2.97	0.6	0.06	11	1.57	3.42	0.09	0	92.21	79.46	0.02	0.03	1.9	0.04	0.11	0	0	0.2	0	0	0	5.11	-3.21	5.54	64.71	131.34	909.45	284.58	1112.49	503.21	949.97	326.13	1080.89	336.6
40.94	0	0.24	0.18	0.42	0.17	0.05	55.86	0.08	11.25	2.83	19.14	72.74	-35.77	98.48	6.3	3.42	0.59	0.06	11.25	1.4	2.83	0.07	0	94.3	85.17	0.02	0.03	3.45	0.05	0.11	0	0	0.21	0	0	0	4.56	-1.13	5.45	64.62	130.95	910.37	284.34	1113.49	502.97	951.05	325.82	1081.59	336.29
40.974	0	0.24	0.17	0.46	0.18	0.04	57.18	0.09	7.16	2.09	17.82	67.15	-38.38	98.63	6.13	4.43	0.56	0.06	7.16	1.24	2.09	0.04	0	95.08	88.8	0.03	0.03	3.63	0.05	0.12	0	0	0.22	0	0	0	4.24	-0.6	5.53	64.63	130.01	911.16	284.27	1114.36	502.85	952.43	325.43	1081.97	336.48
41.007	0	0.24	0.17	0.52	0.18	0.03	58.75	0.09	6.64	2.71	16.25	67	-39.94	98.75	6.64	5.31	0.56	0.08	6.15	1.04	2.71	0.05	0	95.51	91.75	0.03	0.02	3.07	0.05	0.12	0	0	0.22	0	0	0	4.86	-0.15	5.93	64.6	130.02	912.03	284.46	1114.88	502.84	953.57	325.39	1083.06	337.09
41.04	0	0.23	0.16	0.58	0.19	0.03	59.95	0.1	6.86	3.19	15.05	68.36	-41.49	97.88	6.86	6.14	0.59	0.1	4.94	0.83	3.19	0.08	0	96.05	94.12	0.05	0.02	3.01	0.06	0.11	0	0	0.23	0	0	0	5.19	-2.83	6.1	64.64	131.72	912.15	282.75	1116.65	502.42	953.91	323.49	1084.96	336.76
41.074	0	0.22	0.16	0.64	0.2	0.03	61.86	0.1	7.24	4.25	13.14	71.7	-43.32	98.45	7.24	7.42	0.61	0.12	4.02	0.58	4.25	0.13	0	97.48	96	0.05	0.02	2.56	0.07	0.11	0	0	0.23	0	0	0	4.6	-1.23	5.43	64.59	134.72	912.27	281.23	1118.66	501.98	952.97	322.15	1086.92	336.53
41.107	0	0.21	0.15	0.7	0.2	0.03	61.46	0.11	7.25	5.44	13.54	74.84	-44.36	98.7	7.25	8.98	0.63	0.15	3.36	0.33	5.44	0.17	0	97.92	96.53	0.05	0.02	2.04	0.06	0.09	0	0	0.21	0	0	0	6.75	-0.33	6.19	64.59	135.35	913.08	281.12	1120.01	503.4	954.59	322.42	1089.13	337.16
41.141	0	0.2	0.16	0.77	0.19	0.03	62.05	0.11	7.65	7.52	12.95	74.81	-45.75	98.64	7.65	8.28	0.67	0.15	2.58	0.27	7.52	0.2	0	98.6	96.49	0.06	0.02	0.78	0.06	0.08	0	0	0.19	0	0	0	5.48	0.59	5.85	64.66	135.59	913.07	280.12	1121.03	502.86	954.67	321.22	1089.4	336.52
41.174	0	0.2	0.16	0.77	0.19	0.03	60.62	0.1	6.72	8.08	14.38	74.96	-45.36	98.73	6.72	8.2	0.58	0.12	2.88	0.25	8.08	0.16	0	98.77	95.49	0.06	0.01	0.48	0.06	0.06	0	0.01	0.19	0	0	0	6.48	0.25	5.3	64.81	135.58	912.64	279.1	1121.81	502.84	954.32	320.55	1088.92	336.76
41.207	0	0.18	0.16	0.84	0.17	0.03	58.66	0.1	7.13	11.93	16.34	80.03	-46.12	98.67	7.13	7.07	0.59	0.09	3.49	0.31	11.93	0.16	0	98.68	92.41	0.09	0.01	0.12	0.07	0.07	0	2.07	0.19	0	0	0	10.16	0.46	5.69	65.35	136.71	913.19	280.5	1120.12	502.68	953.65	322.27	1089.35	338.93
41.241	0	0.16	0.16	0.83	0.16	0.03	54.87	0.1	8.09	16.8	20.13	85.51	-46.54	98.56	8.09	6.26	0.62	0.06	4.18	0.45	16.8	0.17	0	98.62	85.08	0.17	0.01	0.03	0.08	0.05	0	2.27	0.2	0	0	0	9.35	0.87	5.4	65.28	136.96	913.42	280.61	1119.6	501.7	953.06	322.31	1089.07	338.4
41.274	0	0.14	0.17	0.9	0.14	0.04	50.68	0.1	8.26	22.95	24.32	90.58	-46.73	98.63	8.26	4.76	0.66	0.04	6.65	0.67	22.95	0.2	0	98.54	78.5	0.22	0.01	0.02	0.08	0.06	0	0.14	0.22	0	0	0	7.44	0.62	5.55	64.76	133.27	913.39	280.49	1119.79	502.32	954.93	322.18	1087.44	336.41
41.307	0	0.13	0.18	0.78	0.13	0.04	47.1	0.09	8.86	25.85	27.9	92.35	-45.68	98.37	8.86	3.46	0.68	0.03	7.88	0.92	25.85	0.19	0	98.48	70.18	0.31	0	0.01	0.08	0.06	0	0	0.25	0	0	0	6.57	1.49	5.45	64.56	133.93	912.74	279.67	1119.7	501.9	954.16	321.37	1087.35	335.44
41.341	0	0.13	0.18	0.34	0.14	0.04	43.25	0.09	9.48	19.59	31.75	87.63	-39.63	98.72	9.48	2.67	0.72	0.02	7.3	1.12	19.59	0.11	0	98.11	55.14	0.48	0	0.02	0.08	0.05	0	0	0.28	0	0	0	5.92	0.25	5.03	64.55	134.54	912.04	278.56	1119.22	500.44	952.83	320.19	1086.62	334.41
41.374	0	0.13	0.18	0.16	0.16	0.04	42.92	0.09	10.58	11.96	32.08	79.37	-33.76	98.67	10.58	2.21	0.74	0.01	7.54	1.34	11.96	0.12	0	98.13	44.15	0.47	0	0.09	0.08	0.05	0	0	0.3	0	0	0	4.35	0.45	5.21	64.39	137.56	912.72	278.73	1119.81	499.6	952.28	319.62	1088.99	334.96
41.408	0	0.13	0.18	0.08	0.19	0.03	42.98	0.1	12.62	5.21	32.02	79.91	-30.31	98.69	12.62	2.27	0.9	0.01	4.79	1.5	5.21	0.19	0	97.89	35.02	0.7	0	0.18	0.07	0.05	0	0	0.32	0	0	0	4.99	0.39	5.53	64.22	139.08	912.2	278.66	1119.35	499.61	951.46	319.44	1089.62	335.5
41.441	0	0.12	0.18	0.07	0.22	0.03	44.21	0.12	16.1	5.75	30.79	83.82	-30.19	98.77	16.1	2.27	1.03	0.01	4.81	1.54	5.75	0.27	0	97.7	29.96	1	0.01	0.28	0.08	0.05	0	0	0.35	0	0	0	3.75	-0.09	5.24	63.96	139.54	911.97	278.4	1120.04	499.69	951.17	318.99	1089.74	335.42
41.474	0	0.12	0.18	0.06	0.23	0.03	44.47	0.12	16.75	3.39	30.53	84.11	-29.64	98.63	16.75	2.57	1	0.01	3.29	0.97	3.39	0.31	0	97.32	29.11	0.96	0.01	0.47	0.08	0.05	0	0	0.36	0	0	0	3.66	-0.63	4.85	63.68	140.13	910.59	277.82	1119.9	500.36	949.67	318.96	1088.91	334.82
41.508	0	0.12	0.18	0.05	0.25	0.03	42.85	0.13	17.78	1.62	32.15	83.55	-28.26	98.69	17.78	2.99	0.98	0.02	2.5	0.56	1.62	0.17	0	95.78	26.84	1.26	0.01	0.3	0.13	0.06	0	0	0.42	0	0	0	5.35	-0.38	4.76	63.31	137.24	909.61	277.2	1120.18	501.62	950.64	318.73	1086.89	335.22
41.541	0	0.1	0.17	0.03	0.26	0.03	33.69	0.13	17.14	1.34	41.31	79.64	-24.61	98.61	17.14	4.01	0.84	0.02	1.28	0.22	0.51	0.06	0	93.17	15.72	1.34	0.01	0.22	0.21	0.07	0	0	0.42	0	0	0	5.86	-0.7	5.03	62.81	138.44	909.39	277.52	1120.46	502.71	950.38	319.24	1087.84	335.75
41.574	0	0.1	0.17	0.02	0.27	0.03	28.45	0.14	17.32	1.27	46.55	77.19	-22.4	98.5	17.32	5.21	0.76	0.04	0.81	0.14	0.2	0.03	0	91.18	8.96	1.27	0.01	0.1	0.32	0.08	0	0	0.43	0	0	0	6.24	1.07	5.02	62.48	138.71	910.52	278.67	1120.7	503.33	950.91	320.72	1088.75	336.25
41.608	0	0.09	0.16	0.02	0.29	0.03	17.96	0.15	17.54	1.5	64.07	61.14	-18.29	98.29	17.54	6.91	0.67	0.06	0.72	0.08	0.13	0.02	0	81.43	6.21	1.5	0.01	0.1	0.52	0.1	0	0	0.55	0	0	0	6.32	1.73	4.93	62.41	139.05	909.31	279.09	1120.29	504.35	949.91	321.09	1087.99	337.47
41.641	0	0.09	0.16	0.02	0.3	0.03	14.24	0.16	17.63	1.29	71.52	53.55	-16.37	98.23	17.63	7.75	0.6	0.09	0.56	0.06	0.12	0.01	0	77.48	3.37	1.29	0.01	0.14	0.69	0.1	0	0	0.52	0	0	0	7.53	1.91	5.04	62.27	140.29	907.53	278.91	1119.07	504.99	947.97	321.24	1087.25	338.02
41.674	0	0.09	0.15	0.02	0.3	0.03	8.11	0.16	16.81	1.29	83.78	32.03	-12.16	98.26	16.81	8.38	0.46	0.15	0.65	0.04	0.15	0.01	0	67.16	1.85	1.29	0.01	0.27	1.16	0.13	0	0	0.56	0	0	0	7.46	1.84	4.24	62.15	141.46	905.03	277.54	1119.03	505.67	945.29	320.54	1085.71	337.61
41.708	0	0.09	0.14	0.02	0.32	0.03	4.69	0.17	16.46	1	90.62	17.28	-8.39	98.07	16.46	10.09	0.39	0.18	0.83	0.03	0.19	0.01	0	57.38	1.08	1	0.01	0.28	2.16	0.18	0	0	0.6	0	0	0	7.09	2.36	4.44	61.8	143.36	903.93	278.45	1118.28	506.96	943.67	321.54	1086.04	338.37
41.741	0	0.08	0.14	0.02	0.34	0.03	4.26	0.18	17.14	0.84	91.48	15.81	-7.66	97.75	17.14	11.25	0.35	0.28	1.14	0.02	0.27	0.02	0	55.38	0.74	0.84	0	0.27	2.55	0.2	0	0	0.59	0	0	0	4.46	3.14	4.46	61	144.85	901.76	278.98	1116.48	507.47	940.96	321.88	1084.95	337.62
41.775	0	0.09	0.14	0.02	0.35	0.03	2.61	0.19	16.77	0.67	94.78	8.15	-3.98	98.45	16.77	11.92	0.23	0.36	2.41	0.02	0.67	0.04	0	46.41	0.8	0.48	0	0.25	3.72	0.28	0	0	0.64	0	0	0	0.53	1.24	3.8	60.39	145.42	899.37	277.76	1116.23	507.12	938.56	320.35	1083.17	335.68
41.808	0	0.09	0.14	0.02	0.38	0.03	2.52	0.2	19.15	0.74	94.95	7.79	-3.64	98.37	19.15	11.42	0.17	0.42	2.53	0.02	0.74	0.04	0	43.42	1.44	0.38	0	0.48	5	0.33	0	0	0.64	0	0	0	2.29	1.51	3.94	60.05	147.13	897.38	277.16	1116.04	508.83	936.85	320.4	1083.12	336.32
41.841	0	0.08	0.13	0.02	0.43	0.03	2.84	0.24	21.65	1.2	94.31	9.44	-3.86	98.08	21.65	12.56	0.16	0.35	4.42	0.03	1.2	0.05	0	43.55	2.2	0.36	0.01	1.26	4.83	0.39	0	0.01	0.72	0	0	0	2.35	2.33	3.83	59.98	143.7	896.56	278.08	1115.24	510.76	937.47	321.96	1080.51	335.8
41.875	0	0.08	0.13	0.03	0.5	0.04	2.6	0.28	23.98	3.25	94.81	8.53	-2.68	97.76	23.98	14.14	0.11	0.24	8.23	0.05	3.25	0.14	0	39.82	3.67	0.28	0.01	1.86	8.92	0.62	0	0.93	0.77	0	0	0	4.67	3.13	3.8	60.44	143.53	893.73	278.23	1114.42	512.73	935.92	321.93	1078.38	339.4
41.908	0	0.07	0.12	0.04	0.51	0.07	3.14	0.33	26.81	8.3	93.72	11.49	-2.24	97.76	26.81	15.37	0.11	0.15	16.78	0.09	8.3	0.28	0	41.12	4.94	0.28	0.01	1.6	7.81	0.71	0	1.66	0.91	0	0	0	3.69	3.12	3.09	60.34	143.52	892.36	277.48	1115.51	514.94	934.85	322.61	1077.62	337.22
41.941	0	0.06	0.12	0.05	0.52	0.13	2.71	0.39	30.42	15.72	94.58	9.62	0	97.47	30.42	15.79	0.09	0.09	27.18	0.16	15.72	0.42	0	35.04	7.22	0.25	0.01	0.83	8.34	0.85	0	0.08	1.07	0	0	0	2.5	3.73	3.53	60.02	145.19	890.99	276.93	1115.24	515.52	933.72	321.87	1078.18	336.47
41.975	0	0.06	0.13	0.06	0.55	0.14	2.62	0.4	29.78	15.81	94.77	7.96	0	97.16	33.09	13.35	0.06	0.06	28.64	0.24	15.81	0.34	0	29.78	11.55	0.2	0.01	0.92	11.19	1.1	0	0.02	1.27	0	0	0	5.45	4.33	3.42	59.76	146.47	888.95	275.78	1113.98	516.34	931.28	322.26	1077.14	335.59
42.008	0	0.07	0.12	0.06	0.62	0.14	4.2	0.43	33.85	11.13	91.59	12.07	-0.35	96.99	34.77	13.45	0.07	0.04	27.82	0.36	11.13	0.23	0	33.85	18.89	0.21	0.02	1.39	10.26	1.08	0	0.01	1.42	0	0	0	5.19	4.64	2.94	59.36	146.01	886	274.94	1111.89	516.3	928.43	321.88	1073.88	334.62
42.041	0	0.07	0.12	0.06	0.73	0.11	6.67	0.52	38.18	7.83	86.66	20.52	-4.3	96.53	38.3	14.18	0.07	0.03	23.67	0.56	7.83	0.23	0	38.18	24.26	0.19	0.03	1.93	9.39	1.17	0	0	1.5	0	0	0	4.39	5.37	3.17	59.16	146.82	884.4	274.55	1110.39	515.87	926.77	321.18	1073.02	334.1
42.075	0	0.07	0.11	0.05	0.76	0.1	9.92	0.56	38.42	6.05	80.17	34.76	-7.11	96.25	38.42	16.02	0.08	0.03	21.54	0.89	6.05	0.38	0	47.08	23.55	0.15	0.04	2.61	7.08	1.34	0	0	1.89	0	0	0	4.41	5.77	3.34	58.92	147.47	882.81	273.88	1109.26	515.58	925.33	320.34	1072.17	334
42.108	0	0.07	0.11	0.05	0.68	0.1	10.12	0.5	35.74	6.91	79.76	34.07	-8.53	96.5	35.74	15.81	0.09	0.03	20.49	0.84	6.91	0.72	0	49.38	26.12	0.16	0.07	2.43	7.16	1.38	0	0	2.05	0	0	0	4.04	5.42	3.26	58.86	146.78	880.99	273.09	1108.55	516.18	924.26	319.89	1070.47	332.85
42.142	0	0.07	0.1	0.05	0.64	0.1	13.92	0.5	34.53	7.14	72.17	49.76	-10.31	97.11	34.53	16.71	0.08	0.05	20.07	0.8	7.14	0.92	0	58.68	24.32	0.15	0.1	1.55	6.02	1.78	0	0	2.77	0	0	0	4.02	4.43	3.19	58.72	146.93	878.76	272.26	1107.61	516.6	922.51	319.2	1068.84	332.48
42.175	0	0.07	0.09	0.06	0.59	0.1	16.2	0.49	31.28	7.68	67.59	56.42	-12.69	97.4	31.28	19.16	0.08	0.07	18.81	0.59	7.68	0.76	0	65.27	27.48	0.14	0.14	1.72	5.04	1.89	0	0	3.4	0	0	0	3.23	3.88	3.41	58.52	147.64	877.65	271.72	1107.05	516.64	921.56	318.58	1068.63	331.56
42.208	0	0.07	0.09	0.06	0.56	0.1	14.56	0.46	29.1	7.65	70.88	50.66	-12.43	97.41	29.1	19.8	0.09	0.12	18.64	0.48	7.65	0.84	0	64.56	29.03	0.12	0.28	3.08	5.08	1.84	0	0	3.62	0	0	0	2.12	3.86	2.65	58.34	144.89	875.43	271.29	1105.43	516.39	920.1	318.2	1064.44	330.81
42.242	0	0.06	0.08	0.05	0.56	0.09	13.86	0.49	28.43	7.18	72.29	54.58	-12.71	97.44	28.43	22.01	0.09	0.18	14.94	0.4	7.18	0.58	0	67.19	25.45	0.14	0.31	3.59	3.27	1.6	0	0	4.71	0	0	0	1.85	3.81	3.68	58.25	145.98	875.05	271.19	1105.88	517.83	920.76	317.89	1066.2	330.45
42.275	0	0.06	0.08	0.04	0.54	0.08	11.17	0.45	26.23	6.5	77.65	48.54	-12.24	97.56	26.23	22.8	0.1	0.26	12.05	0.31	6.5	0.51	0	66.37	21.45	0.13	0.32	4.51	2.88	1.36	0	0	4.71	0	0	0	2.4	3.56	3.51	58.23	147.22	874.38	270.64	1105.51	517.63	919.44	317.75	1066.15	330.04
42.308	0	0.06	0.08	0.04	0.47	0.08	12.44	0.38	24.14	5.55	75.11	51.82	-13.21	97.69	24.14	21.15	0.1	0.3	10.36	0.23	5.55	0.49	0	70.1	21.63	0.1	0.3	5.43	2.12	1	0	0	5.07	0	0	0	2.56	3.28	2.92	58.18	145.96	874.54	270.73	1105.58	517.52	919.46	318.22	1064.96	329.91
42.342	0	0.06	0.08	0.04	0.43	0.07	13.32	0.35	23.97	5.37	73.35	55.29	-13.41	97.68	23.97	19.49	0.12	0.31	8.71	0.18	5.37	0.33	0	72.01	21.09	0.08	0.28	4.27	1.61	0.7	0	0	5.7	0	0	0	2.73	3.29	2.66	58.19	146	874.69	271.12	1105.24	517.34	919.04	318.82	1064.61	330.05
42.375	0	0.06	0.07	0.04	0.53	0.07	15.25	0.44	25.99	4.52	69.5	61.47	-15.14	97.63	25.99	23.1	0.11	0.28	8.06	0.12	4.52	0.2	0	73.16	23.49	0.06	0.17	3.93	1.4	0.52	0	0	5.26	0	0	0	1.13	3.42	2.8	58.17	144.8	874.48	272.19	1103.98	517.14	919.03	319.28	1063.43	330.04
42.409	0	0.06	0.08	0.03	0.58	0.06	16.57	0.47	29.33	3.75	66.86	64.6	-16.43	96.41	29.33	21.51	0.13	0.26	6.68	0.09	3.75	0.13	0	71.49	22.72	0.03	0.13	4.44	1.09	0.3	0	0	4.51	0	0	0	2.34	5.55	2.54	58.3	144.9	872.54	270.78	1102.61	516.96	917.06	318.81	1061.64	328.53
42.442	0	0.06	0.09	0.03	0.66	0.05	24.23	0.53	33.92	3.67	51.55	79.06	-20	96.87	33.92	20.17	0.14	0.25	5.81	0.08	3.67	0.14	0	75.95	22.04	0.03	0.09	3.5	1.13	0.23	0	0	3.66	0	0	0	2.13	4.83	3.17	58.28	144.64	873	270.84	1102.8	517.1	918.2	318.49	1062.51	328.25
42.475	0	0.05	0.09	0.03	0.76	0.05	28.09	0.63	38.65	4.08	46.91	84.5	-21.29	97.53	38.65	19.49	0.17	0.24	6.05	0.08	4.08	0.16	0	75.78	21.13	0.02	0.08	4.44	1.05	0.21	0	0	3.51	0	0	0	0.01	3.62	2.05	58.22	144.29	871.29	270.05	1100.98	514.7	915.33	317.44	1059.29	327.19
42.509	0	0.06	0.09	0.03	0.77	0.05	27.86	0.64	38.21	4.69	47.14	83.02	-22.36	97.67	38.21	20.4	0.16	0.22	7.05	0.08	4.69	0.27	0	74.87	24.5	0.01	0.09	6.73	0.91	0.14	0	0	3.18	0	0	0	0.55	3.31	2.23	58.38	141.01	871.42	270.61	1099.6	514.61	916.46	318.09	1057.22	326.47
42.542	0	0.05	0.09	0.03	0.83	0.06	21.26	0.72	38.87	5.16	57.48	77.78	-18.77	96.61	38.87	22.44	0.14	0.24	8.07	0.07	5.16	0.26	0	70.06	19.43	0.01	0.1	4.61	0.83	0.12	0	0	3.34	0	0	0	3.89	5.26	5.1	58.54	143.06	871.39	269.59	1098.76	514.38	918.36	315.87	1060.92	327.82
42.575	0	0.04	0.08	0.02	0.89	0.07	15.87	0.79	38.01	5.08	68.25	71.19	-14.44	96.74	38.01	25.64	0.13	0.31	10.7	0.07	5.08	0.2	0	66.59	14.03	0.01	0.13	4.07	0.96	0.13	0	0	3.62	0	0	0	0.88	5.05	6.23	58.55	142.05	871.67	269.78	1097.74	512.43	919.77	313.98	1061.17	327.63
42.609	0	0.04	0.07	0.02	0.92	0.06	11.09	0.8	35.46	3.53	77.82	59.13	-11.26	96.62	35.46	28.25	0.11	0.4	9.71	0.05	3.53	0.11	0	62.46	11.12	0.01	0.17	2.73	0.79	0.09	0	0	3.57	0	0	0	1.22	5.24	6.44	58.77	140.64	872.62	270.47	1097.11	511.67	920.83	314.36	1060.8	327.99
42.642	0	0.05	0.08	0.02	0.75	0.06	8.75	0.61	31.88	2.55	82.49	48.95	-8.81	97.46	31.88	25.34	0.11	0.48	8.55	0.05	2.55	0.08	0	60.93	7.22	0.01	0.25	1.58	0.84	0.1	0	0	3.59	0	0	0	0.56	3.77	7.05	58.98	140.54	872.85	271	1095.31	509.57	920.72	314	1060.54	328.25
42.675	0	0.05	0.08	0.02	0.56	0.05	5.32	0.41	24.44	1.55	89.36	28.14	-5.27	98.24	24.44	23.4	0.11	0.4	7.43	0.05	1.55	0.05	0	57.23	4.99	0	0.27	1.03	0.75	0.09	0	0	3.56	0	0	0	1.31	1.88	7.56	59.23	139.74	872.92	271.47	1094.84	509.24	921.39	314.63	1060.39	328.95
42.709	0	0.06	0.1	0.02	0.4	0.06	5.05	0.27	21.41	1.46	89.9	22.61	-3.56	98.14	21.41	16.63	0.12	0.23	8.77	0.07	1.46	0.08	0	56.61	3.86	0	0.27	0.51	0.64	0.07	0	5.53	3.37	0	0	0	5.01	2.16	7.6	60.16	139.67	873.27	273.16	1093.21	509.3	920.8	317.61	1059.82	331.11
42.742	0	0.07	0.1	0.02	0.35	0.06	4.75	0.23	19	1.96	90.5	19.91	-2.34	98.44	19	14.75	0.14	0.14	10.42	0.08	1.96	0.23	0	57.01	2.82	0.01	0.16	0.14	0.89	0.08	0	57.25	3.34	0	0	0	5.32	1.26	7.65	60.82	138.24	874.87	275.39	1092.06	508.61	921.7	319.22	1059.28	332.8
42.776	0	0.07	0.11	0.02	0.29	0.09	4.84	0.19	17.73	4.52	90.33	19.02	-0.56	98.5	17.73	11.9	0.15	0.1	16.31	0.11	4.52	1.75	0	57.57	1.63	0.01	0.09	0.02	1.29	0.09	0	8.44	3.22	0	0	0	4.64	1.08	7.43	60.82	137.96	875.2	276.47	1091.05	508.32	921.27	319.48	1058.53	333.42
42.809	0	0.08	0.13	0.02	0.22	0.08	3.37	0.13	14.85	3.24	93.25	11.64	0	98.55	12.74	7.92	0.15	0.06	14.85	0.14	3.24	0.82	0	53.26	1.81	0.01	0.07	0.03	1.67	0.11	0	0.27	3.13	0	0	0	2.72	0.91	6.56	60.87	138.71	874.89	275.61	1091.91	508.62	920.21	318.82	1058.35	331.41
42.842	0	0.1	0.14	0.02	0.18	0.07	2.49	0.1	11.79	2.06	95.02	7.14	0	98.34	9.04	4.98	0.15	0.03	11.79	0.17	2.06	0.5	0	49.62	2.23	0.01	0.07	0.05	1.7	0.13	0	0.06	3.09	0	0	0	2.75	1.58	6.97	60.93	136.46	875.47	275.69	1092.59	508.89	922.33	318.9	1058.2	331.54
42.876	0	0.11	0.14	0.03	0.16	0.06	1.63	0.08	10.12	1.23	96.75	3.99	0	98.15	5.58	3.1	0.16	0.02	10.12	0.21	1.23	0.12	0	43.63	3	0.01	0.07	0.25	2.37	0.21	0	0.03	3.15	0	0	0	4.99	2.15	6.79	60.99	137.39	876.2	276.12	1092.59	509.12	922.09	319.79	1058.89	332.53
42.909	0	0.11	0.14	0.03	0.15	0.05	1.3	0.07	7.84	0.55	97.41	2.62	0	98.07	4.11	2.57	0.15	0.02	7.84	0.25	0.55	0.02	0	40.51	3.02	0.01	0.06	1.1	2.44	0.24	0	0.01	3	0	0	0	3.18	2.35	6.67	61.19	130.95	877.76	277.12	1090.52	506.07	924.59	320.26	1055.1	331.05
42.942	0	0.12	0.14	0.03	0.14	0.05	0.95	0.07	7.35	0.56	98.1	1.69	0	97.67	3.18	2.53	0.14	0.02	7.35	0.27	0.56	0.02	0	35.41	3.84	0.01	0.08	3.21	2.73	0.27	0	0	3.31	0	0	0	0.3	3.33	6.11	61.56	137.27	877.67	277.2	1092.42	506.91	922.02	320.44	1058.88	330.99
42.976	0	0.13	0.13	0.03	0.14	0.06	0.6	0.07	7.27	0.88	98.8	0.95	0	98.08	2.23	3.05	0.12	0.03	7.27	0.22	0.88	0.02	0	27.69	5.01	0	0.13	7.33	2.42	0.35	0	0	3.87	0	0	0	3.27	2.33	6.15	61.53	134.97	877.48	276.99	1092.88	508.57	923.21	321.18	1057.8	331.34
43.009	0	0.13	0.13	0.03	0.13	0.06	0.69	0.07	7.36	1.27	98.63	1.12	0	97.1	1.45	3.21	0.12	0.05	7.36	0.18	1.27	0.02	0	29.89	8.42	0	0.25	9	1.74	0.31	0	0	3.75	0	0	0	3.33	4.45	5.7	61.88	136.58	878.24	276.76	1093.1	507.57	922.51	321.39	1058.77	330.79
43.042	0	0.16	0.14	0.04	0.13	0.05	0.82	0.07	7.58	2.91	98.37	1.24	0	97.21	1	3.38	0.15	0.1	7.58	0.14	2.91	0.03	0	31.12	16.19	0	0.46	18.49	1.35	0.28	0	0	3.4	0	0	0	1.97	4.24	5.18	62.27	135.38	879.72	276.84	1093.87	507.08	923.64	320.77	1058.72	329.92
43.076	0	0.17	0.14	0.05	0.13	0.05	1.11	0.07	6.21	3.7	97.77	1.58	-3.11	97.03	1.06	4	0.19	0.15	6.21	0.12	3.7	0.03	0	35.72	20.27	0	0.55	20.02	0.94	0.23	0	0	2.57	0	0	0	3.89	4.57	5.01	62.51	133.55	881.45	277.51	1094.77	507.15	925.6	322.81	1058.95	330.12
43.109	0	0.17	0.14	0.06	0.14	0.04	1.13	0.07	5.35	4.96	97.75	1.46	-5.52	96.5	1.11	5.01	0.23	0.22	5.35	0.13	4.96	0.03	0	35.57	23.12	0	0.53	22.19	0.78	0.19	0	0	2.3	0	0	0	2.94	5.41	5.45	62.95	131.14	882.75	278.4	1094.89	506.52	927.91	323.05	1058.83	330.65
43.143	0	0.15	0.15	0.06	0.15	0.04	1.06	0.08	4.73	5.32	97.89	1.37	-4.48	96.71	1.52	5.86	0.36	0.32	4.73	0.19	5.32	0.04	0	34.24	22.7	0	0.44	15.1	0.57	0.17	0	0	1.84	0	0	0	4.03	5.1	5.27	63.23	130.39	884.16	279.45	1094.81	505.99	928.71	324.77	1058.95	331.16
43.176	0	0.16	0.15	0.08	0.15	0.04	1.33	0.08	5.13	5.58	97.35	1.58	-6.06	96.93	1.46	5.54	0.48	0.41	5.13	0.26	5.58	0.05	0	36.36	28.25	0	0.52	11.95	0.45	0.15	0	0	1.58	0	0	0	1.9	4.73	5.42	63.66	131.62	885.29	280.43	1095.41	505.62	929.16	324.82	1060.6	331.85
43.209	0	0.17	0.15	0.1	0.14	0.04	1.58	0.08	7.29	5.75	96.84	1.88	-6.88	96.81	1.64	5.27	0.54	0.46	7.29	0.42	5.75	0.04	0	36.81	34.78	0	0.46	12.23	0.41	0.14	0	0	1.62	0	0	0	3.34	4.94	5.46	64.29	131.68	886.3	281.29	1096.48	506.38	930.18	327.04	1061.74	332.64
43.243	0	0.17	0.15	0.11	0.15	0.05	1.69	0.08	10.14	4.92	96.63	2.82	-5.87	95.99	1.79	5.35	0.68	0.42	10.14	0.63	4.92	0.04	0	35.42	39.14	0	0.44	11.42	0.24	0.12	0	0	1.43	0	0	0	2.12	6.12	5.79	64.66	129.67	887.52	282.9	1096.68	506.78	932.21	327.7	1061.73	333.98
43.276	0	0.18	0.15	0.11	0.15	0.06	1.95	0.08	12.92	5.11	96.11	3.47	-5.8	96.92	2.34	5.37	0.89	0.35	12.92	0.94	5.11	0.04	0	37.11	39.01	0	0.45	12.77	0.25	0.12	0	0	1.42	0	0	0	4.49	4.75	5.81	65.04	131.32	888.49	283.52	1096.91	506.85	932.03	328.87	1063.2	335.26
43.309	0	0.17	0.15	0.09	0.15	0.07	2	0.08	16.31	5.81	96	4.37	-4.19	97.08	2.8	5.77	1.12	0.28	16.31	1.68	5.81	0.04	0	38.63	33.51	0	0.37	13.15	0.2	0.11	0	0	1.39	0	0	0	4.79	4.49	5.68	65.56	131.49	888.99	284.14	1096.78	507.15	932.01	328.99	1063.31	336
43.343	0	0.16	0.15	0.12	0.17	0.06	3.12	0.09	14.7	8.31	93.76	7.15	-9.48	96.81	3.2	8.23	1.91	0.25	14.7	2.66	8.31	0.11	0	46.73	37.11	0	0.42	9.23	0.17	0.09	0	0	1.27	0	0	0	5.85	4.94	5.83	65.87	131.11	888.71	284.7	1096.34	508.18	932.02	329.02	1062.87	337.31
43.376	0	0.16	0.14	0.12	0.18	0.06	3.45	0.1	14.42	9.32	93.11	8.61	-10.45	96.64	3.22	10.88	2.09	0.23	14.42	3.81	9.32	0.18	0	49.52	37.7	0	0.45	6.05	0.21	0.1	0	0	1.34	0	0	0	7.28	5.2	6.22	65.76	128.18	889.59	285.58	1096.86	508.91	934.46	330.68	1062.42	338.13
43.41	0	0.18	0.14	0.14	0.21	0.05	6.94	0.11	11.29	5.92	86.13	16.01	-16.38	96.66	3.07	13.03	3.63	0.21	11.29	3.81	5.92	0.23	0	59.68	45.16	0	0.47	5.2	0.18	0.08	0	0	1.18	0	0	0	3.41	5.17	5.67	66.25	128.44	891.68	288.31	1095.8	507.01	934.28	332.23	1062.55	338.71
43.443	0	0.19	0.14	0.15	0.24	0.05	10.57	0.12	11.3	5.33	78.87	26.65	-20.32	95.87	3.66	15.14	4.94	0.2	11.3	4.62	5.33	0.27	0	65.59	49.47	0	0.42	5.71	0.19	0.09	0.01	0	1	0	0	0	2.94	6.28	5.47	66.44	127.47	892.05	289.47	1094.82	506.53	934.24	333.41	1061.58	339.09
43.476	0	0.2	0.14	0.14	0.26	0.05	11.29	0.13	11.5	4.12	77.43	29.8	-20.55	95.84	3.7	16.16	5.06	0.2	11.5	4.12	3.93	0.3	0	66.51	49.9	0	0.38	7.47	0.21	0.1	0.01	0	0.94	0	0	0	3.54	6.32	5.39	66.4	127.14	892.87	290.21	1094.56	506.33	934.59	333.97	1061.6	339.77
43.51	0	0.21	0.14	0.14	0.3	0.05	13.11	0.14	11.44	4.58	73.79	38.8	-23.17	95.75	3.58	18.58	7.77	0.24	11.44	4.43	4.58	0.55	0	69.08	47.81	0	0.25	8.06	0.38	0.11	0.01	0.01	0.75	0	0	0	2.32	6.42	5.54	66.52	125.98	893.27	291.46	1093.64	506.14	935.05	333.98	1060.85	340.78
43.543	0	0.2	0.13	0.16	0.33	0.05	10.77	0.16	12.5	7.55	78.46	40.36	-22.97	95.48	3.25	21.92	8.9	0.28	12.5	4.56	7.55	0.99	0	66.56	46.09	0	0.16	6.14	0.6	0.15	0.01	0	0.7	0	0	0	2.83	6.75	5.56	66.49	125.27	893.57	291.6	1093.34	505.85	935.41	334.06	1060.49	340.92
43.576	0	0.19	0.13	0.2	0.33	0.06	10.48	0.17	13.68	10.52	79.04	43.45	-23.81	95.14	3.23	23.39	9.38	0.29	13.68	4.94	10.52	1.71	0	66.66	46.38	0	0.12	4.52	0.69	0.17	0.01	0	0.68	0	0	0	2.89	7.12	5.78	66.43	124.52	893.48	291.94	1092.65	505.6	935.61	334.05	1059.91	341.37
43.61	0	0.19	0.14	0.2	0.31	0.05	11.74	0.15	13.05	13.02	76.52	43.43	-25.98	94.89	3.12	20.89	11.28	0.31	13.05	4.83	13.02	2.15	0	69.15	42.04	0	0.08	3.7	1.11	0.26	0.01	0	0.69	0	0	0	3.76	7.39	4.9	66.47	125.22	893.98	291.9	1093.14	505.63	934.88	335.37	1059.99	340.48
43.643	0	0.2	0.16	0.21	0.27	0.05	11.34	0.14	11.69	14.92	77.33	34.9	-27.03	95.24	3.47	17.44	11.51	0.32	11.69	4.82	14.92	1.88	0	68.14	40.73	0	0.06	3.61	1.16	0.27	0.01	0	0.68	0	0	0	3.99	7.02	4.63	66.43	125.34	893.89	291.78	1092.86	505.42	934.35	335.43	1059.61	340.12
43.676	0	0.21	0.16	0.16	0.28	0.05	11.76	0.13	10.98	12.92	76.48	38.25	-26.73	95.31	3.04	17.53	11.92	0.35	10.98	5.86	12.92	1.26	0	69.84	36.75	0	0.05	5.77	1.23	0.29	0.01	0	0.69	0	0	0	4.33	6.95	5.18	66.39	124.83	893.61	292.14	1091.73	504.49	934.43	335.85	1059.17	340.63
43.71	0	0.28	0.17	0.21	0.3	0.05	19.73	0.13	10.79	12.67	60.54	51.67	-34.11	95.17	2.89	17.59	13.98	0.43	10.79	5.87	12.67	0.85	0	76.58	45.66	0	0.05	13.63	1.58	0.37	0.02	0	0.61	0	0	0	3.74	7.1	4.69	66.47	125.35	894.09	292.97	1091.67	504.41	933.9	337.11	1059.2	340.6
43.743	0	0.42	0.16	0.3	0.31	0.05	26.6	0.14	10.8	11.73	48.4	58.63	-42.28	94.29	3.28	17.92	13.11	0.53	10.8	6.03	11.73	0.56	0	79.75	58.1	0	0.04	35.45	1.25	0.33	0.02	0	0.55	0	0	0	2.8	7.98	4.47	66.5	126.25	894.37	292.48	1091.57	502.94	933.37	336.92	1059.59	339.49
43.777	0	0.91	0.17	0.41	0.28	0.06	38.76	0.12	14.95	10.4	36.24	62.68	-53.58	95.77	3.41	14.95	11.95	0.45	14.95	5.98	10.4	0.55	0	84.83	69.92	0	0.05	78.55	1.26	0.34	0.02	0.01	0.46	0	0	0	3.87	6.4	2.02	66.63	122.47	895.18	293.73	1089.26	503.23	932.01	337	1054.47	338.93
43.81	0	0.73	0.18	0.43	0.24	0.09	36	0.11	21.41	11.79	39	70.63	-44.74	95.17	3.46	12.39	10.14	0.2	21.41	9.99	11.79	0.46	0	82.85	68.97	0	0.06	58.51	1.19	0.38	0.02	1.43	0.46	0	0	0	7.68	7.09	3.54	66.91	125.71	896.32	295.24	1088.73	502.63	932.25	338.8	1057.9	342.55
43.843	0	0.63	0.19	0.4	0.22	0.12	37.4	0.1	27.76	11.93	37.6	77.4	-36.53	94.87	4.11	9.22	9.95	0.11	27.76	11.93	10.65	0.41	0	80.89	69.49	0	0.05	40.04	1.24	0.39	0.02	2.11	0.48	0	0	0	9.76	7.42	3.28	67.17	125.69	896.77	297.15	1086.25	502.35	931.02	339.69	1056.61	344.83
43.877	0	0.51	0.2	0.4	0.19	0.17	35.17	0.09	33.4	14.92	39.83	81.68	-26.92	95.15	3.43	6.65	8.7	0.07	33.4	14.92	10.12	0.41	0	78.54	69.87	0	0.06	17.27	1.02	0.39	0.03	0.31	0.44	0	0	0	7.01	7.12	4.05	66.61	123.34	895.86	297.66	1085.47	501.5	932.01	340.65	1055.3	344.26
43.91	0	0.43	0.2	0.45	0.17	0.12	32.89	0.08	26.96	14.17	42.11	70.91	-27.32	94.99	2.8	5.06	7.94	0.05	26.96	14.17	10.35	0.31	0	77.46	73.13	0	0.06	6.59	0.88	0.36	0.03	0	0.45	0	0	0	6.25	7.29	4.09	66.32	123.05	894.66	297.56	1084.74	501.66	931.23	340.65	1054.24	343.95
43.943	0	0.46	0.2	0.42	0.17	0.07	27.75	0.08	17.9	14.33	47.25	47.34	-29.83	95.27	2.9	4.19	7.21	0.04	17.9	14.33	8.55	0.24	0	73.97	74.11	0	0.06	9.07	0.75	0.32	0.03	0	0.46	0	0	0	6.29	6.99	3.86	66.2	123.38	893.78	297.61	1084.7	502.73	930.38	341.03	1053.73	343.95
43.977	0	0.37	0.2	0.25	0.16	0.04	15.96	0.07	9.22	12.55	68.08	21.69	-27.42	95.8	2.8	3.64	6.1	0.04	9.22	12.55	7.77	0.12	0	68.13	59.13	0	0.06	9.33	0.66	0.32	0.03	0	0.45	0	0	0	5.63	6.36	3.34	65.71	124.23	894.02	298.82	1084.01	502.48	929.21	342.69	1053.43	344.16
44.01	0	0.36	0.2	0.15	0.16	0.04	12.54	0.07	6.25	14.39	74.93	19.54	-25.64	95.8	2.76	3.48	5.39	0.04	6.25	14.39	7.32	0.08	0	68.4	45.89	0	0.05	11.11	0.6	0.34	0.03	0	0.44	0	0	0	5.94	6.37	2.15	65.44	125.79	896.5	301.37	1083.62	502.37	928.34	344.64	1054.13	345.76
44.043	0	0.29	0.19	0.09	0.16	0.03	9.47	0.07	4.09	11.2	81.06	17.86	-22.37	96.35	2.3	3.29	4.57	0.05	4.09	11.2	5.7	0.06	0	68.64	30.64	0	0.03	13.03	0.45	0.35	0.03	0	0.41	0	0	0	4.05	5.63	1.46	65.36	123.85	898.73	306.61	1081.89	502.83	928.89	347.69	1052.7	350.55
44.077	0	0.19	0.19	0.06	0.16	0.03	6.16	0.07	1.84	4.96	87.67	11.49	-16.46	96.12	1.84	3.68	3.55	0.1	1.81	4.96	3.87	0.04	0	64.06	22.05	0	0.02	4.56	0.36	0.34	0.03	0	0.35	0	0	0	2.99	5.95	2.11	65.2	126.74	897.64	309.82	1079.29	503.78	926.23	351.09	1052.96	352.75
44.11	0	0.16	0.18	0.05	0.17	0.03	4.24	0.08	1.52	3	91.52	9.28	-12.62	95.26	1.42	5.34	3.22	0.25	1.52	2.82	3	0.04	0	59.63	16.16	0	0.02	2.75	0.37	0.37	0.03	0	0.35	0	0	0	-0.18	7	2.26	65.14	124.24	896.64	310.43	1078.72	504.4	926.86	350.94	1051.09	352.6
44.144	0	0.14	0.16	0.04	0.19	0.03	3.34	0.09	1.45	1.54	93.33	9.62	-9.79	95.49	1.45	8.19	2.51	0.51	0.69	1.54	1.44	0.02	0	57.27	12.59	0	0.01	0.4	0.29	0.35	0.03	0	0.29	0	0	0	-1.77	6.73	2.24	64.87	125.91	895.54	311.94	1078.44	506.24	925.32	352.38	1051.22	353.97
44.177	0	0.12	0.14	0.04	0.22	0.03	3.05	0.11	1.8	1.8	93.9	14.51	-9.55	95.31	1.8	13.59	2	0.78	0.86	1.12	1.63	0.03	0	57.67	11.7	0	0.01	0.49	0.32	0.36	0.04	0	0.28	0	0	0	3.48	6.94	2.18	64.49	125.04	894.3	312.82	1077.45	508.5	924.57	355.02	1049.61	355.72
44.21	0	0.11	0.12	0.04	0.27	0.03	2.84	0.14	1.81	1.99	94.32	21.88	-9.57	95.75	1.81	18.86	1.86	0.99	1.07	0.66	1.99	0.05	0	58.64	10.28	0	0	0.57	0.37	0.37	0.04	0	0.27	0	0	0	1.88	6.42	1.99	64.15	125.5	893.89	315.91	1077.25	511.37	923.85	358.08	1049.35	358.22
44.244	0	0.09	0.1	0.03	0.33	0.03	1.21	0.19	1.77	1.75	97.57	14.34	-4.36	95.65	1.77	25.83	1.42	1.01	1	0.44	1.75	0.06	0	45.26	9.23	0	0	0.48	0.46	0.48	0.04	0	0.28	0	0	0	1.04	6.55	2.05	63.95	127.14	892.14	318	1075.71	513.1	921.45	360.37	1048.59	360.2
44.277	0	0.08	0.09	0.03	0.41	0.03	1.19	0.24	1.58	1.93	97.62	25.07	-4.77	95.59	1.58	32.14	1.28	1.14	1.3	0.26	1.93	0.09	0	47.57	8.04	0	0	0.81	0.46	0.47	0.04	0	0.29	0	0	0	-0.04	6.62	1.7	63.71	125.32	891.8	318.68	1076.24	515.35	922.11	360.24	1047.43	360.74
44.31	0	0.07	0.06	0.03	0.62	0.03	0.79	0.41	1.88	1.64	98.42	38.11	-3.49	94.67	1.88	44.27	1.03	1.31	1.04	0.21	1.64	0.08	0	43.03	9.32	0	0	1.03	0.43	0.44	0.04	0	0.27	0	0	0	1.92	7.61	0.98	63.3	119.73	890.83	318.55	1074.94	515.94	923.09	359.57	1042.8	361.39
44.344	0	0.07	0.06	0.04	0.7	0.03	1.03	0.47	1.76	1.28	97.93	56.82	-5.99	93.77	1.76	48.35	0.78	1.17	0.83	0.17	1.28	0.04	0	48.4	12.82	0	0	1.13	0.36	0.32	0.04	0	0.21	0	0	0	2.54	8.44	1.89	63.21	121.15	889.65	319.32	1072.76	516.02	921.58	360.07	1042.72	362.1
44.377	0	0.07	0.06	0.04	0.75	0.03	1.31	0.51	1.77	1.37	97.39	67.25	-8.46	95.45	1.77	50.33	0.8	1.08	0.74	0.11	1.37	0.02	0	51.96	17.22	0	0	1.74	0.32	0.26	0.04	0	0.21	0	0	0	-3.11	6.78	2.56	63.23	123.29	888.86	321.71	1072.82	517.26	920.76	361.6	1044.04	363.74
44.411	0	0.07	0.05	0.05	0.79	0.03	1.65	0.55	1.92	1.79	96.7	75.65	-11.04	94.48	1.92	52.17	0.64	1.06	0.69	0.09	1.79	0.01	0	55.27	22.58	0	0	1.82	0.27	0.24	0.05	0	0.17	0	0	0	-2.18	7.8	2.69	63.22	123.86	887.8	321.09	1073.16	518.15	920.27	361.77	1044.12	363.57
44.444	0	0.07	0.05	0.05	0.8	0.03	2.12	0.56	1.55	1.68	95.76	83.24	-12.85	93.24	1.55	52.81	0.56	1.06	0.71	0.08	1.68	0.01	0	60.47	22.94	0	0	2.3	0.24	0.22	0.05	0	0.16	0	0	0	-3.33	8.88	2.23	63.2	120.06	886.37	320.8	1073.36	520.22	921.1	361.4	1041.15	362.66
44.477	0	0.07	0.05	0.06	0.86	0.03	2.41	0.62	1.63	1.66	95.17	88.25	-14.12	93.34	1.63	55.14	0.55	1.11	0.86	0.08	1.66	0.02	0	63.28	23.85	0	0	3	0.22	0.19	0.05	0	0.16	0	0	0	0.18	8.8	2.89	63.22	126.19	886.01	320.82	1073.95	521.01	918.86	362.6	1045.03	364.71
44.511	0	0.07	0.04	0.08	0.98	0.03	4.22	0.72	1.61	1.36	91.56	95.26	-19.25	93.76	1.61	58.59	0.47	1.27	0.73	0.07	1.36	0.02	0	72.1	32.86	0	0.01	3.55	0.19	0.13	0.05	0	0.14	0	0	0	-2.18	8.45	3.05	63.44	125.81	886.22	321.77	1074.47	521.99	919.56	362.51	1045.34	365.48
44.544	0	0.07	0.04	0.09	1.1	0.03	5.15	0.82	1.63	0.94	89.7	97.23	-21.39	94.71	1.63	62.14	0.42	1.15	0.58	0.06	0.94	0.01	0	75.47	37.45	0	0.01	3.9	0.18	0.1	0.05	0	0.14	0	0	0	-2.39	7.57	2.47	63.5	125.01	886.34	321.81	1075.43	523.48	919.91	362.52	1044.89	365.19
44.577	0	0.07	0.04	0.09	1.1	0.03	5.82	0.83	1.56	0.87	88.37	97.76	-22.51	93.55	1.56	62.43	0.38	1.11	0.52	0.05	0.87	0.01	0	77.92	37.85	0	0.01	4.92	0.17	0.09	0.05	0	0.14	0	0	0	-1.92	8.62	2.44	63.54	122.72	886.18	322.47	1075.06	524.45	920.76	362.96	1043.44	365.84
44.611	0	0.07	0.04	0.1	1.31	0.03	9.43	1.03	2.04	0.86	81.14	99.21	-27.76	94.28	2.04	66.74	0.3	1.58	0.51	0.04	0.86	0.01	0	86.72	43.67	0	0.01	8.54	0.14	0.07	0.06	0	0.15	0	0	0	-3.02	7.98	2.82	63.72	123.39	886.1	323.05	1075.14	524.95	920.79	362.75	1044.11	366.77
44.644	0	0.07	0.03	0.12	1.47	0.03	9.88	1.2	2.26	1.16	80.24	99.41	-30.25	92.97	2.26	70.03	0.29	1.73	0.73	0.03	1.16	0	0	87.21	47.73	0	0.01	14.32	0.13	0.07	0.07	0	0.17	0	0	0	-4.19	9.09	2.58	63.76	126.05	884.99	323.7	1074.77	525.53	918.58	363.03	1044.52	368.19
44.677	0	0.08	0.03	0.15	1.52	0.03	12.18	1.27	2.53	1.68	75.63	99.57	-34.43	92.2	2.53	71.09	0.24	1.75	1.08	0.03	1.68	0	0	90.05	53.09	0	0.02	22.61	0.12	0.06	0.08	0	0.2	0	0	0	-2.66	9.65	2.97	63.74	123.94	884.06	323.96	1073.7	526.57	918.98	363.71	1042.84	368.16
44.711	0	0.09	0.03	0.16	1.59	0.03	13.42	1.34	3.1	1.92	73.16	99.63	-35.62	92.83	3.1	71.78	0.2	1.91	1.44	0.03	1.92	0	0	91.34	54.75	0	0.03	24.03	0.09	0.05	0.07	0	0.21	0	0	0	-1.68	9.19	3.03	63.85	125.15	883.55	323.69	1073.48	526.59	918.09	363.93	1043.16	368.24
44.744	0	0.08	0.03	0.16	1.57	0.03	13.05	1.33	3.13	2.14	73.9	99.61	-33.49	92.12	3.13	71.6	0.19	1.81	1.74	0.03	2.14	0	0	90.75	54.55	0	0.04	16.06	0.1	0.06	0.07	0	0.23	0	0	0	-1.1	9.71	3.23	63.87	123.43	882.81	323.79	1072.79	526.92	918.4	364.27	1041.76	368.39
44.778	0	0.07	0.03	0.14	1.54	0.03	13.3	1.29	3.33	1.67	73.41	99.62	-30.91	92.79	3.33	70.8	0.17	1.66	1.62	0.03	1.67	0.01	0	91.79	51.17	0	0.05	7.24	0.1	0.04	0.08	0	0.24	0	0	0	0.34	9.22	3.28	63.86	122.99	882.15	323.81	1072.21	526.94	918.01	365.47	1040.97	368.28
44.811	0	0.07	0.03	0.13	1.45	0.03	13.94	1.18	3.45	1.46	72.12	99.56	-30.99	92.75	3.45	68.71	0.15	1.61	1.41	0.03	1.46	0	0	92.1	51.08	0	0.06	7.29	0.13	0.04	0.07	0	0.26	0	0	0	0.42	9.26	3.03	63.93	124.4	882.28	324.13	1072.7	527.88	917.41	365.54	1041.77	368.88
44.844	0	0.07	0.03	0.13	1.48	0.03	13.96	1.22	4.05	1.58	72.08	99.56	-30.76	92.05	4.05	69.01	0.14	1.51	1.47	0.04	1.58	0.01	0	91.81	50.97	0	0.05	6.2	0.15	0.04	0.07	0	0.28	0	0	0	-0.64	9.76	3.01	64.02	124.15	882.38	325.3	1072.43	528.39	917.43	366.42	1041.54	369.68
44.878	0	0.06	0.03	0.12	1.44	0.03	13.43	1.19	4.12	1.85	73.14	99.53	-30.25	92.81	4.12	68.43	0.11	1.34	1.56	0.05	1.85	0.01	0	91.6	48.72	0	0.04	6.35	0.2	0.05	0.06	0	0.32	0	0	0	-0.71	9.21	2.97	64	124.79	882.06	326	1072.48	529.33	916.93	367.37	1041.69	370.35
44.911	0	0.06	0.04	0.11	1.33	0.03	12.46	1.08	3.67	2.03	75.08	99.44	-28.95	92.88	3.67	66.63	0.12	1.27	1.92	0.07	2.03	0.01	0	91.07	45.06	0	0.04	6.04	0.25	0.06	0.06	0	0.33	0	0	0	0.59	9.16	2.99	64.02	124.87	882.11	325.78	1073.11	529.75	917.24	368.18	1042.09	370.24
44.944	0	0.06	0.04	0.09	1.33	0.03	10.22	1.1	3.56	2.66	79.56	99.42	-26.25	94.29	3.56	67.29	0.14	1.03	2.9	0.12	2.66	0.01	0	90.07	36.66	0	0.03	5.01	0.37	0.07	0.06	0	0.35	0	0	0	2.85	7.98	3.12	64	124.39	882.72	325.35	1074.67	530.15	918.64	369.98	1043.04	369.72
44.978	0	0.06	0.04	0.08	1.24	0.03	9.6	1.01	3.73	2.63	80.81	99.28	-24.96	94.47	3.34	65.68	0.14	0.74	3.73	0.19	2.63	0.01	0	88.91	34.9	0	0.02	5.05	0.59	0.1	0.06	0.01	0.4	0	0	0	2.93	7.81	3.31	64.06	123.47	882.8	325.71	1076.18	531.82	920.07	371.29	1043.53	369.98
45.011	0	0.07	0.04	0.09	1.03	0.03	10.62	0.8	4.19	2.57	78.77	98.85	-25.93	95.33	3.13	60.48	0.15	0.59	4.19	0.22	2.57	0.01	0	88.27	38.37	0	0.03	8.07	0.6	0.1	0.06	0	0.41	0	0	0	2.2	6.92	3.46	64.4	124.66	882.92	326.02	1079.14	535.18	921.15	371.7	1045.81	370.97
45.044	0	0.09	0.05	0.12	0.71	0.03	13.21	0.5	4.68	3.32	73.59	97.22	-27.45	96.64	2.94	49.72	0.2	0.4	4.68	0.28	3.32	0.01	0	87.87	44.16	0	0.04	9.39	0.68	0.11	0.07	0.01	0.48	0	0	0	2.68	5.21	3.04	64.66	123.81	883.4	326.52	1080.99	538.55	922.28	371.12	1046.08	372.24
45.078	0	0.12	0.07	0.14	0.48	0.03	14.82	0.32	5.05	3.91	70.37	92.53	-29.16	96.44	2.65	38.93	0.28	0.29	5.05	0.45	3.91	0.02	0	85.72	48.96	0	0.06	15.57	0.86	0.15	0.08	0.01	0.61	0	0	0	4.78	5.51	3.3	64.88	125.94	884.54	327.33	1083.46	540.33	923.32	374.04	1049.26	373.52
45.111	0	0.15	0.09	0.16	0.33	0.03	17.77	0.2	5	4.47	64.45	84.73	-31.2	96.24	2.27	28.55	0.34	0.24	5	0.62	4.47	0.02	0	86.11	51.68	0	0.11	20.46	0.91	0.16	0.08	0.01	0.66	0	0	0	5.36	5.79	4.01	65.48	126.08	885.63	328.71	1085.89	542.9	925.71	375.92	1051.79	375.7
45.145	0	0.18	0.11	0.14	0.25	0.03	15.8	0.14	4.73	3.42	68.41	64.28	-28.26	96.78	2.1	19.32	0.47	0.16	4.73	0.68	3.42	0.02	0	81.33	49.03	0	0.18	19.59	1.17	0.15	0.08	0.01	0.82	0	0	0	4.38	4.99	3.28	66.19	124.05	887.94	330.11	1087	543.49	927.66	376.56	1051.71	376.07
45.178	0	0.17	0.13	0.15	0.22	0.03	15.33	0.11	4.18	3.57	69.35	51.9	-26.21	97.2	2	15.1	0.65	0.13	4.18	0.66	3.57	0.02	0	79.18	49.83	0	0.26	11.59	1.29	0.15	0.07	0.01	0.86	0	0	0	3.55	4.27	3.55	66.8	124.93	890.51	331.21	1090.18	545.26	930.35	376.76	1055.28	377.74
45.211	0	0.18	0.14	0.17	0.19	0.03	16.99	0.09	3.46	3.01	66.01	41.03	-25.79	96.91	1.75	10.54	0.79	0.11	3.46	0.6	3.01	0.02	0	78.28	55.13	0	0.34	5.31	1.3	0.14	0.07	0.02	0.84	0	0	0	4.07	4.77	3.35	67.51	123.72	893.9	333.03	1093.19	546.46	933.96	379.71	1057.67	378.81
45.245	0	0.19	0.16	0.2	0.17	0.03	19.43	0.08	3.07	3.06	61.14	36.45	-26.63	96.85	1.71	7.47	1.37	0.12	3.07	0.52	3.06	0.03	0	78.94	58.27	0	0.47	2.52	1.68	0.14	0.08	0.02	0.84	0	0	0	3.41	4.88	3.21	68.05	123.49	897.39	335.02	1096.52	548.3	937.35	381.34	1060.84	380.6
45.278	0	0.19	0.16	0.2	0.17	0.03	19.16	0.08	3.38	3.79	61.67	34.15	-26.61	98.16	1.96	6.84	1.75	0.14	3.38	0.59	3.79	0.05	0	78.32	57.54	0	0.64	2.09	1.64	0.13	0.08	0.04	0.85	0	0	0	3.47	2.11	4.06	68.53	121.01	898.57	336.19	1098.08	550.31	940.65	381.52	1061.65	382.56
45.311	0	0.18	0.16	0.16	0.18	0.03	16.22	0.08	3.71	3.33	67.56	31.6	-24.47	97.86	2.2	7.7	2.42	0.21	3.71	0.62	3.33	0.09	0	76.02	51.26	0	0.54	2.5	1.79	0.16	0.08	0.03	0.92	0	0	0	4.11	2.88	3.54	69.02	122.72	902.02	338.16	1101.36	551.53	942.73	385.16	1065.44	383.76
45.345	0	0.2	0.17	0.15	0.2	0.03	14.91	0.09	3.95	3.96	70.18	26.87	-24.92	97.84	2.41	8.34	5.14	0.29	3.95	0.61	3.96	0.2	0	72.54	49.94	0	0.45	3.65	1.88	0.2	0.1	0.03	1	0	0	0	4.88	2.93	3.02	69.11	118.32	905.84	340.18	1105.03	554.15	948.11	387.74	1066.41	385
45.378	0	0.19	0.17	0.11	0.22	0.03	10.94	0.09	3.89	3.79	78.12	20.56	-21.9	97.77	2.94	8.98	6.5	0.36	3.89	0.67	3.79	0.29	0	67.53	40.92	0	0.35	3.18	2.01	0.21	0.1	0.05	0.98	0	0	0	4.83	3.09	3.9	69	115.62	909.54	342.22	1106.77	554.04	952.93	388.8	1068.54	387.15
45.412	0	0.23	0.18	0.12	0.24	0.03	10.19	0.09	2.79	3.08	79.61	15.6	-23.07	98.03	2.58	9.32	10.19	0.4	2.79	0.65	3.08	0.23	0	62.13	44.51	0	0.3	3.48	1.59	0.19	0.13	0.03	1.05	0	0	0	3.73	2.45	2.23	69.54	116.13	913.21	344.37	1104.21	549.39	951.75	389.72	1067.84	386.93
45.445	0	0.25	0.19	0.12	0.25	0.03	10.22	0.09	2.69	2.69	79.56	14.87	-23.52	96.87	2.69	8.81	11.54	0.37	2.64	0.64	2.37	0.18	0	60.08	46.17	0	0.25	4.87	1.26	0.16	0.14	0.03	1.12	0	0	0	4.22	4.84	2.98	69.55	116.5	916.06	345.71	1108	550.77	955.63	392.7	1072.04	388.29
45.478	0	0.25	0.19	0.12	0.24	0.03	9.53	0.09	2.73	2.73	80.95	12.55	-23.2	96.5	2.73	8.52	10.78	0.37	2.04	0.55	1.61	0.06	0	58.39	47.88	0	0.23	6.25	1.05	0.15	0.14	0.04	1.08	0	0	0	4.36	5.42	3.46	69.5	117.3	918.67	347.31	1110.2	551.57	958.09	394.24	1075.32	390.21
45.512	0	0.29	0.21	0.09	0.27	0.03	7.14	0.09	2.9	2.9	85.72	10.48	-21.81	96.19	2.9	8.27	15.73	0.33	1.67	0.48	1.25	0.04	0	50.9	39.72	0	0.18	7.38	1.03	0.14	0.14	0.04	1.15	0	0	0	4.84	5.86	2.99	69.6	118.09	920.5	349.21	1112.38	554.2	959.3	396.22	1077.32	392.18
45.545	0	0.29	0.22	0.08	0.27	0.03	4.1	0.08	2.58	2.58	91.8	5.33	-17.39	96.89	2.58	7.14	16.62	0.3	1.48	0.42	1.06	0.03	0	40.91	34.21	0	0.14	6.54	1.14	0.14	0.14	0.01	1.11	0	0	0	5.33	4.81	2.23	69.68	117.73	922.27	350.92	1114.04	556.52	960.47	397.76	1078.12	393.68
45.578	0	0.28	0.23	0.07	0.25	0.03	3.24	0.08	2.02	2.02	93.51	3.94	-14.93	96.53	2.02	5.76	15.83	0.24	1.23	0.32	0.95	0.02	0	37.76	32.1	0	0.14	4.56	1.05	0.14	0.14	0.02	1.05	0	0	0	6	5.37	2.29	69.54	117.69	923.62	351.7	1114.82	556.96	961.61	398.26	1079.24	394.74
45.612	0	0.29	0.26	0.05	0.26	0.03	1.88	0.07	1.81	1.81	96.23	2.22	-10.76	97.18	1.81	4.62	18.83	0.17	1.26	0.31	1	0.04	0	27.4	23.7	0	0.15	2.28	1.12	0.13	0.14	0.03	0.91	0	0	0	7.07	4.3	2.22	69.66	117.51	925.42	353.26	1114.26	556.85	962.21	398.2	1079.71	396.81
45.645	0	0.31	0.27	0.06	0.25	0.03	2.1	0.07	1.61	1.42	95.79	2.38	-12.18	96.24	1.37	3.71	19.17	0.15	1.61	0.34	1.42	0.05	0	27.96	27.69	0	0.14	2.65	1.02	0.13	0.15	0.01	0.82	0	0	0	5.58	5.79	2.85	69.45	115.13	926.74	354.33	1114.19	555.66	964.6	398.95	1079.72	397.19
45.678	0	0.33	0.29	0.07	0.25	0.03	2.99	0.07	1.96	2.54	94.01	3.94	-15.85	96.81	1.39	3.22	21	0.12	1.96	0.41	2.54	0.09	0	32.59	29.51	0	0.13	2.88	0.93	0.14	0.14	0.01	0.65	0	0	0	5.92	4.93	2.27	69.46	115.09	927.14	354.87	1113.65	555.37	964.02	399.67	1079.08	397.17
45.712	0	0.33	0.3	0.07	0.25	0.03	2.57	0.07	2.6	4.46	94.87	3.61	-15.76	97.44	1.38	3.05	22.1	0.12	2.6	0.42	4.46	0.23	0	30.35	25.75	0	0.13	3.8	0.92	0.18	0.14	0.01	0.54	0	0	0	6.93	3.81	0.76	69.53	116.23	928.39	355.86	1113.51	555.19	962.67	401.54	1078.81	397
45.745	0	0.29	0.28	0.06	0.23	0.03	1.94	0.07	3.44	5.09	96.11	2.74	-12.78	96.96	1.4	3.04	19.75	0.11	3.44	0.49	5.09	0.29	0	29.18	19.49	0	0.12	5.08	1.06	0.22	0.15	0.02	0.54	0	0	0	7.21	4.69	1.7	69.29	114.62	929.56	357.56	1112.29	554.19	964.27	402.16	1078.86	398.98
45.779	0	0.26	0.26	0.05	0.21	0.03	1.2	0.07	3.8	3.31	97.6	1.24	-7.12	96.69	1.2	2.87	15.66	0.12	3.8	0.54	3.31	0.32	0	23.09	18.94	0	0.12	4.66	1.04	0.31	0.15	0.01	0.51	0	0	0	5.94	5.13	1.65	69.26	115.9	929.57	358.73	1111.03	553.35	962.99	403.04	1078.84	399.58
45.812	0	0.23	0.24	0.05	0.2	0.03	0.99	0.07	3.22	2.58	98.02	0.98	-4.53	96.03	1.15	3.02	12.48	0.13	3.22	0.45	2.58	0.25	0	22.91	16.43	0	0.1	4.19	0.99	0.32	0.15	0	0.46	0	0	0	5.46	6.07	1.37	69.27	115.98	929.62	360.3	1109.62	553.7	962.02	403.36	1077.98	401.11
45.845	0	0.2	0.22	0.04	0.19	0.03	0.89	0.07	2.75	1.55	98.22	0.86	-1.99	96.37	1.14	2.96	9.85	0.14	2.75	0.39	1.55	0.13	0	23.64	14.21	0	0.07	1.82	1.07	0.33	0.13	0	0.44	0	0	0	5.38	5.6	1.61	69.31	117.08	929.06	360.81	1109.47	554.58	961.32	403.62	1078.39	402.07
45.879	0	0.17	0.21	0.04	0.17	0.03	0.7	0.07	2.36	1.54	98.61	0.63	0	97.51	1.01	2.75	6.42	0.16	2.36	0.32	1.54	0.12	0	22.71	12.15	0	0.03	1.01	0.92	0.31	0.11	0	0.39	0	0	0	4.56	3.66	1.66	69.23	117	928.61	360.15	1109.5	554.97	961.16	401.56	1078.15	401.98
45.912	0	0.16	0.2	0.04	0.16	0.03	0.75	0.07	2.08	2.34	98.5	0.7	-0.24	97.4	1.11	2.88	5.66	0.15	2.08	0.26	2.34	0.12	0	24.93	12.21	0	0.02	1.52	0.8	0.28	0.09	0	0.37	0	0	0	2.73	3.88	1.23	69.21	114.71	927.99	360.9	1107.8	554.33	960.75	402.03	1075.46	401.49
45.945	0	0.15	0.2	0.04	0.16	0.03	0.71	0.07	2.3	4.48	98.58	0.73	-0.37	97.38	1.14	3.11	4.68	0.15	2.3	0.25	4.48	0.14	0	26.61	8.77	0	0.01	1.5	0.83	0.3	0.06	0.01	0.36	0	0	0	2.74	3.92	1.29	69.31	116.44	926.92	360.36	1105.92	552.71	958.46	400.45	1074.9	401.84
45.979	0	0.13	0.19	0.05	0.14	0.03	0.61	0.07	3.93	8.95	98.77	0.97	-0.55	97.48	1.29	3.04	3.59	0.11	3.93	0.36	8.95	0.23	0	26.33	7.1	0	0.01	1.28	1.09	0.38	0.04	2.05	0.36	0	0	0	5.72	3.73	1.19	69.52	116.96	926.01	360.16	1104.53	552.32	956.97	400.73	1073.92	402.68
46.012	0	0.12	0.19	0.06	0.13	0.04	0.58	0.07	7.18	14.9	98.85	1.48	-1.6	96.22	1.88	3.21	3.41	0.08	7.18	0.57	14.9	0.26	0	26.19	6.84	0	0	1.04	1.3	0.43	0.03	8.75	0.4	0	0	0	4.1	5.82	1.9	69.48	118.16	926.49	361.25	1103.57	551.42	956.84	400.66	1074.96	403.68
46.045	0	0.11	0.18	0.07	0.13	0.04	0.66	0.07	9.76	16.41	98.67	2.04	-1.59	95.99	2.89	3.52	2.68	0.05	9.76	0.82	16.41	0.21	0	28.74	6.69	0	0	0.3	1.3	0.5	0.02	0.36	0.41	0	0	0	4.33	6.12	1.08	69.05	115.86	925.72	361.36	1101.64	550.43	955.87	401.22	1071.72	402.77
46.079	0	0.1	0.18	0.07	0.14	0.05	0.97	0.08	10.54	15.92	98.06	3.22	-3.21	96.71	4.04	3.84	1.85	0.03	10.54	1.25	15.92	0.14	0	35.04	7.94	0	0	0.2	1.34	0.67	0.02	0.01	0.43	0	0	0	1.59	5.1	0.88	68.36	114.34	924.37	360.64	1099.48	548.71	954.67	400.36	1069.02	400.04
46.112	0	0.1	0.17	0.08	0.15	0.04	1.34	0.09	8.66	16.4	97.31	4.61	-6.96	95.12	6.08	4.96	1.68	0.02	8.66	1.9	16.4	0.16	0	39.23	11.61	0	0	0.3	1.42	0.73	0.01	0	0.44	0	0	0	-0.4	7.15	0.31	67.93	113.02	923.45	359.93	1098.37	547.51	953.86	399.55	1066.88	398.27
46.146	0	0.1	0.16	0.09	0.17	0.03	2.09	0.11	8.76	16.9	95.83	7.98	-12.61	97.34	8.76	7.04	1.07	0.02	4.74	2.61	16.9	0.21	0	46.01	15.75	0	0	0.73	1.75	0.95	0.01	0	0.46	0	0	0	-0.31	4	0.26	67.87	115.59	921.92	358.12	1096.58	545.08	950.81	397.97	1066.39	396.5
46.179	0	0.09	0.15	0.12	0.18	0.03	2.42	0.13	10.32	21.78	95.16	14.16	-16.27	97.48	10.32	9.46	0.85	0.02	5.53	3.2	21.78	0.32	0	49.13	17.99	0	0	0.82	1.83	1.18	0.01	0	0.5	0	0	0	0.21	3.72	0.74	67.77	115.84	921.07	357.4	1095.7	544.12	950.24	397.55	1066.07	396.03
46.212	0	0.08	0.14	0.12	0.2	0.04	2.57	0.16	12.2	22.72	94.86	15.31	-16.9	97.18	12.2	11.88	0.84	0.02	6.5	3.79	22.72	0.5	0	49.32	18.7	0	0	0.69	2	1.41	0.01	0	0.48	0	0	0	0.95	4.3	1.12	67.75	115.54	921.29	356.84	1095.7	543.64	950.84	396.42	1066.39	396.14
46.246	0	0.08	0.13	0.1	0.24	0.03	2.41	0.18	12.31	18.82	95.18	10.96	-15.3	96.97	12.31	14.82	0.62	0.03	4.72	2.64	18.82	0.42	0	48.45	18.04	0	0	0.43	2.07	1.49	0.01	0	0.49	0	0	0	1.34	4.66	1.2	67.75	116.27	921.39	355.79	1096.44	543.23	950.98	395.73	1067.25	395.33
46.279	0	0.09	0.13	0.07	0.25	0.03	1.92	0.17	9.07	12.93	96.16	7.61	-10.65	96.59	9.07	15.93	0.54	0.05	4.26	1.53	12.93	0.35	0	46.33	15.5	0	0	0.2	2.5	1.77	0.01	0	0.5	0	0	0	1.24	5.27	1.72	67.71	115.02	921.42	355.02	1097.45	543.27	952.6	395.37	1067.62	394.73
46.312	0	0.1	0.12	0.05	0.25	0.03	1.69	0.15	6.07	6.19	96.62	7.31	-6.23	97.46	6.07	16.31	0.42	0.08	3.63	0.92	6.19	0.16	0	45.42	13.39	0	0	0.11	2.59	1.75	0	0	0.54	0	0	0	2.87	3.77	2	68.06	116.21	921.22	355.19	1098.1	544.78	952.45	395.62	1068.66	395.91
46.346	0	0.1	0.13	0.04	0.24	0.03	1.06	0.13	4.3	2.86	97.89	3.83	-0.85	97.63	4.3	14.39	0.42	0.11	2.67	0.72	2.86	0.12	0	38.84	6.73	0	0	0.04	3.2	2.14	0	0	0.61	0	0	0	4.38	3.42	1.93	68.49	119.55	922.27	356.32	1101.06	547.52	952.75	398.64	1072.3	397.41
46.379	0	0.11	0.14	0.03	0.23	0.03	0.74	0.12	3.22	2.08	98.52	2.17	0	98.44	3.22	12.61	0.48	0.14	3.12	0.73	2.08	0.17	0	33.34	3.29	0	0	0.03	4.2	2.64	0	0	0.62	0	0	0	3.56	1.28	3.11	68.36	117.97	924.75	359.01	1105.4	552.33	957.97	400.27	1075.93	401.34
46.413	0	0.12	0.14	0.03	0.22	0.03	0.73	0.12	2.95	1.57	98.54	1.89	0	97.41	2.36	10.8	0.46	0.18	2.95	0.58	1.57	0.4	0	33.36	2.65	0	0	0.06	6.36	4.38	0	0	0.71	0	0	0	3.32	3.87	3.87	68.6	117.07	925.61	360.59	1107.36	554.86	960.56	401.87	1077.62	403.54
46.446	0	0.13	0.15	0.04	0.2	0.03	0.83	0.1	3.8	2.49	98.34	1.91	0	97.36	1.57	8.36	0.57	0.2	3.8	0.65	2.49	0.57	0	35.95	2.08	0.01	0	0.07	7.88	4.75	0	0	0.69	0	0	0	3.25	3.96	5.47	68.64	116.11	926.3	360.92	1111.15	558.46	964.72	401.81	1080.76	405.72
46.479	0	0.13	0.16	0.04	0.18	0.03	0.9	0.09	4.36	4.71	98.2	1.88	0	97.46	1.24	6.55	0.73	0.23	4.36	0.6	4.71	0.82	0	37.57	2.26	0	0	0.32	6.91	4.03	0	0.01	0.67	0	0	0	2.06	3.77	5.16	68.92	115.77	928.62	360.76	1114.56	559.66	967.47	401.35	1083.17	405.36
46.513	0	0.13	0.17	0.05	0.16	0.04	1.36	0.09	6.31	7.45	97.27	3.51	-2.6	97.83	1.17	5.39	1	0.21	6.31	0.9	7.45	1.09	0	44.65	4.21	0	0	1.2	5.7	3.95	0.01	0.01	0.6	0	0	0	4.91	2.97	5.32	69.43	112.52	928.77	360.34	1114.06	559.52	968.92	401.42	1081.38	405.17
46.546	0	0.13	0.17	0.07	0.14	0.04	1.61	0.08	7.98	12.47	96.79	6.58	-5.94	97.57	1.03	4.36	1.17	0.19	7.98	1.2	12.47	1.14	0	47.85	6.67	0	0.01	1.51	6.08	3.52	0.01	0.01	0.6	0	0	0	6.59	3.53	6.94	69.6	115	931.3	360.39	1118.07	560.33	972.52	402.18	1087.42	407.18
46.579	0	0.13	0.17	0.08	0.14	0.04	1.84	0.08	8.41	13.71	96.32	8.29	-7.69	96.86	1.18	4.5	1.31	0.19	8.41	1.71	13.71	1.18	0	49.72	9.07	0	0.01	1.92	6.15	2.99	0.01	0.03	0.62	0	0	0	6.66	4.85	7.32	69.63	111.22	932.52	360.24	1119.39	560.45	975.86	402.5	1087	406.57
46.613	0	0.15	0.17	0.13	0.15	0.05	2.16	0.08	11.18	14.72	95.68	8.59	-8.8	97.31	1.13	4.56	1.89	0.16	11.18	2.58	14.72	1.95	0	49.18	17.74	0	0.01	0.9	8.35	2.59	0.01	0.02	0.6	0	0	0	7.16	4.05	7.82	69.87	110.94	933.72	360.33	1121.5	561.52	978.06	402.73	1088.91	407.23
46.646	0	0.17	0.17	0.18	0.15	0.04	3.15	0.08	9.41	15.15	93.7	11.93	-13.58	97.74	1.16	4.94	2.2	0.18	9.41	2.67	15.15	1.8	0	53.3	27.59	0	0.01	0.3	8.31	2.06	0.01	0.02	0.56	0	0	0	8.98	3.16	7.78	70.12	112.43	935.11	361.76	1122.47	563.07	978.55	403.8	1090.83	409.57
46.679	0	0.19	0.17	0.2	0.16	0.04	3.9	0.08	8.82	13.52	92.2	12.02	-15.04	96.3	1.4	5.3	2.77	0.15	8.82	3.54	13.52	2.18	0	55.04	31.86	0	0.01	0.25	8.84	1.81	0.02	0.02	0.56	0	0	0	9.43	5.7	8.17	70.2	112.99	935.76	362.13	1122.33	562.58	978.98	403.63	1091.76	410.64
46.713	0	0.2	0.17	0.15	0.19	0.04	3.43	0.08	7.35	10.26	93.14	8.05	-12.89	96.96	1.62	6.13	3.69	0.12	7.35	3.06	10.26	1.84	0	52.77	26.97	0	0.01	0.21	10.94	1.29	0.02	0.04	0.56	0	0	0	7.07	4.69	7.89	70.4	111.14	936.69	363.33	1121.99	562.56	979.85	403.32	1090.74	410.89
46.746	0	0.21	0.17	0.15	0.2	0.04	4.15	0.08	6.78	9.42	91.71	9.46	-14.24	96.46	1.79	6.61	4.28	0.1	6.78	3.33	9.42	2.4	0	55.8	26.96	0	0.01	0.3	11.22	1.17	0.02	0.05	0.53	0	0	0	5.57	5.47	8.31	70.47	109.73	936.96	363.75	1121.27	561.31	980.63	403.42	1090.12	410.74
46.78	0	0.23	0.19	0.13	0.2	0.04	8.76	0.08	8.04	8.07	82.47	19.93	-18.72	96.09	1.44	5.89	7.28	0.1	8.04	3.11	8.07	2.81	0	67.96	26.09	0	0.01	0.8	9.47	0.75	0.02	0.01	0.58	0	0	0	6.22	6	8.06	70.67	108.47	936.18	363.31	1119.31	560.44	979.65	402.07	1087.8	410.36
46.813	0	0.27	0.21	0.17	0.22	0.05	15.89	0.08	10.81	9.27	68.23	34.55	-24.44	95.02	1.79	5.98	10.76	0.1	10.81	3.54	9.27	2.77	0	74.57	34.02	0	0.01	2.01	7.98	0.53	0.03	0.02	0.58	0	0	0	6.82	7.26	8.08	70.85	109.73	936.93	363.94	1119.47	559.65	979.55	403.9	1089.08	410.68
46.846	0	0.33	0.22	0.35	0.19	0.06	23.83	0.07	15.71	14.49	52.34	51.28	-31.1	95.34	1.78	4.92	12.41	0.08	15.71	4.17	14.49	4.16	0	78.26	47.91	0	0.02	6.9	6.18	0.48	0.04	0.02	0.59	0	0	0	6.57	6.9	8.3	71.02	109.99	936.43	363.65	1118.44	558.86	978.89	402.81	1088.6	410.75
46.88	0	0.46	0.27	0.48	0.21	0.07	49.75	0.07	18.15	16.53	25.25	78.97	-42.85	94.35	1.99	4.19	18.96	0.08	18.15	4.25	16.53	3.97	0	90.84	57.37	0	0.03	13.89	3.26	0.25	0.05	0.02	0.57	0	0	0	5.92	7.92	7.73	71.02	112.2	936.04	363.72	1117.92	558.74	977	402.54	1088.89	410.79
46.913	0	0.54	0.28	0.61	0.21	0.06	55.92	0.07	15.46	15.29	19.08	81.24	-46.95	94.61	2.07	3.66	19.92	0.08	15.46	3.97	15.29	4.64	0	91.66	65.81	0	0.04	16.64	3	0.24	0.05	0.01	0.55	0	0	0	5.16	7.67	7.1	71.03	112.81	935.92	363.89	1116.75	558.17	975.53	401.7	1087.99	410.62
46.946	0	0.64	0.31	0.89	0.22	0.05	64.71	0.07	12.74	17.76	10.29	88.14	-53.74	94.85	1.96	3.46	24.53	0.09	12.74	4.06	17.76	5.97	0	93.76	72.26	0	0.05	14.8	2.35	0.19	0.05	0	0.54	0	0	0	4.61	7.43	6.84	70.91	112.64	935.08	363.52	1115.39	557.16	974.26	401.22	1086.58	409.77
46.98	0	0.76	0.33	1.38	0.24	0.05	71.96	0.07	10.77	19.17	3.04	91.19	-59.26	96.37	2.26	3.48	27.1	0.13	10.77	5.07	19.17	7.68	0	95.31	81.47	0	0.07	13.98	1.97	0.18	0.06	0	0.57	0	0	0	5.08	5.6	5.73	70.63	112.84	935.39	363.61	1114.58	556.18	972.83	402.12	1085.48	408.54
47.013	0	0.73	0.32	1.49	0.24	0.04	72.1	0.07	7.5	19.38	2.9	90.29	-61.61	96.59	2.66	3.92	25.91	0.15	7.5	4.64	19.38	5.71	0	95.17	86.56	0	0.08	14.94	2.04	0.19	0.06	0	0.57	0	0	0	3.28	5.29	5.3	70.37	113.72	935.46	363.19	1114.41	555.12	971.97	401.37	1085.53	407.44
47.046	0	0.69	0.31	1.74	0.23	0.04	71.48	0.08	7.92	22.89	3.52	89.59	-64.53	97.26	3.78	4.8	25.11	0.15	7.92	4.06	22.89	4.45	0	95.02	88.29	0	0.07	20.79	2.06	0.18	0.05	0	0.55	0	0	0	2.37	4.15	4.31	70.25	116.28	934.5	362.25	1113.47	553.88	968.88	400.91	1085.06	405.63
47.08	0	0.73	0.32	1.22	0.25	0.04	72.72	0.08	6.41	19.8	2.28	91.2	-64.4	97.09	3.47	5.29	26.97	0.12	6.41	4	19.8	2.89	0	95.47	84.97	0	0.05	21.64	1.43	0.16	0.04	0	0.54	0	0	0	1.57	4.47	4.5	69.78	115.3	933.42	360.75	1113.19	553.17	968.84	399.34	1084.04	404.11
47.113	0	0.7	0.3	0.96	0.28	0.04	71.92	0.09	5.65	16.89	3.08	90.9	-62.54	97.39	3.73	6.69	26.64	0.1	5.65	3.42	16.89	2.87	0	95.34	82.38	0	0.03	21.16	1.36	0.17	0.03	0	0.54	0	0	0	1.64	3.91	4.35	69.82	116.3	931.91	358.7	1113.11	552.45	967.41	398.16	1083.65	402.04
47.147	0	0.61	0.3	1.59	0.29	0.04	74.59	0.1	7.43	21.93	0.41	92.67	-64.2	97.65	4.19	8.83	28.31	0.09	7.43	3.55	21.93	5.74	0	96.59	86.54	0	0.02	11.34	0.79	0.18	0.03	0	0.57	0	0	0	0.68	3.35	4.84	69.65	115.1	930.54	356.41	1113.27	551.62	967.8	395.88	1082.83	399.94
47.18	0	0.62	0.3	2.48	0.29	0.04	75.89	0.1	8.85	27.54	0	93.64	-67.71	97.59	4.65	9.84	29.67	0.07	8.85	5.14	27.54	7.49	0	97.12	89.66	0	0.01	10.75	0.62	0.19	0.02	0	0.62	0	0	0	0.3	3.5	4.64	69.59	117.61	929.23	354.45	1113.2	550.91	965.75	393.87	1083.28	398.41
47.213	0	0.58	0.28	3.04	0.28	0.04	74.55	0.11	8.67	28.53	0.45	93.1	-67.82	97.34	4.69	10.85	28.07	0.06	8.67	4.58	28.53	9.63	0	97.2	91.31	0	0.01	11.12	0.55	0.19	0.02	0	0.62	0	0	0	1.36	4	4.4	69.56	116.78	928.63	352.95	1112.88	550.35	965.48	392.47	1082.18	397.08
47.247	0	0.48	0.28	2.36	0.26	0.04	73.37	0.1	7.54	29.25	1.63	93.61	-66.83	96.97	4.25	10.43	27.78	0.05	7.54	3.97	29.25	4.65	0	97.5	89.96	0	0.01	5.73	0.31	0.16	0.02	0	0.73	0	0	0	1.3	4.66	3.73	69.45	115.22	927.91	351.81	1110.85	548.34	964.26	390.88	1079.39	395.23
47.28	0	0.48	0.28	1.15	0.28	0.04	71.64	0.1	5.6	20.65	3.36	91.82	-60.64	97.65	3.56	9.3	26.65	0.05	5.6	4.34	20.65	2.35	0	96.77	83.98	0	0.01	2.49	0.35	0.17	0.01	0	0.71	0	0	0	2.77	3.37	5.49	69.13	115.69	926.84	349.99	1111.26	548.22	965.33	388.33	1080.78	395.76
47.313	0	0.49	0.28	0.62	0.28	0.03	68.02	0.09	4.3	13.39	6.98	90.05	-54.36	96.93	2.68	8.18	24.92	0.06	4.3	4.71	13.39	1.77	0	95.84	76.87	0	0	0.91	0.39	0.18	0.01	0	0.74	0	0	0	2.38	4.73	4.45	69.02	114.76	926.39	349.56	1108.78	545.93	963.4	387.23	1077.93	394.58
47.347	0	0.4	0.25	0.44	0.25	0.03	58.55	0.08	4.51	11.19	16.45	84.26	-47.97	97.35	2.38	7.48	20.19	0.08	4.51	4.18	11.19	1.63	0	94.01	69.47	0	0	0.25	0.55	0.22	0.01	0	0.77	0	0	0	3.38	3.98	6.34	68.56	116.24	925.24	348.62	1109.13	545.73	964.01	387.02	1079.97	395.05
47.38	0	0.36	0.24	0.27	0.24	0.04	49.23	0.08	5.2	8.81	25.77	79.91	-41.81	96.91	1.99	7.39	18.07	0.12	5.2	4.68	8.81	2.14	0	92.45	57.19	0	0	0.19	0.67	0.23	0.01	0	0.83	0	0	0	4.86	4.77	6.66	68.5	116.61	923.76	347.27	1108.53	545.47	963.11	386.28	1079.43	394.46
47.414	0	0.26	0.22	0.17	0.2	0.04	33.6	0.08	5.84	10.25	41.4	69.98	-34.92	97.83	1.58	6.57	13.91	0.18	5.84	3.79	10.25	2.86	0	89.95	40.59	0	0	0.19	0.85	0.25	0	0	0.93	0	0	0	4.38	2.97	5.69	68.45	116.67	923.11	347.05	1108.27	546.29	961.69	385.85	1078.1	393.59
47.447	0	0.21	0.21	0.13	0.18	0.04	22.22	0.08	5.94	12.8	55.56	62.7	-30.21	97.77	1.22	5.59	11.94	0.24	5.94	3.17	12.8	3.95	0	87	25.18	0	0	0.2	1.19	0.29	0	0	0.99	0	0	0	1.89	3.09	4.74	68.5	119.39	922.82	347.35	1107.62	545.83	959.07	385.43	1078.22	393.05
47.48	0	0.18	0.21	0.12	0.15	0.04	16.54	0.07	6.11	17.46	66.91	68.63	-28.95	97.7	1	4.73	10.78	0.3	6.11	3.49	17.46	4.2	0	85.61	16.11	0	0	0.22	1.45	0.31	0	0	1.03	0	0	0	2.02	3.25	4.45	68.4	119.92	921.71	347.21	1106.8	546.06	957.59	385.49	1077.28	392.91
47.514	0	0.16	0.2	0.14	0.13	0.04	12.43	0.07	6.24	21.18	75.15	69.48	-27.96	97.68	0.94	3.86	8.76	0.3	6.24	3.57	21.18	4.32	0	82.39	15.05	0	0	0.23	1.87	0.29	0	0	1.14	0	0	0	2.24	3.31	4.23	68.24	120.58	920.25	347.13	1105.08	545.59	955.49	385.56	1075.84	392.81
47.547	0	0.16	0.19	0.13	0.14	0.04	11.45	0.07	6.65	19.37	77.1	62.3	-25.97	97.14	1.07	3.77	7.39	0.3	6.65	3.76	19.37	2.02	0	80.21	17.47	0	0	0.28	2.59	0.29	0	0	1.17	0	0	0	3.48	4.38	3.52	67.97	120.64	918.76	347.03	1104.04	545.98	953.54	386.15	1073.98	393.14
47.58	0	0.16	0.19	0.09	0.15	0.04	9.59	0.07	6.68	14.24	80.83	45.39	-21.03	96.25	1.29	3.81	6.36	0.32	6.68	4.36	14.24	0.83	0	76.79	14.06	0	0	0.25	3.12	0.33	0	0.01	1.22	0	0	0	3.73	5.77	3.96	67.54	122	916.5	347.37	1100.88	545.5	950.63	386.27	1072.42	393.39
47.614	0	0.18	0.18	0.06	0.17	0.04	5.89	0.07	5.57	8.34	88.22	20.25	-13.97	96.76	1.43	3.92	5.13	0.31	5.57	5.07	8.34	0.43	0	67.94	8.98	0	0	0.06	6.42	0.45	0	0.01	1.16	0	0	0	2.54	5.02	2.64	67	118.64	913.66	346.67	1098.49	544.73	948.37	385.84	1066.84	392.27
47.647	0	0.19	0.18	0.05	0.18	0.03	4.05	0.07	3.9	4.58	91.91	9.75	-9.69	96.56	1.47	3.63	4.6	0.25	3.9	4.43	4.58	0.19	0	61.05	5.77	0	0	0.02	8.68	0.58	0	0	1.09	0	0	0	2.88	5.33	1.92	66.7	124.77	912.2	347.08	1096.8	544.45	943.07	387.56	1067.77	391.9
47.68	0	0.21	0.18	0.05	0.2	0.03	1.8	0.07	3.01	4.91	96.41	3.06	-3.46	94.08	1.37	3.21	3.81	0.19	3.01	4.91	3.11	0.16	0	46.5	3.37	0	0	0.01	12.88	0.76	0	0	1.03	0	0	0	3.62	8.17	2.9	66.16	122.49	909.65	347.81	1092.43	543.88	941.76	387.24	1064.13	392.92
47.714	0	0.27	0.18	0.07	0.26	0.03	0.57	0.07	1.95	3.9	98.85	0.71	0	97.64	1.39	3.38	2.49	0.19	1.95	3.9	2.32	0.13	0	26.36	2.1	0	0	0.01	27.41	1.11	0	0	0.95	0	0	0	6.96	3.39	0.94	65.92	121.87	908.97	351.11	1088.62	543.9	937.82	392.44	1059.66	394.74
47.747	0	0.26	0.17	0.07	0.26	0.03	0.52	0.07	1.58	3.19	98.95	0.77	0	94.45	1.35	3.97	2.07	0.18	1.58	3.19	2.28	0.1	0	25.37	1.72	0	0	0.02	27.93	1.21	0	0	0.86	0	0	0	4.14	7.83	1.98	65.62	121.55	905.74	353.47	1084.47	544.96	935.38	393.07	1056.87	397
47.781	0	0.33	0.16	0.11	0.35	0.03	0.38	0.08	1.26	2.22	99.25	2.33	0	94.44	1.26	5.06	1.23	0.18	1.05	2.01	2.22	0.08	0	20.44	1.37	0	0	0.06	41.8	1.87	0	0	0.83	0	0	0	4.04	7.84	2.11	65.28	120.65	902.92	355.47	1080.46	546.06	932.51	395.02	1053.12	398.08
47.814	0	0.37	0.16	0.14	0.4	0.03	0.32	0.08	1.38	2.56	99.2	4.04	0	94	1.06	5.72	1	0.15	1.38	1.68	2.56	0.09	0	17.94	1.1	0	0	0.06	48.19	2.52	0	0	0.76	0	0	0	3.62	8.25	2.26	65.11	120.29	899.21	358.15	1075.99	547.89	928.75	397.4	1049.01	400.46
47.847	0	0.37	0.16	0.14	0.43	0.03	0.28	0.09	1.59	2.32	99.14	5.09	0	92.09	0.86	6.61	0.8	0.14	1.59	0.98	2.32	0.07	0	16.09	1.09	0	0	0.11	50.32	3.45	0	0	0.72	0	0	0	4.08	9.73	0.93	65.06	118.2	897.14	358.68	1073.73	548.3	926.4	398.97	1044.59	400.04
47.881	0	0.44	0.16	0.2	0.51	0.03	0.28	0.1	1.81	2.91	98.97	9.87	0	93.26	0.92	7.31	0.7	0.12	1.81	0.62	2.91	0.07	0	15.82	2.11	0	0	0.19	58.49	5.22	0	0	0.56	0	0	0	4.37	8.87	1.42	65.08	117.8	890.73	361.03	1065.97	549.44	919.94	401.03	1037.73	402
47.914	0	0.45	0.15	0.25	0.56	0.03	0.28	0.11	2.17	3.79	98.87	13.57	0	93.42	1.02	8.61	0.63	0.11	2.17	0.39	3.79	0.05	0	15.81	3.35	0	0	0.25	61.69	5.78	0	0	0.56	0	0	0	3.67	8.73	0.09	65.3	116.28	888.28	361.76	1063.27	549.38	916.91	402.17	1033.19	402.18
47.947	0	0.47	0.14	0.28	0.63	0.03	0.25	0.12	1.7	3.95	98.74	18.35	0	89.71	1.12	10.5	0.51	0.11	1.7	0.23	3.95	0.03	0	14.27	5.03	0	0	0.48	64.25	7.32	0	0	0.49	0	0	0	5.47	11.17	-0.19	65.34	116.61	883.97	362.2	1058.07	549.64	911.79	403.79	1028.37	401.41
47.981	0	0.5	0.14	0.36	0.72	0.03	0.2	0.15	1.47	4.92	98.55	27.14	0	93.99	1.29	12.33	0.37	0.1	1.47	0.2	4.92	0.02	0	10.01	6.38	0	0	0.71	68.71	10.76	0	0	0.42	0	0	0	4.01	8.25	-0.15	65.25	118.03	878.97	363.52	1053.19	550.36	906.1	404.58	1024.13	403.02
48.014	0	0.49	0.14	0.33	0.75	0.03	0.18	0.16	1.74	3.73	98.49	27.42	0	91.67	1.74	12.8	0.33	0.09	1.41	0.17	3.73	0.01	0	8.13	5.67	0	0	0.76	68.42	11.27	0	0	0.46	0	0	0	3.99	10.01	0.38	65.1	115.88	874.91	364.8	1048.54	551.34	903.36	405.57	1019.22	404.01
48.047	0	0.5	0.13	0.32	0.81	0.03	0.16	0.19	2.16	3.08	98.38	30.49	0	93.82	2.16	13.64	0.29	0.08	1.24	0.19	3.08	0	0	6.03	4.94	0	0	1	69.44	14.14	0.01	0	0.43	0	0	0	4.57	8.4	-0.31	64.99	116.15	871.84	366.3	1044.32	551.36	898.95	408.11	1015.04	404.45
48.081	0	0.48	0.13	0.29	0.81	0.03	0.16	0.24	2.56	2.48	98.39	28.05	0	93.24	2.56	13.71	0.23	0.07	1.28	0.13	2.48	0	0	4.76	5.23	0	0	1.39	67.9	19.02	0.01	0	0.37	0	0	0	4.4	8.88	-0.25	64.76	115.27	868.39	367.7	1039.4	551.2	895.26	408.95	1010.48	405.62
48.114	0	0.47	0.13	0.28	0.84	0.03	0.16	0.24	2.88	1.69	98.32	28.35	0	92.28	2.88	14.96	0.2	0.07	1.27	0.11	1.69	0	0	4.37	5.81	0	0	2.12	66.84	17.41	0.01	0	0.39	0	0	0	5.46	9.6	-0.72	64.8	115.23	864.96	369.72	1035.17	552.09	891.09	412.28	1006.19	406.81
48.148	0	0.36	0.13	0.17	0.67	0.03	0.15	0.22	2.64	1.23	98.66	13.45	0	92.64	2.64	15.47	0.14	0.08	1.27	0.11	1.23	0	0	4.73	4.66	0	0	2.72	54.69	15.03	0.01	0	0.41	0	0	0	7.37	9.33	-0.18	64.76	114.38	860.47	370.99	1031.21	554.2	887.77	414.07	1002.02	408.79
48.181	0	0.35	0.13	0.16	0.63	0.03	0.15	0.19	2.49	0.98	98.74	11.27	0	92.96	2.49	14.44	0.11	0.11	1.15	0.1	0.98	0	0	4.23	4.26	0	0	2.94	53.21	12.44	0.02	0	0.43	0	0	0	7.67	9.1	0.3	64.53	114.72	855.44	371.3	1027.89	556.02	883.86	415.26	998.44	409.49
48.214	0	0.34	0.13	0.15	0.67	0.03	0.14	0.19	2.68	0.68	98.66	12.63	0	93.52	2.68	16.11	0.1	0.11	0.85	0.1	0.68	0	0	3.68	3.48	0	0	2.04	53.16	10.55	0.02	0	0.43	0	0	0	6.71	8.65	0.67	64.32	118.93	850.01	372.72	1023.83	558	877.32	417.15	996.11	411.32
48.248	0	0.33	0.13	0.15	0.61	0.03	0.14	0.16	2.59	0.87	98.79	9.62	0	91.53	2.59	14.49	0.1	0.13	0.84	0.11	0.87	0	0	3.38	3.7	0	0	1.81	50.97	8.49	0.03	0	0.5	0	0	0	4.88	10.1	0.88	64	115.56	845.29	374.31	1021	561.65	875.46	418.57	990.87	412.72
48.281	0	0.34	0.13	0.15	0.58	0.03	0.15	0.14	2.37	0.84	98.84	8.96	0	92.69	2.37	13.34	0.11	0.13	0.95	0.11	0.84	0	0	3.5	4.3	0	0	2.35	51.14	6.97	0.04	0	0.51	0	0	0	7.6	9.3	0.79	63.91	114.97	842.55	374.27	1019.64	563.88	873.61	419.54	988.42	413.38
48.314	0	0.35	0.15	0.15	0.48	0.03	0.16	0.12	2.11	1.01	99.04	5.4	0	89.9	2.11	9.74	0.13	0.11	1.22	0.11	1.01	0	0	3.63	6.42	0	0	3.44	47.96	5.68	0.06	0	0.54	0	0	0	7.53	11.07	0.55	63.79	116.6	839.89	374.25	1018.64	565.43	870.8	420.34	987.2	413.41
48.348	0	0.32	0.15	0.12	0.38	0.03	0.18	0.1	1.86	1.48	99.24	2.58	0	89.45	1.86	8.5	0.16	0.1	1.64	0.11	1.48	0	0	4.5	8.86	0	0.01	8.13	39.66	2.59	0.1	0	0.56	0	0	0	8	11.31	0.34	63.74	115.96	837.67	374.45	1017.9	567.15	869.52	421.79	985.17	413.36
48.381	0	0.37	0.16	0.13	0.34	0.03	0.2	0.09	1.81	1.38	99.25	1.88	0	90.04	1.81	6.46	0.19	0.07	1.75	0.12	1.38	0	0	5.25	11.97	0	0.01	18.09	37.63	2.11	0.12	0	0.54	0	0	0	8.87	10.99	1.13	63.7	116.01	835.36	374.42	1017.07	568.33	868.65	422.82	984.32	413.9
48.415	0	0.42	0.16	0.11	0.26	0.03	0.24	0.08	1.83	1.68	99.15	2.05	-0.94	89.93	1.83	5.5	0.21	0.05	1.17	0.1	1.68	0	0	5.71	18.86	0	0.01	39.73	26.15	1.08	0.19	0	0.49	0	0	0	9.35	11.05	0.41	63.54	115.26	833.84	374.7	1016.51	569.59	867.44	424.66	982.15	413.33
48.448	0	0.39	0.17	0.13	0.24	0.03	0.29	0.07	1.91	1.71	99.21	1.14	-1.46	89.23	1.91	4.44	0.26	0.03	1.32	0.13	1.71	0	0	6.49	26.63	0	0.02	33.03	23.71	0.65	0.22	0	0.47	0	0	0	8.94	11.43	0.48	63.51	113.48	831.34	373.74	1016.27	570.94	867.1	424.65	979.9	412.24
48.481	0	0.49	0.17	0.23	0.22	0.03	0.48	0.07	1.94	1.77	99.03	2.6	-8.17	94.39	1.94	3.28	0.31	0.03	1.36	0.13	1.77	0.01	0	9.3	44.95	0	0.02	39.39	21.25	0.45	0.21	0	0.44	0	0	0	7.29	7.89	-0.41	63.46	110.51	830.86	373.19	1016.8	572.26	867.77	423.31	977.63	411.28
48.515	0	0.49	0.18	0.3	0.18	0.03	0.93	0.07	1.9	2.48	98.13	8.12	-15.35	93.29	1.9	2.59	0.43	0.02	1.71	0.13	2.48	0.01	0	16.3	60.56	0	0.03	43.37	13.15	0.18	0.25	0	0.4	0.02	0	0	4.31	8.84	-1.68	63.41	112.12	830.84	373.02	1014.24	569.17	864.54	421.32	976.07	409.81
48.548	0	0.62	0.18	0.48	0.16	0.03	1.83	0.07	2.2	4.1	96.34	26.83	-25.55	90.78	2.13	1.91	0.56	0.02	2.2	0.13	4.1	0.02	0	23.38	76.75	0	0.05	58.12	8.62	0.11	0.31	0	0.38	0.07	0	0	3.09	10.57	0.22	63.29	112.94	829.17	371.37	1014.03	567.47	864.9	420.57	977.2	408.5
48.581	0	0.85	0.18	0.67	0.15	0.03	2.87	0.07	2.66	6.44	94.26	47.76	-36.08	91.94	2.66	1.73	0.61	0.01	2.07	0.12	6.44	0.03	0	29.12	85.78	0	0.06	80.77	6.46	0.09	0.34	0	0.37	0.14	0	0	3.38	9.83	-0.84	63.32	112	829.25	370.67	1012.92	566.37	863.9	419.06	975.3	407.47
48.615	0	1	0.19	0.81	0.14	0.03	6.31	0.07	2.86	8.4	87.38	65.61	-45.83	91.04	2.86	1.25	1	0.01	2.3	0.12	8.4	0.04	0	42.71	90.87	0	0.08	92.97	4.07	0.05	0.49	0	0.33	0.24	0	0	2.35	10.41	-0.36	63.09	110.38	827.99	368.86	1011.64	564.25	863.88	416.91	973.67	405.53
48.648	0	1.04	0.19	0.97	0.13	0.03	9.58	0.07	2.95	10.08	80.83	74.64	-50.94	85.34	2.95	1.01	1.04	0.01	2.32	0.13	10.08	0.05	0	50.26	94.63	0	0.1	96.69	3.31	0.04	0.5	0	0.34	0.34	0	0	5.07	13.19	-0.21	63.16	108.78	826.24	366.73	1010.56	563.25	863.51	416.05	971.59	403.79
48.681	0	1.06	0.2	0.92	0.14	0.03	17.93	0.07	3.12	8.88	64.13	71.43	-54.88	85.73	3.12	0.83	1.38	0.01	2.37	0.14	8.88	0.05	0	62.66	95.51	0	0.15	95.86	2.61	0.03	0.51	0	0.33	0.48	0	0	3.1	13.04	-0.97	62.74	105.46	825.89	365.88	1008.63	560.45	863.49	414.79	968.1	401.39
48.715	0	1.1	0.21	0.8	0.14	0.03	41.09	0.06	3.09	5.74	33.91	68.07	-60.38	90.65	3.09	0.68	2.18	0.01	2.7	0.12	5.74	0.05	0	82.15	97.02	0	0.23	94	1.39	0.01	0.59	0	0.32	0.62	0	0	4.36	10.64	0.65	62.85	109.62	823.21	363.64	1008.89	560.7	861.47	413.98	970.29	400.74
48.748	0	0.91	0.21	0.77	0.14	0.03	44.36	0.06	3.09	5.14	30.64	67	-57.74	90.69	3.09	0.65	2.15	0.01	2.84	0.11	5.14	0.05	0	84.47	97	0	0.28	80.57	1.24	0.01	0.6	0	0.32	0.78	0	0	2.27	10.62	-1.15	62.53	107.47	823.37	363.43	1007.85	559.91	860.6	412.29	967.29	399.32
48.782	0	0.58	0.22	0.66	0.15	0.03	55.58	0.07	3.39	2.85	19.42	63.45	-51.71	92.03	3.22	0.65	2.42	0.01	3.39	0.12	2.85	0.03	0	91.82	96.8	0	0.36	48.33	0.6	0.01	0.62	0	0.32	1	0	0	1.97	9.76	-0.68	62.4	107.31	822.55	362.52	1007.58	559.05	860.58	412.12	966.99	398.25
48.815	0	0.59	0.22	0.66	0.15	0.03	57.7	0.06	3.57	2.91	17.3	63.01	-52.64	88.59	3.2	0.64	2.64	0.01	3.57	0.09	2.91	0.03	0	93.39	96.39	0	0.4	50.1	0.48	0.01	0.61	0	0.31	0.89	0	0	4.59	11.75	1.04	62.42	110.44	820.83	361.09	1010.13	562.3	860.81	411.81	970.54	399.39
48.848	0	0.55	0.21	0.65	0.15	0.03	56.29	0.06	4.74	3.5	18.71	62.81	-51.07	89.87	3.08	0.66	2.56	0.01	4.74	0.11	3.5	0.02	0	92.91	95.12	0	0.42	46.94	0.43	0.01	0.59	0	0.35	0.74	0	0	3.32	11.08	0.42	62.55	113.92	820.77	361.53	1012.93	565.3	859.93	413.27	973.04	399.65
48.882	0	0.57	0.21	0.59	0.15	0.04	57.81	0.07	6.63	3.33	17.19	64.09	-51.02	93.09	3.67	0.82	2.66	0.01	6.63	0.14	3.33	0.02	0	93.91	92.99	0	0.35	50.94	0.24	0.01	0.47	0	0.41	0.56	0	0	0.48	9	1.1	62.41	115.63	821.64	361.73	1014.88	565.84	860.99	412.71	975.92	400.03
48.915	0	0.53	0.2	0.51	0.16	0.04	54.9	0.07	7.19	3.95	20.1	62.11	-49.92	91.72	5.2	1.03	2.52	0.02	7.19	0.18	3.95	0.01	0	92.29	88.36	0	0.28	52.16	0.27	0.01	0.44	0	0.47	0.5	0	0	-1.75	9.98	1.16	62.22	115.21	823.64	362.79	1015.91	565.07	862.82	413.28	977.28	400.2
48.948	0	0.52	0.2	0.46	0.16	0.04	54.16	0.08	8.29	3.81	20.84	63	-48.88	92.03	6.21	1.14	2.23	0.02	8.29	0.21	3.81	0.01	0	91.67	86.39	0	0.22	53.39	0.25	0.01	0.43	0	0.6	0.41	0	0	-1.31	9.77	2.06	62.14	114.61	825.27	363.36	1017.24	565.17	865.35	413.65	979.29	401.35
48.982	0	0.43	0.19	0.4	0.17	0.04	53.97	0.08	7.68	3.31	21.03	61.74	-46.29	91.79	7.53	1.31	1.96	0.02	7.68	0.25	3.31	0.01	0	91.61	84	0	0.18	44.68	0.18	0.01	0.45	0	0.79	0.24	0	0	-0.98	9.93	1.94	62.04	113.25	826.26	363.92	1018.28	566	866.95	414.41	979.49	401.75
49.015	0	0.35	0.18	0.33	0.18	0.04	52.02	0.09	8.8	2.38	22.98	61.66	-42.81	92.14	8.8	1.57	1.83	0.03	6.48	0.3	2.38	0.01	0	90.44	80.42	0	0.15	33.57	0.23	0.01	0.38	0	0.84	0.1	0	0	-1.6	9.69	1.88	62.1	115.11	828	364.65	1019.9	566.51	867.61	414.57	982.1	402.69
49.048	0	0.27	0.18	0.26	0.18	0.04	46.41	0.09	8.95	1.66	28.59	58.12	-37.12	93.43	8.95	1.84	1.66	0.03	5.4	0.33	1.54	0.01	0	88.47	74.19	0	0.1	18.18	0.31	0.01	0.33	0	0.92	0	0	0	0.11	8.73	1.92	62.19	114.24	829.15	365.46	1021	567.81	869.18	415.75	982.8	403.88
49.082	0	0.22	0.17	0.21	0.18	0.04	37.7	0.09	8.42	1.48	37.3	50.25	-32.23	92.46	8.42	2.28	1.38	0.03	4.6	0.38	1.48	0.01	0	85.03	67.76	0	0.07	9.16	0.41	0.01	0.22	0.01	1.12	0	0	0	2.28	9.47	1.73	62.33	114.82	831.01	366.45	1022.68	569.41	870.47	416.64	984.76	405.63
49.115	0	0.19	0.17	0.17	0.17	0.03	29.86	0.08	7.31	1.62	45.14	42.52	-28.41	91.78	7.31	2.63	1.39	0.03	3.85	0.36	1.62	0.01	0	82.27	60.22	0	0.04	3.64	0.47	0.01	0.2	0.01	1.14	0	0	0	3.79	9.94	1.25	62.64	114.83	832.8	367.98	1023.59	570.59	871.39	418.26	985.69	407.2
49.149	0	0.16	0.17	0.12	0.16	0.03	14.54	0.08	5.95	3.03	70.93	21.66	-21.46	93.2	5.95	2.59	1.37	0.03	3.16	0.34	3.03	0.01	0	71.39	47.11	0	0.02	0.74	0.81	0.01	0.12	0.62	1.29	0	0	0	7.03	8.91	1.17	63.02	114.58	833.94	369.23	1023.54	571.59	871.94	419.61	986.05	409.21
49.182	0	0.15	0.17	0.09	0.16	0.03	6.75	0.08	4.91	3.14	86.49	9.42	-14.64	91.95	4.91	2.51	1.29	0.02	3.14	0.29	3.14	0.01	0	60.25	35.95	0	0.01	0.44	1.22	0.02	0.1	5.82	1.42	0	0	0	6.16	9.82	0.34	63.21	113.01	835.77	371.87	1022.67	571.36	872.53	421.55	985	410.56
49.215	0	0.14	0.17	0.07	0.15	0.03	5.38	0.07	4.19	3.03	89.23	7.83	-12.34	92.17	4.19	2.71	1.31	0.01	3.16	0.26	3.03	0.01	0	58.45	29.78	0	0.01	0.21	1.38	0.02	0.09	0.28	1.41	0	0	0	4.41	9.67	0.56	62.93	111.38	836.03	371.9	1022	570.55	873.25	419.85	984.24	410.59
49.249	0	0.14	0.17	0.06	0.15	0.03	2.25	0.07	3.14	3.39	95.5	2.49	-6.28	91.15	3.14	2.59	1.4	0.01	2.82	0.24	3.39	0.01	0	44.29	24.69	0	0.01	0.39	1.75	0.02	0.07	0.01	1.58	0	0	0	1.1	10.34	-2.04	62.57	108.91	837	371.76	1020.08	567.3	871.92	418.84	980.24	407.58
49.282	0	0.15	0.17	0.08	0.14	0.03	2.83	0.07	2.91	5.13	94.35	3.64	-9.85	90.96	2.51	1.9	1.46	0.01	2.91	0.22	5.13	0.01	0	47.42	30.44	0	0.01	2.08	1.53	0.02	0.07	0	1.46	0	0	0	4.12	10.46	-0.07	62.94	110.52	836.68	370.49	1021.13	566.61	873.22	419.99	983.02	407.37
49.315	0	0.19	0.17	0.17	0.13	0.03	3.95	0.07	2.54	8.9	92.1	5.67	-18.51	94.35	2.54	1.77	1.54	0.01	2.46	0.18	8.9	0.01	0	49.43	46.45	0	0.01	11.37	1.39	0.02	0.06	0	1.3	0	0	0	0.23	7.93	-1.68	63.01	111.6	837.65	370.28	1018.66	562.85	870.41	417.06	981.44	405.7
49.349	0	0.3	0.17	0.41	0.11	0.03	3.72	0.07	2.59	17.64	92.57	21.54	-32.22	91.26	2.59	1.68	1.52	0.01	2.25	0.17	17.64	0.01	0	46.45	59.61	0	0.01	44.52	1.56	0.02	0.05	0	1.29	0	0	0	4.03	10.27	0.96	63.38	111.2	836.31	368.13	1020.95	564.15	873.42	417.27	984.02	405.76
49.382	0	0.36	0.17	0.73	0.11	0.03	5.72	0.07	3.03	21.5	88.56	50.22	-41.4	93.64	3.03	1.94	1.44	0.01	2.1	0.16	21.5	0.01	0	51.61	71.94	0	0.01	55.49	1.09	0.01	0.05	0	1.16	0	0	0	1.85	8.55	-0.18	63.42	112.54	837.42	367.59	1020.08	561.63	871.8	415.2	983.82	404.33
49.416	0	0.59	0.18	1.13	0.11	0.03	9.86	0.07	3.12	20.28	80.27	75.47	-51.69	92.49	3.12	2.08	1.53	0.02	2.44	0.16	20.28	0	0	56.8	87.04	0	0.02	79.33	1.02	0.01	0.06	0	0.96	0	0	0	4.11	9.45	1.51	63.84	112.48	837.54	365.83	1023.79	563.45	875.24	415.17	987.19	404.24
49.449	0	0.63	0.18	1.35	0.11	0.03	12.28	0.07	3.05	19.51	75.43	82.9	-53.56	92.45	3.05	2.31	1.75	0.02	2.27	0.16	19.51	0	0	58.89	93.46	0	0.03	77.98	0.94	0.01	0.07	0	0.84	0	0	0	3.76	9.47	1.12	63.92	113.47	837.92	364.38	1026.33	564.61	875.86	413.82	988.82	403.15
49.482	0	0.68	0.18	1.22	0.12	0.03	15.14	0.07	2.96	15.7	69.72	81.57	-52.96	95.28	2.96	2.35	1.75	0.03	2.69	0.18	15.7	0	0	61.35	96.15	0	0.06	77.84	0.83	0.01	0.07	0.01	0.89	0	0	0	1.99	6.97	1.72	63.78	113.6	838.37	363.33	1028.42	565.36	877.47	411.67	990.72	402.87
49.516	0	0.73	0.18	1.08	0.13	0.03	14.49	0.07	3.35	12.88	71.03	79.15	-51.27	95.51	3.15	2.72	1.75	0.04	3.35	0.18	12.88	0.01	0	59.01	97.06	0	0.1	79.85	0.61	0.01	0.09	0.01	0.89	0	0	0	3.32	6.72	1.92	63.92	113.77	839.3	362.82	1030.85	566.73	879.23	411.89	992.65	403
49.549	0	0.64	0.17	0.95	0.14	0.03	18.15	0.08	3.79	10.67	63.7	76.02	-49.87	95.68	3.79	3.96	1.77	0.07	3.15	0.22	10.67	0.01	0	63.26	97.03	0	0.19	70.82	0.46	0.01	0.12	0.02	0.91	0	0	0	2.17	6.51	3.73	63.9	113.93	840.12	361.13	1032.68	565.56	881.99	409.07	995.74	402.72
49.582	0	0.6	0.16	0.82	0.16	0.03	18.66	0.08	3.6	7.69	62.68	70.96	-47.4	94.58	3.6	5.82	1.68	0.09	3.1	0.28	7.69	0.01	0	63.87	96.76	0	0.22	65.59	0.4	0.01	0.13	0.01	0.9	0	0	0	4.48	7.71	3.17	64.05	114.14	842.67	359.7	1036.37	566.33	884.55	408.28	998.51	401.89
49.616	0	0.54	0.16	0.75	0.17	0.03	23.28	0.09	3.52	5.93	53.44	70.81	-47.16	95.21	3.52	7.59	1.56	0.13	2.17	0.3	5.93	0.01	0	69.42	96.76	0	0.28	57.87	0.29	0.01	0.18	0.02	0.81	0	0	0	3.56	7.05	3.45	64.11	114.78	844.85	358.28	1039.33	565.71	887.01	406.15	1001.67	400.94
49.649	0	0.48	0.15	0.8	0.17	0.03	24.52	0.09	3.32	7.27	50.97	73.23	-47.46	94.41	3.32	9.02	1.38	0.17	2.01	0.34	7.27	0.01	0	71.91	96.84	0	0.39	53.16	0.24	0	0.18	0.03	0.84	0	0	0	3.93	7.86	3.25	63.98	116.71	846.62	357.67	1041.74	565.88	888	405.69	1004.6	400.7
49.682	0	0.46	0.15	0.84	0.18	0.03	31.58	0.1	3.9	8.7	43.42	74.19	-50.67	94.09	3.9	9.8	1.3	0.18	2.04	0.32	8.7	0.01	0	78.84	96.67	0	0.53	53.97	0.15	0	0.24	0.02	0.89	0	0	0	3.47	8.16	4.42	64.24	116.48	849.44	356.65	1044.35	563.96	891.88	404.31	1008.29	400.25
49.716	0	0.44	0.15	0.92	0.17	0.03	37.81	0.1	3.94	10.15	37.19	75.41	-53.16	94.42	3.94	10.01	1.17	0.2	2.16	0.3	10.15	0	0	84.4	97.13	0	0.76	53.41	0.06	0	0.41	0.01	0.83	0	0	0	4.4	7.86	4.18	64.48	115.77	851.71	354.89	1046.68	562.86	894.3	402.55	1010	398.64
49.749	0	0.43	0.14	0.85	0.19	0.03	34.24	0.11	4.07	8.69	40.76	76.55	-51.1	95.2	4.07	11.19	1.02	0.2	2.03	0.2	8.69	0	0	81.55	96.87	0	0.7	51.96	0.06	0	0.4	0.01	0.86	0	0	0	2.78	7.06	4.23	64.52	117.19	854.66	353.69	1049.13	560.7	896.33	400.46	1013.48	397.35
49.783	0	0.42	0.13	0.63	0.22	0.03	32.39	0.12	4.67	3.26	42.61	79.53	-47.23	94.06	4.67	13.52	0.74	0.18	1.34	0.14	3.26	0	0	79.04	96.7	0	0.68	49.61	0.05	0	0.44	0.01	1.06	0	0	0	3.07	8.19	4.19	64.66	116.19	857.25	352.96	1052.18	560.87	899.61	399.56	1015.77	396.82
49.816	0	0.37	0.13	0.63	0.22	0.03	26.63	0.12	4.32	3.44	48.37	79.62	-43.45	94.28	4.32	13.79	0.69	0.14	1.94	0.13	3.44	0	0	74.45	96.5	0	0.58	42.81	0.07	0	0.42	0.01	1.32	0	0	0	3.42	7.99	4.98	64.83	116.73	859.06	351.62	1054.63	560.32	902.19	397.58	1018.91	396.67
49.849	0	0.4	0.13	0.62	0.2	0.03	27.77	0.11	4.36	3.41	47.23	76.34	-43.91	95.33	4.36	11.72	0.67	0.09	2.35	0.12	3.41	0	0	74.95	96.19	0	0.86	45.85	0.07	0	0.43	0	1.44	0	0	0	2.73	6.92	3.54	64.76	114.04	863.29	353.51	1052.31	556.22	903.09	396.84	1017.13	396.72
49.883	0	0.39	0.13	0.61	0.19	0.04	22.18	0.11	3.84	3.76	55.65	74.69	-41.1	94.46	3.84	11.73	0.6	0.06	3.16	0.11	3.76	0	0	70.41	95.07	0	0.81	45.02	0.09	0	0.45	0	1.81	0	0	0	1.7	7.82	4.06	64.75	116.91	865.05	352.7	1055.12	555.07	904.5	397.23	1021.41	395.83
49.916	0	0.36	0.13	0.62	0.18	0.04	20.22	0.1	3.91	4.92	59.57	70.72	-39.42	95.57	3.13	10.79	0.58	0.04	3.91	0.1	4.92	0	0	69.24	93.51	0	0.62	40.49	0.1	0	0.39	0	1.71	0	0	0	2.05	6.65	3.17	64.64	117.84	866.85	352	1057.83	555.81	905.48	397.02	1023.29	394.83
49.949	0	0.37	0.13	0.57	0.18	0.04	16.37	0.1	3.63	4.56	67.25	68.82	-38.41	93.77	2.29	12.35	0.52	0.03	3.63	0.1	4.56	0	0	66.53	90.84	0	0.39	44.17	0.12	0.01	0.32	0	1.75	0	0	0	1.86	8.44	4.02	64.58	117.15	867.75	351.79	1059.3	555.93	907.8	396.61	1024.94	395.25
49.983	0	0.31	0.12	0.54	0.19	0.04	14.91	0.11	4.42	5.22	70.18	66.56	-35.48	94.03	1.89	13.59	0.45	0.02	4.42	0.13	5.22	0.01	0	66.23	88.31	0	0.26	35.75	0.12	0.01	0.24	0.01	1.87	0	0	0	1.62	8.22	4.42	64.46	117.58	869.96	352.03	1061.18	556.19	910.01	395.34	1027.58	396.4
50.016	0	0.23	0.12	0.51	0.2	0.04	14.88	0.11	4.9	6.61	70.23	62.91	-32.72	95.2	2.02	15.29	0.47	0.01	4.9	0.21	6.61	0.02	0	68.08	84.62	0	0.15	21.69	0.15	0.01	0.21	0.6	1.67	0	0	0	1.92	7.06	3.21	64.7	118.78	871.82	353.07	1061.89	556.49	909.57	396.31	1028.35	396.68
50.049	0	0.22	0.12	0.54	0.2	0.04	16.89	0.12	6.87	8.09	66.21	62.37	-33.18	94.32	1.93	16.11	0.46	0.01	6.87	0.36	8.09	0.06	0	71.68	83.52	0	0.1	20.11	0.19	0.02	0.17	1.07	1.6	0	0	0	2.01	7.95	3.49	64.55	118.46	872.75	353.54	1062.4	556.84	910.73	395.88	1029.18	397.71
50.083	0	0.19	0.12	0.57	0.18	0.05	15.46	0.11	9.13	11.98	69.08	52.17	-31.75	94.4	1.82	15.16	0.41	0	9.13	0.39	11.98	0.12	0	71.84	79.25	0	0.08	15.33	0.22	0.03	0.12	0.06	1.69	0	0	0	2.27	7.87	4.17	64.13	119.23	873.41	352.99	1063.49	556.29	911.87	395.58	1031.08	397.74
50.116	0	0.17	0.12	0.52	0.18	0.05	15.91	0.11	8.9	12.77	68.18	45.05	-31.73	94.63	1.48	15.73	0.42	0	8.9	0.4	12.77	0.11	0	74.65	75.13	0	0.05	13.38	0.24	0.03	0.11	0.02	1.69	0	0	0	2.33	7.65	3.46	64.07	120.13	874.4	352.09	1065.09	556.46	912.07	394.75	1032.18	396.67
50.15	0	0.17	0.11	0.55	0.17	0.05	15.13	0.12	9.58	15.18	69.75	46.36	-32.76	95.08	1.43	16.54	0.45	0	9.58	0.46	15.18	0.08	0	74.98	73.59	0	0.04	15.75	0.33	0.06	0.08	0.01	1.75	0	0	0	0.72	7.19	3.56	63.96	121.76	874.63	351.85	1065.73	556.13	911.81	394.06	1033.54	396.42
50.183	0	0.16	0.11	0.59	0.18	0.05	15	0.13	9.8	16.3	70	50.83	-33.17	95.33	1.47	18.13	0.43	0	9.8	0.63	16.3	0.07	0	75.62	73.52	0	0.03	14.86	0.45	0.09	0.07	0.01	1.74	0	0	0	1.48	6.92	3.14	63.86	122.07	875.53	352.05	1066.33	556.63	912	393.94	1034.04	396.76
50.216	0	0.17	0.11	0.52	0.19	0.05	15.59	0.13	8.74	14.21	68.82	54.47	-33.43	95.25	1.45	19.03	0.44	0.01	8.74	0.76	14.21	0.06	0	76.54	72.86	0	0.03	17.4	0.46	0.09	0.06	0.01	1.76	0	0	0	1.36	7	4.15	63.83	120.8	875.27	351.51	1067.16	556.74	913.86	393.82	1034.62	396.71
50.25	0	0.18	0.11	0.46	0.19	0.05	20.87	0.13	10.68	12.5	58.25	65.47	-33.45	95.15	1.4	18.57	0.55	0.01	10.68	0.84	12.5	0.07	0	82.73	71.46	0	0.03	17.57	0.75	0.17	0.05	0	1.94	0	0	0	0.85	7.11	4.11	63.83	121.28	875.5	351.08	1067.73	556.78	913.99	392.89	1035.23	396.49
50.283	0	0.19	0.11	0.47	0.17	0.06	22.83	0.11	12.97	12.22	54.33	61.17	-32.55	95.36	1.07	15.64	0.64	0.01	12.97	1	12.22	0.11	0	83.35	72.58	0	0.04	17.54	0.87	0.19	0.05	0.01	2.08	0	0	0	1.54	6.89	4.22	63.81	121.17	875.94	350.97	1069.81	558.26	915.39	394.07	1036.54	396.45
50.316	0	0.2	0.12	0.37	0.18	0.07	26.38	0.11	15.25	9.33	48.62	66.23	-30.47	95.48	0.88	14.34	0.77	0.01	15.25	1.05	9.33	0.13	0	86.46	69.2	0.01	0.04	17.81	1.07	0.29	0.05	0.03	2.16	0	0	0	2.24	6.74	4.59	63.73	119.52	876.68	351.08	1070.97	559.09	917.47	394.27	1036.97	396.9
50.35	0	0.17	0.12	0.37	0.17	0.1	24.84	0.11	20.67	11.56	50.31	74.75	-26.33	96.04	0.78	14.96	0.92	0.02	20.67	1.34	11.56	0.21	0	86.17	65.21	0.01	0.04	10.38	1.42	0.52	0.05	0.04	2.18	0	0	0	3.46	6.06	4.42	63.69	119.87	878.21	352.08	1073.38	561.85	919.12	395.08	1038.94	398.65
50.383	0	0.15	0.12	0.28	0.17	0.09	21.2	0.11	18.52	11.33	57.6	69.36	-24.04	96.14	0.8	14.49	1.03	0.02	18.52	1.72	11.33	0.27	0	84.98	57.71	0.01	0.04	5.73	1.73	0.64	0.05	0.03	2.22	0	0	0	2.01	5.93	4.67	63.69	119.63	880.17	353.44	1074.59	561.92	921.04	395.83	1040.61	399.68
50.417	0	0.15	0.12	0.26	0.16	0.08	20.21	0.1	17.3	12.91	59.57	68.56	-23.46	96.35	0.81	12.84	1.3	0.02	17.3	2.4	12.91	0.36	0	85.74	52.28	0.02	0.03	1.58	2.39	1	0.05	0.05	2.29	0	0	0	3.67	5.64	4.45	63.87	119.92	881.9	353.95	1076.64	563.22	922.58	396.98	1042.44	400.46
50.45	0	0.14	0.12	0.22	0.16	0.07	19.23	0.1	15.37	12.25	61.54	66.11	-22.99	96.34	0.72	11.95	1.46	0.02	15.37	2.24	12.25	0.34	0	86.28	46.98	0.03	0.03	1.67	2.92	1.13	0.05	0.01	2.39	0	0	0	1.12	5.65	5.8	63.96	119.01	883.95	356.19	1078.16	563.27	926.04	398.86	1045	402.47
50.483	0	0.16	0.13	0.16	0.16	0.08	18.85	0.09	15.28	9.21	62.3	65.43	-20.53	96.65	0.64	10.42	1.57	0.02	15.28	2.84	9.21	0.41	0	85.99	42.47	0.03	0.03	2.05	3.09	1.3	0.05	0.02	2.48	0	0	0	0.65	5.19	5.76	64.42	123.46	885.99	357.19	1079.91	564.27	925.9	397.74	1049.15	404.91
50.517	0	0.16	0.13	0.14	0.16	0.08	16.56	0.09	16.14	8.78	66.89	64.32	-17.83	96.93	0.64	10.06	1.83	0.03	16.14	3.19	8.78	0.56	0	84.53	37.03	0.04	0.02	1.86	4.61	1.72	0.06	0.03	2.89	0	0	0	1.4	4.74	4.79	64.87	122.17	889.5	358.14	1082.29	564.84	928.48	398.78	1050.5	404.96
50.55	0	0.16	0.13	0.14	0.16	0.1	14.91	0.09	18.85	9.86	70.19	64.83	-16.06	96.7	0.65	8.89	2.4	0.03	18.85	3.75	9.86	0.69	0	82.09	34.51	0.04	0.02	2.6	4.83	2.03	0.06	0.01	2.98	0	0	0	1.32	5.11	5.62	65.26	122.24	891.62	359.26	1083.88	564.81	931.13	399.73	1053.18	406.57
50.583	0	0.17	0.13	0.13	0.16	0.11	13.93	0.09	20.37	9.72	72.13	65.28	-14.49	97.2	0.59	8.38	2.43	0.03	20.37	4	9.72	0.77	0	80.82	32.52	0.04	0.02	2.88	5.74	2.07	0.06	0.02	2.96	0	0	0	1.4	4.26	4.92	65.57	123.51	894.46	360.34	1087.24	566.29	932.9	401.86	1056.31	406.95
50.617	0	0.17	0.14	0.11	0.17	0.08	10.1	0.09	15.4	7.96	79.8	44.52	-13.11	97.26	0.56	8.1	2.96	0.04	15.4	2.99	7.96	0.41	0	75.19	28.73	0.03	0.02	1.71	8.42	2.75	0.07	0.03	3.03	0	0	0	0.95	4.15	5.2	65.88	121.29	897.42	361.74	1090.33	567.77	937.23	403.33	1058.42	408.06
50.65	0	0.17	0.13	0.1	0.18	0.07	8.7	0.09	14.11	6.3	82.6	37.56	-11.5	97.68	0.56	8.23	2.73	0.06	14.11	2.44	6.3	0.35	0	72.9	26.1	0.04	0.02	1.63	9.44	2.65	0.07	0.02	2.94	0	0	0	1.55	3.3	5.01	66.37	120.69	901.04	362.76	1093.48	568.91	940.71	403.81	1061.27	409.22
50.683	0	0.18	0.14	0.08	0.2	0.06	6.86	0.09	10.99	4.74	86.27	26.3	-9.95	97.7	0.58	7.69	3.18	0.07	10.99	2.09	4.74	0.32	0	69.52	20.4	0.04	0.02	0.92	12.23	3.09	0.07	0.03	2.85	0	0	0	0.92	3.26	5.44	66.7	120.2	906.1	364.47	1097.7	569.48	946	404.81	1066.03	411.03
50.717	0	0.22	0.15	0.08	0.22	0.06	4.22	0.09	9.45	3.81	91.56	13.2	-6.24	97.8	0.57	6.24	3.81	0.08	9.45	2.51	3.44	0.33	0	60.44	15.26	0.04	0.02	0.57	17.73	4.35	0.07	0.02	2.67	0	0	0	3.3	3.02	6.37	67.11	119.91	909.48	364.55	1099.98	568.31	949.83	405.17	1069.54	412.09
50.75	0	0.22	0.16	0.07	0.21	0.05	3.17	0.08	8.03	3.85	93.66	8.55	-4.9	98.25	0.59	4.63	3.85	0.09	8.03	2.22	3.74	0.5	0	55.81	11.45	0.04	0.01	0.47	18.65	4.05	0.07	0.02	2.38	0	0	0	3.44	1.86	7.08	67.38	119.75	913.36	365.17	1103.12	567.98	954.1	405	1073.56	413.36
50.784	0	0.26	0.17	0.08	0.24	0.04	1.51	0.08	5.53	3.8	96.99	2.5	-0.92	98.27	0.61	3.61	3.8	0.1	5.53	1.63	3.16	0.31	0	42.22	8.7	0.05	0.01	0.33	25.92	4.81	0.06	0.02	1.94	0	0	0	1.28	1.81	7.25	67.37	121.05	917.2	366.96	1106.18	568.11	957.14	405.93	1077.85	414.92
50.817	0	0.29	0.17	0.1	0.28	0.04	1.22	0.08	5.47	3.71	97.56	1.92	0	98.03	0.62	3.77	3.71	0.12	5.47	1.14	3.5	0.42	0	38.92	6.83	0.06	0.01	0.21	32.5	4.49	0.04	0.01	1.68	0	0	0	5.9	2.47	8.69	67.28	119.55	919.76	369.05	1107.72	569.63	961.29	408.3	1080.36	419.06
50.85	0	0.32	0.17	0.11	0.31	0.04	1.09	0.08	3.81	3.69	97.83	1.56	0	98.33	0.7	3.05	3.69	0.14	3.81	0.84	3.17	0.36	0	37.32	4.49	0.06	0.01	0.11	37.96	4.29	0.03	0.01	1.51	0	0	0	-0.33	1.63	7.93	67.15	118.74	923.12	370.45	1110.84	570.13	964.15	407.84	1082.42	418.38
50.884	0	0.37	0.18	0.13	0.34	0.03	0.83	0.07	3.49	3.51	98.35	2.28	0	97.98	0.73	2.71	3.6	0.16	3.49	0.9	2.88	0.42	0	32.16	3.53	0.06	0	0.07	42.98	3.51	0.02	0.01	1.16	0	0	0	4.6	2.59	8.82	67.26	116.97	925.28	371.05	1112.39	570.8	967.64	409.66	1084.12	420.35
50.917	0	0.37	0.18	0.12	0.34	0.03	0.75	0.07	3.01	3.27	98.5	2.27	0	98.64	0.71	2.23	3.56	0.15	3.01	0.89	2.22	0.52	0	30.33	2.82	0.07	0	0.05	42.95	3.27	0.02	0.02	1.1	0	0	0	6.59	0.59	8.86	67.29	115.34	927.34	371.36	1113.92	571.33	970.15	410.04	1084.99	420.83
50.95	0	0.45	0.19	0.15	0.4	0.03	0.65	0.07	2.38	3.07	98.7	4.11	0	98.33	0.65	1.99	3.66	0.17	2.38	0.77	1.48	0.48	0	27.45	2.45	0.07	0	0.05	50.48	3.07	0.01	0.01	0.98	0	0	0	3.25	1.61	8.89	67.4	116.25	929.97	373.24	1116.05	572.1	972.24	410.22	1087.85	422.47
50.984	0	0.56	0.19	0.19	0.48	0.03	0.44	0.07	3.27	2.6	98.89	7.97	0	98.74	0.72	2.14	3.68	0.17	3.27	0.71	1.01	0.61	0	20.04	1.81	0.08	0	0.05	59.21	2.6	0.01	0.02	0.85	0	0	0	4.28	0.19	8.6	67.34	115.99	932.7	374.42	1117.37	572.11	974.09	411.29	1089.45	423.38
51.017	0	0.58	0.19	0.2	0.52	0.03	0.42	0.07	3.67	2.56	98.83	9.39	0	98.19	0.75	2.7	3.86	0.17	3.67	0.65	0.76	0.87	0	18.8	1.41	0.08	0	0.04	61.27	2.56	0.01	0.01	0.84	0	0	0	6.65	2.04	9.6	67.33	116.4	934.61	376.31	1118.89	573.54	976.63	413.28	1092.24	426.83
51.05	0	0.57	0.18	0.2	0.52	0.03	0.33	0.07	4.17	2.53	98.86	9.21	0	98.13	0.68	3.31	3.66	0.17	4.17	0.75	0.68	0.99	0	14.82	1.05	0.07	0	0.03	60.69	2.53	0.01	0.01	0.74	0	0	0	6.14	-2.2	8.19	67.44	112.1	935.61	376.79	1117.44	572.4	976.86	413.64	1088.41	424.65
51.084	0	0.62	0.18	0.23	0.56	0.03	0.23	0.07	4.88	2.55	98.76	13.7	0	97.6	0.65	2.97	2.62	0.2	4.88	0.61	0.4	0.97	0	8.98	0.54	0.06	0	0.02	65.55	2.55	0	0.01	0.63	0	0	0	7.37	3.48	8.39	67.07	114.96	938.58	380.04	1120.1	574.14	978.62	418.78	1093.2	428.19
51.117	0	0.6	0.18	0.21	0.56	0.03	0.21	0.07	3.41	2.36	98.81	11.81	0	98.35	0.64	3.46	2.36	0.22	3.41	0.53	0.25	0.78	0	7.27	0.33	0.05	0	0.01	64.85	2.62	0	0	0.63	0	0	0	6.68	1.57	7.86	67.09	117.82	939.89	382.37	1118.75	573.95	976.91	418.69	1094.11	430.82
51.151	0	0.66	0.18	0.24	0.63	0.03	0.18	0.08	2.57	2.51	98.68	16.82	0	98.06	0.72	3.99	2.51	0.27	2.57	0.45	0.07	0.48	0	4.69	0.19	0.04	0	0.01	69.45	3.13	0	0	0.56	0	0	0	5.3	2.38	7.57	67.06	116.22	940.88	384.33	1117.26	573.36	977.14	419.5	1092.71	431.82
51.184	0	0.64	0.17	0.25	0.63	0.03	0.16	0.08	2.42	1.72	98.72	17.76	0	98.47	0.7	4.3	1.72	0.28	2.42	0.32	0.07	0.33	0	3.39	0.12	0.03	0	0.01	69.95	3.16	0	0.03	0.59	0	0	0	4.39	1.18	7.15	67.13	117.73	941.59	386.4	1116.49	573.6	976.1	420.22	1093.01	434.07
51.217	0	0.68	0.17	0.27	0.7	0.03	0.15	0.08	2.33	1.77	98.6	23.55	0	98.01	1.02	5	1.77	0.27	2.33	0.35	0.07	0.31	0	2.59	0.05	0.03	0	0	73.68	3.56	0	10	0.62	0	0	0	11.35	2.52	8.23	67.9	112.74	942.98	388.03	1114.65	573.75	979.16	422.17	1090.96	436.76
51.251	0	0.77	0.17	0.33	0.78	0.03	0.15	0.08	1.71	1.6	98.44	32.31	0	98.29	1.32	4.86	1.6	0.2	2.46	0.25	0.06	0.27	0	1.71	0.02	0.03	0	0	79.27	3.93	0	12.08	0.67	0	0	0	8.84	1.75	8.08	67.71	112.48	943.63	389.83	1114.14	573.68	979.18	423.29	1090.76	437.5
51.284	0	0.75	0.17	0.32	0.77	0.03	0.15	0.09	1.6	1.39	98.46	31.6	0	98.72	1.6	4.82	1.39	0.16	2.5	0.19	0.07	0.22	0	1.6	0.01	0.02	0	0	78.91	4.04	0	1.92	0.73	0	0	0	6.72	0.29	8.15	67.38	113.17	943.84	389.6	1114.49	572.55	979.28	422.03	1091.34	437.83
51.317	0	0.71	0.17	0.3	0.74	0.03	0.15	0.09	1.43	1.19	98.51	28.65	0	98.75	1.88	4.54	1.19	0.13	2.8	0.14	0.08	0.28	0	1.43	0.01	0.02	0	0	77.44	4.24	0	0.08	0.81	0	0	0	5.67	0.14	7.68	67.02	113.56	943.6	389.32	1115.3	572.74	979.02	421.59	1091.37	438.1
51.351	0	0.6	0.16	0.25	0.7	0.03	0.14	0.1	0.92	0.84	98.6	22.68	0	98.49	2.12	6.02	0.84	0.12	2.44	0.12	0.08	0.17	0	0.92	0.01	0.01	0	0	72.05	5.4	0	0.02	0.89	0	0	0	4.53	-1.1	7.77	66.72	114.26	942.54	388.44	1116.38	573.93	978.78	420.78	1091.82	437.49
51.384	0	0.54	0.15	0.23	0.69	0.03	0.14	0.11	1.03	0.73	98.62	20.3	0	98.11	2.43	7.32	0.73	0.14	3.65	0.12	0.14	0.2	0	1.03	0.01	0.01	0	0	68.99	5.85	0	0	0.97	0	0	0	1.83	-2.24	7.79	66.28	114.27	943.14	389.24	1117.53	574.56	979.68	420.9	1092.66	438.03
51.418	0	0.46	0.14	0.19	0.66	0.03	0.13	0.12	0.97	0.4	98.68	16.7	0	98.24	2.39	9.42	0.4	0.16	3.29	0.06	0.21	0.13	0	0.97	0.02	0.01	0	0.02	63.91	6.15	0	0	0.98	0	0	0	3.28	-1.89	7.99	65.99	110.62	943.31	388.38	1118.89	576.27	982.17	421.06	1091.7	436.5
51.451	0	0.32	0.13	0.13	0.63	0.03	0.12	0.14	1.01	0.24	98.74	10.52	0	98.29	3.13	14.12	0.24	0.24	2.11	0.04	0.14	0.08	0	1.01	0.04	0	0	0.05	52.56	5.56	0	0	0.96	0	0	0	3.82	-1.74	8.61	66.25	110.63	943.07	386.48	1118.73	574.55	982.55	418.89	1091.98	435.17
51.484	0	0.26	0.12	0.1	0.59	0.03	0.11	0.16	1.13	0.18	98.82	7.37	0	97.83	2.54	17.25	0.18	0.35	1.84	0.02	0.14	0.05	0	1.13	0.11	0	0	0.24	44.6	5.03	0	0	0.93	0	0	0	2.79	-2.97	9.32	65.94	110.55	943.02	383.84	1119.51	572.28	983.66	415.42	1092.74	433.38
51.518	0	0.18	0.1	0.06	0.54	0.03	0.1	0.2	1.1	0.08	98.91	4.12	0	98.21	2.19	22.77	0.08	0.71	1.05	0.01	0.08	0.02	0	1.1	0.31	0	0	0.73	31.4	5.66	0	0.01	0.91	0	0	0	2.54	-1.98	9.13	65.88	112.23	943.3	381.47	1120.53	570.12	983.51	412.78	1094.07	432.08
51.551	0	0.13	0.08	0.05	0.67	0.03	0.09	0.3	1.26	0.04	98.66	4.9	0	98.31	2.38	32.23	0.04	1.55	0.79	0.01	0.04	0.01	0	1.26	0.78	0	0	1.63	24.18	4.84	0	0	0.92	0	0	0	2.71	-1.68	9.75	65.78	111.73	943.28	379.69	1120.97	568.76	984.59	410.59	1094.41	431.16
51.584	0	0.11	0.07	0.05	0.83	0.03	0.08	0.43	1.84	0.05	98.35	6.13	0	98.15	2.35	39.81	0.03	2.82	1	0	0.05	0.01	0	1.59	1.84	0	0	1.38	19.56	4.32	0	0	0.89	0	0	0	3.97	-2.15	9.38	65.54	112.02	942.81	377.88	1121.88	568.44	984.4	409.2	1094.42	430.3
51.618	0	0.09	0.06	0.04	0.89	0.03	0.08	0.53	2.2	0.04	98.22	5.22	0	98.1	2.2	44.19	0.02	4.37	1.02	0	0.04	0.01	0	2.53	2.83	0	0	0.86	13.08	3.47	0.01	0	0.88	0	0	0	2.93	-2.27	9.95	65.19	112.09	942.03	375.8	1122.85	568.13	984.99	406.96	1094.99	428.56
51.651	0	0.09	0.06	0.04	0.98	0.03	0.08	0.59	1.86	0.04	98.04	6.08	0	97.28	1.86	47.03	0.02	5.13	1.04	0	0.04	0.01	0	2.8	2.85	0	0	0.41	12.24	3.09	0.01	0	0.87	0	0	0	4.76	-4.12	10.48	65.19	113.8	941.2	373.68	1124.34	568.38	985.21	404.88	1096.52	428.54
51.684	0	0.09	0.06	0.04	0.96	0.03	0.08	0.6	1.9	0.09	98.09	4.96	0	97.48	1.9	46.96	0.01	5.87	1.51	0	0.09	0.03	0	4.48	3.64	0	0	0.34	9.63	2.61	0.01	0	0.87	0	0	0	4.81	-3.73	9.91	64.98	115.18	941.14	372.51	1125.87	568.93	984.79	404.33	1097.6	427.59
51.718	0	0.09	0.06	0.03	0.74	0.03	0.11	0.47	1.98	0.13	98.53	2.93	0	96.9	1.88	41.72	0.01	5.71	1.98	0	0.13	0.05	0	8.07	3.79	0	0	0.39	5.58	2.2	0.01	0	0.82	0	0	0	5.4	-4.79	9.93	64.77	116.59	940.67	370.89	1126.98	569.41	984.42	403.44	1098.84	425.86
51.751	0	0.09	0.07	0.03	0.63	0.03	0.13	0.39	2.4	0.13	98.73	2.47	0	96.39	1.88	38.72	0.01	4.41	2.4	0	0.13	0.08	0	8.84	4.35	0	0	0.61	5.6	2.18	0.02	0	0.84	0	0	0	4.92	-5.57	9.74	64.78	117.35	940.04	369.55	1127.71	569.14	984.02	402.06	1099.09	425.08
51.785	0	0.09	0.07	0.03	0.54	0.03	0.19	0.34	2.98	0.1	98.92	3.26	0	96.91	1.98	35.87	0	3.67	2.98	0	0.1	0.1	0	15.27	4.55	0	0	1.5	3.35	1.93	0.03	0	0.79	0	0	0	5.45	-4.78	9.19	64.71	119.88	939.94	368.46	1128.34	568.91	982.61	401.65	1100.37	424.1
51.818	0	0.09	0.08	0.03	0.45	0.03	0.25	0.27	2.47	0.11	99.11	3.18	0	97.1	1.72	31.46	0	2.91	2.47	0.01	0.11	0.09	0	19.38	5.24	0	0.01	1.27	3.12	1.76	0.05	0	0.7	0	0	0	4.14	-4.45	9.42	64.67	121.61	938.98	367.6	1128.36	568.81	981.61	400.6	1101.1	423.24
51.851	0	0.09	0.09	0.03	0.43	0.03	0.26	0.25	1.82	0.09	99.14	2.91	0	97.5	1.82	30.43	0	2.4	1.79	0.01	0.09	0.06	0	19.27	5.85	0	0.01	1.08	3.51	1.87	0.06	0	0.72	0	0	0	3.57	-3.69	10.23	64.59	121.36	938.5	367.22	1128.33	568.83	982.31	399.69	1101.34	423.38
51.885	0	0.09	0.08	0.03	0.46	0.03	0.31	0.28	1.99	0.1	99.07	4.72	0	97.36	1.99	32.81	0	2.39	1.3	0.01	0.1	0.04	0	23.12	7.76	0	0.01	1.13	3.26	1.42	0.1	0	0.63	0	0	0	4.43	-3.96	10.43	64.39	120.03	939.12	367.29	1128.63	569.06	983.49	400.04	1101.28	423.13
[truncated: 39,424 more rows]
[truncated: 4 more columns]
