# Supplementary material for: Exploring emotion recognition in patients with mild cognitive impairment and Alzheimer’s dementia undergoing a rehabilitation program
Source: PLoS One. 2025 Apr 24;20(4):e0322213. doi: 10.1371/journal.pone.0322213 (PMC12021228; doi:10.1371/journal.pone.0322213)
Supplement: S1 Data — (ZIP) [file pone.0322213.s003.zip › raw data1-10/No1 Dual tasks.csv]

time stamp	face id	anger	contempt	disgust	fear	joy	sadness	surprise	sentimentality	confusion	neutral	engagement	valence	attention	inner brow raise	brow raise	brow furrow	eye widen	cheek raise	lid tighten	nose wrinkle	upper lip raise	dimpler	lip corner depressor	chin raise	lip pucker	lip stretch	lip press	mouth open	jaw drop	lip suck	eye closure	smile	smirk	blink	blink rate	pitch	yaw	roll	brightness	interocular distance	topleft_x	topleft_y	bottomright_x	bottomright_y	outer_right_eye_X	outer_right_eye_Y	outer_left_eye_X	outer_left_eye_Y
0.066
0.1
0.133
0.166
0.2
0.233
0.266
0.3
0.333
0.366
0.4
0.433
0.467
0.5
0.533
0.567
0.6
0.633
0.667
0.7
0.734
0.767
0.8
0.834
0.867
0.9
0.934
0.967
1
1.034
1.067
1.101
1.134
1.167
1.201
1.234
1.267
1.301
1.334
1.367
1.401
1.434
1.468
1.501
1.534
1.568
1.601
1.634
1.668
1.701
1.735
1.768
1.801
1.835
1.868
1.901
1.935
1.968
2.001
2.035
2.068	0	0.14	0.12	0.02	0.12	0.09	0.13	0.12	3.04	3.04	99.73	0.33	3.28	41.23	1.09	1.46	3.04	0.02	8.68	4.91	0.43	2.46	0	0.31	0.25	1.24	1.11	0.21	1.48	16.52	0.16	0.58	7.32	0	0		-33.68	23.77	-12.06	58.98	122.34	795.55	510.86	982.06	697.37	814.56	552.7	936.69	545.49
2.102
2.135
2.168
2.202
2.235
2.268
2.302
2.335
2.368
2.402
2.435
2.469
2.502
2.535
2.569
2.602
2.635
2.669
2.702
2.736
2.769
2.802
2.836
2.869
2.902
2.936
2.969
3.002
3.036
3.069
3.103
3.136
3.169
3.203
3.236
3.269
3.303
3.336
3.369
3.403
3.436
3.47
3.503
3.536
3.57
3.603
3.636
3.67
3.703
3.737
3.77
3.803
3.837
3.87
3.903
3.937
3.97
4.003
4.037
4.07
4.104
4.137
4.17
4.204
4.237
4.27
4.304
4.337
4.37
4.404
4.437
4.471
4.504
4.537
4.571
4.604
4.637
4.671
4.704
4.738
4.771
4.804
4.838
4.871
4.904
4.938
4.971
5.004
5.038
5.071
5.105
5.138
5.171
5.205
5.238
5.271
5.305
5.338
5.371
5.405
5.438
5.472
5.505
5.538
5.572	1	0.08	0.08	0.02	0.39	0.03	0.09	0.28	1.87	0.2	99.21	1.04	0	59.9	1.13	32.49	0.05	0.91	1.87	0.09	0.2	1.19	0	3.67	0.25	0.03	0.03	0.05	0.03	4.75	0	0.02	0.63	0	0		-3.28	19.99	6.8	76.14	72.8	868.77	475.69	972.5	580.66	887.98	503.12	960.67	499.15
5.605	1	0.09	0.1	0.03	0.3	0.03	0.11	0.31	2.13	0.33	99.37	0.53	0	69.11	2.13	23.68	0.13	0.59	1.9	0.15	0.33	1.53	0	2.91	0.38	0.05	0.05	0.07	0.04	15.39	0.01	0.03	0.58	0	0		2.94	17.97	2.97	75.83	77.49	867.8	473.94	973.1	581.58	883.37	504.44	960.4	495.97
5.638	1	0.1	0.12	0.03	0.24	0.03	0.12	0.42	1.81	0.39	99.16	0.33	0	69.2	1.61	17.36	0.15	0.31	1.81	0.1	0.39	1.42	0	2.25	0.62	0.1	0.05	0.12	0.04	29.55	0.02	0.02	0.54	0	0		4.26	17.95	0.82	75.27	77.19	868.46	474.33	970.67	580.32	881.23	503.01	958.09	495.85
5.672	1	0.1	0.14	0.03	0.19	0.03	0.12	0.57	1.74	0.54	98.86	0.33	0	69.69	1.33	11.67	0.19	0.2	1.84	0.11	0.54	1.29	0	1.74	0.87	0.08	0.07	0.22	0.03	42.83	0.03	0.01	0.51	0.1	0		8.09	17.84	0.57	74.53	73.35	866.75	475.69	963.87	576.7	878.77	503.91	951.72	496.2
5.705	1	0.11	0.15	0.03	0.18	0.03	0.13	0.93	1.84	1.36	98.13	0.33	0	53.08	1.39	9.03	0.26	0.25	2.05	0.17	1.36	1.7	0	1.84	1.01	0.15	0.11	0.54	0.04	57.35	0.03	0.01	0.55	0	0		9.16	21.38	0.92	73.94	73.36	866.49	475.92	959.89	571.4	877.08	505.19	949.72	494.95
5.739
5.772
5.805
5.839
5.872
5.905
5.939
5.972
6.005
6.039
6.072
6.106
6.139
6.172
6.206
6.239
6.272
6.306
6.339
6.372
6.406
6.439
6.473
6.506
6.539
6.573
6.606
6.639
6.673
6.706
6.74
6.773
6.806
6.84
6.873
6.906
6.94
6.973
7.006
7.04
7.073
7.107
7.14
7.173
7.207
7.24
7.273
7.307
7.34
7.373
7.407
7.44
7.474
7.507
7.54
7.574
7.607
7.64
7.674
7.707
7.741
7.774
7.807
7.841
7.874
7.907
7.941
7.974
8.007
8.041
8.074
8.108
8.141
8.174
8.208
8.241
8.274
8.308
8.341
8.374
8.408
8.441
8.475
8.508
8.541
8.575
8.608
8.641
8.675
8.708
8.742
8.775
8.808
8.842
8.875
8.908
8.942
8.975
9.008
9.042
9.075
9.109
9.142
9.175
9.209
9.242
9.275
9.309
9.342
9.375
9.409
9.442
9.476
9.509
9.542
9.576
9.609
9.642
9.676
9.709
9.743
9.776
9.809
9.843
9.876
9.909
9.943
9.976
10.009
10.043
10.076
10.11
10.143
10.176
10.21
10.243
10.276
10.31
10.343
10.376
10.41
10.443
10.477
10.51
10.543
10.577	1	0.09	82.09	0.02	0.87	0.06	1.07	0.54	0.95	0.95	0	12	0	95.06	50.84	1.95	0.95	0	5.48	5.89	1.01	1.99	32.73	0.06	0.08	0.2	0.33	0.02	17.69	2.16	0.11	90.03	5.9	77.56	0		-9.04	7.21	2.66	68.28	98.94	888.46	494.16	1018.11	629.38	905.2	520.63	1004.03	525.22
10.61	1	0.1	3.83	0.03	0.27	0.07	0.27	0.16	0.26	0.95	92.33	0.89	0	86.56	22.2	1.73	0.26	0.01	4.59	1.84	2.76	4.46	3.15	0.13	0.07	0.95	0.12	0.03	11.86	1.11	0.19	92.38	7.1	33.85	0		-17.83	12.69	8.16	65.87	103.64	892.35	500.92	1014.11	623.86	908.13	519.61	1010.26	537.28
10.643	1	0.08	0.43	0.03	0.14	0.13	0.13	0.1	0.28	1.01	99.15	0.45	4.84	90.55	10.89	2.09	0.07	0.01	5.34	0.94	4.46	6.11	0	0.28	0.07	1.01	0.1	0.04	6.45	0.88	0.16	88.05	12.14	16.55	0		-15.99	10.7	7.46	63.4	98.81	899.06	513.98	1018.17	635.43	914.88	532.99	1012.52	548.15
10.677	1	0.08	0.13	0.03	0.11	0.14	0.1	0.08	0.26	1.06	99.72	0.49	6.66	87.36	5.78	2.58	0.04	0.02	5.59	0.62	4.67	4.38	0	0.26	0.06	1.06	0.13	0.04	4.24	0.85	0.17	83	12.8	5.95	0		-21.94	12.33	6.28	62.17	100.34	900.86	527.83	1019.31	646.58	914.96	545.3	1013.76	562.82
10.71	1	0.08	0.11	0.03	0.12	0.11	0.1	0.09	0.24	0.73	99.76	0.37	3.76	80.94	5.38	4.06	0.04	0.03	5.75	0.33	6.74	4.05	0	0.24	0.08	0.73	0.14	0.06	4.49	0.91	0.15	81.62	10.74	3.07	0		-18.62	14.77	7.92	60.64	100.02	899.93	539.18	1019.78	660.12	916.55	556	1014.41	576.66
10.744	1	0.09	0.09	0.02	0.13	0.09	0.11	0.08	0.25	0.42	99.73	0.33	4.14	85.12	5.28	3.29	0.04	0.04	5.33	0.23	2.51	1.85	0	0.25	0.09	0.42	0.16	0.07	5.92	0.93	0.2	66.6	9.56	0.13	0		-21.26	13.28	9.29	59.74	100.72	897.75	544.88	1019.05	666.65	916.06	560.28	1014.01	583.72
10.777	1	0.1	0.09	0.02	0.14	0.09	0.12	0.08	0.24	0.34	99.73	0.33	3.96	85.46	5.12	2.44	0.05	0.04	5.62	0.17	2.21	1.36	0	0.18	0.1	0.34	0.14	0.07	7.22	1.04	0.24	63.34	9.11	0	0		-24.02	13.15	9.51	59.08	102.82	898.84	551.77	1019.48	672.5	916	566.8	1016.25	589.62
10.81	1	0.11	0.1	0.03	0.14	0.09	0.12	0.07	0.22	0.28	99.73	0.33	3.82	87.15	4.28	1.81	0.07	0.04	5.2	0.12	1.72	1.57	0	0.15	0.09	0.28	0.13	0.08	9.23	1.02	0.22	55.89	8.78	0	0		-21.32	12.43	6.23	58.41	106.36	898.8	554.74	1019.57	676.31	911.06	573.84	1016.37	588.74
10.844	1	0.11	0.1	0.03	0.13	0.08	0.11	0.07	0.17	0.23	99.73	0.33	3.32	85.41	3.14	1.28	0.07	0.05	4.3	0.05	1.48	1.5	0	0.1	0.07	0.23	0.1	0.05	9.98	1.01	0.17	37.81	8.32	0	0		-26.6	13.16	5.95	58.04	106.54	899.21	559.5	1016.41	676.7	909.45	577.19	1014.79	593.19
10.877	1	0.12	0.1	0.03	0.14	0.07	0.11	0.07	0.17	0.26	99.72	0.33	2.86	93.64	2.68	1.76	0.06	0.07	4.17	0.03	1.43	1.27	0	0.08	0.06	0.26	0.1	0.04	10.97	1.15	0.17	43.85	7.81	0	0		-21.05	8.55	3.01	57.65	102.3	900.2	559.18	1017.62	677.3	909.59	580.95	1011.6	588.7
10.91	1	0.12	0.11	0.03	0.15	0.07	0.11	0.07	0.15	0.28	99.7	0.33	2.17	93.26	2.63	2.21	0.06	0.1	3.56	0.03	1.18	1.36	0	0.07	0.05	0.28	0.08	0.03	12.53	1.22	0.15	33.3	7.29	0	1		-19.52	8.87	3.16	58.07	102.15	898.01	559	1014.88	676.76	907.34	580.76	1009.16	588.85
10.944	1	0.13	0.11	0.03	0.15	0.06	0.11	0.07	0.15	0.24	99.7	0.33	1.23	92.3	1.68	2.64	0.06	0.15	3.18	0.02	1.55	1.6	0	0.08	0.07	0.24	0.08	0.03	13.47	1.22	0.15	39.8	6.52	0	0		-15.96	9.58	3.9	58.93	100.38	889.16	555.39	1004.33	671.65	899.23	576.09	998.99	587.15
10.977	1	0.14	0.12	0.04	0.15	0.06	0.11	0.07	0.12	0.21	99.7	0.33	0.98	92.38	1.15	2.34	0.05	0.13	3.82	0.02	1.7	1.61	0	0.09	0.06	0.21	0.07	0.04	13.63	1.16	0.12	39.23	5.98	0	0		-23.29	9.53	2.2	61.06	103.44	881.94	548	1000.97	667.38	890.89	570.61	994.16	576.59
11.01	1	0.14	0.12	0.04	0.15	0.05	0.11	0.07	0.12	0.18	99.7	0.33	0	93.14	0.79	2.68	0.05	0.11	3.58	0.02	2.66	1.87	0	0.11	0.06	0.18	0.07	0.03	13.94	1.02	0.12	39.9	5.35	0	0		-21.94	8.95	1.99	62.89	99.28	875.81	541.32	999.26	665.37	888.98	563.39	987.8	572.97
11.044	1	0.14	0.12	0.04	0.15	0.05	0.1	0.07	0.13	0.2	99.69	0.33	0	96.39	0.78	3.35	0.05	0.09	3.18	0.02	3.44	2.25	0	0.13	0.05	0.2	0.07	0.02	14.18	0.9	0.12	54.85	5.14	0	0		-15.73	5.57	1.11	64.91	97.84	868.46	531.03	995.77	661.48	883.37	556.4	981.09	561.24
11.077	1	0.13	0.12	0.04	0.17	0.05	0.1	0.07	0.11	0.2	99.66	0.33	0	95.02	1.07	4.73	0.05	0.06	2.58	0.04	2.17	1.25	0	0.11	0.04	0.2	0.07	0.01	13.88	0.88	0.09	68.88	4.8	0	0		-16.77	7.26	0.64	66.01	102.75	860.34	520.16	992.38	654.75	874.83	546.54	977.45	551.68
11.111	1	0.14	0.12	0.04	0.19	0.04	0.1	0.08	0.08	0.18	99.61	0.39	0	95.62	1.03	7.49	0.06	0.05	1.43	0.09	1.23	0.69	0	0.08	0.04	0.18	0.09	0	14.82	0.76	0.08	56.61	4.13	0.16	1		-17.72	6.58	0.51	65.87	108.22	852.68	508.06	989.47	647.29	866.65	535.83	974.79	539.92
11.144	1	0.14	0.15	0.04	0.21	0.04	0.1	0.09	0.08	0.14	99.57	0.47	0	96.82	1.2	8.4	0.08	0.03	1.41	0.19	1.29	0.6	0	0.05	0.04	0.14	0.12	0.01	16.54	0.76	0.06	4.47	3.26	2.05	0		-15.65	4.92	-0.98	66.05	102.92	846.26	498.98	987.23	644	863.74	528.79	966.65	530.01
11.177	1	0.14	0.18	0.04	0.23	0.04	0.1	0.09	0.09	0.11	99.53	0.56	0	92.58	1.07	10.43	0.09	0.04	1.26	0.25	1.22	0.6	0	0.04	0.04	0.11	0.16	0.01	17.07	0.94	0.06	0.16	3.16	4.07	0		-11.59	9.38	-1.4	66.79	101.7	842.46	492.97	985.91	642.73	861.55	525.08	963.21	522.6
11.211	1	0.16	0.3	0.05	0.26	0.04	0.1	0.1	0.13	0.13	99.4	0.74	0	92.04	1.8	10.32	0.13	0.04	1.48	0.54	1.94	0.9	0	0.03	0.03	0.1	0.17	0.03	21.15	1.07	0.07	15.12	2.81	8.53	0		-8.36	9.76	-1.56	68	99.91	841.15	490.63	985.77	643.03	861.65	523.89	961.48	519.9
11.244	1	0.15	0.39	0.05	0.24	0.04	0.11	0.1	0.14	0.14	99.23	0.59	0	94.35	2.18	10.13	0.14	0.05	2.05	0.8	2.77	1.39	0	0.03	0.04	0.11	0.17	0.06	18.1	1.14	0.08	20.11	2.69	10.83	0		-4.84	7.92	-0.59	69.37	101.42	837.08	482.52	985	639.35	859.18	516.74	960.54	513.4
11.277	1	0.13	0.32	0.04	0.23	0.04	0.11	0.1	0.15	0.15	99.35	0.45	0	95.88	3.39	10.43	0.15	0.09	3.26	1.12	3.32	1.52	0	0.02	0.04	0.14	0.16	0.11	13.97	1.3	0.07	3.39	2.83	9.35	0		-9.49	6.26	-0.81	67.44	105.88	836.03	475.78	989.68	636.65	858.6	512.73	964.24	505.65
11.311	1	0.11	0.23	0.04	0.25	0.05	0.11	0.13	0.21	0.16	99.5	0.47	0	85.53	4.13	14.86	0.15	0.17	5.71	1.41	4.39	1.59	0	0.02	0.04	0.16	0.17	0.21	10.24	1.6	0.06	0.54	2.99	7.13	0		-8.72	13.12	-0.26	66.91	107.67	834.78	471.18	990.88	634.22	858.23	508.97	965.66	501.82
11.344	1	0.1	0.15	0.03	0.28	0.05	0.1	0.16	0.25	0.16	99.43	0.59	0	93.98	3.55	19.65	0.15	0.39	7.48	1.08	3.1	1.75	0	0.03	0.06	0.16	0.14	0.25	8.52	1.86	0.06	0.05	3.36	4.34	0		-8.11	8.26	-0.08	67.13	105.12	833.99	466.28	993.61	633.09	860.64	506.12	965.35	496.85
11.377	1	0.08	0.09	0.03	0.39	0.06	0.09	0.24	0.35	0.17	99.23	0.98	0	85.84	4	28.1	0.16	1.02	8.83	0.76	1.71	1.08	0	0.03	0.09	0.17	0.11	0.35	7.28	2.26	0.07	0.04	3.48	1.8	0		-2.11	12.99	1.35	68.24	107.33	835.96	462.95	997.51	631.96	863.73	504.7	970.69	495.74
11.411	1	0.08	0.07	0.03	0.49	0.06	0.09	0.34	0.46	0.17	99.03	1.2	0.4	86.88	4.96	33.4	0.17	2.48	9.71	0.43	0.8	0.71	0	0.03	0.18	0.13	0.09	0.46	4.89	2.64	0.06	0	3.62	0.7	0		3.85	12.55	1.22	71.18	102.36	839.67	462.01	1000.96	633.12	869.62	503.8	971.68	496.05
11.444	1	0.07	0.06	0.02	0.55	0.06	0.1	0.4	0.6	0.16	98.9	1.23	0.1	81.93	7.76	34	0.16	2.95	9.39	0.36	0.38	0.38	0	0.04	0.27	0.11	0.08	0.6	4.64	3.09	0.07	0	3.91	0	0		5.18	14.44	1.9	71.94	103.8	844.03	462.67	1004.66	632.39	873.56	505.31	977.02	496.93
11.478	1	0.06	0.05	0.02	0.83	0.07	0.1	0.74	0.96	0.21	98.34	2.37	0	87.38	10.81	43.65	0.21	3.8	8.9	0.22	0.25	0.11	0	0.03	0.4	0.11	0.07	0.96	3.41	4.22	0.08	0	4.54	0	0		2.85	12.33	2.42	71.49	104.3	848.23	461.8	1008.83	631.12	877.82	503.29	981.89	496.29
11.511	1	0.04	0.03	0.02	2.19	0.06	0.1	2.75	0.8	0.2	94.51	10.08	0	84.68	19.63	63.02	0.2	5.57	7	0.12	0.21	0.08	0	0.02	0.41	0.11	0.06	0.8	3.08	6.18	0.08	0	5.17	0	0		-1.5	13.45	1.8	69.68	103.9	852.61	460.58	1013.38	629.97	881.97	500.41	985.69	494.31
11.544	1	0.03	0.02	0.01	6.1	0.06	0.12	9.72	0.58	0.19	80.56	29.6	0	85.94	31.18	79.01	0.19	9.16	5.96	0.08	0.2	0.09	0	0.02	0.38	0.1	0.05	0.58	3.54	7.16	0.08	0	5.37	0	0		1.12	12.95	1.14	70.39	106.52	856.69	457.85	1021	631.72	885.99	499.29	992.29	492.47
11.578	1	0.02	0.01	0.01	10.82	0.07	0.2	22.8	0.57	0.21	54.39	39.19	0	89.3	44.83	84.72	0.21	9.52	6.5	0.07	0.25	0.12	0	0.01	0.46	0.08	0.04	0.57	3.15	11.67	0.1	0	6.2	0	0		3.58	11.39	1.27	71.62	106.46	861.93	457.12	1025.7	630.96	891.05	498.79	997.32	492.32
11.611	1	0.02	0.01	0.01	19.45	0.08	0.35	41	0.55	0.21	34	46.53	0	94.1	58.29	88.03	0.21	12.88	7.94	0.07	0.27	0.21	0	0.01	0.43	0.08	0.04	0.55	3.58	12.06	0.1	0	6.6	0	0		1.56	8.15	1.41	70.93	107.29	866.74	455.91	1031.53	630.83	895.97	496.63	1003.14	491.43
11.644	1	0.01	0.01	0.01	26.42	0.1	0.45	58.6	0.82	0.16	16.4	53.95	0	94.14	65.04	91.88	0.16	14.96	10.66	0.05	0.35	0.4	0	0.02	0.38	0.08	0.04	0.82	3.43	16.46	0.13	0	7.62	0	0		5.07	8.12	1.23	73.14	106.61	874.1	455.44	1036.71	628.5	902.45	496.9	1008.89	490.9
11.678	1	0.01	0.01	0.01	23.49	0.15	0.39	61.15	1.79	0.12	13.85	55.87	0	88.21	63.61	93.54	0.12	12.72	13.62	0.06	0.45	0.54	0	0.03	0.41	0.12	0.04	1.79	2.73	21.03	0.17	0	9.36	0	0		3.81	11.94	1.21	72.1	105.6	878.74	455.96	1039.47	626.46	906.74	497.06	1012.14	490.55
11.711	1	0.01	0.01	0.01	25.54	0.15	0.43	62.77	3.66	0.12	12.23	57.96	0	82.03	64.56	93.67	0.12	14.21	14.66	0.06	0.35	0.62	0	0.03	0.49	0.12	0.05	3.66	2.29	20.09	0.17	0	8.7	0	0		3.27	14.41	1.25	71.51	103.58	882.98	455.6	1042.79	625.22	911.6	496.09	1014.99	489.92
11.745	1	0.01	0.01	0.01	28.33	0.15	0.56	69.71	5.68	0.11	5.29	58.69	0	80.18	69.91	92.03	0.11	14.81	15.05	0.07	0.24	0.53	0	0.03	0.48	0.1	0.05	5.68	2	23.27	0.14	0	8.74	0	0		0.45	15.01	3.59	70.02	101.08	883.66	454.33	1042.95	622.23	915.11	493.48	1016.1	489.29
11.778	1	0.01	0.01	0.01	26.55	0.14	0.59	68.45	4	0.1	6.55	50.76	0	91.26	69.84	89.71	0.1	14	14.58	0.1	0.2	0.59	0	0.04	0.51	0.1	0.06	4	2.25	25.05	0.14	0	8.23	0	0		0.16	10.27	1.87	70.51	102.26	886.82	453.01	1045.29	620.23	915.84	492.87	1017.89	486.46
11.811	1	0.01	0.01	0.01	20.47	0.14	0.5	59.5	2.71	0.12	15.5	42.37	0	85.36	64.85	86.8	0.11	12	15.61	0.16	0.2	0.72	0	0.04	0.58	0.12	0.07	2.71	2.15	25.59	0.12	0	8.08	0	0		0.66	13.18	2.32	70.29	102.61	887.16	452.14	1045.6	619.28	916.4	491.8	1018.85	486.13
11.845	1	0.02	0.01	0.01	16.31	0.13	0.38	46.89	1.51	0.13	28.11	35.74	0	91.63	57.15	83.91	0.11	13.06	15.55	0.18	0.23	0.71	0	0.04	0.67	0.13	0.09	1.51	2.12	22.9	0.11	0.01	7.07	0	0		0.66	10.03	1.78	70.63	103.58	887.34	451.58	1045.54	618.88	915.47	490.82	1018.91	485.57
11.878	1	0.02	0.02	0.01	11.74	0.14	0.33	32.53	1.05	0.14	42.47	28.87	0	93.46	51.47	80.34	0.13	11.25	17.74	0.22	0.26	1.04	0	0.04	0.86	0.14	0.11	1.05	1.77	19.43	0.1	0.02	6.92	0	0		4	8.7	1.19	72.44	102.86	886.36	451.38	1043.18	618.37	913.64	490.57	1016.38	485.67
11.911	1	0.02	0.02	0.01	8.09	0.16	0.35	21.3	1.04	0.15	57.39	17.24	0	89.84	49.47	72.3	0.14	9.26	20.67	0.31	0.3	1.36	0	0.05	1.04	0.15	0.12	0.76	1.51	17.61	0.09	0.03	6.71	0	0		5.11	11.1	0.09	72.96	100.65	885.07	451.83	1039.79	616.98	911.62	491.37	1012.07	484.95
11.945	1	0.02	0.02	0.01	8.5	0.13	0.48	19.72	1.01	0.2	60.55	11.59	0	92.01	54.19	66.69	0.17	10.73	18.33	0.39	0.2	0.82	0	0.06	1.01	0.2	0.12	0.58	1.36	14.7	0.08	0.06	5.94	0	0		6.21	9.78	-2.14	74.54	102.74	884.03	453.6	1032.27	611.59	904.57	493.35	1006.91	484.19
11.978	1	0.02	0.03	0.01	8	0.11	0.51	17.48	0.86	0.21	65.04	9.25	0	90.76	54.49	63.77	0.18	10.94	15.48	0.5	0.14	0.56	0	0.06	0.86	0.21	0.09	0.39	1.14	13.55	0.08	0.02	5.46	0	0		2.79	10.58	-0.23	73.24	99.86	879.4	454	1025.13	607.91	901.67	492.45	1001.18	484.14
12.011	1	0.03	0.03	0.01	6.93	0.09	0.36	13.99	0.97	0.25	72.02	9.94	0	92.1	47.67	64.95	0.19	11.48	12.72	0.61	0.12	0.28	0	0.08	0.97	0.25	0.08	0.42	0.92	12.31	0.09	0.05	5	0	0		-0.05	9.72	-2.01	72.34	100.46	877.72	455.73	1021	606.45	897.17	494.29	997.06	483.57
12.045	1	0.03	0.03	0.01	5.41	0.07	0.31	9.5	1.04	0.31	81	8.42	0	89.81	43.51	62.59	0.22	10.01	9.03	0.81	0.09	0.15	0	0.13	1.04	0.31	0.06	0.43	0.58	9.8	0.09	0.01	4.47	0	0		1.24	11.12	-2.25	72.65	98.64	873.65	456.29	1015.44	605.58	893.18	495.06	991.16	483.67
12.078	1	0.03	0.03	0.01	3.85	0.06	0.27	6.25	1.23	0.27	87.51	6.43	0	91.47	39.45	58.78	0.2	7.41	7.1	0.64	0.09	0.1	0	0.14	1.23	0.27	0.04	0.42	0.44	9.34	0.09	0.01	4.02	0	0		2.2	10.14	-2.98	73.33	99.59	869.67	456.86	1008.7	603.72	886.69	494.69	985.71	484.02
12.112	1	0.03	0.04	0.01	3.2	0.05	0.28	4.54	1.09	0.26	90.91	4.92	0	92.13	38.55	55.39	0.19	5.6	6.08	0.72	0.11	0.08	0	0.2	1.09	0.26	0.04	0.27	0.24	7.38	0.09	0.05	3.18	0	0		1.75	9.7	-4.11	73.36	98.54	866.35	457.42	1003.72	602.72	882.27	495.02	980.15	483.6
12.145	1	0.03	0.04	0.01	2.96	0.05	0.25	3.97	0.83	0.26	92.07	5.16	0	91.4	36.28	56.27	0.2	4.6	6.36	0.88	0.12	0.09	0	0.26	0.83	0.22	0.03	0.25	0.17	6.36	0.1	0.03	2.97	0	0		3.27	10.18	-4.07	73.5	99.7	860.66	456.01	999.32	602.14	876.8	495.63	975.56	481.92
12.178	1	0.03	0.04	0.01	2.87	0.05	0.24	3.87	0.72	0.28	92.25	5.47	0	95.66	34.9	57.15	0.18	4.17	5.88	0.82	0.1	0.07	0	0.28	0.72	0.19	0.02	0.23	0.15	6.71	0.1	0.04	2.85	0	0		2.19	6.54	-3.8	74.16	97.04	855.66	455.37	990.92	597.78	871.68	493.82	967.82	480.66
12.212	1	0.04	0.04	0.01	1.95	0.04	0.19	2.3	0.68	0.32	95.4	3.71	0	95	28.42	52.13	0.19	3.61	5.22	0.9	0.1	0.07	0	0.32	0.68	0.15	0.02	0.27	0.11	5.88	0.09	0.02	2.52	0	0		4.87	7.28	-3.91	75.39	97.48	852.03	456.44	986.65	597.95	867.55	496.38	963.87	481.38
12.245	1	0.04	0.04	0.02	1.86	0.04	0.15	2.19	0.61	0.36	95.61	4.31	0	94.68	24.46	54.13	0.16	3.78	3.88	0.74	0.09	0.05	0	0.36	0.61	0.12	0.01	0.43	0.1	6.49	0.1	0.02	2.27	0	0		4.85	7.6	-4.39	75.57	96.33	849.27	457.86	982.15	597.4	864.27	497.8	959.29	482.01
12.278	1	0.04	0.05	0.02	1.48	0.03	0.15	1.63	0.75	0.46	96.74	3.04	0	94.57	22.75	49.5	0.13	3.11	2.49	0.73	0.09	0.04	0	0.46	0.54	0.1	0.01	0.75	0.07	6.27	0.09	0.01	2.09	0	0		6.38	7.71	-1.79	76.02	102.33	848.88	457.18	982.87	596.85	863.06	497.4	964.42	483.37
12.312	1	0.05	0.06	0.02	1.12	0.03	0.15	1.08	0.99	0.54	97.76	1.99	0	92.55	20.04	43.86	0.11	2.8	1.67	0.54	0.11	0.02	0	0.72	0.5	0.06	0.01	0.99	0.04	4.95	0.1	0.01	1.73	0	0		5.89	9.4	-1.96	75.72	101.82	848.1	457.39	982.14	597.12	862.46	497.45	963.31	483.39
12.345	1	0.05	0.06	0.02	0.97	0.03	0.14	0.92	1.19	0.49	98.05	1.64	0	92.43	17.88	41.18	0.1	3.2	1.4	0.49	0.13	0.02	0	0.74	0.48	0.05	0.01	1.19	0.03	5.31	0.1	0.01	1.61	0	0		5.3	9.49	-2.87	75.52	98.85	847.09	458.05	980.7	598.06	862.11	497.49	959.96	483.49
12.378	1	0.06	0.06	0.02	0.89	0.03	0.13	0.84	1.38	0.4	98.22	1.62	0	91.64	14.85	40.83	0.08	3.59	1.37	0.4	0.14	0.04	0	0.82	0.5	0.03	0.01	1.38	0.03	6.26	0.11	0.01	1.43	0	0		2.97	10.03	-1.51	74.41	100.96	845.71	457.69	981.2	598.57	861.58	497.32	961.61	483.7
12.412	1	0.06	0.06	0.02	1.03	0.03	0.11	1.06	0.84	0.31	97.88	2.23	0	97.16	13.55	45.42	0.06	4.37	1.85	0.31	0.16	0.04	0	0.84	0.56	0.02	0.01	0.79	0.02	7.78	0.15	0.03	1.22	0	0		3.96	4.33	-2.64	75.1	101.49	846.37	456.2	986.46	602.79	863.44	497.84	963.76	482.46
12.445	1	0.06	0.06	0.02	1.01	0.03	0.12	1.04	0.74	0.3	97.92	2.08	0	91.65	13.97	44.67	0.06	4.26	2.58	0.3	0.19	0.06	0	0.74	0.59	0.02	0.01	0.63	0.02	7.79	0.15	0.01	1.25	0	0		6.68	10.02	-1.65	75.54	102.24	848.59	456.36	989.85	604.12	866.65	498.52	967.81	483.71
12.479	1	0.05	0.06	0.02	1.16	0.03	0.14	1.26	0.81	0.32	97.48	2.27	0	89.99	17.26	45.69	0.06	4.02	3.83	0.32	0.19	0.08	0	0.81	0.53	0.01	0.01	0.25	0.02	8.38	0.17	0.01	1.2	0	0		7.35	11.02	-1	75.57	102.26	850.52	456.92	993.23	606.32	869.77	499.17	971.07	485.12
12.512	1	0.05	0.06	0.02	1	0.03	0.16	1.06	0.75	0.44	97.89	1.5	0	90.6	18.87	40.53	0.07	3.41	3.97	0.44	0.24	0.14	0	0.75	0.52	0.01	0.02	0.23	0.02	8.24	0.17	0.08	1.2	0	0		8.44	10.67	-0.99	75.88	101.28	854.89	458.84	997.39	608.57	874.5	500.75	974.9	487.42
12.545	1	0.05	0.07	0.02	0.86	0.04	0.18	0.87	0.72	0.62	98.27	1.05	0	89.87	20.28	35.64	0.08	2.67	4.23	0.62	0.37	0.26	0	0.72	0.46	0.01	0.03	0.24	0.02	7.67	0.19	1.57	1.31	0	0		11.09	11.09	0.75	77.07	100.01	858.98	460.71	1000.08	609.85	879.65	500.43	979.27	491.57
12.579	1	0.06	0.08	0.02	0.71	0.04	0.19	0.67	0.74	0.74	98.58	0.79	0	92.48	19.22	31.63	0.1	2.08	5.52	1.05	0.56	0.59	0	0.74	0.49	0.01	0.05	0.2	0.02	7.22	0.16	1.9	1.42	0	0		10.66	9.45	-0.77	77.21	98.89	867.06	460.85	1007.96	610.3	887.08	500.96	985.41	490.52
12.612	1	0.06	0.09	0.02	0.64	0.04	0.23	0.6	0.8	0.8	98.72	0.59	0	92.46	21.49	27.35	0.11	1.45	7.56	1.67	0.91	1.09	0	0.8	0.55	0.01	0.07	0.16	0.02	7.12	0.15	0.64	1.56	0	0		3.42	9.47	-0.85	73.78	105.02	869.48	458.82	1014.19	609.9	888.31	500.16	992.56	487.38
12.645	1	0.06	0.09	0.02	0.62	0.06	0.26	0.6	0.8	0.8	98.76	0.52	0	87.62	23.09	25.68	0.12	1	11.98	2.76	1.12	1.3	0	0.8	0.57	0.01	0.08	0.15	0.02	7.64	0.14	0.24	1.77	0	0		3.66	12.21	-1.92	72.69	105.82	872.41	457.44	1019.18	610.83	891.13	500.02	995.94	485.46
12.679	1	0.07	0.11	0.02	0.49	0.07	0.32	0.45	0.79	0.79	99.02	0.47	0	91	24.22	17.81	0.14	0.69	15.6	3.16	0.87	1.18	0.02	0.79	0.69	0.01	0.12	0.15	0.02	7.5	0.12	0.13	1.85	0	0		7.06	10.43	-0.17	74.58	107.63	876.21	455.15	1025.23	610.77	896.5	498.95	1003.24	485.19
12.712	1	0.07	0.11	0.02	0.46	0.08	0.34	0.43	0.86	0.76	99.08	0.46	0	89.32	23.89	16.31	0.16	0.64	18.38	4.14	0.74	1.43	0.34	0.76	0.86	0.02	0.13	0.16	0.03	8.38	0.11	0.07	1.99	0	0		5.43	11.38	-0.94	73.54	103.56	877.41	454.72	1025.93	610.52	898.9	497.5	1001.58	483.97
12.746	1	0.08	0.11	0.02	0.42	0.06	0.28	0.39	1.08	0.67	99.15	0.39	0	93.25	21.41	16.32	0.21	0.56	12.91	3.88	0.38	1.09	0.04	0.67	1.08	0.02	0.14	0.35	0.03	8.47	0.11	0.02	2.24	0	0		5.77	8.87	0.77	74.85	102.57	881.19	454.4	1028.31	608.52	903.67	496	1005.63	484.75
12.779	1	0.08	0.11	0.02	0.43	0.06	0.27	0.39	1.44	0.67	99.14	0.39	0	93.73	21	17.08	0.25	0.58	12.14	3.62	0.37	0.98	0	0.67	1.44	0.02	0.16	0.42	0.03	8.38	0.13	0.03	2.38	0	0		5.01	8.48	0.79	74.16	103.75	883.93	454.58	1033.25	611.62	906.84	495.33	1010.17	485.99
12.812	1	0.07	0.09	0.02	0.53	0.05	0.26	0.52	1.91	0.62	98.94	0.44	0	95.89	22.1	22.04	0.26	0.8	9.85	2.81	0.27	0.74	0	0.62	1.91	0.03	0.12	0.46	0.03	8.82	0.14	0.02	2.26	0	0		5.22	6.26	-0.7	74.85	103.41	884.57	454.59	1032.2	610.28	905.65	495.53	1008.49	484.75
12.846	1	0.05	0.08	0.02	0.77	0.05	0.27	0.81	2.59	0.57	98.37	0.78	0	90.77	25.58	29.52	0.36	1.13	7.25	1.9	0.2	0.38	0	0.57	2.59	0.04	0.1	0.74	0.04	8.5	0.18	0.01	2.52	0	0		8.7	10.57	-0.92	75.86	99.95	885.6	455.61	1032.2	611.27	907.83	496.54	1007.23	486.03
12.879	1	0.05	0.06	0.02	1.16	0.05	0.23	1.33	3.01	0.53	97.33	1.81	0	92.63	26.21	40.59	0.43	1.81	6.78	1.37	0.22	0.39	0	0.53	3.01	0.06	0.08	0.97	0.05	8.09	0.19	0.05	2.51	0	0		5.87	9.34	-2.21	75.16	99.21	886.47	457.66	1031.12	610.54	907.24	498.82	1005.61	485.96
12.912	1	0.04	0.05	0.02	1.63	0.04	0.2	1.97	3.67	0.54	96.05	3.66	0	93.76	26.52	48.96	0.38	3.04	5.43	0.86	0.17	0.31	0	0.54	3.67	0.07	0.07	1.22	0.05	7.75	0.2	0.01	2.38	0.03	0		4.71	8.45	-2.97	75.14	101.06	886.22	458.97	1028.86	609.5	904.41	499.55	1004.62	486.5
12.946	1	0.04	0.04	0.02	2.26	0.04	0.15	2.85	3.91	0.63	94.3	8.25	0	92.6	24.46	59.45	0.38	4.28	4.26	0.63	0.13	0.33	0	0.64	3.91	0.09	0.05	1.73	0.06	7.12	0.2	0	2.28	0.17	0		3.93	9.37	-4.36	74.99	98.5	884.73	461.14	1024.94	609.15	902.13	501.56	999.56	487.09
12.979	1	0.04	0.04	0.02	1.94	0.04	0.11	2.23	3.14	0.36	95.54	8.89	0	94.66	18.24	60.26	0.33	4.7	3.14	0.36	0.11	0.29	0	0.63	4.11	0.09	0.05	1.67	0.05	6.07	0.2	0.01	2.1	0.11	0		1.42	7.62	-4.32	73.72	98.71	881.3	462.13	1021.13	609.85	898.28	501	996.16	488.22
13.012	1	0.04	0.04	0.02	1.89	0.03	0.11	2.08	2.48	0.29	95.83	8.75	0	93.55	16.98	60.29	0.28	5.05	2.48	0.29	0.07	0.19	0	0.66	3.88	0.11	0.05	1.5	0.06	5.29	0.19	0.01	2	0.17	0		-2.16	8.63	-4.93	72.22	95.7	877.53	463.54	1015.89	609.11	895.05	501.83	989.76	488.13
13.046	1	0.04	0.04	0.02	1.8	0.03	0.09	1.98	2.24	0.21	96.05	8.81	0	91.58	14.27	61.25	0.21	5.09	2.24	0.2	0.06	0.14	0	0.63	2.99	0.13	0.05	1.29	0.05	5.7	0.16	0	1.88	0.27	0		-0.21	10.07	-4.17	72.84	95.49	870.24	462.87	1009.17	609.41	888.65	501.13	983.28	488.38
13.079	1	0.04	0.04	0.02	1.72	0.03	0.09	1.85	2.13	0.19	96.3	8.25	0	91.09	13.4	61.08	0.19	4.76	2.13	0.16	0.06	0.11	0	0.55	2.28	0.13	0.06	1.07	0.05	5.46	0.15	0.01	1.8	0.13	0		-0.98	10.37	-4.53	72.45	95.12	866.76	463.39	1004.61	608.78	884.56	501.12	978.84	488.5
13.113	1	0.04	0.04	0.02	1.48	0.03	0.08	1.56	1.45	0.18	96.88	6.47	0	90.62	11.87	58.64	0.14	4.15	3.17	0.18	0.14	0.16	0	0.45	1.45	0.18	0.06	0.44	0.05	5.85	0.17	0.02	1.51	0.07	0		-1.23	10.66	-3.72	72.17	95.22	861.46	463.42	999.67	608.66	880.02	501.63	974.35	488.58
13.146	1	0.05	0.05	0.02	1.07	0.03	0.09	1.06	0.98	0.19	97.85	3.57	0	85.38	10.02	51.34	0.12	3.49	3.26	0.15	0.15	0.18	0	0.37	0.98	0.19	0.07	0.41	0.05	6.17	0.19	0.02	1.33	0.12	0		0.74	13.18	-4.25	72.53	94.86	854.53	460.5	994.65	608.2	873.92	499.72	967.76	485.91
13.179	1	0.06	0.06	0.02	0.77	0.03	0.09	0.7	0.8	0.19	98.46	1.88	0	89.22	8.79	43.3	0.12	2.91	3.29	0.13	0.19	0.21	0	0.35	0.8	0.17	0.07	0.27	0.04	6.23	0.19	0.01	1.35	0.05	0		2.43	11.43	-4.53	73.5	96.79	851.01	461.14	991.13	608.87	869.19	501.27	964.86	486.58
13.213	1	0.06	0.07	0.02	0.66	0.03	0.1	0.55	0.67	0.32	98.69	1.28	0	89.12	8.63	38.47	0.09	2.87	3.08	0.14	0.32	0.26	0	0.33	0.67	0.12	0.08	0.26	0.04	5.35	0.22	0	1.07	0.1	0		3.84	11.49	-4.67	74.53	98.13	848.54	462.1	988.15	609.11	865.71	503.01	962.58	487.36
13.246	1	0.06	0.07	0.02	0.73	0.03	0.11	0.63	0.58	0.25	98.53	1.39	0	88.65	10.29	39.69	0.08	3.2	2.54	0.15	0.25	0.22	0	0.32	0.58	0.09	0.09	0.43	0.04	5.49	0.22	0	1.08	0.06	0		5.85	11.72	-5.03	75.49	96.09	846.25	463.47	985.18	610.12	864	504.9	958.69	488.54
13.279	1	0.06	0.07	0.02	0.68	0.03	0.1	0.57	0.54	0.2	98.65	1.23	0	88.97	9.2	38.03	0.06	3.35	1.96	0.14	0.2	0.17	0	0.28	0.54	0.08	0.1	0.53	0.04	5.33	0.22	0	1	0.13	0		5.57	11.56	-4.12	75.42	98.92	844.02	463.71	983.28	610.08	861.07	505.43	958.63	489.12
13.313	1	0.06	0.07	0.02	0.68	0.03	0.1	0.56	0.61	0.21	98.64	1.24	0	88.43	9.41	38.09	0.05	3.35	1.76	0.14	0.21	0.16	0	0.24	0.51	0.06	0.11	0.61	0.04	4.97	0.19	0	0.95	0.2	0		4.28	11.83	-4.26	74.58	101.1	843.31	463.99	983.97	611.3	859.84	506.35	959.46	489.16
13.346	1	0.06	0.06	0.02	0.79	0.03	0.09	0.68	0.72	0.14	98.41	1.89	0	85.61	8.11	43.47	0.04	3.73	1.79	0.12	0.14	0.15	0	0.22	0.55	0.06	0.12	0.72	0.03	5.25	0.19	0	0.94	0.35	0		2.56	13.08	-2.62	73.15	101.53	841.19	462.3	984.53	611.96	860	504.32	960.31	488.62
13.379	1	0.06	0.06	0.02	0.89	0.03	0.08	0.8	0.71	0.15	98.22	2.42	0	89.38	8.09	46.62	0.04	4.02	1.73	0.08	0.15	0.19	0	0.2	0.71	0.05	0.16	0.66	0.04	5.48	0.18	0	0.94	0.44	0		3.03	11.35	-1.64	73.34	101.5	840.5	461.86	986.92	615.12	861.53	504.04	962	489.62
13.413	1	0.05	0.05	0.02	1.13	0.03	0.08	1.09	0.79	0.14	97.73	3.75	0	85.78	9.71	52.16	0.03	4.16	1.81	0.06	0.18	0.25	0	0.14	0.79	0.03	0.15	0.43	0.04	5.67	0.14	0	0.92	0.58	0		6.27	13.01	-1.19	74.05	103.24	840.26	460.79	990.6	618.53	862.75	504.81	964.91	489.92
13.446	1	0.04	0.04	0.02	1.84	0.03	0.09	1.98	0.75	0.12	96.03	7.66	0	90.3	14.54	61.61	0.04	4.46	1.68	0.05	0.2	0.3	0	0.12	0.75	0.03	0.15	0.38	0.04	5.77	0.13	0	0.91	0.74	0		8.11	10.85	-1.05	75.18	103.01	841.74	460.67	994.94	622.64	865.75	504.68	967.9	491.38
13.48	1	0.03	0.04	0.02	2.63	0.03	0.09	3.39	0.78	0.08	93.22	13.16	0	90.57	18.45	69.07	0.04	4.26	2.02	0.04	0.3	0.41	0	0.08	0.78	0.03	0.14	0.2	0.06	7.82	0.14	0	0.95	0.94	0		3.34	10.69	-0.25	72.12	103.94	843.64	460.5	999.73	624.83	869.17	503.46	972.43	491.64
13.513	1	0.03	0.03	0.02	3.24	0.03	0.1	4.75	0.75	0.07	90.5	16.2	0	92.23	22.22	72.13	0.04	4	2.61	0.04	0.33	0.38	0	0.07	0.75	0.03	0.13	0.25	0.08	9.67	0.15	0	1.04	0.97	0		3.88	9.63	-0.85	71.66	104.42	846.2	460.04	1006.15	628.83	872.99	504.53	976.58	491.44
13.546	1	0.03	0.03	0.02	3.86	0.03	0.13	5.98	0.78	0.06	88.03	18.09	0	73.2	26.83	73.77	0.04	3.46	3.82	0.04	0.42	0.43	0	0.06	0.78	0.03	0.14	0.39	0.1	9.83	0.17	0.01	1.15	0.72	0		6.18	16.98	-0.3	71.53	101.29	850.09	460.19	1009.99	629.28	879	504.9	979.46	492.01
13.58	1	0.02	0.03	0.01	4.59	0.04	0.17	7.82	0.95	0.06	84.37	19.11	0	88.01	32.6	74.43	0.04	2.75	6.43	0.05	0.54	0.39	0	0.06	0.95	0.03	0.14	0.66	0.15	11	0.21	0.01	1.29	0.65	0		4.38	12.03	-1.77	71.15	104.41	855.46	459.29	1017.85	630.94	882.85	504.99	986.24	490.46
13.613	1	0.02	0.03	0.01	4.6	0.05	0.24	7.92	1.18	0.06	84.16	13.93	0	74.19	38.55	69.49	0.04	2.09	9.15	0.06	0.57	0.36	0	0.06	1.18	0.03	0.15	1.12	0.16	10.99	0.22	0	1.45	0.55	0		6.68	16.72	-0.48	71.47	102.38	860.02	458.99	1022.66	631.01	889.66	504.94	991.1	491.12
13.646	1	0.02	0.03	0.01	4.59	0.06	0.31	8.15	1.31	0.06	83.7	11.31	0	86.1	42.32	66.39	0.05	1.63	12.52	0.08	0.66	0.42	0	0.06	1.19	0.02	0.17	1.31	0.18	11.53	0.25	0.01	1.61	0.53	0		6.59	12.88	-0.62	72.33	102.21	864.93	458.22	1027.24	630.18	894.29	503.88	995.61	490.4
13.68	1	0.02	0.04	0.01	3.83	0.07	0.35	6.48	1.59	0.05	87.04	7.79	0	88.62	42.48	60.99	0.05	1.41	14.72	0.09	0.63	0.41	0	0.05	1.3	0.02	0.2	1.59	0.25	11.05	0.24	0	1.78	0.57	0		4.43	11.74	-0.83	71.04	103.59	869.2	459.04	1032.99	632.62	898.34	503.91	1001.18	491.48
13.713	1	0.03	0.05	0.01	2.96	0.07	0.42	4.72	1.28	0.06	90.56	3.85	0	87.3	43.93	51.99	0.06	1.11	13.89	0.12	0.53	0.44	0	0.05	1.16	0.02	0.26	1.28	0.31	10.86	0.23	0.01	2.02	0.26	0		8.5	12.36	-0.26	73.76	99.84	873.35	459.66	1035.71	633.26	904.05	503.75	1003.35	493.39
13.747	1	0.03	0.06	0.01	2.62	0.07	0.71	4.28	1.28	0.08	91.45	3.87	0	93.74	52.09	40.99	0.08	0.65	13.95	0.21	0.62	0.82	0	0.04	0.94	0.03	0.35	1.28	0.5	11.67	0.24	0.22	2.49	0.07	0		10.15	8.47	-0.67	75.6	101.87	877.62	463.71	1036.85	634.74	905.24	506.39	1006.76	497.84
13.78	1	0.03	0.08	0.01	1.64	0.06	0.75	2.41	1.13	0.12	95.18	3.23	0	90.99	49.92	29.36	0.12	0.38	11.29	0.34	0.73	0.87	0	0.03	0.69	0.04	0.41	1.13	0.71	11.54	0.23	8.69	2.89	0.05	0		11.31	10.44	0.01	75.95	99.48	880.8	468.82	1034.44	634.37	907.32	508.98	1006.62	503.09
13.813	1	0.04	0.1	0.01	1.17	0.06	0.77	1.66	0.69	0.14	96.69	2.79	0	90.34	48.35	21.15	0.14	0.25	9	0.47	1.11	1.56	0	0.03	0.46	0.04	0.44	0.69	0.8	12.25	0.2	8.87	3	0.46	0		6.35	10.82	-0.34	75.03	98.88	881.16	474.16	1030.38	633.84	905.51	512.3	1004.21	506.45
13.847	1	0.05	0.11	0.01	0.8	0.05	0.64	1.03	0.41	0.22	97.94	1.88	0	86.86	42.74	15.47	0.22	0.17	7.32	0.54	1.52	2.71	0	0.02	0.23	0.05	0.49	0.41	1.4	12.07	0.18	24.2	3.41	0.69	0		7.01	12.56	-1.71	74.35	99.52	882.79	479.72	1026.15	632.96	902.87	517.31	1002.13	510.19
13.88	1	0.07	0.14	0.02	0.43	0.04	0.41	0.43	0.27	0.27	99.13	0.81	0	76.15	30.72	7.94	0.27	0.11	4.1	0.52	1.2	2.09	0	0.02	0.13	0.06	0.62	0.27	1.97	10.76	0.16	53.15	3.28	1.01	0		6.13	16.2	-0.17	72.23	101.93	883.13	483.68	1021.4	629.53	900.7	520.62	1002.39	513.64
13.913	1	0.08	0.19	0.02	0.3	0.04	0.31	0.26	0.29	0.29	99.39	0.47	0	80.65	22.78	4.11	0.29	0.07	2.79	0.53	1.25	2.31	0	0.02	0.07	0.07	0.74	0.13	2.23	10.04	0.14	62.13	2.82	2.51	0		-6.9	14.86	-1.22	70.01	91.9	883.08	493.91	1012.88	630.45	900.65	524.69	992.43	520.01
13.947	1	0.1	0.21	0.02	0.22	0.04	0.22	0.17	0.35	0.35	99.55	0.33	0	74.72	15.66	2.97	0.35	0.04	3.1	0.83	1.88	3.8	0	0.03	0.06	0.1	0.65	0.09	3.22	8.94	0.16	76.97	3.3	3.75	0		-3	16.58	-0.13	69.37	93.34	883.62	499.88	1004.5	625.46	896.87	530.86	990.02	525.08
13.98	1	0.12	0.31	0.04	0.16	0.05	0.15	0.12	0.35	0.35	99.38	0.33	0	86	7.22	2.14	0.35	0.02	4.33	1.06	3.48	7.81	0	0.04	0.07	0.12	0.58	0.12	3.37	9.24	0.16	30.65	3.45	7.27	0		-12.1	12.92	2.24	67.32	96.96	885.26	505.8	996.04	617.12	893.29	532.77	990.23	530.76
14.013	1	0.14	0.34	0.08	0.13	0.06	0.12	0.1	0.42	0.42	99.32	0.33	0	95.95	2.96	1.64	0.42	0.02	7.24	0.8	7.39	18.59	0.4	0.05	0.08	0.13	0.54	0.11	3.65	9.31	0.14	29.8	3.78	8.37	0		-14.78	6.18	-1.27	65.59	94.67	884.6	511.94	989.23	617.79	888.05	538.44	982.54	532.63
14.047	1	0.15	0.31	0.24	0.1	0.08	0.11	0.09	0.52	0.52	99.39	0.33	0	91.63	1.67	1.27	0.52	0.01	13.77	0.77	15.52	31.19	1.85	0.08	0.09	0.14	0.39	0.13	3.49	9.94	0.11	37.69	3.85	7.26	0		-12.92	10.04	-0.55	64.06	95.09	877.56	511.08	984.41	617.93	882.8	542.66	977.09	530.33
14.08	1	0.14	0.25	0.25	0.1	0.1	0.11	0.1	0.44	0.44	99.49	0.34	0	92.82	1.3	1.45	0.44	0.01	17.02	0.67	17.1	30.83	4.17	0.09	0.11	0.12	0.3	0.13	3.51	11.83	0.11	69.13	3.96	5.51	0		-19.91	9.2	-1.57	64.48	94.23	874.87	514.2	980.76	620.08	879.11	541.79	972.95	533.25
14.114	1	0.15	0.23	0.25	0.1	0.11	0.11	0.11	0.49	0.49	99.5	0.46	0	93.41	1.06	1.89	0.49	0.01	19.81	0.73	17.15	29.14	9.34	0.1	0.16	0.14	0.21	0.05	4.83	14.44	0.08	61.64	3.8	4.61	0		-11.63	8.74	-0.67	63.8	91.86	872.83	515.47	977.86	620.84	878.56	544.98	969.9	535.25
14.147	1	0.17	0.23	0.3	0.11	0.1	0.11	0.12	0.51	0.51	99.41	0.4	0	84.72	0.83	2.86	0.51	0.01	17.49	0.92	14.26	35.1	11.8	0.12	0.2	0.18	0.14	0.06	5.18	15.7	0.08	13.7	3.66	4.6	0		-8.11	13.44	-0.27	64.78	90.58	870.17	517.82	970.9	619.55	874.59	544.81	964.97	538.66
14.18	1	0.21	0.2	0.49	0.12	0.1	0.11	0.13	0.53	0.53	99.02	0.42	0.26	90.99	0.72	2.93	0.53	0.01	18.4	1.16	12.1	47.42	13.58	0.12	0.26	0.22	0.08	0.04	5.14	16.83	0.08	37.68	3.83	3.67	0		-13.75	10.44	-2.46	64.8	86.82	865.34	514.93	966.52	616.96	870.3	539.85	957.05	536.34
14.214	1	0.29	0.18	1.02	0.13	0.09	0.12	0.14	0.63	0.63	97.96	0.43	0.4	90.72	0.62	3.12	0.63	0	17.52	1.11	9.54	63.78	12.26	0.21	0.25	0.29	0.06	0.04	6.12	19.39	0.08	27.07	3.35	2.12	0		-10.7	10.6	-3.53	64	85.15	865.04	511.65	965.47	614.01	869.94	538.39	954.74	530.68
14.247	1	0.29	0.15	1.17	0.12	0.09	0.11	0.15	0.61	0.61	97.66	0.38	0	90.57	0.73	2.96	0.61	0	16.2	1.15	10.98	65.38	6.36	0.25	0.26	0.36	0.04	0.08	5.73	20.58	0.1	47.8	3.31	0.56	0		-14.75	10.69	-1.57	63.36	89.67	863.42	507.78	964.21	609.18	867.48	534.75	956.77	526.54
14.28	1	0.29	0.15	1.37	0.11	0.09	0.11	0.16	0.53	0.53	97.25	0.37	0	91.18	0.59	2.15	0.53	0	16.5	1.3	12.41	67.56	5.73	0.34	0.25	0.46	0.04	0.09	5.06	22.15	0.1	34.73	3.2	0.21	0		-15.22	10.32	-2.03	64.08	86.49	865.32	507.49	963.47	605.64	869.63	536.03	955.29	524.09
14.314	1	0.25	0.14	0.96	0.11	0.07	0.11	0.17	0.71	0.71	98.08	0.33	0	94.7	0.64	2.33	0.4	0	13.11	1.37	13.42	59.58	4.99	0.71	0.3	0.73	0.06	0.21	4.68	23.61	0.13	18.45	3.22	0.02	0		-12.46	7.59	-2.93	64.5	85.9	864.4	504.17	958.88	598.66	866.54	532.27	951.64	520.63
14.347	1	0.18	0.15	0.53	0.1	0.07	0.1	0.17	0.87	0.87	98.94	0.44	0	94.19	0.67	1.94	0.43	0	11.29	2.33	20	41.46	3.35	0.87	0.35	1.02	0.06	0.28	4	23.88	0.14	12.02	3.27	0.03	0		-4.34	8.07	-0.23	68.02	82.91	863.87	503.24	956.29	596.36	868.09	529.9	950.62	521.99
14.38	1	0.17	0.14	0.4	0.1	0.07	0.1	0.2	1.44	1.44	99.2	0.38	0	94.49	0.55	1.68	0.31	0	11.45	2.85	18.88	37.77	3.66	1.44	0.39	1.21	0.06	0.19	3.28	28.23	0.14	0.85	3.71	0.11	0		-8.12	7.79	3.37	69.62	90	862.37	495.06	961.37	594.05	868.71	523.9	958.47	517.36
14.414	1	0.16	0.13	0.28	0.1	0.08	0.11	0.36	2.96	2.96	99.27	0.33	0	95.8	0.7	2.15	0.23	0.01	12.33	3.01	16.32	34.21	2.28	2.96	0.49	1.48	0.06	0.26	2.5	42.44	0.18	0	5	0	0		-4.71	6.37	2.18	69.29	92.24	861.06	488.01	965.35	592.3	868.21	519.31	959.96	509.77
14.447	1	0.15	0.12	0.16	0.12	0.08	0.12	0.5	2.85	2.85	99	0.33	0	95.2	0.75	5.4	0.18	0.04	12.53	2.04	8.77	29.98	0	2.85	0.6	1.27	0.06	0.16	2.23	46.69	0.19	0	4.61	0	0		-7.89	7.06	0.46	69.55	94.95	860.59	481.8	972.24	593.76	868.91	514.28	963.23	503.36
14.481	1	0.13	0.11	0.08	0.16	0.08	0.12	1.04	3.16	2.44	97.91	0.33	1.12	93.67	0.88	10.51	0.13	0.15	11.28	1.23	2.44	22.03	0	3.16	0.72	0.93	0.05	0.22	1.89	59.23	0.22	0	4.5	0	0		-4.6	8.53	1.34	69.21	96.36	860	476.83	976.17	594.06	870.48	510	966.37	500.49
14.514	1	0.11	0.08	0.06	0.26	0.07	0.1	1.94	3.33	2.12	96.13	0.53	0.22	93.02	1.12	23.45	0.1	0.57	10.21	0.92	2.12	18.97	0	3.33	0.79	0.93	0.05	0.25	1.71	60.66	0.23	0	4.06	0.22	0		-5.09	9.05	1.76	70.28	96.08	862.64	474.23	981.41	593.81	874.94	508.62	970.43	497.95
14.547	1	0.06	0.04	0.04	0.78	0.06	0.06	6.99	3.18	1.31	86.03	4.54	0	97.33	1.82	52.26	0.08	3.14	7.18	0.64	1.31	9.06	0	3.18	0.94	0.81	0.04	0.23	1.73	60.64	0.25	0	3.77	0.19	0		1.83	4.02	1.67	70.49	96.68	867.92	472.21	988.93	595.94	880.82	507.24	977.04	497.75
14.581	1	0.06	0.02	0.03	2.32	0.05	0.05	22.37	3.31	0.91	55.25	21.44	0	97.16	2.45	73.86	0.06	12.05	6.11	0.43	0.91	5.49	0	3.31	0.92	0.73	0.03	0.28	1.46	61.79	0.28	0	3.49	0.49	0		-3.45	4.34	0.88	72.5	96.43	871.39	471.85	994.71	597.72	885.06	507.08	980.88	496.25
14.614	1	0.1	0.02	0.03	9.32	0.04	0.04	56.9	2.58	0.84	18.1	45.06	0	95.13	2.65	88.28	0.05	36.33	4.49	0.16	0.84	3.16	0	2.58	0.97	0.52	0.02	0.51	1.52	59.41	0.25	0	3.34	0.25	0		-10.41	7.14	2.01	70.23	97.8	871.6	468.78	1001	600.31	888.41	502.97	985.84	494.4
14.647	1	0.15	0.02	0.02	17.33	0.04	0.04	75.31	1.99	0.66	0	50.4	0	96.18	4.54	91.54	0.04	49.48	3.2	0.1	0.66	1.7	0	1.99	0.94	0.48	0.03	0.63	1.51	61.2	0.26	0	2.96	0	0		-6.91	5.87	-0.18	69.25	100.12	873.41	465.37	1011.35	608.05	891.7	501.91	991.31	491.87
14.681	1	0.17	0.02	0.02	23.91	0.04	0.04	83.15	1.77	0.53	0	53.95	0	92.32	7.38	93.53	0.03	55.34	2.99	0.07	0.53	0.77	0	1.77	0.71	0.28	0.04	0.63	1.33	62.07	0.23	0	2.62	0	0		-0.39	9.56	0.21	69.83	97.77	872	460.21	1020.85	615.88	897.41	501.03	994.44	489
14.714	1	0.14	0.02	0.02	22.33	0.04	0.04	80.17	1.34	0.62	0	52.41	0	74.52	10.57	93.2	0.04	50.74	2.49	0.05	0.62	0.37	0	1.34	0.78	0.23	0.05	0.84	1.29	59.02	0.21	0	2.56	0	0		0.57	16.63	0.93	68.63	97.64	874.81	459.74	1025.11	617.64	901.53	499.33	998.74	490.14
14.748	1	0.09	0.02	0.02	20.25	0.04	0.06	78.96	0.82	0.24	0	49.07	0	80.46	18.63	91.68	0.03	41.92	2.33	0.05	0.24	0.09	0	0.82	0.81	0.15	0.08	0.45	1.19	59.51	0.19	0	2.38	0	0		-0.83	14.92	2.78	68.14	96.84	875.27	457.36	1030.43	619.88	906.18	497.66	1002.65	489.13
14.781	1	0.07	0.02	0.02	15.85	0.04	0.07	73.4	0.6	0.18	1.6	43.09	0	64.71	21.31	88.54	0.03	34.54	2.6	0.04	0.18	0.09	0	0.45	0.6	0.11	0.11	0.45	1.33	59.97	0.16	0	2.15	0	0		5.87	18.97	1.93	70.49	93.16	878.19	458.53	1030.16	619.79	908.75	498.74	1001.56	490.74
14.814	1	0.04	0.02	0.01	11.11	0.04	0.13	64.3	0.55	0.12	10.7	28.58	0	90.79	31.47	80.5	0.03	22.54	3.53	0.06	0.12	0.1	0	0.31	0.55	0.09	0.16	0.38	1.44	59.6	0.15	0	2.29	0	0		7.03	10.56	1.44	72.09	97.94	881.88	460.33	1037.48	624.86	911.47	503.49	1008.8	492.55
14.848	1	0.04	0.02	0.01	13.47	0.04	0.21	70.66	0.57	0.07	4.34	24.96	0	78.76	39.68	77.73	0.02	23.06	4.34	0.05	0.07	0.1	0	0.11	0.57	0.03	0.16	0.27	1.9	60.63	0.12	0	2.07	0	0		6.14	15.45	1.61	71.11	93.14	881.71	460.75	1036.17	625.31	913.19	501.27	1006	493.48
14.881	1	0.04	0.03	0.01	14.07	0.04	0.33	68.79	0.56	0.06	6.21	19.24	0	78.24	48.01	73.13	0.03	20.78	5.1	0.05	0.08	0.15	0	0.06	0.56	0.03	0.17	0.23	2.36	57.05	0.15	0	1.82	0	0		5.14	15.6	1.47	70.71	93.05	881.64	460.92	1035.62	624.87	912.82	501.01	1005.55	493.38
14.914	1	0.04	0.03	0.01	18.11	0.04	0.36	73.14	0.67	0.05	1.86	20.69	0	76.22	50.68	74.14	0.03	25.14	4.94	0.05	0.09	0.2	0	0.05	0.67	0.03	0.18	0.19	2.47	54.09	0.15	0	1.79	0	0		6.5	16.18	1.34	71.87	90.51	882.16	462.24	1033.87	623.93	913.41	502.43	1003.53	494.06
14.948	1	0.05	0.03	0.01	18.73	0.04	0.46	62.71	0.75	0.04	12.29	14.45	0	70.87	53.86	68.46	0.04	28.15	4.38	0.05	0.09	0.2	0	0.02	0.75	0.02	0.17	0.19	2.75	42	0.12	0	1.84	0	0		7.21	17.55	-1.7	72.21	90.2	881.74	463.66	1031.27	623.57	910.01	504.4	999.56	493.54
14.981	1	0.05	0.03	0.01	20.92	0.04	0.63	62.44	0.65	0.04	12.56	10.38	0	55.35	59.42	64.01	0.04	30.75	3.8	0.06	0.08	0.16	0	0.02	0.65	0.02	0.16	0.21	2.5	38.02	0.11	0.01	1.78	0	0		7.85	20.93	-3.41	72	88.23	881.3	465.9	1028.41	623.24	908.32	507.11	995.6	494.15
15.014	1	0.06	0.04	0.01	22.18	0.04	0.65	55.91	0.6	0.05	19.09	8.47	0	44.69	59.3	61.5	0.05	34.9	3.87	0.06	0.06	0.1	0	0.02	0.6	0.02	0.15	0.2	2.21	30	0.09	0	1.73	0	0		2.02	23.07	-3.53	69.07	86.98	880.07	468.59	1023.57	621.78	905.68	506.14	992.06	495.92
15.048	1	0.08	0.04	0.01	26.81	0.04	0.75	55.86	0.61	0.06	19.14	8.6	0	53.44	61.69	58.92	0.06	41.36	3.7	0.05	0.04	0.06	0	0.01	0.61	0.02	0.16	0.22	2.23	23.68	0.07	0	1.79	0	0		0.04	21.31	-4.44	68.91	85.8	877.24	470.98	1017.75	620.77	901.36	507.46	986.53	497.1
15.081	1	0.12	0.04	0.01	29.01	0.03	0.44	54.76	0.55	0.06	20.24	9.35	0	62.94	51.21	62.82	0.06	49.49	2.85	0.04	0.04	0.06	0	0.01	0.55	0.02	0.13	0.22	2.24	21.06	0.06	0	1.68	0	0		-0.59	19.35	-4.29	68.64	85.63	871.97	472.14	1011.42	619.81	895.92	509.69	980.64	497.18
15.115	1	0.12	0.04	0.01	22.9	0.03	0.4	40.52	0.52	0.09	34.48	7.56	0	52.31	48.01	59.98	0.09	46.44	2.53	0.04	0.06	0.07	0	0.01	0.52	0.02	0.13	0.27	2.19	16.36	0.05	0	1.53	0	0		0.29	21.54	-4.16	68.04	85.93	866.84	473.57	1006.75	621.15	891.09	512.46	975.83	498.15
15.148	1	0.12	0.05	0.01	12.46	0.03	0.38	18.48	0.44	0.09	63.03	3.29	0	59.22	42.96	49.62	0.09	41.14	2.46	0.05	0.06	0.07	0	0.01	0.44	0.02	0.11	0.22	1.64	10.67	0.04	0.01	1.5	0	0		-1.43	20.14	-3.99	67.22	88.43	861.29	473.71	1001.81	622.13	884.46	511.44	972.01	498.94
15.181	1	0.15	0.06	0.01	7.8	0.03	0.33	10.51	0.41	0.09	78.98	1.74	0	38.56	37.27	41.49	0.09	39.6	1.98	0.05	0.1	0.11	0	0.01	0.41	0.03	0.08	0.19	1.64	10.23	0.05	0	1.43	0	0		-5.26	24.33	-0.43	65.09	86.18	851.63	471.82	993.18	620.97	878.8	506.6	964.65	498.96
15.215	1	0.17	0.06	0.01	6.57	0.03	0.26	7.9	0.38	0.08	84.2	1.59	0	56.28	31.42	40.08	0.08	40.88	1.69	0.05	0.14	0.16	0	0.01	0.38	0.04	0.05	0.19	1.95	8.67	0.05	0.01	1.36	0	0		-9.88	20.74	-4.39	64.07	87.49	847.29	470.64	988.26	618.83	870.76	505.51	957.61	494.91
15.248	1	0.17	0.07	0.02	4.47	0.03	0.24	5.13	0.33	0.09	89.75	1.24	0	66.64	27.85	36.62	0.09	36.46	1.53	0.06	0.22	0.31	0	0.01	0.33	0.05	0.03	0.09	2.08	9.03	0.05	0.01	1.33	0	0		-3.82	18.54	-3.74	65.53	86.61	843.12	469.09	985.2	618.97	868.23	506.54	953.97	494.28
15.281	1	0.17	0.08	0.02	2.54	0.03	0.22	2.63	0.33	0.09	94.74	0.73	0	58.93	23.17	29.16	0.09	31.99	1.49	0.08	0.33	0.73	0	0.01	0.33	0.07	0.02	0.08	2.07	9	0.04	0.01	1.34	0	0		-2.03	20.2	-4.79	65.48	88.86	838.34	468.22	981.88	619.76	862.31	507.03	950.1	493.3
15.315	1	0.2	0.1	0.02	1.89	0.03	0.22	1.68	0.35	0.08	96.23	0.43	0	53.98	21.22	22.24	0.08	31.92	1.68	0.1	0.4	0.87	0	0.01	0.35	0.08	0.01	0.07	1.65	6.99	0.04	0.01	1.16	0	0		2.33	21.2	-2.36	66.78	88.81	831.59	467.31	974.27	618.4	856.78	506.08	944.79	494.25
15.348	1	0.23	0.12	0.02	1.58	0.03	0.26	1.38	0.41	0.09	96.84	0.41	0	38.96	21.63	15.49	0.09	32.73	1.81	0.1	0.49	0.97	0	0.01	0.41	0.09	0.01	0.07	1.59	7.67	0.04	0	1.16	0	0		9.1	24.25	-3.32	68.12	89.65	827.46	467.28	971.12	617.92	852.8	512.47	940.12	492.15
15.381	1	0.26	0.14	0.02	1.31	0.03	0.26	1.11	0.46	0.11	97.38	0.36	0	56.39	20	10.81	0.1	33.23	1.93	0.11	0.48	1.29	0	0.01	0.46	0.11	0.01	0.12	1.34	8.29	0.04	0	1.03	0	0		6.52	20.72	-5.15	67.13	90.46	825.07	468.14	968.67	618.89	848.63	512.82	936.72	492.19
15.415	1	0.27	0.14	0.02	1.39	0.03	0.28	1.2	0.58	0.13	97.23	0.39	0	67.65	21.35	9.92	0.1	34.47	2.4	0.11	0.65	1.55	0	0.02	0.58	0.13	0.01	0.17	1.07	8.4	0.04	0	0.98	0	0		5.76	18.31	-5.98	66.85	88.36	822.04	467.26	968.27	621.03	847.65	512.76	933.37	491.28
15.448	1	0.19	0.15	0.02	1.19	0.03	0.4	1.15	0.64	0.16	97.61	0.65	0	35.86	28.48	7.99	0.12	26.61	4.35	0.22	0.99	4.16	0	0.02	0.64	0.16	0.02	0.19	1.01	9.95	0.04	0.06	1.09	0	0		7.59	24.91	-7.29	65.93	90.03	821.87	467.98	968.28	622.7	845.45	513.1	933.03	492.22
15.482	1	0.15	0.15	0.03	0.89	0.05	0.52	0.92	0.88	0.24	98.17	0.88	0	28.68	32.73	5.96	0.14	17.55	9	0.32	1.88	10.22	0	0.02	0.88	0.24	0.02	0.16	1.09	11.35	0.05	0.32	1.12	0	0		13.71	26.55	-8.12	68.18	90.85	821.42	469.75	965.55	621.23	843.53	518.73	930.49	492.43
15.515	1	0.11	0.16	0.03	0.73	0.05	0.65	0.87	1.18	0.29	98.26	1.2	0	39.98	37.05	4.55	0.17	10.35	9.46	0.38	2.21	10.96	0	0.02	1.18	0.29	0.03	0.15	1.21	14.41	0.06	0.32	1.25	0	0		14.73	24.03	-6.44	69.84	90.45	822.45	469.55	966.81	620.99	846.28	519.23	932.77	492.75
15.548	1	0.09	0.16	0.02	0.75	0.05	0.8	0.95	1.27	0.3	98.09	1.71	0	54.19	41.68	4.84	0.18	7.23	9.74	0.44	2.39	8.92	0	0.02	1.27	0.3	0.04	0.12	1.03	14.81	0.06	0.2	1.23	0	0		12.29	21.16	-3.48	69.23	92.82	823.49	469.33	967.57	620.58	847.34	516.1	937.64	494.64
15.582	1	0.07	0.16	0.02	0.82	0.04	0.98	1.22	1.38	0.44	97.55	2.61	0	74.06	46.9	5.53	0.25	4.31	6.13	0.46	1.7	4.25	0	0.03	1.38	0.44	0.05	0.12	0.78	17.88	0.07	0.04	1.18	0.13	0	12	4.68	16.76	-3.6	66.1	97.76	825.58	468.52	971.78	620.65	847.66	514.4	943.1	493.23
15.615	1	0.05	0.16	0.01	1.12	0.04	1.51	1.81	1.43	0.47	96.39	5.62	0	74.92	56.81	6.38	0.25	3.08	6.17	0.57	1.41	2.69	0.81	0.03	1.43	0.47	0.05	0.11	0.72	17.84	0.07	0.03	1.21	0.44	0	12	2.35	16.53	-3.95	64.95	97.84	828.21	468.18	976.21	622.79	850.64	512.68	946.58	493.48
15.648	1	0.05	0.16	0.01	1.22	0.04	1.77	2.2	1.38	0.56	95.6	7.25	0	77.65	60.24	6.21	0.27	2.38	6.26	0.69	0.93	1.63	1.46	0.03	1.38	0.56	0.06	0.16	0.68	20.11	0.07	0.01	1.32	0.68	0	12	0.51	15.77	-3.8	64.72	95.99	830.57	465.41	978.6	620.47	853.96	508.39	948.37	491.06
15.682	1	0.05	0.16	0.01	1.15	0.04	1.71	2.77	1.4	0.76	94.46	6.77	0	79.64	59.29	5.8	0.31	1.96	6.16	0.75	0.71	1.79	0.86	0.03	1.4	0.76	0.06	0.27	0.7	27.56	0.08	0	1.49	0.67	0	12	-0.14	15.18	-3.62	64.61	98.25	834.46	462.77	982.14	617.23	856.53	505.42	953.32	488.54
15.715	1	0.05	0.15	0.01	1.1	0.05	1.48	2.46	1.33	0.7	95.08	5.4	0	86.71	56.37	7.46	0.3	2.06	8.16	0.47	0.76	1.93	0.11	0.03	1.33	0.7	0.06	0.21	0.69	25.76	0.07	0.03	1.6	0.2	0	12	2.73	12.62	-5.13	66.5	99.44	842.65	460.18	992.54	617.27	864.32	505.62	961.72	485.56
15.749	1	0.04	0.13	0.01	1.35	0.05	1.62	3.4	1.35	0.56	93.19	6.75	0	56.9	59.31	10	0.32	2.95	8.87	0.41	0.64	1.86	0	0.04	1.35	0.56	0.06	0.14	0.52	27.44	0.07	0.01	1.87	0.04	0	12	2.5	20.61	-4.22	64.9	96.04	844.93	457.61	995.25	615.52	869.14	501.46	963.52	483.68
15.782	1	0.05	0.12	0.01	1.35	0.06	1.42	3.34	1.21	0.41	93.31	5.49	0	52.83	56.7	11.99	0.38	3.54	11.1	0.48	0.69	1.93	0	0.05	1.21	0.41	0.06	0.17	0.51	27.05	0.07	0.02	2.06	0	0	12	5.89	21.43	-2.74	66.15	98.12	850.46	454.23	1000.27	611.59	874.4	498.65	971.01	481.51
15.815	1	0.05	0.12	0.01	1.12	0.08	1.21	2.59	1.14	0.44	94.82	3.78	0	74.06	51.9	11.69	0.44	3.38	16.6	0.73	0.79	2.01	0	0.05	1.14	0.36	0.07	0.08	0.55	25.97	0.07	0.01	2.27	0	0	12	6.97	16.75	-1.06	67.85	96.76	853.92	453.66	1004.89	611.41	880.59	499.94	975.53	481.22
15.849	1	0.05	0.12	0.01	1.06	0.12	1.19	2.39	1.43	0.6	95.22	3.45	0	80.28	50.44	12.03	0.6	3.07	22.86	1.49	1.08	2.87	0	0.07	1.43	0.37	0.07	0.11	0.56	25.42	0.09	0.01	2.66	0	0	12	6.56	14.98	-0.54	68.24	95.58	856.45	451.14	1009.59	612.14	884.96	496.33	979.15	480.12
15.882	1	0.06	0.11	0.01	0.9	0.16	0.93	1.8	1.65	0.68	96.4	2.31	0	73.6	45.08	13.82	0.68	2.58	26.8	2.34	1.44	2.52	0	0.09	1.65	0.31	0.07	0.15	0.59	22.52	0.09	0.01	3.12	0	0	12	7.06	16.87	1.8	68.46	95.33	859.88	450.78	1012.99	611.37	890.11	495.1	984.44	481.34
15.915	1	0.06	0.11	0.01	0.89	0.2	0.96	1.63	1.72	0.77	96.74	2.29	0	82.39	44.92	14.25	0.77	1.96	30.65	3.97	1.43	2.45	0	0.1	1.72	0.29	0.08	0.12	0.59	20.49	0.09	0	3.3	0	0	12	6.59	14.28	0.81	68.77	98.34	864.7	451.41	1017.94	611.9	892.76	496.37	989.95	481.38
15.949	1	0.06	0.1	0.01	0.84	0.2	0.9	1.29	2.04	0.91	97.43	2.12	0	59.22	43.62	14.8	0.91	1.46	30.22	6.77	1.74	2.69	0	0.16	2.04	0.24	0.08	0.24	0.52	15.95	0.08	0.01	3.5	0	0	12	6.14	20.14	0.21	67.63	98.3	866.76	451.57	1017.33	609.32	893.08	495.16	990.35	481
15.982	1	0.08	0.11	0.01	0.78	0.17	0.87	1.12	2.75	1	97.76	2.06	0	69.09	42.51	13.52	1	1.29	27.5	10.93	1.31	2.5	0	0.19	2.75	0.22	0.1	0.29	0.51	15.1	0.08	0.01	3.51	0	0	12	8.22	17.98	0.89	69.43	96.7	868.32	451.77	1018.46	609.75	895.64	495.03	991.47	482.14
16.015	1	0.1	0.11	0.01	0.66	0.14	0.75	0.81	2.56	1.06	98.38	1.55	0	80.45	39.1	11.79	1.06	1.03	24.9	15.23	1	2.74	0	0.22	2.56	0.17	0.09	0.26	0.53	12.72	0.07	0.01	3.47	0	0	12	6.09	14.93	0.15	69.61	97.93	870.38	451.99	1019.43	608.9	895.87	494.13	993.03	481.88
16.049	1	0.09	0.11	0.01	0.74	0.11	0.76	0.8	2.95	1.18	98.4	1.77	0	84.15	40.42	13.35	1.18	1.28	20.22	14.23	0.78	2.25	0	0.25	2.95	0.13	0.08	0.39	0.63	9.21	0.07	0.01	3.42	0	0	12	5.21	13.65	-2.47	69.83	97.51	870.77	452.62	1016.09	606.83	892.52	492.73	989.35	481.22
16.082	1	0.07	0.11	0.01	0.95	0.08	0.86	1.04	3.51	1.2	97.93	2.6	0	89.19	44.72	15.89	1.2	1.54	15.37	10.42	0.4	1.5	0	0.26	3.51	0.13	0.06	0.36	0.66	8.41	0.07	0.01	3.14	0	0	12	9.12	11.45	-0.54	72.92	95.91	871.21	453	1015.44	605.98	894.67	493.83	989.93	482.67
16.116	1	0.07	0.11	0.01	0.94	0.07	0.85	0.96	3.12	1.43	98.09	2.56	0	90.16	44.94	15.02	1.43	1.82	11.93	8.2	0.15	0.82	0	0.27	3.12	0.11	0.06	0.47	0.88	6.87	0.08	0.01	3.56	0	0	12	6.83	10.93	-2.03	71.75	95.74	870.47	454.37	1015.09	607.24	893.28	496.21	988.01	482.31
16.149	1	0.07	0.11	0.01	0.95	0.07	0.85	0.92	2.89	1.61	98.09	2.45	0	86.75	44.58	14.95	1.61	2.22	11.78	6.3	0.12	0.77	0	0.32	2.89	0.11	0.05	0.4	0.97	5.99	0.08	0.02	3.3	0	0	12	3.81	12.61	-3.58	70.34	94.9	869.12	455.21	1012.87	607.2	890.82	496.06	984.67	481.93
16.182	1	0.06	0.1	0.01	0.95	0.06	0.66	0.91	2.89	1.47	98.11	1.77	0	88.22	40.44	18.44	1.47	2.52	11.03	4.25	0.11	0.85	0	0.33	2.89	0.1	0.04	0.31	0.99	6.03	0.07	0.02	3.19	0	0	12	2.95	11.93	-3.65	70.18	94.59	866.56	457.12	1009.25	607.68	887.88	497.87	981.34	483.3
16.216	1	0.06	0.1	0.01	0.99	0.07	0.65	0.93	2.21	1.88	98.01	1.67	0	86.5	40.39	19.75	1.88	2.39	11.52	3.58	0.13	0.7	0	0.43	2.21	0.08	0.04	0.2	1.15	5.33	0.08	0.01	3.18	0	0	12	1.99	12.71	-4.66	69.69	95.01	863.1	458.33	1005.29	608.04	883.31	499.48	976.98	483.52
16.249	1	0.06	0.09	0.01	0.96	0.07	0.54	0.89	1.79	1.79	98.08	1.27	0	78.93	37.33	22.04	1.79	2.26	11.6	3.02	0.24	0.68	0	0.4	1.67	0.07	0.04	0.13	1.14	5.41	0.08	0.02	3.21	0	0	12	2.06	15.4	-4.57	69.68	96.92	859.9	458.86	1001.09	607.61	878.53	499.06	974.32	484.32
16.282	1	0.05	0.08	0.01	1.07	0.06	0.48	1	1.91	1.91	97.85	1.17	0	90.02	36.41	26.43	1.91	2.06	10.64	2.38	0.43	0.52	0	0.39	1.45	0.06	0.05	0.09	1.09	4.86	0.08	0.02	2.98	0	0	12	1.41	11	-5.33	70.25	96.25	855.96	457.36	996.86	606.16	874.23	497.33	969.34	482.58
16.316	1	0.05	0.09	0.01	0.94	0.06	0.48	0.83	1.76	1.76	98.11	1.07	0	84.19	35.33	23.78	1.76	1.84	10.32	1.91	0.52	0.37	0	0.43	1.35	0.05	0.05	0.07	0.91	4.36	0.09	0.01	2.61	0	0	12	-1.58	13.64	-4.86	68.96	93.59	851.91	456.24	992.89	604.99	871.93	494.74	964.57	481.38
16.349	1	0.06	0.1	0.01	0.88	0.06	0.55	0.77	1.7	1.7	98.24	1.21	0	86.74	37.15	20.28	1.7	1.58	10.92	1.92	0.49	0.41	0	0.42	1.25	0.05	0.06	0.07	0.87	4.3	0.08	0.02	2.66	0	0	12	1.17	12.61	-4.48	70.06	95.59	848.91	454.74	990.98	604.5	868.76	494.94	963.23	480.29
16.382	1	0.05	0.1	0.01	0.84	0.06	0.5	0.73	1.43	1.43	98.32	1.07	0	83.36	35.52	20.93	1.43	1.41	10.77	1.55	0.33	0.34	0	0.39	1.06	0.04	0.07	0.05	0.84	4.3	0.07	0.01	2.72	0	0	12	4.45	13.94	-4.23	70.99	99.5	844.35	454.09	987.09	604.33	862.7	495.95	960.93	480.08
16.416	1	0.06	0.1	0.01	0.73	0.06	0.47	0.61	1.21	1.21	98.54	0.91	0	83.1	33.27	19.2	1.21	1.19	11.77	1.44	0.31	0.54	0	0.4	1.07	0.03	0.1	0.05	0.81	4.25	0.07	0.02	2.53	0	0	12	7.32	14.03	-4.37	72.39	99.34	842.66	453.84	985.98	604.44	861.52	497.95	959.13	479.46
16.449	1	0.06	0.1	0.01	0.73	0.06	0.5	0.62	1.17	1.08	98.54	1.01	0	81.29	34.57	18	1.08	1.22	11.76	1.2	0.31	0.75	0	0.45	1.17	0.03	0.12	0.04	0.81	4.32	0.07	0.02	2.69	0	0	12	7.33	14.65	-4.47	72.44	100.22	842.04	453.88	985.49	604.46	860.44	498.22	958.88	479.39
16.483	1	0.06	0.1	0.01	0.78	0.06	0.51	0.67	1.34	0.84	98.44	1.11	0	78.64	35.85	18.71	0.84	1.49	10.1	0.97	0.49	0.96	0	0.39	1.34	0.03	0.13	0.06	0.89	4.08	0.06	0.03	2.66	0	0	12	7.59	15.48	-4.74	72.92	98.3	841.86	453.7	984.56	603.67	860.75	497.86	957.2	478.91
16.516	1	0.05	0.1	0.01	0.95	0.05	0.6	0.86	1.52	0.72	98.11	1.56	0	73.11	40.26	19.63	0.72	1.93	7.72	0.69	0.5	0.82	0	0.4	1.52	0.02	0.11	0.07	0.83	4.33	0.07	0.01	2.6	0	0	12	7.6	17	-3.08	72.48	98.25	839.67	452.65	983.45	603.11	860.39	497.2	956.85	478.48
16.549	1	0.05	0.1	0.01	1.03	0.05	0.62	0.98	1.59	0.72	97.95	1.74	0	74.6	41.57	20.18	0.72	2.47	6.68	0.68	0.5	0.83	0	0.41	1.59	0.03	0.11	0.09	0.91	4.88	0.08	0.01	2.7	0	0	12	12.27	16.61	-1.6	74.73	101.17	840	451.49	985.08	603.39	860.94	497.43	960.45	479.14
16.583	1	0.04	0.08	0.01	1.44	0.05	0.67	1.62	1.39	0.61	96.76	2.48	0	89.58	46.26	26.14	0.61	2.61	6.31	0.86	0.59	0.91	0	0.43	1.39	0.02	0.12	0.1	0.88	6.44	0.07	0.04	3.13	0	0	12	10.96	11.24	-2.43	75.52	105.27	845.44	452.01	990.68	604.16	863.55	497.72	967.25	479.63
16.616	1	0.04	0.07	0.01	1.72	0.05	0.55	2.07	1.31	0.62	95.86	2.1	0	80.77	44.22	33.12	0.62	3.09	6.45	1	0.59	1.28	0	0.44	1.31	0.02	0.12	0.08	0.94	7	0.08	0.02	3.22	0	0	12	12.02	14.82	-2.59	75.15	105.71	847.8	453.43	994.36	606.39	866.47	501	970.17	480.48
16.649	1	0.04	0.06	0.01	2.14	0.06	0.49	2.94	1.31	0.56	94.12	2.1	0	86.43	44.24	39.76	0.56	3.4	8.54	1.15	0.71	1.82	0	0.47	1.31	0.02	0.1	0.06	0.94	8.68	0.08	0.01	3.52	0	0	12	8.35	12.74	-1.49	74.16	102.99	852.48	454.56	998.62	606.96	873	499.93	974.43	482.05
16.683	1	0.03	0.05	0.01	2.31	0.07	0.57	3.63	1.11	0.58	92.73	2.74	0	78.5	47.78	40.16	0.58	2.72	9.98	1.3	0.9	2.28	0	0.47	1.11	0.02	0.09	0.04	0.91	10.68	0.1	0.05	4.16	0	0	12	6.25	15.53	-0.35	72.45	100.33	855.03	453.52	1002.62	607.25	878.48	498.01	977.46	481.55
16.716	1	0.03	0.05	0.01	2.57	0.08	0.67	4.51	0.76	0.63	90.97	3.67	0	87.47	51.73	40.56	0.63	2.08	11.88	1.85	0.87	2.2	0	0.4	0.76	0.02	0.08	0.03	0.96	12.39	0.09	0.04	4.52	0	0	12	7.2	12.28	-2.57	73.18	104.68	861.68	451.91	1010.26	607.51	881.62	497.19	984.81	479.58
16.75	1	0.03	0.05	0.01	1.81	0.11	0.6	3.33	0.64	0.64	93.33	2.53	0	76.14	47.01	36.06	0.64	1.34	16.79	2.36	1.03	2.85	0	0.44	0.51	0.02	0.09	0.03	0.88	14.78	0.08	0.54	5.09	0	0	12	7.93	16.2	-1.82	73.27	97.61	866.86	450.82	1013.28	606.24	889.67	492.09	986.54	480.11
16.783	1	0.04	0.06	0.01	1.11	0.09	0.46	2.08	0.69	0.69	95.85	1.46	0	81.71	39.96	29.2	0.69	0.99	12.71	2.65	1.02	2.15	0	0.47	0.35	0.03	0.1	0.03	0.96	17.35	0.08	1.16	5.56	0	0	12	7.59	14.52	0.44	74.03	94.4	872.94	448.41	1017.74	602.46	898.07	487.2	992.14	479.25
16.816	1	0.05	0.07	0.01	0.62	0.09	0.35	1.06	0.69	0.69	97.89	0.77	0	88.56	30.96	21.29	0.69	0.71	11.86	2.37	0.94	1.97	0	0.51	0.33	0.03	0.1	0.04	0.95	18.09	0.07	1.28	5.96	0	0	12	7.49	11.77	3.32	74.33	96.77	878.3	446.88	1021.77	598.69	903.59	483.76	1000.29	480
16.85	1	0.07	0.08	0.02	0.3	0.07	0.18	0.52	0.64	0.64	98.96	0.33	0	74.88	15.84	15.39	0.56	0.58	6.68	1.71	1.1	2.16	0	0.64	0.3	0.04	0.09	0.05	1.09	22.04	0.07	0.75	6.54	0	0	12	6.66	16.54	5.69	73.23	96.77	882.01	443.48	1025.7	593.66	909.38	480.78	1006.1	477.63
16.883	1	0.08	0.09	0.02	0.22	0.06	0.15	0.4	0.72	0.72	99.2	0.33	0	93.07	10.77	10.48	0.61	0.47	4.61	1.82	0.99	2.16	0	0.72	0.25	0.05	0.09	0.06	1.17	25.95	0.07	0.41	6.52	0	0	12	14.44	9.01	2.61	77.55	99.59	892.27	445.63	1035.18	597.01	915.39	485.71	1014.74	478.71
16.916	1	0.09	0.1	0.02	0.18	0.06	0.14	0.33	0.77	0.77	99.34	0.33	0	87.79	7.32	8.13	0.58	0.31	4.21	1.84	1.13	2.81	0	0.77	0.25	0.05	0.1	0.06	1.1	27.37	0.06	0.52	6.08	0	0	12	12.79	12.14	4.61	76.53	99.32	893.32	446.27	1035.87	596.06	917.96	485.35	1017.16	480.43
16.95	1	0.1	0.1	0.02	0.17	0.06	0.12	0.41	0.71	0.71	99.18	0.33	0	72.69	4.79	8.9	0.6	0.32	3.25	1.83	1.08	2.39	0	0.71	0.25	0.07	0.1	0.05	1.08	34.29	0.06	0.68	5.9	0	0	12	9.49	17.11	3.73	74.3	100.37	893.61	446.79	1037.08	596.78	917.72	486.4	1017.87	479.67
16.983	1	0.09	0.09	0.02	0.19	0.05	0.11	0.43	0.75	0.75	99.14	0.33	0	85.32	3.22	12.61	0.5	0.36	3.41	1.33	0.83	1.72	0	0.75	0.32	0.08	0.08	0.09	0.9	33.17	0.05	0.53	5.44	0	0	12	8.87	13.2	4.24	75.43	97.77	894.8	447.66	1036.55	596.31	919.53	485.67	1017.17	480.66
17.016	1	0.08	0.08	0.02	0.25	0.05	0.09	0.76	0.76	0.76	98.47	0.4	0	86.78	3.02	22.02	0.4	0.53	3.08	1.12	0.67	1.02	0	0.76	0.43	0.09	0.08	0.16	0.83	37.59	0.05	0.26	5.34	0	0	12	7.28	12.59	2.93	75.65	96.69	895.66	448.2	1034.51	594.46	918.42	484.62	1015	479.98
17.05	1	0.06	0.05	0.02	0.41	0.05	0.07	1.63	0.79	0.79	96.74	1.1	0	91.25	3.19	36.17	0.33	0.73	3.18	1.38	0.38	0.56	0	0.79	0.6	0.12	0.06	0.32	0.68	41.53	0.05	0.13	5.17	0	0	12	7.56	10.27	-0.27	76.29	93.33	897.19	451.34	1032.47	594.92	917.52	488.01	1010.51	480.1
17.083	1	0.05	0.03	0.02	0.85	0.05	0.06	3.46	0.85	0.85	93.09	4.91	0	89.72	4.45	55.62	0.29	1.09	2.88	1.34	0.24	0.31	0	0.85	0.57	0.1	0.05	0.48	0.59	38.92	0.05	0.05	4.76	0	0	12	4.37	11.17	-2.25	75.63	94.12	896.3	454.24	1028.2	593.65	913.18	490.48	1006.78	480.6
17.117	1	0.04	0.02	0.02	1.49	0.05	0.05	7.3	0.96	0.96	85.4	13.53	0	92.07	7.35	69.28	0.21	1.51	2.61	1.5	0.15	0.15	0	0.96	0.59	0.11	0.03	0.47	0.4	40.86	0.04	0.02	4.47	0	0	12	0.36	9.74	-1.85	75.31	89.99	895.53	457.13	1022.41	590.49	912.32	491.37	1001.81	481.96
17.15	1	0.03	0.02	0.02	2.32	0.04	0.04	11.38	1	0.98	77.24	29.6	0	93.74	7.89	81.55	0.17	1.87	1.96	0.98	0.13	0.14	0	1	0.63	0.1	0.02	0.61	0.29	39.44	0.04	0.06	4.09	0	0	12	-0.61	8.47	-2.23	75.47	88.77	890.36	458.41	1015.42	589.79	906.62	492.22	994.86	482.52
17.183	1	0.03	0.02	0.02	3.13	0.04	0.05	13.61	1.05	0.7	72.78	38.05	0	92.44	10.98	86.22	0.15	2.73	1.21	0.7	0.13	0.09	0	1.05	0.57	0.08	0.02	0.74	0.24	35.72	0.04	0.01	3.65	0	0	12	-3.62	9.48	-0.36	73.95	91.14	883.61	460.5	1009.01	590.86	900.07	493.83	990.8	485.18
17.217	1	0.03	0.02	0.02	3.47	0.04	0.05	12.87	1.48	0.55	74.27	40.02	0	94.17	12.87	86.82	0.09	2.87	1.12	0.55	0.19	0.07	0	1.48	0.41	0.06	0.01	0.85	0.16	31.53	0.04	0.02	3.01	0	0	12	-3.28	8.09	-2.05	74.04	92.29	880.68	460.13	1007.27	592.27	895.99	494.24	987.74	484.21
17.25	1	0.03	0.02	0.02	3.15	0.04	0.06	10.35	1.44	0.52	79.3	33.1	0	92.15	13.73	83.13	0.08	2.75	1.12	0.52	0.28	0.1	0	1.44	0.26	0.05	0.01	0.76	0.14	28.57	0.05	0.08	2.93	0	0	12	-2.68	9.69	-2.21	73.41	94.59	874.91	459.97	1003.63	594.32	890	494.87	984.01	484.43
17.283	1	0.03	0.02	0.02	2.62	0.04	0.07	7.25	1.52	0.45	85.5	24.4	0	93.68	13.94	77.74	0.06	2.14	1.47	0.45	0.42	0.13	0	1.52	0.17	0.05	0.01	0.59	0.11	25.01	0.05	0.09	2.63	0	0	12	-2.82	8.52	-2.71	73.42	92.61	870.77	459.88	999.32	594.58	886.44	494.39	978.48	484.16
17.317	1	0.03	0.03	0.02	2.27	0.03	0.07	5.75	1.41	0.38	88.5	17.64	0	93.94	14.33	72.74	0.04	1.87	2	0.33	0.38	0.13	0	1.41	0.14	0.04	0.01	0.81	0.07	23.93	0.06	0.03	2.03	0.37	0	12	-3.69	8.29	-3.06	73.12	92.46	865.04	458.85	994.66	594.57	881.11	493.81	972.92	482.83
17.35	1	0.03	0.03	0.02	1.82	0.03	0.07	4.2	1.25	0.36	91.61	13.39	0	88.42	11.55	68.85	0.04	1.71	2.11	0.36	0.28	0.17	0	1.25	0.12	0.03	0.01	0.98	0.06	22.82	0.06	0.06	2.03	0.51	0	12	-0.49	11.84	-3.81	74.66	90.54	862.07	459.45	990.53	594.3	878.19	495.31	967.87	482.89
17.383	1	0.04	0.04	0.02	1.51	0.03	0.07	3.12	1.11	0.34	93.76	9.5	0	92.17	10.4	64.18	0.03	1.56	1.69	0.34	0.17	0.13	0	1.11	0.11	0.03	0.01	0.8	0.05	21.39	0.06	0.07	1.73	0.67	0	12	11.56	9.67	-3.48	77.73	95.06	859.73	460.92	987.05	594.98	873.27	500.53	967.13	485.42
17.417	1	0.04	0.04	0.02	1.32	0.03	0.08	2.19	0.95	0.3	95.62	6.8	0	92.12	10.21	59.8	0.02	1.62	1.25	0.3	0.1	0.11	0	0.95	0.09	0.02	0.01	0.8	0.04	17.17	0.06	0.04	1.45	0.59	0	12	4.51	9.71	-3.27	76.8	91.04	857.52	462.93	982.44	593.9	872.04	499.77	962.07	486.28
17.45	1	0.04	0.04	0.02	1.47	0.03	0.06	2.46	0.96	0.3	95.08	9.82	0	92.66	8.19	64.78	0.02	1.9	0.95	0.3	0.08	0.16	0	0.96	0.09	0.02	0.01	0.46	0.04	16.81	0.06	0.04	1.33	0.57	0	12	4.28	9.32	-1.75	76.42	95.55	854.95	461.15	983.62	595.23	870.03	499.16	964.65	485.86
17.484	1	0.04	0.03	0.02	1.93	0.03	0.06	3	0.97	0.33	94.01	15.73	0	94.16	8.41	71.48	0.02	2.81	0.82	0.33	0.05	0.16	0	0.97	0.13	0.02	0.01	0.79	0.03	13.84	0.08	0.01	1.13	0.74	0	12	0.48	8.1	-1.08	75.23	96.33	852.28	461.03	983.07	596.6	868.48	498.92	963.93	485.88
17.517	1	0.04	0.03	0.02	2.49	0.03	0.05	3.75	1.04	0.32	92.5	23.09	0	92.34	8.86	77.17	0.02	4.11	1.04	0.32	0.06	0.16	0	1.01	0.22	0.01	0.01	1.18	0.02	11.97	0.08	0.01	1	0.97	0	12	2.06	9.55	-0.57	75.2	97.25	850.18	459.97	983.56	598.62	867.55	498.24	964.03	486.02
17.55	1	0.03	0.03	0.02	3.34	0.03	0.05	5.17	1.06	0.27	89.66	31.76	0	89.98	9.72	82.76	0.02	6.27	1.06	0.27	0.06	0.13	0	0.98	0.27	0.02	0.01	1.06	0.03	11.43	0.08	0.01	0.95	1.03	0	12	7.05	11.02	-1.01	76.23	95.12	849.94	459.01	986.37	602	869.73	499.4	963.85	485.66
17.584	1	0.03	0.02	0.02	3.81	0.03	0.05	5.85	1.04	0.27	88.3	37.63	0	88.14	10.04	86.01	0.01	6.65	1.16	0.27	0.07	0.11	0	0.82	0.29	0.01	0.01	1.04	0.02	10.63	0.08	0	0.84	1.02	0	12	8.17	11.97	0.63	75.92	100.41	847.94	457.46	989.25	605.48	868.57	498.21	968.34	486.92
17.617	1	0.03	0.02	0.02	4.18	0.03	0.05	6.58	0.61	0.19	86.85	39.61	0	90.13	12.34	87.47	0.02	5.8	1.07	0.19	0.09	0.11	0	0.61	0.31	0.01	0.02	0.52	0.03	10.71	0.08	0.01	0.76	0.98	0	12	8.58	10.94	1.52	75.74	101.64	848.9	457.71	994.02	609.77	871.45	499.19	972.54	488.59
17.65	1	0.03	0.02	0.02	4.59	0.03	0.06	6.94	0.47	0.17	86.12	41.92	0	85.11	14.4	88.81	0.02	5.37	0.94	0.17	0.11	0.12	0	0.47	0.42	0.01	0.03	0.29	0.03	9.12	0.09	0	0.69	1.01	0	12	5.83	13.28	2.63	73.71	103.28	850.4	458.61	996.14	610.42	873.32	498.98	976.23	490.33
17.684	1	0.03	0.02	0.02	4.7	0.03	0.06	7.02	0.59	0.16	85.96	43.66	0	83.54	15.53	89.57	0.02	4.41	1.11	0.16	0.16	0.17	0	0.35	0.59	0.01	0.05	0.31	0.03	8.49	0.09	0.01	0.64	1.12	0	12	6.91	13.88	3.33	73.95	102.23	852.17	458.8	1000.27	613.17	877.37	500.07	979.22	491.25
17.717	1	0.03	0.02	0.02	4.21	0.03	0.06	6.19	0.61	0.23	87.63	38.09	0	88.23	16.74	86.68	0.02	2.91	1.36	0.18	0.23	0.28	0	0.32	0.61	0.01	0.08	0.23	0.03	8.41	0.09	0.07	0.64	1.45	0	12	10.32	11.93	1.31	76.18	100.21	856.39	460.53	1002.15	615.08	879.7	500.42	979.62	492.82
17.751	1	0.03	0.03	0.02	3.25	0.03	0.07	4.7	0.56	0.26	90.59	29.39	0	94.01	15.12	81.86	0.03	1.7	2.46	0.2	0.54	0.79	0	0.26	0.56	0.01	0.13	0.28	0.04	9.11	0.1	0.42	0.61	1.69	0	12	10.94	8.24	3.71	76.47	102.21	858.26	459.81	1008.03	617.41	884.4	501.18	986.36	494.08
17.784	1	0.03	0.03	0.02	2.46	0.03	0.07	3.57	0.39	0.23	92.87	18.64	0	94.14	14.78	74.6	0.04	0.91	2.98	0.25	0.76	1.12	0	0.23	0.39	0.01	0.2	0.28	0.05	10.58	0.1	1.83	0.6	1.76	0	12	12.76	8.12	2.68	76.81	98.82	862.45	462.36	1011.45	621.79	888.95	501.44	987.68	497.34
17.817	1	0.04	0.04	0.02	1.7	0.03	0.08	2.44	0.31	0.19	95.13	9.57	0	93.47	13.47	65.07	0.05	0.51	4.2	0.36	0.93	1.53	0	0.19	0.31	0.01	0.36	0.17	0.06	12.38	0.09	2.76	0.7	1.65	0	12	8.13	8.7	1.85	75.96	101.46	867.63	463.15	1014.46	619.8	891.1	499.92	992.52	497.29
17.851	1	0.04	0.06	0.02	1.13	0.04	0.09	1.5	0.22	0.17	97.01	4.29	0	97.56	11.99	54.48	0.06	0.32	5.34	0.46	1.37	2.53	0	0.17	0.22	0.02	0.49	0.18	0.11	12.73	0.08	11.72	0.67	1.63	0	12	7.27	3.56	2.8	76.37	99.18	874.41	468.07	1018.84	622.19	898.42	502.99	997.6	502.39
17.884	1	0.06	0.09	0.03	0.59	0.04	0.1	0.69	0.17	0.16	98.63	1.2	0	96.28	8.8	38.05	0.09	0.2	6.11	0.67	1.72	5.1	0	0.16	0.17	0.02	0.75	0.09	0.15	13.55	0.09	9.53	0.75	1.81	0	12	4.03	5.73	3.19	75.43	103.69	877.38	471.25	1021.38	623.67	899.33	505.11	1003.02	505.93
17.917	1	0.09	0.14	0.03	0.32	0.04	0.11	0.31	0.14	0.14	99.36	0.41	0	97.68	5.8	22.89	0.1	0.12	6.24	0.82	1.79	6.46	0	0.14	0.11	0.03	0.81	0.06	0.2	12.26	0.09	57.8	0.81	2.65	0	12	-2.42	3.29	3.77	72.76	105.5	882.98	476.75	1024.19	625.3	903.14	506.74	1008.53	511.52
17.951	1	0.12	0.24	0.04	0.19	0.04	0.13	0.14	0.19	0.19	99.52	0.33	0	98.05	4.05	9.12	0.19	0.07	5.1	1.01	2.04	8.51	0	0.11	0.08	0.03	0.76	0.08	0.33	9.84	0.09	81.12	0.89	4.8	0	12	-8.51	-2.42	6.73	71.58	105.61	888.62	482.73	1023.06	621.32	907.86	507.95	1012.93	518.6
17.984	1	0.13	0.34	0.04	0.15	0.03	0.13	0.11	0.23	0.23	99.31	0.33	0	98.12	2.72	3.72	0.23	0.04	4.68	1.12	3.78	9.15	0.2	0.11	0.07	0.04	0.73	0.07	0.46	9.45	0.1	80.52	0.89	6.93	0	12	-10.73	-2.21	5.72	71.36	103.95	894.9	491.51	1020.9	620.39	909.8	515.7	1013.37	524.62
18.017
18.051
18.084
18.118
18.151
18.184
18.218
18.251
18.284
18.318
18.351
18.384
18.418
18.451
18.485
18.518
18.551
18.585	2	0.09	0.12	0.02	0.2	0.05	0.15	0.14	0.43	0.37	99.61	0.33	0	98.7	8.22	7.08	0.37	1.02	4.65	0.2	0.41	0.93	0	0.01	0.08	0.34	0.07	0.43	1.26	6.19	0.04	0	4.19	0	0		-10.16	0.37	-3.48	65.92	120.87	868.11	461.1	1025.99	624.63	882.57	501.02	1003.06	491.47
18.618	2	0.06	0.07	0.02	0.34	0.08	0.14	0.45	0.24	0.24	99.11	0.37	1.83	87.56	14.31	20.11	0.24	1.43	6.93	0.17	0.27	0.73	0	0	0.06	0.24	0.06	0.14	1.73	14.39	0.02	0.01	7.69	0	0		1.93	12.24	-2.95	70.11	99.75	858.56	463.8	1014.8	630.7	884.08	504.1	983.38	494.65
18.651	2	0.06	0.06	0.02	0.41	0.08	0.15	0.67	0.21	0.23	98.65	0.48	1.32	93.59	15.59	23.81	0.21	1.06	8.89	0.26	0.31	0.9	0	0	0.09	0.23	0.07	0.11	1.65	19.68	0.02	0.02	6.68	0	0		-1.45	8.6	-0.81	68.96	103.85	857.53	462.31	1015.21	629.19	883.23	502.13	986.76	493.99
18.685	2	0.06	0.07	0.02	0.41	0.07	0.17	0.59	0.19	0.22	98.83	0.42	0	92.91	16.65	22.5	0.19	0.78	9.41	0.26	0.29	0.82	0	0	0.13	0.22	0.07	0.13	1.05	16.9	0.02	0.01	5.38	0	0		-3.23	9.14	0.96	68.68	102.17	860.54	460.89	1017.29	625.64	888.04	500.31	989.93	492.63
18.718	2	0.05	0.07	0.02	0.52	0.08	0.19	0.79	0.2	0.22	98.43	0.55	0	89.11	19.56	26.33	0.2	0.73	11.71	0.27	0.23	0.79	0	0	0.14	0.22	0.07	0.09	0.92	17.24	0.03	0.01	5.02	0	0		-1.9	11.49	1.63	68.89	100.51	865.94	459.35	1022.56	624.34	894.74	498.38	995.03	491.82
18.752	2	0.06	0.08	0.02	0.47	0.08	0.19	0.62	0.23	0.23	98.76	0.46	0	88.07	18.7	23.98	0.23	0.62	11.01	0.29	0.22	0.96	0	0.01	0.15	0.23	0.09	0.2	0.72	14.91	0.03	0	4.67	0	0		-0.25	12	2.35	69.14	103.34	871.89	457.52	1029.93	623.89	900.57	497.01	1003.75	491.3
18.785	2	0.05	0.07	0.02	0.57	0.07	0.19	0.81	0.22	0.22	98.38	0.62	0	91.66	19.78	28.28	0.22	0.76	11.13	0.33	0.22	1.38	0	0.01	0.15	0.22	0.08	0.13	0.72	15.76	0.02	0.01	4.26	0	0		1.03	10.01	2.61	69.86	103.12	881.18	457.93	1039.76	625.5	910.38	497.11	1013.39	492.54
18.818	2	0.06	0.07	0.02	0.56	0.07	0.18	0.76	0.23	0.25	98.48	0.64	0	95.78	18.67	28.65	0.23	0.77	10.74	0.34	0.23	1.95	0	0.01	0.16	0.25	0.09	0.1	0.72	14.97	0.02	0	4.22	0	0		1.74	6.39	3.67	70.22	103.48	886.8	455.7	1047.43	625.68	917.58	494.66	1021.02	491.79
18.852	2	0.05	0.06	0.02	0.7	0.08	0.19	1.04	0.24	0.26	97.93	0.85	0	94.5	21.91	32.59	0.24	0.78	12.46	0.44	0.31	2.92	0	0.01	0.19	0.26	0.08	0.1	0.76	15.29	0.02	0	4.69	0	0		0.78	7.78	4.07	69.53	104.55	895.15	453.87	1057.36	625.88	926.55	491.51	1031.1	491.17
18.885	2	0.05	0.06	0.02	0.61	0.1	0.2	0.86	0.25	0.27	98.28	0.71	1.2	93.85	20.86	30.15	0.25	0.8	15.51	0.7	0.47	4.48	0	0.01	0.23	0.27	0.09	0.08	0.7	14.3	0.02	0	5.08	0	0		7.01	8.37	6.83	72.2	105.43	900.43	452.19	1063.21	624.81	934	490.43	1039.4	493.05
18.918	2	0.06	0.07	0.02	0.43	0.1	0.19	0.52	0.28	0.29	98.97	0.42	1.99	92.04	17.64	22.83	0.28	0.82	15.49	0.87	0.55	4.93	0	0.01	0.22	0.29	0.08	0.08	0.68	12.39	0.02	0	5.23	0	0		4.3	9.76	7.41	70.45	107.7	907.09	452.39	1070.43	624.35	940.47	490.19	1048.12	493.61
18.952	2	0.07	0.07	0.02	0.41	0.12	0.18	0.48	0.29	0.31	99.04	0.42	3.34	92.78	16.41	22.93	0.29	1.04	17.91	1.24	0.65	6.33	0	0.01	0.22	0.31	0.08	0.07	0.65	11.56	0.01	0	5.34	0	0		7.32	9.24	8.93	72.29	104.47	912.73	453.16	1074.55	624.28	948.09	489.85	1052.38	495.96
18.985	2	0.08	0.08	0.03	0.34	0.11	0.17	0.34	0.31	0.33	99.31	0.34	3.32	94.99	13.15	19.82	0.31	1.2	16.83	1.62	0.77	7.6	0	0.02	0.3	0.33	0.1	0.09	0.63	9.71	0.01	0	5.18	0	0		8.33	7.29	9.34	73.34	102.75	917.95	453.95	1078.08	623.52	953.5	490.1	1056.04	496.73
19.018	2	0.08	0.08	0.02	0.34	0.09	0.16	0.32	0.34	0.32	99.33	0.34	2.26	96.86	12.63	19.67	0.32	1.38	14.06	2.06	0.52	6.4	0	0.03	0.34	0.29	0.09	0.08	0.62	8.64	0.01	0	5.09	0	0		8.52	4.85	9.64	74.06	103.41	922.05	453.59	1081.13	621.72	956.98	489.33	1060.13	496.56
19.052	2	0.08	0.09	0.02	0.29	0.08	0.16	0.26	0.4	0.31	99.41	0.33	1.3	91.19	11.77	16.53	0.31	1.12	12.16	1.75	0.5	5.43	0	0.03	0.4	0.25	0.1	0.11	0.59	7.99	0.01	0.01	4.79	0	0		6.96	10.31	9.76	73.41	99.7	927.71	456.68	1080.91	619.31	961.7	488.96	1060.87	499.2
19.085	2	0.08	0.09	0.02	0.29	0.07	0.16	0.25	0.51	0.29	99.42	0.33	0.58	95.31	11.62	16.06	0.29	1.18	10.98	1.91	0.37	4.46	0	0.04	0.51	0.25	0.1	0.19	0.56	7.59	0.01	0.01	4.52	0	0		7.47	6.95	10.56	74.73	94.99	930.04	459	1077.68	615.54	963.75	490.11	1058.21	500.17
19.119	2	0.08	0.09	0.02	0.33	0.06	0.16	0.27	0.53	0.27	99.33	0.33	0	96.36	12.62	17.97	0.27	1.57	7.78	1.59	0.15	1.94	0	0.06	0.53	0.21	0.11	0.15	0.38	6.38	0.01	0.02	3.95	0	0		4.19	5.62	6.11	73.87	100.1	931.92	461.27	1075.7	614.41	957.92	491.13	1057.68	499.25
19.152	2	0.08	0.1	0.02	0.33	0.05	0.16	0.25	0.58	0.27	99.34	0.33	0	96.1	12.27	17.56	0.27	1.67	6.98	1.17	0.15	1.5	0	0.07	0.58	0.17	0.1	0.12	0.3	5.07	0.01	0.01	3.59	0	0		5.32	5.98	3.16	75.09	98.05	932.25	463.6	1071.77	613.11	954.7	494.33	1052.67	498.35
19.185	2	0.07	0.09	0.02	0.36	0.05	0.16	0.28	0.66	0.27	99.28	0.33	0	95.64	13.36	19.18	0.27	1.71	5.82	0.87	0.13	0.71	0	0.07	0.66	0.15	0.11	0.17	0.28	4.79	0.01	0.02	3.45	0	0		3.51	6.56	1.91	74.81	95.04	930.41	465.01	1066.87	610.92	951.86	495.45	1046.87	497.95
19.219	2	0.07	0.09	0.02	0.37	0.04	0.16	0.28	0.66	0.26	99.27	0.33	0	93.24	13.53	19.25	0.26	1.69	4.14	0.55	0.15	0.4	0	0.11	0.66	0.14	0.12	0.19	0.25	4.09	0.01	0.01	3.27	0	0		-3.08	8.88	3.69	71.66	97.03	919.28	464.31	1056.82	609.08	941.67	494.61	1038.68	496.73
19.252	2	0.08	0.1	0.02	0.33	0.04	0.16	0.24	0.4	0.24	99.33	0.33	0	95.24	12.27	17.54	0.24	1.66	3.15	0.38	0.19	0.27	0	0.1	0.4	0.13	0.09	0.25	0.22	3.85	0.01	0	2.94	0	0		2.59	7.02	1.36	74.59	97.54	916.33	465.55	1052.17	610.01	935.81	497.38	1033.35	496.99
19.285	2	0.08	0.1	0.02	0.32	0.04	0.15	0.23	0.45	0.21	99.35	0.33	0	93.31	11.68	17.35	0.21	1.36	2.86	0.34	0.21	0.16	0	0.1	0.29	0.11	0.08	0.45	0.19	3.48	0.01	0.02	2.84	0	0		0.3	8.82	-0.54	73.82	96.31	911.42	466.68	1044.71	607.42	928.92	500.19	1025.08	494.86
19.319	2	0.08	0.11	0.02	0.29	0.04	0.14	0.19	0.45	0.2	99.43	0.33	0	94.08	9.38	15.87	0.2	1.34	2.67	0.39	0.21	0.17	0	0.13	0.23	0.09	0.07	0.45	0.13	2.61	0.01	0.02	2.64	0	0		2.31	8.17	0.52	74.88	94.71	902.5	467.94	1035.14	608.3	921.23	501	1015.86	497.04
19.352	2	0.08	0.11	0.02	0.27	0.04	0.14	0.17	0.38	0.18	99.46	0.33	0	92.77	8.39	15.51	0.18	1.05	2.47	0.35	0.15	0.15	0	0.13	0.17	0.1	0.07	0.38	0.13	2.68	0.01	0.05	2.53	0	0		1.67	9.24	-1.13	74.56	94.03	895.41	469.19	1026.47	608.68	912.48	501.2	1006.44	497.52
19.385	2	0.09	0.12	0.02	0.22	0.04	0.13	0.13	0.36	0.16	99.57	0.33	0	90.57	5.21	12.28	0.16	0.51	2.37	0.32	0.14	0.15	0	0.16	0.13	0.09	0.07	0.36	0.1	2.32	0.01	0.38	2.2	0.06	0		-0.9	10.69	-0.06	73.19	92.23	889.38	471.12	1018.44	607.91	907.17	501.8	999.36	499.2
19.419	2	0.1	0.13	0.02	0.2	0.03	0.12	0.12	0.23	0.21	99.59	0.33	0	92.71	3.97	11.43	0.13	0.26	2.05	0.3	0.19	0.18	0	0.21	0.1	0.07	0.07	0.23	0.07	1.94	0.01	0.27	1.73	0.44	0		-2.46	9.28	-2.07	72.52	89.74	884.59	472.39	1011.56	606.94	901.21	503.38	990.81	498.37
19.452	2	0.1	0.14	0.02	0.19	0.03	0.12	0.1	0.21	0.21	99.63	0.33	0	95.61	3.33	9.69	0.13	0.15	2.02	0.3	0.22	0.13	0	0.21	0.08	0.06	0.07	0.16	0.07	2.04	0.01	0.23	1.78	0.54	0		-3.62	6.59	-2.75	71.17	89.34	875.23	470.21	1004.26	606.58	892.69	502.85	981.7	495.23
19.486	2	0.1	0.14	0.02	0.2	0.03	0.12	0.11	0.2	0.2	99.61	0.33	0	96.59	3.01	11.71	0.1	0.11	2.39	0.32	0.47	0.19	0	0.2	0.07	0.04	0.06	0.09	0.05	1.98	0.02	0.05	1.53	0.73	0		-4.18	5.28	-3.47	70.12	89.35	870.59	470.18	1000.67	607.74	888.1	503.28	977.05	494.89
19.519	2	0.09	0.13	0.02	0.22	0.03	0.12	0.13	0.2	0.2	99.55	0.33	0	93.5	3.71	14.84	0.09	0.1	2.58	0.31	0.47	0.32	0	0.2	0.09	0.05	0.04	0.08	0.04	1.96	0.02	0.02	1.42	0.69	0		-2.31	8.67	-3.91	70.13	88.16	864.68	469.4	997.14	609.54	883.85	504.33	971.4	494
19.552	2	0.08	0.11	0.02	0.26	0.03	0.1	0.16	0.24	0.24	99.47	0.33	0	90.89	3.26	19.97	0.09	0.13	2.58	0.26	0.41	0.53	0	0.24	0.12	0.05	0.04	0.07	0.05	1.94	0.02	0.02	1.38	0.48	0		-3.01	10.5	-4.86	69.39	89.64	861.29	470.07	993.22	608.81	878.93	506.3	967.63	493.33
19.586	2	0.08	0.1	0.02	0.31	0.03	0.1	0.19	0.22	0.22	99.39	0.45	0	85.41	3.27	24.22	0.07	0.13	2.28	0.21	0.32	0.79	0	0.22	0.13	0.04	0.04	0.07	0.03	1.84	0.02	0.02	1.25	0.39	0		-1.6	13.16	-4.84	69.69	90.98	857.66	470.26	989.46	608.32	874.65	507.74	964.45	493.11
19.619	2	0.07	0.09	0.02	0.35	0.03	0.09	0.22	0.23	0.21	99.3	0.57	0	89.65	3.89	27.5	0.07	0.16	1.54	0.18	0.21	0.48	0	0.23	0.16	0.04	0.04	0.11	0.03	1.77	0.02	0.01	1.15	0.17	0		0.53	11.2	-3.46	70.83	93.28	854.8	469.89	987.02	608.95	871.54	506.64	964.03	494.53
19.652	2	0.07	0.08	0.02	0.44	0.03	0.09	0.29	0.23	0.16	99.12	0.83	0	88.46	5.19	32.8	0.07	0.22	1.16	0.16	0.14	0.2	0	0.23	0.21	0.05	0.03	0.22	0.03	1.73	0.02	0.01	1.04	0.14	0		0.93	11.81	-3.22	70.51	92.82	851.38	468.69	984.89	608.55	869.33	506.95	961.09	493
19.686	2	0.06	0.07	0.02	0.55	0.03	0.1	0.39	0.3	0.13	98.9	1.14	0	91.02	7.32	37.19	0.06	0.4	1.01	0.13	0.11	0.11	0	0.28	0.3	0.05	0.03	0.3	0.03	1.94	0.03	0.01	0.93	0.08	0		-0.83	10.42	-3.48	69.33	92.49	848.81	467.6	985	610.33	868.1	506.18	959.49	491.99
19.719	2	0.05	0.06	0.02	0.72	0.03	0.1	0.54	0.41	0.12	98.56	1.7	0	87.26	9.66	42.4	0.07	0.81	0.91	0.1	0.12	0.11	0	0.3	0.41	0.06	0.03	0.36	0.03	1.86	0.03	0.01	0.87	0	0		2.73	12.38	-3.01	70.37	94.76	847.31	465.79	986.32	611.54	867.23	506.35	960.76	491.11
19.753	2	0.05	0.06	0.02	0.78	0.03	0.11	0.59	0.54	0.2	98.45	1.71	0	91.9	11.67	42.4	0.06	1.05	1.25	0.1	0.2	0.23	0	0.37	0.54	0.06	0.04	0.27	0.03	1.87	0.04	0.07	0.81	0	0		8.87	9.85	-2.88	74.55	97.93	848.33	465.83	988.3	612.82	867.29	509.09	963.7	491.94
19.786	2	0.06	0.08	0.02	0.63	0.03	0.13	0.46	0.61	0.22	98.74	1.02	0	84.87	12.51	35.36	0.06	0.93	1.55	0.12	0.22	0.31	0	0.38	0.61	0.06	0.06	0.19	0.03	1.92	0.04	1.96	0.77	0	0		11.82	13.38	-1.63	75.8	96.59	849.34	466.7	989.32	613.93	869.9	510.03	965.13	493.87
19.819	2	0.06	0.09	0.02	0.58	0.03	0.15	0.41	0.57	0.28	98.85	0.72	0	85.63	14.77	30.54	0.07	0.77	1.75	0.13	0.28	0.62	0	0.35	0.57	0.07	0.07	0.15	0.04	1.98	0.05	3.01	0.78	0.03	0		9.6	13.07	-0.95	74.78	100.93	851.27	466.96	992.75	615.18	870.71	509.68	970.57	494.99
19.853	2	0.06	0.1	0.02	0.55	0.03	0.2	0.39	0.62	0.38	98.91	0.5	0	86.47	18.77	25.24	0.07	0.56	2.62	0.21	0.46	1.14	0	0.38	0.62	0.06	0.08	0.11	0.04	2.18	0.07	0.39	0.74	0.04	0		9.83	12.72	-1.65	74.96	99.15	854.88	468.03	995.07	615.83	873.96	509.53	972.19	496.01
19.886	2	0.06	0.11	0.02	0.51	0.03	0.25	0.36	0.63	0.35	98.98	0.39	0	89.92	21.79	20.34	0.09	0.45	3.78	0.28	0.72	1.7	0	0.35	0.63	0.06	0.09	0.11	0.04	2.32	0.1	0.04	0.75	0.11	0		4.57	11.06	-0.5	70.55	101.42	855.33	465.64	1002.91	619.99	877.85	508.43	978.29	494.34
19.919	2	0.06	0.11	0.02	0.57	0.04	0.31	0.42	0.58	0.27	98.85	0.53	0	90.85	26.04	19.92	0.1	0.45	5.71	0.36	0.92	1.89	0	0.27	0.58	0.07	0.09	0.12	0.05	2.48	0.1	0.03	0.81	0.08	0		5.14	10.52	-2.87	69.55	100.44	857.83	463.18	1011.67	624.71	882.52	509.54	981.22	490.91
19.953	2	0.06	0.12	0.02	0.62	0.05	0.44	0.46	0.59	0.22	98.77	0.79	0	72.91	31.68	16.5	0.13	0.37	10.5	0.52	1.04	2.2	0	0.22	0.59	0.09	0.09	0.12	0.08	2.62	0.09	0.03	0.8	0.18	0		1.69	17.05	-1.69	66.28	99.27	858.85	461.46	1014.17	624.95	885.48	504.55	983.77	490.61
19.986	2	0.06	0.12	0.02	0.67	0.06	0.54	0.52	0.56	0.2	98.66	0.99	0	81.06	35.01	15.87	0.15	0.3	15.28	0.73	0.86	2.37	0	0.2	0.56	0.1	0.09	0.14	0.1	2.65	0.09	0.01	0.94	0.24	0		-0.51	14.73	-2.23	65.61	97.62	860.52	460.8	1013.9	622.1	886.61	502.96	983.22	488.96
20.019	2	0.06	0.13	0.01	0.74	0.09	0.71	0.59	0.55	0.18	98.53	1.35	0	93.35	39.41	14.31	0.18	0.27	21.42	1.01	0.73	3.08	0	0.17	0.55	0.11	0.09	0.11	0.14	2.93	0.09	0.02	1.03	0.36	0		2.25	8.79	-1.77	67.02	103.51	864.16	458.27	1023.44	625.52	890.56	504.04	992.8	487.82
20.053	2	0.05	0.13	0.02	0.8	0.1	0.73	0.66	0.61	0.25	98.4	1.45	0	86.27	40.19	16.02	0.25	0.33	23.45	1.15	0.78	4.27	0	0.12	0.61	0.11	0.09	0.11	0.17	3.08	0.08	0.04	1.11	0.42	0		4.74	12.81	-1.84	67.73	104.06	868.35	459.22	1026	625.39	893.53	504.25	996.52	489.35
20.086	2	0.05	0.12	0.02	0.93	0.12	0.79	0.8	0.66	0.25	98.14	1.72	0	80.49	42.35	18.34	0.25	0.44	25.95	1.12	0.84	4.88	0	0.13	0.66	0.11	0.09	0.11	0.2	3.1	0.07	0.02	1.22	0.38	0		3.28	14.92	-0.84	67.12	103.08	871.38	458.68	1028.28	623.85	897.41	502.22	999.67	489.27
20.12	2	0.05	0.1	0.02	1.15	0.14	0.87	1.06	0.71	0.35	97.7	2.18	0	90.02	45.29	21.68	0.35	0.69	28.82	0.81	1.02	6.09	0	0.12	0.71	0.12	0.1	0.2	0.33	3.41	0.07	0.02	1.48	0.3	0		8.05	11	-1.68	70.27	103.21	873.83	458.02	1030.12	624.32	898.7	501.74	1001.2	489.61
20.153	2	0.04	0.09	0.02	1.48	0.15	0.92	1.48	0.74	0.41	97.03	2.74	0	90.47	48.2	26.47	0.41	0.83	29.24	0.75	0.87	6.59	0	0.11	0.74	0.13	0.11	0.19	0.5	3.76	0.06	0.02	1.77	0.08	0		5.96	10.75	-1.96	69.37	102.81	875.55	457.9	1031.06	623.34	899.97	500.5	1002.14	489.1
20.186	2	0.04	0.08	0.01	2.07	0.18	1.06	2.26	0.69	0.43	95.48	3.95	0	91.26	52.93	31.77	0.43	0.94	31.51	0.78	0.78	7.32	0	0.11	0.69	0.14	0.1	0.17	0.6	3.98	0.05	0.02	1.87	0	0		2.62	10.27	-2.61	68.33	100.87	876.69	458.19	1029.51	620.85	900.19	498.53	1000.55	488.42
20.22	2	0.03	0.06	0.01	2.35	0.19	0.78	2.71	0.58	0.52	94.57	3.07	0	90.98	49.33	39.3	0.52	1.08	31.19	0.77	0.62	5.85	0	0.08	0.58	0.15	0.11	0.13	1.05	4.38	0.05	0.01	2.49	0	0		1.55	10.45	-3.21	68.22	98.85	877.01	459.31	1027.71	619.36	900.14	499.59	998.33	488.25
20.253	2	0.03	0.06	0.01	2.44	0.15	0.67	2.83	0.54	0.54	94.33	2.68	0	90.07	47.45	41.85	0.54	1.34	27.74	0.87	0.51	3.36	0	0.07	0.43	0.15	0.08	0.05	1.16	4.52	0.04	0.03	2.42	0	0		2.07	10.98	-4.6	68.89	97.01	876.25	460.87	1023.6	617.59	897.7	500.89	993.92	488.5
20.286	2	0.03	0.05	0.01	2.6	0.11	0.57	3.02	0.56	0.56	93.96	2.48	0	87.68	46.31	44.45	0.56	1.65	22.34	0.64	0.41	1.25	0	0.06	0.39	0.17	0.06	0.04	1.31	4.33	0.04	0.03	2.56	0	0		0.57	12.19	-4.89	68.25	96.1	872.91	461.94	1018.77	616.36	894	502.15	989.11	488.38
20.32	2	0.03	0.05	0.01	2.47	0.08	0.51	2.82	0.68	0.68	94.37	2.26	0	86.85	44.83	44.06	0.68	1.83	15.96	0.47	0.28	0.48	0	0.05	0.36	0.16	0.06	0.04	1.64	4.29	0.03	0.02	2.76	0	0		-0.97	12.56	-4.24	67.89	97.67	870.01	462.9	1014.39	614.86	890.01	502.86	986.68	488.86
20.353	2	0.04	0.07	0.01	1.77	0.06	0.53	1.83	0.68	0.68	96.33	1.96	0	84.48	43.28	35.56	0.68	1.54	11.99	0.47	0.21	0.32	0	0.05	0.35	0.16	0.05	0.05	1.39	4.09	0.03	0.02	2.54	0	0		-0.21	13.53	-4.32	68.42	96.13	866.52	463.48	1009.56	614.04	886.67	503.5	981.71	489.08
20.386	2	0.04	0.07	0.01	1.3	0.06	0.44	1.24	0.63	0.63	97.41	1.36	0	83.54	38.5	31.33	0.63	1.27	9.71	0.39	0.15	0.19	0	0.05	0.3	0.16	0.04	0.08	1.49	3.78	0.02	0.03	2.67	0	0		-1.43	13.88	-3.87	67.94	96.83	861.26	463.52	1004.48	614.24	881.36	502.68	977.29	489.51
20.42	2	0.05	0.08	0.01	0.94	0.05	0.32	0.82	0.55	0.55	98.13	0.78	0	84.84	30.84	29.42	0.55	1.21	9.2	0.31	0.13	0.16	0	0.05	0.28	0.14	0.03	0.09	1.26	3.33	0.02	0.02	2.72	0	0		-1.59	13.39	-4.29	68.2	97.82	857.19	463.97	999.86	614.14	876.16	502.98	973.08	489.75
20.453	2	0.06	0.1	0.02	0.52	0.06	0.27	0.39	0.52	0.52	98.96	0.44	0	88.41	23.14	19.81	0.52	0.82	10.08	0.22	0.12	0.14	0	0.05	0.27	0.12	0.03	0.07	1.06	2.99	0.02	0.03	2.71	0	0		-2.32	11.84	-5.48	68.47	97.58	853.18	462.87	995.44	612.69	871.23	502.02	967.78	487.88
20.487	2	0.07	0.1	0.02	0.44	0.06	0.23	0.31	0.43	0.43	99.13	0.33	0	89.72	19.16	18.89	0.43	0.64	11.35	0.17	0.16	0.14	0	0.06	0.37	0.09	0.04	0.07	0.73	2.44	0.02	0.02	2.43	0	0		-1.91	11.17	-5.85	68.93	97.24	850.72	462.24	992.99	611.99	868.77	502.05	964.82	486.89
20.52	2	0.07	0.1	0.02	0.38	0.06	0.21	0.25	0.44	0.41	99.25	0.33	0	80.4	16.19	17.76	0.41	0.47	12.69	0.16	0.22	0.22	0	0.08	0.44	0.09	0.05	0.06	0.58	2.15	0.02	0.17	2.41	0	0		-4.68	14.94	-5.76	68.17	96.83	845.28	460.86	988.39	610.8	864.06	500.43	959.64	484.91
20.553	2	0.08	0.12	0.02	0.28	0.07	0.19	0.17	0.42	0.42	99.45	0.33	0	80.86	12.48	12.59	0.42	0.29	13.55	0.17	0.37	0.42	0	0.07	0.39	0.1	0.07	0.05	0.59	2.23	0.02	1.58	2.69	0	0		-0.36	14.79	-8.12	69.63	94.48	841.66	460.16	984.97	610.89	860.44	502.29	952.99	483.32
20.587	2	0.09	0.12	0.02	0.22	0.07	0.17	0.13	0.41	0.41	99.57	0.33	0	89.32	8.89	9.35	0.41	0.21	12.13	0.18	0.5	0.71	0	0.06	0.29	0.11	0.08	0.04	0.56	2.38	0.02	2.95	2.85	0	0		0.33	11.38	-7.61	70.65	94.44	839.62	460.38	981.81	610.35	858.13	501.84	950.9	484.11
20.62	2	0.09	0.12	0.02	0.2	0.07	0.16	0.12	0.41	0.41	99.59	0.33	0.05	91.08	7.87	8.79	0.41	0.19	11.68	0.17	0.69	0.94	0	0.07	0.25	0.11	0.09	0.02	0.58	2.5	0.03	1.7	3.11	0	0		4.26	10.38	-7.49	72.96	96.32	838.81	461.26	979.44	609.62	855.7	504.04	950.12	485.01
20.653	2	0.09	0.13	0.02	0.2	0.06	0.16	0.12	0.41	0.41	99.61	0.33	0	86.43	8.03	7.91	0.41	0.18	9.99	0.21	0.94	1.26	0	0.08	0.25	0.11	0.09	0.02	0.52	2.45	0.03	0.77	3.13	0	0		6.86	12.74	-5.74	73.97	96.32	837.11	461.09	977.98	609.75	855.35	504.12	949.92	485.89
20.687	2	0.09	0.13	0.02	0.18	0.06	0.16	0.11	0.38	0.38	99.63	0.33	0	90.91	7.67	6.38	0.38	0.17	9.29	0.26	1.09	1.46	0	0.09	0.21	0.1	0.09	0.02	0.44	2.14	0.05	1.02	3.18	0	0		5.67	10.49	-6.92	73.96	97.88	836.39	461.17	977.06	609.64	852.81	504.17	948.88	485.42
20.72	2	0.1	0.13	0.02	0.18	0.06	0.16	0.1	0.37	0.37	99.65	0.33	0	92.36	7.21	5.66	0.37	0.21	8.34	0.27	1.3	1.17	0	0.1	0.21	0.1	0.09	0.02	0.53	2.19	0.05	0.44	3.31	0	0		7.12	9.54	-6.5	75.07	99.49	835.65	460.91	975.88	608.89	851.26	504.25	948.96	485.46
20.754	2	0.1	0.13	0.02	0.17	0.05	0.16	0.1	0.31	0.31	99.66	0.33	0	84.16	7.62	4.36	0.31	0.23	6.46	0.3	0.87	0.71	0	0.14	0.15	0.09	0.07	0.02	0.42	2.01	0.07	0.66	3.5	0	0		6.95	13.65	-6.03	74.14	98.35	832.55	458.7	975.16	609.03	850.38	502.57	946.87	483.55
20.787	2	0.1	0.14	0.02	0.16	0.05	0.16	0.1	0.32	0.32	99.67	0.33	0	91.44	7.89	3.18	0.32	0.2	6.66	0.28	0.77	0.56	0	0.17	0.14	0.07	0.06	0.02	0.39	2.16	0.08	0.47	3.74	0	0		4.38	10.15	-3.45	73.67	99.69	833.51	459.3	975.83	607.97	852.35	502.8	950.37	484.63
20.82	2	0.09	0.14	0.02	0.18	0.05	0.19	0.11	0.31	0.31	99.63	0.33	0	91.47	10.64	3.6	0.31	0.22	6.02	0.3	0.51	0.36	0	0.2	0.19	0.07	0.05	0.04	0.34	2.15	0.09	1.07	3.51	0	0		8.8	10.14	-3.99	75.73	104.03	836.75	460.17	979.3	609.6	852.97	504.95	955.29	486.17
20.854	2	0.09	0.13	0.02	0.21	0.05	0.21	0.13	0.32	0.32	99.58	0.33	0	87.51	14.05	4.38	0.32	0.25	5.52	0.29	0.4	0.29	0	0.22	0.22	0.07	0.06	0.08	0.29	2.62	0.11	0.11	3.97	0	0		6.27	12.27	-3.07	74.88	102.23	837.93	460.87	981.36	610.39	856.34	505.55	956.8	486.62
20.887	2	0.08	0.13	0.02	0.25	0.05	0.25	0.17	0.34	0.34	99.5	0.33	0	92.1	18.09	5.18	0.34	0.25	4.41	0.23	0.38	0.24	0	0.21	0.21	0.06	0.06	0.15	0.28	2.89	0.13	0.09	3.79	0	0		6.39	9.72	-3.11	74.9	106.37	840.81	462.96	986.57	615.92	857.84	506.52	962.99	490.51
20.92	2	0.08	0.12	0.02	0.28	0.04	0.24	0.19	0.33	0.33	99.45	0.33	0	88.56	18.63	7.61	0.33	0.29	3.73	0.19	0.46	0.27	0	0.19	0.2	0.06	0.06	0.23	0.29	3.02	0.13	0.07	3.52	0	0		3.89	11.77	-0.39	73.14	106.85	843.66	462.13	992.77	617.74	864.18	504.72	970.24	491.75
20.954	2	0.07	0.11	0.02	0.33	0.05	0.25	0.26	0.35	0.35	99.33	0.36	0	95.17	20.72	11.42	0.35	0.27	3.9	0.15	0.62	0.37	0	0.22	0.22	0.06	0.07	0.22	0.43	4.64	0.18	0.03	3.77	0	0		2.06	7.1	-1.56	72.08	106.3	845.1	459.31	1000.71	622.24	868.29	504.06	973.47	488.63
20.987	2	0.06	0.09	0.01	0.49	0.05	0.3	0.42	0.34	0.34	99.02	0.53	0	94.53	26.36	17.37	0.34	0.26	5.84	0.14	0.64	0.51	0	0.2	0.27	0.06	0.08	0.21	0.44	4.88	0.17	0.02	3.77	0	0		2.55	7.76	-2.3	71.56	104.52	850.34	459.09	1009.61	627.55	875.56	503.08	979.21	489.62
21.02	2	0.04	0.08	0.01	0.79	0.06	0.39	0.81	0.33	0.32	98.38	0.95	0	83.23	34.34	23.87	0.32	0.28	8.88	0.11	0.58	0.77	0	0.18	0.33	0.06	0.1	0.18	0.59	6.13	0.16	0.01	3.93	0	0		2	13.99	-0.46	70.4	101.35	855.18	458.52	1014.81	627.58	883.59	500.61	984.44	490.45
21.054	2	0.04	0.07	0.01	1.24	0.07	0.42	1.43	0.36	0.27	97.14	1.26	0	93.35	38.27	32.84	0.27	0.34	11.66	0.07	0.45	0.86	0	0.15	0.36	0.04	0.12	0.18	0.65	6.93	0.13	0.01	3.38	0	0		4.12	8.79	-1.54	72.25	102.68	862.23	458.64	1021.09	627.75	888.64	500.96	990.8	490.62
21.087	2	0.03	0.05	0.01	1.47	0.08	0.3	1.79	0.32	0.24	96.43	1.76	0	89.22	33.78	42.59	0.24	0.39	13.4	0.05	0.38	0.78	0	0.14	0.32	0.04	0.13	0.27	0.7	7.09	0.13	0.01	3.4	0	0		2.63	11.43	0.17	71.54	103.18	864.08	458.3	1021.62	625.25	890.89	499.14	993.75	490.99
21.121	2	0.03	0.04	0.01	2.13	0.06	0.26	2.78	0.61	0.22	94.45	3.8	0	88.72	34.73	52.41	0.22	0.39	11.37	0.04	0.46	0.58	0	0.13	0.4	0.03	0.14	0.61	0.7	7.12	0.13	0	2.85	0	0		1.32	11.69	0.2	71.13	102.98	867.7	458.47	1024.23	624.16	894.12	498.55	996.81	490.88
21.154	2	0.03	0.04	0.01	2.26	0.06	0.22	3.01	0.62	0.21	93.98	5.26	0	89.39	32.02	56.67	0.21	0.46	11.52	0.04	0.45	0.49	0	0.11	0.52	0.03	0.15	0.62	0.7	7.52	0.12	0.01	2.7	0	0		3.87	11.34	0.36	72.46	103.31	870.25	459.03	1025.77	623.59	896.16	500.1	999.11	491.47
21.187	2	0.03	0.04	0.01	2.09	0.06	0.21	2.74	0.81	0.19	94.51	4.73	0	86.45	31	55.16	0.19	0.58	11.44	0.03	0.44	0.4	0	0.11	0.64	0.03	0.16	0.81	0.69	7.63	0.11	0	2.73	0	0		0.53	12.73	0.61	70.66	102.57	871.45	458.81	1026.78	622.68	897.83	498.71	1000.1	490.88
21.221	2	0.03	0.04	0.01	2.22	0.06	0.23	3.08	1.18	0.17	93.85	4.86	0	88.48	32.24	55.14	0.17	0.9	11.92	0.03	0.35	0.35	0	0.09	0.75	0.02	0.17	1.18	0.47	8.92	0.1	0	2.34	0	0		0.66	11.8	0.07	70.95	102.97	873.21	458.35	1027.64	621.25	898.51	498.44	1001.13	489.87
21.254	2	0.03	0.04	0.01	2.37	0.06	0.23	3.32	0.97	0.17	93.36	5.04	0	96.15	32.69	55.84	0.17	1.51	11.6	0.03	0.25	0.28	0	0.08	0.71	0.02	0.15	0.97	0.42	9.05	0.09	0.01	2.21	0	0		-1.63	5.91	-1.82	70.58	104.34	874.59	459.14	1027.96	621.17	897.09	498.76	1001	489.29
21.287	2	0.03	0.04	0.01	2.54	0.06	0.2	3.67	0.76	0.16	92.66	6.23	0	97.55	30.54	58.84	0.16	2.48	11.36	0.03	0.18	0.26	0	0.06	0.63	0.02	0.14	0.76	0.4	9.7	0.08	0.02	2.12	0	0		-3.7	3.57	-2.57	69.88	101.84	875.14	460.14	1028.13	621.74	898.18	499.58	999.49	489.24
21.321	2	0.04	0.04	0.02	2.03	0.06	0.18	2.92	0.77	0.15	94.16	4.64	0	95.24	26.68	54.95	0.15	3.18	11.2	0.04	0.14	0.26	0	0.04	0.61	0.02	0.14	0.77	0.42	11.1	0.06	0.01	2.16	0	0		-0.54	7.02	-2.64	71.19	99.22	875.16	462.4	1025.39	621.63	898.19	501.77	996.87	491.4
21.354	2	0.04	0.05	0.02	1.62	0.05	0.2	2.18	0.55	0.15	95.64	2.56	0	92.04	26.46	47.49	0.15	3.82	9.27	0.05	0.11	0.22	0	0.04	0.55	0.03	0.16	0.53	0.38	10.91	0.05	0.01	2.16	0	0		1.26	9.76	-3.19	72.16	99.72	873.48	463.48	1022.28	621.22	895.21	503.45	994.27	492.02
21.387	2	0.05	0.05	0.02	1.41	0.05	0.18	1.78	0.42	0.13	96.44	2.05	0	94.12	23.99	44.76	0.13	4.73	8.43	0.05	0.11	0.16	0	0.04	0.39	0.03	0.13	0.42	0.45	10.25	0.05	0	2.25	0	0		-0.65	8.13	-2.38	71.93	98.76	869	462.64	1016.91	618.97	891.36	501.79	989.53	491.09
21.421	2	0.05	0.05	0.02	1.32	0.05	0.17	1.61	0.38	0.1	96.78	1.86	0	92.71	22.69	43.5	0.1	5.31	6.71	0.06	0.11	0.11	0	0.03	0.27	0.03	0.13	0.38	0.49	9.76	0.04	0	2.45	0	0		-0.22	9.29	-3.97	72.5	100.45	868.31	463.71	1012.9	616.81	886.89	502.21	986.74	491.15
21.454	2	0.05	0.06	0.02	1.14	0.04	0.16	1.28	0.33	0.1	97.43	1.6	0	94.4	20.57	41.63	0.1	4.98	4.99	0.07	0.13	0.07	0	0.03	0.21	0.03	0.12	0.33	0.45	8.59	0.04	0	2.35	0	0		-1.68	7.88	-4.48	72.22	99.87	865.31	463.98	1008.24	615.29	882.97	501.74	982.23	490.76
21.488	2	0.06	0.06	0.02	0.8	0.04	0.13	0.73	0.25	0.09	98.41	1.15	0	93.61	15.2	37.33	0.09	3.82	3.16	0.06	0.18	0.06	0	0.02	0.15	0.03	0.12	0.25	0.32	5.86	0.03	0	2.12	0	0		-1.98	8.58	-4.5	72.4	99.47	862.23	464.35	1003.07	613.04	879.09	502	977.88	490.44
21.521	2	0.06	0.07	0.02	0.59	0.04	0.11	0.48	0.25	0.08	98.82	0.92	0	93.97	10.38	34.24	0.08	2.67	2.89	0.06	0.18	0.06	0	0.02	0.11	0.03	0.11	0.25	0.26	4.78	0.03	0.01	1.93	0	0		-3.9	8.27	-4	71.39	98.62	858.8	465.03	999.3	612.74	876.35	502.52	974.26	490.71
21.554	2	0.07	0.08	0.02	0.43	0.03	0.11	0.32	0.31	0.08	99.14	0.63	0	88.39	7.77	28.89	0.08	1.46	2.48	0.06	0.2	0.06	0	0.02	0.1	0.03	0.12	0.31	0.22	4.4	0.04	0.01	1.85	0.08	0		-2.66	11.85	-3.72	71.17	96.42	854.42	464.45	995.02	612.88	873.38	501.3	969.21	490.73
21.588	2	0.07	0.08	0.02	0.44	0.03	0.11	0.33	0.26	0.08	99.11	0.69	0	92.8	7.8	30.09	0.08	1.1	2.33	0.06	0.17	0.07	0	0.02	0.09	0.04	0.1	0.26	0.15	3.7	0.04	0	1.64	0.31	0		-2.15	9.22	-4.61	71.55	96.26	851.15	464.37	991.15	612.4	869.26	501.58	964.83	490.17
21.621	2	0.06	0.08	0.02	0.5	0.03	0.1	0.38	0.23	0.07	99	0.93	0	91.67	7.3	34.38	0.07	0.89	2.25	0.05	0.16	0.08	0	0.02	0.1	0.04	0.09	0.23	0.13	3.67	0.04	0	1.59	0.54	0		-0.94	10.01	-4.63	72.07	96.76	847.35	463.9	987.4	611.77	865.27	502.04	961.22	489.53
21.654	2	0.07	0.08	0.02	0.46	0.03	0.1	0.34	0.2	0.07	99.07	0.77	0	94.28	7.62	31.78	0.07	0.69	1.82	0.05	0.21	0.12	0	0.02	0.1	0.04	0.1	0.2	0.1	3.52	0.04	0	1.42	0.57	0		2.11	7.99	-4.26	73.92	100.98	845.88	464.22	985.36	610.78	861.64	504.49	961.54	489.76
21.688	2	0.07	0.09	0.02	0.43	0.03	0.1	0.3	0.16	0.06	99.14	0.68	0	94.1	7.14	30	0.06	0.64	1.5	0.05	0.27	0.23	0	0.02	0.12	0.04	0.09	0.16	0.08	3.23	0.05	0.01	1.22	0.6	0		1.03	8.15	-2.81	73.31	103.4	843.02	464.09	983.93	611.21	859.32	504.72	961.71	490.3
21.721	2	0.07	0.09	0.02	0.4	0.03	0.11	0.28	0.17	0.06	99.19	0.58	0	93.76	7.26	27.91	0.06	0.63	1.25	0.04	0.34	0.33	0	0.02	0.14	0.04	0.1	0.17	0.08	3.33	0.06	0	1.15	0.4	0		1.11	8.45	-2.49	73.11	101.5	841.96	463.44	984.24	612.21	860.2	504.21	960.7	489.97
21.755	2	0.07	0.09	0.02	0.45	0.03	0.11	0.31	0.25	0.06	99.11	0.64	0	95.14	8.91	29.11	0.06	0.74	1.32	0.05	0.44	0.56	0	0.02	0.19	0.04	0.09	0.25	0.08	2.74	0.07	0	1.09	0.39	0		0	7.13	-2.69	72.28	102.15	840.61	462.24	985.67	613.9	859.76	503.72	960.83	488.9
21.788	2	0.07	0.09	0.02	0.49	0.03	0.12	0.34	0.3	0.06	99.02	0.68	0	95.74	10.8	29.87	0.06	0.84	1.53	0.04	0.35	0.46	0	0.02	0.3	0.04	0.07	0.29	0.07	2.4	0.09	0	0.98	0.42	0		3.61	6.44	-2	73.54	102.75	840.02	460.63	988.85	617.07	861.24	503.35	963	489.09
21.821	2	0.06	0.08	0.02	0.53	0.03	0.13	0.38	0.4	0.07	98.94	0.75	0	94.18	11.56	31.27	0.07	0.92	1.92	0.04	0.37	0.51	0	0.03	0.39	0.04	0.07	0.4	0.08	2.36	0.1	0	0.98	0.25	0		4.45	8.08	-2.99	74.15	101.59	842.07	461.3	988.7	615.85	862.06	503.62	962.6	489.04
21.855	2	0.06	0.08	0.02	0.58	0.03	0.12	0.42	0.44	0.06	98.83	0.95	0	90.34	11.25	34.47	0.06	0.97	2.06	0.04	0.48	0.62	0	0.03	0.44	0.03	0.09	0.43	0.08	2.09	0.15	0	0.88	0.29	0		3.1	10.82	-0.11	73.02	103.41	843.72	461.29	992.55	616.83	866.06	503.35	968.69	490.73
21.888	2	0.05	0.07	0.02	0.73	0.03	0.12	0.56	0.35	0.06	98.54	1.27	0	86.08	13.6	38.68	0.06	1.08	1.69	0.04	0.35	0.49	0	0.03	0.35	0.03	0.08	0.22	0.08	2.35	0.2	0	0.82	0.27	0		3.53	12.89	-0.07	72.85	101.91	843.96	461.13	993.09	617.88	867.16	502	968.51	491.32
21.921	2	0.05	0.06	0.02	0.82	0.03	0.1	0.65	0.42	0.06	98.36	1.88	0	86.83	11.93	43.68	0.06	1.2	1.53	0.04	0.37	0.68	0	0.03	0.42	0.03	0.08	0.17	0.08	2.55	0.19	0	0.83	0.34	0		1.99	12.57	-0.41	71.46	102.77	846.25	461.99	997.29	620.27	869.77	503.79	971.82	491.67
21.955	2	0.05	0.06	0.02	1.01	0.03	0.11	0.87	0.49	0.06	97.97	2.63	0	89.7	14.09	47.9	0.06	1.21	2.08	0.04	0.27	0.51	0	0.04	0.49	0.03	0.07	0.13	0.09	3.02	0.27	0.01	0.86	0.53	0		2.12	11.18	0.4	70.82	105.07	849.02	461.6	1005.08	625.32	874.46	504.17	978.93	492.99
21.988	2	0.04	0.06	0.02	1.1	0.03	0.11	0.97	0.59	0.07	97.79	2.96	0	90.09	15.64	49.3	0.07	0.9	3.52	0.04	0.21	0.39	0	0.04	0.59	0.03	0.07	0.19	0.1	3.25	0.25	0.01	0.9	0.74	0		7.04	10.97	0.58	73.85	101.91	856.21	460.53	1012.26	625.38	883.4	504.15	984.67	492.63
22.021	2	0.04	0.06	0.02	1.05	0.04	0.13	0.94	0.64	0.07	97.9	2.54	0	82.81	16.4	47.33	0.07	0.66	8.51	0.05	0.3	0.5	0	0.05	0.64	0.03	0.08	0.52	0.1	3.77	0.26	0.02	0.95	1	0		5.06	14.14	0.35	72.11	103.14	860.52	460.34	1016.38	624.73	886.83	503.04	989.4	492.27
22.055	2	0.05	0.07	0.02	0.89	0.07	0.16	0.78	0.83	0.08	98.23	1.62	0	87.71	17.43	41.44	0.08	0.53	16.98	0.07	0.32	0.54	0	0.06	0.66	0.02	0.12	0.83	0.11	4.37	0.26	0.01	1.02	0.9	0		2.69	12.18	1.76	70.89	103.56	862.74	459.44	1020.11	624.99	890.59	501	993.8	492.48
22.088	2	0.05	0.08	0.02	0.81	0.08	0.19	0.7	1.28	0.09	98.38	1.21	0	74.14	19.27	37.06	0.09	0.46	19.89	0.08	0.3	0.61	0	0.06	0.69	0.02	0.13	1.28	0.1	4.14	0.24	0.01	1.08	0.83	0		2.83	16.73	2.87	70.09	100.22	864.95	458.38	1023.46	625.31	895.97	499.56	995.93	492.21
22.122	2	0.05	0.08	0.02	0.7	0.1	0.2	0.6	0.79	0.11	98.6	0.91	0.78	71.02	18.46	33.6	0.11	0.43	23.09	0.12	0.33	0.98	0	0.07	0.66	0.02	0.13	0.79	0.15	5.01	0.26	0.01	1.29	0.68	0		4.27	17.52	3.77	70.8	98.03	867.6	458.2	1025.44	625.15	900.02	498.31	997.92	493.16
22.155	2	0.06	0.09	0.02	0.53	0.11	0.19	0.44	0.93	0.12	98.94	0.65	1.85	77.6	15.24	28.69	0.12	0.41	23.44	0.2	0.37	1.03	0	0.07	0.93	0.03	0.18	0.8	0.19	5.71	0.27	0.01	1.6	0.55	0		5.91	15.79	4.15	71.94	98.19	870.34	457.96	1027.58	624.14	902.64	498.7	1000.67	493.09
22.188	2	0.07	0.1	0.02	0.44	0.12	0.22	0.35	1.08	0.13	99.13	0.49	2.41	94.9	16.03	22.3	0.13	0.35	24.65	0.3	0.4	1.01	0	0.08	1.08	0.03	0.22	0.82	0.2	5.8	0.27	0.01	1.85	0.47	0		5.99	7.38	3.72	73.27	99.39	874.88	457.79	1033.17	625.49	906.58	498.72	1005.8	492.98
22.222	2	0.07	0.11	0.02	0.34	0.16	0.24	0.26	1.17	0.15	99.32	0.68	5.1	76	14.75	16.61	0.15	0.28	28.98	0.45	0.5	1.22	0	0.08	1.17	0.03	0.28	0.65	0.23	5.95	0.21	0.01	2.43	0	0		6.12	16.24	3.16	71.44	100.81	876.36	457.46	1034.22	624.36	906.97	498.74	1007.57	492.32
22.255	2	0.08	0.11	0.02	0.3	0.18	0.25	0.23	1.3	0.16	99.4	0.75	5.73	80.73	14.88	13.26	0.16	0.28	30.32	0.67	0.48	1.19	0	0.08	1.3	0.03	0.35	0.88	0.24	5.83	0.2	0.01	2.6	0	0		4.88	14.84	3.63	71.24	101.21	877.75	457.59	1034.87	623.28	908.11	498.19	1009.16	492.53
22.288	2	0.08	0.11	0.02	0.28	0.2	0.24	0.21	1.2	0.18	99.45	0.8	6.89	83.95	13.7	12.2	0.18	0.3	31.32	0.92	0.42	1.05	0	0.08	1.2	0.02	0.4	1.04	0.27	6.38	0.19	0.01	3.04	0	0		5.51	13.73	3.35	72.13	101	879.21	457.32	1035.2	622.45	908.82	497.06	1009.71	492.44
22.322	2	0.08	0.1	0.02	0.28	0.15	0.19	0.23	1.04	0.19	99.45	0.52	5.7	87.11	11.43	14.9	0.19	0.34	25.29	0.85	0.35	0.7	0	0.07	0.98	0.02	0.4	1.04	0.36	7.93	0.16	0.01	3.81	0	0		8.68	12.45	4.25	74.84	101.4	882.06	457.52	1036.36	621.28	911.28	496.68	1012.65	494
22.355	2	0.08	0.09	0.02	0.3	0.14	0.18	0.27	1.3	0.19	99.4	0.45	4.94	89.99	11.6	17.34	0.19	0.39	23.23	0.96	0.24	0.47	0	0.07	0.81	0.02	0.4	1.3	0.39	8.93	0.14	0.01	3.92	0	0		6.41	11.02	3.07	74.4	99.65	883.79	459.04	1036.27	621.82	911.96	496.09	1011.6	494.61
22.388	2	0.07	0.09	0.02	0.31	0.14	0.18	0.3	1.22	0.2	99.37	0.42	4.93	91.92	12.05	18.41	0.2	0.43	22.31	1.03	0.19	0.26	0	0.06	0.83	0.02	0.44	1.22	0.43	9.6	0.11	0.01	4.34	0	0		4.9	9.84	2.21	74.35	98.23	883.98	461.16	1033.59	621.12	910.71	496.95	1008.93	495.53
22.422	2	0.07	0.08	0.02	0.27	0.16	0.17	0.26	1.13	0.24	99.45	0.42	6.54	92.3	11.23	16.48	0.24	0.41	22.42	1.04	0.16	0.17	0	0.07	0.7	0.03	0.53	1.13	0.48	9.54	0.08	0.01	5.62	0	0		2.94	9.58	1.52	73.37	96.68	883.21	462.11	1032.27	621.2	909.91	498.05	1006.55	495.17
22.455	2	0.07	0.08	0.02	0.29	0.15	0.16	0.28	1.38	0.24	99.42	0.39	5.86	89.15	10.78	18.44	0.24	0.47	21.16	1	0.15	0.14	0	0.06	0.58	0.03	0.53	1.38	0.45	9.31	0.07	0.01	5.41	0	0		5.12	11.47	0.21	74.88	96.09	882.5	464.1	1027.64	619.38	906.61	500.21	1002.6	495.93
22.489	2	0.07	0.07	0.02	0.31	0.09	0.13	0.3	1.45	0.24	99.38	0.39	2.32	92.21	9.89	21.12	0.24	0.59	11.69	0.63	0.12	0.08	0	0.06	0.45	0.03	0.56	1.45	0.47	8.93	0.06	0.01	5.66	0	0		2.49	9.64	-0.1	73.51	96.09	879.71	466.22	1024.44	620.31	903.38	502.43	999.32	496.97
22.522	2	0.07	0.08	0.02	0.28	0.08	0.12	0.27	0.8	0.27	99.44	0.34	2.56	90.12	8.19	19.69	0.27	0.64	10.59	0.55	0.15	0.08	0	0.04	0.28	0.03	0.52	0.8	0.61	9.55	0.05	0.02	5.84	0	0		0.29	10.95	-1.63	72.16	94.73	877.01	468.22	1020.67	620.93	899.79	504.59	994.23	497.18
22.555	2	0.07	0.08	0.02	0.27	0.07	0.13	0.25	0.59	0.26	99.47	0.33	1.14	88.4	8.35	17.81	0.26	0.68	7.75	0.42	0.14	0.06	0	0.04	0.21	0.03	0.58	0.59	0.68	9.65	0.04	0	5.61	0	0		-1.13	11.84	-1.93	71.22	95.89	873.08	467.74	1017.46	621.31	895.37	503.48	991.03	496.83
22.589	2	0.08	0.09	0.02	0.22	0.08	0.13	0.22	0.29	0.26	99.56	0.33	2.4	88.21	7.83	12.84	0.26	0.56	9.3	0.51	0.24	0.06	0	0.02	0.17	0.02	0.69	0.29	1.04	12.12	0.03	0.03	6.04	0	0		-3.5	11.94	-2.94	69.79	96.3	870.27	467.56	1014.4	620.73	891.47	502.82	987.51	495.8
22.622	2	0.09	0.1	0.02	0.19	0.08	0.13	0.18	0.25	0.25	99.62	0.33	3.06	89.64	6.37	9.6	0.25	0.48	10.94	0.46	0.4	0.08	0	0.02	0.14	0.02	0.8	0.16	1.04	11.74	0.03	0.05	5.74	0	0		-5.95	11.21	-3.33	68.65	97.43	868.47	467.59	1012.39	619.86	888.7	502.87	985.81	494.98
22.655	2	0.09	0.11	0.02	0.18	0.08	0.14	0.16	0.25	0.25	99.65	0.33	2.62	88.12	5.49	8.01	0.25	0.43	11.14	0.41	0.48	0.08	0	0.02	0.11	0.02	0.89	0.18	1.05	11.55	0.03	0.03	5.09	0	0		-4.85	11.98	-2.59	69.28	98.62	865.49	467.31	1008.57	618.33	885.24	502.9	983.54	494.97
22.689	2	0.09	0.11	0.02	0.18	0.07	0.14	0.16	0.25	0.25	99.64	0.33	1.24	88.55	5.5	8.2	0.25	0.46	10.11	0.34	0.71	0.09	0	0.01	0.09	0.02	0.74	0.14	1.08	11.52	0.02	0.05	4.28	0	0		-3.12	11.77	-2.13	69.94	98.26	864.11	467.17	1008.18	618.58	885.02	504.95	982.73	494.54
22.722	2	0.1	0.12	0.02	0.17	0.06	0.13	0.15	0.25	0.25	99.65	0.33	0.55	87.38	4.99	7.31	0.25	0.4	8.59	0.35	0.64	0.09	0	0.01	0.07	0.02	0.63	0.12	1.1	11.85	0.02	0.05	4.11	0	0		-2.55	12.33	-2.26	69.88	99.31	862.65	467.02	1007.81	619.77	883.45	505.03	982.22	494.73
22.756	2	0.1	0.13	0.02	0.17	0.07	0.14	0.15	0.23	0.23	99.67	0.33	1.03	82.38	5.15	5.72	0.23	0.3	10.86	0.54	0.59	0.13	0	0.01	0.07	0.03	0.48	0.08	1.03	12.05	0.01	0.03	3.64	0	0		-1.84	14.29	-1.43	69.21	97.91	859.62	465.87	1007.18	620.7	883.09	505.38	980.32	493.82
22.789	2	0.1	0.12	0.02	0.18	0.08	0.15	0.16	0.24	0.24	99.64	0.33	1.91	83.44	5.56	7.25	0.24	0.35	13.54	0.6	0.62	0.2	0	0	0.09	0.03	0.42	0.11	1.02	12.92	0.01	0.07	3.5	0	0		-4.38	13.92	-0.9	67.93	97.42	857.5	462.43	1008.56	620.85	883.33	501.66	980.16	490.97
22.822	2	0.1	0.12	0.02	0.19	0.1	0.15	0.18	0.25	0.25	99.63	0.33	4.35	87.8	4.93	8.97	0.25	0.37	18.8	0.74	0.58	0.36	0	0	0.1	0.04	0.33	0.11	1.04	13.56	0.01	0.03	3.57	0	0		-0.73	12.13	-0.19	69	99.9	856.1	459.74	1010.2	621.75	882.7	500.59	982.03	489.89
22.856	2	0.09	0.11	0.02	0.21	0.16	0.16	0.2	0.29	0.29	99.58	0.53	7.19	88.56	5.99	11.98	0.29	0.39	25.71	0.89	0.48	0.75	0	0	0.12	0.05	0.26	0.12	0.99	12.14	0.01	0.02	3.68	0	0		1.78	11.77	0.67	70.27	102.49	856.92	457.7	1012.89	622.42	883.71	498.22	985.87	490
22.889	2	0.09	0.11	0.02	0.24	0.17	0.17	0.21	0.31	0.31	99.53	0.61	7.68	83.89	7.47	13.49	0.31	0.44	27.69	0.97	0.39	0.93	0	0.01	0.17	0.05	0.19	0.18	0.98	11.2	0.01	0.01	3.65	0	0		9.37	13.75	-0.13	74.26	101.1	861.44	457.15	1016.9	622.29	888.23	500.76	988.68	489.39
22.922	2	0.08	0.1	0.02	0.26	0.18	0.2	0.25	0.34	0.34	99.48	0.62	7.16	87.85	11.01	13.29	0.34	0.4	27.84	1.14	0.33	1.41	0	0.01	0.21	0.05	0.13	0.17	1.1	11.88	0.01	0.01	3.81	0	0		7.38	12.11	0.13	73.78	100.91	865.02	458.52	1018.75	621.6	891.15	500.65	991.55	490.56
22.956	2	0.08	0.1	0.02	0.3	0.17	0.22	0.31	0.35	0.35	99.38	0.6	6.11	88.44	14.34	13.93	0.35	0.39	26.84	1.14	0.29	1.7	0	0.01	0.29	0.06	0.11	0.21	1.53	12.93	0.02	0.01	3.89	0	0		5.94	11.82	-0.08	73.16	100.37	869.33	459.62	1021.72	621.19	894.87	500.89	994.77	491.17
22.989	2	0.07	0.1	0.02	0.38	0.14	0.27	0.4	0.38	0.36	99.19	0.45	3.34	89.97	19.46	15.44	0.36	0.38	22.99	1.06	0.29	1.62	0	0.01	0.38	0.06	0.1	0.3	1.5	12.55	0.02	0.02	3.88	0	0		5.52	11.03	-1.2	72.98	101.13	875.09	459.74	1027.36	621.59	899.3	500.81	999.94	490.85
23.022	2	0.06	0.09	0.02	0.46	0.15	0.28	0.53	0.48	0.38	98.94	0.49	3.5	88.17	21.6	19.31	0.38	0.51	24.28	0.92	0.33	2.41	0	0.01	0.48	0.06	0.12	0.4	1.35	12.99	0.02	0.03	4.02	0	0		3.84	11.96	-0.48	71.9	102.26	880.34	459.36	1033.58	621.92	904.97	499.64	1006.88	491.09
23.056	2	0.06	0.1	0.02	0.47	0.19	0.38	0.57	0.51	0.51	98.85	0.61	4.06	90.62	26.95	15.12	0.51	0.43	27.27	1.27	0.38	3.12	0	0.01	0.41	0.09	0.13	0.36	1.46	13.76	0.02	1.1	4.48	0	0		4.88	10.66	1.5	72.59	103.12	882.09	459.84	1034.81	621.61	907.5	499.11	1010.46	493.33
23.089	2	0.07	0.1	0.02	0.5	0.22	0.51	0.63	0.58	0.58	98.75	0.85	4.41	96.46	31.69	12.39	0.58	0.35	29.9	1.72	0.42	5.8	0	0.01	0.36	0.1	0.13	0.23	1.62	13.93	0.02	1.62	4.71	0	0		4.36	5.48	-0.54	73.17	98.56	888.52	460.81	1038.12	620.32	913.03	499.47	1011.32	492.24
23.123	2	0.07	0.11	0.02	0.41	0.29	0.51	0.5	0.77	0.77	98.99	0.95	6.78	80.91	29.89	8.65	0.77	0.31	33.26	1.72	0.55	9.56	0	0.02	0.32	0.14	0.15	0.08	1.75	14.06	0.02	1.18	5.37	0	0		3.08	14.78	1.39	71.69	94.57	888.82	460.65	1037.28	618.69	916.31	497.5	1010.76	492.82
23.156	2	0.08	0.11	0.02	0.36	0.24	0.45	0.43	0.91	0.91	99.1	0.71	5.9	88.12	27.65	7.17	0.91	0.29	29.06	2.1	0.44	6.9	0	0.02	0.28	0.18	0.16	0.1	1.72	14.06	0.02	0.65	5.78	0	0		5.09	11.98	-0.18	74.08	96.69	891.5	460.52	1036.34	615.25	914.89	497.08	1011.44	491.89
23.189	2	0.08	0.11	0.02	0.28	0.16	0.31	0.3	0.91	0.91	99.37	0.43	4.49	80.87	21.02	6.07	0.91	0.33	22.05	2.16	0.37	4.66	0	0.02	0.28	0.22	0.18	0.13	1.68	13.28	0.02	0.72	5.91	0	0		4.44	14.79	2.53	73.14	94.96	893.03	460.4	1037.58	613.56	919.22	496.8	1014.09	492.65
23.223	2	0.08	0.11	0.02	0.24	0.16	0.28	0.24	1.12	1.12	99.43	0.35	4.69	96.19	19.13	4.44	1.12	0.27	19.35	2.62	0.39	2.59	0	0.04	0.28	0.31	0.19	0.16	1.49	11.34	0.02	4.71	6.92	0	0		5.35	5.86	-2.56	75.16	95.03	894.48	461.7	1036.02	612.36	915.45	500.45	1009.9	489.91
23.256	2	0.09	0.11	0.02	0.22	0.12	0.26	0.2	1.08	1.08	99.49	0.33	3.06	93.71	17.42	3.76	1.08	0.22	15.35	3.22	0.45	1.73	0	0.05	0.3	0.33	0.17	0.19	1.3	9.69	0.02	1.07	6.66	0	0		4.87	8.5	-3.5	74.9	97.54	892.26	461.83	1031.2	609.16	910	500.67	1006.82	488.84
23.289	2	0.09	0.11	0.02	0.2	0.11	0.24	0.18	1.09	1.09	99.52	0.33	2.76	88.98	16.35	3.37	1.09	0.14	13.59	4.22	0.7	1.45	0	0.07	0.25	0.32	0.15	0.15	1.27	9.06	0.03	0.56	6.97	0	0		0.07	11.56	-4.02	71.8	96.72	889.8	461.71	1027.87	607.03	907.25	500.05	1003.1	487.07
23.323	2	0.1	0.11	0.02	0.18	0.1	0.21	0.15	1.28	1.28	99.59	0.33	2.03	96.79	13.09	3.14	1.28	0.1	11.64	3.86	0.89	1.38	0	0.12	0.3	0.27	0.11	0.13	0.96	7.76	0.03	0.39	6.59	0	0		4.58	4.98	-2.27	75.12	96.45	882.52	458.35	1017.31	601.54	899.47	494.45	995.54	485.99
23.356	2	0.1	0.11	0.02	0.18	0.08	0.19	0.14	1.14	1.14	99.63	0.33	0.89	92.04	11.18	3.53	1.14	0.08	9	3.25	0.88	1.03	0	0.13	0.33	0.23	0.09	0.11	0.77	7.57	0.03	0.15	6.13	0	0		0.43	9.76	-4.63	71.86	94.62	880.29	458.67	1014.25	599.35	896.48	497.05	990	482.6
23.389	2	0.1	0.12	0.02	0.18	0.07	0.18	0.14	1.03	1.03	99.64	0.33	0.14	94.97	10.53	4.47	1.03	0.07	7.76	3.34	0.69	0.89	0	0.14	0.29	0.2	0.07	0.11	0.64	7.63	0.03	0.09	5.65	0	0		5.37	7.31	-5.41	73.46	93.47	875.94	457.06	1009.8	598.77	892.18	496.48	984.44	481.48
23.423	2	0.1	0.11	0.02	0.18	0.07	0.17	0.14	0.88	0.88	99.64	0.33	0	97.02	9.77	5.2	0.88	0.05	7.11	3.52	0.53	0.7	0	0.16	0.23	0.2	0.05	0.1	0.51	7.26	0.04	0.09	5.47	0	0		7.06	4.58	-5.93	74.2	95.05	870.55	456.29	1004.54	598.26	885.67	496.7	979.36	480.67
23.456	2	0.1	0.11	0.02	0.19	0.06	0.17	0.15	0.78	0.78	99.62	0.33	0	95.54	9.87	6.57	0.78	0.04	7.17	3.29	0.49	0.45	0	0.15	0.18	0.18	0.04	0.1	0.47	7.54	0.05	0.07	5.21	0	0		8.02	6.68	-5.84	74.38	94.09	864.77	455.58	999.08	597.53	880.82	497.14	973.27	479.58
23.49	2	0.1	0.11	0.02	0.19	0.07	0.15	0.15	0.79	0.79	99.61	0.33	0.23	92.97	8.66	8.64	0.79	0.04	7.83	3.86	0.54	0.37	0	0.2	0.15	0.19	0.03	0.08	0.34	7.15	0.05	0.18	5.13	0	0		9.8	9.09	-6.06	75.37	93.59	858.96	454.05	991.58	594.76	874.2	494.8	966.32	478.25
23.523	2	0.1	0.11	0.02	0.2	0.06	0.15	0.16	0.79	0.79	99.6	0.33	0	93.25	8.13	9.79	0.79	0.04	6.91	3.92	0.55	0.35	0	0.21	0.1	0.18	0.03	0.07	0.35	7.92	0.06	0.2	4.88	0	0		6.24	8.87	-5.3	73.65	92.91	856.28	455.14	987.8	594	871.82	494.67	963.39	478.93
23.556	2	0.1	0.11	0.02	0.2	0.06	0.14	0.16	0.74	0.74	99.61	0.33	0	93.71	7.59	9.82	0.74	0.04	6.36	3.8	0.62	0.38	0	0.22	0.09	0.19	0.02	0.06	0.35	8.13	0.07	0.24	4.75	0	0		6.94	8.49	-6.04	74.24	94.02	852.69	456.39	983.61	594.39	866.93	496.82	959.34	479.52
23.59	2	0.1	0.11	0.02	0.19	0.05	0.13	0.15	0.52	0.52	99.62	0.33	0	97.46	6.05	9.99	0.52	0.05	5.13	2.86	0.58	0.37	0	0.34	0.07	0.13	0.02	0.05	0.22	7.2	0.13	1.63	4.15	0	0		7.82	3.76	-6.61	75.51	97.74	849.53	456.08	978.19	592.08	860	495.78	956.34	479.32
23.623	2	0.1	0.12	0.02	0.17	0.05	0.13	0.12	0.49	0.49	99.66	0.33	0	95.79	5.4	7	0.49	0.05	3.15	2.07	0.57	0.26	0	0.37	0.06	0.12	0.02	0.04	0.22	6.42	0.12	4.48	4.11	0	0		8.49	6.37	-6.97	76.2	94.3	847.36	458.5	971.26	589.55	857.12	496.88	950.03	480.77
23.656	2	0.11	0.13	0.02	0.15	0.04	0.13	0.1	0.5	0.5	99.7	0.33	0	94	3.6	4.9	0.42	0.05	2.05	1.44	0.6	0.27	1.66	0.5	0.07	0.1	0.02	0.07	0.14	6.24	0.15	1.19	3.35	0	0		10.5	8.24	-5.42	77.45	92.67	843.73	458.51	965.52	587.3	854.36	496.11	945.85	481.35
23.69	2	0.11	0.14	0.02	0.14	0.04	0.13	0.09	0.67	0.67	99.71	0.33	0	85.91	2.48	4.03	0.33	0.06	1.21	1.05	0.51	0.13	3.17	0.67	0.07	0.07	0.02	0.12	0.09	5.83	0.19	0.8	2.77	0	0		22.36	12.96	-5.51	78.74	94.74	840.78	459.23	960.94	585.33	850.15	502.77	942.35	480.96
23.723	2	0.11	0.15	0.02	0.14	0.03	0.13	0.09	0.81	0.81	99.7	0.33	0	86.3	1.84	3.02	0.32	0.05	0.91	1.06	0.62	0.09	4.27	0.81	0.08	0.06	0.02	0.26	0.08	5.61	0.18	0.87	2.6	0	0		23.63	12.8	-6.19	78.51	93.56	840.74	461.25	956.56	582.8	848.14	504.03	939.06	481.97
23.757	2	0.12	0.16	0.02	0.13	0.03	0.13	0.09	1.02	0.84	99.69	0.33	0	96.35	1.73	2.04	0.3	0.05	0.98	0.84	0.44	0.07	6.13	1.02	0.08	0.05	0.02	0.91	0.06	7.05	0.2	0.83	2.12	0	0		28.19	5.64	-6.55	79.37	92.67	841.99	464.35	952.09	580.67	846.68	506.3	936.85	484.95
23.79	2	0.12	0.16	0.02	0.13	0.03	0.13	0.08	1.21	0.48	99.67	0.33	0	98.76	1.39	1.6	0.29	0.06	0.76	0.48	0.37	0.09	7.98	1.21	0.09	0.07	0.03	0.97	0.06	7.03	0.21	0.51	1.82	0	0		15.23	-0.13	-4.2	78.61	96.01	838.33	463.02	951.05	580.43	843.63	501.78	938.05	484.36
23.823	2	0.12	0.16	0.02	0.13	0.03	0.13	0.08	1.44	0.3	99.67	0.33	0	98.58	0.99	1.53	0.28	0.08	0.66	0.28	0.3	0.14	7.77	1.44	0.12	0.07	0.03	1.15	0.05	6.62	0.2	0.63	1.68	0	0		13.09	-0.81	-5.47	77.94	92.55	837.31	461.42	951.97	581.26	844.75	500.93	935.32	481.9
23.857	2	0.12	0.16	0.02	0.14	0.03	0.14	0.09	1.66	0.29	99.68	0.33	0	96.35	1.11	2.33	0.24	0.12	0.82	0.29	0.22	0.23	4.57	1.96	0.15	0.09	0.02	1.25	0.06	7.16	0.24	0.79	1.66	0	0		10.42	5.63	-4.4	76.7	96.23	834.79	458.65	955.65	584.9	843.91	497.82	938.64	480.93
23.89	2	0.12	0.16	0.02	0.14	0.03	0.14	0.09	1.47	0.3	99.68	0.33	0	96.06	1.1	3.3	0.21	0.16	0.72	0.3	0.2	0.17	1.42	2.43	0.21	0.1	0.02	1.05	0.05	7.46	0.25	0.28	1.47	0	0		13.42	6.04	-5.89	76.77	97.82	838.9	460.05	960.52	586.37	847.04	503.11	942.25	480.67
23.923	2	0.11	0.15	0.02	0.15	0.03	0.14	0.1	1.55	0.34	99.69	0.33	0	94.79	1.55	5	0.19	0.26	0.93	0.34	0.19	0.16	0.3	2.47	0.21	0.1	0.01	0.94	0.04	7.79	0.29	0.1	1.34	0	0		8.98	7.5	-2.89	76.52	98.03	839.91	460.54	964.54	589.75	851.11	500.9	947.61	483.63
23.957	2	0.11	0.14	0.02	0.18	0.03	0.15	0.13	2.47	0.35	99.64	0.33	0	94.11	2.47	8.31	0.19	0.38	1.48	0.35	0.23	0.17	0.05	3.44	0.2	0.1	0.02	0.87	0.03	8.78	0.28	0.11	1.2	0.07	0		9.94	8.15	-2.77	76.33	100.56	841.4	460.32	971.54	595.89	854.07	501.8	953.2	484.94
23.99	2	0.1	0.13	0.02	0.22	0.03	0.14	0.17	3.27	0.24	99.56	0.33	0	94.36	4.11	12.92	0.19	0.58	1.45	0.24	0.21	0.14	0	3.27	0.26	0.08	0.02	0.68	0.03	8.79	0.27	0.05	1.14	0.14	0		1.74	7.91	-2.15	72.04	101.42	844.5	458.34	981.03	600.19	860.22	498.68	960.54	483.76
24.023	2	0.08	0.11	0.02	0.31	0.03	0.14	0.26	3.36	0.28	99.37	0.45	0	92.73	6.34	21.04	0.19	0.7	2.23	0.26	0.28	0.23	0	3.36	0.32	0.08	0.01	0.6	0.03	8.74	0.29	0.32	1.07	0.12	0		8.01	9.27	-2.36	74.6	98.91	850.21	459.77	988.26	604.48	867.95	501.85	965.59	486.01
24.057	2	0.07	0.09	0.02	0.42	0.03	0.14	0.37	4.07	0.34	99.15	0.78	0	89.7	7.97	28.16	0.19	0.9	3.12	0.34	0.3	0.32	0	4.07	0.39	0.08	0.02	0.43	0.02	8.36	0.26	0.08	1.01	0.15	0		5.78	11.18	-3.32	72.99	100.02	853.3	459.24	990.94	602.83	869.67	501.73	968.13	484.13
24.09	2	0.05	0.07	0.02	0.74	0.03	0.15	0.75	3.58	0.52	98.51	1.67	0	93.66	13.7	39.01	0.2	1.01	3.54	0.52	0.31	0.38	0	3.58	0.4	0.08	0.02	0.26	0.02	8.9	0.23	0.04	1.02	0.17	0		3.65	8.53	-3.96	72.76	101.86	863.89	459.14	1003.38	604.68	879.69	501.75	979.98	483.94
24.124	2	0.05	0.07	0.02	0.78	0.03	0.17	0.84	3.4	0.45	98.31	1.59	0	82.24	15.86	38.62	0.21	0.98	4.69	0.43	0.45	0.44	0	3.4	0.4	0.09	0.02	0.13	0.02	10.13	0.21	0.04	0.89	0.18	0		5.77	14.34	-2.24	72.27	101.24	867.63	458.08	1010.5	607.01	886.81	501.64	986.56	484.36
24.157	2	0.05	0.06	0.02	0.97	0.04	0.18	1.11	2.74	0.5	97.78	1.98	0	92.85	19.15	42.03	0.21	0.94	5.95	0.45	0.5	0.45	0	2.74	0.41	0.11	0.03	0.12	0.02	10.09	0.17	0.04	0.99	0.16	0		1.69	9.18	-2.27	71.32	101.18	872.51	455.72	1018.36	607.69	893.11	499	992.87	482.1
24.19	2	0.04	0.06	0.02	1.18	0.04	0.2	1.41	2.5	0.55	97.18	2.36	0	78.18	22.73	44.53	0.23	0.88	7.22	0.43	0.55	0.51	0	2.5	0.46	0.13	0.05	0.08	0.02	9.95	0.15	0.04	1.06	0.19	0		7.06	15.62	-0.5	72.39	101.67	876.82	454.64	1024.03	608.04	899.27	499.17	999.62	482.81
24.224	2	0.05	0.06	0.02	1.03	0.05	0.2	1.28	1.99	0.48	97.44	1.84	0	87.58	21.49	41.86	0.25	0.75	9.02	0.42	0.48	0.5	0	1.99	0.61	0.17	0.05	0.08	0.03	11.58	0.14	0.03	1.16	0.14	0		6.39	12.23	0.68	72.87	102.21	881.47	453.27	1030.84	609.12	905.44	497.18	1006.67	482.99
24.257	2	0.05	0.07	0.02	0.88	0.06	0.2	1.01	2.06	0.58	97.98	1.47	0	90.55	19.89	38.96	0.29	0.56	12.6	0.58	0.37	0.65	0	2.06	0.71	0.17	0.05	0.08	0.03	10.59	0.14	0.04	1.23	0.2	0		7.17	10.7	0.57	73.45	103.5	886.88	452.76	1037.43	610.63	910.57	496.1	1013.3	483.51
24.29	2	0.06	0.08	0.02	0.63	0.06	0.18	0.66	1.74	0.55	98.68	0.99	0	91.63	15.2	33.82	0.28	0.5	14.53	0.55	0.3	0.62	0	1.74	0.74	0.14	0.07	0.09	0.03	10.14	0.14	0.02	1.37	0.23	0		7.96	10.04	0.28	74.18	100.81	891.1	453.6	1040	610.47	915.05	496.14	1015.14	484.17
24.324	2	0.06	0.09	0.02	0.54	0.07	0.19	0.58	1.38	0.62	98.83	0.7	0	80.58	15.25	29.22	0.32	0.42	15.67	0.62	0.27	0.66	0	1.38	0.83	0.12	0.07	0.15	0.04	11.82	0.13	0.01	1.64	0.26	0		5.21	14.89	1.33	72.4	97.96	891.63	452.61	1038.78	607.57	916.88	492.46	1014.44	483.56
24.357	2	0.07	0.1	0.02	0.41	0.08	0.19	0.41	1.27	0.67	99.18	0.44	0	86.83	13.13	22.98	0.35	0.33	17.15	0.67	0.33	0.79	0	1.27	0.88	0.12	0.09	0.15	0.04	11.58	0.14	0.03	1.78	0.23	0		1.99	12.57	2.52	71.51	98.41	892.2	452.19	1040.13	607	918.45	491.45	1016.54	483.42
24.39	2	0.07	0.1	0.02	0.39	0.07	0.19	0.38	0.94	0.94	99.23	0.38	0	86.03	13.51	21.26	0.41	0.31	15.65	1.04	0.35	0.78	0	0.94	0.79	0.11	0.11	0.14	0.05	11.57	0.14	0.05	1.94	0.21	0		5.1	12.91	3.77	72.87	98.66	892.59	451.65	1039.59	606.3	919.13	489.42	1017.7	485.09
24.424	2	0.07	0.1	0.02	0.37	0.07	0.2	0.37	0.66	0.64	99.25	0.33	0	92.1	14.59	19.58	0.55	0.3	13.41	1.39	0.37	0.79	0	0.64	0.66	0.11	0.11	0.14	0.07	11.02	0.1	0.04	2.48	0	0		4.65	9.72	3.05	73.7	100.38	891.95	451.16	1037.06	604.61	916.05	486.95	1016.4	484.85
24.457	2	0.07	0.1	0.02	0.38	0.06	0.18	0.39	0.62	0.62	99.23	0.38	0	91.72	13.76	21.26	0.55	0.32	12.59	1.76	0.39	0.75	0	0.62	0.55	0.1	0.14	0.11	0.08	11.42	0.1	0.04	2.49	0	0		7.22	9.98	1.49	75.14	101.65	890.89	452.8	1033.14	603.34	911.74	489.74	1013.29	485.07
24.491	2	0.07	0.09	0.02	0.37	0.06	0.16	0.36	0.6	0.6	99.26	0.39	0	93.24	12.6	21.84	0.6	0.3	9.07	2.14	0.32	0.62	0	0.58	0.47	0.13	0.11	0.11	0.11	10.17	0.09	0.22	3.08	0	0		6.81	8.88	-0.43	75.53	101.01	889.44	454	1029.11	602.09	907.86	491.13	1008.63	484.26
24.524	2	0.07	0.09	0.02	0.38	0.05	0.15	0.34	0.54	0.54	99.25	0.42	0	94.66	12.18	22.95	0.53	0.28	7.49	2.15	0.27	0.45	0	0.54	0.34	0.11	0.1	0.1	0.11	8.59	0.08	0.1	3.19	0	0		2.91	7.62	-1.24	74.86	97.9	887.26	455.29	1023.6	599.49	904.99	491.12	1002.6	483.59
24.557	2	0.07	0.09	0.02	0.36	0.05	0.15	0.31	0.56	0.56	99.29	0.4	0	93.49	11.12	22.29	0.45	0.26	6.38	2.25	0.22	0.44	0	0.56	0.29	0.1	0.07	0.08	0.11	8.14	0.08	0.11	3.15	0	0		3.19	8.68	-2.19	75.33	97.14	882.32	455.81	1016.39	597.73	898.64	491.54	995.42	483.1
24.591	2	0.08	0.09	0.02	0.34	0.05	0.13	0.29	0.65	0.65	99.31	0.43	0	94.89	9.31	23.2	0.38	0.25	5.5	2.65	0.18	0.25	0	0.65	0.24	0.07	0.05	0.1	0.1	6.87	0.08	0.02	3.28	0	0		5.56	7.39	-2.31	76.28	97.39	876.2	455.26	1009.59	596.56	891.99	491.8	988.93	482.51
24.624	2	0.07	0.08	0.02	0.37	0.05	0.13	0.31	0.69	0.69	99.26	0.49	0	91.18	9.68	24.92	0.35	0.27	5.07	2.69	0.15	0.17	0	0.69	0.23	0.06	0.04	0.15	0.09	6.62	0.08	0.03	3.19	0	0		0.46	10.32	-2.21	74.54	95.53	873.32	456.05	1005.06	595.46	889.27	489.88	984.54	482.85
24.657	2	0.07	0.08	0.02	0.4	0.05	0.13	0.34	0.76	0.76	99.21	0.56	0	92.72	10.17	26.69	0.28	0.22	4.87	1.92	0.15	0.1	0	0.76	0.21	0.05	0.03	0.21	0.09	6.37	0.09	0.01	3.22	0	0		-2.07	9.28	-3.34	73.65	94.38	869.66	457.3	999.37	594.09	884.43	491.12	978.41	482.35
24.691	2	0.06	0.07	0.02	0.45	0.04	0.13	0.4	0.91	0.91	99.1	0.71	0	95.58	10.85	29.86	0.22	0.26	4.44	1.63	0.13	0.06	0	0.91	0.26	0.03	0.02	0.53	0.07	6.64	0.11	0	3.06	0	0		1.59	6.63	-3.79	75.46	95.76	864.63	457.38	993.93	593.72	878.22	493.09	973.35	482.18
24.724	2	0.06	0.07	0.02	0.45	0.04	0.13	0.41	1	1	99.09	0.71	0	93.25	10.73	29.87	0.18	0.28	3.76	1.44	0.11	0.07	0	1	0.31	0.02	0.01	0.69	0.07	7.07	0.12	0	2.78	0	0		5.82	8.87	-3.84	76.64	96.95	862.89	459.13	990.73	593.85	875.17	496.16	971.34	483.82
24.758	2	0.07	0.08	0.02	0.4	0.04	0.13	0.35	1.33	1.04	99.2	0.59	0	94.65	9.44	26.97	0.12	0.32	2.84	1.42	0.08	0.15	0	1.04	0.31	0.02	0.01	1.33	0.06	7.51	0.15	0.01	2.43	0	0		7.12	7.63	-1.98	77.37	97.81	860.08	460.43	986.86	593.43	872.7	497.23	969.87	486.11
24.791	2	0.07	0.08	0.02	0.41	0.03	0.12	0.36	1.17	1.17	99.19	0.65	0	95.44	7.93	28.42	0.1	0.53	2.45	1.47	0.07	0.18	0	1.17	0.32	0.01	0.01	1.09	0.05	8.33	0.15	0.01	2.05	0.19	0		2.79	6.79	-3.36	76.1	98.03	858.36	459.71	985.8	592.74	870.3	497.21	967.38	483.58
24.824	2	0.06	0.07	0.02	0.55	0.03	0.1	0.53	1.3	1.18	98.9	1.2	0	95.48	7.6	36.9	0.08	1.03	1.79	1.18	0.06	0.2	0	1.3	0.34	0.01	0.01	0.93	0.04	8.97	0.16	0.01	1.85	0.45	0		7.84	6.75	-1.76	77.33	101.57	856.23	457.73	987.28	594.53	869.3	497.15	970	483.83
24.858	2	0.05	0.06	0.02	0.79	0.03	0.09	0.87	1.48	0.86	98.25	2.61	0	94.46	7.74	46.8	0.05	1.82	1.73	0.86	0.06	0.19	0	1.48	0.31	0.01	0.02	1.07	0.04	10.11	0.19	0.03	1.57	0.63	0		6.22	7.82	-2.53	76.51	100.3	855.91	457.64	988.63	596.41	869.96	497.36	969.26	483.19
24.891	2	0.05	0.05	0.02	1.04	0.03	0.08	1.19	1.66	0.65	97.61	4.68	0	90.71	7.53	54.16	0.04	2.58	1.97	0.65	0.07	0.15	0	1.66	0.28	0.01	0.02	0.78	0.03	9.73	0.18	0.04	1.46	0.48	0		4.5	10.61	-2.5	75.44	99.77	855.3	457.17	990.87	598.7	871.16	497.47	969.83	482.69
24.924	2	0.05	0.04	0.02	1.33	0.03	0.07	1.62	1.47	0.52	96.75	7.02	0	92.91	6.87	59.71	0.04	4.74	1.95	0.52	0.08	0.13	0	1.47	0.27	0.01	0.02	0.63	0.03	10.17	0.19	0.01	1.45	0.51	0		7.88	9.14	-0.66	76.6	101.81	856.34	457.15	993.69	600.8	873.29	497.6	974.32	485.07
24.958	2	0.05	0.04	0.02	1.57	0.03	0.06	1.87	1.88	0.34	96.26	9.89	0	94.8	6.55	63.96	0.02	5.55	2.09	0.34	0.13	0.16	0	1.88	0.26	0.01	0.03	0.36	0.02	8.91	0.22	0	1.3	0.49	0		5.97	7.48	-0.97	75.7	103.6	858.22	458.31	998.85	605.88	875.54	498.33	978.51	486.98
24.991	2	0.04	0.04	0.02	1.75	0.03	0.06	2.1	1.69	0.25	95.8	11.42	0	92.8	7.6	66.14	0.03	5.58	1.82	0.25	0.16	0.22	0	1.69	0.25	0.01	0.04	0.28	0.02	8.47	0.24	0.01	1.23	0.39	0		2.95	9.22	0.91	74.31	102.19	861.92	459.98	1002.96	607.36	881.54	498.19	983.38	489.73
25.024	2	0.04	0.04	0.02	1.98	0.03	0.07	2.29	1.55	0.18	95.41	11.33	0	90.2	10.38	66.17	0.03	6.21	1.69	0.18	0.16	0.23	0	1.55	0.3	0.01	0.04	0.2	0.02	7.19	0.22	0.01	1.06	0.28	0		5.2	10.9	0.74	74.26	101.41	865.58	458	1011.55	611.15	888.04	498.54	988.94	488.31
25.058	2	0.05	0.04	0.02	1.86	0.03	0.09	2.17	1.71	0.24	95.66	8.67	0	86.52	12.23	62.32	0.04	6.16	2.21	0.15	0.24	0.37	0	1.71	0.39	0.01	0.05	0.22	0.01	7.86	0.24	0.03	0.92	0.2	0		2.31	12.7	1.74	72.35	101.34	866.72	456.95	1014.46	610.87	890.94	497.61	991.75	487.33
25.091	2	0.04	0.04	0.02	1.6	0.03	0.11	1.84	1.58	0.25	96.32	5.34	0	93.2	15.91	55.97	0.05	4.65	4.01	0.19	0.25	0.51	0	1.58	0.45	0.01	0.06	0.29	0.02	8	0.26	0.02	1	0.11	0		5.78	8.91	0.79	74.2	102.86	871.89	454.94	1021.16	611.13	895.39	497.7	997.51	485.32
25.125	2	0.05	0.05	0.02	1.27	0.05	0.15	1.46	1.37	0.41	97.07	2.95	0	91.3	18.09	48.51	0.06	3.24	9.92	0.26	0.41	1.23	0	1.37	0.56	0.01	0.08	0.34	0.02	9.15	0.3	0.01	0.98	0.11	0		3.05	10.24	-0.27	72.73	100.37	874.43	454.22	1022.6	610.09	897.75	494.83	997.53	483.95
25.158	2	0.05	0.06	0.02	1.06	0.05	0.16	1.2	1.29	0.35	97.6	1.91	0	92.6	18.57	43.05	0.07	2.83	9.62	0.32	0.35	1.05	0	1.29	0.74	0.02	0.09	0.35	0.02	9.72	0.33	0.01	0.98	0.15	0		3.34	9.37	0.85	73.33	99.1	877.2	454.22	1024.02	608.45	901.29	494.23	999.9	484.39
25.191	2	0.05	0.07	0.02	0.91	0.05	0.2	0.98	1.33	0.38	98.04	1.27	0	90.01	19.95	37.73	0.08	2.19	11.74	0.38	0.34	1.09	0	1.33	1.23	0.02	0.09	0.33	0.03	9.32	0.33	0.04	1.06	0.09	0		9.23	11.01	1.18	75.74	97.24	883.13	455.84	1027.89	608.55	907.43	496.84	1004.11	486.46
25.225	2	0.06	0.08	0.02	0.67	0.05	0.21	0.66	1.58	0.68	98.65	0.77	0	91.53	18.69	30.48	0.11	1.83	10.69	0.68	0.38	1.07	0	1.24	1.58	0.02	0.1	0.28	0.03	8.51	0.34	0.03	1.14	0.11	0		4.73	10.1	1.7	73.99	99.19	883.66	454.77	1030.13	608.86	908.12	494.11	1006.97	486.02
25.258	2	0.07	0.1	0.02	0.49	0.05	0.19	0.43	2.05	0.99	99.03	0.52	0	93.24	14.89	24.4	0.12	1.79	8.84	0.99	0.33	1	0	1.33	2.05	0.02	0.11	0.24	0.03	8.37	0.34	0.02	1.16	0.25	0		4.94	8.88	1.44	74.18	100.61	884.21	454.5	1031.29	609.56	908.02	493.61	1008.35	486.16
25.291	2	0.08	0.1	0.02	0.45	0.05	0.19	0.39	2.29	1.27	99.1	0.51	0	92.31	13.68	23.83	0.17	1.48	9.85	1.44	0.33	1.33	0	1.27	2.29	0.02	0.13	0.2	0.04	8.26	0.32	0.02	1.28	0.44	0		2.09	9.58	1.09	72.67	99.38	884.61	454.58	1032.42	610.17	909.16	493.43	1008.21	485.47
25.325	2	0.07	0.1	0.02	0.48	0.05	0.18	0.41	2.41	1.13	99.05	0.59	0	92.69	13.7	25.89	0.26	1.27	9.55	1.9	0.31	1.55	0	1.13	2.41	0.03	0.14	0.17	0.06	7.39	0.32	0.02	1.52	0.6	0		2.82	9.3	1.26	73.04	100.3	884.38	454.38	1032.1	609.77	908.54	493.48	1008.53	485.49
25.358	2	0.08	0.09	0.02	0.47	0.05	0.16	0.4	2.76	1.27	99.06	0.67	0	91.93	11.84	27.21	0.27	1.3	9.45	1.96	0.27	1.67	0	1.27	2.76	0.03	0.13	0.19	0.07	7.29	0.32	0.02	1.55	0.63	0		1.99	9.83	1.46	72.67	100.42	884.22	454.62	1031.75	609.69	908.38	493.17	1008.53	485.85
25.391	2	0.08	0.09	0.02	0.48	0.05	0.16	0.4	3.24	1.22	99.05	0.74	0	90.39	11.34	28.16	0.35	1.32	11.24	2.05	0.26	1.59	0	1.22	3.24	0.03	0.12	0.23	0.08	6.76	0.32	0.02	1.62	0.7	0		5.01	10.8	1	74.03	99.73	884.87	454.75	1032.49	610.84	909.08	493.74	1008.53	486.34
25.425	2	0.07	0.08	0.02	0.54	0.05	0.14	0.45	3.12	1.3	98.92	1.01	0	89	10.56	32.66	0.48	1.41	11.03	2.17	0.24	1.28	0	1.3	3.12	0.05	0.11	0.22	0.11	5.71	0.33	0.03	1.69	0.67	0		7.44	11.55	-0.09	75.27	97.92	884.88	456.24	1030.27	610.67	908.1	495.54	1005.65	487.02
25.458	2	0.07	0.07	0.02	0.64	0.05	0.13	0.55	2.64	1.32	98.72	1.43	0	90.17	9.76	38.05	0.47	1.72	10.41	2.49	0.21	1.18	0	1.32	2.64	0.06	0.1	0.25	0.11	5.74	0.33	0.03	1.69	0.73	0		2.74	10.92	-1.19	73.38	98.65	884.6	457.97	1028.59	609.75	906	497.2	1004.07	486.59
25.492	2	0.05	0.05	0.02	0.9	0.04	0.1	0.85	2.1	1.36	98.2	3.11	0	91.61	9.56	48.42	0.52	1.91	6.45	1.81	0.1	0.48	0	1.36	2.1	0.09	0.07	0.12	0.13	5.84	0.28	0.03	1.78	0.52	0		1.42	10.05	-1.55	73.43	98.09	883.16	459.51	1023.82	607.21	902.95	498.3	1000.37	486.86
25.525	2	0.05	0.05	0.02	0.87	0.04	0.09	0.83	1.78	1.41	98.25	3.2	0	91.36	8.57	49.12	0.45	1.62	5.44	1.41	0.09	0.38	0	1.49	1.78	0.09	0.05	0.16	0.15	6.04	0.32	0.05	1.96	0.35	0		1.29	10.21	-2.33	73.64	97.02	880.87	460.89	1018.83	606.17	899.25	498.57	995.65	487.64
25.558	2	0.05	0.05	0.02	0.86	0.04	0.09	0.81	1.69	1.42	98.27	3.47	0	91.84	7.31	50.27	0.4	1.42	4.44	1.42	0.09	0.26	0	1.69	1.63	0.08	0.04	0.19	0.14	5.58	0.31	0.03	1.96	0.34	0		1.16	9.9	-3.69	74.18	94.82	877.93	461.93	1013.83	604.99	895.57	500.08	989.49	487.09
25.592	2	0.06	0.05	0.02	0.72	0.04	0.09	0.65	2.04	1.11	98.56	2.69	0	85.47	5.76	46.63	0.3	1.25	3.57	1.11	0.1	0.16	0	2.04	1.44	0.06	0.04	0.31	0.12	5.52	0.28	0.01	2	0.22	0		2.32	13.14	-2.53	74.93	94.51	873.17	461.61	1008.27	603.82	891.37	499.16	985.15	487.52
25.625	2	0.06	0.06	0.02	0.55	0.04	0.09	0.46	1.87	0.85	98.9	1.64	0	89.68	4.16	40.49	0.27	0.92	3.77	0.85	0.19	0.17	0	1.87	0.99	0.06	0.03	0.66	0.12	5.48	0.26	0.01	1.98	0.08	0		3.27	11.19	-3.48	75.48	94.48	870.39	462.91	1005.03	604.75	887.75	501.28	981.32	488.15
25.658	2	0.07	0.07	0.02	0.41	0.04	0.09	0.32	1.75	0.62	99.17	0.95	0	94.19	3.23	33.23	0.22	0.63	3.38	0.62	0.27	0.13	0	1.75	0.5	0.05	0.03	0.56	0.11	4.89	0.21	0.03	1.87	0	0		-0.23	8.07	-4.22	74.33	92.84	866.54	463.7	1000.18	605.01	883.59	499.87	975.76	488.68
25.692	2	0.08	0.09	0.02	0.3	0.03	0.1	0.21	1.56	0.52	99.41	0.48	0	93.38	2.83	23.77	0.19	0.41	3.13	0.52	0.34	0.13	0	1.56	0.32	0.04	0.03	0.47	0.12	4.8	0.18	0.03	1.75	0	0		-1.5	8.77	-3.66	73.35	95.27	864.18	463.45	998.1	604.41	880.47	499.63	975.09	488.51
25.725	2	0.09	0.11	0.02	0.25	0.04	0.11	0.17	1.33	0.44	99.5	0.34	0	93.55	2.55	19.17	0.17	0.27	3.25	0.44	0.32	0.12	0	1.33	0.2	0.04	0.03	0.25	0.13	4.69	0.15	0.01	1.72	0	0		-0.96	8.63	-4.69	73.43	96.34	861.52	463.45	995.75	604.93	876.67	500.2	972.25	488.11
25.759	2	0.1	0.12	0.02	0.2	0.04	0.12	0.13	0.88	0.56	99.59	0.33	0	92.56	2.16	13.51	0.13	0.22	3.98	0.56	0.31	0.15	0	0.88	0.14	0.04	0.05	0.14	0.14	4.44	0.12	0.03	1.71	0	0		0.19	9.39	-4.93	73.87	94.93	857.35	464.05	991.33	605.43	873.02	501.25	967.1	488.52
25.792	2	0.09	0.12	0.02	0.22	0.04	0.11	0.14	0.68	0.68	99.57	0.33	0	89.69	2.17	15.28	0.1	0.21	3.91	0.75	0.33	0.16	0	0.68	0.1	0.05	0.05	0.17	0.13	4.77	0.1	0.03	1.58	0	0		6.02	11.18	-5.87	76.17	95.96	856.56	466.4	988.42	605.58	870.15	505.89	964.81	490.15
25.825	2	0.09	0.12	0.02	0.22	0.04	0.11	0.15	0.58	0.58	99.55	0.33	0	89.94	2.32	15.89	0.1	0.23	3.68	0.63	0.36	0.16	0	0.58	0.06	0.05	0.06	0.2	0.15	4.75	0.1	0.01	1.54	0	0		5.71	11.05	-5.27	75.75	97.61	853.34	465.76	987.81	607.41	867.8	506.09	964.09	490.06
25.859	2	0.09	0.11	0.02	0.24	0.03	0.11	0.16	0.35	0.35	99.51	0.33	0	89.68	3.11	17.65	0.07	0.28	3.76	0.62	0.31	0.19	0	0.35	0.04	0.05	0.06	0.2	0.16	5.16	0.07	0	1.41	0	0		3.86	11.19	-4.61	75.05	95.11	850.55	465.64	984.67	607.18	866.53	504.28	960.62	490.37
25.892	2	0.09	0.11	0.02	0.28	0.03	0.11	0.19	0.29	0.29	99.45	0.34	0	87.76	4.1	20.11	0.06	0.41	3.65	0.68	0.3	0.23	0	0.29	0.03	0.05	0.06	0.26	0.15	5.36	0.06	0	1.32	0	0		3.28	12.15	-3.49	74.07	93.06	849.03	465.07	984.06	607.35	867.38	503.65	959.46	490.19
25.925	2	0.08	0.09	0.02	0.34	0.03	0.11	0.24	0.27	0.27	99.32	0.47	0	88.51	5.01	24.84	0.06	0.69	2.99	0.66	0.24	0.24	0	0.27	0.04	0.05	0.06	0.19	0.13	5.2	0.06	0	1.23	0	0		1.4	11.79	-3.04	72.8	96.61	848.51	465.55	984.35	607.8	865.71	504.41	961.34	490.66
25.959	2	0.07	0.08	0.02	0.42	0.03	0.1	0.32	0.24	0.24	99.16	0.7	0	87.91	5.26	30.38	0.06	1.07	2.64	0.59	0.21	0.23	0	0.24	0.05	0.03	0.06	0.2	0.1	5.17	0.04	0.01	1.03	0	0		1.97	12.08	-1.52	72.77	97.64	846.64	464.11	984.66	608.04	865.54	503.88	962.21	490.18
25.992	2	0.07	0.07	0.02	0.52	0.03	0.09	0.41	0.25	0.25	98.97	1.03	0	83.67	5.54	35.82	0.06	1.46	2.41	0.55	0.28	0.29	0	0.25	0.07	0.03	0.06	0.2	0.11	5.33	0.05	0.01	1	0	0		4.97	13.83	-0.69	73.79	97.8	847.43	463.36	986.51	608.38	867.45	504.28	964.24	490.23
26.025	2	0.06	0.06	0.02	0.72	0.03	0.08	0.61	0.23	0.23	98.56	1.89	0	89.4	6.9	43.97	0.07	1.86	1.81	0.36	0.25	0.24	0	0.23	0.1	0.02	0.05	0.14	0.1	5.18	0.04	0.01	0.93	0	0		3.92	11.34	-0.48	73.52	98.96	850.99	465.31	991.65	612.9	871.13	504.46	969.5	493.65
26.059	2	0.06	0.06	0.02	0.69	0.03	0.09	0.59	0.16	0.16	98.62	1.53	0	88.22	8.26	41.36	0.08	1.74	2.05	0.28	0.42	0.39	0	0.16	0.14	0.02	0.06	0.14	0.11	5.62	0.04	0.01	0.81	0	0		3.82	11.93	0.32	72.93	100.62	852.33	465.33	994.93	614.44	873.22	505.15	973.26	494.36
26.092	2	0.05	0.06	0.02	0.79	0.03	0.1	0.7	0.2	0.15	98.41	1.83	0	89.66	10.61	43.58	0.09	1.6	2.34	0.27	0.59	0.93	0	0.15	0.2	0.02	0.07	0.14	0.12	5.41	0.04	0	0.8	0	0		3.56	11.2	0.04	71.97	102.49	853.92	464.66	1000.97	618.39	875.93	506.16	977.7	494.01
26.126	2	0.06	0.06	0.02	0.79	0.03	0.1	0.7	0.32	0.11	98.42	1.78	0	87.93	11.2	43.14	0.11	1.49	4.09	0.26	0.95	2.77	0	0.11	0.32	0.02	0.07	0.26	0.17	5.27	0.05	0	0.8	0	0		4.8	12.07	-0.24	71.88	101.74	856.56	463.7	1007.78	622.23	880.93	507.03	981.75	493.38
26.159	2	0.05	0.06	0.02	0.93	0.04	0.12	0.86	0.4	0.13	98.14	2.13	0	80.84	14.21	45.31	0.13	1.22	5.34	0.23	0.73	2.25	0	0.1	0.4	0.02	0.08	0.3	0.21	5.24	0.06	0	0.89	0	0		9.02	14.8	-0.03	73.54	97.93	860.74	463.64	1013.37	625.01	887.94	507.65	984.97	494.36
26.192	2	0.05	0.06	0.02	0.96	0.04	0.15	0.88	0.54	0.14	98.07	1.7	0	71.49	18.6	42.27	0.14	0.96	7.55	0.24	0.55	2.22	0	0.1	0.54	0.02	0.1	0.47	0.23	4.84	0.07	0.01	1	0	0		7.31	17.4	-0.31	72.06	97.1	864.42	463.1	1016.77	623.92	891.75	506.68	987.9	493.2
26.226	2	0.05	0.06	0.02	1.04	0.05	0.18	0.96	0.58	0.17	97.93	1.65	0	70.86	21.2	41.89	0.17	0.89	9.59	0.24	0.4	2.01	0	0.1	0.58	0.02	0.13	0.39	0.23	4.73	0.08	0	1.05	0.04	0		8.43	17.56	1.17	72.48	97.06	866.7	462.79	1017.9	621.93	894.57	506.26	990.8	493.61
26.259	2	0.05	0.08	0.02	0.91	0.05	0.24	0.8	0.75	0.18	98.17	0.96	0	81.76	25	34.39	0.18	0.76	10.79	0.24	0.29	1.3	0	0.11	0.75	0.02	0.15	0.49	0.21	4.13	0.09	0.03	1.09	0.17	0		12.82	14.5	-0.56	75.44	97.87	870.25	464.28	1020.91	624.31	896.11	508.77	993.02	495.09
26.292	2	0.05	0.1	0.02	0.79	0.05	0.32	0.66	0.99	0.2	98.42	0.62	0	71.2	27.93	27.13	0.2	0.65	11.48	0.39	0.26	1.33	0	0.13	0.99	0.02	0.2	0.53	0.18	3.78	0.11	0.1	1.07	0.52	0		12.96	17.47	0.29	75.18	96.85	873.25	465.72	1021.9	623.22	899.28	509.51	995.26	496.56
26.326	2	0.05	0.1	0.02	0.77	0.06	0.35	0.62	1.26	0.26	98.47	0.68	0	83.01	29.05	24.95	0.26	0.82	12.97	0.48	0.26	1.68	0	0.16	1.26	0.02	0.22	0.5	0.14	3.19	0.13	0.37	1.15	0.74	0		12.76	14.07	-1.58	76.18	96.96	876.31	467.53	1021.31	622	898.95	509.89	995.09	497.28
26.359	2	0.06	0.11	0.02	0.63	0.06	0.33	0.48	1.36	0.27	98.74	0.55	0	88.12	25.92	22.04	0.27	0.94	14.94	0.6	0.28	1.71	0	0.17	1.36	0.02	0.22	0.44	0.14	3.04	0.14	0.57	1.22	0.98	0		13.21	11.98	-1.62	76.84	94.73	879.46	469.19	1021.2	620.2	901.59	510.91	995.47	498.23
26.392	2	0.07	0.12	0.02	0.55	0.07	0.3	0.39	1.39	0.31	98.91	0.47	0	82.35	23.51	20.63	0.31	0.72	15.72	0.8	0.36	2.89	0	0.21	1.39	0.02	0.2	0.27	0.11	2.39	0.15	0.4	1.32	1.03	0		4.32	14.3	-4.28	72.34	89.58	879.23	470.98	1018.16	619.09	900.72	509.08	989.53	497.37
26.426	2	0.07	0.11	0.02	0.5	0.07	0.28	0.36	1.36	0.39	98.99	0.42	0	80.05	21.96	20.01	0.39	0.63	14.87	1.06	0.54	3.94	0	0.26	1.36	0.02	0.18	0.17	0.12	2.11	0.18	0.46	1.55	0.76	0		5.7	15.05	-2.17	72.65	88.47	877.5	471.33	1015.82	617.78	900.86	510.61	988.39	497.8
26.459	2	0.07	0.11	0.02	0.47	0.06	0.26	0.33	1.27	0.42	99.06	0.36	0	74.5	20.03	20.07	0.42	0.51	14.32	1.28	0.72	4.22	0	0.3	1.27	0.02	0.19	0.11	0.12	2.1	0.15	0.29	1.61	0.52	0		0.74	16.64	-3.83	69.3	92.4	874.54	472.01	1013.04	617.88	894.75	510.65	986.15	497.13
26.493	2	0.07	0.11	0.02	0.44	0.06	0.26	0.31	1.29	0.51	99.12	0.37	0	70.28	20.25	18.87	0.51	0.36	13.38	1.79	1.34	4.07	0	0.31	1.29	0.02	0.18	0.09	0.12	1.87	0.14	0.26	1.96	0.19	0		0.88	17.7	-3.34	69.59	90.04	873.75	472.81	1010.72	617.71	894.66	509.77	984	498.49
26.526	2	0.07	0.1	0.02	0.43	0.06	0.23	0.3	1.04	0.58	99.14	0.35	0	66.84	18.75	19.95	0.58	0.29	12.16	2.27	1.25	3.18	0	0.4	1.04	0.03	0.14	0.08	0.13	1.87	0.14	0.31	2.2	0	0		2.29	18.5	-4.06	69.79	90.04	870.77	472.44	1008.06	617.83	891.41	510.27	980.58	497.84
26.559	2	0.07	0.1	0.02	0.39	0.06	0.21	0.27	0.86	0.6	99.21	0.35	0	71.76	16.06	20.02	0.6	0.24	12.98	2.24	1.36	2.88	0	0.45	0.86	0.03	0.14	0.07	0.12	1.9	0.13	0.67	2.28	0	0		2.12	17.34	-3.1	70.39	88.44	869.84	472.24	1006.06	616.59	891.4	509.18	979.14	498.06
26.593	2	0.08	0.1	0.02	0.33	0.06	0.19	0.22	0.66	0.62	99.34	0.33	0	85.65	13.68	17.74	0.59	0.19	11.61	2.09	1.42	1.96	0	0.62	0.66	0.05	0.14	0.07	0.13	1.92	0.11	0.85	2.79	0	0		1.5	13.07	-3.53	70.55	90.78	866.85	471.1	1004.27	616.22	887.55	509.25	977.43	496.51
26.626	2	0.08	0.11	0.02	0.31	0.06	0.2	0.2	0.67	0.67	99.39	0.33	0	87.51	14.28	14.9	0.61	0.14	11.14	1.97	1.25	1.5	0	0.67	0.63	0.05	0.15	0.09	0.14	2.03	0.11	0.33	2.9	0	0		2.79	12.27	-5.54	70.7	91.91	864.01	470.23	1002.81	617.03	883.54	510.17	974.17	494.88
26.659	2	0.08	0.11	0.02	0.32	0.06	0.23	0.21	0.72	0.72	99.36	0.33	0	84.69	16.82	13.43	0.61	0.15	10.81	1.75	1.03	0.99	0	0.72	0.57	0.07	0.14	0.13	0.12	1.91	0.1	0.34	2.93	0	0		1.61	13.45	-6.41	69.01	89.67	862.01	469.61	1000.31	616.21	881.88	508.71	970.31	493.87
26.693	2	0.08	0.12	0.02	0.31	0.06	0.26	0.21	0.96	0.96	99.37	0.33	0	90.48	18.04	11.41	0.68	0.14	10.34	1.66	0.84	0.79	0	0.96	0.55	0.08	0.12	0.12	0.09	1.98	0.08	0.58	2.68	0	0		2.38	10.74	-6.26	69.2	89.16	857.07	465.35	994.55	611.32	876.89	504.3	964.87	489.8
26.726	2	0.08	0.12	0.02	0.27	0.06	0.23	0.17	0.99	0.99	99.45	0.33	0	91.07	15.19	10.37	0.66	0.16	11.16	1.45	0.67	0.63	0	0.99	0.52	0.09	0.09	0.1	0.09	1.94	0.09	1.21	2.89	0	0		5.38	10.39	-6.78	70.17	90.7	855.01	463.88	993.1	610.96	873.96	503.84	963.39	488.72
26.76	2	0.08	0.12	0.02	0.26	0.07	0.25	0.17	1.18	1.17	99.48	0.33	0	89.86	15.49	8.78	0.68	0.18	13.05	1.17	0.48	0.56	0	1.18	0.48	0.1	0.09	0.04	0.1	2.06	0.07	1.01	3.09	0	0		5.39	11.09	-8.42	70.01	92.13	852.15	461.81	990.5	608.88	869.44	502.95	959.93	485.69
26.793	2	0.08	0.13	0.02	0.26	0.07	0.26	0.17	1.11	1.09	99.48	0.33	0	82.99	16.22	7.89	0.7	0.2	12.55	1.09	0.46	0.7	0	1.11	0.41	0.1	0.09	0.03	0.12	2.45	0.06	0.61	3.35	0	0		5.64	14.08	-9.16	69.53	90.35	849.4	462.08	986.5	606.91	866.91	504.69	954.95	484.41
26.826	2	0.08	0.12	0.02	0.28	0.07	0.27	0.19	1.06	1.03	99.44	0.33	0	81.17	17.96	8.24	0.71	0.23	12.09	1.03	0.41	0.78	0	1.06	0.4	0.1	0.08	0.04	0.13	2.61	0.07	0.22	3.41	0	0		6.27	14.69	-8.38	69.59	91.76	846.53	462.9	983.51	607.01	863.85	506.38	953.09	485.02
26.86	2	0.07	0.12	0.02	0.36	0.07	0.35	0.26	1.09	1.07	99.28	0.48	0	81.91	24.13	9.8	0.74	0.29	12	1.07	0.37	1.13	0	1.09	0.45	0.11	0.07	0.04	0.16	2.94	0.06	0.11	3.65	0	0		6.87	14.45	-8.72	69.81	91.79	845.02	462.66	982.32	606.99	862.39	506.94	951.4	484.53
26.893	2	0.06	0.11	0.01	0.44	0.07	0.41	0.34	1.04	0.86	99.12	0.64	0	82.91	28.4	11.46	0.75	0.39	10.85	0.86	0.36	1.43	0	1.04	0.51	0.12	0.06	0.05	0.18	3.23	0.07	0.08	3.64	0	0		6.58	14.1	-8.53	69.71	91.12	843.89	462.47	981.43	606.97	861.92	506.81	950.23	484.33
26.926	2	0.06	0.11	0.01	0.48	0.06	0.41	0.37	1.05	0.75	99.05	0.67	0	85.04	28.95	12.96	0.72	0.5	10.05	0.75	0.33	1.17	0	1.05	0.62	0.11	0.06	0.1	0.18	3.1	0.07	0.03	3.38	0	0		7.05	13.31	-6.09	70.24	92.13	843.76	461.77	982.23	606.89	863.31	506.26	952.87	484.65
26.96	2	0.06	0.1	0.01	0.58	0.05	0.4	0.46	1	0.64	98.84	0.73	0	77.98	30.24	16.99	0.64	0.82	7.13	0.57	0.23	0.67	0	1	0.83	0.13	0.05	0.2	0.19	2.99	0.08	0.01	3.06	0	0		9.1	15.68	-5.28	70.81	93.29	843.08	460.83	981.88	606.19	862.74	505.96	953.46	484.18
26.993	2	0.05	0.09	0.01	0.86	0.04	0.48	0.76	0.93	0.61	98.29	1.16	0	82.32	36.87	21.56	0.61	1.05	4.56	0.46	0.19	0.51	0	0.93	0.84	0.13	0.06	0.26	0.2	3.46	0.08	0.02	2.79	0	0		11.8	14.31	-2.44	72.85	99.83	845.06	461.27	983.29	604.2	863.11	508.28	960.3	485.48
27.026	2	0.04	0.08	0.01	1.09	0.04	0.49	1.02	0.83	0.58	97.81	1.35	0	89.13	39.12	25.94	0.58	1.49	2.96	0.39	0.14	0.24	0	0.77	0.83	0.12	0.05	0.28	0.2	3.64	0.08	0.01	2.49	0	0		10.09	11.48	-3.06	73.45	95.54	847.07	462.44	984.69	606.36	866.26	506.76	959.78	487.22
27.06	2	0.04	0.08	0.01	1.27	0.03	0.53	1.23	0.89	0.54	97.47	1.65	0	72.65	41.59	27.05	0.54	1.94	1.98	0.26	0.09	0.16	0	0.56	0.89	0.13	0.04	0.27	0.21	4.15	0.08	0.01	2.2	0	0		10.54	17.12	-2.11	72.06	97.15	849.78	463.14	987.86	606.44	869.21	508.43	964.14	487.8
27.093	2	0.04	0.09	0.01	1.2	0.03	0.48	1.14	0.86	0.52	97.61	1.4	0	77.16	39.5	26.93	0.52	2.19	1.7	0.17	0.1	0.11	0	0.46	0.86	0.11	0.04	0.21	0.2	4.27	0.09	0.01	1.96	0	0		7.73	15.91	-0.74	70.83	98.78	852.22	463.35	990.63	606.61	871.7	506.9	968.88	489.17
27.127	2	0.05	0.09	0.01	1	0.03	0.41	0.91	0.89	0.51	97.99	1.02	0	82.43	34.99	25.8	0.51	2.17	1.69	0.13	0.12	0.16	0	0.36	0.89	0.1	0.04	0.27	0.17	4.43	0.09	0.02	1.56	0	0		5.17	14.27	-1.07	70.18	98.54	856.16	463.59	995.8	608.24	876.07	506.64	973.07	489.27
27.16	2	0.05	0.09	0.01	0.87	0.03	0.32	0.76	0.92	0.52	98.26	0.7	0	78.98	29.74	26.51	0.52	2.15	2.13	0.13	0.16	0.27	0	0.36	0.92	0.08	0.05	0.37	0.17	4.77	0.09	0.03	1.38	0	0		10.03	15.38	-0.08	72.26	97.57	858.53	462.42	1000.03	609.6	880.65	506.87	976.67	489.53
27.193	2	0.06	0.09	0.02	0.78	0.03	0.29	0.67	0.93	0.59	98.43	0.59	0	70.47	27.31	25.68	0.59	2.26	2.87	0.15	0.31	0.58	0	0.38	0.93	0.08	0.06	0.45	0.18	4.7	0.1	0.02	1.35	0	0		7.87	17.65	-0.89	70.47	95.59	859.52	461.04	1002.88	610.39	883.07	505.52	976.95	487.49
27.227	2	0.06	0.1	0.02	0.63	0.04	0.29	0.52	0.89	0.57	98.73	0.51	0	84.06	25.23	22.04	0.57	1.57	5.97	0.19	0.4	1.59	0	0.35	0.89	0.07	0.08	0.42	0.2	5.09	0.1	0.02	1.26	0	0		4.86	13.69	-1.25	69.39	98.65	863.03	460.21	1009.8	613.11	886.33	504.71	983.39	487.1
27.26	2	0.06	0.1	0.02	0.59	0.05	0.3	0.49	0.87	0.53	98.82	0.49	0	78.92	24.64	21.12	0.53	1.31	10.74	0.24	0.48	1.49	0	0.33	0.87	0.07	0.08	0.26	0.24	5.29	0.1	0.02	1.49	0	0		6.72	15.4	-2.67	69.45	97.67	866.45	458.94	1015.48	614.98	890.49	504.86	986.23	485.56
27.293	2	0.07	0.11	0.02	0.46	0.07	0.3	0.36	1.18	0.62	99.07	0.4	0	73.16	21.51	17.24	0.62	1	15.7	0.4	0.55	1.87	0	0.37	1.18	0.06	0.1	0.18	0.23	5.2	0.11	0.01	1.48	0	0		6.39	16.99	-2.19	69.29	96.31	867.47	456.87	1015.56	612.1	891.99	501.66	986.63	483.78
27.327	2	0.07	0.11	0.02	0.45	0.07	0.27	0.34	1.53	0.62	99.11	0.35	0	83.43	19.48	18.1	0.62	0.86	16.37	0.57	0.44	1.28	0	0.43	1.53	0.06	0.1	0.19	0.22	4.87	0.11	0.01	1.24	0	0		10.34	13.92	-1.25	72.95	95.11	872.3	455.84	1018.5	609.93	897.05	500.26	990.75	483.95
27.36	2	0.07	0.12	0.02	0.48	0.05	0.3	0.36	2.05	0.65	99.05	0.44	0	67.6	22.09	17.34	0.65	0.86	11.13	0.75	0.37	0.96	0	0.46	2.05	0.06	0.11	0.25	0.24	4.88	0.11	0	1.22	0	0		11.92	18.32	1.34	72.42	97.49	875.66	456.14	1022.3	609.17	901.44	501.56	997.59	485.46
27.393	2	0.07	0.11	0.02	0.53	0.05	0.31	0.4	2.14	0.66	98.95	0.5	0	84.71	23.76	18.52	0.66	0.9	8.9	0.83	0.3	1.09	0	0.48	2.14	0.06	0.12	0.37	0.24	4.23	0.11	0.02	1.13	0	0		11.02	13.44	0.53	73.61	99.44	880.04	456.98	1027.12	610.9	904.3	502.05	1002.48	486.3
27.427	2	0.06	0.11	0.02	0.59	0.04	0.34	0.45	2.25	0.67	98.81	0.6	0	84.68	26.15	19.62	0.67	0.86	6.36	0.82	0.19	0.58	0	0.48	2.25	0.05	0.1	0.38	0.26	3.84	0.1	0.02	1.07	0	0		11.56	13.45	0.09	74.68	98.21	884.14	457.52	1029.41	610.45	907.64	501.1	1004.84	487.04
27.46	2	0.06	0.11	0.02	0.64	0.04	0.34	0.49	2.16	0.62	98.72	0.63	0	88.49	27.08	21.09	0.62	0.82	6.51	0.71	0.14	0.45	0	0.49	2.16	0.05	0.09	0.31	0.26	3.48	0.1	0.02	1.08	0	0		7.05	11.8	-0.53	72.88	96.72	885.69	458.43	1029.9	610.49	908.82	499.63	1004.75	487.32
27.494	2	0.06	0.1	0.02	0.68	0.04	0.35	0.51	2.34	0.66	98.64	0.67	0	89.52	27.69	22.06	0.66	1	6.9	0.58	0.12	0.33	0	0.48	2.34	0.04	0.09	0.37	0.27	2.88	0.11	0.02	1.21	0	0		6.81	11.28	-0.74	73.03	97.34	886.08	458.69	1030.07	610.58	908.6	499.66	1005.18	487.56
27.527	2	0.06	0.11	0.02	0.66	0.04	0.37	0.49	2.66	0.71	98.69	0.71	0	86.29	28.26	20.41	0.71	1.06	6.93	0.6	0.1	0.36	0	0.54	2.66	0.04	0.07	0.29	0.31	2.6	0.13	0.01	1.31	0	0		5.28	12.8	-1.21	72.61	95.35	886.2	458.87	1028.71	608.92	908.73	499.55	1003.2	486.62
27.56	2	0.05	0.1	0.02	0.83	0.04	0.39	0.65	2.26	0.72	98.35	0.85	0	87.44	31.16	24.36	0.72	1.25	7.73	0.48	0.1	0.44	0	0.49	2.26	0.05	0.06	0.3	0.34	2.54	0.14	0.02	1.35	0	0		5.11	12.3	-0.73	72.95	94.09	886.02	459.54	1027.32	608.38	908.88	499.45	1002.2	487.42
27.594	2	0.06	0.1	0.02	0.8	0.04	0.39	0.61	1.92	0.76	98.4	0.82	0	86.32	30.87	23.67	0.76	1.38	7.74	0.46	0.09	0.45	0	0.63	1.92	0.06	0.05	0.23	0.4	1.95	0.16	0.03	1.67	0	0		4.49	12.79	-1.89	72.92	93.82	885.25	461.43	1024.29	608.35	906.24	500.15	999.35	488.65
27.627	2	0.06	0.09	0.02	0.75	0.04	0.29	0.57	1.44	0.7	98.49	0.59	0	89.27	25.94	26.83	0.7	1.43	7.46	0.44	0.08	0.39	0	0.58	1.44	0.06	0.04	0.12	0.38	1.97	0.15	0.01	1.64	0	0		2.36	11.41	-3.4	72.15	93.79	881.71	462.85	1019.97	608.8	901.29	501.57	994.2	488.73
27.66	2	0.06	0.09	0.02	0.63	0.04	0.22	0.46	1.37	0.63	98.74	0.61	0	88.45	20.25	27.34	0.63	1.36	7.15	0.43	0.1	0.37	0	0.61	1.37	0.07	0.04	0.15	0.35	1.76	0.15	0.01	1.76	0	0		1.07	11.82	-3.06	71.74	94.72	878.7	463.79	1015.12	607.44	897.07	501.51	991.02	489.5
27.694	2	0.06	0.09	0.02	0.6	0.04	0.21	0.42	1.16	0.51	98.81	0.59	0	90.4	19.16	26.99	0.51	1.33	5.92	0.39	0.1	0.34	0	0.59	1.16	0.07	0.03	0.14	0.35	1.54	0.14	0.02	1.88	0	0		-1.85	10.79	-2.8	70.9	92.8	874.83	464.16	1010.16	606.62	893.76	500.26	985.96	489.67
27.727	2	0.07	0.09	0.02	0.51	0.04	0.18	0.36	1.02	0.45	98.97	0.54	0	86.01	16.21	25.85	0.45	1.15	6.38	0.43	0.15	0.41	0	0.58	1.02	0.06	0.03	0.13	0.33	1.58	0.14	0.02	1.93	0	0		-0.84	12.92	-4.23	70.87	91.68	870.92	464.93	1006.13	607.45	889.5	501.97	980.32	489.5
27.761	2	0.07	0.09	0.02	0.49	0.04	0.17	0.33	0.73	0.46	99.01	0.55	0	84.68	14.33	26.39	0.42	0.98	6.36	0.46	0.26	0.45	0	0.58	0.73	0.07	0.02	0.09	0.26	1.35	0.15	0.03	1.47	0	0		-0.54	13.45	-3.27	71.06	93.33	865.82	463.75	1000.89	605.73	884.11	500.83	976.65	488.76
27.794	2	0.06	0.08	0.02	0.51	0.04	0.14	0.35	0.58	0.4	98.97	0.68	0	84.21	12.36	29.7	0.32	0.89	6.12	0.4	0.31	0.39	0	0.53	0.58	0.06	0.03	0.07	0.24	1.41	0.16	0.02	1.36	0	0		-0.82	13.63	-3.15	70.74	94.76	860.3	462.9	995.62	604.86	878.04	500.19	972.01	487.92
27.827	2	0.06	0.08	0.02	0.54	0.04	0.13	0.38	0.51	0.39	98.92	0.82	0	92.18	11.55	32.39	0.28	0.65	6.92	0.39	0.39	0.33	0	0.51	0.45	0.05	0.02	0.03	0.25	1.44	0.17	0.05	1.44	0	0		-0.24	9.67	-5.1	71.42	94.35	856.14	462.65	991.71	605.35	872.92	500.98	966.19	486.75
27.861	2	0.06	0.07	0.02	0.55	0.04	0.11	0.38	0.44	0.42	98.9	1.03	0	92.46	9.17	35.71	0.19	0.43	5.61	0.42	0.32	0.26	0	0.44	0.4	0.05	0.03	0.03	0.21	1.3	0.18	0.03	1.55	0	0		1.36	9.47	-5.07	72.75	93.81	853.79	463.8	987.09	603.71	869.89	502.9	962.38	487.2
27.894	2	0.06	0.07	0.02	0.53	0.04	0.11	0.37	0.45	0.45	98.95	1	0	89.94	8.7	35.19	0.16	0.27	4.91	0.49	0.28	0.23	0	0.45	0.36	0.04	0.02	0.03	0.2	1.65	0.18	0.05	1.54	0	0		1.14	11.05	-4.6	72.52	92.83	850.47	464.43	982.84	602.97	867.02	503.51	958.46	487.53
27.927	2	0.07	0.08	0.02	0.45	0.04	0.12	0.31	0.49	0.49	99.1	0.7	0	90.86	9.06	30.19	0.14	0.18	5.12	0.64	0.27	0.34	0	0.49	0.32	0.04	0.03	0.05	0.2	1.95	0.19	0.14	1.61	0	0		2.7	10.52	-4.57	73.15	95.4	847.16	463.67	980.8	603.42	863.03	503.92	956.93	487.07
27.961	2	0.07	0.09	0.02	0.37	0.04	0.11	0.25	0.44	0.44	99.27	0.55	0	94.82	6.69	26.85	0.12	0.14	5.61	0.94	0.31	0.69	0	0.44	0.25	0.04	0.03	0.08	0.19	2.63	0.22	0.67	1.86	0	0		6.82	7.46	-5.71	75.54	101.07	846.91	461.96	980.87	602.43	859.07	504.06	958.43	485.56
27.994	2	0.08	0.09	0.02	0.32	0.04	0.12	0.21	0.42	0.42	99.37	0.42	0	95.15	6.24	22.92	0.13	0.12	5.6	1.18	0.41	0.89	0	0.42	0.17	0.04	0.03	0.07	0.23	3.2	0.24	1.09	2.05	0	0		11.72	7.11	-4.9	77.53	99.36	845.65	461.31	978.75	601.6	858.89	503.78	956.64	485.94
28.027	2	0.08	0.1	0.02	0.27	0.04	0.12	0.18	0.37	0.37	99.47	0.33	0	95.02	5.71	18.59	0.13	0.11	5.51	1.39	0.53	1.16	0	0.37	0.13	0.04	0.04	0.08	0.28	4.49	0.27	2.13	2.28	0	0		9.75	7.25	-4.19	76.99	98.3	844.97	461.08	977.8	600.86	859.08	502.5	955.97	485.87
28.061	2	0.09	0.11	0.02	0.22	0.04	0.12	0.16	0.42	0.42	99.56	0.33	0	93.43	3.99	14.82	0.1	0.11	4.28	1.33	0.69	0.99	0	0.42	0.11	0.04	0.05	0.06	0.27	6.1	0.28	3.27	2.51	0	0		7.21	8.73	-3.81	76.06	98.04	844.59	461.9	976.45	600.66	858.48	501.35	955.45	486.91
28.094	2	0.1	0.12	0.02	0.2	0.04	0.12	0.14	0.41	0.41	99.61	0.33	0	92.48	3.45	12.1	0.1	0.14	3.03	1.22	0.7	0.6	0.52	0.41	0.11	0.04	0.06	0.05	0.3	6.49	0.29	8.88	2.55	0	0		9.15	9.46	-1.24	77.04	94.34	846.89	461.06	978.58	600.55	864.26	498.23	958.11	488.55
28.128	2	0.1	0.12	0.02	0.19	0.04	0.12	0.15	0.46	0.46	99.63	0.33	0	88.01	3.49	10.57	0.08	0.2	2.45	1.1	0.78	0.41	0.13	0.46	0.1	0.04	0.07	0.04	0.29	8.99	0.33	7.38	2.76	0	0		8.75	12.03	-0.38	76.67	92.73	848.35	461.19	980.02	600.5	867.17	497.92	959.47	489.01
28.161	2	0.1	0.12	0.02	0.18	0.04	0.12	0.15	0.42	0.42	99.65	0.33	0	87.97	3.68	8.93	0.08	0.24	2.93	0.99	0.82	0.52	0.67	0.42	0.1	0.04	0.1	0.06	0.34	11.32	0.3	3.74	3.06	0	0		8.28	12.05	-0.57	76.18	95.76	850.91	459.5	985.11	600.05	869.53	499.2	964.43	486.4
28.194	2	0.09	0.12	0.02	0.19	0.04	0.12	0.18	0.4	0.4	99.61	0.33	0	88.04	4.39	10.9	0.09	0.31	3.91	1.07	0.76	0.63	0.74	0.4	0.08	0.05	0.1	0.07	0.34	13.08	0.27	1.19	3.07	0	0		8.85	12.02	-0.79	75.89	102.16	854.57	459.8	990.31	601.05	870.58	501.14	971.74	486.86
28.228	2	0.09	0.11	0.02	0.21	0.05	0.13	0.28	0.37	0.37	99.43	0.33	0	87.7	6.43	11.96	0.11	0.34	5.29	1.11	0.67	0.97	0	0.37	0.1	0.05	0.1	0.07	0.42	20.48	0.28	0.33	3.36	0	0		10.31	12.18	0.28	76.01	99.68	857.7	458.01	996.9	603.2	877.56	500.45	976.21	486.15
28.261	2	0.08	0.1	0.02	0.27	0.05	0.14	0.4	0.4	0.4	99.2	0.33	0	89.89	9.54	16.28	0.12	0.41	6.21	1.2	0.75	1.52	0	0.4	0.12	0.06	0.1	0.08	0.39	21.25	0.24	0.17	3.22	0	0		5.66	11.08	-1.13	74.16	98.97	865.3	458.65	1004.88	604.54	884.6	499.82	982.55	485.69
28.294	2	0.07	0.09	0.02	0.34	0.05	0.15	0.62	0.42	0.42	98.77	0.35	0	85.62	11.74	20.43	0.15	0.49	7.68	1.37	0.69	1.76	0	0.42	0.17	0.06	0.1	0.08	0.39	25.38	0.21	0.12	3.44	0	0		5.7	13.08	-0.01	73.14	103.18	868.09	455.92	1011.32	604.77	887.96	498.34	990.17	484.21
28.328	2	0.06	0.08	0.02	0.44	0.06	0.18	1.14	0.42	0.42	97.72	0.44	0	92.73	16.5	23.56	0.18	0.54	8.3	1.67	0.5	1.42	0	0.42	0.21	0.08	0.09	0.08	0.42	32.28	0.17	0.09	3.64	0	0		6.86	9.27	1.22	74.75	100.62	872.61	455.15	1016.61	605.46	894.94	496.92	994.83	484.79
28.361	2	0.06	0.07	0.02	0.56	0.05	0.18	1.55	0.4	0.4	96.89	0.64	0	93.55	18.5	28.82	0.18	0.55	7.16	1.98	0.53	0.88	0	0.4	0.21	0.09	0.09	0.1	0.44	32.55	0.16	0.1	3.64	0	0		8.57	8.63	2.27	75.63	100.09	877.28	455.09	1020.91	605.56	900.35	495.74	999.98	486.23
28.394	2	0.05	0.06	0.02	0.79	0.05	0.21	2.69	0.38	0.38	94.61	0.91	0	94.35	23.93	33.85	0.21	0.52	6.73	2.21	0.43	0.6	0	0.38	0.26	0.11	0.09	0.13	0.48	35.61	0.16	0.06	3.61	0	0		7.39	7.92	1.88	75.44	97.88	882.39	455.34	1026.04	606.43	906.22	495.15	1003.69	486.2
28.428	2	0.04	0.05	0.01	1.15	0.05	0.21	4.63	0.32	0.32	90.75	1.61	0	92.55	27.49	41.61	0.26	0.67	5.48	2.35	0.39	0.41	0	0.32	0.31	0.16	0.08	0.16	0.56	37.6	0.16	0.03	3.8	0	0		6.93	9.4	1.82	75.14	98.85	884.55	455.33	1028.33	606.39	907.94	495.05	1006.39	486.21
28.461	2	0.04	0.05	0.01	1.32	0.05	0.22	4.96	0.38	0.32	90.07	1.86	0	90.86	29.22	43.41	0.25	0.96	4.14	1.59	0.38	0.38	0	0.32	0.38	0.15	0.07	0.17	0.54	35.56	0.16	0.02	3.61	0	0		5.73	10.51	2.41	74.41	99.2	885.48	454.49	1030.31	606.39	909.66	493.81	1008.54	485.9
28.495	2	0.03	0.04	0.01	1.79	0.04	0.22	6.86	0.45	0.33	86.28	3.02	0	87.36	31.1	49.72	0.26	1.48	3.92	1.09	0.28	0.33	0	0.33	0.45	0.16	0.06	0.17	0.46	35.11	0.15	0.02	3.09	0	0		6.58	12.33	2.05	74.52	100.33	886.73	454.15	1031.9	606.63	910.29	493.64	1010.31	485.77
28.528	2	0.03	0.04	0.01	1.82	0.04	0.18	6.13	0.57	0.34	87.74	3.93	0	87.06	27.37	52.99	0.25	1.99	3.96	0.82	0.25	0.28	0	0.34	0.57	0.17	0.06	0.17	0.38	32.16	0.14	0.02	2.75	0	0		5.71	12.47	1.13	74.26	99.29	887.84	454.71	1032.61	607.04	911.03	494.14	1009.93	485.4
28.561	2	0.03	0.03	0.02	2.49	0.04	0.14	7.62	0.77	0.36	84.76	8.21	0	86.62	26.11	62.53	0.22	2.95	3.31	0.48	0.18	0.18	0	0.36	0.77	0.17	0.05	0.19	0.36	28.53	0.14	0.01	2.58	0	0		7.36	12.66	0.2	75.34	98.32	888.93	455.71	1032.19	606.81	911.2	495.7	1009	485.56
28.595	2	0.03	0.03	0.01	3.2	0.04	0.14	8.93	1.03	0.3	82.14	11.87	0	93.4	27.54	67.36	0.21	3.99	3.06	0.3	0.14	0.14	0	0.31	1.03	0.16	0.05	0.34	0.28	25.39	0.12	0.01	2.27	0.15	0	0	6.87	8.75	-1.28	75.89	96.98	890.6	458.55	1030.98	607.47	910.92	497.22	1007.4	487.45
28.628	2	0.03	0.03	0.01	4.33	0.04	0.15	11.31	1.42	0.19	77.39	17.39	0	94.22	30.58	72.52	0.18	4.94	2.89	0.19	0.13	0.09	0	0.33	1.42	0.14	0.06	0.56	0.27	22.52	0.13	0.01	2.19	0.33	0	0	2.03	8.04	-2.7	74.74	95.78	890.13	460.34	1027.58	605.44	908.62	498.08	1003.75	486.91
28.661	2	0.03	0.03	0.02	4.11	0.04	0.13	9.74	1.53	0.18	80.52	18.13	0	87.73	26.91	73.04	0.18	6.17	2.69	0.14	0.12	0.08	0	0.36	1.53	0.13	0.06	0.86	0.27	20.45	0.13	0.01	2.08	0.65	0	0	1.1	12.16	-3.18	73.95	95.73	888.41	462.78	1023.32	604.67	905.38	500.21	1000.36	488.22
28.695	2	0.03	0.03	0.02	3.44	0.03	0.12	6.4	1.56	0.14	87.2	15.2	0	90.87	23.69	70.38	0.14	6.3	2.38	0.09	0.12	0.07	0	0.42	1.56	0.1	0.05	1.06	0.24	15.26	0.15	0.01	1.83	0.93	0	0	-2.24	10.51	-3.57	73.02	94.41	885.55	463.23	1019.01	603.14	902.22	499.86	995.84	487.62
28.728	2	0.03	0.03	0.02	3.09	0.03	0.1	5.34	1.73	0.12	89.32	15.46	0	94.15	20.22	70.45	0.12	6.3	2.42	0.09	0.1	0.07	0	0.45	1.73	0.09	0.05	1.01	0.21	14.02	0.17	0.02	1.8	1.06	0	0	-0.5	8.11	-3.36	73.52	92.64	879.94	464.05	1014.64	605.51	898.39	501.8	990.1	488.69
28.762	2	0.04	0.04	0.02	2.4	0.03	0.09	3.35	1.58	0.09	93.3	11.61	0	93.56	17.13	66.49	0.08	5.68	2.26	0.09	0.08	0.11	0	0.45	1.58	0.09	0.04	0.6	0.19	9.99	0.19	0.01	1.75	1.07	0	0	-0.32	8.62	-4.29	73.32	95.17	874.86	464.79	1009.64	606.16	891.39	503.23	985.49	488.92
28.795	2	0.04	0.04	0.02	1.97	0.03	0.1	2.41	1.3	0.08	95.17	7.92	0	90.82	17.25	61.49	0.06	4.58	2.15	0.08	0.07	0.09	0	0.44	1.3	0.08	0.04	0.56	0.19	7.89	0.22	0.01	1.62	1.08	0	0	-0.37	10.54	-4.59	73.37	94.86	871	465.03	1004.83	605.51	886.99	502.96	980.81	488.96
28.828	2	0.04	0.05	0.02	1.45	0.03	0.11	1.64	0.84	0.08	96.71	4.39	0	92.61	16.99	54.16	0.06	3.08	2.18	0.08	0.06	0.09	0	0.41	0.84	0.08	0.05	0.48	0.16	7.58	0.21	0.01	1.55	1.09	0	0	-1.17	9.36	-4.5	73.32	91.86	865.78	465.69	998.32	605.52	882.66	501.81	973.76	489.94
28.862	2	0.05	0.06	0.02	1.1	0.03	0.11	1.07	0.54	0.09	97.8	2.99	0	92.24	14.31	49.51	0.04	2.01	1.74	0.09	0.06	0.07	0	0.37	0.54	0.06	0.05	0.42	0.11	5.55	0.23	0.01	1.32	1.05	0	0	-2.42	9.62	-4.24	72.84	92.27	861.36	466.28	992.95	604.77	877.72	501.88	969.26	490.31
28.895	2	0.05	0.07	0.02	0.73	0.03	0.11	0.62	0.45	0.1	98.53	1.45	0	92.49	12.17	40.37	0.04	1.27	1.56	0.1	0.07	0.05	0	0.34	0.36	0.05	0.04	0.45	0.09	4.44	0.2	0.01	1.34	0.99	0	0	-1.4	9.44	-4.59	73.3	91.91	856.72	466.48	988.1	604.47	873.05	503.28	963.99	489.92
28.928	2	0.06	0.08	0.02	0.65	0.03	0.12	0.54	0.36	0.11	98.7	1.12	0	89.39	12.46	36.89	0.04	0.97	1.48	0.11	0.07	0.05	0	0.33	0.29	0.05	0.03	0.36	0.08	4.35	0.2	0.01	1.37	0.82	0	0	1.17	11.35	-5.54	73.95	91.13	852.93	466.63	984.59	605.24	869.29	504.62	959.19	489.74
28.962	2	0.06	0.08	0.02	0.59	0.03	0.13	0.46	0.35	0.13	98.82	0.86	0	88.04	13.53	33.11	0.03	0.66	1.38	0.13	0.09	0.05	0	0.35	0.27	0.04	0.03	0.3	0.07	3.57	0.19	0.01	1.25	0.77	0	0	4.32	12.02	-5.13	75.16	93.9	848.86	466.49	981.08	605.34	864.4	506.29	956.85	489.81
28.995	2	0.06	0.09	0.02	0.49	0.03	0.15	0.37	0.32	0.13	99.01	0.56	0	88.46	14.34	27.23	0.03	0.43	1.53	0.13	0.09	0.04	0	0.32	0.21	0.03	0.02	0.25	0.06	3.59	0.17	0.19	1.28	0.62	0	0	6.54	11.82	-3.42	75.91	94.25	845.47	467.29	977.6	606.1	861.9	506.92	954.95	491.89
29.028	2	0.07	0.11	0.02	0.37	0.03	0.15	0.26	0.33	0.16	99.26	0.36	0	91.86	12	21.01	0.03	0.23	1.68	0.15	0.16	0.06	0	0.33	0.18	0.03	0.03	0.16	0.06	3.52	0.16	2.65	1.31	0.49	0	0	6.81	9.88	-2.21	76.4	92.31	843.14	468.82	974.66	607.05	861.07	507.82	952.34	494.03
29.062	2	0.08	0.13	0.02	0.27	0.03	0.15	0.17	0.32	0.27	99.46	0.33	0	89.91	9.33	14.4	0.03	0.15	1.57	0.15	0.27	0.08	0	0.32	0.17	0.02	0.03	0.13	0.04	3.4	0.14	2.23	1.33	0.3	0	0	3.72	11.07	-1.38	75.38	93.53	841.56	468.5	973.34	606.58	859.45	506.04	952.23	494.21
29.095	2	0.09	0.14	0.02	0.22	0.03	0.16	0.14	0.33	0.33	99.55	0.33	0	87.05	8.68	9.7	0.03	0.12	1.78	0.17	0.39	0.1	0	0.33	0.19	0.02	0.03	0.13	0.04	3.48	0.13	2.62	1.28	0.17	0	0	6.3	12.47	-2.23	75.93	95.1	840.59	468.23	972.81	606.91	857.38	507.18	951.51	493.67
29.129	2	0.09	0.14	0.02	0.21	0.03	0.16	0.13	0.39	0.39	99.58	0.33	0	89.95	8.37	7.97	0.03	0.1	2.15	0.25	0.63	0.19	0	0.39	0.26	0.02	0.04	0.22	0.03	3.69	0.12	1.02	1.32	0.02	0	0	4.91	11.04	-1.44	75.54	99.38	840.13	467.43	974.35	607.67	856.18	506.34	954.78	493.87
29.162	2	0.1	0.15	0.02	0.2	0.03	0.16	0.12	0.37	0.37	99.6	0.33	0	86.28	7.89	7.1	0.03	0.1	2.33	0.31	0.65	0.25	0	0.37	0.29	0.01	0.05	0.19	0.03	4.19	0.13	0.14	1.29	0	0	0	5.02	12.81	-0.93	75.36	96.97	840.78	467.02	975.56	607.6	858.82	506.51	954.89	493.29
29.195	2	0.1	0.15	0.02	0.2	0.03	0.15	0.12	0.38	0.38	99.61	0.33	0	94.11	6.79	7.64	0.04	0.1	2.57	0.36	0.74	0.34	0	0.38	0.33	0.01	0.07	0.21	0.03	4.54	0.16	0.04	1.2	0	0	0	5.47	8.14	0.77	75.11	103.94	840.51	465.11	981.54	611.73	859.28	505.85	962.56	494.24
29.229	2	0.09	0.14	0.02	0.21	0.03	0.15	0.14	0.35	0.31	99.57	0.33	0	95.06	7.3	9.68	0.04	0.13	2.63	0.37	0.67	0.43	0	0.31	0.35	0.01	0.08	0.18	0.03	5.17	0.16	0.08	1.14	0	0	0	4.61	7.22	-0.6	74.82	98.87	846.2	464.88	988.44	614.19	867.1	505.31	965.22	493.18
29.262	2	0.09	0.13	0.02	0.25	0.03	0.15	0.17	0.41	0.29	99.5	0.33	0	89.04	7.89	13.28	0.05	0.16	2.57	0.37	0.5	0.34	0	0.29	0.41	0.01	0.12	0.13	0.03	5.08	0.16	0.02	1.14	0.01	0	0	3.65	11.53	0.75	73.08	101.9	847.67	462.9	993.23	614.91	869.74	503.6	971.05	492.59
29.295	2	0.08	0.11	0.02	0.34	0.03	0.15	0.25	0.51	0.27	99.32	0.34	0	87.18	10.74	19.92	0.05	0.25	2.88	0.3	0.42	0.29	0	0.27	0.51	0.01	0.11	0.13	0.03	5.07	0.15	0.03	1.1	0.13	0	0	4.89	12.41	0.35	73.3	100.49	852.76	462.08	999.86	616.16	876.08	503.78	975.83	491.65
29.329	2	0.06	0.09	0.02	0.48	0.04	0.15	0.39	0.59	0.25	99.04	0.58	0	96.06	13.41	27.45	0.07	0.35	5.52	0.42	0.32	0.36	0	0.25	0.59	0.01	0.11	0.13	0.03	5.64	0.16	0.02	1.19	0.21	0	0	3.98	6.04	-0.81	73.02	103.8	858	461.25	1008.74	619.37	880.52	504.4	983.41	490.74
29.362	2	0.05	0.08	0.02	0.69	0.05	0.17	0.63	0.67	0.23	98.62	0.96	0	86.94	17.26	34.45	0.08	0.45	10.51	0.54	0.36	0.51	0	0.23	0.67	0.02	0.1	0.2	0.04	6.25	0.17	0.04	1.26	0.27	0	0	7.24	12.52	-0.36	72.99	104.62	861.25	458.61	1014.58	618.96	885.27	504.42	988.66	488.41
29.395	2	0.05	0.07	0.02	0.89	0.07	0.22	0.9	0.53	0.24	98.2	1.15	0	88.47	22.49	37.07	0.11	0.52	17.25	0.61	0.42	0.9	0	0.24	0.53	0.02	0.09	0.23	0.05	7.12	0.18	0.04	1.37	0.34	0	0	6.47	11.81	0.66	72.83	103.09	866.19	457.27	1020	618.48	891.86	501.68	994.07	488.17
29.429	2	0.04	0.07	0.02	1.16	0.11	0.25	1.3	0.58	0.22	97.4	1.57	0	87.5	25.98	41.23	0.15	0.69	23.51	0.62	0.34	0.94	0	0.22	0.58	0.02	0.08	0.25	0.06	8.21	0.18	0.03	1.33	0.41	0	0	7.97	12.27	1.18	73.99	101.38	872.17	457.85	1023.35	617	897.67	500.53	998.45	489.49
29.462	2	0.04	0.07	0.01	1.29	0.09	0.32	1.44	0.63	0.22	97.12	1.35	0	88.34	30.81	39.26	0.16	0.81	20.92	0.57	0.27	0.76	0	0.22	0.63	0.02	0.08	0.3	0.05	7.71	0.17	0.01	1.3	0.49	0	0	6	11.87	2.14	73.24	101.81	874.15	457.6	1025.41	616.46	900.14	499.02	1001.54	489.94
29.496	2	0.04	0.08	0.01	1.15	0.06	0.32	1.23	0.77	0.22	97.54	1.04	0	84.89	30.82	35.39	0.2	1.01	12.61	0.49	0.1	0.31	0	0.22	0.77	0.02	0.09	0.29	0.05	7.56	0.19	0.01	1.33	0.62	0	0	7.62	13.37	2.35	73.88	99.75	876.62	458.01	1027.05	616.09	903.43	499.9	1002.71	490.18
29.529	2	0.05	0.09	0.01	1.05	0.06	0.36	1.07	0.93	0.23	97.85	0.83	0	89.54	32.12	31.09	0.23	1.31	13.69	0.61	0.1	0.33	0	0.2	0.93	0.03	0.09	0.29	0.05	6.94	0.2	0.03	1.31	0.77	0	0	5.63	11.26	2.16	73.41	100.54	879.14	458.45	1029.25	615.88	905.2	499.88	1005.27	490.19
29.562	2	0.05	0.09	0.01	0.88	0.06	0.35	0.85	0.99	0.26	98.23	0.71	0	88.72	29.79	27.78	0.26	1.61	13.47	0.8	0.12	0.5	0	0.22	0.99	0.03	0.12	0.34	0.06	6.73	0.19	0.01	1.35	0.7	0	0	-0.89	11.69	1.62	70.34	99.35	880.3	458.09	1030.6	615.46	906.58	497.29	1005.57	488.86
29.596	2	0.05	0.09	0.01	0.88	0.06	0.36	0.82	1.1	0.31	98.24	0.73	0	81.49	30.2	27.05	0.31	1.82	13.4	0.58	0.15	0.57	0	0.21	1.1	0.04	0.13	0.36	0.07	5.89	0.21	0.01	1.45	0.62	0	0	0.19	14.59	0.98	70.42	98.15	881.13	458.36	1030.97	615.45	907.39	498.16	1005.06	488.49
29.629	2	0.06	0.1	0.02	0.83	0.06	0.34	0.74	1.31	0.32	98.34	0.68	0	82.47	28.83	26.2	0.32	2.22	13.78	0.39	0.2	0.62	0	0.23	1.31	0.04	0.14	0.42	0.06	5.2	0.2	0.01	1.44	0.69	0	0	0.64	14.26	0.61	70.68	99.38	881.89	458.77	1030.92	614.94	906.86	498.76	1005.72	488.65
29.662	2	0.06	0.1	0.02	0.79	0.06	0.29	0.69	1.59	0.38	98.43	0.61	0	86.87	25.48	27.14	0.38	2.85	13.04	0.32	0.24	0.75	0	0.19	1.59	0.06	0.15	0.47	0.07	5.35	0.19	0.01	1.47	0.89	0	0	5.78	12.55	-0.06	73.43	96.97	881	457.63	1028.48	614.42	905.77	496.69	1002.4	488.61
29.696	2	0.06	0.1	0.02	0.79	0.06	0.27	0.67	1.8	0.43	98.42	0.66	0	87.91	24.51	27.96	0.43	3.13	11.89	0.3	0.14	0.4	0	0.16	1.8	0.1	0.14	0.37	0.1	4.55	0.17	0.01	1.63	0.98	0	0	6.29	12.08	-0.1	74.3	96.89	881.88	458.3	1028.02	613.57	905.99	497.39	1002.52	489
29.729	2	0.06	0.08	0.02	0.92	0.05	0.24	0.81	1.72	0.41	98.16	0.9	0	91.14	23.87	32.45	0.41	3.75	10.99	0.38	0.12	0.33	0	0.16	1.72	0.11	0.12	0.26	0.12	4.66	0.17	0.02	1.66	0.92	0	0	3.59	10.35	-1.9	73.32	96.14	882.31	460.51	1026.84	613.71	904.74	499.76	1000.29	489.07
29.763	2	0.06	0.08	0.02	0.86	0.05	0.19	0.75	1.58	0.46	98.27	1.06	0	90.05	19.59	34.93	0.46	3.79	9.84	0.49	0.11	0.25	0	0.17	1.58	0.15	0.1	0.11	0.11	4.29	0.14	0.02	1.77	0.7	0	0	-1.6	10.98	-2.33	71.24	96.17	880.94	462.95	1022.86	612.42	901.73	500.62	997.31	489.97
29.796	2	0.06	0.06	0.02	0.9	0.05	0.14	0.79	1.5	0.46	98.19	1.64	0	91.08	15.19	40.87	0.46	3.76	8.64	0.4	0.12	0.28	0	0.17	1.5	0.17	0.08	0.14	0.12	4.12	0.15	0.03	1.88	0.49	0	0	1.47	10.38	-2.08	72.95	95.01	877.69	463.37	1017.13	610.55	898.04	501.13	992.45	490.5
29.829	2	0.06	0.06	0.02	0.78	0.04	0.12	0.66	1.41	0.43	98.43	1.61	0	91.94	11.83	40.73	0.43	3.14	7.08	0.32	0.22	0.36	0	0.17	1.41	0.17	0.07	0.16	0.12	3.96	0.15	0.02	1.86	0.27	0	0	-2.35	9.83	-2.68	71.47	96.17	874.47	463.65	1012.74	609.32	893.11	499.86	988.79	490.12
29.863	2	0.06	0.06	0.02	0.76	0.04	0.1	0.62	1.22	0.35	98.49	1.81	0	93.37	9.82	42.39	0.35	2.6	7.47	0.43	0.28	0.47	0	0.2	1.22	0.17	0.05	0.19	0.1	3.39	0.14	0.03	1.83	0.16	0	0	2.65	8.77	-3.91	73.72	97.11	870.54	462.33	1008.33	607.7	887.72	501.27	983.94	488.12
29.896	2	0.05	0.05	0.02	0.81	0.04	0.09	0.66	0.91	0.28	98.38	2.34	0	91.99	8.78	45.99	0.28	2.09	6.58	0.52	0.28	0.46	0	0.22	0.91	0.17	0.04	0.19	0.09	2.83	0.14	0.02	1.76	0.05	0	0	0.19	9.8	-3.99	72.63	95.16	868.13	463.12	1004.29	606.65	885.44	500.7	979.8	488.35
29.929	2	0.05	0.05	0.02	0.85	0.04	0.09	0.71	0.8	0.25	98.31	2.74	0	90.62	8.4	48.1	0.24	1.78	5.84	0.43	0.33	0.41	0	0.25	0.8	0.16	0.03	0.12	0.08	2.97	0.14	0.02	1.68	0	0	0	-1.51	10.66	-4.79	71.89	93.74	865.81	464.49	1000.25	605.66	882.57	502.23	975.27	488.27
29.963	2	0.05	0.05	0.02	0.77	0.04	0.09	0.63	0.74	0.35	98.46	2.32	0	90.82	8.06	46.05	0.22	1.31	4.73	0.49	0.27	0.31	0	0.35	0.74	0.17	0.03	0.12	0.09	3.16	0.14	0.02	1.61	0	0	0	0.72	10.54	-5.56	73.46	92.19	863.89	466.03	995.41	604.12	879.64	504.43	970.5	488.83
29.996	2	0.06	0.06	0.02	0.62	0.03	0.09	0.49	0.71	0.36	98.75	1.46	0	86.98	7.82	40.25	0.17	1.01	2.68	0.36	0.23	0.15	0	0.36	0.71	0.16	0.02	0.18	0.08	3.46	0.13	0.02	1.47	0	0	0	3.72	12.5	-2.91	74.73	96.41	861.53	466.34	993.11	603.88	876.83	505	972.21	490.9
30.029	2	0.06	0.07	0.02	0.64	0.03	0.1	0.52	0.63	0.29	98.71	1.36	0	87.7	9.62	39.38	0.16	0.95	1.89	0.29	0.18	0.09	0	0.42	0.63	0.15	0.02	0.38	0.08	3.73	0.12	0.01	1.36	0	0	0	2.55	12.18	-2.9	74.18	97.99	859.8	465.89	992.12	603.94	874.64	504.6	971.6	490.48
30.063	2	0.06	0.07	0.02	0.63	0.03	0.12	0.5	0.92	0.27	98.73	1.14	0	88.52	11.8	36.6	0.1	0.83	1.43	0.27	0.13	0.06	0	0.48	0.56	0.15	0.02	0.92	0.08	3.88	0.11	0.01	1.16	0.08	0	0	1.3	11.79	-2.24	73.7	98.67	858.08	465.22	991.15	603.8	873.37	503.52	971.15	490.29
30.096	2	0.05	0.06	0.02	0.93	0.03	0.13	0.81	1.16	0.25	98.15	2.05	0	88.86	15.82	43.82	0.09	0.94	1.16	0.25	0.11	0.04	0	0.51	0.5	0.13	0.02	1.4	0.08	3.99	0.1	0.01	1.03	0.17	0	0	1.87	11.62	-2.63	73.77	97.48	857.86	465.44	991.18	604.63	873.63	503.91	970.16	490.37
30.13	2	0.04	0.06	0.02	1.13	0.03	0.13	1.07	1.15	0.18	97.75	2.73	0	90.18	18	47.31	0.07	1.06	1.15	0.18	0.08	0.04	0	0.53	0.5	0.09	0.02	1.55	0.08	5.03	0.1	0.01	0.91	0.24	0	0	1.37	10.91	-1.96	73.73	98.82	856.94	464.87	990.98	604.61	872.81	503.15	970.81	490.42
30.163	2	0.04	0.05	0.02	1.25	0.03	0.11	1.21	1.21	0.14	97.5	3.81	0	95	16.24	51.79	0.05	1.38	1.21	0.14	0.09	0.04	0	0.54	0.46	0.06	0.02	1.35	0.06	5.02	0.09	0.01	0.82	0.35	0	0	3.94	7.28	-3.61	75.67	97.52	857.54	465.68	989.61	604.54	871.85	503.92	968.47	490.67
30.196	2	0.04	0.05	0.02	1.3	0.03	0.1	1.3	1.17	0.12	97.4	4.57	0	92.93	14.51	54.34	0.05	1.61	1.32	0.12	0.1	0.05	0	0.51	0.46	0.05	0.02	1.17	0.06	5.64	0.1	0.01	0.79	0.5	0	0	6.08	9.12	-1.57	76.06	98.72	856.54	463.77	992.76	606.01	873.97	504.59	971.6	489.95
30.23	2	0.04	0.05	0.02	1.38	0.03	0.1	1.41	1.08	0.1	97.19	5.23	0	90.12	14.22	56.19	0.04	1.82	1.38	0.08	0.1	0.06	0	0.58	0.44	0.04	0.03	1.08	0.04	5.77	0.11	0	0.7	0.66	0	0	6.15	10.95	-1.19	75.74	98.61	856.63	464.05	993.84	607.68	874.82	504.22	972.54	491.04
30.263	2	0.04	0.04	0.02	1.56	0.03	0.08	1.65	0.89	0.12	96.71	7.56	0	87.5	12.62	61.28	0.04	2.03	1.4	0.09	0.12	0.09	0	0.55	0.41	0.03	0.04	0.89	0.04	5.9	0.12	0.01	0.69	0.67	0	0	1.33	12.27	-0.54	73.74	99.49	860.25	465.54	995.48	606.59	877.33	502.75	976.31	492.72
30.296	2	0.04	0.04	0.02	1.38	0.03	0.08	1.44	0.55	0.17	97.11	6.49	0	91.22	10.82	59.58	0.04	1.9	1.47	0.08	0.17	0.16	0	0.55	0.4	0.02	0.05	0.55	0.03	6.35	0.13	0.01	0.65	0.66	0	0	2.71	10.29	-0.05	73.72	98.93	860.22	463.84	1000.83	610.75	880.69	503.24	978.97	491.9
30.33	2	0.04	0.05	0.02	1.24	0.03	0.07	1.28	0.64	0.27	97.43	5.94	0	86.48	8.42	58.33	0.03	2.04	1.54	0.08	0.27	0.28	0	0.64	0.46	0.01	0.07	0.4	0.03	7	0.15	0.01	0.56	0.77	0	0	0.65	12.72	0.59	72.33	99.54	862.48	463.91	1003.63	610.8	883.4	502.74	982.38	492.21
30.363	2	0.05	0.06	0.02	0.86	0.03	0.08	0.81	0.56	0.43	98.29	2.8	0	82.38	7.34	48.61	0.04	1.82	2.06	0.09	0.43	0.41	0	0.56	0.55	0.01	0.1	0.32	0.03	6.82	0.13	0.01	0.58	0.66	0	0	3.16	14.29	0.28	72.46	101.9	865.34	463.03	1009.37	613.36	886.33	503.22	987.62	492.15
30.396	2	0.06	0.07	0.02	0.7	0.03	0.1	0.63	0.65	0.38	98.6	1.61	0	88.51	8.02	41.49	0.04	2.1	3.16	0.09	0.38	0.52	0	0.53	0.65	0.01	0.1	0.22	0.03	6.75	0.12	0.01	0.52	0.75	0	0	1.34	11.79	0.4	71.51	98.87	867.11	461.55	1015.38	616.95	891.79	501.94	990.06	491.07
30.43	2	0.06	0.08	0.02	0.67	0.03	0.1	0.62	0.74	0.42	98.65	1.45	0	92.73	8.48	40.08	0.04	1.87	4.26	0.08	0.42	0.6	0	0.43	0.74	0.01	0.11	0.27	0.03	7.84	0.11	0	0.48	0.89	0	0	2.97	9.27	0.2	72.86	100.5	868.94	459.96	1016.27	615.2	892.03	499.39	992.13	490.34
30.463	2	0.06	0.08	0.02	0.7	0.03	0.12	0.65	0.72	0.35	98.6	1.31	0	80.62	11.26	38.75	0.04	1.63	5.2	0.07	0.37	0.6	0	0.35	0.72	0.01	0.13	0.27	0.04	7.74	0.11	0.01	0.53	0.94	0	0	4.34	14.87	0.43	72.64	99.18	870.88	461.99	1016.65	615.06	894.2	502.17	992.84	491.77
30.497	2	0.06	0.08	0.02	0.74	0.03	0.13	0.68	0.68	0.24	98.53	1.26	0	85.64	13.82	38.24	0.05	1.26	4.4	0.07	0.51	0.74	0	0.24	0.68	0.01	0.18	0.29	0.05	7.03	0.11	0.02	0.56	0.97	0	0	4.84	13.07	0.7	73.31	98.81	872.83	463.34	1017.36	615.64	895.8	502.27	994.24	493.74
30.53	2	0.06	0.09	0.02	0.69	0.03	0.17	0.61	0.71	0.18	98.63	0.87	0	77.61	17.33	32.99	0.06	0.95	4.07	0.05	0.44	0.91	0	0.18	0.71	0.01	0.19	0.28	0.05	6.66	0.11	0.01	0.6	0.88	0	0	2.3	15.78	0.94	71.3	99.27	873.47	463.9	1018.72	615.87	896.87	503.32	995.67	493.63
30.563	2	0.05	0.09	0.02	0.87	0.03	0.21	0.81	0.82	0.18	98.26	0.99	0	80.72	22.77	34.66	0.07	0.92	4.76	0.06	0.39	1.04	0	0.18	0.82	0.01	0.19	0.32	0.06	6.26	0.1	0	0.64	0.95	0	0	0.02	14.84	0.44	70.33	98.48	874.83	463.13	1021.61	616.88	898.99	502.27	996.98	492.48
30.597	2	0.04	0.08	0.02	1.13	0.04	0.3	1.11	0.86	0.13	97.74	1.02	0	85.39	30.52	35.04	0.1	0.84	6.69	0.06	0.29	0.81	0	0.13	0.86	0.01	0.18	0.41	0.06	5.77	0.13	0.01	0.77	1.01	0	0	0.57	13.17	1.84	70.49	98.69	874.82	461.69	1023.78	618	900.92	500.36	999.32	492.83
30.63	2	0.04	0.08	0.01	1.45	0.04	0.32	1.49	0.85	0.13	97.02	1.39	0	91.83	33.53	39.44	0.1	0.93	8.87	0.06	0.24	0.72	0	0.13	0.85	0.01	0.16	0.58	0.05	5.55	0.12	0	0.78	1.49	0	0	-1.77	9.9	0.94	70.16	99.09	876.08	461.35	1023.12	616.02	900.21	498.26	999.1	491.9
30.663	2	0.04	0.08	0.01	1.61	0.05	0.33	1.68	0.97	0.12	96.64	1.69	0	81.94	34.37	41.76	0.12	0.98	11.81	0.07	0.18	0.42	0	0.12	0.89	0.01	0.19	0.97	0.05	5.18	0.12	0.01	0.82	1.69	0	0	3.23	14.44	1.24	71.72	97.67	878.21	461.67	1024.97	616.77	903.24	499.56	1000.69	493.01
30.697	2	0.04	0.09	0.01	1.32	0.06	0.43	1.27	1.01	0.16	97.35	1.15	0	90.96	36.64	33.49	0.16	1.11	14.31	0.09	0.14	0.37	0	0.1	1.01	0.01	0.22	0.89	0.06	4.21	0.1	0.01	0.97	1.59	0	0	3.75	10.45	-0.63	72.72	97.16	879.52	461.9	1025.25	616.66	902.85	500.07	999.68	492.08
30.73	2	0.04	0.09	0.01	1.37	0.06	0.43	1.33	1.2	0.16	97.27	1.14	0	90.09	36.32	34.5	0.16	1.36	15.49	0.13	0.13	0.38	0	0.1	1.2	0.02	0.19	0.91	0.06	4.4	0.09	0.06	1.04	1.52	0	0	2.94	10.96	-1.53	72.51	96.27	880.23	463.24	1023.82	615.56	902.32	501.26	998.16	492.17
30.764	2	0.04	0.08	0.01	1.3	0.09	0.39	1.24	1.14	0.19	97.39	1.07	0	89.91	33.55	35.47	0.19	1.82	20.57	0.17	0.13	0.45	0	0.09	1.14	0.03	0.14	0.35	0.08	4.02	0.06	0.05	1.2	1.16	0	0	1.25	11.06	-2.68	71.98	94.5	880.46	465.27	1021.66	615.14	901.46	502.43	995.47	492.92
30.797	2	0.05	0.08	0.02	1.13	0.08	0.3	1.01	1.18	0.2	97.75	1.09	0	89.27	28.43	35.66	0.2	2.32	17.91	0.25	0.12	0.37	0	0.08	1.18	0.04	0.11	0.25	0.09	3.58	0.06	0.03	1.35	0.95	0	0	0.64	11.41	-2.41	72.08	94.44	879.21	466.42	1018.43	613.66	899.46	503.39	993.39	493.51
30.83	2	0.05	0.08	0.02	0.94	0.06	0.25	0.8	0.92	0.2	98.11	0.94	0	90.65	24.65	33.94	0.2	2.47	13.32	0.31	0.13	0.2	0	0.07	0.92	0.04	0.1	0.2	0.08	3.22	0.05	0.03	1.36	0.73	0	0	-0.5	10.64	-4.61	72.07	95.54	878.9	468.75	1015.13	612.91	895.5	505.32	990.39	494.17
30.864	2	0.06	0.08	0.02	0.75	0.04	0.19	0.59	0.77	0.2	98.49	0.85	0	89.65	19.32	32.67	0.2	2.43	7.74	0.3	0.15	0.12	0	0.06	0.77	0.06	0.09	0.17	0.08	2.61	0.04	0.01	1.49	0.46	0	0	-0.36	11.21	-4.13	72.38	95.2	876.27	470.41	1010.08	611.89	892.16	506.13	986.79	495.76
30.897	2	0.06	0.08	0.02	0.66	0.04	0.16	0.5	0.72	0.17	98.67	0.8	0	93.4	16.84	31.74	0.17	2.14	4.53	0.3	0.16	0.08	0	0.06	0.72	0.06	0.11	0.26	0.09	2.27	0.05	0.02	1.59	0.31	0	0	-3.06	8.75	-3.36	71.84	92.46	875.05	471.7	1006.16	610.19	891.52	505.37	983.58	496.85
30.93	2	0.06	0.09	0.02	0.52	0.03	0.15	0.37	0.51	0.16	98.96	0.6	0	93.55	14.26	28.03	0.16	1.29	3.15	0.31	0.17	0.05	0	0.06	0.51	0.06	0.09	0.42	0.08	2.34	0.05	0.01	1.53	0.4	0	0	-3.72	8.62	-3.91	71.64	94.43	872.58	472.12	1002.41	608.78	887	506.07	980.94	496.51
30.964	2	0.07	0.09	0.02	0.46	0.03	0.14	0.32	0.4	0.16	99.08	0.56	0	96.12	11.98	27.17	0.16	0.82	2.72	0.31	0.18	0.06	0	0.06	0.37	0.06	0.09	0.4	0.05	2.1	0.04	0.02	1.54	0.32	0	0	-3.51	5.95	-3.68	71.66	92.52	867.34	471.12	997.21	608.2	882.92	504.69	975.01	495.8
30.997	2	0.07	0.1	0.02	0.39	0.03	0.14	0.26	0.38	0.14	99.23	0.44	0	94.56	10.53	23.72	0.14	0.53	2.81	0.29	0.14	0.06	0	0.06	0.26	0.06	0.08	0.38	0.05	2.21	0.05	0	1.55	0.46	0	0	-0.5	7.73	-4.5	72.99	92.08	864.87	471.84	993.64	607.74	879.7	506.97	971.09	495.76
31.03	2	0.08	0.11	0.02	0.33	0.03	0.13	0.21	0.24	0.12	99.33	0.38	0	88.87	8.27	21.68	0.12	0.48	2.85	0.27	0.16	0.06	0	0.08	0.22	0.06	0.07	0.24	0.05	2.13	0.05	0.01	1.52	0.51	0	0	0.9	11.61	-3.18	73.37	95.15	861.69	470.92	991.52	607.09	876.42	507.18	970.84	495.45
31.064	2	0.08	0.11	0.02	0.32	0.03	0.13	0.21	0.28	0.09	99.35	0.36	0	93.07	7.87	21.06	0.08	0.45	2.52	0.24	0.13	0.07	0	0.09	0.21	0.06	0.07	0.28	0.03	2.24	0.05	0.01	1.44	1.06	0	0	5.44	9.02	-4.61	76.06	95.06	860.49	471.57	987.22	605.56	872.66	507.93	966.95	495.8
31.097	2	0.07	0.11	0.02	0.37	0.03	0.11	0.25	0.5	0.1	99.25	0.54	0	91.37	6.6	26.59	0.07	0.55	1.99	0.23	0.11	0.07	0	0.1	0.2	0.07	0.07	0.5	0.03	2.57	0.05	0	1.37	1.64	0	0	4.74	10.2	-4.08	75.73	94.8	858.52	471.78	985.03	604.5	871.26	509.23	965.03	495.27
31.131	2	0.07	0.11	0.02	0.4	0.03	0.11	0.28	1.17	0.09	99.2	0.63	0	95.17	7.09	28.05	0.05	0.67	1.8	0.27	0.07	0.11	0	0.09	0.18	0.07	0.06	1.17	0.03	2.97	0.04	0	1.36	1.84	0	0	4.05	7.1	-2.81	75.35	98.03	856.54	469.85	987.27	606.63	870.53	508.19	967.64	494.76
31.164	2	0.07	0.1	0.02	0.43	0.03	0.11	0.31	0.96	0.08	99.14	0.69	0	90.21	7.38	29.46	0.05	0.89	2.22	0.33	0.08	0.16	0	0.08	0.15	0.07	0.06	0.96	0.03	3.63	0.05	0.01	1.41	1.99	0	0	1.78	10.9	-2.5	73.52	98.03	854.73	469.14	987.25	607.47	869.86	507.2	967.02	494.17
31.197	2	0.06	0.08	0.02	0.56	0.03	0.09	0.43	0.66	0.09	98.88	1.16	0	93.15	7.3	37.12	0.05	1.32	2.82	0.33	0.12	0.27	0	0.09	0.15	0.06	0.07	0.66	0.03	3.83	0.05	0.01	1.41	1.51	0	0	0.24	8.95	-2.04	72.58	99.9	853.96	468.63	989.3	609.77	869.8	506.84	968.93	494.41
31.231	2	0.05	0.06	0.02	0.78	0.03	0.08	0.65	0.49	0.1	98.44	2.32	0	94.95	7.38	46.31	0.04	1.88	3.58	0.32	0.18	0.34	0	0.1	0.17	0.04	0.07	0.49	0.03	3.78	0.06	0	1.27	1.5	0	0	0.69	7.33	-1.14	73.02	100.27	854.58	468.4	990.36	610.39	870.99	505.55	970.76	495.48
31.264	2	0.05	0.05	0.02	0.95	0.03	0.07	0.82	0.34	0.12	98.1	3.55	0	92.55	6.71	51.91	0.04	2.7	3.6	0.28	0.26	0.38	0	0.12	0.19	0.04	0.07	0.34	0.03	3.72	0.06	0.01	1.2	1.11	0	0	0.95	9.4	-0.87	73.06	98.9	855.91	468.6	991.91	611.05	873.35	505.4	971.8	495.98
31.297	2	0.05	0.05	0.02	1.04	0.03	0.07	0.91	0.23	0.13	97.91	4.04	0	90.53	7.46	53.69	0.04	2.88	3.28	0.31	0.4	0.45	0	0.13	0.23	0.03	0.09	0.22	0.02	3.47	0.07	0.01	1.07	1.13	0	0	-0.69	10.71	0.28	71.95	98.79	857.25	468.84	994.49	611.81	876.25	505.72	974.62	496.59
31.331	2	0.05	0.05	0.02	1.17	0.03	0.08	1.07	0.23	0.17	97.67	4.57	0	91.94	9.14	55.29	0.05	2.91	2.92	0.32	0.46	0.47	0	0.17	0.23	0.02	0.12	0.19	0.02	4.11	0.09	0.01	0.95	0.9	0	0	-1.23	9.83	-1.03	71.76	96.66	859.16	468.25	996.67	612.66	878.35	504.33	974.62	495.59
31.364	2	0.05	0.06	0.02	0.88	0.03	0.09	0.76	0.31	0.17	98.24	2.38	0	90.09	10.2	46.83	0.06	1.99	2.81	0.33	0.57	0.72	0	0.17	0.31	0.02	0.15	0.18	0.02	3.96	0.09	0.01	0.92	0.51	0	0	-3.87	10.96	0.39	70.29	96.64	861.25	468.41	1000.83	613.83	882.58	504.91	978.81	496
31.397	2	0.05	0.06	0.02	0.81	0.03	0.1	0.71	0.38	0.18	98.38	1.86	0	86.54	11.43	43.59	0.07	1.56	3.21	0.31	0.72	0.89	0	0.18	0.38	0.02	0.17	0.2	0.03	4.67	0.09	0.01	0.9	0.3	0	0	-1.46	12.69	0.45	70.74	98.39	863.71	467.45	1005.3	615.48	885.22	504.5	983.25	496.13
31.431	2	0.05	0.07	0.02	0.8	0.03	0.12	0.73	0.47	0.2	98.39	1.6	0	85.67	13.9	41.59	0.08	1.08	3.81	0.3	1	1.15	0	0.2	0.47	0.03	0.15	0.3	0.03	5.58	0.09	0.02	0.88	0.24	0	0	-2.72	13.06	1.74	70.1	97.25	864.53	465.07	1008.28	615.22	888.64	501.68	985.64	494.78
31.464	2	0.06	0.07	0.02	0.7	0.04	0.14	0.62	0.55	0.19	98.59	1.09	0	85.63	15.22	36.36	0.09	0.96	5.97	0.34	0.87	1.14	0	0.19	0.55	0.03	0.15	0.29	0.03	5.81	0.08	0.01	0.95	0.2	0	0	-0.22	13.08	1.33	70.29	100.73	867.8	463.45	1015.37	617.34	891.88	502.96	992.16	493.44
31.498	2	0.06	0.09	0.02	0.57	0.06	0.19	0.48	0.67	0.19	98.86	0.62	0	92.51	16.94	28.26	0.12	0.9	12.91	0.36	0.59	1.24	0	0.19	0.67	0.03	0.16	0.32	0.03	6.05	0.07	0.01	0.95	0.29	0	0	1.89	9.43	0.98	71.7	97.43	872.29	462.27	1020.83	618.91	898.1	501.23	995.18	493
31.531	2	0.07	0.11	0.02	0.5	0.06	0.23	0.41	0.8	0.19	99.01	0.41	0	93.94	18.75	22.38	0.15	0.74	13.92	0.43	0.6	1.3	0	0.19	0.8	0.03	0.14	0.4	0.03	6.12	0.07	0.02	0.98	0.31	0	0	-2.16	8.3	2.04	70.46	98.67	873.26	462.47	1019.88	616.6	898.16	498.37	996.73	493.83
31.564	2	0.06	0.11	0.02	0.54	0.07	0.29	0.45	1.06	0.19	98.92	0.42	0	90.8	22.36	21.17	0.16	0.73	16.92	0.41	0.38	0.94	0	0.19	1.06	0.03	0.15	0.47	0.03	6.09	0.07	0.02	1	0.37	0	0	4.44	10.55	1.92	73.23	97.57	878.07	463.56	1023.88	617.63	903.1	501.35	1000.49	495.34
31.598	2	0.06	0.11	0.02	0.55	0.07	0.3	0.45	1.3	0.28	98.9	0.45	0	93.38	23.13	20.91	0.28	0.88	16.35	0.38	0.33	0.83	0	0.16	1.3	0.03	0.14	0.62	0.03	5.29	0.06	0.02	1.1	0.31	0	0	1.59	8.76	0.76	72.23	98.5	880.42	464.08	1025.81	618.07	903.83	500.44	1002.2	495.28
31.631	2	0.06	0.11	0.02	0.68	0.06	0.35	0.59	1.06	0.31	98.64	0.62	0	91.14	27.83	22.41	0.31	1.05	15.22	0.39	0.31	0.82	0	0.14	1.06	0.03	0.14	0.46	0.04	5.7	0.06	0.08	1.17	0.37	0	0	-1.65	10.35	0.55	70.45	97.93	880.83	464.88	1026.99	618.95	904.82	501.42	1002.55	495.11
31.664	2	0.05	0.1	0.01	0.83	0.07	0.43	0.76	0.96	0.41	98.34	0.84	0	88.57	32.23	24.02	0.41	1.14	17.09	0.49	0.28	0.79	0	0.13	0.96	0.04	0.15	0.34	0.05	5.83	0.06	0.05	1.3	0.53	0	0	-3.37	11.76	1.9	69.79	97.16	880.11	463.83	1027.43	618.46	906.09	500.07	1003.1	494.61
31.698	2	0.05	0.1	0.01	1.04	0.08	0.5	1	0.85	0.57	97.91	1.09	0	89.95	36.1	26.47	0.57	1.5	18.8	0.53	0.3	0.81	0	0.1	0.85	0.05	0.15	0.22	0.06	5.57	0.05	0.09	1.33	0.64	0	0	-2.18	11.04	1.72	70.05	96.4	880.41	463.78	1028.46	619.79	906.98	500.12	1003.24	494.88
31.731	2	0.04	0.09	0.01	1.38	0.08	0.65	1.4	0.89	0.62	97.2	1.81	0	93.38	42.77	28.03	0.62	1.66	17.53	0.53	0.33	0.63	0	0.1	0.89	0.06	0.14	0.23	0.07	5.45	0.05	0.03	1.34	0.67	0	0	0.91	8.76	-0.58	72.51	96.26	882.43	465.04	1025.28	616.56	904.73	501.2	1000.77	494.64
31.765	2	0.04	0.09	0.01	1.96	0.05	0.79	2.15	0.79	0.78	95.7	3.22	0	96.08	50.18	31.25	0.78	1.74	9.56	0.49	0.25	0.28	0	0.08	0.79	0.09	0.13	0.49	0.1	5.22	0.05	0.01	1.43	0.47	0	0	-0.2	6.01	-0.3	72.87	97.16	883.36	467.14	1023.08	615.21	903.76	501.55	1000.8	496.7
31.798	2	0.03	0.08	0.01	2.19	0.04	0.77	2.41	0.77	0.7	95.19	3.44	0	96.11	51.08	33.59	0.7	1.82	6.25	0.38	0.16	0.14	0	0.07	0.77	0.08	0.13	0.63	0.09	4.66	0.04	0.01	1.39	0.77	0	0	4.29	5.97	-0.09	75.28	98.35	881.98	467.83	1020.62	614.58	901.45	504.05	999.58	497.52
31.831	2	0.04	0.08	0.01	1.85	0.04	0.57	1.93	0.91	0.6	96.14	2.23	0	93.9	45.36	34.57	0.6	1.48	4.02	0.36	0.13	0.09	0	0.08	0.63	0.08	0.14	0.91	0.08	4.35	0.04	0.01	1.35	0.75	0	0	1.73	8.33	-2.3	74.41	95.89	879.2	468.98	1014.7	612.82	896.77	504.04	992.37	496.54
31.865	2	0.04	0.08	0.01	1.49	0.03	0.38	1.51	0.86	0.44	96.99	1.23	0	91.32	37.79	36.31	0.44	1.07	2.68	0.3	0.1	0.08	0	0.08	0.46	0.07	0.13	0.86	0.08	4.5	0.03	0	1.44	0.83	0	0	4.42	10.23	-2.14	75.5	99.87	877.97	469.78	1011.74	611.11	892.77	505.96	992.26	497.26
31.898	2	0.04	0.08	0.01	1.15	0.03	0.26	1.09	0.7	0.34	97.7	1.14	0	93.58	29.77	36.78	0.34	0.85	2.26	0.21	0.08	0.08	0	0.08	0.42	0.06	0.14	0.7	0.07	4.46	0.03	0	1.47	0.99	0	0	2.17	8.6	-2.92	75.1	100.11	875.53	471.16	1007.52	610.49	888.69	506.5	988.42	497.71
31.931	2	0.04	0.07	0.02	1.01	0.03	0.19	0.93	0.54	0.27	97.98	1.32	0	96.89	23.83	39.1	0.27	0.71	2.9	0.15	0.11	0.13	0	0.08	0.36	0.05	0.12	0.54	0.07	4.4	0.03	0	1.55	1.12	0	0	3.22	4.81	-3.76	75.54	99.66	871.25	472.06	1002.68	610.91	883.78	508.41	982.88	497.85
31.965	2	0.06	0.09	0.02	0.58	0.03	0.15	0.46	0.4	0.23	98.84	0.75	0	93.55	15.12	31.19	0.23	0.58	2.56	0.14	0.1	0.15	0	0.08	0.29	0.05	0.12	0.4	0.06	3.98	0.04	0	1.49	1.01	0	0	2.19	8.62	-2.93	74.97	94.49	867.29	473.07	997.65	611.39	882.58	507.28	976.74	499.37
31.998	2	0.07	0.09	0.02	0.45	0.03	0.11	0.33	0.26	0.21	99.1	0.67	0	89.12	8.97	29.8	0.21	0.45	2.75	0.13	0.14	0.15	0	0.06	0.18	0.04	0.14	0.26	0.06	3.85	0.04	0.01	1.46	1.27	0	0	-0.4	11.48	-3.01	72.64	96.22	861.83	472.54	993.95	611.85	877.1	507.45	972.89	498.32
32.031	2	0.07	0.11	0.02	0.35	0.03	0.11	0.24	0.22	0.17	99.3	0.49	0	89.32	5.85	25.44	0.17	0.36	2.85	0.13	0.15	0.13	0	0.05	0.13	0.04	0.14	0.22	0.05	3.62	0.04	0	1.35	1.84	0	0	-0.23	11.38	-2.6	72.77	97.42	858.31	472.05	990.44	611.26	873.23	506.79	970.28	498.24
32.065	2	0.08	0.12	0.02	0.29	0.03	0.11	0.19	0.2	0.13	99.41	0.37	0	88.61	4.36	21.6	0.13	0.33	2.19	0.15	0.15	0.14	0	0.04	0.09	0.03	0.13	0.2	0.05	3.4	0.04	0	1.24	1.71	0	0	0.8	11.74	-2.58	73.3	97.53	855.75	472.61	987.02	610.72	870.24	507.84	967.33	498.55
32.098	2	0.09	0.14	0.02	0.25	0.03	0.11	0.15	0.22	0.12	99.5	0.33	0	89.45	4.21	16.9	0.12	0.36	1.89	0.15	0.12	0.09	0	0.04	0.07	0.03	0.1	0.22	0.04	3.21	0.04	0	1.15	1.93	0	0	2.11	11.31	-3.09	74.1	96.72	852.86	473.12	983.74	611	867.25	508.98	963.42	498.66
32.132	2	0.1	0.16	0.02	0.22	0.03	0.12	0.13	0.28	0.08	99.56	0.33	0	91.59	4.25	12.79	0.08	0.34	1.33	0.16	0.08	0.07	0	0.03	0.06	0.03	0.1	0.28	0.04	2.85	0.04	0	1	2.01	0	0	0.75	10.06	-2.81	73.45	99.14	850.22	472.72	982.02	610.94	864.01	508.98	962.57	498.27
32.165	2	0.1	0.18	0.02	0.2	0.03	0.13	0.11	0.29	0.06	99.61	0.33	0	91.74	3.92	9.61	0.06	0.37	1.32	0.2	0.1	0.07	0	0.03	0.05	0.02	0.09	0.29	0.03	2.56	0.04	0	0.83	2.09	0	0	1.8	9.96	-2.41	73.83	98.35	848.15	471.72	980.89	610.79	863.18	508.9	960.85	497.42
32.198	2	0.11	0.18	0.02	0.19	0.03	0.13	0.1	0.2	0.06	99.63	0.33	0	88.65	3.45	8.04	0.06	0.5	1.5	0.24	0.16	0.11	0	0.03	0.04	0.02	0.1	0.2	0.03	2.57	0.04	0	0.81	1.78	0	0	0	11.72	-2.18	72.18	99.98	846.54	470	982.63	612.08	862.61	507.97	961.86	495.92
32.232	2	0.1	0.17	0.02	0.19	0.03	0.13	0.11	0.15	0.04	99.61	0.33	0	95.34	4.12	8.71	0.04	0.51	1.77	0.18	0.23	0.18	0	0.03	0.05	0.02	0.1	0.15	0.02	2.1	0.05	0	0.71	1.62	0	0	-1.86	6.91	-2.31	71.66	100.98	846.49	468.84	984.03	613.01	862.5	505.67	962.97	495.48
32.265	2	0.1	0.17	0.02	0.2	0.03	0.14	0.11	0.14	0.05	99.61	0.33	0	93.77	4.95	8.13	0.05	0.53	1.79	0.12	0.39	0.32	0	0.03	0.07	0.02	0.1	0.14	0.02	1.97	0.05	0	0.7	1.17	0	0	-1.51	8.44	-1.34	71.34	100.18	846.27	467.51	986.64	614.73	864.86	504.66	964.59	495.19
32.298	2	0.1	0.16	0.02	0.21	0.03	0.15	0.12	0.14	0.05	99.58	0.33	0	93.22	6.57	8.93	0.05	0.63	2.31	0.12	0.46	0.4	0	0.03	0.11	0.02	0.1	0.14	0.02	2.01	0.05	0.01	0.71	0.82	0	0	-1.27	8.89	-0.62	71.01	98.61	847.9	467.09	990.96	616.69	869.28	505.86	967.27	494.87
32.332	2	0.1	0.16	0.02	0.22	0.03	0.16	0.13	0.22	0.05	99.55	0.33	0	96.39	7.75	9.21	0.05	0.71	3.8	0.14	0.42	0.38	0	0.03	0.18	0.02	0.12	0.22	0.02	2.4	0.05	0.03	0.76	0.67	0	0	-0.26	5.58	0.3	70.78	103.24	848.23	464.75	997.47	621.07	870.94	504.58	973.73	494.88
32.365	2	0.09	0.14	0.02	0.25	0.04	0.16	0.15	0.3	0.06	99.5	0.33	0	95.52	8.53	11.72	0.06	0.69	5.29	0.14	0.64	0.54	0	0.03	0.27	0.03	0.12	0.3	0.02	2.5	0.05	0.02	0.8	0.56	0	0	1.23	6.7	0.83	71.67	99.45	852.1	464.59	999.11	619.24	875.97	503.23	975.08	495.04
32.398	2	0.09	0.14	0.02	0.27	0.05	0.17	0.16	0.42	0.08	99.46	0.33	0	92.66	10.05	12.55	0.08	0.79	10.15	0.2	0.58	0.73	0	0.02	0.42	0.03	0.14	0.35	0.03	2.65	0.06	0.06	0.85	0.48	0	0	4.1	9.32	-1.61	72.48	99.24	859.89	465.86	1007.26	622	882.32	505.95	980.99	495.32
32.432	2	0.08	0.14	0.02	0.31	0.06	0.22	0.19	0.61	0.13	99.39	0.33	0	89.61	13.95	12.6	0.13	0.7	15.2	0.25	0.76	1.55	0	0.02	0.61	0.05	0.15	0.33	0.03	2.83	0.05	0.05	0.85	0.37	0	0	-1.91	11.23	0.46	69.6	100.85	863.34	463.5	1011.28	617.94	886.85	502.85	987.19	492.81
32.465	2	0.09	0.14	0.02	0.3	0.07	0.25	0.19	0.77	0.16	99.4	0.33	0	90.29	15.94	10.27	0.16	0.52	16.29	0.32	0.98	2.48	0	0.02	0.77	0.06	0.16	0.25	0.03	3.24	0.05	0.05	0.96	0.24	0	0	-2.69	10.85	1.02	69.37	100.28	866.72	461.67	1015.14	616.68	891.12	500.3	991.02	491.51
32.499	2	0.09	0.15	0.02	0.29	0.09	0.28	0.19	0.97	0.2	99.41	0.41	0.33	88.92	16.57	9.12	0.2	0.45	22.08	0.48	0.74	3.93	0	0.03	0.97	0.07	0.16	0.28	0.04	3.65	0.05	0.02	1.05	0.27	0	0	-1.43	11.59	1.15	69.82	98.85	868.86	460.17	1016.58	615.02	893.71	498.24	992.24	490.41
32.532	2	0.09	0.14	0.02	0.31	0.1	0.3	0.21	1.22	0.25	99.37	0.41	0.13	94.83	18	9.6	0.25	0.5	22.06	0.74	0.56	3.15	0.51	0.04	1.22	0.08	0.17	0.27	0.04	3.77	0.05	0.04	1.16	0.28	0	0	5.2	7.45	0.2	73.51	99.19	876.05	460.78	1022.7	615.74	899.45	500.64	998.2	491.25
32.565	2	0.08	0.14	0.02	0.32	0.1	0.31	0.21	1.23	0.27	99.36	0.42	0.24	94.61	18.46	9.72	0.27	0.49	22.12	0.89	0.38	1.95	1.03	0.04	1.23	0.09	0.18	0.28	0.04	3.69	0.05	0.05	1.27	0.19	0	0	1.71	7.68	0.23	71.87	100.57	878.66	461.18	1025.06	615.53	901.19	499.45	1001.46	491.6
32.599	2	0.08	0.14	0.02	0.36	0.1	0.36	0.25	1.04	0.4	99.28	0.41	0	92.68	22.12	9.7	0.4	0.47	21.69	0.86	0.24	1.58	0.48	0.06	1.04	0.13	0.17	0.25	0.06	4.17	0.05	0.04	1.59	0	0	0	0.3	9.31	-1.25	71	98.44	879.71	462.28	1025.16	615.48	901.86	501.2	999.76	490.81
32.632	2	0.08	0.14	0.02	0.36	0.1	0.38	0.26	1.03	0.41	99.23	0.46	0	91.62	23.61	8.79	0.41	0.47	21.18	0.97	0.22	1.33	1.24	0.06	1.03	0.15	0.2	0.19	0.06	3.94	0.05	0.09	1.73	0	0	0	1.44	10.04	-0.28	71.34	99.54	879.74	461.89	1026.03	615.72	902.49	501.19	1001.53	491.27
32.665	2	0.08	0.13	0.02	0.31	0.1	0.3	0.21	0.75	0.48	99.39	0.38	0.86	93.45	18.82	9.08	0.48	0.43	21.24	1.17	0.37	1.17	0.8	0.08	0.75	0.2	0.2	0.14	0.08	3.94	0.06	2.46	2.27	0	0	0	7.58	8.71	-1.93	75.13	97.42	882.88	464.64	1025.73	616.99	903.69	503.57	1000.65	494.13
32.699	2	0.08	0.12	0.02	0.26	0.1	0.23	0.18	0.66	0.59	99.48	0.33	1.44	93.54	14.18	9.64	0.59	0.43	18.03	1.04	0.47	1.08	0.54	0.1	0.66	0.27	0.19	0.11	0.09	3.64	0.06	2.12	3.25	0	0	0	7.7	8.63	-2.3	75.63	95.91	882.9	464.93	1023.41	614.41	903.14	504.22	998.43	493.27
32.732	2	0.09	0.12	0.02	0.24	0.08	0.2	0.16	0.78	0.56	99.51	0.33	0.44	94.82	12.06	10.18	0.56	0.36	14.59	1.15	0.77	1.01	1.04	0.12	0.78	0.29	0.18	0.1	0.09	3.08	0.06	1.67	3.39	0	0	0	3.83	7.46	-3.15	74.54	96.93	882.9	465.93	1020.67	611.57	900.65	504.53	996.83	492.53
32.766	2	0.08	0.11	0.02	0.25	0.06	0.18	0.17	0.77	0.65	99.51	0.33	0	95.06	12.45	10.95	0.65	0.32	7.85	1.32	0.63	0.56	0	0.16	0.77	0.32	0.16	0.1	0.09	3.69	0.05	2.19	4.11	0	0	0	6.67	7.21	-2.54	76.08	96.96	883.65	468.06	1016.91	609.71	899.41	504.44	995.96	495.53
32.799	2	0.08	0.11	0.02	0.25	0.05	0.17	0.18	0.68	0.57	99.5	0.33	0	96	11.71	12.05	0.57	0.24	6.57	1.41	0.46	0.34	0	0.2	0.68	0.23	0.12	0.12	0.08	3.8	0.05	0.16	4	0	0	0	0.32	6.11	-3.75	74.07	94.76	881.2	469.34	1011.62	606.8	895.92	505.1	990.04	494.07
32.832	2	0.08	0.11	0.02	0.25	0.05	0.16	0.18	0.65	0.48	99.49	0.33	0	96.91	11.03	12.81	0.48	0.18	5.03	1.45	0.36	0.19	0.44	0.22	0.65	0.2	0.09	0.19	0.07	3.78	0.06	0.09	3.67	0	0	0	1.49	4.78	-3.6	74.47	95.89	877.13	469.94	1007.39	607.42	891.23	505.69	986.54	495.1
32.866	2	0.08	0.1	0.02	0.26	0.05	0.15	0.18	0.66	0.43	99.48	0.33	0	96.9	10.35	14.31	0.43	0.15	4.09	1.43	0.23	0.08	0.51	0.26	0.66	0.21	0.08	0.41	0.06	3.72	0.06	0.03	3.84	0	0	0	1.01	4.79	-3.87	74.01	95.08	872.43	470.16	1003.29	608.19	887.11	506.32	981.51	494.99
32.899	2	0.08	0.1	0.02	0.26	0.05	0.15	0.18	0.53	0.34	99.49	0.33	0	95.06	10.24	14.39	0.34	0.14	3.68	1.32	0.22	0.04	0.85	0.28	0.53	0.18	0.08	0.51	0.06	3.46	0.05	0.03	3.83	0	0	0	-1.46	7.22	-3.56	72.72	94.4	868.13	470.08	998.73	607.52	883.25	505.3	977.06	494.74
32.932	2	0.08	0.1	0.02	0.28	0.04	0.16	0.2	0.54	0.28	99.44	0.33	0	94.54	11.38	15.83	0.27	0.12	3.68	0.96	0.22	0.03	0.26	0.28	0.54	0.15	0.06	0.44	0.05	3.45	0.05	0.01	3.59	0	0	0	-1.83	7.74	-4.1	72.39	94.71	863.73	470.98	994.12	608.04	878.24	506.55	972.26	495.1
32.966	2	0.07	0.1	0.02	0.34	0.04	0.15	0.24	0.5	0.32	99.33	0.33	0	94.55	12.43	19.7	0.16	0.1	3.63	0.93	0.2	0.02	0	0.32	0.5	0.11	0.05	0.3	0.03	2.72	0.06	0.01	3.1	0.16	0	0	-1.16	7.74	-3.87	72.65	94.85	859.31	471.1	989.2	607.49	873.68	506.92	967.81	495.2
32.999	2	0.07	0.09	0.02	0.39	0.04	0.16	0.28	0.42	0.32	99.23	0.41	0	96.25	13.61	22.6	0.15	0.11	3.46	0.7	0.24	0.02	0	0.32	0.42	0.1	0.05	0.21	0.03	2.6	0.05	0.01	2.95	0.33	0	0	-0.11	5.77	-5.39	73.14	92.98	854.55	471.61	984.24	608.46	868.8	507.88	960.9	495.1
33.032	2	0.07	0.09	0.02	0.38	0.04	0.13	0.27	0.33	0.33	99.24	0.46	0	93.98	11.08	24.34	0.11	0.16	2.68	0.43	0.24	0.03	0	0.33	0.33	0.09	0.04	0.19	0.03	2.33	0.06	0.01	2.64	0.72	0	0	3.93	8.26	-5.25	75.25	95.94	850.48	472.47	979	607.7	862.77	510.4	957.6	495.84
33.066	2	0.07	0.1	0.02	0.32	0.04	0.13	0.21	0.37	0.32	99.36	0.37	0	93.84	8.47	21.32	0.08	0.2	2.08	0.32	0.2	0.04	0	0.37	0.28	0.08	0.05	0.33	0.02	2.27	0.06	0.01	2.31	0.87	0	0	7.67	8.38	-4.25	76.42	97.73	848.4	472.65	977.24	608.13	860.63	511.67	957.24	496.89
33.099	2	0.08	0.11	0.02	0.28	0.03	0.12	0.18	0.4	0.29	99.44	0.33	0	93.14	6.22	19.57	0.07	0.21	1.81	0.29	0.16	0.07	0	0.3	0.17	0.07	0.05	0.4	0.02	2.56	0.06	0.01	2.2	0.75	0	0	7.3	8.96	-3.7	76.28	98.98	846.86	473.18	975.23	608.3	858.46	511.02	956.6	498.14
33.133	2	0.09	0.12	0.02	0.24	0.03	0.11	0.15	0.44	0.27	99.52	0.33	0	91.62	4.15	16.61	0.05	0.23	2.21	0.27	0.12	0.09	0	0.31	0.11	0.04	0.04	0.44	0.02	2.7	0.07	0.01	1.91	0.49	0	0	2.41	10.04	-3.54	74	98.65	843.61	472.7	973.38	608.63	856.2	509.87	954.04	497.22
33.166	2	0.09	0.12	0.02	0.22	0.03	0.11	0.13	0.42	0.28	99.56	0.33	0	90.74	2.85	14.99	0.05	0.26	2.51	0.28	0.19	0.13	0	0.34	0.1	0.03	0.04	0.42	0.01	2.96	0.07	0.01	1.54	0.25	0	0	1.23	10.59	-4.04	73.37	93.68	841.24	472.86	970.57	609.24	855.83	508.57	948.83	497.24
33.199	2	0.1	0.13	0.02	0.21	0.03	0.11	0.13	0.36	0.29	99.58	0.33	0	89.49	2.59	13.51	0.05	0.34	2.84	0.25	0.29	0.21	0	0.36	0.09	0.03	0.05	0.28	0.01	3.28	0.07	0.01	1.47	0.17	0	0	0.99	11.29	-1.85	73.01	100.68	839.38	471.3	971.04	607.79	853.19	509.42	953.02	496.33
33.233	2	0.1	0.14	0.02	0.2	0.03	0.12	0.12	0.34	0.34	99.6	0.33	0	95.29	2.24	11.99	0.04	0.46	3.29	0.25	0.54	0.36	0	0.34	0.09	0.02	0.05	0.29	0.01	4.68	0.07	0.02	1.07	0.23	0	0	0.12	6.97	-2.58	73.04	102.34	838.84	470.6	972.29	609.46	852.05	508.82	953.55	495.8
33.266	2	0.1	0.13	0.02	0.2	0.03	0.11	0.13	0.35	0.35	99.6	0.33	0	92.69	2.07	12.56	0.04	0.56	3.19	0.2	0.66	0.54	0	0.35	0.1	0.02	0.06	0.32	0.01	4.8	0.08	0.01	1.06	0.15	0	0	0.42	9.3	-1.93	72.64	102.24	839.35	470.19	975.54	612.19	854.45	508.39	955.99	496.5
33.299	2	0.1	0.13	0.02	0.22	0.03	0.11	0.14	0.35	0.35	99.56	0.33	0	95.48	2.45	14.32	0.04	0.51	2.92	0.23	0.55	0.61	0	0.35	0.11	0.02	0.07	0.26	0.01	4.56	0.08	0.02	0.97	0.16	0	0	0.16	6.75	-0.77	72.37	104.74	840.58	469.36	979.86	614.5	856.72	507.55	960.96	497.32
33.333	2	0.09	0.13	0.02	0.23	0.03	0.12	0.14	0.29	0.29	99.54	0.33	0	95.61	3.94	14.15	0.05	0.51	3.49	0.23	0.46	0.62	0	0.29	0.14	0.02	0.07	0.2	0.01	4.3	0.07	0.01	0.99	0.04	0	0	1.25	6.6	-1.66	71.83	102.18	840.78	467.44	985.73	619.57	860.47	507.62	961.95	495.58
33.366	2	0.09	0.13	0.02	0.23	0.04	0.13	0.15	0.29	0.29	99.53	0.33	0	96.41	4.76	13.82	0.06	0.65	4.83	0.24	0.41	0.73	0	0.29	0.27	0.02	0.09	0.17	0.01	4.21	0.06	0.02	0.99	0	0	0	2.65	5.55	-0.08	72.18	103.11	843.63	466.05	991.41	621.43	865.38	506.09	968.02	496.29
33.399	2	0.09	0.13	0.02	0.25	0.04	0.14	0.16	0.48	0.28	99.5	0.33	0	94.98	6.29	14.13	0.07	0.82	6.96	0.27	0.34	0.94	0	0.28	0.48	0.01	0.11	0.14	0.01	4.1	0.06	0.01	1.01	0	0	0	3.19	7.3	-0.62	72.2	102.06	848.85	465.02	997.41	621.87	871.12	504.98	972.72	495.31
33.433	2	0.08	0.11	0.02	0.34	0.05	0.16	0.23	0.58	0.24	99.32	0.33	0	94.5	9.95	19.45	0.08	0.9	9.37	0.26	0.42	0.97	0	0.24	0.58	0.02	0.09	0.11	0.02	4.37	0.06	0.02	0.96	0.1	0	0	0.06	7.78	0.56	71.23	99.77	852.44	465.1	998.54	618.63	875.5	503.19	974.94	495.15
33.466	2	0.08	0.11	0.02	0.37	0.06	0.19	0.27	0.83	0.23	99.25	0.34	0	89.08	13.3	19.5	0.1	0.72	13.68	0.32	0.57	1.16	0	0.23	0.83	0.02	0.1	0.12	0.02	4.68	0.06	0.04	1.08	0.1	0	0	0.77	11.5	-0.86	70.22	102.92	857.55	463.13	1006.65	619.03	879.68	504.61	981.81	491.9
33.5	2	0.07	0.11	0.02	0.39	0.07	0.22	0.3	0.95	0.21	99.23	0.33	0	84.71	15.99	18.12	0.15	0.55	15.32	0.41	0.87	1.16	0	0.21	0.95	0.03	0.11	0.08	0.03	5.61	0.06	0.02	1.16	0.05	0	0	1.91	13.44	0.12	69.98	101.59	858.87	461.44	1008.12	617.93	882.46	502.05	983.48	491.39
33.533	2	0.07	0.12	0.02	0.44	0.06	0.29	0.35	1.17	0.2	99.12	0.39	0	92.43	21.4	16.58	0.19	0.48	13.76	0.5	0.63	0.97	0	0.2	1.17	0.03	0.1	0.13	0.03	5.76	0.06	0.02	1.24	0.01	0	0	2.13	9.49	0.74	71.75	100.32	866.31	461.86	1012.86	615.69	889.53	501.18	989.43	492.06
33.566	2	0.07	0.12	0.02	0.45	0.06	0.34	0.36	1.3	0.2	99.09	0.49	0	92.67	24.17	14.78	0.2	0.45	14.48	0.46	0.48	0.98	0	0.19	1.3	0.04	0.1	0.17	0.03	5.76	0.06	0.02	1.27	0.03	0	0	8.2	9.31	-0.1	75.04	99.07	871.72	464.05	1017.34	618.28	894.5	504.6	993.06	494.53
33.6	2	0.07	0.12	0.02	0.45	0.06	0.3	0.35	1.38	0.27	99.11	0.44	0	95.42	22.56	15.96	0.27	0.45	12.86	0.51	0.35	0.81	0	0.21	1.38	0.04	0.12	0.22	0.03	5.38	0.05	0.04	1.35	0.06	0	0	0.49	6.82	0.87	71.5	101.57	874.34	463.79	1021.97	618.32	897.54	503.3	998.68	493.95
33.633	2	0.07	0.12	0.02	0.48	0.06	0.35	0.38	1.41	0.31	99.04	0.54	0	93.79	25.6	15.2	0.31	0.42	12.68	0.54	0.28	0.76	0	0.21	1.41	0.04	0.15	0.37	0.03	5.14	0.05	0.05	1.38	0.17	0	0	4.12	8.43	0.5	72.78	99.34	876.45	463.44	1024.31	619.7	900.59	502.82	999.57	494.37
33.666	2	0.06	0.12	0.02	0.54	0.07	0.43	0.43	1.27	0.39	98.93	0.69	0	94.86	29.24	14.85	0.39	0.36	15.42	0.6	0.33	0.97	0	0.2	1.27	0.05	0.15	0.39	0.03	5.07	0.05	0.03	1.39	0.28	0	0	0.56	7.42	0.17	71.33	101.87	878.53	463.75	1026.11	619.38	900.92	501.61	1002.54	494.5
33.7	2	0.07	0.14	0.02	0.46	0.07	0.44	0.35	1.55	0.53	99.07	0.65	0	95.07	28.14	11.4	0.53	0.39	16.11	0.61	0.3	0.82	0	0.16	1.55	0.06	0.2	0.51	0.03	4.23	0.05	0.02	1.44	0.24	0	0	2.07	7.2	0.39	72.15	102.05	880.19	463.56	1027.63	619.34	902.57	501.39	1004.41	494.85
33.733	2	0.07	0.14	0.02	0.43	0.08	0.44	0.31	1.34	0.59	99.12	0.62	0	94.81	27.5	9.87	0.59	0.41	17.34	0.69	0.33	0.97	0	0.16	1.34	0.06	0.26	0.52	0.03	3.93	0.04	1.48	1.56	0.3	0	0	2.99	7.48	-0.91	73.31	98.71	884.09	466.76	1027.4	619.49	905.06	502.72	1003.62	497.26
33.767	2	0.07	0.14	0.02	0.41	0.07	0.42	0.29	1.37	0.88	99.16	0.59	0	93.31	26.85	9.21	0.88	0.44	14.37	0.62	0.35	1.07	0.12	0.14	1.37	0.09	0.28	0.41	0.03	3.1	0.04	3.53	1.82	0.3	0	0	5.08	8.82	-1.33	74.89	97.24	885.98	468.52	1026.85	618.36	906.29	505.73	1003.21	497.88
33.8	2	0.08	0.14	0.02	0.37	0.07	0.37	0.25	0.99	0.96	99.27	0.47	0	93.48	24.01	8.73	0.96	0.46	13.62	0.77	0.38	0.94	0.63	0.12	0.99	0.11	0.28	0.27	0.04	2.96	0.03	2.71	2.1	0.48	0	0	3.11	8.69	-0.7	74.25	96.65	885.6	469.57	1024.61	616.98	905.7	505.55	1002.11	498.74
33.833	2	0.08	0.15	0.02	0.34	0.06	0.34	0.23	0.85	0.85	99.32	0.42	0	94.72	22.78	7.94	0.85	0.43	11.77	1.01	0.44	0.87	1.6	0.12	0.82	0.12	0.24	0.21	0.03	2.93	0.03	1.48	2.13	0.64	0	0	4.89	7.57	-1.84	75.26	96.96	884.67	470.97	1021.04	616.56	902.4	505.92	999.17	499.98
33.867	2	0.08	0.15	0.02	0.34	0.05	0.34	0.23	0.73	0.73	99.32	0.44	0	96.23	23.55	7.39	0.73	0.33	7.87	1.1	0.39	0.43	1.75	0.11	0.59	0.17	0.23	0.23	0.04	2.99	0.03	1.41	2.39	0.67	0	0	3.44	5.81	-2.72	75.19	97.55	882.61	471.42	1016.51	613.86	898.15	506.28	995.43	499.1
33.9	2	0.08	0.15	0.02	0.29	0.04	0.28	0.19	0.7	0.7	99.42	0.34	0	95.68	19.99	6.38	0.7	0.26	4.87	0.97	0.38	0.28	2.86	0.11	0.47	0.21	0.22	0.26	0.05	2.79	0.03	1.61	2.35	0.67	0	0	2.98	6.51	-3.11	75.51	93.86	880.63	472.94	1012.43	612.95	896.76	506.86	990.41	500.53
33.933	2	0.09	0.15	0.02	0.23	0.04	0.22	0.14	0.63	0.63	99.53	0.33	0	91.38	14.42	5.52	0.63	0.23	3.78	0.84	0.39	0.24	3.23	0.11	0.3	0.22	0.22	0.28	0.05	2.58	0.03	1.21	2.42	0.58	0	0	3.53	10.2	-3.23	75.84	93.06	878.63	474.25	1007.7	611.48	893.81	508.01	986.58	500.75
33.967	2	0.1	0.16	0.02	0.2	0.04	0.19	0.12	0.54	0.54	99.6	0.33	0	87.7	10.63	4.74	0.54	0.16	2.78	0.84	0.31	0.17	4.13	0.13	0.16	0.18	0.18	0.19	0.04	2.15	0.03	1.11	2.33	0.94	0	0	5.88	12.18	-3.83	76.62	92.26	874.91	475.57	1003.38	612.31	889.8	509.87	981.75	502.2
34	2	0.1	0.16	0.02	0.18	0.04	0.17	0.11	0.51	0.51	99.63	0.33	0	92.49	8.72	4.56	0.51	0.12	3.36	0.86	0.43	0.26	3.55	0.13	0.12	0.17	0.17	0.14	0.04	2.15	0.03	0.65	2.47	0.7	0	0	-1.48	9.45	-3.41	73.51	96.05	869.27	474.05	998.93	610.73	883.05	507.82	978.74	499.48
34.033	2	0.1	0.15	0.02	0.18	0.04	0.16	0.1	0.38	0.38	99.64	0.33	0	95.81	7.32	5.27	0.38	0.09	4.85	0.96	0.44	0.19	2.11	0.12	0.09	0.13	0.14	0.09	0.03	2.12	0.03	0.13	2.42	0.75	0	0	-2.24	6.35	-3.67	72.36	94.42	864.15	472.41	995.07	610.75	879.23	506.33	973.25	497.68
34.067	2	0.1	0.15	0.02	0.17	0.04	0.15	0.1	0.33	0.33	99.66	0.33	0	92.79	6.1	5.29	0.33	0.07	4.87	0.85	0.42	0.16	0.27	0.12	0.1	0.14	0.15	0.11	0.04	1.86	0.03	0.01	2.49	0.39	0	0	-1.77	9.23	-2.25	72.25	98.04	860.38	470.32	992.66	609.16	875.31	505.13	972.96	496.35
34.1	2	0.1	0.15	0.02	0.17	0.04	0.14	0.09	0.28	0.28	99.66	0.33	0	88.57	4.75	6.06	0.28	0.09	4.94	0.78	0.43	0.2	0	0.12	0.1	0.13	0.16	0.25	0.03	1.88	0.04	0	2.3	0.49	0	0	2.08	11.76	-2.46	74.15	99.2	858.46	470.86	990.18	608.78	872.49	507.71	971.05	496.51
34.134	2	0.1	0.14	0.02	0.17	0.04	0.13	0.09	0.37	0.21	99.66	0.33	0	96.24	3.72	6.75	0.21	0.11	3	0.8	0.18	0.24	0	0.13	0.09	0.13	0.15	0.37	0.04	1.87	0.04	0.01	2.27	0.45	0	0	4.91	5.78	-4.43	75.88	99.72	856.99	471.2	988.09	609.47	868.97	509.15	967.84	496.18
34.167	2	0.1	0.14	0.02	0.19	0.04	0.13	0.11	0.45	0.16	99.62	0.33	0	97.17	4.09	9.84	0.16	0.15	2.7	0.78	0.11	0.24	0	0.14	0.08	0.13	0.11	0.45	0.04	1.96	0.04	0	2.13	0.75	0	0	4.24	4.32	-4.68	75.68	97.81	855.47	472.46	986.75	610.93	868.43	510.64	965.28	497.03
34.2	2	0.09	0.13	0.02	0.23	0.03	0.12	0.14	0.71	0.14	99.55	0.33	0	95.5	5.32	13.69	0.14	0.22	2.2	0.66	0.06	0.19	0	0.14	0.1	0.13	0.1	0.71	0.03	2.22	0.04	0	1.96	1.21	0	0	2.61	6.72	-3.55	74.79	99.88	853.46	472.36	986.63	612.31	867.04	510.19	966.14	497.76
34.234	2	0.08	0.12	0.02	0.28	0.03	0.12	0.18	0.62	0.14	99.44	0.33	0	95.78	6.91	18.1	0.09	0.36	2.37	0.61	0.04	0.18	0	0.14	0.14	0.13	0.11	0.62	0.03	2.43	0.04	0	1.9	1.37	0	0	0.17	6.39	-2.62	73.02	102.65	851.53	470.46	988.84	614.16	866.39	508.7	968.35	496.8
34.267	2	0.07	0.11	0.02	0.38	0.03	0.12	0.26	1	0.13	99.24	0.53	0	96.32	8.13	25.83	0.09	0.67	2.56	0.42	0.04	0.15	0	0.13	0.19	0.12	0.09	1	0.03	2.55	0.04	0	1.87	1.69	0	0	-0.47	5.68	-2.95	72.95	100.67	852.28	470.93	987.63	613.17	866.86	507.55	966.99	497.15
34.3	2	0.06	0.09	0.02	0.5	0.04	0.12	0.37	0.82	0.12	99	0.77	0	93.44	10.38	31.16	0.07	1.1	3.16	0.36	0.06	0.17	0	0.12	0.21	0.1	0.1	0.82	0.03	2.76	0.04	0.01	1.82	1.88	0	0	2.69	8.72	-2.19	74.28	101.47	851.18	470	988.65	614	867.14	508.96	967.86	496.69
34.334	2	0.05	0.08	0.02	0.73	0.04	0.12	0.6	0.55	0.13	98.53	1.29	0	92.58	13.82	38.71	0.07	1.57	3.64	0.36	0.1	0.28	0	0.13	0.19	0.09	0.11	0.55	0.03	3.14	0.05	0.01	1.65	2.4	0	0	1.82	9.38	-1.34	73.54	102.23	851.24	470.47	990.5	615.97	868.34	509.49	969.91	497.84
34.367	2	0.05	0.08	0.02	0.9	0.04	0.14	0.77	0.54	0.12	98.2	1.5	0	94.46	18.03	40.73	0.07	1.42	3.53	0.29	0.16	0.37	0	0.12	0.2	0.08	0.14	0.54	0.03	3.11	0.06	0.01	1.59	2.62	0	0	2.81	7.82	-1.33	73.87	101.88	851.66	470.8	993.03	619.28	869.93	509.87	971.23	499.03
34.4	2	0.04	0.08	0.02	1.12	0.03	0.16	1.01	0.41	0.12	97.77	1.89	0	91.88	21.39	43.79	0.07	1.48	2.88	0.2	0.21	0.44	0	0.12	0.23	0.07	0.17	0.41	0.03	3.33	0.07	0	1.54	2.55	0	0	-1.9	9.87	-1.52	71.31	99.85	851.79	470.02	993.86	619.47	871.24	506.87	970.71	498.11
34.434	2	0.04	0.08	0.02	1.16	0.03	0.19	1.07	0.41	0.1	97.69	1.65	0	89.31	24.34	42.09	0.07	1.36	2.86	0.16	0.4	0.52	0	0.1	0.24	0.05	0.2	0.41	0.03	3.56	0.08	0.01	1.46	2.1	0	0	-2.54	11.39	0.63	69.82	103.21	851.99	468.94	1000.07	623.55	874.44	507.4	977.3	498.94
34.467	2	0.04	0.07	0.02	1.15	0.04	0.21	1.06	0.45	0.1	97.7	1.44	0	92.31	26.19	40.34	0.08	1.22	3.74	0.15	0.65	0.63	0	0.1	0.29	0.05	0.24	0.45	0.04	3.46	0.08	0	1.51	1.57	0	0	-2.07	9.57	-1.14	70.06	100.69	853.15	467.05	1001.54	623.01	875.68	505.98	975.87	495.97
34.501	2	0.04	0.07	0.02	1.09	0.04	0.22	1.01	0.34	0.1	97.82	1.32	0	92.05	26.01	39.25	0.08	0.99	6.98	0.14	0.91	0.97	0	0.1	0.34	0.05	0.28	0.34	0.04	3.79	0.08	0	1.41	1.02	0	0	-0.96	9.75	-1.33	70.59	99.09	854.89	465.88	1002.9	621.57	877.96	505.4	976.45	494.47
34.534	2	0.04	0.07	0.02	1.02	0.04	0.23	0.93	0.37	0.1	97.95	1.15	0	88.66	26.28	37.31	0.09	0.75	6.86	0.12	0.9	0.96	0	0.1	0.37	0.05	0.27	0.31	0.05	3.64	0.08	0	1.38	0.82	0	0	-0.56	11.72	-0.13	70.69	99.58	856.42	464.44	1004.56	620.1	880.18	503.41	979.32	494.01
34.567	2	0.05	0.08	0.02	0.88	0.04	0.21	0.76	0.45	0.1	98.24	1.02	0	83.32	23.43	35.5	0.1	0.65	7.01	0.08	0.69	0.85	0	0.09	0.45	0.04	0.27	0.32	0.05	3.54	0.07	0	1.4	0.6	0	0	1.9	13.96	-0.25	71.64	97.78	857.92	464.12	1005.11	619.33	882.07	503.27	979.39	493.78
34.601	2	0.05	0.07	0.02	0.84	0.04	0.18	0.73	0.53	0.11	98.32	1.13	0	91.49	20.58	36.91	0.11	0.7	5.72	0.06	0.71	0.8	0	0.08	0.53	0.04	0.25	0.32	0.07	4.04	0.06	0	1.37	0.47	0	0	2.07	10.12	-0.5	72.4	100.96	860.3	465.76	1006.18	619.81	881.86	504.01	982.49	495.84
34.634	2	0.05	0.07	0.02	0.94	0.04	0.17	0.84	0.57	0.12	98.12	1.42	0	90.36	20.76	40.01	0.12	0.86	5.01	0.06	0.79	0.81	0	0.08	0.57	0.05	0.2	0.33	0.08	4.01	0.06	0	1.37	0.17	0	0	0.98	10.81	-0.68	71.93	98.16	862.11	466.74	1007.49	619.81	884.81	505.62	982.47	495.67
34.667	2	0.04	0.06	0.02	1.11	0.04	0.2	1.02	0.6	0.14	97.78	1.52	0	95.29	24.41	40.85	0.14	1.17	5.09	0.07	0.53	0.57	0	0.07	0.6	0.05	0.14	0.35	0.09	3.76	0.06	0.01	1.33	0.13	0	0	0.89	6.96	-1.8	72.07	99.68	864.03	466.52	1010	620.85	885.31	505.2	984.51	495.42
34.701	2	0.04	0.06	0.02	1.29	0.04	0.2	1.19	0.68	0.21	97.42	1.94	0	91.26	25.46	43.83	0.21	1.63	5.25	0.08	0.47	0.53	0	0.06	0.68	0.04	0.13	0.39	0.1	3.05	0.05	0	1.44	0.03	0	0	2.6	10.27	-2.38	72.7	100.46	864.17	466.76	1009.07	619.85	884.17	506.31	984.01	495.11
34.734	2	0.04	0.06	0.02	1.52	0.04	0.21	1.45	0.58	0.22	96.96	2.24	0	92.04	27.93	45.78	0.22	2.05	5.34	0.07	0.27	0.35	0	0.05	0.58	0.04	0.12	0.4	0.09	2.94	0.05	0	1.43	0.01	0	0	1.02	9.76	-3.1	72.27	100.2	864.07	467.11	1007.91	618.9	883.15	506.34	982.66	494.57
34.768	2	0.04	0.06	0.01	1.46	0.04	0.24	1.33	0.52	0.27	97.08	1.71	0	92.06	29.72	42.37	0.27	2.28	4.49	0.08	0.21	0.15	0	0.04	0.52	0.04	0.1	0.31	0.12	2.34	0.04	0	1.42	0.05	0	0	-1.23	9.75	-4.34	71.77	99.42	864.41	468.76	1004.96	617.08	881.3	506.64	980.01	494.86
34.801	2	0.04	0.06	0.02	1.35	0.03	0.22	1.19	0.37	0.25	97.31	1.62	0	89.03	27.2	41.84	0.25	2.74	3.33	0.09	0.21	0.15	0	0.04	0.37	0.04	0.11	0.19	0.12	2.13	0.04	0	1.36	0.07	0	0	0.15	11.53	-3.9	72.72	97.46	860.89	470.17	998.94	615.97	877.9	507.48	974.71	496.22
34.834	2	0.05	0.07	0.01	1.17	0.03	0.24	0.99	0.24	0.23	97.66	1.09	0	92.24	27.59	36.71	0.23	3.14	2.43	0.1	0.19	0.1	0	0.03	0.24	0.03	0.12	0.11	0.11	2.12	0.03	0	1.37	0.06	0	0	0.1	9.63	-4.46	72.99	96.42	858.23	470.62	996.06	616.3	875.3	508.22	970.98	496.23
34.868	2	0.06	0.09	0.02	0.77	0.03	0.23	0.58	0.21	0.21	98.45	0.59	0	94.85	24.34	27.94	0.21	2.72	1.98	0.11	0.19	0.06	0	0.02	0.16	0.03	0.14	0.07	0.12	1.72	0.02	0.01	1.42	0.06	0	0	-2.3	7.44	-3.53	72.58	98.11	856.49	471.04	992.31	613.74	872.3	507.69	969.76	496.45
34.901	2	0.07	0.1	0.02	0.5	0.03	0.2	0.34	0.2	0.2	99	0.36	0	90.98	18.55	21.2	0.2	2.2	1.77	0.11	0.19	0.06	0	0.02	0.1	0.03	0.17	0.06	0.12	1.6	0.02	0.01	1.45	0.11	0	0	-2.57	10.45	-4.29	72.18	95.75	853.35	471.23	988.51	613.41	869.59	507.74	964.61	495.93
34.934	2	0.08	0.11	0.02	0.37	0.03	0.16	0.23	0.16	0.16	99.27	0.33	0	95.41	12.77	18.4	0.16	1.55	1.83	0.09	0.16	0.04	0	0.02	0.07	0.03	0.2	0.06	0.12	1.66	0.02	0	1.47	0.15	0	0	-2.01	6.83	-5.86	72.81	95.42	850.53	472.82	984.06	613.64	865	509.46	959.57	496.8
34.968	2	0.09	0.12	0.02	0.26	0.03	0.14	0.15	0.12	0.12	99.48	0.33	0	91.71	7.28	14.66	0.12	0.89	2.12	0.1	0.15	0.04	0	0.01	0.05	0.02	0.25	0.06	0.09	1.9	0.01	0.01	1.46	0.21	0	0	0.69	9.99	-5.5	73.8	93.99	845.76	473.16	979.3	614.4	861.32	510.22	954.44	497.46
35.001	2	0.09	0.13	0.02	0.22	0.03	0.12	0.12	0.11	0.11	99.56	0.33	0	93.34	4.59	12.21	0.11	0.56	1.77	0.08	0.14	0.02	0	0.01	0.04	0.02	0.27	0.07	0.08	2.02	0.01	0	1.31	0.23	0	0	3.13	8.8	-3.73	75.07	95.4	839.51	472.78	974.06	615.38	855.97	509.7	950.75	498.82
35.034	2	0.1	0.14	0.02	0.2	0.03	0.12	0.11	0.11	0.09	99.61	0.33	0	95.04	2.78	10.79	0.09	0.41	1.43	0.07	0.13	0.02	0	0.01	0.04	0.02	0.29	0.11	0.07	2.05	0.01	0	1.13	0.38	0	0	0.7	7.24	-6.26	74.33	93.81	836.87	472.62	970.09	613.56	851.78	509.59	944.75	497.01
35.068	2	0.11	0.15	0.02	0.18	0.03	0.12	0.09	0.17	0.07	99.65	0.33	0	92.22	2.5	7.78	0.07	0.32	1.38	0.07	0.14	0.03	0	0.01	0.04	0.01	0.27	0.17	0.06	2.32	0.01	0	1.01	0.47	0	0	5.91	9.64	-6.26	76.24	92.13	833.8	473.27	966.69	614.13	849.75	512.67	940.56	497.14
35.101	2	0.11	0.16	0.02	0.17	0.03	0.12	0.09	0.29	0.06	99.65	0.33	0	92.69	2.01	7.79	0.06	0.27	1.35	0.07	0.18	0.05	0	0.01	0.05	0.01	0.25	0.29	0.07	2.9	0.01	0	0.97	0.57	0	0	2.86	9.3	-4.79	75.31	92.74	830.85	474.32	963.95	614.8	847.49	512.59	939.17	498.56
35.135	2	0.11	0.16	0.02	0.18	0.03	0.12	0.1	0.45	0.04	99.65	0.33	0	92.78	1.72	8.79	0.04	0.28	2.18	0.07	0.23	0.11	0	0.01	0.06	0.01	0.21	0.45	0.05	3.55	0.01	0	0.98	0.72	0	0	5.38	9.24	-4.47	76.08	93.57	827.51	474.95	960.81	615.49	844.12	514.49	936.46	499.34
35.168	2	0.1	0.16	0.02	0.18	0.03	0.12	0.11	0.4	0.03	99.64	0.33	0	91.98	1.75	9.2	0.03	0.27	2.6	0.07	0.21	0.08	0	0.01	0.07	0.01	0.2	0.4	0.06	4.71	0.01	0	1.06	0.94	0	0	4.67	9.8	-3.68	75.73	96.84	824.52	474.12	959.42	615.8	840.72	513.97	936.41	499.09
35.201	2	0.1	0.15	0.02	0.18	0.03	0.12	0.11	0.37	0.03	99.64	0.33	0	91.96	1.62	9.21	0.03	0.28	3.9	0.09	0.21	0.12	0	0.01	0.07	0.01	0.24	0.37	0.06	5.99	0.01	0	1.11	0.89	0	0	0.81	9.81	-3.34	73.73	96.61	821.89	473.07	958.91	616.55	839.49	512.44	935.03	498.04
35.235	2	0.1	0.15	0.02	0.19	0.03	0.11	0.14	0.34	0.02	99.62	0.33	0	92.62	1.74	11.05	0.02	0.36	4	0.1	0.16	0.09	0	0.01	0.06	0	0.22	0.34	0.07	8.92	0.01	0	1.05	0.98	0	0	5.19	9.35	-5.64	75.66	99.37	821.81	474.56	956.97	617.38	835.25	514.26	933.49	499.32
35.268	2	0.1	0.14	0.02	0.21	0.03	0.11	0.17	0.38	0.02	99.57	0.33	0	89.59	1.62	14.27	0.02	0.45	4.29	0.13	0.16	0.13	0	0.01	0.06	0	0.2	0.38	0.08	10.99	0.01	0	1	1.15	0	0	-0.65	11.24	-3.03	72.47	98.06	819.49	473.7	956.77	617.2	836.62	512.42	933.75	498.88
35.301	2	0.09	0.12	0.02	0.27	0.03	0.1	0.29	0.5	0.01	99.42	0.36	0	89.14	2.07	20.62	0.01	0.57	4.52	0.14	0.17	0.18	0	0.01	0.05	0	0.19	0.5	0.08	16.49	0.01	0	1	1.07	0	0	3.59	11.48	-3.54	74.48	96.75	818.75	472.83	956.92	618.37	836.66	512.43	932.42	498.65
35.335	2	0.08	0.1	0.02	0.36	0.03	0.09	0.66	0.75	0.01	98.68	0.67	0	89.88	2.15	29.33	0.01	0.81	4.6	0.17	0.18	0.21	0	0.01	0.05	0	0.19	0.75	0.11	27.4	0.02	0	1.02	1	0	0	4.77	11.08	-3.17	75.1	98.44	819.54	472.61	958.07	618.56	836.97	512.43	934.49	499
35.368	2	0.07	0.08	0.02	0.49	0.04	0.08	1.2	0.89	0.01	97.59	1.24	0	87.65	2.55	37.87	0.01	1.16	5.58	0.15	0.21	0.31	0	0.01	0.05	0	0.2	0.89	0.12	32.62	0.02	0	1.05	0.85	0	0	3.01	12.2	-2.77	73.25	100.69	819.95	470.9	961.6	619.56	838.08	511.38	937.83	497.64
35.401	2	0.06	0.07	0.02	0.59	0.04	0.07	2.13	0.89	0.01	95.73	1.84	0	83.93	2.51	42.94	0.01	1.35	5.97	0.16	0.2	0.27	0	0.01	0.06	0.01	0.2	0.89	0.14	41.38	0.02	0	1.02	0.65	0	0	3.41	13.74	-1.75	72.45	100.12	820.29	468.18	966.87	622.15	841.99	509.72	941.2	496.25
35.435	2	0.06	0.06	0.02	0.65	0.04	0.07	3.9	0.66	0.01	92.2	2.09	0	95.96	3.44	44.83	0.01	1.53	6.71	0.15	0.25	0.3	0	0.01	0.08	0.01	0.16	0.66	0.18	53.3	0.02	0.01	0.99	0.56	0	0	2.86	6.16	-2.91	72.38	102.09	824.37	469.18	974.86	628.45	845.94	510.84	947.24	498.1
35.468	2	0.06	0.07	0.02	0.57	0.05	0.08	3.08	0.36	0.02	93.85	1.44	0	91.17	4.15	40.4	0.02	1.25	9.09	0.22	0.44	0.41	0	0.01	0.12	0.01	0.13	0.36	0.2	51.39	0.02	0.44	1.06	0.49	0	0	8.38	10.33	-1.29	75.24	102.74	828.33	471.38	978.56	630.68	850.7	513.8	952.77	502.05
35.502	2	0.07	0.08	0.02	0.44	0.06	0.11	3.1	0.14	0.03	93.8	0.75	0	91.92	6.08	31.34	0.03	0.96	13.79	0.28	0.96	1	0	0.01	0.14	0.01	0.11	0.09	0.33	59.02	0.03	6.76	1.28	0.31	0	0	7.27	9.84	-0.74	74.61	104.07	831.86	473.66	982.93	634.15	854.26	514.63	957.93	505.45
35.535	2	0.08	0.1	0.02	0.34	0.07	0.13	2.63	0.16	0.04	94.75	0.43	0.1	97.29	7.91	23.17	0.04	0.7	15.18	0.34	1.17	1.34	0	0.01	0.16	0.02	0.11	0.07	0.46	61.51	0.03	10.32	1.74	0.12	0	0	4.2	4.09	-0.44	72.89	105.04	835.99	474.98	990.17	638.12	859.63	516.48	964.23	506.76
35.568	2	0.09	0.12	0.03	0.25	0.08	0.16	1.69	0.16	0.05	96.62	0.33	0.8	97.63	8.28	14.16	0.05	0.54	17.34	0.42	2.29	2.76	0	0.01	0.16	0.03	0.12	0.03	0.65	59.49	0.03	37.98	2.06	0	0	0	4.19	3.41	0.28	73.73	99.71	844.59	478.66	995.71	639.51	869.86	517.55	969.34	510.81
35.602	2	0.09	0.12	0.03	0.21	0.08	0.16	1.53	0.12	0.07	96.95	0.33	0.74	97.6	8.42	9.56	0.07	0.32	15.42	0.44	2.51	3.43	0	0.01	0.12	0.04	0.11	0.02	1.29	61.69	0.03	42.22	2.88	0	0	0	-2.32	3.47	2.48	70.24	102.07	849.93	479.26	1002.4	639.64	876.33	516.19	978.32	512.19
35.635	2	0.1	0.14	0.03	0.17	0.07	0.17	0.94	0.1	0.09	98.13	0.33	0	96.42	7.87	4.26	0.09	0.14	13.04	0.55	2.84	2.83	0	0.01	0.1	0.04	0.12	0.02	1.83	55.83	0.03	75.28	2.96	0	0	0	1.83	5.54	1.1	72.3	105.47	862.15	488.42	1007.02	641.51	881.98	523.78	987.42	520.97
35.668	2	0.11	0.15	0.03	0.16	0.07	0.17	0.53	0.17	0.17	98.93	0.33	0	98.61	7.88	1.49	0.17	0.07	12.02	0.81	3.12	3.71	0	0.01	0.08	0.05	0.17	0.02	3.07	45.14	0.03	93.66	3.24	0.02	0	0	-3.76	0.67	2.2	70.28	106.84	871.53	494.57	1014.06	643.75	890.31	527.45	997.16	527.01
35.702	2	0.13	0.15	0.03	0.15	0.07	0.15	0.29	0.31	0.31	99.43	0.33	0.45	98.6	5.18	0.78	0.31	0.04	11.57	1.01	2.44	3.55	0	0.01	0.05	0.1	0.25	0.03	6.3	33.44	0.02	98	3.58	0.53	0	0	-12.14	-0.71	4.12	67.93	104.18	880.45	503.1	1015.9	642.85	898.55	531.04	1002.66	534.96
35.735	2	0.13	0.17	0.04	0.14	0.07	0.14	0.19	0.35	0.35	99.62	0.33	0.64	98.33	3.15	0.45	0.35	0.02	11.59	0.68	3.19	3.76	0	0.01	0.04	0.09	0.2	0.02	7.68	26.21	0.02	98.64	3.65	1.41	0	0	-15.26	-1.62	3.45	67.73	101.82	891.12	509.39	1021	642.38	907	536.96	1008.8	538.66
35.769	2	0.15	0.16	0.05	0.14	0.09	0.12	0.11	0.61	0.61	99.68	0.58	1.71	97.54	1.51	0.29	0.61	0.01	13.29	0.69	6.08	3.32	0	0.01	0.04	0.12	0.18	0.01	14.72	15.73	0.02	99.2	4.96	1.67	0	0	-9.65	-3.6	1.59	68.33	101.47	895.97	512.62	1023.74	645.24	909.47	540.77	1010.94	541.26
35.802	2	0.15	0.16	0.06	0.14	0.08	0.11	0.09	0.76	0.76	99.68	0.59	0.7	97.15	0.79	0.21	0.76	0.01	10.58	0.46	7.2	3.41	0	0.01	0.04	0.12	0.14	0.01	17.55	9.8	0.02	86.52	5.45	2.03	0	0	-14.8	-4.35	2.47	67.93	103.67	900.56	516.77	1024.52	642.87	911.76	544.39	1015.43	544.5
35.835	2	0.14	0.17	0.07	0.13	0.07	0.1	0.08	0.82	0.82	99.65	0.52	0	98.44	0.47	0.17	0.82	0	8.94	0.31	9.95	3.54	0	0.01	0.04	0.11	0.1	0	16.4	7.71	0.02	67.01	5.43	2.75	0	0	-10.33	-1.26	1.91	67.83	98.94	903.45	518.36	1023.49	642.33	914.63	544.42	1013.55	546.02
35.869	2	0.16	0.2	0.09	0.14	0.08	0.1	0.06	1.41	1.41	99.61	0.9	0	97.39	0.33	0.12	1.41	0	7.77	0.23	11.55	4.74	0	0.01	0.05	0.15	0.09	0	22.64	3.12	0.02	71.9	6.31	4.29	0	0	-11.77	-3.9	2.4	67.98	95.56	906.06	519.38	1022.83	639.24	917.58	545.24	1013.15	545.89
35.902	2	0.2	0.18	0.12	0.16	0.08	0.1	0.06	1.71	1.71	99.61	1.24	0	98.56	0.18	0.11	1.71	0	6.73	0.17	10.38	7.39	0	0.02	0.05	0.2	0.07	0	28.32	2.66	0.02	44.49	6.93	3.66	1	6	-17.86	-0.87	1.58	67.94	97.5	909.75	521.18	1020.43	633.17	916.7	545.35	1014.21	545.76
35.935	2	0.2	0.16	0.13	0.16	0.09	0.1	0.06	1.54	1.54	99.59	1.2	0.87	98.41	0.16	0.12	1.54	0	9.7	0.13	9.29	9.58	0	0.02	0.06	0.26	0.04	0	28.56	3.34	0.02	25	7.07	2.64	0	6	-19.07	-1.37	0.25	68.45	98.99	909.19	519.37	1018.08	628.26	913.49	544.42	1012.48	544.66
35.969	2	0.27	0.15	0.4	0.17	0.13	0.09	0.06	1.43	1.43	99.19	3.99	1	98.59	0.12	0.13	1.43	0	14.2	0.18	15.34	20.75	0	0.03	0.06	0.45	0.03	0.01	38.42	3.43	0.02	9.67	7.77	2.52	0	6	-22.48	-0.76	1.31	69.63	95.81	906.57	515.52	1011.95	620.91	911.54	539.49	1007.31	542.15
36.002	2	0.26	0.17	0.85	0.15	0.13	0.09	0.07	1.16	1.16	98.29	6.35	0	98.31	0.1	0.17	1.16	0	16.22	0.28	23.08	28.59	0	0.04	0.08	0.62	0.02	0.01	36.77	4.28	0.03	19.47	6.95	3.61	0	6	-20.2	1.68	1.73	70.45	94.64	901.1	508.75	1005.21	612.86	906.38	532.83	1000.93	537.18
36.035	2	0.28	0.21	2.01	0.14	0.15	0.08	0.07	0.98	0.98	95.98	11.7	0	98.71	0.11	0.26	0.98	0	18.92	0.4	29.86	37.89	0	0.06	0.08	0.75	0.02	0.02	38.31	5.27	0.04	2.6	6.55	5.34	0	6	-23.76	0.32	0.22	70.92	96.7	894.84	501.99	1001.21	608.36	899.04	527.58	995.74	528.3
36.069	2	0.29	0.27	4.59	0.12	0.13	0.07	0.07	0.81	0.81	90.82	18.57	0	98.1	0.12	0.34	0.81	0	18.73	0.97	37.73	47.04	0	0.12	0.1	0.78	0.02	0.03	37.21	6.5	0.04	0.16	5.44	6.9	0	6	-22.16	2.28	0.71	71.8	94.74	887.3	498.73	991.51	602.94	891.81	523.67	986.54	522.04
36.102
36.136
36.169
36.202
36.236
36.269
36.302
36.336
36.369
36.402
36.436
36.469
36.503
36.536
36.569
36.603
36.636
36.669
36.703
36.736
36.77
36.803
36.836
36.87
36.903
36.936
36.97
37.003
37.036
37.07
37.103
37.137
37.17
37.203
37.237
37.27
37.303
37.337
37.37
37.403
37.437
37.47
37.504
37.537
37.57
37.604
37.637
37.67
37.704
37.737
37.771
37.804
37.837
37.871
37.904
37.937
37.971
38.004
38.037
38.071
38.104
38.138
38.171
38.204
38.238
38.271
38.304
38.338
38.371
38.404
38.438
38.471
38.505
38.538
38.571
38.605
38.638
38.671
38.705
38.738
38.772
38.805
38.838
38.872
38.905
38.938
38.972
39.005
39.038
39.072
39.105
39.139
39.172
39.205
39.239
39.272
39.305
39.339
39.372
39.405
39.439
39.472
39.506
39.539
39.572
39.606
39.639
39.672
39.706
39.739
39.773
39.806
39.839
39.873
39.906
39.939
39.973
40.006
40.039
40.073
40.106
40.14
40.173
40.206
40.24
40.273
40.306
40.34
40.373
40.406
40.44
40.473
40.507
40.54
40.573
40.607
40.64
40.673
40.707
40.74
40.774
40.807
40.84
40.874
40.907
40.94
40.974
41.007
41.04
41.074
41.107
41.141
41.174
41.207
41.241
41.274
41.307
41.341
41.374
41.407
41.441
41.474
41.508
41.541
41.574
41.608
41.641
41.674
41.708
41.741
41.775
41.808
41.841
41.875
41.908
41.941
41.975
42.008
42.041
42.075
42.108
42.142
42.175
42.208
42.242
42.275
42.308
42.342
42.375
42.408
42.442
42.475
42.509
42.542
42.575
42.609
42.642
42.675
42.709
42.742
42.776
42.809
42.842
42.876
42.909
42.942
42.976
43.009
43.042
43.076
43.109
43.143
43.176
43.209
43.243
43.276
43.309
43.343
43.376
43.409
43.443
43.476
43.51
43.543
43.576
43.61
43.643
43.676
43.71
43.743
43.777
43.81
43.843
43.877
43.91
43.943
43.977
44.01
44.043
44.077
44.11
44.144
44.177
44.21
44.244
44.277
44.31
44.344
44.377
44.41
44.444
44.477
44.511
44.544
44.577
44.611
44.644
44.677
44.711
44.744
44.778
44.811
44.844
44.878
44.911
44.944
44.978
45.011
45.044
45.078
45.111
45.145
45.178
45.211
45.245
45.278
45.311
45.345
45.378
45.411
45.445
45.478
45.512
45.545
45.578
45.612
45.645
45.678
45.712
45.745
45.779
45.812
45.845
45.879
45.912
45.945
45.979
46.012
46.045
46.079
46.112
46.146
46.179
46.212
46.246
46.279
46.312
46.346
46.379
46.412
46.446
46.479
46.513
46.546
46.579
46.613
46.646
46.679
46.713
46.746
46.78
46.813
46.846
46.88
46.913
46.946
46.98
47.013
47.046
47.08
47.113
47.147
47.18
47.213
47.247
47.28
47.313
47.347
47.38
47.413
47.447
47.48
47.514
47.547
47.58
47.614
47.647
47.68
47.714
47.747
47.781
47.814
47.847
47.881
47.914
47.947
47.981
48.014
48.047
48.081
48.114
48.148
48.181
48.214
48.248
48.281
48.314
48.348
48.381
48.414
48.448
48.481
48.515
48.548
48.581
48.615
48.648
48.681
48.715
48.748
48.782
48.815
48.848
48.882
48.915
48.948
48.982
49.015
49.048
49.082
49.115
49.149
49.182
49.215
49.249
49.282
49.315
49.349
49.382
49.415
49.449
49.482
49.516
49.549
49.582
49.616
49.649
49.682
49.716
49.749
49.783
49.816
49.849
49.883
49.916
49.949
49.983
50.016
50.049
50.083
50.116
50.15
50.183
50.216
50.25
50.283
50.316
50.35
50.383
50.416
50.45
50.483
50.517
50.55
50.583
50.617
50.65
50.683
50.717
50.75
50.784
50.817
50.85
50.884
50.917
50.95
50.984
51.017
51.05
51.084
51.117
51.151
51.184
51.217
51.251
51.284
51.317
51.351
51.384
51.417
51.451
51.484
51.518
51.551
51.584
51.618
51.651
51.684
51.718
51.751
51.785
51.818
51.851
51.885
51.918
51.951
51.985
52.018
52.051
52.085
52.118
52.152
52.185
52.218
52.252
52.285
52.318
52.352
52.385
52.418
52.452
52.485
52.519
52.552
52.585
52.619
52.652
52.685
52.719
52.752
52.786
52.819
52.852
52.886
52.919
52.952
52.986
53.019
53.052
53.086
53.119
53.153
53.186
53.219
53.253
53.286
53.319
53.353
53.386
53.419
53.453
53.486
53.52
53.553
53.586
53.62
53.653
53.686
53.72
53.753
53.787
53.82
53.853
53.887
53.92
53.953
53.987
54.02
54.053
54.087
54.12
54.154
54.187
54.22
54.254
54.287
54.32
54.354
54.387
54.42
54.454
54.487
54.521
54.554
54.587
54.621
54.654
54.687
54.721
54.754
54.788
54.821
54.854
54.888
54.921
54.954
54.988
55.021
55.054
55.088
55.121
55.155
55.188
55.221
55.255
55.288
55.321
55.355
55.388
55.421
55.455
55.488
55.522
55.555
55.588
55.622
55.655
55.688
55.722
55.755
55.789
55.822
55.855
55.889
55.922
55.955
55.989
56.022
56.055
56.089
56.122
56.156
56.189
56.222
56.256
56.289
56.322
56.356
56.389
56.422
56.456
56.489
56.523
56.556
56.589
56.623
56.656
56.689
56.723
56.756
56.79
56.823
56.856
56.89
56.923
56.956
56.99
57.023
57.056
57.09
57.123
57.157
57.19
57.223
57.257
57.29
57.323
57.357
57.39
57.423
57.457
57.49
57.524
57.557
57.59
57.624
57.657
57.69
57.724
57.757
57.791
57.824
57.857
57.891
57.924
57.957
57.991
58.024
58.057
58.091
58.124
58.158
58.191
58.224
58.258
58.291
58.324
58.358
58.391
58.424
58.458
58.491
58.525
58.558
58.591
58.625
58.658
58.691
58.725
58.758
58.792
58.825
58.858
58.892
58.925
58.958
58.992
59.025
59.058
59.092
59.125
59.159
59.192
59.225
59.259
59.292
59.325
59.359
59.392
59.425
59.459
59.492
59.526
59.559
59.592
59.626
59.659
59.692
59.726
59.759
59.793
59.826
59.859
59.893
59.926
59.959
59.993
60.026
60.059
60.093
60.126
60.16
60.193
60.226
60.26
60.293
60.326
60.36
60.393
60.426
60.46
60.493
60.527
60.56
60.593
60.627
60.66
60.693
60.727
60.76
60.794
60.827
60.86
60.894
60.927
60.96
60.994
61.027
61.06
61.094
61.127
61.161
61.194
61.227
61.261
61.294
61.327
61.361
61.394
61.427
61.461
61.494
61.528
61.561
61.594
61.628
61.661
61.694
61.728
61.761
61.795
61.828
61.861
61.895
61.928
61.961
61.995
62.028
62.061
62.095
62.128
62.162
62.195
62.228
62.262
62.295
62.328
62.362
62.395
62.428
62.462
62.495
62.529
62.562
62.595
62.629
62.662
62.695
62.729
62.762
62.796
62.829
62.862
62.896
62.929
62.962
62.996
63.029
63.062
63.096
63.129
63.163
63.196
63.229
63.263
63.296
63.329
63.363
63.396
63.429
63.463
63.496
63.53
63.563
63.596
63.63	2	0.24	0	0.55	1.61	35.93	0.76	11.25	20.28	64.86	39.07	99.63	38.04	21.05	64.86	1.09	20.28	0.78	15.92	2.49	7.77	52.03	0	0	0.02	77.91	0.08	0.01	97.98	63.7	0.01	0.03	61.37	0	0	0	1.71	28.61	-15.98	65.37	91.64	812.17	474.47	1019.03	695.28	856.86	527.86	947.45	514.03
63.663	2	0.21	0.01	0.25	3.25	23.3	1.94	11.15	22.86	44.17	53.4	99.85	29.2	56.62	77.99	1.47	22.86	0.53	16.5	1.71	4.94	40.93	0	0.01	0.04	44.17	0.24	0.03	96.28	50.21	0.01	0.05	55.59	0	0	0	-0.11	20.67	-5.35	64.75	120.08	806.14	472.5	1012.14	693.54	843.61	524.51	962.93	511.05
63.696	2	0.13	0	0.14	2.55	47.47	1.4	13.14	18.77	27.31	27.53	99.87	41.51	29.94	79.3	2.68	18.77	0.46	20.71	1.64	3.63	36.04	0	0	0.03	27.31	0.24	0.02	96.7	52.23	0.01	0.14	63.21	0	0	0	-1.62	26.25	-3.03	64.78	113.37	808.03	472.67	1007.67	685.4	848.16	522.94	960.78	509.88
63.73	2	0.11	0	0.13	1.73	57.87	0.81	10.43	15.11	15.11	17.13	99.77	48.94	43.88	73.05	3.57	15.11	0.44	21.63	1.63	2.92	35.86	0	0	0.03	13.33	0.38	0.03	95.64	51.33	0.01	0.04	66.49	0	0	0	1.51	23.23	-3.79	64.62	113.06	808.43	473.09	1004.84	682.86	846.52	524.56	958.6	509.76
63.763	2	0.1	0	0.08	1.74	61.63	0.79	9.62	16.54	16.54	13.37	99.72	50.23	52.53	71.25	4.66	16.54	0.41	23.23	1.56	2.04	27.54	0	0	0.04	9.28	0.43	0.05	95.34	49.92	0.01	0.02	67.08	0	0	0	3.32	21.49	-1.7	65.16	115.41	810.74	472.97	1003.87	678	847.96	525.3	962.34	509.91
63.797	2	0.12	0	0.07	1.4	56.15	0.59	7.35	18.23	18.23	18.85	99.45	49.14	56.14	62.88	4.66	18.23	0.4	20.93	1.77	2.24	21.26	0	0	0.04	3.22	0.35	0.03	95.06	51.23	0.01	0.01	66.22	0	0	0	-1.33	20.77	-0.35	65.33	108.15	811.11	472.17	1001.45	675.91	851.47	517.54	959.39	510.69
63.83	2	0.13	0	0.09	1.14	62.99	0.44	5.45	18.34	18.34	12.01	99.22	52.6	69.47	57.63	5.04	18.34	0.38	21.99	1.76	2.66	24.81	0	0	0.03	2.13	0.43	0.03	95.97	48.48	0.01	0.01	68.23	0	0	0	-2.91	17.89	-1.24	65.52	107.31	814.63	472.66	1000.54	670.28	852.53	518.79	959.34	508.36
63.863	2	0.13	0	0.11	1.06	60.54	0.36	4.49	17.97	17.97	14.46	98.93	52.47	72.45	54.37	6.5	17.97	0.41	21.21	1.62	2.95	27.01	0	0	0.03	1.24	0.43	0.03	95.33	45.34	0.01	0.04	67.7	0	0	0	-1.52	17.17	-2.44	65.71	108.76	817.71	474.43	995.21	663.16	849.63	519.4	957.84	508.46
63.897	2	0.13	0	0.13	1.11	60.53	0.32	4.22	17.43	17.43	14.47	98.65	52.7	65.89	52.63	9.91	17.43	0.47	23.04	1.55	3.44	29.25	0	0	0.04	0.86	0.55	0.02	94.15	42.07	0.01	0.06	66.76	0	0	0	-2.06	18.71	-1.5	65.98	109.94	821.92	476.77	992.07	656.59	850.35	520.06	959.81	509.86
63.93	2	0.14	0	0.16	1.11	46.89	0.21	3.33	16.02	16.02	28.11	97.31	50.4	65.38	45.39	15.78	16.02	0.55	19.23	1.4	2.89	31.28	0	0	0.04	0.71	0.56	0.06	92.61	37.45	0.01	0.03	63.75	0	0	0	-1.29	18.82	0.1	66.51	108.01	821.93	475.88	992.1	654.16	852.92	521.37	960.16	508.53
63.963	2	0.14	0	0.11	1.22	28.53	0.19	3.01	14.59	14.59	46.47	96.03	45.28	80.34	41.77	18.55	14.59	0.67	15.19	1.18	1.87	21.56	0	0	0.07	0.48	0.48	0.09	91.21	35.62	0.01	0.04	58.7	0	0	0	1.31	14.96	1.36	67.46	113.47	822.18	475.3	992.92	654.08	851.63	521.04	964.57	510.16
63.997	2	0.11	0	0.08	1.58	18.54	0.19	3.61	13.87	13.87	62.92	95.86	40.62	71.31	42.55	23.47	13.87	0.74	12.14	1.04	1.61	12.21	0	0	0.07	0.33	0.35	0.1	89.9	34.39	0.01	0.01	55.21	0	0	0	2.47	17.45	0.3	68.47	106.89	824.04	474.9	993.59	654.44	855.27	519.24	961.71	509.42
64.03	2	0.11	0	0.07	1.85	10.96	0.17	4.07	13.52	13.52	78.09	94.49	35.98	65.84	39.5	27.67	13.52	0.81	9.53	0.95	1.43	6.45	0	0	0.07	0.28	0.27	0.11	89.21	36.2	0.02	0.03	51.03	0	0	0	6.12	18.72	-2.06	70.82	101.87	825.5	476.14	992.57	654.38	856.28	521.8	957.34	508.96
64.063	2	0.1	0	0.06	3.24	8.5	0.28	7.14	14.25	14.25	83.01	97.23	30.77	53.45	48.93	32.52	14.25	0.59	10.58	0.93	1.52	5.14	0	0	0.1	0.29	0.25	0.1	88.7	36.39	0.02	4.56	47.97	0	0	0	11.65	21.31	-1.07	73.91	105.09	827.39	477.84	992.21	654.37	856.13	523.77	960.6	512.4
64.097	2	0.09	0	0.06	5.03	5.82	0.44	10.36	15.21	15.21	79.28	98.44	24.64	85.63	56.97	35.04	15.21	0.5	9.65	0.89	1.88	5.43	0	0	0.14	0.3	0.17	0.11	87.91	35.7	0.02	2.04	44.8	0	0	0	8.75	13.07	-1.62	74.76	105.78	827.88	478.74	991.67	654.03	855.15	523.35	960.39	512.61
64.13	2	0.09	0.01	0.05	5.99	4.13	0.63	11.88	14.83	14.83	76.24	98.91	20.26	81.26	62.85	33.17	14.83	0.36	8.78	0.89	1.81	4.31	0	0	0.21	0.3	0.14	0.16	86.57	35.53	0.03	5.39	42	0	0	0	8.98	14.67	-1	74.64	105.13	828.14	479.44	991.02	653.21	855.86	524.34	960.39	513.1
64.164	2	0.08	0.01	0.05	7.12	1.98	0.86	12.49	13.23	13.23	75.02	98.93	13.41	80.45	67.55	32.53	13.23	0.24	6.14	0.75	1.41	3.22	0	0	0.24	0.15	0.13	0.21	82.05	32.94	0.03	0.95	36.58	0	0	0	4.52	14.93	-1.22	71.74	106.15	829.41	479.78	991.46	651.23	856.07	524.31	961.49	511.87
64.197	2	0.09	0.01	0.04	7.66	1.13	1.35	12.5	13.24	13.24	75	98.9	6.98	75.97	72.22	28.05	13.24	0.18	6.39	0.89	1.38	3.1	0	0	0.24	0.13	0.12	0.2	77.06	32.84	0.04	0.34	31.34	0	0	0	0.4	16.25	-0.93	69.01	105.81	829.3	479.92	992.18	651.28	856.82	523.82	961.89	511.33
64.23	2	0.08	0.01	0.04	7.8	1.07	1.6	14.08	12.67	12.67	71.83	99.05	5.99	76.85	75.08	26.13	12.67	0.13	7.06	1.28	1.59	1.79	0	0	0.21	0.12	0.13	0.18	76.05	35.27	0.04	0.32	30.49	0	0	0	1.34	16	0.31	69.42	107.84	829.29	479.07	993.57	651.88	857.42	522.77	964.73	512.11
64.264	2	0.09	0.02	0.04	8.51	0.6	1.83	14.04	11.59	11.59	71.92	98.68	0.67	73.23	75.11	26.72	11.59	0.11	8.29	1.68	2.13	1.48	0	0	0.21	0.07	0.14	0.13	71.95	34.57	0.05	0.25	24.65	0	0	0	0.68	16.97	0.63	68.57	108.24	829.23	478.44	995.76	653.63	858.55	522.16	966.32	512.09
64.297	2	0.08	0.02	0.04	9.17	0.59	2.07	15.72	10.55	10.55	68.57	98.94	0.19	71.41	77.9	26.48	10.55	0.11	9.75	1.95	2.34	1.05	0	0	0.21	0.07	0.12	0.09	71.86	35.21	0.05	0.09	23.73	0	0	0	0.96	17.42	0.59	68.81	106.65	830.84	479.12	996.97	654.17	860.73	522.64	966.92	512.69
64.33	2	0.08	0.02	0.04	9.03	0.48	1.89	14.88	9.33	9.33	70.23	98.34	0	75.22	75.77	28.71	9.33	0.15	11.17	1.76	2.39	0.74	0	0	0.2	0.07	0.12	0.09	68.33	33.52	0.06	0.04	21.28	0	0	0	-1.28	16.45	0.49	67.79	108.82	832.49	480.21	998.09	654.21	860.89	522.88	969.31	513.54
64.364	2	0.07	0.03	0.03	8.55	0.23	1.83	15.25	8.02	8.02	69.49	95.79	0	77.88	73.36	30.44	8.02	0.2	9.02	1.66	2.21	0.85	0	0	0.2	0.07	0.12	0.09	58.86	34.85	0.08	0.03	15.79	0	0	0	-2.18	15.71	-0.09	67.59	110.05	833.88	480.62	999.42	654.29	861.15	523.57	970.72	513.3
64.397	2	0.07	0.03	0.04	8.69	0.22	1.67	16.08	7.76	7.76	67.84	95.04	0	80.07	72.07	32.48	7.76	0.31	8.6	1.77	2.49	1.21	0	0	0.2	0.08	0.1	0.14	58.02	35.49	0.08	0.02	15.3	0	0	0	-2.58	15.05	0.12	67.49	110.53	834.28	480.63	999.85	654.13	861.48	523.49	971.55	513.4
64.43	2	0.08	0.04	0.04	9.2	0.17	1.5	17.82	7.05	7.05	64.36	94.21	0	83.8	70.01	34.96	7.05	0.46	8.44	1.84	3.07	1.88	0	0	0.2	0.08	0.1	0.19	58.03	37.89	0.08	0.02	13.19	0	0	0	-1.23	13.78	-0.01	68.45	109.69	835.2	480.94	1000.26	654.32	862.45	523.99	971.66	513.78
64.464	2	0.08	0.03	0.05	10.53	0.15	1.14	25.73	6.64	6.64	49.27	93.27	0	85.35	66	41.49	6.64	0.66	8.55	1.75	3.59	2.26	0	0	0.2	0.09	0.09	0.2	60.06	46.42	0.08	0.02	12.04	0	0	0	0.31	13.19	0.32	69.42	108.91	835.14	479.74	1001.44	655.18	863.62	522.7	972.16	513.61
64.497	2	0.08	0.03	0.06	10.68	0.16	0.8	28.2	5.94	5.94	46.8	90.66	0	91.02	60.61	46.95	5.94	0.91	9.19	1.11	3.31	1.69	0	0	0.22	0.08	0.09	0.2	61.01	49.11	0.07	0	12.11	0	0	0	-0.7	10.42	0.07	69.37	108.12	835.66	479.37	1002.77	656.15	864.66	521.64	972.46	513.38
64.531	2	0.07	0.02	0.05	12.91	0.17	0.79	37.24	5.17	5.17	37.76	92.01	0	88.31	61.81	51.06	5.17	1.3	10.59	0.88	1.87	1.02	0	0.01	0.26	0.08	0.09	0.12	61.94	53.31	0.07	0.01	12.1	0	0	0	0.25	11.89	0.18	69.6	110.1	835.92	478.86	1004.75	657.17	864.92	522.31	974.65	513.22
64.564	2	0.06	0.02	0.05	13.97	0.19	0.77	43.5	4.27	4.27	31.5	92.7	0	93.52	62.86	53.51	4.27	1.53	12.06	0.86	1.91	0.86	0	0.01	0.28	0.06	0.11	0.12	62.11	55.82	0.06	0.01	12.51	0	0	0	1.42	8.65	0.32	70.54	110.34	835.61	477.32	1006.78	658.88	865.69	520.97	975.73	512.78
64.597	2	0.06	0.02	0.05	16.56	0.23	0.8	51.54	4.41	4.41	23.46	93.85	0	92.77	64.72	57.46	4.41	1.57	14.46	0.93	1.74	0.84	0	0.01	0.26	0.05	0.12	0.1	62.53	57.73	0.06	0.01	12.8	0	0	0	2.85	9.24	0.84	71.87	108.67	837.43	478.38	1006.49	658.21	867.7	520.98	976.17	514.37
64.631	2	0.05	0.02	0.05	19.85	0.28	0.68	66.41	3.35	3.35	8.59	94.36	0	92.4	64.39	64.78	3.35	1.77	17.46	0.89	1.83	1.11	0	0.01	0.22	0.03	0.13	0.07	63.62	65.42	0.04	0	13.16	0	0	0	-1.61	9.51	1.54	69.87	109.43	838.38	479.59	1005.49	656.12	867.86	520.28	977.16	515.05
64.664	2	0.05	0.01	0.06	25.61	0.26	0.65	76.23	3.54	3.54	0	97.14	0	95.26	65.94	71.7	3.54	1.72	16.91	0.95	2.14	1.45	0	0.01	0.16	0.03	0.13	0.08	65.5	68.6	0.04	0.01	12.8	0	0	0	-5.38	6.99	1.04	68.57	111.95	840.18	481.73	1003.93	653.57	866.25	521.18	978.07	515.73
64.697	2	0.05	0.01	0.06	31.78	0.24	0.67	83.88	3.62	3.62	0	98.6	0	95.52	68.81	75.58	3.62	1.34	14.48	0.87	1.99	1.69	0	0	0.11	0.02	0.16	0.05	70.69	73.85	0.03	0.01	13.29	0	0	0	-4.25	6.7	-0.42	68.8	116.04	842.28	482.72	1007.64	655.89	865.91	524.87	981.58	515.68
64.731	2	0.05	0.01	0.07	30.19	0.22	0.71	82.53	3.45	3.45	0	98.54	0	95.09	69.41	71.66	3.45	0.92	12.37	0.87	1.97	2.39	0	0	0.08	0.01	0.19	0.06	74.08	75.27	0.03	0.01	13.61	0	0	0	-3.36	7.18	-1.49	69.67	111.07	843.49	485.37	1005.85	656.95	867.2	525.73	977.98	517.78
64.764	2	0.06	0.02	0.07	24.12	0.2	0.88	76.35	3.9	3.9	0	98.41	0	97.27	70.46	61.3	3.9	0.57	10.38	1.07	1.82	3.82	0	0	0.06	0.01	0.21	0.06	74.2	75.81	0.02	0.01	13.63	0	0	0	-4.5	4.13	-0.76	69.65	112.28	843.92	487.07	1005.47	656.85	867.2	527.61	979.17	519.3
64.798	2	0.09	0.02	0.09	15.6	0.19	1.05	65.09	4.21	4.21	9.91	97.91	0	94.31	68.88	47.37	4.21	0.37	9.79	1.27	1.47	9.3	0	0	0.04	0.01	0.23	0.06	72.31	78.32	0.03	0.01	13.46	0	0	0	-3.28	7.96	0.26	70	113.01	843.38	488.59	1003.69	657.38	866.52	527.47	979.42	522.31
64.831	2	0.13	0.03	0.11	6.64	0.21	0.63	40.18	3.85	3.85	34.82	92.56	0	88.45	54.09	35.77	3.85	0.25	10.01	1.29	1.49	9.38	0	0	0.03	0.01	0.27	0.04	70.61	80.33	0.02	0	14.28	0	0	0	2.13	11.82	1.33	72.63	111.12	846.52	491.69	1002.35	656.49	869.35	529.71	980.43	526.75
64.864	2	0.17	0.04	0.14	3.22	0.22	0.47	21.05	3.72	3.72	57.9	81.85	1.97	88.44	43.72	25.09	3.72	0.19	10.39	1.23	1.45	11.87	0	0	0.02	0	0.29	0.02	68.36	79.28	0.02	0.01	14.5	0	0	0	3.35	11.83	0.15	72.78	111.84	848.44	492.35	1003.47	656.73	869.5	531.05	981.25	526.59
64.898	2	0.25	0.04	0.2	1.87	0.28	0.39	13.94	3.8	3.8	72.13	75.02	5.56	88.36	36.51	15.75	3.8	0.13	12.17	1.53	1.75	16.26	0	0	0.02	0	0.36	0.02	70.51	83.92	0.02	0.01	15.89	0	0	0	3.19	11.86	-1.27	72.55	108.46	848.7	494.31	1002.32	658.01	869.58	532.78	977.89	527.16
64.931	2	0.26	0.05	0.16	1.16	0.24	0.31	8.9	3.86	3.86	82.19	57.9	5.9	88.74	29.51	9.76	3.86	0.1	9.45	1.16	1.47	11.46	0	0	0.01	0	0.41	0.01	67.79	84.82	0.01	0	15.81	0	0	0	-0.05	11.68	0.68	71.76	114.8	849.38	495.36	1001.8	655.38	868.1	532.93	982.84	529.09
64.964	2	0.28	0.05	0.14	0.68	0.25	0.22	5.2	3.89	3.89	89.6	31.57	7.93	94.2	21.05	5.63	3.89	0.1	9.52	1.6	1.84	9.91	0	0	0.02	0	0.38	0.01	62.65	83.56	0.02	0	16.18	0	0	0	-1.18	8.07	0.98	71.52	111.55	852.79	498.6	998.2	651.7	869.78	532.44	981.33	531.94
64.998	2	0.24	0.05	0.11	0.49	0.26	0.19	4.24	4.22	4.22	91.52	14.79	8.72	93.96	17.55	4.77	4.22	0.12	8.71	1.7	2.01	8.83	0	0	0.02	0	0.34	0.02	53.99	82.76	0.02	0	16.78	0	0	0	-5.16	8.28	0.63	72.32	108.12	855.51	503.94	995.95	650.53	871.46	537.32	979.55	534.54
65.031	2	0.23	0.05	0.1	0.45	0.29	0.18	4.2	4.21	4.21	91.61	11.95	10.05	87.45	16.75	4.93	4.21	0.17	9.5	2.18	2.16	8.64	0	0	0.03	0	0.3	0.04	51.73	83.07	0.02	0	17.62	0	0	0	-2.85	12.29	1.78	71.29	110.84	856.52	504.27	993.63	645.6	870.53	538.6	981.32	535.23
65.064	2	0.22	0.05	0.12	0.37	0.4	0.18	4.15	4.09	4.09	91.7	6.87	12.42	84.55	16.14	5.07	4.09	0.17	14.65	2.26	2.68	16.52	0	0.01	0.04	0	0.23	0.06	44.75	83.25	0.03	0.01	17.83	0	0	0	-6.06	13.5	1.62	70.72	107.48	857.85	504.5	991.07	641.18	871.47	537.69	978.88	533.72
65.098	2	0.19	0.05	0.14	0.34	0.44	0.2	4.92	3.77	3.77	90.16	3.85	12.45	89.8	19.09	5.59	3.77	0.19	17.03	2.35	3.01	27.23	0	0.01	0.07	0	0.15	0.1	34.19	84.06	0.03	0.01	17.49	0	0	0	0.1	11.12	2.01	69.27	110.03	859.41	505.56	987.97	636.83	869.73	539.49	979.69	535.38
65.131	2	0.2	0.05	0.24	0.33	0.51	0.21	5.64	3.56	3.56	88.71	2.82	13.05	88.54	19.86	7.75	3.56	0.28	20.42	2.41	3.84	41.27	0	0.01	0.13	0	0.12	0.25	28.87	84.52	0.04	0.01	17.12	0	0	0	3.55	11.78	3.23	67.86	105.76	861.39	505.4	985.44	632.23	872.55	537.71	978.29	536.06
65.165	2	0.18	0.04	0.5	0.27	0.53	0.16	5.74	3.04	3.04	88.52	1.26	12.26	89.44	18.07	11.78	3.04	0.39	20.56	2.28	7.66	58.34	0	0.03	0.21	0	0.09	0.74	18.43	82.6	0.04	0	17.35	0	0	0	2.69	11.32	5.99	69.01	101.68	862.09	507.72	983.58	630.65	876.14	538.12	977.8	540.09
65.198	2	0.15	0.03	0.58	0.3	0.55	0.13	7.4	2.43	2.43	85.2	0.88	13.09	86.87	15.47	21.23	2.43	0.63	21.95	3.15	7.8	64.27	0	0.05	0.35	0	0.08	0.94	11.91	82.02	0.05	0.01	16.88	0	0	0	3.13	12.55	6.03	68.98	99.71	863.61	509.03	982.97	630.32	877.59	538.15	977.24	541.4
65.231	2	0.13	0.02	0.64	0.45	0.63	0.09	12.59	2.06	2.06	74.82	2.3	14.49	85.69	14.03	35.33	2.06	1.05	24.45	3.2	7.86	65.99	0	0.07	0.48	0	0.05	1.17	11.32	83.08	0.05	0.01	16.83	0	0	0	-2.56	13.05	6.02	69.58	100.64	863.49	510.05	985	633.25	878.13	538.23	978.69	542.37
65.265	2	0.09	0.01	0.59	0.78	0.68	0.07	25.12	1.24	1.18	49.88	7.36	15.78	90.93	12.83	55	1.18	1.57	27.09	3.25	7.56	66.76	0	0.16	0.56	0	0.04	1.24	6.82	84.38	0.06	0.02	16.25	0	0	0	-2.85	10.48	5.43	68.81	100.25	866.45	509.69	985.78	630.52	879.61	537.93	979.82	540.76
65.298	2	0.06	0.01	0.43	1.39	0.57	0.05	39.29	1.64	0.97	35.71	23.65	15.47	87.83	10.66	72.38	0.97	2.05	26.35	2.44	5.78	61.21	0	0.2	0.57	0	0.03	1.64	6.37	84.46	0.06	0.03	15.09	0	0	0	-2.17	12.12	6.82	69.04	96.82	866.81	509.48	985.93	630.01	882.59	537.31	979.33	541.33
65.331	2	0.05	0.01	0.34	2.26	0.49	0.03	53.82	2.17	0.69	21.18	47.65	14.83	92.44	8.95	86.8	0.69	3.76	24.76	1.92	5.02	56.67	0	0.34	0.58	0.01	0.03	2.17	5.36	84.16	0.06	0.02	14.49	0	0	0	0.26	9.48	7.56	68.91	96.07	867.91	509.29	986.31	628.91	884.16	537.33	980.13	541.7
65.365	2	0.05	0.01	0.3	3.74	0.31	0.03	68.17	4.08	0.89	6.83	60.57	10.93	92.29	10.67	94.5	0.5	7.55	20.11	1.29	3.47	55.86	0	0.89	0.57	0.01	0.03	4.08	4.18	85.55	0.09	0.01	12.84	0	0	0	2.81	9.59	7.86	68.76	98.1	867.49	506.79	988.52	628.52	884.36	536.96	982.42	539.88
65.398	2	0.06	0.01	0.28	4.68	0.23	0.03	72.04	5.07	1	2.96	66.44	8.4	84.69	10.78	96.76	0.47	10.14	16.4	1.2	2.57	54.92	0	1	0.6	0.01	0.03	5.07	4.34	85.04	0.1	0.02	11.83	0	0	0	-0.42	13.45	8.07	70.52	95.55	868.77	509.21	987.41	628.35	885.9	537.71	981.36	541.79
65.431	2	0.06	0.01	0.22	5.72	0.17	0.04	74.5	6.52	1.61	0.5	71.01	5.41	93.22	11.84	97.96	0.37	12.59	13.78	0.93	1.9	50.58	0	1.61	0.65	0.02	0.02	6.52	3.52	83.34	0.11	0.01	10.43	0	0	0	-0.94	8.9	6.2	69.97	94.42	871.22	507.77	989.94	628.32	887.3	536.95	981.71	537.93
65.465	2	0.06	0.01	0.23	6.74	0.15	0.05	78.96	8.37	1.18	0	74.7	3.12	90.91	14.85	98.44	0.25	13.53	13.84	0.73	1.18	53.28	0	4.05	0.84	0.05	0.02	8.37	2.76	84.93	0.15	0	9.64	0	0	0	3.08	10.49	6.89	70.09	92.39	873.89	508.19	988.42	624.56	889.37	536.24	981.72	539.01
65.498	2	0.07	0.01	0.27	8.24	0.15	0.06	82.57	9.69	0.82	0	77.26	1.55	90.79	18.49	98.86	0.22	15.12	13.78	0.45	0.82	57.32	0	4.52	0.94	0.05	0.02	9.69	2.67	84.86	0.16	0	9.17	0	0	0	3.48	10.56	6.24	70.2	94.69	874.76	507.01	989.64	623.77	888.89	535.36	983.54	537.85
65.532	2	0.09	0.01	0.48	12.18	0.1	0.1	87.88	8.31	0.37	0	75.63	0	91.18	23.22	99.11	0.14	20.4	10.94	0.26	0.37	70.19	0	8.31	1.07	0.09	0.02	7.67	2.05	84.83	0.14	0	7.25	0	0	0	1.01	10.32	6.45	69.5	89.73	876.51	505.92	986.49	617.04	890.58	533.45	980.3	534.68
65.565	2	0.13	0.01	0.52	17.89	0.09	0.13	91.68	10.44	0.35	0	78.8	0	86.47	26.07	99.23	0.12	28.64	10.13	0.18	0.35	72.11	0	10.44	1.17	0.09	0.02	6.64	1.71	83.66	0.13	0.01	6.33	0	0	0	1.91	12.73	10.14	71.15	86.04	875.82	506.95	983.5	614.64	893.11	532.99	978.99	538.35
65.598	2	0.12	0.01	0.43	20.04	0.07	0.13	92.73	10.68	0.23	0	79.22	0	83.46	27.19	99.31	0.11	30.88	7.97	0.15	0.23	68.96	0	10.68	1.16	0.09	0.02	4.22	1.53	83.71	0.13	0	5.97	0	0	0	0	13.91	8.9	70.7	87.43	875.28	504.29	984.59	613.68	891.95	530.48	979.26	534.97
65.632	2	0.12	0.01	0.44	18.84	0.06	0.14	91.52	12.46	0.23	0	81.23	0	87.92	25.82	99.11	0.07	29.38	6.82	0.13	0.23	67.96	0	12.46	1.24	0.11	0.02	2.7	1.47	82.78	0.14	0	4.84	0	0	0	2.26	12.08	7.72	69.97	84.83	877.07	504.18	983.24	612.03	892.43	529.25	977.15	533.6
65.665	2	0.11	0.01	0.29	18.15	0.06	0.13	90.63	12.85	0.28	0	81.59	0	90.16	23.99	99.01	0.07	29.61	6.91	0.09	0.28	58.67	0	12.85	1.21	0.12	0.01	2.47	1.33	81.85	0.15	0.02	4.45	0	0	0	0.3	10.92	8.37	70.08	84.14	878.63	504.33	982.68	608.72	893.62	529.31	977.67	533.23
65.698	2	0.11	0.01	0.19	20.36	0.06	0.15	91.22	13.65	0.37	0	82.31	0	88.52	24.74	98.81	0.06	32.54	6.88	0.1	0.37	50.73	0	13.65	1.18	0.16	0.01	2.23	1.28	80.09	0.17	0.04	4.16	0	0	0	3.58	11.78	7.91	69.99	85.18	879.55	505.07	980.97	607.42	892.54	528.64	977.5	534.77
65.732	2	0.12	0.01	0.21	18.19	0.05	0.14	88.12	17.04	0.44	0	85.74	0	88.95	19.51	98.62	0.05	33.23	6.57	0.09	0.44	49.95	0	17.04	1.23	0.21	0.01	1.78	1.02	76.72	0.21	0.03	3.55	0	0	0	2.89	11.57	8.03	70.86	83.25	880.15	505.76	979.36	604.97	892.9	530.64	976.09	533.76
65.765	2	0.13	0.01	0.24	14.66	0.05	0.12	83.42	14.17	0.49	0	86.31	0	89.73	14.17	98.13	0.05	31.62	6.01	0.09	0.49	51.01	0	18.12	1.28	0.23	0.01	1.51	0.92	74.86	0.2	0.03	3.43	0	0	0	0.56	11.16	8.46	70.95	82.77	880.38	505.39	978.19	603.2	892.93	529.42	975.6	533.37
65.799	2	0.13	0.01	0.27	11.19	0.05	0.12	74.25	9.09	0.31	0.75	88.71	0	89.65	9.09	97.35	0.05	28.45	5.34	0.11	0.3	51.47	0	21.64	1.43	0.31	0.01	1.26	0.71	70.52	0.22	0.02	3.04	0	0	0	1.25	11.2	8.39	71.04	80.29	879.95	504.73	977.43	602.21	893.35	529.45	973.61	531.67
65.832	2	0.11	0.01	0.27	8.89	0.04	0.12	67.93	6.86	0.39	7.07	90.57	0	89.34	6.86	97.21	0.05	23.87	5.02	0.11	0.3	50.88	0	24.28	1.75	0.39	0.01	1.29	0.62	70.07	0.24	0.02	2.79	0	0	0	1.87	11.37	8.93	70.84	80.9	879.02	503.84	976.16	600.97	892.35	528.3	973.18	531.54
65.865	2	0.11	0.01	0.28	8.43	0.04	0.12	65.87	5.98	0.42	9.13	90.74	0	90.6	5.98	96.91	0.05	23.31	4.73	0.11	0.32	50.99	0	24.83	2.09	0.42	0.01	1.19	0.57	69.57	0.22	0.02	2.67	0	0	0	0.99	10.67	9.57	70.45	79.04	878.08	502.7	974.41	599.03	892.21	526.63	971.16	530.33
65.899	2	0.11	0.01	0.27	8.58	0.04	0.15	64.22	5.11	0.38	10.78	93.22	0	83.85	5.11	97	0.05	24.3	4.7	0.14	0.32	49.31	0	28.95	2.29	0.38	0.01	1.11	0.37	67.62	0.21	0.02	2.37	0	0	0	2.24	13.76	8.74	71.02	78.75	876.73	501.84	974.96	600.34	891.51	525.84	970.18	529.47
65.932	2	0.13	0.01	0.32	9.73	0.04	0.16	66.14	5.51	0.37	8.86	93.65	0	84.29	5.51	97.13	0.04	27.18	4.34	0.13	0.29	53.33	0	29.7	2.21	0.37	0.01	0.93	0.3	66.25	0.2	0	2.17	0	0	0	-0.76	13.6	8.89	70.69	78.35	876.76	500.15	975.51	599.14	892.08	523.6	970.32	527.67
65.965	2	0.13	0.01	0.31	9.25	0.04	0.15	64.24	5	0.32	10.76	93.43	0	82.09	5	97.33	0.04	25.99	4.35	0.08	0.27	52.09	0	29.02	2.3	0.32	0.01	0.8	0.29	65.73	0.18	0	2.11	0	0	0	1.14	14.39	8.95	70.55	78.73	875.84	498.14	975.57	598.02	891.53	522.64	970.2	525.79
65.999	2	0.13	0.01	0.4	9.44	0.04	0.17	61.69	5.95	0.29	13.31	93.94	0	77.24	5.95	97.3	0.04	25.65	5.18	0.09	0.29	57.89	0	30.14	1.95	0.27	0.01	0.78	0.22	62.53	0.14	0.01	1.9	0	0	0	2.81	15.89	8.96	71.07	76.66	875.74	498.13	975.34	598.52	892.32	522.81	968.93	525.51
66.032	2	0.12	0.01	0.35	9.07	0.04	0.18	59.74	7.49	0.26	15.26	94.02	0	77.14	7.49	97.3	0.04	23.27	6.36	0.11	0.26	55.63	0	30.31	1.69	0.24	0.01	0.75	0.22	61.4	0.14	0.01	1.92	0	0	0	5.81	15.92	8.83	71.29	76.24	875.36	497.8	975.8	599.62	892.46	523.25	968.66	525.3
66.065	2	0.09	0.01	0.28	8.2	0.05	0.18	57.54	8.63	0.34	17.46	93.15	0	76.36	8.63	97.32	0.04	19.6	8.26	0.13	0.34	52.21	0	28.5	1.47	0.2	0.01	0.71	0.2	61.75	0.12	0	1.93	0	0	0	6.33	16.14	8.42	70.85	76.4	875.23	496.7	976.46	599.85	892.4	522.24	968.78	524.22
66.099	2	0.09	0.01	0.27	8.15	0.05	0.2	56.71	9.42	0.42	18.29	94.03	0	75.39	9.42	97.69	0.04	18.41	8.93	0.14	0.42	51.72	0	29.96	1.23	0.17	0.01	0.62	0.18	60.96	0.1	0.01	1.8	0	0	0	7.98	16.4	8.33	70.56	75.44	876.49	496.76	976.31	598.61	893.33	522.29	968.75	523.98
66.132	2	0.05	0.02	0.11	6.07	0.05	0.19	45.86	8.3	0.46	29.14	93.39	0	72.41	8.3	96.6	0.04	12.34	7.77	0.19	0.46	32.6	0	29.68	1.11	0.19	0.01	0.79	0.16	58.78	0.09	4.23	1.76	0	0	0	4.2	17.18	10.49	70.98	77.8	876.69	496.24	975.37	595.25	893.46	519.23	970.96	526.21
66.166	2	0.05	0.02	0.15	4.14	0.05	0.2	30.59	8.81	1.51	44.41	92.59	0	74.74	7.53	93.8	0.04	5.74	8.81	0.28	1.51	37.42	0	30.96	1.23	0.19	0.01	0.98	0.15	53.26	0.06	23.22	1.87	0	0	0	-2.56	16.58	9.4	70.52	80.92	875.61	492.93	977.83	595.15	891.99	517.62	972.83	521.38
66.199	2	0.05	0.02	0.17	3.26	0.05	0.21	23.11	9.12	1.76	53.77	91.7	0	82.34	6.37	91.32	0.04	2.68	9.12	0.38	1.76	40.1	0	31.91	1.56	0.19	0.01	0.87	0.17	50.78	0.05	31.57	1.88	0	0	0	-17.28	14.3	9.29	70.56	81.2	876.92	492.78	977.99	593.86	892.47	514.75	973.52	519.68
66.232	2	0.06	0.02	0.41	2.57	0.06	0.23	17.23	11.13	3.74	65.55	90.72	0	78.35	5.21	87.81	0.04	1.43	11.13	0.68	3.74	54.78	0	33.89	1.75	0.24	0.01	0.69	0.21	47.89	0.06	55.38	2.09	0	0	0	-8.06	15.57	10.61	69.57	76.97	875.21	492.23	979.33	596.83	895.04	514.51	971.73	521.04
66.266	2	0.09	0.02	1.97	1.45	0.07	0.26	7.44	14.09	10.23	85.12	80.28	0	85.02	4	75.97	0.04	0.64	14.09	1	10.23	79.65	0	34.83	1.99	0.24	0.01	0.41	0.26	38.89	0.06	65.33	2.33	0	0	0	-1.5	13.32	11.64	68.01	86.1	877.45	490.76	985.73	599.05	896.31	513.73	981.72	524.61
66.299	2	0.14	0.04	4.08	0.53	0.07	0.35	2.18	13.21	17.82	91.84	38.38	0	91.67	2.87	50.98	0.05	0.22	13.21	1.52	17.82	86.58	0	36.47	2.29	0.32	0.01	0.24	0.31	34.61	0.06	48.85	2.47	0	0	0	-5.52	10.01	6.68	67.99	90.79	887.99	496.75	992.91	602.64	899.37	518.65	989.8	526.63
66.332	2	0.22	0.09	10.68	0.15	0.06	0.45	0.47	11.71	30.36	78.64	10.67	-4.53	87.85	2.37	20.82	0.06	0.06	11.71	2.41	30.36	94.55	0	36.52	2.4	0.4	0.01	0.17	0.4	28.34	0.08	40.61	2.69	0	0	0	-14.84	12.11	11.23	69.06	93.08	891.98	498.31	1000.4	606.73	907.9	517.82	999.7	533.22
66.366	2	0.26	0.14	17.88	0.07	0.06	0.38	0.18	10.4	33.15	64.24	18.69	-8.47	93.57	1.39	4.71	0.09	0.01	10.4	4.33	41.88	95.08	0	33.15	2.07	0.51	0.01	0.12	0.56	22.52	0.08	73.61	3.11	0	0	0	-11.45	8.61	8.21	68.61	94.85	899.13	506.38	1007.11	614.53	911.58	525.44	1005.42	539.3
66.399
66.432
66.466
66.499
66.533
66.566
66.599
66.633	3	0.13	0.19	0.03	0.13	0.05	0.14	0.06	1.97	1.23	99.62	0.33	0	93.34	1.23	0.64	1.97	0.01	6.28	0.27	1.37	1.15	0	0.01	0.08	0.01	0.07	0.03	1.32	0.69	0.01	91.99	2.47	1.39	0		-17.71	-8.8	4.44	66.06	100.11	917.13	537.98	1046.35	670.56	934.27	562.31	1034.21	568.1
66.666	3	0.13	0.2	0.03	0.14	0.04	0.14	0.06	1.45	1.45	99.59	0.33	0	98.7	1.52	0.93	1.45	0.01	5.2	0.18	1.05	1.23	0	0.02	0.09	0.02	0.05	0.02	0.78	0.32	0.01	65.99	1.63	1.57	0		-8.65	-0.35	2.02	66.6	102.41	918.91	539.95	1043.25	668.54	930.63	566.66	1033	569.48
66.699	3	0.12	0.21	0.03	0.13	0.04	0.14	0.06	1.1	1.1	99.59	0.33	0	98.5	1.15	1	1.1	0	4.45	0.14	0.92	1.13	0	0.02	0.08	0.02	0.05	0.02	0.68	0.26	0.01	33.06	1.35	1.62	0		-10.89	-1.07	1.85	66.91	101.47	917.91	539.86	1041.63	667.32	929.63	567.28	1031.09	567.86
66.733	3	0.12	0.19	0.03	0.14	0.04	0.14	0.06	1.07	1.07	99.61	0.33	0	98.43	1.33	1.78	1.07	0.01	5.95	0.24	1.04	1.36	0	0.02	0.08	0.01	0.06	0.02	0.69	0.32	0.01	75.79	1.7	1.43	1		-19.76	-1.3	1.45	65.68	101.73	915.89	536.63	1044.03	667.96	929.37	563.3	1031.09	563.56
[truncated: 22,825 more rows]
[truncated: 4 more columns]
