# Supplementary material for: Exploring emotion recognition in patients with mild cognitive impairment and Alzheimer’s dementia undergoing a rehabilitation program
Source: PLoS One. 2025 Apr 24;20(4):e0322213. doi: 10.1371/journal.pone.0322213 (PMC12021228; doi:10.1371/journal.pone.0322213)
Supplement: S1 Data — (ZIP) [file pone.0322213.s003.zip › raw data1-10/No3 Cognitive training.csv]

time stamp	face id	anger	contempt	disgust	fear	joy	sadness	surprise	sentimentality	confusion	neutral	engagement	valence	attention	inner brow raise	brow raise	brow furrow	eye widen	cheek raise	lid tighten	nose wrinkle	upper lip raise	dimpler	lip corner depressor	chin raise	lip pucker	lip stretch	lip press	mouth open	jaw drop	lip suck	eye closure	smile	smirk	blink	blink rate	pitch	yaw	roll	brightness	interocular distance	topleft_x	topleft_y	bottomright_x	bottomright_y	outer_right_eye_X	outer_right_eye_Y	outer_left_eye_X	outer_left_eye_Y
0.033
0.066
0.100
0.133
0.166
0.200
0.233
0.266
0.300
0.333
0.367
0.400
0.433
0.467
0.500
0.533
0.567
0.600
0.633
0.667
0.700
0.734
0.767
0.800
0.834
0.867
0.900
0.934
0.967
1.000
1.034
1.067
1.101
1.134
1.167
1.201
1.234
1.267
1.301
1.334
1.368
1.401
1.434
1.468
1.501
1.534
1.568
1.601
1.634
1.668
1.701
1.735
1.768
1.801
1.835
1.868
1.901
1.935
1.968
2.001
2.035
2.068
2.102
2.135
2.168
2.202
2.235
2.268
2.302
2.335
2.369
2.402
2.435
2.469
2.502
2.535	0	0.12	0.09	0.04	0.18	0.10	0.14	0.10	0.28	0.28	99.64	0.48	3.94	78.07	9.50	2.02	0.28	0.26	5.88	0.59	2.04	6.79	0.00	0.00	0.03	0.07	0.16	0.14	15.85	3.27	0.17	0.33	9.86	0.00	0.00		1.67	15.65	2.72	49.29	213.56	848.11	311.81	1189.24	677.72	915.31	388.37	1128.86	390.51
2.569	0	0.12	0.08	0.04	0.15	0.11	0.12	0.09	0.44	0.44	99.69	0.36	5.42	80.33	5.63	1.84	0.44	0.14	5.91	0.49	2.02	5.09	0.00	0.00	0.04	0.06	0.37	0.12	15.18	3.80	0.13	0.56	10.54	0.00	0.00		2.07	14.96	1.12	49.45	204.15	855.48	313.24	1186.33	668.46	919.53	384.85	1123.53	392.86
2.602	0	0.12	0.10	0.03	0.16	0.08	0.12	0.09	0.30	0.30	99.68	0.33	3.43	79.21	4.92	2.48	0.30	0.14	5.47	0.35	1.43	3.13	0.00	0.00	0.04	0.04	0.32	0.15	13.68	4.12	0.11	0.13	8.40	0.00	0.00		4.15	15.31	1.85	49.77	201.71	858.24	317.80	1180.45	665.28	920.29	391.19	1122.00	392.32
2.635	0	0.12	0.11	0.03	0.16	0.07	0.12	0.09	0.26	0.26	99.69	0.33	1.87	91.07	4.20	2.10	0.26	0.12	5.39	0.31	1.37	2.90	0.00	0.00	0.04	0.04	0.26	0.13	11.16	4.66	0.13	0.55	6.76	0.00	0.00		3.07	10.39	1.02	50.15	198.66	862.45	322.21	1176.04	660.16	920.18	393.71	1118.84	393.25
2.669	0	0.12	0.11	0.03	0.15	0.07	0.13	0.09	0.26	0.26	99.69	0.33	1.69	77.47	4.93	1.74	0.26	0.10	5.25	0.29	1.09	1.55	0.00	0.00	0.04	0.04	0.26	0.10	9.74	5.49	0.14	0.17	6.68	0.00	0.00		1.11	15.83	0.60	49.34	192.48	864.87	324.95	1173.69	656.94	922.86	395.65	1115.32	392.99
2.702	0	0.12	0.12	0.03	0.16	0.06	0.14	0.09	0.24	0.24	99.68	0.33	0.69	77.37	5.69	1.99	0.24	0.07	4.69	0.24	0.86	0.96	0.00	0.00	0.04	0.05	0.22	0.09	8.86	5.23	0.18	0.29	6.00	0.00	0.00		-0.86	15.85	1.88	49.02	192.01	868.43	326.33	1170.12	649.46	925.06	392.81	1117.06	394.62
2.736	0	0.11	0.12	0.03	0.17	0.06	0.14	0.10	0.18	0.18	99.66	0.33	0.21	81.84	6.42	2.44	0.18	0.06	4.45	0.23	0.69	0.28	0.00	0.00	0.03	0.07	0.19	0.05	9.44	4.40	0.16	0.65	5.69	0.00	0.00		3.71	14.47	1.88	50.69	200.59	872.42	327.92	1167.36	644.14	921.41	394.84	1121.98	397.73
2.769	0	0.12	0.13	0.03	0.17	0.05	0.14	0.10	0.17	0.15	99.67	0.33	0.00	85.49	5.71	2.23	0.15	0.06	4.25	0.21	0.70	0.35	0.00	0.00	0.03	0.07	0.17	0.05	9.02	5.16	0.17	0.59	5.01	0.00	0.00		5.59	13.13	2.96	50.43	195.54	874.88	327.80	1163.67	637.05	924.88	394.22	1120.40	397.69
2.802	0	0.12	0.13	0.03	0.16	0.05	0.14	0.09	0.16	0.15	99.68	0.33	0.00	84.37	5.20	1.78	0.15	0.05	3.95	0.19	0.61	0.25	0.00	0.00	0.03	0.08	0.15	0.05	8.64	5.32	0.16	0.21	4.93	0.00	0.00		8.77	13.57	2.35	49.90	186.56	875.21	329.24	1162.47	637.05	927.92	400.87	1114.42	395.91
2.836	0	0.12	0.13	0.03	0.17	0.05	0.15	0.10	0.18	0.14	99.66	0.33	0.00	86.17	6.33	1.71	0.14	0.06	4.20	0.17	0.52	0.19	0.00	0.00	0.03	0.09	0.13	0.05	8.93	5.09	0.18	0.06	4.42	0.00	0.00		7.50	12.85	1.11	50.12	186.29	879.84	332.13	1162.67	635.01	928.64	403.17	1114.79	395.86
2.869	0	0.12	0.14	0.03	0.17	0.05	0.15	0.10	0.20	0.12	99.65	0.33	0.00	87.53	6.68	1.45	0.12	0.05	4.07	0.20	0.45	0.22	0.00	0.00	0.03	0.12	0.11	0.07	8.76	5.32	0.20	0.23	3.98	0.00	0.00		-5.51	12.25	1.02	49.73	191.57	881.52	333.16	1155.08	622.59	922.84	392.68	1114.40	394.30
2.902	0	0.12	0.15	0.03	0.19	0.04	0.17	0.10	0.19	0.15	99.62	0.33	0.00	91.31	8.35	1.47	0.13	0.05	3.15	0.18	0.40	0.12	0.00	0.00	0.02	0.15	0.09	0.06	9.36	5.34	0.19	0.10	3.29	0.00	0.00		3.78	10.24	0.70	50.26	181.91	881.97	335.29	1151.16	622.44	925.45	401.17	1107.25	394.97
2.936	0	0.12	0.15	0.03	0.19	0.04	0.17	0.10	0.20	0.17	99.61	0.33	0.00	84.39	8.31	1.54	0.15	0.05	2.69	0.19	0.44	0.10	0.00	0.00	0.02	0.17	0.08	0.05	9.77	5.43	0.20	0.05	2.90	0.00	0.00		3.85	13.56	1.92	50.51	186.42	879.78	334.34	1149.66	619.68	923.27	402.07	1109.55	394.85
2.969	0	0.12	0.15	0.03	0.20	0.04	0.17	0.11	0.22	0.19	99.61	0.33	0.00	85.74	8.37	1.41	0.14	0.06	2.13	0.22	0.45	0.07	0.00	0.00	0.02	0.19	0.07	0.04	9.58	5.85	0.22	0.12	2.63	0.06	0.00		3.38	13.03	1.81	50.66	186.51	877.93	334.08	1148.36	620.87	921.44	400.23	1107.88	395.30
3.002	0	0.13	0.16	0.03	0.19	0.04	0.16	0.10	0.21	0.23	99.63	0.33	0.00	87.98	6.78	1.21	0.13	0.07	1.79	0.20	0.54	0.06	0.00	0.00	0.02	0.23	0.07	0.03	10.14	5.76	0.21	0.18	2.46	0.00	0.00		4.31	12.05	2.08	50.70	184.99	877.11	333.43	1150.77	623.51	923.36	401.86	1108.21	394.82
3.036	0	0.13	0.17	0.03	0.19	0.03	0.17	0.11	0.21	0.28	99.61	0.33	0.00	81.58	7.69	1.35	0.11	0.06	1.83	0.17	0.44	0.06	0.00	0.00	0.02	0.28	0.07	0.03	9.55	6.69	0.21	0.16	1.96	0.46	0.00		-3.03	14.56	-0.02	50.17	186.85	877.86	333.61	1147.84	620.55	918.29	395.12	1105.11	392.19
3.069	0	0.13	0.17	0.03	0.19	0.03	0.16	0.10	0.22	0.30	99.63	0.33	0.00	89.91	6.14	1.60	0.10	0.07	1.71	0.14	0.31	0.05	0.00	0.00	0.02	0.30	0.07	0.04	9.30	7.20	0.22	0.21	1.90	0.32	0.00		4.80	11.06	1.44	50.92	180.44	876.63	333.24	1146.83	620.91	922.43	400.56	1102.73	393.43
3.103	0	0.13	0.17	0.03	0.18	0.03	0.16	0.11	0.24	0.48	99.63	0.33	0.00	82.89	5.76	1.51	0.08	0.05	2.16	0.16	0.26	0.10	0.00	0.00	0.01	0.48	0.07	0.05	8.68	8.61	0.24	0.26	1.60	0.29	0.00		0.60	14.11	0.38	50.90	183.00	874.72	332.25	1147.47	623.07	919.07	396.67	1102.01	391.95
3.136	0	0.13	0.17	0.03	0.19	0.03	0.16	0.12	0.24	0.62	99.62	0.33	0.00	82.65	6.18	1.71	0.08	0.05	2.78	0.13	0.33	0.13	0.00	0.00	0.01	0.62	0.08	0.05	9.36	10.32	0.24	0.41	1.56	0.12	0.00		0.90	14.19	0.77	50.95	181.55	874.01	330.75	1148.72	623.76	920.63	395.63	1102.13	391.11
3.169	0	0.13	0.17	0.03	0.18	0.04	0.16	0.11	0.23	0.65	99.64	0.33	0.00	79.98	5.46	1.67	0.08	0.05	3.85	0.13	0.32	0.20	0.00	0.00	0.01	0.65	0.09	0.05	8.48	10.24	0.23	0.13	1.65	0.17	0.00		-2.98	15.07	-0.69	50.53	184.83	875.53	329.34	1147.74	619.01	917.14	392.10	1101.91	387.16
3.203	0	0.13	0.17	0.03	0.18	0.04	0.16	0.12	0.23	0.85	99.63	0.33	0.00	81.36	5.14	1.91	0.06	0.06	4.75	0.11	0.31	0.28	0.00	0.00	0.01	0.85	0.09	0.05	9.15	12.49	0.23	0.11	1.38	0.25	0.00		-1.32	14.63	-0.26	51.31	187.03	874.02	326.92	1144.63	613.72	914.38	392.05	1101.25	384.34
3.236	0	0.13	0.17	0.03	0.18	0.03	0.15	0.12	0.24	0.76	99.64	0.33	0.00	80.03	4.74	1.73	0.06	0.07	3.31	0.08	0.23	0.13	0.00	0.00	0.01	0.76	0.08	0.05	8.80	12.85	0.24	0.11	1.35	0.19	0.00		1.50	15.06	-0.99	52.05	184.11	874.41	324.47	1143.01	610.00	914.28	391.56	1098.08	380.83
3.269	0	0.13	0.18	0.03	0.18	0.03	0.15	0.15	0.27	0.79	99.64	0.33	0.00	83.66	5.18	1.28	0.06	0.07	2.88	0.08	0.19	0.06	0.00	0.00	0.01	0.79	0.07	0.05	8.26	16.71	0.27	0.09	1.28	0.42	0.00		-0.87	13.84	-3.12	52.15	176.80	867.88	321.10	1135.67	605.11	908.40	390.48	1084.28	372.45
3.303	0	0.14	0.18	0.03	0.18	0.03	0.15	0.17	0.30	0.86	99.64	0.33	0.00	78.67	4.99	1.03	0.06	0.09	2.57	0.08	0.18	0.04	0.00	0.00	0.01	0.86	0.06	0.04	8.55	20.52	0.30	0.04	1.15	0.23	0.00		1.87	15.47	-1.05	52.51	179.45	866.33	316.78	1136.30	604.86	909.18	383.50	1088.36	373.52
3.336	0	0.13	0.18	0.03	0.19	0.03	0.17	0.21	0.31	0.68	99.58	0.33	0.00	81.94	7.18	1.01	0.06	0.11	2.42	0.07	0.20	0.03	0.00	0.00	0.01	0.68	0.05	0.05	8.42	23.57	0.31	0.01	1.15	0.18	0.00		-1.77	14.44	-1.71	51.74	173.71	866.24	315.73	1132.85	599.95	909.43	379.97	1082.85	369.96
3.370	0	0.13	0.18	0.03	0.20	0.03	0.18	0.29	0.27	0.56	99.42	0.33	0.00	61.15	8.00	0.90	0.06	0.10	3.21	0.06	0.23	0.05	0.00	0.00	0.01	0.56	0.03	0.05	8.34	30.98	0.27	0.00	1.04	0.28	0.00		3.82	19.73	-2.30	52.61	162.38	861.88	314.39	1126.43	595.87	909.75	385.78	1070.85	365.47
3.403	0	0.13	0.18	0.03	0.19	0.03	0.18	0.38	0.34	0.39	99.24	0.33	0.00	72.39	7.76	0.79	0.05	0.13	3.10	0.05	0.28	0.06	0.00	0.00	0.02	0.39	0.03	0.07	7.50	37.75	0.34	0.00	1.11	0.19	0.00		5.84	17.18	1.05	53.21	172.93	856.93	310.03	1127.26	597.85	906.33	379.94	1078.87	368.31
3.436	0	0.13	0.18	0.03	0.20	0.03	0.18	0.40	0.35	0.33	99.19	0.33	0.00	71.86	8.82	0.75	0.06	0.14	2.89	0.04	0.38	0.06	0.00	0.00	0.02	0.33	0.03	0.08	7.71	38.04	0.35	0.00	1.10	0.20	0.00		5.00	17.31	-0.19	53.27	172.87	855.51	309.90	1127.00	599.43	903.87	380.22	1076.22	366.84
3.470	0	0.12	0.18	0.03	0.20	0.03	0.20	0.60	0.34	0.26	98.80	0.33	0.00	69.47	10.37	0.57	0.05	0.11	2.82	0.04	0.50	0.06	0.00	0.00	0.02	0.26	0.02	0.11	7.54	46.26	0.34	0.00	1.18	0.30	0.00		6.73	17.89	0.01	53.39	170.51	854.11	308.44	1126.58	599.38	904.49	380.26	1074.38	365.71
3.503	0	0.11	0.18	0.02	0.22	0.03	0.23	0.91	0.36	0.21	98.19	0.34	0.00	64.77	13.46	0.62	0.06	0.10	2.64	0.04	0.54	0.08	0.00	0.00	0.03	0.21	0.02	0.09	7.07	53.13	0.36	0.01	1.21	0.41	0.00		5.46	18.95	0.09	53.28	171.10	853.01	307.85	1124.94	597.83	902.93	378.62	1073.49	364.97
3.536	0	0.11	0.18	0.02	0.25	0.03	0.27	1.06	0.38	0.19	97.89	0.43	0.00	51.49	17.07	0.75	0.07	0.10	2.95	0.04	0.52	0.10	0.00	0.00	0.04	0.19	0.02	0.09	6.78	53.14	0.38	0.01	1.24	0.34	0.00		4.40	21.70	0.30	52.85	167.02	850.40	307.22	1121.60	596.22	902.39	377.22	1068.87	363.75
3.570	0	0.10	0.18	0.02	0.30	0.03	0.33	1.82	0.41	0.13	96.35	0.61	0.00	55.18	21.97	0.84	0.08	0.11	3.41	0.05	0.54	0.11	0.00	0.00	0.04	0.13	0.02	0.09	6.75	61.43	0.41	0.01	1.35	0.51	0.00		4.74	20.96	-0.48	53.19	163.35	851.30	308.82	1118.92	594.68	902.31	378.19	1065.03	363.92
3.603	0	0.09	0.19	0.02	0.34	0.03	0.41	2.26	0.47	0.12	95.48	0.80	0.00	47.29	26.20	0.54	0.10	0.08	3.66	0.05	0.47	0.10	0.00	0.00	0.05	0.12	0.02	0.11	6.29	62.78	0.47	0.00	1.25	0.87	0.00		7.51	22.54	-1.56	53.58	161.27	849.21	309.58	1115.52	594.00	899.52	382.53	1059.56	362.72
3.636	0	0.09	0.19	0.02	0.36	0.03	0.45	2.56	0.53	0.11	94.88	0.92	0.00	49.35	28.56	0.58	0.11	0.08	3.74	0.05	0.46	0.07	0.00	0.00	0.05	0.09	0.03	0.11	5.88	63.42	0.53	0.00	1.09	0.92	0.00		2.19	22.13	-1.63	53.31	162.18	844.44	308.35	1106.13	587.80	891.54	374.74	1053.15	361.05
3.670	0	0.08	0.20	0.02	0.49	0.03	0.67	4.63	0.63	0.14	90.74	1.76	0.00	47.56	37.10	0.57	0.14	0.07	3.53	0.05	0.45	0.06	0.00	0.00	0.04	0.06	0.03	0.07	6.19	69.65	0.63	0.02	0.95	1.17	0.00		8.19	22.49	0.65	54.15	163.64	840.75	308.32	1106.51	591.15	892.38	380.69	1055.14	363.80
3.703	0	0.07	0.20	0.01	0.62	0.03	0.92	6.17	0.60	0.16	87.66	3.10	0.00	63.79	44.41	0.57	0.16	0.06	3.09	0.05	0.40	0.06	0.00	0.00	0.04	0.07	0.03	0.08	6.09	69.65	0.60	0.01	0.91	1.10	0.00		10.89	19.17	-0.16	54.05	167.79	840.38	307.02	1107.64	594.11	889.31	378.71	1056.52	364.81
3.737	0	0.06	0.20	0.01	0.71	0.03	1.10	8.51	0.59	0.23	82.97	4.13	0.00	53.15	48.48	0.73	0.23	0.06	2.50	0.05	0.36	0.12	0.00	0.00	0.03	0.06	0.04	0.06	5.73	73.73	0.59	0.01	0.83	1.01	0.00		9.04	21.37	0.05	54.23	164.75	839.76	306.93	1107.32	593.72	890.74	378.05	1054.89	363.99
3.770	0	0.06	0.20	0.01	0.81	0.03	1.30	10.56	0.62	0.30	78.88	5.52	0.00	48.84	52.11	0.69	0.30	0.06	2.24	0.05	0.37	0.11	0.00	0.00	0.03	0.06	0.04	0.06	5.88	75.86	0.62	0.01	0.71	1.11	0.00		12.07	22.23	-0.66	54.25	163.51	839.69	307.90	1104.35	592.09	889.06	381.05	1051.68	363.93
3.803	0	0.06	0.20	0.01	0.90	0.03	1.52	12.53	0.65	0.32	74.95	7.00	0.00	55.64	55.60	0.66	0.32	0.05	1.88	0.04	0.36	0.10	0.00	0.00	0.03	0.06	0.04	0.08	5.54	77.05	0.65	0.01	0.68	1.11	0.00		10.02	20.87	-1.11	54.45	165.95	837.82	307.68	1100.76	589.58	884.40	379.19	1049.54	362.82
3.837	0	0.05	0.20	0.01	1.10	0.03	1.98	15.88	0.74	0.49	68.25	10.56	0.00	66.84	61.35	0.73	0.49	0.04	1.57	0.04	0.33	0.07	0.00	0.00	0.02	0.07	0.04	0.05	5.39	77.86	0.74	0.02	0.58	1.03	0.00		10.45	18.50	-0.15	54.39	167.18	837.93	307.06	1098.67	586.17	883.94	377.72	1050.48	363.04
3.870	0	0.06	0.20	0.01	0.93	0.03	1.55	13.67	0.67	0.49	72.65	7.07	0.00	55.37	56.05	1.14	0.49	0.05	1.53	0.04	0.41	0.06	0.00	0.00	0.02	0.07	0.04	0.03	5.22	78.54	0.67	0.01	0.53	0.70	0.00		3.11	20.92	1.02	54.17	165.57	833.66	304.41	1094.14	580.27	881.94	371.67	1047.03	358.99
3.903	0	0.05	0.19	0.01	1.02	0.03	1.74	15.66	0.70	0.59	68.68	8.40	0.00	60.17	58.59	1.40	0.59	0.06	1.39	0.04	0.42	0.06	0.00	0.00	0.01	0.08	0.05	0.02	5.01	79.53	0.70	0.02	0.47	0.55	0.00		10.70	19.94	2.01	54.53	162.09	832.27	303.94	1093.38	582.68	883.87	374.27	1045.47	361.56
3.937	0	0.06	0.19	0.01	0.86	0.03	1.39	13.60	0.59	0.81	72.80	5.54	0.00	68.77	53.26	1.41	0.81	0.07	1.58	0.04	0.51	0.09	0.00	0.00	0.02	0.11	0.05	0.02	4.78	80.88	0.59	0.01	0.42	0.43	0.00		7.41	18.05	1.01	54.63	165.04	832.56	303.13	1092.68	579.59	880.88	372.90	1045.28	358.38
3.970	0	0.06	0.19	0.01	0.84	0.03	1.30	13.43	0.62	0.82	73.13	5.12	0.00	61.12	52.03	1.92	0.82	0.09	1.60	0.04	0.58	0.12	0.00	0.00	0.02	0.10	0.04	0.03	4.96	81.24	0.62	0.03	0.40	0.36	0.00		10.10	19.74	2.17	54.81	161.46	831.89	303.47	1093.36	582.29	884.18	373.76	1045.14	360.92
4.003	0	0.06	0.19	0.01	0.77	0.03	1.20	12.50	0.67	0.85	75.00	4.23	0.00	67.44	49.89	1.57	0.85	0.10	1.91	0.04	0.64	0.18	0.00	0.00	0.02	0.09	0.05	0.06	4.62	81.75	0.67	0.01	0.40	0.38	0.00		10.13	18.36	2.22	54.89	162.15	829.67	302.56	1094.01	584.52	883.08	373.73	1044.69	360.49
4.037	0	0.06	0.19	0.01	0.76	0.03	1.17	12.80	0.69	1.01	74.39	3.96	0.00	56.71	49.18	1.57	1.01	0.12	2.31	0.05	0.67	0.25	0.00	0.00	0.02	0.10	0.05	0.10	4.46	83.09	0.69	0.01	0.33	0.43	0.00		9.91	20.65	1.72	54.81	163.33	828.94	299.93	1097.71	585.73	883.62	374.31	1046.02	356.91
4.070	0	0.06	0.19	0.01	0.74	0.03	1.14	12.43	0.75	1.05	75.13	3.75	0.00	35.95	48.56	1.59	1.05	0.15	2.04	0.05	0.71	0.32	0.00	0.00	0.02	0.10	0.04	0.13	4.38	82.85	0.75	0.00	0.35	0.39	0.00		14.41	24.89	3.80	54.95	156.70	829.00	298.70	1099.47	587.85	890.62	374.13	1046.63	359.49
4.104	0	0.07	0.20	0.01	0.60	0.03	0.85	9.12	0.73	1.06	81.76	2.24	0.00	33.72	42.00	1.44	1.06	0.19	1.95	0.06	0.67	0.40	0.00	0.00	0.02	0.12	0.05	0.14	4.33	81.18	0.73	0.01	0.32	0.43	0.00		13.10	25.38	3.30	54.91	159.98	831.79	298.18	1101.78	586.03	891.00	373.34	1050.25	358.13
4.137	0	0.07	0.20	0.01	0.59	0.03	0.85	9.58	0.74	1.13	80.84	2.20	0.00	46.40	41.80	1.38	1.13	0.19	2.02	0.06	0.72	0.37	0.00	0.00	0.03	0.14	0.05	0.14	4.33	82.76	0.74	0.01	0.32	0.58	0.00		10.89	22.72	2.63	54.95	164.62	833.16	297.28	1103.52	584.55	889.28	372.08	1053.11	356.03
4.170	0	0.08	0.20	0.02	0.52	0.03	0.73	8.46	0.81	1.06	83.07	1.69	0.00	45.21	38.44	1.17	1.06	0.20	2.18	0.06	0.65	0.32	0.00	0.00	0.04	0.14	0.06	0.16	4.29	83.05	0.81	0.00	0.34	0.71	0.00		8.77	22.96	2.36	54.89	165.99	836.21	296.24	1107.47	584.57	891.66	369.25	1057.05	355.07
4.204	0	0.08	0.20	0.02	0.47	0.03	0.64	7.41	0.93	0.99	85.17	1.28	0.00	48.94	35.34	1.08	0.99	0.21	2.49	0.05	0.56	0.25	0.00	0.00	0.05	0.14	0.06	0.16	3.87	82.79	0.93	0.01	0.32	0.83	0.00		9.90	22.21	3.74	55.08	165.65	838.71	294.61	1110.21	582.45	896.27	368.25	1061.38	354.91
4.237	0	0.08	0.21	0.02	0.42	0.03	0.57	6.64	0.99	0.95	86.72	1.07	0.00	38.01	32.70	0.83	0.95	0.26	2.96	0.06	0.70	0.27	0.00	0.00	0.05	0.13	0.07	0.19	3.96	82.77	0.99	0.01	0.35	0.87	0.00		11.99	24.44	5.18	55.10	160.18	836.63	291.78	1113.40	585.96	901.51	367.38	1061.18	354.57
4.270	0	0.09	0.20	0.02	0.37	0.03	0.47	5.64	0.94	0.89	88.72	0.79	0.00	29.77	28.60	0.76	0.89	0.25	2.92	0.06	0.74	0.21	0.00	0.00	0.06	0.13	0.06	0.21	3.79	82.77	0.94	0.18	0.37	0.81	0.00		9.33	26.29	4.01	54.86	162.48	838.47	288.36	1116.15	584.41	901.19	361.23	1063.34	350.93
4.304	0	0.09	0.20	0.02	0.32	0.03	0.40	4.50	0.82	0.74	91.01	0.60	0.00	51.31	25.07	0.92	0.74	0.27	2.29	0.05	0.96	0.16	0.00	0.00	0.07	0.12	0.07	0.26	3.48	80.39	0.82	0.40	0.40	0.82	0.00		9.95	21.74	6.08	55.48	169.68	841.27	289.98	1122.78	587.58	905.06	364.71	1074.49	355.55
4.337	0	0.10	0.20	0.02	0.29	0.03	0.34	3.68	0.74	0.71	92.64	0.48	0.00	44.26	21.59	0.87	0.71	0.24	2.31	0.06	1.03	0.12	0.00	0.00	0.06	0.11	0.08	0.25	3.72	78.96	0.74	0.24	0.45	0.78	0.00		10.31	23.15	5.57	55.13	169.27	844.24	290.43	1131.34	595.34	910.43	366.33	1079.44	356.81
4.371	0	0.10	0.20	0.02	0.24	0.03	0.27	2.79	0.70	0.76	94.43	0.34	0.00	41.04	16.93	1.02	0.76	0.24	2.89	0.08	1.56	0.17	0.00	0.00	0.06	0.11	0.08	0.17	3.50	76.55	0.70	0.76	0.56	0.62	0.00		9.11	23.81	5.98	54.25	171.66	844.89	288.64	1140.43	603.30	914.79	364.19	1086.34	357.96
4.404	0	0.10	0.19	0.02	0.23	0.03	0.25	1.98	0.74	0.70	96.03	0.33	0.00	46.83	14.89	1.16	0.70	0.25	2.76	0.08	1.31	0.17	0.00	0.00	0.07	0.10	0.09	0.23	3.15	70.10	0.74	0.26	0.70	0.46	0.00		10.13	22.63	6.27	54.52	175.21	845.43	289.54	1146.52	608.82	916.88	369.15	1091.82	359.34
4.437	0	0.11	0.19	0.02	0.21	0.03	0.22	1.62	0.72	0.68	96.77	0.33	0.00	43.10	12.54	1.47	0.68	0.19	4.32	0.11	1.76	0.31	0.00	0.00	0.06	0.09	0.07	0.28	3.08	67.17	0.72	0.91	0.78	0.36	0.00		10.87	23.39	4.40	54.23	178.93	854.61	291.47	1158.52	614.74	923.16	373.46	1101.58	359.86
4.471	0	0.10	0.18	0.02	0.22	0.03	0.22	1.41	0.66	0.58	97.18	0.33	0.00	41.77	13.21	2.26	0.58	0.19	3.58	0.10	1.51	0.44	0.00	0.00	0.05	0.09	0.07	0.20	2.68	62.40	0.66	0.23	0.97	0.20	0.00		5.95	23.66	4.10	53.76	178.48	858.01	291.54	1157.57	611.54	923.95	364.97	1102.37	360.40
4.504	0	0.11	0.17	0.02	0.20	0.03	0.20	0.94	0.57	0.55	98.11	0.33	0.00	38.34	10.51	2.90	0.55	0.14	3.51	0.12	1.13	0.46	0.00	0.00	0.05	0.10	0.08	0.26	2.35	54.78	0.57	0.66	1.11	0.08	0.00		5.17	24.38	4.22	53.12	175.64	861.54	290.26	1164.73	614.31	930.87	364.19	1106.44	359.20
4.537	0	0.11	0.16	0.02	0.20	0.04	0.18	0.77	0.58	0.58	98.45	0.33	0.00	31.80	9.06	4.36	0.58	0.15	4.65	0.14	1.48	1.08	0.00	0.00	0.05	0.10	0.09	0.13	2.40	49.95	0.52	0.38	1.16	0.00	0.00		3.34	25.81	2.95	53.35	176.12	867.42	292.81	1164.37	610.76	931.59	363.30	1107.67	359.72
4.571	0	0.11	0.15	0.02	0.20	0.03	0.17	0.62	0.54	0.54	98.75	0.33	0.00	31.59	8.23	5.56	0.54	0.14	3.76	0.22	1.13	1.42	0.00	0.00	0.04	0.11	0.08	0.04	2.54	44.34	0.42	1.07	1.28	0.00	0.00		3.26	25.86	2.71	53.29	172.63	871.89	293.90	1165.72	608.26	935.84	364.53	1108.38	359.07
4.604	0	0.11	0.15	0.03	0.20	0.04	0.16	0.62	0.57	0.57	98.77	0.33	0.00	25.77	7.58	6.47	0.57	0.14	6.31	0.33	1.72	2.95	0.00	0.00	0.03	0.11	0.08	0.03	2.75	43.83	0.39	0.61	1.39	0.00	0.00		4.96	27.29	-0.36	53.63	174.53	877.85	296.99	1170.48	610.09	936.03	372.30	1109.93	357.46
4.637	0	0.11	0.15	0.03	0.21	0.04	0.17	0.61	0.63	0.63	98.79	0.33	0.00	41.85	8.57	6.27	0.63	0.12	6.74	0.35	1.87	3.34	0.00	0.00	0.03	0.11	0.10	0.02	2.89	42.66	0.37	0.17	1.51	0.00	0.00		-1.65	23.64	-3.03	53.46	181.67	879.58	293.47	1171.87	603.07	930.10	368.99	1110.54	347.86
4.671	0	0.10	0.14	0.03	0.22	0.04	0.17	0.46	0.64	0.64	99.07	0.33	0.00	51.30	9.39	7.21	0.64	0.13	5.88	0.44	1.39	2.42	0.00	0.00	0.02	0.09	0.11	0.01	3.02	34.41	0.34	0.03	1.83	0.00	0.00		-5.80	21.74	-5.55	53.56	178.48	881.90	290.04	1171.11	596.05	928.52	360.17	1106.34	344.84
4.704	0	0.10	0.14	0.02	0.24	0.04	0.18	0.55	0.67	0.67	98.89	0.33	0.00	35.15	10.60	7.89	0.67	0.15	4.78	0.36	1.33	1.25	0.00	0.00	0.02	0.10	0.11	0.01	3.18	36.78	0.34	0.05	1.53	0.00	0.00		-2.58	25.06	-1.74	54.14	182.54	882.30	287.46	1164.03	587.17	928.60	354.95	1110.82	344.11
4.738	0	0.10	0.15	0.02	0.23	0.03	0.19	0.52	0.77	0.77	98.96	0.33	0.00	26.52	10.84	5.96	0.77	0.14	2.82	0.49	0.77	0.46	0.00	0.00	0.02	0.12	0.10	0.02	3.28	37.06	0.29	0.09	1.63	0.00	0.00		6.11	27.09	-1.26	55.24	172.65	877.29	286.94	1163.96	591.32	932.60	366.27	1103.63	342.66
4.771	0	0.10	0.15	0.02	0.26	0.04	0.23	0.68	0.88	0.88	98.65	0.33	0.00	35.08	14.58	5.42	0.88	0.15	3.95	0.59	0.79	0.78	0.00	0.00	0.01	0.14	0.09	0.01	4.30	40.11	0.29	0.03	1.73	0.00	0.00		3.47	25.08	-1.00	55.17	176.71	873.45	285.12	1164.05	593.57	928.78	362.66	1104.30	342.15
4.804	0	0.10	0.15	0.02	0.29	0.04	0.26	0.83	0.87	0.87	98.33	0.39	0.00	44.92	17.74	5.12	0.87	0.14	3.82	0.57	0.74	0.68	0.00	0.00	0.01	0.15	0.11	0.02	4.65	42.28	0.32	0.03	1.77	0.00	0.00		1.83	23.02	-0.84	55.25	176.32	870.57	285.17	1161.21	594.60	926.08	359.55	1101.65	343.32
4.838	0	0.10	0.15	0.02	0.30	0.04	0.29	0.96	1.05	1.05	98.08	0.46	0.00	30.00	19.06	4.16	1.05	0.14	6.38	0.68	0.84	1.42	0.00	0.00	0.01	0.19	0.11	0.02	5.64	45.35	0.36	0.03	1.88	0.00	0.00		4.51	26.24	-1.29	55.79	178.72	864.29	284.71	1158.54	597.56	920.03	363.72	1097.49	342.55
4.871	0	0.10	0.15	0.02	0.29	0.04	0.29	1.10	0.91	0.91	97.80	0.45	0.00	17.59	19.09	4.30	0.91	0.16	5.97	0.45	0.80	1.07	0.00	0.00	0.02	0.20	0.11	0.03	5.19	48.54	0.40	0.05	1.89	0.03	0.00		5.20	29.72	-0.08	55.43	171.46	858.11	283.53	1150.63	595.83	918.37	359.99	1089.02	343.30
4.904	0	0.09	0.16	0.02	0.31	0.04	0.28	1.19	0.76	0.76	97.63	0.46	0.00	11.63	19.38	5.06	0.76	0.23	4.03	0.27	0.70	0.59	0.00	0.00	0.02	0.20	0.11	0.06	5.44	49.20	0.45	0.01	1.78	0.27	0.00		5.42	32.14	-0.20	54.86	169.95	853.25	281.21	1150.51	598.67	916.63	359.48	1085.60	341.24
4.938	0	0.10	0.16	0.02	0.31	0.04	0.27	1.56	0.70	0.70	96.88	0.48	0.00	16.23	18.72	5.27	0.70	0.27	3.83	0.19	0.83	0.54	0.00	0.00	0.02	0.28	0.10	0.05	6.63	56.27	0.48	0.01	1.59	0.38	0.00		5.28	30.21	-1.23	55.53	177.25	852.47	281.69	1146.97	595.68	909.16	360.09	1085.31	340.38
4.971	0	0.10	0.16	0.02	0.28	0.03	0.24	1.43	0.66	0.66	97.14	0.40	0.00	14.74	16.34	4.56	0.66	0.34	2.58	0.15	0.63	0.31	0.00	0.00	0.02	0.28	0.12	0.07	6.58	57.14	0.47	0.02	1.55	0.54	0.00		5.49	30.77	0.25	55.11	171.59	849.47	280.16	1144.67	595.67	911.50	356.90	1082.36	341.14
5.004	0	0.10	0.16	0.02	0.34	0.03	0.28	2.05	0.62	0.62	95.89	0.53	0.00	13.34	20.16	6.00	0.62	0.49	1.96	0.09	0.44	0.21	0.00	0.00	0.03	0.28	0.13	0.06	6.65	60.59	0.57	0.00	1.38	0.78	0.00		2.14	31.35	-0.02	55.14	177.67	841.81	280.45	1133.97	590.64	898.86	355.22	1075.84	339.65
5.038	0	0.10	0.17	0.02	0.35	0.03	0.29	3.24	0.66	0.59	93.51	0.59	0.00	10.98	20.12	5.94	0.59	0.50	1.86	0.06	0.32	0.11	0.00	0.00	0.04	0.34	0.13	0.06	8.01	71.95	0.66	0.00	1.11	0.86	0.00		9.11	32.46	-1.03	56.18	167.26	840.98	282.09	1131.10	593.24	901.02	361.21	1067.05	340.99
5.071	0	0.09	0.17	0.02	0.38	0.03	0.32	3.38	0.64	0.58	93.24	0.67	0.00	19.60	22.76	5.67	0.58	0.48	1.55	0.04	0.18	0.07	0.00	0.00	0.03	0.33	0.13	0.09	7.27	70.62	0.64	0.04	1.05	0.86	0.00		8.06	29.06	-0.80	56.59	174.09	831.15	281.31	1124.14	593.09	889.62	363.06	1062.08	339.30
5.105	0	0.09	0.17	0.02	0.36	0.03	0.31	3.85	0.64	0.45	92.29	0.60	0.00	32.94	22.05	5.35	0.45	0.44	1.50	0.02	0.20	0.05	0.00	0.00	0.03	0.40	0.12	0.04	6.49	74.96	0.64	0.04	0.94	0.65	0.00		4.27	25.55	-0.31	56.85	176.50	820.42	282.89	1110.03	590.91	876.24	359.15	1051.85	341.49
5.138	0	0.09	0.17	0.02	0.39	0.03	0.34	4.37	0.56	0.45	91.25	0.69	0.00	27.11	24.13	5.85	0.38	0.39	1.27	0.02	0.23	0.04	0.00	0.00	0.02	0.45	0.09	0.04	6.39	75.61	0.56	0.01	0.82	0.52	0.00		8.59	26.94	-2.02	56.39	170.44	821.06	284.76	1108.13	593.68	876.25	361.51	1045.72	343.39
5.171	0	0.09	0.16	0.02	0.37	0.03	0.33	3.84	0.52	0.46	92.32	0.64	0.00	27.21	23.68	5.41	0.35	0.27	1.31	0.02	0.30	0.05	0.00	0.00	0.01	0.46	0.08	0.04	5.71	73.36	0.52	0.05	0.87	0.31	0.00		9.27	26.92	-1.85	56.40	178.35	815.05	286.02	1102.82	593.12	867.03	366.66	1043.86	343.40
5.205	0	0.08	0.16	0.02	0.39	0.03	0.37	4.82	0.48	0.50	90.37	0.73	0.00	43.24	26.16	5.31	0.28	0.24	1.35	0.03	0.39	0.06	0.00	0.00	0.01	0.50	0.06	0.03	5.00	76.67	0.48	0.02	0.93	0.25	0.00		11.75	23.36	-2.34	55.48	175.18	813.06	289.33	1098.95	596.22	864.98	370.18	1038.64	347.15
5.238	0	0.07	0.16	0.02	0.49	0.03	0.49	6.25	0.47	0.52	87.51	1.12	0.00	24.22	32.53	5.55	0.28	0.20	1.38	0.03	0.31	0.06	0.00	0.00	0.01	0.52	0.05	0.03	4.73	76.72	0.47	0.04	0.91	0.21	0.00		9.04	27.70	-2.52	56.45	173.53	811.25	292.10	1094.79	595.70	862.57	370.67	1034.67	348.44
5.271	0	0.08	0.16	0.02	0.43	0.03	0.44	4.91	0.46	0.50	90.18	0.89	0.00	34.58	29.89	5.25	0.23	0.14	1.34	0.03	0.27	0.06	0.00	0.00	0.00	0.50	0.04	0.03	4.07	73.60	0.46	0.02	0.85	0.25	0.00		10.16	25.19	-2.64	56.33	172.03	810.23	294.98	1090.07	594.83	860.35	373.49	1030.87	350.73
5.305	0	0.08	0.17	0.02	0.41	0.03	0.42	4.39	0.43	0.48	91.23	0.74	0.00	44.76	28.65	5.38	0.20	0.13	1.13	0.03	0.26	0.06	0.00	0.00	0.00	0.48	0.03	0.03	2.71	71.88	0.43	0.02	0.72	0.31	0.00		9.70	23.05	-3.03	56.35	175.16	809.54	296.69	1086.47	593.25	855.94	374.19	1029.67	351.79
5.338	0	0.08	0.17	0.02	0.41	0.03	0.44	4.74	0.40	0.50	90.52	0.77	0.00	53.72	29.49	4.58	0.21	0.13	1.13	0.04	0.26	0.04	0.00	0.00	0.00	0.50	0.02	0.03	2.54	73.78	0.40	0.02	0.69	0.33	0.00		7.50	21.25	-3.42	56.92	174.26	806.56	299.50	1081.12	591.71	851.94	377.53	1024.30	351.84
5.372	0	0.07	0.17	0.02	0.42	0.03	0.45	4.54	0.33	0.51	90.91	0.77	0.00	48.09	30.04	4.90	0.20	0.15	1.08	0.03	0.29	0.04	0.00	0.00	0.01	0.51	0.02	0.04	1.92	71.84	0.33	0.02	0.55	0.46	0.00		7.34	22.38	-2.49	57.32	178.76	804.37	300.00	1077.89	590.46	848.02	377.02	1025.22	353.40
5.405	0	0.07	0.18	0.01	0.48	0.03	0.56	6.01	0.26	0.59	87.98	1.06	0.00	51.13	34.68	4.27	0.23	0.14	0.99	0.04	0.29	0.03	0.00	0.00	0.01	0.59	0.02	0.03	1.78	74.91	0.26	0.03	0.49	0.62	0.00		7.80	21.77	-1.99	57.29	170.46	802.64	301.09	1075.99	592.03	851.28	377.81	1020.17	354.70
5.438	0	0.07	0.19	0.01	0.45	0.03	0.56	6.23	0.25	0.63	87.55	1.03	0.00	42.04	34.36	3.16	0.22	0.14	0.93	0.03	0.28	0.02	0.00	0.00	0.01	0.63	0.02	0.04	1.75	77.26	0.25	0.06	0.48	0.80	0.00		7.38	23.61	-0.91	57.59	172.89	800.75	300.50	1074.41	589.78	849.95	378.52	1021.09	354.01
5.472	0	0.07	0.19	0.01	0.41	0.03	0.50	6.24	0.23	0.75	87.52	0.84	0.00	45.30	31.63	2.72	0.23	0.11	0.78	0.02	0.26	0.02	0.00	0.00	0.01	0.75	0.03	0.03	1.51	80.50	0.19	0.04	0.40	0.88	0.00		6.83	22.94	-1.40	57.52	168.81	799.53	300.54	1072.01	590.07	849.37	376.28	1016.72	354.15
5.505	0	0.08	0.19	0.02	0.37	0.03	0.44	5.51	0.25	0.76	88.97	0.67	0.00	62.23	28.54	2.78	0.25	0.11	0.86	0.02	0.26	0.01	0.00	0.00	0.01	0.76	0.03	0.02	1.48	80.38	0.19	0.07	0.40	0.84	0.00		10.58	19.50	1.55	57.62	164.09	798.00	303.47	1070.67	593.40	854.10	380.15	1017.01	360.59
5.538	0	0.08	0.19	0.02	0.35	0.03	0.42	4.95	0.27	0.66	90.10	0.61	0.00	55.21	27.16	2.36	0.27	0.11	1.01	0.03	0.25	0.02	0.00	0.00	0.01	0.66	0.03	0.03	1.54	79.44	0.20	0.05	0.41	0.85	0.00		7.79	20.96	2.86	58.29	167.24	793.62	302.93	1071.77	596.05	852.80	380.91	1018.81	360.65
5.572	0	0.08	0.19	0.02	0.34	0.03	0.41	4.84	0.28	0.58	90.33	0.60	0.00	30.02	26.74	1.81	0.28	0.10	1.30	0.03	0.23	0.02	0.00	0.00	0.01	0.58	0.04	0.03	1.63	79.84	0.22	0.07	0.46	0.71	0.00		11.53	26.23	1.23	58.11	161.37	790.91	301.76	1073.79	603.05	853.55	382.73	1013.27	359.67
5.605	0	0.09	0.19	0.02	0.31	0.03	0.36	4.44	0.29	0.55	91.12	0.49	0.00	33.20	23.86	1.96	0.29	0.12	1.75	0.03	0.28	0.02	0.00	0.00	0.01	0.55	0.06	0.03	1.76	80.41	0.24	0.05	0.48	0.77	0.00		2.78	25.50	-1.39	57.00	167.74	795.03	302.57	1072.11	597.23	847.55	375.39	1014.27	356.88
5.638	0	0.08	0.20	0.02	0.32	0.03	0.40	4.73	0.30	0.46	90.54	0.57	0.00	52.20	25.83	1.48	0.30	0.12	1.77	0.03	0.26	0.02	0.00	0.00	0.01	0.46	0.06	0.03	1.86	80.51	0.30	0.01	0.48	0.93	0.00		6.57	21.56	-3.58	58.06	173.88	798.24	304.74	1069.21	593.96	841.54	379.44	1014.00	357.30
5.672	0	0.09	0.20	0.02	0.31	0.03	0.38	5.11	0.35	0.40	89.77	0.52	0.00	50.34	24.44	1.47	0.33	0.13	1.61	0.03	0.22	0.01	0.00	0.00	0.02	0.40	0.08	0.02	1.95	83.87	0.35	0.02	0.45	1.00	0.00		15.26	21.93	0.28	57.66	166.38	795.66	307.07	1066.80	596.81	848.41	386.55	1013.27	364.10
5.705	0	0.08	0.20	0.02	0.37	0.03	0.47	6.20	0.39	0.41	87.61	0.75	0.00	33.59	29.50	1.61	0.36	0.16	1.62	0.03	0.22	0.01	0.00	0.00	0.02	0.41	0.09	0.03	2.18	83.52	0.39	0.01	0.45	1.03	0.00		9.10	25.41	-0.09	58.39	163.49	792.84	309.09	1066.41	600.04	847.84	386.09	1009.84	364.11
5.739	0	0.08	0.20	0.01	0.43	0.03	0.58	7.82	0.49	0.42	84.35	1.04	0.00	49.47	33.82	1.52	0.42	0.19	1.54	0.03	0.17	0.01	0.00	0.00	0.02	0.41	0.12	0.04	2.46	85.28	0.49	0.02	0.39	1.09	0.00		1.22	22.11	-4.26	57.51	172.66	794.67	310.39	1063.60	595.49	836.71	383.12	1007.79	359.77
5.772	0	0.07	0.21	0.01	0.47	0.03	0.64	8.73	0.52	0.49	82.54	1.24	0.00	37.64	36.00	1.27	0.49	0.17	1.71	0.04	0.22	0.02	0.00	0.00	0.02	0.45	0.13	0.05	2.68	86.22	0.52	0.02	0.40	1.14	0.00		8.68	24.52	-0.93	58.53	168.64	789.92	310.32	1063.23	600.65	841.03	387.70	1008.07	364.55
5.805	0	0.08	0.21	0.02	0.42	0.03	0.56	7.67	0.52	0.49	84.67	1.01	0.00	44.94	33.08	1.21	0.49	0.17	2.27	0.05	0.33	0.04	0.00	0.00	0.02	0.45	0.12	0.10	2.80	85.82	0.52	0.01	0.43	1.13	0.00		8.27	23.02	0.22	58.32	164.10	788.61	310.78	1064.78	604.04	844.97	388.36	1007.55	366.06
5.839	0	0.08	0.21	0.02	0.45	0.03	0.60	8.10	0.66	0.48	83.80	1.22	0.00	31.44	34.68	1.34	0.48	0.17	2.50	0.05	0.36	0.04	0.00	0.00	0.02	0.45	0.13	0.13	3.79	85.51	0.66	0.05	0.45	1.35	0.00		2.54	25.90	-4.52	57.23	170.27	793.09	312.89	1062.88	599.16	836.55	386.78	1005.00	362.02
5.872	0	0.08	0.21	0.02	0.48	0.03	0.65	8.33	0.69	0.51	83.35	1.38	0.00	33.31	36.15	1.14	0.51	0.13	2.73	0.04	0.34	0.06	0.00	0.00	0.03	0.48	0.14	0.16	4.02	85.02	0.69	0.01	0.44	1.29	0.00		9.60	25.47	-2.30	58.39	166.98	793.20	313.57	1064.38	601.85	842.46	392.31	1007.30	365.67
5.905	0	0.08	0.21	0.02	0.46	0.03	0.60	7.45	0.84	0.53	85.09	1.30	0.00	31.64	34.25	1.20	0.53	0.13	2.87	0.06	0.35	0.08	0.00	0.00	0.03	0.52	0.14	0.12	5.13	83.96	0.84	0.01	0.47	1.30	0.00		7.01	25.85	-3.86	58.24	169.44	790.35	313.39	1058.19	598.37	834.29	389.26	1001.80	363.74
5.939	0	0.09	0.21	0.02	0.41	0.03	0.50	5.51	1.13	0.57	88.98	1.06	0.00	38.55	30.25	1.27	0.57	0.14	2.40	0.07	0.30	0.07	0.00	0.00	0.03	0.48	0.16	0.09	6.30	80.13	1.13	0.01	0.54	1.23	0.00		9.14	24.33	-0.79	58.31	168.10	784.42	310.81	1058.84	601.47	836.77	390.32	1002.86	364.37
5.972	0	0.08	0.21	0.02	0.46	0.03	0.57	5.96	1.29	0.63	88.07	1.34	0.00	34.04	33.25	1.31	0.63	0.12	1.85	0.07	0.30	0.07	0.00	0.00	0.03	0.55	0.16	0.07	6.57	79.13	1.29	0.03	0.51	1.24	0.00		5.47	25.31	-4.14	57.78	164.46	788.34	314.18	1056.60	598.31	835.14	391.43	997.01	362.38
6.005	0	0.09	0.21	0.02	0.45	0.03	0.54	5.05	1.52	0.70	89.89	1.30	0.00	39.22	32.43	1.53	0.70	0.09	1.57	0.07	0.36	0.05	0.00	0.00	0.03	0.58	0.14	0.06	6.96	75.55	1.52	0.06	0.54	1.19	0.00		7.23	24.19	-5.83	58.40	169.45	788.29	316.74	1050.04	594.17	826.94	394.31	993.47	363.00
6.039	0	0.09	0.20	0.02	0.48	0.03	0.56	5.19	1.20	0.85	89.61	1.53	0.00	55.08	33.13	1.76	0.64	0.09	1.20	0.05	0.25	0.03	0.00	0.00	0.03	0.85	0.13	0.06	8.41	75.31	1.58	0.04	0.56	1.10	0.00		7.32	20.98	-1.55	58.45	172.21	784.37	317.02	1049.73	596.22	829.08	395.20	999.00	367.24
6.072	0	0.08	0.20	0.02	0.53	0.03	0.63	5.66	1.24	0.95	88.68	1.91	0.00	42.58	35.83	1.80	0.64	0.10	1.24	0.04	0.28	0.03	0.00	0.00	0.03	0.95	0.15	0.05	8.48	74.74	1.46	0.03	0.55	1.13	0.00		7.04	23.49	-0.15	58.19	168.33	783.29	318.23	1050.27	600.09	832.43	393.78	999.22	371.13
6.106	0	0.08	0.20	0.02	0.53	0.03	0.62	5.39	1.26	1.25	89.22	1.94	0.00	40.02	35.53	1.90	0.63	0.09	1.26	0.04	0.24	0.02	0.00	0.00	0.03	1.25	0.14	0.04	8.97	73.71	1.42	0.03	0.47	1.13	0.00		7.74	24.02	1.05	57.94	167.64	780.71	317.69	1051.06	602.43	833.61	394.84	999.67	371.93
6.139	0	0.08	0.20	0.02	0.57	0.03	0.67	5.40	1.46	1.48	89.20	2.31	0.00	45.47	37.24	2.24	0.68	0.10	1.47	0.04	0.22	0.03	0.00	0.00	0.03	1.48	0.12	0.05	9.49	71.69	1.46	0.03	0.49	1.12	0.00		6.60	22.91	-0.67	57.89	166.20	778.99	318.64	1052.77	608.67	831.95	395.55	996.48	372.08
6.172	0	0.08	0.20	0.02	0.59	0.03	0.72	5.44	1.26	1.43	89.12	2.54	0.00	19.78	38.86	1.97	0.69	0.09	1.26	0.03	0.20	0.02	0.00	0.00	0.03	1.43	0.12	0.05	9.10	70.54	1.51	0.01	0.45	1.08	0.00		2.36	29.00	-1.97	56.46	160.92	785.75	320.68	1050.64	601.66	835.04	391.17	994.72	371.22
6.206	0	0.07	0.20	0.02	0.69	0.03	0.87	6.01	1.11	1.96	87.97	3.38	0.00	39.13	43.17	2.29	0.72	0.09	1.11	0.03	0.17	0.02	0.00	0.00	0.03	1.96	0.10	0.05	8.42	68.47	1.42	0.03	0.41	0.98	0.00		10.61	24.21	0.46	58.22	167.35	782.71	320.24	1050.61	603.40	833.78	398.36	999.39	374.29
6.239	0	0.08	0.20	0.02	0.60	0.03	0.73	4.97	1.31	1.91	90.06	2.58	0.00	33.74	39.25	2.06	0.69	0.09	1.47	0.04	0.20	0.03	0.00	0.00	0.02	1.91	0.07	0.05	8.92	67.79	1.31	0.01	0.45	0.92	0.00		5.90	25.37	1.04	57.18	166.50	782.05	319.27	1056.69	608.65	837.66	396.10	1002.67	373.84
6.272	0	0.08	0.20	0.02	0.67	0.03	0.86	5.18	1.11	2.15	89.64	3.49	0.00	43.41	42.62	1.57	0.73	0.09	1.68	0.05	0.24	0.02	0.00	0.00	0.02	2.15	0.08	0.03	9.41	65.94	1.11	0.02	0.48	1.04	0.00		0.96	23.33	-5.03	57.06	168.12	788.71	320.77	1056.61	604.37	831.84	394.46	997.90	368.25
6.306	0	0.08	0.21	0.02	0.65	0.03	0.82	4.42	1.08	2.34	91.16	3.46	0.00	41.46	41.23	1.23	0.69	0.08	2.42	0.06	0.32	0.04	0.00	0.00	0.02	2.34	0.09	0.05	10.66	63.68	1.08	0.08	0.45	1.21	0.00		10.65	23.72	-0.72	58.40	167.47	788.92	319.45	1060.04	606.57	840.09	399.36	1005.41	372.58
6.339	0	0.08	0.21	0.02	0.73	0.03	0.94	5.22	1.14	2.28	89.57	4.61	0.00	40.16	44.34	1.38	0.71	0.06	2.61	0.07	0.23	0.04	0.00	0.00	0.02	2.28	0.10	0.06	11.29	64.62	1.14	0.04	0.43	1.26	0.00		3.03	23.99	-3.49	57.34	168.54	792.72	321.84	1058.62	602.38	836.85	396.91	1003.22	369.92
6.373	0	0.08	0.21	0.02	0.76	0.03	0.99	4.99	1.10	2.46	90.02	5.07	0.00	27.70	45.77	1.46	0.67	0.05	1.69	0.07	0.18	0.03	0.00	0.00	0.02	2.46	0.10	0.08	11.10	62.02	1.10	0.06	0.41	1.38	0.00		7.70	26.80	-2.07	57.80	164.26	791.49	320.66	1056.77	600.83	839.70	398.24	1001.54	370.18
6.406	0	0.07	0.22	0.02	0.81	0.03	1.09	5.33	1.12	2.26	89.33	5.62	0.00	35.21	47.82	1.47	0.65	0.05	1.79	0.06	0.17	0.03	0.00	0.00	0.02	2.26	0.12	0.11	10.41	61.63	1.12	0.00	0.40	1.62	0.00		8.93	25.05	-0.25	57.90	165.01	788.87	318.35	1058.88	604.54	841.19	395.43	1004.53	372.01
6.439	0	0.07	0.22	0.01	0.95	0.03	1.28	6.60	1.16	2.30	86.80	7.98	0.00	37.24	51.70	1.96	0.65	0.04	1.58	0.08	0.17	0.03	0.00	0.00	0.02	2.30	0.10	0.09	11.21	62.69	1.16	0.04	0.38	1.81	0.00		7.49	24.61	-0.92	57.72	165.40	792.49	321.23	1058.17	600.83	841.85	399.28	1004.90	371.45
6.473	0	0.07	0.23	0.02	0.84	0.03	1.12	5.45	1.02	2.20	89.11	6.53	0.00	26.29	48.54	1.29	0.58	0.04	1.55	0.07	0.22	0.04	0.00	0.00	0.02	2.20	0.14	0.09	11.68	61.63	1.02	0.04	0.38	2.24	0.00		8.57	27.15	-0.66	57.25	161.58	790.45	320.59	1057.98	603.31	843.00	398.45	1002.40	372.00
6.506	0	0.08	0.24	0.02	0.77	0.03	1.01	5.09	1.25	1.89	89.81	5.34	0.00	29.53	46.24	1.17	0.54	0.03	1.59	0.06	0.22	0.05	0.00	0.00	0.03	1.89	0.18	0.14	11.31	62.35	1.25	0.01	0.39	2.44	0.00		7.80	26.35	-0.01	56.78	162.52	788.01	319.86	1058.82	605.21	842.65	398.73	1002.92	371.77
6.539	0	0.08	0.24	0.02	0.74	0.03	0.97	4.59	1.46	1.69	90.82	4.92	0.00	27.95	45.30	1.05	0.58	0.03	1.56	0.06	0.26	0.07	0.00	0.00	0.04	1.69	0.17	0.14	11.18	60.81	1.46	0.01	0.40	2.36	0.00		6.40	26.73	-2.07	56.56	161.91	789.95	321.15	1057.72	605.34	840.33	396.48	1000.39	372.07
6.573	0	0.08	0.24	0.02	0.80	0.03	1.06	4.98	1.78	1.41	90.04	6.05	0.00	35.92	46.99	1.05	0.75	0.04	1.82	0.06	0.29	0.09	0.00	0.00	0.04	1.41	0.16	0.16	12.21	61.16	1.78	0.01	0.39	2.33	0.00		8.87	24.89	-0.70	57.25	167.39	787.87	321.94	1057.02	605.31	838.32	401.88	1003.24	373.21
6.606	0	0.08	0.24	0.02	0.71	0.03	0.92	3.94	1.86	1.51	92.12	4.58	0.00	27.50	43.69	0.88	0.73	0.04	1.86	0.06	0.33	0.08	0.00	0.00	0.05	1.51	0.13	0.22	11.87	58.73	1.91	0.01	0.40	2.29	0.00		6.81	26.85	-2.40	56.58	163.07	789.74	323.06	1054.83	603.96	837.82	398.73	998.84	372.96
6.639	0	0.09	0.23	0.02	0.63	0.03	0.78	3.37	1.76	1.72	93.26	3.58	0.00	36.23	39.96	0.85	0.73	0.05	1.76	0.07	0.26	0.10	0.00	0.00	0.05	1.72	0.12	0.14	12.37	58.59	1.98	0.03	0.40	2.08	0.00		8.05	24.83	-2.29	57.43	163.16	786.58	325.77	1046.83	601.32	832.38	401.36	993.41	375.03
6.673	0	0.10	0.22	0.02	0.54	0.03	0.61	2.92	1.75	2.04	94.17	2.57	0.00	26.92	34.32	0.74	0.83	0.04	1.75	0.10	0.33	0.12	0.00	0.00	0.05	2.04	0.09	0.11	13.80	60.76	1.77	0.04	0.39	1.67	0.00		10.90	26.99	-0.78	57.35	160.55	783.39	324.18	1047.70	603.63	834.84	403.11	992.93	375.05
6.706	0	0.10	0.22	0.02	0.54	0.03	0.61	2.94	1.74	2.20	94.12	2.63	0.00	26.10	34.37	0.68	0.91	0.05	2.01	0.16	0.31	0.16	0.00	0.00	0.05	2.20	0.08	0.09	14.03	60.95	1.74	0.01	0.40	1.40	0.00		5.40	27.20	-1.76	56.19	157.85	784.88	324.88	1045.69	601.03	834.29	397.96	990.34	374.23
6.740	0	0.10	0.21	0.02	0.52	0.03	0.57	2.47	2.17	2.06	95.06	2.45	0.00	45.51	32.80	0.73	0.83	0.05	2.22	0.15	0.45	0.14	0.00	0.00	0.06	2.06	0.06	0.05	14.67	58.18	2.17	0.03	0.40	1.12	0.00		8.11	22.90	-4.18	57.12	160.88	786.65	323.66	1045.24	597.46	830.71	400.81	988.66	370.22
6.773	0	0.10	0.21	0.02	0.56	0.03	0.63	2.49	1.98	2.16	95.02	2.87	0.00	33.89	35.25	0.76	0.81	0.06	1.98	0.18	0.29	0.10	0.00	0.00	0.05	2.16	0.06	0.06	14.26	55.89	2.14	0.03	0.38	1.04	0.00		12.74	25.34	-0.70	57.71	161.20	784.70	326.37	1044.06	600.50	833.46	405.35	992.10	376.81
6.806	0	0.10	0.21	0.02	0.53	0.03	0.58	2.25	2.00	2.17	95.50	2.39	0.00	29.45	33.25	0.83	0.83	0.07	2.00	0.17	0.26	0.08	0.00	0.00	0.04	2.17	0.05	0.05	13.91	55.36	2.32	0.01	0.39	0.95	0.00		8.73	26.37	1.24	56.50	158.11	780.36	323.33	1045.72	603.80	835.83	398.94	992.38	376.74
6.840	0	0.10	0.21	0.02	0.47	0.03	0.52	1.80	1.57	2.23	96.40	1.81	0.00	27.68	31.09	0.76	0.80	0.07	1.57	0.16	0.22	0.04	0.00	0.00	0.04	2.23	0.04	0.06	12.58	52.11	2.88	0.01	0.39	0.89	0.00		6.00	26.80	-0.62	55.88	159.08	781.07	324.07	1047.11	605.10	834.06	399.38	991.25	374.94
6.873	0	0.10	0.21	0.02	0.57	0.03	0.66	2.11	2.04	2.30	95.79	2.82	0.00	25.87	35.91	0.68	0.89	0.05	2.04	0.18	0.21	0.05	0.00	0.00	0.04	2.30	0.04	0.06	13.35	51.23	2.89	0.04	0.40	0.95	0.00		2.81	27.26	-4.59	55.47	156.95	788.17	327.59	1046.24	599.53	833.44	401.80	987.52	371.92
6.906	0	0.10	0.21	0.02	0.59	0.03	0.70	2.32	2.42	2.35	95.37	3.20	0.00	20.36	37.10	0.55	1.05	0.04	2.42	0.24	0.37	0.06	0.00	0.00	0.03	2.35	0.04	0.05	13.80	52.50	2.91	0.12	0.39	1.12	0.00		11.64	28.82	-0.91	56.96	157.77	780.87	327.44	1045.58	608.11	833.80	406.38	989.10	378.59
6.940	0	0.08	0.22	0.02	0.75	0.03	1.01	2.89	2.75	2.58	94.22	5.24	0.00	19.32	44.86	0.59	1.30	0.06	2.75	0.22	0.32	0.06	0.00	0.00	0.03	2.58	0.04	0.05	12.45	50.14	2.90	0.01	0.38	1.32	0.00		4.49	29.15	-1.17	55.33	154.45	782.58	328.91	1043.24	604.70	834.44	401.00	987.22	378.36
6.973	0	0.08	0.22	0.02	0.84	0.03	1.19	3.41	2.80	2.65	93.19	6.68	0.00	29.56	48.44	0.49	1.35	0.05	2.97	0.19	0.29	0.08	0.00	0.00	0.04	2.65	0.06	0.05	12.07	50.75	2.80	0.03	0.38	1.38	0.00		7.82	26.34	0.44	56.40	162.27	783.10	328.38	1044.35	603.97	833.34	402.76	994.07	380.47
7.006	0	0.07	0.23	0.01	1.01	0.03	1.58	4.18	2.03	2.81	91.63	9.64	0.00	38.27	54.94	0.53	1.40	0.04	2.03	0.16	0.23	0.05	0.00	0.00	0.04	2.81	0.05	0.05	10.55	49.33	2.52	0.08	0.36	1.69	0.00		4.27	24.39	-4.03	56.55	163.88	786.41	329.50	1041.58	597.70	827.29	404.57	988.32	374.14
7.040	0	0.06	0.23	0.01	1.19	0.03	1.93	5.32	1.61	3.65	89.36	13.52	0.00	40.75	59.53	0.57	1.52	0.04	1.61	0.17	0.17	0.04	0.00	0.00	0.04	3.65	0.04	0.04	10.71	50.76	1.90	0.09	0.33	1.56	0.00		11.35	23.87	0.90	56.93	167.15	783.20	327.83	1044.56	602.55	831.83	406.07	996.99	380.35
7.073	0	0.06	0.23	0.01	1.42	0.03	2.46	6.49	1.33	3.88	87.01	19.09	-0.29	40.06	64.81	0.58	1.73	0.03	1.33	0.22	0.17	0.04	0.00	0.00	0.04	3.88	0.04	0.05	10.55	50.56	2.00	0.14	0.33	1.59	0.00		7.58	24.01	-0.14	56.25	160.75	784.31	328.98	1047.93	607.39	835.79	404.59	994.70	380.38
7.107	0	0.06	0.23	0.01	1.44	0.03	2.59	6.77	1.24	3.66	86.46	19.02	-0.75	32.40	65.98	0.64	1.83	0.03	1.24	0.23	0.27	0.04	0.00	0.00	0.03	3.66	0.04	0.04	9.33	50.41	1.78	0.16	0.28	1.56	0.00		5.57	25.68	-4.13	55.98	165.79	788.22	329.55	1045.90	601.80	828.93	404.23	992.30	376.00
7.140	0	0.06	0.23	0.01	1.20	0.03	2.09	5.02	1.21	3.22	89.97	12.39	0.00	43.63	60.85	0.55	2.04	0.04	1.21	0.20	0.26	0.04	0.00	0.00	0.04	3.22	0.03	0.05	8.14	47.98	1.78	0.05	0.27	1.37	0.00		7.79	23.28	0.73	56.00	166.62	783.62	327.10	1050.10	607.89	834.62	403.22	999.67	380.44
7.173	0	0.06	0.22	0.01	1.20	0.03	2.13	4.46	1.22	2.94	91.09	12.24	0.00	41.02	61.29	0.54	1.98	0.04	1.22	0.14	0.30	0.03	0.00	0.00	0.05	2.94	0.03	0.08	7.52	44.56	1.85	0.04	0.25	1.24	0.00		4.62	23.81	-3.21	55.59	162.50	790.01	330.82	1050.37	605.62	835.08	405.65	995.21	378.01
7.207	0	0.06	0.23	0.01	1.06	0.03	1.84	3.25	1.11	2.62	93.50	9.05	0.00	49.15	57.85	0.52	2.15	0.03	1.11	0.13	0.31	0.03	0.00	0.00	0.06	2.62	0.03	0.06	6.76	40.15	2.04	0.05	0.22	1.30	0.00		6.75	22.17	1.05	55.82	169.51	790.92	330.52	1053.99	606.18	839.18	406.16	1007.10	383.02
7.240	0	0.07	0.22	0.01	0.71	0.03	1.08	2.05	1.15	2.37	95.90	3.67	0.00	41.76	46.05	0.55	1.79	0.03	1.15	0.09	0.27	0.03	0.00	0.00	0.07	2.37	0.03	0.09	6.62	40.55	2.35	0.03	0.21	1.11	0.00		7.20	23.66	0.28	55.37	165.67	790.13	329.03	1058.29	611.44	841.96	406.12	1005.79	381.47
7.273	0	0.09	0.22	0.02	0.53	0.03	0.72	1.50	1.53	2.24	97.00	1.86	0.00	54.79	36.81	0.50	1.90	0.03	1.53	0.14	0.34	0.05	0.00	0.00	0.06	2.24	0.03	0.08	7.18	42.23	2.54	0.01	0.22	1.12	0.00		0.92	21.04	-4.24	54.46	165.01	796.13	330.41	1061.35	609.77	840.98	405.40	1003.48	376.69
7.307	0	0.10	0.22	0.02	0.39	0.03	0.48	0.96	1.59	1.97	98.07	0.90	0.00	52.25	27.80	0.49	1.97	0.03	1.59	0.14	0.33	0.08	0.00	0.00	0.07	1.74	0.04	0.06	6.37	40.53	2.95	0.02	0.20	1.16	0.00		2.80	21.55	-2.28	54.81	168.39	798.83	330.10	1062.88	608.70	843.56	403.42	1010.26	379.55
7.340	0	0.11	0.23	0.02	0.32	0.03	0.37	0.72	1.64	1.94	98.55	0.61	0.00	46.87	22.18	0.52	1.94	0.04	1.64	0.12	0.35	0.11	0.00	0.00	0.08	1.65	0.04	0.07	6.53	39.17	3.18	0.04	0.20	1.30	0.00		5.46	22.63	-0.88	54.94	165.92	800.58	329.65	1065.35	608.83	848.93	404.70	1013.07	380.49
7.374	0	0.11	0.23	0.02	0.30	0.03	0.35	0.65	1.69	2.06	98.70	0.53	0.00	51.33	20.80	0.49	2.06	0.04	1.69	0.15	0.44	0.18	0.00	0.00	0.07	1.44	0.05	0.07	5.85	37.90	2.84	0.02	0.19	1.48	0.00		6.23	21.73	-0.48	55.03	164.60	801.40	328.45	1067.73	610.10	851.62	403.25	1014.66	380.63
7.407	0	0.11	0.23	0.02	0.28	0.03	0.33	0.51	1.51	1.96	98.99	0.44	0.00	47.55	19.16	0.50	1.96	0.04	1.51	0.17	0.49	0.11	0.00	0.00	0.06	1.22	0.05	0.06	4.92	33.54	3.09	0.06	0.18	1.47	0.00		4.26	22.49	-2.60	54.93	165.70	805.18	330.42	1064.94	605.32	848.71	402.78	1012.77	379.49
7.440	0	0.12	0.23	0.02	0.25	0.03	0.27	0.42	1.21	1.80	99.16	0.33	0.00	60.70	15.38	0.51	1.80	0.05	1.21	0.16	0.55	0.07	0.00	0.00	0.05	1.13	0.04	0.06	4.79	32.76	2.94	0.07	0.17	1.34	0.00		10.14	19.83	1.65	55.04	165.01	803.53	329.36	1067.79	608.23	855.25	405.64	1018.82	383.87
7.474	0	0.12	0.22	0.02	0.22	0.03	0.23	0.31	1.20	1.58	99.37	0.33	0.00	63.54	11.75	0.49	1.58	0.05	1.20	0.14	0.63	0.06	0.00	0.00	0.05	0.86	0.06	0.08	4.99	29.39	3.02	0.07	0.16	1.19	0.00		7.71	19.22	-0.43	55.18	167.12	804.70	330.72	1070.07	611.32	853.20	406.50	1018.69	383.17
7.507	0	0.12	0.23	0.02	0.23	0.03	0.24	0.32	0.94	1.62	99.37	0.33	0.00	67.54	12.62	0.56	1.62	0.06	0.94	0.16	0.47	0.03	0.00	0.00	0.04	0.68	0.06	0.06	5.81	28.67	3.33	0.06	0.17	1.36	0.00		5.23	18.34	-0.46	54.92	167.70	806.90	330.20	1072.18	610.66	854.84	403.70	1021.21	382.68
7.540	0	0.12	0.22	0.02	0.24	0.03	0.25	0.33	0.90	1.46	99.35	0.33	0.00	72.08	13.55	0.69	1.46	0.08	0.90	0.13	0.40	0.03	0.00	0.00	0.05	0.62	0.05	0.08	6.20	28.39	3.28	0.15	0.17	1.23	0.00		4.85	17.26	-0.62	54.86	168.40	807.23	330.03	1072.80	611.05	854.67	403.04	1021.83	382.67
7.574	0	0.12	0.22	0.02	0.25	0.03	0.27	0.32	1.09	1.25	99.36	0.37	0.00	71.11	15.53	0.69	1.25	0.08	1.09	0.16	0.37	0.04	0.00	0.00	0.06	0.39	0.05	0.09	6.06	25.93	3.69	0.04	0.17	1.30	0.00		5.57	17.50	-0.35	54.97	168.56	808.05	330.25	1074.59	613.18	856.14	402.44	1023.72	384.32
7.607	0	0.12	0.22	0.02	0.25	0.03	0.26	0.34	1.05	1.33	99.31	0.36	0.00	54.65	15.18	0.60	1.33	0.08	1.05	0.16	0.34	0.03	0.00	0.00	0.07	0.37	0.05	0.06	6.17	28.11	3.62	0.09	0.16	1.24	0.00		2.28	21.07	-2.49	54.65	169.51	811.71	332.18	1071.71	608.17	853.16	401.00	1021.69	382.85
7.640	0	0.12	0.22	0.02	0.25	0.03	0.25	0.34	1.13	1.22	99.33	0.35	0.00	75.37	14.07	0.76	1.22	0.09	1.13	0.12	0.36	0.03	0.00	0.00	0.07	0.31	0.05	0.06	6.91	28.43	3.54	0.03	0.17	1.17	0.00		5.88	16.41	0.76	55.24	170.84	809.37	331.29	1073.98	610.11	856.91	404.93	1026.59	385.10
7.674	0	0.12	0.22	0.03	0.25	0.03	0.25	0.36	1.45	1.04	99.29	0.39	0.00	79.80	14.24	0.94	1.04	0.11	1.45	0.10	0.31	0.04	0.00	0.00	0.09	0.22	0.07	0.10	7.98	29.53	3.76	0.01	0.20	1.33	0.00		4.46	15.13	-0.45	55.20	168.77	808.78	331.30	1075.02	613.21	856.48	403.83	1024.13	384.45
7.707	0	0.12	0.22	0.02	0.28	0.03	0.28	0.43	1.27	1.01	99.14	0.48	0.00	58.61	16.96	1.22	1.01	0.10	1.27	0.11	0.25	0.04	0.00	0.00	0.10	0.19	0.09	0.09	8.25	30.94	3.38	0.06	0.19	1.36	0.00		-0.97	20.26	-2.07	54.17	174.86	811.86	332.06	1075.04	609.57	852.67	401.00	1026.56	382.51
7.741	0	0.11	0.22	0.02	0.30	0.03	0.30	0.46	1.63	0.99	99.09	0.55	0.00	72.51	18.76	1.36	0.99	0.11	1.63	0.13	0.22	0.05	0.00	0.00	0.09	0.14	0.08	0.20	8.40	30.52	2.85	0.01	0.23	1.47	0.00		4.58	17.15	-0.55	55.29	173.18	812.40	331.89	1078.75	612.88	857.91	405.65	1029.80	384.62
7.774	0	0.11	0.22	0.02	0.29	0.03	0.30	0.44	1.80	1.02	99.13	0.50	0.00	59.93	18.20	1.20	1.02	0.10	1.80	0.14	0.24	0.05	0.00	0.00	0.11	0.12	0.10	0.24	7.73	30.19	2.53	0.02	0.21	1.58	0.00		-1.12	19.99	-3.48	54.33	177.32	814.07	332.82	1077.04	610.28	851.58	402.56	1027.67	381.79
7.807	0	0.12	0.22	0.02	0.28	0.03	0.29	0.42	1.88	1.02	99.17	0.47	0.00	70.97	17.21	1.17	1.02	0.09	1.88	0.18	0.28	0.05	0.00	0.00	0.10	0.11	0.11	0.19	7.80	30.07	2.24	0.03	0.22	1.64	0.00		4.28	17.53	-1.19	55.55	173.38	815.69	333.05	1078.49	611.00	858.35	404.75	1030.63	385.30
7.841	0	0.12	0.23	0.02	0.28	0.03	0.28	0.42	1.70	1.05	99.16	0.46	0.00	70.97	16.61	1.44	1.05	0.07	3.06	0.19	0.40	0.07	0.00	0.00	0.09	0.09	0.10	0.19	7.99	30.55	1.70	0.04	0.25	1.80	0.00		1.91	17.53	-1.11	55.05	176.53	816.42	332.39	1080.16	610.67	857.96	402.84	1033.56	384.71
7.874	0	0.12	0.23	0.03	0.27	0.03	0.26	0.42	1.53	1.07	99.16	0.43	0.00	65.14	15.47	2.03	1.07	0.07	3.74	0.27	0.50	0.09	0.00	0.00	0.07	0.10	0.11	0.17	8.26	31.07	1.53	0.03	0.27	1.96	0.00		-0.15	18.87	-3.40	54.79	176.23	820.02	332.84	1079.45	606.57	856.48	402.45	1031.45	381.42
7.907	0	0.12	0.23	0.03	0.28	0.03	0.27	0.48	1.33	0.91	99.05	0.47	0.00	72.72	16.34	2.16	0.91	0.07	4.48	0.34	0.47	0.11	0.00	0.00	0.08	0.09	0.11	0.11	8.74	33.19	1.33	0.03	0.28	2.07	0.00		4.94	17.10	-1.18	55.81	176.26	820.42	332.32	1082.13	609.57	860.94	403.11	1036.31	385.41
7.941	0	0.12	0.23	0.03	0.32	0.03	0.31	0.63	1.19	0.94	98.74	0.68	0.00	64.97	18.77	2.33	0.94	0.06	5.14	0.46	0.48	0.18	0.00	0.00	0.06	0.08	0.09	0.10	11.36	37.41	1.19	0.07	0.34	2.10	0.00		6.73	18.91	-1.69	55.80	176.09	821.88	331.68	1083.94	609.12	862.19	405.09	1036.99	383.82
7.974	0	0.13	0.24	0.03	0.31	0.03	0.28	0.62	1.25	0.85	98.75	0.62	0.00	64.02	17.01	2.16	0.85	0.07	3.95	0.54	0.31	0.13	0.00	0.00	0.06	0.09	0.07	0.10	11.95	39.07	1.25	0.05	0.33	2.46	0.00		7.05	19.12	-1.93	55.76	173.68	823.55	331.68	1085.80	610.15	864.84	404.62	1037.29	383.97
8.007	0	0.12	0.24	0.03	0.33	0.03	0.30	0.70	1.25	0.78	98.61	0.72	0.00	56.88	18.76	2.27	0.78	0.06	3.34	0.50	0.19	0.09	0.00	0.00	0.06	0.09	0.06	0.11	12.33	39.86	1.25	0.05	0.33	2.53	0.00		3.23	20.61	-2.63	55.22	170.87	825.21	333.26	1083.39	607.17	864.87	402.64	1034.68	383.56
8.041	0	0.12	0.24	0.03	0.34	0.03	0.30	0.83	1.06	0.79	98.34	0.75	0.00	56.74	19.12	2.45	0.79	0.06	2.76	0.53	0.21	0.09	0.00	0.00	0.05	0.09	0.06	0.11	12.40	43.65	1.06	0.22	0.35	2.52	0.00		6.87	20.64	-2.89	55.74	167.80	826.55	334.47	1082.16	606.25	866.36	405.90	1032.77	384.31
8.074	0	0.11	0.25	0.02	0.41	0.03	0.40	1.05	0.95	0.77	97.89	1.20	0.00	70.14	25.27	2.29	0.77	0.05	2.25	0.61	0.20	0.07	0.00	0.00	0.05	0.11	0.05	0.09	12.94	43.35	0.95	1.72	0.35	2.90	0.00		2.64	17.73	-2.81	55.79	169.39	827.06	336.29	1078.20	601.90	863.79	404.73	1031.97	384.53
8.108	0	0.11	0.25	0.02	0.42	0.03	0.40	1.05	0.70	0.65	97.90	1.27	0.00	69.47	25.61	2.07	0.65	0.05	2.29	0.53	0.39	0.13	0.00	0.00	0.04	0.12	0.04	0.06	13.43	43.20	0.70	0.20	0.39	2.98	0.00		5.28	17.89	-2.62	56.10	172.97	824.83	336.46	1079.25	604.24	861.94	410.00	1033.00	384.39
8.141	0	0.10	0.26	0.02	0.53	0.03	0.58	1.38	0.59	0.62	97.23	2.28	0.00	57.64	33.77	1.56	0.62	0.05	2.66	0.43	0.33	0.11	0.00	0.00	0.04	0.15	0.04	0.08	12.79	42.22	0.59	0.21	0.40	3.41	0.00		8.42	20.46	-2.25	56.05	167.13	826.68	337.47	1077.36	603.54	865.27	408.77	1030.99	387.05
8.174	0	0.09	0.28	0.02	0.60	0.03	0.72	1.75	0.55	0.58	96.50	2.98	0.00	64.44	38.30	1.27	0.58	0.04	2.83	0.43	0.28	0.10	0.00	0.00	0.04	0.15	0.03	0.07	11.69	43.75	0.55	0.11	0.37	3.84	0.00		7.00	19.03	-2.70	56.05	168.54	827.23	337.17	1077.03	602.41	863.94	407.16	1031.19	386.35
8.208	0	0.08	0.29	0.02	0.66	0.03	0.82	2.26	0.46	0.57	95.49	3.81	0.00	70.54	41.23	1.16	0.57	0.03	3.00	0.47	0.27	0.09	0.00	0.00	0.03	0.22	0.03	0.08	11.91	47.14	0.46	0.06	0.36	4.24	0.00		6.99	17.63	-2.71	56.14	170.42	826.35	336.97	1076.05	601.59	862.06	407.65	1031.08	385.85
8.241	0	0.08	0.31	0.02	0.84	0.03	1.11	3.46	0.45	0.53	93.08	6.52	0.00	72.02	48.09	1.31	0.53	0.04	2.64	0.50	0.16	0.05	0.00	0.00	0.04	0.23	0.02	0.09	12.10	50.69	0.45	0.03	0.32	4.78	0.00		6.04	17.27	-1.48	56.23	170.77	825.82	336.54	1076.50	601.99	863.31	405.62	1033.07	387.14
8.274	0	0.08	0.31	0.02	0.85	0.03	1.12	4.08	0.41	0.53	91.84	6.82	0.00	68.16	48.27	1.38	0.53	0.04	2.17	0.67	0.14	0.05	0.00	0.00	0.03	0.27	0.02	0.05	12.53	54.54	0.41	0.04	0.30	4.97	0.00		7.55	18.19	-1.89	56.16	170.70	824.16	335.51	1076.13	602.59	861.90	406.37	1031.37	385.88
8.308	0	0.08	0.32	0.02	0.92	0.03	1.19	5.04	0.38	0.53	89.91	8.35	0.00	62.24	49.81	1.45	0.53	0.03	1.84	0.83	0.15	0.05	0.00	0.00	0.03	0.36	0.02	0.04	13.71	58.26	0.38	0.04	0.27	5.23	0.00		8.75	19.50	-1.17	56.30	172.16	823.51	334.81	1078.00	604.08	862.81	407.33	1033.67	386.23
8.341	0	0.09	0.32	0.02	0.70	0.03	0.81	3.74	0.36	0.55	92.53	4.45	0.00	60.39	41.27	1.56	0.55	0.04	1.87	0.94	0.13	0.05	0.00	0.00	0.03	0.37	0.02	0.04	13.90	59.16	0.36	0.03	0.28	5.25	0.00		7.66	19.89	-0.41	56.21	171.11	823.85	334.25	1078.52	603.44	864.73	405.47	1034.77	386.44
8.375	0	0.09	0.32	0.02	0.64	0.03	0.73	3.88	0.33	0.48	92.24	3.60	0.00	71.96	38.83	1.58	0.48	0.05	2.46	1.13	0.26	0.08	0.00	0.00	0.04	0.43	0.02	0.06	13.60	62.53	0.33	0.03	0.24	5.24	0.00		6.70	17.29	1.16	56.06	169.20	821.15	332.09	1081.03	606.08	867.61	404.04	1035.85	386.05
8.408	0	0.10	0.27	0.02	0.55	0.03	0.59	3.50	0.33	0.53	92.99	2.46	0.00	69.45	34.11	1.87	0.53	0.05	2.89	1.53	0.37	0.09	0.00	0.00	0.03	0.42	0.02	0.05	13.41	64.39	0.33	0.02	0.25	3.65	0.00		3.93	17.89	0.07	55.72	174.15	821.38	332.73	1084.69	610.67	865.53	403.46	1038.86	386.58
8.441	0	0.11	0.24	0.02	0.49	0.03	0.49	3.10	0.34	0.59	93.79	1.80	0.00	72.42	29.81	2.34	0.59	0.05	3.70	2.06	0.60	0.17	0.00	0.00	0.03	0.38	0.02	0.07	13.74	65.21	0.34	0.05	0.26	2.49	0.00		4.05	17.17	0.10	55.90	174.54	823.82	332.28	1085.65	609.97	866.87	400.32	1040.94	387.47
8.475	0	0.12	0.21	0.03	0.36	0.03	0.35	2.17	0.29	0.67	95.65	0.87	0.00	81.07	22.30	2.64	0.67	0.06	4.33	2.15	1.13	0.23	0.00	0.00	0.04	0.36	0.02	0.07	11.43	63.64	0.29	0.01	0.27	1.61	0.00		4.05	14.73	-0.12	56.10	172.31	824.41	331.68	1086.06	608.98	868.23	400.80	1039.88	385.80
8.508	0	0.13	0.20	0.03	0.31	0.03	0.28	1.94	0.28	0.82	96.11	0.60	0.00	78.16	17.75	2.53	0.82	0.05	4.80	2.87	1.53	0.29	0.00	0.00	0.04	0.33	0.03	0.07	10.66	65.56	0.28	0.02	0.28	1.04	0.00		3.46	15.63	0.60	55.85	173.32	824.65	330.96	1087.58	608.91	869.57	400.03	1042.30	385.83
8.541	0	0.14	0.19	0.03	0.25	0.03	0.23	1.52	0.33	0.67	96.95	0.41	0.00	62.16	12.81	2.40	0.67	0.05	5.51	2.62	1.53	0.33	0.00	0.00	0.04	0.27	0.03	0.10	10.25	64.68	0.28	0.01	0.33	0.73	0.00		4.59	19.52	0.90	55.34	171.84	823.84	330.43	1091.61	613.51	872.55	401.82	1043.67	386.06
8.575	0	0.14	0.19	0.03	0.22	0.03	0.19	1.37	0.36	0.59	97.27	0.33	0.00	76.95	8.85	2.29	0.59	0.05	5.11	2.07	1.11	0.18	0.00	0.00	0.04	0.19	0.03	0.07	9.10	66.09	0.30	0.02	0.36	0.44	0.00		3.08	15.97	0.40	55.63	175.94	826.33	330.20	1092.52	610.65	871.43	401.58	1046.54	384.55
8.608	0	0.14	0.18	0.03	0.22	0.03	0.19	1.26	0.41	0.57	97.47	0.33	0.00	76.10	8.73	2.56	0.57	0.06	5.34	1.52	0.84	0.19	0.00	0.00	0.05	0.18	0.04	0.16	9.11	64.05	0.32	0.03	0.41	0.25	0.00		-1.35	16.21	-2.36	54.13	179.16	826.28	324.66	1103.72	618.58	871.47	395.99	1049.74	378.07
8.641	0	0.14	0.18	0.03	0.22	0.04	0.18	1.24	0.51	0.56	97.52	0.33	0.00	64.44	8.01	2.59	0.56	0.07	6.20	1.54	0.83	0.20	0.00	0.00	0.06	0.15	0.04	0.24	10.09	64.29	0.34	0.20	0.51	0.06	0.00		6.03	19.03	-2.38	55.42	174.92	830.30	327.54	1105.63	622.68	876.59	399.87	1050.75	383.63
8.675	0	0.15	0.17	0.03	0.23	0.03	0.18	1.34	0.58	0.58	97.32	0.34	0.00	86.40	7.85	2.87	0.58	0.08	5.27	1.12	0.66	0.27	0.00	0.00	0.08	0.13	0.04	0.21	12.69	65.99	0.36	0.09	0.60	0.00	0.00		4.06	12.76	-4.02	55.58	173.48	833.54	329.40	1104.83	620.73	876.09	398.18	1049.09	385.11
8.708	0	0.15	0.17	0.03	0.24	0.04	0.19	1.28	0.62	0.62	97.45	0.37	0.00	83.92	8.68	2.81	0.62	0.09	7.38	0.94	0.69	0.52	0.00	0.00	0.07	0.12	0.05	0.36	12.96	64.05	0.36	0.01	0.65	0.00	0.00		6.01	13.74	-4.07	55.55	169.36	836.17	331.65	1102.94	617.46	879.01	404.05	1047.14	383.72
8.742	0	0.15	0.17	0.03	0.27	0.04	0.21	1.35	0.76	0.76	97.29	0.51	0.00	72.43	11.44	2.91	0.76	0.10	6.51	0.96	0.62	0.58	0.00	0.00	0.07	0.09	0.05	0.13	14.86	62.62	0.35	0.01	0.93	0.00	0.00		8.01	17.17	-3.45	55.35	169.83	835.46	329.77	1101.45	614.76	878.52	402.90	1047.12	382.54
8.775	0	0.15	0.17	0.04	0.29	0.04	0.22	1.44	0.71	0.71	97.12	0.66	0.00	74.74	12.67	3.01	0.71	0.11	5.84	0.78	0.59	0.57	0.00	0.00	0.05	0.09	0.06	0.11	17.17	62.80	0.35	0.05	1.13	0.00	0.00		4.90	16.58	-0.14	55.56	172.43	836.32	330.79	1104.43	616.94	883.20	399.51	1055.22	387.58
8.808	0	0.14	0.17	0.04	0.32	0.04	0.25	1.39	0.71	0.71	97.23	0.80	0.00	82.17	14.98	3.18	0.71	0.13	7.30	0.78	0.84	0.83	0.00	0.00	0.07	0.09	0.05	0.19	17.55	59.35	0.36	0.02	1.17	0.00	0.00		-0.01	14.36	-5.31	55.01	178.09	836.93	328.76	1107.06	615.67	875.13	401.13	1051.74	378.22
8.842	0	0.13	0.16	0.03	0.37	0.04	0.30	1.43	0.68	0.68	97.14	1.15	0.00	90.48	19.67	3.18	0.68	0.12	6.94	1.14	1.18	1.14	0.00	0.00	0.10	0.07	0.06	0.21	17.94	55.45	0.37	0.03	1.60	0.00	0.00		4.46	10.74	-2.37	56.07	173.68	837.09	330.37	1105.01	617.12	880.18	400.08	1053.19	384.89
8.875	0	0.14	0.16	0.04	0.37	0.04	0.29	1.53	0.66	0.66	96.94	1.21	0.00	89.58	19.07	3.30	0.66	0.10	7.54	1.43	1.14	1.50	0.00	0.00	0.07	0.07	0.05	0.21	19.31	57.55	0.33	0.10	1.63	0.00	0.00		-0.24	11.24	-1.01	55.09	173.99	838.50	330.43	1105.29	614.27	882.58	396.52	1056.20	385.06
8.908	0	0.14	0.16	0.04	0.42	0.05	0.34	1.70	0.67	0.67	96.60	1.67	0.00	85.18	22.40	3.27	0.67	0.09	8.83	1.42	1.29	1.45	0.00	0.00	0.06	0.07	0.06	0.32	20.24	56.87	0.31	0.10	1.87	0.00	0.00		3.70	13.26	0.09	55.94	175.27	837.90	329.76	1106.40	616.03	883.70	397.39	1058.67	387.08
8.942	0	0.15	0.16	0.04	0.40	0.05	0.30	1.31	0.62	0.62	97.37	1.72	0.00	77.86	20.12	2.66	0.62	0.09	7.54	1.60	1.08	0.79	0.00	0.00	0.05	0.06	0.07	0.24	22.89	53.48	0.28	0.02	2.12	0.00	0.00		4.14	15.71	-3.99	55.80	168.87	837.77	329.83	1104.75	615.13	881.10	401.56	1048.74	381.24
8.975	0	0.16	0.16	0.04	0.34	0.05	0.25	1.11	0.59	0.59	97.79	1.22	0.00	71.93	15.65	2.48	0.59	0.09	7.03	1.64	1.00	0.63	0.00	0.00	0.05	0.07	0.07	0.16	22.86	53.94	0.29	0.05	2.20	0.00	0.00		4.18	17.30	0.82	55.27	168.30	835.65	329.24	1107.42	619.64	887.72	397.29	1055.73	387.51
9.008	0	0.17	0.15	0.04	0.30	0.04	0.20	0.88	0.53	0.53	98.25	0.95	0.00	88.81	11.41	2.25	0.53	0.09	6.41	1.45	1.17	0.55	0.00	0.00	0.05	0.06	0.08	0.16	23.57	52.75	0.28	0.06	2.34	0.00	0.00		7.23	11.64	-0.85	55.94	172.54	836.67	329.77	1107.45	621.34	883.68	398.32	1055.92	388.30
9.042	0	0.19	0.15	0.05	0.30	0.04	0.18	0.79	0.50	0.50	98.41	1.05	0.00	87.54	9.49	2.22	0.50	0.09	5.32	1.23	1.08	0.52	0.00	0.00	0.06	0.07	0.07	0.12	26.83	52.33	0.30	0.23	2.38	0.00	0.00		5.02	12.25	-2.66	55.96	175.29	838.22	330.21	1105.08	616.18	879.53	399.53	1054.20	384.82
9.075	0	0.18	0.16	0.05	0.31	0.04	0.19	0.95	0.51	0.51	98.11	1.05	0.00	79.91	10.50	2.44	0.51	0.09	5.33	1.15	0.89	0.58	0.00	0.00	0.05	0.06	0.08	0.10	25.85	55.34	0.31	0.31	2.19	0.00	0.00		5.52	15.10	-2.71	56.12	175.49	837.91	330.35	1102.58	613.24	878.08	400.54	1052.78	383.95
9.109	0	0.20	0.16	0.05	0.35	0.04	0.21	1.16	0.62	0.62	97.69	1.52	0.00	68.79	11.64	2.32	0.62	0.08	4.81	0.78	0.49	0.28	0.00	0.00	0.04	0.07	0.06	0.15	29.78	59.22	0.26	0.10	2.11	0.00	0.00		7.12	18.05	-3.29	56.03	171.31	836.91	330.89	1099.81	611.79	877.85	403.10	1047.96	382.86
9.142	0	0.20	0.16	0.05	0.39	0.04	0.24	1.47	0.62	0.62	97.06	2.22	0.00	56.26	14.62	1.93	0.62	0.09	4.48	0.70	0.50	0.18	0.00	0.00	0.03	0.08	0.05	0.10	31.60	62.46	0.26	0.05	1.90	0.00	0.00		4.88	20.74	-3.28	55.56	164.08	835.92	330.49	1097.29	609.09	880.03	401.67	1042.77	380.76
9.175	0	0.19	0.16	0.05	0.42	0.04	0.26	1.60	0.62	0.62	96.81	2.65	0.00	69.23	16.48	1.88	0.62	0.10	4.58	0.49	0.41	0.11	0.00	0.00	0.03	0.07	0.04	0.10	32.01	62.65	0.25	0.01	1.80	0.00	0.00		3.85	17.95	-3.16	55.68	163.28	828.99	330.71	1092.18	611.47	874.52	401.32	1036.59	381.47
9.209	0	0.19	0.16	0.05	0.39	0.04	0.25	1.62	0.54	0.54	96.76	2.13	0.00	57.45	15.26	1.64	0.54	0.09	4.56	0.38	0.35	0.07	0.00	0.00	0.04	0.07	0.04	0.14	30.46	64.42	0.29	0.01	1.86	0.00	0.00		8.22	20.50	-2.43	55.86	163.43	828.07	330.81	1088.95	609.78	873.35	402.79	1035.56	382.85
9.242	0	0.19	0.17	0.05	0.41	0.03	0.26	1.72	0.48	0.48	96.57	2.48	0.00	66.40	16.42	1.50	0.48	0.09	3.29	0.30	0.36	0.04	0.00	0.00	0.03	0.07	0.03	0.04	31.24	64.84	0.27	0.06	1.65	0.00	0.00		2.47	18.59	-2.69	55.74	166.07	825.72	330.67	1080.61	602.48	865.98	396.62	1031.35	381.34
9.275	0	0.18	0.17	0.05	0.40	0.03	0.25	1.74	0.43	0.43	96.52	2.17	0.00	84.57	16.19	1.55	0.43	0.11	2.38	0.25	0.44	0.03	0.00	0.00	0.03	0.08	0.03	0.04	29.76	65.32	0.33	0.03	1.40	0.03	0.00		9.15	13.49	-2.03	55.24	167.47	824.30	331.57	1078.46	603.10	864.45	402.00	1030.90	383.59
9.309	0	0.18	0.18	0.05	0.42	0.03	0.27	2.00	0.44	0.44	95.99	2.34	0.00	70.27	17.65	1.40	0.44	0.09	1.88	0.26	0.61	0.04	0.00	0.00	0.02	0.08	0.03	0.02	29.25	67.52	0.35	0.05	1.14	0.29	0.00		8.87	17.70	-0.94	56.34	171.96	823.24	332.79	1077.89	601.73	863.08	406.23	1033.59	383.97
9.342	0	0.18	0.18	0.05	0.44	0.03	0.28	2.30	0.46	0.46	95.41	2.73	0.00	61.41	18.39	1.29	0.46	0.09	1.46	0.27	0.64	0.04	0.00	0.00	0.02	0.08	0.03	0.01	30.47	70.21	0.33	0.01	1.03	0.40	0.00		5.57	19.68	-1.78	56.73	176.50	821.24	331.85	1077.54	602.75	858.24	402.80	1033.62	382.96
9.376	0	0.20	0.19	0.05	0.46	0.03	0.28	2.57	0.46	0.46	94.86	3.19	0.00	57.44	18.11	1.59	0.46	0.11	1.79	0.28	0.44	0.10	0.00	0.00	0.01	0.08	0.03	0.01	32.75	72.96	0.37	0.02	0.82	0.61	0.00		7.04	20.50	-0.45	56.55	172.12	816.30	329.10	1076.53	605.32	859.27	399.80	1030.58	383.12
9.409	0	0.23	0.19	0.06	0.43	0.03	0.24	2.40	0.46	0.46	95.20	3.04	0.00	58.34	14.17	1.48	0.46	0.10	1.77	0.26	0.42	0.08	0.00	0.00	0.02	0.08	0.03	0.01	36.08	75.31	0.46	0.02	0.68	0.68	0.00		5.45	20.32	-0.50	56.30	170.43	814.35	327.29	1076.68	606.95	859.01	395.57	1028.93	382.40
9.442	0	0.24	0.20	0.07	0.38	0.03	0.20	2.05	0.52	0.44	95.90	2.21	0.00	51.39	10.71	1.38	0.44	0.09	1.82	0.26	0.28	0.06	0.00	0.00	0.02	0.07	0.03	0.02	35.44	75.04	0.52	0.01	0.66	0.85	0.00		5.97	21.72	-0.43	56.13	168.21	812.30	326.09	1076.77	607.49	859.42	396.64	1026.86	380.61
9.476	0	0.23	0.20	0.06	0.41	0.03	0.22	2.53	0.67	0.43	94.95	2.53	0.00	53.65	12.77	1.69	0.43	0.08	1.79	0.25	0.30	0.04	0.00	0.00	0.02	0.07	0.03	0.03	35.11	77.81	0.67	0.01	0.49	0.79	0.00		7.95	21.27	-0.39	56.58	168.12	809.78	325.28	1076.14	608.41	858.11	398.82	1025.14	379.68
9.509	0	0.22	0.20	0.06	0.44	0.03	0.24	2.88	0.77	0.46	94.23	2.93	0.00	59.58	14.59	1.52	0.46	0.06	1.76	0.24	0.31	0.03	0.00	0.00	0.02	0.08	0.04	0.06	35.19	79.44	0.77	0.01	0.42	0.86	0.00		3.31	20.06	-4.11	56.42	173.75	809.97	324.09	1073.89	604.34	849.11	396.37	1021.37	373.68
9.542	0	0.19	0.20	0.05	0.44	0.03	0.28	2.95	0.91	0.47	94.10	2.64	0.00	46.42	17.44	1.32	0.47	0.04	1.59	0.23	0.32	0.03	0.00	0.00	0.03	0.09	0.04	0.12	31.02	77.36	0.91	0.01	0.39	0.85	0.00		5.84	22.72	-4.06	56.43	169.64	809.98	323.32	1072.77	601.55	851.21	399.00	1018.60	371.47
9.576	0	0.19	0.20	0.05	0.46	0.03	0.29	2.96	1.12	0.50	94.08	2.95	0.00	58.57	18.59	1.26	0.50	0.04	1.70	0.24	0.39	0.04	0.00	0.00	0.04	0.09	0.05	0.11	31.28	76.35	1.12	0.00	0.35	0.87	0.00		8.60	20.27	0.85	56.93	168.46	805.67	320.91	1073.38	604.80	856.14	395.21	1023.57	376.64
9.609	0	0.18	0.20	0.05	0.41	0.03	0.28	2.71	1.37	0.50	94.58	2.17	0.00	52.32	17.33	1.12	0.50	0.04	1.92	0.22	0.47	0.05	0.00	0.00	0.06	0.09	0.05	0.11	28.60	75.59	1.37	0.00	0.34	0.86	0.00		8.41	21.54	1.37	56.79	164.52	804.50	319.55	1073.16	604.22	858.20	394.25	1021.61	375.23
9.642	0	0.17	0.20	0.04	0.39	0.03	0.28	2.63	1.86	0.48	94.75	1.75	0.00	49.47	17.45	0.94	0.48	0.04	2.10	0.18	0.47	0.06	0.00	0.00	0.09	0.10	0.05	0.10	25.80	74.86	1.86	0.00	0.31	0.75	0.00		1.98	22.11	-2.93	55.62	167.37	807.89	319.35	1074.69	602.35	853.45	391.06	1019.45	369.68
9.676	0	0.14	0.20	0.03	0.42	0.03	0.35	2.89	2.77	0.49	94.21	1.79	0.00	46.36	22.28	0.99	0.49	0.05	2.77	0.18	0.53	0.09	0.00	0.00	0.12	0.11	0.06	0.12	21.19	72.37	2.95	0.00	0.28	0.80	0.00		7.28	22.73	0.14	56.58	161.82	806.13	319.26	1073.15	602.80	858.79	393.01	1019.39	373.16
9.709	0	0.13	0.20	0.03	0.46	0.03	0.41	3.20	2.92	0.51	93.60	2.12	0.00	62.06	25.94	1.16	0.51	0.06	2.92	0.19	0.72	0.19	0.00	0.00	0.13	0.11	0.06	0.13	19.68	71.01	3.08	0.00	0.29	0.71	0.00		4.17	19.54	-0.93	56.53	163.02	808.15	320.55	1072.82	600.38	857.68	393.82	1019.18	371.62
9.743	0	0.13	0.20	0.03	0.42	0.03	0.38	2.83	3.06	0.68	94.34	1.61	0.00	65.45	24.24	1.20	0.68	0.06	3.06	0.18	0.98	0.34	0.00	0.00	0.12	0.12	0.06	0.12	17.94	69.64	3.54	0.01	0.27	0.76	0.00		5.32	18.80	-1.03	56.91	165.92	808.74	319.10	1075.80	601.07	857.98	394.78	1022.09	370.28
9.776	0	0.12	0.20	0.03	0.41	0.03	0.38	2.59	2.97	0.68	94.82	1.46	0.00	57.15	24.21	1.46	0.68	0.07	3.02	0.18	0.95	0.26	0.00	0.00	0.08	0.12	0.05	0.09	16.73	67.20	2.97	0.00	0.30	0.66	0.00		5.44	20.56	-1.17	56.58	165.60	811.29	318.20	1081.55	603.16	862.32	395.81	1025.75	369.05
9.809	0	0.12	0.19	0.03	0.43	0.03	0.39	2.42	2.51	0.65	95.17	1.53	0.00	50.54	24.91	1.99	0.65	0.10	3.23	0.19	1.11	0.34	0.00	0.00	0.07	0.12	0.05	0.07	16.62	64.24	2.51	0.00	0.32	0.63	0.00		5.24	21.89	-2.91	56.35	168.64	815.32	317.38	1087.20	604.64	863.34	395.66	1029.57	367.21
9.843	0	0.11	0.19	0.03	0.43	0.03	0.40	1.82	2.95	0.59	96.35	1.37	0.00	45.61	26.03	2.59	0.59	0.11	3.33	0.17	1.15	0.24	0.00	0.00	0.06	0.13	0.04	0.08	14.11	55.62	2.95	0.00	0.35	0.57	0.00		7.80	22.88	-3.03	56.98	167.35	815.80	317.55	1087.12	605.99	863.90	395.42	1029.13	368.82
9.876	0	0.11	0.19	0.03	0.42	0.03	0.37	1.49	2.68	0.56	97.03	1.26	0.00	51.22	24.42	3.07	0.56	0.10	3.18	0.15	1.33	0.27	0.00	0.00	0.05	0.12	0.04	0.09	14.52	51.77	2.68	0.00	0.36	0.54	0.00		7.94	21.76	-2.54	57.06	163.77	817.90	317.32	1088.10	604.26	868.08	395.41	1029.59	368.29
9.909	0	0.11	0.18	0.03	0.38	0.03	0.34	1.09	2.92	0.50	97.83	0.94	0.00	57.60	22.83	3.70	0.50	0.09	3.22	0.17	1.25	0.35	0.00	0.00	0.04	0.12	0.04	0.15	11.90	45.12	2.92	0.01	0.38	0.54	0.00		6.83	20.47	-2.68	56.98	164.82	819.23	317.12	1090.93	605.96	869.27	394.31	1032.07	368.55
9.943	0	0.11	0.18	0.03	0.33	0.03	0.29	0.72	2.74	0.45	98.57	0.65	0.00	55.73	19.46	4.12	0.45	0.07	2.98	0.17	1.12	0.35	0.00	0.00	0.04	0.13	0.03	0.19	10.05	37.95	2.74	0.01	0.39	0.47	0.00		6.34	20.85	-3.20	57.05	170.34	819.83	316.51	1091.14	603.97	866.17	394.59	1034.25	366.95
9.976	0	0.12	0.18	0.03	0.30	0.03	0.25	0.57	2.59	0.42	98.86	0.51	0.00	58.00	15.75	4.30	0.42	0.07	3.19	0.18	1.03	0.42	0.00	0.00	0.04	0.13	0.03	0.23	10.41	35.90	2.59	0.01	0.41	0.32	0.00		6.30	20.39	-3.76	57.21	168.79	821.48	317.42	1090.29	603.25	866.49	393.63	1033.29	367.80
10.009	0	0.11	0.18	0.03	0.31	0.03	0.26	0.51	2.27	0.38	98.98	0.53	0.00	41.47	16.68	4.12	0.38	0.06	3.17	0.17	0.73	0.32	0.00	0.00	0.04	0.14	0.03	0.20	9.94	32.70	2.27	0.01	0.47	0.30	0.00		9.07	23.72	-3.14	57.31	162.25	822.06	318.14	1088.84	602.02	870.55	395.73	1030.48	368.41
10.043	0	0.12	0.17	0.03	0.31	0.03	0.25	0.50	1.90	0.30	99.00	0.59	0.00	28.62	16.14	3.82	0.30	0.05	3.00	0.16	0.72	0.26	0.00	0.00	0.05	0.13	0.04	0.17	12.13	32.84	1.90	0.02	0.53	0.25	0.00		8.75	26.57	-3.75	57.22	163.38	821.45	318.24	1086.11	600.53	867.25	393.99	1028.60	368.36
10.076	0	0.12	0.18	0.03	0.31	0.03	0.26	0.49	1.88	0.34	99.02	0.62	0.00	39.79	16.52	3.26	0.34	0.04	2.50	0.15	0.80	0.20	0.00	0.00	0.06	0.13	0.03	0.13	12.51	32.75	1.88	0.04	0.50	0.23	0.00		7.09	24.07	-1.15	57.22	163.69	819.24	317.60	1082.31	596.50	867.42	391.54	1029.56	369.16
10.110	0	0.13	0.18	0.03	0.34	0.03	0.27	0.45	1.44	0.35	99.09	0.80	0.00	60.71	17.71	3.21	0.35	0.04	2.14	0.17	0.91	0.18	0.00	0.00	0.06	0.13	0.04	0.09	14.88	29.66	1.44	0.01	0.53	0.24	0.00		8.25	19.82	0.60	57.62	163.97	816.83	316.16	1082.47	598.56	868.13	389.18	1031.12	371.22
10.143	0	0.13	0.18	0.03	0.36	0.03	0.29	0.48	1.22	0.41	99.04	1.04	0.00	45.95	19.24	2.46	0.41	0.04	2.26	0.20	1.04	0.20	0.00	0.00	0.06	0.13	0.04	0.08	16.93	30.16	1.22	0.02	0.54	0.22	0.00		10.83	22.81	0.92	57.67	161.86	812.90	315.50	1084.38	604.22	868.92	392.75	1029.35	371.34
10.176	0	0.14	0.18	0.03	0.35	0.03	0.29	0.53	1.21	0.46	98.93	1.03	0.00	50.44	18.52	1.78	0.46	0.04	2.43	0.21	1.25	0.25	0.00	0.00	0.05	0.12	0.03	0.06	17.59	34.21	1.21	0.02	0.55	0.14	0.00		9.89	21.91	-2.52	57.62	164.84	812.82	317.21	1083.30	605.34	862.52	395.71	1025.23	369.27
10.210	0	0.14	0.18	0.04	0.40	0.03	0.32	0.54	0.90	0.41	98.91	1.52	0.00	40.04	20.87	1.74	0.41	0.04	2.55	0.18	1.01	0.22	0.00	0.00	0.04	0.09	0.03	0.07	20.54	32.38	0.90	0.01	0.56	0.13	0.00		7.98	24.02	-2.90	56.90	161.90	812.34	317.86	1085.14	609.01	864.14	394.88	1024.11	369.99
10.243	0	0.14	0.18	0.03	0.44	0.03	0.36	0.68	0.99	0.37	98.65	2.01	0.00	37.86	23.57	1.40	0.37	0.04	2.31	0.14	0.53	0.16	0.00	0.00	0.03	0.08	0.03	0.08	21.41	35.21	0.99	0.01	0.56	0.19	0.00		8.51	24.48	-4.94	57.28	168.01	813.09	322.85	1080.25	605.90	856.63	402.99	1021.46	370.44
10.276	0	0.14	0.18	0.03	0.43	0.03	0.34	0.69	1.03	0.31	98.62	1.95	0.00	18.87	22.31	1.60	0.31	0.04	1.83	0.10	0.30	0.10	0.00	0.00	0.03	0.08	0.03	0.08	22.30	36.80	1.03	0.02	0.55	0.19	0.00		11.84	29.29	-2.70	57.19	161.84	812.27	323.70	1076.04	604.92	860.00	401.38	1019.61	374.62
10.310	0	0.15	0.19	0.04	0.49	0.03	0.37	0.85	1.26	0.32	98.31	2.98	0.00	33.28	23.93	1.40	0.32	0.04	1.73	0.12	0.21	0.09	0.00	0.00	0.02	0.08	0.03	0.07	26.07	40.29	1.26	0.02	0.54	0.26	0.00		9.71	25.48	-5.21	57.10	160.00	808.98	324.26	1070.82	602.58	853.87	402.97	1010.66	371.11
10.343	0	0.14	0.19	0.03	0.52	0.03	0.42	0.99	1.42	0.33	98.02	3.15	0.00	29.11	26.89	1.49	0.33	0.03	1.76	0.11	0.15	0.10	0.00	0.00	0.02	0.08	0.03	0.06	23.81	41.10	1.42	0.02	0.52	0.37	0.00		10.94	26.45	-2.36	57.38	163.89	807.69	325.44	1066.41	599.50	852.42	402.85	1013.87	374.65
10.377	0	0.14	0.19	0.03	0.46	0.03	0.38	1.28	1.48	0.35	97.45	2.19	0.00	25.54	24.72	1.20	0.35	0.02	1.48	0.08	0.20	0.08	0.00	0.00	0.02	0.09	0.03	0.04	21.36	49.71	1.57	0.04	0.45	0.43	0.00		9.98	27.35	-3.26	57.03	160.38	805.58	325.53	1061.50	597.31	849.47	401.08	1007.47	373.58
10.410	0	0.13	0.19	0.03	0.43	0.03	0.36	1.50	1.30	0.39	96.99	1.77	0.00	44.33	23.59	1.34	0.39	0.02	1.30	0.06	0.20	0.08	0.00	0.00	0.01	0.09	0.03	0.03	19.73	54.66	1.42	0.03	0.42	0.49	0.00		8.54	23.14	-2.72	56.94	160.94	804.06	326.51	1059.48	597.06	848.09	401.43	1006.77	374.54
10.443	0	0.12	0.19	0.03	0.41	0.03	0.37	1.47	0.94	0.40	97.06	1.43	0.00	49.24	23.81	1.50	0.40	0.02	0.94	0.04	0.21	0.07	0.00	0.00	0.02	0.11	0.03	0.03	16.85	53.77	1.44	0.02	0.38	0.59	0.00		9.56	22.15	-3.51	56.94	162.42	802.19	327.81	1058.79	599.95	845.13	404.22	1005.00	375.53
10.477	0	0.12	0.20	0.03	0.37	0.03	0.34	1.66	0.76	0.46	96.67	1.10	0.00	39.75	21.97	1.30	0.46	0.02	0.76	0.04	0.21	0.05	0.00	0.00	0.02	0.12	0.03	0.03	15.09	58.82	1.58	0.10	0.34	0.62	0.00		11.67	24.08	-3.17	56.88	160.96	800.68	329.84	1056.26	601.26	844.38	406.96	1002.72	378.02
10.510	0	0.12	0.20	0.03	0.37	0.03	0.36	1.88	0.85	0.54	96.24	1.07	0.00	36.35	23.07	1.20	0.54	0.02	0.85	0.03	0.21	0.05	0.00	0.00	0.01	0.13	0.03	0.02	13.61	60.78	1.61	0.09	0.29	0.64	0.00		12.82	24.80	-1.75	56.34	156.14	800.37	331.69	1054.67	602.78	847.52	406.89	1001.64	381.90
10.543	0	0.12	0.20	0.02	0.35	0.03	0.35	1.77	0.87	0.54	96.46	0.91	0.00	34.11	22.19	0.66	0.54	0.02	0.87	0.04	0.23	0.02	0.00	0.00	0.01	0.16	0.02	0.02	12.10	60.73	1.52	0.13	0.28	0.72	0.00		13.65	25.29	-2.07	56.51	164.43	798.70	335.10	1054.59	607.28	841.96	412.00	1004.26	385.60
10.577	0	0.11	0.21	0.02	0.30	0.03	0.31	1.52	0.84	0.59	96.96	0.64	0.00	57.92	19.71	0.55	0.59	0.03	0.84	0.04	0.20	0.02	0.00	0.00	0.02	0.21	0.02	0.04	9.62	59.58	1.70	0.05	0.26	0.85	0.00		9.64	20.40	-1.44	55.64	161.80	800.22	337.38	1057.30	610.02	846.10	412.25	1006.02	387.63
10.610	0	0.12	0.21	0.03	0.28	0.03	0.28	1.26	0.98	0.61	97.48	0.55	0.00	60.95	17.17	0.34	0.61	0.03	0.98	0.04	0.22	0.01	0.00	0.00	0.02	0.23	0.02	0.05	10.05	57.76	1.75	0.20	0.26	0.99	0.00		10.57	19.77	-2.31	55.56	169.81	807.61	340.93	1062.89	610.67	847.46	417.65	1015.00	389.95
10.643	0	0.13	0.21	0.03	0.26	0.03	0.25	1.23	1.16	0.56	97.54	0.46	0.00	79.39	14.66	0.31	0.56	0.03	1.16	0.05	0.21	0.01	0.00	0.00	0.02	0.23	0.02	0.06	10.19	59.75	1.54	0.04	0.26	1.03	0.00		6.64	15.26	-1.53	55.69	174.01	811.01	342.81	1069.42	615.21	850.92	417.21	1023.27	393.21
10.677	0	0.13	0.21	0.03	0.23	0.03	0.22	0.87	1.42	0.39	98.26	0.36	0.00	78.03	11.39	0.34	0.39	0.04	1.42	0.05	0.20	0.02	0.00	0.00	0.02	0.24	0.03	0.07	9.71	54.53	1.80	0.03	0.25	1.08	0.00		3.98	15.66	-1.93	55.67	181.48	810.48	340.11	1080.04	623.58	851.60	416.85	1031.29	391.41
10.710	0	0.14	0.21	0.03	0.23	0.03	0.21	0.83	1.97	0.34	98.35	0.37	0.00	85.54	11.00	0.46	0.34	0.05	1.97	0.05	0.16	0.02	0.00	0.00	0.02	0.20	0.04	0.08	10.75	53.60	1.98	0.03	0.27	1.12	0.00		-0.91	13.11	-2.49	54.74	185.65	814.18	341.59	1083.85	624.17	852.22	416.03	1036.26	391.65
10.744	0	0.14	0.21	0.03	0.22	0.03	0.19	0.78	1.94	0.32	98.44	0.33	0.00	88.60	9.05	0.62	0.32	0.08	1.94	0.04	0.18	0.08	0.00	0.00	0.02	0.23	0.06	0.09	11.00	53.96	1.97	0.04	0.29	1.19	0.00		-0.27	11.75	-2.57	54.68	186.18	816.98	340.54	1089.00	626.55	855.69	414.89	1040.42	391.74
10.777	0	0.15	0.21	0.03	0.21	0.03	0.18	0.68	1.91	0.29	98.64	0.33	0.00	83.87	7.21	0.86	0.29	0.09	2.04	0.04	0.19	0.09	0.00	0.00	0.03	0.22	0.10	0.11	11.98	52.29	1.91	0.03	0.32	1.22	0.00		1.54	13.76	-2.91	54.56	181.24	819.76	341.74	1092.41	629.62	860.98	416.69	1040.68	393.09
10.810	0	0.15	0.20	0.03	0.21	0.03	0.16	0.61	1.82	0.24	98.78	0.33	0.00	86.78	5.35	1.55	0.24	0.12	2.08	0.04	0.18	0.10	0.00	0.00	0.03	0.19	0.14	0.10	13.04	50.75	1.82	0.04	0.37	1.01	0.00		-1.52	12.59	-2.26	54.01	180.80	821.59	342.34	1093.82	629.88	863.45	413.34	1043.28	394.65
10.844	0	0.15	0.19	0.03	0.21	0.03	0.15	0.53	1.66	0.19	98.93	0.33	0.00	88.13	4.95	2.74	0.19	0.17	2.53	0.04	0.23	0.15	0.00	0.00	0.03	0.18	0.21	0.09	13.32	46.70	1.66	0.06	0.43	0.91	0.00		0.38	11.97	-1.27	54.30	180.96	823.67	342.86	1096.29	630.59	867.03	415.06	1047.03	396.41
10.877	0	0.16	0.18	0.04	0.23	0.03	0.14	0.51	1.58	0.17	98.99	0.33	0.00	86.66	3.93	4.79	0.16	0.25	3.43	0.04	0.25	0.15	0.00	0.00	0.03	0.17	0.31	0.08	14.85	44.29	1.58	0.03	0.49	0.84	0.00		1.24	12.64	-2.20	54.48	179.52	826.03	344.41	1097.47	632.49	868.18	415.48	1046.85	397.92
10.910	0	0.16	0.17	0.04	0.27	0.03	0.15	0.50	1.53	0.16	99.00	0.45	0.00	87.37	5.51	6.63	0.13	0.24	4.47	0.04	0.27	0.15	0.00	0.00	0.04	0.16	0.41	0.07	17.77	40.64	1.53	0.12	0.64	0.85	0.00		1.93	12.33	-2.07	54.50	177.31	829.17	345.80	1099.47	632.60	872.15	417.38	1048.50	398.99
10.944	0	0.17	0.16	0.05	0.34	0.03	0.15	0.55	1.52	0.12	98.90	0.88	0.00	91.46	6.66	8.87	0.09	0.23	4.74	0.04	0.27	0.14	0.00	0.00	0.03	0.12	0.44	0.07	24.94	39.42	1.52	0.12	0.91	1.06	0.00		0.99	10.14	-2.61	54.46	179.11	833.02	346.73	1102.25	632.77	873.66	417.02	1051.93	399.66
10.977	0	0.17	0.18	0.05	0.34	0.03	0.16	0.53	1.47	0.12	98.94	0.85	0.00	94.25	7.25	8.16	0.09	0.22	4.56	0.05	0.23	0.12	0.00	0.00	0.03	0.12	0.53	0.11	25.15	38.65	1.47	0.13	1.00	1.70	0.00		2.96	8.02	-3.60	54.67	178.82	835.77	348.60	1102.96	633.32	874.23	419.98	1052.01	400.77
11.010	0	0.19	0.18	0.06	0.41	0.03	0.16	0.58	1.38	0.10	98.84	1.29	0.00	94.88	8.52	8.90	0.08	0.16	3.93	0.06	0.18	0.09	0.00	0.00	0.03	0.10	0.53	0.13	30.41	38.93	1.38	0.09	1.16	2.25	0.00		-0.42	7.40	-2.58	54.16	179.67	837.00	349.05	1104.66	632.79	876.55	418.75	1055.37	401.24
11.044	0	0.22	0.18	0.07	0.53	0.03	0.16	0.55	1.32	0.07	98.90	3.14	0.00	93.87	9.82	10.68	0.05	0.16	2.82	0.07	0.17	0.09	0.00	0.00	0.03	0.07	0.45	0.11	39.99	34.57	1.32	0.12	1.60	2.76	0.00		-0.10	8.35	-2.67	54.04	181.08	837.54	348.76	1106.77	634.43	877.00	418.65	1057.27	401.48
11.077	0	0.21	0.20	0.07	0.65	0.03	0.19	0.68	1.31	0.06	98.64	4.53	0.00	94.16	13.78	11.67	0.05	0.15	2.46	0.06	0.15	0.08	0.00	0.00	0.03	0.06	0.42	0.10	41.63	34.78	1.31	0.12	1.64	4.18	0.00		1.30	8.10	-3.15	54.39	181.63	838.62	348.29	1108.27	634.62	877.43	419.86	1058.04	400.66
11.111	0	0.23	0.21	0.09	0.83	0.03	0.19	0.83	1.15	0.04	98.33	9.42	0.00	93.15	15.67	13.35	0.03	0.15	1.68	0.04	0.18	0.07	0.00	0.00	0.03	0.04	0.40	0.05	49.49	36.14	1.15	0.16	2.32	5.40	0.00		1.11	8.95	-3.27	54.35	182.41	839.62	348.91	1108.66	634.81	877.50	419.67	1058.99	401.39
11.144	0	0.22	0.20	0.09	0.88	0.04	0.18	0.74	1.00	0.04	98.24	9.48	0.00	92.41	15.58	15.36	0.03	0.13	1.59	0.03	0.24	0.07	0.00	0.00	0.03	0.04	0.43	0.06	49.67	31.23	1.00	0.20	2.66	5.90	0.00		2.37	9.50	-3.64	54.52	180.40	840.91	349.09	1109.65	634.76	879.34	421.44	1058.57	400.88
11.177	0	0.22	0.21	0.09	0.85	0.04	0.16	0.64	0.93	0.04	98.29	10.21	0.00	88.48	13.07	17.20	0.03	0.14	1.79	0.03	0.31	0.07	0.00	0.00	0.03	0.04	0.47	0.08	49.07	28.68	0.93	0.04	2.64	6.57	0.00		1.42	11.81	-2.98	54.40	185.74	841.74	349.20	1111.11	634.65	878.52	420.79	1063.29	401.79
11.211	0	0.22	0.19	0.09	0.80	0.04	0.17	0.52	0.65	0.06	98.39	8.69	0.00	87.35	13.78	15.54	0.03	0.14	2.39	0.03	0.52	0.10	0.00	0.00	0.04	0.06	0.51	0.11	48.53	24.35	0.65	0.04	3.08	5.71	0.00		-0.04	12.34	-3.25	53.97	184.84	843.50	349.61	1112.91	634.93	880.38	420.49	1064.24	401.54
11.244	0	0.21	0.16	0.09	0.83	0.04	0.16	0.51	0.62	0.06	98.35	9.37	0.00	86.75	13.47	17.20	0.03	0.15	3.47	0.04	0.62	0.15	0.00	0.00	0.03	0.06	0.44	0.16	47.89	22.83	0.62	0.05	3.13	4.43	0.00		1.01	12.60	-3.07	54.14	180.39	845.68	350.54	1113.85	635.30	884.53	420.91	1064.01	402.78
11.277	0	0.21	0.16	0.08	0.73	0.04	0.16	0.39	0.52	0.08	98.53	7.15	0.00	89.52	12.90	15.43	0.03	0.15	4.03	0.03	0.62	0.17	0.00	0.00	0.04	0.08	0.41	0.18	45.99	18.72	0.52	0.11	3.23	4.07	0.00		-4.58	11.27	-5.92	53.09	181.35	845.81	350.08	1113.34	632.37	879.98	420.14	1060.00	398.22
11.311	0	0.21	0.16	0.08	0.75	0.05	0.17	0.37	0.44	0.10	98.49	7.32	0.00	86.91	13.73	15.03	0.04	0.14	4.88	0.04	0.58	0.25	0.00	0.00	0.04	0.10	0.42	0.21	46.71	16.85	0.44	0.06	3.31	4.22	0.00		-0.73	12.53	-2.70	53.74	186.86	845.66	348.66	1117.79	636.01	883.65	420.39	1069.50	401.07
11.344	0	0.21	0.16	0.08	0.72	0.05	0.18	0.37	0.40	0.11	98.55	6.45	0.00	85.57	14.36	13.93	0.04	0.12	4.62	0.07	0.67	0.26	0.00	0.00	0.04	0.11	0.43	0.25	45.69	17.07	0.40	0.07	3.33	4.07	0.00		4.08	13.10	-2.30	54.58	178.02	846.07	349.39	1115.98	636.28	888.22	422.14	1065.19	402.82
11.378	0	0.21	0.16	0.08	0.64	0.05	0.18	0.30	0.35	0.13	98.72	5.54	0.00	85.60	13.29	12.06	0.05	0.09	5.03	0.10	0.85	0.30	0.00	0.00	0.04	0.13	0.42	0.32	44.74	15.28	0.35	0.10	3.33	3.32	0.00		0.22	13.09	-2.50	54.05	187.02	848.90	349.77	1117.94	633.93	885.54	420.84	1071.63	402.30
11.411	0	0.21	0.18	0.08	0.66	0.04	0.20	0.31	0.36	0.12	98.67	6.64	0.00	89.05	15.71	10.19	0.05	0.09	4.83	0.17	0.55	0.20	0.00	0.00	0.05	0.12	0.44	0.23	44.73	15.75	0.36	0.24	3.06	3.93	0.00		-2.14	11.52	-2.74	53.86	188.08	849.61	350.94	1113.95	630.28	882.79	418.17	1070.26	402.98
11.444	0	0.22	0.19	0.08	0.64	0.04	0.20	0.32	0.38	0.11	98.71	6.58	0.00	93.28	15.49	9.23	0.06	0.10	3.62	0.16	0.49	0.12	0.00	0.00	0.05	0.11	0.40	0.15	44.83	17.17	0.38	0.07	2.91	3.94	0.00		-0.13	8.85	-1.14	54.18	184.15	847.77	348.22	1116.78	632.27	887.63	418.02	1071.10	402.24
11.478	0	0.22	0.22	0.08	0.68	0.04	0.23	0.31	0.36	0.13	98.63	7.86	0.00	92.06	17.44	8.64	0.07	0.10	3.04	0.16	0.39	0.11	0.00	0.00	0.05	0.13	0.41	0.15	45.26	15.56	0.36	0.05	2.71	5.13	0.00		2.86	9.75	-2.54	54.74	185.28	848.33	348.64	1117.39	634.53	885.71	419.78	1070.18	402.53
11.511	0	0.21	0.24	0.07	0.65	0.04	0.23	0.31	0.35	0.13	98.69	6.83	0.00	92.80	17.88	8.15	0.08	0.10	2.53	0.16	0.36	0.09	0.00	0.00	0.06	0.13	0.44	0.15	42.93	15.01	0.35	0.05	2.63	5.82	0.00		-0.01	9.22	-2.85	54.41	186.09	849.34	349.34	1116.11	631.81	884.69	419.10	1069.96	401.65
11.544	0	0.19	0.24	0.07	0.67	0.04	0.25	0.33	0.33	0.13	98.65	6.94	0.00	92.50	19.54	8.28	0.09	0.09	2.78	0.24	0.55	0.13	0.00	0.00	0.06	0.13	0.46	0.22	41.48	15.22	0.33	0.06	2.64	5.69	0.00		0.61	9.44	-2.41	54.47	185.70	848.09	349.02	1117.35	634.46	885.50	419.08	1070.46	402.52
11.578	0	0.18	0.24	0.06	0.66	0.04	0.29	0.35	0.44	0.18	98.67	6.69	0.00	88.59	22.28	7.20	0.11	0.08	4.51	0.28	0.50	0.25	0.00	0.00	0.07	0.18	0.58	0.44	38.26	15.07	0.32	0.12	2.85	5.61	0.00		-3.13	11.75	-2.16	53.68	185.35	851.15	350.62	1117.33	631.53	887.53	417.78	1072.28	402.94
11.611	0	0.18	0.20	0.06	0.58	0.04	0.25	0.29	0.55	0.16	98.85	4.85	0.00	88.86	18.78	6.79	0.11	0.10	4.82	0.19	0.50	0.18	0.00	0.00	0.07	0.16	0.59	0.55	37.51	14.13	0.30	0.45	2.78	4.11	0.00		-8.04	11.62	-5.01	52.67	178.08	852.76	350.69	1115.71	627.61	887.62	417.29	1064.58	397.31
11.644	0	0.18	0.22	0.06	0.59	0.04	0.27	0.29	0.55	0.16	98.82	5.06	0.00	91.70	19.99	6.55	0.13	0.12	5.19	0.17	0.47	0.14	0.00	0.00	0.07	0.16	0.55	0.55	36.86	12.80	0.25	0.40	2.72	4.85	0.00		1.13	9.99	-2.26	54.87	180.07	851.45	349.99	1114.68	628.95	889.05	419.05	1068.33	402.21
11.678	0	0.17	0.24	0.05	0.53	0.04	0.26	0.28	0.63	0.16	98.94	3.60	0.00	89.80	19.07	6.13	0.16	0.11	4.16	0.14	0.46	0.07	0.00	0.00	0.07	0.15	0.50	0.63	33.34	13.66	0.22	0.68	2.62	5.32	0.00		1.11	11.12	-2.30	54.75	181.17	851.38	348.98	1116.38	629.25	889.34	419.49	1069.55	400.91
11.711	0	0.17	0.25	0.05	0.48	0.04	0.25	0.27	0.61	0.16	99.04	2.83	0.00	92.57	17.97	5.75	0.16	0.11	3.26	0.16	0.64	0.04	0.00	0.00	0.08	0.15	0.52	0.61	31.34	14.15	0.23	0.47	2.55	5.66	0.00		3.00	9.39	-1.34	55.00	184.79	850.06	347.70	1117.52	630.56	888.63	419.28	1072.59	401.82
11.745	0	0.16	0.25	0.05	0.47	0.04	0.24	0.29	0.76	0.17	99.05	2.50	0.00	92.42	17.50	6.22	0.17	0.10	3.66	0.16	0.78	0.04	0.00	0.00	0.08	0.16	0.48	0.76	30.23	16.21	0.20	0.27	2.37	5.62	0.00		4.53	9.50	-1.52	54.83	182.47	849.81	346.55	1120.21	633.72	890.80	419.07	1072.42	401.51
11.778	0	0.16	0.25	0.05	0.42	0.04	0.22	0.28	0.85	0.18	99.15	1.85	0.00	89.87	15.01	6.24	0.18	0.10	4.13	0.19	0.83	0.05	0.00	0.00	0.08	0.14	0.46	0.85	28.92	17.74	0.19	0.16	2.35	5.55	0.00		2.29	11.09	-2.22	54.75	182.42	851.93	347.76	1119.47	631.26	890.60	419.06	1072.10	400.79
11.811	0	0.16	0.26	0.05	0.39	0.04	0.21	0.25	1.00	0.18	99.22	1.52	0.00	92.39	13.87	5.77	0.18	0.13	4.93	0.16	0.85	0.08	0.00	0.00	0.08	0.12	0.46	1.00	27.52	16.49	0.18	0.10	2.43	5.70	0.00		5.04	9.52	-1.79	54.90	184.57	850.96	347.31	1120.05	632.62	889.91	420.81	1073.47	401.56
11.845	0	0.17	0.23	0.05	0.34	0.04	0.18	0.21	1.05	0.16	99.32	1.07	0.00	89.93	10.54	5.86	0.16	0.17	4.81	0.12	0.78	0.09	0.00	0.00	0.07	0.09	0.37	1.05	26.07	15.79	0.17	0.06	2.41	4.79	0.00		1.77	11.06	-1.97	54.69	184.99	852.14	347.93	1120.43	631.12	890.26	420.31	1074.21	400.65
11.878	0	0.17	0.25	0.05	0.35	0.04	0.17	0.21	0.72	0.14	99.31	1.04	0.00	92.57	10.08	6.55	0.14	0.14	3.79	0.12	0.64	0.05	0.00	0.00	0.06	0.08	0.35	0.72	26.16	14.96	0.15	0.44	2.35	5.66	0.00		-1.44	9.39	-4.25	54.32	183.85	851.49	349.04	1113.96	626.42	884.06	418.94	1066.73	398.11
11.911	0	0.17	0.26	0.04	0.32	0.04	0.17	0.20	0.75	0.14	99.36	0.91	0.00	90.44	9.44	5.79	0.14	0.13	3.72	0.16	0.55	0.05	0.00	0.00	0.07	0.07	0.41	0.75	24.85	15.45	0.13	0.05	2.33	5.96	0.00		3.84	10.76	-1.13	54.78	181.15	851.65	348.40	1117.79	629.84	891.82	420.44	1072.05	402.14
11.945	0	0.16	0.24	0.04	0.29	0.04	0.16	0.17	0.55	0.11	99.42	0.69	0.00	90.91	7.86	5.99	0.11	0.13	3.33	0.12	0.39	0.04	0.00	0.00	0.07	0.07	0.43	0.55	22.48	12.37	0.08	0.16	2.59	5.14	0.00		-4.43	10.48	-4.29	53.42	183.20	850.57	347.84	1115.73	627.10	884.83	417.53	1066.78	396.12
11.978	0	0.16	0.23	0.04	0.30	0.04	0.16	0.18	0.38	0.10	99.39	0.75	0.00	93.11	8.84	5.97	0.10	0.12	3.17	0.13	0.37	0.04	0.00	0.00	0.06	0.08	0.40	0.38	22.75	13.05	0.09	0.05	2.55	4.77	0.00		0.52	8.98	-1.33	54.39	182.61	850.57	347.30	1117.89	629.94	890.14	416.91	1072.06	401.01
12.011	0	0.16	0.19	0.04	0.30	0.04	0.16	0.18	0.57	0.10	99.40	0.71	0.00	89.22	8.41	6.48	0.10	0.16	4.87	0.15	0.42	0.08	0.00	0.00	0.07	0.08	0.45	0.57	22.50	13.68	0.08	0.08	2.74	3.39	0.00		3.15	11.43	-2.26	55.07	186.47	850.85	349.74	1116.40	631.68	886.21	419.61	1072.01	403.69
12.045	0	0.15	0.18	0.04	0.29	0.05	0.16	0.17	0.47	0.08	99.42	0.68	0.00	85.90	8.59	6.03	0.08	0.17	5.82	0.16	0.52	0.08	0.00	0.00	0.06	0.07	0.45	0.47	21.69	12.82	0.07	0.39	3.01	2.82	0.00		0.45	12.96	-3.19	54.08	182.21	850.93	349.15	1119.69	633.02	889.16	421.82	1070.05	399.96
12.078	0	0.15	0.16	0.04	0.29	0.05	0.16	0.18	0.48	0.08	99.41	0.69	0.00	93.16	8.25	6.62	0.08	0.16	6.80	0.18	0.84	0.09	0.00	0.00	0.06	0.07	0.43	0.48	22.23	13.15	0.07	0.69	3.01	2.08	0.00		0.01	8.94	-2.39	54.27	182.85	850.01	348.12	1119.47	632.62	889.23	420.19	1070.96	400.04
12.112	0	0.15	0.17	0.04	0.28	0.06	0.16	0.17	0.66	0.07	99.44	0.67	0.00	92.49	8.50	5.79	0.07	0.13	8.72	0.18	1.09	0.08	0.00	0.00	0.06	0.07	0.51	0.66	21.35	12.49	0.06	0.21	3.00	2.35	0.00		0.52	9.45	-2.62	54.34	185.00	850.65	347.85	1120.24	633.13	888.40	419.21	1072.45	400.45
12.145	0	0.15	0.17	0.04	0.30	0.05	0.18	0.19	0.56	0.08	99.40	0.80	0.00	89.63	10.36	5.63	0.08	0.11	8.37	0.26	1.13	0.09	0.00	0.00	0.06	0.06	0.51	0.56	22.10	13.49	0.06	0.66	3.12	2.17	0.00		1.13	11.22	-2.19	54.49	185.19	852.13	348.67	1118.92	630.86	888.97	419.09	1073.32	401.57
12.178	0	0.15	0.16	0.04	0.32	0.05	0.18	0.20	0.56	0.08	99.37	0.89	0.00	91.62	10.56	5.93	0.08	0.11	6.88	0.20	0.99	0.10	0.00	0.00	0.06	0.06	0.59	0.56	23.43	13.74	0.06	0.17	3.16	1.98	0.00		-1.10	10.04	-3.14	54.03	189.58	851.09	347.82	1119.64	631.05	885.18	419.08	1073.73	399.22
12.212	0	0.16	0.15	0.05	0.34	0.05	0.17	0.20	0.30	0.08	99.31	1.16	0.00	92.13	10.80	6.09	0.08	0.11	5.25	0.26	0.78	0.07	0.00	0.00	0.05	0.06	0.56	0.30	26.99	14.35	0.05	0.18	3.26	1.58	0.00		-2.07	9.70	-4.08	53.92	180.89	851.15	349.63	1112.47	626.42	884.87	417.46	1064.82	399.12
12.245	0	0.16	0.15	0.05	0.31	0.04	0.16	0.18	0.20	0.07	99.38	0.92	0.00	92.17	8.73	5.63	0.07	0.10	3.81	0.24	0.63	0.04	0.00	0.00	0.04	0.06	0.58	0.20	25.80	13.61	0.05	1.41	3.35	1.62	0.00		0.01	9.67	-3.78	54.26	181.19	850.44	349.01	1112.21	624.94	884.96	421.09	1064.62	397.56
12.278	0	0.17	0.16	0.05	0.28	0.04	0.15	0.17	0.20	0.07	99.44	0.81	0.00	89.40	7.33	4.73	0.07	0.09	3.41	0.25	0.46	0.03	0.00	0.00	0.04	0.05	0.50	0.20	25.33	14.21	0.05	0.21	3.49	1.84	0.00		1.55	11.34	-0.75	54.32	181.82	849.15	348.79	1116.89	631.14	890.27	419.99	1071.26	402.59
12.312	0	0.18	0.17	0.05	0.32	0.04	0.15	0.19	0.15	0.07	99.35	1.11	0.00	93.07	8.17	5.77	0.07	0.09	2.87	0.17	0.35	0.03	0.00	0.00	0.04	0.06	0.54	0.15	28.99	15.67	0.05	0.17	3.34	2.31	0.00		1.48	9.01	-1.75	54.38	189.54	848.13	346.44	1119.98	633.75	885.82	418.42	1074.54	400.89
12.345	0	0.18	0.18	0.05	0.33	0.04	0.16	0.19	0.28	0.07	99.35	1.12	0.00	93.39	8.36	5.80	0.07	0.09	3.95	0.14	0.36	0.05	0.00	0.00	0.03	0.06	0.59	0.28	28.98	16.03	0.05	0.07	3.41	3.14	0.00		3.21	8.76	-3.38	54.37	183.80	849.77	347.56	1120.01	634.56	887.52	421.09	1070.10	400.00
12.379	0	0.17	0.18	0.05	0.32	0.05	0.16	0.21	0.52	0.08	99.36	1.11	0.00	92.93	8.78	5.30	0.08	0.10	4.86	0.16	0.44	0.09	0.00	0.00	0.03	0.06	0.58	0.52	28.31	18.09	0.05	0.04	3.61	3.11	0.00		0.72	9.12	-3.34	54.61	191.74	849.47	349.42	1115.71	630.77	880.92	420.69	1071.66	401.13
12.412	0	0.18	0.19	0.05	0.31	0.05	0.15	0.20	0.46	0.08	99.38	1.05	0.00	90.00	7.83	5.03	0.08	0.11	4.24	0.10	0.38	0.07	0.00	0.00	0.04	0.06	0.60	0.46	28.58	17.63	0.06	0.09	3.58	3.77	0.00		-4.92	11.02	-4.52	53.25	184.22	850.42	349.28	1114.42	627.42	883.18	418.02	1066.24	397.37
12.445	0	0.18	0.20	0.05	0.29	0.05	0.15	0.19	0.62	0.07	99.41	0.92	0.00	89.77	6.89	4.97	0.07	0.13	5.12	0.09	0.38	0.04	0.00	0.00	0.04	0.06	0.54	0.62	27.65	17.72	0.05	0.02	3.62	4.08	0.00		2.07	11.14	-1.66	54.86	188.26	849.48	347.65	1116.76	628.99	885.86	420.47	1073.06	400.48
12.479	0	0.18	0.20	0.05	0.29	0.05	0.14	0.20	0.66	0.08	99.43	0.92	0.00	87.84	6.36	4.77	0.08	0.15	4.83	0.10	0.39	0.04	0.00	0.00	0.05	0.06	0.60	0.66	28.16	19.38	0.06	0.05	3.81	3.92	0.00		0.72	12.11	-1.85	54.54	189.67	849.55	348.19	1116.81	629.62	884.83	419.47	1073.62	401.10
12.512	0	0.19	0.19	0.05	0.31	0.05	0.15	0.22	0.40	0.08	99.38	1.08	0.00	83.91	6.92	5.23	0.08	0.18	4.32	0.10	0.42	0.04	0.00	0.00	0.04	0.05	0.60	0.40	29.80	20.52	0.05	0.08	3.65	3.62	0.00		0.13	13.74	-3.28	54.33	185.05	850.75	349.53	1115.57	629.65	885.19	419.49	1069.27	400.64
12.545	0	0.18	0.18	0.05	0.30	0.05	0.15	0.23	0.50	0.08	99.39	0.96	0.00	87.09	6.72	5.60	0.08	0.18	4.54	0.09	0.38	0.05	0.00	0.00	0.04	0.06	0.68	0.50	28.43	22.05	0.05	0.01	3.54	2.89	0.00	0.00	-0.25	12.46	-2.48	54.38	188.40	851.05	349.31	1115.48	628.72	884.54	417.96	1072.25	401.77
12.579	0	0.18	0.17	0.05	0.28	0.04	0.14	0.24	0.41	0.07	99.43	0.79	0.00	86.62	5.60	5.53	0.07	0.20	4.28	0.11	0.36	0.07	0.00	0.00	0.04	0.06	0.64	0.41	26.81	24.22	0.05	0.01	3.43	2.25	0.00	0.00	0.78	12.66	-1.78	54.55	185.57	852.83	348.79	1116.04	626.97	888.21	417.26	1073.14	401.87
12.612	0	0.18	0.16	0.05	0.27	0.04	0.14	0.24	0.34	0.07	99.45	0.72	0.00	85.54	5.33	5.38	0.07	0.20	3.75	0.15	0.30	0.06	0.00	0.00	0.04	0.06	0.58	0.34	25.63	24.62	0.05	0.02	3.35	1.77	0.00	0.00	0.47	13.11	-1.45	54.61	190.60	854.99	348.23	1117.74	625.18	887.97	416.31	1078.03	401.93
12.645	0	0.18	0.14	0.05	0.29	0.04	0.13	0.27	0.39	0.07	99.41	0.93	0.00	85.29	4.46	7.14	0.07	0.21	3.57	0.16	0.27	0.04	0.00	0.00	0.03	0.06	0.48	0.39	27.44	25.86	0.05	0.03	3.20	1.06	0.00	0.00	1.36	13.21	-1.44	54.83	191.85	857.33	348.21	1120.69	624.64	890.16	419.20	1081.15	400.98
12.679	0	0.17	0.14	0.05	0.27	0.04	0.12	0.26	0.40	0.06	99.46	0.73	0.00	90.84	3.89	7.67	0.05	0.31	3.88	0.21	0.37	0.05	0.00	0.00	0.03	0.06	0.47	0.40	23.65	25.15	0.04	0.14	3.27	0.78	0.00	0.00	-4.72	10.53	-4.33	53.15	182.50	856.41	345.84	1122.71	625.90	891.66	416.48	1072.73	393.69
12.712	0	0.16	0.12	0.05	0.29	0.04	0.12	0.25	0.38	0.05	99.42	0.85	0.00	91.44	3.71	9.88	0.05	0.31	3.09	0.19	0.41	0.05	0.00	0.00	0.02	0.05	0.38	0.38	23.42	22.36	0.04	0.13	3.27	0.24	0.00	0.00	-2.59	10.16	-4.56	53.88	187.27	855.21	344.53	1121.52	625.01	887.56	416.35	1073.37	393.01
12.746	0	0.15	0.11	0.04	0.30	0.04	0.11	0.25	0.33	0.05	99.40	0.88	0.00	94.75	3.58	11.81	0.04	0.29	2.31	0.16	0.37	0.06	0.00	0.00	0.02	0.05	0.34	0.33	21.98	20.70	0.04	1.13	3.28	0.21	0.00	0.00	-1.54	7.54	-2.30	54.25	184.88	854.27	344.30	1118.56	623.78	889.68	411.94	1073.92	396.63
12.779	0	0.14	0.10	0.04	0.33	0.04	0.10	0.26	0.30	0.06	99.35	1.07	0.00	87.66	3.26	15.20	0.04	0.35	2.67	0.15	0.40	0.09	0.00	0.00	0.02	0.06	0.38	0.30	21.47	18.43	0.03	0.21	3.30	0.12	0.00	0.00	2.55	12.20	-0.09	54.54	185.46	854.64	343.10	1125.29	628.75	896.23	414.26	1081.08	399.17
12.812	0	0.14	0.10	0.04	0.34	0.04	0.10	0.28	0.21	0.05	99.32	1.17	0.00	84.85	3.10	16.62	0.04	0.33	2.56	0.13	0.38	0.13	0.00	0.00	0.02	0.05	0.40	0.21	21.25	18.59	0.04	0.25	3.27	0.35	0.00	0.00	3.37	13.38	-0.56	54.68	184.13	855.42	345.03	1123.37	629.40	895.59	414.01	1079.30	401.50
12.846	0	0.13	0.10	0.04	0.32	0.04	0.10	0.26	0.18	0.05	99.36	0.99	0.00	91.23	2.60	16.78	0.03	0.32	3.15	0.10	0.43	0.19	0.00	0.00	0.01	0.05	0.41	0.18	18.75	17.28	0.03	0.44	3.24	0.38	0.00	0.00	1.94	10.29	-0.74	54.54	186.76	854.56	344.50	1124.33	629.80	894.03	414.63	1080.23	400.19
12.879	0	0.13	0.10	0.04	0.32	0.04	0.10	0.26	0.19	0.05	99.36	0.96	0.00	91.27	2.32	17.27	0.03	0.36	3.87	0.06	0.47	0.22	0.00	0.00	0.01	0.05	0.41	0.19	17.80	17.02	0.03	0.19	3.09	0.37	0.00	0.00	2.72	10.27	-0.33	54.55	184.38	854.86	344.89	1124.84	630.35	896.27	415.74	1080.03	400.78
12.912	0	0.12	0.10	0.04	0.35	0.04	0.09	0.28	0.14	0.05	99.31	1.14	0.00	92.47	2.04	19.94	0.02	0.43	3.50	0.04	0.41	0.17	0.00	0.00	0.01	0.05	0.36	0.14	17.58	16.59	0.03	0.10	2.84	0.65	0.00	0.00	1.44	9.46	-0.70	54.44	186.56	854.01	344.78	1124.76	630.68	894.15	415.65	1080.07	400.11
12.946	0	0.12	0.10	0.04	0.36	0.04	0.09	0.30	0.16	0.06	99.28	1.27	0.00	92.00	2.05	20.67	0.02	0.37	3.22	0.03	0.36	0.12	0.00	0.00	0.01	0.06	0.37	0.16	18.40	17.32	0.03	0.23	2.74	0.75	0.00	0.00	3.38	9.79	-1.41	54.44	186.06	853.26	343.98	1126.38	632.70	894.01	418.15	1079.04	398.56
12.979	0	0.13	0.10	0.04	0.34	0.04	0.09	0.27	0.14	0.05	99.31	1.23	0.00	95.04	1.42	19.20	0.02	0.36	3.08	0.03	0.32	0.08	0.00	0.00	0.01	0.05	0.39	0.14	19.45	17.51	0.03	0.20	2.87	0.56	0.00	0.00	3.99	7.24	-2.63	54.30	185.67	853.38	344.45	1126.36	634.47	892.47	418.49	1077.07	398.56
13.012	0	0.13	0.11	0.04	0.31	0.04	0.09	0.24	0.16	0.04	99.37	1.03	0.00	94.84	1.18	17.19	0.02	0.35	3.39	0.03	0.39	0.08	0.00	0.00	0.01	0.04	0.39	0.16	18.93	16.84	0.03	0.27	2.86	0.51	0.00	0.00	2.93	7.45	-3.15	54.23	186.18	854.18	345.50	1126.78	634.98	892.10	419.22	1077.15	398.77
13.046	0	0.14	0.12	0.04	0.26	0.05	0.10	0.17	0.20	0.04	99.48	0.72	0.00	95.09	0.88	12.79	0.01	0.30	5.03	0.04	0.58	0.09	0.00	0.00	0.01	0.04	0.35	0.20	18.26	13.21	0.02	0.13	3.27	0.55	0.00	0.00	4.80	7.18	-3.80	53.85	185.05	854.05	345.29	1127.86	636.10	892.51	422.22	1075.92	397.66
13.079	0	0.14	0.11	0.04	0.25	0.05	0.10	0.16	0.14	0.04	99.50	0.68	0.00	93.23	0.68	11.74	0.01	0.39	5.79	0.03	0.88	0.14	0.00	0.00	0.01	0.04	0.31	0.14	18.51	13.26	0.02	0.15	3.40	0.24	0.00	0.00	3.11	8.89	-4.69	53.88	184.55	852.32	346.23	1122.17	633.97	887.56	418.91	1070.94	398.18
13.113	0	0.15	0.12	0.04	0.24	0.05	0.10	0.14	0.10	0.03	99.52	0.67	0.00	94.88	0.65	9.56	0.01	0.36	6.64	0.03	1.09	0.19	0.00	0.00	0.01	0.03	0.30	0.10	20.51	11.74	0.02	0.20	3.53	0.00	0.00	0.00	4.10	7.40	-1.97	54.02	188.07	851.85	345.96	1124.49	634.50	890.50	420.80	1077.45	400.22
13.146	0	0.15	0.12	0.04	0.23	0.05	0.10	0.13	0.14	0.03	99.55	0.60	0.21	94.85	0.56	8.75	0.01	0.40	6.24	0.04	1.03	0.18	0.00	0.00	0.01	0.03	0.32	0.14	19.64	10.73	0.02	0.16	3.86	0.00	0.00	0.00	4.39	7.44	-3.06	53.97	186.73	852.55	346.78	1125.04	635.48	890.44	422.94	1075.69	399.54
13.179	0	0.16	0.13	0.04	0.21	0.05	0.11	0.12	0.15	0.03	99.58	0.51	0.00	95.45	0.55	6.50	0.01	0.38	4.85	0.04	0.82	0.14	0.00	0.00	0.01	0.03	0.39	0.15	19.72	11.01	0.02	0.06	3.94	0.36	0.00	0.00	4.27	6.78	-3.34	54.03	185.22	853.49	347.72	1125.79	637.06	891.58	422.78	1075.49	400.72
13.213	0	0.16	0.13	0.04	0.20	0.05	0.11	0.12	0.24	0.03	99.59	0.48	0.30	94.91	0.49	5.73	0.01	0.42	5.65	0.06	0.83	0.08	0.00	0.00	0.01	0.03	0.39	0.24	19.47	12.02	0.02	0.02	4.11	0.35	0.00	0.00	6.14	7.37	-3.71	54.19	185.67	853.98	348.40	1125.69	637.49	891.11	424.76	1075.29	401.26
13.246	0	0.16	0.13	0.04	0.20	0.05	0.11	0.12	0.32	0.03	99.61	0.46	0.61	92.09	0.64	5.24	0.01	0.46	6.00	0.08	0.87	0.06	0.00	0.00	0.01	0.03	0.40	0.32	18.69	11.55	0.02	0.05	4.33	0.36	0.00	0.00	3.59	9.73	-3.04	54.33	186.13	854.84	348.12	1125.10	633.85	892.01	423.60	1076.64	400.01
13.279	0	0.15	0.12	0.04	0.20	0.06	0.11	0.13	0.26	0.03	99.60	0.48	1.04	92.25	0.84	5.68	0.01	0.56	6.37	0.10	0.94	0.08	0.00	0.00	0.01	0.03	0.40	0.26	19.04	12.91	0.02	0.04	4.64	0.13	0.00	0.00	3.61	9.61	-2.35	54.42	185.67	855.41	348.68	1125.64	633.71	893.82	424.55	1077.96	400.82
13.313	0	0.15	0.11	0.04	0.21	0.06	0.11	0.13	0.21	0.03	99.59	0.49	1.21	89.09	1.04	6.80	0.02	0.62	6.18	0.09	0.98	0.11	0.00	0.00	0.01	0.03	0.33	0.21	18.72	12.93	0.02	0.09	4.92	0.00	0.00	0.00	2.82	11.50	-2.34	54.07	182.55	855.99	348.73	1126.13	633.86	896.00	423.61	1077.10	400.66
13.346	0	0.14	0.11	0.04	0.21	0.05	0.10	0.14	0.13	0.03	99.57	0.49	0.46	88.90	1.46	8.04	0.02	0.59	4.33	0.09	0.71	0.18	0.00	0.00	0.01	0.03	0.29	0.13	17.49	12.53	0.02	0.02	4.92	0.00	0.00	0.00	2.57	11.60	-2.23	54.04	182.30	856.34	349.28	1125.81	634.12	896.18	422.81	1077.26	401.72
13.380	0	0.13	0.10	0.04	0.22	0.05	0.10	0.14	0.11	0.03	99.57	0.51	0.66	92.61	1.57	9.15	0.02	0.54	3.23	0.12	0.61	0.25	0.00	0.00	0.01	0.03	0.27	0.11	16.92	11.71	0.02	0.11	5.52	0.17	0.00	0.00	0.41	9.36	-2.68	53.56	182.83	857.08	349.15	1127.57	634.63	896.52	422.50	1078.04	400.65
13.413	0	0.13	0.10	0.03	0.21	0.06	0.10	0.14	0.13	0.03	99.58	0.49	1.16	89.69	1.82	9.50	0.02	0.43	3.32	0.12	0.74	0.23	0.00	0.00	0.01	0.03	0.23	0.13	16.04	10.98	0.02	0.06	6.07	0.00	0.00	0.00	2.39	11.19	-2.91	53.87	183.41	858.16	349.20	1128.69	635.56	896.99	422.97	1079.13	401.33
13.446	0	0.12	0.10	0.03	0.23	0.05	0.10	0.16	0.22	0.03	99.54	0.53	0.27	94.41	2.46	11.35	0.02	0.37	2.69	0.11	0.63	0.14	0.00	0.00	0.01	0.03	0.23	0.22	15.46	11.03	0.02	0.12	5.58	0.00	0.00	0.00	2.30	7.86	-1.44	53.76	184.92	858.48	349.14	1129.81	635.25	898.92	423.31	1082.67	402.56
13.480	0	0.11	0.09	0.03	0.25	0.05	0.10	0.18	0.33	0.03	99.51	0.56	0.00	94.64	3.20	13.93	0.03	0.28	2.68	0.09	0.59	0.09	0.00	0.00	0.01	0.03	0.23	0.33	13.55	10.57	0.03	0.16	5.38	0.00	0.00	0.00	2.95	7.65	-1.46	53.78	185.76	858.55	349.10	1130.67	636.29	898.91	423.70	1083.50	402.92
13.513	0	0.11	0.10	0.03	0.24	0.05	0.10	0.18	0.34	0.03	99.53	0.49	0.00	94.18	3.40	13.08	0.03	0.22	2.86	0.08	0.52	0.07	0.00	0.00	0.01	0.03	0.25	0.34	12.46	11.29	0.03	0.19	5.36	0.28	0.00	0.00	3.96	8.08	-2.12	53.90	186.29	857.87	348.06	1131.45	637.91	897.74	422.95	1082.88	402.25
13.546	0	0.11	0.10	0.03	0.23	0.06	0.10	0.17	0.45	0.03	99.54	0.45	0.53	93.85	3.50	12.71	0.03	0.20	3.47	0.08	0.46	0.07	0.00	0.00	0.01	0.03	0.25	0.45	11.74	10.70	0.03	0.07	5.70	0.44	0.00	0.00	0.10	8.38	-5.17	53.40	182.80	856.36	348.19	1129.40	637.19	893.83	423.67	1074.76	397.56
13.580	0	0.11	0.11	0.03	0.21	0.06	0.11	0.16	0.42	0.04	99.58	0.34	0.60	90.88	3.86	10.52	0.04	0.15	5.10	0.09	0.62	0.11	0.00	0.00	0.01	0.03	0.29	0.42	9.81	11.02	0.03	0.10	5.25	0.97	0.00	0.00	1.20	10.50	-3.60	53.68	183.76	859.42	348.98	1130.49	636.02	897.37	422.48	1079.80	400.37
13.613	0	0.11	0.12	0.03	0.19	0.06	0.12	0.14	0.49	0.04	99.62	0.33	1.17	91.35	4.20	7.38	0.04	0.10	7.02	0.10	0.81	0.17	0.00	0.00	0.02	0.03	0.32	0.49	9.46	11.18	0.03	0.15	5.18	0.98	0.00	0.00	1.42	10.21	-4.28	53.89	185.06	861.69	349.07	1131.67	634.84	897.52	423.32	1081.04	399.47
13.646	0	0.11	0.13	0.03	0.19	0.07	0.14	0.14	0.78	0.05	99.62	0.33	1.19	91.85	6.15	5.91	0.05	0.08	8.42	0.14	0.82	0.19	0.00	0.00	0.02	0.03	0.35	0.78	8.77	10.86	0.03	0.06	5.09	1.03	0.00	0.00	-1.14	9.89	-4.31	53.36	185.48	862.57	350.24	1130.92	633.47	897.28	422.96	1081.29	399.66
13.680	0	0.10	0.13	0.02	0.19	0.06	0.14	0.15	0.68	0.06	99.61	0.33	0.08	90.85	7.41	5.98	0.06	0.08	6.91	0.15	0.79	0.19	0.00	0.00	0.02	0.03	0.41	0.68	6.83	10.44	0.03	0.10	4.88	1.01	0.00	0.00	-1.60	10.52	-4.66	53.46	185.96	860.24	350.28	1126.55	632.29	892.93	420.05	1077.86	400.48
13.713	0	0.10	0.12	0.02	0.18	0.07	0.14	0.14	0.70	0.06	99.65	0.33	1.12	92.62	6.27	5.16	0.06	0.06	7.90	0.30	1.00	0.25	0.00	0.00	0.01	0.03	0.42	0.70	6.61	10.96	0.03	0.27	5.32	0.61	0.00	0.00	-6.05	9.35	-3.98	52.74	188.78	859.61	348.67	1127.06	630.43	892.24	416.41	1080.17	398.49
13.747	0	0.11	0.13	0.02	0.17	0.06	0.14	0.13	0.44	0.07	99.67	0.33	0.47	93.89	5.79	4.04	0.07	0.06	6.85	0.43	1.30	0.26	0.00	0.00	0.01	0.03	0.38	0.44	6.41	10.87	0.03	0.20	5.11	0.67	0.00	0.00	6.06	8.34	-3.93	54.33	182.49	860.70	350.43	1129.01	635.70	897.60	426.41	1078.46	402.03
13.780	0	0.10	0.12	0.02	0.18	0.06	0.14	0.14	0.48	0.07	99.64	0.33	0.02	95.34	7.40	4.76	0.07	0.07	6.05	0.41	0.85	0.16	0.00	0.00	0.01	0.03	0.40	0.48	6.14	10.68	0.03	0.12	5.15	0.49	0.00	0.00	-1.47	6.91	-5.32	53.49	185.32	860.02	350.27	1125.91	631.35	892.15	422.60	1075.89	398.54
13.813	0	0.10	0.13	0.02	0.20	0.06	0.16	0.16	0.34	0.07	99.59	0.33	0.00	94.54	9.93	4.98	0.07	0.07	5.56	0.33	0.70	0.09	0.00	0.00	0.01	0.04	0.43	0.34	6.48	11.12	0.03	0.16	4.76	0.59	0.00	0.00	1.61	7.75	-2.20	53.83	187.32	857.88	349.41	1128.65	635.83	895.57	421.79	1081.94	402.92
13.847	0	0.10	0.12	0.02	0.21	0.05	0.16	0.17	0.26	0.08	99.58	0.33	0.00	95.39	10.08	5.78	0.08	0.07	3.60	0.27	0.38	0.04	0.00	0.00	0.01	0.03	0.50	0.26	6.72	10.62	0.03	0.29	4.76	0.41	0.00	0.00	2.94	6.85	-2.29	53.67	181.64	856.62	349.35	1127.75	636.55	897.48	423.41	1077.88	402.30
13.880	0	0.10	0.12	0.02	0.22	0.05	0.16	0.17	0.29	0.08	99.56	0.33	0.00	95.54	10.32	6.61	0.08	0.08	2.90	0.26	0.25	0.03	0.00	0.00	0.01	0.03	0.62	0.29	6.87	10.46	0.03	0.07	4.62	0.39	0.00	0.00	1.79	6.68	-1.35	53.94	186.21	856.24	349.96	1128.26	636.62	896.43	424.07	1081.51	403.57
13.913	0	0.10	0.11	0.02	0.22	0.05	0.14	0.17	0.29	0.08	99.56	0.33	0.00	85.56	8.29	8.26	0.08	0.13	2.75	0.22	0.36	0.05	0.00	0.00	0.01	0.04	0.75	0.29	7.21	10.87	0.03	0.02	4.73	0.07	0.00	0.00	4.51	13.11	-0.64	53.94	181.82	855.36	348.51	1129.82	638.77	900.15	423.24	1080.95	403.93
13.947	0	0.10	0.10	0.02	0.20	0.05	0.12	0.16	0.40	0.08	99.59	0.33	0.00	94.43	5.88	8.94	0.08	0.16	2.97	0.21	0.48	0.11	0.00	0.00	0.01	0.03	0.75	0.40	7.38	10.73	0.03	0.07	5.28	0.00	0.00	0.00	-2.02	7.84	-1.99	52.98	184.45	855.79	348.41	1128.66	635.93	896.37	420.14	1079.82	400.90
13.980	0	0.10	0.10	0.02	0.19	0.05	0.11	0.15	0.44	0.06	99.61	0.33	0.00	96.71	3.92	9.64	0.06	0.23	2.88	0.12	0.66	0.22	0.00	0.00	0.01	0.03	0.72	0.44	6.69	10.22	0.04	0.03	5.14	0.00	0.00	0.00	-5.03	5.09	-1.73	52.52	193.57	857.58	346.30	1135.45	638.02	896.10	417.46	1088.87	399.88
14.013	0	0.10	0.09	0.03	0.19	0.05	0.10	0.16	0.66	0.06	99.61	0.33	0.28	96.98	2.77	11.85	0.06	0.29	3.28	0.10	1.06	0.56	0.00	0.00	0.01	0.03	0.92	0.66	6.04	9.97	0.04	0.11	5.69	0.00	0.00	0.00	-5.68	4.65	-2.25	52.15	196.26	856.79	341.76	1143.20	643.22	897.38	414.20	1092.85	396.47
14.047	0	0.09	0.09	0.03	0.20	0.06	0.09	0.16	0.82	0.05	99.59	0.33	0.50	93.36	2.24	13.89	0.05	0.31	3.55	0.12	1.09	0.79	0.00	0.00	0.01	0.03	0.98	0.82	5.59	8.59	0.05	0.04	5.73	0.00	0.00	0.00	1.63	8.78	-1.13	52.99	191.57	859.08	342.20	1143.97	643.92	903.12	416.79	1093.93	399.76
14.080	0	0.10	0.09	0.02	0.19	0.06	0.09	0.14	0.86	0.05	99.63	0.33	1.11	95.22	1.42	12.72	0.05	0.27	3.98	0.14	0.98	0.82	0.00	0.00	0.02	0.03	0.92	0.86	5.00	8.30	0.04	0.27	5.93	0.00	0.00	0.00	6.35	7.04	-0.50	53.46	191.11	862.38	343.53	1144.12	642.75	905.97	419.50	1096.32	402.54
14.114	0	0.10	0.09	0.02	0.18	0.06	0.10	0.13	0.74	0.03	99.64	0.33	2.07	95.72	1.26	11.98	0.03	0.35	5.60	0.14	0.42	0.33	0.00	0.00	0.02	0.03	0.97	0.74	4.64	7.04	0.05	0.05	5.91	0.00	0.00	0.00	2.97	6.47	-0.79	53.01	191.41	866.35	344.99	1143.23	638.97	906.76	416.28	1097.71	403.08
14.147	0	0.09	0.09	0.02	0.17	0.06	0.09	0.12	0.53	0.03	99.66	0.33	2.33	97.44	0.96	11.27	0.03	0.35	4.94	0.13	0.45	0.17	0.00	0.00	0.02	0.03	0.86	0.53	4.35	5.97	0.05	0.32	6.32	0.00	0.00	0.00	0.86	3.80	-0.98	52.89	190.17	867.42	346.32	1137.98	631.77	905.07	417.46	1094.55	401.35
14.180	0	0.09	0.09	0.02	0.17	0.07	0.09	0.12	0.43	0.02	99.65	0.33	2.52	97.47	0.86	11.74	0.02	0.31	5.17	0.09	0.34	0.09	0.00	0.00	0.02	0.02	0.85	0.43	4.05	5.55	0.05	0.25	6.32	0.00	0.00	0.00	-1.32	3.74	-1.90	52.69	192.16	869.78	346.82	1141.50	633.81	905.59	416.74	1097.11	401.11
14.214	0	0.10	0.09	0.02	0.17	0.06	0.10	0.11	0.52	0.02	99.66	0.33	2.16	97.76	0.98	10.47	0.02	0.34	5.04	0.06	0.21	0.04	0.00	0.00	0.03	0.02	1.15	0.52	4.08	4.63	0.05	0.22	6.02	0.00	0.00	0.00	1.51	3.12	-2.51	52.55	188.69	871.29	347.33	1142.57	635.71	907.81	417.81	1095.83	401.97
14.247	0	0.10	0.10	0.02	0.16	0.07	0.10	0.11	0.44	0.02	99.67	0.33	2.45	97.90	1.30	9.34	0.02	0.32	5.36	0.06	0.25	0.04	0.00	0.00	0.03	0.02	1.36	0.44	4.05	4.66	0.05	0.11	6.23	0.00	0.00	0.00	0.77	2.79	-3.59	52.77	192.07	872.79	349.48	1143.81	637.30	905.89	420.82	1097.09	402.66
14.280	0	0.10	0.10	0.02	0.15	0.07	0.10	0.10	0.53	0.01	99.69	0.33	3.01	97.76	1.73	7.46	0.01	0.31	6.65	0.05	0.20	0.05	0.00	0.00	0.02	0.01	1.28	0.53	3.72	4.61	0.06	0.08	6.33	0.00	0.00	0.00	-0.56	3.12	-3.86	52.44	187.06	873.68	350.88	1142.19	636.06	907.83	420.90	1094.01	402.83
14.314	0	0.10	0.10	0.02	0.14	0.07	0.11	0.09	0.41	0.01	99.73	0.33	3.34	97.53	1.70	4.69	0.01	0.28	5.91	0.05	0.19	0.03	0.00	0.00	0.02	0.01	1.02	0.41	3.28	3.70	0.06	0.11	6.90	0.00	0.00	0.00	0.73	3.62	-3.79	52.20	183.62	873.19	351.21	1135.31	629.25	906.20	421.26	1088.78	401.77
14.347	0	0.10	0.10	0.02	0.13	0.08	0.11	0.08	0.35	0.01	99.73	0.33	3.85	95.03	1.75	4.41	0.01	0.25	6.33	0.04	0.24	0.03	0.00	0.00	0.03	0.01	1.12	0.35	3.23	3.43	0.05	0.78	7.23	0.00	0.00	0.00	2.67	7.24	-3.70	52.53	186.59	872.30	352.83	1134.75	631.58	904.03	423.30	1089.66	404.36
14.381	0	0.09	0.10	0.02	0.13	0.08	0.11	0.08	0.29	0.01	99.74	0.33	3.68	95.31	2.68	3.82	0.01	0.20	4.87	0.05	0.22	0.02	0.00	0.00	0.03	0.01	0.97	0.29	2.86	3.05	0.06	0.38	7.82	0.00	0.00	0.00	1.63	6.94	-3.49	52.91	189.26	869.28	353.74	1134.22	634.39	901.16	424.92	1089.42	405.42
14.414	0	0.09	0.10	0.02	0.13	0.08	0.11	0.08	0.35	0.01	99.74	0.33	3.87	96.34	2.67	3.95	0.01	0.23	5.31	0.06	0.29	0.03	0.00	0.00	0.03	0.01	0.95	0.35	2.72	3.05	0.05	0.14	7.86	0.00	0.00	0.00	-0.47	5.65	-4.70	52.64	185.68	866.99	353.59	1132.09	634.43	899.07	423.57	1083.78	404.56
14.447	0	0.09	0.10	0.02	0.13	0.08	0.11	0.08	0.39	0.01	99.74	0.33	4.39	95.41	3.03	3.59	0.01	0.21	6.66	0.08	0.27	0.04	0.00	0.00	0.03	0.01	0.81	0.39	2.89	2.91	0.05	0.23	7.88	0.00	0.00	0.00	0.22	6.83	-3.26	52.84	186.31	865.83	355.39	1129.92	635.94	899.01	423.45	1084.66	407.77
14.481	0	0.09	0.10	0.02	0.13	0.09	0.11	0.08	0.31	0.01	99.74	0.33	4.57	96.24	3.29	3.74	0.01	0.15	6.50	0.13	0.25	0.05	0.00	0.00	0.03	0.01	0.61	0.31	3.16	2.65	0.04	0.59	8.14	0.00	0.00	0.00	-2.88	5.79	-3.05	52.57	188.58	865.96	355.76	1129.51	633.58	898.04	424.25	1085.78	406.49
14.514	0	0.09	0.10	0.02	0.13	0.09	0.12	0.08	0.37	0.01	99.74	0.33	4.58	97.19	3.80	2.88	0.01	0.12	6.75	0.19	0.27	0.06	0.00	0.00	0.03	0.01	0.55	0.37	3.36	2.24	0.03	0.23	8.18	0.00	0.00	0.00	-1.59	4.29	-4.21	52.36	179.09	866.08	355.89	1125.60	629.97	899.84	426.10	1077.54	403.88
14.547	0	0.10	0.10	0.02	0.14	0.08	0.12	0.08	0.32	0.01	99.73	0.33	3.88	93.85	4.70	2.86	0.01	0.10	6.62	0.27	0.20	0.03	0.00	0.00	0.03	0.01	0.51	0.32	3.28	2.41	0.03	0.24	7.71	0.00	0.00	0.00	0.84	8.37	-2.82	52.95	188.71	865.74	356.26	1123.63	628.88	895.24	424.18	1083.23	407.66
14.581	0	0.10	0.11	0.02	0.15	0.07	0.13	0.09	0.30	0.01	99.70	0.33	2.54	93.74	6.30	2.77	0.01	0.08	5.81	0.22	0.17	0.02	0.00	0.00	0.04	0.01	0.70	0.30	3.81	2.46	0.04	0.41	7.08	0.00	0.00	0.00	-2.04	8.47	-3.52	52.94	189.15	866.24	357.34	1124.67	629.56	894.86	425.51	1083.08	406.80
14.614	0	0.09	0.11	0.02	0.16	0.07	0.15	0.10	0.34	0.01	99.67	0.33	1.80	94.55	9.21	2.76	0.01	0.08	5.86	0.23	0.16	0.01	0.00	0.00	0.05	0.01	0.78	0.34	3.94	2.59	0.04	0.31	6.94	0.00	0.00	0.00	-4.45	7.73	-3.26	52.59	187.54	865.79	358.03	1123.45	628.75	895.22	424.88	1081.89	406.89
14.647	0	0.09	0.11	0.02	0.16	0.07	0.14	0.10	0.37	0.01	99.68	0.33	1.90	95.78	7.96	3.29	0.01	0.09	5.36	0.25	0.16	0.01	0.00	0.00	0.05	0.01	0.88	0.37	4.54	2.74	0.05	0.06	6.99	0.00	0.00	0.00	-6.24	6.40	-2.51	51.98	183.09	865.36	358.38	1125.02	630.49	899.21	425.27	1081.41	407.16
14.681	0	0.09	0.11	0.02	0.18	0.07	0.16	0.11	0.35	0.01	99.64	0.33	1.14	94.70	10.73	3.05	0.01	0.06	5.33	0.27	0.12	0.02	0.00	0.00	0.06	0.01	1.06	0.35	5.53	3.09	0.05	0.13	6.82	0.00	0.00	0.00	-4.59	7.59	-2.41	52.37	183.56	863.40	358.31	1123.10	631.56	897.09	424.36	1079.96	408.47
14.714	0	0.09	0.11	0.02	0.19	0.07	0.18	0.12	0.30	0.01	99.61	0.33	0.80	93.45	12.41	2.99	0.01	0.05	5.95	0.31	0.16	0.03	0.00	0.00	0.05	0.01	1.19	0.30	5.47	2.97	0.05	0.13	6.59	0.00	0.00	0.00	-1.69	8.71	-1.61	52.96	184.80	861.68	357.49	1121.96	631.88	896.11	424.10	1080.34	409.67
14.748	0	0.09	0.11	0.02	0.22	0.07	0.21	0.13	0.29	0.02	99.56	0.38	0.54	94.68	15.64	2.69	0.02	0.05	7.23	0.31	0.18	0.03	0.00	0.00	0.06	0.02	1.41	0.29	6.28	3.01	0.04	0.21	6.49	0.00	0.00	0.00	0.20	7.60	-2.35	53.23	188.14	861.24	357.29	1122.24	632.33	893.35	426.84	1080.61	408.72
14.781	0	0.08	0.11	0.02	0.27	0.07	0.27	0.17	0.25	0.02	99.46	0.56	0.00	94.70	20.93	3.15	0.02	0.05	7.13	0.34	0.21	0.03	0.00	0.00	0.06	0.02	1.54	0.25	6.55	3.26	0.04	0.17	6.36	0.00	0.00	0.00	-3.51	7.59	-2.48	52.63	180.40	862.35	357.42	1119.41	627.55	896.40	424.75	1075.86	406.39
14.814	0	0.08	0.11	0.02	0.27	0.07	0.27	0.17	0.19	0.02	99.45	0.58	0.00	94.06	21.31	2.87	0.02	0.04	7.23	0.31	0.25	0.02	0.00	0.00	0.06	0.02	1.62	0.19	6.65	3.43	0.04	0.27	6.28	0.00	0.00	0.00	-0.23	8.19	-3.13	53.20	188.41	862.37	357.51	1121.40	630.20	892.32	427.46	1079.66	407.32
14.848	0	0.08	0.12	0.02	0.29	0.07	0.29	0.19	0.23	0.04	99.42	0.62	0.00	94.98	22.18	3.29	0.02	0.05	6.64	0.43	0.27	0.02	0.00	0.00	0.05	0.04	1.45	0.23	6.72	4.16	0.05	0.40	5.57	0.00	0.00	0.00	-6.11	7.30	-2.28	52.23	180.36	862.74	357.69	1118.89	626.41	896.55	422.85	1076.16	406.45
14.881	0	0.08	0.12	0.02	0.28	0.06	0.27	0.19	0.21	0.05	99.44	0.55	0.00	93.32	20.99	3.79	0.03	0.05	5.80	0.57	0.27	0.01	0.00	0.00	0.05	0.05	1.46	0.21	6.18	4.50	0.05	0.53	5.36	0.00	0.00	0.00	-1.32	8.81	-1.69	53.29	188.58	862.07	357.64	1118.21	626.52	892.40	424.74	1080.31	408.81
14.914	0	0.08	0.12	0.02	0.28	0.06	0.27	0.20	0.20	0.05	99.43	0.53	0.00	93.00	21.14	4.12	0.03	0.06	5.10	0.63	0.23	0.02	0.00	0.00	0.04	0.05	1.52	0.20	5.59	5.05	0.05	0.19	5.01	0.03	0.00	0.00	-1.92	9.07	-1.67	53.35	189.61	862.44	357.88	1118.16	626.08	892.05	424.48	1081.03	409.01
14.948	0	0.08	0.13	0.02	0.31	0.05	0.30	0.22	0.22	0.07	99.37	0.60	0.00	93.47	23.30	4.59	0.03	0.09	3.96	0.64	0.24	0.02	0.00	0.00	0.05	0.07	1.35	0.22	5.27	5.59	0.06	0.17	4.38	0.58	0.00	0.00	-0.02	8.69	-1.09	53.48	189.62	862.13	357.82	1116.63	624.89	891.92	424.52	1080.99	410.01
14.981	0	0.07	0.15	0.02	0.37	0.04	0.39	0.27	0.19	0.08	99.23	0.85	0.00	93.24	28.59	4.04	0.04	0.10	3.05	0.55	0.17	0.02	0.00	0.00	0.06	0.08	1.43	0.19	4.76	5.48	0.06	0.18	4.05	1.18	0.00	0.00	0.36	8.88	-1.24	53.58	189.47	863.10	358.77	1116.17	624.56	892.04	425.11	1080.96	410.80
15.014	0	0.07	0.16	0.01	0.44	0.04	0.49	0.34	0.14	0.09	99.01	1.21	0.00	94.64	33.82	4.14	0.05	0.14	3.29	0.68	0.13	0.02	0.00	0.00	0.05	0.09	1.44	0.14	4.60	5.68	0.07	0.50	3.83	1.87	0.00	0.00	1.39	7.64	-1.89	53.43	185.71	864.03	359.54	1116.93	625.80	893.98	427.28	1078.93	410.40
15.048	0	0.07	0.17	0.01	0.47	0.04	0.49	0.38	0.16	0.11	99.01	1.22	0.00	93.22	34.11	5.34	0.06	0.19	3.51	0.56	0.12	0.02	0.00	0.00	0.05	0.11	1.42	0.16	4.37	6.73	0.06	0.60	3.68	2.74	0.00	0.00	-3.81	8.89	-1.31	53.10	184.44	865.58	360.30	1116.94	624.12	896.09	423.47	1080.12	411.05
15.081	0	0.07	0.19	0.01	0.48	0.05	0.51	0.39	0.19	0.11	98.98	1.27	0.00	93.30	34.76	5.45	0.05	0.16	4.26	0.49	0.11	0.01	0.00	0.00	0.06	0.11	1.71	0.19	4.30	6.37	0.07	0.58	3.68	3.83	0.00	0.00	-2.54	8.83	-3.04	53.27	188.80	863.28	358.72	1121.26	628.86	892.72	428.60	1080.31	407.18
15.115	0	0.07	0.20	0.02	0.42	0.05	0.41	0.33	0.30	0.13	99.16	0.89	0.00	94.13	29.78	6.15	0.06	0.15	6.45	0.37	0.12	0.01	0.00	0.00	0.06	0.13	2.15	0.30	4.21	7.08	0.06	0.42	3.53	4.22	0.00	0.00	-2.57	8.13	-3.16	52.99	182.81	863.14	359.59	1118.66	629.17	894.13	425.79	1076.16	408.88
15.148	0	0.07	0.20	0.01	0.42	0.05	0.43	0.34	0.37	0.13	99.15	0.88	0.00	94.25	30.07	5.67	0.06	0.15	7.06	0.30	0.15	0.02	0.00	0.00	0.08	0.13	2.37	0.37	3.76	7.63	0.07	0.19	3.46	4.22	0.00	0.00	-4.49	8.02	-4.12	52.72	183.81	863.30	360.63	1118.54	629.37	892.35	427.07	1075.18	408.12
15.181	0	0.07	0.20	0.01	0.42	0.05	0.46	0.34	0.21	0.14	99.08	0.98	0.00	93.62	31.26	4.35	0.05	0.12	6.35	0.27	0.14	0.01	0.00	0.00	0.07	0.14	1.87	0.21	4.06	7.75	0.07	0.18	3.33	3.87	0.00	0.00	-2.74	8.57	-3.85	52.88	182.19	862.72	360.83	1116.75	628.12	892.51	428.60	1073.55	408.18
15.215	0	0.08	0.21	0.02	0.35	0.05	0.39	0.29	0.15	0.15	99.23	0.71	0.00	92.85	27.10	3.66	0.04	0.09	6.50	0.27	0.13	0.01	0.00	0.00	0.06	0.15	1.80	0.15	3.76	9.38	0.08	0.13	3.21	3.97	0.00	0.00	-2.36	9.18	-4.56	52.90	182.27	861.72	360.98	1115.50	628.10	890.44	429.66	1071.35	407.43
15.248	0	0.08	0.20	0.02	0.28	0.05	0.29	0.22	0.10	0.13	99.42	0.45	0.00	95.45	20.67	3.39	0.04	0.06	5.86	0.31	0.16	0.01	0.00	0.00	0.05	0.13	1.60	0.10	3.79	9.41	0.07	0.21	3.37	3.47	0.00	0.00	-2.52	6.79	-4.58	52.67	177.54	858.82	360.38	1112.23	626.75	890.07	430.31	1065.91	405.83
15.281	0	0.10	0.19	0.02	0.21	0.05	0.20	0.16	0.07	0.12	99.58	0.33	0.00	96.32	12.25	3.16	0.04	0.05	5.52	0.28	0.16	0.01	0.00	0.00	0.04	0.12	1.23	0.05	3.69	10.03	0.07	0.11	3.31	2.78	0.00	0.00	-3.02	5.68	-5.21	52.94	179.28	855.82	361.26	1108.06	626.06	884.75	431.67	1062.13	405.63
15.315	0	0.10	0.18	0.02	0.20	0.05	0.19	0.15	0.08	0.10	99.61	0.33	0.00	87.53	11.20	2.46	0.03	0.03	6.43	0.27	0.16	0.01	0.00	0.00	0.04	0.10	1.19	0.07	3.42	9.63	0.08	0.12	3.23	2.34	0.00	0.00	-3.19	12.26	-2.88	52.59	181.51	854.07	361.63	1110.20	631.26	886.53	427.90	1067.22	410.68
15.348	0	0.10	0.16	0.02	0.20	0.05	0.18	0.14	0.08	0.09	99.61	0.33	0.00	95.28	10.45	3.07	0.03	0.05	5.30	0.25	0.18	0.01	0.00	0.00	0.03	0.09	1.02	0.06	3.68	9.53	0.08	0.15	3.24	1.28	0.00	0.00	-0.70	6.98	-4.22	53.34	182.05	851.80	360.58	1108.73	630.99	882.82	431.86	1063.26	407.70
15.382	0	0.10	0.16	0.02	0.22	0.05	0.22	0.17	0.09	0.07	99.55	0.33	0.00	94.23	14.72	2.63	0.02	0.04	4.84	0.31	0.14	0.01	0.00	0.00	0.03	0.07	0.87	0.04	4.23	9.59	0.09	0.29	3.36	1.10	0.00	0.00	-0.80	8.04	-3.50	53.00	177.77	849.28	359.63	1107.22	632.16	883.88	428.62	1060.49	408.41
15.415	0	0.09	0.15	0.02	0.24	0.05	0.24	0.19	0.11	0.06	99.51	0.38	0.00	93.89	16.92	2.70	0.02	0.04	5.44	0.36	0.14	0.01	0.00	0.00	0.02	0.06	0.62	0.03	4.93	10.31	0.11	0.19	3.49	0.87	0.00	0.00	-2.46	8.34	-2.92	52.82	181.15	847.71	359.07	1107.36	632.41	882.13	427.80	1062.22	408.25
15.448	0	0.09	0.15	0.02	0.27	0.05	0.27	0.22	0.11	0.06	99.46	0.45	0.00	94.79	19.62	3.44	0.02	0.04	5.61	0.34	0.14	0.01	0.00	0.00	0.02	0.06	0.72	0.03	4.94	9.97	0.11	0.22	3.52	1.00	0.00	0.00	-2.00	7.49	-3.13	53.06	181.85	845.97	359.50	1104.10	631.81	878.87	427.32	1059.79	408.91
15.482	0	0.08	0.14	0.02	0.30	0.06	0.29	0.25	0.12	0.05	99.41	0.56	0.00	94.39	21.55	4.20	0.02	0.04	7.74	0.38	0.15	0.02	0.00	0.00	0.02	0.05	0.73	0.03	5.93	10.78	0.12	0.18	4.08	0.96	0.00	0.00	-2.31	7.88	-3.92	52.92	182.02	844.55	359.03	1104.66	633.47	877.37	428.11	1058.23	407.61
15.515	0	0.08	0.14	0.02	0.35	0.06	0.35	0.32	0.12	0.05	99.29	0.76	0.00	93.50	25.84	5.36	0.01	0.04	8.09	0.36	0.18	0.02	0.00	0.00	0.02	0.05	0.67	0.03	5.94	11.21	0.12	0.14	4.22	0.97	0.00	0.00	-2.88	8.67	-4.41	52.92	185.88	842.92	358.64	1102.90	632.50	872.94	428.07	1057.57	406.56
15.548	0	0.07	0.14	0.02	0.40	0.06	0.41	0.37	0.11	0.05	99.19	0.98	0.00	94.01	29.79	5.82	0.01	0.04	7.66	0.29	0.20	0.02	0.00	0.00	0.02	0.05	0.83	0.06	5.64	9.77	0.11	0.09	4.52	1.21	0.00	0.00	-2.53	8.24	-4.59	52.86	184.36	842.21	357.61	1104.76	634.23	874.19	428.59	1057.09	405.42
15.582	0	0.07	0.13	0.02	0.43	0.06	0.39	0.40	0.11	0.04	99.14	1.01	0.00	94.13	29.66	7.50	0.01	0.05	7.01	0.22	0.23	0.02	0.00	0.00	0.02	0.04	0.84	0.10	6.20	10.08	0.11	0.13	4.67	1.20	0.00	0.00	-0.97	8.13	-4.92	53.33	186.14	842.62	358.26	1103.26	633.46	872.19	429.19	1056.90	406.23
15.615	0	0.07	0.13	0.02	0.42	0.06	0.37	0.37	0.10	0.04	99.17	0.95	0.00	93.45	28.93	7.68	0.01	0.05	6.25	0.27	0.23	0.02	0.00	0.00	0.03	0.04	0.76	0.09	6.09	9.18	0.10	0.20	4.82	1.67	0.00	0.00	-1.02	8.71	-3.78	53.38	185.76	840.45	358.03	1100.18	631.61	871.33	428.37	1055.83	406.76
15.648	0	0.07	0.12	0.02	0.38	0.06	0.29	0.32	0.10	0.04	99.23	0.70	0.00	93.08	24.53	9.62	0.01	0.06	5.34	0.21	0.18	0.02	0.00	0.00	0.02	0.04	0.70	0.10	6.17	8.11	0.08	0.21	4.96	1.39	0.00	0.00	-0.32	9.00	-3.62	53.43	180.80	840.94	358.78	1099.66	631.63	874.24	429.12	1053.73	407.34
15.682	0	0.07	0.12	0.02	0.34	0.06	0.27	0.27	0.08	0.04	99.32	0.60	0.00	95.13	22.59	8.64	0.01	0.06	5.37	0.14	0.15	0.02	0.00	0.00	0.02	0.04	0.78	0.08	5.87	7.00	0.07	0.14	5.45	1.42	0.00	0.00	-3.69	7.14	-5.60	53.05	184.59	840.55	356.21	1097.09	626.10	867.98	425.82	1051.03	402.01
15.715	0	0.08	0.12	0.02	0.29	0.06	0.22	0.22	0.07	0.05	99.43	0.43	0.00	87.21	17.74	8.34	0.01	0.06	5.78	0.14	0.17	0.02	0.00	0.00	0.02	0.05	0.77	0.05	5.97	6.52	0.07	0.16	5.52	1.36	0.00	0.00	1.27	12.40	-3.09	53.61	186.35	840.54	354.93	1102.44	629.16	873.59	429.74	1058.05	403.26
15.749	0	0.08	0.12	0.02	0.26	0.06	0.19	0.18	0.07	0.06	99.48	0.37	0.00	91.82	15.64	7.67	0.01	0.06	4.13	0.08	0.19	0.03	0.00	0.00	0.01	0.06	0.74	0.04	6.16	5.57	0.07	0.40	5.62	1.11	0.00	0.00	-1.05	9.91	-3.82	53.09	180.88	839.63	354.22	1105.35	633.50	876.42	428.21	1055.43	402.25
15.782	0	0.09	0.12	0.02	0.25	0.05	0.17	0.17	0.07	0.07	99.51	0.33	0.00	93.18	12.97	8.15	0.01	0.06	3.30	0.05	0.21	0.04	0.00	0.00	0.01	0.07	0.77	0.03	6.47	5.39	0.07	0.47	5.55	1.38	0.00	0.00	1.92	8.93	-3.78	53.67	181.80	839.78	354.07	1105.92	635.05	876.27	428.75	1056.31	403.55
15.815	0	0.09	0.11	0.02	0.23	0.06	0.16	0.16	0.07	0.07	99.53	0.33	0.00	94.33	11.85	8.16	0.01	0.06	3.22	0.05	0.27	0.05	0.00	0.00	0.01	0.07	0.81	0.03	6.67	5.19	0.07	0.56	5.82	0.97	0.00	0.00	-2.36	7.95	-5.71	53.16	182.38	835.62	351.18	1099.89	630.29	867.81	421.41	1048.95	400.14
15.849	0	0.09	0.11	0.02	0.22	0.06	0.15	0.14	0.08	0.08	99.56	0.33	0.00	91.52	10.01	7.62	0.02	0.06	2.98	0.06	0.29	0.07	0.00	0.00	0.01	0.08	0.83	0.03	7.34	4.97	0.08	0.11	6.09	0.70	0.00	0.00	-2.07	10.11	-3.86	53.18	185.09	834.89	351.93	1101.35	632.32	869.51	424.15	1053.13	400.85
15.882	0	0.10	0.12	0.02	0.20	0.06	0.14	0.13	0.11	0.07	99.60	0.33	0.00	94.69	8.54	5.86	0.01	0.06	3.35	0.04	0.20	0.04	0.00	0.00	0.02	0.07	0.84	0.02	7.80	5.29	0.11	0.01	5.99	0.78	0.00	0.00	-0.77	7.59	-6.01	53.83	179.84	832.94	353.49	1092.26	627.55	864.00	425.57	1041.96	399.59
15.915	0	0.11	0.12	0.02	0.18	0.06	0.13	0.11	0.14	0.07	99.65	0.33	0.88	93.23	5.08	5.13	0.01	0.07	4.61	0.03	0.18	0.03	0.00	0.00	0.02	0.07	0.78	0.04	8.43	5.58	0.14	0.02	5.69	0.50	0.00	0.00	0.08	8.89	-3.86	53.84	176.08	817.07	350.02	1077.52	626.53	853.28	418.78	1028.33	399.74
15.949	0	0.12	0.12	0.03	0.17	0.05	0.12	0.10	0.20	0.07	99.65	0.33	0.11	80.26	3.47	4.96	0.01	0.07	3.13	0.03	0.08	0.03	0.00	0.00	0.03	0.07	0.74	0.03	9.61	4.79	0.20	0.01	5.20	0.27	0.00	0.00	2.09	14.99	-3.20	54.48	177.88	815.25	351.79	1075.96	628.01	851.66	422.01	1028.41	402.08
15.982	0	0.13	0.14	0.03	0.17	0.04	0.12	0.09	0.31	0.07	99.66	0.33	0.00	76.52	2.90	3.91	0.01	0.09	2.20	0.02	0.04	0.02	0.00	0.00	0.06	0.07	0.63	0.03	9.98	5.23	0.31	0.00	4.22	0.92	0.00	0.00	2.07	16.09	-4.20	55.07	174.82	814.29	355.17	1069.05	625.34	848.02	424.18	1021.61	403.41
16.015	0	0.13	0.15	0.03	0.17	0.04	0.12	0.09	0.43	0.07	99.65	0.33	0.00	66.60	2.59	3.61	0.01	0.11	1.55	0.02	0.04	0.03	0.00	0.00	0.08	0.07	0.55	0.03	10.59	5.51	0.43	0.01	3.44	0.93	0.00	0.00	7.04	18.55	-5.61	55.06	168.12	812.03	354.89	1067.64	627.22	848.31	428.32	1014.38	402.10
16.049	0	0.14	0.17	0.03	0.18	0.03	0.13	0.09	0.70	0.07	99.64	0.33	0.00	72.26	2.47	2.95	0.01	0.12	0.88	0.02	0.03	0.03	0.00	0.00	0.10	0.07	0.47	0.02	12.50	6.70	0.70	0.00	2.50	1.52	0.00	0.00	5.16	17.21	-5.59	55.69	170.12	810.84	355.88	1064.03	625.53	844.66	426.93	1013.07	402.92
16.082	0	0.14	0.19	0.03	0.18	0.03	0.13	0.10	0.88	0.08	99.62	0.33	0.00	72.23	2.56	2.89	0.01	0.14	0.71	0.01	0.03	0.03	0.00	0.00	0.09	0.08	0.33	0.02	11.80	7.82	0.88	0.00	2.10	2.07	0.00	0.00	5.81	17.22	-5.32	56.11	169.78	808.97	356.44	1060.42	623.67	842.59	428.24	1010.47	402.93
16.116	0	0.15	0.21	0.03	0.19	0.03	0.13	0.11	1.55	0.09	99.58	0.33	0.00	61.87	2.92	2.36	0.01	0.16	0.60	0.01	0.02	0.02	0.00	0.00	0.09	0.09	0.22	0.02	13.26	10.52	1.76	0.00	1.55	2.41	0.00	0.00	5.17	19.58	-4.43	56.48	168.02	806.50	356.35	1058.20	623.27	842.34	427.71	1008.55	403.12
16.149	0	0.15	0.23	0.03	0.19	0.03	0.14	0.12	1.26	0.11	99.55	0.33	0.00	52.22	3.34	2.45	0.01	0.15	0.63	0.01	0.03	0.02	0.00	0.00	0.10	0.11	0.18	0.02	13.03	13.38	2.86	0.00	1.26	2.96	0.00	0.00	4.72	21.56	-4.47	56.75	167.41	804.91	356.33	1055.17	621.58	840.27	426.90	1005.91	402.68
16.182	0	0.14	0.26	0.03	0.20	0.03	0.15	0.14	1.17	0.12	99.47	0.33	0.00	61.35	5.49	2.36	0.02	0.13	0.73	0.01	0.03	0.01	0.00	0.00	0.07	0.12	0.15	0.01	12.17	15.09	3.11	0.00	1.17	4.36	0.00	0.00	5.72	19.69	-3.65	56.81	167.91	801.33	355.94	1051.98	621.36	837.74	427.29	1003.90	403.14
16.216	0	0.15	0.28	0.03	0.21	0.03	0.16	0.19	0.91	0.13	99.43	0.33	0.00	66.07	6.27	2.17	0.02	0.14	0.91	0.01	0.03	0.01	0.00	0.00	0.06	0.13	0.13	0.01	13.15	21.01	5.87	0.00	0.84	4.78	0.00	0.00	8.07	18.67	-4.15	56.96	169.29	797.25	355.51	1049.11	621.99	833.18	430.24	1000.12	402.11
16.249	0	0.14	0.28	0.03	0.21	0.03	0.16	0.20	1.12	0.15	99.45	0.33	0.00	61.64	6.72	2.04	0.02	0.11	1.12	0.01	0.04	0.01	0.00	0.00	0.05	0.15	0.12	0.01	12.35	21.72	6.26	0.00	0.79	4.42	0.00	0.00	5.43	19.63	-4.61	56.99	165.09	796.72	355.74	1046.68	619.94	833.33	428.60	996.07	400.88
16.282	0	0.14	0.28	0.03	0.23	0.03	0.18	0.25	1.30	0.14	99.43	0.36	0.00	59.67	8.49	1.69	0.02	0.09	1.30	0.01	0.04	0.01	0.00	0.00	0.06	0.14	0.11	0.01	12.83	26.12	9.41	0.01	0.64	4.48	0.00	0.00	7.65	20.04	-4.62	57.00	166.89	793.63	354.11	1047.92	623.13	831.60	429.90	995.81	400.12
16.316	0	0.14	0.28	0.03	0.23	0.03	0.19	0.32	1.41	0.15	99.35	0.55	0.00	45.14	9.35	1.34	0.03	0.08	1.41	0.01	0.04	0.01	0.00	0.00	0.07	0.15	0.10	0.01	12.92	31.75	17.76	0.04	0.42	4.20	0.00	0.00	5.49	22.98	-3.78	57.11	161.60	794.27	356.27	1045.67	621.24	834.69	430.09	993.71	401.33
16.349	0	0.14	0.27	0.03	0.24	0.03	0.20	0.35	1.72	0.17	99.30	0.57	0.00	47.69	10.90	1.06	0.03	0.07	1.72	0.02	0.06	0.01	0.00	0.00	0.07	0.17	0.09	0.01	12.10	32.28	16.83	0.01	0.41	3.73	0.00	0.00	4.45	22.46	-3.59	57.03	165.46	793.70	355.55	1045.09	620.40	832.11	428.14	995.36	401.20
16.383	0	0.13	0.26	0.03	0.23	0.03	0.21	0.40	1.79	0.18	99.19	0.82	0.00	50.34	10.84	0.84	0.05	0.05	1.79	0.02	0.07	0.01	0.00	0.00	0.07	0.18	0.11	0.01	10.47	36.01	21.97	0.03	0.27	3.09	0.00	0.00	9.39	21.93	-3.09	57.00	163.07	792.47	354.73	1046.35	623.29	834.26	430.74	994.78	402.00
16.416	0	0.14	0.24	0.03	0.21	0.03	0.18	0.34	1.72	0.23	99.32	0.65	0.00	44.11	8.27	0.76	0.07	0.03	1.72	0.02	0.11	0.01	0.00	0.00	0.08	0.23	0.09	0.01	9.58	34.72	21.26	0.07	0.24	2.54	0.00	0.00	2.92	23.18	-3.72	56.08	165.67	792.68	351.08	1047.89	619.28	832.85	424.73	996.06	396.31
16.449	0	0.14	0.22	0.03	0.20	0.03	0.17	0.32	1.47	0.24	99.37	0.49	0.00	72.35	6.23	0.72	0.07	0.03	1.47	0.02	0.18	0.01	0.00	0.00	0.08	0.24	0.11	0.02	10.37	34.90	19.44	0.09	0.27	1.71	0.00	0.00	3.80	17.19	-1.57	56.19	176.47	792.34	349.23	1060.23	629.62	836.05	427.49	1010.17	398.75
16.483	0	0.14	0.22	0.03	0.19	0.03	0.16	0.35	1.28	0.27	99.30	0.36	0.00	62.39	5.62	0.91	0.09	0.03	1.28	0.03	0.21	0.03	0.00	0.00	0.06	0.27	0.13	0.03	9.14	37.73	15.61	0.02	0.29	1.54	0.00	0.00	3.24	19.47	-2.29	55.21	174.62	796.11	350.01	1069.55	636.71	842.74	429.67	1014.70	399.28
16.516	0	0.14	0.21	0.03	0.18	0.03	0.15	0.33	1.19	0.27	99.33	0.33	0.00	71.36	4.48	1.10	0.09	0.03	1.19	0.02	0.17	0.03	0.00	0.00	0.06	0.27	0.16	0.06	9.02	37.59	14.96	0.01	0.32	1.26	0.00	0.00	-3.34	17.44	-4.42	54.18	180.49	802.67	352.42	1069.87	631.60	839.85	427.25	1017.97	398.10
16.549	0	0.15	0.21	0.03	0.18	0.03	0.14	0.30	0.97	0.25	99.39	0.33	0.00	83.32	3.35	1.32	0.08	0.03	0.97	0.02	0.09	0.04	0.00	0.00	0.05	0.25	0.17	0.07	9.26	36.22	14.65	0.01	0.33	1.26	0.00	0.00	1.50	13.96	-1.14	55.25	179.79	805.80	352.77	1072.37	632.00	847.28	427.41	1025.50	403.61
16.583	0	0.14	0.20	0.03	0.18	0.03	0.14	0.27	0.99	0.20	99.46	0.33	0.00	79.90	2.91	1.91	0.09	0.04	0.99	0.02	0.08	0.04	0.00	0.00	0.06	0.20	0.24	0.09	9.03	33.33	14.11	0.02	0.37	1.16	0.00	0.00	-2.64	15.10	-2.58	54.20	181.62	810.73	352.44	1072.75	626.48	846.90	423.78	1027.04	400.64
16.616	0	0.14	0.19	0.03	0.18	0.03	0.13	0.29	1.02	0.20	99.41	0.33	0.00	81.42	2.33	3.33	0.08	0.06	1.02	0.02	0.08	0.05	0.00	0.00	0.06	0.20	0.31	0.08	9.38	34.33	13.23	0.02	0.42	1.09	0.00	0.00	-3.16	14.61	-2.18	53.15	186.67	811.16	349.01	1088.65	639.98	852.91	422.93	1038.25	400.63
16.649	0	0.14	0.18	0.03	0.19	0.03	0.13	0.29	0.94	0.18	99.43	0.33	0.00	83.07	1.86	5.09	0.08	0.09	0.94	0.01	0.13	0.07	0.00	0.00	0.05	0.18	0.38	0.06	9.92	32.40	11.52	0.19	0.47	1.07	0.00	0.00	-1.93	14.05	-2.89	53.54	189.53	817.32	350.89	1090.99	636.84	854.89	427.13	1042.53	400.43
16.683	0	0.14	0.18	0.03	0.20	0.03	0.13	0.25	1.35	0.13	99.50	0.33	0.00	85.91	2.49	5.75	0.07	0.13	1.35	0.01	0.18	0.08	0.00	0.00	0.05	0.13	0.59	0.08	10.37	27.93	11.46	0.07	0.54	1.04	0.00	0.00	-3.51	12.96	-5.01	53.70	187.40	822.21	354.71	1085.04	630.99	852.14	425.56	1038.02	401.73
16.716	0	0.14	0.18	0.03	0.22	0.03	0.13	0.25	1.63	0.12	99.51	0.33	0.00	88.76	2.84	6.82	0.06	0.13	1.63	0.01	0.27	0.14	0.00	0.00	0.07	0.12	0.72	0.08	11.40	26.01	11.03	0.16	0.60	1.25	0.00	0.00	-1.36	11.67	-3.94	53.95	185.17	825.80	354.14	1090.39	632.16	859.44	427.02	1042.96	402.37
16.750	0	0.14	0.17	0.04	0.23	0.03	0.13	0.22	1.82	0.09	99.54	0.35	0.00	84.63	2.83	7.40	0.05	0.14	1.82	0.01	0.22	0.07	0.00	0.00	0.08	0.09	0.78	0.08	13.29	22.86	8.95	0.13	0.70	1.17	0.00	0.00	3.60	13.47	-3.50	54.44	178.81	826.74	355.27	1091.47	634.96	864.58	430.12	1041.59	404.83
16.783	0	0.14	0.17	0.04	0.25	0.03	0.13	0.23	1.74	0.09	99.50	0.39	0.00	88.50	3.80	8.12	0.04	0.14	1.74	0.01	0.24	0.07	0.00	0.00	0.06	0.09	0.77	0.06	14.37	22.31	6.91	0.41	0.80	1.14	0.00	0.00	1.27	11.80	-3.96	54.33	179.14	826.26	356.01	1091.44	636.27	863.40	429.29	1040.91	405.19
16.816	0	0.14	0.16	0.03	0.27	0.03	0.14	0.25	1.57	0.09	99.46	0.42	0.00	90.51	5.42	9.11	0.04	0.16	1.57	0.02	0.28	0.09	0.00	0.00	0.06	0.09	1.07	0.05	14.18	21.18	6.12	0.05	0.85	1.26	0.00	0.00	-1.04	10.73	-2.60	54.04	186.64	828.08	355.81	1092.35	633.47	862.48	427.11	1047.94	406.15
16.850	0	0.14	0.15	0.04	0.29	0.03	0.13	0.24	1.52	0.07	99.42	0.52	0.00	85.43	5.39	10.33	0.03	0.15	1.52	0.02	0.26	0.09	0.00	0.00	0.05	0.07	1.11	0.05	16.06	19.90	4.66	0.05	1.09	1.08	0.00	0.00	-1.35	13.16	-2.86	53.77	191.81	830.04	353.58	1097.37	632.86	863.13	427.97	1053.29	402.91
16.883	0	0.14	0.16	0.04	0.30	0.03	0.14	0.24	1.61	0.07	99.40	0.53	0.00	88.91	6.45	9.97	0.03	0.13	1.61	0.02	0.40	0.10	0.00	0.00	0.05	0.07	1.10	0.05	16.83	19.13	4.22	0.26	1.10	1.06	0.00	0.00	1.06	11.59	-2.87	54.15	189.50	833.21	353.95	1100.59	635.24	867.37	427.60	1055.50	404.92
16.916	0	0.13	0.14	0.04	0.35	0.03	0.14	0.29	1.58	0.08	99.29	0.74	0.00	84.27	7.58	12.94	0.02	0.15	1.58	0.02	0.38	0.14	0.00	0.00	0.04	0.08	0.93	0.04	18.43	19.22	3.63	0.12	1.19	1.20	0.00	0.00	-0.16	13.61	-3.20	53.47	188.26	835.84	353.48	1105.60	637.43	871.38	426.92	1058.26	404.17
16.950	0	0.13	0.14	0.04	0.41	0.03	0.14	0.33	1.86	0.07	99.18	1.01	0.00	92.59	8.44	15.65	0.02	0.16	1.86	0.02	0.42	0.14	0.00	0.00	0.04	0.07	0.84	0.03	20.18	18.73	3.10	0.19	1.38	1.58	0.00	0.00	2.12	9.37	-3.62	53.95	183.34	837.10	354.42	1107.95	640.29	875.40	430.67	1056.89	404.70
16.983	0	0.13	0.13	0.04	0.42	0.03	0.14	0.32	2.36	0.07	99.17	1.02	0.00	94.05	8.59	16.49	0.02	0.20	2.36	0.02	0.41	0.14	0.00	0.00	0.03	0.07	0.75	0.03	19.50	16.82	2.62	0.04	1.44	1.53	0.00	0.00	1.07	8.20	-3.65	53.84	179.62	839.50	356.28	1108.05	639.67	878.57	431.44	1056.35	405.77
17.016	0	0.13	0.13	0.04	0.43	0.03	0.14	0.30	2.22	0.07	99.14	1.09	0.00	80.92	9.14	16.65	0.02	0.19	2.78	0.02	0.39	0.11	0.00	0.00	0.03	0.07	0.69	0.03	20.25	14.52	2.22	0.48	1.50	1.61	0.00	0.00	-1.63	14.78	-5.08	53.01	174.78	839.16	354.45	1101.19	632.62	875.27	422.95	1048.88	402.76
17.050	0	0.13	0.14	0.04	0.40	0.04	0.14	0.25	1.60	0.08	99.20	1.04	0.00	91.01	8.28	14.94	0.02	0.16	3.29	0.02	0.43	0.08	0.00	0.00	0.04	0.08	0.69	0.07	21.29	13.29	1.60	0.12	1.80	1.53	0.00	0.00	-0.34	10.43	-2.87	53.58	183.78	840.22	355.00	1106.40	634.48	876.91	428.80	1059.07	404.45
17.083	0	0.13	0.13	0.04	0.35	0.04	0.13	0.22	1.46	0.08	99.29	0.89	0.00	90.75	6.41	14.40	0.01	0.15	4.10	0.03	0.50	0.07	0.00	0.00	0.03	0.08	0.63	0.13	19.56	12.48	1.46	0.07	2.00	1.33	0.00	0.00	-1.59	10.58	-4.97	53.41	176.69	844.45	357.84	1103.46	632.05	878.25	426.93	1053.61	405.35
17.117	0	0.14	0.14	0.04	0.32	0.04	0.15	0.19	1.04	0.09	99.36	0.68	0.00	94.70	7.72	10.77	0.01	0.14	5.60	0.03	0.69	0.05	0.00	0.00	0.03	0.09	0.64	0.26	19.45	10.42	1.04	0.20	2.42	1.48	0.00	0.00	-1.07	7.59	-5.02	53.49	176.53	844.58	356.73	1104.34	631.36	878.91	427.70	1053.82	403.83
17.150	0	0.14	0.15	0.04	0.33	0.04	0.14	0.19	0.88	0.10	99.34	0.73	0.00	89.24	7.75	11.19	0.02	0.13	5.40	0.04	0.58	0.06	0.00	0.00	0.03	0.10	0.64	0.18	20.06	10.20	0.88	0.14	2.45	1.79	0.00	0.00	-0.97	11.42	-2.61	53.36	178.26	843.28	357.50	1106.21	634.08	881.51	428.81	1058.41	406.82
17.183	0	0.14	0.16	0.04	0.32	0.04	0.16	0.18	0.85	0.11	99.35	0.63	0.00	91.83	9.42	9.06	0.02	0.09	6.05	0.07	0.61	0.07	0.00	0.00	0.03	0.11	0.81	0.15	19.84	9.82	0.85	0.30	2.44	2.05	0.00	0.00	-0.96	9.91	-3.48	53.48	179.64	842.83	357.65	1105.75	635.70	878.94	427.27	1057.49	407.49
17.217	0	0.13	0.15	0.04	0.34	0.04	0.16	0.19	0.58	0.13	99.32	0.67	0.00	91.84	9.69	10.33	0.02	0.07	5.95	0.08	0.51	0.08	0.00	0.00	0.03	0.13	0.84	0.10	19.66	9.17	0.58	0.18	2.47	1.65	0.00	0.00	-0.77	9.90	-3.21	53.40	179.55	842.09	356.77	1106.84	637.33	879.45	425.86	1058.08	407.73
17.250	0	0.13	0.16	0.04	0.35	0.04	0.18	0.18	0.52	0.14	99.31	0.77	0.00	92.97	11.72	8.44	0.02	0.06	4.94	0.09	0.36	0.10	0.00	0.00	0.03	0.14	0.93	0.07	20.26	8.41	0.52	0.06	2.48	1.85	0.00	0.00	1.45	9.09	-4.56	53.84	180.22	843.59	356.75	1109.11	637.38	879.59	431.24	1057.93	405.31
17.283	0	0.13	0.16	0.03	0.35	0.05	0.20	0.18	0.41	0.16	99.31	0.85	0.00	94.59	13.29	7.39	0.03	0.07	5.85	0.10	0.39	0.13	0.00	0.00	0.02	0.16	1.06	0.09	20.02	7.09	0.41	0.28	2.91	2.28	0.00	0.00	2.04	7.69	-4.50	53.73	177.80	842.98	355.57	1111.85	639.77	882.19	432.12	1057.80	404.30
17.317	0	0.12	0.17	0.03	0.39	0.05	0.24	0.19	0.31	0.21	99.23	1.12	0.00	95.35	17.47	7.04	0.03	0.06	7.53	0.11	0.42	0.19	0.00	0.00	0.03	0.21	1.00	0.17	19.81	4.99	0.31	0.19	3.34	2.89	0.00	0.00	1.65	6.90	-6.19	53.78	180.02	843.09	356.32	1112.37	641.67	879.02	433.00	1056.72	404.15
17.350	0	0.12	0.17	0.03	0.41	0.06	0.27	0.20	0.26	0.23	99.18	1.41	0.00	94.08	20.16	6.54	0.03	0.06	9.34	0.11	0.45	0.16	0.00	0.00	0.02	0.23	0.96	0.26	20.35	4.41	0.23	0.64	3.94	3.24	0.00	0.00	2.08	8.17	-6.34	53.52	175.44	844.30	356.26	1113.16	640.76	882.62	434.27	1055.27	403.07
17.384	0	0.11	0.15	0.03	0.42	0.09	0.27	0.21	0.36	0.35	99.16	1.33	0.04	94.29	20.15	8.49	0.04	0.06	13.41	0.11	0.60	0.26	0.00	0.00	0.02	0.35	0.90	0.36	19.52	3.23	0.17	0.14	4.64	2.89	0.00	0.00	2.15	7.98	-5.85	53.75	180.82	844.97	356.61	1111.32	638.80	879.37	432.28	1058.04	404.48
17.417	0	0.11	0.14	0.03	0.39	0.08	0.26	0.19	0.27	0.35	99.23	1.33	0.01	85.85	19.92	6.87	0.04	0.05	11.53	0.11	0.60	0.24	0.00	0.00	0.02	0.35	0.87	0.27	19.76	2.91	0.15	1.50	5.30	2.47	0.00	0.00	-1.08	12.99	-5.77	53.23	179.99	840.84	355.06	1102.97	632.54	873.27	425.07	1051.93	403.33
17.450	0	0.12	0.15	0.03	0.37	0.07	0.24	0.17	0.14	0.31	99.27	1.27	0.00	86.21	18.07	6.00	0.04	0.05	8.30	0.09	0.41	0.12	0.00	0.00	0.02	0.31	0.73	0.12	20.95	2.86	0.14	0.09	5.08	2.71	0.00	0.00	-0.17	12.84	-3.63	53.35	179.48	839.64	356.93	1104.97	635.92	877.27	430.93	1054.88	405.14
17.484	0	0.12	0.15	0.03	0.36	0.06	0.24	0.16	0.11	0.32	99.28	1.34	0.00	93.49	18.74	4.95	0.05	0.07	5.66	0.09	0.38	0.13	0.00	0.00	0.02	0.32	0.72	0.07	21.12	2.17	0.11	0.21	5.29	2.53	0.00	0.00	0.01	8.67	-4.58	53.53	175.05	838.98	357.75	1103.78	637.44	877.43	431.54	1050.53	405.47
17.517	0	0.11	0.14	0.03	0.38	0.06	0.25	0.18	0.10	0.35	99.23	1.47	0.00	93.89	19.98	5.63	0.06	0.07	4.52	0.09	0.27	0.10	0.00	0.00	0.02	0.35	0.76	0.05	21.04	2.36	0.10	0.10	5.36	2.33	0.00	0.00	0.56	8.34	-4.63	53.62	177.26	837.22	357.51	1103.95	639.70	875.30	431.48	1050.74	406.09
17.550	0	0.12	0.13	0.03	0.34	0.06	0.22	0.16	0.10	0.35	99.31	1.23	0.00	95.72	17.67	5.17	0.06	0.06	5.08	0.09	0.29	0.11	0.00	0.00	0.02	0.35	0.68	0.05	20.93	1.98	0.10	0.24	5.63	1.60	0.00	0.00	1.57	6.46	-5.74	53.75	179.14	837.28	357.38	1105.21	640.81	873.67	434.09	1050.43	404.95
17.584	0	0.13	0.12	0.03	0.32	0.07	0.19	0.13	0.08	0.39	99.35	1.10	0.00	94.58	14.20	5.67	0.08	0.06	7.07	0.10	0.43	0.20	0.00	0.00	0.02	0.39	0.70	0.07	22.85	1.50	0.08	0.54	5.75	1.19	0.00	0.00	-0.45	7.70	-5.96	53.45	180.27	837.68	357.50	1104.70	639.40	872.64	432.93	1050.63	404.27
17.617	0	0.13	0.12	0.03	0.33	0.07	0.19	0.14	0.08	0.40	99.34	1.08	0.65	93.98	13.97	6.58	0.08	0.07	8.59	0.08	0.38	0.20	0.00	0.00	0.02	0.40	0.71	0.08	22.75	1.49	0.08	0.15	5.79	0.85	0.00	0.00	0.52	8.26	-5.77	53.61	179.43	838.35	358.74	1103.57	639.33	873.02	433.20	1050.38	406.04
17.650	0	0.13	0.12	0.04	0.34	0.08	0.20	0.14	0.09	0.44	99.33	1.21	0.86	96.01	14.11	6.01	0.08	0.07	9.45	0.08	0.43	0.20	0.00	0.00	0.02	0.44	0.72	0.09	24.30	1.34	0.08	0.21	5.69	1.21	0.00	0.00	-1.62	6.10	-5.89	53.33	181.72	837.75	359.27	1102.37	638.32	870.71	433.41	1050.30	405.65
17.684	0	0.13	0.12	0.04	0.33	0.08	0.19	0.13	0.09	0.44	99.34	1.21	1.10	94.21	13.50	6.11	0.09	0.07	8.34	0.07	0.32	0.18	0.00	0.00	0.02	0.44	0.84	0.07	24.89	1.10	0.07	0.31	6.20	1.32	0.00	0.00	-2.59	8.05	-4.93	52.96	181.69	836.83	360.39	1100.31	638.38	870.28	431.55	1050.44	407.98
17.717	0	0.13	0.13	0.04	0.34	0.07	0.19	0.13	0.09	0.42	99.33	1.29	0.35	91.34	14.32	5.62	0.09	0.07	7.04	0.07	0.24	0.12	0.00	0.00	0.03	0.42	0.97	0.06	24.97	1.11	0.09	0.43	6.13	1.59	0.00	0.00	0.82	10.22	-5.55	53.29	177.68	833.31	358.16	1094.82	634.92	867.32	431.13	1043.11	405.23
17.751	0	0.15	0.13	0.04	0.34	0.07	0.18	0.12	0.08	0.47	99.33	1.54	0.02	91.49	13.72	4.75	0.08	0.07	5.06	0.07	0.20	0.09	0.00	0.00	0.03	0.47	1.01	0.06	27.88	0.97	0.08	0.27	6.47	1.85	0.00	0.00	-2.75	10.12	-5.11	52.87	183.60	833.63	358.52	1098.21	636.28	866.64	432.26	1048.18	404.77
17.784	0	0.16	0.14	0.04	0.33	0.06	0.18	0.12	0.10	0.48	99.35	1.50	0.00	91.81	12.34	4.39	0.07	0.07	4.94	0.06	0.22	0.11	0.00	0.00	0.03	0.48	1.01	0.06	28.96	0.99	0.10	0.28	6.08	2.34	0.00	0.00	-0.57	9.91	-5.74	53.18	180.90	831.57	358.05	1099.23	639.99	866.91	434.16	1045.38	404.55
17.817	0	0.14	0.13	0.04	0.39	0.06	0.21	0.15	0.12	0.50	99.22	2.01	0.00	94.08	16.29	5.82	0.07	0.08	4.56	0.06	0.26	0.12	0.00	0.00	0.04	0.50	1.22	0.07	28.65	1.12	0.12	0.38	6.04	2.14	0.00	0.00	-2.06	8.17	-4.63	52.89	182.10	831.67	358.91	1098.11	640.36	866.76	430.61	1047.40	407.56
17.851	0	0.14	0.16	0.04	0.41	0.05	0.23	0.15	0.19	0.40	99.18	2.06	0.00	95.06	17.80	5.28	0.07	0.08	4.55	0.05	0.28	0.13	0.00	0.00	0.04	0.40	1.17	0.07	27.48	1.20	0.19	1.63	4.90	2.73	0.00	0.00	0.39	7.21	-6.89	53.10	180.55	830.50	357.06	1096.96	638.39	863.96	434.05	1041.78	402.81
17.884	0	0.14	0.17	0.04	0.40	0.06	0.24	0.15	0.21	0.37	99.21	2.01	0.00	95.76	18.56	4.27	0.07	0.08	5.87	0.06	0.34	0.16	0.00	0.00	0.04	0.37	1.25	0.09	26.38	1.18	0.21	0.72	4.97	3.29	0.00	0.00	0.67	6.42	-4.95	53.18	180.54	830.04	357.61	1095.39	636.94	865.51	434.19	1043.59	404.51
17.917	0	0.13	0.16	0.04	0.44	0.06	0.28	0.17	0.26	0.31	99.13	2.41	0.00	92.47	20.92	4.36	0.07	0.09	6.33	0.06	0.34	0.13	0.00	0.00	0.05	0.31	1.59	0.13	26.33	1.30	0.26	0.71	4.63	2.76	0.00	0.00	-2.56	9.46	-4.33	52.91	184.25	829.05	358.73	1093.95	638.15	862.57	429.42	1045.51	407.46
17.951	0	0.12	0.15	0.03	0.46	0.06	0.31	0.19	0.34	0.36	99.07	2.64	0.00	89.25	23.88	4.12	0.07	0.09	5.61	0.06	0.30	0.09	0.00	0.00	0.07	0.36	1.90	0.18	24.55	1.24	0.34	0.32	4.64	1.73	0.00	0.00	-3.44	11.42	-4.46	52.92	189.09	829.61	359.65	1092.88	636.48	859.52	429.95	1047.30	407.73
17.984	0	0.11	0.14	0.03	0.55	0.05	0.39	0.24	0.37	0.33	98.90	3.50	0.00	90.35	28.69	4.94	0.07	0.09	5.45	0.06	0.27	0.06	0.00	0.00	0.08	0.33	2.20	0.22	23.35	1.33	0.37	0.86	4.49	1.39	0.00	0.00	-3.02	10.81	-4.65	52.74	187.15	829.63	359.14	1096.17	639.62	862.06	431.07	1047.70	407.27
18.017	0	0.11	0.13	0.03	0.52	0.05	0.36	0.23	0.48	0.30	98.95	2.91	0.00	96.49	27.55	5.30	0.07	0.10	4.45	0.05	0.21	0.04	0.00	0.00	0.10	0.30	2.48	0.16	22.14	1.44	0.48	0.71	4.61	0.96	0.00	0.00	-1.96	5.43	-4.82	52.99	183.03	829.16	359.53	1094.41	638.86	863.07	433.07	1044.24	406.98
18.051	0	0.12	0.13	0.03	0.43	0.05	0.28	0.18	0.63	0.32	99.13	1.83	0.00	91.29	21.64	5.47	0.07	0.10	4.12	0.06	0.29	0.06	0.00	0.00	0.11	0.32	2.47	0.13	22.12	1.62	0.63	1.17	4.49	0.59	0.00	0.00	-4.32	10.25	-3.49	52.18	190.65	828.20	356.27	1102.47	643.54	864.36	430.35	1053.43	405.81
18.084	0	0.13	0.13	0.03	0.32	0.05	0.20	0.13	0.60	0.31	99.36	0.99	0.00	89.48	14.67	4.29	0.06	0.09	3.66	0.05	0.40	0.10	0.00	0.00	0.11	0.31	2.32	0.13	20.89	1.71	0.60	2.47	4.55	0.56	0.00	0.00	-5.19	11.29	-3.88	51.94	181.99	831.50	355.62	1101.93	638.86	869.95	428.80	1050.13	403.20
18.118	0	0.13	0.13	0.04	0.30	0.04	0.17	0.12	0.67	0.26	99.41	0.77	0.00	97.33	11.57	5.17	0.05	0.11	2.37	0.04	0.60	0.44	0.00	0.00	0.07	0.26	2.38	0.10	20.37	2.11	0.67	0.18	4.38	0.40	0.00	0.00	-4.09	4.03	-1.70	52.35	190.51	833.77	350.58	1112.53	643.20	874.48	423.66	1063.95	403.73
18.151	0	0.13	0.12	0.03	0.25	0.05	0.15	0.11	0.55	0.18	99.50	0.48	0.00	98.07	8.23	6.17	0.05	0.11	3.35	0.04	0.69	0.46	0.00	0.00	0.06	0.18	2.08	0.18	17.04	2.31	0.55	0.19	4.78	0.00	0.00	0.00	-6.57	2.35	-3.54	51.52	192.70	839.81	347.00	1125.10	646.13	880.19	423.04	1071.25	397.95
18.184	0	0.12	0.11	0.03	0.20	0.05	0.12	0.09	0.48	0.14	99.60	0.33	0.00	98.63	4.81	5.10	0.04	0.10	3.30	0.03	0.56	0.29	0.00	0.00	0.04	0.14	1.55	0.32	13.81	2.27	0.48	0.08	5.42	0.00	0.00	0.00	-4.78	-0.61	-2.65	51.67	194.98	845.72	345.34	1134.54	649.29	887.67	421.15	1081.43	399.26
18.218	0	0.11	0.11	0.03	0.17	0.06	0.12	0.09	0.48	0.10	99.65	0.33	1.39	97.64	3.72	5.07	0.03	0.11	4.19	0.02	0.38	0.15	0.00	0.00	0.03	0.10	1.22	0.48	10.40	2.21	0.40	0.05	6.24	0.00	0.00	0.00	-3.40	-3.39	-3.58	51.74	197.61	851.48	344.59	1144.14	653.45	892.61	423.04	1088.71	398.65
18.251	0	0.11	0.10	0.02	0.15	0.08	0.11	0.08	1.54	0.08	99.70	0.33	3.30	98.44	2.36	4.37	0.02	0.10	6.79	0.02	0.57	0.12	0.00	0.00	0.03	0.08	0.91	1.54	8.33	2.16	0.36	0.04	7.03	0.00	0.00	0.00	-2.10	-1.29	-5.18	51.70	192.21	852.69	340.40	1148.03	655.25	895.55	416.78	1086.61	395.76
18.284	0	0.10	0.09	0.02	0.14	0.09	0.10	0.08	1.80	0.06	99.72	0.33	4.74	95.95	1.88	4.76	0.02	0.11	6.97	0.03	0.52	0.08	0.00	0.00	0.03	0.06	0.84	1.80	6.42	2.15	0.35	0.13	8.25	0.00	0.00	0.00	-1.88	-6.17	-3.03	51.83	193.60	859.48	342.62	1153.29	654.38	903.85	419.75	1096.31	398.72
18.318	0	0.09	0.08	0.02	0.13	0.11	0.10	0.09	2.16	0.04	99.73	0.33	6.25	95.44	2.33	5.85	0.02	0.12	7.74	0.02	0.51	0.06	0.00	0.00	0.04	0.04	0.67	2.16	4.39	2.04	0.27	1.29	9.53	0.00	0.00	0.00	-1.99	-6.80	-4.31	51.74	192.97	862.98	342.00	1157.23	653.77	906.32	422.20	1097.49	395.86
18.351	0	0.09	0.08	0.02	0.13	0.12	0.10	0.09	2.54	0.03	99.74	0.34	7.20	96.22	2.41	6.70	0.01	0.14	8.70	0.02	0.81	0.06	0.00	0.00	0.05	0.03	0.58	2.54	3.92	1.97	0.25	0.41	10.25	0.00	0.00	0.00	-4.92	-5.81	-4.43	51.33	194.75	867.74	341.64	1161.40	652.12	909.55	419.38	1102.74	394.86
18.385	0	0.08	0.07	0.02	0.12	0.13	0.09	0.09	1.89	0.02	99.75	0.41	7.86	92.87	2.55	6.18	0.01	0.14	6.45	0.03	0.67	0.02	0.00	0.00	0.08	0.02	0.53	1.89	2.86	2.35	0.19	0.09	11.61	0.00	0.00	0.00	-4.47	-9.16	-4.00	51.17	189.82	872.31	340.64	1164.08	649.83	916.26	417.23	1104.68	394.27
18.418	0	0.07	0.06	0.02	0.12	0.17	0.09	0.09	1.64	0.02	99.67	0.54	10.23	96.04	3.39	6.32	0.01	0.15	7.55	0.04	0.61	0.02	0.00	0.00	0.10	0.02	0.45	1.64	2.37	2.27	0.14	0.20	13.51	0.00	0.00	0.00	2.98	-6.05	-5.29	53.24	194.48	874.81	339.44	1165.07	648.98	913.93	420.76	1106.54	393.81
18.451	0	0.07	0.06	0.02	0.12	0.17	0.09	0.10	1.43	0.01	99.65	0.56	10.37	95.32	4.18	7.09	0.01	0.18	7.71	0.06	0.75	0.02	0.00	0.00	0.12	0.01	0.33	1.43	2.34	2.27	0.13	0.20	13.76	0.00	0.00	0.00	-1.02	-6.93	-5.02	52.47	195.60	878.78	339.05	1166.70	644.18	916.50	418.74	1110.21	391.61
18.485	0	0.06	0.05	0.01	0.11	0.24	0.08	0.10	0.96	0.01	99.53	0.85	13.55	96.35	3.71	7.34	0.01	0.21	7.52	0.09	0.80	0.01	0.00	0.00	0.15	0.01	0.19	0.96	1.79	2.06	0.09	0.21	16.67	0.00	0.00	0.00	6.59	-5.63	-4.86	53.38	187.39	883.07	339.21	1165.72	642.47	922.74	418.21	1108.60	394.34
18.518	0	0.06	0.04	0.01	0.11	0.29	0.07	0.11	0.71	0.01	99.42	1.02	15.36	96.17	3.50	10.05	0.01	0.34	8.48	0.11	0.93	0.01	0.00	0.00	0.17	0.01	0.13	0.71	1.59	1.89	0.06	0.27	17.95	0.00	0.00	0.00	2.76	-5.88	-4.52	53.23	187.87	886.63	339.02	1166.83	638.27	925.19	415.29	1111.72	392.91
18.551	0	0.06	0.04	0.01	0.12	0.24	0.07	0.12	0.64	0.01	99.53	0.88	13.73	96.09	3.36	11.89	0.00	0.45	7.07	0.11	0.83	0.01	0.00	0.00	0.19	0.01	0.09	0.64	1.57	2.09	0.06	0.14	16.90	0.00	0.00	0.00	4.34	-5.99	-4.19	53.27	185.27	891.02	341.19	1165.26	635.14	928.23	414.11	1112.63	396.16
18.585	0	0.06	0.04	0.01	0.11	0.29	0.07	0.11	0.58	0.01	99.41	1.20	16.09	96.67	2.76	9.75	0.00	0.62	6.59	0.11	0.58	0.00	0.00	0.00	0.17	0.01	0.07	0.58	1.02	2.32	0.05	0.32	19.10	0.00	0.00	0.00	3.98	-5.15	-4.66	53.00	181.99	893.73	343.07	1160.86	628.27	928.52	414.48	1109.65	396.84
18.618	0	0.06	0.04	0.01	0.11	0.27	0.07	0.10	0.62	0.01	99.46	1.10	15.45	95.29	2.71	9.58	0.00	0.68	6.43	0.14	0.40	0.00	0.00	0.00	0.19	0.01	0.06	0.62	0.98	2.32	0.05	0.18	18.48	0.00	0.00	0.00	6.02	-6.96	-5.74	52.80	177.88	896.87	343.44	1165.08	631.51	933.14	417.55	1109.70	395.88
18.651	0	0.06	0.04	0.01	0.11	0.25	0.07	0.11	0.76	0.00	99.49	1.07	14.92	97.17	2.61	10.12	0.00	0.79	5.47	0.14	0.23	0.00	0.00	0.00	0.22	0.00	0.05	0.76	0.81	2.39	0.05	0.07	18.31	0.00	0.00	0.00	4.20	-4.32	-4.56	52.41	177.74	898.12	343.96	1161.77	626.55	933.72	414.59	1110.49	396.04
18.685	0	0.07	0.05	0.01	0.11	0.20	0.07	0.10	0.87	0.01	99.61	0.78	12.70	97.63	1.86	8.65	0.00	0.69	5.59	0.12	0.20	0.00	0.00	0.00	0.30	0.01	0.05	0.87	0.75	2.49	0.07	0.11	16.04	0.00	0.00	0.00	4.97	-3.40	-6.08	51.82	180.97	899.53	343.98	1161.26	622.05	930.42	416.67	1110.23	396.13
18.718	0	0.07	0.05	0.01	0.11	0.20	0.08	0.09	0.88	0.01	99.61	0.71	12.51	98.26	1.86	6.86	0.00	0.74	6.69	0.10	0.18	0.00	0.00	0.00	0.39	0.01	0.06	0.88	0.70	2.62	0.08	0.08	15.44	0.00	0.00	0.00	9.80	-1.84	-6.17	50.22	183.22	898.68	346.21	1156.98	621.76	926.67	420.91	1108.49	398.25
18.752	0	0.07	0.06	0.01	0.11	0.18	0.09	0.09	1.18	0.01	99.63	0.57	11.37	98.69	3.16	5.39	0.00	0.64	8.72	0.08	0.13	0.00	0.00	0.00	0.45	0.01	0.09	1.18	0.64	2.71	0.10	0.05	13.86	0.00	0.00	0.00	7.14	-0.40	-5.69	50.34	183.87	897.22	350.02	1151.43	621.13	923.68	423.52	1105.86	398.63
18.785	0	0.08	0.07	0.02	0.11	0.14	0.11	0.08	1.02	0.01	99.73	0.44	8.57	98.43	4.22	2.68	0.00	0.39	6.88	0.05	0.08	0.00	0.00	0.00	0.40	0.01	0.11	1.02	0.53	2.56	0.10	0.07	12.09	0.00	0.00	0.00	4.17	1.32	-5.74	50.78	185.14	896.50	355.74	1145.94	619.87	919.94	428.14	1103.22	401.96
18.818	0	0.08	0.08	0.02	0.11	0.11	0.12	0.08	0.64	0.01	99.77	0.36	6.48	98.63	5.10	1.88	0.01	0.29	5.82	0.05	0.06	0.00	0.00	0.00	0.36	0.01	0.14	0.64	0.43	2.48	0.12	0.07	10.63	0.00	0.00	0.00	0.10	0.62	-3.02	50.94	189.00	885.56	357.63	1133.21	618.52	909.34	423.95	1097.56	406.70
18.852	0	0.09	0.10	0.02	0.13	0.07	0.14	0.09	0.40	0.02	99.72	0.33	2.36	98.16	7.45	1.24	0.01	0.20	4.19	0.04	0.04	0.00	0.00	0.00	0.40	0.02	0.15	0.39	0.37	2.75	0.18	0.08	7.82	0.00	0.00	0.00	3.51	2.12	-3.78	49.76	187.90	882.28	360.21	1125.70	615.94	903.86	430.52	1090.26	406.84
18.885	0	0.08	0.12	0.02	0.16	0.06	0.18	0.11	0.32	0.02	99.64	0.33	0.00	97.16	12.26	0.94	0.01	0.16	2.71	0.03	0.05	0.00	0.00	0.00	0.32	0.02	0.15	0.16	0.35	2.95	0.24	0.06	6.48	0.00	0.00	0.00	-3.16	4.34	-4.71	50.59	188.88	880.16	362.05	1120.73	612.84	898.41	429.08	1085.92	406.33
18.918	0	0.08	0.13	0.01	0.22	0.05	0.28	0.16	0.33	0.03	99.44	0.36	0.00	97.19	20.93	0.73	0.01	0.12	2.06	0.02	0.06	0.00	0.00	0.00	0.29	0.03	0.15	0.07	0.34	3.09	0.33	0.14	4.89	0.00	0.00	0.00	-6.26	4.28	-4.41	50.83	186.22	878.54	365.09	1118.45	615.01	898.32	430.44	1083.20	408.19
18.952	0	0.06	0.15	0.01	0.41	0.04	0.62	0.32	0.72	0.04	98.76	1.18	0.00	95.65	37.33	0.77	0.01	0.15	1.48	0.01	0.05	0.00	0.00	0.00	0.31	0.04	0.16	0.05	0.26	3.75	0.72	0.02	2.98	0.00	0.00	0.00	-5.04	6.54	-3.70	51.08	186.75	874.95	366.93	1114.41	616.45	895.18	431.64	1080.82	411.28
18.985	0	0.05	0.16	0.01	0.63	0.03	1.09	0.53	0.92	0.04	97.82	3.13	0.00	96.16	49.70	0.73	0.01	0.15	1.05	0.01	0.05	0.00	0.00	0.00	0.27	0.04	0.16	0.04	0.27	3.77	0.92	0.04	2.45	0.00	0.00	0.00	-6.09	5.89	-3.36	51.25	191.01	872.29	366.75	1113.21	616.21	891.57	433.16	1081.25	410.73
19.018	0	0.05	0.17	0.01	0.63	0.03	1.08	0.53	1.30	0.04	97.84	3.06	0.00	95.69	49.01	0.76	0.01	0.18	1.05	0.01	0.03	0.00	0.00	0.00	0.23	0.04	0.14	0.04	0.25	4.55	1.30	0.14	1.79	0.00	0.00	0.00	-4.88	6.49	-2.79	51.12	188.51	871.01	366.62	1113.20	618.05	892.99	432.70	1080.35	411.93
19.052	0	0.05	0.17	0.01	0.81	0.03	1.47	0.73	1.25	0.07	97.06	5.49	0.00	94.01	55.63	1.09	0.01	0.20	1.25	0.01	0.05	0.00	0.00	0.00	0.26	0.07	0.13	0.04	0.20	5.29	2.29	0.39	1.25	0.13	0.00	0.00	-7.04	8.23	-2.29	51.15	184.88	869.76	368.88	1109.53	618.18	892.97	430.91	1077.15	414.78
19.085	0	0.04	0.18	0.01	1.10	0.03	2.18	1.08	1.45	0.07	95.64	10.78	0.00	94.18	64.44	1.19	0.01	0.21	1.45	0.01	0.07	0.00	0.00	0.00	0.27	0.07	0.12	0.03	0.22	5.78	2.59	0.10	1.08	0.27	0.00	0.00	-5.70	8.08	-3.59	51.26	185.53	869.99	370.25	1106.35	616.35	889.45	433.39	1073.98	414.22
19.119	0	0.04	0.18	0.01	1.14	0.03	2.21	1.14	1.47	0.10	95.58	13.00	0.00	95.50	64.68	1.71	0.01	0.26	1.47	0.01	0.11	0.00	0.00	0.00	0.23	0.10	0.11	0.02	0.22	6.23	5.00	0.12	0.65	0.40	0.00	0.00	-4.55	6.72	-3.21	51.08	180.91	869.52	371.92	1103.75	615.71	890.95	435.69	1070.74	415.51
19.152	0	0.04	0.18	0.01	1.15	0.03	2.16	1.16	1.37	0.11	95.68	14.09	0.00	95.60	64.19	2.04	0.01	0.39	1.37	0.00	0.12	0.00	0.00	0.00	0.22	0.11	0.14	0.02	0.23	6.61	6.65	0.23	0.50	0.44	0.00	0.00	-4.84	6.61	-3.16	51.19	180.99	869.93	373.27	1102.08	614.58	890.35	436.50	1070.23	416.49
19.185	0	0.05	0.19	0.01	0.92	0.03	1.56	0.89	1.29	0.10	96.89	8.81	0.00	96.10	56.91	2.42	0.01	0.40	1.29	0.00	0.10	0.00	0.00	0.00	0.18	0.10	0.18	0.02	0.26	7.13	7.34	0.34	0.49	0.60	0.00	0.00	-5.50	5.98	-3.00	51.29	180.82	867.82	374.19	1098.77	613.44	888.01	437.90	1067.57	416.69
19.219	0	0.06	0.19	0.01	0.65	0.03	1.00	0.60	1.32	0.11	98.00	5.10	0.00	95.47	46.81	2.29	0.01	0.32	1.32	0.01	0.12	0.01	0.00	0.00	0.13	0.11	0.19	0.03	0.28	7.99	10.13	0.49	0.34	0.80	0.00	0.00	-5.29	6.75	-2.92	51.06	176.20	865.65	373.59	1098.49	615.58	889.34	437.12	1064.33	416.46
19.252	0	0.06	0.19	0.01	0.57	0.03	0.81	0.51	1.38	0.11	98.38	3.58	0.00	95.19	42.26	2.73	0.01	0.29	1.38	0.01	0.13	0.01	0.00	0.00	0.11	0.11	0.20	0.03	0.32	8.19	10.11	0.75	0.33	0.93	0.00	0.00	-5.30	7.07	-2.85	51.22	177.42	864.20	374.55	1095.95	615.86	886.66	436.46	1063.14	418.12
19.285	0	0.06	0.20	0.01	0.51	0.03	0.71	0.46	1.33	0.11	98.59	3.08	0.00	94.26	39.12	2.60	0.01	0.23	1.33	0.01	0.12	0.01	0.00	0.00	0.08	0.11	0.21	0.03	0.40	9.18	11.28	0.71	0.27	1.02	0.00	0.00	-6.30	8.01	-3.44	51.19	176.96	865.96	374.97	1096.11	613.92	887.22	437.55	1062.95	416.75
19.319	0	0.07	0.20	0.01	0.38	0.03	0.48	0.38	1.36	0.10	99.04	2.28	0.00	95.15	30.33	2.43	0.02	0.25	1.36	0.01	0.15	0.01	0.00	0.00	0.06	0.10	0.26	0.02	0.64	13.01	16.23	0.44	0.21	1.20	0.00	0.00	-5.78	7.12	-3.70	51.18	179.46	864.11	374.19	1094.85	612.68	884.22	439.66	1061.95	414.83
19.352	0	0.08	0.21	0.02	0.37	0.03	0.46	0.38	1.31	0.10	99.08	1.95	0.00	95.56	29.39	2.41	0.02	0.23	1.31	0.01	0.12	0.01	0.00	0.00	0.05	0.10	0.27	0.01	0.70	14.03	15.22	0.08	0.21	1.33	0.00	0.00	-6.22	6.66	-2.74	51.06	178.07	861.57	372.67	1094.33	613.59	884.54	436.81	1061.28	415.07
19.386	0	0.07	0.21	0.01	0.42	0.03	0.52	0.47	1.55	0.11	98.95	2.43	0.00	96.09	32.36	2.75	0.03	0.22	1.55	0.01	0.12	0.02	0.00	0.00	0.04	0.11	0.29	0.01	0.96	15.92	15.00	0.19	0.20	1.45	0.00	0.00	-5.68	5.99	-2.85	51.06	179.74	859.82	372.33	1094.10	615.17	882.47	436.82	1060.92	415.25
19.419	0	0.07	0.21	0.01	0.43	0.03	0.53	0.48	1.34	0.12	98.94	2.47	0.00	94.93	32.67	2.88	0.03	0.18	1.34	0.02	0.13	0.02	0.00	0.00	0.04	0.12	0.28	0.01	1.10	16.38	14.93	0.09	0.20	1.55	0.00	0.00	-7.01	7.35	-2.94	51.20	179.62	858.95	372.85	1093.54	616.33	881.61	435.66	1060.15	416.02
19.452	0	0.07	0.21	0.01	0.49	0.03	0.63	0.56	1.05	0.13	98.75	3.09	0.00	96.18	36.63	3.12	0.04	0.20	1.05	0.02	0.11	0.02	0.00	0.00	0.04	0.13	0.24	0.01	1.28	15.63	13.84	0.38	0.21	1.55	0.00	0.00	-7.56	5.88	-3.77	51.05	182.38	856.95	372.61	1091.74	615.51	877.29	437.58	1058.14	414.06
19.486	0	0.06	0.21	0.01	0.58	0.03	0.77	0.67	0.86	0.15	98.47	3.58	0.00	95.59	41.23	3.26	0.05	0.20	0.86	0.02	0.11	0.01	0.00	0.00	0.03	0.15	0.24	0.01	1.53	15.45	11.12	0.23	0.24	1.64	0.00	0.00	-10.11	6.62	-3.19	51.26	183.98	855.27	372.14	1094.44	618.42	877.79	437.62	1060.23	413.85
19.519	0	0.06	0.22	0.01	0.57	0.03	0.75	0.65	0.82	0.14	98.49	3.45	0.00	93.25	40.87	3.22	0.07	0.20	0.82	0.03	0.12	0.02	0.00	0.00	0.03	0.14	0.28	0.01	1.61	14.91	11.00	0.08	0.25	2.01	0.00	0.00	-3.19	8.87	-2.79	50.85	180.63	855.08	373.80	1092.32	620.70	878.85	439.08	1058.27	418.22
19.552	0	0.06	0.22	0.01	0.61	0.03	0.80	0.68	0.78	0.15	98.40	3.91	0.00	96.08	42.38	3.58	0.07	0.21	0.78	0.04	0.10	0.02	0.00	0.00	0.04	0.15	0.32	0.01	1.65	14.17	11.10	0.32	0.25	2.35	0.00	0.00	-6.98	6.01	-3.30	50.98	180.12	855.95	374.64	1092.82	619.80	879.22	440.30	1057.79	416.73
19.586	0	0.06	0.23	0.01	0.71	0.03	0.99	0.81	0.88	0.13	98.02	5.21	0.00	95.32	46.99	3.52	0.10	0.19	0.88	0.04	0.12	0.02	0.00	0.00	0.04	0.13	0.32	0.02	1.85	13.81	10.24	0.22	0.26	2.67	0.00	0.00	-6.46	6.93	-2.99	50.89	179.39	855.47	375.09	1091.43	619.82	878.97	439.39	1057.09	418.04
19.619	0	0.06	0.24	0.01	0.61	0.03	0.82	0.66	1.04	0.12	98.36	3.63	0.00	94.95	42.70	3.30	0.11	0.16	1.04	0.04	0.13	0.02	0.00	0.00	0.03	0.12	0.37	0.01	1.89	13.35	9.81	0.45	0.27	2.92	0.00	0.00	-9.33	7.33	-3.12	51.05	182.62	854.68	375.19	1093.26	620.21	877.93	442.36	1058.65	416.09
19.652	0	0.06	0.25	0.01	0.59	0.03	0.80	0.62	1.01	0.12	98.41	3.27	0.00	94.56	41.89	2.84	0.12	0.15	1.01	0.04	0.12	0.02	0.00	0.00	0.04	0.12	0.42	0.01	2.00	13.44	9.28	0.11	0.28	3.30	0.00	0.00	-5.03	7.73	-2.86	50.62	178.16	855.78	376.38	1092.99	623.06	880.72	441.02	1057.65	420.10
19.686	0	0.07	0.27	0.01	0.55	0.03	0.75	0.54	1.07	0.17	98.51	2.57	0.00	95.95	40.27	2.54	0.17	0.13	1.07	0.04	0.12	0.02	0.00	0.00	0.04	0.13	0.46	0.02	2.15	12.01	7.84	0.60	0.28	3.77	0.00	0.00	-7.07	6.17	-2.78	50.52	177.71	854.60	375.40	1093.98	623.33	881.08	441.20	1057.31	418.26
19.719	0	0.07	0.28	0.01	0.48	0.03	0.63	0.46	1.21	0.17	98.74	1.91	0.00	94.09	36.34	2.19	0.17	0.11	1.21	0.04	0.12	0.02	0.00	0.00	0.05	0.12	0.50	0.01	2.00	12.18	7.98	0.22	0.27	4.17	0.00	0.00	-7.32	8.16	-2.76	50.70	183.57	855.29	375.25	1095.80	624.99	879.04	438.87	1061.63	419.85
19.753	0	0.08	0.28	0.02	0.39	0.03	0.48	0.35	1.25	0.20	99.04	1.13	0.00	96.37	30.11	1.93	0.20	0.13	1.25	0.04	0.10	0.01	0.00	0.00	0.04	0.11	0.55	0.01	2.16	12.18	7.23	0.60	0.27	4.04	0.00	0.00	-5.62	5.60	-3.77	50.17	180.33	854.82	375.36	1095.50	625.35	879.30	442.68	1057.92	417.92
19.786	0	0.08	0.27	0.02	0.35	0.03	0.43	0.31	1.18	0.22	99.14	0.97	0.00	95.87	27.46	1.91	0.22	0.14	1.18	0.03	0.10	0.01	0.00	0.00	0.04	0.10	0.54	0.01	2.04	11.90	7.72	0.18	0.25	3.73	0.00	0.00	-7.02	6.28	-2.90	50.56	184.79	853.58	375.76	1096.53	627.34	877.88	442.23	1061.29	419.70
19.819	0	0.09	0.27	0.02	0.30	0.03	0.35	0.26	1.36	0.21	99.29	0.69	0.00	94.50	23.03	1.61	0.21	0.14	1.36	0.04	0.11	0.01	0.00	0.00	0.03	0.09	0.68	0.01	1.99	12.45	7.50	0.43	0.26	3.56	0.00	0.00	-5.20	7.78	-2.90	50.45	186.81	852.77	376.03	1097.20	628.74	876.93	444.94	1062.05	419.96
19.853	0	0.10	0.27	0.02	0.26	0.03	0.29	0.21	1.58	0.18	99.42	0.50	0.00	94.67	18.51	1.41	0.18	0.12	1.58	0.03	0.09	0.01	0.00	0.00	0.03	0.09	0.95	0.01	1.80	11.68	7.31	2.90	0.25	3.68	0.00	0.00	-4.56	7.62	-3.47	50.54	186.47	853.77	377.73	1100.39	634.02	878.33	446.42	1063.22	422.22
19.886	0	0.10	0.29	0.02	0.23	0.03	0.25	0.19	2.04	0.18	99.42	0.39	0.00	93.76	15.23	1.37	0.18	0.12	2.04	0.04	0.10	0.03	0.00	0.00	0.04	0.08	1.06	0.01	1.80	12.84	7.20	0.10	0.26	4.32	0.00	0.00	-7.16	8.45	-4.47	50.59	182.29	852.88	380.33	1094.37	631.64	875.35	443.70	1056.70	425.19
19.919	0	0.11	0.31	0.02	0.20	0.03	0.21	0.16	2.33	0.16	99.39	0.33	0.00	94.43	11.62	1.28	0.16	0.11	2.33	0.04	0.10	0.03	0.00	0.00	0.04	0.07	1.19	0.01	1.69	12.89	7.28	0.18	0.26	4.82	0.00	0.00	-7.75	7.84	-3.23	50.44	182.81	854.92	381.87	1093.61	630.21	877.45	444.32	1059.34	425.99
19.953	0	0.11	0.32	0.02	0.19	0.03	0.19	0.16	2.70	0.17	99.36	0.33	0.00	94.18	9.00	1.07	0.17	0.11	2.70	0.05	0.11	0.06	0.00	0.00	0.03	0.07	1.40	0.01	1.61	14.70	6.65	0.60	0.28	5.26	0.00	0.00	-8.36	8.08	-2.44	50.39	181.42	852.40	380.91	1095.53	632.42	879.19	446.29	1059.34	424.86
19.986	0	0.11	0.34	0.02	0.18	0.03	0.18	0.15	2.76	0.17	99.32	0.33	0.00	94.30	8.09	0.92	0.17	0.09	2.76	0.07	0.14	0.08	0.00	0.00	0.03	0.07	1.76	0.01	1.71	15.45	6.58	0.77	0.29	5.76	0.00	0.00	-8.39	7.97	-3.56	50.47	183.96	853.18	381.91	1097.10	635.17	877.43	446.96	1060.14	425.54
20.019	0	0.12	0.36	0.02	0.18	0.03	0.18	0.16	3.13	0.15	99.29	0.33	0.00	94.38	7.31	0.89	0.15	0.06	3.13	0.08	0.14	0.05	0.00	0.00	0.03	0.07	2.38	0.01	1.79	16.94	6.83	2.11	0.30	6.17	0.00	0.00	-8.29	7.90	-3.95	50.48	184.33	853.14	382.21	1097.70	636.24	877.02	447.91	1059.97	425.45
20.053	0	0.12	0.37	0.02	0.17	0.03	0.17	0.17	3.52	0.13	99.26	0.33	0.00	94.73	6.37	0.84	0.13	0.06	3.52	0.09	0.17	0.05	0.00	0.00	0.03	0.06	2.63	0.01	1.80	19.05	6.66	0.24	0.29	6.55	0.00	0.00	-5.84	7.55	-3.66	50.16	178.16	854.50	383.98	1095.81	636.39	880.29	447.75	1057.39	428.36
20.086	0	0.12	0.41	0.02	0.17	0.03	0.17	0.17	3.48	0.14	99.19	0.33	0.00	92.04	6.41	0.97	0.14	0.06	3.48	0.10	0.19	0.05	0.00	0.00	0.03	0.06	2.11	0.01	1.88	19.72	6.71	0.39	0.29	7.43	0.00	0.00	-10.31	9.76	-2.59	50.25	180.29	854.77	384.55	1095.22	634.25	880.37	445.42	1059.91	429.02
20.120	0	0.11	0.39	0.02	0.18	0.03	0.18	0.21	2.66	0.11	99.21	0.33	0.00	93.18	7.58	1.41	0.11	0.07	2.66	0.11	0.17	0.08	0.00	0.00	0.04	0.07	1.61	0.00	1.91	22.67	7.45	0.54	0.28	7.24	0.00	0.00	-10.85	8.93	-3.14	50.29	179.79	854.77	385.25	1094.32	633.56	879.52	447.13	1058.31	428.22
20.153	0	0.11	0.38	0.02	0.20	0.03	0.20	0.26	2.44	0.12	99.25	0.33	0.00	93.92	10.37	1.49	0.12	0.07	2.44	0.09	0.12	0.06	0.00	0.00	0.04	0.08	1.53	0.00	2.06	25.19	7.97	0.58	0.28	6.81	0.00	0.00	-8.98	8.31	-2.78	50.44	180.62	854.20	386.16	1094.23	634.69	879.34	449.93	1058.80	429.51
20.186	0	0.11	0.34	0.02	0.21	0.03	0.21	0.28	2.50	0.13	99.32	0.33	0.00	93.18	11.25	1.62	0.13	0.06	2.50	0.10	0.09	0.07	0.00	0.00	0.04	0.09	1.56	0.00	2.16	26.46	8.30	0.48	0.27	5.95	0.00	0.00	-9.98	8.92	-3.14	50.47	181.85	855.16	387.14	1094.14	634.31	878.64	450.39	1059.31	429.80
20.220	0	0.10	0.33	0.02	0.22	0.03	0.22	0.39	2.82	0.14	99.21	0.35	0.00	94.13	12.66	2.44	0.14	0.08	2.82	0.10	0.07	0.05	0.00	0.00	0.05	0.12	1.52	0.01	2.38	32.09	8.04	0.23	0.29	5.80	0.00	0.00	-11.51	8.12	-3.24	50.55	184.23	856.22	387.88	1093.10	632.00	877.23	450.63	1060.27	429.69
20.253	0	0.10	0.30	0.02	0.23	0.03	0.22	0.41	2.79	0.15	99.18	0.35	0.00	94.47	12.68	3.41	0.15	0.11	2.79	0.10	0.08	0.06	0.00	0.00	0.05	0.12	1.24	0.01	2.39	31.99	8.18	0.56	0.28	5.13	0.00	0.00	-10.52	7.81	-2.26	50.39	181.17	856.03	388.15	1091.17	631.28	878.96	448.58	1059.35	431.81
20.286	0	0.10	0.29	0.02	0.23	0.03	0.21	0.47	3.35	0.16	99.06	0.35	0.00	95.60	12.40	4.04	0.16	0.15	3.35	0.12	0.10	0.08	0.00	0.00	0.05	0.15	0.85	0.01	2.61	34.82	8.29	0.70	0.29	5.00	0.00	0.00	-11.34	6.61	-3.30	50.30	180.41	856.19	389.63	1088.96	630.12	877.00	450.63	1056.35	431.14
20.320	0	0.10	0.28	0.02	0.25	0.03	0.22	0.53	3.39	0.18	98.94	0.34	0.00	96.11	13.26	4.62	0.18	0.20	3.39	0.15	0.12	0.10	0.00	0.00	0.04	0.18	0.81	0.01	2.99	36.26	7.41	0.23	0.31	4.74	0.00	0.00	-14.29	5.97	-3.88	50.22	185.25	855.76	388.11	1092.34	630.82	875.29	451.50	1059.03	427.88
20.353	0	0.10	0.26	0.02	0.25	0.03	0.22	0.51	2.92	0.18	98.98	0.34	0.00	96.52	13.06	5.22	0.18	0.29	2.92	0.17	0.13	0.11	0.00	0.00	0.04	0.18	0.87	0.00	3.16	34.82	7.23	1.26	0.31	4.14	0.00	0.00	-12.73	5.39	-3.50	50.24	184.46	854.08	387.90	1091.37	632.09	874.82	451.15	1057.94	428.94
20.387	0	0.11	0.26	0.02	0.24	0.03	0.20	0.48	3.09	0.22	99.05	0.33	0.00	95.95	11.45	4.73	0.20	0.30	3.09	0.20	0.12	0.07	0.00	0.00	0.04	0.22	0.88	0.00	3.52	35.27	7.70	2.24	0.29	4.12	0.00	0.00	-12.96	6.17	-3.33	50.14	185.83	850.08	386.72	1091.77	635.26	872.59	451.20	1057.01	428.32
20.420	0	0.11	0.26	0.02	0.22	0.03	0.18	0.46	3.27	0.26	99.09	0.33	0.00	93.86	8.88	5.05	0.24	0.34	3.27	0.30	0.15	0.08	0.00	0.00	0.04	0.26	0.86	0.00	3.76	36.48	7.78	2.08	0.31	4.33	0.00	0.00	-10.94	8.36	-3.66	49.80	182.72	851.98	387.67	1095.70	639.23	876.84	453.44	1057.97	429.44
20.453	0	0.12	0.28	0.02	0.20	0.03	0.16	0.36	3.44	0.25	99.27	0.33	0.00	93.68	6.05	4.59	0.23	0.30	3.44	0.28	0.14	0.07	0.00	0.00	0.04	0.25	0.83	0.01	3.47	34.32	7.96	1.07	0.31	4.74	0.00	0.00	-7.98	8.52	-4.20	50.00	183.22	849.98	389.41	1093.73	643.13	873.65	454.45	1055.57	432.63
20.487	0	0.12	0.27	0.02	0.20	0.03	0.16	0.35	3.52	0.27	99.30	0.33	0.00	90.76	5.86	4.81	0.27	0.31	3.52	0.19	0.17	0.07	0.00	0.00	0.03	0.25	0.75	0.01	3.31	33.30	8.45	0.86	0.28	4.52	0.00	0.00	-6.80	10.58	-3.26	49.86	182.94	852.04	391.14	1091.89	641.38	875.02	453.22	1057.16	436.07
20.520	0	0.12	0.27	0.02	0.20	0.03	0.16	0.39	4.02	0.30	99.22	0.33	0.00	93.04	6.11	4.89	0.30	0.33	4.02	0.21	0.26	0.15	0.00	0.00	0.03	0.30	0.78	0.01	3.52	35.53	7.99	1.56	0.29	4.62	0.00	0.00	-7.92	9.04	-2.81	49.66	182.19	851.30	391.61	1091.18	640.24	875.48	455.47	1056.57	435.44
20.553	0	0.11	0.28	0.02	0.22	0.03	0.17	0.45	4.10	0.33	99.10	0.33	0.00	93.37	7.70	5.41	0.31	0.35	4.10	0.20	0.20	0.17	0.00	0.00	0.03	0.33	0.86	0.01	3.64	36.86	7.71	0.24	0.30	4.77	0.00	0.00	-7.40	8.78	-2.96	49.63	182.22	851.25	391.78	1090.89	639.85	875.18	456.87	1056.08	434.99
20.587	0	0.11	0.27	0.02	0.22	0.03	0.18	0.50	4.29	0.41	98.99	0.33	0.00	94.40	8.25	5.73	0.36	0.30	4.29	0.23	0.21	0.24	0.00	0.00	0.03	0.41	0.79	0.01	4.13	38.85	7.17	0.91	0.33	4.73	0.00	0.00	-9.95	7.87	-3.18	49.62	183.46	852.11	392.18	1090.91	638.80	874.61	456.12	1056.81	434.59
20.620	0	0.11	0.28	0.02	0.22	0.03	0.17	0.52	4.53	0.40	98.96	0.33	0.00	95.23	8.13	5.91	0.36	0.31	4.53	0.25	0.17	0.20	0.00	0.00	0.04	0.40	0.78	0.01	4.24	39.62	8.07	0.31	0.32	5.05	0.00	0.00	-9.12	7.03	-2.76	49.72	183.82	851.53	393.23	1088.18	638.19	873.18	455.39	1056.07	436.83
20.653	0	0.12	0.30	0.02	0.22	0.03	0.18	0.49	4.13	0.41	99.02	0.33	0.00	96.31	8.09	4.81	0.41	0.30	4.13	0.29	0.13	0.14	0.00	0.00	0.03	0.41	0.76	0.01	4.11	39.35	7.60	1.10	0.33	5.43	0.00	0.00	-14.14	5.70	-4.53	49.49	186.14	853.60	393.03	1092.04	638.44	872.64	456.50	1057.27	432.86
20.687	0	0.12	0.29	0.02	0.21	0.03	0.18	0.47	4.27	0.42	99.06	0.33	0.00	93.46	7.92	4.84	0.41	0.32	4.27	0.28	0.14	0.13	0.00	0.00	0.04	0.42	0.78	0.01	3.99	38.27	6.62	1.14	0.36	5.25	0.00	0.00	-12.13	8.70	-3.48	49.57	183.35	851.88	394.79	1089.75	640.46	873.46	456.67	1055.72	436.72
20.720	0	0.12	0.28	0.02	0.22	0.03	0.17	0.49	4.13	0.42	99.02	0.33	0.00	90.87	8.03	5.23	0.38	0.42	4.13	0.42	0.12	0.12	0.00	0.00	0.04	0.42	0.70	0.01	4.13	38.79	6.96	0.93	0.35	4.84	0.00	0.00	-11.60	10.51	-3.03	49.73	184.98	852.13	394.45	1088.42	637.11	872.85	457.72	1056.54	435.86
20.754	0	0.12	0.28	0.02	0.21	0.03	0.17	0.42	3.97	0.38	99.16	0.33	0.00	93.06	7.20	4.25	0.37	0.42	3.97	0.56	0.10	0.09	0.00	0.00	0.05	0.38	0.71	0.01	4.47	36.94	7.41	0.23	0.35	4.68	0.00	0.00	-13.16	9.02	-3.17	49.63	184.89	852.60	393.42	1089.23	636.36	873.28	456.03	1056.92	434.52
20.787	0	0.12	0.29	0.02	0.20	0.03	0.17	0.39	4.14	0.47	99.22	0.33	0.00	95.61	7.06	3.39	0.47	0.41	4.14	0.62	0.11	0.10	0.00	0.00	0.05	0.40	0.74	0.01	4.56	36.22	7.80	0.68	0.35	4.90	0.00	0.00	-14.51	6.60	-3.54	49.25	181.94	853.98	393.41	1090.51	636.81	875.59	454.99	1056.32	434.01
20.820	0	0.13	0.28	0.03	0.19	0.03	0.16	0.35	3.55	0.46	99.29	0.33	0.00	95.89	4.96	3.26	0.46	0.45	3.55	0.64	0.11	0.09	0.00	0.00	0.06	0.36	0.73	0.00	4.89	35.92	7.98	0.36	0.33	4.38	0.00	0.00	-14.55	6.25	-3.48	49.56	181.66	853.77	394.31	1087.36	634.23	874.17	455.67	1054.57	434.32
20.854	0	0.13	0.28	0.03	0.18	0.03	0.15	0.36	3.15	0.50	99.28	0.33	0.00	95.53	3.70	2.97	0.50	0.46	3.15	0.63	0.12	0.08	0.00	0.00	0.06	0.37	0.79	0.00	4.92	37.89	8.96	0.75	0.32	4.23	0.00	0.00	-15.09	6.69	-3.15	49.62	185.20	852.71	392.57	1088.51	633.85	872.85	455.02	1056.71	432.83
20.887	0	0.14	0.30	0.03	0.17	0.03	0.14	0.31	3.66	0.45	99.37	0.33	0.00	94.98	2.62	2.25	0.45	0.35	3.66	0.60	0.17	0.12	0.00	0.00	0.06	0.34	0.95	0.00	4.88	36.59	8.41	0.46	0.33	4.87	0.00	0.00	-13.63	7.30	-3.99	49.48	182.44	853.96	391.61	1091.37	635.91	875.26	454.76	1056.23	431.65
20.920	0	0.14	0.28	0.03	0.17	0.03	0.14	0.31	3.31	0.48	99.37	0.33	0.00	95.21	2.14	3.09	0.48	0.36	3.31	0.60	0.18	0.12	0.00	0.00	0.06	0.33	0.97	0.01	4.84	36.21	7.99	0.56	0.32	4.49	0.00	0.00	-10.38	7.05	-3.72	49.64	181.60	851.76	391.69	1087.88	635.59	873.21	455.28	1053.41	432.86
20.954	0	0.14	0.27	0.03	0.17	0.03	0.14	0.34	3.32	0.48	99.31	0.33	0.00	94.59	1.56	2.83	0.48	0.35	3.32	0.55	0.21	0.09	0.00	0.00	0.06	0.30	0.95	0.01	5.55	39.21	7.83	0.36	0.31	4.11	0.00	0.00	-12.22	7.69	-3.82	49.67	183.54	853.35	391.02	1089.61	634.38	873.68	454.11	1055.84	431.65
20.987	0	0.14	0.28	0.03	0.17	0.03	0.14	0.34	3.35	0.48	99.32	0.33	0.00	96.24	1.50	2.89	0.48	0.35	3.35	0.47	0.22	0.09	0.00	0.00	0.05	0.26	0.99	0.01	5.37	38.90	7.67	0.40	0.30	4.20	0.00	0.00	-14.08	5.79	-4.35	49.69	183.93	854.10	391.70	1088.89	632.45	872.91	455.76	1055.07	430.31
21.020	0	0.14	0.29	0.03	0.17	0.03	0.13	0.37	2.85	0.46	99.26	0.33	0.00	95.78	1.54	2.83	0.46	0.36	2.85	0.53	0.20	0.07	0.00	0.00	0.04	0.23	1.14	0.01	5.43	41.02	7.64	0.39	0.31	4.65	0.00	0.00	-15.18	6.39	-4.46	49.77	190.09	851.86	389.86	1090.89	634.33	869.34	454.98	1057.61	428.75
21.054	0	0.14	0.29	0.03	0.17	0.03	0.13	0.36	2.91	0.46	99.29	0.33	0.00	94.71	1.40	3.33	0.46	0.37	2.91	0.54	0.20	0.08	0.00	0.00	0.04	0.16	1.31	0.01	5.21	39.65	7.50	0.68	0.28	4.71	0.00	0.00	-6.73	7.58	-3.86	49.50	186.13	852.02	389.85	1090.86	636.39	872.45	457.53	1056.74	431.40
21.087	0	0.14	0.32	0.03	0.17	0.03	0.13	0.31	2.78	0.48	99.36	0.33	0.00	95.27	1.44	2.93	0.48	0.30	2.78	0.59	0.22	0.13	0.00	0.00	0.04	0.16	1.36	0.01	4.98	37.01	7.35	0.31	0.29	5.61	0.00	0.00	-9.55	6.99	-3.69	49.71	188.30	850.64	388.19	1091.90	635.97	871.41	456.30	1057.75	429.18
21.121	0	0.13	0.34	0.03	0.16	0.03	0.14	0.25	2.78	0.45	99.32	0.33	0.00	93.87	1.70	2.65	0.45	0.26	2.78	0.55	0.22	0.15	0.00	0.00	0.03	0.14	1.50	0.01	4.08	31.79	5.40	0.51	0.29	6.12	0.00	0.00	-9.48	8.36	-4.19	49.76	188.27	852.52	389.29	1093.81	637.39	872.65	457.38	1058.89	429.82
21.154	0	0.13	0.34	0.03	0.17	0.03	0.14	0.23	2.82	0.40	99.33	0.33	0.00	91.89	2.46	2.76	0.40	0.24	2.82	0.55	0.20	0.11	0.00	0.00	0.03	0.12	1.46	0.02	3.78	28.85	5.14	0.65	0.29	6.00	0.00	0.00	-7.68	9.86	-4.38	49.74	185.69	851.11	390.15	1092.47	639.93	872.25	457.09	1056.20	431.74
21.187	0	0.13	0.35	0.03	0.16	0.03	0.14	0.19	2.86	0.41	99.30	0.33	0.00	91.80	2.18	2.20	0.41	0.21	2.86	0.47	0.24	0.12	0.00	0.00	0.04	0.12	1.74	0.03	3.15	25.36	5.19	0.24	0.29	6.25	0.00	0.00	-4.95	9.92	-4.44	49.44	176.98	850.38	393.21	1088.75	642.29	874.47	458.01	1050.06	435.85
21.221	0	0.13	0.35	0.03	0.16	0.03	0.15	0.17	2.98	0.47	99.31	0.33	0.00	93.75	3.20	2.13	0.47	0.16	2.98	0.58	0.25	0.09	0.00	0.00	0.04	0.10	1.63	0.03	2.81	21.70	4.47	0.22	0.28	6.12	0.00	0.00	-10.70	8.46	-3.76	49.76	184.99	850.17	394.35	1091.09	642.82	872.22	459.55	1055.70	435.88
21.254	0	0.13	0.33	0.02	0.17	0.03	0.15	0.17	3.08	0.49	99.33	0.33	0.00	94.47	3.76	2.56	0.49	0.16	3.08	0.70	0.34	0.13	0.01	0.00	0.05	0.11	1.70	0.03	2.60	20.50	4.14	0.14	0.29	5.88	0.00	0.00	-6.82	7.81	-3.90	50.10	182.92	850.63	395.98	1087.04	641.45	871.23	460.33	1052.83	438.37
21.287	0	0.13	0.33	0.03	0.16	0.03	0.15	0.15	3.00	0.47	99.34	0.33	0.00	92.95	3.25	2.54	0.47	0.14	3.00	0.64	0.43	0.20	0.12	0.00	0.06	0.11	1.51	0.03	2.25	17.75	3.78	0.07	0.31	5.85	0.00	0.00	-10.83	9.10	-4.81	50.07	189.88	850.17	393.00	1090.75	640.73	868.06	459.46	1056.11	433.15
21.321	0	0.12	0.33	0.02	0.16	0.03	0.15	0.13	2.58	0.42	99.35	0.33	0.00	94.04	3.69	2.53	0.42	0.11	2.58	0.59	0.36	0.17	0.25	0.00	0.07	0.10	1.24	0.03	1.63	14.43	2.93	0.25	0.33	5.72	0.00	0.00	-9.01	8.21	-4.50	50.03	184.44	849.23	394.62	1088.31	642.26	869.61	459.71	1052.51	435.93
21.354	0	0.12	0.31	0.02	0.17	0.03	0.15	0.13	2.68	0.48	99.39	0.33	0.00	92.20	3.80	3.12	0.48	0.12	2.68	0.66	0.51	0.29	0.29	0.00	0.07	0.12	1.10	0.03	1.54	13.44	2.82	0.35	0.33	5.23	0.00	0.00	-9.28	9.65	-4.34	50.17	185.54	850.66	396.07	1087.47	641.47	869.41	459.32	1053.69	437.73
21.388	0	0.12	0.28	0.02	0.17	0.03	0.15	0.13	2.59	0.56	99.44	0.33	0.00	93.13	3.73	3.52	0.56	0.10	2.59	0.82	0.53	0.25	0.12	0.00	0.08	0.12	1.01	0.02	1.31	12.86	2.63	0.40	0.32	4.38	0.00	0.00	-10.52	8.97	-4.38	50.15	186.04	851.99	398.06	1087.28	640.65	869.77	462.13	1054.28	438.34
21.421	0	0.12	0.26	0.02	0.17	0.03	0.15	0.12	2.56	0.67	99.48	0.33	0.00	93.21	3.53	3.32	0.67	0.09	2.95	1.19	0.50	0.23	0.04	0.00	0.08	0.15	0.73	0.02	1.21	11.81	2.56	0.61	0.32	3.62	0.00	0.00	-9.38	8.90	-4.17	49.97	177.89	853.66	399.99	1085.07	640.16	873.91	460.50	1050.82	441.78
21.454	0	0.12	0.25	0.02	0.17	0.03	0.16	0.13	2.53	0.73	99.51	0.33	0.00	91.79	4.74	3.26	0.73	0.08	3.56	1.74	0.61	0.28	0.01	0.00	0.06	0.17	0.56	0.02	1.25	11.66	2.53	0.18	0.31	3.13	0.00	0.00	-11.77	9.93	-4.40	49.73	181.62	853.34	399.78	1085.88	639.84	872.02	461.56	1052.31	439.62
21.488	0	0.13	0.25	0.02	0.17	0.03	0.16	0.11	2.03	1.01	99.51	0.33	0.00	92.61	4.88	2.78	1.01	0.09	4.07	2.26	0.47	0.21	0.00	0.00	0.06	0.21	0.45	0.01	1.03	9.82	2.03	1.14	0.33	2.99	0.00	0.00	-12.41	9.36	-4.08	49.85	182.58	851.67	399.15	1084.08	638.72	870.05	459.50	1051.63	440.42
21.521	0	0.13	0.26	0.02	0.18	0.03	0.18	0.12	1.97	1.21	99.49	0.33	0.00	90.74	6.52	2.13	1.21	0.07	4.37	2.61	0.38	0.19	0.00	0.00	0.05	0.25	0.37	0.01	1.08	9.67	1.97	0.48	0.32	3.09	0.00	0.00	-11.67	10.59	-4.09	50.15	183.52	852.63	399.43	1082.31	635.58	869.33	461.33	1051.47	438.82
21.554	0	0.13	0.25	0.02	0.18	0.03	0.18	0.13	1.91	1.11	99.51	0.33	0.00	93.89	7.18	2.66	1.11	0.09	4.31	3.44	0.38	0.21	0.00	0.00	0.03	0.26	0.28	0.01	1.15	11.45	1.91	0.21	0.32	2.92	0.00	0.00	-10.05	8.34	-5.01	50.13	179.98	850.36	397.82	1078.42	632.44	866.74	459.38	1045.51	438.53
21.588	0	0.14	0.24	0.02	0.18	0.03	0.18	0.12	1.84	1.35	99.51	0.33	0.00	95.58	6.28	2.73	1.35	0.11	4.41	4.51	0.31	0.22	0.00	0.00	0.03	0.33	0.27	0.01	1.19	10.37	1.84	0.17	0.31	2.81	0.00	0.00	-17.35	6.64	-4.79	49.26	184.16	850.51	395.21	1083.21	632.40	867.66	458.68	1049.83	431.66
21.621	0	0.14	0.25	0.02	0.19	0.03	0.19	0.14	1.91	1.38	99.50	0.33	0.00	90.33	7.93	2.43	1.38	0.11	4.17	5.02	0.25	0.19	0.00	0.00	0.03	0.33	0.23	0.01	1.38	11.53	1.91	0.27	0.31	2.85	0.00	0.00	-12.47	10.83	-3.61	49.79	182.74	850.64	395.11	1082.39	633.76	869.35	455.78	1050.98	435.68
21.654	0	0.15	0.26	0.02	0.19	0.03	0.19	0.15	2.20	1.64	99.48	0.33	0.00	94.34	7.58	2.45	1.64	0.14	4.46	5.68	0.31	0.26	0.00	0.00	0.03	0.33	0.20	0.01	1.59	13.08	2.20	0.20	0.29	3.23	0.00	0.00	-15.95	7.93	-3.49	49.68	184.79	848.86	394.76	1080.44	630.72	866.76	457.17	1049.98	433.17
21.688	0	0.14	0.26	0.02	0.20	0.03	0.19	0.18	2.23	1.98	99.48	0.33	0.00	95.38	7.70	3.04	1.98	0.18	4.66	4.79	0.22	0.21	0.00	0.00	0.02	0.37	0.22	0.01	2.23	17.22	2.23	0.34	0.29	3.22	0.00	0.00	-15.48	6.86	-4.47	49.48	182.08	849.87	392.93	1084.18	632.58	869.38	456.92	1049.53	430.50
21.721	0	0.14	0.26	0.02	0.20	0.03	0.19	0.20	2.45	1.86	99.48	0.33	0.00	91.81	7.50	3.73	1.86	0.24	4.61	3.99	0.24	0.15	0.00	0.00	0.02	0.38	0.20	0.01	2.47	19.52	2.45	0.17	0.28	3.39	0.00	0.00	-11.85	9.92	-3.35	50.11	185.24	850.28	392.54	1082.69	631.58	868.34	453.99	1052.46	433.62
21.755	0	0.14	0.25	0.02	0.21	0.03	0.17	0.24	2.58	1.94	99.49	0.33	0.00	93.10	6.23	5.22	1.94	0.32	4.78	3.37	0.21	0.12	0.00	0.00	0.02	0.35	0.24	0.01	2.92	23.25	2.58	0.20	0.27	3.58	0.00	0.00	-11.62	8.99	-3.36	50.16	182.21	848.40	391.22	1080.88	630.94	868.08	452.28	1049.20	432.44
21.788	0	0.14	0.25	0.03	0.21	0.03	0.16	0.29	2.49	2.02	99.41	0.33	0.00	93.81	5.19	6.22	2.02	0.43	4.38	2.98	0.23	0.18	0.00	0.00	0.02	0.34	0.25	0.01	3.52	28.35	2.49	0.10	0.27	3.69	0.00	0.00	-14.39	8.40	-3.22	49.89	180.52	849.20	390.25	1081.66	628.64	870.06	451.52	1049.30	430.08
21.821	0	0.14	0.26	0.03	0.21	0.03	0.17	0.30	2.43	2.08	99.40	0.33	0.00	95.60	5.44	5.04	2.08	0.33	4.30	2.86	0.25	0.21	0.00	0.00	0.02	0.34	0.27	0.01	3.62	29.91	2.43	0.15	0.28	3.62	0.00	0.00	-13.66	6.61	-4.25	50.00	180.88	848.93	389.91	1083.28	630.74	869.26	453.21	1048.49	428.81
21.855	0	0.14	0.26	0.03	0.21	0.03	0.17	0.45	2.66	2.02	99.09	0.33	0.00	93.39	5.27	5.44	2.02	0.33	4.11	2.12	0.24	0.21	0.00	0.00	0.01	0.39	0.26	0.01	4.99	39.64	2.66	0.43	0.29	3.70	0.00	0.00	-11.76	8.76	-3.10	50.05	180.68	850.07	390.09	1083.10	630.38	871.18	451.10	1050.80	431.52
21.888	0	0.14	0.25	0.03	0.22	0.03	0.17	0.46	2.97	2.04	99.07	0.33	0.00	93.94	5.47	5.49	2.04	0.39	3.34	1.62	0.24	0.16	0.00	0.00	0.01	0.39	0.27	0.01	5.11	39.83	2.97	0.08	0.27	3.63	0.00	0.00	-14.32	8.30	-5.43	49.77	186.66	852.07	388.98	1089.20	632.48	869.12	453.60	1053.87	426.93
21.921	0	0.13	0.26	0.03	0.23	0.03	0.17	0.56	2.95	1.98	98.87	0.33	0.00	95.59	6.74	5.51	1.98	0.36	2.95	1.06	0.18	0.07	0.00	0.00	0.01	0.36	0.25	0.01	5.60	43.22	3.05	1.03	0.27	3.93	0.00	0.00	-11.40	6.62	-3.34	49.66	179.95	846.78	389.24	1085.93	636.81	871.00	451.70	1049.81	431.53
21.955	0	0.13	0.25	0.03	0.24	0.03	0.17	0.85	2.38	1.75	98.30	0.33	0.00	92.78	6.66	7.09	1.75	0.49	2.38	0.92	0.18	0.05	0.00	0.00	0.01	0.32	0.23	0.01	7.03	51.48	3.42	0.98	0.27	3.97	0.00	0.00	-13.28	9.23	-4.31	49.88	189.86	850.13	390.48	1090.50	636.33	868.74	457.11	1056.62	429.68
21.988	0	0.13	0.26	0.03	0.23	0.03	0.16	0.85	2.37	1.40	98.30	0.33	0.00	95.50	5.69	6.86	1.40	0.44	2.37	0.90	0.13	0.04	0.00	0.00	0.01	0.30	0.24	0.01	7.10	52.77	3.63	0.54	0.29	4.43	0.00	0.00	-11.50	6.72	-4.34	49.67	183.07	851.98	392.76	1091.47	640.08	873.54	457.39	1055.02	433.38
22.021	0	0.14	0.27	0.03	0.23	0.03	0.16	0.97	2.70	1.13	98.07	0.33	0.00	91.77	5.99	5.78	1.13	0.42	2.70	0.81	0.12	0.05	0.00	0.00	0.01	0.30	0.23	0.01	8.29	56.69	3.69	1.28	0.30	4.36	0.00	0.00	-9.90	9.94	-3.57	49.68	184.45	853.38	392.32	1091.45	638.76	874.38	455.02	1057.72	434.86
22.055	0	0.14	0.25	0.03	0.23	0.03	0.17	0.96	3.04	0.98	98.08	0.33	0.00	92.09	6.68	5.13	0.98	0.39	3.04	0.58	0.11	0.07	0.00	0.00	0.01	0.27	0.24	0.01	8.60	56.56	4.22	1.15	0.29	3.74	0.00	0.00	-10.56	9.72	-3.53	49.65	183.37	855.29	391.89	1093.65	638.98	876.99	453.54	1059.39	434.73
22.088	0	0.13	0.26	0.03	0.22	0.03	0.17	0.87	3.46	0.85	98.27	0.33	0.00	91.32	6.21	4.37	0.85	0.37	3.46	0.37	0.11	0.08	0.00	0.00	0.02	0.25	0.29	0.01	7.72	55.30	4.66	0.22	0.30	3.74	0.00	0.00	-8.85	10.23	-3.79	49.86	183.57	857.52	390.95	1095.42	638.04	878.46	452.63	1061.15	434.65
22.122	0	0.13	0.27	0.03	0.20	0.03	0.16	0.92	2.63	0.63	98.17	0.33	0.00	91.89	5.91	2.93	0.63	0.31	2.63	0.26	0.12	0.08	0.00	0.00	0.02	0.24	0.29	0.01	7.00	58.45	5.11	0.48	0.30	3.86	0.00	0.00	-8.84	9.87	-1.09	49.79	184.74	855.40	389.98	1094.97	637.72	880.28	450.85	1064.48	436.65
22.155	0	0.13	0.28	0.03	0.19	0.03	0.15	0.85	2.61	0.48	98.29	0.33	0.00	94.21	4.56	2.63	0.48	0.25	2.61	0.19	0.10	0.08	0.00	0.00	0.02	0.23	0.41	0.01	6.48	58.42	5.36	0.45	0.32	4.15	0.00	0.00	-11.64	8.06	-2.76	49.44	184.21	858.55	391.04	1100.08	639.70	882.62	455.23	1065.57	433.62
22.188	0	0.13	0.27	0.03	0.18	0.03	0.15	0.79	2.28	0.48	98.43	0.33	0.00	93.21	4.05	2.38	0.48	0.21	2.28	0.16	0.14	0.12	0.00	0.00	0.02	0.24	0.46	0.01	5.94	57.23	5.48	2.09	0.32	3.95	0.00	0.00	-7.64	8.90	-2.78	49.63	186.92	858.51	391.61	1100.82	643.23	881.32	455.03	1067.36	436.86
22.222	0	0.13	0.29	0.03	0.18	0.03	0.16	0.72	2.14	0.44	98.56	0.33	0.00	94.83	4.52	1.77	0.44	0.14	2.14	0.15	0.15	0.12	0.00	0.00	0.02	0.23	0.54	0.01	5.36	55.36	5.03	0.57	0.35	4.54	0.00	0.00	-8.25	7.45	-2.58	49.41	185.92	859.36	392.56	1102.75	644.39	883.64	457.62	1068.41	437.08
22.255	0	0.13	0.30	0.03	0.18	0.03	0.16	0.69	2.23	0.36	98.63	0.33	0.00	95.85	5.09	1.57	0.36	0.14	2.23	0.10	0.14	0.09	0.00	0.00	0.02	0.22	0.59	0.01	4.77	53.77	5.16	1.84	0.35	4.55	0.00	0.00	-4.29	6.30	-3.53	48.83	183.80	859.44	392.58	1102.66	645.23	883.67	461.07	1065.78	436.20
22.288	0	0.13	0.31	0.03	0.17	0.03	0.16	0.62	2.03	0.29	98.76	0.33	0.00	94.79	5.14	1.54	0.29	0.14	2.03	0.07	0.17	0.07	0.00	0.00	0.03	0.22	0.69	0.01	4.27	51.32	5.67	1.16	0.35	4.99	0.00	0.00	-6.46	7.50	-3.82	49.09	184.09	859.33	393.77	1102.01	645.25	882.76	461.49	1065.13	436.37
22.322	0	0.13	0.35	0.03	0.17	0.03	0.16	0.55	1.99	0.22	98.89	0.33	0.00	94.48	4.81	1.37	0.22	0.15	1.99	0.07	0.11	0.04	0.00	0.00	0.03	0.21	0.75	0.02	3.70	49.13	6.16	1.63	0.35	6.13	0.00	0.00	-7.46	7.80	-4.38	49.16	183.61	859.13	395.07	1099.44	643.93	880.88	462.10	1062.69	436.45
22.355	0	0.12	0.35	0.02	0.17	0.03	0.16	0.53	2.05	0.25	98.93	0.33	0.00	95.56	5.79	1.18	0.25	0.15	2.05	0.09	0.11	0.04	0.00	0.00	0.02	0.22	0.67	0.02	3.59	47.41	6.03	2.39	0.36	6.20	0.00	0.00	-9.46	6.65	-4.21	49.31	182.26	859.58	397.86	1099.19	645.38	881.93	464.16	1062.40	438.63
22.389	0	0.12	0.35	0.02	0.17	0.03	0.17	0.46	2.64	0.22	99.07	0.33	0.00	95.89	6.05	1.23	0.22	0.19	2.64	0.14	0.15	0.08	0.00	0.00	0.02	0.19	0.79	0.02	3.03	43.63	6.40	0.77	0.40	6.20	0.00	0.00	-9.60	6.25	-3.97	49.14	181.98	860.46	397.97	1099.92	645.77	883.08	463.00	1063.53	439.49
22.422	0	0.12	0.33	0.02	0.18	0.03	0.18	0.45	2.47	0.23	99.10	0.33	0.00	97.22	7.40	1.06	0.23	0.21	2.47	0.17	0.13	0.09	0.01	0.00	0.02	0.22	0.55	0.02	2.76	41.72	7.34	1.21	0.40	5.56	0.00	0.00	-12.70	4.23	-4.69	49.36	184.95	862.29	399.85	1097.66	642.16	880.28	464.04	1063.53	439.09
22.455	0	0.12	0.31	0.02	0.17	0.03	0.17	0.41	2.82	0.27	99.18	0.33	0.00	97.19	6.61	1.05	0.27	0.27	2.82	0.23	0.20	0.12	0.39	0.00	0.03	0.22	0.47	0.01	2.70	40.31	8.04	0.63	0.39	5.05	0.00	0.00	-12.88	4.28	-5.11	49.32	182.43	863.68	400.40	1098.47	642.10	881.99	463.06	1063.05	440.82
22.489	0	0.12	0.29	0.02	0.18	0.03	0.18	0.34	2.87	0.31	99.32	0.33	0.00	97.20	7.00	0.93	0.31	0.34	2.87	0.23	0.17	0.12	0.73	0.00	0.04	0.23	0.46	0.01	2.25	35.49	9.10	0.20	0.35	4.18	0.00	0.00	-13.58	4.26	-4.58	49.39	183.18	865.44	403.06	1096.95	641.25	882.53	465.37	1064.19	441.85
22.522	0	0.12	0.29	0.02	0.18	0.03	0.18	0.29	3.05	0.36	99.41	0.33	0.00	96.71	7.43	0.78	0.36	0.39	3.05	0.41	0.19	0.15	1.15	0.00	0.04	0.24	0.42	0.01	2.07	31.32	10.73	1.69	0.36	4.32	0.00	0.00	-15.12	5.09	-3.38	49.40	184.19	860.49	400.16	1098.78	643.89	882.21	464.49	1064.74	439.85
22.555	0	0.12	0.28	0.02	0.18	0.03	0.19	0.27	4.29	0.41	99.44	0.33	0.00	95.98	8.12	0.67	0.41	0.38	4.29	0.70	0.34	0.24	1.69	0.00	0.05	0.25	0.42	0.01	2.17	28.94	10.68	1.15	0.40	3.92	0.00	0.00	-12.13	6.14	-4.43	49.63	183.42	865.24	403.31	1100.71	646.47	884.35	466.09	1066.38	443.56
22.589	0	0.12	0.27	0.02	0.18	0.03	0.19	0.24	5.23	0.55	99.46	0.33	0.00	95.20	8.15	0.68	0.55	0.36	5.23	1.17	0.39	0.39	1.60	0.00	0.07	0.28	0.40	0.01	2.10	26.34	10.76	1.41	0.44	3.50	0.00	0.00	-13.87	7.07	-4.30	49.69	182.36	863.59	404.29	1096.60	644.50	882.17	465.24	1063.29	444.04
22.622	0	0.13	0.26	0.02	0.18	0.03	0.19	0.22	5.48	0.68	99.47	0.33	0.00	96.00	7.77	0.75	0.68	0.38	5.48	1.43	0.51	0.55	1.80	0.00	0.08	0.29	0.38	0.01	2.11	24.58	10.26	1.11	0.45	3.32	0.00	0.00	-16.20	6.10	-4.41	49.51	189.63	862.99	401.16	1100.16	643.23	879.86	465.65	1067.67	439.47
22.655	0	0.12	0.27	0.02	0.19	0.03	0.21	0.22	5.54	0.75	99.47	0.33	0.00	95.95	9.48	0.72	0.75	0.32	5.54	1.39	0.55	0.58	1.09	0.00	0.08	0.32	0.37	0.02	2.09	22.60	10.47	2.20	0.50	3.42	0.00	0.00	-15.08	6.17	-4.38	49.15	184.78	863.54	403.42	1101.00	647.92	882.94	465.35	1066.41	443.36
22.689	0	0.13	0.28	0.02	0.18	0.03	0.20	0.18	4.86	0.96	99.45	0.33	0.00	96.75	8.45	0.57	0.96	0.28	4.86	1.67	0.47	0.50	1.42	0.00	0.07	0.36	0.44	0.02	2.15	18.67	10.52	2.91	0.53	3.64	0.00	0.00	-12.25	5.04	-4.85	49.69	184.76	861.88	402.96	1098.44	646.58	880.42	467.96	1063.37	442.12
22.722	0	0.12	0.28	0.02	0.18	0.03	0.20	0.17	3.50	0.91	99.43	0.33	0.00	96.00	8.90	0.52	0.91	0.21	3.50	1.34	0.42	0.40	0.80	0.00	0.06	0.37	0.49	0.01	2.17	17.91	10.81	2.50	0.53	3.97	0.00	0.00	-15.81	6.11	-5.18	49.29	187.26	860.42	402.86	1099.61	648.16	878.49	467.45	1063.87	441.03
22.756	0	0.13	0.29	0.02	0.18	0.03	0.19	0.14	2.69	1.16	99.41	0.33	0.00	95.22	7.29	0.49	1.16	0.18	2.69	1.12	0.34	0.22	0.77	0.00	0.05	0.38	0.54	0.01	2.04	14.99	11.54	1.92	0.54	4.21	0.00	0.00	-12.29	7.04	-4.34	49.97	184.50	860.39	402.76	1096.33	646.34	879.19	464.80	1062.49	443.81
22.789	0	0.13	0.28	0.02	0.17	0.03	0.18	0.14	2.89	1.41	99.44	0.33	0.00	96.36	6.77	0.63	1.41	0.21	2.89	0.90	0.39	0.29	0.72	0.00	0.05	0.42	0.60	0.01	2.01	14.42	11.69	0.72	0.56	3.74	0.00	0.00	-15.37	5.62	-4.43	49.83	188.99	859.81	401.83	1098.09	646.01	877.43	465.76	1064.80	441.07
22.822	0	0.12	0.29	0.02	0.18	0.03	0.18	0.14	2.49	1.35	99.41	0.33	0.00	95.40	7.01	0.72	1.35	0.20	2.49	0.63	0.33	0.22	0.69	0.00	0.05	0.41	0.68	0.01	1.88	13.68	11.67	3.69	0.55	4.25	0.00	0.00	-10.01	6.84	-4.53	49.92	182.17	860.18	401.53	1098.57	648.34	881.41	466.21	1062.01	442.34
22.856	0	0.13	0.29	0.02	0.17	0.03	0.18	0.13	2.81	1.44	99.42	0.34	0.00	94.47	6.22	0.67	1.44	0.18	2.81	0.43	0.34	0.21	0.41	0.00	0.05	0.38	0.71	0.02	1.86	12.69	14.21	1.00	0.55	4.11	0.00	0.00	-9.94	7.81	-4.17	49.85	178.35	862.75	403.44	1097.43	647.30	884.39	464.35	1061.75	445.61
22.889	0	0.13	0.29	0.02	0.17	0.03	0.18	0.12	3.04	1.54	99.42	0.33	0.00	96.30	5.98	0.72	1.54	0.19	3.04	0.35	0.38	0.27	0.31	0.00	0.06	0.40	0.75	0.02	1.85	11.76	14.12	0.17	0.55	4.10	0.00	0.00	-14.97	5.71	-4.93	49.87	184.81	865.37	403.66	1099.06	643.57	882.27	466.55	1065.42	441.80
22.922	0	0.13	0.28	0.02	0.17	0.03	0.17	0.12	3.06	1.70	99.44	0.33	0.00	96.09	5.41	0.71	1.70	0.21	3.06	0.39	0.33	0.20	0.39	0.00	0.06	0.38	0.71	0.02	1.82	11.72	14.32	0.30	0.56	3.72	0.00	0.00	-13.35	5.99	-3.79	49.90	180.11	863.38	404.04	1097.68	645.03	884.65	466.77	1063.28	443.73
22.956	0	0.13	0.27	0.02	0.17	0.03	0.18	0.11	3.50	1.66	99.46	0.33	0.00	95.21	5.65	0.95	1.66	0.21	3.50	0.42	0.32	0.20	0.13	0.00	0.06	0.32	0.57	0.01	1.77	10.59	12.29	0.37	0.63	3.40	0.00	0.00	-13.23	7.05	-4.39	50.18	184.48	863.85	404.73	1095.97	642.79	880.95	468.23	1063.73	443.25
22.989	0	0.13	0.26	0.02	0.17	0.03	0.18	0.12	4.02	1.79	99.47	0.33	0.00	96.86	5.98	1.00	1.79	0.24	4.02	0.66	0.23	0.16	0.17	0.00	0.07	0.28	0.56	0.01	1.82	11.17	12.29	0.41	0.59	3.21	0.00	0.00	-16.87	4.85	-4.76	50.13	187.60	865.52	404.63	1094.54	638.05	878.86	467.12	1064.67	441.31
23.022	0	0.13	0.26	0.02	0.17	0.03	0.18	0.11	4.20	1.84	99.48	0.33	0.00	96.44	6.09	1.04	1.84	0.22	4.20	0.99	0.20	0.14	0.09	0.00	0.07	0.25	0.45	0.01	1.85	9.50	10.14	0.43	0.65	3.07	0.00	0.00	-16.32	5.51	-4.08	49.89	185.08	864.49	403.11	1097.34	640.98	882.01	465.64	1065.48	441.29
23.056	0	0.13	0.25	0.02	0.18	0.03	0.20	0.12	3.95	1.68	99.50	0.33	0.00	96.38	7.86	0.92	1.68	0.16	3.95	1.15	0.14	0.11	0.00	0.00	0.07	0.23	0.38	0.01	1.69	9.86	10.13	0.62	0.58	2.76	0.00	0.00	-13.77	5.60	-3.76	49.99	180.95	866.34	404.76	1095.70	640.06	884.70	466.41	1064.21	443.67
23.089	0	0.13	0.24	0.02	0.18	0.03	0.20	0.12	3.54	1.72	99.52	0.33	0.00	94.21	7.97	0.94	1.72	0.15	3.54	1.47	0.12	0.09	0.00	0.00	0.06	0.21	0.26	0.01	1.68	10.21	9.99	0.58	0.52	2.20	0.00	0.00	-15.20	8.06	-4.37	50.00	180.56	867.08	404.89	1092.52	635.90	882.85	464.83	1062.01	442.38
23.123	0	0.13	0.24	0.02	0.18	0.03	0.20	0.12	3.74	1.53	99.52	0.33	0.00	97.45	8.55	0.82	1.53	0.13	3.74	2.03	0.13	0.09	0.06	0.00	0.07	0.18	0.25	0.02	1.69	9.07	10.19	0.75	0.53	2.36	0.00	0.00	-14.39	3.78	-4.95	49.88	184.22	865.20	402.19	1097.89	641.23	881.89	465.40	1064.39	440.26
23.156	0	0.12	0.25	0.02	0.19	0.03	0.21	0.13	4.20	1.52	99.50	0.33	0.00	97.10	9.12	0.88	1.52	0.13	4.20	1.86	0.19	0.11	0.17	0.00	0.06	0.18	0.26	0.01	1.65	9.71	10.41	1.98	0.51	2.63	0.00	0.00	-15.74	4.45	-3.64	49.58	182.49	862.15	401.51	1098.43	643.87	883.27	463.84	1064.34	441.16
23.189	0	0.12	0.25	0.02	0.19	0.03	0.21	0.14	4.80	1.44	99.49	0.33	0.00	96.77	9.68	1.13	1.44	0.13	4.80	1.66	0.25	0.13	0.43	0.00	0.06	0.18	0.30	0.02	1.72	10.55	9.59	2.29	0.53	2.87	0.00	0.00	-15.19	5.00	-3.59	49.81	186.37	860.47	399.88	1099.33	645.32	880.77	462.11	1065.92	440.78
23.223	0	0.12	0.26	0.02	0.20	0.03	0.22	0.15	5.00	1.40	99.49	0.33	0.00	97.47	10.36	1.18	1.40	0.15	5.00	1.27	0.35	0.11	0.51	0.00	0.05	0.16	0.40	0.02	1.75	11.61	8.45	4.35	0.54	3.03	0.00	0.00	-10.95	3.75	-3.18	49.78	182.27	858.33	398.83	1099.29	647.34	882.58	464.13	1063.35	440.76
23.256	0	0.12	0.26	0.02	0.20	0.03	0.22	0.14	4.02	1.46	99.47	0.33	0.00	94.94	10.23	0.99	1.46	0.16	4.02	0.97	0.35	0.12	0.59	0.00	0.05	0.16	0.52	0.01	1.63	11.36	8.73	1.97	0.53	3.27	0.00	0.00	-8.30	7.34	-3.09	49.99	185.53	859.65	397.75	1102.43	648.17	883.35	464.92	1067.26	440.50
23.289	0	0.12	0.28	0.02	0.19	0.03	0.20	0.14	3.39	1.61	99.44	0.33	0.00	94.80	8.60	1.04	1.61	0.19	3.39	0.83	0.34	0.14	0.41	0.00	0.05	0.17	0.74	0.01	1.74	12.43	8.86	0.33	0.52	3.76	0.00	0.00	-5.03	7.48	-3.30	49.72	183.78	860.61	398.30	1100.32	647.00	883.32	464.88	1065.65	441.75
23.323	0	0.12	0.30	0.02	0.18	0.03	0.18	0.14	2.86	1.57	99.40	0.33	0.00	95.28	6.95	1.09	1.57	0.27	2.86	0.54	0.33	0.11	0.36	0.00	0.05	0.16	0.92	0.01	2.00	13.63	8.65	0.30	0.52	4.36	0.00	0.00	-8.70	6.98	-3.76	50.21	187.67	861.94	397.39	1101.73	645.60	881.84	462.08	1068.23	440.13
23.356	0	0.13	0.33	0.02	0.17	0.03	0.17	0.13	3.02	1.42	99.35	0.33	0.00	95.23	5.20	0.89	1.42	0.32	3.02	0.42	0.33	0.15	0.42	0.00	0.05	0.16	1.26	0.01	1.94	13.93	9.34	0.19	0.51	5.20	0.00	0.00	-10.50	7.03	-4.14	50.13	184.99	863.56	397.74	1100.80	643.40	883.05	460.59	1066.83	439.46
23.390	0	0.13	0.33	0.02	0.17	0.03	0.17	0.14	2.60	1.38	99.35	0.33	0.00	97.03	4.83	1.07	1.38	0.45	2.60	0.31	0.26	0.06	0.07	0.00	0.04	0.15	1.25	0.01	1.87	15.78	8.94	0.25	0.49	5.21	0.00	0.00	-12.22	4.56	-4.08	50.33	186.84	862.77	398.06	1098.48	640.53	880.70	462.05	1066.02	438.30
23.423	0	0.13	0.31	0.02	0.16	0.03	0.16	0.14	2.99	1.22	99.39	0.33	0.00	96.13	4.04	0.95	1.22	0.47	2.99	0.34	0.27	0.07	0.00	0.00	0.04	0.14	1.19	0.01	1.93	16.80	8.44	0.16	0.44	4.66	0.00	0.00	-14.96	5.93	-4.01	50.27	187.53	862.83	397.24	1096.59	636.44	879.54	460.09	1065.56	436.33
23.456	0	0.13	0.31	0.02	0.16	0.03	0.16	0.14	3.17	1.16	99.38	0.33	0.00	96.79	3.79	0.70	1.16	0.46	3.17	0.31	0.27	0.07	0.00	0.00	0.04	0.14	1.13	0.01	1.95	16.85	8.61	0.46	0.44	4.66	0.00	0.00	-16.51	4.97	-4.06	49.72	186.65	860.88	396.37	1100.01	640.59	880.82	461.11	1065.64	435.04
23.490	0	0.13	0.32	0.02	0.16	0.03	0.16	0.14	3.36	1.05	99.36	0.33	0.00	95.13	4.03	0.65	1.05	0.50	3.36	0.40	0.24	0.06	0.00	0.00	0.05	0.18	1.03	0.01	2.00	17.97	8.35	0.15	0.47	5.00	0.00	0.00	-12.21	7.14	-4.72	50.39	185.98	861.76	397.85	1096.71	639.91	878.84	460.98	1063.39	437.88
23.523	0	0.13	0.30	0.02	0.16	0.03	0.16	0.17	3.82	0.99	99.40	0.33	0.00	95.09	4.08	0.91	0.99	0.59	3.82	0.40	0.26	0.07	0.00	0.00	0.04	0.17	0.80	0.01	2.01	21.40	8.94	0.39	0.43	4.39	0.00	0.00	-14.72	7.18	-3.66	50.28	186.59	860.70	395.34	1095.18	635.57	878.71	457.54	1063.97	435.22
23.556	0	0.12	0.29	0.02	0.18	0.03	0.18	0.20	3.53	0.92	99.41	0.33	0.00	96.34	6.27	0.98	0.92	0.62	3.53	0.39	0.22	0.05	0.00	0.00	0.04	0.18	0.66	0.01	2.09	23.28	8.97	0.24	0.42	4.27	0.00	0.00	-14.09	5.65	-4.23	50.38	187.56	860.81	395.57	1096.47	637.10	878.20	459.56	1064.12	434.79
23.590	0	0.13	0.29	0.02	0.17	0.03	0.17	0.23	3.23	0.70	99.43	0.33	0.00	95.00	5.44	1.01	0.70	0.57	3.23	0.46	0.22	0.05	0.00	0.00	0.04	0.17	0.56	0.00	2.23	26.84	9.04	0.89	0.45	4.15	0.00	0.00	-11.60	7.28	-3.84	50.32	183.03	860.22	394.57	1094.19	635.86	879.60	456.99	1061.33	435.23
23.623	0	0.13	0.28	0.02	0.17	0.03	0.17	0.24	2.89	0.66	99.43	0.33	0.00	96.24	5.51	1.29	0.66	0.66	2.89	0.50	0.21	0.06	0.00	0.00	0.03	0.17	0.55	0.00	2.22	27.81	9.17	0.22	0.44	4.12	0.00	0.00	-12.16	5.79	-3.89	50.39	184.54	860.01	393.49	1095.39	635.72	879.27	457.04	1062.35	433.81
23.656	0	0.13	0.28	0.02	0.17	0.03	0.16	0.26	2.60	0.53	99.43	0.33	0.00	95.27	4.75	1.20	0.53	0.60	2.60	0.45	0.20	0.06	0.00	0.00	0.03	0.16	0.61	0.00	2.15	30.97	8.91	0.23	0.41	4.08	0.00	0.00	-10.71	6.99	-3.74	50.29	182.69	859.78	392.21	1095.51	635.37	880.43	455.91	1061.69	433.13
23.690	0	0.13	0.29	0.02	0.16	0.03	0.15	0.26	2.37	0.48	99.41	0.33	0.00	94.58	4.11	1.26	0.48	0.63	2.37	0.33	0.21	0.06	0.00	0.00	0.03	0.14	0.65	0.01	2.11	31.31	8.92	0.11	0.35	4.40	0.00	0.00	-12.25	7.70	-3.25	50.53	187.28	859.53	390.66	1096.55	634.15	879.00	453.95	1065.01	432.12
23.723	0	0.13	0.27	0.02	0.16	0.03	0.15	0.25	2.03	0.42	99.46	0.33	0.00	94.65	3.33	1.48	0.42	0.64	2.03	0.23	0.16	0.06	0.00	0.00	0.03	0.12	0.64	0.01	1.99	30.49	8.31	0.43	0.36	3.66	0.00	0.00	-12.37	7.64	-4.07	50.45	186.40	860.75	389.37	1098.95	633.69	880.40	455.05	1064.98	429.05
23.757	0	0.13	0.25	0.02	0.16	0.03	0.14	0.27	1.21	0.33	99.46	0.33	0.00	94.82	2.59	1.87	0.33	0.67	1.21	0.13	0.09	0.04	0.00	0.00	0.03	0.10	0.66	0.01	1.91	32.81	8.78	0.09	0.32	2.87	0.00	0.00	-12.78	7.46	-3.37	50.62	187.98	861.27	390.01	1099.58	634.71	880.88	453.66	1067.53	431.34
23.790	0	0.13	0.24	0.02	0.16	0.03	0.14	0.24	1.17	0.23	99.52	0.33	0.00	95.43	2.21	2.18	0.23	0.57	1.17	0.09	0.10	0.03	0.00	0.00	0.02	0.09	0.78	0.00	1.87	30.51	8.15	0.29	0.31	2.65	0.00	0.00	-9.52	6.81	-3.85	50.94	185.55	862.91	390.86	1101.99	638.47	883.45	454.74	1067.75	433.25
23.823	0	0.13	0.22	0.02	0.15	0.03	0.13	0.21	0.96	0.17	99.55	0.33	0.00	94.24	1.79	2.20	0.17	0.54	0.96	0.05	0.08	0.02	0.00	0.00	0.02	0.09	0.78	0.00	1.87	27.17	7.68	0.36	0.34	2.08	0.00	0.00	-8.48	8.03	-3.93	51.17	189.51	862.76	387.16	1106.50	640.02	883.39	452.29	1071.67	430.75
23.857	0	0.13	0.22	0.03	0.16	0.03	0.13	0.18	1.08	0.12	99.57	0.33	0.00	97.08	1.66	2.48	0.12	0.51	1.08	0.05	0.13	0.02	0.00	0.00	0.02	0.09	0.65	0.00	2.25	23.48	5.57	1.32	0.40	1.98	0.00	0.00	-10.67	4.48	-6.26	50.40	190.12	864.87	380.20	1121.64	647.01	888.69	450.60	1076.66	422.03
23.890	0	0.13	0.21	0.03	0.16	0.03	0.13	0.15	1.79	0.11	99.59	0.33	0.00	97.66	1.56	2.67	0.11	0.43	1.79	0.03	0.24	0.02	0.00	0.00	0.01	0.07	0.54	0.01	2.53	19.66	4.23	0.50	0.48	1.55	0.00	0.00	-7.30	3.35	-5.33	50.81	193.82	863.68	373.66	1131.64	653.69	892.28	446.88	1084.18	419.67
23.923	0	0.12	0.20	0.03	0.16	0.03	0.13	0.12	2.80	0.08	99.61	0.33	0.00	98.15	1.50	3.14	0.08	0.34	2.80	0.03	0.41	0.02	0.00	0.00	0.01	0.06	0.46	0.06	2.77	14.41	2.88	1.13	0.63	1.28	0.00	0.00	-3.95	2.13	-4.88	51.28	195.94	861.35	365.75	1140.75	658.52	895.37	444.31	1089.02	414.44
23.957	0	0.12	0.18	0.03	0.16	0.03	0.13	0.11	1.96	0.05	99.63	0.33	0.00	98.73	1.47	3.55	0.05	0.30	4.51	0.03	0.61	0.02	0.00	0.00	0.01	0.04	0.49	0.20	2.87	12.07	1.96	0.29	0.89	1.03	0.00	0.00	-0.15	-0.22	-3.31	51.71	194.96	861.90	362.41	1147.60	664.71	901.40	439.81	1094.98	416.68
23.990	0	0.12	0.17	0.03	0.16	0.04	0.13	0.11	1.62	0.04	99.65	0.33	0.00	98.04	1.26	4.76	0.04	0.33	5.97	0.03	0.62	0.01	0.00	0.00	0.02	0.03	0.52	0.52	2.74	10.65	1.62	0.36	1.10	0.95	0.00	0.00	-3.62	-2.43	-4.40	51.31	195.76	868.21	362.75	1150.98	661.02	904.20	439.02	1098.40	414.31
24.023	0	0.12	0.17	0.03	0.16	0.04	0.13	0.10	1.11	0.03	99.66	0.33	0.00	98.65	1.19	4.86	0.02	0.28	6.49	0.03	0.53	0.01	0.00	0.00	0.02	0.03	0.46	0.66	2.57	8.75	1.11	1.12	1.36	0.80	0.00	0.00	-3.75	-0.55	-4.83	51.67	195.10	867.63	362.48	1143.92	653.09	900.29	438.42	1093.58	411.90
24.057	0	0.12	0.16	0.02	0.15	0.05	0.12	0.09	0.75	0.02	99.68	0.33	0.00	98.00	1.34	4.51	0.02	0.25	7.12	0.05	0.42	0.01	0.00	0.00	0.02	0.02	0.35	0.75	2.42	5.94	0.60	0.38	2.05	0.87	0.00	0.00	-0.66	-2.54	-6.06	51.78	189.31	870.67	362.54	1142.45	650.66	902.33	437.61	1089.91	412.01
24.090	0	0.11	0.16	0.02	0.15	0.05	0.13	0.09	0.72	0.02	99.68	0.33	0.00	98.48	1.42	4.37	0.01	0.17	9.23	0.08	0.50	0.01	0.00	0.00	0.02	0.02	0.27	0.72	2.33	5.79	0.44	0.53	2.44	0.97	0.00	0.00	-2.37	-1.15	-5.07	51.86	192.80	872.67	362.74	1145.29	649.61	904.50	439.29	1095.26	411.30
24.124	0	0.11	0.13	0.02	0.15	0.09	0.13	0.09	0.64	0.02	99.71	0.33	3.94	98.58	2.11	4.50	0.01	0.15	15.71	0.09	0.61	0.01	0.00	0.00	0.02	0.02	0.31	0.64	2.23	4.02	0.23	0.23	3.84	0.25	0.00	0.00	2.11	0.79	-6.11	51.85	193.80	871.89	362.07	1144.74	651.67	901.72	439.15	1093.61	412.06
24.157	0	0.10	0.12	0.02	0.14	0.11	0.13	0.08	0.48	0.02	99.72	0.33	5.88	97.93	2.77	3.87	0.01	0.11	17.12	0.12	0.49	0.01	0.00	0.00	0.03	0.02	0.31	0.48	2.38	3.21	0.15	0.56	5.16	0.00	0.00	0.00	1.29	2.72	-7.05	51.62	185.38	870.49	364.29	1141.69	651.87	902.83	440.11	1086.35	413.94
24.190	0	0.10	0.12	0.02	0.14	0.12	0.14	0.08	0.30	0.02	99.72	0.34	6.52	98.42	3.67	3.40	0.01	0.10	17.81	0.10	0.41	0.01	0.00	0.00	0.03	0.02	0.30	0.30	2.77	2.95	0.13	0.88	5.59	0.00	0.00	0.00	0.70	1.35	-7.07	51.99	188.54	867.71	366.45	1138.68	653.72	898.31	443.46	1084.61	414.46
24.224	0	0.09	0.09	0.02	0.13	0.15	0.13	0.09	0.21	0.02	99.70	0.33	8.55	97.82	4.62	3.35	0.00	0.07	15.42	0.09	0.27	0.01	0.00	0.00	0.03	0.02	0.30	0.21	3.43	2.37	0.08	0.18	8.59	0.00	0.00	0.00	-4.69	2.99	-4.70	52.00	190.63	860.98	367.06	1131.79	652.84	893.27	437.79	1082.75	416.93
24.257	0	0.09	0.09	0.02	0.15	0.14	0.14	0.10	0.13	0.02	99.71	0.33	7.52	97.32	7.44	3.17	0.00	0.06	12.89	0.08	0.17	0.01	0.00	0.00	0.02	0.02	0.27	0.13	4.03	2.67	0.06	0.33	9.13	0.00	0.00	0.00	-0.98	4.03	-5.57	53.58	189.62	854.10	361.27	1126.95	649.31	886.65	433.95	1075.19	413.68
24.290	0	0.07	0.07	0.02	0.17	0.15	0.17	0.13	0.13	0.02	99.66	0.41	7.25	95.53	13.79	3.37	0.00	0.07	9.47	0.07	0.18	0.03	0.00	0.00	0.01	0.02	0.26	0.13	5.54	2.55	0.04	0.44	11.51	0.00	0.00	0.00	2.74	6.69	-5.61	55.26	186.74	847.26	353.01	1121.52	644.92	882.15	427.02	1067.71	406.01
24.324	0	0.06	0.05	0.01	0.20	0.24	0.20	0.18	0.21	0.02	99.53	0.82	10.12	96.80	21.92	3.45	0.00	0.06	8.02	0.05	0.21	0.05	0.00	0.00	0.02	0.02	0.26	0.21	7.60	2.32	0.02	0.98	16.46	0.00	0.00	0.00	3.34	4.95	-5.64	56.99	181.14	840.36	342.27	1113.07	633.86	877.52	415.66	1057.44	394.69
24.357	0	0.05	0.05	0.01	0.29	0.23	0.31	0.27	0.25	0.02	99.39	1.37	7.66	94.70	31.38	4.03	0.00	0.09	8.10	0.04	0.37	0.08	0.00	0.00	0.02	0.02	0.21	0.25	8.76	2.68	0.02	0.10	16.07	0.00	0.00	0.00	2.95	7.59	-5.60	58.35	182.62	833.03	327.97	1105.52	618.42	869.56	402.89	1050.58	378.82
24.391	0	0.04	0.05	0.01	0.50	0.22	0.60	0.56	0.57	0.03	98.80	4.84	3.56	91.41	46.94	5.00	0.01	0.14	7.44	0.03	0.93	0.11	0.00	0.00	0.02	0.03	0.14	0.57	9.31	3.42	0.02	0.00	15.87	0.00	0.00	0.00	1.10	10.17	-4.82	58.42	176.87	829.64	314.58	1103.32	606.59	870.82	386.91	1046.47	366.24
24.424	0	0.03	0.05	0.01	1.17	0.17	1.25	1.51	0.50	0.03	96.98	20.24	0.00	83.42	64.15	9.94	0.01	0.29	7.23	0.02	1.52	0.13	0.00	0.00	0.02	0.03	0.06	0.50	12.12	5.32	0.02	0.00	14.10	0.00	0.00	0.00	9.09	13.92	-4.39	60.01	179.47	814.87	294.20	1090.44	587.76	856.79	374.90	1033.98	346.30
24.457	0	0.02	0.05	0.01	2.47	0.16	2.17	3.63	0.49	0.04	92.74	50.05	0.00	86.13	78.30	16.32	0.01	0.46	9.10	0.02	4.34	0.15	0.00	0.00	0.02	0.04	0.02	0.49	15.06	6.23	0.02	0.01	12.38	0.00	0.00	0.00	3.63	12.87	-2.42	58.98	172.49	813.66	288.01	1096.91	586.90	866.04	369.69	1035.90	339.67
24.491	0	0.02	0.06	0.01	3.67	0.16	3.21	5.51	1.19	0.06	88.99	78.19	0.00	60.72	87.46	16.39	0.02	0.56	11.58	0.03	8.70	0.21	0.00	0.00	0.05	0.06	0.01	1.19	21.77	7.38	0.01	0.00	11.27	0.00	0.00	0.00	9.75	19.82	-4.45	60.31	183.56	806.98	279.51	1097.85	585.12	855.76	372.39	1034.18	329.29
24.524	0	0.02	0.05	0.03	4.10	0.19	3.12	6.88	1.98	0.07	86.25	88.24	0.00	51.28	90.22	17.98	0.03	0.67	15.19	0.05	19.15	0.52	0.00	0.00	0.11	0.07	0.00	1.98	28.19	8.58	0.01	0.00	10.93	0.00	0.00	0.00	13.52	21.74	-1.95	60.76	182.25	802.12	274.66	1098.38	586.38	857.81	370.05	1035.25	328.46
24.557	0	0.02	0.05	0.03	4.16	0.22	2.65	7.54	3.35	0.06	84.91	87.25	0.00	68.01	88.27	21.32	0.04	0.80	17.82	0.07	22.55	0.82	0.00	0.00	0.21	0.06	0.00	3.35	29.00	9.47	0.01	0.00	10.85	0.00	0.00	0.00	6.93	18.23	-1.15	58.76	172.15	797.14	267.75	1100.85	589.73	861.83	355.59	1031.18	324.65
24.591	0	0.03	0.05	0.06	5.73	0.21	2.25	9.07	6.63	0.06	81.87	92.83	0.00	63.23	86.16	26.93	0.06	1.32	19.50	0.14	25.29	1.89	0.00	0.00	0.39	0.06	0.00	6.63	39.04	10.26	0.02	0.00	9.48	0.00	0.00	0.00	8.65	19.29	-1.04	59.14	175.71	795.77	260.88	1107.50	591.95	862.88	351.84	1035.66	319.88
24.624	0	0.03	0.04	0.05	6.46	0.20	1.99	9.78	8.35	0.06	80.45	91.38	0.00	32.42	83.96	31.18	0.06	1.76	18.21	0.22	21.99	1.80	0.00	0.00	0.88	0.06	0.00	8.35	38.76	9.76	0.02	0.00	9.73	0.00	0.00	0.00	13.05	25.67	1.16	59.22	166.96	797.72	260.91	1106.15	589.64	870.73	351.88	1035.09	322.48
24.657	0	0.04	0.04	0.06	6.21	0.19	1.63	7.55	10.34	0.09	84.91	89.73	0.00	45.97	77.33	31.63	0.09	1.75	18.52	0.38	18.41	1.80	0.00	0.00	2.01	0.06	0.00	10.34	42.98	9.16	0.02	0.00	9.17	0.00	0.00	0.00	12.46	22.81	-1.33	60.17	167.04	799.85	260.72	1106.21	588.43	868.38	351.07	1032.51	320.03
24.691	0	0.07	0.05	0.11	4.66	0.19	1.34	5.17	17.62	0.20	89.66	87.88	0.00	75.13	69.85	26.89	0.20	1.81	20.42	0.78	20.69	3.13	0.00	0.01	4.19	0.07	0.00	17.62	48.14	11.63	0.03	0.00	8.19	0.00	0.00	0.00	10.61	16.47	-3.92	60.72	168.00	801.07	262.51	1106.78	589.01	865.74	354.29	1029.88	318.49
24.724	0	0.07	0.05	0.10	3.27	0.20	0.98	3.51	19.53	0.21	92.98	74.08	0.00	68.58	62.40	26.34	0.21	1.66	19.53	1.12	19.75	2.02	0.00	0.02	5.92	0.07	0.00	21.91	44.00	10.08	0.03	0.01	9.02	0.00	0.00	0.00	16.11	18.10	-0.13	62.81	172.54	799.01	262.63	1106.49	592.64	866.61	354.30	1036.70	325.33
24.758	0	0.08	0.04	0.12	3.30	0.15	0.65	3.35	15.43	0.54	93.31	58.93	0.00	76.80	55.58	33.21	0.54	2.34	15.43	1.02	20.30	2.90	0.00	0.08	6.75	0.07	0.00	28.76	42.24	8.14	0.04	0.00	8.54	0.00	0.00	0.00	12.08	16.02	-1.64	61.59	169.26	801.00	263.97	1104.44	587.46	866.67	355.45	1032.51	321.58
24.791	0	0.08	0.04	0.10	3.50	0.15	0.61	3.47	15.14	0.75	93.00	50.19	0.00	64.25	53.81	36.42	0.75	3.01	15.14	1.15	18.10	3.16	0.00	0.24	8.19	0.06	0.00	28.45	39.62	6.92	0.04	0.00	8.66	0.00	0.00	0.00	16.36	19.07	-2.04	63.01	170.78	800.76	262.81	1104.67	589.36	865.18	354.94	1032.92	322.87
24.824	0	0.07	0.04	0.10	3.91	0.16	0.66	4.34	15.55	0.81	91.31	48.45	0.00	54.24	56.76	39.72	0.81	3.71	15.55	1.42	19.58	2.37	0.00	0.34	10.38	0.06	0.00	32.60	35.80	5.60	0.05	0.00	9.34	0.00	0.00	0.00	12.65	21.15	-2.13	60.73	165.60	798.79	261.85	1104.55	587.69	867.29	355.23	1028.80	318.64
24.858	0	0.07	0.04	0.08	3.81	0.17	1.12	4.21	16.61	1.92	91.58	56.78	-1.89	62.16	62.55	34.68	1.36	2.99	16.61	1.50	17.79	3.76	0.00	1.92	11.70	0.04	0.00	34.18	31.76	4.80	0.06	0.01	8.97	0.00	0.00	0.00	16.15	19.52	-2.87	62.45	171.54	802.29	264.93	1102.99	586.58	864.05	358.75	1031.64	322.17
24.891	0	0.06	0.05	0.05	3.38	0.21	1.74	3.61	19.43	1.63	92.77	65.60	0.00	71.19	69.46	25.34	1.45	1.64	19.43	1.55	15.93	2.52	0.00	1.63	9.48	0.04	0.00	25.85	31.91	4.76	0.05	0.01	9.73	0.00	0.00	0.00	14.39	17.48	-0.18	61.85	170.23	809.86	272.95	1099.67	582.56	869.58	358.99	1037.61	331.69
24.924	0	0.06	0.07	0.04	2.97	0.19	2.84	2.89	17.67	2.97	94.06	74.25	0.00	65.06	75.01	15.34	1.91	0.75	17.67	1.09	13.07	1.24	0.00	2.97	7.46	0.04	0.00	23.05	31.50	4.55	0.06	0.05	9.76	0.00	0.00	0.00	20.37	18.89	-2.66	61.10	171.80	815.67	279.23	1099.43	585.68	868.31	366.48	1037.67	337.68
24.958	0	0.04	0.07	0.02	2.74	0.17	4.17	2.72	10.15	3.95	91.66	70.81	0.00	77.05	80.81	9.79	2.10	0.35	13.37	0.68	6.12	0.80	0.00	3.95	4.53	0.05	0.00	10.15	23.55	3.17	0.08	0.07	10.84	0.00	0.00	0.00	21.24	15.94	-2.68	56.91	167.10	831.26	297.44	1088.61	575.34	872.79	376.42	1038.06	351.82
24.991	0	0.04	0.09	0.01	2.66	0.10	4.67	2.41	5.38	2.14	90.65	69.84	0.00	85.59	82.97	4.57	1.98	0.20	7.29	0.43	2.28	0.12	0.00	2.14	2.57	0.07	0.00	5.38	20.81	3.40	0.08	0.20	8.73	0.00	0.00	0.00	17.49	13.09	-3.31	55.08	168.97	835.59	310.50	1084.59	576.14	871.44	388.79	1037.93	359.93
25.024	0	0.04	0.11	0.01	2.50	0.06	4.79	2.28	4.24	1.77	90.42	62.03	0.00	85.01	83.30	2.83	1.77	0.10	3.65	0.32	0.91	0.03	0.00	1.47	1.36	0.08	0.01	4.24	16.14	3.52	0.09	0.26	6.84	0.00	0.00	0.00	8.14	13.32	-1.55	57.48	173.68	838.29	330.01	1082.67	583.87	871.99	407.27	1042.66	375.07
25.058	0	0.04	0.12	0.01	2.07	0.05	4.48	1.95	2.32	1.58	91.03	46.69	0.00	80.09	81.73	1.50	1.58	0.04	2.75	0.25	0.39	0.01	0.00	0.98	0.59	0.13	0.01	2.32	9.95	2.68	0.10	0.23	6.01	0.00	0.00	0.00	14.50	15.04	-0.92	53.66	170.80	836.33	334.05	1081.59	592.53	872.37	410.11	1041.09	383.53
25.091	0	0.04	0.13	0.01	1.98	0.05	4.52	1.92	1.94	1.35	90.96	42.00	0.00	79.50	81.81	0.72	1.35	0.02	1.96	0.17	0.23	0.00	0.00	0.65	0.34	0.14	0.02	1.94	7.51	3.01	0.13	0.04	5.11	0.00	0.00	0.00	9.77	15.22	-0.61	53.11	171.66	838.51	340.86	1081.00	594.69	873.01	414.05	1042.84	389.05
25.125	0	0.04	0.14	0.01	1.68	0.05	3.78	1.65	1.12	1.12	92.43	30.88	0.00	78.11	77.73	0.44	1.12	0.01	2.68	0.10	0.17	0.01	0.00	0.24	0.14	0.17	0.04	0.94	5.58	3.70	0.11	0.37	4.47	0.00	0.00	0.00	6.40	15.64	-0.11	54.29	171.84	840.19	352.56	1084.14	606.02	876.12	426.01	1045.94	399.76
25.158	0	0.04	0.15	0.01	1.32	0.04	2.77	1.27	1.00	0.92	94.45	18.92	0.00	81.91	70.47	0.39	0.92	0.01	2.76	0.07	0.17	0.01	0.00	0.12	0.11	0.19	0.07	1.00	4.76	4.57	0.13	0.30	3.90	0.00	0.00	0.00	6.09	14.45	-2.24	52.62	170.28	839.78	354.60	1082.12	610.57	872.40	423.00	1041.44	402.51
25.191	0	0.04	0.16	0.01	1.12	0.04	2.23	1.06	0.82	0.82	95.54	13.05	0.00	85.87	65.37	0.41	0.82	0.01	2.42	0.05	0.14	0.01	0.00	0.09	0.07	0.21	0.13	0.74	4.37	5.24	0.15	0.69	3.42	0.42	0.00	0.00	5.24	12.98	-2.75	52.29	170.61	841.88	358.40	1079.81	609.02	871.51	426.38	1040.70	404.49
25.225	0	0.05	0.20	0.01	0.97	0.04	1.83	0.93	0.78	0.61	96.34	8.59	0.00	86.00	60.37	0.40	0.61	0.01	2.37	0.04	0.15	0.01	0.00	0.03	0.07	0.30	0.27	0.78	3.54	7.30	0.18	0.41	2.31	2.13	0.00	0.00	4.73	12.93	-3.22	51.99	166.37	845.28	362.60	1078.07	607.87	873.99	429.20	1038.87	407.04
25.258	0	0.05	0.22	0.01	0.94	0.03	1.71	0.91	0.70	0.49	96.58	7.69	0.00	84.91	58.92	0.56	0.49	0.01	1.58	0.03	0.12	0.01	0.00	0.02	0.06	0.32	0.59	0.70	3.49	8.05	0.22	0.20	1.93	2.80	0.00	0.00	1.51	13.36	-3.44	52.40	167.29	847.05	364.48	1078.88	606.52	874.79	432.18	1040.08	406.38
25.291	0	0.05	0.24	0.01	0.93	0.03	1.66	1.00	0.41	0.42	96.68	7.13	0.00	87.08	58.08	0.67	0.38	0.01	1.07	0.02	0.09	0.00	0.00	0.01	0.07	0.42	0.72	0.41	3.31	10.94	0.35	0.09	1.35	3.21	0.00	0.00	-0.60	12.46	-3.13	52.25	168.68	846.80	364.65	1077.96	605.18	873.81	431.42	1040.60	406.29
25.325	0	0.05	0.28	0.01	0.92	0.03	1.63	1.38	0.43	0.73	96.74	6.57	0.00	86.20	57.43	0.82	0.25	0.01	0.93	0.02	0.10	0.00	0.00	0.00	0.07	0.73	0.69	0.31	2.87	19.20	0.43	0.41	0.75	4.07	0.00	0.00	0.89	12.84	-2.40	51.91	167.70	846.21	366.03	1075.83	605.24	873.79	432.03	1039.86	408.75
25.358	0	0.05	0.27	0.01	1.02	0.03	1.86	1.71	0.51	0.76	96.28	8.25	0.00	84.26	60.47	0.93	0.23	0.01	0.92	0.01	0.09	0.00	0.00	0.00	0.05	0.76	0.57	0.15	2.89	21.39	0.51	0.35	0.70	3.73	0.00	0.00	-2.63	13.61	-3.63	52.10	167.78	846.44	368.42	1070.82	603.39	869.41	428.85	1036.17	410.33
25.392	0	0.05	0.27	0.01	1.13	0.03	2.10	3.09	0.93	1.10	93.81	9.65	0.00	92.02	63.15	1.41	0.13	0.01	1.32	0.01	0.14	0.00	0.00	0.00	0.05	1.10	0.49	0.06	2.34	32.77	0.93	0.24	0.39	3.78	0.00	0.00	-2.79	9.78	-2.07	52.43	168.30	845.41	371.45	1071.15	604.92	871.11	436.07	1037.78	412.69
25.425	0	0.04	0.27	0.01	1.21	0.03	2.25	4.51	1.24	1.25	90.98	10.68	0.00	86.15	65.00	1.94	0.09	0.01	1.24	0.01	0.14	0.00	0.00	0.00	0.03	1.25	0.36	0.05	1.91	39.78	1.27	0.75	0.30	3.74	0.00	0.00	-4.20	12.86	-2.98	52.64	168.87	847.53	373.20	1071.74	605.86	870.87	435.33	1038.39	413.98
25.458	0	0.04	0.26	0.01	1.27	0.03	2.27	5.60	1.27	1.22	88.81	11.13	0.00	88.24	65.47	2.89	0.08	0.02	1.27	0.01	0.15	0.00	0.00	0.00	0.03	1.22	0.30	0.02	2.01	43.80	1.52	0.14	0.28	3.69	0.00	0.00	-4.66	11.92	-2.91	52.86	170.07	847.53	374.59	1071.90	607.32	870.37	436.44	1039.15	415.57
25.492	0	0.05	0.26	0.01	1.11	0.03	1.85	6.72	1.24	0.92	86.56	8.43	0.00	87.49	61.08	3.27	0.06	0.03	1.24	0.01	0.21	0.00	0.00	0.00	0.02	0.92	0.26	0.02	1.85	52.48	2.57	1.31	0.25	3.86	0.00	0.00	-5.06	12.28	-2.90	52.95	169.39	847.39	375.50	1072.18	609.43	870.68	435.86	1039.04	417.22
25.525	0	0.05	0.25	0.01	1.10	0.03	1.67	7.56	1.26	0.98	84.88	8.08	0.00	82.71	59.31	4.65	0.05	0.04	1.26	0.01	0.24	0.00	0.00	0.00	0.02	0.98	0.23	0.02	1.96	55.91	3.76	0.77	0.26	3.72	0.00	0.00	-4.69	14.17	-2.71	52.93	167.21	848.16	377.06	1071.72	610.06	872.19	436.40	1038.50	419.04
25.558	0	0.05	0.24	0.01	1.11	0.03	1.55	7.83	1.32	0.99	84.35	7.57	0.00	83.05	58.09	6.16	0.05	0.07	1.32	0.01	0.29	0.01	0.00	0.00	0.02	0.99	0.26	0.03	2.08	56.50	4.10	0.31	0.26	3.65	0.00	0.00	-5.95	14.06	-2.67	52.93	167.99	848.15	378.23	1071.01	610.15	871.44	436.81	1038.59	419.98
25.592	0	0.05	0.22	0.01	1.21	0.03	1.58	11.04	1.47	1.02	77.92	8.85	0.00	85.23	58.84	7.14	0.04	0.12	1.47	0.01	0.34	0.01	0.00	0.00	0.02	1.02	0.29	0.03	3.25	63.83	5.47	1.07	0.23	3.04	0.00	0.00	-7.77	13.24	-2.95	52.86	167.60	848.13	378.94	1070.40	609.63	871.02	437.47	1037.66	419.54
25.625	0	0.05	0.21	0.01	1.08	0.03	1.20	9.36	1.34	0.98	81.29	6.26	0.00	86.79	53.41	9.06	0.04	0.17	1.34	0.01	0.25	0.01	0.00	0.00	0.02	0.98	0.41	0.03	3.36	62.85	6.25	0.31	0.22	3.01	0.00	0.00	-6.87	12.59	-3.40	53.08	169.82	848.86	380.06	1070.75	610.05	869.89	440.11	1038.51	419.96
25.658	0	0.05	0.21	0.01	1.03	0.03	1.18	9.08	1.35	1.02	81.85	6.95	0.00	87.32	52.63	8.08	0.05	0.24	1.35	0.01	0.26	0.01	0.00	0.00	0.02	1.02	0.47	0.05	3.54	63.74	8.42	0.87	0.18	2.87	0.00	0.00	-9.00	12.35	-4.73	52.87	170.16	850.99	380.85	1071.42	608.14	869.66	442.44	1037.99	417.59
25.692	0	0.05	0.20	0.01	0.97	0.03	1.03	9.52	1.18	0.97	80.96	6.34	0.00	89.12	49.68	8.58	0.05	0.36	1.18	0.01	0.29	0.01	0.00	0.00	0.02	0.97	0.52	0.05	4.06	67.34	10.15	0.22	0.14	2.40	0.00	0.00	-5.79	11.48	-4.19	52.92	172.05	851.56	381.54	1071.51	609.11	869.56	443.38	1040.02	420.01
25.725	0	0.06	0.20	0.01	0.80	0.03	0.83	7.80	1.23	0.83	84.39	4.26	0.00	89.26	44.75	7.83	0.05	0.34	1.23	0.01	0.29	0.01	0.00	0.00	0.02	0.83	0.66	0.07	4.19	67.82	9.86	0.31	0.14	2.34	0.00	0.00	-6.92	11.41	-5.05	52.76	171.55	853.02	381.90	1072.19	608.30	869.92	444.32	1039.55	418.69
25.759	0	0.06	0.19	0.01	0.74	0.03	0.69	7.88	1.56	0.69	84.24	3.57	0.00	91.06	40.77	9.24	0.06	0.35	1.56	0.02	0.27	0.01	0.00	0.00	0.02	0.69	0.68	0.12	4.22	70.64	11.56	0.51	0.12	2.33	0.00	0.00	-7.43	10.40	-5.28	52.71	174.82	856.16	381.44	1074.89	606.05	871.01	445.90	1043.40	416.87
25.792	0	0.06	0.19	0.01	0.67	0.03	0.60	7.06	1.46	0.63	85.88	2.47	0.00	91.37	37.75	9.16	0.08	0.28	1.46	0.02	0.23	0.01	0.00	0.00	0.02	0.63	0.53	0.18	4.28	70.93	9.82	0.36	0.12	2.25	0.00	0.00	-2.61	10.20	-4.52	52.62	175.09	855.75	382.72	1074.07	606.73	871.50	450.19	1043.79	418.98
25.825	0	0.07	0.20	0.02	0.56	0.03	0.57	5.33	1.70	0.57	89.35	2.07	0.00	89.39	35.39	6.49	0.09	0.21	1.70	0.03	0.22	0.01	0.00	0.00	0.02	0.57	0.42	0.26	4.08	68.84	9.97	0.23	0.12	2.12	0.00	0.00	-8.90	11.34	-4.77	52.87	174.70	857.40	382.82	1072.79	603.49	871.16	445.01	1043.80	418.25
25.859	0	0.08	0.20	0.02	0.43	0.03	0.41	3.77	1.52	0.50	92.45	1.21	0.00	90.51	27.95	6.18	0.11	0.19	1.52	0.03	0.23	0.01	0.00	0.00	0.02	0.50	0.39	0.34	4.02	67.96	10.44	0.23	0.12	1.84	0.00	0.00	-2.72	10.73	-4.83	52.61	172.47	856.99	382.77	1076.49	609.26	874.16	448.85	1044.14	419.67
25.892	0	0.08	0.20	0.02	0.40	0.03	0.38	3.35	1.29	0.47	93.30	1.02	0.00	89.47	26.37	5.90	0.12	0.15	1.29	0.04	0.24	0.00	0.00	0.00	0.02	0.47	0.28	0.21	3.60	66.86	9.64	0.29	0.12	1.78	0.00	0.00	-6.96	11.30	-4.09	52.87	176.24	856.71	381.93	1075.03	605.89	871.97	445.18	1046.26	419.03
25.925	0	0.09	0.19	0.02	0.32	0.03	0.29	2.14	1.55	0.42	95.72	0.61	0.00	91.87	20.18	5.74	0.16	0.13	1.55	0.04	0.42	0.01	0.00	0.00	0.02	0.42	0.29	0.13	3.27	62.21	8.48	0.34	0.13	1.39	0.00	0.00	-7.51	9.88	-5.30	52.94	174.10	858.48	383.14	1078.64	610.62	874.13	445.62	1046.33	420.03
25.959	0	0.09	0.19	0.02	0.31	0.03	0.28	1.58	1.43	0.31	96.84	0.57	0.00	88.84	19.27	5.82	0.21	0.15	1.43	0.04	0.37	0.01	0.00	0.00	0.02	0.31	0.32	0.08	3.36	55.61	8.40	1.05	0.13	1.27	0.00	0.00	-9.02	11.63	-3.82	53.01	173.29	858.13	385.06	1075.75	609.51	874.62	444.11	1046.67	423.42
25.992	0	0.09	0.18	0.02	0.32	0.03	0.28	1.60	1.61	0.30	96.80	0.56	0.00	91.74	19.61	5.92	0.22	0.16	1.61	0.03	0.33	0.01	0.00	0.00	0.02	0.30	0.29	0.05	3.59	55.47	7.79	15.68	0.13	1.00	0.00	0.00	-8.39	9.96	-4.98	53.00	170.92	858.53	385.07	1075.58	609.49	874.49	444.43	1044.06	422.99
26.025	0	0.09	0.18	0.02	0.33	0.03	0.27	1.50	1.61	0.24	97.00	0.51	0.00	91.31	19.27	6.89	0.22	0.19	1.61	0.03	0.37	0.02	0.00	0.00	0.02	0.24	0.27	0.03	3.59	53.21	7.00	15.01	0.13	0.78	0.00	0.00	-10.48	10.24	-5.64	52.80	171.30	859.99	385.43	1076.95	608.13	874.87	445.06	1044.72	422.86
26.059	0	0.09	0.18	0.02	0.31	0.03	0.27	1.45	1.46	0.29	97.10	0.47	0.00	93.54	18.71	6.17	0.29	0.20	1.46	0.03	0.17	0.01	0.00	0.00	0.02	0.20	0.27	0.03	3.24	53.70	6.32	1.15	0.11	0.71	0.00	0.00	-9.88	8.64	-5.93	52.50	174.36	862.03	384.43	1077.58	605.59	874.62	447.23	1046.61	418.55
26.092	0	0.09	0.17	0.02	0.31	0.03	0.24	1.30	1.64	0.28	97.40	0.42	0.00	92.52	16.92	7.63	0.28	0.22	1.64	0.03	0.17	0.01	0.00	0.00	0.02	0.20	0.32	0.04	3.06	51.34	6.48	0.62	0.11	0.71	0.00	0.00	-7.64	9.43	-4.76	52.59	172.34	860.97	384.42	1081.49	611.84	878.52	447.34	1048.90	421.40
26.126	0	0.09	0.17	0.02	0.35	0.03	0.26	1.61	1.53	0.27	96.77	0.47	0.00	90.79	19.19	9.46	0.27	0.25	1.53	0.03	0.11	0.01	0.00	0.00	0.02	0.16	0.29	0.10	2.65	52.46	5.85	0.21	0.10	0.93	0.00	0.00	-10.80	10.56	-5.61	52.31	174.97	862.67	384.06	1080.79	607.77	876.56	446.43	1049.34	418.79
26.159	0	0.09	0.16	0.02	0.34	0.03	0.23	1.51	1.43	0.25	96.99	0.40	0.00	93.21	16.60	10.82	0.25	0.34	1.43	0.03	0.11	0.01	0.00	0.00	0.02	0.14	0.26	0.08	2.45	51.89	5.98	0.17	0.10	0.95	0.00	0.00	-10.00	8.91	-5.18	52.32	173.61	862.29	384.18	1079.99	608.42	877.07	445.13	1048.89	420.29
26.192	0	0.09	0.17	0.02	0.32	0.03	0.21	1.29	1.25	0.22	97.42	0.34	0.00	93.72	14.74	10.69	0.22	0.39	1.25	0.02	0.13	0.00	0.00	0.00	0.02	0.13	0.20	0.08	2.42	50.04	5.74	0.24	0.10	1.14	0.00	0.00	-10.79	8.48	-5.07	52.33	176.12	861.72	382.94	1080.96	608.60	875.99	443.77	1050.43	419.45
26.226	0	0.09	0.17	0.02	0.31	0.03	0.20	1.12	1.19	0.25	97.77	0.33	0.00	93.89	14.25	10.99	0.25	0.29	1.19	0.02	0.09	0.00	0.00	0.00	0.02	0.13	0.18	0.06	2.10	46.86	5.52	0.67	0.11	1.36	0.00	0.00	-9.59	8.34	-5.91	52.30	178.34	862.00	380.57	1083.02	607.82	875.09	444.30	1051.18	416.04
26.259	0	0.09	0.17	0.02	0.29	0.03	0.19	0.98	1.02	0.23	98.03	0.33	0.00	93.08	12.42	10.88	0.23	0.27	1.02	0.02	0.07	0.00	0.00	0.00	0.02	0.13	0.15	0.04	2.17	45.76	5.50	0.21	0.10	1.60	0.00	0.00	-6.51	9.00	-4.26	52.63	182.13	861.33	380.73	1083.58	608.94	875.12	445.33	1055.31	418.81
26.292	0	0.10	0.18	0.02	0.27	0.03	0.18	0.70	0.81	0.20	98.60	0.33	0.00	91.41	10.77	9.99	0.20	0.28	0.81	0.01	0.05	0.00	0.00	0.00	0.02	0.12	0.15	0.05	2.29	40.09	5.40	0.07	0.10	1.63	0.00	0.00	-9.36	10.18	-4.64	52.31	176.35	861.48	377.71	1087.28	610.17	879.64	441.22	1054.08	415.35
26.326	0	0.10	0.17	0.02	0.26	0.03	0.16	0.54	0.78	0.13	98.92	0.33	0.00	94.70	9.17	10.87	0.13	0.31	0.78	0.01	0.05	0.00	0.00	0.00	0.02	0.10	0.21	0.05	2.03	34.56	4.46	0.47	0.13	1.36	0.00	0.00	-10.29	7.59	-3.32	52.27	177.77	862.12	372.90	1093.56	611.56	883.83	435.47	1060.23	413.42
26.359	0	0.09	0.17	0.02	0.28	0.03	0.18	0.51	1.02	0.10	98.98	0.33	0.00	97.56	11.58	10.37	0.10	0.43	1.02	0.01	0.07	0.00	0.00	0.00	0.03	0.09	0.25	0.11	1.99	31.03	3.59	0.00	0.15	1.19	0.00	0.00	-11.88	3.56	-2.38	51.96	187.02	861.31	364.17	1106.23	615.91	886.09	429.91	1071.75	407.47
26.393	0	0.10	0.17	0.02	0.23	0.03	0.16	0.28	2.39	0.07	99.44	0.33	0.00	95.11	8.29	8.74	0.07	0.39	2.39	0.01	0.23	0.02	0.00	0.00	0.04	0.06	0.29	0.66	1.77	21.53	2.63	0.10	0.20	0.94	0.00	0.00	-3.49	7.16	-3.40	52.36	182.85	861.24	358.34	1116.56	625.22	892.19	428.75	1073.44	404.68
26.426	0	0.11	0.17	0.02	0.21	0.03	0.16	0.20	1.90	0.04	99.58	0.33	0.00	96.55	7.22	6.93	0.04	0.34	3.31	0.01	0.22	0.01	0.00	0.00	0.05	0.04	0.40	1.75	1.55	16.28	1.90	0.01	0.26	0.88	0.00	0.00	0.09	5.34	-0.44	52.81	183.42	860.76	354.58	1125.00	631.10	899.77	427.07	1082.03	406.49
26.459	0	0.11	0.17	0.02	0.21	0.04	0.18	0.19	5.13	0.04	99.57	0.33	0.00	96.95	8.39	6.41	0.04	0.32	7.30	0.02	0.28	0.01	0.00	0.00	0.07	0.04	0.40	5.13	1.49	14.36	1.39	0.06	0.35	0.80	0.00	0.00	-1.78	-4.70	-3.33	52.42	183.77	865.38	349.89	1138.50	637.85	904.58	425.36	1086.62	400.22
26.493	0	0.12	0.17	0.02	0.20	0.04	0.18	0.15	7.19	0.03	99.60	0.33	0.00	97.47	7.92	5.25	0.03	0.33	9.00	0.02	0.29	0.01	0.00	0.00	0.11	0.03	0.33	7.19	1.04	10.56	0.93	0.12	0.46	0.62	0.00	0.00	-0.32	-3.75	-3.54	52.84	186.03	870.95	348.06	1143.94	637.52	908.35	421.43	1093.16	400.11
26.526	0	0.11	0.17	0.02	0.20	0.05	0.17	0.14	4.67	0.03	99.61	0.33	0.00	97.29	6.75	5.90	0.03	0.36	11.25	0.04	0.38	0.03	0.00	0.00	0.13	0.03	0.31	4.67	0.87	9.43	0.67	0.35	0.66	0.48	0.00	0.00	2.68	-4.10	-5.50	53.15	183.16	874.17	347.30	1148.77	639.75	911.52	424.73	1092.72	398.08
26.559	0	0.11	0.17	0.02	0.19	0.05	0.17	0.13	1.99	0.03	99.62	0.33	0.00	97.49	6.82	5.31	0.03	0.37	11.07	0.09	0.60	0.06	0.00	0.00	0.16	0.03	0.22	1.99	0.84	8.72	0.54	0.24	0.80	0.38	0.00	0.00	-1.08	-3.71	-6.71	52.65	188.09	877.12	345.87	1152.27	637.63	910.39	423.00	1096.31	394.53
26.593	0	0.11	0.16	0.02	0.18	0.04	0.16	0.11	1.09	0.03	99.63	0.33	0.00	95.91	6.14	5.31	0.03	0.39	7.73	0.13	0.70	0.07	0.00	0.00	0.14	0.02	0.13	1.09	0.81	5.74	0.30	0.07	1.25	0.34	0.00	0.00	-0.61	-6.22	-5.23	52.88	185.73	879.96	346.85	1152.06	635.20	914.90	422.67	1098.76	396.36
26.626	0	0.10	0.16	0.02	0.17	0.04	0.14	0.11	0.62	0.03	99.65	0.33	0.00	96.02	4.85	5.88	0.03	0.31	6.92	0.24	1.08	0.12	0.00	0.00	0.09	0.02	0.07	0.62	0.79	5.18	0.25	0.40	1.51	0.42	0.00	0.00	3.61	-6.08	-3.87	53.49	182.44	882.80	344.92	1155.35	635.76	921.40	419.78	1102.51	397.84
26.659	0	0.10	0.15	0.02	0.18	0.04	0.15	0.11	0.52	0.03	99.65	0.33	0.00	97.42	5.93	5.43	0.03	0.33	6.12	0.36	0.83	0.05	0.00	0.00	0.07	0.02	0.04	0.52	0.70	4.05	0.16	0.21	2.02	0.31	0.00	0.00	3.00	-3.84	-3.61	53.78	186.36	886.52	346.95	1155.61	633.63	921.59	419.63	1106.90	399.90
26.693	0	0.10	0.13	0.02	0.18	0.05	0.14	0.11	0.40	0.03	99.65	0.33	0.00	98.06	6.71	6.22	0.03	0.35	5.92	0.52	0.73	0.02	0.00	0.00	0.06	0.02	0.02	0.40	0.59	2.73	0.08	0.11	3.50	0.00	0.00	0.00	3.35	-2.39	-2.45	53.57	179.78	888.16	345.65	1158.60	633.82	929.04	418.14	1107.85	399.56
26.726	0	0.10	0.12	0.02	0.17	0.05	0.14	0.10	0.51	0.03	99.66	0.33	0.00	96.24	5.58	6.71	0.03	0.46	6.49	0.61	0.78	0.01	0.00	0.00	0.06	0.02	0.01	0.51	0.57	2.54	0.08	0.19	3.73	0.00	0.00	0.00	2.37	-5.79	-3.35	53.37	180.12	891.35	344.58	1162.60	633.72	931.20	417.77	1110.17	397.45
26.760	0	0.09	0.10	0.02	0.15	0.07	0.12	0.10	0.56	0.02	99.69	0.33	2.50	95.16	4.45	7.22	0.02	0.63	6.81	0.84	0.71	0.01	0.00	0.00	0.05	0.01	0.01	0.56	0.46	1.60	0.04	0.05	6.55	0.00	0.00	0.00	2.21	-7.11	-4.87	53.54	185.64	896.17	345.04	1166.54	632.97	930.58	419.95	1114.70	396.18
26.793	0	0.09	0.09	0.02	0.15	0.08	0.11	0.10	0.44	0.03	99.71	0.33	3.91	94.78	4.66	6.82	0.03	0.73	5.82	0.85	0.59	0.00	0.00	0.00	0.04	0.01	0.00	0.44	0.41	1.44	0.03	0.04	8.24	0.00	0.00	0.00	2.79	-7.50	-5.16	53.66	182.25	899.66	345.05	1167.89	631.74	934.33	418.47	1115.22	396.29
26.826	0	0.09	0.09	0.02	0.14	0.08	0.12	0.09	0.68	0.03	99.72	0.33	3.67	96.03	5.44	5.14	0.03	0.60	5.73	0.74	0.39	0.00	0.00	0.00	0.06	0.01	0.00	0.68	0.41	1.47	0.03	0.08	8.18	0.00	0.00	0.00	-5.99	-6.06	-4.85	52.16	180.01	900.05	344.18	1164.28	623.53	934.39	413.04	1113.17	392.07
26.860	0	0.08	0.08	0.02	0.13	0.10	0.12	0.09	0.53	0.04	99.74	0.35	5.55	95.18	6.94	3.67	0.04	0.64	5.38	0.87	0.30	0.00	0.00	0.00	0.09	0.01	0.00	0.53	0.39	1.23	0.03	0.08	10.34	0.00	0.00	0.00	5.52	-7.09	-4.26	53.93	184.57	903.71	341.93	1168.47	624.23	936.76	416.92	1119.83	393.39
26.893	0	0.08	0.09	0.02	0.13	0.10	0.12	0.09	0.33	0.04	99.74	0.33	5.00	95.40	6.55	2.58	0.04	0.68	5.04	0.67	0.23	0.00	0.00	0.00	0.14	0.01	0.00	0.33	0.40	1.23	0.03	0.09	9.82	0.00	0.00	0.00	6.83	-6.84	-7.17	53.35	178.65	907.50	341.36	1171.16	622.74	939.27	417.13	1116.24	392.62
26.926	0	0.09	0.09	0.02	0.12	0.10	0.12	0.08	0.48	0.05	99.75	0.33	5.46	94.79	5.55	2.27	0.05	0.67	5.93	0.56	0.25	0.00	0.00	0.00	0.19	0.01	0.00	0.48	0.38	1.40	0.04	0.14	9.75	0.00	0.00	0.00	3.83	-7.50	-6.00	52.55	176.06	907.78	342.23	1165.79	617.60	939.64	414.21	1114.25	391.63
26.960	0	0.09	0.09	0.02	0.12	0.09	0.12	0.08	0.34	0.07	99.75	0.33	4.61	92.81	5.09	1.70	0.07	0.47	5.85	0.50	0.37	0.01	0.00	0.00	0.28	0.02	0.00	0.34	0.36	1.59	0.05	1.53	8.94	0.00	0.00	0.00	6.73	-9.21	-8.14	52.04	179.56	911.41	343.43	1169.18	616.25	938.38	420.05	1115.97	393.49
26.993	0	0.09	0.10	0.02	0.12	0.10	0.13	0.08	0.45	0.07	99.75	0.33	4.90	98.05	5.25	1.32	0.07	0.30	7.02	0.60	0.44	0.01	0.00	0.00	0.38	0.02	0.00	0.45	0.30	1.63	0.06	0.43	8.85	0.00	0.00	0.00	11.95	-2.41	-5.23	48.94	181.09	906.87	346.43	1161.28	619.84	935.36	419.97	1115.12	398.03
27.026	0	0.08	0.10	0.02	0.13	0.11	0.15	0.09	1.30	0.07	99.70	0.33	4.94	98.68	8.66	0.96	0.07	0.24	8.47	0.46	0.29	0.01	0.00	0.00	0.54	0.03	0.00	1.30	0.24	1.57	0.07	0.10	9.12	0.00	0.00	0.00	8.80	0.43	-4.03	49.15	182.02	905.12	349.85	1154.90	616.29	932.50	421.06	1113.30	399.98
27.060	0	0.09	0.11	0.02	0.15	0.09	0.18	0.09	1.31	0.06	99.65	0.33	2.49	98.63	10.62	0.51	0.06	0.15	8.21	0.32	0.18	0.01	0.00	0.00	0.85	0.03	0.00	1.31	0.16	1.33	0.09	0.18	7.32	0.00	0.00	0.00	5.96	0.63	-4.49	49.49	182.47	903.19	353.30	1148.20	612.73	927.50	424.45	1108.37	400.37
27.093	0	0.09	0.12	0.02	0.16	0.07	0.20	0.10	1.55	0.06	99.61	0.33	0.02	98.43	12.75	0.46	0.06	0.14	5.93	0.19	0.08	0.00	0.00	0.00	0.80	0.04	0.01	1.55	0.14	1.18	0.12	0.05	6.33	0.00	0.00	0.00	3.23	1.30	-6.89	49.61	173.91	900.59	355.66	1141.07	610.22	924.36	425.94	1096.16	398.97
27.127	0	0.09	0.13	0.02	0.17	0.05	0.20	0.10	0.81	0.07	99.60	0.33	0.00	98.38	13.11	0.44	0.07	0.09	2.42	0.14	0.05	0.00	0.00	0.00	0.81	0.04	0.01	0.58	0.10	1.07	0.18	0.08	4.75	0.00	0.00	0.00	2.38	1.48	-5.75	50.42	185.45	897.79	359.01	1134.86	607.92	915.00	429.41	1098.37	401.75
27.160	0	0.09	0.14	0.02	0.20	0.04	0.24	0.12	1.09	0.06	99.52	0.33	0.00	97.80	16.27	0.37	0.06	0.07	2.54	0.10	0.04	0.00	0.00	0.00	1.09	0.04	0.02	0.63	0.08	0.91	0.30	0.01	3.83	0.00	0.00	0.00	-0.62	3.02	-4.28	51.25	184.64	890.63	361.90	1127.58	609.79	910.04	429.19	1093.18	405.76
27.193	0	0.08	0.15	0.02	0.25	0.04	0.33	0.15	1.29	0.06	99.34	0.44	0.00	96.74	22.75	0.28	0.06	0.05	1.90	0.06	0.04	0.00	0.00	0.00	1.29	0.05	0.02	0.80	0.07	0.75	0.34	0.01	3.40	0.00	0.00	0.00	1.01	5.05	-3.93	50.76	181.17	884.49	361.44	1125.05	612.12	908.51	433.13	1087.42	404.62
27.227	0	0.08	0.16	0.02	0.28	0.03	0.39	0.17	1.54	0.06	99.21	0.56	0.00	95.84	26.00	0.24	0.05	0.06	1.45	0.03	0.03	0.00	0.00	0.00	1.54	0.06	0.04	0.81	0.05	0.70	0.69	0.01	2.30	0.00	0.00	0.00	-0.46	6.31	-3.47	50.73	186.93	880.76	361.72	1119.58	609.69	901.28	431.51	1086.38	405.42
27.260	0	0.08	0.17	0.01	0.33	0.03	0.47	0.20	1.41	0.06	99.06	0.73	0.00	97.55	29.73	0.24	0.05	0.06	1.04	0.01	0.04	0.00	0.00	0.00	1.26	0.06	0.07	1.41	0.05	0.73	0.80	0.06	1.86	0.07	0.00	0.00	-3.41	3.58	-3.86	50.78	192.11	876.92	362.55	1113.39	608.48	892.54	428.37	1083.41	406.62
27.293	0	0.08	0.18	0.01	0.31	0.03	0.42	0.18	1.04	0.07	99.15	0.60	0.00	97.58	27.46	0.22	0.05	0.04	0.74	0.01	0.05	0.00	0.00	0.00	0.88	0.07	0.09	0.93	0.05	0.72	1.04	0.19	1.45	0.23	0.00	0.00	-4.07	3.52	-5.20	50.28	187.42	875.60	363.66	1110.73	607.77	891.55	431.90	1076.96	404.45
27.327	0	0.08	0.19	0.02	0.30	0.03	0.41	0.18	1.02	0.11	99.17	0.60	0.00	96.69	26.74	0.30	0.05	0.05	0.61	0.01	0.06	0.00	0.00	0.00	0.73	0.11	0.12	0.51	0.04	0.70	1.76	0.03	1.02	0.48	0.00	0.00	-3.58	5.13	-5.09	50.14	184.10	874.56	366.48	1108.86	609.40	892.24	435.43	1074.08	406.64
27.360	0	0.09	0.19	0.02	0.26	0.03	0.33	0.14	0.89	0.12	99.33	0.43	0.00	95.75	21.91	0.33	0.05	0.05	0.64	0.01	0.09	0.00	0.00	0.00	0.55	0.12	0.15	0.33	0.04	0.80	2.01	0.03	0.89	0.60	0.00	0.00	-1.00	6.42	-3.78	50.09	188.76	871.06	369.18	1103.13	609.36	886.77	437.49	1073.72	411.40
27.394	0	0.09	0.20	0.02	0.23	0.03	0.28	0.13	0.83	0.20	99.43	0.35	0.00	95.26	18.13	0.32	0.06	0.05	0.83	0.01	0.06	0.00	0.00	0.00	0.35	0.20	0.14	0.13	0.04	1.12	2.90	0.13	0.60	0.82	0.00	0.00	-2.49	7.00	-5.46	49.65	180.54	874.45	372.75	1100.22	606.17	889.50	441.18	1067.43	410.62
27.427	0	0.10	0.21	0.02	0.21	0.03	0.25	0.11	0.92	0.31	99.50	0.33	0.00	96.02	15.00	0.33	0.07	0.05	0.92	0.02	0.09	0.01	0.00	0.00	0.24	0.31	0.10	0.11	0.04	1.45	4.28	0.12	0.42	0.95	0.00	0.00	-1.01	6.08	-6.21	49.05	181.26	872.83	373.63	1096.02	604.79	885.24	442.46	1063.71	410.79
27.460	0	0.10	0.21	0.02	0.20	0.03	0.24	0.11	1.16	0.29	99.53	0.33	0.00	96.54	13.73	0.28	0.08	0.05	1.16	0.03	0.10	0.01	0.00	0.00	0.17	0.29	0.13	0.18	0.04	1.44	4.34	0.20	0.40	1.07	0.00	0.00	-3.00	5.35	-5.22	49.45	176.79	869.61	375.02	1091.13	603.36	885.02	443.06	1059.01	411.74
27.494	0	0.11	0.22	0.02	0.19	0.03	0.21	0.09	1.65	0.23	99.57	0.33	0.00	95.41	11.30	0.17	0.07	0.03	1.65	0.04	0.14	0.01	0.00	0.00	0.14	0.23	0.13	0.43	0.03	1.43	6.60	0.56	0.27	1.29	0.00	0.00	-3.67	6.83	-5.05	50.00	180.21	870.63	379.49	1085.76	601.54	880.74	443.00	1059.04	416.82
27.527	0	0.11	0.21	0.02	0.17	0.03	0.19	0.09	1.77	0.23	99.58	0.33	0.00	95.07	8.95	0.14	0.09	0.02	1.77	0.05	0.27	0.02	0.00	0.00	0.12	0.23	0.10	0.72	0.04	1.88	8.31	0.89	0.21	1.01	0.00	0.00	-9.51	7.20	-7.29	50.22	184.26	869.58	376.00	1088.84	595.72	876.32	441.53	1058.68	415.13
27.560	0	0.12	0.21	0.02	0.16	0.03	0.17	0.08	1.26	0.23	99.58	0.33	0.00	92.65	6.35	0.11	0.09	0.02	1.26	0.04	0.27	0.01	0.00	0.00	0.15	0.23	0.07	0.90	0.04	2.25	11.16	0.22	0.16	1.03	0.00	0.00	-4.55	9.33	-5.15	48.94	177.15	870.03	377.67	1084.00	597.79	881.29	441.54	1056.22	413.65
27.594	0	0.12	0.21	0.02	0.15	0.03	0.16	0.08	1.03	0.21	99.58	0.40	0.00	95.36	4.88	0.06	0.10	0.01	1.03	0.04	0.42	0.01	0.00	0.00	0.16	0.21	0.04	0.36	0.05	3.36	17.78	0.32	0.11	0.83	0.00	0.00	-7.48	6.89	-6.26	48.46	176.12	870.93	378.86	1076.71	588.36	877.24	441.66	1050.90	412.32
27.627	0	0.12	0.21	0.02	0.15	0.03	0.15	0.08	0.73	0.23	99.59	0.48	0.00	98.56	4.32	0.04	0.11	0.00	0.73	0.06	0.64	0.00	0.00	0.00	0.19	0.23	0.02	0.07	0.05	4.11	20.91	0.30	0.10	0.74	0.00	0.00	-12.18	-0.88	-6.39	48.55	177.35	870.20	378.34	1071.08	580.56	873.21	440.90	1047.83	409.90
27.660	0	0.12	0.21	0.02	0.14	0.03	0.15	0.08	0.85	0.27	99.59	0.64	0.00	98.38	3.50	0.03	0.15	0.00	0.85	0.07	0.51	0.00	0.00	0.00	0.24	0.27	0.02	0.04	0.05	4.97	25.81	0.25	0.09	0.62	0.00	0.00	-10.71	1.47	-6.15	48.68	172.64	870.03	381.57	1067.97	582.10	874.81	444.03	1044.30	411.22
27.694	0	0.12	0.20	0.02	0.14	0.03	0.14	0.09	1.24	0.40	99.59	0.82	0.00	96.40	2.42	0.02	0.24	0.00	1.24	0.09	0.64	0.01	0.00	0.00	0.25	0.40	0.02	0.06	0.06	7.99	30.42	1.23	0.07	0.53	0.00	0.00	-13.80	5.56	-5.73	49.00	172.03	871.98	379.05	1068.33	576.82	876.37	437.40	1046.26	410.33
27.727	0	0.12	0.20	0.02	0.14	0.03	0.14	0.09	1.28	0.59	99.59	0.89	0.00	98.37	2.21	0.02	0.29	0.00	1.28	0.13	0.91	0.02	0.00	0.00	0.28	0.59	0.01	0.06	0.08	8.49	31.79	1.16	0.07	0.50	0.00	0.00	-6.54	-1.51	-4.03	48.49	167.80	866.52	379.80	1062.84	580.13	875.27	439.82	1040.95	413.19
27.761	0	0.12	0.21	0.03	0.13	0.03	0.14	0.10	1.50	1.04	99.59	0.90	0.00	95.54	2.05	0.03	0.50	0.00	1.50	0.25	1.85	0.04	0.00	0.00	0.23	1.04	0.00	0.14	0.10	11.05	32.07	0.19	0.08	0.55	0.00	0.00	-10.88	-6.68	-5.89	49.85	155.59	860.21	380.56	1056.14	582.16	873.10	438.60	1026.32	411.56
27.794	0	0.12	0.21	0.03	0.14	0.03	0.14	0.11	1.56	1.42	99.58	1.11	0.00	97.10	2.09	0.04	0.51	0.00	1.56	0.39	1.26	0.03	0.00	0.01	0.29	1.42	0.00	0.13	0.10	13.30	35.05	0.12	0.08	0.73	0.00	0.00	-14.97	-4.44	-5.23	50.57	168.37	853.66	375.64	1058.04	582.21	865.14	438.98	1030.19	405.69
27.827	0	0.13	0.21	0.02	0.14	0.03	0.14	0.11	1.55	1.66	99.58	0.92	0.00	96.47	2.18	0.05	0.46	0.00	1.55	0.65	0.71	0.01	0.00	0.00	0.22	1.66	0.00	0.11	0.12	13.44	32.27	0.11	0.09	0.81	0.00	0.00	-16.58	-5.47	-7.23	51.14	170.96	854.64	373.66	1063.18	585.65	864.01	436.39	1031.81	403.68
27.861	0	0.13	0.22	0.02	0.14	0.03	0.14	0.11	1.72	2.07	99.57	1.22	0.00	68.51	2.07	0.10	0.52	0.00	1.72	0.68	0.20	0.01	0.00	0.01	0.19	2.31	0.00	0.13	0.13	15.03	36.37	0.13	0.09	1.09	0.00	0.00	-17.14	-18.11	-10.19	51.35	146.48	851.36	375.97	1058.89	589.92	870.30	438.04	1012.87	404.44
27.894	0	0.13	0.21	0.02	0.13	0.03	0.14	0.10	1.65	1.31	99.57	0.99	0.00	82.29	1.31	0.25	0.39	0.00	1.65	0.44	0.08	0.01	0.00	0.01	0.15	2.26	0.01	0.15	0.13	12.72	33.95	0.03	0.11	1.07	0.00	0.00	-23.07	-14.32	-10.25	51.71	158.04	851.54	371.95	1062.97	586.37	866.20	435.98	1019.68	398.30
27.927	0	0.13	0.21	0.02	0.14	0.03	0.14	0.08	0.89	1.23	99.58	0.85	0.00	89.83	1.23	0.52	0.33	0.01	0.89	0.17	0.06	0.01	0.00	0.01	0.14	2.30	0.01	0.10	0.13	8.30	32.10	0.28	0.11	0.98	0.00	0.00	-14.68	-11.11	-9.51	50.44	156.44	854.69	375.66	1062.35	588.35	869.06	439.12	1021.82	405.39
27.961	0	0.12	0.21	0.02	0.14	0.03	0.14	0.08	0.59	1.47	99.58	1.20	0.00	98.68	1.47	0.85	0.30	0.01	0.59	0.07	0.08	0.01	0.00	0.01	0.12	1.94	0.01	0.04	0.15	7.10	36.79	0.63	0.10	1.06	0.00	0.00	-13.76	0.42	-4.82	49.36	174.82	849.56	374.88	1065.03	594.03	863.34	438.41	1035.57	408.43
27.994	0	0.12	0.21	0.02	0.14	0.03	0.14	0.09	0.52	1.59	99.57	1.19	0.00	94.33	1.81	1.18	0.30	0.02	0.52	0.04	0.13	0.01	0.00	0.01	0.11	1.59	0.01	0.03	0.17	8.18	36.38	0.12	0.10	1.26	0.00	0.00	-11.10	7.95	-2.17	49.46	179.98	847.16	372.50	1072.43	601.61	866.38	436.20	1044.67	411.58
28.027	0	0.12	0.21	0.02	0.15	0.03	0.14	0.11	0.60	1.74	99.59	1.07	0.00	94.06	2.59	2.18	0.30	0.03	0.60	0.03	0.16	0.00	0.00	0.01	0.11	1.74	0.02	0.03	0.26	10.77	33.98	0.06	0.09	1.15	0.00	0.00	-9.28	8.19	-3.48	49.56	180.72	848.00	371.86	1077.74	608.48	867.10	434.97	1046.37	412.15
28.061	0	0.12	0.21	0.02	0.15	0.03	0.14	0.10	1.15	1.86	99.59	0.61	0.00	91.53	3.14	2.41	0.32	0.03	1.15	0.02	0.18	0.00	0.00	0.00	0.08	1.86	0.04	0.05	0.39	9.27	25.46	0.12	0.12	1.19	0.00	0.00	-2.26	10.10	-5.45	48.45	175.51	845.06	368.86	1075.29	608.25	865.01	436.57	1038.18	407.99
28.094	0	0.12	0.21	0.02	0.16	0.03	0.15	0.10	2.10	1.46	99.58	0.51	0.00	93.37	3.53	2.23	0.31	0.03	2.10	0.01	0.17	0.01	0.00	0.00	0.10	1.46	0.08	0.14	0.39	8.37	22.73	0.62	0.13	1.30	0.00	0.00	-9.15	8.78	-3.91	49.28	183.68	843.44	367.23	1081.80	612.74	864.89	433.80	1046.72	407.83
28.128	0	0.12	0.22	0.02	0.16	0.03	0.15	0.09	2.43	1.38	99.57	0.33	0.00	89.58	4.31	1.82	0.26	0.03	2.43	0.01	0.17	0.01	0.00	0.00	0.13	1.38	0.12	0.34	0.49	6.23	15.91	0.24	0.17	1.53	0.00	0.00	-3.97	11.24	-4.03	49.08	177.27	844.03	366.95	1082.67	615.77	868.77	432.98	1044.50	409.65
28.161	0	0.11	0.23	0.02	0.17	0.03	0.18	0.10	2.61	1.05	99.54	0.37	0.00	91.18	7.73	1.14	0.20	0.03	2.61	0.02	0.17	0.01	0.00	0.00	0.19	1.05	0.17	0.36	0.55	5.73	13.94	0.15	0.18	2.03	0.00	0.00	-4.05	10.32	-3.97	49.20	178.74	845.13	367.72	1082.30	614.62	868.41	433.73	1045.59	410.17
28.194	0	0.11	0.25	0.02	0.19	0.03	0.22	0.12	2.65	0.93	99.50	0.47	0.00	91.28	11.66	0.80	0.18	0.03	2.65	0.04	0.18	0.01	0.00	0.00	0.26	0.93	0.33	0.44	0.55	5.52	13.37	0.09	0.18	2.70	0.00	0.00	-6.87	10.26	-3.53	49.13	177.91	845.91	367.92	1082.19	613.14	869.71	432.14	1046.26	410.09
28.228	0	0.10	0.26	0.02	0.22	0.03	0.26	0.13	2.44	0.46	99.49	0.51	0.00	91.69	15.37	0.69	0.12	0.04	2.44	0.05	0.20	0.01	0.00	0.00	0.30	0.46	0.41	0.43	0.59	5.25	10.80	0.49	0.21	3.00	0.00	0.00	-4.15	10.00	-3.30	49.23	176.19	845.84	368.22	1081.05	612.84	870.38	433.39	1045.13	410.90
28.261	0	0.10	0.25	0.02	0.21	0.03	0.25	0.13	2.28	0.41	99.50	0.48	0.00	90.41	14.64	0.59	0.13	0.05	2.28	0.05	0.22	0.02	0.00	0.00	0.37	0.41	0.60	0.40	0.58	5.02	10.63	0.82	0.20	2.78	0.00	0.00	-6.35	10.78	-3.06	49.24	176.80	846.93	368.49	1081.86	612.08	871.29	432.55	1046.76	410.87
28.294	0	0.10	0.26	0.02	0.20	0.03	0.23	0.12	2.12	0.26	99.48	0.43	0.00	92.63	13.29	0.49	0.12	0.04	2.12	0.05	0.21	0.02	0.06	0.00	0.36	0.26	0.79	0.39	0.65	4.75	10.57	0.53	0.19	3.11	0.00	0.00	-4.47	9.35	-4.03	49.18	174.35	847.45	369.90	1080.05	611.55	870.84	435.57	1043.42	410.80
28.328	0	0.10	0.26	0.02	0.21	0.03	0.25	0.12	1.81	0.15	99.48	0.50	0.00	91.63	14.60	0.49	0.14	0.05	1.81	0.05	0.18	0.02	0.03	0.00	0.44	0.15	0.70	0.32	0.67	3.93	11.27	0.48	0.18	3.11	0.00	0.00	-3.24	10.03	-4.70	48.93	175.19	849.30	369.18	1081.26	609.82	871.27	436.90	1044.20	408.84
28.361	0	0.10	0.26	0.02	0.23	0.03	0.27	0.14	1.87	0.16	99.45	0.58	0.00	91.74	16.72	0.64	0.15	0.08	1.87	0.05	0.17	0.02	0.01	0.00	0.38	0.16	0.60	0.29	0.67	4.40	11.27	0.16	0.18	2.98	0.00	0.00	-6.62	9.96	-4.37	49.31	182.01	849.34	368.79	1080.76	608.56	867.38	432.84	1047.89	409.49
28.395	0	0.09	0.25	0.02	0.26	0.03	0.32	0.16	1.36	0.22	99.37	0.69	0.00	94.31	20.04	0.71	0.22	0.08	1.36	0.05	0.12	0.01	0.00	0.00	0.29	0.10	0.46	0.19	0.76	5.07	10.35	0.37	0.13	2.63	0.00	0.00	-5.32	7.96	-4.44	49.25	183.41	848.24	368.73	1079.92	607.94	865.83	435.83	1047.21	408.60
28.428	0	0.09	0.25	0.02	0.27	0.03	0.33	0.18	1.21	0.27	99.34	0.76	0.00	94.31	21.10	0.75	0.27	0.08	1.21	0.05	0.11	0.01	0.00	0.00	0.23	0.09	0.38	0.21	0.80	6.70	10.78	0.12	0.13	2.56	0.00	0.00	-9.13	7.96	-4.62	49.22	182.82	848.09	367.97	1080.18	606.87	865.92	433.70	1046.75	406.81
28.461	0	0.09	0.25	0.02	0.28	0.03	0.34	0.19	1.15	0.28	99.31	0.79	0.00	94.98	22.00	0.76	0.28	0.08	1.15	0.04	0.12	0.00	0.00	0.00	0.19	0.09	0.37	0.20	0.83	6.81	10.39	0.09	0.12	2.63	0.00	0.00	-7.90	7.30	-4.52	49.18	184.07	848.18	367.66	1080.22	606.47	865.49	434.33	1047.47	406.73
28.495	0	0.09	0.26	0.02	0.27	0.03	0.33	0.18	0.97	0.26	99.34	0.62	0.00	93.36	21.12	0.89	0.26	0.07	0.97	0.04	0.09	0.00	0.00	0.00	0.19	0.10	0.41	0.27	0.92	6.50	7.83	0.05	0.14	2.96	0.00	0.00	-8.02	8.78	-4.50	49.23	183.89	847.31	367.16	1080.69	607.78	865.34	433.14	1047.33	406.81
28.528	0	0.09	0.26	0.02	0.28	0.03	0.34	0.18	1.36	0.27	99.32	0.61	0.00	92.16	21.90	0.98	0.27	0.06	1.36	0.05	0.14	0.01	0.00	0.00	0.17	0.11	0.36	0.23	0.82	5.82	6.86	0.05	0.15	3.03	0.00	0.00	-3.68	9.68	-4.30	49.22	184.67	847.89	367.16	1079.54	608.18	864.62	431.52	1047.95	409.35
28.561	0	0.09	0.26	0.02	0.28	0.03	0.35	0.19	1.70	0.26	99.30	0.64	0.00	93.55	22.42	0.89	0.26	0.06	1.70	0.05	0.12	0.01	0.00	0.00	0.18	0.10	0.32	0.22	0.80	6.28	6.85	0.02	0.14	3.11	0.00	0.00	-2.76	8.62	-5.75	48.84	180.30	847.72	365.56	1078.39	605.93	864.63	432.14	1042.94	405.41
28.595	0	0.08	0.25	0.02	0.35	0.03	0.47	0.26	2.18	0.27	99.07	1.17	0.00	93.37	28.67	1.12	0.27	0.10	2.18	0.04	0.11	0.01	0.00	0.00	0.20	0.08	0.33	0.20	0.79	7.13	9.27	0.00	0.12	2.93	0.00	0.00	-5.45	8.77	-3.96	49.45	180.08	843.18	363.53	1074.82	603.98	862.91	427.66	1041.56	405.04
28.628	0	0.08	0.25	0.02	0.36	0.03	0.48	0.28	2.44	0.23	99.04	1.17	0.00	92.35	29.33	1.46	0.23	0.14	2.44	0.03	0.11	0.01	0.00	0.00	0.20	0.09	0.37	0.15	0.80	7.68	8.53	0.00	0.13	2.80	0.00	0.00	-5.02	9.55	-4.57	49.58	176.57	838.46	359.46	1076.01	606.49	862.45	426.43	1037.11	400.54
28.661	0	0.09	0.25	0.02	0.31	0.03	0.36	0.23	2.26	0.17	99.28	0.70	0.00	86.97	23.48	2.19	0.17	0.16	2.26	0.03	0.08	0.01	0.00	0.00	0.20	0.10	0.37	0.22	0.90	8.21	7.12	0.01	0.15	3.05	0.00	0.00	-0.44	12.51	-5.58	50.12	181.75	835.84	355.54	1080.44	612.66	858.95	423.82	1039.10	399.75
28.695	0	0.09	0.24	0.02	0.30	0.03	0.33	0.25	2.48	0.16	99.34	0.55	0.00	91.36	21.87	3.35	0.16	0.20	2.48	0.03	0.08	0.01	0.00	0.00	0.18	0.10	0.31	0.22	1.13	11.21	5.46	0.00	0.16	2.99	0.00	0.00	3.33	10.21	-4.62	50.28	178.18	833.93	354.83	1078.68	613.41	860.37	424.00	1037.03	400.78
28.728	0	0.09	0.23	0.02	0.30	0.03	0.30	0.26	2.32	0.15	99.40	0.49	0.00	91.04	20.13	4.52	0.15	0.23	2.32	0.03	0.09	0.02	0.00	0.00	0.18	0.10	0.28	0.21	1.31	12.59	5.40	0.00	0.16	2.92	0.00	0.00	-1.76	10.41	-4.94	50.95	170.07	831.99	353.58	1074.49	609.10	861.29	419.87	1029.85	397.34
28.762	0	0.09	0.22	0.02	0.30	0.03	0.28	0.27	2.06	0.13	99.41	0.44	0.00	88.71	18.76	5.19	0.13	0.38	2.06	0.03	0.11	0.01	0.00	0.00	0.22	0.10	0.21	0.35	1.58	13.75	5.43	0.00	0.16	2.61	0.00	0.00	1.82	11.69	-3.81	51.67	179.75	824.65	347.59	1079.59	616.34	856.50	418.81	1034.71	395.27
28.795	0	0.09	0.21	0.02	0.29	0.03	0.24	0.28	1.53	0.10	99.42	0.36	0.00	81.83	16.06	7.20	0.10	0.49	1.53	0.02	0.09	0.01	0.02	0.00	0.20	0.10	0.15	0.27	1.83	14.83	5.24	0.00	0.17	2.77	0.00	0.00	3.63	14.48	-3.84	52.43	178.00	822.79	348.42	1078.97	618.73	856.29	421.20	1032.54	396.21
28.828	0	0.09	0.19	0.02	0.34	0.03	0.22	0.35	1.06	0.10	99.31	0.36	0.00	85.96	16.19	11.17	0.10	0.55	1.06	0.02	0.09	0.02	0.00	0.00	0.18	0.10	0.12	0.25	2.07	16.14	5.25	0.00	0.18	2.68	0.00	0.00	1.33	12.94	-4.03	52.48	177.93	821.02	345.22	1077.94	617.40	854.36	414.59	1031.09	393.99
28.862	0	0.10	0.20	0.02	0.27	0.03	0.17	0.28	0.87	0.09	99.44	0.33	0.00	85.35	9.88	10.32	0.07	0.42	0.87	0.02	0.12	0.02	0.00	0.00	0.16	0.09	0.10	0.27	2.57	18.19	4.33	0.00	0.20	2.95	0.00	0.00	4.02	13.19	-4.33	52.96	178.94	820.10	345.17	1076.41	616.48	852.40	417.41	1029.71	393.33
28.895	0	0.11	0.21	0.02	0.23	0.03	0.15	0.25	0.71	0.09	99.51	0.33	0.00	79.31	6.94	9.12	0.07	0.31	0.71	0.02	0.09	0.02	0.00	0.00	0.18	0.09	0.08	0.17	2.82	19.48	5.09	0.00	0.19	3.17	0.00	0.00	2.10	15.28	-3.57	53.10	176.21	819.38	344.34	1073.65	613.24	853.01	413.77	1027.96	392.75
28.928	0	0.11	0.23	0.02	0.22	0.03	0.16	0.26	0.66	0.09	99.49	0.33	0.00	79.60	7.63	7.03	0.06	0.31	0.66	0.02	0.10	0.02	0.00	0.00	0.16	0.09	0.07	0.15	3.06	21.78	5.28	0.00	0.21	3.27	0.00	0.00	3.25	15.19	-4.41	53.17	175.18	819.49	344.08	1071.28	610.81	851.36	413.93	1025.09	391.45
28.962	0	0.11	0.23	0.02	0.22	0.03	0.17	0.32	0.61	0.10	99.37	0.33	0.00	78.96	7.95	5.66	0.05	0.32	0.61	0.02	0.10	0.02	0.00	0.00	0.15	0.10	0.07	0.11	3.91	27.96	5.26	0.00	0.23	3.18	0.00	0.00	4.86	15.39	-4.02	53.38	175.78	816.99	344.01	1068.52	610.67	848.92	414.37	1023.29	392.13
28.995	0	0.11	0.23	0.02	0.22	0.03	0.17	0.32	0.60	0.10	99.36	0.33	0.00	82.86	8.28	5.18	0.05	0.32	0.60	0.01	0.10	0.02	0.00	0.00	0.14	0.10	0.07	0.09	4.37	28.28	5.36	0.00	0.21	3.15	0.00	0.00	6.26	14.12	-3.87	53.40	175.99	813.99	342.76	1066.78	610.78	846.74	414.74	1021.15	391.22
29.028	0	0.11	0.24	0.02	0.24	0.03	0.18	0.41	0.70	0.11	99.19	0.33	0.00	81.62	9.84	5.89	0.05	0.26	0.70	0.01	0.11	0.02	0.00	0.00	0.09	0.11	0.07	0.07	5.60	31.95	5.34	0.00	0.22	3.45	0.00	0.00	4.25	14.55	-2.94	53.84	177.68	811.56	342.18	1064.70	609.91	844.70	412.27	1021.16	391.55
29.062	0	0.11	0.22	0.03	0.30	0.03	0.22	0.56	0.74	0.14	98.88	0.42	0.00	80.74	14.35	6.18	0.05	0.24	0.74	0.02	0.13	0.03	0.00	0.00	0.08	0.14	0.07	0.06	8.98	34.84	6.09	0.00	0.21	3.03	0.00	0.00	5.06	14.83	-2.52	53.85	175.22	810.29	341.62	1062.95	608.59	845.14	412.46	1019.03	390.93
29.095	0	0.12	0.22	0.03	0.30	0.03	0.22	0.54	0.91	0.16	98.93	0.44	0.00	79.20	14.13	5.25	0.06	0.21	0.91	0.02	0.16	0.03	0.00	0.00	0.08	0.16	0.07	0.08	9.88	35.09	5.95	0.00	0.21	2.62	0.00	0.00	5.02	15.31	-2.18	54.00	176.59	808.59	339.77	1062.40	607.75	843.75	410.71	1019.08	389.68
29.129	0	0.12	0.22	0.03	0.35	0.03	0.25	0.55	0.91	0.20	98.90	0.71	0.00	58.88	17.11	4.80	0.07	0.19	0.91	0.03	0.31	0.04	0.00	0.00	0.07	0.20	0.07	0.11	13.76	33.25	5.27	0.00	0.22	2.35	0.00	0.00	4.58	20.21	-4.69	53.72	168.28	809.33	339.11	1060.15	604.81	844.27	410.27	1010.67	385.21
29.162	0	0.12	0.21	0.03	0.41	0.03	0.30	0.62	0.84	0.22	98.76	1.08	0.00	74.83	20.86	4.84	0.09	0.21	0.84	0.03	0.35	0.04	0.00	0.00	0.05	0.22	0.07	0.12	15.91	32.30	6.16	0.00	0.18	2.18	0.00	0.00	8.02	16.55	-3.14	53.67	171.75	805.58	337.00	1061.87	608.75	843.50	411.19	1013.43	386.27
29.195	0	0.12	0.20	0.03	0.45	0.03	0.33	0.71	0.78	0.25	98.58	1.33	0.00	78.63	23.29	5.17	0.11	0.20	0.78	0.03	0.42	0.04	0.00	0.00	0.05	0.25	0.06	0.13	16.39	32.73	6.14	0.01	0.17	1.88	0.00	0.00	6.51	15.49	-2.75	54.14	172.58	804.77	338.64	1059.29	608.02	841.77	411.24	1012.77	387.87
29.229	0	0.12	0.20	0.03	0.53	0.03	0.38	0.78	0.75	0.32	98.44	2.02	0.00	70.74	26.36	5.16	0.15	0.16	0.75	0.04	0.38	0.04	0.00	0.00	0.05	0.32	0.06	0.11	18.64	31.96	7.39	0.00	0.15	1.84	0.00	0.00	8.85	17.59	-1.18	53.89	171.03	803.20	337.18	1059.95	609.45	844.13	409.96	1013.90	389.19
29.262	0	0.11	0.21	0.03	0.58	0.03	0.43	0.89	0.62	0.32	98.22	2.65	0.00	73.71	29.01	4.97	0.16	0.15	0.62	0.04	0.24	0.04	0.00	0.00	0.04	0.32	0.06	0.09	19.46	32.80	7.23	0.01	0.14	1.83	0.00	0.00	7.14	16.85	-2.36	53.94	167.93	803.37	337.54	1060.76	611.48	844.64	409.12	1011.30	388.54
29.295	0	0.12	0.20	0.03	0.66	0.03	0.48	1.15	0.60	0.35	97.70	3.84	0.00	72.59	31.47	5.08	0.20	0.16	0.60	0.04	0.17	0.04	0.00	0.00	0.05	0.35	0.06	0.07	21.80	36.36	7.44	0.00	0.13	1.55	0.00	0.00	5.94	17.13	-1.49	54.15	168.45	802.13	337.32	1060.02	611.20	844.43	407.91	1011.83	389.03
29.329	0	0.13	0.20	0.03	0.59	0.03	0.42	0.98	0.66	0.43	98.03	3.38	0.00	72.70	27.76	4.11	0.26	0.18	0.66	0.04	0.14	0.05	0.00	0.00	0.05	0.43	0.06	0.08	23.85	37.30	8.15	0.00	0.11	1.54	0.00	0.00	7.12	17.10	-2.33	54.04	167.81	801.67	337.10	1059.74	612.00	843.34	408.47	1009.96	388.43
29.362	0	0.13	0.21	0.03	0.59	0.03	0.43	1.02	0.64	0.45	97.97	3.44	0.00	75.03	28.42	3.60	0.26	0.18	0.64	0.03	0.14	0.05	0.00	0.00	0.05	0.45	0.06	0.08	23.41	37.90	8.05	0.00	0.11	1.70	0.00	0.00	8.01	16.50	-1.56	54.01	168.96	800.41	336.74	1059.09	611.79	842.82	409.04	1010.57	388.81
29.396	0	0.13	0.21	0.03	0.59	0.03	0.47	0.98	1.10	0.54	98.04	3.38	0.00	64.50	29.63	3.05	0.34	0.17	1.10	0.03	0.21	0.06	0.00	0.00	0.05	0.54	0.06	0.23	21.97	36.44	6.72	0.00	0.12	1.61	0.00	0.00	9.93	19.01	-2.71	53.18	168.13	799.17	334.37	1059.21	609.98	841.73	411.63	1007.57	383.96
29.429	0	0.13	0.21	0.03	0.61	0.03	0.50	0.85	1.08	0.62	98.30	4.01	0.00	72.75	30.80	2.36	0.39	0.12	1.08	0.04	0.19	0.04	0.00	0.00	0.06	0.62	0.07	0.30	23.01	32.47	6.53	0.01	0.12	1.58	0.00	0.00	12.45	17.09	-0.38	52.29	163.85	799.36	335.76	1058.82	613.21	846.30	409.15	1009.06	390.31
29.462	0	0.12	0.22	0.03	0.61	0.03	0.53	0.82	1.17	0.64	98.36	4.03	0.00	63.46	31.84	1.73	0.41	0.10	1.17	0.04	0.23	0.03	0.00	0.00	0.07	0.64	0.09	0.47	22.05	31.27	6.30	0.12	0.13	1.82	0.00	0.00	11.71	19.24	1.90	53.21	167.18	800.23	340.75	1059.93	615.49	848.71	414.86	1014.88	396.51
29.496	0	0.12	0.23	0.03	0.63	0.03	0.59	0.81	1.12	0.81	98.39	4.40	0.00	75.78	34.08	1.26	0.44	0.10	1.12	0.04	0.23	0.01	0.00	0.00	0.07	0.81	0.11	0.67	20.93	29.07	6.56	0.15	0.14	1.81	0.00	0.00	8.53	16.30	-0.79	52.77	173.78	804.29	345.95	1061.88	618.44	844.74	419.10	1017.28	398.37
29.529	0	0.12	0.23	0.03	0.57	0.03	0.52	0.69	0.93	0.63	98.62	3.51	0.00	76.42	31.07	1.04	0.45	0.08	0.93	0.04	0.14	0.01	0.00	0.00	0.09	0.63	0.15	0.46	21.02	28.54	7.05	0.05	0.14	1.87	0.00	0.00	8.37	16.12	0.63	52.03	171.84	805.30	347.04	1069.23	625.40	851.90	422.37	1022.40	400.98
29.562	0	0.13	0.24	0.03	0.50	0.03	0.44	0.57	1.02	0.52	98.87	2.68	0.00	78.48	27.26	0.74	0.42	0.06	1.02	0.04	0.13	0.01	0.00	0.00	0.09	0.52	0.19	0.50	21.39	27.89	7.50	0.08	0.16	2.20	0.00	0.00	4.24	15.53	-1.37	51.78	171.44	811.26	350.92	1071.83	625.65	853.71	423.93	1023.68	401.45
29.596	0	0.13	0.24	0.03	0.46	0.03	0.40	0.46	1.09	0.40	99.07	2.22	0.00	78.56	25.60	0.81	0.31	0.05	1.09	0.04	0.11	0.01	0.00	0.00	0.10	0.40	0.27	0.48	20.61	24.64	7.90	0.02	0.18	2.16	0.00	0.00	3.35	15.51	-0.99	51.69	178.43	815.32	351.30	1080.09	630.81	856.54	422.99	1033.99	404.30
29.629	0	0.14	0.23	0.03	0.42	0.03	0.35	0.40	1.31	0.40	99.15	1.78	0.00	86.40	22.74	1.00	0.27	0.06	1.31	0.05	0.13	0.02	0.00	0.00	0.13	0.40	0.28	0.47	20.68	23.54	8.29	0.05	0.19	2.12	0.00	0.00	0.10	12.76	-1.09	51.11	182.11	819.46	353.16	1084.73	634.31	858.53	419.82	1040.25	407.80
29.662	0	0.15	0.22	0.04	0.37	0.03	0.29	0.36	1.46	0.38	99.26	1.29	0.00	89.12	18.13	1.35	0.24	0.07	1.46	0.04	0.22	0.04	0.00	0.00	0.14	0.38	0.36	0.56	21.13	25.71	7.75	0.25	0.21	1.79	0.00	0.00	-0.29	11.48	-2.04	50.93	187.07	820.14	352.62	1092.66	638.34	859.45	427.85	1044.98	403.94
29.696	0	0.16	0.21	0.04	0.37	0.03	0.26	0.36	1.50	0.34	99.27	1.23	0.00	91.99	16.40	2.01	0.20	0.09	1.50	0.03	0.32	0.10	0.00	0.00	0.10	0.34	0.38	0.36	22.25	26.42	7.14	0.17	0.29	1.57	0.00	0.00	0.69	9.79	-3.20	51.01	187.30	823.95	353.60	1096.98	641.89	861.59	427.95	1047.52	405.37
29.729	0	0.16	0.20	0.04	0.37	0.03	0.24	0.34	1.69	0.35	99.25	1.28	0.00	90.24	15.42	2.82	0.19	0.11	1.69	0.03	0.42	0.16	0.00	0.00	0.10	0.35	0.38	0.23	23.70	25.44	6.44	0.25	0.32	1.25	0.00	0.00	0.41	10.88	-3.52	50.90	188.02	825.65	354.23	1097.68	642.06	861.83	427.05	1048.69	406.15
29.763	0	0.17	0.20	0.04	0.34	0.03	0.21	0.26	1.74	0.37	99.33	0.97	0.00	90.85	12.22	3.38	0.15	0.12	1.74	0.03	0.51	0.28	0.00	0.00	0.09	0.37	0.46	0.13	23.09	21.50	5.80	0.27	0.45	1.24	0.00	0.00	0.67	10.52	-3.37	50.85	186.81	826.43	355.30	1099.94	643.93	864.39	430.28	1049.70	406.63
29.796	0	0.16	0.18	0.04	0.33	0.03	0.20	0.25	1.56	0.34	99.34	0.87	0.00	88.60	11.44	4.23	0.12	0.13	1.56	0.03	0.50	0.27	0.00	0.00	0.08	0.34	0.48	0.10	22.27	20.47	4.85	0.28	0.59	0.99	0.00	0.00	-2.81	11.75	-3.13	49.97	182.03	829.22	357.72	1097.94	640.76	867.54	428.73	1048.36	407.79
29.829	0	0.16	0.17	0.04	0.36	0.03	0.19	0.27	1.46	0.35	99.27	0.95	0.00	91.27	11.94	6.27	0.13	0.17	1.46	0.03	0.42	0.27	0.00	0.00	0.07	0.35	0.49	0.10	23.02	19.95	4.40	0.06	0.66	0.79	0.00	0.00	-1.95	10.27	-2.39	50.11	188.22	830.35	355.90	1104.13	644.54	868.85	427.49	1056.12	408.64
29.863	0	0.17	0.17	0.04	0.34	0.03	0.19	0.20	1.23	0.26	99.33	0.92	0.00	88.61	10.76	4.95	0.09	0.15	1.23	0.03	0.30	0.15	0.00	0.00	0.05	0.26	0.45	0.11	23.79	15.19	3.38	0.17	0.92	0.65	0.00	0.00	-0.83	11.74	-2.44	50.37	182.25	833.18	357.01	1100.70	638.08	871.88	429.94	1052.71	407.22
29.896	0	0.18	0.17	0.05	0.35	0.03	0.18	0.20	1.33	0.27	99.30	1.06	0.00	90.19	10.52	4.97	0.09	0.13	1.33	0.03	0.33	0.17	0.00	0.00	0.03	0.27	0.57	0.10	25.93	15.60	3.11	0.40	1.00	0.61	0.00	0.00	-2.00	10.91	-2.87	50.16	188.99	835.17	356.81	1107.20	642.40	871.93	430.44	1059.52	407.53
29.929	0	0.20	0.17	0.06	0.42	0.03	0.20	0.22	1.49	0.26	99.17	1.91	0.00	93.42	11.93	5.11	0.10	0.12	1.49	0.03	0.38	0.24	0.00	0.00	0.03	0.26	0.48	0.09	32.37	15.73	3.01	0.23	1.07	0.78	0.00	0.00	-0.56	8.74	-2.59	50.33	180.60	837.60	358.05	1106.87	642.80	877.58	429.24	1057.13	409.83
29.963	0	0.21	0.17	0.06	0.47	0.03	0.21	0.23	2.32	0.25	99.07	3.08	0.00	92.05	13.90	4.60	0.08	0.11	2.32	0.05	0.48	0.27	0.00	0.00	0.03	0.25	0.51	0.12	36.50	15.54	2.57	0.10	1.53	0.82	0.00	0.00	-1.63	9.75	-1.97	50.40	187.32	838.48	358.60	1108.69	642.95	876.26	429.84	1062.63	410.96
29.996	0	0.21	0.17	0.07	0.46	0.04	0.21	0.23	2.31	0.30	99.08	2.89	0.00	81.39	13.15	5.14	0.08	0.09	3.74	0.07	0.59	0.49	0.00	0.00	0.03	0.30	0.49	0.11	36.44	16.11	2.31	0.18	1.60	1.31	0.00	0.00	-2.68	14.62	-2.95	50.00	183.75	843.49	360.38	1107.19	639.14	878.40	427.25	1061.48	411.55
30.029	0	0.23	0.16	0.08	0.48	0.04	0.18	0.21	1.61	0.27	99.04	3.54	0.00	92.41	11.35	6.15	0.07	0.09	3.50	0.07	0.53	0.26	0.00	0.00	0.02	0.27	0.43	0.14	40.85	14.87	1.61	0.42	1.95	0.98	0.00	0.00	-1.74	9.50	-4.32	50.87	179.47	841.87	359.49	1100.50	632.90	874.79	428.19	1053.09	407.65
30.063	0	0.23	0.16	0.08	0.54	0.04	0.19	0.25	1.03	0.35	98.92	4.49	0.00	88.62	12.68	7.31	0.07	0.09	3.78	0.08	0.39	0.19	0.00	0.00	0.02	0.35	0.36	0.12	42.61	15.88	1.03	0.79	2.27	1.30	0.00	0.00	0.50	11.74	-1.61	51.01	180.51	841.33	358.78	1102.40	634.50	878.54	427.13	1058.32	410.91
30.096	0	0.25	0.16	0.08	0.49	0.04	0.17	0.23	1.00	0.32	99.02	3.98	0.00	87.28	10.20	6.53	0.07	0.08	2.53	0.08	0.41	0.11	0.00	0.00	0.01	0.32	0.38	0.10	43.53	17.39	1.00	0.81	2.25	1.38	0.00	0.00	-3.14	12.37	-4.18	50.38	177.25	839.35	358.31	1098.07	631.50	873.71	426.05	1049.83	406.11
30.130	0	0.25	0.15	0.09	0.56	0.04	0.17	0.27	0.65	0.31	98.88	5.61	0.00	91.55	11.65	7.71	0.10	0.09	1.75	0.09	0.51	0.12	0.00	0.00	0.01	0.31	0.33	0.06	46.54	18.75	0.65	0.39	2.71	1.28	0.00	0.00	-1.96	10.08	-3.94	50.68	180.03	837.21	356.92	1098.46	632.33	871.77	427.14	1050.45	405.12
30.163	0	0.27	0.15	0.09	0.58	0.04	0.19	0.27	0.64	0.28	98.83	7.45	0.00	92.49	12.82	6.35	0.10	0.08	1.98	0.09	0.60	0.11	0.00	0.00	0.01	0.28	0.30	0.08	49.15	19.13	0.64	0.29	2.82	1.38	0.00	0.00	-2.33	9.45	-4.46	50.67	177.49	837.10	357.66	1095.55	630.69	870.85	426.47	1047.06	405.19
30.196	0	0.28	0.16	0.10	0.57	0.04	0.18	0.25	0.67	0.29	98.86	7.13	0.00	89.77	11.73	6.15	0.10	0.08	1.78	0.09	0.54	0.07	0.00	0.00	0.01	0.29	0.30	0.12	49.65	18.02	0.67	0.54	2.66	1.75	0.00	0.00	1.00	11.14	-4.18	51.15	174.33	836.70	359.09	1095.81	633.14	873.06	430.46	1045.81	406.99
30.230	0	0.29	0.17	0.10	0.52	0.04	0.17	0.22	0.69	0.28	98.96	6.09	0.00	83.71	9.86	5.57	0.12	0.07	2.45	0.09	0.52	0.08	0.00	0.00	0.01	0.28	0.29	0.18	49.44	17.61	0.69	0.36	2.63	2.05	0.00	0.00	0.73	13.81	-2.60	51.18	171.77	828.27	358.36	1084.98	631.32	866.48	424.27	1037.60	409.27
30.263	0	0.31	0.17	0.11	0.56	0.04	0.18	0.21	0.76	0.25	98.89	7.90	0.00	82.23	10.40	4.80	0.12	0.08	2.40	0.05	0.29	0.08	0.00	0.00	0.01	0.25	0.29	0.17	52.37	17.35	0.76	0.14	2.40	1.86	0.00	0.00	3.51	14.34	0.35	51.61	176.62	827.68	357.79	1088.96	632.46	869.89	428.90	1045.61	411.10
30.296	0	0.32	0.19	0.11	0.56	0.03	0.18	0.21	0.84	0.22	98.88	8.19	0.00	78.44	10.20	4.58	0.13	0.08	1.81	0.06	0.26	0.07	0.00	0.00	0.02	0.22	0.26	0.17	53.06	16.96	0.84	0.19	2.14	2.23	0.00	0.00	-2.50	15.54	-3.48	50.93	181.62	828.44	358.06	1086.69	628.68	861.42	428.28	1041.57	405.17
30.330	0	0.36	0.20	0.13	0.59	0.03	0.18	0.20	0.89	0.17	98.82	10.46	0.00	83.00	9.91	3.96	0.14	0.08	1.79	0.04	0.22	0.10	0.00	0.00	0.02	0.17	0.31	0.16	56.69	16.38	0.89	0.20	1.94	2.49	0.00	0.00	3.01	14.07	-1.21	51.85	182.54	828.84	357.58	1089.28	631.99	865.39	428.15	1047.02	409.96
30.363	0	0.35	0.20	0.13	0.60	0.03	0.19	0.20	0.86	0.17	98.81	11.22	0.00	86.57	11.03	3.28	0.17	0.07	1.48	0.06	0.22	0.13	0.00	0.00	0.03	0.15	0.29	0.11	56.56	16.28	0.86	0.22	1.92	2.41	0.00	0.00	1.25	12.68	-0.72	51.25	180.65	826.93	354.66	1093.10	634.36	868.07	426.76	1047.65	407.19
30.397	0	0.35	0.21	0.12	0.56	0.03	0.19	0.19	0.89	0.22	98.89	9.32	0.00	90.97	10.53	2.76	0.22	0.06	1.79	0.06	0.23	0.13	0.00	0.00	0.03	0.17	0.34	0.21	54.49	15.85	0.89	0.04	1.85	2.54	0.00	0.00	-1.40	10.45	-2.91	51.19	183.32	827.00	356.15	1090.44	633.38	862.29	426.88	1044.40	405.91
30.430	0	0.34	0.20	0.12	0.52	0.03	0.17	0.17	0.85	0.20	98.97	7.64	0.00	92.36	9.03	2.93	0.20	0.06	2.24	0.07	0.35	0.14	0.00	0.00	0.03	0.17	0.34	0.20	53.29	15.07	0.85	0.06	1.92	2.29	0.00	0.00	-3.06	9.54	0.03	50.42	180.54	825.95	354.93	1091.59	634.12	867.56	421.95	1047.61	408.64
30.463	0	0.32	0.19	0.11	0.47	0.04	0.17	0.16	0.84	0.19	99.05	6.09	0.00	92.31	8.51	2.61	0.19	0.05	3.34	0.09	0.65	0.23	0.00	0.00	0.04	0.17	0.39	0.24	50.78	14.06	0.84	0.26	2.13	2.14	0.00	0.00	2.96	9.58	-2.22	51.04	186.52	829.02	354.40	1100.58	642.46	867.51	426.85	1053.14	408.70
30.497	0	0.34	0.19	0.12	0.46	0.04	0.17	0.15	0.74	0.22	99.07	6.07	0.00	90.21	7.42	2.42	0.22	0.06	3.59	0.08	0.76	0.27	0.00	0.00	0.03	0.12	0.33	0.15	51.83	13.56	0.74	0.14	1.95	1.64	0.00	0.00	3.42	10.90	-1.70	51.10	186.57	830.15	356.25	1104.30	646.89	870.68	429.53	1056.37	411.45
30.530	0	0.32	0.19	0.11	0.42	0.04	0.16	0.13	0.79	0.24	99.17	4.50	0.00	89.18	6.99	1.83	0.24	0.05	4.63	0.11	0.81	0.38	0.00	0.00	0.03	0.13	0.40	0.14	48.32	12.44	0.79	0.10	2.10	1.71	0.00	0.00	-4.51	11.45	-4.13	49.46	178.34	833.15	360.41	1101.38	643.16	871.85	430.75	1048.85	408.92
30.563	0	0.30	0.18	0.10	0.40	0.04	0.16	0.13	0.78	0.24	99.21	3.69	0.00	89.37	7.06	1.76	0.24	0.06	3.36	0.10	0.73	0.41	0.00	0.00	0.02	0.12	0.46	0.10	45.69	12.00	0.78	0.05	2.03	1.22	0.00	0.00	-8.98	11.35	-3.32	48.95	187.82	835.06	360.60	1100.71	638.66	868.31	427.35	1055.25	409.16
30.597	0	0.30	0.17	0.09	0.37	0.03	0.16	0.11	0.84	0.26	99.25	3.08	0.00	93.30	6.20	1.64	0.26	0.05	2.33	0.13	0.62	0.40	0.00	0.00	0.02	0.11	0.38	0.05	44.23	8.72	0.84	0.06	2.00	0.78	0.00	0.00	0.01	8.83	-0.40	50.63	184.73	834.98	359.45	1104.36	643.46	875.76	429.17	1059.89	414.36
30.630	0	0.29	0.17	0.09	0.37	0.03	0.16	0.11	0.81	0.27	99.25	2.92	0.00	92.28	6.19	2.02	0.27	0.05	2.32	0.13	0.56	0.42	0.00	0.00	0.01	0.11	0.37	0.05	43.53	8.59	0.81	0.09	2.06	0.82	0.00	0.00	0.24	9.60	-0.72	50.32	180.07	836.28	361.03	1105.94	646.61	879.12	429.85	1058.65	415.97
30.663	0	0.28	0.17	0.09	0.37	0.04	0.16	0.11	0.79	0.29	99.26	2.65	0.00	90.53	6.66	2.27	0.29	0.05	2.49	0.22	0.65	0.71	0.00	0.00	0.01	0.13	0.31	0.03	41.84	7.67	0.79	0.06	2.18	0.79	0.00	0.00	-1.28	10.71	-0.33	50.14	188.54	838.38	361.32	1109.55	646.25	878.28	431.31	1066.22	416.28
30.697	0	0.25	0.17	0.08	0.40	0.04	0.19	0.12	0.67	0.40	99.20	3.09	0.00	92.81	9.98	2.23	0.40	0.05	3.87	0.31	0.63	0.82	0.00	0.00	0.01	0.14	0.31	0.04	40.46	6.59	0.67	0.17	2.30	1.02	0.00	0.00	-3.16	9.21	-2.18	49.92	187.34	841.78	363.89	1109.08	645.16	877.71	432.96	1064.25	415.68
30.730	0	0.25	0.17	0.08	0.44	0.04	0.22	0.14	0.67	0.41	99.11	4.04	0.00	91.66	12.83	2.28	0.41	0.04	5.88	0.37	0.64	0.70	0.00	0.00	0.01	0.15	0.28	0.07	41.08	6.61	0.67	0.12	2.32	1.10	0.00	0.00	-0.67	10.01	-1.93	50.28	184.09	843.25	364.24	1109.40	645.27	880.66	433.49	1063.99	416.81
30.764	0	0.19	0.17	0.05	0.44	0.05	0.26	0.16	0.50	0.41	99.11	3.24	0.00	85.24	17.29	2.50	0.41	0.04	7.07	0.48	0.64	0.28	0.00	0.00	0.02	0.15	0.28	0.24	33.76	5.98	0.50	0.02	2.60	1.20	0.00	0.00	-5.69	13.23	-3.81	49.38	181.46	843.57	365.09	1103.30	639.05	876.49	430.17	1057.22	413.89
30.797	0	0.17	0.16	0.04	0.48	0.05	0.31	0.19	0.48	0.48	99.04	3.36	0.00	93.69	20.95	3.22	0.48	0.04	7.96	0.97	0.57	0.31	0.00	0.00	0.02	0.16	0.22	0.31	30.57	5.55	0.43	0.04	2.92	0.85	0.00	0.00	-1.98	8.51	0.28	50.09	180.57	841.45	362.97	1106.26	641.00	882.99	430.95	1063.00	416.69
30.830	0	0.16	0.17	0.04	0.52	0.05	0.35	0.22	0.47	0.47	98.96	3.92	0.00	94.29	24.26	3.09	0.47	0.03	6.84	1.57	0.55	0.35	0.00	0.00	0.03	0.16	0.18	0.37	29.28	5.29	0.47	0.09	2.82	1.36	0.00	0.00	-2.76	7.98	-0.19	49.87	181.91	841.62	363.38	1107.91	644.43	882.42	428.94	1064.02	418.20
30.864	0	0.14	0.16	0.03	0.55	0.05	0.43	0.25	0.46	0.42	98.91	4.12	0.00	91.23	28.67	2.82	0.42	0.03	6.08	2.06	0.46	0.29	0.00	0.00	0.04	0.18	0.20	0.46	25.51	4.57	0.41	0.04	3.11	1.21	0.00	0.00	-4.98	10.29	-2.83	49.66	183.80	844.97	364.25	1106.32	639.69	878.77	429.90	1061.93	414.49
30.897	0	0.13	0.17	0.03	0.58	0.05	0.47	0.27	0.41	0.41	98.85	4.64	0.00	94.01	30.88	2.61	0.41	0.03	6.64	2.90	0.52	0.39	0.00	0.00	0.05	0.17	0.21	0.40	24.84	4.50	0.39	0.10	3.08	1.31	0.00	0.00	-4.03	8.23	-0.24	49.74	182.83	844.11	363.94	1108.29	640.34	883.51	432.00	1065.65	416.19
30.930	0	0.13	0.17	0.03	0.64	0.05	0.53	0.31	0.46	0.46	98.71	5.66	0.00	94.57	33.71	3.14	0.46	0.03	6.02	3.23	0.55	0.39	0.00	0.00	0.06	0.16	0.21	0.39	24.60	4.70	0.42	0.06	3.04	1.43	0.00	0.00	-2.82	7.72	-1.31	49.98	186.11	845.95	364.39	1111.56	644.45	882.74	431.20	1068.37	417.77
30.964	0	0.13	0.17	0.03	0.60	0.05	0.51	0.29	0.59	0.53	98.80	4.65	0.00	95.35	32.26	2.95	0.53	0.03	7.10	2.52	0.54	0.30	0.00	0.00	0.07	0.15	0.25	0.59	23.49	4.63	0.41	0.06	2.78	1.59	0.00	0.00	-2.65	6.89	-1.77	49.68	185.44	845.91	363.39	1115.56	647.63	884.52	432.78	1069.21	416.18
30.997	0	0.12	0.18	0.03	0.60	0.06	0.51	0.30	0.72	0.47	98.81	4.38	0.00	93.51	32.04	3.31	0.47	0.03	9.01	2.62	0.54	0.32	0.00	0.00	0.07	0.15	0.30	0.72	22.91	5.08	0.42	0.06	2.85	1.77	0.00	0.00	-0.70	8.66	-1.53	49.86	181.32	848.47	365.20	1115.80	648.69	888.31	432.55	1069.14	419.28
31.030	0	0.13	0.18	0.03	0.52	0.06	0.43	0.26	0.61	0.38	98.96	3.02	0.00	92.12	27.88	3.60	0.38	0.02	9.91	2.23	0.41	0.25	0.00	0.00	0.07	0.14	0.32	0.61	22.29	5.76	0.46	0.23	2.79	1.89	0.00	0.00	-3.38	9.70	-1.68	49.39	187.52	850.97	366.51	1116.19	646.68	886.28	431.79	1073.44	420.10
31.064	0	0.13	0.18	0.03	0.51	0.06	0.42	0.26	0.52	0.43	98.99	2.97	0.00	90.29	27.08	3.45	0.43	0.02	11.20	1.99	0.43	0.23	0.00	0.00	0.06	0.14	0.30	0.52	22.89	6.20	0.40	0.23	2.92	1.96	0.00	0.00	0.33	10.85	-1.61	49.57	184.58	851.97	367.35	1114.74	646.21	887.71	433.20	1071.92	421.66
31.097	0	0.13	0.18	0.03	0.60	0.07	0.52	0.31	0.41	0.41	98.80	4.85	0.00	93.66	31.67	3.06	0.41	0.02	12.01	2.11	0.49	0.18	0.00	0.00	0.04	0.14	0.32	0.33	24.62	6.63	0.40	0.14	3.03	2.31	0.00	0.00	-0.06	8.54	-2.80	49.49	185.10	853.71	369.63	1113.11	644.83	885.81	435.84	1070.37	421.72
31.131	0	0.12	0.19	0.03	0.51	0.06	0.41	0.27	0.34	0.34	98.99	3.01	0.00	93.95	27.83	3.57	0.34	0.02	9.70	1.88	0.70	0.17	0.00	0.00	0.04	0.16	0.34	0.23	22.27	6.81	0.33	0.37	3.30	2.74	0.00	0.00	-3.06	8.28	-1.39	49.15	184.05	854.08	370.53	1112.46	643.36	888.13	434.13	1071.85	423.26
31.164	0	0.13	0.19	0.03	0.45	0.06	0.36	0.24	0.30	0.27	99.09	2.34	0.00	92.27	24.70	3.47	0.27	0.02	9.82	1.56	0.49	0.14	0.00	0.00	0.03	0.13	0.38	0.28	22.18	7.32	0.30	0.67	3.37	2.91	0.00	0.00	-2.63	9.60	-1.01	49.44	187.01	854.31	369.67	1114.12	642.66	888.20	435.53	1074.74	422.32
31.197	0	0.14	0.19	0.03	0.41	0.06	0.32	0.21	0.27	0.26	99.17	2.03	0.00	93.18	21.80	2.85	0.26	0.02	8.76	1.25	0.43	0.12	0.00	0.00	0.03	0.13	0.45	0.25	23.31	7.41	0.27	0.55	3.41	2.89	0.00	0.00	-1.35	8.93	-1.31	49.87	188.52	854.05	369.35	1114.08	643.59	886.78	434.93	1074.91	422.77
31.231	0	0.14	0.18	0.03	0.35	0.06	0.26	0.19	0.29	0.20	99.29	1.35	0.00	95.09	17.90	2.96	0.20	0.02	8.68	1.39	0.44	0.14	0.00	0.00	0.03	0.09	0.42	0.29	22.00	8.98	0.25	0.16	3.49	2.29	0.00	0.00	-2.69	7.18	-1.08	49.56	186.69	853.19	367.96	1116.67	645.09	888.95	434.99	1075.12	420.93
31.264	0	0.14	0.16	0.03	0.35	0.06	0.27	0.18	0.38	0.21	99.31	1.40	0.00	92.07	18.01	2.19	0.21	0.02	9.33	1.17	0.35	0.12	0.00	0.00	0.02	0.09	0.42	0.38	22.34	8.58	0.25	0.11	3.73	1.47	0.00	0.00	-4.82	9.74	-2.31	49.20	184.64	854.92	366.86	1114.34	639.84	888.02	432.05	1072.08	417.38
31.297	0	0.14	0.17	0.03	0.38	0.06	0.31	0.22	0.30	0.22	99.23	1.89	0.00	91.65	21.32	1.77	0.22	0.02	8.53	1.55	0.43	0.15	0.00	0.00	0.02	0.10	0.47	0.30	22.89	9.65	0.23	0.28	3.86	2.00	0.00	0.00	-3.43	10.02	-0.07	49.91	186.09	856.01	367.92	1111.17	636.46	889.25	429.14	1075.22	422.21
31.331	0	0.14	0.16	0.03	0.35	0.06	0.26	0.22	0.23	0.18	99.30	1.58	0.00	92.61	18.41	1.92	0.18	0.02	7.03	1.09	0.42	0.10	0.00	0.00	0.02	0.10	0.50	0.23	23.54	12.88	0.19	0.19	4.15	1.75	0.00	0.00	-7.14	9.36	-1.33	49.64	188.53	856.93	369.22	1108.84	632.53	885.43	428.47	1073.86	422.33
31.364	0	0.14	0.16	0.03	0.33	0.06	0.24	0.22	0.19	0.19	99.35	1.30	0.00	91.34	16.64	1.99	0.19	0.03	6.42	0.98	0.34	0.08	0.00	0.00	0.02	0.12	0.58	0.16	22.76	14.19	0.18	0.15	4.22	1.67	0.00	0.00	-2.35	10.22	-2.43	49.78	178.09	856.50	370.73	1106.56	635.50	888.10	432.63	1065.82	421.22
31.398	0	0.14	0.16	0.03	0.35	0.06	0.27	0.28	0.19	0.19	99.31	1.59	0.00	90.99	19.39	1.48	0.19	0.03	5.86	1.03	0.42	0.07	0.00	0.00	0.02	0.15	0.64	0.10	22.57	18.37	0.16	1.38	4.60	1.77	0.00	0.00	-2.76	10.44	-2.63	49.71	179.43	856.45	371.96	1105.96	635.07	886.91	435.59	1065.74	420.93
31.431	0	0.13	0.16	0.03	0.39	0.06	0.32	0.37	0.17	0.17	99.21	2.24	0.00	90.23	23.36	1.34	0.17	0.03	5.79	0.93	0.38	0.05	0.00	0.00	0.01	0.15	0.65	0.11	23.00	20.92	0.12	3.94	4.66	1.81	0.00	0.00	-3.46	10.89	-2.72	49.81	180.76	855.03	373.30	1102.67	633.57	883.79	437.16	1063.85	421.29
31.464	0	0.13	0.17	0.03	0.37	0.06	0.30	0.35	0.17	0.17	99.27	1.77	0.00	91.61	21.30	1.46	0.17	0.02	5.95	0.76	0.39	0.05	0.00	0.00	0.01	0.15	0.69	0.15	22.02	21.29	0.13	0.40	4.48	2.13	0.00	0.00	-2.45	10.05	-3.15	49.84	179.81	852.13	373.00	1101.53	635.29	881.78	438.88	1060.64	420.49
31.498	0	0.12	0.18	0.03	0.40	0.05	0.33	0.41	0.16	0.16	99.18	2.24	0.00	92.32	23.92	1.56	0.16	0.02	5.24	0.58	0.38	0.04	0.00	0.00	0.01	0.16	0.64	0.15	22.42	22.66	0.11	0.14	4.57	2.78	0.00	0.00	-3.02	9.57	-2.52	50.21	184.25	850.66	372.23	1100.89	634.93	879.15	437.33	1062.67	420.93
31.531	0	0.12	0.20	0.03	0.37	0.05	0.29	0.37	0.18	0.18	99.26	1.68	0.00	89.30	21.75	2.12	0.18	0.03	4.33	0.52	0.43	0.03	0.00	0.00	0.01	0.18	0.59	0.11	20.92	21.52	0.12	0.11	4.59	3.83	0.00	0.00	-2.18	11.39	-1.92	50.31	179.74	849.37	371.90	1096.57	632.72	879.43	433.87	1058.77	421.99
31.564	0	0.12	0.19	0.03	0.32	0.05	0.24	0.31	0.18	0.19	99.36	1.14	0.00	91.46	18.06	2.58	0.18	0.03	4.80	0.47	0.49	0.06	0.00	0.00	0.01	0.19	0.54	0.10	19.47	20.84	0.10	0.38	4.88	3.63	0.00	0.00	-3.49	10.14	-2.27	50.25	178.45	848.21	370.41	1092.22	626.80	876.93	432.84	1054.79	418.34
31.598	0	0.13	0.21	0.03	0.28	0.05	0.22	0.27	0.16	0.20	99.43	0.87	0.00	90.60	15.31	2.43	0.16	0.03	4.51	0.45	0.58	0.06	0.00	0.00	0.01	0.20	0.52	0.09	18.33	20.21	0.09	1.57	4.72	4.57	0.00	0.00	-3.85	10.67	-2.53	50.24	191.21	845.77	362.74	1104.74	634.52	874.95	429.32	1065.48	413.16
31.631	0	0.12	0.20	0.03	0.26	0.05	0.19	0.26	0.16	0.21	99.48	0.64	0.00	92.79	13.17	3.29	0.16	0.04	4.16	0.37	0.67	0.08	0.00	0.00	0.01	0.21	0.48	0.10	16.19	20.70	0.09	0.15	4.47	4.06	0.00	0.00	-1.49	9.23	-1.86	50.08	181.02	847.34	364.87	1097.50	629.82	878.19	426.55	1058.93	416.49
31.664	0	0.12	0.19	0.03	0.24	0.05	0.17	0.24	0.17	0.22	99.51	0.49	0.00	89.23	10.69	4.05	0.17	0.05	3.98	0.32	0.61	0.08	0.00	0.00	0.01	0.22	0.38	0.07	14.85	20.96	0.09	0.24	4.54	4.21	0.00	0.00	-0.39	11.43	-0.92	50.52	184.68	848.99	365.64	1101.31	630.80	880.52	430.78	1064.73	417.56
31.698	0	0.12	0.19	0.03	0.23	0.05	0.16	0.26	0.19	0.28	99.49	0.38	0.00	89.72	9.72	5.02	0.19	0.06	3.24	0.40	0.59	0.06	0.00	0.00	0.01	0.28	0.36	0.07	12.44	22.07	0.08	0.23	4.54	4.34	0.00	0.00	-2.52	11.17	-1.42	50.79	184.98	851.43	368.16	1103.04	631.49	881.82	433.84	1066.13	418.10
31.731	0	0.12	0.16	0.03	0.24	0.05	0.17	0.25	0.19	0.28	99.50	0.43	0.00	96.36	10.64	5.10	0.19	0.07	4.12	0.62	0.56	0.06	0.00	0.00	0.01	0.28	0.30	0.08	13.07	20.54	0.07	0.20	4.88	2.94	0.00	0.00	-5.61	5.62	-2.74	50.40	187.14	851.07	365.14	1109.77	637.28	881.80	430.17	1068.34	415.14
31.765	0	0.11	0.15	0.03	0.22	0.06	0.16	0.23	0.17	0.33	99.53	0.36	0.00	95.60	9.71	4.90	0.17	0.07	6.15	0.85	0.54	0.09	0.00	0.00	0.01	0.33	0.32	0.17	11.61	19.96	0.06	0.24	5.03	2.06	0.00	0.00	-7.05	6.60	-0.85	50.14	188.69	849.63	361.97	1112.75	636.67	884.51	427.99	1072.65	413.56
31.798	0	0.12	0.13	0.03	0.23	0.06	0.17	0.23	0.17	0.30	99.54	0.40	0.00	96.68	10.35	4.90	0.16	0.06	5.80	1.18	0.65	0.11	0.00	0.00	0.01	0.30	0.30	0.17	12.30	19.02	0.06	0.25	5.19	1.26	0.00	0.00	0.48	5.14	-0.64	50.88	186.45	852.31	362.53	1113.52	638.98	887.52	427.99	1073.69	417.70
31.831	0	0.11	0.13	0.03	0.22	0.06	0.16	0.22	0.22	0.27	99.55	0.37	0.00	96.09	9.78	5.13	0.15	0.08	5.13	0.82	0.65	0.11	0.00	0.00	0.01	0.27	0.28	0.22	11.81	17.96	0.06	0.21	5.03	1.02	0.00	0.00	-2.84	5.99	-1.86	50.86	185.99	851.43	361.20	1111.44	636.22	884.57	425.31	1070.22	414.04
31.865	0	0.11	0.12	0.03	0.26	0.05	0.19	0.23	0.24	0.22	99.47	0.54	0.00	93.55	13.88	5.20	0.13	0.08	4.53	0.99	0.55	0.08	0.00	0.00	0.02	0.22	0.28	0.24	13.08	15.09	0.06	0.03	5.06	0.57	0.00	0.00	1.87	8.63	-1.98	51.04	185.31	855.26	363.86	1113.51	637.17	887.90	431.55	1072.59	416.41
31.898	0	0.11	0.13	0.03	0.25	0.05	0.18	0.22	0.17	0.22	99.50	0.52	0.00	92.74	12.95	4.56	0.12	0.06	3.72	1.16	0.49	0.05	0.00	0.00	0.01	0.22	0.26	0.17	13.55	15.90	0.06	0.15	5.11	0.74	0.00	0.00	-1.68	9.26	-1.01	51.07	179.33	855.65	365.27	1110.86	635.36	891.09	427.98	1070.16	418.19
31.931	0	0.11	0.12	0.02	0.29	0.05	0.22	0.25	0.11	0.21	99.42	0.70	0.00	90.97	17.33	4.67	0.11	0.06	3.55	1.25	0.32	0.05	0.00	0.00	0.02	0.21	0.24	0.11	13.37	14.39	0.06	0.09	5.08	0.58	0.00	0.00	-6.33	10.45	-1.79	50.84	183.21	856.12	366.81	1109.91	633.18	887.70	426.67	1070.78	419.75
31.965	0	0.11	0.12	0.02	0.26	0.06	0.21	0.23	0.11	0.20	99.47	0.59	0.00	94.10	15.76	3.98	0.11	0.06	3.96	1.07	0.34	0.05	0.00	0.00	0.02	0.20	0.23	0.10	12.37	13.97	0.06	0.22	5.42	0.23	0.00	0.00	-6.91	8.15	-2.84	51.03	181.90	857.43	368.32	1106.04	629.25	885.74	429.96	1067.14	416.40
31.998	0	0.10	0.13	0.02	0.26	0.05	0.23	0.23	0.11	0.20	99.47	0.62	0.00	90.97	16.95	3.09	0.11	0.05	3.87	0.90	0.37	0.04	0.00	0.00	0.02	0.20	0.23	0.09	11.94	14.46	0.06	0.31	5.29	1.00	0.00	0.00	-2.53	10.45	-2.10	51.33	184.02	856.99	366.69	1108.74	631.78	886.87	430.66	1070.38	417.00
32.031	0	0.10	0.14	0.02	0.26	0.05	0.23	0.24	0.11	0.19	99.48	0.58	0.00	90.42	17.16	3.10	0.11	0.05	3.62	0.70	0.26	0.03	0.00	0.00	0.02	0.19	0.19	0.09	10.83	14.52	0.06	0.06	5.24	1.58	0.00	0.00	-0.61	10.78	-0.80	51.24	179.17	855.35	366.45	1105.72	631.41	888.75	428.06	1067.71	419.30
32.065	0	0.10	0.16	0.02	0.26	0.05	0.23	0.24	0.15	0.18	99.48	0.58	0.00	93.03	17.19	2.92	0.10	0.05	3.91	0.53	0.28	0.03	0.00	0.00	0.02	0.18	0.21	0.15	10.76	15.25	0.06	0.20	5.12	2.27	0.00	0.00	-3.29	9.05	-1.30	51.19	182.72	854.09	364.71	1108.86	633.32	887.18	427.57	1069.58	416.68
32.098	0	0.10	0.16	0.02	0.27	0.05	0.25	0.26	0.16	0.19	99.45	0.62	0.00	89.18	18.56	3.12	0.10	0.04	4.34	0.61	0.27	0.04	0.00	0.00	0.02	0.19	0.24	0.16	10.45	15.83	0.07	0.16	4.95	2.32	0.00	0.00	1.35	11.45	-0.35	51.22	180.64	852.01	363.35	1108.91	635.05	888.65	428.44	1068.96	417.60
32.132	0	0.11	0.16	0.02	0.26	0.06	0.22	0.26	0.11	0.18	99.48	0.58	0.00	91.10	16.06	3.23	0.11	0.04	4.98	0.57	0.42	0.08	0.00	0.00	0.01	0.18	0.23	0.11	11.90	17.93	0.07	0.09	4.94	2.47	0.00	0.00	2.01	10.37	-0.56	51.18	178.48	851.59	363.86	1108.78	636.81	889.13	428.74	1067.30	418.29
32.165	0	0.11	0.17	0.03	0.29	0.05	0.24	0.30	0.11	0.18	99.40	0.76	0.00	91.56	17.65	3.03	0.11	0.04	4.90	0.63	0.49	0.08	0.00	0.00	0.01	0.18	0.23	0.08	14.11	19.89	0.07	0.11	4.81	2.67	0.00	0.00	2.51	10.08	-0.88	51.23	180.28	851.22	363.95	1108.23	636.67	887.32	429.49	1067.24	418.12
32.198	0	0.12	0.17	0.03	0.26	0.05	0.21	0.27	0.12	0.19	99.46	0.65	0.00	92.17	14.47	2.95	0.12	0.04	4.39	0.64	0.63	0.09	0.00	0.00	0.01	0.19	0.26	0.06	15.19	20.58	0.07	0.10	4.76	2.94	0.00	0.00	0.00	9.67	-1.34	51.29	177.28	851.76	364.50	1107.64	635.96	888.19	428.54	1065.11	417.28
32.232	0	0.12	0.18	0.03	0.27	0.05	0.22	0.32	0.12	0.18	99.35	0.68	0.00	93.19	15.53	3.09	0.12	0.05	5.10	0.74	0.64	0.07	0.00	0.00	0.01	0.18	0.23	0.04	14.71	23.81	0.09	0.25	4.49	3.34	0.00	0.00	-1.44	8.92	-1.54	51.35	177.30	851.65	365.12	1105.81	634.90	886.86	427.30	1063.89	417.56
32.265	0	0.11	0.19	0.03	0.31	0.05	0.24	0.39	0.12	0.20	99.21	0.85	0.00	92.38	18.02	3.61	0.12	0.07	5.22	0.78	0.46	0.06	0.00	0.00	0.01	0.20	0.18	0.03	15.40	25.52	0.09	0.18	4.42	3.93	0.00	0.00	-5.20	9.52	-1.69	51.32	185.81	850.80	365.45	1105.50	633.38	881.70	427.72	1067.18	416.69
32.298	0	0.11	0.22	0.03	0.33	0.05	0.28	0.49	0.13	0.22	99.01	1.04	0.00	93.76	20.86	3.14	0.13	0.05	5.66	1.05	0.39	0.04	0.00	0.00	0.01	0.22	0.22	0.04	15.37	28.60	0.10	0.25	4.22	5.07	0.00	0.00	-4.68	8.45	-2.07	51.38	185.02	849.44	364.29	1105.36	633.50	880.87	428.28	1065.40	414.83
32.332	0	0.10	0.25	0.02	0.40	0.05	0.35	0.66	0.14	0.26	98.67	1.54	0.00	92.49	25.58	3.34	0.14	0.06	5.69	1.26	0.28	0.04	0.00	0.00	0.01	0.26	0.17	0.03	16.00	30.79	0.10	0.32	4.12	6.03	0.00	0.00	-5.45	9.45	-1.90	51.17	186.67	848.94	364.02	1105.65	633.89	880.13	427.28	1066.40	415.04
32.365	0	0.10	0.32	0.02	0.44	0.05	0.43	0.72	0.15	0.27	98.55	1.99	0.00	91.08	29.70	2.68	0.15	0.06	5.66	1.69	0.23	0.05	0.00	0.00	0.01	0.27	0.14	0.04	15.17	29.42	0.09	0.20	4.17	8.34	0.00	0.00	-2.84	10.38	-0.47	51.73	190.06	846.86	363.55	1104.07	633.66	878.59	427.08	1068.41	417.44
32.399	0	0.09	0.51	0.02	0.44	0.06	0.47	0.81	0.15	0.31	98.38	1.90	0.00	92.81	31.23	2.42	0.15	0.05	6.98	1.76	0.16	0.07	0.00	0.00	0.01	0.31	0.14	0.06	12.99	30.91	0.09	0.30	4.10	12.58	0.00	0.00	-5.11	9.21	0.05	51.39	190.48	845.28	363.11	1102.38	631.86	877.47	425.98	1067.73	416.75
32.432	0	0.08	0.73	0.02	0.53	0.06	0.60	1.04	0.16	0.30	97.93	2.94	0.00	92.64	36.86	2.33	0.16	0.06	6.60	1.83	0.17	0.07	0.00	0.00	0.01	0.30	0.14	0.05	12.93	31.34	0.09	0.11	4.08	15.92	0.00	0.00	-4.30	9.34	-0.52	51.40	190.45	844.14	362.86	1101.11	631.80	875.48	426.76	1065.62	415.75
32.465	0	0.07	0.90	0.02	0.70	0.06	0.88	1.39	0.14	0.34	97.23	5.78	0.00	91.22	45.10	2.04	0.14	0.06	7.62	1.83	0.23	0.07	0.00	0.00	0.01	0.34	0.14	0.05	13.49	30.45	0.09	0.15	4.10	17.92	0.00	0.00	-1.67	10.30	-2.28	51.45	181.53	843.65	364.15	1097.88	632.37	875.87	429.49	1056.79	414.50
32.499	0	0.07	1.22	0.02	0.87	0.05	1.10	1.46	0.13	0.43	97.08	9.74	0.00	93.04	50.59	2.19	0.13	0.09	6.15	1.24	0.19	0.05	0.00	0.00	0.01	0.43	0.15	0.05	15.03	26.05	0.11	0.48	4.03	20.77	0.00	0.00	-2.95	9.03	-2.96	51.59	184.66	842.75	366.04	1096.41	632.65	872.17	432.51	1055.97	414.71
32.532	0	0.08	1.25	0.02	0.64	0.05	0.71	0.91	0.14	0.47	97.51	4.93	0.00	93.82	40.85	2.08	0.14	0.13	5.04	0.90	0.23	0.06	0.00	0.00	0.01	0.47	0.22	0.04	15.66	24.45	0.11	0.40	3.93	20.90	0.00	0.00	-0.32	8.40	-4.17	51.34	175.83	840.17	366.45	1090.84	632.15	871.16	432.74	1046.01	414.25
32.565	0	0.08	1.29	0.02	0.62	0.05	0.69	0.96	0.14	0.49	97.42	4.23	0.00	93.62	40.08	2.08	0.14	0.18	4.70	0.82	0.20	0.06	0.00	0.00	0.01	0.49	0.19	0.05	14.41	26.29	0.11	0.27	3.51	20.94	0.00	0.00	-0.01	8.57	-1.13	51.50	182.26	839.63	366.11	1086.72	624.93	869.55	432.16	1051.09	415.88
32.599	0	0.09	1.00	0.02	0.46	0.04	0.49	0.67	0.17	0.64	98.00	1.99	0.00	96.02	32.03	2.02	0.17	0.23	4.44	1.02	0.21	0.08	0.00	0.00	0.01	0.64	0.21	0.09	12.82	25.74	0.12	0.04	3.31	18.32	0.00	0.00	-1.11	6.08	-1.43	50.81	171.20	832.87	363.79	1074.41	617.82	865.25	427.29	1035.74	411.74
32.632	0	0.09	0.58	0.02	0.50	0.05	0.56	0.74	0.19	0.89	98.51	2.37	0.00	93.56	35.14	2.02	0.19	0.18	4.65	1.07	0.39	0.14	0.00	0.00	0.02	0.89	0.20	0.16	11.94	25.18	0.13	0.33	3.26	13.20	0.00	0.00	5.30	8.62	2.24	50.83	168.35	830.96	365.10	1071.64	617.09	869.15	430.58	1036.97	417.30
32.665	0	0.08	0.43	0.02	0.47	0.05	0.54	0.63	0.24	1.34	98.74	1.99	0.00	94.61	34.32	1.70	0.18	0.18	4.88	1.04	0.45	0.26	0.00	0.00	0.02	1.34	0.16	0.24	10.49	22.25	0.14	0.15	3.18	10.19	0.00	0.00	-5.18	7.67	1.11	52.62	176.30	829.32	362.37	1076.37	617.15	865.44	429.05	1040.79	410.72
32.699	0	0.09	0.36	0.02	0.34	0.05	0.36	0.37	0.33	2.27	99.26	0.86	0.00	93.50	25.45	1.98	0.16	0.21	5.35	1.00	0.93	0.43	0.00	0.00	0.04	2.27	0.12	0.33	8.04	17.92	0.17	0.30	3.04	8.56	0.00	0.00	-0.48	8.67	-0.27	52.59	184.26	827.86	359.24	1077.39	619.96	859.14	425.31	1042.80	410.40
32.732	0	0.11	0.32	0.02	0.26	0.05	0.25	0.27	0.21	3.00	99.37	0.49	0.00	89.16	17.26	2.29	0.17	0.22	5.44	1.24	1.09	0.58	0.00	0.00	0.04	3.00	0.09	0.21	8.35	18.29	0.17	0.32	2.87	7.23	0.00	0.00	-0.29	11.47	0.70	53.08	182.34	827.04	359.87	1076.85	620.15	860.88	426.01	1042.66	411.81
32.766	0	0.11	0.30	0.03	0.23	0.04	0.22	0.20	0.19	5.05	99.40	0.37	0.00	91.03	14.40	2.11	0.19	0.17	4.95	1.93	1.88	1.07	0.00	0.00	0.04	5.05	0.07	0.09	7.34	14.78	0.18	0.17	2.67	6.53	0.00	0.00	-0.06	10.41	-0.41	52.92	182.21	829.14	361.42	1075.30	619.35	859.55	425.59	1041.29	412.54
32.799	0	0.11	0.32	0.03	0.24	0.04	0.22	0.21	0.19	8.18	99.36	0.37	0.00	94.53	15.14	3.02	0.19	0.12	4.04	2.99	1.96	1.78	0.00	0.00	0.04	8.18	0.04	0.07	6.47	14.13	0.19	0.63	2.40	7.19	0.00	0.00	-6.92	7.75	0.85	53.00	182.33	828.27	357.80	1076.60	613.96	861.51	422.52	1043.19	407.18
32.832	0	0.12	0.28	0.03	0.23	0.04	0.20	0.20	0.20	10.48	99.44	0.33	0.00	94.49	12.79	3.77	0.20	0.11	3.83	3.96	2.11	2.13	0.00	0.00	0.05	10.48	0.03	0.05	6.49	13.84	0.19	0.69	2.47	6.11	0.00	0.00	3.56	7.79	-0.27	51.72	178.48	829.98	360.19	1078.83	623.19	863.74	425.11	1041.82	413.19
32.866	0	0.12	0.28	0.03	0.21	0.04	0.18	0.19	0.26	11.02	99.43	0.33	0.00	93.70	11.02	3.57	0.19	0.09	3.70	3.76	2.24	1.51	0.00	0.00	0.05	17.45	0.03	0.07	6.66	14.64	0.26	0.14	2.33	6.11	0.00	0.00	0.84	8.50	1.10	52.58	177.30	828.46	361.16	1079.37	624.13	865.76	426.53	1042.63	414.23
32.899	0	0.13	0.28	0.03	0.19	0.04	0.16	0.16	0.27	7.65	99.44	0.33	0.00	85.75	7.65	3.79	0.20	0.11	3.78	3.77	1.68	1.12	0.00	0.00	0.05	18.25	0.02	0.10	7.00	14.67	0.27	0.32	2.37	6.01	0.00	0.00	2.59	13.03	2.56	52.74	175.37	827.82	361.04	1080.22	625.50	868.92	426.26	1044.02	416.59
32.932	0	0.14	0.23	0.03	0.20	0.04	0.15	0.17	0.29	6.68	99.54	0.33	0.00	85.25	6.68	4.85	0.24	0.10	4.36	5.91	1.61	0.68	0.00	0.00	0.05	24.70	0.02	0.11	7.87	14.90	0.29	0.48	2.32	4.43	0.00	0.00	2.22	13.23	2.59	53.22	175.56	825.49	362.45	1079.54	629.27	867.34	426.79	1042.72	418.87
32.966	0	0.15	0.21	0.03	0.21	0.04	0.16	0.18	0.36	8.06	99.58	0.33	0.00	90.22	8.06	5.12	0.31	0.10	4.09	8.37	1.17	0.53	0.00	0.00	0.03	37.68	0.03	0.13	7.58	14.79	0.36	0.22	2.33	3.59	0.00	0.00	2.69	10.89	3.32	53.73	178.97	826.26	363.26	1079.14	625.10	866.98	432.48	1045.36	417.90
32.999	0	0.15	0.20	0.03	0.22	0.04	0.17	0.18	0.43	9.61	99.57	0.33	0.00	93.98	9.61	4.50	0.33	0.08	3.90	7.78	0.92	0.57	0.00	0.00	0.04	38.44	0.04	0.20	7.24	14.54	0.43	0.19	2.32	2.79	0.00	0.00	-2.03	8.26	3.19	53.99	177.37	827.35	363.30	1075.05	619.19	865.87	428.17	1042.86	416.43
33.032	0	0.15	0.20	0.03	0.20	0.04	0.17	0.20	0.51	8.67	99.60	0.33	0.00	87.99	8.67	4.25	0.37	0.08	4.62	8.27	1.17	0.53	0.00	0.00	0.06	46.22	0.05	0.51	6.00	17.35	0.49	0.05	2.51	3.07	0.00	0.00	0.34	12.04	1.86	52.55	165.37	834.61	365.01	1069.22	609.67	870.81	426.55	1035.76	414.76
33.066	0	0.16	0.20	0.02	0.18	0.04	0.17	0.18	1.57	8.08	99.60	0.33	0.00	98.63	8.08	2.25	0.45	0.08	5.51	10.16	1.28	0.42	0.00	0.00	0.09	62.59	0.07	1.57	5.08	17.64	0.60	0.16	2.74	2.79	0.00	0.00	-8.31	0.61	-1.45	53.19	163.29	839.68	368.64	1070.02	607.18	870.73	431.11	1032.70	410.39
33.099	0	0.17	0.19	0.02	0.17	0.05	0.17	0.17	4.24	7.41	99.62	0.33	0.00	87.61	7.41	1.61	0.45	0.06	7.22	10.47	1.36	0.41	0.00	0.01	0.13	62.12	0.08	4.24	3.97	17.86	0.64	0.56	2.71	2.07	0.00	0.00	-16.60	-12.22	1.39	53.62	155.18	836.52	366.29	1071.80	606.93	877.39	428.35	1031.16	407.47
33.133	0	0.15	0.20	0.02	0.17	0.04	0.17	0.18	4.39	8.19	99.60	0.33	0.00	96.77	8.19	1.81	0.34	0.06	4.66	6.67	0.92	0.18	0.00	0.01	0.15	59.57	0.09	4.39	3.31	17.74	0.75	0.45	2.41	2.29	0.00	0.00	-4.63	5.00	0.07	51.73	169.51	832.47	363.41	1073.83	614.71	867.61	426.88	1036.35	410.74
33.166	0	0.14	0.21	0.02	0.17	0.04	0.16	0.17	4.10	6.82	99.57	0.33	0.00	96.65	6.82	1.88	0.32	0.07	4.10	4.58	0.90	0.11	0.00	0.01	0.17	52.72	0.10	4.19	2.52	17.91	0.87	2.34	2.10	2.88	0.00	0.00	-2.11	5.19	0.03	51.46	174.33	831.85	364.46	1072.40	616.28	863.92	426.26	1037.82	414.04
33.199	0	0.13	0.23	0.02	0.18	0.03	0.18	0.19	2.78	9.02	99.54	0.33	0.00	91.77	9.02	1.53	0.32	0.08	2.78	2.71	0.57	0.05	0.00	0.01	0.20	47.47	0.14	4.64	2.19	19.07	0.98	2.53	1.69	3.19	0.00	0.00	-8.85	9.95	-1.24	52.18	179.17	832.50	366.61	1068.55	611.96	858.20	424.92	1036.98	413.07
33.233	0	0.11	0.28	0.02	0.20	0.03	0.22	0.24	2.12	12.44	99.45	0.33	0.00	91.04	12.44	0.90	0.36	0.05	2.12	1.43	0.45	0.02	0.00	0.01	0.29	34.48	0.17	2.73	1.63	21.51	1.56	11.13	1.37	4.50	0.00	0.00	-9.96	10.41	-1.69	52.23	181.62	835.26	367.56	1069.32	609.04	858.24	427.84	1039.14	411.72
33.266	0	0.11	0.33	0.02	0.21	0.03	0.24	0.24	1.96	14.34	99.34	0.33	0.00	85.05	14.34	0.62	0.41	0.05	3.20	1.26	0.42	0.03	0.00	0.01	0.28	25.42	0.18	1.96	1.67	20.02	1.85	15.08	1.20	5.96	0.00	0.00	-9.25	13.31	-3.58	51.76	174.64	838.82	368.67	1074.01	612.77	863.68	430.44	1037.15	410.31
33.299	0	0.10	0.32	0.02	0.22	0.03	0.26	0.24	2.25	15.32	99.35	0.33	0.00	91.46	15.32	0.53	0.37	0.06	4.42	0.83	0.34	0.04	0.00	0.01	0.27	20.44	0.16	1.05	1.56	19.85	2.25	1.43	1.09	5.67	0.00	0.00	-6.65	10.14	-3.81	51.82	180.45	841.28	368.10	1078.92	615.65	863.88	431.36	1043.20	411.26
33.333	0	0.10	0.32	0.02	0.22	0.04	0.27	0.25	3.00	10.76	99.37	0.33	0.00	86.04	16.01	0.65	0.34	0.07	6.42	0.51	0.34	0.07	0.00	0.02	0.25	10.76	0.15	0.35	1.33	19.20	3.00	0.18	0.95	5.39	0.00	0.00	-4.55	12.91	-3.70	51.85	179.53	842.16	369.78	1078.19	615.33	864.75	434.47	1042.93	412.51
33.366	0	0.10	0.36	0.02	0.22	0.04	0.27	0.22	2.76	9.67	99.29	0.33	0.00	88.83	15.65	0.66	0.35	0.09	7.11	0.36	0.31	0.07	0.00	0.01	0.19	9.67	0.15	0.16	1.44	16.82	2.76	0.53	0.89	6.51	0.00	0.00	-4.12	11.63	-3.31	51.78	177.44	841.11	370.02	1076.67	615.15	865.11	434.69	1041.22	413.07
33.400	0	0.10	0.41	0.02	0.21	0.04	0.26	0.18	2.92	6.03	99.17	0.33	0.00	86.34	14.94	0.54	0.35	0.09	6.61	0.49	0.30	0.03	0.00	0.01	0.18	6.03	0.20	0.11	1.02	13.40	2.92	0.67	0.72	7.76	0.00	0.00	-2.69	12.78	-2.92	51.78	176.48	840.27	370.79	1073.43	614.12	863.98	433.92	1039.43	414.87
33.433	0	0.10	0.43	0.02	0.23	0.04	0.28	0.19	4.45	3.87	99.14	0.36	0.00	84.29	16.78	0.53	0.30	0.08	5.77	0.52	0.28	0.03	0.00	0.01	0.21	3.87	0.21	0.08	0.92	12.87	4.45	0.09	0.55	7.98	0.00	0.00	-3.76	13.60	-2.52	51.92	176.15	834.78	369.74	1066.07	612.13	858.03	428.88	1033.66	415.34
33.466	0	0.11	0.45	0.02	0.19	0.03	0.22	0.17	4.86	3.17	99.10	0.33	0.00	81.24	11.38	0.63	0.24	0.11	5.44	0.44	0.20	0.02	0.00	0.01	0.23	3.17	0.19	0.03	1.04	15.42	4.86	0.02	0.50	8.48	0.00	0.00	-3.87	14.67	-1.35	52.18	176.03	829.24	369.72	1057.93	608.56	852.82	427.58	1028.48	416.26
33.500	0	0.12	0.40	0.02	0.17	0.03	0.18	0.16	5.51	1.52	99.20	0.33	0.00	68.25	7.01	0.72	0.16	0.13	5.51	0.44	0.15	0.01	0.00	0.01	0.24	1.52	0.14	0.02	0.89	16.98	6.69	0.04	0.33	7.28	0.00	0.00	-1.12	18.17	-2.57	52.22	171.62	824.09	368.85	1053.78	609.73	849.01	429.57	1019.89	413.72
33.533	0	0.12	0.42	0.02	0.16	0.03	0.16	0.16	4.67	0.97	99.16	0.33	0.00	74.91	4.76	0.90	0.13	0.14	4.67	0.25	0.12	0.02	0.00	0.00	0.27	0.97	0.11	0.01	0.92	19.46	8.96	0.04	0.24	7.76	0.00	0.00	-0.88	16.53	-1.28	51.86	172.27	817.67	368.01	1041.49	601.22	841.01	427.66	1012.67	413.14
33.566	0	0.12	0.42	0.02	0.16	0.03	0.16	0.15	3.92	0.72	99.17	0.33	0.00	82.22	4.65	0.84	0.12	0.09	3.92	0.16	0.08	0.02	0.00	0.00	0.28	0.72	0.09	0.02	0.89	18.53	10.69	0.07	0.20	7.61	0.00	0.00	-9.07	14.34	-2.94	52.64	181.57	819.98	367.90	1046.66	601.23	837.74	428.48	1018.26	409.01
33.600	0	0.12	0.38	0.02	0.15	0.03	0.16	0.15	3.38	0.25	99.23	0.36	0.00	83.73	4.37	0.64	0.10	0.07	3.38	0.11	0.07	0.03	0.00	0.00	0.35	0.25	0.09	0.09	1.18	18.47	17.06	0.11	0.14	6.72	0.00	0.00	-3.04	13.81	-2.76	52.10	171.78	818.18	368.99	1043.23	602.79	840.63	431.07	1011.22	410.90
33.633	0	0.12	0.39	0.02	0.16	0.03	0.16	0.16	2.65	0.21	99.23	0.52	0.00	86.57	5.18	0.53	0.11	0.05	2.65	0.07	0.07	0.04	0.00	0.00	0.51	0.21	0.08	0.19	1.30	20.12	21.40	0.09	0.12	6.73	0.00	0.00	-4.30	12.68	-3.78	52.24	173.83	818.95	369.78	1043.49	603.15	838.70	431.68	1011.23	410.51
33.666	0	0.12	0.36	0.02	0.16	0.03	0.17	0.17	2.74	0.15	99.28	0.83	0.00	89.37	5.27	0.42	0.12	0.03	2.74	0.04	0.06	0.05	0.00	0.00	0.64	0.15	0.06	0.24	1.72	21.34	27.74	0.02	0.10	6.06	0.00	0.00	-3.13	11.35	-3.45	52.19	175.52	818.19	370.21	1041.42	601.43	836.93	433.53	1010.96	410.74
33.700	0	0.13	0.34	0.02	0.16	0.03	0.16	0.17	2.49	0.11	99.32	1.59	0.00	77.38	4.62	0.33	0.11	0.03	2.49	0.02	0.08	0.06	0.00	0.00	0.69	0.09	0.06	0.21	2.47	21.53	37.40	0.02	0.09	5.45	0.00	0.00	-3.70	15.85	-3.69	52.45	171.09	814.83	370.00	1039.61	603.62	836.36	432.29	1006.06	410.50
33.733	0	0.13	0.37	0.03	0.16	0.03	0.16	0.16	2.66	0.11	99.26	1.94	0.00	81.83	4.61	0.21	0.11	0.02	2.66	0.02	0.09	0.05	0.00	0.00	1.03	0.08	0.07	0.22	2.61	21.41	39.91	0.06	0.09	6.29	0.00	0.00	-3.17	14.48	-2.97	52.61	169.01	811.84	370.50	1035.55	603.46	834.77	431.56	1002.66	412.14
33.767	0	0.13	0.36	0.03	0.16	0.03	0.16	0.19	2.88	0.10	99.28	1.90	0.00	72.35	4.62	0.19	0.08	0.01	2.88	0.02	0.21	0.04	0.00	0.00	0.96	0.10	0.07	0.23	3.45	24.28	39.61	0.25	0.09	5.98	0.00	0.00	-6.97	17.19	-1.94	52.90	174.03	807.09	367.93	1036.04	605.07	831.27	427.71	1004.52	411.14
33.800	0	0.13	0.33	0.03	0.17	0.03	0.17	0.22	3.28	0.09	99.33	2.39	0.00	66.73	5.46	0.16	0.09	0.01	3.28	0.04	0.23	0.04	0.00	0.00	1.02	0.09	0.08	0.16	3.89	27.94	41.68	0.03	0.08	5.28	0.00	0.00	0.29	18.52	-1.17	52.73	168.26	803.61	365.59	1039.61	611.90	835.54	430.42	1002.71	411.32
33.833	0	0.13	0.30	0.03	0.16	0.03	0.17	0.23	4.03	0.12	99.40	1.97	0.00	75.99	4.94	0.17	0.10	0.02	4.03	0.06	0.32	0.04	0.00	0.00	1.00	0.12	0.09	0.12	3.98	28.84	39.78	0.02	0.08	4.18	0.00	0.00	1.88	16.24	-0.34	52.74	172.67	800.97	363.58	1041.76	614.15	834.19	431.33	1005.65	410.94
33.867	0	0.13	0.28	0.03	0.16	0.03	0.16	0.29	3.89	0.13	99.42	3.31	0.00	65.87	4.22	0.21	0.10	0.02	3.89	0.09	0.44	0.06	0.00	0.00	0.74	0.13	0.11	0.06	4.66	35.50	47.12	0.03	0.07	3.70	0.00	0.00	2.79	18.71	0.41	52.86	167.14	799.75	364.01	1042.08	617.10	837.53	431.12	1003.65	412.67
33.900	0	0.14	0.26	0.03	0.16	0.03	0.15	0.31	3.37	0.18	99.39	1.68	0.00	73.31	3.55	0.27	0.11	0.02	3.37	0.15	0.36	0.07	0.00	0.00	0.43	0.18	0.15	0.04	5.46	37.26	39.16	0.18	0.09	3.08	0.00	0.00	2.54	16.95	-1.48	52.70	174.10	798.73	360.24	1047.95	621.64	833.89	429.56	1006.74	408.69
33.933	0	0.14	0.26	0.03	0.17	0.03	0.16	0.43	2.99	0.23	99.15	1.81	0.00	56.29	4.22	0.34	0.12	0.02	2.99	0.25	0.36	0.06	0.00	0.00	0.29	0.23	0.22	0.04	6.66	44.56	39.38	0.04	0.09	2.79	0.00	0.00	6.99	20.74	-0.42	52.56	166.12	796.49	361.61	1043.69	622.88	836.12	430.13	1001.28	412.28
33.967	0	0.14	0.25	0.03	0.18	0.03	0.16	0.41	2.75	0.37	99.17	1.11	0.00	78.35	5.20	0.37	0.16	0.02	2.75	0.39	0.34	0.03	0.00	0.00	0.19	0.37	0.29	0.05	7.21	42.86	31.93	0.06	0.10	2.75	0.00	0.00	2.76	15.57	-2.23	52.72	167.28	795.07	362.19	1041.36	622.87	831.11	428.47	997.43	410.64
34.000	0	0.14	0.24	0.03	0.18	0.03	0.17	0.46	2.24	0.51	99.09	0.78	0.00	74.60	5.99	0.45	0.18	0.02	2.24	0.45	0.28	0.02	0.00	0.00	0.10	0.51	0.30	0.06	7.56	44.34	26.11	0.03	0.11	2.12	0.00	0.00	3.57	16.61	-1.68	52.81	167.17	794.64	362.49	1042.03	624.06	832.06	429.66	998.24	411.51
34.033	0	0.14	0.23	0.03	0.19	0.03	0.17	0.46	2.46	0.69	99.09	0.50	0.00	62.10	6.18	0.49	0.25	0.02	2.46	0.50	0.40	0.02	0.00	0.00	0.08	0.69	0.42	0.07	7.62	44.11	19.74	0.05	0.12	1.87	0.00	0.00	4.48	19.53	0.07	53.36	169.89	792.49	362.42	1043.76	625.10	833.13	433.98	1001.58	411.87
34.067	0	0.15	0.22	0.03	0.21	0.03	0.17	0.45	2.28	1.20	99.10	0.33	0.00	76.00	6.42	0.70	0.39	0.02	2.28	0.49	0.37	0.02	0.00	0.00	0.05	1.20	0.50	0.05	11.95	43.23	13.29	0.08	0.16	1.38	0.00	0.00	4.41	16.24	-1.88	53.34	167.89	790.65	363.52	1044.64	631.85	830.93	434.35	997.42	412.75
34.100	0	0.16	0.22	0.03	0.21	0.03	0.17	0.48	2.62	1.26	99.04	0.33	0.00	73.77	6.52	0.68	0.39	0.02	2.62	0.56	0.35	0.03	0.00	0.00	0.03	1.26	0.48	0.04	13.49	44.65	11.30	0.14	0.18	1.35	0.00	0.00	0.48	16.83	-3.48	53.60	172.16	787.73	362.41	1043.12	631.57	824.37	432.53	994.99	409.59
34.134	0	0.17	0.22	0.04	0.24	0.03	0.18	0.46	2.96	2.39	99.07	0.50	0.00	62.27	7.48	0.70	0.44	0.03	2.96	0.45	0.28	0.04	0.00	0.00	0.03	2.39	0.40	0.02	18.39	42.92	5.76	0.08	0.26	1.32	0.00	0.00	6.05	19.50	-0.07	53.65	169.98	784.32	361.09	1045.77	636.53	829.77	434.67	998.39	413.23
34.167	0	0.20	0.21	0.05	0.26	0.03	0.17	0.40	2.57	2.98	99.20	0.68	0.00	56.02	6.15	0.65	0.50	0.03	2.57	0.33	0.29	0.06	0.00	0.00	0.03	2.98	0.34	0.02	24.00	40.71	3.74	0.26	0.30	1.08	0.00	0.00	2.16	20.79	-2.13	53.18	172.75	784.93	361.81	1048.03	638.88	827.03	434.51	998.23	411.44
34.200	0	0.22	0.21	0.05	0.27	0.03	0.17	0.36	1.98	2.46	99.28	0.80	0.00	59.42	5.54	0.61	0.52	0.03	1.98	0.22	0.28	0.08	0.00	0.00	0.03	2.46	0.27	0.01	26.98	38.82	3.68	0.08	0.30	0.84	0.00	0.00	2.50	20.09	-2.87	53.47	173.73	782.99	361.38	1046.82	640.30	823.82	433.64	996.11	411.30
34.234	0	0.27	0.20	0.07	0.31	0.03	0.16	0.38	1.72	4.29	99.23	1.44	0.00	43.12	5.31	0.57	0.71	0.04	1.72	0.21	0.31	0.11	0.00	0.00	0.03	4.29	0.23	0.02	35.42	40.74	2.06	0.10	0.40	0.71	0.00	0.00	1.08	23.38	-2.77	53.20	171.79	783.84	362.79	1042.23	635.16	823.09	432.93	993.51	411.25
34.267	0	0.27	0.20	0.07	0.31	0.03	0.16	0.36	1.25	3.75	99.28	1.42	0.00	60.77	5.23	0.60	0.72	0.04	1.25	0.16	0.24	0.09	0.00	0.00	0.03	3.75	0.21	0.02	35.33	39.25	2.19	0.31	0.39	0.74	0.00	0.00	1.72	19.81	-1.74	53.43	170.01	780.80	360.40	1044.19	638.04	824.94	432.33	993.54	410.49
34.300	0	0.27	0.20	0.07	0.33	0.03	0.17	0.35	1.33	3.65	99.29	1.57	0.00	45.95	6.00	0.56	0.81	0.06	1.33	0.14	0.19	0.06	0.00	0.00	0.03	3.65	0.18	0.04	35.84	38.04	1.97	0.04	0.46	0.69	0.00	0.00	-0.04	22.81	-2.20	52.87	170.18	781.24	359.03	1043.02	635.40	823.71	428.19	992.79	408.86
34.334	0	0.30	0.20	0.08	0.35	0.03	0.17	0.31	1.49	3.68	99.30	2.16	0.00	50.78	5.42	0.53	0.96	0.06	1.50	0.12	0.21	0.05	0.00	0.00	0.03	3.68	0.17	0.06	40.47	35.12	1.49	0.20	0.53	0.83	0.00	0.00	1.91	21.84	-0.60	52.86	158.18	782.79	360.69	1045.31	638.23	834.07	431.15	990.99	411.30
34.367	0	0.29	0.20	0.08	0.34	0.03	0.17	0.29	1.37	3.47	99.32	1.90	0.00	57.27	5.32	0.59	0.96	0.06	1.37	0.10	0.18	0.04	0.00	0.00	0.03	3.47	0.17	0.06	38.96	34.19	1.63	0.07	0.55	0.78	0.00	0.00	2.92	20.54	-1.22	53.39	170.48	780.58	358.93	1046.93	639.04	826.83	433.42	995.61	409.40
34.401	0	0.29	0.20	0.08	0.35	0.03	0.18	0.28	1.31	2.43	99.29	2.09	0.00	21.07	6.59	0.59	1.02	0.05	1.31	0.08	0.15	0.04	0.00	0.00	0.03	2.43	0.20	0.09	38.87	32.12	1.95	0.03	0.56	0.78	0.00	0.00	2.22	28.60	-1.53	52.25	160.80	781.53	357.79	1044.22	636.96	830.23	426.26	990.12	409.22
34.434	0	0.26	0.21	0.07	0.38	0.03	0.20	0.34	1.23	1.68	99.25	2.19	0.00	33.64	9.77	0.59	1.12	0.07	1.23	0.08	0.14	0.03	0.00	0.00	0.03	1.68	0.22	0.09	36.30	32.88	2.31	0.01	0.55	0.86	0.00	0.00	5.08	25.40	-0.13	53.20	153.62	781.48	358.88	1043.26	637.53	835.27	428.79	987.89	411.32
34.467	0	0.24	0.21	0.06	0.39	0.03	0.22	0.36	1.30	1.51	99.22	2.28	0.00	52.84	11.72	0.61	1.22	0.06	1.30	0.10	0.11	0.03	0.00	0.00	0.04	1.51	0.22	0.10	34.85	32.91	2.59	0.06	0.53	1.01	0.00	0.00	1.41	21.43	-0.62	53.03	156.87	781.88	359.76	1044.05	637.56	833.49	428.80	989.33	410.76
34.501	0	0.24	0.21	0.06	0.42	0.03	0.24	0.36	1.37	1.37	99.17	2.65	0.00	40.30	13.41	0.62	1.37	0.06	1.37	0.11	0.15	0.04	0.00	0.00	0.04	0.81	0.18	0.12	35.08	31.20	3.63	0.17	0.55	0.94	0.00	0.00	3.41	23.96	0.63	53.07	162.81	781.23	357.51	1046.60	636.82	833.32	430.21	994.82	409.66
34.534	0	0.23	0.21	0.06	0.47	0.03	0.28	0.40	1.40	1.43	99.06	3.63	0.00	40.61	16.26	0.73	1.43	0.08	1.40	0.12	0.22	0.06	0.00	0.00	0.05	0.72	0.17	0.08	36.28	30.49	4.73	0.06	0.49	1.06	0.00	0.00	3.61	23.90	-0.58	53.46	157.39	784.24	359.29	1044.93	636.29	834.91	428.31	991.36	411.11
34.567	0	0.22	0.21	0.06	0.49	0.03	0.30	0.46	1.75	1.58	99.03	3.64	0.00	23.76	17.85	0.94	1.58	0.08	1.75	0.12	0.27	0.08	0.00	0.00	0.05	0.75	0.16	0.06	34.70	32.16	4.97	0.15	0.48	1.13	0.00	0.00	0.97	27.83	-2.59	52.98	163.36	784.86	359.21	1042.13	631.72	828.11	426.99	990.37	408.06
34.601	0	0.20	0.21	0.05	0.47	0.03	0.31	0.47	1.95	1.77	99.07	2.82	0.00	48.26	18.61	1.06	1.77	0.11	1.95	0.13	0.36	0.08	0.00	0.00	0.06	0.62	0.19	0.08	30.68	31.46	6.50	0.07	0.45	1.12	0.00	0.00	3.82	22.35	0.37	53.97	151.50	783.26	360.37	1039.71	632.59	835.96	428.51	986.53	411.71
34.634	0	0.18	0.22	0.04	0.56	0.03	0.41	0.59	1.93	1.90	98.83	4.15	0.00	26.98	24.65	1.04	1.90	0.12	1.93	0.15	0.25	0.06	0.00	0.00	0.07	0.61	0.21	0.06	29.62	31.04	7.09	0.16	0.44	1.15	0.00	0.00	6.03	26.98	-0.01	53.83	150.14	788.42	361.87	1041.43	629.81	839.98	431.97	988.73	411.59
34.667	0	0.17	0.22	0.04	0.60	0.03	0.46	0.66	1.88	2.45	98.69	4.40	0.00	19.37	26.85	1.28	2.45	0.13	1.88	0.19	0.25	0.05	0.00	0.00	0.07	0.74	0.21	0.07	28.18	31.24	7.38	0.13	0.41	1.10	0.00	0.00	4.12	29.13	-0.25	53.05	148.35	785.18	360.40	1040.61	632.50	838.33	427.41	985.82	411.51
34.701	0	0.14	0.22	0.03	0.55	0.03	0.49	0.72	1.57	2.73	98.56	2.93	0.00	11.35	27.83	1.29	2.73	0.11	1.57	0.26	0.24	0.04	0.00	0.00	0.08	0.97	0.21	0.08	21.93	32.59	8.84	0.07	0.39	1.16	0.00	0.00	2.97	32.28	-0.79	52.73	149.26	784.31	361.93	1035.77	629.78	834.31	426.82	982.84	412.12
34.734	0	0.13	0.22	0.03	0.53	0.03	0.50	0.72	1.43	2.63	98.56	2.39	0.00	23.36	28.26	1.27	2.63	0.12	1.43	0.28	0.21	0.03	0.00	0.00	0.08	1.07	0.23	0.06	18.89	32.14	8.53	0.45	0.39	1.11	0.00	0.00	6.51	27.94	-1.53	54.24	151.74	783.37	361.25	1034.89	628.70	831.41	430.78	981.76	410.25
34.768	0	0.12	0.22	0.02	0.46	0.03	0.49	0.68	1.83	2.98	98.63	1.40	0.00	23.49	27.65	1.30	2.98	0.12	1.83	0.27	0.37	0.03	0.00	0.00	0.09	1.20	0.32	0.08	12.74	31.43	8.93	0.17	0.41	1.32	0.00	0.00	7.94	27.90	0.12	54.30	149.37	783.55	360.44	1035.00	627.94	834.78	429.80	983.01	411.32
34.801	0	0.12	0.23	0.02	0.42	0.03	0.47	0.60	1.92	3.20	98.80	1.08	0.00	19.81	26.29	0.96	3.20	0.10	1.92	0.39	0.40	0.02	0.00	0.00	0.10	1.42	0.39	0.08	10.49	30.01	9.35	0.14	0.41	1.27	0.00	0.00	6.36	28.99	-0.78	54.17	149.73	783.10	361.84	1032.72	627.26	832.12	430.09	980.66	411.30
34.834	0	0.11	0.23	0.02	0.43	0.03	0.50	0.64	2.15	3.20	98.71	1.12	0.00	24.62	27.52	0.80	3.20	0.09	2.15	0.40	0.41	0.02	0.00	0.00	0.09	1.49	0.42	0.09	9.79	30.63	9.55	0.13	0.41	1.27	0.00	0.00	8.07	27.60	-1.28	53.96	148.65	784.71	363.62	1033.30	628.11	833.26	433.44	980.39	412.30
34.868	0	0.10	0.23	0.02	0.49	0.03	0.64	0.85	2.27	3.38	98.30	1.68	0.00	34.79	32.75	0.61	3.38	0.06	2.27	0.41	0.45	0.02	0.00	0.00	0.09	1.63	0.37	0.12	8.55	32.31	9.95	0.54	0.42	1.12	0.00	0.00	8.14	25.14	-1.32	53.91	152.54	784.83	365.48	1032.10	627.77	830.70	435.94	981.60	413.67
34.901	0	0.10	0.23	0.02	0.50	0.03	0.64	0.95	1.88	3.09	98.10	1.62	0.00	34.78	33.15	0.65	3.09	0.05	1.88	0.49	0.27	0.02	0.00	0.00	0.09	1.92	0.41	0.12	8.48	34.59	9.06	2.98	0.44	1.31	0.00	0.00	1.66	25.14	-2.72	53.75	159.31	783.95	365.94	1028.92	625.36	822.99	431.17	981.23	412.71
34.934	0	0.10	0.24	0.02	0.44	0.03	0.55	0.89	1.52	2.95	98.22	1.22	0.00	59.26	29.94	0.58	2.95	0.04	1.52	0.47	0.22	0.04	0.00	0.00	0.10	2.12	0.39	0.10	7.96	36.33	8.54	1.02	0.44	1.64	0.00	0.00	-2.91	20.13	-2.90	53.19	159.00	785.14	367.39	1025.96	620.95	822.03	430.38	979.96	411.99
34.968	0	0.10	0.24	0.02	0.39	0.03	0.47	0.81	1.13	2.90	98.39	1.05	0.00	62.99	26.84	0.53	2.52	0.04	1.13	0.36	0.19	0.04	0.00	0.00	0.13	2.90	0.45	0.08	7.05	37.08	9.48	0.72	0.39	1.78	0.00	0.00	-1.35	19.34	-0.80	52.78	165.87	787.96	368.98	1027.99	619.30	823.66	434.06	988.43	414.97
35.001	0	0.10	0.24	0.02	0.42	0.03	0.53	0.92	0.75	2.75	98.16	1.35	0.00	64.62	29.76	0.55	2.17	0.03	0.75	0.26	0.10	0.05	0.00	0.00	0.15	2.75	0.49	0.04	6.54	37.34	10.16	0.14	0.34	1.91	0.00	0.00	-1.59	18.99	0.51	52.19	164.75	789.48	369.97	1030.56	620.62	827.96	435.10	991.73	417.11
35.034	0	0.10	0.23	0.02	0.38	0.03	0.48	0.80	0.75	2.97	98.40	1.13	0.00	62.38	27.90	0.48	1.86	0.03	0.75	0.24	0.12	0.06	0.00	0.00	0.15	2.97	0.42	0.02	5.76	35.88	9.51	0.97	0.32	1.66	0.00	0.00	-2.37	19.47	0.04	52.09	171.17	791.33	371.36	1032.85	621.80	826.17	436.64	996.36	418.38
35.068	0	0.09	0.23	0.02	0.38	0.03	0.49	0.74	0.83	3.36	98.53	1.05	0.00	59.21	28.82	0.45	1.58	0.02	0.83	0.20	0.13	0.04	0.00	0.00	0.14	3.36	0.40	0.02	4.99	33.02	7.60	0.41	0.34	1.54	0.00	0.00	1.71	20.14	-2.06	51.94	159.91	792.49	373.93	1034.72	628.24	830.98	441.68	989.28	419.03
35.101	0	0.10	0.22	0.02	0.35	0.03	0.43	0.62	1.02	3.24	98.77	0.77	0.00	62.64	25.67	0.50	1.53	0.01	1.02	0.16	0.15	0.06	0.00	0.00	0.13	3.24	0.45	0.02	5.07	31.78	6.36	0.14	0.36	1.43	0.00	0.00	-0.86	19.42	-0.58	52.18	166.65	793.56	373.96	1038.39	629.24	831.62	440.92	997.05	420.71
35.135	0	0.10	0.22	0.02	0.29	0.03	0.33	0.47	1.50	4.14	99.06	0.47	0.00	30.11	20.56	0.75	1.27	0.01	1.50	0.17	0.30	0.14	0.00	0.00	0.11	4.14	0.54	0.02	4.17	30.25	4.36	0.79	0.40	1.46	0.00	0.00	-3.14	26.21	-2.83	51.17	157.26	795.25	373.18	1036.09	626.13	833.23	436.41	989.28	416.98
35.168	0	0.11	0.22	0.02	0.24	0.03	0.27	0.37	1.40	3.66	99.27	0.33	0.00	36.90	16.07	0.85	0.96	0.01	1.40	0.12	0.29	0.16	0.00	0.00	0.09	3.66	0.49	0.01	3.76	28.45	3.86	0.50	0.43	1.32	0.00	0.00	-1.36	24.68	-0.56	51.68	155.91	796.54	375.88	1034.36	625.25	836.54	438.35	991.57	421.86
35.201	0	0.11	0.22	0.02	0.23	0.03	0.25	0.32	1.58	3.65	99.36	0.33	0.00	46.31	14.12	0.77	0.91	0.01	1.58	0.11	0.34	0.28	0.00	0.00	0.09	3.65	0.55	0.01	3.87	27.23	3.47	0.70	0.45	1.35	0.00	0.00	-3.28	22.74	-0.45	51.42	160.10	796.53	374.32	1035.44	622.95	835.17	438.21	994.15	419.31
35.235	0	0.11	0.22	0.02	0.24	0.03	0.26	0.33	1.73	4.21	99.34	0.33	0.00	39.49	15.16	0.90	0.80	0.01	1.73	0.14	0.40	0.27	0.00	0.00	0.06	4.21	0.47	0.01	3.98	26.73	2.90	0.80	0.50	1.41	0.00	0.00	-1.08	24.13	0.05	51.38	153.52	795.39	375.09	1035.12	626.41	838.35	438.28	990.96	421.60
35.268	0	0.12	0.21	0.02	0.21	0.03	0.22	0.28	1.94	4.56	99.44	0.33	0.00	39.62	11.84	0.88	0.75	0.01	1.94	0.20	0.45	0.25	0.00	0.00	0.05	4.56	0.49	0.01	4.29	26.07	2.50	1.15	0.54	1.29	0.00	0.00	-2.80	24.11	0.64	51.06	156.64	793.57	375.29	1034.01	625.82	836.10	438.66	991.82	421.77
35.301	0	0.12	0.21	0.02	0.21	0.03	0.21	0.27	1.98	4.76	99.47	0.33	0.00	57.27	11.20	0.95	0.65	0.01	2.39	0.23	0.65	0.33	0.00	0.00	0.04	4.76	0.55	0.02	5.03	25.59	1.98	0.22	0.53	1.33	0.00	0.00	-4.18	20.54	-0.36	51.60	162.23	793.02	375.97	1031.40	624.10	830.27	438.67	991.58	421.46
35.335	0	0.12	0.21	0.03	0.20	0.03	0.19	0.23	1.34	4.83	99.55	0.33	0.00	53.31	9.19	1.12	0.53	0.01	2.19	0.27	0.83	0.43	0.00	0.00	0.04	4.83	0.63	0.02	5.69	23.44	1.34	0.11	0.51	1.47	0.00	0.00	-1.24	21.34	1.51	51.89	161.11	791.00	375.35	1031.22	625.06	832.19	439.50	992.50	423.42
35.368	0	0.12	0.22	0.03	0.20	0.03	0.20	0.23	1.20	5.19	99.54	0.33	0.00	74.04	9.64	1.14	0.57	0.01	2.89	0.48	1.17	0.58	0.00	0.00	0.05	5.19	0.57	0.02	6.24	23.40	1.20	0.17	0.54	1.58	0.00	0.00	-2.56	16.76	-0.33	52.18	168.22	789.79	372.56	1035.38	628.12	827.66	439.03	994.73	419.45
35.402	0	0.13	0.21	0.03	0.19	0.03	0.19	0.19	0.96	4.60	99.57	0.33	0.00	70.55	8.58	0.69	0.53	0.01	3.16	0.55	1.79	0.61	0.00	0.00	0.06	4.60	0.54	0.03	6.00	20.01	0.96	0.10	0.55	1.43	0.00	0.00	-1.30	17.63	-2.93	52.62	165.95	790.13	372.40	1034.77	629.79	825.27	437.96	990.01	418.03
35.435	0	0.13	0.21	0.03	0.20	0.03	0.19	0.17	0.90	4.46	99.59	0.33	0.00	62.75	8.99	0.49	0.56	0.01	2.98	0.75	1.39	0.33	0.00	0.00	0.08	4.46	0.56	0.03	6.68	18.10	0.90	0.06	0.58	1.09	0.00	0.00	0.59	19.39	-2.31	52.88	165.72	787.91	370.72	1034.63	630.76	825.01	437.04	989.61	417.82
35.468	0	0.13	0.20	0.03	0.20	0.03	0.20	0.18	0.91	4.58	99.60	0.33	0.00	62.11	9.81	0.45	0.60	0.01	3.74	0.83	1.17	0.18	0.00	0.00	0.09	4.58	0.57	0.04	6.59	18.19	0.91	0.10	0.63	0.70	0.00	0.00	0.05	19.53	-3.52	52.87	160.78	783.85	367.40	1033.01	630.65	823.35	434.75	982.68	413.20
35.502	0	0.13	0.19	0.03	0.21	0.03	0.21	0.17	0.72	4.86	99.57	0.33	0.00	59.91	11.01	0.37	0.72	0.01	3.02	0.78	0.81	0.11	0.00	0.00	0.12	4.86	0.68	0.05	7.77	14.95	0.59	0.04	0.89	0.48	0.00	0.00	-0.46	19.99	-0.72	52.63	168.35	782.39	365.31	1035.82	631.27	823.58	432.78	990.94	414.54
35.535	0	0.13	0.19	0.03	0.21	0.03	0.20	0.15	0.78	4.99	99.58	0.33	0.00	44.42	9.76	0.31	0.78	0.01	2.73	0.76	0.57	0.08	0.00	0.00	0.14	4.99	0.76	0.06	8.74	13.77	0.54	0.08	1.03	0.37	0.00	0.00	-4.92	23.12	-2.21	51.81	163.15	782.72	365.46	1033.55	629.43	823.22	428.68	985.56	412.39
35.568	0	0.13	0.18	0.03	0.21	0.03	0.21	0.16	0.83	5.08	99.58	0.33	0.00	57.08	10.46	0.27	0.83	0.01	3.21	0.79	0.64	0.09	0.00	0.00	0.15	5.08	0.78	0.07	8.48	14.18	0.54	0.16	1.07	0.21	0.00	0.00	2.53	20.58	-1.57	53.17	165.74	780.84	364.07	1034.52	631.12	822.59	434.16	986.90	412.48
35.602	0	0.13	0.18	0.03	0.22	0.03	0.21	0.16	0.81	5.86	99.57	0.33	0.00	45.82	11.18	0.28	0.81	0.01	2.73	0.85	0.69	0.11	0.00	0.00	0.12	5.86	0.78	0.06	8.47	13.69	0.50	0.21	1.17	0.07	0.00	0.00	-1.33	22.84	-2.02	52.45	161.02	782.03	364.59	1032.73	628.97	823.96	430.18	983.95	411.97
35.635	0	0.13	0.18	0.03	0.20	0.03	0.20	0.15	0.78	6.08	99.60	0.33	0.00	16.66	9.68	0.26	0.78	0.01	3.29	0.73	0.93	0.13	0.00	0.00	0.13	6.08	0.89	0.05	7.94	14.20	0.50	0.09	1.23	0.00	0.00	0.00	7.49	30.05	2.43	52.57	152.65	779.37	363.83	1032.44	630.31	832.93	434.45	984.48	416.19
35.668	0	0.12	0.18	0.03	0.23	0.03	0.23	0.17	0.79	5.90	99.55	0.36	0.00	33.38	12.69	0.34	0.79	0.01	3.22	0.68	0.89	0.12	0.00	0.00	0.13	5.90	0.84	0.05	8.39	13.69	0.51	0.09	1.18	0.02	0.00	0.00	5.48	25.46	0.48	53.03	157.10	778.13	364.29	1032.53	633.43	827.29	433.55	983.38	415.73
35.702	0	0.12	0.18	0.03	0.24	0.03	0.24	0.18	0.89	6.36	99.51	0.42	0.00	62.85	14.32	0.38	0.89	0.01	2.70	0.74	0.72	0.09	0.00	0.00	0.11	6.36	0.76	0.05	9.04	13.51	0.50	0.11	1.21	0.00	0.00	0.00	0.36	19.37	-0.99	53.12	163.74	779.05	365.94	1032.82	633.54	822.39	433.08	985.17	415.35
35.735	0	0.12	0.18	0.03	0.25	0.03	0.25	0.18	0.90	6.29	99.49	0.44	0.00	36.36	15.22	0.44	0.90	0.01	2.64	0.74	0.67	0.06	0.00	0.00	0.10	6.29	0.67	0.06	8.75	12.88	0.47	0.19	1.15	0.06	0.00	0.00	-1.09	24.80	-1.53	52.36	160.16	779.43	365.02	1031.77	631.40	823.24	430.32	982.50	413.41
35.769	0	0.12	0.18	0.03	0.26	0.03	0.26	0.18	1.01	5.67	99.47	0.49	0.00	54.94	15.93	0.50	1.01	0.01	2.18	0.81	0.44	0.04	0.00	0.00	0.10	5.67	0.61	0.06	9.59	12.15	0.51	0.11	1.11	0.02	0.00	0.00	-0.59	21.01	-0.95	53.03	162.47	778.57	366.55	1029.93	630.95	821.47	433.06	982.93	414.95
35.802	0	0.12	0.18	0.02	0.30	0.03	0.31	0.21	1.05	5.73	99.38	0.65	0.00	67.10	19.34	0.68	1.14	0.02	1.99	0.92	0.45	0.05	0.00	0.00	0.09	5.73	0.58	0.06	10.35	12.33	0.54	0.12	1.05	0.00	0.00	0.00	-1.54	18.44	0.04	53.10	164.23	778.54	366.54	1029.39	629.56	821.46	432.35	984.84	415.73
35.835	0	0.12	0.18	0.02	0.34	0.03	0.35	0.24	0.96	5.71	99.31	0.83	0.00	69.44	21.88	0.79	1.17	0.02	1.70	0.79	0.37	0.05	0.00	0.00	0.09	5.71	0.56	0.06	11.16	12.72	0.56	0.20	0.96	0.02	0.00	0.00	-1.19	17.90	-0.90	53.42	163.46	776.84	366.28	1028.09	630.36	819.17	432.74	981.62	414.62
35.869	0	0.11	0.18	0.02	0.38	0.03	0.41	0.28	0.93	5.86	99.18	1.07	0.00	66.65	25.50	0.79	1.15	0.03	1.65	0.71	0.24	0.05	0.00	0.00	0.11	5.86	0.54	0.06	11.11	13.04	0.68	0.08	0.93	0.08	0.00	0.00	0.12	18.54	-0.17	53.74	167.42	777.13	366.41	1026.97	628.34	817.69	433.15	984.19	415.74
35.902	0	0.11	0.18	0.02	0.38	0.03	0.40	0.28	0.85	5.60	99.19	1.08	0.00	55.73	25.25	0.73	1.11	0.02	1.43	0.61	0.28	0.04	0.00	0.00	0.10	5.60	0.44	0.04	11.48	13.35	0.69	0.22	0.85	0.09	0.00	0.00	-0.78	20.85	-1.32	53.31	162.93	775.42	366.14	1026.82	630.32	817.68	433.29	979.45	413.82
35.935	0	0.12	0.19	0.03	0.35	0.03	0.35	0.25	0.78	6.05	99.30	0.93	0.00	60.96	21.85	0.63	1.08	0.02	1.62	0.66	0.32	0.04	0.00	0.00	0.12	6.05	0.45	0.04	12.80	13.79	0.76	0.37	0.78	0.12	0.00	0.00	3.59	19.77	-0.19	54.09	167.02	774.12	365.29	1025.76	629.40	815.94	435.19	981.73	414.93
35.969	0	0.12	0.19	0.03	0.33	0.03	0.33	0.23	0.79	6.82	99.33	0.85	0.00	56.94	20.59	0.60	1.06	0.02	1.91	0.65	0.35	0.04	0.00	0.00	0.15	6.82	0.45	0.05	12.75	13.56	0.79	0.31	0.68	0.28	0.00	0.00	3.81	20.60	0.61	54.09	166.72	772.49	363.98	1024.82	628.20	815.91	434.29	981.43	414.28
36.002	0	0.13	0.19	0.03	0.31	0.03	0.30	0.22	0.83	6.76	99.38	0.72	0.00	58.81	18.22	0.56	1.06	0.02	2.06	0.71	0.46	0.04	0.00	0.00	0.18	6.76	0.43	0.04	12.79	14.66	0.83	0.38	0.66	0.30	0.00	0.00	3.61	20.22	-0.15	53.96	157.03	772.88	365.31	1021.75	627.75	818.42	433.46	974.27	414.32
36.035	0	0.14	0.20	0.03	0.26	0.03	0.25	0.19	0.81	6.77	99.47	0.52	0.00	49.80	13.76	0.48	1.07	0.01	2.59	0.78	0.54	0.06	0.00	0.00	0.20	6.77	0.43	0.05	12.66	15.96	0.81	0.52	0.65	0.44	0.00	0.00	3.76	22.04	0.43	54.19	157.37	771.41	365.44	1021.85	629.05	818.37	434.22	974.56	415.01
36.069	0	0.14	0.20	0.03	0.28	0.03	0.26	0.22	0.86	7.67	99.43	0.62	0.00	56.01	15.01	0.41	1.13	0.01	2.54	0.77	0.50	0.07	0.00	0.00	0.23	7.67	0.36	0.04	13.90	17.77	0.86	0.44	0.53	0.62	0.00	0.00	3.59	20.79	-0.30	54.37	162.21	772.28	365.46	1023.00	629.88	815.86	433.62	977.04	415.36
36.102	0	0.14	0.21	0.03	0.28	0.03	0.26	0.22	0.89	7.27	99.44	0.61	0.00	56.73	15.00	0.38	1.17	0.01	2.60	0.79	0.54	0.08	0.00	0.00	0.26	7.27	0.35	0.04	13.62	18.12	0.89	0.65	0.52	0.77	0.00	0.00	3.94	20.65	0.22	54.41	162.01	771.46	364.64	1023.36	629.59	816.49	434.17	977.32	414.61
36.136	0	0.16	0.21	0.03	0.28	0.03	0.24	0.21	1.01	6.37	99.44	0.65	0.00	56.87	12.93	0.37	1.24	0.01	2.74	0.92	0.54	0.09	0.00	0.00	0.25	6.37	0.31	0.04	16.66	18.44	1.01	0.59	0.46	0.76	0.00	0.00	3.53	20.62	0.27	54.37	160.04	771.27	364.56	1021.85	628.19	816.68	433.33	975.57	414.22
36.169	0	0.16	0.21	0.04	0.30	0.03	0.25	0.23	1.01	6.12	99.41	0.76	0.00	57.44	14.09	0.39	1.28	0.01	2.81	1.03	0.58	0.08	0.00	0.00	0.28	6.12	0.33	0.04	17.71	19.46	1.01	0.29	0.46	0.89	0.00	0.00	2.41	20.50	0.33	54.33	158.09	770.76	364.60	1021.45	628.43	817.25	432.52	974.26	414.09
36.202	0	0.15	0.21	0.03	0.31	0.03	0.27	0.24	1.02	5.38	99.38	0.81	0.00	43.43	15.67	0.37	1.21	0.01	2.86	0.91	0.61	0.09	0.00	0.00	0.27	5.38	0.35	0.06	17.03	18.94	1.02	0.44	0.48	0.93	0.00	0.00	4.10	23.32	1.01	54.13	151.22	769.86	364.86	1021.13	630.99	820.90	431.70	971.29	415.93
36.236	0	0.15	0.21	0.03	0.31	0.03	0.27	0.25	1.18	4.93	99.39	0.80	0.00	47.94	15.43	0.39	1.25	0.01	2.78	0.79	0.77	0.15	0.00	0.00	0.25	4.93	0.41	0.06	17.00	20.32	1.18	0.66	0.48	0.93	0.00	0.00	3.25	22.41	-0.29	54.41	157.69	770.30	364.60	1021.62	630.72	816.44	431.37	973.28	414.95
36.269	0	0.16	0.21	0.04	0.30	0.03	0.25	0.22	1.18	4.59	99.41	0.76	0.00	55.35	14.05	0.44	1.19	0.01	2.86	0.77	0.81	0.24	0.00	0.00	0.23	4.59	0.54	0.07	17.65	18.97	1.18	0.50	0.53	0.97	0.00	0.00	1.96	20.93	-0.50	54.36	158.44	772.57	365.64	1021.80	629.39	816.93	431.06	974.60	415.44
36.302	0	0.15	0.21	0.03	0.28	0.03	0.25	0.23	1.16	3.99	99.43	0.66	0.00	62.11	13.99	0.49	1.10	0.02	3.12	0.69	0.90	0.28	0.00	0.00	0.22	3.99	0.61	0.08	15.78	19.39	1.16	0.34	0.54	0.86	0.00	0.00	2.49	19.53	0.02	54.47	158.63	770.85	365.29	1021.10	628.96	816.41	433.01	973.98	414.69
36.336	0	0.15	0.20	0.03	0.25	0.03	0.21	0.20	1.11	3.33	99.50	0.49	0.00	57.20	10.83	0.51	1.05	0.02	2.92	0.64	0.88	0.27	0.00	0.00	0.20	3.33	0.64	0.06	14.65	19.57	1.11	0.29	0.59	0.82	0.00	0.00	2.04	20.55	-0.63	54.26	161.97	769.21	363.13	1023.07	630.60	814.11	431.89	974.91	412.52
36.369	0	0.16	0.20	0.03	0.23	0.03	0.20	0.18	1.16	2.97	99.54	0.41	0.00	46.31	8.96	0.56	1.11	0.02	3.09	0.66	0.84	0.22	0.00	0.00	0.19	2.97	0.73	0.06	14.02	18.86	1.16	0.29	0.60	0.81	0.00	0.00	-4.25	22.74	-2.77	52.86	150.05	774.68	365.70	1022.09	626.40	819.87	429.77	968.64	410.19
36.403	0	0.16	0.20	0.03	0.23	0.03	0.19	0.19	1.05	2.41	99.54	0.39	0.00	54.31	8.37	0.52	1.29	0.02	2.78	0.63	0.85	0.17	0.00	0.00	0.22	2.41	0.80	0.08	14.07	20.27	1.05	0.61	0.67	0.80	0.00	0.00	2.06	21.14	-2.31	54.41	157.14	773.08	366.49	1018.83	625.79	814.40	434.09	970.06	412.56
36.436	0	0.16	0.20	0.03	0.22	0.03	0.19	0.17	1.07	2.21	99.57	0.34	0.00	59.07	7.61	0.51	1.42	0.02	3.11	0.68	0.90	0.15	0.00	0.00	0.25	2.21	0.82	0.07	12.69	19.34	1.07	0.21	0.72	0.82	0.00	0.00	4.15	20.17	-0.73	54.37	155.81	770.95	366.62	1018.45	626.75	815.99	437.03	970.02	413.56
36.469	0	0.16	0.20	0.03	0.21	0.03	0.18	0.17	1.11	2.31	99.58	0.33	0.00	56.38	6.89	0.59	1.54	0.02	3.65	0.76	1.13	0.12	0.00	0.00	0.27	2.31	0.81	0.07	12.46	19.26	1.11	0.15	0.74	0.79	0.00	0.00	2.68	20.72	-0.56	54.39	153.13	769.83	366.23	1019.05	628.32	817.27	435.81	968.73	413.30
36.503	0	0.16	0.20	0.03	0.20	0.03	0.18	0.15	1.01	1.79	99.60	0.33	0.00	56.83	6.03	0.59	1.73	0.02	3.80	0.87	1.57	0.14	0.00	0.00	0.27	1.79	0.78	0.07	12.00	17.12	1.01	0.68	0.78	0.63	0.00	0.00	1.27	20.63	-0.69	54.22	158.61	768.40	366.05	1020.13	630.83	813.95	434.62	971.23	414.15
36.536	0	0.15	0.20	0.03	0.21	0.03	0.19	0.14	1.02	1.84	99.58	0.33	0.00	51.47	7.30	0.61	1.84	0.02	3.66	0.64	1.21	0.15	0.00	0.00	0.33	1.62	0.64	0.07	11.73	14.63	1.02	0.37	0.77	0.61	0.00	0.00	0.36	21.71	-2.31	53.81	167.71	768.10	363.17	1025.41	634.09	809.62	432.95	975.92	411.27
36.569	0	0.15	0.20	0.03	0.22	0.03	0.20	0.14	1.05	2.17	99.57	0.33	0.00	54.82	7.98	0.68	2.17	0.02	3.42	0.65	1.03	0.19	0.00	0.00	0.28	1.65	0.44	0.05	11.34	14.22	1.05	0.27	0.77	0.50	0.00	0.00	1.09	21.03	-5.23	54.05	153.94	773.96	367.32	1025.39	633.36	816.52	437.50	968.21	411.23
36.603	0	0.15	0.19	0.03	0.22	0.03	0.20	0.14	1.11	2.24	99.56	0.33	0.00	37.65	8.67	0.74	2.24	0.03	3.36	0.63	0.92	0.24	0.00	0.00	0.32	1.27	0.40	0.04	10.67	12.43	1.11	0.18	0.88	0.34	0.00	0.00	4.26	24.52	-5.29	54.58	157.38	773.04	367.72	1023.11	633.80	812.66	437.38	968.16	413.15
36.636	0	0.15	0.19	0.03	0.23	0.03	0.21	0.15	1.14	2.33	99.54	0.35	0.00	31.54	9.63	0.73	2.33	0.03	3.24	0.59	0.67	0.16	0.00	0.00	0.24	1.22	0.32	0.03	11.09	13.57	1.14	0.52	0.89	0.24	0.00	0.00	5.62	25.88	-4.69	54.53	152.58	772.45	367.90	1023.96	636.36	816.12	437.70	966.93	414.52
36.669	0	0.14	0.19	0.03	0.23	0.03	0.22	0.16	1.21	2.41	99.53	0.35	0.00	33.42	10.46	0.77	2.41	0.04	3.27	0.53	0.82	0.15	0.00	0.00	0.19	1.13	0.30	0.02	10.23	13.59	1.21	0.85	0.89	0.20	0.00	0.00	0.75	25.45	-4.20	53.49	151.12	774.09	368.59	1023.24	632.59	817.98	436.04	967.39	413.32
36.703	0	0.14	0.19	0.03	0.23	0.03	0.23	0.16	1.36	2.72	99.54	0.33	0.00	48.62	10.51	0.73	2.72	0.04	3.08	0.46	0.91	0.09	0.00	0.00	0.17	1.16	0.31	0.03	8.80	14.47	1.36	0.53	0.88	0.24	0.00	0.00	2.30	22.28	-3.49	54.16	164.38	774.56	368.26	1023.00	630.08	811.98	437.79	974.59	413.73
36.736	0	0.14	0.20	0.03	0.23	0.03	0.23	0.17	1.40	2.59	99.53	0.34	0.00	50.47	10.74	0.72	2.59	0.04	2.20	0.43	0.72	0.05	0.00	0.00	0.13	1.29	0.27	0.05	9.77	15.44	1.40	0.74	0.81	0.28	0.00	0.00	-0.16	21.91	-1.41	52.93	168.61	776.26	368.15	1028.48	632.87	815.89	435.97	983.35	416.35
36.770	0	0.15	0.20	0.03	0.23	0.03	0.21	0.17	1.10	2.74	99.54	0.33	0.00	56.29	9.48	0.71	2.74	0.04	1.10	0.38	0.34	0.03	0.00	0.00	0.11	1.24	0.20	0.08	9.89	17.06	1.55	0.46	0.71	0.33	0.00	0.00	-0.27	20.73	-2.45	52.42	174.88	777.43	366.97	1037.65	639.56	816.58	438.95	989.77	414.71
36.803	0	0.16	0.20	0.03	0.22	0.03	0.20	0.17	0.98	2.84	99.56	0.33	0.00	66.73	7.65	0.60	2.84	0.03	0.98	0.45	0.26	0.04	0.00	0.00	0.07	1.18	0.17	0.08	11.13	18.87	1.79	0.43	0.69	0.33	0.00	0.00	-1.24	18.52	-4.37	51.71	166.19	782.47	368.54	1044.59	645.20	824.63	439.85	988.97	415.12
36.836	0	0.17	0.20	0.03	0.22	0.03	0.18	0.16	0.86	2.58	99.57	0.33	0.00	46.52	6.09	0.51	2.58	0.03	0.86	0.41	0.19	0.06	0.00	0.00	0.07	1.07	0.19	0.06	13.11	18.64	1.93	0.30	0.73	0.28	0.00	0.00	-1.92	22.70	-2.59	50.28	177.57	783.97	364.85	1056.83	649.77	828.10	440.72	1003.49	412.98
36.870	0	0.18	0.20	0.04	0.22	0.03	0.17	0.16	0.87	2.43	99.57	0.34	0.00	58.53	4.79	0.54	2.43	0.02	0.87	0.31	0.13	0.11	0.00	0.00	0.05	1.04	0.18	0.04	15.49	19.53	2.35	0.06	0.75	0.32	0.00	0.00	-1.00	20.28	-2.49	50.66	171.91	788.34	369.43	1055.87	651.26	832.51	441.04	1003.01	419.02
36.903	0	0.19	0.20	0.04	0.21	0.03	0.16	0.14	0.92	2.18	99.58	0.33	0.00	69.44	3.43	0.63	2.18	0.02	0.92	0.22	0.16	0.20	0.00	0.00	0.05	0.91	0.16	0.04	16.40	18.82	2.57	0.03	0.72	0.29	0.00	0.00	0.35	17.90	-4.11	51.54	174.43	791.73	370.82	1054.68	648.95	830.02	442.00	1002.97	419.29
36.936	0	0.19	0.19	0.04	0.21	0.03	0.15	0.13	0.98	1.79	99.59	0.34	0.00	63.88	2.56	0.71	1.79	0.03	0.98	0.15	0.19	0.27	0.00	0.00	0.05	0.68	0.16	0.04	17.71	16.72	3.12	0.11	0.72	0.23	0.00	0.00	0.57	19.15	-3.59	51.31	179.88	791.82	368.01	1058.46	648.41	829.96	442.18	1008.00	416.50
36.970	0	0.22	0.19	0.05	0.23	0.03	0.14	0.12	0.89	1.54	99.55	0.47	0.00	66.80	2.01	0.90	1.54	0.03	0.89	0.11	0.15	0.29	0.00	0.00	0.04	0.44	0.13	0.03	23.10	15.76	3.36	0.06	0.71	0.17	0.00	0.00	-4.05	18.50	-5.12	50.86	174.03	796.37	372.29	1052.36	642.73	829.79	438.60	1002.65	418.42
37.003	0	0.23	0.19	0.05	0.23	0.03	0.14	0.11	0.87	1.40	99.53	0.55	0.00	81.20	1.59	0.91	1.40	0.03	0.87	0.08	0.17	0.18	0.00	0.00	0.03	0.41	0.11	0.02	25.53	14.46	3.54	0.13	0.70	0.15	0.00	0.00	-0.36	14.69	-3.33	51.64	177.49	795.64	369.76	1056.98	644.27	832.72	442.30	1008.47	417.46
37.036	0	0.25	0.19	0.06	0.25	0.03	0.14	0.11	0.85	1.21	99.49	0.76	0.00	71.48	1.70	0.84	1.21	0.03	0.85	0.06	0.14	0.12	0.00	0.00	0.03	0.34	0.13	0.02	30.01	13.48	3.73	0.10	0.72	0.20	0.00	0.00	0.17	17.41	-3.31	51.40	175.07	798.07	369.67	1058.78	643.76	836.15	441.93	1009.49	417.29
37.070	0	0.29	0.19	0.08	0.28	0.03	0.14	0.11	1.10	0.84	99.43	1.18	0.00	70.26	1.65	0.83	0.84	0.03	1.10	0.06	0.15	0.12	0.00	0.00	0.03	0.26	0.15	0.02	36.38	13.91	3.91	0.10	0.79	0.18	0.00	0.00	-1.91	17.70	-4.97	51.14	173.26	802.29	371.55	1056.72	640.68	835.62	438.75	1007.63	417.95
37.103	0	0.30	0.18	0.08	0.29	0.03	0.14	0.11	1.25	0.80	99.41	1.28	0.00	76.60	1.45	0.95	0.80	0.04	1.25	0.06	0.22	0.13	0.00	0.00	0.02	0.25	0.16	0.02	37.72	13.18	3.93	0.04	0.83	0.22	0.00	0.00	0.62	16.07	-2.46	51.56	177.56	802.27	370.67	1062.38	643.46	839.89	443.22	1015.80	419.04
37.137	0	0.34	0.18	0.10	0.33	0.03	0.14	0.10	2.06	0.59	99.32	2.23	0.00	76.33	1.55	0.90	0.59	0.05	2.06	0.07	0.31	0.36	0.00	0.00	0.02	0.20	0.20	0.03	44.24	11.82	3.91	0.10	0.87	0.18	0.00	0.00	-0.98	16.14	-4.79	51.13	172.29	800.27	370.69	1062.61	647.65	838.64	442.39	1009.13	417.51
37.170	0	0.41	0.19	0.13	0.38	0.03	0.14	0.10	1.99	0.55	99.18	4.12	0.00	78.87	1.54	0.75	0.55	0.04	1.99	0.09	0.26	0.43	0.00	0.00	0.02	0.17	0.24	0.02	52.18	12.39	3.48	0.08	0.89	0.32	0.00	0.00	-1.23	15.42	-5.15	51.48	180.75	802.80	371.85	1064.09	647.19	835.49	443.55	1014.50	418.49
37.203	0	0.43	0.19	0.14	0.39	0.03	0.13	0.10	1.71	0.51	99.14	4.70	0.00	59.07	1.42	0.63	0.51	0.03	1.71	0.12	0.21	0.36	0.00	0.00	0.02	0.16	0.26	0.02	54.16	11.53	3.43	0.11	0.91	0.44	0.00	0.00	-3.26	20.17	-5.87	51.07	171.12	802.20	373.09	1056.29	641.30	835.39	440.60	1004.96	417.61
37.237	0	0.52	0.19	0.19	0.47	0.03	0.13	0.09	1.79	0.38	98.96	8.79	0.00	58.63	1.56	0.63	0.38	0.04	1.79	0.12	0.14	0.31	0.00	0.00	0.02	0.10	0.33	0.02	62.43	9.38	3.80	0.03	1.01	0.44	0.00	0.00	1.32	20.26	-6.41	52.40	174.35	798.70	373.25	1051.97	641.40	829.09	443.62	1001.56	418.12
37.270	0	0.50	0.19	0.18	0.45	0.03	0.13	0.09	1.60	0.36	98.99	7.94	0.00	65.77	1.48	0.56	0.36	0.03	1.60	0.14	0.15	0.19	0.00	0.00	0.01	0.10	0.44	0.01	61.24	9.39	3.79	0.03	0.99	0.56	0.00	0.00	-1.99	18.74	-6.65	52.21	174.01	797.44	375.21	1046.36	637.39	825.59	443.90	997.64	417.94
37.303	0	0.53	0.19	0.19	0.47	0.03	0.13	0.09	1.71	0.28	98.94	9.49	0.00	57.86	1.33	0.50	0.28	0.03	1.71	0.13	0.14	0.09	0.00	0.00	0.02	0.10	0.52	0.01	63.56	9.39	3.71	0.04	1.05	0.58	0.00	0.00	-1.55	20.41	-5.62	52.51	174.23	794.28	375.52	1040.01	634.04	822.00	442.92	994.54	418.75
37.337	0	0.54	0.19	0.20	0.48	0.03	0.13	0.08	1.88	0.25	98.92	10.35	0.00	67.61	1.62	0.42	0.25	0.02	1.88	0.12	0.14	0.07	0.00	0.00	0.02	0.11	0.56	0.01	64.58	8.12	3.33	0.16	1.08	0.68	0.00	0.00	0.31	18.32	-5.26	52.83	166.42	791.47	375.71	1038.77	637.43	824.74	443.17	989.58	420.37
37.370	0	0.52	0.19	0.19	0.48	0.03	0.14	0.09	1.92	0.26	98.96	9.71	0.00	55.46	2.15	0.40	0.26	0.01	1.92	0.11	0.20	0.06	0.00	0.00	0.02	0.14	0.58	0.01	63.43	7.96	2.90	0.06	1.12	0.73	0.00	0.00	-1.36	20.90	-4.38	52.69	167.69	787.20	373.68	1032.89	632.71	820.03	439.61	986.36	418.31
37.404	0	0.53	0.19	0.19	0.48	0.03	0.14	0.08	1.96	0.24	98.94	10.44	0.00	65.00	2.22	0.35	0.24	0.01	1.96	0.13	0.24	0.05	0.00	0.00	0.02	0.16	0.48	0.03	64.36	6.95	2.23	0.06	1.21	0.52	0.00	0.00	1.47	18.90	-2.27	53.11	171.75	780.98	370.47	1034.35	637.44	818.34	439.33	988.88	419.01
37.437	0	0.52	0.18	0.19	0.48	0.03	0.14	0.08	1.81	0.25	98.96	10.34	0.00	59.47	2.48	0.36	0.23	0.01	2.04	0.15	0.26	0.05	0.00	0.00	0.02	0.25	0.37	0.02	63.98	7.01	1.81	0.03	1.26	0.34	0.00	0.00	-2.45	20.08	-3.91	52.63	168.84	780.77	370.82	1032.12	636.17	816.35	436.55	984.07	417.15
37.470	0	0.49	0.18	0.18	0.47	0.03	0.14	0.09	1.87	0.32	99.02	9.24	0.00	59.44	3.12	0.39	0.24	0.01	2.01	0.21	0.43	0.07	0.00	0.00	0.03	0.32	0.32	0.03	61.78	7.26	1.87	0.04	1.23	0.21	0.00	0.00	-0.55	20.09	-1.59	52.95	168.44	779.38	370.09	1031.00	635.83	818.28	435.01	986.01	419.64
37.504	0	0.44	0.18	0.15	0.43	0.03	0.15	0.09	1.61	0.50	99.13	6.63	0.00	41.66	3.49	0.27	0.22	0.01	2.04	0.26	0.41	0.05	0.00	0.00	0.04	0.50	0.26	0.04	56.93	8.14	1.61	0.10	1.33	0.18	0.00	0.00	2.76	23.68	-3.25	53.38	166.31	775.71	368.26	1032.09	640.02	816.18	437.83	981.14	416.70
37.537	0	0.37	0.17	0.12	0.37	0.03	0.14	0.09	1.53	0.49	99.26	3.85	0.00	54.35	3.37	0.24	0.22	0.01	2.44	0.27	0.44	0.07	0.00	0.00	0.05	0.49	0.21	0.04	49.92	9.04	1.53	1.04	1.41	0.05	0.00	0.00	2.22	21.13	-3.42	53.66	170.32	770.91	365.37	1034.86	643.47	813.19	439.77	981.42	413.17
37.570	0	0.34	0.18	0.10	0.36	0.03	0.15	0.10	1.48	0.49	99.28	3.22	0.00	28.54	4.33	0.27	0.24	0.01	2.55	0.31	0.38	0.08	0.00	0.00	0.05	0.49	0.16	0.04	46.66	10.56	1.48	0.11	1.32	0.07	0.00	0.00	-0.23	26.59	-2.86	52.85	163.42	772.58	365.94	1030.02	636.85	815.80	435.82	977.56	412.62
37.604	0	0.30	0.18	0.09	0.33	0.03	0.16	0.12	1.32	0.62	99.34	2.17	0.00	36.35	4.67	0.29	0.25	0.01	3.15	0.35	0.32	0.08	0.00	0.00	0.06	0.62	0.15	0.04	41.24	13.37	1.32	0.47	1.26	0.12	0.00	0.00	3.33	24.80	-3.62	54.03	161.66	769.56	365.37	1030.14	641.23	814.42	438.07	974.11	412.90
37.637	0	0.29	0.18	0.08	0.31	0.03	0.15	0.12	1.34	0.64	99.38	1.78	0.00	32.89	4.45	0.22	0.28	0.01	3.12	0.31	0.33	0.14	0.00	0.00	0.06	0.64	0.13	0.04	38.95	14.15	1.34	0.40	1.24	0.14	0.00	0.00	-1.77	25.57	-2.55	52.86	159.87	771.11	365.97	1029.63	638.42	817.03	434.31	975.50	413.13
37.670	0	0.27	0.18	0.07	0.31	0.03	0.16	0.14	1.41	0.77	99.38	1.63	0.00	30.51	5.60	0.19	0.34	0.01	3.34	0.31	0.36	0.19	0.00	0.00	0.07	0.77	0.13	0.04	36.69	15.72	1.41	0.17	1.19	0.34	0.00	0.00	1.84	26.12	-3.38	53.48	159.26	772.67	366.51	1030.64	638.48	817.91	438.59	975.03	412.59
37.704	0	0.21	0.19	0.05	0.28	0.03	0.18	0.16	1.60	0.97	99.45	0.97	0.00	36.39	7.68	0.15	0.39	0.01	4.08	0.30	0.41	0.24	0.00	0.00	0.08	0.97	0.15	0.05	27.51	17.57	1.60	0.29	1.22	0.48	0.00	0.00	2.14	24.79	-3.95	53.80	161.85	771.87	366.60	1029.90	638.73	815.04	439.27	974.65	412.41
37.737	0	0.20	0.19	0.05	0.28	0.03	0.20	0.18	1.75	0.95	99.43	1.00	0.00	24.88	9.27	0.12	0.45	0.01	3.92	0.26	0.39	0.23	0.00	0.00	0.07	0.95	0.15	0.05	26.41	18.52	1.75	0.30	1.22	0.69	0.00	0.00	1.50	27.53	-3.11	53.10	160.56	771.93	366.00	1030.94	638.33	817.41	438.71	975.72	411.90
37.771	0	0.17	0.19	0.04	0.27	0.04	0.21	0.20	1.52	1.17	99.46	0.75	0.00	20.97	10.74	0.11	0.65	0.01	4.81	0.31	0.30	0.10	0.00	0.00	0.07	1.17	0.15	0.07	20.91	20.59	1.52	0.28	1.34	0.66	0.00	0.00	4.03	28.63	-2.38	53.79	163.11	768.87	365.35	1025.37	634.03	812.94	440.09	973.46	411.14
37.804	0	0.14	0.19	0.03	0.29	0.04	0.27	0.26	1.57	1.10	99.41	0.81	0.00	57.53	15.72	0.14	0.90	0.01	4.58	0.33	0.37	0.09	0.00	0.00	0.08	1.10	0.15	0.09	16.90	21.41	1.57	1.13	1.36	0.67	0.00	0.00	-2.10	20.48	-3.52	53.59	161.23	770.89	364.69	1028.31	635.30	814.53	434.91	973.83	410.03
37.837	0	0.14	0.19	0.03	0.31	0.03	0.29	0.28	1.61	1.05	99.38	0.87	0.00	30.85	17.56	0.11	1.03	0.01	3.96	0.42	0.41	0.06	0.00	0.00	0.08	1.05	0.16	0.12	16.19	21.25	1.61	0.25	1.33	0.62	0.00	0.00	3.18	26.04	-3.19	54.16	156.13	773.18	366.10	1027.79	635.98	818.42	436.12	972.85	413.16
37.871	0	0.13	0.19	0.03	0.30	0.03	0.30	0.32	1.79	1.36	99.37	0.71	0.00	25.77	18.18	0.10	1.36	0.01	3.95	0.51	0.46	0.05	0.00	0.00	0.10	0.84	0.16	0.13	12.68	23.63	1.79	0.56	1.34	0.55	0.00	0.00	7.02	27.29	-2.50	54.99	163.71	768.86	364.53	1025.00	634.38	812.18	439.73	973.48	411.78
37.904	0	0.12	0.19	0.02	0.36	0.03	0.40	0.39	1.79	1.50	99.21	1.09	0.00	43.75	24.25	0.11	1.50	0.01	3.40	0.62	0.41	0.05	0.00	0.00	0.11	0.75	0.16	0.12	12.59	22.72	1.79	0.91	1.30	0.59	0.00	0.00	2.75	23.26	-1.65	54.58	152.85	769.59	364.30	1024.88	633.18	819.09	436.19	969.85	411.01
37.937	0	0.11	0.20	0.02	0.44	0.03	0.53	0.55	2.05	1.85	98.91	1.59	0.00	36.22	30.19	0.13	1.85	0.01	3.42	0.64	0.40	0.06	0.00	0.00	0.13	0.71	0.16	0.09	11.79	24.71	2.05	0.19	1.21	0.76	0.00	0.00	1.89	24.83	-2.49	54.56	156.90	772.18	365.99	1024.51	632.19	816.81	435.54	972.00	412.43
37.971	0	0.10	0.21	0.02	0.52	0.03	0.68	0.76	2.29	2.75	98.48	2.07	0.00	18.57	34.96	0.17	2.75	0.01	3.64	0.77	0.47	0.07	0.00	0.00	0.15	0.49	0.16	0.07	10.39	27.90	2.29	0.30	1.14	0.83	0.00	0.00	6.58	29.39	-1.15	54.71	150.78	772.52	365.52	1023.92	631.33	821.77	437.02	970.67	413.28
38.004	0	0.09	0.21	0.02	0.58	0.03	0.79	0.86	2.38	2.86	98.28	2.66	0.00	23.32	38.00	0.21	2.86	0.01	3.48	0.75	0.41	0.06	0.00	0.00	0.15	0.45	0.15	0.07	10.54	27.78	2.38	0.42	1.12	0.79	0.00	0.00	6.03	27.95	-0.96	54.64	146.94	770.62	364.59	1024.82	633.32	823.57	437.01	968.40	412.21
38.037	0	0.09	0.21	0.02	0.66	0.03	0.93	1.02	2.67	3.49	97.96	3.44	0.00	24.98	41.11	0.30	3.49	0.02	3.53	0.66	0.47	0.07	0.00	0.00	0.15	0.39	0.14	0.05	10.71	28.80	2.67	0.29	1.01	0.74	0.00	0.00	2.60	27.50	-1.72	54.10	147.56	772.29	365.60	1024.35	632.39	822.62	434.26	968.58	412.60
38.071	0	0.08	0.22	0.02	0.98	0.03	1.56	1.54	3.12	5.16	96.87	7.98	0.00	30.31	51.10	0.34	5.16	0.02	3.42	0.66	0.39	0.09	0.00	0.00	0.16	0.47	0.13	0.04	11.80	28.78	3.12	0.06	0.96	0.84	0.00	0.00	2.62	26.16	-2.02	54.31	148.83	772.30	367.71	1023.57	632.80	821.39	437.77	968.23	413.53
38.104	0	0.08	0.23	0.01	1.08	0.03	1.78	1.64	2.70	5.46	96.43	9.31	0.00	36.00	53.84	0.43	5.46	0.02	2.70	0.55	0.23	0.08	0.00	0.00	0.15	0.43	0.12	0.03	11.16	27.41	2.97	0.59	0.89	1.00	0.00	0.00	3.06	24.88	-3.57	54.64	156.14	769.12	367.45	1024.03	635.96	814.49	440.59	968.05	412.36
38.138	0	0.08	0.23	0.01	1.30	0.03	2.28	1.73	2.13	6.89	95.45	12.87	-0.79	24.59	57.99	0.51	6.89	0.02	2.13	0.55	0.13	0.06	0.00	0.00	0.14	0.42	0.10	0.02	11.54	24.54	3.44	0.44	0.79	0.90	0.00	0.00	-0.69	27.60	-4.16	53.45	147.71	772.63	369.84	1022.29	634.00	818.66	436.73	964.60	413.92
38.171	0	0.08	0.23	0.01	1.18	0.03	2.08	1.45	2.01	7.19	95.84	9.67	-0.48	13.92	55.68	0.54	7.19	0.02	2.01	0.63	0.14	0.05	0.00	0.00	0.13	0.40	0.10	0.03	9.85	22.50	3.54	1.88	0.79	0.76	0.00	0.00	1.39	31.11	-4.94	53.52	150.57	769.61	370.41	1018.66	632.44	813.21	441.16	960.98	412.26
38.204	0	0.09	0.23	0.01	0.91	0.03	1.50	1.01	1.98	7.28	97.00	5.42	0.00	12.58	48.22	0.46	7.28	0.02	1.98	0.72	0.12	0.02	0.00	0.00	0.14	0.40	0.11	0.04	9.53	21.22	3.65	1.98	0.81	0.64	0.00	0.00	1.56	31.69	-3.63	53.47	141.78	769.18	372.45	1015.62	633.36	817.50	439.70	957.31	416.16
38.238	0	0.10	0.23	0.02	0.78	0.03	1.28	0.76	2.20	7.86	97.45	3.55	0.00	11.66	43.90	0.40	7.86	0.01	2.20	0.64	0.15	0.03	0.00	0.00	0.13	0.48	0.09	0.05	8.33	18.85	3.56	2.24	0.79	0.57	0.00	0.00	-3.06	32.13	-6.06	52.62	142.13	771.45	372.64	1015.58	626.92	816.34	442.56	954.59	409.59
38.271	0	0.10	0.23	0.02	0.73	0.03	1.14	0.69	2.56	7.34	97.72	3.17	0.00	11.50	41.79	0.36	7.34	0.01	2.56	0.64	0.19	0.03	0.00	0.00	0.14	0.48	0.11	0.05	8.99	18.48	3.91	0.36	0.84	0.67	0.00	0.00	-0.93	32.20	-4.60	53.12	144.17	772.63	373.99	1014.36	628.77	816.09	439.66	958.18	415.25
38.304	0	0.10	0.24	0.02	0.79	0.03	1.24	0.74	2.94	7.67	97.52	3.92	0.00	9.00	43.33	0.36	7.67	0.01	2.94	0.75	0.22	0.03	0.00	0.00	0.15	0.51	0.11	0.03	10.21	18.66	4.21	0.36	0.80	0.73	0.00	0.00	0.41	33.57	-4.65	53.28	142.16	771.82	373.69	1013.33	628.57	816.22	439.96	956.17	414.98
38.338	0	0.12	0.24	0.02	0.66	0.03	0.96	0.52	2.50	8.33	98.08	2.49	0.00	2.54	36.96	0.32	8.33	0.01	2.50	0.76	0.24	0.04	0.00	0.00	0.14	0.61	0.09	0.03	10.75	16.61	4.46	1.32	0.76	0.65	0.00	0.00	2.92	40.23	-4.62	52.36	135.54	773.13	373.08	1015.36	628.19	821.73	442.03	954.15	413.11
38.371	0	0.12	0.23	0.02	0.61	0.03	0.88	0.46	2.62	7.79	98.24	2.11	0.00	8.60	35.55	0.38	7.79	0.01	2.62	0.74	0.26	0.04	0.00	0.00	0.16	0.63	0.09	0.02	10.01	14.97	4.24	1.93	0.81	0.58	0.00	0.00	6.50	33.82	-5.13	54.22	139.38	767.71	371.75	1016.74	635.29	817.51	445.34	953.31	413.92
38.405	0	0.12	0.23	0.02	0.56	0.03	0.79	0.41	2.27	7.85	98.43	1.62	0.00	9.69	33.00	0.41	7.85	0.00	2.27	0.62	0.28	0.05	0.00	0.00	0.20	0.63	0.10	0.03	9.21	14.85	5.27	0.53	0.74	0.63	0.00	0.00	2.53	33.16	-2.44	53.42	144.86	763.88	369.58	1015.37	633.30	815.11	441.81	957.03	412.76
38.438	0	0.12	0.24	0.02	0.58	0.03	0.84	0.42	2.29	8.62	98.33	1.69	0.00	9.82	33.63	0.44	8.62	0.00	2.29	0.60	0.39	0.08	0.00	0.00	0.23	0.52	0.07	0.03	9.12	14.54	5.96	1.09	0.72	0.66	0.00	0.00	3.31	33.08	-1.55	53.30	139.27	760.34	367.64	1018.38	640.47	818.58	439.36	955.55	414.12
38.471	0	0.12	0.24	0.02	0.61	0.03	0.93	0.44	2.34	9.21	98.15	1.87	0.00	10.23	35.32	0.38	9.21	0.00	2.34	0.54	0.42	0.15	0.00	0.00	0.26	0.50	0.05	0.03	8.70	14.13	5.95	0.36	0.71	0.68	0.00	0.00	0.82	32.86	0.80	52.72	148.90	758.70	367.24	1018.69	638.75	815.97	439.36	962.83	414.79
38.505	0	0.13	0.26	0.02	0.63	0.03	0.98	0.41	2.49	10.57	98.04	1.79	0.00	7.04	35.24	0.44	10.57	0.01	2.49	0.57	0.49	0.33	0.00	0.00	0.31	0.55	0.05	0.04	8.25	12.61	6.87	0.67	0.70	0.79	0.00	0.00	-1.35	34.90	-0.95	52.42	145.53	761.66	369.66	1017.77	638.71	816.18	437.57	960.08	415.79
38.538	0	0.12	0.26	0.02	0.67	0.03	1.10	0.43	2.50	11.36	97.81	1.89	0.00	4.89	36.95	0.42	11.36	0.00	2.50	0.62	0.52	0.58	0.00	0.00	0.28	0.51	0.03	0.03	7.27	11.76	6.66	0.45	0.69	0.79	0.00	0.00	2.48	36.84	-0.55	52.48	146.62	757.58	366.40	1018.89	640.09	815.21	440.13	959.26	412.78
38.571	0	0.13	0.26	0.02	0.64	0.03	1.06	0.39	2.51	12.15	97.89	1.61	0.00	4.94	35.21	0.30	12.15	0.01	2.51	0.59	0.40	0.49	0.00	0.00	0.32	0.48	0.03	0.04	6.96	11.62	6.87	0.37	0.70	0.70	0.00	0.00	1.80	36.78	-2.14	52.81	144.21	761.74	369.03	1015.35	636.96	814.19	437.76	956.55	414.80
38.605	0	0.12	0.26	0.02	0.72	0.03	1.26	0.46	2.43	11.75	97.48	2.28	0.00	13.17	39.63	0.27	11.75	0.01	2.43	0.68	0.49	0.30	0.00	0.00	0.29	0.52	0.04	0.04	6.72	11.24	6.94	0.96	0.74	0.72	0.00	0.00	-1.51	31.43	-2.15	52.81	147.06	767.12	371.45	1012.03	628.71	813.62	437.04	959.05	415.16
38.638	0	0.12	0.27	0.02	0.78	0.03	1.42	0.50	2.50	12.70	97.15	2.47	-0.40	8.39	41.56	0.23	12.70	0.01	2.50	1.07	0.62	0.22	0.00	0.00	0.28	0.64	0.05	0.03	6.02	10.98	5.36	0.73	0.82	0.70	0.00	0.00	1.87	33.95	-4.31	53.09	139.35	770.29	373.53	1009.41	626.84	815.31	438.92	952.69	415.56
38.671	0	0.12	0.26	0.02	0.75	0.03	1.37	0.50	2.57	12.34	97.27	2.34	-0.01	34.84	41.14	0.27	12.34	0.01	2.57	1.48	0.78	0.20	0.00	0.00	0.19	0.76	0.06	0.03	5.76	11.60	4.07	0.62	0.92	0.80	0.00	0.00	-1.11	25.13	-1.63	52.91	145.97	771.94	376.75	1009.68	626.89	815.88	440.19	960.53	420.61
38.705	0	0.11	0.26	0.02	0.72	0.03	1.26	0.50	2.99	10.95	97.47	2.41	0.00	48.21	40.81	0.23	10.95	0.01	2.99	1.63	1.04	0.27	0.00	0.00	0.15	1.03	0.12	0.02	6.48	11.85	3.12	3.75	0.95	1.13	0.00	0.00	-6.12	22.36	-1.10	51.84	153.76	776.94	378.95	1015.35	628.23	817.60	439.85	970.46	423.13
38.738	0	0.13	0.25	0.02	0.47	0.03	0.69	0.30	2.56	9.09	98.63	1.03	0.00	56.65	29.08	0.31	9.09	0.00	2.97	1.75	1.11	0.50	0.00	0.00	0.12	1.30	0.20	0.03	7.05	11.28	2.56	1.72	1.03	1.19	0.00	0.00	-5.06	20.66	-1.83	52.04	166.55	777.83	379.54	1020.09	632.23	812.90	443.15	978.38	424.37
38.772	0	0.15	0.24	0.02	0.34	0.03	0.42	0.19	1.98	8.24	99.15	0.58	0.00	53.99	19.08	0.29	8.24	0.00	2.38	1.37	0.65	0.39	0.00	0.00	0.09	1.36	0.27	0.07	8.78	10.36	1.98	0.62	1.02	0.97	0.00	0.00	-0.58	21.20	-3.85	52.07	165.56	775.47	373.64	1032.51	644.61	816.05	443.68	979.88	419.84
38.805	0	0.17	0.23	0.03	0.27	0.03	0.30	0.14	1.82	7.02	99.41	0.38	0.00	69.16	12.34	0.35	7.02	0.00	2.24	1.04	0.54	0.34	0.00	0.00	0.08	1.22	0.43	0.08	9.56	9.74	1.82	0.28	1.07	0.73	0.00	0.00	-0.38	17.96	-4.06	52.35	176.51	776.08	370.80	1039.08	647.29	813.59	443.95	988.16	417.83
38.838	0	0.18	0.21	0.03	0.22	0.03	0.21	0.11	1.71	5.87	99.55	0.33	0.00	63.93	6.56	0.39	5.87	0.00	2.20	0.97	0.59	0.41	0.00	0.00	0.06	1.01	0.49	0.10	10.84	9.62	1.71	0.41	1.19	0.54	0.00	0.00	-3.93	19.14	-5.42	51.25	178.70	778.26	367.41	1047.64	649.94	815.98	441.38	992.41	413.01
38.872	0	0.19	0.21	0.04	0.21	0.03	0.18	0.10	1.41	5.44	99.59	0.33	0.00	47.19	3.38	0.39	5.44	0.00	2.44	0.85	0.57	0.44	0.00	0.00	0.04	0.79	0.56	0.05	12.97	10.67	1.41	0.30	1.27	0.38	0.00	0.00	-3.84	22.56	-4.91	50.70	171.16	784.95	371.37	1048.11	647.59	824.23	442.61	993.36	416.36
38.905	0	0.20	0.20	0.04	0.20	0.03	0.17	0.09	1.33	4.94	99.60	0.33	0.00	64.57	1.98	0.35	4.94	0.00	2.34	0.64	0.62	0.64	0.00	0.00	0.03	0.77	0.53	0.03	13.94	9.77	1.31	0.50	1.33	0.24	0.00	0.00	-2.91	19.00	-6.02	51.59	179.22	786.35	371.48	1048.46	646.25	819.34	444.81	996.15	415.51
38.938	0	0.21	0.19	0.04	0.20	0.03	0.16	0.08	1.45	4.52	99.57	0.38	0.00	67.19	1.19	0.30	4.52	0.01	2.06	0.49	0.65	0.68	0.00	0.00	0.02	0.86	0.42	0.02	17.46	8.69	1.07	0.23	1.45	0.01	0.00	0.00	-1.83	18.42	-6.76	51.94	185.51	788.38	371.03	1051.46	646.94	817.37	445.86	1000.29	414.96
38.972	0	0.23	0.18	0.05	0.21	0.03	0.14	0.08	1.77	3.27	99.55	0.49	0.00	65.99	0.84	0.37	3.27	0.01	1.57	0.38	0.45	0.44	0.00	0.00	0.02	0.93	0.26	0.01	22.22	7.54	0.68	0.27	1.77	0.00	0.00	0.00	-1.71	18.69	-6.25	51.67	183.51	791.04	371.27	1053.56	646.84	821.51	445.21	1002.65	415.82
39.005	0	0.23	0.18	0.05	0.22	0.03	0.14	0.08	1.84	2.77	99.54	0.54	0.00	65.72	1.10	0.37	2.77	0.01	1.60	0.34	0.32	0.36	0.00	0.00	0.01	0.79	0.21	0.01	24.32	7.32	0.72	0.38	1.84	0.00	0.00	0.00	-2.51	18.75	-6.87	51.33	178.18	796.36	373.24	1054.77	644.80	826.82	445.47	1002.64	416.52
39.038	0	0.24	0.17	0.06	0.23	0.03	0.14	0.08	1.97	1.97	99.53	0.63	0.00	60.04	1.66	0.42	1.97	0.01	1.63	0.40	0.26	0.24	0.00	0.00	0.01	0.72	0.18	0.01	27.07	7.00	0.65	0.42	2.02	0.00	0.00	0.00	1.96	19.96	-5.92	52.11	175.65	795.78	373.91	1053.57	645.02	828.89	448.89	1001.82	418.09
39.072	0	0.26	0.16	0.07	0.25	0.04	0.14	0.08	1.23	1.23	99.48	0.95	0.00	63.86	1.94	0.40	1.23	0.01	1.92	0.45	0.22	0.19	0.00	0.00	0.01	0.78	0.17	0.01	32.93	6.40	0.55	0.06	2.41	0.00	0.00	0.00	2.02	19.15	-6.27	52.01	176.63	794.02	371.60	1055.44	646.58	828.06	448.15	1001.73	415.94
39.105	0	0.27	0.16	0.07	0.27	0.04	0.14	0.08	1.14	1.14	99.47	1.14	0.00	65.53	2.47	0.42	1.14	0.01	2.01	0.42	0.24	0.20	0.00	0.00	0.01	0.71	0.17	0.01	35.09	5.74	0.63	0.24	2.47	0.00	0.00	0.00	-1.67	18.79	-5.17	51.44	181.31	795.03	370.61	1054.75	642.75	826.81	443.57	1005.93	415.49
39.139	0	0.34	0.16	0.10	0.34	0.04	0.14	0.08	0.72	0.67	99.33	2.90	0.00	70.03	3.04	0.47	0.67	0.02	1.90	0.35	0.28	0.21	0.00	0.00	0.01	0.51	0.17	0.02	46.60	4.80	0.72	0.09	2.67	0.00	0.00	0.00	1.01	17.76	-4.75	51.85	180.28	792.55	367.90	1058.25	647.12	828.63	443.86	1006.52	414.62
39.172	0	0.38	0.15	0.12	0.38	0.04	0.14	0.08	0.80	0.55	99.23	4.84	0.00	71.39	3.75	0.50	0.55	0.02	2.45	0.41	0.33	0.26	0.00	0.00	0.02	0.39	0.18	0.03	52.52	4.30	0.80	0.12	2.93	0.00	0.00	0.00	0.20	17.43	-4.32	51.70	173.08	794.99	369.85	1057.57	646.12	833.90	443.69	1004.81	416.33
39.205	0	0.38	0.15	0.12	0.40	0.04	0.15	0.08	0.83	0.60	99.20	5.42	0.00	73.87	4.78	0.58	0.60	0.02	2.91	0.49	0.43	0.37	0.00	0.00	0.02	0.38	0.20	0.03	52.97	4.46	0.83	0.11	2.95	0.00	0.00	0.00	0.42	16.80	-5.23	52.24	181.92	793.26	368.63	1056.72	645.57	826.57	443.64	1006.19	414.77
39.239	0	0.43	0.16	0.15	0.49	0.04	0.16	0.09	1.16	0.66	99.03	9.74	0.00	67.53	6.28	0.51	0.66	0.03	2.18	0.41	0.33	0.18	0.00	0.00	0.03	0.23	0.21	0.04	59.34	4.32	1.16	0.30	2.53	0.00	0.00	0.00	0.58	18.34	-5.89	52.83	178.91	792.68	369.38	1049.43	639.92	823.21	441.81	1000.00	414.37
39.272	0	0.43	0.16	0.15	0.46	0.04	0.15	0.08	1.11	0.73	99.07	8.80	0.00	64.29	5.34	0.38	0.73	0.02	2.22	0.34	0.39	0.15	0.00	0.00	0.03	0.21	0.22	0.03	58.90	4.35	1.11	0.22	2.56	0.00	0.00	0.00	4.25	19.06	-6.01	53.24	177.17	788.75	365.94	1055.26	647.60	825.31	443.85	999.69	412.54
39.305	0	0.43	0.16	0.14	0.44	0.03	0.15	0.08	1.36	0.77	99.11	7.46	0.00	51.91	4.73	0.32	0.77	0.02	1.50	0.26	0.25	0.09	0.00	0.00	0.04	0.17	0.21	0.02	57.26	4.34	1.36	0.05	2.35	0.00	0.00	0.00	-1.75	21.62	-5.78	52.33	176.22	782.55	363.86	1045.71	640.73	817.89	436.58	991.93	408.97
39.339	0	0.44	0.17	0.15	0.46	0.03	0.15	0.08	1.36	0.71	99.08	8.18	0.00	68.28	4.75	0.30	0.71	0.02	1.03	0.20	0.17	0.05	0.00	0.00	0.03	0.20	0.15	0.02	58.49	3.95	1.36	0.02	2.17	0.00	0.00	0.00	-1.37	18.17	-6.60	53.00	176.28	784.09	366.17	1044.52	641.28	816.83	437.64	991.13	411.29
39.372	0	0.42	0.17	0.14	0.43	0.03	0.15	0.08	1.49	0.60	99.14	6.47	0.00	54.83	4.17	0.31	0.60	0.02	1.47	0.15	0.15	0.08	0.00	0.00	0.03	0.19	0.14	0.01	55.93	4.26	1.49	0.03	2.02	0.00	0.00	0.00	0.57	21.03	-5.92	53.43	166.93	779.83	368.54	1037.15	640.23	817.29	440.74	981.90	413.02
39.406	0	0.42	0.17	0.14	0.43	0.03	0.15	0.08	1.81	0.52	99.15	6.42	0.00	43.25	3.81	0.35	0.52	0.02	1.75	0.15	0.12	0.12	0.00	0.00	0.04	0.20	0.11	0.01	56.18	4.55	1.81	0.08	1.84	0.01	0.00	0.00	-0.56	23.36	-4.10	53.26	163.35	773.20	368.09	1029.54	637.95	814.40	438.66	975.77	413.27
39.439	0	0.38	0.17	0.12	0.39	0.03	0.15	0.09	1.97	0.51	99.22	4.43	0.00	59.01	4.10	0.34	0.51	0.02	1.97	0.11	0.11	0.14	0.00	0.00	0.04	0.20	0.09	0.01	51.02	5.97	2.01	0.07	1.66	0.12	0.00	0.00	0.25	20.18	-5.36	54.07	165.89	770.85	368.81	1028.77	640.29	810.10	442.08	973.42	412.98
39.472	0	0.35	0.17	0.11	0.37	0.03	0.15	0.09	2.06	0.52	99.26	3.58	0.00	48.83	3.96	0.33	0.52	0.01	2.62	0.07	0.11	0.20	0.00	0.00	0.05	0.20	0.08	0.01	48.41	6.64	2.06	0.13	1.62	0.16	0.00	0.00	-0.56	22.23	-4.52	53.57	161.70	769.28	368.98	1028.49	641.19	812.60	442.24	971.66	413.12
39.506	0	0.32	0.18	0.09	0.33	0.03	0.15	0.09	2.50	0.51	99.34	2.33	0.00	27.47	3.46	0.38	0.51	0.01	2.78	0.07	0.15	0.18	0.00	0.00	0.04	0.24	0.06	0.01	43.41	8.67	2.50	0.15	1.48	0.19	0.00	0.00	-0.28	26.86	-4.75	53.37	164.24	767.32	365.11	1025.93	636.59	808.51	437.91	970.18	409.01
39.539	0	0.30	0.18	0.09	0.33	0.03	0.16	0.10	2.50	0.61	99.33	2.23	0.00	30.52	4.56	0.46	0.61	0.02	2.61	0.07	0.18	0.18	0.00	0.00	0.05	0.28	0.05	0.01	41.72	9.42	2.50	0.08	1.40	0.09	0.00	0.00	-1.11	26.11	-5.13	53.07	154.54	768.68	368.14	1025.40	637.36	814.02	441.04	965.46	410.26
39.572	0	0.28	0.18	0.08	0.34	0.03	0.16	0.11	2.50	0.64	99.32	2.18	0.00	17.85	5.82	0.68	0.64	0.02	2.73	0.06	0.21	0.17	0.00	0.00	0.04	0.28	0.04	0.01	40.15	10.91	2.50	0.17	1.38	0.08	0.00	0.00	2.76	29.63	-2.09	53.15	157.06	764.81	367.44	1024.88	639.85	814.33	442.42	968.63	413.14
39.606	0	0.28	0.18	0.08	0.36	0.03	0.18	0.13	2.09	0.72	99.29	2.38	0.00	25.54	7.18	0.70	0.72	0.02	3.09	0.08	0.26	0.27	0.00	0.00	0.04	0.33	0.04	0.01	39.94	13.27	2.09	0.36	1.29	0.35	0.00	0.00	-0.53	27.35	-3.16	52.74	158.66	763.12	366.07	1027.80	644.22	812.41	439.18	968.75	412.14
39.639	0	0.27	0.18	0.08	0.42	0.03	0.21	0.16	1.94	0.79	99.17	3.45	0.00	15.89	10.99	0.89	0.79	0.03	3.20	0.10	0.26	0.61	0.00	0.00	0.03	0.36	0.04	0.01	40.90	14.06	1.94	0.17	1.33	0.27	0.00	0.00	0.01	30.33	-2.97	52.38	166.35	763.95	364.05	1029.36	641.93	809.80	438.25	973.77	410.25
39.672	0	0.25	0.18	0.07	0.45	0.03	0.24	0.19	2.03	0.89	99.10	3.95	0.00	28.63	14.24	0.82	0.89	0.02	3.64	0.12	0.29	1.13	0.00	0.00	0.03	0.41	0.04	0.01	39.40	15.11	2.03	0.47	1.34	0.40	0.00	0.00	-1.21	26.57	-4.70	52.70	162.94	765.34	364.93	1030.22	643.63	810.36	437.95	970.91	410.14
39.706	0	0.24	0.19	0.07	0.48	0.03	0.27	0.24	2.32	1.07	99.04	4.35	0.00	33.40	16.28	1.00	1.07	0.02	3.55	0.15	0.38	2.30	0.00	0.00	0.03	0.49	0.04	0.01	38.60	18.27	2.32	0.11	1.14	0.47	0.00	0.00	0.12	25.45	-4.73	53.01	160.03	766.97	366.40	1029.73	644.67	812.24	437.55	970.37	412.93
39.739	0	0.23	0.19	0.07	0.58	0.03	0.34	0.31	1.98	1.27	98.83	6.94	0.00	36.15	21.58	0.92	1.27	0.02	3.04	0.22	0.38	2.08	0.00	0.00	0.02	0.58	0.05	0.01	39.46	18.69	1.98	4.23	1.18	0.49	0.00	0.00	-0.92	24.84	-2.92	52.33	165.54	765.94	366.41	1030.66	644.20	811.83	439.39	975.28	413.20
39.773	0	0.19	0.19	0.05	0.58	0.03	0.39	0.39	2.03	1.23	98.83	5.97	0.00	31.71	24.75	0.95	1.23	0.02	2.03	0.18	0.28	0.90	0.00	0.00	0.02	0.71	0.06	0.02	34.27	21.22	2.04	0.65	1.23	0.70	0.00	0.00	1.22	25.84	-3.89	52.25	163.81	767.63	367.92	1032.90	646.67	813.69	443.36	974.80	413.75
39.806	0	0.18	0.19	0.05	0.53	0.03	0.36	0.37	1.94	1.46	98.94	4.30	0.00	48.01	22.90	1.07	1.46	0.02	1.95	0.22	0.25	0.87	0.00	0.00	0.02	0.76	0.07	0.03	31.83	21.62	1.94	0.66	1.30	0.69	0.00	0.00	-3.15	22.40	-3.84	51.03	168.93	770.65	365.68	1042.25	649.61	817.24	441.49	983.46	411.35
39.839	0	0.19	0.19	0.05	0.52	0.03	0.35	0.31	1.79	1.77	98.96	4.23	0.00	46.33	21.96	0.85	1.77	0.01	1.79	0.34	0.23	0.63	0.00	0.00	0.02	0.75	0.09	0.04	32.54	18.92	2.04	0.19	1.42	0.57	0.00	0.00	-0.40	22.74	-4.15	50.78	163.78	776.33	367.47	1048.88	653.97	825.79	444.31	986.73	413.94
39.873	0	0.21	0.18	0.05	0.44	0.03	0.29	0.27	1.74	2.65	99.11	2.79	0.00	63.68	16.87	0.90	2.65	0.01	1.74	0.32	0.22	0.57	0.00	0.00	0.02	0.90	0.09	0.03	32.28	20.06	2.08	0.08	1.54	0.20	0.00	0.00	-2.46	19.19	-4.88	51.28	174.97	780.68	370.54	1046.47	649.78	819.34	443.72	992.18	416.51
39.906	0	0.22	0.18	0.06	0.43	0.03	0.27	0.23	1.91	2.58	99.15	2.63	0.00	73.01	15.09	0.88	2.58	0.02	1.91	0.30	0.26	0.71	0.00	0.00	0.02	0.88	0.10	0.02	33.31	18.55	2.06	0.41	1.63	0.00	0.00	0.00	-4.68	17.02	-5.17	50.99	180.60	783.30	370.17	1049.92	649.88	818.80	442.31	997.48	416.08
39.939	0	0.25	0.18	0.06	0.42	0.03	0.24	0.21	1.84	2.70	99.16	2.89	0.00	58.14	13.08	0.79	2.70	0.02	1.84	0.25	0.25	0.49	0.00	0.00	0.02	0.78	0.12	0.02	36.50	17.68	1.98	0.20	1.80	0.00	0.00	0.00	0.34	20.36	-4.50	51.51	175.96	790.21	373.92	1048.06	645.92	824.63	444.59	998.96	420.75
39.973	0	0.31	0.17	0.08	0.42	0.03	0.20	0.15	2.11	2.74	99.16	3.56	0.00	66.34	9.24	0.67	2.74	0.02	1.77	0.20	0.23	0.26	0.00	0.00	0.02	0.89	0.16	0.01	43.02	13.53	1.77	0.22	2.11	0.00	0.00	0.00	0.04	18.61	-4.05	51.70	178.38	787.85	373.18	1048.37	646.55	823.17	446.46	999.53	419.66
40.006	0	0.32	0.17	0.09	0.38	0.03	0.18	0.13	2.09	2.50	99.25	2.81	0.00	79.32	6.19	0.78	2.50	0.02	1.92	0.20	0.22	0.28	0.00	0.00	0.02	0.90	0.16	0.01	43.04	13.67	1.61	0.19	2.09	0.00	0.00	0.00	2.07	15.28	-3.98	52.12	181.25	785.58	371.54	1053.36	653.03	823.25	448.55	1002.17	419.62
40.039	0	0.35	0.17	0.10	0.37	0.03	0.16	0.11	2.20	2.48	99.26	2.93	0.00	82.45	4.24	0.89	2.48	0.02	2.03	0.23	0.24	0.31	0.00	0.00	0.02	0.90	0.16	0.01	45.51	11.34	1.56	0.39	2.20	0.00	0.00	0.00	0.18	14.26	-4.09	51.90	186.62	786.90	368.89	1057.27	653.33	822.57	444.29	1007.33	418.01
40.073	0	0.36	0.16	0.11	0.38	0.04	0.15	0.10	2.26	2.26	99.24	3.44	0.00	83.30	3.69	1.06	2.26	0.03	2.47	0.21	0.31	0.41	0.00	0.00	0.02	1.02	0.15	0.01	48.15	8.99	1.45	0.33	2.58	0.00	0.00	0.00	0.18	13.96	-4.01	51.86	189.72	787.58	367.88	1059.71	653.80	822.61	444.22	1010.40	417.26
40.106	0	0.37	0.16	0.11	0.37	0.04	0.14	0.10	1.81	1.81	99.26	3.52	0.00	84.67	2.80	1.46	1.81	0.05	3.12	0.16	0.39	0.54	0.00	0.00	0.03	1.04	0.13	0.02	49.00	8.81	1.35	0.76	2.71	0.00	0.00	0.00	-0.14	13.46	-3.97	51.55	184.89	789.21	367.10	1061.69	653.88	827.05	442.84	1010.05	416.52
40.140	0	0.35	0.15	0.11	0.37	0.04	0.14	0.10	1.54	1.54	99.26	3.65	0.00	83.03	3.15	1.86	1.54	0.06	4.47	0.16	0.45	0.47	0.00	0.00	0.03	0.95	0.15	0.03	48.14	7.96	1.37	0.23	3.04	0.00	0.00	0.00	-1.04	14.06	-4.15	51.23	185.22	792.40	368.07	1062.96	652.48	828.84	443.01	1012.18	416.74
40.173	0	0.36	0.15	0.12	0.38	0.04	0.14	0.09	1.35	1.35	99.25	4.06	0.00	80.52	2.52	2.32	1.35	0.08	4.07	0.19	0.56	0.62	0.00	0.00	0.03	1.07	0.19	0.03	49.91	7.92	1.17	0.14	3.21	0.00	0.00	0.00	-0.33	14.90	-4.02	51.51	185.18	796.61	370.34	1063.10	649.56	831.37	445.91	1014.40	417.81
40.206	0	0.38	0.14	0.13	0.41	0.04	0.13	0.10	1.18	1.16	99.18	4.96	0.00	76.73	2.50	3.26	1.16	0.09	3.84	0.22	0.51	0.57	0.00	0.00	0.03	1.05	0.19	0.02	52.74	7.76	1.18	0.13	3.12	0.00	0.00	0.00	-2.57	16.03	-4.85	51.15	178.08	803.27	374.60	1057.86	642.81	834.31	442.81	1011.00	420.56
40.240	0	0.35	0.13	0.12	0.42	0.04	0.13	0.10	1.35	0.82	99.16	5.01	0.00	74.80	2.99	4.75	0.68	0.12	3.82	0.24	0.42	0.55	0.00	0.00	0.03	0.82	0.21	0.02	51.96	6.12	1.35	0.06	3.44	0.00	0.00	0.00	3.05	16.56	-4.58	51.80	178.75	804.09	372.91	1064.70	647.49	838.61	447.92	1015.15	419.87
40.273	0	0.36	0.13	0.13	0.49	0.04	0.14	0.11	1.43	0.79	99.01	6.68	0.00	72.53	5.04	5.44	0.66	0.13	3.12	0.22	0.33	0.35	0.00	0.00	0.04	0.79	0.25	0.01	55.07	6.23	1.43	0.06	3.30	0.00	0.00	0.00	-0.55	17.14	-4.26	51.27	181.52	804.02	372.95	1063.06	644.63	836.55	445.53	1016.16	419.24
40.306	0	0.38	0.13	0.14	0.56	0.04	0.14	0.12	1.60	0.78	98.88	9.49	0.00	76.28	6.20	6.09	0.49	0.14	3.66	0.32	0.26	0.16	0.00	0.00	0.04	0.78	0.32	0.01	59.07	6.18	1.60	0.14	3.59	0.00	0.00	0.00	-4.91	16.16	-5.60	50.79	180.57	809.70	374.87	1059.84	636.19	836.37	443.92	1014.99	417.42
40.340	0	0.42	0.13	0.17	0.67	0.04	0.15	0.13	1.41	0.85	98.66	15.51	0.00	83.18	7.07	6.83	0.28	0.14	4.18	0.44	0.25	0.12	0.00	0.00	0.03	0.85	0.35	0.01	65.16	7.16	1.41	0.36	3.35	0.00	0.00	0.00	-1.78	14.01	-5.69	51.43	183.26	811.37	374.20	1059.92	634.04	835.26	442.05	1017.28	420.82
40.373	0	0.41	0.14	0.16	0.67	0.04	0.17	0.14	1.53	0.93	98.65	16.22	0.00	83.85	9.47	5.24	0.29	0.13	4.23	0.59	0.30	0.10	0.00	0.00	0.04	0.93	0.43	0.01	63.43	7.05	1.53	0.60	3.00	0.40	0.00	0.00	-4.33	13.77	-4.78	51.08	181.44	811.87	373.99	1057.94	630.66	836.59	438.37	1017.25	421.50
40.407	0	0.37	0.15	0.14	0.66	0.04	0.19	0.15	1.59	1.06	98.68	14.41	0.00	86.21	11.57	4.50	0.25	0.12	4.37	0.81	0.32	0.12	0.00	0.00	0.03	1.06	0.45	0.01	59.59	8.14	1.59	0.30	2.67	0.81	0.00	0.00	-5.29	12.84	-6.64	50.92	178.09	814.86	374.25	1054.57	622.68	835.99	440.51	1012.56	417.28
40.440	0	0.30	0.18	0.10	0.74	0.04	0.27	0.21	1.76	1.35	98.52	16.19	0.00	81.22	18.84	3.58	0.28	0.08	3.80	1.03	0.34	0.11	0.00	0.00	0.04	1.35	0.40	0.00	54.03	9.21	1.76	2.64	2.07	1.45	0.00	0.00	-8.68	14.68	-4.79	50.85	180.45	817.63	377.11	1050.78	618.11	836.89	441.07	1015.67	416.58
40.473	0	0.26	0.19	0.08	0.97	0.04	0.41	0.33	1.81	1.45	98.06	25.79	0.00	81.65	27.81	3.48	0.29	0.08	4.03	1.35	0.32	0.13	0.00	0.00	0.04	1.45	0.39	0.00	52.37	11.71	1.81	0.85	1.82	2.13	0.00	0.00	-8.54	14.54	-4.42	50.67	171.37	820.20	379.89	1047.95	615.75	842.15	441.79	1011.98	418.81
40.507	0	0.20	0.22	0.06	1.22	0.03	0.64	0.54	2.42	1.61	97.56	34.81	0.00	80.89	37.24	3.04	0.30	0.07	3.65	1.37	0.40	0.15	0.00	0.00	0.04	1.61	0.30	0.00	48.28	14.56	2.42	0.64	1.36	2.91	0.00	0.00	-9.51	14.78	-3.60	50.53	170.83	823.79	380.46	1047.52	611.58	844.98	440.26	1014.55	419.58
40.540	0	0.18	0.22	0.05	1.11	0.03	0.65	0.64	3.15	1.66	97.77	26.46	0.00	85.31	37.46	3.03	0.31	0.08	4.08	1.67	0.50	0.21	0.00	0.00	0.05	1.66	0.27	0.00	43.15	18.36	3.15	0.33	1.16	2.89	0.00	0.00	-8.54	13.21	-3.17	50.53	174.63	822.38	379.29	1048.23	612.97	843.06	439.19	1016.65	420.11
40.573	0	0.15	0.23	0.04	1.23	0.03	0.86	0.84	3.34	1.67	97.54	29.23	0.00	86.69	43.14	2.64	0.32	0.06	4.56	1.51	0.66	0.26	0.00	0.00	0.04	1.67	0.20	0.00	39.19	19.57	3.34	0.99	0.98	3.08	0.00	0.00	-9.57	12.63	-3.99	50.68	175.09	824.77	381.25	1047.84	611.85	842.75	440.75	1016.67	420.51
40.607	0	0.11	0.24	0.03	1.72	0.03	1.51	1.81	3.73	1.57	96.39	43.66	0.00	83.71	55.86	2.70	0.39	0.06	3.73	1.31	0.74	0.23	0.00	0.00	0.04	1.57	0.17	0.00	34.30	25.49	4.56	0.33	0.65	3.26	0.00	0.00	-10.83	13.81	-4.22	50.57	175.97	826.95	380.48	1051.33	611.29	844.98	441.47	1019.44	418.45
40.640	0	0.09	0.25	0.02	2.04	0.03	2.01	2.54	3.93	1.56	94.93	50.42	0.00	86.16	62.33	3.28	0.41	0.06	3.93	1.31	0.67	0.22	0.00	0.00	0.03	1.56	0.14	0.00	31.21	26.75	5.25	0.40	0.55	3.46	0.00	0.00	-8.39	12.86	-3.82	50.49	172.71	827.83	379.77	1050.94	609.90	847.54	441.23	1018.73	418.40
40.673	0	0.08	0.25	0.02	2.08	0.03	2.27	2.95	3.01	1.55	94.09	49.50	0.00	90.01	65.03	2.88	0.45	0.06	3.01	0.98	0.74	0.16	0.00	0.00	0.03	1.55	0.12	0.00	28.05	28.21	7.10	0.18	0.39	3.44	0.00	0.00	-6.09	11.01	-3.93	50.58	172.80	827.94	381.69	1048.68	610.16	846.20	443.08	1017.56	420.78
40.707	0	0.07	0.25	0.02	1.80	0.03	2.26	3.48	2.99	1.52	93.05	33.33	0.00	90.37	64.80	3.14	0.55	0.09	2.99	0.79	0.55	0.12	0.00	0.00	0.03	1.52	0.11	0.00	19.91	32.20	10.50	0.47	0.25	3.23	0.00	0.00	-6.38	10.81	-2.65	50.54	176.16	827.11	379.99	1049.60	610.11	845.95	439.91	1021.15	421.56
40.740	0	0.07	0.24	0.02	1.58	0.03	2.05	2.99	3.23	1.37	94.02	26.16	0.00	90.17	62.35	2.68	0.59	0.10	3.23	0.67	0.65	0.12	0.00	0.00	0.04	1.37	0.12	0.00	18.08	31.38	11.52	7.09	0.23	2.84	0.00	0.00	-6.12	10.92	-4.59	50.26	170.45	828.03	380.26	1050.32	610.78	847.57	442.46	1016.35	418.69
40.774	0	0.06	0.25	0.01	1.40	0.03	2.06	3.85	3.19	1.44	92.30	20.36	0.00	90.56	62.16	2.70	0.74	0.10	3.19	0.66	0.43	0.08	0.00	0.00	0.03	1.44	0.13	0.01	11.95	37.81	14.20	5.80	0.15	2.87	0.00	0.00	-5.26	10.69	-4.84	50.54	172.52	828.62	381.60	1051.07	612.03	846.90	445.13	1017.53	419.68
40.807	0	0.05	0.26	0.01	1.44	0.03	2.29	4.33	3.55	1.26	91.33	24.45	0.00	92.72	64.20	2.69	0.95	0.10	3.55	0.58	0.44	0.10	0.00	0.00	0.03	1.26	0.18	0.01	9.49	38.74	15.10	1.08	0.12	3.27	0.00	0.00	-9.04	9.28	-5.07	51.11	177.38	830.70	383.80	1052.98	612.13	846.07	447.82	1021.28	420.16
40.840	0	0.05	0.25	0.01	1.59	0.03	2.64	5.43	4.02	1.10	89.14	28.15	0.00	91.25	67.49	2.95	0.94	0.13	4.02	0.66	0.42	0.09	0.00	0.00	0.03	1.10	0.22	0.02	8.42	40.85	14.18	1.76	0.12	3.13	0.00	0.00	-7.79	10.28	-5.67	50.68	173.12	832.36	382.58	1053.45	609.90	848.90	447.72	1019.41	417.77
40.874	0	0.06	0.26	0.01	1.08	0.03	1.82	4.68	4.19	1.12	90.64	19.97	0.00	91.05	58.50	2.19	1.12	0.14	4.19	0.62	0.34	0.08	0.00	0.00	0.03	0.84	0.27	0.02	4.99	46.82	17.56	0.14	0.09	3.31	0.00	0.00	-9.46	10.40	-5.12	51.24	179.18	833.67	383.92	1052.21	606.82	846.35	448.85	1022.95	418.55
40.907	0	0.06	0.27	0.01	0.88	0.03	1.41	3.75	4.18	1.07	92.51	14.33	0.00	93.96	52.60	1.96	1.07	0.17	4.18	0.51	0.38	0.09	0.00	0.00	0.04	0.88	0.27	0.02	4.49	47.37	18.47	0.20	0.08	3.52	0.00	0.00	-8.97	8.28	-4.24	50.93	176.45	832.62	382.64	1050.59	606.05	847.33	445.21	1021.87	419.31
40.940	0	0.06	0.30	0.01	0.90	0.03	1.45	3.89	3.80	1.00	92.22	18.22	0.00	92.52	53.59	2.16	1.00	0.19	3.80	0.59	0.37	0.07	0.04	0.00	0.05	0.80	0.28	0.02	3.90	47.09	21.05	0.24	0.07	4.60	0.00	0.00	-8.68	9.43	-4.69	50.87	177.76	833.29	381.93	1050.77	604.55	846.57	445.35	1022.18	417.77
40.974	0	0.06	0.33	0.01	0.78	0.03	1.23	3.09	2.93	0.80	93.83	21.66	0.00	92.25	50.11	2.13	0.80	0.17	2.93	0.51	0.39	0.06	0.03	0.00	0.06	0.66	0.26	0.02	2.91	44.86	27.23	0.36	0.06	5.54	0.00	0.00	-6.67	9.61	-4.43	50.54	176.84	833.19	380.46	1051.67	604.52	847.86	444.81	1022.51	417.03
41.007	0	0.06	0.37	0.01	0.67	0.03	1.00	2.54	2.85	0.83	94.93	16.75	0.00	89.88	45.53	2.19	0.83	0.22	2.85	0.50	0.51	0.06	0.02	0.00	0.08	0.65	0.24	0.02	2.65	44.48	27.85	0.06	0.06	6.46	0.00	0.00	-8.48	11.08	-4.13	50.68	176.69	833.82	379.99	1053.22	604.88	849.30	442.82	1024.09	416.99
41.040	0	0.07	0.34	0.01	0.52	0.03	0.72	1.77	3.29	0.78	96.47	11.84	0.00	87.67	38.28	2.13	0.78	0.28	3.29	0.55	0.65	0.04	0.01	0.00	0.11	0.58	0.21	0.02	2.44	42.87	30.06	0.06	0.06	5.60	0.00	0.00	-8.58	12.19	-4.10	50.30	170.28	834.50	379.87	1052.24	604.97	852.33	438.98	1021.30	417.95
41.074	0	0.08	0.32	0.02	0.44	0.03	0.58	1.28	2.57	0.79	97.45	14.02	0.00	93.17	33.45	1.82	0.79	0.32	2.57	0.36	0.57	0.03	0.01	0.00	0.13	0.49	0.13	0.01	1.81	40.04	37.31	0.04	0.05	5.17	0.00	0.00	-12.59	8.94	-4.40	50.56	170.84	836.84	383.34	1048.48	600.20	851.01	441.48	1020.31	418.65
41.107	0	0.08	0.32	0.02	0.41	0.03	0.54	1.08	2.20	0.80	97.83	14.09	0.00	93.48	31.91	1.75	0.80	0.40	2.20	0.22	0.54	0.03	0.01	0.00	0.19	0.51	0.10	0.01	1.71	37.61	38.93	0.03	0.04	5.00	0.00	0.00	-16.15	8.68	-2.78	50.52	173.78	836.12	382.35	1046.98	596.18	850.33	439.08	1022.87	418.30
41.141	0	0.08	0.30	0.01	0.44	0.03	0.59	0.97	1.38	0.80	98.06	21.53	0.00	93.08	33.85	2.08	0.80	0.36	1.38	0.20	0.39	0.02	0.00	0.00	0.25	0.39	0.08	0.01	1.41	32.75	43.39	0.10	0.04	4.59	0.00	0.00	-18.16	9.00	-4.34	50.20	181.92	833.40	376.55	1053.86	599.65	846.25	437.22	1026.29	411.11
41.174	0	0.07	0.29	0.01	0.44	0.03	0.58	0.93	1.35	0.68	98.13	21.30	0.00	95.34	33.90	2.19	0.68	0.36	1.35	0.17	0.40	0.01	0.00	0.00	0.28	0.39	0.07	0.01	1.18	31.63	43.17	0.22	0.04	4.14	0.00	0.00	-11.88	6.90	-4.81	50.50	176.36	832.73	377.40	1051.94	600.54	847.72	442.12	1021.43	411.66
41.207	0	0.08	0.27	0.02	0.42	0.03	0.55	0.83	1.47	0.69	98.34	22.61	0.00	93.34	32.35	2.23	0.69	0.34	1.47	0.12	0.51	0.02	0.00	0.00	0.31	0.41	0.06	0.01	1.13	30.32	45.67	0.12	0.03	3.53	0.00	0.00	-12.31	8.80	-5.11	50.86	175.93	837.51	380.54	1050.78	598.57	848.83	440.08	1023.09	415.91
41.241	0	0.07	0.25	0.01	0.43	0.03	0.56	0.88	1.37	0.55	98.23	35.03	0.00	93.52	33.20	2.16	0.55	0.37	1.37	0.09	0.42	0.01	0.00	0.00	0.34	0.33	0.05	0.01	0.87	30.98	52.45	0.10	0.03	2.91	0.00	0.00	-15.38	8.65	-4.65	50.83	175.28	837.78	380.99	1048.26	594.96	848.76	439.60	1022.26	414.72
41.274	0	0.07	0.25	0.01	0.44	0.03	0.59	0.89	1.16	0.53	98.21	44.44	0.00	94.95	34.03	2.04	0.53	0.30	1.16	0.05	0.29	0.01	0.00	0.00	0.39	0.30	0.05	0.01	0.86	30.63	56.53	0.03	0.03	2.80	0.00	0.00	-18.00	7.33	-3.95	50.54	174.51	836.86	378.71	1049.58	594.25	850.25	436.75	1023.10	412.77
41.307	0	0.07	0.25	0.01	0.48	0.03	0.67	1.00	1.20	0.48	98.01	59.60	0.00	95.87	36.94	2.17	0.48	0.26	1.20	0.03	0.23	0.01	0.00	0.00	0.48	0.27	0.04	0.01	0.77	30.27	61.23	0.14	0.02	3.01	0.00	0.00	-14.56	6.27	-5.24	50.94	174.55	838.50	380.04	1049.93	593.83	850.14	443.31	1021.77	411.56
41.341	0	0.07	0.25	0.01	0.48	0.03	0.67	0.88	1.00	0.43	98.24	74.19	0.00	93.35	37.13	2.09	0.43	0.23	1.00	0.03	0.15	0.01	0.00	0.00	0.42	0.27	0.04	0.01	0.67	27.20	69.34	0.01	0.02	2.69	0.00	0.00	-11.90	8.80	-4.25	51.00	173.80	839.83	380.57	1049.35	593.92	851.73	440.55	1023.64	414.97
41.374	0	0.07	0.24	0.01	0.45	0.03	0.62	0.80	1.01	0.45	98.41	73.95	0.00	95.45	35.33	1.75	0.45	0.18	1.01	0.03	0.14	0.01	0.00	0.00	0.40	0.24	0.04	0.01	0.65	26.90	70.99	0.02	0.02	2.57	0.00	0.00	-12.76	6.78	-3.95	51.07	173.14	839.87	381.36	1047.36	591.29	851.70	442.57	1022.56	414.57
41.408	0	0.07	0.24	0.01	0.45	0.03	0.64	0.68	0.79	0.44	98.64	79.03	0.00	93.69	35.96	1.48	0.44	0.19	0.79	0.02	0.12	0.01	0.00	0.00	0.33	0.21	0.03	0.00	0.66	22.72	73.89	0.01	0.01	2.26	0.00	0.00	-11.37	8.51	-3.54	51.10	173.51	837.47	380.09	1046.65	592.89	850.23	439.83	1022.00	415.32
41.441	0	0.07	0.24	0.01	0.41	0.03	0.56	0.58	0.94	0.51	98.85	74.00	0.00	92.55	32.93	1.30	0.51	0.18	0.94	0.02	0.16	0.01	0.01	0.00	0.29	0.20	0.04	0.01	0.68	21.98	73.41	0.02	0.01	2.27	0.00	0.00	-13.22	9.40	-3.17	51.43	177.94	834.77	378.07	1048.62	594.10	848.15	439.84	1024.09	413.22
41.474	0	0.07	0.24	0.01	0.44	0.03	0.62	0.64	1.05	0.53	98.72	75.51	0.00	89.01	35.21	1.28	0.53	0.19	1.05	0.02	0.23	0.01	0.01	0.00	0.23	0.21	0.04	0.00	0.76	22.23	72.13	0.01	0.01	2.15	0.00	0.00	-11.60	11.54	-3.93	51.27	179.50	834.22	375.21	1052.13	598.58	847.38	434.23	1025.61	412.92
41.508	0	0.07	0.25	0.01	0.45	0.03	0.62	0.60	1.02	0.53	98.75	78.61	0.00	90.22	35.28	1.54	0.53	0.16	1.02	0.03	0.27	0.02	0.02	0.00	0.18	0.18	0.04	0.00	0.78	20.20	74.25	0.07	0.01	2.65	0.00	0.00	-1.66	10.89	-4.91	50.29	172.45	836.18	374.43	1054.16	599.12	852.61	441.23	1022.36	410.84
41.541	0	0.07	0.24	0.01	0.43	0.03	0.57	0.61	1.43	0.52	98.79	74.22	0.00	93.22	33.37	2.04	0.52	0.16	1.43	0.03	0.27	0.03	0.01	0.00	0.16	0.15	0.05	0.01	0.80	22.00	73.13	0.11	0.01	2.53	0.00	0.00	-5.00	8.89	-5.59	50.88	176.87	837.62	372.66	1059.24	600.40	852.64	440.27	1026.59	408.24
41.574	0	0.08	0.25	0.01	0.40	0.03	0.53	0.57	1.69	0.49	98.86	67.16	0.00	89.98	31.59	2.11	0.49	0.14	1.69	0.04	0.22	0.02	0.01	0.00	0.14	0.14	0.06	0.01	0.87	22.18	70.65	0.18	0.01	2.69	0.00	0.00	-4.20	11.02	-5.84	51.12	177.83	837.58	373.25	1058.90	600.23	851.77	442.03	1026.33	408.10
41.608	0	0.08	0.25	0.01	0.41	0.03	0.52	0.64	1.89	0.49	98.72	59.16	0.00	91.20	31.52	2.55	0.49	0.12	1.89	0.05	0.20	0.02	0.01	0.00	0.14	0.13	0.06	0.02	1.04	24.66	66.42	0.10	0.01	3.00	0.00	0.00	-5.79	10.31	-5.75	51.06	176.41	839.43	374.20	1055.51	596.13	851.55	439.27	1025.34	409.03
41.641	0	0.08	0.26	0.02	0.36	0.03	0.42	0.55	2.44	0.45	98.91	48.00	0.00	92.46	26.93	3.05	0.45	0.10	2.44	0.06	0.26	0.02	0.01	0.00	0.13	0.13	0.06	0.02	1.04	25.01	65.41	0.06	0.02	3.43	0.00	0.00	-2.08	9.47	-6.56	49.65	167.70	835.31	371.14	1051.96	594.63	851.97	439.36	1016.12	405.03
41.674	0	0.08	0.29	0.02	0.35	0.03	0.40	0.53	2.15	0.40	98.94	44.34	0.00	91.27	26.21	3.34	0.40	0.09	2.15	0.08	0.30	0.02	0.01	0.00	0.14	0.14	0.06	0.01	1.06	24.75	64.29	0.10	0.02	4.54	0.00	0.00	-4.07	10.26	-5.06	50.30	174.48	834.89	369.38	1055.45	595.65	851.49	437.40	1022.91	404.91
41.708	0	0.08	0.28	0.02	0.34	0.03	0.38	0.49	1.59	0.33	99.02	42.10	0.00	95.48	25.14	3.36	0.33	0.09	1.59	0.05	0.29	0.01	0.00	0.00	0.16	0.11	0.06	0.01	1.24	23.82	64.23	0.06	0.02	4.25	0.00	0.00	-10.70	6.75	-3.58	50.75	174.99	829.99	367.93	1053.83	597.14	849.31	431.34	1022.38	405.47
41.741	0	0.09	0.27	0.02	0.29	0.03	0.32	0.36	1.85	0.36	99.29	29.21	0.00	94.99	20.75	2.76	0.36	0.07	1.85	0.06	0.30	0.01	0.00	0.00	0.17	0.11	0.06	0.01	1.33	21.17	61.56	0.04	0.02	3.68	0.00	0.00	-7.72	7.29	-3.79	50.65	180.98	827.18	365.65	1055.70	599.55	845.58	433.03	1024.20	403.83
41.775	0	0.09	0.26	0.02	0.28	0.03	0.32	0.32	2.29	0.38	99.37	11.29	0.00	94.10	20.21	2.17	0.38	0.06	2.29	0.08	0.30	0.01	0.00	0.00	0.17	0.13	0.10	0.03	1.59	19.55	47.47	0.39	0.02	3.12	0.00	0.00	-3.43	8.15	-5.68	50.07	177.46	825.84	364.76	1058.65	603.93	846.58	438.39	1020.05	400.95
41.808	0	0.09	0.27	0.02	0.28	0.03	0.33	0.31	2.67	0.40	99.34	6.15	0.00	94.61	21.00	1.66	0.40	0.05	2.67	0.10	0.26	0.01	0.00	0.00	0.16	0.15	0.12	0.05	1.68	18.39	38.42	0.24	0.03	3.57	0.00	0.00	0.23	7.68	-5.73	49.88	177.30	826.82	366.71	1059.75	607.78	847.42	440.22	1021.12	404.66
41.841	0	0.09	0.28	0.02	0.30	0.03	0.36	0.31	3.90	0.41	99.28	6.43	0.00	90.10	22.41	1.56	0.41	0.05	3.90	0.10	0.29	0.02	0.00	0.00	0.17	0.15	0.18	0.11	1.85	17.61	37.61	0.57	0.03	3.88	0.00	0.00	3.09	10.96	-5.23	50.03	175.51	828.02	370.02	1059.48	610.93	849.22	441.77	1021.78	409.71
41.875	0	0.08	0.30	0.02	0.36	0.03	0.46	0.43	3.63	0.42	99.08	5.82	0.00	91.86	28.04	1.43	0.42	0.06	3.63	0.11	0.21	0.03	0.00	0.00	0.15	0.20	0.21	0.08	2.39	19.73	30.65	0.36	0.04	4.52	0.00	0.00	-6.27	9.88	-4.86	51.07	182.37	829.79	371.09	1061.37	610.35	847.30	437.44	1027.65	410.39
41.908	0	0.07	0.31	0.01	0.47	0.03	0.66	0.65	2.79	0.40	98.67	11.57	0.00	88.40	36.37	1.32	0.40	0.06	2.79	0.09	0.11	0.01	0.00	0.00	0.13	0.21	0.33	0.04	2.55	21.58	31.65	0.26	0.04	4.84	0.00	0.00	-2.85	11.85	-5.04	50.40	178.41	830.87	372.15	1062.10	611.65	850.33	440.36	1026.36	411.30
41.941	0	0.07	0.30	0.01	0.49	0.03	0.69	0.80	2.04	0.37	98.40	10.84	0.00	87.54	37.50	1.24	0.37	0.07	2.04	0.09	0.10	0.01	0.00	0.00	0.10	0.23	0.39	0.02	2.63	25.42	29.61	0.62	0.05	4.38	0.00	0.00	-3.95	12.25	-4.59	50.06	177.60	833.15	373.18	1062.91	611.31	852.70	439.16	1028.35	412.91
41.975	0	0.07	0.31	0.01	0.57	0.03	0.83	1.04	1.55	0.28	97.92	16.92	0.00	88.12	41.88	1.33	0.28	0.10	1.55	0.10	0.09	0.01	0.00	0.00	0.09	0.21	0.42	0.01	2.45	27.37	31.65	0.18	0.05	4.89	0.00	0.00	-7.74	11.98	-4.33	49.84	173.40	834.89	377.13	1057.13	605.61	853.37	440.90	1024.71	414.24
42.008	0	0.06	0.33	0.01	0.60	0.03	0.88	1.22	1.47	0.26	97.56	15.18	0.00	94.51	43.19	1.57	0.26	0.10	1.47	0.09	0.10	0.01	0.00	0.00	0.07	0.22	0.39	0.01	2.38	29.71	28.73	0.43	0.05	5.35	0.00	0.00	-8.99	7.77	-3.40	50.05	175.35	830.20	376.27	1058.63	612.37	851.57	438.20	1025.59	416.68
42.041	0	0.07	0.34	0.01	0.59	0.03	0.85	1.34	1.59	0.26	97.32	12.31	0.00	91.12	42.63	1.82	0.26	0.13	1.59	0.07	0.16	0.01	0.00	0.00	0.06	0.23	0.29	0.01	2.57	32.21	26.27	0.68	0.05	5.80	0.00	0.00	-5.12	10.36	-3.25	50.13	179.17	831.78	378.10	1059.51	612.88	851.18	443.01	1028.68	418.63
42.075	0	0.06	0.31	0.01	0.66	0.03	1.00	1.59	2.05	0.29	96.82	16.90	0.00	89.06	45.97	1.49	0.29	0.17	2.05	0.06	0.19	0.01	0.00	0.00	0.04	0.29	0.21	0.01	2.60	33.37	27.53	0.08	0.05	4.72	0.00	0.00	-5.60	11.52	-2.10	49.68	175.82	833.05	378.90	1057.35	610.74	853.75	439.59	1028.61	421.27
42.108	0	0.06	0.31	0.01	0.66	0.03	1.04	1.55	2.90	0.30	96.89	16.27	0.00	93.21	46.56	1.34	0.29	0.19	2.90	0.07	0.22	0.01	0.00	0.00	0.03	0.30	0.14	0.01	2.41	32.35	26.39	0.25	0.06	4.73	0.00	0.00	-6.95	8.91	-2.87	49.62	176.19	833.09	377.77	1059.82	611.05	854.05	441.77	1028.62	417.89
42.142	0	0.06	0.31	0.01	0.62	0.03	0.97	1.30	3.97	0.33	97.40	12.31	0.00	93.84	44.70	1.17	0.32	0.19	3.97	0.09	0.31	0.01	0.00	0.00	0.03	0.33	0.13	0.02	2.50	30.01	24.20	0.69	0.06	4.67	0.00	0.00	-7.94	8.38	-3.74	49.61	178.57	834.68	377.39	1061.52	610.49	853.37	442.16	1030.04	416.21
42.175	0	0.06	0.30	0.01	0.63	0.03	1.00	1.37	4.00	0.41	97.27	9.01	0.00	92.66	45.28	1.10	0.37	0.18	4.00	0.16	0.28	0.02	0.00	0.00	0.02	0.41	0.10	0.03	2.51	30.71	19.27	0.65	0.07	4.33	0.00	0.00	-9.66	9.32	-4.21	49.80	176.95	833.62	377.95	1061.18	611.01	853.15	443.72	1027.77	415.11
42.208	0	0.06	0.29	0.01	0.66	0.03	1.04	1.30	3.75	0.46	97.40	8.82	0.00	94.06	46.24	1.26	0.38	0.20	3.75	0.21	0.28	0.02	0.00	0.00	0.03	0.46	0.09	0.06	2.48	28.42	18.02	0.51	0.07	4.19	0.00	0.00	-8.28	8.19	-4.83	49.65	178.10	833.97	377.13	1062.84	612.18	852.77	444.20	1028.33	414.27
42.242	0	0.06	0.29	0.01	0.77	0.03	1.28	1.93	3.16	0.63	96.13	10.75	0.00	92.96	51.04	1.41	0.49	0.19	3.16	0.37	0.26	0.03	0.00	0.00	0.03	0.63	0.10	0.09	2.36	33.14	15.95	0.46	0.08	4.24	0.00	0.00	-6.81	9.10	-4.78	49.39	177.76	833.66	377.06	1063.45	613.32	853.23	445.01	1028.37	414.56
42.275	0	0.05	0.29	0.01	0.94	0.03	1.66	2.50	3.22	0.65	95.00	19.26	0.00	88.72	56.87	1.41	0.51	0.21	3.22	0.40	0.19	0.02	0.00	0.00	0.04	0.65	0.09	0.08	2.57	33.59	18.63	0.37	0.07	4.21	0.00	0.00	-8.83	11.69	-3.43	49.62	175.91	832.50	380.59	1055.97	611.28	851.01	440.75	1025.76	420.49
42.308	0	0.05	0.28	0.01	1.29	0.03	2.49	4.03	2.90	0.75	91.93	41.42	0.00	95.93	66.05	1.46	0.55	0.23	2.90	0.47	0.17	0.01	0.00	0.00	0.05	0.75	0.08	0.04	2.87	36.20	22.97	1.30	0.06	3.90	0.00	0.00	-11.13	6.20	-4.89	49.54	178.53	831.75	379.36	1058.23	610.63	849.12	446.10	1024.90	414.92
42.342	0	0.04	0.27	0.01	1.42	0.03	2.76	4.84	2.86	0.88	90.33	54.31	-0.09	94.20	68.47	1.75	0.59	0.21	2.86	0.61	0.16	0.01	0.00	0.00	0.06	0.88	0.08	0.02	3.15	38.06	27.01	1.41	0.05	3.62	0.00	0.00	-9.61	8.07	-4.25	49.55	177.69	829.56	379.42	1058.93	614.37	849.58	446.06	1024.83	416.75
42.375	0	0.04	0.25	0.01	1.43	0.03	2.79	4.76	2.90	0.85	90.48	58.43	-0.10	83.98	68.62	1.58	0.61	0.21	2.90	0.53	0.13	0.00	0.00	0.00	0.07	0.85	0.07	0.02	3.61	37.68	28.94	0.42	0.05	2.54	0.00	0.00	-8.12	13.72	-3.85	49.24	171.69	832.46	381.38	1055.96	613.14	852.68	440.97	1023.22	421.14
42.409	0	0.05	0.23	0.01	1.42	0.03	2.72	4.42	2.83	0.82	91.15	56.33	-0.03	94.97	68.07	1.76	0.65	0.20	2.83	0.51	0.13	0.00	0.00	0.00	0.07	0.82	0.06	0.01	3.81	36.21	28.43	1.30	0.05	2.03	0.00	0.00	-13.60	7.31	-4.65	49.70	180.72	830.94	380.48	1057.20	611.28	847.07	444.70	1025.57	416.46
42.442	0	0.04	0.23	0.01	1.49	0.03	2.79	4.30	2.42	0.86	91.40	57.71	-0.39	92.85	68.90	2.11	0.63	0.21	2.42	0.37	0.10	0.00	0.00	0.00	0.08	0.86	0.05	0.01	4.29	34.34	28.30	0.62	0.05	1.90	0.00	0.00	-10.39	9.18	-4.14	49.71	178.04	832.15	381.81	1058.59	613.77	850.48	446.25	1026.45	419.21
42.475	0	0.04	0.23	0.01	1.85	0.03	3.73	5.82	2.23	0.91	88.35	67.82	-2.00	90.44	75.55	2.03	0.64	0.18	2.23	0.35	0.09	0.00	0.00	0.00	0.07	0.91	0.04	0.01	4.38	35.44	27.06	0.86	0.04	2.06	0.00	0.00	-10.92	10.76	-4.33	49.68	176.95	835.87	384.31	1057.64	612.36	851.89	444.98	1027.33	421.96
42.509	0	0.04	0.23	0.01	1.79	0.03	3.54	4.81	1.99	0.95	90.38	65.52	-1.90	88.99	74.13	1.73	0.81	0.20	1.99	0.25	0.10	0.00	0.00	0.00	0.07	0.95	0.02	0.01	5.31	32.30	27.19	0.39	0.04	2.02	0.00	0.00	-7.69	11.55	-4.44	49.53	174.65	837.35	386.03	1054.62	610.16	852.22	446.57	1025.36	423.65
42.542	0	0.04	0.24	0.01	1.58	0.03	3.10	3.72	1.80	0.90	92.56	64.40	-1.31	95.19	70.92	1.49	0.90	0.21	1.80	0.22	0.11	0.00	0.00	0.00	0.06	0.80	0.02	0.01	4.62	29.29	29.79	0.24	0.04	2.09	0.00	0.00	-14.42	7.08	-4.85	49.92	177.88	841.29	388.42	1053.46	604.16	851.50	448.60	1027.42	422.28
42.575	0	0.05	0.23	0.01	1.32	0.03	2.49	2.99	1.66	0.96	94.02	62.85	-0.25	96.77	65.82	1.23	0.96	0.19	1.66	0.17	0.14	0.00	0.00	0.00	0.08	0.69	0.01	0.00	4.29	29.25	34.06	9.11	0.03	1.83	0.00	0.00	-17.13	5.00	-5.69	49.68	175.21	841.94	388.58	1051.09	600.57	851.03	447.95	1024.10	420.65
42.609	0	0.05	0.23	0.01	1.28	0.03	2.42	2.70	1.75	1.18	94.59	65.58	-0.14	96.60	64.90	1.15	1.18	0.18	1.75	0.14	0.16	0.00	0.00	0.00	0.08	0.62	0.01	0.00	4.42	27.79	36.46	12.34	0.03	1.87	0.00	0.00	-20.51	5.26	-7.36	49.96	179.70	842.49	387.80	1053.72	599.03	848.14	450.24	1025.11	419.02
42.642	0	0.05	0.24	0.01	1.25	0.03	2.37	2.66	1.72	1.24	94.69	66.12	-0.06	97.93	64.32	1.12	1.24	0.16	1.72	0.13	0.17	0.00	0.00	0.00	0.06	0.55	0.01	0.00	4.13	27.98	37.33	5.34	0.03	2.02	0.00	0.00	-22.04	2.70	-6.51	50.02	181.11	843.72	388.70	1050.89	595.87	847.81	450.18	1025.99	417.72
42.675	0	0.06	0.23	0.01	0.99	0.03	1.74	2.06	2.12	1.26	95.87	47.92	0.00	95.54	57.21	1.00	1.26	0.12	2.12	0.11	0.17	0.01	0.00	0.00	0.06	0.49	0.00	0.00	4.18	29.03	35.09	9.21	0.03	1.65	0.00	0.00	-22.85	6.68	-6.95	49.09	178.61	847.11	386.26	1055.33	594.48	853.03	448.97	1027.90	412.61
42.709	0	0.07	0.22	0.01	0.68	0.03	1.06	1.73	2.34	1.20	96.54	56.34	0.00	95.46	45.91	0.77	1.20	0.09	2.34	0.09	0.16	0.01	0.00	0.00	0.07	0.35	0.00	0.00	4.37	36.25	50.59	2.12	0.02	1.36	0.00	0.00	-16.99	6.78	-6.39	50.17	183.87	846.11	385.56	1057.32	596.92	850.73	448.41	1032.00	417.61
42.742	0	0.08	0.22	0.02	0.50	0.03	0.72	1.32	2.25	1.21	97.36	39.90	0.00	96.63	37.22	0.67	1.21	0.07	2.25	0.09	0.13	0.01	0.00	0.00	0.08	0.36	0.00	0.00	4.26	38.47	51.02	5.95	0.02	1.11	0.00	0.00	-16.60	5.22	-9.05	50.01	180.90	847.70	384.28	1062.89	599.73	853.38	453.10	1029.61	412.22
42.776	0	0.09	0.22	0.02	0.43	0.03	0.58	1.32	1.63	1.25	97.36	36.17	0.00	94.64	32.43	0.59	1.25	0.04	1.63	0.09	0.09	0.01	0.00	0.00	0.08	0.27	0.00	0.01	4.21	43.34	53.83	2.35	0.02	0.91	0.00	0.00	-14.54	7.65	-8.17	49.70	169.66	849.20	387.35	1063.05	604.14	861.68	453.70	1027.00	415.58
42.809	0	0.09	0.21	0.02	0.38	0.03	0.49	1.25	1.97	1.14	97.50	33.53	0.00	93.76	28.92	0.68	1.14	0.04	1.97	0.10	0.11	0.00	0.00	0.00	0.08	0.20	0.00	0.02	3.53	45.48	55.90	1.55	0.02	0.94	0.00	0.00	-9.97	8.45	-7.09	49.74	174.79	849.30	387.61	1062.69	605.71	859.44	452.43	1031.06	419.27
42.842	0	0.10	0.22	0.02	0.31	0.03	0.39	1.01	2.14	1.20	97.99	28.60	0.00	92.94	23.59	0.68	1.20	0.04	2.14	0.12	0.12	0.00	0.00	0.00	0.08	0.18	0.00	0.07	3.24	45.55	58.35	0.62	0.02	1.05	0.00	0.00	-8.13	9.12	-6.96	49.73	171.33	848.78	388.88	1060.80	606.40	860.26	453.11	1028.58	421.10
42.876	0	0.10	0.22	0.02	0.28	0.03	0.35	1.05	2.05	1.24	97.90	40.57	0.00	93.56	20.81	0.59	1.24	0.03	2.05	0.10	0.13	0.00	0.00	0.00	0.12	0.16	0.01	0.11	2.07	49.47	67.78	0.81	0.02	1.15	0.00	0.00	-10.15	8.62	-6.61	49.67	169.45	850.17	389.95	1056.73	600.65	860.47	452.80	1026.87	420.76
42.909	0	0.10	0.22	0.02	0.28	0.03	0.35	1.03	1.96	1.43	97.94	52.47	0.00	89.91	20.66	0.42	1.43	0.03	1.96	0.09	0.15	0.00	0.00	0.00	0.17	0.18	0.01	0.06	2.03	49.38	73.90	0.83	0.02	1.13	0.00	0.00	-12.24	11.07	-7.45	49.76	169.19	855.88	391.85	1054.04	591.56	861.11	453.39	1027.06	420.40
42.942	0	0.10	0.22	0.02	0.29	0.03	0.38	1.10	1.36	1.65	97.80	65.88	0.00	95.22	22.63	0.27	1.65	0.03	1.36	0.07	0.13	0.00	0.00	0.00	0.26	0.18	0.01	0.03	1.67	49.07	78.89	0.47	0.02	1.09	0.00	0.00	-18.38	7.04	-7.37	49.74	170.00	856.14	391.45	1052.97	588.29	860.36	451.69	1027.11	418.58
42.976	0	0.10	0.22	0.02	0.31	0.03	0.42	1.27	1.11	2.41	97.47	79.56	0.00	93.31	23.71	0.14	2.41	0.02	1.11	0.09	0.11	0.00	0.00	0.00	0.25	0.18	0.01	0.01	1.24	51.56	86.54	2.04	0.02	0.78	0.00	0.00	-13.54	8.82	-7.54	49.12	171.49	855.50	390.07	1048.66	583.30	857.45	453.51	1024.58	415.08
43.009	0	0.10	0.22	0.02	0.28	0.03	0.37	1.12	1.11	2.26	97.77	76.02	0.00	92.98	21.46	0.10	2.26	0.03	1.11	0.08	0.09	0.00	0.00	0.00	0.27	0.19	0.01	0.00	1.30	50.78	86.23	0.26	0.02	0.65	0.00	0.00	-20.21	9.08	-5.79	49.26	170.12	858.52	388.12	1055.11	584.70	863.78	443.39	1032.23	419.66
43.042	0	0.10	0.22	0.02	0.27	0.03	0.35	1.06	1.06	2.56	97.87	74.18	0.00	97.29	19.42	0.06	2.56	0.02	1.06	0.10	0.11	0.00	0.00	0.00	0.29	0.22	0.01	0.00	1.25	51.73	87.04	1.22	0.02	0.51	0.00	0.00	-18.37	4.09	-8.78	49.33	174.03	861.40	386.83	1060.39	585.82	862.84	451.06	1032.99	414.55
43.076	0	0.10	0.21	0.02	0.28	0.03	0.37	1.40	1.21	2.70	97.20	76.72	0.00	95.07	20.59	0.04	2.70	0.02	1.21	0.10	0.10	0.00	0.00	0.00	0.27	0.30	0.00	0.00	1.27	57.22	87.58	0.76	0.02	0.41	0.00	0.00	-13.64	7.20	-7.31	49.15	178.96	855.67	385.60	1058.30	588.23	857.73	449.40	1033.58	416.15
43.109	0	0.10	0.21	0.02	0.31	0.03	0.43	1.51	1.26	2.86	96.97	79.67	0.00	95.14	23.94	0.03	2.86	0.01	1.26	0.10	0.11	0.00	0.00	0.00	0.21	0.30	0.00	0.00	1.28	55.81	86.40	0.77	0.02	0.32	0.00	0.00	-13.28	7.13	-7.76	48.68	174.29	856.70	386.32	1060.54	592.13	861.87	450.85	1032.21	413.95
43.143	0	0.10	0.21	0.02	0.27	0.03	0.35	1.50	0.95	2.77	97.00	78.87	0.00	95.79	19.76	0.02	2.77	0.01	0.95	0.10	0.10	0.00	0.00	0.00	0.15	0.34	0.00	0.00	1.21	59.78	89.97	0.07	0.02	0.31	0.00	0.00	-14.34	6.37	-7.37	48.99	171.27	858.06	389.16	1060.64	593.65	864.41	451.23	1032.47	418.27
43.176	0	0.11	0.21	0.02	0.24	0.03	0.31	1.49	1.06	2.58	97.03	79.48	0.00	96.15	16.88	0.02	2.58	0.01	1.06	0.09	0.12	0.00	0.00	0.00	0.12	0.31	0.00	0.00	1.19	62.44	93.31	0.17	0.02	0.37	0.00	0.00	-17.61	5.91	-5.49	49.16	176.79	856.05	387.65	1062.82	595.95	863.60	448.27	1037.80	418.12
43.209	0	0.11	0.22	0.02	0.22	0.03	0.27	1.27	0.93	2.36	97.46	76.04	0.00	95.26	14.23	0.02	2.36	0.01	0.93	0.07	0.15	0.00	0.00	0.00	0.10	0.27	0.00	0.00	1.11	61.22	93.47	0.21	0.01	0.50	0.00	0.00	-19.04	7.00	-7.17	48.94	177.13	852.19	387.93	1062.94	599.20	859.42	450.01	1033.67	418.19
43.243	0	0.11	0.22	0.02	0.23	0.03	0.29	1.16	1.02	2.79	97.69	77.95	0.00	96.31	15.24	0.04	2.79	0.02	1.02	0.07	0.15	0.00	0.00	0.00	0.09	0.25	0.00	0.00	0.98	57.92	93.81	0.53	0.02	0.77	0.00	0.00	-13.98	5.69	-7.11	48.70	172.11	851.99	386.23	1063.24	599.45	863.19	453.18	1030.93	414.64
43.276	0	0.11	0.23	0.02	0.24	0.03	0.30	1.17	1.41	2.98	97.66	78.95	0.00	95.80	16.23	0.04	2.98	0.01	1.41	0.07	0.18	0.01	0.00	0.00	0.09	0.24	0.01	0.00	0.99	57.30	93.56	0.68	0.02	0.97	0.00	0.00	-13.93	6.36	-7.47	48.84	172.26	851.85	387.09	1062.55	599.68	862.31	454.21	1030.05	415.00
43.309	0	0.11	0.24	0.02	0.27	0.03	0.36	1.31	1.72	3.28	97.38	83.21	0.00	95.09	19.75	0.05	3.28	0.01	1.72	0.07	0.19	0.01	0.00	0.00	0.09	0.25	0.01	0.01	0.89	56.43	93.51	0.76	0.02	1.37	0.00	0.00	-14.12	7.18	-7.55	48.65	169.47	851.06	387.24	1061.58	600.03	862.82	453.46	1027.93	415.23
43.343	0	0.11	0.25	0.02	0.30	0.03	0.42	1.30	1.97	4.29	97.41	85.69	0.00	95.41	21.75	0.06	4.29	0.01	1.97	0.07	0.23	0.02	0.00	0.00	0.11	0.30	0.01	0.02	0.89	54.21	93.86	1.37	0.02	1.60	0.00	0.00	-12.26	6.83	-7.12	49.08	174.28	849.89	387.83	1062.22	602.40	860.42	455.64	1030.30	416.76
43.376	0	0.10	0.27	0.02	0.32	0.03	0.46	1.31	2.28	4.38	97.39	87.36	0.00	93.28	24.09	0.07	4.38	0.01	2.28	0.08	0.26	0.01	0.00	0.00	0.14	0.28	0.02	0.02	0.95	52.05	93.30	0.70	0.02	2.02	0.00	0.00	-8.81	8.84	-7.06	48.60	169.81	847.78	386.43	1062.15	604.65	861.86	454.51	1027.42	416.79
43.410	0	0.09	0.27	0.02	0.38	0.03	0.58	1.57	2.41	4.46	96.85	86.73	0.00	93.74	28.90	0.10	4.46	0.01	2.41	0.14	0.21	0.01	0.00	0.00	0.12	0.26	0.02	0.02	1.08	51.72	87.80	1.25	0.02	2.33	0.00	0.00	-8.79	8.46	-7.77	48.59	169.34	846.55	386.66	1062.07	605.85	860.89	456.43	1025.35	416.06
43.443	0	0.08	0.28	0.01	0.54	0.03	0.92	2.37	2.63	4.12	95.25	92.70	0.00	93.46	39.64	0.16	4.12	0.01	2.63	0.19	0.17	0.01	0.00	0.00	0.12	0.24	0.03	0.02	1.18	51.00	85.32	1.20	0.02	2.68	0.00	0.00	-10.86	8.70	-7.75	48.66	168.24	844.36	387.17	1059.34	606.55	858.57	453.65	1022.83	417.28
43.476	0	0.07	0.28	0.01	0.61	0.03	1.09	2.46	3.21	4.18	95.08	94.20	0.00	93.46	43.25	0.15	4.18	0.01	3.21	0.34	0.19	0.03	0.00	0.00	0.12	0.20	0.03	0.02	1.22	48.28	84.77	0.48	0.02	2.69	0.00	0.00	-7.42	8.70	-6.46	48.51	169.43	844.64	387.53	1056.50	604.11	858.03	453.44	1023.99	419.33
43.510	0	0.07	0.28	0.01	0.63	0.03	1.11	2.19	2.99	3.88	95.63	94.64	0.00	97.11	44.03	0.15	3.88	0.01	2.99	0.33	0.21	0.03	0.00	0.00	0.14	0.14	0.03	0.01	1.25	44.59	85.04	0.34	0.02	2.72	0.00	0.00	-17.77	4.43	-6.47	48.66	173.24	845.13	386.58	1055.16	598.46	855.35	449.60	1025.26	415.76
43.543	0	0.07	0.28	0.01	0.59	0.03	1.01	1.90	2.86	3.42	96.21	93.29	0.00	94.77	42.43	0.22	3.42	0.02	2.86	0.34	0.24	0.04	0.00	0.00	0.14	0.12	0.03	0.01	1.21	42.63	83.65	0.67	0.02	2.79	0.00	0.00	-17.28	7.52	-8.17	48.15	168.41	848.07	385.80	1058.74	598.47	859.65	450.58	1023.77	412.80
43.576	0	0.07	0.28	0.01	0.56	0.03	0.94	1.71	2.25	3.21	96.57	92.87	0.00	95.55	41.14	0.26	3.21	0.02	2.25	0.23	0.28	0.02	0.00	0.00	0.14	0.11	0.03	0.01	1.19	41.42	84.14	1.11	0.02	2.98	0.00	0.00	-15.57	6.67	-6.28	48.85	174.80	845.28	387.43	1057.34	601.85	855.89	451.23	1027.44	417.63
43.610	0	0.07	0.29	0.01	0.57	0.03	0.96	1.62	1.87	3.12	96.76	94.32	0.00	92.66	41.74	0.29	3.12	0.02	1.87	0.20	0.20	0.01	0.00	0.00	0.13	0.07	0.03	0.01	1.24	39.38	86.57	0.33	0.02	3.26	0.00	0.00	-10.25	9.32	-7.47	48.93	174.36	847.72	388.15	1058.95	602.49	857.04	455.20	1027.27	417.51
43.643	0	0.08	0.30	0.01	0.48	0.03	0.76	1.25	1.74	3.02	97.51	91.95	0.00	95.97	36.48	0.24	3.02	0.02	1.74	0.15	0.16	0.01	0.00	0.00	0.16	0.07	0.03	0.01	1.14	38.33	87.16	0.18	0.02	3.49	0.00	0.00	-8.63	6.14	-6.56	48.63	167.19	845.26	389.90	1052.74	602.24	857.37	453.57	1021.42	421.29
43.676	0	0.09	0.29	0.02	0.40	0.03	0.60	0.93	1.43	3.12	98.14	86.98	0.00	95.65	31.19	0.18	3.12	0.02	1.43	0.09	0.18	0.00	0.00	0.00	0.18	0.07	0.02	0.01	1.11	36.58	85.77	0.18	0.02	3.07	0.00	0.00	-16.20	6.55	-5.77	48.96	171.21	846.97	390.04	1049.48	593.60	855.46	451.87	1023.44	418.76
43.710	0	0.11	0.27	0.02	0.28	0.03	0.38	0.54	1.52	3.58	98.92	65.21	0.00	96.73	20.32	0.11	3.58	0.02	1.52	0.07	0.20	0.00	0.00	0.00	0.15	0.07	0.02	0.01	1.15	34.45	80.83	0.36	0.02	2.32	0.00	0.00	-21.01	5.06	-5.34	48.47	171.40	849.29	388.88	1051.42	591.04	857.83	448.45	1026.36	417.18
43.743	0	0.11	0.26	0.02	0.26	0.03	0.34	0.49	1.43	3.28	99.02	63.56	0.00	95.89	18.41	0.13	3.28	0.02	1.43	0.04	0.26	0.00	0.00	0.00	0.16	0.07	0.01	0.01	1.14	33.92	81.84	0.08	0.02	1.99	0.00	0.00	-18.96	6.25	-5.25	48.30	177.37	846.70	384.21	1055.92	594.89	855.41	444.36	1030.36	415.15
43.777	0	0.11	0.25	0.02	0.24	0.03	0.29	0.38	1.64	2.50	99.23	54.09	0.00	96.93	15.75	0.15	2.50	0.03	1.64	0.04	0.25	0.01	0.00	0.00	0.14	0.06	0.01	0.01	1.25	30.59	79.62	0.24	0.02	1.92	0.00	0.00	-17.72	4.75	-6.95	48.32	186.28	847.11	380.65	1063.50	597.85	852.53	446.24	1035.49	411.22
43.810	0	0.11	0.24	0.02	0.23	0.03	0.28	0.38	1.68	1.96	99.25	56.19	0.00	93.92	15.10	0.16	1.96	0.02	1.68	0.03	0.23	0.01	0.00	0.00	0.16	0.06	0.01	0.00	1.18	30.83	81.33	0.36	0.02	1.60	0.00	0.00	-11.38	8.31	-7.54	47.34	174.34	848.26	383.23	1058.71	596.48	857.12	449.93	1027.32	412.18
43.843	0	0.11	0.23	0.02	0.22	0.03	0.27	0.38	1.64	1.80	99.25	54.85	0.00	95.60	14.45	0.17	1.80	0.02	1.64	0.04	0.25	0.01	0.00	0.00	0.17	0.06	0.01	0.00	1.14	31.46	81.31	0.54	0.02	1.40	0.00	0.00	-18.19	6.61	-6.90	47.28	177.15	849.21	382.91	1060.69	595.96	857.45	446.32	1031.19	411.74
43.877	0	0.11	0.23	0.02	0.20	0.03	0.23	0.34	1.80	1.31	99.32	47.94	0.00	96.67	11.40	0.20	1.31	0.03	1.80	0.04	0.30	0.02	0.00	0.00	0.17	0.06	0.01	0.00	1.07	31.87	80.91	0.15	0.02	1.31	0.00	0.00	-16.47	5.16	-6.65	46.84	175.03	848.24	380.37	1061.65	596.43	858.87	444.12	1030.64	410.48
43.910	0	0.11	0.22	0.02	0.19	0.03	0.22	0.32	1.65	1.14	99.36	44.03	0.00	96.85	10.96	0.28	1.14	0.03	1.65	0.05	0.35	0.02	0.00	0.00	0.14	0.06	0.01	0.00	1.08	30.84	79.39	0.22	0.02	1.18	0.00	0.00	-15.52	4.87	-5.91	46.97	177.67	845.62	380.10	1060.75	597.69	856.59	444.64	1031.11	411.32
43.943	0	0.11	0.22	0.02	0.20	0.03	0.23	0.31	1.67	0.98	99.39	43.91	0.00	96.12	11.99	0.50	0.98	0.05	1.67	0.06	0.51	0.02	0.00	0.00	0.12	0.05	0.01	0.01	1.09	28.55	78.30	0.26	0.02	1.07	0.00	0.00	-14.91	5.96	-4.92	46.49	170.60	844.46	380.54	1059.22	599.48	859.95	441.33	1028.37	414.07
43.977	0	0.10	0.22	0.02	0.22	0.03	0.26	0.35	1.79	0.84	99.30	46.45	0.00	96.57	15.24	0.76	0.84	0.07	1.79	0.08	0.46	0.02	0.00	0.00	0.13	0.05	0.01	0.01	0.97	28.35	76.32	0.11	0.01	1.09	0.00	0.00	-15.64	5.31	-6.17	46.86	179.04	843.46	379.27	1061.05	600.11	854.01	441.25	1030.87	413.38
44.010	0	0.10	0.22	0.02	0.24	0.03	0.29	0.39	2.22	0.93	99.22	40.87	0.00	96.06	17.17	0.75	0.93	0.07	2.22	0.14	0.49	0.02	0.00	0.00	0.09	0.06	0.01	0.01	0.97	28.85	71.57	0.31	0.02	1.38	0.00	0.00	-16.92	6.03	-5.15	46.47	174.30	841.50	383.98	1056.14	601.88	854.64	444.72	1026.68	416.71
44.043	0	0.10	0.22	0.02	0.25	0.03	0.32	0.40	2.98	0.96	99.20	34.52	0.00	92.89	19.08	0.66	0.96	0.07	2.98	0.16	0.55	0.02	0.00	0.00	0.09	0.05	0.02	0.02	0.88	27.67	66.28	0.20	0.02	1.35	0.00	0.00	-10.57	9.15	-3.77	46.41	175.40	844.71	383.44	1056.06	598.49	857.33	444.55	1030.81	418.72
44.077	0	0.09	0.23	0.02	0.27	0.03	0.35	0.39	2.69	0.96	99.22	27.60	0.00	94.93	21.16	0.68	0.96	0.08	2.69	0.15	0.46	0.02	0.00	0.00	0.06	0.05	0.02	0.02	0.96	25.17	60.17	0.20	0.02	1.52	0.00	0.00	-18.78	7.35	-4.65	45.56	178.77	842.37	379.17	1059.09	598.51	854.65	438.96	1031.48	412.67
44.110	0	0.09	0.23	0.02	0.27	0.03	0.34	0.36	2.53	0.95	99.27	28.77	0.00	94.31	20.74	0.70	0.95	0.10	2.53	0.13	0.51	0.01	0.00	0.00	0.06	0.05	0.02	0.02	0.99	23.72	61.31	0.05	0.02	1.71	0.00	0.00	-14.13	7.96	-4.23	46.00	178.03	839.19	380.57	1057.07	602.59	852.94	441.23	1029.20	416.18
44.144	0	0.09	0.24	0.02	0.30	0.03	0.39	0.39	1.81	0.80	99.22	20.04	0.00	96.55	23.95	0.70	0.80	0.11	1.81	0.15	0.48	0.01	0.00	0.00	0.05	0.08	0.02	0.01	1.08	22.28	52.16	0.25	0.02	2.04	0.00	0.00	-14.39	5.35	-3.83	45.51	169.85	837.77	382.45	1054.18	603.41	855.70	442.45	1023.76	417.83
44.177	0	0.09	0.24	0.02	0.33	0.03	0.44	0.38	1.90	0.72	99.12	16.11	0.00	93.23	26.81	0.58	0.72	0.10	1.90	0.17	0.44	0.01	0.00	0.00	0.05	0.09	0.02	0.01	1.20	19.16	45.99	0.55	0.02	2.16	0.00	0.00	-11.52	8.89	-4.08	45.67	176.06	836.22	379.75	1053.53	600.99	851.18	442.65	1025.06	415.02
44.210	0	0.08	0.24	0.02	0.33	0.03	0.45	0.37	2.67	0.72	99.11	17.48	0.00	91.30	27.18	0.61	0.72	0.11	2.67	0.21	0.68	0.01	0.00	0.00	0.06	0.11	0.02	0.01	1.26	18.02	46.85	0.17	0.03	2.26	0.00	0.00	-11.73	10.25	-3.92	45.63	174.39	837.38	380.84	1051.41	600.45	851.35	438.74	1024.48	417.81
44.244	0	0.08	0.24	0.02	0.33	0.03	0.44	0.33	2.46	0.69	99.12	16.57	0.00	90.93	26.98	0.58	0.69	0.10	2.46	0.15	0.64	0.01	0.00	0.00	0.07	0.12	0.01	0.01	1.28	15.60	46.24	0.15	0.02	2.20	0.00	0.00	-15.61	10.48	-4.30	45.48	173.03	839.34	381.71	1051.43	598.00	852.67	438.93	1024.23	416.46
44.277	0	0.09	0.23	0.02	0.31	0.03	0.41	0.31	2.07	0.69	99.19	16.53	0.00	92.33	25.06	0.61	0.69	0.11	2.07	0.08	0.51	0.01	0.00	0.00	0.09	0.13	0.01	0.01	1.31	15.51	48.12	0.21	0.02	1.81	0.00	0.00	-14.88	9.56	-5.61	45.57	175.15	841.29	381.67	1052.94	597.16	851.77	441.40	1024.85	414.53
44.310	0	0.08	0.23	0.02	0.34	0.03	0.46	0.36	1.92	0.82	99.08	23.44	0.00	95.96	27.84	0.58	0.82	0.09	1.92	0.08	0.54	0.01	0.00	0.00	0.10	0.15	0.01	0.01	1.31	16.23	50.77	0.47	0.02	1.70	0.00	0.00	-15.33	6.16	-6.47	45.74	178.54	841.08	381.40	1053.57	596.02	849.60	446.01	1024.78	411.51
44.344	0	0.09	0.23	0.02	0.35	0.03	0.47	0.34	1.54	0.88	99.07	16.58	0.00	95.25	28.03	0.47	0.88	0.09	1.54	0.11	0.34	0.00	0.00	0.00	0.11	0.19	0.01	0.01	1.65	14.84	45.20	0.29	0.02	1.40	0.00	0.00	-14.52	7.01	-6.40	45.69	176.16	840.89	382.69	1050.74	595.09	849.41	446.02	1022.44	412.98
44.377	0	0.08	0.22	0.02	0.36	0.03	0.49	0.37	1.88	0.88	99.02	18.47	0.00	95.12	29.06	0.46	0.88	0.08	1.88	0.17	0.36	0.01	0.00	0.00	0.11	0.22	0.01	0.00	1.74	16.01	45.79	0.38	0.02	1.30	0.00	0.00	-15.37	7.15	-7.05	45.84	181.94	839.83	380.05	1054.32	596.29	846.88	446.32	1025.05	409.44
44.411	0	0.08	0.22	0.02	0.37	0.03	0.50	0.39	1.55	0.96	99.00	19.90	0.00	94.57	29.48	0.46	0.96	0.07	1.55	0.12	0.27	0.01	0.00	0.00	0.11	0.24	0.01	0.00	1.98	16.88	46.53	0.05	0.03	1.03	0.00	0.00	-13.20	7.71	-6.67	45.21	170.88	837.23	380.40	1049.55	595.72	849.87	445.59	1017.08	410.36
44.444	0	0.09	0.22	0.02	0.32	0.03	0.41	0.35	1.47	0.81	99.18	22.28	0.00	93.98	25.24	0.59	0.81	0.08	1.47	0.08	0.19	0.01	0.00	0.00	0.13	0.22	0.01	0.00	2.07	18.31	52.55	0.01	0.03	1.18	0.00	0.00	-14.47	8.26	-6.27	45.92	170.56	828.62	380.79	1042.84	600.06	842.12	441.09	1010.45	413.54
44.477	0	0.10	0.22	0.02	0.25	0.03	0.30	0.26	1.32	0.65	99.40	19.86	0.00	87.56	18.53	0.42	0.65	0.06	1.32	0.04	0.14	0.00	0.00	0.00	0.13	0.19	0.01	0.00	2.11	17.90	57.45	0.01	0.02	1.15	0.00	0.00	-9.84	12.24	-3.44	46.10	172.12	827.68	379.92	1040.91	598.71	843.15	438.36	1013.98	417.27
44.511	0	0.11	0.22	0.02	0.20	0.03	0.22	0.18	1.43	0.45	99.55	23.82	0.00	87.59	11.24	0.34	0.45	0.06	1.43	0.04	0.13	0.00	0.00	0.00	0.14	0.19	0.01	0.00	2.39	16.09	67.62	0.02	0.02	1.39	0.00	0.00	-10.11	12.23	-4.66	46.29	174.97	823.00	377.29	1040.09	600.46	837.37	437.43	1010.74	413.84
44.544	0	0.12	0.23	0.02	0.18	0.03	0.19	0.15	1.64	0.36	99.54	29.23	0.00	85.13	8.15	0.25	0.36	0.04	1.64	0.04	0.11	0.00	0.00	0.00	0.16	0.20	0.01	0.00	2.75	15.70	74.18	0.01	0.02	1.75	0.00	0.00	-9.20	13.28	-3.18	46.02	170.98	823.19	376.76	1038.22	597.90	840.47	435.13	1010.25	414.95
44.577	0	0.13	0.24	0.02	0.16	0.03	0.16	0.13	1.83	0.34	99.52	28.76	0.00	87.52	5.08	0.24	0.34	0.05	1.83	0.03	0.13	0.00	0.00	0.00	0.18	0.17	0.01	0.00	2.71	15.14	76.96	0.04	0.02	2.09	0.00	0.00	-11.39	12.26	-4.35	46.24	172.20	820.60	376.36	1036.23	598.10	835.87	433.54	1007.00	414.38
44.611	0	0.13	0.26	0.03	0.15	0.03	0.15	0.13	1.72	0.29	99.48	35.65	0.00	92.68	3.77	0.21	0.29	0.05	1.72	0.02	0.14	0.00	0.00	0.00	0.21	0.14	0.01	0.00	2.77	16.27	82.21	0.11	0.02	2.81	0.00	0.00	-11.19	9.31	-3.67	46.08	173.63	820.75	376.12	1037.64	598.50	836.99	435.76	1009.16	413.32
44.644	0	0.13	0.26	0.03	0.15	0.03	0.15	0.13	1.67	0.28	99.49	32.95	0.00	83.52	3.33	0.20	0.28	0.06	1.67	0.01	0.12	0.00	0.00	0.00	0.20	0.15	0.01	0.00	2.98	16.24	81.16	0.13	0.02	2.67	0.00	0.00	-11.58	13.89	-2.78	45.82	174.16	820.43	374.07	1041.18	600.78	839.35	432.15	1012.50	413.44
44.677	0	0.13	0.27	0.03	0.15	0.03	0.15	0.12	1.84	0.28	99.46	35.75	0.00	87.47	2.70	0.15	0.28	0.05	1.84	0.01	0.15	0.01	0.00	0.00	0.22	0.12	0.01	0.01	3.07	15.67	83.34	0.25	0.02	3.16	0.00	0.00	-10.37	12.28	-3.61	45.78	177.86	820.85	372.35	1043.34	599.84	837.89	434.87	1014.00	409.93
44.711	0	0.13	0.26	0.03	0.15	0.03	0.15	0.13	2.05	0.23	99.49	38.99	0.00	87.66	2.38	0.13	0.23	0.04	2.05	0.02	0.16	0.01	0.00	0.00	0.25	0.10	0.01	0.01	3.50	17.52	85.38	0.48	0.02	2.68	0.00	0.00	-5.58	12.19	-4.69	45.09	173.04	820.99	373.45	1042.11	601.26	838.71	438.05	1009.53	410.42
44.744	0	0.13	0.26	0.03	0.15	0.03	0.15	0.13	2.85	0.22	99.49	38.55	0.00	91.25	2.46	0.15	0.22	0.05	2.85	0.03	0.20	0.02	0.00	0.00	0.26	0.10	0.02	0.02	3.41	17.79	84.68	0.25	0.02	2.70	0.00	0.00	-4.48	10.28	-4.20	44.72	171.66	822.20	374.87	1040.40	600.27	839.65	437.97	1009.45	412.75
44.778	0	0.13	0.25	0.03	0.15	0.03	0.15	0.14	3.96	0.19	99.50	39.14	0.00	92.26	3.09	0.16	0.19	0.04	3.96	0.05	0.25	0.03	0.00	0.00	0.25	0.09	0.02	0.04	3.65	18.93	83.87	0.11	0.03	2.54	0.00	0.00	-5.36	9.61	-4.14	44.60	172.64	821.92	373.94	1040.57	600.27	838.98	435.55	1010.08	412.57
44.811	0	0.13	0.24	0.03	0.15	0.03	0.15	0.13	3.40	0.18	99.52	31.21	0.00	92.48	3.31	0.19	0.18	0.04	3.40	0.07	0.23	0.04	0.00	0.00	0.20	0.09	0.03	0.03	3.76	17.61	80.10	0.21	0.03	2.15	0.00	0.00	-1.21	9.45	-5.90	44.22	173.62	823.75	376.02	1039.11	599.11	836.76	441.40	1007.91	412.21
44.844	0	0.13	0.24	0.03	0.16	0.03	0.16	0.13	3.86	0.20	99.53	29.00	0.00	93.74	3.74	0.21	0.20	0.04	3.86	0.11	0.29	0.04	0.00	0.00	0.18	0.09	0.03	0.03	3.54	17.16	78.33	0.11	0.04	1.99	0.00	0.00	-9.79	8.47	-3.99	45.21	176.34	822.54	373.57	1041.18	597.95	837.84	434.83	1012.55	410.95
44.878	0	0.13	0.23	0.03	0.16	0.03	0.16	0.12	3.63	0.18	99.54	29.63	0.00	90.88	4.00	0.24	0.18	0.03	3.63	0.17	0.28	0.04	0.00	0.00	0.23	0.08	0.04	0.04	3.31	15.14	78.57	0.10	0.04	1.77	0.00	0.00	-2.19	10.51	-5.73	43.94	167.10	825.62	376.50	1038.87	598.19	841.19	439.17	1006.21	412.85
44.911	0	0.13	0.23	0.03	0.16	0.03	0.16	0.13	3.32	0.22	99.54	28.98	0.00	91.64	4.17	0.23	0.22	0.03	3.32	0.20	0.29	0.04	0.00	0.00	0.24	0.09	0.04	0.04	3.48	15.52	78.01	0.27	0.04	1.77	0.00	0.00	-8.96	10.03	-4.53	45.04	176.52	826.44	375.35	1040.93	595.11	838.96	436.84	1013.63	411.33
44.944	0	0.13	0.22	0.03	0.16	0.03	0.17	0.13	4.78	0.27	99.56	23.12	0.00	90.86	4.72	0.25	0.27	0.03	4.78	0.32	0.45	0.06	0.00	0.00	0.15	0.09	0.03	0.04	3.97	15.15	73.60	0.47	0.05	1.30	0.00	0.00	-10.52	10.52	-4.59	44.97	177.96	827.32	374.24	1040.47	592.44	838.09	433.54	1014.59	410.79
44.978	0	0.13	0.22	0.03	0.17	0.03	0.18	0.13	5.18	0.41	99.56	20.01	0.00	90.45	6.14	0.25	0.41	0.02	5.18	0.36	0.36	0.09	0.00	0.00	0.15	0.13	0.02	0.04	4.43	14.75	69.95	0.21	0.07	1.19	0.00	0.00	-7.93	10.76	-5.91	44.76	175.04	829.35	376.46	1039.56	591.97	838.90	438.55	1011.63	410.21
45.011	0	0.13	0.22	0.03	0.18	0.03	0.19	0.15	5.00	0.45	99.57	29.49	0.00	86.05	7.67	0.22	0.45	0.02	5.00	0.38	0.51	0.08	0.00	0.00	0.16	0.12	0.01	0.04	4.75	15.72	74.81	0.16	0.07	1.12	0.00	0.00	-8.38	12.90	-5.17	44.98	172.26	832.12	376.96	1041.18	591.79	843.33	436.41	1013.84	411.87
45.044	0	0.13	0.21	0.03	0.19	0.03	0.20	0.16	5.61	0.61	99.58	29.29	0.00	90.69	8.89	0.21	0.61	0.02	5.61	0.54	0.76	0.15	0.00	0.00	0.14	0.14	0.01	0.03	4.82	16.16	73.48	0.29	0.08	0.86	0.00	0.00	-10.69	10.62	-4.16	44.79	170.29	830.36	376.12	1036.32	587.40	842.11	432.07	1011.25	412.32
45.078	0	0.13	0.21	0.02	0.20	0.03	0.22	0.19	4.71	0.86	99.56	19.49	0.00	81.94	10.66	0.19	0.86	0.03	4.71	0.56	0.62	0.09	0.00	0.00	0.15	0.18	0.01	0.03	5.24	18.73	65.02	0.24	0.13	0.75	0.00	0.00	-9.91	14.44	-5.70	44.86	172.41	833.02	375.74	1041.36	588.67	843.20	435.62	1013.60	409.39
45.111	0	0.12	0.21	0.02	0.22	0.03	0.24	0.21	4.18	1.02	99.52	18.09	0.00	90.44	12.66	0.17	1.02	0.03	4.18	0.69	0.85	0.10	0.00	0.00	0.13	0.21	0.01	0.02	5.22	19.52	61.88	0.65	0.13	0.61	0.00	0.00	-11.64	10.76	-4.59	44.71	172.21	830.37	374.18	1038.76	587.72	841.89	431.57	1012.66	409.33
45.145	0	0.12	0.21	0.02	0.23	0.03	0.26	0.23	5.27	1.54	99.48	10.22	0.00	86.01	13.81	0.18	1.54	0.02	5.27	1.04	0.67	0.10	0.00	0.00	0.09	0.27	0.01	0.01	5.35	20.64	52.48	1.30	0.17	0.49	0.00	0.00	-4.87	12.92	-4.37	43.96	169.29	830.70	374.82	1039.51	589.81	844.52	435.47	1012.00	410.80
45.178	0	0.13	0.21	0.02	0.23	0.03	0.26	0.26	4.06	2.03	99.48	10.70	0.00	84.74	13.44	0.16	2.03	0.02	4.06	1.17	0.69	0.09	0.00	0.00	0.10	0.30	0.00	0.01	4.90	23.52	53.49	1.06	0.17	0.44	0.00	0.00	-5.99	13.43	-3.28	43.73	166.87	832.06	376.32	1037.41	587.15	846.70	434.68	1012.13	412.82
45.211	0	0.13	0.21	0.02	0.22	0.03	0.25	0.25	3.00	2.34	99.49	11.81	0.00	86.33	12.20	0.17	2.34	0.02	3.00	0.76	0.65	0.09	0.00	0.00	0.14	0.31	0.00	0.01	4.64	24.14	56.11	0.93	0.17	0.42	0.00	0.00	-8.47	12.78	-2.40	43.81	164.89	831.82	378.22	1033.51	583.96	846.74	434.99	1010.32	414.23
45.245	0	0.13	0.22	0.02	0.23	0.03	0.27	0.29	2.30	3.85	99.42	16.29	0.00	84.44	12.68	0.14	3.85	0.02	2.30	0.67	0.45	0.06	0.00	0.00	0.16	0.37	0.00	0.01	4.26	26.80	60.28	0.98	0.16	0.43	0.00	0.00	-6.68	13.54	-3.75	43.27	161.36	833.47	378.29	1035.83	585.54	849.19	437.27	1008.64	412.52
45.278	0	0.13	0.22	0.02	0.25	0.03	0.30	0.31	1.76	4.65	99.37	23.95	0.00	71.64	14.57	0.14	4.65	0.02	1.76	0.79	0.47	0.08	0.00	0.00	0.15	0.37	0.00	0.00	4.21	26.95	64.38	2.41	0.16	0.38	0.00	0.00	-7.44	17.37	-3.63	43.79	162.75	834.36	378.68	1036.28	585.68	849.07	435.65	1010.31	413.53
45.311	0	0.13	0.23	0.02	0.28	0.03	0.35	0.40	2.11	5.67	99.21	37.70	0.00	82.98	16.84	0.11	5.67	0.02	2.11	0.59	0.41	0.08	0.00	0.00	0.23	0.40	0.00	0.01	4.55	30.46	70.25	0.28	0.16	0.47	0.00	0.00	-7.69	14.08	-5.62	43.44	164.04	835.79	378.75	1036.13	584.56	846.67	436.81	1008.73	411.33
45.345	0	0.14	0.24	0.02	0.29	0.03	0.37	0.46	2.39	7.45	99.08	54.51	0.00	88.52	16.05	0.09	7.45	0.01	2.39	0.62	0.49	0.08	0.00	0.00	0.30	0.43	0.00	0.01	4.78	34.92	79.54	1.28	0.16	0.48	0.00	0.00	-8.33	11.79	-6.20	43.21	161.62	839.14	380.31	1034.86	580.59	848.58	438.86	1007.74	410.76
45.378	0	0.15	0.24	0.02	0.26	0.03	0.32	0.41	2.18	7.06	99.19	54.38	0.00	81.52	13.60	0.07	7.06	0.01	2.18	0.45	0.80	0.05	0.00	0.00	0.39	0.44	0.00	0.02	4.97	34.26	81.92	1.74	0.16	0.44	0.00	0.00	-9.92	14.58	-5.27	43.76	164.41	839.64	380.72	1031.93	575.72	846.50	435.94	1009.38	413.54
45.412	0	0.16	0.25	0.03	0.25	0.03	0.30	0.35	0.99	8.92	99.29	56.71	0.00	94.35	10.55	0.04	8.92	0.01	0.99	0.34	1.35	0.02	0.00	0.00	0.62	0.50	0.00	0.03	4.73	33.95	86.14	1.69	0.15	0.43	0.00	0.00	-11.67	7.93	-5.23	42.69	157.87	843.68	382.57	1027.86	569.69	850.39	436.97	1006.22	411.72
45.445	0	0.15	0.24	0.02	0.23	0.03	0.28	0.33	0.93	7.84	99.34	65.05	0.00	90.49	10.14	0.03	7.84	0.01	0.79	0.29	1.25	0.02	0.00	0.00	0.93	0.51	0.00	0.04	3.53	32.66	90.93	1.44	0.12	0.37	0.00	0.00	-10.93	10.74	-5.05	42.48	160.37	845.73	381.01	1031.08	568.68	851.57	434.24	1010.51	412.85
45.478	0	0.15	0.23	0.02	0.22	0.03	0.26	0.32	1.25	6.32	99.37	66.89	0.00	87.36	9.76	0.02	6.32	0.00	0.62	0.28	1.21	0.01	0.00	0.00	1.25	0.49	0.00	0.06	2.99	32.20	92.32	4.96	0.12	0.34	0.00	0.00	-9.36	12.33	-4.64	42.27	164.73	850.47	381.11	1034.74	566.30	853.74	434.15	1017.37	415.11
45.512	0	0.15	0.23	0.03	0.19	0.03	0.22	0.27	1.31	6.01	99.47	59.94	0.00	89.19	6.48	0.01	6.01	0.00	0.60	0.28	1.25	0.00	0.00	0.00	1.31	0.53	0.00	0.10	2.10	31.30	91.87	1.60	0.12	0.26	0.00	0.00	-10.55	11.45	-6.23	41.73	163.48	853.28	380.03	1036.69	563.44	854.90	434.89	1016.98	413.57
45.545	0	0.15	0.22	0.03	0.17	0.03	0.20	0.26	1.36	4.78	99.48	57.71	0.00	88.28	4.53	0.01	4.78	0.00	0.68	0.26	0.87	0.00	0.00	0.00	1.36	0.48	0.00	0.13	1.74	32.45	92.42	1.68	0.11	0.24	0.00	0.00	-0.52	11.90	-6.30	39.14	159.05	859.13	381.49	1041.35	564.89	862.45	437.25	1020.24	417.28
45.578	0	0.15	0.22	0.03	0.16	0.03	0.19	0.26	1.20	4.67	99.49	58.90	0.00	88.94	3.40	0.01	4.67	0.00	0.77	0.24	0.63	0.00	0.00	0.00	1.20	0.38	0.00	0.17	1.56	33.37	93.15	0.40	0.11	0.16	0.00	0.00	-5.91	11.58	-6.43	41.03	163.79	865.79	383.64	1046.66	564.51	865.94	440.41	1027.92	416.06
45.612	0	0.14	0.21	0.03	0.16	0.03	0.17	0.24	0.85	3.65	99.52	59.75	0.00	86.72	2.70	0.01	3.65	0.00	0.72	0.20	0.45	0.00	0.00	0.00	0.85	0.33	0.00	0.12	1.28	32.66	94.60	0.89	0.10	0.09	0.00	0.00	-8.85	12.62	-4.54	41.88	164.27	864.25	384.56	1044.94	565.25	865.98	437.25	1029.40	420.55
45.645	0	0.14	0.21	0.03	0.15	0.03	0.16	0.27	1.00	2.98	99.46	58.77	0.00	76.59	2.28	0.01	2.98	0.00	0.89	0.18	0.24	0.00	0.00	0.00	1.00	0.29	0.00	0.11	1.25	35.77	94.77	0.45	0.11	0.09	0.00	0.00	-8.54	16.07	-4.61	41.93	161.07	865.62	383.57	1049.10	567.06	870.12	433.56	1030.83	422.81
45.678	0	0.14	0.21	0.03	0.15	0.03	0.16	0.33	0.96	2.43	99.35	61.15	0.00	78.97	2.17	0.01	2.43	0.00	0.87	0.15	0.19	0.00	0.00	0.00	0.96	0.26	0.00	0.08	1.13	40.55	96.55	1.09	0.09	0.08	0.00	0.00	-6.05	15.38	-2.95	41.65	167.63	868.48	382.55	1052.87	568.71	872.40	435.45	1039.11	417.90
45.712	0	0.13	0.20	0.03	0.14	0.03	0.15	0.35	1.07	1.56	99.30	61.11	0.00	85.73	1.80	0.01	1.56	0.00	1.07	0.13	0.24	0.00	0.00	0.00	0.92	0.24	0.00	0.09	1.09	42.50	97.15	1.55	0.10	0.09	0.00	0.00	-9.29	13.03	-5.55	41.32	167.81	865.35	376.75	1058.88	570.28	870.15	431.19	1037.25	415.86
45.745	0	0.13	0.20	0.03	0.14	0.03	0.15	0.37	1.33	1.47	99.26	59.66	0.00	84.56	1.31	0.01	1.47	0.00	1.33	0.13	0.30	0.01	0.00	0.00	0.64	0.24	0.00	0.09	1.07	44.46	96.74	2.05	0.11	0.09	0.00	0.00	-0.34	13.50	-4.27	40.14	163.34	866.06	381.34	1055.38	575.64	873.03	436.08	1035.39	418.24
45.779	0	0.13	0.20	0.03	0.14	0.03	0.14	0.41	1.22	0.87	99.18	59.06	0.00	82.96	1.14	0.01	0.87	0.00	1.22	0.11	0.42	0.01	0.00	0.00	0.50	0.21	0.00	0.07	1.05	46.93	96.68	0.51	0.12	0.09	0.00	0.00	-5.54	14.09	-2.86	41.53	164.60	867.47	383.54	1052.92	571.79	873.35	433.42	1037.58	422.42
45.812	0	0.13	0.20	0.03	0.14	0.03	0.14	0.40	1.30	0.70	99.20	58.72	0.00	84.72	1.15	0.01	0.70	0.00	1.30	0.09	0.37	0.01	0.00	0.00	0.39	0.17	0.00	0.04	0.99	46.52	96.42	1.11	0.12	0.10	0.00	0.00	-10.29	13.43	-5.20	41.97	155.27	866.22	380.12	1059.81	577.29	878.42	431.98	1032.92	416.50
45.845	0	0.13	0.20	0.03	0.14	0.03	0.14	0.48	1.70	0.69	99.05	60.09	0.00	86.06	1.12	0.02	0.69	0.00	1.70	0.08	0.31	0.02	0.00	0.00	0.37	0.18	0.00	0.02	1.11	50.60	96.73	1.49	0.13	0.10	0.00	0.00	-7.24	12.90	-3.71	42.42	166.64	864.75	380.00	1062.44	582.77	874.78	433.87	1040.58	417.11
45.879	0	0.13	0.20	0.02	0.14	0.03	0.14	0.58	2.24	0.54	98.84	60.11	0.00	84.82	1.45	0.03	0.54	0.00	2.24	0.10	0.34	0.03	0.00	0.00	0.38	0.16	0.00	0.01	0.96	55.03	96.19	2.13	0.14	0.11	0.00	0.00	-9.11	13.40	-3.25	42.78	167.64	862.68	377.73	1065.16	585.74	875.09	430.89	1042.08	416.11
45.912	0	0.13	0.20	0.02	0.14	0.03	0.15	0.69	3.36	0.59	98.61	60.88	0.00	89.35	2.16	0.04	0.59	0.00	3.36	0.13	0.38	0.05	0.00	0.00	0.26	0.18	0.00	0.01	1.06	58.69	95.47	0.82	0.14	0.12	0.00	0.00	-11.03	11.37	-4.67	43.24	172.64	860.52	375.81	1067.17	586.66	870.74	432.92	1042.10	411.87
45.945	0	0.13	0.19	0.02	0.15	0.03	0.16	0.90	4.07	0.56	98.20	59.71	0.00	81.39	3.21	0.09	0.56	0.00	4.07	0.19	0.47	0.07	0.00	0.00	0.18	0.18	0.00	0.02	1.11	63.84	94.15	0.91	0.15	0.09	0.00	0.00	-8.34	14.62	-3.47	42.93	167.64	858.06	375.47	1065.66	589.09	873.02	432.09	1039.50	412.43
45.979	0	0.13	0.19	0.02	0.15	0.03	0.16	1.20	3.92	0.61	97.60	52.87	0.00	86.92	4.10	0.18	0.61	0.01	3.92	0.28	0.54	0.08	0.00	0.00	0.10	0.15	0.00	0.02	1.48	69.85	90.66	1.48	0.17	0.07	0.00	0.00	-9.93	12.53	-3.14	43.05	168.28	857.74	375.45	1065.33	589.16	872.62	430.41	1040.02	413.15
46.012	0	0.12	0.19	0.02	0.17	0.03	0.18	1.34	3.60	0.68	97.32	56.16	0.00	88.99	7.06	0.39	0.68	0.01	3.60	0.35	0.59	0.08	0.00	0.00	0.08	0.15	0.00	0.02	1.69	69.39	89.36	0.70	0.17	0.05	0.00	0.00	-8.78	11.55	-3.96	42.95	169.55	857.14	373.68	1068.09	591.37	871.95	429.84	1040.57	412.21
46.045	0	0.11	0.19	0.02	0.20	0.03	0.23	1.86	3.81	0.76	96.29	61.08	0.00	90.77	11.78	0.57	0.76	0.01	3.81	0.64	0.72	0.09	0.00	0.00	0.07	0.16	0.00	0.02	1.99	72.42	87.16	0.47	0.17	0.05	0.00	0.00	-6.96	10.57	-5.39	42.81	168.95	854.77	372.08	1068.42	592.45	869.55	431.35	1037.18	410.20
46.079	0	0.11	0.19	0.02	0.23	0.03	0.26	2.44	3.79	0.78	95.12	62.43	0.00	87.83	14.81	0.88	0.78	0.01	3.79	0.91	0.76	0.08	0.00	0.00	0.07	0.19	0.00	0.03	2.66	75.78	84.84	0.40	0.18	0.05	0.00	0.00	-8.97	12.12	-5.53	43.78	170.16	857.69	373.69	1072.15	594.47	872.17	433.28	1040.77	410.26
46.112	0	0.11	0.19	0.02	0.24	0.03	0.27	2.65	3.54	0.78	94.70	61.36	0.00	87.74	16.24	1.22	0.78	0.01	3.54	1.12	0.74	0.09	0.00	0.00	0.05	0.18	0.00	0.04	3.00	76.05	82.84	0.58	0.18	0.05	0.00	0.00	-9.23	12.16	-3.77	43.67	165.78	856.04	373.22	1068.52	593.14	873.95	429.57	1038.69	411.07
46.146	0	0.10	0.19	0.02	0.28	0.03	0.32	3.17	2.20	0.90	93.65	74.24	0.00	89.08	19.62	1.46	0.90	0.02	2.20	0.70	0.43	0.06	0.00	0.00	0.06	0.20	0.00	0.03	3.95	76.87	86.89	9.38	0.14	0.08	0.00	0.00	-9.65	11.51	-5.53	44.15	169.16	859.83	373.58	1074.45	592.09	874.45	430.68	1042.92	415.32
46.179	0	0.10	0.19	0.02	0.30	0.03	0.33	2.94	1.84	0.93	94.12	75.53	0.00	90.29	20.58	1.62	0.93	0.02	1.84	0.54	0.30	0.05	0.00	0.00	0.05	0.18	0.00	0.02	4.71	73.83	86.78	14.92	0.14	0.10	0.00	0.00	-10.19	10.85	-3.70	44.28	166.41	858.95	374.30	1074.02	596.80	877.90	431.01	1043.27	412.40
46.212	0	0.10	0.19	0.02	0.30	0.03	0.33	2.87	1.52	0.90	94.25	77.70	0.00	93.57	21.14	1.77	0.90	0.02	1.52	0.39	0.21	0.04	0.00	0.00	0.06	0.16	0.00	0.03	4.69	72.59	87.73	10.33	0.13	0.17	0.00	0.00	-12.24	8.61	-5.09	44.70	166.15	860.18	376.22	1074.04	596.79	877.11	434.13	1041.72	411.61
46.246	0	0.10	0.19	0.02	0.34	0.03	0.37	3.23	1.34	1.03	93.53	77.25	0.00	93.70	22.97	1.77	1.03	0.02	1.34	0.30	0.16	0.03	0.00	0.00	0.05	0.14	0.00	0.03	6.49	73.67	85.58	8.63	0.12	0.24	0.00	0.00	-12.70	8.50	-5.30	44.38	165.60	862.76	375.49	1075.34	593.47	879.37	435.36	1042.88	409.12
46.279	0	0.11	0.19	0.02	0.32	0.03	0.33	3.01	1.40	0.92	93.98	75.09	0.00	94.32	21.07	1.89	0.92	0.03	1.40	0.21	0.14	0.03	0.00	0.00	0.06	0.12	0.01	0.04	6.98	73.68	85.99	1.85	0.12	0.39	0.00	0.00	-6.59	7.95	-6.54	44.18	165.81	860.03	376.32	1076.48	599.73	877.31	441.11	1040.22	410.22
46.312	0	0.11	0.20	0.02	0.32	0.03	0.34	3.24	1.71	0.99	93.51	76.08	0.00	90.77	21.17	1.41	0.99	0.03	1.71	0.16	0.18	0.03	0.00	0.00	0.06	0.11	0.01	0.05	7.75	75.92	86.56	2.80	0.11	0.40	0.00	0.00	-12.80	10.57	-4.90	44.82	177.28	862.21	376.13	1073.90	591.22	872.14	434.58	1048.07	412.72
46.346	0	0.11	0.20	0.02	0.33	0.03	0.36	3.12	2.13	1.16	93.76	67.87	0.00	92.36	21.98	1.29	1.16	0.02	2.13	0.13	0.21	0.03	0.00	0.00	0.06	0.13	0.00	0.03	7.84	74.28	80.66	2.10	0.10	0.34	0.00	0.00	-8.81	9.54	-5.80	43.41	169.92	861.24	375.98	1071.54	591.43	873.95	438.38	1041.32	409.07
46.379	0	0.11	0.20	0.02	0.29	0.03	0.31	2.66	3.06	1.14	94.68	55.10	0.00	92.46	18.61	1.22	1.14	0.02	3.06	0.11	0.27	0.03	0.00	0.00	0.07	0.13	0.01	0.03	6.83	73.75	77.28	1.08	0.10	0.40	0.00	0.00	-9.65	9.47	-6.35	43.53	170.84	861.24	377.75	1069.23	590.16	871.70	440.45	1039.70	409.38
46.413	0	0.12	0.20	0.03	0.23	0.03	0.23	1.85	5.23	1.08	96.31	32.44	0.00	95.46	11.98	0.97	1.08	0.01	5.23	0.18	0.45	0.04	0.00	0.00	0.05	0.11	0.01	0.03	6.60	71.68	72.23	0.99	0.11	0.44	0.00	0.00	-14.14	6.77	-6.20	43.87	173.19	860.01	378.67	1065.61	587.42	867.98	439.16	1038.65	409.72
46.446	0	0.13	0.20	0.03	0.21	0.03	0.21	1.55	4.41	0.94	96.89	23.68	0.00	93.82	9.37	1.07	0.94	0.01	4.41	0.17	0.37	0.03	0.00	0.00	0.04	0.10	0.01	0.02	6.51	69.97	69.41	0.46	0.11	0.37	0.00	0.00	-9.80	8.40	-5.64	44.09	178.22	857.49	378.52	1065.29	589.57	864.29	439.79	1040.49	413.06
46.479	0	0.13	0.20	0.03	0.19	0.03	0.18	1.34	4.35	0.85	97.33	15.13	0.00	96.04	6.55	0.97	0.85	0.01	4.35	0.16	0.35	0.03	0.00	0.00	0.03	0.10	0.00	0.01	6.07	69.24	65.33	0.37	0.11	0.27	0.00	0.00	-11.67	6.05	-5.51	44.27	177.55	855.48	378.76	1062.70	589.08	862.48	439.29	1038.06	412.86
46.513	0	0.13	0.20	0.03	0.17	0.03	0.16	1.15	3.26	0.65	97.70	17.91	0.00	94.20	4.86	0.76	0.65	0.00	3.26	0.13	0.26	0.02	0.00	0.00	0.03	0.09	0.00	0.01	5.03	67.46	69.52	0.31	0.11	0.27	0.00	0.00	-10.31	8.07	-4.51	44.12	175.94	853.81	379.25	1058.75	588.04	861.85	438.62	1035.98	413.44
46.546	0	0.13	0.20	0.03	0.17	0.03	0.16	0.98	2.20	0.56	98.04	22.56	0.00	94.00	4.63	0.60	0.56	0.01	2.20	0.12	0.23	0.01	0.00	0.00	0.04	0.08	0.00	0.01	4.48	63.97	73.36	0.13	0.10	0.22	0.00	0.00	-13.62	8.24	-4.11	44.79	175.63	850.17	379.24	1056.72	589.73	859.47	435.85	1033.78	414.40
46.579	0	0.13	0.20	0.03	0.16	0.03	0.15	0.85	1.64	0.54	98.30	23.29	0.00	94.31	3.59	0.70	0.54	0.01	1.64	0.08	0.23	0.01	0.00	0.00	0.05	0.08	0.00	0.00	4.35	61.47	74.91	0.05	0.08	0.28	0.00	0.00	-13.10	7.96	-3.63	44.80	176.57	848.66	377.83	1058.37	591.35	859.75	435.86	1034.91	413.63
46.613	0	0.13	0.20	0.03	0.16	0.03	0.15	0.61	1.14	0.49	98.78	28.52	0.00	92.05	3.54	0.82	0.49	0.01	1.14	0.06	0.26	0.00	0.00	0.00	0.05	0.09	0.00	0.01	3.64	53.31	78.36	0.27	0.07	0.40	0.00	0.00	-13.87	9.75	-2.49	44.69	177.94	845.20	373.62	1061.97	594.47	860.49	431.35	1037.38	412.03
46.646	0	0.13	0.20	0.03	0.17	0.03	0.16	0.54	0.85	0.52	98.93	29.65	0.00	92.10	4.88	0.90	0.52	0.02	0.85	0.04	0.38	0.00	0.00	0.00	0.06	0.10	0.00	0.01	3.35	48.84	77.69	0.07	0.06	0.50	0.00	0.00	-8.79	9.72	-2.49	44.18	175.51	843.21	372.82	1060.25	596.46	859.79	430.32	1034.49	413.39
46.679	0	0.12	0.20	0.02	0.17	0.03	0.17	0.48	0.82	0.45	99.04	21.74	0.00	91.78	5.96	1.09	0.45	0.03	0.82	0.03	0.29	0.00	0.00	0.00	0.08	0.11	0.00	0.01	2.74	44.92	71.43	0.16	0.06	0.68	0.00	0.00	-8.35	9.94	-3.35	44.42	172.47	843.07	374.41	1061.04	598.34	860.95	435.52	1031.87	412.42
46.713	0	0.12	0.21	0.02	0.18	0.03	0.18	0.49	0.92	0.43	99.01	15.09	0.00	94.19	7.97	1.02	0.43	0.04	0.92	0.02	0.37	0.00	0.00	0.00	0.12	0.14	0.00	0.01	2.38	43.61	63.87	0.13	0.05	0.91	0.00	0.00	-9.03	8.07	-2.58	44.47	176.81	844.65	372.82	1065.05	599.82	862.15	431.79	1038.01	413.47
46.746	0	0.11	0.22	0.02	0.19	0.03	0.20	0.47	1.37	0.40	99.06	12.11	0.00	90.25	10.24	1.02	0.40	0.06	1.37	0.02	0.34	0.00	0.00	0.00	0.16	0.14	0.01	0.02	2.33	40.12	58.43	0.23	0.05	1.38	0.00	0.00	-11.11	10.87	-2.72	44.40	168.11	841.68	372.87	1064.58	603.32	864.85	430.47	1032.06	413.01
46.780	0	0.11	0.23	0.02	0.20	0.03	0.21	0.35	1.77	0.41	99.30	12.13	0.00	93.61	11.37	1.08	0.41	0.07	1.77	0.02	0.49	0.00	0.00	0.00	0.15	0.17	0.01	0.04	1.66	31.97	57.32	0.07	0.04	1.73	0.00	0.00	-6.93	8.58	-2.88	43.79	170.51	843.84	371.88	1064.82	600.48	864.69	432.14	1034.01	412.07
46.813	0	0.11	0.23	0.02	0.20	0.03	0.22	0.26	1.79	0.37	99.47	7.09	0.00	93.00	11.58	1.14	0.37	0.06	1.79	0.02	0.37	0.00	0.00	0.00	0.13	0.17	0.01	0.03	1.46	24.72	49.75	0.19	0.04	1.97	0.00	0.00	-4.69	9.07	-2.79	43.71	166.91	839.21	372.80	1060.92	603.43	862.40	433.03	1028.21	413.92
46.846	0	0.11	0.24	0.02	0.21	0.03	0.23	0.27	2.30	0.39	99.46	6.46	0.00	92.63	12.88	1.34	0.39	0.06	2.30	0.03	0.31	0.00	0.00	0.00	0.11	0.19	0.01	0.04	1.53	23.98	47.19	3.00	0.04	2.52	0.00	0.00	-7.32	9.34	-3.88	44.34	175.64	840.02	370.86	1066.03	604.86	859.42	432.87	1033.67	410.87
46.880	0	0.10	0.25	0.02	0.22	0.03	0.24	0.24	1.70	0.36	99.49	7.69	0.00	89.49	14.30	1.49	0.36	0.08	1.70	0.04	0.29	0.00	0.00	0.00	0.08	0.17	0.02	0.03	1.68	19.09	48.11	10.33	0.03	2.92	0.00	0.00	-4.30	11.29	-3.84	44.48	177.53	841.87	372.44	1068.83	607.32	860.95	436.93	1036.81	412.70
46.913	0	0.10	0.27	0.02	0.24	0.03	0.26	0.24	2.12	0.39	99.47	7.00	0.00	88.33	15.38	1.74	0.39	0.08	2.12	0.04	0.25	0.01	0.00	0.00	0.06	0.18	0.03	0.03	1.85	18.26	45.78	11.61	0.03	3.43	0.00	0.00	-2.96	11.88	-4.50	44.10	171.12	841.89	372.75	1069.55	610.26	863.84	436.56	1033.37	413.26
46.946	0	0.10	0.28	0.02	0.27	0.03	0.31	0.26	2.49	0.41	99.39	10.32	0.00	89.87	19.38	1.75	0.41	0.08	2.49	0.07	0.27	0.01	0.00	0.00	0.05	0.15	0.06	0.04	2.06	15.73	47.04	4.02	0.03	3.84	0.00	0.00	-1.26	11.08	-5.11	44.00	170.22	841.90	374.21	1069.09	611.29	863.52	440.04	1031.70	413.79
46.980	0	0.10	0.31	0.02	0.26	0.03	0.29	0.22	2.74	0.46	99.38	11.66	0.00	91.28	18.31	1.90	0.46	0.08	2.74	0.10	0.37	0.03	0.00	0.00	0.03	0.17	0.08	0.03	2.05	12.89	49.82	5.01	0.03	4.88	0.00	0.00	-4.68	10.26	-2.83	44.66	174.08	840.99	376.04	1065.20	608.48	861.65	437.62	1034.57	417.60
47.013	0	0.09	0.33	0.02	0.29	0.03	0.33	0.26	3.57	0.51	99.33	10.40	0.00	91.94	21.25	2.49	0.51	0.09	3.57	0.12	0.55	0.05	0.00	0.00	0.02	0.17	0.09	0.02	2.11	13.74	45.28	3.60	0.03	5.46	0.00	0.00	-5.93	9.83	-2.88	44.81	173.05	839.15	377.05	1062.40	608.60	859.73	437.33	1031.74	418.42
47.046	0	0.08	0.37	0.02	0.38	0.03	0.45	0.37	4.08	0.58	99.10	10.65	0.00	89.32	28.01	3.12	0.58	0.11	4.08	0.18	0.66	0.07	0.00	0.00	0.02	0.17	0.15	0.02	2.25	14.33	38.85	0.82	0.03	6.88	0.00	0.00	-6.99	11.38	-3.29	45.09	172.93	840.83	379.33	1061.59	607.86	859.72	439.00	1031.55	419.48
47.080	0	0.08	0.44	0.02	0.44	0.03	0.53	0.46	4.15	0.62	98.93	6.65	0.00	86.90	32.07	3.71	0.62	0.12	4.15	0.24	0.78	0.09	0.00	0.00	0.01	0.20	0.19	0.01	2.42	15.28	28.39	0.63	0.04	8.59	0.00	0.00	-7.29	12.54	-4.17	44.75	175.62	841.43	378.82	1061.80	606.16	857.71	440.22	1031.82	417.19
47.113	0	0.08	0.47	0.02	0.41	0.03	0.48	0.44	3.54	0.64	99.03	4.90	0.00	94.58	29.97	3.60	0.64	0.10	3.54	0.26	0.81	0.12	0.00	0.00	0.01	0.20	0.20	0.01	2.37	16.13	26.46	0.56	0.04	9.21	0.00	0.00	-6.02	7.71	-4.05	43.86	172.78	841.28	378.30	1061.33	605.35	859.22	441.44	1030.17	416.39
47.147	0	0.08	0.54	0.02	0.39	0.03	0.44	0.47	2.30	0.63	98.91	2.42	0.00	91.47	28.12	3.41	0.63	0.07	2.30	0.25	0.59	0.10	0.00	0.00	0.01	0.17	0.20	0.01	2.62	19.80	19.20	0.67	0.04	10.50	0.00	0.00	-7.58	10.14	-4.75	44.01	177.64	840.99	377.90	1062.67	606.27	856.20	441.05	1031.98	415.41
47.180	0	0.09	0.58	0.02	0.34	0.03	0.38	0.43	2.41	0.82	98.83	1.34	0.00	91.73	24.59	2.85	0.82	0.07	2.41	0.25	0.60	0.10	0.00	0.00	0.01	0.17	0.20	0.01	2.87	21.70	15.19	0.38	0.05	10.97	0.00	0.00	-11.25	9.97	-3.84	44.14	171.32	836.57	379.67	1058.89	608.93	856.46	439.22	1026.46	417.97
47.213	0	0.09	0.62	0.02	0.32	0.03	0.35	0.40	2.53	0.79	98.75	1.00	0.00	92.23	22.57	2.65	0.79	0.07	2.53	0.28	0.66	0.09	0.00	0.00	0.01	0.19	0.16	0.01	2.80	22.06	13.06	0.36	0.06	11.57	0.00	0.00	-6.33	9.63	-3.55	43.47	171.27	835.83	378.51	1061.15	612.67	857.57	439.50	1027.64	419.23
47.247	0	0.10	0.65	0.02	0.29	0.03	0.32	0.37	3.12	0.86	98.70	0.77	0.00	92.12	20.47	2.36	0.86	0.09	3.12	0.36	0.61	0.08	0.00	0.00	0.01	0.22	0.16	0.00	2.88	23.00	11.50	0.27	0.07	11.86	0.00	0.00	-8.73	9.70	-3.40	44.00	175.23	834.96	379.44	1059.84	612.28	854.49	439.22	1028.68	420.07
47.280	0	0.10	0.68	0.02	0.25	0.03	0.27	0.31	4.62	0.83	98.64	0.54	0.00	93.94	16.26	2.04	0.83	0.09	4.62	0.35	0.72	0.12	0.00	0.00	0.01	0.23	0.17	0.01	2.65	23.20	10.61	0.23	0.08	12.24	0.00	0.00	-9.12	8.29	-3.66	44.03	177.16	833.51	378.60	1061.22	614.36	853.11	439.38	1029.12	419.27
47.313	0	0.11	0.70	0.02	0.22	0.03	0.23	0.26	4.75	0.83	98.59	0.33	0.00	93.61	12.46	1.79	0.83	0.08	4.75	0.37	0.69	0.13	0.00	0.00	0.01	0.24	0.20	0.01	2.58	22.85	7.18	0.27	0.10	12.55	0.00	0.00	-9.72	8.57	-4.98	43.92	176.29	834.83	378.66	1062.49	614.41	853.19	440.08	1028.08	417.95
47.347	0	0.11	0.69	0.02	0.21	0.03	0.21	0.24	3.37	0.90	98.62	0.33	0.00	93.46	10.56	1.82	0.90	0.09	3.37	0.29	0.63	0.14	0.00	0.00	0.02	0.22	0.26	0.02	2.50	22.83	6.18	0.18	0.13	12.37	0.00	0.00	-9.84	8.70	-4.77	43.97	177.13	834.50	378.71	1063.77	616.22	853.44	439.97	1029.28	418.72
47.380	0	0.11	0.87	0.02	0.21	0.03	0.21	0.23	2.62	0.84	98.27	0.33	0.00	92.26	10.50	2.06	0.84	0.09	2.62	0.25	0.46	0.13	0.00	0.00	0.02	0.22	0.36	0.03	2.47	21.73	6.10	0.63	0.13	14.58	0.00	0.00	-8.65	9.61	-4.42	43.99	177.73	835.16	380.25	1063.14	616.73	853.57	441.22	1030.10	420.60
47.414	0	0.11	0.94	0.02	0.21	0.03	0.21	0.23	1.59	0.76	98.11	0.33	0.00	92.10	11.45	1.83	0.76	0.10	1.59	0.32	0.29	0.09	0.00	0.00	0.01	0.24	0.37	0.03	2.02	20.59	5.24	0.31	0.13	15.37	0.00	0.00	-10.73	9.72	-4.31	44.12	179.32	836.17	381.98	1060.41	613.19	852.07	442.39	1030.08	420.78
47.447	0	0.11	1.12	0.02	0.22	0.03	0.22	0.23	1.65	0.72	97.77	0.33	0.00	93.49	12.29	2.08	0.72	0.11	1.65	0.36	0.30	0.09	0.00	0.00	0.01	0.32	0.36	0.03	1.77	20.14	4.53	0.29	0.14	17.03	0.00	0.00	-11.04	8.68	-4.58	44.02	177.24	836.01	382.84	1060.10	614.20	852.59	443.10	1028.48	421.26
47.480	0	0.11	0.95	0.02	0.22	0.03	0.22	0.22	1.99	0.74	98.10	0.33	0.00	92.82	12.54	2.09	0.74	0.11	1.99	0.30	0.38	0.09	0.00	0.00	0.01	0.33	0.40	0.01	1.73	18.50	4.75	0.76	0.14	15.48	0.00	0.00	-11.50	9.20	-4.08	43.95	177.72	836.54	384.24	1058.87	613.47	852.56	443.16	1029.15	423.19
47.514	0	0.10	0.74	0.02	0.23	0.03	0.24	0.21	1.81	0.61	98.51	0.33	0.00	92.77	13.90	2.38	0.61	0.11	1.81	0.15	0.39	0.06	0.00	0.00	0.02	0.39	0.34	0.01	1.82	15.95	5.48	0.23	0.13	13.28	0.00	0.00	-11.20	9.24	-2.97	43.77	176.57	837.04	386.00	1057.40	613.53	854.01	442.50	1029.86	426.63
47.547	0	0.10	0.57	0.02	0.23	0.03	0.24	0.19	1.93	0.56	98.86	0.33	0.00	93.17	14.08	2.55	0.56	0.13	1.93	0.11	0.51	0.07	0.00	0.00	0.02	0.43	0.28	0.01	1.98	12.93	5.68	0.29	0.12	10.76	0.00	0.00	-9.51	8.94	-2.74	43.40	175.19	834.04	385.69	1056.28	615.85	852.98	442.90	1027.47	427.25
47.580	0	0.10	0.47	0.02	0.24	0.03	0.24	0.18	2.10	0.58	99.06	0.33	0.00	93.37	14.43	2.82	0.58	0.14	2.10	0.09	0.61	0.07	0.00	0.00	0.03	0.44	0.20	0.01	2.18	11.29	5.58	0.65	0.12	9.06	0.00	0.00	-11.46	8.77	-2.92	43.23	176.77	832.12	384.46	1055.63	615.67	850.59	441.07	1026.70	425.80
47.614	0	0.10	0.37	0.02	0.24	0.03	0.24	0.18	2.78	0.59	99.26	0.33	0.00	93.53	14.34	2.96	0.59	0.14	2.78	0.14	0.42	0.08	0.00	0.00	0.02	0.51	0.16	0.01	2.22	10.37	4.71	2.65	0.13	6.84	0.00	0.00	-10.07	8.65	-5.91	43.47	183.15	832.55	384.55	1057.60	615.55	845.00	449.37	1025.89	420.71
47.647	0	0.10	0.33	0.02	0.26	0.03	0.28	0.19	3.24	0.66	99.35	0.37	0.00	92.60	17.43	2.73	0.66	0.14	3.24	0.20	0.42	0.13	0.00	0.00	0.02	0.53	0.11	0.01	2.34	9.96	4.14	1.71	0.13	5.53	0.00	0.00	-7.19	9.36	-5.13	42.66	171.14	831.42	385.37	1056.60	619.51	851.25	447.34	1020.80	424.05
47.680	0	0.10	0.28	0.02	0.25	0.03	0.24	0.17	3.05	0.62	99.43	0.33	0.00	91.11	14.79	3.39	0.62	0.17	3.05	0.17	0.40	0.12	0.00	0.00	0.02	0.55	0.10	0.01	2.48	8.35	4.09	0.73	0.14	4.42	0.00	0.00	-6.60	10.36	-3.61	42.85	169.59	832.49	388.38	1055.56	621.10	853.77	446.84	1022.48	429.57
47.714	0	0.10	0.27	0.02	0.25	0.03	0.24	0.17	3.05	0.54	99.45	0.33	0.00	88.51	14.38	4.17	0.51	0.17	3.05	0.13	0.39	0.12	0.00	0.00	0.02	0.54	0.11	0.01	2.71	7.93	4.11	0.68	0.14	4.29	0.00	0.00	-14.42	11.79	-4.03	43.03	168.11	832.64	391.10	1054.18	620.11	853.43	446.91	1020.62	429.34
47.747	0	0.10	0.27	0.02	0.26	0.03	0.23	0.19	2.23	0.50	99.45	0.33	0.00	88.36	14.23	5.76	0.49	0.14	2.23	0.11	0.44	0.09	0.00	0.00	0.02	0.50	0.10	0.01	2.90	9.00	4.31	0.51	0.14	4.67	0.00	0.00	-16.99	11.87	-5.55	43.20	177.13	832.22	390.67	1054.73	615.97	846.63	449.26	1022.60	428.99
47.781	0	0.10	0.28	0.02	0.25	0.03	0.19	0.17	2.32	0.50	99.45	0.33	0.00	86.67	11.28	7.27	0.49	0.15	2.32	0.19	0.66	0.11	0.00	0.00	0.02	0.50	0.11	0.01	3.39	7.80	4.89	0.37	0.12	5.12	0.00	0.00	-11.59	12.64	-3.89	43.49	173.67	827.83	388.89	1051.69	619.67	846.85	445.78	1019.84	430.37
47.814	0	0.10	0.29	0.02	0.27	0.03	0.18	0.17	1.83	0.60	99.43	0.33	0.00	81.90	10.27	9.12	0.38	0.13	1.83	0.18	0.70	0.11	0.00	0.00	0.02	0.60	0.14	0.01	4.42	7.09	6.12	1.17	0.12	5.86	0.00	0.00	-10.11	14.45	-3.33	43.34	174.02	823.63	388.07	1053.22	626.14	846.00	445.02	1019.53	431.91
47.847	0	0.11	0.30	0.03	0.26	0.03	0.17	0.16	1.49	0.54	99.39	0.33	0.00	75.14	8.90	9.41	0.36	0.11	1.49	0.17	0.57	0.12	0.00	0.00	0.02	0.54	0.18	0.01	4.75	6.70	6.74	9.40	0.12	6.49	0.00	0.00	-10.39	16.47	-5.06	43.47	167.20	820.55	390.61	1045.19	622.34	841.90	448.07	1008.35	432.18
47.881	0	0.11	0.36	0.03	0.25	0.03	0.16	0.15	1.31	0.58	99.28	0.33	0.00	80.11	7.53	9.15	0.30	0.13	1.31	0.12	0.51	0.11	0.00	0.00	0.03	0.58	0.26	0.01	5.75	6.45	7.64	17.15	0.12	8.04	0.00	0.00	-4.96	15.03	-2.89	42.97	166.39	817.47	390.40	1044.26	628.85	843.10	447.13	1009.02	434.49
47.914	0	0.12	0.33	0.03	0.23	0.03	0.14	0.13	1.00	0.47	99.34	0.33	0.00	80.57	4.98	9.14	0.24	0.15	1.00	0.07	0.37	0.08	0.00	0.00	0.04	0.47	0.41	0.01	5.98	5.88	8.43	11.81	0.13	7.23	0.00	0.00	-9.09	14.89	-2.99	43.42	170.63	814.40	390.83	1042.07	627.78	838.04	446.76	1008.26	434.96
47.947	0	0.12	0.30	0.03	0.23	0.03	0.13	0.13	0.91	0.43	99.39	0.33	0.00	76.27	3.47	10.45	0.18	0.13	0.91	0.06	0.28	0.07	0.00	0.00	0.05	0.43	0.71	0.01	6.83	5.86	9.00	17.51	0.13	6.83	0.00	0.00	-7.28	16.16	-2.73	43.46	169.96	812.50	391.88	1039.77	629.41	836.73	448.73	1006.16	435.25
47.981	0	0.12	0.29	0.03	0.24	0.03	0.12	0.12	0.81	0.40	99.42	0.35	0.00	77.56	2.92	10.89	0.14	0.13	0.81	0.05	0.29	0.07	0.00	0.00	0.06	0.40	0.85	0.01	8.76	5.26	10.15	1.32	0.14	6.47	0.00	0.00	-15.08	15.80	-3.24	42.65	169.46	808.47	392.94	1038.54	630.94	833.63	447.57	1002.64	435.13
48.014	0	0.13	0.32	0.03	0.23	0.03	0.12	0.11	0.89	0.38	99.37	0.33	0.00	67.24	2.41	9.39	0.13	0.13	0.89	0.05	0.37	0.11	0.00	0.00	0.07	0.38	1.06	0.01	8.71	4.72	9.04	9.31	0.15	6.98	0.00	0.00	-9.38	18.41	-2.10	43.47	162.55	809.06	396.01	1032.97	628.85	836.43	451.96	998.36	437.75
48.047	0	0.14	0.35	0.03	0.20	0.03	0.13	0.09	1.09	0.38	99.30	0.33	0.00	79.93	2.47	6.20	0.14	0.07	1.09	0.04	0.44	0.15	0.00	0.00	0.07	0.38	1.07	0.01	8.85	4.21	7.93	2.34	0.18	7.23	0.00	0.00	-11.64	15.09	-3.16	44.24	173.96	803.48	396.56	1029.96	630.65	824.57	452.35	998.06	439.52
48.081	0	0.14	0.42	0.03	0.19	0.03	0.14	0.09	1.42	0.39	99.15	0.33	0.00	66.29	2.98	3.76	0.13	0.05	1.42	0.04	0.62	0.19	0.00	0.00	0.07	0.39	0.93	0.00	9.75	4.24	7.44	3.12	0.22	8.46	0.00	0.00	-14.06	18.62	-3.11	42.93	165.06	805.62	398.02	1028.30	628.50	829.61	451.06	994.23	439.15
48.114	0	0.15	0.47	0.03	0.19	0.03	0.14	0.09	2.02	0.41	99.06	0.33	0.00	65.23	2.99	3.25	0.14	0.04	2.02	0.04	0.74	0.32	0.00	0.00	0.05	0.41	0.83	0.00	10.74	4.43	6.29	7.09	0.24	9.30	0.00	0.00	-11.70	18.85	-3.86	43.34	168.60	809.39	398.54	1031.47	627.99	830.28	454.04	998.23	439.17
48.148	0	0.15	0.43	0.04	0.19	0.03	0.14	0.08	1.97	0.31	99.13	0.33	0.00	74.88	2.62	3.12	0.09	0.03	1.97	0.04	0.90	0.31	0.00	0.00	0.05	0.31	0.62	0.00	11.40	3.30	9.25	3.84	0.23	8.54	0.00	0.00	-14.79	16.54	-3.01	43.52	168.43	800.59	395.55	1022.84	624.77	822.68	448.68	990.70	436.90
48.181	0	0.15	0.54	0.03	0.19	0.03	0.14	0.08	1.92	0.30	98.91	0.33	0.00	68.74	3.17	2.45	0.08	0.02	1.92	0.04	0.74	0.23	0.00	0.00	0.06	0.30	0.52	0.00	10.62	3.57	11.10	2.28	0.24	10.51	0.00	0.00	-11.16	18.06	-4.63	44.12	170.44	802.76	396.85	1027.49	628.52	823.01	454.31	992.63	437.65
48.214	0	0.15	0.80	0.03	0.19	0.03	0.15	0.08	1.63	0.28	98.39	0.33	0.00	65.26	4.04	1.82	0.08	0.02	1.63	0.03	0.46	0.19	0.00	0.00	0.07	0.28	0.36	0.00	10.33	3.71	12.61	1.03	0.21	14.06	0.00	0.00	-12.45	18.85	-4.42	43.80	167.49	804.90	397.86	1025.45	625.43	825.17	455.24	991.42	434.91
48.248	0	0.15	0.93	0.03	0.19	0.03	0.15	0.08	1.35	0.30	98.14	0.33	0.00	64.36	4.32	1.24	0.08	0.02	1.35	0.03	0.41	0.11	0.00	0.00	0.07	0.30	0.30	0.01	10.25	2.48	14.55	3.20	0.21	15.32	0.00	0.00	-14.10	19.04	-2.68	43.22	167.23	805.32	396.22	1025.44	622.82	827.62	451.02	994.10	435.24
48.281	0	0.14	0.90	0.03	0.19	0.03	0.16	0.08	1.51	0.30	98.19	0.33	0.00	55.63	5.12	1.11	0.09	0.02	1.51	0.03	0.33	0.13	0.00	0.00	0.07	0.30	0.22	0.01	10.08	2.68	13.82	2.75	0.21	15.00	0.00	0.00	-11.44	20.87	-3.13	43.29	169.41	805.24	394.69	1028.77	625.25	827.61	452.11	996.04	433.99
48.314	0	0.14	0.97	0.03	0.19	0.03	0.16	0.08	1.89	0.26	98.06	0.33	0.00	63.53	5.41	1.12	0.09	0.02	1.89	0.05	0.42	0.18	0.00	0.00	0.07	0.26	0.24	0.01	10.11	2.85	12.98	2.71	0.22	15.66	0.00	0.00	-9.33	19.22	-4.03	43.89	165.74	806.67	394.31	1029.59	625.22	829.61	453.23	994.08	432.74
48.348	0	0.14	0.78	0.03	0.18	0.03	0.15	0.08	1.98	0.22	98.44	0.33	0.00	62.28	4.60	1.31	0.10	0.03	1.98	0.05	0.65	0.23	0.00	0.00	0.07	0.22	0.23	0.01	8.55	3.08	10.76	0.58	0.21	13.67	0.00	0.00	-12.22	19.49	-3.55	43.39	165.63	807.60	393.64	1028.96	622.40	830.30	450.01	994.96	432.08
48.381	0	0.14	0.56	0.03	0.18	0.03	0.15	0.08	1.90	0.23	98.88	0.33	0.00	62.42	4.60	1.25	0.11	0.03	1.90	0.05	0.76	0.35	0.00	0.00	0.10	0.23	0.21	0.01	8.21	3.19	11.20	0.64	0.20	10.47	0.00	0.00	-12.82	19.46	-3.12	43.55	168.07	808.37	392.67	1028.94	620.57	829.84	447.57	997.19	432.02
48.415	0	0.13	0.46	0.03	0.18	0.03	0.16	0.08	1.31	0.28	99.07	0.33	0.00	68.55	5.41	1.22	0.16	0.03	1.31	0.05	1.15	0.66	0.00	0.00	0.11	0.28	0.19	0.01	7.02	3.45	9.80	0.36	0.17	8.65	0.00	0.00	-10.43	18.10	-2.41	44.31	172.86	808.03	390.27	1031.37	620.57	829.37	447.66	1001.44	431.16
48.448	0	0.13	0.39	0.03	0.19	0.03	0.16	0.09	1.41	0.29	99.22	0.33	0.00	56.17	5.59	1.68	0.20	0.04	1.41	0.08	1.00	0.50	0.00	0.00	0.08	0.29	0.17	0.01	7.37	4.04	8.63	0.70	0.17	7.11	0.00	0.00	-8.66	20.76	-3.59	44.01	167.35	810.97	387.69	1036.26	621.06	834.79	447.10	1000.95	427.12
48.481	0	0.13	0.33	0.03	0.19	0.03	0.16	0.09	1.67	0.29	99.35	0.33	0.00	66.90	6.02	1.76	0.20	0.04	1.67	0.13	0.80	0.45	0.00	0.00	0.07	0.29	0.18	0.01	7.13	4.38	8.02	2.16	0.18	5.47	0.00	0.00	-10.53	18.48	-3.35	44.12	173.83	810.00	385.65	1038.35	621.45	832.16	445.17	1004.91	425.83
48.515	0	0.13	0.29	0.03	0.19	0.03	0.17	0.10	1.84	0.30	99.42	0.33	0.00	67.69	6.49	2.07	0.25	0.03	1.84	0.21	0.64	0.24	0.00	0.00	0.08	0.30	0.21	0.01	6.56	5.54	9.52	0.40	0.16	4.38	0.00	0.00	-6.49	18.30	-2.57	44.63	174.42	809.12	380.52	1044.95	625.06	835.85	443.33	1009.13	423.49
48.548	0	0.13	0.24	0.03	0.19	0.03	0.15	0.10	2.07	0.33	99.51	0.33	0.00	67.14	4.57	2.67	0.26	0.03	2.07	0.28	0.45	0.12	0.00	0.00	0.08	0.33	0.22	0.02	7.22	6.13	8.68	0.85	0.18	2.89	0.00	0.00	-4.62	18.43	-2.89	44.95	186.07	811.13	376.86	1056.84	629.99	836.60	446.73	1020.75	419.99
48.581	0	0.14	0.21	0.03	0.19	0.03	0.15	0.09	2.20	0.33	99.58	0.33	0.00	67.19	3.66	3.17	0.24	0.03	2.20	0.24	0.32	0.08	0.00	0.00	0.06	0.33	0.24	0.02	8.64	5.93	7.35	0.36	0.22	1.68	0.00	0.00	-1.29	18.42	-3.97	45.30	184.76	813.89	375.53	1065.12	637.56	841.15	446.37	1024.07	420.42
48.615	0	0.14	0.20	0.03	0.19	0.03	0.14	0.10	2.08	0.24	99.60	0.33	0.00	76.37	3.48	3.62	0.22	0.03	2.08	0.30	0.26	0.09	0.00	0.00	0.05	0.24	0.23	0.03	8.86	5.89	7.66	0.20	0.22	1.27	0.00	0.00	-0.23	16.13	-5.02	45.35	187.33	817.05	374.61	1073.61	643.39	844.14	447.59	1029.42	419.98
48.648	0	0.15	0.19	0.03	0.20	0.03	0.14	0.10	2.32	0.23	99.59	0.33	0.00	77.77	3.14	4.18	0.20	0.04	2.32	0.36	0.24	0.11	0.00	0.00	0.04	0.23	0.26	0.04	11.61	5.69	6.67	0.19	0.29	1.10	0.00	0.00	-1.37	15.74	-3.24	44.54	184.07	817.54	372.70	1079.50	647.29	851.45	444.56	1033.99	420.89
48.681	0	0.16	0.19	0.04	0.22	0.03	0.14	0.10	2.24	0.22	99.56	0.33	0.00	87.26	3.29	4.71	0.20	0.03	2.24	0.35	0.21	0.13	0.00	0.00	0.03	0.22	0.32	0.05	14.69	6.01	5.39	0.69	0.39	1.22	0.00	0.00	-0.59	12.38	-2.85	44.77	186.79	820.25	371.54	1085.90	649.97	855.12	445.12	1040.33	420.93
48.715	0	0.17	0.18	0.04	0.24	0.03	0.14	0.10	2.32	0.25	99.52	0.43	0.00	86.46	3.34	5.07	0.22	0.04	2.32	0.36	0.24	0.22	0.00	0.00	0.03	0.25	0.35	0.04	18.82	5.87	3.07	0.29	0.61	1.02	0.00	0.00	-6.03	12.73	-2.46	43.73	192.09	824.39	373.78	1088.19	647.48	856.07	445.35	1046.69	421.62
48.748	0	0.17	0.17	0.04	0.27	0.03	0.13	0.11	2.58	0.25	99.47	0.56	0.00	83.36	3.23	7.34	0.17	0.04	2.58	0.33	0.24	0.26	0.00	0.00	0.03	0.25	0.40	0.06	20.21	5.83	3.09	0.05	0.69	0.90	0.00	0.00	-3.29	13.94	-2.73	44.99	190.16	831.19	375.36	1083.75	639.94	857.50	441.14	1046.92	424.33
48.782	0	0.19	0.15	0.05	0.30	0.03	0.13	0.11	2.34	0.25	99.40	0.87	0.00	82.01	3.05	8.51	0.13	0.05	2.51	0.25	0.27	0.31	0.00	0.00	0.02	0.25	0.41	0.06	25.24	5.05	2.34	0.25	1.10	0.60	0.00	0.00	-4.19	14.41	-2.77	44.63	190.26	835.88	371.70	1095.55	641.81	866.01	442.61	1054.82	419.19
48.815	0	0.20	0.15	0.06	0.34	0.03	0.13	0.12	2.12	0.25	99.32	1.22	0.00	87.50	4.22	8.54	0.10	0.06	2.85	0.17	0.19	0.29	0.00	0.00	0.03	0.25	0.53	0.09	29.92	5.12	2.12	0.29	1.41	0.51	0.00	0.00	-4.37	12.27	-0.73	44.67	189.86	839.40	372.21	1097.70	641.65	871.60	438.36	1060.91	423.85
48.848	0	0.20	0.15	0.06	0.37	0.04	0.15	0.13	1.96	0.25	99.27	1.30	0.00	87.21	6.30	8.28	0.10	0.06	3.92	0.18	0.22	0.30	0.00	0.00	0.03	0.25	0.59	0.15	31.07	5.22	1.96	0.38	1.60	0.86	0.00	0.00	-6.34	12.40	-2.83	43.86	190.39	842.79	369.89	1106.29	644.81	874.46	439.03	1063.74	418.43
48.882	0	0.24	0.13	0.08	0.40	0.04	0.14	0.12	1.39	0.23	99.20	2.32	0.00	93.15	6.15	7.25	0.07	0.06	4.40	0.15	0.28	0.24	0.00	0.00	0.03	0.23	0.79	0.18	39.54	4.38	1.39	1.85	2.78	0.12	0.00	0.00	-2.40	8.95	-4.62	44.99	183.42	843.02	365.57	1108.15	644.93	876.84	437.55	1058.67	413.53
48.915	0	0.23	0.13	0.08	0.41	0.05	0.14	0.12	1.15	0.24	99.17	2.48	0.00	92.82	6.63	7.54	0.07	0.07	6.54	0.18	0.40	0.40	0.00	0.00	0.03	0.24	1.00	0.27	40.10	4.17	1.15	0.62	3.10	0.29	0.00	0.00	-4.75	9.20	-3.16	44.31	190.33	843.88	364.65	1114.11	648.26	878.42	435.55	1067.63	414.87
48.948	0	0.26	0.11	0.10	0.47	0.06	0.14	0.12	0.84	0.22	99.06	4.54	0.23	96.64	6.78	8.34	0.06	0.08	8.34	0.24	0.73	0.51	0.00	0.00	0.03	0.22	1.11	0.32	47.09	3.95	0.84	0.32	4.23	0.00	0.00	0.00	-4.54	5.20	-2.65	44.25	191.17	846.01	363.15	1118.47	649.65	881.79	433.68	1072.04	414.94
48.982	0	0.29	0.09	0.11	0.50	0.08	0.13	0.12	0.65	0.20	99.00	7.92	2.85	96.09	6.43	8.57	0.05	0.09	8.23	0.26	0.74	0.59	0.00	0.00	0.04	0.20	1.27	0.43	54.23	2.93	0.65	0.10	6.70	0.00	0.00	0.00	-2.73	5.99	-2.62	44.78	192.10	848.79	362.98	1120.05	648.37	883.57	434.32	1074.70	415.01
49.015	0	0.28	0.09	0.11	0.44	0.09	0.12	0.11	0.57	0.17	99.11	7.38	4.03	96.35	5.68	7.53	0.04	0.11	9.92	0.26	0.88	0.66	0.00	0.00	0.03	0.17	1.37	0.50	51.93	2.71	0.57	0.21	7.05	0.00	0.00	0.00	-2.49	5.63	-1.93	44.60	191.47	851.54	361.97	1123.25	648.90	887.66	430.76	1078.57	416.12
49.048	0	0.29	0.08	0.11	0.44	0.11	0.11	0.10	0.46	0.13	99.12	9.46	6.29	94.00	4.93	7.23	0.03	0.13	8.95	0.21	0.46	0.32	0.00	0.00	0.03	0.13	1.48	0.46	56.27	2.37	0.39	0.16	9.24	0.00	0.00	0.00	0.36	8.24	-0.09	45.11	188.40	852.83	361.84	1124.79	649.16	893.35	430.68	1081.38	418.76
49.082	0	0.26	0.07	0.09	0.36	0.15	0.10	0.09	0.73	0.09	99.28	8.26	9.34	97.48	3.77	6.15	0.02	0.16	10.25	0.23	0.33	0.27	0.00	0.00	0.04	0.09	1.54	0.73	53.13	2.30	0.32	0.62	11.36	0.00	0.00	0.00	-0.72	3.73	-0.01	44.70	186.66	855.86	360.03	1131.28	650.74	899.04	430.18	1085.21	416.61
49.115	0	0.23	0.06	0.08	0.34	0.17	0.09	0.10	0.91	0.07	99.32	6.46	10.33	97.48	2.70	8.19	0.01	0.21	10.82	0.18	0.26	0.15	0.00	0.00	0.03	0.07	1.79	0.91	49.26	2.40	0.30	3.02	11.86	0.00	0.00	0.00	-0.90	3.73	0.58	44.96	194.63	857.34	357.48	1137.14	652.16	899.48	427.85	1093.77	416.32
49.149	0	0.17	0.05	0.05	0.27	0.28	0.09	0.11	2.82	0.05	99.44	3.85	14.37	98.74	2.66	9.83	0.01	0.26	15.07	0.16	0.24	0.10	0.00	0.00	0.03	0.05	2.00	2.82	38.22	2.68	0.25	6.64	14.34	0.00	0.00	0.00	1.01	-0.21	1.37	44.82	187.49	862.17	353.32	1144.85	652.10	910.37	425.13	1097.49	413.25
49.182	0	0.14	0.05	0.04	0.20	0.31	0.08	0.10	3.37	0.03	99.38	2.04	15.42	96.00	2.28	8.42	0.01	0.19	14.80	0.11	0.26	0.08	0.00	0.00	0.03	0.03	2.00	3.37	30.33	2.53	0.20	1.48	15.48	0.00	0.00	0.00	-0.05	-6.10	-0.62	44.59	188.57	868.55	350.38	1151.77	650.36	913.59	423.81	1101.47	407.69
49.215	0	0.13	0.05	0.03	0.16	0.44	0.08	0.08	3.04	0.03	99.13	2.02	18.59	94.18	1.57	4.77	0.01	0.16	16.57	0.09	0.36	0.05	0.00	0.00	0.03	0.03	1.77	3.04	28.48	2.67	0.18	1.77	17.60	0.00	0.00	0.00	0.77	-8.08	-0.78	44.76	193.12	872.72	345.55	1162.36	653.11	918.30	420.37	1110.78	404.67
49.249	0	0.11	0.03	0.03	0.12	0.83	0.07	0.08	3.41	0.02	98.34	1.89	24.32	95.29	1.38	3.79	0.01	0.16	19.57	0.07	0.40	0.05	0.00	0.00	0.03	0.02	1.32	3.41	24.60	2.36	0.14	0.40	21.86	0.00	0.00	0.00	2.73	-6.96	0.10	45.67	193.45	879.95	343.00	1170.43	652.00	927.04	417.44	1120.04	404.30
49.282	0	0.09	0.03	0.02	0.10	0.86	0.07	0.07	2.16	0.01	98.28	2.23	25.12	93.27	1.19	2.60	0.01	0.12	17.64	0.07	0.54	0.05	0.00	0.00	0.03	0.01	0.90	2.16	21.41	2.36	0.14	0.18	23.15	0.00	0.00	0.00	1.81	-8.86	-1.17	45.58	196.58	883.90	341.00	1176.16	652.22	928.34	416.30	1124.34	401.16
49.315	0	0.08	0.03	0.02	0.09	1.02	0.06	0.07	1.41	0.01	97.96	3.08	26.99	95.20	0.96	2.83	0.01	0.11	16.61	0.10	0.73	0.06	0.00	0.00	0.04	0.01	0.67	1.41	16.52	2.70	0.12	0.14	25.21	0.00	0.00	0.00	3.92	-7.07	-0.39	46.84	197.84	884.89	338.91	1176.73	648.12	929.91	417.97	1126.83	398.95
49.349	0	0.06	0.02	0.01	0.07	1.54	0.05	0.07	1.52	0.01	96.92	6.46	31.16	92.82	0.90	2.69	0.01	0.10	14.49	0.13	0.80	0.06	0.00	0.00	0.04	0.01	0.45	1.52	11.46	2.36	0.08	0.18	30.04	0.00	0.00	0.00	3.69	-9.21	-0.31	46.97	196.51	889.10	337.88	1178.58	644.85	933.62	415.56	1129.33	397.83
49.382	0	0.06	0.02	0.01	0.06	1.37	0.05	0.07	1.31	0.01	97.26	6.30	30.17	94.39	0.87	1.95	0.01	0.07	12.71	0.16	1.06	0.05	0.00	0.00	0.05	0.01	0.27	1.31	10.51	2.56	0.07	0.15	29.87	0.00	0.00	0.00	4.13	-7.89	-0.32	47.26	194.13	894.34	337.63	1180.92	643.42	938.43	410.88	1132.19	398.90
49.416	0	0.05	0.02	0.01	0.05	2.22	0.05	0.07	1.64	0.01	95.57	9.52	34.52	94.14	0.72	1.55	0.01	0.07	15.88	0.22	0.84	0.05	0.00	0.00	0.06	0.00	0.16	1.64	7.85	3.53	0.07	0.13	32.66	0.00	0.00	0.00	4.50	-8.12	-1.99	47.15	189.65	900.22	339.08	1180.39	640.01	940.92	409.86	1130.21	398.35
49.449	0	0.05	0.01	0.01	0.05	2.94	0.05	0.07	1.58	0.01	94.12	12.88	37.22	94.39	0.66	1.67	0.01	0.10	16.83	0.29	0.75	0.04	0.00	0.00	0.08	0.00	0.10	1.58	5.94	3.88	0.06	0.09	34.77	0.00	0.00	0.00	4.53	-7.88	-1.43	47.34	189.52	901.28	338.60	1181.25	637.89	942.87	411.42	1131.86	397.22
49.482	0	0.04	0.01	0.01	0.05	2.97	0.05	0.08	0.98	0.01	94.06	12.83	37.45	93.50	0.59	2.55	0.01	0.13	17.05	0.31	0.69	0.04	0.00	0.00	0.11	0.00	0.07	0.98	5.57	4.43	0.06	0.36	34.75	0.00	0.00	0.00	7.08	-8.67	-0.12	47.09	188.79	902.28	337.22	1180.98	636.45	945.34	407.54	1133.94	398.98
49.516	0	0.04	0.01	0.01	0.05	4.10	0.04	0.08	0.79	0.01	91.81	17.94	40.59	93.56	0.42	3.38	0.01	0.14	18.10	0.37	0.65	0.04	0.00	0.00	0.11	0.00	0.06	0.79	4.04	6.09	0.06	0.23	37.21	0.00	0.00	0.00	6.44	-8.62	-1.36	47.06	184.51	905.26	337.39	1182.99	636.44	948.28	407.76	1132.50	397.28
49.549	0	0.04	0.01	0.01	0.04	4.32	0.04	0.09	0.66	0.01	91.37	20.23	41.23	94.13	0.42	3.78	0.01	0.19	17.23	0.39	0.64	0.03	0.00	0.00	0.14	0.00	0.06	0.66	3.48	6.73	0.06	0.12	38.13	0.00	0.00	0.00	6.95	-8.12	-3.03	47.21	184.70	908.42	338.58	1183.33	634.22	947.79	411.90	1131.76	395.41
49.582	0	0.04	0.01	0.01	0.04	4.13	0.04	0.09	0.42	0.01	91.73	20.40	40.97	93.38	0.31	3.40	0.01	0.24	16.31	0.45	0.64	0.03	0.00	0.00	0.18	0.00	0.05	0.42	3.34	6.72	0.07	0.15	38.19	0.00	0.00	0.00	5.47	-8.77	-4.08	47.42	184.04	909.93	336.89	1184.87	631.39	948.06	409.26	1131.49	394.18
49.616	0	0.03	0.01	0.01	0.04	5.52	0.04	0.09	0.39	0.01	88.97	27.56	43.83	92.72	0.24	4.26	0.01	0.31	16.82	0.46	0.58	0.03	0.00	0.00	0.22	0.00	0.05	0.39	2.66	7.56	0.06	0.13	40.65	0.00	0.00	0.00	7.02	-9.28	-4.43	47.22	180.70	912.83	336.50	1185.18	629.34	951.06	409.52	1130.98	392.68
49.649	0	0.03	0.01	0.01	0.04	5.53	0.04	0.10	0.29	0.01	88.93	25.77	43.72	93.19	0.18	5.00	0.01	0.41	18.00	0.61	0.66	0.02	0.00	0.00	0.27	0.00	0.05	0.29	2.50	7.86	0.06	0.14	40.08	0.00	0.00	0.00	9.43	-8.92	-5.35	47.01	179.36	914.24	335.40	1188.25	629.47	952.68	409.56	1131.38	394.14
49.682	0	0.03	0.01	0.01	0.04	5.11	0.04	0.10	0.27	0.01	89.79	23.99	43.02	92.52	0.18	5.34	0.01	0.37	17.67	0.64	0.53	0.02	0.00	0.00	0.27	0.00	0.04	0.19	2.32	8.10	0.07	0.08	39.49	0.00	0.00	0.00	8.09	-9.42	-7.16	47.22	181.70	912.61	335.74	1183.96	624.76	946.13	412.70	1126.58	391.44
49.716	0	0.03	0.01	0.01	0.05	5.35	0.04	0.11	0.23	0.01	89.31	22.30	43.23	94.04	0.16	6.49	0.01	0.41	19.69	0.92	0.65	0.02	0.00	0.00	0.23	0.00	0.04	0.12	2.05	9.65	0.06	0.08	38.90	0.00	0.00	0.00	13.29	-8.21	-6.08	45.70	180.31	913.24	333.74	1186.54	627.60	949.88	410.35	1129.38	393.29
49.749	0	0.03	0.01	0.01	0.04	5.92	0.04	0.11	0.25	0.01	88.15	24.22	44.14	92.31	0.20	6.48	0.01	0.38	20.29	1.28	0.75	0.02	0.00	0.00	0.25	0.00	0.04	0.13	2.09	9.45	0.06	0.10	39.57	0.00	0.00	0.00	11.42	-9.58	-7.84	46.11	179.14	912.92	332.65	1187.69	626.61	948.64	411.58	1126.52	390.39
49.783	0	0.04	0.01	0.01	0.04	6.94	0.04	0.11	0.28	0.01	86.12	21.61	45.05	96.56	0.23	5.27	0.01	0.33	25.09	1.85	1.04	0.03	0.00	0.00	0.28	0.00	0.03	0.18	1.99	11.55	0.06	0.25	38.65	0.00	0.00	0.00	12.97	-5.33	-7.80	44.97	181.48	911.31	333.52	1184.89	626.58	945.46	413.24	1125.54	390.66
49.816	0	0.04	0.01	0.01	0.04	5.65	0.04	0.11	0.27	0.01	88.71	19.99	43.34	92.72	0.27	5.26	0.01	0.26	22.41	2.15	0.82	0.03	0.00	0.00	0.27	0.00	0.03	0.24	2.12	11.32	0.06	0.59	38.04	0.00	0.00	0.00	9.79	-9.28	-10.06	45.18	171.37	907.59	333.34	1180.34	623.66	943.91	412.77	1113.67	389.33
49.849	0	0.04	0.01	0.01	0.04	5.03	0.04	0.11	0.57	0.01	89.94	19.34	42.33	95.40	0.56	4.44	0.01	0.20	20.75	2.19	0.59	0.02	0.00	0.00	0.25	0.00	0.02	0.57	2.19	11.03	0.07	0.79	37.78	0.00	0.00	0.00	13.43	-6.84	-11.17	44.13	178.80	905.14	332.01	1181.61	625.04	937.75	416.38	1114.53	389.63
49.883	0	0.04	0.01	0.01	0.05	4.10	0.04	0.11	0.95	0.01	91.79	17.06	40.44	96.31	1.13	4.47	0.01	0.16	18.88	1.88	0.35	0.01	0.00	0.00	0.22	0.00	0.02	0.95	2.10	10.92	0.08	0.71	36.83	0.00	0.00	0.00	9.66	-5.68	-8.35	44.55	178.20	884.69	336.95	1162.04	633.14	921.76	415.87	1098.62	394.09
49.916	0	0.04	0.01	0.01	0.05	3.79	0.05	0.11	1.51	0.01	92.41	17.28	39.55	97.32	2.27	4.59	0.01	0.13	17.25	1.57	0.22	0.01	0.00	0.00	0.19	0.00	0.02	1.51	2.23	10.53	0.08	0.28	36.92	0.00	0.00	0.00	13.22	-4.03	-8.11	43.33	185.59	884.79	338.41	1162.10	635.46	918.25	420.50	1102.11	395.24
49.949	0	0.04	0.01	0.01	0.05	3.96	0.05	0.11	2.90	0.01	92.08	15.52	39.17	98.22	3.53	4.20	0.01	0.12	19.60	1.49	0.16	0.00	0.00	0.00	0.19	0.01	0.03	2.90	2.05	8.30	0.08	0.35	36.12	0.00	0.00	0.00	7.69	-1.94	-7.86	44.02	181.21	884.43	341.84	1155.79	630.75	917.77	419.49	1097.41	395.69
49.983	0	0.04	0.01	0.01	0.06	3.74	0.06	0.11	2.50	0.01	92.52	13.74	38.08	98.56	6.13	3.70	0.01	0.11	20.30	0.94	0.10	0.00	0.00	0.00	0.20	0.01	0.03	2.50	2.07	6.61	0.09	0.22	35.24	0.00	0.00	0.00	9.80	-0.88	-6.11	43.63	180.79	880.60	346.23	1150.58	635.84	915.74	421.67	1095.41	401.61
50.016	0	0.03	0.01	0.01	0.06	5.14	0.07	0.11	2.11	0.01	89.72	16.47	40.46	98.35	8.47	2.82	0.01	0.08	23.56	0.71	0.09	0.00	0.00	0.00	0.16	0.01	0.03	2.11	2.12	5.97	0.08	0.18	36.56	0.00	0.00	0.00	9.22	1.55	-7.05	44.20	179.84	877.76	348.33	1148.66	638.60	912.81	425.14	1091.19	402.25
50.049	0	0.03	0.01	0.01	0.06	6.57	0.07	0.12	2.50	0.01	86.86	19.18	42.12	98.71	10.71	2.16	0.01	0.06	25.89	0.52	0.09	0.01	0.00	0.00	0.14	0.01	0.04	2.50	2.11	4.71	0.07	0.19	37.72	0.00	0.00	0.00	7.11	0.33	-6.39	45.00	182.06	875.64	349.40	1146.93	640.58	910.70	426.20	1091.02	401.09
50.083	0	0.03	0.01	0.01	0.06	6.49	0.08	0.12	1.50	0.01	87.03	21.55	41.82	98.59	13.62	1.95	0.01	0.07	23.85	0.39	0.09	0.01	0.00	0.00	0.12	0.01	0.06	1.50	2.17	3.75	0.05	0.08	38.63	0.00	0.00	0.00	2.98	0.76	-6.26	45.71	181.54	873.19	351.67	1143.15	639.77	908.08	426.83	1087.86	401.63
50.116	0	0.03	0.01	0.01	0.07	5.84	0.08	0.13	1.77	0.01	88.31	19.95	40.55	97.78	14.77	1.96	0.01	0.08	23.08	0.39	0.11	0.02	0.00	0.00	0.11	0.01	0.08	1.77	2.25	3.39	0.05	0.15	38.02	0.00	0.00	0.00	1.35	3.08	-6.19	46.05	186.45	871.73	353.42	1139.53	637.54	903.06	428.65	1087.59	401.94
50.150	0	0.03	0.01	0.01	0.06	3.55	0.08	0.12	1.44	0.01	92.90	17.75	36.85	97.80	13.18	1.70	0.01	0.07	15.63	0.38	0.12	0.03	0.00	0.00	0.09	0.01	0.14	1.44	2.70	2.67	0.04	0.20	37.13	0.00	0.00	0.00	0.12	3.02	-4.44	46.10	185.82	870.74	354.86	1134.77	634.60	902.69	426.28	1087.25	404.68
50.183	0	0.03	0.01	0.01	0.06	3.13	0.07	0.11	1.90	0.01	93.75	16.60	35.89	97.78	12.09	1.42	0.01	0.07	14.30	0.31	0.11	0.03	0.00	0.00	0.08	0.01	0.19	1.90	2.81	2.19	0.04	0.07	36.62	0.00	0.00	0.00	1.72	3.07	-4.17	46.19	187.44	869.26	354.39	1134.69	635.43	901.50	427.70	1087.52	404.70
50.216	0	0.04	0.01	0.01	0.07	2.24	0.08	0.11	3.01	0.01	95.52	13.25	32.63	97.36	12.55	1.42	0.01	0.07	11.51	0.24	0.09	0.03	0.00	0.00	0.08	0.01	0.30	3.01	2.75	2.06	0.04	0.15	34.97	0.00	0.00	0.00	1.79	3.96	-4.18	46.24	188.08	868.47	354.49	1134.74	636.77	900.72	427.28	1087.52	405.34
50.250	0	0.04	0.02	0.01	0.07	1.54	0.08	0.10	5.45	0.01	96.92	8.72	28.72	98.07	12.03	1.13	0.01	0.05	10.51	0.25	0.08	0.02	0.00	0.00	0.09	0.01	0.49	5.45	2.70	1.44	0.05	0.10	32.05	0.00	0.00	0.00	0.71	2.36	-3.76	46.22	185.85	867.44	355.51	1130.11	633.98	899.52	425.85	1084.34	406.27
50.283	0	0.04	0.02	0.01	0.07	1.43	0.08	0.10	10.36	0.01	97.13	7.80	27.00	97.94	11.87	1.44	0.01	0.05	10.74	0.23	0.09	0.02	0.00	0.00	0.11	0.01	0.96	10.36	2.47	1.35	0.05	0.15	31.30	0.00	0.00	0.00	3.44	2.69	-2.47	46.31	191.88	866.82	354.59	1131.41	634.87	898.44	425.99	1089.49	408.05
50.316	0	0.05	0.02	0.01	0.09	1.15	0.10	0.12	11.07	0.01	97.70	5.88	24.10	98.00	15.00	1.51	0.01	0.05	10.53	0.20	0.09	0.02	0.00	0.00	0.11	0.01	1.49	11.07	2.25	1.06	0.04	0.19	29.42	0.00	0.00	0.00	5.04	2.55	-3.06	46.09	189.91	866.75	355.39	1130.81	635.45	898.45	428.72	1087.21	407.92
[truncated: 23,468 more rows]
[truncated: 4 more columns]
