# Supplementary material for: Exploring emotion recognition in patients with mild cognitive impairment and Alzheimer’s dementia undergoing a rehabilitation program
Source: PLoS One. 2025 Apr 24;20(4):e0322213. doi: 10.1371/journal.pone.0322213 (PMC12021228; doi:10.1371/journal.pone.0322213)
Supplement: S1 Data — (ZIP) [file pone.0322213.s003.zip › raw data1-10/No9 Cognitive training.csv]

time stamp	face id	anger	contempt	disgust	fear	joy	sadness	surprise	sentimentality	confusion	neutral	engagement	valence	attention	inner brow raise	brow raise	brow furrow	eye widen	cheek raise	lid tighten	nose wrinkle	upper lip raise	dimpler	lip corner depressor	chin raise	lip pucker	lip stretch	lip press	mouth open	jaw drop	lip suck	eye closure	smile	smirk	blink	blink rate	pitch	yaw	roll	brightness	interocular distance	topleft_x	topleft_y	bottomright_x	bottomright_y	outer_right_eye_X	outer_right_eye_Y	outer_left_eye_X	outer_left_eye_Y
0.033	0	0.06	0.06	0.02	0.64	0.02	0.06	0.42	0.14	0	98.71	4.5	0	95.72	0.05	48.71	0	0.01	0.14	0	0	0	0.01	1.04	0.95	0	0.02	6.62	0	0.03	0.01	16.41	0	0	0		15.85	6.46	-2.11	56.81	107.92	787.92	481.76	939.95	645.72	807.61	524.23	915.18	515.44
0.066	0	0.06	0.05	0.03	0.81	0.02	0.08	0.56	0.09	0	98.37	8.24	0	97.55	0.09	55.75	0	0.02	0.08	0	0	0	0	7.59	2.32	0	0.01	7.14	0	0.01	0.01	26.37	0	0	0		12.87	3.58	0.25	56.96	117.52	783.36	472.78	942.05	643.55	803.27	512.81	920.78	510.9
0.1	0	0.06	0.06	0.03	0.58	0.02	0.08	0.37	0.07	0	98.84	3.08	0	96.7	0.07	45.65	0	0.03	0.07	0	0	0	0	4.33	1.82	0	0.01	4.76	0	0.03	0.01	13.96	0	0	0		7.12	5.11	-0.38	56.84	117.78	778.07	465.59	946.77	645.71	802.4	509.16	919.99	502.6
0.133	0	0.08	0.08	0.03	0.39	0.02	0.08	0.23	0.08	0.01	99.21	1.14	0	97.14	0.08	33.82	0.01	0.04	0.07	0	0	0	0	1.93	1.41	0	0.01	3.69	0	0.05	0.01	31.82	0	0	0		13.25	4.37	-1.18	56.86	112.84	777.95	464.53	949.12	649.15	805.42	511.12	917.89	501.99
0.166	0	0.07	0.07	0.03	0.48	0.02	0.07	0.29	0.09	0	99.05	1.63	0	97.58	0.09	39.55	0	0.09	0.05	0	0	0	0	1.69	1.26	0	0.01	2.78	0	0.06	0.01	22.29	0	0	0		14.41	3.52	-0.55	57.09	111.34	777.36	463.82	949.93	650.29	806.81	510.79	917.82	502.11
0.2	0	0.07	0.08	0.03	0.44	0.02	0.08	0.27	0.11	0.01	99.11	1.28	0	97.37	0.11	37.43	0.01	0.11	0.06	0	0.01	0	0	1.59	1.35	0	0.01	1.77	0	0.08	0.01	12.32	0	0	0		15.23	3.94	-0.65	57.14	112.9	779.05	464.1	950.48	649.66	807.01	510.39	919.65	502.75
0.233	0	0.07	0.07	0.03	0.49	0.02	0.07	0.3	0.11	0.01	99.02	1.71	0	97.36	0.11	40.32	0	0.16	0.06	0	0.01	0	0	1.48	1.43	0	0.01	2.6	0	0.07	0.01	16.71	0	0	0		14.46	3.96	-0.83	57.03	112.01	779.49	463.7	951.76	649.93	808.22	510.57	919.89	501.89
0.266	0	0.07	0.07	0.03	0.53	0.02	0.07	0.33	0.12	0.01	98.94	2.24	0	96.98	0.12	42.51	0	0.17	0.09	0	0.01	0	0	1.2	1.58	0	0.01	3.84	0	0.09	0.01	13.35	0	0	0		14.53	4.65	-0.8	57.1	113.42	780.41	463.78	952.37	649.58	808.28	510.46	921.39	502.11
0.3	0	0.07	0.08	0.03	0.44	0.02	0.08	0.27	0.13	0.01	99.11	1.52	0	96.66	0.13	37.21	0	0.27	0.12	0	0.01	0	0	1.27	1.83	0	0.01	4.25	0.01	0.1	0.02	11.69	0	0	0		13.17	5.18	0.41	57.13	115.66	780.73	463.65	952.43	648.19	808.36	509.56	923.81	502.58
0.333	0	0.08	0.08	0.03	0.39	0.02	0.08	0.22	0.12	0.01	99.22	1.11	0	97.35	0.12	33.01	0	0.34	0.1	0	0.01	0	0	1.32	1.41	0	0.01	4.14	0.01	0.11	0.02	10.79	0	0	0		12.26	3.98	0.71	56.91	115.56	780.65	463.7	952.38	648.23	808.55	508.86	923.96	502.87
0.367	0	0.08	0.09	0.03	0.38	0.02	0.08	0.21	0.12	0	99.25	0.95	0	97.83	0.12	32.08	0	0.31	0.07	0	0	0	0	1.39	1.53	0	0.01	2.82	0.01	0.1	0.02	11.62	0	0	0		11.92	2.96	0.94	56.85	115.44	781.26	463.94	952.81	648.27	809.32	508.63	924.64	503.3
0.4	0	0.08	0.08	0.03	0.42	0.02	0.08	0.25	0.11	0	99.16	1.25	0	97.91	0.11	35.32	0	0.3	0.08	0	0	0	0	1.44	1.95	0	0.01	3.48	0.01	0.12	0.02	14.35	0	0	0		13.97	2.76	0.23	56.83	115.35	782.89	465.06	953.05	648.89	809.65	509.44	924.89	504.51
0.433	0	0.09	0.09	0.03	0.34	0.02	0.09	0.19	0.11	0	99.32	0.92	0	96.66	0.11	29.17	0	0.19	0.07	0	0	0	0	1.37	2.26	0	0.01	5.39	0.01	0.12	0.02	20.07	0	0	0		11.34	5.18	0.64	56.71	116.19	783.15	465.83	954.31	649.42	810.43	510.68	926.46	504.7
0.467	0	0.09	0.09	0.03	0.33	0.02	0.09	0.19	0.11	0	99.33	0.97	0	97.46	0.11	28.65	0	0.15	0.06	0	0	0	0	1.26	1.94	0	0.01	6.6	0.01	0.11	0.02	27.71	0	0	0		13.07	3.77	-0.13	56.64	117.29	783.89	466.24	955.57	650.99	810.17	511.95	927.26	505.12
0.5	0	0.09	0.1	0.03	0.31	0.02	0.09	0.17	0.12	0	99.38	0.89	0	97.53	0.12	26.35	0	0.1	0.05	0	0	0	0	1.17	1.78	0	0.01	7.61	0.01	0.11	0.02	41.84	0	0	0		13.63	3.62	-0.29	56.62	115.33	783.59	466.56	955.78	652.05	811.01	512.98	926.07	505.17
0.533	0	0.09	0.1	0.03	0.31	0.02	0.09	0.17	0.11	0	99.38	0.87	0	97.82	0.11	26.63	0	0.08	0.05	0	0	0	0	1.04	1.48	0	0.01	7.15	0.01	0.12	0.03	17.13	0	0	0		12.81	2.99	-0.98	56.47	116.42	783.11	465.81	957.36	653.59	810.4	512.85	926.5	504.21
0.567	0	0.09	0.1	0.03	0.31	0.02	0.09	0.17	0.12	0.01	99.38	0.84	0	97.87	0.12	26.52	0.01	0.07	0.06	0	0	0	0	0.83	1.38	0	0.01	6.61	0.01	0.18	0.03	33.16	0	0	0		12.95	2.86	-1.05	56.26	120.17	784.17	466.47	958.1	654.17	809.23	512.47	929.21	505.65
0.6	0	0.1	0.1	0.03	0.3	0.02	0.09	0.16	0.12	0.01	99.41	0.91	0	97.57	0.12	25.17	0.01	0.06	0.08	0	0	0	0	0.84	1.55	0	0.01	9.16	0.01	0.18	0.03	30.93	0	0	0		12.95	3.53	-1.35	56.24	119.52	784.17	467.17	957.54	654.47	809.02	512.96	928.35	506.1
0.633	0	0.09	0.1	0.02	0.32	0.02	0.09	0.18	0.14	0	99.35	1.02	0	97.45	0.14	27.85	0	0.07	0.1	0	0	0	0	0.74	1.21	0	0.01	8.12	0.01	0.19	0.03	54.42	0	0	0		11.96	3.77	-1.68	55.97	117.21	784.17	468.4	957.08	655.16	809.73	514.1	926.69	506.55
0.667	0	0.08	0.09	0.02	0.38	0.02	0.08	0.22	0.14	0	99.24	1.13	0	97.37	0.14	32.73	0	0.09	0.11	0	0	0	0	0.81	0.92	0	0.01	4.61	0.02	0.22	0.02	16.16	0	0	0		11.4	3.94	-1.02	55.52	116.76	784.6	469.38	956.43	654.83	810.4	514.02	927	507.84
0.7	0	0.07	0.08	0.02	0.42	0.02	0.08	0.25	0.15	0.01	99.16	1.19	0	97.51	0.15	35.7	0	0.1	0.12	0	0.01	0	0	0.95	0.79	0	0	2.42	0.02	0.21	0.02	8.24	0	0	0		9.64	3.66	-0.87	55.2	117.29	783.54	468.7	956.84	654.58	810.01	514.66	927.01	506.38
0.734	0	0.07	0.07	0.02	0.47	0.02	0.07	0.29	0.14	0.01	99.06	1.38	0	97.98	0.14	39.16	0	0.14	0.13	0	0.01	0.01	0	1.05	0.92	0	0	1	0.02	0.28	0.02	17.67	0	0	0		11.87	2.59	-1.04	54.96	117.69	784.41	469.71	956.29	654.9	809.75	515.18	927.22	507.96
0.767	0	0.07	0.07	0.02	0.47	0.02	0.07	0.29	0.14	0.01	99.06	1.38	0	97.96	0.14	38.91	0	0.17	0.13	0	0.01	0.01	0	1.33	0.92	0	0	1.14	0.02	0.33	0.02	37.43	0	0	0		12.11	2.64	-1.38	54.65	117.45	783.96	469.38	956.28	655.02	809.37	515.6	926.53	507.27
0.8	0	0.07	0.08	0.02	0.44	0.02	0.08	0.27	0.15	0.01	99.11	1.25	0	98	0.15	37.22	0	0.17	0.13	0	0.01	0.02	0	1.61	1.07	0	0	1.57	0.02	0.37	0.02	24.85	0	0	0		12.24	2.54	-1.58	54.45	118.03	783.28	469.42	956.48	656.46	808.61	515.31	926.41	507.77
0.834	0	0.06	0.06	0.02	0.56	0.02	0.07	0.36	0.14	0.01	98.89	2.15	0	97.93	0.14	43.92	0	0.25	0.09	0	0.01	0.02	0	1.88	1.02	0	0	1.5	0.02	0.42	0.02	18.96	0	0	0		11.36	2.72	-1.42	54.16	117.65	785.04	471.33	956.64	656.51	809.9	516.18	927.36	509.47
0.867	0	0.06	0.06	0.02	0.57	0.02	0.07	0.37	0.13	0	98.86	2.29	0	97.49	0.13	44.56	0	0.31	0.08	0	0	0.02	0	2.05	1.02	0	0	1.58	0.03	0.4	0.01	73.57	0	0	0		12.84	3.71	-1.19	54.25	118.81	785.89	471.79	958.2	657.89	810.73	517.17	929.35	510.58
0.9	0	0.07	0.07	0.03	0.48	0.02	0.08	0.3	0.1	0	99.04	1.57	0	97.46	0.1	39.63	0	0.28	0.06	0	0	0.02	0	2.2	1.21	0	0	1.77	0.03	0.41	0.01	76.74	0	0	0		13.76	3.77	-1.24	54.17	119.06	788.34	475.69	956.46	657.41	810.87	519.39	929.83	514.61
0.934	0	0.08	0.09	0.03	0.38	0.02	0.09	0.22	0.09	0	99.25	0.94	0	97.79	0.09	32.26	0	0.2	0.07	0	0	0.04	0	2.52	1.48	0	0	1.29	0.04	0.49	0.01	97.63	0	0	0		11.18	3.06	-1.73	53.76	117.87	789.21	477.71	956.69	658.23	811.59	521.2	929.32	515.3
0.967	0	0.08	0.09	0.03	0.34	0.02	0.09	0.19	0.08	0	99.32	0.77	0	97.81	0.06	29.34	0	0.15	0.08	0	0	0.07	0	2.72	1.73	0	0	1.29	0.04	0.46	0.01	93.89	0	0	0		9.04	3.01	-1.12	53.51	116.88	790.19	479	957.27	658.58	813.39	520.91	930.22	517.09
1	0	0.08	0.1	0.03	0.31	0.02	0.1	0.17	0.1	0	99.39	0.65	0	97.36	0.06	26.18	0	0.12	0.1	0	0	0.31	0	3.39	1.58	0	0	0.53	0.05	0.52	0.01	95.69	0	0	0		9.34	3.96	-0.48	53.38	117.92	790.28	479.45	958.4	659.78	814.1	522.75	931.89	517.13
1.034	0	0.09	0.1	0.03	0.29	0.02	0.12	0.16	0.14	0.01	99.41	0.68	0	97.17	0.06	24.88	0	0.11	0.14	0	0.01	0.52	0	5.38	1.95	0	0	0.53	0.06	0.51	0.01	93.95	0	0	0		7.94	4.32	-0.12	53.1	118.55	789.98	480.26	958.92	661.29	814.21	522.83	932.67	518.36
1.067	0	0.09	0.1	0.03	0.29	0.02	0.12	0.16	0.15	0.01	99.42	0.68	0	97.43	0.05	24.44	0	0.1	0.15	0	0.01	0.4	0	5.71	2.16	0	0	0.81	0.06	0.45	0.01	94.11	0.01	0	0		7.69	3.83	-0.26	52.91	118.16	789.46	481.42	959.15	663.61	814.11	523.67	932.2	519.72
1.101	0	0.09	0.11	0.03	0.27	0.02	0.14	0.14	0.21	0.01	99.46	0.66	0	97.55	0.06	22.46	0	0.08	0.21	0	0.01	0.22	0	7.42	2.37	0	0	2.35	0.08	0.44	0.01	92.49	0.01	0	0		5.4	3.57	-0.37	52.71	119.39	788.74	481.49	960.01	664.77	813.46	523.92	932.77	519.44
1.134	0	0.09	0.11	0.03	0.29	0.02	0.15	0.15	0.25	0.01	99.43	0.89	0	97.89	0.07	24.2	0	0.07	0.25	0	0.01	0.22	0	9.75	2.56	0	0.01	2.07	0.1	0.4	0.01	94.82	0.01	0	0		7.62	2.82	0.16	52.75	119.22	788.49	481.91	960.44	666.33	814.1	524.71	933.26	520.87
1.167	0	0.08	0.09	0.03	0.34	0.02	0.15	0.19	0.32	0.01	99.33	1.29	0	98.03	0.09	28.92	0	0.08	0.32	0	0.01	0.21	0	10.37	2.97	0	0.01	2.07	0.11	0.38	0.01	97.83	0.01	0	0		7.28	2.48	0.03	52.55	117.72	788.68	481.87	960.17	665.93	814.69	524.47	932.34	520.48
1.201	0	0.07	0.07	0.03	0.47	0.02	0.15	0.29	0.42	0.02	99.05	3.74	0	98.02	0.14	39.23	0	0.11	0.42	0	0.02	0.22	0	13.7	3.49	0	0	1.6	0.16	0.35	0.01	92.03	0.01	0	0		5.73	2.48	-0.87	52.32	116.75	788.37	481.8	959.88	666.08	814.09	524.13	930.75	519.52
1.234	0	0.06	0.06	0.03	0.68	0.02	0.14	0.45	0.47	0.02	98.65	9.85	0	97.77	0.24	49.86	0	0.15	0.47	0	0.02	0.34	0	15.91	4.37	0	0	1.28	0.16	0.36	0.01	95.58	0.01	0	0		5.25	3.09	-1.4	52.37	116.94	788.28	481.65	960.27	665.94	813.73	525.28	930.48	518.43
1.267	0	0.06	0.05	0.03	0.77	0.02	0.16	0.53	0.5	0.02	98.46	16.15	0	96.8	0.32	53.66	0	0.17	0.5	0	0.02	0.27	0	19.18	5.73	0	0	1.43	0.16	0.27	0.01	79.97	0.01	0	0		6.49	4.95	-0.62	52.68	117.84	787.45	481	960.76	667.34	813.78	523.7	931.54	519.53
1.301	0	0.05	0.05	0.03	0.86	0.02	0.15	0.61	0.47	0.02	98.28	20.3	0	96.97	0.36	56.95	0	0.2	0.47	0	0.02	0.28	0	19.36	4.51	0	0	1.07	0.18	0.21	0.01	71.6	0.02	0	0		5.63	4.67	-0.57	52.77	117.76	786.51	480.25	960.89	667.84	813.44	522.58	931.15	519.02
1.334	0	0.05	0.05	0.03	0.88	0.02	0.15	0.63	0.36	0.01	98.23	20.82	0	96.84	0.33	57.7	0	0.24	0.36	0	0.01	0.19	0	19.01	3.75	0	0	1	0.15	0.19	0.01	88.79	0.01	0	0		5.51	4.88	-1.72	52.55	115.54	784.47	478.64	962.64	669.68	813.56	524.79	928.75	515.74
1.368	0	0.05	0.04	0.03	0.95	0.02	0.15	0.69	0.3	0.01	98.1	26.14	0	97.57	0.3	59.92	0	0.27	0.29	0	0.01	0.18	0	20.49	2.94	0	0	0.38	0.13	0.16	0.01	48.79	0.02	0	0		6.12	3.53	-1.36	52.71	115.84	784.1	479.4	961.86	670.82	813.04	523.96	928.7	517.64
1.401	0	0.05	0.04	0.03	0.96	0.02	0.19	0.69	0.27	0.01	98.09	34.1	0	96.77	0.27	60.13	0	0.32	0.24	0	0.01	0.18	0	25	3.04	0	0	0.38	0.1	0.13	0.01	23.68	0.02	0	0		6.06	5.01	-0.61	52.73	117.63	783.45	479.18	961.8	671.13	812.42	523.09	929.96	518.42
1.434	0	0.05	0.05	0.03	0.87	0.02	0.22	0.62	0.21	0.01	98.26	32.81	0	96.95	0.21	57.32	0	0.36	0.19	0	0.01	0.14	0	27.09	3	0	0	0.34	0.07	0.12	0.01	22.89	0.02	0	0		5.81	4.71	-0.39	52.66	117.63	783.33	479.94	961.11	671.49	812.19	522.87	929.77	519.54
1.468	0	0.05	0.05	0.03	0.86	0.02	0.34	0.61	0.18	0.02	98.28	48.02	0	96.78	0.14	56.97	0	0.42	0.18	0	0.02	0.19	0	35.37	2.84	0	0	0.25	0.04	0.07	0	25.11	0.02	0	0		6.39	4.98	-0.67	52.72	116.85	782.61	478.74	961.64	671.49	812.28	523.15	929.02	517.93
1.501	0	0.05	0.05	0.03	0.76	0.02	0.42	0.52	0.15	0.02	98.49	46.43	0	96.81	0.09	53.05	0	0.48	0.15	0	0.02	0.15	0	38.5	1.83	0	0	0.3	0.04	0.06	0	25.96	0.01	0	0		6.2	4.94	-1.02	52.65	117.15	782.28	478.66	961.79	671.94	811.73	523.38	928.74	517.62
1.534	0	0.05	0.05	0.03	0.77	0.02	0.44	0.53	0.15	0.02	98.45	49.89	0	96.84	0.06	53.71	0	0.51	0.15	0	0.02	0.14	0	39.57	1.43	0	0	0.24	0.03	0.05	0	72.82	0.01	0	0		7.32	4.89	-0.65	52.67	116.06	781.59	478.03	961.51	671.66	812.15	523.64	928.03	517.12
1.568	0	0.05	0.05	0.03	0.86	0.02	0.48	0.6	0.13	0.02	98.28	61.41	-0.13	97.14	0.04	56.94	0	0.5	0.13	0	0.02	0.12	0	42.17	1.33	0	0	0.2	0.03	0.05	0	57.13	0.01	0	0		7.16	4.37	0.43	52.8	117.12	780.64	477.17	962.13	671.96	812.4	523.04	929.37	517.12
1.601	0	0.05	0.04	0.02	0.93	0.02	0.36	0.67	0.13	0.02	98.14	57.96	0	98.34	0.04	59.36	0	0.5	0.13	0	0.02	0.13	0	37.97	0.95	0	0	0.11	0.04	0.07	0	27.02	0.01	0	0		3.92	1.58	-0.27	52.43	115.84	780.67	478.1	961.47	672.52	812.02	521.81	927.78	517.41
1.634	0	0.05	0.04	0.02	0.95	0.02	0.33	0.68	0.14	0.02	98.1	55.73	0	98.21	0.04	59.92	0	0.49	0.14	0	0.02	0.13	0	36.27	0.76	0	0	0.09	0.03	0.08	0	23.72	0.01	0	0		3.69	1.98	-1.08	52.34	115.88	779.77	478.05	960.83	673.16	810.52	521.6	926.31	517.08
1.668	0	0.05	0.04	0.02	0.96	0.02	0.31	0.69	0.12	0.01	98.08	55.14	0	97.53	0.03	60.31	0	0.42	0.12	0	0.01	0.14	0	35.59	0.47	0	0	0.07	0.02	0.08	0	26.51	0.01	0	0		7.82	3.62	-0.04	52.78	114.12	778.36	477.04	960.88	673.79	811.72	523.08	925.68	516.99
1.701	0	0.05	0.04	0.02	0.96	0.02	0.27	0.69	0.13	0.02	98.09	49.84	0	97.48	0.03	60.28	0	0.4	0.13	0	0.02	0.19	0	32.97	0.32	0	0	0.06	0.02	0.09	0	19.26	0.01	0	0		9.06	3.73	0.42	52.88	113.63	777.99	476.72	961.72	674.91	812.62	523.5	926.08	517.27
1.735	0	0.05	0.04	0.02	1.01	0.02	0.22	0.74	0.09	0.01	97.98	46.07	0	98.14	0.02	62	0	0.37	0.09	0	0.01	0.17	0	29.37	0.26	0	0	0.11	0.02	0.08	0	35.35	0.01	0	0		6.65	2.16	-0.1	52.63	115.18	777.23	475.64	962.18	674	811.27	523.64	926.12	514.91
1.768	0	0.04	0.04	0.02	1.11	0.02	0.16	0.83	0.11	0.01	97.78	43.14	0	98.22	0.02	64.91	0	0.32	0.11	0	0.01	0.27	0	24.99	0.25	0	0	0.1	0.02	0.1	0	32.36	0.01	0	0		5.6	1.96	-0.09	52.73	114.7	777.55	475.39	963.16	674.66	812.15	522.58	926.59	514.88
1.801	0	0.04	0.04	0.02	1.22	0.02	0.14	0.94	0.16	0.02	97.56	45.36	0	97.39	0.02	67.81	0	0.32	0.16	0	0.02	0.43	0	23.21	0.27	0	0	0.17	0.03	0.12	0	28.26	0.01	0	0		8.7	3.91	-0.73	52.85	110.77	779.11	476.3	961.88	674.73	813.69	521.47	924.35	516.57
1.835	0	0.04	0.03	0.02	1.32	0.02	0.16	1.04	0.14	0.03	97.36	54.6	0	97.84	0.02	70.08	0	0.37	0.14	0	0.03	0.39	0	25.55	0.28	0	0	0.26	0.02	0.12	0	18.78	0	0	0		6.33	2.94	0.75	52.86	114.09	778.71	475.3	963.45	673.04	813.95	523.11	927.73	514.77
1.868	0	0.04	0.03	0.03	1.41	0.02	0.14	1.13	0.18	0.02	97.18	56.68	0	97.45	0.02	72.16	0	0.34	0.18	0	0.02	0.64	0	24.52	0.33	0	0	0.18	0.03	0.15	0	14.11	0.01	0	0		7.32	3.78	1.19	53.04	113.66	778.4	475.11	964.32	674.95	814.78	522.07	928.28	515.92
1.901	0	0.04	0.03	0.03	1.5	0.02	0.13	1.22	0.16	0.02	96.99	57.89	0	98.01	0.01	74.07	0	0.36	0.16	0	0.02	0.5	0	23.22	0.45	0	0	0.28	0.04	0.19	0	10.85	0.01	0	0		8.12	2.52	-0.24	52.95	114.49	780.07	475.82	963	673.88	813.21	520.74	927.63	516.54
1.935	0	0.04	0.03	0.02	1.5	0.02	0.1	1.23	0.09	0.02	96.99	47.5	0	98.1	0.01	74.13	0	0.3	0.09	0	0.02	0.24	0	17.96	0.49	0	0	0.18	0.08	0.26	0	19.28	0.01	0	0		7.65	2.29	1.38	53.07	113.47	782.03	476.07	964.43	671.99	816.88	522.11	930.21	516.5
1.968	0	0.04	0.03	0.02	1.73	0.02	0.09	1.46	0.08	0.02	96.54	55.53	0	97.88	0.01	78.38	0	0.31	0.08	0	0.02	0.25	0	17.72	0.53	0	0	0.18	0.08	0.26	0	21.58	0.01	0	0		8.84	2.85	1.24	53.06	114.71	782.74	476.12	966.33	673.73	817.44	522.55	932.03	517.19
2.001	0	0.04	0.03	0.02	1.58	0.02	0.08	1.31	0.06	0.01	96.84	45.06	0	97.48	0.02	75.63	0	0.26	0.06	0	0.01	0.17	0	15.24	0.53	0	0	0.28	0.11	0.33	0	73.28	0.01	0	0		10.11	3.71	1.47	53.13	116.84	783.45	477.62	966.85	674.47	817.24	525.24	933.91	518.76
2.035	0	0.04	0.03	0.02	1.35	0.02	0.08	1.08	0.06	0.02	97.3	31.41	0	97.85	0.03	70.87	0	0.23	0.06	0	0.02	0.12	0	12.74	0.65	0	0	0.46	0.14	0.45	0.01	75.49	0.01	0	0		8.68	2.91	1.75	52.82	115.9	784.69	478.59	968.11	675.4	819.16	525.29	934.94	519.76
2.068	0	0.04	0.04	0.02	1.14	0.02	0.08	0.87	0.08	0.02	97.72	22.03	0	97.6	0.03	65.83	0	0.18	0.08	0	0.02	0.12	0	11.77	0.51	0	0	0.67	0.13	0.41	0.01	48.15	0.01	0	0		8.5	3.48	1.76	52.78	115.15	785.63	478.4	969.28	676.34	820.57	523.51	935.68	520.37
2.102	0	0.05	0.04	0.02	1.06	0.02	0.08	0.8	0.13	0.02	97.87	17.41	0	97.62	0.03	63.69	0	0.17	0.13	0	0.02	0.09	0	10.28	0.49	0	0	0.61	0.15	0.44	0.01	25.27	0.01	0	0		7.52	3.43	2.2	52.75	114.7	786.23	478.23	969.77	676.16	821.72	522.08	936.41	520.66
2.135	0	0.05	0.04	0.02	0.94	0.02	0.08	0.69	0.14	0.01	98.12	12.9	0	97.65	0.03	59.98	0	0.16	0.14	0	0.01	0.08	0	9.59	0.53	0	0	0.61	0.18	0.45	0.01	43.77	0.01	0	0		7.56	3.37	2.3	52.73	114.7	787.03	477.83	970.75	676.2	822.69	521.19	937.39	520.64
2.168	0	0.05	0.05	0.02	0.81	0.02	0.08	0.57	0.1	0	98.38	9.09	0	98.27	0.03	55.55	0	0.15	0.1	0	0	0.05	0	9.13	0.56	0	0	0.78	0.18	0.4	0.01	27.84	0.01	0	0		8.05	1.81	2.68	53.02	117.03	788.55	477.93	972.3	675.22	823.4	522.88	940.41	520.49
2.202	0	0.05	0.05	0.02	0.83	0.02	0.08	0.59	0.09	0	98.33	9.54	0	98.62	0.03	56.19	0	0.18	0.09	0	0	0.06	0	9.16	0.74	0	0	1.11	0.3	0.48	0.02	26.86	0.01	0	0		7	0.65	2.74	52.99	117.48	789.69	477.91	972.98	674.5	824.12	522.21	941.59	520.36
2.235	0	0.06	0.05	0.03	0.72	0.02	0.09	0.49	0.08	0	98.55	6.74	0	98.71	0.03	51.9	0	0.17	0.08	0	0	0.05	0	8.75	0.95	0	0	2.27	0.34	0.52	0.01	42.19	0.01	0	0		8.94	-0.32	2.03	53.03	118.29	790.52	477.33	974.07	675.47	824.02	521.25	942.31	520.45
2.268	0	0.06	0.06	0.03	0.58	0.02	0.09	0.37	0.08	0	98.85	3.45	0	97.98	0.02	45.07	0	0.15	0.08	0	0	0.06	0	6.8	1.09	0	0	2.93	0.44	0.67	0.01	81.28	0.01	0.01	0		7.01	2.59	2.48	52.89	112.56	791.59	478.69	973.37	674.99	827.47	521.18	940.02	521.04
2.302	0	0.06	0.06	0.03	0.55	0.02	0.08	0.35	0.12	0	98.9	2.64	0	98.67	0.02	43.57	0	0.16	0.12	0	0	0.05	0	4.86	0.64	0	0	1.42	0.59	0.66	0.01	82.24	0.01	0.01	0		7.39	0.47	0.85	52.71	114.93	791.9	478.27	975.74	677.24	826.17	522.08	941.08	520.09
2.335	0	0.08	0.08	0.03	0.4	0.02	0.09	0.24	0.16	0	99.2	1.17	0	98.61	0.02	33.9	0	0.16	0.16	0	0	0.02	0	3.97	0.67	0	0.01	1.8	0.75	0.73	0.01	91.3	0.01	0.02	0		3.17	0.69	1.41	52.07	118.33	793.32	479.83	976.57	676.09	826.12	523.29	944.42	520.72
2.369	0	0.1	0.1	0.03	0.3	0.02	0.1	0.16	0.24	0	99.39	0.82	0	98.47	0.03	25.4	0	0.14	0.24	0	0	0.01	0	2.5	0.86	0	0.01	7.45	1.1	0.67	0.01	97.72	0.01	0.03	0		4.3	1.18	1.83	51.83	118.09	796.46	482.7	977.57	676.79	828.69	525.48	946.77	523.94
2.402	0	0.12	0.12	0.03	0.26	0.02	0.11	0.13	0.27	0	99.48	1.26	0	98.52	0.03	20.4	0	0.12	0.27	0	0	0.01	0	2.3	1.47	0	0.02	18.49	1.13	0.58	0.01	93.78	0.01	0.06	0		6.66	1.01	1.77	51.75	116.79	798.44	484.61	977.42	677.92	830.19	525.65	946.97	526.81
2.435	0	0.24	0.13	0.03	0.24	0.02	0.11	0.12	0.4	0	99.52	19.9	0	98.69	0.05	17.66	0	0.11	0.4	0	0	0.02	0	2.02	1.94	0	0.04	58.35	1.21	0.64	0.01	93.42	0.01	0.12	0		5.02	-0.38	1.74	51.62	117.07	799.65	485.93	977.37	676.91	830.59	525.64	947.62	528.64
2.469	0	0.33	0.13	0.03	0.22	0.02	0.12	0.11	0.65	0.01	99.33	47.15	-4.12	98.7	0.05	15.21	0	0.1	0.65	0	0.01	0.05	0	1.47	4.35	0	0.07	76.7	1.41	0.93	0.02	90.8	0.01	0.2	0		4.37	0.36	1.87	51.72	116.35	799.4	484.52	977.86	676.01	831.21	523.74	947.49	527.91
2.502	0	0.32	0.16	0.03	0.18	0.03	0.13	0.09	1.1	0.01	99.37	17.68	-1.51	98.24	0.06	9.18	0	0.15	1.1	0	0.01	0.06	0	0.9	6.41	0	0.13	65.01	1.46	1.37	0.04	61.37	0.02	0.29	0		5.25	1.9	0.31	52.49	117.19	800.2	484.49	977.02	674.96	829.37	526.05	946.55	524.69
2.535	0	0.3	0.17	0.03	0.17	0.03	0.14	0.08	1.74	0.01	99.4	8.69	-0.01	98.63	0.09	6.82	0	0.25	1.74	0	0.01	0.05	0	0.68	9.24	0	0.27	57.24	1.3	1.69	0.07	78.7	0.02	0.37	0		3.11	0.63	-2.19	52.72	118.08	798.96	482.25	976.78	672.91	825.95	526.17	943.87	519.99
2.569	0	0.33	0.19	0.05	0.15	0.03	0.18	0.07	2.81	0.02	99.34	5.27	-1.12	98.48	0.11	3.66	0	0.3	2.81	0	0.02	0.05	0	0.39	20.23	0	0.78	53.71	1.6	2.61	0.13	57.75	0.03	0.55	0		3.3	1.14	-3.18	53.44	118.64	797.77	480.01	976.03	670.75	823.83	524.98	942.23	517.36
2.602	0	0.46	0.19	0.09	0.15	0.03	0.26	0.07	3.28	0.03	99.09	11.33	-7.67	96.14	0.1	2.97	0	0.36	3.28	0	0.03	0.03	0	0.37	38.99	0	1.23	64.45	1.17	2.45	0.17	43.37	0.03	0.63	0		2.62	5.93	-2.41	54.06	117.93	794.22	477.64	976.11	671.24	823.13	520.6	941.05	519.23
2.635	0	0.62	0.2	0.12	0.14	0.03	0.32	0.07	4.57	0.03	98.76	30.92	-12.48	97.53	0.09	1.96	0	0.35	4.57	0	0.03	0.04	0	0.3	48.45	0	2.04	78.76	1.02	2.35	0.24	76.4	0.04	0.64	0		4.82	3.62	-3.59	54.9	118.96	792.59	475.65	975.16	670.77	820.25	521.26	939.07	515.56
2.669	0	0.66	0.2	0.14	0.14	0.03	0.34	0.07	5.22	0.03	98.67	36.71	-13.3	96.67	0.06	0.97	0	0.31	5.22	0	0.03	0.03	0	0.23	51.02	0	2.59	81.34	0.94	3.13	0.38	69.64	0.08	0.51	0		10.67	5.16	-2.59	55.98	116.85	787.48	472.62	971.95	671.44	818.08	518.18	934.91	516.06
2.702	0	0.71	0.19	0.15	0.14	0.03	0.36	0.07	5.1	0.02	98.58	42.2	-14.65	95.7	0.04	0.69	0	0.34	5.1	0	0.02	0.02	0	0.25	53.8	0	4.11	84.32	0.75	3.08	0.35	10.13	0.1	0.33	0		10.75	6.49	-0.97	56.79	115.39	782.98	467.95	966.19	666.77	815.19	512.51	930.57	510.68
2.736	0	0.5	0.19	0.09	0.14	0.03	0.26	0.07	3.96	0	99	17.29	-8.04	98.76	0.03	0.47	0	0.33	3.96	0	0	0	0	0.14	37.57	0	4.11	69.9	0.53	3.11	0.54	3.64	0.16	0.18	0		8.41	-0.11	-0.66	57.43	115.94	782.92	465.23	966.46	664.33	815.2	510.07	931.08	506.22
2.769	0	0.5	0.19	0.1	0.14	0.03	0.28	0.07	4.43	0	99	16.54	-8.3	98.59	0.03	0.58	0	0.23	4.43	0	0	0	0	0.14	41.12	0	4.98	68.76	0.37	3.11	0.78	1.97	0.22	0.16	0		10.06	-0.78	0.77	58.37	115.24	782.2	462.83	966.69	662.9	816.56	508.04	931.76	505.08
2.802	0	0.57	0.19	0.15	0.14	0.03	0.35	0.07	4.16	0.01	98.85	18.79	-11.9	98.45	0.03	0.67	0	0.22	4.16	0	0.01	0	0	0.16	53.97	0	5.63	70.96	0.25	3.02	1.09	3.33	0.2	0.16	0		10.67	-1.23	-2.07	58.91	113.25	783.45	459.96	965.7	658.12	815.24	505.67	928.38	500.64
2.836	0	0.67	0.19	0.2	0.14	0.03	0.41	0.06	3.57	0.01	98.66	26.32	-15.6	98.53	0.03	0.86	0	0.18	3.57	0	0.01	0	0	0.19	63.19	0	4.46	76.95	0.09	2.79	2.83	67.26	0.26	0.15	0		15.55	-0.98	0.05	59.9	114.61	785.31	459.95	965.57	657.2	817.22	504.74	931.81	502.94
2.869	0	0.88	0.19	0.23	0.14	0.03	0.45	0.06	3.33	0.01	98.25	54.93	-20.48	98.59	0.05	0.99	0	0.17	3.33	0	0.01	0	0	0.23	68.31	0	4.74	92.47	0.07	2.54	2.89	74.94	0.25	0.22	0		15.81	0.76	-0.08	60.31	113.79	787.01	459.78	965.55	655.04	818.4	504.18	932.17	502.58
2.902	0	0.98	0.19	0.29	0.14	0.03	0.51	0.06	2.33	0.01	98.05	60.31	-23.34	98.73	0.07	1.28	0	0.23	2.33	0	0.01	0	0	0.27	75.03	0	5.04	96.21	0.03	2.28	4.31	75.48	0.26	0.17	0		16.17	0.21	0.18	60.44	113.89	789.7	461.18	964.74	652.36	819.51	505.45	933.37	502.89
2.936	0	1.04	0.18	0.35	0.15	0.03	0.55	0.07	1.85	0.01	97.93	63.44	-25.2	98.67	0.12	2.12	0	0.38	1.85	0	0.01	0	0	0.27	80.46	0	6.29	98.07	0.01	2.13	6.95	59.23	0.3	0.18	0		14.23	0.46	-0.8	60.48	111.62	790.33	461	964.94	651.47	820.27	505.51	931.8	501.13
2.969	0	1.12	0.18	0.45	0.15	0.03	0.63	0.07	1.41	0	97.76	64.27	-27.37	98.3	0.13	2.08	0	0.46	1.41	0	0	0	0	0.3	88.25	0	7.49	98.56	0.01	1.8	7.33	36.01	0.26	0.28	0		12.97	1.73	-0.65	60.48	113.57	790.91	460.83	965.15	650.14	819.82	505.27	933.29	500.64
3.002	0	1.13	0.18	0.48	0.17	0.03	0.65	0.07	0.85	0	97.75	64.72	-28.08	98.22	0.21	2.81	0	0.65	0.85	0	0	0	0	0.26	90.61	0	11.18	98.07	0.01	1.26	5.34	6.43	0.24	0.36	0		13.26	1.95	-1.08	60.22	117.71	791.67	461.02	964.71	648.28	817.45	504.84	935.11	501.72
3.036	0	1.09	0.18	0.45	0.17	0.03	0.62	0.07	0.49	0	97.82	63	-27.5	98.46	0.25	2.95	0	0.82	0.49	0	0	0	0	0.33	88.14	0	11.83	97	0	0.66	3.34	16.89	0.2	0.25	0		13.45	1.2	-1.22	59.62	116.93	792	462.39	963.11	647.79	817.11	507.01	933.9	501.28
3.069	0	0.89	0.18	0.33	0.17	0.02	0.52	0.07	0.34	0	98.21	51.34	-23.94	98.62	0.28	4.03	0	0.73	0.34	0	0	0	0	0.31	79.15	0	10.19	89.97	0	0.63	3.28	8.72	0.16	0.16	0		13.63	0.66	-2.1	58.89	116.2	793.71	463.94	962.88	647.15	817.45	508.48	933.48	502.17
3.103	0	0.54	0.16	0.22	0.18	0.02	0.4	0.08	0.3	0	98.92	15.89	-15.47	98.62	0.25	6.2	0	0.75	0.3	0	0	0	0	0.3	66.39	0	9.32	65.64	0	0.57	2.23	14.16	0.14	0.09	0		13.92	0.65	-1.5	58.29	118.88	792.74	467.36	960.7	649.02	815.01	511.51	933.75	505.8
3.136	0	0.57	0.15	0.14	0.2	0.02	0.3	0.09	0.4	0	98.87	38.44	-15.41	98.23	0.23	8.93	0	0.83	0.4	0	0	0	0	0.31	53.27	0	8.96	78.55	0	0.53	2.08	23.4	0.11	0.07	0		13.3	1.93	-1.9	57.84	117.07	792.01	467.96	959.65	649	814.77	512.93	931.59	505.2
3.169	0	0.46	0.14	0.09	0.22	0.03	0.21	0.1	0.53	0	99.09	43.99	-11.79	98.04	0.17	13.38	0	0.73	0.53	0	0	0	0	0.31	39.41	0	6.66	76.95	0	0.53	1.81	15.52	0.11	0.03	0		14.32	2.43	-1.42	57.49	119.9	790.63	467.44	960.95	651.84	813.64	512.09	933.42	506.57
3.203	0	0.39	0.11	0.05	0.28	0.02	0.14	0.14	0.54	0	99.22	72.69	-9.78	98.67	0.17	21.48	0	0.71	0.54	0	0	0	0	0.26	23.46	0	4.5	84.04	0	0.43	2.22	12.8	0.07	0.01	0		11.86	0.48	-1.37	57.25	118.48	790.52	468.77	960.65	652.55	814.18	512.61	932.54	507.41
3.236	0	0.28	0.09	0.03	0.39	0.02	0.09	0.22	0.35	0	99.21	83.32	-6.17	98.23	0.17	32.22	0	0.64	0.35	0	0	0	0	0.22	10.25	0	2.45	81.12	0	0.37	2.18	34.59	0.06	0	0		11.43	1.92	-1.76	56.83	119.04	789.79	468.36	961.66	653.58	813.78	514	932.56	506.14
3.269	0	0.18	0.07	0.03	0.56	0.02	0.07	0.35	0.22	0	98.88	78.32	-1.97	98.58	0.13	43.13	0	0.58	0.22	0	0	0	0	0.26	6.52	0	1.6	66.19	0	0.27	1.93	43.15	0.04	0	0		12.93	0.81	-1.16	56.61	120.42	788.95	469.69	960.52	654.87	812.55	514.85	932.81	508.54
3.303	0	0.14	0.05	0.03	0.76	0.02	0.06	0.51	0.16	0	98.48	85.32	-0.69	98.21	0.11	52.68	0	0.5	0.16	0	0	0	0	0.21	4.5	0	0.98	62.55	0	0.15	1.11	32.75	0.03	0	0		11.9	1.99	-1.12	56.22	120.9	787.42	469.14	961.01	656.01	811.87	515.16	932.55	507.85
3.336	0	0.14	0.05	0.03	0.79	0.02	0.06	0.54	0.17	0	98.42	88.57	-1.17	98.46	0.08	54	0	0.54	0.17	0	0	0	0	0.21	4.36	0	0.81	64.81	0	0.15	1.01	14.92	0.03	0	0		10.94	1.21	-1.9	55.82	119.44	786.95	469.77	961.55	657.98	811.97	516.15	931.11	507.81
3.37	0	0.15	0.05	0.03	0.86	0.02	0.05	0.6	0.25	0	98.28	94.2	-2.74	98.54	0.07	56.42	0	0.69	0.25	0	0	0	0	0.15	4.66	0	0.61	71.6	0	0.12	0.75	28.09	0.02	0	0		10.28	0.94	-1.66	55.75	119.93	785.89	469.42	962.28	659.03	811.79	516.71	931.37	507.43
3.403	0	0.15	0.04	0.03	0.99	0.02	0.05	0.71	0.22	0	98.03	96.74	-3.29	98.66	0.05	60.66	0	0.74	0.22	0	0	0	0	0.11	3.77	0	0.36	74.88	0	0.14	0.63	26.08	0.02	0	0		11.19	0.49	-2.32	55.62	121.26	786.05	470.19	961.58	659.72	810.16	516.62	931.15	508.52
3.436	0	0.14	0.04	0.03	1.19	0.02	0.05	0.91	0.23	0	97.61	98.25	-3.74	98.54	0.05	66.47	0	0.77	0.23	0	0	0	0	0.12	3.65	0	0.22	76.97	0	0.15	0.59	36.66	0.02	0	0		10.86	0.95	-2.54	55.56	120.48	786.81	471.13	961.55	659.7	810.73	517.16	930.95	509.32
3.47	0	0.15	0.04	0.03	1.26	0.02	0.05	0.97	0.22	0	97.49	99.09	-5.65	98.58	0.04	68.02	0	0.79	0.22	0	0	0	0	0.09	5.26	0	0.22	83.71	0	0.15	0.5	39.22	0.01	0	0		10.55	0.8	-1.74	55.06	119.99	786.12	472.09	960.43	660.09	810.8	517.64	930.57	510.45
3.503	0	0.18	0.04	0.03	1.18	0.02	0.05	0.89	0.22	0	97.64	99.32	-7.49	98.69	0.05	65.9	0	0.91	0.22	0	0	0	0	0.09	7.45	0	0.21	89.5	0	0.17	0.53	22.35	0.01	0	0		11.96	0.41	-2.29	54.68	120.16	787.29	473.82	960.85	661.33	811	519.58	930.93	512.26
3.536	0	0.21	0.04	0.04	0.99	0.02	0.06	0.72	0.28	0	98.02	99.06	-8.97	98.56	0.07	60.7	0	0.81	0.28	0	0	0	0	0.12	12.88	0	0.23	90.59	0	0.16	0.56	72.92	0.01	0	0		7.42	0.87	-2.78	54.18	122.61	787.72	474.62	961.08	660.33	809.62	520.14	931.94	511.66
3.57	0	0.24	0.05	0.05	0.86	0.02	0.07	0.6	0.52	0	98.28	98.63	-10.75	98.63	0.07	56.49	0	0.81	0.52	0	0	0	0	0.15	21.58	0	0.33	90.09	0	0.16	0.45	38.14	0.01	0.02	0		6.06	0.62	-2.64	53.64	123.41	787.02	476.4	960.85	661.4	808.78	520.82	932.05	515
3.603	0	0.19	0.04	0.05	0.99	0.02	0.07	0.72	0.63	0.01	98.03	97.94	-8.64	98.19	0.08	60.8	0	0.59	0.63	0	0.01	0	0	0.19	22.02	0	0.3	80.59	0	0.15	0.37	65.69	0.01	0.03	0		4.14	2.04	-1.8	53.46	124.41	787.02	478.37	960.16	663.02	808.76	522.17	933	515.63
3.636	0	0.16	0.04	0.06	1.05	0.03	0.08	0.78	0.76	0.01	97.9	95.74	-7.24	98.6	0.11	62.87	0	0.45	0.76	0	0.01	0	0	0.26	27.46	0	0.34	69.19	0	0.13	0.39	82.99	0.01	0.04	0		3.77	0.73	-2.01	53.22	124.07	786.7	477.93	961.46	664.36	809.25	522.77	933.05	514.63
3.67	0	0.13	0.03	0.07	1.27	0.03	0.08	0.98	0.85	0.01	97.46	92.84	-5.87	98.39	0.16	68.65	0	0.37	0.85	0	0.01	0.01	0	0.36	34.07	0	0.4	56.57	0	0.12	0.38	53.45	0.01	0.06	0		5.79	1.43	-1.93	53.18	124.98	786.49	478.18	960.92	664.69	808.47	523.13	933.21	515.51
3.703	0	0.11	0.04	0.09	1.19	0.02	0.09	0.9	0.51	0.01	97.62	81.02	-4.48	98.62	0.15	66.63	0	0.36	0.51	0	0.01	0.01	0	0.46	39.01	0	0.45	44.76	0	0.11	0.39	26.94	0.01	0.08	0		6.99	0.65	-1.31	53.29	122.69	786.31	479.63	961.02	666.97	810.17	524.19	932.69	517.81
3.737	0	0.09	0.04	0.09	1.13	0.02	0.1	0.85	0.46	0.01	97.74	72.98	-1.01	98.36	0.16	65.09	0	0.37	0.46	0	0.01	0.02	0	0.74	40.6	0	0.37	27.48	0	0.11	0.42	33.03	0.01	0.08	0		7.66	1.54	-0.86	53.19	121.69	785.33	479.94	960.86	668.3	810.54	524.62	932.08	518.67
3.77	0	0.08	0.04	0.08	1.23	0.02	0.09	0.94	0.45	0.01	97.54	71.79	0	98.27	0.13	67.69	0	0.36	0.45	0	0.01	0.02	0	0.81	37.26	0	0.35	18.9	0	0.16	0.56	48.28	0.01	0.08	0		9.17	1.79	-1.22	53.31	120.06	785.31	480.52	961.03	669.6	811.15	525.92	931.02	519.14
3.803	0	0.06	0.03	0.07	1.38	0.02	0.07	1.09	0.27	0.01	97.24	65.4	0	98.48	0.09	71.2	0	0.42	0.27	0	0.01	0.02	0	0.84	30.06	0	0.27	14.63	0.01	0.15	0.64	64.18	0.01	0.05	0		7.4	1.14	-1.79	53.18	120.32	784.87	480.2	960.96	669.17	810.26	526.09	930.3	517.81
3.837	0	0.05	0.03	0.05	1.8	0.02	0.05	1.53	0.33	0.01	96.39	65.55	0	98.55	0.07	79.39	0	0.45	0.33	0	0.01	0.02	0	1.2	21.95	0	0.2	14.63	0.01	0.2	0.74	69.09	0.01	0.03	0		8.35	0.91	-2.09	53.17	121.54	784.21	480.37	961.6	671.3	809.32	526.43	930.61	518.58
3.87	0	0.05	0.03	0.05	1.9	0.02	0.06	1.64	0.36	0.01	96.19	71.05	0	98.47	0.06	80.89	0	0.59	0.36	0	0.01	0.01	0	1.33	23.62	0	0.19	15.14	0.01	0.22	0.8	54.75	0.01	0.03	0		6.93	1.17	-0.9	53.15	122.6	784.28	480.63	962.42	671.47	810.3	526.34	932.71	519.4
3.903	0	0.05	0.02	0.05	2.07	0.02	0.05	1.82	0.41	0.01	95.85	75.05	0	98.56	0.06	83.36	0	0.72	0.41	0	0.01	0.01	0	1.58	23.68	0	0.18	20.59	0.01	0.21	0.99	82.25	0.01	0.03	0		3.99	0.87	-1.52	52.82	123.92	785.08	481.43	963.61	671.59	810.1	527.91	933.68	518.69
3.937	0	0.07	0.03	0.06	1.78	0.03	0.07	1.5	0.77	0.01	96.44	77.08	0	98.69	0.06	78.59	0	0.79	0.77	0	0.01	0.01	0	2.64	27.06	0	0.24	29.84	0.02	0.19	1.47	96.47	0.01	0.04	0		3.32	0.41	-3.85	51.97	122.75	785.13	484.75	962.36	673.45	807.92	530.91	930.29	521.36
3.97	0	0.1	0.03	0.06	1.43	0.03	0.08	1.13	0.99	0.01	97.15	89.2	-3.23	97.54	0.06	71.87	0	0.69	0.99	0	0.01	0.01	0	2.8	28.12	0	0.41	47.73	0.02	0.14	1.46	94.52	0.02	0.05	0		3.01	3.6	-1.69	51.56	123.43	786.23	490.75	960.31	676.39	809.06	534.13	932.34	528.1
4.003	0	0.15	0.03	0.07	1.35	0.03	0.08	1.05	1.5	0.01	97.31	98.19	-9.47	97.91	0.09	70.17	0	0.57	1.5	0	0.01	0	0	3.44	30.3	0	0.67	72.84	0.02	0.11	1.43	97.28	0.02	0.08	0		-0.45	2.77	-2.2	50.68	127.71	784.92	490.52	961.35	676.94	806.19	534.28	933.75	527.99
4.037	0	0.23	0.04	0.09	1.08	0.03	0.12	0.79	2.15	0.01	97.84	98.98	-14.62	97.29	0.11	63.26	0	0.5	2.15	0	0.01	0	0	4.22	38.76	0	1.22	87	0.02	0.08	1.84	97.59	0.03	0.13	0		0.8	4.1	-0.79	50.37	123.62	786.68	496.62	956.94	677.38	808.35	538.26	931.87	533.34
4.07	0	0.26	0.04	0.12	1	0.03	0.15	0.71	3.13	0.01	98	98.83	-16.68	98.19	0.21	60.69	0	0.5	3.13	0	0.01	0	0	4.31	48.62	0	1.72	87.84	0.02	0.06	2.22	98.62	0.04	0.28	0		-0.56	2.03	-2.06	49.92	123.61	785.01	496.2	958.25	679.8	806.96	539.01	930.4	532.57
4.104	0	0.28	0.05	0.19	0.98	0.03	0.2	0.69	3.25	0.01	98.04	98.32	-19.11	98.46	0.33	59.93	0	0.43	3.25	0	0.01	0	0	4.54	62.87	0	2.14	84.02	0.03	0.05	4.37	99.69	0.05	0.65	0		-1.49	1.21	-2.28	49.66	124.42	784.08	495.89	959.35	681.78	806.46	539.81	930.59	531.34
4.137	0	0.3	0.05	0.25	1.03	0.03	0.23	0.72	3.29	0.01	97.94	98.61	-21.37	98.13	0.54	60.9	0	0.37	3.29	0	0.01	0	0	5.2	70.21	0	3.07	85.48	0.03	0.04	5.27	98.41	0.06	1.1	0		-2.44	2.2	-1.37	49.53	127.39	783.57	496.84	960.03	683.32	805.85	540.41	933.04	533.19
4.17	0	0.32	0.05	0.29	0.98	0.03	0.27	0.67	3.56	0.01	98.03	98.26	-22.25	97.81	0.73	58.83	0	0.35	3.56	0	0.01	0	0	5.59	74.68	0	4.4	84.69	0.04	0.04	5.65	99.22	0.07	1.88	0		1.45	3.01	-1.47	49.8	128.48	781.87	497.05	960.38	686.09	804.58	543.06	932.75	534.04
4.204	0	0.24	0.04	0.22	1.46	0.03	0.19	1.11	3.11	0.01	97.09	99.37	-20.63	98.04	0.73	71.14	0	0.37	3.11	0	0.01	0	0	5.31	66.84	0	3.34	85.14	0.05	0.03	6.48	98.07	0.11	2.14	0		1.17	2.43	-1.03	49.78	124.79	782.41	499.24	959.82	688.06	806.77	541.96	931.49	537.99
4.237	0	0.2	0.03	0.23	2.14	0.03	0.16	1.81	3.71	0.02	95.73	99.71	-20.4	98.3	0.93	82.76	0	0.47	3.71	0	0.02	0	0	5.69	68.19	0	2.75	83.25	0.06	0.03	6.19	99.82	0.12	2.69	0		2.43	1.71	-0.64	49.9	124.98	782.81	500.99	959.46	688.72	807.12	545.41	931.93	538.8
4.27	0	0.17	0.03	0.21	2.66	0.03	0.14	2.41	3.83	0.03	94.69	99.82	-19.83	97.8	0.72	89.83	0	0.59	3.83	0	0.03	0.01	0	6.47	66.06	0	2.09	82.28	0.06	0.03	5	99.7	0.14	2.16	0		2.01	3.03	-0.86	49.96	126.28	782.54	501.14	960.02	689.63	806.4	545.77	932.5	538.91
4.304	0	0.14	0.02	0.17	3.18	0.03	0.14	3.06	2.78	0.03	93.63	99.83	-18.68	98.44	0.68	95.56	0	0.78	2.78	0	0.03	0.01	0	9.7	59.47	0	1.41	77.23	0.05	0.02	4.55	95.52	0.2	1.45	0		3.77	1.27	0.06	50.17	127.13	782.36	502.47	959.39	690.31	806.42	547.28	933.4	541.22
4.337	0	0.09	0.02	0.11	3.38	0.03	0.1	3.32	2.35	0.04	93.23	99.27	-11.03	98.11	0.44	97.6	0	1.03	2.35	0	0.04	0.02	0	9.47	46.15	0	0.87	56.9	0.07	0.02	4.52	97.81	0.2	0.89	0		4.35	2.26	0.02	50.01	129.39	780.63	501.98	960.62	693.23	804.99	547.39	934.25	541.65
4.371	0	0.06	0.02	0.07	3.4	0.03	0.09	3.34	2.13	0.03	93.2	96.95	-4.6	98.61	0.33	97.48	0	1.41	2.13	0	0.03	0.02	0	11.18	33.81	0	0.92	38.89	0.09	0.02	4.72	98.39	0.31	0.51	0		1.12	0.68	0.4	49.75	125.84	781.42	503.23	959.85	693.06	807.09	545.69	932.9	542.76
4.404	0	0.06	0.02	0.06	3.39	0.03	0.08	3.35	2.97	0.03	93.22	97.18	-2.96	98.32	0.28	97.45	0	1.57	2.97	0	0.03	0.02	0	12.11	26.36	0	0.58	39.92	0.08	0.02	3.33	90.93	0.38	0.29	0		-1.5	1.66	-0.76	49.36	129.43	779.2	500.5	966.18	698.46	806.29	546.87	935.49	539.12
4.437	0	0.05	0.02	0.05	3.55	0.03	0.07	3.55	3.62	0.04	92.89	95.8	0	98.38	0.2	98.5	0	2.04	3.62	0	0.04	0.02	0	11.33	19.64	0	0.35	33.75	0.1	0.02	2.64	88.9	0.39	0.19	0		0.73	-1.46	-0.86	49.48	125.61	780.52	500.36	967.37	700.07	809.3	545.38	934.79	540.07
4.471	0	0.07	0.02	0.05	3.67	0.03	0.07	3.69	4.21	0.04	92.61	98.86	-2.98	98.42	0.2	98.79	0	2.7	4.21	0	0.04	0.02	0	11.55	20.04	0	0.24	50.06	0.15	0.03	1.76	88.33	0.46	0.12	0		0.85	-1.35	-1.41	49.67	126.02	781.99	500.62	967.77	699.21	809.49	545.62	935.39	539.97
4.504	0	0.06	0.02	0.04	3.66	0.03	0.06	3.69	4.59	0.04	92.62	98.85	-0.91	98.52	0.24	98.73	0	2.7	4.59	0	0.04	0.01	0	9.99	14.3	0	0.17	49.99	0.25	0.05	1.39	98.15	0.49	0.11	0		-1.56	-1	-1.88	49.48	122.81	783.06	501.28	965.56	695.26	810.26	546.88	932.74	537.98
4.537	0	0.06	0.02	0.03	3.69	0.03	0.05	3.72	4.18	0.03	92.57	98.68	0	98.68	0.26	98.35	0	3.21	4.18	0	0.03	0.01	0	9.62	11.2	0	0.12	48.64	0.28	0.07	1.15	95.73	0.51	0.07	0		1.84	-0.42	-0.84	49.98	125.86	783.55	501.06	968.89	697.87	811.61	548.82	937.12	539.37
4.571	0	0.06	0.02	0.03	3.7	0.03	0.06	3.72	4.77	0.04	92.57	98.3	0	98.5	0.26	98.03	0	3.46	4.77	0	0.04	0.01	0	10.48	10.74	0	0.1	45.83	0.44	0.14	0.6	95.18	0.49	0.23	0		-2.51	-1.06	-1.94	49.61	125.67	784.65	502.51	967.02	695.78	810.24	548.17	935.57	538.99
4.604	0	0.06	0.02	0.03	3.61	0.03	0.05	3.62	4.6	0.02	92.76	97.45	0	98.78	0.3	97.81	0	2.94	4.6	0	0.02	0.01	0	9.33	10.63	0	0.09	40.85	0.5	0.18	0.52	92.58	0.46	0.32	0		-1.77	-0.04	-2.07	49.62	127.01	784	501.21	968.63	697.6	809.86	546.58	936.63	538.73
4.637	0	0.05	0.02	0.03	3.66	0.03	0.05	3.68	3.27	0.03	92.65	96.41	0	98.36	0.34	98.12	0	2.92	3.27	0	0.03	0.01	0	9.78	9.79	0	0.07	36.17	0.54	0.26	0.28	92.55	0.44	0.37	0		-1.2	-1.54	-1.63	49.65	122.61	785.51	502.12	966.78	695.37	812.34	546.15	934.78	539.5
4.671	0	0.05	0.02	0.03	3.83	0.03	0.04	3.88	3.49	0.02	92.24	94.97	0	98.62	0.36	98.43	0	3.75	3.49	0	0.02	0.01	0	7.49	7.51	0	0.07	31.46	0.72	0.44	0.18	73.36	0.4	0.41	0		-0.75	-0.64	-1.09	49.69	126.89	784.69	500.21	969.68	696.75	811.63	543.75	938.48	540.65
4.704	0	0.05	0.02	0.03	3.83	0.03	0.04	3.88	3.13	0.02	92.24	95.87	0	98.53	0.38	97.9	0	4.15	3.13	0	0.02	0.01	0	6.83	6.97	0	0.09	34.58	0.64	0.52	0.19	81.36	0.39	0.43	0		-3.29	-0.97	-0.55	49.47	128.57	785.39	499.93	970.12	695.66	811.9	543.94	940.36	538.57
4.738	0	0.05	0.02	0.03	3.82	0.03	0.04	3.92	4.03	0.03	92.16	93.4	0	98.6	0.41	97.37	0	4.43	4.03	0	0.03	0	0	5.74	6.94	0	0.1	28.93	0.74	1	0.18	64.23	0.33	0.43	0		-1.47	-0.72	-0.88	49.53	126.95	786.37	499.14	971.05	695.71	813.36	543.28	940.2	538.02
4.771	0	0.05	0.02	0.03	4.02	0.03	0.04	4.2	3.31	0.03	91.6	91.95	0	98.72	0.35	97.6	0	5.51	3.31	0	0.03	0.01	0	4.24	6.76	0	0.1	26.05	0.93	1.5	0.18	86.68	0.33	0.45	0		-0.39	-0.28	-0.8	49.75	126.62	786.4	498.03	971.98	695.62	814.12	543.07	940.6	537.1
4.804	0	0.05	0.02	0.03	3.97	0.03	0.04	4.2	2.63	0.04	91.61	96.23	0	98.62	0.34	97.7	0	5.09	2.63	0	0.04	0.01	0	4.21	6.62	0	0.1	35.94	0.95	1.79	0.17	92.79	0.31	0.48	0		0.18	-0.64	-2.45	49.67	121.82	787.65	497.87	970.94	693.04	815.12	542.2	936.83	536.98
4.838	0	0.05	0.02	0.03	3.64	0.03	0.03	4.03	2.44	0.05	91.94	94.54	0	98.67	0.32	96.48	0	3.94	2.44	0	0.05	0.01	0	3.07	5.43	0	0.11	32.33	0.88	3.16	0.12	98.02	0.33	0.44	0		-0.47	-0.47	-2.29	49.76	126.87	787.91	496.62	971.61	692.22	813.17	542.45	939.76	533.99
4.871	0	0.05	0.02	0.03	3.36	0.03	0.04	3.68	2.25	0.04	92.65	94.18	0	98.78	0.29	94.13	0	3.88	2.25	0	0.04	0.02	0	2.96	5.29	0	0.12	33.85	0.81	3.32	0.11	93.22	0.32	0.29	0		2.16	0.04	-1.95	50.28	126.05	788.35	495.85	971.41	691.22	814.06	542.14	939.84	533.83
4.904	0	0.06	0.02	0.03	3.22	0.03	0.04	3.62	1.63	0.04	92.76	97.57	0	98.67	0.24	93.44	0	3.39	1.63	0	0.04	0.03	0	2.85	5.65	0	0.12	45.84	0.66	4.15	0.1	91.36	0.26	0.24	0		-1.13	-0.47	-2.49	50.25	126.27	790.02	495.8	971.37	688.38	814.21	540.77	940.24	533.03
4.938	0	0.06	0.02	0.03	2.8	0.03	0.04	3.14	1.71	0.03	93.72	96.28	0	98.59	0.22	90.18	0	2.53	1.71	0	0.03	0.03	0	2.94	5.96	0	0.12	43.63	0.62	4.76	0.09	75.62	0.23	0.14	0		-1.09	0.77	-2.44	50.39	124.16	789.49	494.44	972.36	688.35	815.55	538.53	939.61	533.53
4.971	0	0.05	0.02	0.03	2.5	0.03	0.04	2.8	1.56	0.03	94.4	90.9	0	98.68	0.18	87.62	0	1.69	1.56	0	0.03	0.03	0	2.76	4.35	0	0.08	34.36	0.68	5.39	0.08	78.19	0.21	0.04	0		0.49	0.43	-2.4	50.79	125.08	788.09	493.19	971.69	688.71	814.1	538.36	939.01	531.77
5.004	0	0.05	0.03	0.03	1.98	0.03	0.04	2.15	1.74	0.04	95.69	71.98	0	98.62	0.14	81.12	0	1.25	1.74	0	0.04	0.08	0	2.48	3.47	0	0.08	23.95	0.75	5.9	0.07	84.49	0.2	0	0		0.26	0.66	-3.05	51.03	125.99	787.08	492.15	971.73	688.43	812.53	538.18	938.29	530.55
5.038	0	0.05	0.03	0.03	1.51	0.03	0.05	1.56	1.77	0.04	96.88	36.59	0	98.73	0.11	72.89	0	1.11	1.77	0	0.04	0.08	0	2.26	3.16	0	0.07	13.6	0.61	6.41	0.07	44.26	0.14	0	0		1.83	-0.22	-2.91	51.36	123.8	786.4	489.65	970.65	685.55	812.86	534.93	936.55	529.65
5.071	0	0.05	0.04	0.03	1.15	0.03	0.05	1.12	1.44	0.06	97.71	13.98	0	98.78	0.11	64.68	0	1	1.44	0	0.06	0.15	0	2.51	2.81	0	0.07	6.04	0.7	6.71	0.08	93.42	0.14	0	0		4.42	-0.04	-3.05	52.18	121.03	785.03	488.04	969.52	685.12	812.96	533.64	933.89	528.74
5.105	0	0.06	0.05	0.03	0.84	0.03	0.06	0.77	1.54	0.12	98.32	7.13	0	98.75	0.08	55.35	0	1.05	1.54	0	0.12	0.34	0	2.46	3.26	0	0.09	6.04	0.61	6.97	0.1	93.24	0.12	0	0		3.55	-0.14	-3.15	52.36	122.54	784.09	485.8	968.61	683.23	811.21	532.27	933.51	524.76
5.138	0	0.06	0.06	0.03	0.69	0.03	0.07	0.62	1.45	0.11	98.63	3.82	0	98.45	0.07	49.17	0	1.05	1.45	0	0.11	0.28	0	2.29	3.4	0	0.1	4.03	0.65	7.8	0.14	51.84	0.12	0	0		5.85	-1.24	-4.42	52.64	123.93	783.17	483.8	967.67	681.2	808.4	532.48	931.9	522.24
5.171	0	0.07	0.07	0.03	0.51	0.03	0.08	0.43	1.8	0.14	98.98	1.79	0	97.83	0.07	40.32	0	0.91	1.8	0	0.14	0.48	0	2.85	3.17	0	0.1	2.45	0.64	7.82	0.14	12.39	0.11	0	0		4.65	2.95	-2.35	53.19	118.68	782.39	481.9	966.81	680.31	812.32	528.56	930.71	520.28
5.205	0	0.07	0.06	0.03	0.6	0.03	0.08	0.55	1.36	0.09	98.8	2.83	0	98.59	0.06	45.43	0	0.85	1.36	0	0.09	0.29	0	3.89	3.26	0	0.07	2.77	0.67	8.76	0.11	15.41	0.08	0	0		6.9	0.75	-3.55	53.3	119.98	781.7	480.76	965.52	679.03	809.55	528.5	929.15	518.93
5.238	0	0.07	0.07	0.03	0.54	0.03	0.09	0.49	0.88	0.06	98.92	2.33	0	98.37	0.04	42.25	0	0.76	0.88	0	0.06	0.29	0	4.62	3.47	0	0.06	1.72	0.65	9.23	0.1	24.44	0.07	0	0		4.43	-1.51	-0.85	53.66	117.62	780.21	477.35	966.02	676.55	812.69	524.73	930.01	516.29
5.271	0	0.07	0.06	0.03	0.61	0.03	0.09	0.61	0.86	0.04	98.77	3.55	0	98.52	0.04	46.23	0	0.66	0.86	0	0.04	0.31	0	6	4.35	0	0.05	2.8	0.66	10.8	0.08	6.56	0.07	0	0		9.29	1.01	-2.74	54.47	117.02	780.67	477.18	964.91	676.62	811.05	525.32	927.71	516.18
5.305	0	0.07	0.06	0.03	0.64	0.03	0.09	0.59	0.64	0.02	98.72	4.33	0	98.66	0.04	47.84	0	0.5	0.64	0	0.02	0.17	0	6.98	4.45	0	0.05	6.49	0.38	8.7	0.06	4.57	0.05	0	0		11.31	-0.5	-2.3	54.84	115.75	781.77	477.88	962.86	674.8	811.53	524.52	927.06	517.54
5.338	0	0.07	0.06	0.03	0.65	0.03	0.09	0.6	0.65	0.02	98.7	5.11	0	98.68	0.03	48.52	0	0.4	0.65	0	0.02	0.09	0	6.78	4.42	0	0.05	8.45	0.27	8.27	0.06	3.46	0.05	0	0		8.65	0.44	-1.39	55	118.37	780.39	475.91	962.66	672.55	810.22	522.87	928.35	515.33
5.372	0	0.08	0.05	0.03	0.82	0.02	0.08	0.77	0.42	0.01	98.36	31.45	0	98.79	0.03	55.61	0	0.29	0.42	0	0.01	0.01	0	7.27	3.93	0	0.05	28.03	0.19	7.38	0.06	13.4	0.04	0	0		8.01	0	-1.99	55.28	120.13	780.68	475.07	963.28	671.62	809.26	522.9	929.05	513.78
5.405	0	0.07	0.04	0.03	1	0.02	0.07	1	0.44	0.01	98	36.68	0	98.53	0.03	61.77	0	0.21	0.44	0	0.01	0.01	0	6.37	3.79	0	0.04	24.77	0.19	7.61	0.06	9.79	0.04	0	0		8.01	0.96	-2.17	55.39	119.82	780.57	475.59	962.32	671.49	808.71	522.75	928.23	514.28
5.438	0	0.06	0.04	0.03	1.04	0.02	0.07	1.02	0.53	0.01	97.92	29.41	0	98.27	0.02	62.94	0	0.19	0.53	0	0.01	0.01	0	6.13	3.63	0	0.04	19.49	0.16	7.06	0.05	5.16	0.03	0	0		7.52	1.81	-2.57	55.36	120.1	779.97	475.52	961.48	671.22	807.49	522.42	927.29	513.93
5.472	0	0.06	0.04	0.03	1.1	0.02	0.07	1.04	0.5	0	97.79	33.67	0	98.23	0.02	64.83	0	0.19	0.5	0	0	0.01	0	6.61	3.11	0	0.04	20.06	0.12	5.56	0.06	8.37	0.03	0	0		6.6	1.93	-2.55	55.39	120.53	779.45	476.02	960.29	670.22	806.49	523.48	926.61	513.63
5.505	0	0.05	0.03	0.03	1.28	0.02	0.06	1.21	0.54	0	97.44	35.88	0	97.87	0.02	69.31	0	0.18	0.54	0	0	0.01	0	7.12	2.87	0	0.05	16.8	0.09	4.86	0.05	17.1	0.02	0	0		5.81	2.86	-2.49	55.36	119.82	778.92	477.24	958.22	670.14	805.54	522.7	925.12	515.24
5.538	0	0.05	0.03	0.03	1.27	0.02	0.06	1.19	0.58	0	97.45	31.08	0	97.53	0.02	69.28	0	0.13	0.58	0	0	0.01	0	5.87	1.72	0	0.05	14.14	0.1	4.57	0.04	41.85	0.02	0	0		7.93	3.61	-2.5	55.45	120.3	778.99	479.19	955.85	669.48	804.18	525.33	924.17	516.75
5.572	0	0.06	0.04	0.03	1.1	0.02	0.06	0.95	0.36	0	97.8	35.65	0	97.2	0.02	64.86	0	0.1	0.36	0	0	0.01	0	5.24	2.07	0	0.06	21.12	0.07	3.37	0.05	66.08	0.02	0	0		9.13	4.27	-3.11	55.12	120.23	778.69	480.22	954.15	668.92	802.73	527.31	922.51	516.97
5.605	0	0.06	0.04	0.03	1.11	0.02	0.06	0.93	0.28	0	97.78	42.1	0	97.22	0.02	65.17	0	0.08	0.28	0	0	0	0	5.08	2.02	0	0.07	24.2	0.07	2.73	0.05	68.58	0.02	0	0		9.93	4.23	-1.86	55.01	122.54	777.28	478.75	954.66	668.63	802.26	527.29	924.31	516.32
5.638	0	0.07	0.04	0.03	1.03	0.02	0.06	0.83	0.2	0	97.94	42.92	0	97.99	0.02	62.87	0	0.09	0.2	0	0	0	0	5.16	2.38	0	0.05	26.91	0.06	2.32	0.05	82.99	0.01	0	0		8.97	2.56	-3.49	54.52	120.92	776.54	478.76	954.15	669.35	801.03	527.71	921.28	515.05
5.672	0	0.08	0.04	0.03	1.01	0.02	0.06	0.79	0.15	0	97.98	65.98	0	98.22	0.02	62.31	0	0.09	0.15	0	0	0	0	4.62	2.97	0	0.05	39.27	0.04	1.66	0.04	77.11	0.01	0	0		9.35	1.95	-2.94	53.93	118.82	776.66	478.17	955.18	670.13	803.17	526.78	921.42	515.17
5.705	0	0.08	0.04	0.03	1.05	0.02	0.06	0.82	0.21	0	97.91	66.32	0	98.57	0.03	63.34	0	0.09	0.21	0	0	0.01	0	5.14	3.94	0	0.05	38.43	0.04	1.46	0.04	69.15	0.01	0	0		9.1	0.82	-3.21	53.48	119.35	777.17	478.96	955.74	671.02	803.15	527.56	921.92	515.84
5.739	0	0.08	0.05	0.03	0.88	0.02	0.07	0.65	0.32	0.01	98.24	41.85	0	98.59	0.03	58.16	0	0.08	0.32	0	0.01	0.02	0	4.3	5.09	0	0.05	31.08	0.04	1.02	0.04	74.14	0.01	0	0		11.6	0.78	-2.77	53.19	119.95	779.15	480.13	956.29	671.62	804.39	527.59	923.98	518.27
5.772	0	0.09	0.05	0.03	0.74	0.02	0.07	0.51	0.34	0.01	98.52	31.37	0	98.18	0.04	52.78	0	0.08	0.34	0	0.01	0.02	0	3.66	7.26	0	0.06	30.82	0.04	0.73	0.04	77.07	0.01	0	0		9.78	2.06	-2.24	52.99	120.82	780.11	480.89	957.63	671.93	805.6	528.23	926.06	518.84
5.805	0	0.08	0.05	0.03	0.8	0.02	0.07	0.57	0.3	0	98.4	21.11	0	98.41	0.04	55.17	0	0.1	0.3	0	0	0.02	0	3.65	10.45	0	0.06	21.76	0.05	0.67	0.04	91.24	0.01	0	0		8.66	1.37	-2.57	52.69	122.05	781.67	481.18	959.56	672.39	806.39	528.51	928.05	518.8
5.839	0	0.07	0.04	0.04	1	0.02	0.07	0.74	0.24	0	98.01	31.17	0	98.52	0.04	61.8	0	0.12	0.24	0	0	0.02	0	3.62	11.78	0	0.05	21.68	0.09	0.56	0.04	93.94	0.01	0	0		5.95	1.01	-1.49	52.29	121.55	781.84	481.91	960.01	672.7	807.9	527.92	929.18	519.82
5.872	0	0.08	0.04	0.04	1.03	0.02	0.07	0.77	0.18	0	97.94	49.01	0	98.49	0.05	62.71	0	0.12	0.18	0	0	0.01	0	3.83	13.54	0	0.05	30.13	0.11	0.49	0.04	93.14	0.01	0.01	0		5.94	1.11	-1.23	52.18	123.15	783.55	484.12	960.02	672.73	808.17	529.68	931.07	522.01
5.905	0	0.08	0.04	0.04	1.17	0.02	0.07	0.9	0.17	0	97.67	65.05	0	98.68	0.06	66.56	0	0.1	0.17	0	0	0.01	0	4.84	16.12	0	0.06	34.51	0.12	0.38	0.06	89.88	0.01	0.01	0		5.08	0.43	-0.82	51.82	122.48	785.02	485.95	959.56	672.28	809.37	530.33	931.67	523.76
5.939	0	0.1	0.03	0.04	1.39	0.02	0.07	1.11	0.2	0	97.23	92.54	-2.94	98.68	0.07	71.74	0	0.1	0.2	0	0	0.01	0	5.76	15.59	0	0.07	52.93	0.19	0.26	0.06	92.12	0.01	0.01	0		4.46	0.43	-2.69	51.46	121.11	786.38	486.58	960.85	672.97	809.67	531.11	930.55	523.66
5.972	0	0.08	0.03	0.04	1.85	0.02	0.06	1.59	0.25	0	96.29	96.35	-3.27	98.68	0.09	80.58	0	0.1	0.25	0	0	0.01	0	6.84	14.96	0	0.08	53.5	0.2	0.24	0.07	98.31	0.01	0.02	0		2.99	-0.42	-3.11	51.16	123.1	786.89	487.01	961.82	673.61	809.02	532.48	931.74	522.73
6.005	0	0.09	0.02	0.04	2.07	0.02	0.07	1.82	0.35	0	95.86	98.12	-5.41	98.46	0.12	83.91	0	0.1	0.35	0	0	0.01	0	7.42	18.47	0	0.11	58.64	0.21	0.21	0.09	98.74	0.01	0.03	0		3.36	1.21	-2.37	51.11	123.35	786.7	488.51	962.08	675.52	809.64	533.91	932.65	524.74
6.039	0	0.1	0.02	0.05	2.13	0.02	0.08	1.88	0.41	0	95.74	98.74	-8.33	98.74	0.14	84.77	0	0.09	0.41	0	0	0.01	0	10.98	21.75	0	0.14	62.81	0.19	0.14	0.15	96.36	0.01	0.04	0		4.41	-0.21	-1.83	50.94	121.47	787.71	489.44	962.42	676.11	811.74	534.4	932.94	526.19
6.072	0	0.1	0.02	0.06	2.23	0.02	0.1	1.99	0.45	0	95.54	98.79	-10.29	98.57	0.15	86.13	0	0.1	0.45	0	0	0.02	0	13.47	27.51	0	0.18	61.96	0.2	0.12	0.14	72.77	0.01	0.04	0		5.57	0.84	-1.3	51.06	120.62	788.02	490.58	961.9	677.12	812.52	533.86	933.03	528.63
6.106	0	0.11	0.02	0.07	2.22	0.03	0.17	1.98	0.7	0.01	95.56	99.28	-15.16	98.72	0.15	85.96	0	0.09	0.7	0	0.01	0.04	0	21.9	29.85	0	0.25	68.67	0.2	0.11	0.12	85.01	0.01	0.03	0		3.3	0.28	-1.72	50.95	125.29	787.97	490.48	962.06	676.09	809.77	534.46	934.87	527.55
6.139	0	0.11	0.02	0.08	2.53	0.03	0.25	2.33	0.79	0.02	94.93	99.55	-19.1	98.62	0.17	89.95	0	0.12	0.79	0	0.02	0.04	0	27.52	36.92	0	0.27	70.55	0.23	0.1	0.11	91.7	0.01	0.03	0		4.12	0.64	-1.17	51	125.5	787.36	490.84	962.18	676.78	809.99	535.91	935.25	528.11
6.172	0	0.11	0.02	0.08	2.76	0.03	0.27	2.59	0.82	0.02	94.49	99.71	-20.64	98.64	0.17	92.54	0	0.16	0.82	0	0.02	0.07	0	30.11	36.92	0	0.24	73.42	0.21	0.1	0.11	92.46	0.01	0.02	0		3.69	0.57	-0.28	51.07	123.89	787.17	490.7	962.02	676.83	811.43	534.46	935.19	528.85
6.206	0	0.11	0.02	0.1	2.91	0.03	0.37	2.77	0.97	0.02	94.19	99.71	-22.96	98.7	0.14	94.16	0	0.21	0.97	0	0.02	0.1	0	34.7	42.11	0	0.23	71.79	0.22	0.08	0.11	87.13	0.02	0.01	0		3.86	0.34	-0.44	51.08	122.9	787.65	491.11	962.17	677.1	812.1	534.8	934.88	529.08
6.239	0	0.1	0.02	0.09	2.87	0.03	0.37	2.73	0.88	0.03	94.25	99.39	-20.64	98.58	0.11	93.72	0	0.31	0.88	0	0.03	0.14	0	35.38	39.59	0	0.26	63.02	0.22	0.09	0.11	89.72	0.02	0.01	0		0.97	0.79	-1.83	50.76	124.63	787.49	490.47	964.39	677.8	811.08	536.75	935.26	526.24
6.272	0	0.07	0.02	0.07	2.92	0.03	0.34	2.78	1.04	0.03	94.16	98.25	-16.18	98.61	0.1	94.12	0	0.4	1.04	0	0.03	0.14	0	36.54	32.47	0	0.23	49.31	0.25	0.1	0.11	89.24	0.03	0	0		3.21	0.69	-1.96	50.87	123.76	787.42	490.5	965.18	680.3	811.68	535.77	935.17	527.68
6.306	0	0.05	0.02	0.05	3.02	0.03	0.35	2.9	1.36	0.03	93.96	96.61	-10.47	98.77	0.11	94.99	0	0.51	1.36	0	0.03	0.16	0	40.04	24.11	0	0.18	28.2	0.33	0.12	0.11	87.91	0.03	0	0		3.65	0.09	-1.93	50.85	122.99	787.66	490.9	965.44	681.15	812.32	535.72	935.1	528.42
6.339	0	0.04	0.02	0.05	3.09	0.03	0.26	2.97	1.44	0.03	93.83	95.63	-5.4	98.77	0.12	95.48	0	0.61	1.44	0	0.03	0.15	0	36.25	18.53	0	0.13	17.54	0.43	0.14	0.11	96.72	0.04	0	0		2.54	-0.06	-1.38	50.67	122.43	787.53	491.03	965.27	681.18	812.94	534.71	935.23	528.97
6.373	0	0.04	0.02	0.04	3.14	0.03	0.36	3.05	1.2	0.02	93.71	97.74	-6.15	98.74	0.12	95.91	0	0.75	1.2	0	0.02	0.1	0	44.29	15	0	0.09	11.87	0.43	0.16	0.1	88.66	0.05	0	0		3.44	-0.2	-2.04	50.73	122.49	787.38	491.12	966.81	682.55	813.11	537.75	935.22	528.03
6.406	0	0.04	0.02	0.04	3.1	0.03	0.29	2.99	1.26	0.01	93.8	97.06	-4.75	98.63	0.13	95.4	0	0.73	1.26	0	0.01	0.1	0	41.46	11.16	0	0.08	14	0.6	0.21	0.07	98.05	0.05	0	0		6.55	-0.62	-1.81	50.8	122.57	787.58	491.84	966.39	683.96	813.04	536.97	935.46	530.79
6.439	0	0.04	0.02	0.03	3.21	0.03	0.25	3.11	1.12	0.01	93.59	96.64	-3.67	98.72	0.15	96.12	0	0.91	1.12	0	0.01	0.1	0	39.03	8.88	0	0.06	14.92	0.76	0.27	0.07	94.65	0.05	0	0		3.15	0.27	-1.1	50.5	122.53	787.01	491.29	966.22	683.17	813.36	535.31	935.77	529.84
6.473	0	0.04	0.02	0.03	3.04	0.03	0.22	2.91	1.23	0.01	93.92	95.58	-2.21	98.75	0.17	94.5	0	0.79	1.23	0	0.01	0.08	0	37.09	6.31	0	0.05	14.24	0.95	0.4	0.05	96.58	0.06	0	0		4.79	-0.16	-2.14	50.52	123.21	788.18	492.02	967.3	683.95	813.22	537.8	936.16	529.75
6.506	0	0.04	0.02	0.03	2.89	0.03	0.2	2.75	1.21	0.01	94.22	94.1	-1.7	98.73	0.19	92.95	0	0.66	1.21	0	0.01	0.06	0	34.85	6.99	0	0.04	14.67	1.15	0.59	0.06	98.16	0.06	0	0		1.79	-0.23	-4.45	50.23	122.93	788.66	491.64	969.5	684.1	812.84	540.8	934.88	526.07
6.539	0	0.04	0.02	0.03	2.92	0.03	0.18	2.78	0.92	0.02	94.17	93.37	-1.85	98.68	0.18	93.43	0	0.6	0.92	0	0.02	0.03	0	32.82	6.87	0	0.03	17.86	0.95	0.49	0.05	95.68	0.06	0	0		4.47	-0.45	-2.65	50.28	124.18	787.6	491.24	969.83	685.51	813.11	536.68	937.18	531.45
6.573	0	0.04	0.02	0.03	2.97	0.03	0.13	2.85	0.75	0.01	94.06	89.95	-1.95	98.73	0.16	93.94	0	0.59	0.75	0	0.01	0.02	0	26.66	7.49	0	0.02	26.61	1.06	0.65	0.03	96.38	0.05	0	0		5.53	0.24	-2.24	50.36	125.79	787.74	492.17	969.49	686.71	812.6	538.2	938.22	531.54
6.606	0	0.05	0.02	0.03	2.92	0.02	0.12	2.8	0.57	0.02	94.16	93.23	-3.04	98.59	0.14	93.56	0	0.6	0.57	0	0.02	0.01	0	25.84	7.31	0	0.02	32.41	0.9	0.56	0.03	93.79	0.05	0	0		2.91	-0.76	-2.17	50.12	125.02	787.81	492.34	969.28	686.28	813	537.76	937.82	530.74
6.639	0	0.05	0.02	0.03	2.96	0.02	0.1	2.84	0.55	0.01	94.08	95.79	-3.16	98.52	0.13	93.86	0	0.67	0.55	0	0.01	0.02	0	22.37	7.05	0	0.02	38.37	0.88	0.59	0.02	96.52	0.05	0	0		3.18	-1.01	-2.03	50.01	125.05	787.76	492.72	969.09	686.45	812.97	537.91	937.86	531.51
6.673	0	0.05	0.02	0.03	3.04	0.03	0.07	2.93	0.73	0.02	93.92	95.32	-0.56	98.62	0.1	94.42	0	0.76	0.73	0	0.02	0.05	0	16.33	7.09	0	0.01	36.41	1.22	0.72	0.01	90.45	0.05	0	0		4.74	0.65	-1.39	50.04	122.21	788.38	494.14	968.03	686.66	814.83	538.16	936.97	533.79
6.706	0	0.04	0.02	0.03	2.73	0.03	0.07	2.56	0.92	0.02	94.53	81.55	0	98.66	0.09	91.24	0	0.6	0.92	0	0.02	0.1	0	15.19	5.61	0	0.02	20.59	1.41	0.75	0.01	95.35	0.05	0	0		2.57	0.52	-1.47	49.95	124.07	789.1	494.61	968.52	686.14	814.46	539.56	938.32	532.47
6.74	0	0.04	0.02	0.03	2.88	0.03	0.05	2.68	1.79	0.03	94.25	68.21	0	98.65	0.08	92.06	0	0.65	1.79	0	0.03	0.44	0	10.78	5.26	0	0.02	8.4	2.62	1.03	0.01	95.37	0.06	0	0		2.02	0.55	-1.57	49.79	124.04	790.06	494.58	969.51	686.34	815.32	538.75	939.21	532.67
6.773	0	0.03	0.02	0.03	2.97	0.03	0.05	2.76	1.98	0.03	94.06	66.33	0	98.56	0.06	92.8	0	0.64	1.98	0	0.03	0.55	0	8.97	3.97	0	0.01	7.61	3.04	1.02	0.01	87.04	0.06	0	0		1.82	0.87	-1.12	49.77	123.66	790.55	494.34	970.35	686.54	816.61	538.07	940.15	532.82
6.806	0	0.03	0.02	0.03	2.86	0.03	0.05	2.6	2.07	0.04	94.27	61.58	0	98.63	0.05	91.32	0	0.62	2.07	0	0.04	0.64	0	7.88	3.69	0	0.02	4.08	3.73	1.07	0.01	91.6	0.06	0	0		0.76	0.63	-1.41	49.71	123.82	790.9	493.93	971.48	686.36	817.04	538.72	940.65	531.59
6.84	0	0.03	0.02	0.03	2.72	0.03	0.05	2.46	2.35	0.04	94.56	58.27	0	98.59	0.06	90.07	0	0.61	2.35	0	0.04	0.72	0	7.41	3.11	0	0.02	4.05	3.21	0.94	0.01	78.2	0.06	0	0		2.45	0.76	-1.26	49.71	123.35	792.32	495.26	971.16	686.06	817.96	540.02	941.11	533.06
6.873	0	0.03	0.02	0.03	2.68	0.03	0.05	2.41	2.35	0.05	94.64	56.94	0	98.38	0.07	89.67	0	0.54	2.35	0.01	0.05	0.85	0	7.14	2.84	0	0.02	4.23	3.23	0.94	0.01	87.98	0.07	0	0		0.8	1.48	-0.7	49.56	125.22	791.79	494.53	973.05	687.52	818.19	538.87	943.28	533.1
6.906	0	0.03	0.02	0.03	2.63	0.03	0.04	2.37	1.89	0.05	94.74	55.42	0	98.69	0.07	89.41	0	0.47	1.89	0.01	0.05	0.69	0	6.64	3.12	0	0.02	4.84	2.79	0.78	0.01	88.76	0.07	0	0		2.9	-0.39	-0.91	49.69	125.64	791.62	493.75	974.66	689.04	818.49	539.64	943.94	532.69
6.94	0	0.03	0.02	0.03	2.57	0.03	0.04	2.33	1.38	0.05	94.85	55.97	0	98.26	0.08	89.37	0	0.4	1.38	0.01	0.05	0.54	0	6.95	2.87	0	0.02	6.72	1.93	0.48	0.01	80.63	0.07	0	0		1.31	-1.83	-1.41	49.47	124.57	792.99	493.77	975.87	689.25	819.79	538.21	944.23	532.66
6.973	0	0.04	0.02	0.03	2.68	0.03	0.04	2.46	0.89	0.05	94.64	63.77	0	98.48	0.07	90.82	0	0.35	0.89	0.01	0.05	0.35	0	7.23	3.22	0	0.02	9.55	1.69	0.45	0.01	78.99	0.07	0	0		1.41	-1.13	-0.3	49.63	124.88	792.53	493.32	975.92	689.34	820.47	537.06	945.29	533.19
7.006	0	0.04	0.02	0.03	2.73	0.03	0.04	2.54	0.7	0.04	94.53	71.92	0	98.27	0.09	91.54	0	0.37	0.7	0.01	0.04	0.16	0	6.97	3.89	0	0.02	13.49	1.45	0.45	0.01	80.29	0.07	0	0		2.71	-1.82	-0.18	49.84	121.62	793.72	493.78	976.38	689.49	823.07	537.72	944.62	533.57
7.04	0	0.04	0.02	0.03	2.68	0.03	0.04	2.47	0.63	0.03	94.64	77.13	0	98.06	0.09	90.85	0	0.32	0.63	0.01	0.03	0.08	0	6.57	4.73	0	0.02	17.61	1.65	0.52	0.01	83.01	0.08	0	0		1.83	-2.38	-0.68	49.66	119.46	795.83	494.1	977.73	689.02	825.44	538.01	944.8	532.97
7.073	0	0.04	0.02	0.03	2.72	0.02	0.04	2.53	0.53	0.02	94.56	84.94	0	98.19	0.08	91.36	0	0.36	0.53	0	0.02	0.05	0	6.55	6.44	0	0.02	23.5	1.49	0.55	0.01	82.23	0.07	0	0		0.05	-2.03	-1.06	49.7	123.08	795.72	492.81	979.92	688.54	824.39	539.4	947.15	530.46
7.107	0	0.05	0.02	0.03	2.82	0.02	0.04	2.63	0.44	0.01	94.35	92.32	0	98.57	0.07	92.3	0	0.3	0.44	0	0.01	0.04	0	6.22	7.3	0	0.02	31.98	1.97	0.68	0.01	79.84	0.08	0	0		1.34	-0.82	-0.99	49.63	118.56	795.88	492.67	978.29	687.69	825.91	535.13	944.45	533.26
7.14	0	0.05	0.02	0.03	2.96	0.03	0.04	2.81	0.58	0.01	94.08	94.43	0	98.26	0.06	93.98	0	0.27	0.58	0	0.01	0.04	0	5.95	8.28	0	0.02	34.57	1.68	0.68	0.01	66.3	0.09	0	0		3.77	-1.82	0.49	49.93	122.94	796.2	493.19	977.63	687.46	824.86	535.11	947.8	535.22
7.173	0	0.06	0.02	0.03	2.85	0.03	0.05	2.7	0.57	0.02	94.3	96.47	0	98.03	0.05	93.07	0	0.26	0.57	0	0.02	0.05	0	6.92	9.29	0	0.02	41.42	1.35	0.58	0.01	83.94	0.08	0	0		4.6	-2.46	-0.96	49.75	121.8	797.71	494.77	977.32	687.27	824.69	538.25	946.44	534.82
7.207	0	0.05	0.02	0.03	2.67	0.03	0.05	2.49	0.9	0.03	94.66	86.92	0	98.75	0.05	91.06	0	0.28	0.9	0	0.03	0.15	0	6.68	8.22	0	0.03	25.84	1.33	0.6	0.01	81.88	0.09	0	0		6.89	0.15	-1.39	49.74	120.19	797.21	494.96	975.99	687.28	824.27	539.16	944.38	534.8
7.24	0	0.04	0.02	0.03	2.72	0.03	0.04	2.53	1.06	0.02	94.57	70.21	0	98.78	0.05	91.24	0	0.34	1.06	0	0.02	0.22	0	5.94	6.34	0	0.02	12.76	1.73	0.7	0.01	76.49	0.09	0	0		3.88	0.05	-2.82	49.39	120.74	796.09	494.41	975.49	685.84	821.87	539.1	942.47	533.46
7.273	0	0.04	0.02	0.03	2.39	0.03	0.05	2.17	0.95	0.02	95.22	58.57	0	98.28	0.05	87.63	0	0.29	0.95	0	0.02	0.28	0	6.83	6.69	0	0.02	10.01	1.28	0.66	0.02	73.74	0.1	0	0		2.26	1.78	-3.3	49.34	123.26	795.36	494.32	974.84	685.74	819.52	540.23	942.44	531.16
7.307	0	0.04	0.02	0.03	2.18	0.03	0.06	1.95	1.17	0.01	95.64	53.43	0	97.85	0.05	85.15	0	0.35	1.17	0	0.01	0.27	0	9.89	8.21	0	0.03	7.65	0.53	0.46	0.02	79.61	0.09	0	0		-0.06	2.92	-3.21	49.31	121.4	793.56	493.47	973.83	685.16	819.15	538.16	940.33	530.86
7.34	0	0.04	0.03	0.03	1.92	0.03	0.07	1.67	0.88	0.01	96.15	54.12	0	97.31	0.06	81.36	0	0.38	0.88	0	0.01	0.1	0	10.61	8.17	0	0.04	14.03	0.4	0.44	0.02	38.26	0.08	0	0		-0.04	4.07	-2.8	49.35	123.4	792.58	493.32	972.18	684.2	817.18	537.88	940.36	530.59
7.374	0	0.06	0.03	0.03	1.64	0.03	0.09	1.36	0.62	0.01	96.73	66.65	0	97.65	0.06	76.32	0	0.55	0.62	0	0.01	0.07	0	14.71	9	0	0.05	25.62	0.2	0.33	0.02	66.94	0.06	0	0		-2.17	3.37	-2.63	49.29	122.63	790.8	492.51	970.32	682.61	815.88	535.93	938.37	530.2
7.407	0	0.07	0.04	0.04	1.18	0.03	0.12	0.9	0.62	0.01	97.65	46.39	0	98.21	0.06	66.16	0	0.63	0.62	0	0.01	0.06	0	15.59	11.7	0	0.07	25.37	0.16	0.37	0.03	60.24	0.06	0	0		0.46	1.98	-3.44	49.54	122.72	789.53	491.81	968.53	682.66	813.66	537.65	935.94	527.33
7.44	0	0.07	0.04	0.03	1.14	0.02	0.12	0.87	0.47	0.01	97.73	36.82	0	98.12	0.08	64.99	0	0.74	0.47	0	0.01	0.04	0	14.91	10.98	0	0.08	21.63	0.16	0.42	0.03	66.1	0.06	0	0		3.21	2.22	-4.34	49.59	124.84	787.72	490.46	967.43	682.04	810.29	538.27	934.54	526.2
7.474	0	0.06	0.04	0.04	1.17	0.03	0.12	0.91	0.58	0.02	97.65	27.11	0	98.04	0.08	65.94	0	0.77	0.58	0	0.02	0.06	0	15.08	12.58	0	0.07	13.89	0.17	0.57	0.03	86.31	0.06	0	0		4.71	2.43	-3.93	49.77	124.38	785.46	489.34	967.14	682.94	809.51	536.47	933.58	527.76
7.507	0	0.06	0.04	0.04	1.06	0.03	0.16	0.8	0.8	0.02	97.88	26.49	0	97.76	0.08	62.88	0	0.72	0.8	0	0.02	0.08	0	17.76	16.44	0	0.08	11.37	0.17	0.5	0.03	73.57	0.06	0	0		4.77	3.11	-3.3	49.89	123.49	784.61	489.84	965.87	683.13	809.48	535.87	932.79	529.07
7.54	0	0.05	0.03	0.04	1.28	0.03	0.14	1.01	1.09	0.03	97.45	36.15	0	98.22	0.07	68.48	0	0.79	1.09	0	0.03	0.16	0	17.77	14.37	0	0.07	8.36	0.17	0.5	0.02	86.39	0.06	0	0		4.26	1.95	-1.85	49.76	123.91	783.83	489.8	963.75	682.34	809.15	534.58	932.92	528.72
7.574	0	0.05	0.03	0.03	1.36	0.03	0.14	1.09	1.63	0.03	97.28	43.82	0	98.65	0.07	70.51	0	0.74	1.63	0	0.03	0.28	0	19.73	9.88	0	0.05	5.75	0.18	0.45	0.01	76.34	0.08	0	0		6.23	-0.54	-2.63	49.76	119.8	783.51	489.66	962.91	682.44	809.99	535.17	929.59	528.26
7.607	0	0.05	0.03	0.03	1.43	0.03	0.12	1.16	1.87	0.03	97.14	45.16	0	98.73	0.07	72.09	0	0.64	1.87	0	0.03	0.3	0	18.83	7.93	0	0.03	5.69	0.21	0.47	0.01	76	0.08	0	0		6.04	-0.25	-2.69	49.73	119.34	783.75	489.65	962.98	682.31	810.33	535.17	929.46	527.97
7.64	0	0.04	0.03	0.03	1.56	0.03	0.11	1.3	1.77	0.02	96.88	49.19	0	98.54	0.07	74.74	0	0.61	1.77	0	0.02	0.25	0	18.19	7.33	0	0.03	4.99	0.28	0.58	0.02	80.66	0.08	0	0		4.23	-0.92	-2.79	49.53	120.19	783.77	489.33	963.21	681.82	809.93	534.84	929.86	526.9
7.674	0	0.04	0.03	0.03	1.74	0.03	0.09	1.49	2.08	0.02	96.53	50.25	0	98.54	0.07	77.93	0	0.6	2.08	0	0.02	0.16	0	15.53	5.47	0	0.02	5.48	0.49	0.83	0.02	63.29	0.09	0	0		3.77	0.94	-2	49.56	120.99	783.77	489.08	963.51	681.8	810.37	533.66	931.21	527.47
7.707	0	0.04	0.03	0.03	1.83	0.03	0.08	1.6	1.86	0.02	96.33	52.54	0	98.45	0.06	79.51	0	0.66	1.86	0	0.02	0.11	0	15.09	4.27	0	0.02	6.68	0.52	0.84	0.02	72.95	0.08	0	0		3.52	1.24	-1.59	49.48	121.63	784.59	489.55	964.54	682.17	811.39	534.78	932.8	527.5
7.741	0	0.04	0.02	0.03	1.99	0.03	0.09	1.77	2.44	0.03	96.01	63.46	0	98.61	0.07	82.18	0	0.67	2.44	0	0.03	0.14	0	18.02	3.73	0	0.02	7.56	0.3	0.68	0.01	80.68	0.07	0	0		3.24	0.69	-1	49.43	122.09	785.39	489.46	965.29	681.97	812.43	533.95	934.37	528.01
7.774	0	0.04	0.02	0.03	2.15	0.03	0.08	1.94	2.49	0.03	95.7	65.06	0	98.54	0.08	84.37	0	0.69	2.49	0	0.03	0.2	0	16.71	3.18	0	0.01	6.74	0.4	0.73	0.01	82.36	0.07	0	0		3.33	0.94	-0.36	49.49	123.06	785.96	489.34	966.15	681.87	813.24	533.72	936.18	528.46
7.807	0	0.04	0.02	0.03	2.3	0.03	0.08	2.11	1.9	0.04	95.41	68.26	0	98.62	0.09	86.26	0	0.78	1.9	0	0.04	0.27	0	16.6	3.28	0	0.01	5.43	0.47	0.75	0.01	78.41	0.07	0	0		3.16	0.65	-0.39	49.48	122.88	786.29	489.35	967.04	682.52	813.91	533.81	936.67	528.5
7.841	0	0.03	0.02	0.03	2.41	0.03	0.07	2.23	1.22	0.03	95.18	68.62	0	98.78	0.08	87.56	0	0.83	1.22	0	0.03	0.25	0	15.51	3.48	0	0.01	6.12	0.68	0.8	0.01	72.69	0.06	0	0		3.73	-0.03	-0.97	49.43	122.31	787.2	489.68	968.17	683.62	814.67	534.29	936.85	528.68
7.874	0	0.03	0.02	0.03	2.55	0.03	0.07	2.39	0.73	0.02	94.89	71.2	0	98.76	0.08	89.2	0	0.88	0.73	0	0.02	0.24	0	15.4	3.65	0	0.01	5.8	0.76	0.8	0.01	89.44	0.05	0	0		5.38	-0.12	-1.61	49.56	123.81	788.08	490.41	968.18	683.71	813.74	535.67	937.39	529.2
7.907	0	0.03	0.02	0.03	2.55	0.02	0.07	2.38	0.56	0.02	94.89	69.95	0	98.75	0.08	89.17	0	0.77	0.56	0	0.02	0.21	0	14.68	3.64	0	0.01	6.82	1.04	0.89	0.01	96.18	0.05	0	0		3.53	0.16	-1.85	49.49	123.68	788.33	490.75	968.51	683.38	813.86	535.34	937.41	529.71
7.941	0	0.04	0.02	0.03	2.69	0.02	0.06	2.5	0.55	0.02	94.62	70.17	0	98.78	0.08	90.29	0	0.84	0.55	0	0.02	0.22	0	13.69	3.51	0	0.01	8.56	1.76	0.89	0	90.06	0.06	0	0		3.36	-0.02	-1.84	49.38	123.93	787.93	490.43	968.81	683.45	813.66	534.78	937.51	530.16
7.974	0	0.04	0.02	0.03	2.73	0.03	0.06	2.53	0.81	0.02	94.55	71.9	0	98.71	0.08	90.75	0	0.71	0.81	0	0.02	0.38	0	14.28	3.77	0	0.01	8.45	1.92	0.87	0	94.97	0.06	0	0		4.6	-0.31	-1.77	49.42	124.12	787.64	491.32	967.95	684.27	813.07	536.14	937.08	530.66
8.007	0	0.04	0.02	0.03	2.61	0.03	0.07	2.39	1.02	0.02	94.77	70.96	0	98.78	0.07	89.47	0	0.65	1.02	0	0.02	0.56	0	14.98	3.97	0	0.01	12.25	2.02	0.8	0	98.62	0.05	0	0		5.19	-0.04	-1.95	49.34	124.09	787.73	492.3	967.61	684.9	812.81	537.43	936.75	531.41
8.041	0	0.04	0.02	0.03	2.5	0.03	0.07	2.22	1.11	0.03	94.99	65.79	0	98.66	0.06	87.63	0	0.63	1.11	0	0.03	0.66	0	13.65	4.05	0	0.01	13.84	2.91	0.86	0	94.56	0.05	0	0		4.95	0.52	-1.9	48.95	123.93	787.01	492.2	967.27	685.1	812.4	537.12	936.21	531.64
8.074	0	0.04	0.02	0.03	2.36	0.03	0.07	2.07	1.06	0.04	95.27	64.35	0	98.75	0.06	85.95	0	0.55	1.06	0	0.04	0.64	0	14.73	4.06	0	0.01	10.13	2.92	0.89	0	92.95	0.05	0	0		2.86	-0.14	-3.41	48.89	125.17	786.48	491.98	968.09	685.78	810.57	538.88	935.36	529.19
8.108	0	0.04	0.02	0.03	2.28	0.03	0.08	1.98	0.83	0.05	95.44	65.08	0	98.72	0.07	85.07	0	0.48	0.83	0	0.05	0.25	0	16.01	3.76	0	0.01	8.93	2.66	0.74	0	93.59	0.05	0	0		5.16	0.25	-3.54	49.03	126.05	785.23	491.53	968.47	686.6	809.45	538.55	935.3	531.35
8.141	0	0.04	0.02	0.03	2.23	0.03	0.09	1.95	0.84	0.06	95.55	68.4	0	98.73	0.08	84.76	0	0.47	0.84	0	0.06	0.24	0	18.18	3.5	0	0.01	8.69	2.01	0.61	0	92.22	0.04	0	0		3.94	0.22	-3.16	48.91	124.59	785.55	492.72	967.42	686.75	810.25	539.07	934.6	531.37
8.174	0	0.04	0.02	0.03	2.16	0.03	0.08	1.86	0.75	0.07	95.67	64.36	0	98.79	0.08	83.52	0	0.48	0.75	0	0.07	0.19	0	17.17	3.01	0	0.01	5.19	2.6	0.7	0	93.21	0.05	0	0		3.4	0	-3	48.86	126.85	785.69	492.27	966.98	685.62	809.09	538.98	935.62	529.98
8.208	0	0.04	0.03	0.03	1.97	0.03	0.09	1.62	0.77	0.06	96.07	60.26	0	98.63	0.09	80.32	0	0.48	0.77	0	0.06	0.15	0	18.2	2.67	0	0.01	6.02	3.05	0.57	0	88.79	0.05	0	0		5.08	0.63	-2.61	48.94	126.49	785.31	492.21	966.91	686.38	809.41	538.72	935.66	530.94
8.241	0	0.04	0.03	0.03	1.73	0.03	0.1	1.41	0.83	0.07	96.53	55.1	0	98.55	0.07	76.99	0	0.45	0.83	0	0.07	0.15	0	18.89	2.64	0	0.01	7.21	2.29	0.49	0	96.98	0.05	0	0		4.6	0.9	-2.94	48.8	126.61	784.34	493.09	966.93	687.61	808.52	539.48	934.95	532.72
8.274	0	0.04	0.03	0.03	1.75	0.03	0.11	1.42	0.88	0.07	96.5	57.29	0	98.53	0.08	77.27	0	0.46	0.88	0	0.07	0.12	0	19.72	2.46	0	0.01	8.45	2.24	0.45	0	95.94	0.05	0	0		4.19	0.96	-2.97	48.5	128.55	783.6	493.41	966.99	688.94	807.17	540.6	935.44	532.19
8.308	0	0.05	0.03	0.03	1.81	0.03	0.11	1.5	0.96	0.07	96.38	63.34	0	98.19	0.08	78.72	0	0.5	0.96	0	0.07	0.07	0	21.41	2.52	0	0.01	14.76	1.49	0.32	0	93.35	0.04	0	0		4.78	2.02	-3.22	48.29	127.91	781.56	494.54	965	689.74	805.23	541.53	932.93	534.28
8.341	0	0.04	0.03	0.03	1.98	0.03	0.1	1.68	0.9	0.08	96.04	66.86	0	98.78	0.06	81.38	0	0.54	0.9	0	0.08	0.06	0	20.68	2.34	0	0.01	13.17	1.49	0.33	0	96.77	0.05	0	0		3.64	0.01	-3.24	47.96	128.47	780.4	494.12	963.94	689.36	803.8	541.28	932.01	533.06
8.375	0	0.04	0.02	0.03	2.24	0.03	0.1	1.96	1.28	0.09	95.53	72.15	0	98.69	0.06	85.05	0	0.63	1.28	0	0.09	0.05	0	20.13	2.59	0	0.01	6.24	1.53	0.3	0	76.62	0.07	0	0		3.16	0.38	-2.64	47.81	125.22	778.18	494.49	962.28	689.99	804.07	539.54	929.23	535.8
8.408	0	0.04	0.02	0.03	2.48	0.03	0.08	2.21	1.55	0.06	95.05	72.94	0	98.32	0.05	88.13	0	0.62	1.55	0	0.06	0.06	0	17.54	2.21	0	0.01	7.1	1.61	0.29	0.01	88.15	0.09	0	0		1.05	1.65	-2.93	47.62	127.34	778.53	495.28	960.01	687.51	801.79	540.71	928.95	533.99
8.441	0	0.03	0.02	0.03	2.87	0.03	0.07	2.63	1.89	0.05	94.26	78.14	0	98.73	0.05	92.16	0	0.8	1.89	0	0.05	0.11	0	17.03	2.43	0	0.01	4.05	2.1	0.33	0.01	87.6	0.09	0	0		1.26	0.22	-2.35	47.54	121.48	778.14	496.11	959.7	689.88	805.05	540.53	926.39	534.63
8.475	0	0.03	0.02	0.03	3.03	0.03	0.07	2.82	2.07	0.06	93.94	80.16	0	98.65	0.06	93.71	0	0.98	2.07	0	0.06	0.14	0	17	3.19	0	0.01	3.9	2.02	0.3	0.01	91.43	0.1	0	0		1.56	-0.55	-1.86	47.76	124.89	778.49	495.43	961.24	690.27	804.74	541.7	929.33	533.09
8.508	0	0.03	0.02	0.03	3.17	0.03	0.06	2.98	1.44	0.05	93.67	79.92	0	98.77	0.08	94.98	0	1	1.44	0	0.05	0.18	0	15.55	2.9	0	0.01	3.78	2.08	0.32	0.01	82.62	0.1	0	0		2.8	-0.09	-2.25	47.9	124.01	779.19	495.19	961.88	690.86	805.47	540.92	929.25	533.35
8.541	0	0.03	0.02	0.03	3.28	0.03	0.06	3.13	1.17	0.1	93.43	81.62	0	98.49	0.09	96.11	0	1.06	1.17	0	0.1	0.21	0	15.78	3.78	0	0.01	2.51	2	0.39	0.01	91.68	0.1	0	0		1.31	-1.13	-2.32	48.02	125.94	779.53	493.75	964.02	690.24	805.7	541.22	931.24	531.07
8.575	0	0.03	0.02	0.03	3.2	0.03	0.06	3.07	0.82	0.1	93.59	79.73	0	98.55	0.1	95.77	0	0.87	0.82	0	0.1	0.19	0	14.61	3.76	0	0	2.3	1.64	0.4	0.01	81.33	0.09	0	0		1.82	0.89	-0.05	48.32	119.63	780.44	493.65	963.14	688.69	811.03	538.52	930.5	532.57
8.608	0	0.03	0.02	0.03	3.15	0.03	0.06	3.01	0.86	0.07	93.7	76.45	0	98.25	0.09	95.21	0	0.88	0.86	0	0.07	0.22	0	12.78	3.75	0	0.01	3.24	1.7	0.48	0.02	53.8	0.09	0	0		2.26	-1.87	-0.32	48.4	124.33	783.14	494.23	965.3	689.28	810.71	537.51	934.99	534.25
8.641	0	0.03	0.02	0.03	2.94	0.03	0.05	2.77	0.88	0.08	94.12	69.32	0	98.76	0.1	93.01	0	0.79	0.88	0	0.08	0.22	0	10.46	3.24	0	0.01	2.9	1.95	0.67	0.02	63.16	0.09	0	0		4.27	0.1	-0.66	48.76	118.7	784.86	493.97	969.1	690.93	816.22	541.39	934.58	532.53
8.675	0	0.03	0.02	0.03	2.67	0.03	0.05	2.48	0.81	0.05	94.65	61.66	0	98.7	0.1	90.25	0	0.77	0.81	0	0.05	0.17	0	9	4.35	0	0.01	4.72	1.69	0.75	0.03	81.25	0.1	0	0		-0.79	0.35	-0.3	48.09	118.8	784.7	493.03	968.23	688.92	815.88	536.86	934.56	531.61
8.708	0	0.04	0.02	0.03	2.16	0.03	0.05	1.91	0.88	0.04	95.68	48.33	0	98.5	0.08	84.07	0	0.56	0.88	0	0.04	0.11	0	8.34	4.65	0	0.01	8.43	1.51	0.78	0.03	79.9	0.09	0	0		2.18	-1.09	-0.53	48.45	122.66	786.26	493.52	969.77	690.14	815.19	537.56	937.77	533.23
8.742	0	0.05	0.02	0.03	2.03	0.03	0.05	1.78	0.89	0.04	95.95	64.31	0	98.29	0.07	82.15	0	0.45	0.89	0	0.04	0.08	0	7.9	4.86	0	0.01	18.51	1.65	1.05	0.04	93.94	0.09	0	0		1.11	-1.73	-0.83	48.26	124.88	786.86	492.23	971.46	689.27	814.87	535.85	939.72	532.84
8.775	0	0.04	0.03	0.03	1.93	0.03	0.05	1.68	0.84	0.04	96.13	47.38	0	98.18	0.06	80.52	0	0.41	0.84	0	0.04	0.07	0	6.89	5.52	0	0.02	11.51	2.09	1.4	0.05	95.56	0.08	0	0		3.96	-2.06	-1.98	48.42	123.59	788.06	493.22	969.81	687.99	814.32	539.19	937.67	531.44
8.808	0	0.05	0.03	0.03	1.81	0.03	0.06	1.55	0.84	0.05	96.38	43.07	0	98.3	0.04	78.58	0	0.5	0.84	0	0.05	0.07	0	7.44	5.19	0	0.02	11.28	1.82	1.25	0.05	87.53	0.08	0	0		2.88	-1.71	-0.44	48.36	123.07	789.1	494.14	970.32	688.07	816.72	537.09	939.77	534.6
8.842	0	0.04	0.03	0.03	1.91	0.03	0.06	1.66	0.92	0.04	96.19	42.22	0	98.43	0.03	79.8	0	0.56	0.92	0	0.04	0.1	0	7.17	6.37	0	0.02	9.63	2.23	1.62	0.05	93.28	0.07	0	0		3.42	-1.3	-0.82	48.27	123.89	790.14	495.1	970.35	688.18	816.51	538.94	940.31	534.36
8.875	0	0.04	0.03	0.03	1.84	0.03	0.06	1.59	0.92	0.03	96.31	36.02	0	98.74	0.04	78.68	0	0.55	0.92	0	0.03	0.1	0	7.5	7.2	0	0.01	5.55	2.44	1.75	0.05	93.88	0.07	0	0		3.81	-0.21	-1.42	48.37	125.35	790.14	494.75	971.75	688.51	816	541.34	941.07	532.95
8.908	0	0.04	0.03	0.03	1.93	0.03	0.06	1.7	1.01	0.03	96.14	38.56	0	98.78	0.04	79.84	0	0.55	1.01	0	0.03	0.14	0	7.65	7.7	0	0.01	5.81	2.86	2.13	0.05	90.38	0.07	0	0		2.94	-0.02	-1.53	48.25	124.29	791.05	495.24	971.43	688.24	816.67	539.74	940.82	533.84
8.942	0	0.04	0.03	0.03	1.92	0.03	0.06	1.72	1.08	0.03	96.15	40.46	0	98.72	0.05	79.96	0	0.55	1.08	0	0.03	0.19	0	8.57	7.29	0	0.01	4.06	2.4	2.39	0.05	78.11	0.06	0	0		3.6	-0.26	-2.01	48.3	124.52	791.8	495.59	971.82	688.18	816.71	541.17	940.99	533.43
8.975	0	0.04	0.03	0.03	1.94	0.03	0.06	1.73	0.81	0.03	96.12	42.39	0	98.62	0.05	80.24	0	0.56	0.81	0	0.03	0.14	0	9.28	7.8	0	0.01	2.98	2.29	2.18	0.05	85	0.06	0	0		2.94	-0.65	-2.29	48.41	123.21	792.11	495.31	971.63	687.29	817.21	540.91	940.13	532.55
9.008	0	0.04	0.03	0.03	1.63	0.03	0.07	1.4	0.79	0.03	96.73	31.45	0	98.73	0.05	75.19	0	0.51	0.79	0	0.03	0.1	0	8.45	7.32	0	0.01	3.47	2.12	2.15	0.05	90.46	0.06	0	0		1.55	0.25	-2.49	48.37	122.71	792.73	494.21	971.89	685.06	817.8	540.41	940.1	530.41
9.042	0	0.05	0.03	0.03	1.35	0.03	0.07	1.1	0.64	0.02	97.29	21.87	0	98.56	0.06	69.35	0	0.53	0.64	0	0.02	0.06	0	7.74	8.14	0	0.01	4.55	2.31	2.02	0.06	78.06	0.06	0	0		1.43	0.88	-2.91	48.2	122.44	792.92	494.02	972.13	685.21	817.77	540.02	939.8	530.09
9.075	0	0.06	0.04	0.04	1.11	0.03	0.08	0.85	0.8	0.02	97.78	15.87	0	98.37	0.08	63.18	0	0.5	0.8	0	0.02	0.03	0	7.35	9.4	0	0.02	5.54	2.48	1.96	0.07	81.59	0.07	0	0		0.52	1.51	-2.85	48.39	123.31	792.13	493.37	971.8	684.34	816.87	540.08	939.68	528.96
9.109	0	0.06	0.04	0.03	1.06	0.03	0.08	0.78	0.86	0.04	97.88	12.78	0	98.76	0.1	61.45	0	0.5	0.86	0	0.04	0.09	0	7.99	6.64	0	0.02	4.13	3.05	1.8	0.07	92.76	0.08	0	0		1.85	0.12	-2.76	48.53	124.21	790.86	493.61	970.36	684.52	814.94	538.58	938.96	531.7
9.142	0	0.06	0.04	0.03	1.07	0.03	0.08	0.77	0.75	0.04	97.87	13.31	0	98.76	0.13	61.21	0	0.47	0.75	0	0.04	0.16	0	8.81	5.17	0	0.01	2.95	3.77	1.55	0.06	92.46	0.08	0	0		2.53	0.11	-2.39	48.49	123.61	790.01	493.48	969.04	684.78	814.55	538.6	937.92	530.82
9.175	0	0.05	0.04	0.03	1.14	0.03	0.08	0.84	1.16	0.06	97.72	15.19	0	98.21	0.16	63.18	0	0.6	1.16	0	0.06	0.2	0	8.76	6.49	0	0.02	2.65	3.68	1.6	0.07	90.78	0.09	0	0		2.11	1.98	-3.85	48.59	125.32	789.41	492.12	970.03	684.04	812.75	541	937.29	527.07
9.209	0	0.06	0.04	0.03	1.18	0.03	0.08	0.84	1.01	0.05	97.63	16.47	0	98.7	0.12	63.47	0	0.58	1.01	0	0.05	0.45	0	9.66	5.46	0	0.02	2.3	5.15	1.33	0.06	93.25	0.1	0	0		3.26	0.33	-2.53	48.66	124.69	788.02	492.39	968.54	684.42	812.54	537.26	937.12	531.95
9.242	0	0.05	0.03	0.03	1.48	0.03	0.07	1.08	1.24	0.04	97.04	23.81	0	98.67	0.12	69.57	0	0.58	1.24	0	0.04	0.34	0	9.29	4.53	0	0.01	3.19	6.25	1.29	0.05	92.78	0.09	0	0		3.14	-0.46	-2.24	48.54	124.96	787.29	491.87	968.3	684.57	812.17	536.61	937.02	531.56
9.275	0	0.05	0.03	0.03	1.96	0.03	0.06	1.52	1.3	0.04	96.08	37.72	0	98.78	0.13	77.97	0	0.66	1.3	0	0.04	0.17	0	9.12	3.9	0	0.01	5.9	6.36	1.17	0.05	91.88	0.09	0	0		4.7	-0.04	-2.21	48.68	123.23	787.14	492.34	968.05	685.55	812.9	537.16	936.04	532.37
9.309	0	0.04	0.02	0.04	2.64	0.03	0.05	2.06	1.05	0.03	94.73	52.08	0	98.77	0.13	85.23	0	0.82	1.05	0	0.03	0.25	0	8.95	2.9	0	0.01	5.17	9.14	1.17	0.04	83.84	0.1	0	0		4.19	-0.09	-2.37	48.69	125.38	787.18	492.18	968.46	685.34	811.86	537.4	937.13	532.08
9.342	0	0.04	0.02	0.04	3.1	0.03	0.05	2.46	1.05	0.02	93.79	63.03	0	98.75	0.11	89.56	0	0.79	1.05	0	0.02	0.2	0	8.52	1.93	0	0.01	5.04	10.41	1.21	0.04	87.85	0.11	0	0		3.26	0.17	-2.28	48.5	125.07	786.93	492.61	968.28	685.73	811.89	537.5	936.86	532.34
9.376	0	0.04	0.02	0.04	3.2	0.03	0.05	2.52	1.25	0.03	93.6	64.73	0	98.62	0.11	90.28	0	0.89	1.25	0	0.03	0.19	0	8.28	2.5	0	0.01	5.27	10.61	0.98	0.03	83.62	0.1	0	0		3.03	0.65	-1.91	48.55	125.02	786.86	493.03	968.21	686.4	812.21	537.64	937.13	532.63
9.409	0	0.04	0.02	0.04	3.26	0.03	0.05	2.64	1.17	0.03	93.49	64.48	0	98.72	0.09	91.52	0	1.01	1.17	0	0.03	0.16	0	8.19	2.92	0	0.01	6.96	9.24	0.83	0.03	92.85	0.1	0	0		3.51	-0.29	-2.2	48.62	125.95	787	493.61	968.26	686.93	811.55	538.93	937.34	532.78
9.442	0	0.04	0.02	0.04	3.52	0.03	0.04	2.83	1.39	0.04	92.96	70.19	0	98.75	0.07	93.36	0	0.83	1.39	0	0.04	0.17	0	8.28	2.41	0	0.01	7.89	10.63	0.88	0.03	90.65	0.11	0	0		3.47	0.14	-1.76	48.53	124.79	786.52	493.36	967.34	686.03	811.85	537.55	936.57	533.55
9.476	0	0.04	0.02	0.04	3.9	0.03	0.04	2.96	1.28	0.05	92.21	77.21	0	98.75	0.1	94.33	0	0.86	1.28	0	0.05	0.15	0	6.58	2.46	0	0.01	6.96	14.19	0.92	0.02	88.91	0.11	0	0		2.73	0.16	-2.28	48.59	126.3	786.62	493.23	967.52	686.07	810.75	538.62	936.87	531.7
9.509	0	0.04	0.02	0.05	4.11	0.03	0.04	2.93	1.21	0.04	91.77	80.97	0	98.7	0.1	94.01	0	0.96	1.21	0	0.04	0.17	0	6.35	2.05	0	0.01	4.1	17.34	0.94	0.02	89.38	0.11	0	0		2.16	-0.34	-2.67	48.61	127.01	786.48	493.04	967.45	685.57	809.91	538.83	936.68	531.16
9.542	0	0.05	0.02	0.05	4.26	0.03	0.04	2.95	1.13	0.04	91.48	82.71	0	98.76	0.13	93.85	0	1.19	1.13	0	0.04	0.22	0	5.99	1.83	0	0.01	2.08	18.96	0.99	0.02	95.96	0.12	0	0		2.42	-0.1	-3.2	48.59	126.91	785.88	492.68	967.44	685.79	809.17	539.19	935.79	530.55
9.576	0	0.05	0.02	0.06	4.36	0.03	0.04	2.75	0.82	0.04	91.28	85.38	0	98.59	0.13	92.08	0	1.12	0.82	0	0.04	0.21	0	5.86	2	0	0.01	1.87	23.21	1.04	0.01	94.2	0.11	0	0		2.18	0.76	-3.14	48.68	127.49	785.27	492.16	966.97	685.44	808.41	538.76	935.58	529.8
9.609	0	0.05	0.02	0.05	3.97	0.03	0.04	2.55	0.75	0.03	92.06	81.27	0	98.45	0.13	90.38	0	1.08	0.75	0	0.03	0.19	0	5.83	2.38	0	0.01	2.86	21.22	0.95	0.01	94.93	0.11	0	0		2.28	1.24	-3.24	48.62	126.39	784.48	492.13	966.26	685.45	808.14	538.49	934.25	530.16
9.642	0	0.05	0.02	0.05	3.99	0.03	0.04	2.47	0.73	0.03	92.03	82.19	0	98.55	0.14	89.59	0	1.08	0.73	0	0.03	0.18	0	5.04	1.89	0	0.01	2.63	22.77	0.95	0.01	93.79	0.12	0	0		1.45	0.9	-3.02	48.53	127.64	784.47	492.19	965.5	684.61	807.32	538.47	934.65	529.49
9.676	0	0.06	0.02	0.07	4.57	0.03	0.04	2.55	0.86	0.03	90.86	88.64	0	98.53	0.16	90.39	0	1.09	0.86	0	0.03	0.15	0	4.68	1.69	0	0.01	3.2	28.51	0.88	0.01	80.95	0.12	0	0		2.49	0.99	-2.85	48.64	127.39	783.46	491.6	965.11	684.44	806.85	537.38	934.06	530.61
9.709	0	0.06	0.02	0.06	4.24	0.03	0.04	2.42	1.14	0.03	91.52	85.93	0	98.48	0.17	89.28	0	1.02	1.14	0	0.03	0.18	0	5.48	1.65	0	0.01	4.01	26.57	0.83	0.01	67.26	0.12	0	0		2.69	1.16	-2.89	48.59	125.03	783.01	491.81	965.52	685.47	808	536.91	932.93	532.11
9.743	0	0.05	0.02	0.05	4.07	0.03	0.04	2.58	1.75	0.05	91.86	82.51	0	98.37	0.15	90.87	0	1.07	1.75	0	0.05	0.21	0	6.47	1.98	0	0.01	7.61	21.77	0.74	0.01	70.09	0.12	0	0		3.38	1.5	-2.7	48.52	126.86	782.67	492.12	965.18	685.75	806.88	537.43	933.65	532.7
9.776	0	0.06	0.02	0.06	4.21	0.03	0.04	2.54	1.46	0.06	91.57	84.96	0	98.69	0.14	90.52	0	0.98	1.46	0	0.06	0.29	0	6.63	2.33	0	0.01	6.32	24.36	0.86	0.01	97.74	0.13	0	0		4.41	0.4	-3.12	48.67	126.48	783.42	493.06	964.17	686	806.65	539.95	932.8	530.85
9.809	0	0.06	0.02	0.06	4.08	0.03	0.04	2.47	1.8	0.06	91.84	84.03	0	98.33	0.14	89.93	0	0.78	1.8	0	0.06	0.24	0	6.32	3.1	0	0.01	6.98	24.07	0.92	0.02	91.63	0.14	0	0		1.5	1.62	-3.08	48.46	126.63	782.74	491.43	964.79	684.58	806.78	540.11	932.74	527.12
9.843	0	0.05	0.02	0.05	4.1	0.03	0.04	2.66	1.43	0.04	91.81	82.86	0	98.73	0.13	91.92	0	0.74	1.43	0	0.04	0.19	0	6.6	2.72	0	0.01	4.71	21.03	0.82	0.02	95.36	0.14	0	0		5.84	0.25	-3.11	48.74	124.52	783.52	492.04	964.58	685.55	807.9	538.61	932.19	531.04
9.876	0	0.05	0.02	0.06	4.5	0.03	0.04	2.77	1.27	0.04	91	87.31	0	98.57	0.15	92.8	0	0.71	1.27	0	0.04	0.2	0	6.05	2.31	0	0.01	1.95	24.54	0.95	0.02	90.66	0.14	0	0		2.65	0.82	-3.42	48.53	127.38	783.32	491.8	964.19	684.04	805.84	538.59	932.89	529.33
9.909	0	0.06	0.02	0.08	5.61	0.03	0.04	3.02	1.46	0.04	88.79	94.02	0	98.44	0.14	94.78	0	0.69	1.46	0	0.04	0.19	0	5.69	2.65	0	0.01	2.04	32.85	1.12	0.02	79.04	0.15	0	0		4.21	1.27	-2.85	48.68	124.59	782.64	492.04	963.69	684.71	807.18	537.43	931.65	531.87
9.943	0	0.07	0.02	0.1	6.34	0.03	0.04	3.06	1.2	0.04	87.32	96.35	0	98.24	0.12	94.82	0	0.75	1.2	0	0.04	0.28	0	5.51	2.91	0	0.01	1.89	39.24	1.36	0.02	97.03	0.16	0	0		3.87	1.89	-2.44	48.67	126.02	783.13	493.11	963.04	685.44	806.85	539.2	932.58	530.62
9.976	0	0.07	0.02	0.09	5.86	0.03	0.04	2.91	1.3	0.04	88.29	95.22	0	98.47	0.12	93.64	0	0.78	1.3	0	0.04	0.33	0	5.69	2.53	0	0.01	2.39	36.93	1.28	0.02	96.97	0.15	0	0		2.77	1.17	-3.01	48.63	125.77	782.51	492.63	963.26	685	806.19	538.57	931.72	530.8
10.009	0	0.07	0.02	0.09	5.45	0.03	0.04	2.76	1.37	0.04	89.1	94.09	0	98.08	0.13	92.31	0	0.7	1.37	0	0.04	0.39	0	6.07	2.08	0	0.01	3.36	35.45	1.38	0.02	96.68	0.15	0	0		4.98	2.33	-2.38	48.86	126.57	782.3	492.49	962.79	685.28	806.13	539.69	932.33	530.04
10.043	0	0.06	0.02	0.07	4.98	0.03	0.04	2.78	1.23	0.04	90.05	91.4	0	98.68	0.11	92.5	0	0.77	1.23	0	0.04	0.33	0	6.97	2.13	0	0.01	2.41	30.24	1.34	0.02	92.63	0.14	0	0	0	5.76	-0.41	-2.65	48.77	122.81	783.01	492.7	961.89	684.31	807.63	538.43	930.22	531.08
10.076	0	0.06	0.02	0.07	4.95	0.03	0.04	2.86	0.93	0.03	90.11	90.95	0	98.69	0.09	93.21	0	0.71	0.93	0	0.03	0.3	0	6.86	1.89	0	0.01	2.11	28.84	1.37	0.02	96.67	0.13	0	0	0	3.56	-0.4	-2.59	48.85	122.77	783.13	491.51	961.7	682.59	807.72	537.28	930.17	528.41
10.11	0	0.06	0.02	0.07	4.71	0.03	0.04	2.75	0.64	0.02	90.58	89.86	0	98.75	0.08	91.87	0	0.66	0.64	0	0.02	0.32	0	7.05	2.23	0	0.01	1.29	28.61	1.78	0.03	93.51	0.11	0	0	0	4.23	0.17	-1.91	49.16	123.26	783.05	490.64	962.46	682.27	808.47	537.11	931.39	528.02
10.143	0	0.05	0.02	0.05	3.78	0.03	0.05	2.48	0.58	0.03	92.44	80.03	0	98.75	0.06	89.64	0	0.58	0.58	0	0.03	0.29	0	9.21	2.99	0	0.01	1.6	20.96	1.58	0.03	71.29	0.09	0	0	0	5.56	-0.14	-0.99	49.38	120.89	783.64	489.94	964.2	683.38	811.66	536.04	932.32	528.57
10.176	0	0.05	0.02	0.04	2.56	0.02	0.06	1.79	0.42	0.02	94.87	55.36	0	98.59	0.05	81.71	0	0.52	0.42	0	0.02	0.19	0	9.07	3.54	0	0.01	2.5	14.3	1.66	0.03	74.56	0.08	0	0	0	4.91	-0.76	-1.27	49.52	120.24	783.9	488.58	966.65	684.62	813.09	534.93	933.09	527.32
10.21	0	0.05	0.03	0.04	1.81	0.02	0.06	1.32	0.42	0.03	96.38	31.36	0	98.57	0.04	74.04	0	0.4	0.42	0	0.03	0.26	0	7.69	3.72	0	0.01	2.24	9.54	1.94	0.04	61.49	0.07	0	0	0	6.57	-0.85	-0.8	49.76	120.39	784.9	488.95	967.65	685.39	814.41	535.22	934.62	528.56
10.243	0	0.05	0.03	0.04	1.65	0.02	0.06	1.18	0.4	0.03	96.7	26.76	0	98.23	0.04	71.27	0	0.36	0.4	0	0.03	0.29	0	6.45	3.73	0	0.01	1.65	9.53	2.06	0.04	79.26	0.07	0	0	0	5.95	-1.91	-0.06	49.61	121.54	786.23	488.68	968.63	685.06	815.58	532.77	937.07	529.51
10.276	0	0.05	0.03	0.04	1.52	0.02	0.06	1.12	0.4	0.03	96.95	23.09	0	98.69	0.03	68.91	0	0.35	0.4	0	0.03	0.26	0	4.83	3.98	0	0.02	1.77	9.45	3.09	0.05	57.32	0.07	0	0	0	5.45	-0.41	-0.16	49.77	119.25	787.64	488.27	971.36	685.05	818.85	534.99	937.87	527.73
10.31	0	0.06	0.04	0.04	1.1	0.02	0.06	0.78	0.5	0.03	97.8	11.8	0	98.53	0.03	59.6	0	0.25	0.5	0	0.03	0.41	0	4.08	3.6	0	0.01	0.76	8.69	3.71	0.04	76.79	0.06	0	0	0	6.23	-0.97	0.41	49.71	120.62	788.49	488.58	972.25	685.92	819.47	534.03	939.99	529.39
10.343	0	0.07	0.05	0.03	0.86	0.02	0.07	0.59	0.42	0.02	98.28	6.49	0	98.7	0.02	52.91	0	0.26	0.42	0	0.02	0.31	0	3.65	3.04	0	0.01	0.78	7.23	3.59	0.04	67.66	0.05	0	0	0	3.79	-0.35	0.38	49.29	123.21	789.58	489.06	972.58	684.97	818.84	533.24	942	529.64
10.377	0	0.06	0.06	0.03	0.73	0.02	0.07	0.52	0.47	0.03	98.54	4.06	0	98.25	0.02	49.82	0	0.25	0.47	0	0.03	0.25	0	3.73	3.13	0	0.01	1.06	4.17	3.91	0.05	90.49	0.04	0	0	0	3.09	-1.87	-0.11	49.18	121.02	792.01	490.76	973.79	685.54	821.29	534.67	942.23	530.44
10.41	0	0.06	0.05	0.03	0.77	0.02	0.07	0.58	0.46	0.02	98.47	4.96	0	97.81	0.02	52.56	0	0.25	0.46	0	0.02	0.13	0	4.03	3.63	0	0.01	2.98	2.14	3.73	0.04	87.29	0.04	0	0	0	2.04	-3.01	-0.79	48.96	123.16	793.66	490.89	974.52	684.27	820.74	534.97	943.79	529.7
10.443	0	0.05	0.04	0.03	1.09	0.02	0.06	0.89	0.4	0.02	97.82	14.12	0	97.66	0.02	63.49	0	0.22	0.4	0	0.02	0.09	0	4.17	3.31	0	0.01	7.38	1.79	3.19	0.03	92.01	0.03	0	0	0	3.66	-3.35	-0.87	48.94	123.91	794.63	490.77	974.69	683.55	820.84	535.13	944.63	529.78
10.477	0	0.05	0.03	0.03	1.48	0.02	0.05	1.32	0.45	0.01	97.03	33.34	0	97.51	0.02	73.23	0	0.23	0.45	0	0.01	0.11	0	3.81	3.32	0	0.01	11.48	1.07	2.9	0.03	86.24	0.03	0	0	0	2.84	-3.66	-0.87	48.89	123.35	795.29	490.09	975.33	682.84	821.76	533.69	945.03	529.29
10.51	0	0.04	0.03	0.03	1.8	0.02	0.05	1.65	0.48	0.01	96.4	51.52	0	97.86	0.03	79.29	0	0.25	0.48	0	0.01	0.14	0	3.92	3.77	0	0.01	14.8	0.69	2.38	0.02	89.03	0.02	0	0	0	4.87	-2.88	-1.11	49.08	121.49	796	490.68	975.32	683.4	822.87	534.81	944.25	529.72
10.543	0	0.04	0.03	0.03	1.75	0.02	0.05	1.61	0.51	0.02	96.5	42.28	0	98.52	0.03	78.47	0	0.25	0.51	0	0.02	0.18	0	3.96	4.23	0	0.01	10.99	0.62	2.51	0.02	95.65	0.02	0	0	0	5.27	-1	-2.03	49.09	121.33	797.3	490.98	976.35	682.83	823.41	537.32	944.42	528.5
10.577	0	0.04	0.02	0.03	2.11	0.02	0.04	2.06	0.53	0.02	95.78	45.61	0	98.72	0.05	84.16	0	0.36	0.53	0	0.02	0.19	0	3.75	4.67	0	0.01	6.99	0.46	2.74	0.02	80.28	0.02	0	0	0	3.19	-0.28	-2.35	48.98	120.88	798.5	490.61	976.92	681.78	824.21	535.61	944.83	527.72
10.61	0	0.03	0.02	0.03	2.38	0.02	0.04	2.37	0.56	0.02	95.24	49.53	0	98.52	0.07	87.71	0	0.45	0.56	0	0.02	0.14	0	3.83	5.39	0	0.01	5.11	0.54	2.57	0.02	79.4	0.03	0	0	0	4.51	-1.02	-3.02	49.08	120.78	798.73	490.2	977.35	681.65	823.97	535.97	944.44	527.5
10.643	0	0.03	0.02	0.03	2.55	0.02	0.04	2.54	0.48	0.02	94.9	52.24	0	98.36	0.09	89.64	0	0.57	0.48	0	0.02	0.11	0	4.01	4.81	0	0.01	2.62	0.58	2.19	0.02	80.85	0.03	0	0	0	4.04	-1.54	-3.45	48.91	121.23	798.13	489.93	977.39	681.36	823.02	535.8	943.99	527.79
10.677	0	0.03	0.02	0.03	2.68	0.02	0.04	2.68	0.45	0.02	94.63	52.29	0	98.42	0.11	90.86	0	0.68	0.45	0	0.02	0.14	0	3.41	3.61	0	0.01	1.65	0.85	2.17	0.02	80.34	0.03	0	0	0	4.35	-1.34	-3.61	48.95	123.01	797.55	489.75	977.64	681.8	821.77	536.14	944.5	527.93
10.71	0	0.03	0.02	0.03	2.69	0.02	0.04	2.67	0.44	0.03	94.63	51.65	0	98.22	0.12	90.7	0	0.83	0.44	0	0.03	0.21	0	3.45	2.77	0	0.01	1.37	0.87	2.01	0.01	89.19	0.03	0	0	0	5.63	-1.93	-2.76	48.99	123.58	796.13	489.13	977.22	682.31	821.25	534.67	944.71	529.4
10.744	0	0.03	0.02	0.03	2.77	0.02	0.04	2.73	0.42	0.04	94.45	54.84	0	98.32	0.13	91.49	0	1.02	0.42	0	0.04	0.42	0	4.25	2.21	0	0	1.33	0.84	1.62	0.01	92.45	0.03	0	0	0	5.54	-1.66	-2.65	48.8	123.98	795.55	489.4	976.47	682.27	820.47	534.75	944.36	529.84
10.777	0	0.03	0.02	0.03	2.84	0.02	0.04	2.76	0.41	0.03	94.31	57.54	0	98.29	0.15	92.28	0	1.03	0.41	0	0.03	0.33	0	4.83	2.05	0	0	2.33	0.75	1.09	0.01	79.91	0.02	0	0	0	5.25	-1.73	-2.19	48.55	124.73	794.33	489	976.36	682.65	819.82	533.59	944.52	530.87
10.81	0	0.03	0.02	0.03	2.98	0.02	0.04	2.91	0.3	0.03	94.04	60.93	0	98.44	0.13	93.86	0	0.97	0.3	0	0.03	0.37	0	5	1.55	0	0	2.45	0.65	0.9	0.01	98.37	0.02	0	0	0	5.94	-1.29	-2.24	48.5	125.55	795.39	490.8	976.1	683.62	819.78	536.17	945.23	531.21
10.844	0	0.03	0.02	0.03	2.88	0.02	0.04	2.77	0.28	0.02	94.24	62.03	0	98.31	0.1	93.12	0	0.79	0.28	0	0.02	0.23	0	6.32	1.31	0	0	4.83	0.51	0.62	0	95.07	0.02	0	0	0	5.6	-1.68	-2.58	48.35	124.75	795.26	491.01	976.3	683.66	819.89	536.14	944.58	532.06
10.877	0	0.03	0.02	0.03	2.7	0.02	0.04	2.56	0.23	0.02	94.6	63.19	0	98.32	0.08	91.42	0	0.56	0.23	0	0.02	0.18	0	6.17	1.2	0	0	8.64	0.56	0.56	0	98.78	0.02	0	0	0	5.58	-1.67	-2.78	48.22	124.35	795.96	492.18	976.11	684.25	820.2	537.78	944.42	532.03
10.91	0	0.03	0.02	0.03	2.48	0.02	0.04	2.29	0.23	0.02	95.03	57.17	0	98.31	0.07	88.98	0	0.43	0.23	0	0.02	0.23	0	6.42	1.19	0	0.01	7.95	0.62	0.44	0	94.2	0.02	0	0	0	5.11	-1.69	-2.59	48.1	124.23	795.62	492.86	975.31	684.6	819.88	538.29	943.96	532.19
10.944	0	0.04	0.02	0.03	2.53	0.02	0.04	2.34	0.35	0.02	94.93	65.72	0	98.55	0.05	89.59	0	0.39	0.35	0	0.02	0.23	0	6.07	1.25	0	0.01	11.84	0.72	0.4	0	88.21	0.02	0	0	0	4.37	-0.89	-1.52	47.94	122.24	795.84	493.38	973.64	683.27	821.19	536.85	943.37	533.1
10.977	0	0.04	0.02	0.03	2.39	0.02	0.04	2.17	0.56	0.03	95.23	72.41	0	98.78	0.05	87.84	0	0.33	0.56	0	0.03	0.24	0	6.4	1.73	0	0.02	17.5	0.65	0.36	0	90.11	0.03	0	0	0	3.37	0.04	-1.4	47.66	122.33	795.44	493.8	972.57	683.1	820.56	537.18	942.8	532.5
11.01	0	0.04	0.02	0.03	2.39	0.02	0.04	2.17	0.58	0.02	95.22	69.17	0	98.73	0.05	87.85	0	0.32	0.58	0	0.02	0.14	0	6.33	1.99	0	0.02	15.53	0.76	0.36	0.01	85.81	0.03	0	0	0	2.69	-0.23	-0.4	47.57	120.76	795.85	494.67	970.64	681.68	821.52	536.62	942.23	533.06
11.044	0	0.04	0.02	0.03	2.29	0.02	0.04	2.03	0.5	0.02	95.42	56.09	0	98.33	0.05	86.36	0	0.31	0.5	0	0.02	0.09	0	5.9	1.83	0	0.03	10.02	1.08	0.27	0.01	72.72	0.03	0	0	0	1.6	-1.61	-0.35	47.51	122.6	796.82	495.75	969.86	680.13	820.68	537.06	943.25	534.02
11.077	0	0.03	0.02	0.03	2.5	0.02	0.04	2.26	0.43	0.03	95.01	52.36	0	98.54	0.06	88.81	0	0.4	0.43	0	0.03	0.09	0	5.7	1.87	0	0.03	4.72	1.23	0.29	0.01	84.52	0.03	0	0	0	3.14	-0.96	-1.08	47.77	122.44	796.88	496.35	969.87	681.14	820.16	539	942.49	533.82
11.111	0	0.03	0.02	0.03	2.82	0.02	0.04	2.63	0.26	0.03	94.36	61.46	0	98.68	0.07	92.58	0	0.42	0.26	0	0.03	0.18	0	6.56	2.47	0	0.03	1.75	1.17	0.21	0.01	92.14	0.03	0	0	0	4.7	-0.42	-0.63	48.1	123.74	796.99	497.6	969.24	681.24	819.68	540.92	943.29	535.37
11.144	0	0.03	0.02	0.03	3.02	0.02	0.04	2.86	0.34	0.04	93.96	65.48	0	98.77	0.08	94.53	0	0.55	0.34	0	0.04	0.17	0	6.77	3.15	0	0.03	2.86	1.13	0.2	0.01	94.98	0.03	0	0	0	1.65	-0.07	-0.7	47.81	125.13	794.44	495	971.88	682.62	819.07	541.2	943.85	531.83
11.177	0	0.03	0.02	0.03	3.22	0.02	0.04	3.06	0.62	0.05	93.57	67.6	0	98.49	0.08	96.08	0	0.62	0.62	0	0.05	0.28	0	6.4	2.77	0	0.03	2.84	1.69	0.25	0.01	94.54	0.03	0	0	0	2.26	-1.12	-1.91	48.08	123.37	795.61	494.94	973.69	685.12	820.23	539.72	943.36	532.14
11.211	0	0.03	0.02	0.03	3.13	0.03	0.04	2.93	0.77	0.05	93.73	63.98	0	98.38	0.09	95.01	0	0.67	0.77	0	0.05	0.18	0	5.47	2.46	0	0.03	3.93	2.03	0.22	0.02	93.31	0.04	0	0	0	4.59	-1.47	-2.32	48.35	124.12	796.59	494.14	975.53	685.17	820.95	541.29	944.64	531.05
11.244	0	0.03	0.02	0.03	3.27	0.03	0.04	3.04	1.02	0.06	93.45	64.87	0	98.37	0.09	95.79	0	0.78	1.02	0	0.06	0.17	0	5.17	2	0	0.02	3.32	2.78	0.26	0.02	88.51	0.05	0	0	0	3.05	-1.49	-1.56	48.38	123.06	796.9	494.22	975.78	685.1	822.42	539.83	945.21	531.65
11.277	0	0.03	0.02	0.03	3.29	0.03	0.04	3.01	1.05	0.07	93.42	64.36	0	98.38	0.08	95.41	0	0.83	1.05	0.01	0.07	0.29	0	5.28	1.81	0	0.02	1.73	3.62	0.3	0.02	92.78	0.05	0	0	0	2.89	-1.47	-1.51	48.6	124.13	797.52	494.3	976.77	685.89	822.68	539.07	946.62	532.31
11.311	0	0.03	0.02	0.03	3.54	0.03	0.04	3.1	1.04	0.11	92.93	67.07	0	98.21	0.12	95.81	0	1	1.04	0.01	0.11	0.27	0	4.98	2.78	0	0.02	2.6	6.38	0.43	0.05	96.37	0.08	0	0	0	-0.05	-1.97	-2.62	48.47	126.17	798.19	493.61	979.99	685.72	822.78	542.63	948.18	528.8
11.344	0	0.03	0.02	0.03	3.32	0.03	0.04	2.93	1.03	0.13	93.36	62.87	0	98.23	0.11	94.51	0	0.97	1.03	0.01	0.13	0.44	0	4.85	3.51	0	0.02	2.77	5.38	0.38	0.04	88.03	0.08	0	0	0	2.23	-1.91	-1.69	48.6	123.74	800.41	494.19	981.09	687.29	826.32	539.33	949.85	532.08
11.378	0	0.04	0.02	0.03	3.17	0.03	0.04	2.7	1.1	0.19	93.67	60.7	0	98.16	0.11	92.35	0	1.06	1.1	0.01	0.19	0.45	0	5.53	3.76	0	0.02	4.07	6.39	0.43	0.06	91.62	0.11	0	0	0	1.68	-2.12	-2.49	48.65	125.65	802.37	495	982.04	686.54	826.03	540.5	951.4	532.19
11.411	0	0.04	0.02	0.04	3.11	0.03	0.04	2.54	1.03	0.15	93.77	61.29	0	98.19	0.11	90.86	0	0.97	1.03	0.01	0.15	0.39	0	4.89	2.85	0	0.01	2.63	8.2	0.51	0.07	87.41	0.12	0	0	0	2.56	-2.04	-2.13	48.74	124.38	803.15	494.72	982.24	685.77	827.49	539.46	951.69	532.84
11.444	0	0.04	0.02	0.04	3.06	0.03	0.04	2.45	0.69	0.08	93.88	60.51	0	98.66	0.12	89.86	0	1.04	0.69	0.01	0.08	0.3	0	4.57	3.25	0	0.02	2.29	8.78	0.5	0.06	93.16	0.12	0	0	0	2.21	-0.5	-2.68	48.6	120.78	804.11	495.35	982.27	685.66	829.41	539.99	949.96	532.63
11.478	0	0.05	0.02	0.05	3.53	0.03	0.04	2.42	0.6	0.05	92.94	73.98	0	98.43	0.12	89.6	0	0.95	0.6	0.01	0.05	0.22	0	3.17	2.93	0	0.02	2.25	16.74	0.59	0.07	95.36	0.13	0	0	0	-0.22	-1.32	-2.93	48.48	123.98	803.63	494.06	983.25	684.69	827.71	538.85	951.47	531.41
11.511	0	0.05	0.02	0.05	3.44	0.03	0.04	2.22	0.54	0.04	93.11	74.1	0	98.25	0.15	87.43	0	0.97	0.54	0	0.04	0.14	0	2.61	2.81	0	0.02	2	18.99	0.64	0.08	86.65	0.14	0	0	0	0.06	-1.85	-2.77	48.53	120.91	802.65	494.11	981.58	684.61	828.14	538.37	948.84	531.32
11.544	0	0.05	0.02	0.05	3.33	0.03	0.04	2.25	0.62	0.06	93.33	70.9	0	98.4	0.19	87.5	0	1.1	0.62	0.01	0.06	0.1	0	2.79	4.16	0	0.02	2.77	16.92	0.7	0.09	94.66	0.15	0	0	0	-1.39	-1.42	-3.23	48.37	120.51	800.99	491.68	981.71	684.01	827.34	537.87	947.35	526.88
11.578	0	0.05	0.02	0.05	3.1	0.03	0.04	2.1	0.53	0.03	93.8	66.25	0	98.36	0.12	85.78	0	1.21	0.53	0	0.03	0.08	0	2.71	2.92	0	0.01	2.11	15.95	0.74	0.06	54.01	0.16	0	0	0	2.45	-1.52	-2.64	49.04	120.82	799.75	491.43	980.78	684.65	826.44	536.08	947.12	530.31
11.611	0	0.05	0.02	0.04	2.81	0.03	0.04	2	0.51	0.04	94.37	58.73	0	98.51	0.14	84.77	0	1.01	0.51	0	0.04	0.08	0	2.89	2.56	0	0.01	1.41	12.95	0.72	0.06	92.3	0.14	0	0	0	3.19	-1.04	-3.12	49.22	117.92	799.31	491.51	979.12	684.31	826.56	536.74	944.22	528.93
11.644	0	0.04	0.02	0.04	2.65	0.03	0.04	1.96	0.49	0.04	94.71	53.3	0	98.59	0.17	84.04	0	1.01	0.49	0	0.04	0.07	0	2.99	2.86	0	0.01	1.81	10.93	0.83	0.05	86.81	0.14	0	0	0	2.47	-0.75	-3.37	49.22	117.8	798.66	490.75	978.1	683.22	825.61	536.29	943.06	527.14
11.678	0	0.04	0.02	0.03	2.25	0.02	0.04	1.78	0.36	0.02	95.49	40.08	0	98.7	0.14	81.89	0	0.96	0.36	0	0.02	0.06	0	2.68	3.16	0	0.01	1.6	6.44	0.81	0.05	72.15	0.12	0	0	0	4.21	-0.36	-3.88	49.78	119.28	796.98	490.42	976.79	682.34	822.8	536.18	941.85	528.82
11.711	0	0.04	0.03	0.03	1.97	0.03	0.04	1.57	0.49	0.03	96.05	31.51	0	98.55	0.14	78.84	0	0.91	0.49	0	0.03	0.06	0	2.96	4.1	0	0.01	2.36	4.83	0.81	0.05	60.32	0.11	0	0	0	2.42	0.89	-2.94	49.83	118.97	795.57	490.02	974.69	681.86	822.12	534.99	940.82	527.01
11.745	0	0.04	0.03	0.03	1.88	0.02	0.05	1.56	0.41	0.01	96.24	32.61	0	97.9	0.12	78.57	0	0.97	0.41	0	0.01	0.04	0	3.54	5.72	0	0.01	2.65	2.6	0.86	0.06	82.89	0.08	0	0	0	1.21	2.79	-2.54	49.9	122.71	794.28	490.03	974.56	681.68	819.76	534.17	942.35	528.89
11.778	0	0.04	0.03	0.03	1.76	0.02	0.05	1.47	0.41	0.01	96.49	32.15	0	97.79	0.09	77.32	0	0.9	0.41	0	0.01	0.04	0	3.64	6.72	0	0.01	2.4	1.45	0.75	0.06	58.72	0.08	0	0	0	1.67	3.05	-2.5	50.01	123.08	793.5	490.15	973.29	681.62	818.6	534.63	941.53	528.43
11.811	0	0.04	0.03	0.03	1.53	0.02	0.05	1.24	0.4	0.01	96.95	25.03	0	98.34	0.08	73.32	0	0.7	0.4	0	0.01	0.04	0	3.78	6.36	0	0.01	3.38	1.4	0.82	0.06	68.89	0.07	0	0	0	2.84	1.59	-3.16	49.93	121.79	792.35	489.83	971.56	681.57	817.32	535.95	938.71	526.16
11.845	0	0.04	0.03	0.03	1.45	0.02	0.05	1.17	0.46	0.01	97.1	24.05	0	98.66	0.12	71.82	0	0.6	0.46	0	0.01	0.04	0	3.86	7.2	0	0.02	2.78	1.42	0.98	0.06	92.28	0.07	0	0	0	2.51	-0.51	-4.88	49.72	123.19	791.86	489.2	971.76	680.82	814.88	537.2	937.44	524.69
11.878	0	0.04	0.03	0.03	1.83	0.03	0.05	1.56	0.59	0.02	96.34	33.51	0	98.49	0.09	78.62	0	0.66	0.59	0	0.02	0.08	0	3.51	6.18	0	0.02	2.06	1.77	1.15	0.05	91.67	0.07	0	0	0	4.78	-1.11	-2.66	49.9	123.73	790.2	489.41	970.61	681.82	815.03	534.73	938.62	529.03
11.911	0	0.04	0.02	0.03	2.07	0.03	0.04	1.82	0.67	0.02	95.85	37.22	0	98.62	0.07	82.24	0	0.7	0.67	0	0.02	0.12	0	3.15	4.59	0	0.02	1.99	2.08	1.3	0.04	91.69	0.06	0	0	0	4.11	-0.67	-2.42	49.92	123.88	790.09	489.18	971.24	682.55	815.44	534.41	939.19	528.63
11.945	0	0.03	0.02	0.03	2.3	0.03	0.04	2.13	0.77	0.01	95.4	44.47	0	98.33	0.07	85.96	0	0.66	0.77	0	0.01	0.12	0	3.66	4.61	0	0.01	1.95	1.28	1.45	0.04	95.55	0.05	0	0	0	5.11	-1.63	-2.79	49.89	122.88	790.32	489.73	971.43	683.53	815.84	535.66	938.53	528.75
11.978	0	0.03	0.02	0.03	2.6	0.03	0.04	2.48	0.72	0.01	94.81	49.85	0	98.43	0.06	89.52	0	0.71	0.72	0	0.01	0.21	0	3.64	3.74	0	0.01	2.05	1.44	1.55	0.03	92.52	0.05	0	0	0	4.75	-1.32	-2.8	49.91	123.91	789.94	489.19	971.84	683.33	815.29	534.98	939.05	528.92
12.011	0	0.03	0.02	0.03	2.8	0.03	0.04	2.77	0.66	0.01	94.4	56.69	0	98.53	0.08	92.18	0	0.57	0.66	0	0.01	0.14	0	4.5	3.28	0	0.01	2.98	1.12	1.76	0.03	96.35	0.04	0	0	0	5.85	-0.96	-2.62	49.84	123.51	790.6	490.88	970.69	684.29	815.51	537.34	938.72	528.74
12.045	0	0.03	0.02	0.03	3.02	0.03	0.04	3.1	0.66	0.01	93.81	62.06	0	98.31	0.1	94.54	0	0.64	0.66	0	0.01	0.1	0	4.92	3.69	0	0.01	3.18	0.86	2.07	0.03	83.56	0.03	0	0	0	2.26	-1.68	-2.35	49.41	123.86	789.62	488.75	972.98	684.03	816.33	536.87	939.68	525.6
12.078	0	0.03	0.02	0.03	3.13	0.02	0.04	3.22	0.5	0.01	93.56	64.62	0	98.32	0.09	95.72	0	0.69	0.5	0	0.01	0.11	0	5.11	3.54	0	0	2.38	0.78	1.84	0.02	69.22	0.03	0	0	0	1.85	-1.64	-1.11	49.52	126.01	789.9	487.83	973.59	683.9	816.68	533.27	942.52	526.75
12.112	0	0.03	0.02	0.03	3.23	0.02	0.04	3.42	0.36	0.02	93.17	66.05	0	98.75	0.09	96.66	0	0.63	0.36	0	0.02	0.07	0	4.95	3.14	0	0	1.22	0.87	2.41	0.02	87.84	0.03	0	0	0	3.24	-0.15	-0.63	49.7	126.43	790.01	487.06	975.3	684.54	817.89	534	944.09	526.44
12.145	0	0.03	0.02	0.03	3.2	0.02	0.04	3.34	0.33	0.02	93.31	64.38	0	98.45	0.09	96.27	0	0.78	0.33	0	0.02	0.05	0	4.43	4.42	0	0	1.64	0.79	2.13	0.02	78.07	0.03	0	0	0	1.71	-1.26	-0.91	49.45	125.98	792.28	488.38	975.88	684.69	819.18	532.62	945.07	528.01
12.178	0	0.03	0.02	0.03	3.21	0.02	0.04	3.29	0.24	0.02	93.41	65.98	0	98.31	0.1	96.37	0	0.76	0.24	0	0.02	0.05	0	4.78	5.21	0	0	1.87	0.71	1.66	0.02	92.71	0.03	0	0	0	3.58	-1.67	-0.77	49.6	126.81	793.03	489.03	976.1	685	819.37	533.79	946.09	528.96
12.212	0	0.03	0.02	0.03	3.17	0.02	0.04	3.23	0.28	0.02	93.54	66.8	0	98.45	0.11	95.99	0	0.73	0.28	0	0.02	0.06	0	4.98	6.04	0	0	3.29	0.87	1.56	0.01	96.86	0.03	0	0	0	3.33	-1.23	-1.82	49.54	122.65	795.06	490.89	975.91	684.23	821.45	535.25	944	530.3
12.245	0	0.03	0.02	0.03	3.11	0.02	0.04	3.13	0.33	0.02	93.73	68.37	0	98.55	0.11	95.42	0	0.66	0.33	0	0.02	0.09	0	5.28	6.53	0	0	7.51	0.9	1.47	0.01	97.03	0.03	0	0	0	5.1	-0.91	-1.43	49.61	123.54	796.1	491.29	975.68	683.7	821.76	535.71	945.21	530.81
12.278	0	0.03	0.02	0.03	3.1	0.02	0.04	3.09	0.38	0.02	93.79	65.47	0	98.53	0.1	94.87	0	0.83	0.38	0	0.02	0.22	0	5.24	6.05	0	0	6.43	1.37	1.48	0.01	98.14	0.03	0	0	0	4.8	-0.99	-1.47	49.49	123.23	796.87	491.43	975.96	683.56	822.45	536.09	945.53	530.05
12.312	0	0.03	0.02	0.03	2.95	0.02	0.04	2.86	0.57	0.03	94.1	62.08	0	98.59	0.1	93.04	0	0.72	0.57	0	0.03	0.4	0	5.4	6.18	0	0	6.43	2.02	1.53	0.01	96.4	0.03	0	0	0	5.32	-0.76	-1.9	49.5	122.74	797.34	492.02	976.36	683.86	822.79	537.98	945.27	529.9
12.345	0	0.03	0.02	0.03	2.74	0.03	0.04	2.62	0.75	0.05	94.52	59.61	0	98.5	0.1	90.89	0	0.68	0.75	0	0.05	0.61	0	5.51	7.29	0	0.01	5.59	1.95	1.58	0.01	93.6	0.03	0	0	0	1.45	-1.06	-2.54	49.03	120.49	798.03	492.12	977.4	683.49	824.31	538.18	944.39	528.27
12.379	0	0.04	0.02	0.04	2.48	0.03	0.05	2.29	1.04	0.09	95.05	53.2	0	98.35	0.08	87.86	0	0.64	1.04	0	0.09	1.5	0	6.65	7.07	0	0.01	3.29	1.95	1.37	0.01	96.91	0.03	0	0	0	6.16	-1.56	-2.06	49.23	122.24	798.58	492.46	977.27	684.03	823.89	537.44	945.99	531.66
12.412	0	0.04	0.02	0.04	2.46	0.03	0.05	2.26	1.18	0.07	95.09	53.08	0	98.36	0.08	87.58	0	0.6	1.18	0	0.07	1.8	0	7.29	7.1	0	0.01	4.11	2.03	1.32	0.01	94.22	0.03	0	0	0	4.19	-1.52	-0.93	49.02	121.32	798.83	492.99	976.42	683.19	825.09	536.01	946.35	532.43
12.445	0	0.04	0.02	0.03	2.31	0.03	0.05	2.07	0.93	0.05	95.38	49.73	0	98.3	0.09	85.47	0	0.59	0.93	0.01	0.05	1.15	0	7.73	7.11	0	0.01	4.54	2.43	1.28	0.01	88.83	0.04	0	0	0	3.59	-1.71	-0.42	48.86	122.55	799.66	493.84	975.7	681.88	825.01	537.24	947.46	532.3
12.479	0	0.04	0.02	0.03	2.43	0.03	0.06	2.18	0.84	0.02	95.15	56.46	0	98.48	0.1	87.13	0	0.67	0.84	0	0.02	0.48	0	9.43	8.16	0	0.02	7.07	1.96	0.83	0.02	96.48	0.04	0	0	0	2.33	-1.15	-0.25	48.59	123.1	799.94	493.57	976.55	681.69	825.47	537.05	948.47	531.85
12.512	0	0.04	0.02	0.03	2.51	0.03	0.06	2.27	0.83	0.02	94.98	72.51	0	98.78	0.12	88.24	0	0.69	0.83	0	0.02	0.12	0	10.33	9.1	0	0.03	17.17	1.83	0.62	0.02	96.45	0.05	0	0	0	-0.28	0.01	-0.64	48.21	126.09	800.13	493.8	977.42	682.31	824.11	536.31	950.12	531.95
12.545	0	0.04	0.02	0.04	2.76	0.02	0.06	2.54	0.58	0.01	94.48	79.59	0	98.72	0.12	91.19	0	0.66	0.58	0	0.01	0.05	0	11.06	10.54	0	0.03	19.08	1.75	0.54	0.03	98.17	0.05	0	0	0	-0.32	0.27	-0.51	48.17	122.86	801.71	495.17	977.16	681.65	826.57	537.54	949.33	532.65
12.579	0	0.05	0.02	0.04	2.92	0.03	0.06	2.72	0.63	0.01	94.16	88.53	0	98.63	0.12	93.03	0	0.63	0.63	0	0.01	0.03	0	11.85	10.07	0	0.04	25.73	1.73	0.35	0.03	95.89	0.05	0	0	0	-0.73	0.61	-0.45	47.98	126.47	801.69	495.71	977.81	682.64	825.07	537.84	951.48	533.71
12.612	0	0.05	0.02	0.03	3	0.03	0.06	2.8	0.67	0.02	94.01	90.68	0	98.74	0.13	93.89	0	0.59	0.67	0	0.02	0.04	0	12.01	9.61	0	0.06	27.76	1.63	0.28	0.04	98.35	0.06	0	0	0	-1.32	-0.21	-1.16	47.85	124.76	802.05	495.78	978.6	683.12	825.88	538.94	950.48	532.64
12.645	0	0.04	0.02	0.04	3.16	0.03	0.07	2.99	0.69	0.02	93.67	85.57	0	98.61	0.19	95.32	0	0.73	0.69	0	0.02	0.05	0	12.81	12.8	0	0.07	20.17	1.73	0.22	0.06	97.98	0.07	0	0	0	-1.84	-0.68	-1.26	47.69	124.71	802.65	495.32	979.4	682.88	826.49	538.31	951.05	532.09
12.679	0	0.04	0.02	0.04	3.27	0.03	0.07	3.05	0.92	0.02	93.46	88.84	0	98.52	0.25	95.77	0	0.71	0.92	0	0.02	0.04	0	12.45	14.28	0	0.07	23.39	2.66	0.23	0.09	98.96	0.09	0	0	0	-1	-1.02	-1.21	47.64	125.13	802.28	495.21	979.99	683.74	826.44	539.11	951.38	532.13
12.712	0	0.05	0.02	0.04	3.34	0.03	0.07	3.12	1.11	0.03	93.33	90.75	0	98.7	0.27	96.32	0	0.76	1.11	0	0.03	0.06	0	13.22	15.24	0	0.09	25.43	2.63	0.21	0.09	95.63	0.09	0	0	0	-0.99	-0.36	-0.28	47.7	126.01	802.55	495.81	979.55	683.32	826.78	538.75	952.69	533.61
12.746	0	0.05	0.02	0.04	3.37	0.03	0.07	3.13	1.25	0.02	93.26	92.34	0	98.59	0.31	96.41	0	0.72	1.25	0	0.02	0.06	0	13.07	13.75	0	0.08	27.91	3.08	0.16	0.15	98.99	0.13	0	0	0	-2.92	-0.77	-0.91	47.43	125.99	803.31	496.04	980.63	683.79	827.1	538.78	952.96	533.04
12.779	0	0.04	0.02	0.04	3.32	0.03	0.07	3.12	1.07	0.02	93.36	87.65	0	98.69	0.28	96.32	0	0.8	1.07	0	0.02	0.04	0	13.65	13.18	0	0.08	21.4	2.34	0.12	0.18	95.78	0.14	0	0	0	0.97	-0.39	0.51	47.93	125.97	804.39	497.65	979.76	683.77	828.56	539.62	954.49	536.61
12.812	0	0.04	0.02	0.04	3.28	0.03	0.06	3.06	1.03	0.02	93.45	82.29	0	98.7	0.25	95.82	0	0.9	1.03	0	0.02	0.03	0	12.89	11.94	0	0.09	16.62	2.39	0.11	0.17	94.54	0.15	0	0	0	1.06	-0.36	-0.25	47.8	125.85	805.07	498.42	979.67	684.18	828.18	540.23	953.98	536.83
12.846	0	0.04	0.02	0.04	3.41	0.03	0.06	3.21	1.1	0.03	93.17	82.65	0	98.57	0.29	96.78	0	1.11	1.1	0	0.03	0.03	0	13.15	11.65	0	0.12	15.98	2.4	0.07	0.15	98.83	0.15	0	0	0	0.26	-0.83	-0.61	47.62	125.45	805.83	499.38	980.19	684.47	828.66	541.1	954.06	537.65
12.879	0	0.04	0.02	0.04	3.54	0.03	0.06	3.34	1.09	0.04	92.91	83.79	0	98.41	0.24	97.58	0	1.34	1.09	0	0.04	0.03	0	12.99	10.94	0	0.12	16.19	2.62	0.08	0.15	97.56	0.15	0	0	0	-0.76	-1.38	-0.33	47.57	122.35	805.94	500.28	979.34	684.7	830.15	541.35	952.44	537.76
12.912	0	0.04	0.02	0.04	3.5	0.03	0.06	3.32	1.16	0.05	93	80.91	0	98.15	0.18	97.71	0	1.14	1.16	0	0.05	0.05	0	12.67	9.85	0	0.12	13.6	2.27	0.06	0.19	97.73	0.14	0	0	0	-0.01	-2.15	-0.76	47.6	122.8	804.93	500.04	979.26	685.52	828.96	541.75	951.69	537.74
12.946	0	0.03	0.02	0.03	3.44	0.03	0.05	3.29	0.97	0.04	93.12	79.75	0	98.32	0.12	97.75	0	0.96	0.97	0	0.04	0.06	0	11.82	7.21	0	0.11	12.64	1.72	0.04	0.18	95.26	0.14	0	0	0	-0.86	-1.65	-0.86	47.51	122.26	804.42	500.62	977.69	684.88	828.12	542.15	950.29	537.53
12.979	0	0.03	0.02	0.03	3.44	0.03	0.05	3.3	0.87	0.03	93.12	78.78	0	98.7	0.09	97.75	0	1.02	0.87	0	0.03	0.06	0	11.91	6.24	0	0.12	8.82	1.66	0.04	0.18	86.48	0.14	0	0	0	-0.48	-0.34	-1.49	47.72	123.4	803.1	499	977.24	684.13	826.11	541.72	949.34	535.42
13.012	0	0.03	0.02	0.03	3.41	0.03	0.04	3.25	0.57	0.01	93.17	74.65	0	98.64	0.07	97.55	0	0.9	0.57	0	0.01	0.06	0	9.22	4.78	0	0.08	4.27	1.87	0.05	0.18	95.41	0.13	0	0	0	-2.98	-0.59	-1.48	47.66	125.54	802.15	497.22	978.66	684.02	825.26	540.47	950.6	533.36
13.046	0	0.03	0.02	0.03	3.39	0.03	0.04	3.21	0.45	0.01	93.21	70.23	0	98.61	0.06	97.29	0	0.83	0.45	0	0.01	0.06	0	6.73	3.89	0	0.07	3.32	2.18	0.07	0.19	87.13	0.13	0	0	0	-0.22	-0.69	-2.03	47.76	120.03	801.96	497.46	977.17	684.16	826.79	540.94	946.58	533.36
13.079	0	0.03	0.02	0.03	3.34	0.02	0.04	3.15	0.39	0.02	93.33	68.8	0	98.71	0.06	96.93	0	0.71	0.39	0	0.02	0.1	0	6.24	3.91	0	0.05	2.36	2.13	0.07	0.18	94.39	0.13	0	0	0	-2.23	-0.31	-1.97	47.85	125.4	800.52	495.74	977.66	683.18	823.61	540.32	948.69	531.37
13.113	0	0.03	0.02	0.03	3.19	0.03	0.04	2.95	0.46	0.04	93.62	64.89	0	98.62	0.05	95.4	0	0.58	0.46	0	0.04	0.24	0	5.58	3.9	0	0.04	2.45	2.7	0.11	0.17	77.84	0.13	0	0	0	0.3	-0.64	-1.92	48.08	120.1	800.61	496.89	975.07	683.02	825.11	539.91	945.01	533.05
13.146	0	0.03	0.02	0.03	3.04	0.02	0.04	2.77	0.46	0.04	93.91	60.98	0	98.78	0.04	93.95	0	0.49	0.46	0	0.04	0.25	0	4.94	3.28	0	0.03	1.6	2.84	0.14	0.15	91.6	0.12	0	0	0	-1.43	-0.01	-1.54	47.94	123.66	799.76	495.62	974.57	680.69	822.98	539.51	946.37	531.31
13.179	0	0.03	0.02	0.03	2.9	0.03	0.04	2.64	0.49	0.04	94.19	58.6	0	98.7	0.04	92.61	0	0.59	0.49	0	0.04	0.25	0	5.05	3.12	0	0.03	2.01	2.45	0.14	0.15	72.61	0.12	0	0	0	1.41	-0.36	-0.64	48.17	122.54	798.56	496.27	971.32	680.37	822.08	537.9	944.55	533.96
13.213	0	0.03	0.02	0.03	2.73	0.03	0.04	2.46	0.64	0.05	94.53	54.51	0	98.19	0.04	90.75	0	0.69	0.64	0	0.05	0.21	0	4.83	3.93	0	0.04	3.16	2.23	0.16	0.15	85.43	0.11	0	0	0	2.42	-2.04	-1.29	48.23	119.24	798.38	497.15	970.84	681.21	822.87	540.29	941.93	533.63
13.246	0	0.03	0.02	0.03	2.7	0.03	0.04	2.43	0.5	0.04	94.6	54.17	0	98.31	0.04	90.48	0	0.67	0.5	0	0.04	0.14	0	4.94	3.46	0	0.03	1.81	2.08	0.17	0.16	90.64	0.11	0	0	0	2.41	-1.69	-1.26	48.14	121.73	797.22	497.2	970.95	682.45	821.1	540.66	942.64	534.07
13.279	0	0.03	0.02	0.03	2.61	0.02	0.04	2.32	0.49	0.03	94.78	51.15	0	98.74	0.04	89.31	0	0.68	0.49	0	0.03	0.08	0	4.6	3.66	0	0.04	3.04	2.27	0.21	0.18	91.89	0.1	0	0	0	1.42	0.21	-1.35	47.97	123.51	796.23	496.54	971.91	683.3	820.13	540.88	943.41	533.27
13.313	0	0.03	0.02	0.03	2.43	0.02	0.04	2.13	0.51	0.03	95.14	46.62	0	98.57	0.04	87.34	0	0.53	0.51	0	0.03	0.06	0	4.31	4.18	0	0.06	3.07	2.17	0.25	0.2	95.33	0.09	0	0	0	1.8	-0.85	-0.95	47.93	121.19	795.77	496.24	970.95	682.73	820.96	540.18	941.95	533.18
13.346	0	0.03	0.02	0.03	2.43	0.02	0.04	2.13	0.49	0.03	95.13	47.28	0	98.25	0.05	87.34	0	0.55	0.49	0.01	0.03	0.07	0	4.64	4.39	0	0.08	2.69	2.16	0.25	0.2	97.8	0.09	0	0	0	2.48	-1.85	-0.25	47.87	121.06	795.37	497.29	970.04	683.06	820.99	541.15	941.88	534.71
13.38	0	0.03	0.02	0.03	2.58	0.03	0.04	2.31	0.57	0.04	94.84	50.59	0	98.32	0.05	89.24	0	0.59	0.57	0.01	0.04	0.16	0	4.39	4.3	0	0.07	4.21	1.91	0.26	0.21	98.25	0.08	0	0	0	2.13	-1.64	-0.02	47.89	123.97	794.76	497.08	969.93	682.96	819.35	540.91	943.18	534.91
13.413	0	0.03	0.02	0.03	2.5	0.03	0.04	2.23	0.73	0.05	95.01	47.79	0	98.68	0.05	88.22	0	0.62	0.73	0.01	0.05	0.15	0	4.01	3.74	0	0.09	3.59	1.86	0.31	0.18	79.25	0.09	0	0	0	-1.94	-0.44	-1.68	47.47	126.26	794.72	496.45	973.06	685.39	818.2	540.76	944.22	532.86
13.446	0	0.03	0.02	0.03	2.42	0.03	0.04	2.13	0.81	0.05	95.15	44.74	0	98.16	0.05	87.23	0	0.52	0.81	0.01	0.05	0.14	0	3.48	2.63	0	0.06	2.08	2.22	0.39	0.16	92.19	0.1	0	0	0	2.06	-2.13	-0.99	47.82	124.93	794.69	494.86	975.75	687.05	820.91	541.75	945.48	532.35
13.48	0	0.03	0.02	0.03	2.66	0.03	0.04	2.44	0.75	0.04	94.67	50.63	0	98.31	0.04	90.42	0	0.51	0.75	0.01	0.04	0.14	0	3.23	2.11	0	0.03	1.3	1.77	0.46	0.14	44.09	0.09	0	0	0	0.16	-1.68	-0.88	47.82	119.77	795.07	494.59	976.88	688.77	824.33	538.73	943.95	532.67
13.513	0	0.03	0.02	0.03	2.51	0.03	0.04	2.28	0.76	0.04	94.98	47.54	0	98.53	0.05	88.82	0	0.44	0.76	0.01	0.04	0.06	0	3.28	2.23	0	0.02	0.76	1.54	0.46	0.13	76.01	0.09	0	0	0	0.21	-0.96	-1.52	48.18	124.65	795.69	492.67	980.51	689.09	823.46	539.71	947.74	530.21
13.546	0	0.03	0.02	0.03	2.55	0.03	0.04	2.32	0.64	0.05	94.9	47.95	0	98.06	0.06	89.09	0	0.65	0.64	0	0.05	0.06	0	3.23	2.76	0	0.01	0.74	1.51	0.47	0.14	74.07	0.09	0	0	0	0.29	-2.39	-2.29	48.02	120.62	796.63	492.66	981.59	690.87	825.74	537.9	946.14	530.55
13.58	0	0.03	0.02	0.03	2.81	0.03	0.04	2.62	0.57	0.04	94.38	53.82	0	98.31	0.06	91.69	0	0.98	0.57	0	0.04	0.08	0	3.55	2.42	0	0.01	1.01	1.5	0.46	0.15	87.95	0.09	0	0	0	1.58	-1.67	-1.85	48.52	120.45	797.41	492.5	981.73	689.95	826.72	538.18	946.93	530.61
13.613	0	0.03	0.02	0.03	3	0.02	0.03	2.85	0.45	0.04	94	57.95	0	98.71	0.05	93.84	0	0.93	0.45	0	0.04	0.08	0	3.48	1.82	0	0	0.78	1.38	0.46	0.12	60.05	0.08	0	0	0	0.08	0.31	-1.8	48.34	123.09	797.88	493.11	979.49	687.1	824.51	537.39	947.42	530.86
13.646	0	0.03	0.02	0.03	3.09	0.02	0.03	2.96	0.35	0.03	93.81	60.03	0	98.29	0.04	94.86	0	0.88	0.35	0	0.03	0.13	0	3.54	1.52	0	0	0.94	1.34	0.46	0.11	86.51	0.07	0	0	0	-1.94	-1.73	-0.66	48.37	125.71	797.67	492.62	980.67	686.79	824.69	537.1	950.23	530.72
13.68	0	0.03	0.02	0.03	3.23	0.02	0.03	3.13	0.24	0.02	93.54	63.02	0	98.21	0.04	96.19	0	0.92	0.24	0	0.02	0.1	0	3.77	1.87	0	0	0.87	1.19	0.45	0.1	91.12	0.06	0	0	0	-0.1	-1.98	-0.96	48.83	122.64	798.68	492.95	981.57	688.19	826.91	537.11	949.42	531.42
13.713	0	0.03	0.02	0.03	3.35	0.02	0.03	3.28	0.2	0.02	93.3	64.96	0	97.92	0.04	97.26	0	1.06	0.2	0	0.02	0.09	0	3.76	2.28	0	0	0.73	1.04	0.42	0.1	76.37	0.05	0	0	0	1.55	-2.74	-0.63	49	119.65	799.87	493.34	981.17	687.64	829.09	536.04	948.7	532.91
13.747	0	0.03	0.02	0.03	3.32	0.02	0.03	3.25	0.22	0.04	93.36	63.83	0	98.21	0.04	97.18	0	0.89	0.22	0	0.04	0.06	0	3.22	2.27	0	0	1.19	1.07	0.42	0.06	90.94	0.04	0	0	0	-1.94	-1.98	-1.28	48.66	125.02	799.74	492.4	981.9	685.9	826.11	536.94	950.92	529.87
13.78	0	0.03	0.02	0.03	3.39	0.02	0.03	3.33	0.24	0.04	93.22	65.36	0	98.35	0.04	97.86	0	0.87	0.24	0	0.04	0.07	0	3.37	2.28	0	0	1.19	1	0.41	0.05	94.78	0.04	0	0	0	1.05	-1.56	-1.41	49.1	123.54	800.79	492.56	982.74	686.93	827.68	537.23	951.06	530.76
13.813	0	0.03	0.02	0.03	3.45	0.02	0.03	3.4	0.3	0.05	93.1	66.52	0	98.1	0.03	98.42	0	0.75	0.3	0	0.05	0.12	0	3.45	1.99	0	0	0.87	1.26	0.44	0.05	94.73	0.04	0	0	0	1.23	-2.28	-2.1	49.11	123.22	801.49	491.99	982.74	685.79	827.56	536.98	950.56	529.54
13.847	0	0.03	0.02	0.03	3.52	0.02	0.03	3.45	0.36	0.03	92.96	65.83	0	98.29	0.04	98.81	0	0.65	0.36	0	0.03	0.21	0	2.69	1.6	0	0	0.56	1.85	0.57	0.04	74.75	0.04	0	0	0	3.91	-1.74	-2.65	49.26	120.24	801.25	491.54	982.7	685.01	828.4	535.92	948.58	532.02
13.88	0	0.03	0.02	0.03	3.49	0.02	0.03	3.43	0.33	0.02	93.02	65.3	0	98.15	0.04	98.66	0	0.74	0.33	0	0.02	0.19	0	2.54	1.8	0	0	0.43	1.47	0.48	0.03	69.08	0.04	0	0	0	6.16	-2.14	-2.74	49.65	118.63	801.54	491.89	983.64	686.86	829.77	536.79	948.34	532.94
13.913	0	0.03	0.02	0.03	3.46	0.02	0.03	3.41	0.26	0.01	93.08	64.5	0	98.41	0.04	98.43	0	0.81	0.26	0	0.01	0.13	0	2.33	1.8	0	0	0.35	1.22	0.46	0.03	55.94	0.03	0	0	0	5.05	-1.38	-2	49.69	119.76	801.45	492.62	982.74	686.89	829.38	536.96	949.07	532.94
13.947	0	0.03	0.02	0.03	3.45	0.02	0.03	3.39	0.27	0.01	93.11	65.58	0	98.1	0.05	98.41	0	0.84	0.27	0	0.01	0.11	0	2.95	1.87	0	0	0.46	0.96	0.32	0.03	80.58	0.03	0	0	0	3.68	-2.28	-2.97	49.37	120.91	800.93	492.12	982.62	686.44	827.6	537.69	948.32	530.88
13.98	0	0.03	0.02	0.03	3.44	0.02	0.03	3.38	0.29	0.02	93.11	65.63	0	98.37	0.06	98.35	0	0.82	0.29	0	0.02	0.09	0	3.04	2.07	0	0	0.73	1.06	0.29	0.03	86.59	0.03	0	0	0	4.12	-1.48	-3.16	49.33	117.95	801.13	493.35	981.86	686.85	828.72	538.45	946.51	532.25
14.013	0	0.03	0.02	0.03	3.42	0.02	0.03	3.34	0.38	0.02	93.16	64.08	0	98.39	0.06	98.06	0	0.82	0.38	0	0.02	0.09	0	2.48	2.28	0	0	1.31	1.23	0.27	0.04	96.22	0.03	0	0	0	3.14	-1.44	-3.85	48.81	120.75	800.85	493.66	981.42	686.01	826.27	539.52	946.79	531.99
14.047	0	0.03	0.02	0.03	3.41	0.02	0.03	3.31	0.56	0.03	93.17	65.81	0	98.68	0.07	97.91	0	0.83	0.56	0	0.03	0.08	0	3.01	2.48	0	0	3.57	1.29	0.23	0.03	95.43	0.03	0	0	0	3.99	-0.41	-0.84	48.75	122.16	802.24	496.56	977.46	684.07	827.01	539.69	949.07	534.8
14.08	0	0.03	0.02	0.03	3.4	0.03	0.03	3.31	0.72	0.04	93.19	72.5	0	98.67	0.1	97.8	0	0.88	0.72	0	0.04	0.06	0	3.57	3.27	0	0	7.6	1.23	0.23	0.05	98.84	0.03	0	0	0	0.24	-0.48	-1.85	48.47	124.23	803.16	498.23	975.42	680.41	824.41	540.57	948.54	535.55
14.114	0	0.04	0.02	0.03	3.39	0.03	0.03	3.28	0.89	0.06	93.23	84.78	0	98.61	0.1	97.5	0	1.01	0.89	0	0.06	0.03	0	4.09	5.34	0	0.01	17.21	1.22	0.21	0.06	97.22	0.04	0	0	0	-0.41	-0.68	-1.19	48.37	126.56	802.49	498.7	974.83	680.91	823.2	540.7	949.68	536.02
14.147	0	0.03	0.02	0.03	3.32	0.03	0.04	3.2	0.85	0.06	93.35	80.08	0	98.75	0.13	96.97	0	0.9	0.85	0	0.06	0.03	0	4.09	7.12	0	0.02	13.68	1.3	0.2	0.09	98.04	0.04	0	0	0	0.39	0.15	-0.03	48.23	125.47	802.11	499.17	973.48	680.8	824.02	540.45	949.44	536.83
14.18	0	0.04	0.02	0.04	3.27	0.03	0.04	3.13	1.1	0.09	93.46	76.5	0	98.61	0.19	96.39	0	0.85	1.1	0	0.09	0.06	0	4.44	10.1	0	0.03	11.64	1.42	0.19	0.11	95.43	0.05	0	0	0	0.02	0.7	0.21	48.15	125.28	801.51	499.37	974.42	682.19	824.54	541.62	949.74	536.96
14.214	0	0.03	0.02	0.03	3.34	0.03	0.04	3.16	0.94	0.08	93.31	72.48	0	98.51	0.19	96.6	0	0.91	0.94	0	0.08	0.1	0	4.24	8.78	0	0.06	7.19	2.12	0.17	0.11	97.57	0.06	0.01	0	0	1.87	1.04	-0.57	48.09	125.53	801.51	499.64	976.5	685.59	824.73	542.92	950.14	537.46
14.247	0	0.03	0.02	0.03	3.37	0.03	0.04	3.16	0.94	0.06	93.25	68.08	0	98.54	0.2	96.47	0	1	0.94	0	0.06	0.18	0	4.01	6.29	0	0.1	3.54	2.56	0.17	0.11	95.24	0.07	0.02	0	0	-0.48	-0.94	0.31	47.78	126.78	802.33	500.68	976.98	686.03	825.51	541.52	952.27	539.49
14.28	0	0.03	0.02	0.03	3.47	0.03	0.03	3.21	1.1	0.06	93.05	65.81	0	98.62	0.18	96.67	0	1.24	1.1	0.01	0.06	0.46	0	3.94	4.81	0	0.08	1.9	3.35	0.17	0.13	96.56	0.08	0.03	0	0	-0.98	-0.65	-0.37	47.64	123.8	803.88	501.69	978.99	687.84	828.17	543.14	951.92	539.48
14.314	0	0.03	0.02	0.03	3.3	0.03	0.03	3	1.33	0.05	93.41	60.64	0	98.52	0.21	94.99	0	1.18	1.33	0.01	0.05	0.41	0	3.48	3.72	0	0.08	1.19	3.51	0.17	0.14	95.56	0.1	0.03	0	0	-1.57	-0.99	-0.66	47.4	123.82	803.22	500.09	981.78	689.53	828.93	541.64	952.72	539.32
14.347	0	0.03	0.02	0.03	3.3	0.03	0.03	3.04	1.47	0.06	93.39	62.44	0	98.08	0.15	95.47	0	1.15	1.47	0.01	0.06	0.63	0	4.19	3.03	0	0.06	1.61	3.03	0.16	0.12	95.89	0.1	0.02	0	0	1.09	-2.35	0.91	47.54	123.13	803.63	500.76	982.27	690.71	831.2	540.68	954.3	542.91
14.381	0	0.03	0.02	0.03	2.98	0.03	0.04	2.7	1.6	0.08	94.04	59.19	0	98.2	0.12	92.83	0	0.9	1.6	0.01	0.08	0.3	0	5.12	2.1	0	0.05	4.69	2.69	0.13	0.17	98.58	0.12	0.02	0	0	1.28	-2.01	0.66	47.52	126.33	803.52	500.7	982.58	691.4	829.44	541.94	955.77	541.64
14.414	0	0.03	0.02	0.03	3.1	0.03	0.04	2.78	1.48	0.06	93.8	61.33	0	98.02	0.1	93.32	0	1.14	1.48	0.01	0.06	0.14	0	4.44	1.61	0	0.05	5.75	3.52	0.14	0.19	98.24	0.15	0	0	0	1.13	-2.48	-0.29	47.24	124.98	802.97	501.08	983.56	693.89	829.43	544.08	954.36	540.45
14.447	0	0.03	0.02	0.03	3.21	0.03	0.03	2.87	1.28	0.06	93.58	61.57	0	97.55	0.08	93.82	0	1.45	1.28	0	0.06	0.11	0	3.94	1.05	0	0.04	5.38	3.89	0.15	0.19	95.01	0.17	0	0	0	-0.13	-3.58	-0.42	46.76	123.91	802.72	501.67	983.29	694.2	829.58	544.09	953.45	540.98
14.481	0	0.03	0.02	0.03	2.95	0.03	0.03	2.61	1.21	0.04	94.1	53.12	0	97.99	0.06	91.42	0	1.49	1.21	0	0.04	0.03	0	3.31	0.77	0	0.04	3.4	3.47	0.15	0.19	94.94	0.18	0.03	0	0	-1.11	-2.55	0.79	46.78	124.69	803.02	503.14	981.6	692.72	829.66	544.83	954.32	542.42
14.514	0	0.03	0.02	0.03	2.81	0.03	0.04	2.45	1.56	0.04	94.39	51.44	0	98.23	0.05	90.05	0	1.33	1.56	0	0.04	0.04	0	4	0.97	0	0.04	3.18	3.59	0.14	0.17	92.27	0.19	0.08	0	0	-1.99	-1.91	1.26	46.73	122.07	803.87	504.34	981.01	692.68	831.54	543.5	953.6	544.59
14.547	0	0.04	0.02	0.03	2.65	0.03	0.04	2.25	1.74	0.04	94.71	47.42	0	97.99	0.05	88.03	0	1.31	1.74	0	0.04	0.09	0	4.02	0.96	0	0.04	2.27	3.99	0.13	0.15	91.3	0.19	0.07	0	0	-1.8	-2.57	1.43	46.7	121.42	804.53	506.42	979.53	692.54	831.61	545.14	953.02	546.2
14.581	0	0.03	0.02	0.03	3.07	0.03	0.03	2.64	1.69	0.03	93.87	55.72	0	98.41	0.04	91.27	0	1.95	1.69	0	0.03	0.13	0	3.47	0.92	0	0.04	2.29	4.93	0.13	0.11	90.82	0.21	0.03	0	0	-2.67	-1.37	2.36	46.8	122.67	803.45	505.78	978.22	691.3	830.71	543.29	953.33	546.44
14.614	0	0.04	0.02	0.03	3.07	0.03	0.03	2.64	1.79	0.03	93.86	54.34	0	98.24	0.05	90.72	0	2.5	1.79	0	0.03	0.27	0	3.49	0.76	0	0.04	2.86	4.78	0.12	0.11	86.74	0.19	0.03	0	0	-3.2	-1.9	1.53	46.79	122.83	803.61	505.94	978.18	690.9	829.87	544.91	952.7	545.07
14.647	0	0.04	0.02	0.03	3.48	0.03	0.03	2.99	1.3	0.03	93.05	59.75	0	98.18	0.06	92.71	0	3.65	1.3	0	0.03	0.28	0	3.48	0.79	0	0.04	2.96	5.54	0.1	0.09	83.07	0.19	0.02	0	0	-1.22	-2.05	1.81	46.91	121.97	802.87	505.81	977.25	691.32	829.73	544.36	951.69	545.82
14.681	0	0.04	0.02	0.03	3.61	0.03	0.03	3.13	1.38	0.03	92.77	60.44	0	98.15	0.06	93.13	0	4.33	1.38	0.01	0.03	0.25	0	3.26	0.74	0	0.05	3.98	5.48	0.08	0.05	90.95	0.2	0	0	0	-2.41	-2.14	1.64	46.82	121.36	802.41	506.5	975.5	690.32	828.77	544.73	950.13	545.77
14.714	0	0.04	0.02	0.03	3.52	0.03	0.03	3.03	1.48	0.03	92.95	61.14	0	98.63	0.06	93.21	0	3.5	1.48	0.01	0.03	0.21	0	2.98	0.57	0	0.05	2.3	5.76	0.09	0.05	98.53	0.22	0	0	0	-3.35	-0.61	0.25	46.76	122.91	801.45	505.2	977.88	692.44	827.43	545.66	950.32	543.32
14.748	0	0.03	0.02	0.03	3.62	0.03	0.03	3.25	2.24	0.05	92.75	62.19	0	97.54	0.06	95.03	0	3.36	2.24	0.01	0.05	0.29	0	3.48	0.69	0	0.05	1.55	4.49	0.08	0.04	99.51	0.24	0	0	0	0.21	-3.61	-0.59	46.86	121.35	801.42	506.65	975.69	692.46	826.28	548.23	947.57	544.22
14.781	0	0.03	0.02	0.03	3.6	0.03	0.03	3.33	1.88	0.06	92.81	61.95	0	98.4	0.07	95.55	0	3.46	1.88	0.01	0.06	0.24	0	3.85	0.73	0	0.04	2.46	3.01	0.06	0.04	97.54	0.22	0	0	0	-2.53	-1.41	-1.01	46.64	124.37	801.77	507.51	975.9	691.89	824.68	549.03	948.96	544.52
14.814	0	0.03	0.02	0.03	3.62	0.03	0.03	3.4	1.49	0.07	92.77	63.19	0	98.08	0.08	95.99	0	3.52	1.49	0.01	0.07	0.2	0	4.07	0.84	0	0.04	2.33	2.43	0.06	0.03	97.46	0.21	0	0	0	-1.88	-2.34	-1.41	46.65	122.38	800.76	507.49	975.94	693.25	824.82	549.39	947.11	544.76
14.848	0	0.03	0.02	0.03	3.6	0.03	0.03	3.4	1.22	0.1	92.8	62.91	0	97.49	0.06	96.2	0	3.35	1.22	0.01	0.1	0.17	0	3.71	0.84	0	0.04	3.69	2.22	0.05	0.04	96.92	0.2	0	0	0	-1.16	-3.71	-1.65	46.51	121.45	799.96	507.97	975.36	694.66	824.4	550.66	945.69	544.42
14.881	0	0.03	0.02	0.03	3.55	0.03	0.03	3.37	1.13	0.1	92.9	63.51	0	98.2	0.06	96.33	0	2.98	1.13	0.02	0.1	0.14	0	3.9	0.76	0	0.04	2.6	2.01	0.05	0.04	95.56	0.2	0	0	0	-2.31	-2	-0.19	46.5	124.47	799.13	507.94	974.08	693.51	823.13	548.79	947.57	545.79
14.914	0	0.03	0.02	0.03	3.57	0.03	0.03	3.4	1.45	0.11	92.87	64.71	0	98.16	0.07	96.78	0	2.75	1.45	0.02	0.11	0.16	0	4.1	0.88	0	0.05	2.03	1.96	0.05	0.04	99.16	0.21	0	0	0	-4.51	-2.12	-0.89	46.33	125.31	799.32	507.32	974.34	692.1	822.28	548.45	947.52	544.36
14.948	0	0.03	0.02	0.03	3.46	0.03	0.03	3.3	1.66	0.06	93.09	66.25	0	98.39	0.07	96.76	0	2.04	1.66	0.02	0.06	0.2	0	4.97	0.74	0	0.03	1.05	1.74	0.04	0.03	95.02	0.2	0	0	0	-1.64	-1.43	-0.12	46.46	122.92	798.34	507.09	975.16	695.21	824.15	548.16	947.03	545.43
14.981	0	0.03	0.02	0.03	3.49	0.03	0.03	3.34	2.49	0.05	93.03	66.35	0	98.55	0.07	96.79	0	2.3	2.49	0.02	0.05	0.26	0	4.99	1.11	0	0.04	1.4	1.63	0.04	0.03	97.05	0.22	0	0	0	-0.67	-0.9	-0.54	46.58	126.14	796.7	505.1	977.54	697.13	822.48	547.37	948.59	545.07
15.014	0	0.03	0.02	0.03	3.36	0.03	0.04	3.2	3.47	0.05	93.28	65.07	0	98.15	0.09	95.79	0	2.22	3.47	0.01	0.05	0.2	0	5.28	1.3	0	0.04	2.49	1.51	0.04	0.03	95.74	0.24	0	0	0	0.48	-2.14	-0.42	46.72	125.83	797.4	505.88	977.46	697.87	823.05	548.68	948.82	545.02
15.048	0	0.03	0.02	0.03	3.3	0.03	0.04	3.14	3.9	0.03	93.4	64.75	0	98.06	0.13	95.31	0	2.25	3.9	0.01	0.03	0.22	0	5.59	1.43	0	0.05	2.58	1.24	0.04	0.03	92.18	0.23	0	0	0	0.87	-2.39	-0.59	46.63	124.76	797.89	505.77	977.52	697.17	823.7	548.37	948.42	545.29
15.081	0	0.03	0.02	0.03	3.28	0.03	0.04	3.13	4.33	0.05	93.43	64.28	0	98.48	0.14	95.08	0	2.39	4.33	0.01	0.05	0.19	0	5.56	1.58	0	0.05	3.4	1.14	0.04	0.03	97.73	0.24	0	0	0	0.34	-1.16	0.02	46.75	125.07	796.93	504.45	978.6	698.19	824.22	547.31	949.25	544.09
15.115	0	0.03	0.02	0.03	3.2	0.03	0.04	3.06	2.47	0.03	93.61	62.37	0	98	0.16	94.91	0	1.94	2.47	0.02	0.03	0.12	0	4.71	1.7	0	0.05	2.61	0.86	0.04	0.03	99.5	0.25	0	0	0	3.1	-2.54	-0.82	47.01	125.59	797.08	504.2	980.07	700.22	823.94	548.58	949.45	544.04
15.148	0	0.03	0.02	0.03	3.09	0.03	0.03	2.96	1.96	0.03	93.81	60.49	0	97.77	0.16	94.44	0	1.62	1.96	0.01	0.03	0.13	0	4.19	1.86	0	0.05	2.29	0.65	0.05	0.03	99.16	0.27	0	0	0	2.63	-3.1	-0.77	46.94	125.28	797.14	503.48	980.51	699.68	824.4	548.19	949.57	543.06
15.181	0	0.03	0.02	0.03	3	0.03	0.03	2.86	1.32	0.03	94	58.47	0	98.19	0.13	93.71	0	1.5	1.32	0.01	0.03	0.08	0	3.88	1.48	0	0.03	1.61	0.59	0.05	0.02	97.55	0.27	0	0	0	3.24	-2.03	-1.26	47.14	123.85	797.21	503.06	980.2	698.95	824.6	548.6	948.27	541.96
15.215	0	0.03	0.02	0.03	3.02	0.03	0.04	2.88	1.06	0.03	93.97	58.94	0	98.23	0.12	93.61	0	1.8	1.06	0.01	0.03	0.1	0	4.22	2.14	0	0.03	1.44	0.4	0.06	0.03	95.6	0.24	0	0	0	1.55	-1.91	-0.97	47.05	125.03	797.09	502.4	980.08	697.9	824.12	547.04	949.03	541.41
15.248	0	0.03	0.02	0.03	2.96	0.03	0.04	2.81	0.95	0.03	94.09	57.84	0	98.4	0.12	92.94	0	1.83	0.95	0.01	0.03	0.13	0	4.33	2.3	0	0.03	0.99	0.37	0.06	0.03	84.95	0.23	0	0	0	1.68	-1.41	-0.93	47.22	124.94	797.61	501.6	980.41	696.69	824.66	546.63	949.45	540.42
15.281	0	0.03	0.02	0.03	2.91	0.03	0.03	2.76	0.99	0.03	94.18	55.69	0	98.41	0.1	92.65	0	1.71	0.99	0	0.03	0.08	0	3.53	2.12	0	0.03	0.75	0.35	0.07	0.04	85.97	0.22	0	0	0	2.06	-1.38	-0.81	47.56	123.91	797.98	501.03	979.88	695.14	825.23	546.08	948.98	539.69
15.315	0	0.03	0.02	0.03	2.79	0.03	0.03	2.62	0.93	0.03	94.42	51.91	0	97.94	0.07	91.63	0	1.47	0.93	0	0.03	0.07	0	2.66	1.72	0	0.02	0.64	0.44	0.09	0.04	77.66	0.25	0	0	0	-2.57	-2.69	-1.55	47.22	125.11	798.33	500.92	979.23	693.12	823.71	544.42	948.68	538.37
15.348	0	0.03	0.02	0.03	2.6	0.03	0.03	2.41	0.97	0.03	94.8	47.9	0	97.75	0.07	89.79	0	1.2	0.97	0	0.03	0.04	0	2.5	1.62	0	0.02	0.75	0.45	0.09	0.04	91.81	0.24	0	0	0	0.09	-3.14	-1.9	47.47	124.33	798.83	499.72	979.71	692.7	824.29	544.28	948.42	537.17
15.382	0	0.03	0.02	0.03	2.45	0.03	0.03	2.24	0.94	0.03	95.1	43.13	0	98.01	0.06	87.92	0	1.24	0.94	0	0.03	0.03	0	1.97	1.77	0	0.02	1.52	0.39	0.13	0.05	80.25	0.25	0	0	0	-0.76	-2.52	-1.83	47.65	123.81	798.03	497.62	981.64	692.93	825.28	543.72	948.77	534.76
15.415	0	0.03	0.02	0.03	2.12	0.03	0.04	1.87	0.81	0.03	95.75	35.44	0	97.96	0.05	83.64	0	1.16	0.81	0	0.03	0.04	0	1.84	2.23	0	0.02	1.64	0.35	0.13	0.05	82.38	0.21	0	0	0	2.76	-2.64	-0.65	48.03	121.83	800.07	498.8	981.76	693.71	828.36	542.25	950.13	538.45
15.448	0	0.04	0.03	0.03	1.94	0.03	0.04	1.68	0.82	0.05	96.11	31.04	0	98.37	0.04	81.11	0	1	0.82	0	0.05	0.07	0	1.86	2.29	0	0.02	1.58	0.36	0.14	0.05	94.22	0.19	0	0	0	0.87	-1.51	0.03	47.9	123.26	800.71	497.72	983.63	692.83	829.56	541.68	952.74	537.18
15.482	0	0.04	0.03	0.03	1.62	0.03	0.04	1.34	0.72	0.05	96.75	22.44	0	98.15	0.05	75.99	0	0.67	0.72	0	0.05	0.1	0	1.76	1.91	0	0.02	1.62	0.3	0.14	0.05	95.68	0.14	0	0	0	2.71	-2.13	-0.22	48.16	124.34	802.21	498.72	983.79	693.22	829.57	541.91	953.86	538.83
15.515	0	0.04	0.03	0.03	1.54	0.03	0.04	1.26	0.84	0.06	96.92	20.33	0	97.88	0.05	74.44	0	0.58	0.84	0	0.06	0.17	0	1.9	1.77	0	0.02	1.53	0.37	0.17	0.05	98.95	0.13	0	0	0	0.92	-2.85	-0.76	47.97	123.66	803.15	498.24	985.32	692.42	830.61	541.08	954.25	538.63
15.548	0	0.04	0.03	0.03	1.45	0.03	0.04	1.17	1.08	0.05	97.09	19.39	0	98.15	0.06	72.72	0	0.56	1.08	0	0.05	0.11	0	2.04	2.44	0	0.02	2.88	0.36	0.15	0.04	98.44	0.13	0	0	0	3.65	-2.14	-0.96	48.19	120.79	803.85	498.3	986.67	694.24	832.94	541.78	953.7	539.2
15.582	0	0.04	0.03	0.03	1.48	0.03	0.04	1.19	1.07	0.04	97.04	26.18	0	98.58	0.05	73.21	0	0.61	1.07	0	0.04	0.1	0	2.07	3.1	0	0.02	7.22	0.33	0.16	0.04	94.28	0.1	0	0	0	3.97	-0.82	-0.52	48.4	120.85	803.44	498.6	985.91	693.72	832.75	541.06	953.6	540.96
15.615	0	0.04	0.03	0.03	1.76	0.03	0.04	1.48	1.43	0.03	96.48	33.69	0	98.5	0.04	78.28	0	0.74	1.43	0	0.03	0.08	0	1.89	2.98	0	0.01	6.63	0.35	0.15	0.03	83.26	0.11	0	0	0	2.9	1.09	-1.4	48.38	118.68	802.98	499.13	985.36	694.56	832.61	542.49	951.26	539.47
15.648	0	0.04	0.03	0.03	1.93	0.03	0.04	1.66	1.29	0.02	96.14	36.08	0	98.64	0.04	81.05	0	0.79	1.29	0	0.02	0.05	0	1.91	3.11	0	0.01	5.17	0.43	0.17	0.04	95.33	0.11	0	0	0	-1.33	0.58	-2	48.02	121.21	800.13	498.56	984.77	694.03	828.98	541.11	950.19	540.11
15.682	0	0.04	0.02	0.03	2.01	0.03	0.04	1.74	1.03	0.02	95.98	36.1	0	96.86	0.06	82.21	0	0.81	1.03	0	0.02	0.04	0	2.27	2.86	0	0.01	4.02	0.47	0.15	0.04	91.13	0.1	0	0	0	-1.26	4.86	-0.38	48.24	120.73	797.4	497.43	979.63	691.53	826.88	538.8	947.61	537.98
15.715	0	0.03	0.02	0.03	2.23	0.03	0.04	1.99	1.01	0.02	95.53	42.52	0	98.63	0.06	85.24	0	0.98	1.01	0	0.02	0.02	0	2.37	4.34	0	0.01	3.23	0.41	0.14	0.04	90.01	0.1	0	0	0	-3.27	-0.63	-2	48.17	122.32	796.75	496.28	980.6	691.31	824.64	539.47	946.88	535.11
15.749	0	0.04	0.02	0.03	2.31	0.03	0.04	2.07	0.72	0.02	95.38	48.98	0	98.6	0.07	85.96	0	1.23	0.72	0	0.02	0.02	0	2.22	5.76	0	0.01	6.87	0.47	0.14	0.04	81.53	0.1	0	0	0	-0.96	-0.73	-1.17	48.37	118.25	796.05	496.77	978.88	691.53	826.29	538.68	944.53	537.2
15.782	0	0.04	0.02	0.03	2.22	0.03	0.04	1.97	0.83	0.02	95.56	45.06	0	98.45	0.06	84.71	0	1.27	0.83	0	0.02	0.02	0	2.49	6.16	0	0.02	5.34	0.46	0.14	0.03	79.58	0.1	0	0	0	-0.55	-1.24	-1.52	48.57	118.88	794.7	496.22	977.57	690.39	824.3	538.08	943.18	537.62
15.815	0	0.04	0.02	0.03	2.28	0.03	0.04	2.03	1.05	0.02	95.44	46.08	0	98.4	0.06	85.49	0	1.3	1.05	0	0.02	0.03	0	2.54	5.68	0	0.02	5.89	0.46	0.17	0.04	89.26	0.1	0	0	0	1.04	-1.4	-1.79	48.7	118.88	794.22	496.22	976.76	691.19	823.43	539.53	942.25	536.03
15.849	0	0.04	0.03	0.03	1.91	0.03	0.04	1.63	1.34	0.03	96.18	33.56	0	98.39	0.07	80.16	0	1.21	1.34	0	0.03	0.05	0	3.05	4.68	0	0.02	3.83	0.41	0.17	0.04	86.44	0.1	0	0	0	-0.29	1.44	-1.41	48.51	122.94	792.41	495.9	976.12	690.84	820.47	538.49	943.41	537.27
15.882	0	0.04	0.03	0.03	1.45	0.03	0.05	1.16	1.56	0.03	97.1	20.68	0	98.3	0.07	72.05	0	1	1.56	0	0.03	0.05	0	2.83	4.55	0	0.03	3.28	0.41	0.18	0.04	87.26	0.11	0	0	0	3.02	-1.72	-2.56	48.73	122.24	791.1	495.52	974.54	690.56	818.26	539.89	940.46	536.86
15.915	0	0.05	0.04	0.03	1.14	0.03	0.05	0.86	1.39	0.03	97.71	12.11	0	98.68	0.07	65.01	0	0.86	1.39	0	0.03	0.04	0	2.81	3.66	0	0.03	3.26	0.39	0.16	0.03	78.8	0.11	0	0	0	2.29	0.42	-2.65	48.59	121.04	790.35	496.48	973.12	691.13	817.78	540.87	938.75	536.67
15.949	0	0.05	0.04	0.03	1.02	0.03	0.06	0.74	1.16	0.02	97.97	9.13	0	98.74	0.06	61.63	0	0.73	1.16	0	0.02	0.03	0	2.88	3.1	0	0.03	2.15	0.37	0.16	0.03	67.77	0.14	0	0	0	2.25	0.21	-2.63	48.49	121.2	789.33	496.98	971.24	690.59	816.26	541.21	937.39	537.02
15.982	0	0.06	0.05	0.03	0.72	0.03	0.07	0.49	0.85	0.03	98.56	4.4	0	98.65	0.06	51.52	0	0.54	0.85	0	0.03	0.02	0	3.22	2.65	0	0.03	3.51	0.32	0.14	0.03	68.74	0.14	0	0	0	1.71	0.55	-2.22	48.5	123.09	789.26	497.49	969.25	689.81	814.71	542.27	937.59	535.04
16.015	0	0.07	0.06	0.03	0.58	0.03	0.08	0.37	0.91	0.03	98.84	2.98	0	98.64	0.06	45.02	0	0.39	0.91	0	0.03	0.02	0	3.39	2.12	0	0.04	4.98	0.34	0.16	0.03	84.29	0.18	0	0	0	2.17	-0.58	-3.43	48.38	120.99	789.32	497.61	967.66	687.85	813.94	543.07	934.62	534.38
16.049	0	0.07	0.06	0.03	0.58	0.03	0.07	0.37	1.16	0.03	98.85	4.18	0	98.76	0.06	45.01	0	0.35	1.16	0	0.03	0.02	0	3.11	2.29	0	0.06	9.34	0.33	0.19	0.04	81.69	0.22	0	0	0	3.06	0.13	-3.08	48.35	121.4	790.02	498.01	967.37	687.68	814.32	543.86	935.32	534.04
16.082	0	0.08	0.06	0.03	0.54	0.03	0.08	0.34	1.4	0.04	98.93	4.77	0	98.63	0.07	42.81	0	0.29	1.4	0	0.04	0.02	0	3.32	2.15	0	0.08	13.27	0.41	0.21	0.04	80.02	0.24	0	0	0	0.78	0.62	-2.38	48.33	120.04	790.53	498.31	967.5	687.15	815.96	542.86	935.71	534.34
16.116	0	0.07	0.06	0.03	0.59	0.03	0.08	0.38	1.81	0.02	98.81	5.9	0	98.78	0.07	45.97	0	0.24	1.81	0	0.02	0.02	0	3.47	2.76	0	0.08	12.9	0.51	0.3	0.07	84.26	0.27	0	0	0	3.79	-0.04	-2.19	48.48	121.93	790.11	497.6	968.01	688.03	815.17	542.88	936.83	534.76
16.149	0	0.07	0.06	0.03	0.61	0.03	0.07	0.4	1.19	0.01	98.77	3.93	0	98.37	0.07	46.98	0	0.2	1.19	0	0.01	0.01	0	3.46	2.75	0	0.07	6.57	0.6	0.34	0.06	91.95	0.26	0	0	0	2.82	-1.49	-2.06	48.32	124.15	790.69	497.04	968.76	687.01	814.78	542.63	938.62	534
16.182	0	0.07	0.07	0.03	0.53	0.03	0.08	0.33	0.94	0.01	98.94	2.38	0	98.57	0.07	42.45	0	0.16	0.94	0	0.01	0.01	0	3.28	3.69	0	0.07	4.69	0.68	0.35	0.06	89.48	0.26	0	0	0	2.02	-0.82	-2.14	48.44	123.69	791.9	497.33	971.14	688.51	816.75	542.97	940.13	534.25
16.216	0	0.07	0.06	0.03	0.58	0.03	0.08	0.37	0.66	0.01	98.84	2.84	0	98.59	0.07	45.21	0	0.14	0.66	0	0.01	0.01	0	2.91	4.17	0	0.07	3.22	0.99	0.53	0.08	89.38	0.27	0	0	0	1.17	-0.77	-1.25	48.42	123.23	792.62	497.69	971.29	688.5	818.17	541.09	941.29	535.78
16.249	0	0.07	0.06	0.03	0.57	0.03	0.08	0.36	0.54	0.01	98.86	2.53	0	98.53	0.08	44.58	0	0.11	0.54	0	0.01	0.01	0	2.99	3.32	0	0.06	2.25	1.13	0.54	0.08	90.02	0.25	0	0	0	4.38	-0.96	-1.08	48.72	122.04	793.57	498.05	971.24	688.03	819.36	541.13	941.36	537.88
16.282	0	0.06	0.06	0.03	0.64	0.03	0.07	0.41	0.62	0.01	98.73	3.45	0	98.77	0.07	47.66	0	0.12	0.62	0	0.01	0.01	0	2.78	3.61	0	0.05	4.21	1.29	0.57	0.06	95.37	0.23	0	0	0	-1.65	-0.07	-1.2	48.19	126.18	792.38	495.99	973.51	687.86	817.66	538.68	943.8	535.5
16.316	0	0.07	0.06	0.03	0.59	0.03	0.07	0.37	0.45	0.01	98.82	2.62	0	98.51	0.05	45.25	0	0.09	0.45	0	0.01	0.02	0	2.57	2.87	0	0.03	3.07	1.54	0.55	0.06	97.17	0.21	0	0	0	4.49	-1.04	-0.54	48.96	123.94	794.26	496.96	973.02	688.14	820.11	539.93	944.03	537.45
16.349	0	0.06	0.06	0.03	0.65	0.03	0.07	0.42	0.43	0.01	98.71	3.19	0	98.26	0.05	47.88	0	0.08	0.43	0	0.01	0.02	0	2.48	2.22	0	0.02	2.99	1.88	0.61	0.05	95.78	0.18	0	0	0	4.54	-1.83	-0.29	48.89	123.23	794.87	497.01	972.55	686.94	820.76	539.34	943.99	537.74
16.383	0	0.07	0.06	0.03	0.65	0.02	0.07	0.42	0.3	0.01	98.69	3.54	0	98.6	0.05	47.96	0	0.07	0.3	0	0.01	0.01	0	2.77	1.88	0	0.02	4.26	2.19	0.68	0.05	97.74	0.14	0	0	0	2.33	-0.72	-0.93	48.77	123.53	794.4	496.52	973.3	687.18	820.17	539.23	943.67	536.5
16.416	0	0.07	0.06	0.03	0.66	0.02	0.07	0.42	0.3	0.01	98.69	3.7	0	98.39	0.04	47.87	0	0.07	0.3	0	0.01	0.01	0	3.19	1.91	0	0.02	4.91	2.51	0.68	0.05	92.22	0.12	0	0	0	4.45	-1.43	-0.44	49	121.26	795.6	496.99	973.28	687.14	822.38	539.24	943.62	537.53
16.449	0	0.06	0.05	0.03	0.75	0.02	0.07	0.49	0.36	0.01	98.51	5.41	0	98.7	0.04	51.76	0	0.07	0.36	0	0.01	0.02	0	3.09	1.55	0	0.01	5.96	2.53	0.7	0.04	94.6	0.11	0	0	0	2.77	-0.36	0.17	48.78	120.5	796.01	496.98	972.81	686.16	823.31	538.21	943.81	537.03
16.483	0	0.07	0.06	0.03	0.71	0.02	0.07	0.44	0.39	0.01	98.59	4.62	0	98.51	0.03	48.88	0	0.07	0.39	0	0.01	0.02	0	2.76	1.58	0	0.01	6.76	4.62	0.88	0.05	85.01	0.1	0	0	0	3.09	-1.03	1.17	48.98	119.33	796.86	497.8	971.66	685.15	824.67	537.94	943.99	537.95
16.516	0	0.06	0.05	0.03	0.95	0.02	0.06	0.63	0.47	0.01	98.09	8.88	0	98.49	0.03	57.56	0	0.1	0.47	0	0.01	0.02	0	2.85	1.86	0	0.02	6.8	5.08	0.82	0.06	86.61	0.08	0	0	0	5.23	-1.11	0.04	49.12	119.29	796.5	498.36	969.78	684.4	822.53	539.82	941.81	537.61
16.549	0	0.06	0.04	0.03	0.99	0.02	0.06	0.65	0.51	0.01	98.02	8.7	0	98.46	0.03	58.51	0	0.1	0.51	0	0.01	0.02	0	2.81	1.66	0	0.02	5.58	5.56	0.77	0.06	95.82	0.08	0	0	0	4.39	-1.21	-0.38	49.03	120.95	795.85	497.47	971.86	685.66	822.01	539.27	942.95	537.8
16.583	0	0.06	0.05	0.03	0.93	0.03	0.06	0.6	0.62	0.01	98.14	8.66	0	98.48	0.03	56.56	0	0.09	0.62	0	0.01	0.02	0	2.65	1.87	0	0.03	7.45	5.38	0.73	0.05	96.81	0.06	0	0	0	3.09	-1.15	0.29	48.9	120.49	795.74	498.13	970.64	685.35	822.21	539.53	942.68	537.31
16.616	0	0.07	0.05	0.03	0.78	0.03	0.07	0.49	0.79	0.02	98.44	8.46	0	98.6	0.03	51.66	0	0.1	0.79	0	0.02	0.01	0	2.81	2.36	0	0.04	12.03	4.77	0.69	0.05	90.91	0.07	0	0	0	3.18	-0.74	-0.31	48.8	120.88	794.88	498.59	969.54	685.48	820.48	540.31	941.33	537.48
16.649	0	0.07	0.05	0.03	0.85	0.03	0.06	0.55	0.92	0.02	98.3	10.04	0	98.54	0.04	54.54	0	0.11	0.92	0.01	0.02	0.01	0	2.73	2.37	0	0.05	11.51	4.38	0.62	0.04	91.12	0.07	0	0	0	3.02	-0.94	-0.85	48.67	122.16	794.46	498.81	969.91	686.06	819.3	541.09	941.42	537.84
16.683	0	0.07	0.04	0.03	0.96	0.03	0.06	0.66	1.38	0.02	98.08	26.24	0	98.47	0.04	58.84	0	0.14	1.38	0.01	0.02	0.01	0	3.48	2.79	0	0.06	21.63	3.12	0.48	0.03	92.28	0.07	0	0	0	1.82	-1.18	-0.22	48.49	121.18	794.3	499.36	968.12	684.99	819.41	540.86	940.55	537.55
16.716	0	0.07	0.04	0.03	0.97	0.03	0.06	0.67	1.74	0.02	98.06	23.54	0	98.46	0.05	59.24	0	0.17	1.74	0.01	0.02	0.02	0	3.74	3.27	0	0.08	19.43	2.91	0.45	0.03	92.18	0.08	0	0	0	1.56	-1.22	-1.46	48.39	121.52	794.25	499.3	969.16	685.91	818.61	542.12	940	536.69
16.75	0	0.08	0.05	0.03	0.84	0.03	0.07	0.56	2.69	0.03	98.32	23.3	0	98.17	0.06	55.23	0	0.17	2.69	0.01	0.03	0.03	0	4.36	3.87	0	0.11	23.28	2.3	0.37	0.02	91.7	0.1	0	0	0	2.06	-2.1	-0.25	48.34	120.88	793.27	499.32	967.8	685.62	818.85	541.52	939.66	537.39
16.783	0	0.08	0.05	0.03	0.74	0.03	0.08	0.48	2.28	0.02	98.51	11.6	0	98.16	0.07	51.52	0	0.16	2.28	0.01	0.02	0.02	0	4.81	3.75	0	0.1	16.55	2.49	0.36	0.03	92.43	0.11	0	0	0	2.2	-2.13	-0.7	48.39	121.09	792.12	498.43	969.17	687.13	818.5	542.71	939.4	536
16.816	0	0.07	0.05	0.03	0.75	0.03	0.08	0.48	1.86	0.02	98.51	6.94	0	98.71	0.07	51.55	0	0.18	1.86	0.01	0.02	0.02	0	4.64	3.95	0	0.1	9.48	2.51	0.37	0.03	83.27	0.12	0	0	0	2.48	-0.33	-0.95	48.4	122.67	792.07	497.9	969.72	687.22	817.74	542.5	940.21	535.56
16.85	0	0.06	0.05	0.03	0.84	0.03	0.07	0.56	1.34	0.02	98.33	7.58	0	98.65	0.08	55.12	0	0.2	1.34	0.01	0.02	0.01	0	5.28	3.23	0	0.09	7.09	2.36	0.33	0.03	96.4	0.15	0	0	0	2.97	-0.55	-0.77	48.33	119.99	793.03	498.04	969.55	686.97	819.63	541.24	939.51	536.13
16.883	0	0.06	0.05	0.03	0.86	0.03	0.07	0.58	1.16	0.01	98.28	6.73	0	98.64	0.09	55.84	0	0.22	1.16	0.01	0.01	0.01	0	4.77	2.83	0	0.08	4.24	2.57	0.34	0.03	91.31	0.16	0	0	0	1.85	-0.59	-1.33	48.43	120.38	792.01	496.82	969.78	686.81	818.56	540.75	938.76	534.28
16.916	0	0.06	0.05	0.03	0.84	0.03	0.07	0.55	1.08	0.01	98.31	6.12	0	98.39	0.09	54.79	0	0.25	1.08	0.01	0.01	0.01	0	4.56	2.42	0	0.07	3.19	3.28	0.35	0.04	87.77	0.19	0	0	0	4.66	-1.45	0.27	49.03	120.78	792.79	497.88	968.58	686.33	819.53	540.07	940.29	537.44
16.95	0	0.06	0.05	0.03	0.78	0.03	0.08	0.51	1.1	0.02	98.44	5.86	0	98.37	0.08	52.68	0	0.24	1.1	0.01	0.02	0.02	0	6.1	2.93	0	0.06	5.53	3.05	0.26	0.05	93.18	0.24	0	0	0	2.27	-1.5	-0.01	48.73	120.71	791.9	498.25	965.39	683.5	817.28	539.82	937.95	536.53
16.983	0	0.06	0.04	0.03	0.96	0.03	0.07	0.65	1.17	0.02	98.09	10.07	0	98.16	0.08	58.78	0	0.28	1.17	0.01	0.02	0.03	0	6.88	3.34	0	0.05	7.31	3	0.24	0.05	92.51	0.24	0	0	0	2.65	-2.1	-1.88	48.94	120.38	791.82	498.98	965.01	683.93	815.57	542.75	935.71	535.23
17.016	0	0.06	0.03	0.03	1.29	0.03	0.07	0.96	1.17	0.02	97.42	29.42	0	98.62	0.09	68.1	0	0.33	1.17	0	0.02	0.03	0	7.96	3.53	0	0.06	14.34	2.56	0.22	0.06	84.03	0.27	0	0	0	1.34	-0.66	-1.87	48.88	122.25	791.57	498.89	964.29	682.82	814.13	542.27	936.16	534.9
17.05	0	0.06	0.03	0.03	1.49	0.03	0.07	1.18	1.7	0.03	97.01	54.94	0	98.56	0.12	72.97	0	0.35	1.7	0.01	0.03	0.03	0	9.8	4.05	0	0.08	22.83	1.92	0.22	0.06	78.12	0.35	0	0	0	1.49	-0.89	-1.68	48.86	122.29	791.58	498.9	963.91	682.51	814.09	541.87	936.19	535.16
17.083	0	0.05	0.03	0.03	1.74	0.03	0.07	1.42	2.01	0.03	96.53	54.59	0	98.23	0.17	77.44	0	0.38	2.01	0.01	0.03	0.03	0	10.73	5	0	0.09	18.19	2.03	0.21	0.06	81.46	0.36	0	0	0	-0.16	-1.92	-1.69	49.02	122.38	791.41	498.45	963.46	681.19	813.71	541.44	935.87	534.09
17.117	0	0.05	0.03	0.03	1.75	0.03	0.08	1.44	2.55	0.03	96.5	48.2	0	98.3	0.21	77.69	0	0.41	2.55	0.01	0.03	0.08	0	13.07	7.59	0	0.13	14.74	1.92	0.19	0.07	89.69	0.39	0	0	0	2.87	-1.73	-2.4	49.27	122.05	790.63	497.77	963.73	682.37	813.02	542.43	934.74	533.49
17.15	0	0.04	0.03	0.03	1.89	0.03	0.08	1.59	1.82	0.02	96.22	51.08	0	98.46	0.22	80.22	0	0.35	1.82	0.01	0.02	0.05	0	13.65	7.57	0	0.14	10.28	1.64	0.18	0.07	94.29	0.39	0	0	0	3.06	-1.2	-1	49.34	118	789.6	496.72	963.58	682.32	815.81	540.88	933.57	533.36
17.183	0	0.04	0.03	0.03	1.8	0.03	0.09	1.49	1.09	0.03	96.4	49.25	0	98.77	0.19	78.71	0	0.38	1.09	0.01	0.03	0.07	0	14.25	9.46	0	0.18	6.82	1.66	0.18	0.07	71.87	0.37	0	0	0	3.19	0.08	0.42	49.73	118.53	788.32	495.85	963.31	682.71	815.99	538.45	934.45	534.37
17.217	0	0.04	0.03	0.03	1.86	0.03	0.08	1.53	0.88	0.03	96.29	48.83	0	98.68	0.17	79.25	0	0.43	0.88	0.01	0.03	0.09	0	13.5	6.79	0	0.17	4.1	2.19	0.19	0.09	63.64	0.32	0	0	0	3.26	0.43	0.54	49.87	119.45	788.71	495.86	962.51	682.1	815.41	536.46	934.85	535.24
17.25	0	0.04	0.03	0.03	1.56	0.03	0.08	1.23	0.63	0.03	96.89	36.18	0	98.75	0.13	74.07	0	0.37	0.63	0.01	0.03	0.09	0	12.2	6.1	0	0.15	3.63	1.96	0.22	0.09	81.07	0.28	0	0	0	2.73	0.17	-0.31	49.65	119.62	787.03	493.7	965.23	684.16	815.11	537.46	934.6	532.11
17.283	0	0.05	0.04	0.03	1.21	0.03	0.08	0.9	0.5	0.04	97.59	20.77	0	98.42	0.09	66.56	0	0.32	0.5	0.01	0.04	0.12	0	10.11	5.68	0	0.11	4.28	1.64	0.22	0.09	84.53	0.23	0	0	0	1.46	-1.33	-0.53	49.79	118.55	789.35	494.46	967.86	685.88	817.87	536.62	936.37	533.13
17.317	0	0.05	0.04	0.03	0.93	0.02	0.08	0.65	0.28	0.03	98.14	11.19	0	97.8	0.06	58.9	0	0.28	0.28	0.01	0.03	0.04	0	8.66	4.2	0	0.08	4.77	1.31	0.24	0.08	86.38	0.17	0	0	0	2.01	-3.03	-0.33	50.12	122.22	790.5	492.61	973.17	687.66	819.42	537.52	941.5	531.65
17.35	0	0.07	0.06	0.03	0.64	0.02	0.09	0.41	0.18	0.02	98.72	4.6	0	98.34	0.03	47.77	0	0.24	0.18	0	0.02	0.02	0	7.83	4.21	0	0.06	7.81	0.99	0.23	0.08	82.07	0.14	0	0	0	2.94	-1.6	0.98	50.26	120.74	792.01	492.76	973.95	687.31	822.52	536.27	943.21	533.17
17.384	0	0.07	0.06	0.03	0.55	0.02	0.1	0.34	0.11	0.02	98.9	3.57	0	98.17	0.02	43.37	0	0.24	0.1	0	0.02	0.01	0	8.28	3.45	0	0.05	8.93	0.62	0.21	0.08	85.8	0.11	0	0	0	2.59	-2.08	0.13	50.43	120.4	795.56	493.49	975.67	686.73	824.51	535.77	944.89	533.41
17.417	0	0.08	0.07	0.03	0.5	0.02	0.1	0.31	0.09	0.01	99	2.62	0	98.28	0.01	40.77	0	0.26	0.09	0	0.01	0.01	0	7.58	3.66	0	0.04	7.47	0.37	0.18	0.06	92.04	0.08	0	0	0	3.13	-1.77	0.21	50.49	123.69	796.1	493.13	976.45	686.21	823.59	536.01	947.25	533.34
17.45	0	0.07	0.07	0.03	0.51	0.02	0.1	0.31	0.09	0.01	98.99	2.57	0	98.26	0.01	41.13	0	0.21	0.09	0	0.01	0.01	0	6.85	3.51	0	0.03	6.95	0.29	0.16	0.06	68.23	0.07	0	0	0	3.18	-1.84	0.27	50.48	124.08	797.33	493.18	977.47	686.13	824.57	535.68	948.63	533.61
17.484	0	0.08	0.07	0.03	0.47	0.02	0.09	0.28	0.08	0.01	99.06	1.95	0	97.96	0.01	39.02	0	0.17	0.08	0	0.01	0.01	0	4.83	4.26	0	0.03	5.57	0.2	0.19	0.05	81.69	0.05	0	0	0	0.59	-2.65	0.27	50.25	125.54	797.82	492.84	978.23	685.32	824.43	534.92	949.96	532.79
17.517	0	0.07	0.07	0.03	0.52	0.02	0.09	0.33	0.1	0.02	98.95	2.36	0	97.71	0.01	42.33	0	0.18	0.1	0	0.02	0.02	0	4.48	4.7	0	0.03	4.63	0.15	0.19	0.04	66.57	0.04	0	0	0	2.76	-3.23	0.75	50.41	118.96	799.01	492.94	978.6	685.77	828.97	534.5	947.92	533.3
17.55	0	0.07	0.06	0.03	0.56	0.02	0.08	0.35	0.17	0.02	98.89	2.65	0	97.98	0.01	44.17	0	0.16	0.17	0	0.02	0.04	0	4.14	3.94	0	0.03	4.33	0.16	0.19	0.03	85.68	0.04	0	0	0	2.87	-2.6	0.37	50.39	120.99	801.49	493.59	979.34	684.25	829.22	535.2	950.2	533.47
17.584	0	0.07	0.06	0.03	0.59	0.02	0.08	0.38	0.24	0.03	98.82	3.16	0	97.48	0.01	46.01	0	0.17	0.24	0	0.03	0.09	0	3.18	4.73	0	0.02	3.44	0.15	0.22	0.02	89.13	0.03	0	0	0	-0.39	-3.72	-0.16	50.09	121.46	801.56	492.71	980.49	683.13	829.07	533.76	950.53	532.78
17.617	0	0.06	0.05	0.03	0.69	0.02	0.07	0.46	0.37	0.04	98.62	4.19	0	98.24	0.02	50.7	0	0.18	0.37	0	0.04	0.16	0	2.95	3.68	0	0.02	2.4	0.19	0.26	0.02	67.15	0.03	0	0	0	2.31	-1.88	0.32	50.28	122.62	802.81	493.76	980.81	684.13	829.76	535.31	952.37	533.82
17.65	0	0.05	0.05	0.03	0.84	0.02	0.06	0.59	0.52	0.04	98.32	6.42	0	97.18	0.02	56.54	0	0.18	0.52	0	0.04	0.25	0	2.37	3.44	0	0.01	1.56	0.19	0.29	0.02	95.02	0.02	0	0	0	-0.61	-4.3	-0.06	49.83	122.47	802.41	492.43	982.96	683.77	830.3	532.91	952.76	534.35
17.684	0	0.05	0.04	0.03	0.95	0.02	0.06	0.69	0.37	0.04	98.1	8.74	0	97.84	0.02	60.22	0	0.2	0.37	0	0.04	0.21	0	2.06	3.92	0	0.01	1.58	0.13	0.26	0.01	94.34	0.02	0	0	0	1.81	-2.93	0.74	50.2	122.72	803.83	493.03	984.06	685.65	832.22	534.19	954.94	534.27
17.717	0	0.05	0.04	0.03	1.16	0.02	0.05	0.88	0.27	0.04	97.69	13.23	0	97.74	0.03	66.22	0	0.21	0.27	0	0.04	0.1	0	2.27	3.71	0	0.01	2.35	0.11	0.23	0.01	93.46	0.02	0	0	0	2.1	-3.16	0.31	50.14	123.58	802.93	492.39	985.01	686.18	831.4	533.58	954.97	535.38
17.751	0	0.04	0.03	0.03	1.42	0.02	0.05	1.14	0.15	0.03	97.16	20.97	0	97.88	0.03	72.4	0	0.26	0.15	0	0.03	0.06	0	2.23	4.42	0	0.01	4.37	0.09	0.22	0.01	94.65	0.01	0	0	0	2.66	-2.85	0.3	50.06	123.55	802.39	492.22	985.54	687.69	831.4	534.04	954.95	534.96
17.784	0	0.04	0.03	0.03	1.5	0.02	0.05	1.22	0.24	0.03	97	25.98	0	97.19	0.04	74.09	0	0.26	0.24	0	0.03	0.05	0	2.07	4.87	0	0.01	6.21	0.11	0.23	0.01	95.4	0.01	0	0	0	2.46	-4.28	0.05	50.13	124.64	802.66	492	986.98	688.21	831.44	533.98	956.07	535.41
17.817	0	0.04	0.03	0.03	1.85	0.02	0.04	1.59	0.22	0.03	96.31	39.99	0	97.77	0.05	80.32	0	0.33	0.22	0	0.03	0.05	0	2.3	5.4	0	0.01	7.96	0.11	0.23	0.01	96.13	0.01	0	0	0	3.17	-3.09	0.47	50.17	122.82	802.13	491.5	985.03	686.84	831.54	533.09	954.35	534.54
17.851	0	0.04	0.02	0.03	2.03	0.02	0.04	1.78	0.39	0.04	95.94	49.5	0	97.83	0.05	83.07	0	0.41	0.39	0	0.04	0.05	0	2.45	6.1	0	0.01	10.01	0.14	0.23	0.01	93.68	0.01	0	0	0	3.3	-2.96	1.24	50.19	123.28	803.27	492.13	986.83	688.8	833.52	533.61	956.79	535.11
17.884	0	0.04	0.02	0.03	2.21	0.02	0.04	1.98	0.45	0.04	95.59	53.94	0	97.38	0.05	85.57	0	0.47	0.45	0	0.04	0.06	0	2.47	8.18	0	0.01	9.73	0.16	0.25	0.01	97.85	0.01	0	0	0	3.14	-3.92	0.66	50.18	123.79	802.73	491.48	987.49	688.45	832.77	532.85	956.52	535.86
17.917	0	0.04	0.02	0.03	2.14	0.02	0.04	1.91	0.38	0.06	95.72	51.54	0	97.32	0.05	84.67	0	0.46	0.38	0	0.06	0.08	0	2.36	9.43	0	0.01	7.77	0.19	0.24	0.01	99.08	0.01	0	0	0	1.93	-4.05	1.13	50.07	123.35	802.72	491.43	987.83	688.79	833.61	532.23	956.91	535.68
17.951	0	0.04	0.02	0.03	1.95	0.02	0.04	1.69	0.6	0.06	96.11	44.69	0	97.33	0.04	81.74	0	0.4	0.6	0	0.06	0.05	0	2.32	8.94	0	0.01	6.04	0.29	0.28	0.01	99.25	0.02	0	0	0	1.64	-4.02	0.55	49.92	123.14	802.77	491.37	988.89	689.69	833.71	532.77	956.82	535.42
17.984	0	0.04	0.03	0.03	1.72	0.02	0.05	1.45	0.51	0.05	96.56	40.45	0	97.05	0.05	78	0	0.39	0.51	0	0.05	0.05	0	2.11	10.52	0	0.01	5.62	0.3	0.29	0.01	99.53	0.02	0	0	0	0.95	-4.54	0.66	49.75	120.29	802.78	492.01	989.07	690.58	835.33	532.79	955.58	536.18
18.017	0	0.05	0.03	0.03	1.42	0.02	0.05	1.14	0.54	0.04	97.16	25.83	0	97.8	0.05	72.12	0	0.35	0.54	0	0.04	0.03	0	1.62	8.08	0	0.01	5.25	0.41	0.32	0.01	99.06	0.02	0	0	0	1.11	-3.02	1.04	49.82	124	802.89	492.62	988.89	690.96	833.82	533.75	957.79	536.4
18.051	0	0.04	0.03	0.03	1.57	0.02	0.04	1.28	0.51	0.05	96.86	27.41	0	97.53	0.06	74.92	0	0.4	0.51	0	0.05	0.04	0	1.43	6.29	0	0.01	2.66	0.64	0.33	0.01	99.33	0.02	0	0	0	1.88	-3.61	0.69	49.62	122.92	802.28	492.88	986.98	689.68	832.75	533.94	955.64	536.78
18.084	0	0.04	0.03	0.03	1.39	0.02	0.05	1.1	0.47	0.04	97.23	22.27	0	97.63	0.04	71.28	0	0.35	0.47	0	0.04	0.03	0	1.28	6.5	0	0.01	2.62	0.61	0.33	0.01	99.56	0.02	0	0	0	1.68	-3.4	0.18	49.88	123.24	802.65	491.99	989.5	691.12	833.55	533.93	956.77	535.85
18.118	0	0.05	0.04	0.03	1.14	0.03	0.05	0.86	0.87	0.06	97.72	13.6	0	96.47	0.05	65.4	0	0.33	0.87	0	0.06	0.04	0	0.9	4.93	0	0.01	1.39	0.48	0.32	0.01	94.28	0.02	0	0	0	3.32	-5.47	-1.31	50.06	124.23	803.71	492.74	990.38	691.77	832.55	536.85	956.77	535.5
18.151	0	0.05	0.04	0.03	0.98	0.03	0.05	0.71	0.89	0.06	98.04	8.81	0	97.24	0.04	60.77	0	0.34	0.89	0	0.06	0.04	0	0.72	3.48	0	0.01	1.48	0.55	0.36	0.01	96.72	0.02	0	0	0	2.26	-4.2	-1.03	49.86	120.82	803.7	492.62	989.96	691.55	834.38	535.84	955.19	535
18.184	0	0.05	0.04	0.03	0.92	0.03	0.05	0.66	0.88	0.04	98.16	7.48	0	97.69	0.05	58.9	0	0.38	0.88	0	0.04	0.02	0	0.66	3.13	0	0.01	2.36	0.52	0.32	0.01	98.83	0.02	0	0	0	3.29	-3.28	-0.25	50.11	119.66	803.45	493.02	989.77	691.99	835.51	535.03	955.15	537.31
18.218	0	0.05	0.04	0.03	1.06	0.03	0.05	0.78	0.99	0.03	97.87	9.59	0	96.84	0.06	62.88	0	0.45	0.99	0	0.03	0.02	0	0.44	2.53	0	0.01	2.29	0.93	0.44	0.01	97.13	0.02	0	0	0	4.25	-4.89	-0.76	50.18	121.86	803.5	494.1	989.74	693.38	833.87	537.63	955.73	537.18
18.251	0	0.04	0.03	0.03	1.31	0.02	0.04	1.02	0.58	0.02	97.37	14.46	0	96.73	0.06	69.11	0	0.52	0.58	0	0.02	0.03	0	0.45	1.84	0	0	2.1	1.11	0.46	0.01	98.45	0.02	0	0	0	3.92	-5.07	-1.01	50.12	123.92	803.84	495.17	989.06	693.29	832.41	539.34	956.31	537.06
18.284	0	0.04	0.03	0.03	1.55	0.02	0.04	1.25	0.63	0.03	96.89	19.8	0	96.97	0.05	73.99	0	0.58	0.63	0	0.03	0.06	0	0.39	1.84	0	0	1.94	1.39	0.54	0.01	99.23	0.03	0	0	0	1.73	-4.66	-0.88	49.9	122.29	804.31	495.93	987.45	692.18	832.83	539.73	955.05	535.43
18.318	0	0.04	0.03	0.03	1.34	0.03	0.04	1.03	0.73	0.03	97.31	14.47	0	97.22	0.05	69.41	0	0.49	0.73	0	0.03	0.11	0	0.32	1.71	0	0.01	1.24	1.82	0.53	0.01	97.77	0.03	0	0	0	1.1	-4.23	-1.42	49.87	122.38	804.43	495.04	988.35	691.35	832.79	538.82	955.11	535.2
18.351	0	0.04	0.03	0.03	1.57	0.02	0.04	1.25	0.63	0.03	96.87	19.62	0	97.23	0.06	73.96	0	0.59	0.63	0	0.03	0.12	0	0.3	1.28	0	0	0.75	1.82	0.51	0.01	97.46	0.03	0	0	0	4.4	-4.21	-1.43	50.08	120.02	804.08	494.47	989.19	692.24	834.23	537.96	954.24	537.46
18.385	0	0.04	0.03	0.03	1.93	0.02	0.03	1.62	0.58	0.02	96.13	28.89	0	97.76	0.06	80.36	0	0.67	0.58	0	0.02	0.06	0	0.26	1.25	0	0	0.76	1.76	0.41	0.01	96.96	0.04	0	0	0	6.06	-3.13	-1.21	50.27	118.08	804.86	494.87	989.84	693.21	836.17	538.31	954.25	538.32
18.418	0	0.03	0.02	0.03	2.28	0.02	0.03	1.99	0.52	0.02	95.44	37.61	0	97.5	0.08	85.38	0	0.74	0.52	0	0.02	0.04	0	0.27	1.22	0	0	1.01	1.65	0.33	0.01	98.32	0.04	0	0	0	6.07	-3.67	-1.24	50.18	121.1	804.71	494.68	990.07	693.11	834.61	538.6	955.71	538.15
18.451	0	0.03	0.02	0.03	2.58	0.03	0.03	2.33	0.63	0.03	94.83	45.72	0	98.01	0.08	89.08	0	0.9	0.63	0	0.03	0.06	0	0.34	1.44	0	0	2.12	1.52	0.29	0.01	97.54	0.04	0	0	0	3.75	-2.51	-1.25	49.88	118.41	805.4	496.45	987.85	690.78	835.25	538.49	953.66	539.76
18.485	0	0.03	0.02	0.03	2.75	0.03	0.03	2.49	0.95	0.04	94.5	51.91	0	97.48	0.07	90.52	0	1.11	0.95	0	0.04	0.08	0	0.35	1.83	0	0	3.77	1.97	0.3	0.01	97.07	0.05	0	0	0	2.72	-3.72	-0.81	49.79	121.22	805.59	496.6	988.09	690.94	834.39	538.78	955.62	539.11
18.518	0	0.03	0.02	0.03	2.79	0.03	0.03	2.52	1.35	0.05	94.43	53.51	0	97.37	0.07	90.57	0	1.3	1.35	0	0.05	0.14	0	0.44	2.33	0	0.01	4.51	2.17	0.31	0.01	97.95	0.05	0	0	0	2.48	-3.94	-0.21	49.76	122.39	806.16	496.85	988.65	691.21	834.93	538.59	957.32	539.6
18.551	0	0.03	0.02	0.03	2.77	0.03	0.03	2.49	2.32	0.06	94.45	53.92	0	97.45	0.07	90.16	0	1.43	2.32	0	0.06	0.28	0	0.46	2.42	0	0.01	5.13	2.37	0.32	0.01	96.97	0.06	0	0	0	2.71	-3.78	-0.44	49.66	122.23	806.76	496.74	989.31	691.18	835.42	538.74	957.65	539.41
18.585	0	0.03	0.02	0.03	2.96	0.03	0.03	2.66	2.63	0.06	94.09	53.77	0	97.27	0.07	91.22	0	1.92	2.63	0	0.06	0.28	0	0.48	2.63	0	0.01	3.99	2.93	0.36	0.01	96.43	0.07	0	0	0	3.25	-4.14	-0.16	49.71	123.29	806.94	496.95	989.31	691.31	835.23	538.97	958.52	539.74
18.618	0	0.04	0.02	0.03	2.86	0.03	0.03	2.54	2.41	0.05	94.29	51.11	0	97.26	0.08	90.01	0	2.02	2.41	0	0.05	0.26	0	0.52	3.11	0	0.01	3.87	2.94	0.35	0.01	96.95	0.08	0	0	0	3.12	-4.15	-0.1	49.71	123.41	807.34	497.35	989.36	691.39	835.45	539.33	958.86	539.92
18.651	0	0.04	0.02	0.03	2.8	0.03	0.03	2.49	2.02	0.06	94.41	49.98	0	97.56	0.08	89.57	0	2.05	2.02	0	0.06	0.2	0	0.66	3.55	0	0.01	3.75	2.52	0.26	0.01	97.79	0.06	0	0	0	3.38	-3.56	-0.96	49.59	124.09	806.38	496.44	990.89	692.93	834.57	539.63	958.66	539.36
18.685	0	0.04	0.02	0.03	2.71	0.03	0.03	2.39	1.62	0.07	94.57	48.56	0	96.95	0.07	88.63	0	2	1.62	0	0.07	0.18	0	0.9	3.98	0	0.01	3.46	2.71	0.24	0.01	98.47	0.07	0	0	0	-0.55	-4.71	-1.03	49.2	121.28	806.06	496.33	989.12	690.45	834.89	538.04	956.17	538.12
18.718	0	0.04	0.02	0.03	2.85	0.03	0.03	2.55	1.07	0.06	94.3	49.95	0	97.29	0.06	90.03	0	2.22	1.07	0	0.06	0.13	0	0.9	3.29	0	0.01	3.21	2.45	0.23	0.01	86.51	0.06	0	0	0	2.05	-4.1	-0.99	49.63	124.16	805.73	495.4	990.93	692.74	834.2	538.83	958.35	537.39
18.752	0	0.03	0.02	0.03	2.85	0.03	0.03	2.59	0.87	0.07	94.31	49.56	0	97.55	0.05	90.44	0	2.22	0.87	0	0.07	0.08	0	0.93	2.68	0	0.01	1.81	1.73	0.19	0.01	89.92	0.07	0	0	0	-1.05	-3.57	-0.21	49.34	124.98	806	495.21	990.13	690.88	834.26	537.23	959.24	536.48
18.785	0	0.03	0.02	0.03	2.95	0.03	0.03	2.73	0.84	0.08	94.1	51.49	0	98.16	0.05	91.78	0	2.3	0.84	0	0.08	0.06	0	1	2.3	0	0	2.23	1.21	0.14	0.01	75.01	0.07	0	0	0	-2.51	-2.11	-0.28	49.24	120.29	804.11	492.23	989.81	689.55	835.52	533.35	955.8	534.1
18.818	0	0.03	0.02	0.03	3.23	0.03	0.03	3.06	0.64	0.05	93.54	56.95	0	97.48	0.05	94.34	0	2.53	0.64	0	0.05	0.03	0	1.04	2.32	0	0	2.48	1.11	0.12	0.01	87.94	0.07	0	0	0	0.59	-3.72	-1.94	49.56	121.87	804.75	492.85	989.01	689.09	833.07	536.73	954.88	533.12
18.852	0	0.03	0.02	0.03	3.27	0.03	0.03	3.1	0.7	0.07	93.46	57.52	0	96.72	0.05	95.06	0	2.15	0.7	0	0.07	0.05	0	1.2	2.04	0	0	2.02	1.32	0.13	0.01	96.44	0.07	0	0	0	-0.76	-5.09	-1.75	49.38	121.67	804.38	492.28	987.21	686.67	832.24	535.5	953.85	531.95
18.885	0	0.03	0.02	0.03	3.6	0.03	0.03	3.48	0.65	0.08	92.81	61.5	0	97.27	0.05	96.9	0	3.2	0.65	0	0.08	0.07	0	1.32	1.98	0	0	2.26	1.08	0.13	0.01	92.52	0.06	0	0	0	2.72	-4.14	-0.3	50.12	123.27	804.63	492.04	988.39	687.66	833.49	534.1	956.76	535.3
18.918	0	0.03	0.02	0.03	3.55	0.02	0.03	3.45	0.47	0.06	92.9	61.27	0	97.57	0.05	97.18	0	2.68	0.47	0	0.06	0.07	0	1.58	1.86	0	0	1.27	0.94	0.12	0.01	94.66	0.06	0	0	0	1.55	-3.54	-0.87	50.08	125.19	803.53	491.58	988.31	688.04	831.39	534.62	956.57	533.81
18.952	0	0.03	0.02	0.03	3.55	0.02	0.03	3.45	0.46	0.08	92.91	61.2	0	97.34	0.06	97.29	0	2.51	0.46	0	0.08	0.1	0	1.4	1.71	0	0	0.78	1.06	0.17	0.01	94.76	0.05	0	0	0	3.24	-4.01	-0.42	50.16	122.86	803.24	491.38	988.2	688.94	832.8	534.26	955.66	534.15
18.985	0	0.03	0.02	0.03	3.49	0.02	0.03	3.4	0.4	0.08	93.01	60.85	0	97.26	0.07	97.19	0	2.24	0.4	0	0.08	0.05	0	1.31	1.63	0	0	0.73	0.97	0.18	0.01	84.69	0.05	0	0	0	2.58	-4.15	-0.62	50.3	124.17	803.15	491.12	988.56	688.88	832.07	534.29	956.24	533.63
19.018	0	0.03	0.02	0.03	3.55	0.02	0.03	3.49	0.31	0.06	92.89	62.05	0	97.98	0.09	97.82	0	2.22	0.31	0	0.06	0.04	0	1.43	1.63	0	0	0.5	0.8	0.17	0.01	94.31	0.04	0	0	0	2.95	-2.59	-0.79	50.28	120.19	802.83	492.09	986.46	688.43	832.78	534.84	952.96	534.01
19.052	0	0.03	0.02	0.03	3.61	0.02	0.03	3.57	0.31	0.09	92.77	63.4	0	96.94	0.09	98.22	0	2.44	0.31	0	0.09	0.05	0	1.6	1.95	0	0	0.63	0.55	0.15	0	93.04	0.03	0	0	0	2.48	-4.72	-0.56	50.14	122.75	801.57	491.56	986.27	688.53	830.91	534.26	953.66	534.14
19.085	0	0.03	0.02	0.03	3.57	0.02	0.03	3.51	0.25	0.09	92.87	62.86	0	96.76	0.09	97.85	0	2.42	0.25	0	0.09	0.05	0	1.41	2.03	0	0	0.68	0.52	0.15	0	85.83	0.03	0	0	0	1.09	-5.02	-0.02	50.18	124.49	801.04	491.03	986.7	689.01	830.47	533.55	954.97	533.28
19.119	0	0.03	0.02	0.03	3.55	0.02	0.03	3.5	0.18	0.07	92.9	62.87	0	97.42	0.09	97.79	0	2.41	0.18	0	0.07	0.03	0	1.39	2.1	0	0	1.01	0.33	0.11	0	85.37	0.02	0	0	0	3.43	-3.85	-1.36	50.31	122.9	801.85	491.9	986.08	689.11	830.16	536.3	953.01	532.63
19.152	0	0.03	0.02	0.03	3.36	0.02	0.03	3.29	0.2	0.06	93.28	61.54	0	96.45	0.09	97.14	0	1.48	0.2	0	0.06	0.03	0	1.21	2.05	0	0	1.06	0.48	0.15	0	91.68	0.02	0	0	0	0.76	-5.49	-1.48	49.96	122.05	801.11	491.06	984.27	686.49	829.19	534.74	951.17	530.79
19.185	0	0.03	0.02	0.03	3.57	0.02	0.03	3.52	0.26	0.05	92.87	62.64	0	97.47	0.1	97.74	0	2.53	0.26	0	0.05	0.03	0	1.35	2.02	0	0	1.07	0.41	0.14	0	90.98	0.02	0	0	0	3.59	-3.74	-0.42	50.5	125.63	803	492.07	986.94	687.82	830.63	534.78	956.26	535.45
19.219	0	0.03	0.02	0.03	3.67	0.02	0.03	3.63	0.29	0.05	92.66	63.49	0	97.2	0.09	98.13	0	2.99	0.29	0	0.05	0.04	0	1.34	2.09	0	0	1	0.33	0.13	0	93.18	0.02	0	0	0	3.01	-4.26	-0.78	50.34	124.47	801.82	491.46	987.54	689.02	830.58	534.41	955.05	535.1
19.252	0	0.03	0.02	0.03	3.65	0.02	0.03	3.61	0.34	0.05	92.71	63.66	0	97.36	0.07	98.06	0	2.89	0.34	0	0.05	0.05	0	1.39	2.25	0	0	1.12	0.33	0.13	0	89.93	0.02	0	0	0	1.65	-3.96	-1.43	50.1	124.83	801.49	491.46	986.05	688.36	828.9	535.81	953.67	531.81
19.285	0	0.03	0.02	0.03	3.65	0.02	0.03	3.61	0.38	0.05	92.69	63.66	0	96.73	0.07	98.01	0	2.88	0.38	0	0.05	0.07	0	1.37	2.3	0	0	0.78	0.57	0.17	0	89.98	0.02	0	0	0	0.17	-5.06	-1.15	49.88	122.6	801.49	490.94	985.09	686.53	829.81	534.04	952.38	531.33
19.319	0	0.03	0.02	0.03	3.49	0.02	0.03	3.42	0.31	0.07	93.03	61.57	0	98.14	0.07	97.29	0	2.25	0.31	0	0.07	0.06	0	1.53	1.91	0	0	0.74	0.6	0.18	0	95.02	0.02	0	0	0	1.6	-2.17	0.66	50.24	126.29	803.63	494.07	985.96	688.45	831.22	537.2	957.48	534.66
19.352	0	0.03	0.02	0.03	3.46	0.02	0.03	3.38	0.32	0.06	93.08	61.54	0	98.15	0.08	97.4	0	1.88	0.32	0	0.06	0.07	0	1.55	1.78	0	0	1.08	0.77	0.19	0	98.67	0.02	0	0	0	0.72	-2.15	1.04	49.88	123.77	803.44	493.93	987.18	689.73	833.36	534.67	957.11	536.97
19.386	0	0.03	0.02	0.03	3.48	0.02	0.03	3.4	0.27	0.07	93.04	62.09	0	97.69	0.08	97.51	0	1.95	0.27	0	0.07	0.08	0	1.6	1.96	0	0	1.33	0.7	0.15	0	98.44	0.02	0	0	0	2.92	-3.28	0.6	49.94	125.91	804.26	493.28	988.52	689.95	832.91	535.36	958.81	536.44
19.419	0	0.03	0.02	0.03	3.45	0.02	0.03	3.36	0.26	0.06	93.1	62.53	0	97.68	0.09	97.21	0	1.91	0.26	0	0.06	0.07	0	1.6	2.49	0	0	2	0.82	0.17	0	98.24	0.02	0	0	0	0.13	-3.29	0.08	49.49	122.65	804.66	493.65	987.61	688.59	833.81	535.22	956.46	535.11
19.452	0	0.03	0.02	0.03	3.24	0.02	0.03	3.12	0.26	0.04	93.53	61.55	0	98.36	0.1	96.05	0	1.29	0.26	0	0.04	0.08	0	2.11	3.14	0	0	2.9	0.68	0.13	0.01	92.09	0.02	0	0	0	1.99	-1.52	1.24	49.69	127.53	805.31	494.63	988.16	689.55	833.11	535.87	960.62	537.58
19.486	0	0.03	0.02	0.03	3.17	0.02	0.03	3.04	0.25	0.05	93.66	61.16	0	97.77	0.11	95.45	0	1.28	0.25	0	0.05	0.09	0	3.25	3.53	0	0	2.69	0.63	0.1	0.01	91.95	0.02	0	0	0	2.44	-3.1	1	49.65	126.35	806	494.64	989.05	689.74	834.23	535.95	960.56	537.91
19.519	0	0.03	0.02	0.03	3.2	0.02	0.03	3.07	0.38	0.07	93.61	61.77	0	96.77	0.13	95.58	0	1.34	0.38	0	0.07	0.18	0	3.39	3.73	0	0	3.41	0.69	0.1	0.01	96.37	0.02	0	0	0	2.99	-5.01	0.69	49.61	123.88	806.34	494.86	990.81	691.76	836.19	536.47	960.05	538.55
19.552	0	0.03	0.02	0.03	3.06	0.02	0.04	2.91	0.46	0.08	93.88	60.11	0	97.61	0.14	94.45	0	1.16	0.46	0	0.08	0.22	0	3.86	3.99	0	0	2.29	0.67	0.1	0.01	97.78	0.02	0	0	0	1.81	-3.44	0.36	49.44	123.25	806.53	494.91	989.54	690.25	835.66	536.61	958.92	537.09
19.586	0	0.03	0.02	0.03	3.15	0.02	0.04	2.99	0.54	0.09	93.71	61.36	0	97.34	0.14	94.9	0	1.35	0.54	0	0.09	0.19	0	4.18	4	0	0	1.72	0.98	0.11	0.01	95.89	0.02	0	0	0	3.45	-3.99	0.36	49.73	123.74	806.23	493.9	992.07	691.99	836.53	535.69	960.24	538.6
19.619	0	0.03	0.02	0.03	2.99	0.02	0.04	2.82	0.61	0.09	94.03	59.11	0	97.85	0.14	93.38	0	1.39	0.61	0	0.09	0.14	0	4.54	4.41	0	0	2.2	0.76	0.09	0.01	99.4	0.02	0	0	0	2.19	-2.92	-0.47	49.73	121.21	807.59	495.51	989.35	689.85	836.37	537.99	957.57	536.32
19.652	0	0.03	0.02	0.03	2.88	0.02	0.04	2.68	0.57	0.05	94.25	56.9	0	97.88	0.12	92.15	0	1.44	0.57	0	0.05	0.07	0	4.64	4.46	0	0	2.66	0.77	0.11	0.01	99.25	0.02	0	0	0	-0.13	-2.85	-0.08	49.46	121.22	806.29	494.15	990.78	689.56	836.82	534.52	957.98	538.4
19.686	0	0.03	0.02	0.03	2.59	0.02	0.04	2.36	0.6	0.05	94.82	52.41	0	97.49	0.11	89.26	0	1.22	0.6	0	0.05	0.06	0	5.28	3.66	0	0	2.92	0.66	0.08	0.01	99.5	0.02	0	0	0	2.46	-3.71	0.18	49.78	119.35	806.32	495.18	988.59	690.06	836.89	536.53	956.24	537.49
19.719	0	0.03	0.02	0.03	2.61	0.02	0.04	2.39	0.65	0.04	94.77	52.86	0	97.25	0.11	89.58	0	1.16	0.65	0	0.04	0.05	0	4.61	3.5	0	0	5.18	0.72	0.09	0.01	99.44	0.02	0	0	0	0.97	-4.17	0.42	49.69	122.42	805.75	494.16	990.33	690.69	836.14	535.28	958.54	537.49
19.753	0	0.03	0.02	0.03	2.42	0.03	0.04	2.16	0.81	0.07	95.16	47.96	0	97.17	0.13	87.39	0	0.92	0.81	0	0.07	0.04	0	4.93	3.38	0	0.01	4.33	0.85	0.1	0.01	99.36	0.02	0	0	0	2.71	-4.32	0.4	49.71	118.4	805.33	494.7	988	690.58	836.78	536.22	955.17	536.69
19.786	0	0.04	0.02	0.03	2.28	0.03	0.04	2.02	0.77	0.07	95.44	45.3	0	97.07	0.12	85.9	0	0.77	0.77	0	0.07	0.04	0	5.09	3.66	0	0.01	4.82	0.62	0.08	0.01	99.4	0.02	0	0	0	2.93	-4.49	0.93	49.9	122.36	804.96	493.89	989.06	690.71	835.62	535.18	957.96	537.4
19.819	0	0.03	0.02	0.03	2.51	0.02	0.04	2.28	0.64	0.06	94.99	50.77	0	97.17	0.13	88.69	0	0.88	0.64	0	0.06	0.04	0	5.03	3.4	0	0.01	4.53	0.58	0.08	0.01	99.26	0.02	0	0	0	1.99	-4.33	1.13	49.75	121.87	804.21	494.08	986.9	689.19	834.61	534.72	956.45	537.12
19.853	0	0.03	0.02	0.03	2.51	0.02	0.04	2.28	0.58	0.07	94.98	50.12	0	96.6	0.12	88.79	0	0.82	0.58	0	0.07	0.07	0	4.61	3.96	0	0.01	2.74	0.62	0.09	0.01	99.5	0.02	0	0	0	4.17	-5.27	1.03	49.93	122.97	803.97	493.75	988.76	691.3	834.76	535.12	957.69	538.3
19.886	0	0.03	0.02	0.03	2.76	0.02	0.04	2.56	0.42	0.05	94.49	54.48	0	97.43	0.15	91.61	0	0.82	0.42	0	0.05	0.08	0	3.96	3.49	0	0.01	2.61	0.67	0.09	0.01	98.69	0.02	0	0	0	3.51	-3.83	2.19	50.03	122.61	803.99	494	988.88	692.2	836.14	534.56	958.69	538.46
19.919	0	0.03	0.02	0.03	2.8	0.02	0.03	2.62	0.36	0.05	94.39	54.43	0	97.67	0.19	92.18	0	0.72	0.36	0	0.05	0.08	0	3.36	2.88	0	0	1.79	0.71	0.11	0	98.75	0.02	0	0	0	2.61	-3.32	1.85	49.83	119.6	803.89	494.34	989.46	693.34	837.56	534.85	957.1	538.49
19.953	0	0.03	0.02	0.03	3.05	0.02	0.03	2.89	0.42	0.06	93.9	58.29	0	98.11	0.22	94.4	0	0.9	0.42	0	0.06	0.08	0	2.06	3.1	0	0	1.89	0.94	0.14	0	99.31	0.02	0	0	0	1.57	-2.25	2.27	49.64	116.8	804.56	494.97	988.02	692.25	838.94	534.89	955.71	537.54
19.986	0	0.03	0.02	0.03	2.93	0.02	0.03	2.75	0.44	0.06	94.14	54.44	0	97.13	0.21	93.2	0	0.84	0.44	0	0.06	0.07	0	1.7	2.35	0	0	1.71	1.01	0.16	0	99.33	0.02	0	0	0	3.09	-4.38	1.83	49.89	122.48	805.04	493.86	990.78	693.02	837.32	534.94	959.76	537.87
20.019	0	0.03	0.02	0.03	3.16	0.02	0.03	3	0.45	0.07	93.69	58.03	0	97.31	0.2	95.22	0	0.98	0.45	0	0.07	0.1	0	1.4	2.15	0	0	1.56	1.23	0.2	0	99.25	0.02	0	0	0	1.41	-4.06	1.64	49.66	122.53	806.5	495.02	989.11	690.21	837.02	535.37	959.52	537.77
20.053	0	0.03	0.02	0.03	3.21	0.02	0.03	3.06	0.64	0.08	93.58	57.39	0	96.91	0.24	95.35	0	1.19	0.64	0	0.08	0.16	0	0.96	1.67	0	0	1.69	1.42	0.25	0	98.85	0.02	0	0	0	2.33	-4.78	1.31	49.46	123.55	806.12	494.44	991.76	692.07	837.35	534.83	960.8	539.84
20.086	0	0.03	0.02	0.03	2.97	0.03	0.03	2.76	0.82	0.1	94.07	52.83	0	97.48	0.26	92.88	0	1.11	0.82	0	0.1	0.26	0	0.98	1.86	0	0	1.58	1.6	0.28	0	98.77	0.02	0	0	0	2.26	-3.73	1.9	49.57	119.83	807.65	496.15	990.03	691.41	839.65	536.02	959.42	539.53
20.12	0	0.03	0.02	0.03	2.96	0.03	0.03	2.72	1.36	0.11	94.08	52.56	0	96.66	0.31	92.27	0	1.14	1.36	0	0.11	0.38	0	0.77	1.45	0	0	1.81	2.34	0.44	0	98.93	0.02	0	0	0	2.74	-5.18	1.71	49.55	119.72	807.26	496.23	990.87	692.47	839.75	536.06	959.38	540.8
20.153	0	0.03	0.02	0.03	2.92	0.03	0.03	2.64	1.24	0.07	94.17	52.34	0	97.06	0.3	91.43	0	1.09	1.24	0	0.07	0.35	0	0.76	1.37	0	0	2.04	3.07	0.56	0	98.61	0.02	0	0	0	1.99	-4.51	1.55	49.49	121.4	806.7	495.09	992.27	693.03	839.2	535.2	960.5	540.14
20.186	0	0.03	0.02	0.03	3.01	0.03	0.03	2.73	1.12	0.07	93.97	54.18	0	98.49	0.29	92.08	0	1.27	1.12	0	0.07	0.29	0	0.76	1.51	0	0	1.99	3.33	0.59	0	98.83	0.02	0	0	0	0.91	-1.11	1.55	49.51	116.34	806.32	494.81	990.78	692.03	840.83	534.29	957.08	538.94
20.22	0	0.03	0.02	0.03	3.01	0.03	0.03	2.73	0.66	0.05	93.98	53.92	0	97.23	0.31	92.01	0	1.29	0.66	0	0.05	0.26	0	0.81	1.48	0	0	2.4	3.27	0.59	0	98.84	0.02	0	0	0	2.7	-4.21	1.71	49.8	121.19	806.68	494.98	989.26	690.36	837.91	535.22	959.06	538.49
20.253	0	0.03	0.02	0.03	3.32	0.02	0.03	3.07	0.59	0.07	93.35	59.1	0	96.95	0.33	94.47	0	1.72	0.59	0	0.07	0.25	0	0.91	1.98	0	0	2.68	3.44	0.6	0	99.37	0.02	0	0	0	3.4	-4.7	0.46	49.74	122.94	806.41	494.1	991.27	691.37	836.71	535.77	959.63	538.21
20.286	0	0.03	0.02	0.03	3.28	0.02	0.03	3	0.56	0.09	93.45	58.55	0	96.94	0.32	93.9	0	1.7	0.56	0	0.09	0.24	0	0.92	2.08	0	0.01	3.61	3.74	0.65	0	98.54	0.02	0	0	0	1.92	-4.72	1.18	49.72	122.36	806.68	494.52	991.59	691.79	838	535.19	960.31	538.65
20.32	0	0.04	0.02	0.03	3.27	0.03	0.03	2.95	0.7	0.1	93.46	62.91	0	96.89	0.29	93.58	0	1.55	0.7	0	0.1	0.25	0	0.86	2.43	0	0.01	6.33	4.54	0.78	0	98.09	0.02	0	0	0	2.07	-4.81	0.8	49.71	123.03	806.69	494.37	991.78	691.9	837.38	535.71	960.39	537.99
20.353	0	0.04	0.02	0.03	3.34	0.03	0.03	3.07	1.21	0.09	93.32	68.87	0	97.02	0.24	94.8	0	1.33	1.21	0	0.09	0.19	0	0.9	2.51	0	0.01	8.41	4.15	0.74	0	97.54	0.02	0	0	0	2.16	-4.59	0.61	49.69	123.34	806.8	494.33	992.01	692.02	837.22	535.98	960.54	537.76
20.387	0	0.04	0.02	0.03	3.38	0.03	0.03	3.14	1.65	0.09	93.24	75.66	0	97.1	0.21	95.38	0	1.33	1.65	0	0.09	0.16	0	1.07	3.26	0	0.01	12.07	3.86	0.77	0	98.41	0.02	0	0	0	2.4	-4.45	0.38	49.74	123.17	806.38	493.88	992.38	692.63	837.05	536.04	960.22	537.14
20.42	0	0.04	0.02	0.03	3.36	0.03	0.03	3.12	1.38	0.07	93.28	79.42	0	97.27	0.18	95.32	0	1.29	1.38	0	0.07	0.14	0	1.29	3.71	0	0.01	14.82	3.71	0.73	0	97.66	0.03	0	0	0	2.43	-4.14	1.44	49.77	123.51	806.77	493.91	993.17	693.09	838.51	534.95	961.97	538.43
20.453	0	0.04	0.02	0.03	3.31	0.03	0.03	3.05	1.19	0.06	93.37	77.75	0	97.35	0.16	94.86	0	1.23	1.19	0	0.06	0.2	0	1.34	3.9	0	0.01	14.05	3.91	0.7	0	97.59	0.03	0	0	0	4.29	-3.98	2.06	49.91	122.24	807.52	494.38	993.27	693.88	840.16	535.48	962.36	538.89
20.487	0	0.04	0.02	0.03	3.28	0.03	0.03	3.01	1.03	0.07	93.43	74.16	0	97.67	0.17	94.42	0	1.33	1.03	0	0.07	0.18	0	1.65	3.39	0	0.01	12.04	4	0.71	0	98.05	0.03	0	0	0	1.48	-3.32	2.21	49.41	117.08	808.34	494.58	992.88	692.49	843.07	534.21	960.09	538.34
20.52	0	0.04	0.02	0.03	2.98	0.03	0.03	2.73	0.82	0.05	94.04	72.92	0	96.93	0.16	92.51	0	0.89	0.82	0	0.05	0.13	0	1.75	3.09	0	0.01	13.15	3.01	0.69	0	97.85	0.03	0	0	0	2.61	-4.73	2.83	49.53	120.61	809.86	496.05	990.45	689.34	841.45	534.87	961.96	539.89
20.553	0	0.04	0.02	0.03	2.94	0.03	0.03	2.7	0.84	0.08	94.11	64.88	0	97.54	0.16	92.11	0	1.04	0.84	0	0.08	0.18	0	2.01	3.37	0	0.01	8.86	2.8	0.68	0	91.87	0.03	0	0	0	-1.83	-3.61	1.87	48.82	125.21	807.95	493.29	994.31	690.58	839.31	532.3	964.36	538.59
20.587	0	0.04	0.02	0.03	3.02	0.03	0.03	2.81	0.88	0.1	93.97	67.47	0	96.38	0.17	92.91	0	1.25	0.88	0	0.1	0.15	0	2.32	3.4	0	0.01	9.5	2.28	0.59	0.01	96.2	0.03	0	0	0	2.98	-5.59	3.74	49.23	125.52	808	495.03	995.34	694.88	841.55	533.74	966.75	542.77
20.62	0	0.04	0.02	0.03	3.16	0.03	0.03	2.98	1.11	0.1	93.68	77.28	0	96.56	0.16	93.86	0	1.72	1.11	0	0.1	0.22	0	2.13	3.58	0	0.01	14.71	2.23	0.67	0.01	98.66	0.03	0	0	0	-0.23	-5.32	2.61	48.78	126.11	807.37	494.74	995.91	695.09	840.08	534.08	966	540.96
20.653	0	0.04	0.02	0.03	3.15	0.03	0.03	2.99	1.32	0.12	93.7	72.95	0	96.71	0.15	93.87	0	1.88	1.32	0	0.12	0.23	0	2.06	3.1	0	0.01	11.81	1.7	0.59	0.01	98.53	0.03	0	0	0	1.19	-5.1	3.26	48.86	125.4	807.33	495.47	995.76	696.3	840.99	534.59	966.15	542.29
20.687	0	0.04	0.02	0.03	3.09	0.03	0.03	2.93	1.28	0.1	93.82	68.92	0	96.02	0.13	93.07	0	2.22	1.28	0	0.1	0.22	0	2.31	2.97	0	0.01	10.18	1.44	0.59	0.01	99.42	0.03	0	0	0	1.4	-6.09	2.02	48.99	124.43	808.29	495.65	996.62	697.04	841.07	536.6	965.45	540.22
20.72	0	0.04	0.02	0.03	3.03	0.03	0.03	2.86	1.04	0.07	93.93	64.67	0	96.9	0.09	92.38	0	2.31	1.04	0	0.07	0.16	0	2.12	2.89	0	0.01	8.48	1.46	0.61	0.01	99.49	0.03	0.01	0	0	0.55	-4.8	2.25	49.13	124.23	808.89	495.62	997	696.29	841.93	535.75	966.05	540.77
20.754	0	0.04	0.02	0.03	3.06	0.03	0.03	2.91	0.83	0.05	93.88	66.28	0	97.11	0.08	92.66	0	2.28	0.83	0	0.05	0.32	0	2.14	3.51	0	0.01	9.09	1.54	0.78	0.01	98.3	0.04	0.01	0	0	2.92	-4.44	2.74	49.43	126.27	808.77	496.31	995.32	695.56	840.51	536.36	966.65	542.24
20.787	0	0.04	0.02	0.03	3.15	0.03	0.03	2.99	0.92	0.06	93.7	65.14	0	97.97	0.08	92.67	0	2.93	0.92	0	0.06	0.69	0	2.57	3.89	0	0.01	8.45	1.68	0.82	0.01	99.57	0.03	0.02	0	0	1.12	-2.62	2.25	49.5	122.76	808.59	496.93	994.38	695.22	841.23	536.64	963.87	541.83
20.82	0	0.04	0.02	0.03	2.85	0.03	0.04	2.65	0.97	0.06	94.29	72.71	0	97.9	0.09	90.01	0	2.61	0.97	0	0.06	0.61	0	2.76	4.8	0	0.01	15.51	1.67	0.8	0.01	95.39	0.03	0.02	0	0	-2.16	-2.79	1.4	49.03	118.21	808.35	494.8	993.37	692.02	842.02	534.27	960.18	537.58
20.854	0	0.05	0.02	0.03	2.71	0.03	0.04	2.48	1.18	0.08	94.59	71.94	0	96.9	0.08	88.32	0	2.56	1.18	0	0.08	1	0	3.69	5.6	0	0.01	16.73	1.9	0.88	0.01	97.21	0.03	0.02	0	0	0.87	-4.78	2.17	49.56	123.56	809.25	495.05	992.18	690.02	839.94	534.48	963.42	538.93
20.887	0	0.05	0.02	0.03	2.32	0.03	0.04	2.04	1.31	0.11	95.37	57.59	0	96.54	0.09	83.86	0	2.22	1.31	0	0.11	0.73	0	3.94	5.79	0	0.01	13.28	2.02	0.93	0.01	96.14	0.03	0.01	0	0	1.92	-5.36	1.6	49.89	122.51	808.69	494.76	991.66	689.73	839.36	534.6	961.79	539
20.92	0	0.05	0.03	0.03	2	0.03	0.05	1.72	1.46	0.11	95.99	50.07	0	96.37	0.11	79.78	0	1.98	1.46	0	0.11	0.4	0	3.77	6.09	0	0.01	13.59	1.92	1.02	0.01	91.95	0.03	0	0	0	2.96	-5.6	2.17	50.03	123.52	807.65	493.67	991.2	689.46	838.67	533.33	962.06	538.83
20.954	0	0.04	0.03	0.03	2.01	0.03	0.05	1.75	1.44	0.16	95.98	37.22	0	96.52	0.12	80.43	0	1.73	1.44	0	0.16	0.51	0	4.09	6.4	0	0.01	5.69	1.46	1.07	0.01	98.26	0.03	0	0	0	2.61	-5.39	1.13	49.93	124.48	807.93	493.45	991.43	689.16	837.41	534.44	961.86	537.16
20.987	0	0.04	0.03	0.03	2.06	0.03	0.05	1.8	1.16	0.15	95.88	41.01	0	96.66	0.15	81.43	0	1.51	1.16	0	0.15	0.37	0	4.13	7.38	0	0.01	3.43	1.37	0.98	0.01	97.32	0.03	0	0	0	2.63	-5.17	0.68	49.97	124.81	807.57	493.12	991.81	689.42	836.82	534.56	961.61	536.94
21.02	0	0.04	0.03	0.03	2	0.03	0.05	1.75	1.09	0.2	96	39.57	0	97.15	0.16	80.82	0	1.43	1.09	0	0.2	0.37	0	4.88	7.24	0	0.01	2.51	1.12	0.87	0.01	97.65	0.03	0	0	0	2.57	-4.35	1.02	49.9	122.99	807.09	493.93	990.12	688.88	837.01	534.42	959.94	538.14
21.054	0	0.04	0.03	0.03	2	0.03	0.05	1.74	0.95	0.21	96.01	39.61	0	97.08	0.14	80.78	0	1.34	0.95	0	0.21	0.37	0	4.02	7.3	0	0.01	1.75	1.34	0.91	0.01	98.72	0.03	0	0	0	2.54	-4.48	1.29	49.86	123.55	808.08	493.77	991.71	689.73	838.27	534.49	961.77	537.66
21.087	0	0.04	0.02	0.03	2.07	0.03	0.04	1.82	0.88	0.16	95.86	38.72	0	96.72	0.11	82.04	0	1.19	0.88	0	0.16	0.28	0	3.78	5.57	0	0	2.25	1.32	0.9	0.01	96.99	0.03	0	0	0	1.1	-5.08	0.36	49.77	123.9	808.75	493.01	993.5	689.64	838.4	534.46	962.29	536.25
21.121	0	0.04	0.03	0.03	1.89	0.03	0.05	1.62	1.12	0.15	96.21	32.93	0	97.03	0.12	79.49	0	1.02	1.12	0	0.15	0.5	0	4.07	4.99	0	0	1.95	1.43	0.76	0.01	98.17	0.03	0	0	0	1.82	-4.56	1.36	49.83	124.22	809.15	493.15	994.5	690.84	839.93	533.96	964.11	537.34
21.154	0	0.04	0.03	0.03	1.71	0.03	0.05	1.42	1.26	0.14	96.57	27.27	0	97.32	0.12	76.33	0	0.92	1.26	0	0.14	0.44	0	4.59	4.79	0	0	2.11	1.75	0.79	0.01	98.31	0.03	0	0	0	3.74	-4.03	1.26	49.89	120.41	810.45	494.98	993.03	690.4	841.66	535.6	962.03	538.78
21.187	0	0.04	0.03	0.03	1.89	0.03	0.05	1.58	1.2	0.11	96.23	30.81	0	96.67	0.11	78.86	0	1.06	1.2	0	0.11	0.48	0	4.41	3.95	0	0	2.09	2.15	0.84	0.01	97.13	0.03	0	0	0	2.89	-5.15	2.58	49.94	120.1	810.3	494.6	993.08	689.97	843.02	533.55	962.97	539.68
21.221	0	0.04	0.03	0.03	1.79	0.03	0.05	1.47	1.6	0.11	96.41	28.32	0	95.96	0.11	77.22	0	1.13	1.6	0	0.11	0.38	0	4.55	3.54	0	0	2.57	2.18	0.69	0.01	94.34	0.03	0	0	0	3.01	-6.16	2.59	49.93	119.91	809.74	492.82	994.87	690.88	843.73	532.17	963.47	538.43
21.254	0	0.04	0.03	0.03	1.62	0.03	0.05	1.3	1.14	0.07	96.76	22.97	0	96.04	0.12	73.97	0	1.36	1.14	0	0.07	0.15	0	3.82	3.08	0	0	4.31	1.97	0.64	0.01	99.3	0.03	0	0	0	2.55	-6.05	1.71	49.72	121.5	809.64	492.15	996.2	691.87	842.7	532.96	964.14	536.63
21.287	0	0.05	0.03	0.03	1.33	0.03	0.05	1.02	0.98	0.07	97.34	18.96	0	97.05	0.09	68.49	0	1.09	0.98	0	0.07	0.11	0	3.13	2.75	0	0	6.76	1.69	0.58	0.01	96.41	0.03	0	0	0	2.07	-4.53	3.22	49.91	122.13	810.66	493.33	995.44	691.25	843.95	533.61	966.04	537.16
21.321	0	0.05	0.03	0.03	1.39	0.03	0.05	1.08	0.77	0.05	97.22	24.3	0	97.13	0.1	69.92	0	1.05	0.77	0	0.05	0.04	0	2.17	1.93	0	0	9.27	1.51	0.54	0	97.38	0.03	0	0	0	1.81	-4.38	2.78	49.88	121.45	811.1	493.5	995.26	690.71	844.02	532.98	965.38	537.67
21.354	0	0.05	0.04	0.03	1.28	0.02	0.05	0.97	0.58	0.05	97.44	19.45	0	97.18	0.11	67.39	0	1.05	0.58	0	0.05	0.05	0	2.12	1.75	0	0	8.26	1.49	0.53	0	98.56	0.03	0	0	0	3.5	-4.31	1.59	49.93	117.84	812.4	494.01	993.92	688.39	844.67	533.79	962.44	537.85
21.388	0	0.05	0.04	0.03	1.13	0.03	0.05	0.83	0.8	0.06	97.75	14.78	0	96.91	0.1	63.77	0	0.98	0.8	0	0.06	0.08	0	1.53	1.69	0	0.01	7.76	1.22	0.43	0	96.64	0.03	0	0	0	2.63	-4.77	2.48	50.08	119.96	812.63	494.68	993.69	688.76	844.43	534.09	964.33	537.91
21.421	0	0.05	0.04	0.03	1.17	0.03	0.05	0.87	1.03	0.07	97.66	15.99	0	97.11	0.1	64.95	0	0.93	1.03	0	0.07	0.11	0	1.45	1.56	0	0.01	7.74	1.41	0.41	0	98.21	0.03	0	0	0	2.51	-4.42	2.48	50.09	120.42	812.57	494.33	993.48	688.22	844.07	533.78	964.43	537.41
21.454	0	0.06	0.05	0.03	0.87	0.03	0.06	0.6	1.42	0.12	98.25	8.59	0	97.11	0.1	56.35	0	0.69	1.42	0	0.12	0.21	0	1.45	1.87	0	0.01	7.56	1.52	0.43	0	98.71	0.04	0	0	0	3.42	-4.43	2.69	50.15	120.19	812.92	494.8	992.85	687.94	844.23	534.19	964.37	537.84
21.488	0	0.06	0.05	0.03	0.92	0.03	0.05	0.64	1.46	0.09	98.16	10.94	0	97.2	0.1	57.49	0	0.64	1.46	0	0.09	0.18	0	1.16	2.12	0	0.01	9.75	2.2	0.51	0	98.95	0.04	0	0	0	2.82	-4.26	2.71	50.21	120.63	811.81	493.35	993.03	687.58	843.59	532.61	964.15	536.98
21.521	0	0.06	0.04	0.03	1.06	0.03	0.05	0.75	1.33	0.09	97.88	13.27	0	96.51	0.1	61.58	0	0.57	1.33	0	0.09	0.14	0	1.03	2.37	0	0.01	8.39	2.83	0.6	0.01	98.37	0.04	0	0	0	2.13	-5.4	2.47	50.14	120.84	811.21	492.84	992.94	687.7	842.88	532.57	963.68	535.65
21.554	0	0.05	0.03	0.03	1.39	0.03	0.04	1.05	1.07	0.07	97.22	20.86	0	96.2	0.12	69.38	0	0.74	1.07	0	0.07	0.11	0	0.98	2.37	0	0.01	7.36	3.07	0.61	0.01	95.8	0.04	0	0	0	3.77	-5.85	2.44	50.29	121.65	811.48	492.16	993.94	687.71	843.11	532.01	964.68	536.35
21.588	0	0.06	0.04	0.03	1.34	0.03	0.05	0.98	1.08	0.07	97.32	22.24	0	96.32	0.14	67.53	0	0.78	1.08	0	0.07	0.09	0	0.92	3.3	0	0.01	10.23	4.18	0.68	0.01	96.26	0.05	0	0	0	2.99	-5.67	2.79	50.33	119	811.8	492.6	993.51	687.77	844.67	532.01	963.61	535.98
21.621	0	0.05	0.03	0.03	1.48	0.03	0.05	1.09	1.28	0.09	97.05	25.39	0	95.87	0.14	70.19	0	0.75	1.28	0	0.09	0.12	0	0.94	3.71	0	0.02	9.72	4.67	0.75	0.01	96.65	0.05	0	0	0	3.17	-6.28	2.94	50.32	122.26	811.8	491.74	994.86	687.91	843.9	531.25	966.07	536.12
21.654	0	0.05	0.03	0.03	1.9	0.03	0.04	1.48	1.34	0.1	96.2	35.43	0	95.54	0.16	77.33	0	0.89	1.34	0	0.1	0.15	0	0.89	3.34	0	0.01	8.53	5.3	0.84	0.01	90.62	0.05	0	0	0	3.55	-6.68	3.07	50.28	121.92	811.81	491.02	996.03	688.09	844.82	530.11	966.55	536.84
21.688	0	0.05	0.03	0.03	2.01	0.03	0.04	1.67	1.03	0.09	95.99	51.49	0	97.36	0.17	80.48	0	0.88	1.03	0	0.09	0.1	0	0.9	3.65	0	0.01	13.59	2.9	0.64	0.01	90.41	0.05	0	0	0	2.21	-3.97	3.51	50.18	119.77	812.85	493.27	992.44	685.62	845.01	531.29	964.64	537.06
21.721	0	0.04	0.02	0.03	2.43	0.03	0.03	2.15	1.24	0.11	95.14	61.68	0	95.35	0.19	86.32	0	1.21	1.24	0	0.11	0.12	0	0.97	3.83	0	0.01	12.94	2.22	0.7	0	84.35	0.05	0	0	0	1.41	-6.9	3.29	49.94	119.02	810.59	490.7	995.9	687.98	845.85	528.26	964.49	537.82
21.755	0	0.05	0.02	0.03	2.22	0.03	0.04	1.93	0.81	0.09	95.56	74.5	0	96.34	0.21	83.32	0	1.34	0.81	0	0.09	0.05	0	1.07	4.13	0	0.01	23.36	2.27	0.87	0.01	96.98	0.05	0	0	0	3.02	-5.65	4.31	50.33	123.74	812.66	494.06	996.9	691.2	845.99	533.3	969.57	539.4
21.788	0	0.05	0.03	0.03	2.07	0.03	0.04	1.78	1.06	0.1	95.87	71.35	0	97.76	0.28	81.3	0	1.25	1.06	0	0.1	0.08	0	1.2	3.66	0	0.01	23.39	2.11	0.86	0.01	99.09	0.05	0	0	0	3.98	-3.11	3.15	50.26	117.19	812.87	494.49	995.13	689.41	847.38	532.42	964.25	541.04
21.821	0	0.05	0.03	0.03	1.66	0.03	0.04	1.35	1.54	0.12	96.68	46.92	0	96.11	0.28	74.74	0	1.14	1.54	0	0.12	0.13	0	1.29	4.06	0	0.01	17.06	2.13	0.87	0.01	97.74	0.05	0	0	0	4.13	-5.97	1.75	50.25	119.83	812.64	493.93	996.45	690.52	845.21	533.92	964.92	539.18
21.855	0	0.05	0.03	0.03	1.41	0.03	0.05	1.11	1.45	0.11	97.18	31.88	0	95.58	0.28	69.89	0	1.01	1.45	0	0.11	0.13	0	1.57	3.74	0	0.01	14	2.13	1.02	0.01	99.19	0.06	0	0	0	3.26	-6.63	1.47	50.17	120.77	812.45	493.07	996.56	689.66	844.41	533.25	965.09	537.97
21.888	0	0.05	0.04	0.03	1.17	0.03	0.05	0.88	1.43	0.14	97.66	17.11	0	98	0.27	64.64	0	0.95	1.43	0	0.14	0.14	0	1.62	3.21	0	0.01	9.06	1.67	0.84	0.01	90.14	0.06	0	0	0	3.42	-2.55	1.38	50.34	119.19	813.14	493.84	994.34	688.27	844.39	534.43	963.57	536.42
21.921	0	0.06	0.05	0.03	0.85	0.03	0.06	0.6	1.02	0.14	98.29	8.16	0	97.51	0.27	55.58	0	0.73	1.02	0	0.14	0.11	0	1.76	3.23	0	0.01	7.63	1.26	0.76	0.01	92.2	0.06	0	0	0	4.02	-3.67	1.53	50.48	124.52	812.98	492.67	994.95	687.24	842.09	533.52	966.58	536.34
21.955	0	0.08	0.06	0.03	0.59	0.03	0.08	0.39	1.02	0.16	98.81	6.05	0	97.08	0.25	44.81	0	0.76	1.02	0	0.16	0.13	0	2.15	4.97	0	0.01	14.39	0.96	0.85	0.01	98.54	0.05	0	0	0	3.89	-4.47	1.43	50.35	124.49	811.58	491.45	994.83	687.11	841.25	532.26	965.68	535.9
21.988	0	0.1	0.08	0.03	0.43	0.03	0.09	0.26	0.81	0.15	99.13	4.01	0	96.99	0.21	35.53	0	0.64	0.81	0	0.15	0.13	0	2.42	6.77	0	0.01	18.3	0.91	0.89	0.01	91.66	0.05	0	0	0	3.98	-4.64	1.63	50.52	124.48	812.17	492.15	994.03	686.31	841.35	532.59	965.77	536.37
22.021	0	0.12	0.08	0.03	0.42	0.03	0.1	0.25	0.96	0.16	99.15	6.61	0	97.07	0.18	34.81	0	0.75	0.96	0	0.16	0.23	0	2.77	8.74	0	0.02	25.58	0.76	0.94	0.01	96.24	0.05	0	0	0	3.79	-4.5	1.61	50.54	124.58	812.18	491.98	994.54	686.3	841.55	532.12	966.04	536.94
22.055	0	0.14	0.09	0.04	0.37	0.03	0.12	0.21	1.15	0.15	99.27	6.81	0	97	0.16	30.39	0	0.86	1.15	0	0.15	0.33	0	3.91	13.78	0	0.02	30.4	0.58	0.94	0.01	97.74	0.05	0	0	0	2.74	-4.62	1.15	50.35	125.44	812.05	490.85	995.35	685.78	841	531.39	966.38	535.54
22.088	0	0.14	0.1	0.05	0.33	0.03	0.14	0.19	1.06	0.1	99.34	3.02	0	96.99	0.15	27.48	0	0.78	1.06	0	0.1	0.34	0	4.26	18.61	0	0.03	22.69	0.61	1	0.01	92.81	0.05	0	0	0	2.4	-4.64	1.12	50.42	122.62	812.04	490.16	995.88	685.77	842.65	530.32	965.18	535.1
22.122	0	0.17	0.11	0.05	0.27	0.03	0.18	0.15	1.12	0.08	99.46	2.51	0	96.62	0.17	21.34	0	0.99	1.12	0	0.08	0.24	0	5.12	21.56	0	0.04	26.46	0.39	0.91	0.01	98.61	0.04	0	0	0	3.17	-5.24	0.38	50.48	119.3	812.8	491.25	995.54	686.71	843.8	532.52	963.09	534.21
22.155	0	0.21	0.13	0.06	0.23	0.03	0.21	0.12	0.97	0.06	99.53	3.77	-1.19	96.95	0.15	16.97	0	0.92	0.97	0	0.06	0.12	0	5.21	27.21	0	0.06	36.05	0.25	0.77	0.01	94.75	0.04	0	0	0	1.88	-4.7	0.71	50.27	120.43	811.56	490.82	996.06	687.42	843.21	531.36	963.58	535.09
22.188	0	0.21	0.12	0.07	0.26	0.03	0.23	0.14	0.71	0.06	99.48	3.61	-1.99	97.95	0.13	19.68	0	1.14	0.71	0	0.06	0.09	0	5.73	32.8	0	0.07	32.66	0.23	0.7	0.01	95.31	0.04	0	0	0	2.75	-2.66	0.7	50.24	116.05	812.36	492.43	992.84	686.08	844.19	533.04	960.24	534.22
22.222	0	0.17	0.1	0.06	0.34	0.03	0.19	0.19	0.65	0.08	99.33	5.67	-0.38	96.95	0.13	27.36	0	1.24	0.65	0	0.08	0.1	0	6.85	25.62	0	0.05	30.98	0.36	0.69	0.01	95.89	0.04	0	0	0	0.88	-4.7	0.66	50.12	121.65	812.52	492.63	992.7	684.24	841.33	532.72	962.95	535.09
22.255	0	0.14	0.09	0.05	0.38	0.02	0.16	0.22	0.54	0.08	99.24	4.34	0	96.93	0.15	30.94	0	1.22	0.54	0	0.08	0.16	0	6.93	21.38	0	0.04	23.9	0.42	0.66	0.01	94.85	0.04	0	0	0	2.3	-4.74	0.82	50.14	122.39	812.15	493.3	991.63	684.76	840.37	533.9	962.76	535.35
22.288	0	0.11	0.08	0.05	0.43	0.02	0.16	0.25	0.58	0.12	99.15	3.83	0	97.99	0.15	34.88	0	0.99	0.58	0	0.12	0.4	0	8.69	18.34	0	0.03	15.13	0.48	0.57	0.01	98.05	0.05	0	0	0	1.58	-2.58	1.39	50	121.6	811.28	493.29	991.77	686.07	840.98	533.37	962.56	535.65
22.322	0	0.1	0.07	0.04	0.47	0.03	0.15	0.29	0.7	0.14	99.06	3.59	0	97.54	0.15	37.82	0	0.91	0.7	0	0.14	0.42	0	9.86	14.55	0	0.02	12.27	0.5	0.54	0.01	98.85	0.05	0	0	0	3.06	-3.6	1.03	50.04	121.08	811.47	494.69	991.93	688.12	841.05	535.77	962.13	536.4
22.355	0	0.08	0.06	0.04	0.65	0.03	0.12	0.43	0.74	0.16	98.7	5.89	0	97.34	0.17	47.51	0	1.01	0.74	0	0.16	0.33	0	9.18	11.35	0	0.01	9.86	0.54	0.55	0.01	99.03	0.05	0	0	0	2.24	-3.99	1.35	49.86	121.34	811.7	495.07	992.33	688.39	841.54	535.57	962.87	537.12
22.389	0	0.06	0.04	0.04	1.11	0.03	0.09	0.84	1.02	0.19	97.78	18.01	0	96.83	0.15	63.7	0	1.01	1.02	0	0.19	0.15	0	9.85	10.78	0	0.01	9.45	0.61	0.58	0.02	97.36	0.05	0	0	0	1.61	-4.9	1.46	49.83	123.48	811.2	495.1	993.34	689.27	840.83	535.28	964.27	538.39
22.422	0	0.05	0.03	0.03	1.63	0.03	0.07	1.35	1.23	0.19	96.74	38.11	0	96.23	0.18	74.82	0	1.42	1.23	0	0.19	0.17	0	8.68	9.92	0	0.01	12.48	0.8	0.63	0.02	97.38	0.05	0	0	0	3.33	-5.8	1.27	49.9	122.63	811.57	495.33	995.49	691.27	842.35	535.6	964.88	540.55
22.455	0	0.05	0.03	0.03	1.94	0.03	0.06	1.67	1.45	0.21	96.13	47.65	0	96.17	0.24	79.6	0	1.64	1.45	0	0.21	0.19	0	8.18	8.56	0	0.01	12.57	0.99	0.65	0.02	98.59	0.05	0	0	0	4.6	-5.89	1.2	49.85	123.13	811.09	494.83	996.34	692.8	842.2	536.01	965.26	540.09
22.489	0	0.05	0.03	0.03	2.02	0.03	0.06	1.74	1.64	0.19	95.97	51.6	0	96.27	0.2	80.61	0	1.76	1.64	0	0.19	0.18	0	6.73	7.85	0	0.01	13.52	1.21	0.58	0.02	99.04	0.06	0	0	0	3.5	-5.75	0.59	49.73	122.92	811.71	494.33	997.23	693	842.45	536.61	965.36	537.59
22.522	0	0.04	0.02	0.03	2.09	0.03	0.05	1.81	1.73	0.2	95.82	46.29	0	97.27	0.2	81.6	0	1.76	1.73	0	0.2	0.27	0	6.13	6.52	0	0	9.88	1.37	0.56	0.01	98.88	0.06	0	0	0	2.11	-4.13	1.03	49.64	121.22	812.19	496.31	994.53	691.18	842.63	537.03	963.84	539.09
22.555	0	0.04	0.02	0.03	2.55	0.03	0.04	2.29	1.56	0.17	94.9	48.56	0	97.06	0.2	86.67	0	2.41	1.56	0	0.17	0.26	0	5.51	4.83	0	0.01	5.95	1.8	0.67	0.01	99.69	0.06	0	0	0	1.81	-4.52	1.47	49.54	122.08	811.81	496.09	996.12	692.12	843.28	535.73	965.22	541.41
22.589	0	0.04	0.02	0.03	2.67	0.03	0.04	2.43	1.79	0.17	94.67	57.13	0	97.46	0.17	88.03	0	2.58	1.79	0	0.17	0.19	0	4.65	4.76	0	0.01	8.88	1.57	0.56	0.01	95.44	0.07	0	0	0	-0.48	-3.76	2.31	49.38	118.48	811.49	494.76	994.09	690.23	844.63	533.97	963.07	537.06
22.622	0	0.04	0.02	0.03	2.84	0.03	0.04	2.63	1.72	0.2	94.32	55.74	0	97.09	0.16	89.82	0	2.78	1.72	0	0.2	0.27	0	4.69	3.88	0	0.01	6.39	1.48	0.57	0.01	96.49	0.07	0	0	0	1.51	-4.45	1.49	49.75	124.44	812.22	495.35	994.92	690.24	841.68	535.86	966.09	538.41
22.655	0	0.04	0.02	0.03	2.81	0.03	0.04	2.58	1.65	0.25	94.37	52.39	0	96.4	0.16	89.24	0	2.82	1.65	0	0.25	0.3	0	4.48	3.38	0	0	5.28	1.9	0.6	0.01	98.79	0.07	0	0	0	3.81	-5.57	1.12	49.89	123.03	812.01	494.81	996.34	691.86	842.62	536.05	965.62	539.04
22.689	0	0.04	0.02	0.03	3.03	0.03	0.04	2.79	1.71	0.31	93.93	60.79	0	97.33	0.16	91.19	0	2.78	1.71	0	0.31	0.34	0	4.5	3.47	0	0	7.6	2.68	0.68	0.01	97.42	0.08	0	0	0	2.6	-4.03	1.68	49.94	120.85	812.7	495.88	994.41	690.12	843.65	535.79	964.44	539.41
22.722	0	0.04	0.02	0.03	3.01	0.03	0.04	2.77	1.62	0.33	93.99	57.66	0	96.81	0.15	91.22	0	2.54	1.62	0	0.33	0.49	0	4.14	3.41	0	0	5.96	2.69	0.72	0.01	95.6	0.08	0	0	0	2.81	-4.93	1.73	50	124.11	812.52	495	996.2	690.86	842.89	535.19	966.91	539.7
22.756	0	0.04	0.02	0.03	3.14	0.03	0.04	2.9	1.77	0.18	93.72	77.07	0	96.57	0.17	92.12	0	2.51	1.77	0	0.18	0.29	0	3.06	3.45	0	0	16.3	3.31	0.96	0.01	98.65	0.08	0	0	0	2.31	-5.31	1.81	49.72	122.06	810.99	493.28	997.85	692.98	844.03	533.75	966.01	538.38
22.789	0	0.04	0.02	0.03	3.2	0.03	0.03	2.99	1.83	0.19	93.6	77.87	0	96.63	0.14	92.82	0	2.3	1.83	0	0.19	0.37	0	2.4	3.76	0	0	16.17	3.59	1.25	0.01	99.8	0.08	0	0	0	2.63	-5.22	1.89	49.81	118.92	811.61	493.82	999.1	695.04	846.59	534.57	965.45	538.4
22.822	0	0.04	0.02	0.03	3.06	0.03	0.03	2.83	1.81	0.18	93.89	76.45	0	96.85	0.11	91.88	0	1.73	1.81	0	0.18	0.43	0	2.08	4.21	0	0	16.11	4	1.41	0.01	99.52	0.08	0.02	0	0	2.77	-4.86	2.5	49.84	120.85	811.41	493.31	998.72	694.9	845.9	534.33	966.72	537.16
22.856	0	0.04	0.02	0.03	3.07	0.03	0.03	2.84	1.85	0.2	93.86	76.96	0	97.73	0.13	91.66	0	1.7	1.85	0.01	0.2	0.34	0	1.77	4.33	0	0	16.68	4.62	1.77	0.01	97.48	0.08	0.03	0	0	3.65	-3.2	2.62	50.08	121.57	813.6	495.17	997.82	692.91	846.32	536.42	967.88	538.55
22.889	0	0.04	0.02	0.03	2.85	0.03	0.04	2.59	2	0.24	94.31	72.96	0	97.68	0.11	89.51	0	1.55	2	0.01	0.24	0.32	0	1.76	5.45	0	0	16.17	4.69	1.81	0.01	97.61	0.08	0.04	0	0	0.95	-3.29	2.18	49.59	117.56	813.31	494.58	995.85	690.12	846.77	533.89	964.27	537.59
22.922	0	0.04	0.02	0.04	2.83	0.03	0.04	2.53	2	0.28	94.35	65.36	0	95.84	0.09	88.73	0	1.39	2	0.01	0.28	0.25	0	1.6	5.69	0	0	12.51	5.99	2.13	0.01	99.15	0.08	0.06	0	0	4.29	-6.32	1.16	49.95	122.59	813.72	494.05	997.92	691.18	844.51	535.38	967.07	538.24
22.956	0	0.04	0.02	0.03	2.47	0.03	0.04	2.22	1.78	0.31	95.07	54.13	0	96.92	0.07	85.36	0	1.3	1.78	0	0.31	0.16	0	1.59	5.09	0	0	10.03	4.85	2.38	0.01	97.63	0.08	0.06	0	0	2.65	-4.75	1.3	49.76	122.46	814.17	496.02	995.05	689.41	843.51	536.66	965.96	538.48
22.989	0	0.04	0.02	0.03	2.27	0.03	0.04	2	1.45	0.31	95.47	43.9	0	96.63	0.06	83.18	0	1.17	1.45	0	0.31	0.21	0	1.65	4.45	0	0	7.1	4.43	2.22	0.01	98.26	0.07	0.05	0	0	2.12	-5.22	0.96	49.58	122.1	814.06	495.56	997	690.44	844.3	535.97	966.35	539.45
23.022	0	0.04	0.03	0.03	2.12	0.03	0.04	1.82	1.57	0.39	95.77	38.6	0	96.57	0.06	81.05	0	1.04	1.57	0.01	0.39	0.21	0	1.57	4.25	0	0	6.51	4.83	2.21	0.01	99.41	0.08	0.04	0	0	4.73	-5.32	0.76	49.82	123.42	814.14	494.82	998.42	692.15	844.18	536.88	967.59	538.58
23.056	0	0.04	0.03	0.03	1.94	0.03	0.04	1.65	1.47	0.38	96.12	35.52	0	97.57	0.07	78.79	0	1.15	1.47	0.01	0.38	0.22	0	2.01	4.79	0	0	7.12	3.85	1.88	0.01	98.11	0.08	0.01	0	0	2.34	-3.54	-0.38	49.43	121.8	814.21	494.93	997.17	689.97	843.36	536.95	965.16	537.38
23.089	0	0.05	0.03	0.03	1.77	0.03	0.05	1.47	1.79	0.37	96.46	32.2	0	97	0.11	76.06	0	1.17	1.79	0	0.37	0.29	0	2.27	5.14	0	0.01	8	3.66	1.75	0.01	98.24	0.08	0	0	0	1.86	-4.62	0.27	49.61	125.58	814.19	494.88	996.89	689.57	841.89	536.89	967.47	536.96
23.123	0	0.05	0.03	0.03	1.74	0.03	0.05	1.4	2.1	0.3	96.52	33.49	0	97.3	0.14	74.36	0	1.31	2.1	0	0.3	0.39	0	2.28	4.97	0	0.01	10.44	5.24	2.03	0.01	92.69	0.08	0	0	0	3.53	-4.07	-0.04	49.89	125.49	814.53	495.21	996.47	689.72	841.61	538.15	967.09	536.6
23.156	0	0.05	0.03	0.03	1.88	0.03	0.04	1.57	1.73	0.31	96.23	38.76	0	97.01	0.17	77.38	0	1.59	1.73	0	0.31	0.29	0	2.7	4.89	0	0.01	10.26	3.66	1.59	0.01	94.86	0.08	0	0	0	3.48	-4.6	0.08	49.76	121.42	813.62	495.05	996.63	690.07	843.42	536.39	964.81	538.97
23.189	0	0.05	0.03	0.03	1.86	0.03	0.04	1.54	1.69	0.31	96.29	36.79	0	96.9	0.22	77.04	0	1.61	1.69	0	0.31	0.23	0	2.57	4.54	0	0.01	9.56	3.32	1.31	0.01	98.08	0.08	0	0	0	0.99	-4.8	-0.14	49.73	125.14	813.03	495.2	997.22	690.78	841.3	537.05	966.43	538.14
23.223	0	0.05	0.03	0.03	1.83	0.03	0.05	1.49	1.53	0.38	96.35	30.66	0	97.21	0.23	76.5	0	1.45	1.53	0.01	0.38	0.28	0	2.76	4.45	0	0.01	6.68	3.77	1.28	0.01	93.36	0.08	0	0	0	3.28	-4.25	0.06	49.85	121	813.05	496.02	994.75	690.54	842.38	538.07	963.38	537.74
23.256	0	0.05	0.03	0.03	1.76	0.03	0.05	1.43	1.13	0.39	96.48	26.41	0	96.54	0.24	75.63	0	1.36	1.13	0	0.39	0.23	0	2.82	4.96	0	0.01	4.77	3.55	1.11	0.01	97.05	0.08	0	0	0	1.55	-5.35	0.15	49.64	124.57	812.39	495.87	995.31	690.31	840.58	537.37	965.14	538.75
23.289	0	0.05	0.03	0.03	1.67	0.03	0.05	1.33	1.3	0.37	96.66	24.45	0	95.93	0.24	74.08	0	1.5	1.3	0	0.37	0.25	0	2.85	5.17	0	0.01	5.22	3.09	0.88	0.01	99.34	0.07	0	0	0	5.33	-6.2	-0.35	50.01	122.06	811.61	494.11	996.74	691.82	841.68	536.76	963.73	538.56
23.323	0	0.05	0.03	0.03	1.6	0.03	0.05	1.27	1.32	0.39	96.81	23.21	0	95.52	0.19	73.06	0	1.71	1.32	0	0.39	0.22	0	3.34	5.27	0	0.01	5.39	2.2	0.58	0.01	98.89	0.07	0	0	0	2.04	-6.71	-0.19	49.7	121.55	811.71	494.57	997.27	692.34	842.41	536.55	963.95	537.97
23.356	0	0.05	0.03	0.03	1.55	0.03	0.05	1.22	1.22	0.28	96.89	24.43	0	96.7	0.15	72.25	0	1.56	1.22	0	0.28	0.13	0	3.05	4.75	0	0.01	7.03	2.44	0.6	0.01	96.37	0.07	0	0	0	1.53	-5.12	0.77	49.59	122.83	812.26	495.71	994.9	691.38	841.78	537.61	964.61	536.67
23.39	0	0.05	0.03	0.03	1.7	0.03	0.05	1.35	1.39	0.25	96.61	28.7	0	95.9	0.11	74.92	0	1.55	1.39	0	0.25	0.12	0	3.06	3.81	0	0.01	7.09	2.52	0.48	0.01	97.63	0.07	0	0	0	4.72	-6.24	0.2	49.85	123.27	812.14	494.62	997.42	692.23	842.21	536.62	965.45	539.57
23.423	0	0.05	0.03	0.03	1.41	0.03	0.05	1.08	1.5	0.25	97.19	21.58	0	96.25	0.08	69.44	0	1.54	1.5	0	0.25	0.13	0	3.19	3.85	0	0.02	7.83	2.21	0.42	0.01	98.15	0.08	0	0	0	2.13	-5.78	-0.02	49.66	121.37	813.52	494.47	998.97	692.61	844.43	536.67	965.79	537.27
23.456	0	0.05	0.03	0.03	1.41	0.03	0.05	1.08	1.41	0.22	97.19	20.79	0	96.88	0.07	69.46	0	1.46	1.41	0	0.22	0.17	0	3.36	4.4	0	0.01	7.23	2.35	0.49	0.01	98.24	0.07	0	0	0	0.66	-4.82	0.4	49.46	121.62	813.99	495.69	997.37	691.58	844.15	537.21	965.77	537.29
23.49	0	0.05	0.03	0.03	1.42	0.03	0.05	1.07	1.51	0.31	97.16	17.14	0	96.75	0.07	68.97	0	1.71	1.51	0	0.31	0.3	0	3.39	4.75	0	0.01	4.69	3.15	0.55	0.01	97.74	0.08	0	0	0	2.39	-5.03	1.24	49.71	123.16	813.89	495.62	998.2	692.82	844.54	536.91	967.68	538.7
23.523	0	0.05	0.03	0.03	1.48	0.03	0.05	1.14	1.22	0.3	97.04	20.86	0	96.89	0.09	70.54	0	1.75	1.22	0	0.3	0.21	0	3.97	5.28	0	0.01	6.2	2.52	0.47	0.01	96.34	0.07	0	0	0	2.09	-4.8	1.27	49.65	123.17	813.29	496.14	995.97	690.46	843.18	536.1	966.27	540.6
23.556	0	0.05	0.03	0.03	1.38	0.03	0.06	1.04	1.24	0.36	97.23	16.81	0	96.47	0.1	68.37	0	1.68	1.24	0	0.36	0.31	0	3.77	5.06	0	0.01	4.16	2.95	0.51	0.01	98.53	0.07	0	0	0	3.78	-5.47	0.65	49.85	122.95	813.53	495.79	997.91	692.65	843.76	537.31	966.68	539.98
23.59	0	0.05	0.04	0.03	1.29	0.03	0.05	0.97	1.35	0.38	97.41	14.82	0	97.29	0.1	66.91	0	1.52	1.35	0	0.38	0.26	0	3	4.47	0	0.01	4.66	2.29	0.43	0.01	96.69	0.06	0	0	0	2.95	-4.1	0.74	50.02	123.28	813.96	496.4	995.14	690.18	842.52	537.92	965.8	538.31
23.623	0	0.06	0.04	0.03	1.29	0.03	0.06	0.97	1.42	0.34	97.42	31.14	0	97.24	0.11	66.81	0	1.67	1.42	0	0.34	0.15	0	3.53	6.51	0	0.01	16.64	1.95	0.41	0.01	97.33	0.06	0	0	0	0.93	-4.2	1.24	49.89	121.65	813.21	496.08	994.24	689.16	842.99	536.15	964.62	538.46
23.656	0	0.06	0.04	0.03	1.27	0.03	0.06	0.95	1.62	0.32	97.47	29.09	0	97.31	0.12	66.54	0	1.47	1.62	0	0.32	0.17	0	3.5	8.44	0	0.02	15.7	1.79	0.39	0.01	88.79	0.06	0	0	0	0.96	-4.05	0.83	49.91	124.32	813.56	496.33	994.48	688.97	841.55	537.08	965.86	538.34
23.69	0	0.07	0.04	0.03	1.28	0.03	0.06	0.97	1.37	0.27	97.43	44.93	0	98.31	0.14	66.95	0	1.23	1.37	0	0.27	0.19	0	3.59	8.37	0	0.02	23.85	2.21	0.55	0.02	98	0.06	0	0	0	-0.79	-1.68	0.88	50.01	121.7	813.57	494.73	994.33	687.47	842.89	536.22	964.58	534.58
23.723	0	0.09	0.04	0.04	1.23	0.03	0.06	0.93	1.19	0.26	97.54	73.73	0	96.96	0.13	66.14	0	1.1	1.19	0	0.26	0.17	0	4.08	10.13	0	0.02	40.03	1.66	0.5	0.02	98.14	0.06	0	0	0	0.84	-4.7	0.81	50.21	124.99	813.24	493.87	994.17	686.29	840.87	534.58	965.85	536.07
23.757	0	0.08	0.03	0.04	1.35	0.03	0.06	1.05	0.63	0.15	97.3	73.2	0	97.18	0.12	69.33	0	1	0.63	0	0.15	0.13	0	4.13	12.43	0	0.03	36.51	1.23	0.49	0.02	97	0.06	0	0	0	2.27	-4.3	0.85	50.27	123.16	812.4	492.44	994.63	686.7	841.66	533.25	964.79	535.62
23.79	0	0.07	0.03	0.04	1.32	0.02	0.07	1.03	0.54	0.12	97.35	59.76	0	97.2	0.08	68.74	0	1.12	0.54	0	0.12	0.09	0	4.46	13.74	0	0.03	29.51	0.97	0.53	0.02	97.03	0.05	0	0	0	2.84	-4.26	0.77	50.38	123.46	812.21	492.04	995.12	686.78	841.59	532.81	965	536.18
23.823	0	0.07	0.03	0.04	1.43	0.02	0.07	1.14	0.48	0.09	97.14	56.57	0	97.42	0.08	71.22	0	1.07	0.48	0	0.09	0.05	0	4.59	16.12	0	0.03	25.4	0.92	0.52	0.02	96.69	0.05	0	0	0	3.64	-3.85	1.48	50.45	122.49	812.01	491.91	994.89	687.21	842.56	532.27	964.97	536.42
23.857	0	0.07	0.04	0.05	1.17	0.02	0.08	0.89	0.47	0.08	97.66	32.89	0	96.43	0.09	65.57	0	0.84	0.47	0	0.08	0.04	0	6.03	18.31	0	0.03	18.89	0.54	0.43	0.02	98.47	0.05	0	0	0	5.28	-5.51	-0.09	50.54	122.67	814.26	493.08	995.5	687.63	842.35	536.21	965	534.4
23.89	0	0.06	0.04	0.04	1.24	0.02	0.08	0.96	0.59	0.13	97.52	32.37	0	97.08	0.09	67.44	0	0.82	0.59	0	0.13	0.07	0	6.64	16.73	0	0.03	14.66	0.45	0.37	0.02	98.6	0.05	0	0	0	0.66	-4.48	0.03	50.09	122.44	813.23	492.48	995.95	686.3	842.31	533.19	964.72	535.82
23.923	0	0.07	0.04	0.04	1.01	0.03	0.1	0.74	0.77	0.21	97.98	21.21	0	97.28	0.09	61.32	0	0.84	0.77	0	0.21	0.12	0	8.56	15.69	0	0.02	15.13	0.31	0.31	0.02	97.49	0.05	0	0	0	3.2	-4.12	-0.4	50.24	123.22	815.23	494.69	996.33	688.02	842.69	537.22	965.91	536.12
23.957	0	0.06	0.03	0.04	1.43	0.03	0.09	1.15	0.87	0.27	97.13	36.93	0	96.95	0.1	71.68	0	1.08	0.87	0	0.27	0.2	0	10.02	14.99	0	0.01	14.08	0.26	0.25	0.01	95.62	0.04	0	0	0	1.35	-4.71	0.59	49.93	124.23	814.51	493.06	997.56	687.53	843.38	533.82	967.58	536.68
23.99	0	0.05	0.03	0.04	1.53	0.03	0.08	1.25	0.94	0.3	96.94	36	0	96.4	0.13	73.41	0	1.32	0.94	0	0.3	0.28	0	9.3	12.77	0	0.01	10.17	0.28	0.25	0.01	97.34	0.04	0	0	0	4.28	-5.57	0.61	50.07	123.99	814.41	493.33	998.95	690.16	844.16	534.94	968.11	538.01
24.023	0	0.05	0.03	0.04	1.55	0.03	0.08	1.27	0.97	0.3	96.9	33.96	0	97.41	0.16	73.58	0	1.49	0.97	0	0.3	0.34	0	10.61	11.47	0	0.01	8	0.21	0.2	0.01	99.34	0.04	0	0	0	2.41	-3.86	1.25	49.84	122.88	814.72	494.48	996.47	688.93	844.25	535.44	967.13	536.78
24.057	0	0.05	0.03	0.04	1.67	0.03	0.09	1.39	0.92	0.34	96.66	40.04	0	95.97	0.21	75.94	0	1.45	0.92	0	0.34	0.27	0	12.36	10.55	0	0.01	7.92	0.14	0.17	0.01	95.53	0.04	0	0	0	3.44	-6.15	1.76	49.57	123.79	814.19	493.6	997.66	689.53	844.61	534	968.33	538.13
24.09	0	0.05	0.03	0.03	1.77	0.03	0.08	1.5	1.12	0.42	96.46	42.16	0	96.71	0.24	77.68	0	1.48	1.12	0	0.42	0.25	0	11.72	8.96	0	0.01	9.83	0.19	0.21	0.01	91.04	0.04	0	0	0	3.05	-5.1	1.67	49.71	122.43	813.86	491.95	999.92	690.56	846.2	532.32	968.52	537.53
24.124	0	0.04	0.02	0.03	2.04	0.03	0.07	1.79	1.26	0.4	95.92	47.92	0	96.28	0.21	81.75	0	1.68	1.26	0	0.4	0.17	0	10.14	8.81	0	0	10.55	0.23	0.24	0.01	98.74	0.04	0	0	0	3.44	-5.74	1.91	49.8	117.81	815.51	493.47	1000.74	692.46	849.91	533.97	967.66	537.65
24.157	0	0.05	0.03	0.03	1.78	0.03	0.06	1.51	1.28	0.39	96.43	38.06	0	96.6	0.19	77.64	0	1.65	1.28	0.01	0.39	0.14	0	7.95	7.36	0	0	9.63	0.25	0.26	0.01	96.88	0.04	0	0	0	2.32	-5.26	1.86	49.67	123.24	816.08	493.78	1000.86	691.79	847.52	534.76	970.73	537.01
24.19	0	0.04	0.03	0.03	1.9	0.03	0.06	1.63	1.4	0.3	96.2	41.38	0	96.76	0.19	79.49	0	1.68	1.4	0.01	0.3	0.11	0	6.65	6.92	0	0	9.51	0.29	0.28	0.01	94.42	0.04	0	0	0	2.57	-5.01	1.28	49.84	123.68	816.64	493.64	1001.84	691.99	847.51	535.27	971.18	536.74
24.224	0	0.05	0.03	0.03	1.38	0.03	0.06	1.09	1.15	0.28	97.25	24.66	0	96.81	0.16	70.06	0	1.33	1.15	0.01	0.28	0.07	0	4.77	7.04	0	0.01	9.38	0.36	0.27	0.01	95.55	0.04	0.01	0	0	2.54	-4.94	1.49	49.87	123.05	816.56	493.53	1001.94	692.14	848.03	534.88	971.07	536.89
24.257	0	0.05	0.03	0.03	1.34	0.03	0.06	1.05	1.4	0.34	97.32	22.33	0	97.48	0.19	69.27	0	1.21	1.4	0.01	0.34	0.1	0	4.31	6.24	0	0.01	8.56	0.47	0.32	0.01	97.01	0.05	0.01	0	0	4.02	-3.72	0.57	49.95	122.4	816.38	494.17	1000.16	690.94	846.53	536.13	968.92	537.37
24.29	0	0.05	0.03	0.03	1.32	0.03	0.06	1.03	1.27	0.28	97.37	22.27	0	96.9	0.18	68.53	0	1.3	1.27	0.01	0.28	0.12	0	4.04	5.87	0	0.01	9.25	0.64	0.36	0.01	95.44	0.05	0.01	0	0	3.81	-4.79	2.26	50.26	120.46	816.89	495.12	998.81	690.38	848.66	535.19	969.07	538.68
24.324	0	0.06	0.04	0.03	1.06	0.03	0.06	0.78	1.43	0.21	97.87	14.07	0	96.45	0.16	62.04	0	1.25	1.43	0.01	0.21	0.17	0	3.81	5.08	0	0.01	8.77	0.84	0.39	0.01	92.73	0.05	0.01	0	0	1.15	-5.48	1.02	49.97	119.42	816.28	495.3	998.28	689.26	847.45	535.12	966.82	538.6
24.357	0	0.06	0.04	0.03	0.98	0.03	0.06	0.7	1.56	0.16	98.04	11.65	0	96.63	0.13	59.41	0	1.29	1.56	0	0.16	0.22	0	3.9	4.41	0	0.02	8.72	0.92	0.4	0.01	96.95	0.06	0	0	0	1.7	-5.21	1.15	50.03	119.54	816.25	495.27	998.25	689.16	847.5	534.9	966.96	539.18
24.391	0	0.06	0.04	0.03	1.14	0.03	0.06	0.84	1.39	0.09	97.71	15.72	0	96.92	0.13	63.02	0	1.71	1.39	0	0.09	0.25	0	3.31	3.61	0	0.02	9.41	1.86	0.57	0.01	98.97	0.06	0	0	0	1.37	-4.75	1.13	50.2	120.31	816.06	494.91	998.52	688.87	847.16	534.3	967.36	539.45
24.424	0	0.05	0.04	0.03	1.31	0.03	0.05	0.98	1.25	0.12	97.38	18.55	0	96.83	0.16	66.77	0	1.76	1.25	0	0.12	0.25	0	2.89	3.58	0	0.02	8.15	2.34	0.62	0.01	97.44	0.06	0	0	0	2.07	-4.9	1.24	50.36	122.85	816.08	494.27	998.68	688.71	846.06	534.4	968.84	538.31
24.457	0	0.05	0.03	0.03	1.45	0.03	0.05	1.11	0.94	0.18	97.1	20.1	0	96.96	0.21	69.7	0	1.89	0.94	0	0.18	0.26	0	3	3.5	0	0.02	6.45	2.27	0.55	0.01	97.34	0.05	0	0	0	1.56	-4.69	0.94	50.29	124.31	815.36	494	999.19	689.34	844.94	534.46	969.19	538.33
24.491	0	0.05	0.03	0.03	1.73	0.03	0.05	1.4	0.79	0.25	96.54	29.67	0	96.76	0.23	75.29	0	1.94	0.79	0	0.25	0.24	0	3.13	4.36	0	0.02	7.3	1.93	0.47	0.01	98.35	0.05	0	0	0	2.84	-5.01	1.07	50.38	122.41	815.58	493.99	998.87	689.69	845.95	534.81	968.32	537.72
24.524	0	0.05	0.03	0.03	1.99	0.03	0.04	1.66	0.81	0.41	96.03	39.2	0	96.65	0.21	79.23	0	2.14	0.81	0	0.41	0.26	0	3.31	5.04	0	0.02	8.64	2.1	0.44	0.01	96.93	0.05	0	0	0	2.91	-5.19	0.98	50.36	123.94	815.82	494.06	999.27	689.45	845.42	534.84	969.31	538.38
24.557	0	0.04	0.03	0.03	1.97	0.03	0.05	1.65	0.96	0.52	96.06	41.87	0	97.06	0.21	79.64	0	1.73	0.96	0	0.52	0.28	0	3.54	5.25	0	0.01	9.61	1.87	0.39	0.01	99.02	0.05	0	0	0	2.49	-4.52	0.94	50.19	123.05	815.86	494.66	999.3	690.66	845.85	535.91	968.89	537.71
24.591	0	0.05	0.03	0.03	1.93	0.03	0.04	1.62	1.2	0.37	96.13	42.95	0	96.55	0.21	79.36	0	1.55	1.2	0	0.37	0.21	0	2.9	5.48	0	0.01	10.44	1.71	0.35	0.01	99.59	0.05	0	0	0	1.73	-5.34	0.87	49.84	123.48	816.92	496.96	997.77	690.1	845.31	538.08	968.79	538.56
24.624	0	0.04	0.03	0.03	1.93	0.03	0.05	1.61	1.51	0.3	96.13	39.57	0	96.93	0.29	79.3	0	1.41	1.51	0	0.3	0.26	0	2.9	7.04	0	0.01	8.77	1.91	0.36	0.01	99.34	0.05	0.01	0	0	1.75	-4.74	1.62	49.71	120.22	816.46	497.45	997.64	691.04	847.39	537.19	967.56	540.42
24.657	0	0.04	0.03	0.03	2	0.03	0.05	1.68	1.45	0.18	96	39.99	0	97.29	0.34	80.52	0	1.22	1.45	0	0.18	0.21	0	3.16	7.77	0	0.01	7.04	1.83	0.32	0.01	99.14	0.05	0.01	0	0	1.79	-4.1	1.8	49.53	120.62	817.06	499.09	996.84	690.96	847.27	538.34	967.83	542.14
24.691	0	0.04	0.02	0.03	2.29	0.03	0.05	1.99	1.29	0.1	95.43	48.61	0	97.35	0.34	84.59	0	1.23	1.29	0	0.1	0.26	0	4.77	8.05	0	0.01	7.62	1.7	0.26	0.01	98.72	0.05	0.02	0	0	0.06	-3.98	1.59	48.99	122.25	816.48	498.89	996.44	690.01	845.79	537.75	967.96	542.13
24.724	0	0.04	0.02	0.03	2.42	0.03	0.05	2.13	1.18	0.08	95.16	54.03	0	96.42	0.23	86.58	0	1.11	1.18	0	0.08	0.34	0	4.84	8.51	0	0.01	8.77	1.69	0.26	0.01	99.7	0.05	0.02	0	0	1.59	-5.54	2.59	49.18	119.69	817.16	501.03	994.84	690.83	847.5	539.28	967.11	543.75
24.758	0	0.04	0.02	0.03	2.26	0.03	0.05	1.98	1.23	0.07	95.48	59.69	0	96.92	0.21	84.86	0	1	1.23	0	0.07	0.26	0	6.25	6.24	0	0.01	13.36	1.34	0.23	0.01	99.55	0.05	0.02	0	0	2.27	-4.75	1.76	49.19	121.61	816.98	501.7	994.83	691.65	845.67	541.16	967.25	543.86
24.791	0	0.04	0.02	0.03	2.12	0.03	0.05	1.82	1.12	0.06	95.76	49.59	0	97.2	0.19	83.07	0	0.83	1.12	0	0.06	0.28	0	6.77	5.06	0	0.01	10.06	1.46	0.23	0.01	99.04	0.05	0.02	0	0	2.02	-4.27	1.74	49.06	121.95	816.14	501.6	993.97	690.98	844.66	540.59	966.55	544.56
24.824	0	0.04	0.02	0.03	2.17	0.03	0.05	1.86	1.12	0.05	95.67	43.48	0	97.67	0.16	83.57	0	0.78	1.12	0	0.05	0.26	0	6.5	3.77	0	0.02	5.43	1.8	0.26	0.01	98.89	0.06	0.01	0	0	0.72	-3.33	2.28	48.93	122.49	816.29	502.02	993.19	690.45	844.6	540.44	967.03	544.25
24.858	0	0.04	0.02	0.03	2.27	0.03	0.05	1.99	1	0.06	95.46	48.94	0	97.86	0.18	85.29	0	0.79	1	0	0.06	0.18	0	7.03	3.61	0	0.02	7.51	1.3	0.2	0.01	99.01	0.05	0	0	0	0.64	-2.88	2.06	48.9	123.46	815.21	501.76	993.37	690.87	843.5	540.04	966.85	545.27
24.891	0	0.04	0.02	0.03	2.44	0.03	0.05	2.18	0.84	0.06	95.12	52.06	0	97.87	0.13	87.58	0	0.83	0.84	0	0.06	0.21	0	6.78	2.89	0	0.03	6.77	1.23	0.2	0.01	99.48	0.05	0	0	0	0.15	-2.86	1.31	48.98	120.71	814.74	500.65	995.37	692.9	844.89	539.98	965.55	543.47
24.924	0	0.04	0.02	0.03	2.3	0.03	0.05	2.03	0.85	0.12	95.41	48.45	0	96.7	0.12	85.82	0	0.88	0.85	0	0.12	0.19	0	6.28	2.81	0	0.02	6.74	0.96	0.18	0.01	98.22	0.05	0	0	0	2.23	-5.11	0.82	49.13	118.62	813.91	498.68	997.26	694.24	845.99	538.82	964.54	542.86
24.958	0	0.04	0.03	0.03	1.86	0.03	0.05	1.56	0.99	0.24	96.29	37.24	0	96.94	0.1	79.22	0	1.02	0.99	0	0.24	0.21	0	5.65	2.64	0	0.02	7.62	0.99	0.21	0.01	98.47	0.06	0	0	0	1.87	-4.72	1.59	49.11	121.38	813.46	497.67	997.95	694.69	845.45	537.86	966.77	541.88
24.991	0	0.04	0.03	0.03	1.74	0.03	0.05	1.44	1.03	0.26	96.52	29.73	0	97.25	0.12	77.09	0	1.13	1.03	0	0.26	0.22	0	5.54	2.34	0	0.01	4.2	0.97	0.22	0.01	96.52	0.06	0	0	0	-0.73	-4.17	0.88	49.11	119.37	813.64	496.93	995.87	691.91	844.82	537.66	964.19	537.54
25.024	0	0.04	0.03	0.03	1.87	0.03	0.05	1.58	0.94	0.32	96.26	32.85	0	96.95	0.13	79.1	0	1.35	0.94	0	0.32	0.25	0	5.34	2.67	0	0.01	4.61	0.94	0.23	0.01	97.02	0.06	0	0	0	2.27	-4.71	1.1	49.6	127.26	812.9	495.94	997.38	691.78	841.48	536.68	968.67	540.94
25.058	0	0.04	0.03	0.03	2.02	0.03	0.05	1.74	0.88	0.21	95.96	37.3	0	97.18	0.13	81.21	0	1.53	0.88	0	0.21	0.21	0	4.75	2.96	0	0.01	5.66	0.87	0.25	0.01	95.01	0.06	0	0	0	0.19	-4.3	0.93	49.19	120.85	812.21	495.92	995.91	691.36	843.45	535.92	964.25	539.52
25.091	0	0.04	0.03	0.03	2.01	0.03	0.04	1.72	0.59	0.14	95.97	34.67	0	96.9	0.13	80.79	0	1.83	0.59	0	0.14	0.11	0	4.27	2.79	0	0	4.66	0.8	0.23	0.01	97.84	0.06	0	0	0	1.33	-4.79	0.26	49.53	122.98	812.28	495.22	997.39	692.96	842.48	537.36	965.46	537.45
25.125	0	0.04	0.03	0.03	2	0.03	0.04	1.71	0.65	0.13	96	33.49	0	95.91	0.12	80.59	0	1.87	0.65	0	0.13	0.08	0	4.21	2.49	0	0	2.94	0.74	0.21	0	99.72	0.05	0	0	0	2.75	-6.22	0.75	49.78	122.48	812.93	495.86	998.11	693.55	843.88	537.24	966.33	539.84
25.158	0	0.04	0.03	0.03	1.84	0.03	0.05	1.54	0.74	0.18	96.33	28.9	0	96.04	0.14	77.88	0	1.94	0.74	0	0.18	0.12	0	4.25	2.8	0	0	2.85	0.69	0.22	0	99.58	0.05	0	0	0	2.4	-6.06	0.46	49.66	123.14	813.85	497.06	997.06	692.97	843.18	539.06	966.32	539.08
25.191	0	0.04	0.03	0.03	2.05	0.03	0.04	1.77	0.68	0.15	95.89	34.84	0	96.95	0.16	81.46	0	1.81	0.68	0	0.15	0.1	0	4.09	2.8	0	0	2.97	0.63	0.19	0	98.55	0.05	0	0	0	3.41	-4.7	1.82	49.92	126.71	812.68	496.75	998.01	693.93	842.7	537.02	969.27	542.95
25.225	0	0.04	0.02	0.03	2.07	0.03	0.04	1.79	0.87	0.17	95.86	36.22	0	96.23	0.16	82.18	0	1.43	0.87	0	0.17	0.11	0	3.26	2.6	0	0	4.11	0.57	0.18	0	99.25	0.05	0	0	0	2.85	-5.8	1.07	49.75	123.49	812.69	496.81	998.08	695.09	843.53	538.41	967.01	540.44
25.258	0	0.04	0.02	0.03	2.04	0.03	0.04	1.77	0.76	0.19	95.92	34.1	0	97.17	0.19	82.05	0	1.21	0.76	0	0.19	0.12	0	3.09	2.63	0	0	3.08	0.56	0.17	0	99.05	0.04	0	0	0	-0.22	-4.32	0.63	49.3	121.22	812.66	497.32	996.91	693.67	843.69	538.1	964.89	539.83
25.291	0	0.04	0.02	0.03	2.11	0.03	0.04	1.85	0.81	0.14	95.78	36.26	0	96.5	0.21	83.21	0	1.07	0.81	0	0.14	0.1	0	2.97	2.49	0	0	3.11	0.54	0.17	0	98.95	0.04	0	0	0	0.96	-5.42	0.87	49.42	119.19	812.85	498.29	995.02	692.74	844.07	538.54	963.24	540.86
25.325	0	0.04	0.02	0.03	2.05	0.03	0.04	1.78	0.93	0.2	95.9	33.29	0	96.71	0.23	82.12	0	1.31	0.93	0	0.2	0.16	0	2.56	2.51	0	0	2.15	0.4	0.14	0	97.09	0.04	0	0	0	3.24	-5.09	0.95	49.71	121.1	812.42	497.8	997.39	695.63	844.16	539	965.23	541.89
25.358	0	0.04	0.02	0.03	2.06	0.03	0.04	1.79	0.96	0.15	95.88	33.69	0	96.22	0.25	82.21	0	1.28	0.96	0	0.15	0.23	0	2.21	2.7	0	0	1.92	0.48	0.18	0	98.94	0.03	0	0	0	5.15	-5.82	2.08	49.94	121.74	812.81	497.63	998.59	696.9	845.72	538.4	967.37	543.21
25.392	0	0.03	0.02	0.03	2.32	0.03	0.04	2.07	1.12	0.19	95.37	41.17	0	96.96	0.24	85.47	0	1.51	1.12	0	0.19	0.24	0	1.98	3.42	0	0	2.54	0.6	0.23	0	98.84	0.03	0	0	0	-0.71	-4.68	1.37	49.44	118.92	813.52	497.8	995.48	692.45	845.23	538.55	964.15	538.31
25.425	0	0.03	0.02	0.03	2.61	0.03	0.04	2.41	1.12	0.17	94.78	48.32	0	96.49	0.23	89.1	0	1.57	1.12	0	0.17	0.18	0	2.3	3.4	0	0	3.22	0.59	0.25	0	97.86	0.04	0	0	0	2.47	-5.43	0.96	49.83	123.21	813.47	496.76	997.12	692.66	843.49	537.74	966.67	540.42
25.458	0	0.03	0.02	0.03	2.64	0.03	0.04	2.44	1.06	0.17	94.72	48.77	0	96.65	0.21	89.25	0	1.7	1.06	0	0.17	0.14	0	2.29	3.34	0	0	3.47	0.65	0.3	0	97.5	0.03	0	0	0	3.43	-5.18	1.33	49.95	123.88	814.19	496.89	998.2	693.95	844.42	538.38	968.28	540.16
25.492	0	0.03	0.02	0.03	3	0.03	0.03	2.86	1.04	0.21	94.01	57.49	0	97.23	0.21	92.85	0	2.01	1.04	0	0.21	0.12	0	2.65	3.7	0	0	4.24	0.58	0.31	0	97.63	0.03	0	0	0	-0.67	-4.21	1.53	49.45	115.02	813.8	496.49	996.23	691.46	847.86	535.54	962.83	539.01
25.525	0	0.03	0.02	0.03	3.19	0.03	0.03	3.08	0.82	0.19	93.62	58.68	0	96.8	0.2	93.81	0	2.78	0.82	0	0.19	0.13	0	2.13	3.89	0	0	3.59	0.67	0.44	0	88.51	0.03	0	0	0	-2.72	-4.95	1.75	49.48	121.41	812.53	494.77	997.31	691.35	844.79	534.08	966.15	537.52
25.558	0	0.03	0.02	0.03	3.2	0.03	0.03	3.09	0.67	0.16	93.6	59.29	0	97.55	0.16	93.78	0	2.96	0.67	0	0.16	0.11	0	2.36	4.23	0	0	3.97	0.6	0.46	0	96.61	0.03	0	0	0	-1.47	-3.57	1.82	49.71	122.49	812.33	494.1	996.74	690.25	843.97	533.43	966.39	537.59
25.592	0	0.03	0.02	0.03	3.14	0.03	0.03	3.03	0.66	0.13	93.72	59.64	0	97.97	0.13	93.13	0	2.92	0.66	0	0.13	0.1	0	2.39	4.8	0	0	5.06	0.75	0.67	0.01	96.63	0.02	0	0	0	-2.36	-2.63	1.89	49.8	117.84	811.62	492.73	995.52	688.44	845.4	531.19	963.13	536.16
25.625	0	0.04	0.02	0.03	3.19	0.02	0.03	3.09	0.49	0.09	93.63	64.49	0	97.43	0.14	93.44	0	3.07	0.49	0	0.09	0.04	0	2.4	6.33	0	0	7.32	0.61	0.65	0.01	75.45	0.02	0	0	0	3.49	-3.82	0.94	50.4	123.24	811.22	491.79	995.98	689.15	841.79	533.13	965	536.08
25.658	0	0.04	0.02	0.03	3.06	0.02	0.04	2.95	0.52	0.05	93.88	63.58	0	97.76	0.15	92.09	0	3.17	0.52	0	0.05	0.03	0	2.57	5.58	0	0.01	8.17	0.59	0.79	0.01	91.76	0.02	0	0	0	4.3	-3.13	1.41	50.59	123.38	810.85	491.29	996.49	689.57	842.28	532.17	965.56	537.01
25.692	0	0.04	0.02	0.03	2.88	0.02	0.04	2.75	0.52	0.05	94.25	59.85	0	97.97	0.12	90.42	0	2.98	0.52	0	0.05	0.03	0	2.83	5.18	0	0.01	7.88	0.58	0.87	0.01	62.05	0.02	0	0	0	-1.28	-2.61	0.75	50.22	113.94	810.18	489.61	994.43	686.65	845.01	529.49	958.93	531.64
25.725	0	0.04	0.02	0.03	2.77	0.02	0.04	2.62	0.47	0.04	94.46	52.13	0	98.6	0.12	89.63	0	2.61	0.47	0	0.04	0.03	0	2.87	4.77	0	0.01	4.7	0.73	0.88	0.01	72.86	0.02	0	0	0	3.46	-0.74	-0.02	50.79	121	810.25	490.74	992.21	684.74	839.71	532.03	960.69	534.22
25.759	0	0.04	0.02	0.03	2.6	0.02	0.04	2.43	0.54	0.05	94.8	47.58	0	98.65	0.11	87.43	0	2.76	0.54	0	0.05	0.06	0	3.41	4.69	0	0.01	3.22	0.82	1.1	0.01	69.37	0.03	0	0	0	2.28	-0.56	-0.37	50.78	120.81	810.49	490.34	993.19	684.92	840.08	531.85	960.89	533.34
25.792	0	0.04	0.02	0.03	2.43	0.03	0.04	2.25	0.67	0.05	95.13	45.74	0	98.53	0.1	86.01	0	2.4	0.67	0	0.05	0.05	0	3.92	5.2	0	0.01	4.59	0.58	0.96	0.01	82.11	0.03	0	0	0	2.03	0.96	-0.06	50.93	121.77	808.9	490.5	992.42	685.22	838.77	531.14	960.46	535.31
25.825	0	0.04	0.02	0.03	2.38	0.02	0.04	2.18	0.63	0.03	95.24	44.23	0	98.42	0.09	85.57	0	2.24	0.63	0	0.03	0.03	0	4.58	4.88	0	0.01	3.66	0.45	0.76	0.01	84.28	0.03	0	0	0	2.71	1.35	-0.12	50.92	121.94	806.82	490.55	990.42	685.99	836.57	531.94	958.48	534.51
25.859	0	0.04	0.02	0.03	2.2	0.02	0.05	1.97	0.61	0.04	95.6	45.84	0	98.63	0.07	83.87	0	1.76	0.61	0	0.04	0.02	0	7.39	4.7	0	0.01	4.9	0.27	0.54	0.01	90.2	0.03	0	0	0	1.01	0.61	-0.51	50.75	122.81	806.59	491.01	988.91	685.14	834.86	533.04	957.67	532.54
25.892	0	0.04	0.03	0.03	1.82	0.02	0.06	1.56	0.46	0.02	96.35	36.58	0	98.37	0.06	78.83	0	1.22	0.46	0	0.02	0.01	0	7.65	3.5	0	0.01	5.93	0.2	0.39	0.01	88.54	0.03	0	0	0	0.3	1.51	-0.08	50.7	125.11	804.12	491.03	987.74	685.25	832.31	531.83	957.37	535.15
25.925	0	0.04	0.03	0.03	1.94	0.02	0.06	1.67	0.32	0.02	96.13	42.19	0	98.28	0.05	80.89	0	1.03	0.32	0	0.02	0.01	0	8.52	3.04	0	0	3.22	0.15	0.28	0.01	67.08	0.03	0	0	0	2.39	1.78	0.29	50.84	123.64	804.01	491.38	986.88	686.88	832.91	533.43	956.55	533.34
25.959	0	0.04	0.03	0.03	1.93	0.02	0.06	1.66	0.34	0.03	96.14	43.97	0	98.18	0.05	80.91	0	0.99	0.34	0	0.03	0.01	0	9.41	2.66	0	0	2.47	0.1	0.16	0.01	54.67	0.03	0	0	0	2.29	2.07	0.19	50.74	120.78	804.12	491.95	985.99	686.73	833.87	533.77	954.65	533.28
25.992	0	0.04	0.03	0.03	1.78	0.02	0.06	1.51	0.34	0.03	96.44	39.65	0	98.5	0.04	78.55	0	0.93	0.34	0	0.03	0.01	0	9.56	2.81	0	0.01	3.34	0.08	0.14	0.01	75.18	0.03	0	0	0	0.64	1.09	0.06	50.59	121.07	803.54	491.53	985.85	685.4	833.24	532.23	954.29	534.37
26.025	0	0.04	0.03	0.03	1.74	0.02	0.06	1.46	0.34	0.03	96.52	37.94	0	98.53	0.04	78	0	0.77	0.34	0	0.03	0.01	0	9.22	2.18	0	0.01	2.96	0.05	0.09	0.01	49.31	0.03	0	0	0	0.8	0.99	0.17	50.57	120.86	802.57	492.1	984.85	686.33	832.46	533.02	953.31	534.44
26.059	0	0.04	0.03	0.03	1.64	0.02	0.06	1.36	0.33	0.04	96.71	37.71	0	98.61	0.04	76.5	0	0.62	0.33	0	0.04	0.01	0	10.58	1.28	0	0	2.42	0.04	0.05	0.01	86.62	0.03	0	0	0	0.33	0.68	0.27	50.37	116.62	802.72	493.58	983.48	687.22	834.08	534.41	950.69	534
26.092	0	0.04	0.03	0.02	1.57	0.02	0.07	1.28	0.33	0.04	96.87	35.3	0	98.57	0.04	75.06	0	0.58	0.33	0	0.04	0.01	0	10.73	0.88	0	0	1.89	0.04	0.04	0.01	83.03	0.03	0	0	0	-1.29	0.82	0.29	50.31	119.05	802.3	493.36	983.56	686.82	832.69	534.01	951.75	533.76
26.126	0	0.04	0.03	0.02	1.76	0.02	0.07	1.49	0.32	0.07	96.47	45.28	0	98.72	0.04	78.76	0	0.54	0.32	0	0.07	0.02	0	12.22	0.71	0	0	0.74	0.02	0.02	0	96.46	0.04	0	0	0	-0.35	-0.28	1.25	50.49	119.34	802.42	493.07	984.18	686.92	833.8	532.65	953.1	535.49
26.159	0	0.03	0.02	0.02	2.13	0.02	0.07	1.88	0.36	0.08	95.74	59.86	0	98.59	0.04	84.4	0	0.64	0.36	0	0.08	0.02	0	13.91	0.8	0	0	1.31	0.02	0.01	0	89.57	0.03	0	0	0	1.27	-0.75	1.7	50.48	119.86	802.64	493.24	985.17	688.14	834.58	532.74	954.36	536.99
26.192	0	0.03	0.02	0.02	2.16	0.02	0.07	1.92	0.43	0.11	95.68	60.25	0	97.73	0.04	84.89	0	0.61	0.43	0	0.11	0.03	0	13.62	0.94	0	0	2.26	0.02	0.01	0	84.37	0.03	0	0	0	0.54	-3.18	1.74	50.22	123.25	802.71	492.45	986.66	688.88	833.64	532.75	956.87	535.46
26.226	0	0.03	0.02	0.03	2.28	0.02	0.06	2.05	0.43	0.12	95.45	61.78	0	98.23	0.04	86.53	0	0.6	0.43	0	0.12	0.06	0	12.78	1.01	0	0	3.69	0.01	0.01	0	54.65	0.03	0	0	0	-0.76	-1.91	3.22	50	123.16	803.65	492.2	988.58	689.44	836.61	530.74	959.62	536.74
26.259	0	0.03	0.02	0.02	2.24	0.02	0.06	2.01	0.46	0.08	95.51	58.42	0	97.99	0.04	86.13	0	0.55	0.46	0	0.08	0.05	0	11.44	1.02	0	0	7.42	0.01	0.01	0	86.86	0.03	0	0	0	1.9	-2.56	3.17	50.05	124.6	804.7	492.75	990.66	691.89	837.37	532.94	961.9	537.19
26.292	0	0.03	0.02	0.03	2.26	0.02	0.06	2.03	0.42	0.06	95.48	60.36	0	97.54	0.04	86.28	0	0.59	0.42	0	0.06	0.05	0	12.29	1.58	0	0	5.86	0.01	0.01	0	84.61	0.03	0	0	0	1.72	-3.61	1.33	49.76	122.28	806.44	493.65	990.64	691.05	837.58	534.95	959.86	535.96
26.326	0	0.04	0.02	0.03	2.37	0.02	0.05	2.15	0.49	0.04	95.25	59.06	0	97.33	0.03	87.72	0	0.64	0.49	0	0.04	0.04	0	10.17	2.6	0	0	9.19	0.01	0.01	0.01	90.7	0.03	0	0	0	1.56	-4.02	2.16	49.57	125.24	806.82	493.36	991.05	690.16	837.31	533.67	962.5	537.06
26.359	0	0.04	0.02	0.03	2.51	0.02	0.05	2.31	0.6	0.03	94.97	67.89	0	97.73	0.03	89.43	0	0.69	0.6	0	0.03	0.04	0	9.89	3.43	0	0	13.22	0.02	0.02	0.01	72.77	0.03	0	0	0	0.98	-3.18	2.64	49.33	123.31	807.66	493.78	992.17	690.83	839.74	533.19	962.94	538.18
26.393	0	0.05	0.02	0.03	2.5	0.03	0.05	2.29	0.83	0.03	95.01	88.72	0	96.8	0.03	89.13	0	0.75	0.83	0	0.03	0.05	0	8.19	4.2	0	0	29.86	0.02	0.02	0	91.22	0.03	0	0	0	1.56	-4.95	2.67	49.29	120.5	809.8	496.01	991.86	690.47	842.04	534.72	962.41	540.27
26.426	0	0.05	0.02	0.03	2.66	0.03	0.05	2.48	0.89	0.03	94.67	88.35	0	96.35	0.04	90.97	0	0.88	0.89	0	0.03	0.05	0	7.67	4.69	0	0	27.58	0.02	0.03	0	89.59	0.03	0	0	0	-0.46	-5.64	2.11	49	122.42	810.16	495.25	996.58	693.24	843.13	534.17	965.37	540.87
26.459	0	0.04	0.02	0.03	2.43	0.03	0.04	2.22	0.75	0.03	95.14	76.2	0	97.31	0.06	88.13	0	0.91	0.75	0	0.03	0.04	0	6.36	4.13	0	0	19.69	0.03	0.03	0	96.65	0.03	0	0	0	1.76	-4.06	1.81	49.3	122.3	812.42	497.92	998.22	696.75	844.81	538.59	967.07	541.8
26.493	0	0.04	0.02	0.03	2.08	0.03	0.05	1.82	0.78	0.03	95.85	59.6	0	96.91	0.07	83.32	0	0.86	0.78	0	0.03	0.03	0	5.7	4.9	0	0	14.86	0.04	0.04	0	97.19	0.03	0	0	0	2.45	-4.77	1.38	49.33	121.98	812.36	497.67	997.65	695.62	844.25	538.35	966.17	542.09
26.526	0	0.04	0.02	0.03	2.13	0.03	0.05	1.88	0.85	0.03	95.73	43.88	0	97.48	0.07	83.93	0	1.02	0.85	0	0.03	0.04	0	5.42	4.72	0	0	6.34	0.06	0.06	0	99.13	0.03	0	0	0	2.26	-3.72	0.66	49.23	121.98	812.51	498.01	998.32	696.93	843.97	539.93	965.95	541.01
26.559	0	0.04	0.02	0.03	2.1	0.03	0.04	1.85	0.99	0.05	95.8	39.79	0	97.84	0.1	83.44	0	1.02	0.99	0	0.05	0.05	0	4.74	3.61	0	0	4.42	0.07	0.06	0	82.59	0.04	0	0	0	1.86	-2.94	2.41	49.22	121.52	812.7	498.97	997.1	695.72	845.42	538.1	966.78	544.35
26.593	0	0.04	0.02	0.03	2.13	0.03	0.04	1.88	1.25	0.05	95.73	38.87	0	96.93	0.13	83.7	0	1.16	1.25	0	0.05	0.13	0	4	3.13	0	0	3.99	0.12	0.12	0.01	94.4	0.04	0	0	0	3.39	-4.74	2.17	49.36	121.22	813.01	499.32	995.35	694.44	844.55	539.05	965.69	543.64
26.626	0	0.04	0.03	0.03	1.58	0.03	0.05	1.3	1.51	0.08	96.83	23.15	0	97.39	0.17	74.63	0	1.08	1.51	0	0.08	0.21	0	3.57	3.1	0	0	3.76	0.14	0.12	0.01	99.31	0.04	0	0	0	2.13	-3.91	2.05	49.4	125.62	814.17	499.99	996.27	694.55	843.3	540.33	968.89	543.08
26.659	0	0.05	0.03	0.03	1.31	0.03	0.05	1.02	2.09	0.13	97.38	15.87	0	97.39	0.2	68.77	0	1.09	2.09	0	0.13	0.39	0	3.13	2.75	0	0	3.8	0.25	0.18	0.01	98.67	0.05	0	0	0	2.08	-3.89	1.67	49.36	125.32	814.64	499.66	996.73	693.91	843.55	540.08	968.84	542.92
26.693	0	0.06	0.05	0.03	0.91	0.03	0.06	0.65	2.5	0.12	98.18	7.3	0	97.55	0.2	57.63	0	1.05	2.5	0	0.12	0.41	0	2.45	2.75	0	0	4.08	0.46	0.29	0.01	96.75	0.06	0	0	0	3.36	-3.59	1.78	49.56	125.06	814.73	499.73	996.93	694.46	843.94	540.34	968.96	543.39
26.726	0	0.06	0.05	0.03	0.9	0.03	0.06	0.64	3.13	0.17	98.2	6.78	0	97.34	0.17	57.31	0	1.14	3.13	0	0.17	0.4	0	2.29	2.82	0	0.01	3.41	0.55	0.31	0.01	98.57	0.07	0	0	0	2.99	-4	1.75	49.49	125.64	814.59	499.58	996.98	694.39	843.56	540.24	969.17	543.13
26.76	0	0.06	0.05	0.03	0.84	0.03	0.06	0.58	2.77	0.16	98.32	5.41	0	97.22	0.17	54.96	0	1.18	4.62	0.01	0.16	0.4	0	2.07	2.25	0	0.01	2.77	0.86	0.43	0.01	97.75	0.08	0	0	0	2.84	-4.23	1.68	49.48	125.15	814.63	499.5	997.2	694.45	843.86	540.11	968.98	543.12
26.793	0	0.06	0.06	0.03	0.71	0.03	0.07	0.47	2.12	0.16	98.59	3.4	0	97.11	0.22	49.57	0	1.14	4.33	0.01	0.16	0.43	0	1.6	2.08	0	0.01	2.12	1.09	0.47	0.01	98.29	0.1	0	0	0	2.88	-4.43	1.68	49.63	124.46	814.93	499.58	997.33	694.68	844.41	540.37	968.85	542.67
26.826	0	0.07	0.06	0.03	0.59	0.03	0.07	0.38	2.35	0.15	98.81	2.34	0	97.02	0.2	44.54	0	1.01	4.26	0.01	0.15	0.42	0	1.63	2.11	0	0.01	2.35	1.02	0.52	0.01	98.57	0.1	0	0	0	4.27	-4.58	1.83	49.71	121.31	814.5	499.79	996.93	695.2	845.72	540.1	966.97	544.01
26.86	0	0.07	0.07	0.03	0.51	0.03	0.07	0.31	3.11	0.15	98.97	1.77	0	96.95	0.21	40.12	0	0.94	3.11	0.01	0.15	0.27	0	1.36	1.8	0	0.01	3.25	1.11	0.42	0.01	99.31	0.11	0	0	0	3.37	-4.7	1.26	49.59	121.14	814.67	499.22	998.01	695.5	845.87	540.12	966.99	542.77
26.893	0	0.06	0.06	0.03	0.68	0.03	0.06	0.44	1.8	0.14	98.65	3.57	0	97.07	0.22	48.38	0	1.04	1.8	0.01	0.14	0.25	0	1.31	1.52	0	0.01	3.94	1.1	0.44	0.01	94.89	0.1	0	0	0	0.08	-4.51	1.02	49.51	118.88	814.86	499.07	997.04	694.05	846.38	539.62	965.26	540.31
26.926	0	0.06	0.05	0.03	0.81	0.03	0.06	0.55	1.33	0.14	98.38	5.69	0	97.88	0.2	53.55	0	1.15	1.33	0.01	0.14	0.26	0	1.24	1.41	0	0.01	4.83	1.36	0.55	0.01	96.98	0.11	0	0	0	-2.05	-2.83	1.93	49.55	118.06	814.98	498.41	996.66	692.57	847.53	538.04	965.58	539.17
26.96	0	0.06	0.05	0.03	0.88	0.03	0.05	0.62	1.03	0.15	98.24	5.93	0	97.44	0.18	55.92	0	1.34	1.03	0	0.15	0.19	0	1.04	1.05	0	0.01	3.01	1.34	0.6	0.01	98.11	0.13	0	0	0	-0.29	-3.81	1.89	49.62	119.01	813.64	497.56	996.33	692.89	846.18	537.05	965.16	539.96
26.993	0	0.05	0.04	0.03	0.98	0.03	0.05	0.7	0.98	0.13	98.05	6.98	0	96.07	0.16	58.88	0	1.48	0.98	0	0.13	0.26	0	0.99	1.03	0	0.02	2.23	1.3	0.66	0.01	96.5	0.12	0	0	0	2.66	-6.02	0.75	50.06	118.12	813.22	497.14	996.37	693.24	845.35	538.02	963.45	540.12
27.026	0	0.05	0.04	0.03	1.11	0.03	0.05	0.83	1.11	0.13	97.79	9.7	0	97.92	0.16	62.5	0	1.6	1.11	0	0.13	0.17	0	0.88	1.18	0	0.02	3.07	1.34	0.82	0.01	98.51	0.12	0	0	0	0.06	-2.74	1.91	50.09	120.8	814.25	497.01	996.59	692.08	845.75	537.37	966.54	538.59
27.06	0	0.05	0.04	0.03	1.21	0.03	0.05	0.92	1	0.11	97.59	12.56	0	97.74	0.15	65.27	0	1.39	1	0	0.11	0.1	0	0.76	1.27	0	0.03	3.91	1.54	0.93	0.01	99.09	0.12	0	0	0	0	-3.17	1.74	50.07	120.1	815.23	496.57	996.81	691	846.53	536.58	966.62	537.94
27.093	0	0.05	0.04	0.03	1.31	0.03	0.04	1.03	0.75	0.12	97.37	15.82	0	97.51	0.16	67.78	0	1.51	0.75	0	0.12	0.12	0	0.71	1.13	0	0.03	4.75	1.39	0.87	0.01	99.51	0.11	0	0	0	-0.53	-3.66	1.8	50.23	118.85	815.74	496	997.53	690.16	847.84	535.26	966.64	538.29
27.127	0	0.05	0.03	0.03	1.33	0.03	0.04	1.06	0.66	0.17	97.33	15.37	0	96.78	0.15	68.45	0	1.49	0.66	0	0.17	0.15	0	0.68	1.19	0	0.04	3.66	1.13	0.93	0.01	99.6	0.11	0	0	0	0.27	-4.99	1.1	50.19	116.71	815.42	495.86	998.09	691.02	848.35	535.62	965.02	538.49
27.16	0	0.05	0.03	0.03	1.36	0.03	0.04	1.08	0.68	0.19	97.29	15.02	0	97.1	0.18	68.84	0	1.6	0.68	0	0.19	0.19	0	0.71	1.54	0	0.04	2.92	1.04	0.92	0.01	98.82	0.1	0	0	0	2.61	-4.45	1.45	50.38	123.75	814.26	494.39	998.19	690.56	844.66	534.87	968.35	538.8
27.193	0	0.04	0.03	0.03	1.51	0.03	0.04	1.23	0.71	0.2	96.97	18.43	0	96.8	0.19	72.02	0	1.73	0.71	0	0.2	0.2	0	0.83	1.58	0	0.03	2.8	1.09	0.9	0.01	93.76	0.11	0	0	0	-0.24	-4.96	1.36	50.07	121.11	814.9	494.65	997.06	689.21	845.6	534.87	966.7	536.33
27.227	0	0.04	0.03	0.03	1.82	0.03	0.04	1.57	0.94	0.19	96.35	27.21	0	96.19	0.2	78.08	0	1.47	0.94	0	0.19	0.23	0	0.91	1.88	0	0.02	3.01	0.96	0.85	0.01	98.62	0.1	0	0	0	2.07	-5.86	0.78	50.04	117.7	814.8	495.46	996.63	690	846.51	535.95	964.19	537.98
27.26	0	0.04	0.03	0.03	1.96	0.03	0.04	1.71	1.01	0.21	96.07	30.06	0	97.13	0.23	80.28	0	1.5	1.01	0	0.21	0.25	0	0.91	1.84	0	0.02	2.54	0.95	0.79	0.01	93.54	0.1	0	0	0	2.08	-4.39	1.29	49.98	119.76	814.84	496.46	996.24	690.36	845.8	536.56	965.52	539.34
27.293	0	0.04	0.03	0.03	2	0.03	0.04	1.75	1.17	0.21	96	31.96	0	96.88	0.21	80.75	0	1.64	1.17	0	0.21	0.27	0	1.06	1.91	0	0.01	3.17	0.83	0.69	0.01	94.11	0.09	0	0	0	1.5	-4.82	1	49.88	125.56	813.42	495.95	996.55	689.97	842.09	535.96	967.55	540.87
27.327	0	0.04	0.02	0.03	2.25	0.03	0.04	2	1.2	0.19	95.5	38.14	0	97.19	0.2	83.67	0	2.18	1.2	0	0.19	0.41	0	1.39	2.31	0	0.01	3.64	0.84	0.6	0.01	89.33	0.07	0	0	0	3.53	-4.29	0.98	50.08	123.57	813.53	495.65	997.06	691.1	843.37	536.31	966.87	540.6
27.36	0	0.04	0.02	0.03	2.67	0.03	0.03	2.46	0.97	0.15	94.67	52.26	0	97.17	0.2	88.39	0	2.63	0.97	0	0.15	0.39	0	1.76	3.28	0	0.01	6.07	0.77	0.5	0.01	91.16	0.07	0	0	0	4.18	-4.32	0.89	49.99	123.58	812.74	494.46	997.55	691.76	843.13	535.83	966.66	539.3
27.394	0	0.04	0.02	0.03	2.87	0.03	0.03	2.69	0.69	0.1	94.25	75.83	0	96.87	0.22	90.02	0	3.15	0.69	0	0.1	0.19	0	2.09	4	0	0.01	17.55	0.8	0.49	0.01	96.84	0.07	0	0	0	4.39	-4.84	0.64	50.07	123.98	812.16	494.19	997.4	691.93	842.3	535.96	966.24	538.99
27.427	0	0.04	0.02	0.03	2.86	0.03	0.03	2.67	0.67	0.12	94.28	77.9	0	96.8	0.21	90.15	0	2.98	0.67	0	0.12	0.16	0	2.18	4.34	0	0.01	18.86	0.71	0.39	0.01	99.47	0.06	0	0	0	2.33	-4.95	0.56	49.96	124.03	812.05	494.15	996.89	690.83	841.89	535.35	965.88	538.52
27.46	0	0.05	0.02	0.03	2.7	0.03	0.04	2.49	0.71	0.14	94.61	80.38	0	97.19	0.22	88.68	0	2.69	0.71	0	0.14	0.12	0	2.23	5.21	0	0.01	22.2	0.7	0.4	0.01	99.62	0.06	0	0	0	1.88	-4.28	0.41	49.84	124.26	811.87	494.14	996.74	690.66	841.47	535.37	965.7	538.36
27.494	0	0.05	0.02	0.03	2.41	0.03	0.04	2.15	0.85	0.18	95.18	65.86	0	97.18	0.26	85	0	2.78	0.85	0	0.18	0.15	0	3.15	5.81	0	0.01	16.5	0.86	0.35	0.01	99.55	0.05	0	0	0	1.34	-4.3	0.71	49.82	125.58	810.84	494.19	995.9	690.69	840.17	535.14	965.7	538.63
27.527	0	0.05	0.02	0.03	2.28	0.03	0.04	2	0.99	0.17	95.43	57.16	0	97.14	0.28	83.41	0	2.63	0.99	0	0.17	0.25	0	3.5	6.62	0	0.02	13.51	0.96	0.32	0	99.17	0.05	0	0	0	2.62	-4.37	0.6	49.9	125.83	810.32	494.01	995.63	690.91	839.54	535.29	965.32	538.98
27.56	0	0.04	0.02	0.03	2.42	0.03	0.04	2.15	1.12	0.15	95.16	53.29	0	97.28	0.34	85.04	0	2.63	1.12	0	0.15	0.42	0	3.73	6.61	0	0.02	9.93	1.1	0.34	0	99.4	0.05	0.01	0	0	2.3	-4.12	0.59	49.84	125.78	810.27	493.83	995.88	691	839.67	535.08	965.4	538.77
27.594	0	0.04	0.02	0.03	2.13	0.03	0.05	1.84	0.97	0.16	95.75	40.56	0	97.54	0.33	81.86	0	1.97	0.97	0	0.16	0.42	0	5.46	4.88	0	0.01	6.72	1.14	0.33	0	96.84	0.06	0	0	0	2.72	-3.6	0.3	49.93	124.79	810.72	494.11	993.6	689.83	838.95	536.74	963.74	535.48
27.627	0	0.04	0.03	0.03	1.76	0.03	0.05	1.46	0.99	0.17	96.47	28.41	0	95.39	0.36	76.63	0	1.52	0.99	0	0.17	0.34	0	4.64	3.8	0	0.01	5.2	1.22	0.34	0	92.12	0.05	0	0	0	4.45	-6.85	0.5	49.99	123.18	809.06	492.62	995.44	691.44	840.01	534.39	963.14	538.04
27.66	0	0.04	0.03	0.03	1.6	0.03	0.05	1.29	0.76	0.15	96.8	23.42	0	96.56	0.34	73.94	0	1.26	0.76	0	0.15	0.23	0	4.65	3.43	0	0.01	3.14	1.24	0.3	0	96.39	0.05	0	0	0	3.59	-5.33	0.85	49.94	124.44	809.7	492.64	996.88	692.36	840.78	534.34	965.17	537.92
27.694	0	0.04	0.03	0.03	1.56	0.03	0.05	1.25	0.71	0.17	96.88	21.32	0	96.86	0.32	73.2	0	1.28	0.71	0	0.17	0.15	0	3.88	3.07	0	0.01	2.58	1.16	0.28	0	95.72	0.04	0	0	0	5.01	-4.85	1.07	50.2	122.96	810.93	493.58	996.85	693.18	842.33	535.85	965.27	537.63
27.727	0	0.04	0.03	0.03	1.66	0.03	0.05	1.36	0.69	0.15	96.67	24.03	0	97.21	0.25	75.42	0	1.21	0.69	0	0.15	0.19	0	3.59	2.45	0	0.01	2.38	1.04	0.29	0	95.23	0.04	0	0	0	2.95	-4.24	1.45	50.04	121.47	811.14	493.51	994.54	690.46	842.38	534.86	963.85	535.88
27.761	0	0.04	0.03	0.03	1.62	0.03	0.05	1.31	0.73	0.2	96.77	22.62	0	95.29	0.23	74.63	0	1.22	0.73	0	0.2	0.28	0	3.4	2.33	0	0	2.47	0.89	0.27	0	96.56	0.04	0	0	0	3.56	-6.96	1.06	49.93	124.33	811.22	492.51	997.07	690.98	841.86	534.03	966.15	537.13
27.794	0	0.04	0.03	0.03	1.75	0.03	0.04	1.46	0.8	0.23	96.49	26.32	0	96.81	0.2	77.16	0	1.28	0.8	0	0.23	0.31	0	3.11	2.36	0	0	3.36	0.76	0.28	0	93.04	0.04	0	0	0	3.31	-4.94	1.53	50.13	122.44	812.01	493.38	995.39	689.74	842.83	534.27	965.25	536.9
27.827	0	0.04	0.03	0.03	1.57	0.03	0.05	1.27	0.95	0.24	96.87	22.91	0	94.98	0.19	73.81	0	1.21	0.95	0	0.24	0.36	0	2.94	2.38	0	0	4.42	0.8	0.3	0	97.03	0.04	0	0	0	4.16	-7.29	1.86	50.19	123.54	812.72	493.72	995.76	689.66	843.12	534.41	966.61	537.81
27.861	0	0.05	0.03	0.03	1.5	0.03	0.05	1.21	1.18	0.24	96.99	23.64	0	96.54	0.21	72.28	0	1.4	1.18	0	0.24	0.27	0	1.88	2.84	0	0.01	6.46	0.9	0.39	0	97.18	0.04	0	0	0	3.62	-5.36	1.85	50.08	119.55	813.54	494.48	995.09	689.25	845.18	534.69	964.7	537.65
27.894	0	0.05	0.03	0.03	1.35	0.03	0.05	1.05	1.33	0.18	97.3	24.78	0	96.58	0.17	69.14	0	1.27	1.33	0	0.18	0.2	0	1.9	3.01	0	0.01	10.38	0.95	0.41	0	96.74	0.04	0	0	0	3.39	-5.29	1.58	50.07	117.35	814.04	494.97	994.93	689.19	846.19	535.14	963.52	537.62
27.927	0	0.05	0.04	0.03	1.24	0.03	0.05	0.95	1.28	0.18	97.52	22.78	0	97.19	0.14	66.47	0	1.35	1.28	0	0.18	0.19	0	1.91	3.15	0	0.01	11.67	0.92	0.45	0	97.18	0.04	0	0	0	4.55	-4.28	1.56	50.24	119.14	814.09	494.15	996	689.05	845.88	534.34	964.95	538.38
27.961	0	0.06	0.04	0.03	1.27	0.03	0.05	0.98	0.99	0.14	97.45	26.35	0	96.72	0.1	67.2	0	1.38	0.99	0	0.14	0.17	0	1.82	3.15	0	0.02	13.34	1.02	0.49	0	93.8	0.04	0	0	0	2.88	-5.08	1.58	50.09	117.99	814.28	494.8	995.54	688.57	846.33	534.27	964.24	538.7
27.994	0	0.06	0.04	0.03	1.1	0.03	0.05	0.82	0.85	0.16	97.79	21.83	0	97.12	0.12	62.86	0	1.42	0.85	0	0.16	0.18	0	1.83	3.13	0	0.03	14.6	0.89	0.47	0	96.21	0.04	0	0	0	3.98	-4.4	1.38	50.33	117.96	814.14	494.35	995.42	688.61	846.03	534.49	963.94	537.93
28.027	0	0.06	0.04	0.03	1.23	0.03	0.05	0.94	0.72	0.17	97.55	29.34	0	97.22	0.12	66.13	0	1.44	0.72	0	0.17	0.2	0	1.72	3	0	0.05	16.26	0.77	0.47	0	95.49	0.04	0	0	0	3.63	-4.24	1.37	50.29	117.88	814.3	494.69	995.2	688.43	846.03	534.67	963.86	538.13
28.061	0	0.06	0.04	0.03	1.11	0.02	0.05	0.83	0.61	0.14	97.78	28.56	0	97.12	0.11	63.52	0	1.27	0.61	0	0.14	0.15	0	1.57	2.96	0	0.07	18.4	0.46	0.41	0	97.68	0.04	0	0	0	3.4	-4.41	1.44	50.18	118.77	813.85	494.34	994.84	687.91	845.25	534.16	963.96	538.08
28.094	0	0.06	0.04	0.03	1.19	0.03	0.05	0.91	0.86	0.13	97.62	29.95	0	97.07	0.11	65.45	0	1.33	0.86	0	0.13	0.19	0	1.7	3.16	0	0.08	17.3	0.55	0.46	0	94.6	0.04	0	0	0	3.95	-4.5	1.14	50.2	118.71	811.69	493.29	995.27	689.93	844.14	533.96	962.79	537.46
28.128	0	0.05	0.03	0.03	1.44	0.03	0.05	1.16	1.11	0.1	97.11	30.83	0	96.24	0.09	71.3	0	1.34	1.11	0	0.1	0.26	0	1.77	3.38	0	0.06	11.97	0.57	0.5	0.01	88.72	0.04	0	0	0	4.52	-5.79	1	50.26	121.41	811.12	493.13	994.79	690.11	842.09	534.76	963.48	536.59
28.161	0	0.05	0.03	0.03	1.63	0.03	0.04	1.35	1.19	0.11	96.75	34.16	0	96.13	0.09	74.75	0	1.53	1.19	0	0.11	0.28	0	1.89	3.47	0	0.05	10.42	0.56	0.57	0.01	89.99	0.05	0	0	0	4.19	-5.93	0.87	50.19	121.24	811.21	493.19	994.87	690.03	842.13	534.8	963.36	536.56
28.194	0	0.04	0.03	0.03	1.84	0.03	0.04	1.57	1.56	0.1	96.32	37.33	0	95.94	0.1	78.53	0	1.46	1.56	0	0.1	0.3	0	1.93	3.68	0	0.04	8.35	0.58	0.55	0.01	89.27	0.04	0	0	0	3.32	-6.18	1.14	50.14	120.86	811.45	493.07	994.87	689.64	842.68	534.3	963.53	536.09
28.228	0	0.04	0.03	0.03	1.79	0.03	0.04	1.52	1.21	0.13	96.43	35.31	0	96.6	0.11	77.71	0	1.43	1.21	0	0.13	0.26	0	2.33	4.25	0	0.03	8.09	0.59	0.63	0.01	90.24	0.04	0	0	0	2.36	-5.26	1.71	50.08	120.84	811.79	492.62	995.46	689.79	843.71	533.56	964.55	535.12
28.261	0	0.04	0.03	0.03	1.88	0.03	0.04	1.62	1.53	0.18	96.24	42.1	0	96.41	0.13	79.42	0	1.3	1.53	0	0.18	0.22	0	2.27	4.76	0	0.02	9.94	0.63	0.6	0.01	93.92	0.04	0	0	0	2.46	-5.55	1.91	50.03	124.04	811.71	491.38	997.29	689.29	843.24	531.56	967.17	536.69
28.294	0	0.04	0.03	0.03	1.93	0.03	0.04	1.68	1.36	0.16	96.14	48.16	0	97.22	0.12	80.21	0	1.3	1.36	0	0.16	0.18	0	2.78	5.67	0	0.02	12.21	0.59	0.64	0.01	95.08	0.05	0	0	0	3.08	-4.23	2.04	50.12	119.3	813.52	493.59	994.39	687.67	845.14	533.52	964.4	536.35
28.328	0	0.04	0.03	0.03	2.03	0.03	0.05	1.78	1.42	0.21	95.95	50.16	0	96.68	0.16	81.44	0	1.54	1.42	0	0.21	0.18	0	3.62	6.79	0	0.01	11.97	0.61	0.64	0.01	88.49	0.05	0	0	0	1.8	-5.14	1.77	50.02	125.69	812.28	491.8	996.45	687.91	842.13	532.01	967.75	536.29
28.361	0	0.04	0.03	0.03	2.04	0.03	0.05	1.79	1.79	0.31	95.93	48.57	0	96.47	0.21	81.5	0	1.56	1.79	0	0.31	0.22	0	4.11	7.68	0	0.01	11.12	0.71	0.65	0.01	89.44	0.06	0	0	0	1.32	-5.46	1.42	49.78	121.68	812.49	491.7	995.81	687.17	843.56	531.75	965.18	535.37
28.395	0	0.05	0.03	0.03	1.85	0.03	0.05	1.6	1.36	0.33	96.29	42.96	0	97.13	0.21	78.8	0	1.53	1.36	0	0.33	0.22	0	5.06	7.78	0	0.01	11	0.51	0.53	0.01	97.27	0.06	0	0	0	1.65	-4.4	1.14	49.91	122.77	812.63	492.28	997.57	689.69	843.71	533.19	966.46	535.94
28.428	0	0.05	0.03	0.03	1.65	0.03	0.06	1.37	1.58	0.33	96.71	36.66	0	95.96	0.22	75.24	0	1.4	1.58	0	0.33	0.22	0	4.6	8.51	0	0.01	11.29	0.6	0.53	0.01	97.47	0.06	0	0	0	5.08	-6.16	1.36	50.21	124.93	812.04	492.04	998.75	691.77	843.12	533.75	967.99	537.6
28.461	0	0.05	0.03	0.03	1.47	0.03	0.06	1.19	1.39	0.32	97.06	35.55	0	96.66	0.23	72.05	0	1.23	1.39	0	0.32	0.19	0	4.52	9.22	0	0.01	13.88	0.59	0.51	0.01	98.45	0.06	0	0	0	2.74	-5.17	1.72	50.03	123.28	812.01	492.06	998.67	691.42	844.26	532.7	967.46	537.34
28.495	0	0.06	0.03	0.03	1.6	0.03	0.06	1.32	1.15	0.18	96.8	59.53	0	96.9	0.24	74.48	0	1.26	1.15	0	0.18	0.1	0	4.45	8.62	0	0.01	23.65	0.6	0.5	0.01	95.47	0.06	0	0	0	2.64	-4.79	1.02	50.12	123.78	812.39	492.8	998.36	691.4	843.36	534.23	967.11	537.01
28.528	0	0.06	0.03	0.03	1.67	0.03	0.06	1.39	1.04	0.18	96.66	54.68	0	98.1	0.19	75.41	0	1.58	1.04	0	0.18	0.1	0	4.68	8.63	0	0.01	20.26	0.62	0.54	0.01	95.43	0.06	0	0	0	1.89	-2.28	-0.07	50.09	119.58	813.33	492.83	996.4	689.27	843.98	535.27	963.55	533.43
28.561	0	0.05	0.03	0.03	1.62	0.03	0.05	1.34	0.68	0.14	96.75	43.2	0	97.03	0.18	74.61	0	1.53	0.68	0	0.14	0.11	0	4.59	8.14	0	0.01	15.32	0.66	0.57	0.01	99.09	0.06	0	0	0	3.05	-4.58	1.55	50.23	123.66	812.91	492.43	996.39	687.97	843.24	532.59	966.81	537.36
28.595	0	0.05	0.03	0.03	1.49	0.03	0.06	1.21	0.65	0.1	97.02	32.86	0	97.17	0.15	72.24	0	1.28	0.65	0	0.1	0.11	0	4.19	7.31	0	0.01	12.2	0.8	0.63	0.01	97.18	0.05	0	0	0	4.29	-4.32	2.39	50.53	122.07	812.53	492.33	995.47	688.59	844.17	532.54	966.17	536.63
28.628	0	0.05	0.03	0.03	1.56	0.03	0.05	1.28	0.62	0.11	96.88	27.35	0	96.13	0.13	73.68	0	1.17	0.62	0	0.11	0.19	0	3.77	6	0	0.01	7.49	0.9	0.72	0.01	96.93	0.05	0	0	0	5.3	-5.94	2.42	50.63	120.9	812.16	491.89	995.3	688.27	844.49	531.82	965.27	537.21
28.661	0	0.05	0.03	0.03	1.75	0.03	0.05	1.48	0.65	0.1	96.5	36.2	0	96.96	0.16	77.05	0	1.27	0.65	0	0.1	0.2	0	3.45	6.06	0	0.02	9.23	0.9	0.77	0.01	96.06	0.05	0	0	0	4.58	-4.69	2.41	50.6	122.56	813.14	491.64	996.27	687.53	844.68	531.36	967.1	537.17
28.695	0	0.05	0.03	0.03	1.92	0.03	0.05	1.66	0.69	0.09	96.16	54.91	0	96.92	0.15	79.85	0	1.36	0.69	0	0.09	0.12	0	3.4	6.61	0	0.03	15.94	0.73	0.73	0.01	99.14	0.05	0	0	0	3.46	-4.75	2.27	50.7	124.37	814.26	492	996.88	686.96	844.5	531.76	968.77	536.87
28.728	0	0.05	0.03	0.03	1.87	0.02	0.05	1.61	0.55	0.12	96.26	53.32	0	96.25	0.15	79.14	0	1.37	0.55	0	0.12	0.1	0	3.36	6.5	0	0.02	15.85	0.56	0.63	0.01	98.28	0.05	0	0	0	4.45	-5.78	1.49	50.78	125.16	814.83	491.28	998.33	687.2	844.32	532.2	969.43	536.05
28.762	0	0.05	0.03	0.03	1.7	0.02	0.05	1.43	0.34	0.14	96.61	36.25	0	96.38	0.18	76.56	0	1.09	0.34	0	0.14	0.05	0	3.67	6.35	0	0.02	9.75	0.44	0.53	0.01	98.89	0.04	0	0	0	4.71	-5.58	1.6	50.71	124.67	814.97	491.72	998.67	688.42	844.9	533.01	969.54	535.91
28.795	0	0.05	0.03	0.03	1.58	0.02	0.05	1.3	0.33	0.16	96.85	31.9	0	96.86	0.21	74.52	0	0.92	0.33	0	0.16	0.06	0	3.34	6.54	0	0.01	9.38	0.39	0.47	0.01	98.16	0.03	0	0	0	3.65	-4.85	1.73	50.7	124.61	815.02	492.1	998.66	688.28	845.12	532.74	969.66	536.6
28.828	0	0.05	0.03	0.03	1.49	0.02	0.05	1.21	0.32	0.21	97.03	24.36	0	96.38	0.24	72.81	0	0.85	0.32	0	0.21	0.07	0	3.03	6.42	0	0.01	6.15	0.38	0.43	0.01	98.22	0.03	0	0	0	3.3	-5.59	1.66	50.53	125.36	815.14	491.9	1000.1	689.17	845.44	532.58	970.72	536.99
28.862	0	0.05	0.04	0.03	1.26	0.02	0.05	0.99	0.43	0.25	97.47	19.06	0	96.16	0.22	67.98	0	0.84	0.43	0	0.25	0.1	0	2.03	7.36	0	0.01	6.01	0.33	0.45	0.01	98.41	0.03	0	0	0	3.56	-5.9	1.39	50.43	123.82	815.65	491.69	1001.49	690.6	846.86	533.18	970.66	535.94
28.895	0	0.05	0.04	0.03	1.17	0.02	0.06	0.9	0.56	0.3	97.65	18.83	0	96.98	0.21	65.8	0	0.84	0.56	0	0.3	0.14	0	2.38	9.04	0	0.01	9.34	0.29	0.43	0.01	96.34	0.03	0.01	0	0	3.86	-4.65	2.22	50.39	121.62	816.69	493.45	998.56	688.77	847.82	533.87	969.41	536.58
28.928	0	0.06	0.04	0.03	1.21	0.03	0.06	0.94	0.68	0.25	97.57	24.35	0	96.46	0.21	66.77	0	0.84	0.68	0	0.25	0.12	0	2.27	9.38	0	0.01	12.46	0.27	0.46	0.01	96.82	0.03	0.01	0	0	3.2	-5.47	2.44	50.36	123.16	817.27	493.36	999.68	688.39	848.14	533	971.21	537.79
28.962	0	0.06	0.04	0.03	1.26	0.03	0.06	0.99	0.74	0.22	97.49	31.57	0	96.27	0.23	67.73	0	0.93	0.74	0	0.22	0.14	0	2.3	8.5	0	0	15.98	0.21	0.5	0.01	96.59	0.03	0.01	0	0	4.01	-5.74	2.99	50.26	122.31	817.44	493.37	1001.06	690.06	849.87	532.8	972.04	538.7
28.995	0	0.06	0.03	0.03	1.4	0.03	0.05	1.13	0.99	0.19	97.2	40.56	0	95.85	0.25	70.87	0	1.02	0.99	0	0.19	0.13	0	2.19	7.71	0	0.01	17.7	0.27	0.58	0.01	93.82	0.03	0.01	0	0	3.57	-6.3	2.85	50.16	122.32	816.62	492.68	1002.34	691.28	849.98	532.13	972.12	538.92
29.028	0	0.05	0.03	0.03	1.45	0.03	0.05	1.18	0.93	0.15	97.09	39.93	0	97.52	0.22	71.83	0	1.2	0.93	0	0.15	0.09	0	2.46	8.07	0	0.01	16.43	0.22	0.54	0.01	96.23	0.03	0.01	0	0	2.7	-3.64	4.08	50.13	118.86	818.38	495.12	999.22	688.89	852.12	533.95	970.87	538.97
29.062	0	0.05	0.03	0.03	1.58	0.03	0.05	1.31	1.14	0.16	96.83	41.16	0	96.83	0.21	74.33	0	1.32	1.14	0	0.16	0.11	0	2.16	8.03	0	0.01	14.56	0.17	0.46	0.01	96.62	0.03	0.02	0	0	3.48	-4.9	3.12	50.12	120.08	819.14	494.98	1001.47	690.37	852.15	533.84	972.08	539.91
29.095	0	0.05	0.03	0.03	1.78	0.03	0.05	1.52	1.27	0.22	96.44	44.86	0	97.43	0.23	77.67	0	1.47	1.27	0	0.22	0.14	0	1.95	8.04	0	0.01	13.09	0.19	0.5	0.01	96.89	0.03	0.02	0	0	3.79	-3.82	2.33	50.28	120.63	819.43	493.89	1003.6	691.05	852.36	533.61	972.86	539.26
29.129	0	0.04	0.02	0.03	2.2	0.03	0.04	1.97	1.14	0.25	95.6	46.78	0	97.28	0.27	83.88	0	1.73	1.14	0	0.25	0.18	0	2.2	6.68	0	0.01	7.85	0.12	0.35	0.01	97	0.03	0.01	0	0	1.96	-4.11	3.04	50.17	118.87	820.1	494.95	1000.47	688.2	852.63	533.43	971.4	538.42
29.162	0	0.04	0.02	0.03	2.46	0.03	0.04	2.27	1.15	0.26	95.07	52.68	0	97.01	0.28	87.16	0	1.91	1.15	0	0.26	0.21	0	2.63	5.63	0	0.01	7.5	0.11	0.31	0.01	94.98	0.04	0	0	0	3.93	-4.6	1.89	50.21	119.65	819.51	493.36	1001.66	688.41	851.47	533.22	971.04	537.72
29.195	0	0.04	0.02	0.03	2.39	0.03	0.04	2.19	1.05	0.26	95.22	50.44	0	97.13	0.26	86.27	0	1.88	1.05	0	0.26	0.2	0	2.37	5.31	0	0.01	7.28	0.12	0.36	0.01	98.45	0.04	0	0	0	3.96	-4.39	2.35	50.36	122.65	818.91	493.21	1003.19	689.89	850.94	532.68	973.4	539.49
29.229	0	0.04	0.02	0.03	2.42	0.03	0.04	2.22	0.97	0.27	95.17	52.75	0	97.54	0.29	86.82	0	1.68	0.97	0	0.27	0.15	0	2.71	5.82	0	0.01	7.88	0.14	0.4	0.01	95.55	0.04	0.01	0	0	-0.55	-3.6	2.7	49.88	117.7	818.27	492.86	1000.77	687.79	852.14	531.1	969.72	536.41
29.262	0	0.04	0.02	0.03	2.38	0.03	0.04	2.18	0.88	0.33	95.24	54.78	0	96.93	0.33	86.26	0	1.72	0.88	0	0.33	0.15	0	2.5	5.63	0	0	9.46	0.16	0.42	0.01	96.85	0.04	0.01	0	0	3.87	-4.75	1.95	50.24	121.57	817.81	491.87	1002.55	689.23	850.2	531.81	971.63	537.67
29.295	0	0.04	0.02	0.03	2.4	0.03	0.04	2.22	0.85	0.28	95.19	56.78	0	96.92	0.36	86.44	0	1.8	0.85	0	0.28	0.08	0	2.17	5.16	0	0.01	10.28	0.18	0.52	0.01	96.08	0.04	0	0	0	3.57	-4.75	3.07	50.45	120.85	818.52	492.74	1001.3	688.73	851.32	531.95	972.05	537.5
29.329	0	0.04	0.02	0.03	2.43	0.03	0.04	2.27	0.83	0.3	95.14	57.98	0	96.67	0.37	86.85	0	1.71	0.83	0	0.3	0.07	0	2.43	5.6	0	0	10.49	0.19	0.71	0.01	96.52	0.04	0.01	0	0	3.77	-5.16	3	50.54	122.47	818.3	492.34	1000.47	687.62	849.93	531.76	972.3	536.78
29.362	0	0.04	0.02	0.03	2.16	0.03	0.04	1.96	1.02	0.21	95.68	53.33	0	96.52	0.32	83.49	0	1.52	1.02	0	0.21	0.06	0	2.36	6.01	0	0.01	11.5	0.2	0.8	0.01	97.05	0.05	0.01	0	0	3.22	-5.38	2.5	50.48	121.69	818.34	492.69	1000.79	687.8	850.03	532.06	971.6	537.36
29.396	0	0.05	0.03	0.03	1.85	0.03	0.04	1.63	0.97	0.17	96.3	53.4	0	97.28	0.28	79.06	0	1.28	0.97	0	0.17	0.09	0	2.28	6.98	0	0.01	15.97	0.19	0.94	0.01	97.33	0.04	0.02	0	0	2.9	-4.11	2.82	50.72	121.4	818.33	492.69	1000.65	687.57	850.43	531.54	971.68	537.74
29.429	0	0.06	0.03	0.03	1.38	0.03	0.05	1.14	0.79	0.16	97.23	36.71	0	97.61	0.24	70.56	0	0.99	0.79	0	0.16	0.1	0	2.46	8.1	0	0.02	16	0.19	1.06	0.01	97.75	0.04	0.02	0	0	2.58	-3.45	2.98	50.78	120.86	818.13	492.64	1000.58	687.52	850.73	531.12	971.4	538
29.462	0	0.06	0.04	0.03	1.24	0.02	0.06	0.99	0.56	0.13	97.53	32.08	0	97.51	0.23	67.32	0	0.83	0.56	0	0.13	0.11	0	2.79	8.94	0	0.03	16.68	0.19	1.04	0.02	98.12	0.04	0.03	0	0	2.74	-3.66	3.24	50.76	119.87	818.07	492.44	1000.81	687.71	851.56	530.61	971.18	538.27
29.496	0	0.06	0.04	0.03	1.09	0.02	0.06	0.84	0.52	0.11	97.82	24.14	0	96.91	0.2	63.54	0	0.82	0.52	0	0.11	0.14	0	3.07	8.13	0	0.04	15.54	0.15	1.06	0.02	96.83	0.03	0.03	0	0	2.58	-4.77	2.65	50.81	121.14	817.59	491.88	1000.49	687.36	849.93	530.92	970.93	536.75
29.529	0	0.06	0.04	0.04	1.21	0.02	0.06	0.97	0.55	0.11	97.57	34.06	0	96.08	0.21	66.58	0	0.97	0.55	0	0.11	0.13	0	3.15	11.21	0	0.06	18.53	0.19	1.33	0.02	92.46	0.03	0.03	0	0	3.84	-6.01	3.37	50.94	120.46	817.22	491.34	998.92	686.32	849.94	530.24	970.27	535.89
29.562	0	0.07	0.04	0.04	1.27	0.02	0.06	1.03	0.56	0.1	97.46	43.63	0	96.51	0.24	67.94	0	1.01	0.56	0	0.1	0.08	0	3.19	12.79	0	0.06	22.21	0.16	1.17	0.02	94.24	0.03	0.04	0	0	1.99	-5.4	2.45	50.81	122.01	816.99	490.98	999.93	686.06	848.73	529.95	970.59	535.94
29.596	0	0.08	0.03	0.04	1.3	0.03	0.07	1.04	0.74	0.12	97.41	64.21	0	96.49	0.27	68.58	0	0.95	0.74	0	0.12	0.07	0.01	4.57	15.71	0	0.06	32.03	0.12	0.98	0.02	95.17	0.03	0.04	0	0	3.01	-5.43	2.25	50.82	122.01	815.15	490.03	999.25	686.55	847.28	529.52	969.14	535.5
29.629	0	0.08	0.03	0.04	1.3	0.02	0.07	1.04	0.63	0.12	97.4	65.4	0	97.41	0.32	68.5	0	1.05	0.63	0	0.12	0.05	0	4.53	16.34	0	0.04	32.76	0.1	0.84	0.02	96.68	0.03	0.03	0	0	3.29	-3.87	2.07	50.86	119.81	816.31	491.8	997.61	685.82	847.95	531.28	967.68	535.82
29.662	0	0.06	0.03	0.04	1.49	0.03	0.06	1.24	0.85	0.12	97.03	53.96	0	97.45	0.43	72.36	0	1.14	0.85	0	0.12	0.09	0	4.42	14.67	0	0.02	22.95	0.14	0.95	0.02	92.38	0.03	0.02	0	0	2.34	-3.78	1.7	50.73	125.32	815.41	490.08	998.66	685.03	844.96	530.02	970.18	534.97
29.696	0	0.05	0.03	0.04	1.94	0.03	0.06	1.71	0.94	0.19	96.12	62.36	0	96.93	0.6	80.04	0	1.46	0.94	0	0.19	0.17	0	5.98	16.22	0	0.01	19.57	0.1	0.71	0.01	93.89	0.02	0.02	0	0	2.47	-4.74	1.47	50.83	126.77	815.54	490.46	999.47	685.8	844.47	530.69	971.14	535.75
29.729	0	0.04	0.02	0.04	2.35	0.03	0.06	2.15	0.8	0.18	95.31	64.89	0	96.93	0.8	85.22	0	1.81	0.77	0	0.18	0.17	0	6.6	15.75	0	0.01	11.92	0.08	0.56	0.01	86.45	0.02	0.01	0	0	2.52	-4.74	1.26	50.8	123.65	814.76	490.11	999.16	686.4	845.26	530.46	968.83	535.13
29.763	0	0.05	0.02	0.04	2.12	0.03	0.07	1.9	0.86	0.32	95.76	63.03	0	96.93	0.86	82.18	0	1.75	0.73	0	0.32	0.13	0	7.59	17.79	0	0.01	15.07	0.08	0.56	0.01	96.38	0.02	0	0	0	4.49	-4.75	-0.57	50.78	119.31	814.56	491.41	996.5	685.83	844.28	533.49	963.59	534.33
29.796	0	0.05	0.03	0.04	2.04	0.03	0.08	1.81	0.81	0.21	95.92	56.38	0	97.77	0.79	81.21	0	1.62	0.81	0	0.21	0.17	0	9.5	15.31	0	0	15.29	0.08	0.51	0.01	96.64	0.02	0	0	0	1.55	-3.09	0.51	50.79	124.16	814.18	490.86	997.25	685.13	843.06	531.44	967.17	535.03
29.829	0	0.05	0.03	0.04	2.07	0.02	0.08	1.84	0.77	0.12	95.85	58.72	0	98.22	0.77	81.63	0	1.65	0.63	0	0.12	0.08	0	10.3	13.91	0	0	16.08	0.08	0.44	0.01	96.59	0.02	0	0	0	3.71	-1.96	0.83	51.08	121.83	814.74	491.37	997.27	686.41	844.85	532.37	966.65	535.13
29.863	0	0.05	0.03	0.03	2.03	0.02	0.08	1.77	0.65	0.1	95.95	59.44	0	97.95	0.65	80.55	0	2.06	0.57	0	0.1	0.09	0	12.45	10.51	0	0.01	17.54	0.07	0.36	0	95.08	0.02	0	0	0	1.15	-2.66	0.9	50.75	124.07	813.6	491.38	996.41	686.11	842.76	532.19	966.81	534.27
29.896	0	0.05	0.02	0.03	2.16	0.02	0.08	1.92	0.6	0.06	95.67	55.92	0	97	0.6	82.51	0	2.11	0.37	0	0.06	0.07	0	12.13	10.24	0	0.01	13.79	0.08	0.4	0	97.75	0.02	0	0	0	4.04	-4.61	1.38	51.07	126.47	812.97	490.95	995.27	685.76	841.1	532.31	967.56	534.4
29.929	0	0.05	0.03	0.03	1.93	0.02	0.07	1.66	0.36	0.05	96.15	43.17	0	96.86	0.36	79.26	0	2.05	0.28	0	0.05	0.06	0	10.65	10.18	0	0.01	8.72	0.09	0.4	0	96.07	0.02	0	0	0	5.43	-4.86	1.9	51.32	124.88	812.6	490.76	994.71	685.45	841.97	531.25	966.76	535.78
29.963	0	0.05	0.03	0.03	1.43	0.02	0.08	1.15	0.35	0.07	97.14	26.03	0	97.5	0.29	70.49	0	1.87	0.35	0	0.07	0.11	0	8.98	9.23	0	0.02	9.84	0.09	0.39	0	82.19	0.02	0	0	0	4.08	-3.68	2.59	51.19	119.84	813.15	490.69	994.79	685.88	845.42	530.5	965.2	534.36
29.996	0	0.06	0.04	0.03	1	0.02	0.09	0.74	0.38	0.08	97.99	13.8	0	96.72	0.23	60.48	0	1.29	0.38	0	0.08	0.14	0	8.47	10.05	0	0.03	8.23	0.09	0.49	0	81.7	0.02	0	0	0	2.51	-5.09	1.23	51.14	121.91	813.88	489.44	996.67	685.51	844.37	531.25	966.28	530.98
30.029	0	0.06	0.04	0.03	0.99	0.02	0.09	0.73	0.34	0.08	98.01	13.2	0	96.76	0.19	60.33	0	1.18	0.34	0	0.08	0.13	0	7.93	9.57	0	0.02	9.12	0.09	0.48	0.01	85.78	0.02	0	0	0	3.76	-5.01	2.82	51.27	122.36	813.94	487.76	998.61	686.24	846.68	528.14	968.99	531.94
30.063	0	0.07	0.05	0.03	0.81	0.02	0.09	0.57	0.29	0.08	98.38	10.46	0	96.97	0.15	54.53	0	0.87	0.29	0	0.08	0.07	0	7.34	9.89	0	0.02	12.08	0.1	0.59	0	88.1	0.02	0	0	0	4.13	-4.68	3.27	51.18	124.43	814.14	487.05	999.67	686.35	846.77	527.3	971.1	532.11
30.096	0	0.07	0.06	0.03	0.61	0.02	0.1	0.4	0.23	0.06	98.79	4.76	0	97.82	0.1	46.05	0	0.69	0.23	0	0.06	0.06	0	6.42	10.01	0	0.03	8.38	0.11	0.73	0.01	96.83	0.02	0	0	0	8.03	-2.99	2.94	51.51	117.22	816.11	489.48	997.28	685.49	849.76	529.78	966.9	533.93
30.13	0	0.08	0.07	0.04	0.52	0.02	0.11	0.34	0.3	0.05	98.96	3.84	0	96.37	0.08	41.62	0	0.5	0.3	0	0.05	0.06	0	5.42	11.63	0	0.03	8.17	0.18	1.31	0.01	94.39	0.02	0	0	0	2.93	-5.6	2.56	51.12	121.83	817.05	487.91	1001.48	685.11	849.71	527.43	971.41	533.13
30.163	0	0.09	0.08	0.04	0.44	0.02	0.11	0.27	0.29	0.05	99.12	2.54	0	96.06	0.08	36.59	0	0.39	0.29	0	0.05	0.07	0	5.18	11.35	0	0.03	8.66	0.13	1.46	0.01	93.78	0.02	0	0	0	4.33	-6.03	2.38	51.06	121.65	818.51	488.85	999.11	682.04	849.17	528.22	970.7	533.34
30.196	0	0.1	0.08	0.04	0.43	0.02	0.11	0.27	0.46	0.07	99.13	3.24	0	96.6	0.09	36.42	0	0.36	0.46	0	0.07	0.12	0	5.19	11.35	0	0.03	14.63	0.12	1.46	0.01	86.64	0.02	0	0	0	2.59	-5.27	3.59	50.93	123.11	818.14	486.61	1003.06	683.33	851.55	524.3	974.23	534.48
30.23	0	0.11	0.08	0.04	0.39	0.02	0.11	0.26	0.58	0.09	99.21	3.79	0	97.85	0.07	33.6	0	0.29	0.58	0	0.09	0.13	0	3.79	12.63	0	0.02	19.49	0.21	3.16	0.01	95.79	0.03	0	0	0	2.69	-2.91	4.98	51.22	122.67	820.32	489.41	1005.5	687.05	855.28	529.23	977.82	534.98
30.263	0	0.13	0.09	0.04	0.36	0.02	0.12	0.23	0.54	0.09	99.28	6.26	0	95.52	0.06	30.59	0	0.32	0.54	0	0.09	0.1	0	3.95	13.08	0	0.02	29.06	0.21	3.33	0.02	97.51	0.02	0	0	0	5.34	-6.7	3.41	51.13	121.13	820.52	489.86	1005	688.18	854.35	529.49	975.32	535.61
30.296	0	0.12	0.08	0.04	0.43	0.02	0.11	0.29	0.54	0.1	99.15	10.46	0	97.66	0.07	35.97	0	0.33	0.54	0	0.1	0.07	0	3.73	11.6	0	0.02	30.65	0.17	3.76	0.02	97.36	0.02	0	0	0	5.56	-3.35	4.07	51.22	118.06	821.37	489.92	1003.53	685.65	856.12	530.39	974.12	534.21
30.33	0	0.09	0.07	0.03	0.51	0.02	0.09	0.4	0.4	0.07	98.98	6.19	0	95.54	0.09	41.16	0	0.4	0.4	0	0.07	0.06	0	2.73	9.95	0	0.02	18.34	0.2	6.16	0.02	92.26	0.02	0	0	0	4.06	-6.68	3.82	51.03	120.04	822.07	490.19	1004.6	685.62	855.88	528.24	975.65	536.39
30.363	0	0.09	0.06	0.04	0.6	0.02	0.08	0.49	0.48	0.07	98.81	9.11	0	95.74	0.1	45.81	0	0.44	0.48	0	0.07	0.06	0	2.78	11.01	0	0.02	18.9	0.23	6.16	0.03	92.07	0.03	0	0	0	4.82	-6.44	3.7	51.13	118.95	823.29	491.24	1005.05	686.78	857.07	530.1	975.88	536.03
30.397	0	0.08	0.06	0.04	0.58	0.03	0.08	0.51	0.76	0.08	98.84	5.36	0	95.55	0.12	44.8	0	0.51	0.76	0	0.08	0.19	0	2.42	10.94	0	0.02	12.82	0.25	8.07	0.03	94.63	0.03	0	0	0	5.53	-6.66	4.13	51.33	118.97	823.74	491.76	1004.76	686.62	857.57	530.25	976.35	536.92
30.43	0	0.07	0.06	0.03	0.69	0.03	0.08	0.62	0.74	0.09	98.63	7.06	0	94.92	0.16	49.7	0	0.68	0.74	0	0.09	0.18	0	2.74	10.26	0	0.03	11.56	0.22	7.71	0.03	92.74	0.03	0	0	0	5.01	-7.36	3.55	51.18	122.06	822.53	490.76	1004.66	685.8	854.89	529.38	976.72	536.84
30.463	0	0.07	0.05	0.04	0.82	0.03	0.07	0.76	0.8	0.1	98.35	10.75	0	95.63	0.19	55.08	0	0.74	0.8	0	0.1	0.19	0	2.88	11.68	0	0.02	11.92	0.23	7.02	0.03	95.05	0.03	0	0	0	5.07	-6.58	2.88	51.1	121.94	821.83	490.25	1005.32	686.8	854.28	529.71	976.05	536.18
30.497	0	0.06	0.04	0.03	1.02	0.03	0.06	0.98	0.7	0.14	97.96	14.03	0	95.66	0.23	61.26	0	0.94	0.7	0	0.14	0.2	0	2.81	9.52	0	0.02	7.18	0.28	6.83	0.03	96.54	0.03	0	0	0	4.74	-6.53	2.71	51.11	119.62	821.09	490.13	1004.69	687.3	854.54	529.89	974.04	535.18
30.53	0	0.05	0.04	0.03	1.29	0.02	0.06	1.28	0.63	0.16	97.42	20.31	0	95.61	0.28	68.04	0	1.25	0.63	0	0.16	0.15	0	2.98	8.28	0	0.02	7.1	0.32	6.06	0.03	92.27	0.03	0	0	0	4.18	-6.6	2.7	51.19	122.78	820.85	490.11	1004.12	686.33	852.58	529.8	975.24	535.23
30.563	0	0.05	0.03	0.03	1.47	0.03	0.06	1.5	0.72	0.16	97.01	27.17	0	95.54	0.32	71.31	0	1.74	0.72	0	0.16	0.19	0	3.04	9.75	0	0.03	8.55	0.36	6.13	0.03	94.16	0.03	0	0	0	3.58	-6.68	2.81	51.07	122.59	820.67	490.92	1003.16	686.04	852.22	530.1	974.67	535.98
30.597	0	0.05	0.03	0.04	1.54	0.03	0.06	1.52	0.9	0.15	96.93	31.62	0	95.95	0.32	72.27	0	2.02	0.9	0	0.15	0.23	0	3.53	11.46	0	0.03	9.77	0.41	5.2	0.03	93.25	0.04	0	0	0	4.41	-6.18	3.23	51.25	122.26	820.2	490.46	1003.01	686.33	852.49	529.59	974.58	535.94
30.63	0	0.05	0.03	0.03	1.61	0.03	0.05	1.59	1.07	0.15	96.77	34.33	0	95.6	0.39	73.56	0	2.13	1.07	0	0.15	0.28	0	3.35	9.62	0	0.02	11.7	0.47	4.89	0.03	92.85	0.04	0	0	0	5.58	-6.61	3.17	51.27	122.66	819.18	489.27	1003.72	686.93	852.11	528.65	974.54	536.09
30.663	0	0.05	0.03	0.03	1.91	0.03	0.05	1.87	1.02	0.13	96.19	46.79	0	97.71	0.48	78.39	0	2.32	1.02	0	0.13	0.22	0	3.58	8	0	0.02	13.34	0.39	3.75	0.03	89.47	0.04	0	0	0	5.35	-3.24	2.68	51.25	124.89	818.8	489.71	1002.24	686.03	849.63	529.65	974.37	535.67
30.697	0	0.05	0.03	0.03	1.83	0.03	0.05	1.77	1.01	0.13	96.34	40.42	0	94.58	0.38	77.47	0	2.05	1.01	0	0.13	0.19	0	3.27	7.43	0	0.02	11.04	0.56	3.73	0.04	86.26	0.04	0	0	0	4.32	-7.7	2.38	51.1	120.97	817.98	489.16	1002.91	687.02	851.14	528.91	971.94	535.13
30.73	0	0.05	0.03	0.03	1.92	0.03	0.05	1.89	0.9	0.14	96.15	42.75	0	93.96	0.32	79.14	0	1.91	0.9	0	0.14	0.27	0	3.46	7.04	0	0.02	10.57	0.67	3.79	0.04	90.06	0.04	0	0	0	5.13	-8.28	3	51.13	119.08	817.59	489.72	1003.31	688.97	852.65	529.18	971.52	536.35
30.764	0	0.04	0.03	0.03	1.98	0.03	0.05	1.92	1.01	0.1	96.05	42.03	0	97.7	0.27	80.39	0	1.61	1.01	0	0.1	0.48	0	3.25	6.6	0	0.03	8.94	0.63	3.31	0.03	93.13	0.05	0	0	0	5.53	-3.26	2.85	51.18	121.18	818.78	491.77	1000.87	687.51	850.88	531.63	971.97	536.51
30.797	0	0.05	0.03	0.03	1.86	0.03	0.05	1.77	1.1	0.11	96.29	44.22	0	96.63	0.25	78.48	0	1.49	1.1	0	0.11	0.49	0	3.36	7.55	0	0.03	11.97	0.89	3.36	0.05	91.03	0.06	0	0	0	2.23	-5.22	3.49	50.99	120.34	819.38	491.35	1002.58	687.8	853.01	530.79	973.27	535.15
30.83	0	0.05	0.03	0.03	1.6	0.03	0.05	1.48	1.35	0.09	96.8	38.75	0	94.8	0.18	74.39	0	1.16	1.35	0	0.09	0.76	0	3.38	6.93	0	0.03	13.25	0.98	3.49	0.05	94.28	0.06	0	0	0	4.31	-7.49	3.64	51.1	120.99	819.75	492.08	1002.14	687.98	852.77	531.6	973.67	536.44
30.864	0	0.05	0.03	0.03	1.52	0.03	0.05	1.37	1.55	0.09	96.97	38.22	0	95.25	0.13	72.81	0	1.04	1.55	0	0.09	0.6	0	3.79	6.66	0	0.03	14.55	1.16	3.35	0.05	95.52	0.07	0	0	0	2.68	-7.01	3.78	50.93	119.5	819.83	492.28	1002.91	688.48	854.04	532.03	973.47	536.08
30.897	0	0.05	0.03	0.03	1.43	0.03	0.06	1.28	1.35	0.13	97.14	32.34	0	96.02	0.1	71.08	0	1	1.35	0	0.13	0.56	0	4.1	7.61	0	0.03	13.07	1.18	3.47	0.05	94.29	0.07	0.01	0	0	3.46	-6.08	3.41	50.95	119.31	820.13	492.91	1003.17	689.52	854.08	532.82	973.33	536.68
30.93	0	0.06	0.04	0.03	1.17	0.03	0.06	0.99	1.28	0.13	97.65	19.63	0	96.69	0.08	65.45	0	0.76	1.28	0	0.13	0.42	0	3.96	7.77	0	0.04	10.34	1.09	3.08	0.04	92.33	0.07	0.01	0	0	3.18	-5.13	2.73	50.99	120.41	821.03	493.25	1003.57	688.76	853.6	532.47	973.89	537.81
30.964	0	0.06	0.04	0.03	1.18	0.03	0.06	0.98	0.73	0.11	97.64	23.33	0	97.51	0.07	65.69	0	0.65	0.73	0	0.11	0.21	0	4.15	9.02	0	0.04	12.84	1.28	2.77	0.04	99.11	0.07	0.01	0	0	2.6	-3.66	3.01	50.93	115.92	821.8	493.53	1003.89	688.64	856.64	531.78	972.37	538.39
30.997	0	0.06	0.04	0.03	1.07	0.03	0.06	0.86	0.8	0.12	97.87	22.42	0	97.28	0.09	62.42	0	0.69	0.8	0	0.12	0.14	0	3.76	8.52	0	0.05	15.47	1.46	3	0.04	88.13	0.08	0.01	0	0	2.49	-4.12	2.51	50.91	118.17	821.96	493.6	1003.39	688.35	854.86	532.98	972.97	536.69
31.03	0	0.07	0.04	0.03	1.19	0.03	0.06	0.97	0.95	0.07	97.63	33.94	0	97.18	0.11	65.22	0	0.9	0.95	0	0.07	0.1	0	3.73	8.06	0	0.05	19.82	1.63	2.81	0.04	92.89	0.08	0.01	0	0	4.1	-4.3	1.82	51.1	120.3	821.57	494.18	1002.3	688.11	852.42	534.49	972.69	537.22
31.064	0	0.07	0.04	0.03	1.27	0.03	0.06	1.05	0.77	0.07	97.46	41.77	0	98.12	0.14	67.32	0	0.98	0.77	0	0.07	0.07	0	4.44	8.14	0	0.05	21.88	1.39	2.37	0.04	91.1	0.08	0	0	0	1.13	-2.23	0.97	50.75	119.27	820.99	492.01	1002.5	686.47	851.98	532.77	971.25	533.31
31.097	0	0.06	0.04	0.03	1.2	0.03	0.06	0.97	1.11	0.08	97.61	26.54	0	97.83	0.18	65.5	0	1.01	1.11	0	0.08	0.1	0	4.33	7.24	0	0.05	15.16	1.29	2.28	0.04	93.38	0.08	0	0	0	4.47	-2.96	1.26	51.25	122.98	819.78	492.27	1001.61	686.84	849.34	533.25	972.29	535.93
31.131	0	0.06	0.04	0.03	1.03	0.03	0.07	0.81	0.78	0.13	97.93	21.02	0	98.34	0.23	61.29	0	0.98	0.78	0	0.13	0.13	0	5.18	7.07	0	0.05	15.57	0.99	2.1	0.03	88.14	0.07	0.01	0	0	4.03	-1.6	1.06	51.26	120.46	819.49	492.23	1000.84	686.79	849.89	533.37	970.35	534.81
31.164	0	0.07	0.04	0.03	1.08	0.03	0.07	0.86	0.72	0.13	97.83	35.11	0	98.41	0.28	62.65	0	0.95	0.72	0	0.13	0.12	0	5.34	6.95	0	0.06	23.04	1	2.31	0.03	91.74	0.07	0	0	0	2.03	-1.36	1.25	51.03	120.75	818.37	490.38	1001.32	686.15	849.62	531.02	970.35	533.28
31.197	0	0.08	0.04	0.03	0.97	0.03	0.07	0.75	0.82	0.14	98.07	41.51	0	97.51	0.33	59.15	0	1.01	0.82	0	0.14	0.14	0	5.29	8.16	0	0.06	29.92	0.88	2.25	0.03	90.45	0.07	0	0	0	5.41	-3.66	1.54	51.46	123.19	817.06	489.47	1000.38	685.72	847.53	530.42	970.65	534.38
31.231	0	0.1	0.04	0.03	0.93	0.03	0.08	0.72	0.75	0.19	98.13	63.43	0	97.59	0.41	58.15	0	1.06	0.75	0	0.19	0.15	0	6.11	9.23	0	0.07	42.03	0.66	2.15	0.03	91.92	0.06	0	0	0	5.65	-3.49	1.6	51.49	121.84	817.42	489.79	1000.09	685.64	848.29	530.64	970.07	534.39
31.264	0	0.1	0.05	0.03	0.82	0.03	0.09	0.62	0.67	0.18	98.35	42.72	0	97.02	0.33	54.48	0	1.03	0.67	0	0.18	0.14	0	6.2	10.41	0	0.06	35.21	0.53	2.17	0.03	83.97	0.06	0	0	0	4.88	-4.59	2.4	51.51	122.94	817.48	489.02	999.69	684.16	848.33	528.97	971.17	533.91
31.297	0	0.11	0.06	0.04	0.64	0.03	0.11	0.45	0.66	0.16	98.71	20.56	0	96.81	0.27	47.17	0	0.98	0.66	0	0.16	0.15	0	6.58	13.88	0	0.06	29.34	0.45	1.92	0.03	81.57	0.05	0	0	0	5.58	-4.93	2.29	51.7	120.96	818.77	489.78	1000.32	684.99	850.14	530.21	971.05	533.67
31.331	0	0.09	0.06	0.04	0.58	0.03	0.11	0.4	0.63	0.15	98.83	8.19	0	96.54	0.19	44.46	0	0.92	0.63	0	0.15	0.2	0	6.97	13.03	0	0.06	18.79	0.37	1.95	0.02	77.06	0.04	0.01	0	0	4.71	-5.36	2.51	51.65	122.6	819.16	489.35	1000.29	683.96	849.71	529.68	972.27	532.7
31.364	0	0.1	0.06	0.04	0.56	0.02	0.12	0.38	0.51	0.12	98.88	8.45	0	96.03	0.16	43.47	0	0.81	0.51	0	0.12	0.11	0	7.3	16.49	0	0.04	20.21	0.29	1.77	0.02	74.43	0.04	0.01	0	0	4.36	-6.07	2.96	51.54	122.91	819.39	488.4	1000.67	682.56	850.27	529.1	973.16	531.77
31.398	0	0.11	0.07	0.05	0.52	0.02	0.13	0.34	0.53	0.13	98.96	9.67	0	96.63	0.15	41.34	0	0.73	0.53	0	0.13	0.1	0	6.83	18.98	0	0.04	24.19	0.16	1.39	0.02	83.3	0.03	0.01	0	0	3.93	-5.23	2.46	51.58	120.73	820.35	488.29	1001.75	682.6	851.94	527.76	972.57	532.57
31.431	0	0.11	0.08	0.05	0.45	0.02	0.14	0.28	0.49	0.12	99.11	5.19	0	95.88	0.15	36.63	0	0.77	0.49	0	0.12	0.09	0	6.5	20.55	0	0.03	20.04	0.16	1.6	0.02	81.95	0.03	0.01	0	0	4.52	-6.26	2.7	51.62	121.01	820.68	488.03	1002.76	683.3	852.68	527.62	973.58	532.66
31.464	0	0.13	0.08	0.05	0.43	0.02	0.14	0.27	0.48	0.12	99.14	7.2	0	96.71	0.13	35.69	0	0.73	0.48	0	0.12	0.06	0	6.08	21.35	0	0.03	25.82	0.13	1.49	0.02	82.26	0.03	0.01	0	0	5.02	-5.1	3.66	51.69	118.23	821.68	488.78	1003.73	684.74	855.95	527.69	974.02	533.74
31.498	0	0.12	0.09	0.05	0.39	0.02	0.15	0.24	0.57	0.13	99.22	3.9	0	96.44	0.13	32.57	0	0.74	0.57	0	0.13	0.07	0	6.47	19.96	0	0.02	20.89	0.08	1.44	0.02	80.46	0.03	0	0	0	5.6	-5.5	4.22	51.79	117.06	822.45	489.35	1003.59	684.53	857.35	527.69	974.2	534.63
31.531	0	0.11	0.09	0.04	0.38	0.02	0.15	0.24	0.58	0.14	99.23	2.94	0	96.7	0.15	32.36	0	0.69	0.58	0	0.14	0.09	0	6.73	17.47	0	0.02	14.41	0.06	1.6	0.02	86.48	0.03	0	0	0	5.78	-5.11	4.14	51.82	117.26	823.24	489.55	1003.51	683.72	857.5	528.6	974.63	534
31.564	0	0.09	0.08	0.04	0.44	0.02	0.13	0.28	0.63	0.17	99.11	3.28	0	95.82	0.17	36.67	0	0.62	0.63	0	0.17	0.14	0	6.57	14.57	0	0.02	11.05	0.07	1.89	0.02	85.69	0.03	0.01	0	0	6.04	-6.33	3.43	51.64	120.04	822.5	488.42	1004.06	683.7	855.41	527.62	975.31	533.66
31.598	0	0.08	0.07	0.04	0.46	0.02	0.12	0.31	0.59	0.16	99.07	3.23	0	95.31	0.21	38.16	0	0.54	0.59	0	0.16	0.17	0	5.72	12.87	0	0.02	6.78	0.07	2.47	0.03	92.93	0.03	0.01	0	0	6.42	-6.94	3.75	51.69	116.96	823.13	488.86	1003.64	683.3	857.31	527.48	974.08	534.13
31.631	0	0.08	0.07	0.03	0.48	0.02	0.11	0.32	0.57	0.13	99.03	2.99	0	95.11	0.23	39.34	0	0.53	0.57	0	0.13	0.15	0	5.51	10.67	0	0.02	8.41	0.06	2.33	0.02	82.87	0.03	0.01	0	0	5.78	-7.16	3.15	51.6	120.69	823.1	488.04	1003.65	682.09	854.9	527.39	975.48	532.64
31.664	0	0.09	0.07	0.03	0.5	0.02	0.1	0.33	0.55	0.1	99.01	4.06	0	95.09	0.23	40.18	0	0.54	0.55	0	0.1	0.11	0	4.96	9.35	0	0.01	13.79	0.05	2.3	0.02	85.61	0.03	0.01	0	0	5.51	-7.18	2.84	51.51	120.77	823.15	487.91	1003.76	681.99	854.65	527.56	975.33	532.11
31.698	0	0.1	0.06	0.03	0.58	0.02	0.1	0.4	0.58	0.09	98.84	13.66	0	95	0.25	44.84	0	0.47	0.58	0	0.09	0.09	0	5.34	10.59	0	0.02	25.56	0.03	1.96	0.02	69.84	0.03	0.01	0	0	7.28	-7.28	3.39	51.73	120.11	822.81	487.31	1003.95	681.72	855.48	526.1	975.34	533.87
31.731	0	0.11	0.05	0.03	0.69	0.02	0.09	0.5	0.59	0.09	98.62	41.07	0	95.16	0.24	50.24	0	0.46	0.59	0	0.09	0.07	0	5.13	9.73	0	0.01	38.6	0.03	1.82	0.02	81.33	0.03	0.02	0	0	6.32	-7.11	2.98	51.65	120.43	822.61	487.14	1003.75	681.74	854.69	526.59	974.98	532.33
31.765	0	0.1	0.05	0.03	0.74	0.02	0.08	0.53	0.53	0.11	98.52	35.67	0	94.78	0.22	52.25	0	0.47	0.53	0	0.11	0.1	0	4.64	10.3	0	0.01	33.74	0.02	1.57	0.01	84.63	0.03	0.01	0	0	7.14	-7.5	2.96	51.65	120.19	822.44	487.34	1003.42	681.64	854.55	526.61	974.56	533.26
31.798	0	0.09	0.05	0.04	0.82	0.02	0.08	0.61	0.57	0.13	98.36	38.25	0	94.58	0.23	55.42	0	0.48	0.57	0	0.13	0.13	0	4.26	11.96	0	0.02	31.95	0.02	1.68	0.01	81.09	0.03	0.01	0	0	7.37	-7.7	2.8	51.7	120.75	821.82	486.9	1003.91	682.06	854.09	526.21	974.6	533.7
31.831	0	0.08	0.05	0.04	0.79	0.02	0.08	0.59	0.52	0.14	98.42	18.15	0	95.43	0.2	54.38	0	0.45	0.52	0	0.14	0.15	0	4.32	12.73	0	0.02	20.2	0.02	1.87	0.01	93.17	0.03	0.01	0	0	5.82	-6.8	2.58	51.62	118.83	821.76	487.04	1004.05	682.68	854.83	526.55	973.51	532.54
31.865	0	0.07	0.05	0.04	0.79	0.02	0.08	0.59	0.52	0.2	98.41	11.96	0	95.52	0.21	54.47	0	0.5	0.52	0	0.2	0.29	0	3.96	14.02	0	0.02	12.97	0.02	1.94	0.01	91.42	0.03	0.01	0	0	4.87	-6.71	2.53	51.52	120.71	821.75	487.7	1003.97	682.79	853.82	527.09	974.38	533.09
31.898	0	0.07	0.05	0.04	0.83	0.02	0.09	0.63	0.44	0.26	98.34	14.77	0	95.72	0.24	55.74	0	0.58	0.44	0	0.26	0.27	0	4.27	15.78	0	0.02	10.4	0.02	1.84	0.01	87.93	0.02	0	0	0	5.59	-6.47	2.14	51.59	121.21	821.99	487.89	1003.96	682.88	853.31	527.92	974.41	532.9
31.931	0	0.07	0.04	0.04	0.95	0.02	0.08	0.73	0.38	0.28	98.11	20.86	0	95.99	0.31	59.6	0	0.6	0.38	0	0.28	0.23	0	4.92	17.14	0	0.02	11.65	0.02	1.49	0.01	78.08	0.02	0	0	0	6.65	-6.12	2.29	51.74	120.82	821.9	488	1002.95	682.36	853.09	528.07	973.82	532.93
31.965	0	0.07	0.05	0.04	0.88	0.02	0.09	0.65	0.37	0.3	98.24	20.29	0	96.12	0.27	57.36	0	0.63	0.37	0	0.3	0.17	0	5.91	14.46	0	0.01	18.94	0.02	1.14	0.01	78.4	0.02	0	0	0	7.67	-5.95	1.54	51.77	118.45	821.97	487.88	1003	682.6	853.62	528.67	972.01	532.5
31.998	0	0.09	0.05	0.04	0.85	0.02	0.09	0.62	0.33	0.29	98.3	33.2	0	96.2	0.29	56.2	0	0.68	0.33	0	0.29	0.1	0	6.2	14.02	0	0.01	28.43	0.02	0.96	0.01	84.75	0.02	0	0	0	7.6	-5.85	1.8	51.88	118.56	822.15	487.94	1003.19	682.83	853.99	528.63	972.48	532.49
32.031	0	0.08	0.04	0.04	0.95	0.02	0.09	0.71	0.45	0.35	98.09	42.78	0	97.13	0.34	59.6	0	0.81	0.45	0	0.35	0.17	0	6.74	13.14	0	0.01	30.12	0.02	0.83	0	88.79	0.02	0	0	0	6.83	-4.39	1.55	51.85	118.44	823.32	488.14	1003.51	681.79	854.58	528.64	972.97	532.29
32.065	0	0.07	0.05	0.04	0.9	0.02	0.09	0.66	0.42	0.35	98.2	20.93	0	97.23	0.4	57.81	0	0.83	0.42	0	0.35	0.25	0	8.15	11.11	0	0.01	18.99	0.02	0.53	0	92.72	0.01	0	0	0	4.93	-4.21	1.28	51.51	121.53	822.96	487.84	1003.95	681.01	852.86	527.95	974.29	532.67
32.098	0	0.07	0.04	0.04	0.92	0.02	0.1	0.67	0.52	0.46	98.16	16.26	0	96.7	0.52	58.24	0	0.89	0.47	0	0.46	0.48	0	9.07	12.57	0	0	14.69	0.02	0.48	0	95.69	0.01	0	0	0	6.51	-5.12	0.85	51.71	117.37	823.52	488.35	1004.13	682.09	854.87	529.08	972.19	532.56
32.132	0	0.06	0.04	0.04	0.93	0.02	0.11	0.68	0.7	0.41	98.14	12.8	0	96.87	0.7	58.42	0	0.88	0.37	0	0.41	0.69	0	10.61	11.04	0	0	5.58	0.02	0.37	0	96.29	0.01	0	0	0	4.85	-4.84	0.9	51.58	119.63	823.21	488.23	1004.37	681.54	853.76	528.38	973.31	533.06
32.165	0	0.05	0.04	0.04	1.09	0.02	0.11	0.83	0.85	0.45	97.81	18.88	0	96.63	0.85	63.15	0	0.88	0.36	0	0.45	0.59	0	12.04	10.86	0	0	5.54	0.03	0.35	0	98.4	0.01	0	0	0	3.25	-5.22	0.77	51.32	120.61	823.49	488.5	1005.2	681.82	853.7	528.46	974.22	533.22
32.198	0	0.06	0.04	0.04	1.03	0.02	0.12	0.77	0.82	0.54	97.95	17.87	0	96.49	0.82	61.22	0	0.98	0.57	0	0.54	0.57	0	13.13	12.41	0	0	8.68	0.03	0.33	0	96.87	0.01	0	0	0	3.41	-5.43	0.65	51.39	120.59	823.01	487.96	1006.38	683.33	853.94	528.48	974.46	532.75
32.232	0	0.06	0.04	0.04	1.03	0.02	0.14	0.77	1.03	0.43	97.93	19.86	0	96.77	1.03	61.13	0	0.99	0.67	0	0.43	0.4	0	14.85	14.23	0	0	9.5	0.07	0.34	0	97.69	0.01	0	0	0	6.52	-5	0.78	51.68	120.59	824.16	489.1	1006.11	684.09	854.49	530.49	975.05	533.48
32.265	0	0.07	0.04	0.04	1.15	0.03	0.15	0.88	1.26	0.41	97.7	34.82	0	96.71	1.26	63.91	0	1.11	1.1	0	0.41	0.37	0	16.35	17.94	0	0	21.63	0.07	0.32	0	96.75	0.01	0	0	0	1.33	-5.09	0.4	51.18	122.37	823.3	488.6	1007.15	683.49	853.35	528.82	975.64	533.44
32.298	0	0.09	0.04	0.05	0.98	0.03	0.2	0.72	1.65	0.26	98.04	47.54	-3.38	96.67	1.47	59.05	0	0.96	1.65	0	0.26	0.31	0	18.46	19.36	0	0	33.05	0.1	0.3	0	93.78	0.01	0	0	0	5.39	-5.16	1.08	51.41	119.71	823.21	489.16	1006.38	684.45	854.94	529.13	974.47	535.58
32.332	0	0.08	0.04	0.04	0.97	0.03	0.19	0.7	1.22	0.1	98.06	34.38	-1.71	98.23	1.22	58.8	0	1	1.15	0	0.1	0.12	0	19.29	16.97	0	0.01	26.49	0.11	0.19	0	96.3	0.01	0	0	0	3.32	-1.91	0.19	51.36	120.54	821.66	489.85	1005.51	685.21	852.51	530.33	972.95	535.44
32.365	0	0.09	0.05	0.03	0.89	0.03	0.15	0.63	1.07	0.04	98.22	32.46	0	98.45	1.07	56.2	0	1.11	0.91	0	0.04	0.05	0	16.17	11.54	0	0.01	28.01	0.1	0.19	0	96.15	0.01	0	0	0	4.43	1.24	0.37	51.53	126.1	817.85	488.75	1003.11	685.53	846.81	530.16	972.82	535.06
32.399	0	0.06	0.05	0.03	0.87	0.02	0.14	0.61	0.81	0.01	98.27	14.45	0	98.22	0.81	55.62	0	1.12	0.36	0	0.01	0.01	0	15.59	8.87	0	0.01	7.46	0.1	0.15	0	98.11	0.02	0	0	0	5.35	1.94	2.6	51.68	123.69	810.76	487.96	996.39	686.09	843.38	527.34	966.75	536.26
32.432	0	0.06	0.06	0.03	0.71	0.02	0.11	0.47	0.49	0.01	98.58	6.93	0	97.95	0.49	49.98	0	0.99	0.38	0	0.01	0.02	0	11.03	5.36	0	0.02	4.1	0.15	0.2	0	57.65	0.02	0	0	0	-0.49	2.66	0.47	51.18	117.93	808.15	486.65	994.02	683.94	841.69	526.13	959.48	531.98
32.465	0	0.06	0.06	0.03	0.7	0.02	0.1	0.47	0.36	0.01	98.59	5.97	0	97.21	0.36	49.96	0	0.94	0.29	0	0.01	0.02	0	9.06	2.64	0	0.02	2.19	0.15	0.18	0	59.4	0.02	0	0	0	1.92	4.24	1.01	51.34	118.9	804.49	485.29	991.17	683.46	838.57	524.41	957.14	533.16
32.499	0	0.06	0.05	0.03	0.75	0.02	0.08	0.51	0.23	0.01	98.5	5.89	0	98.22	0.23	52.06	0	0.86	0.19	0	0.01	0.02	0	6.79	1.45	0	0.01	0.68	0.2	0.22	0	54.89	0.02	0	0	0	1.91	1.96	2.35	51.47	118.73	802.84	483.53	990.89	684.55	838.81	522.91	957.32	530.25
32.532	0	0.05	0.05	0.02	0.79	0.02	0.07	0.54	0.19	0.02	98.42	6.13	0	98.08	0.16	53.57	0	0.99	0.19	0	0.02	0.02	0	5.81	0.75	0	0.01	0.55	0.24	0.25	0	85.1	0.02	0	0	0	3.32	2.33	2.17	51.6	117.16	802.47	483.91	988.81	684.43	838.13	524.36	955.21	528.51
32.565	0	0.05	0.04	0.02	0.97	0.02	0.06	0.7	0.14	0.02	98.06	9.29	0	98.19	0.1	59.68	0	1.08	0.14	0	0.02	0.01	0	5.29	0.5	0	0.01	0.67	0.21	0.25	0	51.55	0.02	0	0	0	4	2.02	2.22	51.68	119.79	802.55	484.04	987.22	682.31	836.14	524.24	955.83	529.02
32.599	0	0.05	0.04	0.02	0.93	0.02	0.06	0.67	0.12	0.02	98.14	7.7	0	98.24	0.08	58.73	0	0.89	0.12	0	0.02	0.01	0	3.69	0.5	0	0.01	0.74	0.21	0.26	0	66.96	0.02	0	0	0	1.73	1.9	2.09	51.57	118.84	802.01	483.37	986.26	680.52	835.73	522.83	954.46	527.96
32.632	0	0.05	0.04	0.02	0.91	0.02	0.06	0.65	0.2	0.01	98.17	7.4	0	97.5	0.06	58.42	0	0.71	0.2	0	0.01	0.01	0	3.47	0.57	0	0.01	1.92	0.16	0.23	0	37.59	0.03	0	0	0	3.87	3.69	0.8	51.63	118.78	800.53	483.76	983.79	679.63	832.63	524.18	951.32	528.66
32.665	0	0.05	0.04	0.02	1.05	0.02	0.05	0.78	0.22	0.02	97.89	10.91	0	98.2	0.05	62.63	0	0.85	0.22	0	0.02	0.01	0	3.22	0.64	0	0.01	4.56	0.11	0.18	0	39.56	0.03	0	0	0	4.4	2.01	2.22	51.66	118.77	799.42	482.72	984.44	681.03	833.71	522.44	952.31	528.95
32.699	0	0.05	0.04	0.02	1.16	0.02	0.05	0.88	0.19	0.02	97.68	14.98	0	98.69	0.05	65.63	0	0.78	0.19	0	0.02	0	0	2.29	0.7	0	0.01	6.09	0.07	0.14	0	76.53	0.03	0	0	0	4.38	0.4	1.63	51.68	116.03	801.01	485.19	983.3	681.24	834.67	525.44	950.65	528.93
32.732	0	0.05	0.03	0.02	1.46	0.02	0.04	1.17	0.2	0.01	97.08	29.44	0	98.45	0.05	72.69	0	0.78	0.2	0	0.01	0	0	2.37	0.86	0	0.01	9.77	0.06	0.12	0	28.03	0.03	0	0	0	3.94	1.24	0.53	51.72	120.2	801.25	485.99	983.33	680.79	831.72	527.12	951.9	529.4
32.766	0	0.04	0.03	0.02	1.72	0.02	0.04	1.44	0.1	0.01	96.55	30.76	0	98.24	0.04	77.64	0	0.87	0.1	0	0.01	0	0	1.61	1.04	0	0.01	5.6	0.03	0.09	0	36.96	0.02	0	0	0	4.75	1.88	0.41	51.72	118.95	801.11	486.06	983.2	681.04	832.12	527.23	951.04	529.86
32.799	0	0.04	0.03	0.02	1.78	0.02	0.04	1.5	0.09	0.01	96.45	29.51	0	98.56	0.04	78.84	0	0.62	0.09	0	0.01	0	0	1.3	0.87	0	0.01	3.66	0.02	0.07	0	69.64	0.02	0	0	0	3.39	0.85	0.13	51.63	120.9	801.18	486.93	983.31	681.36	830.94	528.26	951.83	530.21
32.832	0	0.04	0.03	0.02	1.72	0.02	0.04	1.44	0.09	0.01	96.57	27.53	0	98.15	0.03	77.91	0	0.51	0.09	0	0.01	0	0	1.29	0.81	0	0.01	3.38	0.02	0.06	0	87.67	0.02	0	0	0	4.54	2.14	0.28	51.64	118.16	801.5	487.72	982.84	682.04	832.41	528.94	950.56	530.86
32.866	0	0.03	0.03	0.02	1.94	0.02	0.04	1.68	0.1	0.01	96.11	32.18	0	98.64	0.03	81.66	0	0.58	0.1	0	0.01	0	0	1.29	0.67	0	0.01	2.4	0.02	0.05	0	74.12	0.02	0	0	0	3.39	0.59	0.44	51.25	119.07	800.68	487.66	983.1	682.55	831.8	528.44	950.84	531.44
32.899	0	0.03	0.02	0.02	2.05	0.02	0.03	1.79	0.11	0.01	95.9	35.05	0	98.67	0.04	83.22	0	0.61	0.11	0	0.01	0	0	1.3	0.6	0	0.01	2.44	0.02	0.05	0	55.71	0.02	0	0	0	2.98	0.45	2	51.15	117.73	802.11	488.45	982.72	682.53	834.41	528.3	952.11	530.99
32.932	0	0.04	0.03	0.02	1.9	0.02	0.04	1.63	0.2	0.02	96.2	37.97	0	98.65	0.04	81.05	0	0.47	0.2	0	0.02	0.01	0	1.33	0.85	0	0.01	6.18	0.01	0.04	0	66.87	0.02	0	0	0	2.53	-0.55	2.1	51.07	120.61	803	488.82	983.47	682.06	833.9	528.39	954.45	531.88
32.966	0	0.04	0.03	0.03	1.92	0.02	0.04	1.65	0.25	0.02	96.16	47.1	0	98.41	0.04	81.33	0	0.56	0.25	0	0.02	0.03	0	1.72	1.15	0	0.01	10.56	0.01	0.03	0	82.73	0.02	0	0	0	2.82	-1.37	2.44	50.87	119.23	803.15	489.28	983.69	683.27	835.05	528.95	954.25	531.84
32.999	0	0.05	0.03	0.03	1.68	0.02	0.04	1.4	0.31	0.03	96.64	48	0	97.99	0.05	77.27	0	0.49	0.31	0	0.03	0.04	0	1.74	1.23	0	0.01	15.06	0.01	0.02	0	84.82	0.02	0	0	0	3.88	-2.57	2.97	51.06	121.53	803.44	488.94	985.05	683.48	835.22	529.71	956.73	532.13
33.032	0	0.05	0.03	0.03	1.28	0.02	0.05	1	0.29	0.05	97.44	32.64	0	97.96	0.07	69.13	0	0.43	0.29	0	0.05	0.05	0	1.96	1.39	0	0.01	15.19	0.01	0.02	0	92.45	0.01	0	0	0	4.39	-2.63	3.16	51.1	118.94	804.22	488.85	986.7	685.03	837.87	529.31	956.77	532.43
33.066	0	0.05	0.03	0.03	1.27	0.02	0.05	0.99	0.19	0.03	97.46	24.09	0	97.86	0.11	68.8	0	0.47	0.19	0	0.03	0.03	0	1.91	1.92	0	0.01	10.25	0	0.02	0	93.29	0.01	0	0	0	5.13	-2.88	2.74	51.14	122.07	805.56	489.43	987.3	684.72	836.94	529.45	958.94	533.68
33.099	0	0.05	0.03	0.03	1.31	0.02	0.05	1.02	0.15	0.02	97.38	23.52	0	98.02	0.12	69.65	0	0.45	0.15	0	0.02	0.02	0	1.99	2.5	0	0.01	9.01	0	0.02	0	91.76	0.01	0	0	0	5.34	-2.5	2.98	51.35	122.22	806.46	489.47	988.7	684.87	838.23	530.95	960.43	533.07
33.133	0	0.05	0.04	0.03	1.07	0.02	0.05	0.79	0.15	0.03	97.86	16.05	0	97.53	0.13	63.53	0	0.45	0.15	0	0.03	0.03	0	2.06	4.3	0	0.01	9.21	0.01	0.02	0	95.06	0.01	0	0	0	4.7	-3.61	2.24	51.29	122.36	806.43	488.57	990.73	686.39	838.44	530.9	960.79	531.67
33.166	0	0.05	0.04	0.03	1.05	0.02	0.05	0.77	0.17	0.03	97.9	16.4	0	96.73	0.13	63.02	0	0.37	0.17	0	0.03	0.03	0	2.01	5.03	0	0.01	10.05	0.01	0.02	0	89.57	0.01	0	0	0	4.21	-5.06	1.52	51.03	120.71	807.22	489.54	988.9	684.83	838.03	530.71	958.73	531.96
33.199	0	0.05	0.04	0.03	1.15	0.02	0.05	0.87	0.21	0.04	97.7	18.66	0	97.46	0.16	65.7	0	0.4	0.21	0	0.04	0.06	0	2.09	4.95	0	0.01	9.31	0.01	0.03	0	96.69	0.01	0	0	0	6.11	-3.77	2.15	51.39	124.01	808.1	489.54	991.06	686.34	838.54	531.22	962.53	533.19
33.233	0	0.05	0.04	0.03	1.18	0.02	0.05	0.9	0.29	0.05	97.64	17.88	0	97.83	0.17	66.43	0	0.48	0.29	0	0.05	0.11	0	1.89	5.66	0	0.01	7.93	0.02	0.04	0.01	93.9	0.01	0	0	0	5.86	-2.96	2.35	51.33	123.01	808.46	489.69	991.84	686.86	839.82	530.57	962.77	534.23
33.266	0	0.05	0.04	0.03	1.14	0.02	0.05	0.86	0.31	0.04	97.72	16.36	0	97.75	0.2	65.25	0	0.56	0.31	0	0.04	0.07	0	1.77	7.23	0	0.01	7.78	0.02	0.05	0.01	93.52	0.01	0	0	0	5.1	-3.15	2.22	51.2	123.75	808.25	489.3	992.4	687.02	839.51	530.25	963.21	533.87
33.299	0	0.05	0.04	0.03	1.15	0.02	0.05	0.87	0.27	0.04	97.7	16.18	0	97.31	0.22	65.56	0	0.53	0.27	0	0.04	0.05	0	1.72	7.31	0	0.01	5.92	0.03	0.06	0.01	97.82	0.01	0	0	0	5.58	-4.06	1.17	51.11	120.31	808.18	489.1	991.38	686.14	839.65	530.82	959.95	532.48
33.333	0	0.06	0.04	0.03	0.92	0.02	0.06	0.66	0.28	0.03	98.16	11.96	0	97.26	0.19	58.91	0	0.49	0.28	0	0.03	0.02	0	1.78	9.58	0	0.01	7.11	0.05	0.1	0.01	96.73	0.01	0	0	0	5.69	-4.16	2.22	51.22	121.18	808.51	489.04	993.25	687.87	841.31	530.1	962.43	533.7
33.366	0	0.07	0.05	0.04	0.78	0.02	0.07	0.53	0.25	0.02	98.44	10.02	0	97.14	0.2	53.8	0	0.48	0.25	0	0.02	0.01	0	1.89	12.22	0	0.01	11.49	0.07	0.11	0.01	96.19	0.01	0	0	0	4.68	-4.37	1.78	51.18	119.96	808.86	489.56	993.26	687.98	841.67	530.78	961.6	533.27
33.4	0	0.07	0.05	0.04	0.87	0.02	0.07	0.61	0.31	0.02	98.27	20.01	0	97.3	0.2	57.06	0	0.41	0.31	0	0.02	0.02	0	2.17	12.61	0	0.01	19.03	0.08	0.14	0.02	98.27	0.01	0	0	0	3.88	-4.08	0.69	50.92	118.67	806.82	487.99	991.86	685.9	839.61	528.96	958.22	532.78
33.433	0	0.07	0.05	0.04	0.89	0.02	0.07	0.63	0.38	0.03	98.21	13.77	0	97.08	0.19	57.65	0	0.68	0.38	0	0.03	0.02	0	1.9	12.5	0	0.01	12.86	0.12	0.18	0.02	91.86	0.01	0	0	0	2.36	-4.48	0.52	50.88	117.14	807.73	488.82	993.03	687.94	841.23	530.65	958.37	531.02
33.466	0	0.07	0.05	0.03	0.82	0.02	0.07	0.57	0.33	0.03	98.36	10.05	0	98.14	0.18	55.13	0	0.6	0.33	0	0.03	0.02	0	1.73	10.07	0	0.02	10.93	0.13	0.17	0.02	98.06	0.01	0.01	0	0	3.75	-2.16	0.74	51.01	121.97	806.35	487.63	993.1	687.41	838.41	529.36	960.34	532.42
33.5	0	0.06	0.05	0.03	0.87	0.02	0.06	0.61	0.27	0.03	98.26	9.38	0	98.33	0.14	57.01	0	0.53	0.27	0	0.03	0.03	0	1.7	8.1	0	0.01	5.13	0.26	0.28	0.03	91.44	0.01	0	0	0	3.94	-1.61	1.1	51.05	117.74	805.92	487.73	992.07	687.28	840.16	528.61	957.83	532.84
33.533	0	0.05	0.04	0.03	1.08	0.02	0.06	0.8	0.27	0.03	97.85	13.31	0	98.63	0.11	63.35	0	0.62	0.27	0	0.03	0.02	0	1.8	6.67	0	0.01	3.79	0.33	0.31	0.03	81.23	0.01	0	0	0	5.41	-0.6	0.7	51.19	121.12	805.64	488.73	990.57	686.76	837.21	530.34	958.28	533.81
33.566	0	0.05	0.03	0.03	1.37	0.02	0.05	1.08	0.21	0.03	97.26	21.09	0	98.43	0.09	70.21	0	1.01	0.21	0	0.03	0.03	0	1.86	6.7	0	0.01	3.42	0.32	0.32	0.03	67.84	0.01	0	0	0	5.11	-1.3	0.69	51.08	122.02	804.99	488.74	989.87	686.75	836.05	530.59	958.04	533.27
33.6	0	0.04	0.03	0.03	1.75	0.02	0.04	1.47	0.23	0.03	96.49	30.01	0	98.48	0.08	77.21	0	1.42	0.23	0	0.03	0.04	0	1.93	5.58	0	0.01	3.23	0.45	0.42	0.04	68.69	0.01	0	0	0	4.6	-1.16	1.19	51.14	122.07	803.88	488.87	988.55	686.76	835.28	530.25	957.32	533.34
33.633	0	0.04	0.03	0.03	2.04	0.02	0.04	1.77	0.26	0.03	95.93	35.23	0	98.65	0.09	81	0	2.07	0.26	0	0.03	0.04	0	2.07	4.75	0	0.01	3.42	0.39	0.42	0.05	65.1	0.01	0	0	0	3.63	-0.54	1.11	51.03	121.9	803.04	488.51	987.72	686.58	834.45	530.12	956.34	531.94
33.666	0	0.04	0.02	0.03	2.53	0.02	0.04	2.29	0.22	0.02	94.94	48.33	0	98.78	0.08	86.18	0	3.35	0.22	0	0.02	0.02	0	2.62	5.01	0	0.01	6.33	0.32	0.35	0.04	67.9	0.01	0	0	0	2.85	-0.05	0.12	51	123.1	803.4	488.37	987.71	685.74	833.1	531	956.2	530.39
33.7	0	0.04	0.02	0.03	2.63	0.02	0.04	2.41	0.28	0.02	94.75	46.74	0	98.77	0.07	87.65	0	3.06	0.28	0	0.02	0.03	0	2.44	3.34	0	0	4.06	0.37	0.37	0.04	68.25	0.02	0	0	0	-1.29	-0.08	0	50.61	115.97	801.44	486.46	984.82	681.98	834.19	526.78	950.14	528.3
33.733	0	0.04	0.02	0.03	2.72	0.02	0.04	2.52	0.24	0.02	94.55	48.14	0	98.58	0.07	88.86	0	3.06	0.24	0	0.02	0.02	0	2.77	3.55	0	0	3.48	0.28	0.31	0.04	35.03	0.02	0	0	0	1.66	0.79	1.4	50.96	117.31	800.22	486.82	984	683.3	833.81	526.5	951.03	531.06
33.767	0	0.03	0.02	0.03	2.76	0.02	0.04	2.56	0.31	0.03	94.49	49.4	0	98.75	0.08	89.38	0	2.97	0.31	0	0.03	0.02	0	3.43	3.66	0	0	1.62	0.18	0.2	0.03	38.81	0.02	0	0	0	2.01	0.13	0.91	50.86	117.33	799.75	486.51	983.58	683.17	832.87	526.84	950.16	530.19
33.8	0	0.03	0.02	0.03	2.52	0.02	0.04	2.3	0.32	0.03	94.96	45.4	0	98.69	0.08	87.34	0	2.38	0.32	0	0.03	0.02	0	3.46	3.7	0	0	2.29	0.18	0.18	0.03	29.38	0.02	0	0	0	3.84	0.4	0.97	51.11	115.68	799.75	487.1	982.81	683.51	833.38	527.56	949.01	531.02
33.833	0	0.04	0.02	0.03	2.26	0.02	0.04	2.01	0.23	0.03	95.49	42.34	0	98.61	0.09	84.92	0	1.58	0.23	0	0.03	0.01	0	3.61	3.57	0	0	4.58	0.13	0.14	0.03	44.06	0.02	0	0	0	3.23	0.67	1.33	51.12	117.61	800.39	488.15	983.18	684.11	833.25	528.41	950.81	531.9
33.867	0	0.04	0.03	0.03	1.91	0.02	0.05	1.64	0.29	0.03	96.18	36.75	0	98.75	0.09	80.4	0	1.11	0.29	0	0.03	0.02	0	4.5	4.27	0	0	6.18	0.08	0.1	0.02	79.69	0.02	0	0	0	3.05	0.15	1.63	51.01	119.72	801.73	488.81	984.15	684.92	833.59	529.94	953.31	530.87
33.9	0	0.04	0.03	0.03	1.8	0.02	0.05	1.53	0.33	0.04	96.4	41.02	0	98.33	0.09	78.84	0	0.95	0.33	0	0.04	0.04	0	4.48	4.7	0	0	9.98	0.07	0.1	0.02	55.7	0.02	0	0	0	3.12	-1.63	2.56	50.97	122.53	802.16	488.6	985.39	685.21	833.9	529.1	956.4	532
33.933	0	0.05	0.03	0.03	1.35	0.02	0.05	1.07	0.29	0.06	97.3	25.9	0	98.17	0.09	70.46	0	0.64	0.29	0	0.06	0.06	0	4.5	4.21	0	0	9.8	0.06	0.1	0.02	75.06	0.02	0	0	0	3.15	-2.1	1.66	50.89	123.76	804.18	488.44	989.59	686.89	835.54	529.49	959.26	532.77
33.967	0	0.06	0.03	0.03	1.26	0.02	0.06	0.98	0.3	0.09	97.48	32.44	0	97.51	0.11	68.4	0	0.57	0.3	0	0.09	0.11	0	5.68	7.18	0	0.01	15.8	0.04	0.08	0.02	95.68	0.02	0	0	0	4.44	-3.67	0.11	50.79	122.25	805.59	489.37	989.58	686.52	835.48	532	957.73	532.19
34	0	0.07	0.04	0.03	0.97	0.02	0.07	0.7	0.29	0.09	98.07	33.17	0	97.63	0.13	60.26	0	0.62	0.29	0	0.09	0.06	0	5.29	9.88	0	0.01	24.36	0.04	0.08	0.02	90.57	0.02	0	0	0	2.64	-3.41	1.71	50.85	122.63	806.85	488.96	991.99	687.14	838.67	529.77	961.25	532.96
34.033	0	0.07	0.05	0.03	0.89	0.02	0.08	0.63	0.31	0.09	98.22	24.43	0	97.31	0.15	57.78	0	0.6	0.31	0	0.09	0.05	0	4.93	10.95	0	0.01	21.5	0.04	0.07	0.01	93.54	0.02	0	0	0	3.19	-4.06	2.61	50.89	119.67	808.03	490.18	991.82	687.36	841.49	529.85	961.06	534.62
34.067	0	0.08	0.04	0.04	0.92	0.02	0.08	0.66	0.48	0.07	98.16	40.86	0	97.25	0.15	58.84	0	0.53	0.48	0	0.07	0.07	0	4.87	12.98	0	0.01	29.89	0.04	0.07	0.01	97.47	0.02	0	0	0	4.57	-4.17	1.84	50.88	121.06	808.94	491.3	991.44	686.72	840.34	531.5	961.32	535.9
34.1	0	0.08	0.04	0.04	1.11	0.03	0.08	0.84	0.74	0.05	97.77	59.1	0	96.6	0.13	64.6	0	0.59	0.74	0	0.05	0.09	0	5.12	16.04	0	0.01	33.31	0.04	0.08	0.01	95.45	0.02	0	0	0	3.43	-5.27	0.9	50.76	121.08	809.11	492.63	989.96	686.02	838.74	533.46	959.81	535.38
34.134	0	0.08	0.03	0.04	1.45	0.03	0.07	1.16	0.91	0.03	97.1	82.5	0	97.27	0.14	72.45	0	0.67	0.91	0	0.03	0.24	0	5.55	16.29	0	0.01	40.19	0.04	0.07	0.01	95.6	0.02	0	0	0	2.7	-4.14	1.44	50.73	120.54	809.4	492.52	989.32	685.57	839.36	533.33	959.9	533.83
34.167	0	0.08	0.03	0.04	1.52	0.03	0.07	1.24	0.77	0.03	96.96	82.4	0	96.74	0.16	74.08	0	0.54	0.77	0	0.03	0.2	0	5.2	15.1	0	0.01	38.46	0.05	0.08	0.01	93.97	0.02	0	0	0	4.76	-5.04	0.67	50.74	120.07	809.45	491.77	989.16	684.33	838.81	532.94	958.87	534.21
34.2	0	0.06	0.03	0.04	1.87	0.03	0.06	1.6	0.68	0.03	96.26	81.27	0	97.43	0.17	80.3	0	0.57	0.68	0	0.03	0.25	0	5.6	15.39	0	0.01	31.3	0.07	0.09	0.01	93.74	0.02	0	0	0	2.4	-3.82	0.51	50.53	122.65	808.53	489.89	990.02	683.46	837.36	531.03	959.99	532.45
34.234	0	0.05	0.02	0.04	2.1	0.02	0.06	1.85	0.6	0.04	95.8	73.36	0	97.95	0.18	83.89	0	0.55	0.6	0	0.04	0.26	0	6.63	16.14	0	0.01	22.05	0.07	0.1	0.01	91.73	0.02	0	0	0	5.62	-2.66	0.54	50.82	121.47	808.77	489.85	990.93	685.31	838.57	531.91	960.04	532.91
34.267	0	0.04	0.02	0.04	2.49	0.02	0.05	2.3	0.56	0.05	95.01	68.93	0	97.36	0.14	89.12	0	0.62	0.56	0	0.05	0.23	0	7.03	14.13	0	0.01	14.07	0.07	0.11	0.01	91.83	0.02	0	0	0	5.05	-3.97	0.88	50.67	122.33	808.44	489.97	990.65	685.31	838.13	531.68	960.45	533.15
34.3	0	0.04	0.02	0.04	2.53	0.02	0.06	2.34	0.5	0.05	94.94	70.53	0	97.53	0.1	89.57	0	0.65	0.5	0	0.05	0.19	0	7.31	14.62	0	0	8.74	0.08	0.14	0.01	92.57	0.01	0	0	0	5.1	-3.62	0.63	50.67	122.55	808.65	490.19	990.49	684.83	837.81	531.9	960.35	533.53
34.334	0	0.04	0.02	0.04	2.71	0.02	0.06	2.55	0.47	0.07	94.59	74.84	0	97.38	0.11	91.57	0	0.7	0.47	0	0.07	0.1	0	8.09	15.33	0	0	9.76	0.12	0.2	0	95	0.01	0	0	0	2.64	-3.92	0.06	50.41	124.94	807.4	489.53	990.91	685.37	835.64	531.99	960.58	531.81
34.367	0	0.04	0.02	0.04	2.42	0.02	0.06	2.22	0.47	0.08	95.15	65	0	97.17	0.14	88.19	0	0.65	0.47	0	0.08	0.08	0	7.79	12.85	0	0	5.9	0.11	0.18	0	90.71	0.01	0	0	0	3.69	-4.32	1.17	50.48	123.55	806.48	488.93	990.72	685.71	836.86	529.99	960.36	533.41
34.401	0	0.03	0.02	0.04	2.49	0.02	0.06	2.29	0.5	0.09	95.03	63.57	0	97.33	0.13	88.96	0	0.67	0.5	0	0.09	0.11	0	8.15	11.31	0	0	4.76	0.15	0.21	0	80.25	0.01	0	0	0	2.12	-4.02	-0.1	50.37	121.1	806.33	488.78	989.47	683.54	836.19	529.86	957.27	532.47
34.434	0	0.04	0.02	0.04	2.43	0.02	0.06	2.23	0.58	0.1	95.14	61.45	0	97.12	0.12	87.98	0	0.86	0.58	0	0.1	0.12	0	8.37	11.16	0	0	4.57	0.21	0.28	0	77.05	0.01	0	0	0	1.96	-4.41	0.63	50.45	123.05	806.75	488.23	991.26	684.58	837	529.13	960.01	532.48
34.467	0	0.03	0.02	0.03	2.57	0.02	0.05	2.39	0.48	0.06	94.86	60.75	0	96.41	0.11	89.69	0	0.88	0.48	0	0.06	0.1	0	8.29	9.08	0	0	3.12	0.22	0.28	0	85.16	0.01	0	0	0	1.52	-5.55	-0.46	50.26	121.81	806.59	488.53	989.52	683.67	835.6	530.83	957.41	530.03
34.501	0	0.04	0.02	0.03	2.59	0.02	0.06	2.41	0.37	0.05	94.83	62.36	0	96.96	0.11	89.73	0	0.99	0.37	0	0.05	0.05	0	9.89	9.67	0	0	6.7	0.23	0.3	0	84.68	0.01	0	0	0	4.33	-4.68	1.12	50.68	120.88	805.8	487.64	989.82	684.94	837.35	528.99	958.19	531.46
34.534	0	0.04	0.02	0.03	2.51	0.02	0.07	2.32	0.4	0.04	94.98	78.82	0	97.49	0.12	89	0	0.89	0.4	0	0.04	0.02	0	12.29	11.06	0	0	20.68	0.16	0.29	0	56.08	0.01	0	0	0	4.74	-3.71	0.47	50.6	121.14	805.02	487.66	988.01	683.1	835.33	528.91	956.43	532.11
34.567	0	0.04	0.02	0.03	2.77	0.02	0.06	2.62	0.3	0.02	94.46	83.17	0	97.59	0.13	91.68	0	1.14	0.3	0	0.02	0.01	0	11.61	10.88	0	0	21.53	0.15	0.28	0	66.54	0.01	0	0	0	4.63	-3.5	0.82	50.65	120.7	805.68	487.59	988.88	684.27	836.63	529.39	957.32	530.62
34.601	0	0.04	0.02	0.03	2.92	0.02	0.06	2.79	0.27	0.02	94.16	81.14	0	96.84	0.14	92.9	0	1.49	0.27	0	0.02	0.01	0	12.31	8.62	0	0	18.59	0.15	0.23	0	76.55	0.01	0	0	0	4.41	-4.89	0.34	50.85	123.05	806.21	487.45	990.01	684.42	835.8	530.03	958.85	530.16
34.634	0	0.04	0.02	0.03	3.12	0.02	0.06	3.02	0.32	0.02	93.76	74.27	0	97.28	0.12	94.75	0	1.63	0.32	0	0.02	0.02	0	11.77	8.53	0	0	10.96	0.16	0.24	0	57.79	0.01	0	0	0	4.77	-4.11	0.57	50.97	121.63	806.52	487.06	990.84	684.53	837.33	529.04	958.95	530.88
34.667	0	0.03	0.02	0.03	3.1	0.02	0.06	3	0.26	0.02	93.8	75.31	0	97.55	0.12	94.78	0	1.48	0.26	0	0.02	0.03	0	12.43	7.18	0	0	2.05	0.15	0.22	0	87.96	0.01	0	0	0	5.58	-3.59	-1.12	50.86	120.48	805.78	488.05	988.52	682.93	834.81	530.72	955.29	531.83
34.701	0	0.03	0.02	0.03	3.38	0.02	0.05	3.34	0.25	0.03	93.24	74.73	0	97.09	0.12	97.03	0	1.84	0.25	0	0.03	0.03	0	9.79	5.41	0	0	1.55	0.1	0.24	0	77.37	0.01	0	0	0	4.13	-4.46	0.35	50.98	123.77	805.61	487.53	989.05	684.27	834.67	530.37	958.44	529.51
34.734	0	0.03	0.02	0.03	3.36	0.02	0.05	3.31	0.28	0.03	93.29	73.19	0	97.23	0.13	96.58	0	2.05	0.28	0	0.03	0.03	0	9.26	5.25	0	0	1.26	0.11	0.24	0	80.65	0.01	0	0	0	4.34	-4.2	0.45	51.08	123.39	805.74	486.69	989.98	683.97	835.49	529.07	958.88	529.88
34.768	0	0.03	0.02	0.03	3.31	0.02	0.04	3.24	0.22	0.02	93.39	70.3	0	97.88	0.11	96.07	0	2.09	0.22	0	0.02	0.03	0	7.98	4	0	0	1.98	0.09	0.19	0	60.47	0.01	0	0	0	5.25	-2.85	-0.47	50.99	119.12	805.16	486.96	987.87	682.17	835.49	528.88	954.6	530.93
34.801	0	0.03	0.02	0.03	3.38	0.02	0.04	3.33	0.22	0.02	93.23	70.09	0	97.61	0.12	96.51	0	2.33	0.22	0	0.02	0.04	0	7.42	2.92	0	0	1.75	0.09	0.19	0	83.41	0.01	0	0	0	6.91	-3.44	-0.38	51.32	121.44	805.95	486.62	989.41	683.53	835.53	529.93	956.97	529.89
34.834	0	0.03	0.02	0.03	3.26	0.02	0.04	3.19	0.28	0.02	93.48	66.49	0	97.07	0.12	95.6	0	2.13	0.28	0	0.02	0.04	0	6.26	2.24	0	0	1.79	0.1	0.21	0	85.07	0.01	0	0	0	5.71	-4.5	-0.72	51.31	122.13	806.25	486.14	991.13	684.23	835.85	529.82	957.98	529.22
34.868	0	0.03	0.02	0.03	3.17	0.02	0.04	3.09	0.24	0.02	93.67	63.72	0	97.45	0.15	95.15	0	1.7	0.24	0	0.02	0.02	0	5.19	1.67	0	0	1.89	0.11	0.3	0	76.95	0.01	0	0	0	7.38	-3.78	-0.7	51.43	121.57	806.5	486.83	991.93	685.5	836.7	530.37	958.26	531.42
34.901	0	0.03	0.02	0.03	3.34	0.02	0.03	3.3	0.3	0.01	93.31	64.72	0	98.06	0.15	96.13	0	2.28	0.3	0	0.01	0.03	0	4.75	1.62	0	0	1.04	0.12	0.35	0	62.65	0.01	0	0	0	3.31	-2.39	-1.97	51.11	120.31	806.46	487.19	990.23	682.84	835.32	530.58	955.63	529.59
34.934	0	0.03	0.02	0.03	3.49	0.02	0.03	3.46	0.31	0.01	93.03	63.08	0	97.44	0.17	96.37	0	3.13	0.31	0	0.01	0.03	0	3.62	1.71	0	0	0.9	0.13	0.43	0.01	71.86	0.01	0	0	0	5.5	-3.8	-0.34	51.38	125.14	806.51	486.92	990.78	683.66	834.64	530.07	959.78	530.73
34.968	0	0.03	0.02	0.03	3.46	0.02	0.03	3.42	0.26	0.01	93.09	62.09	0	97.78	0.17	96.28	0	3.01	0.26	0	0.01	0.05	0	3.2	1.71	0	0	0.77	0.09	0.38	0.01	72.14	0.01	0	0	0	7.42	-3.06	-1.44	51.31	118.9	806.29	487.4	988.65	682.52	835.66	530.67	954.56	531.08
35.001	0	0.03	0.02	0.03	3.52	0.02	0.03	3.5	0.25	0.01	92.96	62.12	0	97.87	0.17	96.74	0	3.11	0.25	0	0.01	0.05	0	2.75	1.65	0	0	0.7	0.08	0.38	0.01	78.14	0.01	0	0	0	5.47	-2.86	-0.76	51.31	123.6	807.6	487.69	990.47	683.39	835.44	531.34	959.03	529.94
35.034	0	0.03	0.02	0.03	3.64	0.02	0.03	3.64	0.2	0.01	92.71	62.49	0	97.97	0.2	97.45	0	3.37	0.2	0	0.01	0.02	0	2.23	1.54	0	0	1.01	0.08	0.38	0.01	72.33	0.01	0	0	0	9.37	-2.61	-1.29	51.44	121.83	807.61	487.16	991.55	684.67	836.4	531.77	958.23	531
35.068	0	0.03	0.02	0.03	3.72	0.02	0.03	3.75	0.19	0.01	92.51	61.77	0	97.9	0.19	97.71	0	3.73	0.17	0	0.01	0.01	0	1.6	1.35	0	0	1.04	0.12	0.46	0.01	67.86	0.01	0	0	0	7.92	-2.8	-0.7	51.22	122.03	807.65	487.48	991.21	684.49	836.69	531.31	958.72	531
35.101	0	0.03	0.02	0.03	3.83	0.02	0.03	3.85	0.19	0	92.3	62.4	0	98.2	0.19	97.77	0	4.43	0.17	0	0	0.01	0	1.55	1.67	0	0	1.87	0.11	0.41	0.01	72.07	0.01	0	0	0	7.22	-1.99	-0.83	51.22	123.48	807.23	486.95	991.45	684.13	835.75	530.77	959.23	530.81
35.135	0	0.03	0.02	0.03	3.81	0.02	0.03	3.82	0.3	0.01	92.35	62.29	0	98.08	0.18	97.34	0	4.59	0.3	0	0.01	0.03	0	1.43	2.23	0	0	2.18	0.14	0.48	0.01	81.33	0.01	0	0	0	5.31	-2.33	-0.32	51.03	118.4	807.91	487.29	989.99	681.88	838.45	528.86	956.82	531.29
35.168	0	0.03	0.02	0.03	3.54	0.02	0.03	3.51	0.32	0.01	92.93	62.14	0	98.05	0.21	96.35	0	3.49	0.32	0	0.01	0.04	0	1.28	2.33	0	0	3.15	0.16	0.46	0.01	98.49	0.01	0	0	0	6.57	-2.42	-1.33	51.01	120.88	808.97	488.84	990.88	683.94	837.21	532.89	958.06	530.6
35.201	0	0.03	0.02	0.03	3.35	0.02	0.03	3.29	0.42	0.02	93.3	64.83	0	97.77	0.2	95.06	0	3.15	0.42	0	0.02	0.09	0	1.46	2.65	0	0	5.89	0.19	0.43	0.01	94.41	0.01	0	0	0	4.61	-3.09	-0.66	50.83	121.45	809.19	489.84	990.4	683.45	837.39	532.41	958.83	532.08
35.235	0	0.03	0.02	0.03	2.99	0.02	0.03	2.86	0.55	0.04	94.02	58.3	0	98.03	0.24	92.17	0	2.6	0.55	0	0.04	0.3	0	1.56	3.28	0	0	5.33	0.2	0.38	0.01	97.17	0.01	0	0	0	4.46	-2.46	-0.02	50.72	120.22	809.92	490.12	990.66	683.97	839.12	532.34	959.34	531.7
35.268	0	0.04	0.02	0.03	2.85	0.02	0.03	2.7	0.48	0.04	94.29	61	0	98.06	0.24	90.73	0	2.6	0.48	0	0.04	0.19	0	1.73	4.36	0	0	8.17	0.21	0.38	0.01	81.58	0.01	0	0	0	4.06	-2.37	0.55	50.61	125.53	809.25	489.48	992.33	685.2	837.48	531.72	963.01	532.43
35.301	0	0.04	0.02	0.03	2.64	0.02	0.04	2.44	0.44	0.04	94.73	49.57	0	97.75	0.24	88.16	0	2.64	0.44	0	0.04	0.24	0	1.69	4.7	0	0	4.96	0.3	0.44	0.01	62.45	0.01	0	0	0	4.38	-3.14	0.85	50.66	121.84	809.95	489.63	993.6	686.14	840.6	531.02	962.41	533.68
35.335	0	0.04	0.02	0.03	2.27	0.02	0.04	2.04	0.55	0.05	95.45	42	0	97.84	0.23	84.17	0	2.17	0.55	0	0.05	0.19	0	1.7	5.15	0	0	3.93	0.37	0.48	0.01	95.13	0.02	0	0	0	5.92	-2.94	-0.15	50.73	122.88	810.51	490.29	993.57	686.86	839.39	533.69	962.26	532.54
35.368	0	0.04	0.03	0.03	1.89	0.02	0.04	1.63	0.58	0.05	96.22	33.59	0	97.47	0.23	79.27	0	1.51	0.58	0	0.05	0.11	0	1.74	5.58	0	0	4.21	0.43	0.53	0.01	86.27	0.02	0	0	0	1.6	-3.75	0.3	50.31	124.07	810.36	489.96	994.23	686.24	839.45	532.02	963.51	532.02
35.402	0	0.04	0.03	0.03	1.94	0.03	0.04	1.68	0.94	0.07	96.11	34.93	0	97.95	0.17	80.13	0	1.53	0.94	0	0.07	0.14	0	1.9	5.46	0	0	4.31	0.5	0.48	0.01	92.98	0.02	0	0	0	6.33	-2.66	0.19	50.73	120.93	812.04	491.01	993.95	687.06	841.66	534.19	962.58	532.57
35.435	0	0.04	0.03	0.03	1.87	0.03	0.04	1.59	0.99	0.07	96.26	34.18	0	97.79	0.14	78.83	0	1.6	0.99	0	0.07	0.15	0	2.03	6.35	0	0	4.63	0.54	0.5	0.01	78.62	0.02	0	0	0	-0.15	-3.04	0.11	50.21	125.45	811.48	489.62	995.86	685.67	839.96	531.45	965.41	531.68
35.468	0	0.04	0.03	0.03	1.82	0.03	0.04	1.55	0.83	0.05	96.36	34.01	0	97.63	0.1	78.42	0	1.36	0.83	0	0.05	0.13	0	2.26	6.67	0	0	4.93	0.49	0.5	0.01	89.72	0.02	0	0	0	4.13	-3.41	0.77	50.38	124.2	812.23	490.73	993.67	684.82	840.5	532.45	964.69	533.35
35.502	0	0.04	0.03	0.03	1.82	0.03	0.04	1.54	0.72	0.04	96.36	33.24	0	97.09	0.09	78.16	0	1.39	0.72	0	0.04	0.13	0	2.45	6.49	0	0.01	4.21	0.78	0.63	0.02	96.36	0.03	0	0	0	3.74	-4.46	1.04	50.41	124.69	813.07	491.56	996.12	687.06	842.14	532.91	966.81	535.27
35.535	0	0.04	0.03	0.03	1.78	0.03	0.05	1.49	0.76	0.04	96.44	29.3	0	97.55	0.1	77.26	0	1.28	0.76	0	0.04	0.18	0	2.84	5.11	0	0.01	4.84	1.34	0.83	0.02	93.48	0.03	0	0	0	2.42	-3.58	1.67	50.27	124.11	812.68	490.99	997.46	688.07	843.55	531.37	967.59	535.76
35.568	0	0.05	0.03	0.03	1.57	0.03	0.05	1.28	0.8	0.05	96.86	22.98	0	96.39	0.12	73.42	0	1.16	0.8	0	0.05	0.15	0	2.7	4.86	0	0.01	4.69	1.62	0.92	0.02	95.62	0.04	0	0	0	4.95	-5.57	-0.07	50.28	122.59	813.07	490.67	999.66	690.26	843.89	533.52	966.47	535.09
35.602	0	0.05	0.03	0.03	1.51	0.03	0.05	1.2	0.91	0.04	96.98	20.58	0	97.49	0.15	71.61	0	1.15	0.91	0	0.04	0.11	0	3.04	4.92	0	0.01	4.64	2.57	1.2	0.02	96.43	0.04	0	0	0	3.6	-3.71	0.31	50.28	121.58	814.53	491.5	1000.03	689.98	845.71	533.61	967.28	535.18
35.635	0	0.04	0.03	0.03	1.71	0.03	0.05	1.41	1.02	0.06	96.57	26.1	0	97.64	0.2	75.53	0	1.25	1.02	0	0.06	0.09	0	2.95	3.82	0	0.01	4.85	2.28	1.11	0.02	93.68	0.04	0	0	0	3.02	-3.38	-0.99	50.08	122.01	813.62	492.19	998.43	688.98	843.01	534.93	965.02	535.45
35.668	0	0.05	0.03	0.03	1.6	0.03	0.05	1.3	1.02	0.05	96.8	22.93	0	97.4	0.23	73.4	0	1.37	1.02	0	0.05	0.05	0	2.86	4.08	0	0.01	4.85	1.99	1.07	0.02	81.39	0.04	0	0	0	3.44	-3.89	0.85	50.12	122.96	813.16	492.23	998.05	689.82	843.85	533.73	966.78	536.32
35.702	0	0.04	0.03	0.03	1.94	0.03	0.04	1.66	0.85	0.04	96.11	32.03	0	97.11	0.25	78.66	0	1.64	0.85	0	0.04	0.05	0	2.61	3.66	0	0.01	5.31	2.56	1.49	0.03	96.13	0.05	0	0	0	2.39	-4.42	1.66	50.19	123.45	813.1	492.63	997.32	689.38	843.98	533.14	967.38	536.73
35.735	0	0.04	0.03	0.03	2.12	0.03	0.04	1.86	0.72	0.05	95.76	34.18	0	97.66	0.43	81.36	0	1.65	0.72	0	0.05	0.08	0	2.71	2.71	0	0.01	3.82	2.16	1.36	0.02	96.36	0.05	0	0	0	2.82	-3.35	-1.03	50.03	122.29	812.7	492.41	995.73	687.27	841.02	535.09	963.31	534.83
35.769	0	0.04	0.02	0.03	2.52	0.03	0.04	2.32	0.6	0.05	94.96	41	0	96.69	0.44	86.05	0	1.89	0.6	0	0.05	0.18	0	2.4	2.43	0	0.01	2.04	2.75	1.87	0.03	96.04	0.05	0	0	0	1.91	-5.13	0.51	49.97	125.45	812.01	491.75	996.45	687.64	840.88	532.93	966.3	536.01
35.802	0	0.04	0.02	0.03	2.45	0.02	0.04	2.26	0.55	0.04	95.1	39.83	0	97.54	0.39	85.52	0	1.92	0.55	0	0.04	0.13	0	2.34	2.41	0	0.01	2.67	2.23	1.79	0.03	89.75	0.05	0	0	0	2.78	-3.6	-0.53	50.05	121.14	812.2	492.17	994.64	686.6	841.29	534.12	962.42	534.8
35.835	0	0.03	0.02	0.03	2.73	0.03	0.03	2.59	0.61	0.05	94.54	45.52	0	97.27	0.3	88.65	0	2.08	0.61	0	0.05	0.13	0	2	2.03	0	0.01	1.78	2.45	1.95	0.02	98.45	0.06	0	0	0	2.32	-4.14	1.19	50.15	126.85	811.4	491.25	995.95	687.23	840.32	531.85	967.09	536.42
35.869	0	0.03	0.02	0.03	2.84	0.03	0.03	2.75	0.65	0.03	94.32	47.46	0	97.23	0.27	89.76	0	2.24	0.65	0	0.03	0.09	0	1.87	1.78	0	0.01	1.88	2.31	2.12	0.03	87.71	0.06	0	0	0	1.81	-4.21	0.02	49.88	120.52	811.23	492.14	993.55	686.56	841.08	533.43	961.59	534.57
35.902	0	0.03	0.02	0.03	2.92	0.03	0.03	2.82	0.66	0.04	94.17	48.4	0	97.15	0.21	89.91	0	2.69	0.66	0	0.04	0.08	0	1.64	1.67	0	0.01	2.04	2.63	2.26	0.02	92.39	0.06	0	0	0	1.26	-4.36	1.07	50.03	126.5	811.67	491.5	995.53	686.85	840.28	532.24	966.74	535.41
35.935	0	0.04	0.02	0.03	2.9	0.03	0.03	2.78	0.78	0.04	94.2	48.34	0	97.22	0.2	89.38	0	2.74	0.78	0	0.04	0.09	0	1.48	1.37	0	0.01	1.84	3.12	2.39	0.02	92.42	0.06	0	0	0	5.83	-4.23	2.58	50.43	124.69	812	491.94	995.27	688.81	842.7	532.7	967.32	536.66
35.969	0	0.04	0.02	0.03	2.88	0.03	0.03	2.66	0.66	0.04	94.25	49.84	0	97.36	0.19	88.15	0	2.56	0.66	0	0.04	0.1	0	1.16	1.05	0	0.01	1.75	5.1	2.72	0.02	92.87	0.06	0	0	0	4.45	-3.97	1.76	50.26	126.49	812.47	491.44	996.39	687.96	841.8	532.46	968.24	536.26
36.002	0	0.04	0.02	0.03	2.82	0.03	0.03	2.55	0.67	0.05	94.35	48.84	0	97.49	0.16	86.63	0	2.87	0.67	0	0.05	0.15	0	1.06	1.06	0	0.01	1.35	6.13	2.92	0.03	88.46	0.06	0	0	0	6.38	-3.7	1.88	50.36	125.17	812.26	491.46	996.13	688.7	842.35	532.85	967.46	536.51
36.035	0	0.04	0.02	0.03	2.54	0.02	0.03	2.18	0.57	0.05	94.92	44.39	0	97.56	0.17	83.29	0	2.36	0.57	0	0.05	0.18	0	1.02	0.98	0	0.01	1.04	7.24	2.86	0.02	89.74	0.06	0	0	0	5.94	-3.56	1.9	50.27	124.22	812.68	491.82	996.39	689.07	843.17	533.18	967.35	536.34
36.069	0	0.04	0.02	0.03	2.56	0.02	0.03	2.28	0.5	0.04	94.87	43.59	0	97.2	0.18	84.36	0	2.44	0.5	0	0.04	0.21	0	0.96	1	0	0.01	1.13	5.77	2.83	0.03	89.61	0.05	0	0	0	4.83	-4.27	1.53	49.88	124.26	812.7	492.26	996.79	689.5	842.99	533.68	967.21	536.52
36.102	0	0.04	0.02	0.03	2.6	0.02	0.03	2.33	0.54	0.03	94.8	44.97	0	97.89	0.18	85.15	0	2.2	0.54	0	0.03	0.17	0	0.96	1.05	0	0.01	1.3	5.67	2.84	0.03	96.26	0.05	0	0	0	1.46	-2.82	0.61	49.46	120.3	812.2	492.8	994.83	687.65	842.89	533.48	963.17	535.64
36.136	0	0.04	0.02	0.03	2.98	0.03	0.03	2.73	0.78	0.03	94.04	55.01	0	97.24	0.17	88.05	0	2.22	0.78	0	0.03	0.13	0	0.92	1.18	0	0.01	3.63	7.78	3.82	0.03	83.07	0.05	0	0	0	4.49	-4.2	1.89	49.9	127.01	811.99	491.58	996.86	689.46	841.66	532.99	968.63	536.14
36.169	0	0.04	0.02	0.03	2.75	0.03	0.03	2.53	0.81	0.03	94.49	50.88	0	97.18	0.2	86.79	0	1.62	0.81	0	0.03	0.11	0	0.83	1.25	0	0.01	5.66	6.98	3.75	0.02	90.16	0.05	0	0	0	4.18	-4.29	2.81	49.82	124.09	812.56	492.26	997.22	690.19	844.48	532.38	968.46	537.5
36.202	0	0.04	0.02	0.03	2.91	0.03	0.03	2.72	0.91	0.03	94.18	54.86	0	97.25	0.2	88.57	0	1.44	0.91	0	0.03	0.1	0	0.86	1.25	0	0.01	4.66	7.19	3.98	0.03	97.24	0.05	0	0	0	2.39	-4.18	0.75	49.42	120.39	812.13	492.84	994.83	687.77	842.93	533.41	963.28	536.38
36.236	0	0.04	0.02	0.03	2.77	0.03	0.03	2.57	1.1	0.04	94.47	56.98	0	97.2	0.24	87.2	0	1.05	1.1	0	0.04	0.08	0	0.74	1.72	0	0.01	9.63	7.66	4.25	0.03	89.98	0.06	0	0	0	5.22	-4.27	2.69	49.91	124.86	811.86	491.98	997.04	690.7	843.54	532.64	968.31	537.44
36.269	0	0.05	0.02	0.03	2.65	0.03	0.03	2.46	1.15	0.04	94.71	76.43	0	96.46	0.25	86.61	0	0.93	1.15	0	0.04	0.05	0	0.76	2.43	0	0.02	21.36	6.57	3.88	0.03	90.09	0.06	0	0	0	5.07	-5.48	2.45	49.85	124.71	812.45	491.87	997.1	689.77	843.69	532.48	968.31	537.21
36.302	0	0.05	0.02	0.03	2.55	0.03	0.03	2.38	1.09	0.04	94.89	63.36	0	97.22	0.25	85.63	0	1	1.09	0	0.04	0.06	0	0.71	2.68	0	0.02	14.52	6.25	4.02	0.03	95.51	0.06	0	0	0	2.95	-4.22	1.2	49.64	119.01	812.6	492.65	994.24	686.9	843.99	532.81	962.95	536.09
36.336	0	0.05	0.02	0.03	2.53	0.03	0.03	2.35	1.2	0.05	94.93	64.11	0	96.38	0.26	85.24	0	0.89	1.2	0	0.05	0.05	0	0.72	3.09	0	0.02	15.31	6.69	4.2	0.04	96.4	0.06	0	0	0	2.68	-5.58	1.03	49.76	124.8	811.83	491.2	996.06	688.14	841.4	532.9	966.19	534.22
36.369	0	0.05	0.02	0.03	2.28	0.03	0.04	2.14	1.21	0.05	95.43	55.79	0	97.35	0.25	82.44	0	0.71	1.21	0	0.05	0.07	0	0.68	3.36	0	0.02	13.79	6.42	4.85	0.04	98.6	0.06	0	0	0	3.91	-3.98	1.87	49.78	119.01	811.78	492.56	993.5	687.32	843.83	532.44	962.77	536.54
36.403	0	0.04	0.03	0.03	2.19	0.03	0.04	2.04	1.15	0.05	95.62	38.1	0	96.32	0.26	81.47	0	0.73	1.15	0	0.05	0.1	0	0.74	3.46	0	0.02	4.84	5.82	4.61	0.05	96.95	0.05	0	0	0	2.22	-5.68	1.02	49.83	124.32	811.17	491.41	994.57	687.35	840.56	532.83	964.87	534.11
36.436	0	0.04	0.02	0.03	2.37	0.03	0.04	2.31	1.13	0.06	95.25	41.64	0	96.3	0.23	84.42	0	0.92	1.13	0	0.06	0.13	0	0.85	4.17	0	0.02	4.34	4.71	4.53	0.06	87.19	0.06	0	0	0	4.42	-5.71	0.99	50.15	126.2	811.14	490.49	995.5	687.28	840.05	532.23	966.22	534.93
36.469	0	0.04	0.02	0.03	2.16	0.03	0.04	2.08	1.01	0.05	95.68	37.84	0	97.87	0.24	81.9	0	0.99	1.01	0	0.05	0.16	0	0.93	5.26	0	0.02	4.22	3.95	4.39	0.07	97.92	0.05	0	0	0	3.86	-2.87	0.06	50.07	121.98	811.58	491.53	993.55	685.64	840.58	533.1	962.54	534.85
36.503	0	0.04	0.03	0.03	2.06	0.03	0.04	2	0.96	0.06	95.89	35.44	0	97.34	0.22	80.92	0	1.29	0.96	0	0.06	0.23	0	1.15	4.95	0	0.01	2.62	2.46	4.11	0.08	95.58	0.05	0	0	0	2.41	-4.01	1.05	50.2	127.22	810.63	490.19	994.23	685.61	838.74	531.41	965.93	533.98
36.536	0	0.04	0.02	0.03	2.11	0.03	0.04	2.1	1.05	0.05	95.77	36.39	0	96.56	0.21	81.85	0	1.44	1.05	0	0.05	0.26	0	1.18	4.53	0	0.01	3.97	2.06	4.29	0.07	88.04	0.06	0	0	0	4.26	-5.33	1.47	50.39	125.62	810.18	489.93	993.84	686.26	839.5	531.21	965.09	534.13
36.569	0	0.04	0.03	0.03	2.01	0.03	0.04	1.96	1.05	0.06	95.99	35.02	0	97.25	0.23	80.51	0	1.2	1.05	0	0.06	0.23	0	1.15	5.13	0	0.01	3.95	2.06	4.22	0.07	91.25	0.06	0	0	0	5.95	-4.18	2.1	50.57	123.9	810.53	489.34	994.18	686.46	841.34	530.36	965.18	534.21
36.603	0	0.04	0.03	0.03	1.83	0.03	0.04	1.76	1.2	0.07	96.34	30.22	0	97.25	0.23	77.89	0	1.12	1.2	0	0.07	0.22	0	1.17	5.03	0	0.01	4.22	1.86	4.27	0.07	88.29	0.05	0	0	0	5.77	-4.18	2.14	50.72	124	810.81	489.46	994.12	686.17	841.43	530.37	965.37	534.19
36.636	0	0.04	0.03	0.03	1.92	0.03	0.04	1.87	1.03	0.08	96.16	34.11	0	96.65	0.27	78.98	0	1.42	1.03	0	0.08	0.22	0	1.2	6.16	0	0.01	3.61	1.88	4.34	0.08	93.35	0.05	0	0	0	4.27	-5.19	1.4	50.59	123.9	811.04	489.37	994.32	685.62	840.96	530.68	964.83	533.09
36.669	0	0.04	0.03	0.03	1.84	0.03	0.04	1.78	1	0.09	96.33	32.34	0	96.46	0.29	77.72	0	1.42	1	0	0.09	0.2	0	1.16	6.43	0	0.01	2.53	1.69	4.27	0.09	95.41	0.05	0	0	0	4.08	-5.47	1.05	50.56	123.71	811.21	489.2	995.12	685.51	841.21	530.31	964.87	533.8
36.703	0	0.04	0.03	0.03	1.84	0.03	0.04	1.82	0.93	0.08	96.31	30.75	0	96.84	0.27	77.83	0	1.47	0.93	0	0.08	0.21	0	1.11	5.4	0	0.01	1.94	1.62	4.78	0.1	96.85	0.05	0	0	0	6.45	-4.89	1.93	50.87	122.18	811.99	490.06	994.61	686.21	842.96	531	965.08	534.73
36.736	0	0.04	0.03	0.03	2.05	0.03	0.04	2.06	0.83	0.06	95.88	36.56	0	96.86	0.25	81.25	0	1.48	0.83	0	0.06	0.17	0	1.14	5.23	0	0.01	2.21	1.41	4.31	0.09	96.94	0.05	0	0	0	3.57	-4.85	1.5	50.57	125.83	811.11	489.82	994.65	685.15	840.34	530.2	966.06	535.16
36.77	0	0.04	0.03	0.03	1.94	0.03	0.04	2.01	0.76	0.06	95.98	32.09	0	97.15	0.23	79.27	0	1.56	0.76	0	0.06	0.17	0	1.08	4.73	0	0.01	2	1.67	5.66	0.11	98.16	0.05	0	0	0	6.01	-4.35	1.63	50.71	120.32	813.11	491.67	994.18	686.54	843.93	532.81	964.24	534.8
36.803	0	0.04	0.03	0.03	2.06	0.03	0.04	2.11	0.86	0.05	95.77	37.24	0	97.53	0.2	81.31	0	1.66	0.86	0	0.05	0.16	0	1.27	5.52	0	0.01	4.91	1.15	4.79	0.09	94.18	0.05	0	0	0	2.41	-3.62	1.24	50.33	127.11	812.21	489.59	996.32	684.72	840.87	529.74	967.85	535.42
36.836	0	0.04	0.02	0.03	2.28	0.03	0.04	2.32	0.85	0.05	95.35	48.84	0	97.49	0.2	84.19	0	1.92	0.85	0	0.05	0.13	0	1.39	5.56	0	0.01	8.57	0.99	3.98	0.07	94.72	0.05	0	0	0	2.57	-3.69	0.56	50.2	124.46	812.62	490.24	995.19	684.88	841.12	531.71	965.57	533.15
36.87	0	0.04	0.02	0.03	2.52	0.03	0.04	2.56	0.81	0.05	94.89	53.27	0	97.01	0.21	86.79	0	2.46	0.81	0	0.05	0.13	0	1.78	5.58	0	0.01	8.17	0.86	3.17	0.06	86.82	0.05	0	0	0	5.49	-4.61	1.84	50.31	123.54	812.95	490.53	995.7	686.43	843.23	531.44	966.72	535
36.903	0	0.04	0.02	0.03	2.58	0.03	0.04	2.62	0.75	0.05	94.76	57.49	0	97.16	0.22	87.52	0	2.4	0.75	0	0.05	0.1	0	1.92	4.63	0	0.01	9.57	0.81	3.1	0.05	97.48	0.04	0	0	0	3.37	-4.34	1.06	50.15	121.19	814.17	492.55	995.49	687.05	844.15	533.86	965.34	534.49
36.936	0	0.04	0.02	0.03	2.84	0.02	0.03	2.89	0.58	0.05	94.22	55.7	0	96.91	0.22	90.09	0	2.83	0.58	0	0.05	0.06	0	2.09	4.52	0	0.01	6.09	0.65	2.5	0.04	89.99	0.05	0	0	0	1.79	-4.78	0.39	49.96	123.56	812.89	490.73	996.95	685.88	842.44	531.27	965.92	535.63
36.97	0	0.04	0.02	0.03	2.87	0.03	0.04	2.89	0.65	0.05	94.23	56.06	0	97.09	0.25	90.59	0	2.65	0.65	0	0.05	0.08	0	2.18	4.81	0	0.01	5.78	0.69	2.12	0.02	89.45	0.05	0	0	0	3.93	-4.47	0.66	50.03	124.26	812.3	490.85	995.43	686.03	841.27	532.16	965.49	535.1
37.003	0	0.04	0.02	0.03	2.91	0.02	0.04	2.91	0.53	0.04	94.18	63.14	0	96.62	0.29	90.88	0	2.74	0.53	0	0.04	0.06	0	2.31	5.26	0	0.01	9.15	0.6	1.91	0.02	81.63	0.04	0	0	0	4.26	-5.24	0.92	50.17	122.62	812.84	490.88	996.97	687.17	843.4	531.69	965.93	536.22
37.036	0	0.04	0.02	0.03	3.17	0.02	0.03	3.23	0.47	0.03	93.55	72.31	0	97.56	0.31	93.67	0	2.61	0.47	0	0.03	0.06	0	2.38	5.43	0	0.01	11.61	0.58	1.78	0.02	84.91	0.04	0	0	0	4.78	-3.57	-0.03	50.16	122.94	812.16	491.07	995.55	686.83	841.28	533.22	964.21	534.96
37.07	0	0.03	0.02	0.03	3.14	0.02	0.03	3.18	0.46	0.03	93.63	61.66	0	96.85	0.34	93.09	0	2.81	0.46	0	0.03	0.11	0	2.33	4.04	0	0	6.15	0.58	1.82	0.02	97.23	0.04	0	0	0	5.39	-4.87	1.8	50.18	126.45	811.93	491.06	995.36	687.12	841.07	532.06	967.46	536.2
37.103	0	0.03	0.02	0.03	3.13	0.02	0.03	3.18	0.36	0.03	93.65	56.4	0	96.43	0.3	92.49	0	3.25	0.36	0	0.03	0.12	0	2.1	4.05	0	0	4.04	0.61	1.96	0.03	92.36	0.04	0	0	0	4.34	-5.52	1.54	50.38	124.86	811.97	491.34	994.78	686.81	841.32	532.37	966.14	535.38
37.137	0	0.03	0.02	0.03	2.88	0.02	0.03	2.87	0.53	0.03	94.24	52.56	0	96.27	0.26	90.46	0	2.9	0.53	0	0.03	0.17	0	1.88	4.15	0	0	2.21	0.51	1.83	0.02	91.89	0.04	0	0	0	4.59	-5.75	1.81	50.44	124.79	811.39	490.59	994.58	686.66	841.21	531.53	965.96	534.88
37.17	0	0.04	0.02	0.03	2.75	0.02	0.04	2.71	0.54	0.04	94.49	52.11	0	96.11	0.25	89.08	0	2.95	0.54	0	0.04	0.15	0	1.89	5.3	0	0.01	2.54	0.44	1.75	0.03	91.35	0.04	0	0	0	4.52	-5.97	1.16	50.38	123.86	812.5	490.47	995.61	686.47	842.11	531.98	965.95	534.15
37.203	0	0.04	0.02	0.03	2.22	0.02	0.04	2.09	0.63	0.04	95.56	43.3	0	96.3	0.22	83.19	0	2.37	0.63	0	0.04	0.12	0	1.88	6.79	0	0.01	5.39	0.42	1.86	0.03	91.66	0.04	0	0	0	4.72	-5.71	1.54	50.62	123.38	813.65	490.71	996.43	686.72	843.71	532.02	967.07	534.21
37.237	0	0.05	0.03	0.03	1.87	0.03	0.05	1.68	0.7	0.05	96.26	39.67	0	96.87	0.21	78.36	0	2.03	0.7	0	0.05	0.08	0	1.98	8.15	0	0.01	9.76	0.34	1.77	0.03	95.82	0.03	0	0	0	4.53	-4.84	3.06	50.72	125.66	813.38	490.4	997.19	687.43	844.32	531.07	969.92	534.93
37.27	0	0.05	0.03	0.03	1.54	0.03	0.05	1.33	0.74	0.05	96.91	28.82	0	96.5	0.2	73.09	0	1.57	0.74	0	0.05	0.08	0	1.71	7.46	0	0.01	8.99	0.37	1.82	0.04	90.43	0.03	0	0	0	3.64	-5.42	3.04	50.52	123.23	813.5	490.64	997.33	687.37	845.65	529.98	968.73	536.1
37.303	0	0.06	0.04	0.03	1.26	0.03	0.05	1.04	0.74	0.06	97.47	29.66	0	96.71	0.22	67.26	0	1.34	0.74	0	0.06	0.07	0	1.68	8.52	0	0.02	15.32	0.33	1.74	0.04	97.75	0.03	0	0	0	2.75	-5.1	3.18	50.4	122.2	813.32	490.78	998.55	688.44	846.86	529.38	968.79	537.51
37.337	0	0.06	0.04	0.03	1.12	0.03	0.06	0.91	0.76	0.08	97.77	24.76	0	96.27	0.24	63.68	0	1.1	0.76	0	0.08	0.07	0	1.28	9.56	0	0.02	15.82	0.52	2.36	0.06	85.46	0.03	0.01	0	0	3.39	-5.75	3.24	50.45	122.48	813.8	490.61	998.91	688.61	847.16	529.68	969.43	536.79
37.37	0	0.06	0.04	0.03	1.11	0.03	0.06	0.91	0.83	0.09	97.79	18.59	0	95.84	0.23	63.55	0	0.95	0.83	0	0.09	0.08	0	1.15	8.27	0	0.02	11.4	0.62	2.65	0.06	94.11	0.03	0.01	0	0	3.77	-6.31	3.4	50.3	121.37	813.72	490.43	999.65	688.98	848.24	528.92	969.26	538.06
37.404	0	0.05	0.03	0.03	1.41	0.03	0.05	1.27	0.97	0.07	97.18	22.69	0	97.17	0.25	70.81	0	0.94	0.97	0	0.07	0.1	0	0.83	7.26	0	0.02	7.11	0.78	3.43	0.07	94.27	0.04	0.01	0	0	5.39	-4.32	2.6	50.47	121.01	815.69	492.23	997.75	687.78	847.61	532.18	968.53	536.87
37.437	0	0.05	0.03	0.03	1.53	0.03	0.05	1.44	0.89	0.06	96.95	27.95	0	96.05	0.23	73.13	0	0.84	0.89	0	0.06	0.09	0	0.74	7.07	0	0.02	8.42	1.1	4.44	0.09	88.41	0.04	0.01	0	0	3.76	-6.05	3.47	50.31	122.26	815.13	491.59	999.05	688.82	848.2	530.78	970.3	536.93
37.47	0	0.04	0.03	0.03	1.69	0.03	0.04	1.69	0.92	0.04	96.61	30.77	0	95.95	0.27	76.32	0	0.73	0.92	0	0.04	0.07	0	0.7	4.79	0	0.02	6.92	1.22	5.09	0.08	92.44	0.04	0.01	0	0	4.38	-6.17	2.83	50.25	119.81	815.26	491.57	999.85	688.66	849.32	530.2	968.82	538.89
37.504	0	0.04	0.03	0.03	2.03	0.03	0.04	2.29	0.84	0.03	95.42	38.92	0	97.03	0.24	81.51	0	0.78	0.84	0	0.03	0.06	0	0.46	3.53	0	0.02	6.22	1.78	7.37	0.11	95.01	0.04	0.01	0	0	5.46	-4.56	2.88	50.39	121.6	816.79	492.76	998.71	688.33	848.61	532.68	970.12	537.26
37.537	0	0.04	0.02	0.03	2.22	0.03	0.03	2.64	0.8	0.03	94.73	44.82	0	97.02	0.26	83.83	0	1	0.8	0	0.03	0.07	0	0.43	3.5	0	0.02	6.92	2	8.3	0.1	78.32	0.04	0.01	0	0	3.86	-4.59	3.25	50.28	121.75	816.25	491.9	1000.25	688.7	849.45	530.7	970.97	538.23
37.57	0	0.04	0.02	0.03	2.31	0.03	0.03	2.81	0.98	0.03	94.38	44.04	0	95.43	0.28	85.05	0	0.89	0.98	0	0.03	0.1	0	0.43	2.54	0	0.02	5.3	2.25	8.73	0.08	89.65	0.05	0	0	0	4.62	-6.8	2.98	50.16	119.17	815.81	491.94	1000.52	689.35	850.38	530.52	969.22	539.33
37.604	0	0.04	0.02	0.03	2.33	0.03	0.03	2.79	0.89	0.04	94.42	46.64	0	95.46	0.25	85.58	0	0.74	0.89	0	0.04	0.07	0	0.46	2.45	0	0.02	6.08	2.02	8.19	0.07	91.08	0.05	0.01	0	0	3.44	-6.77	3.39	50.22	120.11	815.5	491.78	1001.15	690.67	850.41	530.72	970.3	538.02
37.637	0	0.04	0.02	0.03	2.33	0.03	0.03	2.79	1.08	0.05	94.41	48.9	0	97.66	0.23	85.68	0	0.71	1.08	0	0.05	0.08	0	0.46	2.62	0	0.02	7.1	2.02	8.2	0.07	96.87	0.05	0.01	0	0	5.43	-3.34	1.73	50.38	118.87	816.84	493.35	999.14	689.04	849.13	533.71	967.92	537.9
37.67	0	0.04	0.03	0.03	1.81	0.03	0.04	2.05	1.29	0.06	95.9	36.36	0	95.98	0.22	78.08	0	0.66	1.29	0	0.06	0.07	0	0.49	2.85	0	0.02	8.29	1.91	8.27	0.07	96.21	0.06	0.01	0	0	4.21	-6.14	2	50.26	122.68	816.43	492.82	999.74	688.77	847.56	532.91	970.15	537.9
37.704	0	0.05	0.03	0.03	1.61	0.03	0.04	1.73	1.09	0.08	96.54	47.84	0	96.52	0.22	74.69	0	0.66	1.09	0	0.08	0.04	0	0.48	2.81	0	0.03	17.57	1.7	7.48	0.05	98.11	0.06	0.01	0	0	3.43	-5.39	1.15	50.3	124.35	815.86	491.83	1000.44	688.46	845.99	532.63	970.26	536.95
37.737	0	0.05	0.03	0.03	1.59	0.03	0.04	1.68	1.28	0.1	96.63	47.19	0	97.73	0.2	74.35	0	0.75	1.28	0	0.1	0.11	0	0.56	3.56	0	0.03	17.59	1.37	7.1	0.05	92.91	0.06	0.01	0	0	1.83	-3.18	1.07	50.17	118.37	815.42	491.88	998.24	687.53	847.6	532.28	965.94	534.76
37.771	0	0.06	0.03	0.03	1.44	0.03	0.04	1.53	0.99	0.1	96.94	44.71	0	95.8	0.25	71.26	0	0.74	0.99	0	0.1	0.11	0	0.66	4.84	0	0.03	19.43	1.65	7.77	0.04	92.71	0.06	0.01	0	0	4.19	-6.37	2.29	50.39	124.6	814.97	490.66	997.89	686.49	845.21	531.05	969.75	535.02
37.804	0	0.05	0.03	0.03	1.53	0.03	0.04	1.75	0.91	0.07	96.5	30.49	0	96.13	0.22	73.05	0	0.68	0.91	0	0.07	0.11	0	0.59	4.14	0	0.03	10.03	1.93	9.39	0.04	86.91	0.06	0.01	0	0	4.74	-5.94	3.45	50.66	123.23	814.02	490.03	996.63	686.05	845.93	529.44	969.03	535.06
37.837	0	0.04	0.03	0.03	1.53	0.03	0.04	1.74	0.96	0.06	96.51	22.42	0	95.92	0.21	72.77	0	0.83	0.96	0	0.06	0.2	0	0.63	5.11	0	0.02	3.64	2.12	9.44	0.04	93.62	0.06	0	0	0	3.51	-6.21	2.15	50.62	123.86	814.52	490.07	997.5	685.95	845.02	530.47	968.83	534.01
37.871	0	0.04	0.03	0.03	1.74	0.03	0.04	1.99	0.91	0.05	96.03	28.07	0	95.85	0.24	76.29	0	1.15	0.91	0	0.05	0.17	0	0.74	5.33	0	0.02	2.45	1.89	8.74	0.04	93.86	0.06	0	0	0	3.98	-6.3	2.7	50.61	125.05	814.32	490.15	996.82	685.72	844.54	530.32	969.52	534.23
37.904	0	0.04	0.03	0.03	1.89	0.03	0.04	2.19	0.8	0.06	95.62	32.24	0	95.89	0.32	78.47	0	1.26	0.8	0	0.06	0.24	0	0.76	5.62	0	0.01	1.62	2.15	8.78	0.04	96.24	0.05	0	0	0	2.75	-6.25	2	50.59	125.23	814.3	489.96	997.59	685.69	844.14	530.33	969.31	533.99
37.937	0	0.04	0.02	0.03	2.45	0.03	0.04	2.97	0.77	0.07	94.06	44.31	0	96.5	0.35	85.87	0	1.53	0.77	0	0.07	0.36	0	0.82	4.62	0	0.01	1.43	2.58	8.58	0.04	90.05	0.05	0	0	0	4.75	-5.42	2.17	50.8	125.85	815.08	490.12	997.61	685.67	844.41	530.97	970.22	534.14
37.971	0	0.03	0.02	0.03	2.75	0.03	0.03	3.4	0.73	0.08	93.19	48.2	0	96.36	0.34	88.93	0	1.82	0.73	0	0.08	0.42	0	0.9	3.51	0	0.01	0.97	2.85	8.61	0.05	92.29	0.05	0	0	0	2.6	-5.62	1.91	50.6	126.21	815.34	490.3	997.99	685.15	844.29	530.7	970.46	534.11
38.004	0	0.03	0.02	0.03	3.12	0.02	0.03	3.95	0.56	0.09	92.11	53.85	0	96.6	0.35	92.17	0	2.17	0.56	0	0.09	0.41	0	0.95	2.82	0	0	0.65	3.08	8.7	0.05	91.76	0.05	0	0	0	2.73	-5.26	2.08	50.59	125.56	815.12	489.99	998.41	685.59	844.9	530.18	970.39	534.33
38.037	0	0.03	0.02	0.03	3.04	0.02	0.03	3.72	0.58	0.08	92.55	53.32	0	97.02	0.39	91.72	0	2.28	0.58	0	0.08	0.17	0	1.19	3.26	0	0	1.84	2.34	7.56	0.05	97.71	0.04	0	0	0	2.95	-4.58	0.37	50.57	120.96	816.07	490	999.83	686.4	846.74	531.55	967.68	533.16
38.071	0	0.03	0.02	0.03	2.78	0.02	0.03	3.2	0.61	0.1	93.6	49.09	0	96.59	0.5	89.33	0	2.2	0.61	0	0.1	0.09	0	1.41	3.55	0	0	3.26	1.64	6.14	0.06	96.84	0.04	0	0	0	2.52	-5.28	-1	50.33	123.5	817.44	491.26	1000.31	686.18	845.05	534.47	968.54	532.68
38.104	0	0.04	0.02	0.03	2.99	0.02	0.03	3.38	0.6	0.07	93.23	62.34	0	96.94	0.59	91.18	0	2.49	0.6	0	0.07	0.05	0	1.62	3.62	0	0.01	8.43	1.49	5.3	0.05	93.05	0.04	0	0	0	3.22	-4.72	0.49	50.47	122.25	816.1	490.36	1001.38	687.33	847.03	531.11	969.18	536.08
38.138	0	0.04	0.02	0.03	2.66	0.03	0.04	2.96	0.97	0.08	94.08	61.75	0	97.07	0.65	87.61	0	2.53	0.97	0	0.08	0.04	0	1.73	4.14	0	0.01	11.68	1.38	5.46	0.04	93.97	0.04	0	0	0	2.77	-4.5	-0.13	50.42	121.29	816.04	491	1001.08	688.73	846.71	533.27	968	533.99
38.171	0	0.04	0.02	0.03	2.73	0.03	0.04	3.05	1.05	0.06	93.91	56.75	0	97.74	0.64	88.14	0	2.46	1.05	0	0.06	0.06	0	1.86	4.06	0	0.01	8.58	1.91	5.72	0.04	94.94	0.03	0	0	0	2.22	-3.16	0.9	50.37	122.99	815.84	491.8	1000.37	688.53	846.41	532.71	969.36	535.9
38.204	0	0.04	0.02	0.03	2.51	0.03	0.04	2.68	1.17	0.04	94.64	53.03	0	97.1	0.59	86.1	0	2.17	1.17	0	0.04	0.08	0	2.01	4.46	0	0.01	8.75	1.58	4.92	0.04	93.61	0.04	0	0	0	5.94	-4.45	0.07	50.6	120.52	815.18	492.38	996.85	686.73	844.74	534.2	965.25	536.15
38.238	0	0.04	0.02	0.03	2.66	0.03	0.04	2.98	1.13	0.05	94.05	46.05	0	96.06	0.66	86.97	0	2.11	1.13	0	0.05	0.1	0	1.56	4.39	0	0.01	3.76	3.25	6.65	0.04	96.24	0.04	0	0	0	3.08	-6.03	1.54	50.5	124.83	814.31	491.37	997.62	686.6	843.93	531.67	968.67	536.18
38.271	0	0.04	0.03	0.03	1.98	0.03	0.04	2.05	0.8	0.04	95.9	32.67	0	96.3	0.58	78.92	0	1.67	0.8	0	0.04	0.08	0	1.4	5.42	0	0.01	4.15	2.55	6.02	0.04	93.52	0.04	0.01	0	0	3.69	-5.7	1.32	50.6	125.1	814.41	491.38	998.04	687.29	843.83	532.34	968.88	535.83
38.304	0	0.04	0.03	0.03	2.01	0.03	0.04	2.12	0.63	0.06	95.77	33.3	0	96.74	0.45	79.38	0	1.85	0.63	0	0.06	0.06	0	1.28	4.79	0	0.01	5.31	2.36	6.31	0.05	90.53	0.04	0	0	0	5.39	-5.05	2.84	50.92	122.07	814.34	491.16	997.48	687.9	846.5	531.21	968.47	536.16
38.338	0	0.04	0.03	0.03	1.9	0.02	0.04	1.95	0.47	0.04	96.09	30.72	0	96.79	0.29	78.35	0	1.49	0.47	0	0.04	0.05	0	1.33	4.86	0	0.01	3.45	2.09	5.9	0.06	97.39	0.03	0.01	0	0	3.67	-4.96	2.76	50.88	121.19	815.55	492.48	997.42	687.84	847.41	532.32	968.54	535.97
38.371	0	0.05	0.03	0.03	1.55	0.02	0.05	1.57	0.61	0.05	96.86	24.3	0	97.46	0.19	72.31	0	1.21	0.61	0	0.05	0.06	0	1.2	4.97	0	0.01	6.88	2.47	7	0.06	89.82	0.04	0.01	0	0	3.31	-3.77	3.03	50.71	121.66	815.12	491.27	999.29	689.15	848.18	531.34	969.77	535.33
38.405	0	0.04	0.03	0.03	1.79	0.02	0.04	1.96	0.62	0.04	96.08	28.69	0	96.12	0.14	77.09	0	1.04	0.62	0	0.04	0.13	0	1.12	3.95	0	0.01	4.91	2.37	7.83	0.05	97.54	0.04	0.01	0	0	1.62	-5.95	2.18	50.37	119.07	814.31	489.24	1001.07	689.47	849.11	529.45	968.11	533.47
38.438	0	0.04	0.03	0.03	1.74	0.02	0.04	1.91	0.59	0.05	96.19	33.47	0	94.78	0.11	76.54	0	1.13	0.59	0	0.05	0.09	0	1.15	4.2	0	0.01	8.24	1.62	7.65	0.05	90.79	0.04	0.01	0	0	5.06	-7.51	4.15	50.51	120.41	814.97	489.24	1001.51	689.44	850.94	527.96	971.03	536.8
38.471	0	0.05	0.03	0.03	1.83	0.03	0.04	2.04	0.7	0.09	95.91	60.07	0	95.21	0.1	78.03	0	1.26	0.7	0	0.09	0.11	0	1.18	5.02	0	0.01	20.38	1.56	7.75	0.04	96.76	0.04	0.02	0	0	3.93	-7.05	3.29	50.2	120.87	815.26	489.63	1003.28	690.52	850.97	528.48	971.48	537.8
38.505	0	0.05	0.03	0.03	1.59	0.02	0.04	1.69	0.55	0.11	96.62	47.14	0	94.66	0.08	74.27	0	1.03	0.55	0	0.11	0.1	0	0.99	5.09	0	0.01	17.64	1.28	7.11	0.03	88.48	0.04	0.03	0	0	4.96	-7.63	2.94	50.26	121.54	816.38	490.29	1004.02	691.67	851.13	530.48	972.5	536.94
38.538	0	0.05	0.03	0.03	1.65	0.02	0.04	1.8	0.61	0.12	96.41	47.97	0	95.96	0.09	75.28	0	0.93	0.61	0	0.12	0.09	0	0.79	4.24	0	0.01	17.04	1.76	7.66	0.04	94.74	0.04	0.04	0	0	4.56	-6.16	3.46	50.28	123.39	816.73	490.79	1003.37	691.27	850.6	530.81	973.84	536.77
38.571	0	0.05	0.03	0.03	1.59	0.03	0.04	1.71	0.63	0.12	96.58	33.75	0	96.58	0.09	74.23	0	0.74	0.63	0	0.12	0.1	0	0.72	3.5	0	0.01	10.71	1.75	7.69	0.04	83.06	0.04	0.05	0	0	4.44	-5.3	3.92	50.24	122.59	817.72	491.47	1002.6	690.14	851.54	531.12	973.99	536.91
38.605	0	0.04	0.03	0.03	2.01	0.03	0.04	2.56	0.67	0.12	94.88	38.62	0	96.47	0.11	80.83	0	0.97	0.67	0	0.12	0.08	0	0.51	3.63	0	0.01	6.74	2.29	10.74	0.07	92.38	0.04	0.04	0	0	4.81	-5.46	3.86	50.34	120.75	818.71	492.11	1002.44	689.73	852.76	531.77	973.39	537.1
38.638	0	0.04	0.02	0.03	2.18	0.03	0.04	2.79	0.68	0.13	94.41	47.78	0	95.45	0.11	83.41	0	1.06	0.68	0	0.13	0.05	0	0.55	3.54	0	0.01	8.81	2.07	10.22	0.08	96.58	0.04	0.04	0	0	4.16	-6.78	3.64	50.29	119.04	819.6	492.69	1001.95	688.89	853.55	531.96	972.49	536.91
38.671	0	0.04	0.03	0.03	1.98	0.03	0.04	2.43	0.73	0.16	95.14	50.39	0	95.68	0.11	80.7	0	0.89	0.73	0	0.16	0.03	0	0.57	3.99	0	0.01	12.82	2.03	9.68	0.08	98.64	0.04	0.04	0	0	3.93	-6.51	3.53	50.24	117.92	820.32	492.81	1002.16	688.21	854.49	531.45	972.25	537.46
38.705	0	0.05	0.03	0.03	1.69	0.03	0.04	2.18	0.98	0.19	95.63	46.23	0	95.05	0.12	76.12	0	0.66	0.98	0	0.19	0.04	0	0.45	3.57	0	0.01	15.33	1.97	11.85	0.11	96.36	0.04	0.04	0	0	4.67	-7.23	3.58	50.45	117.54	821.01	492.76	1001.93	687.19	854.94	531.22	972.31	537.6
38.738	0	0.05	0.03	0.03	1.49	0.03	0.04	1.86	1.02	0.2	96.27	28.03	0	95.52	0.12	72.46	0	0.53	1.02	0	0.2	0.04	0	0.47	2.74	0	0.01	9.14	1.84	11.75	0.11	90.76	0.04	0.02	0	0	5.51	-6.7	2.65	50.62	120.82	821.79	492.44	1002.42	686.33	853.1	532.08	973.82	536.84
38.772	0	0.04	0.03	0.03	1.39	0.03	0.04	1.75	1.07	0.2	96.51	16.94	0	94.81	0.15	70.51	0	0.51	1.07	0	0.2	0.1	0	0.62	3.04	0	0.01	2.07	1.64	12.11	0.1	89.38	0.04	0.01	0	0	5.84	-7.48	2.6	50.59	121.38	821.88	492.14	1001.77	685.25	852.48	531.87	973.78	536.33
38.805	0	0.04	0.03	0.03	1.52	0.03	0.04	1.9	0.95	0.17	96.2	20.61	0	94.86	0.17	73.29	0	0.58	0.95	0	0.17	0.16	0	0.69	3.25	0	0.01	1.8	1.54	11.29	0.07	94.15	0.04	0	0	0	6.42	-7.43	2.74	50.78	121.35	820.81	491.19	1001.36	684.9	851.92	530.72	973.14	536.33
38.838	0	0.04	0.03	0.03	1.9	0.03	0.04	2.46	0.66	0.13	95.09	30.92	0	94.56	0.2	79.83	0	0.78	0.66	0	0.13	0.21	0	0.77	3.5	0	0.01	1.05	1.35	10.82	0.08	83.82	0.04	0	0	0	6.24	-7.73	2.6	50.83	121.09	820	490.36	1001.2	685.05	851.4	530.35	972.4	534.99
38.872	0	0.04	0.02	0.03	2.02	0.02	0.04	2.42	0.56	0.09	95.16	35.22	0	95.43	0.27	81.8	0	0.86	0.56	0	0.09	0.24	0	1.01	3.96	0	0.01	1.26	0.9	8.36	0.06	97	0.03	0	0	0	5.52	-6.8	1.62	50.78	122.08	819.81	489.57	1001.97	684.56	850.27	530.14	972.29	534.33
38.905	0	0.04	0.02	0.03	2.07	0.02	0.04	2.5	0.6	0.08	95.01	36.95	0	95.47	0.41	82.35	0	0.95	0.6	0	0.08	0.25	0	1.05	4.33	0	0.01	1.83	0.85	8.33	0.06	93.37	0.03	0	0	0	5.57	-6.76	1.31	50.99	123.31	819.96	489.82	1002.3	684.94	849.6	530.94	972.87	534.21
38.938	0	0.03	0.02	0.03	2.32	0.02	0.04	2.76	0.62	0.08	94.49	44.12	0	95	0.56	85.36	0	1.28	0.62	0	0.08	0.16	0	1.2	5.04	0	0.01	2.3	0.68	7.27	0.06	91.75	0.03	0	0	0	5.19	-7.28	1.22	51.06	123.86	819.88	489.32	1002.88	684.76	849.49	530.34	973.29	534.19
38.972	0	0.04	0.02	0.03	2.42	0.03	0.04	2.83	0.78	0.11	94.34	48.37	0	95.17	0.69	85.95	0	1.78	0.78	0	0.11	0.1	0	1.2	6.57	0	0.01	3.81	0.7	6.74	0.07	88.93	0.04	0	0	0	4.38	-7.09	0.96	50.86	122.29	818.59	488.37	1002.84	685.45	849.35	529.79	971.61	532.63
39.005	0	0.04	0.02	0.03	2.63	0.03	0.04	3.04	0.77	0.11	93.93	57.46	0	96.17	0.77	88.46	0	1.82	0.76	0	0.11	0.1	0	1.42	8.62	0	0	6.44	0.59	5.82	0.06	93.61	0.03	0	0	0	5.17	-5.88	0.73	51.01	121.85	817.74	489.12	1000.42	684.07	847.75	530.08	969.53	534.07
39.038	0	0.04	0.02	0.03	2.98	0.02	0.04	3.48	0.76	0.09	93.05	63.4	0	95.14	0.76	91.55	0	2.45	0.51	0	0.09	0.08	0	1.75	8.61	0	0	5.52	0.5	5.45	0.06	93.54	0.03	0	0	0	3.74	-7.12	1.54	50.91	120.29	817.24	489.86	1000.4	685.58	849.03	529.94	969.23	534.62
39.072	0	0.04	0.02	0.03	2.93	0.02	0.04	3.36	0.71	0.09	93.28	64.09	0	95.93	0.71	91.07	0	2.52	0.49	0	0.09	0.07	0	2.61	9.48	0	0	5.71	0.41	5.1	0.05	93.77	0.03	0	0	0	4.64	-6.2	1.17	50.87	121.53	817.02	489.28	1002.08	687.25	848.8	530.38	970.26	534.37
39.105	0	0.04	0.02	0.03	2.7	0.02	0.04	3.04	0.63	0.07	93.92	60.8	0	96.07	0.63	89.08	0	2.11	0.39	0	0.07	0.1	0	2.57	9.72	0	0	4.08	0.46	5.08	0.05	94.96	0.03	0	0	0	5.02	-6.01	0.73	50.98	122.18	817.64	490.47	1002.63	688.1	848.64	531.93	970.76	535.68
39.139	0	0.04	0.02	0.03	2.44	0.02	0.04	2.66	0.54	0.08	94.67	55.21	0	95.35	0.51	86.4	0	1.86	0.54	0	0.08	0.15	0	2.73	9.54	0	0	3.06	0.55	4.87	0.04	95.7	0.02	0	0	0	4.49	-6.9	1.43	50.95	123.44	817.19	490.86	1002.36	688.55	848.31	531.67	971.66	536.5
39.172	0	0.04	0.02	0.03	2.32	0.02	0.04	2.48	0.58	0.08	95.04	52.06	0	94.98	0.38	85.04	0	1.65	0.58	0	0.08	0.12	0	2.83	9.31	0	0	4.33	0.7	4.81	0.03	85.37	0.02	0	0	0	4.89	-7.3	1.67	50.83	124.04	816.46	490.25	1002.74	689.14	848.09	531.02	972	536.64
39.205	0	0.04	0.02	0.03	2.03	0.02	0.04	2.08	0.54	0.06	95.83	42.58	0	95.85	0.29	81.81	0	1.12	0.54	0	0.06	0.09	0	2.56	7.81	0	0	7.73	0.63	4.37	0.03	98.36	0.02	0	0	0	5.82	-6.3	2.01	50.83	123.84	816.23	490.76	1003.27	691.38	848.65	532.11	972.4	536.82
39.239	0	0.04	0.03	0.03	1.89	0.03	0.04	1.89	0.73	0.08	96.21	43.88	0	96.64	0.25	79.96	0	0.81	0.73	0	0.08	0.09	0	2.59	6.69	0	0	10.31	0.74	4.12	0.03	92.48	0.02	0	0	0	5.39	-5.21	2.41	50.79	125.69	816.3	491.44	1003.45	692.08	848.27	532.58	973.87	537.58
39.272	0	0.04	0.03	0.03	2.01	0.03	0.04	2.08	0.94	0.1	95.85	49.28	0	97.29	0.27	81.49	0	0.93	0.94	0	0.1	0.16	0	2.8	5.47	0	0	11.48	1.06	4.84	0.03	97.61	0.02	0.01	0	0	5.64	-4.1	2.5	50.69	124.32	816.91	492.78	1003.67	693.05	849.48	533.57	973.67	539.24
39.305	0	0.04	0.03	0.03	1.75	0.03	0.05	1.74	0.87	0.12	96.49	37.35	0	96.82	0.24	77.32	0	0.78	0.87	0	0.12	0.24	0	2.84	5.49	0	0.01	9.58	1.33	4.9	0.03	91.02	0.02	0.02	0	0	4.2	-4.91	3.06	50.49	124.17	815.65	492.25	1003.05	693.51	849.13	532.81	973.2	537.93
39.339	0	0.04	0.03	0.03	1.99	0.03	0.04	2.04	1.23	0.18	95.92	38.03	0	96.93	0.23	80.82	0	0.85	1.23	0	0.18	0.54	0	2.64	5.09	0	0.01	6.44	1.79	5.16	0.03	94.99	0.02	0.03	0	0	6.53	-4.75	2.88	50.64	118.66	817.15	493.27	1002.79	693.98	852.24	534.29	970.84	538.11
39.372	0	0.04	0.03	0.03	1.9	0.03	0.04	1.93	1.17	0.18	96.14	39.75	0	97.1	0.21	79.55	0	0.89	1.17	0	0.18	0.37	0	2.87	5.23	0	0	8.61	1.67	5.08	0.03	98.31	0.02	0.04	0	0	-1.88	-4.45	0.4	49.69	118.28	816.52	489.58	1004.61	690.2	850.73	530.55	969	532.28
39.406	0	0.05	0.03	0.03	1.66	0.03	0.05	1.59	1.25	0.2	96.68	33.73	0	96.8	0.21	75.07	0	0.67	1.25	0	0.2	0.18	0	2.54	4.2	0	0	9.86	2.69	5.01	0.02	97.76	0.02	0.04	0	0	4.74	-4.95	3.16	50.53	122.25	817.38	491.61	1004.43	692.25	851.76	531.48	973.82	538.36
39.439	0	0.05	0.03	0.03	1.81	0.03	0.04	1.77	1.83	0.25	96.38	34.03	0	97.47	0.26	76.87	0	0.62	1.83	0	0.25	0.42	0	2.36	3.2	0	0.01	8.23	4.12	5.86	0.02	95.96	0.03	0.05	0	0	4.81	-3.74	2	50.57	127.07	817.61	493.08	1003.98	692.48	848.14	534.41	975.13	538.72
39.472	0	0.04	0.02	0.03	2.32	0.03	0.04	2.46	1.94	0.28	95.09	47.1	0	97.78	0.3	83.94	0	0.85	1.94	0	0.28	0.51	0	2.47	2.92	0	0.01	7.95	4.44	6.54	0.02	96.5	0.03	0.04	0	0	1.54	-3.08	1.38	50.16	121.47	816.61	493.16	1003.64	692.64	849.68	533.54	971.05	538.39
39.506	0	0.04	0.02	0.03	2.56	0.03	0.04	2.78	2.25	0.36	94.43	47.86	0	97.3	0.31	85.48	0	0.98	2.25	0	0.36	1.02	0	2.02	2.27	0	0.01	5.91	6.79	7.97	0.02	96.82	0.03	0.05	0	0	-2.07	-4.08	1	49.79	119.31	815.87	491.16	1004.59	692.57	850.45	531.87	969.73	534.16
39.539	0	0.04	0.02	0.03	2.35	0.03	0.04	2.56	2.84	0.4	94.89	49.3	0	97.36	0.26	83.56	0	0.74	2.84	0	0.4	1.4	0	2.15	2.4	0	0.01	9.42	6.21	8.06	0.02	93.74	0.04	0.06	0	0	4.28	-3.97	1.44	50.54	123.18	815.84	492.64	1002.61	692.87	847.93	534.32	971.07	537.4
39.572	0	0.05	0.02	0.03	2.28	0.03	0.04	2.46	1.74	0.35	95.08	58.66	0	97.99	0.24	83.47	0	0.6	1.74	0	0.35	0.7	0	2.53	2.97	0	0.01	14.22	5.07	7.37	0.01	98.47	0.04	0.06	0	0	4.32	-2.57	2.12	50.49	121.13	814.71	492.78	1000.62	691.98	848.09	533.13	969.1	538.57
39.606	0	0.05	0.03	0.03	2.11	0.03	0.04	2.29	1.2	0.35	95.41	54.31	0	97.27	0.23	81.08	0	0.57	1.2	0	0.35	0.47	0	2.37	2.86	0	0.01	14.4	5.19	8.06	0.01	96.24	0.05	0.06	0	0	0.56	-4.13	0.53	50.2	119.58	814.21	490.4	1000.19	689.14	846.84	531.64	966.41	533.28
39.639	0	0.05	0.02	0.03	2.13	0.03	0.04	2.36	0.95	0.38	95.29	53.49	0	97.18	0.23	81.91	0	0.5	0.95	0.01	0.38	0.37	0	2.36	2.83	0	0.01	13.17	4.46	7.99	0.02	96.51	0.04	0.05	0	0	2.07	-4.31	0.77	50.36	119.95	814.93	490.88	998.79	687.55	846.53	531.95	966.47	533.82
39.672	0	0.04	0.02	0.03	2.48	0.03	0.04	2.88	0.85	0.28	94.24	49.22	0	95.81	0.26	86.29	0	0.71	0.85	0.01	0.28	0.25	0	2.23	2.86	0	0.01	6.65	4.31	8.32	0.02	87.24	0.05	0.04	0	0	4.41	-6.35	3.6	50.6	122.14	814.35	490.39	997.73	687	847.34	529.34	969.29	536.15
39.706	0	0.04	0.02	0.03	2.53	0.03	0.04	3.16	0.89	0.21	93.68	46.61	0	95.76	0.27	86.3	0	0.74	0.89	0.01	0.21	0.23	0	2.41	3.44	0	0.01	4.43	5.35	10.55	0.01	90.22	0.06	0.02	0	0	4.05	-6.41	3.53	50.66	121.33	814.34	490.28	998.43	687.22	848.05	528.8	969.11	536.92
39.739	0	0.04	0.02	0.03	2.32	0.03	0.04	2.86	1.02	0.16	94.27	41.12	0	97.56	0.24	83.88	0	0.72	1.02	0	0.16	0.23	0	2.44	3.86	0	0.01	4.99	4.92	10.6	0.01	95.52	0.06	0.01	0	0	4.65	-3.57	2.1	50.7	123.37	815.05	491.45	997.77	686.94	845.68	531.62	968.95	536.42
39.773	0	0.04	0.02	0.03	2.63	0.03	0.04	3.17	0.92	0.1	93.65	55.43	0	95.24	0.34	88.2	0	0.91	0.92	0	0.1	0.15	0	2.4	4.67	0	0.01	7.84	3.64	8.52	0.01	90.96	0.06	0	0	0	4.03	-7.02	2.44	50.57	122.75	814.69	490.66	999.55	688.19	847.01	530.37	969.6	536.69
39.806	0	0.04	0.02	0.03	2.56	0.03	0.04	2.99	0.76	0.1	94.02	53.88	0	95.06	0.37	87.25	0	1.1	0.76	0	0.1	0.08	0	2.04	4.89	0	0.01	8.02	3.36	7.76	0.02	94.45	0.06	0	0	0	4.76	-7.21	1.49	50.56	122.9	814.54	491.04	1001.72	691.54	846.98	532.54	969.81	536.55
39.839	0	0.04	0.02	0.03	2.8	0.03	0.04	3.24	0.75	0.09	93.53	71.89	0	96.37	0.46	89.54	0	1.48	0.75	0	0.09	0.06	0	2.15	4.68	0	0.01	15.48	3.12	6.98	0.02	95.19	0.05	0	0	0	3.35	-5.6	1.87	50.43	122.36	814.8	492.52	1001.61	692.47	847.72	533.28	970	537.77
39.873	0	0.04	0.02	0.03	3.13	0.03	0.03	3.57	0.75	0.07	92.86	75.33	0	96.37	0.52	92.36	0	1.6	0.75	0	0.07	0.04	0	1.98	4.64	0	0.01	14.87	3.79	6.41	0.01	96.72	0.05	0	0	0	3.34	-5.61	2.05	50.33	124.82	813.7	492.23	1000.4	691.63	845.53	532.8	970.24	537.99
39.906	0	0.04	0.02	0.03	3.12	0.03	0.03	3.5	0.67	0.08	93	78.92	0	96.19	0.6	92.35	0	1.76	0.67	0	0.08	0.03	0	1.96	5.17	0	0.01	17.42	3.29	5.67	0.02	89.96	0.05	0	0	0	4.11	-5.85	1.99	50.36	124.79	812.02	491.59	1000.45	692.95	844.68	532.5	969.34	538.22
39.939	0	0.05	0.02	0.03	2.92	0.03	0.04	3.23	0.73	0.08	93.55	85.83	0	96.53	0.48	91.12	0	1.56	0.73	0	0.08	0.04	0	2.11	7.15	0	0.01	24.63	2.49	5.22	0.02	93.89	0.05	0.01	0	0	3.72	-5.38	2.36	50.42	123.75	812.32	492.18	999.99	693.25	845.46	532.96	969.11	537.85
39.973	0	0.04	0.02	0.03	2.91	0.03	0.03	3.07	0.72	0.07	93.85	63.22	0	96.41	0.42	91.33	0	1.49	0.72	0	0.07	0.06	0	1.81	5.13	0	0.01	8.75	2.12	3.93	0.02	97.62	0.05	0.02	0	0	6.4	-5.55	2.53	50.56	125.41	811.6	492.89	998.84	694.26	843.86	534.5	969.19	538.73
40.006	0	0.03	0.02	0.03	3.15	0.03	0.03	3.41	0.68	0.08	93.18	58.84	0	96.57	0.47	93.46	0	1.5	0.68	0	0.08	0.09	0	1.65	3.78	0	0	4.32	2.59	4.31	0.02	97.54	0.05	0.03	0	0	3.88	-5.31	1.55	50.5	122.64	812.54	493.71	997.59	692.34	844.1	535.27	966.72	537.28
40.039	0	0.03	0.02	0.03	3.01	0.03	0.03	3.25	0.68	0.07	93.51	54.53	0	96.86	0.28	92.45	0	1.25	0.68	0	0.07	0.19	0	1.55	3.15	0	0	1.95	2.84	4.55	0.03	94.57	0.04	0.03	0	0	1.35	-4.85	2.97	50.39	118.74	813.31	494.3	996.69	691.02	847.32	533.43	965.98	537.82
40.073	0	0.03	0.02	0.03	3.06	0.03	0.03	3.35	0.88	0.1	93.29	56.57	0	97.9	0.22	92.38	0	1.03	0.88	0	0.1	0.36	0	1.11	2.71	0	0	0.89	4.24	5.71	0.05	99.53	0.05	0.04	0	0	0.53	-2.79	3.68	50.31	120.22	812.25	493.11	998.13	691.32	847.46	534.41	967.66	536.28
40.106	0	0.03	0.02	0.03	3.02	0.03	0.03	3.35	1.09	0.13	93.3	56.34	0	96.08	0.2	91.79	0	0.99	1.09	0	0.13	0.45	0	1.09	2.1	0	0	1.26	4.72	6.35	0.05	92.89	0.05	0.03	0	0	4.48	-6.01	3.62	50.62	116.99	813.3	491.96	999.21	691.85	849.98	533.64	966.95	535.89
40.14	0	0.04	0.02	0.03	2.96	0.03	0.03	3.22	1.74	0.21	93.55	56.97	0	97.3	0.17	90.42	0	0.87	1.74	0	0.21	0.7	0	1.05	1.88	0	0	3.19	6.41	6.91	0.04	96.98	0.06	0.04	0	0	3.56	-4.07	3.26	50.47	110.37	815.33	493.58	997.89	690.8	853.24	533.47	963.57	536.27
40.173	0	0.04	0.02	0.03	3.09	0.03	0.03	3.43	1.55	0.29	93.13	59.02	0	97.36	0.15	92.03	0	0.96	1.55	0	0.29	0.7	0	1.26	1.65	0	0	4.37	5.85	6.79	0.04	95.61	0.05	0.04	0	0	3.42	-3.96	4.51	50.56	126.27	814.2	491.48	1002.39	692.06	848.47	533.19	974.67	537.31
40.206	0	0.04	0.02	0.03	3.01	0.03	0.03	3.25	1.06	0.23	93.5	57.18	0	96.97	0.15	91.22	0	1	1.06	0	0.23	0.57	0	1.42	1.26	0	0	5.47	5.71	6.19	0.04	98.91	0.05	0.04	0	0	4.28	-4.67	4.35	50.5	122.54	815.32	491.59	1002.39	692.72	850.71	530.85	973.02	538.2
40.24	0	0.04	0.02	0.03	3.17	0.03	0.03	3.28	0.67	0.2	93.45	61.17	0	98.05	0.11	91.78	0	1.1	0.67	0	0.2	0.44	0	1.37	1.28	0	0	5.14	7.21	5.76	0.04	97.5	0.04	0.03	0	0	3.83	-2.41	5.14	50.55	121.31	816.47	492.39	1002.83	692	852.83	532.31	973.98	538.56
40.273	0	0.04	0.02	0.03	2.99	0.02	0.03	3.01	0.42	0.16	93.98	57.83	0	97.94	0.09	89.78	0	1.16	0.42	0	0.16	0.27	0	1.43	1.48	0	0	5.04	7.48	5.61	0.03	96.58	0.03	0.02	0	0	3.11	-2.7	5.1	50.42	119.78	817.77	493.08	1003.32	692.15	854.43	531.96	974	539.05
40.306	0	0.04	0.02	0.03	3.01	0.02	0.03	3.1	0.36	0.11	93.81	59.06	0	96.32	0.12	89.7	0	1.01	0.36	0	0.11	0.17	0	1.35	1.53	0	0	2.98	8.2	6.52	0.04	98.45	0.03	0.03	0	0	2.01	-5.68	2.19	50.16	117.71	818.07	491.62	1004.56	692.34	853.39	532.79	971.08	534.4
40.34	0	0.04	0.02	0.04	3.37	0.02	0.03	3.41	0.42	0.12	93.19	67.98	0	96.7	0.14	90.68	0	1.11	0.42	0	0.12	0.15	0	1.23	1.15	0	0	2.35	12.03	7.8	0.03	97.43	0.04	0.01	0	0	4.58	-5.12	3.64	50.55	123.05	819.53	492.62	1004.88	691.97	853.09	532.5	976.02	538.02
40.373	0	0.04	0.02	0.04	2.91	0.02	0.03	2.95	0.46	0.12	94.09	58.26	0	97.67	0.14	87.8	0	0.94	0.46	0	0.12	0.08	0	1.34	1.41	0	0	4.33	9.68	7.31	0.03	95.08	0.04	0.01	0	0	-0.96	-3.31	1.44	49.98	116.29	819.36	491.2	1005.1	689.57	854.39	530.73	970.61	534.68
40.407	0	0.04	0.02	0.04	3.26	0.02	0.03	3.43	0.59	0.09	93.15	66.55	0	97.35	0.15	89.7	0	1	0.59	0	0.09	0.06	0	1.24	1.39	0	0	5.77	12.2	9.01	0.02	97.25	0.04	0	0	0	1.68	-3.97	1.54	50.36	116.11	820.24	492.01	1003.68	688.03	854.31	531.29	970.31	536.39
40.44	0	0.05	0.02	0.04	3.1	0.03	0.03	3.18	0.71	0.07	93.64	64.53	0	96.75	0.16	87.85	0	0.89	0.71	0	0.07	0.07	0	1.23	1.4	0	0	6.63	12.94	9.11	0.02	98.73	0.04	0	0	0	3.28	-5.02	0.68	50.61	124.32	819	490.79	1005.19	689	849.5	532.11	973.75	536.18
40.473	0	0.04	0.02	0.04	3.27	0.03	0.03	3.48	0.75	0.05	93.04	65.27	0	97.44	0.18	90.19	0	1.23	0.75	0	0.05	0.07	0	1.23	1.18	0	0	6.05	10.99	8.66	0.02	99.01	0.04	0	0	0	7	-3.8	-0.12	50.99	119.46	818.82	490.98	1005.87	691.18	851.48	533.32	970.87	537.38
40.507	0	0.04	0.02	0.03	3.29	0.03	0.03	3.8	1.11	0.05	92.41	63.29	0	98.6	0.22	90.82	0	1.67	1.11	0	0.05	0.14	0	1.39	1.4	0	0	4.04	9.29	9.71	0.01	98.54	0.03	0	0	0	3.28	-0.72	1.08	50.77	125.86	817.1	490.82	1004.38	690.52	847.83	532.32	973.63	536.37
40.54	0	0.04	0.02	0.04	3.37	0.03	0.03	3.75	1.31	0.06	92.5	64.42	0	98.1	0.25	90.88	0	1.93	1.31	0	0.06	0.25	0	1.66	1.38	0	0	3.23	9.83	9.05	0.01	96.42	0.03	0	0	0	1.83	-2.27	0.62	50.75	122.94	815.54	490.37	1003.5	690.17	847.63	531.26	970.46	536.38
40.573	0	0.04	0.02	0.04	3.4	0.03	0.03	3.79	1.41	0.06	92.42	63.72	0	98.26	0.26	90.47	0	2.53	1.41	0	0.06	0.25	0	1.66	1.65	0	0.01	3.01	9.87	9.12	0.01	71.44	0.04	0	0	0	1.03	-1.84	0.85	50.64	122.15	813.94	489.48	1002.38	690.25	846.87	530.48	968.95	534.63
40.607	0	0.04	0.02	0.04	3.45	0.03	0.03	3.61	1.64	0.06	92.79	63.72	0	98.38	0.25	90.4	0	2.9	1.64	0	0.06	0.27	0	1.75	2.51	0	0.01	3.49	9.94	7.59	0.01	82.39	0.04	0	0	0	4.06	-1.47	0.81	50.96	122.41	813.02	489.77	1000.41	690.45	845.25	531.78	967.62	534.59
40.64	0	0.04	0.02	0.04	3.84	0.03	0.03	4.14	1.55	0.04	91.73	68.62	0	98.38	0.31	92.12	0	3.72	1.55	0	0.04	0.22	0	1.83	2.54	0	0.01	2.62	10.95	8.41	0.01	86.3	0.04	0	0	0	2.73	-1.46	0.94	50.88	123.26	811.92	489.01	999.86	689.9	844.12	530.72	967.34	533.81
40.673	0	0.05	0.02	0.04	4.05	0.03	0.03	4.25	1.55	0.03	91.5	69.89	0	98.62	0.33	91.64	0	4.86	1.55	0	0.03	0.16	0	1.78	2.55	0	0.01	2.12	12.17	8.41	0.01	80.43	0.04	0	0	0	4.35	-0.64	0.9	51.05	124.22	810.27	488.92	997.91	689.27	841.84	530.6	965.98	534.96
40.707	0	0.05	0.02	0.04	3.76	0.03	0.03	3.9	0.89	0.02	92.2	65.91	0	98.55	0.3	90.26	0	4.56	0.89	0	0.02	0.1	0	1.46	2.25	0	0.01	1.61	11.28	7.98	0.01	93.27	0.04	0	0	0	3.24	0.89	1.91	51.13	124.03	807.77	488.25	994.99	687.41	840.31	527.93	964.08	536.1
40.74	0	0.05	0.02	0.04	3.18	0.02	0.03	3.09	0.59	0.01	93.64	58.79	0	98.05	0.25	86.79	0	3.3	0.59	0	0.01	0.09	0	1.59	2.66	0	0.01	1.34	10.97	6.94	0.01	81.83	0.04	0	0	0	-0.79	2.41	1.74	50.83	123.4	804.03	487.92	992.71	687.58	837.51	526.7	960.59	535.65
40.774	0	0.04	0.02	0.04	2.61	0.02	0.04	2.47	0.2	0	94.78	48.67	0	98.09	0.2	83.08	0	2.01	0.2	0	0	0.03	0	1.64	2.71	0	0.01	1.48	9.59	6.51	0.02	92.26	0.05	0	0	0	3.63	2.31	0.95	51.37	125.64	801.53	488.04	989.83	688.46	832.85	529.28	958.36	535.08
40.807	0	0.05	0.03	0.03	1.84	0.02	0.04	1.63	0.24	0	96.31	27.96	0	97.28	0.23	75.14	0	1.33	0.24	0	0	0.04	0	2.07	2.81	0	0.01	1.29	6.42	4.89	0.01	66.49	0.05	0	0	0	-0.38	4.11	0.52	51.21	120.72	798.29	485.86	987.68	687.23	832.24	526.47	952.86	531.47
40.84	0	0.05	0.03	0.03	1.57	0.02	0.05	1.32	0.25	0	96.86	20.68	0	98.12	0.21	71.01	0	1.07	0.25	0	0	0.05	0	2.08	2.24	0	0.01	0.53	5.6	4.11	0.01	74.03	0.05	0	0	0	5.73	2.23	0.11	51.81	122.98	795.52	486.01	985.25	688.23	828.1	528.07	950.93	534.09
40.874	0	0.05	0.04	0.03	1.14	0.02	0.05	0.9	0.29	0	97.72	10.54	0	93.83	0.19	61.94	0	0.99	0.29	0	0	0.02	0	1.91	1.5	0	0.01	0.39	4.78	4.04	0.02	41.34	0.06	0	0	0	1.99	8.39	0.5	51.53	120.55	789.84	483.53	981.98	688.76	825.31	525.21	945.75	530.33
40.907	0	0.06	0.05	0.03	0.85	0.02	0.06	0.62	0.35	0	98.3	5.41	0	95.02	0.15	53.79	0	0.86	0.35	0	0	0.03	0	1.79	1	0	0.01	0.29	3.93	3.4	0.01	42.03	0.06	0	0	0	1.6	7.26	1.04	51.66	118.45	785.79	480.63	979.09	687.48	823.4	521.89	941.71	527.7
40.94	0	0.07	0.07	0.03	0.51	0.02	0.07	0.33	0.28	0	98.98	1.59	0	96.36	0.12	39.78	0	0.65	0.28	0	0	0.01	0	1.92	1.12	0	0.01	0.56	2.2	2.7	0.02	25.6	0.06	0	0	0	6.46	5.61	0.4	52.21	125.17	783.79	481.61	975.83	687.91	816.69	525.57	941.84	527.99
40.974	0	0.07	0.08	0.03	0.46	0.02	0.08	0.29	0.28	0.01	99.08	1.26	0	96.84	0.1	36.85	0	0.69	0.28	0	0.01	0.01	0	2.07	0.97	0	0.01	0.86	1.8	2.42	0.02	18.6	0.06	0	0	0	2.18	4.89	0.48	51.81	120.2	781.86	480.52	972.48	685.26	816.61	523.24	936.81	524.38
41.007	0	0.08	0.08	0.03	0.43	0.02	0.08	0.27	0.23	0.01	99.14	1.12	0	96.2	0.11	34.97	0	0.61	0.23	0	0.01	0.01	0	2.33	1.03	0	0.01	1.04	1.38	2.21	0.02	50.37	0.06	0	0	0	3.66	5.85	0.58	52.03	119.12	781.37	481.15	969.85	684.07	815.71	523.8	934.82	524.72
41.04	0	0.08	0.1	0.03	0.34	0.02	0.09	0.19	0.18	0.02	99.33	0.71	0	96.42	0.12	28.02	0	0.53	0.18	0	0.02	0.01	0	2.75	1.14	0	0.01	1.29	0.77	1.43	0.02	42.24	0.05	0	0	0	5.11	5.53	0.62	52.28	118.64	780.34	481.45	968.01	683.36	814.56	523.73	933.17	526.25
41.074	0	0.08	0.09	0.03	0.37	0.02	0.09	0.22	0.18	0.02	99.25	0.91	0	95.4	0.08	31.55	0	0.5	0.18	0	0.02	0.02	0	2.78	0.95	0	0	0.47	0.42	1.05	0.02	29.29	0.04	0	0	0	3.82	6.85	0.28	52	119.8	777.87	479.87	966.78	682.21	811.85	521.94	931.59	525.45
41.107	0	0.08	0.09	0.03	0.36	0.02	0.09	0.21	0.23	0.02	99.28	0.85	0	97.78	0.09	30.29	0	0.5	0.23	0	0.02	0.03	0	3.05	0.94	0	0	0.33	0.41	1.15	0.02	25.64	0.05	0	0	0	8.85	3.08	0.38	52.62	120.53	778.05	481.05	964.32	682.72	810.34	525.14	930.86	524.75
41.141	0	0.08	0.09	0.03	0.37	0.02	0.09	0.21	0.22	0.01	99.27	0.94	0	94.28	0.08	31.29	0	0.37	0.22	0	0.01	0.04	0	3.49	1.12	0	0	0.22	0.2	0.69	0.02	24.51	0.04	0	0	0	2.27	7.98	1.39	52.05	118.07	775.65	480.7	963	681.52	810.78	521.26	928.77	525.9
41.174	0	0.08	0.09	0.03	0.35	0.02	0.1	0.2	0.25	0.01	99.29	0.94	0	97.83	0.08	30.31	0	0.31	0.25	0	0.01	0.07	0	4.51	1.64	0	0	0.3	0.11	0.54	0.02	40.41	0.04	0	0	0	6.58	2.95	-0.71	52.23	119.01	775.91	481.84	960.63	681.17	807.2	526.01	926.18	523.69
41.207	0	0.08	0.09	0.03	0.34	0.02	0.11	0.19	0.32	0.02	99.32	0.91	0	97.73	0.08	29.38	0	0.25	0.32	0	0.02	0.09	0	4.98	1.61	0	0.01	0.43	0.11	0.57	0.02	36.5	0.04	0	0	0	4.66	3.19	-0.84	52.14	119.19	775.25	481.51	959.22	679.84	805.96	525.61	925.1	521.9
41.241	0	0.08	0.1	0.03	0.32	0.02	0.11	0.18	0.3	0.02	99.35	0.83	0	98.12	0.09	27.69	0	0.21	0.3	0	0.02	0.1	0	5.29	1.54	0	0.01	0.65	0.09	0.62	0.02	49.15	0.04	0	0	0	6.74	2.22	0.04	52.38	117.07	775.54	482.12	957.16	678.31	806.94	525.81	923.97	522.93
41.274	0	0.08	0.1	0.03	0.32	0.02	0.11	0.18	0.36	0.02	99.36	0.86	0	97.91	0.08	27.57	0	0.22	0.36	0	0.02	0.15	0	5.95	1.37	0	0.01	0.86	0.11	0.67	0.02	31.95	0.04	0	0	0	5.79	2.77	0.34	52.21	120.53	774.55	481.77	957.04	677.76	804.93	526.35	925.4	522.46
41.307	0	0.08	0.09	0.03	0.35	0.02	0.12	0.2	0.33	0.02	99.3	1.12	0	98.08	0.07	30.21	0	0.26	0.33	0	0.02	0.11	0	7.01	1.45	0	0.01	1.13	0.1	0.64	0.02	48.78	0.05	0	0	0	5.9	2.34	0.44	52.3	117.82	775.14	482.1	956.46	677.39	806.38	525.65	924.16	522.84
41.341	0	0.09	0.1	0.03	0.33	0.02	0.13	0.18	0.29	0.02	99.35	1.08	0	97.76	0.08	27.81	0	0.27	0.29	0	0.02	0.08	0	8.93	2.18	0	0.01	2.7	0.1	0.66	0.03	62.62	0.04	0	0	0	6.04	3.11	0.35	52.37	121.66	774.32	481.36	956.46	676.89	803.97	525.95	925.58	522.16
41.374	0	0.09	0.1	0.03	0.31	0.02	0.15	0.17	0.29	0.03	99.38	1.13	0	97.11	0.06	26.63	0	0.25	0.29	0	0.03	0.1	0	10.71	2.62	0	0.01	4.51	0.1	0.65	0.03	44.13	0.04	0	0	0	5.35	4.43	0.34	52.27	119.75	773.98	481.34	956.43	677.06	804.78	526.18	924.45	521.68
41.408	0	0.1	0.1	0.03	0.31	0.02	0.22	0.17	0.4	0.03	99.37	1.9	0	97.27	0.08	26.66	0	0.26	0.4	0	0.03	0.09	0	17.62	2.78	0	0.02	9.06	0.09	0.6	0.04	55.94	0.03	0	0	0	3.52	4.13	0.26	52.29	120.25	773.68	481.36	955.71	676.6	803.92	524.83	924.13	521.65
41.441	0	0.09	0.09	0.03	0.35	0.02	0.24	0.2	0.41	0.03	99.29	3.16	0	97.06	0.07	30.36	0	0.28	0.41	0	0.03	0.08	0	20.38	2.52	0	0.02	7.72	0.11	0.67	0.04	46.34	0.03	0	0	0	3.28	4.51	0	52.27	119.7	773.55	480.81	955.94	676.86	803.99	523.3	923.68	521.71
41.474	0	0.08	0.09	0.03	0.38	0.02	0.25	0.22	0.53	0.05	99.24	4.28	0	96.17	0.08	32.51	0	0.28	0.53	0	0.05	0.12	0	22.16	2.32	0	0.02	5.27	0.1	0.62	0.04	60.28	0.03	0	0	0	4.01	5.89	-0.01	52.26	120.99	773.14	480.48	955.24	676.01	802.82	524	923.77	520.88
41.508	0	0.08	0.08	0.03	0.44	0.02	0.32	0.27	0.6	0.05	99.11	9.43	0	96.31	0.08	37.08	0	0.32	0.6	0	0.05	0.14	0	28.11	2.21	0	0.02	4.35	0.12	0.58	0.04	55.89	0.04	0	0	0	3.32	5.7	-0.66	52.28	121.75	773.31	480.98	954.65	675.5	801.62	524.66	923.3	520.55
41.541	0	0.07	0.07	0.03	0.49	0.03	0.37	0.3	0.66	0.05	99.03	14.82	0	96.4	0.08	39.87	0	0.33	0.66	0	0.05	0.2	0	31.7	2.2	0	0.03	2.96	0.17	0.75	0.04	31.37	0.04	0	0	0	4.68	5.57	0.03	52.42	120.16	772.53	480.97	953.21	675.4	801.94	523.77	922.08	521.53
41.574	0	0.07	0.07	0.03	0.46	0.03	0.44	0.28	0.71	0.05	99.09	15.63	0	97.41	0.09	37.97	0	0.27	0.71	0	0.05	0.19	0	34.38	2.02	0	0.02	3.77	0.16	0.72	0.03	57.91	0.04	0	0	0	6.52	3.85	-1.3	52.43	117.6	771.87	479.99	952.86	674.88	801.58	525.6	918.99	518.94
41.608	0	0.06	0.06	0.03	0.63	0.02	0.68	0.42	0.44	0.03	98.63	50.49	-2.38	95.99	0.08	47.82	0	0.3	0.44	0	0.03	0.15	0	45.76	2.03	0	0.02	4.55	0.12	0.61	0.03	55.29	0.03	0	0	0	9.66	6.12	-0.5	52.65	115.7	771.27	480.37	950.87	674.94	801.93	523.8	917.62	522.03
41.641	0	0.06	0.05	0.03	0.81	0.02	0.77	0.57	0.35	0.03	98.38	72.95	-4.42	96.16	0.07	55.29	0	0.36	0.35	0	0.03	0.1	0	50.39	2.2	0	0.02	6.18	0.12	0.59	0.04	15.61	0.03	0	0	0	9.67	5.9	-1.12	52.58	116.2	771.4	480.75	950.07	674.46	800.81	525.22	916.93	520.74
41.674	0	0.06	0.04	0.03	0.95	0.02	1.08	0.7	0.3	0.02	97.85	88.04	-7.75	95.18	0.06	60.14	0	0.39	0.3	0	0.02	0.09	0	58.03	2.7	0	0.02	8.64	0.12	0.65	0.04	33.06	0.03	0	0	0	9.76	7.08	-0.9	52.45	118.05	770.25	479.69	950.16	674.55	799.55	524.5	917.52	520.16
41.708	0	0.05	0.04	0.03	1.06	0.02	1.65	0.8	0.25	0.02	96.7	95	-11.25	95.8	0.05	63.23	0	0.39	0.25	0	0.02	0.12	0	66.75	3.7	0	0.02	9.71	0.11	0.59	0.04	63.85	0.02	0	0	0	9.77	6.36	-0.55	52.54	118.87	769.99	479.85	949.26	674	798.83	523.91	917.67	520.83
41.741	0	0.06	0.04	0.03	1.01	0.02	2.34	0.75	0.27	0.03	95.32	96.44	-14.02	97.19	0.04	61.99	0	0.31	0.27	0	0.03	0.09	0	72.41	5.59	0	0.01	11.44	0.07	0.43	0.03	34.76	0.02	0	0	0	7.83	4.28	-0.01	52.59	122.43	769.71	479.73	949.01	672.23	797.25	524.64	919.59	520.04
41.775	0	0.08	0.04	0.03	0.9	0.02	4.49	0.64	0.23	0.05	91.02	97.93	-21.57	97.22	0.04	58.51	0	0.26	0.23	0	0.05	0.04	0	82.81	9.02	0	0.01	25.23	0.03	0.24	0.02	18.12	0.01	0	0	0	7.94	4.23	0.4	52.48	119.98	769.83	479.66	949.21	672.59	799.01	524.04	918.94	520.31
41.808	0	0.07	0.05	0.03	0.86	0.02	4.75	0.61	0.2	0.03	90.51	97.77	-21.09	96.83	0.04	57.23	0	0.24	0.2	0	0.03	0.03	0	83.13	10.07	0	0.01	21.56	0.02	0.2	0.01	40.57	0.01	0	0	0	9.33	4.91	-0.31	52.44	118.35	769.1	478.31	950.59	674.28	799.55	523.96	917.79	518.94
41.841	0	0.06	0.04	0.03	1.01	0.02	4.16	0.74	0.18	0.04	91.67	98.36	-19.71	96.57	0.03	62.02	0	0.3	0.18	0	0.04	0.02	0	82.28	9.47	0	0.01	17.38	0.01	0.19	0.01	20.5	0.01	0	0	0	9.83	5.32	0.52	52.53	116.19	770.38	479.4	950.81	674.71	802.12	523.67	918.28	520.87
41.875	0	0.08	0.05	0.03	0.7	0.02	4.78	0.47	0.16	0.02	90.44	96.01	-19.24	97.05	0.04	50.88	0	0.28	0.16	0	0.02	0.01	0	82.04	7.87	0	0.01	17.23	0.01	0.16	0.01	32.05	0.01	0	0	0	8.03	4.53	0.26	52.15	117.12	770.34	478.71	952.02	675.09	801.98	522.83	919.07	519.91
41.908	0	0.08	0.07	0.03	0.53	0.02	5.1	0.33	0.14	0.02	89.79	91.85	-17.95	97.57	0.05	42.57	0	0.24	0.14	0	0.02	0.01	0	80.91	7.34	0	0	13.79	0.01	0.16	0.01	38.56	0.01	0	0	0	9.14	3.55	0.08	52.29	119.6	771.43	478.88	953.75	675.77	801.97	524.08	921.51	520.21
41.941	0	0.07	0.06	0.03	0.6	0.02	4.59	0.39	0.13	0.02	90.82	93.82	-16.61	97.34	0.05	46.42	0	0.27	0.13	0	0.02	0.01	0	80.76	5.23	0	0	10.25	0.01	0.15	0.01	40.13	0.01	0	0	0	8.77	4.01	0.53	52.33	116.67	773.26	480.07	953.7	675.13	804.75	524.03	921.38	521.34
41.975	0	0.08	0.07	0.03	0.54	0.02	4.56	0.34	0.17	0.02	90.88	91.79	-16.13	97.27	0.05	43.17	0	0.29	0.17	0	0.02	0.02	0	80.21	3.47	0	0	10.8	0.01	0.14	0.01	45.29	0.01	0	0	0	7.59	4.13	1.28	52.19	115.88	774.06	480.49	954.31	675.62	806.51	522.05	922.38	523.06
42.008	0	0.07	0.06	0.03	0.64	0.02	3.74	0.42	0.23	0.03	92.51	93.42	-15.17	97.16	0.05	48.13	0	0.43	0.23	0	0.03	0.02	0	78.22	2.55	0	0	10.66	0.01	0.14	0.01	46.39	0.01	0	0	0	9	4.34	0.92	52.32	115.13	775.79	481.14	955.3	675.88	807.93	523.55	923.05	523.11
42.041	0	0.06	0.05	0.03	0.75	0.02	3.31	0.51	0.22	0.02	93.38	95	-14.88	97.25	0.05	52.59	0	0.52	0.22	0	0.02	0.02	0	77.39	2.04	0	0	11.11	0	0.13	0	29.42	0	0	0	0	7.58	4.17	0.88	52.2	115.51	775.23	480.25	955.95	675.66	807.75	523.26	923.25	521.75
42.075	0	0.06	0.04	0.03	0.94	0.02	2.97	0.67	0.3	0.02	94.06	97.05	-16.06	96.82	0.04	59.38	0	0.64	0.3	0	0.02	0.02	0	77.44	1.96	0	0	16.44	0	0.1	0	39.72	0	0	0	0	7.29	4.91	0.76	52.2	114.81	775.86	480.56	956.76	676.04	808.73	523.9	923.52	521.72
42.108	0	0.07	0.05	0.03	0.89	0.02	2.86	0.63	0.36	0.02	94.28	96.34	-15.89	96.99	0.03	57.88	0	0.69	0.36	0	0.02	0.03	0	76.15	2.14	0	0	17.6	0	0.12	0	58.28	0	0	0	0	7.8	4.64	1.85	52.49	114.6	775.94	480.77	956.63	675.84	809.76	523.71	924.36	522.78
42.142	0	0.05	0.04	0.03	1.04	0.03	1.84	0.76	0.74	0.03	96.31	95.53	-10.91	97.11	0.03	62.32	0	0.74	0.74	0	0.03	0.11	0	69.12	1.94	0	0.01	7.35	0	0.14	0	42.03	0	0	0	0	6.99	4.43	1.58	52.44	114.98	775.83	480.79	956.66	675.95	809.28	523.55	924.26	522.55
42.175	0	0.05	0.04	0.03	1.23	0.03	1.14	0.95	0.81	0.03	97.55	94.66	-7.65	97.71	0.02	67.41	0	0.75	0.81	0	0.03	0.13	0	61.71	1.66	0	0.01	4.69	0	0.18	0	53.97	0.01	0	0	0	5.95	3.23	1.48	52.35	116.35	775.9	480.8	956.62	675.61	808.51	523.07	924.86	522.46
42.208	0	0.05	0.04	0.03	1.14	0.03	0.93	0.86	0.99	0.03	97.72	90.9	-5.22	97.96	0.02	65.04	0	0.86	0.99	0	0.03	0.22	0	56.94	1.75	0	0.01	1.56	0	0.25	0	35.76	0.01	0	0	0	5.63	2.64	1.51	52.63	117.51	775.11	479.46	957.84	676.23	808.16	522.39	925.67	521.36
42.242	0	0.04	0.03	0.03	1.31	0.03	0.34	1.04	0.95	0.03	97.38	77.4	0	97.92	0.02	69.26	0	0.91	0.95	0	0.03	0.28	0	39.39	1.45	0	0.01	0.53	0.01	0.42	0.01	30.02	0.01	0	0	0	8.41	2.73	0.25	52.82	113.63	775.92	480.13	958.45	677.73	809.73	524.83	923.3	521.1
42.275	0	0.04	0.04	0.03	1.24	0.03	0.38	0.97	0.91	0.04	97.52	77.54	0	97.7	0.03	67.75	0	0.8	0.91	0	0.04	0.4	0	41	1.39	0	0.01	0.3	0.01	0.48	0	29.8	0.01	0	0	0	4.4	3.26	0.48	52.55	120.95	774.45	477.9	962.19	679.65	807.38	522.96	928.28	519.49
42.308	0	0.05	0.04	0.03	1.03	0.03	0.29	0.77	0.9	0.06	97.95	55.38	0	98.23	0.03	62.04	0	0.72	0.9	0	0.06	0.42	0	33.98	1.33	0	0.01	0.37	0.02	0.69	0.01	31.76	0.01	0	0	0	10.34	1.92	-0.03	53.16	116.64	776.9	480.04	961.02	680.24	809.7	524.81	926.32	522.3
42.342	0	0.05	0.05	0.03	0.86	0.03	0.23	0.63	0.83	0.06	98.27	35.1	0	97.97	0.04	56.96	0	0.58	0.83	0	0.06	0.29	0	28.73	1.14	0	0.01	0.37	0.03	1.07	0.01	60.1	0.02	0	0	0	6.62	2.61	-1.28	52.84	122.98	777.1	480.38	959.28	676.37	804.59	526.03	927.43	520.12
42.375	0	0.05	0.04	0.03	0.98	0.03	0.18	0.74	0.75	0.07	98.05	34.86	0	97.54	0.04	60.71	0	0.58	0.75	0	0.07	0.29	0	24.85	0.76	0	0	0.26	0.04	1.25	0.01	33.98	0.02	0	0	0	6.91	3.61	0.27	53.02	120.58	777.56	479.62	961.39	677.59	808.53	524.51	929.06	520.94
42.409	0	0.05	0.04	0.02	1	0.02	0.13	0.8	0.55	0.05	97.99	27.77	0	97.36	0.05	61.46	0	0.61	0.55	0	0.05	0.21	0	19.98	0.66	0	0	0.12	0.08	2.2	0.01	20.88	0.02	0	0	0	9.95	3.96	-0.15	53.29	115.5	777.54	479.49	960.86	677.9	810.49	525.68	925.87	520.45
42.442	0	0.05	0.04	0.02	0.99	0.02	0.12	0.8	0.47	0.03	98.03	22.82	0	97.23	0.05	60.82	0	0.65	0.47	0	0.03	0.19	0	17.35	0.63	0	0	0.17	0.13	2.91	0.01	23.08	0.03	0	0	0	8.31	4.22	0.09	53.23	117.22	777.63	479.04	961.31	677.17	810.1	524.98	927.21	519.9
42.475	0	0.05	0.05	0.02	0.87	0.02	0.12	0.69	0.38	0.02	98.26	17.36	0	97.45	0.07	57.19	0	0.57	0.38	0	0.02	0.17	0	16.73	0.59	0	0	0.18	0.16	3.01	0.01	33.32	0.03	0	0	0	10.48	3.79	-0.46	53.33	117.65	777.1	478.83	961.47	678.05	809.23	526.3	926.69	519.65
42.509	0	0.05	0.05	0.02	0.88	0.02	0.14	0.72	0.26	0.01	98.24	21.08	0	98.15	0.08	57.43	0	0.53	0.26	0	0.01	0.09	0	19.47	0.76	0	0	0.53	0.26	3.77	0.02	53.02	0.02	0	0	0	4.3	2.13	-1.73	53.17	114.96	778.03	478.76	960.7	674.93	809.6	525.29	924.24	516.57
42.542	0	0.05	0.04	0.02	1.06	0.02	0.14	0.92	0.17	0.01	97.89	30.98	0	98	0.06	62.82	0	0.63	0.17	0	0.01	0.04	0	20.54	0.83	0	0	1.21	0.28	4.15	0.02	45.64	0.02	0	0	0	10.51	2.55	-2.07	53.63	119.91	778.56	479.39	959.85	675.7	806.5	526.21	926.19	519.07
42.575	0	0.04	0.03	0.02	1.36	0.02	0.14	1.23	0.12	0.01	97.28	50.42	0	97.07	0.06	70.53	0	0.65	0.12	0	0.01	0.03	0	23.02	0.79	0	0	1.46	0.23	3.48	0.02	23.87	0.02	0	0	0	8.1	4.51	-2.71	53.64	123.32	777.38	479.33	959.1	674.64	803.27	527.44	926.19	517.49
42.609	0	0.04	0.03	0.03	1.35	0.02	0.14	1.23	0.09	0.01	97.3	50.03	0	96.61	0.05	70.34	0	0.61	0.09	0	0.01	0.02	0	23.01	0.98	0	0	1.94	0.33	3.67	0.03	27.23	0.02	0	0	0	7.16	5.25	-3.32	53.75	123.01	776.62	480.47	957.39	674.69	801.61	527.73	924.26	518.41
42.642	0	0.05	0.04	0.03	1.2	0.02	0.19	1.02	0.09	0.01	97.61	53.06	0	96.11	0.05	66.88	0	0.46	0.09	0	0.01	0.02	0	27.97	1.57	0	0	2.75	0.24	2.73	0.02	46.56	0.01	0	0	0	6.67	5.96	-4.06	53.55	127.41	772.25	479.69	954.78	672.74	794.9	526.56	922.21	521.43
42.675	0	0.04	0.04	0.03	1.2	0.02	0.19	1	0.1	0	97.61	52.77	0	95.47	0.05	66.92	0	0.41	0.1	0	0	0.02	0	27.8	1.93	0	0	2.5	0.24	2.4	0.02	38.7	0.01	0	0	0	9.15	6.76	-4.11	53.72	124.75	771.32	480.97	952.32	675.16	794.79	529.62	919.1	519.18
42.709	0	0.05	0.04	0.03	0.97	0.02	0.27	0.74	0.11	0	98.05	50.18	0	96.11	0.04	60.85	0	0.3	0.11	0	0	0.01	0	32.57	2.23	0	0	6.22	0.11	1.15	0.02	47.05	0.01	0	0	0	9.09	5.96	-4.3	53.52	123.32	769.17	480.84	950.15	674.02	793.09	528.41	916.19	521.09
42.742	0	0.06	0.04	0.03	1.05	0.02	0.32	0.81	0.12	0	97.89	61.77	-2.24	96.94	0.03	63.3	0	0.28	0.12	0	0	0.01	0	36	3.98	0	0.01	16.01	0.09	0.93	0.02	33.42	0.01	0	0	0	8.31	4.72	-4.22	53.41	125.93	767.53	479.56	950.2	675.08	791.05	528.43	916.57	518.27
42.776	0	0.11	0.05	0.03	0.81	0.02	0.42	0.58	0.13	0	98.38	72.44	-11.06	98.77	0.04	55.47	0	0.24	0.13	0	0	0.01	0	37.21	6.76	0	0.01	49.89	0.07	0.59	0.02	87.73	0.01	0	0	0	10.35	-0.06	-5.53	53.22	123.94	766.94	478.67	950.99	676.9	791.23	531.07	914.13	515.1
42.809	0	0.11	0.05	0.03	0.82	0.02	0.47	0.58	0.12	0	98.36	69.5	-11.69	98.24	0.04	55.88	0	0.22	0.12	0	0	0	0	38.77	9.32	0	0.01	47.7	0.06	0.49	0.04	91.46	0.01	0	0	0	4.78	1.88	-5.76	52.73	121.12	766.18	478.73	948.7	673.51	791.23	530.46	911.04	512.73
42.842	0	0.13	0.06	0.04	0.67	0.02	0.59	0.45	0.14	0	98.67	63.9	-13.67	98.74	0.04	49.62	0	0.18	0.14	0	0	0.01	0	39.92	13.15	0	0.01	50.82	0.05	0.4	0.04	50.48	0.01	0	0	0	8.48	0.18	-3.23	53.1	124.79	769.33	481.39	951.23	676.75	794.03	530.67	918.27	519.04
42.876	0	0.13	0.05	0.05	0.76	0.02	1.08	0.52	0.13	0	97.84	69.56	-18.01	98.12	0.04	53.37	0	0.25	0.13	0	0	0	0	50.25	19.39	0	0.01	47.98	0.03	0.27	0.05	72.23	0	0	0	0	8.62	-2.23	-4.25	53.07	124.7	771.01	480.14	956.7	678.04	797.16	535.15	920.34	515.69
42.909	0	0.11	0.05	0.05	0.71	0.02	1.08	0.48	0.11	0.01	97.85	61.72	-15.1	98.68	0.05	51.35	0	0.3	0.11	0	0.01	0.01	0	47.93	24.07	0	0.02	34.06	0.03	0.28	0.05	71.06	0	0	0	0	7.88	-0.44	-3.54	52.95	123.62	772.06	481.36	956.02	678.31	798.28	532.67	921.05	518.18
42.942	0	0.09	0.05	0.05	0.71	0.02	1.01	0.48	0.09	0.01	97.99	58.36	-11.19	97.88	0.05	51.14	0	0.32	0.09	0	0.01	0.01	0	46.4	24.64	0	0.02	18.7	0.02	0.22	0.05	42.2	0	0	0	0	7.29	-2.83	-4.25	53.19	123.48	775.69	481.51	961.46	681	802.14	532.72	924.8	518.51
42.976	0	0.07	0.04	0.06	0.93	0.02	1.09	0.67	0.06	0.01	97.82	77.39	-10.86	98.57	0.06	59.37	0	0.43	0.06	0	0.01	0.01	0	49.27	28.26	0	0.01	9.26	0.02	0.18	0.06	55.85	0	0.01	0	0	9.42	-0.85	-3.6	53.43	120.92	776.32	481.73	960.82	679.78	804.23	533.73	924.22	518.76
43.009	0	0.06	0.05	0.05	0.86	0.02	0.81	0.61	0.08	0.01	98.27	66.79	-6.83	98.07	0.08	57.07	0	0.45	0.07	0	0.01	0.03	0	44.96	22.35	0	0.02	4.04	0.02	0.28	0.06	19.88	0	0.01	0	0	8.48	-2.36	-2.9	53.58	116.56	778.41	482.57	959.31	678.1	807.17	529.96	923.35	520.59
43.042	0	0.06	0.05	0.04	0.88	0.02	0.55	0.63	0.07	0.01	98.24	58.84	-3.27	98.51	0.07	57.62	0	0.45	0.07	0	0.01	0.04	0	40.16	15.62	0	0.01	2.46	0.02	0.31	0.06	62.88	0	0.01	0	0	7.88	-1.04	-2.48	53.79	123.1	778.62	480.58	964.27	680.15	806.75	530.03	929.38	519.32
43.076	0	0.06	0.05	0.03	0.69	0.02	0.34	0.47	0.09	0.01	98.61	28.27	0	97.83	0.06	50.58	0	0.38	0.09	0	0.01	0.08	0	31.17	9.12	0	0.02	1.47	0.03	0.42	0.07	57.97	0.01	0.01	0	0	10.92	-2.96	-2.76	53.9	113.93	781.01	481.68	963.27	679.4	811.97	530.14	925.47	520.37
43.109	0	0.07	0.06	0.03	0.58	0.02	0.3	0.38	0.09	0.01	98.84	16.38	0	98.79	0.06	45.23	0	0.35	0.09	0	0.01	0.05	0	27.82	7.2	0	0.01	1.88	0.03	0.45	0.06	82.65	0	0.01	0	0	9.71	0	-2.91	54.07	121.5	782.72	481.98	964.84	678.78	809.49	529.99	930.63	520.76
43.143	0	0.07	0.07	0.03	0.45	0.02	0.19	0.28	0.09	0.01	99.09	4.61	0	98.68	0.06	37.9	0	0.23	0.09	0	0.01	0.04	0	17.74	3.8	0	0.02	1.6	0.04	0.69	0.07	63.13	0.01	0	0	0	8.31	-0.42	-3.13	54.07	120.68	783.6	481.84	965.81	678.26	810.67	530.16	930.91	519.84
43.176	0	0.07	0.08	0.03	0.44	0.02	0.17	0.27	0.11	0.01	99.11	3.88	0	98.34	0.05	37.28	0	0.2	0.11	0	0.01	0.05	0	16.12	2.59	0	0.02	1.3	0.05	0.94	0.08	81.03	0.01	0	0	0	7.27	-1.61	-2.39	54.02	123.54	784.52	481.48	966.43	677.09	810.54	528.92	933.75	519.98
43.209	0	0.08	0.08	0.03	0.39	0.02	0.16	0.24	0.11	0.01	99.22	2.51	0	98.59	0.06	33.45	0	0.16	0.11	0	0.01	0.04	0	14.36	2.55	0	0.02	1.73	0.06	1.24	0.08	78.5	0.01	0.01	0	0	6.92	-0.76	-1.91	54.11	125.67	784.69	480.68	967.43	676.57	810.49	528.53	935.83	519.45
43.243	0	0.08	0.09	0.03	0.36	0.02	0.15	0.22	0.14	0.01	99.28	1.73	0	97.89	0.06	30.98	0	0.14	0.14	0	0.01	0.07	0	12.07	3.18	0	0.02	2.32	0.13	2.35	0.13	97.96	0.01	0.01	0	0	6.34	-2.83	-4.3	53.72	126.96	783.52	479	967.89	675.59	807.5	531.53	933.34	514.72
43.276	0	0.09	0.1	0.03	0.33	0.02	0.19	0.2	0.13	0.01	99.35	1.7	0	98.64	0.07	28.11	0	0.11	0.13	0	0.01	0.11	0	14.72	4.33	0	0.02	4.3	0.15	2.47	0.12	95.52	0.01	0	0	0	5.87	-0.59	-3.92	53.76	119.8	784.29	480.26	966.81	675.95	811.42	529.86	930.47	516.45
43.309	0	0.11	0.1	0.03	0.29	0.02	0.23	0.17	0.11	0.01	99.42	1.53	0	98.2	0.08	24.6	0	0.1	0.11	0	0.01	0.1	0	16.91	5.95	0	0.02	11.08	0.18	2.88	0.1	89.91	0.01	0	0	0	7.16	-2.01	-3.69	53.92	123.28	784.8	480.34	967.41	676.19	810.26	530.29	932.85	517.16
43.343	0	0.15	0.12	0.03	0.24	0.02	0.27	0.14	0.13	0.02	99.46	1.97	0	98.35	0.08	18.44	0	0.08	0.13	0	0.02	0.12	0	16.48	10.18	0	0.02	26.26	0.23	4.55	0.07	86.85	0.01	0	0	0	7.36	-1.56	-3.44	53.92	122.72	784.66	480.49	966.91	676.19	810.45	529.78	932.56	517.68
43.376	0	0.16	0.12	0.04	0.24	0.02	0.33	0.14	0.14	0.03	99.34	2.6	-1.68	98.47	0.11	18.47	0	0.08	0.14	0	0.03	0.15	0	19.21	12.87	0	0.02	29.77	0.2	4.28	0.07	83.74	0.01	0	0	0	7.62	-1.17	-3.59	53.88	122.44	784.92	481.1	966.43	676.25	810.32	529.95	932.21	518.29
43.41	0	0.16	0.12	0.04	0.25	0.02	0.37	0.16	0.15	0.03	99.26	2.2	-2.24	98.76	0.12	20.22	0	0.08	0.15	0	0.03	0.12	0	20.31	17.55	0	0.02	25.88	0.23	4.75	0.05	82.73	0.01	0	0	0	7.14	-0.11	-2.99	53.89	124.13	784.68	481.98	966.03	676.92	809.6	529.65	933.35	519.9
43.443	0	0.14	0.11	0.05	0.26	0.02	0.53	0.16	0.13	0.03	98.94	2.33	-3.23	98.77	0.12	20.68	0	0.08	0.13	0	0.03	0.12	0	26.16	20.34	0	0.01	18.6	0.19	4.76	0.04	85.23	0.01	0	0	0	8.78	-0.07	-2.7	53.99	122.8	784.29	481.63	965.91	677.42	810.31	529.35	932.77	520.24
43.476	0	0.15	0.11	0.06	0.26	0.02	0.64	0.16	0.13	0.04	98.71	2.98	-5.44	98.73	0.13	21.56	0	0.07	0.09	0	0.04	0.09	0	28.44	25.42	0	0.02	19.63	0.15	3.81	0.03	87.89	0	0	0	0	9.68	-0.23	-2.84	53.98	122.4	784.7	482.15	965.29	677.04	810.28	529.93	932.33	520.66
43.51	0	0.17	0.12	0.06	0.25	0.02	0.98	0.14	0.12	0.03	98.04	4.82	-9.73	98.55	0.12	20.11	0	0.06	0.07	0	0.03	0.05	0	36.1	24.76	0	0.02	27.49	0.1	2.33	0.02	91.22	0	0	0	0	9.09	0.91	-2.61	54.04	121.62	784.43	482.18	964.83	676.74	810.55	529.56	931.85	520.66
43.543	0	0.22	0.11	0.05	0.26	0.02	1.14	0.15	0.11	0.02	97.73	12	-15.3	98.66	0.11	21.39	0	0.06	0.06	0	0.02	0.02	0	39.54	24.24	0	0.02	47.15	0.09	1.87	0.02	89.21	0	0	0	0	9.15	0.49	-3.22	54.04	120	784.87	482.65	964.23	676.38	810.78	529.93	930.41	520.53
43.576	0	0.27	0.1	0.05	0.29	0.02	0.88	0.17	0.09	0.01	98.24	48.47	-18.14	98.79	0.09	24.98	0	0.06	0.06	0	0.01	0.01	0	37.5	19.28	0	0.02	67.6	0.09	1.63	0.02	85.37	0	0	0	0	7.65	0	-3.19	53.91	119.87	784.76	482.62	963.45	675.18	810.42	529.35	929.93	520.11
43.61	0	0.24	0.09	0.04	0.34	0.02	1.01	0.19	0.08	0.01	97.98	54.28	-18.59	98.77	0.08	28.97	0	0.05	0.07	0	0.01	0.01	0	43.29	13.66	0	0.02	66.5	0.08	1.13	0.02	89.71	0	0	0	0	8.19	-0.09	-2.26	53.97	121.72	783.93	481.52	964.03	675.23	810.17	528.9	931.54	519.75
43.643	0	0.17	0.09	0.03	0.35	0.02	0.72	0.21	0.08	0.01	98.55	26.05	-12.22	98.49	0.07	30.56	0	0.05	0.08	0	0.01	0.01	0	39.14	8.84	0	0.02	49.8	0.08	0.99	0.01	80.92	0	0	0	0	6.9	1.11	-1.44	53.84	123.03	782.4	480.3	964.49	675.38	809.74	527.91	932.45	519.01
43.676	0	0.19	0.09	0.03	0.34	0.02	0.94	0.19	0.11	0.02	98.12	27.57	-14.43	98.55	0.07	29.11	0	0.05	0.11	0	0.02	0.01	0	43.18	10.09	0	0.02	52.2	0.08	0.82	0.01	71.82	0	0	0	0	9.12	0.9	-2.15	53.88	122.7	783.31	481.15	965.5	677.82	810.12	527.87	932.63	520.97
43.71	0	0.19	0.1	0.04	0.3	0.02	2.04	0.17	0.14	0.03	95.92	29.77	-18.98	98.6	0.08	26.13	0	0.05	0.14	0	0.03	0.02	0	56.52	11.59	0	0.03	50.54	0.04	0.37	0.01	89.59	0	0	0	0	10.78	0.72	-2.73	53.89	121.01	784.04	481.72	965.82	678.39	811.06	529.75	931.74	520.81
43.743	0	0.18	0.11	0.03	0.27	0.02	1.88	0.15	0.16	0.04	96.24	22.1	-16.09	98.59	0.07	23.05	0	0.05	0.16	0	0.04	0.04	0	54.6	9.8	0	0.02	42.64	0.05	0.33	0.01	88.89	0	0	0	0	9.92	0.76	-3.28	53.86	119.38	785.2	481.75	966.38	677.87	812.29	529.47	931.31	520.17
43.777	0	0.12	0.11	0.03	0.26	0.02	1.21	0.13	0.12	0.04	97.57	11.5	-6.79	98.56	0.06	21	0	0.05	0.12	0	0.04	0.05	0	46.93	6.05	0	0.02	17.26	0.04	0.19	0	84.19	0	0	0	0	9.73	0.89	-2.63	53.89	118.35	785.31	481.35	966.19	676.87	813.4	528.92	931.4	519.88
43.81	0	0.11	0.12	0.03	0.23	0.02	0.75	0.12	0.12	0.04	98.5	4.55	-1.47	98.52	0.05	17.75	0	0.04	0.12	0	0.04	0.05	0	37.71	3.45	0	0.01	10.53	0.04	0.15	0	77.49	0	0	0	0	10.79	1.02	-2.62	53.93	118.62	785.49	481.58	965.83	676.83	813.16	529.07	931.46	520.41
43.843	0	0.11	0.13	0.03	0.22	0.02	0.74	0.11	0.1	0.04	98.51	3.83	0	98.66	0.06	15.92	0	0.04	0.1	0	0.04	0.05	0	37.31	2.55	0	0.01	4.08	0.05	0.13	0	81.68	0	0	0	0	9.35	0.51	-2.11	53.85	119.73	785.24	481.71	964.93	675.31	812.48	529.2	931.86	520.1
43.877	0	0.1	0.13	0.03	0.21	0.02	0.56	0.11	0.09	0.03	98.88	2.4	0	98.53	0.06	15.4	0	0.04	0.09	0	0.03	0.03	0	31.8	2.37	0.01	0.01	2.09	0.06	0.09	0	83.43	0	0	0	0	7.62	-0.96	-2.36	53.61	122.31	784.47	480.65	965.55	675.12	810.81	528.63	932.71	518.67
43.91	0	0.1	0.13	0.03	0.22	0.02	0.55	0.11	0.09	0.04	98.9	2.61	0	98.43	0.07	16.56	0	0.04	0.09	0	0.04	0.03	0	31.75	2.48	0.01	0.01	1.74	0.06	0.1	0	87.92	0	0	0	0	7.01	-1.32	-2.52	53.3	124.34	783.27	479.6	966.34	675.84	809.41	528.51	933.28	517.6
43.943	0	0.1	0.13	0.03	0.22	0.02	0.46	0.11	0.07	0.03	99.09	1.86	0	98.48	0.07	15.72	0	0.04	0.07	0	0.03	0.02	0	28.28	1.68	0.01	0.01	1.98	0.06	0.09	0	97.32	0	0	0	0	5.99	-1.15	-3.35	53.07	124.32	783.24	479.42	967	676.26	809.02	528.93	932.73	516.59
43.977	0	0.09	0.11	0.03	0.26	0.02	0.31	0.13	0.09	0.02	99.38	1.8	0	97.88	0.09	20.86	0	0.04	0.07	0	0.02	0.01	0	22.74	1.27	0.01	0.01	2.23	0.09	0.07	0	95.05	0	0	0	0	3.65	-2.84	-3.55	52.7	123.75	782.85	478.91	967.04	675.77	808.95	528.17	932.03	515.41
44.01	0	0.09	0.1	0.03	0.31	0.02	0.28	0.17	0.1	0.01	99.39	2.75	0	98.22	0.1	26.12	0	0.04	0.07	0	0.01	0.01	0	22.83	1.15	0.01	0.01	2.41	0.12	0.09	0	95.5	0	0	0	0	6.28	-1.94	-3.6	52.81	125.45	783.92	479.62	966.22	675.31	808.04	528.11	933	516.94
44.043	0	0.08	0.09	0.03	0.37	0.02	0.24	0.21	0.14	0.01	99.25	3.95	0	98.03	0.14	32.16	0	0.05	0.08	0	0.01	0.01	0	21.45	1.21	0.01	0.01	2.16	0.12	0.08	0	74.26	0	0	0	0	5.24	-2.46	-2.9	52.63	125.85	783.16	478.5	967.53	675.76	808.79	527.6	934.12	516.1
44.077	0	0.07	0.07	0.03	0.51	0.02	0.19	0.32	0.15	0.01	98.97	7.35	0	98.64	0.15	41.66	0.01	0.05	0.08	0	0.01	0.01	0	20.14	1.28	0.01	0.01	1.79	0.14	0.08	0	89.51	0	0	0	0	6.49	-0.59	-3.78	52.46	122.24	784.09	479.86	965.85	674.9	809.46	527.51	931.32	517.87
44.11	0	0.06	0.05	0.03	0.7	0.02	0.17	0.47	0.16	0.02	98.61	14.52	0	98.06	0.16	50.92	0.01	0.06	0.09	0	0.02	0.01	0	20.35	1.23	0.01	0	0.86	0.14	0.08	0	85.68	0	0	0	0	6.59	-2.38	-3.42	52.71	124.44	784.14	478.74	967.06	674.82	809.34	528.21	933.17	515.88
44.144	0	0.05	0.04	0.03	0.98	0.02	0.16	0.71	0.2	0.02	98.05	32.29	0	97.94	0.2	60.99	0.01	0.07	0.12	0	0.02	0.02	0	23.12	1.24	0.01	0	0.55	0.19	0.09	0	72.54	0	0	0	0	4.69	-2.7	-3.96	52.45	126.12	782.73	477.05	967.66	674.64	807.39	525.56	933.1	515.36
44.177	0	0.04	0.03	0.03	1.27	0.02	0.13	0.98	0.22	0.02	97.47	42.31	0	98.35	0.22	68.88	0.01	0.1	0.14	0	0.02	0.02	0	20.59	1.3	0.01	0	0.8	0.18	0.09	0	61.03	0	0	0	0	8.57	-1.56	-3.54	52.77	122.97	783.18	478.24	966.88	676.35	809.36	526.88	931.92	516.77
44.21	0	0.04	0.03	0.03	1.72	0.02	0.11	1.45	0.22	0.03	96.55	61.17	0	98.38	0.22	78.25	0.01	0.14	0.19	0	0.03	0.02	0	20.74	1.39	0.01	0	0.81	0.15	0.08	0	60.82	0	0	0	0	7.78	-1.45	-3.72	52.92	124.21	783.61	478.39	966.86	675.65	808.77	527.25	932.49	516.29
44.244	0	0.04	0.03	0.03	1.71	0.02	0.1	1.43	0.21	0.05	96.59	57.19	0	98.74	0.21	77.96	0.01	0.15	0.21	0	0.05	0.03	0	18.98	1.36	0.01	0	1.18	0.11	0.08	0	67.33	0	0	0	0	6.78	0.19	-4.22	52.84	123.18	783.22	479.17	966.29	675.59	808.38	527.73	931.1	517.11
44.277	0	0.04	0.03	0.03	1.76	0.02	0.09	1.48	0.18	0.03	96.49	56.86	0	98.75	0.18	78.83	0.01	0.17	0.15	0	0.03	0.02	0	17.94	1.24	0	0	1.5	0.09	0.07	0	34.11	0	0	0	0	6.36	0.14	-3.76	52.74	121.45	782.46	479.89	965.92	676.07	809.03	526.72	930.29	520.02
44.31	0	0.04	0.03	0.03	1.74	0.02	0.11	1.47	0.16	0.04	96.51	63.05	0	98.64	0.16	78.67	0.01	0.17	0.15	0	0.04	0.02	0	21.32	1.37	0	0	1.14	0.07	0.08	0	41.24	0	0	0	0	5.6	0.57	-4.79	52.75	120.92	782.32	479.21	965.7	675.51	808.32	527.45	928.8	517.19
44.344	0	0.04	0.03	0.03	1.57	0.02	0.15	1.29	0.16	0.05	96.87	64.52	0	98.62	0.16	75.37	0.01	0.2	0.16	0	0.05	0.03	0	25.4	1.7	0	0	1	0.04	0.09	0	26.78	0	0	0	0	4.89	0.65	-4.82	52.65	121.48	781.21	478.94	965.48	675.79	807.29	527.05	928.38	517.34
44.377	0	0.04	0.03	0.03	1.52	0.02	0.16	1.24	0.13	0.02	96.95	64.54	0	98.43	0.13	74.53	0.01	0.22	0.13	0	0.02	0.02	0	26.26	2.63	0	0	1.59	0.04	0.1	0	13.45	0	0	0	0	6.11	1.32	-3.66	52.56	121.9	779.39	479.55	962.54	674.41	805.63	525.35	927.46	521.26
44.411	0	0.04	0.03	0.03	1.43	0.02	0.14	1.14	0.11	0.02	97.14	54.35	0	98.63	0.11	72.57	0.01	0.21	0.1	0	0.02	0.02	0	22.93	2.86	0	0	2.41	0.03	0.1	0	36.21	0	0	0	0	5.92	0.6	-3.79	52.47	121.56	778.99	479.54	962.88	676.56	805.74	526.8	927.04	518.79
44.444	0	0.04	0.03	0.03	1.35	0.02	0.16	1.07	0.11	0.02	97.3	56.1	0	98.67	0.11	70.89	0.01	0.22	0.1	0	0.02	0.03	0	25.5	3.26	0	0	2.86	0.03	0.1	0	51.52	0	0	0	0	5.05	0.48	-3.75	52.39	123.34	778.19	478.42	962.9	676.28	804.64	527.92	927.33	515.27
44.477	0	0.04	0.03	0.03	1.35	0.02	0.16	1.07	0.1	0.01	97.29	54.71	0	98.19	0.1	70.93	0.01	0.25	0.07	0	0.01	0.02	0	24.76	3.11	0	0	4.07	0.03	0.1	0	56.8	0	0	0	0	4.85	2.04	-3.77	52.33	125.45	778.9	478.9	963.04	676.24	803.87	527.54	928.79	516.03
44.511	0	0.04	0.03	0.03	1.73	0.02	0.16	1.45	0.08	0.01	96.55	73.14	0	98.22	0.08	78.31	0	0.29	0.06	0	0.01	0.02	0	27.49	3.52	0	0	2.25	0.02	0.08	0	42.32	0	0	0	0	5.56	1.94	-5.1	52.08	124.8	777.19	479.55	960.05	673.92	800.52	528.15	924.91	518.12
44.544	0	0.04	0.03	0.03	1.85	0.02	0.17	1.58	0.1	0.01	96.3	78.24	0	98.68	0.1	80.34	0	0.35	0.07	0	0.01	0.02	0	28.91	4.79	0	0	2.35	0.03	0.1	0	80.88	0	0	0	0	5.34	0.42	-3.31	52.15	127.13	776.34	478.26	960.53	675.43	800.84	527.18	927.46	515.77
44.577	0	0.04	0.02	0.03	1.97	0.02	0.16	1.71	0.11	0.01	96.07	79.71	0	98.14	0.11	82.17	0	0.34	0.1	0	0.01	0.02	0	28.19	5.22	0	0	1.75	0.04	0.12	0	80.1	0	0	0	0	4.2	2.17	-4.95	51.86	123.83	776.75	479.41	958.58	673.04	800.29	527.71	923.62	516.52
44.611	0	0.03	0.02	0.03	2.22	0.02	0.17	1.99	0.15	0.01	95.56	86.28	0	98.58	0.11	85.83	0	0.37	0.15	0	0.01	0.02	0	30.39	5.84	0	0	1.89	0.05	0.12	0	71.9	0	0	0	0	4.45	0.81	-3.44	51.92	120.83	776.6	479.93	957.95	674.49	802.92	527.27	923.28	516.66
44.644	0	0.03	0.02	0.03	2.42	0.02	0.17	2.21	0.21	0.01	95.17	88.71	0	98.57	0.14	88.41	0	0.37	0.21	0	0.01	0.02	0	30.58	5.73	0	0	3.35	0.06	0.11	0	78.72	0	0	0	0	3.67	0.83	-3.33	51.85	122.25	776.26	480.05	957.54	674.37	801.86	526.87	923.7	516.88
44.677	0	0.03	0.02	0.03	2.53	0.02	0.19	2.34	0.2	0	94.94	91.72	0	98.09	0.14	89.84	0	0.37	0.2	0	0	0.02	0	33.42	7.03	0	0	3.59	0.06	0.1	0	53.84	0	0	0	0	2.88	2.32	-2.95	51.71	126.52	775.66	479.62	958	674.07	799.92	527.23	925.98	516.48
44.711	0	0.03	0.02	0.03	2.59	0.02	0.26	2.41	0.16	0	94.82	94.85	-1.34	98.37	0.13	90.6	0	0.33	0.16	0	0	0.02	0	38.97	7.18	0	0	4.4	0.11	0.12	0.01	74.97	0	0	0	0	2.38	1.5	-3.46	51.68	127.82	775.26	478.88	958.79	674.25	799	527.65	926.21	515.18
44.744	0	0.03	0.02	0.03	2.68	0.02	0.26	2.52	0.14	0	94.64	95.12	-1.62	98.53	0.14	91.66	0	0.29	0.12	0	0	0.02	0	38.64	9.28	0	0	3.94	0.16	0.14	0.01	85.35	0	0	0	0	5.24	0.98	-3.85	51.77	125.27	774.2	477.73	959.32	675.94	799.74	527.53	924.34	514.68
44.778	0	0.03	0.02	0.03	2.63	0.02	0.3	2.44	0.2	0	94.75	95.5	-2.34	98.69	0.2	90.84	0	0.28	0.13	0	0	0.02	0	40.52	10.24	0	0	3.21	0.39	0.2	0.02	71.44	0	0	0	0	5.56	0.38	-4.09	51.7	125.83	774.37	477.23	959.74	675.98	799.47	526.96	924.67	514.34
44.811	0	0.03	0.02	0.03	2.68	0.02	0.32	2.5	0.18	0	94.64	96.29	-2.93	97.89	0.18	91.34	0	0.29	0.13	0	0	0.03	0	42.52	10.12	0	0	2.96	0.6	0.24	0.02	86.66	0	0	0	0	6.41	2.81	-4.87	51.75	123.88	774.93	478.87	957.88	674.84	799.16	528.2	922.42	515.88
44.844	0	0.03	0.02	0.04	2.72	0.02	0.33	2.54	0.16	0.01	94.55	96.48	-3.14	98.03	0.16	91.82	0	0.3	0.14	0	0.01	0.03	0	42.73	10.67	0	0	3.03	0.65	0.23	0.03	82.53	0	0	0	0	9.32	2.47	-2.96	52.19	127.57	776.25	478.61	959.27	674.39	800.42	529.57	927.3	516.26
44.878	0	0.03	0.02	0.03	2.89	0.02	0.29	2.71	0.16	0.01	94.21	96.41	-2.1	98.53	0.16	93.24	0	0.39	0.12	0	0.01	0.03	0	41.04	9.21	0	0	2.45	1.24	0.24	0.05	63.99	0	0	0	0	4.49	0.96	-3.59	51.85	127.32	776.75	478.12	960.74	675.06	800.78	526.6	927.61	515.39
44.911	0	0.03	0.02	0.03	2.96	0.02	0.26	2.79	0.16	0.01	94.07	96.45	-1.3	98.61	0.16	93.94	0	0.45	0.08	0	0.01	0.02	0	40.47	7	0	0	1.96	1.18	0.24	0.04	71.83	0	0	0	0	6.55	0.7	-3.84	52.01	126.85	776.35	478.4	959.88	675.29	800.18	527.61	926.48	515.75
44.944	0	0.03	0.02	0.03	3.12	0.02	0.28	2.96	0.17	0.01	93.76	97.32	-1.49	98.77	0.17	95.33	0	0.52	0.07	0	0.01	0.01	0	42.69	5.18	0	0	1.22	1.34	0.25	0.05	80.55	0	0	0	0	6.53	-0.09	-4.09	52.05	125.61	776.13	478.01	960.01	675.29	800.6	527.73	925.57	515.03
44.978	0	0.03	0.02	0.03	3.27	0.02	0.28	3.06	0.17	0.01	93.47	97.55	-1.36	98.65	0.17	96.07	0	0.53	0.05	0	0.01	0.01	0	43.12	4.3	0	0	0.89	2.44	0.31	0.06	81.85	0	0	0	0	7.18	0.54	-3.87	52.06	124.65	776.43	478.44	959.59	675.18	801.24	527.79	925.31	515.69
45.011	0	0.03	0.02	0.03	3.15	0.02	0.25	2.96	0.15	0.01	93.71	97.07	-0.66	98.36	0.15	95.37	0	0.49	0.05	0	0.01	0.01	0	41.53	3.35	0	0	1.17	1.82	0.26	0.05	51.57	0	0	0	0	7.28	1.52	-3.38	52.17	123.03	776.15	478.78	959.74	675.74	802.36	526.14	925.15	518.45
45.044	0	0.03	0.02	0.03	3.2	0.02	0.22	3.02	0.12	0.01	93.6	96.75	0	98.56	0.12	95.94	0	0.47	0.05	0	0.01	0.01	0	39.63	2.62	0	0	1.6	1.86	0.24	0.04	84.75	0	0	0	0	7.23	0.87	-3.66	52.25	125.37	776.44	478.47	959.38	675.03	800.92	527.15	925.81	516.23
45.078	0	0.03	0.02	0.03	3.24	0.02	0.25	3.09	0.15	0.01	93.51	97.37	-0.76	98.51	0.15	96.49	0	0.47	0.05	0	0.01	0.01	0	41.79	2.36	0	0	2.22	1.57	0.21	0.04	83.05	0	0	0	0	5.51	1.03	-3.61	52.07	126.79	776.19	477.68	959.3	673.81	800.07	526.41	926.33	514.87
45.111	0	0.03	0.02	0.03	3.29	0.02	0.21	3.15	0.15	0.01	93.42	96.83	0	98.37	0.15	96.86	0	0.55	0.05	0	0.01	0.01	0	39.04	2.2	0	0	2.94	1.51	0.21	0.04	53.28	0	0	0	0	5.36	1.49	-3.48	52.11	129.03	775.26	476.69	960.71	674.51	799.12	524.98	927.84	516.04
45.145	0	0.03	0.02	0.03	3.34	0.02	0.21	3.21	0.12	0.01	93.31	97.03	0	97.28	0.12	97.38	0	0.48	0.05	0	0.01	0.01	0	39.33	2.13	0	0	1.04	1.7	0.25	0.04	79.99	0	0	0	0	4.76	4.12	-4.87	51.94	123.19	774.69	477.86	958.51	673.88	799.64	526.15	922.41	515.97
45.178	0	0.03	0.02	0.03	3.3	0.02	0.22	3.14	0.12	0.01	93.41	96.98	-0.14	98.62	0.12	96.82	0	0.47	0.07	0	0.01	0.01	0	39.7	3.12	0	0	1.95	1.92	0.29	0.04	60.82	0	0	0	0	6.81	0.66	-3.52	52.01	126.78	773.9	477.58	957.1	674.17	797.9	526.47	924.18	515.23
45.211	0	0.03	0.02	0.03	3.24	0.02	0.24	3.07	0.11	0.01	93.53	97.05	-0.74	98.48	0.11	96.29	0	0.45	0.08	0	0.01	0.01	0	40.52	4.05	0	0	2.45	1.88	0.26	0.04	64.21	0	0	0	0	5.57	1.15	-3.43	51.96	127.88	774.16	477.84	956.66	672.98	797.33	526.71	924.67	514.93
45.245	0	0.03	0.02	0.03	3.21	0.02	0.24	3.06	0.11	0.01	93.58	96.93	-0.74	98.01	0.11	96.3	0	0.47	0.1	0	0.01	0.02	0	39.98	5.08	0	0	2.28	1.4	0.2	0.03	50.94	0	0	0	0	4.95	2.51	-3.29	51.9	126.81	774.01	477.5	956.46	672.81	797.83	525.29	924.22	514.96
45.278	0	0.03	0.02	0.03	3.26	0.02	0.24	3.12	0.11	0	93.48	97.11	-1.61	97.97	0.09	96.76	0	0.57	0.11	0	0	0.02	0	40.31	6.06	0	0	4.63	1.28	0.17	0.03	32.92	0	0	0	0	5.19	2.61	-3.23	51.87	127.26	774.15	477.82	956.37	672.82	797.68	525.58	924.53	515.42
45.311	0	0.03	0.02	0.03	3.16	0.02	0.25	3.02	0.08	0	93.69	96.98	-1.6	97.84	0.08	95.99	0	0.55	0.08	0	0	0.01	0	40.51	6.89	0	0	3.38	0.95	0.13	0.03	45.74	0	0	0	0	5.01	2.94	-3.22	51.91	127.41	774.37	478.14	956.23	672.38	797.62	525.56	924.67	516.12
45.345	0	0.03	0.02	0.03	3.12	0.02	0.21	2.98	0.08	0	93.76	95.68	-0.55	97.35	0.06	95.72	0	0.54	0.08	0	0	0.01	0	36.16	8.27	0	0	3.97	0.88	0.11	0.02	56.92	0	0	0	0	4.62	3.97	-3.58	51.78	128.11	773.53	477.67	956.61	673.07	796.71	525.73	924.4	515.4
45.378	0	0.03	0.02	0.03	3.18	0.02	0.21	3.05	0.08	0	93.63	95.82	-1.03	98.18	0.05	96.33	0	0.5	0.08	0	0	0.01	0	35.98	9.5	0	0	5.09	0.98	0.12	0.02	79.75	0	0	0	0	7.57	2.07	-3.66	51.96	126.32	774.37	478.14	956.36	673.54	797.89	526.9	923.71	515.69
45.412	0	0.03	0.02	0.03	3.07	0.02	0.2	2.92	0.08	0	93.86	94.89	-0.85	97.1	0.06	95.3	0	0.46	0.08	0	0	0.01	0	34.39	10.25	0	0	5.97	0.88	0.1	0.02	49.48	0	0	0	0	8.19	4.44	-3.52	52.06	122.17	773.72	479.25	955.35	674.47	799.35	526.69	921.22	518.13
45.445	0	0.03	0.02	0.03	3.02	0.02	0.17	2.88	0.07	0	93.95	94.2	0	98.78	0.05	95.05	0	0.34	0.07	0	0	0.01	0	32.97	7.43	0	0	4.67	0.76	0.09	0.02	46.45	0	0	0	0	9.07	0.03	-4.71	52.15	121.4	774.49	479.16	956.15	674.48	799.47	528.2	920.37	517.14
45.478	0	0.03	0.02	0.03	2.9	0.02	0.17	2.74	0.07	0	94.21	93.65	0	98.43	0.04	93.88	0	0.27	0.07	0	0	0	0	32.93	6.87	0	0	3.14	0.62	0.1	0.02	16.86	0	0	0	0	10.63	1.32	-3.47	52.27	122.97	773.94	478.81	956.31	674.4	799.43	526.17	922.25	520.27
45.512	0	0.03	0.02	0.03	2.67	0.02	0.2	2.47	0.08	0	94.65	93.44	0	98.32	0.04	91.5	0	0.18	0.08	0	0	0	0	34.9	7.17	0	0	2.5	0.69	0.11	0.02	26.74	0	0	0	0	11.89	1.65	-3.57	52.48	123.49	773.66	479.07	955.83	674.82	798.7	527.08	922	520.31
45.545	0	0.03	0.02	0.03	2.52	0.02	0.2	2.29	0.09	0	94.97	92.23	0	98.1	0.04	89.67	0	0.12	0.09	0	0	0.01	0	34.44	6.19	0	0	1.52	0.71	0.11	0.02	39.75	0	0	0	0	10.35	2.28	-2.14	52.68	124.5	773.92	479.43	956.06	675.77	799.86	527.54	924.06	518.9
45.578	0	0.03	0.02	0.03	2.51	0.02	0.2	2.28	0.15	0	94.99	92.22	0	97.46	0.04	89.59	0	0.11	0.15	0	0	0.02	0	34.52	6.15	0	0	1.09	0.69	0.13	0.02	20.3	0	0	0	0	10.04	3.76	-2.56	52.63	122.62	772.96	478.68	955.87	676.44	799.88	526.34	922.23	518.2
45.612	0	0.03	0.02	0.03	2.23	0.02	0.18	1.98	0.22	0.01	95.53	88.37	0	98.41	0.04	86.09	0	0.09	0.22	0	0.01	0.03	0	32.48	4.01	0	0	0.47	0.67	0.14	0.02	33.35	0	0	0	0	10.76	1.38	-3.32	52.9	121.5	771.14	476.53	955.19	675.88	798.52	525.23	919.65	515.81
45.645	0	0.04	0.03	0.03	1.62	0.02	0.15	1.32	0.21	0.01	96.76	66.46	0	98.17	0.03	76.21	0	0.07	0.21	0	0.01	0.02	0	25.64	2.09	0	0	0.11	0.8	0.16	0.02	48.01	0	0	0	0	8.01	2.08	-3.75	53.07	119.39	769.98	473.17	954.59	671.68	798.28	520.47	917.47	513.46
45.678	0	0.04	0.04	0.03	1.11	0.02	0.13	0.82	0.26	0	97.78	32.45	0	98.34	0.02	64.66	0	0.04	0.26	0	0	0.01	0	19.55	1.41	0	0	0.04	0.88	0.18	0.02	54.18	0	0	0	0	9.83	1.59	-3.87	53.6	118.33	768.73	472.23	951.85	670.04	796.8	520.16	914.82	511.64
45.712	0	0.06	0.06	0.03	0.58	0.02	0.11	0.37	0.23	0	98.83	4.91	0	96.94	0.02	45.38	0	0.03	0.23	0	0	0	0	11.06	1	0	0	0.02	0.74	0.2	0.02	69.37	0	0	0	0	14.25	4.72	-2.63	54.68	125.85	767.73	466.52	953.16	667.36	794.21	517	919.67	507.07
45.745	0	0.08	0.09	0.03	0.37	0.02	0.12	0.21	0.19	0	99.27	1.39	0	96.53	0.02	31.31	0	0.02	0.19	0	0	0	0	8.99	0.93	0	0	0.04	0.63	0.21	0.02	56.95	0	0	0	0	15.26	5.37	-3.8	55.05	119.43	763.25	464.05	947.4	664.32	791.37	513.54	910.49	504.98
45.779	0	0.09	0.1	0.03	0.3	0.02	0.12	0.16	0.22	0	99.4	0.77	0	92.39	0.02	25.47	0	0.02	0.22	0	0	0	0	6.42	0.77	0	0	0.29	0.55	0.32	0.02	32.12	0.01	0	0	0	16.48	9.52	-2.26	55.53	121.17	760.73	463.26	943.66	661.92	788.85	513.57	909.63	503.81
45.812	0	0.1	0.12	0.03	0.24	0.02	0.12	0.12	0.25	0	99.52	0.43	0	92.24	0.01	18.8	0	0.02	0.25	0	0	0	0	4.95	0.79	0	0	0.69	0.54	0.39	0.02	23.15	0.01	0	0	0	17.71	9.63	-2.46	55.74	119.35	760.01	464.74	940.36	660.79	787.64	515.01	906.55	504.71
45.845	0	0.12	0.15	0.03	0.18	0.02	0.14	0.08	0.22	0	99.64	0.33	0	84.92	0.01	9.78	0	0.01	0.22	0	0	0	0	4.77	0.93	0	0	4.91	0.42	0.3	0.03	12.52	0.01	0	0	0	17.3	13.36	-2.45	56.32	117.44	759.25	464.49	939.24	659.46	787.85	515.71	904.65	503.48
45.879	0	0.16	0.17	0.03	0.16	0.02	0.14	0.07	0.27	0	99.67	0.6	0	87.03	0.01	6.16	0	0.01	0.27	0	0	0	0	3.11	1.24	0	0.01	22.2	0.28	0.25	0.03	15.8	0.01	0	0	0	16.07	12.48	-3.45	56.54	116.98	758.4	465.32	936.34	657.32	785.45	517.1	901.49	502.33
45.912	0	0.23	0.17	0.03	0.15	0.02	0.14	0.07	0.22	0	99.55	2.43	0	85.69	0.01	4.78	0	0.01	0.22	0	0	0	0	2.87	2.08	0	0.01	42.61	0.26	0.21	0.03	39.08	0.01	0	0	0	17.66	13.05	-4.72	56.54	116.27	756.57	466.4	932.31	656.18	781.91	519.19	896.92	502.15
45.945	0	0.21	0.18	0.03	0.14	0.02	0.14	0.06	0.21	0	99.57	1.44	0	84.94	0.01	3.64	0	0	0.21	0	0	0	0	2.52	2.68	0	0.01	37.09	0.25	0.2	0.04	12.33	0.02	0	0	0	14.46	13.35	-4.09	56.96	114.44	751.93	465.28	926.83	653.28	778.38	516.86	891.62	500.34
45.979	0	0.16	0.17	0.03	0.15	0.02	0.14	0.07	0.24	0	99.66	0.41	0	79.02	0.01	4.85	0	0	0.24	0	0	0	0	1.56	3.1	0	0.02	18.38	0.36	0.17	0.06	20.91	0.03	0	0	0	15.51	15.37	-4.32	57.24	111.82	747.68	464.22	923.14	652.27	775.91	517.92	886	498.3
46.012	0	0.13	0.16	0.03	0.16	0.02	0.13	0.07	0.15	0	99.67	0.33	0	72.08	0.01	6.5	0	0	0.15	0	0	0	0	1.51	2.63	0	0.02	4	0.48	0.14	0.06	37.78	0.03	0	0	0	14.36	17.26	-4.13	57.34	110.09	742.89	462.08	919	650.62	772.56	515.52	880.9	496
46.045	0	0.12	0.17	0.03	0.16	0.02	0.13	0.07	0.16	0.01	99.67	0.33	0	61.64	0.01	5.71	0	0	0.16	0	0.01	0	0	1.03	1.83	0	0.02	1.26	0.63	0.15	0.07	1.95	0.04	0	0	0	12.43	19.63	-1.66	57.19	110.2	738.62	461.41	916.8	651.21	771.28	514.15	880.07	496.6
46.079	0	0.12	0.16	0.03	0.16	0.02	0.12	0.07	0.15	0.01	99.67	0.33	0	57.04	0.01	6.15	0	0	0.15	0	0.01	0	0	0.63	1.46	0	0.02	1.03	0.78	0.13	0.09	5.86	0.05	0	0	0	11.94	20.58	-1.63	56.65	108.2	736.09	461.46	914.46	651.49	769.94	514.08	876.69	496.44
46.112	0	0.11	0.15	0.03	0.18	0.02	0.11	0.09	0.14	0.01	99.63	0.33	0	72.33	0.01	10.48	0	0.01	0.14	0	0.01	0	0	0.73	1.1	0	0.02	1.17	0.89	0.12	0.09	3.22	0.05	0	0	0	10.98	17.19	-3.69	56.07	112.64	734.01	462.21	912.6	652.48	763.88	515.38	874.87	496.12
46.146	0	0.11	0.14	0.03	0.2	0.02	0.11	0.1	0.18	0.01	99.6	0.33	0	66.39	0.01	13.02	0	0.01	0.18	0	0.01	0	0	0.71	0.99	0	0.01	5.69	0.76	0.08	0.13	4.58	0.06	0	0	0	13.21	18.6	-3.78	55.44	112.49	730.64	464.07	909.69	655.52	760.73	517.7	871.59	498.64
46.179	0	0.11	0.13	0.03	0.22	0.02	0.1	0.11	0.21	0.01	99.57	0.35	0	72.69	0.01	15.37	0	0.01	0.21	0	0.01	0	0	0.88	0.92	0	0.01	5.61	0.82	0.07	0.16	3.87	0.07	0.01	0	0	11.36	17.11	-4.92	54.44	111.13	726.03	466.54	906.25	659.47	756.46	519.87	865.89	500.54
46.212	0	0.1	0.12	0.03	0.24	0.02	0.1	0.12	0.31	0.02	99.53	0.39	0	59.4	0.02	18	0	0.01	0.31	0	0.02	0	0	0.96	0.75	0	0.01	4.36	1.13	0.06	0.14	6.39	0.09	0.02	0	0	11.58	20.1	-4.55	53.38	109.16	724.69	471.17	901.43	661.15	754.5	521.95	862.43	505.59
46.246	0	0.1	0.11	0.03	0.26	0.03	0.1	0.13	0.53	0.03	99.48	0.42	0	65.38	0.02	20.62	0	0.01	0.53	0	0.03	0	0	1.27	0.64	0	0.01	2.7	2.08	0.05	0.12	41.62	0.13	0.03	0	0	11.93	18.82	-4.52	53.13	112.04	723.33	473.51	899.67	661.95	751.63	526.01	862.05	507.04
46.279	0	0.1	0.11	0.03	0.27	0.03	0.1	0.13	0.86	0.04	99.46	0.43	0	60.44	0.02	20.87	0	0.01	0.86	0	0.04	0	0	1.1	0.45	0	0	0.96	2.86	0.05	0.1	35.14	0.16	0.09	0	0	6.41	19.88	-5.15	51.99	107.28	722.52	476.94	897.12	663.48	751.81	526.09	857.77	509.33
46.312	0	0.11	0.13	0.03	0.24	0.03	0.1	0.11	0.97	0.04	99.51	0.36	0	52.01	0.02	16.98	0	0.01	1.23	0	0.04	0	0	0.97	0.42	0	0.01	0.58	4.42	0.04	0.11	46.45	0.21	0.14	0	0	6.52	21.6	-5.88	50.9	103.82	720.28	480.89	895.06	668.1	750.94	529.88	853.38	513.04
46.346	0	0.13	0.15	0.03	0.21	0.03	0.11	0.08	0.7	0.03	99.58	0.33	0	59.35	0.02	9.97	0	0	1.34	0	0.03	0	0	0.7	0.3	0	0.01	0.7	9.56	0.04	0.09	73.9	0.36	0.2	0	0	3.18	20.11	-9.22	49.8	105.42	719.61	483.76	895.16	670.73	747.26	533.98	850.64	513.34
46.379	0	0.15	0.17	0.03	0.18	0.03	0.12	0.07	1.24	0.02	99.65	0.33	0	57.25	0.03	4.7	0	0	1.24	0	0.02	0	0	0.58	0.22	0	0.01	1.42	9.34	0.03	0.1	85.13	0.4	0.44	0	0	4.89	20.54	-10.54	48.93	102.08	720.6	490.52	891.15	672.09	746.8	540.9	846.41	518.61
46.413	0	0.2	0.19	0.04	0.18	0.03	0.13	0.06	1.6	0.02	99.59	0.33	0	58.27	0.04	2.09	0	0	1.6	0	0.02	0	0	0.5	0.22	0	0.02	11.6	15.2	0.03	0.11	94.02	0.58	0.63	0	0	4.28	20.33	-11.2	48.49	103.95	720.24	496.03	888.54	673.03	744.41	549.09	844.61	521.41
46.446	0	0.27	0.2	0.04	0.19	0.03	0.13	0.06	1.96	0.04	99.46	0.47	0	63.23	0.05	0.95	0	0	1.96	0.01	0.04	0	0	0.42	0.26	0	0.05	23.07	19.06	0.03	0.14	42.52	0.73	1.02	0	0	6.3	19.29	-13.06	48.26	103.66	720.11	502.79	885.14	676.14	741.69	556.96	840.9	526.92
46.479	0	0.37	0.21	0.05	0.19	0.03	0.13	0.06	2.18	0.05	99.26	2.14	0	77.17	0.06	0.38	0	0	2.18	0.02	0.05	0	0	0.42	0.4	0.01	0.11	43.61	19.31	0.03	0.15	80.81	0.72	1.63	0	0	3.92	15.91	-14.54	47.21	108.69	717.64	507.7	882.07	679.41	734.92	562.68	838.74	530.48
46.513	0	0.32	0.21	0.05	0.19	0.03	0.13	0.06	2.5	0.07	99.36	0.81	0	80.74	0.06	0.13	0	0	2.5	0.03	0.07	0	0	0.28	0.34	0.02	0.24	30.11	22.07	0.03	0.16	87.56	1.06	1.49	0	0	0.48	14.84	-14.34	46.15	110.58	714.73	509.75	879.75	681.24	731.37	564.44	837.04	531.86
46.546	0	0.27	0.2	0.06	0.22	0.03	0.13	0.06	2.54	0.1	99.46	0.79	0	77.56	0.05	0.06	0	0	2.54	0.09	0.1	0	0	0.18	0.25	0.03	0.48	7.31	29.85	0.04	0.15	81.93	1.35	1.48	0	0	0.23	15.8	-14.19	45.57	111.77	711.94	511.41	878.54	684.64	728.64	566.12	835.65	533.85
46.579	0	0.25	0.21	0.06	0.22	0.03	0.13	0.06	1.26	0.12	99.5	0.84	0	84.25	0.05	0.03	0	0	3.05	0.35	0.09	0	0.05	0.12	0.16	0.03	1.1	1.26	30.11	0.04	0.13	77.47	1.58	1.99	0	0	-1.18	13.62	-16.1	44.97	113.96	709.9	513.97	878.04	687.54	725.04	571.25	833.07	534.97
46.613	0	0.3	0.18	0.08	0.26	0.04	0.12	0.06	0.2	0.06	99.4	1.82	0	88.1	0.05	0.02	0.01	0	4.97	1.34	0.2	0.01	0	0.06	0.12	0.05	1.71	0.2	38.73	0.05	0.13	79.82	2.82	1.25	0	0	-2.04	11.99	-17.22	43.97	112.18	707.34	518.45	873.84	689.12	721.78	575.59	828.1	539.81
46.646	0	0.34	0.18	0.08	0.25	0.06	0.13	0.06	0.14	0.05	99.32	2.76	1.85	84.69	0.04	0.01	0.02	0	10.77	5.63	0.58	0.04	0.72	0.05	0.11	0.06	3.21	0.14	38.22	0.06	0.13	97.33	3.35	1.72	0	0	0.28	13.45	-19.42	42.82	110.98	704.85	520.87	874.82	695.64	720.74	581.13	824.28	541.17
46.679	0	0.59	0.14	0.09	0.27	0.15	0.13	0.06	0.12	0.05	98.82	9.85	8.24	74.36	0.02	0	0.05	0	22.29	19.26	1.1	0.12	0.99	0.04	0.06	0.07	5.3	0.12	43.49	0.06	0.12	83.97	4.98	0.8	0	0	-0.77	16.68	-20.26	41.71	110.29	699.91	523.2	875.91	701.46	717.1	583.27	821.69	548.25
46.713	0	1.64	0.12	0.11	0.28	0.28	0.14	0.06	0.2	0.2	96.72	23.09	13.02	86.8	0.02	0	0.2	0	30.79	46.51	2.11	0.29	0.75	0.01	0.02	0.08	6.8	0.03	47.57	0.07	0.1	94.89	6.54	0.2	0	0	-1.8	12.58	-20.08	41.67	115.09	698.66	528.71	872.1	702.93	712.37	590.49	820.87	552.13
46.746	0	4.43	0.11	0.1	0.28	0.53	0.14	0.06	0.32	0.29	91.15	37.02	17.87	78.12	0.01	0	0.32	0	38.72	75.31	2.2	0.37	0.29	0.01	0.01	0.08	8.51	0.01	48	0.07	0.09	80	8.03	0.44	0	0	-6.06	15.64	-20.06	40.38	113.21	696.67	534.82	868.58	707.04	710.9	594.88	817.24	556.02
46.78	0	7.41	0.09	0.11	0.27	0.64	0.13	0.06	0.07	0.08	85.19	41.07	19.2	76.47	0.01	0	1.32	0	37.72	89.13	2.45	1	0	0	0	0.09	7.05	0	51.13	0.08	0.07	76.87	10.27	0.01	0	0	-7.76	16.11	-21.73	39.01	107.91	693.91	539.86	864.95	710.91	709.45	598.81	810.81	561.76
46.813	0	9.32	0.08	0.14	0.28	0.92	0.13	0.06	0.05	0.11	81.35	53.49	20.52	77.17	0	0	3.6	0	38.43	93.71	4.64	1.41	0	0	0	0.14	7.35	0	56.65	0.11	0.05	45.61	13.26	0	0	0	-12.18	15.91	-20.57	39.35	112.31	689.68	541.98	863.64	715.95	704.5	600.52	810.71	564.03
46.846	0	12.84	0.08	0.31	0.32	0.97	0.13	0.06	0.04	0.14	74.32	71.88	16.31	84.04	0	0	6.82	0	37.85	96.44	11.71	3.89	0	0	0	0.17	4.42	0	67.17	0.14	0.04	65.16	13.96	0	0	0	-11.78	13.7	-19.9	38.49	113.22	689.12	550.07	856.38	717.33	701.91	608.8	807.36	567.54
46.88	0	23.07	0.11	1.94	0.42	1.76	0.22	0.06	0.02	0.24	53.87	89.42	0	87.64	0	0	30.83	0	41.06	97.71	38.25	9.24	0	0	0	0.33	2.55	0	78.84	0.24	0.02	72.24	17.75	0	0	0	-9.98	12.2	-20.54	37.88	113.25	685.29	554.01	853.75	722.47	698.32	614.05	803.5	572.06
46.913	0	25.77	0.15	10.96	0.38	2.08	0.27	0.06	0.02	0.24	49.23	98.93	-3.03	88.03	0	0	46.79	0	41.79	97.66	69.18	14.56	0	0	0	0.46	1.79	0	80.46	0.24	0.02	70.22	18.91	0	0	0	-14.35	12.03	-19.77	37.61	115.1	682.78	557.66	852.47	727.36	695.22	616.29	803.32	576.76
46.946	0	41.27	0.19	17.25	0.59	3.86	0.57	0.06	0.01	0.34	33.73	99.61	-12.77	92.56	0	0	68.72	0	45.33	97.38	76.36	16.91	0	0	0	0.72	1.31	0	85.89	0.34	0.01	52.21	22.84	0	0	0	-17.48	9.39	-21.75	37.48	116.28	680.54	559.65	851.82	730.92	692.01	620.87	800	577.76
46.98	0	57.47	0.17	9.38	0.99	8.43	1.18	0.06	0.01	1.02	17.53	99.92	-10.75	83.87	0	0	88.11	0	43.12	96.09	66.88	13.11	0	0	0	0.95	0.73	0	93.35	1.02	0.01	3.8	31.38	0	0	0	-17.85	13.76	-20.49	38.83	114.4	681.15	563.28	852	734.13	693.87	621.52	801.22	581.99
47.013
47.046
47.08
47.113
47.147
47.18
47.213
47.247
47.28
47.313
47.347
47.38
47.414
47.447
47.48
47.514
47.547
47.58	0	0.01	0	0.01	1.53	1.99	0.01	3.91	0.98	0.98	92.18	66.56	32.45	45.58	9.61	93.49	0.98	0.02	9.23	1.59	0.28	0.5	0	0	0.01	0.43	3.21	0	8.41	0.03	0.31	33.84	35.06	0	0	0	-14.89	22.89	-7.59	41.56	81.59	694.56	539.63	857.95	712.87	730.22	576.27	811.19	566.26
47.614	0	0.08	0.01	0.09	5.5	0.24	0.02	2.85	1.93	1.93	89	99.02	13.47	79.4	2.14	93.13	1.93	0.01	7.41	5.67	0.19	0.11	0	0	0	0.63	0.5	0	57.63	0.06	0.03	88.68	16.82	0	0	0	-5.63	15.25	-17.48	42.43	116.15	678.08	526.96	852.97	703.92	693.33	585.12	804.24	550.63
47.647	0	0.14	0.01	0.21	9	0.11	0.02	2.77	1.78	1.78	82	99.77	6.65	91.29	1.78	92.69	2.03	0.01	5.04	6.18	0.18	0.09	0	0	0	0.27	0.07	0	76.43	0.09	0.01	83.26	11.31	0	0	0	-4.17	10.25	-14.21	44.79	127.28	672.86	517.93	858.99	710.57	690.22	578.72	812.15	542.19
47.68	0	0.15	0.01	0.27	10.82	0.09	0.02	2.92	0.61	0.61	78.35	99.89	5.41	90.9	0.61	95.16	1.26	0.01	4.85	2.77	0.13	0.1	0	0	0	0.28	0.03	0	82.59	0.15	0.01	33.19	9.57	0	0	0	-11.1	10.49	-11.7	46.24	131.21	669.48	506.77	859.86	701.81	687.63	562.53	816.02	535.46
47.714	0	0.13	0.01	0.23	10.09	0.06	0.02	2.95	0.22	0.22	79.83	99.78	1.87	89.03	0.22	95.77	0.96	0.02	3.01	2.4	0.11	0.06	0	0	0	0.3	0.01	0	73.97	0.19	0.02	32.55	6.73	0	0	0	-2.86	11.53	-10.52	46.91	125.51	671.67	502.82	861.66	702.62	694.21	558.59	816.91	532.19
47.747	0	0.14	0.01	0.27	11.81	0.04	0.02	3.15	0.17	0.35	76.37	99.84	0	87.95	0.17	97.22	0.65	0.02	1.65	1.48	0.08	0.04	0	0	0.01	0.21	0.01	0	76.44	0.35	0.02	59.89	4.06	0	0	0	0.15	12.06	-12.64	48.57	126.46	678.05	495.14	866.64	692.77	697.91	554.5	820.31	522.68
47.781	0	0.15	0.01	0.3	12.62	0.04	0.02	3.23	0.12	0.42	74.76	99.88	0	93.81	0.12	97.72	0.42	0.02	0.93	1.19	0.09	0.02	0	0.01	0.01	0.18	0	0	78.82	0.5	0.03	80.49	3.51	0	0	0	4.48	8.41	-11.91	49.55	119.17	679.6	493.87	867.33	693	703.81	552	819.61	523.85
47.814	0	0.15	0.01	0.31	13.09	0.04	0.02	3.29	0.12	0.33	73.82	99.89	0	84.2	0.12	97.94	0.33	0.02	1.07	1.09	0.09	0.02	0	0	0.01	0.18	0	0	80.4	0.82	0.03	41.46	3.34	0	0	0	6.8	13.63	-9.07	51.05	123.9	680.39	483.79	869.51	685.35	704.57	540.29	826.15	516.43
47.847	0	0.15	0.01	0.33	13.62	0.04	0.02	3.45	0.06	0.2	72.77	99.91	0	87.24	0.06	98.72	0.2	0.03	0.97	0.64	0.07	0.01	0	0	0.01	0.16	0	0	81.28	1.26	0.03	82.76	3.14	0	0	0	6.22	12.39	-8.95	51.88	123.45	681.07	476.27	871.54	678.93	706.43	533.48	827.38	508.81
47.881	0	0.14	0.01	0.3	13.29	0.03	0.02	3.52	0.05	0.14	73.41	99.88	0	87.57	0.05	99.21	0.14	0.05	0.88	0.26	0.08	0	0	0.01	0.02	0.14	0	0	77.96	1.22	0.03	86.92	2.42	0	0	0	4.39	12.24	-7.85	52.77	126.07	683	471.5	874.73	673.56	708.89	530.65	831.9	503.03
47.914	0	0.11	0.01	0.22	11.39	0.03	0.02	3.53	0.05	0.12	77.21	99.75	0	88.17	0.04	99.33	0.12	0.05	0.98	0.14	0.08	0	0	0.01	0.05	0.12	0	0.01	68.76	1.17	0.04	54.09	2.28	0	0	0	4.35	11.96	-7.9	53.42	122.91	682.25	469.33	874.05	672.35	709.71	527.08	829.95	501.57
47.947	0	0.08	0.01	0.14	8.72	0.03	0.02	3.47	0.09	0.11	82.57	99.18	0	80.98	0.05	99.04	0.11	0.04	0.99	0.13	0.09	0	0	0.01	0.09	0.08	0	0.03	53.9	1.02	0.05	8.24	1.98	0	0	0	5.1	14.76	-6.34	54.09	124.91	682.51	467.03	875.27	671.18	710.57	524.09	833.27	500.67
47.981	0	0.08	0.01	0.14	8.8	0.03	0.02	3.48	0.11	0.11	82.4	99.15	0	88.64	0.06	99.1	0.11	0.05	0.64	0.08	0.07	0	0	0.01	0.11	0.06	0	0.02	53.5	1.07	0.06	3.49	1.51	0	0	0	2.3	11.73	-6.6	53.83	122.53	683.1	463.64	877.29	669.26	712.93	519.93	833.32	497.08
48.014	0	0.09	0.01	0.17	9.84	0.03	0.02	3.48	0.1	0.1	80.32	99.47	0	77.9	0.07	99.12	0.1	0.05	0.56	0.06	0.06	0	0	0.01	0.1	0.04	0	0.02	59.25	1.03	0.06	14.62	1.3	0	0	0	6.92	15.7	-6.93	53.88	121.56	684.9	463.94	877.28	668.6	714.08	521.03	833.39	497.8
48.047	0	0.11	0.01	0.2	10.88	0.03	0.02	3.5	0.09	0.09	78.23	99.65	0	83.08	0.09	99.24	0.09	0.07	0.37	0.03	0.04	0	0	0.02	0.09	0.04	0	0.01	64.45	1.02	0.05	21.34	1.21	0	0	0	7.21	14.04	-7.6	53.17	122.08	684.11	461.65	878.1	667.86	713.37	520.27	832.84	495.16
48.081	0	0.13	0.02	0.28	13.07	0.03	0.02	3.56	0.12	0.07	73.86	99.84	0	87.62	0.09	99.22	0.07	0.06	0.3	0.02	0.03	0	0	0.03	0.12	0.02	0	0	74.43	1.46	0.05	32.47	0.93	0	0	0	7.23	12.22	-6.82	53.07	122.91	685.6	460.75	878.97	666.12	714.79	519.2	835.21	494.56
48.114	0	0.15	0.02	0.32	13.85	0.03	0.02	3.55	0.15	0.07	72.3	99.88	0	84.81	0.09	99.05	0.07	0.06	0.46	0.03	0.04	0	0	0.03	0.15	0.02	0	0.01	78.11	1.55	0.05	43.92	0.94	0	0	0	8.3	13.4	-6.87	52.99	121.17	687.13	460.43	880.03	665.69	717	518.79	835.69	494.42
48.148	0	0.14	0.02	0.3	13.39	0.03	0.02	3.61	0.22	0.06	73.22	99.86	0	87.91	0.08	98.91	0.04	0.06	0.89	0.03	0.07	0	0	0.06	0.22	0.01	0	0.05	76.1	2.14	0.09	13.16	0.73	0	0	0	8.89	12.08	-7.36	52.98	121.15	688.34	460.25	880.5	665.7	717.19	517.44	836.21	494.84
48.181	0	0.13	0.02	0.27	12.74	0.03	0.02	3.62	0.24	0.08	74.51	99.82	0	86.49	0.08	98.93	0.03	0.06	1.08	0.02	0.08	0	0	0.08	0.24	0.01	0	0.12	73.12	2.19	0.1	3.3	0.66	0	0	0	6.82	12.72	-6.88	52.75	119.95	689.88	460.34	880.58	663.75	719.05	516.21	837.01	494.46
48.214	0	0.13	0.02	0.27	12.95	0.03	0.02	3.66	0.25	0.08	74.09	99.83	0	90.46	0.08	99.39	0.03	0.07	1.06	0.01	0.08	0	0	0.1	0.22	0	0	0.25	73.36	1.97	0.11	22.73	0.71	0	0	0	8.36	10.76	-7.49	52.97	121.53	690.83	459.46	881.42	661.8	718.98	518.52	837.64	492.29
48.248	0	0.14	0.02	0.29	13.36	0.03	0.02	3.67	0.76	0.09	73.29	99.85	0	87.4	0.11	99.45	0.02	0.07	1.1	0.01	0.09	0	0	0.16	0.36	0	0	0.76	75.06	1.96	0.15	7.98	0.75	0	0	0	6.72	12.32	-7	52.69	121.6	692.14	459.26	882.07	660.85	720.15	516.58	839.3	492.29
48.281	0	0.14	0.02	0.29	13.34	0.03	0.02	3.68	0.74	0.07	73.31	99.85	0	92.43	0.1	99.44	0.02	0.07	1.02	0.01	0.07	0	0	0.18	0.68	0	0	0.74	75.12	2.03	0.17	4.55	0.81	0	0	0	6.3	9.49	-7	52.54	122.34	693.78	459.81	882.31	659.94	720.62	516.57	840.62	492.75
48.314	0	0.13	0.02	0.28	12.89	0.03	0.02	3.65	1.08	0.09	74.22	99.83	0	93.7	0.1	99.39	0.02	0.06	1.08	0.01	0.09	0	0	0.22	1.24	0	0	0.6	73.35	1.92	0.19	3.65	0.86	0	0	0	6.59	8.5	-6.48	52.34	121.77	693.63	459.55	881.25	658.72	720.78	516.01	840.3	492.69
48.348	0	0.13	0.02	0.29	12.89	0.03	0.03	3.58	1.44	0.16	74.22	99.83	0	92.42	0.1	99.45	0.02	0.07	1.44	0.01	0.16	0	0	0.46	1.87	0	0	0.77	73.23	1.35	0.24	8.47	0.83	0	0	0	9.13	9.5	-5.73	52.25	122.7	693.82	458.86	881.25	657.84	721.1	516.31	841.48	492.58
48.381	0	0.13	0.01	0.28	12.4	0.03	0.03	3.58	2.12	0.28	75.19	99.8	0	91.24	0.08	99.47	0.02	0.07	2.12	0.01	0.28	0	0	0.52	3.23	0	0	0.5	71.35	1.33	0.25	4.55	0.95	0	0	0	8.36	10.28	-6.23	51.91	121.41	694.8	458.61	882.1	658.13	722.09	514.59	841.49	492.56
48.415	0	0.15	0.01	0.38	14.09	0.03	0.03	3.6	3.12	0.71	71.82	99.9	0	93.76	0.07	99.57	0.02	0.08	3.12	0.01	0.76	0	0	0.71	3.4	0	0	0.34	79.21	1.36	0.26	6.61	1.14	0	0	0	7.71	8.45	-6.31	51.87	124.01	696.1	458.91	882.74	657.11	721.63	515.4	843.47	492.29
48.448	0	0.18	0.01	0.47	16.03	0.03	0.03	3.63	2.69	0.67	67.95	99.94	0	94.67	0.07	99.65	0.02	0.1	2.96	0.02	0.71	0	0	0.67	2.69	0	0	0.22	86.94	1.47	0.25	6.13	1.35	0	0	0	7.46	7.61	-7.35	51.72	125.38	698.41	458.72	885.33	657.64	722.28	515.04	845.52	491.94
48.481	0	0.18	0.01	0.48	15.98	0.03	0.03	3.63	2.93	0.61	68.05	99.95	0	93.32	0.07	99.61	0.02	0.12	3.35	0.03	0.97	0.01	0	0.61	2.93	0	0	0.11	87.21	1.48	0.25	3	1.47	0	0	0	4.47	8.82	-6.17	51.18	121.34	700.39	458.96	887.29	657.71	727.41	512.89	847.04	492.56
48.515	0	0.17	0.01	0.45	15.34	0.04	0.03	3.65	2.85	0.96	69.32	99.94	0	94.64	0.07	99.62	0.02	0.13	2.94	0.03	1.03	0.01	0	0.96	2.85	0	0	0.12	86.06	1.61	0.33	2.76	2.22	0	0	0	5.57	7.65	-5.77	51.23	121.66	701.46	457.77	890.18	658.74	729.57	512.37	849.55	492.2
48.548	0	0.15	0.01	0.36	13.78	0.04	0.03	3.67	2.53	0.72	72.43	99.9	0	95.96	0.05	99.51	0.02	0.14	2.53	0.04	0.72	0	0	0.89	2.77	0	0	0.15	79.99	1.85	0.43	1.53	2.39	0	0	0	6.97	6.17	-5.69	51.27	124.46	704.76	457.7	892.59	657.47	731.02	513.31	853.65	492.04
48.581	0	0.13	0.01	0.3	12.04	0.04	0.03	3.66	3.71	0.9	75.91	99.83	0	95.84	0.04	99.3	0.02	0.17	3.71	0.06	1.07	0.01	0	0.9	4.05	0	0	0.98	73.04	2	0.54	1.54	2.49	0	0	0	4.79	6.32	-5.29	51.13	127.17	704.98	454.6	896.4	658.15	731.76	509.42	857.42	489.93
48.615	0	0.09	0.01	0.16	8.57	0.04	0.03	3.55	3.68	0.69	82.86	99.22	0	96.87	0.03	98.96	0.02	0.18	3.68	0.05	0.69	0.01	0	0.99	4.63	0	0	5.29	54.66	1.62	0.81	1.37	2.69	0	0	0	4.74	4.84	-5.15	51	128.58	705.34	450.32	901.71	658.84	734.08	507.32	860.91	486.17
48.648	0	0.1	0.01	0.14	7.94	0.04	0.03	3.53	4.62	0.57	84.12	98.95	0	94.9	0.04	98.73	0.02	0.2	4.62	0.04	0.57	0.01	0	0.9	4.35	0	0	17.27	51.12	1.65	0.76	1.31	2.94	0	0	0	6.33	7.38	-4.12	50.8	127.21	707.24	449.44	904.39	659.6	737.94	505.42	863.8	486.95
48.681	0	0.1	0.01	0.1	6.21	0.06	0.03	3.34	9.07	0.78	87.57	97.57	0	97.33	0.04	97.18	0.02	0.21	9.07	0.05	1	0.01	0	0.78	3.96	0	0	31.89	42.11	1.83	0.73	0.36	3.69	0	0	0	3.08	4.01	-4.55	49.78	122.08	708.29	447.67	905.93	658.46	741.54	502.35	862.31	484.48
48.715	0	0.07	0.01	0.09	5.45	0.07	0.03	3.24	10.87	0.69	89.1	96.51	0	96.85	0.04	95.89	0.02	0.21	10.87	0.05	0.77	0.02	0	0.69	5.19	0	0	15.75	38.77	2.35	0.89	1.66	4.68	0	0	0	5.47	4.86	-5.02	50.36	128.43	711.66	446.41	911.48	659.63	742.17	503.11	869.15	483.83
48.748	0	0.06	0.01	0.09	5.32	0.09	0.03	3.21	8.52	0.65	89.36	96.4	1.98	95.06	0.04	95.32	0.02	0.22	14.61	0.05	1	0.06	0	0.65	4.67	0	0	8.52	38.91	2.66	0.84	24.83	4.87	0	0	0	10.42	7.22	-5.31	50.98	128.98	716.65	448.53	914.43	661.14	745.48	505.17	873.19	487.13
48.782	0	0.05	0.01	0.08	4.6	0.1	0.03	3.18	4.44	0.64	90.8	94.4	3.47	96.59	0.04	94.83	0.02	0.21	13.58	0.07	1.31	0.21	0	0.64	4.44	0	0	2.87	33.65	2.92	0.73	17.64	5.65	0	0	0	11.04	5.28	-6.02	50.68	127.99	717.92	448.67	915.4	660.41	746.72	507.54	872.88	485.98
48.815	0	0.05	0.01	0.08	4.39	0.1	0.03	3.17	4.63	0.62	91.23	93.52	2.86	97.44	0.06	94.52	0.03	0.23	13.37	0.11	1.98	0.26	0	0.62	4.63	0	0	3.32	32.02	3.15	0.73	7.56	5.55	0	0	0	5.51	3.81	-6.35	50.23	131.11	718.59	447.66	917.7	659.56	746.2	506.11	875.36	483.61
48.848	0	0.04	0.01	0.06	3.99	0.11	0.03	3.28	3.66	0.76	92.01	91.41	4.34	96.64	0.09	95.1	0.03	0.22	15.24	0.11	2.43	0.34	0	0.76	3.66	0	0	3.35	27.65	3.36	0.69	1.75	6.23	0	0	0	6.71	5.21	-5.58	50.4	133.11	721.47	447.91	919.66	659.93	747.93	503.91	879.79	485.67
48.882	0	0.04	0.01	0.05	3.34	0.18	0.03	3.32	3.77	0.63	93.32	85.72	8.22	97.9	0.1	94.85	0.03	0.18	20.55	0.14	2.1	0.2	0	0.63	3.19	0	0	3.77	20.78	3.95	0.64	2.73	7.59	0	0	0	6.09	2.8	-6.04	50.29	128.3	723.82	446.67	924.11	660.69	753.74	504.39	880.35	483.65
48.915	0	0.03	0.01	0.04	3.23	0.22	0.03	3.28	2.5	0.59	93.43	84.83	10.71	98.27	0.08	94.12	0.03	0.16	22.85	0.21	1.19	0.13	0	0.59	2.27	0	0	2.5	20.64	4.45	0.57	1.17	8.2	0	0	0	9.1	1.8	-5.63	50.83	131.73	725.12	444.57	928	661.84	754.84	504.09	884.86	482.95
48.948	0	0.03	0.01	0.04	3.16	0.28	0.03	3.44	2.4	0.63	93.12	84.19	12.92	97.05	0.07	94.7	0.04	0.15	25.8	0.22	0.72	0.11	0	0.63	2.4	0	0	2.32	19.45	5.05	0.53	1.17	8.93	0	0	0	7.19	4.53	-5.88	50.43	127.21	724.46	442.78	929.72	662.33	757.74	502.42	883.08	480.67
48.982	0	0.03	0.01	0.03	2.54	0.34	0.03	3.41	5.17	0.69	93.17	73.74	13.96	98.3	0.11	93.12	0.05	0.15	26.36	0.33	0.69	0.1	0	0.85	2.62	0	0	5.17	13.06	6.39	0.57	1.16	10.37	0	0	0	11.9	1.72	-6.14	50.83	131.14	726.63	442.73	932.08	663.4	757.61	504.6	886.72	481.65
49.015	0	0.03	0.01	0.03	1.98	0.51	0.03	2.64	8.92	0.78	94.71	64.27	16.57	96.14	0.08	86.59	0.06	0.11	30.66	0.48	0.83	0.18	0	0.78	2.64	0	0.01	8.92	14.05	6.67	0.49	2.27	11.9	0	0	0	12.98	5.92	-5.31	50.77	132.29	729.35	446.95	930.05	663.66	757.75	504.64	888.89	487.2
49.048	0	0.04	0.01	0.03	1.24	0.88	0.04	1.59	9.28	0.77	96.83	40.79	20.76	97.19	0.07	72.97	0.07	0.08	37.43	0.59	1.42	0.47	0	0.77	2.11	0	0.01	9.28	15.72	7.81	0.38	53.39	13.36	0	0	0	10.32	4.28	-5.49	50.27	130.26	734.09	452.14	928.4	661.23	760.18	507.4	889.33	490.44
49.082	0	0.05	0.01	0.03	0.91	0.88	0.04	0.97	3.47	0.65	98.06	36.59	23.23	96.28	0.08	61.85	0.08	0.05	30.22	0.42	0.97	0.33	0	0.65	1.27	0	0.01	3.47	24.64	6.99	0.17	69.87	17.03	0	0	0	8.6	5.73	-3.36	49.85	128.53	737.78	458.57	926.7	662.01	763.88	508.46	892.02	498.33
49.115	0	0.06	0.02	0.03	0.58	0.53	0.04	0.51	1.14	0.51	98.85	15.7	20.1	96.51	0.09	47.99	0.08	0.03	21.08	0.42	0.51	0.22	0	0.65	1.09	0	0.02	1.14	24.43	5.43	0.14	76.47	17.04	0	0	0	1.78	5.4	-2.59	48.73	132.43	739.49	463.02	926.91	662.04	763.58	511.96	895.54	500.8
49.149	0	0.07	0.02	0.04	0.42	0.37	0.04	0.33	1	0.48	99.16	11.84	18.37	96.79	0.13	37.78	0.11	0.02	8.48	0.48	0.17	0.04	0	0.68	1	0.01	0.03	0.48	30.57	4.94	0.1	87.69	20.2	0	0	0	2.34	4.97	-1.86	48.29	133.27	739.67	466.15	927.59	665.41	764.3	515.35	897.14	504.61
49.182	0	0.09	0.02	0.04	0.37	0.46	0.05	0.24	1.29	0.54	99.08	10.47	20.03	96.98	0.21	31.74	0.1	0.01	11.58	0.54	0.15	0.04	0	0.76	1.29	0.01	0.06	0.51	34.88	3.72	0.08	87.17	20.61	0	0	0	2.51	4.65	-2.26	47.64	134.82	741.63	470	928.13	668.1	764.29	518.31	898.75	508.48
49.215	0	0.08	0.02	0.04	0.4	0.61	0.04	0.26	0.87	0.59	98.78	13.26	22.39	97.06	0.37	33.91	0.09	0.01	14.96	0.59	0.13	0.03	0	0.69	0.87	0.01	0.07	0.49	36.06	3.21	0.07	92.38	21.4	0	0	0	-0.84	4.52	-3.17	46.56	129.74	742.75	472.7	929.69	670.25	767.26	518.9	896.83	512.24
49.249	0	0.07	0.01	0.04	0.41	0.83	0.04	0.29	0.73	0.52	98.33	14.81	25.19	96.39	0.37	37.54	0.13	0.01	17.29	0.52	0.15	0.03	0	0.73	0.56	0.01	0.1	0.3	34.02	1.96	0.05	76.05	23.06	0	0	0	-0.54	5.58	-2.92	46.17	133.66	742.52	476.37	929.66	673.82	765.34	523.03	898.81	516.01
49.282	0	0.06	0.01	0.03	0.58	0.94	0.03	0.44	0.64	0.5	98.11	27.67	26.17	96.57	0.59	47.79	0.12	0.01	19.59	0.5	0.12	0.03	0	0.64	0.45	0.01	0.12	0.18	33.58	1.7	0.04	85.55	23.01	0	0	0	1.14	5.31	-2.43	46.31	133.55	744.04	480.87	929.79	677.66	766.73	527.48	900.09	520.3
49.315	0	0.04	0.01	0.03	0.92	1.04	0.02	0.86	0.55	0.38	97.93	56.13	27.23	95.26	0.91	64.05	0.13	0.01	17.77	0.38	0.12	0.02	0	0.55	0.46	0.01	0.15	0.13	32.35	1.23	0.03	59.3	24.78	0	0	0	-2.49	7	-3.08	45.87	133.81	742.32	481.66	928.34	677.07	764.35	527.71	897.98	520.83
49.349	0	0.04	0	0.04	1.67	1.11	0.02	1.53	0.44	0.39	96.66	89.14	28.2	96.07	0.86	78.39	0.12	0.02	16.04	0.39	0.09	0.02	0	0.4	0.44	0.01	0.14	0.11	41.13	0.85	0.01	77.1	26.3	0	1	6	0.49	6.02	-2.33	46.35	137.54	741.31	482.97	929.44	681.87	763.33	531.9	900.44	521
49.382	0	0.04	0	0.05	2.63	0.96	0.02	2.35	0.48	0.48	94.74	95.87	26.67	94.67	1.05	88.73	0.12	0.03	17.1	0.5	0.09	0.02	0	0.48	0.33	0.01	0.11	0.11	43.73	0.74	0.01	70.95	24.48	0	0	6	6.38	7.61	-2.43	47.03	135.84	741.81	483.73	928.86	682.39	764.19	534.82	899.44	522.2
49.416	0	0.04	0	0.05	3.65	0.93	0.02	3.06	0.52	0.52	92.7	98.2	26.15	96.71	1.08	95.55	0.12	0.06	18.37	0.56	0.16	0.06	0	0.52	0.24	0.01	0.07	0.06	47.56	0.4	0.01	41.48	23.5	0	0	6	0.96	5.09	-3.7	46.37	128.95	740.19	484.29	927.48	683.29	764.88	532.08	893.48	522.51
49.449	0	0.03	0	0.05	3.69	1.13	0.01	3.24	0.49	0.49	92.62	98.49	28.03	94.43	0.85	97.2	0.1	0.09	19.11	0.49	0.17	0.07	0	0.49	0.19	0.01	0.06	0.08	48.12	0.31	0.01	70.84	24.9	0	0	6	0.93	7.85	-2.9	46.75	132.98	738.29	484.19	926.12	683.9	761.96	532.05	894.59	522.34
49.482	0	0.04	0	0.06	3.81	1.52	0.01	3.28	0.5	0.5	92.38	98.83	30.41	93.62	0.77	97.62	0.1	0.11	22.62	0.59	0.36	0.16	0	0.5	0.2	0.01	0.05	0.11	50.88	0.31	0.01	69.09	25.82	0	0	6	1.71	8.57	-2.33	46.86	133.06	736.27	483.69	925.19	684.24	761.08	532.68	893.71	521.98
49.516	0	0.04	0	0.08	4.91	1.38	0.01	3.44	0.56	0.51	90.18	99.46	29.3	93.11	0.9	98.78	0.07	0.13	23.7	0.51	0.38	0.21	0	0.56	0.18	0.01	0.03	0.07	59.56	0.18	0	46.62	24.37	0	0	6	2.48	8.98	-3.45	47.29	133.6	734.99	483.14	924.65	684.13	758.92	534.56	891.73	520.03
49.549	0	0.04	0	0.08	4.88	1.63	0.01	3.53	0.7	0.41	90.23	99.52	30.87	93.8	0.84	99.42	0.04	0.2	24.17	0.41	0.32	0.26	0	0.7	0.18	0.01	0.02	0.05	60.32	0.13	0	23.47	25.65	0	0	6	3.76	8.42	-3.78	47.57	133.32	733.21	483.05	923.29	684.83	757.19	535.22	889.64	519.96
49.582	0	0.05	0	0.09	5.17	2.09	0.01	3.55	0.9	0.44	89.67	99.66	32.91	94.62	0.67	99.67	0.04	0.28	27.25	0.44	0.32	0.36	0	0.9	0.19	0.01	0.01	0.03	64.19	0.14	0	59.69	26.37	0	0	6	6.79	7.66	-4.24	48.02	131.34	733.28	484.18	922.4	685.77	757.44	537.3	887.78	521.11
49.616	0	0.04	0	0.09	4.93	3.87	0.01	3.57	1.42	0.59	90.14	99.72	38.13	96.5	0.64	99.73	0.03	0.36	32.49	0.59	0.36	0.61	0	1.42	0.26	0.01	0.01	0.03	66.53	0.14	0	48.67	29.37	0	0	6	3.63	5.41	-5.39	47.69	126.6	732.12	483.91	921.27	685.71	757.52	534.36	883.45	521.34
49.649	0	0.04	0	0.09	4.92	4.65	0.01	3.59	1.45	0.56	90.17	99.74	39.82	97.01	0.54	99.8	0.03	0.54	33.92	0.56	0.32	0.57	0	1.45	0.21	0.01	0.01	0.04	67.73	0.15	0	8.45	30.36	0	0	6	5.3	4.6	-3.97	48.16	125.95	731.25	481.61	920.77	684.37	758.37	530.38	884.01	521.68
49.682	0	0.04	0	0.09	4.85	3.86	0.01	3.59	1.81	0.58	90.3	99.73	38.16	96.34	0.47	99.78	0.02	0.63	30.75	0.58	0.47	0.59	0	1.81	0.28	0.01	0.01	0.13	66.91	0.17	0	34.01	30.24	0	0	6	5.64	5.65	-3.78	48.4	127.09	730.69	481.1	920.69	685.03	757.78	531.29	884.32	519.5
49.716	0	0.05	0	0.09	5.19	2.11	0.01	3.61	2.3	0.64	89.63	99.73	32.81	96.96	0.47	99.76	0.02	0.73	23.78	0.64	0.59	0.67	0	2.3	0.3	0.01	0.01	0.21	66.96	0.21	0	16.32	28.19	0	0	6	2.54	4.68	-4.44	48.14	129.06	730.61	479.99	921.4	683.1	756.56	531.83	884.69	516.41
49.749	0	0.05	0	0.08	5.08	0.87	0.01	3.57	2.58	0.47	89.85	99.58	25.45	97	0.35	99.67	0.02	0.63	13.48	0.42	0.47	0.44	0	2.58	0.43	0	0.01	0.32	61.7	0.24	0	23.32	25.42	0	0	6	4.48	4.61	-4.4	48.86	131.07	729.66	476.81	922.99	682.45	755.95	531.04	885.85	513.58
49.783	0	0.05	0	0.09	5.35	0.46	0.02	3.52	4.65	0.57	89.3	99.55	19.26	98.15	0.25	99.51	0.02	0.47	7.09	0.42	0.57	0.64	0	4.65	0.57	0	0.01	0.38	60.93	0.31	0	8.21	22.82	0	0	6	5.29	2.13	-4.8	49.06	129.91	731.23	474.62	925.41	682.03	758.1	528.78	886.9	511.86
49.816	0	0.05	0	0.09	5.39	0.34	0.02	3.43	7.44	0.58	89.23	99.42	15.54	97.65	0.17	99.07	0.02	0.31	6.88	0.44	0.58	0.78	0	7.44	0.96	0	0.01	0.49	58.31	0.36	0	7.96	20.31	0	0	6	4.46	3.37	-3.17	49.41	129.48	731.56	472.28	927.52	681.06	761.1	525.99	889.67	510.62
49.849	0	0.05	0	0.08	4.77	0.33	0.02	3.36	8.79	0.85	90.46	98.93	14.46	97.54	0.14	98.57	0.02	0.28	8.73	0.52	0.85	1.38	0	8.79	1.4	0	0.01	0.53	51.13	0.41	0	3.72	19.15	0	0	6	4.5	3.6	-4.34	49.47	127.2	731.97	469.69	926.99	677.85	761.21	523.59	887.32	507.02
49.883	0	0.03	0	0.05	3.64	0.41	0.03	3.29	11.04	0.71	92.71	97.24	15.51	97.82	0.09	98.03	0.01	0.22	10.51	0.35	0.71	1.13	0	11.04	1.64	0	0.01	0.46	39.64	0.55	0	6.69	20.07	0	0	6	6.81	2.99	-1.66	50.31	127.41	733.19	466.71	931.02	677.52	766.25	521.63	892.74	506.43
49.916	0	0.04	0	0.05	3.43	0.55	0.03	3.03	9.48	0.57	93.14	97	18.26	98.35	0.06	95.9	0.01	0.12	15.01	0.32	0.57	0.76	0	9.48	1.97	0	0.01	0.42	40.68	0.7	0	4.29	20.4	0	0	6	9.96	1.56	-2.25	50.8	127.81	734.75	466.34	933.27	679.19	767.32	522	894.24	506.92
49.949	0	0.04	0	0.05	3.12	0.67	0.03	2.76	9.51	0.51	93.76	96.25	19.94	97.89	0.04	93.42	0.01	0.08	18.31	0.23	0.51	0.42	0	9.51	1.72	0	0	0.27	40.28	1	0	14.15	20.57	0	0	6	9.78	2.81	-1.59	51.19	123.93	740.35	462.75	938.61	675.99	775.36	516.68	898.65	504.1
49.983	0	0.03	0	0.05	3	0.46	0.03	2.72	11.52	0.32	94.01	94.68	16.22	97.94	0.03	92.58	0.01	0.06	15.15	0.18	0.32	0.16	0	11.52	1.61	0	0	0.17	36.58	1.48	0	8.09	18.81	0	0	6	12.69	2.68	-2.54	51.29	123.84	742.47	464.78	937.54	676.39	774.92	517.21	898.31	506.71
50.016	0	0.04	0	0.05	3.09	0.55	0.03	2.78	10.87	0.4	93.82	95.55	17.86	98.39	0.03	92.91	0.01	0.04	17.29	0.16	0.4	0.2	0	10.87	1.54	0	0	0.18	38.58	1.67	0	26.89	19.32	0	0	6	11.64	1.45	-3.03	51.18	123.97	743.01	464.99	938.95	676.47	775.52	519.49	898.69	505.49
50.049	0	0.04	0	0.05	2.92	0.4	0.03	2.67	9.99	0.44	94.15	94.22	15.6	98.62	0.03	91.55	0.01	0.04	13.51	0.12	0.44	0.2	0	9.99	1.3	0	0	0.19	36.52	2.08	0	13.47	18.4	0	0	6	12.73	0.65	-3.5	51.11	121.31	745.73	465.94	938.24	674.76	777.4	518.82	898.07	506.34
50.083	0	0.03	0.01	0.04	2.6	0.32	0.03	2.68	9.23	0.53	94.64	87.94	13.54	98.7	0.03	91.01	0.01	0.05	14.69	0.11	0.53	0.31	0	9.23	1.13	0	0	0.38	27.05	2.7	0	55.06	15.8	0	0	6	11.84	0.34	-2.62	51.15	129.08	747.64	466.55	939.05	672.55	775.47	519.74	903.91	506.89
50.116	0	0.03	0.01	0.03	2.06	0.37	0.03	2.15	9.24	0.78	95.7	80.13	14.64	98.4	0.02	85.94	0.01	0.05	16.15	0.08	0.78	0.55	0	9.24	0.73	0	0	0.48	24.75	2.37	0	55.98	16.29	0	0	6	10.35	1.4	-1.51	51.17	130.01	749.95	468.18	940.25	672.41	777.76	519.59	907.34	509.13
50.15	0	0.03	0.01	0.03	1.71	0.36	0.04	1.92	9.94	1.37	96.16	63.69	13.51	97.54	0.02	83.04	0.01	0.05	19.53	0.09	1.37	0.89	0	9.94	0.58	0	0	0.69	17.29	2.46	0	33.88	14.34	0	0	6	8.31	3.6	-2.38	50.52	128.37	752.9	472.06	939.48	672.17	778.87	521.88	906.81	511.36
50.183	0	0.03	0.01	0.03	1.63	0.33	0.04	1.8	9.95	1.11	96.39	59.32	12.8	96.34	0.04	81.97	0.01	0.05	18.44	0.07	1.11	0.56	0	9.95	0.8	0	0.01	1.3	16.06	2.01	0	58.8	14.16	0	0	6	8.65	5.64	-1.34	50.4	129.87	755.02	475.44	939	672.19	779.92	524.21	909.49	515.27
50.216	0	0.03	0.01	0.03	1.79	0.21	0.04	1.84	9	0.83	96.33	63.48	9.65	96.49	0.05	82.7	0.01	0.05	12.94	0.08	0.83	0.4	0	9	0.96	0	0.01	1.16	17.52	1.71	0	84.15	13	0	0	6	8.73	5.44	-1.41	50.42	130.71	757.46	477.71	938.34	670.92	780.29	525.76	910.71	517.05
50.25	0	0.03	0.01	0.03	2.05	0.15	0.03	1.98	7.86	0.49	95.89	70.12	7.46	97.4	0.06	84.92	0.01	0.05	8.81	0.08	0.49	0.24	0	7.86	1.23	0	0.01	1.13	19.03	1.36	0	67.19	12.16	0	0	6	9.37	3.88	-2.39	50.19	126.88	759.73	480.24	938.05	671.64	782.26	527.02	908.9	519.25
50.283	0	0.03	0.01	0.03	2.15	0.11	0.03	2.02	6.89	0.34	95.71	69.76	5.02	95.48	0.08	85.56	0.01	0.07	5.15	0.07	0.34	0.14	0	6.89	1.34	0	0.01	1.38	18.18	1.08	0.01	23.5	11.05	0	0	6	6.72	6.75	-0.61	49.83	121.86	760.52	481.67	939.26	673.17	787.57	527.01	909.28	520.82
50.316	0	0.03	0.01	0.04	2.41	0.1	0.03	2.15	5.49	0.29	95.18	76.29	4.47	96.41	0.11	87.23	0.01	0.07	3.62	0.08	0.29	0.15	0	5.49	1.95	0	0.01	0.78	20.64	0.93	0.01	37	10.71	0	0	6	5.65	5.54	-0.64	49.63	123.29	760.36	481.49	940.06	673.88	787.11	526.58	910.26	520.79
50.35	0	0.04	0.01	0.05	3.27	0.1	0.03	2.49	3.3	0.25	93.46	90.39	5.48	96.83	0.14	90.94	0.01	0.07	4.13	0.07	0.25	0.08	0	3.3	2.19	0	0.01	0.7	30.29	0.81	0.01	69.39	10.83	0	0	6	5.97	4.9	-0.86	49.82	123.82	761.65	482.69	940.67	673.55	787.65	529.43	911.18	520.93
50.383	0	0.04	0.01	0.06	4.29	0.1	0.02	2.99	3.23	0.2	91.42	95.35	4.89	96.36	0.22	95.47	0.01	0.06	4.56	0.06	0.2	0.05	0	3.23	2.31	0	0.01	0.76	35.45	0.73	0.01	72.38	10.11	0	0	6	5.38	5.62	-1.98	49.68	125.92	763.84	484.49	941.04	673.89	786.74	530.05	912.41	522.21
50.417	0	0.05	0.01	0.08	5.51	0.09	0.02	3.15	3.05	0.14	88.98	97.86	4.6	94.32	0.29	96.95	0.01	0.07	6.57	0.05	0.14	0.03	0	3.05	2.4	0	0.01	0.33	43.98	0.44	0.01	84.42	8.9	0	0	6	2.03	7.95	-1.58	48.91	129.18	762.15	484.41	941.16	674.87	784.66	529.05	913.67	522.45
50.45	0	0.06	0.01	0.1	6.43	0.09	0.03	3.29	3.48	0.16	87.15	98.66	4.01	94.63	0.28	98.16	0.01	0.07	7.64	0.05	0.16	0.04	0	3.48	2.05	0	0	0.43	48.65	0.31	0.01	80.16	7.99	0	0	6	6.2	7.66	-1.23	48.9	127.71	760.9	485.37	941.67	678.07	785.45	532.57	912.88	524.06
50.483	0	0.06	0.01	0.11	6.78	0.09	0.03	3.33	3.23	0.18	86.44	98.89	4	95.7	0.34	98.44	0.01	0.08	7.4	0.06	0.18	0.05	0	3.23	1.44	0	0	0.25	50.73	0.29	0.01	83.84	7.87	0	0	6	3.6	6.49	-1.77	48.22	126.09	759.79	485.66	942.16	679.82	785.47	533.04	911.19	523.4
50.517	0	0.06	0.01	0.11	7.04	0.08	0.03	3.33	3.07	0.18	85.91	98.83	2.68	95.74	0.39	98.54	0.01	0.09	7.94	0.06	0.18	0.04	0	3.07	1.19	0	0	0.27	49.95	0.15	0.02	89.78	6.33	0	0	6	6.03	6.44	-1.23	48.24	127.97	758.37	487.24	941.07	682.77	783.68	533.63	911.47	526.93
50.55	0	0.05	0.01	0.08	6.16	0.07	0.03	3.37	3.45	0.18	87.69	97.71	1.73	95.61	0.34	98.95	0.02	0.1	7.31	0.07	0.18	0.03	0	3.45	0.87	0	0.01	0.34	41.11	0.09	0.02	62.42	5.74	0	0	6	4.05	6.59	-1.53	47.84	126.34	757.87	487.87	941.13	683.19	784.07	535.2	910.1	526.21
50.583	0	0.05	0.01	0.08	6.11	0.07	0.03	3.39	3.27	0.14	87.77	97.69	1.97	95.54	0.35	99.07	0.02	0.12	6.85	0.08	0.14	0.01	0	3.27	0.51	0	0.01	0.21	40.87	0.08	0.02	69.15	5.98	0	0	6	2.07	6.67	-2.08	47.66	130.74	757.38	488.16	940.53	683.03	780.63	534.09	911.17	526.83
50.617	0	0.05	0.01	0.08	6.22	0.07	0.03	3.39	2.9	0.12	87.56	97.61	1.96	95.48	0.4	99.01	0.01	0.13	8.44	0.08	0.12	0.02	0	2.9	0.4	0	0.01	0.25	40.5	0.05	0.02	52.03	5.21	0	0	6	0.65	6.75	-1.4	47.54	131.63	756.91	489.19	940.71	683.88	780.64	533.55	912.22	529.75
50.65	0	0.05	0.01	0.07	5.73	0.07	0.03	3.39	3.18	0.12	88.53	96.58	1.97	95.02	0.52	98.95	0.01	0.12	8.87	0.09	0.12	0.02	0	3.18	0.4	0	0.01	0.16	35.97	0.05	0.01	57.04	5.14	0	0	6	2.77	7.25	-1.46	47.84	130.92	755.81	490.32	938.15	684.16	779.14	535.18	909.98	530.45
50.683	0	0.05	0.01	0.07	5.74	0.06	0.03	3.37	3.08	0.09	88.51	96.12	0.42	91.75	0.63	98.68	0.01	0.12	7.7	0.08	0.09	0.02	0	3.08	0.37	0	0.01	0.13	34.59	0.04	0.01	23.65	4.11	0	0	6	-3.79	9.95	-0.39	46.69	131.73	753.19	489.35	936.24	682.76	777.57	531.67	909.28	529.01
50.717	0	0.04	0.01	0.06	5.44	0.05	0.03	3.38	2.92	0.08	89.12	94.72	0	93.19	0.7	98.64	0.01	0.13	6.78	0.08	0.07	0.02	0	2.92	0.34	0	0.01	0.14	30.62	0.03	0.01	33.04	3.53	0	0	6	-4.45	8.92	-0.15	46.98	131.54	751.15	489.38	934.22	682.16	775.85	530.69	907.39	530.38
50.75	0	0.04	0.01	0.05	5.15	0.05	0.03	3.38	3.02	0.06	89.71	93.68	0	92.82	0.62	98.7	0.01	0.15	5.78	0.06	0.05	0.02	0	3.02	0.38	0	0.01	0.13	28.18	0.03	0.01	60.69	3.82	0	0	6	0.21	9.2	-1	47.98	131.97	751.16	489.69	934.1	683.81	774.75	533.78	906.65	529.44
50.784	0	0.04	0.01	0.05	4.69	0.06	0.03	3.32	3.48	0.06	90.62	91.51	0.05	91.88	0.68	98.25	0.01	0.12	6.89	0.05	0.06	0.01	0	3.48	0.35	0	0	0.13	24.67	0.03	0.01	53.94	4.19	0	0	6	5.48	9.87	-1.32	48.47	127.71	751.01	490.9	931.53	683.65	775.27	535.38	902.92	531.64
50.817	0	0.04	0.01	0.04	4.5	0.06	0.03	3.31	3.59	0.07	91	90.17	0	93.86	0.77	98.1	0.01	0.11	6.2	0.04	0.07	0.01	0	3.59	0.32	0	0	0.11	22.82	0.02	0	63.1	4.33	0	0	6	3.41	8.37	-0.65	48.69	131.93	750.04	489.64	929.66	680.82	772.33	533.77	904.19	529.42
50.85	0	0.03	0.01	0.04	4.32	0.05	0.03	3.35	3.96	0.07	91.36	88.32	0	96.4	0.72	98.46	0.01	0.09	5.6	0.03	0.07	0.01	0	3.96	0.35	0	0	0.09	20.05	0.02	0	84.47	4.23	0	0	6	4.08	5.56	-1.68	48.78	128.83	750.12	489.1	929.75	680.49	773.01	535.08	901.6	527.24
50.884	0	0.03	0.01	0.03	3.76	0.05	0.03	3.38	4.81	0.1	92.48	80.69	0	96.56	0.74	98.72	0.01	0.07	4.81	0.03	0.1	0.01	0	4.94	0.34	0	0	0.08	12.41	0.01	0	66.31	4.23	0	0	6	5.19	5.33	-2.71	48.75	128.77	749.35	488.3	929.83	681.07	771.73	535.49	900.14	525.88
50.917	0	0.03	0.01	0.04	4.05	0.05	0.03	3.42	4.72	0.1	91.89	84.59	0	95.97	0.74	98.99	0.01	0.07	4.72	0.03	0.1	0.03	0	5.21	0.35	0	0	0.09	15.53	0.02	0	85.73	4.01	0	0	6	5.39	6.14	-2.36	48.94	126.52	750.31	489.55	929.77	681.17	773.72	536.56	899.88	527
50.95	0	0.03	0.01	0.04	4.27	0.05	0.03	3.46	4.78	0.09	91.45	86.83	0	95.78	0.75	99.31	0.01	0.06	4.78	0.03	0.09	0.03	0	4.91	0.32	0	0	0.09	17.49	0.02	0	82.21	3.86	0	0	6	0.41	6.39	-2.29	48.47	127.46	750.79	489.54	930.81	680.49	774.06	535.66	901.16	525.99
50.984	0	0.03	0.01	0.04	4.08	0.05	0.03	3.45	4.6	0.11	91.83	83.77	0	93.29	0.75	99.22	0.01	0.06	4.6	0.03	0.11	0.07	0	4.87	0.36	0	0	0.13	14.54	0.02	0	95.6	3.41	0	0	6	3.48	8.84	-2.56	48.36	129.68	748.64	488.24	933.12	684.36	772.63	534.46	902.16	528.4
51.017	0	0.04	0.01	0.05	4.82	0.05	0.03	3.51	4.26	0.17	90.36	90.81	0	95.69	0.88	99.48	0.01	0.07	4.73	0.05	0.17	0.13	0	4.26	0.27	0	0	0.08	22.35	0.02	0	85.82	3.28	0	0	6	3.05	6.5	-3.09	47.92	128.44	747.76	489.1	931.67	685	771.64	536.13	899.79	527.46
51.05	0	0.04	0.01	0.06	5.52	0.04	0.03	3.55	3.5	0.14	88.96	94.27	0	97.46	0.97	99.7	0.01	0.08	3.5	0.07	0.14	0.08	0	3.61	0.2	0	0	0.03	28.49	0.03	0	93.86	3.01	0	0	6	1.76	3.76	-0.95	47.82	128.38	749.13	489.92	932.04	684.68	774.48	533.83	902.82	530.33
51.084	0	0.06	0.01	0.1	7.59	0.04	0.03	3.58	3.23	0.19	84.83	98.4	0	96.65	1.05	99.78	0.01	0.1	3.65	0.09	0.19	0.17	0	3.23	0.18	0	0	0.03	44.77	0.04	0	81.38	2.72	0	0	6	3.07	5.19	-2.81	47.43	127.36	750.09	489.63	934.48	686.28	775.12	537.66	902.03	527.03
51.117	0	0.07	0.01	0.13	8.87	0.04	0.03	3.66	3.13	0.28	82.25	99.12	0	94.03	1.51	99.81	0.02	0.14	3.82	0.18	0.28	0.24	0	3.13	0.18	0	0	0.02	52.35	0.05	0	88.95	2.65	0	0	6	2.66	8.21	-1.97	47.61	130.1	749.53	489.58	933.78	685.86	773.78	535.44	903.72	529.04
51.151	0	0.11	0.01	0.23	12.44	0.04	0.03	3.75	2.63	0.44	75.13	99.78	0	95.85	1.99	99.83	0.02	0.24	5.5	0.25	0.44	0.42	0	2.63	0.17	0	0	0.05	69.87	0.06	0	88.93	2.38	0	0	6	1.08	6.3	-1.55	47.56	131.32	749.2	489.63	932.68	684.58	772.8	534.7	904	529
51.184	0	0.15	0.01	0.33	15.09	0.04	0.03	3.73	2.46	0.3	69.83	99.91	0	97.89	1.83	99.79	0.03	0.31	5.29	0.3	0.28	0.31	0	2.46	0.13	0	0	0.04	81.15	0.08	0	87.38	2.4	0	0	6	1.75	2.82	-2.72	47.22	125.49	750.91	489.18	935.69	686.38	777.14	536.45	902.24	526.57
51.217	0	0.15	0.01	0.34	15.24	0.04	0.03	3.75	2.53	0.42	69.52	99.92	0	95.62	1.85	99.78	0.03	0.41	5.39	0.42	0.34	0.19	0	2.53	0.11	0	0	0.03	81.69	0.09	0	83.84	2.47	0	0	6	3.51	6.58	-1.46	47.85	131.83	751.22	489.94	936.47	687.51	775.57	536.48	907.22	529.58
51.251	0	0.19	0.01	0.47	18.29	0.04	0.03	3.78	2.11	0.52	63.42	99.96	0	96.05	1.79	99.87	0.04	0.52	5.9	0.52	0.32	0.12	0	2.11	0.06	0	0	0.01	92.14	0.13	0	77.53	2.36	0	0	6	1.65	6.04	-1.66	47.66	133.34	751.59	489.7	937.32	687	775.21	536.64	908.31	528.6
51.284	0	0.19	0.01	0.48	18.36	0.04	0.03	3.75	2.08	0.3	63.27	99.96	0	96.69	1.59	99.88	0.04	0.52	3.72	0.3	0.2	0.07	0	2.08	0.06	0	0	0.01	92.41	0.13	0	72.14	2.23	0	0	6	1.71	5.13	-2.83	47.18	123.98	751.95	490.99	934.85	685.52	777.83	536.06	901.68	530.36
51.317	0	0.2	0.01	0.5	18.9	0.04	0.03	3.77	2.32	0.26	62.2	99.97	0	97.51	1.57	99.89	0.05	0.65	3.97	0.26	0.22	0.04	0	2.32	0.09	0	0	0.02	94	0.13	0	53.12	2.26	0	1	12	1.46	3.66	-1.12	47.51	127.24	751.86	488.79	937.22	685.76	778.85	532.41	906.08	530.81
51.351	0	0.22	0.01	0.55	19.8	0.04	0.03	3.76	2.07	0.25	60.4	99.98	0	96.89	1.54	99.87	0.07	0.6	4.31	0.25	0.16	0.03	0	2.07	0.12	0	0	0.04	96.91	0.17	0	75.16	2.21	0	0	12	-0.66	4.81	-2.42	47.16	124.75	752.42	489.8	935.64	684.3	778.44	534.16	903.08	528.77
51.384	0	0.21	0.01	0.54	19.19	0.04	0.03	3.67	2.38	0.18	61.62	99.97	0	94.21	1.09	99.83	0.06	0.51	4.86	0.18	0.11	0.02	0	2.38	0.16	0	0	0.16	96.07	0.14	0	73.97	2.3	0	0	12	1.91	8.05	-1.16	47.58	128.16	753.5	490.67	935.8	684.62	778.54	534.51	906.65	531.1
51.418	0	0.22	0.01	0.55	19.19	0.05	0.03	3.61	2.05	0.13	61.62	99.97	0	94.86	0.8	99.77	0.05	0.45	7.78	0.13	0.07	0.02	0	2.05	0.19	0	0	0.68	96.67	0.17	0	60.41	2.25	0	0	12	3.43	7.43	-2.05	47.88	127.76	752.81	490.48	936.76	685.79	777.98	535.2	905.71	532.21
51.451	0	0.21	0.01	0.53	18.66	0.05	0.03	3.57	2.62	0.11	62.67	99.97	0	96.16	0.71	99.73	0.05	0.34	6.99	0.11	0.08	0.02	0	2.62	0.27	0	0	0.69	95.29	0.12	0	84.67	2.18	0	0	12	3.74	5.9	-2.09	47.96	127.48	753.18	492.31	934.14	685.14	776.99	537.55	904.33	531.58
51.484	0	0.21	0.01	0.51	18.1	0.04	0.03	3.53	3.19	0.08	63.79	99.97	0	96.03	0.58	99.62	0.05	0.29	6.35	0.08	0.06	0.02	0	3.19	0.46	0	0	0.97	93.81	0.1	0	63.15	2.12	0	0	12	-2.28	6.07	-1.85	47.51	134.6	750.51	488.22	936.75	684.37	773.45	533.1	907.97	528.4
51.518	0	0.19	0.01	0.47	16.91	0.05	0.03	3.47	4.17	0.08	66.18	99.96	0	97	0.55	99.34	0.04	0.2	7.05	0.06	0.08	0.03	0	4.17	1	0	0	1.14	90.52	0.08	0	67.73	2.19	0	0	12	4.73	4.63	-2.15	48.02	128.48	752.38	490.99	935.3	686.58	776.59	537.38	904.87	530.09
51.551	0	0.18	0.01	0.46	16.31	0.05	0.04	3.45	6.77	0.13	67.38	99.95	0	97.5	0.6	99.19	0.04	0.15	8.4	0.09	0.13	0.05	0	6.77	1.88	0	0.01	0.9	88.79	0.07	0	73.89	2.27	0	0	12	3.18	3.67	-2.52	47.91	129.56	752.35	489.59	935.21	684.47	775.66	536.91	904.86	527.27
51.584	0	0.18	0.01	0.44	15.77	0.05	0.04	3.4	7.15	0.15	68.46	99.94	0	96.99	0.54	99	0.04	0.1	9.27	0.1	0.15	0.06	0	7.15	2.37	0	0.01	0.85	87.32	0.07	0	79.28	2.28	0	0	12	4.71	4.64	-2.47	48.03	128.45	751.97	488.62	935.44	684.58	776.25	536.44	904.33	526.7
51.618	0	0.14	0.01	0.32	13.26	0.05	0.04	3.38	8.5	0.21	73.48	99.87	0	97.28	0.57	98.82	0.03	0.08	8.5	0.09	0.21	0.06	0	9.57	2.43	0	0.01	0.78	77.39	0.05	0	71.56	2.18	0	0	12	3.74	4.11	-2.16	48.09	128.56	750.88	487.69	935	683.93	775.73	535.58	903.91	525.75
51.651	0	0.13	0.01	0.28	12.43	0.05	0.04	3.39	8.44	0.28	75.13	99.83	0	95.83	0.76	98.76	0.03	0.06	9.31	0.13	0.28	0.04	0	8.44	2.06	0	0.01	0.65	73.91	0.06	0	42.86	2.38	0	0	12	0.06	6.33	-2.31	47.71	129.57	749.38	486.81	933.14	681.76	773.3	532.23	902.7	525.5
51.684	0	0.1	0.01	0.19	10.06	0.05	0.05	3.37	9.08	0.32	79.89	99.56	0	97.43	0.75	98.63	0.03	0.05	9.08	0.14	0.32	0.04	0	10.81	2.81	0	0.01	1.29	62.3	0.05	0	62.61	2.41	0	0	12	3.95	3.82	-2.24	48.2	128.3	750.74	486.68	933.41	681.35	774.92	534.35	902.84	524.44
51.718	0	0.06	0.01	0.1	7.19	0.06	0.05	3.41	10.33	0.32	85.63	98.12	0	96.64	0.87	98.78	0.03	0.05	10.33	0.15	0.32	0.03	0	12.17	2.6	0	0.01	1.91	43.76	0.04	0	47.24	2.57	0	0	12	4.97	5.21	-2.53	48.63	129.99	750.1	485.28	933.84	681.31	773.67	533.59	903.25	523.33
51.751	0	0.05	0.01	0.08	6.04	0.06	0.05	3.37	11.95	0.29	87.93	96.18	0	95.53	0.88	98.53	0.02	0.04	11.95	0.19	0.29	0.02	0	12	2.64	0	0.01	3.1	34.95	0.04	0	41.57	2.66	0	0	12	3.91	6.69	-1.35	48.74	127.21	750.16	484.75	933.58	680.72	776.12	530.84	903.14	523.93
51.785	0	0.04	0.01	0.04	4.21	0.06	0.06	3.35	9.28	0.2	91.58	85.11	0	94.63	0.98	98.27	0.02	0.04	9.28	0.2	0.13	0.01	0	14.61	2.53	0	0.01	5.21	16.76	0.03	0	48.19	3.05	0	0	12	1.2	7.65	-1.45	48.43	126.81	749.53	483.38	933.49	679.71	775.85	528.36	902.51	522.25
51.818	0	0.03	0.01	0.03	3.65	0.05	0.05	3.19	8.37	0.14	92.69	79.97	0	95.48	0.76	97.22	0.02	0.04	8.37	0.14	0.12	0.01	0	13.34	2.26	0	0.01	6.48	11.58	0.03	0	44.36	3.1	0	0	12	3.93	6.75	-1.65	49.21	125.79	748.22	481.69	932.76	679.32	775.18	527.83	900.77	520.91
51.851	0	0.03	0.01	0.03	3.24	0.05	0.05	2.96	7.14	0.13	93.52	75.46	0	96.3	0.79	95.4	0.02	0.04	7.14	0.12	0.13	0.01	0	11.91	2.53	0	0.01	8.99	8.38	0.04	0	23.34	3.13	0	0	12	12.03	5.71	-5.27	49.69	118.14	745.14	479.98	930.39	679.44	773.13	529.17	891	521.19
51.885	0	0.03	0.02	0.03	2.71	0.05	0.06	2.64	7.37	0.25	94.59	74.98	0	95.1	0.62	92.67	0.03	0.04	7.37	0.12	0.25	0.01	0	14.32	4.41	0	0.02	12.87	3.76	0.04	0	35.4	2.97	0	0	12	8.8	7.17	-2.84	49.91	122.58	745.44	478.64	931.17	678.07	773.75	529.06	895.72	516.89
51.918	0	0.03	0.02	0.03	2.35	0.04	0.07	2.24	4.96	0.25	95.3	68.73	0	95.76	0.34	88.99	0.03	0.04	4.96	0.08	0.25	0.01	0	14.14	5.59	0	0.02	11.69	2.75	0.04	0	41.67	2.75	0	0	12	9.17	6.42	-3.33	50.07	118.94	745.39	478.3	929.66	676.76	774.19	525.14	892.98	519.35
51.951	0	0.03	0.02	0.03	2.14	0.04	0.06	2.04	3.58	0.39	95.72	61.31	0	96.66	0.23	86.81	0.03	0.04	3.58	0.06	0.39	0.02	0	12.25	4.24	0	0.01	8.66	1.84	0.05	0	22.82	2.71	0	0	12	9.63	5.17	-2.85	50.22	121.07	744.17	476.62	927.72	674.66	771.93	523.73	892.81	517.06
51.985	0	0.04	0.02	0.03	1.88	0.04	0.06	1.77	2.76	0.36	96.23	52.57	0	97.38	0.15	83.39	0.03	0.04	2.76	0.04	0.36	0.02	0	11.22	6.58	0	0.01	10.15	0.98	0.06	0	35.55	2.63	0	0	12	12.31	3.91	-2.97	50.61	122.04	746.71	476.92	929.08	674.41	773.33	525.84	894.99	516.22
52.018	0	0.04	0.02	0.03	1.9	0.03	0.06	1.78	2.39	0.21	96.2	53.46	0	95.79	0.13	83.46	0.03	0.04	1.79	0.03	0.21	0.01	0	11.6	8.33	0	0.01	7.6	0.88	0.06	0	34.35	2.39	0	0	12	11.77	6.38	-2.23	50.96	124.45	748.25	476.89	929.53	672.46	773.77	525.28	897.9	516.39
52.051	0	0.04	0.02	0.03	1.76	0.03	0.07	1.6	2.08	0.25	96.48	47.82	0	94.73	0.09	81.01	0.03	0.03	1.68	0.02	0.25	0.01	0	11.24	10.39	0	0.01	9.11	0.58	0.06	0.01	67.77	2.08	0	0	12	13.1	7.56	-2.51	50.99	123.02	750.02	478.09	928.69	671.17	774.67	525.2	897.5	518.27
52.085	0	0.04	0.02	0.04	1.65	0.03	0.07	1.49	1.89	0.17	96.69	47.17	0	95.18	0.09	79.15	0.02	0.03	1.6	0.01	0.17	0.01	0	8.83	12.77	0	0.01	12.2	0.21	0.06	0.01	36.33	1.89	0	0	12	9.06	7.09	-3.38	51.05	121.39	749.25	476.44	929	670.28	774.56	523.92	895.57	514.25
52.118	0	0.05	0.02	0.04	1.54	0.03	0.08	1.35	1.74	0.15	96.93	53.71	0	95.13	0.07	76.79	0.02	0.02	1.5	0.01	0.15	0	0	9.82	18.39	0	0.01	12.27	0.18	0.06	0.01	36.55	1.74	0	0	12	10.25	7.14	-4.32	51.35	118.15	749.06	475.84	928.15	669.15	774.95	523.76	892.66	513.53
52.152	0	0.05	0.03	0.04	1.41	0.03	0.09	1.2	1.86	0.19	97.18	49.27	0	93.22	0.05	74	0.02	0.02	1.86	0.01	0.19	0	0	11.65	18.97	0	0.01	15.84	0.08	0.05	0.01	34.63	1.49	0	0	12	8.23	8.89	-3.73	51.46	121.42	748.83	473.4	928.44	666.69	773.8	521.28	894.74	510.43
52.185	0	0.06	0.03	0.06	1.12	0.03	0.12	0.9	2.26	0.22	97.76	51.78	0	95.52	0.05	66.95	0.02	0.01	2.26	0.01	0.22	0	0	10.98	27.27	0	0.01	14.02	0.06	0.06	0.01	16.64	1.39	0	0	12	6.57	6.7	-3.57	51.31	121.28	746.64	469.56	929.58	665.74	773.56	518.74	894.21	506.41
52.218	0	0.08	0.04	0.09	0.85	0.03	0.18	0.64	3.43	0.35	98.3	60	0	96.12	0.04	58.71	0.02	0.01	3.43	0	0.35	0.01	0	11.03	39.68	0	0.01	16.87	0.06	0.06	0.02	6.42	1.46	0	0	12	10.48	5.95	-3	51.86	122.61	746.04	467.95	929.46	665.37	773	518.04	895.03	506.24
52.252	0	0.11	0.06	0.11	0.55	0.03	0.28	0.37	4.05	0.62	98.9	48.33	-1.56	95.75	0.05	45.35	0.03	0.01	4.05	0.01	0.62	0.01	0	12.93	47.15	0	0.01	16.77	0.04	0.06	0.02	1.92	1.15	0	0	12	8.72	6.43	-3.58	51.76	121.76	745.69	465.93	930.32	664.17	773.25	516.72	894.26	503.25
52.285	0	0.12	0.07	0.13	0.44	0.03	0.35	0.28	4.21	0.9	99.12	41.84	-2.19	95.24	0.05	38.67	0.04	0.01	4.21	0.01	0.9	0.02	0	13.64	50.57	0	0.01	14.15	0.03	0.06	0.03	1.91	1.03	0	0	12	9.2	7.02	-3.62	51.45	117.24	744.18	465	927.44	662.38	773.42	514.98	889.96	502.23
52.318	0	0.13	0.08	0.15	0.39	0.03	0.43	0.24	3.3	1.17	99.14	41.44	-4.6	96.74	0.04	34.68	0.05	0.01	3.3	0.01	1.17	0.02	0	15.34	54.35	0	0.01	14.81	0.03	0.06	0.03	11.53	0.8	0	0	12	12.22	5.05	-2.39	52.14	121.7	745.29	465.3	928.93	663.1	773.4	516.05	894.52	504.18
52.352	0	0.14	0.08	0.17	0.35	0.03	0.61	0.21	2.1	1.13	98.79	41.26	-6.68	96.94	0.04	31.66	0.06	0.01	2.1	0.01	1.13	0.02	0	19.83	57.28	0	0.01	10.66	0.03	0.05	0.05	6.87	0.56	0	0	12	12.85	4.72	-2.96	52.21	122.63	745.38	464.87	929.2	663.09	772.58	516.12	894.56	503.57
52.385	0	0.11	0.08	0.13	0.41	0.03	0.5	0.25	1.33	0.91	99	34.46	-4.61	96.92	0.03	35.79	0.06	0.01	1.33	0	0.91	0.02	0	20.23	49.54	0	0.01	7.36	0.03	0.05	0.06	4.74	0.5	0	0	12	12.79	4.75	-3.53	52.23	124.67	745.24	463.34	929.43	660.87	771.21	516.98	894.82	500.71
52.419	0	0.09	0.07	0.09	0.49	0.03	0.35	0.3	0.78	0.38	99.03	26.93	-1.18	95.71	0.03	40.77	0.06	0.01	0.78	0	0.38	0.02	0	18.2	40.14	0	0	4.32	0.03	0.06	0.07	24.59	0.39	0	0	12	13.39	6.48	-3.59	51.9	121.46	746.11	466.08	925.94	660.21	771.38	516.44	892.18	503.83
52.452	0	0.09	0.06	0.08	0.53	0.03	0.36	0.34	0.78	0.29	98.93	22.48	-1.93	94.83	0.03	43.53	0.06	0.01	0.78	0	0.29	0.01	0	21.56	34.4	0	0	8.25	0.03	0.05	0.09	23.1	0.35	0	0	12	9.07	7.46	-2.62	51.51	126.3	746.62	467.55	924.69	657.27	769.4	517.48	894.99	504.11
52.485	0	0.09	0.06	0.06	0.59	0.03	0.3	0.39	0.65	0.15	98.81	18.07	-1.01	92.03	0.03	46.64	0.06	0.01	0.65	0	0.15	0.01	0	21.28	27.88	0	0	11.19	0.04	0.04	0.09	39.23	0.35	0	0	12	5.83	9.77	-2.91	50.95	123.33	746.51	468.91	924.69	658.3	770.69	518.09	893.26	504.35
52.519	0	0.07	0.04	0.04	0.87	0.03	0.2	0.62	0.54	0.06	98.26	23.14	0	92.18	0.03	58.09	0.06	0.01	0.54	0	0.06	0	0	20.3	18.97	0	0	13.48	0.05	0.04	0.11	24.36	0.33	0	0	12	5.82	9.66	-3.85	50.65	121.56	745.64	469.88	923.97	659.87	770	519.28	890.69	504.7
52.552	0	0.06	0.04	0.04	1.08	0.03	0.17	0.81	0.5	0.05	97.85	35.78	0	94.29	0.02	64.65	0.05	0.01	0.5	0	0.04	0	0	21.4	12.42	0	0.01	13.31	0.07	0.05	0.11	22.98	0.35	0	0	12	5.4	7.98	-4.63	50.4	121.1	744.39	470.41	923.92	662.07	768.88	520.03	889.05	505.05
52.585	0	0.04	0.03	0.03	1.59	0.03	0.14	1.32	0.37	0.04	96.82	61.32	0	94.21	0.02	76.47	0.05	0.01	0.37	0	0.02	0	0	22.6	9.19	0	0.01	6.05	0.09	0.04	0.1	24.18	0.32	0	0	12	3.12	8.05	-4.1	50.13	120.62	744.29	471.74	922.86	661.93	768.98	519.99	888.81	506.21
52.619	0	0.04	0.02	0.03	1.95	0.03	0.14	1.71	0.36	0.04	96.09	75.53	0	94.98	0.02	82.72	0.05	0.01	0.36	0	0.02	0	0	24.64	7.1	0	0.01	4.55	0.11	0.04	0.1	27	0.3	0	0	12	6.09	7.3	-3.1	50.56	123.49	744.71	473.33	921.4	661.36	767.83	522.02	890.6	508.66
52.652	0	0.03	0.02	0.03	2.32	0.03	0.09	2.12	0.33	0.04	95.36	76.83	0	90.36	0.02	87.95	0.04	0.02	0.33	0	0.03	0	0	20.3	3.53	0	0	1.14	0.13	0.04	0.07	42.47	0.29	0	0	12	6.97	10.81	-2.19	50.71	124.73	744.33	474.37	921.1	662.33	767.7	522.73	891.84	510.7
52.685	0	0.03	0.02	0.03	2.55	0.03	0.08	2.38	0.33	0.07	94.91	77.7	0	96.82	0.03	90.77	0.04	0.02	0.33	0	0.07	0.01	0	18.1	2.64	0	0	0.81	0.2	0.05	0.07	85.9	0.28	0	0	12	12.96	4.92	-2.72	50.85	120.16	746.46	476.8	921.04	664.31	770.59	526.24	890.08	513.52
52.719	0	0.03	0.02	0.03	2.87	0.03	0.06	2.77	0.72	0.18	94.26	78.46	0	96.8	0.05	94.46	0.04	0.02	0.72	0	0.18	0.01	0	14.96	2.28	0	0	0.84	0.25	0.06	0.07	46.66	0.25	0	0	12	8.85	4.96	-2.06	50.8	119.47	746.77	474.35	924.75	665.32	773.46	522.15	892.48	511.81
52.752	0	0.03	0.02	0.03	3.09	0.03	0.05	3.04	1.06	0.31	93.82	79.15	0	97.36	0.06	96.77	0.04	0.03	1.06	0	0.31	0.01	0	13.16	1.9	0	0	0.77	0.24	0.07	0.07	12.7	0.28	0	0	12	9.21	3.96	-4	51.48	120.41	750.91	469.91	928.76	660.52	775.45	519.95	894.99	505.49
52.786	0	0.03	0.02	0.03	3.12	0.03	0.04	3.09	3.39	0.43	93.75	74.3	0	96.85	0.08	97.1	0.03	0.04	3.39	0	0.43	0.01	0	9.44	1.93	0	0	7.26	0.33	0.09	0.06	21.15	0.28	0	0	12	11.07	4.88	-2.19	52.03	119.48	749.05	467.52	929.48	660.63	777.04	518.73	895.68	504.61
52.819	0	0.03	0.02	0.03	3.2	0.03	0.04	3.17	2.93	0.31	93.61	71.05	0	95.04	0.15	97.61	0.02	0.06	2.93	0	0.31	0.02	0	6.89	1.46	0	0	3.22	0.41	0.11	0.04	21.29	0.28	0	0	12	8.97	7.24	-1.96	52.94	116.25	750	465.56	931.78	660.51	780.5	515.2	896.11	503.02
52.852	0	0.03	0.02	0.03	3.17	0.03	0.04	3.13	3.14	0.16	93.65	67.68	0	96.2	0.25	97.16	0.02	0.09	3.14	0.01	0.16	0.06	0	5.37	0.84	0	0	2.16	0.52	0.15	0.04	64.69	0.3	0	0	12	13.08	5.85	-1.96	54.41	117.98	752.68	466.69	932.57	660.53	781.27	516.6	898.68	505.07
52.886	0	0.03	0.02	0.03	3.11	0.03	0.03	3.04	4.06	0.09	93.78	63.5	0	98.05	0.45	96.17	0.02	0.11	4.15	0.01	0.09	0.14	0	4.06	0.7	0	0	1.8	0.85	0.18	0.02	39.4	0.38	0	0	12	11.33	2.41	-3.16	55.79	118.48	756.94	466.71	933.63	656.92	782.56	515.79	900.39	503.47
52.919	0	0.03	0.02	0.03	2.86	0.03	0.04	2.73	4.12	0.07	94.29	58.37	0	98.47	0.59	93.4	0.03	0.11	4.12	0.02	0.07	0.17	0	4.14	1.11	0	0	0.85	0.77	0.17	0.02	25.77	0.38	0	0	12	8.31	1.19	-3.58	56.4	116.74	759.08	466.04	934.89	654.53	784.86	514.88	900.81	501.33
52.952	0	0.03	0.02	0.03	2.48	0.03	0.04	2.29	3.99	0.08	95.05	49.05	0	98.75	0.71	88.87	0.02	0.13	4.26	0.02	0.08	0.1	0	3.99	1.56	0	0	1.95	0.79	0.18	0.03	24.89	0.41	0	0	12	10.32	0.16	-3.94	57.07	115.19	760.63	465.11	936.59	654.2	787.06	515.11	901.31	500.36
52.986	0	0.04	0.02	0.03	1.94	0.03	0.04	1.7	3.47	0.12	96.11	37.89	0	98.61	0.81	81.3	0.03	0.14	3.47	0.02	0.12	0.03	0	3.74	1.75	0	0	5.89	0.96	0.31	0.03	20.33	0.44	0	0	12	10.95	0.68	-2.6	57.62	115	762.15	463.5	938.99	653.07	790.31	514.01	904.38	499.45
53.019	0	0.05	0.03	0.03	1.25	0.03	0.06	0.97	2.86	0.19	97.51	23.5	0	98.39	0.94	67.64	0.03	0.13	2.86	0.02	0.19	0.03	0	4.98	2.4	0	0	11.01	1.04	0.33	0.03	2.8	0.45	0	0	12	15.69	-1.45	-3.26	58.32	119.55	765.46	463.44	941.33	654.22	789.87	512.67	908.9	501.55
53.052	0	0.06	0.05	0.03	0.86	0.03	0.08	0.61	2.19	0.23	98.29	10.95	0	98.25	1.58	55.46	0.04	0.13	2.19	0.02	0.23	0.1	0	5.58	2.34	0	0	11.79	1.23	0.47	0.03	4.31	0.43	0	0	12	15.16	-1.87	-4.04	57.81	114.84	766.17	463.36	940.56	653.06	791.68	511.94	905.95	500.61
53.086	0	0.08	0.07	0.03	0.55	0.03	0.1	0.36	2.53	0.25	98.89	4.26	0	98.44	1.9	42.05	0.08	0.1	2.53	0.02	0.25	0.5	0	5.18	4.28	0	0	12.55	1.29	0.76	0.03	1.22	0.46	0	0	12	13.61	-1.29	-2.42	57.67	116.95	768.12	463.84	941.28	651.19	793.26	511.13	909.81	501.52
53.119	0	0.08	0.07	0.03	0.51	0.03	0.11	0.32	1.72	0.2	98.98	2.39	0	98.63	1.51	39.66	0.09	0.09	1.72	0.01	0.2	1.1	0	5.66	7.48	0	0	4	1.67	0.79	0.03	4.93	0.43	0	0	12	11.53	0.63	-1.12	57.96	115.96	770.97	464.64	941.91	647.8	796.76	511.97	912.23	501.33
53.153	0	0.09	0.08	0.04	0.39	0.03	0.14	0.23	1.94	0.6	99.23	1.62	0	98.46	1.1	31.76	0.13	0.07	1.94	0.01	0.6	1.62	0	6.71	10.51	0.01	0	2.42	1.95	1.48	0.03	1	0.51	0	0	12	15.15	1.22	-0.01	58	114.17	771.8	463.73	943.27	648.51	799.68	510.83	913.53	502.33
53.186	0	0.09	0.08	0.04	0.38	0.03	0.13	0.23	2.15	0.88	99.25	1.52	0	98.22	1	31.45	0.17	0.08	2.15	0.01	0.88	1.02	0	6.48	9.99	0.02	0	2.16	1.78	1.56	0.02	2.64	0.58	0	0	12	15.18	-1.96	-1.08	57.93	112.96	773.85	463.81	945.36	648.81	801.48	512.05	913.93	501.31
53.219	0	0.09	0.09	0.04	0.34	0.03	0.14	0.2	1.44	1.02	99.32	1.2	0	98.59	0.88	28.51	0.21	0.08	1.44	0.01	1.02	0.62	0	6.82	9.78	0.02	0	1.23	1.85	1.74	0.02	3.53	0.56	0	0	12	15.42	-0.75	-1.83	58.22	115.6	777.59	465.23	946.92	648.77	802	511.28	917.32	503.14
53.253	0	0.09	0.09	0.04	0.37	0.03	0.17	0.22	1.51	1.21	99.25	1.61	0	98.73	0.94	30.17	0.28	0.09	1.51	0.01	1.21	1.07	0	9.87	11.97	0.02	0	1.76	3.23	1.98	0.02	1.42	0.43	0	0	12	13.65	-0.22	-1.42	58.38	112.81	780.99	465.82	948.14	645.9	806.2	512	918.59	502.31
53.286	0	0.08	0.08	0.04	0.47	0.03	0.15	0.29	1.01	0.5	99.05	2.32	0	98.76	0.93	36.56	0.27	0.07	1.01	0.01	0.5	1.06	0	10.18	10.23	0.02	0	1.35	4.18	2.51	0.02	1.13	0.44	0	0	12	13.83	0.1	-1.62	58.4	113.89	784.73	467.32	948.09	643.53	807.26	511.73	920.86	503.6
53.319	0	0.08	0.07	0.04	0.56	0.03	0.15	0.34	0.7	0.33	98.89	3.37	0	98.63	0.7	40.05	0.33	0.05	0.63	0.01	0.18	1.27	0	11.52	8.79	0.02	0	1.1	6.48	3.21	0.03	1.24	0.43	0	0	12	18.22	-0.63	-2.43	58.94	113.33	788.11	468.21	947.92	641.94	808.42	512.39	921.48	504.6
53.353	0	0.08	0.06	0.04	0.67	0.03	0.18	0.42	0.83	0.44	98.67	7.5	0	98.73	0.49	44.25	0.44	0.04	0.83	0.01	0.1	1.47	0	17.82	5.53	0.03	0	0.69	8.82	4.09	0.04	0.09	0.51	0	0	12	18.05	-0.25	-2.82	59.23	112.74	792.16	469.59	946.35	636.45	809.66	512.99	922.08	504.48
53.386	0	0.09	0.07	0.04	0.56	0.03	0.17	0.34	0.98	0.49	98.88	4.15	0	98.77	0.43	38.35	0.49	0.03	0.98	0.01	0.08	1.05	0	15.92	4.13	0.03	0	0.5	10.14	5.18	0.04	0.26	0.53	0	0	12	13.7	-0.06	-2.91	58.91	108.65	794.66	471.51	946.24	634.78	812.93	512.84	921.31	505.2
53.42	0	0.1	0.07	0.05	0.64	0.03	0.18	0.44	2.16	0.64	98.73	4.87	0	97.77	0.35	39.93	0.64	0.02	2.16	0.01	0.14	2.35	0	16.41	4.49	0.04	0	0.25	13.72	9.77	0.06	0.26	0.52	0	0	12	13.88	-3.1	-1.25	58.88	106.74	793.34	473.12	943.61	635.1	813.25	513.76	919.78	506.96
53.453	0	0.11	0.09	0.06	0.49	0.03	0.22	0.34	1.91	0.83	99.02	2.62	0	95.96	0.31	32.15	0.83	0.02	1.91	0.01	0.18	1.61	0	16.19	9.66	0.03	0	0.6	13.09	10.92	0.07	0.87	0.42	0	0	12	13.79	-6.17	-2.29	58.07	105.72	794.54	474.12	943.12	634.21	813.32	515.57	918.65	506.55
53.486	0	0.1	0.08	0.05	0.49	0.03	0.2	0.36	2.94	0.85	99.02	2.79	0	97.51	0.26	34.46	0.85	0.01	2.94	0.01	0.33	1.39	0	14.69	11.2	0.02	0	1.48	9.39	10.35	0.07	0.27	0.44	0	0	12	9.78	-3.66	-2.59	57.49	104.78	795.82	475.59	938.87	628.7	812.12	514.86	916.53	506.02
53.52	0	0.09	0.07	0.04	0.65	0.03	0.12	0.58	3.89	1.11	98.71	3.52	0	98.4	0.19	42.84	1.11	0.01	3.89	0.02	0.37	0.79	0	8.82	6.86	0.01	0	1.71	9.31	13.47	0.07	0.06	0.42	0	0	12	13.46	-1.4	-2.98	57.71	107.31	796.1	477.13	938.85	629.7	810.57	516.61	917.63	509.26
53.553	0	0.09	0.07	0.04	0.55	0.03	0.13	0.49	4.37	1.03	98.91	2.66	0	96.08	0.16	40.11	1.03	0.01	4.37	0.04	0.36	0.45	0	8.44	8.37	0.01	0	3.37	5.65	12.37	0.07	0.21	0.45	0	0	12	11.62	-6.01	-1.46	57.55	104.22	795.34	478.9	935.69	629.06	811.41	517.41	915.35	509.88
53.586	0	0.07	0.06	0.04	0.68	0.04	0.11	0.66	6.34	0.87	98.65	5.15	0	96.8	0.16	47.65	0.87	0.01	6.34	0.07	0.39	0.27	0	7.63	9.41	0.01	0	3.65	4.1	11.97	0.07	0.25	0.47	0	0	12	10.49	-4.95	-0.04	57.33	104.78	794	479.21	933.53	627.46	810.5	517.14	915.07	510.61
53.62	0	0.07	0.05	0.04	0.79	0.03	0.09	0.95	5.5	0.81	98.09	9.84	0	97.1	0.21	53.51	0.81	0.01	5.5	0.08	0.39	0.15	0	5.51	12.26	0.01	0	4.27	1.99	14.86	0.08	0.3	0.48	0	0	12	15.26	-4.45	-1.06	57.78	104.71	793.52	480.69	931.57	628.5	808.53	519.4	912.98	512.07
53.653	0	0.06	0.04	0.04	1.03	0.03	0.08	1.32	5.36	0.79	97.35	18.47	0	98.26	0.27	61.85	0.79	0	5.36	0.1	0.33	0.06	0	5.44	13	0.01	0	7.51	1.67	14.39	0.08	0.22	0.43	0	0	12	9.35	-1.83	-1.12	57.14	102.92	792.97	481.47	929.33	627.02	808	517.46	910.76	511.93
53.686	0	0.05	0.03	0.03	1.34	0.04	0.06	2.09	6.01	0.79	95.81	21.72	0	98.68	0.3	69.62	0.79	0	6.01	0.12	0.18	0.02	0	4.48	7.76	0	0	3.91	1.72	17.79	0.1	0.3	0.4	0	0	12	16.1	0.45	-1.05	58.53	109.05	792.53	481.16	929.4	626.87	804.8	520.28	913.58	512.52
53.72	0	0.04	0.03	0.03	1.87	0.03	0.05	3.98	3.46	0.62	92.04	30.82	0	97.61	0.31	79.82	0.62	0	5.8	0.16	0.06	0.01	0	3.46	2.68	0	0	1.52	1.51	23.47	0.12	0.24	0.35	0	0	12	14.32	-3.45	-2.06	57.9	105.23	792.8	482.56	929.19	628.78	805.91	520.43	910.89	513.25
53.753	0	0.03	0.02	0.03	2.24	0.03	0.04	5.28	2.56	0.57	89.45	39.34	0	98.52	0.31	85.39	0.57	0	4.72	0.16	0.02	0	0	2.56	0.9	0	0	0.58	1.48	25	0.11	0.09	0.38	0	0	12	18.03	1.01	-0.61	58.44	107.67	791.84	485.06	928.74	631.16	805.2	524.27	912.63	517.01
53.787	0	0.03	0.02	0.02	2	0.04	0.04	5.18	1.32	0.6	89.65	31.87	0	97.98	0.32	82.56	0.6	0	5.74	0.23	0.02	0.01	0	1.32	0.45	0	0	0.26	0.7	27.33	0.09	0.17	0.46	0	0	12	11.75	-2.59	-0.26	57.45	103.96	790.58	484.3	927.64	629.44	806.19	523.08	909.81	514.66
53.82	0	0.03	0.02	0.02	2.11	0.04	0.04	6.77	1.08	0.69	86.46	34.26	0	98.61	0.38	84.14	0.69	0	8.42	0.55	0.04	0.03	0	1.08	0.19	0	0	0.38	0.5	32.52	0.09	0.05	0.54	0	0	12	11.33	0.69	-0.17	57.47	102.33	792.55	484.31	924.87	623.21	806.84	523.19	908.65	512.92
53.853	0	0.04	0.03	0.02	1.78	0.05	0.04	8.54	0.84	0.81	82.92	25.53	0	98.56	0.41	79.17	0.62	0	13.08	0.81	0.08	0.05	0	0.84	0.08	0	0	0.33	0.59	43.5	0.08	0.03	0.68	0	0	12	7.78	0.86	-1.64	56.99	102.4	798.19	490.08	925.28	623.88	808.58	525.69	910.64	517.32
53.887	0	0.04	0.03	0.02	1.48	0.1	0.05	8.38	0.53	0.53	83.24	18.05	3.99	98.78	0.39	74	0.53	0.01	22.89	1.53	0.15	0.05	0	0.5	0.03	0	0	0.32	0.33	48.21	0.08	0.26	0.84	0	0	12	-0.51	0.01	-0.37	57.11	104.45	797.72	488.68	924.78	619.92	808.05	523.72	912.14	515.12
53.92	0	0.05	0.03	0.02	1.26	0.15	0.06	8.02	0.51	0.51	83.96	13.02	7.33	98.52	0.34	69.25	0.51	0	30.06	3.57	0.19	0.06	0	0.45	0.02	0.01	0.01	0.36	0.39	51.84	0.08	0.46	1.11	0	0	12	2.91	-1	-0.21	57.45	103.49	801.86	494.64	922.62	619.72	809.56	527.62	912.85	521.25
53.953	0	0.05	0.03	0.02	1.24	0.23	0.06	9.84	0.39	0.39	80.31	13.01	10.84	98.59	0.44	69.28	0.39	0.01	36.89	8.85	0.15	0.02	0	0.35	0.01	0.01	0.03	0.36	0.41	57.12	0.08	0.1	1.59	0	0	12	0.7	0.76	-0.55	57.73	109.38	799.1	491.21	927.65	623.57	807.53	527.37	916.52	518.15
53.987	0	0.07	0.03	0.02	1.03	0.28	0.06	14.32	0.7	0.27	71.36	9.71	12.65	98.45	0.35	64.88	0.27	0.01	38.25	15.53	0.14	0.01	0	0.19	0.01	0.02	0.07	0.7	0.62	71.83	0.06	0.36	2.7	0	0	12	1.88	-1.24	0.62	58.26	104.3	803.38	495.38	929.8	626.73	814.11	528.55	918.29	523.7
[truncated: 42,679 more rows]
[truncated: 4 more columns]
