# Supplementary material for: Exploring emotion recognition in patients with mild cognitive impairment and Alzheimer’s dementia undergoing a rehabilitation program
Source: PLoS One. 2025 Apr 24;20(4):e0322213. doi: 10.1371/journal.pone.0322213 (PMC12021228; doi:10.1371/journal.pone.0322213)
Supplement: S1 Data — (ZIP) [file pone.0322213.s003.zip › raw data1-10/No8 Aerobic exercise.csv]

time stamp	face id	anger	contempt	disgust	fear	joy	sadness	surprise	sentimentality	confusion	neutral	engagement	valence	attention	inner brow raise	brow raise	brow furrow	eye widen	cheek raise	lid tighten	nose wrinkle	upper lip raise	dimpler	lip corner depressor	chin raise	lip pucker	lip stretch	lip press	mouth open	jaw drop	lip suck	eye closure	smile	smirk	blink	blink rate	pitch	yaw	roll	brightness	interocular distance	topleft_x	topleft_y	bottomright_x	bottomright_y	outer_right_eye_X	outer_right_eye_Y	outer_left_eye_X	outer_left_eye_Y
0.033	0	0.03	0.02	0.03	2.23	0.02	0.04	1.86	0.39	0.01	95.53	38.94	0	89.95	0.39	84.04	0	0.08	0.24	0	0.01	0.04	0	3.7	0.06	0	0	0.1	3.58	0.3	0	0.03	0.05	0.17	0		5.18	11.04	0.81	50.09	104.05	832.9	574.17	991.02	742.17	860.04	615.22	963.84	608.1
0.066	0	0.04	0.03	0.03	1.59	0.02	0.06	1.23	0.36	0.01	96.83	31.29	0	75.63	0.36	74.16	0	0.05	0.22	0	0.01	0.08	0	9.38	0.09	0	0	0.08	2.69	0.14	0	0.02	0.03	0.11	0		2.04	16.34	1.46	48.49	98.16	830.86	574.09	990.44	744.88	862.19	612.06	960.3	609
0.1	0	0.04	0.04	0.03	1.28	0.02	0.07	0.92	0.55	0.01	97.45	18.71	0	79.74	0.55	66.98	0	0.04	0.23	0	0.01	0.09	0	8.07	0.07	0	0	0.06	3.32	0.12	0	0.14	0.04	0.08	0		4.7	15.15	2.19	48.86	101.16	827.86	572.79	990.37	746.45	859.74	612.68	960.83	608.96
0.133	0	0.05	0.05	0.03	0.98	0.02	0.08	0.65	0.6	0.02	98.03	10.96	0	73.24	0.6	58.42	0	0.04	0.31	0	0.02	0.14	0	8.85	0.11	0	0	0.05	4.41	0.12	0	0.1	0.05	0.1	0		3.88	16.97	1.65	48.12	99.58	825.17	571.41	990.56	747.81	858.94	613.06	958.32	606.73
0.166	0	0.06	0.05	0.03	0.91	0.02	0.07	0.58	0.67	0.03	98.17	7.37	0	75.65	0.67	55.65	0	0.07	0.44	0	0.03	0.28	0	6.19	0.12	0	0	0.04	5.16	0.11	0	0.02	0.07	0.09	0		4.07	16.33	1.34	48.01	102.86	823.52	571.7	990.48	750.17	856.15	613.06	958.88	607.91
0.2	0	0.06	0.05	0.03	0.79	0.02	0.07	0.48	0.78	0.05	98.41	5.05	0	79.14	0.78	50.82	0	0.08	0.51	0	0.05	0.48	0	4.86	0.12	0	0	0.04	6	0.11	0	0.11	0.07	0.07	0		4.03	15.33	1.78	47.36	99.61	820.74	572.67	988.59	751.8	855.8	615.05	955.19	608.4
0.233	0	0.07	0.06	0.03	0.65	0.03	0.08	0.37	0.64	0.13	98.71	3.12	0	81.06	0.64	44.92	0	0.09	0.62	0	0.13	0.88	0	5.07	0.16	0	0	0.05	5.67	0.1	0	0.03	0.07	0.04	0		2.78	14.73	1.08	47.55	102.52	818.63	572.52	988.85	753.44	852.93	616.33	955.08	607.66
0.266	0	0.07	0.07	0.03	0.54	0.03	0.09	0.31	0.59	0.18	98.91	2.12	0	77.04	0.59	40.34	0	0.09	0.58	0	0.18	1.07	0	5.33	0.19	0	0	0.05	4.82	0.08	0.01	0.06	0.09	0.04	0		5.87	15.95	0.81	47.13	102.93	817.86	575.75	987.26	756.77	851.33	619.58	953.95	611.65
0.3	0	0.09	0.09	0.03	0.39	0.02	0.1	0.2	0.54	0.2	99.22	0.98	0	80.3	0.54	29.76	0	0.07	0.46	0	0.2	0.82	0	4.83	0.22	0	0	0.05	5.62	0.08	0.01	0.11	0.1	0.03	0		4.64	14.97	-0.62	46.82	101.87	816.8	578.44	985.73	759.31	849.41	621.92	950.92	613.25
0.333	0	0.1	0.1	0.03	0.34	0.03	0.11	0.16	0.61	0.23	99.32	0.77	0	84.72	0.61	24.76	0	0.07	0.54	0	0.23	0.45	0	4.17	0.24	0	0	0.04	7.24	0.08	0.01	0.22	0.12	0.02	0		5.02	13.43	-0.61	46.65	104.16	814.88	581.15	984.49	762.38	846.68	625.52	950.41	615.99
0.367	0	0.11	0.11	0.03	0.32	0.03	0.11	0.14	0.66	0.31	99.37	0.7	0	82.71	0.61	21.6	0	0.07	0.66	0	0.31	0.17	0	3.96	0.28	0	0	0.02	9.04	0.08	0.01	0.43	0.13	0.02	0		6.74	14.17	-0.13	46.36	104.63	812.17	584.15	983.58	767.06	845.09	630.16	949.17	619.41
0.4	0	0.12	0.12	0.03	0.3	0.03	0.12	0.13	0.8	0.4	99.4	0.65	0	77.09	0.58	19.49	0	0.06	0.8	0	0.4	0.21	0	4.23	0.29	0	0	0.03	10.2	0.08	0.01	0.16	0.14	0	0		5.34	15.93	-0.53	45.89	101.73	810.46	586.23	982.44	770.7	844.77	630.53	946.12	621.79
0.433	0	0.12	0.12	0.04	0.28	0.03	0.13	0.11	1.18	0.69	99.45	0.56	0	83.19	0.46	16.96	0	0.04	1.18	0	0.69	0.25	0	4.67	0.38	0	0	0.04	10.59	0.07	0	0.39	0.17	0	0		5.08	14	-0.8	45.75	102.94	808.44	587.68	981.34	772.58	842.42	633.19	944.82	622.71
0.467	0	0.12	0.12	0.04	0.29	0.03	0.12	0.12	1.46	1.07	99.43	0.64	0	83.93	0.4	17.64	0	0.03	1.46	0.01	1.07	0.29	0	4.82	0.49	0	0	0.06	11.64	0.07	0	0.32	0.17	0	0		4.87	13.74	-0.73	45.71	103.33	807.81	590.76	979.8	775.31	841.07	634.65	944.08	626.45
0.5	0	0.12	0.12	0.04	0.31	0.03	0.12	0.13	1.76	1.5	99.39	0.75	0	74.88	0.48	19.59	0	0.03	1.76	0.01	1.5	0.3	0	5.06	0.55	0	0	0.07	12.06	0.07	0	0.85	0.17	0.01	0		2.95	16.54	0.19	45.29	99.84	805.84	592.32	977.2	776.6	841.26	633.85	940.97	628.61
0.533	0	0.11	0.11	0.04	0.34	0.03	0.12	0.15	1.78	1.65	99.31	0.96	0	73.87	0.56	22.95	0	0.02	1.78	0.01	1.65	0.32	0	5.18	0.58	0	0	0.08	12.16	0.06	0	0.17	0.17	0	0		2.49	16.8	1.78	45.38	103.05	803.63	592.8	976.18	777.32	839.33	634.61	942.28	630.1
0.567	0	0.1	0.09	0.04	0.43	0.03	0.1	0.19	2.12	1.74	99.14	1.69	0	78.35	0.6	29	0	0.02	2.12	0.01	1.74	0.45	0	4.86	0.76	0.01	0	0.07	13.75	0.05	0.01	0.13	0.23	0	0		2.72	15.57	1.3	45.3	101.9	802.19	593.45	975.01	778.53	838.18	635.6	939.95	630.39
0.6	0	0.1	0.08	0.04	0.53	0.03	0.09	0.24	2.73	1.89	98.95	2.75	0	82.65	0.52	35.07	0	0.03	2.73	0.01	1.89	0.64	0	4.87	0.85	0.01	0	0.06	13.9	0.05	0.01	0.02	0.24	0	0		1.11	14.2	1.42	45.61	105.68	800.69	594.16	974.45	779.39	835.35	636.45	940.9	631.11
0.633	0	0.09	0.07	0.05	0.62	0.03	0.09	0.29	2.87	1.62	98.76	4.21	0	75.37	0.47	39.08	0	0.03	2.87	0.01	1.62	0.65	0	4.2	0.77	0.01	0	0.08	15.37	0.05	0.01	0.02	0.27	0	0		1.72	16.41	1.25	45.27	104.26	798.19	594.11	975.59	783.45	835.32	637.9	939.37	631.27
0.667	0	0.09	0.06	0.04	0.76	0.03	0.07	0.36	2.74	1.26	98.47	6.81	0	67.91	0.49	44.65	0	0.04	2.74	0.01	1.26	0.31	0	3.07	0.54	0.01	0	0.06	16.13	0.04	0.01	0.04	0.3	0	0		3.01	18.25	2.08	45.03	102.31	797.29	594.27	976.51	785.94	837.01	638.47	939.14	632.43
0.7	0	0.08	0.06	0.04	0.79	0.03	0.07	0.38	2.39	1.01	98.42	7.12	0	64.42	0.77	45.46	0	0.05	2.39	0.01	1.01	0.13	0	2.8	0.49	0.01	0	0.06	15.92	0.04	0	0.03	0.3	0	0		1.89	19.03	0.7	44.33	97.38	796.79	594.54	976.7	787.47	838.25	638.97	935.34	631.32
0.734	0	0.09	0.07	0.04	0.68	0.03	0.08	0.31	1.75	0.83	98.64	5.03	0	63.68	0.91	40.77	0	0.06	1.75	0.01	0.83	0.05	0	2.72	0.61	0.01	0	0.14	15.99	0.04	0	0.01	0.35	0	0		3.39	19.19	1.74	45.04	102.63	794.43	591.99	976.9	787.27	835.39	637.5	937.78	630.4
0.767	0	0.11	0.08	0.05	0.64	0.03	0.08	0.27	1.28	0.56	98.71	4.73	0	67.11	1.19	36.51	0	0.08	1.28	0.01	0.56	0.05	0	1.96	0.46	0.01	0	0.12	19.47	0.05	0	0	0.35	0	0		5.41	18.43	1.32	45.75	102.75	792.69	588.53	979.78	789.12	835.62	636.59	937.96	627.44
0.8	0	0.13	0.1	0.05	0.43	0.03	0.1	0.17	0.97	0.55	99.13	1.84	0	60.7	0.93	25.32	0	0.09	0.97	0.01	0.55	0.07	0	1.88	0.49	0.01	0	0.15	18.51	0.05	0	0	0.31	0	0		6.03	19.83	3.28	46.93	106.14	793.14	582.44	984.27	785.77	838.19	632.91	943.83	622.61
0.834	0	0.13	0.12	0.04	0.33	0.03	0.11	0.13	1.01	0.17	99.33	0.92	0	52.99	1.01	18.87	0	0.07	0.35	0.01	0.17	0.03	0	1.67	0.35	0	0	0.07	15.61	0.04	0	0.01	0.26	0	0		6.59	21.4	4.09	47.43	101.06	794.43	580.36	985.87	785.28	842.7	629.46	943.45	621.6
0.867	0	0.14	0.13	0.04	0.28	0.02	0.11	0.11	1.15	0.09	99.44	0.6	0	59.51	1.15	14.48	0	0.07	0.17	0	0.09	0.02	0	1.32	0.29	0	0	0.02	14.05	0.04	0	0.01	0.21	0	0		4.92	20.07	4.12	48.77	101.11	793.86	576.11	987.4	782.91	843.14	625.37	943.92	617.19
0.9	0	0.14	0.14	0.04	0.24	0.02	0.12	0.09	0.93	0.09	99.51	0.43	0	58.96	0.93	11.79	0	0.06	0.13	0	0.09	0.03	0	1.1	0.27	0	0	0.01	11.88	0.04	0	0.01	0.18	0	0		6.15	20.19	5.44	49.83	101.7	792.77	574.61	987.08	780.53	843.4	626.71	944.46	615.33
0.934	0	0.13	0.15	0.03	0.22	0.02	0.12	0.09	0.78	0.12	99.56	0.33	0	82.36	0.78	10.11	0	0.05	0.1	0	0.12	0.06	0	0.83	0.38	0	0	0.01	9.37	0.04	0	0.01	0.11	0	0		8.93	14.3	4.95	50.87	102.25	793.54	571.12	987.7	777.85	843.24	624.12	944.79	612.2
0.967	0	0.14	0.15	0.04	0.21	0.02	0.12	0.08	0.56	0.43	99.57	0.33	0	66.64	0.56	9.09	0	0.04	0.16	0	0.43	0.32	0	0.81	0.31	0	0	0	10.27	0.04	0	0.02	0.1	0	0		6.92	18.54	5.2	51.34	100.99	795.35	569.82	988	773.51	845.35	623.08	945.41	609.39
1	0	0.13	0.16	0.04	0.2	0.02	0.12	0.08	0.45	0.82	99.6	0.33	0	72.98	0.45	8.39	0	0.03	0.2	0	0.99	1.23	0	0.82	0.25	0	0	0	8.45	0.04	0	0.04	0.08	0	0		6.18	17.03	4.07	52.1	104.61	795.99	567.6	987.21	769.79	842.55	620.15	946.3	606.76
1.034	0	0.13	0.16	0.04	0.18	0.02	0.12	0.07	0.33	0.67	99.64	0.33	0	82.94	0.33	6.9	0	0.02	0.3	0	2.17	2.19	0	0.67	0.31	0	0	0	7.26	0.03	0	0.01	0.07	0	0		12.83	14.09	3.93	52.73	106.19	799.19	565.56	988.26	766.7	843.74	619.71	949.02	605.86
1.067	0	0.13	0.15	0.05	0.18	0.03	0.11	0.08	0.66	0.96	99.64	0.33	0	81.32	0.45	8.67	0	0.03	0.66	0	4.91	5.05	0	0.96	0.39	0	0	0.01	6.6	0.03	0	0.01	0.07	0	0		11.85	14.65	5.08	52.45	102.6	800.24	564.87	986.88	763.05	846.18	617.72	947.98	604.9
1.101	0	0.12	0.15	0.06	0.17	0.03	0.11	0.08	1.08	1.08	99.65	0.33	0	85.39	0.52	8.87	0.01	0.04	1.3	0.01	6.95	6.06	0	1.08	0.8	0	0	0.03	6.03	0.03	0	0.01	0.06	0	0		10.63	13.17	4.46	52.45	101.17	804.36	564.69	987.84	760.19	848.74	615.2	949.31	604.2
1.134	0	0.12	0.16	0.07	0.16	0.03	0.11	0.08	1.23	1.74	99.68	0.33	0	80.93	0.55	8.37	0.01	0.05	1.23	0.01	9.13	8.14	0	1.74	1.89	0	0	0.08	4.59	0.02	0	0.01	0.05	0	0		12.9	14.77	4.38	52.17	97.91	806.22	564.21	987.35	757.63	851.02	615.23	948.19	603.16
1.167	0	0.12	0.16	0.06	0.16	0.03	0.13	0.08	1.06	2.12	99.67	0.33	0	77.85	0.84	7.73	0.01	0.04	1.06	0.01	7.28	6.32	0	2.12	4.05	0	0	0.48	4.27	0.02	0	0.01	0.05	0	0		13.11	15.71	5.42	52.36	98.32	808.93	564.46	987.84	755.12	853.19	614.45	950.94	603.91
1.201	0	0.13	0.16	0.04	0.17	0.03	0.15	0.08	1.05	3.29	99.66	0.33	0	83.95	1.05	7.27	0.01	0.04	0.86	0.01	3.65	2.46	0	3.29	6.1	0	0	1.41	3.26	0.01	0	0.01	0.04	0.02	0		14.85	13.73	3.5	52.73	100.64	810.66	564.04	986.89	752.65	850.93	613.93	950.95	602.73
1.234	0	0.13	0.16	0.04	0.17	0.03	0.16	0.08	1.24	3.09	99.66	0.33	0	87.97	1.24	7.44	0.01	0.05	1	0.02	3.09	1.81	0	3.41	8.7	0	0	3.22	3.07	0.01	0	0.01	0.04	0.08	0		16.42	12.05	3.87	52.78	100.5	811.09	562.86	987.07	750.84	851.64	614.1	951.33	601.38
1.267	0	0.13	0.16	0.04	0.18	0.03	0.16	0.08	1.35	1.68	99.65	0.33	0	87.08	1.35	7.67	0.02	0.06	1.04	0.02	1.68	0.64	0	3.21	8	0	0	3.68	2.77	0.01	0	0.01	0.05	0.17	0		16.46	12.46	4.09	52.66	96.57	812.86	561.61	988.03	749.61	854.99	611.61	950.9	600.32
1.301	0	0.13	0.16	0.04	0.18	0.03	0.18	0.08	1.57	1.86	99.64	0.33	0	90.76	1.51	8.61	0.02	0.07	1.57	0.02	1.86	0.73	0	5.02	9.85	0	0	5.59	2.11	0.01	0	0.01	0.05	0.31	0		14.58	10.58	2.91	53.3	99.13	816	561.44	989.18	746.64	855.01	611.12	953.36	598.74
1.334	0	0.14	0.17	0.04	0.18	0.03	0.18	0.08	1.58	1.49	99.63	0.33	0	91.55	1.58	8.09	0.02	0.07	1.45	0.01	1.49	0.61	0	5.13	9.62	0	0	9.95	2.16	0.01	0	0	0.06	0.53	0		13.24	10.09	2.85	53.58	98.62	817.94	560.72	989.74	744.57	856.38	608.93	954.37	597.87
1.368	0	0.14	0.17	0.03	0.18	0.03	0.23	0.08	1.43	0.73	99.55	0.33	0	92.57	1.43	8.21	0.03	0.07	0.76	0.01	0.73	0.44	0	9.41	8.28	0	0	11.48	1.95	0.01	0	0.01	0.07	0.64	0		16.19	9.39	2.83	54.33	96.26	820.15	559.3	990.72	743.29	859	606.85	954.79	597.3
1.401	0	0.13	0.17	0.03	0.19	0.02	0.23	0.09	1.58	0.38	99.54	0.33	0	78.61	1.58	8.86	0.04	0.06	0.43	0	0.38	0.19	0	10.65	5.3	0	0	9.77	1.76	0.01	0	0.01	0.08	0.81	0		15.92	15.49	4.06	55.99	97.7	822.46	558.6	992.92	741.49	861.64	606.18	958.93	597.16
1.434	0	0.13	0.16	0.03	0.19	0.02	0.22	0.09	1.31	0.21	99.56	0.36	0	76.78	1.31	10.3	0.03	0.08	0.23	0	0.21	0.07	0	10.9	4.75	0	0	7.34	1.71	0.01	0	0	0.09	0.75	0		13.11	16.02	3.22	56.2	95.54	823.8	558.33	991.86	737.23	862.38	606.65	957.08	593.96
1.468	0	0.12	0.15	0.03	0.2	0.02	0.27	0.1	1.35	0.17	99.47	0.52	0	80.23	1.35	11.59	0.03	0.1	0.19	0	0.17	0.05	0	14.94	4.58	0	0	4.85	1.36	0.01	0	0.01	0.13	0.56	0		14.6	15	2.99	57.79	93.7	825.73	557.68	991.4	734.37	863.85	605.99	956.61	592.79
1.501	0	0.13	0.15	0.03	0.2	0.02	0.24	0.09	1.28	0.22	99.52	0.45	0	85.6	1.28	11.52	0.03	0.1	0.24	0	0.22	0.05	0	12.99	4.94	0	0	10.74	1.29	0.01	0	0.01	0.17	0.53	0		11.67	13.09	2.88	59.29	94.05	827.05	558.46	989.97	731.67	863.43	604.96	956.68	592.72
1.534	0	0.13	0.14	0.03	0.22	0.03	0.25	0.11	1.85	0.35	99.5	0.57	0	78.36	1.85	14.45	0.03	0.13	0.44	0	0.35	0.11	0	12.88	8.54	0	0	13.27	1.23	0.01	0	0.03	0.16	0.41	0		13.59	15.57	3.06	60.75	93.35	826.99	556.25	990.92	730.18	864.57	604.76	956.78	590.25
1.568	0	0.12	0.13	0.03	0.24	0.03	0.21	0.12	2.33	0.3	99.52	0.59	0	90.32	2.33	16.45	0.03	0.11	0.52	0	0.3	0.17	0	10.42	7.65	0	0	11.81	0.98	0.01	0	0.01	0.16	0.37	0		13.26	10.84	2.56	62.36	99.92	827.99	555.29	990.46	726.87	861.14	603.92	959.97	589.15
1.601	0	0.11	0.11	0.03	0.31	0.03	0.2	0.17	3.05	0.21	99.38	1.11	0	91.99	3.05	23.37	0.03	0.14	0.55	0	0.21	0.14	0	10.76	8.65	0	0	13.82	1.04	0.02	0.01	0	0.16	0.31	0		17.17	9.8	1.62	62.72	98.37	829.3	555.32	990.58	726.79	861.97	604.87	959.06	589.06
1.634	0	0.08	0.09	0.03	0.41	0.03	0.17	0.23	4.47	0.17	99.18	1.24	0	82.88	4.47	29.87	0.04	0.2	0.5	0	0.17	0.13	0	8.85	7.63	0	0.01	4.95	1.26	0.02	0.01	0	0.17	0.31	0		16.08	14.11	1.67	62.32	91.38	830.17	556.19	988.87	724.76	865.27	605.19	955.07	588.31
1.668	0	0.07	0.08	0.03	0.54	0.03	0.13	0.33	5.03	0.15	98.91	1.86	0	86.59	5.03	37.69	0.04	0.29	0.35	0	0.15	0.09	0	5.62	6.27	0	0.01	2.21	1.59	0.04	0.01	0.01	0.21	0.31	0		17.01	12.67	0.78	63.65	96.81	831.76	556.36	989.76	723.88	863.16	605.98	958.35	588.35
1.701	0	0.07	0.08	0.03	0.54	0.02	0.13	0.33	5.21	0.14	98.93	1.53	0	78.97	5.98	36.31	0.04	0.26	0.27	0	0.14	0.06	0	5.21	4	0	0	1.88	1.49	0.05	0.01	0.02	0.18	0.3	0		19.71	15.38	0.8	63.85	94.65	832.27	556.84	989.25	723.48	864.44	607.47	957.18	588.57
1.735	0	0.07	0.08	0.03	0.54	0.02	0.13	0.33	4.7	0.14	98.92	1.46	0	62.06	6.48	36.24	0.05	0.26	0.18	0.01	0.14	0.04	0	4.7	3.03	0	0	2.2	1.32	0.08	0.01	0.01	0.16	0.2	0		17.5	19.54	1.13	63.46	91.24	832.82	557.31	988.94	722.67	866.59	606.99	955.9	588.3
1.768	0	0.07	0.08	0.02	0.53	0.02	0.14	0.32	4.47	0.12	98.95	1.12	0	60.37	8.89	32.8	0.06	0.3	0.16	0.01	0.12	0.03	0	4.47	2.05	0	0	1.68	1.43	0.09	0.01	0	0.13	0.08	0		16.89	19.9	1.02	63.57	91.72	833.59	557.5	988.5	721.7	866.32	606.08	956.36	588.56
1.801	0	0.08	0.11	0.02	0.37	0.02	0.17	0.21	4.02	0.16	99.26	0.51	0	62.23	9.06	22.15	0.07	0.28	0.18	0.01	0.16	0.02	0	4.02	1.27	0	0	3.21	1.27	0.11	0.01	0.01	0.13	0.05	0		16.95	19.5	-0.22	63.74	88.42	834.28	558.78	985.48	720.07	865.83	605.5	952.71	589.07
1.835	0	0.09	0.12	0.02	0.33	0.02	0.18	0.18	3.13	0.19	99.34	0.43	0	71.98	10.27	17.32	0.09	0.38	0.17	0.02	0.19	0.02	0	3.13	1.27	0	0	6.61	0.96	0.13	0.02	0.01	0.1	0.03	0		19.56	17.28	1.21	63.83	87.64	836.22	559.83	986.63	719.26	869.01	608.74	954.57	589.76
1.868	0	0.1	0.15	0.02	0.27	0.02	0.2	0.14	2.66	0.24	99.45	0.33	0	62.09	11.06	11.23	0.1	0.32	0.19	0.02	0.24	0.01	0	2.66	0.91	0	0	6.31	0.92	0.13	0.03	0.06	0.09	0.01	0		18.7	19.53	0.72	64.08	92.64	838.37	561.17	987.37	718.4	867.58	609.62	958.29	590.82
1.901	0	0.1	0.16	0.02	0.26	0.02	0.23	0.13	1.71	0.3	99.48	0.33	0	59.07	13.68	7.24	0.16	0.19	0.28	0.03	0.3	0.01	0	1.71	0.66	0.01	0	6.33	1.09	0.19	0.03	0.03	0.09	0	0		20.18	20.16	-1.78	63.44	83.27	841.87	565.24	984.44	717.41	871.01	611.72	952.11	592.83
1.935	0	0.1	0.17	0.02	0.24	0.02	0.24	0.12	1.31	0.32	99.52	0.33	0	72.83	13.83	4.53	0.26	0.12	0.3	0.03	0.32	0.01	0	1.31	0.68	0.01	0	4.71	1.13	0.37	0.04	0.03	0.08	0	0		20.21	17.07	0.55	63.64	85.49	841.36	565.34	985.01	718.69	871.09	610.77	955.1	594.95
1.968	0	0.1	0.18	0.02	0.24	0.02	0.26	0.12	1.09	0.33	99.48	0.33	0	67.23	15.39	3.31	0.31	0.11	0.43	0.04	0.33	0.03	0	1.09	0.69	0.01	0	2.28	1.14	0.44	0.04	0.02	0.08	0	0		18.01	18.41	-0.05	63.77	88.01	841.56	566.14	985.1	718.1	869.76	612.38	955.91	594.41
2.001	0	0.1	0.18	0.02	0.27	0.02	0.3	0.14	0.84	0.49	99.39	0.33	0	71.42	18.74	2.66	0.49	0.09	0.53	0.05	0.35	0.05	0	0.84	0.77	0.02	0	1.48	1.23	0.53	0.05	0.03	0.08	0	0		15.66	17.42	-0.37	63.59	87.56	841.95	567.99	984.44	718.37	869.65	613.64	955.29	595.37
2.035	0	0.1	0.18	0.02	0.25	0.02	0.28	0.13	1	0.73	99.44	0.33	0	79.71	16.73	2.78	0.73	0.07	0.52	0.05	0.36	0.07	0	0.65	1	0.02	0	2.24	1.31	0.54	0.07	0.01	0.07	0.02	0		12.03	15.16	0.72	62.8	82.99	842.37	569.31	984.12	719.41	872.41	612.05	954.06	597.17
2.068	0	0.1	0.18	0.02	0.25	0.02	0.26	0.13	1.08	0.74	99.49	0.33	0	75.06	15.3	3.92	0.74	0.07	0.45	0.04	0.28	0.09	0	0.58	1.08	0.03	0	2.48	1.23	0.53	0.08	0.02	0.06	0.02	0		15.42	16.49	-0.43	62.58	82.66	843.99	570.61	983.5	718.98	872.42	613.75	953.59	598.1
2.102	0	0.11	0.17	0.02	0.24	0.02	0.22	0.12	0.87	0.67	99.53	0.33	0	80.45	12.76	4.6	0.67	0.05	0.38	0.04	0.19	0.05	0	0.37	0.87	0.04	0	6.62	1.17	0.64	0.11	0.02	0.06	0.04	0		15.81	14.93	-0.86	62.53	87.1	843.63	572.14	982.38	719.19	869.14	615.83	954.68	599.39
2.135	0	0.11	0.17	0.02	0.22	0.02	0.2	0.11	0.8	0.61	99.56	0.33	0	76.01	10.83	4.75	0.61	0.04	0.4	0.04	0.17	0.03	0	0.27	0.8	0.04	0	5.71	0.84	0.67	0.14	0.02	0.06	0.06	0		14.98	16.23	0.9	62.28	85.97	843.92	574.32	983.33	721.39	871.51	617.95	955.99	602.04
2.168	0	0.12	0.17	0.02	0.2	0.03	0.17	0.1	0.85	0.55	99.6	0.33	0	76.42	7.19	5.63	0.55	0.05	0.57	0.03	0.14	0.03	0.01	0.25	0.85	0.05	0.01	5.12	0.8	0.7	0.17	0.05	0.07	0.07	0		14.97	16.12	0.6	61.59	82.19	843.5	574.91	983.42	723.2	873.07	618.36	953.71	602.49
2.202	0	0.12	0.17	0.02	0.2	0.03	0.18	0.1	1	0.76	99.59	0.33	0	68.36	8.1	5.16	0.76	0.06	0.85	0.04	0.13	0.02	0.05	0.19	1	0.06	0.01	5.58	0.57	0.77	0.3	0.06	0.08	0.11	0		15.98	18.15	-0.22	61.59	85.69	844.15	576.82	983.53	723.71	871.39	621.84	955.1	603.5
2.235	0	0.11	0.17	0.02	0.22	0.03	0.19	0.11	1.25	0.72	99.56	0.33	0	72.94	10	5.77	0.72	0.07	1.23	0.04	0.13	0.03	0.12	0.2	1.25	0.07	0.01	4.5	0.76	0.91	0.3	0.03	0.09	0.19	0		10.92	17.04	0.01	61.08	82.5	845.19	579.63	984.15	726.22	873.76	622.07	954.69	606.1
2.268	0	0.11	0.17	0.02	0.24	0.03	0.19	0.12	1.7	0.75	99.53	0.33	0	85.85	10.16	7.19	0.75	0.07	1.7	0.03	0.2	0.09	0.09	0.19	1.36	0.1	0.02	3.76	1.05	1.16	0.34	0.02	0.11	0.25	0		11.65	12.99	0.27	60.89	81.82	846.31	580.71	984.28	727.45	874.56	621.23	955.36	608.38
2.302	0	0.1	0.16	0.02	0.26	0.03	0.2	0.14	1.54	0.64	99.48	0.33	0	89.82	11.47	8.92	0.64	0.07	1.33	0.02	0.23	0.13	0.07	0.21	1.54	0.12	0.02	2.49	1.48	1.94	0.44	0.02	0.11	0.27	0		12.92	11.11	-0.4	60.52	82.01	847.85	582.7	984.11	728.03	874.69	622.95	955.7	610.18
2.335	0	0.1	0.16	0.02	0.28	0.03	0.21	0.15	2.07	0.63	99.44	0.33	0	85.58	12.65	9.48	0.63	0.07	1	0.02	0.17	0.1	0.02	0.29	2.07	0.1	0.03	2.03	1.65	2.08	0.42	0.02	0.11	0.35	0		13.81	13.1	-0.36	60.23	81.88	848.14	584.12	984.65	729.58	875.29	625.07	956.04	611.49
2.369	0	0.1	0.15	0.02	0.3	0.03	0.22	0.17	3.25	0.56	99.4	0.33	0	76.47	13.49	10.52	0.56	0.1	0.77	0.02	0.12	0.1	0	0.36	3.25	0.14	0.03	1.74	2.3	3.3	0.35	0.02	0.14	0.32	0		14.78	16.11	-0.33	60.12	81.32	848.94	584.94	986.35	730.75	877.11	627.66	956.85	611.7
2.402	0	0.09	0.14	0.03	0.31	0.03	0.2	0.19	5.04	0.41	99.37	0.33	0	84.13	12.15	13.54	0.41	0.15	0.88	0.02	0.17	0.14	0	0.63	5.04	0.12	0.02	1.88	1.91	3.74	0.28	0.01	0.15	0.19	0		14.57	13.66	-0.37	60.12	82.76	849.07	585.34	987.89	732.59	877.16	628.56	958.33	612.37
2.435	0	0.09	0.14	0.02	0.33	0.03	0.23	0.2	5.68	0.38	99.35	0.33	0	86.62	14.12	12.76	0.38	0.15	0.76	0.02	0.14	0.08	0	0.67	5.68	0.11	0.01	1.74	1.85	4.09	0.21	0.05	0.16	0.14	0		13.31	12.66	-0.09	60.23	82.64	850.49	586.91	989.09	734.29	878.52	628.69	959.92	614.48
2.469	0	0.09	0.13	0.03	0.35	0.03	0.23	0.23	7.35	0.29	99.29	0.4	0	81.78	14.24	15.31	0.29	0.15	0.69	0.01	0.14	0.07	0	0.98	7.35	0.1	0.01	2.12	1.6	4.31	0.21	0.01	0.17	0.1	0		14.15	14.49	-0.51	60	80.69	852.21	588.23	988.66	733.92	879.85	628.98	959.43	615.64
2.502	0	0.09	0.12	0.03	0.37	0.03	0.21	0.24	9.39	0.24	99.27	0.57	0	71.57	12.34	18.38	0.24	0.21	0.65	0.01	0.16	0.07	0	1.4	9.39	0.08	0.01	1.85	1.45	4.34	0.17	0.01	0.18	0.03	0		16.9	17.38	0.16	60.04	83.65	852.77	588.48	991.1	735.13	880.57	632.2	962.61	615.91
2.535	0	0.09	0.11	0.03	0.39	0.03	0.2	0.26	10.36	0.22	99.23	0.74	0	69.47	11.27	21	0.22	0.27	0.52	0.01	0.11	0.03	0	1.49	10.36	0.07	0.01	2.08	1.35	4.32	0.16	0.03	0.17	0	0		15.09	17.89	0.51	59.74	79.56	854	590.06	990.86	735.24	883.31	632.48	961.35	617
2.569	0	0.09	0.11	0.03	0.41	0.03	0.21	0.28	9.3	0.18	99.19	0.71	0	70.95	12.17	21.56	0.18	0.31	0.57	0.01	0.11	0.03	0	2.17	9.3	0.05	0	3.26	1.47	5.1	0.11	0.02	0.2	0	0		13.68	17.53	0.39	59.57	76.44	855.25	591.87	990.24	735.4	885.03	632.82	960.1	618.39
2.602	0	0.08	0.11	0.03	0.44	0.03	0.21	0.32	7.49	0.18	99.11	0.66	0	81.71	14.09	22.26	0.18	0.36	0.54	0.01	0.13	0.05	0	2.17	7.49	0.05	0	1.88	1.65	5.31	0.1	0.04	0.18	0	0		14.73	14.51	1.8	60.28	82.31	857.57	591.4	994.06	735.5	885.99	633.63	966.99	618.94
2.635	0	0.08	0.11	0.03	0.46	0.03	0.24	0.34	7.22	0.17	99.08	0.61	0	77.12	15.51	21.49	0.17	0.38	0.43	0.01	0.13	0.04	0	3.16	7.22	0.08	0	2.6	2.16	5.99	0.09	0.13	0.19	0.01	0		13.72	15.92	0.54	60.4	82.98	859.75	592.54	996.59	737.18	887.27	634.71	968.85	619.55
2.669	0	0.08	0.11	0.02	0.51	0.03	0.32	0.4	6.94	0.2	98.97	0.58	0	72.11	18.93	20.98	0.19	0.33	0.44	0	0.2	0.07	0	5.76	6.94	0.06	0	2.87	2.93	7.5	0.05	0.12	0.16	0.06	0		15.11	17.25	-1.15	59.95	78.24	860.54	594.07	994.74	737.25	888.08	635.14	964.92	620.38
2.702	0	0.08	0.11	0.02	0.56	0.03	0.33	0.45	6.7	0.24	98.88	0.63	0	75.05	20.2	22.38	0.19	0.36	0.39	0	0.24	0.09	0	5.4	6.7	0.06	0	2.97	2.95	7.74	0.05	0.04	0.16	0.07	0		15.61	16.49	-0.21	59.74	76.86	860.39	594.58	994.98	737.87	889.49	636.34	964.78	620.92
2.736	0	0.08	0.11	0.02	0.59	0.02	0.37	0.5	8.2	0.41	98.82	0.78	0	85.79	20.38	23.94	0.15	0.37	0.41	0	0.41	0.06	0.07	8.2	6.21	0.05	0	5.68	2.91	8.36	0.03	0.02	0.13	0.1	0		13.88	13.01	0.98	59.69	76.07	861.48	595.79	995	737.86	890.93	636.07	965.77	622.51
2.769	0	0.07	0.1	0.02	0.61	0.02	0.36	0.52	8.38	0.36	98.77	0.85	0	86.05	20.72	25.04	0.13	0.34	0.36	0	0.36	0.04	0.1	8.38	5.02	0.04	0	5.53	2.3	7.88	0.03	0.02	0.12	0.14	0		13.79	12.9	-0.34	60.22	82.33	862.02	595.62	997.3	739.1	888.45	637.18	969.41	622.23
2.802	0	0.07	0.1	0.02	0.64	0.02	0.37	0.53	8.04	0.34	98.72	0.83	0	81.12	21.84	25.03	0.14	0.3	0.29	0	0.34	0.03	0.1	8.04	4.9	0.04	0	4.84	2.52	7.42	0.03	0.04	0.11	0.15	0		16.48	14.71	-0.96	60.05	79.9	864.01	596.77	998.66	740.54	891.01	638.37	969.52	623.56
2.836	0	0.07	0.1	0.02	0.64	0.02	0.35	0.52	7.18	0.32	98.73	0.82	0	73.6	21.51	25.73	0.14	0.25	0.3	0	0.32	0.03	0.08	7.18	5.52	0.05	0	5.21	1.84	6.31	0.03	0.04	0.12	0.18	0		15.26	16.87	-1.46	59.56	76.44	865.7	597.73	998.25	738.81	893.32	639.22	968.03	623.05
2.869	0	0.07	0.11	0.02	0.55	0.02	0.35	0.43	7.75	0.26	98.89	0.74	0	82.62	19.43	23.71	0.13	0.23	0.25	0	0.26	0.03	0.01	7.75	7.4	0.05	0	5	1.62	5.75	0.03	0.02	0.1	0.18	0		11.14	14.21	-0.55	60.43	82.51	865.6	597.55	998.81	738.67	890.66	637.32	972.05	623.73
2.902	0	0.08	0.11	0.03	0.51	0.02	0.37	0.38	9.03	0.24	98.97	0.77	0	80.57	18.13	22.94	0.13	0.16	0.24	0	0.24	0.04	0	8.7	9.03	0.04	0	7.69	1.33	5.14	0.02	0.01	0.08	0.15	0		12.14	14.89	-0.33	60.31	82.28	866.01	598.03	999.8	739.88	891.64	638.14	972.78	624.51
2.936	0	0.08	0.11	0.03	0.48	0.02	0.34	0.33	8.14	0.24	99.05	0.67	0	77.94	16.86	21.94	0.13	0.12	0.27	0	0.24	0.03	0.02	8.14	7.98	0.04	0	6.34	1.43	4.31	0.03	0.05	0.06	0.13	0		14.56	15.69	-0.47	59.82	79.21	866.94	598.46	1001.91	742.59	894.64	638.94	972.71	625.53
2.969	0	0.09	0.12	0.03	0.39	0.02	0.3	0.25	9.91	0.35	99.23	0.66	0	71.31	12.88	19.8	0.14	0.09	0.27	0	0.35	0.04	0.01	7.95	9.91	0.04	0	6.77	1.26	3.93	0.03	0.02	0.06	0.11	0		15.9	17.45	0.53	60.13	81.62	866.94	598.74	1002.55	742.58	894.53	640.81	974.77	625.91
3.002	0	0.1	0.12	0.03	0.34	0.02	0.27	0.21	10.04	0.32	99.33	0.63	0	71.64	10.04	18.46	0.14	0.07	0.29	0	0.32	0.04	0	8.07	10.64	0.04	0	6.91	1.24	3.35	0.03	0.02	0.06	0.09	0		16.16	17.37	0.9	60.1	80.67	867.2	599.08	1003.17	743.71	895.59	640.68	975.06	626.8
3.036	0	0.1	0.13	0.03	0.31	0.02	0.3	0.18	9.24	0.31	99.39	0.69	0	82.3	9.24	16.41	0.14	0.05	0.29	0	0.31	0.04	0	8.72	14.01	0.03	0	4.84	1.16	2.65	0.02	0.03	0.04	0.08	0		13.51	14.32	0.91	60.05	79.32	867.28	599.73	1002.6	744.48	895.73	638.69	974.33	628.01
3.069	0	0.11	0.13	0.04	0.27	0.02	0.29	0.16	7.47	0.26	99.43	0.66	0	78.28	7.47	14.89	0.14	0.04	0.28	0	0.26	0.03	0	8.36	14.89	0.03	0	6.62	1.04	2.37	0.02	0.01	0.04	0.07	0		14.52	15.59	-0.16	60	79.81	868.12	599.99	1003.27	744.32	895.76	640.23	974.52	627.4
3.103	0	0.12	0.14	0.04	0.24	0.02	0.29	0.13	5.57	0.23	99.43	0.58	0	76.2	5.57	13.1	0.15	0.04	0.25	0	0.23	0.03	0	9.49	14.99	0.03	0	6.11	0.8	1.98	0.02	0.05	0.04	0.05	0		17.01	16.18	-0.86	59.89	79.56	869.29	599.92	1004.44	744.44	896.76	641.51	974.99	627.02
3.136	0	0.12	0.14	0.04	0.23	0.02	0.25	0.12	3.62	0.25	99.5	0.52	0	78.72	3.62	13.34	0.15	0.04	0.25	0	0.25	0.02	0.02	9.19	13.11	0.02	0	5.58	0.62	1.54	0.02	0.03	0.03	0.05	0		16.97	15.46	-1.37	59.98	80.54	870.11	600.52	1004.32	743.75	896.35	642.38	975.42	627.04
3.169	0	0.12	0.14	0.03	0.22	0.02	0.23	0.11	2.61	0.27	99.54	0.44	0	64.92	2.61	13.2	0.15	0.04	0.27	0.01	0.27	0.01	0.03	9.18	10.82	0.02	0	9.02	0.5	1.36	0.02	0.02	0.03	0.05	0		16.38	18.92	-0.79	59.55	75.57	870.18	600.8	1003.61	743.93	898.83	641.06	973.2	627.66
3.203	0	0.14	0.15	0.04	0.2	0.02	0.24	0.1	1.86	0.25	99.53	0.55	0	82.62	1.86	11.49	0.14	0.03	0.28	0.01	0.25	0.01	0.04	9.27	12.47	0.01	0.01	15.68	0.3	0.92	0.03	0.02	0.03	0.06	0		15.62	14.21	-0.67	60.07	81.44	869.95	600.6	1003.5	742.92	895.7	641.45	975.92	627.41
3.236	0	0.18	0.15	0.04	0.19	0.02	0.23	0.1	1.61	0.16	99.54	1.27	0	83.67	1.61	10.97	0.13	0.03	0.29	0.01	0.16	0.01	0.05	8.67	13.25	0.01	0.01	28.07	0.26	0.89	0.03	0.01	0.03	0.07	0		16.21	13.83	-1.02	59.92	80.84	869.3	600.28	1003.13	743.47	895.23	640.86	974.94	627.39
3.269	0	0.24	0.16	0.04	0.18	0.02	0.24	0.09	1.54	0.13	99.51	4.27	-2.44	83.82	1.54	8.95	0.13	0.03	0.33	0.01	0.1	0.01	0.07	8.58	14.8	0.01	0.01	45.68	0.21	0.75	0.02	0.01	0.03	0.08	0		14.43	13.78	-1.3	60.06	80.23	868.58	599.85	1002.67	743.35	894.74	639.79	973.9	626.79
3.303	0	0.26	0.16	0.04	0.17	0.02	0.26	0.08	1.17	0.14	99.47	4.72	-3.25	83.19	1.17	6.72	0.14	0.03	0.3	0.01	0.06	0	0.11	9.51	13.78	0	0.01	49.22	0.13	0.57	0.02	0	0.02	0.1	0		17.05	14	-2.99	59.91	79.17	869.11	600.33	1001.06	741.85	893.89	641.21	971.63	626.22
3.336	0	0.31	0.17	0.04	0.15	0.02	0.27	0.07	0.89	0.13	99.37	7.28	-5.38	78.08	0.89	4.65	0.13	0.02	0.23	0	0.03	0	0.11	9.31	15.78	0	0.01	57.02	0.12	0.57	0.02	0.01	0.02	0.1	0		7.32	15.65	-1.21	59.84	78.28	868.45	599.58	1001.21	740.86	894.93	637.05	972.34	625.39
3.37	0	0.31	0.18	0.04	0.15	0.02	0.28	0.07	0.69	0.12	99.38	5.44	-5.02	74.23	0.69	3.49	0.12	0.03	0.16	0	0.03	0	0.14	8.92	17.57	0	0.01	54.31	0.08	0.47	0.02	0	0.02	0.09	0		10.6	16.71	-0.57	60.1	81.22	867.06	597.78	1002.8	741.86	894.07	637.81	974.16	624.33
3.403	0	0.33	0.18	0.05	0.15	0.02	0.27	0.07	0.69	0.11	99.34	6.42	-5.66	69.39	0.69	3.36	0.11	0.03	0.15	0	0.02	0	0.17	7.19	20.64	0	0.01	56.62	0.07	0.44	0.02	0	0.02	0.11	0		8.41	17.91	0.03	59.74	77.83	867.08	597.19	1003.29	741.68	896.42	636.53	973.16	623.56
3.436	0	0.31	0.18	0.05	0.15	0.02	0.29	0.07	0.63	0.1	99.37	4.74	-5.51	59.41	0.63	3.62	0.1	0.04	0.15	0	0.04	0	0.21	8.65	22.09	0	0.01	52.38	0.07	0.49	0.02	0	0.02	0.1	0		11.39	20.1	-1.1	59.76	78.36	867.72	596.41	1005.79	742.69	897.37	638.57	973.99	622.18
3.47	0	0.26	0.18	0.05	0.15	0.02	0.29	0.07	0.71	0.08	99.41	1.87	-2.55	71.46	0.71	3.94	0.08	0.06	0.18	0	0.07	0.01	0.31	9.12	20.73	0	0.01	40.1	0.06	0.51	0.02	0	0.01	0.13	0		14.92	17.41	-0.16	59.93	79.09	867.84	596.6	1005.51	743.32	897.29	638.54	975	623.85
3.503	0	0.3	0.17	0.05	0.15	0.02	0.32	0.07	0.67	0.07	99.36	4.3	-5.85	75.49	0.67	4.5	0.07	0.07	0.18	0	0.06	0.01	0.33	9.6	24.37	0	0.01	50.21	0.07	0.54	0.02	0.01	0.01	0.15	0		16.81	16.38	0.31	59.69	81.17	869.39	594.41	1007.67	741.92	898.33	636.83	978.22	622.48
3.536	0	0.29	0.17	0.06	0.16	0.02	0.34	0.07	0.63	0.08	99.32	3.61	-5.85	83.08	0.63	5.36	0.06	0.09	0.23	0	0.08	0.01	0.24	10.41	26.37	0	0.01	47.11	0.07	0.53	0.02	0.02	0.01	0.16	0		18.78	14.04	1.23	58.2	78.85	869.5	593.99	1006.93	741.62	899.55	635.31	977.46	623.21
3.57	0	0.29	0.17	0.07	0.16	0.02	0.37	0.08	0.6	0.07	99.27	3.22	-6.26	80.92	0.6	6.3	0.05	0.1	0.33	0	0.07	0.01	0.22	10.88	30.15	0	0.01	44.69	0.07	0.69	0.03	0.01	0.02	0.14	0		16.15	14.78	-0.01	57.18	78.44	869.34	592.23	1008.34	741.78	899.61	633.05	977.13	621.06
3.603	0	0.22	0.17	0.06	0.16	0.02	0.38	0.08	0.74	0.07	99.23	1.06	-2.47	76.92	0.74	6.7	0.05	0.12	0.37	0	0.07	0.02	0.2	11.9	29.85	0	0.01	26.89	0.09	0.76	0.03	0	0.02	0.14	0		13.22	15.98	0.2	56.35	78.74	868.24	590.7	1008.4	741.52	898.97	630.19	977.03	619.93
3.636	0	0.15	0.16	0.06	0.17	0.02	0.37	0.08	0.75	0.11	99.27	0.84	0	68.22	0.75	7.34	0.04	0.11	0.47	0	0.11	0.03	0.12	12.56	25.88	0	0.01	6.49	0.11	0.81	0.03	0.01	0.02	0.14	0		12.65	18.18	0.3	56	79.66	867.77	589.2	1009.6	741.46	898.99	629.34	977.91	618.49
3.67	0	0.14	0.16	0.05	0.16	0.02	0.34	0.08	0.7	0.14	99.32	0.53	0	77.2	0.7	6.73	0.04	0.09	0.56	0	0.14	0.09	0.07	13.07	19.91	0	0	1.53	0.12	1.08	0.02	0	0.02	0.1	0		15.3	15.9	-0.88	54.96	77.27	867.73	589.02	1009.01	741.69	899.18	629.64	975.6	618.2
3.703	0	0.13	0.17	0.04	0.16	0.02	0.3	0.08	0.77	0.12	99.4	0.35	0	69.53	0.77	5.52	0.04	0.06	0.42	0	0.12	0.09	0.05	11.84	15.34	0	0	0.62	0.13	1.09	0.02	0	0.02	0.09	0		12.02	17.88	0.99	55.08	82.61	865.83	588.06	1009.82	742	897.1	628.95	978.97	617.87
3.737	0	0.14	0.18	0.04	0.15	0.02	0.33	0.07	0.74	0.14	99.34	0.33	0	80.16	0.74	4.04	0.03	0.04	0.48	0	0.14	0.18	0.03	13.1	15.5	0	0	1.1	0.16	1.29	0.02	0	0.02	0.07	0		10.49	15.02	0.44	54.49	83.97	864.92	588.22	1009.37	742.58	895.32	628.81	978.57	617.84
3.77	0	0.13	0.18	0.03	0.15	0.02	0.3	0.07	1.02	0.17	99.4	0.33	0	71.59	1.02	3.2	0.03	0.03	0.56	0	0.17	0.36	0.01	12.5	10.64	0	0	0.97	0.23	1.38	0.02	0.08	0.02	0.06	0		9.85	17.38	0.69	53.18	83.03	862.89	587.54	1010.23	745.42	895.36	628	977.78	617.98
3.803	0	0.13	0.18	0.03	0.15	0.03	0.32	0.07	1.14	0.28	99.37	0.33	0	67.98	1.14	3.06	0.03	0.03	0.72	0	0.28	0.49	0	13.98	9.05	0	0	1.82	0.25	1.27	0.02	0.03	0.02	0.06	0		8.72	18.24	2.02	52.6	85.89	861.97	587.8	1009.66	745.65	893.99	627.2	979.52	619.37
3.837	0	0.13	0.18	0.03	0.15	0.03	0.35	0.07	1.5	0.48	99.3	0.33	0	71.61	1.5	3.59	0.02	0.03	1.08	0	0.48	1.27	0	16.48	6.89	0	0	2.05	0.41	1.53	0.02	0.02	0.03	0.07	0		8.32	17.38	2.16	51.73	84.81	860.86	588.81	1008.17	747.1	893.21	626.58	977.84	621.08
3.87	0	0.12	0.16	0.03	0.17	0.03	0.3	0.08	1.27	0.54	99.41	0.38	0	65.15	1.27	6.66	0.02	0.03	1.21	0.01	0.54	1.84	0	15.36	4.54	0	0	0.68	0.62	1.5	0.02	0.05	0.03	0.08	0		11.13	18.87	-0.9	51.88	86.28	860.58	591.52	1007.31	748.48	890.17	633.31	975.57	621.06
3.903	0	0.11	0.15	0.03	0.19	0.03	0.31	0.1	1.15	0.54	99.37	0.6	0	80.63	1.15	10.9	0.02	0.02	1.15	0.01	0.54	1.35	0	17.62	4.88	0	0	0.59	0.94	1.58	0.03	0.02	0.03	0.09	0		9.63	14.87	0.02	51.78	89.69	858.1	594.8	1004.46	751.65	886.12	634.28	975.4	625.77
3.937	0	0.1	0.11	0.03	0.28	0.03	0.25	0.15	0.94	0.39	99.45	1.23	0	81.57	0.94	21.48	0.02	0.02	0.94	0.01	0.39	1.65	0	17.15	4.13	0	0	0.19	2.07	1.53	0.02	0.04	0.04	0.11	0		9.05	14.56	0.81	51.03	90.47	855.85	600.04	1001.66	755.71	883.75	639.39	973.84	631.1
3.97	0	0.07	0.06	0.03	0.6	0.03	0.14	0.39	0.81	0.14	98.79	5.83	0	81.98	0.81	44.54	0.01	0.02	0.63	0.01	0.14	0.94	0	14.18	1.99	0	0	0.07	2.71	1.56	0.02	0.04	0.04	0.16	0		8.53	14.43	0.72	49.96	92.84	853.51	603.45	997.72	757.61	879.28	641.28	971.9	634.94
4.003	0	0.04	0.03	0.03	1.43	0.02	0.09	1.12	0.68	0.08	97.14	35.42	0	79.51	0.68	70.35	0.01	0.03	0.44	0.01	0.08	0.59	0	15.51	1.13	0	0	0.12	3.3	1.49	0.02	0.03	0.04	0.15	0		4.94	15.22	2.56	48.26	93.54	850.99	605.61	993.45	757.05	876.84	640.87	970.33	637.93
4.037	0	0.03	0.02	0.03	2.41	0.02	0.08	2.14	0.45	0.05	95.18	67.25	0	79.5	0.42	85.85	0.01	0.03	0.45	0	0.05	0.87	0	16.43	0.89	0	0	0.16	4.5	1.97	0.01	0.25	0.05	0.13	0		6	15.22	2.88	46.7	97.26	849.61	609.75	989.76	758.06	872.73	644.76	969.97	642.48
4.07	0	0.03	0.02	0.03	2.81	0.02	0.07	2.66	0.48	0.05	94.39	75.5	0	72.24	0.23	90.96	0.01	0.02	0.48	0	0.05	0.85	0	16.38	0.41	0	0	0.15	4.17	2.42	0.01	0.09	0.05	0.08	0		0.69	17.22	2.5	45.1	91.32	846.87	614.97	984.79	761.94	871.51	646.32	962.83	646.81
4.104	0	0.03	0.02	0.03	3.11	0.03	0.06	2.99	0.81	0.12	93.77	75.94	0	70.3	0.15	93.86	0.01	0.01	0.81	0	0.12	3.82	0	13.77	0.22	0	0	0.12	4.92	2.47	0.01	0.64	0.05	0.03	0		-3.52	17.69	1.91	44.75	92.99	841.43	618.79	978.78	764.1	864.54	649.79	957.53	649.37
4.137	0	0.03	0.02	0.03	2.87	0.02	0.06	2.73	0.52	0.11	94.26	70.88	0	84.74	0.12	91.3	0.01	0.01	0.52	0	0.11	2.8	0	13.1	0.17	0	0	0.1	5.07	2.82	0.01	0.47	0.05	0.02	0		-6.7	13.43	1.94	44.2	93.12	837.41	622.71	974.18	767.41	860.09	651.96	953.21	653.2
4.17	0	0.04	0.02	0.03	2.38	0.02	0.06	2.21	0.42	0.11	95.24	58.07	0	73.11	0.12	85.65	0.01	0.01	0.42	0	0.11	2.94	0	11.74	0.08	0	0	0.04	4.86	3.29	0.01	0.09	0.05	0.01	0		-9.34	17	2.6	43.63	93.8	829.61	626.66	966.27	770.91	852.52	654.17	946.24	658
4.204	0	0.05	0.04	0.03	1.32	0.02	0.07	1.04	0.38	0.11	97.36	20.61	0	70.44	0.11	67.04	0.01	0	0.38	0	0.11	3.38	0	9.51	0.05	0	0	0.05	5.82	3.42	0.01	0.2	0.05	0.01	0		-6.34	17.66	3.43	42.72	92.78	822.8	630.74	959.01	774.76	846.62	658.88	939.32	662.64
4.237
4.27
4.304
4.337
4.371
4.404
4.437
4.471
4.504
4.537
4.571
4.604
4.637
4.671
4.704
4.738
4.771
4.804
4.838
4.871
4.904
4.938
4.971
5.004
5.038	0	0.09	0.07	0.04	0.56	0.03	0.13	0.27	0.89	1.15	98.87	3.01	0	82.98	0.17	38.06	0.01	0.01	0.89	0.01	1.15	0.36	0	11.75	0.24	0	0	0.01	12.05	0.09	0	0.04	0.05	0	0		3.5	14.08	6.9	44.81	102.6	766.75	612.63	941.84	801.29	808.13	649.28	910.47	656.54
5.071	0	0.09	0.06	0.05	1.02	0.03	0.06	0.45	1.4	1.07	97.97	13.62	0	88.35	1.4	48.93	0.02	0.06	0.87	0.01	1.07	0.46	0	1.43	0.06	0	0	0	21.42	0.09	0	0.02	0.1	0	0		6.54	11.87	5.51	46.9	106.28	766.9	596.87	953.82	799.66	811.2	637.75	917.37	642.6
5.105	0	0.08	0.07	0.04	0.75	0.03	0.07	0.36	1.64	0.84	98.5	5.65	0	59.56	1.64	43.23	0.02	0.06	0.86	0	0.84	0.33	0	1.92	0.23	0	0	0.01	15.05	0.04	0	0.01	0.08	0	0		8.38	20.06	8.22	48.33	106.97	774.37	586.88	964.24	789.08	822.53	633.55	929.5	632.94
5.138	0	0.12	0.08	0.05	0.67	0.02	0.08	0.25	0.69	0.45	98.66	5.71	0	75.4	1.43	34.51	0.02	0.04	0.42	0	0.45	0.15	0	0.69	0.13	0	0	0.01	23.91	0.02	0	0.01	0.06	0	0		8.62	16.4	9.95	49.79	99.73	774.06	581.64	967	788.42	828.13	627.88	927.86	628.58
5.171	0	0.18	0.1	0.07	0.61	0.02	0.09	0.17	0.58	0.39	98.78	6.34	0	92.07	0.96	26.41	0.02	0.04	0.3	0	0.39	0.19	0	0.58	0.1	0	0	0.01	33.42	0.01	0	0	0.05	0	0		11.13	9.74	11.05	51.86	100.91	784.83	575.39	975.78	780.03	837.97	621.21	938.86	623.37
5.205	0	0.25	0.12	0.11	0.58	0.02	0.1	0.13	0.86	0.72	98.83	7.86	0	82.66	1.01	18.82	0.02	0.03	0.24	0	0.72	0.24	0	0.86	0.15	0	0	0.01	43.88	0.01	0	0	0.04	0	0		10.26	14.19	7.48	52.07	98.22	788.84	573.09	976.32	773.83	838.79	621.3	936.89	616.2
5.238	0	0.25	0.12	0.11	0.59	0.02	0.1	0.13	0.87	0.74	98.81	8.19	0	82.6	1.26	18.86	0.02	0.04	0.2	0	0.74	0.26	0	0.87	0.17	0	0	0	44.39	0.01	0	0.02	0.05	0	0		14.2	14.21	6.14	52.74	103.69	800.34	567.3	984.09	763.55	844.95	617.49	948.34	609.65
5.271	0	0.26	0.12	0.13	0.59	0.02	0.1	0.13	1.18	1.18	98.82	8.61	0	84.78	1.52	18.06	0.02	0.03	0.38	0	2	1.01	0	1.18	0.22	0	0	0	45.87	0.01	0	0.04	0.07	0	0		14.7	13.41	7.45	52.61	100.3	802.99	565.33	984.63	759.07	849.1	615.04	949.13	607.66
5.305	0	0.29	0.13	0.15	0.62	0.02	0.11	0.12	1.04	1.04	98.75	10.31	0	86.66	2.91	16.5	0.03	0.03	0.47	0	3.02	1.47	0	1.04	0.22	0	0	0.01	49.92	0.01	0	0.05	0.08	0	0		13.77	12.64	9.69	52.18	96.01	807.41	564.62	987.36	755.9	856.24	613.15	952.07	607.22
5.338	0	0.33	0.14	0.15	0.57	0.02	0.12	0.1	0.78	0.78	98.86	8.65	0	73.96	2.63	12.08	0.03	0.03	0.5	0	1.58	0.89	0	0.78	0.27	0	0	0.02	51.93	0.01	0	0.04	0.09	0	0		8.9	16.78	9.9	52.09	95.2	818.19	562.71	995.95	750.42	866.63	609.23	961.69	604.2
5.372	0	0.37	0.15	0.17	0.59	0.03	0.13	0.1	0.77	0.77	98.82	10.23	0	52.23	3.47	10.1	0.04	0.03	0.61	0	1.99	1.32	0	0.77	0.19	0	0	0.05	56.21	0.01	0	0.04	0.11	0	0		13.77	21.55	7.63	52.51	95.12	819.91	561.08	997.37	749.16	866.9	611.2	961.48	601.06
5.405	0	0.41	0.15	0.21	0.69	0.03	0.14	0.1	0.73	0.73	98.63	14.53	0	64.17	5.2	9.73	0.05	0.04	0.75	0.01	2.04	1.51	0	0.73	0.25	0	0	0.08	61.55	0.02	0	0.03	0.15	0	0		15.85	19.09	7.55	53.21	96.49	823.82	563.15	998.94	748.18	868.92	614.41	964.67	602.47
5.438	0	0.41	0.15	0.2	0.77	0.03	0.17	0.11	0.88	0.88	98.45	15.31	0	69.23	8.61	8.78	0.05	0.04	0.82	0.01	1.88	1.1	0	0.88	0.44	0	0	0.19	63.27	0.02	0	0.02	0.16	0	0		13.04	17.95	6.23	53.93	95.63	830.62	561.53	1004.79	746.1	874.52	611.15	969.46	599.7
5.472	0	0.39	0.15	0.21	0.84	0.03	0.19	0.13	0.87	0.87	98.31	18.79	0	87.97	11.66	8.76	0.08	0.06	0.9	0.02	2.95	1.39	0	0.87	0.43	0	0	0.2	63.46	0.03	0	0.02	0.17	0	0		15.15	12.05	7.84	54.52	92.48	836.82	561.88	1008.95	746.06	881.89	608.61	974.14	602.18
5.505	0	0.42	0.15	0.22	1.04	0.03	0.22	0.15	0.96	0.96	97.93	30.52	0	70.69	14.47	8.85	0.08	0.08	0.81	0.02	2.47	0.96	0	0.96	0.49	0	0	0.26	68.63	0.04	0	0.02	0.2	0	0		15.4	17.6	5.76	54.89	97.63	840.17	564.42	1009	743.39	880.06	613.17	977.08	602.32
5.538	0	0.45	0.16	0.25	1.25	0.03	0.26	0.16	1.07	1.07	97.51	46.75	0	74.42	18.07	7.95	0.1	0.12	0.75	0.03	2.76	0.86	0	1.07	0.53	0	0	0.2	73.65	0.05	0	0.02	0.22	0	0		14.76	16.66	7.72	54.29	94.36	842.93	565.22	1011.98	744.41	885.8	612.77	979.77	604.22
5.572	0	0.57	0.16	0.33	1.46	0.03	0.27	0.16	0.99	0.99	97.08	65.78	0	68.26	18.66	6.41	0.13	0.19	0.73	0.03	2.23	0.86	0	0.99	0.6	0	0	0.16	82.8	0.06	0.01	0.03	0.28	0	0		16.17	18.17	6.21	54.14	92.69	845.6	567.4	1013.01	745.58	887.41	615.56	979.51	605.08
5.605	0	0.55	0.16	0.31	1.82	0.03	0.35	0.2	1	1	96.35	76.9	0	69.06	23.74	6.57	0.15	0.27	0.75	0.04	1.56	1.07	0	1	0.78	0	0	0.2	84.56	0.07	0.01	0.02	0.31	0	0		15.08	17.99	5.76	54.01	92.46	848.36	569.83	1013.57	745.78	888.79	616.66	980.74	606.98
5.638	0	0.58	0.16	0.34	2.21	0.03	0.4	0.23	0.98	0.98	95.59	85.47	0	65.09	26.76	6.75	0.18	0.34	0.82	0.04	1.26	1.14	0	0.98	0.95	0	0	0.26	88.63	0.1	0.01	0.01	0.38	0	0		14.71	18.88	6.54	53.64	89.87	851.31	571.26	1015.81	745.89	893.23	618.4	982.48	607.85
5.672	0	0.61	0.16	0.35	2.4	0.03	0.43	0.24	1.29	0.85	95.2	88.86	0	59.87	28.12	6.43	0.26	0.43	0.94	0.05	0.85	1.08	0	1.29	1.07	0.01	0	0.29	91.05	0.18	0.01	0.02	0.61	0	0		15.34	20	6.17	53.6	89.86	854.11	572.74	1017.94	746.74	895.51	620.13	984.68	609.06
5.705	0	0.56	0.16	0.32	2.75	0.03	0.54	0.29	1.41	1	94.5	91.71	0	68.93	32.71	6.42	0.28	0.43	1.3	0.08	1	1.27	0	1.41	1.13	0	0	0.43	90.54	0.19	0.01	0.06	0.67	0	0		14.24	18.02	4.79	53.67	90.2	857.47	574.63	1017.54	745.9	895.59	618.8	985.43	610.75
5.739	0	0.52	0.16	0.3	3.19	0.03	0.7	0.35	1.55	1.25	93.61	94.7	0	66.87	38	5.73	0.39	0.4	2.23	0.1	1.25	1.09	0	1.45	1.55	0	0	0.84	91.21	0.3	0.02	0.06	0.97	0.03	0		14.52	18.49	4.61	53.3	87.29	859.72	577.19	1016.91	746.39	897.58	619.46	984.65	613.27
5.772	0	0.5	0.17	0.28	3.45	0.03	0.89	0.4	2.61	1.03	93.11	95.75	0	73.23	42.34	4.5	0.48	0.45	2.52	0.12	1.03	1.1	0	1.63	2.61	0	0	1.82	89.76	0.39	0.02	0.01	1.07	0.28	0		10.08	16.97	4.14	53.05	87.25	861.79	580.56	1016.34	745.99	897.97	621.19	985	614.99
5.805	0	0.54	0.17	0.31	2.81	0.03	0.77	0.33	4.11	1.5	94.39	92.95	0	67.75	37.5	4.37	0.47	0.43	3.49	0.15	1.5	1.6	0	2.25	4.11	0	0.01	4.05	87.93	0.36	0.03	0.01	1.11	0.37	0		11.31	18.29	3.51	52.55	84.54	863.46	583.07	1016.81	747.67	899.97	624.09	984.19	616.77
5.839	0	0.57	0.17	0.36	2.79	0.03	0.96	0.33	8.72	1.39	94.41	92.65	0	74.76	37.72	4.65	0.56	0.35	3.77	0.16	1.39	2.11	0	4.74	8.72	0	0.01	6.81	87.15	0.52	0.03	0.04	1.32	0.51	0		7.8	16.57	3.63	52.44	86.28	864.22	585.01	1017.59	748.64	899.94	625.39	985.92	618.14
5.872	0	0.6	0.17	0.48	2.46	0.03	1.11	0.31	17.53	1.45	95.08	88.88	0	68.43	35.31	5.04	0.56	0.26	3.68	0.15	1.45	3.45	0	6.65	17.53	0	0.01	6.99	83.89	0.48	0.03	0.06	1.16	0.59	0		7.59	18.13	2.59	52.25	85.62	866.95	588.29	1018.44	750.28	901.37	628.03	986.68	620.7
5.905	0	0.66	0.17	0.76	1.79	0.03	1.14	0.23	28.42	2.24	96.42	77.68	-0.97	77.19	28.64	4.55	0.59	0.21	3.55	0.15	2.24	4.81	0	9.1	28.42	0	0.01	4.09	80.21	0.5	0.03	0.01	1.09	0.54	0		4.36	15.91	3.14	52.18	86.88	868.13	591.53	1019.41	752.55	902.12	630.19	988.77	623.82
5.939	0	0.59	0.17	0.82	1.48	0.03	1.66	0.22	27.65	2.04	96.68	61.28	-4.77	80.5	27.65	4.69	0.7	0.19	3.29	0.12	2.04	3.94	0	12.73	40.46	0	0.02	2.93	71.4	0.51	0.03	0.04	0.92	0.55	0		5.87	14.91	3.26	52.8	88.37	871.09	594.75	1018.61	752.55	902.47	631.15	990.78	627.91
5.972	0	0.62	0.16	0.77	1.25	0.03	1.08	0.17	20.62	1.59	97.49	49.9	-1.99	83.82	20.62	5.69	0.65	0.14	2.39	0.1	1.59	1.91	0	11.91	37.29	0	0.01	0.74	72.67	0.55	0.03	0.13	0.77	0.2	0		6.03	13.78	1.66	52.79	86.65	872.43	597.44	1018.92	753.91	903.1	635.43	989.48	628.58
6.005	0	0.56	0.15	0.59	1.23	0.03	0.85	0.17	16.85	1.08	97.54	40.09	-0.17	83.04	16.85	9.3	0.51	0.1	1.9	0.07	1.08	1.31	0	14.13	30.2	0	0.01	0.13	71.49	0.54	0.03	0.16	0.66	0	0		3.95	14.06	2.22	52.65	89.12	873.33	600.8	1018.81	755.63	902.62	637.48	991.58	632.23
6.039	0	0.39	0.14	0.25	0.82	0.03	0.5	0.14	9.71	0.47	98.36	13.31	0	88.58	9.71	11.92	0.45	0.04	1.58	0.08	0.47	0.66	0	15.3	16.34	0	0	0.03	58.09	0.49	0.03	0.16	0.55	0	0		5.92	11.76	2.58	52.24	89.43	875.57	607.13	1018.54	759.72	903.62	642.88	992.97	639.09
6.072	0	0.33	0.12	0.17	0.86	0.03	0.29	0.15	7.8	0.34	98.28	15.7	0	89.17	7.8	16.29	0.34	0.02	0.93	0.06	0.19	0.26	0	11.98	6.53	0	0	0.01	56.13	0.47	0.03	0.27	0.48	0	0		6.3	11.46	3.02	51.64	88.43	876.21	609.93	1017.85	761.02	904.37	645.4	992.73	641.84
6.106	0	0.23	0.11	0.1	0.64	0.03	0.25	0.15	3.91	0.24	98.73	7	0	84.84	3.91	20.14	0.24	0.01	1.26	0.06	0.1	0.27	0	14.67	2.97	0	0	0.03	41	0.4	0.04	0.68	0.38	0	0		8.65	13.39	2.48	50.9	88.18	877.99	613.08	1017.15	761.71	904.72	648.88	992.79	644.5
6.139	0	0.18	0.11	0.07	0.53	0.03	0.23	0.15	2.35	0.17	98.94	3.99	0	92.61	2.35	21.52	0.17	0.01	1.45	0.04	0.11	0.24	0	15.25	1.08	0	0	0.07	32.23	0.36	0.04	1.33	0.36	0	0		3.72	9.36	1.24	49.23	82.62	880.82	620.21	1017.72	767.24	908.23	653.19	990.79	650.09
6.172	0	0.17	0.1	0.07	0.55	0.03	0.21	0.17	1.67	0.16	98.9	4.53	0	91.03	1.28	24.65	0.14	0	1.67	0.03	0.16	0.65	0	15.66	0.51	0	0	0.26	30.76	0.38	0.03	0.51	0.35	0	0		6.13	10.41	1.07	48.51	87.25	880.46	621.73	1015.22	765.57	904.43	656.09	991.54	651.24
6.206	0	0.13	0.09	0.05	0.57	0.03	0.2	0.22	2.51	0.26	98.86	3.91	0	88.32	0.59	31.9	0.1	0	2.51	0.03	0.26	1.71	0	17.73	0.23	0	0	0.49	21.58	0.36	0.03	0.93	0.27	0	0		0.88	11.88	1.02	47.28	87.48	883.91	628.22	1018.13	771.65	907.43	659.48	994.89	657.91
6.239	0	0.12	0.08	0.06	0.6	0.03	0.17	0.23	1.68	0.48	98.81	4.39	0	92.44	0.32	33.82	0.09	0	1.68	0.02	0.48	2.72	0	15.23	0.16	0	0	0.28	21.19	0.36	0.02	0.67	0.23	0	0		0.27	9.48	0.54	46.6	85.88	882.91	629.57	1016.77	772.67	906.7	660.99	992.54	658.54
6.272	0	0.12	0.07	0.07	0.66	0.03	0.13	0.28	1.44	0.82	98.67	5.59	0	93.51	0.17	37.99	0.07	0	1.44	0.02	0.82	7.01	0	11.87	0.09	0	0	0.09	20.17	0.39	0.02	0.26	0.2	0	0		0.92	8.66	0.16	46.02	86.76	886.47	637.93	1018.34	778.95	908.55	669.01	995.28	666.62
6.306	0	0.11	0.07	0.06	0.73	0.03	0.09	0.3	1.01	1.01	98.54	7.2	0	93.45	0.15	40.32	0.06	0	1.01	0.01	1.01	3.4	0	5.98	0.07	0	0	0.04	21.21	0.47	0.01	0.64	0.13	0	0		0.89	8.71	1.2	45.38	90.01	885.68	637.99	1020.94	782.59	908.52	669	998.53	668.41
6.339	0	0.12	0.07	0.07	0.8	0.03	0.08	0.31	0.76	0.96	98.4	9.77	0	94.2	0.13	41.01	0.05	0	0.76	0.01	0.96	3.29	0	4.79	0.06	0	0	0.03	24.66	0.49	0.01	0.38	0.13	0	0		1.74	8.06	1.31	44.67	92.21	887.47	642.58	1024.86	788.73	910.37	675.58	1002.55	673
6.373	0	0.14	0.07	0.08	0.83	0.03	0.07	0.28	0.85	0.83	98.35	12.66	0	92.81	0.14	37.92	0.04	0	0.85	0.01	0.83	1.48	0	1.8	0.03	0	0	0.02	31.39	0.68	0.01	1.77	0.12	0	0		-3.23	9.21	1.83	43.57	91.8	885.37	642.17	1027.06	792.84	910.99	673.96	1002.79	673.29
6.406	0	0.18	0.08	0.11	0.93	0.03	0.07	0.26	1	1	98.15	20.67	0	91.18	0.12	35.83	0.04	0	1.06	0.01	1.03	1.82	0	1	0.02	0	0	0.02	40.76	1.05	0.01	1.28	0.12	0	0		-0.59	10.32	1.53	42.59	87.83	886.58	646.26	1026.75	796.51	913.21	677.61	1001.05	677.41
6.439	0	0.16	0.06	0.12	1.4	0.03	0.06	0.41	0.83	0.83	97.2	43.11	0	94.28	0.18	47.04	0.03	0.01	1.56	0.01	1.04	2.59	0	0.83	0.02	0	0	0.02	42.84	1.16	0	0.15	0.13	0	0		0.67	7.99	0.53	42.11	90.9	890.6	654.06	1029.41	802.63	914.29	686.22	1005.18	684.6
6.473	0	0.21	0.07	0.18	1.21	0.03	0.07	0.31	0.42	0.42	97.58	41.49	0	95.86	0.2	39.56	0.02	0.01	1.82	0.01	2.83	4.1	0	0.42	0.01	0	0	0.01	49.5	1.51	0	1.13	0.15	0	0		-2.72	6.29	1.28	41.52	89.63	887.93	652.88	1030.57	805.33	914.67	684.67	1004.29	683.91
6.506	0	0.22	0.07	0.2	1.18	0.03	0.07	0.29	0.25	0.25	97.64	42.02	0	93.6	0.22	38.15	0.02	0.01	1.79	0.02	3.51	4.49	0	0.25	0.01	0.01	0	0.01	51.18	1.82	0	0.99	0.18	0	0		-3.48	8.58	2.08	41.64	95.08	889.28	654.57	1034.03	807.61	915.01	688.11	1010.06	685.96
6.539	0	0.25	0.08	0.2	1.14	0.03	0.07	0.27	0.17	0.17	97.73	41.29	0	95.67	0.22	35.31	0.02	0.01	1.89	0.02	3.03	3.58	0	0.17	0	0.01	0	0.01	53.64	2.23	0	0.7	0.2	0	0		-0.12	6.52	1.3	41.17	92.8	889.66	655.6	1035.94	812.29	916.67	688.78	1009.46	687.96
6.573	0	0.26	0.07	0.22	1.36	0.03	0.07	0.31	0.09	0.09	97.28	56.54	0	96.21	0.18	37.74	0.02	0.02	1.6	0.02	3.14	2.26	0	0.09	0	0.02	0	0.01	58.86	3.38	0	0.23	0.24	0	0		-1.25	5.83	1.86	40.99	95.16	890.33	658.69	1036.89	815.25	916.69	691.29	1011.86	691.58
6.606	0	0.28	0.08	0.19	1.16	0.03	0.07	0.25	0.07	0.07	97.69	44.61	0	95	0.17	32.7	0.02	0.02	1.69	0.03	1.75	0.74	0	0.07	0	0.03	0	0.01	57.94	3.66	0	0.09	0.27	0	0		-3.14	7.27	2.92	40.16	90.94	890.38	659.96	1037.73	817.14	920	692.19	1010.94	692.75
6.639	0	0.29	0.09	0.18	1.15	0.03	0.07	0.25	0.04	0.04	97.7	43.92	0	96.13	0.2	31.78	0.02	0.04	1.45	0.03	0.99	0.18	0	0.04	0	0.04	0	0.01	58.52	4.63	0	0.18	0.27	0	0		-2.34	5.94	1.28	40.26	94.83	891.61	663	1038.82	820.37	918.04	695.56	1012.87	695.5
6.673	0	0.34	0.08	0.23	1.42	0.03	0.07	0.3	0.02	0.07	97.17	62.43	0	96.09	0.26	33.24	0.02	0.07	1.34	0.03	0.98	0.12	0	0.02	0	0.07	0	0.02	66.41	6.97	0	0.2	0.27	0	0		-4.19	5.99	3.73	39.56	92.74	891.56	664.91	1038.26	821.25	920.57	695.61	1013.26	698.58
6.706	0	0.36	0.1	0.2	1.04	0.03	0.08	0.23	0.02	0.08	97.91	41.52	0	94.02	0.19	25.78	0.01	0.1	1.22	0.03	0.69	0.06	0	0.01	0	0.08	0	0.02	63.29	8.47	0	0.07	0.27	0	0		-5.49	8.23	4.15	39.46	94.93	892.83	664.85	1042.13	822.87	922.43	696.88	1017.34	698.64
6.74	0	0.39	0.09	0.24	1.24	0.03	0.08	0.33	0.01	0.11	97.51	56.17	0	94.14	0.18	27.68	0.01	0.12	1.05	0.02	0.37	0.06	0	0.01	0	0.11	0	0.01	68.74	14.77	0	0.06	0.32	0	0		-3.4	8.12	4.56	39.3	91.43	891.88	665.14	1039.91	822.74	922.8	696.6	1014.2	699.26
6.773	0	0.38	0.09	0.24	1.36	0.03	0.08	0.45	0.01	0.11	97.28	61.19	0	94.62	0.2	30.29	0.01	0.14	1.05	0.02	0.22	0.06	0	0	0	0.11	0	0.01	68.71	19.59	0	0.12	0.34	0	0		-5.83	7.66	4.45	39.11	91.54	891.04	666.28	1040.11	824.37	922.34	697.99	1013.86	699.79
6.806	0	0.37	0.09	0.22	1.2	0.03	0.08	0.44	0.01	0.11	97.61	51.6	0	96.46	0.18	27.87	0.01	0.15	1.06	0.02	0.13	0.05	0	0	0	0.11	0	0.01	66.26	21.56	0	0.2	0.34	0	0		-3.53	5.47	3.77	39.16	91.66	891.33	667.17	1040.71	826.52	922.2	699.05	1013.83	700.99
6.84	0	0.38	0.1	0.21	1.04	0.03	0.09	0.59	0.01	0.16	97.93	41.93	0	92.02	0.18	24.52	0.01	0.17	1.53	0.03	0.11	0.08	0	0	0.01	0.16	0.01	0.01	64.77	32.1	0	0.26	0.46	0	0		-5.52	9.78	3.83	39.02	94.09	893.14	669.11	1043.36	828.95	923.41	700.37	1017.45	703.32
6.873	0	0.36	0.1	0.2	1.04	0.03	0.08	0.66	0.01	0.13	97.92	41.02	0	97.2	0.14	25.69	0.01	0.15	1.81	0.02	0.09	0.12	0	0	0.01	0.13	0.01	0.01	63.12	33.83	0	0.4	0.5	0	0		-3.54	4.27	2.98	39.12	95.43	893.57	670.34	1043.62	830.18	922.35	702.73	1017.77	704.12
6.906	0	0.31	0.09	0.17	1.1	0.03	0.08	0.94	0.01	0.11	97.8	42.06	0	97.07	0.11	29.64	0	0.15	1.96	0.02	0.09	0.14	0	0	0.01	0.14	0.01	0.01	59.7	38.35	0	1.21	0.61	0	0		-2.6	4.5	4.06	39.15	96.11	893.18	671.37	1043.48	831.5	922.59	703.21	1018.65	706.38
6.94	0	0.24	0.08	0.14	1.1	0.03	0.07	1.41	0.01	0.09	97.19	37.06	0	97.26	0.09	33.88	0	0.14	2.09	0.02	0.05	0.12	0	0	0	0.1	0.01	0.01	52.86	43.89	0	1.66	0.8	0	0		-2.29	4.16	3.76	39.17	96.73	893.11	672.19	1043.83	832.73	922.19	704.55	1018.89	707.05
6.973	0	0.24	0.08	0.13	1.07	0.03	0.07	1.39	0	0.08	97.23	35.12	0	97.22	0.08	33.57	0	0.11	1.34	0.01	0.03	0.07	0	0	0	0.09	0.01	0	52.12	43.88	0	0.62	0.87	0	0		-2.51	4.22	3.36	39.04	96.27	892.55	672.3	1044.3	833.96	922.06	705.36	1018.32	706.77
7.006	0	0.23	0.07	0.13	1.08	0.03	0.07	1.88	0	0.05	96.23	34.9	0	95.91	0.08	34.74	0	0.1	1.27	0.01	0.02	0.05	0	0	0	0.05	0.01	0	50.83	50.2	0	0.41	1.02	0	0		-4.02	6.23	3.92	38.59	93.92	891.94	672.72	1044.94	835.1	923.65	706.54	1017.57	706.7
7.04	0	0.2	0.08	0.1	0.92	0.03	0.07	2.48	0	0.03	95.05	23.46	0	94	0.07	33.79	0	0.09	1.27	0.01	0.02	0.04	0	0	0	0.03	0.01	0	44.83	57.88	0	0.21	1.19	0	0		-4.18	8.24	4.21	38.38	94.08	891.26	672.6	1045.95	836.44	923.99	707.25	1018.07	706.73
7.073	0	0.22	0.08	0.11	0.89	0.03	0.07	2.51	0.01	0.02	94.98	23.16	0	94.79	0.07	31.46	0	0.09	1.23	0.01	0.02	0.03	0	0	0	0.02	0.01	0.01	46.95	60.54	0	0.87	1.31	0	0		-1.98	7.49	3.06	38.49	91.95	892.1	673.66	1043.61	835.45	923.41	707.31	1015.36	707.34
7.107	0	0.23	0.08	0.12	0.9	0.03	0.07	3.26	0.02	0.01	93.49	25.22	0	91.88	0.06	31.06	0	0.05	1.6	0.01	0.03	0.03	0	0	0	0.01	0.02	0.02	48.74	67.42	0	1.09	1.43	0	0		-4.45	9.87	3.64	38.5	92.85	891.22	673.19	1043.88	834.94	923.15	707.54	1015.99	706.46
7.14	0	0.25	0.07	0.14	1.08	0.03	0.07	3.88	0.01	0.01	92.25	40.05	0	91.62	0.07	32.9	0	0.04	1.59	0.01	0.04	0.03	0	0	0	0.01	0.02	0.01	55.42	69.93	0	0.59	1.84	0	0		-3.09	10.04	3.58	38.38	92.56	890.45	672.97	1044.64	836.5	923.25	708.43	1015.79	706.4
7.173	0	0.26	0.07	0.16	1.27	0.03	0.07	4.68	0.01	0.01	90.63	52.63	0	92.67	0.07	35.84	0	0.03	1.41	0.01	0.04	0.02	0	0	0	0.01	0.02	0.01	58.81	71.74	0	0.83	1.88	0	0		-2.38	9.32	2.41	38.3	91.26	890.29	672.98	1045.13	838.11	923.19	708.55	1014.42	706.11
7.207	0	0.28	0.06	0.19	1.43	0.03	0.06	5.6	0.02	0	88.79	64.65	0	94.43	0.07	36.96	0	0.03	1.2	0.02	0.03	0.02	0	0	0.01	0	0.02	0.02	63.89	75.16	0	0.24	2.35	0	0		-2.67	7.85	3.02	38.32	90.82	889.86	673.26	1042.82	836.28	922.43	707.88	1013.25	706.48
7.24	0	0.27	0.05	0.21	1.89	0.03	0.06	7.42	0.01	0	85.16	80.15	0	92.27	0.09	43.6	0	0.03	1.19	0.02	0.04	0.03	0	0	0.01	0	0.02	0.01	67.1	75.71	0	0.16	2.43	0	0		-1.24	9.6	4.27	38.43	92.46	888.9	672.73	1044.23	838.11	922.79	707.92	1015.25	707.48
7.273	0	0.28	0.05	0.22	2.07	0.03	0.06	8.21	0.02	0	83.57	84.67	0	96.08	0.08	45.24	0	0.03	1.26	0.03	0.04	0.05	0	0	0.01	0	0.02	0.02	69.36	76.72	0	0.04	2.67	0	0		-2.88	6	2.74	38.45	90.57	890.38	674.48	1042.21	836.55	922.26	708.42	1012.83	707.52
7.307	0	0.27	0.04	0.25	2.68	0.04	0.05	10.91	0.02	0	78.19	92.82	0	94.82	0.08	51.27	0	0.04	1.41	0.03	0.04	0.08	0	0	0.01	0	0.02	0.02	73.91	78.21	0	0.04	3.52	0	0		-2.66	7.46	3.73	38.69	92.33	890	674.2	1042.63	836.88	922.18	707.83	1014.5	708.33
7.34	0	0.25	0.03	0.27	3.6	0.04	0.04	14.72	0.02	0	70.57	96.64	0	96.47	0.08	59.29	0	0.04	1.53	0.03	0.04	0.12	0	0	0.01	0	0.02	0.02	75.85	78.41	0	0.04	3.54	0	0		-3.73	5.46	2.73	38.8	93.19	890.37	674.65	1042.73	836.83	921.23	708.65	1014.42	707.82
7.374	0	0.25	0.03	0.3	4.59	0.04	0.04	18.59	0.01	0	62.82	98.3	0	95.39	0.09	64.7	0	0.05	1	0.02	0.03	0.08	0	0	0.01	0	0.02	0.01	79.15	79.71	0	0.08	3.37	0	0		-3.66	6.86	3.4	38.71	91.21	889.87	674.18	1042.5	836.96	922.33	707.55	1013.54	707.87
7.407	0	0.23	0.03	0.3	5.02	0.04	0.04	20.81	0.01	0	58.38	98.59	0	91.46	0.1	67.48	0	0.08	1.06	0.02	0.03	0.1	0	0	0.01	0	0.02	0.01	78.72	80.27	0	0.05	3.1	0	0		-3.05	10.14	5.2	38.89	91.63	889.25	674.84	1040.83	836.5	922.38	706.62	1013.94	710.22
7.44	0	0.25	0.03	0.31	4.84	0.03	0.04	19	0.01	0	62	98.47	0	92.62	0.11	65.7	0	0.1	0.84	0.02	0.04	0.09	0	0	0.01	0	0.02	0.01	79.45	79.3	0	0.05	2.94	0	0		-3.23	9.35	3.75	39.06	91.7	889.24	674.35	1040.09	835.38	920.89	706.69	1012.57	708.49
7.474	0	0.27	0.03	0.34	4.77	0.03	0.04	18.52	0.02	0	62.96	98.46	0	91.43	0.13	63.46	0	0.15	0.66	0.02	0.05	0.09	0	0	0.01	0	0.02	0.02	81.6	80.71	0	0.02	2.54	0	0		-5.13	10.17	3.93	39.22	91.89	889.36	674.53	1039.23	834.26	920.58	705.72	1012.43	708.57
7.507	0	0.28	0.03	0.35	4.79	0.03	0.04	16.65	0.03	0	66.7	98.48	0	92.02	0.13	62.82	0	0.19	0.76	0.01	0.07	0.13	0	0	0.01	0	0.02	0.03	82.43	78.2	0.01	0.02	2.31	0	0		-8.29	9.77	2.75	39.63	92.92	889.12	674.82	1038.1	832.92	918.52	705.99	1011.44	707.28
7.54	0	0.25	0.03	0.34	5.98	0.03	0.04	19.76	0.05	0	60.48	99.1	0	90.84	0.16	70.15	0	0.25	0.66	0.01	0.05	0.1	0	0	0.01	0	0.03	0.05	81.64	75.8	0	0.01	2.23	0	0		-4.67	10.53	2.21	39.43	90.32	889.34	675.67	1035.68	832.28	918.34	706.13	1008.62	708.56
7.574	0	0.25	0.03	0.36	6.64	0.03	0.04	17.97	0.05	0	64.06	99.32	0	89.09	0.2	72.06	0	0.31	0.89	0.01	0.05	0.1	0	0	0.01	0	0.03	0.05	83.32	70.98	0	0.03	1.9	0	0		-6.52	11.5	2.28	38.91	87.3	889.36	676.03	1035.23	831.78	919.65	706.76	1006.94	707.64
7.607	0	0.24	0.02	0.37	7.78	0.03	0.03	20.54	0.02	0	58.91	99.54	0	87.89	0.25	76.79	0	0.4	1.32	0.01	0.06	0.1	0	0	0.02	0	0.02	0.02	83.54	70.09	0	0.05	1.79	0	0		-5.48	12.09	2.31	38.99	88.18	888.88	676.34	1035.44	832.69	919.12	707.91	1007.3	708.11
7.64	0	0.21	0.02	0.37	9.7	0.03	0.03	24.62	0.03	0	50.76	99.74	0	88.1	0.34	83.47	0	0.44	1.5	0.01	0.05	0.12	0	0	0.03	0	0.02	0.02	83.8	68.88	0	0.03	1.55	0	0		-5.17	11.99	1.44	39.24	89.52	888.26	676.82	1035.27	833.63	917.45	709.13	1006.97	708.18
7.674	0	0.19	0.02	0.35	11.27	0.03	0.03	24.81	0.03	0	50.37	99.81	0	90.2	0.45	89.4	0	0.48	1.63	0.01	0.06	0.14	0	0	0.03	0	0.02	0.01	81.56	63.07	0	0.02	1.22	0	0		-4.72	10.9	1.59	39.35	89.88	888.28	677.1	1034.92	833.47	917.19	709.47	1007.07	708.54
7.707	0	0.18	0.02	0.36	12.95	0.03	0.03	27.04	0.04	0	47.96	99.87	0	91.11	0.55	93.14	0	0.54	1.38	0.01	0.04	0.14	0	0	0.04	0	0.02	0.01	82.86	61.95	0	0.03	1.2	0	0		-2.79	10.36	2.91	39.33	88.35	888.36	678.32	1033.68	834.16	918.28	709.03	1006.6	711.25
7.741	0	0.17	0.02	0.36	13.78	0.03	0.03	22.54	0.03	0	54.93	99.88	0	94.18	0.66	95.14	0	0.67	0.96	0.01	0.03	0.09	0	0	0.03	0	0.02	0.02	82.39	53.9	0	0.01	1.05	0	0		-3.93	8.08	2.88	39.22	87.71	888.54	678.58	1032.79	833.24	918.19	708.29	1005.84	711.39
7.774	0	0.18	0.02	0.37	14.51	0.03	0.03	18.96	0.03	0	62.08	99.9	0	95.49	0.73	96.18	0	0.83	0.92	0.01	0.04	0.1	0	0	0.03	0	0.02	0.02	83.15	47.4	0	0	0.99	0	0		-1.97	6.73	2.01	39.2	85.28	888.24	678.01	1032.28	833	918.35	708.47	1003.6	710.5
7.807	0	0.17	0.02	0.37	15.1	0.03	0.03	16.19	0.03	0	67.61	99.91	0	95.15	0.9	97.05	0	0.97	0.78	0.01	0.05	0.13	0	0	0.03	0	0.02	0.03	83.45	41.62	0	0	0.98	0	0		-1.93	7.12	2.65	39.49	86.74	888.21	677.9	1032.21	832.44	918.02	708.92	1004.74	710.21
7.841	0	0.17	0.02	0.37	15.31	0.03	0.03	10.53	0.04	0.01	69.37	99.91	0	97.17	1.16	97.35	0	0.96	0.75	0.01	0.04	0.16	0	0.01	0.03	0	0.02	0.04	83.09	29.16	0	0.02	0.82	0	0		0.15	4.32	1.69	39.73	86.7	888.49	676.93	1032.12	831.45	917.44	707.79	1004.12	709.97
7.874	0	0.18	0.02	0.38	15.75	0.03	0.03	9.46	0.04	0.01	68.5	99.92	0	94.23	1.31	97.36	0	1.11	0.77	0.01	0.04	0.17	0	0.01	0.03	0	0.02	0.04	84.16	26.02	0	0.01	0.78	0	0		-2	8.03	1.95	39.9	87.58	887.93	675.79	1032.78	831.2	917.3	706.27	1004.83	709.08
7.907	0	0.19	0.02	0.4	16.01	0.03	0.03	7.58	0.04	0.01	67.98	99.92	0	92.41	1.4	96.65	0	1.43	0.79	0	0.05	0.21	0	0.01	0.03	0.01	0.02	0.04	85.45	20.5	0	0.01	0.75	0	0		-0.41	9.51	2.82	39.95	87.43	888.43	675.88	1032.55	831.07	918.13	706.21	1005.5	709.39
7.941	0	0.2	0.02	0.43	16.66	0.03	0.03	6.16	0.03	0.02	66.69	99.93	0	89.49	1.52	95.93	0	1.84	0.91	0	0.06	0.24	0	0.02	0.03	0.01	0.02	0.03	87.85	15.34	0	0.01	0.66	0	0		-2.13	11.29	2.32	40.15	88.52	887.62	675.37	1032.23	830.31	916.74	705.44	1005.18	709.24
7.974	0	0.21	0.02	0.46	17.12	0.03	0.03	5.99	0.03	0.02	65.76	99.94	0	94.37	1.66	95.61	0	2.01	0.92	0	0.06	0.26	0	0.02	0.03	0.01	0.02	0.02	89.42	14.65	0	0.01	0.62	0	0		-1.26	7.91	1.56	40.26	87.3	887.98	675.06	1032.35	830.06	916.98	705.82	1004.24	708.16
8.007	0	0.22	0.02	0.49	17.56	0.03	0.03	5.66	0.02	0.02	64.88	99.95	0	96.04	1.8	95.6	0	1.73	0.86	0	0.07	0.31	0	0.02	0.02	0.01	0.02	0.01	91.21	13.36	0	0.01	0.57	0	0		-1.33	6.06	1.17	40.49	88.27	887.27	674.81	1032.18	829.99	915.76	705.69	1003.99	708.36
8.041	0	0.23	0.02	0.52	18.37	0.03	0.03	5.27	0.03	0.03	63.26	99.95	0	94.24	1.99	96.1	0	1.57	0.9	0	0.07	0.42	0	0.03	0.02	0.02	0.01	0.01	93	11.01	0	0.01	0.49	0	0		-1.65	8.03	1.01	40.19	86.54	887.06	674.13	1032.67	830.45	916.68	705.27	1003.2	707.15
8.074	0	0.22	0.02	0.51	18.23	0.03	0.03	5.07	0.04	0.04	63.55	99.95	0	90.07	2.15	96.02	0	1.28	0.74	0	0.05	0.37	0	0.04	0.03	0.02	0.01	0.01	92.9	10.25	0	0.03	0.46	0	0		-3.54	10.98	0.84	40.31	86.09	886.23	673.73	1032	830.39	916.07	705.06	1002.16	705.34
8.108	0	0.23	0.02	0.55	18.7	0.03	0.03	4.74	0.06	0.06	62.61	99.96	0	89.77	2.17	96.4	0	1.11	0.81	0	0.09	0.71	0	0.06	0.03	0.02	0.01	0	94.07	8.33	0	0.02	0.39	0	0		-4.66	11.14	1.13	40.44	86.13	885.69	672.84	1031.56	829.36	915.77	703.73	1001.89	704.6
8.141	0	0.23	0.02	0.55	19.21	0.03	0.03	4.71	0.08	0.08	61.59	99.96	0	93.73	2.48	96.98	0	1.04	0.87	0	0.1	0.78	0	0.08	0.03	0.03	0	0.01	94.36	7.3	0	0.03	0.38	0	0		-2.31	8.48	0.89	40.81	87.49	886.04	673.08	1030.89	828.78	914.72	704.57	1002.21	704.81
8.174	0	0.22	0.02	0.53	19.46	0.03	0.03	4.89	0.09	0.08	61.08	99.96	0	81.32	2.8	97.69	0	0.92	0.81	0	0.08	0.63	0	0.09	0.03	0.03	0	0.01	93.66	7.37	0	0.02	0.36	0	0		-6.47	14.64	0.06	40.52	85.12	885.39	672.23	1030.74	827.9	915.04	703.62	1000.15	702.34
8.208	0	0.21	0.02	0.52	19.63	0.03	0.03	4.82	0.12	0.08	60.73	99.96	0	76.57	3.27	98.04	0	0.67	1.05	0	0.08	0.54	0	0.12	0.04	0.05	0	0.01	93.25	6.44	0	0.01	0.32	0	0		-7.29	16.08	-0.28	40.7	85.44	884.64	670.98	1030.9	827.11	914.39	703.18	999.79	700.52
8.241	0	0.21	0.02	0.51	20.2	0.03	0.03	5.13	0.11	0.06	59.59	99.96	0	77.38	3.74	98.51	0	0.68	0.96	0	0.06	0.32	0	0.11	0.04	0.05	0	0.01	93.36	7.06	0	0.02	0.27	0	0		-5.35	15.85	0.06	40.47	83.98	884.28	670.95	1028.95	825.82	914.19	702.98	998.14	700.74
8.274	0	0.21	0.02	0.51	20.89	0.03	0.03	5.44	0.12	0.06	58.22	99.97	0	82.54	4.43	98.92	0	0.65	0.94	0	0.06	0.25	0	0.12	0.06	0.06	0	0.02	93.63	7.49	0	0.02	0.23	0	0		-4.31	14.23	-0.39	40.39	82.59	883.79	670.47	1028.08	825.53	913.9	702.37	996.46	700.29
8.308	0	0.21	0.02	0.51	21.63	0.03	0.03	5.79	0.15	0.07	56.74	99.97	0	81.7	5.23	99.08	0	0.53	0.92	0	0.07	0.19	0	0.15	0.07	0.07	0	0.02	94.44	8.22	0	0.06	0.19	0	0		-3.71	14.52	-0.94	40.75	83.78	882.2	669.78	1026.07	824.49	911.13	701.78	994.88	699.52
8.341	0	0.21	0.02	0.52	21.47	0.03	0.03	5.77	0.15	0.07	57.07	99.97	0	88.95	4.94	99.02	0	0.47	0.64	0	0.07	0.18	0	0.15	0.07	0.07	0	0.02	94.6	8.52	0	0.02	0.17	0	0		-5.11	11.57	-1.23	41.19	85.55	881.08	668.71	1024.27	822.07	908.54	700.64	994.04	698.08
8.375	0	0.21	0.02	0.52	21.4	0.03	0.03	6.35	0.21	0.09	57.2	99.97	0	86.2	5	98.85	0	0.39	0.57	0	0.09	0.16	0	0.21	0.1	0.07	0	0.05	94.7	11.19	0	0.04	0.13	0	0		-4.32	12.84	-1.41	41.24	85.88	881	667.07	1024.29	820.67	908.25	699.53	994.06	696.19
8.408	0	0.21	0.02	0.53	20.84	0.03	0.03	6.67	0.23	0.14	58.33	99.97	0	80.99	4.52	98.44	0	0.33	0.69	0	0.14	0.21	0	0.23	0.11	0.06	0	0.03	94.62	13.36	0	0.03	0.11	0	0		-3.62	14.75	-1.33	41.11	84.81	879.41	665.61	1023.83	820.67	907.84	698.35	992.59	695.05
8.441	0	0.21	0.02	0.54	20.64	0.03	0.03	6.75	0.24	0.24	58.72	99.97	0	90.13	4.33	98.23	0.01	0.35	0.76	0	0.24	0.36	0	0.24	0.12	0.06	0	0.03	94.73	14.06	0	0.01	0.11	0	0		-4.44	10.94	-1.12	41.09	84.37	878.59	664.86	1022.94	819.54	907.33	697.76	991.61	694.01
8.475	0	0.21	0.02	0.53	19.22	0.03	0.03	6.85	0.34	0.34	61.56	99.96	0	89.04	3.85	97.2	0.01	0.3	1.34	0	0.41	0.62	0	0.34	0.14	0.06	0	0.03	93.02	16.01	0	0.02	0.1	0	0		-2.11	11.52	-1.07	41.58	86.97	876.99	662.25	1023.2	819.33	905.35	695.87	992.25	692.43
8.508	0	0.22	0.02	0.53	17.5	0.03	0.03	6.32	0.31	0.31	65.01	99.95	0	85.61	3.07	95.08	0.01	0.23	1.42	0	0.47	0.84	0	0.31	0.13	0.06	0	0.01	92.27	16.91	0	0.03	0.09	0	0		-0.62	13.08	-0.7	41.53	85.36	873.69	659	1025.18	821.92	905.81	694.7	991.05	690.02
8.541	0	0.23	0.02	0.53	15.6	0.03	0.03	5.52	0.24	0.24	68.79	99.93	0	86.72	2.24	91.86	0.01	0.16	1.48	0	0.34	0.98	0	0.24	0.09	0.05	0	0	92.21	17.56	0	0.09	0.1	0	0		-1.5	12.62	-0.7	42.11	89.16	873.32	658.01	1024.27	819.73	903.23	693.7	992.26	688.88
8.575	0	0.24	0.02	0.51	13.66	0.03	0.03	4.93	0.19	0.19	72.68	99.9	0	71.51	1.95	88	0.01	0.16	1.39	0.01	0.32	0.73	0	0.19	0.09	0.05	0	0	91.33	18.86	0	0.02	0.1	0	0		-0.93	17.4	-0.63	41.73	86.54	872.24	656.45	1024.18	818.78	904.17	693.68	990.42	686.69
8.608	0	0.26	0.02	0.5	11.92	0.03	0.03	3.95	0.17	0.17	76.17	99.85	0	73.19	1.8	83.74	0.01	0.13	0.99	0.01	0.27	0.6	0	0.17	0.09	0.04	0	0	90.88	17.77	0	0.01	0.11	0	0		-0.97	16.98	-0.95	41.87	86.69	871.43	655.35	1022.73	817.55	902.69	691.55	989.19	685.9
8.641	0	0.26	0.02	0.49	11.18	0.03	0.04	3.58	0.15	0.15	77.64	99.82	0	71.66	1.85	82.04	0.01	0.11	1.14	0.01	0.27	0.79	0	0.15	0.08	0.04	0	0.01	90.08	16.98	0	0.03	0.12	0	0		-0.94	17.36	-0.46	41.73	86.06	870.97	655.06	1022.33	817.34	902.91	691.07	988.81	685.86
8.675	0	0.26	0.03	0.48	10.72	0.03	0.04	3.35	0.12	0.12	78.56	99.79	0	71.52	2.18	80.64	0.01	0.09	1.1	0.02	0.3	0.82	0	0.12	0.07	0.04	0	0.01	89.56	16.36	0	0.02	0.11	0	0		-0.45	17.4	-0.99	41.83	86.65	869.52	654.38	1020.89	816.88	900.79	690.52	987.27	685.13
8.708	0	0.27	0.03	0.49	9.87	0.03	0.04	2.81	0.12	0.12	80.25	99.74	0	81.34	2.15	77.93	0.01	0.06	1.14	0.02	0.28	1.28	0	0.12	0.08	0.04	0	0.01	89.57	14.81	0	0.05	0.11	0	0		-1.64	14.64	-1.12	42.09	88.23	869.11	654.1	1019.36	815.08	898.88	689.74	986.96	684.51
8.742	0	0.26	0.02	0.49	11	0.03	0.04	3.06	0.12	0.12	78.01	99.81	0	70.45	2.18	81.49	0.01	0.06	0.97	0.02	0.26	1.19	0	0.12	0.07	0.02	0	0	89.6	13.33	0	0.02	0.11	0	0		-2.29	17.66	-0.51	41.36	86.89	869.44	654.61	1018.91	814.32	899.98	690.17	986.71	684.73
8.775	0	0.24	0.02	0.47	11.33	0.03	0.04	3.17	0.13	0.13	77.33	99.81	0	76.46	2.22	83.11	0.01	0.05	0.78	0.02	0.2	0.99	0	0.13	0.08	0.02	0.01	0.01	88.46	12.58	0	0.02	0.1	0	0		-2.72	16.11	-1.83	40.81	84.97	870.17	654.9	1018.24	813.26	900.12	690.49	984.83	683.88
8.808	0	0.24	0.02	0.46	12.35	0.03	0.04	3.43	0.15	0.15	75.3	99.85	0	72.01	2.68	85.22	0.01	0.05	0.61	0.01	0.16	0.53	0	0.15	0.15	0.02	0.01	0.01	89.03	11.95	0	0.15	0.1	0	0		0.55	17.27	-2.57	40.32	81.17	868.8	654.63	1016.61	813.08	900.24	691.94	980.92	683.08
8.842	0	0.23	0.02	0.41	10.59	0.02	0.04	2.91	0.12	0.11	78.81	99.76	0	63.82	2.25	82.19	0.01	0.04	0.48	0.01	0.11	0.26	0	0.12	0.11	0.01	0.01	0.02	86.1	11.35	0	0.29	0.1	0	0		-1.71	19.16	-0.42	40.03	85.17	867.1	654.48	1014.47	811.69	897.58	690.22	982.52	683.92
8.875	0	0.27	0.03	0.38	6.69	0.02	0.04	1.61	0.11	0.11	86.62	99.16	0	81.21	1.68	69.44	0.02	0.03	0.4	0.01	0.15	0.15	0	0.11	0.08	0.02	0.01	0.02	83.27	10.22	0	6.93	0.1	0	0		-5.39	14.68	-2.44	39.65	87.05	865.93	656.3	1012.97	812.61	893.9	691.97	980.59	684.08
8.908	0	0.34	0.05	0.35	3.83	0.02	0.06	0.79	0.08	0.08	92.33	96.43	0	65.99	1.67	53.02	0.02	0.02	0.41	0.01	0.18	0.09	0	0.08	0.06	0.02	0.01	0.02	81.35	9.46	0	5.37	0.11	0	0		-0.45	18.69	-3.84	37.61	81.66	863.8	666.41	1009.63	823.74	893.02	701.32	974.44	695.03
8.942	0	0.37	0.08	0.27	1.89	0.02	0.07	0.35	0.06	0.06	96.22	78.82	0	75.72	1.28	36.46	0.03	0.01	0.41	0.01	0.23	0.07	0	0.06	0.05	0.02	0.01	0.01	73.23	6.29	0	38.78	0.13	0	0		-0.65	16.31	-4.07	36.71	84.56	860.03	674.98	1005	830.51	887.2	711	971.35	702.75
8.975	0	0.41	0.12	0.21	0.89	0.03	0.1	0.16	0.06	0.06	98.22	31.9	0	53.28	1.1	18.77	0.04	0.01	0.57	0.03	0.32	0.04	0	0.06	0.04	0.02	0.01	0.01	65.13	5.72	0	75.13	0.14	0	0		-4.44	21.34	-6.94	35.07	81.21	860.59	680.55	1004.84	834.78	887.34	715.97	967.99	706.43
9.008	0	0.39	0.15	0.16	0.58	0.03	0.11	0.11	0.05	0.05	98.84	11.32	0	69.58	0.93	10.8	0.05	0.01	0.46	0.03	0.1	0.01	0	0.05	0.03	0.02	0.03	0.01	56.92	4.79	0	61.87	0.14	0	0		-9.29	17.86	-6.92	35.31	88.33	854.66	693.51	1000.09	846.91	878.08	729.18	965.82	719
9.042	0	0.29	0.17	0.09	0.35	0.03	0.12	0.08	0.08	0.08	99.31	2.01	0	62.84	1.09	5.19	0.08	0.01	0.6	0.1	0.1	0.01	0	0.06	0.03	0.02	0.08	0.02	39.79	2.96	0.01	45.8	0.14	0.07	0		-8.59	19.37	-7.56	33.72	84.67	852.36	696.31	999.04	850.98	877.87	731.5	962.15	723.43
9.075	0	0.26	0.18	0.07	0.27	0.03	0.13	0.07	0.13	0.13	99.46	0.91	0	63.7	1.08	1.98	0.13	0.01	0.56	0.31	0.1	0.01	0	0.06	0.02	0.02	0.2	0.06	32.41	2.3	0.01	41.88	0.15	0.11	0		-11.49	19.19	-9.57	32.94	84.4	851.41	704.83	998.53	858.58	875.98	740.67	959.82	730.94
9.109	0	0.21	0.19	0.05	0.21	0.03	0.13	0.07	0.13	0.26	99.58	0.4	0	70.51	1.17	1.05	0.26	0.01	0.56	0.74	0.33	0.03	0	0.07	0.04	0.04	0.47	0.07	21.52	1.71	0.02	78.81	0.13	0.19	0		-12.46	17.64	-10.38	32.09	83.18	850.98	709.56	996.03	859.44	874.51	744.17	957.45	737.75
9.142	0	0.17	0.2	0.03	0.17	0.03	0.13	0.06	0.13	0.34	99.61	0.33	0	59.26	1.04	0.66	0.34	0.02	0.57	1.28	0.32	0.02	0	0.07	0.06	0.04	1.82	0.12	10.76	1.21	0.02	27.11	0.13	0.29	0		-14.28	20.13	-7.66	32.49	85.93	848.75	714.98	991.16	861.66	871.14	747.25	957.01	743.97
9.175	0	0.16	0.2	0.03	0.17	0.03	0.13	0.06	0.39	0.35	99.6	0.33	0	82.16	0.73	0.43	0.35	0.05	0.47	2.15	0.33	0.02	0	0.08	0.11	0.05	6.67	0.39	7.43	1.03	0.03	19.94	0.15	0.51	0		-19.57	14.36	-9.39	32.59	85.46	849.72	714.44	992.9	861.12	871.77	747.47	956.95	740.6
9.209	0	0.16	0.21	0.03	0.19	0.03	0.13	0.06	0.43	0.54	99.58	0.33	0	80.68	0.64	0.31	0.54	0.08	0.43	3.16	0.4	0.03	0	0.08	0.19	0.08	21.56	0.64	3.7	0.76	0.06	16.93	0.16	0.85	0		-18.17	14.85	-8.75	32.43	88.09	848.83	715.46	992.46	862.89	870.04	749.08	957.82	741.7
9.242
9.275
9.309
9.342
9.376
9.409
9.442
9.476
9.509
9.542
9.576
9.609
9.642
9.676
9.709
9.743
9.776
9.809
9.843
9.876
9.909
9.943
9.976
10.009
10.043	0	0.17	0.03	0.43	1.44	0.02	18.52	1.15	0.37	0.09	62.96	99.64	-48.19	89.76	0.08	73.05	0	0.06	0.37	0	0.09	0	0.02	90.22	86.48	0	0.07	52.84	0	0	0.02	0.01	0.01	0.03	0	0	-3.76	11.15	0.28	42.44	97.08	840.73	630.48	982.39	780.98	862.61	662.48	959.68	661.19
10.076	0	0.12	0.02	0.33	2.28	0.02	11.27	2.06	0.29	0.08	77.47	99.84	-44.39	84.67	0.04	87.21	0	0.05	0.29	0	0.08	0	0.02	86.41	78.79	0	0.04	49.56	0	0	0.08	0.1	0.01	0.04	0	0	-4.35	13.46	0.19	41.74	88.86	838.47	630.13	980.58	780.61	864.77	664.16	953.46	658.82
10.11	0	0.17	0.03	0.35	1.77	0.02	14.98	1.5	0.48	0.08	70.04	99.77	-48.59	90	0.04	79.5	0	0.04	0.48	0	0.08	0	0.05	89.44	80.75	0	0.06	61.75	0	0	0.07	0.08	0.01	0.05	0	0	-5.59	11.01	1.2	42.33	97.9	835.45	628.96	982.13	784.6	860.12	661.13	958.03	660.91
10.143	0	0.13	0.03	0.17	1.54	0.02	9.16	1.25	0.47	0.08	81.69	99.55	-40.47	92.07	0.07	75.08	0	0.04	0.47	0	0.08	0	0.06	85.32	58.18	0	0.07	55.07	0	0	0.03	0.05	0.01	0.05	0	0	-7.19	9.74	0.25	42.05	97.47	830.48	624.96	985.05	789.06	858.59	659.54	956.02	656.75
10.176	0	0.11	0.03	0.1	1.61	0.02	5.86	1.33	0.52	0.07	88.27	99.45	-34.72	87.99	0.09	76.43	0	0.05	0.52	0	0.07	0	0.07	81.52	44.14	0	0.08	49.86	0	0	0.03	0.14	0.02	0.04	0	0	-4.77	12.04	1.26	42.31	98.46	829.4	624.8	985.26	790.26	858.47	660.22	956.9	657.79
10.21	0	0.11	0.03	0.09	1.34	0.03	5.41	1.06	0.78	0.09	89.19	99.02	-32.15	94.68	0.15	70.94	0	0.05	0.78	0	0.09	0	0.12	79.8	39.2	0	0.08	46.63	0	0	0.04	0.08	0.03	0.05	0	0	-3.31	7.61	1.05	42.97	102.91	826.65	622.51	986.8	792.88	855.39	659.13	958.28	656.8
10.243	0	0.1	0.04	0.08	1.03	0.03	5.51	0.76	0.67	0.09	88.97	97.96	-28.37	89.13	0.22	62.68	0	0.05	0.67	0	0.09	0	0.15	78.8	35.63	0	0.1	34.95	0	0	0.05	0.17	0.03	0.04	0	0	-2.96	11.48	2.3	42.32	99.75	825.83	625.7	985.87	795.48	857.15	662.79	956.87	660.11
10.276	0	0.12	0.05	0.07	0.8	0.03	4.12	0.55	0.72	0.06	91.77	93.61	-26.74	92.74	0.33	54.97	0	0.04	0.72	0	0.06	0	0.2	71.77	32.01	0	0.14	42.09	0	0	0.07	0.1	0.04	0.05	0	0	-5.58	9.26	2.03	42.72	102.84	824.41	626.98	984.79	796.67	854.11	663.2	956.94	661.31
10.31	0	0.13	0.07	0.05	0.51	0.03	3.28	0.32	0.8	0.06	93.44	77.31	-21.23	90.61	0.42	41.43	0	0.03	0.8	0	0.06	0	0.24	67.16	20.01	0	0.15	37.1	0	0	0.08	0.02	0.04	0.04	0	0	-6.74	10.67	1.9	41.79	98.06	823.68	628.3	983.54	798.27	855.39	663.07	953.45	662.35
10.343	0	0.16	0.1	0.04	0.32	0.03	3.28	0.18	0.72	0.05	93.45	46.76	-19.66	94.57	0.68	27.42	0.01	0.02	0.72	0	0.05	0	0.27	64.3	14.94	0	0.18	39.24	0	0	0.08	0.17	0.05	0.05	0	0	-6.21	7.71	1.29	42.25	102.65	822.7	630.46	983.6	801.18	852.13	666.28	954.77	664.55
10.377	0	0.15	0.12	0.03	0.26	0.02	3.06	0.13	1.06	0.05	93.88	28.6	-15.87	92.2	1.06	19.99	0.01	0.02	0.55	0	0.05	0	0.24	61.96	10.26	0	0.16	30.19	0	0	0.08	0.03	0.05	0.05	0	0	-7.31	9.65	2.22	42.21	102.78	821.01	630.84	983.68	803.08	852.04	666.39	954.82	665.67
10.41	0	0.15	0.13	0.03	0.22	0.02	2.49	0.11	1.35	0.05	95.02	14.48	-12.46	90.23	1.35	15.24	0.01	0.02	0.47	0	0.05	0	0.22	55.99	11.06	0	0.14	23	0	0	0.07	0.1	0.05	0.04	0	0	-5.43	10.88	2.84	42.04	103.38	820.41	631.94	984.52	806.59	852.41	666.8	955.77	668.54
10.443	0	0.15	0.14	0.03	0.2	0.02	1.88	0.1	1.54	0.05	96.25	7.09	-9.79	89.35	1.54	11.63	0.01	0.01	0.34	0	0.05	0	0.2	49.68	10.04	0	0.11	21.37	0	0	0.06	0.05	0.05	0.04	0	0	-4.52	11.37	3.55	41.76	102.74	819.43	632.85	984.78	809.05	852.95	667.74	955.66	670.37
10.477	0	0.14	0.15	0.03	0.19	0.02	1.18	0.09	1.49	0.06	97.64	3.69	-4.87	88.73	1.49	11.02	0.01	0.01	0.25	0	0.06	0	0.14	41.72	7.05	0	0.11	14.75	0	0	0.05	0.03	0.05	0.02	0	0	-3.78	11.68	2.52	42.13	105.66	818.51	634.21	985.5	812.27	850.59	670.26	956.24	671.6
10.51	0	0.12	0.15	0.03	0.19	0.02	0.79	0.09	1.18	0.05	98.43	2.04	-0.23	96.15	1.18	10.24	0.01	0.01	0.24	0	0.05	0	0.11	34.95	4.49	0	0.08	7.54	0	0.01	0.04	0.11	0.05	0.02	0	0	-5.12	5.91	1.61	42.52	107.48	817.91	634.84	985.42	812.89	848.47	671.84	955.95	671.04
10.543	0	0.13	0.15	0.03	0.18	0.02	0.75	0.09	0.91	0.07	98.51	1.87	-0.21	95.26	0.91	9.88	0.01	0.01	0.2	0	0.07	0	0.07	34.18	4.24	0	0.05	9.01	0	0.01	0.04	0.04	0.05	0.01	0	0	-6.42	7	2.3	42.06	106.14	816.82	634.74	985.95	814.25	849.45	671.57	955.58	671.24
10.577	0	0.12	0.14	0.03	0.19	0.02	0.45	0.09	0.96	0.08	99.09	1.12	0	84.85	0.96	11.73	0.01	0.01	0.19	0	0.08	0	0.04	25.57	3.59	0	0.04	6.7	0	0.01	0.03	0.05	0.07	0	0	0	-6.55	13.39	3.82	41.09	102.71	816.62	635.53	985.89	815.37	852.38	671.22	955.08	673.16
10.61	0	0.11	0.14	0.03	0.21	0.02	0.4	0.1	0.95	0.07	99.19	1.18	0	85.53	0.95	13.71	0.01	0.01	0.18	0	0.07	0	0.05	24.35	2.68	0	0.04	5.91	0	0.01	0.03	0.02	0.07	0	0	0	-5.9	13.12	4.61	40.39	98.37	816.48	636.31	985.37	816.13	854.72	671.83	953.07	674.01
10.643	0	0.11	0.12	0.03	0.26	0.02	0.32	0.13	0.93	0.08	99.36	1.59	0	88.43	0.93	20.06	0.01	0.02	0.19	0	0.08	0	0.05	21.97	3	0	0.04	14.42	0.01	0.01	0.03	0.01	0.06	0	0	0	-5.02	11.83	3.76	40.9	101.29	815.98	636.94	985.44	817.14	852.41	673.74	953.7	674.29
10.677	0	0.1	0.1	0.03	0.31	0.02	0.26	0.17	0.82	0.1	99.38	2.23	0	88.45	0.82	26.2	0.01	0.02	0.25	0	0.1	0	0.07	20.1	3.05	0	0.04	14.28	0.01	0.01	0.03	0	0.07	0	0	0	-5.56	11.82	4.35	40.76	100.88	815.97	637.05	986.22	818.24	853.47	673.07	954.33	675.1
10.71	0	0.09	0.08	0.03	0.39	0.02	0.21	0.23	0.82	0.08	99.22	3.26	0	90.98	0.82	32.93	0.01	0.02	0.3	0	0.08	0	0.06	18.22	2.41	0	0.03	11.05	0.01	0.01	0.03	0	0.07	0	0	0	-6.75	10.44	5.28	40.52	102.36	816.33	637.46	988.08	819.09	854.59	674.26	956.94	675.72
10.744	0	0.07	0.07	0.03	0.5	0.02	0.14	0.31	0.83	0.09	99.01	3.77	0	91.26	0.83	40.25	0.01	0.03	0.51	0	0.09	0	0.04	12.77	2.14	0	0.02	4.45	0.01	0.01	0.02	0	0.06	0	0	0	-4.54	10.27	4.49	40.76	102.66	817.27	638.24	988.35	820.34	854.42	674.63	957.06	676.91
10.777	0	0.06	0.05	0.03	0.78	0.03	0.13	0.54	0.96	0.13	98.44	11.97	0	90.99	0.96	53.78	0.01	0.03	0.58	0	0.13	0	0.01	14.73	2.92	0	0.02	3.78	0.02	0.01	0.01	0	0.06	0	0	0	-6.58	10.44	4.74	40.31	101.8	817.45	638	990.43	821.64	856.15	674.63	957.94	676.37
10.81	0	0.05	0.04	0.03	1.1	0.03	0.11	0.83	1	0.14	97.79	24.89	0	92.73	1	64.22	0.01	0.04	0.68	0	0.14	0	0	15.37	2.66	0	0.01	2.56	0.02	0.01	0.01	0.01	0.07	0	0	0	-7.19	9.27	4.88	40.32	102.19	817.96	638.63	990.59	821.56	856.38	675.16	958.56	676.84
10.844	0	0.04	0.03	0.03	1.51	0.03	0.1	1.24	1.02	0.25	96.98	42.9	0	92.26	1.02	73.77	0.01	0.06	1	0	0.25	0	0	16	3.17	0	0.01	3.61	0.04	0.01	0.01	0.01	0.06	0	0	0	-8.35	9.61	4.88	40.23	101.57	817.58	638.08	990.37	821	856.39	674.4	957.94	675.97
10.877	0	0.04	0.02	0.03	2.03	0.03	0.09	1.78	1.07	0.31	95.95	61.73	0	91.68	1.07	82.66	0.01	0.07	0.87	0	0.31	0	0	16.62	4.54	0	0.01	6.13	0.04	0.01	0.01	0	0.06	0	0	0	-7.23	10	4.45	40.64	104.17	817.81	638.12	992.07	821.88	855.79	676.84	959.95	675.62
10.91	0	0.04	0.02	0.03	2.07	0.03	0.1	1.84	1.08	0.32	95.85	66.31	0	92.73	1.08	83.36	0.01	0.06	1.01	0.01	0.32	0	0	18.4	4.88	0	0.01	10.65	0.06	0.01	0.01	0	0.06	0	0	0	-5.72	9.27	3.95	41.3	107.01	818.28	639.28	991.04	822.78	853.73	675.82	960.72	678.13
10.944	0	0.04	0.02	0.03	2.28	0.03	0.13	2.06	1.15	0.3	95.45	80.42	0	92.73	1.15	86.14	0.01	0.06	0.98	0	0.3	0	0	24.78	5.99	0	0.01	19.53	0.09	0.01	0	0	0.07	0	0	0	-7.15	9.27	4.15	41.02	105.3	819.05	640.1	990.14	821.79	854.66	675.4	959.91	678.59
10.977	0	0.06	0.02	0.03	2.3	0.03	0.16	2.08	1.4	0.26	95.41	93.88	-6.38	92.29	1.4	86.12	0.01	0.09	0.98	0	0.26	0	0	26.37	11.43	0	0.01	41.19	0.08	0.01	0	0	0.07	0	0	0	-5.54	9.59	5.7	40.28	99.93	821.06	641.65	989.52	821.22	859.16	675.62	958.96	680.84
11.01	0	0.08	0.02	0.05	2.21	0.03	0.37	1.98	1.38	0.31	95.59	97.17	-15.45	96.08	1.38	84.92	0.01	0.09	1.26	0	0.31	0	0	37.39	23.7	0	0.01	52.43	0.07	0.01	0	0.01	0.06	0	0	0	-3.66	6.01	5.27	40.96	102.59	822.77	642.59	988.11	819.34	857.69	675.42	960.06	682.19
11.044	0	0.11	0.02	0.07	2.19	0.03	0.85	1.97	1.38	0.35	95.62	99.15	-25.42	93.5	1.38	84.69	0.01	0.1	1.03	0	0.35	0	0	49.87	32.48	0	0.01	67.81	0.08	0.01	0	0	0.06	0	0	0	-3.4	8.67	5.3	40.4	97.51	824.36	643.55	986.61	817.55	860.18	675.66	957.47	682.23
11.077	0	0.11	0.02	0.09	2.34	0.03	1.07	2.14	1.48	0.45	95.33	99.21	-27.96	90.04	1.48	86.63	0.01	0.11	1.04	0	0.45	0.01	0	51.8	41.28	0	0.01	66.89	0.08	0.01	0	0.01	0.06	0	0	0	-7.15	10.99	5.62	40.65	100.16	824.34	641.45	988.66	816.23	860.28	673.74	960.24	679.99
11.111	0	0.12	0.02	0.15	2.28	0.03	2.47	2.08	1.43	0.63	95.06	98.96	-34.23	93.04	1.43	85.98	0.01	0.11	1.06	0	0.63	0.02	0	63.1	54.25	0	0.01	64.02	0.07	0.01	0	0	0.06	0	0	0	-5.48	9.04	4.79	40.9	100.22	825.35	642.62	987.27	815.62	859.36	674.41	959.37	680.83
11.144	0	0.12	0.02	0.16	2.3	0.03	2.45	2.09	1.45	0.49	95.09	98.98	-34.25	91.94	1.45	86.11	0.01	0.13	1.29	0	0.49	0.02	0	62.28	56.17	0	0.01	64.2	0.08	0.01	0	0	0.06	0	0	0	-4.38	9.83	5.28	40.77	98.69	826.36	643.22	986.22	814.16	860.5	674.16	958.87	682.07
11.177	0	0.1	0.02	0.13	2.37	0.03	2.16	2.18	1.53	0.4	95.25	98.83	-30.17	91.03	1.53	86.93	0.01	0.21	1.47	0	0.4	0.01	0	61.66	51.15	0	0.01	52.81	0.09	0.01	0	0	0.06	0	0	0	-5.57	10.41	5.47	40.81	98.1	826.16	642.17	986.75	813.66	861.08	673.49	958.93	680.38
11.211	0	0.09	0.02	0.1	2.54	0.03	2.16	2.36	1.6	0.28	94.92	99.26	-29.06	94.86	1.4	89	0.01	0.25	1.6	0	0.28	0.01	0	65.28	42.65	0	0.01	51.68	0.1	0.01	0	0	0.07	0	0	0	-5.36	7.42	4.44	41.03	99.2	827.63	643.4	985.83	812.26	859.92	674.83	958.96	680.5
11.244	0	0.07	0.02	0.08	2.73	0.03	1.46	2.58	1.77	0.19	94.54	99.19	-24.67	90.8	1.07	91.54	0.01	0.24	1.77	0	0.19	0.01	0	61.62	34.65	0	0.02	46.91	0.12	0.01	0	0.01	0.07	0	0	0	-3.76	10.55	5.43	41.09	98.17	828.69	643.83	985.81	811.63	861.81	675	959.74	681.79
11.277	0	0.06	0.02	0.06	2.92	0.03	1.55	2.8	1.37	0.14	94.17	99.53	-21.8	96.49	1.14	93.49	0	0.22	1.37	0	0.14	0.01	0.01	66.39	25.84	0	0.01	35.27	0.15	0.01	0	0.04	0.07	0	0	0	-4.58	5.44	3.25	41.63	100.18	828.05	642.3	986.83	811.8	859.17	674.56	959.24	679.2
11.311	0	0.05	0.02	0.05	2.98	0.03	1.58	2.88	1.69	0.12	94.03	99.62	-20.66	94.16	1.32	94.02	0	0.2	1.69	0	0.12	0.01	0.06	68.59	20.36	0	0.01	33.01	0.15	0	0	0.01	0.07	0	0	0	-4.79	8.1	5.04	41.33	97.54	827.66	641.04	987.87	811.74	862.19	673.93	959.63	678.2
11.344	0	0.05	0.02	0.04	3	0.03	1.33	2.9	2.06	0.12	94	99.55	-18.27	96.23	1.57	93.96	0	0.19	2.06	0	0.12	0.01	0.15	66.46	16.14	0	0.01	30.49	0.18	0	0	0.03	0.08	0	0	0	-4.75	5.8	4.59	41.5	99.53	827.73	641.25	988.36	812.39	861.13	674.25	960.57	678.43
11.378	0	0.04	0.02	0.03	3.16	0.03	1.25	3.09	2.68	0.16	93.69	99.61	-14.85	95.83	1.84	95.28	0	0.15	2.68	0	0.16	0.01	0.2	67.03	11.09	0	0.01	20.7	0.25	0	0	0.02	0.08	0	0	0	-5.29	6.33	4.91	41.57	99.32	828.43	641.55	988.57	812.17	861.96	673.81	961.15	678.97
11.411	0	0.04	0.02	0.03	3.08	0.03	1.07	2.99	2.65	0.17	93.83	99.48	-14.14	96.67	1.94	94.45	0	0.12	2.65	0	0.17	0.01	0.21	64.28	9.74	0	0.01	22.96	0.34	0.01	0	0.03	0.09	0	0	0	-5.38	5.16	3.74	41.91	101.07	829.64	641.94	989	811.63	860.99	674.73	961.99	678.44
11.444	0	0.04	0.02	0.03	3.18	0.03	1.09	3.1	2.94	0.23	93.65	99.55	-14.33	95.69	1.76	95.52	0	0.13	2.94	0	0.23	0.01	0.28	64.9	10.33	0	0.01	22.93	0.41	0.01	0	0.01	0.1	0	0	0	-4.57	6.5	3.94	42.09	101.82	829.78	640.68	990.34	811.74	861.55	673.85	963.3	677.79
11.478	0	0.04	0.02	0.04	3.16	0.03	1.11	3.08	3.19	0.33	93.68	99.51	-13.95	94.32	1.99	95.12	0	0.11	3.19	0	0.33	0.01	0.23	64.43	11.79	0	0.01	20.72	0.61	0.01	0	0.04	0.12	0	0	0	-4.02	7.96	4.23	42.41	102.37	830.3	640.29	990.78	810.87	862.03	674.12	964.35	677.48
11.511	0	0.04	0.02	0.04	3.12	0.03	0.9	3.01	3.34	0.39	93.76	99.21	-11.67	93.53	2.65	93.95	0	0.08	3.34	0	0.39	0.01	0.14	59.55	11.49	0	0	18	0.9	0.01	0	0.05	0.14	0	0	0	-3.28	8.65	3.76	42.63	103.14	831.11	640.32	992.3	811.52	862.45	675.34	965.58	677.16
11.544	0	0.03	0.02	0.03	3.14	0.03	0.93	3.03	3.53	0.34	93.72	99.27	-10.04	96.16	2.7	93.99	0	0.09	3.53	0	0.34	0.01	0.08	60.5	10.73	0	0	10.7	1.07	0.01	0	0.02	0.15	0	0	0	-5.56	5.9	3.48	42.2	100.69	832.21	640.89	992.18	811.09	863.84	674.36	964.5	676.99
11.578	0	0.03	0.02	0.04	3.17	0.03	0.63	3.03	3.03	0.31	93.66	98.79	-7.86	97.9	2.23	94.52	0	0.09	3.03	0	0.31	0.01	0	53.65	10.67	0	0	11.31	1.51	0.02	0	0.01	0.19	0	0	0	-2.19	2.8	4.05	43.02	101.72	833.37	641.08	990.46	809	863.51	673.03	965.07	678.66
11.611	0	0.05	0.02	0.04	3.05	0.03	1	2.92	2.82	0.29	93.89	99.32	-15.35	97.1	1.56	94.25	0	0.09	2.82	0	0.29	0.01	0	61.09	16.32	0	0	27.34	1.09	0.01	0	0.04	0.18	0	0	0	-3.71	4.44	3.92	42.89	101.44	831.25	636.87	993.76	809.78	864.1	671.78	965.52	673.74
11.644	0	0.06	0.02	0.04	2.75	0.03	0.8	2.56	2.45	0.22	94.51	98.76	-17.58	90.95	1.18	91.39	0	0.08	2.45	0	0.22	0.01	0	56.43	15.66	0	0.01	44.64	1.05	0.02	0	0.03	0.2	0	0	0	-0.91	10.46	3.36	43.56	99.34	835.18	631.33	997.9	805.17	868.82	667.55	968.16	668.07
11.678	0	0.1	0.02	0.04	2.46	0.03	0.96	2.23	1.6	0.21	95.07	99.48	-25.06	95.48	1.03	88.2	0	0.07	1.6	0	0.21	0	0	58.4	18.02	0	0.01	70.43	1.05	0.02	0	0.02	0.21	0	0	0	3.68	6.75	3.13	45	97.16	837.5	629.05	997.86	801.87	870.76	665.09	967.91	666.27
11.711	0	0.09	0.02	0.04	1.96	0.03	0.93	1.68	1.13	0.12	96.08	98.19	-21.78	92.99	0.91	81.31	0	0.04	1.13	0	0.12	0	0	57.61	12.98	0	0.01	61.69	1.01	0.02	0	0.03	0.2	0	0	0	-0.41	9.07	1.28	45.98	94.12	843.19	618.33	1002.62	789.2	876.16	655.35	970.24	652.41
11.745	0	0.06	0.03	0.04	1.62	0.03	1.75	1.32	0.89	0.05	96.49	98.1	-16.84	96.27	0.89	75.52	0	0.04	0.53	0	0.05	0	0	66.92	15.91	0	0.01	22.02	0.82	0.02	0	0.01	0.17	0	0	0	3.83	5.75	1.92	46.58	93.57	844.68	617.46	1002.02	787.08	877.27	654.1	970.83	652.65
11.778	0	0.1	0.04	0.05	1.08	0.03	3.03	0.8	0.7	0.05	93.95	96.69	-24.22	95.22	0.7	63.67	0	0.04	0.58	0	0.05	0	0	71.64	22.32	0	0.01	41.06	0.61	0.02	0	0.01	0.18	0	0	0	2.81	7.04	-0.09	47.46	90.68	847.85	606.43	1004.44	774.55	880.21	645.36	970.66	638.87
11.811	0	0.13	0.05	0.06	0.76	0.03	4.46	0.51	0.7	0.05	91.08	93.75	-26.6	95.88	0.55	52.97	0	0.03	0.7	0	0.05	0.01	0	74.07	27.79	0	0.01	42.6	0.49	0.02	0	0.01	0.16	0	0	0	4.3	6.26	1.86	49.07	92.75	849.49	604	1004.29	770.76	881.18	640.46	973.91	638.59
11.845	0	0.18	0.07	0.07	0.45	0.03	8.16	0.27	0.61	0.06	83.68	87.13	-30.78	94.95	0.53	37.74	0	0.03	0.61	0	0.06	0.01	0	79.39	33.62	0	0.01	46.77	0.33	0.02	0	0.03	0.14	0	0	0	8.77	7.33	-0.88	51.52	90.67	851.66	595.9	1003.85	760	881.32	635.89	971.65	627.98
11.878	0	0.16	0.09	0.06	0.35	0.03	8.54	0.2	0.79	0.11	82.92	80.85	-27.05	95.9	0.49	30.22	0	0.04	0.79	0	0.11	0.02	0	81.04	24.73	0	0.01	37.17	0.37	0.02	0	0.04	0.13	0	0	0	7.09	6.24	0.27	52.85	86.86	854.27	595.85	1002.69	755.76	884.71	633.7	971.35	627.52
11.911	0	0.2	0.11	0.09	0.28	0.03	15.22	0.15	1.22	0.16	69.55	77.17	-31.23	96.41	0.55	23.04	0	0.05	1.22	0	0.16	0.04	0	85.45	40.74	0	0.01	33.56	0.25	0.02	0	0.01	0.15	0	0	0	10.46	5.54	-0.49	53.48	85.37	856.34	590.17	1001.63	746.96	885.54	629.04	970.53	620.97
11.945	0	0.24	0.12	0.12	0.24	0.03	21.24	0.12	1.41	0.23	57.52	74.98	-34.67	95.73	0.54	18.2	0	0.07	1.41	0	0.23	0.04	0	88.79	48.76	0	0.01	35.71	0.14	0.01	0	0.02	0.14	0.01	0	0	9.03	6.45	-0.7	53.96	85.64	860.07	587.72	1003.02	741.43	887.85	626.07	973.07	617.58
11.978	0	0.36	0.12	0.19	0.25	0.03	23	0.13	1.65	0.15	54	74.22	-41.74	95.71	0.45	19.68	0	0.16	1.65	0	0.15	0.03	0	86.82	61.45	0	0.01	57.54	0.13	0.01	0	0.02	0.14	0.04	0	0	9.22	6.48	1.79	56.57	83.48	862.24	587.33	1001.95	737.26	891.02	623.91	974.28	617.86
12.011	0	0.49	0.11	0.19	0.27	0.03	19.61	0.14	1.48	0.07	60.78	73.47	-45.94	97.24	0.43	22.27	0	0.24	1.48	0	0.07	0.02	0.02	83.74	61.76	0	0.01	80.01	0.12	0.01	0	0.01	0.14	0.09	0	0	13.91	4.19	-0.37	59.36	86.74	866.42	585.6	1002.83	732.04	890.61	624.29	976.83	614.79
12.045	0	0.38	0.1	0.18	0.3	0.03	17.74	0.16	1.27	0.04	64.51	75.81	-42.65	97	0.51	25.03	0	0.32	1.27	0	0.04	0.01	0.15	82.52	61.01	0	0.01	67.76	0.06	0.01	0	0.11	0.12	0.09	0	0	18.87	4.62	-0.4	62.7	86.73	868.69	585.17	1001.05	727.57	890.88	624.29	977.02	614.19
12.078	0	0.39	0.09	0.2	0.35	0.03	13.9	0.2	0.84	0.02	72.21	74.11	-42.76	93.35	0.78	29.24	0	0.63	0.84	0	0.02	0	0.14	77.18	64.05	0	0.01	72.05	0.06	0.01	0	0	0.11	0.12	0	0	18.36	8.79	0.37	64.59	90.07	870.92	581.8	1002.36	721.8	891.58	621.44	980.99	610.57
12.112	0	0.48	0.09	0.24	0.36	0.03	12.13	0.2	0.97	0.02	75.73	80.16	-44.54	90.7	0.97	29.1	0	0.87	0.95	0	0.02	0	0.29	71.95	70.13	0	0.01	81.61	0.07	0.01	0	0.01	0.12	0.16	0	0	20.57	10.61	0.48	65.84	85.37	870.32	581.35	1001.55	721.2	893.53	622.59	977.87	609.34
12.145	0	0.65	0.11	0.33	0.32	0.03	11.08	0.17	1.52	0.02	77.84	86.13	-46.72	90.36	1.52	24.76	0	1.08	0.86	0	0.02	0	0.61	64.9	79.79	0	0.01	91.31	0.07	0.02	0.01	0	0.12	0.28	0	0	21.16	10.81	0.91	66.06	86.16	872.29	581.96	1002.74	720.95	894.93	622.76	980.19	610.34
12.178	0	0.75	0.11	0.37	0.31	0.03	10.38	0.17	1.76	0.04	79.23	90.28	-47.68	91.78	1.76	23.41	0	1.19	1.23	0	0.04	0	1.31	61.82	82.8	0	0.02	97.65	0.06	0.02	0.01	0	0.13	0.4	0	0	23.81	9.94	1.43	65.37	86.93	873.74	581.15	1004.3	720.51	896.35	622.4	982.45	610.37
12.212	0	0.78	0.12	0.38	0.27	0.03	8.37	0.14	2.18	0.06	83.26	87.43	-45.57	82.13	2.18	19.91	0.01	0.87	1.72	0	0.06	0.01	1.77	55.53	83.7	0	0.02	97.56	0.05	0.03	0.03	0	0.15	0.5	0	0	19.83	14.37	2.95	66.76	85.47	875.38	581.88	1004.93	718.7	899.29	622.1	983.98	610.62
12.245	0	0.88	0.15	0.38	0.22	0.03	6.8	0.11	3.99	0.03	86.4	78.05	-43.42	78.44	3.99	11.42	0.01	0.83	1.38	0	0.03	0	1.53	46.77	84.9	0	0.04	97.69	0.03	0.03	0.04	0	0.15	0.46	0	0	21.68	15.54	-0.3	68.81	89.65	875.13	581.31	1003.15	716.74	894.21	623.05	982.62	608.21
12.278	0	1	0.18	0.45	0.17	0.03	5.65	0.08	4.74	0.02	88.7	64.42	-41.42	92.6	4.74	3.41	0.01	0.52	1.5	0	0.02	0	1.24	37.89	90.8	0	0.09	95.98	0.02	0.03	0.08	0.01	0.17	0.49	0	0	28.16	9.36	1.72	69.57	82.13	877.57	583.55	1003.06	718.45	900.19	623.96	981.51	612.5
12.312	0	1.07	0.2	0.51	0.15	0.03	2.9	0.07	4.37	0.02	94.2	64.09	-37.43	92.99	4.37	1.07	0.02	0.31	0.84	0	0.01	0	0.96	23.42	94.04	0	0.22	96.17	0.01	0.04	0.14	0.02	0.18	0.57	0	0	23.94	9.08	-1.01	69.08	81.05	878.47	584.42	1002.94	718.28	899.52	624.12	979.53	611.17
12.345	0	1.15	0.2	0.55	0.15	0.03	2.62	0.07	3.98	0.02	94.75	67.58	-37.49	66.75	3.98	0.26	0.02	0.18	0.89	0.01	0.01	0	1.8	20.72	96.45	0	1.01	98.49	0.01	0.04	0.16	0.03	0.16	0.69	0	0	22.89	18.52	-0.34	68.7	76.19	879.48	585.92	1001.09	716.59	902.07	624.17	977.29	611.99
12.379	0	1.16	0.21	0.56	0.16	0.03	1.84	0.07	5.1	0.05	96.32	71.67	-34.66	77.28	5.1	0.13	0.05	0.1	2.4	0.01	0.03	0	3.55	12.31	97.46	0	2.66	99.78	0	0.04	0.29	0.32	0.21	0.98	0	0	21.66	15.88	1.93	66.57	78.68	880.53	588.1	1001.29	715.95	902.84	626.79	980.49	614.15
12.412	0	1.14	0.21	0.56	0.17	0.03	1.62	0.07	6.62	0.09	96.75	73.91	-33.51	64.66	6.62	0.06	0.09	0.06	3.08	0.03	0.09	0	4.07	8.22	98.26	0	4.39	99.67	0	0.05	0.51	0.01	0.21	1.06	0	0	24.95	18.98	1.54	65.39	85.86	878.23	587.12	1001.72	716.02	898.59	630.41	982.6	612.67
12.445	0	1.06	0.22	0.53	0.2	0.03	1.99	0.09	10.48	0.29	96.03	79.37	-33.67	91.35	10.48	0.03	0.12	0.03	4.93	0.04	0.29	0.01	4.72	8.6	98.02	0	8.24	99.62	0	0.05	0.47	0.01	0.25	1.4	0	0	31.47	10.22	-1.96	65.2	91.79	880.11	588.61	999.13	715.07	892.55	631.47	982.7	614.18
12.479	0	1.03	0.24	0.52	0.23	0.03	1.81	0.09	12.04	0.31	96.37	80.87	-32.67	87.37	12.04	0.02	0.3	0.02	5.33	0.06	0.31	0.05	8.01	5.35	98.06	0	15.34	99.24	0	0.08	0.78	0.02	0.33	2.35	0	0	27.96	12.33	-1.01	65.5	85.58	879.44	588.68	999.81	716.48	896.45	630.65	980.4	614.01
12.512	0	1.07	0.3	0.54	0.26	0.03	1.66	0.08	9.68	0.6	96.68	76.56	-32.3	78.87	9.68	0.02	0.6	0.01	4.72	0.12	0.22	0.07	16.75	5.42	98.38	0	29.64	98.2	0	0.08	1.02	0.04	0.42	4.18	0	0	27.96	15.41	-0.58	65.95	83.54	880.49	589.13	999.61	715.46	898.24	630.66	980.15	614.2
12.545	0	1.03	0.39	0.51	0.3	0.03	1.75	0.09	11.45	0.6	96.5	78.3	-32.9	88.17	11.45	0.02	0.6	0	3.21	0.23	0.06	0.03	17.13	5.42	97.86	0	36.1	97.39	0	0.08	1.19	0.41	0.52	6.87	0	0	30.18	11.96	-1.8	66.34	83.22	880.29	592.44	997.21	716.79	896.44	634.55	977.72	616.64
12.579	0	1.01	0.67	0.47	0.37	0.03	2.02	0.1	14.46	1.38	95.97	82.31	-33.85	80.73	14.46	0.02	1.38	0	2.83	0.37	0.02	0.03	24.03	5.31	97.45	0	43.5	98.01	0.01	0.08	2.54	0.94	0.83	11.98	0	0	31.21	14.84	-0.61	66.3	85.3	879.73	590.87	998.64	716.18	896.8	635.07	979.77	615.28
12.612	0	1	1.06	0.45	0.33	0.03	1.88	0.1	13.66	1.41	96.25	81.26	-33.23	75.29	13.66	0.03	1.41	0	2.55	0.42	0.01	0.02	27.98	5.3	95.88	0	36.11	97.93	0.01	0.09	2.5	0.36	1	16.47	0	0	26.42	16.43	-1.39	66.2	79.55	879.52	591.51	996.64	715.53	898.02	632.76	975.54	614.93
12.645	0	0.98	1.21	0.42	0.3	0.03	1.67	0.09	12.48	1.52	96.66	78.93	-32.41	80.26	12.48	0.04	1.52	0	1.57	0.24	0.01	0.01	15.13	5.23	93.24	0	33.33	97.29	0.01	0.07	2.78	0.44	1.25	17.88	0	0	31.22	14.99	-4.03	66.38	74.71	881.57	595.95	991.78	713.95	897.75	636.39	970.09	617.72
12.679	0	0.91	1.71	0.38	0.28	0.03	1.51	0.09	10.35	1.69	96.57	69.23	-30.06	88.42	10.35	0.06	1.69	0	1.78	0.16	0.01	0.02	10.48	6.51	89.42	0.01	35.15	93.08	0.01	0.06	2.68	0.37	1.65	21.5	0	0	30.54	11.84	-0.5	66.29	79.1	882.15	593.13	993.11	711.51	897.93	631.76	975.73	617.47
12.712	0	0.7	1.63	0.37	0.26	0.03	1.55	0.08	8.95	1.93	96.75	58.13	-25.85	92.64	8.95	0.07	1.93	0	1.62	0.13	0.01	0.06	7.28	8.37	88.47	0.01	32.93	73.8	0.01	0.06	3.13	0.25	1.73	21	0	0	28.56	9.33	-2.38	65.41	75.37	882.35	593.83	991.6	711.16	898.1	631.28	972.08	616.92
12.746	0	0.36	1.48	0.36	0.25	0.04	2.34	0.09	11.73	2.46	95.32	63.75	-18.03	93.76	11.73	0.09	2.46	0	2.64	0.13	0.07	0.25	4.32	13.56	88.63	0.01	23.23	32.26	0.02	0.06	2.24	0.03	2.27	20.34	0	0	30.33	8.45	0.07	64.37	78.92	883.92	592.8	992.63	709.18	898.74	629.35	976.8	617.75
12.779	0	0.44	1.44	0.35	0.28	0.04	4.03	0.12	17.73	3.19	91.94	78.31	-25.57	92.47	17.73	0.08	3.19	0	2.45	0.18	0.15	0.22	4.19	17.61	91.58	0.02	15.08	49.04	0.02	0.07	1.56	0.08	2.53	20.1	0	0	28.92	9.46	-0.66	63.45	80.44	882.73	591.71	994.86	711.42	898.2	629.93	977.49	616.36
12.812	0	0.6	1.05	0.38	0.29	0.03	4.74	0.12	18.89	3.31	90.52	82.19	-32.27	91.76	18.89	0.09	3.31	0	2.1	0.24	0.51	0.24	4.25	19.08	93.47	0.02	13.24	69.85	0.02	0.06	1.59	0.06	2.25	16.9	0	0	26.51	9.95	2.23	63.28	81.87	880.84	589.62	996.49	711.19	899.18	629.06	979.87	615.22
12.846	0	0.77	0.96	0.36	0.27	0.04	4.77	0.12	18.51	3.81	90.45	80.07	-36.02	87.16	18.51	0.1	3.81	0	1.78	0.35	1.22	0.12	3.12	20.59	92.13	0.03	12.31	88.19	0.09	0.09	1.73	0.21	3.41	16.71	0	0	29.9	12.42	1.49	64.19	84.05	881.73	591.68	999.35	715.32	899.79	633.78	982.19	617.22
12.879	0	0.81	0.86	0.36	0.34	0.04	5.63	0.15	24.58	3.76	88.75	89.69	-39.44	78.31	24.58	0.09	3.76	0	1.38	0.4	1.11	0.04	2.46	17.66	94.35	0.04	12.97	95.67	0.07	0.09	2.22	0.18	2.8	15.21	0	0	23.85	15.58	0.94	66.6	85.47	880.31	590.36	1000.39	716.75	898.35	630.43	982.63	616.23
12.912	0	0.8	0.53	0.35	0.39	0.03	5.85	0.18	27.81	3.35	88.31	92.64	-40.05	82.73	27.81	0.05	3.35	0	1.04	0.38	0.41	0.01	3.05	15.11	95.76	0.04	14.79	97.04	0.06	0.07	2.91	0.31	2.36	10.49	0	0	21.05	14.17	1.88	67.89	81.01	879.47	588.73	1001.12	717.04	901.04	627.98	980.97	614.78
12.946	0	0.8	0.37	0.36	0.4	0.03	5.39	0.18	28.21	2.32	89.22	93.32	-40.25	87.68	28.21	0.03	2.32	0	0.7	0.17	0.1	0	1.39	13.02	97.17	0.03	15.52	97.93	0.03	0.04	3.43	0.33	1.59	6.68	0	0	24.45	12.19	1.78	67.66	86.25	878.67	587.04	1002.62	717.88	898.7	627.92	983.89	614.38
12.979	0	0.86	0.3	0.39	0.38	0.03	4.27	0.15	24.67	2.06	91.47	91.93	-39.51	93.68	24.67	0.03	2.06	0.01	0.47	0.07	0.02	0	0.51	11.32	97.33	0.02	18.54	98.94	0.02	0.03	3.19	0.16	1.18	4.67	0	0	21.97	8.52	-0.18	68.21	87.4	879.67	586.49	1002.52	715.88	897.4	627.79	983.35	611.91
13.012	0	0.99	0.26	0.46	0.32	0.03	2.9	0.11	16.24	1.62	94.19	85.76	-37.77	93.85	16.24	0.02	1.62	0.01	0.42	0.04	0	0	0.05	11.03	97.62	0.01	26.91	99.43	0.01	0.02	3.18	0.12	0.87	3.02	0	0	23.92	8.37	-2.72	68.01	85.83	879.58	587.48	1000.82	716.49	895.74	628.74	979.92	611.96
13.046	0	1.08	0.23	0.49	0.26	0.03	2.49	0.09	11.29	1.36	95.02	80.17	-37.31	93.21	11.29	0.02	1.36	0.01	0.35	0.01	0	0	0	12.48	97.01	0.01	23.88	99.43	0.01	0.02	2.1	0.12	0.5	1.68	0	0	23.14	8.9	-1.92	67.61	84.63	878.86	587.2	1000.51	716.47	896.34	628.15	979.4	611.93
13.079	0	1.08	0.22	0.48	0.22	0.03	2.41	0.08	9.41	1.3	95.18	76.43	-36.82	92.59	9.41	0.03	1.3	0.02	0.34	0.01	0	0	0	14.21	94.81	0.01	17.28	98.57	0.01	0.01	1.56	0.02	0.42	1.05	0	0	19.72	9.37	-0.72	67.94	85.61	877.45	586.69	1000.39	717.11	895.6	625.9	980.14	612.42
13.113	0	0.82	0.21	0.45	0.2	0.03	2.45	0.08	9.41	1.32	95.1	67.1	-32.71	85.95	9.41	0.06	1.32	0.04	0.5	0	0.02	0.01	0	15.08	92.8	0	10.03	80.77	0	0.02	1.45	0.04	0.26	0.48	0	0	23.17	12.94	0.22	66.04	84.86	874.97	583.18	1003.53	719.39	897.24	626.13	980.51	609.77
13.146	0	0.81	0.2	0.43	0.18	0.03	2.27	0.07	6.46	1.57	95.46	56.83	-31.42	86.47	6.46	0.08	1.57	0.05	0.82	0.01	0.06	0.04	0.06	16.68	90.29	0	4.98	77.88	0.01	0.02	1.98	0.03	0.21	0.28	0	0	21.93	12.73	-0.36	65.22	82.87	873.53	582.69	1003.01	720.77	896.78	624.59	978.27	609.55
13.179	0	0.48	0.2	0.32	0.16	0.03	1.55	0.07	4.99	1.42	96.91	33.74	-20.81	92.39	4.99	0.21	1.42	0.04	0.83	0.01	0.13	0.06	0.09	14.28	79.95	0	1.64	47.16	0.01	0.03	1.43	0.04	0.19	0.26	0	0	22.97	9.52	-1.39	66.28	88.62	874.67	583.97	1001.85	719.76	892.97	625.09	980.46	610.96
13.213	0	0.29	0.2	0.14	0.16	0.03	0.68	0.07	4.83	0.98	98.65	6.3	-8.38	90.73	4.83	0.52	0.98	0.04	0.87	0.01	0.18	0.05	0.26	7.79	54.91	0	0.58	28.57	0.01	0.04	0.91	0.12	0.1	0.31	0	0	20.34	10.59	-2.17	65.24	90.94	873.1	582.32	1003.24	720.55	891.3	624.78	980.81	608.65
13.246	0	0.23	0.2	0.09	0.15	0.03	0.54	0.07	4.27	0.88	98.92	2.18	-3.73	92.79	4.27	1.03	0.88	0.03	0.99	0.03	0.27	0.09	0.39	8.76	41.73	0	0.21	20.94	0.01	0.04	0.69	0.07	0.11	0.31	0	0	16.34	9.23	-1.31	63.75	90.51	872.78	583.55	1003.31	722.87	891.61	622.5	981.42	611.26
13.279	0	0.17	0.18	0.05	0.16	0.03	0.35	0.07	3.85	0.49	99.31	0.57	0	89.29	3.85	3.35	0.49	0.03	0.64	0.03	0.11	0.07	0.35	8.01	23.88	0	0.07	12.19	0.01	0.06	0.53	0.19	0.1	0.35	0	0	15.36	11.4	0.09	59.58	87.24	872.36	584.52	1001.99	722.82	893.32	622.14	980.04	612.66
13.313	0	0.17	0.16	0.03	0.18	0.03	0.22	0.09	2.88	0.24	99.55	0.78	0	86.64	2.88	8.23	0.24	0.03	0.99	0.04	0.14	0.16	0.35	6.23	12.3	0	0.03	23.9	0.01	0.07	0.36	0.34	0.1	0.43	0	0	14.4	12.65	-1.38	55.48	85.82	871.83	586.92	999.39	723.49	891.51	623.65	976.78	614
13.346	0	0.2	0.12	0.04	0.28	0.03	0.2	0.15	1.92	0.19	99.44	14.66	-2.16	91.84	1.92	21.76	0.17	0.03	1.83	0.05	0.19	0.42	0.27	9.1	11.55	0	0.02	49.65	0.01	0.08	0.29	0.46	0.1	0.44	0	0	6.26	9.89	-1.25	54.29	89.6	870.2	589.72	998.85	725.75	888.51	625.51	977.59	615.9
13.38	0	0.12	0.06	0.03	0.64	0.03	0.13	0.42	1.37	0.15	98.73	47.96	-0.92	93.56	1.37	47.17	0.07	0.03	1.28	0.02	0.15	0.36	0.03	11.78	6.28	0	0.01	45.15	0.01	0.08	0.1	0.05	0.08	0.28	0	0	4.82	8.62	-0.69	53.07	95.81	869.72	593.13	997.25	727.93	884.49	626.48	980.13	620.78
13.413	0	0.06	0.03	0.03	1.67	0.03	0.1	1.4	1.28	0.11	96.67	74.4	0	94.07	1.27	76.41	0.05	0.05	1.28	0.01	0.11	0.66	0	16.57	3.05	0	0	30.2	0.01	0.14	0.06	0.09	0.08	0.21	0	0	-0.24	8.18	-0.38	50.15	95.07	869.15	595.73	995.97	729.14	884.14	627.57	979.09	622.84
13.446	0	0.04	0.02	0.03	2.28	0.03	0.1	2.08	1.28	0.1	95.44	73.35	0	94.1	0.97	86.28	0.04	0.07	1.28	0.01	0.1	0.66	0	19.65	2.58	0	0.01	16.58	0.01	0.19	0.05	0.07	0.08	0.09	0	0	-2.62	8.16	0.2	47.5	95.03	867.48	600.76	992.87	732.42	882.16	630.92	977.15	628.09
13.48	0	0.03	0.02	0.03	2.8	0.03	0.11	2.74	0.68	0.09	94.4	88.71	0	95.65	0.5	93.09	0.02	0.1	0.68	0	0.09	0.96	0	25.9	1.89	0	0	2.72	0.03	0.6	0.02	0.09	0.1	0.03	0	0	-5.73	6.55	-0.69	46.14	93.39	866.74	601.23	993.04	733.74	882.03	630.48	975.4	628.59
13.513	0	0.03	0.02	0.03	3.05	0.03	0.13	3.13	0.79	0.12	93.74	93	0	92.93	0.28	95.93	0.02	0.15	0.79	0	0.12	1.69	0	29.59	1.23	0	0	4.22	0.06	1.27	0.02	0.08	0.1	0	0	0	-5.3	9.12	-0.82	44.58	94.71	867.47	605.45	994.19	738.23	882.23	634.99	976.92	633.06
13.546	0	0.03	0.02	0.03	3.04	0.03	0.14	3.2	0.77	0.18	93.61	93.95	0	91.37	0.2	95.89	0.01	0.18	0.77	0	0.18	1.46	0	31.59	1.07	0	0	5.4	0.05	1.88	0.02	0.06	0.09	0	0	0	-8.67	10.2	-1.48	42.64	90.1	866.13	609.31	993.74	742.91	883.25	638.22	973.33	636.4
13.58	0	0.03	0.02	0.03	2.83	0.03	0.13	3.32	0.73	0.22	93.35	91.68	0	92.44	0.16	93.68	0.01	0.19	0.73	0	0.22	2.28	0	29.51	0.88	0	0	5.92	0.11	5.09	0.02	0.07	0.11	0	0	0	-10.87	9.48	-1.04	41.96	94.69	865.01	612.12	993.4	745.3	880.45	640.6	975.14	640.26
13.613
13.646
13.68
13.713
13.747
13.78
13.813
13.847
13.88
13.913
13.947
13.98
14.013
14.047	0	0.03	0.02	0.02	4.19	0.04	0.11	10.54	11.06	4.13	78.92	80.06	0	83.14	11.06	94.65	0.02	0.61	7.45	4.13	0.14	0.05	6.43	15.98	0.64	0	0.48	9.72	0.31	22.36	0.03	7.35	0.68	0	0	0	-10.64	14.02	3.93	36.3	118.12	827.54	647.39	1006.44	834.89	861.22	680.1	978.66	692.69
14.08	0	0.03	0.02	0.02	4.58	0.03	0.07	8.92	6.49	1.44	82.15	83.24	0	88.42	12.63	96.17	0.01	0.4	3.88	1.44	0.1	0.04	2.78	6.49	0.45	0	0.19	17.1	0.39	15.05	0.03	12.8	0.63	0	0	0	-10.28	11.84	5.8	35.63	112.33	825.04	645.97	1006.92	838.4	864.34	680.92	976.43	688.25
14.114	0	0.03	0.02	0.02	5.11	0.03	0.06	7.19	3.93	0.74	85.62	82.08	0	91.18	15.6	96.39	0.01	0.59	3.86	0.74	0.12	0.03	4.18	3.93	0.81	0	0.18	15.88	1.13	6.03	0.01	5.94	1.05	0	0	0	-11.07	10.32	3.31	35.74	116.82	824.3	645.52	1006.95	838.79	859.5	681.7	976.24	686.04
14.147	0	0.03	0.02	0.02	5.49	0.03	0.06	7.66	3.87	0.67	84.67	83.29	0	89.34	16.16	97.52	0.01	0.73	3.87	0.67	0.16	0.03	2.75	2.02	0.79	0	0.2	15.8	1.59	5.85	0.01	1.64	0.88	0	0	0	-12.01	11.37	3.05	35.67	116	823.68	645.84	1006.48	839.09	859.17	681.22	975.03	686.8
14.18	0	0.03	0.02	0.02	5.39	0.03	0.05	7.15	4.22	1.19	85.71	80.73	0	86.66	14.78	97.97	0.01	1	4.22	1.23	0.21	0.03	3.98	1.19	0.78	0.01	0.18	13.19	1.96	4.71	0.01	2.08	1.02	0	0	0	-9.36	12.64	4.41	35.95	118.89	819.37	643.36	1006.95	842.14	857.28	678.84	975.82	688
14.214	0	0.02	0.02	0.02	5.41	0.04	0.05	7.08	3.2	0.79	85.83	65.93	0	91.13	13.69	98.33	0	1.27	5.4	0.98	0.4	0.04	4.57	0.79	0.5	0.01	0.14	3.2	3.22	4.93	0	0.96	1.17	0	0	0	-5.24	10.35	2.87	36.31	122.41	816.46	645.03	1003.93	844.57	850.96	684.05	973.3	687.86
14.247	0	0.02	0.01	0.02	5.42	0.04	0.05	7.2	0.82	0.47	85.59	67.79	0	85.91	12.79	98.57	0.01	1.72	8	1.27	0.56	0.08	7.14	0.47	0.31	0.01	0.16	0.82	4.02	5.57	0	0.28	1.41	0	0	0	-7.7	12.96	4.42	35.89	119.48	814.22	646.3	1002.19	846.14	852	683.15	971.27	690.22
14.28	0	0.02	0.01	0.02	5.24	0.05	0.04	7.13	0.37	0.37	85.75	66.86	0	90.81	11.23	98.65	0	2.37	9.04	1.08	0.39	0.1	7.03	0.37	0.22	0.01	0.17	0.35	3.42	6.13	0	0.43	1.51	0	0	0	-10.12	10.55	2.28	36.04	124.66	808.87	646.86	999.61	847.61	843.42	684.2	967.86	691.63
14.314	0	0.02	0.01	0.02	5.35	0.05	0.04	7.62	0.42	0.42	84.75	65.76	0	87.88	10.52	99	0	3.86	10.76	0.98	0.33	0.09	10.79	0.42	0.18	0.01	0.18	0.31	2.46	6.75	0	0.11	1.73	0	0	0	-9.52	12.09	3.6	35.89	123.05	805.26	648.27	996.12	850.36	841.98	685.24	964.8	692.74
14.347	0	0.03	0.01	0.02	6.11	0.06	0.04	8.8	0.74	0.47	82.39	64.64	0	92.25	10.42	99.2	0	7.77	13.64	1.09	0.27	0.07	17.07	0.47	0.16	0.01	0.2	0.74	1.64	6.51	0	0.1	1.84	0	0	0	-11.23	9.62	2.75	36.02	126.98	799.74	648.23	993.17	851.12	835.02	685.01	961.63	694.66
14.381	0	0.04	0.01	0.02	7.63	0.06	0.04	10.91	3.91	0.61	78.17	69.21	0	93.62	9.04	99.5	0	14.71	11.87	1.08	0.32	0.05	19.37	0.61	0.13	0.01	0.23	3.91	1.28	6.36	0	0.05	1.71	0	0	0	-8.49	8.57	2.13	36.67	131.85	795.09	651.92	989.77	856.27	827.92	690.49	959.49	698.95
14.414	0	0.06	0.01	0.02	11.35	0.06	0.04	16.66	2.76	0.5	66.67	67.36	0	90.15	8.92	99.59	0	25.94	12.83	1.44	0.25	0.03	31.78	0.5	0.08	0.01	0.25	2.76	1.07	6.93	0	0.02	1.91	0	0	0	-13.21	10.93	3.78	37.08	138.03	788.73	643.49	994.38	858.84	825.95	681.52	963.52	692.81
14.447	0	0.07	0.01	0.02	15.01	0.06	0.04	21.96	1.86	0.46	56.08	65.72	0	86.9	9.22	99.58	0	33.9	12.41	1.41	0.23	0.02	29.83	0.46	0.06	0.01	0.25	1.86	0.9	6.88	0	0.1	2.01	0	0	0	-6.71	12.54	4.23	36.85	131.13	786.14	644.57	991.26	862.79	826.83	684.55	957.66	693.44
14.481	0	0.11	0.01	0.02	21.28	0.07	0.04	30.26	2.49	0.57	44.74	66.87	0	93.54	8.84	99.58	0	44.93	14.08	1.52	0.23	0.02	34.53	0.57	0.08	0.01	0.38	2.49	0.76	6.6	0	0.05	2.08	0.02	0	0	-6.27	8.64	1.19	37.16	132.89	781.8	644.45	988.85	863.35	819.26	686.88	952	693.11
14.514	0	0.13	0.01	0.02	26.4	0.09	0.04	37.38	1.19	0.5	37.62	64.64	1.95	88.29	10.76	99.66	0	50.57	19.21	1.23	0.18	0.01	37.55	0.5	0.08	0.02	0.47	1.19	0.72	6.63	0	0.05	2.39	0	0	0	-7.25	11.9	1.98	37.07	130.46	778.45	645.53	986.29	866.06	818.41	687.43	948.73	693.58
14.547	0	0.15	0.01	0.02	33.36	0.07	0.05	46.29	2.01	0.45	28.71	66.21	0	76.57	13.54	99.7	0	56.58	14.73	1.17	0.18	0	46.23	0.45	0.1	0.02	0.64	2.01	0.71	6.62	0	0.01	2.48	0.02	0	0	-6.13	16.08	3.3	37.16	125.95	776.36	646.13	983.45	867.35	819.58	688.4	945.45	692.89
14.581	0	0.16	0.01	0.02	36.48	0.07	0.05	51.68	2.64	0.28	23.32	67.44	0	81.46	15.03	99.75	0	59.25	13.35	1.03	0.17	0	44.38	0.28	0.08	0.02	0.66	2.64	0.73	7.59	0	0.03	3.12	0	0	0	-8.52	14.6	2.73	37.35	131	772.1	645.58	979.53	866.05	812.44	687.02	943.32	692.51
14.614	0	0.2	0.01	0.02	46.37	0.06	0.05	62.38	1.23	0.29	12.62	65.05	0	89.39	17.6	99.83	0	67.23	8.64	0.82	0.12	0	45.88	0.29	0.06	0.02	0.71	1.23	0.77	7.47	0	0.01	3.16	0	0	0	-5.28	11.35	2.38	37.98	132.96	767.82	642.91	978.67	866.01	808.6	684.43	941.12	695.19
14.647	0	0.17	0.01	0.02	44.03	0.05	0.06	60.91	1.81	0.25	14.09	66.09	0	84.97	19.52	99.82	0	63.39	5.92	0.78	0.14	0.01	39.45	0.25	0.05	0.02	0.59	1.81	0.76	7.92	0	0.01	3.23	0	0	0	-7.77	13.34	3.94	38.21	132.01	765.09	638.78	976.64	863.42	808.35	679.41	939.98	689.43
14.681	0	0.14	0.01	0.02	38.45	0.06	0.06	55.97	2.55	0.38	19.03	67.39	0	91.43	20.17	99.81	0	57.6	7.98	0.69	0.33	0.03	32.27	0.38	0.1	0.02	0.51	2.55	0.61	8.18	0	0.06	3.62	0	0	0	-2.81	10.16	2.51	38.99	134.21	765.79	637.8	976.22	861.83	805.64	684.42	939.85	684.73
14.714	0	0.15	0.01	0.02	40.21	0.05	0.05	57.22	2.73	0.37	17.78	67.79	0	92.31	19.26	99.87	0	60.18	6.12	0.44	0.57	0.09	21.59	0.37	0.1	0.01	0.36	2.73	0.6	7.67	0	0.02	3.48	0	0	0	-2.82	9.57	3.69	39.32	133.54	765.83	636.58	973.52	858.33	805.97	678.58	939.27	686.7
14.748	0	0.13	0.01	0.02	35.7	0.05	0.06	52.52	6.74	0.53	22.48	74.34	0	95.04	20.39	99.83	0	54.94	7.55	0.47	1.52	0.18	14.22	0.53	0.08	0.01	0.23	6.74	0.36	7.25	0	0.02	3.36	0	0	0	-4.21	7.24	4.51	40.46	129.88	767.15	620.37	976.33	843.64	810.48	663.05	940.22	669.2
14.781	0	0.12	0.01	0.02	28.65	0.05	0.05	41.53	6.37	0.79	33.47	80.95	0	93.76	16.07	99.78	0	50.17	6.37	0.34	1.23	0.13	4.98	0.79	0.14	0.01	0.15	11.56	0.34	5.78	0	0.01	3.08	0	0	0	-5.29	8.45	5.61	40.78	127.97	767.87	618.42	976.09	840.03	812.8	660.23	940.57	667.56
14.814	0	0.09	0.01	0.02	14.34	0.04	0.04	20.47	3.83	0.88	59.07	93.41	0	92.5	11.62	99.68	0	31.57	3.83	0.22	0.88	0.09	0.81	1.12	0.34	0.01	0.09	26.65	0.33	4.55	0	0.03	2.6	0	0	0	5.5	9.44	4.61	42.84	132.18	772.32	611.94	979.83	832.54	813.85	662.2	946.02	660.63
14.848	0	0.08	0.01	0.02	8.9	0.04	0.04	11.92	3.04	0.58	76.17	97.96	0	95.93	8.96	99.37	0	20.15	3.04	0.12	0.58	0.06	0	1.29	0.71	0.01	0.04	42.12	0.44	3.52	0.01	0.02	2.29	0	0	0	3.31	6.2	4.5	43.86	127.17	775.7	602.14	982.67	824.31	819.13	648.04	946.26	651.36
14.881	0	0.06	0.01	0.02	4.62	0.04	0.03	5.75	2.53	0.56	88.5	99.06	0	95.71	5.56	98.06	0	6.38	2.53	0.09	0.56	0.08	0	1.54	1.44	0.01	0.02	53.19	0.49	2.88	0.01	0.12	2.16	0	0	0	8.02	6.48	7.11	45.68	128.26	779.13	596.74	984.68	817.41	824.04	642.04	952.07	649.72
14.914	0	0.05	0.01	0.02	3.58	0.04	0.03	4.26	2.96	0.53	91.48	95.92	0	95.93	4.01	95.48	0	3.26	2.96	0.09	0.53	0.11	0	1.57	2.16	0.01	0.01	37.14	0.61	2.53	0.01	0.01	2.31	0	0	0	7.83	6.19	8.01	46.9	125.44	786.34	590.38	989.35	808.02	832.16	634.68	957.3	643.29
14.948	0	0.03	0.02	0.02	2.71	0.03	0.04	2.89	2.61	0.32	94.22	67.87	0	95.02	2.61	90.08	0	1.24	2.34	0.04	0.32	0.18	0	2.79	2.14	0	0.01	12.56	0.86	1.72	0.01	0.05	1.92	0	0	0	6.1	7.26	6.71	48.06	125.89	794.26	582.89	997.89	799.55	838.81	630.68	964.68	632.6
14.981	0	0.04	0.02	0.03	1.76	0.03	0.05	1.65	2.8	0.29	96.48	32.63	0	96.02	1.85	78.32	0	0.43	2.8	0.03	0.29	0.31	0	3.28	3.29	0	0.01	5.99	1.07	1.24	0.01	0.02	1.84	0	0	0	7.96	6.08	6.76	48.07	115.81	797.77	581.44	998.27	797.28	845.36	627.47	961.14	630.51
15.014	0	0.04	0.03	0.03	1.46	0.04	0.05	1.27	3.34	0.17	97.08	25.72	0	97.43	1.2	73.21	0	0.2	3.34	0.02	0.17	0.26	0	3.82	6.93	0	0.01	6.54	1.45	0.98	0.01	0.01	1.85	0	0	0	13.21	3.82	6.2	49.65	120.2	808.35	577.11	1005.72	790.06	851.79	624.37	971.96	626.88
15.048	0	0.05	0.03	0.03	1.19	0.03	0.07	0.95	2.81	0.13	97.62	20	0	94.31	0.96	66.8	0	0.12	2.81	0.01	0.13	0.34	0	7.78	8.24	0	0	9.28	1.95	0.65	0.01	0.02	1.58	0	0	0	10.43	7.97	6.88	50.99	113.59	810.11	577.39	1005.72	787.03	856.42	625.41	970.01	624.74
15.081	0	0.05	0.03	0.03	1.3	0.03	0.07	1.05	2.11	0.1	97.4	23.46	0	96.65	0.87	69.33	0	0.13	2.11	0.01	0.1	0.24	0	8.57	4.9	0	0	9.29	1.9	0.47	0.01	0.02	1.36	0	0	0	10.1	5.19	6.47	52.83	111.32	812.02	576.73	1004.13	783.14	857.17	623.26	968.49	623.11
15.115	0	0.05	0.04	0.03	1.13	0.03	0.13	0.86	1.17	0.09	97.73	32.14	0	98.35	0.62	65.1	0	0.11	1.17	0.01	0.09	0.22	0	18.94	4.63	0	0	7.37	1.78	0.2	0.01	0.01	0.93	0	0	0	11.94	1.57	6.5	54.39	117.12	820.96	576.29	1010.41	779.55	862.06	621.97	979.17	623.73
15.148	0	0.05	0.03	0.03	1.35	0.03	0.21	1.06	1.29	0.08	97.3	61.56	0	97.9	0.68	70.09	0	0.16	1.29	0.01	0.08	0.24	0	29.1	4.63	0	0	8.2	2.03	0.13	0	0.01	0.84	0	0	0	12.43	2.78	5.31	54.74	114.68	826.51	577.95	1013.03	778.12	866.24	624.75	980.91	623.12
15.181	0	0.05	0.03	0.03	1.51	0.03	0.24	1.21	1.22	0.09	96.99	72.67	0	98.5	0.77	73.26	0	0.19	1.22	0.01	0.09	0.19	0	32.25	6	0	0	9.65	2.01	0.12	0.01	0.02	0.84	0	0	0	13.93	1.07	5.11	55.3	111.7	831.81	579.85	1014.15	776.09	870.63	625.98	982.32	624.18
15.215	0	0.04	0.02	0.03	1.94	0.03	0.38	1.64	2.11	0.17	96.13	91.71	-1.84	98.35	0.96	80.34	0	0.33	2.11	0.01	0.17	0.44	0	42.9	6.32	0	0	7.91	2.27	0.07	0	0.02	0.73	0	0	0	16.07	1.55	4.59	55.45	112.2	839.07	581.02	1016.32	771.98	874.67	626.6	986.85	624.67
15.248	0	0.05	0.02	0.03	2.13	0.03	0.39	1.86	2.97	0.24	95.74	93.22	-4.78	98.56	1.3	82.96	0	0.53	2.97	0.02	0.24	0.27	0	42.99	8.35	0	0	20.09	1.96	0.07	0.01	0.01	0.79	0	0	0	14.63	0.86	5.3	55.52	109.44	843.86	583.22	1017.33	769.39	879.46	627.47	988.89	625.93
15.281	0	0.07	0.03	0.03	1.87	0.03	0.73	1.6	3.05	0.49	96.26	95.78	-14.51	98.72	1.5	79.08	0	0.58	3.05	0.02	0.49	0.17	0	53.1	9.66	0	0	45.02	1.42	0.05	0.01	0.15	0.69	0	0	0	17.27	0.26	4.93	55.34	106.88	854.32	584.01	1022.74	767.37	888.31	624.15	995.12	627.82
15.315	0	0.1	0.03	0.04	1.48	0.03	0.86	1.19	2.68	0.65	97.05	93.98	-17.93	98.41	1.99	71.33	0	0.64	2.68	0.02	0.65	0.14	0	52.38	12.9	0	0	56.21	1.53	0.04	0.01	0.06	0.68	0	0	0	18.73	1.36	5.72	55.05	97.79	859.49	585.33	1023.12	763.72	895.95	625.61	993.72	627.38
15.348	0	0.24	0.05	0.05	0.89	0.03	1.31	0.63	2.39	0.68	97.38	98.6	-28.33	98.33	2.39	55.26	0	0.77	2.35	0.03	0.68	0.08	0	51.29	23.49	0	0.01	91.06	1.55	0.04	0.01	0.05	0.6	0	0	0	15	1.61	5.5	56.05	99.81	865.64	586.28	1024.74	757.71	898.72	625.82	998.53	626.19
15.382	0	0.3	0.05	0.08	0.82	0.03	2.45	0.57	3.47	0.76	95.1	98.76	-34.47	98.47	3.47	51.49	0	1.07	2.21	0.03	0.76	0.14	0	57.68	33.69	0	0.01	96.34	1.56	0.04	0.01	0.02	0.57	0	0	0	16.27	1.19	5.55	56.42	100.79	871.76	586.79	1027.32	753.73	902.64	626.47	1003.43	626.09
15.415	0	0.31	0.05	0.09	0.86	0.03	3.24	0.6	4.19	0.63	93.51	98.71	-36.37	98.66	4.19	51.67	0	1.4	3.04	0.05	0.63	0.2	0	60.18	39.9	0	0.01	95.66	1.57	0.05	0.02	0.06	0.53	0.04	0	0	12.44	-0.52	3.31	56.82	97.11	875.53	587.54	1028.29	752.07	905.03	625.96	1002.12	623.94
15.448	0	0.35	0.06	0.1	0.76	0.03	3.32	0.51	4.11	0.58	93.37	98.15	-36.11	98.57	4.11	47.59	0	1.59	3.47	0.07	0.58	0.42	0	58.1	43.41	0	0.01	95.17	1.77	0.05	0.02	0.13	0.53	0	0	0	14.78	0.82	3.87	57.85	97.54	879.06	587.08	1031.07	750.79	908.42	625.93	1005.94	624.06
15.482	0	0.37	0.07	0.12	0.56	0.03	4.07	0.35	3.64	0.35	91.86	93.85	-35.18	98.73	3.11	39.72	0	1.46	3.64	0.07	0.35	0.47	0	59.07	47.12	0	0.01	87.54	1.39	0.07	0.02	0.09	0.48	0	0	0	15.53	-0.25	4.44	58.96	95.78	882.16	588.25	1031.37	749.25	911.36	625.67	1007.14	625.41
15.515	0	0.36	0.08	0.17	0.49	0.03	5.55	0.29	4.36	0.39	88.91	82.48	-35.16	98.09	2.74	35.96	0	1.36	4.36	0.07	0.39	0.88	0	60.86	56.67	0	0	76.65	1.26	0.07	0.03	0.1	0.42	0	0	0	13.59	2.31	4.33	59.39	95.33	885.96	588.53	1031.78	744.81	913.64	625.62	1008.96	624.18
15.548	0	0.28	0.07	0.17	0.61	0.03	4.93	0.38	3.59	0.34	90.13	70.77	-32.27	98.36	3	41.52	0	1.89	3.59	0.08	0.34	0.81	0	59.87	57.53	0	0	62.82	1.4	0.09	0.03	0.02	0.4	0	0	0	16.56	1.52	4.97	59.2	91.25	889.31	591.33	1032.04	745.48	917.82	627.02	1009.06	627.45
15.582	0	0.23	0.06	0.18	0.75	0.03	5.35	0.5	4.02	0.37	89.29	80.67	-32.36	98.74	2.71	48.03	0	2.02	4.02	0.07	0.37	0.77	0.13	63.08	59.2	0	0	57.55	1.29	0.14	0.04	0.03	0.34	0	0	0	16.48	0.19	4.16	59.61	94.21	892.88	593.63	1033.3	745.1	918.23	628.66	1012.43	629.35
15.615	0	0.22	0.05	0.18	1.01	0.03	4.79	0.72	3.47	0.53	90.42	90.39	-34.26	98.26	2.47	57.03	0	2.19	3.47	0.05	0.53	0.76	0.06	64.19	58.76	0	0	63.25	1.31	0.15	0.04	0.03	0.3	0	0	0	14.15	1.83	4.79	60.66	96.49	897.76	594.85	1037.96	744.62	922.41	629.95	1018.9	630.43
15.648	0	0.18	0.03	0.18	1.57	0.03	3.36	1.25	2.52	0.31	93.27	95.83	-33.89	97.81	2.52	69.87	0	2.48	1.86	0.03	0.31	0.48	0	61.3	59.19	0	0	62.47	1.33	0.24	0.06	0.07	0.26	0	0	0	16.97	3	4.23	62.22	93.88	900.15	597.04	1037.23	744.63	924.08	631.43	1017.96	632.28
15.682	0	0.23	0.03	0.21	1.75	0.03	2.65	1.46	2.54	0.25	94.69	99.25	-37.78	94	2.54	73.53	0	2.39	1.38	0.02	0.25	0.27	0	55.89	65.01	0	0	80.58	0.97	0.39	0.08	0.12	0.2	0	0	0	11.3	8.24	4.51	64.54	89.78	901.6	597.87	1037.16	742.15	927.02	632.48	1016.79	630.64
15.715	0	0.21	0.03	0.18	2.07	0.03	1.65	1.78	2.42	0.11	95.87	99.54	-35.2	98.28	2.42	78.08	0	2.87	0.77	0.01	0.11	0.05	0	50.04	59.98	0	0	82.21	0.87	0.36	0.07	0.04	0.17	0	0	0	12.55	1.77	4.67	66.11	91.18	903.2	598.54	1039.25	744.21	928.19	631.96	1019.37	632.58
15.749	0	0.11	0.02	0.12	2.44	0.02	0.67	2.17	2.6	0.05	95.13	95.11	-20.9	97.99	2.6	81.42	0	4.01	0.35	0.01	0.05	0.01	0	37.98	47.88	0	0	48.86	1.02	0.52	0.08	0.05	0.11	0	0	0	12.92	2.55	5.19	66.79	91.24	906.49	599.98	1042.21	745.34	931.68	632.81	1022.9	634.61
15.782	0	0.12	0.02	0.09	2.61	0.02	0.35	2.31	2.4	0.04	94.79	96.62	-16.93	97.9	2.4	81.73	0	5.45	0.35	0	0.04	0.01	0	29.21	39.35	0	0	53.35	1.36	0.5	0.08	0.23	0.09	0	0	0	15.01	2.78	4.08	67.61	91.01	909.38	602.17	1042.58	745.21	932.63	635.46	1023.64	635.84
15.815	0	0.12	0.03	0.08	2.04	0.02	0.29	1.7	2.52	0.03	95.92	90.04	-12.7	98.3	2.52	74.7	0	5	0.32	0	0.03	0	0	24.53	35.07	0	0	46.02	1.17	0.44	0.09	0.6	0.09	0	0	0	19.2	1.71	3.44	68.15	93.9	910.69	603.59	1042.3	745.44	931.28	637.28	1025.18	637.76
15.849	0	0.13	0.04	0.06	1.43	0.02	0.2	1.11	2.4	0.06	97.14	84.63	-9.2	98.28	2.4	64.95	0	4.27	0.35	0	0.06	0	0	18.3	25.64	0	0	49.62	1.08	0.53	0.1	0.88	0.08	0	0	0	14.92	1.78	3.08	67.96	91.74	911.56	604.5	1042.47	745.06	932.59	637.6	1024.33	637.16
15.882	0	0.21	0.04	0.05	1.23	0.03	0.17	0.91	3.03	0.1	97.54	97.63	-13.58	95.18	3.03	59.88	0	4.08	0.6	0.01	0.1	0	0	14.56	20.02	0	0.01	79.74	1.26	0.56	0.1	0.35	0.08	0	0	0	15.05	7.08	4.15	67.67	87.8	914.09	609.18	1042.63	746.65	936.66	642.25	1024.46	641.27
15.915	0	0.21	0.05	0.04	0.88	0.03	0.16	0.61	2.97	0.22	98.23	92.67	-10.56	95.01	2.97	50.9	0	3.26	0.66	0.01	0.22	0.01	0	11.68	16.78	0	0.01	74.01	1.37	0.56	0.12	0.21	0.08	0	0	0	18.36	7.26	2.94	67.2	86.41	916.09	610.46	1041.6	745.3	937.01	644.17	1023.38	641.44
15.949	0	0.16	0.07	0.04	0.58	0.03	0.15	0.36	3.03	0.44	98.84	41.18	-2.9	93.42	3.03	39.55	0	2.11	0.61	0.01	0.44	0.02	0	8.89	11.54	0	0.01	49.34	1.53	0.49	0.12	0.45	0.06	0	0	0	19.36	8.74	3.9	67.13	88.45	916.09	610.38	1042.32	745.8	937.06	643.84	1025.51	642.73
15.982	0	0.16	0.09	0.04	0.39	0.03	0.18	0.22	3.08	0.53	99.21	11.72	-0.65	95.32	3.08	28.88	0.01	0.9	0.73	0.02	0.53	0.04	0	8.25	12.82	0	0.02	39.33	2.05	0.53	0.13	0.35	0.07	0.01	0	0	21.09	6.93	1.79	67.54	90.32	917.98	612.71	1041.75	745.9	935.33	646.75	1025.6	643.63
16.015	0	0.16	0.11	0.05	0.33	0.03	0.24	0.18	3.79	0.76	99.35	4.11	-1.2	95.53	3.79	23.2	0.01	0.41	0.76	0.03	0.76	0.06	0	8.11	22.68	0	0.04	30.92	2.11	0.53	0.16	0.54	0.07	0.07	0	0	20.97	6.7	2.62	67.16	86.98	918.52	614.45	1038.86	743.79	936.35	647.17	1023.3	644.95
16.049	0	0.21	0.12	0.06	0.3	0.03	0.22	0.16	3.74	0.85	99.4	10.69	-4.19	92.25	3.74	21.15	0.01	0.21	1.06	0.03	0.85	0.1	0.05	5.56	25.19	0	0.07	45.76	2.03	0.61	0.19	0.25	0.07	0.21	0	0	17	9.62	3.32	66.33	81.56	919.11	616.47	1038.16	743.95	939.44	648.32	1020.96	645.72
16.082	0	0.28	0.12	0.06	0.3	0.03	0.21	0.16	3.03	0.54	99.4	36.88	-7.77	91.73	3.03	21.74	0.01	0.15	1.16	0.02	0.54	0.06	0.05	4.92	24.16	0	0.08	64.91	2.01	0.69	0.25	0.44	0.08	0.37	0	0	14.66	9.97	5.09	66.32	79.2	920.44	618.24	1038.83	745.13	942.66	647.72	1021.85	648.54
16.116	0	0.38	0.11	0.07	0.34	0.03	0.2	0.18	2.98	0.34	99.25	76.54	-12.65	92.13	2.98	25.14	0.02	0.13	1.38	0.01	0.34	0.03	0.08	2.73	31.67	0	0.1	82.91	2.23	0.76	0.39	0.46	0.09	0.47	0	0	15.15	9.7	3.64	66.43	82.09	920.51	619.39	1039.27	746.35	940.64	650.24	1022.71	648.86
16.149	0	0.31	0.1	0.07	0.38	0.03	0.17	0.21	2.9	0.32	99.24	69.85	-9.85	93.32	2.9	28.77	0.03	0.11	1.23	0.01	0.32	0.02	0.08	1.73	28.81	0	0.09	75.02	2.51	0.84	0.61	0.29	0.12	0.54	0	0	18.03	8.82	3.49	66.28	81.54	920.41	620.4	1038.06	746.68	940.13	651.45	1021.65	650
16.182	0	0.33	0.11	0.07	0.35	0.03	0.18	0.2	3.02	0.27	99.3	65.1	-10.29	94.38	3.02	26.29	0.03	0.09	1	0.01	0.27	0.01	0.24	1.48	30.94	0	0.12	74.8	2.33	1.04	0.86	0.12	0.14	0.84	0	0	16.38	7.89	2.59	66.22	81.27	920.9	622.55	1037.37	747.06	939.6	654.02	1020.8	650.67
16.216	0	0.44	0.12	0.11	0.33	0.03	0.22	0.18	2.34	0.3	99.11	79.17	-15.02	93.44	2.34	24.55	0.06	0.08	1.02	0	0.3	0.02	0.27	1.07	42.32	0	0.19	85.4	3.12	1.32	1.85	0.21	0.18	1.06	0	0	16.28	8.72	3.41	66.21	79.36	920.64	623.95	1036.66	747.75	940.56	655.36	1019.86	652.05
16.249	0	0.5	0.12	0.15	0.34	0.03	0.26	0.19	2.32	0.36	98.99	84.88	-18.4	93.56	2.32	25.43	0.06	0.11	0.93	0	0.36	0.03	0.28	1.2	52.67	0	0.23	89.37	2.88	1.55	2.44	0.22	0.19	1.38	0	0	15.16	8.62	3.53	66.09	78.86	920.39	624.06	1036.67	748.43	940.73	654.63	1019.57	652.45
16.282	0	0.57	0.13	0.18	0.31	0.03	0.3	0.17	2.25	0.75	98.86	84.23	-19.99	95.25	2.25	22.62	0.1	0.12	1.6	0	0.75	0.08	0.24	1.4	58.07	0	0.28	91.56	3.09	1.67	4.17	1.2	0.27	1.84	0	0	16.25	7.01	2.64	65.95	80.8	920.96	626.61	1036.59	749.92	939.5	658.34	1020.19	654.25
16.316	0	0.6	0.13	0.25	0.29	0.03	0.37	0.16	2.76	1.34	98.79	75.73	-20.49	92.78	2.76	19.91	0.17	0.14	2.56	0.01	1.34	0.21	0.21	1.6	64.83	0.01	0.31	87.58	4.63	3.02	7.12	0.09	0.44	1.5	0	0	19.01	9.23	2.44	66.41	83.05	918.92	624.81	1037.31	750.79	937.72	659.03	1020.54	652.77
16.349	0	0.46	0.12	0.31	0.33	0.03	0.41	0.2	3.87	1.58	99.09	52	-18.46	91.2	3.87	23.2	0.18	0.18	2.42	0.01	1.58	0.41	0.26	1.71	71.13	0.01	0.27	70.26	4.63	3.07	8.1	0.16	0.42	1.15	0	0	21.8	10.31	1.2	66.77	83.62	917.81	625.58	1035.6	751.69	935.27	660.34	1018.6	653.34
16.383	0	0.25	0.12	0.29	0.35	0.03	0.41	0.21	4.75	1.9	99.18	42.87	-9.16	95.11	4.75	22.71	0.24	0.13	1.54	0.02	1.9	0.72	0.47	2.45	67.05	0.01	0.25	29.7	6.27	4.03	11	0.45	0.51	0.98	0	0	21.34	7.17	0.46	66.94	86.8	916.14	626.13	1033.94	751.99	931.5	661.18	1017.96	653.6
16.416	0	0.34	0.12	0.37	0.3	0.03	0.51	0.17	3.87	1.58	98.98	51.76	-13.83	94.58	3.87	18.85	0.25	0.09	1.33	0.04	1.58	0.44	0.71	3.2	75.36	0.01	0.26	41.78	6.13	3.93	11.5	0.08	0.53	0.58	0	0	23	7.7	1.57	66.8	87.05	914.88	625.77	1035.76	754.65	932.43	662.45	1019.1	654.24
16.449	0	0.31	0.12	0.38	0.32	0.03	0.56	0.18	4.73	1.15	98.88	56.98	-13.41	93.19	4.73	19.82	0.27	0.07	0.67	0.08	1.15	0.17	0.73	3.97	77.01	0.01	0.18	35.55	6.86	3.35	9.04	0.14	0.48	0.27	0	0	20.79	8.92	-0.51	66.36	88.17	913.2	625.47	1035.61	756.35	929.63	662.57	1017.27	652.88
16.483	0	0.36	0.12	0.38	0.3	0.03	0.63	0.18	4.45	1.77	98.75	59.39	-17.53	94.13	4.45	19.91	0.33	0.08	0.87	0.17	1.77	0.1	0.72	5.98	78.15	0.01	0.13	48.54	4.47	3.37	10.82	0.02	0.47	0.12	0	0	18.79	8.13	2.07	65.9	87.61	913.24	625.85	1036.07	756.55	931.76	661.28	1019.14	654.83
16.516	0	0.42	0.11	0.29	0.31	0.03	0.52	0.17	3.91	1.11	98.95	44.69	-18.21	93.64	3.91	20.49	0.33	0.07	0.74	0.41	1.11	0.04	0.52	5.79	70.2	0.01	0.08	61.08	4.81	3.12	9.27	0.08	0.41	0.01	0	0	21.03	8.55	0.54	66.52	88.15	912.56	625.11	1035.71	756.73	930.02	661.91	1017.76	653.43
16.549	0	0.47	0.12	0.28	0.28	0.03	0.52	0.16	3.41	1.57	98.96	38.62	-19.56	94.59	3.41	18.9	0.34	0.08	0.77	0.48	1.57	0.03	0.67	6.15	68.66	0	0.08	67.46	4.52	2.61	7.63	0.02	0.38	0	0	0	19.46	7.69	1.27	66.32	86.15	912.88	626.36	1035.26	757.3	931.37	661.61	1017.26	654.99
16.583	0	0.48	0.11	0.2	0.32	0.03	0.42	0.17	2.72	1.4	99.05	58.87	-19.24	83.88	2.72	22.17	0.44	0.07	0.8	0.43	1.4	0.02	0.28	7.02	58.21	0	0.05	75.62	5.1	2.06	5.64	0.24	0.3	0	0	0	19.88	13.75	0.4	66.47	86.16	912.2	627.49	1033.87	756.86	930	664.6	1015.57	654.55
16.616	0	0.51	0.12	0.18	0.28	0.03	0.42	0.15	2.15	0.94	98.98	57.4	-18.99	78.96	2.15	19.36	0.43	0.06	0.58	0.59	0.94	0.02	0.26	7.82	54.72	0	0.06	77.69	5.01	1.68	4.38	0.4	0.26	0	0	0	20.26	15.39	1.6	66.44	83.64	911.32	626.79	1034.18	758.42	931.65	662.49	1015	655.51
16.649	0	0.58	0.11	0.22	0.3	0.03	0.48	0.16	1.4	0.53	98.83	79.47	-23.2	88.08	1.4	22.84	0.4	0.1	0.66	0.45	0.53	0.01	0.14	9.03	63.12	0	0.06	87.33	3.37	1.12	3.41	0.21	0.2	0	0	0	18.38	12	0.97	66.41	86.85	908.89	624.24	1034.63	758.48	928.63	660.93	1015.11	652.8
16.683	0	0.52	0.11	0.18	0.31	0.03	0.59	0.16	1.04	0.37	98.82	77.09	-23.33	92.34	1.04	24.14	0.37	0.11	0.53	0.24	0.09	0.01	0.09	15.23	58.17	0	0.05	84.29	2.36	0.55	1.73	0.16	0.14	0	0	0	16.27	9.55	1.59	66.16	84.3	907.33	623.64	1033.77	758.33	929.07	660.22	1012.96	651.89
16.716	0	0.6	0.11	0.21	0.29	0.03	0.75	0.15	0.72	0.29	98.5	82.49	-26.54	86.19	0.68	22.41	0.29	0.18	0.72	0.11	0.03	0.01	0.05	17.62	63.64	0	0.05	90.21	1.68	0.5	1.31	0.04	0.12	0	0	0	14.62	12.84	1.05	65.31	83.58	906.44	623.41	1032.7	757.88	928.17	659.65	1011.31	651.08
16.75	0	0.49	0.11	0.18	0.29	0.03	1.08	0.15	0.98	0.23	97.85	70.03	-26.15	91.3	0.56	22.85	0.23	0.19	0.98	0.05	0.01	0.01	0.03	26.49	58.52	0	0.04	81.04	1.45	0.28	0.42	0.02	0.09	0	0	0	13.57	10.25	1.07	64.04	80.98	905.94	623.03	1032.09	758.44	928.78	657.4	1009.52	651.25
16.783	0	0.46	0.1	0.18	0.34	0.03	1.15	0.18	0.93	0.19	97.71	78.54	-27.34	92.49	0.66	27.56	0.19	0.29	0.93	0.03	0.02	0.03	0.07	28.92	58.95	0	0.04	81.92	1.04	0.23	0.26	0.04	0.07	0.01	0	0	13.96	9.45	2.22	62.92	81.88	904.44	621.34	1032.76	759.72	928.55	654.66	1010.37	651.49
16.816	0	0.36	0.08	0.16	0.46	0.03	1.02	0.27	1.31	0.16	97.96	86.11	-26.34	92.98	0.63	37.32	0.16	0.3	1.31	0.02	0.06	0.16	0.03	30.85	55.66	0	0.03	78.72	0.98	0.23	0.22	0.01	0.07	0.01	0	0	12.28	9.08	2.14	60.92	81.76	903.27	619.96	1032.34	758.1	927.82	654.71	1009.39	649
16.85	0	0.3	0.07	0.15	0.56	0.03	1.08	0.35	1.1	0.12	97.84	86.96	-26.21	92.15	0.7	43.18	0.12	0.4	1.1	0.01	0.12	0.32	0.08	34.29	54.27	0	0.03	73.76	0.72	0.17	0.09	0.01	0.05	0.02	0	0	12.87	9.68	1.69	58.81	78.35	903.19	618.54	1032.11	757.78	929.04	652.2	1007.28	647.85
16.883	0	0.26	0.06	0.13	0.64	0.03	0.86	0.41	1.14	0.15	98.28	87.83	-23.96	88.08	0.59	47.11	0.1	0.41	1.14	0	0.15	0.43	0.13	33.02	49.49	0	0.02	70.82	0.77	0.18	0.08	0.21	0.05	0.02	0	0	10.41	12	2.55	58.17	77.65	902.86	617.38	1031.96	756.31	929.69	650.38	1007.25	646.7
16.916	0	0.22	0.06	0.09	0.64	0.03	0.77	0.41	1.21	0.21	98.45	82.14	-20.79	93.56	0.69	47.22	0.08	0.39	1.21	0	0.21	0.33	0.12	34.51	39.13	0	0.02	65.1	0.55	0.15	0.07	0.07	0.04	0.03	0	0	9.76	8.62	1.63	58.16	80.52	900.85	615.57	1032.08	756.98	926.72	648.83	1007.15	645.17
16.95	0	0.23	0.06	0.09	0.7	0.03	0.63	0.46	0.85	0.17	98.61	91.9	-21.88	93.62	0.85	49.64	0.06	0.43	0.81	0	0.17	0.15	0.19	31.74	38.31	0	0.02	73.92	0.35	0.14	0.06	0.06	0.03	0.05	0	0	10.02	8.57	0.76	58.35	83.4	899.07	613.21	1034	758.56	924.83	648.1	1008.07	643.07
16.983	0	0.21	0.05	0.07	0.78	0.03	0.58	0.53	0.93	0.17	98.44	94.38	-21.26	91.6	0.93	53.05	0.05	0.33	0.82	0	0.17	0.18	0.21	33.08	32.11	0	0.02	75.38	0.4	0.14	0.07	0.03	0.03	0.07	0	0	10.13	10.05	2.55	57.01	80.56	898.31	611.08	1035.17	758.33	927.59	646.33	1008.02	641.73
17.016	0	0.28	0.05	0.08	0.82	0.03	0.64	0.57	1.11	0.24	98.36	98.63	-26.39	93.48	1.11	54.46	0.03	0.37	0.94	0	0.24	0.21	0.2	33.96	36.4	0	0.02	92.05	0.32	0.11	0.06	0.05	0.03	0.11	0	0	10.95	8.69	0.8	55.09	80.88	898.4	610.89	1033.55	757.16	925.54	645.45	1006.3	641.07
17.05	0	0.37	0.07	0.1	0.56	0.03	1.18	0.36	1.29	0.3	97.63	97.66	-30.56	92.62	0.87	43.52	0.02	0.3	1.29	0	0.3	0.25	0.11	40.53	41.37	0	0.02	96.27	0.18	0.08	0.06	0.07	0.03	0.09	0	0	8.25	9.35	2.84	54.29	79.95	898.12	610.03	1033.4	755.65	927.04	643.56	1006.94	640.68
17.083	0	0.43	0.08	0.11	0.46	0.03	1.6	0.28	2.2	0.44	96.81	96.68	-32.29	92.31	0.88	37.53	0.02	0.28	2.2	0	0.44	0.24	0.11	42.74	45.64	0	0.01	97.78	0.15	0.06	0.06	0.06	0.03	0.1	0	0	8.38	9.58	2.27	54.16	83.97	897.13	609.16	1034.05	756.15	924.56	643.68	1008.45	639.98
17.117	0	0.5	0.09	0.14	0.36	0.03	3.04	0.2	3.92	0.78	93.91	93.69	-35.52	94.78	0.83	30.25	0.01	0.19	3.92	0.01	0.78	0.12	0.1	50.45	52.12	0	0.01	96.65	0.08	0.05	0.05	0.25	0.03	0.13	0	0	10.31	7.51	1.96	53.8	82.92	896.94	608.12	1033.26	755.34	924.34	642.28	1007.2	639.27
17.15	0	0.5	0.09	0.15	0.35	0.03	3.67	0.2	3.51	0.84	92.66	92.31	-36.82	94.84	0.98	29.22	0.01	0.2	3.51	0	0.84	0.13	0.08	52.84	54.73	0	0.01	95.04	0.1	0.05	0.05	0.04	0.03	0.14	0	0	9.24	7.44	1.75	54.07	84.66	894.29	605.38	1034.96	756.8	922.91	641.28	1007.44	636.69
17.183	0	0.45	0.1	0.15	0.33	0.03	3.1	0.18	3.69	0.73	93.8	83.89	-33.3	92.15	1	27.7	0.01	0.16	3.69	0.01	0.73	0.09	0.11	49.11	54.44	0	0.01	86.17	0.12	0.05	0.05	0.07	0.04	0.14	0	0	8.51	9.69	3.35	54.04	85.06	894.32	604.47	1035.31	755.51	923.98	640.16	1008.95	636.44
17.217	0	0.29	0.09	0.13	0.37	0.03	2.72	0.21	2.81	0.66	94.55	53	-27.52	91.54	0.98	31.44	0.01	0.15	2.81	0.01	0.66	0.06	0.06	49.53	49.85	0	0.01	63.39	0.2	0.05	0.05	0.06	0.05	0.13	0	0	8.37	10.09	3.03	54.05	87.62	892.98	601.93	1037.5	756.38	922.99	639.26	1010.46	634.15
17.25	0	0.15	0.08	0.1	0.41	0.03	2.41	0.24	1.75	0.49	95.18	34.33	-18.62	90.99	0.87	34.63	0.01	0.12	1.75	0.01	0.49	0.06	0.02	50.63	43.37	0	0.01	27.75	0.26	0.06	0.05	0.03	0.05	0.1	0	0	9.36	10.44	3.73	53.71	86.97	891.8	600.04	1036.84	755.34	922.85	637.13	1009.72	633.06
17.283	0	0.09	0.07	0.06	0.52	0.03	1.17	0.32	1.04	0.26	97.65	35.12	-9.2	92.15	0.97	41.17	0.01	0.08	1.04	0	0.26	0.02	0.01	44.53	27.1	0	0.01	11.02	0.31	0.06	0.05	0.02	0.05	0.08	0	0	11.02	9.68	4	53.64	89.36	889.85	597.98	1037.79	756.8	921.35	635.67	1010.65	632.44
17.317	0	0.07	0.05	0.04	0.71	0.02	0.72	0.47	1.02	0.13	98.55	47.56	-4.78	92.24	1.02	50.48	0.01	0.07	0.43	0	0.13	0.01	0.03	41.63	17.43	0	0	4.76	0.35	0.06	0.04	0.03	0.04	0.09	0	0	9.37	9.62	3.34	53.1	86.41	889.19	595.85	1037.69	755.59	921.95	633.38	1008.27	629.48
17.35	0	0.06	0.05	0.03	0.81	0.02	0.49	0.56	0.82	0.06	98.37	49.81	-1.25	94.55	0.82	54.85	0.01	0.05	0.25	0	0.06	0.01	0.02	38.39	9.57	0	0	2.03	0.37	0.07	0.04	0.01	0.04	0.09	0	0	9.24	7.74	3.71	52.58	85.35	889.68	594.08	1037.89	753.47	923.02	631.47	1008.28	627.66
17.384	0	0.05	0.04	0.03	0.97	0.02	0.56	0.7	0.77	0.03	98.05	70.04	-2.54	95.08	0.77	60.27	0.01	0.06	0.17	0	0.03	0.01	0.01	43.64	7.4	0	0	1.89	0.41	0.07	0.04	0.02	0.03	0.1	0	0	9.29	7.19	4.68	52.65	87.32	890.36	591.73	1039.22	751.72	923.69	628.44	1010.99	626.49
17.417	0	0.05	0.04	0.03	1.16	0.02	0.57	0.87	0.65	0.04	97.69	81.34	-3.06	93.14	0.65	65.61	0.01	0.06	0.2	0	0.04	0.01	0	46.05	6.14	0	0	1.93	0.45	0.07	0.04	0.01	0.03	0.11	0	0	5.8	8.96	3.76	52.42	86.74	890.39	590	1040.17	750.44	923.89	626.88	1010.57	623.47
17.45	0	0.04	0.04	0.03	1.2	0.02	0.46	0.91	0.53	0.05	97.61	78.43	-1.58	94.99	0.53	66.74	0.01	0.07	0.22	0	0.05	0.02	0	42.66	5.11	0	0	1.78	0.49	0.08	0.04	0.04	0.03	0.1	0	0	4.97	7.29	3.77	52.9	93.4	890.06	586.72	1045.16	751.93	923.03	625.46	1016.33	621.21
17.484	0	0.05	0.04	0.03	1.06	0.02	0.43	0.78	0.52	0.06	97.88	69.45	-1.18	93.92	0.52	63.09	0	0.08	0.23	0	0.06	0.02	0	40.46	4.92	0	0	3.5	0.38	0.08	0.03	0.01	0.03	0.13	0	0	8.49	8.31	3.99	52.59	89.51	891.56	585.67	1046.57	752.19	926.5	624.4	1015.94	620.9
17.517	0	0.05	0.04	0.03	0.99	0.02	0.28	0.72	0.54	0.04	98.02	49.05	0	95.76	0.54	61.04	0	0.09	0.17	0	0.04	0.01	0	31.82	3.92	0	0	3.64	0.41	0.1	0.03	0.04	0.03	0.18	0	0	6.97	6.41	4.31	52.69	90.43	892	584.77	1046.88	751.37	926.59	621.78	1017.01	620.65
17.55	0	0.05	0.04	0.03	0.99	0.02	0.26	0.72	0.57	0.03	98.02	45.77	0	94.14	0.57	60.9	0	0.12	0.15	0	0.03	0	0	30.33	3.97	0	0	4.01	0.42	0.11	0.03	0.03	0.02	0.22	0	0	6.69	8.11	4.46	52.87	93.35	890.69	581.59	1046.82	748.68	924.68	619.66	1018	617.59
17.584	0	0.06	0.04	0.03	0.98	0.02	0.19	0.71	0.75	0.02	98.04	32.83	0	93.91	0.75	60.36	0	0.12	0.11	0	0.02	0	0	24.07	5.04	0	0	11.79	0.55	0.15	0.02	0.02	0.02	0.24	0	0	7.33	8.32	5.65	52.84	95.21	890.09	578.44	1050.65	749.83	926.3	617.89	1021.49	615.96
17.617	0	0.06	0.05	0.03	0.9	0.02	0.21	0.63	1.03	0.01	98.2	28.2	0	92.42	1.03	57.43	0	0.15	0.11	0	0.01	0	0	24.27	6.91	0	0	14.45	0.45	0.11	0.02	0.04	0.02	0.26	0	0	6.6	9.5	5.27	52.98	96.22	889.51	576.47	1051.22	749.05	925.58	616.1	1021.77	613.97
17.65	0	0.09	0.06	0.03	0.67	0.02	0.18	0.44	1.26	0.01	98.67	16.35	0	92.79	1.26	48.08	0	0.16	0.1	0	0.01	0	0	17.99	6.19	0	0	24.93	0.5	0.11	0.02	0.04	0.01	0.22	0	0	7.14	9.23	4.9	52.78	94.98	888.72	574.55	1051.92	749.34	925.83	614.56	1020.78	612.12
17.684	0	0.13	0.07	0.03	0.54	0.02	0.18	0.34	1.83	0.02	98.92	37.65	-2.96	95.29	1.83	41.42	0	0.11	0.08	0	0.02	0	0	15.72	6.03	0	0	45.64	0.48	0.09	0.01	0.27	0.01	0.21	0	0	8.86	6.96	4.55	52.51	92.03	888.93	573.85	1051.13	749.44	926.61	612.08	1018.64	612.15
17.717	0	0.13	0.08	0.03	0.45	0.02	0.19	0.27	2.01	0.02	99.09	19.93	-1.54	94.24	2.01	35.95	0	0.08	0.08	0	0.02	0	0	15.14	6.08	0	0	40.08	0.42	0.07	0.02	0.18	0.01	0.19	0	0	8.19	8.03	5.52	52.53	92.03	888.27	572.68	1050.13	747.43	926.5	610.49	1018.53	611.33
17.751	0	0.17	0.09	0.03	0.37	0.02	0.17	0.21	2.23	0.03	99.25	25.21	-2.47	91.08	2.23	29.98	0	0.05	0.09	0	0.03	0	0	11.48	5.62	0	0	49.82	0.26	0.04	0.02	0.25	0.01	0.17	0	0	8.82	10.38	4.72	52.55	90.39	888.37	571.69	1049.69	746.35	926.58	609.76	1016.97	609.78
17.784	0	0.18	0.09	0.03	0.36	0.02	0.19	0.2	2.11	0.04	99.28	28.41	-3.74	88.48	2.11	29.04	0	0.04	0.09	0	0.04	0	0.01	12.16	7.28	0	0	52.8	0.23	0.03	0.02	0.12	0	0.14	0	0	10	11.81	5.83	52.87	92.46	887.57	570.27	1048.37	743.99	925.39	608.22	1017.85	609.45
17.817	0	0.17	0.1	0.03	0.31	0.02	0.2	0.17	1.89	0.06	99.38	11.84	-1.71	88.32	1.89	24.87	0	0.03	0.09	0	0.06	0	0.01	12.08	8.07	0	0	43.48	0.21	0.03	0.01	0.66	0	0.09	0	0	8.2	11.89	4.78	53.1	93.4	886.36	568.32	1048	742.77	923.4	606.46	1016.8	606.69
17.851	0	0.18	0.12	0.03	0.27	0.02	0.26	0.14	1.55	0.09	99.46	7.78	-2.64	76.6	1.55	20.97	0	0.03	0.11	0	0.09	0.01	0.01	15.38	9.38	0	0	41.58	0.17	0.01	0.01	0.13	0	0.09	0	0	6.91	16.07	4.61	52.89	91.93	885.4	565.81	1047.17	740.59	923.2	603.35	1015.13	604.03
17.884	0	0.18	0.12	0.03	0.26	0.02	0.32	0.13	1.25	0.16	99.37	6.59	-3.78	54.9	1.25	20.09	0	0.02	0.13	0	0.16	0.01	0.02	18.51	11.18	0	0	40.25	0.18	0.01	0.01	0.04	0	0.09	0	0	7.53	21.02	4.71	52.72	89.52	882.41	564.6	1043.85	738.8	921.42	603.17	1010.94	602.28
17.917	0	0.24	0.12	0.05	0.26	0.02	0.42	0.14	0.97	0.15	99.16	19.51	-9.92	49.46	0.97	20.99	0	0.01	0.19	0	0.15	0.01	0.04	21.42	19.53	0	0	54.7	0.15	0.01	0.01	0.01	0	0.12	0	0	7.48	22.11	5.23	52.81	88.22	878.61	563.49	1040.55	737.89	918.9	602.62	1007.11	601.09
17.951	0	0.26	0.11	0.05	0.28	0.02	0.52	0.15	0.75	0.15	98.96	28.76	-13.04	65.82	0.75	22.75	0	0.01	0.28	0	0.15	0.01	0.07	24.65	24.1	0	0	59.29	0.12	0	0.01	0.06	0	0.14	0	0	6.65	18.72	3.43	53.15	89.46	876.35	563.18	1036.78	736.5	913.87	601.4	1003.32	599.79
17.984	0	0.2	0.1	0.07	0.33	0.02	0.67	0.18	0.65	0.15	98.65	16.95	-12.91	64.08	0.65	27.66	0	0	0.35	0	0.15	0.01	0.09	28.86	30.82	0	0	45.9	0.14	0	0.01	0.04	0	0.13	0	0	6.09	19.11	3.42	53.37	90.76	874.57	561.99	1035.08	734.93	911.51	600.46	1002.25	598.42
18.017	0	0.21	0.08	0.11	0.41	0.02	1.31	0.24	0.59	0.12	97.38	30.27	-20.17	74.7	0.59	34.86	0	0	0.43	0	0.12	0	0.1	38.36	46.33	0	0	48.09	0.12	0	0.01	0.04	0	0.13	0	0	7.72	16.59	3.33	53.64	90.98	872.3	560.66	1032.98	733.77	909.1	600.22	1000.02	596.97
18.051	0	0.15	0.07	0.13	0.48	0.02	2.67	0.29	0.59	0.08	94.65	45.92	-21.01	76.52	0.59	39.54	0	0	0.39	0	0.08	0	0.12	51.62	51.76	0	0	26.47	0.09	0	0	0.06	0	0.15	0	0	6.16	16.09	3.53	53.6	93.3	869.57	559.42	1031.48	733.73	906	598.14	999.28	596.41
18.084	0	0.14	0.07	0.17	0.55	0.02	3.69	0.34	0.55	0.03	92.63	66.7	-23.64	85.16	0.55	43.35	0	0	0.28	0	0.03	0	0.12	56.7	58.63	0	0	23.35	0.09	0	0	0.08	0	0.16	0	0	7.03	13.27	3.06	53.9	95.49	867.53	558.25	1030.44	733.3	902.99	598.36	998.42	594.97
18.118	0	0.11	0.06	0.17	0.68	0.02	5.44	0.45	0.57	0.01	89.12	85.91	-24.29	87.5	0.57	49.81	0	0	0.16	0	0.01	0	0.1	66.02	59.62	0	0	10.97	0.11	0	0	0.05	0	0.13	0	0	7.68	12.27	3.8	54.02	98.19	863.91	554.67	1032.17	735.38	901.29	596.17	999.43	593.05
18.151	0	0.1	0.06	0.15	0.69	0.02	7.81	0.46	0.65	0.01	84.38	92.59	-25.85	80.15	0.65	50.16	0	0	0.16	0	0.01	0	0.09	74.6	55.9	0	0	8.54	0.11	0	0	0.06	0	0.1	0	0	6.79	15.02	3.97	53.61	96.57	861.74	552.82	1031.6	734.97	900.91	594.97	997.4	590.95
18.184	0	0.09	0.05	0.11	0.71	0.02	6.83	0.48	0.77	0.01	86.34	93.25	-23.37	74.05	0.77	50.95	0	0	0.14	0	0.01	0	0.05	75.06	47.1	0	0	5.7	0.12	0	0	0.05	0	0.08	0	0	9.49	16.76	4.93	53.36	97.5	860.22	551.41	1031.11	734.6	900.28	594.71	997.7	590.75
18.218	0	0.09	0.06	0.11	0.63	0.02	10.11	0.41	0.87	0.02	79.78	94.88	-26.03	80.64	0.87	47.13	0	0	0.16	0	0.02	0	0.04	82.53	44.99	0	0	8.12	0.12	0	0	0.01	0	0.09	0	0	10.14	14.87	5.16	53.48	100.96	859.1	550.79	1030.59	735.08	897.93	593.06	998.88	591.68
18.251	0	0.09	0.06	0.08	0.62	0.02	8.29	0.4	1.41	0.03	83.42	93.36	-23.64	69.82	1.41	46.15	0	0.01	0.17	0	0.03	0	0.05	80.09	37.98	0	0	7.83	0.15	0	0	0.02	0	0.11	0	0	9.67	17.81	6.12	53.25	98.57	858.89	550.91	1030.08	735.02	899.56	592.25	998.13	592.43
18.284	0	0.08	0.07	0.05	0.58	0.02	7.45	0.37	1.78	0.03	85.11	93.05	-21.28	74.17	1.78	43.96	0	0.01	0.17	0	0.03	0	0.05	81.66	24.17	0	0	8.62	0.18	0	0	0.04	0	0.12	0	0	9.84	16.73	5.72	53.43	100.18	858.26	551.13	1029.72	735.28	897.95	593.04	998.13	592.38
18.318	0	0.08	0.07	0.04	0.5	0.02	8.48	0.31	2.41	0.04	83.05	91.67	-20.69	74.99	2.41	38.78	0	0.01	0.16	0	0.04	0	0.07	84.4	17.59	0	0	7.86	0.24	0	0	0.02	0	0.14	0	0	8.85	16.51	6.25	53.45	99.92	857.35	551.17	1029.53	735.81	897.94	592.81	997.86	592.67
18.351	0	0.08	0.08	0.04	0.46	0.02	6.96	0.27	2.64	0.04	86.09	86.59	-17.52	85.99	2.64	35.71	0	0.01	0.14	0	0.04	0	0.08	80.84	12.95	0	0	3.76	0.27	0	0	0.04	0	0.2	0	0	8.82	12.93	6.28	53.64	101.56	857.77	552.43	1029.05	736.76	897.06	592.22	998.59	594.81
18.385	0	0.08	0.08	0.03	0.45	0.02	5.49	0.27	3	0.02	89.03	81.34	-15.17	88.49	3	34.7	0	0.01	0.13	0	0.02	0	0.09	76.95	8.64	0	0	3.3	0.31	0	0	0.03	0	0.29	0	0	9.51	11.8	5.41	53.84	101.76	858.42	553.92	1028.38	737.17	896.21	593.8	997.96	595.62
18.418	0	0.07	0.08	0.03	0.49	0.02	3.75	0.3	3.59	0.02	92.5	74.67	-12.57	90.58	3.59	36.67	0	0.01	0.14	0	0.02	0	0.11	70.12	7.13	0	0	3.16	0.35	0	0	0.02	0	0.4	0	0	8.7	10.68	6.28	53.91	102.02	859.06	553.72	1028.89	736.28	897.34	593.12	999.33	595.8
18.451	0	0.07	0.07	0.03	0.56	0.02	3.2	0.35	4.06	0.02	93.6	77.17	-12.04	91.5	4.06	40.52	0	0.01	0.13	0	0.02	0	0.12	67.97	6.73	0	0	3.98	0.35	0	0	0.02	0	0.5	0	0	6.46	10.12	6.69	54.03	101.79	859.23	552.65	1030.66	736.15	898.73	592.26	1000.49	594.46
18.485	0	0.07	0.07	0.03	0.54	0.02	2.54	0.34	3.73	0.02	94.93	69.47	-10.56	82.82	3.73	39.83	0	0.01	0.11	0	0.02	0	0.08	63.73	6.2	0	0	4.73	0.27	0	0	0.04	0	0.38	0	0	7.34	14.13	5.68	54.04	100.26	859.5	553.41	1031.75	737.72	899.43	595.29	999.68	593.87
18.518	0	0.09	0.09	0.03	0.42	0.02	1.63	0.25	2.82	0.02	96.74	36.64	-7.98	81.73	2.82	32.99	0	0.01	0.11	0	0.02	0	0.05	53.52	7.32	0	0	8.55	0.32	0	0	0.02	0	0.35	0	0	6.75	14.51	6.88	53.89	97.53	860.38	555.13	1032.66	738.97	902.53	597.07	1000.05	595.62
18.551	0	0.1	0.09	0.03	0.4	0.02	1.7	0.23	3.14	0.04	96.6	30.88	-10.44	85.97	3.14	30.85	0	0.01	0.11	0	0.04	0	0.04	52.45	10	0	0	17.84	0.3	0	0	0.05	0	0.42	0	0	7.05	12.94	7.12	53.83	98.36	862.2	559.23	1032.71	741.16	903.21	600.32	1001.57	599.97
18.585	0	0.12	0.1	0.03	0.35	0.02	0.79	0.2	3.63	0.03	98.42	8.02	-6.11	81.99	3.63	26.99	0	0.01	0.11	0	0.03	0	0.03	35.98	10.81	0	0	22.41	0.32	0	0.01	0.02	0	0.54	0	0	6.82	14.42	7.74	53.66	95.85	863.42	560.73	1033.37	742.7	905.83	600.44	1001.66	602.07
18.618	0	0.1	0.11	0.03	0.33	0.02	0.62	0.18	4.98	0.03	98.75	3.79	-1.53	80.32	4.98	23.34	0	0.01	0.09	0	0.03	0	0.02	29.74	9.52	0	0	11.71	0.34	0	0.01	0.09	0	0.43	0	0	6.87	14.97	6.74	53.31	95.47	866.43	566.38	1034.77	746.07	907.45	607.44	1002.9	605.91
18.651	0	0.1	0.13	0.03	0.32	0.02	0.48	0.17	8.01	0.05	99.03	1.32	0	74.7	8.01	19.24	0	0.01	0.09	0	0.05	0	0.02	20.34	11.63	0	0	8.79	0.36	0.01	0.01	0.12	0.01	0.47	0	0	5.68	16.59	8.09	52.85	93.86	866.48	566.18	1035.38	747.38	909.63	604.4	1003.43	607.68
18.685	0	0.09	0.13	0.03	0.33	0.02	0.37	0.18	11.57	0.04	99.26	0.59	0	74.76	11.94	16.61	0.01	0.01	0.07	0	0.04	0	0.01	11.57	10.7	0	0	4.7	0.36	0.01	0.01	0.1	0.01	0.46	0	0	6.77	16.57	5.48	52.79	96.2	868.37	572.28	1034.81	750.51	907.19	612.46	1003.39	611.27
18.718	0	0.09	0.14	0.03	0.34	0.02	0.42	0.19	11.05	0.06	99.16	0.51	0	69.54	15.13	14	0.01	0.02	0.05	0	0.06	0	0	11.05	8.59	0	0	2.55	0.31	0.01	0.01	0.03	0.01	0.41	0	0	7.9	17.87	6.51	52.09	92.73	870.16	575.3	1034.89	751.74	910.56	615.38	1003.28	614.33
18.752	0	0.08	0.15	0.02	0.4	0.02	0.48	0.23	8.35	0.05	99.04	0.66	0	73.68	21.47	12.71	0.01	0.02	0.05	0	0.05	0	0	8.35	6.95	0	0	2.73	0.26	0.01	0.01	0.02	0.01	0.51	0	0	5.92	16.85	4.91	51.57	91.75	872.45	580.01	1034.62	754.17	910.78	618.67	1002.52	617.48
18.785	0	0.07	0.15	0.02	0.58	0.02	0.69	0.37	7.23	0.07	98.62	1.27	0	64.82	31.79	13.83	0.02	0.04	0.05	0	0.07	0	0	7.23	6.24	0	0	4.13	0.23	0.01	0.01	0.05	0	0.59	0	0	5.32	18.94	6.31	50.84	89.37	874.47	584.04	1035.09	755.53	914.24	622.89	1003.59	621.13
18.818	0	0.06	0.15	0.01	0.69	0.02	0.9	0.46	6.47	0.06	98.2	2.04	0	68.46	38.65	12.05	0.03	0.04	0.05	0	0.06	0	0	6.47	4.47	0	0	4.76	0.22	0.01	0.01	0.04	0	0.52	0	0	4.38	18.13	5.62	50.39	88.17	875.39	587.43	1034.66	757.98	914.49	625.21	1002.66	623.93
18.852	0	0.06	0.16	0.01	0.84	0.02	1.23	0.59	5.35	0.05	97.53	5.33	-1.59	69.9	46.15	10.62	0.05	0.04	0.07	0	0.04	0	0	5.35	5.32	0	0	11.37	0.18	0.01	0.02	0.03	0	0.45	0	0	6.47	17.79	6.48	50.58	89.46	876.94	590.43	1034.66	758.68	915.29	628.99	1004.74	627.27
18.885	0	0.08	0.16	0.01	0.91	0.02	1.45	0.64	7.13	0.06	97.1	22.53	-6.68	74.27	48.82	10.16	0.06	0.05	0.12	0	0.05	0	0.01	5.37	7.13	0	0	29.14	0.19	0.01	0.02	0.03	0	0.63	0	0	5.69	16.7	6.34	50.74	88.44	878.19	592.62	1033.4	758.5	915.59	629.66	1004.03	629.11
18.918	0	0.11	0.16	0.02	0.69	0.02	1.01	0.46	8.82	0.08	97.98	23.58	-7.26	67.69	39.95	10.82	0.08	0.04	0.22	0	0.05	0	0.01	5.55	8.82	0	0	38.75	0.19	0.01	0.03	0.03	0.01	0.63	0	0	6.17	18.3	6.57	51.05	87.44	880.15	594.05	1033.58	757.4	917.36	631.74	1004.78	629.8
18.952	0	0.15	0.16	0.02	0.63	0.02	0.92	0.41	11.3	0.12	98.17	55.2	-11.33	73.02	38	9.99	0.12	0.03	0.27	0	0.04	0	0.01	4.24	11.3	0	0	57.93	0.16	0.01	0.04	0.06	0.01	0.65	0	0	6.55	17.02	5.88	51.43	87.73	881.54	597.55	1034.1	760.46	917.64	634.8	1005.35	633.09
18.985	0	0.13	0.16	0.02	0.68	0.02	0.98	0.45	12.54	0.12	98.05	41.8	-9.89	62.9	39.71	10.58	0.12	0.02	0.3	0	0.04	0	0.03	3.73	12.54	0	0.01	49.5	0.18	0.01	0.04	0.06	0.01	0.88	0	0	3.82	19.36	7.3	51.44	85.4	882.2	598.44	1033.79	759.6	919.96	634.43	1005.36	633.99
19.018	0	0.11	0.16	0.02	0.6	0.02	0.75	0.38	14.55	0.14	98.5	10.19	-4.91	62.8	34.28	12	0.14	0.02	0.21	0	0.03	0	0.03	3.13	14.55	0	0.01	31.96	0.2	0.01	0.05	0.03	0.01	0.77	0	0	5.12	19.38	5.89	52.01	85.94	882.15	599.03	1034.34	761.04	918.99	636.53	1004.88	633.67
19.052	0	0.1	0.15	0.03	0.49	0.02	0.52	0.29	16.89	0.21	98.97	2.41	-1.03	67.46	26.15	14.03	0.21	0.02	0.14	0	0.03	0	0.02	2.7	16.89	0	0	21.13	0.24	0.01	0.06	0.02	0.01	0.67	0	0	11.42	18.35	5.62	52.25	82.92	881.67	600.83	1033.37	763.36	919.48	640.74	1002.23	635.38
19.085	0	0.11	0.14	0.04	0.4	0.02	0.4	0.23	17.89	0.19	99.2	1.43	0	66.27	17.89	16.16	0.19	0.02	0.13	0	0.05	0	0.02	3.42	22.78	0	0	11.72	0.26	0.01	0.06	0.02	0.01	0.6	0	0	11.65	18.62	4.74	52.76	84.26	880.54	602.57	1030.57	763.33	916.33	642.26	1000.39	636.61
19.119	0	0.1	0.13	0.04	0.37	0.02	0.28	0.2	12.04	0.22	99.27	1.27	0	60.5	12.04	19.36	0.22	0.02	0.1	0	0.07	0	0.01	3.95	19.74	0	0	5.56	0.36	0.01	0.08	0.01	0.01	0.52	0	0	11.79	19.87	5.45	52.83	84.37	879.73	603.55	1029.3	763.95	915.72	642.39	1000	638.39
19.152	0	0.11	0.12	0.05	0.35	0.02	0.28	0.2	8.25	0.18	99.29	2.47	0	61.17	8.25	22.16	0.18	0.03	0.12	0	0.08	0	0.01	6.02	25.4	0	0	8.68	0.4	0.01	0.08	0	0.01	0.4	0	0	14	19.73	3.53	52.84	84.14	877.59	605.59	1025.03	764.67	911.32	644.63	995.3	639.52
19.185	0	0.11	0.11	0.05	0.37	0.02	0.26	0.21	7.11	0.16	99.25	2.83	0	62.31	7.11	25	0.16	0.04	0.14	0	0.07	0	0.01	6.61	24.3	0	0	12.85	0.44	0.01	0.08	0.01	0.01	0.33	0	0	13.55	19.49	4.44	52.95	86.05	874.87	606.38	1021.38	763.71	907.83	645.06	993.77	640.67
19.219	0	0.11	0.09	0.05	0.46	0.02	0.25	0.27	5.97	0.13	99.08	5.74	0	47.36	5.97	32.33	0.13	0.06	0.18	0	0.09	0	0.01	8.88	26.16	0	0	13.98	0.64	0.01	0.09	0.01	0.01	0.27	0	0	11.32	22.53	5.64	52.5	82.06	872.82	606.76	1018.6	763.24	908.19	644.01	990.2	641.12
19.252	0	0.12	0.08	0.06	0.46	0.02	0.22	0.27	4.24	0.11	99.08	6.64	-0.25	58.3	4.24	33.99	0.11	0.09	0.23	0.01	0.08	0	0	7.94	26.44	0	0	22.56	0.72	0.01	0.1	0	0.01	0.21	0	0	11.38	20.33	4.86	52.64	83.42	870.86	606.89	1016.08	762.83	904.7	644.15	988.06	640.82
19.285	0	0.14	0.08	0.07	0.52	0.02	0.21	0.32	3.76	0.1	98.95	15.79	-3.78	62.21	3.76	38.06	0.1	0.11	0.31	0.01	0.05	0	0.01	7.65	31.1	0	0	34.45	0.97	0.01	0.14	0.01	0.01	0.26	0	0	11.73	19.51	5.75	52.33	82.34	869.48	607.8	1011.62	760.06	902.85	644.29	985.15	641.55
19.319	0	0.19	0.07	0.08	0.57	0.02	0.24	0.35	3.89	0.07	98.85	51.74	-9.5	46.96	3.89	40.5	0.07	0.1	0.44	0.01	0.03	0	0.02	9.27	34.63	0	0	53.69	1.45	0.02	0.17	0.01	0.01	0.37	0	0	10.75	22.61	5.62	52	81.11	868.49	609.49	1009.45	760.32	901.88	645.65	982.93	642.68
19.352	0	0.23	0.07	0.07	0.69	0.02	0.22	0.44	4.52	0.07	98.62	89.1	-13.64	59.09	4.52	45.31	0.07	0.1	0.55	0.01	0.02	0	0.02	9.1	32.09	0	0	74.17	1.61	0.04	0.19	0.01	0.02	0.56	0	0	11.3	20.16	4.42	51.64	80.56	866.6	609.6	1007.11	760.64	899.13	645.67	979.61	642.19
19.386	0	0.25	0.06	0.07	0.81	0.02	0.18	0.53	4.37	0.05	98.38	96.88	-15.58	62.57	4.37	49.99	0.05	0.09	0.63	0.01	0.02	0	0.06	8.25	30.26	0	0	86.12	2.25	0.08	0.2	0.04	0.02	0.97	0	0	9.86	19.43	3.52	51.47	80.17	865.29	609.59	1004.76	760.15	896.85	644.19	976.99	641.9
19.419	0	0.21	0.06	0.05	0.92	0.03	0.13	0.62	4.52	0.04	98.15	96.95	-11.99	48.98	4.52	53.59	0.04	0.07	0.85	0.01	0.01	0	0.14	6.43	21.02	0	0	82.79	2.56	0.11	0.19	0.03	0.02	1.66	0	0	10.26	22.2	5.09	51.13	78.42	863.57	609.86	1002.24	759.5	896.66	643.82	975.07	642.96
19.452	0	0.19	0.06	0.05	0.97	0.03	0.13	0.66	3.76	0.04	98.06	95.87	-10.48	24.81	3.76	55.85	0.04	0.06	1.02	0.01	0.02	0	0.16	6.91	21	0	0.01	76.62	2.66	0.14	0.18	0.01	0.03	2.07	0	0	11.4	27.54	5.67	50.31	75.05	859.52	608.42	999.64	759.15	895.52	644.52	970.49	641.06
19.486	0	0.16	0.06	0.05	0.83	0.03	0.13	0.53	2.34	0.03	98.34	83.92	-6.42	45.12	2.34	51.97	0.03	0.04	1.23	0.01	0.02	0	0.27	8.82	17.02	0	0.01	61.93	3.63	0.25	0.14	0.01	0.03	1.81	0	0	11.91	22.98	4.57	49.63	77.14	857.41	609.18	996.19	759.39	890.84	643.88	967.96	642.06
19.519	0	0.13	0.06	0.05	0.99	0.03	0.12	0.65	2.24	0.02	98.03	77.24	-3.73	31.84	2.24	56.54	0.02	0.03	1.46	0.01	0.02	0.01	0.29	8.55	16.19	0	0.02	51.99	4.85	0.38	0.14	0.02	0.04	1.9	0	0	10.47	25.81	4.72	49.09	77.34	854.4	608.48	993.93	757.93	888.38	644.97	965.57	640.13
19.552	0	0.13	0.07	0.04	0.78	0.03	0.13	0.48	1.76	0.03	98.45	49.53	-1.35	32.11	1.76	49.78	0.02	0.02	1.1	0.01	0.03	0.01	0.27	9.2	13.29	0	0.03	43.32	4.95	0.36	0.13	0.02	0.04	1.93	0	0	10.98	25.74	5.59	49.07	76.81	852.24	607.52	992.29	758.12	887.26	643.16	964.02	640.39
19.586	0	0.13	0.07	0.04	0.7	0.03	0.12	0.41	1.28	0.02	98.6	28.75	0	36.32	1.28	46.21	0.02	0.03	0.77	0.01	0.02	0.01	0.18	8.29	11.69	0	0.02	35.82	6.36	0.51	0.13	0.02	0.05	1.49	0	0	10.19	24.81	4.92	48.99	77.51	850.01	606.4	991.53	758.41	884.97	642.69	962.39	638.83
19.619	0	0.13	0.07	0.04	0.67	0.02	0.12	0.38	0.85	0.02	98.66	28.04	0	63.21	0.85	45	0.01	0.02	0.55	0	0.02	0.01	0.11	9.19	9.9	0	0.02	36.61	7.17	0.49	0.12	0.05	0.05	1.09	0	0	11.26	19.29	3.3	48.95	80.04	844.95	606.92	986.58	759.55	877.55	643.55	957.45	638.98
19.652	0	0.13	0.07	0.04	0.67	0.02	0.14	0.38	0.65	0.02	98.66	21.39	0	44.92	0.65	44.93	0.01	0.02	0.49	0	0.02	0.01	0.04	11.64	10.66	0	0.02	32.21	7.44	0.59	0.13	0.07	0.05	0.86	0	0	12.4	23.02	5.11	48.78	81.18	843.1	605.94	985.68	758.92	876.95	643.23	958.04	639.28
19.686	0	0.12	0.06	0.05	0.71	0.03	0.13	0.4	0.69	0.02	98.57	21.71	0	65.1	0.69	46.28	0.01	0.02	0.55	0	0.02	0.01	0	9.83	11.33	0	0.01	31.09	8.29	0.82	0.13	0.02	0.08	0.67	0	0	7.32	18.88	3.66	48	80.64	842.59	607.44	983.79	759.47	874.86	641.81	955.48	639.73
19.719	0	0.13	0.07	0.05	0.61	0.03	0.15	0.33	0.88	0.03	98.78	15.64	0	42.75	0.88	41.3	0.01	0.02	0.66	0	0.03	0.01	0	11.02	10.81	0	0.01	31.07	8.64	0.69	0.12	0.12	0.07	0.61	0	0	6.73	23.46	3.33	47.06	77.99	839.99	607.92	981.79	760.28	873.78	643.29	951.67	639.28
19.753	0	0.12	0.07	0.05	0.63	0.03	0.16	0.34	1.07	0.06	98.75	9.62	0	55.14	1.07	41.56	0.01	0.01	0.93	0	0.06	0.01	0	12.55	11.14	0	0	23.89	9	0.67	0.12	0.32	0.1	0.64	0	0	5.21	20.97	3.18	46.2	79.09	836.99	609.04	977.99	760.74	869.65	642.98	948.71	640.57
19.786	0	0.11	0.08	0.04	0.55	0.03	0.16	0.28	0.88	0.05	98.9	3.04	0	72.84	0.88	37.52	0.01	0.01	0.78	0	0.05	0.01	0	12.03	8.22	0	0	12.72	9.43	0.53	0.08	0.3	0.1	0.62	0	0	9.17	17.07	4.49	46.25	84.3	835.25	613.87	975.43	764.49	865.78	648.06	950.08	647.23
19.819	0	0.09	0.08	0.04	0.59	0.03	0.14	0.3	1.05	0.05	98.83	2.91	0	71.02	1.05	39.07	0.01	0.01	0.61	0	0.05	0.01	0	10.6	5.58	0	0	4.77	10.07	0.4	0.06	0.19	0.1	0.48	0	0	5.87	17.52	5.11	45.65	84.19	833.29	618.58	973.2	768.22	864.17	651.72	948.36	651.77
19.853	0	0.09	0.08	0.04	0.55	0.02	0.14	0.27	1.36	0.06	98.9	2.61	0	79.49	1.36	36.82	0.02	0.01	0.44	0	0.06	0.01	0	11.49	3.63	0	0	1.88	10.17	0.18	0.04	2.69	0.08	0.47	0	0	5.65	15.23	4.35	44.98	86.32	830.02	625.87	968.98	774.89	858.84	658.04	945.15	659.16
19.886	0	0.1	0.1	0.03	0.39	0.02	0.17	0.18	1.53	0.07	99.22	1.21	0	81.45	1.53	27.08	0.02	0	0.22	0	0.07	0.01	0	11.25	2.55	0	0	1.01	8.5	0.14	0.03	13.42	0.07	0.46	0	0	0.14	14.6	2.8	43.16	91.31	831.11	633.11	966.47	777.15	854.63	663.4	945.93	664.75
19.919	0	0.1	0.1	0.03	0.37	0.02	0.18	0.18	2.34	0.13	99.25	1.18	0	89.48	2.34	25.79	0.02	0	0.19	0	0.13	0.01	0	12.19	1.85	0	0	1.13	7.41	0.09	0.03	51.37	0.07	0.37	0	0	-6.82	11.29	2.55	41.98	97.99	832.22	638.1	965.36	778.14	851.15	665.93	949.09	669.3
19.953	0	0.11	0.13	0.03	0.26	0.02	0.23	0.12	1.71	0.34	99.48	0.67	0	92.54	1.71	15.89	0.03	0	0.24	0	0.34	0.01	0	14.19	1.58	0	0	1.93	6.62	0.05	0.03	75.96	0.06	0.32	0	0	-14.49	9.41	4.06	38.88	99.95	835.46	654.38	967.55	791.5	854.14	679.16	953.84	686.22
19.986	0	0.11	0.14	0.03	0.24	0.02	0.21	0.11	1.14	0.57	99.52	0.57	0	96.53	1.14	14.98	0.03	0	0.33	0.01	0.57	0.02	0	12.78	0.81	0	0	1.32	5.77	0.05	0.02	69.54	0.07	0.28	0	0	-10.81	5.37	2.32	36.73	97.79	836.75	664.91	968.13	802.2	854.59	691.89	952.33	694.97
20.019	0	0.12	0.14	0.03	0.23	0.03	0.17	0.1	1.13	0.36	99.54	0.39	0	96	1.13	14.13	0.03	0	0.61	0.01	0.36	0.01	0	8.26	0.4	0	0.02	2.86	5.03	0.04	0.03	89.38	0.07	0.35	0	0	-12.47	6.11	2.07	35.02	98.47	837.61	670.55	970.42	808.93	855.64	698.39	954.1	699.87
20.053	0	0.12	0.16	0.03	0.2	0.03	0.15	0.09	1.4	0.26	99.6	0.33	0	95.65	1.27	10.04	0.04	0	1.4	0.01	0.26	0.01	0	4.39	0.3	0	0.07	3.97	3.86	0.02	0.02	67.29	0.1	0.42	0	0	-14.59	6.55	2.32	33.99	98.95	836.33	678.71	971.36	819.24	855.47	705.53	954.35	709.1
20.086	0	0.12	0.16	0.03	0.2	0.03	0.14	0.09	1.85	0.12	99.61	0.33	0	97.18	1.7	9.84	0.04	0	1.85	0.02	0.12	0	0.11	3.09	0.27	0	0.26	7.08	2.42	0.02	0.02	89.86	0.12	0.52	0	0	-17.38	4.3	1.41	33.62	102.42	833.03	680.43	974.15	827.08	852.71	709.25	955.13	709.89
20.12	0	0.16	0.17	0.02	0.17	0.04	0.14	0.08	6.69	0.07	99.65	0.73	0	96.46	1.63	6.71	0.07	0	6.69	0.05	0.06	0	0.33	1.27	0.22	0	0.94	24.56	1.17	0.02	0.02	92.59	0.17	0.46	0	0	-14.53	5.47	1.2	34.15	107.95	829.95	682.28	977.34	834.77	849.92	711.84	957.78	716.15
20.153	0	0.15	0.16	0.02	0.18	0.04	0.14	0.08	7.39	0.11	99.63	0.63	0	97.29	1.99	7.72	0.09	0	7.39	0.11	0.05	0	0.7	0.61	0.22	0	2.71	21.51	0.63	0.02	0.02	88.71	0.24	0.36	0	0	-14.01	4.1	0.24	33.71	109.01	828.11	681.93	978.81	839.23	848.32	714.38	957.32	713.03
20.186	0	0.13	0.16	0.02	0.18	0.03	0.13	0.08	5.91	0.22	99.65	0.33	0	95.15	1.32	6.94	0.08	0	5.91	0.22	0.03	0	0.39	0.4	0.12	0	3.89	9.17	0.45	0.02	0.01	91.62	0.29	0.14	1	6	-12.04	7.12	2.09	33.14	103.69	826.79	688.65	976.34	845.31	850.7	718.49	954.31	722.65
20.22	0	0.11	0.14	0.02	0.21	0.04	0.12	0.09	2.76	0.13	99.59	0.33	0	94.21	1.44	11.34	0.1	0	5.82	0.21	0.02	0	0.05	0.13	0.06	0	4.8	2.76	0.2	0.02	0.01	66.6	0.43	0.05	0	6	-9.32	8.05	0.51	32.77	103.31	826.68	689.32	976.46	846.99	849.6	721.4	952.9	721.85
20.253	0	0.09	0.12	0.02	0.27	0.03	0.1	0.13	1.4	0.14	99.47	0.34	0	89.99	1.34	18.98	0.06	0	4.05	0.2	0.02	0	0	0.14	0.05	0	5.45	1.4	0.2	0.02	0.01	81.34	0.51	0.08	0	6	-10.09	11.02	1.21	33.73	102.96	821.23	688.66	971.43	846.06	845.19	719.21	948.07	723.41
20.286	0	0.08	0.1	0.02	0.33	0.03	0.09	0.17	1.09	0.1	99.34	0.56	0	92.88	1.2	26.28	0.06	0	3.02	0.22	0.02	0	0	0.1	0.06	0	4.16	1.09	0.14	0.02	0.01	67.42	0.59	0	0	6	-7.36	9.16	0.56	34.06	99.23	815.79	683.65	966.73	842.97	841.42	715.32	940.61	717.91
20.32	0	0.07	0.07	0.02	0.47	0.03	0.07	0.28	2.63	0.06	99.05	1.39	0	94.65	1.77	37.38	0.06	0	2.63	0.16	0.02	0	0	0.06	0.06	0	2.83	2.89	0.08	0.02	0.01	53.14	0.73	0	0	6	-9.63	7.63	-0.31	35.94	95.68	806.24	673.58	956.79	832.17	832.77	704.99	928.43	706.91
20.353	0	0.07	0.07	0.02	0.53	0.03	0.07	0.33	1.93	0.06	98.94	2.25	0	94.28	1.58	41.59	0.06	0	1.93	0.1	0.05	0	0	0.06	0.06	0	1.21	4.83	0.08	0.02	0.01	3.76	0.66	0	0	6	-6.93	7.99	-0.07	38.62	92.8	796.36	663.75	945.88	822.75	824.02	695.77	916.82	696
20.387	0	0.04	0.03	0.02	1.18	0.03	0.05	0.93	1.09	0.05	97.65	12.6	0	84.78	2.33	65.61	0.05	0	1.09	0.05	0.3	0.01	0	0.05	0.11	0.01	0.43	3.62	0.06	0.02	0.01	2.51	0.99	0	0	6	-5.83	13.41	-0.45	39.18	85.64	792.69	657.99	941.46	817.12	823.46	691.34	909.03	688.03
20.42	0	0.03	0.02	0.02	1.96	0.03	0.04	1.78	1.06	0.06	96.08	31.89	0	86.14	2.73	81.05	0.04	0.01	1.06	0.03	0.54	0.02	0	0.06	0.18	0.02	0.16	2.84	0.08	0.03	0.01	0.23	1.06	0	0	6	-0.45	12.87	4.19	41.19	82.6	790.81	650	939.1	809.32	825.88	682.65	908.47	683.32
20.453	0	0.03	0.02	0.02	2.76	0.03	0.03	2.81	0.78	0.07	94.38	45.1	0	89.55	4.81	90.11	0.05	0.01	1.22	0.03	1.86	0.19	0	0.07	0.45	0.04	0.07	0.78	0.16	0.04	0.01	0.12	0.97	0	0	6	1.85	11.26	4.97	43.92	85.91	790.7	648.13	939.55	807.28	824.97	682.33	910.88	682.08
20.487	0	0.02	0.02	0.03	3.1	0.03	0.04	3.39	1.21	0.14	93.22	45.06	0	92.39	9.88	89.66	0.06	0.01	1.91	0.03	4.09	0.58	0	0.05	1.21	0.14	0.03	0.31	0.31	0.06	0.01	1.82	1.06	0	0	6	5.2	9.52	6.31	45.98	90.16	794.59	643.5	945.32	804.11	828.72	679.13	918.88	679.32
20.52	0	0.02	0.02	0.02	4.1	0.03	0.08	4.76	2.55	0.44	90.47	41.65	0	85.75	21.63	86.38	0.06	0.02	2.55	0.04	3.66	0.74	0	0.07	2.75	0.44	0.02	0.25	0.59	0.08	0.01	0.08	1.2	0	0	6	-0.04	13.03	8.04	44.92	84.11	799.89	640.24	956.39	807.18	840.94	674.9	925.04	676.65
20.553	0	0.02	0.02	0.02	5.77	0.03	0.13	7.05	3.04	0.77	85.91	43.67	0	91.11	32.1	85.87	0.06	0.03	3.04	0.05	2.44	0.34	0	0.07	4.3	0.77	0.01	0.14	1.17	0.1	0.02	0.07	1.32	0	0	6	-0.45	10.37	8.47	46.55	88.64	804.31	640.77	962.46	808.82	844.4	675.45	933	678.29
20.587	0	0.02	0.02	0.02	7.67	0.03	0.15	9.03	2.44	1.97	81.93	51.77	0	89.44	35.32	89.06	0.06	0.03	2.44	0.05	1.14	0.07	0	0.09	5.16	1.97	0.01	0.13	4.49	0.17	0.02	0.04	1.21	0.64	0	6	0.08	11.32	9.86	46.38	88	809.55	639.76	970.68	810.68	852.43	675.37	940.37	678.37
20.62	0	0.02	0.02	0.02	9.29	0.03	0.15	9.99	1.99	2.78	80.01	65.71	0	67.94	35.73	91.23	0.07	0.03	1.99	0.08	0.47	0.02	0	0.07	4.69	2.78	0.01	0.05	10.2	0.26	0.02	0.02	1.31	1.49	0	6	1.54	18.24	11.31	46.57	86.54	813.11	636.43	978.72	813.19	860.28	671.81	946.62	677.76
20.653	0	0.03	0.02	0.04	12.64	0.03	0.14	9.63	2	5.58	74.71	89.87	0	81.36	34.8	90.96	0.08	0.04	2	0.15	0.32	0.01	0	0.09	3.84	5.58	0.01	0.03	29.53	0.47	0.03	0.15	1.42	2.11	0	6	15.64	14.63	11.15	49.47	86.85	817.39	633.19	985.58	813.82	865.33	676.16	952.17	675.53
20.687	0	0.09	0.03	0.18	28.12	0.03	0.18	10.24	2.73	18.41	46.88	99.68	0	58.07	39.46	87.46	0.09	0.05	2.73	0.25	0.36	0.02	0	0.15	3	18.41	0.01	0.02	77.29	0.95	0.05	0.45	1.41	2.79	0	6	15.51	20.37	9.42	50.02	84.42	820.84	631.93	990.56	815.36	869.65	675.62	954.05	673.5
20.72	0	0.14	0.04	0.25	21.29	0.03	0.17	5.7	2.52	22.25	57.43	99.62	0	50.37	34.06	77.11	0.12	0.05	3.43	0.29	0.52	0.04	0	0.16	2.52	22.25	0.01	0.03	85.45	1.42	0.07	0.12	1.57	3.67	0	6	11.05	21.93	12.23	48.6	85.63	827.87	633.95	998.4	817.07	878.74	674.55	964.31	677.72
20.754	0	0.22	0.04	0.44	21.4	0.03	0.1	4.62	1.27	23.41	57.2	99.89	0	50.61	23.41	80.38	0.28	0.09	2.93	0.3	0.92	0.16	0	0.19	1.27	53.58	0.02	0.03	97.91	3.45	0.18	0.37	1.44	4.14	0	6	7.45	21.88	14.43	47.39	83.81	831.25	636.54	1003.4	821.65	885.39	673.96	968.79	682.18
20.787	0	0.26	0.03	0.52	17.34	0.03	0.07	4	0.53	15.56	65.32	99.9	0	39.13	15.56	79.53	0.4	0.09	3.03	0.44	0.9	0.14	0	0.14	0.53	74.27	0.02	0.01	99.41	8.57	0.29	0.37	1.58	2.71	0	6	4.13	24.21	13.89	45.47	83.42	838.89	642.88	1011.85	828.15	893.36	680.17	976.46	687.44
20.82	0	0.3	0.03	0.54	13.84	0.03	0.06	3.22	0.46	11.43	72.31	99.86	0	26.08	11.43	75.52	0.46	0.09	2.1	0.7	0.55	0.09	0	0.1	0.27	71.71	0.02	0.01	99.55	11.26	0.3	0.24	1.74	0.91	0	6	3.56	27.21	15.43	44.15	79.27	845.63	648.78	1013.01	829.18	900.52	682.25	978.88	694.23
20.854	0	0.38	0.03	0.56	8.87	0.04	0.06	3.15	0.64	7.33	82.25	99.68	0	17.31	7.33	64.85	0.64	0.09	1.99	0.89	0.32	0.03	0	0.06	0.13	87.4	0.01	0	99.92	25.52	0.55	0.11	2.48	0	0	6	2.69	29.82	18.01	43.03	75.3	854.04	657.32	1011.73	827.27	908.03	686.38	981.38	703.4
20.887	0	0.46	0.04	0.55	6.16	0.04	0.07	1.74	0.69	7.38	87.68	99.17	0	51.13	7.38	52.91	0.69	0.12	1.83	0.74	0.17	0.02	0	0.05	0.09	84.72	0.02	0	99.91	22.8	0.54	0.19	2.57	0	0	6	5.77	21.77	19.45	42.27	79.04	861.27	665.97	1012.25	828.33	911.02	692.24	987.17	713.41
20.92	0	0.52	0.05	0.53	4.83	0.04	0.08	1.94	0.92	7.52	90.34	98.49	0	13.18	7.52	45.42	0.92	0.15	1.87	0.82	0.12	0.01	0	0.03	0.05	88.8	0.02	0	99.94	32.72	0.64	1.19	3.2	0	0	6	-4.5	31.42	26.3	41.37	75.63	860.93	670.49	1011.05	827.53	918.78	692.14	987.63	723.46
20.954
20.987
21.02
21.054
21.087
21.121
21.154
21.187
21.221
21.254
21.287
21.321
21.354
21.388
21.421
21.454
21.488
21.521
21.554
21.588
21.621
21.654
21.688
21.721
21.755
21.788
21.821
21.855
21.888
21.921
21.955
21.988
22.021
22.055	0	0.07	0	0.04	0.06	93.25	0.01	2.17	0.01	0.05	0	99.8	94.89	86.18	0.01	3.86	0.05	0	25.12	0.14	0.6	1.13	0	0	0	0	0.01	0	99.37	84.69	0	0.09	85.4	0	0	6	16.68	12.85	-1.24	49.54	71.29	887.21	661.92	997.94	781.24	906.01	693.76	976.86	685.8
22.088	0	0.06	0	0.04	0.07	95.09	0.01	2.56	0.01	0.01	0	99.84	97.8	97.4	0.04	9.94	0.01	0.01	28.13	0.07	0.52	2.16	0	0	0.01	0	0.01	0.01	99.54	82.7	0	8.7	86.9	0	0	6	4.04	3.87	-2.28	51.12	75.16	882.92	652.22	1003.76	781.06	904.15	685.05	978.75	675.85
22.122	0	0.09	0	0.06	0.1	80.65	0.01	1.71	0.02	0.02	0	99.36	84.38	88.76	0.18	10.25	0.02	0.04	18.5	0.06	0.29	4.2	0	0.01	0.02	0	0.01	0.01	99.62	72.32	0	27.94	78.02	0	0	6	3.11	11.67	-1.14	52.26	78.09	886.17	644.21	1012.94	780.09	909.41	676.02	987.3	670.4
22.155	0	0.11	0	0.08	0.13	58.84	0.01	0.96	0.04	0.01	16.16	97.7	74.55	69.45	0.27	10.86	0.01	0.04	15.45	0.05	0.29	3.81	0	0.01	0.04	0	0.01	0.03	99.52	57.44	0	6.46	69.99	0	0	6	14.19	17.89	0.55	53.86	76.07	882.78	638.4	1018.04	784.2	912.58	676.34	988.09	667.11
22.188	0	0.16	0	0.13	0.2	26.24	0.02	0.61	0.15	0.02	48.76	89.04	61.77	86.76	0.34	13.12	0.01	0.05	11.18	0.04	0.33	7.3	0	0.02	0.08	0	0.01	0.15	99.39	44.37	0.01	0.35	59.7	0	0	6	12.94	12.6	-0.39	54.64	79.49	880.22	635.46	1021.95	788.56	910.88	674.65	989.81	665.21
22.222	0	0.23	0	0.19	0.38	4.84	0.02	0.57	0.7	0.03	90.32	87.1	43.76	90.2	0.44	18.13	0.01	0.05	6.37	0.03	0.24	4.72	0	0.03	0.13	0	0.01	0.7	98.97	37.54	0.01	0.2	44.72	0	0	6	11.07	10.9	-0.84	56.15	82.74	882.55	633.02	1023.63	784.23	911.03	672.98	992.99	661.65
22.255	0	0.27	0.01	0.19	0.42	3.45	0.03	0.54	5.86	0.03	93.11	85.88	39.05	95.11	0.45	17.53	0.01	0.06	7.96	0.03	0.36	2.93	0	0.03	0.23	0	0.01	5.86	98.27	37	0.01	0.02	40.74	0	0	6	14.96	7.16	0.73	58.78	89.01	884.14	630.76	1026.33	782.56	910.98	672.5	999.23	660.91
22.288	0	0.38	0.01	0.26	0.54	1.64	0.03	0.48	14.05	0.04	96.73	86.33	29.9	92.39	0.5	18.54	0.01	0.07	8.1	0.03	0.64	4.21	0	0.04	0.31	0	0.01	14.05	97.73	32.72	0.01	0.03	33.84	0	0	6	12.04	9.51	-0.27	58.89	82.64	885.32	630.52	1026.47	781.65	914.27	671.03	996.07	659.32
22.322	0	0.46	0.01	0.3	0.72	1.04	0.04	0.5	21.45	0.05	97.92	89.14	23.47	93.48	0.75	22.56	0.01	0.12	9.61	0.03	1.03	3.78	0	0.05	0.83	0	0.01	21.45	96.97	29.55	0.01	0.01	28.95	0	0	6	15.45	8.69	-1.57	59.66	80.42	887.24	629.05	1026.35	779.09	915.52	669.71	995.02	657.61
22.355	0	0.48	0.02	0.47	0.87	0.79	0.04	0.57	13.95	0.07	98.25	90.56	21.09	94.49	0.81	24.49	0.01	0.17	14.05	0.03	2.73	7.46	0	0.07	1.53	0.01	0.01	13.95	96.99	30.62	0.02	0.01	24.26	0	0	6	16.1	7.79	-2.16	60.41	82.37	889.04	626.87	1028.04	776.53	915.96	668.43	997.24	655.06
22.389	0	0.42	0.02	0.52	0.93	0.72	0.05	0.57	5.65	0.08	98.14	90.8	20.88	95.28	0.56	25.62	0.01	0.14	16.77	0.04	4.3	6.42	0	0.08	2.15	0.01	0.01	5.65	96.2	29.89	0.02	0.03	22.03	0	0	6	14.64	6.98	-0.58	61.01	86.16	888.62	625.13	1027.8	774.12	914.56	666.15	999.86	653.97
22.422	0	0.44	0.02	0.48	0.96	0.71	0.05	0.51	6.39	0.11	98.08	90.21	20.67	93.45	0.47	25.6	0.01	0.15	18.26	0.05	3.04	5.3	0	0.11	3.41	0.01	0.01	6.39	95.38	27.19	0.02	0.02	21.12	0	0	6	15.05	8.71	-1.75	61.4	84.38	889.27	622.89	1028.97	772.62	915.79	664.86	999.02	650.96
22.455	0	0.44	0.02	0.44	1.08	0.52	0.05	0.51	5.4	0.11	97.84	90.53	18.37	94.6	0.49	27.38	0.01	0.17	16.85	0.06	2.19	3.69	0	0.11	3.38	0.01	0.01	5.4	94.04	25.22	0.02	0.03	18.97	0	0	6	15.25	7.69	-1.3	61.23	84.85	888.47	620.72	1028.47	771.03	915.08	662.17	998.97	649.45
22.489	0	0.52	0.03	0.42	0.87	0.43	0.07	0.36	6.75	0.13	98.27	81.91	16.45	85.07	0.45	19.83	0.02	0.17	17.24	0.11	1.79	3.29	0	0.13	3.78	0.02	0.01	6.75	92.3	24.58	0.02	0.06	17.19	0	0	6	18.12	13.3	-2.46	60.93	83.34	887.34	618.64	1027.02	768.92	914.06	661.5	996.08	646.77
22.522	0	0.51	0.04	0.41	0.82	0.31	0.07	0.32	4.66	0.14	98.36	76.52	14.02	84.75	0.48	17.78	0.02	0.16	14.8	0.13	2.08	2.94	0	0.14	2.68	0.03	0.01	4.66	90.25	23.67	0.02	0.17	15.36	0	0	6	18.1	13.42	-1.09	61.27	85.32	886.52	615.68	1026.75	765.34	913.51	659.84	997.29	643.71
22.555	0	0.53	0.05	0.37	0.7	0.25	0.08	0.26	3.1	0.16	98.61	65.84	12.57	74.25	0.39	12.85	0.02	0.13	13.08	0.17	2	1.64	0	0.16	2.27	0.04	0	3.1	88.42	23.43	0.02	0.51	14.24	0	0	6	17.71	16.7	-0.04	61.21	82.05	885.1	613.13	1026.01	764.57	914.54	655.26	995.6	642.59
22.589	0	0.55	0.11	0.33	0.67	0.19	0.1	0.18	2.4	0.26	98.67	63.57	9.85	66.65	0.38	10.48	0.02	0.1	18.11	0.23	2.02	1.25	5.16	0.26	1.61	0.07	0.01	2.4	82.15	17.54	0.03	0.32	9.42	4.02	0	6	20.1	18.54	-1.27	61.26	87.03	883.59	610.78	1025.72	762.99	910.53	655.57	996.11	639.73
22.622	0	0.55	0.14	0.32	0.65	0.19	0.1	0.17	1.43	0.25	98.71	63.68	10.31	83.09	0.45	9.32	0.01	0.09	17.9	0.22	1.65	0.74	8.03	0.25	1.19	0.08	0.01	1.43	82.43	17.51	0.03	0.04	9.53	6.11	0	6	17.35	14.04	-1.59	61.04	87.18	881.13	607.64	1024.16	760.91	908.09	651.44	993.99	636.6
22.655	0	0.53	0.18	0.28	0.66	0.16	0.1	0.17	1.56	0.32	98.68	55.38	8.82	87.11	0.47	10.14	0.01	0.09	17.1	0.18	0.92	0.41	11.98	0.32	0.97	0.09	0.01	1.56	78.92	15.89	0.03	0.01	8.16	7.7	0	6	18.35	12.45	-2.48	61.28	89.4	878.84	606.25	1021.99	760.06	904.05	650.26	992.2	635.35
22.689	0	0.46	0.17	0.25	0.68	0.13	0.1	0.18	1.11	0.41	98.64	43.11	6.94	79.71	0.51	12.95	0.01	0.1	16.03	0.21	1.16	0.44	8.33	0.41	0.74	0.12	0.01	1.11	73.86	14.13	0.04	0.04	6.81	6.68	0	6	15.93	15.16	-1.82	60.56	87.9	876.05	604.57	1020.06	759.13	902.87	647.55	989.71	633.88
22.722	0	0.43	0.17	0.21	0.61	0.12	0.1	0.15	1.5	0.41	98.79	33.27	6.88	91.99	0.48	11.95	0.01	0.11	14.59	0.29	0.8	0.28	9.61	0.41	0.67	0.1	0.01	1.5	70.08	11.94	0.04	0.03	7.23	6.59	0	6	18.45	9.8	-1.83	59	91.54	872.59	602.71	1017.95	759.23	898.08	646.49	988.65	633.15
22.756	0	0.41	0.11	0.21	0.67	0.14	0.1	0.16	1.01	0.49	98.66	37.43	8.09	86.68	0.49	14.87	0.01	0.12	16.23	0.27	0.6	0.25	12.96	0.49	0.45	0.12	0.02	1.01	70.71	9.4	0.04	0.01	7.53	3.75	0	6	17.95	12.64	1.4	56.37	91.5	868.77	600.83	1015.54	758.21	897.14	643.69	988.04	633.24
22.789	0	0.37	0.06	0.23	0.89	0.24	0.08	0.21	0.78	0.57	98.21	58.63	12.38	71.5	0.59	22.73	0.01	0.12	21.96	0.32	0.72	0.67	8.16	0.57	0.53	0.09	0.02	0.78	74.94	8.92	0.04	0.19	9.36	0.94	0	6	17.74	17.4	-1.36	55.35	93.83	864.54	599.92	1011.53	757.56	890.07	644.13	982.93	630.65
22.822	0	0.34	0.04	0.26	1.34	0.38	0.07	0.34	0.58	0.38	97.32	83.33	16.48	81.52	0.84	33.03	0.01	0.11	27.12	0.38	0.36	0.78	10.28	0.53	0.58	0.06	0.02	0.51	80.33	9.55	0.04	0.12	11	0	0	6	15.18	14.58	-0.27	54.51	93.04	860.91	599.13	1007.95	757.33	887.4	640.56	979.96	631.11
22.856	0	0.3	0.03	0.27	1.75	0.43	0.06	0.45	0.7	0.3	96.5	92.51	18.04	79.41	1.1	41.12	0.01	0.12	25.1	0.3	0.21	1.46	1.91	0.47	0.7	0.04	0.02	0.25	83.5	8.05	0.04	0.1	13.22	0	0	6	17.78	15.25	-1.67	53.21	93.73	856.66	600.02	1004.28	759.33	882.18	643.11	975.2	631.59
22.889	0	0.3	0.02	0.31	2	0.53	0.05	0.5	0.78	0.32	96	95.4	19.75	75.83	1.47	43.76	0.01	0.1	26.24	0.32	0.19	2.27	0.77	0.44	0.78	0.03	0.03	0.22	87.31	7.64	0.04	0.2	14.45	0	0	6	20.49	16.28	-0.07	52.93	93.27	851.93	599.68	1000.06	759.59	879.1	643.45	971.73	632.51
22.922	0	0.28	0.02	0.3	2.23	0.43	0.05	0.55	0.79	0.38	95.53	97	18.45	86.48	2.17	46.34	0.01	0.09	19.31	0.38	0.1	1.04	0	0.42	0.79	0.02	0.02	0.24	90.24	6.84	0.04	0.07	16.1	0	0	6	19.37	12.72	-0.38	53.65	92.47	846.29	597.28	994.3	758.05	873.4	639.05	965.49	630.72
22.956	0	0.27	0.01	0.3	2.13	0.69	0.04	0.55	0.94	0.38	95.73	97.69	22.59	86.7	3.03	45.54	0.01	0.07	20.06	0.38	0.16	1	0	0.39	0.94	0.01	0.02	0.42	94.37	6.69	0.04	0.26	19.97	0	0	6	19.19	12.63	-2.02	53.93	94.51	842.01	596.86	990.51	756.9	867.41	641.65	960.94	628.13
22.989	0	0.25	0.01	0.3	2.28	0.94	0.04	0.62	1.5	0.36	95.44	98.28	24.92	73.46	3.45	48.11	0.01	0.05	22.49	0.33	0.36	0.98	4.31	0.45	1.5	0.01	0.02	0.61	95.55	6.58	0.04	0.26	21.53	0	0	6	21.49	16.91	-1.29	53.99	93.59	836.91	596.27	985.58	756.25	863.55	642.44	955.98	627.71
23.022	0	0.23	0.01	0.29	2.22	1.46	0.04	0.64	2.3	0.5	95.56	98.58	28.49	68.28	4.17	49.02	0.01	0.04	24.01	0.33	0.57	0.91	0	0.5	2.3	0	0.02	0.86	97.06	5.51	0.05	0.09	24.74	0	0	6	20.76	18.17	-0.02	54.11	90.17	832.7	595.25	983.61	757.83	863.09	641.15	952.23	627.58
23.056	0	0.24	0.01	0.26	1.35	2.79	0.04	0.39	2.69	0.57	94.42	97.18	34.39	60.71	4.06	38.98	0.01	0.04	24.33	0.28	0.99	1.28	0	0.57	2.69	0	0.02	1.14	98.4	3.65	0.06	0.03	30.48	0	0	6	16.03	19.82	0.43	54.35	90.94	830.25	594.9	981.94	757.01	860.99	640.05	950.92	626.5
23.089	0	0.24	0.01	0.26	1.14	3.13	0.04	0.33	3.12	0.59	93.73	96.33	35.58	59.62	4.16	35.51	0.01	0.06	23.24	0.3	1.03	1.79	0	0.59	3.12	0	0.01	0.81	98.48	3.41	0.07	0.03	32.1	0	0	6	19.93	20.05	1.89	54.75	93.45	828.6	593.92	981.27	757.42	859.57	639.75	952.24	627.67
23.123	0	0.24	0.01	0.26	0.91	4.47	0.04	0.27	3.93	0.83	91.05	95.01	38.89	44.82	4.95	31.1	0.01	0.05	22.85	0.44	0.83	3.97	0	0.83	3.93	0	0.01	0.44	98.91	2.41	0.1	0.02	35.62	0	0	6	15.21	23.04	1.21	53.89	88.93	826.98	596.15	978.13	757.76	859	640.21	947.1	628.12
23.156	0	0.25	0.01	0.25	0.57	7.33	0.04	0.18	4.65	0.75	85.33	91.53	43.83	41.64	4.09	21.91	0.01	0.04	23.9	0.55	0.75	5.23	0	0.83	4.65	0	0.01	0.34	99.05	2.13	0.1	0.02	39.78	0	0	6	16	23.69	0.94	53.27	89.15	825.29	600.22	974.99	760.15	856.33	644.51	944.56	631.73
23.189	0	0.28	0.01	0.3	0.47	8.61	0.04	0.14	5.23	0.84	82.79	92.42	45.11	54.51	4.21	16.79	0.01	0.03	25.53	0.79	0.89	8.47	0	0.84	5.23	0	0.01	0.21	98.93	2.1	0.11	0.02	40.51	0	0	6	13.54	21.1	1.4	52.66	86.12	823.57	603.5	972.6	763.1	855.93	645.77	941.39	635.12
23.223	0	0.26	0	0.31	0.4	11.89	0.04	0.14	4.4	0.87	76.22	90.84	48.7	59.45	6.11	14.61	0.02	0.03	22.48	0.94	0.75	13.57	0	0.87	4.4	0	0.01	0.14	99.4	2.22	0.13	0.08	45.28	0	0	6	9.69	20.09	-1.03	52.44	86.79	821.65	604.72	969.67	762.59	851.6	646.94	937.41	633.92
23.256	0	0.28	0	0.36	0.43	9.74	0.05	0.15	3.22	0.91	80.52	89.14	46.23	76.63	9.02	13.18	0.03	0.03	20.17	1.49	1.33	16.97	0	0.91	3.22	0	0.01	0.1	99.36	2.21	0.13	0.43	44.45	0	0	6	13.63	16.06	-2.03	52.3	89.58	819.88	612.07	967.34	769.1	847.64	657.03	935.7	640.61
23.289	0	0.23	0	0.21	0.43	9.02	0.05	0.16	2.28	0.76	81.96	85.32	45.63	71.81	12.36	10.64	0.04	0.03	15.79	1.41	0.92	9.31	0	0.76	2.28	0	0.01	0.08	99.45	2.27	0.12	0.17	45.92	0	0	6	10.96	17.32	-1.28	51.28	86.24	820.53	620.63	967.16	777.56	849.82	662.44	935.16	649.97
23.323	0	0.24	0.01	0.2	0.44	10.95	0.06	0.16	1.9	0.76	78.11	90.18	46.67	62.48	13.86	9.35	0.06	0.02	21.59	1.87	1.13	8.8	0	0.76	1.9	0	0.01	0.06	99.33	1.69	0.11	0.03	44.9	0	0	6	11.45	19.45	-1.7	51.37	88.39	821.02	622.87	966.12	777.89	848.18	664.75	935.61	651.79
23.356	0	0.22	0.01	0.17	0.44	13.04	0.07	0.16	1.72	0.71	73.91	91.73	47.89	69.87	15.9	7.84	0.07	0.01	23.97	1.67	1.14	5.8	0	0.71	1.72	0	0.01	0.1	99.3	1.53	0.09	0.03	45.47	0	0	6	6.89	17.79	-2.27	50.93	86.85	821.72	627.44	967.56	782.08	849.83	669.7	935.37	654.66
23.39	0	0.23	0	0.2	0.39	28.99	0.07	0.14	1.68	0.92	46.01	97.35	55.58	63.05	14.99	6.41	0.13	0.01	39.01	1.75	1.6	9.8	0	0.92	1.68	0	0.01	0.13	99.16	1.3	0.08	0.14	46.81	0	0	6	8.85	19.33	-2.87	51.1	86.97	821.25	630.88	967.04	785.56	848.99	674.18	934.41	657.83
23.423	0	0.2	0	0.18	0.46	35.11	0.09	0.19	1.39	0.94	39.89	97.61	57.01	64.35	20.3	8.06	0.22	0	40.16	1.91	1.64	10.45	0	0.94	1.39	0	0.01	0.06	99.37	1.36	0.07	0.12	48.75	0	0	6	6.31	19.05	-2.66	50.52	84.8	821.44	636.12	967.67	790.94	850.7	678.92	933.93	662.66
23.456	0	0.19	0	0.15	0.4	29.67	0.07	0.17	1.34	0.81	45.33	95.46	55.94	43.19	19.33	6.8	0.24	0	31.8	1.91	1.41	7.95	0	0.81	1.34	0	0.02	0.05	99.43	1.34	0.06	0.04	50.76	0	0	6	7.22	23.37	-0.53	49.92	81.48	821.83	639.43	968.36	795.69	854.08	680.04	934.68	668.06
23.49	0	0.21	0	0.16	0.38	20.5	0.07	0.15	1.41	0.73	59.01	93.64	52.28	46.02	16.78	5.62	0.48	0	27.44	1.78	1.22	8.08	0	0.73	1.41	0	0.03	0.03	99.35	1.29	0.05	0.09	48.56	0	0	6	7.79	22.8	0.25	49.99	82.96	822.49	644.34	968.17	798.99	854.13	685.54	936.12	672.87
23.523	0	0.23	0.01	0.17	0.38	12.93	0.07	0.13	1.47	0.7	74.15	90.21	47.85	46.12	15.65	4.35	0.7	0	21.66	1.47	1.2	6.53	0	0.62	1.47	0	0.03	0.04	99.31	1.41	0.04	0.01	46.55	0	0	6	4.47	22.78	0.52	49.6	83.29	822.41	646.66	968.13	801.17	853.97	686.27	936.53	675.27
23.556	0	0.26	0.01	0.19	0.41	7.55	0.07	0.13	1.89	0.8	84.9	84.97	42.95	53.68	15.15	4.39	0.8	0	15.49	1.96	0.93	7.16	0	0.64	1.89	0	0.04	0.05	99.4	1.77	0.03	0.08	44.33	0	0	6	7.67	21.26	-1.63	49.39	81.15	823.24	651.79	969.37	806.86	855.02	694.41	934.66	678.83
23.59	0	0.3	0.01	0.25	0.42	8.58	0.07	0.14	2.15	1.47	82.84	87.98	43.33	42.12	15.67	4.15	1.47	0	18.6	2.14	1.17	12.67	0	0.55	2.15	0	0.06	0.04	99.51	2.45	0.02	0.04	44	0	0	6	3.75	23.59	-0.8	48.63	80.24	823.43	654.04	968.76	808.47	855.54	693.55	934.89	681.65
23.623	0	0.36	0.01	0.44	0.42	10.48	0.08	0.14	1.74	1.65	79.04	91.85	44.12	68.41	15.98	3.47	1.65	0	23.88	3.69	2.71	22.03	0	0.5	1.74	0	0.05	0.02	99.61	3.14	0.02	0.54	43.3	0	0	6	5.77	18.14	-3.13	49	81.27	823.37	657.07	968.4	811.73	853.38	697.88	933.46	683.99
23.656	0	0.33	0.01	0.4	0.54	11.63	0.1	0.19	1.66	1.66	76.75	93.69	44.13	67.38	20.71	5.17	1.66	0	27.21	3.13	2.19	21.98	0	0.41	1.53	0	0.05	0.01	99.7	3.71	0.01	0.09	42.66	0	0	6	4.27	18.37	-2.88	47.58	79.99	823.74	664.1	967.94	818.17	854.04	703.35	933.1	691.22
23.69	0	0.28	0.01	0.28	0.62	19.89	0.13	0.23	2.48	2.48	60.22	97.22	47.75	55.21	23.98	5.77	2.48	0	37.75	2.7	2.27	15.73	0	0.34	1.88	0	0.03	0	99.82	4.32	0.01	0.2	43	0	0	6	4.13	20.95	-4.52	46.47	79.02	823.82	669.85	965.75	821.77	852.46	708.43	930.51	696.08
23.723	0	0.26	0.01	0.27	0.74	17.8	0.16	0.29	2.55	2.55	64.39	96.7	45.61	59.65	28.84	6.4	2.55	0.01	35.49	2.46	2.39	16.8	0	0.31	1.83	0	0.02	0	99.86	4.3	0.01	0.52	42.92	0	0	6	6.87	20.05	-5.79	46.07	78.19	824.14	675.6	962.85	824.01	851.02	715.2	927.85	700.68
23.757	0	0.25	0.01	0.23	0.66	22.58	0.15	0.26	2.26	2.26	54.85	97.31	49.13	53.14	26.89	5.76	2.26	0.01	38.1	2.79	1.61	14.17	0	0.21	1.51	0	0.01	0	99.91	4.85	0	0.52	44.26	0	0	6	4.44	21.37	-4.99	45.47	78.35	822.32	679.16	962.05	828.14	850.08	718.35	927.15	704.2
23.79	0	0.22	0	0.17	0.56	46.92	0.15	0.27	2.84	2.84	28.08	98.74	58.17	70.1	27.87	4.79	2.84	0.01	47.66	3.67	1.42	12.37	0	0.2	1.33	0	0.01	0	99.93	5.13	0	0.2	49.33	0	0	6	4.14	17.74	-6.29	44.72	77.94	822.16	683.71	961.25	832.33	849.06	722.7	925.68	708.44
23.823	0	0.21	0	0.18	0.58	59.6	0.17	0.3	2.82	2.82	15.4	99.14	61.65	66.59	31.35	4.55	2.82	0	52.44	3.95	1.57	16.32	0	0.19	1.55	0	0.02	0	99.94	5.09	0	0.57	51.5	0	0	6	4.28	18.55	-6.45	44.32	78.59	822.2	687.76	961.33	836.54	848.61	726.6	925.94	712.59
23.857	0	0.16	0	0.12	0.75	77.87	0.27	0.48	3.25	3.25	0	99.64	66.62	57.88	40.91	4.42	3.25	0	63.3	4.3	1.12	12.3	0	0.15	1.5	0	0.02	0	99.97	6.55	0	0.71	53.77	0	0	6	2.09	20.41	-5.55	43.72	79.23	822.93	690.81	960.15	837.53	848.39	727.55	926.74	715.79
23.89	0	0.12	0	0.09	1.02	84.81	0.42	0.74	3.31	3.31	0	99.77	68.32	67.66	50.24	5.3	3.31	0	69.18	3.14	1.05	10.72	0	0.13	1.71	0	0.02	0	99.97	6.98	0	0.7	54.92	0	0	6	3.11	18.31	-7.23	43.63	75.52	822.86	692.81	957.48	837.04	848.16	729.63	922.59	716.8
23.923	0	0.11	0	0.08	0.96	85.02	0.4	0.8	3.06	3.06	0	99.71	68.91	70.16	51.16	4.43	3.06	0	65.84	3.59	1.04	9.34	0	0.08	1.2	0	0.02	0	99.98	8.75	0	1.7	56.76	0	0	6	3.72	17.72	-5.88	44.07	78.5	823.02	694.6	955.46	836.18	846.34	731	923.87	718.71
23.957	0	0.11	0	0.06	1.18	72.41	0.48	1.03	3.24	3.24	2.59	99.44	61.8	73.14	54.87	4.2	3.24	0	57.78	4.18	0.92	5.69	0	0.06	0.71	0	0.01	0	99.99	11.4	0	0.6	53.95	0	0	6	0.14	16.99	-6.01	43.83	79.8	823.03	696.22	953.73	835.65	844.57	730.87	923.61	719.86
23.99	0	0.11	0	0.05	1.48	61.87	0.53	1.33	3.18	3.18	13.13	99.49	57.19	58.72	58.95	6.32	3.18	0	50.68	5.19	0.96	3.56	0	0.06	0.69	0	0.01	0	99.99	11.43	0	0.62	53.24	0	0	6	1.47	20.24	-5.68	43.98	80.34	821.92	697.58	952	836.06	843.1	732.84	922.57	721.01
24.023	0	0.08	0	0.04	2.28	58.16	0.69	2.28	3.21	3.21	16.84	99.76	54.14	75.25	68.31	10.92	3.21	0	46.47	4.53	1.04	2.91	0	0.06	0.86	0	0.02	0	99.99	10.57	0	0.21	53.99	0	0	6	1.72	16.44	-5.43	44.11	79.75	821.92	699.41	950.1	836.36	842.55	733.47	921.64	723.2
24.057	0	0.05	0	0.04	2.77	79.24	0.56	3.92	3	3	0	99.81	62.44	67.47	71.41	20.79	3	0.01	51.21	4.17	1.52	3.13	0	0.04	0.87	0	0.01	0	99.99	11.01	0	0.26	60.63	0	0	6	3.94	18.35	-5.76	44.02	77.13	820.56	699.54	948.68	836.43	842.53	734.84	918.73	722.92
24.09	0	0.05	0	0.04	2.97	84.25	0.41	4.44	2.63	2.63	0	99.72	66.11	67.59	66.35	28.26	2.63	0.01	57.53	4.04	1.77	2.89	0	0.04	0.72	0	0.01	0.02	99.99	11.74	0	0.05	60.45	0	0	6	5.9	18.32	-5.72	44.46	76.93	819.66	699.56	947.02	835.65	841.45	735.51	917.33	722.84
24.124	0	0.04	0	0.04	3.18	90.48	0.24	5.21	1.94	1.94	0	99.61	72.9	73.49	59.79	39.96	1.94	0.01	62.44	2.59	1.46	1.73	0	0.03	0.65	0	0.01	0.07	99.99	10.61	0	0.08	63.11	0	0	6	5.44	16.9	-6.76	44.58	76.12	818.6	699.26	945.87	835.15	840.27	735.59	915.15	721.95
24.157	0	0.04	0	0.04	2.62	90.26	0.11	4.61	1.73	1.73	0	99.48	75.75	74.4	48.23	47.36	1.73	0.01	58.67	2.33	1.23	1.41	0	0.03	0.64	0	0.01	0.06	99.99	11.67	0	0.09	64.79	0	0	6	2.37	16.67	-7.84	44.58	76.22	817.1	698.79	944.37	834.16	838.13	734.97	912.98	720.55
24.19	0	0.04	0	0.05	2.55	85.48	0.07	4.51	1.48	1.48	0	99.22	74.06	79.55	40.67	53.63	1.48	0.02	51.57	2.05	0.93	0.95	0	0.03	0.87	0	0.01	0.06	99.99	12.43	0	0.08	64.33	0	0	6	2.19	15.21	-7.86	44.88	76.13	816.85	698.44	943.58	833.35	837.62	734.28	912.45	720.23
24.224	0	0.04	0	0.05	1.9	89.59	0.03	3.65	1.18	1.18	0	99.54	80.26	82.53	27.41	60.32	1.18	0.02	53.99	1.73	1.1	1.05	0	0.02	1.1	0	0.02	0.02	99.99	13.71	0	0.05	66.51	0	0	6	3.54	14.24	-8.67	44.99	74.37	815.47	697.67	941.95	832.72	836.68	733.71	909.68	719.48
24.257	0	0.04	0	0.06	1.66	88.96	0.03	2.86	1.15	1.15	0	99.56	80.63	74.75	21.93	60.76	1.15	0.02	54.92	1.29	1.29	1.07	0	0.02	1.05	0	0.02	0.01	99.99	12.67	0	0.02	65.44	0	0	6	1.53	16.57	-7.41	45.11	76.56	814.8	695.95	942.54	831.46	836.18	732.37	911.29	717.58
24.29	0	0.05	0	0.07	1.07	90.69	0.02	1.78	1.12	1.12	0	99.37	83.98	79.05	14.3	56.4	1.12	0.02	55.87	1.18	1.38	1.32	0	0.02	0.79	0	0.02	0	99.99	13.01	0	0.01	66.67	0	0	6	5.3	15.36	-7.38	45.71	75.83	813.99	694.83	942.39	831.86	836.12	731.91	910.53	717.34
24.324	0	0.07	0	0.09	1.03	71.94	0.02	1.4	0.86	0.86	3.06	99.09	73.39	67.37	10.8	51.76	0.86	0.02	45.98	0.67	1.23	1.56	0	0.02	0.76	0	0.02	0	99.99	15.39	0	0.05	59.72	0	0	6	5.53	18.38	-7.02	45.55	74.53	811.87	692.67	943.27	832.45	836.63	731.35	909.38	715.17
24.357	0	0.09	0	0.1	0.75	50.13	0.02	0.84	0.79	0.79	24.87	98.04	66.56	50.9	9.13	42.01	0.79	0.01	32.73	0.44	0.88	1.82	0	0.02	0.75	0	0.01	0	99.99	14.31	0	0.02	58.07	0	0	6	9.28	21.82	-6.23	46.21	77.12	807.93	688.55	946.7	836.38	835.54	730.54	910.57	712.68
24.391	0	0.12	0	0.12	0.57	21.99	0.02	0.53	0.58	0.55	56.02	95.85	56.96	46.75	6.9	32.4	0.55	0.01	18.12	0.42	0.5	3.28	0	0.02	0.58	0	0.01	0	99.99	15.16	0	0.01	54.09	0	0	6	9.6	22.65	-5.72	46.46	77.42	805.33	684.97	949.66	838.49	836.07	729.14	911.04	709.82
24.424	0	0.15	0	0.13	0.5	15.26	0.02	0.35	0.52	0.49	69.49	93.12	53.02	44.85	6.59	25.76	0.49	0.01	16.16	0.39	0.53	2.68	0	0.02	0.52	0	0.01	0	99.99	12.22	0	0.02	51.07	0	0	6	11.74	23.03	-5.17	47.31	81.3	803.63	680.75	953.49	839.82	835.61	728.06	913.99	706.47
24.457	0	0.16	0	0.13	0.42	14.78	0.03	0.27	0.44	0.44	70.44	90.13	52.91	40.93	6.28	20.87	0.44	0.01	15.17	0.32	0.51	2.59	0	0.02	0.36	0	0.01	0.01	99.99	11.19	0	0.01	51.24	0	0	6	13.07	23.83	-4.25	47.04	80.03	802.96	679.75	954.36	840.68	837.02	727.73	914.09	706.17
24.491	0	0.16	0	0.12	0.39	14	0.03	0.23	0.34	0.34	71.99	87.86	52.34	35.66	7.5	17.97	0.34	0.01	12.83	0.24	0.62	2.41	0	0.02	0.32	0	0.01	0	99.99	8.36	0	0.01	51.86	0	0	6	11.93	24.95	-4.31	46.97	81.78	803.94	676.84	956.08	837.89	837.48	725.29	916.1	702.79
24.524	0	0.17	0	0.12	0.37	12.68	0.03	0.2	0.37	0.37	74.65	85.67	51.16	49.96	7.92	15.59	0.37	0.01	11.41	0.23	1	2.16	0	0.02	0.24	0	0.01	0	99.99	7.79	0	0.01	51.55	0	0	6	12.67	22.01	-3.25	47	82.52	804.59	673.2	957.63	835.46	838.76	721.72	918.4	700.12
24.557	0	0.17	0	0.13	0.36	13.57	0.03	0.19	0.37	0.37	72.86	84.35	51.42	54.47	8.13	14.31	0.37	0.01	13.69	0.19	1.4	2.25	0	0.02	0.29	0	0.01	0.01	99.99	7.6	0	0.02	51.1	0	0	6	12.86	21.1	-1.77	47.05	82.56	806.04	669.42	959.65	833.02	841.05	716.5	921.51	697.98
24.591	0	0.18	0	0.13	0.3	13.91	0.03	0.15	0.31	0.31	72.18	84.15	52.06	45.89	6.43	11.09	0.31	0.01	14.12	0.21	1.39	2.48	0	0.01	0.21	0	0.01	0.01	99.99	5.9	0	0.02	51.14	0	0	6	12.05	22.82	-2.03	47.18	83.1	808.91	665.22	963.2	829.3	843.85	712.45	924.77	693.53
24.624	0	0.18	0	0.13	0.29	17.25	0.03	0.14	0.29	0.29	65.49	86.59	54.45	46.19	5.51	11.55	0.29	0.01	16.55	0.2	1.31	2.64	0	0.01	0.16	0	0.01	0.01	99.99	5.84	0	0.02	52.19	0	0	6	9.98	22.76	-2.21	47.31	83.46	810.17	661.06	965.62	825.78	845.48	708.53	926.58	688.85
24.657	0	0.17	0	0.13	0.29	20.11	0.03	0.15	0.28	0.28	59.78	88.47	55.92	39.05	6.03	12.18	0.28	0.02	18.69	0.17	1.21	3.09	0	0.01	0.2	0	0.01	0.01	100	5.1	0	0.03	52.79	0	0	6	9.15	24.23	-1.94	47.39	83	811.51	656.09	968	821.42	847.87	704.06	928.3	683.59
24.691	0	0.17	0	0.14	0.35	14.85	0.03	0.16	0.3	0.3	70.3	85.58	52.88	30.39	6.26	15.5	0.3	0.03	14.91	0.13	1.03	3.65	0	0.02	0.21	0	0.02	0.01	100	3.74	0	0.05	51.42	0	0	6	9.33	26.14	-1.83	47.62	83.78	811.61	650.61	968.94	816.64	848.11	699	929.25	678.16
24.724	0	0.19	0	0.16	0.36	10.59	0.03	0.16	0.32	0.32	78.82	85.16	49.37	24.8	5.98	15.08	0.32	0.02	12.33	0.13	1.46	4.71	0	0.02	0.25	0	0.01	0.01	100	4.04	0	0.04	49.26	0	0	6	11.11	27.55	-1.92	47.94	83.89	811.99	645.08	970.2	812.33	848.88	694.31	930.01	672.98
24.758	0	0.23	0	0.21	0.36	7.36	0.03	0.14	0.33	0.33	85.29	82.96	45.6	22.07	5.3	13.03	0.33	0.02	10.9	0.16	2.08	7.45	0	0.02	0.27	0	0.01	0.01	100	3.77	0	0.04	46.41	0	0	6	9.33	28.31	-0.82	47.8	82.17	811.92	640.84	970.43	808.39	850.42	688.79	930.23	669.21
24.791	0	0.25	0.01	0.25	0.38	6.02	0.03	0.13	0.33	0.31	87.95	82.67	43.54	31.93	4.68	12.78	0.31	0.02	12.17	0.16	2.11	8.42	0	0.03	0.33	0	0.01	0.01	100	3.78	0	0.02	43.85	0	0	6	10.82	25.78	-1.89	48.35	85.42	811.58	635.99	972.13	806.21	848.69	685.08	931.68	664.88
24.824	0	0.27	0.01	0.32	0.39	6.44	0.04	0.14	0.28	0.28	87.13	84.41	43.62	43.43	5.59	12.49	0.28	0.03	14.35	0.2	2.52	13.28	0	0.03	0.28	0	0.01	0.01	100	3.97	0	0.02	43.37	0	0	6	10.29	23.32	-1.13	48.42	84.98	810.56	633.15	972.12	805.11	848.64	681.1	931.73	663.25
24.858	0	0.26	0	0.31	0.39	8.62	0.04	0.15	0.25	0.25	82.76	86.05	46.49	42.22	6.78	12.82	0.25	0.03	15.97	0.22	1.85	14.89	0	0.03	0.25	0	0	0.01	100	3.86	0	0.02	45.38	0	0	6	8.97	23.57	-0.74	48.92	86.34	810.47	628.28	971.43	799.02	847.8	675.82	932.31	658.15
24.891	0	0.22	0	0.22	0.43	7.61	0.04	0.17	0.24	0.24	84.78	84.55	45.43	37.86	8.33	14.48	0.24	0.02	12.55	0.27	1.53	8.96	0	0.03	0.17	0	0	0	100	4.23	0	0.02	45.9	0	0	6	11.14	24.48	0.63	48.53	83.68	809.77	627.06	971.65	800.33	849.57	673.32	932.04	659.15
24.924	0	0.24	0.01	0.2	0.43	5.48	0.04	0.16	0.23	0.23	89.03	82.59	42.53	33.44	8.34	12.71	0.23	0.02	10.22	0.3	1.17	6.57	0	0.03	0.12	0	0	0	100	4.01	0	0.01	43.94	0	0	6	9.74	25.44	-0.55	49.01	86.78	809.05	624.15	971.39	796.57	846.96	672	931.98	654.6
24.958	0	0.25	0.01	0.19	0.41	4.99	0.04	0.14	0.22	0.22	90.03	79.96	41.75	31.42	8.12	10.56	0.22	0.01	9.65	0.33	1.03	5.31	0	0.03	0.1	0	0	0	100	4.47	0	0.02	43.33	0	0	6	9.52	25.9	0.75	49.04	86.23	808.97	621.94	973	796.29	848.82	669.45	933.56	653.51
24.991	0	0.24	0.01	0.17	0.4	4.59	0.04	0.14	0.21	0.21	90.83	79.35	41.11	61.46	8.01	10.09	0.21	0.01	8.61	0.31	0.96	2.51	0	0.03	0.07	0	0	0	100	4.87	0	0.02	43.07	0	0	6	7.74	19.67	1.07	48.98	86.17	808.96	618.85	973.67	794.72	849.04	664.44	934.22	651.45
25.024	0	0.25	0.01	0.19	0.47	3.13	0.04	0.16	0.19	0.19	93.74	83.4	37.78	38.64	6.49	13.43	0.19	0.01	7.13	0.26	1.07	2.3	0	0.04	0.09	0	0	0.01	100	5.38	0	0.01	40.26	0	0	6	9.09	24.31	4.88	49.14	86.99	809.27	612.89	976.6	790.39	853.03	659.48	939.22	647.68
25.058	0	0.26	0.01	0.19	0.53	2.33	0.04	0.17	0.14	0.14	95.34	85.84	35.09	75.49	6.15	15.76	0.14	0.01	5.65	0.25	1.28	1.23	0	0.05	0.09	0	0	0.02	100	5.16	0	0.02	38.31	0	0	6	7.66	16.38	6.02	49.44	90.67	810.25	611.48	977.21	789.96	852.32	653.65	942.88	649.25
25.091	0	0.27	0.01	0.21	0.63	1.51	0.04	0.18	0.14	0.14	96.98	89.25	31.64	55.06	4.23	19.67	0.14	0.01	3.52	0.23	0.97	0.46	0	0.06	0.1	0	0	0.06	100	4.93	0	0.01	35.41	0	0	6	11.87	20.98	6.08	50.17	90.44	813.92	607.67	981.74	786.77	856.86	653.07	946.98	645.38
25.125	0	0.33	0.01	0.27	0.9	0.63	0.04	0.21	0.21	0.15	98.2	92.05	23.47	80.71	3.2	23.82	0.15	0.01	2.82	0.24	0.9	0.19	0	0.11	0.16	0	0	0.21	100	4.76	0	0.01	27.81	0	0	6	7.97	14.84	6.21	50.77	95.03	817.42	606.07	986.03	785.02	858.45	650.17	953.27	643.91
25.158	0	0.35	0.02	0.31	1.22	0.41	0.04	0.26	0.34	0.14	97.56	95.03	19.57	90.15	2.42	30.07	0.13	0.01	3.07	0.26	0.98	0.21	0	0.14	0.3	0	0	0.34	99.99	4.45	0	0.01	23.96	0	0	6	9.9	10.93	5.79	51.92	98.76	819.18	604.75	989.66	786.41	858.95	649.15	957.57	643.86
25.191	0	0.28	0.01	0.31	1.94	0.4	0.03	0.44	0.78	0.15	96.12	98.33	19.39	90.77	2.01	44.02	0.12	0.02	3.66	0.31	0.72	0.14	0	0.15	0.36	0	0.01	0.78	99.99	4.01	0	0.01	23.47	0	0	6	12.42	10.57	6.68	52.61	99.72	820.78	604.29	991.89	786.65	861.1	649.39	960.71	644.65
25.225	0	0.24	0.01	0.33	3.04	0.35	0.03	0.72	1.33	0.15	93.91	99.39	17.96	93.27	1.8	56.65	0.09	0.04	3.56	0.31	0.53	0.08	0	0.15	0.39	0	0.01	1.33	99.98	3.36	0	0.01	22.14	0	0	6	11.54	8.86	6.21	52.64	98.91	824.31	605.22	995.24	787.99	864.47	649.35	963.3	645.39
25.258	0	0.19	0.01	0.32	5.09	0.34	0.02	1.38	1.53	0.15	89.82	99.83	17.84	96.34	1.61	72.8	0.08	0.06	3.03	0.3	0.31	0.05	0	0.15	0.43	0	0.01	1.53	99.97	3.06	0.01	0.01	22.15	0	0	6	11.39	5.64	7.5	52.65	97.02	826.3	605.09	997.01	787.57	868.09	648.44	965.08	645.88
25.291	0	0.18	0.01	0.34	6.5	0.28	0.02	1.78	1.57	0.17	86.99	99.89	16.09	96.07	1.87	78.65	0.06	0.09	2.9	0.32	0.18	0.04	0	0.17	0.36	0	0.01	1.57	99.96	3.13	0.01	0.01	20.54	0	0	6	12.56	6.02	4.91	52.86	98.23	830.05	606.14	1000.25	789.09	869.11	650.31	967.23	645.7
25.325	0	0.19	0.01	0.36	7	0.22	0.02	1.78	1.02	0.15	86	99.9	13.9	93.69	1.6	79.29	0.05	0.11	2.29	0.34	0.17	0.04	0	0.15	0.3	0	0.02	1.02	99.92	2.69	0.01	0.01	18.53	0	0	6	8.92	8.51	7.72	52.47	97.57	832.01	606.64	1001.98	788.27	873.42	647.86	970.99	647.82
25.358	0	0.19	0.01	0.37	6.99	0.21	0.02	1.74	1.09	0.16	86.01	99.89	13.53	88.91	1.8	78.57	0.05	0.11	2.95	0.32	0.24	0.09	0	0.16	0.33	0	0.02	1.09	99.9	2.67	0.01	0.09	18	0	0	6	9.69	11.59	6.05	52.76	100.9	837.1	608.24	1005.55	787.75	875.05	650.87	975.91	648.14
25.392	0	0.21	0.01	0.4	7.15	0.18	0.02	1.63	1.42	0.28	85.71	99.88	11.77	84.02	1.84	77.5	0.05	0.11	4.44	0.31	0.62	0.19	0	0.28	0.32	0	0.02	1.42	99.77	2.16	0.01	0.02	16	0	0	6	9.27	13.7	6.09	52.58	98.22	841.89	610.86	1007.39	787.88	879.68	651.55	977.9	650.6
25.425	0	0.23	0.01	0.41	6.72	0.16	0.03	1.44	1.18	0.34	86.55	99.85	10.43	86	1.81	74.47	0.05	0.11	4.01	0.24	0.63	0.16	0	0.34	0.27	0	0.02	1.18	99.68	2.18	0.02	0.06	14.87	0	0	6	8.93	12.93	6.56	52.77	96.43	843.93	612.13	1008.32	787.89	882.32	652.33	978.75	651.67
25.458	0	0.25	0.01	0.42	6.01	0.15	0.03	1.22	1.45	0.35	87.99	99.8	10.04	88.15	1.43	70.67	0.05	0.11	4.58	0.2	0.65	0.16	0	0.35	0.27	0	0.02	1.45	99.67	2.38	0.02	0.04	14.27	0	0	6	8.49	11.97	6.66	52.9	96.24	846.87	615.44	1008.35	787.73	883.94	654.8	980.18	654.42
25.492	0	0.28	0.01	0.46	6	0.12	0.03	1.1	1.17	0.56	88.01	99.76	7.51	87.76	1.13	68.67	0.05	0.11	4.42	0.18	0.68	0.13	0	0.56	0.34	0	0.03	1.17	99.52	2.12	0.02	0.05	11.91	0	0	6	8.46	12.15	6.43	52.99	96.9	849.23	616.56	1010.93	789.06	885.94	656.11	982.83	655.48
25.525	0	0.34	0.02	0.46	4.29	0.11	0.04	0.71	0.83	0.5	91.43	99.42	6.96	85.93	0.91	57.92	0.04	0.09	3.77	0.18	0.55	0.13	0	0.5	0.42	0	0.03	0.83	99.33	2.44	0.02	0.04	11.48	0	0	6	8.57	12.95	5.9	52.94	94.5	853.33	619.72	1012.86	790.8	889.68	658.01	984.17	658.2
25.558	0	0.41	0.03	0.47	2.9	0.11	0.04	0.43	1.08	0.52	94.21	98.48	6.93	87.73	0.69	45.98	0.04	0.06	4.11	0.16	0.64	0.21	0	0.52	0.48	0	0.04	1.08	99.24	2.64	0.02	0.03	11.38	0	0	6	8.91	12.17	5.51	53	93.32	856.15	621.31	1014.8	791.8	892.28	659.45	985.6	659.34
25.592	0	0.43	0.03	0.48	2.58	0.11	0.05	0.38	1.14	0.44	94.84	98	6.89	86.49	0.64	42.69	0.03	0.06	4.11	0.12	0.81	0.35	0	0.44	0.65	0	0.05	1.14	99.1	3.1	0.02	0.03	11.41	0	0	6	9.71	12.72	6.46	52.94	91.76	858.05	622.7	1015.95	792	895.24	661.23	987	660.8
25.625	0	0.47	0.03	0.47	2.11	0.12	0.05	0.3	0.91	0.42	95.77	96.91	7.77	84.28	0.51	37.2	0.03	0.06	4.51	0.11	0.7	0.47	0	0.42	0.59	0	0.05	0.91	99.01	3.07	0.02	0.01	11.95	0	0	6	9.32	13.6	6.97	52.79	90.89	859.89	624.09	1017.07	792.02	897.52	662.94	988.4	661.82
25.658	0	0.45	0.03	0.44	1.97	0.14	0.05	0.29	0.94	0.34	96.07	96.72	9.22	84.88	0.52	36.46	0.03	0.05	4.36	0.07	0.74	0.4	0	0.34	0.5	0	0.05	0.94	98.98	3	0.02	0.04	13.36	0	0	6	8.85	13.37	7.25	52.61	87.94	860.2	625.07	1017.16	793.53	899.24	662.77	987.17	662.95
25.692	0	0.46	0.03	0.43	1.68	0.16	0.05	0.25	0.85	0.26	96.64	95.56	10.5	85.27	0.45	32.7	0.02	0.05	4.89	0.06	0.65	0.56	0	0.26	0.55	0	0.06	0.85	98.83	3.15	0.02	0.04	14.28	0	0	6	8.2	13.22	6.72	53.09	91.67	861.04	625.77	1018.08	793.31	898.05	664.35	989.71	663.21
25.725	0	0.48	0.03	0.42	1.42	0.18	0.05	0.21	1.11	0.24	97.15	93.81	11.48	83.46	0.55	28.41	0.03	0.05	5.32	0.05	0.66	0.57	0	0.24	0.62	0	0.09	1.11	98.75	2.91	0.02	0.08	15.12	0	0	6	6.76	13.91	5.83	52.86	91.59	862.69	627	1018.58	793.02	898.54	665.61	990.1	663.19
25.759	0	0.55	0.04	0.43	1.14	0.18	0.06	0.16	2.53	0.23	97.72	89.56	11.33	75.72	0.82	21.69	0.03	0.04	6.03	0.05	0.88	1.3	0	0.23	0.65	0	0.14	2.53	98.39	3.29	0.02	0.02	15.12	0	0	6	7.54	16.31	4.85	52.58	86.19	866.56	630.22	1016.9	792.01	901.5	666.21	987.69	665.49
25.792	0	0.53	0.04	0.42	1.13	0.19	0.06	0.16	1.78	0.18	97.74	89.22	11.87	81.44	1.12	21.59	0.02	0.04	6.23	0.05	0.84	1.1	0	0.18	0.67	0	0.18	1.78	98.04	3.24	0.02	0.04	15.43	0	0	6	5.67	14.6	6.65	51.94	84	867.62	631.52	1017.64	791.9	904.59	667.36	988.59	666.6
25.825	0	0.49	0.03	0.4	1.29	0.19	0.06	0.19	0.53	0.14	97.41	91.76	11.99	82.25	1.4	25.19	0.02	0.04	5.79	0.05	0.56	0.68	0	0.14	0.45	0	0.17	0.53	98.15	3.31	0.01	0.05	15.36	0	0	6	6.22	14.33	5.56	51.81	84.38	868.43	632.35	1018.21	793.24	904.36	667.78	988.74	667.36
25.859	0	0.49	0.03	0.37	1.12	0.23	0.06	0.17	0.32	0.12	97.75	89.69	13.98	84.62	1.4	22.03	0.02	0.04	6.7	0.05	0.29	0.54	0	0.12	0.32	0	0.14	0.16	98.23	4.05	0.01	0.03	16.66	0	0	6	7.85	13.48	4.38	51.42	84.96	870.69	635.44	1018.21	794.14	904.4	671.29	989.34	669.59
25.892	0	0.48	0.03	0.37	1.26	0.21	0.06	0.2	0.26	0.11	97.47	91.49	13.19	89.68	1.84	24.42	0.02	0.04	6.13	0.05	0.15	0.41	0	0.11	0.26	0	0.12	0.06	98.47	4.36	0.01	0.11	16.13	0	0	6	7.02	11.19	4.24	50.63	85.69	871.75	638.25	1018.22	795.92	904.44	673.04	990.13	672.4
25.925	0	0.45	0.03	0.35	1.26	0.29	0.06	0.21	0.24	0.08	97.49	92	16.01	91.71	2.03	25.3	0.02	0.04	9.57	0.09	0.07	0.35	0	0.08	0.24	0	0.1	0.03	98.43	4.98	0.01	0.05	17.41	0	0	6	3.81	9.98	4.69	49.69	86.41	871.27	638.33	1018.65	796.42	904.35	672.25	990.76	672.53
25.959	0	0.41	0.02	0.31	1.1	0.62	0.06	0.21	0.24	0.05	97.8	90.98	22.29	83.71	2.97	23.84	0.01	0.03	16.31	0.16	0.06	0.41	0	0.05	0.24	0	0.08	0.05	98.26	5.44	0.01	0.1	20.82	0	0	6	4.34	13.82	5.41	48.63	86.68	872.83	641.3	1018.39	797.2	905.48	674.64	992.15	675.92
25.992	0	0.36	0.02	0.28	1.06	1.62	0.06	0.24	0.24	0.05	96.75	93.11	30.18	88.6	3.73	25.18	0.01	0.03	27.26	0.3	0.08	0.63	0	0.05	0.24	0	0.05	0.05	98.47	5.95	0.01	0.24	24.04	0	0	6	4.71	11.75	6	48.07	86.32	873.12	642.96	1018.21	798.71	906.05	675.35	992.33	678.24
26.025	0	0.3	0.01	0.25	1.05	6.94	0.06	0.27	0.21	0.04	86.11	98.33	42.34	87.67	3.98	28.7	0.01	0.04	45.53	0.5	0.13	0.73	0	0.04	0.21	0	0.03	0.05	98.54	5.78	0.01	0.17	28.28	0	0	6	4.36	12.19	3.43	47.72	86.54	874.6	646.03	1016.19	798.46	903.92	678.11	990.46	679.29
26.059	0	0.22	0.01	0.19	0.82	30.84	0.05	0.28	0.16	0.02	44.16	99.49	57.38	78.95	4.75	29.19	0.02	0.04	60.08	0.86	0.42	1.17	0	0.02	0.16	0	0.02	0.03	98.86	5.13	0.01	0.29	36.91	0	0	6	-1.11	15.39	4.75	46.22	82.02	875.56	647.72	1015.18	797.47	907.02	677.32	988.98	680.34
26.092	0	0.23	0.01	0.18	0.66	42.2	0.06	0.24	0.16	0.02	32.8	99.66	60.86	90.46	6.82	22.6	0.02	0.03	65.02	1.43	0.89	1.61	0	0.01	0.16	0	0.02	0.01	99.03	5.42	0.02	1.03	38.82	0	0	6	3.62	10.75	3.52	46.37	85.05	877.7	653.3	1015.15	801.4	905.7	683.57	990.72	685.97
26.126	0	0.18	0	0.15	0.56	66.47	0.06	0.26	0.14	0.03	8.53	99.78	68.42	90.23	10.22	20.88	0.03	0.03	70.21	1.76	2.32	1.94	0	0.01	0.14	0.01	0.02	0	99.32	6.03	0.01	0.42	45.12	0	0	6	-0.56	10.89	4.29	45.89	84.59	879.33	656.36	1012.99	799.86	906.24	683.61	990.67	688.85
26.159	0	0.17	0	0.14	0.58	60.86	0.06	0.31	0.08	0.03	14.14	99.65	66.84	85.53	11.27	21.4	0.03	0.02	64.03	1.97	1.79	1.64	0	0	0.08	0.01	0.01	0	99.53	8.66	0.01	0.89	46.08	0	0	6	-1.7	13.11	3.68	45.34	85.81	881.65	660.21	1011.59	798.72	905.71	687.74	991.45	691.12
26.192	0	0.18	0	0.15	0.78	26.31	0.06	0.43	0.05	0.04	48.69	98.51	54.4	79.24	14.36	23.22	0.04	0.02	45.9	1.74	1.54	1.37	0	0	0.05	0.01	0.01	0	99.58	11.92	0.01	1.13	42.11	0	0	6	-2.06	15.3	3.88	43.21	77.53	883.77	666.36	1007.41	798.88	908.82	691.84	986.26	695.7
26.226	0	0.17	0	0.16	1.05	10.54	0.06	0.9	0.06	0.06	78.91	95.13	44.8	88.24	16.49	28.35	0.06	0.02	30.61	1.74	2.41	1.61	0	0	0.02	0.02	0.01	0	99.7	22.4	0.01	0.59	39.95	0	0	6	-6.46	11.92	2.94	43.16	80.33	885.13	670	1004.19	796.09	905.89	694.04	986.11	698.13
26.259	0	0.19	0.01	0.23	1.24	4.43	0.05	1.18	0.09	0.09	91.14	95.41	36.61	89.86	15.62	31.4	0.09	0.02	21.33	1.95	3.73	4	0	0	0.01	0.02	0.01	0	99.7	26.61	0	0.81	36.3	0	0	6	-8.03	11.09	3.84	42.02	80.99	887.44	676.95	1005.01	800.97	907.73	699.87	988.53	705.41
26.292	0	0.22	0.01	0.33	0.96	2.96	0.04	1.29	0.14	0.14	94.08	94.65	33.26	92.09	10.24	29.37	0.14	0.02	15.61	2.13	6.47	6.72	0	0	0	0.02	0	0	99.73	36.23	0	0.34	35.46	0	0	6	-10.66	9.73	4.38	41.64	83.18	888.4	679.71	1006.75	804.13	908.37	702.27	991.35	708.03
26.326	0	0.22	0.01	0.36	0.71	4.93	0.04	1.82	0.25	0.25	90.14	93.17	37.88	92.21	8.17	26.07	0.25	0.02	18.43	1.98	7.55	8.45	0	0	0	0.02	0	0	99.78	50.07	0	0.43	38.77	0	0	6	-12.62	9.65	5.33	40.35	78.87	890.38	683.25	1008.72	807.85	913	704.85	991.59	711.45
26.359	0	0.25	0.01	0.49	0.55	8.05	0.03	1.6	0.29	0.29	83.9	94.05	41.53	83.37	4.31	23.25	0.29	0.02	27.87	2.29	10.04	11.21	0	0	0	0.02	0	0	99.81	53.49	0	0.31	38.68	0	0	6	-10.93	13.94	5.74	40.31	82.64	891.2	684.95	1011.98	811.97	913.7	707.22	996	714.68
26.393	0	0.23	0	0.44	0.47	22.52	0.03	2.31	0.49	0.49	54.97	98.11	51.39	90.18	2.3	23.74	0.49	0.03	42.61	2.97	10.42	10.06	0	0	0	0.03	0	0	99.84	64.06	0	0.08	41.93	0	0	6	-11.81	10.91	6.91	40.56	82.72	891.76	684.19	1012.93	811.15	915.14	706	997.42	714.55
26.426	0	0.26	0.01	0.67	0.44	17.47	0.03	2.68	0.57	0.57	65.07	97.85	47.1	90.21	1.59	22.48	0.57	0.05	40.95	3.56	14.12	13.15	0	0	0	0.03	0	0	99.9	69.62	0	0.02	39.94	0	0	6	-9.07	10.9	8.12	40.53	82.29	890.02	681.51	1016.11	814.32	916.88	704.29	998.63	713.72
26.459	0	0.29	0.01	1.32	0.37	15.43	0.03	2.4	0.51	0.51	69.14	97.62	43.81	90.09	0.91	19.96	0.51	0.07	39.64	3.46	19.35	20.85	0	0	0	0.02	0	0	99.91	70.11	0	0.05	39.28	0	0	6	-10.52	10.97	7.97	40.62	84.73	892.08	682.82	1016.35	813.07	916.9	704.73	1000.99	715.1
26.493	0	0.33	0.01	1.35	0.39	10.7	0.03	2.77	0.49	0.65	78.6	97.57	40.13	89.82	0.49	17.88	0.65	0.08	39.36	2.82	18.73	19.44	0	0	0	0.02	0	0	99.94	76.11	0	0.03	35.65	0	0	6	-10.23	11.12	8.09	40.64	83.64	892.52	681.63	1016.86	811.58	917.86	704.59	1001.05	713.33
26.526	0	0.33	0.01	1.4	0.34	10.29	0.04	3.02	0.34	0.7	79.42	98.09	38.02	87.32	0.34	13.27	0.7	0.08	42.38	2.26	21.93	15.63	0	0	0	0.02	0	0	99.94	83.04	0	0.12	33.73	0	0	6	-10.77	12.35	7.64	40.41	80.92	893.91	682.06	1015.42	809.69	918.81	703.81	999.22	712.91
26.559	0	0.3	0.01	0.87	0.35	13.9	0.04	3.45	0.41	0.66	72.2	98.59	41.88	76.36	0.41	13.62	0.66	0.08	46.28	1.91	19.43	9.16	0	0	0	0.02	0	0	99.95	85.97	0	0.18	34.81	0	0	6	-11.92	16.14	8.13	40.04	80.87	893.99	681.89	1015.96	810.14	919.7	702.66	999.83	713.54
26.593	0	0.33	0.01	0.8	0.51	9.32	0.05	5.6	0.61	0.72	81.35	98.92	37.99	77.16	0.61	18.58	0.72	0.1	49.6	1.96	17.44	5.81	0	0	0	0.02	0.01	0	99.96	92.91	0	0.06	29.09	0	0	6	-13.21	15.91	7.47	39.75	80.69	893.17	681.12	1016.6	810.81	919.24	701.89	999.19	712.81
26.626	0	0.32	0.01	0.56	0.7	5.16	0.04	7.1	0.64	0.64	85.8	97.83	35.25	75.5	0.68	24.16	0.64	0.12	40.75	1.59	12.11	3.21	0	0	0	0.02	0	0	99.96	93.32	0	0.2	27.87	0	0	6	-13.23	16.37	6.03	39.29	77.49	895.8	682.98	1014.92	808.54	920.11	704.19	997.23	711.7
26.659	0	0.37	0.02	0.55	0.89	1.65	0.05	7.97	0.62	0.62	84.06	94.57	26.52	66.96	0.79	25.44	0.62	0.11	28.93	1.45	9.56	2.43	0	0	0	0.02	0	0	99.95	94.94	0	0.29	23.35	0	0	6	-14.07	18.47	6.72	38.77	77.67	896.77	683.58	1015.97	808.65	921.67	703.73	998.67	713.92
26.693	0	0.4	0.02	0.5	0.8	1.31	0.05	7.02	0.65	0.65	85.96	91.79	25.55	73.57	0.78	21.97	0.65	0.11	23.42	1.82	8.04	2.53	0	0	0	0.02	0	0	99.95	95.14	0	0.85	24.05	0	0	6	-14.2	16.88	5.06	39.08	82.54	895.93	683.28	1017.46	810.66	918.5	705.04	1000.68	712.74
26.726	0	0.44	0.02	0.47	0.73	1.15	0.05	6.1	0.65	0.65	87.8	90.22	25.06	68.53	0.95	18.58	0.65	0.09	21.04	2.36	6.81	2.52	0	0	0	0.02	0	0	99.94	94.77	0	0.33	24.08	0	0	6	-14.98	18.11	6.72	38.72	82.32	895	682.82	1018.03	811.26	919.78	703.16	1001.27	714.9
26.76	0	0.39	0.01	0.41	0.65	2.49	0.05	6.25	0.4	0.4	87.49	93.24	32.3	67.73	1.51	18.64	0.4	0.07	26.03	2.66	5.94	3.85	0	0	0	0.01	0	0	99.96	94.8	0	0.33	28.56	0	0	6	-15.36	18.29	7.3	38.67	82.11	894.35	681.26	1018.93	810.99	920.54	701.09	1001.49	714.87
26.793	0	0.34	0.01	0.39	0.71	2.99	0.04	7.42	0.3	0.3	85.16	93.29	34.15	76.83	1.92	22.73	0.3	0.09	26.13	2.21	5.7	4.39	0	0	0	0.01	0	0	99.96	94.7	0	0.17	30.2	0	0	6	-13.2	16.01	6.68	38.98	84.65	894.18	680.45	1019.24	810.78	918.92	701.05	1002.52	714.33
26.826	0	0.33	0.01	0.38	0.78	3	0.04	8.15	0.28	0.28	83.71	93.13	34.73	78.21	2.04	25.01	0.28	0.11	25.81	2.18	4.47	5.1	0	0	0	0.01	0	0	99.96	94.69	0	0.25	30.4	0	0	6	-13.63	15.61	7.68	39.16	86.93	893.93	679.89	1018.64	809.98	918.12	700.26	1004.04	713.45
26.86	0	0.33	0.01	0.38	0.78	2.98	0.04	8.28	0.19	0.19	83.44	93.48	34.55	74.21	1.59	25.32	0.19	0.11	26.5	1.95	4.89	4.38	0	0	0	0.02	0	0	99.97	95.27	0	0.48	29.98	0	0	6	-14.2	16.72	7.3	39.15	86.17	893.2	678.25	1018.62	809.04	917.86	698.77	1003.04	711.77
26.893	0	0.31	0.01	0.34	0.9	2.75	0.04	9.42	0.19	0.19	81.15	93.87	33.91	71.91	2.62	27.32	0.19	0.09	26.33	1.79	4.05	2.87	0	0	0	0.02	0	0	99.97	95.65	0	0.19	29.32	0	0	6	-14.14	17.3	7.04	39.23	87.33	892.17	677.07	1018.57	808.57	916.69	697.59	1002.91	711.49
26.926	0	0.27	0.01	0.3	1.22	2.56	0.04	13	0.18	0.18	74	96.39	33.32	67.24	4.12	34.23	0.18	0.09	25.98	1.64	3.13	1.52	0	0	0	0.02	0	0	99.97	95.94	0	0.19	28.83	0	0	6	-13.54	18.41	7.23	38.97	84.78	891.78	676.63	1017.95	808.52	917.46	697.4	1001.24	710.34
26.96	0	0.25	0.01	0.3	1.56	2.7	0.04	17.07	0.19	0.19	65.87	97.8	33.63	79.25	4.61	40.62	0.19	0.08	27.88	1.33	2.91	1.19	0	0	0	0.02	0.01	0	99.96	96.75	0	0.33	28.37	0	0	6	-14	15.3	5.8	39.23	87.57	891.53	676.69	1016.96	806.85	914.45	697.63	1001.08	710.47
26.993	0	0.24	0.01	0.28	1.72	2.75	0.04	19.06	0.19	0.19	61.88	98.25	34.15	81.43	4.93	43.54	0.19	0.08	27.11	1.68	2.13	1.32	0	0	0	0.02	0	0	99.95	96.73	0	0.19	28.93	0	0	6	-13.69	14.61	5.26	39.28	89.32	891.23	677.77	1015.96	806.96	912.54	699.01	1001.01	711.32
27.026	0	0.24	0.01	0.3	1.87	2.79	0.04	20.48	0.22	0.22	59.04	98.58	34.08	74.61	3.88	46.15	0.22	0.08	29.51	2.07	2.49	1.52	0	0	0	0.02	0	0	99.94	97.33	0	0.65	27.84	0	0	6	-13.43	16.61	6.2	38.92	85.31	891.58	677.58	1015.15	807.05	914.71	699.41	999.55	708.39
27.06	0	0.24	0.01	0.32	2.28	2.53	0.03	23.96	0.19	0.19	52.07	99.03	33.17	76.05	3.58	51.02	0.19	0.07	30.69	2.14	2.3	1.8	0	0	0	0.02	0	0	99.94	97.62	0	0.33	26.37	0	0	6	-20.5	16.22	6.36	39.46	85.22	888.72	674.51	1013.06	803.61	912.41	694.85	997.06	704.7
27.093	0	0.21	0.01	0.33	2.67	4.48	0.03	29.36	0.17	0.17	45.64	99.44	37.68	83.85	3.25	57.9	0.17	0.08	38.45	2.63	2.95	2.43	0	0	0	0.02	0	0	99.95	97.7	0	0.39	27.71	0	0	6	-15.65	13.77	7.11	40.1	88.04	887.01	671.87	1013.95	804.21	911.25	692.89	998.52	704.52
27.127	0	0.2	0	0.29	2.13	13.4	0.03	25.8	0.15	0.15	49.2	99.26	47.78	86.1	2.71	54.41	0.15	0.06	53.14	2.79	2.22	2.24	0	0	0	0.01	0	0	99.95	97.45	0	0.58	30.95	0	0	6	-9.86	12.88	5.94	40.73	86.03	886.44	669.39	1013.29	802.81	910.62	692.1	996.09	701.92
27.16	0	0.19	0	0.26	1.98	14.61	0.03	25.73	0.13	0.13	49.27	99.31	49.27	88.06	1.86	55.28	0.13	0.07	50.42	3.34	2.12	1.96	0	0	0	0.01	0	0	99.95	97.35	0	0.57	33.23	0	0	6	-9.78	12.01	5.24	41.37	85.1	881.55	662.44	1014.59	802.01	908.87	685.74	993.15	697.54
27.193	0	0.17	0	0.26	2.68	10.65	0.03	32.25	0.13	0.13	42.75	99.65	46.61	89.86	1.21	63.66	0.13	0.07	46.63	2.64	1.64	1.3	0	0	0	0.01	0	0	99.95	97.26	0	1.05	31.91	0	0	6	-7.89	11.09	4.08	43.51	89.61	876.66	654.58	1014.92	800.95	903.4	681.09	992.73	688.06
27.227	0	0.15	0	0.23	3.01	4.58	0.02	35.83	0.09	0.09	39.17	99.74	40.49	85.41	1.11	67.58	0.09	0.07	28.97	1.76	0.59	0.39	0	0	0	0	0	0	99.96	97.25	0	0.28	32.74	0	0	6	3.43	13.16	4.86	45.78	85.25	872.06	651.54	1010.34	800.99	901.42	680.2	986.47	685.99
27.26	0	0.13	0	0.23	3.86	2.45	0.02	41.87	0.08	0.08	33.13	99.86	35.68	85.79	0.92	74.85	0.08	0.06	18.73	0.95	0.3	0.34	0	0	0.01	0	0.01	0.02	99.95	96.3	0	0.2	32.14	0	0	6	1.6	13.01	3.01	46.93	84.55	867.74	643.64	1006.98	793.73	896.59	673.89	981.11	676.08
27.293	0	0.12	0	0.24	5.21	1.17	0.01	47.45	0.08	0.06	27.55	99.92	29.66	78.16	1.02	82.21	0.06	0.06	9.06	0.37	0.1	0.19	0	0	0.02	0	0.01	0.08	99.93	94.26	0	0.07	30.27	0	0	6	4.69	15.62	3.82	47.51	82.57	867.21	643.06	1007.02	794.12	897.89	674.26	980.44	676.2
27.327	0	0.14	0	0.3	6.88	0.46	0.02	47.87	0.37	0.05	27.13	99.94	21.13	67	1.16	84.78	0.05	0.05	4.43	0.17	0.05	0.14	0	0	0.05	0	0.01	0.37	99.9	91.96	0	0.08	24.14	0	0	6	8.38	18.46	4.97	49.51	80.94	864.29	639.43	1007.25	792.9	898.16	674.8	979.06	672.52
27.36	0	0.16	0.01	0.33	7.23	0.29	0.02	43.51	0.52	0.05	31.49	99.93	16.87	56.03	1.12	83.1	0.05	0.04	2.9	0.08	0.06	0.15	0	0	0.11	0	0.02	0.52	99.9	89.47	0	0.02	20.76	0	0	6	10.5	20.79	4.79	50.62	80.64	861.7	635.94	1006.98	792.05	896.85	673.15	977.4	669.27
27.394	0	0.18	0.01	0.35	6.61	0.24	0.02	33.93	1.02	0.04	41.07	99.9	15.23	62.15	1.03	79.34	0.04	0.04	1.83	0.04	0.11	0.13	0	0	0.22	0	0.02	1.02	99.88	83.59	0	0	19.77	0	0	6	6.58	19.52	5.3	50.82	80.99	859.82	633.31	1006.07	790.57	895.55	668.26	976.53	667.29
27.427	0	0.2	0.01	0.36	6.24	0.22	0.02	24.71	0.75	0.04	50.59	99.87	14.23	52.71	1.06	76.3	0.04	0.05	2.45	0.03	0.17	0.14	0	0	0.36	0	0.03	0.75	99.87	75.85	0	0	18.58	0	0	6	8.24	21.46	5.54	50.82	78.68	859.84	631.89	1007.31	790.52	897.49	668.32	976.13	665.75
27.46	0	0.25	0.01	0.39	4.48	0.2	0.03	13.45	0.58	0.04	73.09	99.67	13.32	54.85	1.2	64.6	0.04	0.05	3.44	0.03	0.37	0.28	0	0	0.58	0	0.04	0.47	99.85	69.48	0	0.01	17.42	0	0	6	8.84	21.03	5.8	50.96	79.45	859.91	629.92	1008.64	789.56	898	667.36	977.38	663.92
27.494	0	0.3	0.01	0.45	4.27	0.15	0.03	6.44	0.9	0.03	87.12	99.53	10.19	50.33	1.2	60.06	0.03	0.07	4.23	0.03	0.54	0.73	0	0.01	0.9	0	0.04	0.58	99.85	54.44	0	0.01	14.3	0	0	6	7.89	21.93	5.63	50.58	77.87	859.66	628.28	1009.19	789.09	898.8	665.42	976.6	662.19
27.527	0	0.36	0.02	0.51	3.9	0.11	0.04	3.32	1.18	0.03	92.2	99.26	6.8	53.54	1.33	54.46	0.03	0.1	3.51	0.03	0.79	1.14	0	0.02	1.18	0	0.03	0.47	99.81	43.23	0.01	0.02	11.54	0	0	6	5.99	21.29	4.89	50.5	82.91	859.99	625.77	1014.53	791.31	898.81	664.17	981.62	660.12
27.56	0	0.45	0.03	0.52	2.77	0.09	0.05	1.8	1.05	0.03	94.46	98.11	5.02	52.29	1.16	42.71	0.03	0.11	2.12	0.04	0.69	0.99	0	0.02	1.05	0	0.02	0.28	99.78	39.99	0.01	0.01	10.29	0	0	6	7.6	21.54	5.84	50.31	82.9	860.85	623.12	1019.06	793.26	902.15	662.03	985	659.27
27.594	0	0.59	0.05	0.57	2.22	0.06	0.06	0.56	0.93	0.04	95.56	95.93	1.77	66.11	1.01	33.02	0.03	0.15	1.74	0.07	0.61	0.81	0	0.04	0.93	0	0.02	0.19	99.64	21.33	0.02	0.01	7.27	0	0	6	7.32	18.66	6.84	50.51	86.5	862.52	622.96	1021.96	793.99	903.36	661.47	989.86	660.44
27.627	0	0.65	0.06	0.54	1.83	0.06	0.07	0.43	0.83	0.03	96.34	93.36	1.55	61.87	1.17	26.61	0.03	0.17	1.35	0.09	0.34	0.24	0	0.03	0.83	0	0.02	0.1	99.62	21.36	0.02	0.01	7.1	0	0	6	8.2	19.58	7.18	50.51	86.67	864.24	621.96	1024.3	794.11	905.59	660.15	992.26	660.37
27.66	0	0.64	0.06	0.56	2.2	0.05	0.07	0.41	0.86	0.04	95.59	95.13	0.08	58.17	1.33	30.72	0.04	0.19	1.44	0.11	0.29	0.12	0	0.04	0.86	0	0.01	0.1	99.59	16.11	0.03	0.01	5.71	0	0	6	8.71	20.35	5.19	50.4	85.81	865.56	621.12	1025.93	793.83	906.11	660.91	991.86	657.85
27.694	0	0.62	0.06	0.58	2.56	0.05	0.07	0.35	0.95	0.08	94.89	96.17	0	59.06	1.46	34.1	0.03	0.23	2.21	0.11	0.31	0.19	0	0.08	0.95	0	0.01	0.23	99.34	8.45	0.05	0.01	4.54	0.95	0	6	7.43	20.17	5.06	49.85	84.2	867.01	621.49	1026.73	793.45	907.88	660.78	992.02	657.62
27.727	0	0.6	0.06	0.59	2.77	0.05	0.07	0.39	1.05	0.08	94.47	96.82	0	44.28	1.51	36.48	0.04	0.29	3.03	0.13	0.39	0.26	0	0.08	1.05	0	0.02	0.37	99.36	8.44	0.05	0.02	4.57	1.34	0	6	6.62	23.15	6.72	49.02	83.82	867.89	620.94	1027.9	793.12	910.34	658.95	994.16	658.45
27.761	0	0.61	0.07	0.62	2.94	0.05	0.07	0.37	0.81	0.08	94.11	97.04	0	45.48	1.63	37.48	0.05	0.22	4.41	0.16	0.67	0.77	0	0.08	0.81	0	0.02	0.59	99.29	6.44	0.06	0.02	3.53	2.08	0	6	7.87	22.91	6.97	49.18	83.01	869.26	621.79	1027.73	792.99	911.47	658.98	994.47	659.8
27.794	0	0.58	0.07	0.62	3.28	0.05	0.07	0.43	0.83	0.07	93.44	97.67	0	49.54	2.01	40.45	0.06	0.24	4.96	0.21	0.64	0.76	0	0.07	0.83	0	0.02	0.52	99.35	6.49	0.06	0.02	3.61	1.9	0	6	8.81	22.09	3.93	49.89	84.86	870	622.84	1027.51	793.06	908.73	661.71	993.53	658.71
27.827	0	0.54	0.05	0.62	3.82	0.05	0.06	0.51	1.13	0.07	92.37	98.35	0	39.75	2.34	44.86	0.06	0.27	5.37	0.3	0.68	0.63	0	0.07	1.13	0	0.02	0.43	99.34	6.06	0.05	0.01	3.64	1.08	0	6	9.34	24.08	3.99	50.13	84.85	869.59	622.28	1028	793.39	908.9	661.85	993.68	658.28
27.861	0	0.46	0.04	0.59	4.68	0.05	0.06	0.67	1.2	0.07	90.63	99.03	0	45.22	2.72	51.64	0.07	0.29	4.56	0.31	0.49	0.45	0	0.06	1.2	0	0.01	0.28	99.32	5.4	0.04	0.01	4.5	0	0	6	9.29	22.96	2.82	50.02	84.85	868.14	624.24	1025.26	794.29	905.94	663.53	990.69	659.48
27.894	0	0.43	0.03	0.59	5.57	0.05	0.05	0.84	1.53	0.06	88.86	99.38	0	48.69	2.58	57.17	0.06	0.28	4.89	0.34	0.32	0.34	0	0.05	1.53	0	0.01	0.21	99.34	5.36	0.04	0.02	4.51	0	0	6	8.93	22.26	3.49	49.89	84.89	866.4	624.93	1023.63	794.33	904.71	664.86	989.45	659.9
27.927	0	0.42	0.03	0.58	5.82	0.05	0.05	0.85	1.06	0.06	88.36	99.44	0	55.02	2.52	58.43	0.06	0.27	3.55	0.3	0.24	0.3	0	0.04	1.06	0	0.01	0.08	99.35	4.49	0.03	0.02	4.33	0	0	6	10.49	20.99	2.65	50.08	87.46	863.87	626.62	1019.77	795.54	899.61	665.58	987	662.25
27.961	0	0.43	0.03	0.57	5.52	0.05	0.05	0.79	0.66	0.07	88.96	99.34	0	50.06	2.73	56.47	0.07	0.25	3.24	0.31	0.18	0.28	0	0.02	0.66	0	0.01	0.02	99.29	4.55	0.02	0.02	4.24	0	0	6	10.64	21.99	2.98	50.06	87.75	860.63	629.07	1015	795.98	895.73	667.88	983.42	664.52
27.994	0	0.41	0.03	0.55	5.74	0.05	0.05	0.83	0.54	0.06	88.51	99.42	0	50.39	2.81	58.08	0.06	0.22	3.26	0.21	0.1	0.13	0	0.02	0.54	0	0	0.03	99.26	4.23	0.02	0	4.65	0	0	6	8.68	21.92	1.92	49.67	84.58	858.62	629.92	1012.7	796.39	894.4	668.88	978.82	663.76
28.027	0	0.44	0.04	0.53	4.45	0.06	0.06	0.63	0.54	0.06	91.09	98.95	0.76	58.52	3.2	50.61	0.06	0.18	3.87	0.19	0.08	0.07	0	0.02	0.54	0	0	0.04	99.29	4.41	0.02	0.05	5.59	0	0	6	6.68	20.28	3.89	49.84	89.3	849.07	632.27	1005.74	800	885.21	671.46	974.42	667.33
28.061	0	0.4	0.03	0.49	4.41	0.08	0.05	0.67	0.49	0.05	91.17	99.09	3.94	56.91	3.54	52.28	0.05	0.16	5.69	0.14	0.06	0.04	0	0.02	0.49	0	0	0.08	99.41	4.16	0.01	0.02	7.93	0	0	6	10.4	20.61	3.09	49.86	84.34	846.36	632.59	1003.82	802.8	884.72	672.89	968.91	667.69
28.094	0	0.42	0.03	0.46	3.38	0.11	0.06	0.51	0.37	0.05	93.23	98.4	6.64	60.75	4.01	45.12	0.05	0.12	8.26	0.15	0.06	0.02	0	0.02	0.37	0	0.01	0.15	99.45	3.95	0.01	0.03	9.53	0	0	6	8.31	19.82	1.91	50.32	88.69	839.63	634.18	997.33	803.62	875.2	675.05	963.62	668.19
28.128	0	0.44	0.03	0.43	2.53	0.16	0.06	0.36	0.43	0.05	94.95	97.21	9.96	51.8	4.04	37.99	0.05	0.1	11.38	0.14	0.1	0.04	0	0.02	0.43	0	0.01	0.09	99.53	3.08	0.01	0.03	11.43	0	0	6	10.18	21.64	0.03	50.37	84.56	836.26	635.16	994.84	805.79	873.26	678.59	957.09	667.51
28.161	0	0.45	0.03	0.4	2.15	0.19	0.07	0.31	0.34	0.04	95.7	96	11.19	52.23	5.19	33.34	0.04	0.09	11.1	0.15	0.1	0.03	0	0.02	0.34	0	0.01	0.09	99.52	2.96	0.01	0.02	12.91	0	0	6	10.75	21.55	0.27	50.31	84.26	832.55	637.29	990.76	808.19	869.57	679.78	953.31	670.39
28.194	0	0.48	0.04	0.39	1.82	0.19	0.08	0.25	0.41	0.04	96.36	93.5	10.75	48.7	6.79	26.94	0.04	0.07	10.29	0.18	0.13	0.02	0	0.02	0.41	0	0.01	0.06	99.57	2.74	0.01	0.02	13.16	0	0	6	10.82	22.26	1.02	50.44	84.86	829.65	638.88	988.55	809.51	867.37	682.78	951.49	671.62
28.228	0	0.46	0.03	0.35	1.48	0.25	0.08	0.21	0.46	0.03	97.05	90.94	13.43	41.52	7.97	22.37	0.03	0.06	9.57	0.2	0.14	0.01	0	0.02	0.46	0	0.01	0.04	99.66	2.23	0	0.03	16.22	0	0	6	9.83	23.71	1.66	50.23	84.13	826.52	639.25	985.2	809.51	864.91	682.41	948.42	672.19
28.261	0	0.47	0.03	0.32	1.27	0.33	0.09	0.19	0.45	0.03	97.47	86.91	15.44	41.55	9.89	17.2	0.03	0.05	11.86	0.31	0.18	0.01	0	0.02	0.45	0	0.01	0.03	99.69	2.06	0.01	0.02	17.6	0	0	6	9.82	23.71	2.42	50.33	85.19	822.82	639.53	982.57	810.21	861.81	683.63	946.28	672.56
28.294	0	0.4	0.03	0.28	1.32	0.57	0.11	0.22	0.41	0.03	97.36	87.14	19.2	43.43	13.71	17.41	0.03	0.06	15.69	0.46	0.24	0.02	0	0.02	0.41	0	0.01	0.02	99.73	1.89	0	0.02	20.4	0	0	6	9.54	23.32	2.77	50.23	84.94	820.24	640.37	979.36	811.07	859.13	682.85	943.64	674.27
28.328	0	0.35	0.02	0.22	1.1	1.4	0.12	0.21	0.37	0.03	97.21	90.95	26.34	47.69	17.14	13.19	0.03	0.05	22.23	0.73	0.33	0.05	0	0.01	0.37	0	0.01	0.02	99.82	1.84	0	0.03	25.23	0	0	6	8.72	22.46	2.02	49.86	84.27	818.27	642.95	976.52	812.88	856.51	684.94	940.33	676.23
28.361	0	0.28	0.02	0.18	1.26	2.74	0.15	0.28	0.38	0.03	94.51	94.28	30.88	46.97	23.09	14.45	0.03	0.04	28.36	0.69	0.38	0.1	0	0.01	0.38	0	0.01	0.02	99.84	1.65	0	0.05	28.28	0	0	6	7.8	22.61	1.64	49.36	83.9	816	645.04	973.2	814.05	853.6	686.08	937.12	678.09
28.395	0	0.18	0.01	0.12	1.12	13.42	0.16	0.37	0.27	0.03	73.16	97.32	44.45	44.62	30.03	14.34	0.03	0.03	38.17	0.87	0.46	0.26	0	0.01	0.27	0	0.01	0.02	99.89	1.31	0	0.01	38.56	0	0	6	9.5	23.08	1.63	49.07	82.35	812.66	646.73	970	816.24	851.13	688.43	933.03	679.88
28.428	0	0.13	0	0.09	1.02	25.74	0.16	0.44	0.3	0.03	49.26	97.49	51.03	51.68	34.76	13.63	0.03	0.03	38.92	0.99	0.38	0.2	0	0.01	0.3	0	0.01	0.02	99.93	1.23	0	0.01	45.39	0	0	6	6.53	21.66	1.31	48.68	84.38	809.45	647.18	968.4	817.31	847.54	689.42	931.33	679.49
28.461	0	0.12	0	0.07	1.11	39.9	0.19	0.53	0.26	0.04	35.1	98.54	55.5	32.17	39.18	13.88	0.04	0.03	45.81	1.39	0.34	0.22	0	0.01	0.26	0	0.01	0.02	99.94	1.23	0	0.01	47.71	0	0	6	7.8	25.73	0.53	48.8	85.19	806.34	647.65	966.1	818.73	844.04	690.93	928.49	679.81
28.495	0	0.08	0	0.05	0.99	60.61	0.16	0.64	0.21	0.04	14.39	98.35	62.87	29.92	42.91	14.92	0.04	0.04	44.28	1.7	0.33	0.23	0	0.01	0.21	0	0.01	0.01	99.96	1.14	0	0.01	56.02	0	0	6	7.12	26.26	2.26	49.37	82.29	804.91	646.29	966.17	818.4	846.05	690.03	927.56	678.73
28.528	0	0.07	0	0.05	0.91	55.25	0.14	0.64	0.16	0.04	19.75	98.19	61.88	28.07	43.04	15.02	0.04	0.05	34.88	1.43	0.22	0.16	0	0.01	0.16	0	0.01	0.01	99.97	0.97	0	0.02	58.82	0	0	6	10.31	26.71	2.05	50.21	81.25	804.1	645.65	965.55	818.77	845.74	690.32	926.14	678.6
28.561	0	0.08	0	0.05	0.86	34.37	0.11	0.57	0.13	0.04	40.63	97.55	55.93	21.55	39.22	15.8	0.04	0.06	22.84	0.89	0.21	0.19	0	0.01	0.13	0	0.01	0.02	99.98	1.01	0	0.01	57.25	0	0	6	11.91	28.46	1.47	51.01	81.24	803.54	644.26	965.85	818.66	845.32	689.88	925.58	677.33
28.595	0	0.1	0	0.07	0.84	13.72	0.09	0.44	0.15	0.04	72.56	96.12	47.16	21.2	33.3	15.8	0.04	0.07	11.51	0.5	0.21	0.26	0	0.01	0.15	0	0.01	0.02	99.98	0.84	0	0.01	52.32	0	0	6	11.89	28.57	0.49	51.97	82.78	802.86	644.02	966	818.85	843.76	690.9	925.24	676.3
28.628	0	0.15	0	0.1	0.78	5.53	0.08	0.31	0.2	0.05	88.94	94.1	39.28	15.39	27.82	12.75	0.05	0.09	6.88	0.37	0.38	0.73	0	0.01	0.2	0	0.01	0.07	99.98	0.76	0	0.01	45.72	0	0	6	11.42	30.52	1.87	52.33	82.05	801.83	644.06	965.86	819.36	844.55	691.04	925.35	676.8
28.661	0	0.18	0.01	0.13	0.83	3.04	0.08	0.28	0.24	0.05	93.92	92.51	34.28	25.54	24.62	13.9	0.05	0.1	3.74	0.28	0.57	1.74	0	0.01	0.24	0	0.01	0.11	99.98	0.7	0	0.01	41.72	0	0	6	11.6	27.35	1.38	52.42	83.84	801.11	643.57	965.34	819.49	842.55	690.25	925.27	676.63
28.695	0	0.2	0.01	0.15	0.85	2.35	0.07	0.27	0.23	0.06	95.3	90.9	32.36	24.56	21.99	15.09	0.06	0.12	2.99	0.23	0.73	2.95	0	0.01	0.23	0	0	0.1	99.99	0.61	0	0.01	39.74	0	0	6	12.44	27.61	1.59	52.42	83.03	800.93	643.54	964.33	818.81	842.48	690.06	924.44	676.77
28.728	0	0.23	0.01	0.19	0.8	1.8	0.06	0.22	0.31	0.06	96.39	87.07	30.85	16.97	17.08	15.77	0.06	0.12	2.72	0.12	0.74	4.53	0	0.01	0.31	0	0	0.1	99.99	0.6	0	0	37.46	0	0	6	11.83	29.94	0.2	52.41	82.03	799.67	643.5	962.71	817.85	840.84	691.04	921.31	675.1
28.762	0	0.27	0.01	0.22	0.78	1.4	0.06	0.19	0.47	0.06	97.2	86.54	29.31	22.1	12.91	16.5	0.06	0.11	3.19	0.06	0.47	4.2	0	0.02	0.47	0	0	0.06	99.99	0.61	0	0	34.91	0	0	6	12.15	28.3	-0.12	52.3	82.36	799.7	644.27	962.23	818.1	840.23	691.95	920.96	675.65
28.795	0	0.3	0.01	0.26	0.83	1.12	0.06	0.19	0.75	0.06	97.77	87.58	27.26	23.9	11.38	17.65	0.06	0.1	3.82	0.05	0.64	5.02	0	0.02	0.75	0	0	0.08	99.99	0.55	0	0	32.54	0	0	6	10.43	27.79	0.96	52.09	79.65	799.59	644.03	962.27	817.75	842.24	690.94	920.36	675.42
28.828	0	0.32	0.01	0.29	0.82	1.02	0.05	0.18	1.11	0.06	97.97	87.94	26.46	30.39	9.75	18.07	0.06	0.1	4.52	0.06	0.82	6.09	0	0.02	1.11	0	0	0.12	99.99	0.54	0	0	31.33	0	0	6	11.48	26.14	0.42	51.97	80.06	799.77	643.59	962.57	817.77	841.91	690.92	920.38	675.05
28.862	0	0.39	0.02	0.35	0.92	0.56	0.06	0.17	1.11	0.06	98.16	87.28	20.76	30.23	8.4	17.31	0.06	0.08	5.08	0.07	1.14	5.13	0	0.03	1.11	0	0	0.12	99.99	0.53	0	0.01	25.59	0	0	6	12.31	26.18	0.41	52.01	81.93	799.53	642.85	961.96	816.23	840.64	691	920.8	674.08
28.895	0	0.41	0.02	0.36	0.96	0.46	0.06	0.16	0.81	0.07	98.07	88.2	19.27	31.86	7.09	18.37	0.07	0.08	4.84	0.08	1.24	3.95	0	0.03	0.81	0	0	0.12	100	0.53	0	0.01	24	0	0	6	12.09	25.8	1.01	51.88	82.72	800.56	642.64	962.52	815.56	841.31	690.07	922.53	674.36
28.928	0	0.5	0.03	0.39	0.99	0.26	0.07	0.14	0.67	0.08	98.01	84.94	14.27	35.04	6.64	14.87	0.08	0.08	4.41	0.09	0.96	2.74	0	0.03	0.67	0	0	0.08	100	0.6	0	0.01	19.21	0	0	6	11.57	25.09	0.89	51.62	84.47	801.11	642.56	962.43	814.69	840.5	689.48	923.6	674.3
28.962	0	0.63	0.05	0.46	1.09	0.14	0.09	0.12	0.65	0.09	97.81	82.01	8.39	39.53	6.26	12.22	0.09	0.07	4.71	0.1	0.75	2.08	0	0.04	0.65	0	0.01	0.05	100	0.58	0	0.02	13.39	0	0	6	10.74	24.12	0.4	51.19	83.55	802.09	642.56	962.44	813.77	841.09	688.87	923.28	673.84
28.995	0	0.62	0.05	0.43	1.14	0.13	0.1	0.13	0.51	0.09	97.72	81.76	7.87	41.6	7.42	12	0.09	0.06	4.08	0.11	0.42	1.4	0	0.04	0.51	0	0.01	0.03	100	0.58	0	0.01	13.22	0	0	6	11.29	23.7	-0.21	50.77	82.04	803.21	642.22	962.85	813.19	842.2	688.26	922.87	673.35
29.028	0	0.67	0.07	0.44	1.26	0.09	0.11	0.13	0.4	0.09	97.47	81.12	4.6	50.02	8.36	11.48	0.09	0.06	3.19	0.1	0.3	0.88	0	0.05	0.4	0	0.01	0.03	100	0.58	0	0	10.6	0	0	6	10.76	22	-0.9	50.64	83.88	803.04	641.95	962.78	813.07	840.62	687.84	923.18	672.98
29.062	0	0.74	0.08	0.48	1.38	0.06	0.13	0.13	0.35	0.1	97.24	79.95	0.98	36.41	8.92	10.55	0.1	0.06	2.65	0.08	0.29	0.57	0	0.08	0.35	0	0	0.04	100	0.58	0	0	7.52	0	0	6	9.64	24.79	0.33	50.07	85.54	802.35	640.58	963.4	812.37	840.6	686.52	924.91	672.05
29.095	0	0.74	0.09	0.46	1.38	0.06	0.13	0.13	0.31	0.1	97.24	78.97	0.63	27.08	9.61	9.8	0.1	0.05	2.08	0.08	0.28	0.38	0	0.08	0.31	0	0	0.04	100	0.67	0	0	7.54	0	0	6	8.05	26.95	1.3	49.82	83.32	802.47	639.58	964.87	812.57	843.2	685.1	925.37	671.31
29.129	0	0.7	0.08	0.45	1.35	0.08	0.13	0.13	0.24	0.11	97.3	80	2	37.52	10.59	9.56	0.11	0.06	2.95	0.07	0.61	0.59	0	0.05	0.24	0	0	0.04	100	0.81	0	0	8.79	0	0	6	8.34	24.55	1.1	49.66	84.32	803.4	639.45	965.97	812.38	843.6	685.68	926.62	670.91
29.162	0	0.62	0.07	0.39	1.42	0.1	0.15	0.15	0.25	0.12	97.16	84.05	3.91	31.72	14.01	9.71	0.12	0.06	3.62	0.07	0.33	0.51	0	0.04	0.25	0	0	0.04	100	0.94	0.01	0.01	10.9	0	0	6	9.09	25.83	0.91	49.2	83.35	804.62	639.92	966.58	812.49	844.89	686.07	926.93	671.35
29.195	0	0.59	0.06	0.37	1.43	0.12	0.15	0.16	0.24	0.12	97.13	84.9	5.53	34.23	14.82	10.21	0.12	0.05	5.11	0.06	0.27	0.54	0	0.03	0.24	0	0	0.03	100	0.96	0.01	0.01	11.97	0	0	6	11.68	25.26	1.37	49.49	85.45	804.94	639.11	967.17	812.11	844.62	686.21	928.76	671.33
29.229	0	0.57	0.06	0.36	1.48	0.13	0.15	0.17	0.19	0.13	97.03	85.56	5.84	52.6	15.48	10.91	0.13	0.05	5.26	0.05	0.23	0.49	0	0.02	0.19	0	0	0.04	100	1.24	0.01	0.03	12.31	0	0	6	12.4	21.48	1.55	49.79	85.93	805.04	638.97	967.32	813	844.36	684.94	929.36	672.36
29.262	0	0.56	0.06	0.35	1.46	0.13	0.14	0.17	0.14	0.12	97.08	85.08	6.15	46.93	15	11.25	0.12	0.05	4.72	0.05	0.14	0.2	0	0.02	0.14	0	0	0.05	100	1.36	0.01	0.04	12.68	0	0	6	12.43	22.62	1.84	49.5	84.27	805.91	638.17	968.1	812.47	846.17	683.58	929.63	671.88
29.295	0	0.55	0.05	0.34	1.41	0.14	0.14	0.17	0.12	0.12	97.17	85.01	6.85	52.73	14.93	11.04	0.12	0.05	4.73	0.07	0.23	0.16	0	0.01	0.11	0	0	0.04	100	1.66	0.01	0.05	13.36	0	0	6	10.55	21.45	0.79	49.01	83.84	806.03	638.49	967.71	812.27	845.52	683.18	928.52	671.4
29.329	0	0.55	0.05	0.34	1.39	0.14	0.14	0.18	0.12	0.12	97.22	84.52	6.9	44.71	14.46	11.04	0.12	0.05	4.3	0.09	0.21	0.12	0	0.01	0.08	0	0	0.04	100	2.33	0.01	0.05	13.46	0	0	6	9.71	23.06	-0.26	48.81	83.26	806.86	637.99	968.44	811.42	845.99	683.06	928.2	669.93
29.362	0	0.55	0.05	0.34	1.29	0.15	0.13	0.17	0.11	0.11	97.42	83.26	8.15	42.62	13.29	10.58	0.11	0.05	5.02	0.1	0.17	0.09	0	0.01	0.06	0	0	0.03	100	2.6	0.01	0.03	14.09	0	0	6	9.23	23.49	-0.18	48.85	83.39	806.68	636.56	968.52	810.09	845.95	681.66	928.28	668.42
29.396	0	0.53	0.05	0.32	1.17	0.2	0.12	0.17	0.09	0.09	97.65	82.75	10.62	34.34	12.85	9.89	0.09	0.04	6.36	0.1	0.14	0.07	0	0.01	0.06	0	0.01	0.02	100	3.53	0.01	0.03	15.77	0	0	6	7.84	25.24	0.29	49.39	84.86	806.43	634.14	969.22	807.6	845.88	679.97	929.5	665.52
29.429	0	0.55	0.05	0.33	1.04	0.2	0.11	0.15	0.08	0.08	97.92	79.44	11.2	40.16	10.16	9.45	0.08	0.04	5.22	0.09	0.18	0.08	0	0.01	0.04	0	0	0.02	100	3.67	0.01	0.05	16.24	0	0	6	9.9	23.99	0.97	49.09	83.69	806.44	633.41	968.66	807.65	846.42	677.96	929.31	666.4
29.462	0	0.55	0.04	0.33	0.95	0.23	0.1	0.14	0.09	0.09	98.11	78.31	12.83	33.51	9.31	8.44	0.09	0.04	6.06	0.1	0.24	0.1	0	0.01	0.03	0	0	0.01	100	3.87	0.01	0.03	17.3	0	0	6	7.84	25.43	0.33	49.5	84.33	806.48	631.53	969.83	805.64	846.52	677.52	929.59	662.97
29.496	0	0.55	0.04	0.32	0.85	0.26	0.09	0.13	0.08	0.08	98.29	77	14.1	26.05	8.37	7.42	0.08	0.04	5.78	0.13	0.29	0.12	0	0.01	0.03	0	0	0.01	100	5.15	0.01	0.04	18.44	0	0	6	9.75	27.22	1.5	49.68	82.89	805.8	629.87	969.57	805.5	847.43	675	929.46	663.06
29.529	0	0.52	0.04	0.31	0.78	0.28	0.08	0.13	0.07	0.07	98.44	76.16	15.46	42.82	6.97	7.79	0.07	0.05	3.94	0.11	0.27	0.12	0	0	0.02	0	0	0.01	100	5.25	0.01	0.03	20.17	0	0	6	11.58	23.45	3.47	50.41	87.09	806.31	628.74	968.84	802.86	846.44	673.27	932.99	663.71
29.562	0	0.51	0.03	0.31	0.77	0.31	0.08	0.13	0.07	0.07	98.47	77.55	16.48	38.96	6.25	8.76	0.07	0.05	4.06	0.08	0.25	0.13	0	0	0.02	0	0	0.01	100	5	0.01	0.03	20.92	0	0	6	10.77	24.25	3.61	50.13	85.47	807.37	628.31	969.17	801.68	848.01	672.2	932.99	663.05
29.596	0	0.44	0.02	0.28	0.74	0.41	0.07	0.14	0.06	0.06	98.51	80.31	19.23	41.94	6.31	10.83	0.06	0.05	2.97	0.07	0.17	0.08	0	0	0.02	0	0	0.01	100	4.72	0	0.04	23.94	0	0	6	9.79	23.63	3.53	49.8	84.47	808.17	628.24	968.95	800.74	848.65	671.06	932.72	662.82
29.629	0	0.42	0.02	0.27	0.83	0.41	0.07	0.15	0.06	0.06	98.33	81.68	18.78	54.85	8.49	11.93	0.06	0.05	3.36	0.07	0.19	0.09	0	0	0.02	0	0	0.02	100	4.12	0	0.04	23.8	0	0	6	7.77	21.03	3.38	49.66	86.32	809.05	627.96	969.09	799.69	848.01	669.15	934.09	662.7
29.662	0	0.39	0.02	0.25	0.9	0.48	0.07	0.18	0.05	0.05	98.2	83.34	19.69	61.42	10.36	13.37	0.05	0.06	4.13	0.06	0.2	0.11	0	0	0.02	0	0	0.03	100	3.96	0	0.04	24.72	0	0	6	7.02	19.67	3.86	49.66	87.44	809.42	626.82	969.43	798.03	848.13	667.9	935.34	661.62
29.696	0	0.42	0.03	0.27	1.02	0.35	0.08	0.19	0.05	0.05	97.96	83.44	16.65	52.84	11.4	13.47	0.05	0.05	3.86	0.07	0.11	0.07	0	0	0.02	0	0.01	0.03	100	4.12	0	0.01	22.13	0	0	6	5.17	21.43	2.36	49.36	86.57	809.45	625.38	970.62	797.55	848.23	667.26	934.38	658.74
29.729	0	0.4	0.03	0.27	1.15	0.33	0.09	0.21	0.05	0.05	97.7	85.71	15.75	59.31	12.33	15.63	0.05	0.05	3.57	0.07	0.09	0.05	0	0	0.02	0	0.01	0.02	100	3.92	0	0.02	21.58	0	0	6	2.5	20.12	2.61	49.44	86.3	809.43	624.38	971.56	797.62	848.89	664.92	934.92	658
29.763	0	0.35	0.02	0.25	1.38	0.34	0.08	0.27	0.04	0.04	97.23	90.36	16.17	62.15	13.46	21.19	0.04	0.06	2.19	0.06	0.04	0.02	0	0.01	0.02	0	0.01	0.02	99.99	3.04	0	0.02	22.73	0	0	6	4.41	19.52	3.74	50.04	90.24	809.55	624.1	972.93	798.57	848.5	665.01	938.57	659.41
29.796	0	0.34	0.02	0.26	1.58	0.31	0.08	0.3	0.04	0.04	96.84	92.03	15	60.19	13.95	23.78	0.04	0.04	2.28	0.08	0.05	0.02	0	0.01	0.03	0	0.01	0.02	99.99	2.74	0	0.01	21.69	0	0	6	3.62	19.93	2.98	50.19	87.6	808.51	622.83	974.22	799.57	849.45	665.34	936.66	657
29.829	0	0.36	0.02	0.28	1.66	0.25	0.08	0.29	0.06	0.04	96.68	92.2	13.06	70.16	13.37	24.08	0.04	0.03	1.8	0.09	0.07	0.02	0	0.01	0.06	0	0.01	0.04	99.99	2.74	0	0	19.94	0	0	6	3.65	17.73	3.48	50.99	87.06	810.05	621.02	976.64	799.3	851.91	662.7	938.72	656.11
29.863	0	0.41	0.03	0.31	1.57	0.2	0.08	0.25	0.09	0.03	96.85	91.1	11.25	79.06	11.58	22.29	0.03	0.04	1.55	0.11	0.06	0.02	0	0.01	0.09	0	0.01	0.09	99.99	2.07	0	0	18	0	0	6	6.61	15.36	4.5	52.34	89.42	812.2	620.63	978.96	799.45	853.63	662.53	942.91	657.31
29.896	0	0.45	0.03	0.34	1.56	0.16	0.07	0.23	0.15	0.03	96.87	91.89	10.05	68.11	8.41	23.56	0.03	0.04	1.41	0.1	0.06	0.03	0	0.01	0.08	0	0.01	0.15	99.98	1.92	0	0.01	16.3	0	0	6	10.31	18.21	5.24	53.32	91.76	814.89	618.9	983.24	799.28	856.69	662.81	948.26	656.86
29.929	0	0.46	0.03	0.37	1.76	0.13	0.07	0.24	0.17	0.03	96.49	93.95	8.65	63.68	6.42	27.48	0.03	0.05	1.12	0.09	0.06	0.05	0	0.02	0.08	0	0.01	0.17	99.98	1.63	0	0.01	14.7	0	0	6	8.86	19.19	4.22	53.06	93.29	818.15	619.56	986.59	799.84	858.56	663.37	951.61	656.81
29.963	0	0.44	0.03	0.39	2.16	0.12	0.06	0.3	0.15	0.03	95.69	96.11	7.55	61.1	5.64	33.26	0.03	0.08	1.33	0.08	0.07	0.05	0	0.02	0.07	0	0.01	0.15	99.97	1.53	0.01	0.02	13.42	0	0	6	7.59	19.74	5.97	52.26	90.75	820.95	620.25	990.44	801.53	864.35	663.09	954.99	658.47
29.996	0	0.41	0.03	0.4	2.44	0.12	0.06	0.35	0.07	0.03	95.12	97.16	7.65	63.89	5.32	37.33	0.03	0.11	1.53	0.08	0.11	0.07	0	0.02	0.07	0	0.01	0.07	99.97	1.64	0.01	0.03	13.37	0	0	6	6.23	19.15	5.66	52.36	92.24	824.34	622.29	992.93	802.4	866.34	664.26	958.49	660.3
30.029	0	0.41	0.03	0.4	2.47	0.12	0.05	0.35	0.09	0.03	95.06	97.38	7.79	66.91	4.59	38.37	0.03	0.13	1.65	0.08	0.13	0.05	0	0.02	0.08	0	0.01	0.09	99.96	1.54	0.01	0.01	13.32	0	0	6	4.29	18.48	4.99	52.1	92.44	829.13	626.62	994.47	803.01	868.87	667.16	961.24	663.5
30.063	0	0.45	0.03	0.43	2.48	0.1	0.06	0.33	0.1	0.04	95.03	97.02	5.96	65.26	4.59	36.76	0.03	0.18	1.73	0.08	0.18	0.05	0	0.04	0.1	0	0.01	0.09	99.94	1.62	0.01	0.03	11.59	0	0	6	3.65	18.85	4.52	51.72	91.11	833.91	628.27	998.57	804.32	873.59	668.14	964.63	664.76
30.096	0	0.47	0.04	0.45	2.47	0.09	0.06	0.32	0.11	0.04	95.06	96.81	4.83	80.36	4.28	35.89	0.03	0.25	1.4	0.08	0.24	0.06	0	0.04	0.11	0	0.01	0.1	99.92	1.84	0.01	0.03	10.62	0	0	6	4.31	14.96	4.35	52.21	91.15	839.26	629.9	1002.23	804.29	877.83	669.53	968.91	666.1
30.13	0	0.49	0.04	0.46	2.54	0.07	0.06	0.33	0.12	0.04	94.92	96.88	3.55	90.16	3.85	36.17	0.03	0.27	0.84	0.06	0.27	0.04	0	0.04	0.09	0	0.01	0.12	99.9	2.3	0.01	0.02	9.57	0	0	6	3.32	10.93	2.03	52.82	92.68	845.01	631.59	1006.7	804.58	880.47	671.77	972.96	665.93
30.163	0	0.49	0.04	0.48	2.96	0.06	0.06	0.38	0.13	0.05	94.09	97.6	2.13	56.23	3.71	39.61	0.03	0.27	0.75	0.05	0.23	0.03	0	0.05	0.1	0	0.01	0.13	99.85	2.56	0.01	0.01	8.22	0	0	6	4.91	20.75	6.74	52.06	88.07	850	631.82	1011.9	804.17	891.41	671.65	979.42	668.64
30.196	0	0.47	0.04	0.49	3.23	0.06	0.06	0.42	0.19	0.05	93.54	98.07	1.88	58.82	3.4	42.36	0.03	0.29	0.78	0.05	0.21	0.04	0	0.05	0.12	0	0.02	0.19	99.83	2.83	0.01	0.02	7.92	0	0	0	5.43	20.22	6.25	52.34	87.36	854.73	632.01	1016.29	805.05	895.89	670.83	983.24	669.2
30.23	0	0.5	0.04	0.51	3.12	0.06	0.06	0.4	0.37	0.06	93.77	97.91	1.46	71.97	2.57	41.49	0.03	0.25	1.11	0.05	0.16	0.04	0	0.06	0.2	0	0.02	0.37	99.74	3.44	0.01	0.02	7.25	0.41	0	0	7.51	17.29	5.02	52.97	90.44	857.18	631.62	1019	804.8	896.08	672.25	986.43	668.24
30.263	0	0.51	0.04	0.52	2.96	0.06	0.06	0.38	0.5	0.07	94.08	97.75	1.63	73.52	1.86	40.59	0.03	0.23	1.53	0.04	0.18	0.05	0	0.07	0.28	0	0.03	0.5	99.7	3.57	0.01	0.02	7.16	0	0	0	7.19	16.89	5.63	52.67	89.42	864.15	631.56	1024.37	803.59	903.11	670.26	992.52	668.87
30.296	0	0.57	0.05	0.53	2.47	0.06	0.06	0.3	0.56	0.07	95.06	96.56	1.63	61.63	1.37	35.18	0.03	0.2	2.13	0.03	0.18	0.06	0	0.07	0.3	0	0.02	0.56	99.66	4.08	0.01	0.02	6.84	0	0	0	6.24	19.63	7.45	51.63	85.61	867.27	631.33	1027.28	801.87	909.29	670.92	994.85	668.11
30.33	0	0.64	0.06	0.54	1.99	0.06	0.07	0.24	0.61	0.08	96.02	94.41	1.63	85.16	1.02	28.93	0.03	0.16	2.58	0.03	0.3	0.04	0	0.08	0.35	0	0.02	0.61	99.58	4.72	0.01	0.01	6.66	0	0	0	3.12	13.26	7.07	51.47	87.42	870.55	632.14	1030.45	802.9	911.15	669.41	998.58	669.1
30.363	0	0.66	0.06	0.53	1.82	0.06	0.07	0.21	0.29	0.07	96.36	93.28	1.82	87.73	0.94	26.47	0.03	0.13	2.41	0.03	0.33	0.02	0	0.07	0.29	0	0.03	0.29	99.6	4.69	0.01	0.03	6.82	0	0	0	3.64	12.16	4.69	51.23	89.32	876.73	635.04	1035.74	805.25	914.33	672.94	1003.62	670.71
30.397	0	0.66	0.06	0.53	1.63	0.07	0.07	0.2	0.4	0.05	96.74	92	2.55	78.36	0.94	24.2	0.03	0.12	2.95	0.04	0.89	0.02	0	0.05	0.36	0	0.03	0.4	99.53	5.99	0.01	0.01	7.56	0	0	0	2.61	15.57	6.92	50.75	86.34	879.46	635.4	1039.88	807.84	920.81	670.95	1007.11	673.2
30.43	0	0.71	0.07	0.55	1.49	0.06	0.08	0.18	0.38	0.04	97.02	89.66	1.59	79.87	1.07	20.68	0.03	0.1	2.4	0.03	0.97	0.03	0	0.04	0.38	0	0.02	0.24	99.53	6.27	0.01	0.02	6.89	0	0	0	1.01	15.11	7.42	50.22	87.67	886.03	639.02	1046.63	811.54	927.23	673.25	1014.8	677.5
30.463	0	0.77	0.08	0.56	1.34	0.05	0.08	0.15	0.31	0.03	97.31	86.52	0.68	72.83	1.09	16.94	0.03	0.08	1.71	0.03	0.96	0.03	0	0.03	0.31	0	0.01	0.14	99.53	6.27	0.01	0.02	6.28	0	0	0	-1.97	17.07	9.57	49.79	86.17	888.63	639.36	1048.98	811.24	932.08	671.17	1017.89	679.05
30.497	0	0.84	0.09	0.57	1.22	0.05	0.09	0.13	0.16	0.03	97.56	82.29	0	86.56	1.24	12.91	0.03	0.09	0.98	0.03	0.93	0.03	0	0.02	0.16	0	0.01	0.08	99.53	6.65	0.01	0.03	5.39	0	0	0	-2.77	12.69	7.25	50.26	93.83	893.27	642.32	1053.8	813.87	931.53	674.54	1025.11	681.36
30.53	0	0.88	0.1	0.57	1.21	0.04	0.09	0.13	0.1	0.02	97.58	81.31	0	84.69	1.18	12.02	0.02	0.08	0.6	0.02	0.55	0.03	0	0.01	0.1	0	0.01	0.03	99.61	7.47	0.01	0.06	4.87	0	0	0	-0.45	13.45	9.85	49.87	91.97	893.94	641.5	1055.4	813.8	935.51	674	1027.08	682.53
30.563	0	0.88	0.1	0.57	1.27	0.04	0.09	0.14	0.07	0.02	97.46	82.39	0	73.49	1.23	12.85	0.02	0.08	0.4	0.02	0.4	0.02	0	0.01	0.07	0	0	0.02	99.68	7.83	0.01	0.11	4.46	0	0	0	-0.66	16.9	10.6	49.3	91.25	895.95	642.18	1056.78	814.49	938.4	672.76	1028.89	684.59
30.597	0	0.85	0.09	0.57	1.4	0.04	0.09	0.15	0.04	0.02	97.19	85.47	0	82.91	1.27	15.65	0.02	0.12	0.42	0.02	0.32	0.02	0	0.01	0.04	0	0	0.01	99.74	7.65	0.01	0.04	4.33	0	0	0	-2.32	14.1	9.05	47.86	86.93	899.39	644.34	1059.68	817.26	942.14	673.87	1028.35	685.05
30.63	0	0.81	0.09	0.56	1.44	0.04	0.09	0.16	0.03	0.02	97.13	86.76	0	85.55	1.37	16.99	0.02	0.12	0.9	0.02	0.42	0.03	0	0	0.03	0	0	0.01	99.74	7.09	0.01	0.08	4.99	0	0	0	-0.14	13.11	8.27	47.45	89.69	901.53	648.25	1057.56	816.48	940.34	677.56	1029.34	688.7
30.663	0	0.75	0.08	0.57	1.56	0.05	0.08	0.18	0.02	0.02	96.87	89.2	0	80.43	1.57	19.84	0.02	0.14	1.79	0.02	0.83	0.11	0	0	0.01	0.01	0	0	99.77	6.62	0.01	0.06	5.34	0	0	0	-3.18	14.93	7.76	46.76	92.71	903.68	651.35	1057.83	816.69	939.89	679.92	1031.96	690.83
30.697	0	0.73	0.07	0.59	1.53	0.06	0.08	0.18	0.03	0.03	96.95	89.74	1.18	65.5	1.22	20.51	0.03	0.19	4.14	0.02	1.75	0.28	0	0	0.01	0.01	0	0	99.82	6.28	0.01	0.13	6.01	0	0	0	-6.77	18.79	8.55	45.56	87.25	906.02	654.6	1057.46	816.57	944.1	681.46	1030.56	693.23
30.73	0	0.69	0.07	0.64	1.62	0.07	0.08	0.2	0.03	0.03	96.76	91.38	1.66	66.79	1.26	22.89	0.03	0.21	6.44	0.02	2.9	0.7	0	0	0	0.02	0	0	99.83	6.62	0	0.09	6.02	0	0	0	-7.2	18.51	9.65	44.87	84.62	907.41	656.7	1056.93	816.34	946.41	683.42	1030.29	694.6
30.764	0	0.64	0.06	0.71	1.61	0.07	0.07	0.2	0.03	0.03	96.78	92.29	1.23	79.23	1.08	24.35	0.03	0.21	6.36	0.03	5.1	0.92	0	0	0	0.03	0	0	99.87	5.64	0	0.04	6.49	0	0	0	-7.99	15.3	11.16	45.44	89.77	907.64	654.72	1061.92	818.01	947.81	682.21	1036.71	694.73
30.797	0	0.66	0.06	0.64	1.62	0.07	0.07	0.2	0.03	0.04	96.75	92.06	1.8	79.45	1.11	23.97	0.03	0.27	5.29	0.03	3.36	0.57	0	0	0	0.04	0.01	0	99.86	4.99	0	0.06	6.76	0	0	0	-5.59	15.24	10.02	45.37	88.59	907.89	655.44	1062.77	820.85	948.16	682.13	1035.55	696.66
30.83	0	0.58	0.05	0.58	2.24	0.07	0.06	0.29	0.03	0.04	95.51	95.95	2.51	74	1.25	32.89	0.03	0.42	4.98	0.03	1.75	0.35	0	0	0	0.04	0.01	0	99.85	5.06	0	0.03	6.94	0	0	0	-0.2	16.77	11.72	45.95	90.63	907.86	656.72	1059.35	819	947.01	683.41	1036.19	699.57
30.864	0	0.54	0.04	0.54	2.54	0.08	0.06	0.34	0.03	0.08	94.91	96.99	3.57	73.61	1.37	36.71	0.03	0.35	5.84	0.04	0.98	0.17	0	0	0	0.08	0.01	0.01	99.86	4.9	0	0.07	7.32	0	0	0	-3.84	16.87	11.14	45.97	90.71	906.46	655.37	1059.67	818.73	945.9	682.47	1035.45	696.95
30.897	0	0.48	0.04	0.53	3.35	0.07	0.05	0.48	0.03	0.08	93.3	98.42	3.17	71.94	1.11	44.9	0.03	0.45	4.89	0.03	0.53	0.12	0	0	0	0.08	0.01	0.01	99.85	5.28	0	0.04	7.09	0	0	0	1.3	17.29	10.12	45.94	87.48	907.69	656.93	1058.07	818.88	946.24	685.04	1032.8	697.65
30.93	0	0.46	0.03	0.54	3.88	0.07	0.05	0.56	0.02	0.09	92.24	98.86	3.42	70.31	1.03	49.03	0.02	0.47	6.36	0.02	0.38	0.19	0	0	0.01	0.09	0.01	0.01	99.88	5.12	0	0.02	6.66	0	0	0	3.69	17.69	9.03	46.73	92.4	906.73	657.49	1055.91	817.1	941.65	687.58	1033.47	697.88
30.964	0	0.43	0.03	0.5	3.67	0.09	0.05	0.59	0.02	0.08	92.65	98.88	5.88	57.27	0.93	49.24	0.02	0.5	7.12	0.02	0.26	0.17	0	0	0	0.08	0.01	0	99.9	6.13	0	0.02	8.6	0	0	0	-1.89	20.54	8.81	45.91	87.78	901.31	657.42	1049.5	816.19	937.77	685.4	1024.87	696.24
30.997	0	0.43	0.03	0.5	3.68	0.1	0.05	0.61	0.02	0.07	92.64	98.9	6.12	58.11	0.91	49.4	0.02	0.54	7.08	0.02	0.16	0.16	0	0	0.01	0.07	0.02	0	99.92	6.87	0	0.05	8.8	0	0	0	1.48	20.36	8.4	46.34	85.87	899.81	658.67	1045.48	815.49	935.48	687.17	1020.79	696.99
31.03	0	0.4	0.03	0.49	3.94	0.14	0.05	0.68	0.02	0.08	92.12	99.09	8.85	69.24	1.33	51.83	0.02	0.6	11.73	0.02	0.15	0.27	0	0	0.01	0.08	0.02	0	99.92	6.72	0	0.12	9.6	0	0	0	2.2	17.94	7.85	46.56	85.12	899.5	659.94	1043.56	814.94	934.11	688.99	1018.84	697.12
31.064	0	0.33	0.02	0.45	4.78	0.2	0.04	0.95	0.02	0.09	90.44	99.5	12.23	43.46	1.71	59.34	0.02	0.67	15.19	0.03	0.16	0.22	0	0	0.01	0.09	0.02	0	99.91	6.82	0	0.04	11.49	0	0	0	-0.54	23.32	8.14	46	83.2	896.79	660.01	1039.54	813.88	932.24	686.61	1014.66	698
31.097	0	0.34	0.02	0.45	4.33	0.26	0.04	0.83	0.02	0.09	91.34	99.37	13.88	54.65	2	56.4	0.02	0.62	18.38	0.04	0.24	0.35	0	0	0.02	0.09	0.02	0	99.91	6.24	0	0.01	11.86	0	0	0	1.9	21.07	6.49	46.73	82.66	894.26	660.4	1036.41	814.44	928.23	688.53	1010.48	696.66
31.131	0	0.32	0.02	0.46	5.04	0.27	0.04	1.03	0.03	0.11	89.92	99.53	14.03	41.71	2.94	60.03	0.01	0.58	20.35	0.04	0.46	0.48	0	0	0.03	0.11	0.02	0.01	99.92	6.84	0	0.06	11.49	0	0	0	0.57	23.67	7.8	46.82	80.07	894.05	661.15	1034.96	812.9	929.55	689.36	1009.26	697
31.164	0	0.31	0.02	0.46	5.66	0.21	0.05	1.18	0.04	0.1	88.69	99.56	11.52	56.62	4.88	60.85	0.01	0.47	18.02	0.06	0.48	0.58	0	0	0.04	0.1	0.02	0.01	99.92	7.58	0	0.06	10.45	0	0	0	1.05	20.67	6.37	47.46	82.2	893.24	661.58	1032.09	811.45	925.64	689.29	1007.5	696.73
31.197	0	0.29	0.02	0.45	6.5	0.19	0.05	1.42	0.04	0.1	87	99.68	10.68	75.54	5.53	64.68	0.01	0.43	16.39	0.05	0.47	0.5	0	0	0.04	0.1	0.02	0.01	99.92	7.57	0	0.1	10.43	0	0	0	0.47	16.36	6.2	48.31	84.4	890.97	659.45	1029.69	808.53	921.98	687.49	1006.12	694.2
31.231	0	0.27	0.02	0.45	8.1	0.14	0.05	1.8	0.08	0.09	83.81	99.78	7.98	84.16	6.99	69.59	0.01	0.26	12.95	0.05	0.39	0.28	0	0	0.08	0.09	0.01	0.02	99.91	7.2	0	0.08	9.53	0	0	0	2.12	13.65	5.62	48.78	83.08	888.48	657.84	1028.39	808.63	920.17	687.08	1003.09	692.13
31.264	0	0.26	0.02	0.45	8.7	0.14	0.04	2	0.1	0.08	82.6	99.82	7.63	81.38	6.8	71.99	0.01	0.19	12.39	0.05	0.29	0.17	0	0	0.1	0.08	0.01	0.05	99.91	7.65	0	0.16	9.36	0	0	0	0.51	14.62	6.56	48.92	83.65	886.3	655.66	1027.07	806.48	918.81	685.09	1002.31	690.17
31.297	0	0.24	0.01	0.46	10.44	0.14	0.04	2.62	0.17	0.07	79.13	99.89	7.75	88.21	6.27	78.07	0.01	0.13	13.74	0.05	0.23	0.1	0	0	0.11	0.07	0.01	0.17	99.91	8.8	0	0.04	8.82	0	0	0	3.27	11.94	6.42	49.66	82.55	884.6	654.05	1026.84	807.1	918.15	684.61	1000.6	688.79
31.331	0	0.25	0.02	0.47	10.8	0.12	0.04	2.79	0.19	0.04	78.39	99.89	6.17	85.56	6.29	78.31	0.01	0.07	12.24	0.03	0.15	0.09	0	0	0.11	0.04	0.01	0.19	99.93	10.13	0.01	0.09	7.91	0	0	0	3.55	13.11	6.14	50.02	84.44	882.76	653.75	1026.05	808.1	915.83	684.31	1000.13	689.06
31.364	0	0.27	0.02	0.48	9.61	0.11	0.04	2.27	0.25	0.03	80.79	99.85	5.44	83.05	6.08	74.11	0.01	0.04	11.7	0.02	0.12	0.07	0	0	0.12	0.03	0.01	0.25	99.93	9.42	0.01	0.1	7.4	0	0	0	1.72	14.06	5.42	50.11	84.96	880.92	652.9	1024.77	807.63	913.56	683.52	998.42	687.58
31.398	0	0.3	0.02	0.5	8.34	0.09	0.04	1.76	0.21	0.02	83.33	99.79	4.14	90.84	4.64	70.26	0.01	0.03	9.37	0.02	0.09	0.05	0	0	0.1	0.02	0.01	0.21	99.93	8.6	0.01	0.09	6.79	0	0	0	4.55	10.53	4.16	50.85	84.5	878.98	651.14	1023.46	807.52	911.19	682.73	995.64	685.58
31.431	0	0.32	0.02	0.51	7.58	0.08	0.04	1.52	0.43	0.02	84.85	99.75	3.79	85.08	3.57	67.99	0	0.03	8.83	0.02	0.12	0.05	0	0	0.13	0.02	0.01	0.43	99.9	8.37	0.01	0.07	6.52	0	0	0	3.95	13.29	3.88	50.75	84.94	877.2	650.57	1021.82	806.94	909.15	682.32	994.05	684.83
31.464	0	0.37	0.03	0.53	6.1	0.07	0.05	1.09	1.17	0.01	87.8	99.56	2.67	78.53	3.2	60.84	0.01	0.03	7.87	0.02	0.16	0.05	0	0.01	0.12	0.01	0.01	1.17	99.87	7.67	0.01	0.04	5.94	0	0	0	5.19	15.51	2.57	50.67	84.51	876.26	649.58	1020.91	806.15	907.57	682.65	992.09	682.96
31.498	0	0.42	0.03	0.54	5.53	0.08	0.05	0.88	2.52	0.01	88.93	99.38	2.4	68.88	3.35	56.82	0.01	0.03	10.03	0.03	0.17	0.05	0	0.01	0.15	0.01	0.01	2.52	99.77	6.5	0.02	0.03	5.13	0	0	0	6.9	18.03	2.92	50.48	82.34	873.95	648.26	1019.67	806.15	907.15	682.48	989.49	681.81
31.531	0	0.43	0.03	0.54	5.74	0.06	0.05	0.89	5.62	0.01	88.51	99.42	0.44	81.02	3.35	57.77	0	0.04	7.87	0.03	0.18	0.04	0	0.01	0.28	0.01	0.02	5.62	99.63	5.7	0.03	0.04	4.8	0	0	0	5.67	14.74	3.97	50.37	82.96	872.11	647.77	1017.68	805.53	905.56	680.45	988.5	682.15
31.564	0	0.5	0.04	0.55	4.58	0.06	0.06	0.65	6.98	0.01	90.84	98.99	0.25	78.37	3.15	50.86	0	0.05	7.94	0.02	0.14	0.03	0	0.01	0.43	0.01	0.02	6.98	99.54	5.33	0.03	0.02	4.83	0	0	0	6.8	15.56	4.63	50.54	83.69	871.1	646.65	1017.03	804.9	904.85	679.34	988.51	681.88
31.598	0	0.52	0.04	0.56	4.09	0.06	0.06	0.54	4.36	0.02	91.81	98.61	0	71.9	2.86	47.1	0	0.07	7.44	0.03	0.13	0.02	0	0.02	0.61	0	0.04	4.36	99.3	4.69	0.04	0.03	4.2	0	0	0	8.13	17.3	5.48	50.78	85.07	869.87	644.97	1016.92	804.05	904.17	678.52	989.2	681.07
31.631	0	0.5	0.04	0.56	4.17	0.05	0.06	0.55	2.39	0.02	91.67	98.72	0	58.83	2.36	48.15	0	0.09	4.79	0.02	0.17	0.02	0	0.02	0.63	0	0.06	2.39	99.26	4.45	0.04	0.03	4.19	0	0	0	6.74	20.21	5.01	50.3	85.74	868.65	643.61	1016.8	803.75	902.97	677.23	988.67	679.58
31.664	0	0.52	0.05	0.57	3.66	0.05	0.06	0.46	0.91	0.02	92.69	98.31	0.15	54.5	1.86	44.8	0	0.09	5.6	0.02	0.26	0.03	0	0.02	0.63	0	0.09	0.91	99.14	4.24	0.04	0.19	4.3	0	0	0	7.82	21.1	6.46	50.19	83.84	867.09	638.26	1018.09	800.72	904.74	674.04	988.58	674.58
31.698	0	0.61	0.06	0.57	2.58	0.05	0.07	0.29	0.67	0.02	94.83	96.14	0	75.76	1.4	34.69	0.01	0.08	4.69	0.02	0.38	0.03	0	0.02	0.67	0	0.13	0.35	98.67	3.32	0.05	0.11	4.15	0	0	0	4.45	16.3	4.81	49.98	83.53	867	636.85	1018.39	800.77	903.69	670.4	987.2	672.54
31.731	0	0.57	0.05	0.57	2.9	0.05	0.06	0.33	0.6	0.03	94.19	97.19	0	75.3	1	38.74	0.01	0.1	3.83	0.02	0.49	0.04	0	0.03	0.6	0	0.15	0.24	98.67	3.09	0.05	0.03	4.18	0	0	0	6.65	16.43	5.16	50.46	85.82	867.31	635.68	1018.06	799.35	902.89	668.79	988.63	672.6
31.765	0	0.56	0.05	0.56	2.92	0.05	0.06	0.33	0.51	0.04	94.16	97.24	0	73.22	0.8	39.52	0.01	0.08	3.03	0.01	0.28	0.03	0	0.04	0.51	0	0.17	0.18	98.16	2.22	0.06	0.1	4.34	0	0	0	8.03	16.97	5.46	50.32	85.68	866.95	632.21	1020.62	799.15	904.27	666.74	989.89	669.77
31.798	0	0.64	0.07	0.55	2.2	0.04	0.07	0.22	0.31	0.04	95.61	94.48	0	79.09	0.68	30.81	0.01	0.06	2.44	0.01	0.28	0.03	0	0.04	0.31	0	0.16	0.17	97.86	1.78	0.06	0.06	4.1	0	0	0	7.17	15.35	6.44	50.61	88.52	864.64	627.07	1024.15	798.94	904.18	664.1	992.69	665.35
31.831	0	0.63	0.06	0.55	2.18	0.04	0.07	0.22	0.24	0.05	95.64	94.47	0	78.01	0.48	31.1	0.01	0.06	2.56	0.02	0.46	0.06	0	0.05	0.24	0	0.12	0.23	97.56	1.68	0.06	0.03	4.15	0	0	0	6.33	15.67	5.16	50.86	92.05	863.92	625.41	1024.7	798.42	901.56	663	993.61	663.35
31.865	0	0.67	0.07	0.54	1.78	0.04	0.07	0.18	0.23	0.07	96.43	91.22	0	86.99	0.34	26.05	0.01	0.05	2.44	0.01	0.69	0.05	0	0.07	0.19	0	0.09	0.23	96.41	1.56	0.06	0.03	4.27	0	0	0	7.08	12.5	4.66	51.1	92.98	863.88	624.02	1025.44	798.43	901.01	661.58	993.99	662.24
31.898	0	0.68	0.08	0.54	1.65	0.04	0.08	0.16	0.26	0.07	96.71	89.72	0	87.21	0.28	24.09	0.02	0.05	2.06	0.01	1.1	0.05	0	0.07	0.2	0	0.09	0.26	96.21	1.7	0.06	0.01	4.38	0	0	0	6.01	12.4	5.75	51.07	94.49	863.62	622.72	1026.08	797.45	901.31	659.89	995.78	661.76
31.931	0	0.65	0.07	0.54	1.74	0.05	0.07	0.18	0.4	0.08	96.51	91.04	0	88.05	0.31	26.32	0.02	0.06	2.58	0.01	1.39	0.05	0	0.08	0.23	0	0.09	0.4	95.87	1.67	0.07	0.02	4.54	0	0	0	6.98	12.02	5.81	51.1	93.29	863.73	621.03	1026.87	796.94	902.34	658.46	995.61	660.31
31.965	0	0.59	0.06	0.51	1.95	0.05	0.07	0.21	0.3	0.09	96.1	93.27	0.26	83.77	0.35	30.26	0.02	0.06	2.79	0.01	0.91	0.05	0	0.09	0.2	0	0.08	0.3	95.79	1.65	0.06	0.05	5.3	0	0	0	7.2	13.8	5.94	50.76	91.79	864.08	620.06	1027.6	796.33	903.72	658.06	995.51	659.12
31.998	0	0.64	0.07	0.5	1.66	0.06	0.07	0.17	0.24	0.08	96.67	90.57	1.24	72.73	0.46	25.28	0.02	0.05	3.8	0.01	0.55	0.05	0	0.08	0.19	0	0.08	0.24	96.21	1.63	0.06	0.03	5.68	0	0	0	7.93	17.09	6.21	50.69	91.64	863.12	618.58	1027.97	796.37	903.81	657.17	995.44	658.22
32.031	0	0.64	0.07	0.49	1.57	0.06	0.07	0.16	0.17	0.08	96.85	89.67	2.18	80.11	0.49	24.12	0.02	0.07	4.35	0.01	0.4	0.05	0	0.08	0.15	0	0.07	0.17	96.11	1.26	0.05	0.02	6.27	0	0	0	7.16	15.03	4.62	50.86	94.05	862.65	616.79	1029.36	796.51	901.9	656.42	995.94	655.58
32.065	0	0.6	0.06	0.49	1.76	0.07	0.07	0.19	0.2	0.07	96.49	92.67	3.43	78.09	0.57	27.6	0.03	0.1	4.75	0.02	0.32	0.04	0	0.07	0.2	0	0.07	0.13	97.3	1.37	0.04	0.01	7.28	0	0	0	6.45	15.65	3.57	50.87	95.52	861.19	615.28	1028.25	794.77	899.16	656.13	994.63	652.92
32.098	0	0.6	0.05	0.49	1.81	0.07	0.07	0.2	0.22	0.07	96.38	93.28	3.66	72.17	0.77	28.26	0.03	0.11	4.46	0.01	0.19	0.02	0	0.07	0.22	0	0.08	0.11	97.8	1.4	0.04	0.01	7.6	0	0	0	7.13	17.23	4.02	50.48	93.08	861.16	615.86	1027.48	794.71	900.31	656.7	993.33	653.49
32.132	0	0.56	0.05	0.48	1.94	0.09	0.06	0.22	0.3	0.07	96.12	94.54	5.2	82.65	1.01	30.72	0.03	0.16	6.17	0.02	0.18	0.01	0	0.07	0.3	0	0.1	0.18	98.09	1.47	0.04	0.01	8.44	0	0	0	5.71	14.19	2.38	50.75	94.35	860.88	615.92	1025.8	793.64	897.41	655.78	991.7	652.58
32.165	0	0.58	0.05	0.48	1.92	0.08	0.07	0.22	0.35	0.07	96.16	94.17	4.32	71.02	1.27	29.66	0.03	0.16	5.12	0.02	0.19	0.01	0	0.07	0.35	0	0.08	0.2	98.31	1.56	0.04	0.03	8.11	0	0	0	6.64	17.52	3.18	50.73	93.72	858.96	615.26	1023.11	792.12	896.09	654.96	989.78	652.44
32.198	0	0.59	0.05	0.49	1.85	0.08	0.07	0.21	0.44	0.08	96.3	93.7	4.04	60.3	1.26	28.43	0.03	0.18	4.59	0.03	0.2	0.01	0	0.08	0.44	0	0.07	0.28	98.49	1.69	0.03	0.1	8.1	0	0	0	6.13	19.91	2.74	50.41	92.59	858.09	615.48	1020.93	791.12	894.84	654.56	987.4	652.2
32.232	0	0.58	0.05	0.48	1.82	0.09	0.07	0.21	0.6	0.09	96.36	93.76	5.05	58.68	1.52	28.41	0.03	0.19	5.34	0.03	0.24	0.02	0	0.09	0.6	0	0.08	0.48	98.66	1.88	0.03	0.22	8.89	0	0	0	7.56	20.25	3.45	50.73	93.67	857.15	615.38	1019.51	789.97	893.71	655.37	987.32	652.35
32.265	0	0.56	0.04	0.47	1.83	0.1	0.07	0.22	0.9	0.11	96.33	94.21	6.15	57.84	1.64	29.22	0.03	0.21	6.01	0.04	0.25	0.03	0	0.11	0.9	0	0.08	0.5	98.84	1.94	0.03	0.13	9.75	0	0	0	6.71	20.42	3.04	50.43	91.97	856.77	615.63	1019.79	790.82	894.19	656.1	986.06	651.84
32.298	0	0.53	0.04	0.46	1.76	0.14	0.06	0.22	1.22	0.11	96.48	94.5	9.07	60.5	1.49	29.67	0.02	0.16	8.84	0.05	0.24	0.03	0	0.11	1.22	0	0.07	0.47	99.06	2.1	0.03	0.08	11.4	0	0	0	6.8	19.87	3.45	50.54	91.45	856.55	616.47	1019.19	791.96	894.27	655.51	985.7	653.59
32.332	0	0.44	0.03	0.4	1.8	0.28	0.05	0.27	1.06	0.12	96.41	96.11	15.01	66.88	1.52	33.93	0.02	0.14	13.25	0.06	0.2	0.03	0	0.12	1.06	0	0.09	0.44	99.3	2.29	0.03	0.02	15.2	0	0	0	4.82	18.49	3.97	50.42	91.94	856.96	617.86	1018.65	792.14	894.31	655.3	986.26	655.2
32.365	0	0.4	0.02	0.38	1.77	0.37	0.05	0.28	0.87	0.12	96.45	96.54	17.72	68.38	1.54	35.47	0.02	0.11	14.7	0.09	0.19	0.03	0	0.12	0.87	0	0.11	0.41	99.3	2.16	0.02	0.04	17.13	0	0	0	3.88	18.14	4.02	50.21	91.37	857.2	618.29	1018.6	792.18	894.7	655.29	986.07	655.41
32.399	0	0.33	0.01	0.32	1.64	0.66	0.04	0.31	0.72	0.13	96.72	97.18	23.14	55.5	1.67	37.9	0.02	0.07	15.07	0.09	0.22	0.03	0	0.13	0.72	0	0.1	0.45	99.5	1.81	0.02	0.08	22.12	0	0	0	5.49	20.9	3.34	50.31	90.65	857.86	619.61	1018.83	792.77	895.09	658.39	985.7	655.78
32.432	0	0.27	0.01	0.28	1.57	1.07	0.03	0.35	0.57	0.12	96.86	97.76	27.74	55.39	1.67	40.74	0.02	0.06	15.19	0.09	0.2	0.03	0	0.12	0.57	0	0.13	0.48	99.61	1.67	0.01	0.11	26.38	0	0	0	3.92	20.92	3.47	50.05	89.61	857.81	620.82	1018.2	793.35	895.34	658.61	984.93	656.81
32.465	0	0.25	0.01	0.25	1.38	1.52	0.03	0.33	0.43	0.12	96.95	97.48	30.96	62.56	2.07	39.18	0.02	0.05	16.26	0.12	0.25	0.03	0	0.12	0.43	0	0.16	0.38	99.63	1.53	0.01	0.07	29.04	0	0	0	1.36	19.43	4.04	49.89	90.24	857.28	621.51	1017.01	792.95	894.54	657.73	984.78	657.64
32.499	0	0.21	0.01	0.22	1.31	2.07	0.03	0.36	0.46	0.15	95.85	97.83	34.09	73.84	2.36	41.05	0.02	0.05	14.34	0.11	0.22	0.04	0	0.15	0.4	0	0.15	0.46	99.66	1.32	0.01	0.09	32.83	0	0	0	2.82	16.81	3.47	50.47	91.19	856.8	621.51	1017.43	793.76	893.57	659.43	984.73	657.18
32.532	0	0.2	0.01	0.2	1.27	2.22	0.03	0.37	0.45	0.17	95.55	97.87	34.93	68.98	2.91	41.26	0.02	0.05	12.15	0.1	0.17	0.04	0	0.17	0.33	0	0.14	0.45	99.71	1.53	0.01	0.08	34.58	0	0	0	4.15	18	3.38	50.62	92.2	856.37	621.7	1018.02	794.75	893.16	661.07	985.28	657.35
32.565	0	0.19	0	0.2	1.23	2.16	0.03	0.37	0.38	0.12	95.68	97.69	34.78	47.77	3.7	40.25	0.02	0.05	9.89	0.08	0.12	0.04	0	0.17	0.32	0	0.12	0.38	99.7	1.66	0.01	0.03	35.46	0	0	0	7.1	22.45	1.81	50.58	90.38	856.54	623.09	1017.88	796.37	893.09	664.38	983.22	657.74
32.599	0	0.19	0	0.18	0.96	2.55	0.03	0.31	0.34	0.08	94.89	96.63	36.65	59.39	4.12	35.48	0.02	0.04	7.14	0.06	0.08	0.04	0	0.18	0.3	0	0.08	0.34	99.62	1.61	0.01	0.08	38.39	0	0	0	6.83	20.1	2.4	50.91	92.39	855.53	624.04	1017.89	797.29	892.05	666.72	984.07	658.44
32.632	0	0.19	0	0.18	1.02	2.3	0.03	0.32	0.31	0.06	95.39	96.72	35.59	60.63	4.91	35.9	0.02	0.03	6.38	0.05	0.06	0.04	0	0.18	0.31	0	0.08	0.27	99.53	1.68	0.01	0.07	37.83	0	0	0	4.05	19.84	2.43	50.8	92.95	854.35	625.45	1017.12	798.59	890.8	667.47	983.41	659.47
32.665	0	0.18	0	0.16	0.99	2.47	0.03	0.32	0.27	0.05	95.05	96.42	36.16	57.92	6.03	34.91	0.02	0.04	5.45	0.04	0.05	0.03	0	0.17	0.27	0	0.07	0.27	99.41	1.59	0.01	0.05	38.95	0	0	0	5.34	20.4	1.29	50.74	88.36	855.3	628.06	1015.16	799.72	891.68	668.51	979.77	661.71
32.699	0	0.14	0	0.13	0.9	4.82	0.02	0.38	0.27	0.04	90.35	96.89	42.39	68.64	7.78	36.84	0.02	0.04	5.39	0.04	0.04	0.02	0	0.15	0.24	0	0.06	0.27	99.29	1.48	0.01	0.05	45.19	0	0	0	4.86	18.08	1.07	50.97	89.42	855.4	631.49	1013.22	801.03	889.99	670.94	979.21	664.96
32.732	0	0.11	0	0.12	1.06	7.36	0.02	0.53	0.24	0.04	85.28	98.3	46.42	74.86	7.97	44.58	0.02	0.04	7.35	0.04	0.02	0.01	0	0.11	0.18	0	0.06	0.24	99.25	1.61	0.01	0.06	48.21	0	0	0	5.13	16.54	1.81	51.02	89.26	855.98	634.09	1012	801.53	890.23	672.98	979.34	667.68
32.766	0	0.09	0	0.1	1.12	14.06	0.02	0.66	0.11	0.05	71.88	98.69	52.32	79.14	9.95	47.98	0.03	0.04	12.6	0.05	0.01	0	0	0.06	0.1	0	0.06	0.11	99.16	1.62	0	0.07	52.02	0	0	0	4.27	15.33	1.55	51.01	90.18	856.21	637.87	1011.46	804.14	889.42	676.67	979.42	670.97
32.799	0	0.08	0	0.09	1.19	18.24	0.02	0.76	0.13	0.06	63.53	98.81	54.53	51.13	11.88	49.32	0.03	0.04	15.32	0.07	0.03	0.01	0	0.06	0.1	0	0.07	0.13	99.05	1.8	0	0.06	53.41	0	0	0	3.56	21.77	1.68	50.38	85.47	855.73	639.1	1009.96	803.63	891.07	678.63	976.19	670.8
32.832	0	0.08	0	0.09	1.37	19.94	0.02	0.88	0.13	0.06	60.12	98.97	54.78	71.02	13.64	51.12	0.03	0.05	18.93	0.1	0.05	0.02	0	0.06	0.09	0	0.09	0.13	99.06	1.92	0	0.08	52.57	0	0	0	-0.86	17.52	1.97	49.31	84.04	856.14	645.34	1010.71	810.57	892.36	682.18	976.25	677.31
32.866	0	0.07	0	0.09	1.77	16.28	0.03	1.15	0.13	0.05	67.45	99.07	51.5	70	18.51	52.5	0.04	0.06	17.82	0.17	0.11	0.04	0	0.05	0.07	0	0.13	0.13	98.98	2.09	0.01	0.02	50.91	0	0	0	2.69	17.76	0.73	49.82	84.85	856.88	646.82	1011.77	812.89	892.08	685.46	976.65	678.62
32.899	0	0.07	0	0.08	1.79	23.8	0.03	1.25	0.2	0.05	52.4	98.89	54.41	70.5	22.52	50.25	0.05	0.06	23.4	0.3	0.31	0.1	0	0.05	0.08	0	0.15	0.2	98.98	2.24	0.01	0.01	52.33	0	0	0	-1.7	17.64	1.47	49.44	84.8	857.55	649.39	1009.63	811.37	891.83	686.14	976.43	680.28
32.932	0	0.07	0	0.08	2.05	18.69	0.04	1.43	0.12	0.06	62.62	98.97	51.42	86.68	24.58	51.14	0.06	0.06	20.33	0.34	0.35	0.06	0	0.04	0.06	0	0.14	0.12	98.99	2.57	0.01	0.07	51.14	0	0	0	-2.19	12.63	1.86	48.84	87.89	859.47	654.35	1012.55	817.15	892.87	691.1	980.61	685.84
32.966	0	0.08	0	0.09	2.41	10.7	0.05	1.51	0.08	0.07	78.59	98.67	44.79	70.91	28.2	48.12	0.07	0.06	17.79	0.4	0.3	0.07	0	0.03	0.06	0	0.11	0.08	98.8	3.35	0.01	0.03	46.6	0	0	0	-0.22	17.55	2.21	48.48	85.45	859.68	655.58	1013.57	819.5	895.05	693.2	980.3	687.31
32.999	0	0.08	0	0.1	2.92	5.88	0.06	1.63	0.1	0.07	88.24	98.75	38.81	63.17	29.41	48.95	0.07	0.06	13.8	0.37	0.29	0.09	0	0.03	0.06	0	0.07	0.1	98.78	3.2	0.01	0.02	42.79	0	0	0	0.05	19.3	2.1	48.23	85.25	860.81	658.29	1015.12	823.05	896.44	695.54	981.54	690.39
33.032	0	0.08	0	0.1	3.48	3.73	0.05	1.97	0.09	0.07	92.54	99.2	35.27	63	28.12	54.39	0.07	0.07	7.67	0.37	0.23	0.09	0	0.03	0.07	0	0.06	0.09	98.9	3.62	0	0.01	41.62	0	0	0	1.3	19.34	1.67	48.52	87.08	861.78	660.04	1017.93	826.74	897.16	698.63	984.02	692.32
33.066	0	0.08	0	0.11	3.1	4.21	0.04	1.77	0.1	0.09	91.58	99.28	37.24	65.26	24.17	55.75	0.09	0.06	8.09	0.33	0.26	0.14	0	0.02	0.05	0	0.04	0.1	98.82	3.63	0	0.01	42.53	0	0	0	-0.11	18.85	0.98	48.51	87.94	863.07	662.46	1019.48	829.38	897.66	700.74	985.36	694.34
33.099	0	0.08	0	0.11	3.1	4.41	0.04	1.82	0.1	0.1	91.19	99.3	37.65	58.85	24.32	56.12	0.1	0.06	7.99	0.3	0.32	0.27	0	0.02	0.04	0	0.03	0.1	98.88	3.77	0	0.04	43.02	0	0	0	1.6	20.21	0.59	48.1	82.73	864.69	665.27	1021.13	833.07	901.68	703.92	984.11	696.94
33.133	0	0.08	0	0.11	2.5	7.93	0.03	1.51	0.15	0.15	84.14	99.28	43.61	73.34	20.33	55.44	0.15	0.05	14.72	0.27	0.4	0.73	0	0.01	0.04	0	0.02	0.05	99.22	3.91	0	0.1	45.2	0	0	0	3.32	16.94	-0.17	48.52	82.07	868.48	670.76	1017.95	831.68	901.73	707.71	983.57	701.59
33.166	0	0.08	0	0.11	2.03	11.3	0.02	1.31	0.13	0.13	77.4	99.33	48.04	73.27	16.09	56.12	0.13	0.06	15.95	0.19	0.53	0.77	0	0.01	0.04	0	0.02	0.03	99.46	3.99	0	0.24	48.08	0	0	0	1.56	16.96	-0.07	48.71	85.13	869.31	675.77	1017.12	834.24	900.22	711.97	985.16	706.24
33.199	0	0.09	0	0.11	1.62	11.09	0.02	1	0.13	0.13	77.82	99.1	48.56	71.4	13.34	52.33	0.13	0.06	14.67	0.2	0.56	0.92	0	0.01	0.04	0	0.01	0.01	99.58	3.96	0	0.18	48.54	0	0	0	1.25	17.42	-0.89	49.02	87.3	869.01	678.13	1017.04	836.39	898.42	715.14	985.42	707.96
33.233	0	0.11	0	0.14	1.75	6.57	0.02	0.9	0.17	0.17	86.86	99.14	43.78	64.13	10.51	52.74	0.17	0.06	13.74	0.17	0.61	1.05	0	0.01	0.05	0.01	0.01	0.01	99.71	3.75	0	0.18	43.88	0	0	0	-0.39	19.09	-3.09	48.31	81.67	868.85	680.22	1016.64	837.72	899.83	718.69	980.73	707.5
33.266	0	0.14	0	0.16	1.31	3.79	0.02	0.56	0.17	0.17	92.42	98.25	39.4	79.63	8.25	43.75	0.17	0.05	8.46	0.19	0.52	0.95	0	0.01	0.05	0.01	0.01	0	99.72	3.66	0	0.02	41.37	0	0	0	-1.1	15.18	-0.18	48.55	84.17	867.58	679.75	1019.26	841.65	900.89	717.19	984.73	709.72
33.299	0	0.18	0	0.17	1.12	2.27	0.03	0.4	0.16	0.16	95.45	97.09	35.19	76.97	6.79	37.27	0.16	0.05	5.13	0.22	0.31	0.66	0	0.01	0.05	0.01	0.01	0.01	99.7	3.23	0	0.04	38.34	0	0	0	-0.96	15.97	0.02	49.1	86.53	867.83	679.73	1023.16	844.58	902.04	719.63	987.99	709.61
33.333	0	0.22	0.01	0.21	1.29	1.08	0.03	0.37	0.13	0.13	97.42	97.21	28.71	66.77	4.9	37.79	0.13	0.07	2.92	0.22	0.25	0.51	0	0.01	0.07	0.01	0.01	0.01	99.73	2.85	0	0.02	32.69	0	0	0	0.28	18.51	0.38	48.58	81.11	869.08	681.19	1023.36	846.54	905.64	719.02	986.44	712.08
33.366	0	0.24	0.01	0.24	1.48	0.67	0.03	0.38	0.11	0.11	97.04	97.53	24.55	73.12	3.83	39.32	0.11	0.07	1.56	0.14	0.13	0.15	0	0.01	0.08	0.01	0	0.02	99.77	2.94	0	0.02	29.05	0	0	0	-1.94	17	1.39	48.88	82.25	871.28	681.67	1026.76	847.62	908.48	719.2	990.48	712.78
33.4	0	0.3	0.01	0.3	1.81	0.32	0.04	0.38	0.08	0.08	96.39	97.6	17.8	75.77	3.2	39.62	0.08	0.1	1	0.11	0.08	0.05	0	0.01	0.08	0.01	0	0.05	99.84	3.17	0	0.01	22.74	0	0	0	0.44	16.3	0.57	49.15	83.52	872.46	681.19	1028.89	848.84	908.95	719.48	992.21	712.77
33.433	0	0.32	0.02	0.33	2.15	0.23	0.04	0.41	0.09	0.07	95.69	98.01	14.74	75.74	3.32	41.95	0.07	0.12	1.03	0.1	0.07	0.04	0	0.01	0.09	0.01	0	0.04	99.88	3.02	0	0.01	19.86	0	0	0	0.99	16.31	-0.91	49.49	85.69	872.89	681.96	1029.86	849.81	907.67	721.88	992.87	712.62
33.466	0	0.3	0.01	0.34	2.58	0.22	0.04	0.5	0.1	0.07	94.84	98.63	14.01	71.3	3.39	46.61	0.07	0.16	1.24	0.1	0.05	0.02	0	0.01	0.1	0.01	0	0.03	99.9	2.92	0	0.01	19.09	0	0	0	-0.8	17.45	-1.28	49.77	87.07	873.5	681.7	1031.39	849.87	907.84	722.02	994.3	711.76
33.5	0	0.3	0.01	0.34	2.81	0.22	0.03	0.55	0.1	0.05	94.39	98.89	13.98	51.2	2.92	49.29	0.05	0.25	1.64	0.1	0.07	0.02	0	0.02	0.1	0.01	0	0.03	99.93	2.71	0	0.01	18.81	0	0	0	1.47	21.76	0.08	50	86.84	873.41	680.83	1032.64	849.94	909.63	722.75	995.73	711.42
33.533	0	0.26	0.01	0.35	3.7	0.21	0.03	0.76	0.11	0.04	92.6	99.41	13.51	60.41	3.08	57.11	0.04	0.39	1.67	0.09	0.09	0.02	0	0.02	0.11	0.01	0	0.03	99.93	2.45	0	0.01	18.39	0	0	0	3.08	19.89	-1.55	50.37	87.47	874.58	680.44	1034.55	850.3	909.89	724.47	996.17	710.07
33.566	0	0.25	0.01	0.35	4.06	0.21	0.03	0.85	0.14	0.04	91.88	99.54	13.85	66.28	2.86	60.3	0.04	0.48	2.03	0.08	0.12	0.03	0	0.02	0.14	0.01	0	0.02	99.93	2.18	0	0	18.54	0	0	0	2.8	18.62	-1.39	50.73	90.83	875.49	679.83	1035.11	848.92	908.97	723.93	998.65	709.54
33.6	0	0.27	0.01	0.38	4.63	0.16	0.03	0.89	0.13	0.03	90.74	99.58	11.02	76.7	3.27	61.32	0.03	0.53	2.24	0.08	0.2	0.03	0	0.03	0.13	0.01	0	0.02	99.94	1.8	0.01	0	15.89	0	0	0	1.07	16.04	-0.98	51.29	92.75	877.28	678.74	1037.16	847.96	910.06	721.91	1001.88	708.87
33.633	0	0.26	0.01	0.38	5.06	0.17	0.03	1	0.17	0.03	89.89	99.66	11.22	66.61	3.41	63.97	0.03	0.68	2.48	0.12	0.24	0.03	0	0.03	0.17	0.01	0	0.02	99.94	1.58	0.01	0	16.04	0	0	0	2.04	18.55	-1.65	51.17	90.43	878.2	677.65	1037.96	847.21	911.69	720.97	1001.12	707.51
33.666	0	0.26	0.01	0.39	5.54	0.15	0.03	1.07	0.18	0.04	88.92	99.69	10.24	75.65	3.72	65.33	0.03	0.79	3.37	0.2	0.37	0.04	0	0.04	0.18	0.01	0.01	0.03	99.94	1.46	0.01	0.01	14.88	0	0	0	2.15	16.33	-1.09	50.94	88.16	880.18	677.16	1039.22	846.6	914.75	719.31	1002.13	707.63
33.7	0	0.29	0.01	0.43	5.81	0.13	0.03	1.02	0.18	0.05	88.38	99.68	8.43	72.83	3.29	64.87	0.02	0.84	4.93	0.27	0.44	0.06	0	0.05	0.18	0.01	0.01	0.04	99.93	1.2	0.01	0.01	12.49	0	0	0	1.17	17.07	-1.64	51.27	89.86	882.07	678.04	1040.31	845.73	915.11	720.97	1003.93	707.37
33.733	0	0.27	0.01	0.43	6.24	0.14	0.03	1.14	0.17	0.05	87.52	99.75	9.12	62.06	3.1	67.69	0.03	0.86	5.67	0.28	0.52	0.08	0	0.05	0.17	0.01	0.01	0.05	99.93	1.14	0.01	0.01	12.84	0	0	0	3.61	19.54	-1.8	50.82	86.41	884.71	679.42	1041.13	845.86	918.55	722.23	1003.9	708.72
33.767	0	0.27	0.01	0.42	6.28	0.16	0.03	1.15	0.18	0.07	87.44	99.74	9.88	78.18	3.79	67.56	0.02	0.89	6.89	0.28	0.51	0.09	0	0.07	0.18	0.01	0.01	0.07	99.93	0.95	0.01	0.03	13.22	0	0	0	2.63	15.62	-1.01	50.91	88.53	886.29	679.47	1040.99	843.56	918.63	721.67	1006.21	708.77
33.8	0	0.27	0.01	0.4	5.88	0.15	0.04	1.08	0.2	0.07	88.23	99.69	9.81	71.12	4.57	65.05	0.02	0.82	6.02	0.29	0.34	0.05	0	0.07	0.2	0	0.02	0.13	99.94	1.04	0.01	0.03	13.6	0	0	0	4.51	17.49	-0.81	50.52	85.47	888.44	679.79	1040.41	842.08	921.01	720.37	1005.81	709.64
33.833	0	0.29	0.01	0.39	4.82	0.16	0.04	0.86	0.22	0.07	90.35	99.51	10.1	82.06	4.65	59.6	0.02	0.66	4.94	0.33	0.34	0.04	0	0.07	0.22	0.01	0.02	0.15	99.95	1.08	0.01	0.02	14.33	0	0	0	0.89	14.4	-1.51	50.71	87.62	892.37	679.63	1044.41	841.36	923.35	719.62	1010.28	708.68
33.867	0	0.28	0.01	0.36	3.77	0.22	0.04	0.71	0.31	0.09	92.46	99.33	13.38	83.27	4.22	55.5	0.02	0.6	4.47	0.28	0.23	0.03	0	0.09	0.27	0	0.02	0.31	99.95	1.08	0.01	0.01	17.53	0	0	0	1.09	13.98	-0.39	50.38	85.3	894.84	679.09	1047.03	841.1	927.81	718.72	1012.51	708.67
33.9	0	0.28	0.01	0.33	2.98	0.29	0.04	0.58	0.27	0.08	94.04	98.97	15.92	86.19	4.54	50.19	0.02	0.54	4.82	0.22	0.11	0.02	0	0.08	0.26	0	0.02	0.27	99.96	1.24	0.01	0.01	19.79	0	0	0	4.1	12.84	-1	51.02	89.03	901.08	678.47	1050.86	838.24	930.48	718.25	1018.95	708.23
33.933	0	0.25	0.01	0.29	2.67	0.41	0.03	0.58	0.23	0.07	94.67	98.96	19.38	66.46	4.72	50.04	0.02	0.39	4.7	0.14	0.1	0.01	0	0.07	0.23	0	0.02	0.13	99.95	1.26	0.01	0.01	23.11	0	0	0	4.59	18.58	-1.28	50.16	81.58	903.16	679.86	1050.32	837.8	934.92	718.15	1016.01	709.16
33.967	0	0.23	0.01	0.25	1.99	0.67	0.03	0.47	0.31	0.08	96.02	98.41	23.79	74.5	5.26	44.75	0.01	0.33	4.95	0.08	0.06	0.01	0	0.08	0.31	0	0.03	0.22	99.93	1.33	0.01	0.02	27.29	0	0	0	10.38	16.64	-2.7	51.37	81.88	909.54	676.75	1055.73	834.48	939.86	717.14	1020.98	705.97
34	0	0.27	0.01	0.27	1.75	0.55	0.04	0.38	0.52	0.07	96.5	97.58	21.99	65.01	5.12	39.41	0.01	0.31	4.85	0.06	0.07	0.02	0	0.09	0.52	0	0.05	0.2	99.92	1.47	0.01	0.04	25.65	0	0	0	9.77	18.9	-1.99	51.9	83.72	911.69	674.3	1058.19	831.62	941.71	715.11	1024.61	703.43
34.033	0	0.32	0.01	0.3	1.57	0.36	0.04	0.3	0.57	0.1	96.86	96.65	18.54	72.83	3.49	35.26	0.01	0.2	2.43	0.03	0.1	0.03	0	0.1	0.57	0	0.04	0.18	99.92	1.78	0.02	0.02	23.05	0	0	0	7.06	17.07	-1.79	52.75	83.78	915.59	670.18	1062.45	827.84	945.78	709.69	1028.93	699.44
34.067	0	0.4	0.02	0.35	1.44	0.22	0.05	0.24	0.58	0.06	97.11	94.97	14.17	81.14	2.57	29.96	0.01	0.14	1.03	0.01	0.06	0.03	0	0.09	0.58	0	0.04	0.36	99.93	2.36	0.02	0.01	19.33	0	0	0	11.38	14.7	-0.11	54.18	85.16	918.74	668.27	1065.63	827.25	949.16	706.93	1034.05	700.08
34.1	0	0.5	0.03	0.39	1.33	0.15	0.06	0.19	0.7	0.04	97.34	92.17	10.28	82.06	2.64	24.1	0.01	0.1	0.37	0.01	0.04	0.02	0	0.1	0.7	0	0.04	0.55	99.91	2.44	0.02	0.01	15.99	0	0	0	9.77	14.4	1.7	54.7	84.67	920.26	666.12	1068.26	825.46	952.68	704.73	1037.11	698.36
34.134	0	0.66	0.05	0.44	1.24	0.09	0.07	0.15	3.62	0.01	97.51	87.77	5.28	68.11	2.76	17.96	0.01	0.07	0.16	0	0.01	0.01	0	0.11	0.91	0	0.04	3.62	99.9	3.41	0.02	0.01	12.02	0	0	0	12.56	18.21	3.09	55.43	83.91	924.22	663.56	1072.17	822.88	957.99	702.85	1041.69	696.78
34.167	0	0.75	0.06	0.48	1.16	0.08	0.08	0.13	3.68	0.02	97.69	84.11	3.35	79.83	2.57	14.19	0.01	0.05	0.21	0	0.02	0.01	0	0.11	1.26	0	0.05	3.68	99.88	3.94	0.02	0.01	10.23	0	0	0	10.19	15.12	2.36	55.6	84.95	924.87	661.13	1075.08	822.45	958.75	701.01	1043.39	693.73
34.2	0	0.86	0.08	0.51	1.07	0.07	0.09	0.11	5.8	0.03	97.85	80.03	1.46	62.77	2.47	10.75	0.01	0.05	0.31	0	0.03	0.01	0	0.12	1.86	0	0.05	5.8	99.86	3.95	0.02	0.02	8.93	0	0	0	12.47	19.39	2.69	56.07	87.9	928.53	659.4	1080.29	821.57	962.17	701.59	1049.58	692.27
34.234	0	0.92	0.09	0.55	1.19	0.05	0.1	0.13	6.58	0.05	97.62	81.49	0	86.06	2.21	11.97	0.01	0.05	0.42	0	0.05	0.01	0	0.12	1.81	0	0.04	6.58	99.81	5.46	0.03	0	6.66	0	0	0	6.46	12.9	1.81	55.75	85.1	929.22	658.96	1080.59	821.54	963.15	697.51	1048.02	691.32
34.267	0	0.94	0.09	0.55	1.15	0.05	0.1	0.12	5.44	0.08	97.7	79.92	0	69.63	1.85	10.76	0.01	0.05	0.49	0	0.08	0.02	0	0.12	1.49	0	0.04	5.44	99.77	4.99	0.03	0	6.14	0	0	0	9.66	17.85	2.64	55.7	84.74	931.24	656.85	1085.35	821.99	967.48	698.21	1051.8	689.72
34.3	0	0.99	0.1	0.58	1.16	0.04	0.11	0.11	4.98	0.09	97.68	78.34	0	60.45	2.08	9.66	0.01	0.06	0.49	0	0.09	0.01	0	0.1	1.8	0	0.06	5.18	99.68	5.39	0.03	0	4.98	0	0	0	10.25	19.88	3.73	55.54	86.77	934.07	656.51	1089.5	822.89	970.75	697.86	1057.23	690.68
34.334	0	1.01	0.12	0.61	1.21	0.04	0.11	0.12	3.62	0.11	97.58	77.92	0	76.52	2.24	9.53	0.01	0.09	0.48	0	0.11	0.01	0	0.11	2.17	0	0.06	3.7	99.5	5.9	0.03	0	3.62	0	0	0	11.48	16.09	2.21	55.68	86.09	936.81	656.52	1092.16	824.39	972.58	697.09	1058.45	690.87
34.367	0	0.98	0.11	0.62	1.26	0.04	0.11	0.12	2.56	0.11	97.47	79.91	0	70.37	1.79	11.07	0.01	0.11	0.51	0	0.11	0.01	0	0.11	2.12	0	0.07	2.56	99.44	5.54	0.03	0	3.37	0	0	0	10.29	17.67	2.4	55.04	85.03	938.33	656.41	1093.68	823.96	974.79	696.86	1059.58	690.41
34.401	0	0.94	0.12	0.63	1.48	0.03	0.1	0.14	1.76	0.1	97.03	84.14	0	71.95	1.61	14.99	0.01	0.16	0.47	0.01	0.1	0.01	0	0.14	1.76	0	0.06	1.53	99.11	5.62	0.03	0.01	2.1	0.81	0	0	9.63	17.29	1.8	54.65	85.09	940.53	656.57	1096.1	824.44	976.66	696.92	1061.5	690.27
34.434	0	0.89	0.12	0.63	1.71	0.03	0.1	0.17	1.41	0.08	96.59	87.86	0	70.28	1.28	19.07	0.01	0.21	0.41	0.01	0.08	0.01	0	0.18	1.41	0	0.04	1.23	98.89	6.05	0.03	0.01	1.53	1.05	0	0	9.17	17.7	2.52	54.17	84.85	942.14	656.57	1098.35	825.05	979.18	696.63	1063.83	690.73
34.467	0	0.82	0.11	0.63	1.98	0.03	0.09	0.2	1.12	0.06	96.03	91.41	0	74.08	1.02	23.93	0.01	0.24	0.36	0.01	0.06	0.01	0	0.18	1.12	0	0.03	1.03	98.83	5.88	0.03	0.02	1.52	1.11	0	0	9.14	16.75	2.92	53.91	86.59	943.72	658.1	1098.59	824.89	979.48	697.56	1065.92	692.49
34.501	0	0.79	0.1	0.63	2.18	0.03	0.09	0.22	1.06	0.05	95.63	92.77	0	75.42	1.04	26.54	0.01	0.26	0.33	0	0.05	0.01	0	0.17	1.06	0	0.04	0.93	98.56	5.86	0.03	0.04	1.08	1.25	0	0	5.47	16.39	4.32	52.82	83.17	944.57	658.83	1096.83	822.54	981.55	695.53	1064.68	693.02
34.534	0	0.72	0.09	0.62	2.59	0.03	0.08	0.28	1.07	0.06	94.81	95.04	0	80.18	1.37	31.68	0.01	0.23	0.38	0.01	0.06	0.01	0	0.15	1.07	0	0.04	0.95	98.41	5.87	0.04	0.08	1.15	1.19	0	0	5.84	15.01	3.07	53.36	88.29	945.61	660.04	1097.94	823.19	979.33	697.94	1067.51	693.68
34.567	0	0.62	0.07	0.62	3.48	0.03	0.07	0.41	1.06	0.05	93.05	97.53	0	71.1	1.52	40.6	0.01	0.2	0.43	0	0.05	0.01	0	0.14	0.94	0	0.04	1.06	98.47	5.67	0.04	0.04	1.16	0.93	0	0	5.85	17.5	4.04	51.98	81.73	946.37	660.78	1097.91	824.75	983.5	696.18	1065.23	695.43
34.601	0	0.54	0.06	0.6	4.33	0.03	0.06	0.55	1.36	0.07	91.35	98.54	0	74.62	1.73	47.72	0.01	0.19	0.63	0	0.07	0.01	0	0.13	0.93	0.01	0.04	1.5	98.01	5.49	0.05	0.06	1.36	0.84	0	0	6.9	16.61	3.85	52.78	86.95	946.08	660.21	1097.77	823.36	980.66	697.02	1067.59	694.87
34.634	0	0.48	0.05	0.59	5.33	0.03	0.06	0.73	1.13	0.1	89.34	99.12	0	75.52	2.04	54.29	0.01	0.19	1	0.01	0.1	0.01	0	0.11	0.78	0.01	0.06	1.13	97.89	5.54	0.05	0.05	1.57	0.84	0	0	5.05	16.37	3.58	52.55	89.38	946.22	660.77	1098.61	823.82	979.82	697.98	1069.15	694.96
34.667	0	0.45	0.04	0.58	5.59	0.03	0.05	0.78	1.13	0.1	88.81	99.22	0	78.77	2.47	55.84	0.01	0.18	1.38	0.01	0.1	0.01	0	0.1	0.8	0.01	0.08	1.13	97.73	5.18	0.05	0.05	1.94	0.54	0	0	7.27	15.45	3.23	52.7	89.66	946.72	661.41	1098.82	824.39	979.78	699.54	1069.35	695.53
34.701	0	0.43	0.04	0.56	5.82	0.03	0.05	0.82	1.32	0.09	88.36	99.27	0	71.48	3.03	57.13	0.01	0.17	2.18	0.01	0.14	0.02	0	0.09	0.87	0.01	0.11	1.32	97.31	4.61	0.05	0.05	2.25	0.47	0	0	8.33	17.41	2.91	51.75	83.98	947.66	662.62	1098.01	825.04	982.38	699.67	1066.3	696.51
34.734	0	0.44	0.04	0.56	5.56	0.04	0.06	0.78	1.04	0.07	88.87	99.18	0	63.11	3.4	55.48	0.01	0.15	2.81	0.02	0.14	0.02	0	0.07	0.88	0.01	0.17	1.04	97.52	4.78	0.05	0.03	2.54	0.6	0	0	6.92	19.32	3.13	50.88	81.78	948.18	663.68	1097.21	824.67	983.49	699.77	1065.24	697.19
34.768	0	0.48	0.05	0.55	4.73	0.04	0.06	0.65	3.06	0.07	90.54	98.73	0	57.64	4.31	49.82	0.01	0.14	3.18	0.02	0.15	0.02	0	0.07	1.14	0.01	0.22	3.06	97.7	4.92	0.07	0.02	3.02	0.89	0	0	7.55	20.46	0.9	50.77	80.82	947	663.39	1096.08	823.91	981.49	702.03	1061.98	694.68
34.801	0	0.51	0.05	0.55	4.26	0.04	0.07	0.58	3.44	0.08	91.48	98.4	0	47.18	4.45	46.71	0.01	0.14	2.99	0.02	0.15	0.02	0	0.08	1.6	0.01	0.22	3.86	97.85	5.3	0.07	0.03	3.44	0.94	0	0	6.07	22.56	0.66	50.16	80.06	945.81	663.28	1094.82	823.49	980.54	701.64	1060.24	694.09
34.834	0	0.58	0.06	0.55	3.48	0.04	0.08	0.44	3.54	0.08	93.03	97.2	0	54.15	5.38	39.57	0.01	0.14	2.94	0.02	0.16	0.02	0	0.08	2.02	0.01	0.29	5.18	97.89	4.98	0.08	0.04	3.54	1.02	0	0	6.17	21.17	-0.46	50.33	80.79	944.1	663.03	1093.29	823.56	977.82	701.78	1058.18	693.4
34.868	0	0.59	0.06	0.53	2.96	0.05	0.08	0.38	4.24	0.07	94.09	96.23	0	54.42	5.37	35.47	0.01	0.13	3.2	0.03	0.14	0.02	0	0.07	1.99	0.01	0.26	4.24	98.17	5.42	0.1	0.04	4.69	0.08	0	0	8.66	21.11	-0.11	50.8	82.02	943.14	663.91	1091.45	823.82	976.01	702.9	1057.63	694.87
34.901	0	0.59	0.06	0.51	2.43	0.06	0.09	0.31	2.1	0.06	95.14	94.36	0.57	49.33	5.87	30.13	0.01	0.12	5.3	0.04	0.11	0.02	0	0.06	2.1	0.01	0.19	1.05	98.27	5.36	0.11	0.05	5.89	0	0	0	10.03	22.13	0.58	50.91	80.88	942.37	663.59	1090.65	822.91	976.38	703.98	1056.67	694.24
34.934	0	0.53	0.05	0.47	2.4	0.09	0.08	0.33	1.91	0.05	95.19	95.05	3.78	38.31	5.86	31.71	0.01	0.11	7.33	0.03	0.08	0.01	0	0.05	1.91	0.01	0.16	0.3	98.39	4.98	0.12	0.04	7.9	0	0	0	8.57	24.38	0.07	50.84	80.19	941.21	663.37	1090.02	823.23	975.53	703.5	1055.11	693.65
34.968	0	0.45	0.03	0.41	2.22	0.16	0.07	0.34	1.74	0.03	95.56	95.68	9.45	30.63	5.97	33.34	0.01	0.11	9.83	0.02	0.06	0.01	0	0.03	1.74	0.01	0.15	0.1	98.54	4.3	0.15	0.04	12.19	0	0	0	8.35	26.09	0.25	50.39	78.21	941.25	663.86	1089.9	823.89	976.6	703.38	1054.28	694.33
35.001	0	0.39	0.03	0.38	2.37	0.24	0.07	0.4	1.59	0.03	95.26	96.76	12.73	33.76	6.53	36.83	0.01	0.12	12.36	0.02	0.06	0.01	0	0.03	1.59	0.01	0.11	0.06	98.77	4.22	0.15	0.01	14.35	0	0	0	8.46	25.37	1.02	50.47	78.63	941.02	664.13	1088.58	823.27	976.01	702.49	1054.31	695.31
35.034	0	0.32	0.02	0.32	2.14	0.45	0.05	0.44	1.14	0.02	95.71	97.56	19.05	61.29	5.06	40.38	0.01	0.14	13.36	0.02	0.09	0.01	0	0.02	1.14	0.01	0.1	0.08	98.84	4.11	0.13	0.01	19.54	0	0	0	5.09	19.7	1.95	50.37	80.39	941.93	665.06	1088.45	823.44	975.89	700.05	1056.23	697.3
35.068	0	0.25	0.01	0.24	1.47	1.15	0.04	0.38	0.49	0.01	97.06	97.08	28.3	66.84	4.38	37.9	0.01	0.15	13.32	0.03	0.12	0.01	0	0.01	0.49	0.01	0.07	0.04	99.06	3.96	0.13	0.02	28.02	0	0	0	3.24	18.49	0.43	50.22	79.79	940.73	664.71	1088.62	824	974.73	700.97	1054.33	695.44
35.101	0	0.23	0.01	0.23	1.51	1.22	0.03	0.42	0.28	0.01	96.98	97.7	29.19	65.68	3.93	40.71	0.01	0.14	11.07	0.03	0.13	0.01	0	0.01	0.28	0.01	0.08	0.03	99.27	3.75	0.12	0.02	29.64	0	0	0	9.86	18.76	1.26	51.86	82.98	938.98	662.43	1088.97	824.68	973	700.95	1055.78	695.15
35.135	0	0.18	0	0.18	1.05	2.49	0.02	0.37	0.31	0.01	95.02	97.17	36.51	73.27	4.04	37.77	0.01	0.13	7.42	0.02	0.1	0.01	0	0.01	0.31	0.01	0.12	0.03	99.58	3.68	0.14	0.02	38.02	0	0	0	11.03	16.96	1.89	52.91	85.49	938.66	662.05	1087.64	822.87	971.31	700.69	1056.63	695.18
35.168	0	0.18	0	0.16	0.79	3.38	0.02	0.29	0.31	0.01	93.25	95.88	39.71	63.15	3.58	32.83	0.01	0.13	6.29	0.02	0.1	0.01	0	0.01	0.31	0.01	0.16	0.04	99.68	3.56	0.15	0.02	41.4	0	0	0	8.41	19.31	1.66	52.28	82.52	937.21	661.22	1087.17	822.47	971.77	700.35	1053.98	693.16
35.201	0	0.2	0	0.16	0.64	3.3	0.03	0.22	0.33	0.01	93.4	93	39.42	51.56	4.21	25.83	0.01	0.13	5.5	0.02	0.09	0.01	0	0.01	0.33	0.01	0.24	0.14	99.7	3.45	0.15	0.02	41.59	0	0	0	12.76	21.69	0.56	53.05	83.24	937.65	661.6	1087.14	822.77	971.03	702.75	1053.74	693.3
35.235	0	0.2	0	0.14	0.42	5.21	0.03	0.16	0.4	0.01	89.57	87.4	43.88	44.86	4.65	17.64	0.01	0.13	5.04	0.02	0.07	0.02	0	0.01	0.4	0	0.25	0.22	99.79	3.12	0.2	0.02	46.1	0	0	0	10.84	23.03	0.62	52.41	81.24	936.95	660.9	1087.73	822.96	972.11	702.43	1052.68	691.99
35.268	0	0.24	0.01	0.16	0.39	3.05	0.03	0.12	0.47	0.01	93.91	82.03	39	41.36	3.94	12.44	0.01	0.14	2.37	0.02	0.06	0.02	0	0.01	0.47	0	0.27	0.27	99.79	2.96	0.21	0	42.43	0	0	0	10.05	23.75	-0.52	52.64	83.35	934.37	659.44	1086.63	822.6	968.55	702.09	1051	689.8
35.301	0	0.26	0.01	0.16	0.36	2.87	0.03	0.11	0.54	0.01	94.26	78.72	38.57	42.95	3.39	9.79	0	0.14	1.58	0.01	0.05	0.03	0	0.01	0.5	0	0.23	0.54	99.82	2.71	0.18	0	42.29	0	0	0	11.75	23.42	-0.4	53.03	82.84	933.01	659.26	1085.76	823.15	967.82	702.69	1049.67	689.88
35.335	0	0.22	0	0.13	0.28	5.39	0.02	0.1	0.63	0.01	89.23	78.05	45.01	41.06	2.72	9.23	0	0.12	0.87	0.01	0.04	0.02	0	0.01	0.63	0	0.27	0.42	99.88	2.44	0.16	0.01	48.52	0	0	0	10.71	23.81	-0.77	52.83	81.77	932.46	659.5	1085.48	823.76	967.71	702.63	1048.47	689.87
35.368	0	0.26	0.01	0.15	0.29	3.45	0.03	0.09	0.8	0.01	93.09	75	40.67	33.18	2.49	7.12	0	0.15	0.53	0.01	0.03	0.01	0	0.01	0.8	0	0.16	0.39	99.88	2.11	0.14	0.03	44.53	0	0	0	10.96	25.5	0.86	52.83	83.01	931.67	659.71	1084.24	823.06	967.13	702.49	1049.32	690.85
35.402	0	0.3	0.01	0.17	0.34	2.16	0.03	0.09	0.62	0.01	95.67	75.15	36.24	47.87	2.23	7.2	0.01	0.17	0.53	0.01	0.03	0	0	0.01	0.62	0	0.1	0.2	99.9	2.08	0.12	0.02	40.22	0	0	0	11.17	22.43	-0.01	53.28	82.7	931.1	660.38	1081.84	822.6	965.06	701.88	1047.1	691.5
35.435	0	0.36	0.01	0.21	0.42	1.11	0.04	0.09	0.68	0.01	97.77	76.48	29.8	38.9	2.18	8.1	0.01	0.17	0.58	0.01	0.02	0	0	0.01	0.68	0	0.07	0.3	99.91	2.2	0.11	0.03	34.15	0	0	0	10.88	24.26	0.25	53.23	82.31	929.61	661.06	1079.96	822.49	963.82	702.75	1045.41	691.88
35.468	0	0.4	0.02	0.24	0.47	0.76	0.04	0.09	0.64	0.01	98.47	76.73	26.25	36.51	1.91	8.28	0.01	0.15	0.56	0.01	0.02	0	0	0.01	0.64	0	0.04	0.4	99.9	2.42	0.11	0.04	30.75	0	0	0	11.82	24.77	-0.65	53.47	81.95	929.11	662.67	1078.59	823.68	962.45	704.24	1043.67	693.28
35.502	0	0.52	0.03	0.31	0.63	0.31	0.06	0.1	0.61	0.01	98.74	77.86	17.76	52.23	1.67	9.06	0.01	0.15	0.61	0.01	0.02	0	0	0.01	0.61	0	0.03	0.47	99.92	2.67	0.1	0.03	22.69	0	0	0	13.77	21.55	-1.16	54.32	82.62	928.82	663.65	1077.75	824.43	961.2	705.77	1043.02	694.31
35.535	0	0.64	0.04	0.39	0.78	0.16	0.07	0.1	0.83	0.02	98.44	78.45	11.18	51.47	1.51	9.49	0.01	0.14	0.65	0.01	0.02	0.01	0	0.02	0.83	0	0.03	0.64	99.92	2.39	0.11	0.04	16.51	0	0	0	13.99	21.71	-1.44	54.52	83.3	926.55	663.89	1075.42	823.66	958.58	707.69	1040.65	693.46
35.568	0	0.68	0.05	0.42	0.86	0.12	0.07	0.1	1.04	0.03	98.29	79.02	8.65	47.54	1.59	9.92	0.01	0.14	0.58	0.01	0.04	0.01	0	0.03	1.04	0	0.02	0.54	99.92	2.42	0.11	0.02	14.19	0	0	0	12.9	22.49	-0.04	54.14	82.15	925.74	664.01	1073.95	823.18	958.8	706.22	1040.09	694.34
35.602	0	0.77	0.07	0.49	1.06	0.07	0.09	0.11	1.66	0.05	97.88	80.82	3.66	48.23	2.21	11.35	0.01	0.14	0.5	0.01	0.05	0.01	0	0.05	1.66	0	0.02	0.5	99.88	2.29	0.14	0.03	9.77	0	0	0	11.47	22.36	1.21	53.6	79.07	924.42	664.83	1071.56	823.46	959.12	704.67	1037.71	696
35.635	0	0.76	0.07	0.51	1.15	0.07	0.09	0.12	1.95	0.05	97.7	82.91	2.91	44.23	2.29	13.13	0.01	0.13	0.46	0.01	0.05	0.01	0	0.05	1.95	0	0.02	0.43	99.85	2.44	0.13	0.04	9.13	0	0	0	10.8	23.16	1.24	53.29	78.28	925.18	665.75	1071.91	823.8	960.11	705.39	1037.9	696.63
35.668	0	0.81	0.08	0.56	1.25	0.05	0.09	0.12	2.95	0.05	97.51	83.42	0.57	40.2	2.3	13.63	0.01	0.12	0.42	0.01	0.05	0.01	0	0.06	2.95	0	0.02	0.38	99.81	2.48	0.12	0.03	7.14	0	0	0	9.56	23.99	1.33	52.9	77.02	924.75	665.78	1071.64	823.44	960.53	705.8	1036.91	695.96
35.702	0	0.84	0.09	0.6	1.4	0.04	0.1	0.13	3.15	0.05	97.2	84.79	0	47.38	2.59	14.94	0.01	0.11	0.57	0.01	0.05	0.02	0	0.09	3.15	0	0.02	0.33	99.78	2.96	0.11	0.07	5.15	0	0	0	8.51	22.52	1.7	52.9	76.18	925.03	666.33	1070.4	822.97	960.52	704.27	1036.36	697.04
35.735	0	0.83	0.09	0.61	1.5	0.04	0.1	0.14	3.94	0.04	97	86.21	0	54.04	3.05	16.37	0.01	0.11	0.73	0.01	0.04	0.03	0	0.11	3.94	0	0.03	0.34	99.77	3.26	0.1	0.1	4.98	0	0	0	9.72	21.19	1.34	53.47	79.81	925.81	667.54	1071.57	824.35	959.47	706.35	1038.89	698.4
35.769	0	0.83	0.09	0.63	1.65	0.04	0.11	0.17	4.15	0.04	96.69	87.72	0	55.02	3.57	18.06	0.01	0.1	0.97	0.01	0.04	0.06	0	0.13	4.31	0	0.03	0.56	99.74	4.66	0.08	0.02	4.15	0	0	0	10.23	20.99	1.61	53.52	80.21	925.86	668.32	1071.25	824.44	959.35	707.55	1039.11	699.09
35.802	0	0.85	0.1	0.62	1.63	0.04	0.12	0.17	4.1	0.03	96.75	85.99	0	45.97	4.56	16.17	0.02	0.09	0.83	0.01	0.03	0.04	0	0.13	4.1	0	0.03	0.58	99.74	5.84	0.08	0.02	3.75	0.41	0	0	10.33	22.81	0.61	53.41	81.14	925.43	668.94	1071.1	824.3	958.21	710.38	1038.42	698.13
35.835	0	0.89	0.11	0.63	1.5	0.04	0.12	0.15	4.12	0.02	96.99	83.35	0	46.31	4.55	13.64	0.02	0.09	0.64	0.01	0.02	0.03	0	0.13	4.12	0	0.03	0.8	99.73	6.21	0.09	0.01	3.63	0.34	0	0	10.47	22.74	0.8	53.38	80.8	925.52	669.12	1070.95	824.12	958.48	710.67	1038.33	698.24
35.869	0	0.96	0.12	0.63	1.34	0.04	0.12	0.15	3.13	0.02	97.33	79.44	0	49.36	3.65	10.43	0.02	0.08	0.58	0.01	0.02	0.03	0	0.18	3.13	0	0.03	0.62	99.72	9.54	0.09	0.02	3.07	0.06	0	0	11.54	22.13	0.93	53.04	78.79	925.33	670.13	1070.75	826.23	959.24	710.66	1037.32	700.16
35.902	0	0.97	0.12	0.61	1.23	0.04	0.12	0.14	2.44	0.02	97.53	76.72	0	61.75	3.58	8.39	0.02	0.06	0.51	0.01	0.01	0.04	0	0.16	2.44	0	0.03	0.3	99.79	9.86	0.09	0.04	3.39	0	0	0	8.58	19.61	-0.02	52.39	80.41	925.55	670.76	1071.06	826.82	957.99	710.35	1037.77	700.29
35.935	0	0.96	0.12	0.58	1.2	0.04	0.12	0.14	1.41	0.03	97.6	75.6	0	70.1	3.77	7.62	0.03	0.05	0.52	0.01	0.01	0.05	0	0.16	1.41	0	0.04	0.24	99.79	11.35	0.09	0.03	3.68	0	0	0	7.35	17.74	0.76	51.83	81.35	925.57	670.77	1070.92	826.87	957.81	708.77	1038.8	701.16
35.969	0	0.96	0.12	0.57	1.18	0.04	0.12	0.15	1.1	0.03	97.64	75.32	0	72.2	3.71	7.4	0.03	0.05	0.55	0.01	0.02	0.07	0	0.21	1.1	0	0.04	0.13	99.82	13.25	0.08	0.1	3.93	0.11	0	0	6.33	17.23	0.76	51.17	81.12	925.49	670.74	1070.77	826.73	957.78	708.3	1038.58	701.05
36.002	0	0.95	0.12	0.56	1.13	0.04	0.12	0.15	0.78	0.03	97.75	74.97	0	69.88	3.08	7.15	0.03	0.05	0.79	0.01	0.03	0.06	0	0.19	0.78	0	0.04	0.11	99.83	13.67	0.07	0.2	4.44	0.27	0	0	8.14	17.79	1.4	51.34	81.62	925.85	671.04	1070.25	826.51	957.83	708.08	1039.24	702.2
36.035	0	0.93	0.12	0.55	1.12	0.04	0.11	0.15	0.61	0.05	97.75	75.85	0	78.28	2.94	7.77	0.03	0.05	1.17	0	0.05	0.05	0	0.19	0.61	0	0.04	0.2	99.81	12.84	0.07	0.31	4.98	0.67	0	0	7.15	15.59	1.92	51.12	82.33	925.2	671.47	1069.77	827.15	957.17	707.66	1039.38	703.12
36.069	0	0.83	0.09	0.51	1.12	0.06	0.1	0.18	0.48	0.1	97.75	78.78	1.59	76.4	2.98	9.86	0.04	0.05	2.14	0	0.1	0.06	0	0.16	0.48	0	0.05	0.25	99.79	15.69	0.06	0.52	7.1	0	0	0	4.57	16.13	2.28	50.17	80.43	925.86	671.85	1069.58	826.44	958.55	706.81	1038.9	703.13
36.102	0	0.76	0.08	0.48	1.16	0.08	0.1	0.19	0.18	0.11	97.68	81.03	3.59	69.51	3.65	11.58	0.04	0.04	3.34	0.01	0.11	0.04	0	0.11	0.18	0	0.05	0.09	99.82	14.29	0.05	0.1	8.53	0	0	0	1	17.88	4.36	49.21	79.68	924.98	670.92	1070.41	826.66	960.24	704.6	1039.91	703.08
36.136	0	0.64	0.06	0.43	1.18	0.11	0.09	0.22	0.09	0.07	97.63	84.7	7.17	68.8	4.21	14.74	0.04	0.04	4.11	0.01	0.09	0.03	0	0.07	0.09	0	0.05	0.01	99.89	14.18	0.04	0.19	11.66	0	0	0	2.73	18.05	5.03	49.61	81.01	925.1	670.89	1071.46	827.85	960.64	704.76	1041.66	704.19
36.169	0	0.55	0.04	0.38	1.16	0.17	0.07	0.24	0.07	0.04	97.69	87.41	11.25	81.25	4.19	17.55	0.04	0.04	4.82	0.01	0.08	0.02	0	0.04	0.07	0	0.04	0.01	99.91	13.67	0.03	0.29	15.21	0	0	0	2.89	14.67	4.11	50.03	83.03	925.97	671.5	1072.36	828.51	959.87	705.67	1042.9	704.46
36.202	0	0.49	0.03	0.36	1.25	0.21	0.06	0.28	0.08	0.04	97.5	90.89	13.27	71.54	3.73	22.05	0.04	0.05	5.22	0.01	0.05	0.02	0	0.04	0.08	0	0.04	0.01	99.91	12.96	0.03	0.5	16.85	0	0	0	4.5	17.39	2.45	50.11	84.05	926.52	672.74	1071.17	828.2	958.05	707.49	1042.05	704.86
36.236	0	0.4	0.02	0.31	1.19	0.36	0.05	0.3	0.07	0.03	97.62	92.47	18.13	58.35	4.11	24.62	0.03	0.04	5.79	0.01	0.06	0.02	0	0.02	0.07	0	0.03	0.01	99.92	12.18	0.02	0.49	21.29	0	0	0	4.77	20.31	2.11	49.94	81	926.51	673.47	1068.57	826.61	958.06	707.37	1039.02	705.01
36.269	0	0.38	0.02	0.3	1.19	0.46	0.05	0.31	0.06	0.03	97.62	92.85	20.1	73.83	4.4	25.31	0.03	0.04	8.15	0.02	0.08	0.02	0	0.02	0.06	0	0.02	0.01	99.93	11.71	0.02	0.21	22.26	0	0	0	6.48	16.81	-1.09	50.47	82.84	925.73	674.17	1066.94	826.66	953.83	709.74	1036.47	703.96
36.302	0	0.35	0.02	0.29	1.23	0.54	0.05	0.34	0.05	0.03	97.54	94.25	21.77	70.3	4.02	28.2	0.03	0.03	8.1	0.02	0.07	0.03	0	0.02	0.05	0	0.02	0.01	99.93	11.11	0.02	0.08	23.77	0	0	0	5.14	17.69	0.09	50.17	83.31	924.81	675.46	1063.41	825.26	952.09	708.6	1035.35	705.93
36.336	0	0.3	0.01	0.24	0.99	0.96	0.04	0.31	0.04	0.03	98.02	93.47	27.24	78.6	4.1	26.5	0.03	0.02	8.51	0.03	0.07	0.04	0	0.01	0.04	0	0.01	0	99.95	11.03	0.01	0.26	28.79	0	0	0	7.95	15.49	0.69	50.2	83.36	923	676.16	1060.05	824.38	949.84	709.68	1033.16	706.93
36.369	0	0.3	0.01	0.26	1.22	0.81	0.04	0.39	0.06	0.02	97.55	95.39	25.52	77.28	4.27	31.09	0.02	0.01	8.93	0.03	0.08	0.06	0	0.01	0.06	0	0.01	0.01	99.95	11.46	0.01	0.75	27.03	0	0	0	7.02	15.88	1.22	49.87	82.45	922.48	676.86	1057.72	822.84	949.22	709.59	1031.64	707.38
36.403	0	0.24	0.01	0.23	1.4	1.16	0.03	0.5	0.1	0.02	97.2	97.22	28.79	79.98	4.97	37.64	0.02	0.01	9.16	0.04	0.06	0.15	0	0.01	0.1	0	0.01	0.01	99.94	10.11	0.01	0.2	30.17	0	0	0	0.46	15.08	0.82	49.44	84.07	922.53	678.32	1056.16	821.52	947.37	709.14	1031.43	707.61
36.436	0	0.23	0.01	0.24	1.69	1.06	0.03	0.56	0.13	0.02	96.63	97.96	27.71	82.2	5.39	41.58	0.02	0.01	10.11	0.04	0.09	0.21	0	0.02	0.13	0	0.01	0.02	99.95	8.59	0.01	0.2	28.87	0	0	0	0.55	14.35	1.05	49.11	80.29	922.32	679.03	1055.13	821.21	948.8	710.34	1029.04	707.54
36.469	0	0.23	0.01	0.25	1.93	0.84	0.04	0.62	0.14	0.02	96.14	98.29	25.5	78.46	5.89	43.8	0.02	0.01	8.74	0.03	0.1	0.25	0	0.02	0.14	0	0	0.02	99.95	8.55	0.01	0.44	27.44	0	0	0	2.52	15.54	0.33	49.43	82.19	922.2	679.75	1054.47	821.23	947.03	712.12	1029.11	707.93
36.503	0	0.23	0.01	0.26	2.05	0.76	0.03	0.61	0.15	0.02	95.89	98.55	24.79	66.3	4.98	45.87	0.02	0.01	8.35	0.02	0.09	0.22	0	0.02	0.15	0	0	0.02	99.95	7.1	0.01	0.2	26.74	0	0	0	3.99	18.62	0.97	49.31	80.02	921.84	679.68	1053.5	820.87	947.91	711.82	1027.85	708.28
36.536	0	0.23	0.01	0.26	2.1	0.82	0.03	0.65	0.18	0.02	95.81	98.7	25.59	64.32	4.46	47.3	0.02	0.01	9.24	0.02	0.08	0.16	0	0.02	0.18	0	0.01	0.05	99.95	7.61	0.01	0.17	27.05	0	0	0	3.03	19.05	0.73	48.97	78.5	920.65	679.46	1051.93	820.39	947.14	711.14	1025.56	707.73
36.569	0	0.22	0.01	0.25	1.97	1.06	0.03	0.64	0.22	0.02	96.05	98.65	27.76	88.68	4.27	46.81	0.02	0.01	11.43	0.03	0.07	0.13	0	0.02	0.22	0	0.01	0.11	99.95	7.77	0.01	0.12	28.2	0	0	0	1.23	11.71	0.34	48.96	78.8	920.8	679.98	1051.54	820.88	946.48	709.96	1025.26	708.43
36.603	0	0.23	0.01	0.27	2.21	1.11	0.03	0.68	0.3	0.03	95.57	98.79	27.57	93.2	4.31	48.2	0.02	0.01	16.48	0.03	0.11	0.14	0	0.03	0.27	0	0.01	0.3	99.94	7.74	0.01	0.26	26.07	0	0	0	-0.05	8.91	0.82	49.3	81.53	920.15	678.8	1051.82	820.49	945.18	708.13	1026.71	707.91
36.636	0	0.22	0.01	0.26	2.04	2	0.03	0.63	0.51	0.03	95.93	98.77	32.42	91.46	3.52	47.99	0.02	0.01	24.04	0.03	0.24	0.17	0	0.03	0.36	0	0.02	0.51	99.94	7.19	0.01	0.13	27.58	0	0	0	1.17	10.14	0.5	49.43	80.66	920.27	677.96	1052.69	820.84	945.93	707.78	1026.58	707.17
36.669	0	0.24	0.01	0.26	1.62	2.28	0.04	0.5	0.37	0.05	95.45	97.95	33.41	90.8	3.43	41.53	0.02	0.01	25.69	0.04	0.56	0.22	0	0.05	0.37	0	0.03	0.24	99.93	7.86	0.01	0.11	27.92	0	0	0	1.62	10.55	0.54	49.6	81.01	919.9	676.4	1054.51	821.72	946.51	706.46	1027.52	706.52
36.703	0	0.28	0.01	0.31	1.95	1.05	0.04	0.53	0.42	0.07	96.11	98.1	26.35	91.92	3.61	42.47	0.02	0.01	20.84	0.04	0.71	0.15	0	0.07	0.42	0	0.04	0.24	99.92	8.38	0.01	0.65	23.3	0	0	0	3.08	9.84	-0.44	49.85	77.51	919.55	675.75	1054.63	821.78	947.58	707.82	1025.02	704.48
36.736	0	0.3	0.01	0.3	1.57	0.97	0.04	0.41	0.53	0.08	96.85	96.99	25.85	92.12	3.65	36.65	0.02	0.01	18.05	0.06	0.75	0.12	0	0.08	0.53	0	0.07	0.27	99.91	7.69	0.01	0.5	24.01	0	0	0	2.41	9.71	1.11	49.97	81.05	920.61	676.45	1055.14	821.25	947.51	707.75	1028.54	706.02
36.77	0	0.31	0.01	0.31	1.63	0.63	0.04	0.4	0.73	0.12	96.73	96.9	22.29	88.1	3.96	36.25	0.01	0.01	12.55	0.07	0.46	0.05	0	0.12	0.73	0	0.09	0.58	99.9	7.56	0.02	0.56	22.9	0	0	0	1.61	11.99	-0.07	49.34	78.55	918.92	673.23	1058.5	824.01	948.92	705.79	1027.41	702.83
36.803	0	0.27	0.01	0.29	1.9	0.69	0.04	0.5	0.73	0.13	96.19	98.03	23.23	87.98	4.17	42.03	0.02	0.01	11.56	0.08	0.5	0.05	0	0.13	0.73	0	0.08	0.34	99.9	6.94	0.02	0.35	24.21	0	0	0	4.93	12.05	1.48	50.22	83.67	919.4	673.46	1058.52	823.17	947.59	706.96	1031.21	704.27
36.836	0	0.27	0.01	0.3	2.01	0.56	0.04	0.51	0.73	0.14	95.99	98.13	21.57	88.86	4.47	42.69	0.02	0.01	9.33	0.07	0.48	0.06	0	0.14	0.73	0	0.08	0.26	99.9	6.13	0.02	0.43	23.57	0	0	0	6.63	11.62	0.39	50.29	82.26	917.3	668.98	1063.82	827.47	949.22	705.28	1031.34	700.49
36.87	0	0.24	0.01	0.28	2.09	0.6	0.03	0.54	0.65	0.16	95.82	98.63	22.7	89.06	4	46.7	0.02	0.01	6.12	0.05	0.54	0.07	0	0.16	0.65	0	0.08	0.14	99.89	4.08	0.02	0.84	25.81	0	0	0	6.71	11.52	0.52	50.44	84.14	917.2	666.73	1064.92	825.6	948.93	704.76	1032.79	697.82
36.903	0	0.25	0.01	0.29	2.12	0.49	0.03	0.52	0.57	0.18	95.76	98.58	21	87.91	3.86	46.24	0.02	0.01	4.55	0.03	0.52	0.1	0	0.18	0.57	0	0.07	0.08	99.88	3.66	0.02	0.35	24.78	0	0	0	8.83	12.08	1.15	51.12	87.25	916.75	665.02	1064.68	824.5	947.4	702.71	1034.49	697.5
36.936	0	0.25	0.01	0.28	1.97	0.49	0.03	0.48	0.5	0.18	96.06	98.49	21.31	92	3.05	45.48	0.02	0.01	3.1	0.02	0.46	0.11	0	0.18	0.5	0	0.06	0.06	99.87	3.24	0.02	1.14	25.45	0	0	0	7.7	9.79	1.05	51.26	87.98	916.87	661.44	1066.63	822.51	947.99	699.83	1035.76	693.76
36.97	0	0.25	0.01	0.26	1.48	0.66	0.03	0.36	0.42	0.18	97.04	97.63	24.16	88.72	2.63	39.77	0.02	0.01	3.4	0.01	0.62	0.12	0	0.18	0.42	0	0.06	0.04	99.83	2.82	0.03	0.91	27.97	0	0	0	8.7	11.69	0.96	51.14	87.48	916.19	659.98	1066.94	822.14	948.06	699.31	1035.27	692.31
37.003	0	0.26	0.01	0.27	1.36	0.69	0.03	0.33	0.29	0.16	97.27	97.2	24.51	81.68	2.45	37.6	0.02	0.02	3.92	0.01	0.75	0.12	0	0.16	0.29	0	0.05	0.02	99.85	2.95	0.03	1.68	28.08	0	0	0	8.97	14.52	0.78	50.91	86.2	916	657.94	1067.56	821.12	948.86	697.64	1034.73	690.22
37.036	0	0.28	0.01	0.26	1.1	0.73	0.03	0.26	0.16	0.14	97.8	95.92	25.28	81.44	1.79	32.78	0.01	0.02	3.13	0.01	0.91	0.1	0	0.14	0.16	0	0.04	0.01	99.86	2.7	0.03	0.7	29.02	0	0	0	7.63	14.61	1.3	50.62	85.68	915.74	655.46	1068.8	820.03	949.96	695.11	1035.34	687.96
37.07	0	0.32	0.01	0.26	0.88	0.67	0.04	0.18	0.11	0.1	98.24	92.73	24.59	85.53	1.88	25.15	0.01	0.03	2.97	0.01	0.82	0.09	0	0.1	0.11	0.01	0.03	0.01	99.88	1.92	0.02	0.35	28.39	0	0	0	8.75	13.11	1.49	51.16	86.97	916.98	652.66	1070.43	818.35	950.79	691.6	1037.59	686.25
37.103	0	0.34	0.01	0.28	0.97	0.48	0.04	0.19	0.11	0.11	98.06	92.91	21.62	85.37	2.07	25.49	0.01	0.03	1.52	0.01	0.42	0.05	0	0.11	0.08	0.01	0.02	0.01	99.87	1.78	0.02	0.6	26.04	0	0	0	6.51	13.18	2.66	51.09	88.73	917.07	651.22	1071.08	816.37	951.1	690.01	1039.69	684.94
37.137	0	0.4	0.02	0.3	0.98	0.34	0.05	0.17	0.11	0.11	98.04	91.08	18.38	85.85	2.35	22.35	0.01	0.02	1.29	0.01	0.26	0.05	0	0.11	0.09	0.01	0.03	0.02	99.9	1.62	0.02	0.17	23.07	0	0	0	8.77	12.99	1.16	51.6	89.3	920.18	647.96	1074.9	814.54	953.27	688.02	1042.32	681.38
37.17	0	0.43	0.02	0.32	0.97	0.3	0.05	0.15	0.13	0.13	98.06	89.8	17.1	78.6	2.69	20.49	0.01	0.03	1.78	0.01	0.35	0.06	0	0.13	0.1	0.01	0.03	0.02	99.9	1.54	0.02	0.25	21.78	0	0	0	8.76	15.5	1.21	51.25	86.96	921.09	647.25	1074.03	812.18	954.52	686.49	1041.26	680.42
37.203	0	0.42	0.02	0.3	0.89	0.36	0.05	0.15	0.12	0.12	98.22	88.72	18.77	88.26	2.94	19.1	0.01	0.03	2.4	0.01	0.37	0.07	0	0.12	0.11	0	0.03	0.03	99.9	1.51	0.02	0.26	23.16	0	0	0	8.38	11.91	1.87	51.15	88.72	922.8	646.44	1075.78	811.58	955.71	684.55	1044.34	680.52
37.237	0	0.4	0.02	0.3	0.94	0.42	0.05	0.16	0.11	0.11	98.13	90.16	19.8	90.31	2.97	20.98	0.01	0.03	3.9	0.01	0.49	0.12	0	0.11	0.1	0	0.03	0.04	99.92	1.32	0.02	0.24	23.59	0	0	0	6.14	10.84	2.32	51.12	90.1	923.18	643.77	1078.2	810.35	956.74	682.14	1046.74	677.91
37.27	0	0.4	0.02	0.31	1	0.39	0.05	0.17	0.14	0.13	98.01	90.95	19.12	76.66	3.07	22.15	0.01	0.03	3.95	0.01	0.5	0.18	0	0.13	0.14	0	0.03	0.05	99.91	1.3	0.02	0.1	22.96	0	0	0	7.78	16.05	1.43	50.9	86.46	924.07	639.76	1079.87	807.76	959.34	679.39	1045.59	673.33
37.303	0	0.39	0.02	0.31	1.13	0.35	0.05	0.19	0.21	0.12	97.74	92.59	18.14	79.78	3.61	24.85	0.01	0.04	3.27	0.01	0.4	0.29	0	0.12	0.21	0	0.04	0.06	99.92	1.18	0.01	0.03	22.39	0	0	0	2.69	15.14	0.66	50.48	86.24	924.78	638.11	1081.46	806.12	960.09	677.23	1046.05	670.27
37.337	0	0.38	0.02	0.32	1.09	0.38	0.05	0.18	0.3	0.12	97.82	92.76	18.84	81.59	2.72	25.15	0.01	0.05	3.57	0.01	0.61	0.56	0	0.12	0.3	0	0.04	0.08	99.91	1.04	0.01	0.13	22.87	0	0	0	4.77	14.56	1.19	50.77	90.57	925.38	637.54	1083	806	959.4	678.2	1049.63	670.32
37.37	0	0.38	0.02	0.32	1.09	0.37	0.04	0.18	0.27	0.11	97.82	92.89	18.79	87.3	2.46	25.41	0.01	0.06	3.28	0.01	0.56	0.5	0	0.11	0.27	0	0.05	0.09	99.91	1.06	0.01	0.31	22.85	0	0	0	5.24	12.36	3.08	50.86	91.78	926	635.76	1084.93	805.93	961.27	675.19	1052.94	670.66
37.404	0	0.37	0.02	0.31	1.08	0.39	0.04	0.19	0.21	0.1	97.84	93.19	19.41	83.31	2.22	25.99	0.01	0.06	3.23	0.01	0.62	0.21	0	0.1	0.21	0	0.05	0.07	99.9	1.25	0.01	0.47	23.42	0	0	0	5.24	13.96	2.02	50.8	92.09	926.34	633.88	1086.17	805.62	961.18	673.23	1053.16	668.73
37.437	0	0.4	0.02	0.31	0.94	0.4	0.05	0.16	0.19	0.11	98.12	90.84	19.63	79.4	2.18	21.98	0.01	0.05	3.5	0.01	0.66	0.23	0	0.11	0.19	0	0.05	0.08	99.9	1.23	0.01	0.25	23.52	0	0	0	6.49	15.25	1.45	50.73	91.22	926.44	631.53	1087.34	804.36	961.92	672.57	1052.9	665.85
37.47	0	0.42	0.02	0.32	0.89	0.37	0.05	0.14	0.21	0.1	98.23	89.28	18.79	80.94	1.94	19.81	0.01	0.06	2.95	0.01	0.74	0.18	0	0.1	0.21	0	0.04	0.08	99.9	1.28	0.01	0.49	22.94	0	0	0	7.2	14.77	0.81	51.05	93.89	926.36	630.44	1087.9	804	960.37	672.03	1053.99	664.86
37.504	0	0.44	0.02	0.32	0.8	0.37	0.05	0.13	0.17	0.09	98.4	86.95	18.89	82.25	1.72	17.05	0.01	0.06	3.52	0.01	0.96	0.22	0	0.09	0.17	0	0.04	0.07	99.89	1.23	0.01	0.32	22.83	0	0	0	7.62	14.33	1.07	50.77	92.6	926.25	629.41	1088.51	804.05	961.43	671	1053.78	664.18
37.537	0	0.42	0.02	0.3	0.74	0.49	0.05	0.12	0.09	0.09	98.52	86.38	21.42	72.67	1.69	16.44	0.01	0.05	4.8	0.01	0.92	0.21	0	0.09	0.09	0	0.04	0.06	99.88	1.13	0.01	0.29	24.67	0	0	0	8.72	17.11	1.34	50.6	92.67	926.69	628.95	1088.98	804.12	962.07	670.16	1054.57	664.5
37.57	0	0.41	0.02	0.28	0.6	0.73	0.05	0.11	0.08	0.08	98.53	82.5	24.98	70.85	1.69	12.75	0.01	0.04	6.42	0.01	1.01	0.15	0	0.08	0.07	0	0.05	0.04	99.88	1.1	0.01	0.22	27.41	0	0	0	9.79	17.56	1.54	50.59	92.72	926.9	628.44	1088.73	803.44	962.17	669.42	1054.76	664.46
37.604	0	0.36	0.01	0.24	0.53	1.32	0.04	0.11	0.1	0.1	97.37	82.59	30.32	63.44	1.96	12.82	0.02	0.04	8.99	0.01	0.81	0.12	0	0.1	0.05	0	0.06	0.04	99.89	1.39	0.01	0.54	31.4	0	0	0	9.3	19.24	1.77	50.19	90.45	926.67	628.46	1087.96	803.24	962.98	668.56	1053.34	664.59
37.637	0	0.38	0.01	0.24	0.45	1.49	0.05	0.09	0.09	0.09	97.02	80.41	31.21	60.3	1.95	8.15	0.02	0.03	11.01	0.01	0.98	0.1	0	0.09	0.06	0	0.06	0.05	99.9	1.59	0.01	0.33	31.5	0	0	0	7.35	19.91	2.14	49.71	90.67	925.59	627.82	1087.11	801.93	962.2	668.1	1052.76	663.39
37.67	0	0.38	0.01	0.24	0.46	1.56	0.05	0.09	0.07	0.07	96.88	81.75	31.56	50.34	1.88	8.77	0.02	0.03	12.09	0.02	0.99	0.11	0	0.07	0.05	0	0.04	0.05	99.9	1.84	0.01	0.28	31.38	0	0	0	6.78	21.93	2.41	49.05	87.25	924.08	626.94	1087.02	803.12	963.31	666.8	1050.47	662.84
37.704	0	0.42	0.02	0.27	0.54	0.87	0.05	0.1	0.05	0.05	98.26	78.4	26.43	29.5	2.14	9.46	0.03	0.03	8.39	0.02	0.7	0.08	0	0.05	0.05	0	0.03	0.04	99.91	1.75	0.01	0.19	27.96	0	0	0	6.38	26.36	1.68	48.96	85.16	920.82	624.51	1085.69	802.55	961.68	665.75	1046.62	659.63
37.737	0	0.45	0.02	0.28	0.58	0.6	0.05	0.1	0.06	0.05	98.79	77.98	23.27	51.94	2.69	9.15	0.04	0.02	5.43	0.03	0.49	0.05	0	0.05	0.06	0	0.02	0.05	99.92	1.48	0.01	0.11	26.18	0	0	0	7.33	21.61	1.46	49.75	90.1	918.5	623.09	1084.78	802.46	957.36	665.16	1047.23	658.77
37.771	0	0.42	0.02	0.27	0.62	0.58	0.05	0.11	0.06	0.05	98.75	80.24	22.82	35.87	3.95	10.83	0.05	0.02	3.9	0.04	0.52	0.05	0	0.04	0.06	0	0.01	0.04	99.94	1.36	0.01	0.19	26.63	0	0	0	8.61	24.91	3.58	49.57	90.78	916.73	622.84	1082.85	801.64	956.84	664.83	1047.5	660.04
37.804	0	0.38	0.02	0.24	0.59	0.85	0.05	0.11	0.09	0.05	98.3	81.04	26.13	38.08	4.33	11.47	0.05	0.02	5.29	0.04	0.55	0.05	0	0.03	0.09	0	0.01	0.05	99.95	1.29	0.01	0.06	29.3	0	0	0	10.62	24.43	3.51	49.89	91.76	914.79	621.19	1081.17	800.55	954.51	663.98	1046.12	658.81
37.837	0	0.33	0.01	0.23	0.66	1.06	0.05	0.14	0.12	0.05	97.87	84.89	27.86	28.9	5.48	14.87	0.05	0.03	6.75	0.04	0.59	0.06	0	0.03	0.11	0	0.01	0.12	99.95	1.22	0.01	0.01	30.61	0	0	0	9.95	26.5	2.12	49.85	90.69	912.36	620.33	1079.59	800.2	952.12	664.64	1042.42	656.3
37.871	0	0.3	0.01	0.21	0.66	1.71	0.05	0.15	0.15	0.05	96.59	85.49	31.48	37.42	7.3	15.44	0.05	0.03	10.68	0.04	0.78	0.06	0	0.03	0.15	0	0	0.12	99.96	1.12	0	0.01	32.91	0	0	0	8.63	24.57	2.97	49.75	91.75	909.95	619.02	1077.78	799.26	950.03	662.46	1041.53	655.65
37.904	0	0.25	0.01	0.18	0.67	2.56	0.05	0.17	0.16	0.05	94.88	87.61	35.05	59.11	8.62	17.71	0.05	0.04	11.97	0.04	0.6	0.03	0	0.03	0.16	0	0	0.15	99.97	0.96	0	0	35.95	0	0	0	7.17	20.16	2.06	50.38	94.79	906.92	618.63	1074.28	798.45	944.42	661.11	1039.02	654.99
37.937	0	0.21	0.01	0.15	0.58	5.17	0.05	0.18	0.25	0.05	89.67	85.99	41.08	62.13	11.5	15.94	0.05	0.05	13.71	0.04	0.72	0.02	0	0.03	0.25	0	0.01	0.18	99.97	0.76	0	0.01	41.61	0	0	0	6.01	19.53	2.08	50.02	91.7	904.99	617.51	1072.83	797.98	944.25	659.7	1035.74	653.48
37.971	0	0.17	0	0.12	0.53	9.92	0.04	0.2	0.36	0.05	80.16	86.67	46.96	46.75	13.27	16.66	0.05	0.06	16.28	0.04	0.99	0.02	0	0.03	0.36	0	0.01	0.2	99.97	0.63	0	0.01	46.61	0	0	0	8.24	22.65	4.1	49.75	90.12	903.46	616.76	1071.92	797.96	945.37	659.3	1035.35	654.29
38.004	0	0.16	0	0.12	0.55	9.3	0.04	0.21	0.36	0.05	81.4	87.91	46.5	30.56	13.58	18.05	0.05	0.08	14.11	0.04	0.91	0.02	0	0.03	0.36	0	0.01	0.18	99.97	0.59	0	0.01	47.07	0	0	0	5.79	26.1	4.89	49.36	87.35	903.05	616.47	1070.64	796.37	946.54	657.71	1033.8	653.76
38.037	0	0.16	0	0.11	0.46	12.25	0.04	0.18	0.49	0.05	75.49	85.53	49.22	27.79	13.29	15.14	0.05	0.09	15.48	0.05	1.11	0.02	0	0.03	0.49	0	0.01	0.18	99.97	0.51	0.01	0.01	49.14	0	0	0	7.12	26.77	5.17	49.25	86.77	902.64	615.96	1069.77	795.55	946.41	657.5	1033.09	653.52
38.071	0	0.17	0	0.12	0.46	11.63	0.05	0.17	0.6	0.06	76.73	86.45	48.43	45.52	13.92	13.06	0.06	0.1	16.42	0.07	1.02	0.04	0	0.04	0.6	0	0.01	0.19	99.98	0.48	0.01	0.01	48.14	0	0	0	7.88	22.9	4.28	49.72	89.23	902.97	616.05	1068.98	794.65	944.2	657.5	1033.33	653.33
38.104	0	0.17	0	0.11	0.42	12.52	0.05	0.16	0.67	0.06	74.96	85.83	49.34	42.9	14.06	11.12	0.06	0.08	15.78	0.07	0.78	0.03	0	0.05	0.67	0	0.02	0.19	99.98	0.46	0.01	0	49.21	0	0	0	7.07	23.43	5.27	49.28	85.96	903.56	617.12	1068.28	794.28	946.4	657.68	1032.29	654.32
38.138	0	0.17	0	0.11	0.38	13.45	0.04	0.15	0.64	0.05	73.09	85.35	50.54	46.07	12.95	10.51	0.05	0.08	15.29	0.07	0.46	0.03	0	0.05	0.64	0	0.03	0.3	99.98	0.33	0.01	0.01	50.2	0	0	0	5.7	22.79	4.91	49.88	88.51	904.09	616.59	1069.58	793.69	945.86	657.78	1034.26	653.23
38.171	0	0.17	0	0.1	0.33	14.35	0.04	0.13	0.83	0.06	71.3	83.22	51.7	35.89	11.53	9.07	0.05	0.07	13.29	0.1	0.45	0.03	0	0.06	0.83	0.01	0.04	0.48	99.97	0.27	0.01	0.01	51.89	0	0	0	6	24.9	5.59	50	87.29	904.73	615.53	1071.52	793.94	948.32	657.2	1035.49	652.61
38.204	0	0.19	0	0.12	0.33	8.46	0.04	0.12	0.89	0.07	83.09	78.6	47.08	63.23	9.56	8.7	0.05	0.06	7.59	0.08	0.31	0.02	0	0.07	0.89	0.01	0.05	0.87	99.97	0.29	0.01	0.02	49.45	0	0	0	6.71	19.29	6.67	50.71	89.42	904.52	614.47	1072.38	794.14	948.17	655.75	1037.55	652.96
38.238	0	0.17	0	0.1	0.25	13.19	0.03	0.11	0.97	0.09	73.63	78.96	52.37	61.73	7.8	7.8	0.05	0.08	5.62	0.09	0.36	0.03	0	0.09	0.79	0.01	0.05	0.97	99.96	0.32	0.01	0.02	54.9	0	0	0	5.61	19.61	6.48	51.73	92.77	905.43	613.01	1074.91	793.48	948.27	655.15	1040.97	651.44
38.271	0	0.19	0	0.12	0.29	7.97	0.03	0.11	1.31	0.11	84.05	76.25	47.23	59.15	7.3	7.9	0.05	0.09	3.85	0.1	0.39	0.04	0	0.11	0.93	0.01	0.05	1.31	99.95	0.33	0.01	0.08	50.77	0	0	0	6.41	20.15	7.03	51.91	92.81	912.2	612.25	1081.64	792.25	955.45	655.06	1048.17	650.84
38.304	0	0.22	0	0.13	0.3	5.56	0.03	0.1	1.07	0.13	88.89	76.08	44.13	60.09	5.71	7.8	0.05	0.11	2.52	0.08	0.31	0.03	0	0.13	0.93	0.01	0.06	1.07	99.94	0.37	0.02	0.03	47.98	0	0	0	6.04	19.95	6.8	51.75	89.34	918.85	613.17	1087.01	792.85	962.82	654.54	1052.11	651.51
38.338	0	0.26	0.01	0.16	0.34	2.95	0.03	0.09	0.75	0.14	94.09	75.45	38.35	82.47	4.44	7.4	0.07	0.13	1.74	0.05	0.37	0.04	0	0.14	0.75	0.01	0.05	0.53	99.91	0.41	0.02	0.02	42.47	0	0	0	4.67	14.26	5.49	52.19	91.54	922.91	614.37	1090.81	794	964.56	655.11	1056.05	652.05
38.371	0	0.28	0.01	0.17	0.37	2.23	0.04	0.1	0.67	0.13	95.55	76.9	35.79	85.89	4.1	8.41	0.07	0.16	1.11	0.04	0.34	0.02	0	0.13	0.67	0.01	0.05	0.49	99.89	0.46	0.02	0.02	40.2	0	0	0	5.3	12.97	6.29	51.94	91.69	929.22	616.65	1097	796.4	971.27	656.68	1062.94	655.26
38.405	0	0.32	0.01	0.19	0.42	1.48	0.04	0.09	0.53	0.13	97.04	76.98	31.95	80.12	3.67	8.53	0.08	0.2	0.94	0.03	0.48	0.01	0	0.13	0.53	0.01	0.05	0.3	99.83	0.55	0.03	0.04	36.56	0	0	0	5.98	15.03	4.84	51.91	90.39	935.85	617.96	1103.19	797.86	977.3	658.49	1067.65	655.65
38.438	0	0.38	0.01	0.23	0.52	0.81	0.05	0.1	0.35	0.1	98.37	78.35	26.31	70.01	3.7	9.54	0.08	0.26	0.91	0.02	0.36	0.01	0	0.1	0.35	0.01	0.05	0.3	99.8	0.65	0.04	0.07	31.15	0	0	0	4.35	17.76	4.98	51.35	90.64	943.92	621.53	1108.37	798.23	983.99	660.05	1074.63	659.15
38.471	0	0.39	0.02	0.24	0.52	0.77	0.05	0.1	0.33	0.09	98.46	77.93	25.81	71.54	3.38	9.23	0.09	0.33	1.02	0.02	0.46	0.02	0	0.09	0.28	0.01	0.04	0.33	99.81	0.66	0.03	0.03	30.61	0	0	0	4.54	17.39	7.27	51.12	88.23	947.11	621.74	1111.98	798.08	990.14	660.74	1078.37	659.97
38.505	0	0.45	0.02	0.28	0.63	0.45	0.05	0.1	0.46	0.1	98.74	79.87	20.69	66.54	3.15	10.73	0.1	0.3	1.25	0.02	0.45	0.03	0	0.08	0.31	0.01	0.04	0.46	99.76	0.7	0.04	0.03	25.67	0	0	0	3.02	18.56	4.18	51.52	89.14	953.32	625.28	1115.07	798.63	992.2	663.69	1081.31	661.17
38.538	0	0.47	0.03	0.3	0.73	0.33	0.06	0.11	0.59	0.09	98.54	82.15	17.89	84.65	2.98	12.6	0.09	0.33	0.98	0.01	0.39	0.03	0	0.06	0.24	0.01	0.03	0.59	99.73	0.73	0.04	0.04	23.08	0	0	0	1.81	13.46	5.71	51.82	89.99	957.52	626.69	1118.27	799.17	996.43	662.54	1086.41	664.01
38.571	0	0.44	0.02	0.3	0.76	0.37	0.05	0.12	0.62	0.09	98.48	85.08	18.86	77.88	2.64	15.3	0.09	0.32	1.03	0.01	0.77	0.05	0	0.06	0.2	0.01	0.03	0.62	99.69	0.79	0.04	0.03	24.05	0	0	0	0.77	15.71	6.79	51.66	87.63	960.8	627.74	1119.67	798.08	1000.71	662.26	1088.29	665.21
38.605	0	0.48	0.03	0.34	1	0.23	0.06	0.14	1	0.1	98.01	87.96	13.98	78.01	3	18.57	0.1	0.35	1.12	0.01	0.6	0.03	0	0.04	0.21	0.01	0.03	1	99.51	0.85	0.06	0.04	19.49	0	0	0	1.69	15.67	5.9	51.83	89.11	965.89	629.88	1123.93	799.19	1004.06	665.19	1093.16	666.73
38.638	0	0.47	0.03	0.35	1.05	0.22	0.05	0.15	0.7	0.09	97.9	89.54	13.83	63.97	2.44	20.57	0.09	0.31	0.98	0.01	0.64	0.03	0	0.04	0.2	0.01	0.03	0.7	99.49	0.85	0.05	0.03	19.25	0	0	0	3.03	19.13	8.41	51.27	84.5	967.91	630.47	1124.77	798.92	1009.51	664.65	1093.91	668.79
38.671	0	0.44	0.03	0.36	1.31	0.2	0.05	0.19	0.45	0.08	97.38	93.34	12.97	72.28	2.24	26.75	0.08	0.31	1.28	0.01	0.92	0.03	0	0.03	0.2	0.01	0.02	0.45	99.44	0.83	0.05	0.03	18.33	0	0	0	3.37	17.21	6.14	51.92	86.5	969.36	631.45	1125.28	799.18	1007.89	666.2	1094.37	668.4
38.705	0	0.38	0.02	0.37	1.82	0.19	0.04	0.28	0.51	0.07	96.36	96.81	12.52	69.1	1.83	36.39	0.07	0.33	1.88	0.01	0.77	0.05	0	0.02	0.26	0	0.02	0.51	99.39	0.72	0.05	0.12	17.54	0	0	0	2.6	17.98	4.44	52.01	87.13	969.91	632.18	1126.67	800.53	1007.39	668.32	1094.52	667.67
38.738	0	0.33	0.02	0.35	2.02	0.24	0.04	0.35	0.31	0.06	95.96	97.83	14.84	76.99	1.88	41.31	0.06	0.32	2.91	0.01	0.86	0.06	0	0.02	0.25	0	0.02	0.31	99.39	0.61	0.05	0.03	19.32	0	0	0	2.74	15.96	5.91	52.28	89.28	971.2	632.87	1127.76	800.77	1008.58	667.93	1097.84	669.84
38.772	0	0.29	0.01	0.32	2	0.38	0.03	0.38	0.22	0.05	96.01	98.18	18.94	63.08	1.85	43.59	0.05	0.33	5.67	0.02	0.7	0.13	0	0.01	0.15	0	0.02	0.22	99.37	0.54	0.04	0.06	21.96	0	0	0	3.71	19.32	5.99	51.98	86.61	972.06	634.78	1126.92	802.13	1010.03	668.23	1096.54	672.38
38.805	0	0.27	0.01	0.29	1.79	0.47	0.03	0.36	0.15	0.04	96.42	98.09	21.25	77.63	1.66	42.92	0.04	0.3	4.47	0.02	0.5	0.1	0	0.01	0.1	0	0.01	0.15	99.39	0.46	0.03	0.06	24.47	0	0	0	4.07	15.78	4.85	52.59	87.57	972.2	635.4	1125.49	800.84	1007.98	669.45	1095.52	671.73
38.838	0	0.29	0.01	0.29	1.66	0.47	0.03	0.33	0.08	0.04	96.68	97.62	21.15	76.92	1.97	40.12	0.04	0.37	4.22	0.02	0.38	0.1	0	0.01	0.08	0	0.01	0.06	99.43	0.39	0.03	0.13	24.47	0	0	0	7.72	15.98	6.48	52.56	89.39	972.46	638.74	1122.65	800.28	1007.03	672.98	1096.36	676.24
38.872	0	0.29	0.01	0.27	1.36	0.54	0.03	0.27	0.07	0.03	97.28	96.72	22.7	74.09	1.76	35.98	0.03	0.33	3.4	0.02	0.34	0.08	0	0	0.07	0.01	0.01	0.03	99.48	0.28	0.03	0.13	26.19	0	0	0	7.3	16.75	4.58	52.46	89.6	972.25	641.43	1121.06	802.2	1004.67	675.22	1094.24	677.8
38.905	0	0.34	0.01	0.29	1.23	0.42	0.04	0.22	0.05	0.03	97.55	94.98	20.37	61.93	2.07	30.38	0.03	0.38	3.05	0.02	0.3	0.08	0	0	0.05	0.01	0	0.02	99.55	0.28	0.03	0.22	24.17	0	0	0	7.33	19.57	5.46	52.15	85.58	968.23	642.22	1117.29	803.41	1003.37	676.1	1088.92	678.66
38.938	0	0.42	0.02	0.33	1.12	0.29	0.05	0.17	0.05	0.03	97.75	91.85	16.6	55.9	2.34	23.92	0.03	0.4	3.02	0.02	0.29	0.09	0	0	0.05	0.01	0	0.01	99.56	0.25	0.03	0.25	20.67	0	0	0	8.05	20.81	5.69	52.05	85.43	964.42	642.89	1114.06	804.32	1000.12	677.84	1085.54	679.24
38.972	0	0.46	0.03	0.32	0.95	0.28	0.05	0.14	0.04	0.02	98.09	87.91	16.47	48.59	2.65	18.47	0.02	0.43	2.99	0.03	0.22	0.07	0	0	0.04	0.01	0	0.01	99.55	0.21	0.03	0.09	20.6	0	0	0	5.17	22.28	4.13	52.03	87.04	963.04	644.53	1112.41	805.59	996.8	678.73	1083.83	679.86
39.005	0	0.51	0.03	0.34	0.97	0.24	0.06	0.13	0.05	0.02	98.07	86.33	14.6	46.88	3	16.68	0.02	0.39	3.46	0.03	0.2	0.12	0	0	0.05	0.01	0	0.01	99.59	0.23	0.03	0.08	18.7	0	0	0	8.32	22.62	4.05	52	85.01	959.67	644.14	1111.18	806.89	995.44	682.16	1080.37	678.51
39.038	0	0.53	0.03	0.35	0.97	0.21	0.07	0.12	0.07	0.02	98.07	84.6	13.53	43.16	3.88	14.9	0.02	0.37	3.51	0.02	0.17	0.15	0	0	0.07	0.02	0	0.01	99.64	0.25	0.02	0.21	17.84	0	0	0	8.33	23.38	3.77	52.04	86.78	955.65	643.88	1108.5	808.48	991.07	681.6	1077.81	679.01
39.072	0	0.54	0.04	0.35	1.02	0.2	0.08	0.13	0.13	0.02	97.97	83.2	12.46	52.39	5.71	13.6	0.02	0.35	4.46	0.02	0.12	0.15	0	0	0.13	0.02	0	0.01	99.64	0.2	0.02	0.09	16.8	0	0	0	7.6	21.52	3.44	52.01	87.02	951.4	644.05	1104.76	809.11	986.66	681.86	1073.63	678.85
39.105	0	0.56	0.04	0.35	0.97	0.21	0.08	0.12	0.21	0.02	98.06	81.42	12.64	47.75	5.9	12.06	0.02	0.23	4.99	0.02	0.11	0.22	0	0	0.21	0.02	0	0.04	99.66	0.2	0.02	0.03	16.82	0	0	0	7.66	22.45	2.35	51.94	86.4	947.96	644.14	1102.38	810.74	983.31	682.47	1069.62	678.48
39.139	0	0.55	0.04	0.35	1.05	0.18	0.09	0.13	0.34	0.03	97.9	81.84	11.19	40.7	7.46	12.38	0.02	0.2	4.03	0.01	0.11	0.09	0	0.01	0.34	0.03	0	0.18	99.7	0.16	0.02	0.05	16.2	0	0	0	8.6	23.88	3.01	51.59	85.17	943.16	644.78	1098.85	812.78	980.26	683.82	1065.33	679.59
39.172	0	0.58	0.05	0.36	1.06	0.16	0.1	0.12	0.74	0.03	97.87	79.26	9.44	45.85	8.66	10.34	0.02	0.16	4.05	0.01	0.17	0.1	0	0.01	0.74	0.03	0	0.34	99.68	0.16	0.02	0.03	14.92	0	0	0	9.45	22.83	3.01	51.52	84.22	937.13	644.2	1094.47	814.1	975.5	684.23	1059.57	679.09
39.205	0	0.61	0.05	0.38	1.02	0.15	0.11	0.12	1.29	0.03	97.96	77.51	8.5	20.84	9.05	8.34	0.02	0.11	3.67	0.01	0.28	0.12	0	0.01	1.29	0.03	0	0.43	99.69	0.17	0.02	0.04	14.43	0	0	0	8.04	28.67	3.4	50.78	82.58	931.45	644.15	1090.47	814.54	972.03	685.9	1054.23	678.05
39.239	0	0.65	0.06	0.41	1.02	0.13	0.13	0.11	2.38	0.04	97.97	79.61	6.59	37.73	10.57	5.66	0.04	0.08	4.02	0.02	0.74	0.16	0	0.01	2.38	0.03	0.01	0.31	99.72	0.2	0.02	0.12	13.18	0	0	0	8.91	24.51	3.44	51.04	83.49	921.77	645.35	1082.63	818.12	962.7	687.57	1045.83	679.91
39.272	0	0.64	0.06	0.4	0.95	0.15	0.13	0.11	2.1	0.05	98.09	80.15	7.56	30.09	10.92	4.3	0.05	0.05	4.75	0.02	1.08	0.2	0	0.01	2.1	0.02	0.01	0.13	99.78	0.22	0.02	2.31	13.93	0	0	0	11.24	26.21	1.25	51.45	82.58	919.57	647.7	1077.78	818.29	958.23	690.62	1040.24	680.94
39.305	0	0.69	0.07	0.43	0.97	0.12	0.14	0.1	2.18	0.07	98.06	80.67	5.64	22.03	11.31	2.72	0.07	0.02	4.94	0.03	1.22	0.26	0	0.02	2.18	0.02	0.02	0.05	99.81	0.24	0.02	4.43	12.19	0	0	0	11.55	28.32	1.1	51.78	80.13	910.13	648.65	1066.87	816.75	949.43	692.95	1028.55	680.29
39.339	0	0.75	0.09	0.45	1.09	0.09	0.17	0.1	1.92	0.11	97.83	82.04	2.5	14.68	12.41	2.21	0.11	0.02	4.77	0.04	1.1	0.32	0	0.03	1.92	0.02	0.02	0.05	99.82	0.31	0.03	0.68	9.44	0	0	0	17.73	30.8	1.21	53.5	79.75	901.77	648.54	1055.33	814.58	939.77	693.43	1018.57	681.22
39.372	0	0.74	0.1	0.42	1.27	0.07	0.2	0.12	1.35	0.12	97.46	86.08	0.42	5.08	16.16	1.83	0.12	0.02	3.61	0.06	0.54	0.2	0	0.04	1.35	0.03	0.01	0.04	99.85	0.34	0.03	0.05	8.36	0	0	0	15.19	36.64	2.24	53.42	67.31	897.31	648.82	1046.9	810.11	940.42	692.48	1006.41	679.23
39.406	0	0.76	0.11	0.42	1.42	0.06	0.24	0.13	1.21	0.16	97.15	87.89	0	8.09	18.16	1.59	0.16	0.03	2.48	0.1	0.28	0.19	0	0.05	1.21	0.03	0.01	0.04	99.84	0.43	0.04	0.06	6.82	0	0	0	14.39	34.15	2.31	54.33	67.76	886.88	649.63	1035.16	809.19	929.06	692.72	995.53	679.6
39.439	0	0.8	0.12	0.44	1.35	0.06	0.22	0.12	1.07	0.22	97.3	86.31	0	3.89	16.42	1.28	0.22	0.03	2.99	0.18	0.49	0.22	0	0.08	1.07	0.03	0.01	0.08	99.82	0.52	0.04	0.02	6.27	0	0	0	14.43	38.03	2.35	54.83	59.89	882.99	648.38	1030	806.59	928.74	691.84	986.77	677.03
39.472	0	0.86	0.12	0.5	1.14	0.07	0.19	0.1	1.58	0.23	97.72	81.59	0	7.72	12.06	1.02	0.23	0.04	4.89	0.29	1.14	0.55	0	0.12	1.58	0.04	0.01	0.36	99.8	0.67	0.06	0	6.54	0	0	0	19.62	34.4	-0.73	55.68	63.09	878.56	646.38	1027.02	806.55	922.14	693.4	982.36	674.63
39.506	0	0.94	0.11	0.62	1.01	0.09	0.17	0.09	2.52	0.38	97.98	79.48	1.61	4.67	9.3	0.97	0.38	0.06	10.43	0.33	2.24	2.47	0	0.25	2.52	0.06	0	2.34	99.75	1.01	0.09	0	6.94	0	0	0	19.25	37.08	1.41	55.75	58.6	873.37	646.75	1019.85	804.31	919.54	693.38	975.02	674.5
39.539	0	1.12	0.11	0.99	0.91	0.15	0.16	0.08	4.43	0.52	97.77	87.57	4.8	2.98	6.91	0.92	0.52	0.14	17.84	0.55	3.23	10.3	0	0.31	2.69	0.07	0	4.43	99.79	1.47	0.12	0	7.45	0	0	0	20.07	39.42	3.66	55.75	55.52	871.42	647.34	1017.78	804.68	920.34	694.32	972.56	675.45
39.572	0	1.42	0.11	1.55	0.83	0.21	0.15	0.07	7.27	0.56	96.9	91.22	7.58	1.03	3.95	0.85	0.56	0.35	22.67	0.6	2.43	19.26	0	0.28	2.92	0.08	0	7.27	99.79	2.12	0.13	0	7.85	0	0	0	17.94	44.82	3.28	55.7	51.26	869.65	648.3	1016.79	806.18	921.24	695.11	968.62	675.56
39.606	0	1.55	0.11	1.61	0.81	0.14	0.14	0.07	5.45	0.85	96.77	86.83	5.72	1.69	1.66	0.63	0.85	0.65	17.01	0.65	1.14	19.75	0	0.4	3.75	0.11	0	5.45	99.8	3.44	0.17	0	7.37	0	0	0	18.82	42.3	-0.36	55.8	52.94	866.69	647.54	1015.42	807.4	916.64	695.62	965.09	674.27
39.639	0	1.37	0.11	1.07	0.8	0.11	0.14	0.07	8.67	0.75	97.25	82.48	3.67	2.36	0.9	0.56	0.75	0.97	12.87	0.74	0.69	8.38	0	0.56	8.67	0.12	0	4.09	99.75	3.89	0.2	0	7.47	0	0	0	17.56	40.61	3.52	56.06	53.83	862.56	645.17	1009.53	803.26	912.4	690.89	963.25	673.24
39.672	0	1.55	0.12	1.13	0.82	0.09	0.17	0.08	10.29	0.85	96.9	79.24	0	0.41	0.53	0.51	0.79	1.07	10.29	0.85	0.52	3.06	0	0.95	17.47	0.14	0	9.41	99.71	5.34	0.24	0	6.52	0	0	0	15.88	49.41	4.86	55.71	48.28	862.81	646.37	1007.78	803	915.1	690	960.97	674.94
39.706	0	1.75	0.13	1.62	0.88	0.06	0.22	0.09	6.08	0.86	96.5	73.01	0	0.52	0.44	0.59	0.86	1.7	6.08	0.68	0.56	2.05	0	1.75	28.49	0.21	0	8.06	99.64	7.93	0.29	0	5	0	0	0	18.59	48.29	4.55	55.68	52.28	863.7	648.44	1006.57	802.59	912.97	693.01	962.72	676.97
39.739	0	1.56	0.14	1.18	0.88	0.05	0.19	0.09	4.96	0.77	96.88	71.13	0	0.52	0.34	0.6	0.77	1.67	4.96	0.53	0.64	0.94	0	1.8	20.03	0.24	0	6.13	99.59	8.48	0.28	0	4.73	0	0	0	19.56	48.29	3.86	56.01	50.81	862.28	648.01	1006.03	802.64	912.75	694.31	959.94	675.49
39.773	0	1.49	0.15	1.11	0.91	0.04	0.18	0.1	3.24	0.94	97.02	65.98	0	0.52	0.2	0.58	0.68	1.74	2.26	0.6	0.94	1.61	0	2.84	15.57	0.45	0	2	99.32	12.28	0.37	0	3.24	0	0	0	19.87	48.28	4.59	55.95	51.18	860.04	647.86	1005.18	803.1	911.78	695.64	958.57	674.88
39.806	0	1.51	0.15	1.21	0.91	0.04	0.2	0.12	3.01	0.86	96.98	67.04	0	1.1	0.15	0.54	0.53	1.63	2.98	0.59	0.86	1.63	0	3.09	18.03	0.72	0	1.66	99.19	15.98	0.42	0	3.01	0	0	0	19.82	44.5	4.41	55.98	53.71	858.92	647.29	1004.36	803.22	909.01	694.42	959.08	674.99
39.839	0	1.57	0.16	1.34	0.95	0.04	0.2	0.14	3.25	0.8	96.85	67.71	0	1.31	0.16	0.76	0.52	2.29	3.25	0.55	0.8	1.88	0	2.63	20.52	0.7	0	0.8	99.3	18.66	0.44	0	2.75	0	0	0	18.32	43.62	2.55	55.36	55.03	858.93	649.7	1002.68	804.57	906.09	694.64	958.37	677.49
39.873	0	1.67	0.15	1.95	0.92	0.05	0.23	0.22	5.15	1.82	96.1	70.76	0	1.08	0.23	0.96	0.54	1.97	5.15	0.83	1.82	5.98	0	3.86	24.76	1.21	0	0.59	99.18	29.65	0.62	0.03	3.09	0	0	0	21.02	44.57	1.02	54.93	54.75	859.45	650.77	1001.79	804.53	905.49	696.82	956.93	678.09
39.906	0	1.69	0.15	2.33	0.89	0.05	0.22	0.21	7.42	3.19	95.33	74.47	0	2.68	0.31	1.15	0.59	1.52	7.42	1.13	3.19	10.64	0	4.25	21.15	1.63	0	0.68	99.23	29.48	0.64	0.04	2.99	0	0	0	19.42	39.97	-0.59	54.15	58.58	859.93	654.02	1001.47	805.9	902.79	699.94	957.87	679.98
39.939	0	1.59	0.15	3.28	0.78	0.05	0.21	0.21	7.63	6.6	93.43	75.48	0	6.82	0.35	0.92	0.64	0.88	7.63	1.4	8.39	15.69	0	6.6	16.91	1.89	0	1.43	98.94	30.36	0.61	0.09	3.27	0	0	0	20.21	35.08	-1.56	52.7	62.36	859.22	656.18	1000.86	808.64	899.39	701.92	958.7	682.67
39.973	0	1.7	0.15	10.18	0.65	0.07	0.15	0.19	8.88	4.94	79.65	87.64	0	19.03	0.42	0.82	0.68	0.49	11.33	2.36	18.59	34.88	0	4.94	8.88	2.54	0	0.91	99.11	28.55	0.48	2.5	3.32	0	0	0	11.84	29.24	-2.3	51.87	67.75	859.25	657.74	1001.56	810.66	895.79	699.32	961.88	684.43
40.006	0	1.47	0.15	6.12	0.64	0.07	0.13	0.2	6.29	3.09	87.77	89.53	0	6.53	0.77	0.81	0.8	0.25	12.56	4.83	20.7	23.41	0	3.09	6.29	2.82	0	0.49	99.34	28.49	0.42	3.49	3.35	0	0	0	7.32	35.31	-4.33	49.63	66.1	860.37	659.66	1005.36	813.21	898.6	703.21	961.7	683.49
40.039	0	1.44	0.15	3.51	0.71	0.08	0.13	0.17	3.63	1.98	92.98	86.74	0	5.6	1.98	0.92	0.96	0.15	14.22	6.09	17.18	17.19	0	1.7	3.63	2.86	0.01	0.14	99.53	23.52	0.32	2.04	3.14	0	0	0	5.65	36.13	-5.66	46.15	61.3	864.42	666.28	1004.79	816.97	901.43	705.05	961.08	690.9
40.073	0	1.37	0.19	1.57	0.87	0.06	0.15	0.13	1.63	3	96.86	80.2	0	23.11	3.59	1.18	0.96	0.07	11.24	5.12	9.4	9.96	0	1.6	1.63	3	0.01	0.01	99.5	15.48	0.24	0.87	2.56	1.58	0	0	3.18	28.01	-2.56	47.25	71.87	864.81	669.48	1004.58	819.87	897.18	705.23	968.51	696.43
40.106	0	1.26	0.25	0.77	0.99	0.04	0.15	0.12	0.99	2.61	97.47	72.4	0	13.55	4.41	1.22	0.99	0.03	5.77	3.91	3.41	2.44	0	0.91	0.51	2.61	0.01	0	99.56	13.1	0.19	0.66	2.58	4.43	0	0	1.09	31.27	-1.97	43.99	66.65	865.66	671.32	1006.3	822.22	901.61	706.95	967.62	697.68
40.14	0	1.22	0.36	0.6	1.09	0.03	0.16	0.11	1.36	2.34	97.56	71.6	0	23.8	5.1	1.31	1.36	0.02	1.19	2.26	0.8	0.38	0	0.39	0.13	2.34	0.01	0	99.74	10.92	0.1	3.41	2.21	7.39	0	0	-1.53	27.82	-3.28	44.13	70.19	865.97	673.23	1007.72	824.4	899.94	709.53	969.27	698.61
40.173	0	1.15	0.53	0.61	1.14	0.03	0.16	0.12	1.64	3.59	97.69	73.58	0	32.32	6.26	1.62	1.64	0.02	1.15	1.23	1.14	0.56	0	0.17	0.05	3.59	0.01	0	99.82	9.99	0.08	0.97	2.3	11.23	0	0	-0.49	25.69	-2.71	46.12	77.78	865.99	675.35	1006.67	826.35	895.49	709.7	972.95	702.64
40.206	0	1.12	0.6	0.6	1.2	0.03	0.16	0.12	1.67	3.18	97.61	74.27	0	60.39	6.68	2.38	1.67	0.02	0.76	0.66	1.13	0.58	0	0.11	0.01	3.18	0.01	0	99.85	9.1	0.06	0.93	2.16	12.38	0	0	-1.69	19.89	-3.21	44.79	78.67	869.77	676.95	1010.84	828.69	898.62	710.59	977.06	704.46
40.24	0	1.07	0.4	0.61	1.29	0.03	0.17	0.12	2.29	3.58	97.43	76.17	0	53.42	7.88	3.39	2.29	0.02	0.66	0.31	1.9	0.59	0	0.03	0	3.58	0.01	0	99.92	7	0.04	0.96	2.33	8.92	0	0	-3.01	21.31	-3.2	44.95	82.4	868.52	675.28	1014.24	831.98	897.67	708.85	979.94	704.3
40.273	0	1	0.37	0.63	1.4	0.03	0.17	0.13	2.03	3.65	97.2	76.9	0	38.73	8.38	5.82	2.03	0.04	0.57	0.11	2.32	0.76	0	0.01	0	3.65	0.01	0	99.92	6.36	0.03	0.94	2.33	8.61	0	0	-3.15	24.29	-2.85	43.5	81.6	870	676.16	1016.94	834.29	900.43	710.03	981.88	705.05
40.306	0	0.91	0.21	0.6	1.68	0.03	0.15	0.16	2.14	4.92	96.63	81.12	0	37.74	8.1	11.54	2.14	0.06	0.51	0.05	1.67	0.57	0	0.01	0	4.92	0.01	0	99.93	5.31	0.02	2.09	2.57	4.78	0	0	-5.27	24.5	-1.46	42.8	80.75	870.83	677.21	1017.74	835.23	902.59	709.27	983.31	707.03
40.34	0	0.85	0.13	0.58	1.96	0.03	0.14	0.17	2.29	6.16	96.08	86.54	0	37.82	7.69	16.55	2.29	0.09	0.58	0.03	1.19	0.46	0	0	0	6.16	0.01	0	99.94	3.25	0.01	1.23	2.96	1.83	0	0	-5.84	24.49	-1.62	42.14	80.29	871.24	677.89	1018.49	836.21	903.29	709.95	983.55	707.53
40.373	0	0.7	0.09	0.54	2.73	0.04	0.13	0.27	2.02	5.91	94.55	92.78	0	40.34	9.51	25.18	2.02	0.15	0.82	0.03	0.66	0.34	0	0	0	5.91	0.01	0	99.94	2.97	0.01	2.24	3.35	0.11	0	0	-4.32	23.96	-1.32	41.19	79.27	872.16	679.06	1019.97	838.17	905.24	712.04	984.44	708.69
40.407	0	0.57	0.06	0.52	3.77	0.04	0.11	0.39	1.57	4.64	92.45	96.61	0	61.49	10.27	35.08	1.57	0.2	1.48	0.02	0.46	0.28	0	0	0	4.64	0.01	0	99.95	1.7	0	11	3.75	0	0	0	-6.31	19.66	-2.28	42.06	84.3	873.57	679.68	1022.44	838.93	903.87	712.45	988.13	709.94
40.44	0	0.49	0.05	0.52	4.89	0.04	0.09	0.56	1.31	5.02	90.23	98.32	0	63.78	10.03	44.01	1.31	0.19	1.54	0.01	0.53	0.33	0	0	0	5.02	0.01	0	99.97	1.56	0	4.16	4.09	0	0	0	-5.78	19.17	-2.52	41.39	83.43	875.6	681.06	1022.42	838.34	905.18	713.85	988.54	710.45
40.473	0	0.38	0.03	0.48	7.41	0.04	0.08	0.99	1.03	5.13	85.18	99.34	0	76.6	12.21	55.74	1.03	0.19	1.79	0.01	0.4	0.2	0	0	0	5.13	0.02	0	99.96	1.34	0	5.2	4.55	0	0	0	-5.09	16.07	-2.75	41.98	87.89	875.93	680.77	1025.27	840.33	904.25	714.61	992.06	711.09
40.507	0	0.35	0.03	0.5	7.7	0.05	0.06	1.08	0.58	4.21	84.6	99.61	0	80.5	7.91	62.41	0.58	0.17	1.94	0.01	0.32	0.2	0	0	0	4.21	0.03	0	99.96	1.06	0	5.27	5.34	0	0	0	-6.65	14.91	-1.79	41.42	86.54	876.65	683.06	1024.11	840.73	905.41	716.23	991.86	712.17
40.54	0	0.3	0.02	0.51	9.46	0.05	0.04	1.45	0.35	3.33	81.09	99.81	0	74.22	6.06	71.64	0.35	0.15	1.96	0.01	0.17	0.18	0	0	0	3.33	0.06	0	99.95	0.96	0	2.68	5.85	0	0	0	-9.61	16.71	-0.43	41.99	89.34	875.57	680.55	1027.58	842.27	906.09	712.37	995.43	712.24
40.573	0	0.32	0.02	0.52	8.09	0.05	0.04	1.19	0.31	2.76	83.82	99.77	0.32	76.97	3.87	69.04	0.31	0.12	1.72	0.01	0.09	0.12	0	0	0	2.76	0.09	0	99.95	0.88	0	20.56	6.17	0	0	0	-4.27	15.97	-1.89	41.11	87.75	877.99	683.18	1028.23	844.39	907.45	717.38	995.11	713.29
40.607	0	0.29	0.02	0.5	8.75	0.06	0.04	1.39	0.19	2.73	82.5	99.84	1.71	63.69	3.38	73.27	0.19	0.12	1.95	0.01	0.1	0.22	0	0	0	2.73	0.13	0	99.95	0.97	0	16.2	7.25	0	0	0	-9.91	19.19	-2.04	40.4	84.91	879.76	684.88	1028.73	843.69	909.95	717.06	994.82	714.05
40.64	0	0.31	0.02	0.51	7.52	0.06	0.04	1.15	0.16	2.14	84.97	99.78	1.99	67.02	2.41	69.41	0.16	0.1	1.85	0.01	0.12	0.21	0	0	0	2.14	0.17	0	99.95	1.09	0	10.52	7.35	0	0	0	-1.26	18.45	-2.9	40.68	85.57	880.84	685.7	1027.19	842.63	908.9	721.23	994.19	714.34
40.673	0	0.28	0.02	0.5	8.62	0.06	0.03	1.4	0.1	1.94	82.76	99.85	2.5	74.29	2.44	74.28	0.1	0.1	2.08	0.01	0.15	0.12	0	0	0	1.94	0.2	0	99.94	0.99	0	2.42	7.73	0	0	0	-8.37	16.7	-3.87	41.59	89.82	880.49	678.34	1031.48	837.76	908.11	715.76	997.28	704.96
40.707	0	0.27	0.01	0.47	7.46	0.09	0.03	1.27	0.04	1.07	85.07	99.83	5.52	58.64	1.58	72.97	0.04	0.16	2.44	0	0.19	0.06	0	0	0	1.07	0.23	0	99.92	0.75	0	0.12	10.26	0	0	0	-7.96	20.26	-2.3	41.05	83.3	880.3	678.76	1030.45	839.35	911.8	712.23	994.97	707.58
40.74	0	0.25	0.01	0.47	8.13	0.09	0.03	1.43	0.03	0.72	83.73	99.87	5.98	69.11	1.45	76.08	0.03	0.21	2.89	0	0.19	0.02	0	0	0	0.72	0.21	0.01	99.9	0.65	0	0.03	10.47	0	0	0	-7.51	17.97	-3.06	42.69	89.28	881.43	673.54	1033.78	835.38	910.46	709.67	999.38	701.75
40.774	0	0.21	0.01	0.42	9.39	0.12	0.02	1.94	0.02	0.43	81.22	99.93	8.7	62.79	1.56	83.37	0.02	0.3	2.63	0	0.24	0.01	0	0	0	0.43	0.16	0.02	99.87	0.56	0	0.01	13.18	0	0	0	-4.69	19.38	-3.17	42.22	84.13	881.02	673.53	1032.9	836.1	912.43	709.46	996.26	702.3
40.807	0	0.21	0.01	0.44	10.27	0.11	0.02	2.09	0.04	0.3	79.47	99.94	7.41	70.42	1.54	85.17	0.01	0.48	2.24	0	0.3	0.02	0	0	0	0.3	0.1	0.04	99.85	0.53	0	0.02	12.14	0	0	0	-1.31	17.66	-2.45	43.58	88.24	883.42	672.43	1034.5	834.65	912.72	708.52	1000.75	702.48
40.84	0	0.2	0.01	0.45	11.95	0.1	0.02	2.53	0.03	0.2	76.1	99.96	6.88	70.63	1.83	89.4	0.01	0.63	2.56	0	0.43	0.05	0	0	0	0.2	0.07	0.03	99.84	0.5	0	0.01	11.62	0	0	0	-2.8	17.61	-2.65	44.19	89.27	882.6	668.99	1037.65	834.75	913.27	706.67	1002.19	698.81
40.874	0	0.2	0.01	0.47	12.84	0.08	0.02	2.65	0.04	0.1	74.33	99.96	5.13	71.75	2.14	90.27	0	0.67	1.73	0	0.45	0.06	0	0	0	0.1	0.06	0.04	99.81	0.48	0	0.01	10.37	0	0	0	-1.67	17.34	-3.39	44.81	89.98	882.42	665.11	1038.22	831.02	912.73	705.07	1002.02	694
40.907	0	0.2	0.01	0.48	14.11	0.08	0.02	2.97	0.04	0.08	71.78	99.97	4.67	55.72	2.23	92.76	0	0.87	2.19	0	0.57	0.08	0	0	0.01	0.08	0.04	0.04	99.77	0.47	0	0	9.81	0	0	0	-3	20.85	-1.22	44.12	83.85	882.86	665.03	1037.95	831.15	917.34	701.77	1000.95	695.38
40.94	0	0.21	0.01	0.5	14.22	0.07	0.02	2.86	0.03	0.05	71.57	99.96	3.63	75.42	1.63	92.27	0	0.98	2.56	0	0.55	0.06	0	0	0.02	0.05	0.04	0.03	99.71	0.5	0	0	8.56	0	0	0	1.4	16.39	-1.81	45.07	88.27	883.58	663.17	1038.17	828.58	915.2	702.54	1003	693.45
40.974	0	0.21	0.01	0.5	14.88	0.07	0.02	3	0.05	0.02	70.25	99.97	3.02	75.78	1.95	93.27	0	0.82	2.38	0	0.46	0.05	0	0	0.02	0.02	0.03	0.05	99.62	0.55	0	0.01	8.08	0	0	0	-2	16.3	-0.48	45.29	87.32	884.53	664.5	1037.54	828.35	916.62	700.66	1003.79	695.46
41.007	0	0.21	0.01	0.51	15.39	0.06	0.02	3.04	0.06	0.02	69.22	99.97	2.24	74.96	1.98	93.55	0	0.85	2.61	0	0.37	0.06	0	0	0.03	0.02	0.03	0.06	99.58	0.57	0	0.01	7.24	0	0	0	-0.67	16.52	-0.71	45.49	87.79	885.75	663.49	1038.18	826.33	917.22	700.98	1004.72	693.88
41.04	0	0.22	0.01	0.52	15.12	0.06	0.03	2.86	0.08	0.01	69.77	99.96	1.19	84.9	2.58	91.44	0	0.75	2.62	0	0.21	0.05	0	0	0.05	0.01	0.03	0.08	99.52	0.6	0	0	6.3	0	0	0	-3.84	13.36	-1.4	45.73	87.45	885.88	663.07	1037.91	825.06	916.82	699.93	1003.95	692.49
41.074	0	0.23	0.01	0.52	15.57	0.05	0.03	2.91	0.04	0.01	68.86	99.96	0.57	84.88	3.48	91.11	0	0.61	3.35	0	0.21	0.1	0	0	0.04	0.01	0.02	0.04	99.41	0.65	0	0	5.59	0	0	0	-2.7	13.37	-1.27	45.62	86.67	886.63	663.08	1038.04	825.1	917.7	699.19	1004.16	693.1
41.107	0	0.22	0.01	0.51	15.64	0.06	0.03	2.97	0.04	0.01	68.72	99.96	1.2	86.85	4.06	90.89	0	0.71	4.25	0	0.22	0.14	0	0	0.04	0.01	0.02	0.02	99.47	0.66	0	0	5.94	0	0	0	-3.68	12.56	-0.99	46.36	89.42	887.35	661.97	1038.75	823.36	917.19	698.18	1006.39	691.92
41.141	0	0.23	0.01	0.53	15.68	0.06	0.03	2.94	0.04	0.01	68.64	99.96	1.57	82.7	4.07	90.78	0	0.7	6.4	0	0.4	0.43	0	0	0.04	0.01	0.02	0.01	99.24	0.56	0	0	5.51	0	0	0	-2.31	14.18	-0.61	45.79	85.95	886.96	659.96	1039.94	823.21	919.7	697.25	1005.34	690.03
41.174	0	0.22	0.01	0.52	16.47	0.06	0.03	3.16	0.02	0.01	67.06	99.96	1.16	91.11	5.19	91.38	0	0.69	5.88	0	0.35	0.3	0	0.01	0.02	0.01	0.02	0.01	99.31	0.58	0	0	5.53	0	0	0	-3.34	10.37	-1.87	46.92	91.72	887.47	659.9	1039.22	821.8	915.66	696.51	1007.13	689.73
41.207	0	0.21	0.01	0.49	16.93	0.06	0.03	3.35	0.02	0.01	66.13	99.96	0.93	88.81	6.51	91.42	0	0.73	4.59	0	0.24	0.21	0	0	0.02	0.01	0.02	0.01	99.38	0.61	0	0	6.04	0	0	0	-1.54	11.64	-0.96	46.72	89.77	887.84	659.51	1038.72	821.18	917.2	695.23	1006.84	690.3
41.241	0	0.21	0.01	0.49	18.47	0.05	0.03	3.71	0.02	0.01	63.05	99.96	0	82.25	8.3	91.93	0	0.77	3.42	0	0.14	0.14	0	0.01	0.02	0.01	0.03	0.02	99.44	0.83	0	0	5.3	0	0	0	-1.13	14.33	-0.77	46.67	87.42	887.28	658.9	1038.13	820.28	918.04	695.39	1005.25	689.24
41.274	0	0.21	0.01	0.48	18.62	0.05	0.04	3.74	0.01	0.01	62.75	99.96	0	63.79	9.59	91.07	0	0.55	2.58	0	0.09	0.08	0	0.01	0.01	0.01	0.03	0.01	99.5	0.8	0	0.01	5.23	0	0	0	-1.83	19.17	-0.7	45.79	83.24	886.77	657.51	1038.49	820.19	920.2	693.5	1003.25	687.83
41.307	0	0.21	0.01	0.47	19.24	0.05	0.04	3.89	0.01	0.01	61.52	99.96	0	70.38	10.32	91.36	0	0.51	2.04	0	0.09	0.09	0	0.01	0.01	0.01	0.03	0.01	99.58	0.84	0	0.01	5.05	0	0	0	-4.07	17.67	-0.93	46.09	84.05	886.4	657.55	1037.35	819.33	918.82	692.27	1002.75	687.67
41.341	0	0.21	0.01	0.47	18.41	0.05	0.04	3.66	0.02	0.01	63.19	99.95	0	67.87	11.65	88.5	0	0.33	1.83	0	0.12	0.09	0	0.01	0.01	0.01	0.03	0.02	99.62	0.99	0	0.02	4.96	0	0	0	-2.34	18.26	-0.86	46.06	83.73	885.53	657.47	1035.92	818.7	917.91	692.88	1001.47	687.56
41.374	0	0.21	0.02	0.46	18.23	0.04	0.05	3.57	0.02	0.01	63.54	99.94	0	64.07	13.72	85.95	0	0.21	1.86	0.01	0.2	0.12	0	0.01	0.02	0.01	0.03	0.01	99.65	1.01	0	0.01	4.64	0	0	0	-1.79	19.11	-0.79	45.74	82.02	885.16	657.67	1035.53	818.95	918.49	693.38	1000.3	687.66
41.408	0	0.23	0.02	0.48	16.74	0.04	0.05	3.13	0.03	0.01	66.53	99.93	0	62.94	13.08	83.32	0	0.18	1.73	0.01	0.43	0.27	0	0.01	0.03	0.01	0.03	0.02	99.74	1.06	0	0.01	4.4	0	0	0	-1.91	19.35	-0.29	45.78	82.4	885.24	657.84	1035.16	818.47	918.47	693.33	1000.69	687.96
41.441	0	0.23	0.02	0.48	16.51	0.04	0.05	3.01	0.06	0.01	66.97	99.92	0	63.7	13.17	82.32	0.01	0.17	1.4	0.01	0.36	0.22	0	0.01	0.06	0.01	0.03	0.04	99.73	0.95	0	0.01	3.99	0	0	0	-1.74	19.19	-0.13	46.01	83.23	885.42	658.11	1034.15	817.51	917.72	693.07	1000.81	688.35
41.474	0	0.25	0.02	0.48	15.11	0.04	0.06	2.6	0.14	0.01	69.78	99.88	0	73.97	14.14	77.85	0.01	0.13	1.56	0.01	0.37	0.25	0	0.01	0.14	0.01	0.03	0.12	99.67	0.96	0	0.03	3.56	0	0	0	-0.09	16.78	-0.27	47	88.72	884.67	656.83	1034.25	816.7	914.51	693.2	1003.04	687.43
41.508	0	0.26	0.02	0.5	15.06	0.04	0.06	2.55	0.25	0.01	69.89	99.88	0	75.2	13.87	77.56	0.01	0.11	1.39	0.01	0.39	0.39	0	0.01	0.25	0.01	0.03	0.2	99.72	0.99	0	0.02	3.13	0	0	0	-3.41	16.45	0.4	45.99	81.1	885.96	657.53	1033.33	815.19	918.96	691.77	999.94	687.3
41.541	0	0.25	0.02	0.51	16.92	0.04	0.06	2.99	0.34	0.01	66.15	99.91	0	77.33	14.22	80.97	0.01	0.15	1.89	0.02	0.38	0.58	0	0.01	0.34	0.01	0.02	0.29	99.72	1.17	0.01	0.02	2.75	0	0	0	-3.75	15.86	0.31	46.35	83.3	885.78	657.35	1032.26	813.81	917.15	691.34	1000.34	687.05
41.574	0	0.24	0.02	0.51	17.92	0.04	0.06	3.29	0.35	0.01	64.17	99.92	0	82.27	15.19	82.08	0.01	0.11	3.33	0.02	0.36	0.83	0	0.01	0.35	0.01	0.02	0.11	99.7	1.45	0.01	0.14	2.72	0	0	0	-2.63	14.33	0.67	46.98	87.33	885.15	656.42	1033.03	814.1	915.42	691.24	1002.64	686.87
41.608	0	0.26	0.02	0.55	16.38	0.04	0.05	2.91	0.36	0.01	67.23	99.92	0	92.01	11.36	82.3	0.01	0.1	4.88	0.02	0.48	1	0	0.01	0.36	0.01	0.02	0.05	99.6	2.06	0.01	0.12	2.21	0	0	0	0.75	9.78	1.68	47.18	88.47	885.04	653.35	1035.35	814.24	916.57	689.01	1004.96	685.54
41.641	0	0.27	0.02	0.58	14.93	0.05	0.05	2.64	0.31	0.02	70.14	99.92	0	96.44	8.49	82.11	0.02	0.09	9.13	0.04	0.65	0.79	0	0.01	0.31	0.01	0.02	0.02	99.64	2.74	0.01	0.25	2.39	0	0	0	2.82	5.5	1.49	46.98	87.17	886.57	653.68	1037.14	816.03	918.64	688.82	1005.79	686.63
41.674	0	0.26	0.02	0.56	15.6	0.05	0.05	2.84	0.29	0.02	68.8	99.93	0	96.57	8.65	83.34	0.02	0.07	8.11	0.04	0.55	0.38	0	0.02	0.29	0.02	0.02	0.03	99.61	3.16	0.01	0.51	2.23	0	0	0	4.41	5.32	-0.59	47.72	89.36	891.26	651.81	1040.49	812.9	920.18	688.07	1009.43	683.72
41.708	0	0.27	0.02	0.58	15.04	0.04	0.04	2.73	0.23	0.04	69.92	99.92	0	94.4	6.94	83.5	0.02	0.06	6.05	0.04	0.71	0.24	0	0.04	0.23	0.03	0.02	0.07	99.31	3.76	0.02	0.16	1.71	0	0	0	1.98	7.88	-0.12	48.01	93.45	894.82	651.01	1042.57	809.57	921.26	686.2	1014.65	682.83
41.741	0	0.25	0.02	0.59	17.41	0.04	0.04	3.56	0.12	0.04	65.18	99.95	0	97.77	6.12	89.6	0.01	0.07	5.68	0.04	0.66	0.25	0	0.04	0.12	0.03	0.01	0.04	99.3	5	0.02	0.03	1.78	0	0	0	-2.45	3.09	1.69	47.94	96.81	895.13	649.24	1045.97	809.83	922.65	683.56	1019.45	682.11
41.775	0	0.24	0.02	0.58	18.38	0.04	0.04	4.24	0.08	0.07	63.24	99.96	0	97.69	6.12	91.41	0.01	0.07	4.97	0.05	0.52	0.16	0	0.07	0.08	0.04	0.01	0.03	99.07	7.58	0.03	0.06	1.54	0	0	0	-1.85	3.27	0.82	48.51	98.09	900.77	646.82	1051.76	807.86	927.09	681.48	1025.16	679.49
41.808	0	0.23	0.02	0.58	19.42	0.04	0.03	5.28	0.09	0.09	61.17	99.97	0	98.14	5.52	94.02	0.01	0.06	5.44	0.05	0.47	0.18	0	0.09	0.07	0.05	0.01	0.03	98.91	11.1	0.04	0.04	1.43	0	0	0	-3.83	2.18	1.04	48.86	98.37	900.73	643.73	1054.46	807.48	928.43	678.38	1026.78	676.67
41.841	0	0.23	0.02	0.59	19.92	0.04	0.03	5.67	0.09	0.09	60.17	99.97	0	98.32	4.9	95.55	0.01	0.07	6.02	0.03	0.38	0.39	0	0.09	0.06	0.04	0.01	0.01	98.94	12.02	0.03	0.05	1.47	0	0	0	-3.26	-1.64	2.49	49.71	102.06	902.49	640.1	1061.73	809.09	932.17	676.28	1034.23	674.89
41.875	0	0.22	0.01	0.58	20.54	0.04	0.03	7.32	0.13	0.13	58.91	99.97	0	98.12	4.97	97	0	0.1	4.98	0.02	0.24	0.59	0	0.13	0.05	0.05	0.01	0.01	98.62	17	0.04	3.58	1.73	0	0	0	0.92	2.22	2.45	50.47	101.19	906.57	638.81	1067.45	810.3	937.54	676.77	1038.7	674.34
41.908	0	0.22	0.01	0.57	20.92	0.04	0.03	7.81	0.13	0.13	58.16	99.98	0	98.53	5.15	97.8	0	0.12	5.09	0.01	0.13	0.74	0	0.13	0.03	0.05	0	0	98.84	17.68	0.04	9.59	2.23	0	0	0	4.52	-0.97	2.81	51.49	106.38	913.42	636.48	1074.76	809.25	942.31	673.78	1048.69	674.28
41.941	0	0.21	0.01	0.56	20.7	0.04	0.03	9.28	0.13	0.07	58.59	99.98	0	97.7	4.51	98.66	0	0.19	4.49	0.01	0.07	0.72	0	0.13	0.02	0.05	0	0	98.84	21.92	0.03	0.32	2.95	0	0	0	4.77	-3.25	3.91	51.85	100.87	918.56	634.03	1078.3	805.66	950.16	669.87	1051.01	672.06
41.975	0	0.21	0.01	0.55	20.37	0.05	0.03	14.11	0.1	0.06	59.25	99.98	0	96.91	4.11	99.15	0	0.26	3.61	0.01	0.05	0.56	0	0.1	0.01	0.06	0	0	99.23	33.13	0.02	0.02	3.98	0	0	0	2.4	-4.78	5.88	51.43	100.37	919.42	631.98	1081.46	805.63	953.99	666.14	1054.22	671.6
42.008	0	0.21	0.01	0.55	20.64	0.04	0.03	16.64	0.09	0.06	58.73	99.98	0	93.12	3.91	99.36	0	0.39	2.18	0	0.03	0.31	0	0.09	0.01	0.06	0	0	99.4	37.67	0.02	0.01	3.77	0	0	0	-1.21	-8.97	2.35	51.69	103.33	929.81	632.02	1089.59	803	958.94	666.57	1062.25	668.29
42.041	0	0.21	0.01	0.55	21.02	0.04	0.03	21.91	0.09	0.08	56.19	99.98	0	92.92	4.07	99.53	0	0.82	1.06	0	0.02	0.29	0	0.09	0.01	0.08	0	0	99.54	45.07	0.02	0	4.02	0	0	0	-0.92	-9.13	6.48	51.81	100.84	933.56	629.93	1091.95	798.51	966.58	661.92	1067.18	668.88
42.075	0	0.22	0.01	0.55	21.42	0.04	0.03	27.26	0.11	0.08	47.74	99.98	0	91.09	3.68	99.57	0	1.86	0.47	0	0.03	0.17	0	0.11	0	0.08	0	0	99.59	51.32	0.02	0.03	4.22	0	0	0	-2.07	-10.38	2	51.95	96.9	944.58	628.02	1101.11	794.33	975.04	659.9	1071.76	665.87
42.108	0	0.24	0.01	0.55	23.74	0.04	0.03	32.21	0.1	0.1	42.79	99.98	0	74.64	4.06	99.63	0	4.53	0.31	0	0.02	0.07	0	0.1	0.01	0.1	0.01	0	99.6	53.93	0.02	0	3.88	0	0	0	-3.04	-16.6	5.29	51.99	92	947.34	628.93	1100.71	792.34	981.12	657.95	1072.73	666.54
42.142	0	0.28	0.01	0.54	27.5	0.04	0.03	34.97	0.09	0.16	40.03	99.98	0	69.86	4.54	99.65	0	8.92	0.28	0	0.02	0.03	0	0.09	0.01	0.16	0.01	0.03	99.62	52	0.02	0	3.74	0	0	0	-1.64	-17.8	5.3	52.29	90.45	952.59	626.34	1106.41	788.98	987.61	653.9	1077.09	667.09
42.175	0	0.35	0.01	0.52	34.34	0.04	0.03	41.67	0.08	0.2	33.33	99.98	0	90.82	5.94	99.68	0	16.04	0.38	0	0.01	0.03	0	0.08	0.01	0.2	0.01	0.03	99.62	50.27	0.01	0.02	4.08	0	0	0	-3.42	-10.54	8.51	52.75	95.32	956.51	626	1110.82	789.58	991.91	652.78	1086.18	666.89
42.208	0	0.4	0.01	0.5	39.33	0.04	0.03	43.01	0.07	0.24	31.99	99.98	0	86.96	7.6	99.55	0	20.54	0.67	0	0.01	0.03	0	0.07	0.01	0.24	0.01	0.05	99.56	45.55	0.01	0.02	4.54	0	0	0	-1.85	-12.51	7.59	52.74	92.43	960.83	625.5	1115.6	789.69	997.1	652.69	1088.44	666.8
42.242	0	0.51	0.01	0.46	51.03	0.05	0.03	50.97	0.06	0.22	23.97	99.98	0	79.32	11.29	99.48	0	30.29	1.33	0	0.01	0.04	0	0.06	0.03	0.22	0.03	0.06	99.67	39.87	0.01	0.01	5.69	0	0	0	1.08	-15.28	7.32	52.51	89.38	961.74	625.27	1114.35	788.12	998.06	653	1086.51	665.78
42.275	0	0.61	0.01	0.43	58.36	0.06	0.04	55.63	0.06	0.24	16.64	99.98	0	88.99	13.68	99.26	0	36.48	2.45	0	0.01	0.05	0	0.05	0.04	0.24	0.07	0.06	99.67	35.99	0.01	0.02	6.43	0	0	0	-2.53	-11.55	5.6	52.71	92.31	967.52	625.45	1120.68	787.54	1001.48	653.15	1092.93	665.74
42.308	0	0.71	0.01	0.42	61.18	0.07	0.04	52.98	0.08	0.35	13.82	99.98	0.42	77.64	12.98	98.86	0	41.2	2.89	0	0.02	0.09	0	0.05	0.05	0.35	0.14	0.08	99.66	29.82	0.01	0.01	7.48	0	0	0	3.1	-15.78	6.89	52.68	88.78	967.63	624.65	1121.99	789.62	1004.82	653.03	1092.62	666.2
42.342	0	0.58	0.01	0.37	57.75	0.09	0.04	46.57	0.13	0.84	17.25	99.98	2.92	71.38	15	98.07	0	38.77	3.27	0	0.02	0.1	0	0.04	0.08	0.84	0.27	0.13	99.65	24.85	0.01	0.02	10.12	0	0	0	3.84	-17.43	7.19	52.75	89.46	968.69	624.94	1121.85	788.61	1005.22	653.03	1093.66	666.51
42.375	0	0.56	0.01	0.38	52.68	0.09	0.03	37.76	0.11	1.02	22.32	99.97	3.61	84.52	13.23	96.81	0	36.59	2.71	0	0.02	0.16	0	0.04	0.09	1.02	0.34	0.11	99.61	21.38	0.01	0.01	10.63	0	0	0	1.51	-13.51	6.52	52.74	91.11	968.47	623.65	1123.07	788.55	1004.39	652.16	1094.62	664.78
42.409	0	0.67	0.01	0.39	56.36	0.08	0.03	37.17	0.1	1.7	18.64	99.97	2.75	87.45	13.25	95.82	0	40.5	2.5	0	0.04	0.18	0	0.03	0.1	1.7	0.44	0.1	99.58	17.83	0.01	0.03	9.91	0	0	0	3.6	-12.29	7.09	53.19	91.81	969.82	623.7	1123.89	788.27	1005.62	652.12	1096.41	665.73
42.442	0	0.75	0.01	0.4	54.03	0.08	0.03	31.53	0.18	2.98	20.97	99.97	3.06	79.86	11.05	93.71	0	41.45	2.95	0	0.03	0.18	0	0.03	0.13	2.98	0.64	0.18	99.52	15.18	0.02	0.03	9.6	0	0	0	5.19	-15.11	7.45	52.99	89.81	970.49	623.78	1124.43	788.13	1007.53	651.72	1096.05	666.85
42.475	0	0.94	0.01	0.41	54.88	0.1	0.03	30.85	0.22	3.12	20.12	99.96	5.15	82.22	8.41	92.07	0	46.84	3.47	0	0.03	0.24	0	0.03	0.19	3.12	0.98	0.22	99.46	13.32	0.02	0.01	10.86	0	0	0	3.93	-14.34	8.34	52.92	88.72	970.8	623.53	1123.86	786.76	1008.57	650.66	1095.87	666.45
42.509	0	0.82	0.01	0.38	44.19	0.14	0.03	19.46	0.37	5.39	30.81	99.95	8.47	81.02	6.93	87.97	0	43.07	4.05	0	0.03	0.29	0	0.03	0.22	5.39	1.13	0.37	99.12	7.94	0.03	0.01	13.5	0	0	0	2.88	-14.74	8.12	53.05	89.92	971.26	623.61	1123.19	785.73	1007.66	650.89	1096.43	665.21
42.542	0	0.77	0.01	0.35	37.89	0.17	0.03	15.43	0.59	6.35	37.11	99.93	10.84	83.74	6.35	84.9	0	41.71	3.62	0	0.02	0.26	0	0.03	0.23	6.55	0.99	0.59	98.9	6.22	0.03	0.03	15.84	0	0	0	3.59	-13.8	5.42	53.28	91.23	971.22	621.79	1123.99	784.61	1005.37	650.57	1095.73	663.14
42.575	0	0.75	0.01	0.37	33.85	0.15	0.03	13.03	0.4	5.56	41.15	99.92	10.04	86.14	5.56	82.76	0	39.11	3.15	0	0.03	0.46	0	0.03	0.25	5.67	0.94	0.4	98.97	7.01	0.03	0.03	15.09	0	0	0	4.21	-12.86	3.47	53.26	90.55	972.37	621.35	1124.95	784.19	1005.21	651.49	1095.19	661.65
42.609	0	0.58	0.01	0.32	25.32	0.28	0.02	9.73	0.29	4.04	49.68	99.91	16.13	84.48	4.04	81.59	0	35.82	2.76	0	0.03	0.57	0	0.04	0.24	5.13	0.7	0.29	98.88	5.08	0.03	0.05	20.66	0	0	0	5.31	-13.53	3.7	53.49	91.19	973.09	621.33	1124.89	783.53	1005.39	651.5	1096.02	661.68
42.642	0	0.56	0.01	0.33	25.47	0.25	0.02	9.94	0.27	3.29	49.53	99.92	15.11	80.48	3.29	83.21	0	34.48	2.38	0	0.02	0.52	0	0.04	0.27	4.07	0.78	0.26	98.83	6.14	0.03	0.03	19.69	0	0	0	4.62	-14.92	2.1	53.11	88.09	972.75	621.12	1124.91	783.44	1005.57	651.7	1093.16	661.07
42.675	0	0.43	0	0.31	20.78	0.32	0.02	8.41	0.32	2.61	58.43	99.93	17.7	83.63	2.61	84.34	0	29.26	2.9	0	0.01	0.69	0	0.06	0.32	2.95	0.9	0.24	98.76	6.48	0.02	0.03	21.81	0	0	0	5.37	-13.85	1.18	53.13	89.39	972.36	621.11	1125.41	784.12	1004.32	652.38	1093.25	661.54
42.709	0	0.39	0	0.29	20.11	0.38	0.02	8.55	0.31	2.24	59.77	99.93	19.42	79.16	2.32	85.66	0	28.76	2.79	0	0.01	0.48	0	0.1	0.31	2.24	0.9	0.31	98.69	6.39	0.02	0.01	23.44	0	0	0	5.39	-15.33	1.75	53.16	89.88	971.5	621.53	1125.26	785.29	1004.01	652.54	1093.35	662.4
42.742	0	0.38	0	0.31	21.79	0.3	0.02	9.21	0.47	1.92	56.41	99.95	17.2	76.6	1.98	88.86	0	27.44	2.2	0	0	0.37	0	0.12	0.26	1.92	0.75	0.47	98.57	6.8	0.02	0.01	21.54	0	0	0	4.41	-16.07	4.41	52.95	89.23	971.41	622.92	1122.95	785.11	1005.02	652.64	1093.68	662.67
42.776	0	0.41	0	0.33	24.88	0.23	0.02	10.99	0.63	1.62	50.24	99.95	14.75	84.25	1.62	90.85	0	28.73	1.84	0	0	0.32	0	0.2	0.23	1.63	0.61	0.63	98.36	8.6	0.02	0.02	19.34	0	0	0	4.68	-13.62	5.32	53.24	89.68	970.32	622.4	1121.44	784.27	1004.2	651.69	1093.22	662.5
42.809	0	0.42	0	0.34	26.04	0.24	0.02	12.24	0.52	1.22	48.96	99.96	15	85.08	1.41	91.76	0	29.56	2.17	0	0	0.31	0	0.24	0.24	1.22	0.71	0.52	98.6	10	0.02	0.01	19.4	0	0	0	3	-13.29	5.88	52.81	85.94	970.44	622.9	1121.03	784.1	1006.23	651.31	1091.41	662.74
42.842	0	0.35	0	0.35	22.61	0.21	0.02	9.89	0.44	1.18	54.78	99.96	13.78	84.22	1.43	92.3	0	23.5	1.95	0	0	0.4	0	0.24	0.25	1.18	0.79	0.44	98.62	9.74	0.02	0.02	18.32	0	0	0	4.93	-13.63	6.27	53.39	88.74	970.14	622.77	1119.96	782.89	1004.61	650.88	1092.41	663.75
42.876	0	0.29	0.01	0.37	19.44	0.17	0.02	8.3	0.31	0.69	61.11	99.96	11.96	68.63	1.71	91.84	0	17.43	1.97	0	0	0.26	0	0.27	0.19	0.69	0.71	0.31	98.74	11.38	0.01	0.17	16.63	0	0	0	4.9	-18.09	4.53	53.06	87.8	969.05	621.38	1121.22	783.63	1003.9	650.28	1090.82	662.72
42.909	0	0.29	0.01	0.36	18.6	0.18	0.02	8.67	0.25	0.6	62.8	99.96	12.42	86.62	2.02	90.92	0	16.73	2.25	0	0	0.22	0	0.25	0.15	0.6	0.81	0.18	98.92	13.81	0.01	0.15	16.97	0	0	0	5.53	-12.66	2.15	53.34	89.65	969.46	622.05	1120.79	783.15	1001.2	652.38	1090.25	662.73
42.942	0	0.26	0.01	0.36	17.36	0.19	0.02	9.06	0.26	0.39	65.28	99.96	12.86	91.57	2.44	90.52	0	14.79	2.75	0	0	0.2	0	0.26	0.11	0.39	0.9	0.1	98.97	16.91	0.01	0.21	17.26	0	0	0	0.42	-10.07	3.1	53.18	91.69	970.03	623.7	1120.4	781.91	1001.18	651.64	1091.87	665.15
42.976	0	0.27	0.01	0.37	18.45	0.18	0.02	11.77	0.25	0.19	63.11	99.96	11.8	95.66	2.89	91.12	0	14.51	3.9	0	0.01	0.18	0	0.25	0.07	0.19	0.76	0.04	99.25	23.14	0.01	0.08	15.86	0	0	0	0.18	-6.53	4.69	52.86	90.67	971.34	626.75	1118.31	782.57	1002.3	654.37	1092.21	666.08
43.009	0	0.23	0.01	0.37	17.19	0.16	0.02	10.65	0.28	0.17	65.62	99.96	10.71	92.36	3.71	92.01	0	10.46	3.81	0	0.01	0.1	0	0.28	0.07	0.17	0.56	0.06	99	22.78	0.01	0.19	15.05	0	0	0	-2.41	-9.54	3.18	53.14	98.81	971.53	629.2	1112.07	776.03	994.14	656.34	1092.42	666.63
43.042	0	0.23	0.01	0.42	15.8	0.09	0.02	8.36	0.66	0.11	68.4	99.96	5.84	98.24	2.42	91.89	0	6.25	2.54	0	0.04	0.06	0	0.59	0.25	0.11	0.45	0.66	97.99	21.99	0.01	0.02	10.95	0	0	0	-0.29	-1.88	-0.74	52.3	88.33	971.09	629.29	1111.1	776.34	995.82	658.37	1083.86	665.5
43.076	0	0.22	0.01	0.44	14.03	0.07	0.02	6.89	4.62	0.08	71.94	99.95	2.89	91.92	1.97	91.72	0	2.63	1.51	0	0.07	0.03	0	0.84	0.49	0.08	0.38	4.62	96.79	21.21	0.01	0.12	9.42	0	0	0	-11.78	9.84	1.01	52.91	87.86	968.11	631	1108.59	776.77	994.84	656.63	1082.05	667.37
43.109	0	0.28	0.01	0.45	14.94	0.07	0.02	8.49	8.62	0.07	70.11	99.96	0	97.64	2	93.5	0	2.19	1.26	0	0.07	0.02	0	0.89	0.65	0.07	0.27	21.38	97.07	25.24	0.01	0.06	8.62	0	0	0	-5.43	3.39	1.5	52.76	91.61	963.28	632.39	1103.53	779.49	988.12	660.05	1079.39	667.94
43.143	0	0.23	0.01	0.48	14.59	0.06	0.03	8.73	4.89	0.06	70.81	99.95	0.72	98.05	1.75	92.29	0	1.78	2.31	0	0.05	0.04	0	1.33	1.27	0.06	0.21	4.89	96.87	27.86	0.01	0.03	7.36	0	0	0	-6.09	-2.42	0.51	51.11	84.76	960.64	632.83	1100.23	781.04	987.67	661.85	1072.4	664.36
43.176	0	0.23	0.01	0.51	14.38	0.06	0.03	9.14	2.69	0.05	71.24	99.95	0.66	94.33	1.64	91.92	0	1.19	2.75	0	0.04	0.03	0	1.43	1.89	0.05	0.11	2.69	97.14	30.14	0.01	0.01	6.81	0	0	0	-4.5	-7.95	0.95	51.22	86.89	956.1	632.23	1095.86	779.71	982.44	660.48	1069.15	666.04
43.209	0	0.22	0.01	0.52	15.15	0.07	0.03	11.01	2.3	0.05	69.71	99.96	1.83	94.43	1.76	93.44	0	1.18	3.99	0	0.03	0.03	0	1.41	2.3	0.05	0.05	0.61	97.97	33.46	0.01	0.02	7.1	0	0	0	1.29	-7.85	2.09	51.88	88.52	952.55	632.72	1092.18	781.09	978.82	661.44	1067.1	667.98
43.243	0	0.22	0.01	0.55	14.69	0.07	0.03	12.04	3.21	0.04	70.63	99.96	2.28	97.28	1.6	92.8	0	0.78	4.7	0	0.02	0.02	0	1.49	3.21	0.04	0.05	0.28	98.69	37.08	0.01	0.01	7.35	0	0	0	-2.17	-4.12	1.77	51.91	89.62	949.34	631.79	1089.76	780.8	975.24	660.77	1064.72	665.75
43.276	0	0.22	0.01	0.55	13.74	0.08	0.03	11.54	3.74	0.04	72.53	99.96	2.83	97.48	1.39	91.11	0	0.66	4.9	0	0.02	0.02	0	1.5	3.74	0.04	0.04	0.2	99.03	37.95	0.01	0.02	7.83	0	0	0	-2.53	-3.72	1.1	52.38	93.12	947.25	630.8	1088.15	779.92	971.15	660.61	1064.19	664.43
43.309	0	0.22	0.01	0.51	14.17	0.07	0.03	12.71	1.68	0.03	71.66	99.96	2.85	95.61	2.42	90.91	0	0.71	4.5	0	0.02	0.03	0.43	1.68	1.44	0.03	0.04	0.2	99.28	39.71	0.01	0.03	7.81	0	0	0	2.77	-6.6	0.43	52.25	91.56	944.35	629.6	1087.01	781.03	969.43	660.28	1060.85	665.38
43.343	0	0.22	0.01	0.5	14.97	0.07	0.03	16.6	2.47	0.03	66.81	99.96	2.12	94.84	3.37	91.12	0	0.98	4.54	0	0.02	0.04	1.31	2.47	1.05	0.03	0.04	0.23	99.47	45.79	0.01	0.04	7.46	0	0	0	2.3	-7.44	-0.63	51.99	91.17	941.09	628.5	1086.02	782.16	966.72	660.04	1057.79	664.39
43.376	0	0.24	0.01	0.52	13.91	0.06	0.03	16.41	2.82	0.03	67.17	99.95	0.75	96.76	3.14	88.04	0	0.92	3.2	0	0.03	0.06	3.46	2.82	0.96	0.03	0.04	0.14	99.59	48.83	0.01	0.02	6.73	0	0	0	-2.27	-5.02	-0.94	51.79	94.47	938.62	628.18	1085.53	783.23	963.32	660.14	1057.74	662.94
43.41	0	0.24	0.01	0.54	15.24	0.06	0.04	19.91	5.94	0.06	60.19	99.96	0	95.17	2.88	90.56	0	1.09	2.94	0	0.06	0.24	4.6	5.94	1.06	0.04	0.04	0.17	99.68	52.06	0.01	0.04	6.01	0	0	0	0.91	-7.09	-1.5	51.8	93.18	936.3	626.77	1085.84	785.61	962.52	660.2	1055.69	662.03
43.443	0	0.24	0.01	0.57	16.06	0.05	0.04	22.95	5.29	0.09	54.11	99.96	0	97.39	2.59	91.98	0	1.05	4	0.01	0.09	0.36	6.41	9.14	1.36	0.05	0.05	0.22	99.76	55.3	0.02	0.04	5.29	0	0	0	-0.82	-3.9	-1.61	51.97	96.02	935.89	626.55	1086.57	785.98	961.18	660.16	1057.18	661.84
43.476	0	0.24	0.01	0.59	14.99	0.06	0.05	20.92	5.6	0.14	58.16	99.96	0	96.73	2.17	90.72	0	0.67	5.17	0.01	0.14	0.49	5.22	9.76	1.98	0.08	0.05	0.12	99.82	54.54	0.02	0.31	5.6	0	0	0	1.87	-5.07	-1.26	51.72	94.62	934.38	626.88	1085.34	787.46	960.78	660.72	1055.38	662.74
43.51	0	0.24	0.01	0.6	15.5	0.06	0.06	23.33	6.95	0.2	53.33	99.96	0	95.15	1.95	91.72	0	0.48	6.95	0.01	0.2	0.61	5.15	12.9	1.68	0.11	0.02	0.06	99.92	57.31	0.02	25.11	4.96	0	0	0	6.18	-7.12	0.04	52.1	94.39	932.63	627.49	1082.96	788.06	959.8	660.76	1054.08	665.23
43.543	0	0.23	0.01	0.61	15.3	0.06	0.04	28.38	5.65	0.46	46.62	99.96	0	98.03	2.02	92.1	0	0.36	5.55	0.01	0.46	1.03	1.58	8.76	1.41	0.17	0.01	0.01	99.97	63.3	0.01	11.9	5.65	0	0	0	0.06	-2.45	2.54	51.74	101.8	921.91	627.06	1073.69	787.27	948.21	657.67	1049.61	666.61
43.576	0	0.23	0.01	0.64	15.5	0.06	0.04	27.45	5.91	0.69	47.55	99.97	0	98.35	2.09	92.86	0	0.25	5.91	0.03	0.69	2.37	0.19	8.57	1.03	0.21	0.01	0	99.97	61.48	0.01	62.5	5.76	0	0	0	9.9	-1.55	0.25	52.15	99.52	917.01	626.78	1070.48	791.15	943.39	661.55	1042.78	666.43
43.61	0	0.23	0.01	0.68	14.39	0.09	0.04	26.72	8.64	0.83	48.28	99.96	1.88	98.69	2.17	92.18	0	0.2	8.64	0.05	0.83	5.01	0	9.52	0.67	0.26	0.01	0	99.99	61.24	0.01	3.89	7.68	0	0	0	5.04	0.38	2.71	51.73	102.99	903.02	624.32	1057.38	790.26	930.02	658.86	1032.98	661.33
43.643	0	0.22	0.01	0.77	14.81	0.13	0.04	25.79	8.06	1.05	49.21	99.97	5.1	96.79	2.17	93.97	0	0.24	13.47	0.07	1.05	7.87	0	8.06	0.47	0.21	0.01	0.01	99.98	58.25	0.01	0.03	8.4	0	0	0	2.85	4.97	-0.46	50.88	101.38	899.53	625.49	1052.26	789.39	924.09	661.49	1025.45	659.31
43.676	0	0.2	0.01	0.6	15.62	0.25	0.04	23.91	5.68	0.51	52.17	99.97	10.98	96.4	2.66	96.09	0	0.29	22.57	0.06	0.51	4.34	0	5.68	0.25	0.19	0.01	0.02	99.98	53.18	0.01	0.08	9.43	0	0	0	5.07	5.56	1.5	50.95	100.41	891.03	624.56	1042.03	787.1	916.75	659.17	1017.16	659.85
43.71	0	0.19	0.01	0.5	16.05	0.33	0.04	18.23	5.73	0.31	63.54	99.97	12.96	89.49	3.82	96.01	0	0.31	27.03	0.05	0.31	1.3	0	5.73	0.23	0.2	0.01	0.05	99.98	43.84	0	0.02	9.68	0	0	0	4.66	11.29	-0.68	50.84	94.48	890.59	624.94	1040.85	786.78	917.4	661.57	1011.79	657.4
43.743	0	0.19	0.01	0.48	16.86	0.18	0.04	14.8	5.65	0.2	66.27	99.97	8.16	78.29	4.6	96.22	0	0.42	17.53	0.03	0.2	0.58	0	5.65	0.25	0.17	0.01	0.15	99.98	36.75	0	0	9.07	0	0	0	3.95	15.59	-1.33	50.55	92.92	887.15	624.23	1037.49	786.15	914.4	661.04	1007.19	656.02
43.777	0	0.2	0.01	0.5	17.91	0.11	0.04	11.34	6.08	0.23	64.18	99.97	3.93	77.69	5.03	96.08	0	0.64	12.52	0.03	0.14	0.32	0	6.08	0.44	0.23	0.01	0.96	99.97	28.9	0	0	7.47	0	0	0	1.38	15.76	-1.66	49.93	89.62	885.59	624.36	1036.14	786.3	914.43	660.76	1003.89	655.29
43.81	0	0.2	0.01	0.49	18.69	0.11	0.04	8.42	6.73	0.2	62.61	99.97	3.07	80.42	5.96	96.22	0	1	11.66	0.02	0.13	0.23	0	6.73	0.69	0.2	0.02	0.79	99.97	19.54	0	0	7.4	0	0	0	2.47	14.94	-1.37	50.44	96.09	884.3	625.25	1033.9	785.89	909.5	661.49	1005.47	656.92
43.843	0	0.2	0.01	0.49	20.29	0.08	0.05	7.59	6.96	0.19	59.42	99.97	0	73.3	8	96.04	0	1.49	7.5	0.01	0.13	0.2	0	6.96	1.19	0.19	0.02	1.14	99.96	14.49	0	0	6.79	0	0	0	2.78	16.95	-1.4	50.16	91.85	883.55	625.62	1033.51	786.34	911.18	663.17	1002.79	656.38
43.877	0	0.2	0.01	0.51	21.08	0.07	0.05	6.13	7.06	0.14	57.85	99.97	0	66.19	8.43	96.34	0	1.96	6.37	0.01	0.14	0.18	0	7.06	1.97	0.14	0.02	1.45	99.93	7.79	0	0.01	6.62	0	0	0	0.94	18.64	-0.61	49.79	90.01	882.37	625.3	1032.63	786.34	911.65	661.66	1001.5	656.42
43.91	0	0.21	0.01	0.52	22.17	0.06	0.05	5.99	6.97	0.16	55.66	99.97	0	61.42	10.49	95.67	0	2.06	5.16	0.01	0.16	0.22	0	6.97	3.22	0.13	0.02	1.3	99.92	5.71	0	0	6.18	0	0	0	0.91	19.68	0.68	49.41	84.59	880.82	624.68	1032.75	787.32	914.63	661.83	999.01	655.84
43.943	0	0.22	0.01	0.55	21.01	0.06	0.06	5.01	6.46	0.18	57.98	99.96	0	77.47	11.75	92.24	0	1.82	3.67	0.01	0.18	0.39	0	6.46	4.91	0.1	0.02	2.04	99.87	3.56	0	0.02	5.74	0	0	0	-0.51	15.83	1.01	50.14	90.94	878.49	623.57	1030.92	786.1	909.51	660.23	1000.32	655.41
43.977	0	0.23	0.01	0.58	20.92	0.05	0.06	4.47	5.78	0.22	58.16	99.96	0	66.91	10.74	92.17	0	1.9	2.91	0.01	0.22	0.64	0	5.78	4.76	0.05	0.01	1.62	99.74	1.67	0	0	4.83	0	0	0	0.54	18.48	0.77	49.5	87.2	877.76	623.49	1030.09	786	910.52	661.12	997.48	654.6
44.01	0	0.23	0.01	0.56	19.67	0.05	0.06	4.02	5.63	0.22	60.65	99.96	0	50.24	10.96	89.85	0	1.82	2.53	0.01	0.22	0.6	0	5.63	3.98	0.04	0.01	0.99	99.71	1.21	0	0	4.92	0	0	0	-0.88	21.95	0.49	49.11	83.14	876.32	623.02	1028.99	785.35	911.25	661.42	993.95	652.81
44.043	0	0.24	0.02	0.57	19.66	0.04	0.07	3.89	7.21	0.28	60.68	99.95	0	25.34	12.8	87.62	0	1.83	2.26	0.01	0.28	0.67	0	7.21	4.85	0.03	0.02	2.01	99.49	0.74	0	0	4.42	0	0	0	8.76	27.4	-0.01	49.05	80.22	874.95	624.11	1028.68	788.4	911.95	667.2	991.09	654.11
44.077	0	0.27	0.02	0.57	16.76	0.04	0.08	2.95	6.89	0.23	66.49	99.91	0	32.75	13.05	81.01	0	1.65	1.52	0.01	0.23	0.59	0	6.89	4.65	0.01	0.01	0.79	99.13	0.43	0	0	3.5	0	0	0	11.28	25.6	-1.29	50.79	80.43	874.03	624.68	1028	789.55	910.32	669.36	989.33	654.28
44.11	0	0.34	0.03	0.6	12.21	0.03	0.1	1.8	7.41	0.3	75.58	99.77	0	15.32	12.61	69.47	0	1.58	1.01	0.01	0.3	0.79	0	7.41	4.63	0.02	0.01	0.42	99.38	0.37	0	0	2.63	0	0	0	19.28	30.55	-2.46	52.41	78.29	873.83	625.86	1026.99	790.63	910.55	674.34	986.46	655.18
44.144	0	0.41	0.04	0.69	9.75	0.03	0.13	1.26	8.16	0.43	80.51	99.54	0	18.56	12.5	60.76	0	1.91	0.76	0.01	0.43	2.84	0	8.16	4.53	0.01	0	0.08	99.59	0.23	0	0	1.86	0	0	0	17.8	29.39	-5.21	52.83	75.53	871.68	626.7	1022.37	787.55	907.55	676.33	979.36	652.9
44.177	0	0.53	0.05	0.94	7.26	0.03	0.16	0.85	9.48	0.99	85.48	99.04	0	19.13	12.28	51.39	0	1.94	1.17	0.01	0.99	7.38	0	9.48	5.83	0.02	0	0.15	99.62	0.16	0.01	0	1.7	0	0	0	16.15	29.21	-4.4	52.97	72.62	869.09	625.91	1018.19	784.17	906.52	675.32	974.96	651.05
44.21	0	0.74	0.06	1.94	4.94	0.03	0.14	0.53	7.87	2.82	90.11	98.16	0	5.96	9.06	43.1	0.01	2.01	1.7	0.01	2.82	19.67	0	7.87	5.1	0.03	0	0.39	99.69	0.21	0.01	0.01	1.68	0	0	0	18.51	35.79	-4.48	54.09	69.01	867.32	624.34	1013.95	779.95	905.69	674.14	969.85	648.73
44.244	0	1.05	0.08	2.9	3.03	0.03	0.17	0.28	6.22	3.64	93.93	95.25	0	3.35	6.22	31.01	0.01	1.7	2.18	0.02	3.64	26.08	0	9.97	4.8	0.04	0	1.27	99.63	0.19	0.01	0.05	1.18	0	0	0	19.84	38.82	-4.25	56.14	65.7	867.83	626.31	1009.54	774.84	906.84	677.52	965.45	647.84
44.277	0	1.62	0.11	5.81	1.77	0.03	0.2	0.15	3.18	5.35	88.38	88.23	0	1.94	3.18	18.86	0.02	1.23	2.54	0.04	5.35	36.81	0	11.33	6.39	0.05	0	5.47	99.55	0.29	0.02	0.03	1.14	0	0	0	20.15	41.62	-1.65	57.45	63.51	866.39	625.93	1005.75	770.88	907.25	677.19	962.95	646.67
44.31	0	2.33	0.14	2.72	1.23	0.03	0.22	0.09	2.81	2.05	94.57	77.4	0	1.46	0.97	9.28	0.02	0.7	2.81	0.06	2.05	23.34	0	11.03	6.89	0.07	0	28.19	99.38	0.41	0.02	0.04	1.23	0	0	0	29.79	43.05	-5.1	58.63	72.45	866.72	626.98	1003.06	766.57	901.91	685.58	961.44	644.27
44.344	0	4.03	0.15	4.29	1.07	0.03	0.24	0.08	3.79	2.25	91.41	72.12	-1.86	0.42	0.26	6.08	0.03	0.56	3.79	0.12	2.25	29.75	0	10.88	11.14	0.16	0	53.46	99.08	0.67	0.04	0.03	1.22	0	0	0	27.82	49.34	-5.13	61.55	63.47	865.51	626.42	999.76	763.43	905.48	683.25	954.06	642.4
44.377	0	8.1	0.16	24.83	0.92	0.04	0.3	0.07	7.69	5.02	50.34	74.22	-5.83	0.01	0.07	3.68	0.04	0.47	7.69	0.42	5.02	64.01	0	12.81	15.89	0.21	0	66.62	98.8	0.8	0.04	0.02	1.43	0	0	0	19.25	66.14	0.05	66.2	42.1	862.17	624.34	997.79	766.34	914.71	672.33	946.04	644.21
44.411	0	5.64	0.16	53.72	0.68	0.05	0.27	0.06	8.28	13.34	21.28	87.78	-7.92	0.02	0.03	2	0.06	0.34	8.28	0.88	19.3	72.13	0	13.34	20.37	0.45	0	43.97	98.57	1.3	0.05	0	1.61	0	0	0	13.74	64.17	0.41	65.79	39.07	860.28	624.69	995.71	767.93	912.31	667.83	944.8	646.13
44.444	0	4.9	0.17	47.12	0.59	0.04	0.28	0.06	6.89	13.76	27.88	90.91	-12.82	0	0.01	0.94	0.07	0.31	6.89	1.32	24.07	59.72	0	13.76	24.6	0.64	0	48.4	97.92	1.37	0.08	0.03	1.65	0	0	0	8.31	72.71	1.97	68.99	24.91	858.42	625.68	991.43	767.94	916.42	662.94	936.25	647.85
44.477
44.511
44.544
44.577
44.611
44.644
44.677
44.711
44.744
44.778
44.811
44.844
44.878
44.911
44.944
44.978
45.011
45.044
45.078
45.111
45.145
45.178
45.211
45.245
45.278
45.311
45.345
45.378
45.412
45.445
45.478
45.512
45.545
45.578
45.612
45.645
45.678
45.712
45.745
45.779
45.812
45.845
45.879
45.912
45.945
45.979
46.012
46.045
46.079	0	0.68	0.2	0.72	3.47	0.03	0.1	0.38	0.52	0.04	93.05	97.31	0	64.61	0.52	43.04	0.04	0.04	0.51	0	0.04	0.06	0	6.82	7.83	0	0.01	9.32	94.95	2.55	0.02	0.03	0.33	10.85	0	0	5.05	18.99	-0.63	53.22	83.95	927.28	616.61	1062.66	760.78	952.35	652.55	1035.87	644.11
46.112	0	0.59	0.15	0.58	2.63	0.03	0.15	0.32	0.86	0.08	94.74	93.83	0	66.91	0.86	37.36	0.08	0.09	0.63	0	0.07	0.1	0.09	12.19	6.37	0	0.01	2.16	89.84	3.78	0.03	0	0.6	6.9	0	0	5.42	18.48	2.91	52.35	81.13	925.98	613.11	1066.91	764.81	957.38	646.85	1038.49	644.86
46.146	0	0.7	0.14	0.64	2.63	0.03	0.12	0.28	1.12	0.06	94.74	94.75	0	73.28	1.12	33.22	0.05	0.14	0.55	0	0.06	0.16	0.32	7.97	3.5	0	0.01	1.05	96.11	4.72	0.05	0.01	0.5	5.23	0	0	5.89	16.96	1.8	53.16	89.26	925.86	609.7	1074.37	768.08	956.4	648.11	1045.41	641.48
46.179	0	0.73	0.15	0.61	2.28	0.03	0.12	0.23	1.05	0.09	95.44	92.76	0	63.54	1.05	28.99	0.04	0.21	0.6	0	0.09	0.22	0.85	6.19	1.98	0	0.01	0.71	96.09	4.52	0.04	0.01	0.65	5.03	0	0	0.59	19.22	2.8	51.29	85.14	926.22	607.99	1075.73	766.55	960.03	645.39	1044.93	639
46.212	0	0.75	0.13	0.6	2.06	0.03	0.1	0.2	0.91	0.14	95.87	91.21	0	41.4	0.85	26.32	0.03	0.27	0.65	0	0.14	0.25	0.15	3.6	1.27	0	0.01	0.25	96.13	3.74	0.04	0	0.91	3.37	0	0	1.08	23.74	3.42	50.99	85.51	926.72	605.13	1082.38	770.41	963.99	643.91	1049.27	637.61
46.246	0	0.8	0.12	0.61	1.87	0.03	0.1	0.17	1.08	0.14	96.27	89.42	0	69.26	0.76	23.15	0.03	0.24	0.7	0	0.14	0.2	0	2.96	1.28	0	0.01	0.2	96.75	2.91	0.04	0.01	1.08	1.96	0	0	2.23	17.94	3.03	51.5	90.61	928.98	605.93	1084.68	772.12	963.29	643.53	1053.83	639.88
46.279	0	0.8	0.12	0.6	1.79	0.03	0.1	0.16	1.53	0.15	96.41	88.93	0	63.15	0.76	22.35	0.02	0.21	1.01	0	0.15	0.11	0	1.88	1.16	0	0.01	0.23	96.91	2.23	0.04	0	1.53	1.63	0	0	1.65	19.31	4.74	50.65	86.96	928.43	604.98	1084.87	771.96	966.1	641.96	1053.03	639.69
46.312	0	0.78	0.11	0.59	1.84	0.03	0.09	0.17	1.18	0.1	96.31	90.17	0	73.49	0.89	23.36	0.02	0.23	1.46	0	0.1	0.05	0	1.18	1.05	0	0.01	0.28	97.54	1.94	0.05	0	2.24	1.56	0	0	1.64	16.9	4.72	50.66	87	928.97	604.64	1084.87	771.4	966.25	640.92	1053.24	639.54
46.346	0	0.77	0.1	0.57	1.73	0.04	0.09	0.16	0.97	0.1	96.54	89.14	0	80.33	1.1	21.99	0.02	0.31	2.78	0.01	0.1	0.04	0	0.97	0.88	0	0.02	0.44	97.54	1.57	0.05	0.01	3.13	0.99	0	0	3.3	14.97	4.71	50.92	87.94	929.42	604.76	1083.88	770.94	965.47	639.68	1053.41	640.64
46.379	0	0.76	0.09	0.55	1.7	0.05	0.09	0.16	0.98	0.12	96.6	89.39	0	62.71	1	22.18	0.02	0.34	4.77	0.01	0.12	0.04	0	0.98	0.75	0	0.02	0.68	97.68	1.44	0.05	0.01	3.89	0.58	0	0	5.53	19.4	1.94	50.74	88.08	930.86	607.03	1082.35	770.29	963.53	643.53	1051.56	640.77
46.413	0	0.72	0.07	0.54	1.74	0.08	0.09	0.17	0.9	0.19	96.52	91.04	3.35	71.6	1	23.83	0.02	0.34	10.86	0.02	0.19	0.09	0	0.9	0.67	0	0.02	0.64	98.36	1.48	0.05	0.02	5.23	0	0	0	5.04	17.38	1.6	50.76	88.43	929.99	607.87	1080.6	769.46	961.8	645.17	1050.11	640.55
46.446	0	0.66	0.06	0.52	1.83	0.09	0.08	0.19	0.79	0.14	96.33	92.68	4.36	71.91	1.06	26.45	0.02	0.3	10.39	0.02	0.14	0.09	0	0.79	0.65	0	0.03	0.56	98.48	1.45	0.03	0.01	6.31	0	0	0	4.79	17.3	2.7	50.5	86.75	929.02	607.59	1079.5	769.01	962.33	644.36	1049	640.74
46.479	0	0.62	0.06	0.52	2.03	0.08	0.08	0.21	0.79	0.1	95.94	94.28	3.5	61.74	1.32	29.52	0.02	0.26	7.63	0.02	0.1	0.16	0	0.79	0.79	0	0.03	0.39	98.69	1.49	0.03	0	6.64	0	0	0	6.15	19.61	2.07	50.64	87.89	928.3	607.31	1079	769.26	960.79	644.58	1048.59	640.58
46.513	0	0.57	0.05	0.52	2.39	0.07	0.07	0.26	0.78	0.09	95.23	96.1	3.23	62.86	1.51	34.44	0.02	0.29	6.39	0.02	0.09	0.2	0	0.78	0.73	0	0.04	0.29	98.79	1.39	0.03	0	6.88	0	0	0	7.67	19.37	2.09	51.07	89.13	926.69	606.52	1077.71	769.2	958.73	643.88	1047.79	640.47
46.546	0	0.53	0.04	0.52	2.77	0.06	0.06	0.32	0.74	0.05	94.46	97.28	2.19	58.37	1.44	38.87	0.01	0.37	3.68	0.02	0.05	0.15	0	0.74	0.62	0	0.04	0.27	98.97	1.46	0.02	0	6.91	0	0	0	5.96	20.31	1.45	50.68	87.52	925.06	606.52	1076.15	769.28	957.49	643.59	1044.93	639.7
46.579	0	0.54	0.04	0.52	2.68	0.06	0.06	0.3	0.66	0.04	94.65	97.14	1.73	57.93	1.1	38.09	0.01	0.35	2.31	0.02	0.04	0.13	0	0.66	0.47	0	0.04	0.23	99.11	1.48	0.02	0	6.88	0	0	0	5.52	20.4	1.69	50.51	86.83	922.79	605.97	1074.67	769.61	956.12	642.99	1042.87	639.31
46.613	0	0.51	0.04	0.48	2.27	0.08	0.06	0.27	0.43	0.05	95.45	96.71	5.05	61.46	0.89	36	0.01	0.3	2.79	0.01	0.05	0.11	0	0.43	0.38	0	0.03	0.28	99.39	1.3	0.02	0	9.71	0	0	0	8.72	19.67	2.96	51.19	89.61	920.56	604.54	1073.06	768.66	953.75	642.59	1043.3	639.32
46.646	0	0.48	0.03	0.47	2.47	0.09	0.05	0.31	0.42	0.05	95.06	97.36	5.49	47.45	1.02	38.78	0.01	0.28	2.99	0.02	0.05	0.12	0	0.42	0.34	0	0.03	0.3	99.43	1.25	0.02	0	10.07	0	0	0	8.61	22.51	2.58	50.77	86.27	918.43	603.46	1072.28	769.63	953.71	641.74	1039.9	638.07
46.679	0	0.44	0.03	0.44	2.33	0.12	0.05	0.32	0.36	0.07	95.33	97.51	8.25	52.19	0.97	39.54	0.01	0.26	3.38	0.01	0.07	0.11	0	0.33	0.3	0	0.03	0.36	99.44	1.08	0.02	0	12.49	0	0	0	8.79	21.56	1.73	50.82	87.18	917.26	603.06	1071.6	770.1	951.72	641.43	1038.82	637.56
46.713	0	0.39	0.02	0.38	2.03	0.19	0.04	0.31	0.43	0.08	95.94	97.45	12.89	59.47	0.99	39.1	0.01	0.29	4.41	0.01	0.08	0.14	0	0.29	0.31	0	0.03	0.43	99.57	0.87	0.01	0	16.47	0	0	0	8.29	20.08	3.42	50.75	87.1	916.33	603.35	1070.82	770.37	952.04	640.75	1039.12	638.95
46.746	0	0.4	0.02	0.38	1.89	0.2	0.04	0.28	0.57	0.09	96.21	97.04	13	57.53	0.91	37.21	0.01	0.28	4.36	0.01	0.09	0.13	0	0.31	0.28	0	0.03	0.57	99.57	0.83	0.01	0	16.61	0	0	0	8.45	20.48	4.18	50.68	85.8	915.09	602.88	1070.65	770.6	952.51	641.2	1038.27	638.49
46.78	0	0.38	0.02	0.36	1.75	0.26	0.04	0.28	1.01	0.08	96.51	96.98	15.43	61.34	0.9	36.89	0.01	0.27	4.86	0.01	0.08	0.09	0	0.3	0.29	0	0.03	1.01	99.63	0.75	0.01	0	18.79	0	0	0	5.48	19.69	2.81	50.55	87.01	913.41	601.58	1069.49	769.58	949.53	639.53	1036.47	636.1
46.813	0	0.42	0.02	0.37	1.62	0.21	0.05	0.24	1.53	0.08	96.75	96	13.54	58.48	1.04	33.28	0.01	0.23	4.07	0.01	0.08	0.08	0	0.35	0.38	0	0.02	1.53	99.61	0.65	0.01	0.01	17.48	0	0	0	6.98	20.29	3.21	50.84	88.64	911.65	600.78	1069.01	770.22	947.93	639.36	1036.51	636.18
46.846	0	0.46	0.02	0.38	1.57	0.2	0.05	0.22	4.19	0.08	96.87	95.38	12.24	59.08	1.4	31.44	0.01	0.2	3.73	0.02	0.08	0.04	0	0.36	0.59	0	0.03	4.19	99.57	0.6	0.01	0	17.04	0	0	0	4.56	20.16	5.61	50.53	88.93	910.58	599.23	1070.29	769.4	949.65	638.45	1038.52	635.2
46.88	0	0.51	0.03	0.42	1.9	0.13	0.05	0.25	7.17	0.08	96.2	96.16	7.54	55.41	1.65	33.87	0.01	0.22	2.58	0.02	0.08	0.03	0	0.43	0.89	0	0.02	7.17	99.53	0.61	0.01	0	13.79	0	0	0	4.52	20.91	4.82	50.23	85.16	909.92	598.36	1070.54	770.25	950.67	637.9	1035.73	633.59
46.913	0	0.55	0.04	0.44	1.74	0.11	0.06	0.21	5.26	0.08	96.52	94.87	6.19	40.18	1.57	30.12	0.01	0.2	1.44	0.01	0.08	0.04	0	0.51	1.14	0	0.02	5.26	99.52	0.61	0.01	0.01	12.65	0	0	0	6.41	23.99	5.76	50.75	85.35	909.16	595.35	1074.36	771.81	952.95	637.4	1038.11	631.62
46.946	0	0.6	0.05	0.48	1.76	0.08	0.07	0.19	2.48	0.08	96.48	93.85	3.58	44.29	1.65	27.87	0.01	0.2	0.76	0.01	0.08	0.02	0	0.56	1.47	0	0.01	2.48	99.38	0.5	0.01	0.02	10	0	0	0	8.45	23.15	6.32	52.42	90.51	910.42	591.26	1080.2	771.66	954.59	636.29	1044.79	628.73
46.98	0	0.68	0.07	0.53	1.68	0.05	0.08	0.16	1.64	0.09	96.63	91.79	0.85	62.31	1.36	24.1	0.01	0.17	0.33	0.01	0.09	0.03	0	0.57	1.64	0	0.01	0.71	99.28	0.37	0.01	0.01	7.22	0.63	0	0	10.07	19.49	7.32	54.17	94.91	914.44	588.18	1086.97	771.85	958.51	633.06	1053.3	628.22
47.013	0	0.69	0.07	0.55	1.82	0.05	0.08	0.17	1.14	0.07	96.37	92.48	0	80.29	1.27	25.31	0.01	0.2	0.16	0.01	0.07	0.02	0	0.47	1.14	0	0.01	0.13	99.25	0.37	0.01	0.01	6.04	1.14	0	0	12.23	14.98	8.49	56.5	99.73	917.35	586.32	1091.24	771.76	960.63	630.39	1060.35	629.26
47.046	0	0.75	0.09	0.56	1.7	0.04	0.08	0.15	0.91	0.07	96.6	90.51	0	90.67	1.12	22.34	0.02	0.2	0.11	0.01	0.07	0.01	0	0.47	0.91	0	0	0.18	99.06	0.36	0.01	0.01	4.87	1.21	0	0	12.92	10.63	6.3	56.9	100.52	925.67	586.26	1099.23	772.8	966.51	630.14	1067.01	628.22
47.08	0	0.74	0.09	0.56	1.79	0.04	0.08	0.16	0.66	0.06	96.43	90.9	0	91	0.98	23.5	0.02	0.23	0.1	0.01	0.06	0.01	0	0.44	0.66	0	0	0.29	98.47	0.27	0.02	0.02	4.03	1.37	0	0	13.31	10.43	6.73	56.9	104.16	934.2	586.49	1106.19	770.97	972.93	629.26	1077.09	629.48
47.113	0	0.74	0.08	0.56	1.83	0.04	0.08	0.16	0.67	0.04	96.34	91.34	0	97.4	0.98	24.26	0.02	0.25	0.16	0.01	0.04	0	0	0.36	0.54	0	0	0.67	98.38	0.27	0.03	0.01	4.08	0.66	0	0	9.92	3.88	6.52	55.94	101.35	943.98	586.97	1113.64	769.91	982.5	625.93	1083.79	629.41
47.147	0	0.78	0.09	0.55	1.77	0.04	0.08	0.15	3.16	0.03	96.45	90.14	0	97.07	0.85	23.33	0.02	0.23	0.37	0.01	0.03	0	0	0.36	0.35	0	0	3.16	97.54	0.24	0.04	0.05	3.41	0.38	0	0	8.89	4.5	7.62	55.29	103.86	952.78	586.76	1122.25	768.08	990.98	625.7	1094.75	629.8
47.18	0	0.75	0.08	0.54	1.84	0.03	0.08	0.16	2.93	0.04	96.31	90.61	0	98.67	0.8	24.71	0.03	0.2	0.46	0.01	0.04	0	0	0.42	0.29	0	0	2.93	96.83	0.28	0.05	1.24	3.11	0.04	0	0	11.67	0.48	8.04	54.94	102.57	966.03	588.75	1133.19	769.22	1004	625.31	1106.27	633.17
47.213	0	0.67	0.07	0.53	2.09	0.04	0.07	0.2	1.5	0.05	95.82	93.17	0	97.12	0.66	29.24	0.02	0.25	0.91	0.01	0.05	0.01	0	0.35	0.16	0	0	1.5	96.61	0.38	0.05	4.62	3.55	0	0	0	11.1	4.42	10.8	55.33	105.96	970.45	587.51	1139.9	769.25	1010.66	622.52	1115.8	635.68
47.247	0	0.61	0.07	0.52	2.41	0.04	0.07	0.24	1.14	0.09	95.18	94.47	0	98.51	0.83	33.59	0.02	0.32	1.2	0.01	0.09	0.08	0	0.35	0.15	0	0	1.14	95.07	0.48	0.08	5.45	2.89	0	0	0	15.55	1.03	11.21	56.06	105.8	983.13	583.62	1151.5	765.24	1023.21	618.49	1128	633.1
47.28	0	0.51	0.05	0.51	3.4	0.03	0.06	0.38	0.41	0.08	93.2	97.45	0	93.5	0.93	44.05	0.02	0.39	1.01	0.01	0.08	0.11	0	0.41	0.21	0	0	0.3	94.62	0.7	0.08	0.74	2.58	0	0	0	14.48	-8.67	4.58	57.72	108.84	994.5	586.08	1164.34	767.82	1028.43	620.24	1136.03	636.6
47.313	0	0.43	0.04	0.49	4.2	0.03	0.05	0.52	0.49	0.29	91.59	98.4	0	70.73	0.87	51.71	0.03	0.49	1.19	0.02	0.29	0.16	0	0.49	0.29	0	0	0.32	92.88	0.93	0.11	0.2	2.56	0	0	0	8.65	-17.59	7.2	59.25	106.81	1003.4	585.87	1173.42	767.47	1040.67	617.59	1146.13	634.55
47.347	0	0.34	0.03	0.52	6.08	0.03	0.04	0.91	0.63	0.56	87.84	99.3	0	84.51	1.15	64.01	0.04	0.68	1.26	0.03	1.16	1.07	0	0.56	0.63	0	0	0.31	91.01	1.46	0.17	0.15	2.17	0	0	0	24.67	-13.52	12.28	61.76	120.61	1008.65	578.93	1180.56	763.81	1046.35	609.99	1163.48	638.74
47.38
47.414
47.447
47.48
47.514
47.547
47.58	1	0.12	0.12	0.04	0.26	0.05	0.76	0.12	10.63	0.49	98.48	1.11	0	37.62	10.63	7.35	0.01	0.13	7.26	0.13	0.49	4.91	0	26.55	4.61	0.01	0.07	0.18	11.54	0.35	0	0.15	3.7	0	0		21.82	-24.53	20.51	52.23	76.15	1098.84	626.57	1239.14	773.12	1146.6	645.57	1214.01	680.99
47.614	1	0.11	0.1	0.05	0.37	0.04	1.04	0.19	8.63	0.89	97.93	4.37	0	6.45	8.63	20.01	0	0.19	6.42	0.05	0.89	3.72	0	34.93	10.87	0.02	0.03	0.23	9.46	0.75	0	0	1.79	0	0		10.41	-35.37	19.81	52.59	82.52	1098.16	622.99	1245.55	772.95	1148.47	638.99	1221.26	677.86
47.647	1	0.16	0.09	0.08	0.59	0.04	0.38	0.22	5.68	0.6	98.83	4.41	0	14.68	4.88	25.01	0	0.23	5.68	0.04	0.6	3.01	0	22.83	4.63	0.02	0.01	0.07	30.04	2.75	0	0	1.94	0	0		9.93	-30.8	20.59	51.38	77.41	1104.27	625.29	1255.31	780.74	1157.76	643.44	1226.15	679.7
47.68	1	0.2	0.1	0.1	0.56	0.04	0.27	0.18	4.25	0.71	98.88	5.18	0	2.59	3.37	21.28	0.01	0.17	4.25	0.05	0.71	3.86	0	17.26	3.5	0.05	0.01	0.04	35.88	3.38	0	0.02	1.31	0	0		10.62	-40.13	15.51	51.48	80.78	1106.42	627.72	1259.89	786.5	1156.91	647.08	1230.5	680.41
47.714	1	0.28	0.1	0.19	0.75	0.03	0.19	0.19	3.54	1.67	98.5	14.61	0	0.43	3.33	22.57	0.01	0.24	3.54	0.1	1.67	7.31	0	11.59	2.78	0.16	0.01	0.02	48.8	3.99	0	0.05	1.27	0	0		10.75	-49.17	18.6	52.08	70.01	1106.3	628.95	1265.61	791.93	1168.47	647.27	1228.03	684.07
47.747	1	0.3	0.1	0.32	0.71	0.03	0.16	0.2	3.6	2.95	98.59	11.64	0	0.18	3.6	22.59	0.03	0.3	2.7	0.14	2.95	19.08	0	8.6	2.27	0.53	0.01	0	45.51	4.55	0	0.04	0.82	0	0		9.48	-53.65	17.17	52.36	60.33	1109.1	631.21	1269.02	796.82	1173.9	651.58	1225.71	682.5
47.781	1	0.45	0.1	2.36	0.78	0.03	0.12	0.24	3.64	5.75	95.28	18.69	0	0.19	3.64	26.01	0.06	0.43	1.64	0.22	9.36	50.61	0	5.75	1.68	0.91	0.01	0	49.03	5.64	0	0.05	0.51	0	0		10.48	-53.22	14.03	52.74	54.4	1115.36	637.65	1264.49	794.76	1173.49	659.2	1222.18	683.45
47.814	1	0.44	0.11	1.19	0.64	0.03	0.12	0.19	2.99	3.73	97.63	10.23	0	0.34	2.99	20.51	0.13	0.51	1.21	0.26	5.5	42.75	0	3.73	1.11	1.07	0.01	0	45.8	6.18	0	0.02	0.45	0	0		11.68	-50.44	10.64	53.63	57.1	1117.88	640.44	1261.07	792.88	1168.74	663.01	1221.98	683.66
47.847	1	0.46	0.12	1.13	0.56	0.03	0.12	0.19	2.7	3.56	97.74	6.73	0	0.07	2.7	18.05	0.19	0.77	1.35	0.43	4.33	45.13	0	3.56	0.91	1.91	0	0.01	42.57	8.57	0	0.01	0.45	0	0		9.1	-58.45	24.69	51.72	42.44	1125.39	640.36	1269.36	788.48	1192.72	658.98	1225.63	685.78
47.881	1	0.39	0.12	0.48	0.55	0.03	0.12	0.19	2.33	2.55	98.9	5.6	0	0.06	2.33	17.13	0.28	1.1	1.17	0.92	2.55	30.8	0	3.29	0.54	2.83	0	0.01	41.04	8.91	0	0.02	0.4	0	0		7.87	-58.74	21.5	50.92	39.57	1128.7	643.53	1266.01	787.52	1190.79	663.53	1224.85	683.67
47.914	1	0.36	0.14	0.26	0.46	0.03	0.13	0.15	2.41	2.51	99.07	3.35	0	0.14	2.51	11.99	0.31	1.29	1.09	0.98	1.48	20.41	0	2.41	0.37	3	0.01	0.03	39.49	7.44	0	0.08	0.35	0	0		3.63	-54.82	23.63	49.61	40.57	1132.53	642.63	1265.82	783.09	1192.06	662.97	1229.36	678.93
47.947	1	0.47	0.15	0.44	0.43	0.03	0.14	0.15	1.94	2.43	99.06	2.78	0	0.03	2.43	9.05	0.34	2.16	2.83	1.72	2.15	30.18	0	1.94	0.37	4.13	0.01	0.08	40.04	11	0	0.02	0.38	0	0		11.91	-62.89	25.69	50.79	36.75	1134.73	643.5	1269.02	782.21	1199.94	662.17	1227.94	685.98
47.981	1	0.49	0.16	0.45	0.4	0.03	0.14	0.17	1.55	2.2	99.02	2.17	0	0.02	2.2	7.49	0.4	2.3	2.49	2.21	1.87	32.14	0	1.55	0.28	4.79	0.01	0.09	38.44	15.07	0	0.09	0.39	0	0		9.37	-64.1	29.19	49.04	32.12	1138	643.37	1266.8	776.36	1203.02	662.51	1228.53	682.03
48.014	1	0.57	0.16	0.67	0.36	0.03	0.14	0.17	1.33	1.79	98.66	1.56	0	0.02	1.79	5.58	0.46	2.32	3.54	2.13	1.31	41.88	0	1.33	0.29	4.98	0.02	0.17	36.18	16.74	0.01	0.05	0.4	0	0		8.17	-65.02	24.67	49.7	34.35	1137.97	646.62	1265.42	777.98	1200.1	664.45	1228	684.48
48.047	1	0.81	0.17	2.37	0.32	0.04	0.14	0.18	1.24	1.68	95.25	1.55	0	0.02	1.68	4.41	0.51	2.14	7.21	2.57	2.35	67.64	0	1.24	0.31	6.4	0.02	0.11	34.44	19.64	0.01	0.12	0.4	0	0		7.92	-65.99	26.33	49.18	32.37	1138.44	645.09	1267.85	778.34	1203.04	663.46	1228.73	683.17
48.081	1	0.81	0.17	1.65	0.37	0.04	0.14	0.23	0.74	1.75	96.7	2.35	0	0.03	1.75	4.48	0.8	1.63	6.05	3.4	2.2	56.04	0	0.74	0.36	12.96	0.02	0.04	40.9	26.29	0.01	0.02	0.33	0	0		2.79	-61.99	33.5	46.41	27.11	1140.29	647.12	1264.86	776.16	1204.45	666.66	1227.74	680.54
48.114	1	0.71	0.17	1.25	0.35	0.03	0.14	0.27	0.73	1.28	97.5	1.8	0	0.01	1.28	4.69	0.82	2.07	5.58	2.23	1.85	52.47	0	0.73	0.44	13.06	0.02	0.07	38.02	30.35	0.01	0.07	0.35	0	0		12.99	-69.6	26.03	51.95	33.74	1138.7	646.31	1266.41	775.71	1204.15	662.96	1227.06	687.73
48.148	1	0.63	0.18	0.76	0.34	0.03	0.15	0.39	0.71	1.93	98.48	1.59	0	0.01	1.31	3.69	1.93	1.9	5.8	2.37	1.93	43.34	0	0.4	0.71	29.77	0.02	0.11	36.22	40.24	0.02	0.09	0.29	0	0		8.73	-67.73	29.25	49.88	30.15	1138.98	646.73	1266.96	777.52	1205.31	665	1227.87	685.01
48.181	1	0.75	0.18	0.95	0.33	0.03	0.15	0.54	0.77	2.6	98.1	1.44	0	0.01	1.24	3.68	2.6	1.62	5.97	5.42	1.96	48.62	0.04	0.27	0.77	38.64	0.02	0.08	34.82	48.24	0.04	0.07	0.3	0	0		6.92	-68.13	28.03	48.66	29.25	1139.24	646.68	1266.63	777.51	1204.87	665.41	1228.15	683.12
48.214	1	0.95	0.19	1.6	0.34	0.04	0.15	0.51	0.52	3.1	96.81	1.98	0	0.03	1.3	3.72	3.1	0.99	6.87	7.31	2.63	56.63	0	0.25	0.52	43.46	0.01	0.06	37.9	47.56	0.03	0.06	0.33	0	0		6.21	-63.24	25.02	48.89	34.74	1139.78	648.65	1264.76	777.96	1199.96	666.66	1229.76	684.54
48.248	1	0.87	0.19	1.28	0.3	0.04	0.16	0.62	0.46	4.17	97.44	1.34	0	0.01	1.14	3.23	4.17	0.73	7.64	7.75	2.6	56.04	0	0.15	0.46	43.36	0.01	0.02	32.18	53.02	0.06	0.07	0.33	0	0		5.85	-67.13	30.25	46.45	28.56	1139.92	648.42	1264.47	776.3	1204.91	667.71	1228.78	683.39
48.281	1	0.95	0.19	1.12	0.3	0.04	0.16	0.62	0.36	4.33	97.75	1.24	0	0.04	1.16	3.49	4.33	0.58	7.95	11.58	2.41	54.59	0	0.14	0.36	43.99	0.01	0.01	30.8	53.03	0.06	0.02	0.36	0	0		9.06	-60.58	23.52	50.5	41.29	1139.5	646.6	1265.66	775.44	1197.92	662.39	1231.29	686.71
48.314	1	0.73	0.19	0.61	0.31	0.04	0.16	0.71	0.48	4.22	98.55	1.34	0	0.03	1.41	3.88	4.22	0.41	7.44	9.02	1.96	41.83	0	0.13	0.33	47.38	0.02	0.02	32.42	55.78	0.07	0.02	0.48	0	0		8.09	-62.37	19.78	48.5	40.01	1140.2	645.78	1266.08	776.13	1196.72	662.65	1230.85	683.54
48.348	1	0.55	0.18	0.28	0.35	0.04	0.16	0.66	0.6	4.19	98.68	1.52	0	0.11	1.92	4.12	4.19	0.36	5.83	6.01	1.1	25.35	0	0.12	0.48	57.31	0.03	0.04	35.63	53.33	0.1	0.02	0.6	0	0		4.23	-55.92	16.5	48.59	46.52	1138.44	645.11	1265.62	777.66	1189.77	662.17	1231.99	681.71
48.381	1	0.54	0.18	0.29	0.37	0.04	0.16	0.54	0.69	4.08	98.91	1.87	0	0.71	2.65	4.8	4.08	0.22	6.73	6.57	1.89	24.13	0	0.17	0.5	58.63	0.03	0.11	37.34	46.97	0.09	0.07	0.69	0	0		8.53	-46.73	16.6	50.46	61.18	1135.59	641.03	1264.75	773.34	1182.52	655.93	1236.42	684.88
48.415	1	0.73	0.18	2.21	0.3	0.05	0.14	0.64	1	4.73	95.58	4.56	0	7.15	2.86	5.38	4.73	0.13	12.52	10.02	16.67	49.58	0	0.25	0.56	63.61	0.03	0.08	38.81	50.69	0.09	3.1	1	0	0		8.39	-34.82	14.6	50.76	68.74	1129.07	635.62	1262.76	773.66	1172.56	652.38	1234.81	681.54
48.448	1	0.99	0.17	7.82	0.3	0.11	0.14	0.44	1.37	5.79	84.37	13.97	0	60.77	3.32	6.03	5.79	0.09	24.43	14.1	26.72	62.59	0	0.39	1.04	50.93	0.03	0.15	43.99	40.42	0.08	11.54	1.37	0	0		15.47	-19.81	17.04	50.89	71.19	1120.91	629	1256.38	771.93	1164.47	648.97	1230.07	676.64
48.481	1	0.7	0.14	26.92	0.27	0.28	0.11	0.47	1.71	5.32	48.08	45.34	0	94.84	4.73	12.32	5.32	0.1	40.25	14.6	47.51	71.76	0	0.62	1.71	39.27	0.04	0.2	43.5	34.14	0.07	39.6	1.71	0	0		10.34	-7.44	12.9	52.91	85.75	1100.24	619.75	1241.02	768.05	1137.35	641.38	1218.93	667.8
48.515	1	0.65	0.11	8.38	0.53	0.39	0.13	0.53	2.32	6.53	83.23	65.92	0	98.06	6.53	20.06	5.65	0.08	44.54	17.22	40.35	42.91	0	0.95	1.95	32.83	0.03	0.14	57	27.69	0.06	8.08	2.32	0	0		9.38	-2.39	9.25	53.65	95.15	1081.55	616.4	1223.54	767.23	1111.85	641.43	1205	660.84
48.548	1	0.43	0.08	0.29	1.18	0.26	0.17	0.66	2.88	6.29	97.65	49.84	5.02	96.95	6.29	29.05	4.71	0.07	36.43	9.97	6.7	8.35	0	1.37	1.82	19.98	0.04	0.25	56.83	24.16	0.06	0.38	2.88	0	0		16.03	-4.71	4.53	55.57	103.56	1058.67	608	1201.1	761.19	1080.99	639.25	1184.15	648.37
48.581	1	0.31	0.08	0.13	1.06	0.09	0.12	0.58	2.98	3.48	97.87	29.11	0.73	98.66	3.4	29.4	3.48	0.06	16.68	4.53	0.77	0.78	0	1.26	1.16	8.2	0.03	0.08	52.85	23.47	0.05	0.03	2.98	0	0		10.76	-0.49	3.33	54.83	100.61	1044.34	607.57	1187.1	760.85	1067.26	639.11	1167.67	645.42
48.615	1	0.2	0.05	0.12	1.59	0.06	0.07	0.87	1.95	1.97	96.82	57.35	0.26	98.23	1.95	45.72	1.97	0.09	10.01	2.7	0.13	0.11	0	1.38	0.55	2.8	0.02	0.03	51.29	18.48	0.04	0.01	3.8	0	0		5.48	1.91	2.65	54.39	95.71	1022.8	606.15	1168.79	763.3	1049.14	639.09	1144.83	640.95
48.648	1	0.16	0.04	0.11	1.84	0.05	0.06	1.23	1.33	1.33	96.32	65.8	0	96.92	1.26	52.41	1.33	0.1	6.93	1.33	0.05	0.05	0	1.23	0.22	1.54	0.01	0.03	49.07	20.9	0.03	0	3.6	0	0		2.68	4.75	0.8	54.05	101.18	1013.39	607.55	1158.26	762.14	1035.1	640.72	1136.28	641.39
48.681	1	0.12	0.03	0.1	2.49	0.05	0.05	1.64	1.3	0.79	95.03	79.53	0	96.7	1.02	64.1	0.79	0.2	5.16	0.27	0.05	0.03	0.18	1.3	0.13	0.62	0.01	0.04	46.12	16.4	0.02	0	3.74	0	0		6.97	5.11	1.42	53.79	100.15	998.82	607.04	1143.71	762.8	1021.55	640.54	1121.69	641.86
48.715	1	0.08	0.02	0.08	3.35	0.05	0.04	2.35	2.42	0.28	93.3	88.13	0	91.21	0.71	77.45	0.28	0.5	4.17	0.04	0.04	0.02	0	2.42	0.09	0.18	0.01	0.21	40.83	11.89	0.02	0	4.34	0	0		4.5	10.3	0.12	53.73	94.95	993.46	608.06	1137.08	762	1017.28	643.06	1112.17	639.73
48.748	1	0.07	0.02	0.07	3.67	0.05	0.03	2.82	2.69	0.17	92.66	88.69	0	89.39	0.51	82.53	0.17	0.89	3.66	0.01	0.05	0.03	0	2.69	0.08	0.13	0.01	1.59	36.43	11.15	0.02	0.01	4.11	0	0		5.71	11.35	0.23	54.01	95.7	985.83	608.39	1128.21	760.67	1008.76	643.93	1104.38	639.86
48.782	1	0.08	0.02	0.07	4.54	0.05	0.04	3.14	4.35	0.06	90.93	92.91	0	84.2	0.38	88.6	0.06	1.58	2.57	0	0.04	0.01	0	5.65	0.11	0.04	0.01	17.34	36.74	7.13	0.01	0	4.35	0	0		6.62	13.63	-0.33	54.54	94.16	983.84	609.2	1124.8	760.65	1006.45	644.12	1100.54	640.51
48.815	1	0.07	0.01	0.07	5.28	0.04	0.04	3.78	3.88	0.05	89.44	93.67	0	85.56	0.39	92.58	0.03	3.09	1.71	0	0.05	0.02	0	7.88	0.11	0.02	0	10.37	34.29	6.29	0.01	0	3.88	0	0		7.43	13.1	-0.44	54.68	92.26	979.54	610.13	1118.46	759.19	1002.04	645.46	1094.18	640.59
48.848	1	0.07	0.01	0.07	6.68	0.04	0.03	5.12	3.29	0.05	86.65	95.1	0	85.96	0.57	96.18	0.03	5.82	1.47	0	0.05	0.03	0	6.47	0.14	0.02	0	6.56	34.07	7.38	0.01	0	3.29	0	0		6.17	12.94	0	54.89	90.76	978.3	611.17	1113.73	755.82	1000.14	645.74	1090.76	640.69
48.882	1	0.06	0.01	0.06	6.66	0.03	0.03	6.1	2.56	0.05	86.69	94.37	0	89.13	0.72	97.72	0.01	5.42	0.96	0	0.05	0.03	0	6.56	0.19	0	0	2.88	30.69	10.54	0.01	0.01	2.56	0	0		6.68	11.48	-0.63	54.86	90.63	975.69	612.81	1107.98	754.78	995.52	645.79	1086.08	642.15
48.915	1	0.05	0.01	0.05	6.06	0.03	0.03	6.3	2.26	0.05	87.4	92.41	0	87.89	0.59	98.43	0.01	4.51	0.89	0	0.05	0.05	0	6.12	0.19	0	0	1.13	26.01	11.68	0.01	0.01	2.26	0	0		3.22	12.09	1.07	54.9	89.69	974.19	614.32	1102.2	750.63	993.54	644.89	1083.21	643.48
48.948	1	0.05	0.01	0.05	5.62	0.03	0.03	7.45	1.85	0.06	85.11	89.62	0	88.25	0.55	98.57	0	4.3	1.01	0	0.06	0.03	0	3.75	0.12	0	0	0.96	21.59	16.11	0.01	0.01	1.85	0	0		-0.07	11.92	0.83	54.8	89.91	972.03	615.4	1096.99	747.98	989.57	643.63	1079.48	644.55
48.982	1	0.04	0.02	0.04	4.87	0.03	0.03	10.12	1	0.06	79.76	84.99	0	87.24	0.54	98.12	0	2.58	0.92	0	0.06	0.04	0	1.78	0.08	0	0	0.72	16.79	26.34	0.01	0	1	0	0		-4.08	12.39	0.15	54.29	89.27	970.12	615.36	1094.6	746.47	987.27	643.08	1076.54	643.84
49.015	1	0.04	0.02	0.04	4.53	0.03	0.03	9.83	1.06	0.07	80.34	83.7	0	80.47	0.49	97.2	0	1.64	1.06	0	0.07	0.09	0	1.75	0.07	0	0.01	1	16.49	27.48	0.01	0	0.95	0	0		-3.34	14.92	0.37	53.8	84.38	970.29	617.05	1091.22	745.36	988.32	644.46	1072.69	643.52
49.048	1	0.03	0.02	0.03	3.83	0.03	0.03	9.97	0.87	0.05	80.07	74.09	0	80.35	0.47	95.9	0	1.14	0.87	0	0.05	0.09	0	1.58	0.05	0	0.01	1.45	10.51	29.67	0.01	0.01	0.71	0	0		-1.82	14.96	-1.04	53.77	85.78	967.06	616.76	1087.82	744.76	983.37	645.76	1069.08	642.21
49.082	1	0.03	0.02	0.03	3.35	0.03	0.03	8.95	0.69	0.03	82.09	67.1	0	78.23	0.42	93.1	0	0.53	0.69	0	0.03	0.13	0	1.4	0.06	0	0.01	1.98	9.1	30.29	0.01	0.01	0.43	0	0		-4.23	15.6	-0.44	53.17	82.5	964.51	616.01	1085.38	744.28	982.95	643.79	1065.41	641.52
49.115	1	0.04	0.02	0.03	2.99	0.03	0.03	8.48	0.56	0.02	83.04	60.84	0	82.45	0.31	90.23	0	0.28	0.56	0	0.02	0.17	0	1.32	0.06	0	0.01	2.21	8.58	32.08	0.01	0.01	0.39	0.01	0		-5.58	14.26	-0.36	53.11	83.53	961.13	615.58	1082	743.54	979.06	642.85	1062.58	641.35
49.149	1	0.04	0.02	0.03	2.33	0.03	0.04	6.48	0.46	0.02	87.04	44.61	0	80.12	0.23	83.26	0	0.24	0.46	0	0.02	0.2	0	2.21	0.08	0	0.02	2.81	7.38	32.21	0.01	0.01	0.28	0.05	0		-4.83	15.03	-1.8	53.28	84.53	958.28	614.22	1081.17	743.98	975.84	644.13	1060.19	638.58
49.182	1	0.04	0.02	0.03	2.27	0.03	0.04	7.93	0.46	0.02	84.15	43.03	0	83.43	0.24	82.23	0	0.22	0.46	0	0.02	0.17	0	2.3	0.1	0	0.02	3.03	7.61	38.45	0.01	0	0.24	0.05	0		-3.24	13.92	-0.47	53.54	86.57	954.91	613.11	1079.47	744.74	973.1	643	1059.59	639.06
49.215	1	0.04	0.02	0.03	2.28	0.03	0.04	8.38	0.46	0.03	83.24	43.47	0	86.83	0.23	82.6	0	0.16	0.46	0	0.03	0.24	0	2.47	0.14	0	0.01	1.85	7.46	39.61	0.01	0	0.21	0.03	0		-3.59	12.57	-0.04	53.59	86.93	952.03	612.18	1077.72	744.92	970.87	642.16	1057.73	638.53
49.249	1	0.04	0.02	0.03	2.51	0.03	0.03	12.83	0.44	0.04	74.34	49.21	0	84.14	0.2	85.78	0	0.13	0.44	0	0.04	0.28	0	2.06	0.15	0	0.01	1.74	7.17	47.9	0.01	0	0.14	0.04	0		-2.05	13.66	0.41	53.27	85.81	950.92	612.33	1076.65	745.19	970.67	642.68	1056.4	638.93
49.282	1	0.04	0.02	0.03	2.72	0.03	0.03	14.66	0.47	0.03	70.67	54.29	0	84.93	0.2	87.93	0	0.14	0.47	0	0.03	0.3	0	2.07	0.13	0	0.01	0.82	7.55	49.46	0.01	0	0.14	0.01	0		-1.24	13.35	-0.37	53.14	87.71	948.75	611.7	1075.6	746.09	967.57	642.44	1055.18	638.47
49.315	1	0.03	0.02	0.03	2.75	0.03	0.03	23.58	0.57	0.04	52.83	53.93	0	84.83	0.19	89.06	0	0.17	0.57	0	0.04	0.41	0	1.88	0.11	0	0.01	0.42	6.24	62.36	0.01	0.01	0.12	0.01	0		1.96	13.39	-0.14	52.37	83.77	947.76	612.43	1071.51	744.04	967.2	643.09	1050.86	638.89
49.349	1	0.03	0.02	0.03	3.08	0.03	0.03	36.24	0.73	0.05	38.76	59.25	0	84.78	0.21	93.18	0	0.3	0.73	0.01	0.05	0.39	0	2	0.1	0	0.01	0.41	4.81	72.75	0.01	0.02	0.12	0.01	0		0.18	13.41	-0.09	52.48	85.94	945.04	611.03	1069.43	742.71	963.73	641.81	1049.56	637.38
49.382	1	0.03	0.02	0.03	3.3	0.03	0.03	39.26	0.77	0.04	35.74	63.02	0	90.38	0.25	94.76	0	0.53	0.77	0.01	0.04	0.32	0	2.07	0.1	0	0	0.31	5.2	73.99	0.01	0.01	0.12	0	0		-0.13	10.8	-1.4	53.13	90.89	943.32	610.49	1070.03	743.96	959.78	643.42	1050.38	636.14
49.416	1	0.03	0.02	0.03	3.22	0.03	0.03	42.75	0.93	0.05	32.25	60.91	0	88.42	0.24	94.21	0	0.69	0.93	0.01	0.05	0.57	0	2.39	0.09	0	0	0.38	4.65	77.86	0.01	0.01	0.11	0	0		1.78	11.84	-0.09	52.76	87.3	943.33	611.76	1066.49	741.6	960.74	643.61	1047.83	637.68
49.449	1	0.03	0.02	0.03	3.31	0.03	0.03	42.19	0.86	0.05	32.81	62.42	0	88.98	0.27	94.07	0	1.02	0.86	0.01	0.05	0.51	0	3.03	0.09	0	0	0.32	5.58	77.09	0.01	0.01	0.11	0	0		-3.12	11.56	-1.24	53.05	89.02	941.01	609.77	1068.66	743.66	959.08	642.86	1047.72	634.74
49.482	1	0.03	0.02	0.03	3.42	0.03	0.03	43.8	0.97	0.06	31.2	63.93	0	91.28	0.27	94.6	0	1.28	0.97	0.02	0.06	0.69	0	3.3	0.1	0	0.01	0.37	5.86	77.87	0.01	0	0.11	0	0		-1.72	10.26	-0.34	53.59	93.01	940.41	609.6	1067.66	743.78	956.71	640.6	1049.63	636.74
49.516	1	0.03	0.02	0.03	3.36	0.03	0.03	46.6	1.45	0.09	28.4	62.05	0	82.82	0.28	94.28	0	1.42	1.45	0.03	0.09	1.59	0	4.67	0.12	0	0.01	0.31	5.18	80.75	0.01	0.03	0.11	0	0		1.72	14.14	0.9	52.71	85.36	941.25	611.73	1064.88	742.15	960.55	643.09	1045.78	638.27
49.549	1	0.03	0.02	0.03	3.44	0.03	0.04	49.43	1.6	0.11	25.57	63.98	0	87.91	0.29	94.54	0	1.45	1.6	0.04	0.11	1.13	0	5.27	0.14	0	0.01	0.32	5.94	83.17	0.01	0.03	0.12	0	0		-0.41	12.08	-1.03	52.92	86.86	939.24	609.91	1064.93	742.76	957.51	641.85	1044.14	635.55
49.582	1	0.03	0.02	0.03	3.51	0.03	0.03	50.38	1.99	0.11	24.62	64.86	0	92.93	0.35	95.01	0	1.56	1.99	0.04	0.11	1.87	0	4.83	0.14	0	0.01	0.29	5.94	83.44	0.01	0	0.12	0	0		-1.91	9.12	0.38	53.39	91.09	938.67	609.84	1065.63	743.69	956.28	640.48	1047.31	637.18
49.616	1	0.03	0.02	0.03	3.46	0.03	0.04	52.19	2.26	0.13	22.81	65.06	0	95.51	0.38	94.14	0.01	1.37	2.26	0.04	0.13	2.5	0	6.35	0.17	0	0	0.24	6.93	86.21	0.01	0.02	0.14	0	0		-5.06	6.71	-0.62	52.94	87.42	937.74	608.73	1064.12	741.5	956.28	640.1	1043.48	633.97
49.649	1	0.03	0.02	0.03	3.47	0.03	0.04	50.92	1.99	0.14	24.08	65.63	0	92.37	0.4	94.34	0.01	1.24	1.99	0.03	0.14	2.43	0	6.5	0.23	0	0	0.3	7.04	84.9	0.01	0.01	0.14	0	0		-2.21	9.53	0.61	53.43	91	936.61	608.12	1066.26	744.94	955.78	639.21	1046.72	635.98
49.682	1	0.03	0.02	0.04	3.67	0.03	0.04	52.72	1.75	0.14	22.28	68.58	0	91.54	0.6	95.75	0.01	1.22	1.75	0.03	0.14	3.5	0	6.4	0.25	0	0	0.38	7.29	85.03	0.01	0.01	0.13	0	0		-3.62	10.09	1.14	53.07	87.67	936.2	608.08	1066.02	744.55	957.53	639.73	1045.09	635.2
49.716	1	0.03	0.02	0.04	3.76	0.03	0.04	53.7	1.26	0.12	21.3	70.68	0	88.9	0.75	96.22	0.01	0.96	1.26	0.02	0.12	3.05	0	6.65	0.28	0	0	0.57	8.07	85.63	0.01	0	0.14	0	0		-2.35	11.6	1.02	53.02	84.27	937.18	609.92	1064.39	744.17	958.84	640.93	1043	636.6
49.749	1	0.03	0.02	0.04	3.72	0.03	0.04	52.57	1.13	0.1	22.43	69.83	0	85.73	0.92	95.73	0.01	0.92	1.13	0.03	0.1	2.63	0	7.14	0.27	0	0	0.77	8.05	84.9	0.01	0	0.14	0	0		-0.24	13.03	0.97	53.45	83.89	937.23	609.57	1063.17	742.05	958.5	641.87	1042.15	635.62
49.783	1	0.03	0.02	0.03	3.87	0.03	0.04	54.48	1.13	0.06	20.52	71.95	0	89.84	1.13	96.11	0.01	0.97	0.71	0.02	0.06	1.53	0	8.9	0.26	0	0	0.8	8.95	86.11	0.01	0	0.15	0	0		-1.97	11.1	-0.71	54.42	89.93	936.24	608.91	1063.09	742.46	953.71	640.81	1043.44	634.91
49.816	1	0.03	0.02	0.03	3.86	0.03	0.04	51.68	0.99	0.05	23.32	72.99	0	80.9	0.99	96.1	0.01	0.71	0.48	0.01	0.05	1.2	0	9.31	0.2	0	0	0.61	9.61	83.82	0.01	0	0.13	0	0		3.36	14.78	1.75	53.92	83.79	935.62	609.91	1059.95	741.56	956.6	641.04	1040.31	637.4
49.849	1	0.03	0.02	0.03	3.71	0.02	0.04	49.85	0.79	0.05	25.15	71.57	0	88.59	0.79	95.49	0.01	0.46	0.36	0.01	0.05	0.6	0	7.81	0.18	0	0	0.59	9.33	83.11	0.01	0	0.12	0	0		-0.91	11.75	0.28	54.63	87.48	933.95	610.64	1057.95	741.17	951.91	641.64	1039.26	636.79
49.883	1	0.03	0.02	0.03	3.37	0.02	0.04	42.58	0.51	0.05	32.42	66.64	0	79.31	0.51	93.39	0.01	0.37	0.27	0.01	0.05	0.27	0	8.31	0.15	0	0	0.69	8.55	78.56	0.01	0.02	0.11	0	0		7	15.28	0.34	53.59	78.53	932.06	612.01	1053.15	740.98	953.22	644.06	1031.5	637.82
49.916	1	0.04	0.02	0.03	2.92	0.02	0.04	35.62	0.37	0.04	39.38	59.94	0	74.26	0.37	88.41	0.01	0.22	0.22	0	0.04	0.13	0	7.5	0.12	0	0	1.18	9.94	76.8	0.01	0	0.11	0	0		3.85	16.7	-0.71	53.8	80.68	929.98	612.89	1052.56	743.24	950.14	644.72	1030.57	638.29
49.949	1	0.05	0.03	0.04	2.27	0.02	0.05	23.27	0.29	0.05	53.46	46.36	0	72.54	0.26	79.72	0.01	0.13	0.29	0	0.05	0.08	0	6.36	0.09	0	0	3.64	11.8	71.26	0.01	0.01	0.11	0	0		4.25	17.14	-2.29	53.9	80.54	926.98	613.37	1050.12	744.29	946.6	646.49	1026.65	637.72
49.983	1	0.06	0.04	0.04	1.47	0.02	0.06	11.16	0.39	0.06	77.67	24.32	0	63.27	0.21	65.38	0.02	0.08	0.39	0	0.06	0.08	0	6.24	0.08	0	0	5.82	13.83	64.55	0.01	0.01	0.09	0.01	0		3.45	19.28	-2.72	53.75	80.22	923.84	614.01	1048.27	746.18	944.04	647.6	1023.69	638.06
50.016	1	0.09	0.06	0.04	0.89	0.02	0.08	4.97	0.38	0.03	90.05	9.06	0	72.32	0.18	49.21	0.02	0.05	0.38	0	0.03	0.04	0	5.71	0.08	0	0	7.89	15.42	59.76	0.01	0.01	0.09	0.04	0		2.89	17.2	-2.49	53.58	80.66	920.55	614.91	1044.83	747.16	940.52	647.69	1020.75	639.4
50.049	1	0.11	0.07	0.05	0.67	0.02	0.09	1.96	0.4	0.03	96.09	5.45	0	65.25	0.18	38.53	0.02	0.03	0.4	0	0.03	0.03	0	5.03	0.08	0	0	5.94	19.29	47.29	0.01	0	0.08	0.05	0		5.71	18.85	-3.11	53.44	79.47	916.11	614.97	1042.12	748.74	937.4	650.53	1016	638.77
50.083	1	0.15	0.1	0.06	0.53	0.02	0.1	0.71	0.41	0.02	98.59	3.72	0	61.11	0.27	27.91	0.02	0.03	0.41	0	0.02	0.02	0	4.79	0.11	0	0	2.66	24.92	33.12	0	0.01	0.07	0.1	0		9.9	19.74	-2.74	53.29	78.87	914.67	616.3	1040.87	751.09	936.59	652.34	1014.65	641.08
50.116	1	0.18	0.11	0.06	0.49	0.02	0.11	0.48	0.49	0.02	99.02	3.45	0	50.99	0.49	22.4	0.02	0.04	0.41	0	0.02	0.02	0	3.84	0.14	0	0	1.2	29.48	28.99	0.01	0.01	0.07	0.13	0		7.38	21.8	-1.64	52.98	75.97	912.85	617.99	1038.56	752.21	936.64	652.51	1012	642.96
50.15	1	0.21	0.11	0.09	0.66	0.02	0.1	0.4	1.12	0.03	98.69	8.6	0	56.44	1.12	24.98	0.03	0.04	0.56	0	0.02	0.03	0	2.49	0.17	0	0	0.4	38.94	21.22	0	0.01	0.06	0.2	0		8.9	20.7	-1.97	52.8	75.4	910.17	618.36	1036.64	753.73	934.46	653.54	1009.18	643.48
50.183	1	0.24	0.11	0.11	0.81	0.02	0.1	0.33	1.92	0.03	98.38	15.7	0	44.21	2.28	25.29	0.03	0.03	0.53	0.01	0.02	0.03	0	1.92	0.21	0	0	0.6	47.12	15.31	0	0.01	0.06	0.35	0		9.77	23.16	-2.38	52.73	74.57	908.36	619.01	1036.17	756.29	933.51	654.49	1007.4	644.44
50.216	1	0.25	0.1	0.13	1.06	0.02	0.1	0.36	1.7	0.03	97.88	26.84	0	51.19	3.71	29.21	0.03	0.03	0.56	0.01	0.02	0.02	0	1.7	0.26	0	0	0.67	51.64	12.22	0.01	0	0.06	0.49	0		11.26	21.76	-2.32	52.98	76.62	905.96	619.98	1034.38	757.84	930.41	656.28	1006.29	645.7
50.25	1	0.3	0.09	0.18	1.58	0.03	0.1	0.36	1.05	0.03	96.85	54.55	0	43.81	5.97	31.64	0.03	0.03	0.61	0.01	0.01	0.01	0	1.05	0.27	0	0	0.53	63.97	7.4	0.01	0.02	0.07	0.7	0		7.67	23.24	-0.69	52.76	75.6	902.6	620.28	1032.1	759	929.01	655.06	1004.14	646.68
50.283	1	0.3	0.08	0.22	2.37	0.03	0.11	0.49	0.95	0.04	95.26	75.54	0	35.25	9.21	37.09	0.04	0.03	0.77	0.01	0.02	0.02	0	0.95	0.3	0	0	0.21	70.28	6.25	0	0.02	0.07	0.72	0		8.06	25.04	-0.81	52.35	73.25	900.23	622.19	1028.94	760.43	927.38	656.6	1000.18	648.46
50.316	1	0.31	0.09	0.22	2.88	0.03	0.14	0.53	0.83	0.04	94.24	78.52	0	40.47	14.48	35.81	0.04	0.03	1.08	0.02	0.03	0.03	0	0.83	0.44	0	0	0.08	73.65	4.14	0	0.02	0.07	1.02	0		7.66	23.93	0.44	52.33	74.54	895.79	623.57	1026.04	763.7	923.72	657.2	998.02	651.23
50.35	1	0.37	0.09	0.3	3.58	0.03	0.16	0.51	0.82	0.06	92.83	87.92	0	56.09	16.43	35.06	0.06	0.02	1.37	0.03	0.05	0.05	0	0.82	0.49	0	0	0.04	82.97	1.91	0.01	0.05	0.09	1.04	0		6.59	20.78	1.45	52.24	74.67	889.57	624.23	1022.39	766.64	919.3	658.53	993.71	652.29
50.383	1	0.42	0.1	0.32	3.17	0.03	0.16	0.41	0.73	0.07	93.66	86.22	0	37.53	15.24	31.42	0.06	0.01	1.54	0.03	0.07	0.11	0	0.73	0.47	0	0	0.02	84.73	1.6	0.01	0.02	0.09	1.19	0		6.05	24.55	0.54	52.15	77.31	882.36	625.22	1016.83	768.71	911.18	660.94	988.05	652.68
50.417	1	0.57	0.12	0.39	2.5	0.03	0.17	0.26	0.6	0.09	95	82.26	0	34.33	13.68	22.42	0.09	0.01	0.87	0.04	0.07	0.1	0	0.6	0.48	0	0	0.03	90	0.73	0.01	0.01	0.08	1.09	0		11.41	25.24	0.32	52.51	75.84	874.69	626.04	1010.17	771.26	904.74	663.99	979.91	653.87
50.45	1	0.61	0.13	0.4	2.42	0.03	0.19	0.23	0.52	0.09	95.16	80.03	0	29.2	15.13	19.05	0.09	0.01	0.84	0.05	0.07	0.08	0	0.52	0.39	0	0	0.02	91.55	0.54	0.01	0.01	0.08	0.78	0		9	26.43	0.85	52.15	73.39	867.67	627.76	1005.37	775.46	900.36	665.13	973.17	655.92
50.483	1	0.62	0.14	0.39	2.52	0.03	0.24	0.24	0.53	0.09	94.96	81.4	0	33.75	19.08	15.73	0.09	0.01	0.65	0.05	0.06	0.1	0	0.53	0.4	0	0	0.02	92.63	0.5	0.01	0.01	0.08	0.74	0		11.52	25.37	1.09	52.64	76.34	858.19	629.37	998.62	780.02	890.95	668.5	966.63	658.46
50.517	1	0.69	0.15	0.42	2.41	0.03	0.25	0.21	0.42	0.12	95.19	84.28	0	33.47	19.06	12.79	0.12	0.01	0.59	0.06	0.08	0.16	0	0.42	0.38	0	0	0.01	95.17	0.29	0.01	0.01	0.09	0.58	0		12.13	25.44	0.91	52.84	74.66	853.4	629.86	995.5	782.29	887.83	670.17	961.61	658.74
50.55	1	0.7	0.16	0.41	2.41	0.03	0.29	0.21	0.54	0.14	95.18	86.78	0	39.58	21.31	10.38	0.14	0.01	0.71	0.05	0.08	0.15	0	0.42	0.54	0	0	0.02	95.44	0.24	0.02	0	0.1	0.68	0		15.47	24.12	0.31	53.08	79.04	844.18	633.06	987.82	787.52	876.81	674.91	954.93	662.8
50.583	1	0.75	0.17	0.43	2.14	0.03	0.29	0.18	0.49	0.16	95.73	86.22	0	35.21	20.4	7.43	0.15	0.01	0.59	0.06	0.16	0.2	0	0.48	0.49	0	0	0.02	95.75	0.2	0.02	0.01	0.09	0.49	0		12.31	25.05	-1.72	52.98	77.51	841.56	634.07	984.92	787.58	873.73	676.18	949.88	661.71
50.617	1	0.78	0.17	0.44	2.06	0.03	0.3	0.17	0.54	0.21	95.88	86.77	0	36.67	20.42	5.98	0.14	0.01	0.6	0.05	0.21	0.17	0	0.54	0.46	0	0	0.02	96.33	0.14	0.02	0.01	0.09	0.41	0		12.99	24.73	0.31	53.16	78.8	836.49	634.92	980.36	788.8	869.44	676.82	947.16	663.8
50.65	1	0.72	0.18	0.41	2.32	0.02	0.38	0.2	0.64	0.39	95.36	90.48	0	24.56	25.22	5.03	0.16	0.01	0.5	0.05	0.39	0.24	0	0.64	0.53	0	0	0.02	96.14	0.14	0.02	0.02	0.09	0.33	0		12.49	27.61	-0.64	52.7	76.67	829.47	636.36	974.36	790.98	863.66	679.45	938.79	664.13
50.683	1	0.71	0.18	0.41	2.4	0.02	0.41	0.21	0.85	0.79	95.19	91.51	0	39.24	26.8	4.71	0.2	0.01	0.42	0.05	0.79	0.39	0	0.85	0.59	0	0	0.01	96.13	0.13	0.02	0.01	0.07	0.24	0		12.49	24.19	-0.6	52.97	76.69	826.98	637.67	970.9	791.69	860.54	679.84	935.93	665.79
50.717	1	0.73	0.18	0.42	2.26	0.02	0.39	0.19	1.14	0.89	95.48	90.41	0	31.74	25.1	4.53	0.23	0.02	0.44	0.04	0.89	0.45	0	1.14	0.67	0	0	0.01	96.15	0.12	0.02	0.03	0.07	0.25	0		13.13	25.83	-2.62	53.15	75.56	827.39	639.86	967.26	789.86	858.31	681.34	932.42	666.59
50.75	1	0.77	0.18	0.44	2.07	0.03	0.35	0.17	1.23	0.81	95.86	88.49	0	54.33	22.54	4.33	0.21	0.02	0.54	0.04	0.81	0.63	0	1.23	0.7	0	0	0.01	96.18	0.14	0.02	0.01	0.08	0.23	0		12.06	21.13	-3.96	53.44	78.16	826.73	641.79	961.65	786.22	852.91	681.89	929.69	667.22
50.784	1	0.69	0.17	0.39	2.35	0.03	0.41	0.21	1.91	0.32	95.3	89.46	0	45.28	25.3	6.19	0.19	0.03	0.66	0.02	0.32	0.24	0	1.91	1.01	0.01	0	0.16	94.65	0.12	0.03	0.02	0.08	0.3	0		9.9	22.95	-3.98	53.13	75.07	826.96	643.24	958.25	783.11	853.05	682.32	926.58	667.18
50.817	1	0.67	0.16	0.38	2.34	0.03	0.38	0.21	2.17	0.33	95.31	87.8	0	43.83	24.34	7.71	0.19	0.03	0.66	0.02	0.33	0.24	0	2.17	0.87	0.02	0	0.22	93.55	0.13	0.04	0.01	0.09	0.27	0		11.77	23.24	-3.42	52.99	76.01	828.09	646.85	954.34	781.89	851.26	683.92	926.18	671.1
50.85	1	0.61	0.15	0.36	2.51	0.03	0.38	0.24	2.63	0.21	94.99	86.53	0	37.45	24.73	10.37	0.21	0.03	0.66	0.02	0.21	0.26	0	2.63	0.92	0.03	0	0.38	91.75	0.14	0.04	0.02	0.09	0.28	0		10.71	24.56	-2.53	52.7	73.01	828.41	647.97	951.59	779.9	852.06	683.1	924.24	672.15
50.884	1	0.53	0.14	0.31	2.7	0.02	0.4	0.29	3.72	0.23	94.59	84.05	0	37.93	25.44	13.86	0.23	0.03	0.4	0.01	0.16	0.21	0	3.72	0.86	0.05	0	0.56	88.57	0.15	0.04	0.06	0.1	0.27	0		13.51	24.46	-4.56	52.13	70.09	829.27	649.53	948.73	777.98	851.54	684.85	920.52	672.43
50.917	1	0.48	0.12	0.3	2.51	0.02	0.3	0.29	4	0.26	94.97	72.64	0	34.64	20.91	18.51	0.26	0.04	0.35	0.01	0.14	0.27	0	4	0.82	0.06	0	0.45	84.57	0.16	0.05	0.03	0.1	0.28	0		7.98	25.17	-3.2	52.49	71.11	829.01	649.25	947.4	775.58	850.86	682.71	921.13	671.8
50.95	1	0.4	0.11	0.24	2.16	0.02	0.24	0.29	4.94	0.25	95.67	62.12	0	53.28	16.73	22.94	0.25	0.03	0.28	0.01	0.09	0.22	0	4.94	0.75	0.1	0	0.44	76.55	0.19	0.05	0.04	0.13	0.42	0		10.4	21.34	-3.8	52.32	71.02	829.48	650.79	946	775.28	850.18	684.79	920.21	672.95
50.984	1	0.28	0.1	0.15	1.63	0.02	0.22	0.3	6.78	0.29	96.75	38.72	0	57.12	13.72	26.32	0.29	0.03	0.26	0.01	0.06	0.19	0	6.78	0.67	0.22	0	0.52	61.3	0.21	0.05	0.03	0.14	0.44	0		10.54	20.57	-1.91	52	70.08	830.9	651.3	944.66	772.46	851.72	684.32	920.97	673.59
51.017	1	0.24	0.1	0.12	1.23	0.02	0.17	0.25	5.99	0.29	97.54	26.45	0	54.73	8.99	27.41	0.29	0.03	0.36	0.01	0.08	0.23	0	5.99	0.44	0.25	0	0.39	53.19	0.24	0.05	0.06	0.15	0.44	0		4.96	21.05	-1.95	52.07	69.09	830.29	650.39	945.21	772	852.22	682.92	920.42	671.87
51.05	1	0.2	0.11	0.08	0.77	0.03	0.14	0.2	5.14	0.44	98.47	9.15	0	59.57	5.14	25.14	0.28	0.02	0.43	0.01	0.1	0.14	0	5.61	0.23	0.44	0	0.34	39.63	0.3	0.05	0.12	0.17	0.35	0		6.97	20.06	-0.34	51.77	67.12	830.96	650.05	944.16	769.55	853.96	682.86	920.13	671.59
51.084	1	0.14	0.1	0.05	0.56	0.03	0.12	0.2	2.9	0.76	98.88	3.37	0	73.9	2.9	27.22	0.24	0.02	0.58	0.01	0.16	0.12	0	5.11	0.13	0.76	0	0.16	24.35	0.46	0.05	0.09	0.22	0.24	0		3.75	16.8	0.23	52.26	72.81	830.15	648.93	946.64	771.53	852.05	681.4	924.21	671.67
51.117	1	0.14	0.1	0.05	0.54	0.03	0.11	0.19	2.6	0.83	98.93	3.07	0	62.28	2.6	26.58	0.24	0.02	0.86	0.01	0.26	0.1	0	3.85	0.07	0.83	0	0.06	23.8	0.57	0.06	0.04	0.24	0.27	0		-0.32	19.49	1.23	51.88	71.01	829.77	645.34	951.46	772.82	855.83	678.58	926.09	668.28
51.151	1	0.11	0.11	0.04	0.42	0.03	0.11	0.18	2.84	1.27	99.17	1.28	0	65.82	2.86	24.15	0.22	0.02	1.26	0.01	0.41	0.12	0	2.84	0.04	1.27	0	0.01	15.07	0.88	0.06	0.04	0.35	0.28	0		3.78	18.72	3.11	52.32	74.38	831.27	645.12	955.61	775.57	857.99	679.26	931.84	670.37
51.184	1	0.11	0.1	0.04	0.42	0.03	0.11	0.19	2.45	1.38	99.16	1.22	0	54.71	3.33	25.12	0.2	0.02	1.19	0.01	0.39	0.14	0	2.45	0.03	1.38	0	0.01	13.31	1.02	0.06	0.05	0.44	0.33	0		5.23	21.06	1.81	51.86	72.42	836.19	642.62	964.3	778.11	865.1	677.95	936.83	668.02
51.217	1	0.11	0.1	0.04	0.46	0.03	0.11	0.2	2.23	1.21	99.09	1.44	0	58.37	4.02	25.72	0.19	0.02	0.98	0.01	0.24	0.24	0	2.23	0.03	1.21	0	0.01	15	0.88	0.05	0.02	0.41	0.48	0		6.95	20.31	0.41	52.53	77.69	838.45	637.08	974.76	781.62	868.09	675.53	944.87	663.68
51.251	1	0.1	0.11	0.03	0.4	0.03	0.11	0.19	1.54	1.01	99.21	0.89	0	34.97	4.45	24.13	0.2	0.02	0.72	0.01	0.2	0.27	0	1.54	0.03	1.01	0	0.01	9.86	0.69	0.04	0.04	0.43	0.52	0		9.41	25.1	4.07	52.04	78.91	841.46	633.62	983.93	784.62	875.92	673.24	954.25	663.67
51.284	1	0.1	0.12	0.03	0.39	0.03	0.13	0.18	1.53	0.86	99.22	0.73	0	48.79	7.04	20.71	0.22	0.01	0.83	0.02	0.2	0.43	0	1.53	0.05	0.86	0	0.02	10.56	0.61	0.04	0.03	0.45	0.67	0		10.37	22.24	4.77	52.73	80.71	845.29	629.88	991.69	786.05	881.11	669.26	961.51	662.16
51.317	1	0.1	0.14	0.03	0.35	0.03	0.16	0.16	1.57	0.68	99.3	0.48	0	55.03	9.2	16.36	0.24	0.02	0.91	0.03	0.23	0.61	0	1.57	0.11	0.68	0	0.06	8.91	0.55	0.04	0.02	0.43	0.79	0		10.15	20.99	4.79	52.69	79.39	852.7	626.29	1000.2	783.91	889.66	665.81	968.72	658.6
51.351	1	0.1	0.16	0.03	0.34	0.03	0.2	0.16	1.11	0.58	99.32	0.35	0	75.19	12.74	12.36	0.25	0.01	1.29	0.06	0.58	0.94	0	1.11	0.26	0.4	0	0.12	8.29	0.55	0.03	0.01	0.42	1.14	0		10.75	16.46	4.01	53.94	87.18	860.81	622.87	1010.15	782.13	894.34	663.06	981.23	656.06
51.384	1	0.11	0.17	0.03	0.3	0.03	0.19	0.14	1.07	1.07	99.39	0.33	0	90.92	11.4	10.71	0.3	0.01	2.14	0.11	1.56	2.76	0	1.07	0.52	0.35	0	0.18	8.54	0.49	0.04	0.02	0.4	1.31	0		8.52	10.48	2.6	53.97	89.43	869.43	619.99	1020.83	782	901.75	659.54	990.96	653.11
51.418	1	0.11	0.17	0.04	0.31	0.03	0.18	0.14	1.04	0.62	99.38	0.37	0	89.63	10.87	10.77	0.28	0.01	2.2	0.19	2	1.59	0	0.62	1.04	0.2	0	0.12	10.89	0.45	0.04	0.02	0.49	1.6	0		6.59	11.22	5.39	52.3	85.24	882.41	618.02	1034.82	781.16	919.07	655.59	1004.26	652.64
51.451	1	0.13	0.19	0.04	0.3	0.03	0.18	0.12	1.44	0.41	99.4	0.44	0	91.52	10.08	8.07	0.32	0.01	2.29	0.37	1.28	0.62	0	0.41	1.44	0.11	0	0.2	13.93	0.4	0.04	0.02	0.53	2.08	0		6.41	10.1	3.37	53.3	91.9	895.5	615.96	1047.43	778.12	927.38	654.24	1019.17	649.89
51.484	1	0.13	0.19	0.04	0.29	0.03	0.19	0.12	1.65	0.37	99.41	0.44	0	87.6	10.25	7.32	0.37	0.01	3.38	0.77	0.87	0.22	0	0.36	1.65	0.1	0	0.51	13.83	0.43	0.05	0.02	0.65	2.11	0		4.08	12.23	5.88	52.6	92.61	907.92	614.67	1059.76	775.42	941.25	651.67	1033.85	649.89
51.518	1	0.16	0.19	0.04	0.31	0.03	0.18	0.11	2.01	0.39	99.37	0.59	0	86.03	8.98	7.26	0.39	0.01	3.37	1.58	0.37	0.05	0	0.26	2.01	0.05	0	1.22	19.2	0.4	0.06	0.04	0.8	2.06	0		4.37	12.91	5.68	51.91	88.74	922.56	613.84	1074.06	775.15	957.39	650.32	1046.11	648.74
51.551	1	0.17	0.18	0.04	0.32	0.03	0.17	0.11	1.84	0.48	99.36	0.63	0	92.33	7.71	8.16	0.48	0.02	3.73	1.61	0.42	0.05	0	0.25	1.84	0.03	0	1.31	20.93	0.35	0.06	0.05	0.85	1.71	0		6.57	9.56	5.5	52.66	90.9	934.13	611.96	1087.24	775.64	968.53	648.8	1059.42	647.93
51.584	1	0.17	0.18	0.04	0.29	0.03	0.17	0.1	1.33	0.56	99.42	0.53	0	80.53	7.29	6.62	0.56	0.02	4.82	2.17	0.73	0.09	0	0.24	1.13	0.03	0	1.33	19.52	0.36	0.07	0.08	0.89	1.43	0		4.12	14.9	3.72	52.39	92.28	946.2	611.26	1099.83	775.79	979.07	647.52	1071.34	646.45
51.618	1	0.18	0.17	0.05	0.31	0.03	0.16	0.1	0.74	0.71	99.38	0.65	0	82.34	6.61	7.02	0.71	0.03	3.17	1.91	0.79	0.16	0	0.26	0.74	0.02	0.01	0.57	22.64	0.29	0.06	0.1	0.83	0.87	0		1.9	14.3	5.19	52.24	91.92	954.69	611.55	1108.73	775.34	988.99	647.71	1080.91	646.84
51.651	1	0.18	0.16	0.05	0.31	0.03	0.16	0.1	0.69	0.69	99.37	0.69	0	88.32	6.71	7.44	0.69	0.04	2.64	1.13	1.23	0.34	0	0.2	0.43	0.02	0.01	0.31	22.9	0.31	0.06	0.07	0.79	0.46	0		-1.73	11.89	5.97	52.51	92.97	964.79	612.37	1116.73	773.32	998.06	645.96	1091.02	647.88
51.684	1	0.19	0.16	0.05	0.31	0.03	0.15	0.09	0.76	0.77	99.38	0.76	0	91.77	5.15	7.42	0.77	0.05	2.24	0.85	0.98	0.27	0	0.16	0.23	0.01	0.02	0.2	24.28	0.29	0.07	0.23	0.76	0.11	0		-2.58	9.94	5.59	52.98	97.84	974.04	613.3	1124.36	771.66	1003.92	646.54	1101.73	648.78
51.718	1	0.18	0.15	0.05	0.29	0.03	0.13	0.09	0.86	0.89	99.42	0.7	0	90.83	3.32	8.4	0.89	0.07	1.18	0.42	0.54	0.15	0	0.12	0.13	0.01	0.02	0.09	22.15	0.27	0.12	0.04	0.86	0	0		-0.02	10.53	7.04	52.05	93.3	978.47	612.5	1133.1	776.23	1013.69	647.15	1106.96	649.23
51.751	1	0.18	0.15	0.05	0.3	0.03	0.12	0.09	0.75	0.75	99.41	0.83	0	94.01	1.98	9.43	0.75	0.09	0.74	0.2	0.29	0.04	0	0.11	0.08	0.01	0.02	0.08	23.58	0.27	0.12	0.01	0.81	0	0		2.1	8.23	4.16	53.01	98.99	984.12	612.06	1141.71	780.28	1015.93	647.85	1114.92	648.86
51.785	1	0.19	0.15	0.05	0.3	0.03	0.12	0.09	0.69	0.69	99.41	0.85	0	91.94	1.71	9.47	0.69	0.11	0.39	0.1	0.1	0.01	0	0.08	0.06	0.01	0.01	0.14	23.96	0.36	0.16	0.02	0.83	0	0		1	9.83	5.65	52.01	96.37	988.75	612.63	1146.72	780.53	1023.17	648.5	1119.54	649.62
51.818	1	0.21	0.14	0.06	0.32	0.03	0.11	0.09	0.56	0.56	99.35	1.27	0	88.45	1.24	9.56	0.56	0.13	0.44	0.06	0.13	0.01	0	0.05	0.04	0.01	0.01	0.11	29.49	0.43	0.13	0.07	0.93	0	0		1.19	11.82	6.91	51.66	95.02	991.11	612.36	1149.07	780.04	1027.16	647.85	1122.16	650.14
51.851	1	0.21	0.13	0.07	0.4	0.03	0.1	0.11	0.42	0.42	99.2	2.38	0	88.91	0.95	14.36	0.42	0.17	0.46	0.03	0.16	0.01	0	0.05	0.03	0.01	0.01	0.2	32.75	0.4	0.12	0.1	1.01	0	0		0.87	11.59	7.52	51.53	95.95	992.55	611.83	1151.57	779.93	1029.16	647.99	1125.09	649.9
51.885	1	0.24	0.12	0.08	0.42	0.03	0.1	0.1	0.25	0.25	99.16	3.35	0	91.09	0.65	13.61	0.25	0.21	0.61	0.02	0.22	0.01	0	0.03	0.02	0.01	0.01	0.18	37.87	0.45	0.11	0.06	1.41	0	0		2.01	10.38	5.95	51.62	94.55	995.09	612.38	1152.61	780.78	1030.38	647.07	1124.88	650.12
51.918	1	0.24	0.12	0.08	0.41	0.03	0.1	0.1	0.19	0.19	99.17	3.48	0	79.94	0.37	12.88	0.19	0.24	0.86	0.02	0.32	0.01	0	0.02	0.01	0.01	0.01	0.14	39.1	0.46	0.08	0.03	1.56	0	0		-1.3	15.09	6.94	50.5	90.4	996.86	612.55	1154.02	779.84	1034.75	646.63	1125.1	649.56
51.951	1	0.25	0.13	0.09	0.41	0.03	0.1	0.1	0.21	0.15	99.19	3.43	0	86.89	0.25	12.58	0.15	0.27	1.14	0.02	0.35	0.01	0	0.03	0.02	0.01	0.01	0.21	39.21	0.58	0.07	0.01	1.62	0	0		0.13	12.54	5.33	50.88	92.46	997.36	612.12	1154.45	779.74	1032.99	647.16	1125.44	648.43
51.985	1	0.28	0.12	0.1	0.46	0.03	0.1	0.1	0.21	0.09	99.07	5.44	0	89.87	0.23	13.2	0.09	0.28	1.39	0.02	0.23	0.01	0	0.02	0.02	0	0.01	0.21	44.59	0.61	0.06	0.01	1.48	0	0		2.64	11.08	3.9	51.55	97.36	998.49	612.74	1155.47	779.96	1030.65	649.8	1128	648.58
52.018	1	0.27	0.12	0.1	0.46	0.03	0.1	0.1	0.44	0.07	99.08	5.02	0	89.11	0.24	13.77	0.07	0.31	1.47	0.02	0.21	0.01	0	0.03	0.03	0.01	0.01	0.44	42.97	0.58	0.05	0.01	1.43	0	0		4.89	11.49	3.47	51.7	95.72	999.26	613.11	1155.48	781	1031.5	649.23	1127.22	649.57
52.051	1	0.29	0.12	0.11	0.52	0.03	0.1	0.11	1.23	0.05	98.95	7.53	0	81.67	0.23	15.45	0.05	0.35	1.72	0.02	0.17	0.01	0	0.04	0.04	0.01	0.01	1.23	46.68	0.59	0.05	0.01	1.42	0	0		8.3	14.53	3.09	51.63	93.85	998.62	612.93	1154.76	781.05	1031.52	651.05	1125.35	649.03
52.085	1	0.34	0.11	0.14	0.62	0.03	0.09	0.12	2.12	0.03	98.75	13.82	0	81.83	0.24	16.48	0.02	0.39	2.12	0.02	0.12	0.01	0	0.03	0.05	0	0.01	2.23	54.08	0.59	0.04	0.04	1.67	0	0		9.27	14.48	1.79	51.6	92.62	995.36	610.94	1152.97	781.09	1028.67	650.54	1121.19	646.28
52.118	1	0.33	0.11	0.14	0.65	0.03	0.09	0.12	2.39	0.04	98.7	14.99	0	77.76	0.24	17.89	0.02	0.41	2.39	0.02	0.13	0.01	0	0.04	0.06	0	0.02	3.56	53.85	0.61	0.04	0.04	1.77	0	0		7.16	15.74	1.42	51.71	95.39	990.18	609.61	1147.11	778.62	1021.52	648.23	1116.84	644.74
52.152	1	0.33	0.1	0.15	0.76	0.04	0.09	0.14	3.07	0.04	98.49	22.4	0	74.6	0.26	21.18	0.01	0.48	4.39	0.02	0.13	0.01	0	0.04	0.1	0	0.02	3.07	56.69	0.59	0.04	0.01	2.27	0	0		6.17	16.61	1.16	51.55	93.9	985.4	608.95	1141.7	776.94	1017	647.78	1110.79	643.19
52.185	1	0.29	0.08	0.14	0.92	0.04	0.08	0.18	2.92	0.06	98.16	31.6	0	82.69	0.31	27.62	0.01	0.43	4.38	0.01	0.1	0.01	0	0.06	0.18	0	0.03	2.92	56.1	0.59	0.04	0.02	2.46	0	0		6.44	14.18	1.84	51.88	94.57	979.38	607.45	1134.94	774.62	1010.72	645.67	1105.22	642.22
52.218	1	0.27	0.07	0.15	1.07	0.04	0.07	0.22	2.35	0.07	97.86	40.81	0	84.36	0.39	32.08	0.01	0.38	5.27	0.01	0.07	0.02	0	0.08	0.29	0	0.05	2.35	56.62	0.59	0.05	0.02	2.71	0	0		5.59	13.57	1.13	52.04	97.17	972.17	607.78	1127.59	773.75	1001.67	647.4	1098.65	641.35
52.252	1	0.25	0.06	0.14	1.1	0.05	0.07	0.24	2.37	0.05	97.79	44.53	0	85.62	0.48	33.89	0	0.33	6.15	0.01	0.05	0.01	0	0.1	0.4	0	0.06	2.37	56.71	0.68	0.04	0.01	3.62	0	0		6.79	13.08	1.49	52.08	96.16	963.96	607.41	1120.15	774.84	994.57	646.81	1090.6	641.79
52.285	1	0.25	0.07	0.14	1.01	0.05	0.07	0.22	2.49	0.04	97.98	38.15	0	71.11	0.67	31.89	0	0.23	6.49	0.01	0.04	0.01	0	0.12	0.58	0	0.08	2.49	55.43	0.7	0.04	0.02	3.63	0	0		6.99	17.5	1.38	51.75	96.18	958.95	607.28	1115.91	774.94	990	648.04	1085.94	641.14
52.318	1	0.23	0.06	0.13	1.03	0.06	0.07	0.24	2.68	0.04	97.95	38.91	0.91	72.95	0.95	33.43	0	0.19	7.84	0.01	0.04	0.01	0	0.15	0.82	0	0.08	2.68	54.29	0.81	0.04	0.01	4.28	0	0		7.17	17.04	1.26	51.74	94.75	953.37	607.28	1110.59	775.64	985.16	647.82	1079.67	641.22
52.352	1	0.2	0.05	0.12	1.13	0.06	0.07	0.3	2.82	0.04	97.73	43.7	1.27	64.18	1.11	38.54	0	0.18	7.53	0.01	0.04	0.01	0	0.23	1.21	0	0.06	2.82	51.63	1.01	0.04	0.01	4.9	0	0		7.99	19.08	0.44	51.54	91.21	950.1	607.47	1106.36	775.58	982.62	647.86	1073.56	640.85
52.385	1	0.2	0.05	0.12	1.13	0.06	0.07	0.3	3.55	0.04	97.74	41.78	0.25	73.57	1.36	38.36	0	0.19	6.73	0.01	0.04	0.01	0	0.28	1.91	0	0.07	3.55	50.84	1.04	0.05	0.01	4.62	0.31	0		7.7	16.88	1.11	51.53	89.98	944.64	606.76	1100.62	774.74	978.03	646.42	1067.82	640.54
52.419	1	0.21	0.06	0.12	1.15	0.05	0.07	0.3	2.66	0.03	97.7	43.52	0	65.09	1.57	37.68	0	0.16	4.18	0	0.03	0.02	0	0.47	2.11	0	0.07	2.66	52.41	1.29	0.06	0.01	4.52	0.44	0		6.62	18.88	1.45	51.72	93.71	941.3	606.53	1096.32	772.4	972.67	646.23	1066.17	640.12
52.452	1	0.24	0.06	0.13	0.91	0.05	0.08	0.22	1.73	0.03	98.17	33.18	0.21	59.05	1.51	29.97	0	0.15	4.39	0.01	0.03	0.01	0	0.47	1.73	0	0.07	0.95	54.65	1.23	0.05	0	5.03	0	0		5.1	20.17	1.21	50.88	86.43	937.49	605.53	1092.24	772.22	972.14	643.63	1058.43	638.74
52.485	1	0.27	0.07	0.14	0.82	0.06	0.08	0.18	1.43	0.04	98.36	32	1.51	77.35	1.43	25.3	0	0.18	4.87	0.01	0.04	0.02	0	0.4	1.43	0	0.06	0.69	58.65	1.19	0.05	0.01	5.92	0	0		6.08	15.86	0.99	52.17	95.99	932.91	604.69	1087.69	770.08	962.62	644.43	1058.4	637.99
52.519	1	0.27	0.06	0.14	0.71	0.09	0.08	0.16	1.89	0.06	98.59	27.74	4.24	69.62	1.32	22.11	0	0.19	7.39	0.01	0.06	0.02	0	0.48	1.89	0	0.05	0.6	59.3	1.4	0.06	0.01	7.58	0	0		5.54	17.85	1.98	51.17	88.29	931.65	604.97	1084.18	768.71	964.77	642.81	1052.94	638.22
52.552	1	0.25	0.06	0.12	0.6	0.1	0.09	0.15	1.74	0.13	98.79	19.35	5.84	78.59	1.09	20.73	0	0.2	10.19	0.01	0.13	0.03	0	0.62	1.74	0	0.05	0.63	54.83	1.28	0.08	0.01	7.97	0	0		4.33	15.5	4.25	51.25	89.97	931.42	604.65	1084.04	768.45	965.28	640.1	1055.25	640.05
52.585	1	0.23	0.07	0.1	0.5	0.12	0.09	0.13	1.85	0.2	99	11.92	6.76	76.79	0.82	18.61	0	0.19	12.54	0.01	0.2	0.04	0.15	0.69	1.76	0	0.05	1.85	49.83	1.16	0.08	0	8.14	0	0		3.25	16.02	4.16	51.05	90.43	931.14	604.53	1084.26	768.78	964.98	639.68	1055.41	639.95
52.619	1	0.24	0.07	0.1	0.46	0.12	0.09	0.12	1.34	0.23	99.09	10.35	7.33	87.2	0.61	16.59	0	0.19	11.75	0.02	0.23	0.04	0.05	0.83	1.19	0	0.05	1.34	49.88	1.31	0.07	0.01	8.79	0	0		3.09	12.41	3.34	51.65	92.92	930.82	604.08	1084.69	768.01	963.19	641.57	1056.04	638.16
52.652	1	0.24	0.07	0.11	0.49	0.1	0.08	0.12	0.74	0.19	99.01	13.07	5.6	91.17	0.55	17.35	0	0.16	7.36	0.02	0.19	0.03	0	0.74	0.63	0	0.03	0.51	52.4	1.38	0.07	0.05	8.58	0	0		0.32	10.33	4.2	51.36	91.17	929.89	603.01	1086.24	769.31	964.89	640.07	1056.02	637.32
52.685	1	0.25	0.06	0.11	0.53	0.09	0.08	0.13	0.73	0.13	98.94	16.53	5.11	88.13	0.58	18.05	0	0.13	5.15	0.03	0.13	0.02	0	0.73	0.47	0	0.02	0.37	55.13	1.31	0.06	0.01	8.92	0	0		-0.7	11.98	5.43	51.55	93.76	930.78	602.16	1087.81	768.26	965.83	638.94	1059.58	637.43
52.719	1	0.23	0.05	0.11	0.68	0.08	0.07	0.17	0.71	0.09	98.65	25.32	3.85	92.83	0.77	25.09	0	0.16	3.32	0.02	0.09	0.02	0	0.71	0.66	0	0.02	0.43	54.78	1.5	0.06	0.02	8.53	0	0		1.91	9.2	4.93	52.14	94.85	931.89	600.07	1092.6	770.83	967.84	638.6	1062.66	636.06
52.752	1	0.2	0.05	0.1	0.76	0.07	0.07	0.21	1.57	0.08	98.48	28.72	3.1	92.38	0.78	30.02	0	0.15	2.6	0.02	0.08	0.01	0	0.68	0.85	0	0.02	1.57	52	1.51	0.06	0.01	8.36	0	0		3.31	9.53	3.6	52.47	96.56	933.95	600.28	1095.05	772.48	968.29	638.62	1064.83	636.53
52.786	1	0.21	0.05	0.09	0.72	0.08	0.06	0.22	9.13	0.08	98.56	25.57	2.05	92.68	0.8	30.69	0	0.17	2.87	0.02	0.08	0.01	0	0.64	0.66	0	0.02	11.15	49.35	1.63	0.06	0.02	9.13	0	0		3.41	9.31	4.4	52.26	98.29	936.68	600.2	1099.1	773.59	971.45	638.41	1069.74	637.5
52.819	1	0.19	0.04	0.08	0.69	0.08	0.06	0.23	9.06	0.08	98.62	21.66	1.88	95.51	0.82	31.32	0	0.24	2.91	0.02	0.08	0.01	0	0.59	0.56	0	0.02	11.82	46.01	1.49	0.05	0.01	9.06	0	0		7.92	6.71	3.78	52.98	100.67	940.64	599.29	1105.56	776.07	975.01	639.89	1075.65	637.41
52.852	1	0.18	0.04	0.08	0.69	0.08	0.06	0.24	9.1	0.07	98.63	20.55	2.32	96.36	0.81	32.07	0	0.29	3.09	0.01	0.07	0.01	0	0.51	0.39	0	0.02	10.6	44.43	1.62	0.05	0.01	9.1	0	0		7.41	5.62	3.41	52.71	99.02	943.41	598.31	1109.02	776.35	978.6	638.63	1077.59	636.26
52.886	1	0.15	0.04	0.06	0.65	0.08	0.06	0.25	7.9	0.05	98.71	16.77	3.56	97.59	0.98	33.71	0	0.34	2.61	0.01	0.05	0.01	0	0.43	0.43	0	0.02	7.9	39.69	1.66	0.05	0.02	9.93	0	0		8.7	3.5	3.72	53.18	102.95	949.36	597.51	1115.58	775.39	983.18	639.3	1086.07	635.81
52.919	1	0.13	0.04	0.06	0.6	0.08	0.06	0.25	3.52	0.08	98.79	12.27	4.04	97.66	1.17	33.02	0	0.42	3.21	0.02	0.08	0.01	0	0.44	0.44	0	0.02	3.52	35.83	2.12	0.05	0.08	9.32	0	0		8.37	3.35	5.51	53.46	106.11	957.23	598.21	1118.55	769.35	988.53	637.88	1094.64	637.46
52.952	1	0.1	0.03	0.04	0.57	0.1	0.05	0.31	3.51	0.11	98.85	9.52	5.65	97.7	1.15	37.61	0	0.51	3.89	0.01	0.11	0.01	0	0.49	0.72	0	0.02	3.51	27.71	2.5	0.06	0.3	10.64	0	0		6.23	3.26	6.91	53.57	99.96	964.07	599.63	1121.85	768.77	997.65	633.52	1097.39	640.18
52.986	1	0.09	0.05	0.03	0.39	0.07	0.07	0.24	2.64	0.23	99.22	2.31	2.9	98.32	0.99	30.28	0	0.73	3.31	0.01	0.23	0.01	0	0.7	0.89	0	0.02	2.64	16.46	3.74	0.15	2.15	8.22	0	0		8.61	1.66	14.12	59.27	95.51	969.82	595.71	1125.84	759.65	1010.13	629.08	1104.98	640.29
53.019	1	0.1	0.05	0.04	0.42	0.09	0.07	0.26	1.63	0.77	99.16	3.34	3.67	98.61	1.51	28.67	0	0.77	6.95	0.04	1.82	0.2	0	0.77	0.94	0	0.01	1.63	22.8	6.1	0.11	4.7	8.06	0	0		12.29	-0.67	8.49	57.98	102.29	982.83	599.72	1140.38	769.19	1016.54	633.31	1118.34	643.35
53.052	1	0.11	0.05	0.07	0.58	0.09	0.07	0.35	0.99	0.87	98.85	7.77	2.26	98.6	2.6	33.09	0.01	1.02	8.73	0.1	4.31	1.59	0	0.87	0.99	0	0.01	0.16	29.46	7.43	0.06	2.03	6.98	0	0		15.5	-0.72	10.67	55.02	102.92	1000.23	598.96	1160.77	771.41	1037.03	633.2	1139.2	645.56
53.086	1	0.16	0.05	0.17	0.71	0.08	0.07	0.44	0.72	0.72	98.58	16.54	0.13	97.9	3.5	32.96	0.01	0.98	8.36	0.19	7.21	10.46	0	0.72	0.6	0.01	0.01	0.01	40.23	12.35	0.03	2.83	6.31	0	0		11.92	-2.79	7.4	53.71	108.42	1016.96	602.89	1174.84	772.8	1047.25	635.39	1155.01	647.27
53.119	1	0.15	0.04	0.25	1.32	0.08	0.06	0.84	0.78	0.78	97.36	42.51	1.42	97.2	4.64	47.8	0.01	1.38	9.38	0.28	4.57	20.19	0	0.78	0.56	0.01	0.01	0	41.77	11.67	0.03	2.42	6.29	0	0		11.31	-4.27	12.63	52.59	97.25	1030.42	607.91	1184.57	773.29	1068.24	636.71	1163.94	654.05
53.153	1	0.09	0.03	0.07	2.15	0.05	0.06	1.55	1.3	0.34	95.7	56.94	0	76.65	7.69	58.99	0.01	1.42	2.95	0.34	0.27	1.13	0	1.3	1.09	0.02	0.01	0.01	37.82	12.25	0.03	0.26	5.52	0	0		10.36	-16.06	13.61	52	96.43	1043.61	613.23	1199.22	778.05	1084.25	637.82	1177.14	663.7
53.186	1	0.07	0.02	0.07	3.7	0.05	0.07	2.7	1.42	0.37	92.6	76.11	0	81.19	14.33	67.86	0.01	1.38	2.32	0.37	0.18	0.69	0	1.34	1.42	0.04	0.01	0.02	39.89	10.4	0.02	0.27	5.5	0	0		7.81	-14.69	16.26	51.4	92.59	1058	618.02	1216.12	785.12	1103.62	641.86	1192.03	669.37
53.219	1	0.08	0.03	0.07	5.73	0.05	0.14	3.5	1.19	0.61	88.55	81.55	0	44.01	27.57	63.52	0.01	1.43	2.59	0.61	0.1	0.45	0	1.19	0.93	0.05	0.02	0.09	48.31	7.86	0.02	1.23	5.78	0	0		13.39	-23.2	19.1	51.16	91.98	1062.77	621.68	1224.95	792.51	1114	645.11	1200.08	677.52
53.253	1	0.08	0.03	0.08	9.83	0.06	0.26	5.45	1	1	80.34	90.27	0	42.61	41.32	62.09	0.02	0.97	3.14	1.01	0.23	0.97	0	1	0.64	0.12	0.03	0.11	58.97	7.14	0.01	0.1	6.36	0	0		13.74	-23.49	19.3	50.59	88.63	1073.19	625.18	1236.83	797.23	1126.75	648.5	1208.72	682.19
53.286	1	0.08	0.02	0.08	11.59	0.08	0.34	6.25	0.9	0.62	76.81	91.53	0	2.49	47.38	61.09	0.02	1.14	6.97	0.6	0.62	2.56	0	0.9	0.84	0.17	0.06	0.07	61.86	5.41	0.01	0.09	7.64	0	0		12.79	-40.33	19.65	49.66	83.84	1077.63	629.64	1242.7	801.05	1136.59	651.07	1212.42	686.83
53.319	1	0.1	0.02	0.16	13.25	0.12	0.42	6.24	1.23	0.98	73.51	94.38	0	1.81	50.13	59.47	0.04	0.9	13.61	0.39	1.58	11.29	0	0.98	1.23	0.41	0.13	0.09	68.96	4.47	0.01	0.04	7.73	0	0		8.29	-41.96	20.21	49.17	80.7	1083.46	632.74	1249.32	803.43	1144.76	652.82	1216.91	688.96
53.353	1	0.16	0.02	0.57	16.78	0.15	0.43	6.6	1.98	1.81	66.43	98.07	0	1.01	50.9	60.27	0.06	1.03	15.65	0.35	2.32	27.89	0	1.08	1.98	1.81	0.2	0.07	81.93	4.22	0.01	0.02	8.57	0	0		5.41	-44.93	19.33	49.56	75.43	1086.42	634.57	1253.06	805.48	1149.68	654.13	1216.44	689.24
53.386	1	0.23	0.03	1.16	12.75	0.19	0.59	4.45	2.61	2.26	74.5	97.19	0	0.38	53.35	47.94	0.07	0.8	19.37	0.42	3.52	40	0	0.88	2.61	2.26	0.12	0.04	84.1	4.32	0.01	0.05	8.75	0	0		5.82	-49.8	17.69	48.96	70.36	1090.26	636.48	1256.32	808.53	1154.07	657.69	1217.56	688.01
53.42	1	0.5	0.04	7.77	6.94	0.21	0.5	1.92	2.29	15.39	84.47	97.27	0	0.26	47.83	33.88	0.11	0.82	18.14	0.88	9.08	69.29	0	0.94	2.29	15.39	0.11	0.01	89.95	3.08	0.01	0.02	10.12	0	0		5.86	-51.78	19.29	49.11	63.85	1092.75	637.83	1259.73	809.81	1161.16	658.34	1216.49	690.21
53.453	1	0.89	0.06	12.92	3.6	0.17	0.34	0.7	3.41	25.67	74.16	93.83	0	0.19	34.28	23.62	0.19	0.84	16.98	1.52	9.44	72.12	0	0.94	3.41	25.67	0.1	0.01	92.92	2.46	0	0.03	8.79	0	0		5.88	-53.35	17.4	49.35	63.84	1096.38	639.82	1259.88	808.6	1161.78	660.13	1218	690.38
53.486	1	1.23	0.05	31.77	2.43	0.2	0.21	0.48	6	23.85	43.23	87.19	0	0.14	23.85	24.47	0.21	1.04	19.95	2.64	14.69	84.69	0	1.01	6	28.77	0.08	0.02	92.74	2.46	0	0.05	8.81	0	0		4.2	-54.81	18.48	49.22	59.32	1100.01	641.1	1262.08	807.95	1167.19	660.96	1218.92	690.01
53.52	1	1.36	0.05	35.81	3	0.21	0.21	0.54	9.27	15.98	39.19	91.69	0	0.07	23.71	28.65	0.28	1.33	20.11	2.84	12.2	87.55	0	0.99	9.27	15.98	0.07	0.03	94.56	1.03	0	0	9.12	0	0		11.11	-58.59	20.22	48.36	56.79	1104.73	644.01	1262.56	805.81	1173.66	663.27	1220.09	695.97
53.553	1	1.07	0.04	18.5	4.99	0.13	0.17	0.9	6.47	14.55	62.99	96.57	0	0.1	23.29	41.17	0.26	1.8	12.49	2.88	5.34	78.51	0	0.76	6.47	14.55	0.04	0.02	93.69	0.84	0	0.03	8.77	0	0		5.93	-56.41	20.39	47.75	50.79	1107.22	646.86	1260.34	806.45	1173.52	667.96	1218.37	691.78
53.586	1	0.99	0.03	14.38	6.49	0.09	0.13	1.15	4.68	16.23	71.25	98.12	0	0.08	20.49	48.92	0.26	2.97	8.99	2.29	3.48	73.88	0	0.73	4.68	16.23	0.03	0.01	93.65	0.82	0	0.01	7.66	0	0		2.47	-57.72	20.05	48.1	48.05	1109.37	647.6	1260.83	805.36	1175.4	668.39	1218.6	689.43
53.62	1	0.73	0.02	9.25	11.75	0.07	0.11	2.36	4.71	22.88	76.49	99.41	0	0.05	22.88	62.91	0.31	4.32	5.51	2.07	2.33	65.06	0	0.64	4.71	30.66	0.03	0.01	94.24	0.53	0.01	0.03	7.1	0	0		4.72	-60.37	19.39	48.43	47.23	1109.68	648.12	1259.64	804.04	1175.74	668.54	1217.45	690.68
53.653	1	0.61	0.02	8.35	20.17	0.06	0.14	4.87	5.23	29.66	59.65	99.72	0	0.07	29.66	72.35	0.33	6.12	4.65	1.92	1.99	64.67	0	0.7	5.23	37.69	0.04	0.01	94.07	0.56	0.01	0.03	6.33	0	0		5.49	-58.53	19.88	48.61	48.56	1108.87	647.03	1259.92	803.95	1175.02	667.37	1217.42	691.05
53.686	1	0.56	0.02	11.28	33.85	0.06	0.16	10.53	4.13	37.55	41.15	99.89	0	0.04	37.55	82.34	0.44	8.14	4.54	1.56	2.62	73.02	0	0.57	4.13	57.35	0.05	0.01	95.3	0.62	0.01	0.02	6.01	0	0		7.55	-61.38	21.23	48.66	47.89	1108.29	645.39	1261.98	804.35	1178.13	666.02	1218.75	691.4
53.72	1	0.49	0.01	8.19	44.79	0.05	0.18	16.57	3.04	41.14	30.21	99.92	0	0.05	41.14	88.08	0.52	11.17	3.83	0.76	2.35	67.88	0	0.65	3.04	74.12	0.04	0.01	94.59	0.82	0.01	0.02	4.91	0	0		2.17	-60.1	20.01	49.13	47.76	1108.54	646.55	1260.64	804.88	1175.68	667.59	1219	687.71
53.753	1	0.43	0.01	6.03	52.15	0.05	0.21	21.95	2.37	45.59	22.85	99.93	0	0.07	45.59	90.29	0.53	12.78	3.45	0.35	2.16	63.4	0	0.65	2.37	76.31	0.05	0.02	94.18	0.89	0.01	0.04	4.51	0	0		2.1	-58.52	18.94	49.77	51.3	1107.63	646.11	1260.23	804.93	1172.87	666.87	1219.65	687.91
53.787	1	0.36	0.02	2.89	62.41	0.04	0.26	30.83	1.94	50.04	12.59	99.94	0	0.07	50.04	93.21	0.58	16.18	2.55	0.29	1.7	49.94	0	0.84	1.94	86.1	0.05	0.02	93.26	1.17	0.01	0.03	3.05	0	0		4.68	-58.09	18.85	49.7	53.36	1106.48	645.74	1260.35	805.58	1171.91	666.32	1219.65	690.17
53.82	1	0.38	0.02	3.84	63.9	0.04	0.32	33.13	2.25	54.3	11.1	99.93	0	0.03	54.3	91.55	0.66	15.78	4.04	0.45	2.29	56.45	0	0.76	2.25	91.54	0.07	0.02	93.05	1.51	0.01	0.05	2.91	0	0		4.08	-62	19.09	50.07	48.35	1106.25	644.52	1260.67	804.08	1174.84	664.65	1217.03	688.25
53.853	1	0.36	0.02	7.76	67.74	0.05	0.48	39.91	2.64	63.08	7.26	99.94	0	0.06	63.08	92.07	0.7	13.33	6.95	0.88	4.47	72.02	0	0.8	2.64	93.39	0.08	0.03	92.9	1.7	0.01	0.07	3	0	0		7.15	-58.85	18.01	49.6	53.02	1106.9	645.11	1261.72	805.96	1172.77	665.7	1219.13	691.42
53.887	1	0.27	0.02	7.2	71.18	0.06	0.76	47.93	4.17	71.88	3.82	99.92	0	0.64	71.88	92.65	0.74	11.74	10.37	0.92	6.56	72.28	0	1.39	4.17	97.3	0.09	0.06	89.23	1.73	0.01	0.01	2.4	0	0		4.68	-47.26	19.84	49.67	60.35	1107.32	644.91	1259.63	802.42	1168.23	664.17	1221.62	692.29
53.92	1	0.27	0.02	10.14	72.12	0.08	0.81	50.76	4.91	73.34	2.88	99.92	0	0.22	73.34	93.93	0.55	11.69	15.49	0.71	8.06	78.61	0	1.42	4.91	97.56	0.08	0.08	88.84	1.77	0.01	0.01	2.53	0	0		4.62	-52.55	16.23	49.91	61.41	1106.77	646.24	1258.48	803.11	1165.51	665.24	1220.65	692.27
53.953	1	0.27	0.02	7.94	74.79	0.07	0.84	53.41	6.01	73.53	0.21	99.94	0	0.44	73.53	94.74	0.4	12.95	14.99	0.4	7.02	72.39	0	1.51	6.01	97.55	0.07	0.11	90.36	2.06	0.01	0	2.25	0	0		9.89	-49.06	15.63	49.7	67.53	1104.72	646.07	1255.72	801.68	1160.53	664.41	1219.92	696.56
53.987	1	0.25	0.02	5.08	80.5	0.08	1.14	62.27	9.66	78.28	0	99.94	0	1.3	78.28	95.48	0.28	15.83	17.43	0.48	5.98	62.48	0	1.51	9.66	97.76	0.06	0.13	91.04	2.44	0.02	0	2.1	0.24	0		8.12	-43.64	15.19	49.33	75.18	1101.22	643.23	1253.49	799.88	1153.56	661.51	1221.1	694.52
54.02	1	0.17	0.02	1.71	82.24	0.11	1.64	64.81	12.35	83.87	0	99.95	0	3.64	83.87	94.7	0.25	13.42	21.06	0.62	3.29	42.39	0	1.29	12.35	97.38	0.06	0.09	92.14	2.67	0.01	0.04	2.56	0.22	0		7.53	-38.38	15.67	49.04	82.43	1098.92	640.81	1252.65	798.81	1148.93	659.16	1223.86	693.52
54.053	1	0.13	0.01	0.81	80.89	0.1	1.66	62.24	12.1	84.51	0	99.95	0	19.53	84.51	94.15	0.2	10.79	19.89	0.52	2.84	27.67	0	1.22	12.1	96.29	0.06	0.04	93.15	2.55	0.01	0.07	2.97	0.07	0		11.43	-29.08	15.08	49.37	86.17	1093.08	639.34	1246.54	798.5	1139.94	659.39	1218.99	693.68
54.087	1	0.1	0.01	0.44	76.11	0.1	1.41	54.65	12.03	81.09	0	99.94	0	56.45	81.09	93.71	0.18	7.17	18.56	0.24	1.47	16.28	0	1.26	12.03	95.74	0.06	0.03	92.59	2.5	0.01	0.18	3.65	0	0		12.05	-20.7	13.08	50.43	90.36	1084.91	634.13	1240.13	796.13	1128.61	656.1	1212.86	688.76
54.12	1	0.08	0.01	0.21	74.2	0.07	1.32	50.56	9.93	81.16	0.8	99.94	0	92.15	81.16	91.63	0.17	5.62	12.27	0.13	0.43	3.45	0	0.98	9.93	93.73	0.06	0.02	93.37	2.13	0.01	0.04	3.81	0	0		6.35	-9.69	13.36	51.11	94.94	1072.7	626.38	1231.63	793.26	1115.66	650.05	1206.05	679.1
54.154	1	0.08	0.01	0.16	68.66	0.05	0.93	43.14	5.3	76.53	6.34	99.92	0	93.3	76.53	89.4	0.12	5.09	5.47	0.12	0.07	0.39	0	0.72	5.3	87.64	0.07	0.03	93.25	2.36	0.01	0.05	4.54	0	0		8.84	-8.83	11.34	51.6	94.95	1066.91	623.89	1227.18	794.06	1108.46	650.35	1200.25	674.64
54.187	1	0.09	0.02	0.16	55.32	0.05	0.68	28.28	3.58	68.65	19.68	99.86	0	94.83	68.65	83.2	0.09	3.71	4.18	0.12	0.05	0.4	0	0.61	3.58	76.2	0.09	0.05	91.72	2.11	0	0.06	4.99	0	0		9.32	-7.45	9.24	52.5	99.32	1052.91	619.61	1214.4	791.46	1091.28	647.79	1188.2	669.48
54.22	1	0.1	0.02	0.17	41.16	0.06	0.47	16.98	1.97	59.65	33.84	99.77	0	96.41	59.65	77.64	0.09	2.26	4	0.2	0.05	0.13	0	0.52	1.97	66.79	0.1	0.05	91.27	2.35	0	0.52	5.58	0	0		14.84	-5.54	7.52	52.09	94.39	1039.78	620.06	1199.16	792.08	1077.61	650.93	1170.48	667.81
54.254	1	0.13	0.02	0.2	24.21	0.07	0.23	7.83	0.81	43.54	51.58	99.66	0	98.28	43.54	73.36	0.07	1.14	3.91	0.28	0.09	0.15	0	0.5	0.81	52.03	0.1	0.05	90.64	2.8	0	0.73	6.93	0	0		6.98	-1.77	6.84	53.73	96.7	1025.21	613.44	1182.54	783.1	1060.11	644.49	1156.14	655.82
54.287	1	0.19	0.02	0.28	13.13	0.06	0.1	3.26	0.45	23.26	73.74	99.6	0	98.23	23.26	70.82	0.08	0.83	3.36	0.36	0.2	0.2	0	0.45	0.3	40.1	0.06	0.03	91.22	3.76	0	4.11	6.47	0	0		12.16	-1.91	3.74	55.3	105.36	1006.38	610.99	1162.93	779.83	1034.25	645.2	1139.32	652.94
54.32	1	0.24	0.02	0.34	7.91	0.07	0.07	1.77	0.42	12.94	84.19	99.37	0.68	98.43	12.94	65.27	0.06	0.62	5.4	0.57	0.53	0.45	0	0.42	0.17	25.65	0.06	0.01	91.09	4.73	0	8.27	7.07	0	0		10.18	-1.29	1.51	55.68	103.61	989.56	607.08	1145.14	774.79	1015.88	645.3	1119.47	643.57
54.354	1	0.25	0.02	0.35	6.68	0.08	0.06	1.5	0.33	7.04	86.64	99.24	1.93	96.98	9.09	64.49	0.03	0.74	6.38	0.66	0.58	1.03	0	0.33	0.09	7.04	0.02	0.01	89.55	5.32	0	0.04	7.05	0	0		6.96	4.66	0.7	55.14	101.23	967.87	603.54	1123.08	771.04	994.65	640.51	1095.87	639.08
54.387	1	0.24	0.02	0.35	6.19	0.09	0.04	1.46	0.34	3.54	87.62	99.34	4.44	95.18	4.53	67.88	0.02	0.9	8.67	0.52	0.44	1.34	0	0.34	0.06	3.54	0.02	0.02	87.81	5.65	0	0.04	7.54	0	0		12.07	7.08	0.48	56.18	101.47	953.69	602.47	1106.36	767.05	978.98	641.91	1080.36	637.44
54.421	1	0.25	0.02	0.34	5.63	0.12	0.04	1.36	0.28	0.45	88.74	99.3	7.35	92.9	2.75	66.91	0.02	0.74	13.29	0.36	0.15	0.59	0	0.28	0.05	0.45	0.02	0.1	88.17	6.81	0	0.01	7.96	0	0		7.52	9.14	0.95	56.13	97.51	939.02	604.44	1091.35	768.33	966.52	642.04	1063.97	638.77
54.454	1	0.24	0.02	0.3	4.52	0.14	0.04	1.28	0.27	0.25	90.96	98.88	8.76	86.4	2.22	63.67	0.02	0.5	13.17	0.25	0.12	0.34	0	0.27	0.05	0.23	0.01	0.13	85.4	9.31	0	0.04	9.23	0	0		6.79	12.75	-0.5	56.32	96.06	928.04	603.1	1080.91	766.35	955.68	643.86	1051.32	634.83
54.487	1	0.25	0.02	0.31	4.12	0.12	0.04	1.21	0.34	0.22	91.75	98.65	7.64	65.57	1.82	60.78	0.03	0.45	10.9	0.11	0.17	0.2	0	0.34	0.09	0.22	0.01	0.24	85.99	11.33	0	0.01	9.07	0	0		11.78	18.78	-1.55	56.27	91.9	920.39	602.31	1073.27	765.64	949.79	646.72	1040.61	632.69
54.521	1	0.22	0.02	0.23	3.37	0.09	0.04	1.07	0.73	0.34	93.27	96.62	4.84	81.78	1.94	59.03	0.03	0.48	8.21	0.07	0.34	0.02	0	0.42	0.25	0.06	0.01	0.73	76.05	10.01	0	0.01	7.75	0	0		17.8	14.49	-5.36	55.81	90.57	917.61	604.21	1067.94	765.89	944.14	651.61	1032.75	632.85
54.554	1	0.16	0.03	0.15	2.65	0.07	0.05	1.01	2.45	0.4	94.7	89.38	2.12	61.79	3.14	58.1	0.03	0.64	5.4	0.04	0.4	0	0	0.41	0.69	0.03	0.03	2.45	61.74	8.11	0.01	0.02	7	0	0		18.1	19.6	-4.66	55.8	88.5	913.1	603.76	1062.9	764.55	941.04	651.24	1027.46	632.17
54.587	1	0.15	0.03	0.12	2.42	0.07	0.06	0.95	3.1	0.36	95.15	80.9	0.59	88.11	6.2	55.33	0.03	0.85	4.22	0.03	0.43	0	0	0.36	1.02	0.03	0.04	3.1	55.97	5.99	0.01	0	6.83	0	0		19.12	11.99	-5.41	56.55	91.58	908.82	602.22	1056.74	761.72	933.44	648.85	1023.27	631.03
54.621	1	0.15	0.04	0.1	1.77	0.06	0.08	0.73	3.11	0.21	96.46	57.44	0	53.16	8.47	45.65	0.03	0.53	3.37	0.03	0.21	0	0	0.39	1.37	0.01	0.06	3.11	51.41	7.38	0.02	0	6.04	0	0		20.96	21.37	-4.55	56.21	86.94	907.43	603.58	1052.88	760.72	933.91	649.48	1019.15	632.36
54.654	1	0.19	0.06	0.11	1.32	0.04	0.09	0.43	2.04	0.08	97.36	38.62	0	54.38	8.02	35.69	0.03	0.28	1.59	0.03	0.08	0	0	0.48	2.04	0.01	0.05	1.52	51.88	5.35	0.02	0	4.64	0	0		20.61	21.12	-4.31	56.47	86.49	903.03	601.98	1048.63	757.85	930.42	649.98	1014.41	629.35
54.687	1	0.21	0.08	0.11	0.9	0.04	0.11	0.27	3.09	0.05	98.2	18.58	0	32.95	6.61	26.72	0.03	0.19	1.02	0.02	0.05	0.01	0	0.69	3.09	0.01	0.03	1	48.22	4.52	0.02	0	3.55	0	0		20.42	25.55	-3.11	55.96	85.11	900.11	603.12	1044.94	758.14	928.53	650.17	1011.43	630.9
54.721	1	0.22	0.09	0.11	0.79	0.03	0.13	0.22	5.14	0.07	98.43	12.26	0	36.47	6.66	23.05	0.03	0.16	0.6	0.02	0.07	0.04	0	1.29	5.14	0	0.02	1.91	45.79	3.27	0.04	0	2.49	0	0		21.52	24.78	-1.43	55.29	83.97	894.3	602.49	1041.2	759.66	925.54	650.44	1007.3	631.31
54.754	1	0.26	0.1	0.11	0.69	0.03	0.14	0.18	5.83	0.18	98.62	9	0	33.67	6.84	18.86	0.03	0.16	0.56	0.03	0.18	0.13	0	1.85	5.83	0	0.02	6.17	45.68	2.55	0.04	0	2.32	0	0		23.72	25.39	-3.28	54.86	81.57	891.59	602.68	1039.88	761.89	923.9	652.63	1002.52	630.88
54.788	1	0.26	0.12	0.1	0.57	0.03	0.17	0.14	3.94	1.01	98.85	5.11	0	37.79	8.26	13.19	0.03	0.12	1.3	0.04	1.01	0.42	0	3.12	3.94	0	0.01	6.09	43.79	1.27	0.06	0	2.08	0	0		21.13	24.49	-3.46	54.4	78.74	888.43	601.72	1036.59	761.56	921.71	649.21	998.16	630.38
54.821	1	0.28	0.12	0.11	0.55	0.03	0.19	0.13	5.35	0.84	98.9	5.21	0	40.39	7.06	12.14	0.03	0.08	1.38	0.05	0.84	0.46	0	5.35	3.98	0	0	5.32	45.08	0.77	0.09	0	1.75	0	0		20.53	23.95	-3.16	55.07	81.93	886.08	601	1034.05	759.81	917.84	649.01	997.35	629.24
54.854	1	0.33	0.13	0.15	0.57	0.03	0.18	0.11	4.21	0.99	98.86	8.28	0	25.9	4.21	12.33	0.03	0.05	1.41	0.03	0.99	0.58	0	5.99	4.73	0	0	3.6	51.08	0.71	0.1	0	1.62	0	0		22.64	27.26	-2.33	55.31	82.08	884.68	602.35	1032.13	760.71	916.66	650.83	996.33	631.08
54.888	1	0.38	0.13	0.19	0.61	0.03	0.23	0.11	3.21	0.64	98.79	10.89	0	33.48	3.21	11.96	0.05	0.05	1.22	0.03	0.64	0.5	0	10.13	7.8	0	0	2.6	55.21	0.44	0.18	0	1.13	0.18	0		21.61	25.43	-1.56	55.23	81.04	882.15	602.61	1030.67	762.17	915.61	650.57	994.46	631.86
54.921	1	0.44	0.13	0.24	0.71	0.03	0.26	0.11	4.06	0.6	98.57	16.82	0	45.44	4.06	12.69	0.05	0.05	1.2	0.04	0.6	0.53	0	11.24	9.42	0	0	3.36	60.76	0.46	0.18	0	1.11	0.3	0		20.56	22.91	-4.34	55.08	81.89	879.44	601.81	1027.6	761.18	910.56	649.83	989.97	629.86
54.954	1	0.45	0.13	0.28	0.81	0.03	0.32	0.12	5.2	0.59	98.38	20.94	0	38.51	5.2	13.92	0.07	0.06	1.1	0.06	0.59	0.59	0	13.84	12.13	0	0	2.5	62.87	0.32	0.19	0	0.93	0.42	0		21.32	24.34	-2.73	55.01	81.48	877.71	601.43	1025.55	759.93	910.01	649.94	988.92	629.65
54.988	1	0.47	0.14	0.3	0.87	0.03	0.43	0.13	5.79	0.68	98.27	23.63	0	42.35	5.79	13.86	0.06	0.06	1.32	0.06	0.68	0.86	0	18.61	12.23	0	0	2.01	64.88	0.1	0.28	0	0.59	0.5	0		18.03	23.54	-1.05	55.01	81.18	875.61	601.39	1024.17	760.46	909.2	647.9	988.48	630.43
55.021	1	0.47	0.14	0.29	0.87	0.03	0.45	0.13	5.97	0.5	98.25	23.92	0	31.09	5.97	13.75	0.06	0.05	1.34	0.04	0.5	0.64	0	19.34	11.59	0	0	2.08	65.19	0.1	0.24	0	0.61	0.42	0		20.65	25.98	-1.9	54.36	78.91	874.33	602.38	1021.54	759.87	908.27	650.65	984.52	630.3
55.054	1	0.6	0.14	0.43	1.02	0.03	0.48	0.12	5.32	0.28	97.95	39.23	0	40.87	5.32	13.6	0.06	0.05	1.29	0.02	0.28	0.45	0	19.83	14.37	0	0	2.52	74.28	0.08	0.17	0	0.59	0.41	0		17.03	23.85	-1.67	54.14	77.86	874.5	603.16	1021.28	760.32	908.6	649.06	984.38	631.21
55.088	1	0.78	0.14	0.6	1.23	0.03	1.1	0.12	5.29	0.25	97.53	58.08	-1.71	27.6	5.29	13.18	0.06	0.05	1.57	0.02	0.25	0.4	0	35.28	14.68	0.01	0	3.43	84.21	0.08	0.1	0	0.48	0.61	0		16.34	26.82	1.23	53.3	74.1	874.18	604.42	1020.63	761.38	911.61	648.7	984.18	633.7
55.121	1	0.76	0.14	0.58	1.17	0.03	0.93	0.12	4.91	0.17	97.66	54.21	-0.75	39.7	4.91	12.95	0.06	0.05	1.32	0.01	0.17	0.19	0	31.97	15.74	0.01	0	3.19	82.48	0.08	0.1	0.01	0.48	0.54	0		12.51	24.09	-0.76	53.84	80.18	873.55	602.87	1023.66	762.6	908.61	648.39	986.91	631.14
55.155	1	0.7	0.15	0.54	1.05	0.03	2.02	0.12	5.37	0.19	95.96	42.74	-6.1	45.79	5.37	12.35	0.06	0.06	1.38	0.01	0.19	0.16	0	45.12	18.9	0.01	0	3.43	77.34	0.07	0.09	0	0.51	0.71	0		12.78	22.84	-1.5	54.54	83.43	878.09	601.96	1028.64	761.75	911.32	648.49	992.64	629.84
55.188	1	0.69	0.15	0.49	0.93	0.03	1.77	0.1	5.03	0.18	96.47	35.28	-4.63	40.94	5.03	9.63	0.06	0.06	1	0.01	0.18	0.13	0	42.66	17.26	0.02	0	2.3	76.15	0.06	0.09	0	0.58	0.58	0		11.16	23.83	0.91	53.57	79.24	878.54	601.9	1029.44	762.65	915.31	645.99	993.19	631.34
55.221	1	0.63	0.15	0.44	0.92	0.03	1.56	0.11	5.87	0.26	96.88	31.43	-3.68	52.63	5.87	9.92	0.06	0.07	0.84	0.01	0.26	0.11	0	39.86	16.8	0.02	0	1.38	73.71	0.05	0.09	0.01	0.56	0.47	0		11.39	21.47	-1.42	54.55	84.49	880	600.26	1034.02	763.95	914.35	646.85	996.93	628.96
55.255	1	0.61	0.15	0.39	0.96	0.03	0.75	0.11	5.91	0.26	98.08	35.39	0	68.09	5.91	10.42	0.05	0.08	0.87	0.01	0.26	0.09	0	27.96	11.61	0.02	0	0.98	75.42	0.06	0.09	0	0.62	0.51	0		12.82	18.21	-0.7	54.78	86.14	882.83	601.22	1038.53	767.42	917.45	647.68	1002.05	631.5
55.288	1	0.56	0.15	0.35	0.86	0.03	0.65	0.11	5.37	0.35	98.28	27.58	0	52.65	5.37	10.27	0.05	0.09	0.77	0.01	0.35	0.07	0	25.63	12.24	0.01	0	0.78	71.05	0.05	0.09	0.01	0.68	0.54	0		12.41	21.47	-2.1	54.68	87.07	887.83	600.73	1043.7	766.44	921.39	648.56	1006.37	629.61
55.321	1	0.53	0.15	0.31	0.86	0.03	0.49	0.11	5.54	0.41	98.28	27.07	0	59.14	5.54	10.65	0.04	0.08	0.93	0.01	0.41	0.06	0	21.37	8.78	0.01	0	1	70.35	0.05	0.09	0.01	0.72	0.6	0		9.77	20.15	0.71	54.04	84.99	889.83	601.24	1046.37	767.89	926.29	646.31	1010.05	631.94
55.355	1	0.47	0.15	0.23	0.7	0.03	0.33	0.1	4.81	0.3	98.59	16.5	0	54.07	4.81	9.32	0.04	0.09	1.1	0	0.3	0.03	0	14.8	7.32	0.01	0	1.49	63.84	0.05	0.08	0	0.9	0.52	0		9.03	21.19	-0.89	53.72	83.24	892.57	602.27	1049.22	769.12	929.05	647.77	1010.75	631.83
55.388	1	0.5	0.16	0.25	0.71	0.03	0.35	0.1	5.47	0.45	98.58	16.96	0	44.46	5.47	8.05	0.04	0.1	1.3	0.01	0.45	0.04	0	14.79	8.25	0.01	0	2.47	65.52	0.05	0.08	0.01	0.99	0.61	0		9.04	23.11	-0.37	53.67	83.23	897.25	602.04	1053.85	768.54	934.1	647.65	1015.77	631.61
55.422	1	0.44	0.15	0.21	0.68	0.03	0.27	0.1	5.22	0.35	98.64	14.41	0	46.61	5.22	9.36	0.03	0.09	1.6	0	0.35	0.06	0	11.49	5.93	0.01	0	2.11	61.8	0.03	0.06	0.01	1.2	0.58	0		8.39	22.68	0.24	53.4	80.84	900.91	603.77	1056.58	769.74	938.75	647.92	1018.34	633.77
55.455	1	0.41	0.14	0.21	0.75	0.03	0.26	0.12	5.97	0.31	98.49	17.16	0	50.09	5.97	11.94	0.04	0.08	1.24	0	0.31	0.08	0	10.2	6.89	0.01	0	1.53	61.8	0.04	0.05	0.01	1.35	0.86	0		7.95	21.98	0.8	53.33	80.28	902.92	604.48	1058.38	770.33	941.22	648.01	1020.4	634.79
55.488	1	0.4	0.15	0.21	0.77	0.03	0.29	0.12	6.85	0.25	98.45	16.65	0	59.05	6.85	12.29	0.04	0.1	0.79	0	0.25	0.2	0	11.66	8.21	0.01	0	1.27	61	0.04	0.04	0.01	1.36	1.51	0		12.06	20.17	-0.17	53.99	79.38	905.26	605.58	1059.69	771.14	942.96	650.4	1020.99	635.85
55.522	1	0.35	0.14	0.2	0.82	0.03	0.29	0.14	7.99	0.25	98.36	15.84	0	53.84	7.99	14.98	0.04	0.12	0.61	0	0.25	0.36	0	10.48	10.58	0.01	0	0.59	57.56	0.06	0.04	0.02	1.5	1.41	0		9.82	21.23	0.78	53.86	78.82	908.94	606.23	1063.63	771.52	947.62	650.35	1025.2	636.45
55.555	1	0.32	0.13	0.19	0.83	0.03	0.32	0.16	9.02	0.46	98.34	14.17	0	24.36	9.02	16.09	0.05	0.16	0.77	0	0.46	1.39	0	11.99	10.63	0.01	0	0.23	54.83	0.08	0.03	0	1.47	1.08	0		11.87	27.67	0.75	53.26	75.96	912.82	607.42	1067.41	772.16	953.27	653.41	1027.39	636.78
55.588	1	0.36	0.13	0.24	0.89	0.03	0.35	0.16	9.71	0.68	98.22	17.04	0	10.79	9.71	15.2	0.06	0.21	0.83	0	0.68	3.04	0	12.53	11.7	0.01	0	0.12	58.44	0.12	0.02	0	1.31	0.82	0		10.08	32.56	0.35	52.33	74.34	918.05	610.18	1073.2	774.95	959.56	656.25	1031.79	638.64
55.622	1	0.39	0.12	0.34	1	0.03	0.4	0.18	11.6	1.4	97.99	20.39	0	26.12	11.6	16.13	0.08	0.24	1.2	0	1.4	7.6	0	13.32	12.9	0.01	0	0.05	60.25	0.17	0.02	0.01	1.26	0.4	0		13.74	27.2	-0.76	52.44	73.77	921.76	612.19	1074.38	775.33	961.55	658.64	1033.11	640.7
55.655	1	0.44	0.13	0.44	0.96	0.03	0.33	0.16	10.74	2.14	98.08	20.49	0	14.21	11.16	13.79	0.09	0.29	1.31	0	2.14	12.72	0	10.74	8.75	0.01	0	0.02	62.67	0.22	0.01	0	1.04	0.18	0		8.83	30.99	0.83	51.36	71.86	926.17	613	1080.07	776.66	968.45	657.76	1038.42	641.44
55.688	1	0.63	0.13	0.79	1.16	0.03	0.27	0.15	8.27	2.99	97.68	38.79	0	6.99	10.9	12.77	0.13	0.32	1.19	0.01	2.99	17.47	0	8.27	5.96	0.01	0	0.01	74.89	0.34	0.01	0.01	0.96	0.01	0		10.88	34.94	-0.47	51.4	71.14	929.66	614.51	1083.72	778.02	972.02	661.25	1040.47	641.89
55.722	1	0.78	0.13	1.54	1.43	0.03	0.25	0.17	7.09	5.06	96.92	57.01	0	16.23	12.52	13.43	0.19	0.43	2.04	0.02	5.06	25.28	0	7.09	3.61	0.02	0	0.01	83.42	0.88	0.01	0.01	1.06	0	0		11.35	30.2	0.44	51.3	71.44	931.89	616.82	1084.61	778.42	974.02	664.04	1042.58	643.93
55.755	1	0.76	0.13	1.81	1.47	0.03	0.22	0.18	5.58	5.58	96.37	60.3	0	15.02	12.75	14.63	0.22	0.52	2.07	0.06	7.4	27.23	0	5.58	1.66	0.03	0	0	83.91	0.99	0.01	0.02	0.88	0	0		10.97	30.66	0.47	51.2	71.01	934.4	618.14	1085.87	779.03	975.88	663.81	1044.56	645.74
55.789	1	0.75	0.12	1.13	2	0.03	0.23	0.23	5.36	4.39	95.99	74.59	0	30.1	14.1	17.24	0.35	0.68	2.48	0.1	4.39	17.79	0	5.36	0.87	0.05	0	0	89.49	2.18	0.01	0.06	0.65	0	0		11.2	26.21	1.64	51.76	73.15	937.79	620.32	1085.89	777.15	977.02	665.21	1048.1	647.9
55.822	1	0.73	0.11	1.55	2.42	0.03	0.25	0.31	5.61	5.56	95.16	79.25	0	6.25	17.06	20.83	0.42	0.66	4.37	0.22	5.56	24.36	0	5.61	0.63	0.11	0	0.01	89.18	3	0.01	0.02	0.65	0.06	0		17.88	35.54	-4.21	51.33	67.78	939.9	621.6	1086.99	778.67	978.84	669.86	1042.68	647.1
55.855	1	0.67	0.11	1.78	2.6	0.03	0.24	0.36	5.31	5.31	94.8	81.55	0	9.59	18.61	22.9	0.47	0.68	4.24	0.48	8.23	25.22	0	5.31	0.5	0.23	0	0	88.93	2.82	0.01	0.01	0.64	0.12	0		18.04	33.22	-4.45	51.16	65.86	942.99	624.02	1088.39	779.6	981.97	671.55	1044	649.41
55.889	1	0.61	0.11	1.29	2.97	0.03	0.26	0.44	4.8	4.8	94.05	84.63	0	18.59	20.27	24.17	0.69	0.65	5.33	0.77	8.15	18.38	0	4.8	0.31	0.58	0	0	90.39	4.56	0.01	0.01	0.49	0.39	0		11.96	29.39	-2.86	51.23	68.51	942.68	624.96	1089.08	780.81	981.19	670.21	1046.81	650.53
55.922	1	0.58	0.11	3.16	3.02	0.04	0.24	0.52	3.82	3.82	93.68	87.28	0	8.17	23.24	25.77	0.76	0.75	8.67	1.23	17.84	27.29	0	3.82	0.26	0.77	0	0	91.53	4.3	0.01	0.01	0.56	0.59	0		13.33	34.1	-1.94	50.7	65.78	943.51	625.55	1090.29	781.82	984.32	671.39	1046.94	651.24
55.955	1	0.48	0.1	1.8	3.83	0.03	0.27	0.68	2.95	2.95	92.33	90.37	0	6.63	27.83	26.71	1.1	0.91	4.64	1.35	17.48	16.41	0	2.95	0.24	1.5	0	0	93.36	4.9	0.01	0.01	0.46	0.6	0		12.85	35.23	-4.32	50.62	64.3	944.5	627.21	1090.33	782.77	984.32	672.6	1045.28	652.15
55.989	1	0.55	0.12	1.26	3.19	0.03	0.23	0.49	1.44	3.41	93.63	87.71	0	7.09	22.88	23.43	1.64	0.74	3.97	1.31	14.37	9.79	0.04	1.44	0.25	3.41	0	0	94.36	5.41	0.01	0	0.35	0.58	0		13.99	34.87	-3.83	50.45	64.08	944.78	629.25	1089.37	784.45	984.03	673.47	1045.43	655.15
56.022	1	0.58	0.13	1.23	2.32	0.03	0.21	0.32	1.02	4.26	95.37	84.03	0	4.47	20.16	17.76	1.65	0.66	3.89	1.72	16.45	6.68	0	1.02	0.35	4.26	0	0	93.84	3.91	0.02	0	0.35	0.53	0		13.58	37.31	-3.38	50.9	62.19	943.83	629.91	1087.03	783.11	983.79	674.08	1043	655.06
56.055	1	0.72	0.16	1.1	1.65	0.03	0.2	0.2	0.55	5.1	96.69	79.66	0	3.85	16	10.58	1.92	0.64	3.63	2.61	15.39	3.68	0	0.55	0.46	5.1	0	0.01	94.32	3.37	0.02	0	0.36	0.42	0		14.31	38.09	-5.53	51.59	64.52	943.09	630.62	1085.47	782.35	980.47	676	1041.31	654.51
56.089	1	0.84	0.17	0.94	1.6	0.03	0.21	0.16	0.34	11.53	96.81	80.53	0	2.74	15.03	7.46	2.12	0.72	4.25	2.64	11.86	2.64	0	0.21	0.32	11.53	0	0.02	95.97	2.49	0.04	0	0.34	0.34	0		11.57	39.84	-2.59	51.05	59.44	941.18	631.57	1081.42	781.91	981.21	673.17	1038.32	656.68
56.122	1	0.87	0.17	0.74	1.77	0.03	0.23	0.17	0.32	10.83	96.45	82.09	0	1.61	15.98	7.15	1.94	1.13	3.34	1.78	7.87	1.91	0	0.18	0.29	10.83	0	0.03	96.3	2.4	0.04	0	0.32	0.23	0		12.16	42.58	-3.37	51.46	57.71	940.15	632.74	1078.85	781.55	979.94	674.2	1035.14	657.34
56.156	1	0.99	0.17	0.56	2.09	0.03	0.25	0.18	0.35	16.5	95.81	83.96	0	0.98	16.5	7.01	1.93	2.27	1.64	1.5	2.49	1.16	0	0.08	0.24	20.88	0	0.01	97.43	1.96	0.06	0	0.35	0.08	0		10.9	45.1	-4.44	51.25	54.06	936.91	634.05	1074.18	781.43	977.32	674.46	1028.81	657.99
56.189	1	1.07	0.17	0.62	1.77	0.03	0.22	0.15	0.4	13.13	96.47	79.64	0	1.65	13.13	5.47	1.92	2.46	2.64	1.53	3.09	1.87	0	0.06	0.25	25.78	0	0.01	97.18	2.23	0.07	0	0.4	0	0		15.55	42.43	-3.67	51.93	57.61	930.72	632.06	1067.82	777.15	970.88	677.42	1023.59	654.17
56.222	1	1.19	0.18	0.74	1.52	0.03	0.2	0.13	0.46	9.95	96.96	75.11	0	18.98	9.95	4.26	1.97	2.75	4.08	2.18	4.11	3.21	0	0.06	0.35	25.57	0	0.02	97.12	2.77	0.07	0.01	0.46	0	0		20.14	29.26	-5.74	53.51	70.23	926.36	631.64	1064.01	776.7	959.39	681.07	1023.96	653.46
56.256	1	1.28	0.18	0.89	1.52	0.04	0.2	0.13	0.56	10.2	96.95	75.96	0	3.78	10.2	3.4	1.93	4.25	6.78	2.81	6.38	4.73	0	0.04	0.29	21.74	0	0.01	97.45	2.37	0.08	0	0.56	0	0		16.96	38.18	-2	51.93	59.46	924.2	631.61	1064.37	781.45	965.16	676.65	1021.07	656.39
56.289	1	1.4	0.18	1.77	1.29	0.06	0.17	0.12	0.65	7.54	96.47	80.67	0	23.53	7.54	3.07	1.97	5.2	14.01	2.91	12.32	12.04	0	0.04	0.22	20.59	0.01	0.02	97.11	3.03	0.08	0	0.65	0	0		23.65	27.89	-5.47	53.92	72.25	919.17	631.69	1060.96	781.96	953.38	683.34	1019.89	655.11
56.322	1	1.61	0.18	2.48	1.24	0.08	0.18	0.12	1.01	6.97	95.03	85.43	0	15.9	6.97	2.76	2.16	4.93	18.54	3.35	11.55	20.03	0	0.03	0.19	21.9	0.01	0.03	96.81	3.35	0.1	0.02	1.01	0	0		21.77	30.33	-6.08	54	68.52	915.62	628.4	1058.38	779.68	952.13	679.57	1014.65	651.51
56.356	1	1.66	0.18	1.97	1.21	0.08	0.17	0.11	1.17	5.27	96.05	84.98	0	6.71	5.27	2.4	2.21	4.91	18.07	3.13	8.85	17.55	0	0.02	0.23	12.45	0.01	0.06	96.83	3.84	0.15	0.01	1.17	0	0		21.89	35.16	-2.66	52.97	64.11	915.6	628.68	1058.77	780.23	956.58	679.57	1014.63	652.36
56.389	1	1.63	0.17	1.14	1.11	0.08	0.17	0.09	1.41	3.1	96.75	85.11	0.17	8.62	3.1	1.93	1.93	3.63	18.95	3.74	3.85	11.38	0	0.02	0.24	11.84	0.01	0.27	96.07	4.27	0.18	0.01	1.41	0	0		25.95	33.81	-3.62	53.53	67.7	915.56	628.99	1058.09	780.09	954.04	681.77	1015.2	652.75
56.423	1	1.53	0.17	0.81	0.99	0.07	0.16	0.09	1.7	1.99	96.94	80.15	0	6.06	1.99	1.69	1.71	2.4	15.65	4.97	2.61	6.12	0	0.01	0.31	9.59	0.02	1.12	95.05	5.68	0.25	0.03	1.7	0	0		24.93	35.7	-3.28	53.17	65.91	916.23	630.05	1057.9	779.86	955.54	682.35	1014.68	653.26
56.456	1	1.41	0.16	0.78	0.92	0.08	0.15	0.1	1.53	2.14	97.18	77.9	1.23	16.22	2.14	2.13	1.53	2.45	17.05	5.57	2.92	7.8	0	0.02	0.29	7.77	0.03	0.44	91.96	7.82	0.31	0.03	2.45	0	0		20.59	30.21	-1.5	53.68	66.82	913.08	628.69	1056.02	779.86	952.69	678.65	1014.37	652.92
56.489	1	1.35	0.15	0.88	0.87	0.09	0.14	0.11	1.55	1.83	97.31	75.48	1.01	8.23	1.83	2.53	1.55	3.11	17.54	5.62	5.01	9.55	0	0.02	0.26	7.52	0.03	0.35	89.78	9.04	0.34	0.04	2.81	0	0		23.89	34.05	-1.57	53.43	66.03	917.32	631.62	1055.63	777.92	955.19	681.57	1015.71	655.15
56.523	1	1.27	0.14	1.97	0.72	0.13	0.12	0.19	1.46	1.47	96.06	79.19	0.8	26.9	1.47	3.48	1.46	2.89	21.66	6.19	13.04	19.55	0	0.04	0.36	5.7	0.03	0.17	88.3	21.8	0.33	0.46	4.05	0	0		22.02	27	-3.74	54.47	67.28	917.01	630.48	1052.17	773.33	951.37	679.11	1013.33	652.88
56.556	1	1.15	0.13	5.38	0.65	0.11	0.1	0.27	1.34	1.67	89.24	80.69	0	12.57	1.67	5.65	1.34	2.75	19.1	4.69	22.57	30.82	0	0.05	0.43	7.95	0.02	0.05	88.56	27.84	0.32	0.21	4.25	0.09	0		17.95	31.7	-0.67	54.03	67.35	919.77	632.81	1053.75	773.05	954.88	679.63	1017.53	654.92
56.589	1	0.93	0.12	6.09	0.59	0.08	0.09	0.21	1.5	1.61	87.82	80.06	0	23.14	1.5	7.46	1.61	1.72	13.83	3.35	25.75	32.51	0	0.06	0.67	14.83	0.02	0.14	84.88	21.71	0.43	0.08	4.27	0.05	0		25.04	28	-0.06	56.72	67.79	926.72	631.11	1055.51	767.9	958.69	676.51	1023.02	655.1
56.623
56.656
56.689
56.723
56.756
56.79
56.823
56.856
56.89
56.923
56.956
56.99
57.023
57.056
57.09	1	0.84	0.09	0.6	2.17	0.03	0.08	3.17	0.2	0.41	93.67	92.67	0	71.82	0.2	27.47	0.41	0.12	2.84	2.64	0.12	0.02	10.32	0.07	0.01	0	0	0.05	97.45	70.12	0.04	0.63	0.8	0	0		5.61	17.32	13.91	51.49	82.95	1066	634.69	1200.39	778.76	1101.52	658.11	1182.42	676.44
57.123	1	0.64	0.06	0.59	2.85	0.05	0.07	6.4	0.17	0.17	87.2	96.98	0	85.13	0.24	37.6	0.17	0.06	5.09	1.36	0.23	0.02	9.82	0.09	0	0	0	0.01	98.9	77.7	0.02	0.28	3.15	0	0		-4.44	13.28	14.19	51.88	85.45	1067.36	635.05	1200.26	774.14	1101.03	657.15	1184.63	674.87
57.157	1	0.58	0.05	0.59	3.31	0.04	0.06	7.69	0.13	0.13	84.62	97.85	0	95.55	0.16	42.38	0.13	0.06	3.89	0.77	0.33	0.02	2.85	0.04	0	0	0	0.01	98.47	77.76	0.01	0.58	2.83	0	0		-2.04	6.66	13.16	52.48	87.92	1072.14	635.46	1206.57	777.42	1104.67	657.08	1190.58	675.72
57.19	1	0.56	0.05	0.56	2.99	0.05	0.06	7.45	0.12	0.12	85.11	97.57	0.64	94.88	0.12	41.01	0.12	0.05	5.14	0.89	0.44	0.02	0.06	0.03	0	0	0	0	98.3	78.34	0.01	0.85	4.43	0	0		-2.1	7.41	14.11	52.35	85.95	1073.06	634.06	1210.15	778.22	1108.22	657.64	1192.57	674.14
57.223	1	0.56	0.05	0.53	2.44	0.08	0.06	6.72	0.09	0.09	86.57	96.66	3.86	95.31	0.12	37.08	0.09	0.04	7.86	0.89	0.7	0.03	0	0.02	0	0	0	0	98.13	79.62	0	0.54	6.45	0	0		-4.81	6.94	14.61	52.84	88.95	1075.2	633.55	1213.1	777.4	1110.04	656.31	1197.09	674.6
57.257	1	0.44	0.03	0.48	2.9	0.11	0.05	9.72	0.06	0.06	80.56	98.08	6.98	97.27	0.14	45.3	0.06	0.05	10.15	0.98	0.94	0.07	0	0.02	0	0	0	0	96.97	81.02	0	0.18	8.57	0	0		-2.35	4.14	14.15	52.21	87.11	1081.07	635.27	1220.56	782.74	1117.21	656.95	1201.94	677.18
57.29	1	0.42	0.03	0.46	2.82	0.15	0.05	9.33	0.05	0.05	81.34	97.94	9.16	95.29	0.12	45.58	0.05	0.04	14.32	0.82	1.02	0.11	0	0.02	0	0	0	0	95.81	79.69	0	0.22	8.98	0	0		-4.27	6.96	15.39	52.31	89.67	1081.33	634.84	1222.76	782.6	1118.32	657.82	1205.83	677.35
57.323	1	0.36	0.03	0.39	2.42	0.23	0.05	8.6	0.04	0.04	82.8	97.41	13.1	96.39	0.14	45.2	0.04	0.05	17.08	0.8	1.2	0.13	0	0.02	0	0	0	0	93.29	77.88	0	0.28	11.67	0	0		-2.02	5.58	14.91	53.36	89.35	1078.94	630.92	1227.36	787.7	1119.04	655.92	1206.54	674.01
57.357	1	0.3	0.02	0.32	1.99	0.47	0.04	7.69	0.04	0.04	84.63	96.82	19	96.25	0.14	45.04	0.04	0.05	21.47	0.96	1.77	0.12	0	0.02	0	0	0	0	90.82	75.12	0	0.38	15.71	0	0		-3.31	5.78	15.92	53.71	89.1	1079.19	630.29	1229.11	788.44	1120.99	654.66	1207.92	674.23
[truncated: 34,584 more rows]
[truncated: 4 more columns]
