# Supplementary material for: Exploring emotion recognition in patients with mild cognitive impairment and Alzheimer’s dementia undergoing a rehabilitation program
Source: PLoS One. 2025 Apr 24;20(4):e0322213. doi: 10.1371/journal.pone.0322213 (PMC12021228; doi:10.1371/journal.pone.0322213)
Supplement: S1 Data — (ZIP) [file pone.0322213.s003.zip › raw data1-10/No2 Aerobic exercise.csv]

time stamp	face id	anger	contempt	disgust	fear	joy	sadness	surprise	sentimentality	confusion	neutral	engagement	valence	attention	inner brow raise	brow raise	brow furrow	eye widen	cheek raise	lid tighten	nose wrinkle	upper lip raise	dimpler	lip corner depressor	chin raise	lip pucker	lip stretch	lip press	mouth open	jaw drop	lip suck	eye closure	smile	smirk	blink	blink rate	pitch	yaw	roll	brightness	interocular distance	topleft_x	topleft_y	bottomright_x	bottomright_y	outer_right_eye_X	outer_right_eye_Y	outer_left_eye_X	outer_left_eye_Y
0.033	0	0.09	0.09	0.02	0.09	0.11	0.11	0.06	2.16	2.16	99.77	0.33	5.89	94.89	0.01	0.00	0.32	0.00	7.35	0.24	2.28	0.01	0.00	2.16	0.39	0.00	0.69	0.44	0.01	0.01	0.00	35.89	10.11	0.00	0.00		3.19	-7.40	-0.54	54.60	116.15	883.12	564.65	1061.41	753.98	912.63	604.56	1028.73	608.09
0.066	0	0.09	0.10	0.02	0.09	0.09	0.10	0.06	0.52	0.52	99.80	0.33	5.32	97.20	0.01	0.00	0.35	0.00	5.30	0.11	1.00	0.01	0.00	0.52	0.16	0.00	0.57	0.33	0.01	0.00	0.00	91.16	9.33	0.00	0.00		-2.11	-4.26	0.35	53.75	123.73	880.10	575.41	1058.65	764.50	906.74	615.42	1030.47	616.04
0.100	0	0.10	0.12	0.02	0.10	0.06	0.11	0.06	0.68	0.44	99.76	0.33	1.46	98.50	0.01	0.00	0.68	0.00	3.86	0.09	1.12	0.01	0.00	0.44	0.13	0.00	0.59	0.27	0.01	0.00	0.00	31.17	6.44	0.00	0.00		-5.90	-1.09	0.29	52.47	124.73	875.91	592.61	1054.14	780.70	901.88	632.15	1026.62	631.75
0.133	0	0.11	0.14	0.02	0.11	0.05	0.12	0.06	1.24	0.20	99.72	0.33	0.00	98.26	0.02	0.00	1.24	0.00	2.83	0.07	0.74	0.01	0.00	0.20	0.06	0.00	0.55	0.12	0.01	0.00	0.00	69.81	4.75	0.00	0.00		-8.81	-1.84	0.67	51.91	127.56	873.62	605.82	1052.57	793.49	898.89	644.39	1026.45	645.42
0.166	0	0.12	0.14	0.02	0.11	0.05	0.12	0.06	1.61	0.13	99.72	0.33	0.00	98.76	0.03	0.00	1.61	0.00	2.06	0.06	0.45	0.01	0.00	0.13	0.04	0.00	0.56	0.06	0.01	0.00	0.00	48.41	4.61	0.00	0.00		-11.69	0.10	1.03	50.99	127.51	869.62	621.35	1047.93	807.93	894.98	658.94	1022.49	660.13
0.200	0	0.12	0.16	0.02	0.12	0.04	0.13	0.06	2.74	0.18	99.69	0.33	0.00	98.66	0.04	0.01	2.74	0.00	1.61	0.06	0.35	0.02	0.00	0.18	0.05	0.00	0.55	0.03	0.02	0.00	0.00	85.74	3.78	0.00	0.00		-13.24	-0.52	0.22	51.13	128.99	867.66	631.30	1045.71	816.62	891.33	669.30	1020.33	669.51
0.233	0	0.14	0.17	0.02	0.13	0.04	0.14	0.06	3.39	0.13	99.66	0.33	0.00	98.75	0.06	0.01	4.76	0.00	1.58	0.08	0.26	0.02	0.00	0.13	0.04	0.00	0.57	0.02	0.02	0.00	0.00	85.71	3.39	0.00	0.00		-18.08	0.17	0.44	51.04	130.28	865.87	643.73	1042.31	826.60	888.33	681.11	1018.60	679.20
0.266	0	0.17	0.21	0.02	0.15	0.03	0.19	0.06	2.38	0.12	99.59	0.33	0.00	98.74	0.07	0.01	9.89	0.00	1.46	0.12	0.26	0.05	0.00	0.12	0.04	0.00	0.37	0.03	0.03	0.00	0.00	56.91	2.38	0.00	0.00		-19.41	0.17	0.43	51.68	131.04	861.31	648.55	1041.26	834.86	885.13	685.81	1016.16	684.78
0.300	0	0.21	0.24	0.02	0.18	0.03	0.24	0.06	1.97	0.09	99.52	0.33	0.00	98.29	0.09	0.03	14.81	0.00	1.13	0.14	0.25	0.12	0.00	0.09	0.02	0.00	0.21	0.02	0.06	0.00	0.00	14.28	1.97	0.00	0.00		-12.81	1.74	0.04	50.45	124.36	861.02	659.88	1044.35	852.47	889.57	699.96	1013.89	696.70
0.333	0	0.28	0.30	0.02	0.22	0.03	0.34	0.06	1.58	0.10	99.31	0.41	0.00	98.31	0.08	0.04	23.09	0.01	1.00	0.27	0.41	0.25	0.00	0.10	0.02	0.00	0.18	0.02	0.10	0.00	0.00	2.53	1.58	0.00	0.00		-14.33	-1.69	-0.31	50.65	126.19	860.33	668.45	1042.47	859.03	886.94	707.71	1013.11	705.29
0.367	0	0.41	0.40	0.02	0.29	0.03	0.53	0.06	1.06	0.09	98.94	0.81	-2.86	98.68	0.05	0.03	32.49	0.02	0.49	0.41	0.65	0.41	0.00	0.09	0.02	0.00	0.12	0.00	0.13	0.00	0.00	3.74	1.06	0.00	0.00		-19.51	0.41	-0.94	49.56	129.98	860.15	678.37	1043.18	866.63	884.67	716.15	1014.64	716.68
0.400	0	0.69	0.57	0.02	0.42	0.03	0.97	0.06	0.89	0.09	98.05	2.22	-10.85	98.66	0.05	0.02	46.11	0.04	0.63	1.22	0.77	0.49	0.00	0.09	0.02	0.00	0.10	0.01	0.13	0.00	0.00	7.21	0.89	0.00	0.00		-17.20	-0.52	-0.74	47.94	134.39	857.58	693.16	1039.46	880.85	879.44	732.42	1013.82	730.58
0.433	0	1.06	0.73	0.03	0.54	0.03	1.51	0.06	0.84	0.10	96.99	4.84	-16.90	98.40	0.04	0.02	56.09	0.04	0.77	2.84	1.50	1.24	0.00	0.10	0.03	0.00	0.07	0.01	0.18	0.00	0.01	41.62	0.84	0.00	0.00		-16.51	1.41	-1.76	47.41	130.29	858.72	699.12	1039.15	885.91	881.01	739.31	1011.23	734.83
0.467	0	2.14	1.05	0.03	0.77	0.03	2.76	0.06	0.72	0.09	94.47	13.77	-25.79	98.72	0.03	0.01	70.30	0.05	0.96	8.25	3.00	2.18	0.00	0.09	0.03	0.00	0.04	0.02	0.20	0.00	0.01	75.94	0.72	0.00	0.00		-17.09	-0.28	-0.90	46.56	131.50	859.78	708.66	1038.17	893.12	881.24	747.68	1012.70	744.53
0.500	0	3.66	1.24	0.05	0.89	0.03	3.61	0.06	0.70	0.09	92.67	21.55	-30.18	97.74	0.03	0.01	77.00	0.04	1.88	14.72	5.04	8.91	0.00	0.09	0.03	0.00	0.03	0.03	0.25	0.01	0.01	32.80	0.70	0.00	0.00		-23.31	3.16	-2.05	45.92	130.82	860.43	714.81	1035.80	893.78	879.66	752.88	1010.40	748.22
0.533	0	5.30	1.38	0.08	0.95	0.03	4.14	0.06	0.59	0.09	89.39	27.71	-33.93	98.73	0.03	0.01	81.12	0.03	2.23	19.18	8.13	16.93	0.00	0.09	0.04	0.00	0.02	0.04	0.28	0.01	0.01	44.11	0.59	0.00	0.00		-23.42	0.21	-1.50	45.46	129.75	859.10	719.92	1034.81	900.21	879.57	757.88	1009.20	752.45
0.567	0	9.23	1.93	0.07	1.29	0.03	6.93	0.06	0.34	0.05	81.54	52.16	-42.50	98.46	0.03	0.00	93.87	0.02	2.28	25.54	10.33	11.50	0.00	0.05	0.07	0.01	0.03	0.02	0.54	0.01	0.03	14.37	0.34	0.00	0.00		-20.08	1.22	-1.57	45.38	130.01	859.86	722.60	1033.31	900.72	878.99	760.89	1008.92	756.26
0.600	0	10.64	1.97	0.04	1.43	0.03	7.72	0.06	0.35	0.04	78.72	54.22	-41.04	98.31	0.03	0.00	94.85	0.01	2.05	29.23	5.73	5.42	0.00	0.04	0.07	0.01	0.02	0.01	0.59	0.01	0.04	23.49	0.35	0.00	0.00		-22.56	1.70	-1.27	45.23	133.70	858.76	726.16	1030.86	901.47	875.60	763.60	1009.25	759.85
0.633	0	13.08	2.10	0.04	1.56	0.03	8.58	0.06	0.28	0.03	73.83	59.30	-42.26	98.51	0.03	0.00	97.13	0.01	1.56	33.58	4.87	3.28	0.00	0.03	0.07	0.01	0.02	0.01	0.88	0.00	0.06	28.44	0.28	0.00	0.00		-22.26	1.06	-1.41	45.31	133.79	858.76	726.73	1030.53	901.58	875.23	764.34	1008.97	760.49
0.667	0	10.19	2.20	0.03	1.69	0.03	9.43	0.06	0.18	0.03	79.61	63.43	-42.65	98.76	0.02	0.01	98.81	0.01	1.43	24.01	3.27	1.02	0.00	0.03	0.08	0.03	0.01	0.01	1.37	0.01	0.16	21.15	0.18	0.00	0.00		-19.06	-0.13	-1.58	44.94	126.37	858.09	726.92	1031.46	904.64	879.00	763.91	1005.37	762.98
0.700	0	8.35	2.20	0.03	1.71	0.03	9.53	0.06	0.18	0.03	80.93	62.78	-42.16	98.49	0.02	0.00	98.70	0.01	1.07	17.89	1.98	0.57	0.00	0.03	0.07	0.02	0.01	0.02	1.14	0.01	0.17	6.45	0.18	0.00	0.00		-18.73	1.10	-1.79	45.07	130.25	858.25	728.73	1032.74	907.85	877.54	767.37	1007.74	763.56
0.734	0	6.78	2.24	0.03	1.79	0.03	9.91	0.06	0.39	0.02	80.19	64.66	-42.18	98.47	0.01	0.01	99.28	0.01	0.86	10.50	0.96	0.17	0.00	0.02	0.07	0.02	0.02	0.04	1.57	0.01	0.39	6.25	0.13	0.00	0.00		-21.57	1.19	-0.90	45.18	133.07	859.19	730.06	1031.04	905.54	876.60	767.16	1009.64	764.26
0.767	0	6.16	2.24	0.03	1.77	0.03	9.90	0.06	0.53	0.03	80.19	64.07	-42.36	98.17	0.01	0.00	99.37	0.01	0.87	8.02	1.25	0.20	0.00	0.03	0.09	0.02	0.02	0.04	1.16	0.01	0.53	7.88	0.13	0.00	0.00		-20.24	2.10	0.56	44.85	131.06	859.88	731.36	1032.74	909.37	880.31	767.90	1011.35	765.88
0.800	0	6.19	2.24	0.03	1.75	0.03	9.84	0.06	0.55	0.03	80.31	63.52	-42.61	98.67	0.01	0.01	99.39	0.01	0.76	8.46	1.66	0.33	0.00	0.03	0.09	0.01	0.02	0.04	0.84	0.01	0.55	15.70	0.14	0.00	0.00		-13.03	-0.46	-0.58	45.02	131.19	859.72	732.23	1033.14	911.65	879.16	770.71	1010.34	769.25
0.834	0	6.20	2.25	0.03	1.73	0.03	9.87	0.06	0.64	0.03	80.26	63.49	-42.88	98.67	0.01	0.01	99.58	0.01	0.73	8.64	1.98	0.47	0.00	0.03	0.10	0.01	0.02	0.04	0.43	0.00	0.64	29.26	0.13	0.00	0.00		-14.34	0.48	-0.88	44.38	127.99	859.19	734.74	1033.71	915.27	880.54	772.77	1008.52	771.83
0.867	0	6.46	2.25	0.03	1.70	0.03	9.75	0.06	0.61	0.03	80.50	63.49	-43.31	97.71	0.01	0.01	99.61	0.01	0.84	10.05	2.96	1.15	0.00	0.03	0.15	0.01	0.03	0.05	0.33	0.00	0.61	7.37	0.14	0.00	0.00		-27.12	3.24	1.03	45.33	134.95	858.82	734.70	1032.99	911.89	878.45	768.62	1013.40	769.40
0.900	0	7.63	2.25	0.03	1.71	0.03	9.84	0.06	0.51	0.03	80.32	63.38	-43.09	96.99	0.01	0.02	99.64	0.01	0.83	14.42	2.46	1.97	0.00	0.03	0.18	0.00	0.03	0.03	0.23	0.00	0.51	2.49	0.16	0.00	0.00		-24.38	4.63	2.46	45.18	132.44	856.75	731.96	1035.57	914.83	881.45	767.13	1013.89	768.47
0.934	0	9.02	2.25	0.03	1.71	0.03	9.84	0.06	0.33	0.03	80.31	63.01	-42.87	97.21	0.01	0.02	99.63	0.01	1.34	19.35	2.58	2.36	0.00	0.03	0.15	0.00	0.03	0.04	0.18	0.00	0.33	17.31	0.18	0.00	0.00		-22.82	4.25	4.25	45.20	132.85	855.62	728.89	1038.18	915.75	883.87	763.75	1016.63	768.43
0.967	0	11.46	2.24	0.03	1.69	0.03	9.82	0.06	0.28	0.03	77.09	62.79	-42.61	97.58	0.01	0.02	99.56	0.01	2.28	26.43	3.11	3.65	0.00	0.03	0.16	0.00	0.04	0.04	0.19	0.00	0.28	3.20	0.21	0.00	0.00		-24.35	3.52	2.62	45.68	136.13	857.55	727.42	1041.56	916.14	883.22	762.33	1019.30	765.71
1.000	0	17.94	2.23	0.04	1.66	0.03	9.72	0.06	0.25	0.04	64.12	62.54	-42.56	98.75	0.01	0.02	99.47	0.01	3.01	40.44	3.92	5.59	0.00	0.04	0.17	0.00	0.04	0.03	0.17	0.00	0.25	1.20	0.24	0.00	0.00		-19.21	-0.16	1.57	45.04	131.92	860.19	727.73	1042.13	915.58	885.70	765.95	1017.62	764.55
1.034	0	24.98	2.22	0.05	1.58	0.03	9.48	0.06	0.29	0.04	50.03	62.37	-42.76	98.49	0.01	0.02	99.43	0.01	5.02	52.66	6.55	7.01	0.00	0.04	0.14	0.00	0.03	0.04	0.11	0.00	0.19	3.11	0.29	0.00	0.00		-20.12	1.12	1.54	45.39	135.89	860.61	725.16	1046.16	916.57	885.95	763.48	1021.84	762.86
1.067	0	30.01	2.22	0.05	1.57	0.03	9.43	0.06	0.30	0.04	44.99	62.48	-43.05	97.15	0.00	0.01	99.50	0.01	4.90	59.40	7.01	7.71	0.00	0.04	0.11	0.00	0.04	0.05	0.12	0.00	0.18	11.23	0.30	0.00	0.00		-23.74	4.36	3.04	45.08	131.89	863.00	724.34	1046.34	912.83	890.84	759.03	1022.69	762.61
1.101	0	28.86	2.22	0.04	1.55	0.03	9.29	0.06	0.32	0.06	46.14	62.47	-43.58	97.99	0.00	0.01	99.52	0.00	4.45	60.08	7.73	3.23	0.00	0.06	0.09	0.00	0.03	0.05	0.08	0.00	0.15	50.07	0.32	0.00	0.00		-19.67	2.57	2.89	45.01	134.72	866.20	721.57	1054.49	915.74	894.93	759.72	1029.64	761.00
1.134	0	28.96	2.21	0.04	1.56	0.03	9.37	0.06	0.40	0.06	46.04	62.50	-43.12	98.16	0.00	0.01	99.55	0.00	4.81	59.94	7.28	3.54	0.00	0.06	0.06	0.00	0.03	0.04	0.07	0.00	0.14	55.38	0.40	0.00	0.00		-22.51	2.13	3.41	44.88	132.61	867.11	720.01	1053.60	912.69	896.54	754.22	1029.02	759.93
1.167	0	23.68	2.19	0.04	1.58	0.03	9.44	0.06	0.46	0.07	52.63	62.45	-42.74	98.16	0.00	0.01	99.51	0.00	4.53	52.28	6.39	3.32	0.00	0.07	0.05	0.00	0.03	0.04	0.08	0.00	0.16	7.78	0.46	0.00	0.00		-21.60	-2.11	0.82	45.92	135.66	870.38	708.89	1058.53	901.45	896.42	751.47	1031.87	743.98
1.201	0	25.15	2.17	0.04	1.59	0.04	9.59	0.06	0.63	0.07	49.85	62.44	-41.83	98.21	0.00	0.01	99.55	0.01	5.50	54.47	5.74	2.85	0.00	0.07	0.05	0.00	0.03	0.03	0.09	0.00	0.11	19.23	0.63	0.00	0.00		-21.47	1.99	2.71	46.04	134.96	869.99	701.34	1060.74	897.95	899.62	739.38	1034.58	740.51
1.234	0	22.55	2.15	0.03	1.60	0.04	9.69	0.06	0.69	0.07	54.91	62.21	-41.01	98.57	0.00	0.01	99.42	0.01	6.19	50.40	4.95	2.75	0.00	0.07	0.04	0.00	0.03	0.02	0.10	0.00	0.11	0.80	0.69	0.00	0.00		-20.47	-0.84	0.57	46.82	132.83	871.38	689.39	1063.74	888.77	900.64	729.90	1033.41	726.34
1.267	0	13.63	2.15	0.03	1.65	0.03	9.77	0.06	0.70	0.06	72.75	62.06	-40.91	98.48	0.00	0.00	99.36	0.02	4.50	33.72	3.17	0.89	0.00	0.06	0.02	0.00	0.03	0.01	0.09	0.00	0.06	32.43	0.70	0.00	0.00		-21.19	1.15	2.01	47.02	133.13	872.92	682.82	1063.24	879.67	902.50	720.91	1035.63	721.22
1.301	0	7.07	2.12	0.02	1.69	0.03	9.73	0.06	0.78	0.03	80.55	61.48	-40.64	98.63	0.00	0.00	99.03	0.03	2.21	13.52	0.94	0.13	0.00	0.03	0.01	0.00	0.03	0.00	0.12	0.00	0.03	6.01	0.78	0.00	0.00		-18.10	-0.62	2.00	48.46	129.08	874.26	664.59	1060.06	858.15	903.53	701.58	1032.59	703.20
1.334	0	5.51	2.08	0.02	1.68	0.03	9.57	0.06	0.91	0.02	80.86	60.76	-40.07	98.59	0.00	0.01	98.59	0.07	1.97	6.48	0.37	0.12	0.00	0.02	0.01	0.00	0.05	0.00	0.19	0.00	0.03	16.19	0.91	0.00	0.00		-10.14	-0.76	2.25	49.39	125.77	874.06	646.68	1055.06	836.42	902.86	682.99	1028.51	688.56
1.368	0	4.43	1.99	0.02	1.63	0.03	8.93	0.06	1.05	0.03	82.13	58.12	-39.59	98.59	0.00	0.00	97.20	0.13	0.73	1.60	0.16	0.03	0.00	0.03	0.01	0.00	0.11	0.01	0.21	0.00	0.01	2.30	1.05	0.00	0.00		-9.76	-0.76	2.45	51.16	127.36	873.27	626.65	1055.43	817.97	902.01	665.10	1029.36	666.83
1.401	0	4.05	1.87	0.02	1.55	0.03	8.38	0.06	1.44	0.02	83.24	55.68	-38.45	98.13	0.00	0.00	95.96	0.13	0.87	0.69	0.32	0.03	0.00	0.02	0.00	0.00	0.19	0.01	0.21	0.00	0.01	4.06	1.44	0.00	0.00		-4.52	2.21	2.43	52.07	123.79	869.81	608.20	1053.88	803.69	901.30	647.57	1025.07	649.88
1.434	0	3.74	1.79	0.02	1.47	0.03	7.81	0.06	1.56	0.02	84.38	52.61	-37.58	98.66	0.01	0.00	94.46	0.05	1.15	0.36	0.81	0.04	0.00	0.02	0.01	0.00	0.24	0.10	0.17	0.00	0.01	3.87	1.56	0.00	0.00		-1.88	0.49	2.43	52.86	119.87	866.20	591.75	1050.83	789.25	899.86	631.23	1019.69	633.97
1.468	0	3.12	1.58	0.03	1.28	0.03	6.38	0.06	1.90	0.02	87.24	44.95	-35.58	98.30	0.01	0.00	90.40	0.02	1.17	0.19	2.25	0.01	0.00	0.02	0.01	0.00	0.31	0.41	0.15	0.00	0.00	16.32	1.90	0.00	0.00		3.30	1.71	3.26	53.81	118.14	863.85	576.41	1048.42	774.99	899.12	616.74	1017.20	620.34
1.501	0	2.60	1.40	0.03	1.10	0.03	5.15	0.06	2.06	0.01	89.70	37.75	-33.57	98.34	0.01	0.00	86.00	0.01	1.77	0.14	4.02	0.00	0.00	0.01	0.01	0.00	0.28	1.11	0.13	0.00	0.00	8.80	2.06	0.00	0.00		7.60	1.61	1.58	55.84	116.33	863.07	560.81	1045.98	758.90	896.85	603.21	1013.17	603.67
1.534	0	2.24	1.20	0.03	0.91	0.03	3.86	0.06	2.25	0.02	92.28	37.70	-31.35	97.45	0.02	0.00	79.22	0.01	2.25	0.11	4.43	0.00	0.00	0.02	0.03	0.00	0.31	7.87	0.12	0.01	0.00	1.35	1.93	0.00	0.00		5.83	3.79	2.63	57.51	115.76	864.39	549.24	1048.99	748.37	900.27	591.55	1016.03	592.52
1.568	0	1.30	0.64	0.03	0.47	0.04	1.31	0.06	3.92	0.04	97.37	37.79	-22.71	98.73	0.04	0.00	55.09	0.00	3.92	0.14	6.04	0.00	0.00	0.02	0.11	0.00	0.22	32.04	0.10	0.01	0.00	0.06	2.23	0.00	0.00		10.92	0.22	0.60	59.51	113.22	861.30	537.27	1042.30	734.51	894.78	580.46	1008.00	579.62
1.601	0	1.13	0.48	0.03	0.35	0.04	0.82	0.06	4.61	1.17	97.73	50.33	-19.44	97.23	0.09	0.00	44.09	0.00	4.61	0.14	5.14	0.00	1.17	0.03	0.29	0.00	0.15	49.40	0.09	0.01	0.00	0.00	2.48	0.00	0.00		9.95	4.21	1.95	60.80	113.53	861.38	526.22	1045.42	724.59	897.52	572.57	1010.96	568.12
1.634	0	0.57	0.27	0.02	0.20	0.05	0.32	0.06	6.09	3.27	98.85	21.78	-5.76	97.55	0.23	0.00	22.23	0.00	6.09	0.28	2.51	0.00	3.27	0.04	0.51	0.00	0.09	55.20	0.07	0.02	0.00	0.00	3.06	0.00	0.00		11.01	3.57	2.46	63.96	110.67	855.93	514.88	1039.45	713.67	893.61	560.01	1004.26	557.64
1.668	0	0.31	0.18	0.03	0.13	0.07	0.18	0.06	12.14	1.66	99.37	9.91	0.00	98.20	0.66	0.00	7.34	0.00	12.14	0.42	4.50	0.00	1.66	0.06	2.05	0.00	0.05	53.72	0.06	0.03	0.00	0.00	3.48	0.00	0.00		10.70	2.00	4.73	65.68	119.11	855.11	510.17	1038.61	706.68	890.70	554.89	1009.81	555.14
1.701	0	0.43	0.17	0.04	0.12	0.09	0.20	0.06	16.51	1.88	99.13	55.42	-1.04	97.02	1.88	0.00	5.52	0.00	16.51	0.46	6.92	0.00	0.00	0.15	9.24	0.00	0.04	79.53	0.04	0.04	0.00	0.00	3.39	0.00	0.00		17.42	4.59	4.51	64.11	116.22	856.38	500.94	1041.75	700.65	894.16	549.93	1010.33	546.29
1.735	0	0.39	0.15	0.10	0.10	0.15	0.21	0.07	24.65	2.23	99.22	87.00	-6.41	97.36	4.72	0.00	2.23	0.01	24.65	0.43	18.83	0.07	0.00	0.30	19.98	0.00	0.02	92.34	0.02	0.07	0.00	0.00	3.89	0.00	0.00		18.63	3.96	3.34	65.45	108.37	857.19	495.02	1040.36	694.98	896.57	542.23	1004.91	539.68
1.768	0	0.31	0.14	0.14	0.11	0.12	0.27	0.08	19.36	1.28	99.37	68.98	-9.77	95.81	9.28	0.00	1.28	0.01	19.36	0.47	20.95	0.15	0.00	0.63	31.21	0.00	0.02	82.33	0.03	0.15	0.00	0.01	4.70	0.00	0.00		17.36	6.35	3.89	67.57	112.78	860.63	493.02	1041.24	687.96	897.16	540.82	1009.86	536.79
1.801	0	0.32	0.14	0.06	0.13	0.06	0.25	0.08	9.26	1.03	99.36	33.45	-7.12	98.34	9.26	0.00	1.03	0.01	7.21	0.48	9.69	0.07	0.00	0.59	23.55	0.00	0.01	75.08	0.02	0.13	0.00	0.01	4.25	0.00	0.00		12.43	1.58	5.80	72.80	107.71	862.70	491.13	1040.44	683.20	901.68	533.21	1009.37	535.57
1.835	0	0.17	0.15	0.07	0.15	0.05	0.33	0.09	12.40	1.81	99.34	2.11	-0.77	97.25	12.40	0.00	0.75	0.01	4.77	1.15	9.34	0.12	0.00	1.81	27.54	0.00	0.01	33.15	0.01	0.24	0.00	0.01	3.90	0.00	0.00		19.21	4.16	6.87	75.04	107.00	864.10	484.88	1041.37	676.65	904.12	529.99	1011.11	530.62
1.868	0	0.12	0.16	0.22	0.15	0.04	0.55	0.12	17.41	2.36	98.90	11.12	-7.73	96.97	17.41	0.00	0.88	0.01	4.35	1.90	19.09	0.58	0.00	2.36	48.38	0.00	0.01	10.77	0.02	0.26	0.00	0.01	2.82	0.00	0.00		17.34	4.67	6.21	75.04	108.75	863.44	483.03	1038.90	672.38	901.20	527.19	1009.95	527.90
1.901	0	0.18	0.17	0.82	0.14	0.04	0.96	0.11	17.03	4.70	98.09	68.04	-20.71	98.11	17.03	0.00	0.86	0.01	3.72	3.62	25.10	1.04	0.00	4.70	77.63	0.01	0.01	18.32	0.02	0.44	0.01	0.01	2.13	0.00	0.00		23.91	2.26	5.85	75.28	108.16	862.74	480.64	1037.26	670.29	899.95	527.25	1008.10	526.08
1.935	0	0.25	0.18	3.81	0.12	0.04	2.23	0.13	18.86	18.80	92.37	95.55	-41.26	95.66	18.86	0.00	0.65	0.02	7.13	3.99	40.87	8.02	0.00	18.80	90.63	0.02	0.02	44.04	0.01	1.05	0.03	0.01	1.39	0.00	0.00		20.76	6.53	3.84	74.56	106.50	863.17	479.03	1037.19	667.76	899.38	526.34	1005.77	521.54
1.968	0	0.55	0.18	6.85	0.13	0.05	3.78	0.14	21.56	24.75	86.29	95.84	-50.50	94.22	21.56	0.00	0.61	0.02	9.84	5.87	39.00	21.37	0.00	24.75	93.38	0.03	0.02	79.49	0.01	1.01	0.05	0.01	1.45	0.00	0.00		21.23	8.04	3.03	74.18	107.53	863.10	478.53	1037.45	667.77	898.36	526.59	1005.73	520.66
2.001	0	0.95	0.18	4.26	0.15	0.06	9.30	0.14	21.17	30.31	81.40	94.23	-54.81	92.68	21.17	0.00	0.55	0.02	13.20	10.01	30.31	17.36	0.00	38.42	96.91	0.04	0.03	97.78	0.01	1.40	0.13	0.00	1.23	0.00	0.00		22.85	9.31	4.94	74.14	106.53	861.82	477.15	1036.27	665.19	899.28	526.96	1005.57	519.77
2.035	0	1.11	0.18	2.62	0.17	0.07	36.04	0.14	20.21	20.59	38.96	89.51	-58.99	92.61	20.21	0.00	0.39	0.02	17.08	9.23	20.59	15.10	0.00	66.70	99.23	0.06	0.07	99.43	0.01	1.37	0.63	0.00	1.15	0.00	0.00		23.56	9.36	5.10	74.41	104.67	860.44	475.89	1035.17	664.70	899.05	525.81	1003.47	518.70
2.068	0	1.26	0.18	3.18	0.23	0.09	54.34	0.20	29.56	22.51	20.66	94.79	-62.82	91.26	29.56	0.00	0.43	0.03	20.35	15.54	22.51	19.82	0.00	72.53	99.87	0.05	0.10	99.73	0.01	1.28	0.77	0.00	1.09	0.00	0.00		22.01	10.27	4.16	74.72	103.87	860.12	474.41	1033.62	662.67	897.70	522.48	1001.42	516.78
2.102	0	1.06	0.18	1.14	0.27	0.06	73.67	0.19	28.95	12.29	1.33	94.58	-65.58	92.97	28.95	0.00	0.43	0.04	15.12	10.12	12.29	8.77	0.00	86.67	99.96	0.04	0.20	99.76	0.01	0.80	2.89	0.00	0.83	0.00	0.00		21.17	9.09	5.44	75.08	104.55	859.56	473.68	1032.93	661.44	897.71	520.36	1002.22	517.15
2.135	0	1.18	0.19	1.05	0.23	0.05	73.13	0.14	22.20	9.99	1.87	91.03	-65.66	94.44	22.20	0.01	0.50	0.06	13.31	9.27	9.99	6.88	0.13	91.28	99.98	0.05	0.40	99.77	0.00	0.58	6.45	0.00	0.64	0.00	0.00		25.13	7.84	6.78	75.26	103.66	858.33	472.80	1031.49	660.34	897.86	520.98	1001.46	517.44
2.168	0	1.18	0.19	0.92	0.22	0.05	72.71	0.14	21.08	8.68	2.29	90.27	-65.00	88.81	21.08	0.01	0.47	0.13	12.57	8.68	8.24	5.56	0.97	91.41	99.98	0.04	0.48	99.64	0.00	0.56	7.35	0.00	0.59	0.02	0.00		26.33	11.64	8.01	75.32	99.05	857.69	471.86	1030.60	658.92	900.30	521.22	999.23	516.40
2.202	0	1.31	0.19	0.73	0.21	0.04	68.79	0.12	16.98	9.10	6.21	86.96	-64.11	88.95	16.98	0.02	0.54	0.19	9.21	9.10	5.01	2.79	1.43	90.77	99.97	0.02	0.38	99.40	0.00	0.49	15.24	0.00	0.39	0.03	0.00		21.68	11.57	8.54	75.53	97.92	856.70	471.00	1029.51	657.43	900.13	517.66	998.02	515.27
2.235	0	1.32	0.19	0.75	0.20	0.04	67.32	0.11	15.04	8.39	7.68	85.09	-64.45	85.95	15.04	0.03	0.54	0.20	7.71	8.39	4.80	2.85	1.30	91.33	99.97	0.02	0.33	99.23	0.00	0.45	13.98	0.00	0.35	0.00	0.00		20.58	12.95	6.93	75.92	100.69	856.11	470.46	1028.29	656.09	896.78	517.14	997.41	513.71
2.268	0	1.17	0.19	0.68	0.20	0.03	69.07	0.11	15.48	5.06	5.93	85.54	-65.91	89.03	15.48	0.05	0.49	0.20	4.90	5.06	3.82	1.84	1.10	92.66	99.97	0.03	0.17	99.03	0.00	0.40	17.35	0.00	0.23	0.01	0.00		21.41	11.53	5.97	76.34	99.62	856.95	470.84	1027.12	654.60	896.33	517.95	995.81	512.79
2.302	0	1.07	0.19	0.53	0.24	0.03	75.63	0.12	18.65	3.60	0.00	88.39	-67.73	77.51	18.65	0.12	0.52	0.19	2.40	3.60	1.26	0.58	1.30	95.78	99.95	0.05	0.09	98.79	0.00	0.44	34.36	0.00	0.16	0.06	0.00		22.66	15.81	6.21	76.59	95.46	857.40	471.58	1025.66	653.40	898.11	519.31	993.35	512.78
2.335	0	0.92	0.19	0.47	0.29	0.03	79.54	0.16	23.76	1.65	0.00	91.99	-69.09	51.93	23.76	0.36	0.45	0.20	1.37	1.65	0.58	0.29	1.65	95.80	99.94	0.07	0.06	98.95	0.00	0.53	34.77	0.00	0.14	0.08	0.00		23.52	21.61	5.51	76.73	92.69	858.65	471.88	1025.32	651.63	899.68	521.34	991.83	511.40
2.369	0	0.74	0.19	0.38	0.42	0.03	87.53	0.25	34.92	0.80	0.00	96.57	-72.40	70.67	34.92	0.84	0.28	0.27	0.75	0.80	0.09	0.06	2.40	97.71	99.94	0.04	0.04	99.52	0.00	0.58	36.24	0.00	0.13	0.09	0.00		26.71	17.60	6.30	76.69	96.26	858.05	471.20	1023.98	650.42	897.43	520.61	993.35	512.50
2.402	0	0.56	0.19	0.29	0.73	0.03	93.36	0.51	51.24	0.49	0.00	99.05	-75.91	76.51	51.24	1.23	0.25	0.19	0.80	0.49	0.10	0.06	2.92	97.13	99.94	0.04	0.03	99.57	0.00	0.69	31.98	0.00	0.14	0.14	0.00		24.88	16.10	5.44	76.75	96.91	858.96	472.47	1023.68	650.32	896.69	520.78	993.28	512.81
2.435	0	0.49	0.19	0.26	0.91	0.03	95.08	0.67	58.10	0.24	0.00	99.45	-77.63	72.60	58.10	1.11	0.24	0.11	0.67	0.19	0.09	0.07	3.12	97.26	99.95	0.05	0.03	99.64	0.00	0.75	32.73	0.00	0.11	0.16	0.00		22.85	17.13	4.49	76.80	98.51	859.09	473.25	1023.17	649.55	895.12	521.75	993.15	512.14
2.469	0	0.49	0.19	0.25	0.93	0.03	95.10	0.69	58.84	0.18	0.00	99.48	-77.63	72.70	58.84	0.86	0.18	0.10	0.67	0.07	0.07	0.05	4.10	96.68	99.96	0.03	0.03	99.77	0.00	0.79	28.00	0.00	0.08	0.22	0.00		20.57	17.10	5.67	76.83	98.35	858.91	472.72	1023.15	649.55	895.87	518.25	994.09	513.26
2.502	0	0.44	0.20	0.23	1.15	0.03	96.34	0.90	65.32	0.20	0.00	99.69	-79.20	82.93	65.32	0.84	0.20	0.11	0.70	0.05	0.09	0.08	5.82	96.89	99.96	0.03	0.04	99.72	0.00	0.85	29.21	0.00	0.06	0.32	0.00		23.96	14.10	5.30	76.74	96.35	859.19	472.95	1022.48	649.07	896.30	520.56	992.32	512.60
2.535	0	0.43	0.20	0.22	1.19	0.03	96.63	0.95	66.60	0.21	0.00	99.72	-79.64	85.89	66.60	0.67	0.21	0.12	0.73	0.03	0.07	0.07	8.14	97.29	99.96	0.03	0.06	99.80	0.00	0.99	29.33	0.00	0.06	0.34	0.00		25.75	12.97	4.19	76.60	95.88	860.82	474.44	1021.60	648.90	896.00	521.53	991.56	513.68
2.569	0	0.43	0.20	0.22	1.20	0.03	96.52	0.97	66.94	0.20	0.00	99.73	-79.29	77.94	66.94	0.56	0.20	0.12	1.02	0.03	0.08	0.10	8.67	96.31	99.97	0.04	0.09	99.88	0.00	1.44	24.20	0.00	0.04	0.31	0.00		21.73	15.69	4.71	76.75	96.72	860.91	474.59	1021.34	648.02	895.92	519.36	992.49	514.00
2.602	0	0.46	0.20	0.24	1.03	0.03	95.86	0.81	62.32	0.19	0.00	99.61	-78.50	84.45	62.32	0.41	0.19	0.18	0.80	0.02	0.07	0.10	5.90	96.81	99.98	0.05	0.10	99.89	0.00	1.63	23.59	0.00	0.03	0.23	0.00		22.20	13.54	4.22	76.59	97.04	860.86	474.72	1020.63	647.27	894.98	520.13	991.79	513.39
2.635	0	0.50	0.20	0.26	0.90	0.02	95.11	0.70	58.24	0.18	0.00	99.46	-77.71	81.82	58.24	0.38	0.18	0.23	0.63	0.02	0.05	0.08	3.54	97.02	99.97	0.06	0.10	99.88	0.00	2.08	23.91	0.00	0.02	0.18	0.00		22.65	14.48	4.34	76.49	97.00	860.44	474.63	1020.47	647.22	894.86	520.70	991.58	513.22
2.669	0	0.57	0.19	0.29	0.70	0.02	93.42	0.53	50.50	0.18	0.00	99.00	-76.22	82.15	50.50	0.38	0.18	0.35	0.48	0.01	0.07	0.11	2.08	97.66	99.98	0.12	0.07	99.80	0.01	3.24	20.84	0.00	0.02	0.11	0.00		24.04	14.37	3.91	76.36	94.59	860.24	474.74	1019.71	647.90	895.17	520.45	989.50	513.47
2.702	0	0.61	0.19	0.32	0.61	0.02	92.02	0.44	45.76	0.17	0.00	98.54	-75.23	85.55	45.76	0.58	0.17	0.51	0.37	0.01	0.07	0.09	1.71	97.87	99.98	0.12	0.08	99.71	0.01	3.08	19.98	0.00	0.02	0.08	0.00		22.36	13.11	4.61	76.28	95.43	859.75	474.33	1019.69	647.57	894.97	519.08	990.24	513.51
2.736	0	0.57	0.19	0.29	0.72	0.02	93.51	0.57	50.47	0.21	0.00	98.99	-76.39	89.12	50.47	0.78	0.14	0.56	0.41	0.01	0.14	0.10	1.17	98.16	99.98	0.21	0.09	99.63	0.01	4.11	22.37	0.00	0.01	0.07	0.00		21.88	11.49	4.31	76.18	98.50	859.19	474.46	1019.25	647.50	892.74	519.06	991.10	513.74
2.769	0	0.63	0.19	0.32	0.59	0.02	91.51	0.45	44.19	0.19	0.00	98.34	-74.91	89.82	44.19	0.93	0.13	0.70	0.41	0.01	0.13	0.05	0.73	98.08	99.97	0.19	0.08	99.62	0.01	4.51	21.33	0.00	0.01	0.04	0.00		22.59	11.11	4.80	76.15	96.60	858.82	474.46	1019.21	648.38	893.78	518.77	990.27	514.30
2.802	0	0.62	0.19	0.32	0.62	0.02	91.87	0.48	45.35	0.17	0.00	98.49	-75.19	93.17	45.35	1.13	0.13	0.84	0.42	0.01	0.16	0.03	0.45	98.06	99.96	0.17	0.06	99.66	0.01	4.45	17.92	0.00	0.01	0.03	0.00		23.02	8.93	4.69	76.10	100.78	857.93	474.64	1018.64	648.22	890.95	519.63	991.61	514.71
2.836	0	0.64	0.19	0.33	0.57	0.02	91.46	0.43	43.31	0.22	0.00	98.22	-74.89	89.49	43.31	1.01	0.16	0.88	0.47	0.01	0.22	0.04	0.24	98.73	99.96	0.10	0.04	99.31	0.01	4.20	12.79	0.00	0.01	0.02	0.00		23.53	11.29	6.01	76.05	100.38	857.28	474.24	1019.43	648.70	892.31	520.14	992.57	515.15
2.869	0	0.65	0.19	0.35	0.53	0.03	90.87	0.39	41.35	0.49	0.00	97.93	-74.53	88.53	41.35	0.97	0.17	0.72	0.79	0.02	0.49	0.11	0.24	99.01	99.96	0.07	0.04	99.35	0.01	3.64	11.75	0.00	0.01	0.02	0.00		21.83	11.78	6.24	75.96	100.75	857.82	474.47	1021.01	649.61	893.40	520.11	994.04	515.42
2.902	0	0.70	0.19	0.39	0.46	0.03	89.25	0.32	37.05	1.15	0.00	97.10	-73.64	86.75	37.05	0.92	0.16	0.70	1.42	0.03	1.15	0.57	0.22	99.30	99.97	0.04	0.03	99.29	0.01	3.37	9.22	0.00	0.01	0.02	0.00		22.10	12.60	7.48	75.83	101.38	859.01	474.63	1022.97	649.83	895.70	520.60	997.00	516.54
2.936	0	0.71	0.19	0.43	0.45	0.03	89.03	0.31	36.57	1.63	0.00	96.99	-73.62	90.44	36.57	1.01	0.15	0.67	1.74	0.04	1.63	1.52	0.22	99.42	99.96	0.02	0.03	99.22	0.00	2.91	6.50	0.00	0.01	0.02	0.00		23.84	10.76	6.67	75.61	100.23	860.08	474.28	1024.18	651.48	896.64	519.55	996.82	516.67
2.969	0	0.65	0.19	0.41	0.53	0.03	91.10	0.38	41.86	2.11	0.00	98.01	-74.75	93.78	41.86	0.98	0.15	0.80	2.52	0.08	2.11	1.82	0.26	99.31	99.94	0.02	0.03	99.67	0.00	2.95	6.44	0.00	0.02	0.02	0.00		23.15	8.44	6.45	75.32	103.97	861.09	474.23	1026.31	652.07	896.25	519.69	1000.18	516.91
3.002	0	0.61	0.19	0.38	0.61	0.03	92.71	0.47	46.56	2.32	0.00	98.62	-75.75	93.36	46.56	0.92	0.16	0.83	2.99	0.15	2.32	2.12	0.27	99.38	99.94	0.03	0.03	99.72	0.00	3.17	5.40	0.00	0.02	0.02	0.00		22.86	8.79	6.49	75.15	101.93	863.80	475.74	1028.31	652.73	899.59	521.36	1001.45	517.71
3.036	0	0.58	0.19	0.37	0.68	0.03	93.71	0.53	49.94	2.47	0.00	98.95	-76.38	94.51	49.94	0.77	0.13	0.87	3.50	0.26	2.47	2.14	0.28	99.41	99.95	0.02	0.02	99.87	0.00	3.00	3.92	0.00	0.02	0.03	0.00		23.55	7.77	8.58	75.00	101.04	865.21	476.91	1030.14	653.75	903.23	522.15	1004.25	520.48
3.069	0	0.55	0.19	0.36	0.76	0.03	94.50	0.61	53.27	3.36	0.00	99.20	-77.25	93.71	53.27	0.72	0.13	1.18	4.22	0.34	3.36	1.88	0.26	99.41	99.97	0.02	0.02	99.96	0.00	2.55	4.75	0.00	0.03	0.04	0.00		23.40	8.49	7.28	74.74	102.36	867.58	477.61	1031.55	654.28	903.50	521.95	1005.86	520.87
3.103	0	0.59	0.19	0.41	0.68	0.03	93.60	0.52	49.70	3.86	0.00	98.93	-76.63	92.34	49.70	0.54	0.14	1.58	4.33	0.31	3.86	2.92	0.35	99.46	99.98	0.02	0.03	99.98	0.00	2.12	4.85	0.00	0.03	0.05	0.00		23.37	9.55	7.85	74.98	104.39	870.35	481.65	1031.84	654.41	904.62	525.59	1009.01	525.02
3.136	0	0.56	0.19	0.37	0.75	0.03	94.35	0.59	52.84	3.50	0.00	99.17	-78.00	95.08	52.84	0.39	0.15	1.71	2.53	0.24	3.50	2.06	0.40	99.48	99.98	0.01	0.03	99.94	0.00	1.85	4.31	0.00	0.04	0.05	0.00		25.74	7.19	8.39	74.84	103.36	870.63	482.64	1033.68	658.08	906.50	526.91	1009.86	527.28
3.169	0	0.65	0.19	0.43	0.54	0.03	91.45	0.39	43.20	3.96	0.00	98.21	-76.43	94.95	43.20	0.21	0.16	1.53	1.59	0.29	3.96	1.71	0.43	99.50	99.98	0.01	0.04	99.85	0.00	1.84	4.68	0.00	0.04	0.04	0.00		22.08	7.34	6.54	74.76	106.93	870.19	483.96	1035.09	661.50	903.86	527.54	1010.80	527.66
3.203	0	0.75	0.19	0.57	0.35	0.03	86.31	0.23	31.95	5.60	0.00	95.69	-74.45	93.40	31.95	0.09	0.27	1.12	1.73	0.40	5.60	1.71	0.45	99.46	99.98	0.01	0.08	99.33	0.00	1.38	3.98	0.00	0.05	0.03	0.00		20.72	8.75	5.90	74.40	99.94	877.90	491.14	1029.97	654.44	907.88	531.55	1007.81	530.73
3.236	0	0.84	0.19	0.70	0.25	0.03	79.98	0.15	22.10	6.94	0.00	90.98	-72.64	91.48	22.10	0.04	0.32	0.72	1.74	0.47	6.94	1.36	0.30	99.57	99.99	0.01	0.11	98.37	0.00	1.16	5.43	0.00	0.06	0.04	0.00		18.17	10.13	6.34	73.46	96.98	876.63	492.81	1029.30	656.66	908.65	532.55	1005.63	532.00
3.269	0	0.83	0.19	0.72	0.25	0.03	80.33	0.15	22.42	7.22	0.00	91.19	-72.49	86.40	22.42	0.03	0.42	0.57	2.54	0.35	7.22	1.70	0.30	99.57	99.99	0.01	0.16	98.23	0.00	0.99	5.29	0.00	0.07	0.04	0.00		17.10	12.76	5.90	73.91	90.92	877.93	497.06	1026.14	657.27	910.24	534.39	1001.17	534.95
3.303	0	0.71	0.19	0.48	0.38	0.03	88.02	0.24	33.97	3.70	0.00	96.31	-73.49	87.30	33.97	0.03	0.60	0.51	2.31	0.32	3.70	0.93	0.19	99.66	99.98	0.00	0.21	97.25	0.00	0.76	7.03	0.00	0.11	0.02	0.00		17.51	12.36	4.16	74.38	92.72	877.49	499.80	1021.79	654.76	905.77	538.56	998.43	535.07
3.336
3.370
3.403
3.436
3.470
3.503
3.536	0	0.12	0.19	0.09	1.28	0.04	95.67	1.16	72.27	6.76	0.00	99.81	-60.69	92.03	72.27	0.41	0.63	0.08	8.13	0.33	6.76	0.01	0.32	99.24	67.31	0.01	0.04	42.34	0.00	0.48	7.93	0.05	0.20	0.20	0.00		10.13	9.77	8.29	67.00	98.78	854.74	558.89	1017.07	734.43	892.47	593.32	990.81	602.63
3.570	0	0.13	0.19	0.03	0.15	0.03	25.58	0.07	6.72	2.64	49.42	71.64	-22.67	97.30	6.72	0.05	0.60	0.00	3.55	0.49	2.64	0.00	0.00	98.14	2.97	0.00	0.00	7.71	0.01	0.53	2.09	0.15	0.29	0.00	0.00		8.93	4.08	6.47	64.42	111.55	848.15	547.35	1031.36	743.64	888.72	590.51	1000.26	592.50
3.603	0	0.13	0.19	0.03	0.14	0.03	20.63	0.07	3.92	3.08	58.74	63.13	-21.61	95.75	3.92	0.02	0.38	0.00	1.90	0.19	3.08	0.00	0.00	96.10	2.38	0.00	0.00	6.01	0.01	0.46	0.65	1.11	0.31	0.00	0.00		4.15	6.42	6.53	61.79	116.19	853.19	561.19	1034.09	754.01	890.66	600.75	1006.70	606.72
3.636	0	0.13	0.19	0.03	0.13	0.03	15.27	0.06	2.20	2.83	69.46	50.86	-18.69	95.64	2.04	0.01	0.35	0.00	2.20	0.26	2.83	0.00	0.00	90.93	1.96	0.00	0.00	5.21	0.01	0.35	0.16	13.44	0.45	0.00	0.00		3.15	6.56	5.57	59.80	114.37	855.16	573.18	1033.76	763.57	891.43	612.78	1005.72	616.84
3.670	0	0.12	0.18	0.03	0.12	0.03	4.41	0.06	1.53	2.48	91.19	12.46	-8.74	95.09	1.17	0.00	0.45	0.00	1.53	0.35	2.48	0.00	0.00	66.59	1.00	0.00	0.00	1.11	0.03	0.18	0.02	27.03	0.81	0.00	0.00		2.60	7.18	5.33	58.03	115.13	857.53	586.26	1034.67	775.34	892.54	624.59	1007.54	630.00
3.703	0	0.12	0.18	0.03	0.12	0.03	1.75	0.06	2.29	4.43	96.50	4.17	-2.93	97.29	0.78	0.00	0.48	0.00	2.29	0.39	4.43	0.00	0.00	49.88	0.72	0.00	0.00	1.11	0.03	0.15	0.01	53.82	1.23	0.00	0.00		2.43	4.10	3.43	56.27	120.43	860.06	600.16	1035.02	787.08	889.64	638.13	1009.97	642.81
3.737	0	0.11	0.16	0.03	0.11	0.04	0.23	0.06	4.76	6.86	99.54	0.33	0.00	97.23	0.54	0.00	0.22	0.00	4.76	0.29	6.86	0.04	0.00	13.34	0.80	0.00	0.00	0.35	0.05	0.12	0.00	58.75	2.78	0.00	0.00		-2.51	4.22	3.62	54.80	122.45	860.57	613.46	1034.66	798.15	888.97	649.27	1011.24	655.97
3.770	0	0.10	0.14	0.03	0.10	0.06	0.15	0.06	5.88	5.88	99.71	0.33	0.00	97.19	0.38	0.00	0.26	0.00	6.85	0.30	8.16	0.06	0.00	5.88	0.95	0.00	0.01	0.45	0.05	0.07	0.00	24.71	4.79	0.00	0.00		-3.08	4.28	3.72	53.41	124.92	862.41	626.63	1035.70	809.66	889.36	661.82	1014.02	669.85
3.803	0	0.10	0.13	0.03	0.09	0.08	0.15	0.06	6.17	6.17	99.70	0.33	0.00	97.86	0.23	0.00	0.37	0.00	10.71	0.25	8.07	0.08	0.00	6.17	1.34	0.00	0.02	1.15	0.04	0.05	0.00	3.70	5.50	0.00	0.00		-9.34	2.89	4.61	52.98	127.88	863.18	638.75	1034.42	817.58	888.56	672.06	1016.14	680.84
3.837	0	0.09	0.10	0.02	0.09	0.12	0.12	0.06	2.48	2.48	99.75	0.33	5.23	98.28	0.11	0.00	0.50	0.00	11.89	0.31	3.85	0.09	0.00	2.48	1.17	0.00	0.03	0.61	0.04	0.03	0.00	48.44	8.69	0.00	0.00		-13.29	1.77	3.58	52.84	127.45	863.64	646.68	1035.05	825.02	888.23	679.65	1015.45	687.17
3.870	0	0.10	0.10	0.02	0.09	0.13	0.12	0.06	2.32	2.32	99.73	0.33	6.26	97.78	0.08	0.01	0.74	0.00	12.96	0.52	2.45	0.13	0.00	2.32	1.30	0.00	0.10	0.59	0.03	0.02	0.00	22.81	8.77	0.00	0.00		-18.77	3.08	2.69	51.78	127.69	863.61	655.21	1039.14	836.73	889.20	690.14	1016.86	692.74
3.903	0	0.11	0.11	0.02	0.10	0.08	0.13	0.06	1.89	0.93	99.75	0.33	3.14	97.65	0.08	0.02	1.05	0.00	7.71	0.62	0.93	0.08	0.00	1.89	1.38	0.00	0.20	0.38	0.03	0.02	0.00	59.36	7.31	0.00	0.00		-17.95	3.36	3.44	51.60	129.90	860.58	660.41	1037.80	843.82	886.73	694.66	1016.53	699.81
3.937	0	0.11	0.12	0.02	0.10	0.07	0.12	0.06	1.43	0.94	99.75	0.33	2.36	97.37	0.07	0.06	1.43	0.00	6.35	0.94	0.73	0.12	0.00	1.07	1.05	0.00	0.27	0.06	0.04	0.02	0.00	23.93	6.85	0.00	0.00		-19.26	3.94	2.84	51.40	131.26	857.31	660.89	1044.46	854.53	887.13	698.51	1018.38	700.03
3.970	0	0.12	0.13	0.02	0.11	0.06	0.12	0.06	2.12	0.67	99.74	0.33	0.64	98.73	0.05	0.10	2.12	0.00	4.58	1.78	0.98	0.27	0.00	0.67	0.64	0.00	0.25	0.05	0.06	0.03	0.00	7.24	6.18	0.00	0.00		-19.01	0.24	0.49	51.02	131.74	855.80	666.71	1044.48	862.57	883.68	704.94	1015.43	705.29
4.003	0	0.14	0.14	0.02	0.12	0.05	0.13	0.06	2.98	0.46	99.71	0.33	0.00	98.46	0.03	0.13	2.98	0.01	2.15	3.34	0.80	0.14	0.00	0.46	0.33	0.00	0.20	0.02	0.05	0.02	0.00	6.60	4.78	0.00	0.00		-17.85	1.22	0.56	49.65	129.13	857.83	678.62	1045.01	873.70	886.37	716.86	1015.50	716.67
4.037	0	0.16	0.16	0.02	0.12	0.04	0.14	0.06	4.34	0.31	99.68	0.33	0.00	98.48	0.02	0.18	5.44	0.02	2.20	5.86	1.92	0.30	0.00	0.31	0.22	0.00	0.18	0.01	0.07	0.02	0.00	10.39	4.34	0.00	0.00		-21.77	1.14	2.13	48.65	132.22	855.76	685.78	1042.90	879.56	884.35	721.44	1016.52	724.60
4.070	0	0.20	0.17	0.02	0.13	0.04	0.15	0.06	4.09	0.24	99.60	0.33	0.00	98.68	0.02	0.18	6.92	0.03	1.84	10.36	2.60	0.38	0.00	0.24	0.11	0.00	0.15	0.02	0.09	0.02	0.00	15.94	4.09	0.00	0.00		-18.84	0.42	0.94	47.77	131.51	856.17	693.41	1042.72	886.34	883.58	730.17	1015.05	733.51
4.104	0	0.32	0.23	0.03	0.17	0.05	0.25	0.06	4.24	0.16	99.35	0.33	0.00	98.72	0.02	0.24	19.54	0.04	3.01	12.31	6.17	0.73	0.00	0.16	0.10	0.01	0.10	0.08	0.11	0.01	0.00	76.15	4.24	0.00	0.00		-19.21	-0.27	0.97	46.78	128.20	857.09	699.93	1043.25	893.02	885.98	736.53	1014.15	739.11
4.137	0	0.60	0.32	0.03	0.24	0.04	0.45	0.06	3.70	0.12	98.79	0.79	-0.82	98.57	0.02	0.24	32.24	0.04	3.11	15.87	5.68	1.02	0.00	0.12	0.07	0.01	0.06	0.08	0.13	0.01	0.00	75.16	3.70	0.00	0.00		-15.00	-0.83	-0.19	46.32	134.81	858.71	707.29	1043.06	898.76	882.15	747.14	1016.95	745.49
4.170	0	0.93	0.41	0.03	0.31	0.04	0.67	0.06	3.43	0.12	98.13	1.47	-5.92	98.37	0.01	0.17	40.81	0.03	3.24	18.68	5.54	1.52	0.00	0.12	0.06	0.01	0.06	0.08	0.16	0.01	0.01	27.08	3.43	0.00	0.00		-21.24	1.49	1.31	46.04	135.76	859.22	710.67	1038.87	895.49	881.44	747.29	1017.20	747.33
4.204	0	1.80	0.73	0.04	0.53	0.04	1.64	0.06	2.52	0.10	96.40	7.12	-19.75	98.77	0.01	0.11	61.15	0.02	2.92	16.64	7.67	1.52	0.00	0.10	0.10	0.01	0.06	0.07	0.23	0.01	0.02	45.97	2.52	0.00	0.00		-19.50	-0.07	0.22	44.74	134.88	866.92	718.28	1043.87	900.79	887.07	756.02	1021.93	753.53
4.237	0	1.90	0.81	0.03	0.60	0.04	2.01	0.06	2.40	0.10	95.99	9.50	-21.66	97.99	0.01	0.10	65.07	0.01	2.46	13.27	6.16	1.79	0.00	0.10	0.19	0.01	0.07	0.04	0.21	0.01	0.03	14.40	2.40	0.00	0.00		-23.56	2.58	-0.14	44.03	132.52	862.98	722.71	1039.41	903.72	883.76	759.32	1016.25	756.74
4.270	0	2.45	1.05	0.04	0.76	0.03	2.94	0.06	1.92	0.08	94.12	17.99	-28.36	97.22	0.01	0.14	74.08	0.01	1.98	11.72	7.71	1.54	0.00	0.08	0.38	0.01	0.07	0.04	0.24	0.01	0.05	23.15	1.92	0.00	0.00		-25.63	4.23	1.93	44.23	139.08	863.18	722.49	1044.54	906.18	885.46	755.26	1024.29	763.56
4.304	0	3.26	1.37	0.03	1.00	0.03	4.49	0.06	1.32	0.04	91.02	31.04	-33.62	97.48	0.01	0.13	82.96	0.00	1.64	9.56	6.26	1.46	0.00	0.04	0.44	0.01	0.05	0.04	0.34	0.01	0.10	3.40	1.32	0.00	0.00		-25.83	3.73	0.92	44.31	140.73	862.02	723.44	1044.05	908.89	882.59	759.22	1023.31	760.22
4.337	0	3.30	1.35	0.03	1.04	0.03	4.69	0.06	1.54	0.04	90.61	31.26	-31.99	98.23	0.01	0.16	83.10	0.00	2.37	8.77	3.81	1.59	0.00	0.04	0.43	0.01	0.04	0.04	0.38	0.01	0.10	7.60	1.54	0.00	0.00		-21.18	1.93	3.14	43.50	134.22	861.93	720.45	1048.89	913.34	890.50	756.49	1024.67	760.13
4.371	0	4.07	1.57	0.03	1.23	0.04	6.10	0.06	1.29	0.03	87.80	41.45	-34.08	98.18	0.00	0.11	88.41	0.00	4.10	8.66	2.92	1.63	0.00	0.03	0.32	0.01	0.04	0.01	0.62	0.01	0.16	2.28	1.29	0.00	0.00		-20.18	2.05	2.44	43.48	135.25	861.86	717.89	1052.09	914.31	890.82	756.37	1026.07	757.09
4.404	0	4.31	1.66	0.03	1.29	0.04	6.69	0.06	1.41	0.02	86.63	46.85	-35.64	97.64	0.00	0.06	90.93	0.00	4.49	7.92	3.87	2.23	0.00	0.02	0.27	0.01	0.04	0.01	0.83	0.01	0.16	15.56	1.41	0.00	0.00		-24.87	3.38	3.00	44.13	139.05	862.55	717.02	1050.88	910.13	889.36	751.89	1028.34	756.67
4.437	0	4.05	1.63	0.03	1.29	0.04	6.74	0.06	1.54	0.02	86.52	46.27	-34.34	97.42	0.00	0.05	90.69	0.00	6.10	6.48	3.32	1.73	0.00	0.02	0.18	0.00	0.04	0.01	0.79	0.01	0.16	12.39	1.54	0.00	0.00		-22.66	3.83	3.67	44.08	137.62	860.43	716.48	1049.41	910.94	889.10	750.01	1026.43	758.95
4.471	0	4.54	1.71	0.03	1.33	0.04	7.33	0.06	1.66	0.03	85.35	50.59	-35.48	98.12	0.00	0.05	92.98	0.00	7.52	8.04	4.68	2.29	0.00	0.03	0.13	0.00	0.04	0.01	0.65	0.01	0.24	21.43	1.66	0.00	0.00		-19.72	2.21	3.30	44.64	142.88	861.72	709.43	1056.13	909.80	890.02	747.43	1032.84	751.65
4.504	0	4.55	1.69	0.03	1.33	0.04	7.28	0.06	2.00	0.03	85.45	52.27	-36.18	97.32	0.00	0.05	93.56	0.00	6.61	7.90	5.44	2.63	0.00	0.03	0.09	0.00	0.03	0.02	0.90	0.01	0.28	34.76	2.00	0.00	0.00		-21.05	4.03	2.71	44.62	139.71	861.36	707.67	1056.72	909.21	891.13	743.63	1030.65	751.06
4.537	0	5.08	1.68	0.03	1.32	0.05	7.24	0.06	2.00	0.03	85.52	51.45	-35.60	98.75	0.00	0.04	93.24	0.00	7.29	11.40	5.27	2.50	0.00	0.03	0.06	0.00	0.03	0.02	0.82	0.01	0.25	51.86	2.00	0.00	0.00		-25.80	-0.16	1.26	45.62	138.68	864.55	697.27	1057.96	895.62	892.12	735.79	1030.79	734.29
4.571	0	3.94	1.57	0.03	1.28	0.04	6.70	0.06	2.20	0.03	86.60	46.86	-33.88	97.85	0.00	0.04	91.10	0.01	5.66	6.19	3.10	0.90	0.00	0.03	0.04	0.00	0.02	0.02	0.67	0.01	0.20	78.63	2.20	0.00	0.00		-19.07	2.91	3.78	45.68	139.25	862.51	690.91	1060.62	896.59	894.98	728.05	1034.08	734.47
4.604	0	2.75	1.32	0.02	1.10	0.04	5.04	0.06	2.30	0.02	89.93	33.82	-30.22	98.30	0.00	0.04	84.31	0.01	2.77	2.30	0.97	0.21	0.00	0.02	0.02	0.00	0.02	0.01	0.67	0.01	0.18	65.30	2.30	0.00	0.00		-15.10	1.73	3.21	46.91	136.04	861.60	678.12	1060.89	886.41	895.60	715.85	1031.44	723.31
4.637	0	1.78	0.98	0.02	0.83	0.04	3.17	0.06	2.88	0.02	93.67	17.95	-23.49	97.12	0.00	0.05	73.87	0.01	2.30	0.91	0.33	0.08	0.00	0.02	0.02	0.00	0.03	0.02	0.55	0.00	0.12	11.57	2.88	0.00	0.00		-9.88	4.41	4.76	49.62	135.01	859.92	656.84	1058.34	866.10	895.74	694.47	1030.40	704.13
4.671	0	0.68	0.48	0.02	0.41	0.04	1.01	0.06	4.13	0.01	97.97	2.84	-7.86	96.12	0.00	0.11	49.04	0.02	2.04	0.31	0.16	0.02	0.00	0.01	0.01	0.00	0.05	0.03	0.35	0.00	0.07	2.71	4.13	0.00	0.00		-15.66	5.95	6.77	51.49	132.95	857.15	638.83	1056.86	847.58	896.82	673.94	1029.15	686.68
4.704	0	0.43	0.34	0.02	0.30	0.05	0.60	0.06	5.19	0.01	98.79	1.21	-0.02	95.48	0.00	0.15	38.07	0.03	2.86	0.14	0.25	0.02	0.00	0.01	0.01	0.00	0.07	0.05	0.31	0.00	0.06	0.96	5.19	0.00	0.00		-7.97	6.75	7.27	53.60	129.43	854.47	615.40	1056.85	829.06	897.55	653.75	1026.49	665.14
4.738	0	0.16	0.14	0.02	0.14	0.09	0.18	0.06	9.08	0.01	99.63	0.33	0.00	97.03	0.00	0.19	14.15	0.03	6.36	0.04	1.40	0.04	0.00	0.00	0.01	0.00	0.11	0.09	0.28	0.01	0.02	2.90	9.08	0.00	0.00		-0.35	4.57	6.18	55.07	128.40	851.55	596.54	1054.04	812.82	893.92	637.65	1022.00	646.79
4.771	0	0.11	0.09	0.02	0.10	0.13	0.12	0.06	6.54	0.01	99.74	0.46	5.28	96.68	0.00	0.18	6.54	0.02	5.37	0.02	1.56	0.04	0.00	0.00	0.01	0.00	0.13	0.18	0.32	0.01	0.01	0.11	12.37	0.00	0.00		5.83	5.14	5.07	57.46	123.18	851.50	574.16	1052.69	791.94	894.52	616.76	1017.47	624.32
4.804	0	0.09	0.08	0.02	0.09	0.15	0.10	0.06	4.35	0.01	99.70	0.56	7.49	94.95	0.01	0.14	4.35	0.03	5.30	0.01	2.08	0.02	0.00	0.00	0.01	0.00	0.13	0.58	0.36	0.01	0.01	0.00	13.68	0.00	0.00		7.69	7.33	6.49	60.39	122.86	847.16	550.40	1047.26	766.07	891.21	594.08	1013.85	601.40
4.838	0	0.08	0.07	0.02	0.08	0.14	0.08	0.06	1.57	0.03	99.71	0.62	8.59	93.63	0.03	0.13	1.57	0.05	3.05	0.01	2.13	0.01	0.00	0.01	0.03	0.00	0.09	1.47	0.43	0.02	0.00	0.00	14.43	0.00	0.00		14.29	8.56	6.59	64.43	118.85	841.39	527.94	1042.34	745.88	887.76	575.44	1006.55	579.42
4.871	0	0.09	0.07	0.02	0.08	0.12	0.09	0.06	9.32	0.18	99.75	0.52	5.29	88.49	0.18	0.18	1.30	0.11	2.69	0.01	2.98	0.01	0.00	0.01	0.08	0.00	0.08	9.32	0.53	0.03	0.00	0.00	13.28	0.00	0.00		18.57	11.80	8.09	67.09	114.65	835.35	511.73	1034.99	727.49	884.44	562.70	999.09	563.20
4.904	0	0.11	0.07	0.02	0.08	0.13	0.08	0.06	13.82	0.74	99.74	0.57	3.08	84.54	1.04	0.21	0.74	0.21	2.77	0.02	3.23	0.01	0.00	0.02	0.35	0.00	0.06	22.39	0.54	0.04	0.01	0.00	13.82	0.00	0.00		20.78	13.51	8.49	67.33	109.45	833.98	498.39	1031.68	711.70	884.86	551.81	994.25	548.32
4.938	0	0.13	0.08	0.02	0.09	0.10	0.09	0.06	12.38	0.19	99.73	1.02	0.00	81.55	2.41	0.22	0.19	0.24	1.20	0.02	2.30	0.01	0.00	0.03	1.02	0.00	0.03	33.59	0.41	0.04	0.00	0.00	12.38	0.00	0.00		15.22	14.57	7.89	71.36	109.43	834.08	496.99	1029.03	705.06	883.15	549.54	992.43	543.72
4.971	0	0.19	0.09	0.02	0.12	0.08	0.14	0.08	9.89	0.16	99.61	10.63	0.00	96.56	8.43	0.30	0.16	0.27	0.95	0.03	1.53	0.01	0.00	0.04	2.68	0.00	0.02	58.41	0.41	0.05	0.01	0.00	9.89	0.00	0.00		16.61	5.33	10.80	74.25	112.05	838.00	486.58	1030.00	690.97	886.59	535.62	998.64	536.81
5.004	0	0.15	0.11	0.02	0.27	0.06	0.45	0.20	12.30	0.09	99.09	33.97	0.00	88.17	29.44	0.43	0.09	0.41	0.74	0.05	1.09	0.09	0.00	0.07	12.30	0.00	0.01	55.62	0.69	0.06	0.01	0.00	7.91	0.00	0.00		18.93	11.96	6.99	74.99	101.98	840.60	486.79	1027.17	689.31	887.89	535.64	989.83	533.02
5.038	0	0.11	0.11	0.02	0.54	0.06	1.48	0.47	27.58	0.16	97.05	51.11	-5.05	57.00	49.80	0.81	0.03	0.60	0.46	0.05	1.65	0.57	0.00	0.16	27.58	0.00	0.01	44.09	0.95	0.11	0.01	0.00	7.63	0.00	0.00		21.42	20.59	7.83	75.90	98.65	837.73	486.52	1022.86	685.33	887.06	540.13	985.27	530.81
5.071	0	0.13	0.11	0.07	1.06	0.05	5.83	1.11	56.36	0.31	88.33	95.80	-23.04	94.46	70.00	1.51	0.03	0.60	0.94	0.07	4.93	4.81	0.00	0.31	56.36	0.00	0.01	62.25	1.07	0.12	0.02	0.00	6.54	0.00	0.00		18.59	7.82	8.73	75.39	106.91	838.49	484.96	1019.63	679.14	882.15	532.33	989.06	531.57
5.105	0	0.20	0.11	0.49	1.26	0.05	11.74	1.82	80.66	1.42	76.51	99.85	-45.37	80.63	80.66	2.69	0.03	0.63	2.51	0.11	19.59	16.58	0.00	1.42	81.31	0.01	0.02	93.71	1.36	0.27	0.04	0.00	6.05	0.00	0.00		23.66	14.87	8.83	75.01	105.04	833.88	482.26	1017.10	677.49	879.94	536.44	984.61	527.62
5.138	0	0.23	0.13	0.51	1.53	0.05	18.06	2.01	83.37	3.47	63.87	99.86	-47.53	76.60	83.37	2.57	0.04	0.31	2.76	0.13	15.30	15.84	0.00	3.47	89.88	0.02	0.02	91.85	1.91	0.44	0.10	0.00	4.85	0.00	0.00		25.64	16.07	11.98	74.65	98.58	833.23	481.16	1015.66	677.08	884.18	532.66	982.72	529.82
5.171	0	0.25	0.13	0.43	1.59	0.05	21.20	1.97	83.16	4.82	57.60	99.90	-47.33	72.17	83.16	2.43	0.05	0.14	5.63	0.21	12.55	12.69	0.00	4.82	92.51	0.03	0.02	95.99	2.03	0.47	0.16	0.00	4.50	0.00	0.00		24.64	17.24	11.01	74.82	96.91	834.94	481.23	1015.55	675.45	884.98	532.34	981.80	528.30
5.205	0	0.28	0.15	0.46	1.98	0.05	42.81	2.20	85.32	8.76	32.19	99.90	-52.25	70.14	85.32	2.49	0.06	0.08	5.99	0.45	8.76	15.21	0.00	19.26	94.30	0.09	0.02	91.63	3.73	1.04	0.50	0.00	2.80	0.00	0.00		20.19	17.73	10.85	75.01	93.08	835.30	479.56	1017.09	674.65	887.44	529.85	980.38	524.77
5.238	0	0.23	0.15	0.28	1.95	0.04	45.85	1.97	82.94	4.44	29.15	99.90	-49.36	75.49	82.94	2.34	0.07	0.07	3.48	0.61	4.44	7.57	0.00	21.63	96.78	0.09	0.02	77.60	2.95	0.87	0.73	0.00	2.53	0.00	0.00		22.85	16.38	10.64	74.66	100.94	835.89	478.43	1019.54	674.79	885.41	530.43	986.24	525.51
5.271	0	0.23	0.16	0.25	1.95	0.03	71.30	1.82	81.32	2.79	3.70	99.89	-55.01	52.19	81.32	2.03	0.11	0.05	2.83	1.20	2.79	5.74	0.00	42.12	96.71	0.22	0.02	70.70	3.38	0.91	1.87	0.00	1.65	0.05	0.00		18.65	21.56	11.28	75.29	96.03	834.64	477.89	1018.74	673.75	887.35	529.45	983.19	523.46
5.305	0	0.20	0.19	0.26	2.23	0.03	93.18	2.09	84.92	3.94	0.00	99.92	-64.79	69.86	84.92	1.92	0.16	0.05	2.88	2.77	3.94	5.10	0.00	70.74	97.22	0.63	0.04	60.80	4.28	0.77	7.21	0.00	1.02	0.77	0.00		26.01	17.80	14.21	75.08	102.96	832.03	475.53	1017.88	671.43	884.99	530.36	987.85	525.90
5.338	0	0.19	0.18	0.21	2.19	0.03	92.12	2.00	84.06	3.62	0.00	99.90	-62.70	50.77	84.06	1.82	0.16	0.05	2.49	3.24	3.62	1.58	0.00	69.01	95.78	0.69	0.03	56.59	4.58	0.67	8.77	0.00	1.05	0.64	0.00		26.01	21.85	13.50	75.18	97.82	834.78	476.29	1016.78	670.02	887.55	529.19	985.31	525.66
5.372	0	0.19	0.19	0.24	1.87	0.04	95.05	1.82	82.08	7.39	0.00	99.87	-67.10	88.20	82.08	1.71	0.18	0.05	5.17	4.02	7.39	2.31	0.00	81.28	93.78	0.98	0.04	59.06	3.26	0.44	20.12	0.00	1.04	0.73	0.00		25.34	11.94	11.34	74.91	99.80	839.77	475.74	1021.20	669.93	888.99	527.81	988.68	522.98
5.405	0	0.27	0.18	0.25	1.57	0.04	94.43	1.44	75.99	6.16	0.00	99.79	-69.17	66.71	75.99	2.07	0.18	0.07	5.35	5.62	6.16	2.46	0.00	83.67	93.83	1.11	0.04	72.58	2.41	0.37	21.89	0.00	0.88	0.45	0.00		23.35	18.52	10.31	75.21	103.61	839.54	474.48	1022.52	668.72	887.53	528.26	990.88	520.84
5.438	0	0.32	0.18	0.20	1.50	0.03	93.94	1.29	73.33	5.94	0.00	99.71	-69.69	76.36	73.33	2.15	0.18	0.10	3.54	5.94	3.07	1.07	0.00	84.11	92.55	0.94	0.04	80.89	2.01	0.37	19.61	0.00	0.92	0.29	0.00		24.19	16.14	11.27	74.64	98.24	840.37	473.62	1023.63	670.02	891.33	525.89	989.45	520.88
5.472	0	0.35	0.17	0.20	1.66	0.03	95.91	1.46	75.76	6.50	0.00	99.76	-72.85	83.48	75.76	2.45	0.25	0.13	4.11	6.50	2.85	1.79	0.00	89.89	92.54	1.99	0.04	86.75	2.71	0.57	21.64	0.00	1.27	0.32	0.00		23.31	13.90	10.62	74.40	96.22	843.49	475.09	1024.57	670.39	893.54	525.05	989.70	521.79
5.505	0	0.40	0.17	0.20	1.79	0.03	97.23	1.67	79.08	9.14	0.00	99.86	-77.11	77.73	79.08	2.53	0.26	0.15	3.70	9.14	2.95	1.94	0.00	93.75	95.92	1.18	0.05	92.59	1.22	0.42	20.90	0.00	1.44	0.14	0.00		24.45	15.75	8.19	74.62	101.54	845.35	475.74	1026.66	670.62	891.46	528.57	992.71	520.87
5.538	0	0.40	0.16	0.19	2.02	0.03	97.69	1.92	81.65	9.45	0.00	99.90	-78.66	81.99	81.65	3.41	0.24	0.20	3.22	9.45	2.05	1.35	0.00	94.60	97.67	0.83	0.07	94.77	0.91	0.38	20.74	0.00	1.46	0.10	0.00		23.50	14.42	7.65	74.74	100.90	847.80	476.44	1027.96	670.19	893.13	528.61	993.72	520.71
5.572	0	0.37	0.15	0.17	2.30	0.04	98.05	2.30	85.49	8.35	0.00	99.93	-79.37	83.30	85.49	3.91	0.22	0.26	3.80	8.35	1.65	1.71	0.00	94.47	98.32	0.42	0.10	97.50	0.49	0.33	21.17	0.00	1.83	0.00	0.00		22.84	13.96	8.23	74.71	103.39	848.55	476.15	1029.30	669.57	893.51	528.40	996.63	520.90
5.605	0	0.37	0.15	0.16	2.66	0.04	98.27	2.74	87.88	10.07	0.00	99.95	-80.12	76.91	87.88	5.76	0.19	0.33	3.96	10.07	1.10	1.37	0.00	95.11	98.86	0.35	0.13	98.86	0.39	0.32	19.42	0.00	1.94	0.00	0.00		22.89	15.98	8.44	74.77	100.69	849.74	476.79	1029.84	669.89	895.83	528.71	996.25	521.40
5.638	0	0.34	0.14	0.15	2.84	0.04	98.32	2.96	88.61	8.78	0.00	99.95	-79.91	84.80	88.61	6.97	0.17	0.38	4.00	8.78	0.62	0.85	0.00	95.24	99.08	0.23	0.16	98.76	0.31	0.27	16.36	0.00	2.11	0.00	0.00		22.20	13.40	8.44	74.74	102.58	849.77	476.15	1030.54	669.88	895.21	527.52	997.59	521.16
5.672	0	0.34	0.14	0.15	2.63	0.04	98.44	2.73	88.65	7.92	0.00	99.95	-79.81	79.48	88.65	5.11	0.13	0.31	3.99	7.92	0.53	0.54	0.00	96.30	99.17	0.11	0.19	98.89	0.16	0.21	10.76	0.00	2.51	0.00	0.00		22.09	15.23	9.50	74.83	101.08	850.87	476.89	1030.72	669.34	897.44	527.54	998.39	522.46
5.705	0	0.32	0.14	0.15	2.66	0.04	98.45	2.78	88.63	7.01	0.00	99.95	-79.87	84.02	88.63	5.47	0.12	0.39	3.99	7.01	0.58	0.60	0.00	96.55	99.38	0.10	0.27	98.65	0.14	0.23	10.07	0.00	2.55	0.00	0.00		22.29	13.70	8.77	74.77	100.41	851.28	476.09	1031.24	669.35	897.54	526.76	997.79	521.16
5.739	0	0.31	0.14	0.15	2.38	0.04	98.42	2.45	86.93	5.56	0.00	99.94	-79.89	82.50	86.93	4.08	0.09	0.40	3.08	5.56	0.74	0.28	0.00	97.52	99.46	0.07	0.33	98.33	0.10	0.22	6.52	0.00	2.85	0.00	0.00		22.29	14.25	10.42	74.95	95.12	853.09	477.79	1029.95	668.35	901.34	526.02	996.42	523.43
5.772	0	0.28	0.14	0.14	2.38	0.04	98.41	2.48	86.83	3.27	0.00	99.94	-79.57	82.15	86.83	4.45	0.08	0.39	2.58	3.27	0.48	0.14	0.00	97.99	99.04	0.04	0.36	98.04	0.07	0.19	6.32	0.00	3.19	0.00	0.00		22.93	14.37	9.21	75.08	96.67	855.54	478.90	1029.52	666.45	900.76	526.90	997.37	523.62
5.805	0	0.28	0.14	0.14	2.33	0.04	98.47	2.37	86.75	1.74	0.00	99.94	-80.26	67.93	86.75	3.56	0.08	0.35	2.06	1.74	0.32	0.09	0.00	98.42	99.28	0.03	0.42	98.42	0.05	0.15	7.28	0.00	2.97	0.00	0.00		25.72	18.25	11.62	75.15	92.24	854.48	479.46	1026.90	665.15	902.88	528.13	995.08	525.39
5.839	0	0.29	0.15	0.15	2.08	0.04	98.39	2.05	84.20	0.88	0.00	99.93	-80.39	74.95	84.20	2.63	0.07	0.30	1.65	0.88	0.18	0.03	0.00	99.20	99.45	0.01	0.48	99.03	0.02	0.11	6.08	0.00	2.84	0.00	0.00		21.90	16.52	11.25	74.99	93.58	854.49	479.45	1026.83	664.19	901.89	526.64	995.45	524.43
5.872	0	0.29	0.15	0.15	2.08	0.03	98.46	2.02	84.55	0.49	0.00	99.93	-80.96	73.76	84.55	1.93	0.06	0.26	1.51	0.49	0.09	0.02	0.00	99.34	99.61	0.01	0.50	99.50	0.01	0.09	7.16	0.00	2.60	0.00	0.00		21.19	16.83	10.69	75.00	93.17	855.38	479.89	1027.20	664.05	902.28	527.09	995.41	524.03
5.905	0	0.29	0.16	0.15	2.09	0.03	98.53	2.00	85.00	0.30	0.00	99.94	-81.57	72.69	85.00	1.40	0.05	0.17	1.43	0.30	0.06	0.01	0.00	99.40	99.70	0.00	0.51	99.78	0.01	0.08	7.94	0.00	2.27	0.00	0.00		22.09	17.11	10.91	74.78	93.18	856.72	479.85	1026.95	662.57	903.00	526.33	996.16	524.47
5.939	0	0.28	0.16	0.14	2.35	0.03	98.72	2.30	87.91	0.18	0.00	99.95	-82.51	63.77	87.91	1.94	0.05	0.15	1.47	0.18	0.07	0.01	0.00	99.55	99.76	0.00	0.50	99.79	0.01	0.07	9.40	0.00	2.07	0.00	0.00		23.60	19.17	10.12	74.80	93.05	856.45	481.21	1025.95	663.56	901.95	528.60	994.95	525.41
5.972	0	0.28	0.16	0.15	2.22	0.03	98.65	2.15	86.59	0.13	0.00	99.94	-82.10	65.75	86.59	1.65	0.05	0.09	1.85	0.13	0.09	0.02	0.00	99.58	99.83	0.00	0.48	99.82	0.01	0.07	9.06	0.00	2.05	0.00	0.00		21.05	18.74	9.85	74.87	92.74	855.92	481.42	1025.84	663.78	901.53	528.24	994.20	524.74
6.005	0	0.27	0.16	0.15	2.41	0.03	98.75	2.35	88.12	0.13	0.00	99.95	-82.66	70.20	88.12	2.33	0.04	0.08	2.15	0.10	0.13	0.03	0.00	99.67	99.89	0.00	0.54	99.82	0.01	0.07	9.88	0.00	1.80	0.00	0.00		19.92	17.72	10.31	75.04	92.78	855.66	481.58	1025.90	663.50	901.72	528.59	994.41	524.57
6.039	0	0.27	0.16	0.14	2.54	0.03	98.83	2.52	89.61	0.20	0.00	99.96	-82.83	73.67	89.61	2.48	0.04	0.07	2.57	0.08	0.20	0.04	0.00	99.64	99.93	0.00	0.59	99.79	0.01	0.07	9.60	0.00	1.80	0.00	0.00		19.92	16.86	8.82	74.87	95.33	856.72	482.26	1026.38	664.17	900.19	528.70	995.45	524.98
6.072	0	0.26	0.16	0.14	2.61	0.03	98.86	2.61	90.26	0.22	0.00	99.96	-82.92	70.13	90.26	2.75	0.04	0.06	2.86	0.09	0.22	0.04	0.00	99.66	99.92	0.00	0.54	99.81	0.01	0.07	9.64	0.00	1.76	0.00	0.00		18.65	17.73	9.20	75.25	92.37	857.24	482.83	1026.47	664.68	902.09	528.12	994.42	525.42
6.106	0	0.26	0.16	0.14	2.79	0.03	98.90	2.80	91.06	0.12	0.00	99.96	-83.54	64.75	91.06	3.65	0.04	0.05	2.53	0.10	0.12	0.02	0.00	99.72	99.91	0.00	0.43	99.78	0.00	0.07	9.76	0.00	1.48	0.00	0.00		20.89	18.96	10.43	75.10	92.09	856.87	482.04	1026.29	663.42	902.97	528.88	994.99	525.33
6.139	0	0.26	0.16	0.14	2.80	0.03	98.86	2.79	90.36	0.10	0.00	99.96	-83.61	75.73	90.36	4.33	0.04	0.04	2.43	0.10	0.10	0.02	0.00	99.75	99.90	0.00	0.33	99.78	0.00	0.06	10.50	0.00	1.32	0.00	0.00		19.17	16.31	9.45	75.14	92.02	857.85	482.73	1026.46	664.14	902.65	527.60	994.65	525.56
6.172	0	0.27	0.16	0.15	2.67	0.03	98.77	2.62	88.76	0.08	0.00	99.95	-83.78	75.71	88.76	4.37	0.04	0.04	1.60	0.08	0.07	0.01	0.00	99.72	99.88	0.00	0.27	99.72	0.00	0.06	9.61	0.00	1.14	0.00	0.00		22.10	16.32	10.05	74.69	95.62	855.82	481.50	1025.71	663.40	900.21	528.62	995.77	525.45
6.206	0	0.29	0.17	0.16	2.38	0.03	98.66	2.24	86.26	0.08	0.00	99.94	-83.74	83.54	86.26	3.00	0.04	0.04	1.15	0.08	0.05	0.01	0.00	99.78	99.89	0.00	0.27	99.75	0.00	0.05	10.39	0.00	0.87	0.00	0.00		19.44	13.88	10.65	75.03	94.96	855.63	481.37	1025.74	663.02	900.73	527.22	995.67	525.13
6.239	0	0.28	0.17	0.15	2.52	0.03	98.74	2.41	87.70	0.06	0.00	99.95	-84.04	81.56	87.70	3.38	0.04	0.04	1.20	0.06	0.06	0.01	0.00	99.79	99.89	0.00	0.28	99.80	0.00	0.05	10.54	0.00	0.89	0.00	0.00		20.77	14.57	8.52	74.54	95.36	857.41	482.86	1026.51	664.87	900.23	528.78	995.54	525.76
6.272	0	0.28	0.17	0.15	2.45	0.03	98.75	2.32	87.50	0.07	0.00	99.95	-84.10	72.58	87.50	2.64	0.04	0.03	1.17	0.06	0.07	0.01	0.00	99.81	99.90	0.00	0.20	99.81	0.00	0.05	10.33	0.00	0.83	0.00	0.00		20.93	17.13	9.33	74.78	92.95	857.17	482.22	1026.21	663.89	901.77	528.61	994.65	525.11
6.306	0	0.29	0.17	0.16	2.30	0.03	98.69	2.15	86.15	0.09	0.00	99.94	-83.56	76.25	86.15	2.14	0.03	0.03	1.82	0.06	0.09	0.01	0.00	99.81	99.89	0.00	0.16	99.85	0.00	0.06	7.74	0.00	0.78	0.00	0.00		21.10	16.17	8.58	74.68	94.56	857.66	482.33	1026.59	663.94	900.88	528.93	995.35	524.90
6.339	0	0.30	0.17	0.16	2.23	0.03	98.63	2.07	84.98	0.13	0.00	99.94	-82.82	77.26	84.98	2.35	0.04	0.03	2.84	0.06	0.13	0.02	0.00	99.81	99.89	0.00	0.14	99.86	0.00	0.07	7.29	0.00	0.80	0.00	0.00		21.32	15.88	8.80	74.66	93.65	858.25	483.05	1026.42	663.68	901.64	529.78	995.19	525.32
6.373	0	0.31	0.17	0.16	2.11	0.03	98.53	1.93	83.56	0.19	0.00	99.93	-82.86	74.24	83.56	2.09	0.04	0.03	2.16	0.06	0.19	0.02	0.00	99.79	99.91	0.00	0.12	99.83	0.00	0.10	4.80	0.00	0.77	0.00	0.00		20.72	16.71	9.09	74.66	95.16	857.34	483.04	1025.76	663.26	900.47	529.83	995.54	525.54
6.406	0	0.30	0.17	0.16	2.23	0.03	98.62	2.07	84.91	0.31	0.00	99.94	-83.18	74.65	84.91	2.43	0.04	0.04	2.37	0.06	0.31	0.02	0.00	99.84	99.93	0.00	0.13	99.86	0.00	0.11	4.60	0.00	0.75	0.00	0.00		22.10	16.60	9.54	74.41	93.50	858.15	483.80	1026.35	663.65	902.26	531.65	995.60	526.06
6.439	0	0.28	0.17	0.16	2.53	0.03	98.82	2.45	88.58	0.71	0.00	99.95	-83.66	77.79	88.58	2.82	0.05	0.05	3.49	0.11	0.71	0.08	0.00	99.86	99.96	0.00	0.16	99.93	0.00	0.10	5.26	0.00	0.81	0.00	0.00		21.52	15.73	9.06	74.03	95.16	859.35	484.15	1026.10	662.15	901.60	531.47	996.60	525.99
6.473	0	0.25	0.16	0.16	2.90	0.03	98.95	2.96	91.97	1.69	0.00	99.96	-85.07	63.81	91.97	4.06	0.06	0.07	3.24	0.15	1.69	0.15	0.00	99.87	99.97	0.00	0.15	99.91	0.00	0.11	5.99	0.00	0.76	0.00	0.00		17.68	19.17	7.99	74.67	93.71	859.61	485.40	1027.27	664.95	902.28	531.09	995.88	526.49
6.506	0	0.24	0.17	0.16	3.00	0.03	99.01	3.15	93.58	2.93	0.00	99.97	-85.74	60.78	93.58	4.07	0.07	0.07	4.01	0.18	2.93	0.28	0.00	99.88	99.98	0.00	0.15	99.92	0.01	0.09	6.96	0.00	0.70	0.00	0.00		19.39	19.81	10.90	74.61	92.93	858.12	484.92	1027.17	664.56	904.11	531.98	996.95	527.80
6.539	0	0.23	0.16	0.17	3.16	0.03	99.06	3.43	94.97	3.66	0.00	99.97	-85.96	69.11	94.97	4.71	0.08	0.08	4.81	0.32	3.66	0.74	0.00	99.88	99.98	0.00	0.17	99.83	0.01	0.09	7.08	0.00	0.75	0.00	0.00		21.66	17.97	10.24	73.99	94.67	857.08	484.35	1028.46	667.16	902.90	533.00	997.42	527.69
6.573	0	0.22	0.16	0.17	3.44	0.03	99.05	3.79	95.77	3.73	0.00	99.97	-86.69	76.62	95.77	6.44	0.10	0.11	3.66	0.49	3.73	0.69	0.00	99.88	99.98	0.00	0.15	99.41	0.01	0.08	8.02	0.00	0.68	0.01	0.00		19.17	16.06	8.17	74.10	95.76	858.20	485.26	1029.42	668.39	901.77	533.11	997.33	526.96
6.606	0	0.22	0.15	0.16	3.75	0.04	99.09	4.18	96.58	3.08	0.00	99.98	-85.29	71.00	96.58	8.06	0.11	0.14	5.54	1.00	3.08	1.45	0.00	99.85	99.97	0.00	0.16	98.15	0.01	0.09	8.60	0.00	0.79	0.00	0.00		20.73	17.52	7.77	73.93	94.07	859.21	486.43	1031.16	671.85	903.63	533.99	997.56	528.88
6.639	0	0.22	0.14	0.18	4.03	0.04	99.11	4.63	97.36	3.38	0.00	99.98	-83.42	75.08	97.36	9.81	0.12	0.14	8.97	2.17	3.38	3.26	0.00	99.83	99.96	0.00	0.21	96.15	0.02	0.08	10.24	0.00	0.93	0.00	0.00		21.48	16.49	7.89	73.68	95.23	859.22	486.23	1032.04	673.02	903.57	533.59	998.72	529.60
6.673	0	0.23	0.14	0.18	4.01	0.05	99.13	4.64	97.51	3.57	0.00	99.98	-82.18	81.16	97.51	9.70	0.15	0.17	10.50	3.57	3.24	3.69	0.00	99.84	99.94	0.00	0.24	95.61	0.04	0.09	12.37	0.00	1.27	0.00	0.00		21.97	14.70	9.96	73.63	97.58	858.17	486.15	1033.04	673.89	904.05	534.10	1001.58	531.36
6.706	0	0.23	0.14	0.19	3.90	0.05	99.12	4.52	97.33	4.48	0.00	99.98	-81.66	87.37	97.33	9.20	0.16	0.16	10.78	4.48	3.50	4.61	0.00	99.81	99.86	0.00	0.23	94.04	0.05	0.08	13.89	0.00	1.35	0.00	0.00		23.10	12.33	9.48	73.56	100.74	856.14	485.83	1033.21	675.78	901.28	535.34	1001.94	531.37
6.740	0	0.24	0.13	0.19	4.17	0.04	99.02	4.85	96.65	5.15	0.00	99.97	-83.89	86.51	96.65	11.58	0.19	0.25	5.57	5.15	2.91	4.62	0.00	99.82	99.84	0.00	0.23	95.59	0.09	0.07	15.99	0.00	1.44	0.00	0.00		20.40	12.71	10.18	73.51	99.28	855.40	485.13	1033.12	674.80	902.07	534.34	1001.26	530.08
6.773	0	0.25	0.12	0.20	4.45	0.04	98.94	5.22	95.97	6.39	0.00	99.97	-84.31	78.62	95.97	14.08	0.21	0.29	4.63	6.39	2.72	5.64	0.00	99.84	99.80	0.01	0.22	96.30	0.14	0.07	20.27	0.00	1.39	0.00	0.00		20.91	15.49	10.47	73.48	97.00	857.20	485.95	1033.98	674.67	904.76	535.37	1001.64	530.64
6.806	0	0.24	0.12	0.20	4.90	0.03	98.86	5.76	95.41	5.66	0.00	99.97	-84.87	82.12	95.41	17.02	0.18	0.44	2.88	5.66	2.05	6.04	0.00	99.83	99.78	0.01	0.16	96.44	0.15	0.06	20.94	0.00	1.22	0.00	0.00		23.46	14.38	12.61	73.36	98.35	856.53	484.42	1034.91	674.02	905.96	534.91	1004.25	531.47
6.840	0	0.25	0.12	0.19	4.97	0.03	98.85	5.77	95.25	5.44	0.00	99.97	-85.31	83.67	95.25	17.16	0.19	0.51	2.33	5.44	1.67	5.69	0.00	99.82	99.75	0.02	0.14	97.54	0.32	0.05	29.58	0.00	1.10	0.24	0.00		22.22	13.83	13.37	73.44	98.47	856.67	484.02	1035.99	674.32	907.10	533.64	1005.55	531.84
6.873	0	0.24	0.13	0.19	4.75	0.03	98.85	5.44	94.72	4.05	0.00	99.97	-84.93	83.87	94.72	16.16	0.17	0.56	2.57	4.05	1.63	4.85	0.00	99.80	99.81	0.03	0.10	96.73	0.37	0.05	32.19	0.00	1.05	0.43	0.00		22.85	13.76	12.12	73.48	99.26	857.86	484.45	1036.78	675.12	906.74	534.22	1005.97	531.71
6.906	0	0.23	0.13	0.19	4.66	0.03	98.85	5.30	94.56	3.23	0.00	99.97	-84.86	80.61	94.56	15.63	0.20	0.56	2.67	3.23	1.94	5.13	0.00	99.78	99.83	0.05	0.06	95.81	0.59	0.05	39.45	0.00	0.99	0.56	0.00		20.97	14.88	13.43	74.16	98.33	856.67	483.69	1036.43	674.02	907.49	533.36	1005.80	531.20
6.940	0	0.25	0.14	0.25	4.04	0.03	98.83	4.53	93.65	3.61	0.00	99.97	-85.04	74.43	93.65	12.74	0.21	0.41	3.09	3.05	3.61	8.12	0.00	99.70	99.87	0.10	0.03	94.43	0.94	0.04	41.48	0.00	0.86	0.49	0.00		21.45	16.66	13.34	74.34	98.77	855.76	482.55	1036.30	673.70	906.84	532.85	1005.58	530.35
6.973	0	0.23	0.14	0.26	4.05	0.03	98.79	4.54	93.16	3.80	0.00	99.97	-84.66	73.85	93.16	13.39	0.21	0.33	2.86	2.55	3.80	8.19	0.00	99.73	99.91	0.13	0.02	91.83	0.92	0.04	44.16	0.00	0.76	0.74	0.00		22.50	16.81	13.62	74.10	95.65	856.82	482.94	1035.33	673.38	908.36	531.62	1004.00	531.14
7.006	0	0.25	0.16	0.23	3.60	0.03	98.90	3.91	93.78	3.70	0.00	99.97	-85.46	79.29	93.78	9.16	0.21	0.20	2.36	3.01	3.70	6.04	0.00	99.72	99.92	0.19	0.02	93.81	0.96	0.04	47.01	0.00	0.73	0.98	0.00		23.45	15.29	12.39	73.65	96.25	856.51	483.04	1034.59	673.88	906.50	531.95	1002.74	530.58
7.040	0	0.27	0.18	0.21	3.25	0.03	98.93	3.38	93.14	3.11	0.00	99.97	-85.33	82.50	93.14	6.19	0.19	0.15	1.99	3.11	2.89	4.82	0.00	99.69	99.91	0.28	0.01	94.42	1.06	0.03	51.75	0.00	0.66	1.35	0.00		22.36	14.25	14.41	74.04	99.50	855.35	481.93	1036.06	672.19	906.96	533.06	1006.43	530.24
7.073	0	0.28	0.18	0.18	3.23	0.03	99.00	3.26	93.61	3.81	0.00	99.97	-85.16	66.36	93.61	4.91	0.21	0.08	1.84	3.81	1.76	3.06	0.00	99.70	99.90	0.36	0.01	94.88	1.22	0.04	50.14	0.00	0.60	1.13	0.00		24.39	18.60	12.23	73.68	93.73	858.61	486.04	1032.30	672.43	907.52	534.30	1001.24	532.75
7.107	0	0.30	0.19	0.22	3.44	0.03	99.07	3.50	95.01	4.25	0.00	99.97	-85.18	76.43	95.01	5.31	0.17	0.07	3.20	4.25	1.79	7.03	0.00	99.74	99.90	0.68	0.01	95.96	1.47	0.04	48.70	0.00	0.54	1.26	0.00		19.16	16.12	9.49	74.21	95.31	859.72	486.99	1032.80	671.94	905.41	534.78	1000.60	529.97
7.140	0	0.29	0.19	0.21	3.45	0.03	99.09	3.45	95.17	3.39	0.00	99.97	-85.25	78.40	95.17	4.78	0.15	0.05	3.03	3.39	1.30	6.64	0.00	99.74	99.91	0.80	0.01	96.27	1.63	0.04	46.83	0.00	0.44	1.44	0.00		22.58	15.55	12.85	73.69	94.18	859.37	486.17	1032.00	668.72	907.90	536.00	1001.94	530.72
7.173	0	0.28	0.19	0.20	3.58	0.03	99.10	3.58	95.63	2.27	0.00	99.97	-85.21	87.05	95.63	5.23	0.15	0.04	3.09	2.27	1.00	6.22	0.00	99.71	99.90	0.89	0.01	96.37	1.82	0.04	45.09	0.00	0.42	1.54	0.00		23.96	12.47	12.07	73.47	97.50	858.64	485.95	1032.80	670.92	905.78	535.89	1003.18	531.47
7.207	0	0.30	0.20	0.27	3.84	0.03	99.15	3.87	96.70	2.04	0.00	99.98	-85.08	73.72	96.70	6.11	0.14	0.04	4.05	2.04	0.96	12.18	0.00	99.78	99.88	1.12	0.01	96.07	1.98	0.05	41.04	0.00	0.31	2.14	0.00		21.89	16.84	13.86	74.36	91.67	860.46	487.02	1032.13	669.18	910.35	534.78	1001.99	532.55
7.240	0	0.29	0.20	0.24	3.59	0.03	99.12	3.57	95.88	1.63	0.00	99.97	-85.18	57.83	95.88	4.91	0.15	0.03	3.17	1.63	1.09	9.25	0.00	99.73	99.80	1.28	0.02	95.68	2.13	0.05	37.08	0.00	0.36	1.81	0.00		21.36	20.42	10.30	74.41	90.14	860.70	491.63	1029.26	671.89	907.22	539.39	997.19	533.93
7.273	0	0.28	0.21	0.23	3.56	0.03	99.12	3.61	96.13	2.11	0.00	99.97	-85.71	70.37	96.13	4.94	0.18	0.03	3.71	1.54	2.11	7.51	0.00	99.69	99.76	1.79	0.02	96.87	2.04	0.06	36.88	0.00	0.36	1.96	0.00		21.49	17.67	10.97	74.17	92.75	860.55	491.86	1027.85	670.39	905.64	538.32	998.34	535.23
7.307	0	0.27	0.21	0.28	3.49	0.03	99.10	3.63	96.58	4.64	0.00	99.97	-86.73	70.34	96.58	4.66	0.24	0.02	4.50	1.23	4.64	8.38	0.00	99.59	99.69	2.93	0.03	97.69	2.80	0.07	34.28	0.00	0.41	2.24	0.00		24.03	17.68	10.89	73.84	93.38	860.53	493.07	1027.21	671.04	905.00	540.66	998.29	536.64
7.340	0	0.25	0.23	0.29	3.25	0.03	99.05	3.51	96.43	8.04	0.00	99.97	-88.13	70.08	96.43	3.92	0.25	0.02	4.72	0.95	8.04	5.37	0.00	99.51	99.61	3.53	0.04	98.05	3.51	0.08	30.95	0.00	0.48	3.04	0.00		24.08	17.74	11.42	73.74	89.49	860.52	493.69	1026.23	671.15	906.52	540.78	995.93	536.86
7.374	0	0.26	0.24	0.43	3.06	0.03	98.98	3.29	95.52	10.10	0.00	99.97	-88.43	64.98	95.52	3.19	0.38	0.01	4.01	0.76	10.10	10.48	0.00	99.39	99.29	5.93	0.03	95.13	4.70	0.10	22.59	0.00	0.52	2.91	0.00		21.11	18.91	10.24	74.38	88.26	860.81	495.03	1024.61	670.91	905.56	540.08	993.77	536.91
7.407	0	0.27	0.25	0.33	2.91	0.03	98.95	2.99	94.38	7.86	0.00	99.97	-87.57	90.11	94.38	1.99	0.37	0.01	2.77	0.49	7.86	7.46	0.00	99.16	99.09	6.22	0.04	95.52	4.40	0.11	21.29	0.00	0.61	3.35	0.00		16.99	10.95	9.99	74.80	93.97	859.65	497.78	1022.91	670.47	901.14	542.83	994.99	538.19
7.440	0	0.29	0.28	0.32	2.77	0.03	98.95	2.77	93.34	6.52	0.00	99.97	-86.84	27.07	93.34	1.14	0.40	0.01	3.02	0.52	6.52	8.18	0.27	99.19	99.13	6.04	0.06	96.45	3.90	0.10	22.87	0.00	0.61	4.17	0.00		18.11	26.95	13.96	75.72	89.60	854.25	497.06	1023.27	675.25	904.61	543.37	994.20	542.11
7.474	0	0.32	0.26	0.32	2.68	0.03	98.79	2.45	90.62	6.15	0.00	99.95	-84.10	71.13	90.62	0.79	0.39	0.00	2.25	0.35	3.58	10.20	0.00	98.52	98.30	6.15	0.05	94.77	5.22	0.15	18.30	0.00	0.89	3.69	0.00		20.98	17.49	11.37	75.31	94.83	854.29	498.48	1023.88	677.13	900.07	548.20	994.61	540.82
7.507	0	0.32	0.25	0.30	2.75	0.03	98.75	2.45	90.75	4.51	0.00	99.95	-82.52	47.06	90.75	0.62	0.39	0.00	2.37	0.35	2.36	10.60	0.00	97.84	97.22	4.51	0.03	93.58	5.93	0.18	13.90	0.00	1.10	3.43	0.00		21.98	22.59	12.18	75.51	92.66	854.24	498.96	1024.43	678.03	902.23	549.67	994.57	541.82
7.540	0	0.35	0.22	0.46	2.54	0.03	98.57	2.22	88.43	3.80	0.00	99.94	-79.50	55.58	88.43	0.49	0.37	0.00	3.66	0.27	2.21	19.67	0.00	97.66	95.13	3.80	0.02	88.89	6.23	0.19	11.80	0.00	1.27	2.34	0.00		22.14	20.88	11.58	75.32	93.69	855.33	499.67	1024.75	678.23	901.90	549.98	995.27	542.25
7.574	0	0.30	0.19	0.63	2.32	0.04	98.10	2.00	85.89	2.83	0.00	99.92	-72.64	49.99	85.89	0.43	0.37	0.00	3.39	0.23	2.42	27.56	0.00	96.26	91.09	2.83	0.01	69.70	7.03	0.25	7.60	0.00	1.86	1.16	0.00		22.78	22.00	9.94	75.37	96.61	855.00	500.31	1024.17	678.77	899.05	551.43	995.21	542.20
7.607	0	0.28	0.18	0.52	1.85	0.04	97.38	1.58	80.09	4.06	0.00	99.87	-71.49	51.37	80.09	0.39	0.34	0.00	3.22	0.15	4.06	21.63	0.00	96.24	89.21	2.39	0.01	68.96	6.68	0.29	6.50	0.00	1.89	0.59	0.00		24.25	21.73	10.19	75.44	97.50	855.15	501.76	1023.42	678.67	898.59	553.79	995.57	543.63
7.640	0	0.30	0.17	0.67	1.38	0.04	96.14	1.16	72.59	6.56	0.00	99.76	-70.14	51.18	72.59	0.32	0.36	0.00	3.39	0.11	6.56	21.49	0.00	95.79	89.44	2.12	0.01	67.08	6.81	0.33	5.00	0.00	2.04	0.23	0.00		25.01	21.76	10.69	75.36	96.20	855.59	502.58	1024.33	680.18	900.23	554.93	995.89	544.81
7.674	0	0.28	0.16	1.02	1.26	0.04	95.73	1.13	71.93	10.09	0.00	99.74	-70.03	42.52	71.93	0.34	0.54	0.00	3.33	0.22	10.09	26.76	0.00	95.68	89.15	1.83	0.00	62.24	6.61	0.33	4.11	0.00	2.48	0.00	0.00		24.52	23.51	14.84	75.43	92.96	853.20	501.61	1024.72	681.45	903.91	552.62	996.75	547.92
7.707	0	0.27	0.16	0.73	1.12	0.04	94.70	0.97	68.28	9.51	0.00	99.67	-67.65	78.04	68.28	0.34	0.59	0.00	2.96	0.23	9.51	23.52	0.00	96.12	83.76	1.61	0.00	59.69	5.96	0.33	3.90	0.00	2.31	0.00	0.00		20.33	15.66	11.56	75.46	98.40	853.27	502.23	1025.13	682.86	898.70	551.91	996.91	545.76
7.741	0	0.26	0.16	0.91	1.12	0.04	94.84	0.95	67.70	7.93	0.00	99.64	-65.77	79.69	67.70	0.43	0.62	0.00	2.52	0.26	7.93	27.91	0.00	95.73	86.37	1.05	0.00	51.49	5.23	0.40	3.70	0.00	2.16	0.00	0.00		27.31	15.16	10.93	75.29	101.71	854.34	501.99	1025.99	683.72	897.75	553.76	999.25	547.29
7.774	0	0.25	0.16	0.57	1.04	0.03	94.30	0.84	64.28	6.65	0.00	99.52	-65.39	53.23	64.28	0.63	0.59	0.00	2.09	0.25	6.65	16.51	0.00	95.54	88.93	0.86	0.00	52.86	5.55	0.46	3.13	0.00	2.17	0.00	0.00		22.50	21.35	13.02	75.38	93.06	854.06	502.42	1026.53	684.25	903.55	553.05	996.41	546.83
7.807	0	0.27	0.16	0.35	0.92	0.03	93.77	0.70	60.04	4.69	0.00	99.37	-66.13	32.26	60.04	0.72	0.57	0.00	1.69	0.27	4.69	6.79	0.00	96.19	90.78	0.78	0.00	60.42	4.56	0.43	3.01	0.00	2.13	0.00	0.00		24.08	25.71	13.40	75.57	95.74	853.19	501.64	1027.13	684.48	903.09	553.41	998.68	548.07
7.841	0	0.26	0.17	0.34	0.85	0.03	93.72	0.69	59.28	6.68	0.00	99.35	-68.32	36.61	59.28	0.88	0.61	0.00	1.56	0.41	6.68	4.18	0.00	96.67	92.26	0.44	0.00	63.01	2.96	0.42	2.36	0.01	1.88	0.00	0.00		23.60	24.75	12.71	75.57	96.51	853.14	500.47	1029.14	685.99	903.09	552.69	999.41	546.57
7.874	0	0.22	0.17	0.29	1.16	0.03	95.78	1.02	68.49	6.82	0.00	99.70	-70.29	42.36	68.49	1.35	0.57	0.00	1.94	0.75	6.82	4.21	0.00	97.00	91.78	0.45	0.00	62.33	2.71	0.36	2.22	0.01	1.76	0.00	0.00		22.09	23.54	12.23	75.62	95.42	852.40	499.61	1029.54	687.15	902.83	551.02	998.07	545.21
7.907	0	0.21	0.16	0.35	1.41	0.03	96.91	1.34	74.78	8.13	0.00	99.83	-72.91	36.61	74.78	1.65	0.55	0.00	2.87	1.47	8.13	8.05	0.00	97.73	92.84	0.33	0.00	64.61	2.39	0.33	2.16	0.00	1.76	0.00	0.00		23.06	24.75	12.41	75.51	93.72	851.91	499.73	1029.44	687.91	903.50	552.06	996.97	545.22
7.941	0	0.23	0.16	0.61	1.34	0.04	96.67	1.31	73.08	9.64	0.00	99.81	-72.06	32.54	73.08	2.71	0.52	0.01	3.79	1.70	9.64	16.74	0.00	98.22	93.39	0.31	0.00	60.41	2.52	0.41	1.38	0.00	1.81	0.00	0.00		22.39	25.65	12.86	75.48	92.42	850.70	498.83	1029.66	689.10	903.94	550.50	996.21	545.14
7.974	0	0.25	0.15	1.43	1.35	0.04	96.30	1.37	71.91	11.83	0.00	99.79	-69.81	42.85	71.91	4.98	0.55	0.01	6.14	2.66	11.83	31.32	0.00	98.21	93.14	0.40	0.00	52.36	2.90	0.41	1.36	0.01	1.82	0.00	0.00		20.17	23.44	13.95	75.62	93.89	849.27	497.16	1029.50	687.41	903.23	548.25	997.02	543.92
8.007	0	0.27	0.14	7.31	1.07	0.05	94.68	1.28	67.79	23.64	0.00	99.72	-71.18	31.93	67.79	7.58	0.55	0.01	9.47	3.75	23.64	52.18	0.00	98.60	92.62	0.45	0.00	45.52	3.18	0.36	1.19	0.01	1.84	0.00	0.00		19.02	25.79	13.28	75.62	95.01	848.01	497.43	1029.13	687.60	901.72	549.83	996.49	543.14
8.041	0	0.21	0.14	15.63	0.94	0.05	93.18	1.25	65.28	31.67	0.00	99.67	-69.67	37.09	65.28	9.47	0.60	0.01	9.77	4.82	31.67	60.19	0.00	98.95	91.69	0.77	0.00	24.96	4.14	0.33	1.06	0.01	1.58	0.00	0.00		21.74	24.64	12.64	75.29	95.06	848.80	497.91	1029.34	688.18	901.58	551.61	996.28	543.21
8.074	0	0.15	0.12	28.87	1.04	0.06	92.43	1.69	68.50	41.88	0.00	99.74	-70.35	30.59	68.50	13.57	0.62	0.01	11.76	6.39	41.88	66.96	0.00	98.83	89.87	0.96	0.00	10.44	5.71	0.34	0.91	0.01	1.62	0.00	0.00		22.68	26.10	13.39	75.33	94.09	849.26	498.09	1028.07	686.42	902.32	551.32	996.13	544.12
8.108	0	0.15	0.10	36.42	1.49	0.06	92.41	2.36	69.87	40.17	0.00	99.77	-68.06	36.69	69.87	20.49	0.75	0.02	12.85	7.25	40.17	74.60	0.00	99.03	89.51	1.67	0.00	4.11	8.12	0.29	0.89	0.00	1.56	0.00	0.00		21.58	24.73	14.84	75.37	93.54	848.11	497.96	1027.72	686.64	902.79	550.18	996.19	545.11
8.141	0	0.17	0.10	42.67	1.42	0.07	89.92	2.15	64.63	41.39	0.00	99.65	-66.56	34.46	64.63	23.48	0.84	0.03	14.50	7.24	41.39	75.97	0.00	98.90	88.61	2.46	0.00	4.85	10.44	0.27	0.84	0.00	1.63	0.00	0.00		20.38	25.22	13.79	75.41	98.87	847.65	497.64	1028.44	686.27	900.05	550.65	998.74	544.66
8.174	0	0.17	0.10	29.86	1.26	0.07	87.42	1.73	58.80	40.05	0.00	99.44	-65.17	33.72	58.80	23.92	0.85	0.03	14.90	7.34	40.05	63.42	0.00	98.96	87.83	2.64	0.00	8.11	12.23	0.26	0.87	0.00	1.50	0.00	0.00		19.34	25.38	12.78	75.37	96.29	847.34	498.76	1028.56	689.76	900.10	550.50	996.23	545.05
8.208	0	0.20	0.10	17.32	1.48	0.06	86.35	1.65	57.16	34.42	0.00	99.35	-63.50	42.17	57.16	24.36	0.70	0.03	12.31	8.75	34.42	53.15	0.00	98.79	84.09	4.31	0.00	12.38	17.63	0.28	0.77	0.01	1.39	0.00	0.00		20.60	23.58	14.80	75.14	93.73	847.19	498.22	1029.32	690.35	902.87	549.81	996.52	546.04
8.241	0	0.19	0.10	2.64	1.52	0.04	85.84	1.30	53.33	21.82	0.00	99.11	-60.80	40.26	53.33	22.51	0.66	0.03	6.74	7.11	21.82	25.35	0.00	98.70	81.19	5.14	0.00	20.96	17.80	0.29	0.83	0.00	1.25	0.00	0.00		19.04	23.97	12.02	75.15	97.52	846.77	497.31	1031.62	692.89	900.08	549.84	997.41	543.68
8.274	0	0.20	0.10	0.95	1.78	0.03	86.27	1.31	53.28	15.06	0.00	99.10	-61.31	42.57	53.28	22.76	0.66	0.03	3.33	5.82	15.06	11.23	0.00	98.52	79.50	7.58	0.00	31.33	19.45	0.26	0.80	0.00	1.14	0.00	0.00		19.66	23.50	11.64	75.00	97.48	847.97	498.88	1031.45	692.93	900.28	551.76	997.48	544.51
8.308	0	0.28	0.11	0.96	2.27	0.03	86.61	1.17	51.88	14.75	0.00	98.96	-58.81	45.20	51.88	21.37	0.71	0.03	2.03	5.47	9.24	8.63	0.00	98.12	79.44	14.75	0.00	30.63	31.51	0.28	0.82	0.00	0.98	0.00	0.00		18.98	22.96	11.51	75.13	98.93	846.79	497.11	1032.16	693.31	899.27	549.85	997.99	543.31
8.341	0	0.27	0.11	0.65	1.94	0.03	84.50	0.96	48.09	17.50	0.00	98.58	-56.00	74.81	48.09	20.22	0.66	0.03	1.28	4.84	6.84	4.81	0.00	98.00	76.90	17.50	0.00	27.77	29.53	0.31	0.87	0.00	0.88	0.00	0.00		19.47	16.56	13.38	74.97	97.81	848.84	496.59	1033.38	692.91	902.32	546.26	1000.13	545.04
8.375	0	0.36	0.12	1.75	1.94	0.03	81.17	0.70	42.69	28.79	0.00	97.78	-51.67	75.50	42.69	18.10	0.64	0.02	1.33	3.41	7.19	14.31	0.00	97.73	76.65	28.79	0.00	14.78	42.60	0.40	0.90	0.00	0.95	0.00	0.00		23.05	16.37	13.51	75.30	99.56	848.15	494.64	1033.25	690.12	901.38	548.50	1000.77	542.53
8.408	0	0.35	0.13	1.28	1.57	0.03	80.83	0.58	40.87	27.30	0.00	97.37	-51.35	45.96	40.87	15.24	0.63	0.02	0.85	2.51	5.65	11.59	0.00	97.39	76.88	27.30	0.00	16.67	37.98	0.38	1.18	0.00	0.77	0.00	0.00		20.88	22.81	14.75	75.92	96.45	848.93	494.75	1033.41	688.32	904.66	548.27	1000.95	542.61
8.441	0	0.30	0.13	1.06	1.56	0.03	84.69	0.64	44.62	29.55	0.00	98.06	-53.36	72.77	44.62	13.93	0.61	0.02	0.54	1.55	5.05	10.75	0.00	97.50	80.37	29.55	0.00	17.98	32.78	0.35	1.38	0.01	0.62	0.00	0.00		19.39	17.08	14.04	75.49	97.88	850.49	493.52	1033.42	687.29	903.72	542.93	1001.60	542.08
8.475	0	0.42	0.14	1.22	1.51	0.03	88.22	0.62	46.96	28.41	0.00	98.36	-59.34	66.79	46.96	10.82	0.58	0.02	0.53	0.96	3.92	11.40	0.00	97.32	87.65	28.41	0.00	36.30	31.44	0.31	1.72	0.00	0.48	0.00	0.00		24.86	18.51	14.36	74.67	97.89	852.33	494.19	1032.89	685.13	904.78	546.37	1002.61	543.03
8.508	0	0.45	0.16	0.74	1.37	0.03	91.84	0.66	51.69	28.33	0.00	98.91	-66.49	78.88	51.69	7.79	0.58	0.02	0.50	0.83	2.84	6.25	0.00	97.69	93.25	28.33	0.00	58.07	22.48	0.28	2.23	0.00	0.35	0.00	0.00		21.54	15.41	15.77	74.78	93.14	854.81	494.35	1034.69	684.19	909.63	544.72	1002.73	542.04
8.541	0	0.45	0.17	0.71	1.60	0.03	94.96	0.88	60.67	25.50	0.00	99.49	-72.05	78.87	60.67	5.55	0.53	0.02	0.79	0.82	3.63	7.24	0.00	98.19	96.42	25.50	0.00	68.31	19.68	0.27	2.02	0.00	0.31	0.02	0.00		21.53	15.42	13.97	74.56	95.00	857.13	494.37	1034.58	682.44	908.59	543.63	1003.56	541.31
8.575	0	0.35	0.17	0.98	2.03	0.03	97.05	1.47	73.05	24.90	0.00	99.81	-75.70	77.66	73.05	5.61	0.53	0.02	1.74	0.98	6.62	18.15	0.00	98.50	97.54	24.90	0.00	65.76	13.58	0.32	2.88	0.00	0.23	0.07	0.00		22.10	15.77	12.74	74.24	97.87	858.79	495.21	1035.61	681.77	907.87	546.19	1005.59	540.91
8.608	0	0.27	0.16	0.68	3.04	0.03	98.13	2.43	83.32	20.96	0.00	99.92	-77.46	90.08	83.32	7.73	0.47	0.03	1.46	0.69	4.83	16.41	0.00	98.53	98.41	20.96	0.00	65.36	12.20	0.28	2.81	0.01	0.22	0.05	0.00		24.79	10.97	12.08	73.75	98.89	861.91	496.39	1036.66	682.09	908.70	546.52	1007.52	542.52
8.641	0	0.19	0.16	0.43	3.62	0.03	98.62	3.21	89.48	15.25	0.00	99.95	-76.24	40.75	89.48	8.52	0.38	0.04	1.14	0.46	2.79	13.94	0.00	98.65	98.77	15.25	0.00	56.88	8.00	0.23	3.13	0.00	0.19	0.09	0.00		18.92	23.87	13.61	76.03	94.48	860.59	497.66	1035.54	681.89	911.41	546.26	1005.87	543.82
8.675	0	0.13	0.16	0.35	3.81	0.03	98.81	3.65	92.94	13.03	0.00	99.96	-73.08	46.92	92.94	8.24	0.38	0.05	1.24	0.58	3.19	12.00	0.00	98.55	98.80	13.03	0.00	38.99	5.62	0.24	4.00	0.00	0.15	0.14	0.00		20.61	22.62	14.28	75.62	95.10	858.12	498.41	1034.81	684.36	910.01	548.17	1005.08	545.52
8.708	0	0.13	0.15	0.23	4.21	0.03	98.86	4.02	94.19	10.57	0.00	99.97	-75.06	54.74	94.19	9.32	0.38	0.05	1.09	0.63	2.09	4.94	0.00	98.44	98.49	10.57	0.01	48.87	5.98	0.27	4.26	0.00	0.18	0.13	0.00		21.98	21.05	14.01	75.26	99.93	856.66	498.56	1035.35	685.67	907.32	550.17	1007.17	546.41
8.742	0	0.07	0.14	0.24	4.85	0.03	98.82	5.13	96.41	8.32	0.00	99.97	-69.26	61.60	96.41	13.22	0.34	0.06	1.87	0.59	5.52	4.21	0.00	98.50	97.39	8.32	0.00	17.21	6.12	0.28	4.89	0.00	0.18	0.12	0.00		22.88	19.64	13.79	75.00	99.39	855.84	498.30	1033.95	685.67	906.09	549.45	1005.43	546.20
8.775	0	0.06	0.12	0.22	6.27	0.03	98.71	6.93	97.51	5.93	0.00	99.97	-69.40	70.24	97.51	19.84	0.32	0.05	1.75	0.61	5.05	4.21	0.00	98.52	95.45	5.93	0.00	19.43	6.56	0.27	4.73	0.01	0.20	0.09	0.00		20.20	17.71	11.64	74.95	97.87	854.14	499.57	1031.81	687.87	902.86	549.57	1000.62	544.90
8.808	0	0.06	0.10	0.17	8.03	0.03	98.50	8.91	97.59	4.98	0.00	99.97	-69.86	48.66	97.59	26.26	0.31	0.06	1.57	0.60	3.27	2.51	0.00	98.24	91.98	4.98	0.00	28.47	7.50	0.29	4.43	0.00	0.20	0.10	0.00		21.33	22.27	10.45	75.00	96.51	853.25	498.85	1031.05	688.52	901.97	549.40	998.33	543.89
8.842	0	0.05	0.10	0.16	8.56	0.03	98.36	9.71	97.67	3.77	0.00	99.97	-67.84	41.81	97.67	28.48	0.33	0.05	1.82	0.62	3.77	2.75	0.00	98.25	89.43	3.18	0.00	21.62	7.60	0.28	5.20	0.01	0.21	0.14	0.00		20.07	23.65	13.48	75.23	93.57	851.69	499.02	1030.81	689.56	904.82	547.99	998.38	546.53
8.875	0	0.08	0.11	0.14	7.01	0.03	98.29	7.47	96.70	3.25	0.00	99.97	-70.86	58.75	96.70	22.60	0.29	0.04	1.37	0.56	3.25	1.39	0.00	97.56	85.82	2.78	0.00	40.56	7.83	0.28	5.93	0.00	0.20	0.19	0.00		22.15	20.23	10.03	74.59	93.98	852.37	499.62	1030.91	690.55	902.12	551.44	995.76	543.50
8.908	0	0.08	0.12	0.10	6.12	0.03	98.01	6.30	95.56	2.38	0.00	99.96	-68.01	45.07	95.56	19.33	0.26	0.03	1.00	0.73	2.38	0.73	0.00	96.70	79.24	1.94	0.00	38.13	7.22	0.28	6.80	0.00	0.17	0.22	0.00		21.72	22.99	12.14	75.07	94.89	851.87	500.20	1030.53	689.66	903.16	551.88	997.84	545.73
8.942	0	0.06	0.12	0.09	6.25	0.03	97.36	6.12	93.82	1.95	0.00	99.95	-62.36	87.48	93.82	20.27	0.21	0.03	0.80	0.54	1.95	0.74	0.00	95.11	72.95	1.41	0.00	24.62	9.43	0.37	5.92	0.00	0.20	0.21	0.00		20.91	12.28	10.09	74.29	100.14	851.65	500.74	1030.89	691.85	898.65	551.11	998.64	545.74
8.975	0	0.06	0.12	0.07	5.80	0.03	96.42	5.49	91.64	1.36	0.00	99.94	-58.92	90.12	91.64	19.67	0.20	0.02	0.42	0.47	1.00	0.31	0.00	93.40	65.07	1.36	0.00	23.37	9.29	0.40	7.19	0.01	0.19	0.21	0.00		19.40	10.95	9.32	74.30	101.63	851.99	500.60	1032.36	692.96	898.23	550.79	999.71	545.21
9.008	0	0.06	0.13	0.06	4.91	0.03	95.35	4.30	88.81	1.12	0.00	99.90	-54.50	89.60	88.81	16.28	0.19	0.02	0.41	0.47	0.91	0.32	0.00	90.76	61.65	1.12	0.00	14.52	10.75	0.45	6.80	0.00	0.19	0.20	0.00		22.37	11.23	9.14	74.03	102.45	852.81	501.34	1031.95	692.85	897.95	552.17	1000.25	546.43
9.042	0	0.06	0.14	0.06	4.10	0.03	90.32	3.27	79.74	0.97	0.00	99.70	-48.06	81.79	85.72	12.42	0.19	0.02	0.36	0.34	0.97	0.20	0.00	79.74	54.94	0.68	0.00	12.56	12.98	0.53	8.46	0.01	0.20	0.18	0.00		21.66	14.49	9.14	73.78	101.17	854.32	502.30	1033.10	693.46	899.99	552.78	1001.00	547.20
9.075	0	0.07	0.16	0.05	3.46	0.03	89.86	2.74	78.05	0.97	0.00	99.64	-48.15	77.68	85.40	8.40	0.19	0.02	0.35	0.29	0.97	0.13	0.00	78.05	54.19	0.61	0.00	16.48	11.41	0.48	9.00	0.00	0.19	0.19	0.00		19.99	15.76	9.69	74.25	104.42	853.24	502.42	1033.48	693.45	898.77	553.52	1003.02	547.63
9.109	0	0.07	0.16	0.04	3.13	0.02	73.59	2.44	59.73	0.71	1.41	98.28	-39.34	86.79	83.98	7.03	0.16	0.02	0.22	0.15	0.71	0.04	0.00	59.73	46.46	0.41	0.00	14.94	10.66	0.48	13.00	0.00	0.16	0.14	0.00		22.13	12.59	9.54	73.69	105.29	855.67	502.69	1035.75	694.38	900.44	553.81	1005.59	548.60
9.142	0	0.07	0.16	0.03	3.45	0.02	54.29	2.63	44.76	0.58	20.71	95.05	-34.82	83.79	85.36	7.34	0.15	0.02	0.21	0.14	0.58	0.02	0.00	44.76	40.29	0.52	0.00	22.65	12.77	0.58	17.71	0.00	0.14	0.17	0.00		21.35	13.78	9.54	73.72	102.46	858.11	502.83	1037.70	694.89	903.89	552.59	1006.28	548.71
9.175	0	0.12	0.16	0.04	3.41	0.02	53.19	2.74	46.04	0.50	21.81	98.41	-43.03	78.23	86.76	7.05	0.14	0.02	0.16	0.08	0.28	0.01	0.00	40.58	46.04	0.50	0.00	57.94	9.95	0.54	19.79	0.00	0.12	0.20	0.00		19.77	15.60	9.19	73.59	101.30	860.23	504.08	1037.68	693.05	905.27	553.83	1006.42	548.31
9.209	0	0.18	0.17	0.04	3.19	0.02	40.99	2.67	54.01	0.44	34.01	99.81	-46.37	84.97	87.86	5.40	0.09	0.02	0.10	0.06	0.15	0.00	0.00	27.16	54.01	0.44	0.00	83.70	7.34	0.43	26.61	0.00	0.09	0.28	0.00		24.68	13.34	10.30	73.08	97.76	865.55	506.71	1038.40	692.49	910.54	554.90	1008.27	552.38
9.242	0	0.22	0.18	0.05	3.08	0.02	43.58	2.67	63.49	0.39	31.42	99.94	-50.83	82.95	88.90	4.40	0.08	0.03	0.10	0.03	0.09	0.00	0.00	24.70	63.49	0.39	0.01	96.39	5.39	0.38	32.22	0.00	0.08	0.33	0.00		23.74	14.09	12.00	73.12	98.20	866.74	506.59	1040.61	691.31	913.48	555.99	1011.61	552.53
9.275	0	0.23	0.18	0.07	3.06	0.02	46.86	2.81	75.69	0.31	28.14	99.95	-53.57	88.61	89.79	4.77	0.07	0.04	0.10	0.02	0.07	0.00	0.00	22.34	75.69	0.31	0.01	98.83	2.92	0.32	39.11	0.00	0.07	0.48	0.00		20.26	11.74	11.83	73.77	104.67	867.92	506.43	1045.24	692.51	913.46	556.76	1018.04	552.45
9.309	0	0.24	0.19	0.09	2.99	0.02	46.37	2.84	85.06	0.24	28.63	99.96	-54.45	83.25	90.73	4.19	0.06	0.04	0.12	0.02	0.10	0.00	0.00	17.78	85.06	0.24	0.03	99.14	1.23	0.27	56.20	0.00	0.06	0.72	0.00		23.79	13.98	11.58	73.47	101.01	873.08	507.08	1050.21	695.72	919.92	556.87	1020.90	554.17
9.342	0	0.26	0.19	0.11	2.77	0.02	46.11	2.58	88.11	0.21	28.89	99.95	-55.04	81.01	88.11	4.52	0.06	0.05	0.15	0.01	0.14	0.00	0.00	18.62	88.81	0.21	0.05	99.25	1.03	0.22	58.38	0.00	0.06	0.90	0.00		25.40	14.75	12.47	73.58	99.74	877.02	507.78	1053.70	695.55	924.95	558.50	1024.63	555.22
9.376	0	0.27	0.20	0.13	2.62	0.02	44.88	2.44	87.83	0.29	30.12	99.94	-55.07	65.15	87.83	3.45	0.06	0.05	0.19	0.01	0.29	0.00	0.00	16.04	93.43	0.14	0.10	98.67	0.60	0.15	63.74	0.00	0.05	1.11	0.00		21.08	18.87	14.36	74.22	94.71	879.74	507.67	1057.16	695.18	931.87	557.05	1026.55	554.91
9.409	0	0.27	0.21	0.14	2.46	0.02	43.52	2.25	86.90	0.23	31.48	99.93	-54.22	90.28	86.90	2.41	0.07	0.05	0.18	0.01	0.23	0.00	0.00	14.89	95.04	0.11	0.14	96.09	0.44	0.14	70.80	0.00	0.05	1.23	0.00		23.05	10.85	13.47	73.71	101.19	884.18	512.09	1062.08	699.80	932.73	562.14	1033.89	559.90
9.442	0	0.23	0.21	0.14	2.30	0.02	40.79	2.07	85.04	0.32	34.21	99.90	-50.73	87.17	85.04	2.15	0.07	0.05	0.32	0.02	0.32	0.01	0.00	14.49	94.45	0.13	0.13	84.09	0.56	0.16	71.06	0.00	0.06	1.28	0.00		21.34	12.42	14.48	73.86	99.10	887.41	512.90	1067.27	701.70	938.71	563.93	1037.74	560.33
9.476	0	0.17	0.21	0.14	2.29	0.02	42.99	2.07	85.05	0.44	32.01	99.90	-46.23	80.64	85.05	2.16	0.07	0.05	0.48	0.03	0.44	0.03	0.00	16.09	94.70	0.14	0.12	61.90	0.47	0.13	76.06	0.01	0.06	1.22	0.00		23.35	14.87	14.52	74.20	100.42	888.98	512.95	1070.67	705.13	940.84	563.38	1041.26	562.84
9.509	0	0.12	0.21	0.14	2.31	0.02	41.92	2.10	85.56	0.52	33.08	99.90	-41.59	79.86	85.56	2.01	0.07	0.04	0.50	0.05	0.52	0.04	0.00	15.22	93.55	0.17	0.10	43.53	0.53	0.14	80.06	0.01	0.07	1.31	0.00		25.05	15.11	16.98	74.10	96.11	891.52	514.28	1071.62	703.94	946.29	565.09	1042.40	564.86
9.542	0	0.14	0.21	0.13	2.19	0.03	40.91	1.96	84.42	0.83	34.09	99.85	-42.66	84.40	84.42	1.53	0.07	0.04	0.82	0.07	0.83	0.08	0.00	16.53	89.95	0.23	0.08	51.06	0.68	0.14	78.98	0.01	0.08	1.40	0.00		20.43	13.56	16.22	74.28	99.14	892.99	515.90	1073.13	704.51	945.91	564.95	1045.05	565.66
9.576	0	0.12	0.21	0.10	2.05	0.02	33.49	1.81	82.04	0.83	41.51	99.67	-37.81	93.92	82.54	1.43	0.07	0.04	0.46	0.09	0.83	0.07	0.00	14.90	82.04	0.31	0.03	41.38	0.78	0.15	80.90	0.00	0.08	1.23	0.00		21.44	8.31	12.88	73.83	102.57	898.09	518.59	1077.34	708.35	946.14	567.45	1048.70	566.62
9.609	0	0.10	0.21	0.08	2.18	0.02	33.73	1.95	75.88	0.89	41.27	99.70	-35.37	68.25	84.74	1.03	0.08	0.04	0.32	0.17	0.89	0.06	0.00	15.27	75.88	0.35	0.02	33.74	0.94	0.15	80.73	0.01	0.08	1.03	0.00		18.85	18.17	15.08	74.31	95.68	899.05	519.36	1077.80	707.89	951.99	567.32	1047.67	567.64
9.642	0	0.09	0.20	0.07	2.02	0.02	33.87	1.78	71.02	1.05	41.13	99.58	-34.31	86.02	82.78	0.75	0.09	0.04	0.25	0.20	1.05	0.04	0.00	18.69	71.02	0.32	0.01	30.31	0.90	0.15	78.64	0.00	0.07	0.75	0.00		16.80	12.91	12.43	74.01	104.56	903.10	524.08	1079.36	709.67	948.69	569.91	1053.24	571.71
9.676	0	0.10	0.20	0.08	2.04	0.02	42.42	1.79	73.46	1.16	32.58	99.61	-37.72	68.13	83.19	0.58	0.12	0.04	0.21	0.22	1.16	0.02	0.00	24.29	73.46	0.24	0.02	33.56	0.87	0.13	79.02	0.00	0.08	0.60	0.00		22.27	18.20	12.52	73.51	100.18	903.10	524.16	1080.38	711.49	951.43	574.45	1051.55	571.20
9.709	0	0.12	0.20	0.06	1.99	0.02	36.04	1.73	67.33	0.64	38.96	99.37	-38.32	52.38	82.43	0.45	0.12	0.04	0.15	0.15	0.64	0.01	0.00	21.80	67.33	0.18	0.01	47.67	0.75	0.11	73.97	0.00	0.06	0.41	0.00		22.60	21.52	15.04	72.53	96.67	900.93	524.13	1079.94	712.27	953.91	575.32	1050.54	572.71
9.743	0	0.17	0.20	0.05	1.84	0.02	32.85	1.55	59.51	0.34	42.15	99.18	-42.42	75.40	79.78	0.48	0.14	0.04	0.11	0.09	0.34	0.00	0.00	23.98	59.51	0.16	0.01	73.17	0.88	0.10	60.41	0.00	0.06	0.28	0.00		20.67	16.40	13.41	71.78	100.10	901.44	526.73	1080.95	716.63	951.51	575.68	1051.61	575.05
9.776	0	0.14	0.19	0.03	1.55	0.02	16.62	1.24	43.06	0.24	66.77	96.99	-32.57	84.68	74.27	0.48	0.15	0.04	0.14	0.08	0.24	0.00	0.00	17.40	43.06	0.11	0.01	62.30	1.07	0.08	46.14	0.00	0.06	0.14	0.00		21.68	13.45	12.40	71.27	101.94	901.41	527.69	1080.33	717.43	949.41	576.86	1051.34	575.52
9.809	0	0.09	0.19	0.02	1.52	0.02	14.91	1.21	33.62	0.16	70.19	84.07	-25.66	87.62	73.66	0.65	0.13	0.05	0.13	0.05	0.16	0.00	0.00	18.79	33.62	0.07	0.00	40.37	1.00	0.08	34.24	0.00	0.07	0.04	0.00		14.20	12.21	10.45	69.29	104.81	903.21	530.11	1083.04	720.16	948.76	577.18	1053.56	575.69
9.843	0	0.10	0.19	0.03	1.72	0.02	20.50	1.37	44.66	0.22	59.00	90.29	-29.97	89.37	76.42	0.82	0.13	0.06	0.24	0.04	0.22	0.00	0.00	19.98	44.66	0.07	0.00	43.71	2.28	0.10	21.94	0.00	0.07	0.02	0.00		17.19	11.36	12.90	67.36	105.52	903.11	531.40	1083.33	721.32	950.62	578.19	1056.13	580.19
9.876	0	0.08	0.19	0.03	1.85	0.03	26.65	1.49	44.92	0.29	48.35	91.68	-27.39	92.07	78.28	0.94	0.13	0.07	0.58	0.03	0.29	0.01	0.00	24.74	44.92	0.08	0.00	23.75	2.84	0.12	17.31	0.00	0.08	0.00	0.00		17.41	9.74	12.44	67.01	102.94	904.12	534.44	1082.95	724.16	951.51	580.24	1054.42	582.49
9.909	0	0.07	0.19	0.04	1.89	0.03	33.39	1.51	47.69	0.64	41.61	93.23	-28.98	81.50	78.28	1.16	0.13	0.09	0.76	0.04	0.64	0.01	0.00	29.97	47.69	0.09	0.00	19.69	3.82	0.14	13.46	0.00	0.07	0.00	0.00		15.30	14.59	16.84	66.17	99.56	903.41	536.72	1083.97	726.51	957.09	580.67	1056.35	588.41
9.943	0	0.08	0.19	0.03	1.49	0.03	24.21	1.04	36.50	0.82	51.58	73.10	-24.57	76.26	69.27	1.20	0.12	0.08	1.20	0.03	0.82	0.01	0.00	32.96	36.50	0.11	0.00	16.81	6.70	0.19	8.66	0.00	0.08	0.00	0.00		14.29	16.17	22.57	66.46	96.80	901.50	537.59	1084.11	728.48	962.76	577.51	1057.79	595.91
9.976	0	0.08	0.19	0.04	0.96	0.03	12.26	0.58	31.26	0.67	75.48	36.80	-16.05	83.04	55.35	0.97	0.09	0.09	1.18	0.03	0.67	0.02	0.00	31.26	30.30	0.12	0.00	2.68	8.00	0.27	6.05	0.00	0.09	0.00	0.00		7.11	14.06	25.43	65.82	100.33	909.08	544.94	1093.16	736.04	973.21	577.82	1068.91	607.94
10.009	0	0.11	0.19	0.04	0.42	0.03	3.50	0.21	28.90	0.45	93.00	6.47	-7.73	98.62	31.20	0.48	0.07	0.09	0.58	0.02	0.45	0.01	0.00	28.90	22.59	0.09	0.00	1.04	7.56	0.30	2.66	0.00	0.07	0.00	0.00		11.52	0.65	25.61	66.12	110.29	912.10	544.67	1096.20	735.76	973.46	572.87	1076.27	612.82
10.043	0	0.14	0.19	0.05	0.25	0.02	1.57	0.11	16.60	0.22	96.86	1.59	-3.30	96.00	16.60	0.22	0.06	0.09	0.38	0.02	0.22	0.01	0.00	25.37	23.44	0.05	0.00	0.73	5.87	0.32	0.90	0.00	0.05	0.00	0.00	0.00	6.28	6.12	28.87	65.25	113.69	917.71	549.54	1102.01	735.68	982.54	575.23	1085.61	623.21
10.076	0	0.16	0.19	0.05	0.17	0.02	0.85	0.07	4.93	0.17	98.31	0.64	0.00	96.09	4.93	0.08	0.05	0.09	0.35	0.02	0.17	0.01	0.00	24.49	20.51	0.06	0.00	0.39	5.37	0.37	0.62	0.00	0.05	0.00	0.00	0.00	6.69	6.00	30.32	64.35	114.56	923.24	552.75	1107.32	737.21	989.65	577.45	1091.94	629.04
10.110	0	0.15	0.19	0.04	0.14	0.02	0.59	0.06	1.13	0.14	98.83	0.49	0.00	96.23	1.13	0.03	0.04	0.10	0.56	0.01	0.14	0.01	0.00	24.53	9.39	0.03	0.00	1.81	3.91	0.40	0.25	0.00	0.06	0.00	0.00	0.00	6.21	5.81	31.39	63.67	111.77	930.73	555.42	1111.96	736.78	997.66	578.95	1096.44	631.25
10.143	0	0.15	0.19	0.03	0.14	0.02	0.47	0.06	0.46	0.12	99.06	0.40	0.00	97.78	0.28	0.02	0.03	0.11	0.46	0.01	0.12	0.01	0.00	22.38	5.72	0.03	0.00	1.95	3.46	0.47	0.13	0.00	0.06	0.00	0.00	0.00	8.20	3.07	32.26	62.76	118.29	933.13	557.33	1119.21	743.41	1002.18	581.07	1105.53	638.62
10.176	0	0.14	0.19	0.03	0.14	0.02	0.43	0.06	0.57	0.12	99.14	0.39	0.00	95.67	0.10	0.01	0.03	0.11	0.57	0.01	0.12	0.01	0.00	21.70	2.83	0.03	0.00	1.72	2.79	0.42	0.10	0.00	0.05	0.00	0.00	0.00	6.09	6.53	30.63	62.88	121.68	932.86	558.91	1122.16	748.22	1000.78	584.39	1108.93	640.15
10.210	0	0.15	0.19	0.03	0.14	0.02	0.47	0.06	0.42	0.10	99.06	0.44	0.00	94.95	0.04	0.01	0.02	0.16	0.42	0.00	0.10	0.01	0.00	23.71	2.63	0.03	0.00	2.58	3.23	0.56	0.04	0.00	0.07	0.00	0.00	0.00	4.05	7.33	29.52	63.76	123.68	933.55	559.17	1123.00	748.62	1000.10	581.99	1109.36	639.95
10.243	0	0.14	0.19	0.03	0.13	0.02	0.52	0.06	0.37	0.14	98.97	0.49	0.00	94.88	0.02	0.00	0.03	0.17	0.37	0.00	0.14	0.02	0.00	25.33	2.88	0.03	0.00	1.77	2.81	0.51	0.03	0.00	0.06	0.00	0.00	0.00	6.87	7.41	31.47	63.19	125.30	930.75	556.95	1126.68	752.89	1002.68	581.54	1112.15	642.49
10.276	0	0.15	0.19	0.03	0.14	0.02	0.63	0.06	0.50	0.21	98.75	0.64	0.00	90.98	0.02	0.00	0.03	0.25	0.50	0.00	0.21	0.02	0.00	28.77	3.48	0.03	0.01	2.04	3.26	0.66	0.03	0.00	0.08	0.00	0.00	0.00	6.34	10.44	31.75	63.32	117.26	929.44	555.55	1124.03	750.15	1002.50	583.29	1106.91	636.66
10.310	0	0.15	0.19	0.03	0.14	0.03	0.83	0.06	0.69	0.26	98.34	0.92	0.00	91.73	0.02	0.00	0.03	0.37	0.69	0.01	0.26	0.03	0.00	33.86	4.03	0.08	0.01	2.03	4.12	1.06	0.02	0.00	0.07	0.00	0.00	0.00	7.53	9.97	32.48	63.54	120.25	928.50	554.10	1125.26	750.85	1003.17	580.83	1108.63	638.59
10.343	0	0.15	0.19	0.03	0.14	0.03	0.61	0.06	0.66	0.22	98.78	0.62	0.00	95.45	0.02	0.00	0.03	0.43	0.66	0.01	0.22	0.03	0.00	28.27	3.59	0.07	0.01	1.45	4.79	0.95	0.02	0.00	0.07	0.00	0.00	0.00	5.80	6.78	31.46	64.28	117.18	926.04	553.74	1122.85	752.14	999.58	580.26	1103.90	633.64
10.377	0	0.15	0.19	0.03	0.14	0.02	0.27	0.06	0.25	0.08	99.46	0.33	0.00	91.59	0.02	0.00	0.03	0.50	0.25	0.01	0.08	0.01	0.00	13.53	1.99	0.07	0.01	0.20	4.65	1.11	0.01	0.00	0.06	0.00	0.00	0.00	7.01	10.06	33.93	64.14	111.44	924.28	550.69	1124.02	751.48	1003.43	580.40	1102.57	631.31
10.410	0	0.14	0.19	0.03	0.14	0.02	0.21	0.06	0.17	0.05	99.59	0.33	0.00	93.37	0.02	0.00	0.03	0.42	0.17	0.01	0.05	0.01	0.00	8.44	1.85	0.05	0.01	0.20	3.54	1.16	0.01	0.00	0.06	0.00	0.00	0.00	10.89	8.78	36.03	64.12	121.95	923.79	548.76	1126.32	751.30	1005.76	575.83	1109.18	640.46
10.443	0	0.14	0.19	0.03	0.14	0.02	0.19	0.06	0.10	0.04	99.61	0.33	0.00	95.08	0.02	0.00	0.04	0.36	0.10	0.01	0.04	0.01	0.00	7.49	1.49	0.05	0.01	0.10	3.63	1.01	0.01	0.00	0.05	0.00	0.00	0.00	15.43	7.19	35.63	63.81	121.84	922.56	548.34	1125.83	751.61	1004.03	577.82	1108.71	640.17
10.477	0	0.14	0.19	0.03	0.13	0.02	0.17	0.06	0.06	0.05	99.62	0.33	0.00	94.21	0.01	0.00	0.05	0.23	0.06	0.01	0.03	0.01	0.00	5.12	0.86	0.03	0.01	0.05	2.08	0.62	0.00	0.00	0.03	0.00	0.00	0.00	12.57	8.05	35.94	64.14	123.22	923.98	548.95	1126.26	751.23	1005.53	575.68	1109.59	641.67
10.510	0	0.14	0.19	0.03	0.13	0.02	0.17	0.06	0.08	0.06	99.61	0.33	0.00	94.34	0.01	0.00	0.06	0.18	0.08	0.01	0.03	0.01	0.00	4.68	0.72	0.03	0.01	0.13	1.94	0.57	0.00	0.00	0.03	0.00	0.00	0.00	12.44	7.94	35.58	64.08	121.51	924.91	548.17	1127.51	750.77	1006.25	575.79	1109.97	639.08
10.543	0	0.14	0.19	0.03	0.13	0.02	0.16	0.06	0.14	0.06	99.62	0.33	0.00	96.40	0.01	0.00	0.06	0.15	0.14	0.01	0.04	0.01	0.00	3.94	0.64	0.03	0.01	0.40	2.08	0.57	0.00	0.00	0.03	0.00	0.00	0.00	13.35	5.56	33.62	64.39	125.10	922.26	546.96	1127.80	752.50	1001.24	577.33	1111.23	636.94
10.577	0	0.14	0.19	0.03	0.14	0.02	0.15	0.06	0.19	0.08	99.62	0.33	0.00	93.72	0.01	0.00	0.08	0.12	0.19	0.01	0.06	0.00	0.00	2.77	0.35	0.02	0.01	0.36	3.20	0.57	0.00	0.00	0.04	0.00	0.00	0.00	12.84	8.48	32.96	64.39	120.97	923.28	545.85	1130.03	754.39	1002.94	576.79	1110.18	632.79
10.610	0	0.14	0.19	0.03	0.14	0.02	0.14	0.06	0.21	0.11	99.62	0.33	0.00	94.77	0.01	0.00	0.07	0.11	0.21	0.01	0.11	0.00	0.00	2.18	0.24	0.03	0.01	0.50	3.53	0.56	0.00	0.00	0.04	0.00	0.00	0.00	13.61	7.51	32.42	65.00	121.47	919.33	542.63	1127.22	750.65	998.30	576.45	1107.95	628.71
10.643	0	0.14	0.19	0.03	0.14	0.02	0.14	0.06	0.18	0.15	99.62	0.33	0.00	97.51	0.01	0.00	0.07	0.09	0.18	0.01	0.15	0.00	0.00	1.37	0.26	0.03	0.01	0.27	5.28	0.54	0.00	0.00	0.04	0.00	0.00	0.00	17.10	3.65	29.84	66.01	127.18	916.96	540.67	1126.43	752.46	991.86	574.95	1108.07	626.64
10.677	0	0.16	0.19	0.03	0.16	0.02	0.13	0.06	0.11	0.20	99.62	0.33	0.00	98.24	0.02	0.00	0.07	0.09	0.11	0.01	0.20	0.00	0.00	0.79	0.14	0.03	0.01	0.07	10.79	0.62	0.00	0.00	0.05	0.00	0.00	0.00	11.42	1.89	27.98	66.42	121.09	916.33	538.48	1124.02	751.44	989.15	571.78	1101.70	616.45
10.710	0	0.17	0.19	0.04	0.16	0.02	0.13	0.06	0.09	0.19	99.62	0.33	0.00	98.28	0.03	0.00	0.07	0.08	0.09	0.01	0.19	0.00	0.00	0.64	0.09	0.03	0.01	0.09	11.99	0.62	0.00	0.00	0.05	0.00	0.00	0.00	13.34	1.76	26.52	66.41	117.14	916.07	535.44	1121.85	748.42	986.89	571.16	1097.60	609.43
10.744	0	0.20	0.19	0.04	0.18	0.02	0.13	0.06	0.21	0.31	99.61	0.33	0.00	92.77	0.05	0.00	0.06	0.10	0.21	0.01	0.31	0.00	0.00	0.34	0.11	0.05	0.01	0.70	18.00	0.79	0.00	0.00	0.08	0.00	0.00	0.00	10.57	9.24	24.23	65.85	116.46	915.66	531.82	1119.54	743.91	983.40	568.36	1094.70	602.64
10.777	0	0.22	0.19	0.05	0.20	0.02	0.13	0.06	0.29	0.28	99.57	0.38	0.00	89.67	0.08	0.00	0.05	0.12	0.29	0.01	0.33	0.00	0.00	0.28	0.12	0.05	0.01	1.53	21.87	0.86	0.00	0.00	0.09	0.00	0.00	0.00	11.92	11.20	24.89	66.15	113.04	913.56	523.98	1117.40	735.30	982.89	563.25	1091.68	593.94
10.810	0	0.22	0.19	0.05	0.19	0.02	0.13	0.06	0.40	0.34	99.56	0.33	0.00	95.88	0.15	0.01	0.05	0.11	0.40	0.01	0.36	0.00	0.00	0.34	0.13	0.06	0.00	7.17	18.85	0.81	0.00	0.00	0.10	0.00	0.00	0.00	13.22	6.26	20.35	67.23	113.94	911.38	522.11	1111.88	733.59	973.42	561.53	1084.58	586.53
10.844	0	0.25	0.19	0.05	0.18	0.03	0.13	0.06	0.59	0.33	99.49	0.33	0.00	96.85	0.21	0.01	0.04	0.13	0.59	0.01	0.72	0.01	0.00	0.33	0.28	0.12	0.00	18.16	18.35	0.89	0.00	0.00	0.10	0.00	0.00	0.00	16.01	4.88	19.47	67.78	116.18	906.11	515.85	1106.14	728.45	966.33	554.62	1079.42	581.26
10.877	0	0.27	0.19	0.05	0.19	0.03	0.13	0.06	0.63	0.41	99.45	0.38	0.00	96.98	0.23	0.01	0.03	0.11	0.63	0.02	0.88	0.02	0.00	0.41	0.55	0.16	0.01	21.07	20.00	0.92	0.01	0.00	0.11	0.00	0.00	0.00	18.84	4.65	17.04	68.28	114.61	902.23	513.79	1100.06	725.73	959.14	555.23	1071.87	575.89
10.910	0	0.29	0.19	0.04	0.17	0.03	0.13	0.06	0.71	0.61	99.41	0.84	0.00	96.90	0.42	0.02	0.03	0.10	0.71	0.02	1.20	0.03	0.00	0.61	1.34	0.18	0.01	32.07	15.91	0.88	0.01	0.00	0.15	0.00	0.00	0.00	23.61	4.79	15.10	68.79	113.90	899.56	511.68	1096.18	723.97	954.02	556.56	1066.87	572.02
10.944	0	0.33	0.19	0.06	0.20	0.03	0.14	0.06	0.79	0.64	99.34	0.79	0.00	96.36	0.68	0.03	0.02	0.10	0.79	0.03	1.43	0.03	0.00	0.64	2.83	0.28	0.01	30.87	21.69	1.06	0.01	0.01	0.20	0.00	0.00	0.00	22.63	5.62	15.01	69.27	112.76	895.48	509.71	1090.04	719.63	949.31	553.78	1061.01	569.21
10.977	0	0.37	0.19	0.06	0.19	0.03	0.16	0.06	1.22	0.83	99.25	1.80	0.00	91.16	1.22	0.05	0.03	0.13	0.78	0.04	1.02	0.01	0.00	0.83	6.75	0.25	0.01	42.37	18.30	1.01	0.02	0.01	0.21	0.00	0.00	0.00	18.60	10.34	12.63	70.09	109.43	891.08	509.44	1083.40	717.03	942.95	554.08	1051.91	564.27
11.010	0	0.42	0.19	0.05	0.18	0.03	0.18	0.06	2.69	0.63	99.16	5.92	-1.34	91.48	2.69	0.10	0.03	0.15	0.61	0.04	0.63	0.00	0.00	1.10	10.41	0.21	0.01	56.23	13.87	0.73	0.04	0.01	0.25	0.00	0.00	0.00	17.80	10.13	8.71	71.39	110.40	885.93	507.59	1076.25	714.24	932.78	553.05	1043.04	558.61
11.044	0	0.58	0.19	0.06	0.21	0.03	0.27	0.08	7.18	0.76	98.84	36.85	-9.66	90.58	7.18	0.23	0.03	0.33	0.83	0.05	0.76	0.01	0.00	1.82	18.69	0.25	0.02	79.45	13.32	0.68	0.09	0.00	0.38	0.00	0.00	0.00	18.07	10.68	8.13	71.89	108.89	879.44	505.01	1071.01	711.26	927.04	555.10	1035.91	553.24
11.077	0	0.64	0.19	0.08	0.22	0.03	0.40	0.09	10.79	1.09	98.71	67.39	-16.21	93.83	10.79	0.44	0.03	0.44	0.98	0.08	1.09	0.01	0.00	2.94	29.40	0.15	0.04	91.58	8.87	0.54	0.11	0.00	0.36	0.00	0.00	0.00	22.08	8.39	9.61	72.58	109.08	869.13	499.65	1058.32	704.35	916.65	548.28	1025.70	550.50
11.111	0	0.59	0.18	0.08	0.26	0.03	0.80	0.13	17.92	1.68	98.41	84.28	-22.66	92.75	17.92	0.88	0.03	0.48	0.78	0.08	1.68	0.05	0.00	7.48	37.13	0.10	0.05	96.31	4.84	0.35	0.34	0.00	0.33	0.00	0.00	0.00	19.98	9.25	10.98	72.94	103.67	862.07	498.03	1049.31	701.09	912.17	543.69	1015.70	549.03
11.144	0	0.45	0.18	0.07	0.46	0.03	2.90	0.27	34.98	1.42	94.21	94.86	-30.84	96.59	34.98	2.10	0.04	0.71	0.57	0.07	1.42	0.03	0.00	14.77	46.67	0.08	0.06	94.63	3.11	0.33	0.78	0.00	0.35	0.00	0.00	0.00	21.28	5.28	7.37	73.02	105.71	861.68	497.18	1043.18	695.76	904.87	541.58	1010.51	545.69
11.177	0	0.36	0.17	0.08	0.93	0.03	9.19	0.65	52.99	0.73	81.61	98.75	-39.23	84.07	52.99	4.93	0.04	1.03	0.30	0.06	0.73	0.01	0.00	18.53	60.22	0.07	0.07	94.70	2.39	0.28	1.24	0.00	0.32	0.04	0.00	0.00	20.64	13.68	13.48	73.70	100.22	844.80	490.98	1029.61	686.74	897.36	541.95	997.55	539.46
11.211	0	0.31	0.16	0.10	1.34	0.03	38.35	1.05	62.67	0.66	36.65	99.36	-51.60	84.86	62.67	6.94	0.04	1.06	0.31	0.09	0.66	0.01	0.00	40.84	72.33	0.07	0.13	93.52	1.14	0.21	4.08	0.01	0.32	0.10	0.00	0.00	16.79	13.38	12.59	74.09	101.95	839.00	488.09	1023.10	683.12	889.74	536.53	991.68	536.09
11.244	0	0.32	0.16	0.12	1.33	0.03	44.97	1.04	62.95	0.62	30.03	99.30	-53.63	90.37	62.95	6.67	0.04	0.82	0.42	0.07	0.62	0.01	0.00	43.44	78.55	0.07	0.12	92.09	1.06	0.18	5.51	0.00	0.29	0.08	0.00	0.00	16.07	10.81	9.20	74.10	101.81	838.55	483.77	1019.34	676.40	884.79	532.24	986.52	528.18
11.277	0	0.42	0.17	0.18	0.91	0.03	50.12	0.64	53.45	0.50	24.88	98.82	-56.70	89.76	53.45	4.85	0.05	0.66	0.64	0.08	0.50	0.02	0.00	52.10	85.95	0.06	0.14	94.97	0.74	0.13	11.53	0.00	0.23	0.13	0.00	0.00	15.41	11.14	6.15	74.43	102.40	835.89	484.82	1013.78	676.52	877.94	530.85	980.30	528.02
11.311	0	0.49	0.17	0.23	0.62	0.03	52.61	0.40	43.04	0.62	22.39	96.94	-57.88	81.80	43.04	4.32	0.07	0.31	0.68	0.06	0.62	0.03	0.00	61.79	88.20	0.04	0.10	93.30	0.46	0.11	28.10	0.00	0.19	0.14	0.00	0.00	23.49	14.48	5.82	73.51	95.98	834.59	485.32	1009.63	674.31	878.25	536.87	973.69	526.64
11.344	0	0.48	0.17	0.24	0.66	0.03	54.77	0.44	44.90	0.70	20.23	97.27	-58.53	93.29	44.90	4.70	0.07	0.25	0.75	0.04	0.70	0.03	0.00	61.24	90.37	0.03	0.08	92.89	0.50	0.09	35.23	0.00	0.18	0.18	0.00	0.00	20.92	8.84	8.63	73.77	96.88	831.08	485.54	1005.37	671.10	875.88	536.72	972.27	526.95
11.378	0	0.49	0.18	0.26	0.65	0.03	61.84	0.43	44.34	0.63	13.16	97.20	-60.67	91.53	44.34	4.49	0.08	0.22	0.81	0.04	0.63	0.03	0.00	66.31	92.55	0.01	0.10	93.11	0.30	0.07	56.27	0.00	0.16	0.26	0.00	0.00	20.45	10.10	9.24	74.24	96.74	828.84	486.68	1000.27	669.42	872.66	535.24	969.20	528.90
11.411	0	0.54	0.18	0.30	0.50	0.03	47.00	0.31	36.54	0.47	28.00	95.06	-56.82	96.65	36.54	4.47	0.07	0.14	0.64	0.02	0.47	0.02	0.00	61.18	93.59	0.01	0.05	90.61	0.26	0.06	68.07	0.00	0.12	0.21	0.00	0.00	17.53	5.19	7.63	74.72	94.59	827.93	487.42	997.53	669.80	870.37	532.81	964.87	528.60
11.444	0	0.54	0.17	0.33	0.38	0.03	30.69	0.22	27.78	0.45	44.31	89.29	-50.78	96.62	27.78	5.02	0.06	0.10	0.79	0.01	0.45	0.02	0.00	56.25	91.94	0.02	0.03	82.41	0.30	0.06	69.58	0.00	0.11	0.17	0.00	0.00	15.25	5.24	5.09	74.76	93.61	827.49	489.31	995.08	670.52	867.52	533.15	961.02	528.72
11.478	0	0.53	0.17	0.37	0.36	0.03	40.57	0.20	24.95	0.36	34.43	88.70	-53.15	96.08	24.95	6.15	0.06	0.10	0.73	0.01	0.36	0.02	0.00	66.38	94.02	0.02	0.02	78.27	0.21	0.04	79.60	0.00	0.10	0.17	0.00	0.00	20.58	6.00	3.71	73.73	98.14	826.69	489.70	991.41	667.73	862.22	536.19	960.06	528.52
11.511	0	0.36	0.16	0.32	0.37	0.03	33.91	0.21	24.00	0.32	41.09	82.89	-45.89	70.44	24.00	7.98	0.05	0.08	0.55	0.01	0.32	0.02	0.00	64.15	88.96	0.01	0.01	55.63	0.30	0.05	75.74	0.01	0.09	0.16	0.00	0.00	16.39	17.66	7.09	72.40	91.82	823.94	489.41	989.79	667.59	865.78	533.87	957.49	529.34
11.544	0	0.32	0.14	0.29	0.54	0.03	44.14	0.34	29.40	0.63	30.86	87.21	-49.77	58.67	29.40	14.29	0.05	0.09	1.28	0.00	0.63	0.07	0.00	70.03	87.82	0.01	0.01	60.48	0.36	0.05	71.70	0.01	0.11	0.16	0.00	0.00	14.43	20.25	4.79	68.37	90.04	820.47	496.32	983.33	671.13	860.12	540.80	949.85	533.32
11.578	0	0.35	0.15	0.24	0.58	0.03	41.15	0.37	34.70	0.83	33.85	88.88	-49.99	27.16	34.70	11.14	0.04	0.10	2.79	0.00	0.83	0.12	0.00	63.23	84.50	0.01	0.01	72.43	0.55	0.07	73.47	0.02	0.14	0.23	0.00	0.00	11.35	26.93	1.71	66.64	87.60	819.70	510.05	976.89	678.01	855.82	554.09	942.69	542.82
11.611	0	0.45	0.16	0.27	0.42	0.03	44.78	0.25	29.58	1.16	30.22	85.23	-51.34	32.15	29.58	6.92	0.04	0.07	4.38	0.00	1.16	0.17	0.00	68.46	85.57	0.01	0.01	77.10	0.57	0.06	67.09	0.02	0.15	0.22	0.00	0.00	13.24	25.73	3.64	67.19	88.86	813.60	513.77	969.27	680.12	849.62	556.96	938.05	548.27
11.644	0	0.59	0.18	0.34	0.33	0.04	49.41	0.19	25.90	2.52	25.59	84.66	-53.58	47.71	25.90	3.78	0.03	0.04	9.12	0.00	2.52	0.55	0.00	72.89	87.76	0.01	0.01	88.69	0.77	0.08	56.53	0.01	0.19	0.22	0.00	0.00	7.11	22.46	-0.22	66.47	91.73	811.04	518.53	966.37	684.05	842.60	560.93	933.65	549.81
11.678	0	0.59	0.19	0.39	0.26	0.04	46.02	0.14	20.22	2.42	28.98	76.71	-50.18	38.76	20.22	1.75	0.02	0.03	9.58	0.00	2.42	0.75	0.00	74.35	87.95	0.01	0.01	78.56	1.32	0.10	46.06	0.01	0.24	0.31	0.00	0.00	14.26	24.29	0.00	66.01	93.18	808.48	522.68	961.22	686.62	838.17	565.96	930.74	555.29
11.711	0	0.33	0.19	0.43	0.22	0.04	44.27	0.12	17.25	3.51	30.73	70.03	-42.43	37.66	17.25	0.81	0.02	0.01	6.20	0.00	3.51	1.33	0.00	76.66	86.65	0.01	0.01	36.64	1.67	0.11	36.45	0.02	0.24	0.38	0.00	0.00	13.10	24.52	-2.03	65.67	95.35	805.58	522.00	962.24	689.22	834.86	568.42	928.92	552.82
11.745	0	0.23	0.19	0.43	0.21	0.04	42.36	0.10	14.71	3.53	32.64	58.50	-32.55	31.50	14.71	0.34	0.01	0.01	10.35	0.00	3.53	2.41	0.00	77.77	82.89	0.00	0.01	6.86	2.74	0.17	21.26	0.04	0.32	0.34	0.00	0.00	8.19	25.88	-2.36	65.24	89.23	803.29	528.04	960.39	695.68	835.70	572.56	923.72	557.91
11.778	0	0.27	0.19	0.60	0.18	0.04	43.35	0.08	9.55	3.35	31.65	63.30	-34.70	47.42	9.55	0.13	0.01	0.00	8.59	0.00	3.35	1.41	0.00	80.46	90.56	0.00	0.01	6.57	4.06	0.20	12.75	0.02	0.32	0.25	0.00	0.00	8.59	22.52	-3.24	65.18	92.83	801.05	528.14	960.10	697.70	831.97	574.05	923.39	557.94
11.811	0	0.29	0.19	0.69	0.16	0.04	45.11	0.07	8.85	3.26	29.89	67.14	-35.59	31.97	5.33	0.03	0.01	0.00	8.85	0.00	3.26	0.94	0.00	84.28	93.38	0.00	0.00	6.74	4.31	0.20	10.17	0.01	0.31	0.13	0.00	0.00	16.89	25.78	-4.42	65.46	96.79	795.55	529.47	958.83	704.47	825.89	580.53	920.55	560.32
11.845	0	0.37	0.19	0.74	0.15	0.05	49.28	0.06	11.54	2.84	25.72	72.76	-37.64	40.89	3.52	0.02	0.01	0.00	11.54	0.00	2.84	0.68	0.00	88.13	94.02	0.00	0.00	17.64	5.74	0.25	3.70	0.08	0.37	0.00	0.00	0.00	18.68	23.84	-5.31	65.65	96.80	793.17	532.74	954.50	706.17	821.87	583.86	916.47	563.34
11.878	0	0.46	0.19	0.66	0.15	0.04	47.22	0.06	9.83	1.71	27.78	67.96	-40.36	48.18	2.31	0.02	0.01	0.00	9.83	0.01	1.71	0.38	0.00	87.98	92.86	0.00	0.00	31.00	4.95	0.26	3.48	0.02	0.39	0.00	0.00	0.00	13.97	22.36	-7.03	65.26	97.68	790.79	535.80	950.79	706.87	817.06	585.77	912.38	564.44
11.911	0	0.58	0.19	0.61	0.15	0.05	46.94	0.06	12.86	1.16	28.06	69.58	-41.51	45.75	1.63	0.01	0.01	0.00	12.86	0.01	1.16	0.38	0.00	88.33	90.77	0.00	0.00	45.49	5.57	0.28	2.18	0.04	0.40	0.00	0.00	0.00	12.86	22.85	-7.09	65.55	96.61	786.64	538.67	946.87	708.53	814.05	590.46	907.44	565.71
11.945	0	0.66	0.18	0.64	0.15	0.06	53.96	0.06	15.07	0.90	21.04	76.96	-43.62	24.35	1.25	0.01	0.01	0.00	15.07	0.01	0.90	0.37	0.00	93.27	91.53	0.00	0.00	52.68	6.48	0.32	0.86	0.02	0.57	0.00	0.00	0.00	14.95	27.67	-7.16	65.50	94.10	781.97	540.18	943.12	711.12	811.33	593.19	901.76	567.17
11.978	0	0.46	0.19	0.63	0.14	0.05	52.01	0.06	12.91	0.82	22.99	72.57	-38.76	10.27	0.88	0.01	0.01	0.00	12.91	0.01	0.82	0.23	0.00	92.53	91.36	0.00	0.00	28.79	6.04	0.30	0.71	0.00	0.53	0.00	0.00	0.00	13.68	32.84	-5.37	64.03	86.10	774.37	540.00	941.47	718.92	811.91	591.41	895.24	569.74
12.011	0	0.51	0.18	0.69	0.14	0.06	52.71	0.06	15.03	1.23	22.29	76.26	-38.99	12.20	0.54	0.02	0.01	0.00	15.03	0.01	1.23	0.19	0.00	92.82	92.31	0.00	0.00	32.76	7.54	0.30	0.53	0.00	0.65	0.00	0.00	0.00	15.09	31.87	-7.25	63.67	87.66	771.99	541.56	940.24	721.46	808.23	595.11	892.37	570.50
12.045	0	0.61	0.18	0.74	0.14	0.09	57.69	0.06	21.02	1.92	17.31	86.24	-40.76	17.91	0.62	0.02	0.00	0.00	21.02	0.02	1.92	0.18	0.00	95.16	93.97	0.00	0.00	46.64	7.03	0.27	0.44	0.01	0.81	0.00	0.00	0.00	17.42	29.61	-7.52	63.86	89.81	767.14	542.58	936.74	723.88	802.99	598.23	888.79	571.71
12.078	0	0.61	0.18	0.72	0.14	0.12	57.95	0.06	27.03	2.19	17.05	90.85	-37.57	33.12	0.64	0.03	0.00	0.00	27.03	0.02	2.19	0.15	0.00	94.87	92.47	0.00	0.00	46.61	7.31	0.25	0.44	0.01	0.91	0.00	0.00	0.00	15.23	25.51	-9.03	64.55	92.64	760.97	543.54	931.83	726.15	794.70	598.82	883.51	572.47
12.112	0	0.78	0.18	0.67	0.15	0.23	58.32	0.06	38.53	1.17	16.68	95.75	-34.22	16.95	0.51	0.04	0.00	0.00	38.53	0.03	1.17	0.11	0.00	93.57	90.09	0.00	0.00	61.05	8.94	0.27	0.41	0.01	0.82	0.00	0.00	0.00	18.78	29.95	-8.15	63.95	90.30	756.13	544.00	927.74	726.67	792.88	602.54	877.98	572.37
12.145	0	0.67	0.18	0.62	0.15	0.22	51.23	0.06	37.21	0.82	23.77	93.45	-30.12	33.40	0.58	0.04	0.00	0.00	37.21	0.05	0.82	0.14	0.00	89.20	87.48	0.00	0.00	50.61	9.71	0.25	0.48	0.00	0.87	0.00	0.00	0.00	16.72	25.45	-9.94	64.49	94.44	749.94	545.29	921.66	727.92	783.02	603.42	872.47	573.16
12.178	0	0.53	0.18	0.55	0.15	0.18	46.72	0.06	33.95	0.50	28.28	90.58	-26.57	16.59	0.65	0.04	0.00	0.00	33.95	0.08	0.50	0.16	0.00	87.55	83.99	0.00	0.00	35.81	10.47	0.23	0.55	0.01	1.01	0.00	0.00	0.00	17.58	30.08	-7.58	62.95	91.73	744.43	545.36	917.24	728.86	781.36	603.98	867.96	573.73
12.212	0	0.45	0.18	0.51	0.15	0.11	40.54	0.06	23.89	0.55	34.46	77.48	-27.89	11.63	1.11	0.04	0.00	0.00	23.89	0.08	0.55	0.19	0.00	84.82	82.79	0.00	0.00	26.71	9.74	0.17	0.69	0.01	1.11	0.00	0.00	0.00	15.77	32.14	-7.13	61.65	87.18	738.78	546.17	912.67	731.30	778.83	603.19	861.37	575.12
12.245	0	0.52	0.18	0.66	0.16	0.08	47.73	0.06	19.74	1.05	27.27	77.97	-34.51	13.98	1.94	0.03	0.00	0.00	19.74	0.09	1.05	0.48	0.00	88.26	89.33	0.00	0.00	33.59	10.22	0.13	0.88	0.01	1.08	0.00	0.00	0.00	15.41	31.08	-7.87	61.62	89.53	732.17	546.79	908.51	733.84	771.96	605.60	856.18	575.23
12.278	0	0.54	0.18	0.74	0.16	0.06	51.93	0.06	14.93	2.33	23.07	73.60	-40.15	7.97	3.55	0.02	0.01	0.00	14.93	0.11	2.33	0.60	0.00	90.70	91.16	0.00	0.00	38.75	10.12	0.09	1.24	0.02	1.05	0.00	0.00	0.00	15.81	34.23	-9.17	61.46	90.12	726.42	548.32	903.05	735.45	765.08	607.85	849.42	576.09
12.312	0	0.61	0.17	0.87	0.18	0.05	53.73	0.07	9.91	4.38	21.27	66.81	-46.20	5.62	6.17	0.02	0.01	0.00	9.91	0.10	4.38	0.81	0.00	91.31	92.13	0.00	0.00	48.25	12.43	0.07	1.97	0.01	1.41	0.00	0.00	0.00	15.18	36.10	-8.65	60.82	90.08	721.64	549.24	899.06	736.56	761.22	609.26	845.16	576.58
12.345	0	0.66	0.17	0.99	0.19	0.05	59.04	0.08	9.35	6.30	15.96	68.09	-50.66	4.40	9.00	0.02	0.01	0.00	9.35	0.08	6.30	1.04	0.00	93.41	92.96	0.00	0.01	56.02	13.92	0.06	2.14	0.02	1.43	0.00	0.00	0.00	14.59	37.39	-8.37	60.08	88.36	717.95	550.98	894.77	738.22	758.01	609.54	840.86	578.81
12.379	0	0.61	0.17	1.30	0.26	0.04	66.74	0.11	15.42	8.31	8.26	80.57	-53.93	4.33	15.42	0.01	0.02	0.00	6.13	0.08	8.31	1.03	0.00	94.53	95.61	0.00	0.01	49.32	19.58	0.03	2.71	0.02	1.48	0.00	0.00	0.00	14.65	37.48	-8.21	59.47	87.15	713.14	551.79	890.58	739.42	754.56	610.94	835.82	579.43
12.412	0	0.40	0.17	1.24	0.38	0.04	76.37	0.16	25.14	8.59	0.00	90.34	-52.08	3.96	25.14	0.02	0.03	0.00	5.29	0.06	8.59	0.94	0.00	95.42	96.01	0.00	0.01	27.92	22.46	0.03	2.77	0.01	1.55	0.00	0.00	0.00	13.58	37.94	-7.28	58.79	85.03	709.67	552.35	889.07	742.89	753.52	610.16	833.52	581.35
12.445	0	0.28	0.17	1.19	0.56	0.04	82.89	0.24	34.94	8.62	0.00	95.43	-50.58	10.01	34.94	0.02	0.03	0.00	4.58	0.05	8.62	0.78	0.00	94.75	96.22	0.00	0.01	10.40	26.01	0.02	2.75	0.01	1.46	0.00	0.00	0.00	13.72	32.98	-8.27	58.81	90.35	707.61	552.33	888.27	743.78	748.69	611.67	833.69	581.06
12.479	0	0.31	0.17	1.57	0.60	0.04	82.16	0.23	33.82	10.20	0.00	94.85	-50.84	3.61	33.82	0.02	0.05	0.00	3.54	0.04	10.20	0.49	0.00	95.78	95.67	0.00	0.01	7.62	32.69	0.01	3.82	0.01	1.72	0.00	0.00	0.00	12.02	38.42	-6.14	58.42	87.78	705.21	552.34	886.54	745.11	748.88	609.08	832.50	582.37
12.512	0	0.37	0.17	1.91	0.47	0.03	75.48	0.16	25.24	10.63	0.00	90.35	-48.82	17.51	25.24	0.03	0.06	0.00	3.51	0.04	10.63	0.35	0.00	95.92	94.43	0.00	0.01	6.73	35.05	0.01	4.01	0.00	1.56	0.00	0.00	0.00	15.93	29.75	-6.79	59.08	90.57	703.97	548.44	886.64	742.60	747.18	608.99	832.51	578.64
12.545	0	0.48	0.17	1.64	0.38	0.04	69.22	0.12	18.05	7.73	5.78	83.70	-47.62	56.64	18.05	0.03	0.07	0.00	4.02	0.04	7.73	0.12	0.00	95.65	92.74	0.00	0.01	17.37	33.22	0.01	3.99	0.00	1.52	0.00	0.00	0.00	14.28	20.66	-6.91	61.32	99.25	708.20	542.61	887.62	733.02	744.56	601.78	839.43	572.64
12.579	0	0.77	0.17	2.12	0.35	0.04	64.76	0.10	14.21	9.95	10.24	79.36	-52.58	22.59	14.21	0.03	0.10	0.00	5.46	0.04	9.95	0.14	0.00	95.88	91.30	0.00	0.01	41.34	37.07	0.01	5.09	0.03	1.33	0.00	0.00	0.00	14.79	28.16	-3.79	62.17	93.54	710.14	532.34	889.05	721.29	751.90	591.59	840.76	562.37
12.612	0	0.99	0.17	2.69	0.27	0.04	57.43	0.08	8.21	12.74	17.57	77.31	-54.46	17.29	8.21	0.04	0.08	0.00	7.36	0.03	12.74	0.28	0.00	95.85	90.85	0.00	0.01	54.36	37.39	0.01	4.99	0.29	1.35	0.00	0.00	0.00	15.86	29.82	-2.47	66.14	94.29	712.46	527.09	890.73	713.92	754.99	588.20	843.73	556.30
12.645	0	1.28	0.17	3.25	0.21	0.05	52.32	0.06	11.40	17.24	22.68	84.18	-58.51	13.49	3.66	0.06	0.08	0.00	11.40	0.03	17.24	0.42	0.00	96.90	89.62	0.00	0.00	75.38	35.31	0.00	5.76	0.07	1.36	0.00	0.00	0.00	17.74	31.29	-1.98	72.69	100.41	717.33	518.57	893.75	702.84	756.03	580.24	851.10	547.95
12.679	0	1.33	0.18	6.00	0.16	0.06	51.09	0.06	15.05	26.75	23.91	92.79	-64.85	15.67	1.94	0.08	0.11	0.01	15.05	0.05	26.75	2.25	0.00	98.38	93.09	0.00	0.00	86.30	33.01	0.00	6.02	0.01	1.16	0.00	0.00	0.00	24.87	30.42	-1.75	76.10	103.69	720.40	511.17	896.35	695.08	757.93	577.02	855.18	541.05
12.712	0	1.40	0.18	6.08	0.15	0.06	52.49	0.06	13.35	25.38	22.51	92.20	-66.48	45.55	1.35	0.13	0.10	0.01	13.35	0.05	25.38	3.77	0.00	98.68	96.27	0.00	0.00	89.16	29.61	0.00	5.74	0.01	1.05	0.00	0.00	0.00	20.83	22.89	-8.45	75.92	99.81	733.91	503.28	906.58	687.23	765.63	563.58	860.44	532.38
12.746	0	1.79	0.18	3.20	0.18	0.04	58.19	0.06	7.94	10.09	16.81	77.79	-63.23	46.40	0.96	0.22	0.11	0.01	7.94	0.05	10.09	8.09	0.00	98.84	98.03	0.00	0.00	91.98	23.71	0.00	5.08	0.01	0.82	0.00	0.00	0.00	20.48	22.72	-1.46	75.28	91.70	740.31	500.36	910.63	681.35	780.06	557.89	867.93	531.63
12.779	0	1.36	0.18	1.80	0.17	0.03	58.26	0.06	4.85	5.08	16.74	68.66	-59.41	64.85	1.01	0.36	0.10	0.02	4.85	0.05	5.08	5.76	0.00	98.01	97.37	0.00	0.00	79.86	17.52	0.00	5.47	0.04	0.59	0.00	0.00	0.00	17.38	18.94	-0.90	76.95	97.20	743.91	496.15	913.74	675.75	780.63	552.22	874.65	527.59
12.812	0	1.20	0.18	1.45	0.17	0.03	57.43	0.06	2.54	3.68	17.57	64.51	-58.41	40.20	1.57	0.70	0.10	0.04	2.54	0.04	3.68	4.19	0.00	97.05	97.09	0.00	0.00	74.57	15.93	0.00	7.91	0.02	0.54	0.00	0.00	0.00	27.91	23.99	-2.60	75.81	96.06	747.32	492.80	916.27	670.22	785.13	558.20	873.79	521.24
12.846	0	1.03	0.18	1.40	0.17	0.03	52.06	0.06	2.37	3.94	22.94	63.31	-55.96	30.05	1.62	0.98	0.09	0.07	2.37	0.06	3.94	6.02	0.00	93.44	96.18	0.00	0.00	69.03	12.55	0.00	9.29	0.02	0.47	0.00	0.00	0.00	29.34	26.22	-4.04	76.29	100.08	751.24	488.52	919.15	664.88	785.37	554.66	877.86	516.41
12.879	0	1.12	0.18	2.17	0.16	0.03	53.84	0.07	3.43	7.56	21.16	71.35	-59.62	24.50	3.14	1.56	0.09	0.10	3.43	0.10	7.56	12.12	0.00	94.27	97.13	0.00	0.00	76.09	11.06	0.01	9.80	0.02	0.46	0.00	0.00	0.00	30.18	27.63	-1.44	76.00	94.91	753.90	485.12	922.59	663.51	792.52	549.52	881.10	515.45
12.912	0	1.29	0.18	14.25	0.14	0.04	52.95	0.08	7.67	22.69	22.05	89.61	-67.53	32.54	7.67	2.24	0.09	0.08	7.25	0.14	22.69	40.04	0.00	93.91	97.46	0.00	0.00	83.76	8.93	0.01	9.07	0.02	0.49	0.01	0.00	0.00	30.93	25.65	-1.91	75.55	95.56	757.81	485.83	924.76	662.99	794.60	549.35	884.31	516.42
12.946	0	1.17	0.17	65.41	0.14	0.06	59.96	0.13	17.88	42.79	9.59	97.85	-76.19	31.56	17.88	3.19	0.09	0.07	14.94	0.21	42.79	74.35	0.00	95.58	98.06	0.01	0.00	83.41	4.78	0.01	9.22	0.01	0.50	0.01	0.00	0.00	30.12	25.87	-0.08	75.35	95.77	761.89	483.78	928.40	659.37	799.70	547.10	889.74	514.46
12.979	0	0.98	0.17	63.65	0.18	0.07	69.48	0.20	27.60	44.85	5.52	98.15	-79.19	28.58	27.60	3.69	0.10	0.09	17.04	0.32	44.85	74.97	0.00	95.68	97.92	0.01	0.00	86.82	3.45	0.02	10.58	0.01	0.50	0.01	0.00	0.00	29.61	26.58	1.78	75.83	94.14	763.50	482.68	929.63	657.52	803.12	545.02	892.05	514.17
13.012	0	0.67	0.17	23.63	0.29	0.06	81.43	0.33	39.10	37.61	0.00	97.11	-80.21	43.80	39.10	3.75	0.11	0.08	15.47	0.44	37.61	52.26	0.00	96.28	97.98	0.01	0.01	90.10	2.06	0.02	12.72	0.00	0.48	0.00	0.00	0.00	27.72	23.25	-0.51	75.88	98.78	765.98	478.71	931.89	653.30	801.30	540.63	894.92	509.14
13.046	0	0.44	0.17	2.36	0.54	0.05	90.21	0.55	51.66	24.89	0.00	98.98	-80.52	51.12	51.66	3.64	0.12	0.07	11.42	0.79	24.89	18.37	0.00	96.09	98.66	0.00	0.01	95.54	1.06	0.04	12.71	0.00	0.44	0.00	0.00	0.00	26.04	21.78	5.30	75.67	90.31	769.60	478.82	934.40	652.08	811.96	536.77	898.87	512.21
13.079	0	0.49	0.17	0.95	0.54	0.04	89.94	0.46	47.44	15.23	0.00	98.64	-76.57	48.38	47.44	3.29	0.14	0.05	9.10	1.39	15.23	7.87	0.00	96.19	99.19	0.00	0.02	96.60	0.89	0.04	14.33	0.00	0.46	0.00	0.00	0.00	28.34	22.32	3.45	76.20	92.69	772.26	478.99	935.23	650.69	811.46	537.97	900.31	511.54
13.113	0	0.46	0.17	0.64	0.68	0.04	92.33	0.57	52.75	11.59	0.00	99.12	-75.79	45.70	52.75	3.18	0.23	0.04	9.45	1.52	11.59	5.31	0.00	95.84	99.43	0.00	0.02	95.54	0.51	0.07	18.08	0.00	0.38	0.00	0.00	0.00	24.97	22.86	3.97	76.37	87.82	775.30	479.34	935.71	648.42	815.69	535.25	900.17	511.25
13.146	0	0.49	0.18	0.57	0.61	0.04	91.37	0.48	49.65	10.34	0.00	98.86	-74.28	44.09	49.65	2.32	0.34	0.04	9.36	1.88	10.34	3.51	0.00	95.35	99.25	0.00	0.03	94.76	0.43	0.09	18.62	0.00	0.33	0.00	0.00	0.00	25.98	23.19	3.17	76.29	89.62	778.37	478.77	938.43	648.48	816.93	533.85	903.72	511.52
13.179	0	0.54	0.18	0.63	0.46	0.05	88.14	0.34	41.37	10.08	0.00	97.80	-70.78	64.15	41.37	1.83	0.38	0.03	10.98	1.94	10.08	3.02	0.00	95.16	99.20	0.00	0.05	91.87	0.49	0.09	18.31	0.00	0.35	0.00	0.00	0.00	25.86	19.09	0.68	75.85	94.24	779.75	478.61	938.87	648.17	813.51	532.93	905.17	511.00
13.213	0	0.57	0.18	0.71	0.35	0.05	82.67	0.24	33.97	11.35	0.00	96.04	-69.28	53.40	33.97	1.43	0.55	0.03	10.59	1.16	11.35	1.80	0.00	93.33	99.05	0.00	0.05	91.71	0.38	0.17	23.18	0.00	0.31	0.00	0.00	0.00	23.67	21.32	4.60	75.51	87.41	781.45	478.08	941.32	647.82	821.56	530.70	906.90	511.79
13.246	0	0.62	0.19	0.91	0.26	0.05	77.14	0.18	26.57	14.04	0.00	92.91	-67.86	54.27	26.57	1.19	0.61	0.02	12.76	1.11	14.04	1.70	0.00	93.49	98.78	0.00	0.05	91.90	0.43	0.16	21.22	0.00	0.34	0.00	0.00	0.00	21.43	21.14	5.91	75.38	88.02	781.19	476.91	943.01	648.13	822.75	528.79	909.06	511.51
13.279	0	0.62	0.18	0.96	0.25	0.06	74.35	0.17	25.96	15.51	0.65	92.20	-65.67	65.61	25.96	1.18	0.74	0.02	16.45	1.38	15.51	1.53	0.00	91.10	98.10	0.00	0.04	91.81	0.53	0.22	23.18	0.00	0.44	0.00	0.00	0.00	24.90	18.77	7.06	75.29	90.27	782.81	476.66	945.24	649.49	824.13	528.20	913.26	513.94
13.313	0	0.61	0.18	0.72	0.31	0.06	81.60	0.21	30.43	11.59	0.00	94.28	-66.82	53.04	30.43	1.09	1.21	0.01	14.29	1.43	11.59	1.53	0.00	94.30	97.77	0.00	0.05	91.21	0.64	0.26	17.89	0.00	0.63	0.00	0.00	0.00	24.77	21.39	8.27	75.73	87.57	784.32	477.02	946.06	649.27	827.40	527.57	914.06	515.00
13.346	0	0.57	0.19	0.60	0.32	0.05	80.68	0.21	30.84	9.66	0.00	93.90	-65.73	37.59	30.84	0.63	1.20	0.01	10.92	1.07	9.66	0.81	0.00	93.12	96.51	0.00	0.03	85.99	0.56	0.19	18.10	0.00	0.58	0.00	0.00	0.00	26.74	24.54	7.62	76.24	89.87	785.26	477.87	947.84	649.88	827.75	531.71	916.03	514.89
13.380	0	0.59	0.19	0.50	0.31	0.03	79.54	0.18	28.48	6.13	0.00	92.60	-66.35	36.39	28.48	0.40	1.48	0.01	3.94	0.84	6.13	0.32	0.00	93.70	96.30	0.00	0.03	82.46	0.26	0.10	16.80	0.00	0.52	0.00	0.00	0.00	21.86	24.79	7.05	76.61	82.54	787.53	477.95	948.85	649.21	832.26	529.26	913.15	512.85
13.413	0	0.60	0.19	0.46	0.33	0.03	78.37	0.19	29.52	5.02	0.00	92.72	-65.86	41.85	29.52	0.38	1.59	0.01	3.81	0.65	5.02	0.33	0.00	91.32	95.48	0.00	0.02	85.05	0.15	0.08	18.43	0.00	0.45	0.00	0.00	0.00	23.38	23.64	4.72	76.45	86.96	789.47	477.85	949.51	648.39	829.85	529.31	915.15	512.39
13.446	0	0.65	0.19	0.44	0.32	0.03	77.41	0.19	28.77	4.14	0.00	92.30	-66.26	47.22	28.77	0.37	1.59	0.01	3.02	0.48	4.14	0.15	0.00	90.78	95.48	0.00	0.03	88.45	0.10	0.07	17.86	0.00	0.44	0.00	0.00	0.00	24.03	22.56	5.87	76.18	85.77	790.57	476.92	950.70	647.62	832.25	528.23	916.50	512.18
13.480	0	0.79	0.19	0.40	0.29	0.03	68.11	0.16	24.53	2.18	6.89	89.63	-64.11	31.93	24.53	0.33	1.63	0.02	2.53	0.39	2.18	0.06	0.00	85.48	93.79	0.00	0.06	95.64	0.07	0.06	22.90	0.00	0.41	0.00	0.00	0.00	24.31	25.78	6.79	76.17	77.88	791.64	475.93	951.52	647.68	837.50	526.31	913.96	511.45
13.513	0	0.84	0.19	0.40	0.29	0.03	65.47	0.15	24.05	1.63	9.53	90.98	-63.32	58.54	24.05	0.36	1.63	0.03	2.76	0.30	1.11	0.04	0.00	82.91	94.89	0.00	0.10	98.04	0.06	0.06	25.10	0.00	0.41	0.00	0.00	0.00	26.24	20.28	4.30	75.53	83.84	793.11	475.78	950.98	645.61	833.39	526.62	915.69	510.59
13.546	0	0.86	0.19	0.42	0.28	0.03	65.69	0.15	23.53	1.49	9.31	91.09	-63.42	44.96	23.53	0.37	1.49	0.04	3.22	0.19	1.16	0.03	0.00	83.22	95.96	0.00	0.11	98.74	0.04	0.05	26.16	0.00	0.43	0.00	0.00	0.00	27.68	23.01	5.18	75.52	81.75	795.50	476.36	950.39	644.07	835.72	525.18	916.46	512.35
13.580	0	0.91	0.19	0.44	0.25	0.03	57.45	0.13	19.90	1.44	17.55	88.64	-60.69	33.63	19.90	0.47	1.44	0.06	4.36	0.13	0.98	0.03	0.00	79.59	95.93	0.00	0.16	99.01	0.03	0.06	27.49	0.00	0.49	0.00	0.00	0.00	27.31	25.40	4.93	75.51	78.37	796.89	477.39	948.32	640.57	837.09	526.50	913.97	511.25
13.613	0	0.84	0.19	0.41	0.31	0.04	65.76	0.17	25.71	1.48	9.24	92.56	-61.71	58.80	25.71	0.73	1.48	0.07	6.34	0.14	0.83	0.06	0.00	80.38	97.53	0.00	0.32	99.00	0.02	0.06	28.69	0.00	0.48	0.00	0.00	0.00	28.07	20.22	5.82	75.74	87.94	797.97	477.89	948.85	638.30	833.84	527.94	920.40	512.38
13.646	0	0.82	0.19	0.43	0.32	0.04	64.94	0.17	26.24	1.41	10.06	92.59	-61.64	62.18	26.24	0.94	1.41	0.10	6.36	0.15	1.20	0.15	0.00	79.33	97.86	0.00	0.29	98.53	0.01	0.05	25.42	0.00	0.42	0.00	0.00	0.00	23.51	19.51	7.04	75.88	88.49	799.10	477.88	950.67	637.75	835.77	526.27	923.19	512.52
13.680	0	0.84	0.19	0.44	0.29	0.04	55.30	0.15	22.91	1.25	19.70	89.63	-58.84	32.08	22.91	1.19	1.25	0.10	5.92	0.10	0.83	0.23	0.00	74.95	97.27	0.00	0.25	97.06	0.01	0.04	25.23	0.00	0.40	0.03	0.00	0.00	23.97	25.75	5.46	75.64	82.47	802.70	479.51	952.77	638.51	840.84	528.81	921.54	511.86
13.713	0	0.84	0.19	0.45	0.28	0.03	55.33	0.15	22.48	1.25	19.67	88.97	-58.90	21.13	22.48	1.25	1.25	0.11	5.82	0.09	1.06	0.71	0.00	75.59	96.83	0.00	0.22	96.57	0.01	0.04	24.88	0.00	0.41	0.03	0.00	0.00	20.82	28.58	6.85	75.82	81.75	804.19	480.57	954.95	639.59	843.94	528.43	924.34	513.58
13.747	0	0.58	0.19	0.50	0.34	0.04	50.42	0.20	28.98	2.84	24.58	92.83	-53.50	51.72	28.98	1.44	1.20	0.09	6.68	0.15	2.84	3.79	0.00	67.14	96.22	0.00	0.14	78.27	0.01	0.05	28.44	0.00	0.45	0.06	0.00	0.00	21.80	21.66	6.77	74.94	88.85	804.86	480.32	956.90	640.73	841.45	527.92	929.36	515.05
13.780	0	0.46	0.19	0.50	0.38	0.03	49.00	0.24	33.31	4.17	26.00	93.49	-51.68	51.90	33.31	1.46	1.14	0.08	5.59	0.14	4.17	5.91	0.00	64.15	93.18	0.00	0.08	68.90	0.01	0.06	25.36	0.00	0.46	0.02	0.00	0.00	21.69	21.62	8.98	74.38	87.39	807.16	481.42	958.41	640.56	845.46	527.70	932.27	517.65
13.813	0	0.32	0.18	1.06	0.46	0.04	47.89	0.32	40.03	7.06	27.11	93.50	-45.59	66.32	40.03	1.82	1.03	0.06	5.77	0.14	7.06	24.88	0.00	61.07	86.48	0.00	0.03	42.12	0.01	0.08	20.62	0.00	0.53	0.00	0.00	0.00	23.02	18.61	7.20	74.53	88.58	808.20	481.54	962.51	645.38	846.13	529.06	933.97	517.66
13.847
13.880
13.913
13.947
13.980
14.013
14.047	0	0.13	0.17	0.02	0.13	0.04	0.55	0.06	5.06	0.38	98.90	0.66	0.00	92.13	2.22	0.23	0.38	0.00	5.06	0.03	0.23	0.00	0.00	24.73	1.92	0.00	0.00	3.21	0.06	0.40	3.63	43.59	1.41	0.00	0.00	0.00	4.79	9.70	2.40	60.30	115.20	821.57	561.04	997.50	750.05	853.32	601.32	968.51	602.51
14.080	0	0.13	0.16	0.02	0.12	0.05	0.23	0.06	8.72	0.21	99.55	0.33	0.00	93.61	0.02	0.01	0.21	0.00	8.72	0.01	0.18	0.00	0.00	10.49	0.08	0.00	0.04	6.67	0.06	0.35	1.23	20.22	2.21	0.00	0.00	0.00	-3.90	8.58	2.93	57.88	115.09	829.82	580.32	1001.93	762.75	860.17	617.74	975.25	619.56
14.114	0	0.12	0.15	0.02	0.11	0.06	0.14	0.06	4.60	0.30	99.71	0.33	0.00	96.87	0.02	0.01	0.10	0.00	8.38	0.01	0.30	0.00	0.00	3.20	0.07	0.00	0.04	4.60	0.30	0.37	0.16	17.15	3.82	0.00	0.00	0.00	-9.29	4.84	3.33	56.02	120.24	835.58	598.58	1005.42	776.67	862.60	633.83	982.79	637.41
14.147	0	0.10	0.11	0.02	0.10	0.10	0.11	0.06	4.03	0.25	99.77	0.33	4.78	97.63	0.02	0.03	0.05	0.00	8.85	0.00	0.25	0.00	0.00	1.23	0.09	0.00	0.10	4.03	0.42	0.31	0.04	54.59	7.89	0.00	0.00	0.00	-11.90	3.40	4.19	54.57	122.59	840.64	612.89	1011.69	791.41	867.95	646.84	990.40	652.68
14.180	0	0.10	0.09	0.02	0.09	0.13	0.10	0.06	3.93	0.18	99.74	0.34	7.60	96.93	0.02	0.07	0.04	0.00	9.22	0.00	0.18	0.01	0.00	1.00	0.13	0.00	0.18	3.93	0.26	0.19	0.03	91.67	10.29	0.00	0.00	0.00	-12.98	4.74	5.25	52.97	126.35	846.48	626.37	1019.11	805.53	873.94	659.57	1000.00	667.99
14.214	0	0.06	0.03	0.01	0.06	0.85	0.06	0.06	2.08	0.13	98.30	3.30	25.94	96.29	0.02	0.16	0.01	0.00	12.56	0.00	0.13	0.03	0.00	0.23	0.23	0.00	0.36	2.08	0.40	0.17	0.01	81.95	25.66	0.00	0.00	0.00	-16.66	5.72	5.53	51.20	129.52	854.48	639.00	1029.40	819.39	881.94	671.53	1011.11	681.00
14.247	0	0.05	0.02	0.01	0.05	1.35	0.06	0.06	0.91	0.09	97.29	4.41	30.16	96.28	0.03	0.21	0.02	0.00	17.16	0.01	0.09	0.10	0.00	0.14	0.20	0.00	0.40	0.91	0.41	0.11	0.01	75.30	27.52	0.00	0.00	0.00	-17.27	5.73	4.58	50.18	124.57	859.68	647.07	1039.39	833.79	890.83	681.19	1015.24	687.49
14.280	0	0.05	0.02	0.01	0.05	2.80	0.06	0.06	0.18	0.05	94.40	8.15	36.80	98.45	0.03	0.21	0.02	0.00	22.22	0.02	0.12	1.10	0.00	0.05	0.12	0.00	0.44	0.18	0.47	0.10	0.00	3.84	31.59	0.00	0.00	0.00	-17.93	1.26	4.97	50.47	126.62	858.78	647.66	1047.15	842.99	893.53	684.20	1020.06	688.93
14.314	0	0.05	0.02	0.01	0.05	2.05	0.05	0.06	0.08	0.02	95.90	8.19	34.40	97.84	0.02	0.28	0.03	0.00	16.50	0.03	0.27	1.85	0.00	0.01	0.08	0.00	0.80	0.03	0.16	0.02	0.00	65.53	31.63	0.00	0.00	0.00	-11.41	2.93	4.95	48.04	128.61	868.38	662.15	1057.28	860.07	902.52	699.23	1030.95	706.04
14.347	0	0.05	0.02	0.01	0.05	0.85	0.06	0.06	0.08	0.02	98.30	4.24	26.62	98.48	0.02	0.39	0.05	0.00	9.33	0.05	0.54	0.85	0.00	0.01	0.08	0.00	1.00	0.01	0.14	0.01	0.00	85.32	27.27	0.00	0.00	0.00	-12.78	1.13	5.77	46.08	132.83	874.53	673.49	1064.77	871.57	908.21	710.06	1040.76	718.63
14.381	0	0.05	0.03	0.01	0.06	0.51	0.06	0.06	0.10	0.02	98.97	3.14	22.11	98.57	0.02	0.45	0.10	0.01	4.16	0.07	1.15	0.03	0.00	0.01	0.08	0.00	1.49	0.02	0.14	0.01	0.00	81.10	25.34	0.00	0.00	0.00	-20.54	-0.84	3.77	45.82	138.92	878.84	683.00	1068.42	878.46	907.11	718.51	1045.89	724.78
14.414	0	0.06	0.03	0.01	0.06	0.52	0.06	0.06	0.16	0.03	98.96	2.67	21.62	98.69	0.03	0.50	0.16	0.01	6.40	0.14	1.82	0.11	0.00	0.01	0.08	0.00	1.28	0.02	0.14	0.01	0.00	45.28	24.29	0.00	0.00	0.00	-24.74	-0.40	2.61	45.61	140.16	883.12	687.43	1071.55	880.60	908.93	722.86	1049.04	726.59
14.447	0	0.05	0.03	0.01	0.06	0.68	0.06	0.06	0.27	0.03	98.64	2.62	22.99	98.79	0.03	0.43	0.27	0.00	11.53	0.28	3.29	0.10	0.00	0.01	0.08	0.00	1.09	0.05	0.15	0.01	0.00	69.83	24.17	0.00	0.00	0.00	-21.62	0.00	2.36	44.66	136.60	886.55	690.30	1073.24	882.19	913.02	725.07	1049.47	731.48
14.481	0	0.06	0.04	0.01	0.06	0.63	0.07	0.06	0.34	0.02	98.74	2.04	21.82	98.76	0.02	0.37	0.34	0.00	13.22	0.29	3.65	0.19	0.00	0.01	0.06	0.00	0.69	0.06	0.12	0.01	0.00	79.09	22.58	0.00	0.00	0.00	-22.91	0.10	5.06	44.65	139.81	886.15	689.49	1074.90	882.96	915.21	721.02	1054.41	734.15
14.514	0	0.05	0.03	0.02	0.05	1.10	0.06	0.06	0.50	0.01	97.80	2.74	25.28	98.70	0.01	0.37	0.50	0.00	19.49	0.34	6.26	0.51	0.00	0.01	0.06	0.00	0.61	0.03	0.11	0.01	0.00	71.19	24.45	0.00	0.00	0.00	-21.51	0.37	3.96	44.74	143.28	886.91	691.03	1076.73	885.50	913.59	724.40	1056.43	735.66
14.547	0	0.05	0.03	0.01	0.05	1.92	0.06	0.06	0.63	0.01	96.16	3.93	30.06	98.54	0.01	0.38	0.63	0.00	24.91	0.23	6.02	0.38	0.00	0.01	0.10	0.00	0.65	0.03	0.11	0.00	0.01	76.95	26.77	0.00	0.00	0.00	-22.00	0.93	4.98	44.12	138.05	886.24	688.78	1076.04	884.47	916.50	721.48	1054.13	732.29
14.581	0	0.05	0.02	0.01	0.05	3.66	0.07	0.06	2.08	0.02	92.67	4.88	35.23	98.78	0.02	0.45	2.08	0.00	33.80	0.24	4.44	0.66	0.00	0.02	0.12	0.00	0.78	0.03	0.10	0.00	0.01	65.26	28.19	0.00	0.00	0.00	-22.60	0.03	6.22	44.63	143.04	885.60	684.28	1079.40	882.64	916.93	717.26	1059.39	730.14
14.614	0	0.05	0.02	0.01	0.05	8.76	0.08	0.06	2.74	0.02	82.47	5.98	41.32	98.39	0.02	0.45	2.74	0.00	47.53	0.31	6.31	2.27	0.00	0.01	0.12	0.00	0.61	0.02	0.11	0.00	0.01	70.53	29.52	0.00	0.00	0.00	-20.08	-1.44	7.31	44.77	141.85	884.72	678.75	1083.21	882.20	920.12	713.59	1061.39	726.38
14.647	0	0.05	0.02	0.01	0.05	8.12	0.08	0.06	4.74	0.02	83.75	6.12	39.79	98.41	0.02	0.32	4.74	0.00	45.77	0.45	6.02	2.94	0.00	0.02	0.15	0.00	0.65	0.04	0.11	0.00	0.01	41.05	29.68	0.00	0.00	0.00	-18.00	-1.36	7.09	44.90	141.97	884.55	675.18	1086.72	884.62	921.60	709.19	1062.74	724.48
14.681	0	0.09	0.04	0.02	0.07	5.03	0.14	0.06	15.20	0.01	89.93	4.20	29.82	98.69	0.01	0.19	15.20	0.00	41.61	0.51	6.15	3.43	0.00	0.01	0.13	0.00	0.73	0.04	0.15	0.00	0.03	53.93	27.21	0.00	0.00	0.00	-18.33	0.38	6.24	44.72	136.74	887.60	672.23	1089.15	882.07	925.73	706.87	1061.89	719.44
14.714	0	0.09	0.04	0.02	0.07	3.55	0.14	0.06	17.29	0.01	92.89	3.96	25.38	98.49	0.01	0.13	17.29	0.00	35.95	0.66	7.40	3.40	0.00	0.01	0.12	0.00	0.75	0.05	0.16	0.00	0.03	36.57	26.82	0.00	0.00	0.00	-18.21	1.12	7.05	44.87	137.41	888.04	669.28	1089.17	878.36	926.63	703.02	1063.25	717.72
14.748	0	0.26	0.10	0.02	0.17	1.28	0.44	0.06	22.03	0.01	97.44	1.87	5.51	98.39	0.01	0.07	39.84	0.00	26.93	0.95	5.12	1.19	0.00	0.01	0.07	0.00	0.99	0.07	0.16	0.00	0.03	42.73	22.03	0.00	0.00	0.00	-17.23	1.43	9.01	45.27	136.74	887.50	660.93	1089.83	870.95	929.31	693.54	1064.77	712.17
14.781	0	0.26	0.10	0.02	0.17	1.14	0.45	0.06	22.33	0.01	97.73	1.96	4.52	98.00	0.01	0.04	40.74	0.00	24.26	0.89	4.42	0.93	0.00	0.01	0.05	0.00	1.40	0.06	0.12	0.00	0.03	60.06	22.33	0.00	0.00	0.00	-16.77	2.53	8.50	46.00	136.53	887.38	651.34	1090.42	862.92	929.10	684.06	1064.39	702.42
14.814	0	0.27	0.11	0.01	0.18	0.63	0.42	0.06	21.07	0.01	98.75	1.61	1.18	98.64	0.01	0.03	39.55	0.00	16.13	0.70	2.56	0.82	0.00	0.01	0.03	0.00	1.32	0.05	0.13	0.00	0.03	37.63	21.07	0.00	0.00	0.00	-19.24	0.59	8.59	47.56	135.78	887.15	636.14	1088.70	844.83	928.42	668.82	1063.14	685.75
14.848	0	0.21	0.06	0.01	0.14	1.34	0.33	0.06	29.22	0.01	97.32	5.71	8.81	98.13	0.00	0.03	40.30	0.00	13.59	0.60	1.42	0.98	0.00	0.01	0.02	0.00	1.41	0.06	0.23	0.00	0.03	18.47	29.22	0.00	0.00	0.00	-14.72	2.20	7.82	49.03	136.06	884.00	622.28	1088.35	835.86	925.70	657.18	1060.87	672.75
14.881	0	0.17	0.05	0.01	0.12	1.47	0.24	0.06	31.14	0.01	97.05	7.61	12.85	98.74	0.00	0.02	35.20	0.01	11.55	0.48	1.03	1.25	0.00	0.01	0.01	0.00	2.15	0.05	0.31	0.00	0.02	10.61	31.14	0.00	0.00	0.00	-5.74	-0.19	7.66	49.34	136.38	883.36	610.82	1089.46	828.15	925.78	646.74	1060.79	666.02
14.914	0	0.13	0.03	0.01	0.10	1.81	0.18	0.06	30.74	0.01	96.37	10.72	17.35	98.60	0.00	0.03	30.74	0.01	10.64	0.43	0.85	1.22	0.00	0.01	0.01	0.00	2.78	0.19	0.28	0.00	0.02	4.01	33.48	0.00	0.00	0.00	-4.09	0.73	9.02	50.11	133.92	878.59	597.87	1088.97	820.25	925.43	637.55	1058.56	652.14
14.948	0	0.13	0.03	0.01	0.10	1.86	0.18	0.06	29.93	0.01	96.28	10.54	17.86	98.29	0.00	0.03	29.93	0.01	11.34	0.37	1.05	0.63	0.00	0.01	0.01	0.00	2.95	0.22	0.22	0.00	0.01	0.86	33.36	0.00	0.00	0.00	-5.80	1.74	8.29	50.18	136.90	876.29	593.48	1087.90	817.39	921.73	632.10	1057.72	647.85
14.981	0	0.13	0.04	0.01	0.10	1.09	0.18	0.06	29.14	0.01	97.81	6.82	13.39	98.01	0.00	0.02	29.14	0.02	7.67	0.30	1.51	0.13	0.00	0.01	0.01	0.00	3.26	0.25	0.15	0.00	0.01	0.88	30.40	0.00	0.00	0.00	1.89	2.51	7.10	50.22	132.24	877.00	583.72	1087.73	809.64	922.88	623.96	1054.21	639.46
15.014	0	0.13	0.04	0.01	0.10	1.11	0.17	0.06	28.33	0.01	97.77	7.68	13.95	97.43	0.00	0.01	28.33	0.03	6.42	0.34	1.85	0.04	0.00	0.01	0.01	0.00	2.34	0.43	0.15	0.00	0.00	0.40	31.20	0.00	0.00	0.00	-0.30	3.82	6.91	50.57	129.25	875.34	575.48	1085.79	801.48	922.14	616.17	1050.79	628.63
15.048	0	0.13	0.06	0.01	0.10	0.48	0.16	0.06	23.30	0.01	99.04	2.76	8.80	98.05	0.00	0.01	23.30	0.02	4.74	0.34	1.96	0.01	0.00	0.00	0.01	0.00	1.33	0.21	0.13	0.01	0.00	0.74	24.49	0.00	0.00	0.00	1.51	2.42	7.59	51.28	128.34	873.62	566.93	1082.64	791.61	920.80	607.35	1048.43	620.81
15.081	0	0.13	0.06	0.01	0.10	0.34	0.16	0.06	20.78	0.01	99.32	1.76	6.64	98.36	0.01	0.01	20.78	0.01	4.17	0.41	2.44	0.00	0.00	0.00	0.02	0.00	0.71	0.33	0.10	0.01	0.00	1.17	21.63	0.00	0.00	0.00	2.59	1.53	7.56	52.39	125.54	871.20	557.74	1079.38	781.80	919.11	598.93	1044.07	610.94
15.115	0	0.12	0.07	0.02	0.10	0.25	0.14	0.06	14.33	0.01	99.50	0.94	6.33	98.67	0.00	0.00	14.33	0.01	6.96	0.59	3.34	0.00	0.00	0.00	0.03	0.00	0.37	0.47	0.07	0.01	0.00	0.35	17.39	0.00	0.00	0.00	2.01	0.48	6.70	53.70	127.16	868.97	549.79	1076.60	773.31	914.98	590.87	1041.62	602.28
15.148	0	0.11	0.08	0.02	0.10	0.20	0.12	0.06	10.21	0.01	99.60	0.72	6.60	98.32	0.01	0.00	10.21	0.00	6.77	0.72	2.93	0.00	0.00	0.00	0.06	0.00	0.20	0.65	0.06	0.01	0.00	0.03	15.54	0.00	0.00	0.00	5.60	1.65	6.54	55.10	126.06	865.81	542.42	1071.73	764.30	911.23	585.80	1037.00	594.55
15.181	0	0.10	0.07	0.02	0.09	0.22	0.11	0.06	7.87	0.02	99.56	0.74	8.85	97.48	0.01	0.00	7.87	0.00	8.35	0.79	2.26	0.00	0.00	0.00	0.07	0.00	0.11	1.18	0.06	0.02	0.00	0.01	15.70	0.00	0.00	0.00	6.89	3.72	7.27	57.21	123.16	859.74	530.22	1062.60	748.58	905.71	573.73	1028.59	582.12
15.215	0	0.09	0.07	0.02	0.09	0.18	0.10	0.06	3.21	0.06	99.65	0.57	9.08	97.01	0.01	0.00	3.21	0.00	7.69	0.56	1.45	0.00	0.00	0.00	0.12	0.00	0.06	2.96	0.06	0.06	0.00	0.00	13.90	0.00	0.00	0.00	10.37	4.61	6.37	59.66	121.06	853.65	516.04	1056.35	734.91	899.56	562.57	1020.55	566.88
15.248	0	0.10	0.08	0.02	0.09	0.14	0.09	0.06	4.79	0.08	99.72	0.52	7.47	96.81	0.03	0.00	2.36	0.01	5.22	0.45	1.17	0.00	0.00	0.01	0.18	0.00	0.04	4.79	0.07	0.08	0.00	0.00	13.22	0.00	0.00	0.00	16.02	4.93	6.62	62.16	120.23	848.40	506.34	1051.84	727.54	895.31	554.69	1015.47	558.87
15.281	0	0.10	0.09	0.02	0.09	0.10	0.10	0.06	5.85	0.17	99.79	0.36	4.45	92.83	0.11	0.00	1.56	0.01	4.05	0.37	0.79	0.00	0.00	0.01	0.39	0.00	0.03	5.85	0.08	0.17	0.00	0.00	10.55	0.00	0.00	0.00	14.71	9.19	4.55	66.18	120.41	843.31	497.52	1044.61	715.47	887.21	548.00	1007.61	546.62
15.315	0	0.13	0.10	0.02	0.10	0.09	0.11	0.06	9.00	0.50	99.73	0.51	0.00	92.50	0.50	0.00	0.97	0.04	5.42	0.49	1.68	0.01	0.00	0.03	1.64	0.00	0.03	20.89	0.07	0.30	0.00	0.00	9.00	0.00	0.00	0.00	20.22	9.44	5.67	65.64	117.82	839.62	489.82	1037.11	703.14	883.92	543.24	1001.66	538.73
15.348	0	0.15	0.10	0.02	0.10	0.09	0.12	0.06	8.68	0.91	99.69	0.99	0.00	90.20	2.43	0.01	0.91	0.14	5.90	0.52	1.84	0.04	0.00	0.05	4.92	0.00	0.04	29.61	0.11	0.32	0.00	0.00	8.68	0.00	0.00	0.00	18.95	10.90	5.48	66.24	114.74	839.77	483.82	1033.67	692.02	883.66	537.85	998.14	530.14
15.382	0	0.25	0.13	0.03	0.16	0.06	0.24	0.09	11.71	0.66	99.50	16.36	0.00	89.46	11.71	0.05	0.66	0.43	6.43	0.36	3.26	0.32	0.00	0.19	13.46	0.00	0.03	61.31	0.06	0.34	0.00	0.00	5.20	0.00	0.00	0.00	19.80	11.31	4.52	69.01	106.48	840.26	480.84	1028.16	685.17	884.12	531.43	990.47	526.17
15.415	0	0.18	0.15	0.03	0.30	0.04	0.58	0.19	17.08	0.53	98.84	25.66	-3.67	96.06	28.75	0.15	0.53	0.84	2.93	0.31	2.10	0.15	0.00	0.35	17.08	0.00	0.04	51.34	0.08	0.33	0.00	0.00	3.48	0.00	0.00	0.00	15.80	6.03	3.45	72.91	108.66	840.99	480.85	1021.70	677.00	879.14	526.99	987.76	524.32
15.448	0	0.14	0.16	0.03	0.73	0.03	2.54	0.55	36.09	0.45	94.93	67.75	-14.19	94.57	53.55	0.33	0.45	1.21	1.04	0.21	0.64	0.06	0.00	0.45	36.09	0.00	0.04	49.02	0.08	0.27	0.00	0.00	2.76	0.00	0.00	0.00	19.17	7.71	5.67	74.48	104.71	838.76	480.43	1016.64	672.52	879.27	528.25	983.89	523.99
15.482	0	0.13	0.16	0.06	1.19	0.03	7.07	1.01	58.82	1.33	85.86	93.24	-23.30	84.38	67.17	0.79	0.27	1.39	0.75	0.24	1.41	0.20	0.00	1.33	58.82	0.00	0.03	45.20	0.25	0.49	0.01	0.00	1.92	0.00	0.00	0.00	24.95	13.57	4.26	74.76	101.90	835.28	475.51	1010.36	665.45	874.88	526.74	976.37	517.69
15.515	0	0.23	0.17	0.12	1.67	0.03	17.81	1.52	76.90	1.88	64.37	99.55	-41.01	83.65	76.90	1.28	0.24	1.21	0.88	0.32	1.88	0.47	0.00	4.22	83.51	0.00	0.03	80.38	0.32	0.50	0.01	0.00	1.38	0.00	0.00	0.00	21.56	13.84	6.13	75.11	95.19	836.40	474.71	1007.08	658.06	878.44	524.62	973.11	514.72
15.548	0	0.34	0.17	0.18	1.32	0.03	18.30	1.12	70.10	1.55	63.39	99.65	-45.23	83.72	70.10	1.39	0.26	0.64	1.68	0.30	1.55	0.99	0.00	7.07	92.78	0.00	0.04	93.58	0.29	0.42	0.02	0.00	1.25	0.00	0.00	0.00	22.18	13.81	7.25	75.51	98.81	833.62	471.11	1001.26	649.42	873.35	521.08	971.68	511.28
15.582	0	0.45	0.18	0.27	0.81	0.03	20.67	0.62	55.69	2.93	58.65	99.14	-48.96	51.95	55.69	1.35	0.21	0.51	1.82	0.17	2.93	1.66	0.00	21.98	93.61	0.01	0.04	96.72	0.35	0.45	0.08	0.00	0.86	0.00	0.00	0.00	21.35	21.61	7.63	75.92	96.87	828.80	470.33	998.18	650.42	870.95	520.63	967.33	510.90
15.615	0	0.66	0.18	0.33	0.41	0.03	9.02	0.26	35.33	0.99	81.95	96.49	-43.60	51.59	35.33	0.90	0.19	0.23	1.78	0.11	0.99	0.18	0.00	19.81	94.99	0.00	0.06	99.23	0.19	0.29	0.16	0.01	0.81	0.00	0.00	0.00	21.29	21.68	8.28	77.05	90.02	829.30	471.51	995.31	648.70	873.29	520.42	962.82	511.11
15.648	0	0.80	0.19	0.39	0.28	0.03	8.92	0.15	23.57	0.51	82.17	90.32	-43.57	79.66	23.57	0.64	0.18	0.09	2.00	0.11	0.51	0.08	0.00	29.06	95.28	0.01	0.08	97.55	0.19	0.24	0.61	0.05	0.70	0.39	0.00	0.00	25.42	15.18	7.48	76.70	97.41	828.94	470.52	993.36	643.40	868.33	524.50	964.35	508.12
15.682	0	0.77	0.21	0.44	0.27	0.03	17.60	0.15	22.38	0.80	64.79	89.38	-48.49	63.54	22.38	0.70	0.18	0.06	1.63	0.11	0.80	0.07	0.00	43.94	97.47	0.03	0.04	92.93	0.17	0.19	2.49	0.03	0.41	1.00	0.00	0.00	17.45	19.22	8.17	75.70	85.79	828.88	469.84	991.31	641.11	873.00	519.36	957.64	505.31
15.715	0	0.75	0.21	0.52	0.19	0.03	8.33	0.09	11.93	0.83	83.34	77.96	-40.45	28.39	11.93	0.86	0.17	0.03	2.00	0.13	0.83	0.08	0.30	36.85	97.12	0.04	0.04	79.98	0.16	0.17	3.58	0.01	0.40	1.34	0.00	0.00	17.34	26.63	9.87	75.08	87.65	827.46	467.68	991.29	638.52	873.20	518.36	959.70	504.25
15.749	0	0.59	0.24	0.58	0.17	0.03	10.61	0.08	8.70	2.18	78.78	72.56	-38.87	16.85	8.70	0.74	0.24	0.02	1.87	0.13	2.18	0.11	1.29	44.97	96.74	0.05	0.05	60.74	0.20	0.09	13.59	0.03	0.27	2.32	0.00	0.00	17.87	29.98	5.57	75.12	82.35	825.57	468.34	988.18	639.82	870.53	520.13	950.67	501.15
15.782	0	0.54	0.25	0.56	0.15	0.03	8.22	0.07	5.27	2.39	83.56	60.65	-34.82	31.66	5.27	0.71	0.23	0.01	2.80	0.10	2.39	0.19	2.18	43.65	93.45	0.07	0.06	53.58	0.23	0.06	20.81	0.01	0.34	2.92	0.00	0.00	21.87	25.85	5.73	74.54	86.07	824.45	468.34	984.24	638.00	865.88	519.12	950.43	503.03
15.815	0	0.30	0.32	0.40	0.16	0.03	4.59	0.08	6.57	2.71	90.82	42.73	-22.24	22.23	6.57	0.89	0.25	0.01	3.13	0.10	2.71	0.51	2.28	34.55	83.11	0.08	0.04	21.57	0.37	0.07	20.02	0.22	0.38	5.20	0.00	0.00	20.48	28.26	9.56	74.80	87.09	821.85	466.02	985.01	638.60	867.16	515.10	953.65	504.87
15.849	0	0.21	0.35	0.23	0.16	0.03	1.36	0.08	6.47	2.48	97.28	15.26	-8.04	25.10	6.47	1.27	0.24	0.00	3.72	0.11	2.48	1.37	2.38	17.16	65.53	0.14	0.03	4.85	0.46	0.06	29.62	0.11	0.33	6.22	0.00	0.00	17.00	27.47	8.12	74.99	85.21	822.56	466.93	984.01	637.88	866.70	514.46	951.22	503.61
15.882	0	0.18	0.33	0.16	0.17	0.03	0.88	0.08	6.69	1.91	98.24	4.08	-1.66	19.37	6.69	1.91	0.26	0.00	4.18	0.16	1.91	6.02	2.42	14.93	47.37	0.12	0.01	0.66	0.80	0.07	27.61	0.08	0.39	5.73	0.00	0.00	19.13	29.13	6.40	74.71	80.96	822.46	467.70	981.20	637.05	866.12	515.63	946.05	502.71
15.915	0	0.17	0.32	0.12	0.16	0.03	0.51	0.08	5.95	1.46	98.99	2.06	0.00	61.52	5.95	2.29	0.25	0.00	3.62	0.13	1.46	9.78	1.72	10.09	33.33	0.20	0.01	0.27	1.01	0.07	39.33	0.14	0.53	5.77	0.00	0.00	25.45	19.65	4.56	75.53	91.58	825.02	467.39	983.14	636.85	861.71	517.16	952.29	503.64
15.949	0	0.15	0.30	0.07	0.16	0.03	0.34	0.08	4.87	1.36	99.32	2.00	0.00	44.66	4.87	2.44	0.34	0.00	4.81	0.12	1.36	7.07	1.64	7.86	20.19	0.28	0.01	0.31	1.65	0.10	40.01	0.13	0.81	5.40	0.00	0.00	21.81	23.07	7.01	74.61	85.36	824.53	466.97	984.56	637.00	867.04	516.91	951.20	502.65
15.982	0	0.15	0.28	0.06	0.16	0.04	0.31	0.08	6.25	1.76	99.38	1.53	0.00	40.37	5.16	2.55	0.37	0.00	6.25	0.13	1.76	8.94	0.86	7.77	14.71	0.33	0.01	0.52	1.98	0.12	35.26	0.08	0.96	4.80	0.00	0.00	20.18	23.95	9.86	74.42	85.53	824.59	465.21	987.07	637.23	870.12	513.84	955.01	503.46
16.015	0	0.13	0.26	0.04	0.17	0.04	0.26	0.08	6.38	1.67	99.48	1.61	0.00	55.42	6.38	3.42	0.32	0.00	6.31	0.15	1.67	4.24	0.62	5.33	10.89	0.23	0.00	1.71	1.45	0.11	35.77	0.06	1.16	4.39	0.00	0.00	24.53	20.91	6.56	74.59	84.94	825.62	465.58	988.81	640.97	869.40	516.06	953.32	502.94
16.049	0	0.12	0.27	0.04	0.20	0.04	0.25	0.10	10.21	1.89	99.46	2.57	0.00	41.99	10.21	4.77	0.29	0.00	5.89	0.17	2.05	3.89	0.02	1.89	11.53	0.30	0.00	3.95	1.92	0.12	37.86	0.08	1.50	5.36	0.00	0.00	23.81	23.62	7.26	74.43	83.96	825.04	466.41	987.71	641.26	869.52	515.87	952.68	504.30
16.082	0	0.13	0.25	0.05	0.23	0.04	0.28	0.13	11.63	2.19	99.43	2.01	0.00	51.32	11.63	8.19	0.28	0.00	6.65	0.19	2.72	5.23	0.44	2.19	17.50	0.33	0.00	9.41	2.18	0.12	33.35	0.03	1.57	5.26	0.00	0.00	24.70	21.74	5.77	74.73	83.52	826.23	468.44	987.45	641.74	869.26	519.00	951.53	504.63
16.116	0	0.18	0.24	0.09	0.36	0.04	0.36	0.19	15.93	2.10	99.28	1.81	0.00	46.40	15.93	13.33	0.31	0.00	6.33	0.22	3.91	6.02	0.26	2.10	27.12	0.78	0.00	27.72	9.28	0.19	23.64	0.06	2.19	6.73	0.00	0.00	24.56	22.72	8.79	74.86	85.66	826.21	468.78	988.24	641.41	870.71	519.22	955.48	506.89
16.149	0	0.18	0.28	0.16	0.57	0.04	0.49	0.30	20.92	2.72	98.86	5.07	-2.19	57.54	20.92	19.58	0.33	0.00	6.41	0.25	4.33	8.50	1.20	2.72	35.97	0.60	0.00	26.10	14.15	0.24	14.10	0.04	2.03	9.59	0.00	0.00	24.05	20.48	7.57	75.37	87.59	827.74	469.50	989.10	642.19	869.96	518.66	956.86	507.64
16.182	0	0.16	0.30	0.17	0.86	0.04	0.76	0.50	28.53	2.61	98.27	16.05	-5.84	71.16	28.53	24.40	0.33	0.00	6.02	0.31	3.12	7.99	1.00	2.61	44.22	0.75	0.00	26.67	13.04	0.23	14.54	0.14	1.79	11.18	0.00	0.00	26.62	17.48	9.99	75.69	91.76	828.83	470.15	989.63	641.50	870.43	518.60	961.90	511.35
16.216	0	0.21	0.32	0.25	1.74	0.04	1.35	0.94	37.48	2.07	96.52	55.05	-15.08	92.24	37.48	30.52	0.42	0.01	3.21	0.34	2.07	4.99	1.60	3.28	58.38	0.78	0.00	39.60	22.58	0.26	11.33	0.11	1.88	13.29	0.00	0.00	26.56	9.62	10.26	75.94	98.07	830.81	468.10	993.12	639.47	870.31	517.48	968.09	509.90
16.249	0	0.13	0.38	0.20	2.78	0.03	2.13	1.71	48.07	1.05	94.44	78.63	-14.88	89.31	48.07	34.40	0.39	0.01	1.99	0.26	0.95	3.13	3.22	2.93	61.48	1.05	0.00	24.06	21.04	0.24	11.73	0.07	1.60	15.44	0.00	0.00	25.75	11.39	13.63	75.81	92.14	830.05	468.25	993.69	642.06	875.22	514.38	967.35	513.19
16.282	0	0.09	0.35	0.14	4.11	0.03	2.03	2.85	51.53	1.95	91.78	78.90	-14.32	43.63	51.53	43.46	0.40	0.02	1.02	0.26	0.32	1.84	2.58	2.88	58.22	1.95	0.00	20.05	19.66	0.26	9.62	0.18	1.46	16.69	0.00	0.00	21.48	23.28	14.21	76.30	85.36	827.17	468.12	992.12	642.82	876.94	514.82	962.24	511.56
16.316
16.349
16.383
16.416
16.449
16.483
16.516
16.549	0	0.41	0.21	0.53	1.21	0.04	30.55	1.18	73.56	14.96	44.45	99.84	-57.08	98.73	73.56	0.02	0.66	0.01	6.26	6.52	14.96	3.58	2.70	16.32	99.87	4.12	0.54	97.27	2.09	0.12	9.62	0.54	0.27	0.79	0.00	0.00	22.05	0.24	6.01	75.37	89.06	853.16	493.52	1007.46	663.22	889.20	531.47	978.22	534.06
16.583	0	0.25	0.28	0.42	1.71	0.03	51.14	1.90	85.17	16.25	23.86	99.94	-62.65	98.16	85.17	0.08	0.80	0.00	5.45	0.97	16.25	2.12	1.55	23.17	99.89	3.49	0.49	94.55	1.14	0.09	15.05	1.30	0.17	3.53	0.00	0.00	21.16	2.11	12.00	76.07	91.82	858.44	494.39	1013.43	658.89	897.88	535.54	989.70	536.32
16.616	0	0.39	0.25	0.35	0.64	0.03	13.93	0.45	49.93	4.35	72.14	98.72	-43.55	98.09	49.93	0.13	0.50	0.00	2.51	0.27	4.35	0.19	0.26	15.83	97.48	2.23	0.29	78.65	0.93	0.10	10.03	2.85	0.17	2.54	0.00	0.00	15.20	2.31	8.34	75.07	97.91	866.73	497.92	1022.06	663.53	901.00	536.56	998.89	538.48
16.649	0	0.49	0.24	0.29	0.46	0.03	6.54	0.28	39.08	2.45	86.92	94.64	-38.15	97.47	39.08	0.14	0.31	0.01	2.45	0.15	2.45	0.06	0.08	11.42	89.97	0.90	0.23	84.18	0.65	0.16	8.00	1.78	0.16	1.96	0.00	0.00	18.28	3.74	6.61	68.93	108.18	866.55	502.84	1029.41	677.83	898.61	543.22	1006.74	546.40
16.683	0	0.63	0.23	0.37	0.28	0.03	7.31	0.15	24.30	2.03	85.39	85.46	-38.90	94.35	24.30	0.05	0.18	0.01	3.89	0.13	2.03	0.02	0.06	25.45	91.08	0.16	0.32	84.35	0.36	0.14	3.74	1.07	0.21	1.88	0.00	0.00	15.53	7.93	5.89	65.74	107.08	878.01	515.65	1042.98	694.06	911.16	554.48	1018.14	559.37
16.716	0	0.39	0.21	0.20	0.19	0.03	2.38	0.09	12.25	0.61	95.25	26.76	-20.39	96.69	12.25	0.03	0.14	0.00	4.50	0.13	0.61	0.00	0.06	20.91	68.55	0.07	0.27	50.19	0.52	0.19	1.02	20.63	0.40	1.18	0.00	0.00	6.93	5.13	6.54	64.70	110.13	881.80	526.60	1047.79	703.41	914.55	563.75	1024.54	569.33
16.750	0	0.20	0.19	0.09	0.17	0.05	1.96	0.08	11.64	1.05	96.09	4.89	-4.81	98.18	9.29	0.01	0.10	0.00	11.64	0.12	1.05	0.00	0.00	27.08	44.76	0.01	0.24	16.24	0.49	0.26	0.10	83.99	1.00	0.51	0.00	0.00	5.79	2.06	5.29	60.27	112.70	887.83	541.01	1054.44	719.37	918.59	576.82	1031.08	583.70
16.783	0	0.14	0.16	0.05	0.15	0.05	0.87	0.07	9.17	0.85	98.26	0.84	0.00	98.27	6.23	0.01	0.09	0.00	9.17	0.09	0.85	0.00	0.00	22.52	23.98	0.00	0.23	5.60	0.43	0.18	0.03	94.21	2.14	0.00	0.00	0.00	2.88	-1.80	4.45	57.63	117.87	892.02	555.39	1058.25	732.42	919.39	589.70	1036.95	598.22
16.816	0	0.11	0.14	0.02	0.12	0.06	0.29	0.06	7.83	0.33	99.42	0.35	0.00	98.39	1.91	0.01	0.08	0.00	7.83	0.04	0.33	0.00	0.00	13.21	4.50	0.00	0.35	0.56	0.34	0.11	0.02	53.70	3.88	0.00	0.00	0.00	-4.64	-1.43	5.57	55.12	119.07	892.91	571.52	1058.91	746.37	920.67	603.73	1039.34	613.54
16.850	0	0.10	0.12	0.02	0.10	0.11	0.18	0.06	7.84	0.43	99.64	0.34	3.64	98.54	0.53	0.00	0.08	0.00	12.74	0.04	0.43	0.00	0.00	7.84	0.66	0.00	0.85	0.52	0.29	0.06	0.01	77.82	6.84	0.00	0.00	0.00	-10.11	-0.96	4.30	53.00	117.52	896.21	587.29	1063.09	762.53	923.90	619.73	1041.21	626.60
16.883	0	0.10	0.10	0.02	0.10	0.16	0.16	0.06	5.88	0.36	99.68	0.39	7.98	98.39	0.25	0.00	0.10	0.00	16.54	0.03	0.36	0.00	0.00	5.88	0.31	0.00	2.29	0.42	0.23	0.03	0.01	78.46	8.67	0.00	0.00	0.00	-12.35	-1.43	4.38	51.19	120.43	898.63	605.44	1062.93	776.83	923.74	636.43	1043.89	644.80
16.916	0	0.09	0.09	0.02	0.10	0.39	0.15	0.06	4.48	0.36	99.22	0.81	15.38	98.77	0.12	0.00	0.09	0.00	28.19	0.03	0.36	0.00	0.00	4.48	0.20	0.00	8.67	1.18	0.20	0.02	0.00	64.03	10.67	0.00	0.00	0.00	-20.04	0.07	3.55	50.05	123.75	897.17	622.17	1063.58	793.46	920.99	652.41	1044.48	660.49
16.950	0	0.09	0.08	0.02	0.10	0.40	0.12	0.06	1.89	0.28	99.21	0.55	16.99	98.52	0.07	0.00	0.09	0.00	25.30	0.03	0.28	0.01	0.00	1.89	0.02	0.00	12.95	0.27	0.31	0.02	0.00	37.57	12.32	0.00	0.00	0.00	-22.93	-1.01	1.72	49.19	124.20	897.88	636.52	1066.68	810.29	920.79	669.18	1044.97	671.26
16.983	0	0.09	0.09	0.02	0.12	0.15	0.11	0.06	1.08	0.18	99.71	0.35	9.48	98.64	0.05	0.00	0.10	0.00	11.20	0.02	0.18	0.02	0.00	1.08	0.01	0.00	20.33	0.08	0.32	0.02	0.00	8.93	10.54	0.00	0.00	0.00	-20.88	-0.56	3.79	48.42	119.24	894.84	647.09	1068.94	827.91	924.84	678.45	1043.90	685.01
17.016	0	0.09	0.09	0.02	0.15	0.13	0.10	0.06	0.65	0.10	99.70	0.37	8.72	98.63	0.03	0.00	0.12	0.00	8.45	0.01	0.10	0.01	0.00	0.65	0.01	0.00	37.79	0.05	0.29	0.01	0.01	12.82	10.77	0.00	0.00	0.00	-22.30	-0.61	4.20	46.56	124.53	893.73	662.10	1070.27	843.49	922.75	695.89	1047.23	699.67
17.050	0	0.07	0.06	0.01	0.15	0.19	0.08	0.06	0.21	0.10	99.62	0.81	12.94	98.12	0.03	0.00	0.13	0.00	4.14	0.01	0.10	0.01	0.00	0.21	0.01	0.00	52.63	0.01	0.38	0.01	0.00	93.59	16.33	0.00	0.00	0.00	-16.42	-2.22	2.89	45.16	126.43	890.93	674.24	1067.90	858.28	917.98	708.21	1044.29	713.74
17.083	0	0.08	0.06	0.01	0.14	0.17	0.08	0.06	0.21	0.21	99.65	0.74	12.08	98.54	0.04	0.01	0.19	0.00	3.88	0.02	0.28	0.01	0.00	0.21	0.01	0.00	45.08	0.02	0.38	0.01	0.00	74.89	15.73	0.00	0.00	0.00	-16.23	-0.94	1.36	44.89	132.07	891.82	679.78	1069.56	864.25	914.93	716.86	1047.00	717.15
17.117	0	0.06	0.03	0.01	0.08	0.45	0.06	0.06	0.40	0.10	99.09	2.15	19.65	98.77	0.05	0.02	0.40	0.01	6.76	0.03	3.06	0.08	0.00	0.10	0.01	0.00	26.22	0.02	0.44	0.00	0.00	70.80	22.91	0.00	0.00	0.00	-19.48	-0.07	1.61	44.19	131.14	890.67	685.77	1066.16	867.15	913.39	720.99	1044.52	722.52
17.150	0	0.06	0.03	0.01	0.07	0.52	0.06	0.06	0.82	0.07	98.95	2.65	20.95	98.72	0.07	0.05	0.82	0.01	6.72	0.04	2.78	0.07	0.00	0.06	0.02	0.00	15.63	0.02	0.35	0.00	0.00	72.62	24.25	0.00	0.00	0.00	-20.55	0.27	2.09	43.92	132.80	890.97	686.62	1066.78	866.48	913.61	719.67	1046.22	726.88
17.183	0	0.05	0.03	0.01	0.06	0.64	0.06	0.06	1.11	0.08	98.72	2.70	20.85	98.34	0.08	0.15	1.11	0.01	9.95	0.06	6.15	0.41	0.00	0.06	0.02	0.00	7.09	0.05	0.30	0.00	0.00	59.84	24.37	0.00	0.00	0.00	-22.80	1.61	3.35	44.09	135.10	889.09	686.23	1065.04	865.24	912.15	717.01	1046.78	728.27
17.217	0	0.06	0.03	0.01	0.06	0.60	0.06	0.06	2.45	0.09	98.81	2.60	20.17	98.19	0.09	0.29	2.45	0.00	9.25	0.08	4.79	0.29	0.00	0.01	0.07	0.00	5.22	0.05	0.20	0.00	0.00	59.77	24.12	0.00	0.00	0.00	-20.63	2.04	3.88	44.09	138.19	888.85	686.58	1065.12	866.25	911.18	717.57	1048.83	729.86
17.250	0	0.06	0.04	0.01	0.07	0.49	0.07	0.06	3.03	0.10	99.02	2.13	18.94	98.21	0.10	0.66	3.03	0.00	8.23	0.11	2.70	0.20	0.00	0.02	0.14	0.00	4.21	0.07	0.18	0.00	0.01	50.31	22.85	0.00	0.00	0.00	-20.86	1.97	3.24	44.31	140.17	888.17	686.14	1066.72	868.29	909.92	718.59	1049.73	728.56
17.283	0	0.07	0.04	0.01	0.07	0.51	0.07	0.06	4.47	0.11	98.98	2.15	18.38	98.30	0.11	1.49	4.47	0.00	8.81	0.15	2.97	0.30	0.00	0.01	0.17	0.00	2.46	0.06	0.14	0.00	0.01	52.68	22.92	0.00	0.00	0.00	-21.01	1.71	3.00	43.84	135.07	887.20	685.57	1068.09	870.92	912.31	718.31	1047.05	727.64
17.317	0	0.08	0.05	0.01	0.09	0.37	0.10	0.06	8.42	0.10	99.26	1.34	13.56	98.66	0.10	2.57	8.42	0.00	9.02	0.18	2.08	0.25	0.00	0.01	0.33	0.00	1.81	0.05	0.14	0.00	0.01	26.39	19.93	0.00	0.00	0.00	-18.97	0.50	3.17	43.92	137.63	885.93	685.30	1068.33	872.58	910.71	718.77	1048.01	728.36
17.350	0	0.08	0.05	0.01	0.09	0.52	0.10	0.06	9.27	0.09	98.96	1.58	15.76	98.75	0.09	2.37	9.27	0.00	12.99	0.18	2.34	0.55	0.00	0.01	0.41	0.00	2.25	0.05	0.14	0.00	0.02	31.31	20.96	0.00	0.00	0.00	-20.12	-0.14	4.52	44.42	142.09	884.38	685.29	1068.42	874.20	909.34	717.85	1050.99	729.00
17.384	0	0.13	0.08	0.02	0.13	0.36	0.17	0.06	15.23	0.06	99.28	0.71	8.63	98.68	0.06	3.33	15.23	0.00	17.45	0.11	2.21	2.09	0.00	0.01	0.57	0.00	2.84	0.06	0.17	0.00	0.06	30.28	15.40	0.00	0.00	0.00	-20.58	-0.41	4.71	43.46	130.02	883.64	685.81	1066.47	874.44	913.77	719.50	1043.60	726.52
17.417	0	0.15	0.09	0.02	0.16	0.35	0.21	0.07	14.62	0.05	99.31	0.63	5.67	98.74	0.05	4.96	20.07	0.00	18.37	0.10	2.01	2.68	0.00	0.01	0.75	0.00	3.02	0.06	0.18	0.00	0.09	24.30	14.62	0.00	0.00	0.00	-20.63	-0.17	4.51	44.49	143.07	883.80	684.75	1069.47	875.33	909.06	717.90	1051.76	728.17
17.450	0	0.16	0.09	0.02	0.16	0.42	0.22	0.07	15.61	0.04	99.16	0.73	6.41	98.68	0.04	4.42	21.73	0.00	19.76	0.11	2.09	5.24	0.00	0.01	0.73	0.00	3.05	0.05	0.19	0.00	0.09	9.81	15.61	0.00	0.00	0.00	-21.81	-0.43	4.90	43.73	132.08	884.74	684.54	1068.19	873.43	914.44	717.35	1046.25	725.78
17.484	0	0.24	0.10	0.02	0.20	0.63	0.36	0.07	18.91	0.04	98.73	1.16	3.34	98.66	0.04	3.93	34.62	0.00	20.62	0.13	2.36	5.78	0.00	0.01	0.67	0.01	3.44	0.04	0.12	0.00	0.15	15.13	18.91	0.00	0.00	0.00	-20.58	0.51	5.91	44.48	142.77	883.71	682.58	1070.69	874.40	911.50	714.06	1053.55	728.37
17.517	0	0.29	0.11	0.02	0.21	0.90	0.48	0.06	20.25	0.04	98.21	1.53	2.77	97.95	0.04	2.87	40.79	0.00	24.11	0.16	2.79	5.82	0.00	0.02	0.71	0.01	4.22	0.04	0.12	0.00	0.15	27.48	20.25	0.00	0.00	0.00	-21.49	2.68	6.09	44.30	139.67	884.27	681.82	1071.62	874.09	913.88	713.47	1052.90	726.99
17.550	0	0.27	0.10	0.02	0.20	1.31	0.45	0.06	21.95	0.03	97.38	1.85	6.21	98.08	0.03	2.24	40.03	0.00	27.51	0.21	3.22	6.30	0.00	0.02	0.84	0.01	5.54	0.03	0.11	0.00	0.15	25.59	21.95	0.00	0.00	0.00	-21.21	2.34	6.52	44.38	141.06	885.56	681.04	1073.78	873.57	915.43	713.27	1055.84	726.88
17.584	0	0.20	0.06	0.02	0.15	3.16	0.35	0.06	26.37	0.02	93.67	3.69	16.17	98.38	0.02	1.48	35.67	0.00	34.71	0.34	3.51	6.20	0.00	0.02	0.70	0.01	7.86	0.04	0.10	0.00	0.19	32.12	26.37	0.00	0.00	0.00	-24.93	1.48	7.38	44.57	140.37	882.35	675.60	1078.27	875.06	917.27	708.58	1057.03	721.61
17.617	0	0.24	0.07	0.03	0.15	4.03	0.41	0.06	26.24	0.03	91.94	3.62	15.32	98.38	0.01	0.67	38.80	0.00	39.41	0.60	6.03	12.36	0.00	0.03	0.59	0.00	6.98	0.04	0.13	0.00	0.16	33.86	26.24	0.00	0.00	0.00	-19.58	1.46	6.11	44.56	139.00	882.48	671.08	1078.67	873.25	916.69	706.44	1055.31	716.76
17.650	0	0.17	0.04	0.02	0.11	7.23	0.28	0.06	30.54	0.02	85.55	6.97	24.02	97.85	0.01	0.28	33.22	0.00	41.83	0.79	5.75	9.73	0.00	0.02	0.37	0.00	6.89	0.04	0.15	0.00	0.15	75.01	30.54	0.00	0.00	0.00	-20.78	2.92	9.24	44.70	139.21	881.74	662.50	1085.37	871.08	923.22	697.02	1061.55	712.60
17.684	0	0.10	0.02	0.01	0.07	12.67	0.16	0.06	25.53	0.02	74.66	15.68	33.79	98.50	0.01	0.16	25.53	0.00	41.66	0.89	6.35	7.53	0.00	0.02	0.23	0.00	7.00	0.04	0.22	0.00	0.13	66.67	36.20	0.00	0.00	0.00	-21.44	1.06	7.98	45.75	139.11	884.16	650.37	1088.87	861.38	924.78	684.24	1063.08	699.26
17.717	0	0.11	0.03	0.01	0.08	7.42	0.17	0.06	27.34	0.02	85.16	14.38	28.81	98.77	0.00	0.06	27.34	0.00	32.43	0.73	5.06	4.16	0.00	0.02	0.15	0.00	8.27	0.07	0.24	0.00	0.11	45.14	35.56	0.00	0.00	0.00	-19.22	0.06	7.00	46.09	137.72	884.11	644.82	1088.91	857.41	924.26	679.67	1061.33	693.02
17.751	0	0.11	0.02	0.01	0.09	3.13	0.15	0.06	29.19	0.02	93.74	18.26	23.00	98.78	0.00	0.03	29.19	0.00	12.89	0.57	1.40	0.32	0.00	0.02	0.07	0.00	7.17	0.07	0.35	0.00	0.09	40.32	37.34	0.00	0.00	0.00	-19.45	-0.02	5.98	47.17	137.59	885.98	634.65	1087.53	843.58	923.35	670.37	1060.55	680.83
17.784	0	0.09	0.02	0.01	0.08	3.40	0.12	0.06	25.35	0.02	93.21	21.30	26.01	98.57	0.00	0.01	25.35	0.00	12.04	0.34	1.20	0.38	0.00	0.02	0.04	0.00	8.74	0.13	0.45	0.00	0.07	11.43	38.54	0.00	0.00	0.00	-10.65	-0.85	7.28	48.05	128.74	885.43	617.66	1085.59	828.70	927.59	653.54	1055.68	666.48
17.817	0	0.06	0.01	0.01	0.06	5.06	0.08	0.06	18.92	0.01	89.89	37.72	33.90	98.42	0.00	0.01	18.92	0.00	9.50	0.25	0.61	0.11	0.00	0.01	0.01	0.00	9.96	0.15	0.47	0.00	0.05	23.62	43.55	0.00	0.00	0.00	-5.28	1.34	7.45	48.61	127.68	882.97	603.68	1083.73	816.31	926.36	639.29	1052.88	656.47
17.851	0	0.05	0.01	0.01	0.05	5.53	0.06	0.06	15.22	0.01	88.95	45.42	37.08	98.57	0.00	0.01	15.22	0.01	7.26	0.14	0.43	0.03	0.00	0.01	0.01	0.00	8.36	0.17	0.38	0.00	0.03	27.73	45.52	0.00	0.00	0.00	0.98	0.85	5.72	49.45	128.56	882.70	589.02	1083.00	803.55	923.36	629.59	1051.58	639.00
17.884	0	0.04	0.01	0.01	0.04	5.86	0.05	0.06	12.10	0.01	88.27	44.59	39.16	98.41	0.00	0.01	12.10	0.01	8.77	0.06	0.35	0.01	0.00	0.01	0.00	0.00	8.72	0.31	0.28	0.00	0.02	23.18	45.32	0.00	0.00	0.00	-1.14	1.37	4.37	49.87	126.63	881.78	577.34	1080.58	789.73	921.17	619.10	1047.69	624.41
17.917	0	0.04	0.01	0.01	0.04	7.47	0.04	0.06	9.04	0.01	85.06	54.60	43.26	98.40	0.01	0.00	9.04	0.01	8.42	0.04	0.41	0.00	0.00	0.01	0.00	0.00	8.08	0.27	0.27	0.00	0.01	13.77	47.82	0.00	0.00	0.00	3.76	-1.42	4.60	51.85	122.47	881.21	559.10	1077.53	770.74	921.57	599.76	1043.77	607.81
17.951	0	0.03	0.01	0.01	0.03	6.65	0.03	0.06	5.45	0.01	86.69	55.15	44.20	98.64	0.01	0.00	5.45	0.01	5.96	0.03	0.57	0.00	0.00	0.00	0.00	0.00	5.43	0.29	0.27	0.00	0.00	0.84	47.95	0.00	0.00	0.00	4.19	-0.58	4.27	53.65	124.06	878.48	546.56	1071.99	755.12	916.35	587.32	1040.21	594.33
17.984	0	0.03	0.01	0.01	0.03	6.49	0.03	0.06	3.93	0.01	87.03	51.79	44.44	98.03	0.01	0.00	3.93	0.01	7.13	0.04	0.83	0.00	0.00	0.00	0.01	0.00	3.06	0.54	0.23	0.00	0.00	0.04	47.11	0.00	0.00	0.00	9.84	-2.47	4.07	55.89	123.45	875.61	532.86	1067.62	740.91	912.80	574.66	1036.04	581.92
18.017	0	0.03	0.01	0.01	0.03	4.13	0.04	0.06	2.50	0.01	91.73	34.39	40.33	98.32	0.01	0.00	2.50	0.00	7.54	0.04	1.18	0.00	0.00	0.01	0.01	0.00	2.19	1.33	0.22	0.01	0.00	0.01	42.65	0.00	0.00	0.00	10.70	-1.66	4.07	57.53	120.66	873.58	520.46	1064.76	728.41	911.66	562.68	1032.18	568.68
18.051	0	0.04	0.01	0.01	0.03	4.06	0.04	0.06	4.54	0.02	91.88	31.09	40.05	98.59	0.01	0.00	1.16	0.00	9.05	0.05	1.06	0.00	0.00	0.01	0.04	0.00	1.13	4.54	0.23	0.02	0.00	0.00	41.71	0.00	0.00	0.00	12.36	-0.76	2.01	59.34	117.66	872.91	507.89	1061.97	714.35	909.45	551.98	1027.10	553.79
18.084	0	0.04	0.01	0.01	0.03	5.54	0.03	0.06	12.23	0.02	88.92	36.61	41.38	98.59	0.02	0.00	0.75	0.00	11.78	0.04	1.10	0.00	0.00	0.01	0.12	0.00	0.50	12.23	0.19	0.02	0.00	0.00	43.25	0.00	0.00	0.00	12.57	-0.76	2.47	61.93	117.23	872.00	499.48	1059.43	704.04	908.36	542.97	1025.57	545.47
18.118	0	0.06	0.01	0.01	0.03	6.05	0.04	0.06	37.29	0.06	87.89	31.37	36.62	98.33	0.06	0.00	0.29	0.00	16.31	0.05	1.10	0.00	0.00	0.02	0.46	0.00	0.30	37.29	0.14	0.05	0.00	0.00	41.80	0.00	0.00	0.00	16.44	1.62	2.56	64.92	119.38	869.34	484.73	1056.42	688.41	904.58	531.32	1023.96	530.79
18.151	0	0.10	0.01	0.01	0.03	5.37	0.04	0.06	38.85	0.17	89.25	43.96	27.06	98.14	0.23	0.00	0.17	0.00	19.88	0.07	1.82	0.00	0.00	0.05	3.50	0.00	0.20	70.43	0.10	0.06	0.00	0.00	38.85	0.00	0.00	0.00	17.32	2.18	1.82	64.52	122.38	867.30	479.84	1053.82	682.92	900.12	527.05	1022.49	525.66
18.184	0	0.13	0.01	0.01	0.04	3.21	0.05	0.06	37.35	0.14	93.58	48.74	19.65	97.77	0.44	0.00	0.14	0.01	13.34	0.05	1.81	0.00	0.00	0.08	8.80	0.00	0.11	79.37	0.11	0.08	0.00	0.00	37.35	0.00	0.00	0.00	22.31	3.09	2.90	66.82	117.62	864.26	470.77	1046.94	671.29	898.51	517.09	1016.13	518.03
18.218	0	0.13	0.02	0.01	0.04	1.49	0.06	0.06	32.52	0.15	97.01	21.70	14.59	98.44	0.93	0.00	0.06	0.01	9.04	0.09	1.43	0.01	0.00	0.15	11.35	0.00	0.09	68.32	0.08	0.14	0.00	0.00	32.52	0.00	0.00	0.00	14.22	1.28	2.96	72.65	111.55	864.99	469.50	1046.00	666.69	901.36	513.20	1012.91	513.74
18.251	0	0.19	0.03	0.03	0.06	0.55	0.12	0.06	24.85	0.22	98.90	18.14	0.72	95.58	2.23	0.00	0.06	0.01	6.42	0.08	1.61	0.03	0.00	0.22	31.60	0.00	0.08	68.16	0.09	0.15	0.00	0.00	24.85	0.00	0.00	0.00	18.60	6.63	3.54	74.75	108.36	863.56	465.16	1040.00	656.62	899.82	511.66	1008.12	508.15
18.284	0	0.15	0.04	0.09	0.07	0.33	0.25	0.07	21.22	0.54	99.35	9.55	0.00	95.40	5.37	0.00	0.04	0.02	4.25	0.09	1.26	0.07	0.00	0.54	59.99	0.00	0.07	32.11	0.07	0.19	0.00	0.00	21.22	0.00	0.00	0.00	17.88	6.84	2.71	75.35	109.93	860.90	464.13	1037.98	655.68	896.07	511.91	1005.85	506.08
18.318	0	0.43	0.08	0.28	0.12	0.13	0.88	0.09	11.97	1.96	98.25	62.76	-10.38	96.84	11.97	0.00	0.04	0.02	6.29	0.12	1.96	0.19	0.00	2.88	87.86	0.00	0.10	73.15	0.03	0.20	0.01	0.00	11.89	0.00	0.00	0.00	18.42	4.88	3.20	74.59	110.53	861.48	462.05	1035.37	651.44	895.06	506.03	1005.59	505.59
18.351	0	0.67	0.10	0.38	0.17	0.10	1.63	0.12	17.98	2.01	96.73	86.56	-23.43	91.60	17.98	0.00	0.05	0.03	7.08	0.10	2.01	0.39	0.00	4.46	96.83	0.00	0.11	98.53	0.02	0.20	0.01	0.00	8.78	0.00	0.00	0.00	23.21	10.05	3.69	76.53	108.10	859.68	458.96	1030.16	643.80	893.32	506.40	1001.30	501.40
18.385	0	0.78	0.13	0.43	0.20	0.06	3.59	0.13	19.42	1.35	92.82	88.96	-31.88	96.19	19.42	0.00	0.05	0.04	7.88	0.13	1.35	0.18	0.00	14.98	98.61	0.00	0.14	99.88	0.01	0.53	0.05	0.01	4.88	0.00	0.00	0.00	16.52	5.86	1.75	77.14	101.43	863.31	461.13	1028.62	641.85	895.88	502.58	997.30	501.07
18.418	0	0.95	0.15	0.54	0.16	0.06	4.75	0.09	10.50	1.91	90.50	79.62	-35.43	94.12	10.50	0.00	0.05	0.03	9.18	0.21	1.91	0.15	0.00	26.79	98.98	0.00	0.18	99.79	0.01	0.77	0.10	0.00	3.32	0.00	0.00	0.00	16.63	8.14	1.10	75.33	105.27	863.11	457.57	1025.72	634.55	891.96	499.33	997.19	496.59
18.451	0	0.97	0.15	0.51	0.15	0.06	3.49	0.08	9.17	0.46	93.03	77.31	-32.45	96.37	9.17	0.00	0.04	0.03	8.65	0.22	0.46	0.04	0.00	21.57	99.42	0.00	0.29	98.95	0.01	0.74	0.14	0.00	3.63	0.00	0.00	0.00	23.73	5.61	3.20	76.02	104.13	863.65	459.01	1021.74	631.89	892.44	500.40	996.57	500.17
18.485	0	0.91	0.16	0.53	0.16	0.06	8.83	0.08	9.95	0.38	82.34	78.92	-37.55	97.22	9.48	0.00	0.05	0.05	9.95	0.16	0.38	0.04	0.00	38.79	99.81	0.01	0.28	92.63	0.01	0.75	0.47	0.00	2.67	0.00	0.00	0.00	10.72	4.22	1.27	75.46	97.04	863.65	460.20	1017.77	627.29	892.41	497.83	989.44	496.10
18.518	0	0.89	0.16	0.52	0.17	0.05	13.13	0.09	10.83	0.17	73.73	80.09	-40.55	96.98	10.83	0.00	0.07	0.06	9.20	0.13	0.17	0.02	0.00	46.01	99.82	0.01	0.27	91.90	0.01	0.62	0.86	0.01	2.57	0.00	0.00	0.00	5.91	4.66	-0.21	75.36	102.08	863.97	461.89	1014.12	622.36	887.14	500.06	989.07	494.64
18.551	0	0.73	0.15	0.49	0.18	0.05	11.69	0.10	13.05	0.13	76.62	82.68	-37.63	96.24	13.05	0.00	0.07	0.06	7.90	0.13	0.08	0.02	0.00	42.14	99.74	0.01	0.25	82.46	0.01	0.61	0.99	0.02	2.98	0.00	0.00	0.00	13.37	5.79	0.82	75.77	105.02	864.95	461.46	1013.40	620.58	886.61	500.70	991.53	496.11
18.585	0	0.71	0.16	0.50	0.18	0.05	20.66	0.09	12.41	0.18	58.68	81.48	-41.56	96.99	12.41	0.01	0.13	0.06	8.25	0.15	0.18	0.05	0.00	54.90	99.36	0.01	0.12	77.69	0.01	0.47	2.75	0.07	2.16	0.00	0.00	0.00	12.40	4.64	1.69	75.87	100.93	867.17	462.58	1009.74	614.88	888.58	499.86	989.44	496.20
18.618	0	0.66	0.16	0.47	0.19	0.05	22.48	0.10	14.60	0.28	55.04	83.28	-41.42	95.14	14.60	0.03	0.15	0.05	8.12	0.28	0.19	0.07	0.00	55.50	98.71	0.01	0.11	75.89	0.01	0.45	2.76	0.04	2.47	0.00	0.00	0.00	13.77	7.13	4.01	75.84	100.65	868.27	462.66	1011.83	614.96	892.16	500.61	992.77	497.82
18.651	0	0.58	0.16	0.44	0.22	0.05	25.58	0.12	19.11	0.34	49.42	87.22	-41.60	95.32	19.11	0.08	0.21	0.06	8.21	0.24	0.34	0.17	0.00	54.88	98.13	0.00	0.07	71.80	0.01	0.35	4.13	0.01	2.16	0.00	0.00	0.00	12.13	6.93	4.23	75.54	99.81	869.84	464.99	1013.20	617.12	894.18	501.89	993.98	500.20
18.685	0	0.51	0.17	0.37	0.30	0.04	23.44	0.18	27.37	0.32	53.12	92.15	-41.88	95.50	27.37	0.18	0.32	0.08	6.16	0.14	0.26	0.20	0.00	46.29	96.61	0.01	0.04	72.78	0.01	0.31	6.64	0.01	1.71	0.00	0.00	0.00	7.32	6.73	4.52	74.95	99.28	870.26	465.82	1013.40	617.07	894.96	501.13	994.23	500.56
18.718	0	0.50	0.17	0.31	0.43	0.04	32.23	0.27	37.62	0.34	42.77	96.46	-47.30	96.43	37.62	0.28	0.34	0.07	4.34	0.17	0.16	0.14	0.00	46.19	96.83	0.00	0.03	82.89	0.01	0.29	5.69	0.00	1.78	0.00	0.00	0.00	9.66	5.52	4.42	75.18	97.78	872.06	466.73	1014.34	618.31	896.93	501.18	994.70	502.07
18.752	0	0.50	0.16	0.28	0.48	0.03	44.30	0.32	41.61	0.41	30.70	97.27	-52.20	95.45	41.61	0.37	0.41	0.08	2.39	0.14	0.06	0.05	0.00	53.21	96.21	0.00	0.03	88.31	0.01	0.24	5.08	0.00	2.14	0.00	0.00	0.00	10.14	6.78	4.28	75.25	95.93	873.86	467.69	1014.81	618.42	898.87	501.41	994.78	502.90
18.785	0	0.47	0.16	0.26	0.52	0.04	37.02	0.35	43.78	0.42	37.98	97.54	-49.29	95.50	43.78	0.57	0.42	0.09	2.52	0.15	0.06	0.03	0.00	46.31	95.35	0.00	0.03	87.15	0.01	0.24	3.24	0.00	2.59	0.00	0.00	0.00	12.51	6.73	3.28	75.69	97.21	874.24	468.73	1014.69	619.23	897.63	503.58	994.84	503.49
18.818	0	0.50	0.16	0.28	0.45	0.04	31.72	0.30	39.57	0.37	43.28	96.71	-48.19	95.91	39.57	0.57	0.37	0.11	2.45	0.13	0.05	0.01	0.00	45.32	95.84	0.00	0.02	87.44	0.00	0.24	2.68	0.00	2.56	0.00	0.00	0.00	14.66	6.23	2.42	76.01	98.96	874.79	469.58	1015.25	620.52	896.68	505.23	995.63	504.29
18.852	0	0.52	0.15	0.30	0.35	0.04	12.83	0.23	33.31	0.29	74.34	94.96	-39.62	93.73	33.31	0.53	0.29	0.14	2.19	0.09	0.04	0.01	0.00	29.60	96.57	0.00	0.02	84.53	0.01	0.26	1.87	0.00	3.70	0.00	0.00	0.00	10.43	8.47	2.87	75.41	98.91	874.88	470.69	1015.91	621.29	897.47	505.62	996.37	505.02
18.885	0	0.54	0.15	0.33	0.32	0.04	10.73	0.20	29.64	0.28	78.54	93.47	-38.61	94.98	29.64	0.68	0.28	0.17	1.85	0.05	0.04	0.01	0.00	28.75	96.82	0.00	0.02	82.70	0.01	0.25	1.72	0.00	3.41	0.00	0.00	0.00	5.31	7.30	5.05	75.10	98.77	873.96	471.41	1015.77	621.63	898.67	504.06	997.40	506.94
18.918	0	0.62	0.14	0.38	0.23	0.04	6.90	0.14	20.70	0.23	86.20	87.67	-35.88	98.21	20.70	0.75	0.23	0.18	1.50	0.03	0.03	0.01	0.00	27.67	97.05	0.00	0.02	83.60	0.01	0.26	1.31	0.00	4.01	0.00	0.00	0.00	7.19	1.97	3.85	74.61	92.50	874.73	473.33	1013.20	621.33	899.73	505.98	992.22	506.82
18.952	0	0.68	0.14	0.40	0.20	0.04	7.02	0.12	16.32	0.27	85.96	83.15	-36.51	96.90	16.32	1.00	0.27	0.19	1.58	0.03	0.03	0.01	0.00	31.95	96.88	0.00	0.02	85.82	0.01	0.24	1.21	0.00	4.27	0.00	0.00	0.00	4.03	4.79	5.36	74.46	92.73	876.30	472.90	1014.91	619.40	902.39	505.54	995.12	506.42
18.985	0	0.69	0.14	0.41	0.19	0.04	7.43	0.11	14.89	0.25	85.15	81.46	-37.17	98.09	14.89	1.34	0.25	0.26	1.63	0.02	0.04	0.01	0.00	34.26	96.86	0.00	0.02	85.52	0.01	0.23	1.18	0.00	4.02	0.00	0.00	0.00	6.05	2.32	3.92	74.79	94.25	876.79	474.15	1014.39	621.08	900.59	505.61	994.81	507.97
19.018	0	0.68	0.14	0.40	0.21	0.04	10.51	0.12	17.22	0.26	78.99	84.15	-39.61	96.29	17.22	1.63	0.26	0.32	2.14	0.02	0.04	0.01	0.00	39.32	96.89	0.00	0.02	86.50	0.01	0.22	1.10	0.00	3.87	0.00	0.00	0.00	7.11	5.73	5.48	75.12	94.66	877.03	473.13	1017.28	621.63	903.15	506.83	997.81	507.73
19.052	0	0.68	0.15	0.42	0.22	0.04	11.32	0.12	16.24	0.22	77.35	83.03	-40.66	94.30	16.24	1.74	0.22	0.38	1.90	0.01	0.06	0.00	0.00	41.17	96.85	0.00	0.02	83.47	0.01	0.22	0.95	0.00	2.78	0.00	0.00	0.00	8.29	7.97	4.10	75.21	95.41	878.78	475.39	1018.34	625.35	903.27	506.66	998.58	510.90
19.085	0	0.69	0.15	0.42	0.22	0.03	9.27	0.12	15.85	0.20	81.46	81.94	-39.83	93.36	15.85	2.16	0.20	0.40	1.28	0.01	0.04	0.00	0.00	37.59	96.30	0.00	0.03	83.54	0.01	0.23	1.09	0.00	2.49	0.00	0.00	0.00	5.75	8.78	5.25	75.05	94.58	878.68	475.66	1018.85	624.80	904.72	507.57	999.25	510.80
19.119	0	0.64	0.16	0.41	0.23	0.03	5.56	0.13	15.57	0.15	88.89	79.76	-36.20	93.79	15.57	3.44	0.15	0.55	0.81	0.01	0.03	0.00	0.00	28.02	94.83	0.00	0.04	79.12	0.00	0.24	1.11	0.00	1.70	0.00	0.00	0.00	9.10	8.42	6.27	75.25	93.78	878.61	477.14	1019.68	627.80	906.24	509.31	999.92	513.75
19.152	0	0.68	0.16	0.42	0.22	0.03	3.60	0.11	14.17	0.13	92.79	76.89	-33.73	94.55	14.17	2.58	0.13	0.38	0.80	0.01	0.02	0.00	0.00	20.50	94.13	0.00	0.05	80.21	0.00	0.27	1.29	0.03	1.39	0.00	0.00	0.00	10.30	7.73	5.05	75.49	93.78	877.64	478.62	1020.50	631.33	905.20	513.12	998.98	514.14
19.185	0	0.68	0.17	0.40	0.21	0.03	2.99	0.11	13.82	0.16	94.02	73.99	-32.21	96.74	13.82	1.67	0.16	0.34	0.86	0.01	0.01	0.00	0.00	17.30	92.52	0.00	0.07	79.62	0.00	0.25	1.42	0.03	1.24	0.00	0.00	0.00	9.91	5.04	7.04	75.55	94.18	876.63	478.17	1022.09	633.59	906.75	511.57	1000.83	515.92
19.219	0	0.67	0.18	0.41	0.20	0.03	2.46	0.10	13.61	0.14	95.07	74.37	-30.33	98.56	13.61	0.80	0.14	0.24	1.36	0.01	0.02	0.00	0.00	13.09	92.99	0.00	0.07	77.33	0.00	0.31	1.79	0.01	1.00	0.00	0.00	0.00	19.89	-0.86	7.84	75.20	93.46	877.18	479.24	1024.47	638.18	909.01	515.43	1002.39	519.15
19.252	0	0.58	0.18	0.40	0.21	0.03	2.56	0.11	14.82	0.16	94.88	75.38	-27.71	98.09	14.82	0.40	0.16	0.26	2.51	0.01	0.03	0.01	0.00	12.59	92.44	0.00	0.07	67.96	0.00	0.38	2.16	0.00	0.94	0.00	0.00	0.00	21.86	2.31	8.62	73.01	94.29	877.44	478.94	1026.12	638.69	910.20	517.03	1004.46	519.51
19.285	0	0.56	0.18	0.44	0.20	0.03	2.79	0.10	14.43	0.21	94.41	78.91	-27.15	98.34	14.43	0.17	0.21	0.21	3.65	0.01	0.04	0.01	0.00	13.15	95.32	0.00	0.10	63.12	0.00	0.43	3.71	0.00	0.71	0.00	0.00	0.00	14.90	1.60	5.64	75.37	97.21	878.73	480.32	1024.71	636.79	906.57	516.28	1003.77	517.90
19.319	0	0.66	0.19	0.53	0.17	0.04	2.71	0.08	8.59	0.26	94.58	73.56	-26.99	95.86	8.59	0.05	0.26	0.13	6.47	0.01	0.08	0.05	0.00	16.03	97.47	0.00	0.16	66.29	0.00	0.48	6.09	0.00	0.52	0.00	0.00	0.00	22.20	6.30	6.74	75.95	99.15	881.73	481.62	1027.90	637.58	909.71	521.19	1008.87	520.57
19.352	0	0.82	0.19	0.59	0.15	0.04	3.59	0.07	8.39	0.31	92.81	75.49	-30.55	97.64	5.32	0.01	0.31	0.09	8.39	0.03	0.24	0.13	0.00	23.35	98.95	0.00	0.23	75.69	0.00	0.49	8.81	0.00	0.45	0.00	0.00	0.00	22.44	3.39	4.54	74.67	98.05	884.65	489.03	1030.27	647.30	911.12	526.18	1009.16	527.85
19.386	0	0.76	0.19	0.79	0.13	0.05	2.79	0.06	13.46	3.75	94.43	82.18	-27.10	98.50	1.68	0.00	0.33	0.04	13.46	0.05	3.75	1.16	0.00	21.62	98.89	0.00	0.33	69.92	0.00	0.63	13.54	1.43	0.43	0.00	0.00	0.00	18.38	-1.08	6.67	75.26	100.53	885.82	496.22	1028.45	649.46	911.30	529.64	1011.61	536.19
19.419	0	0.49	0.19	0.76	0.12	0.05	2.06	0.06	10.30	4.91	95.87	74.52	-20.84	98.52	0.72	0.00	0.40	0.02	10.30	0.14	4.91	0.49	0.00	18.42	96.38	0.00	0.35	41.98	0.00	0.72	14.45	1.84	0.41	0.00	0.00	0.00	16.30	1.00	6.74	72.92	100.64	885.90	502.80	1027.56	654.02	910.91	536.29	1011.39	541.98
19.452	0	0.38	0.19	0.85	0.11	0.04	2.40	0.06	8.09	8.49	95.20	68.30	-21.80	98.66	0.41	0.00	0.38	0.01	8.09	0.14	8.49	0.50	0.00	23.81	94.40	0.00	0.23	29.07	0.00	0.62	13.35	1.15	0.45	0.00	0.00	0.00	19.56	-0.51	3.41	67.87	109.54	888.49	508.86	1028.82	659.21	905.87	543.99	1015.36	546.97
19.486	0	0.28	0.19	0.83	0.11	0.05	2.71	0.06	10.51	11.44	94.58	65.33	-19.40	98.39	0.27	0.00	0.41	0.01	10.51	0.19	11.44	0.25	0.00	28.34	89.78	0.00	0.33	15.64	0.01	0.53	11.02	0.37	0.50	0.00	0.00	0.00	4.21	1.42	5.35	65.24	107.80	891.23	521.95	1030.49	667.48	910.60	553.37	1018.27	558.59
19.519	0	0.29	0.19	0.38	0.12	0.04	2.97	0.06	7.16	4.90	94.07	30.45	-17.04	98.74	0.14	0.00	0.45	0.01	7.16	0.14	4.90	0.10	0.00	33.54	75.90	0.00	0.55	18.01	0.01	0.48	8.33	11.10	0.53	0.00	0.00	0.00	2.66	0.18	2.27	63.62	109.32	897.99	532.33	1030.04	670.75	910.38	562.60	1019.67	565.46
19.552	0	0.27	0.19	0.14	0.12	0.04	2.08	0.06	8.81	2.41	95.85	5.82	-11.32	97.74	0.06	0.00	0.43	0.00	8.81	0.16	2.41	0.14	0.00	34.69	49.88	0.00	0.68	26.29	0.01	0.42	7.20	1.68	0.64	0.00	0.00	0.00	-8.31	3.15	2.17	59.88	110.04	899.31	544.06	1027.66	675.89	909.50	571.44	1019.45	575.95
19.586	0	0.17	0.18	0.05	0.12	0.06	1.58	0.06	14.36	2.35	96.84	3.84	0.00	98.65	0.06	0.00	0.59	0.00	14.36	0.22	2.35	0.13	0.00	38.89	19.47	0.01	0.84	12.73	0.01	0.37	6.22	0.58	0.93	0.00	0.00	0.00	-12.70	0.54	3.49	57.76	111.29	900.56	554.14	1027.24	682.69	910.39	580.69	1021.58	585.54
19.619	0	0.13	0.18	0.03	0.12	0.06	1.02	0.06	12.95	0.96	97.97	2.78	0.00	98.36	0.05	0.00	0.59	0.00	12.95	0.15	0.96	0.14	1.45	36.13	3.41	0.01	1.35	2.56	0.01	0.31	5.57	2.07	1.29	0.00	0.00	0.00	-20.78	-1.53	4.02	56.15	110.57	901.11	566.12	1026.42	691.60	911.03	590.82	1021.46	596.47
19.652	0	0.12	0.18	0.03	0.12	0.11	1.23	0.06	23.78	1.08	97.54	7.72	0.00	97.92	0.09	0.01	0.70	0.00	23.78	0.11	1.08	0.21	7.15	38.68	1.37	0.01	2.60	0.96	0.01	0.24	4.23	4.63	1.87	0.36	0.00	0.00	-25.55	2.74	3.67	54.48	108.91	902.15	580.84	1026.50	705.63	912.22	603.18	1020.89	610.46
19.686
19.719
19.753
19.786
19.819
19.853
19.886
19.919
19.953
19.986
20.019
20.053
20.086
20.120
20.153
20.186
20.220
20.253
20.286
20.320
20.353
20.387
20.420
20.453
20.487
20.520
20.553	0	0.02	0.00	0.00	0.03	24.04	0.02	0.06	0.57	0.00	51.92	84.81	60.24	98.02	0.01	0.23	0.57	0.00	13.71	0.11	0.19	0.02	0.00	0.00	0.01	0.00	5.73	0.09	9.81	0.00	0.00	72.93	57.37	0.00	0.00	0.00	-22.13	2.48	3.68	45.10	128.75	891.94	659.71	1070.27	843.49	919.43	692.80	1048.06	698.35
20.587	0	0.03	0.00	0.01	0.03	14.89	0.02	0.06	0.32	0.00	70.21	80.06	55.51	98.18	0.01	0.04	0.32	0.01	7.30	0.02	0.18	0.03	0.00	0.00	0.00	0.00	7.71	0.01	9.61	0.00	0.00	6.43	55.32	0.00	0.00	0.00	-13.63	-2.07	5.76	46.96	130.63	882.12	640.02	1077.32	844.95	919.31	675.05	1049.47	686.09
20.620	0	0.02	0.00	0.00	0.02	21.69	0.02	0.06	0.49	0.00	56.62	87.37	59.53	98.28	0.01	0.04	0.49	0.02	8.72	0.02	0.37	0.04	0.00	0.00	0.00	0.00	12.97	0.01	1.81	0.00	0.00	5.10	58.70	0.00	0.00	0.00	-11.88	1.76	5.84	49.10	133.48	882.75	620.34	1082.16	829.13	921.07	655.33	1053.68	670.53
20.653	0	0.02	0.00	0.00	0.02	18.62	0.02	0.06	0.31	0.00	62.76	85.28	57.98	98.12	0.01	0.04	0.31	0.01	7.53	0.02	0.29	0.03	0.00	0.00	0.00	0.00	14.40	0.01	0.49	0.00	0.00	28.31	57.60	0.00	0.00	0.00	-4.69	2.22	6.28	50.35	133.48	879.30	601.67	1082.33	817.02	919.70	640.93	1052.72	652.01
20.687	0	0.02	0.00	0.00	0.02	17.33	0.02	0.06	0.23	0.00	65.34	86.00	57.43	98.66	0.00	0.03	0.23	0.01	5.27	0.01	0.35	0.02	0.00	0.00	0.00	0.00	9.57	0.01	0.32	0.00	0.00	9.67	57.96	0.00	0.00	0.00	-1.09	-0.51	4.85	52.15	128.69	879.81	581.12	1083.81	799.59	921.31	622.63	1049.78	630.18
20.720	0	0.02	0.00	0.00	0.02	19.45	0.02	0.06	0.18	0.00	61.10	87.66	58.59	98.70	0.00	0.02	0.18	0.01	5.98	0.02	0.64	0.01	0.00	0.00	0.00	0.00	8.19	0.02	0.19	0.00	0.00	0.34	58.87	0.00	0.00	0.00	7.39	-0.36	6.70	54.21	128.67	876.70	562.16	1079.58	781.22	919.71	602.96	1047.69	616.26
20.754	0	0.02	0.00	0.00	0.02	21.56	0.02	0.06	0.34	0.00	56.87	88.63	59.58	98.78	0.01	0.01	0.11	0.01	7.13	0.02	0.82	0.00	0.00	0.00	0.00	0.00	6.62	0.34	0.22	0.00	0.00	0.02	59.44	0.00	0.00	0.00	6.79	-0.02	5.89	56.81	126.61	876.82	541.76	1078.55	759.82	919.31	583.09	1045.43	594.15
20.787	0	0.02	0.00	0.00	0.02	20.40	0.02	0.06	0.81	0.01	59.19	85.64	58.62	98.68	0.01	0.01	0.08	0.01	9.18	0.02	0.77	0.00	0.00	0.00	0.01	0.00	4.33	0.81	0.21	0.01	0.00	0.01	57.78	0.00	0.00	0.00	13.65	-0.44	4.09	59.17	120.92	877.93	523.01	1077.25	741.28	920.00	567.70	1040.77	573.67
20.820	0	0.02	0.00	0.00	0.02	26.73	0.02	0.06	6.07	0.02	48.27	86.30	60.13	98.62	0.02	0.00	0.05	0.01	14.74	0.02	1.00	0.00	0.00	0.00	0.02	0.00	3.37	6.07	0.13	0.02	0.00	0.00	58.12	0.00	0.00	0.00	13.25	0.67	5.04	61.51	116.99	877.00	508.68	1074.32	724.50	920.84	552.73	1037.66	558.99
20.854	0	0.03	0.00	0.00	0.02	30.36	0.02	0.06	40.43	0.04	44.64	83.87	53.91	98.07	0.05	0.00	0.04	0.01	20.24	0.03	0.97	0.00	0.00	0.00	0.11	0.00	2.53	40.43	0.12	0.04	0.00	0.00	56.92	0.00	0.00	0.00	16.82	2.37	6.37	65.37	117.80	870.50	492.23	1064.78	704.41	913.70	536.76	1031.29	543.75
20.887	0	0.06	0.00	0.00	0.02	21.41	0.03	0.06	53.51	0.03	57.17	75.02	43.50	98.57	0.10	0.00	0.03	0.01	18.67	0.04	1.63	0.00	0.00	0.01	0.55	0.00	1.09	67.56	0.08	0.05	0.00	0.00	53.51	0.00	0.00	0.00	21.14	-0.83	4.71	65.66	125.10	871.75	480.78	1064.72	691.49	909.20	528.27	1034.25	531.97
20.920	0	0.07	0.00	0.01	0.02	11.72	0.03	0.06	50.11	0.03	76.56	63.49	35.31	98.60	0.19	0.00	0.03	0.01	12.68	0.05	1.52	0.00	0.00	0.01	1.51	0.00	0.63	76.45	0.07	0.06	0.00	0.00	50.11	0.00	0.00	0.00	19.49	-0.73	4.67	70.97	119.74	873.27	472.40	1064.67	681.63	912.43	518.93	1032.13	522.24
20.954	0	0.07	0.01	0.01	0.03	4.20	0.04	0.06	41.92	0.03	91.60	31.80	29.07	98.72	0.63	0.00	0.03	0.01	9.26	0.11	3.04	0.03	0.00	0.01	5.76	0.00	0.44	50.34	0.09	0.09	0.00	0.00	41.92	0.00	0.00	0.00	10.90	-0.28	5.06	75.45	108.86	874.26	471.93	1061.15	676.02	916.70	512.97	1025.40	518.79
20.987	0	0.10	0.02	0.02	0.04	1.53	0.08	0.06	33.38	0.04	96.93	10.57	14.49	97.89	1.97	0.00	0.04	0.02	7.85	0.19	3.88	0.26	0.00	0.03	26.32	0.00	0.30	49.99	0.08	0.10	0.01	0.00	33.38	0.00	0.00	0.00	19.70	2.82	6.00	74.77	108.31	874.42	465.30	1056.99	665.30	915.76	509.18	1023.99	513.29
21.020	0	0.19	0.02	0.08	0.05	1.15	0.18	0.06	30.41	0.05	97.70	15.78	1.37	96.73	3.27	0.00	0.05	0.03	8.56	0.22	2.14	0.28	0.00	0.05	63.03	0.00	0.30	63.93	0.06	0.11	0.01	0.00	30.41	0.00	0.00	0.00	18.19	5.07	7.12	76.34	108.43	876.73	462.78	1055.99	657.09	917.34	506.71	1025.73	509.80
21.054	0	0.41	0.04	0.19	0.06	0.47	0.32	0.06	22.55	0.08	99.07	53.61	0.00	98.60	2.53	0.00	0.04	0.04	7.98	0.17	2.28	0.19	0.00	0.08	82.79	0.00	0.42	87.15	0.02	0.13	0.01	0.00	22.55	0.00	0.00	0.00	19.46	0.72	5.94	75.98	108.13	878.82	463.86	1053.04	654.24	916.00	505.19	1024.00	510.35
21.087	0	0.58	0.05	0.27	0.08	0.33	0.46	0.06	18.70	0.10	98.84	73.34	-3.82	96.46	3.64	0.00	0.05	0.04	9.60	0.40	1.09	0.07	0.00	0.10	90.96	0.00	0.32	96.32	0.02	0.13	0.02	0.00	18.70	0.00	0.00	0.00	11.78	5.48	5.75	74.61	103.58	879.72	463.76	1050.85	649.45	917.39	502.59	1020.87	507.33
21.121	0	0.66	0.06	0.36	0.08	0.27	0.57	0.06	14.61	0.42	98.67	77.46	-7.07	97.50	2.76	0.00	0.04	0.04	13.82	0.65	1.83	0.04	0.00	0.42	94.88	0.00	0.27	93.46	0.01	0.39	0.06	0.00	14.61	0.00	0.00	0.00	16.14	3.68	6.19	74.37	102.12	881.96	464.24	1048.20	645.76	918.22	501.84	1020.12	508.50
21.154	0	0.75	0.08	0.42	0.09	0.19	0.66	0.06	13.82	0.95	98.50	79.75	-10.58	98.25	2.28	0.00	0.04	0.04	13.82	0.65	1.19	0.04	0.00	0.95	96.57	0.00	0.31	93.09	0.01	0.70	0.16	0.00	11.61	0.00	0.00	0.00	16.86	1.87	4.71	76.09	102.28	883.39	467.31	1042.66	641.50	914.90	503.04	1016.93	510.14
21.187	0	0.69	0.08	0.44	0.10	0.24	0.77	0.06	18.66	0.71	98.47	87.54	-7.37	91.87	2.91	0.00	0.04	0.06	18.66	0.69	0.71	0.06	0.00	1.03	98.93	0.00	0.28	84.68	0.01	0.67	0.18	0.00	11.23	0.00	0.00	0.00	0.47	9.87	5.41	75.44	98.58	883.23	467.77	1039.08	633.43	915.39	502.21	1013.94	504.98
21.221	0	0.72	0.11	0.50	0.11	0.12	0.94	0.07	13.80	0.42	98.12	83.12	-13.26	94.10	2.73	0.00	0.04	0.06	13.80	0.42	0.38	0.04	0.00	3.49	99.36	0.01	0.25	79.77	0.01	1.30	0.54	0.00	7.71	0.00	0.00	0.00	2.87	8.15	3.15	75.73	93.90	884.22	468.66	1034.70	630.53	914.16	502.01	1008.04	503.94
21.254	0	0.62	0.11	0.49	0.11	0.10	0.90	0.07	9.47	0.45	98.20	77.65	-12.81	94.76	2.68	0.00	0.05	0.04	9.47	0.45	0.19	0.02	0.00	3.58	99.36	0.01	0.25	69.75	0.01	1.20	0.53	0.00	7.78	0.00	0.00	0.00	0.41	7.52	4.50	75.93	99.54	884.21	468.65	1031.97	625.27	911.12	501.41	1010.62	504.15
21.287	0	0.45	0.11	0.49	0.11	0.10	1.04	0.07	10.60	0.52	97.92	78.60	-8.75	95.05	3.48	0.01	0.06	0.03	10.60	0.52	0.22	0.02	0.00	5.13	98.92	0.02	0.14	48.06	0.01	1.20	0.77	0.01	7.08	0.00	0.00	0.00	9.22	7.23	3.99	75.72	98.73	885.04	466.86	1031.40	622.75	911.21	503.03	1009.94	502.25
21.321	0	0.46	0.13	0.48	0.14	0.09	1.43	0.08	12.19	0.97	97.14	80.49	-11.62	91.47	7.91	0.03	0.10	0.02	12.19	0.97	0.41	0.03	0.00	6.19	98.78	0.03	0.10	49.61	0.01	0.97	2.22	0.01	5.52	0.00	0.00	0.00	14.17	10.14	3.52	75.89	101.98	886.22	465.61	1031.57	620.82	910.03	502.92	1012.01	501.78
21.354	0	0.51	0.13	0.50	0.13	0.09	1.43	0.08	12.77	0.75	97.13	80.89	-13.21	92.08	6.83	0.06	0.11	0.02	12.77	0.74	0.75	0.08	0.00	7.14	98.53	0.03	0.09	55.93	0.02	1.05	2.01	0.01	5.33	0.00	0.00	0.00	15.11	9.73	1.80	75.81	96.94	890.63	465.74	1032.28	618.90	913.70	501.49	1010.63	500.48
21.388	0	0.73	0.14	0.49	0.15	0.06	1.33	0.08	8.42	0.82	97.34	73.75	-22.32	84.78	8.42	0.10	0.20	0.02	6.80	0.46	0.82	0.17	0.00	5.05	97.77	0.04	0.09	80.44	0.02	1.22	3.00	0.02	4.29	0.00	0.00	0.00	11.29	13.41	5.56	75.30	94.63	887.13	464.06	1029.08	614.42	914.39	500.30	1009.01	499.18
21.421	0	0.65	0.15	0.46	0.16	0.05	1.52	0.09	9.99	0.46	96.96	74.30	-22.87	92.39	9.99	0.14	0.25	0.01	4.53	0.34	0.46	0.11	0.00	6.66	96.55	0.06	0.08	73.70	0.03	1.30	3.52	0.02	3.80	0.00	0.00	0.00	9.48	9.52	4.09	75.54	95.88	888.28	465.37	1026.55	612.96	911.90	498.35	1007.76	500.02
21.454	0	0.51	0.15	0.42	0.16	0.04	1.42	0.09	10.15	0.29	97.16	70.30	-20.02	89.36	10.15	0.13	0.27	0.01	2.23	0.29	0.28	0.09	0.00	6.39	93.91	0.04	0.07	58.74	0.03	1.48	2.96	0.01	3.58	0.00	0.00	0.00	11.38	11.36	4.26	75.53	93.07	890.15	465.40	1026.18	611.35	914.16	497.65	1007.19	500.12
21.488	0	0.46	0.14	0.40	0.16	0.05	1.29	0.09	10.38	0.27	97.42	70.41	-17.60	87.93	10.38	0.11	0.19	0.01	1.95	0.27	0.13	0.05	0.00	5.12	93.74	0.03	0.09	55.33	0.02	1.61	1.35	0.04	4.65	0.00	0.00	0.00	9.05	12.07	6.14	75.35	92.94	889.99	472.06	1026.96	615.88	915.93	507.11	1008.85	505.80
21.521	0	0.31	0.14	0.34	0.15	0.04	1.06	0.09	9.97	0.17	97.87	60.68	-10.45	86.31	9.97	0.13	0.17	0.01	1.32	0.16	0.06	0.04	0.00	3.63	88.76	0.03	0.07	30.29	0.03	1.96	1.17	0.02	4.56	0.00	0.00	0.00	-0.05	12.79	4.50	75.59	89.70	888.20	472.13	1022.94	614.00	913.35	503.67	1003.05	503.44
21.554	0	0.35	0.14	0.33	0.14	0.04	0.91	0.08	7.69	0.17	98.18	53.15	-11.00	84.32	7.69	0.08	0.17	0.01	1.31	0.13	0.06	0.05	0.00	3.17	87.21	0.03	0.10	37.54	0.03	1.97	1.21	0.01	4.63	0.00	0.00	0.00	11.06	13.59	1.91	75.31	92.46	888.96	469.87	1025.67	616.28	911.94	504.87	1004.36	501.93
21.588	0	0.39	0.12	0.30	0.13	0.05	0.78	0.08	6.33	0.16	98.45	45.59	-10.44	86.87	5.96	0.05	0.16	0.00	1.41	0.08	0.03	0.09	0.00	3.32	85.17	0.03	0.09	47.43	0.07	3.11	1.00	0.07	6.33	0.00	0.00	0.00	13.51	12.55	2.16	75.73	88.28	890.22	471.53	1023.20	615.01	913.52	505.06	1001.80	503.63
21.621	0	0.39	0.12	0.30	0.12	0.05	0.71	0.08	6.36	0.17	98.58	40.64	-9.67	90.09	4.31	0.04	0.17	0.00	1.37	0.06	0.02	0.18	0.00	3.31	84.31	0.03	0.12	46.67	0.06	3.17	1.08	0.22	6.36	0.00	0.00	0.00	15.73	10.96	2.36	76.07	88.58	891.11	471.11	1024.28	615.02	914.46	505.23	1003.03	503.65
21.654	0	0.55	0.13	0.32	0.12	0.05	0.71	0.07	5.62	0.19	98.59	41.49	-15.20	96.41	3.95	0.03	0.19	0.00	1.16	0.04	0.02	0.16	0.00	2.84	85.11	0.02	0.11	66.87	0.04	2.73	1.01	0.24	5.62	0.00	0.00	0.00	15.52	5.54	3.79	76.30	93.48	890.29	472.14	1022.45	613.88	911.68	505.19	1005.16	506.01
21.688	0	0.57	0.13	0.32	0.12	0.05	0.69	0.07	5.44	0.20	98.62	40.50	-15.74	91.91	3.80	0.03	0.20	0.00	0.87	0.04	0.02	0.13	0.00	2.59	84.75	0.02	0.12	68.63	0.05	3.13	0.94	0.03	5.44	0.00	0.00	0.00	15.10	9.85	4.08	75.99	93.32	888.82	472.62	1023.36	615.64	911.80	508.45	1005.08	505.75
21.721	0	0.67	0.13	0.39	0.12	0.04	0.74	0.07	4.94	0.19	98.52	48.44	-18.88	87.69	2.88	0.02	0.19	0.00	0.63	0.03	0.02	0.09	0.00	2.70	89.68	0.02	0.15	75.13	0.04	2.75	1.11	0.02	4.94	0.00	0.00	0.00	16.97	12.18	3.43	75.98	88.30	890.22	473.33	1023.28	617.18	914.42	507.15	1002.73	506.87
21.755	0	0.76	0.13	0.38	0.12	0.04	0.70	0.07	4.82	0.17	98.48	44.29	-20.37	90.29	2.19	0.02	0.17	0.00	0.64	0.03	0.04	0.08	0.00	2.61	88.29	0.01	0.13	83.28	0.03	3.73	1.40	0.01	4.82	0.00	0.00	0.00	17.07	10.85	4.47	75.73	91.47	889.50	472.60	1025.08	618.02	914.16	507.75	1005.63	507.01
21.788	0	0.73	0.14	0.41	0.12	0.04	0.72	0.07	4.25	0.16	98.54	46.77	-19.98	90.82	1.74	0.02	0.16	0.00	0.78	0.03	0.05	0.06	0.00	2.53	89.98	0.01	0.15	77.88	0.02	3.48	1.51	0.03	4.25	0.00	0.00	0.00	12.57	10.54	5.26	75.09	91.54	888.73	472.15	1025.43	618.17	914.49	505.77	1006.02	506.88
21.821	0	0.73	0.14	0.43	0.12	0.04	0.74	0.07	4.08	0.15	98.52	49.99	-20.20	93.55	1.81	0.03	0.15	0.00	0.89	0.02	0.07	0.05	0.00	2.49	91.52	0.01	0.13	76.66	0.02	3.02	1.84	0.01	4.08	0.00	0.00	0.00	15.42	8.63	4.67	75.41	94.03	888.37	471.86	1024.43	618.22	912.18	504.79	1006.17	507.59
21.855	0	0.66	0.15	0.43	0.12	0.04	0.71	0.07	3.48	0.12	98.58	48.24	-18.52	92.41	1.60	0.04	0.12	0.00	0.99	0.01	0.09	0.03	0.00	1.76	90.85	0.01	0.14	68.57	0.01	2.57	2.14	0.01	3.48	0.00	0.00	0.00	16.25	9.50	7.13	75.30	94.83	887.94	470.72	1026.65	617.99	914.55	505.76	1009.35	507.82
21.888	0	0.62	0.15	0.42	0.12	0.04	0.71	0.07	3.46	0.12	98.59	46.52	-17.75	95.03	1.64	0.06	0.12	0.00	0.95	0.01	0.08	0.02	0.00	1.86	89.96	0.01	0.13	65.73	0.01	2.44	2.28	0.01	3.46	0.00	0.00	0.00	18.35	7.25	5.87	75.72	98.66	884.92	469.69	1027.46	622.12	910.67	505.97	1009.32	507.65
21.921	0	0.74	0.15	0.46	0.12	0.04	0.74	0.06	2.96	0.10	98.53	49.71	-20.72	96.62	1.21	0.09	0.10	0.01	0.92	0.01	0.09	0.03	0.00	2.09	91.98	0.01	0.11	74.20	0.01	2.14	2.71	0.00	2.96	0.00	0.00	0.00	21.00	5.23	7.52	75.77	92.37	885.54	470.14	1028.63	624.41	915.63	506.09	1007.95	509.14
21.955	0	0.76	0.15	0.48	0.12	0.04	0.75	0.06	3.15	0.14	98.48	52.23	-21.06	94.74	0.96	0.08	0.10	0.01	1.20	0.01	0.14	0.05	0.00	2.30	93.25	0.03	0.13	75.79	0.01	1.84	3.56	0.02	3.15	0.00	0.00	0.00	22.33	7.55	4.97	75.99	98.30	886.46	471.47	1031.40	627.46	912.88	510.44	1011.18	509.37
21.988	0	0.81	0.15	0.47	0.12	0.04	0.76	0.06	2.99	0.18	98.38	51.58	-21.94	91.11	0.96	0.13	0.09	0.02	1.68	0.01	0.18	0.08	0.00	2.56	92.44	0.03	0.13	80.17	0.01	1.81	4.02	0.00	2.99	0.00	0.00	0.00	11.15	10.36	5.74	75.54	93.52	888.80	472.71	1031.47	625.81	916.99	506.00	1010.44	509.54
22.021	0	0.84	0.16	0.48	0.12	0.04	0.78	0.06	2.88	0.24	98.31	52.29	-22.75	88.48	0.79	0.14	0.10	0.02	1.81	0.01	0.24	0.12	0.00	3.05	92.67	0.02	0.15	82.44	0.01	1.59	4.87	0.00	2.88	0.00	0.00	0.00	9.99	11.81	5.92	75.35	91.17	888.43	474.18	1031.24	626.94	917.93	508.18	1009.08	510.10
22.055	0	0.81	0.16	0.50	0.12	0.04	0.82	0.06	2.80	0.33	98.36	55.42	-22.25	88.07	0.51	0.15	0.08	0.03	2.46	0.01	0.33	0.13	0.00	3.83	93.58	0.02	0.18	79.22	0.01	1.29	6.39	0.00	2.80	0.00	0.00	0.00	9.68	12.00	5.09	75.35	96.30	891.01	474.34	1032.73	625.49	916.98	507.95	1013.26	510.39
22.088	0	0.86	0.16	0.54	0.12	0.04	0.90	0.06	2.68	0.35	98.20	59.49	-23.52	82.76	0.46	0.13	0.08	0.03	2.67	0.02	0.35	0.13	0.00	4.92	95.44	0.02	0.17	81.12	0.01	1.18	6.64	0.01	2.68	0.00	0.00	0.00	9.19	14.16	4.22	75.21	88.56	892.66	476.62	1031.20	625.05	920.09	510.22	1008.65	510.16
22.122	0	0.84	0.16	0.55	0.12	0.04	0.95	0.06	3.64	0.46	98.11	62.26	-23.13	83.24	0.50	0.11	0.08	0.05	3.64	0.02	0.46	0.12	0.00	5.45	95.93	0.02	0.18	79.12	0.01	0.94	8.48	0.00	2.54	0.00	0.00	0.00	8.99	13.99	4.23	75.19	88.94	892.98	479.71	1028.98	625.27	918.96	512.38	1007.90	513.03
22.155	0	0.66	0.15	0.54	0.12	0.05	1.08	0.06	5.82	0.35	97.85	67.47	-18.72	90.33	0.72	0.09	0.08	0.07	5.82	0.05	0.35	0.09	0.00	7.34	96.59	0.02	0.19	63.76	0.01	0.91	9.06	0.00	3.14	0.00	0.00	0.00	10.95	10.83	4.13	75.51	98.05	891.93	478.43	1029.44	625.00	914.21	511.58	1012.24	513.54
22.188	0	0.48	0.15	0.53	0.12	0.05	1.13	0.06	6.74	0.32	97.75	68.52	-13.68	92.09	1.11	0.06	0.09	0.06	6.74	0.08	0.32	0.08	0.00	7.93	96.27	0.02	0.22	43.65	0.01	0.96	9.03	0.00	3.34	0.00	0.00	0.00	6.20	9.73	5.39	75.20	97.97	889.45	480.51	1028.42	626.88	913.43	513.70	1011.38	515.38
22.222	0	0.44	0.15	0.55	0.12	0.06	1.41	0.06	7.80	0.24	97.18	72.47	-13.06	96.01	1.34	0.08	0.11	0.10	7.80	0.09	0.24	0.05	0.00	11.43	97.58	0.03	0.19	37.26	0.01	0.90	10.85	0.00	3.51	0.00	0.00	0.00	16.94	6.10	6.14	76.01	99.38	886.62	481.06	1025.48	628.42	910.38	516.30	1009.74	518.29
22.255	0	0.46	0.15	0.56	0.12	0.06	1.65	0.06	8.35	0.26	96.70	74.58	-14.65	97.83	2.10	0.06	0.14	0.13	8.35	0.13	0.26	0.08	0.00	13.23	98.38	0.03	0.17	39.69	0.01	0.81	12.08	0.00	3.26	0.00	0.00	0.00	12.93	2.95	7.31	76.14	96.01	885.56	487.75	1024.89	635.87	911.96	520.42	1007.84	525.40
22.288	0	0.51	0.16	0.58	0.13	0.04	2.18	0.07	5.27	0.30	95.65	70.86	-20.14	97.89	3.49	0.07	0.15	0.26	5.27	0.18	0.30	0.12	0.00	17.24	99.12	0.03	0.16	45.73	0.01	0.70	18.09	0.00	2.57	0.00	0.00	0.00	21.07	2.80	5.04	74.66	97.84	885.89	488.40	1026.05	638.97	910.09	524.99	1007.93	525.54
22.322	0	0.79	0.17	0.59	0.14	0.04	3.03	0.07	4.11	0.28	93.93	69.13	-30.07	96.08	3.70	0.03	0.19	0.42	4.11	0.13	0.28	0.13	0.00	23.17	99.26	0.04	0.33	74.30	0.00	0.68	27.14	0.00	1.95	0.00	0.00	0.00	21.23	6.00	6.25	76.72	98.17	888.60	492.54	1029.31	643.09	913.91	529.10	1012.07	530.76
22.355
22.389
22.422
22.455
22.489
22.522
22.555	0	0.16	0.15	0.09	0.18	1.80	2.33	0.06	42.63	1.35	95.34	81.04	7.60	98.60	0.15	0.00	0.40	0.01	68.78	0.02	1.35	0.00	0.00	29.81	42.63	0.01	38.02	1.94	0.00	0.27	19.59	29.02	3.89	0.00	0.00	0.00	-1.39	0.74	3.66	55.17	113.33	876.94	575.01	1046.08	755.28	907.20	609.79	1020.36	616.05
22.589	0	0.10	0.11	0.02	0.16	3.26	0.69	0.06	23.38	1.63	93.48	52.63	24.00	98.72	0.04	0.00	0.67	0.00	71.27	0.05	1.63	0.00	28.20	23.38	0.48	0.00	36.42	1.18	0.00	0.12	5.11	10.36	8.10	0.00	0.00	0.00	-8.93	0.27	1.94	53.63	121.38	877.99	588.35	1048.35	767.17	903.32	623.66	1024.65	627.25
22.622	0	0.08	0.07	0.02	0.16	6.00	0.40	0.06	16.54	1.60	88.00	39.16	32.45	98.68	0.02	0.00	0.51	0.00	71.31	0.05	1.60	0.01	18.37	16.54	0.32	0.00	53.46	0.84	0.01	0.06	1.49	62.08	13.80	0.00	0.00	0.00	-13.77	0.43	1.06	52.21	125.31	876.54	603.94	1049.62	784.01	900.43	639.68	1025.72	641.99
22.655	0	0.06	0.03	0.01	0.14	16.70	0.24	0.06	12.88	1.71	66.60	36.19	44.18	98.03	0.02	0.00	0.45	0.00	73.40	0.07	1.71	0.04	6.40	12.88	0.33	0.00	66.66	1.00	0.01	0.03	0.61	40.96	22.99	0.00	0.00	0.00	-18.92	2.46	0.12	51.72	125.56	877.71	616.91	1055.01	800.82	902.71	653.51	1028.27	652.73
22.689	0	0.04	0.02	0.01	0.10	31.59	0.11	0.06	4.45	1.47	43.41	16.60	55.63	98.21	0.02	0.01	0.38	0.00	68.79	0.09	1.47	1.01	0.00	4.45	0.12	0.00	61.28	0.33	0.03	0.02	0.16	9.98	32.80	0.00	0.00	0.00	-20.87	1.99	1.92	51.00	125.69	877.43	628.71	1058.01	815.85	905.76	663.13	1031.40	666.75
22.722	0	0.04	0.01	0.01	0.08	25.78	0.08	0.06	2.73	1.17	49.22	15.38	54.97	97.49	0.01	0.01	0.34	0.00	57.35	0.09	1.17	9.34	0.00	2.73	0.08	0.00	55.99	0.14	0.06	0.02	0.12	8.31	36.06	0.00	0.00	0.00	-21.22	3.70	3.01	49.16	131.99	879.13	647.73	1060.60	834.77	906.02	680.99	1037.81	688.23
22.756	0	0.05	0.00	0.07	0.04	29.81	0.03	0.06	0.67	0.67	45.19	76.46	61.32	96.64	0.01	0.01	0.27	0.00	25.55	0.08	0.92	55.03	0.00	0.67	0.08	0.00	42.95	0.02	0.43	0.01	0.02	53.27	54.00	0.00	0.00	0.00	-24.10	5.21	2.29	46.70	131.71	881.93	669.76	1062.64	854.96	907.86	702.71	1039.41	709.17
22.789	0	0.02	0.00	0.01	0.02	68.88	0.02	0.06	0.41	0.21	6.12	97.92	77.52	97.99	0.01	0.01	0.41	0.00	21.87	0.07	0.81	29.99	0.00	0.21	0.08	0.00	37.80	0.02	2.12	0.00	0.01	62.99	70.64	0.00	0.00	0.00	-25.86	2.56	1.33	45.14	134.02	885.83	688.46	1062.72	868.94	907.59	722.32	1041.59	724.76
22.822	0	0.02	0.00	0.00	0.02	40.82	0.02	0.06	0.65	0.14	34.18	94.86	67.27	98.64	0.02	0.03	0.65	0.01	12.79	0.06	1.11	5.29	0.00	0.14	0.07	0.00	26.01	0.02	3.23	0.00	0.01	83.11	64.81	0.00	0.00	0.00	-24.31	0.57	3.08	43.70	137.10	886.63	702.47	1060.32	879.24	907.16	734.04	1044.05	741.48
22.856	0	0.01	0.00	0.00	0.02	65.86	0.01	0.06	0.92	0.06	9.14	99.06	76.93	98.70	0.02	0.08	0.92	0.01	9.58	0.09	1.91	2.89	0.00	0.06	0.06	0.00	12.08	0.01	13.10	0.00	0.00	78.10	75.65	0.00	0.00	0.00	-17.22	-0.36	2.02	42.92	134.02	888.58	704.84	1063.13	884.44	909.87	739.25	1043.79	744.49
22.889	0	0.02	0.00	0.00	0.02	53.46	0.01	0.06	1.39	0.06	21.54	97.85	71.23	98.46	0.02	0.15	1.39	0.01	10.73	0.14	2.87	1.84	0.00	0.06	0.05	0.00	5.03	0.01	12.79	0.00	0.01	31.15	70.42	0.00	0.00	0.00	-17.61	1.21	2.41	42.90	135.67	888.08	704.28	1064.16	884.38	909.87	737.41	1045.21	746.84
22.922	0	0.02	0.00	0.01	0.02	35.19	0.02	0.06	1.81	0.07	39.81	94.44	63.15	98.43	0.02	0.24	1.81	0.01	9.58	0.18	4.94	2.00	0.00	0.07	0.05	0.00	1.86	0.01	13.61	0.01	0.01	46.75	64.29	0.00	0.00	0.00	-20.59	1.32	3.64	42.57	136.84	888.06	706.38	1064.97	887.46	911.00	738.27	1047.48	748.18
22.956	0	0.03	0.00	0.01	0.02	22.89	0.02	0.06	2.72	0.07	54.21	87.36	56.26	98.64	0.02	0.22	2.72	0.00	9.97	0.28	6.42	3.24	0.00	0.07	0.10	0.00	0.86	0.01	12.90	0.01	0.01	23.46	58.69	0.00	0.00	0.00	-20.71	0.58	3.05	42.15	136.92	887.13	706.89	1065.64	889.31	910.18	739.35	1046.77	748.94
22.989	0	0.03	0.00	0.01	0.03	13.77	0.02	0.06	3.42	0.07	72.45	73.82	49.52	98.40	0.02	0.37	3.42	0.00	10.02	0.36	7.50	3.10	0.00	0.07	0.18	0.00	0.38	0.01	9.88	0.01	0.01	5.82	53.12	0.00	0.00	0.00	-24.49	-1.40	3.36	41.72	129.94	882.75	706.98	1062.39	891.32	909.96	738.70	1039.69	746.22
23.022	0	0.03	0.00	0.01	0.03	10.92	0.03	0.06	4.15	0.06	78.15	65.68	46.46	98.36	0.01	0.48	4.15	0.00	10.11	0.56	7.85	3.25	0.00	0.06	0.24	0.00	0.25	0.02	7.94	0.01	0.02	14.51	50.71	0.00	0.00	0.00	-22.28	1.54	3.94	42.23	141.62	881.11	705.06	1065.31	893.48	905.65	739.14	1047.08	746.47
23.056	0	0.05	0.01	0.01	0.04	3.04	0.04	0.06	5.72	0.04	93.92	23.47	32.91	97.55	0.01	0.35	5.72	0.00	8.50	0.68	7.77	1.93	0.00	0.04	0.31	0.00	0.16	0.01	7.75	0.01	0.03	28.07	39.31	0.00	0.00	0.00	-25.80	3.58	3.65	42.31	146.23	881.21	706.36	1062.64	890.04	901.98	738.01	1047.83	748.50
23.089	0	0.05	0.01	0.01	0.05	2.11	0.05	0.06	6.58	0.03	95.77	16.74	29.34	97.97	0.01	0.33	6.58	0.00	7.08	0.99	7.09	1.32	0.00	0.03	0.36	0.00	0.14	0.01	6.52	0.00	0.04	16.58	36.69	0.00	0.00	0.00	-26.54	2.61	4.43	42.71	152.43	881.26	706.72	1062.47	888.65	899.84	738.83	1051.90	749.40
23.123	0	0.10	0.04	0.02	0.08	0.45	0.09	0.06	11.31	0.02	99.11	2.59	13.54	97.84	0.01	0.25	11.31	0.00	4.17	0.83	4.07	0.28	0.00	0.02	0.45	0.01	0.20	0.01	7.43	0.00	0.16	20.71	24.10	0.00	0.00	0.00	-27.33	2.94	4.69	42.70	151.91	880.40	705.30	1063.55	888.87	900.49	737.90	1052.07	747.97
23.156	0	0.15	0.08	0.02	0.12	0.24	0.15	0.06	17.08	0.01	99.52	1.03	4.28	97.85	0.01	0.24	17.08	0.00	4.97	0.85	4.41	0.32	0.00	0.01	0.56	0.01	0.20	0.01	6.97	0.00	0.24	19.98	18.08	0.00	0.00	0.00	-26.87	2.91	4.49	42.67	152.57	880.88	706.19	1062.65	889.12	899.81	737.17	1051.89	749.44
23.189	0	0.14	0.07	0.02	0.11	0.29	0.14	0.06	16.42	0.01	99.41	1.23	6.57	98.44	0.01	0.23	16.42	0.00	6.32	0.78	4.27	0.58	0.00	0.01	0.37	0.01	0.20	0.00	6.13	0.00	0.25	2.09	19.27	0.00	0.00	0.00	-25.83	1.28	5.21	42.05	148.15	879.79	703.35	1066.81	891.62	904.11	737.55	1052.00	746.27
23.223	0	0.26	0.15	0.03	0.18	0.19	0.33	0.06	13.67	0.01	99.35	0.93	0.00	98.67	0.01	0.24	31.22	0.00	9.10	0.69	5.82	1.56	0.00	0.01	0.34	0.02	0.23	0.00	3.45	0.00	0.48	10.52	13.67	0.00	0.00	0.00	-28.91	0.46	6.20	42.35	146.73	878.38	697.91	1073.03	893.14	908.26	732.81	1054.76	741.18
23.256	0	0.30	0.16	0.04	0.18	0.29	0.38	0.06	14.43	0.02	99.24	1.26	0.00	98.06	0.00	0.17	35.72	0.00	15.52	0.96	10.87	6.18	0.00	0.02	0.28	0.01	0.31	0.00	3.21	0.00	0.39	38.31	14.43	0.00	0.00	0.00	-24.92	2.39	4.87	42.24	143.46	879.61	692.37	1075.79	893.20	910.38	726.61	1053.53	736.06
23.289	0	0.44	0.18	0.07	0.21	0.51	0.57	0.06	15.44	0.02	98.87	2.31	0.00	97.20	0.00	0.14	43.88	0.00	23.64	1.11	12.10	16.19	0.00	0.02	0.27	0.01	0.42	0.00	2.86	0.00	0.41	56.86	15.44	0.00	0.00	0.00	-27.29	4.26	4.41	43.22	150.02	878.73	686.49	1079.16	890.32	908.02	721.91	1057.81	730.11
23.323	0	0.58	0.23	0.07	0.26	0.53	0.81	0.06	14.05	0.03	98.39	3.39	0.00	98.41	0.00	0.12	50.02	0.00	26.90	1.32	12.05	18.53	0.00	0.03	0.24	0.01	0.39	0.01	1.64	0.00	0.37	79.16	14.05	0.00	0.00	0.00	-24.23	1.39	5.59	43.59	146.27	879.59	675.09	1082.55	882.02	913.16	712.32	1059.23	720.06
23.356	0	0.59	0.23	0.06	0.27	0.60	0.86	0.06	14.12	0.03	98.28	3.37	0.00	98.17	0.00	0.07	49.87	0.00	29.04	1.30	8.83	16.34	0.00	0.03	0.24	0.01	0.49	0.03	1.70	0.00	0.29	68.76	14.12	0.00	0.00	0.00	-23.86	2.10	5.32	45.17	149.79	879.28	660.95	1084.29	869.82	911.94	699.04	1061.55	706.44
23.390	0	0.55	0.24	0.03	0.30	0.24	0.83	0.06	13.59	0.03	98.35	3.31	0.00	98.19	0.00	0.05	50.10	0.00	13.53	1.27	3.71	5.20	0.00	0.03	0.18	0.00	0.66	0.05	1.25	0.00	0.22	45.79	13.59	0.00	0.00	0.00	-17.18	2.02	2.19	45.68	140.76	885.14	645.88	1090.34	859.78	918.65	685.53	1059.33	690.45
23.423	0	0.43	0.19	0.02	0.25	0.31	0.65	0.06	15.49	0.02	98.70	2.32	0.00	98.66	0.00	0.03	45.56	0.00	14.43	0.83	2.76	3.62	0.00	0.02	0.13	0.00	0.99	0.07	1.23	0.00	0.19	2.68	15.49	0.00	0.00	0.00	-21.02	-0.51	3.50	47.18	137.10	882.72	631.13	1090.95	847.32	920.98	668.03	1057.78	677.02
23.456	0	0.28	0.13	0.02	0.19	0.39	0.41	0.06	17.98	0.01	99.18	1.19	0.00	97.20	0.00	0.02	36.89	0.00	13.74	0.48	1.67	1.29	0.00	0.01	0.10	0.00	2.38	0.13	1.19	0.00	0.15	1.97	17.98	0.00	0.00	0.00	-13.76	4.27	7.57	49.27	139.21	877.87	609.03	1086.19	825.75	920.35	642.46	1057.75	664.81
23.490	0	0.15	0.06	0.01	0.12	0.51	0.20	0.06	22.81	0.01	98.99	2.12	8.56	98.24	0.00	0.02	24.76	0.00	8.93	0.24	0.70	0.19	0.00	0.01	0.05	0.00	3.63	0.17	0.95	0.00	0.08	9.56	22.81	0.00	0.00	0.00	-10.24	1.88	7.31	50.80	138.11	878.21	587.48	1088.11	808.62	921.24	624.10	1058.38	640.45
23.523	0	0.10	0.04	0.01	0.09	0.72	0.12	0.06	15.73	0.01	98.56	3.52	16.77	98.62	0.00	0.02	15.73	0.00	8.79	0.09	0.50	0.06	0.00	0.01	0.03	0.00	4.69	0.38	0.94	0.00	0.05	48.03	26.06	0.00	0.00	0.00	-0.68	-0.65	4.62	52.31	130.17	880.18	564.11	1089.13	788.32	923.22	606.79	1053.19	614.08
23.556	0	0.07	0.02	0.01	0.06	1.16	0.08	0.06	9.98	0.01	97.68	7.04	24.27	98.04	0.00	0.02	9.98	0.01	8.32	0.05	0.70	0.01	0.00	0.01	0.02	0.00	4.01	0.77	0.97	0.00	0.04	7.19	30.61	0.00	0.00	0.00	5.34	-2.44	5.55	54.13	130.93	877.37	544.22	1085.10	768.16	920.46	586.57	1050.93	597.58
23.590	0	0.05	0.01	0.01	0.04	2.24	0.05	0.06	4.64	0.01	95.52	17.12	33.39	98.33	0.00	0.01	4.64	0.01	7.82	0.03	0.84	0.01	0.00	0.01	0.02	0.00	3.82	0.97	1.03	0.00	0.01	0.49	36.85	0.00	0.00	0.00	10.64	-1.62	5.73	57.00	128.84	876.71	522.44	1081.25	744.70	919.34	565.85	1047.79	575.89
23.623	0	0.04	0.01	0.01	0.04	2.59	0.05	0.06	2.96	0.01	94.82	17.41	34.66	98.37	0.01	0.01	2.96	0.01	10.18	0.02	1.64	0.00	0.00	0.01	0.03	0.00	2.98	2.95	0.85	0.00	0.01	0.02	36.98	0.00	0.00	0.00	12.25	-1.49	4.63	59.23	123.52	876.74	504.61	1078.48	724.74	919.29	549.31	1042.64	555.95
23.656	0	0.04	0.01	0.01	0.04	2.80	0.04	0.06	3.88	0.02	94.40	20.30	36.09	98.49	0.02	0.01	1.80	0.02	9.28	0.01	1.27	0.00	0.00	0.01	0.04	0.00	1.90	3.88	0.70	0.01	0.01	0.00	38.16	0.00	0.00	0.00	13.12	1.12	4.10	62.62	118.34	875.40	490.50	1073.32	706.70	918.01	535.87	1036.28	539.91
23.690	0	0.04	0.01	0.01	0.03	5.13	0.04	0.06	7.33	0.05	89.74	32.51	41.40	96.42	0.05	0.01	0.79	0.02	12.58	0.02	1.40	0.00	0.00	0.03	0.11	0.00	1.04	7.33	0.61	0.01	0.00	0.00	42.12	0.00	0.00	0.00	15.06	5.53	5.85	65.07	119.44	870.22	477.30	1067.57	692.25	913.76	523.00	1033.08	528.47
23.723	0	0.05	0.01	0.01	0.03	4.14	0.04	0.06	23.06	0.08	91.72	28.03	35.84	98.50	0.08	0.01	0.52	0.02	11.20	0.02	2.14	0.00	0.00	0.06	0.44	0.00	0.27	23.06	0.48	0.01	0.00	0.00	40.80	0.00	0.00	0.00	21.87	1.07	4.13	65.20	126.94	871.08	468.40	1064.75	680.67	907.50	515.67	1034.36	520.21
23.757	0	0.08	0.01	0.01	0.03	6.56	0.03	0.06	42.94	0.12	86.88	35.44	28.93	97.65	0.12	0.01	0.13	0.02	15.58	0.03	4.79	0.02	0.00	0.06	1.90	0.00	0.15	69.25	0.38	0.03	0.00	0.00	42.94	0.00	0.00	0.00	13.21	3.37	4.01	69.94	119.74	869.74	462.56	1061.45	670.33	908.51	508.55	1028.24	509.96
23.790	0	0.08	0.01	0.01	0.03	3.59	0.04	0.06	38.11	0.08	92.83	20.18	26.01	97.91	0.37	0.00	0.08	0.03	13.87	0.06	4.52	0.03	0.00	0.06	6.07	0.00	0.12	51.76	0.29	0.04	0.01	0.00	38.11	0.00	0.00	0.00	13.45	2.76	4.41	74.25	117.53	870.44	457.22	1060.04	662.09	909.56	503.75	1027.09	503.72
23.823	0	0.12	0.02	0.03	0.05	0.86	0.08	0.06	28.21	0.12	98.29	6.60	8.13	98.50	1.05	0.00	0.09	0.04	7.60	0.08	5.00	0.16	0.00	0.12	25.67	0.00	0.08	52.75	0.23	0.05	0.01	0.00	28.21	0.00	0.00	0.00	16.26	1.08	5.18	74.66	112.68	869.37	453.11	1055.43	655.63	909.67	497.88	1022.32	500.37
23.857	0	0.28	0.03	0.12	0.06	0.51	0.22	0.06	24.01	0.23	98.98	29.91	0.00	89.71	2.77	0.00	0.04	0.06	6.78	0.11	4.60	0.27	0.00	0.23	67.09	0.00	0.10	75.96	0.10	0.07	0.03	0.00	24.01	0.00	0.00	0.00	19.79	11.17	6.15	75.26	107.45	868.18	449.52	1053.39	650.96	911.55	497.26	1019.00	496.58
23.890	0	0.47	0.05	0.37	0.07	0.30	0.42	0.06	18.78	0.51	99.06	59.22	-4.91	94.66	3.68	0.00	0.05	0.06	7.40	0.11	5.96	1.99	0.00	0.51	90.58	0.00	0.12	87.02	0.09	0.09	0.04	0.00	18.78	0.00	0.00	0.00	20.35	7.63	4.57	76.71	109.96	872.27	451.74	1050.76	645.80	909.67	498.22	1019.62	496.86
23.923	0	0.65	0.06	0.45	0.08	0.21	0.57	0.07	15.80	0.80	98.69	72.02	-11.97	97.52	4.27	0.00	0.04	0.07	7.27	0.25	4.38	1.26	0.00	0.80	97.57	0.00	0.18	97.82	0.04	0.13	0.07	0.00	15.80	0.00	0.00	0.00	15.96	3.65	4.29	75.69	106.17	874.21	451.94	1047.55	641.26	910.52	493.00	1016.65	496.02
23.957	0	0.83	0.09	0.50	0.10	0.13	0.86	0.07	10.73	2.50	98.28	79.49	-18.06	97.31	5.12	0.00	0.04	0.08	10.73	0.46	2.76	0.34	0.00	2.50	99.05	0.00	0.25	99.46	0.02	0.26	0.17	0.00	9.75	0.00	0.00	0.00	15.45	4.05	3.44	74.49	103.40	874.96	450.92	1044.95	636.69	910.22	491.58	1013.61	493.28
23.990	0	0.85	0.10	0.55	0.11	0.13	0.96	0.07	13.06	2.75	98.08	82.42	-19.15	96.89	6.15	0.00	0.04	0.08	13.06	0.82	3.83	0.32	0.00	2.75	99.51	0.00	0.41	99.05	0.01	0.32	0.20	0.00	8.60	0.00	0.00	0.00	18.27	4.81	5.69	74.02	104.64	875.34	448.22	1040.95	629.58	909.77	485.93	1014.16	493.14
24.023	0	0.91	0.12	0.54	0.12	0.09	1.17	0.07	10.07	2.23	97.66	78.93	-22.76	97.51	6.23	0.00	0.04	0.09	10.07	0.84	2.23	0.09	0.00	5.18	99.71	0.01	0.37	98.10	0.02	0.63	0.47	0.00	6.60	0.00	0.00	0.00	15.40	3.66	5.09	75.20	104.32	874.07	447.86	1039.16	626.75	907.77	487.52	1012.05	490.10
24.057	0	1.03	0.15	0.60	0.12	0.06	1.46	0.07	8.15	1.39	97.08	76.36	-27.34	97.51	2.89	0.00	0.04	0.09	8.15	0.45	1.39	0.07	0.00	10.42	99.77	0.02	0.29	96.15	0.01	1.45	1.35	0.00	3.57	0.00	0.00	0.00	18.75	3.65	4.77	76.17	100.81	875.63	449.44	1035.95	624.59	908.35	487.98	1009.10	491.41
24.090	0	0.98	0.15	0.60	0.12	0.05	1.20	0.06	6.00	0.95	97.59	72.95	-25.80	93.33	1.78	0.00	0.04	0.09	6.00	0.37	0.95	0.04	0.00	8.10	99.67	0.02	0.32	91.72	0.01	1.56	1.49	0.01	3.76	0.00	0.00	0.00	13.81	8.81	5.49	75.53	96.12	874.32	450.20	1033.33	622.16	909.22	488.83	1005.33	489.93
24.124	0	0.88	0.16	0.60	0.12	0.04	1.50	0.06	3.41	0.25	97.00	68.07	-26.71	95.44	0.91	0.00	0.07	0.06	3.41	0.25	0.20	0.00	0.00	12.41	99.34	0.02	0.22	79.41	0.01	1.17	4.00	0.00	2.31	0.00	0.00	0.00	15.58	6.80	4.41	76.03	100.61	874.33	450.78	1031.72	621.48	905.45	488.86	1006.04	490.88
24.157	0	0.89	0.17	0.59	0.12	0.04	1.37	0.06	2.98	0.18	97.26	65.54	-26.75	94.12	0.85	0.00	0.08	0.06	2.98	0.18	0.17	0.00	0.00	10.95	98.35	0.03	0.17	80.15	0.01	1.04	7.22	0.00	1.94	0.00	0.00	0.00	19.09	8.13	4.43	76.34	97.62	874.09	450.96	1029.58	619.63	905.71	491.06	1003.33	490.21
24.190	0	0.83	0.16	0.57	0.12	0.04	1.28	0.06	4.22	0.17	97.43	66.16	-24.52	95.42	0.86	0.01	0.09	0.05	4.22	0.12	0.17	0.00	0.00	9.87	97.45	0.02	0.13	76.49	0.01	0.99	7.24	0.01	2.17	0.00	0.00	0.00	16.91	6.82	4.77	75.95	97.02	875.42	450.31	1029.62	616.88	906.91	489.62	1003.93	488.90
24.224	0	0.83	0.17	0.55	0.12	0.04	1.12	0.06	5.80	0.18	97.75	65.85	-23.14	96.13	0.58	0.01	0.18	0.04	5.80	0.07	0.15	0.01	0.00	7.44	95.71	0.02	0.11	75.83	0.00	0.97	15.04	0.00	1.51	0.00	0.00	0.00	16.62	5.94	2.46	75.84	102.39	878.06	451.56	1029.30	614.93	903.69	490.47	1006.07	488.82
24.257	0	0.92	0.17	0.52	0.12	0.05	1.17	0.06	10.92	0.17	97.66	71.97	-22.24	87.51	0.58	0.03	0.17	0.04	10.92	0.04	0.12	0.01	0.00	7.99	94.14	0.01	0.11	84.46	0.01	1.01	13.69	0.00	1.81	0.00	0.00	0.00	20.34	12.26	4.30	75.74	97.59	880.64	452.99	1028.97	614.05	908.70	490.86	1006.29	491.78
24.290	0	0.95	0.17	0.51	0.13	0.08	1.37	0.06	16.98	0.23	97.25	80.39	-20.62	90.24	1.19	0.04	0.23	0.04	16.98	0.04	0.10	0.01	0.00	9.33	93.91	0.01	0.15	86.80	0.01	0.91	15.36	0.00	1.76	0.00	0.00	0.00	16.11	10.88	3.04	75.73	96.26	878.56	452.74	1025.02	611.11	905.33	489.94	1001.58	489.03
24.324	0	0.91	0.16	0.47	0.13	0.10	1.28	0.07	19.03	0.21	97.43	82.35	-18.41	91.34	2.98	0.06	0.21	0.05	19.03	0.04	0.10	0.01	0.00	7.03	93.47	0.00	0.19	88.84	0.00	0.95	10.29	0.00	2.85	0.00	0.00	0.00	20.68	10.22	6.27	75.83	96.73	878.58	453.79	1024.30	610.31	907.19	491.80	1003.92	492.57
24.357	0	0.93	0.15	0.46	0.14	0.10	1.47	0.07	19.16	0.20	97.06	83.99	-19.89	93.57	5.53	0.09	0.20	0.07	19.16	0.04	0.10	0.01	1.51	7.26	94.80	0.00	0.22	93.73	0.01	0.98	10.23	0.00	3.33	0.00	0.00	0.00	23.58	8.61	6.82	75.81	97.67	878.11	454.15	1024.05	610.84	906.77	493.15	1004.44	493.77
24.391	0	0.73	0.13	0.40	0.17	0.12	1.60	0.10	18.29	0.30	96.79	84.02	-18.04	95.37	13.81	0.17	0.20	0.10	18.29	0.06	0.30	0.04	3.54	3.07	95.70	0.00	0.21	90.11	0.01	1.23	9.86	0.01	5.22	0.00	0.00	0.00	20.50	6.87	5.92	75.86	98.19	878.89	455.99	1023.45	610.93	905.89	493.87	1004.08	494.28
24.424	0	0.54	0.11	0.33	0.23	0.12	2.37	0.16	24.04	0.34	95.25	90.19	-19.17	91.25	24.04	0.30	0.19	0.14	14.90	0.10	0.34	0.03	8.30	3.30	96.90	0.00	0.20	85.01	0.01	1.21	8.80	0.00	6.93	0.00	0.00	0.00	15.84	10.28	5.21	75.66	100.57	879.22	457.94	1023.80	611.48	904.66	495.83	1005.23	494.83
24.457	0	0.49	0.11	0.30	0.28	0.11	3.12	0.21	30.23	0.54	93.76	94.00	-21.70	95.40	30.23	0.26	0.22	0.17	12.66	0.11	0.54	0.03	13.81	3.74	97.36	0.00	0.19	84.60	0.01	1.02	9.11	0.00	7.10	0.00	0.00	0.00	20.36	6.84	4.27	75.88	99.21	879.64	460.08	1023.32	614.25	904.45	498.67	1003.64	496.87
24.491	0	0.37	0.09	0.26	0.27	0.13	3.04	0.22	32.59	0.49	93.93	94.70	-18.11	93.78	32.59	0.18	0.21	0.15	9.75	0.11	0.49	0.03	14.17	3.88	96.62	0.00	0.17	76.62	0.02	0.81	5.89	0.00	10.14	0.00	0.00	0.00	14.81	8.43	4.21	75.49	98.61	881.12	462.11	1025.42	615.75	906.53	500.24	1005.11	497.57
24.524	0	0.37	0.08	0.23	0.26	0.16	3.05	0.23	33.51	0.36	93.89	94.78	-17.38	94.91	33.51	0.16	0.21	0.15	9.90	0.09	0.36	0.02	10.22	4.48	95.90	0.00	0.13	81.64	0.02	0.69	4.15	0.00	11.89	0.00	0.00	0.00	13.43	7.37	4.19	75.40	97.38	881.34	461.97	1026.06	616.61	907.49	498.92	1004.86	497.62
24.557	0	0.42	0.08	0.25	0.22	0.17	2.53	0.19	28.44	0.31	94.94	92.36	-16.35	96.03	28.44	0.13	0.23	0.18	11.18	0.08	0.31	0.02	2.67	4.89	95.90	0.00	0.10	84.67	0.02	0.67	3.82	0.00	11.98	0.00	0.00	0.00	16.93	6.07	3.54	75.61	99.05	881.81	462.46	1026.52	618.10	906.64	499.75	1005.69	498.83
24.591	0	0.40	0.07	0.27	0.18	0.18	2.20	0.15	22.53	0.29	95.59	88.41	-13.37	96.24	22.53	0.09	0.29	0.13	10.27	0.08	0.22	0.03	0.00	7.87	96.09	0.00	0.07	76.15	0.02	0.54	3.19	0.00	12.99	0.00	0.00	0.00	17.10	5.79	3.63	75.68	98.20	882.52	463.71	1026.77	619.03	907.58	500.73	1005.78	500.08
24.624	0	0.38	0.07	0.27	0.15	0.17	1.70	0.12	17.87	0.25	96.60	81.96	-10.40	95.99	17.87	0.06	0.25	0.11	9.33	0.06	0.16	0.04	0.00	7.48	94.30	0.00	0.05	67.29	0.02	0.54	2.68	0.00	12.73	0.00	0.00	0.00	15.63	6.13	3.14	75.59	98.37	883.52	464.87	1027.51	619.74	908.01	501.72	1006.37	500.59
24.657	0	0.36	0.07	0.29	0.11	0.19	1.14	0.08	14.52	0.23	97.71	68.58	-5.41	95.18	9.48	0.05	0.23	0.14	8.23	0.04	0.12	0.04	0.00	8.62	93.57	0.00	0.06	59.87	0.02	0.54	2.69	0.00	14.52	0.00	0.00	0.00	12.96	7.08	3.36	75.51	99.61	883.69	466.47	1027.37	620.20	907.62	502.67	1007.22	501.94
24.691	0	0.34	0.06	0.27	0.09	0.23	1.02	0.07	16.40	0.19	97.96	61.14	-2.47	97.01	5.37	0.05	0.19	0.19	7.22	0.02	0.09	0.05	0.00	11.90	91.75	0.00	0.05	55.61	0.02	0.62	2.33	0.00	16.40	0.00	0.00	0.00	10.12	4.60	3.01	75.43	98.10	883.89	468.38	1027.76	622.71	908.32	503.13	1006.41	503.45
24.724	0	0.40	0.06	0.27	0.09	0.19	0.87	0.07	15.59	0.18	98.25	53.32	-4.57	97.01	3.09	0.06	0.18	0.21	5.91	0.01	0.07	0.04	0.00	11.57	89.08	0.00	0.04	63.60	0.02	0.59	2.27	0.00	15.59	0.00	0.00	0.00	8.72	4.60	2.17	75.26	98.77	884.28	470.17	1028.34	624.33	907.83	505.60	1006.60	504.18
24.758	0	0.50	0.06	0.29	0.08	0.17	0.80	0.06	14.84	0.16	98.40	55.78	-7.58	96.96	1.75	0.07	0.16	0.23	5.73	0.01	0.11	0.02	0.00	10.10	90.49	0.00	0.04	74.71	0.02	0.50	2.37	0.00	14.84	0.00	0.00	0.00	7.51	4.68	4.41	75.16	95.90	884.87	472.60	1028.77	626.41	911.43	506.19	1007.31	507.99
24.791	0	0.50	0.07	0.32	0.09	0.13	0.86	0.06	12.90	0.18	98.27	54.95	-9.68	96.65	1.57	0.07	0.18	0.19	4.58	0.01	0.08	0.03	0.00	10.50	91.23	0.00	0.04	70.71	0.02	0.54	2.38	0.00	12.90	0.00	0.00	0.00	7.44	5.20	7.04	75.15	95.21	883.36	473.85	1027.97	626.88	912.56	507.94	1007.74	510.45
24.824	0	0.51	0.08	0.34	0.09	0.14	0.94	0.06	12.07	0.18	98.13	60.95	-9.52	95.20	1.15	0.06	0.18	0.20	7.06	0.01	0.12	0.07	0.00	11.19	91.82	0.00	0.02	69.51	0.02	0.73	2.87	0.00	12.07	0.00	0.00	0.00	23.22	7.07	7.23	74.46	96.31	882.61	473.81	1027.52	629.07	911.64	512.60	1007.94	513.02
24.858	0	0.73	0.11	0.46	0.11	0.10	1.51	0.06	10.00	0.26	96.99	73.76	-18.35	98.50	1.33	0.04	0.26	0.22	10.00	0.02	0.19	0.15	0.00	15.03	96.19	0.00	0.03	79.82	0.01	0.58	3.86	0.00	7.38	0.00	0.00	0.00	21.78	-1.08	8.49	74.16	96.79	886.63	478.08	1032.94	634.35	916.95	515.83	1013.71	518.32
24.891	0	1.02	0.13	0.54	0.11	0.08	2.27	0.06	10.92	0.28	95.46	78.68	-26.57	96.14	1.13	0.02	0.28	0.27	10.92	0.02	0.21	0.21	0.00	20.69	98.66	0.00	0.08	96.30	0.00	0.48	4.61	0.00	5.31	0.00	0.00	0.00	25.20	5.92	8.39	76.05	95.20	889.00	480.97	1035.72	638.84	920.28	519.72	1015.46	521.89
24.924	0	1.11	0.14	0.60	0.12	0.08	3.82	0.06	14.17	0.65	92.35	83.59	-30.59	96.38	0.86	0.01	0.24	0.17	14.17	0.02	0.65	0.37	0.00	29.41	99.43	0.00	0.12	98.93	0.00	0.37	5.23	0.01	3.91	0.00	0.00	0.00	27.11	5.59	6.15	75.27	101.49	890.62	489.23	1040.16	651.28	918.74	529.16	1020.22	530.82
24.958	0	1.09	0.15	0.70	0.11	0.08	3.40	0.06	14.01	2.96	93.19	83.42	-31.73	97.75	0.37	0.00	0.20	0.07	14.01	0.07	2.96	0.58	0.00	27.85	99.43	0.00	0.15	97.91	0.00	0.58	5.00	0.08	3.11	0.00	0.00	0.00	20.13	3.14	7.53	75.08	103.37	891.52	496.76	1039.66	655.15	919.18	533.15	1022.42	538.48
24.991	0	0.95	0.15	0.78	0.10	0.08	2.61	0.06	14.98	6.15	94.79	83.28	-29.86	98.04	0.21	0.00	0.19	0.02	14.98	0.21	6.15	0.32	0.00	24.07	98.33	0.00	0.19	92.59	0.00	0.67	3.94	0.37	3.17	0.00	0.00	0.00	19.16	2.43	4.41	71.10	107.25	894.55	506.33	1039.50	661.62	916.22	542.84	1023.44	545.36
25.024	0	0.52	0.15	1.16	0.09	0.09	3.09	0.06	16.30	14.44	93.82	83.87	-27.84	97.25	0.24	0.00	0.18	0.01	16.30	0.29	14.44	0.58	0.00	29.98	97.55	0.00	0.22	61.99	0.00	0.60	3.64	0.05	3.23	0.00	0.00	0.00	10.61	4.18	4.83	64.88	106.95	899.77	519.73	1043.60	671.78	921.40	554.39	1028.31	557.19
25.058	0	0.25	0.16	0.82	0.10	0.08	4.20	0.06	14.88	10.77	91.60	75.79	-16.93	98.18	0.17	0.00	0.15	0.01	14.88	0.25	10.77	0.21	0.00	36.60	92.65	0.00	0.33	12.13	0.00	0.55	2.93	0.05	2.84	0.00	0.00	0.00	4.56	2.07	3.81	65.00	110.73	903.55	533.98	1043.60	681.80	920.66	564.46	1031.21	570.81
25.091	0	0.24	0.15	0.36	0.11	0.06	3.25	0.06	10.55	3.86	93.51	42.40	-11.10	98.57	0.13	0.00	0.13	0.00	10.55	0.17	3.86	0.06	0.00	35.29	78.97	0.00	0.53	10.07	0.00	0.53	2.09	1.69	3.33	0.00	0.00	0.00	-3.90	0.83	2.68	60.58	113.47	905.19	545.51	1044.27	689.50	919.54	574.42	1032.76	581.80
25.125	0	0.16	0.15	0.09	0.11	0.05	2.64	0.06	7.41	1.48	94.73	3.36	-3.94	98.44	0.07	0.00	0.15	0.00	7.41	0.14	1.48	0.04	0.00	44.11	40.97	0.00	0.60	1.23	0.00	0.43	2.19	2.52	3.16	0.00	0.00	0.00	-15.23	1.26	1.90	58.41	116.32	905.77	558.10	1044.11	697.88	917.70	585.13	1033.70	593.70
25.158	0	0.12	0.15	0.03	0.11	0.06	1.37	0.06	8.54	1.53	97.26	3.41	0.00	98.76	0.05	0.00	0.18	0.00	8.54	0.14	1.53	0.04	0.00	43.18	7.01	0.00	0.42	0.58	0.00	0.35	1.67	7.55	3.39	0.00	0.00	0.00	-16.78	-0.12	2.10	56.58	116.23	906.15	570.28	1043.28	708.81	917.64	597.06	1033.62	604.68
25.191	0	0.11	0.14	0.02	0.11	0.08	0.95	0.06	13.13	1.70	98.11	3.24	0.00	98.14	0.05	0.00	0.17	0.00	13.13	0.11	1.70	0.05	0.00	37.92	0.87	0.00	0.54	0.27	0.00	0.29	1.15	6.61	4.04	0.00	0.00	0.00	-17.13	-2.18	3.51	54.49	113.45	909.16	585.36	1042.74	721.53	921.41	611.03	1034.66	617.69
25.225	0	0.11	0.14	0.02	0.11	0.11	1.01	0.06	17.68	2.06	97.98	4.92	0.00	98.39	0.08	0.01	0.24	0.00	17.68	0.05	2.06	0.09	0.00	38.81	0.23	0.01	0.81	0.07	0.00	0.25	0.80	38.23	4.40	0.00	0.00	0.00	-26.17	-1.43	4.99	52.98	111.41	910.91	600.23	1041.92	731.23	924.14	624.63	1035.36	631.21
25.258	0	0.11	0.13	0.02	0.11	0.14	0.79	0.06	21.38	1.03	98.43	4.30	0.00	97.90	0.15	0.03	0.23	0.00	21.38	0.02	1.03	0.08	0.00	33.35	0.24	0.01	1.68	0.06	0.00	0.24	0.67	46.71	5.06	0.00	0.00	0.00	-28.36	2.78	3.96	51.88	113.65	913.41	613.81	1040.90	741.31	922.99	637.56	1036.47	643.70
25.291
25.325
25.358
25.392
25.425
25.458
25.492
25.525
25.558	0	0.05	0.03	0.01	0.05	0.76	0.07	0.06	3.50	1.35	98.48	3.17	23.78	98.45	0.01	0.03	0.22	0.00	11.06	0.18	1.35	0.22	0.00	3.50	0.24	0.02	1.10	0.05	0.04	0.04	0.01	81.84	25.38	0.00	0.00	0.00	-15.17	1.26	3.58	44.33	130.93	899.81	685.44	1080.21	871.37	927.42	717.78	1057.69	730.89
25.592	0	0.07	0.05	0.01	0.07	0.28	0.07	0.06	0.92	0.58	99.45	1.25	15.09	98.74	0.01	0.07	0.92	0.00	4.96	0.08	2.03	0.13	0.00	0.58	0.26	0.02	0.72	0.11	0.04	0.01	0.01	84.05	19.39	0.00	0.00	0.00	-20.55	-0.17	3.85	45.44	138.18	898.48	686.01	1079.79	871.59	923.21	718.09	1060.93	729.34
25.625	0	0.08	0.06	0.02	0.08	0.19	0.09	0.06	1.83	0.56	99.63	0.68	9.42	98.68	0.02	0.08	1.83	0.00	6.40	0.22	4.82	0.36	0.00	0.56	0.81	0.02	0.60	0.21	0.05	0.01	0.01	61.56	15.15	0.00	0.00	0.00	-18.96	-0.43	2.65	45.32	137.12	899.51	687.77	1082.47	876.03	924.18	722.30	1061.11	729.51
25.658	0	0.09	0.08	0.02	0.09	0.15	0.10	0.06	4.91	0.20	99.70	0.50	4.98	98.73	0.01	0.05	4.91	0.00	6.59	0.28	6.47	0.41	0.00	0.20	0.73	0.03	0.50	0.18	0.07	0.01	0.02	44.78	12.96	0.00	0.00	0.00	-21.34	-0.25	3.25	45.21	136.41	893.31	688.72	1078.32	878.97	920.02	722.32	1056.18	730.49
25.692	0	0.13	0.14	0.03	0.12	0.10	0.16	0.06	8.61	0.09	99.68	0.33	0.00	98.43	0.02	0.05	13.78	0.00	7.39	0.23	11.33	0.45	0.00	0.09	0.89	0.05	0.55	0.31	0.08	0.00	0.02	67.13	8.61	0.00	0.00	0.00	-23.63	-1.30	3.91	45.20	140.45	893.96	690.30	1081.42	882.64	920.63	723.51	1060.83	731.93
25.725	0	0.13	0.15	0.04	0.11	0.13	0.17	0.06	8.85	0.09	99.67	0.33	0.00	98.73	0.01	0.06	15.52	0.00	12.79	0.21	16.84	0.68	0.00	0.09	0.91	0.04	0.57	0.26	0.07	0.00	0.02	59.14	8.85	0.00	0.00	0.00	-21.47	-0.22	3.49	44.79	139.52	892.91	690.89	1081.19	884.08	920.05	724.48	1059.22	734.35
25.759	0	0.28	0.27	0.04	0.20	0.18	0.46	0.06	6.82	0.03	99.07	0.95	0.00	98.58	0.01	0.08	34.03	0.00	22.39	0.18	15.00	0.30	0.00	0.03	0.94	0.04	0.63	0.21	0.12	0.00	0.03	71.69	6.82	0.00	0.00	0.00	-22.28	0.81	3.73	44.78	140.82	891.76	691.12	1079.70	883.50	918.42	724.12	1058.83	734.92
25.792	0	0.21	0.19	0.04	0.16	0.30	0.34	0.06	9.27	0.03	99.31	0.62	0.00	98.78	0.01	0.14	27.95	0.00	26.62	0.16	14.16	0.45	0.00	0.03	0.91	0.02	0.60	0.12	0.12	0.00	0.03	37.43	9.27	0.00	0.00	0.00	-25.45	-0.02	4.01	44.53	138.20	892.03	690.89	1079.04	882.57	919.68	723.48	1057.64	731.70
25.825	0	0.22	0.18	0.03	0.16	0.40	0.37	0.06	10.55	0.03	99.20	0.71	0.00	98.62	0.02	0.21	29.87	0.00	28.93	0.19	13.08	0.58	0.00	0.03	0.96	0.01	0.58	0.06	0.13	0.00	0.03	56.41	10.55	0.00	0.00	0.00	-19.85	0.65	4.41	44.69	141.42	891.74	686.87	1082.95	884.29	920.44	721.27	1061.54	730.74
25.859	0	0.28	0.20	0.03	0.19	0.55	0.50	0.06	11.20	0.03	98.89	1.01	0.00	98.48	0.02	0.17	34.84	0.00	33.41	0.36	9.94	1.12	0.00	0.03	1.02	0.01	0.62	0.04	0.17	0.00	0.03	55.01	11.20	0.00	0.00	0.00	-18.85	1.16	3.20	44.50	138.66	891.18	684.51	1084.50	884.87	920.89	720.57	1059.37	727.62
25.892	0	0.28	0.19	0.03	0.19	0.45	0.49	0.06	11.73	0.03	99.03	1.01	0.00	98.45	0.01	0.17	35.25	0.00	28.58	0.33	8.71	1.81	0.00	0.03	0.59	0.01	0.61	0.03	0.18	0.00	0.03	72.12	11.73	0.00	0.00	0.00	-19.40	-1.24	4.04	44.69	138.94	889.02	682.67	1084.69	885.49	920.66	718.00	1059.32	726.82
25.925	0	0.23	0.16	0.02	0.17	0.30	0.34	0.06	12.39	0.03	99.31	0.65	0.00	98.53	0.01	0.24	29.04	0.00	20.14	0.24	6.11	1.35	0.00	0.03	0.43	0.01	0.72	0.03	0.20	0.00	0.04	63.72	12.39	0.00	0.00	0.00	-22.03	-0.96	3.10	44.81	137.64	888.54	682.43	1082.09	881.97	918.73	717.43	1056.15	725.08
25.959	0	0.17	0.12	0.02	0.14	0.30	0.24	0.06	13.77	0.03	99.40	0.56	2.92	98.61	0.01	0.25	21.69	0.00	17.49	0.22	3.69	1.31	0.00	0.03	0.38	0.01	0.60	0.04	0.21	0.00	0.04	64.83	13.77	0.00	0.00	0.00	-22.00	0.68	4.20	45.35	141.37	886.36	678.21	1083.79	882.17	917.95	713.12	1059.04	722.13
25.992	0	0.20	0.15	0.02	0.16	0.16	0.27	0.06	11.83	0.03	99.46	0.47	0.00	98.34	0.01	0.20	24.81	0.00	9.72	0.26	4.08	0.99	0.00	0.03	0.33	0.01	0.53	0.05	0.21	0.00	0.04	66.65	11.83	0.00	0.00	0.00	-17.88	-1.59	3.60	45.39	139.64	886.23	675.49	1085.58	882.87	918.87	712.45	1058.31	720.02
26.025	0	0.21	0.15	0.02	0.16	0.12	0.27	0.06	11.20	0.02	99.46	0.46	0.00	98.45	0.01	0.10	24.42	0.00	6.71	0.32	3.06	0.40	0.00	0.02	0.23	0.00	0.59	0.05	0.20	0.00	0.04	86.65	11.20	0.00	0.00	0.00	-19.40	1.23	6.11	46.02	134.79	884.86	667.84	1086.68	877.55	924.01	701.38	1058.01	715.86
26.059	0	0.19	0.13	0.02	0.15	0.16	0.24	0.06	13.30	0.02	99.52	0.53	0.00	98.45	0.01	0.05	24.00	0.00	6.87	0.36	4.11	0.60	0.00	0.02	0.12	0.00	0.77	0.08	0.35	0.00	0.03	13.05	13.30	0.00	0.00	0.00	-15.80	1.23	6.47	48.05	135.81	882.98	651.42	1089.40	867.61	924.30	686.89	1059.40	700.68
26.092	0	0.14	0.10	0.02	0.12	0.19	0.18	0.06	15.44	0.01	99.62	0.71	0.90	97.95	0.00	0.04	19.05	0.00	6.07	0.25	4.64	0.37	0.00	0.01	0.08	0.00	1.44	0.12	0.32	0.00	0.03	1.94	15.44	0.00	0.00	0.00	-15.80	2.66	6.68	49.41	133.53	878.38	636.32	1087.30	855.51	922.18	672.97	1055.15	685.15
26.126	0	0.10	0.06	0.01	0.09	0.28	0.11	0.06	11.35	0.01	99.43	1.34	10.14	98.23	0.00	0.06	11.35	0.00	4.41	0.08	1.99	0.13	0.00	0.01	0.04	0.00	2.09	0.16	0.28	0.00	0.02	0.59	19.91	0.00	0.00	0.00	-10.94	1.91	7.90	51.04	134.12	876.71	618.76	1088.47	841.96	923.18	654.85	1056.15	672.37
26.159	0	0.07	0.03	0.01	0.07	0.56	0.07	0.06	6.61	0.00	98.89	3.42	19.10	98.77	0.00	0.07	6.61	0.00	4.57	0.05	1.84	0.10	0.00	0.00	0.02	0.00	3.39	0.12	0.27	0.00	0.01	0.50	25.88	0.00	0.00	0.00	-1.81	-0.09	6.07	53.61	136.54	873.92	594.88	1087.39	822.54	917.82	637.37	1053.99	647.52
26.192	0	0.06	0.02	0.01	0.06	0.73	0.06	0.06	4.56	0.00	98.55	5.50	23.31	98.50	0.00	0.06	4.56	0.01	3.19	0.04	0.73	0.01	0.00	0.00	0.01	0.00	4.28	0.34	0.23	0.00	0.01	0.24	28.97	0.00	0.00	0.00	1.15	1.09	6.69	55.22	134.87	868.19	577.40	1080.40	805.07	913.02	618.80	1047.27	631.73
26.226	0	0.04	0.01	0.01	0.05	1.39	0.05	0.06	2.44	0.01	97.21	13.26	30.69	97.75	0.01	0.04	2.44	0.03	2.97	0.03	0.61	0.00	0.00	0.00	0.01	0.00	5.27	0.64	0.22	0.00	0.01	0.00	34.98	0.00	0.00	0.00	4.02	3.13	7.45	57.67	129.97	863.15	556.29	1073.35	782.80	910.13	597.14	1039.27	611.84
26.259	0	0.04	0.01	0.01	0.04	1.64	0.04	0.06	3.08	0.01	96.73	14.77	31.77	96.50	0.01	0.04	1.80	0.08	4.30	0.02	0.92	0.00	0.00	0.00	0.01	0.00	5.90	3.08	0.21	0.00	0.01	0.00	35.76	0.00	0.00	0.00	7.83	5.41	8.22	60.01	126.93	856.63	535.27	1067.27	762.66	905.89	579.13	1032.27	590.87
26.292	0	0.06	0.02	0.01	0.05	1.12	0.04	0.06	19.91	0.01	97.77	10.13	25.05	96.51	0.01	0.06	1.13	0.22	2.72	0.01	0.94	0.00	0.00	0.00	0.02	0.00	3.99	19.91	0.19	0.01	0.01	0.00	33.09	0.00	0.00	0.00	11.30	5.40	6.68	62.11	124.32	852.39	518.40	1060.73	744.38	900.01	564.79	1024.12	572.05
26.326	0	0.07	0.03	0.01	0.05	0.56	0.05	0.06	20.69	0.05	98.89	4.32	18.40	95.19	0.05	0.08	0.66	0.37	1.52	0.01	1.36	0.00	0.00	0.00	0.03	0.00	2.14	20.69	0.19	0.01	0.01	0.00	27.39	0.00	0.00	0.00	14.99	7.07	6.25	65.87	123.51	851.40	504.97	1058.19	729.85	898.21	553.39	1021.62	558.38
26.359	0	0.11	0.03	0.01	0.06	0.39	0.06	0.06	24.13	0.18	99.23	2.60	9.20	95.62	0.18	0.08	0.60	0.75	1.54	0.01	2.51	0.00	0.00	0.01	0.13	0.00	0.68	45.45	0.22	0.02	0.01	0.00	24.13	0.00	0.00	0.00	18.82	6.59	6.78	66.06	123.56	850.18	492.86	1057.07	717.49	897.48	544.32	1021.01	546.63
26.393	0	0.09	0.03	0.01	0.06	0.35	0.06	0.06	23.15	0.29	99.31	2.23	11.57	95.18	0.84	0.09	0.29	1.34	1.52	0.01	3.94	0.02	0.00	0.01	0.54	0.00	0.25	26.21	0.30	0.03	0.01	0.00	23.15	0.00	0.00	0.00	20.77	7.08	7.18	66.40	117.73	847.69	483.34	1050.96	704.84	896.20	534.63	1013.92	536.44
26.426	0	0.16	0.05	0.02	0.08	0.19	0.08	0.07	17.90	0.22	99.63	4.88	0.06	92.89	3.24	0.11	0.22	2.09	0.88	0.01	1.66	0.01	0.00	0.02	2.67	0.00	0.13	53.13	0.26	0.04	0.01	0.00	17.90	0.00	0.00	0.00	18.17	9.15	7.96	69.76	115.57	847.11	476.92	1048.28	694.72	896.33	527.44	1011.89	528.85
26.459	0	0.26	0.07	0.02	0.12	0.12	0.14	0.09	13.66	0.21	99.47	33.48	0.00	77.40	8.65	0.22	0.21	3.52	0.82	0.02	1.35	0.02	0.00	0.03	8.02	0.00	0.09	76.14	0.24	0.05	0.02	0.00	13.66	0.00	0.00	0.00	18.75	15.84	6.33	73.74	112.97	849.56	476.32	1045.75	688.03	896.30	528.93	1009.19	524.72
26.493	0	0.21	0.08	0.03	0.23	0.08	0.37	0.18	22.68	0.14	99.26	27.52	0.00	70.06	22.68	0.54	0.14	4.94	0.48	0.03	1.24	0.07	0.00	0.05	23.81	0.00	0.06	58.60	0.30	0.12	0.03	0.00	10.92	0.00	0.00	0.00	22.23	17.75	10.34	75.19	104.82	853.27	469.35	1038.90	668.31	901.95	520.22	1006.75	518.26
26.526	0	0.21	0.10	0.05	0.55	0.06	1.90	0.49	47.70	0.14	96.19	87.02	-14.45	61.68	47.70	0.76	0.14	3.88	0.44	0.05	1.82	0.31	0.00	0.11	48.00	0.00	0.04	69.31	0.33	0.18	0.05	0.00	8.25	0.00	0.00	0.00	24.90	19.62	7.56	75.45	102.74	851.02	464.14	1033.32	659.14	896.93	519.55	999.04	508.23
26.559	0	0.13	0.12	0.12	0.92	0.05	5.35	0.96	64.70	0.18	89.30	95.35	-21.48	91.88	64.70	1.21	0.18	2.66	0.64	0.13	7.60	6.20	0.00	0.17	66.22	0.00	0.03	43.51	0.52	0.22	0.06	0.00	6.28	0.00	0.00	0.00	16.33	9.87	8.54	75.34	107.34	847.21	462.65	1030.38	658.98	891.60	509.48	998.94	509.37
26.593	0	0.19	0.14	1.14	0.83	0.04	7.30	0.93	64.45	0.77	85.40	98.98	-33.30	74.46	64.45	1.06	0.15	2.01	1.12	0.28	16.33	27.37	0.00	0.77	85.83	0.01	0.05	44.58	0.43	0.45	0.21	0.00	3.52	0.00	0.00	0.00	19.19	16.65	6.97	75.01	104.40	847.02	462.18	1030.01	657.47	891.77	514.66	995.77	505.56
26.626	0	0.26	0.15	0.74	0.64	0.03	6.06	0.63	56.07	1.42	87.89	98.65	-37.52	71.13	56.07	0.82	0.16	1.37	1.03	0.28	14.77	13.70	0.00	1.42	90.64	0.01	0.07	64.86	0.34	0.44	0.27	0.00	2.79	0.00	0.00	0.00	20.47	17.49	5.87	75.27	104.84	849.42	458.41	1031.45	653.28	892.64	511.33	996.99	501.24
26.659	0	0.50	0.17	0.47	0.36	0.03	3.39	0.25	34.65	3.98	93.23	94.18	-35.97	77.04	34.65	0.41	0.19	0.74	0.82	0.24	6.70	3.35	0.00	3.98	93.32	0.01	0.13	84.38	0.27	0.59	0.61	0.00	1.94	0.00	0.00	0.00	24.26	15.95	10.09	75.84	104.51	847.70	458.45	1023.88	645.09	891.53	510.21	995.85	504.02
26.693	0	0.79	0.19	0.49	0.26	0.03	6.16	0.15	22.74	3.43	87.68	88.75	-42.94	48.43	22.74	0.30	0.24	0.54	0.98	0.33	3.43	0.58	0.00	22.95	96.20	0.02	0.15	96.30	0.29	1.17	2.36	0.00	0.78	0.21	0.00	0.00	23.11	22.31	6.70	75.91	96.79	846.37	457.78	1020.94	643.02	890.81	512.96	986.30	497.12
26.726	0	0.88	0.19	0.50	0.24	0.03	6.94	0.14	20.29	2.01	86.12	88.79	-44.05	41.32	20.29	0.19	0.24	0.26	0.89	0.43	2.01	0.16	0.00	26.11	98.54	0.02	0.14	98.80	0.19	0.95	3.59	0.00	0.72	0.24	0.00	0.00	27.12	23.75	8.48	76.96	95.50	844.99	455.76	1017.32	638.98	890.28	511.02	984.75	497.03
26.760	0	0.89	0.20	0.51	0.24	0.03	22.96	0.13	19.96	2.31	54.07	88.17	-53.49	88.32	19.96	0.09	0.41	0.11	0.85	0.51	2.31	0.08	0.00	52.13	98.26	0.03	0.17	98.37	0.15	0.56	12.99	0.01	0.30	0.51	0.00	0.00	18.76	11.88	7.84	77.25	98.30	846.40	456.39	1018.01	639.35	888.63	504.82	986.67	497.69
26.793	0	0.89	0.21	0.56	0.19	0.03	17.57	0.10	13.47	2.40	64.86	80.47	-50.17	98.27	13.47	0.05	0.66	0.06	0.82	0.51	2.40	0.11	0.00	51.34	97.49	0.05	0.16	91.11	0.14	0.32	22.17	0.02	0.22	0.84	0.00	0.00	13.37	-1.82	6.08	76.80	92.02	844.63	454.82	1016.57	638.53	888.39	503.09	979.82	492.69
26.826	0	0.43	0.22	0.52	0.19	0.03	8.89	0.10	13.39	2.66	82.23	77.07	-34.06	95.32	13.39	0.03	0.78	0.04	0.65	0.59	2.66	0.12	0.00	37.59	95.03	0.08	0.20	42.86	0.12	0.30	24.41	0.02	0.22	1.11	0.00	0.00	16.74	6.93	9.11	76.65	99.59	844.52	452.68	1017.48	635.57	887.68	501.49	987.00	494.13
26.860	0	0.24	0.22	0.44	0.21	0.03	5.36	0.11	15.79	2.37	89.27	75.70	-21.97	97.89	15.79	0.02	0.98	0.03	0.45	0.41	2.37	0.13	0.00	26.29	91.69	0.21	0.13	7.44	0.09	0.18	53.14	0.02	0.17	1.10	0.00	0.00	4.64	2.81	2.42	76.54	98.44	849.45	458.24	1017.27	636.78	885.40	502.30	983.44	493.42
26.893	0	0.18	0.23	0.29	0.28	0.03	4.63	0.15	23.91	1.51	90.74	76.43	-17.98	95.91	23.91	0.04	0.94	0.03	0.46	0.35	1.51	0.12	0.06	18.91	84.06	0.32	0.11	2.42	0.07	0.16	62.72	0.04	0.17	1.42	0.00	0.00	8.01	6.23	3.26	76.47	102.51	849.49	457.28	1015.89	632.79	883.59	503.92	985.45	492.44
26.926	0	0.13	0.23	0.18	0.50	0.02	6.70	0.31	41.06	1.18	86.61	89.71	-19.05	91.71	41.06	0.07	0.84	0.03	0.37	0.39	1.18	0.07	0.15	13.42	79.23	0.70	0.08	3.56	0.04	0.12	71.24	0.05	0.13	1.72	0.00	0.00	9.67	9.98	7.28	76.46	93.82	845.72	457.79	1011.13	632.43	886.40	502.79	979.89	494.94
26.960	0	0.11	0.24	0.10	0.83	0.02	11.22	0.57	55.97	2.23	77.56	96.76	-21.97	97.84	55.97	0.09	1.11	0.04	0.30	0.43	0.75	0.04	0.10	14.25	70.05	2.23	0.06	9.32	0.03	0.09	79.62	0.03	0.12	1.86	0.00	0.00	2.94	2.93	1.07	76.75	95.57	848.72	460.03	1013.25	634.76	883.56	503.99	978.49	492.97
26.993	0	0.11	0.23	0.07	0.99	0.02	11.73	0.71	59.62	2.05	76.54	97.70	-24.08	92.51	61.24	0.14	1.03	0.05	0.34	0.37	0.66	0.02	0.08	14.39	59.62	2.05	0.06	23.96	0.02	0.07	78.72	0.00	0.13	1.42	0.00	0.00	14.27	9.43	5.21	76.98	97.63	848.89	460.60	1013.44	636.03	885.80	505.94	983.14	498.39
27.026	0	0.18	0.22	0.08	0.69	0.02	7.14	0.45	50.26	1.55	85.72	92.87	-25.55	65.86	50.26	0.19	1.03	0.08	0.25	0.37	0.85	0.02	0.18	13.64	59.12	1.55	0.04	42.36	0.01	0.05	75.02	0.00	0.11	0.97	0.00	0.00	19.31	18.71	7.26	77.12	89.85	846.87	460.71	1009.23	634.65	888.10	506.69	977.65	499.47
27.060	0	0.29	0.21	0.10	0.60	0.02	5.29	0.39	46.26	0.90	89.43	93.85	-30.60	93.03	46.26	0.28	0.64	0.10	0.27	0.24	0.78	0.02	0.16	8.90	66.22	0.90	0.04	69.54	0.00	0.03	80.98	0.01	0.12	0.67	0.00	0.00	19.68	9.04	5.63	76.97	94.96	841.78	461.87	1001.19	632.55	877.67	507.33	972.32	499.68
27.093	0	0.50	0.20	0.20	0.49	0.02	5.30	0.30	39.92	0.84	89.39	94.77	-37.27	41.94	39.92	0.36	0.64	0.12	0.41	0.23	0.84	0.03	0.29	9.01	81.76	0.55	0.04	89.46	0.00	0.02	77.70	0.00	0.12	0.47	0.00	0.00	17.54	23.63	7.63	76.78	91.43	841.00	459.71	1001.35	629.70	881.10	505.80	972.18	497.73
27.127	0	0.61	0.20	0.22	0.40	0.03	3.13	0.23	33.72	0.67	93.75	94.37	-35.12	17.62	33.72	0.41	0.67	0.13	0.70	0.29	0.62	0.10	0.40	3.50	82.52	0.26	0.06	94.71	0.00	0.01	77.54	0.00	0.12	0.37	0.00	0.00	20.94	29.71	8.21	76.98	82.92	841.90	459.58	998.85	627.77	884.86	505.25	967.43	497.68
27.160	0	0.71	0.20	0.31	0.30	0.03	2.34	0.16	25.33	0.71	95.33	87.87	-33.73	25.94	25.33	0.48	0.71	0.09	0.89	0.36	0.63	0.18	0.52	3.06	87.93	0.32	0.06	92.64	0.00	0.02	78.79	0.00	0.14	0.38	0.00	0.00	24.52	27.24	12.82	76.77	86.75	841.09	460.05	997.14	624.25	885.24	506.84	971.84	501.76
27.193	0	0.85	0.20	0.41	0.25	0.03	2.13	0.13	19.74	0.78	95.73	84.43	-34.32	19.92	19.74	0.43	0.78	0.09	1.47	0.53	0.75	0.39	0.74	3.97	93.59	0.24	0.08	94.63	0.00	0.02	78.47	0.00	0.16	0.43	0.00	0.00	20.55	28.96	8.95	76.61	86.85	842.18	460.60	998.15	626.49	883.42	505.84	970.04	499.47
27.227	0	1.03	0.21	0.51	0.21	0.03	1.78	0.10	14.52	1.16	96.44	82.47	-34.33	29.27	14.52	0.25	1.16	0.06	2.16	0.72	0.68	0.50	1.21	3.12	97.33	0.33	0.16	98.08	0.00	0.02	76.65	0.00	0.17	0.63	0.00	0.00	22.50	26.41	7.72	76.31	85.52	842.94	459.56	999.25	626.10	883.98	507.03	968.86	496.56
27.260	0	1.09	0.21	0.54	0.20	0.03	1.89	0.10	13.47	1.34	96.21	83.08	-34.77	42.32	13.47	0.17	1.34	0.05	3.22	0.74	0.71	0.54	1.16	4.44	98.38	0.24	0.26	99.67	0.00	0.02	74.93	0.00	0.18	0.88	0.00	0.00	22.87	23.55	5.98	76.13	89.36	844.06	460.96	997.89	624.37	880.79	508.78	969.29	496.42
27.293	0	1.13	0.22	0.56	0.20	0.03	2.03	0.09	11.87	1.43	95.93	81.50	-35.00	45.03	11.87	0.17	1.43	0.05	3.93	0.73	0.55	0.45	1.82	6.71	99.03	0.18	0.55	99.91	0.00	0.02	75.12	0.00	0.22	1.13	0.00	0.00	24.56	23.00	6.14	76.01	90.33	844.54	462.45	996.74	623.93	880.12	510.54	969.57	498.01
27.327	0	1.08	0.22	0.53	0.21	0.03	3.85	0.10	14.40	1.29	92.30	84.39	-39.04	23.05	14.40	0.26	1.29	0.07	3.79	0.79	0.35	0.40	1.81	16.89	99.35	0.05	0.68	99.93	0.00	0.02	73.72	0.00	0.23	0.99	0.00	0.00	28.50	28.03	8.14	76.13	89.83	843.80	462.29	996.54	623.15	881.83	513.29	970.54	499.09
27.360	0	1.12	0.22	0.55	0.21	0.03	5.50	0.10	13.08	1.62	88.99	82.84	-41.76	54.82	13.08	0.24	1.62	0.07	3.63	0.74	0.43	0.53	1.70	24.71	99.64	0.04	0.95	99.84	0.00	0.02	73.66	0.00	0.24	0.89	0.00	0.00	25.93	21.03	5.72	75.93	90.78	846.00	466.01	997.51	626.59	880.73	515.18	970.37	500.85
27.394	0	1.16	0.21	0.56	0.21	0.03	15.16	0.09	12.30	2.28	69.67	81.81	-49.65	70.65	12.30	0.24	2.28	0.09	2.20	0.71	0.22	0.72	1.36	46.01	99.74	0.01	0.95	98.87	0.00	0.02	55.23	0.00	0.24	0.71	0.00	0.00	17.37	17.61	7.00	75.96	84.13	847.76	467.19	996.82	626.76	884.62	508.32	968.57	502.87
27.427	0	1.21	0.22	0.59	0.20	0.03	26.55	0.09	11.31	3.21	48.45	80.62	-54.32	69.17	11.31	0.23	3.21	0.13	2.15	0.76	0.25	1.17	0.94	59.28	99.77	0.00	1.11	97.94	0.00	0.02	51.13	0.00	0.26	0.61	0.00	0.00	16.21	17.96	4.55	75.99	84.04	848.99	468.06	995.01	623.99	882.85	509.73	966.42	500.90
27.460	0	1.21	0.21	0.59	0.20	0.03	31.04	0.09	10.59	3.29	43.96	79.70	-55.86	69.48	10.59	0.27	3.29	0.16	1.89	0.55	0.24	1.24	0.58	63.98	99.76	0.00	1.04	97.53	0.00	0.02	48.53	0.00	0.25	0.42	0.00	0.00	21.57	17.89	3.53	75.94	91.27	847.42	468.53	994.37	625.65	877.64	512.57	968.36	502.46
27.494	0	1.27	0.21	0.59	0.21	0.03	49.23	0.09	10.38	4.51	25.77	79.34	-61.49	75.52	10.38	0.41	4.51	0.27	1.51	0.33	0.19	1.03	0.20	77.66	99.70	0.00	0.63	98.20	0.00	0.02	43.79	0.00	0.26	0.15	0.00	0.00	24.22	16.37	6.46	75.70	87.49	847.58	467.32	994.49	624.55	881.51	511.14	968.63	503.14
27.527	0	1.28	0.21	0.60	0.21	0.03	55.84	0.09	10.34	4.52	19.16	79.10	-63.37	68.14	10.34	0.59	4.52	0.29	1.49	0.21	0.30	1.29	0.06	82.84	99.56	0.00	0.31	98.80	0.00	0.03	47.85	0.00	0.32	0.04	0.00	0.00	22.00	18.20	4.53	75.55	85.79	848.52	467.83	993.90	625.08	881.11	508.95	966.69	503.09
27.560	0	1.22	0.21	0.56	0.22	0.03	60.10	0.10	12.23	4.30	14.90	81.39	-64.48	65.44	12.23	0.67	4.30	0.26	1.41	0.17	0.23	0.73	0.00	84.75	99.47	0.00	0.16	99.46	0.00	0.03	49.97	0.00	0.31	0.00	0.00	0.00	25.02	18.81	4.88	75.22	86.26	849.78	468.37	994.28	624.49	882.00	510.86	967.98	503.80
27.594	0	1.35	0.21	0.60	0.20	0.03	66.18	0.08	8.36	5.44	8.82	76.19	-66.66	77.94	8.36	0.59	5.44	0.16	1.53	0.13	0.37	0.77	0.00	92.00	99.45	0.00	0.15	99.39	0.00	0.05	52.86	0.00	0.37	0.00	0.00	0.00	23.39	15.69	2.74	74.69	89.56	850.25	469.28	993.09	622.80	878.60	512.34	967.62	502.46
27.627	0	1.28	0.21	0.60	0.20	0.03	68.31	0.09	9.64	5.04	6.69	77.70	-66.92	83.37	9.64	0.94	5.04	0.19	1.69	0.08	0.57	1.19	0.00	93.30	99.23	0.00	0.11	98.50	0.00	0.06	51.11	0.00	0.39	0.00	0.00	0.00	22.36	13.94	2.15	74.23	90.55	849.72	469.62	991.53	621.82	876.62	512.29	966.61	502.15
27.660	0	1.22	0.21	0.62	0.22	0.03	73.38	0.10	11.89	5.20	1.62	80.94	-68.28	91.28	11.89	1.23	5.20	0.16	2.32	0.06	1.17	1.97	0.00	95.97	99.44	0.00	0.10	97.59	0.00	0.08	51.11	0.00	0.38	0.00	0.00	0.00	20.19	10.26	5.30	73.89	93.29	846.42	469.32	988.28	619.48	874.10	511.01	967.08	503.41
27.694	0	1.14	0.21	0.66	0.25	0.03	77.01	0.11	14.79	5.54	0.00	84.22	-68.99	75.11	14.79	1.79	5.54	0.13	2.50	0.03	1.47	3.86	0.00	97.13	99.38	0.00	0.09	94.95	0.01	0.10	48.05	0.00	0.36	0.00	0.00	0.00	17.07	16.48	12.17	74.06	81.81	846.00	467.66	988.32	617.27	883.89	506.37	965.68	504.69
27.727	0	1.02	0.20	0.65	0.27	0.03	78.22	0.13	17.53	4.93	0.00	86.79	-68.22	62.53	17.53	2.29	4.93	0.10	2.02	0.02	1.06	5.08	0.00	96.83	99.23	0.00	0.06	91.02	0.01	0.12	48.02	0.00	0.40	0.00	0.00	0.00	13.48	19.44	9.14	75.79	86.37	846.98	467.88	993.76	622.06	883.28	508.22	969.53	503.50
27.761	0	0.89	0.19	0.69	0.26	0.03	76.80	0.13	16.65	3.78	0.00	85.53	-65.46	53.94	16.65	2.85	3.78	0.05	1.08	0.01	0.29	6.82	0.00	97.30	98.79	0.00	0.04	82.32	0.03	0.15	43.95	0.00	0.43	0.00	0.00	0.00	21.19	21.21	11.87	75.36	82.20	846.63	467.48	996.07	625.34	888.07	510.66	970.11	505.62
27.794	0	0.87	0.19	0.65	0.25	0.03	75.17	0.12	15.29	3.30	0.00	84.19	-64.86	76.47	15.29	3.22	3.30	0.04	1.02	0.01	0.27	5.39	0.00	97.28	98.86	0.00	0.04	82.13	0.05	0.19	42.33	0.00	0.43	0.06	0.00	0.00	20.19	16.11	11.35	75.34	83.63	848.84	469.22	997.71	626.76	888.71	511.22	972.24	507.16
27.827	0	0.86	0.19	0.62	0.28	0.03	75.97	0.14	17.57	3.23	0.00	86.09	-65.81	69.81	17.57	4.51	3.23	0.04	1.02	0.01	0.34	5.41	0.00	96.80	98.44	0.00	0.03	85.22	0.08	0.24	40.67	0.00	0.44	0.25	0.00	0.00	17.44	17.81	11.44	75.77	90.05	849.10	468.96	998.59	624.28	886.80	511.92	976.72	507.03
27.861
27.894
27.927
27.961
27.994
28.027
28.061	0	0.24	0.08	0.23	2.24	0.03	70.55	1.93	39.77	1.05	4.45	97.04	-64.21	80.27	39.77	43.99	0.83	1.11	0.43	0.00	1.05	0.01	0.00	92.77	83.73	0.05	0.01	81.50	3.65	0.90	33.65	0.00	0.70	2.25	0.00	0.00	1.14	14.98	8.91	69.81	79.73	860.85	528.62	1010.26	686.41	900.92	564.56	980.63	562.45
28.094
28.128
28.161
28.194
28.228
28.261
28.294
28.328
28.361
28.395
28.428
28.461
28.495
28.528
28.561	0	0.32	0.19	0.15	0.78	0.03	68.27	0.55	54.96	0.57	6.73	96.96	-56.04	75.59	54.96	0.06	0.03	0.16	1.47	0.01	0.57	0.07	0.00	65.10	81.46	0.00	0.01	77.69	0.30	0.21	1.52	0.00	0.34	0.00	0.00	0.00	18.97	16.35	14.47	67.82	92.99	846.85	506.39	1025.18	695.12	899.99	554.98	992.95	552.91
28.595	0	0.68	0.18	0.34	0.36	0.03	76.46	0.23	28.53	0.72	0.00	90.64	-63.22	91.59	28.53	0.50	0.04	0.21	2.05	0.02	0.72	0.08	0.00	93.06	88.51	0.01	0.01	89.60	4.55	4.88	0.22	0.00	0.81	0.00	0.00	0.00	15.45	10.06	12.21	68.69	103.75	846.37	502.24	1028.47	696.52	894.93	546.49	998.56	551.45
28.628	0	0.49	0.18	0.28	0.43	0.03	80.68	0.30	34.40	0.83	0.00	94.27	-61.71	89.93	34.40	0.53	0.02	0.13	1.52	0.02	0.83	0.07	0.00	93.78	85.96	0.00	0.00	76.85	4.35	5.70	0.16	0.00	0.71	0.00	0.00	0.00	16.80	11.05	13.33	68.46	103.54	845.16	498.25	1033.41	698.96	897.85	545.10	1001.32	549.10
28.661	0	0.36	0.18	0.23	0.52	0.03	81.04	0.40	39.04	1.15	0.00	95.53	-58.04	88.92	39.04	1.10	0.03	0.14	1.48	0.01	1.15	0.06	0.00	92.39	80.72	0.01	0.00	62.82	5.78	7.10	0.14	0.00	0.70	0.00	0.00	0.00	16.57	11.59	12.30	68.87	107.51	843.33	496.05	1033.90	698.76	894.70	544.36	1002.18	546.80
28.695	0	0.22	0.18	0.15	0.47	0.03	63.97	0.39	34.30	1.17	11.03	89.94	-44.28	80.12	34.30	1.65	0.04	0.13	1.09	0.01	1.17	0.05	0.00	86.29	62.64	0.01	0.00	33.25	7.47	10.98	0.14	0.00	0.57	0.00	0.00	0.00	16.23	15.03	15.31	68.83	101.21	841.57	494.75	1032.50	698.39	898.52	540.91	999.50	547.85
28.728	0	0.19	0.18	0.19	0.39	0.03	64.60	0.29	29.02	1.58	10.40	88.24	-41.43	74.41	29.02	1.19	0.04	0.11	0.92	0.01	1.58	0.06	0.00	89.39	67.99	0.01	0.00	14.58	7.21	9.25	0.13	0.00	0.50	0.00	0.00	0.00	16.78	16.66	16.99	68.65	101.12	843.38	493.64	1033.21	696.05	901.56	537.92	1002.04	549.26
28.762	0	0.20	0.18	0.22	0.40	0.03	70.87	0.28	30.24	1.84	4.13	91.28	-44.92	72.81	30.24	1.64	0.04	0.14	0.70	0.01	1.84	0.05	0.00	92.31	72.78	0.02	0.00	17.92	6.16	7.01	0.14	0.00	0.39	0.00	0.00	0.00	15.82	17.08	17.87	68.56	98.87	843.39	491.99	1034.77	695.72	903.94	536.65	1002.21	547.52
28.795	0	0.22	0.18	0.18	0.40	0.03	63.95	0.27	30.90	1.85	11.05	87.87	-45.37	86.54	30.90	2.00	0.03	0.16	0.65	0.01	1.85	0.02	0.00	87.08	69.53	0.01	0.00	30.32	4.65	5.17	0.19	0.00	0.40	0.00	0.00	0.00	16.39	12.70	16.50	69.23	100.40	844.15	490.20	1036.24	694.90	902.86	536.16	1002.94	544.16
28.828	0	0.27	0.17	0.13	0.35	0.03	49.03	0.22	25.42	1.30	25.97	78.90	-44.02	63.74	25.42	3.35	0.03	0.17	0.49	0.01	1.30	0.01	0.00	84.33	58.40	0.01	0.00	45.83	4.43	3.85	0.23	0.00	0.38	0.00	0.00	0.00	17.37	19.18	16.59	69.99	98.85	842.20	488.11	1037.15	694.35	903.43	538.78	1002.26	541.05
28.862	0	0.29	0.17	0.08	0.28	0.03	30.90	0.16	19.14	0.83	44.10	62.08	-38.88	91.03	19.14	2.95	0.03	0.13	0.26	0.01	0.83	0.00	0.00	80.33	42.92	0.01	0.00	51.46	3.38	2.56	0.36	0.00	0.34	0.00	0.00	0.00	18.89	10.41	13.06	72.39	113.01	838.35	484.21	1037.29	695.30	892.29	535.88	1005.27	538.07
28.895	0	0.36	0.18	0.08	0.22	0.03	26.26	0.11	13.30	0.71	48.74	53.71	-39.55	87.64	13.30	2.17	0.04	0.13	0.34	0.01	0.71	0.00	0.00	81.88	39.48	0.01	0.00	61.90	3.05	1.92	0.66	0.01	0.38	0.00	0.00	0.00	20.98	12.20	12.81	73.47	110.32	839.91	478.94	1038.05	687.82	894.45	535.29	1004.65	529.99
28.928	0	0.26	0.18	0.08	0.20	0.03	18.47	0.10	11.15	1.10	63.07	37.45	-31.12	56.57	11.15	1.40	0.05	0.10	0.51	0.01	1.10	0.03	0.00	75.80	37.37	0.02	0.01	38.22	3.56	1.89	1.48	0.01	0.41	0.00	0.00	0.00	22.73	20.68	15.87	74.79	100.24	836.39	477.64	1034.84	688.17	898.39	533.29	998.60	531.09
28.962	0	0.23	0.18	0.13	0.19	0.03	17.04	0.10	10.82	4.52	65.92	31.13	-29.63	67.79	10.82	0.94	0.07	0.08	1.00	0.03	4.52	0.48	0.00	72.63	44.47	0.03	0.01	23.87	5.20	2.06	1.73	0.01	0.43	0.00	0.00	0.00	19.30	18.28	12.23	75.15	109.10	838.53	476.55	1035.78	685.77	892.97	530.26	1002.05	528.22
28.995	0	0.17	0.18	0.21	0.19	0.03	11.78	0.11	13.31	11.78	76.44	25.91	-26.06	80.22	13.31	1.15	0.09	0.06	3.17	0.05	11.78	7.89	0.00	66.94	37.14	0.04	0.02	11.91	5.52	2.17	2.28	0.01	0.52	0.01	0.00	0.00	19.65	15.00	12.43	75.54	109.70	840.31	472.26	1033.00	677.26	892.17	522.73	1001.86	524.61
29.028	0	0.22	0.18	2.73	0.12	0.03	10.88	0.09	8.89	27.59	78.24	61.38	-33.78	61.46	8.89	0.64	0.11	0.04	4.38	0.13	27.59	38.71	0.00	71.51	43.07	0.06	0.02	8.12	5.25	2.22	2.76	0.00	0.56	0.07	0.00	0.00	25.06	19.67	6.20	75.36	105.77	841.37	471.70	1030.91	674.27	888.63	531.26	993.20	515.36
29.062	0	0.25	0.19	1.28	0.11	0.03	9.06	0.07	5.06	20.93	81.87	36.72	-32.91	63.83	5.06	0.29	0.14	0.02	2.31	0.15	20.93	22.99	0.00	65.63	53.05	0.07	0.03	15.67	3.63	1.53	5.16	0.00	0.46	0.12	0.00	0.00	25.61	19.16	11.71	76.08	96.72	842.50	469.20	1029.45	667.60	896.78	527.25	992.68	514.71
29.095	0	0.36	0.19	0.37	0.13	0.03	9.91	0.07	3.81	7.24	80.18	18.28	-33.04	16.01	3.81	0.19	0.13	0.01	1.53	0.21	7.24	2.53	0.00	59.45	67.46	0.05	0.06	38.33	2.26	1.06	7.00	0.01	0.49	0.43	0.00	0.00	26.10	30.29	14.12	75.91	92.11	840.19	463.91	1023.89	655.50	898.00	524.46	988.73	508.55
29.129	0	0.37	0.22	0.29	0.17	0.03	8.18	0.08	7.61	1.30	83.64	30.06	-29.13	69.16	7.61	0.17	0.20	0.01	0.49	0.45	1.30	0.25	0.00	47.89	75.22	0.09	0.07	36.61	1.68	0.61	11.84	0.20	0.48	1.55	0.00	0.00	28.27	17.96	17.25	76.33	97.22	840.84	466.66	1018.50	652.89	894.46	518.93	991.67	517.98
29.162	0	0.31	0.25	0.23	0.18	0.03	3.92	0.09	9.76	1.08	92.17	25.71	-21.58	94.13	9.76	0.21	0.24	0.01	0.62	0.50	1.08	0.37	0.00	32.96	70.37	0.11	0.04	29.36	1.20	0.43	14.71	0.15	0.47	2.61	0.00	0.00	23.38	8.13	16.62	75.85	85.19	839.28	466.07	1010.86	646.62	893.28	516.94	978.14	509.49
29.195	0	0.21	0.23	0.22	0.19	0.03	3.10	0.09	11.79	1.39	93.80	24.01	-14.32	52.52	11.79	0.24	0.25	0.01	1.28	0.42	1.39	1.20	0.00	27.80	67.20	0.09	0.03	7.60	2.00	0.46	12.17	0.02	0.54	2.17	0.00	0.00	15.65	21.50	12.87	74.80	81.56	839.49	466.15	1007.44	646.13	891.10	509.78	972.65	508.46
29.229	0	0.19	0.25	0.20	0.20	0.03	1.74	0.10	13.11	1.02	96.51	16.84	-8.06	79.18	13.11	0.28	0.29	0.01	1.30	0.24	1.02	4.40	0.00	17.95	60.34	0.06	0.02	1.95	1.85	0.31	20.14	0.01	0.67	3.09	0.00	0.00	29.99	15.32	14.49	75.75	90.92	839.78	461.98	1007.23	639.43	888.28	513.11	979.03	507.43
29.262	0	0.18	0.28	0.15	0.19	0.03	1.12	0.09	11.28	0.28	97.76	8.80	-4.14	95.21	11.28	0.25	0.27	0.00	0.87	0.11	0.28	3.33	0.00	13.46	52.96	0.04	0.01	1.65	2.20	0.29	15.41	0.02	0.71	3.86	0.00	0.00	30.33	7.05	12.72	76.64	95.16	842.49	460.54	1005.68	635.04	885.34	507.49	980.50	506.50
29.295	0	0.15	0.33	0.07	0.21	0.03	0.65	0.10	14.14	0.29	98.70	2.62	0.00	96.70	14.14	0.32	0.29	0.00	0.53	0.04	0.14	2.84	0.00	7.29	34.19	0.02	0.01	1.25	2.06	0.21	19.50	0.01	0.86	5.65	0.00	0.00	20.26	5.11	8.94	77.11	86.29	842.84	463.37	1002.91	636.48	885.10	505.86	971.36	503.54
29.329	0	0.12	0.42	0.04	0.24	0.03	0.57	0.12	18.94	0.36	98.85	1.88	0.00	97.99	18.94	0.43	0.36	0.00	0.29	0.03	0.04	0.91	0.00	4.77	23.47	0.02	0.01	3.28	1.85	0.15	25.19	0.02	1.07	8.17	0.00	0.00	19.99	2.58	8.55	77.29	96.74	842.98	463.01	1003.52	634.91	880.53	505.76	977.26	504.39
29.362	0	0.10	0.38	0.03	0.31	0.03	0.63	0.17	14.48	0.33	98.74	2.79	0.00	94.99	26.13	0.46	0.33	0.00	0.25	0.02	0.03	0.35	0.00	3.50	14.48	0.01	0.00	3.44	1.55	0.12	23.04	0.06	1.03	7.10	0.00	0.00	14.59	-7.29	13.97	77.52	86.06	842.85	462.36	1003.77	632.52	888.95	503.75	975.01	503.56
29.396	0	0.11	0.26	0.03	0.21	0.03	0.30	0.11	8.52	0.29	99.39	0.88	0.00	98.35	15.03	0.32	0.29	0.00	0.14	0.01	0.02	0.06	0.00	1.25	8.52	0.01	0.00	2.58	1.79	0.12	18.85	0.02	1.02	3.69	0.00	0.00	4.98	-1.55	10.97	77.04	88.00	846.18	464.64	1005.40	633.38	888.56	501.57	976.53	503.68
29.429	0	0.11	0.24	0.03	0.21	0.03	0.28	0.10	7.93	0.22	99.44	0.56	0.00	96.94	14.00	0.40	0.22	0.00	0.14	0.00	0.02	0.05	0.00	0.88	7.93	0.00	0.00	3.08	1.30	0.09	13.50	0.01	0.93	2.68	0.00	0.00	13.90	-4.73	5.61	77.57	89.25	845.89	466.16	1001.58	632.92	882.29	508.39	971.31	501.96
29.462	0	0.12	0.23	0.03	0.19	0.03	0.25	0.09	8.24	0.20	99.50	0.54	0.00	98.19	11.52	0.45	0.20	0.00	0.12	0.00	0.03	0.04	0.00	0.74	8.24	0.00	0.00	2.65	1.35	0.08	15.38	0.02	0.97	2.61	0.00	0.00	2.23	-2.03	9.47	77.13	91.40	842.06	467.79	998.36	631.49	880.44	506.11	971.83	504.36
29.496	0	0.12	0.23	0.03	0.17	0.03	0.21	0.08	7.99	0.13	99.54	0.41	0.00	90.80	7.99	0.43	0.13	0.00	0.10	0.00	0.03	0.02	0.00	0.34	8.13	0.00	0.00	2.00	0.89	0.05	15.19	0.01	0.83	2.23	0.00	0.00	3.79	-10.55	4.65	77.80	92.69	845.71	469.58	996.84	629.57	877.45	508.02	970.01	503.08
29.529	0	0.12	0.21	0.03	0.15	0.03	0.18	0.07	5.47	0.11	99.58	0.33	0.00	90.12	5.47	0.33	0.11	0.00	0.14	0.00	0.03	0.02	0.00	0.11	5.98	0.00	0.00	1.08	1.15	0.04	13.93	0.18	0.79	1.47	0.00	0.00	-1.60	-10.95	5.69	78.62	80.86	850.02	473.50	993.97	625.99	884.40	507.84	965.20	504.57
29.562	0	0.12	0.20	0.03	0.15	0.03	0.17	0.07	3.83	0.13	99.60	0.33	0.00	97.42	5.26	0.40	0.13	0.00	0.13	0.00	0.03	0.02	0.00	0.09	3.83	0.00	0.00	0.44	1.39	0.06	8.87	0.06	0.68	0.84	0.00	0.00	11.62	3.84	3.77	77.74	87.35	853.51	469.89	988.22	614.32	879.08	503.73	966.41	502.22
29.596	0	0.13	0.18	0.03	0.15	0.03	0.16	0.07	2.55	0.12	99.64	0.33	0.00	94.52	4.06	0.28	0.12	0.00	0.16	0.00	0.02	0.02	0.00	0.04	2.55	0.00	0.00	0.13	3.42	0.11	2.81	0.04	0.83	0.11	0.00	0.00	25.92	7.76	1.37	78.29	104.27	861.24	466.22	990.80	603.44	874.41	506.29	978.38	498.31
29.629	0	0.13	0.18	0.03	0.14	0.03	0.14	0.06	2.01	0.11	99.64	0.33	0.00	98.19	2.01	0.17	0.11	0.00	0.23	0.00	0.01	0.01	0.00	0.04	2.05	0.00	0.00	0.20	3.53	0.14	1.66	0.08	0.84	0.00	0.00	0.00	19.40	2.04	1.69	81.10	95.06	869.50	468.90	992.49	601.09	883.95	501.06	979.01	500.57
29.662	0	0.14	0.18	0.03	0.15	0.03	0.14	0.06	1.86	0.09	99.64	0.33	0.00	90.92	2.16	0.14	0.09	0.00	0.38	0.00	0.01	0.01	0.00	0.03	1.86	0.00	0.00	0.22	5.10	0.19	0.89	0.22	0.92	0.00	0.00	0.00	19.61	10.48	4.00	81.20	89.05	874.76	469.18	995.86	598.03	892.99	502.03	982.02	500.51
29.696	0	0.13	0.18	0.03	0.15	0.03	0.14	0.06	1.56	0.06	99.64	0.33	0.00	90.37	2.66	0.15	0.06	0.00	0.73	0.00	0.01	0.01	0.00	0.03	1.56	0.00	0.00	0.20	4.72	0.23	0.66	0.11	0.98	0.00	0.00	0.00	25.05	10.81	2.83	80.88	90.31	877.27	475.24	994.39	599.36	892.16	510.35	982.31	504.98
29.729
29.763
29.796
29.829
29.863
29.896
29.929
29.963
29.996
30.029
30.063
30.096
30.130
30.163
30.196
30.230
30.263
30.296
30.330
30.363
30.397
30.430
30.463
30.497
30.530
30.563
30.597
30.630
30.663
30.697
30.730
30.764
30.797
30.830
30.864
30.897
30.930
30.964
30.997
31.030
31.064	0	0.08	0.05	0.02	0.08	0.20	0.07	0.06	0.02	0.00	99.60	0.89	13.68	97.69	0.00	0.32	0.01	0.00	3.92	0.00	0.07	0.02	0.00	0.00	0.01	0.01	0.49	0.00	5.47	0.00	0.02	90.06	16.98	0.00	0.00	0.00	-15.80	3.28	6.26	45.79	126.58	880.76	634.30	1064.37	825.38	914.62	667.45	1040.77	678.04
31.097	0	0.07	0.05	0.01	0.07	0.31	0.07	0.06	0.13	0.01	99.38	1.17	17.18	98.20	0.00	0.45	0.13	0.00	7.97	0.02	0.57	0.09	0.00	0.01	0.07	0.00	0.26	0.02	0.68	0.00	0.02	91.22	18.95	0.00	0.00	0.00	-19.98	2.01	5.06	46.68	142.01	882.24	634.49	1069.01	826.51	909.25	667.40	1050.80	678.94
31.131	0	0.09	0.10	0.02	0.10	0.11	0.10	0.06	0.98	0.01	99.78	0.33	6.39	98.75	0.00	0.75	0.98	0.00	8.33	0.05	1.44	0.13	0.00	0.01	0.12	0.01	0.07	0.03	0.43	0.00	0.04	86.62	9.40	0.00	0.00	0.00	-19.08	0.14	3.99	45.51	140.65	887.90	643.62	1072.37	833.74	913.10	677.57	1053.48	686.17
31.164	0	0.11	0.13	0.02	0.11	0.06	0.12	0.06	2.66	0.02	99.73	0.33	0.13	98.62	0.00	0.70	2.66	0.00	5.92	0.05	2.15	0.27	0.00	0.02	0.11	0.01	0.03	0.02	0.55	0.00	0.07	58.52	5.57	0.00	0.00	0.00	-18.12	-0.67	3.53	45.10	138.74	889.21	646.66	1072.41	835.39	914.19	680.57	1052.65	689.49
31.197	0	0.11	0.14	0.03	0.11	0.06	0.12	0.06	3.56	0.02	99.72	0.33	0.00	98.58	0.00	1.45	3.56	0.00	5.83	0.07	5.57	0.78	0.00	0.02	0.10	0.01	0.02	0.02	0.68	0.00	0.09	68.08	5.17	0.00	0.00	0.00	-21.00	0.79	2.58	44.24	136.18	894.54	651.56	1075.83	837.70	918.77	685.51	1054.79	692.11
31.231	0	0.12	0.14	0.03	0.12	0.05	0.13	0.06	5.25	0.02	99.72	0.33	0.00	98.06	0.01	1.87	5.25	0.00	3.88	0.09	4.46	0.66	0.00	0.02	0.09	0.01	0.02	0.01	0.86	0.00	0.17	65.31	5.35	0.00	0.00	0.00	-23.02	-2.39	1.81	43.79	137.54	895.54	653.76	1077.82	839.58	918.72	687.80	1056.10	694.34
31.264	0	0.12	0.13	0.03	0.12	0.06	0.12	0.06	6.16	0.02	99.75	0.33	0.00	98.74	0.01	1.85	6.16	0.00	2.96	0.09	4.32	1.17	0.00	0.02	0.07	0.01	0.02	0.00	0.91	0.00	0.21	16.75	7.09	0.00	0.00	0.00	-18.15	-0.20	3.26	43.41	144.63	894.73	657.56	1077.23	844.62	916.22	691.94	1060.58	700.67
31.297	0	0.12	0.12	0.03	0.12	0.07	0.12	0.06	6.90	0.01	99.75	0.33	0.00	98.49	0.01	2.52	6.90	0.00	3.49	0.12	4.07	1.33	0.00	0.01	0.08	0.01	0.01	0.00	0.76	0.00	0.23	60.85	7.70	0.00	0.00	0.00	-26.87	1.11	2.86	43.44	143.84	897.63	659.60	1080.08	844.82	919.01	692.58	1062.70	699.15
31.331	0	0.11	0.11	0.02	0.12	0.07	0.11	0.06	5.51	0.01	99.76	0.33	0.00	98.15	0.01	3.23	5.51	0.00	3.52	0.16	3.89	1.68	0.00	0.01	0.12	0.01	0.01	0.01	0.64	0.00	0.29	2.00	8.25	0.00	0.00	0.00	-24.76	2.15	3.62	43.03	147.16	893.66	659.77	1077.30	846.46	914.97	692.54	1061.86	701.58
31.364	0	0.11	0.11	0.03	0.12	0.08	0.11	0.06	5.26	0.01	99.77	0.33	0.06	98.72	0.01	3.37	5.26	0.00	3.58	0.16	3.88	3.48	0.00	0.01	0.12	0.02	0.01	0.01	0.50	0.00	0.30	5.11	8.44	0.00	0.00	0.00	-25.19	0.29	3.91	43.16	149.16	894.77	657.15	1080.38	845.27	916.37	690.75	1065.30	699.07
31.398	0	0.11	0.10	0.02	0.11	0.09	0.11	0.06	5.30	0.01	99.77	0.33	1.77	98.42	0.01	2.43	5.30	0.00	4.55	0.17	2.60	2.49	0.00	0.01	0.13	0.02	0.01	0.06	0.41	0.00	0.31	3.80	9.18	0.00	0.00	0.00	-28.12	1.33	3.44	42.68	138.47	894.88	655.47	1078.18	842.16	919.92	687.72	1058.24	694.28
31.431	0	0.12	0.11	0.02	0.12	0.07	0.12	0.06	5.64	0.01	99.76	0.33	0.42	97.68	0.01	2.77	5.64	0.00	3.72	0.20	2.07	2.01	0.00	0.01	0.20	0.02	0.01	0.05	0.35	0.00	0.36	44.14	8.22	0.00	0.00	0.00	-28.69	3.30	4.47	42.85	141.48	893.32	654.43	1075.93	839.22	917.81	685.81	1059.00	694.84
31.464	0	0.13	0.13	0.02	0.12	0.07	0.13	0.06	7.16	0.01	99.73	0.33	0.00	97.86	0.01	1.71	7.16	0.00	3.36	0.23	2.22	1.55	0.00	0.01	0.21	0.02	0.01	0.04	0.32	0.00	0.34	79.47	7.32	0.00	0.00	0.00	-25.83	2.88	2.25	43.40	144.52	890.91	649.02	1079.96	841.38	914.63	683.57	1059.00	690.13
31.498	0	0.13	0.13	0.02	0.12	0.06	0.14	0.06	6.92	0.01	99.72	0.33	0.00	98.22	0.01	1.17	7.55	0.00	3.85	0.22	2.81	1.55	0.00	0.01	0.31	0.02	0.01	0.04	0.31	0.00	0.36	44.34	6.92	0.00	0.00	0.00	-25.09	1.96	2.57	43.93	141.52	886.88	642.66	1080.86	840.71	914.92	677.03	1056.17	685.79
31.531	0	0.12	0.12	0.02	0.12	0.07	0.13	0.06	5.26	0.01	99.75	0.33	0.00	98.34	0.00	1.08	5.26	0.00	3.71	0.18	1.57	1.21	0.00	0.01	0.39	0.02	0.01	0.02	0.30	0.00	0.39	61.41	7.35	0.00	0.00	0.00	-25.38	1.59	3.90	45.15	143.37	880.78	637.01	1078.40	839.61	911.22	671.02	1054.27	680.68
31.564	0	0.11	0.11	0.02	0.11	0.09	0.12	0.06	3.77	0.01	99.77	0.33	3.12	98.45	0.00	0.52	3.77	0.00	5.87	0.08	1.24	1.17	0.00	0.01	0.39	0.02	0.02	0.04	0.37	0.00	0.35	27.55	8.67	0.00	0.00	0.00	-15.78	1.23	4.14	47.04	135.04	874.47	619.03	1074.70	827.31	910.55	654.65	1045.01	667.17
31.598	0	0.11	0.10	0.02	0.10	0.12	0.12	0.06	4.43	0.01	99.76	0.33	5.35	97.32	0.00	0.34	4.43	0.00	8.26	0.05	0.78	0.71	0.00	0.01	0.32	0.02	0.07	0.17	0.35	0.00	0.40	3.58	9.97	0.00	0.00	0.00	-16.03	4.03	5.11	50.36	137.09	864.69	596.61	1069.74	808.97	903.62	630.85	1039.47	649.24
31.631	0	0.10	0.08	0.02	0.09	0.19	0.11	0.06	3.90	0.01	99.63	0.47	9.77	93.84	0.01	0.30	3.90	0.01	11.36	0.04	0.55	0.22	0.00	0.01	0.22	0.01	0.13	0.34	0.35	0.00	0.24	0.08	12.57	0.00	0.00	0.00	-12.76	8.38	6.35	53.31	138.09	854.61	574.39	1064.15	793.71	896.76	610.17	1033.67	628.17
31.664	0	0.09	0.06	0.02	0.08	0.31	0.10	0.06	3.12	0.01	99.38	0.75	14.14	95.62	0.01	0.32	3.12	0.01	14.04	0.04	1.36	0.13	0.00	0.01	0.19	0.01	0.17	1.69	0.40	0.00	0.17	0.13	15.82	0.00	0.00	0.00	-2.48	6.58	8.05	55.76	139.33	841.23	557.98	1053.34	782.78	886.06	595.51	1023.78	616.69
31.698	0	0.07	0.04	0.01	0.07	0.43	0.07	0.06	2.52	0.01	99.14	1.48	17.40	92.88	0.01	0.25	1.99	0.03	10.43	0.03	2.88	0.15	0.00	0.01	0.21	0.01	0.19	2.52	0.46	0.00	0.13	0.00	20.55	0.00	0.00	0.00	5.06	9.16	7.99	58.66	133.26	834.59	534.49	1048.32	763.41	882.47	579.14	1015.24	590.49
31.731	0	0.08	0.06	0.02	0.07	0.21	0.08	0.06	3.73	0.02	99.58	0.84	11.07	89.18	0.02	0.19	1.61	0.08	5.56	0.01	2.87	0.10	0.00	0.02	0.37	0.01	0.20	3.73	0.52	0.01	0.10	0.00	16.61	0.00	0.00	0.00	5.97	11.45	9.05	61.42	125.11	825.42	517.63	1038.80	746.95	877.90	562.56	1002.53	573.40
31.765	0	0.10	0.07	0.02	0.08	0.11	0.09	0.06	10.55	0.05	99.79	0.50	4.42	83.33	0.05	0.13	0.98	0.20	0.90	0.01	1.81	0.09	0.00	0.03	0.65	0.02	0.24	10.55	0.48	0.01	0.06	0.00	12.88	0.00	0.00	0.00	10.54	13.95	9.83	63.75	120.55	818.84	501.66	1031.38	730.86	873.71	548.91	993.92	557.95
31.798	0	0.12	0.09	0.02	0.09	0.08	0.09	0.06	10.45	0.15	99.77	0.35	1.15	64.41	0.15	0.11	0.73	0.63	0.75	0.01	1.60	0.03	0.00	0.05	1.13	0.02	0.28	13.96	0.62	0.02	0.07	0.00	10.45	0.00	0.00	0.00	14.26	19.03	7.18	67.44	117.81	815.78	490.14	1026.64	717.32	868.61	543.66	986.41	542.13
31.831	0	0.17	0.11	0.02	0.11	0.06	0.11	0.06	7.94	0.60	99.67	0.70	0.00	79.63	0.60	0.11	0.75	1.56	0.64	0.01	1.48	0.01	0.00	0.10	3.53	0.03	0.13	29.09	0.71	0.03	0.09	0.00	7.94	0.00	0.00	0.00	15.64	15.18	7.61	68.11	118.11	815.71	485.43	1024.61	709.90	867.62	539.66	985.70	537.00
31.865	0	0.23	0.12	0.03	0.12	0.06	0.14	0.07	6.96	0.72	99.53	2.93	0.00	77.60	2.29	0.18	0.72	2.20	1.12	0.02	3.29	0.01	0.00	0.30	12.49	0.02	0.07	46.50	1.12	0.05	0.09	0.00	6.96	0.00	0.00	0.00	19.21	15.79	7.28	68.19	111.73	817.68	481.18	1020.41	699.89	869.12	536.19	980.73	530.86
31.898	0	0.33	0.13	0.07	0.14	0.05	0.24	0.08	5.84	0.73	99.33	11.98	-3.68	76.71	5.84	0.23	0.73	1.95	1.21	0.02	4.06	0.02	0.00	0.46	31.94	0.02	0.05	62.67	1.02	0.05	0.13	0.01	5.72	0.00	0.00	0.00	20.44	16.04	6.44	70.28	112.86	818.40	478.49	1019.36	694.43	867.82	535.71	980.29	526.42
31.931	0	0.45	0.14	0.11	0.19	0.04	0.53	0.11	14.41	0.82	98.94	53.54	-15.77	79.35	14.41	0.24	0.57	1.50	0.85	0.02	3.81	0.05	0.00	0.82	49.40	0.01	0.04	80.69	0.94	0.05	0.17	0.00	4.06	0.00	0.00	0.00	17.54	15.27	9.76	73.06	105.40	819.99	477.63	1016.49	688.51	873.21	529.77	978.57	526.67
31.965	0	0.44	0.15	0.15	0.31	0.04	1.40	0.20	28.39	2.08	97.21	81.66	-24.21	60.04	28.39	0.35	0.32	1.49	0.65	0.02	3.79	0.18	0.00	2.08	64.55	0.01	0.05	83.53	1.50	0.15	0.29	0.00	3.42	0.00	0.00	0.00	18.66	19.96	7.38	75.25	105.31	820.14	475.44	1012.54	681.30	869.71	530.03	974.64	520.99
31.998	0	0.33	0.16	0.18	0.44	0.03	2.76	0.31	39.96	2.53	94.47	83.30	-28.15	62.18	39.96	0.40	0.34	0.85	0.40	0.04	5.18	0.64	0.00	2.53	73.03	0.02	0.05	73.37	1.58	0.17	0.40	0.00	2.76	0.00	0.00	0.00	20.65	19.51	9.28	76.27	100.04	820.82	474.16	1009.46	676.85	872.32	526.82	972.18	520.87
32.031	0	0.26	0.16	0.35	0.52	0.03	4.66	0.43	48.26	4.64	90.67	94.89	-34.65	78.76	48.26	0.54	0.31	0.52	0.72	0.10	11.86	3.70	0.00	4.64	81.42	0.03	0.08	66.99	1.94	0.24	0.51	0.00	2.32	0.00	0.00	0.00	20.09	15.45	10.80	75.50	99.74	819.46	472.33	1005.61	670.81	870.84	524.58	970.40	518.64
32.065	0	0.33	0.18	0.58	0.44	0.03	6.63	0.34	42.17	11.96	86.74	95.74	-39.05	90.25	42.17	0.53	0.45	0.40	1.13	0.15	11.96	5.94	0.00	13.00	89.90	0.03	0.07	66.02	1.26	0.39	0.67	0.00	1.22	0.00	0.00	0.00	21.61	10.88	10.61	75.97	97.93	822.62	473.81	1001.08	665.15	870.48	522.74	968.36	519.59
32.098	0	0.46	0.18	0.64	0.33	0.03	5.12	0.24	34.09	11.44	89.76	92.83	-41.03	90.40	34.09	0.56	0.46	0.16	1.39	0.25	11.44	4.99	0.00	14.00	91.12	0.03	0.11	81.11	1.00	0.39	0.79	0.00	1.13	0.00	0.00	0.00	21.03	10.79	9.46	76.62	97.73	824.67	472.98	997.27	657.30	868.81	521.35	966.42	516.25
32.132	0	0.66	0.20	0.31	0.31	0.03	8.40	0.17	26.12	1.51	83.20	87.06	-41.85	91.10	26.12	0.41	0.54	0.07	1.04	0.27	1.51	0.37	0.00	28.71	86.39	0.10	0.10	90.93	0.85	0.72	2.43	0.17	0.46	0.47	0.00	0.00	20.07	10.37	13.23	77.58	98.37	821.69	469.06	997.33	653.84	870.03	518.35	968.33	514.61
32.165	0	0.51	0.22	0.28	0.34	0.03	14.01	0.19	29.09	1.23	71.98	84.43	-41.45	88.37	29.09	0.27	0.58	0.03	1.21	0.50	1.23	0.51	0.00	37.07	85.28	0.15	0.10	74.84	0.95	0.83	3.73	0.27	0.31	1.41	0.00	0.00	24.71	11.86	11.23	75.68	96.70	825.15	468.96	997.81	653.70	871.16	517.74	967.81	514.39
32.198	0	0.43	0.23	0.29	0.22	0.03	3.85	0.11	15.64	0.49	92.30	55.70	-26.96	98.65	15.64	0.10	0.49	0.01	1.12	0.33	0.41	0.24	0.00	23.51	80.54	0.12	0.08	51.87	1.03	0.79	3.45	0.06	0.32	1.79	0.00	0.00	18.71	-0.55	7.50	77.27	98.77	834.60	472.52	999.51	649.79	872.57	515.76	971.33	514.25
32.232	0	0.26	0.23	0.24	0.19	0.03	2.57	0.09	11.34	0.62	94.85	35.09	-16.00	97.77	11.34	0.04	0.62	0.00	0.97	0.22	0.09	0.07	0.00	21.23	74.34	0.08	0.09	17.71	0.74	0.48	9.35	0.01	0.25	1.78	0.00	0.00	3.18	-3.10	7.18	76.81	98.20	840.10	473.31	1002.39	644.89	876.75	511.97	974.95	511.44
32.265	0	0.24	0.23	0.19	0.16	0.03	1.40	0.07	6.04	0.58	97.20	14.41	-9.56	98.74	6.04	0.04	0.58	0.00	0.99	0.12	0.03	0.05	0.00	17.28	65.12	0.09	0.15	10.57	0.76	0.43	8.66	0.05	0.30	1.88	0.00	0.00	-5.32	0.20	12.06	76.72	97.70	844.11	472.57	1006.76	642.99	885.21	503.78	982.30	514.70
32.298	0	0.29	0.23	0.17	0.15	0.03	0.90	0.06	3.49	0.55	98.20	8.29	-9.32	92.14	3.49	0.03	0.55	0.00	1.11	0.05	0.01	0.02	0.14	12.88	59.93	0.08	0.16	24.54	0.70	0.30	12.83	0.01	0.37	1.69	0.00	0.00	6.96	9.69	9.04	76.28	92.73	853.78	476.40	1008.06	639.26	890.52	513.77	983.25	514.59
32.332	0	0.29	0.24	0.11	0.15	0.03	0.56	0.07	4.33	0.53	98.89	3.69	-6.03	93.65	4.33	0.03	0.53	0.00	1.62	0.04	0.03	0.03	0.88	6.99	48.41	0.06	0.10	31.12	0.50	0.24	10.84	0.01	0.44	2.25	0.00	0.00	19.94	8.55	12.21	75.34	91.25	860.04	476.01	1011.20	634.90	898.14	517.17	989.39	516.68
32.365	0	0.28	0.22	0.07	0.16	0.03	0.40	0.07	5.88	0.51	99.20	2.11	-3.80	98.21	5.88	0.02	0.51	0.00	2.06	0.02	0.06	0.07	0.73	4.93	32.79	0.05	0.04	39.67	0.46	0.30	7.40	0.01	0.49	1.58	0.00	0.00	20.40	1.99	10.83	75.38	92.09	866.89	474.82	1013.05	630.61	901.00	511.27	992.97	515.88
32.399	0	0.23	0.20	0.06	0.16	0.03	0.31	0.07	6.37	0.45	99.37	0.98	0.00	97.33	6.37	0.02	0.45	0.00	1.89	0.01	0.23	0.16	0.59	1.56	27.98	0.09	0.02	29.07	0.47	0.49	5.10	0.01	0.46	0.77	0.00	0.00	22.48	4.01	7.64	75.37	96.57	873.35	475.99	1015.29	627.89	901.03	512.63	997.56	515.40
32.432	0	0.23	0.19	0.05	0.15	0.03	0.27	0.07	5.23	0.41	99.46	1.00	0.00	98.19	5.23	0.03	0.41	0.00	1.66	0.00	0.12	0.18	0.30	1.11	24.62	0.11	0.01	30.37	0.62	0.92	3.23	0.01	0.56	0.15	0.00	0.00	26.44	2.03	5.01	75.07	97.62	878.30	479.64	1011.34	623.82	899.04	513.75	996.59	517.56
32.465	0	0.19	0.19	0.06	0.17	0.03	0.34	0.08	8.72	0.37	99.32	1.14	0.00	98.05	8.72	0.07	0.37	0.00	1.10	0.00	0.09	0.26	0.00	0.96	28.86	0.09	0.01	20.03	0.63	1.10	2.57	0.01	0.53	0.00	0.00	0.00	30.75	2.40	6.51	73.94	98.20	882.37	479.07	1016.17	624.19	904.40	513.90	1002.45	519.24
32.499	0	0.16	0.18	0.04	0.20	0.03	0.37	0.10	13.22	0.30	99.26	1.17	0.00	98.56	13.22	0.13	0.30	0.00	0.59	0.00	0.06	0.29	0.00	0.60	24.70	0.04	0.00	15.08	0.48	1.11	0.82	0.01	0.67	0.00	0.00	0.00	32.07	0.86	7.08	73.46	98.15	883.99	480.63	1018.79	626.54	906.94	516.50	1004.97	521.26
32.532	0	0.16	0.18	0.04	0.24	0.03	0.51	0.13	19.89	0.21	98.98	2.31	-0.72	98.73	19.89	0.14	0.21	0.00	0.40	0.00	0.05	0.10	0.00	0.34	26.86	0.02	0.00	23.60	0.40	1.32	0.43	0.01	0.71	0.00	0.00	0.00	34.41	-0.24	6.80	73.71	98.19	888.26	483.17	1019.76	627.21	909.43	516.27	1007.24	524.92
32.565	0	0.12	0.18	0.03	0.31	0.03	0.58	0.19	16.14	0.20	98.84	1.93	0.00	98.76	27.39	0.20	0.20	0.00	0.38	0.00	0.08	0.12	0.00	0.30	16.14	0.02	0.00	17.09	0.43	1.47	0.37	0.03	0.79	0.00	0.00	0.00	35.84	-0.10	5.90	74.46	101.76	892.36	486.37	1017.92	622.61	908.18	519.25	1009.65	526.81
32.599	0	0.12	0.18	0.02	0.25	0.03	0.38	0.14	10.48	0.18	99.23	1.11	0.00	98.47	20.84	0.15	0.18	0.00	0.39	0.00	0.07	0.10	0.00	0.10	10.48	0.02	0.00	16.27	0.88	1.97	0.16	0.06	1.06	0.00	0.00	0.00	32.74	-1.16	8.36	75.31	90.46	894.70	484.39	1018.83	619.63	916.84	514.73	1006.81	524.17
32.632	0	0.11	0.18	0.02	0.21	0.03	0.27	0.11	6.49	0.20	99.45	0.36	0.00	98.22	14.89	0.17	0.20	0.00	0.47	0.00	0.07	0.10	0.00	0.09	6.49	0.01	0.00	5.12	1.23	2.17	0.10	0.18	1.05	0.00	0.00	0.00	37.89	1.94	6.15	75.51	92.61	899.27	487.65	1017.07	616.80	915.67	518.41	1007.95	526.19
32.665	0	0.12	0.18	0.03	0.18	0.03	0.22	0.09	5.49	0.18	99.57	0.33	0.00	98.07	9.97	0.15	0.18	0.00	0.45	0.00	0.04	0.17	0.00	0.09	5.49	0.01	0.00	1.22	1.92	2.87	0.05	0.09	1.04	0.00	0.00	0.00	38.28	2.36	7.75	75.49	94.39	899.85	485.77	1019.61	616.13	917.68	516.64	1011.57	526.38
32.699	0	0.12	0.18	0.03	0.16	0.03	0.19	0.09	5.35	0.15	99.63	0.33	0.00	97.97	6.79	0.15	0.15	0.00	0.41	0.00	0.04	0.13	0.00	0.11	5.35	0.00	0.00	1.03	1.83	3.65	0.02	0.14	1.14	0.00	0.00	0.00	41.46	2.61	5.84	75.78	95.26	899.13	484.53	1020.08	616.88	915.57	519.18	1010.73	523.60
32.732	0	0.13	0.18	0.03	0.15	0.03	0.17	0.08	4.29	0.15	99.64	0.33	0.00	98.54	4.29	0.12	0.15	0.00	0.38	0.00	0.04	0.13	0.00	0.12	5.43	0.00	0.00	1.20	1.68	3.45	0.02	0.05	1.09	0.00	0.00	0.00	38.99	0.94	5.53	75.93	100.96	899.16	483.60	1021.62	617.37	913.54	516.12	1014.19	524.09
32.766	0	0.14	0.18	0.03	0.14	0.03	0.16	0.08	2.47	0.13	99.64	0.33	0.00	98.03	2.47	0.11	0.13	0.00	0.46	0.00	0.05	0.13	0.00	0.13	5.95	0.00	0.00	7.11	1.87	6.12	0.01	0.04	0.98	0.00	0.00	0.00	40.74	2.47	5.48	75.95	100.63	900.30	483.93	1022.70	617.69	914.75	517.77	1015.16	524.35
32.799	0	0.15	0.18	0.03	0.14	0.03	0.15	0.08	2.09	0.12	99.64	0.33	0.00	97.38	2.09	0.13	0.12	0.00	0.50	0.00	0.04	0.16	0.00	0.14	5.64	0.00	0.00	6.82	2.25	8.08	0.00	0.03	0.92	0.00	0.00	0.00	38.58	3.92	5.45	76.11	99.32	900.79	483.56	1023.42	617.18	915.95	517.24	1015.10	523.12
32.832	0	0.14	0.18	0.03	0.14	0.03	0.15	0.08	1.45	0.12	99.64	0.33	0.00	97.32	1.45	0.17	0.12	0.00	0.50	0.00	0.04	0.16	0.00	0.15	6.17	0.00	0.00	4.59	2.29	8.19	0.00	0.05	0.95	0.00	0.00	0.00	37.28	4.05	5.67	76.11	97.90	900.30	483.49	1023.88	618.20	916.77	517.02	1014.49	522.90
32.866	0	0.15	0.18	0.03	0.14	0.03	0.16	0.08	1.75	0.11	99.64	0.33	0.00	98.01	1.75	0.20	0.11	0.00	0.49	0.00	0.04	0.20	0.00	0.22	9.07	0.00	0.00	3.95	3.35	7.94	0.00	0.06	0.86	0.00	0.00	0.00	37.56	2.52	5.74	75.70	97.72	902.96	486.07	1019.63	613.03	916.19	516.21	1013.50	525.09
32.899	0	0.16	0.18	0.04	0.14	0.03	0.18	0.09	2.23	0.11	99.64	0.33	0.00	98.35	2.23	0.27	0.11	0.00	0.54	0.00	0.04	0.31	0.00	0.25	14.65	0.00	0.00	4.16	3.71	7.96	0.00	0.05	0.93	0.00	0.00	0.00	34.58	1.56	5.99	75.78	97.36	903.83	484.47	1022.00	611.80	918.08	515.46	1015.19	522.49
32.932	0	0.16	0.18	0.05	0.15	0.03	0.20	0.09	3.01	0.10	99.61	0.34	0.00	97.93	3.01	0.40	0.10	0.00	0.46	0.00	0.04	0.28	0.00	0.32	17.48	0.00	0.00	3.14	3.98	9.40	0.00	0.05	0.99	0.00	0.00	0.00	35.78	-2.71	6.88	75.56	96.92	907.13	486.78	1021.41	609.67	920.38	515.29	1016.75	525.61
32.966	0	0.15	0.18	0.04	0.17	0.03	0.20	0.10	5.07	0.11	99.60	0.33	0.00	98.17	5.07	0.56	0.11	0.01	0.36	0.00	0.04	0.39	0.00	0.35	13.04	0.00	0.00	2.72	6.53	8.44	0.00	0.31	1.04	0.00	0.00	0.00	37.08	2.08	4.90	74.10	95.59	908.43	487.84	1021.96	610.72	920.32	518.84	1015.76	524.19
32.999	0	0.14	0.17	0.04	0.21	0.03	0.26	0.12	10.58	0.11	99.49	0.44	0.00	97.14	10.58	0.94	0.11	0.01	0.44	0.00	0.06	0.62	0.00	0.43	13.41	0.00	0.00	2.60	6.42	8.04	0.00	0.08	1.03	0.00	0.00	0.00	26.81	4.38	4.11	74.35	93.18	907.61	488.43	1023.46	612.89	921.23	518.65	1014.35	522.06
33.032
33.066
33.099
33.133
33.166
33.199
33.233
33.266
33.299
33.333
33.366
33.400
33.433
33.466
33.500
33.533
33.566	0	0.14	0.17	0.19	0.16	0.03	0.11	1.38	2.67	2.05	97.24	3.22	0.00	93.19	5.99	0.09	0.40	0.33	1.35	0.96	26.49	0.22	0.00	0.74	2.67	2.05	0.00	0.43	24.49	71.14	0.01	1.77	1.54	0.00	0.00	0.00	15.44	8.92	9.10	63.84	122.43	832.79	523.53	1052.70	761.53	889.46	576.32	1011.82	580.51
33.600	0	0.13	0.17	0.04	0.12	0.03	0.11	0.32	1.51	0.26	99.35	0.33	0.00	94.89	0.67	0.02	0.17	0.04	1.31	0.38	7.54	0.03	0.00	0.26	1.51	0.12	0.00	1.18	6.92	41.74	0.00	1.97	2.02	0.00	0.00	0.00	12.07	7.39	9.72	61.43	126.06	842.73	533.81	1046.92	751.57	890.58	581.12	1016.41	588.63
33.633	0	0.11	0.15	0.04	0.10	0.04	0.10	0.12	2.29	0.13	99.69	0.33	0.00	96.35	0.21	0.01	0.13	0.01	2.24	0.37	9.14	0.01	0.00	0.13	1.08	0.01	0.01	2.29	1.22	18.75	0.00	1.37	3.14	0.00	0.00	0.00	6.95	5.63	9.48	57.76	127.01	851.86	553.35	1053.67	769.09	898.00	595.02	1024.31	608.30
33.666	0	0.10	0.13	0.03	0.10	0.05	0.10	0.07	1.13	0.11	99.74	0.33	0.00	97.70	0.08	0.00	0.11	0.00	2.33	0.23	6.61	0.00	0.00	0.02	0.17	0.00	0.02	1.13	0.44	4.09	0.00	20.33	5.03	0.00	0.00	0.00	0.14	3.25	6.73	55.38	128.24	857.76	567.97	1057.91	781.28	899.56	608.68	1027.44	618.32
33.700	0	0.09	0.09	0.02	0.09	0.09	0.09	0.06	0.69	0.09	99.82	0.34	4.87	97.27	0.06	0.00	0.09	0.00	3.55	0.15	3.05	0.00	0.00	0.01	0.07	0.00	0.03	0.69	0.22	0.94	0.00	59.08	10.21	0.00	0.00	0.00	-5.09	4.13	6.76	52.66	130.05	863.49	585.48	1064.01	797.65	904.72	624.82	1034.37	634.96
33.733	0	0.08	0.06	0.02	0.08	0.17	0.08	0.06	0.37	0.13	99.65	0.65	11.05	97.91	0.04	0.00	0.13	0.00	5.88	0.14	2.32	0.00	0.00	0.01	0.06	0.00	0.10	0.37	0.14	0.32	0.00	4.21	14.77	0.00	0.00	0.00	-11.93	2.76	6.18	52.04	132.75	868.85	595.23	1070.65	806.90	908.83	633.46	1041.25	642.83
33.767	0	0.07	0.04	0.01	0.06	0.40	0.07	0.06	0.11	0.11	99.21	1.37	18.93	97.63	0.03	0.00	0.11	0.01	9.97	0.15	1.19	0.10	0.00	0.01	0.03	0.00	0.17	0.09	0.31	0.25	0.00	2.01	20.05	0.00	0.00	0.00	-11.08	3.41	7.34	50.79	132.84	871.84	605.49	1075.62	819.15	914.05	643.60	1046.41	654.89
33.800	0	0.07	0.05	0.01	0.07	0.29	0.07	0.06	0.11	0.10	99.42	1.14	16.47	97.61	0.03	0.01	0.10	0.01	7.10	0.11	0.91	0.15	0.00	0.01	0.04	0.00	0.23	0.11	0.33	0.20	0.00	46.71	18.77	0.00	0.00	0.00	-12.71	3.45	7.07	49.23	133.14	873.96	620.25	1076.82	833.35	915.38	656.23	1047.84	669.64
33.833	0	0.06	0.04	0.01	0.06	0.39	0.07	0.06	0.14	0.12	99.22	1.53	19.06	98.48	0.01	0.01	0.12	0.00	8.48	0.08	1.09	0.26	0.00	0.01	0.02	0.00	0.66	0.14	0.35	0.12	0.00	94.81	20.74	0.00	0.00	0.00	-11.17	1.16	7.07	47.34	139.95	877.31	634.06	1078.22	844.39	914.69	669.56	1053.79	684.88
33.867	0	0.06	0.04	0.01	0.06	0.50	0.07	0.06	0.15	0.06	98.99	1.89	20.91	98.20	0.01	0.02	0.15	0.00	10.26	0.08	1.88	0.43	0.00	0.01	0.02	0.00	1.35	0.12	0.32	0.06	0.00	63.71	22.09	0.00	0.00	0.00	-20.48	2.01	5.84	46.69	142.08	880.59	642.28	1081.38	848.56	915.33	679.56	1057.17	687.93
33.900	0	0.06	0.04	0.02	0.06	0.40	0.07	0.06	0.25	0.05	99.20	1.39	17.87	98.75	0.01	0.05	0.25	0.00	9.94	0.09	3.72	0.53	0.00	0.01	0.02	0.00	1.21	0.18	0.40	0.05	0.00	64.44	20.16	0.00	0.00	0.00	-21.93	0.16	3.08	46.59	144.11	882.29	643.83	1082.44	849.57	912.68	679.71	1056.49	689.05
33.933	0	0.06	0.05	0.02	0.06	0.35	0.07	0.06	0.36	0.03	99.30	0.99	14.86	98.47	0.02	0.14	0.36	0.00	12.35	0.11	7.09	0.55	0.00	0.02	0.04	0.00	1.11	0.15	0.40	0.03	0.00	32.27	17.75	0.00	0.00	0.00	-19.81	-1.17	2.12	46.32	145.36	886.92	647.18	1082.30	848.33	913.13	684.75	1058.39	690.22
33.967	0	0.06	0.05	0.03	0.06	0.37	0.07	0.06	0.51	0.03	99.25	0.97	12.38	98.59	0.02	0.23	0.51	0.00	13.71	0.14	13.84	1.25	0.00	0.02	0.09	0.00	1.00	0.12	0.40	0.03	0.00	19.38	17.65	0.00	0.00	0.00	-20.85	0.76	2.66	45.63	140.90	884.89	648.81	1077.76	846.91	912.75	684.11	1053.38	692.85
34.000	0	0.06	0.06	0.03	0.06	0.25	0.07	0.06	0.48	0.03	99.49	0.80	9.21	98.23	0.02	0.49	0.48	0.00	9.61	0.10	13.70	1.61	0.00	0.03	0.16	0.00	0.68	0.10	0.34	0.02	0.00	49.33	16.23	0.00	0.00	0.00	-18.28	1.93	5.79	45.30	143.73	881.80	647.55	1077.69	849.57	913.57	680.41	1056.40	696.54
34.033	0	0.06	0.06	0.03	0.07	0.24	0.07	0.06	0.58	0.03	99.53	0.75	9.41	97.99	0.01	1.02	0.58	0.00	9.30	0.08	11.50	1.51	0.00	0.03	0.40	0.00	0.54	0.09	0.35	0.01	0.01	55.29	15.77	0.00	0.00	0.00	-26.76	2.57	4.06	45.71	140.88	880.62	646.24	1073.18	842.58	910.00	678.24	1050.39	689.99
34.067	0	0.06	0.05	0.03	0.06	0.41	0.06	0.06	0.76	0.02	99.18	1.10	12.72	97.91	0.01	1.00	0.76	0.00	13.62	0.16	14.58	2.27	0.00	0.02	0.49	0.00	0.44	0.10	0.28	0.01	0.01	81.70	18.49	0.00	0.00	0.00	-20.75	2.77	4.49	46.10	140.64	876.47	637.87	1077.69	845.97	910.76	672.75	1050.92	684.40
34.100	0	0.07	0.05	0.02	0.07	0.30	0.07	0.06	0.92	0.02	99.39	0.89	12.38	97.16	0.01	0.70	0.92	0.00	11.22	0.26	8.96	1.85	0.00	0.02	0.79	0.00	0.39	0.14	0.26	0.01	0.01	64.38	17.04	0.00	0.00	0.00	-22.21	4.34	4.89	47.03	138.97	874.24	632.26	1079.82	844.72	912.06	666.60	1050.37	680.04
34.134	0	0.07	0.05	0.02	0.06	0.46	0.07	0.06	1.16	0.02	99.08	1.23	17.22	96.49	0.01	0.44	1.16	0.00	14.11	0.25	5.70	1.38	0.00	0.02	0.89	0.00	0.37	0.23	0.32	0.00	0.01	29.23	19.30	0.00	0.00	0.00	-17.56	5.43	3.37	47.49	136.85	871.87	626.80	1079.91	843.40	910.22	664.23	1046.65	674.96
34.167	0	0.07	0.05	0.02	0.07	0.41	0.08	0.06	1.11	0.03	99.18	1.14	16.50	96.43	0.01	0.31	1.11	0.00	13.07	0.20	5.16	1.47	0.00	0.03	0.80	0.00	0.65	0.30	0.48	0.00	0.03	3.92	18.79	0.00	0.00	0.00	-18.12	5.52	2.72	47.97	133.69	868.17	621.13	1079.37	840.98	908.96	658.99	1042.22	669.71
34.200	0	0.07	0.05	0.02	0.07	0.33	0.07	0.06	1.11	0.02	99.33	1.15	15.55	96.69	0.00	0.14	1.11	0.00	9.34	0.31	3.79	1.74	0.00	0.02	0.60	0.00	1.00	0.47	0.53	0.01	0.03	1.05	18.84	0.00	0.00	0.00	-13.05	5.12	5.35	49.24	135.64	860.09	611.38	1072.98	835.75	903.56	649.84	1038.69	661.59
34.234	0	0.08	0.07	0.02	0.08	0.18	0.09	0.06	1.49	0.04	99.63	0.61	9.48	94.97	0.00	0.09	1.49	0.00	7.74	0.48	4.74	2.52	0.00	0.04	0.59	0.00	1.38	0.44	0.76	0.01	0.07	0.69	14.31	0.00	0.00	0.00	-14.34	7.31	5.03	50.18	139.33	857.01	606.81	1072.53	833.32	899.80	645.60	1038.62	657.45
34.267	0	0.08	0.06	0.02	0.07	0.19	0.08	0.06	1.49	0.03	99.61	0.68	9.54	95.52	0.00	0.06	1.49	0.01	6.97	1.08	6.14	1.32	0.00	0.03	0.33	0.00	1.27	0.32	0.61	0.01	0.05	0.20	15.16	0.00	0.00	0.00	-14.28	6.71	6.11	51.56	137.01	853.42	596.69	1071.07	826.00	899.54	635.02	1035.92	648.13
34.300	0	0.08	0.07	0.02	0.08	0.15	0.08	0.06	1.81	0.03	99.70	0.57	6.59	93.82	0.01	0.04	1.81	0.02	4.85	1.36	7.27	0.68	0.00	0.03	0.25	0.00	1.21	0.45	0.38	0.01	0.05	0.05	13.84	0.00	0.00	0.00	-10.91	8.40	5.88	52.55	134.37	849.85	587.50	1070.66	821.07	898.41	629.92	1032.53	638.16
34.334	0	0.08	0.07	0.02	0.07	0.16	0.08	0.06	2.24	0.03	99.67	0.69	7.24	94.43	0.01	0.03	2.24	0.04	4.05	0.96	7.69	0.24	0.00	0.03	0.19	0.00	1.30	0.57	0.38	0.01	0.04	0.03	15.18	0.00	0.00	0.00	-2.49	7.84	6.15	54.59	133.31	842.86	573.28	1066.33	812.03	893.48	619.10	1026.59	626.55
34.367	0	0.07	0.06	0.02	0.07	0.21	0.07	0.06	2.15	0.03	99.58	0.91	9.46	94.50	0.01	0.04	2.15	0.07	4.41	0.55	7.76	0.13	0.00	0.03	0.16	0.00	1.03	1.00	0.42	0.01	0.04	0.00	17.18	0.00	0.00	0.00	3.29	7.78	8.12	56.13	135.87	837.00	562.72	1061.75	804.51	889.41	607.43	1024.57	621.28
34.401	0	0.07	0.05	0.02	0.06	0.28	0.07	0.06	1.99	0.02	99.45	1.16	11.82	94.94	0.02	0.05	1.66	0.12	5.84	0.56	7.99	0.22	0.00	0.02	0.16	0.00	0.85	1.99	0.41	0.01	0.03	0.01	18.89	0.00	0.00	0.00	7.48	7.35	8.71	58.80	132.01	830.53	548.75	1052.95	790.00	884.27	592.11	1015.14	609.45
34.434	0	0.07	0.05	0.02	0.06	0.27	0.07	0.06	3.13	0.03	99.46	1.21	12.56	90.54	0.03	0.04	1.14	0.17	4.94	0.40	6.18	0.19	0.00	0.02	0.24	0.00	0.42	3.13	0.46	0.02	0.02	0.00	19.21	0.00	0.00	0.00	6.31	10.71	9.43	62.00	126.48	825.15	530.39	1046.20	769.52	881.35	574.99	1007.04	589.06
34.467	0	0.08	0.06	0.02	0.08	0.16	0.08	0.06	5.46	0.08	99.69	0.67	7.33	87.79	0.08	0.06	1.07	0.37	3.36	0.17	5.27	0.18	0.00	0.03	0.44	0.00	0.21	5.46	0.52	0.04	0.02	0.00	15.03	0.00	0.00	0.00	11.00	12.14	9.23	63.95	121.09	820.46	519.11	1038.67	756.42	877.32	566.10	997.93	576.93
34.501	0	0.10	0.08	0.02	0.09	0.11	0.09	0.06	6.23	0.20	99.79	0.47	4.97	84.60	0.20	0.08	0.91	0.57	1.74	0.08	2.62	0.06	0.00	0.04	0.61	0.00	0.11	6.23	0.77	0.11	0.02	0.00	12.52	0.00	0.00	0.00	12.74	13.48	9.81	66.07	120.94	820.41	507.33	1034.64	739.48	875.95	555.02	996.48	564.90
34.534	0	0.12	0.09	0.02	0.10	0.08	0.10	0.06	10.43	0.66	99.76	0.35	0.67	73.88	0.66	0.09	0.75	1.16	1.03	0.05	1.74	0.02	0.00	0.05	1.76	0.00	0.13	15.19	0.98	0.24	0.02	0.00	10.43	0.00	0.00	0.00	12.89	16.80	9.21	68.18	116.02	821.68	503.11	1030.28	728.08	876.01	552.59	991.94	557.07
34.567	0	0.16	0.10	0.02	0.11	0.07	0.12	0.07	8.41	0.71	99.69	0.61	0.00	54.81	2.23	0.13	0.71	1.48	1.11	0.05	2.00	0.03	0.00	0.10	5.71	0.01	0.10	26.36	1.22	0.27	0.03	0.00	8.41	0.00	0.00	0.00	18.98	21.03	8.26	68.21	116.83	820.57	497.57	1027.83	719.46	873.27	554.65	989.97	549.15
34.601	0	0.15	0.11	0.03	0.14	0.06	0.17	0.08	7.38	0.46	99.65	0.62	0.00	65.23	7.02	0.31	0.46	1.77	1.36	0.05	2.43	0.04	0.00	0.23	13.27	0.00	0.05	21.82	2.00	0.45	0.03	0.01	7.38	0.00	0.00	0.00	19.49	18.85	9.02	68.65	114.99	820.25	493.03	1025.70	711.74	873.48	551.30	988.20	543.43
34.634	0	0.15	0.13	0.04	0.19	0.05	0.29	0.11	14.55	0.46	99.41	1.24	0.00	76.49	14.55	0.53	0.46	1.50	1.08	0.04	1.98	0.06	0.00	0.25	20.29	0.00	0.03	24.19	2.14	0.36	0.03	0.01	5.61	0.00	0.00	0.00	21.08	16.10	8.48	71.60	115.29	820.49	491.16	1024.14	707.01	872.19	552.00	986.80	539.49
34.667	0	0.15	0.14	0.05	0.28	0.04	0.61	0.18	25.31	0.43	98.79	5.17	-0.93	48.16	25.31	0.78	0.43	1.33	0.97	0.04	2.97	0.12	0.00	0.36	31.81	0.00	0.03	26.24	2.15	0.42	0.06	0.04	4.18	0.00	0.00	0.00	16.69	22.37	13.99	73.58	98.60	822.82	487.28	1018.85	695.36	882.76	539.79	981.33	537.61
34.701	0	0.11	0.15	0.06	0.40	0.03	1.13	0.27	35.31	0.76	97.74	17.43	-3.75	31.67	35.31	1.07	0.53	0.94	0.70	0.06	3.54	0.28	0.00	0.76	38.67	0.01	0.03	12.50	2.46	0.52	0.13	0.01	2.86	0.00	0.00	0.00	20.83	25.85	12.48	75.53	98.58	823.86	482.70	1017.20	688.89	881.55	537.21	980.00	532.37
34.734	0	0.12	0.16	0.09	0.44	0.03	1.65	0.31	39.49	1.09	96.71	41.04	-9.23	65.45	39.49	0.85	0.62	0.49	0.91	0.16	5.51	1.39	0.00	1.09	49.33	0.01	0.05	17.05	2.76	0.59	0.18	0.00	2.81	0.00	0.00	0.00	21.77	18.81	14.75	75.56	105.37	825.36	477.98	1019.68	681.70	882.19	533.97	987.47	529.43
34.768	0	0.22	0.16	1.57	0.41	0.04	2.37	0.37	43.63	3.25	95.27	76.86	-25.37	48.65	43.63	0.93	0.60	0.30	3.66	0.35	21.03	32.89	0.00	3.25	64.64	0.03	0.08	36.18	4.39	0.99	0.48	0.00	2.19	0.00	0.00	0.00	26.55	22.27	13.08	75.49	99.35	827.37	477.86	1015.91	679.34	882.51	533.13	981.74	528.34
34.801	0	0.26	0.17	0.52	0.31	0.03	1.83	0.21	29.94	6.32	96.34	55.84	-21.45	53.84	29.94	1.01	0.54	0.24	2.79	0.51	11.94	14.05	0.00	6.32	66.32	0.04	0.05	40.03	3.89	1.11	1.17	0.00	1.58	0.00	0.00	0.00	25.08	21.23	13.30	76.14	98.26	828.98	476.98	1013.95	672.17	882.96	533.14	980.84	524.39
34.834	0	0.52	0.17	0.35	0.24	0.03	1.62	0.14	20.81	7.37	96.76	62.94	-28.53	27.82	20.81	0.96	0.49	0.16	2.68	0.35	7.37	3.63	0.00	7.88	73.15	0.04	0.06	79.12	2.82	0.90	2.09	0.00	1.42	0.00	0.00	0.00	31.67	26.77	11.31	76.41	95.81	829.25	476.75	1010.69	667.22	882.10	540.67	975.53	519.43
34.868	0	0.51	0.19	0.25	0.23	0.03	2.08	0.13	18.05	4.00	95.84	45.34	-27.58	78.94	18.05	0.55	0.46	0.11	2.05	0.51	4.00	0.85	0.00	14.62	69.90	0.13	0.08	72.96	2.91	1.54	5.72	0.08	0.72	0.28	0.00	0.00	20.38	15.39	18.18	76.39	93.73	831.14	477.70	1008.31	663.29	886.34	524.99	980.02	527.88
34.901	0	0.41	0.21	0.30	0.21	0.03	1.85	0.11	14.61	2.30	96.30	46.53	-21.68	92.08	14.61	0.53	0.46	0.07	1.53	0.70	2.30	0.43	0.00	12.38	77.00	0.15	0.09	48.99	2.56	1.33	6.34	0.10	0.66	1.30	0.00	0.00	20.97	9.73	16.55	75.98	82.41	833.24	476.45	1004.74	658.05	888.20	525.00	970.45	519.83
34.934	0	0.39	0.21	0.37	0.18	0.03	1.89	0.08	8.71	1.68	96.21	40.98	-19.29	14.63	8.71	0.30	0.41	0.03	1.33	0.65	1.68	0.66	0.00	16.43	80.08	0.11	0.07	35.38	3.39	1.03	10.37	0.04	0.49	1.33	0.00	0.00	21.33	30.82	14.23	75.64	79.39	834.69	473.42	1002.98	652.21	889.30	522.66	968.41	515.97
34.968	0	0.28	0.23	0.35	0.17	0.03	1.66	0.08	7.59	0.70	96.68	38.62	-13.13	97.35	7.59	0.31	0.38	0.02	0.94	0.28	0.70	0.55	0.00	14.68	79.97	0.07	0.06	13.41	2.85	0.56	24.91	0.01	0.44	1.92	0.00	0.00	9.80	-3.97	8.20	77.33	93.38	835.43	473.61	997.68	644.78	875.07	517.43	968.22	510.88
35.001	0	0.29	0.22	0.32	0.16	0.03	1.29	0.07	5.76	0.34	97.41	32.76	-11.34	97.08	5.76	0.40	0.34	0.01	0.60	0.08	0.16	0.22	0.00	11.91	78.62	0.05	0.04	13.51	2.35	0.43	27.08	0.01	0.45	1.70	0.00	0.00	12.99	-4.48	4.74	77.96	99.47	839.91	475.60	995.40	641.38	870.72	516.78	970.10	512.44
35.034	0	0.23	0.22	0.18	0.15	0.03	0.63	0.06	3.12	0.31	98.73	8.01	-3.26	95.57	3.12	0.30	0.31	0.00	0.29	0.02	0.04	0.09	0.00	7.08	59.83	0.04	0.02	6.73	2.39	0.32	31.17	0.04	0.47	1.56	0.00	0.00	10.80	-6.64	7.23	78.29	100.01	841.79	475.05	994.66	638.22	872.96	510.21	972.87	514.87
35.068
35.101
35.135
35.168
35.201
35.235
35.268
35.301
35.335
35.368
35.402
35.435
35.468
35.502
35.535
35.568
35.602
35.635
35.668
35.702
35.735
35.769
35.802
35.835
35.869
35.902
35.935
35.969
36.002
36.035
36.069
36.102
36.136
36.169
36.202
36.236
36.269
36.302
36.336
36.369
36.403
36.436
36.469
36.503
36.536
36.569	0	0.28	0.17	0.08	0.35	0.03	0.68	0.16	8.19	1.05	98.64	0.80	0.00	78.50	8.19	2.19	0.03	11.01	1.85	0.03	1.05	0.07	0.00	17.74	24.24	0.00	0.03	4.75	14.26	3.40	0.04	0.00	1.32	0.00	0.00	0.00	6.54	15.53	11.87	63.00	120.44	831.28	528.83	1031.29	741.68	882.27	570.35	1001.83	584.90
36.603	0	0.64	0.18	0.71	0.38	0.03	2.84	0.11	2.83	1.25	94.32	10.13	-11.25	77.27	2.52	0.42	0.01	6.73	2.83	0.01	1.25	0.10	0.00	35.52	63.34	0.01	0.02	2.49	38.96	6.39	0.02	0.00	1.09	0.00	0.00	0.00	1.86	15.88	12.82	63.43	122.25	828.50	522.29	1034.71	740.06	882.89	563.85	1004.16	579.28
36.636	0	0.64	0.18	0.52	0.40	0.03	1.18	0.10	1.95	1.01	97.64	2.65	-4.09	70.42	1.95	0.09	0.02	5.14	1.91	0.01	1.01	0.04	0.00	25.04	45.95	0.01	0.01	2.43	46.53	7.34	0.02	0.00	0.86	0.00	0.00	0.00	9.27	17.66	13.58	64.62	120.95	822.85	516.52	1031.29	738.74	879.83	560.46	999.70	576.58
36.669	0	0.62	0.19	0.44	0.40	0.03	0.93	0.13	2.31	0.87	98.14	2.58	-3.12	84.31	2.31	0.05	0.04	4.81	1.40	0.01	0.87	0.01	0.00	21.42	41.89	0.06	0.02	4.32	45.83	13.02	0.04	0.00	0.42	0.00	0.00	0.00	13.41	13.59	14.31	67.97	117.01	816.12	499.26	1028.08	727.44	876.78	544.73	992.74	560.34
36.703	0	0.67	0.19	0.46	0.44	0.03	1.61	0.11	3.25	0.69	96.78	3.87	-7.18	80.69	3.25	0.06	0.05	4.02	1.04	0.01	0.69	0.00	0.00	31.70	39.47	0.10	0.02	6.71	50.11	10.10	0.04	0.00	0.22	0.00	0.00	0.00	15.39	14.85	13.89	69.35	121.93	812.46	488.43	1028.13	719.45	872.58	537.50	993.82	550.42
36.736	0	0.71	0.19	0.48	0.44	0.03	4.50	0.10	5.88	0.75	91.00	3.85	-17.24	81.09	5.88	0.10	0.06	3.29	0.68	0.01	0.75	0.00	0.00	47.42	45.23	0.18	0.02	17.62	46.53	5.04	0.06	0.00	0.20	0.00	0.00	0.00	16.74	14.72	13.77	69.79	117.13	810.41	479.02	1027.50	711.64	872.83	531.48	989.73	538.89
36.770	0	0.99	0.19	0.33	0.43	0.03	2.36	0.10	7.03	0.70	95.28	5.18	-19.51	73.57	7.03	0.13	0.07	3.04	0.56	0.01	0.70	0.01	0.00	36.48	37.81	0.08	0.02	50.12	43.43	3.89	0.13	0.00	0.21	0.00	0.00	0.00	18.51	16.88	12.94	70.64	121.76	809.00	473.11	1027.79	704.94	869.69	531.19	991.45	531.52
36.803	0	0.61	0.19	0.19	0.35	0.03	1.05	0.09	6.10	0.84	97.90	1.60	-10.04	51.30	6.10	0.17	0.07	2.50	0.52	0.01	0.84	0.02	0.00	25.36	27.84	0.03	0.02	36.01	35.86	3.48	0.23	0.00	0.21	0.00	0.00	0.00	22.44	21.74	12.81	72.71	114.24	807.53	471.08	1024.56	702.12	870.72	532.68	984.85	527.74
36.836	0	0.51	0.19	0.14	0.30	0.03	0.84	0.08	5.46	1.67	98.31	1.51	-8.46	59.03	5.46	0.16	0.12	1.72	0.46	0.01	1.67	0.08	0.00	24.04	21.88	0.02	0.02	35.89	31.25	2.21	0.37	0.01	0.23	0.00	0.00	0.00	18.55	20.17	9.83	73.60	113.67	810.18	469.51	1025.47	698.06	869.88	531.74	983.00	520.53
36.870	0	0.39	0.19	0.08	0.24	0.03	0.73	0.08	6.09	2.25	98.54	2.28	-8.01	48.27	6.09	0.17	0.16	0.95	0.40	0.02	2.25	0.09	0.00	23.57	14.06	0.02	0.03	40.49	21.19	1.81	0.81	0.00	0.23	0.00	0.00	0.00	18.94	22.35	11.18	74.05	111.93	813.63	465.10	1025.66	690.89	873.75	524.11	985.52	518.31
36.903	0	0.30	0.19	0.08	0.24	0.03	0.59	0.08	7.06	3.64	98.82	0.88	-4.26	59.79	7.06	0.23	0.19	0.56	0.34	0.03	3.64	0.22	0.00	19.46	13.47	0.03	0.05	26.76	22.27	1.97	1.77	0.01	0.19	0.04	0.00	0.00	20.51	20.02	12.21	75.06	107.32	814.32	465.13	1020.59	688.23	874.14	518.02	981.42	520.88
36.936	0	0.29	0.19	0.09	0.24	0.03	0.52	0.09	8.11	5.80	98.96	0.92	-4.33	86.52	8.11	0.26	0.26	0.27	0.45	0.05	5.80	0.58	0.00	17.29	11.98	0.04	0.04	26.40	23.00	2.10	2.56	0.01	0.18	0.06	0.00	0.00	21.78	12.70	9.88	74.87	110.81	818.94	466.47	1020.92	685.09	872.53	519.52	983.34	519.54
36.970	0	0.30	0.19	0.10	0.20	0.03	0.48	0.08	5.29	8.18	99.04	1.45	-6.79	91.83	5.29	0.15	0.30	0.15	0.60	0.08	8.18	0.84	0.00	18.25	13.20	0.05	0.05	32.67	19.16	2.11	3.22	0.00	0.17	0.14	0.00	0.00	14.86	9.90	10.87	75.16	112.76	821.96	469.31	1017.95	679.41	872.55	516.13	985.17	521.76
37.003	0	0.32	0.20	0.09	0.19	0.03	0.51	0.07	4.13	5.45	98.97	1.47	-6.41	87.00	4.13	0.13	0.27	0.07	0.68	0.08	5.45	0.65	0.00	19.74	13.30	0.05	0.06	35.55	17.90	1.91	3.62	0.01	0.18	0.24	0.00	0.00	20.97	12.50	12.46	74.26	103.79	820.96	469.80	1011.11	673.04	873.82	520.57	977.61	520.28
37.036	0	0.38	0.20	0.09	0.20	0.03	0.59	0.07	3.83	3.97	98.82	2.15	-8.18	56.32	3.83	0.15	0.26	0.04	0.93	0.11	3.97	0.76	0.00	20.76	17.06	0.05	0.05	41.86	18.44	1.89	3.85	0.00	0.19	0.33	0.00	0.00	20.12	20.73	15.24	74.37	101.78	819.61	468.83	1011.45	671.59	877.16	520.71	978.94	521.29
37.070	0	0.46	0.20	0.09	0.21	0.03	0.61	0.07	4.92	1.98	98.78	5.95	-10.41	86.56	4.92	0.15	0.29	0.02	1.01	0.14	1.98	0.34	0.00	18.62	20.67	0.07	0.05	54.07	17.84	1.83	5.63	0.00	0.17	0.45	0.00	0.00	28.76	12.69	16.90	72.70	99.60	824.30	472.21	1013.08	674.32	881.91	523.94	981.44	527.42
37.103	0	0.55	0.20	0.10	0.22	0.03	0.86	0.08	7.63	0.68	98.28	17.00	-15.70	42.97	7.63	0.13	0.31	0.01	1.01	0.15	0.68	0.16	0.00	18.60	31.68	0.06	0.04	65.97	14.44	1.50	6.55	0.00	0.17	0.66	0.00	0.00	24.08	23.42	16.24	73.52	94.95	825.11	473.69	1009.36	668.87	882.57	525.64	977.52	525.08
37.137	0	0.46	0.20	0.08	0.21	0.03	0.89	0.09	9.85	0.45	98.23	20.12	-15.39	58.34	9.85	0.14	0.43	0.01	1.52	0.13	0.45	0.29	0.00	17.28	30.86	0.08	0.02	66.32	8.11	1.16	14.41	0.01	0.16	0.51	0.00	0.00	18.69	20.32	17.83	73.74	90.99	824.58	474.07	1005.22	664.44	882.65	521.84	973.62	524.03
37.170	0	0.52	0.20	0.09	0.20	0.03	1.08	0.09	10.74	0.54	97.85	36.63	-19.24	67.11	10.74	0.18	0.41	0.01	2.07	0.20	0.54	0.27	0.00	17.84	37.67	0.05	0.02	75.77	5.34	0.77	19.40	0.00	0.20	0.61	0.00	0.00	19.39	18.43	14.48	73.39	93.09	830.27	477.92	1010.09	669.28	884.27	525.79	977.36	525.87
37.203	0	0.72	0.21	0.15	0.19	0.03	1.86	0.09	9.97	0.68	96.27	65.53	-28.51	45.53	9.97	0.23	0.39	0.01	1.85	0.16	0.68	0.34	0.00	23.28	54.45	0.04	0.03	91.35	3.43	0.65	19.77	0.00	0.20	0.70	0.00	0.00	20.30	22.90	13.97	73.45	93.79	828.62	478.21	1008.73	669.64	882.49	527.46	976.27	526.23
37.237	0	0.62	0.20	0.13	0.22	0.03	1.50	0.11	15.56	0.63	96.99	73.33	-26.59	50.01	15.56	0.43	0.38	0.01	1.68	0.15	0.63	0.24	0.00	14.54	54.66	0.02	0.03	90.36	1.91	0.63	37.72	0.01	0.26	0.67	0.00	0.00	23.59	22.00	14.35	73.08	92.30	828.58	478.91	1007.35	670.87	882.56	527.25	974.85	528.50
37.270	0	0.68	0.21	0.14	0.20	0.03	1.50	0.10	12.83	0.69	96.99	73.02	-27.52	85.81	12.83	0.44	0.36	0.01	1.71	0.22	0.69	0.24	0.00	16.27	56.40	0.03	0.03	92.90	1.60	0.73	39.11	0.00	0.28	0.87	0.00	0.00	15.97	13.00	18.82	73.56	94.83	825.09	476.47	1006.19	665.12	882.20	523.33	976.97	526.76
37.303	0	0.73	0.21	0.16	0.19	0.03	1.89	0.09	11.22	0.65	96.23	72.88	-30.25	49.74	11.22	0.36	0.36	0.01	1.04	0.23	0.65	0.22	0.00	20.60	60.61	0.04	0.04	94.42	1.07	0.60	41.43	0.00	0.28	1.17	0.00	0.00	16.88	22.05	12.84	73.97	91.17	829.63	479.14	1009.51	669.96	883.45	528.47	974.51	524.02
37.337	0	0.79	0.21	0.24	0.19	0.03	3.48	0.10	12.13	0.44	93.05	72.88	-35.45	55.45	12.13	0.27	0.34	0.01	1.02	0.20	0.44	0.20	0.00	26.77	74.43	0.07	0.07	93.51	0.62	0.64	48.53	0.00	0.27	1.20	0.00	0.00	22.32	20.91	12.71	73.47	96.63	830.49	479.76	1008.80	669.90	881.12	529.04	977.73	527.60
37.370	0	0.82	0.21	0.24	0.19	0.03	3.10	0.09	11.30	0.44	93.80	74.38	-35.16	59.81	11.30	0.32	0.34	0.01	0.87	0.22	0.44	0.20	0.00	25.57	73.58	0.07	0.07	95.30	0.51	0.68	47.81	0.00	0.24	1.12	0.00	0.00	18.49	20.01	13.27	73.92	94.83	828.58	479.84	1008.00	670.24	880.87	528.39	975.68	526.63
37.404	0	0.89	0.22	0.34	0.19	0.03	4.62	0.09	11.58	0.45	90.77	75.76	-39.18	28.83	11.58	0.34	0.26	0.01	0.76	0.21	0.45	0.17	0.00	29.49	84.40	0.06	0.08	95.93	0.35	0.59	38.38	0.00	0.27	1.54	0.00	0.00	16.53	26.52	13.18	74.93	92.22	829.08	481.53	1005.13	668.18	881.24	528.40	973.46	527.80
37.437	0	0.87	0.21	0.38	0.20	0.03	6.83	0.10	13.73	0.85	86.35	78.26	-42.18	81.55	13.73	0.37	0.20	0.01	0.90	0.15	0.85	0.19	0.00	34.28	88.33	0.05	0.06	95.54	0.24	0.48	39.16	0.01	0.31	1.13	0.00	0.00	18.80	14.57	10.80	74.08	96.37	828.99	483.70	1001.95	667.21	875.11	531.70	971.37	527.14
37.470	0	0.68	0.21	0.34	0.23	0.03	7.97	0.12	18.15	1.96	84.06	72.29	-41.29	88.20	18.15	0.44	0.20	0.01	0.96	0.14	1.96	0.31	0.00	35.15	85.19	0.05	0.03	87.12	0.29	0.51	40.27	0.01	0.33	1.11	0.00	0.00	19.22	11.94	10.31	73.91	91.26	828.33	484.87	997.61	666.49	874.24	530.29	965.46	527.59
37.504	0	0.57	0.21	0.42	0.28	0.03	14.22	0.17	26.27	5.56	71.56	86.10	-46.60	84.65	26.27	0.42	0.19	0.02	1.82	0.13	5.56	0.79	0.00	39.91	89.76	0.05	0.03	85.42	0.25	0.54	42.43	0.00	0.42	0.97	0.00	0.00	18.49	13.46	8.69	73.76	94.07	829.45	486.31	996.83	664.84	872.11	532.88	966.00	527.11
37.537	0	0.39	0.20	0.47	0.35	0.03	19.74	0.24	34.71	9.66	60.51	92.36	-47.84	79.71	34.71	0.41	0.19	0.01	2.50	0.11	9.66	1.86	0.00	41.42	89.65	0.06	0.02	73.64	0.26	0.56	40.16	0.01	0.47	0.68	0.00	0.00	22.59	15.16	9.98	73.59	93.90	826.96	485.44	997.65	668.51	872.38	533.32	966.18	528.95
37.570	0	0.21	0.19	0.39	0.59	0.03	31.75	0.47	50.46	9.09	43.25	97.20	-43.37	84.41	50.46	0.51	0.21	0.01	3.28	0.15	9.09	5.40	0.00	40.70	87.01	0.08	0.01	45.10	0.39	0.61	36.93	0.01	0.54	0.55	0.00	0.00	23.27	13.55	12.44	73.93	98.87	823.00	483.44	998.57	668.41	870.69	535.07	969.35	528.62
37.604	0	0.23	0.19	0.41	0.74	0.03	47.74	0.62	56.59	8.20	27.26	97.89	-48.07	87.17	56.59	0.74	0.23	0.02	4.42	0.22	8.20	11.11	0.00	48.70	84.49	0.10	0.01	54.59	0.40	0.73	34.28	0.00	0.66	0.45	0.00	0.00	23.81	12.42	9.96	74.27	101.47	827.96	483.04	1002.97	670.56	872.13	531.70	973.57	529.13
37.637	0	0.21	0.19	0.60	0.86	0.03	55.85	0.74	61.05	7.78	19.15	98.76	-46.97	71.23	61.05	0.69	0.28	0.01	4.47	0.39	7.78	19.26	0.00	50.10	86.73	0.12	0.01	42.06	0.54	0.75	32.03	0.01	0.70	0.32	0.00	0.00	22.01	17.47	10.69	75.07	100.03	832.17	485.07	1006.68	670.83	877.58	533.88	977.56	530.74
37.670	0	0.16	0.18	0.50	1.03	0.03	60.70	0.97	67.32	10.51	14.30	98.90	-47.75	50.65	67.32	0.81	0.32	0.01	4.90	0.77	10.51	17.79	0.00	50.99	81.98	0.15	0.00	38.15	0.97	0.77	29.75	0.01	0.76	0.12	0.00	0.00	21.77	21.87	15.33	75.33	96.65	833.05	484.83	1010.15	669.54	885.38	536.21	981.96	532.49
37.704	0	0.14	0.18	0.45	1.32	0.04	66.53	1.44	76.52	15.57	8.47	99.29	-52.45	94.05	76.52	1.03	0.40	0.01	5.70	1.43	15.57	15.43	0.00	50.69	78.29	0.29	0.00	45.16	2.08	1.00	25.79	0.01	0.81	0.10	0.00	0.00	20.90	8.20	13.19	74.52	97.78	841.74	489.15	1019.29	677.59	891.12	537.52	988.89	535.92
37.737	0	0.10	0.18	0.59	1.30	0.04	69.87	1.65	79.72	23.73	5.13	99.61	-56.76	94.85	79.72	1.25	0.45	0.01	5.25	2.55	23.73	10.95	0.00	52.02	82.62	0.39	0.01	36.83	2.36	0.88	25.78	0.02	0.76	0.09	0.00	0.00	24.56	7.43	14.05	74.58	97.05	848.75	491.84	1027.94	682.98	899.90	541.16	996.94	540.37
37.771	0	0.11	0.18	0.29	1.49	0.03	75.30	1.63	79.30	17.09	0.00	99.54	-54.59	94.52	79.30	1.58	0.58	0.01	4.10	3.76	17.09	3.41	0.00	56.22	81.03	0.69	0.01	33.96	3.91	0.77	22.01	0.06	0.81	0.08	0.00	0.00	20.30	7.76	14.73	75.03	96.94	855.82	493.46	1037.52	685.30	908.83	543.60	1005.73	540.94
37.804	0	0.09	0.18	0.21	1.78	0.03	74.67	1.75	76.63	13.04	0.33	99.42	-48.57	97.69	80.75	1.85	0.66	0.02	2.06	4.92	13.04	2.91	0.00	54.95	76.63	0.91	0.01	15.95	6.24	0.77	18.68	0.02	0.72	0.05	0.00	0.00	16.15	-3.28	9.85	75.12	103.33	866.72	496.87	1048.81	691.21	913.11	544.44	1016.42	542.47
37.837	0	0.10	0.18	0.15	1.68	0.03	74.74	1.47	77.02	6.88	0.26	99.29	-45.71	97.36	77.02	1.42	0.68	0.02	0.78	4.20	6.88	0.74	0.00	55.87	77.79	0.70	0.01	13.81	4.99	0.54	18.77	0.01	0.61	0.06	0.00	0.00	13.87	-3.96	14.20	74.21	91.34	884.11	499.72	1063.21	690.01	937.36	545.27	1028.70	544.86
37.871	0	0.11	0.18	0.12	1.76	0.03	72.97	1.25	71.15	4.05	2.03	98.36	-41.43	94.93	73.17	1.56	0.70	0.03	0.46	4.05	3.17	0.24	0.00	58.63	71.15	1.03	0.01	8.40	10.43	0.40	14.03	0.02	0.64	0.00	0.00	0.00	14.79	-7.35	14.74	73.90	96.19	889.78	499.70	1070.70	692.03	942.48	543.62	1038.59	547.74
37.904	0	0.10	0.18	0.10	1.50	0.03	66.10	1.03	62.09	2.92	8.90	95.34	-38.18	97.63	68.82	1.23	0.65	0.04	0.23	2.72	2.92	0.14	0.00	59.14	62.09	0.73	0.01	6.37	9.74	0.30	11.01	0.01	0.50	0.00	0.00	0.00	17.07	3.40	14.95	72.68	97.77	902.87	500.53	1088.02	697.16	957.30	547.65	1055.05	549.64
37.937	0	0.12	0.18	0.09	1.44	0.03	61.40	0.93	60.02	1.53	13.60	93.39	-38.52	97.13	66.27	1.38	0.56	0.07	0.23	1.53	1.22	0.04	0.00	57.75	60.02	0.52	0.01	18.04	10.25	0.23	7.76	0.01	0.47	0.00	0.00	0.00	14.68	4.39	17.93	72.21	95.90	907.35	500.43	1095.46	698.85	966.43	546.75	1062.22	551.42
37.971	0	0.16	0.18	0.09	1.00	0.03	44.16	0.57	54.46	0.97	30.84	80.14	-36.53	96.69	54.46	1.38	0.55	0.13	0.28	0.97	0.80	0.02	0.00	55.74	56.24	0.34	0.02	28.60	10.86	0.12	4.41	0.00	0.41	0.00	0.00	0.00	18.65	5.13	15.62	71.26	99.05	920.28	503.02	1107.53	702.96	975.91	549.07	1074.80	554.78
38.004	0	0.23	0.18	0.07	0.74	0.03	36.37	0.42	46.94	0.82	38.63	72.39	-38.84	94.89	46.94	1.32	0.48	0.24	0.43	0.82	0.56	0.02	0.00	58.39	49.09	0.16	0.02	50.32	8.00	0.09	4.28	0.00	0.41	0.00	0.00	0.00	20.79	7.40	16.75	70.74	98.01	929.73	506.74	1116.21	704.70	986.35	554.88	1084.29	558.60
38.037	0	0.28	0.19	0.07	0.47	0.03	17.59	0.24	34.08	0.66	64.81	41.67	-33.51	96.90	34.08	0.89	0.47	0.35	0.62	0.66	0.34	0.01	0.00	52.44	43.49	0.09	0.02	55.07	7.14	0.05	3.70	0.00	0.37	0.00	0.00	0.00	19.28	4.78	16.00	70.63	99.84	940.62	510.21	1123.95	704.80	994.28	555.93	1093.96	561.65
38.071	0	0.37	0.19	0.10	0.34	0.03	17.71	0.17	25.72	0.57	64.59	39.28	-36.54	96.09	25.72	0.64	0.46	0.42	0.99	0.57	0.43	0.00	0.00	56.63	51.80	0.03	0.03	62.20	4.36	0.02	3.68	0.00	0.28	0.00	0.00	0.00	19.28	5.98	15.51	69.83	100.69	951.73	511.84	1134.65	706.06	1004.51	557.53	1105.04	563.14
38.104	0	0.39	0.19	0.12	0.29	0.03	11.96	0.14	20.77	0.57	76.08	26.08	-33.35	95.85	20.77	0.75	0.39	0.65	1.18	0.44	0.57	0.00	0.00	51.88	52.99	0.02	0.02	59.59	4.84	0.02	3.92	0.00	0.30	0.00	0.00	0.00	16.49	6.31	18.23	68.82	96.50	960.42	513.90	1144.20	708.34	1017.52	557.73	1113.64	566.24
38.138	0	0.53	0.19	0.18	0.26	0.03	11.51	0.12	17.71	1.01	76.99	41.35	-37.26	97.72	17.71	0.68	0.25	1.11	1.45	0.30	1.01	0.00	0.00	50.03	63.94	0.01	0.02	71.27	4.33	0.01	3.39	0.00	0.25	0.00	0.00	0.00	14.37	3.20	15.65	68.83	106.44	965.49	514.27	1148.58	707.83	1016.37	555.43	1122.12	567.51
38.171	0	0.67	0.19	0.25	0.26	0.03	16.58	0.13	17.11	0.92	66.83	62.59	-43.72	98.51	17.11	1.08	0.18	1.61	1.61	0.24	0.92	0.00	0.00	54.94	74.59	0.01	0.02	82.62	2.78	0.01	2.97	0.00	0.24	0.00	0.00	0.00	19.21	1.05	19.68	67.76	100.32	973.37	516.17	1156.97	710.15	1030.28	557.97	1129.59	572.20
38.204	0	0.73	0.18	0.31	0.25	0.03	18.21	0.12	16.36	1.24	63.58	65.33	-45.68	98.49	16.36	1.34	0.14	1.39	1.76	0.17	1.24	0.01	0.00	56.15	79.71	0.01	0.02	84.85	3.25	0.01	2.30	0.00	0.27	0.00	0.00	0.00	18.14	1.11	19.71	67.24	99.67	983.05	518.99	1165.03	711.64	1039.51	559.00	1137.90	574.94
38.238	0	0.79	0.18	0.31	0.23	0.03	13.55	0.11	14.14	1.09	72.90	67.92	-43.93	97.52	14.14	1.24	0.08	0.98	2.38	0.15	1.09	0.03	0.00	51.36	79.56	0.00	0.01	88.53	3.25	0.01	1.59	0.00	0.28	0.00	0.00	0.00	16.73	3.64	18.62	67.81	102.20	991.24	521.11	1170.71	710.52	1044.68	560.35	1145.60	576.44
38.271	0	0.73	0.18	0.29	0.20	0.03	11.79	0.09	10.00	0.83	76.41	46.01	-41.25	97.01	10.00	1.27	0.07	0.63	1.61	0.09	0.83	0.05	0.00	53.54	74.98	0.00	0.01	81.35	4.08	0.01	1.30	0.00	0.28	0.00	0.00	0.00	17.85	4.60	19.92	68.20	106.92	999.37	521.30	1180.58	711.48	1053.49	559.48	1158.29	580.67
38.304	0	0.59	0.18	0.26	0.19	0.03	10.15	0.08	7.83	1.12	79.71	21.60	-36.96	94.52	7.83	1.63	0.05	0.42	1.65	0.08	1.12	0.06	0.00	54.31	69.46	0.00	0.01	68.83	4.33	0.01	0.87	0.00	0.30	0.00	0.00	0.00	19.56	7.76	21.88	68.09	103.68	1007.59	523.61	1188.79	710.81	1064.48	565.99	1166.81	582.66
38.338	0	0.55	0.18	0.20	0.19	0.03	7.37	0.08	7.12	0.78	85.26	18.14	-33.61	94.94	7.12	2.38	0.03	0.39	1.24	0.07	0.78	0.03	0.00	51.27	61.80	0.00	0.01	67.46	4.41	0.01	0.63	0.00	0.38	0.00	0.00	0.00	17.19	7.35	22.52	69.17	105.24	1014.43	525.46	1195.16	712.44	1071.49	563.96	1174.27	586.62
38.371	0	0.48	0.18	0.14	0.17	0.03	3.86	0.07	4.68	0.64	92.27	10.51	-27.01	98.05	4.68	1.98	0.03	0.30	0.79	0.06	0.64	0.02	0.00	44.13	51.03	0.00	0.01	62.01	4.48	0.01	0.59	0.00	0.38	0.00	0.00	0.00	20.13	2.42	22.89	69.28	108.70	1018.58	527.13	1200.25	715.75	1075.46	563.96	1180.67	591.26
38.405	0	0.58	0.18	0.09	0.15	0.03	2.31	0.06	2.29	0.36	95.38	27.50	-25.86	98.17	2.29	0.95	0.03	0.14	0.60	0.08	0.36	0.01	0.00	40.41	38.02	0.00	0.02	78.98	4.12	0.01	0.42	0.00	0.54	0.00	0.00	0.00	18.00	-2.08	20.49	69.19	109.81	1024.46	531.74	1202.95	719.15	1077.12	565.24	1183.26	593.39
38.438	0	0.46	0.18	0.06	0.14	0.03	1.57	0.06	1.19	0.37	96.87	13.58	-19.33	98.39	1.19	0.49	0.03	0.09	0.69	0.10	0.37	0.01	0.00	38.87	23.15	0.00	0.02	69.11	4.67	0.01	0.39	0.00	0.59	0.00	0.00	0.00	17.75	1.43	20.70	69.02	104.87	1028.40	532.66	1203.93	716.77	1081.23	567.60	1183.26	591.83
38.471	0	0.39	0.18	0.04	0.14	0.03	1.24	0.06	0.67	0.30	97.53	7.62	-14.93	97.68	0.56	0.26	0.03	0.06	0.67	0.13	0.30	0.01	0.00	38.29	13.09	0.00	0.03	61.60	4.86	0.01	0.31	0.00	0.58	0.00	0.00	0.00	21.19	3.30	19.87	68.98	101.91	1033.60	533.73	1204.65	715.83	1084.61	567.52	1183.50	592.13
38.505	0	0.38	0.18	0.04	0.15	0.03	0.98	0.06	0.58	0.24	98.05	5.28	-11.97	98.42	0.28	0.18	0.03	0.05	0.58	0.10	0.24	0.01	0.00	35.05	10.00	0.00	0.03	56.83	7.87	0.03	0.22	0.00	0.58	0.00	0.00	0.00	20.62	-1.34	20.20	69.11	102.66	1033.01	534.59	1202.67	713.72	1083.23	568.00	1182.90	592.63
38.538	0	0.31	0.18	0.04	0.15	0.03	1.01	0.06	0.66	0.17	97.97	1.62	-8.45	98.60	0.21	0.17	0.03	0.05	0.66	0.14	0.17	0.01	0.00	36.42	8.29	0.00	0.05	41.61	10.10	0.05	0.15	0.00	0.60	0.00	0.00	0.00	25.03	0.73	19.15	68.95	103.11	1032.34	534.71	1201.53	713.91	1081.02	571.19	1181.96	592.26
38.571	0	0.30	0.18	0.04	0.15	0.03	1.02	0.06	0.70	0.14	97.96	1.31	-7.61	98.31	0.14	0.11	0.04	0.05	0.70	0.14	0.12	0.01	0.00	37.11	6.78	0.00	0.06	38.77	9.64	0.05	0.14	0.00	0.62	0.00	0.00	0.00	25.43	1.67	16.74	69.33	103.47	1031.09	534.31	1199.70	715.21	1077.19	570.71	1178.82	590.16
38.605	0	0.28	0.18	0.04	0.15	0.03	0.96	0.06	0.90	0.17	98.09	1.12	-6.32	97.62	0.10	0.07	0.04	0.05	0.90	0.17	0.16	0.01	0.00	36.34	5.50	0.00	0.07	36.22	10.03	0.08	0.08	0.00	0.68	0.00	0.00	0.00	18.85	3.44	14.53	70.09	106.50	1028.16	533.48	1196.60	713.78	1071.12	568.17	1175.94	586.99
38.638	0	0.28	0.18	0.04	0.15	0.03	1.15	0.06	1.72	0.25	97.70	1.43	-7.46	97.31	0.10	0.07	0.04	0.04	1.72	0.23	0.25	0.01	0.00	38.94	7.69	0.00	0.06	36.75	8.71	0.09	0.09	0.00	0.72	0.00	0.00	0.00	16.55	4.06	14.34	69.58	104.53	1025.05	533.28	1191.81	711.60	1067.76	567.25	1170.71	585.33
38.671	0	0.25	0.18	0.04	0.15	0.03	1.20	0.06	2.06	0.42	97.60	1.56	-6.21	93.41	0.10	0.08	0.05	0.07	2.06	0.24	0.42	0.01	0.00	39.70	7.80	0.00	0.06	30.44	8.05	0.11	0.07	0.00	0.73	0.00	0.00	0.00	15.46	8.74	14.37	69.40	99.95	1019.43	532.28	1185.68	710.35	1063.76	567.10	1162.47	582.77
38.705	0	0.24	0.18	0.04	0.15	0.03	0.89	0.06	2.65	0.52	98.22	1.04	-2.66	91.17	0.12	0.08	0.06	0.10	2.65	0.20	0.52	0.01	0.00	33.61	8.74	0.00	0.05	24.13	9.20	0.13	0.06	0.00	0.74	0.00	0.00	0.00	20.23	10.33	12.27	69.64	102.68	1013.65	531.30	1181.23	710.89	1055.58	570.97	1157.81	580.56
38.738	0	0.26	0.18	0.05	0.15	0.03	1.19	0.06	3.19	0.57	97.62	1.40	-5.65	94.65	0.16	0.08	0.06	0.13	3.19	0.23	0.57	0.01	0.00	37.22	14.13	0.00	0.06	27.72	8.92	0.14	0.07	0.00	0.83	0.00	0.00	0.00	20.02	7.64	12.72	70.08	103.40	1007.40	529.12	1176.24	710.35	1050.01	567.85	1152.76	579.40
38.772	0	0.47	0.18	0.07	0.14	0.04	1.44	0.06	5.22	0.64	97.12	14.84	-15.91	92.99	0.30	0.11	0.07	0.19	5.22	0.38	0.64	0.01	0.00	36.57	25.23	0.00	0.11	66.38	5.64	0.16	0.08	0.00	0.88	0.00	0.00	0.00	18.66	9.07	11.69	70.80	100.89	1001.97	527.72	1170.68	709.91	1044.71	566.04	1145.05	576.60
38.805	0	0.62	0.18	0.11	0.13	0.04	2.46	0.06	5.20	1.32	95.08	32.06	-24.67	91.98	0.42	0.07	0.09	0.19	5.20	0.55	1.32	0.01	0.00	41.00	42.20	0.00	0.13	78.79	3.70	0.14	0.10	0.00	0.76	0.00	0.00	0.00	20.61	9.80	12.58	71.36	96.79	995.40	526.61	1164.17	709.03	1040.54	566.43	1136.93	575.21
38.838	0	0.87	0.18	0.23	0.13	0.04	4.08	0.06	5.76	2.93	91.84	61.07	-34.02	92.48	0.84	0.09	0.09	0.27	5.76	0.67	2.93	0.02	0.00	44.43	60.87	0.00	0.13	93.17	3.31	0.13	0.13	0.00	0.75	0.00	0.00	0.00	19.47	9.46	13.45	71.70	93.93	991.00	524.78	1158.97	706.05	1037.56	564.06	1131.08	572.90
38.872	0	0.85	0.18	0.36	0.13	0.03	10.56	0.06	4.34	3.84	78.87	45.01	-41.83	95.46	1.54	0.13	0.14	0.39	4.34	0.76	3.84	0.03	0.00	58.87	74.28	0.00	0.11	86.50	2.61	0.14	0.15	0.00	0.71	0.00	0.00	0.00	16.44	6.77	11.17	72.09	100.58	984.61	522.39	1152.59	702.81	1026.52	561.19	1126.77	569.37
38.905	0	0.72	0.18	0.55	0.13	0.03	15.01	0.06	3.11	5.56	69.97	45.09	-43.99	91.02	2.53	0.14	0.15	0.45	3.11	1.10	5.56	0.04	0.00	62.51	85.32	0.00	0.12	72.09	2.13	0.12	0.23	0.00	0.64	0.00	0.00	0.00	14.71	10.42	12.83	72.39	96.55	976.93	520.29	1145.72	701.14	1022.40	558.81	1118.55	567.57
38.938	0	0.45	0.18	0.61	0.15	0.03	21.35	0.07	5.55	5.78	57.30	54.48	-39.48	92.81	5.55	0.22	0.16	0.64	3.37	1.74	5.78	0.09	0.00	66.57	89.79	0.01	0.19	39.34	2.03	0.15	0.38	0.00	0.73	0.00	0.00	0.00	15.31	9.21	11.22	73.13	103.62	970.87	518.24	1142.60	700.55	1013.42	560.42	1116.94	564.80
38.972	0	0.27	0.18	0.66	0.17	0.03	34.35	0.09	9.70	7.13	40.65	66.19	-37.96	94.51	9.70	0.37	0.20	0.95	2.54	2.31	7.13	0.34	0.00	75.22	91.99	0.01	0.20	9.12	2.05	0.14	0.66	0.00	0.76	0.00	0.00	0.00	19.89	7.77	9.78	73.23	102.32	967.44	517.88	1139.17	702.31	1009.26	561.57	1111.56	564.04
39.005	0	0.25	0.18	0.77	0.19	0.03	39.02	0.11	14.84	10.54	35.98	77.34	-41.57	93.84	14.84	0.40	0.23	0.99	2.63	2.58	10.54	0.51	0.00	75.06	93.77	0.02	0.17	11.20	1.99	0.14	0.97	0.00	0.71	0.00	0.00	0.00	24.80	8.38	9.94	72.64	103.40	963.85	516.07	1136.33	702.17	1005.74	561.50	1109.12	563.77
39.038	0	0.28	0.18	0.53	0.22	0.03	47.78	0.12	17.09	4.19	27.22	80.60	-40.37	90.77	17.09	0.37	0.24	0.94	2.83	2.96	4.19	0.37	0.00	77.76	93.97	0.02	0.10	12.70	1.57	0.14	1.79	0.00	0.74	0.01	0.00	0.00	17.40	10.57	7.71	73.62	100.77	962.77	516.67	1133.49	701.61	1003.21	558.38	1103.93	561.47
39.072	0	0.22	0.18	0.32	0.30	0.03	44.03	0.15	22.41	1.35	30.97	75.65	-35.71	95.17	22.41	0.77	0.24	1.41	1.04	1.35	1.08	0.10	0.00	72.93	85.04	0.05	0.03	5.21	2.49	0.17	2.67	0.00	0.61	0.00	0.00	0.00	15.81	7.09	9.96	71.62	104.31	953.02	514.60	1127.60	702.35	995.61	555.63	1099.72	562.02
39.105	0	0.17	0.18	0.17	0.40	0.03	35.13	0.20	28.19	0.71	39.87	55.34	-29.89	93.31	28.19	1.32	0.21	1.46	0.73	0.71	0.23	0.03	0.00	66.94	67.81	0.06	0.01	1.34	5.70	0.31	1.90	0.00	0.60	0.00	0.00	0.00	18.19	8.83	9.47	68.58	99.76	945.61	515.58	1121.97	706.57	990.65	558.70	1090.35	562.33
39.139	0	0.14	0.18	0.12	0.68	0.03	48.63	0.35	40.58	0.66	26.37	80.97	-31.46	79.88	40.58	1.74	0.24	1.53	0.45	0.66	0.08	0.01	0.00	70.77	56.78	0.12	0.01	0.02	11.03	0.58	1.93	0.00	0.44	0.00	0.00	0.00	20.69	15.11	9.05	68.16	101.40	938.08	517.50	1114.52	708.36	982.37	562.84	1083.76	564.52
39.172	0	0.10	0.18	0.05	1.32	0.03	58.53	0.70	56.05	0.37	16.47	94.77	-30.74	67.39	56.05	2.31	0.22	1.84	0.37	0.37	0.09	0.01	0.00	73.33	33.53	0.20	0.00	0.01	17.00	0.82	2.06	0.00	0.31	0.00	0.00	0.00	16.47	18.37	6.79	68.30	102.69	931.35	520.58	1106.26	709.95	972.60	564.13	1075.27	565.62
39.205	0	0.09	0.18	0.04	2.20	0.03	61.18	1.12	67.56	0.21	13.82	97.05	-29.57	67.91	67.56	2.53	0.19	1.46	0.53	0.17	0.10	0.00	0.00	69.25	23.34	0.21	0.00	0.01	24.14	1.02	1.60	0.00	0.30	0.00	0.00	0.00	13.79	18.25	8.44	68.45	100.51	918.28	521.55	1094.37	711.54	962.47	563.85	1062.92	567.26
39.239	0	0.09	0.18	0.04	3.83	0.03	66.84	1.73	67.50	0.30	8.16	98.44	-30.14	74.88	77.45	3.16	0.22	1.22	0.53	0.12	0.12	0.00	0.00	67.50	17.90	0.30	0.00	0.03	35.49	1.27	1.81	0.00	0.19	0.00	0.00	0.00	15.21	16.54	9.09	68.42	100.36	906.39	522.65	1083.85	714.26	951.77	565.58	1052.07	569.19
39.272	0	0.11	0.18	0.04	6.45	0.03	67.31	2.41	64.21	0.41	7.69	98.90	-28.89	83.79	85.09	2.95	0.21	1.46	0.51	0.11	0.16	0.00	0.00	64.21	9.79	0.41	0.00	0.03	50.16	1.65	1.64	0.00	0.22	0.00	0.00	0.00	14.36	13.79	7.79	68.41	96.75	895.18	522.68	1075.20	717.83	942.23	566.84	1038.97	567.47
39.305	0	0.16	0.17	0.07	12.26	0.03	64.56	3.32	58.89	0.57	10.44	99.67	-27.28	72.68	91.01	3.84	0.28	1.76	0.74	0.09	0.31	0.00	0.00	58.89	4.63	0.57	0.00	0.03	73.54	2.51	1.47	0.02	0.18	0.00	0.00	0.00	16.26	17.11	7.94	68.78	96.68	886.79	522.54	1067.50	718.16	934.48	568.63	1031.16	567.44
39.339	0	0.25	0.18	0.15	17.96	0.03	61.86	4.11	52.86	0.98	13.14	99.94	-26.72	56.51	93.85	3.50	0.33	1.45	1.07	0.14	0.51	0.01	0.00	52.86	8.47	0.98	0.00	0.07	92.50	5.59	1.24	0.01	0.17	0.00	0.00	0.00	15.93	20.69	8.31	68.93	100.10	875.35	521.47	1059.76	720.02	923.90	569.30	1023.98	567.33
39.372	0	0.26	0.18	0.18	18.38	0.03	63.26	4.18	51.31	0.85	11.74	99.95	-27.69	79.89	94.95	2.67	0.33	1.31	0.96	0.19	0.79	0.03	0.00	51.31	13.02	0.85	0.00	0.06	93.94	5.91	1.03	0.00	0.15	0.00	0.00	0.00	19.71	15.10	6.79	68.94	98.96	867.94	521.05	1049.92	718.68	914.27	569.43	1013.17	566.04
39.406	0	0.32	0.18	0.27	18.70	0.03	59.36	4.71	47.12	0.81	15.64	99.96	-27.85	64.88	93.47	2.62	0.36	0.90	0.97	0.18	0.81	0.03	0.00	47.12	19.78	0.71	0.01	1.72	98.35	10.83	0.71	0.01	0.16	0.00	0.00	0.00	19.34	18.93	6.56	69.19	99.38	862.29	520.76	1045.21	718.93	908.91	570.17	1008.18	565.46
39.439	0	0.35	0.18	0.40	18.43	0.03	63.80	4.88	48.62	0.94	11.20	99.96	-30.55	56.00	92.15	3.29	0.31	0.71	0.76	0.20	0.94	0.02	0.00	48.62	29.83	0.57	0.01	1.86	99.05	12.58	0.67	0.01	0.14	0.00	0.00	0.00	20.31	20.79	7.21	68.64	98.02	852.36	519.34	1036.48	718.70	900.83	569.90	998.70	564.45
39.472	0	0.39	0.18	0.64	17.25	0.03	70.27	4.46	51.70	1.83	4.73	99.96	-34.36	73.95	90.34	3.29	0.36	0.50	0.65	0.22	1.83	0.03	0.00	51.70	42.10	0.43	0.01	1.31	99.16	12.31	0.65	0.01	0.15	0.00	0.00	0.00	18.66	16.78	5.64	68.44	97.80	848.20	519.39	1029.71	716.16	894.04	568.62	991.66	562.64
39.506	0	0.49	0.18	1.14	13.76	0.03	67.39	4.16	53.76	3.07	7.61	99.93	-35.89	81.98	83.78	2.46	0.26	0.28	0.93	0.20	3.07	0.05	0.00	50.87	53.76	0.27	0.01	2.44	99.72	18.16	0.39	0.02	0.15	0.00	0.00	0.00	15.62	14.42	4.05	68.65	97.74	844.94	520.46	1023.99	714.89	888.23	567.33	985.83	562.23
39.539	0	0.62	0.18	2.10	10.66	0.03	63.21	3.21	67.33	3.07	11.79	99.84	-36.52	65.30	73.95	3.58	0.30	0.19	1.11	0.21	3.07	0.07	0.00	51.33	67.33	0.20	0.00	1.15	99.87	20.53	0.27	0.00	0.17	0.00	0.00	0.00	19.11	18.84	6.71	68.02	97.21	837.97	520.02	1017.68	712.84	884.23	571.31	981.00	562.00
39.572	0	0.77	0.18	3.05	6.68	0.03	46.52	1.58	59.50	4.78	28.48	99.51	-33.95	68.46	59.50	3.61	0.36	0.13	1.31	0.19	4.78	0.08	0.00	50.64	69.00	0.12	0.00	0.54	99.84	17.54	0.28	0.02	0.17	0.00	0.00	0.00	16.31	18.13	5.47	68.61	95.45	835.20	520.65	1012.23	711.90	879.81	568.23	975.06	562.09
39.606	0	0.96	0.18	3.44	4.41	0.03	53.69	0.67	47.27	4.36	21.31	98.68	-36.25	72.51	47.27	2.38	0.56	0.08	1.09	0.18	4.36	0.04	0.00	66.21	67.46	0.08	0.00	0.78	99.72	10.22	0.40	0.02	0.14	0.00	0.00	0.00	15.60	17.15	7.11	68.89	97.96	833.25	519.62	1010.58	709.48	878.11	567.74	975.88	561.58
39.639	0	1.22	0.19	5.11	3.21	0.03	51.83	0.42	38.26	4.28	23.17	97.30	-37.22	70.27	38.26	1.33	0.79	0.04	0.99	0.24	4.28	0.03	0.00	69.12	75.48	0.06	0.00	0.88	99.67	9.13	0.44	0.02	0.11	0.00	0.00	0.00	15.82	17.70	5.87	68.80	93.88	832.12	520.42	1007.05	709.11	876.69	567.37	970.37	561.32
39.672	0	1.20	0.19	5.01	2.84	0.03	43.02	0.34	35.78	6.20	31.98	96.70	-35.83	73.09	35.78	0.94	0.93	0.02	0.70	0.24	6.20	0.02	0.00	66.59	70.80	0.03	0.00	0.95	99.60	7.00	0.63	0.01	0.10	0.00	0.00	0.00	16.57	17.00	5.65	68.25	91.56	831.28	520.67	1005.29	709.18	876.24	567.09	967.64	561.49
39.706	0	1.17	0.20	3.65	2.83	0.03	37.63	0.33	35.03	5.60	37.37	96.53	-32.92	63.02	35.03	0.62	1.67	0.01	1.13	0.30	5.60	0.03	0.00	65.28	61.35	0.02	0.00	0.81	99.70	7.18	0.95	0.01	0.14	0.00	0.00	0.00	18.10	19.34	3.98	68.40	92.93	829.44	521.90	1002.77	709.94	872.33	569.61	964.95	561.89
39.739	0	1.07	0.20	2.21	3.15	0.03	34.11	0.38	37.06	3.87	40.89	97.06	-29.28	49.30	37.06	0.69	2.13	0.01	1.57	0.44	3.87	0.03	0.00	63.85	49.33	0.02	0.00	0.27	99.78	8.72	0.89	0.01	0.14	0.00	0.00	0.00	19.76	22.14	4.97	68.29	91.28	825.31	522.19	998.57	710.22	869.80	570.57	960.76	562.81
39.773	0	1.02	0.21	1.42	3.81	0.03	42.43	0.46	40.94	3.71	32.57	97.83	-28.95	49.29	40.94	0.66	3.71	0.01	3.20	0.64	2.30	0.06	0.00	68.24	40.09	0.01	0.00	0.04	99.80	9.49	1.02	0.02	0.14	0.00	0.00	0.00	21.07	22.14	4.37	67.91	90.55	822.87	523.29	995.27	710.89	866.85	572.02	957.01	563.64
39.806	0	0.90	0.21	1.16	5.06	0.03	56.40	0.65	49.36	4.84	18.60	98.88	-32.08	45.89	49.36	0.48	4.84	0.01	3.62	0.81	2.68	0.05	0.00	71.58	37.60	0.00	0.00	0.08	99.69	9.56	1.32	0.01	0.15	0.00	0.00	0.00	20.79	22.82	3.59	67.95	89.24	820.80	524.74	991.92	710.65	864.29	573.96	952.94	563.72
39.839	0	0.84	0.21	1.46	7.45	0.03	74.37	1.07	61.48	5.39	0.63	99.57	-38.10	58.83	61.48	0.52	5.39	0.00	4.06	1.16	3.00	0.10	0.00	71.74	50.23	0.00	0.00	0.30	99.60	9.36	1.34	0.00	0.17	0.00	0.00	0.00	19.50	20.22	5.33	68.57	93.51	818.73	525.69	989.37	709.37	861.14	574.53	954.18	565.23
39.873	0	0.87	0.23	1.56	10.16	0.03	85.92	1.43	69.93	7.87	0.00	99.78	-43.70	53.21	69.93	0.65	7.87	0.00	5.26	1.62	3.34	0.07	0.00	74.24	56.48	0.00	0.00	1.94	99.31	7.79	1.80	0.01	0.20	0.00	0.00	0.00	18.05	21.36	3.33	69.37	92.79	815.52	526.70	984.57	709.31	856.00	574.52	948.29	564.85
39.906	0	0.73	0.23	0.98	12.94	0.03	84.40	2.09	69.55	8.46	0.00	99.87	-41.82	68.95	76.85	1.40	8.46	0.01	5.14	1.74	3.32	0.05	0.00	69.55	45.81	0.00	0.00	2.79	99.40	9.46	1.95	0.01	0.19	0.00	0.00	0.00	19.73	18.01	5.34	68.16	93.27	814.25	527.05	983.67	709.43	856.07	575.59	948.88	566.32
39.939	0	0.70	0.24	0.63	16.23	0.03	80.19	2.88	60.86	11.12	0.00	99.91	-39.12	33.74	81.77	1.67	11.12	0.01	4.08	2.23	2.23	0.03	0.00	60.86	36.52	0.00	0.00	1.79	99.51	12.09	1.97	0.01	0.18	0.00	0.00	0.00	21.07	25.38	4.74	67.94	90.98	813.72	528.09	984.06	711.31	857.11	579.02	947.22	566.50
39.973	0	0.78	0.26	0.60	18.33	0.03	76.16	3.27	52.22	14.07	0.00	99.93	-37.97	34.60	83.49	1.63	14.07	0.01	3.65	3.02	1.52	0.01	0.00	52.22	36.85	0.00	0.00	0.95	99.56	13.59	2.21	0.02	0.19	0.00	0.00	0.00	17.77	25.18	5.61	68.00	90.29	813.24	528.55	984.41	712.16	857.91	577.84	947.58	567.20
40.006	0	0.88	0.28	0.71	21.08	0.03	84.22	3.92	53.85	16.82	0.00	99.94	-42.43	31.26	87.21	1.05	16.82	0.01	3.86	3.90	1.71	0.01	0.00	53.85	43.69	0.00	0.00	0.50	99.51	14.93	2.13	0.00	0.19	0.00	0.00	0.00	15.18	25.94	6.68	68.01	82.87	814.95	530.99	984.17	713.67	862.68	576.81	945.25	569.81
40.039	0	1.08	0.33	0.80	26.37	0.03	88.94	4.67	50.92	22.58	0.00	99.96	-46.88	37.92	92.12	0.87	22.58	0.01	5.11	4.99	2.61	0.01	0.00	50.92	48.34	0.00	0.00	0.99	99.35	14.61	1.95	0.02	0.18	0.00	0.00	0.00	13.83	24.47	5.31	67.91	92.76	815.71	540.33	981.84	718.00	856.31	585.74	948.78	578.36
40.073	0	1.12	0.36	0.61	27.77	0.03	87.79	5.22	49.31	25.84	0.00	99.96	-46.92	69.02	92.00	0.57	25.84	0.01	3.82	4.72	2.84	0.01	0.00	49.31	39.83	0.00	0.00	0.83	99.36	17.85	1.77	0.02	0.14	0.00	0.00	0.00	12.57	17.99	5.89	67.51	98.77	815.22	540.95	985.46	723.28	855.18	585.09	953.88	581.43
40.106	0	0.88	0.33	0.43	25.51	0.03	81.55	5.55	47.00	22.13	0.00	99.96	-41.69	89.41	91.64	0.25	22.13	0.01	3.01	3.55	2.27	0.00	0.00	47.00	29.64	0.00	0.00	0.85	99.22	20.10	1.40	0.07	0.14	0.00	0.00	0.00	8.82	11.33	3.20	63.98	106.93	823.38	549.50	994.79	733.49	857.63	591.83	964.53	589.44
40.140	0	0.79	0.33	0.25	24.73	0.03	62.83	7.74	35.62	21.77	12.17	99.96	-33.94	92.25	90.17	0.12	21.77	0.01	0.96	3.14	0.97	0.00	0.00	35.62	14.73	0.00	0.00	0.27	99.33	30.21	0.92	0.07	0.22	0.00	0.00	0.00	6.17	9.62	4.90	61.55	107.75	828.98	556.22	1000.51	739.52	864.27	596.56	972.02	597.36
40.173	0	0.81	0.33	0.22	21.97	0.03	46.31	6.94	28.64	22.08	28.69	99.93	-29.32	95.03	85.27	0.03	22.08	0.00	0.79	2.50	0.69	0.00	0.00	28.64	9.39	0.00	0.00	0.36	99.32	32.38	0.60	0.15	0.23	0.00	0.00	0.00	6.43	7.25	3.79	59.25	112.36	838.51	562.76	1010.01	745.90	870.59	603.59	982.94	603.59
40.206	0	1.29	0.36	0.28	13.37	0.03	22.08	2.92	23.48	25.89	55.84	99.64	-24.02	98.35	64.19	0.00	25.89	0.00	0.81	2.51	0.44	0.00	0.00	23.48	5.77	0.00	0.00	0.60	99.09	31.68	0.49	0.05	0.21	0.00	0.00	0.00	4.72	1.55	4.10	59.32	116.18	837.45	558.88	1017.47	751.33	872.11	600.32	988.28	601.70
40.240	0	1.72	0.35	0.37	5.57	0.03	4.98	0.81	16.83	24.14	88.86	96.70	-14.05	98.38	37.51	0.00	24.14	0.00	0.65	1.56	0.46	0.00	0.00	16.83	2.90	0.00	0.00	0.65	97.85	26.96	0.37	0.23	0.21	0.00	0.00	0.00	7.29	1.46	4.23	57.61	119.16	843.34	563.13	1024.88	756.89	877.45	606.56	996.61	606.68
40.273	0	2.68	0.36	0.54	2.58	0.03	1.50	0.28	12.14	26.04	94.63	91.93	-7.98	97.82	12.14	0.00	26.04	0.00	0.82	0.98	0.50	0.00	0.00	13.93	1.43	0.00	0.00	0.99	97.57	26.58	0.30	0.14	0.22	0.00	0.00	0.00	6.23	2.99	2.92	57.29	113.72	844.96	564.08	1027.23	760.38	880.91	606.53	994.63	606.67
40.306	0	2.92	0.36	0.58	1.84	0.03	0.73	0.18	2.86	24.86	94.17	90.86	-3.56	97.45	2.86	0.00	25.63	0.00	0.90	0.66	0.54	0.00	0.42	8.81	0.48	0.00	0.00	0.69	96.28	24.86	0.21	0.14	0.22	0.00	0.00	0.00	4.23	3.79	2.36	57.55	114.07	845.08	564.75	1028.31	761.89	880.86	607.04	994.94	606.75
40.340	0	2.83	0.35	0.60	1.66	0.03	0.49	0.17	1.01	24.25	94.33	89.85	-0.71	95.82	0.87	0.00	24.25	0.00	1.01	0.60	0.66	0.00	1.77	4.42	0.23	0.00	0.00	0.39	96.21	26.21	0.11	0.05	0.19	0.00	0.00	0.00	6.73	6.34	2.33	57.09	116.50	846.49	565.75	1029.11	763.08	880.81	607.48	997.30	609.08
40.373	0	2.84	0.34	0.60	1.62	0.03	0.44	0.17	0.99	23.93	94.33	89.66	0.00	96.99	0.28	0.00	23.93	0.00	0.99	0.70	0.53	0.00	4.94	3.02	0.09	0.00	0.00	0.15	96.29	26.96	0.07	0.04	0.19	0.00	0.00	0.00	6.41	4.63	1.74	56.89	116.28	846.29	566.74	1028.21	763.53	879.80	608.23	996.08	609.49
40.407	0	2.71	0.34	0.59	1.55	0.03	0.39	0.20	0.76	23.27	94.58	88.46	0.00	96.89	0.12	0.00	23.27	0.00	0.76	0.61	0.52	0.00	9.91	1.67	0.06	0.00	0.00	0.05	95.41	30.64	0.03	0.07	0.19	0.00	0.00	0.00	7.55	4.81	1.62	56.54	116.29	845.09	567.34	1026.94	764.11	878.46	609.59	994.75	610.02
40.440	0	2.07	0.29	0.54	1.26	0.03	0.30	0.17	1.22	17.38	95.86	79.60	0.00	94.89	0.06	0.00	17.38	0.00	1.22	0.59	0.66	0.00	16.78	1.51	0.08	0.00	0.01	0.15	92.90	26.33	0.02	0.06	0.23	0.00	0.00	0.00	5.20	7.39	2.30	57.03	118.37	842.20	567.74	1023.72	763.60	875.06	608.22	993.39	611.08
40.473	0	2.14	0.30	0.53	1.29	0.03	0.32	0.15	1.28	18.71	95.73	80.32	0.00	95.06	0.08	0.00	18.71	0.00	1.40	0.56	0.53	0.00	16.69	1.28	0.08	0.00	0.01	0.19	92.12	24.67	0.02	0.50	0.24	0.00	0.00	0.00	5.74	7.21	3.89	58.12	116.72	836.91	565.06	1020.11	761.58	872.85	607.26	989.56	608.86
40.507	0	1.67	0.26	0.48	1.06	0.03	0.25	0.15	0.81	13.46	96.67	67.97	0.00	93.07	0.12	0.00	13.46	0.00	1.95	0.60	0.54	0.00	10.25	0.81	0.13	0.00	0.01	0.63	89.24	24.17	0.01	1.90	0.25	0.00	0.00	0.00	7.34	9.01	5.54	60.59	115.18	824.67	555.59	1010.63	755.16	864.28	598.29	979.42	601.36
40.540	0	1.47	0.24	0.47	0.98	0.03	0.21	0.16	0.81	10.20	97.06	61.63	0.00	86.67	0.24	0.00	10.20	0.00	1.44	0.36	0.38	0.00	1.69	0.61	0.17	0.00	0.01	0.81	89.03	25.80	0.01	0.07	0.21	0.00	0.00	0.00	14.67	12.64	8.17	63.66	112.18	813.43	543.91	1001.61	746.96	858.04	588.56	970.10	593.54
40.573	0	1.24	0.23	0.44	0.87	0.03	0.19	0.14	0.83	7.17	97.51	51.57	0.00	82.24	0.36	0.00	7.17	0.00	0.97	0.18	0.28	0.00	0.18	0.83	0.45	0.00	0.01	0.58	86.95	22.18	0.01	0.00	0.22	0.00	0.00	0.00	12.60	14.34	8.83	66.18	112.79	808.34	538.36	997.53	740.63	853.84	584.13	966.58	587.45
40.607	0	1.18	0.22	0.42	0.83	0.03	0.19	0.13	1.02	6.57	97.64	45.90	0.00	72.76	0.92	0.00	6.57	0.00	1.02	0.12	0.34	0.00	0.00	0.64	1.17	0.00	0.01	2.45	84.72	19.13	0.01	0.00	0.27	0.00	0.00	0.00	19.04	17.09	9.50	68.58	109.78	802.66	528.65	994.05	733.84	851.32	579.07	961.09	578.53
40.640	0	1.13	0.21	0.43	0.78	0.03	0.20	0.11	2.05	5.22	97.73	37.45	0.00	75.33	2.05	0.00	5.22	0.00	1.17	0.08	0.82	0.00	0.00	1.06	4.90	0.00	0.02	7.66	81.74	14.85	0.01	0.00	0.30	0.00	0.00	0.00	19.72	16.42	9.62	68.16	110.92	799.00	522.83	992.88	730.61	848.48	574.48	959.39	573.29
40.673	0	1.28	0.20	0.59	0.76	0.03	0.23	0.10	3.22	3.49	97.43	35.54	0.00	87.47	3.22	0.00	3.49	0.01	2.87	0.06	2.27	0.01	0.00	1.34	12.38	0.00	0.03	18.11	82.43	11.87	0.01	0.00	0.37	0.00	0.00	0.00	17.11	12.28	8.24	68.30	107.25	798.95	519.51	992.83	727.79	848.61	570.96	955.79	567.15
40.707	0	1.26	0.19	0.79	0.80	0.03	0.30	0.11	8.25	2.36	97.47	42.68	-0.07	89.95	8.25	0.02	1.88	0.02	4.48	0.07	5.80	0.03	0.00	2.36	19.31	0.00	0.03	28.38	81.41	7.95	0.01	0.00	0.50	0.00	0.00	0.00	20.97	11.04	9.44	68.21	103.69	798.08	518.80	988.48	725.25	848.49	568.19	952.18	568.32
40.740	0	1.17	0.19	1.34	1.08	0.03	0.83	0.17	21.58	3.83	97.33	60.64	-11.99	69.05	21.58	0.07	1.86	0.06	4.49	0.04	9.18	0.08	0.00	3.83	41.16	0.00	0.03	36.04	77.13	5.69	0.02	0.00	0.46	0.00	0.00	0.00	19.00	17.99	11.16	67.12	99.02	798.96	520.56	983.65	719.47	850.29	568.17	949.31	569.26
40.774	0	1.13	0.19	1.02	1.36	0.03	2.10	0.26	33.69	6.81	95.80	65.10	-21.15	91.26	33.69	0.09	1.22	0.09	5.01	0.04	6.81	0.05	0.00	7.00	52.52	0.00	0.04	55.42	67.40	3.35	0.04	0.03	0.51	0.00	0.00	0.00	14.89	10.27	7.65	67.68	106.93	800.95	521.85	981.68	716.32	843.57	566.49	950.49	567.97
40.807	0	0.90	0.19	1.04	1.23	0.04	4.48	0.31	39.28	8.42	91.04	71.94	-28.56	76.31	39.28	0.12	0.94	0.13	6.21	0.06	8.42	0.05	0.00	12.97	65.77	0.00	0.06	60.21	55.00	2.17	0.07	0.02	0.59	0.00	0.00	0.00	18.51	16.15	10.98	67.21	87.69	800.92	525.24	974.95	716.01	851.46	566.36	938.97	572.04
40.840	0	0.88	0.19	0.76	1.76	0.04	11.83	0.59	54.88	6.94	76.34	97.41	-39.89	97.65	54.88	0.12	0.85	0.18	6.18	0.08	6.94	0.03	0.00	15.80	75.64	0.00	0.08	83.58	45.99	1.86	0.10	0.01	0.70	0.00	0.00	0.00	17.98	3.36	4.67	68.49	93.95	804.54	530.04	969.58	712.37	842.80	567.99	936.64	572.74
40.874	0	0.55	0.18	0.49	1.31	0.04	33.80	0.66	58.61	9.45	41.20	98.49	-49.87	72.83	58.61	0.10	0.52	0.17	7.39	0.06	9.45	0.04	0.00	37.58	78.72	0.00	0.08	86.68	27.55	0.92	0.19	0.02	0.87	0.00	0.00	0.00	10.62	17.07	7.35	67.02	87.02	806.83	533.65	964.90	707.13	847.27	566.45	933.79	575.73
40.907	0	0.43	0.18	0.31	2.11	0.04	51.84	1.21	73.15	7.99	23.16	99.58	-52.72	82.44	73.15	0.14	0.46	0.15	7.86	0.07	7.99	0.07	0.00	39.83	75.84	0.00	0.04	88.21	26.59	0.95	0.16	0.73	0.90	0.00	0.00	0.00	13.82	14.27	5.89	68.05	89.36	806.63	533.60	965.50	705.02	845.06	574.11	934.39	571.73
40.940	0	0.29	0.18	0.17	2.97	0.03	73.09	1.83	70.97	4.20	1.91	99.52	-54.32	89.05	83.41	0.23	0.33	0.13	4.58	0.09	4.20	0.03	0.00	49.81	70.97	0.00	0.04	76.40	24.02	0.70	0.19	0.29	0.94	0.00	0.00	0.00	14.58	11.52	10.19	68.49	95.40	801.98	527.44	977.58	714.95	849.17	572.91	944.55	570.97
40.974	0	0.14	0.18	0.10	3.29	0.03	83.76	1.95	64.08	1.82	0.00	98.90	-47.18	91.49	85.21	0.17	0.18	0.06	2.39	0.06	1.82	0.01	0.00	64.08	59.14	0.00	0.04	34.07	24.52	0.52	0.30	0.07	0.83	0.00	0.00	0.00	7.47	10.12	7.30	68.65	109.47	804.07	530.68	981.55	720.14	843.64	571.51	953.05	575.40
41.007	0	0.11	0.18	0.08	2.45	0.03	68.23	1.18	63.29	0.94	6.77	96.96	-34.14	91.01	73.13	0.07	0.16	0.03	1.60	0.07	0.94	0.00	0.00	63.29	42.72	0.00	0.02	6.76	28.90	0.56	0.29	0.00	0.76	0.00	0.00	0.00	9.28	10.43	7.15	65.68	107.30	807.88	535.32	987.02	726.73	849.11	578.40	956.41	579.49
41.040	0	0.10	0.18	0.06	2.16	0.03	69.41	1.10	67.36	0.62	5.59	97.47	-33.19	95.29	71.39	0.06	0.13	0.02	0.98	0.05	0.62	0.00	0.00	67.36	38.20	0.00	0.02	2.07	25.11	0.47	0.43	0.00	0.72	0.06	0.00	0.00	7.06	6.97	7.35	64.64	117.71	810.63	538.99	990.18	728.53	847.45	581.66	965.13	584.34
41.074	0	0.10	0.18	0.06	1.87	0.03	72.34	0.95	67.99	0.48	2.66	97.83	-34.12	94.01	67.99	0.05	0.11	0.02	1.07	0.04	0.48	0.00	0.00	72.76	38.79	0.00	0.01	2.31	23.57	0.44	0.80	0.00	0.91	0.00	0.00	0.00	9.27	8.24	8.01	63.42	117.22	812.59	541.05	993.15	732.06	850.81	584.10	967.97	587.70
41.107	0	0.11	0.18	0.05	1.34	0.03	54.00	0.62	57.47	0.53	21.00	93.94	-28.86	94.86	57.47	0.03	0.13	0.02	1.26	0.04	0.53	0.00	0.00	69.97	28.67	0.00	0.01	3.74	23.98	0.53	0.79	0.00	0.77	0.00	0.00	0.00	8.36	7.42	7.93	63.47	110.67	814.82	541.13	996.13	734.97	856.25	582.49	966.81	587.41
41.141	0	0.18	0.18	0.07	0.80	0.03	40.96	0.35	43.49	0.72	34.04	84.08	-30.47	96.46	43.49	0.02	0.13	0.02	1.92	0.07	0.72	0.01	0.00	70.55	32.33	0.00	0.01	20.95	21.23	0.64	0.94	0.00	0.73	0.00	0.00	0.00	9.60	5.47	7.97	63.31	111.92	817.61	541.97	999.39	736.17	858.68	584.15	970.51	588.51
41.174	0	0.28	0.18	0.10	0.47	0.03	30.74	0.19	28.46	0.84	44.26	65.70	-31.98	93.37	28.46	0.01	0.13	0.02	2.59	0.08	0.84	0.01	0.00	72.96	37.47	0.00	0.01	34.53	19.45	0.91	0.98	0.00	0.66	0.00	0.00	0.00	9.18	8.78	9.51	62.93	111.34	820.28	542.97	1005.07	739.00	864.56	586.86	975.85	590.34
41.207	0	0.39	0.18	0.16	0.39	0.03	24.58	0.14	21.66	1.04	50.83	47.90	-32.75	96.13	21.66	0.00	0.11	0.02	3.28	0.08	1.04	0.01	0.00	70.63	44.00	0.00	0.02	42.78	21.90	1.20	0.98	0.01	0.68	0.00	0.00	0.00	11.65	5.93	9.28	64.23	113.04	822.88	542.31	1008.60	740.05	866.59	586.71	979.56	590.57
41.241	0	0.72	0.18	0.32	0.32	0.03	15.89	0.11	14.73	1.34	68.21	25.09	-35.98	93.74	14.73	0.00	0.09	0.02	4.75	0.14	1.34	0.00	0.00	60.38	60.62	0.00	0.03	64.99	23.34	2.34	0.94	0.04	0.69	0.00	0.00	0.00	14.04	8.47	9.41	65.29	110.18	827.09	541.65	1012.66	739.33	872.14	588.16	982.32	589.31
41.274	0	0.93	0.18	0.55	0.35	0.04	19.09	0.12	15.26	1.07	61.82	42.06	-39.28	97.13	15.26	0.00	0.09	0.03	5.45	0.21	1.07	0.00	0.00	59.27	74.08	0.00	0.07	69.13	26.89	2.80	0.99	0.16	0.72	0.00	0.00	0.00	13.49	4.39	8.91	66.10	108.66	833.47	542.80	1017.68	740.54	877.97	586.80	986.56	590.49
41.307	0	1.31	0.18	0.91	0.33	0.04	18.91	0.10	11.07	0.92	62.18	50.87	-40.54	97.64	11.07	0.00	0.07	0.02	7.56	0.33	0.92	0.00	0.00	59.22	82.69	0.00	0.15	75.04	31.54	4.15	0.97	0.17	0.75	0.00	0.00	0.00	17.04	3.39	9.60	66.36	105.93	840.48	544.58	1022.13	740.30	885.45	588.63	991.30	592.74
41.341	0	1.85	0.18	1.53	0.39	0.05	19.95	0.11	12.56	1.32	60.11	66.14	-40.78	96.72	10.79	0.00	0.06	0.01	12.56	0.70	1.32	0.00	0.00	57.61	89.10	0.00	0.33	80.90	39.90	6.22	0.71	0.01	0.62	0.00	0.00	0.00	13.19	5.08	8.00	65.72	113.17	851.78	545.25	1033.94	739.57	892.47	590.01	1005.62	591.99
41.374	0	1.77	0.18	1.36	0.37	0.12	23.85	0.13	26.28	2.15	52.31	89.23	-37.80	97.90	13.82	0.00	0.06	0.01	26.28	1.31	2.15	0.01	0.00	55.66	93.36	0.00	0.73	90.14	32.59	6.16	0.75	0.00	0.78	0.00	0.00	0.00	14.38	2.80	11.29	65.19	106.17	855.61	545.24	1038.58	740.92	902.58	588.47	1008.60	594.26
41.408	0	1.75	0.18	1.80	0.33	0.58	23.33	0.15	54.43	8.06	53.34	98.90	-27.22	98.71	14.19	0.00	0.05	0.01	54.43	2.34	8.06	0.08	0.00	51.25	94.01	0.00	1.17	94.86	31.89	9.58	1.02	0.00	0.93	0.00	0.00	0.00	15.91	-0.32	6.63	64.33	104.93	872.17	546.36	1052.85	743.81	914.62	587.78	1019.39	593.35
41.441	0	1.70	0.18	1.31	0.24	0.31	20.70	0.12	43.20	4.96	58.60	97.74	-31.03	98.04	8.66	0.00	0.04	0.01	43.20	2.10	4.96	0.08	0.85	54.16	94.47	0.00	0.88	97.03	23.68	9.17	1.03	0.00	1.14	0.00	0.00	0.00	15.83	-2.43	9.44	64.97	110.31	872.49	546.42	1052.67	741.96	914.83	585.02	1024.50	596.91
41.474	0	1.77	0.18	1.17	0.20	0.16	13.53	0.09	30.94	2.94	72.94	95.05	-33.82	98.50	4.22	0.00	0.03	0.01	30.94	1.38	2.94	0.09	2.38	49.68	95.52	0.00	0.58	99.18	20.29	8.47	0.80	0.01	1.21	0.00	0.00	0.00	18.07	-1.08	10.75	65.66	108.14	877.97	545.55	1058.49	740.91	922.50	585.99	1030.13	596.55
41.508	0	1.49	0.17	0.85	0.16	0.06	10.83	0.10	12.94	1.52	78.34	82.08	-40.54	96.71	2.18	0.00	0.03	0.01	12.94	0.64	1.52	0.05	4.22	49.81	95.67	0.00	0.53	99.33	12.01	11.63	1.03	0.01	1.67	0.00	0.00	0.00	18.16	-5.10	9.47	66.14	109.62	892.01	546.75	1067.65	738.10	932.48	583.73	1041.24	597.40
41.541	0	1.45	0.17	0.76	0.15	0.04	8.38	0.10	3.58	0.52	83.24	68.11	-43.04	96.69	0.98	0.00	0.02	0.01	3.58	0.29	0.52	0.02	5.07	47.11	95.22	0.00	0.29	99.20	10.09	13.31	0.99	0.01	1.67	0.00	0.00	0.00	18.87	-5.13	9.23	66.30	105.91	901.78	547.62	1073.78	736.03	941.90	583.13	1046.82	597.53
41.574	0	1.38	0.17	0.69	0.14	0.03	8.63	0.09	1.67	0.36	82.74	64.37	-44.22	83.99	0.35	0.00	0.02	0.02	1.67	0.10	0.36	0.01	5.40	48.71	94.52	0.00	0.17	99.03	7.65	11.77	1.14	0.00	1.52	0.00	0.00	0.00	20.16	-13.71	11.50	65.20	100.25	913.84	551.73	1082.15	735.25	956.82	584.32	1055.25	603.36
41.608	0	1.25	0.17	0.60	0.13	0.03	9.81	0.09	1.88	0.32	80.39	61.52	-44.56	16.39	0.12	0.00	0.01	0.05	1.26	0.04	0.32	0.01	6.43	52.37	92.96	0.00	0.09	97.91	5.24	11.42	1.41	0.00	1.88	0.00	0.00	0.00	21.62	-30.15	5.71	65.87	92.86	919.17	551.74	1088.68	736.47	961.64	586.50	1053.06	602.76
41.641	0	1.14	0.17	0.56	0.13	0.03	10.37	0.08	1.83	0.21	79.26	53.93	-43.73	25.61	0.05	0.00	0.01	0.06	1.56	0.02	0.21	0.01	4.59	53.80	92.01	0.00	0.04	93.73	3.98	10.14	1.85	0.01	1.83	0.00	0.00	0.00	13.87	-27.33	2.46	66.33	96.00	920.87	548.22	1096.02	737.91	961.55	585.26	1056.96	595.87
41.674	0	0.91	0.17	0.46	0.13	0.03	7.56	0.08	2.18	0.24	84.88	42.44	-38.00	4.83	0.03	0.01	0.01	0.11	2.18	0.01	0.24	0.01	2.48	48.86	87.36	0.00	0.02	82.48	3.00	9.09	2.20	0.00	1.93	0.00	0.00	0.00	3.70	-36.91	3.69	63.50	87.06	929.82	552.89	1099.59	736.25	973.13	586.67	1059.86	594.26
41.708	0	0.48	0.17	0.38	0.12	0.04	5.57	0.07	3.74	0.30	88.86	37.69	-26.05	12.36	0.02	0.01	0.01	0.10	3.74	0.01	0.30	0.02	0.00	43.92	83.34	0.00	0.01	45.45	1.45	5.73	2.81	0.00	2.05	0.00	0.00	0.00	9.33	-31.79	0.27	63.48	83.59	936.49	555.33	1101.05	731.76	976.38	588.85	1059.29	599.51
41.741	0	0.30	0.17	0.32	0.12	0.04	4.45	0.07	3.26	0.24	91.10	27.39	-17.93	9.74	0.02	0.01	0.01	0.11	3.26	0.01	0.24	0.02	0.00	41.25	77.95	0.00	0.01	17.11	1.15	4.75	3.33	0.00	1.75	0.00	0.00	0.00	2.03	-33.13	5.82	59.70	83.27	942.72	559.71	1100.49	729.49	983.49	589.58	1066.26	598.75
41.775	0	0.25	0.17	0.24	0.12	0.03	3.57	0.06	2.20	0.34	92.86	15.61	-14.25	15.09	0.01	0.02	0.01	0.09	2.20	0.01	0.34	0.03	0.00	39.89	70.13	0.00	0.01	8.96	0.45	2.88	3.76	0.00	1.82	0.00	0.00	0.00	6.39	-30.64	4.49	60.41	84.44	943.79	561.87	1099.37	728.43	982.03	591.41	1065.59	603.62
41.808	0	0.25	0.18	0.21	0.12	0.03	2.68	0.06	1.98	0.24	94.63	11.35	-12.77	2.15	0.01	0.04	0.01	0.08	1.98	0.01	0.24	0.02	0.00	35.75	65.78	0.00	0.01	11.72	0.27	2.37	3.61	0.00	1.60	0.23	0.00	0.00	8.76	-41.09	-0.90	63.12	71.76	941.99	560.64	1099.67	730.63	983.39	593.28	1054.67	601.54
41.841	0	0.22	0.17	0.12	0.12	0.03	1.48	0.06	1.56	0.11	97.05	3.08	-7.42	2.64	0.02	0.07	0.01	0.06	1.24	0.02	0.11	0.02	0.00	30.10	49.16	0.00	0.00	12.04	0.30	2.51	3.84	0.00	1.56	0.16	0.00	0.00	7.60	-40.04	0.01	59.73	84.47	940.35	559.53	1102.66	734.96	978.02	594.79	1062.35	599.66
41.875	0	0.23	0.18	0.10	0.12	0.03	1.12	0.06	1.56	0.10	97.76	1.88	-6.67	3.09	0.04	0.13	0.01	0.05	1.56	0.03	0.10	0.02	0.00	26.82	42.56	0.00	0.00	18.95	0.22	2.43	4.86	0.01	1.16	0.21	0.00	0.00	13.70	-39.22	-0.46	61.66	81.53	940.80	561.70	1104.18	737.43	980.50	595.95	1061.24	607.22
41.908	0	0.25	0.18	0.08	0.12	0.03	0.92	0.06	2.04	0.06	98.16	1.25	-6.17	18.91	0.03	0.14	0.01	0.03	2.04	0.02	0.06	0.01	0.00	24.93	36.76	0.00	0.00	26.27	0.17	2.43	4.65	0.00	1.12	0.21	0.00	0.00	13.03	-29.28	-1.53	61.08	85.11	942.67	562.47	1107.04	738.70	980.34	597.54	1064.84	607.79
41.941	0	0.26	0.18	0.08	0.12	0.03	0.70	0.06	3.01	0.06	98.60	1.32	-4.67	53.23	0.03	0.13	0.01	0.02	3.01	0.03	0.06	0.01	0.00	19.51	36.57	0.00	0.00	28.59	0.16	2.56	4.66	0.03	0.84	0.07	0.00	0.00	14.61	-21.35	0.33	58.88	91.62	946.29	566.52	1108.03	740.42	980.80	601.44	1071.88	611.45
41.975	0	0.25	0.18	0.06	0.13	0.03	0.57	0.07	4.23	0.14	98.87	0.86	-2.16	71.92	0.04	0.21	0.01	0.03	4.23	0.04	0.14	0.01	0.00	17.71	29.32	0.00	0.00	29.25	0.16	3.68	5.91	0.06	0.72	0.08	0.00	0.00	20.55	-17.30	3.82	57.25	103.80	943.20	567.56	1111.08	747.05	978.20	601.20	1080.12	620.86
42.008
42.041
42.075
42.108
42.142
42.175
42.208
42.242
42.275
42.308
42.342
42.375
42.409
42.442
42.475
42.509
42.542
42.575
42.609
42.642
42.675
42.709
42.742
42.776
42.809
42.842
42.876
42.909
42.942
42.976
43.009
43.042
43.076
43.109
43.143
43.176
43.209
43.243
43.276
43.309
43.343
43.376
43.410
43.443
43.476
43.510
43.543
43.576
43.610
43.643
43.676
43.710
43.743
43.777
43.810
43.843
43.877
43.910
43.943
43.977
44.010
44.043
44.077
44.110
44.144
44.177
44.210
44.244
44.277
44.310
44.344
44.377
44.411
44.444
44.477
44.511
44.544
44.577
44.611
44.644
44.677
44.711
44.744
44.778
44.811
44.844
44.878
44.911
44.944
44.978
45.011
45.044
45.078
45.111
45.145
45.178
45.211
45.245
45.278
45.311
45.345
45.378
45.412
45.445
45.478
45.512
45.545
45.578	0	0.04	0.14	0.14	5.75	0.03	26.15	8.02	84.54	11.66	48.85	99.93	-34.52	87.42	98.90	19.84	2.48	0.21	2.05	0.64	11.06	0.03	0.66	0.21	84.54	11.66	1.39	6.57	0.17	2.52	78.58	0.35	0.01	0.96	0.00	0.00	3.28	12.31	-5.10	73.38	56.93	857.60	644.58	1003.92	803.10	900.23	682.69	956.07	671.60
45.612
45.645
45.678
45.712
45.745
45.779
45.812
45.845
45.879
45.912
45.945
45.979
46.012
46.045
46.079
46.112
46.146
46.179
46.212
46.246
46.279
46.312
46.346
46.379
46.413
46.446
46.479
46.513
46.546
46.579
46.613
46.646
46.679
46.713
46.746
46.780
46.813
46.846
46.880
46.913
46.946
46.980
47.013
47.046
47.080
47.113
47.147
47.180
47.213
47.247
47.280
47.313
47.347
47.380
47.414
47.447
47.480
47.514
47.547
47.580
47.614
47.647
47.680
47.714
47.747
47.781
47.814
47.847
47.881
47.914
47.947
47.981
48.014
48.047
48.081
48.114
48.148
48.181
48.214
48.248
48.281
48.314
48.348
48.381
48.415
48.448
48.481
48.515
48.548
48.581
48.615
48.648
48.681
48.715
48.748
48.782
48.815
48.848
48.882
48.915
48.948
48.982
49.015
49.048
49.082
49.115
49.149
49.182
49.215
49.249
49.282
49.315
49.349
49.382
49.416
49.449
49.482
49.516
49.549
49.582
49.616
49.649
49.682
49.716
49.749
49.783
49.816
49.849
49.883
49.916
49.949
49.983
50.016
50.049
50.083
50.116
50.150
50.183
50.216
50.250
50.283
50.316
50.350
50.383
50.417
50.450
50.483
50.517
50.550
50.583
50.617
50.650
50.683
50.717
50.750
50.784
50.817
50.850
50.884
50.917
50.950
50.984
51.017
51.050
51.084
51.117
51.151
51.184
51.217
51.251
51.284
51.317
51.351
51.384
51.418
51.451
51.484
51.518
51.551
51.584
51.618
51.651
51.684
51.718
51.751
51.785
51.818
51.851
51.885
51.918
51.951
51.985
52.018
52.051
52.085
52.118
52.152
52.185
52.218
52.252
52.285
52.318
52.352
52.385
52.419
52.452
52.485
52.519
52.552
52.585
52.619
52.652
52.685
52.719
52.752
52.786
52.819
52.852
52.886
52.919
52.952
52.986
53.019
53.052
53.086	0	1.28	0.17	0.75	0.88	0.03	0.16	1.78	2.41	0.55	96.44	67.39	0.00	91.89	0.43	0.01	0.06	0.00	2.41	0.55	0.53	1.13	0.00	3.75	3.20	0.46	0.01	0.19	99.96	83.28	0.55	0.11	1.81	0.00	0.00	0.00	12.69	-9.86	-0.90	59.94	101.97	899.39	592.79	1075.45	781.41	934.94	631.44	1036.48	640.82
53.119	0	1.28	0.14	0.70	0.82	0.06	0.14	3.12	2.34	1.63	93.76	74.15	0.00	74.87	0.73	0.01	0.16	0.00	6.54	3.15	1.05	1.43	0.00	1.63	2.34	6.58	0.12	0.13	99.91	96.81	0.47	0.03	4.35	0.00	0.00	0.00	14.83	-16.54	-1.06	59.86	102.76	899.85	592.04	1076.29	781.88	934.84	632.03	1037.32	639.65
53.153	0	1.10	0.11	0.63	0.71	0.11	0.13	3.15	2.74	2.74	93.70	79.51	4.74	86.17	0.92	0.01	0.13	0.00	10.33	2.94	1.85	1.77	0.00	2.74	1.64	11.60	0.12	0.09	99.88	96.83	0.11	0.01	8.10	0.00	0.00	0.00	10.65	-12.85	-4.29	59.42	99.68	897.06	592.86	1073.18	781.35	930.89	634.19	1030.52	637.38
53.186	0	0.97	0.08	0.60	0.64	0.17	0.12	2.96	3.91	2.61	94.07	82.11	8.25	81.49	0.83	0.00	0.09	0.00	12.39	2.44	2.61	2.20	0.00	3.91	1.02	8.08	0.09	0.06	99.91	95.44	0.09	0.02	11.08	0.00	0.00	0.00	15.75	-14.59	-5.39	58.55	98.74	894.49	595.84	1068.75	782.59	926.98	638.23	1025.66	641.62
53.219	0	0.93	0.08	0.68	0.61	0.26	0.16	2.87	7.62	4.52	94.26	89.20	9.73	91.56	0.89	0.00	0.07	0.00	19.71	2.13	4.52	2.94	0.00	7.62	1.05	8.98	0.08	0.03	99.90	94.59	0.07	0.01	11.42	0.00	0.00	0.00	11.77	-10.08	-4.13	58.69	99.03	890.32	597.26	1064.31	784.54	923.62	639.06	1022.64	640.21
53.253	0	0.84	0.07	0.74	0.56	0.38	0.20	2.88	13.27	7.37	94.24	91.79	9.73	82.49	1.18	0.01	0.06	0.01	23.49	2.13	7.37	2.76	0.00	13.27	1.19	9.93	0.10	0.02	99.88	94.37	0.06	0.01	12.83	0.00	0.00	0.00	13.26	-14.25	-4.35	58.84	101.38	888.72	597.42	1062.31	783.92	920.25	639.87	1021.62	640.91
53.286	0	0.81	0.07	0.65	0.56	0.37	0.19	2.89	12.31	6.59	94.22	90.96	10.27	77.90	1.31	0.01	0.05	0.01	22.15	1.87	6.59	1.64	0.00	12.31	0.96	7.22	0.12	0.02	99.91	94.33	0.06	0.01	13.25	0.00	0.00	0.00	12.36	-15.70	-4.49	58.28	95.84	887.84	597.62	1060.93	784.25	921.97	639.36	1017.81	640.41
53.319	0	0.82	0.07	0.62	0.58	0.38	0.20	2.79	12.61	6.01	94.43	91.52	10.58	82.30	1.51	0.01	0.04	0.01	23.05	1.88	6.01	1.20	0.01	12.61	0.92	5.97	0.14	0.03	99.89	93.23	0.05	0.01	13.06	0.00	0.00	0.00	14.53	-14.32	-3.97	59.33	98.94	888.98	598.30	1061.40	784.88	921.55	640.91	1020.49	640.87
53.353	0	0.85	0.07	0.62	0.58	0.36	0.18	2.86	10.21	5.93	94.28	91.47	11.01	68.74	1.27	0.00	0.06	0.01	22.97	2.55	5.93	1.08	1.68	10.21	0.56	5.20	0.17	0.02	99.90	94.13	0.03	0.03	12.65	0.00	0.00	0.00	11.92	-18.06	-5.65	58.61	98.45	888.02	599.67	1059.67	783.49	918.99	642.14	1017.44	642.03
53.386	0	0.84	0.07	0.56	0.59	0.33	0.16	2.89	8.74	4.47	94.21	89.98	11.38	83.79	1.40	0.00	0.07	0.01	20.77	1.88	4.47	0.86	4.13	8.74	0.34	4.95	0.11	0.02	99.89	94.28	0.02	0.00	12.83	0.00	0.00	0.00	13.33	-13.79	-4.24	57.93	97.42	891.69	604.33	1056.19	780.55	920.94	644.28	1018.34	646.24
53.420	0	0.81	0.07	0.55	0.57	0.48	0.16	2.83	7.88	4.61	94.35	92.85	14.79	80.99	1.41	0.00	0.07	0.01	25.36	1.93	4.61	1.06	2.08	7.88	0.26	4.91	0.10	0.01	99.88	93.68	0.01	0.01	14.00	0.00	0.00	0.00	13.05	-14.75	-5.39	57.77	96.38	890.78	603.78	1056.65	781.93	920.34	645.27	1016.72	644.53
53.453	0	0.80	0.07	0.57	0.56	0.51	0.16	2.81	7.99	5.52	94.38	93.43	14.79	77.78	1.53	0.00	0.06	0.00	26.48	2.06	5.52	1.04	0.00	7.99	0.26	5.47	0.12	0.01	99.89	93.43	0.01	0.01	13.97	0.00	0.00	0.00	15.41	-15.73	-4.93	58.10	96.73	888.76	602.95	1056.75	783.73	919.51	644.61	1016.24	645.69
53.486	0	0.83	0.07	0.54	0.60	0.32	0.16	2.67	8.32	4.21	94.66	90.01	11.45	82.33	1.42	0.00	0.06	0.00	20.81	1.60	4.21	0.44	0.00	8.32	0.25	4.72	0.14	0.03	99.88	92.26	0.01	0.01	12.64	0.00	0.00	0.00	16.49	-14.31	-5.86	58.73	100.82	885.18	601.41	1056.03	784.02	914.42	644.26	1015.23	646.08
53.520	0	0.86	0.08	0.54	0.62	0.20	0.16	2.51	8.62	3.57	94.98	84.20	7.95	79.83	1.14	0.00	0.05	0.00	14.32	1.23	3.57	0.28	0.00	8.62	0.24	4.03	0.19	0.10	99.83	91.02	0.01	0.01	11.71	0.00	0.00	0.00	13.20	-15.12	-5.96	59.57	98.11	883.99	600.54	1056.28	784.80	915.34	642.89	1013.44	644.17
53.553	0	0.92	0.09	0.55	0.66	0.10	0.15	2.36	7.98	2.62	95.28	72.44	2.88	75.84	0.73	0.00	0.05	0.00	5.56	0.92	2.62	0.13	0.00	7.98	0.25	3.12	0.16	0.19	99.80	89.93	0.02	0.01	9.80	0.00	0.00	0.00	15.65	-16.28	-7.89	60.53	98.48	881.82	599.19	1054.76	783.53	911.69	643.43	1010.16	643.62
53.586	0	0.98	0.10	0.55	0.70	0.07	0.15	2.09	8.27	1.66	95.82	66.79	0.24	78.25	0.51	0.00	0.05	0.00	2.30	0.64	1.66	0.07	0.00	8.27	0.28	2.19	0.13	0.78	99.73	87.15	0.02	0.01	8.40	0.00	0.00	0.00	15.42	-15.60	-6.88	60.89	96.74	879.89	598.29	1053.40	784.03	911.87	641.50	1008.61	643.05
53.620	0	0.98	0.10	0.54	0.70	0.07	0.16	1.89	8.39	1.25	96.21	65.37	0.00	78.14	0.60	0.00	0.05	0.00	1.58	0.47	1.25	0.06	0.00	9.39	0.35	1.43	0.13	0.69	99.65	84.67	0.01	0.01	8.39	0.00	0.00	0.00	13.26	-15.63	-5.60	61.32	98.58	879.37	598.43	1051.42	782.03	910.63	640.11	1009.17	642.89
53.653	0	1.02	0.11	0.54	0.73	0.06	0.16	1.73	7.09	0.66	96.53	63.89	0.00	74.06	0.39	0.00	0.05	0.00	0.87	0.32	0.66	0.04	0.00	8.25	0.40	0.98	0.12	0.39	99.57	82.72	0.02	0.01	7.09	0.00	0.00	0.00	14.46	-16.75	-4.87	61.99	99.58	880.46	598.17	1051.20	780.75	911.05	639.70	1010.59	642.61
53.686	0	1.10	0.13	0.58	0.79	0.04	0.17	1.47	4.80	0.46	97.06	63.16	0.00	68.44	0.40	0.01	0.05	0.01	0.66	0.21	0.46	0.05	0.00	7.66	0.58	0.63	0.10	0.30	99.38	78.69	0.02	0.01	4.80	0.00	0.00	0.00	16.35	-18.13	-4.83	62.74	101.96	880.75	597.06	1052.10	780.13	910.32	639.22	1012.23	642.60
53.720	0	1.14	0.15	0.60	0.82	0.04	0.17	1.08	3.14	0.38	97.72	61.29	0.00	55.46	0.38	0.01	0.06	0.01	0.59	0.12	0.32	0.06	0.00	6.55	1.08	0.39	0.11	0.53	98.46	71.14	0.01	0.00	3.14	0.00	0.00	0.00	13.37	-20.90	-6.67	62.50	97.48	880.88	596.72	1052.25	779.55	911.29	639.55	1008.76	640.19
53.753	0	1.16	0.16	0.61	0.83	0.03	0.18	0.84	2.22	0.40	97.69	59.21	0.00	68.76	0.45	0.02	0.06	0.01	0.39	0.10	0.37	0.08	0.00	6.79	1.63	0.40	0.08	0.67	97.52	64.90	0.01	0.00	2.22	0.00	0.00	0.00	16.04	-18.05	-6.56	62.91	96.57	881.39	595.39	1052.54	778.98	912.43	638.57	1009.00	639.28
53.787	0	1.13	0.18	0.59	0.79	0.03	0.17	0.50	1.26	0.94	97.75	52.69	0.00	52.92	0.47	0.02	0.07	0.01	0.52	0.09	0.94	0.17	0.06	5.48	2.26	0.31	0.05	2.79	93.74	52.62	0.01	0.00	1.26	0.00	0.00	0.00	17.14	-21.42	-7.28	62.55	91.44	884.55	596.08	1054.51	779.07	917.18	639.18	1008.62	639.83
53.820	0	1.06	0.18	0.57	0.77	0.03	0.18	0.41	0.83	1.13	97.88	48.14	0.00	49.87	0.66	0.02	0.09	0.01	0.57	0.10	1.13	0.29	0.01	5.56	3.11	0.34	0.03	1.36	91.27	47.47	0.01	0.00	0.83	0.00	0.00	0.00	16.38	-22.03	-6.98	62.33	88.57	887.64	595.39	1057.60	778.97	922.11	637.87	1010.68	638.72
53.853	0	1.01	0.18	0.60	0.74	0.03	0.19	0.35	0.91	2.05	97.98	46.98	0.00	22.48	0.91	0.02	0.09	0.01	0.70	0.11	2.05	0.69	0.00	6.25	3.99	0.40	0.02	0.63	89.78	43.21	0.01	0.00	0.69	0.00	0.00	0.00	12.32	-28.19	-6.89	61.80	84.59	891.31	594.73	1060.27	776.71	927.26	635.75	1011.85	636.86
53.887	0	0.85	0.19	0.56	0.61	0.03	0.25	0.17	1.16	3.03	98.31	30.45	0.00	40.58	1.16	0.03	0.08	0.02	1.13	0.10	3.03	1.57	0.00	9.44	8.42	0.39	0.02	1.22	80.03	25.47	0.01	0.00	0.41	0.00	0.00	0.00	12.96	-23.91	-3.91	62.10	89.68	894.24	594.04	1063.11	776.06	929.82	633.50	1019.42	637.35
53.920	0	0.95	0.19	0.97	0.63	0.03	0.28	0.15	1.81	4.72	98.06	36.18	0.00	81.79	1.73	0.05	0.08	0.02	1.81	0.14	4.72	6.06	0.00	9.75	14.81	0.55	0.02	1.23	81.55	22.89	0.01	0.04	0.42	0.00	0.00	0.00	16.51	-14.49	-2.69	62.56	92.54	894.55	592.85	1064.65	777.18	930.44	632.69	1022.84	637.72
53.953	0	1.07	0.19	1.81	0.57	0.03	0.31	0.13	3.53	7.45	96.37	36.94	0.00	46.69	1.30	0.05	0.10	0.03	3.53	0.18	7.45	13.81	0.00	10.65	20.13	0.56	0.03	3.96	79.22	18.39	0.01	0.03	0.34	0.00	0.00	0.00	13.30	-22.66	-2.67	62.33	90.93	895.95	591.80	1065.38	774.02	932.21	630.02	1022.89	636.77
53.987	0	0.82	0.19	1.09	0.42	0.03	0.31	0.09	5.68	7.90	97.82	15.90	0.00	63.17	1.12	0.04	0.13	0.03	5.68	0.30	7.90	13.40	0.00	10.82	18.94	0.35	0.02	9.35	64.70	11.20	0.01	0.04	0.26	0.00	0.00	0.00	16.87	-19.30	-5.25	62.80	94.94	895.12	591.38	1064.32	771.78	927.22	631.37	1021.91	638.23
54.020	0	0.79	0.19	0.53	0.43	0.04	0.33	0.09	7.74	3.91	98.41	13.57	0.00	93.87	1.07	0.04	0.11	0.03	7.74	0.34	3.91	6.61	0.00	11.33	15.55	0.20	0.03	15.16	62.55	9.65	0.01	0.06	0.32	0.00	0.00	0.00	15.67	-8.36	-4.48	63.21	97.76	895.37	591.99	1062.72	771.71	925.83	632.76	1023.55	635.52
54.053	0	0.79	0.19	0.25	0.38	0.04	0.32	0.08	6.72	1.35	98.43	7.09	0.00	92.94	0.94	0.03	0.10	0.03	6.72	0.24	1.35	1.22	0.00	11.70	12.89	0.11	0.04	31.06	54.59	8.01	0.01	0.02	0.32	0.00	0.00	0.00	18.01	-9.11	-4.72	62.82	96.15	894.03	591.71	1061.16	771.39	925.07	632.46	1021.14	636.44
54.087	0	0.65	0.19	0.17	0.33	0.04	0.33	0.08	6.35	0.70	98.70	3.86	0.00	96.57	0.66	0.04	0.09	0.03	6.35	0.22	0.70	0.20	0.00	12.88	10.74	0.07	0.05	31.80	46.98	7.72	0.01	0.03	0.41	0.00	0.00	0.00	15.71	-5.31	-2.59	63.47	97.84	894.97	592.56	1060.74	771.55	926.11	632.24	1023.90	635.58
54.120	0	0.56	0.19	0.16	0.33	0.04	0.30	0.08	5.63	0.34	98.87	4.11	0.00	97.94	0.50	0.03	0.08	0.03	5.63	0.27	0.34	0.05	0.03	12.03	8.05	0.04	0.06	20.86	48.51	9.45	0.01	0.08	0.52	0.00	0.00	0.00	14.83	-2.68	-0.20	64.45	99.23	894.20	592.61	1058.90	772.06	925.93	631.89	1025.14	633.65
54.154	0	0.33	0.18	0.10	0.24	0.04	0.39	0.08	9.10	1.06	99.21	1.72	0.00	97.44	0.36	0.02	0.06	0.02	9.10	0.33	1.06	0.03	0.48	17.34	7.44	0.04	0.11	9.24	33.89	9.43	0.01	0.11	0.61	0.00	0.00	0.00	18.75	-3.80	1.30	65.33	103.56	893.63	592.80	1057.35	771.24	923.89	631.54	1027.34	636.33
54.187	0	0.30	0.18	0.09	0.23	0.05	0.42	0.10	10.67	1.33	99.15	1.62	0.00	96.41	0.25	0.01	0.05	0.01	10.67	0.30	1.33	0.03	0.88	19.12	6.56	0.04	0.11	7.13	31.54	13.64	0.01	0.02	0.93	0.00	0.00	0.00	20.09	-5.55	4.35	64.67	102.16	895.39	594.91	1055.43	770.48	926.94	631.63	1028.88	638.41
54.220	0	0.28	0.17	0.08	0.22	0.09	0.45	0.12	19.04	1.30	99.10	3.50	0.00	97.09	0.25	0.01	0.04	0.01	20.74	0.33	1.30	0.02	1.57	19.04	5.16	0.04	0.12	4.83	31.30	18.17	0.01	0.01	1.39	0.00	0.00	0.00	18.47	-4.46	3.20	64.38	106.74	897.28	597.46	1054.66	769.38	924.32	634.72	1030.98	638.77
54.254	0	0.31	0.15	0.10	0.22	0.23	0.53	0.15	21.51	3.60	98.95	12.52	0.00	97.60	0.23	0.00	0.03	0.01	33.84	0.30	3.60	0.03	3.21	21.51	5.12	0.04	0.15	11.81	35.30	23.68	0.01	0.01	3.12	0.00	0.00	0.00	18.03	-3.48	3.04	64.48	106.45	897.85	598.54	1055.58	770.70	925.09	635.76	1031.45	639.94
54.287	0	0.28	0.14	0.09	0.17	0.74	0.71	0.15	24.10	6.15	98.53	24.55	3.99	98.45	0.17	0.00	0.03	0.00	52.50	0.48	6.15	0.03	11.73	24.10	8.01	0.05	0.19	21.76	26.86	23.94	0.02	0.01	4.06	0.00	0.00	0.00	15.04	1.26	3.99	64.36	106.41	898.12	601.10	1055.50	771.39	926.04	638.49	1032.41	641.70
54.320	0	0.30	0.12	0.09	0.14	1.56	1.08	0.15	39.94	8.59	96.88	65.42	2.26	97.99	0.14	0.00	0.02	0.00	61.33	1.00	8.59	0.05	30.14	31.26	11.78	0.07	0.30	39.94	21.22	23.10	0.02	0.01	6.40	0.00	0.00	0.00	16.15	2.57	3.89	64.45	106.39	898.28	602.21	1055.71	772.74	926.17	640.11	1032.53	642.91
54.354	0	0.21	0.07	0.07	0.08	1.71	0.99	0.13	50.00	14.29	96.57	63.38	0.00	97.70	0.17	0.00	0.02	0.00	50.15	1.39	14.29	0.09	35.90	36.86	13.83	0.05	0.49	50.00	11.13	20.79	0.03	0.00	12.92	0.00	0.00	0.00	15.71	3.26	4.10	64.53	104.82	898.86	604.24	1054.45	773.08	926.79	640.78	1031.53	644.92
54.387	0	0.17	0.07	0.05	0.08	1.26	1.44	0.11	42.72	8.90	97.12	35.44	0.00	98.15	0.18	0.00	0.02	0.00	43.15	1.13	8.90	0.08	45.14	42.72	17.69	0.06	0.91	38.80	6.50	16.91	0.02	0.00	13.65	0.00	0.00	0.00	14.25	2.13	5.01	64.74	104.42	897.54	604.83	1052.77	772.47	926.21	640.83	1030.52	645.60
54.421	0	0.09	0.03	0.02	0.06	1.17	1.29	0.12	23.66	3.16	97.43	16.37	3.78	98.19	0.18	0.00	0.01	0.00	23.66	0.83	3.16	0.06	39.70	49.37	14.26	0.03	1.08	20.88	2.17	18.03	0.02	0.00	22.85	0.00	0.00	0.00	14.06	2.02	4.87	64.71	101.73	897.29	604.73	1052.54	772.54	927.09	641.25	1028.76	644.73
54.454	0	0.07	0.02	0.02	0.05	2.48	1.29	0.12	28.84	2.41	95.04	23.42	10.50	97.26	0.23	0.00	0.01	0.00	25.44	0.80	2.41	0.07	47.11	53.15	12.79	0.03	2.03	19.95	1.20	18.64	0.02	0.00	28.84	0.00	0.00	0.00	13.85	4.15	4.34	64.83	103.69	896.74	604.54	1052.33	772.55	925.39	641.47	1029.05	644.41
54.487	0	0.07	0.02	0.01	0.05	2.39	1.47	0.12	28.89	1.36	95.22	26.02	10.64	94.06	0.31	0.00	0.01	0.00	24.68	0.65	1.36	0.04	57.01	55.65	11.73	0.02	2.68	17.32	1.06	18.18	0.02	0.00	28.89	0.00	0.00	0.00	13.72	8.19	4.83	64.55	101.68	894.70	607.05	1050.68	774.89	924.98	645.15	1026.65	646.50
54.521	0	0.06	0.01	0.01	0.04	9.60	1.88	0.16	37.27	1.10	80.79	60.31	19.74	85.79	0.60	0.00	0.01	0.00	37.27	1.05	1.10	0.03	59.71	61.26	13.55	0.05	3.65	23.26	0.60	24.63	0.02	0.00	35.63	0.00	0.00	0.00	10.30	13.01	3.25	66.05	97.76	891.99	607.38	1047.17	775.24	922.61	644.10	1020.36	645.15
54.554
54.587
54.621
54.654
54.687
54.721
54.754
54.788
54.821
54.854
54.888
54.921
54.954
54.988
55.021
55.054
55.088
55.121
55.155
55.188
55.221
55.255
55.288
55.321
55.355
55.388
55.422
55.455
55.488
55.522
55.555
55.588	0	0.21	0.19	0.07	0.14	0.02	11.99	0.07	1.05	0.06	76.02	22.22	-21.77	95.88	1.05	0.00	0.00	0.00	0.21	0.01	0.06	0.00	0.44	76.69	29.20	0.00	0.00	13.98	2.38	3.15	0.04	0.01	0.02	0.00	0.00	0.00	15.70	-6.26	3.48	69.95	86.48	911.26	607.62	1067.67	778.17	947.99	641.27	1033.99	650.34
55.622	0	0.26	0.19	0.05	0.18	0.02	3.74	0.09	9.12	0.04	92.52	4.96	-18.60	96.86	9.12	0.00	0.02	0.00	0.25	0.03	0.04	0.00	0.67	47.48	25.87	0.00	0.01	39.34	2.48	3.67	0.05	0.02	0.01	0.00	0.00	0.00	16.29	-4.86	-2.95	70.67	89.26	905.61	601.73	1062.25	769.98	936.60	637.82	1025.59	644.77
55.655	0	0.24	0.19	0.04	0.19	0.02	3.13	0.10	9.99	0.04	93.75	4.57	-16.56	96.96	9.99	0.00	0.03	0.00	0.40	0.04	0.04	0.02	0.65	45.54	19.13	0.00	0.03	39.51	2.49	4.33	0.03	0.02	0.02	0.00	0.00	0.00	13.71	-4.69	-3.40	70.51	91.64	900.22	599.82	1058.38	768.91	930.36	636.23	1021.78	642.47
55.688	0	0.19	0.19	0.03	0.19	0.02	1.10	0.10	8.32	0.05	97.81	1.25	-4.65	94.81	8.32	0.01	0.04	0.00	0.48	0.05	0.03	0.05	0.52	30.52	8.50	0.00	0.03	22.61	5.68	6.15	0.02	0.08	0.03	0.00	0.00	0.00	13.46	-7.48	-3.11	69.64	89.18	895.80	599.42	1053.75	768.71	927.30	635.45	1016.26	641.73
55.722	0	0.24	0.19	0.05	0.22	0.03	0.62	0.11	6.56	0.11	98.77	0.61	0.00	92.30	6.56	0.01	0.05	0.01	0.99	0.11	0.04	0.14	0.26	22.15	5.39	0.00	0.04	18.42	17.13	10.46	0.02	0.02	0.05	0.00	0.00	0.00	19.25	-9.58	-3.14	68.16	91.51	890.04	599.16	1047.82	768.63	920.19	636.17	1011.40	643.53
55.755	0	0.25	0.19	0.06	0.24	0.03	0.68	0.12	5.89	0.15	98.63	0.68	0.00	88.98	5.89	0.01	0.06	0.01	2.36	0.15	0.10	0.44	0.18	24.30	5.82	0.00	0.05	12.85	22.80	12.75	0.02	0.01	0.09	0.00	0.00	0.00	15.49	-11.56	-3.68	66.47	91.75	887.49	598.42	1046.22	768.21	917.50	635.44	1009.05	641.56
55.789	0	0.27	0.19	0.06	0.23	0.04	0.57	0.12	7.76	0.38	98.85	0.63	0.00	69.70	4.88	0.01	0.05	0.02	7.76	0.17	0.38	0.30	0.04	20.92	5.89	0.00	0.06	19.84	21.28	13.56	0.02	0.00	0.15	0.00	0.00	0.00	17.70	-17.83	-5.20	65.78	91.71	883.04	595.31	1044.90	767.60	913.39	633.39	1004.79	640.96
55.822	0	0.27	0.19	0.05	0.21	0.03	0.66	0.10	5.41	0.22	98.69	0.64	0.00	70.54	4.46	0.01	0.05	0.03	5.41	0.13	0.22	0.16	0.00	24.03	6.49	0.00	0.08	23.67	18.56	9.69	0.02	0.00	0.20	0.00	0.00	0.00	18.31	-17.64	-3.51	65.48	93.19	883.22	596.00	1043.88	767.76	913.45	633.47	1006.31	641.38
55.855	0	0.32	0.19	0.05	0.21	0.03	0.87	0.09	4.80	0.39	98.27	1.63	-4.34	61.75	4.65	0.01	0.05	0.05	4.80	0.17	0.39	0.15	0.00	29.15	6.87	0.00	0.11	37.53	16.89	7.25	0.03	0.00	0.23	0.00	0.00	0.00	15.81	-19.61	-3.03	62.56	87.27	882.96	596.93	1042.48	768.68	916.03	633.70	1003.08	639.96
55.889	0	0.29	0.19	0.05	0.19	0.03	1.07	0.08	3.10	0.63	97.86	1.21	-5.12	53.69	2.35	0.01	0.05	0.05	3.10	0.13	0.63	0.23	0.00	35.26	7.64	0.00	0.09	29.44	15.73	6.50	0.02	0.01	0.24	0.00	0.00	0.00	13.72	-21.26	-4.16	61.92	86.91	883.03	596.69	1042.02	766.98	915.15	633.48	1001.89	638.97
55.922	0	0.25	0.19	0.05	0.17	0.03	1.96	0.08	2.04	1.34	96.08	2.67	-8.95	47.27	1.86	0.01	0.06	0.04	2.04	0.18	1.34	0.41	0.00	46.56	10.58	0.00	0.06	23.04	12.67	6.67	0.02	0.02	0.21	0.00	0.00	0.00	15.77	-22.55	-4.05	62.81	88.99	879.63	595.09	1046.41	775.25	914.50	634.62	1003.39	638.87
55.955	0	0.23	0.19	0.07	0.16	0.03	2.19	0.08	2.39	3.77	95.62	3.24	-10.76	17.90	1.69	0.01	0.06	0.04	2.39	0.16	3.77	0.91	0.00	47.28	17.16	0.00	0.05	19.33	10.43	6.14	0.02	0.01	0.22	0.00	0.00	0.00	15.60	-29.62	-3.91	62.11	86.46	883.52	600.86	1051.19	780.21	920.27	638.18	1006.18	647.92
55.989	0	0.20	0.19	0.07	0.15	0.03	1.77	0.07	1.22	2.42	96.46	2.04	-7.07	63.60	1.22	0.01	0.05	0.03	1.06	0.05	2.42	0.63	0.00	42.72	19.12	0.01	0.04	8.45	9.64	5.30	0.01	0.02	0.17	0.00	0.00	0.00	14.04	-19.21	-5.00	61.21	83.45	888.10	609.13	1050.23	784.62	923.08	647.81	1006.51	650.07
56.022	0	0.19	0.19	0.06	0.16	0.03	1.46	0.07	1.17	1.30	97.08	1.51	-4.13	73.55	1.17	0.02	0.05	0.02	0.94	0.03	1.30	0.21	0.00	40.03	15.54	0.01	0.04	5.37	10.74	4.78	0.01	0.03	0.20	0.00	0.00	0.00	15.09	-16.89	-1.85	59.95	84.80	888.31	610.25	1050.86	786.61	925.10	647.15	1009.69	653.07
56.055	0	0.21	0.19	0.07	0.19	0.03	0.86	0.07	1.48	0.63	98.28	0.76	0.00	65.40	1.48	0.02	0.05	0.01	0.93	0.03	0.63	0.12	0.00	30.31	13.34	0.01	0.02	2.72	17.35	5.08	0.01	0.09	0.24	0.00	0.00	0.00	11.92	-18.82	-7.28	60.97	88.81	886.10	611.12	1051.10	787.75	917.89	651.78	1006.70	652.03
56.089	0	0.25	0.19	0.08	0.22	0.03	0.53	0.07	1.48	0.42	98.94	0.57	0.00	61.47	1.48	0.03	0.07	0.01	1.25	0.04	0.42	0.16	0.00	22.49	9.04	0.02	0.02	0.86	26.33	5.47	0.01	0.01	0.39	0.00	0.00	0.00	9.87	-19.67	-6.02	59.39	87.25	885.13	619.49	1049.07	796.77	918.18	660.15	1005.38	657.36
56.122	0	0.27	0.19	0.08	0.25	0.03	0.42	0.08	3.81	0.85	99.16	0.99	0.00	63.20	1.59	0.02	0.09	0.00	3.81	0.07	0.85	0.62	0.00	19.23	4.91	0.04	0.01	0.29	31.78	5.93	0.01	0.01	0.44	0.00	0.00	0.00	10.04	-19.30	-7.16	59.27	88.67	884.95	626.26	1046.68	800.81	915.33	667.92	1003.85	662.79
56.156	0	0.40	0.18	0.15	0.35	0.04	0.32	0.08	7.06	1.08	99.20	5.10	0.00	72.72	1.58	0.01	0.10	0.00	7.06	0.11	1.08	1.76	0.00	14.96	2.06	0.15	0.02	0.09	49.90	7.03	0.01	0.01	0.72	0.00	0.00	0.00	9.08	-17.10	-8.42	58.40	84.78	883.67	627.93	1044.24	800.50	914.87	668.60	999.56	664.67
56.189	0	0.50	0.18	0.19	0.42	0.04	0.28	0.08	6.28	0.90	99.01	9.89	0.00	29.22	1.07	0.01	0.11	0.00	6.28	0.13	0.90	1.45	0.00	13.07	0.68	0.38	0.02	0.06	59.56	8.18	0.01	0.01	0.79	0.00	0.00	0.00	4.98	-26.42	-6.04	58.29	85.93	883.25	631.78	1043.23	803.76	914.75	671.11	1000.59	667.27
56.222	0	0.65	0.18	0.30	0.51	0.04	0.24	0.08	8.12	1.71	98.69	24.18	0.00	26.88	0.90	0.00	0.15	0.00	8.12	0.36	1.71	2.38	0.00	10.81	0.28	0.56	0.01	0.03	70.99	9.04	0.01	0.05	0.87	0.00	0.00	0.00	6.33	-27.00	-3.69	58.93	87.42	879.21	628.47	1046.78	811.35	915.44	669.43	1002.72	664.49
56.256	0	0.70	0.18	0.31	0.54	0.04	0.23	0.08	8.35	1.21	98.61	28.52	0.00	34.44	1.07	0.00	0.14	0.00	8.35	0.85	1.21	1.54	0.00	9.22	0.17	1.67	0.02	0.03	73.55	8.88	0.00	0.01	0.93	0.00	0.00	0.00	8.16	-25.22	-3.63	57.86	89.67	887.05	635.25	1050.76	811.98	920.18	674.29	1009.85	673.68
56.289	0	0.82	0.18	0.41	0.60	0.05	0.21	0.09	8.16	1.82	98.36	40.98	0.00	21.24	1.03	0.00	0.14	0.00	9.33	1.43	1.82	2.83	0.00	8.16	0.10	2.10	0.01	0.02	79.46	10.19	0.00	0.01	1.03	0.00	0.00	0.00	9.15	-28.55	-3.36	57.78	86.26	888.68	635.16	1051.95	812.09	923.51	673.90	1009.77	673.79
56.322	0	0.97	0.18	0.52	0.68	0.05	0.19	0.09	6.79	2.03	98.06	54.91	0.00	22.91	0.74	0.00	0.14	0.00	9.53	1.65	2.03	2.96	0.00	6.79	0.05	3.85	0.01	0.02	86.26	11.17	0.00	0.02	1.09	0.00	0.00	0.00	9.40	-28.07	-3.43	58.24	89.41	890.22	635.88	1053.21	811.54	923.17	674.45	1012.57	675.39
56.356	0	1.18	0.18	0.63	0.81	0.04	0.16	0.12	3.84	2.04	97.63	64.88	0.00	23.43	0.67	0.00	0.17	0.00	6.06	2.04	1.54	1.55	0.00	3.84	0.03	14.67	0.01	0.02	94.91	17.21	0.00	0.01	1.22	0.00	0.00	0.00	7.52	-27.92	-3.92	58.44	86.92	890.65	635.07	1053.47	811.31	924.50	674.20	1011.40	672.42
56.389	0	1.21	0.18	0.68	0.82	0.04	0.15	0.12	3.38	2.16	97.58	65.63	0.00	30.47	0.59	0.00	0.18	0.00	4.82	1.98	2.16	1.54	0.00	3.38	0.02	15.61	0.01	0.01	96.56	17.33	0.00	0.01	1.33	0.00	0.00	0.00	9.64	-26.13	-3.32	58.47	88.01	890.12	634.34	1053.66	811.75	924.27	673.58	1012.28	672.79
56.423	0	1.23	0.17	0.71	0.84	0.04	0.13	0.13	1.13	1.13	97.53	68.75	0.00	35.79	0.61	0.00	0.17	0.00	4.15	1.94	2.46	1.07	0.00	1.13	0.02	20.41	0.01	0.01	99.00	20.52	0.00	0.01	2.06	0.00	0.00	0.00	8.14	-24.92	-5.16	57.97	84.30	890.43	634.21	1053.74	811.14	925.20	673.80	1009.47	671.54
56.456	0	1.23	0.16	0.70	0.86	0.04	0.13	0.14	0.67	0.80	97.53	68.75	0.00	65.70	0.80	0.00	0.18	0.00	3.57	1.55	1.84	1.03	0.00	0.67	0.01	20.31	0.02	0.01	99.57	22.02	0.00	0.05	2.25	0.00	0.00	0.00	10.27	-18.75	-5.23	57.32	85.89	890.05	635.54	1052.75	811.74	923.82	675.20	1009.69	673.66
56.489	0	1.20	0.16	0.71	0.86	0.04	0.13	0.15	0.62	1.03	97.59	68.60	0.00	75.14	1.03	0.00	0.17	0.00	3.42	0.85	1.87	1.47	0.00	0.62	0.01	20.42	0.02	0.00	99.64	22.61	0.00	0.46	2.29	0.00	0.00	0.00	7.80	-16.47	-6.76	56.77	92.36	889.88	639.38	1051.60	811.79	918.52	679.59	1010.86	677.36
56.523	0	1.17	0.15	0.67	0.84	0.04	0.12	0.22	0.38	1.13	97.65	69.27	0.00	80.06	1.13	0.00	0.25	0.00	3.56	0.99	1.55	1.21	0.00	0.38	0.01	27.64	0.02	0.01	99.89	32.37	0.00	0.80	3.50	0.00	0.00	0.00	7.84	-15.05	-4.97	56.24	94.29	888.31	640.75	1049.80	813.03	917.15	679.69	1011.44	679.57
56.556	0	1.18	0.15	0.65	0.85	0.04	0.12	0.26	0.37	0.97	97.64	69.38	0.00	76.59	0.97	0.00	0.28	0.00	3.61	0.94	1.23	0.87	0.00	0.37	0.01	19.05	0.02	0.01	99.91	36.67	0.00	0.38	3.41	0.00	0.00	0.00	7.15	-16.07	-3.26	55.14	93.22	886.73	643.38	1046.82	814.74	916.72	680.81	1009.93	681.99
56.589	0	1.17	0.15	0.64	0.84	0.05	0.12	0.32	0.29	0.99	97.67	71.94	0.00	77.08	0.99	0.00	0.25	0.00	5.12	0.95	1.26	0.50	0.00	0.29	0.01	13.94	0.02	0.01	99.93	41.03	0.00	0.15	3.55	0.00	0.00	0.00	6.58	-15.94	-2.74	54.88	94.43	885.87	643.97	1046.37	815.30	915.83	680.76	1010.22	683.34
56.623	0	1.19	0.16	0.63	0.86	0.04	0.13	0.40	0.20	0.78	97.61	71.63	0.00	71.92	0.78	0.00	0.20	0.00	4.90	0.78	0.72	0.16	0.00	0.18	0.00	7.94	0.02	0.02	99.96	46.92	0.00	0.32	2.88	0.00	0.00	0.00	5.64	-17.30	-2.68	54.76	92.66	885.35	644.29	1045.87	816.57	916.25	681.58	1008.91	681.95
56.656	0	1.20	0.16	0.62	0.86	0.04	0.13	0.39	0.22	0.64	97.60	72.21	0.00	77.72	0.64	0.00	0.22	0.00	5.25	0.74	0.53	0.07	0.00	0.15	0.00	5.17	0.03	0.02	99.96	46.48	0.00	0.12	2.85	0.00	0.00	0.00	7.06	-15.75	-1.75	54.42	93.37	884.10	644.74	1046.10	819.48	916.10	682.32	1009.47	682.87
56.689	0	1.19	0.15	0.62	0.86	0.05	0.13	0.41	0.19	0.59	97.62	73.48	0.00	78.81	0.59	0.00	0.19	0.00	6.05	0.66	0.61	0.05	0.00	0.14	0.00	3.15	0.03	0.03	99.96	47.57	0.00	0.04	2.98	0.00	0.00	0.00	7.54	-15.43	-2.24	54.04	93.40	884.45	645.32	1047.38	820.71	916.54	683.07	1009.93	684.29
56.723	0	1.16	0.15	0.61	0.83	0.06	0.12	0.40	0.13	0.50	97.69	75.85	0.68	77.49	0.50	0.00	0.13	0.00	7.61	0.59	0.67	0.10	0.00	0.12	0.00	1.84	0.03	0.03	99.97	46.81	0.00	0.10	3.67	0.00	0.00	0.00	9.77	-15.82	-1.24	53.83	97.73	883.18	645.97	1047.05	822.89	914.23	684.43	1011.95	685.61
56.756	0	1.14	0.14	0.61	0.82	0.08	0.13	0.36	0.14	0.29	97.71	83.38	3.46	76.42	0.29	0.00	0.11	0.00	13.44	0.48	0.82	0.20	0.00	0.14	0.01	1.49	0.05	0.04	99.96	44.70	0.00	0.03	3.99	0.00	0.00	0.00	10.10	-16.12	-0.12	53.63	97.96	881.38	645.58	1047.35	825.49	914.24	684.01	1012.18	685.78
56.790	0	1.14	0.14	0.63	0.81	0.16	0.14	0.30	0.11	0.24	97.73	92.74	8.63	71.74	0.24	0.01	0.11	0.00	25.06	0.37	0.97	0.84	0.29	0.11	0.01	0.72	0.08	0.05	99.97	40.67	0.00	0.07	4.27	0.00	0.00	0.00	8.76	-17.34	-2.11	53.52	99.53	882.87	646.13	1049.14	824.78	913.44	685.26	1012.97	686.41
56.823	0	1.14	0.14	0.65	0.80	0.18	0.14	0.25	0.13	0.24	97.73	93.68	9.28	75.98	0.24	0.01	0.11	0.00	26.91	0.34	1.22	1.00	1.57	0.13	0.02	0.46	0.11	0.10	99.97	36.28	0.00	0.05	4.25	0.00	0.00	0.00	8.39	-16.24	-1.20	53.38	99.64	883.79	647.25	1050.09	826.24	915.08	685.78	1014.71	687.56
56.856	0	1.12	0.14	0.67	0.79	0.23	0.15	0.21	0.24	0.21	97.75	95.40	11.03	73.34	0.21	0.01	0.10	0.00	31.11	0.38	1.79	1.24	2.24	0.16	0.04	0.42	0.14	0.24	99.96	31.83	0.00	0.04	4.49	0.00	0.00	0.00	8.94	-16.94	-0.77	53.31	99.85	884.99	648.11	1050.93	827.15	916.32	686.70	1016.16	688.18
56.890	0	1.11	0.14	0.73	0.77	0.24	0.15	0.19	0.44	0.23	97.77	95.54	10.83	69.12	0.24	0.01	0.08	0.00	31.54	0.36	2.91	2.05	2.12	0.18	0.11	0.23	0.20	0.44	99.94	29.85	0.00	0.03	4.62	0.00	0.00	0.00	9.62	-17.97	-0.19	53.08	98.87	885.58	648.67	1051.18	827.45	917.71	686.62	1016.54	689.43
56.923	0	1.10	0.14	0.80	0.76	0.26	0.15	0.16	0.71	0.23	97.79	95.85	10.80	68.00	0.27	0.02	0.08	0.00	32.48	0.29	3.93	2.69	1.15	0.23	0.24	0.21	0.19	0.71	99.92	25.52	0.00	0.03	4.72	0.00	0.00	0.00	9.57	-18.23	-0.14	52.85	96.92	886.52	648.90	1051.76	827.79	919.50	686.87	1016.40	689.06
56.956	0	1.10	0.14	0.83	0.75	0.22	0.14	0.15	0.79	0.27	97.80	95.12	9.44	73.12	0.29	0.02	0.08	0.00	30.40	0.29	4.51	2.84	0.00	0.27	0.37	0.13	0.18	0.79	99.90	24.34	0.00	0.05	4.57	0.00	0.00	0.00	7.61	-17.00	-0.26	52.81	96.58	886.75	648.85	1051.74	827.19	919.70	686.54	1016.27	688.17
56.990	0	1.05	0.13	0.84	0.72	0.27	0.14	0.15	0.55	0.33	97.90	95.67	10.57	70.95	0.36	0.02	0.07	0.00	32.00	0.35	5.41	2.68	0.00	0.33	0.55	0.06	0.18	0.53	99.86	22.81	0.00	0.04	5.37	0.00	0.00	0.00	6.01	-17.54	-0.02	53.13	98.42	886.36	647.90	1052.49	827.33	919.11	685.73	1017.53	686.77
57.023	0	1.03	0.12	0.89	0.70	0.42	0.15	0.13	0.57	0.32	97.95	97.45	13.74	76.04	0.40	0.02	0.07	0.00	38.84	0.50	6.32	3.24	0.00	0.32	0.57	0.06	0.17	0.31	99.85	20.36	0.00	0.01	5.96	0.00	0.00	0.00	7.32	-16.23	-0.48	52.82	99.31	887.62	647.18	1054.70	827.04	920.06	685.08	1019.34	687.65
57.056	0	1.02	0.12	0.73	0.71	0.38	0.14	0.13	0.50	0.26	97.96	96.85	13.94	86.83	0.40	0.02	0.06	0.00	36.14	0.60	4.42	1.61	0.00	0.26	0.50	0.06	0.13	0.17	99.83	20.02	0.00	0.03	6.39	0.00	0.00	0.00	5.89	-12.57	3.11	53.43	102.02	887.35	645.46	1058.61	830.92	923.47	682.37	1025.40	686.80
57.090	0	1.01	0.12	0.68	0.71	0.25	0.13	0.11	0.33	0.28	97.97	94.18	11.16	72.79	0.36	0.01	0.08	0.00	28.27	0.66	3.70	0.96	0.00	0.28	0.33	0.05	0.10	0.06	99.70	15.75	0.00	0.01	6.58	0.00	0.00	0.00	9.32	-17.08	1.58	53.54	101.67	892.12	643.52	1062.70	828.36	926.79	681.66	1028.39	685.53
57.123	0	1.04	0.12	0.63	0.73	0.14	0.12	0.11	0.28	0.27	97.93	88.08	7.20	74.71	0.39	0.01	0.11	0.00	18.55	0.78	2.69	0.53	0.00	0.27	0.28	0.06	0.09	0.08	99.67	16.58	0.00	0.01	6.33	0.00	0.00	0.00	10.38	-16.58	1.87	53.99	102.68	897.38	642.65	1066.07	825.32	930.86	680.35	1033.44	684.95
57.157	0	0.99	0.11	0.61	0.69	0.10	0.11	0.10	0.47	0.47	98.03	78.21	4.40	57.44	0.37	0.01	0.12	0.00	9.73	1.08	3.35	0.19	0.00	0.47	0.23	0.06	0.08	0.12	99.51	14.01	0.00	0.01	7.55	0.00	0.00	0.00	10.18	-20.50	0.80	53.26	98.52	902.53	639.29	1071.62	822.06	937.38	676.93	1035.78	681.95
57.190	0	0.96	0.10	0.61	0.67	0.11	0.11	0.10	0.54	0.54	98.08	79.04	5.31	55.62	0.39	0.01	0.15	0.00	10.43	1.31	3.82	0.27	0.00	0.54	0.17	0.08	0.07	0.12	99.42	12.82	0.00	0.01	8.33	0.00	0.00	0.00	11.50	-20.87	1.43	54.14	100.40	908.49	635.57	1077.92	818.38	943.15	672.70	1043.29	679.82
57.223	0	0.98	0.11	0.63	0.68	0.10	0.11	0.10	0.53	0.53	98.03	79.64	4.61	70.04	0.46	0.01	0.19	0.00	10.93	1.51	4.18	0.27	0.00	0.53	0.14	0.08	0.05	0.16	99.37	13.74	0.00	0.01	7.66	0.00	0.00	0.00	12.30	-17.75	1.63	55.26	100.48	916.52	630.98	1086.37	813.61	951.66	667.30	1051.65	677.10
57.257	0	0.99	0.11	0.64	0.69	0.10	0.11	0.10	0.59	0.59	98.01	79.14	3.88	61.14	0.50	0.01	0.25	0.00	10.83	1.37	4.18	0.32	0.00	0.59	0.14	0.07	0.04	0.08	99.10	13.02	0.00	0.01	7.06	0.00	0.00	0.00	10.36	-19.73	4.28	55.68	102.15	921.58	627.73	1091.46	810.11	958.23	661.93	1059.60	674.52
57.290	0	0.99	0.12	0.65	0.70	0.09	0.11	0.11	0.62	0.62	98.02	77.10	2.99	55.15	0.74	0.01	0.25	0.00	9.33	1.05	4.15	0.60	0.00	0.62	0.13	0.09	0.02	0.02	99.11	14.85	0.00	0.01	6.84	0.00	0.00	0.00	13.81	-20.97	3.57	55.86	100.02	929.16	623.43	1099.51	806.48	966.58	658.07	1065.63	671.99
57.323	0	0.99	0.12	0.62	0.72	0.08	0.11	0.10	0.67	0.67	98.01	73.94	2.19	52.31	0.88	0.01	0.31	0.00	7.47	0.88	3.45	0.50	0.00	0.67	0.17	0.09	0.02	0.02	98.84	14.06	0.00	0.02	6.63	0.00	0.00	0.00	11.99	-21.54	6.42	55.85	99.84	933.06	620.61	1104.98	805.41	973.87	653.56	1072.35	669.98
57.357	0	1.02	0.13	0.61	0.75	0.06	0.12	0.11	0.56	0.56	97.97	69.81	0.61	29.91	1.31	0.01	0.42	0.00	5.20	0.72	2.72	0.43	0.00	0.56	0.20	0.10	0.01	0.01	98.56	14.83	0.00	0.01	5.87	0.00	0.00	0.00	10.19	-26.26	7.18	55.14	96.12	937.01	617.54	1110.37	803.19	981.17	649.14	1075.50	667.61
57.390	0	1.00	0.13	0.63	0.76	0.06	0.12	0.10	0.66	0.66	97.99	69.50	0.02	37.18	1.78	0.01	0.42	0.00	5.21	0.61	3.22	0.70	0.00	0.66	0.23	0.11	0.01	0.01	98.37	13.52	0.00	0.02	5.64	0.00	0.00	0.00	16.39	-24.62	6.87	55.95	100.30	941.45	617.74	1114.92	803.28	983.78	649.61	1081.59	671.86
57.424	0	1.00	0.13	0.62	0.77	0.06	0.12	0.12	0.51	0.51	98.00	69.64	0.19	57.13	2.08	0.02	0.50	0.00	5.20	0.36	2.93	1.04	0.00	0.51	0.22	0.14	0.01	0.02	98.47	16.02	0.00	0.01	5.74	0.00	0.00	0.00	13.96	-20.57	7.64	56.06	102.33	943.56	618.13	1117.08	804.69	985.21	650.82	1085.80	669.65
57.457	0	1.01	0.13	0.61	0.80	0.06	0.13	0.14	0.50	0.50	97.99	70.99	0.67	65.54	2.50	0.02	0.50	0.00	5.86	0.29	2.30	1.23	0.00	0.45	0.21	0.19	0.01	0.01	98.61	19.79	0.00	0.01	5.73	0.00	0.00	0.00	12.62	-18.79	7.65	56.31	104.01	945.57	618.52	1120.03	806.93	986.66	652.37	1089.47	668.15
57.490	0	1.02	0.13	0.64	0.81	0.07	0.13	0.15	0.46	0.46	97.97	73.64	0.80	55.10	2.83	0.03	0.41	0.00	7.29	0.24	2.49	1.65	0.00	0.46	0.18	0.21	0.00	0.00	98.83	21.20	0.00	0.01	5.38	0.00	0.00	0.00	13.05	-20.98	6.42	55.79	102.20	947.06	619.54	1120.46	807.01	987.34	654.03	1088.55	668.19
57.524	0	1.06	0.14	0.59	0.84	0.06	0.13	0.19	0.45	0.45	97.89	73.07	0.36	54.43	2.35	0.03	0.41	0.00	6.85	0.20	1.33	0.67	0.00	0.45	0.15	0.26	0.00	0.00	98.90	26.89	0.00	0.01	4.57	0.00	0.00	0.00	12.37	-21.11	6.57	54.88	99.85	946.93	618.90	1121.31	806.66	989.08	652.43	1087.56	668.88
57.557	0	1.06	0.14	0.58	0.83	0.06	0.13	0.20	0.74	0.74	97.88	74.86	1.18	81.75	1.96	0.03	0.44	0.00	8.03	0.21	1.03	0.39	0.00	0.74	0.20	0.30	0.01	0.00	98.88	28.35	0.00	0.02	4.79	0.00	0.00	0.00	8.47	-14.50	5.94	54.44	99.69	945.78	617.52	1120.60	805.31	987.53	651.09	1086.10	666.03
57.590	0	1.04	0.13	0.57	0.81	0.07	0.13	0.20	0.80	0.80	97.93	75.86	1.76	81.15	1.86	0.03	0.41	0.00	8.79	0.21	1.37	0.21	0.00	0.80	0.24	0.27	0.01	0.01	98.79	29.57	0.01	0.05	5.16	0.00	0.00	0.00	10.87	-14.70	4.01	54.70	102.02	942.30	615.71	1118.52	804.89	982.06	650.87	1083.08	665.10
57.624	0	0.99	0.12	0.57	0.76	0.09	0.13	0.18	1.28	1.28	98.02	79.25	3.74	81.21	1.36	0.03	0.22	0.00	11.40	0.21	1.86	0.12	0.00	1.28	0.28	0.23	0.01	0.01	98.60	27.23	0.01	1.14	6.14	0.00	0.00	0.00	11.40	-14.68	5.20	55.14	105.89	939.23	615.19	1116.31	805.26	978.63	650.04	1083.38	665.60
57.657	0	0.93	0.12	0.61	0.70	0.12	0.13	0.17	1.33	1.33	98.14	82.65	4.97	91.48	1.04	0.04	0.19	0.00	14.63	0.21	3.91	0.13	0.00	1.33	0.30	0.21	0.01	0.04	98.12	25.36	0.01	2.88	6.77	0.00	0.00	0.00	5.78	-10.13	4.00	54.85	104.79	933.73	618.28	1109.68	806.16	971.97	652.75	1075.90	666.13
57.690	0	0.84	0.11	0.73	0.62	0.16	0.12	0.17	1.18	1.18	98.32	86.07	5.70	92.64	0.66	0.03	0.14	0.00	18.42	0.28	8.21	0.12	0.00	1.18	0.28	0.22	0.01	0.06	97.58	26.16	0.01	0.07	7.52	0.00	0.00	0.00	7.35	-9.34	3.62	54.42	106.34	928.81	623.59	1102.58	810.07	964.74	659.25	1070.57	669.63
57.724	0	0.73	0.09	0.76	0.53	0.45	0.11	0.17	0.91	0.91	98.48	94.58	13.06	96.09	0.36	0.02	0.08	0.00	32.04	0.38	11.12	0.10	0.00	0.91	0.22	0.19	0.02	0.04	96.88	26.15	0.01	0.06	10.00	0.00	0.00	0.00	5.94	-5.99	3.22	53.75	107.02	923.75	630.06	1095.99	814.96	958.20	666.02	1064.90	674.37
57.757	0	0.67	0.07	0.62	0.48	1.74	0.12	0.14	0.63	0.63	96.52	98.60	24.56	96.69	0.20	0.01	0.07	0.00	50.76	0.50	9.83	0.09	0.00	0.63	0.24	0.14	0.04	0.05	95.55	21.78	0.01	0.11	12.74	0.00	0.00	0.00	1.75	-5.12	1.52	53.59	106.17	918.86	635.84	1090.57	819.24	951.99	672.12	1058.01	677.89
57.791	0	0.58	0.06	0.50	0.41	9.71	0.14	0.09	0.48	0.48	80.58	99.77	38.97	97.76	0.16	0.01	0.07	0.00	75.98	1.14	9.56	0.12	0.00	0.48	0.31	0.08	0.07	0.05	92.80	12.74	0.00	0.04	16.10	0.00	0.00	0.00	2.31	-3.13	1.90	52.72	111.56	909.38	641.84	1081.99	825.83	940.65	678.39	1052.02	684.83
57.824	0	0.48	0.05	0.46	0.34	9.91	0.12	0.08	0.40	0.40	80.18	99.54	38.95	98.45	0.10	0.00	0.06	0.00	70.62	1.66	11.68	0.16	0.00	0.40	0.25	0.04	0.08	0.05	89.70	8.65	0.00	0.01	19.02	0.00	0.00	0.00	2.50	-1.24	1.14	51.89	112.03	904.58	645.31	1077.19	828.84	935.01	682.18	1046.85	688.63
57.857	0	0.41	0.04	0.39	0.28	11.34	0.11	0.07	0.40	0.40	77.32	99.28	39.85	97.99	0.06	0.00	0.07	0.00	70.16	2.50	12.96	0.19	0.00	0.40	0.23	0.02	0.10	0.26	84.51	5.36	0.00	0.02	20.61	0.00	0.00	0.00	1.83	-2.58	1.64	51.27	115.41	896.07	647.32	1068.63	831.54	925.13	685.11	1040.49	688.55
57.891	0	0.27	0.02	0.29	0.18	23.62	0.07	0.06	0.26	0.23	52.75	98.66	47.32	98.71	0.04	0.00	0.06	0.00	66.74	3.72	16.22	0.41	0.00	0.23	0.16	0.01	0.14	0.26	80.06	3.59	0.00	0.02	30.25	0.00	0.00	0.00	-0.37	0.30	1.74	50.82	115.55	889.19	647.76	1062.65	832.31	918.78	684.88	1034.25	689.35
57.924	0	0.26	0.02	0.20	0.17	22.48	0.07	0.06	0.27	0.16	55.04	97.39	49.07	97.91	0.03	0.00	0.06	0.00	61.14	4.96	12.23	0.53	0.00	0.16	0.10	0.01	0.22	0.27	77.21	2.45	0.00	0.01	32.52	0.00	0.00	0.00	-0.24	2.77	2.41	50.61	117.52	882.33	648.20	1055.66	833.04	911.54	685.35	1028.98	689.47
57.957	0	0.20	0.01	0.12	0.13	24.83	0.06	0.06	0.77	0.13	50.34	92.97	52.02	97.47	0.02	0.00	0.06	0.00	57.07	4.60	9.03	0.81	0.00	0.13	0.14	0.00	0.33	0.77	68.39	1.53	0.00	0.01	35.74	0.00	0.00	0.00	0.46	3.74	2.15	50.69	112.91	870.85	646.89	1045.92	834.74	902.94	685.23	1015.84	687.11
57.991	0	0.09	0.01	0.04	0.06	38.30	0.04	0.06	0.78	0.11	36.70	51.17	59.63	95.38	0.02	0.00	0.08	0.00	48.55	4.06	7.41	1.89	0.00	0.11	0.25	0.00	0.30	0.78	45.37	0.67	0.00	0.01	45.72	0.00	0.00	0.00	3.44	6.86	0.81	50.89	116.93	868.14	646.75	1043.86	835.57	897.43	687.03	1014.36	687.05
58.024	0	0.08	0.01	0.04	0.06	33.89	0.04	0.06	1.26	0.10	41.11	49.76	58.36	94.52	0.02	0.00	0.09	0.00	43.42	3.57	7.24	2.77	0.00	0.10	0.30	0.00	0.21	1.26	45.90	0.59	0.00	0.01	46.61	0.00	0.00	0.00	4.37	7.76	0.97	51.08	115.74	866.14	645.73	1042.74	835.61	896.63	687.02	1012.36	685.92
58.057	0	0.06	0.00	0.03	0.04	42.18	0.03	0.06	2.09	0.11	32.82	63.63	62.03	96.43	0.02	0.00	0.11	0.00	42.68	2.14	6.21	3.85	0.00	0.10	0.36	0.00	0.19	2.09	36.34	0.43	0.00	0.01	50.15	0.00	0.00	0.00	3.75	5.53	0.97	51.31	114.43	865.60	645.14	1042.20	835.00	896.70	686.33	1011.12	685.00
58.091	0	0.04	0.00	0.01	0.03	50.54	0.03	0.06	1.54	0.11	24.46	76.68	65.58	96.50	0.02	0.00	0.11	0.00	40.89	1.61	6.12	4.17	0.00	0.06	0.46	0.00	0.17	1.54	23.98	0.20	0.00	0.02	54.07	0.00	0.00	0.00	4.08	5.42	0.83	51.50	116.47	865.29	645.64	1041.71	835.28	895.15	686.78	1011.61	685.71
58.124	0	0.04	0.00	0.02	0.04	38.71	0.03	0.06	0.80	0.14	36.29	67.78	61.81	96.83	0.02	0.00	0.14	0.00	37.87	1.39	5.44	3.29	0.00	0.05	0.36	0.00	0.16	0.80	25.49	0.20	0.00	0.15	51.29	0.00	0.00	0.00	4.74	4.90	1.61	51.59	112.76	865.19	645.87	1041.42	835.79	897.48	686.40	1010.23	686.47
58.158	0	0.04	0.00	0.02	0.03	28.65	0.03	0.06	0.47	0.13	46.35	71.33	58.04	97.66	0.01	0.00	0.26	0.00	27.82	1.33	6.89	4.14	0.00	0.03	0.47	0.00	0.16	0.43	23.19	0.13	0.00	0.11	52.34	0.00	0.00	0.00	3.58	3.34	1.72	52.11	114.24	865.26	646.18	1040.88	835.21	896.58	685.81	1010.81	686.86
58.191	0	0.04	0.00	0.02	0.03	20.98	0.03	0.06	0.45	0.10	58.03	67.04	54.65	97.78	0.01	0.00	0.32	0.00	22.99	1.24	6.95	3.76	0.00	0.02	0.45	0.00	0.12	0.28	25.15	0.10	0.00	0.06	51.08	0.00	0.00	0.00	2.07	3.07	2.56	52.31	114.15	865.43	646.54	1041.41	835.23	897.72	685.81	1011.85	687.41
58.224	0	0.05	0.01	0.03	0.04	12.98	0.03	0.06	0.39	0.12	74.04	55.81	48.49	97.40	0.01	0.00	0.39	0.00	18.66	1.84	9.81	5.30	0.00	0.02	0.25	0.00	0.09	0.15	27.91	0.12	0.00	0.13	48.12	0.00	0.00	0.00	1.88	3.88	3.47	52.71	114.58	865.38	645.88	1043.54	836.43	899.36	685.66	1013.93	687.58
58.258	0	0.06	0.01	0.03	0.05	4.84	0.03	0.06	0.63	0.08	90.33	26.25	38.56	98.24	0.01	0.00	0.63	0.00	15.19	1.87	9.80	3.97	0.00	0.02	0.16	0.00	0.07	0.23	28.59	0.08	0.00	0.10	40.24	0.00	0.00	0.00	2.84	1.90	2.76	53.18	114.74	866.71	645.97	1046.34	839.28	900.70	685.40	1015.40	688.18
58.291	0	0.07	0.01	0.03	0.06	4.22	0.04	0.06	0.65	0.09	91.56	23.23	37.70	98.03	0.01	0.00	0.65	0.00	14.66	1.93	8.64	2.17	0.00	0.02	0.15	0.00	0.07	0.44	32.00	0.09	0.00	0.38	39.23	0.00	0.00	0.00	5.83	-2.46	4.93	53.39	113.05	866.51	643.91	1049.79	840.95	904.97	685.06	1017.98	688.17
58.324	0	0.09	0.01	0.04	0.07	4.31	0.04	0.06	0.67	0.12	91.39	20.49	38.10	97.95	0.01	0.00	0.67	0.00	17.00	2.07	7.55	0.99	0.00	0.01	0.06	0.00	0.06	0.43	38.78	0.12	0.00	0.05	38.23	0.00	0.00	0.00	4.62	-2.67	5.54	54.06	115.49	869.78	642.75	1054.99	841.81	908.65	682.50	1023.99	688.44
58.358	0	0.16	0.01	0.07	0.12	3.94	0.05	0.06	0.68	0.25	92.13	25.36	37.85	98.29	0.01	0.00	0.67	0.00	21.32	2.05	4.78	0.23	0.00	0.01	0.04	0.00	0.05	0.68	58.58	0.25	0.00	0.01	35.20	0.00	0.00	0.00	7.83	1.75	5.55	55.62	116.72	876.57	635.07	1063.29	835.53	915.66	677.80	1032.34	681.14
58.391	0	0.20	0.01	0.09	0.15	5.03	0.05	0.06	0.31	0.46	89.95	50.50	40.72	98.75	0.01	0.00	0.55	0.00	24.50	1.49	3.23	0.11	0.00	0.00	0.03	0.00	0.04	0.31	69.08	0.46	0.00	0.02	35.88	0.00	0.00	0.00	9.15	-0.13	6.73	57.44	114.03	881.91	626.61	1068.65	828.16	923.34	667.59	1037.17	674.34
58.425	0	0.26	0.02	0.12	0.20	2.46	0.05	0.06	0.25	0.49	95.09	54.40	34.76	98.71	0.02	0.00	0.49	0.00	19.73	0.65	2.04	0.01	0.00	0.01	0.02	0.00	0.04	0.25	75.80	1.21	0.00	0.03	31.64	0.00	0.00	0.00	14.77	0.32	7.62	59.89	114.96	887.62	615.84	1072.35	816.65	928.55	655.97	1043.04	666.23
58.458	0	0.30	0.02	0.14	0.23	1.53	0.05	0.06	0.19	0.41	96.93	52.51	30.76	98.22	0.03	0.00	0.41	0.00	14.41	0.33	2.28	0.01	0.00	0.01	0.03	0.00	0.05	0.19	80.17	2.55	0.00	0.05	30.04	0.00	0.00	0.00	13.44	-1.94	7.46	61.92	111.74	894.74	605.70	1079.03	805.79	936.64	646.20	1048.07	654.58
58.491	0	0.29	0.02	0.15	0.22	1.56	0.05	0.06	0.11	0.34	96.89	53.08	30.47	96.47	0.08	0.00	0.34	0.00	13.83	0.23	3.54	0.02	0.00	0.01	0.03	0.00	0.05	0.11	81.04	3.52	0.00	0.02	30.46	0.00	0.00	0.00	11.94	-5.46	7.82	63.71	108.73	898.88	597.90	1078.78	793.45	940.31	635.52	1048.52	646.05
58.525	0	0.33	0.02	0.22	0.25	1.08	0.05	0.08	0.21	0.30	97.85	57.89	25.97	95.43	0.15	0.01	0.30	0.00	12.42	0.20	6.16	0.04	0.00	0.01	0.03	0.00	0.05	0.21	84.88	7.54	0.00	0.07	27.84	0.00	0.00	0.00	17.48	-6.81	8.11	63.72	108.78	906.06	594.75	1081.20	785.65	945.34	632.82	1053.59	643.45
58.558	0	0.35	0.03	0.23	0.26	0.68	0.06	0.09	0.93	0.26	98.65	49.83	21.07	94.81	0.23	0.00	0.26	0.00	11.53	0.17	7.06	0.09	0.00	0.01	0.05	0.00	0.04	0.93	81.71	11.78	0.00	0.17	24.08	0.00	0.00	0.00	15.73	-7.48	8.97	65.68	111.03	911.47	592.27	1082.27	777.26	948.47	627.44	1058.63	641.36
58.591	0	0.39	0.04	0.21	0.30	0.51	0.07	0.09	1.31	0.24	98.97	47.61	19.85	93.88	0.24	0.00	0.24	0.00	11.20	0.15	3.65	0.18	0.00	0.01	0.09	0.00	0.03	1.31	80.94	12.57	0.00	0.08	21.77	0.00	0.00	0.00	22.62	-8.35	6.90	66.69	109.31	919.35	588.17	1088.26	772.96	954.38	624.66	1062.84	638.21
58.625	0	0.42	0.04	0.19	0.31	0.36	0.07	0.14	3.51	0.18	99.15	38.25	17.27	93.27	0.22	0.00	0.18	0.00	7.97	0.15	1.85	0.08	0.00	0.01	0.13	0.00	0.03	3.51	79.40	22.81	0.00	0.16	20.32	0.00	0.00	0.00	20.31	-8.85	6.66	67.57	110.05	919.24	588.21	1086.74	769.47	953.21	622.70	1061.99	639.36
58.658	0	0.47	0.06	0.19	0.34	0.21	0.08	0.16	4.34	0.19	99.07	29.52	12.29	93.67	0.20	0.00	0.19	0.00	5.31	0.20	1.30	0.04	0.00	0.02	0.22	0.00	0.02	4.34	77.19	24.66	0.00	0.12	16.65	0.00	0.00	0.00	18.31	-8.52	5.61	67.89	102.88	918.84	588.15	1085.00	768.01	954.51	622.47	1056.29	637.47
58.691	0	0.50	0.07	0.20	0.38	0.12	0.09	0.20	1.55	0.12	99.00	23.39	8.13	96.50	0.16	0.00	0.12	0.00	2.57	0.26	0.61	0.02	0.00	0.02	0.26	0.00	0.02	1.55	76.00	31.26	0.00	0.24	12.95	0.00	0.00	0.00	18.79	-5.41	3.90	67.78	104.08	917.20	587.49	1084.44	768.04	951.46	622.81	1054.52	637.36
58.725	0	0.47	0.09	0.18	0.36	0.09	0.09	0.30	1.82	0.06	99.07	15.00	5.23	94.97	0.10	0.00	0.06	0.00	1.91	0.37	0.98	0.02	0.00	0.05	0.39	0.00	0.01	1.82	69.83	40.21	0.01	0.03	10.67	0.00	0.00	0.00	15.41	-7.31	1.27	67.70	98.82	917.11	588.79	1082.76	766.65	950.94	624.21	1049.02	636.28
58.758	0	0.47	0.09	0.18	0.35	0.08	0.09	0.27	2.48	0.07	99.07	12.50	3.61	93.48	0.05	0.00	0.06	0.00	1.34	0.33	0.96	0.03	0.00	0.07	0.82	0.00	0.01	2.48	67.78	38.04	0.01	0.16	9.58	0.00	0.00	0.00	20.18	-8.68	1.37	68.55	98.07	907.40	585.93	1071.70	763.45	940.98	622.13	1038.32	634.09
58.792	0	0.48	0.11	0.19	0.37	0.06	0.10	0.58	1.63	0.17	98.84	11.32	0.87	96.32	0.05	0.00	0.05	0.00	1.64	0.37	1.38	0.10	0.00	0.17	0.99	0.00	0.01	1.63	66.07	56.39	0.01	0.11	6.92	0.00	0.00	0.00	11.06	-5.68	-0.69	70.16	100.64	903.65	583.85	1068.03	759.02	934.27	619.87	1034.51	628.75
58.825	0	0.44	0.13	0.17	0.35	0.05	0.11	0.71	1.41	0.41	98.57	7.35	0.00	96.88	0.08	0.00	0.05	0.00	1.73	0.47	1.64	0.14	0.00	0.41	0.50	0.00	0.01	1.41	60.07	61.51	0.01	0.13	5.30	0.00	0.00	0.00	8.11	-4.82	-1.95	71.45	100.61	897.93	581.13	1062.97	756.60	927.82	618.00	1028.24	624.18
58.858	0	0.41	0.14	0.15	0.33	0.04	0.11	0.57	0.92	0.40	98.87	5.20	0.00	97.17	0.14	0.00	0.05	0.00	1.33	0.43	1.31	0.10	0.00	0.40	0.35	0.00	0.01	0.92	55.87	55.78	0.01	0.09	4.25	0.00	0.00	0.00	2.19	-4.32	-2.17	70.87	101.14	893.56	580.93	1058.73	755.97	923.01	617.61	1024.08	621.29
58.892	0	0.25	0.16	0.07	0.22	0.04	0.13	0.38	1.41	1.06	99.24	0.95	0.00	96.26	0.26	0.00	0.04	0.00	1.58	0.36	1.06	0.10	0.00	1.41	0.38	0.00	0.01	0.58	33.42	46.21	0.01	0.13	2.85	0.00	0.00	0.00	10.30	-5.76	-1.28	70.90	102.56	889.37	579.53	1054.42	755.90	918.73	617.14	1021.15	622.40
58.925	0	0.27	0.16	0.08	0.24	0.03	0.13	0.36	1.33	0.74	99.28	1.09	0.00	97.76	0.36	0.00	0.04	0.00	1.55	0.26	0.74	0.05	0.00	1.33	0.38	0.00	0.01	1.14	35.33	44.53	0.02	0.27	2.55	0.00	0.00	0.00	15.93	-3.13	-0.60	69.63	104.70	884.11	578.91	1049.81	756.87	913.33	617.20	1017.79	624.24
58.958	0	0.26	0.17	0.06	0.21	0.03	0.14	0.25	1.82	0.48	99.49	0.61	0.00	97.76	0.36	0.00	0.03	0.00	1.76	0.25	0.48	0.02	0.00	1.98	0.76	0.00	0.01	8.77	26.96	36.30	0.03	0.26	1.82	0.00	0.00	0.00	19.37	-3.13	-0.90	67.81	100.99	881.50	579.01	1046.41	757.70	911.95	618.30	1012.79	623.86
58.992	0	0.27	0.18	0.04	0.17	0.03	0.15	0.16	2.12	0.64	99.47	0.71	0.00	95.93	0.32	0.00	0.04	0.00	2.12	0.19	0.64	0.01	0.00	3.09	0.85	0.00	0.02	28.62	15.24	25.25	0.05	5.39	1.18	0.00	0.00	0.00	18.12	-6.21	-0.32	66.82	96.92	880.94	584.86	1037.71	755.05	909.77	622.29	1006.61	626.34
59.025	0	0.29	0.18	0.04	0.17	0.03	0.15	0.15	2.01	1.05	99.41	0.86	0.00	97.39	0.38	0.00	0.05	0.00	2.01	0.21	1.05	0.01	0.00	2.85	0.67	0.00	0.02	31.50	17.98	23.72	0.05	11.38	1.29	0.00	0.00	0.00	12.76	-3.91	-0.62	65.12	99.55	880.25	586.92	1034.14	753.49	906.05	624.38	1005.61	624.24
59.058	0	0.35	0.18	0.05	0.15	0.04	0.15	0.11	4.60	3.59	99.30	4.89	0.00	96.60	0.26	0.00	0.09	0.00	4.60	0.29	5.59	0.04	0.00	3.59	1.23	0.00	0.03	50.82	15.55	16.79	0.06	3.88	1.15	0.00	0.00	0.00	12.57	-5.26	-2.28	63.47	89.45	880.44	593.15	1030.23	755.60	908.22	629.71	997.66	629.02
59.092	0	0.23	0.18	0.07	0.13	0.04	0.14	0.09	5.27	4.21	99.55	1.44	0.00	96.25	0.20	0.00	0.14	0.00	5.27	0.28	10.87	0.14	0.00	4.21	2.46	0.00	0.03	29.86	13.23	11.30	0.04	0.37	1.02	0.00	0.00	0.00	13.19	-5.78	-5.15	64.27	86.54	877.77	592.47	1031.28	758.77	907.01	630.96	993.52	628.80
59.125	0	0.18	0.18	0.17	0.12	0.05	0.13	0.09	9.52	4.30	99.64	1.80	0.00	87.68	0.16	0.00	0.26	0.00	9.52	0.55	24.61	0.69	0.00	4.30	4.51	0.00	0.05	18.94	17.33	11.75	0.04	0.77	0.97	0.00	0.00	0.00	7.73	-12.19	-11.43	64.54	87.72	875.09	598.62	1031.78	764.49	900.81	640.69	988.24	633.61
59.159	0	0.15	0.18	0.25	0.12	0.05	0.15	0.08	6.81	6.81	99.51	2.25	0.00	95.77	0.17	0.00	0.43	0.00	10.85	1.02	26.76	3.13	0.00	6.81	6.43	0.00	0.04	3.84	19.66	9.76	0.03	0.15	0.84	0.00	0.00	0.00	9.32	-6.41	-8.44	61.41	94.27	871.57	605.26	1029.76	774.08	896.58	647.49	990.58	640.32
59.192	0	0.18	0.18	0.31	0.13	0.06	0.16	0.08	8.04	7.79	99.38	3.18	0.00	92.31	0.21	0.00	0.71	0.00	12.96	1.81	26.52	3.93	0.00	7.79	8.04	0.00	0.04	1.68	24.32	9.45	0.02	0.35	0.99	0.00	0.00	0.00	10.43	-9.57	-10.40	59.73	92.98	868.92	612.29	1027.82	781.85	893.61	656.51	986.07	646.71
59.225	0	0.18	0.18	0.52	0.13	0.06	0.14	0.08	7.21	7.21	98.95	8.24	0.00	87.18	0.32	0.00	0.96	0.00	14.68	3.89	34.90	5.46	0.00	7.21	4.74	0.00	0.03	0.42	28.45	9.59	0.02	0.57	0.99	0.00	0.00	0.00	10.20	-12.41	-14.20	58.67	93.75	866.71	618.01	1026.01	786.22	888.54	666.16	981.03	650.85
59.259	0	0.31	0.19	0.37	0.20	0.06	0.15	0.09	5.16	5.16	99.26	8.72	0.00	89.23	0.58	0.00	2.12	0.00	13.87	6.99	23.97	2.73	0.00	5.16	3.12	0.01	0.03	0.29	40.13	11.02	0.01	0.36	1.02	0.00	0.00	0.00	4.03	-11.43	-15.67	58.34	91.45	865.72	624.19	1022.28	790.18	887.45	673.09	976.21	651.06
59.292	0	0.47	0.19	0.35	0.26	0.05	0.15	0.10	3.58	3.58	99.07	12.12	0.00	88.97	0.87	0.00	3.03	0.01	12.41	10.73	19.69	1.18	0.00	3.58	1.63	0.01	0.04	0.16	48.99	12.47	0.01	0.74	1.07	0.00	0.00	0.00	6.94	-11.56	-15.94	56.63	92.93	862.18	632.86	1020.38	801.38	883.82	683.59	973.67	659.86
59.325	0	0.57	0.20	0.41	0.32	0.05	0.14	0.10	2.17	4.57	98.86	19.50	0.00	86.23	1.23	0.00	4.57	0.01	10.64	10.61	19.36	0.52	0.00	2.17	0.58	0.02	0.06	0.11	56.33	12.50	0.01	0.70	1.19	0.00	0.00	0.00	0.71	-12.83	-17.16	55.42	93.58	861.09	641.44	1017.00	805.25	880.57	692.27	970.40	666.03
59.359	0	0.97	0.22	0.43	0.48	0.05	0.18	0.10	1.47	9.66	98.06	27.26	0.00	90.37	1.34	0.00	9.66	0.01	9.06	12.08	14.58	0.20	0.00	1.47	0.22	0.06	0.07	0.06	66.54	13.46	0.01	0.17	1.49	0.00	0.00	0.00	0.08	-10.80	-17.08	54.61	95.49	860.80	650.51	1014.68	812.43	878.79	702.10	969.64	672.69
59.392	0	1.11	0.24	0.58	0.55	0.05	0.20	0.10	0.95	12.62	97.78	40.75	0.00	90.16	0.76	0.00	13.22	0.01	8.98	9.80	17.02	0.37	0.00	0.95	0.10	0.08	0.08	0.03	71.65	12.62	0.01	0.83	1.54	0.00	0.00	0.00	-1.60	-10.92	-16.84	54.15	92.69	859.66	657.02	1012.35	817.85	878.76	706.77	967.26	679.23
59.426	0	4.00	0.52	0.64	1.50	0.04	0.78	0.09	0.60	12.17	92.01	91.51	-13.65	94.59	0.40	0.00	44.66	0.01	5.31	8.54	14.39	0.47	0.00	0.60	0.04	0.33	0.12	0.04	78.26	12.17	0.01	1.51	1.54	0.00	0.00	0.00	-0.67	-7.69	-15.24	53.96	92.57	858.01	661.61	1010.26	822.45	877.98	710.11	966.90	684.36
59.459	0	12.90	1.11	1.05	3.46	0.04	2.75	0.09	0.35	11.95	74.20	99.54	-33.24	94.43	0.20	0.00	75.47	0.01	5.78	10.44	19.61	0.68	0.00	0.35	0.02	0.66	0.17	0.04	84.88	11.95	0.00	0.44	1.63	0.00	0.00	0.00	-0.25	-7.84	-14.44	53.60	89.90	857.41	664.78	1008.81	824.80	879.23	713.01	965.46	687.59
59.492	0	16.08	1.38	1.76	3.64	0.04	3.38	0.09	0.31	12.19	67.84	99.75	-42.30	91.76	0.11	0.00	83.67	0.01	6.25	13.27	29.17	1.78	0.00	0.31	0.01	0.92	0.23	0.05	84.36	12.19	0.00	0.54	1.44	0.00	0.00	0.00	-3.25	-9.95	-15.37	53.48	86.45	855.90	665.65	1006.78	825.09	878.76	712.45	961.73	688.17
59.526	0	27.83	1.90	1.96	5.77	0.04	5.73	0.10	0.22	13.84	47.17	99.94	-49.04	88.47	0.06	0.00	95.50	0.00	5.19	15.57	27.48	1.11	0.00	0.22	0.01	2.64	0.21	0.04	90.96	13.84	0.00	0.41	1.19	0.10	0.00	0.00	-1.89	-11.81	-12.18	53.78	88.78	852.96	664.49	1008.07	829.64	878.05	710.32	964.35	689.45
59.559	0	31.18	2.02	1.89	6.42	0.04	6.29	0.11	0.13	16.84	43.82	99.96	-49.20	86.34	0.03	0.00	96.99	0.00	5.40	16.44	25.72	0.67	0.00	0.13	0.01	3.18	0.22	0.04	92.87	16.84	0.00	0.50	0.97	0.15	0.00	0.00	-3.14	-12.78	-13.91	53.82	88.04	851.49	664.91	1006.67	828.49	876.75	714.21	960.75	687.85
59.592	0	34.91	2.06	1.46	7.17	0.04	7.08	0.11	0.12	17.35	40.09	99.96	-47.10	81.59	0.02	0.00	97.70	0.00	5.56	17.57	20.26	0.57	0.00	0.12	0.01	3.58	0.19	0.04	93.26	17.35	0.00	0.55	0.91	0.15	0.00	0.00	-5.59	-14.55	-12.74	53.91	84.77	851.93	665.66	1005.63	827.96	878.75	712.30	960.20	688.83
59.626	0	42.05	2.11	1.62	7.57	0.04	7.38	0.12	0.06	19.56	32.95	99.97	-47.49	83.18	0.01	0.00	98.81	0.00	6.82	23.76	21.06	0.48	0.00	0.06	0.01	8.36	0.21	0.04	95.38	19.56	0.00	0.46	0.91	0.09	0.00	0.00	-4.22	-14.01	-14.87	53.62	92.30	850.83	666.15	1006.52	829.76	873.07	716.38	961.06	688.53
59.659	0	41.67	2.10	2.27	6.87	0.04	6.84	0.12	0.05	19.39	33.33	99.97	-49.88	84.07	0.01	0.00	99.04	0.01	8.71	26.06	27.79	0.65	0.00	0.05	0.01	9.16	0.23	0.03	95.38	19.39	0.00	0.20	0.88	0.00	0.00	0.00	-4.35	-13.68	-12.19	53.45	91.30	850.20	666.70	1007.39	832.15	875.50	716.09	963.01	690.06
59.692	0	41.67	2.11	4.57	5.75	0.06	5.89	0.12	0.03	19.13	33.33	99.97	-53.80	82.96	0.01	0.00	99.38	0.01	13.53	30.81	40.93	1.32	0.00	0.03	0.01	11.92	0.32	0.02	96.44	19.13	0.00	0.38	0.95	0.00	0.00	0.00	-2.97	-14.09	-13.00	53.13	94.26	852.51	667.69	1010.11	833.69	875.69	718.13	965.98	691.08
59.726	0	38.74	2.12	6.07	5.30	0.07	5.63	0.13	0.02	20.49	36.26	99.97	-54.94	83.38	0.01	0.00	99.72	0.01	17.16	29.70	46.73	1.42	0.00	0.02	0.01	19.79	0.36	0.02	96.57	20.49	0.00	0.41	1.00	0.00	0.00	0.00	-4.96	-13.94	-13.03	52.77	93.86	854.82	669.01	1012.52	834.72	878.28	719.02	968.17	692.00
59.759	0	34.02	2.10	4.30	5.94	0.07	6.20	0.12	0.02	19.49	40.98	99.98	-51.86	86.72	0.01	0.00	99.63	0.01	16.17	20.90	39.51	1.22	0.00	0.02	0.01	17.55	0.35	0.01	96.95	19.49	0.00	0.16	1.14	0.00	0.00	0.00	-1.98	-12.62	-10.06	52.73	95.26	856.92	669.74	1014.44	836.25	881.15	718.20	973.44	694.60
59.793	0	34.74	2.10	2.66	6.84	0.06	7.16	0.11	0.01	16.68	40.26	99.97	-48.05	86.90	0.01	0.00	99.74	0.01	14.95	17.63	29.83	1.40	0.00	0.01	0.01	20.22	0.33	0.01	96.26	16.68	0.00	0.20	1.14	0.00	0.00	0.00	0.42	-12.54	-9.61	52.71	95.79	857.77	669.34	1016.44	837.55	882.59	718.48	975.46	695.02
59.826	0	32.63	2.08	2.10	7.31	0.06	7.53	0.11	0.01	16.13	42.37	99.97	-46.42	86.73	0.01	0.00	99.70	0.01	13.79	13.31	25.48	0.81	0.00	0.01	0.01	16.75	0.24	0.00	96.53	16.13	0.00	0.28	1.26	0.00	0.00	0.00	0.45	-12.61	-10.93	52.56	97.69	859.28	668.66	1020.01	839.08	883.12	718.92	977.64	694.27
59.859	0	31.75	2.02	1.34	8.27	0.06	8.42	0.11	0.01	16.16	43.25	99.97	-41.96	85.87	0.01	0.00	99.44	0.01	13.59	8.77	16.74	0.43	0.00	0.01	0.01	13.91	0.22	0.00	96.84	16.16	0.00	0.02	1.60	0.00	0.00	0.00	-0.50	-12.98	-12.45	51.99	95.15	858.83	667.24	1020.10	838.68	883.19	716.65	975.33	692.89
59.893	0	29.13	2.00	1.34	8.23	0.07	8.60	0.11	0.02	16.70	45.87	99.97	-40.50	87.92	0.01	0.00	99.41	0.01	16.55	5.51	16.82	0.44	0.00	0.02	0.01	11.13	0.16	0.00	96.89	16.70	0.00	0.03	1.71	0.00	0.00	0.00	3.13	-12.08	-9.01	52.31	97.43	857.84	665.32	1019.96	839.39	883.18	712.12	978.91	694.03
59.926	0	29.28	1.93	1.23	8.40	0.13	9.42	0.11	0.02	15.75	45.72	99.98	-34.90	94.06	0.02	0.00	99.23	0.01	25.82	5.19	15.10	0.19	0.00	0.02	0.02	8.15	0.14	0.00	97.51	15.75	0.00	0.07	2.11	0.00	0.00	0.00	4.91	-8.19	-8.95	53.42	99.48	856.35	660.42	1021.90	838.43	882.10	706.70	980.42	691.53
59.959	0	28.74	1.80	1.00	8.63	0.20	10.05	0.10	0.02	15.37	46.26	99.98	-28.99	94.00	0.02	0.00	98.54	0.01	32.12	3.77	11.26	0.14	0.00	0.02	0.02	6.32	0.09	0.01	98.04	15.37	0.00	0.01	2.87	0.00	0.00	0.00	5.52	-8.25	-11.61	54.30	98.95	852.37	653.45	1020.86	832.73	877.76	701.33	975.59	686.47
59.993	0	24.79	1.47	0.93	7.69	0.27	8.54	0.11	0.05	16.98	50.42	99.97	-23.73	98.32	0.02	0.00	94.82	0.01	34.47	2.69	10.46	0.12	0.00	0.03	0.03	3.59	0.06	0.05	98.47	16.98	0.00	0.01	4.35	0.00	0.00	0.00	12.96	-1.66	-9.72	56.75	102.86	847.83	647.72	1017.33	830.41	873.07	696.77	974.89	682.17
60.026	0	23.05	1.27	0.66	7.47	0.22	7.44	0.11	0.14	17.05	53.89	99.95	-20.35	96.09	0.04	0.00	90.93	0.01	29.07	2.03	4.31	0.05	0.00	0.03	0.05	3.03	0.06	0.14	98.18	17.05	0.00	0.01	5.07	0.00	0.00	0.00	7.90	-5.99	-6.64	57.15	104.47	846.07	644.72	1014.83	826.17	872.14	690.17	976.08	679.71
60.059	0	14.17	0.74	0.56	4.93	0.21	3.65	0.11	0.18	15.55	71.66	99.86	-11.11	97.25	0.06	0.00	76.75	0.01	23.51	1.72	2.75	0.06	0.00	0.04	0.07	1.94	0.04	0.18	97.95	15.55	0.00	0.01	7.65	0.00	0.00	0.00	8.04	-4.18	-5.96	58.20	106.27	844.05	642.03	1014.26	824.91	870.37	687.16	976.25	678.07
60.093	0	3.56	0.21	0.48	1.65	0.30	0.61	0.10	0.32	13.58	92.88	97.46	0.00	98.74	0.08	0.00	40.96	0.01	19.66	1.40	3.06	0.05	0.00	0.06	0.17	1.23	0.03	0.32	97.77	13.58	0.00	0.06	12.66	0.00	0.00	0.00	13.59	-0.21	-6.15	59.64	103.37	841.47	639.38	1011.23	823.22	869.06	685.09	972.09	676.75
60.126	0	2.08	0.13	0.45	1.08	0.46	0.33	0.10	0.25	13.32	95.84	93.28	2.97	98.75	0.13	0.01	28.30	0.01	22.22	1.49	3.42	0.06	0.00	0.08	0.25	1.36	0.02	0.21	97.77	13.32	0.00	0.25	15.18	0.00	0.00	0.00	10.81	-0.14	-2.96	60.44	108.59	840.89	638.17	1009.09	820.53	867.48	682.58	975.74	674.09
60.160	0	0.58	0.04	0.58	0.37	2.93	0.09	0.09	0.26	6.92	94.15	96.28	25.62	98.70	0.22	0.01	6.92	0.01	35.89	1.82	14.99	0.12	0.00	0.11	0.26	0.84	0.01	0.21	97.93	12.70	0.00	0.18	25.06	0.00	0.00	0.00	11.11	-0.33	-4.27	60.89	105.23	838.91	636.58	1005.75	817.92	865.59	681.07	970.39	671.58
60.193	0	0.38	0.02	0.54	0.26	7.92	0.06	0.09	0.47	2.66	84.16	97.63	35.97	97.36	0.47	0.04	2.66	0.00	41.55	1.49	17.65	0.30	0.00	0.17	0.36	0.58	0.00	0.16	98.07	11.74	0.00	0.26	31.57	0.00	0.00	0.00	14.46	3.96	-2.17	61.95	106.99	835.01	633.93	1001.29	814.31	862.24	679.24	968.84	670.16
60.226	0	0.34	0.02	0.75	0.23	16.03	0.06	0.10	1.14	2.45	67.95	99.18	39.33	97.71	1.14	0.06	2.45	0.00	54.91	1.44	23.80	1.07	0.00	0.22	0.54	0.55	0.00	0.10	98.11	14.02	0.00	0.03	31.93	0.00	0.00	0.00	13.80	3.22	-1.53	62.71	105.15	834.17	632.66	1000.64	813.39	862.92	677.12	967.77	669.31
60.260	0	0.22	0.01	0.91	0.16	34.19	0.04	0.11	0.80	0.80	40.81	99.36	45.72	95.36	2.21	0.09	0.80	0.00	58.24	1.41	31.54	2.52	0.00	0.36	0.73	0.30	0.00	0.14	97.91	14.32	0.00	0.02	39.20	0.00	0.00	0.00	11.98	6.89	0.01	63.06	102.82	833.32	628.26	1003.00	811.81	866.15	672.93	968.70	665.57
60.293	0	0.27	0.01	0.76	0.19	27.57	0.05	0.13	0.95	0.88	47.43	99.23	45.63	95.21	3.16	0.10	0.88	0.00	55.68	1.89	24.77	4.75	0.00	0.42	0.95	0.28	0.00	0.13	98.11	17.12	0.00	0.01	37.72	0.00	0.00	0.00	14.34	7.05	0.26	63.08	100.43	832.44	625.64	1003.42	811.23	867.34	671.34	967.47	663.56
60.326	0	0.24	0.01	0.80	0.18	28.90	0.05	0.14	1.05	0.69	46.10	98.90	45.81	96.06	4.26	0.11	0.69	0.00	50.80	2.16	26.69	5.81	0.00	0.52	1.05	0.19	0.00	0.12	98.50	18.41	0.00	0.01	40.79	0.00	0.00	0.00	14.16	6.03	1.20	63.44	105.24	831.40	622.63	1003.61	808.95	865.19	668.26	970.22	661.68
60.360	0	0.21	0.01	1.20	0.16	31.21	0.04	0.16	1.42	1.42	43.79	98.82	43.88	95.01	5.49	0.11	0.50	0.00	49.61	2.50	33.00	8.93	0.00	1.42	1.06	0.16	0.00	0.05	98.80	19.55	0.00	0.01	42.38	0.00	0.00	0.00	13.89	7.27	1.62	62.91	103.91	832.39	621.31	1004.87	807.94	867.33	666.65	971.06	660.58
60.393	0	0.26	0.01	1.00	0.20	16.09	0.05	0.18	1.63	1.43	67.82	97.63	38.68	95.56	6.70	0.08	0.50	0.00	40.74	2.97	27.49	8.63	0.00	1.43	1.63	0.14	0.00	0.03	98.89	21.16	0.00	0.00	39.16	0.00	0.00	0.00	15.51	6.66	-1.48	63.81	101.98	831.02	619.53	1004.16	807.47	865.01	667.82	966.38	656.64
60.427	0	0.30	0.01	0.33	0.26	10.63	0.06	0.25	2.22	1.81	78.74	94.74	42.93	94.73	6.74	0.05	0.22	0.00	30.57	1.61	9.26	4.64	0.00	1.81	2.22	0.16	0.00	0.03	98.75	29.31	0.00	0.00	40.05	0.00	0.00	0.00	16.32	7.55	-0.03	61.34	93.58	832.50	622.55	1000.50	806.41	869.14	666.98	962.49	660.35
60.460	0	0.31	0.01	0.36	0.30	4.57	0.07	0.32	2.28	2.28	90.87	90.30	33.94	91.46	8.31	0.05	0.21	0.00	22.60	1.20	11.11	2.70	0.00	2.28	2.16	0.16	0.00	0.04	98.50	33.90	0.00	0.01	35.94	0.00	0.00	0.00	14.07	10.14	4.26	60.34	104.42	832.45	624.96	997.72	803.35	865.66	665.98	970.07	665.85
60.493	0	0.34	0.02	0.30	0.34	2.58	0.07	0.32	2.36	1.88	94.85	84.61	30.72	84.59	7.71	0.04	0.19	0.00	15.97	0.96	7.70	0.90	0.00	1.88	2.36	0.18	0.00	0.10	98.57	34.70	0.00	0.02	33.99	0.00	0.00	0.00	5.52	13.49	1.77	62.00	94.31	829.98	632.57	992.33	807.50	864.77	671.94	959.02	668.40
60.527	0	0.37	0.02	0.29	0.35	2.16	0.07	0.30	2.10	2.00	95.67	84.84	30.22	83.37	6.50	0.03	0.16	0.01	15.54	0.56	5.68	0.77	0.00	2.00	2.10	0.19	0.00	0.12	99.22	34.31	0.00	0.04	32.61	0.00	0.00	0.00	7.94	13.94	1.78	61.61	97.03	829.54	633.73	991.80	808.70	862.97	673.80	959.94	670.22
60.560	0	0.44	0.03	0.44	0.37	1.33	0.07	0.35	1.73	1.73	97.35	86.78	24.25	81.73	4.60	0.03	0.21	0.01	17.28	0.50	9.49	1.13	0.00	1.73	1.61	0.22	0.00	0.07	99.46	39.99	0.01	0.03	27.26	0.00	0.00	0.00	7.57	14.51	0.46	62.06	95.06	827.73	635.80	989.45	811.08	860.86	675.14	955.87	671.72
60.593	0	0.47	0.03	0.43	0.39	1.86	0.08	0.35	1.53	1.53	96.27	92.54	27.47	77.73	4.41	0.03	0.23	0.01	25.16	0.51	7.88	1.66	0.00	1.53	1.38	0.21	0.00	0.07	99.52	39.93	0.01	0.11	26.37	0.00	0.00	0.00	7.23	15.75	1.40	61.47	91.69	826.69	636.51	988.22	811.52	862.14	675.59	953.77	672.50
60.627	0	0.64	0.05	0.61	0.50	0.77	0.10	0.39	1.57	1.56	98.45	91.73	19.78	78.77	3.43	0.02	0.35	0.02	23.56	0.32	6.72	4.49	0.00	1.56	1.57	0.14	0.00	0.07	99.72	43.37	0.01	0.13	19.19	0.00	0.00	0.00	8.33	15.44	0.22	61.21	91.77	824.78	637.12	985.96	812.18	859.15	676.73	950.84	672.64
60.660	0	0.68	0.05	0.73	0.50	0.62	0.10	0.27	1.62	1.62	98.55	90.99	17.53	60.25	3.04	0.02	0.32	0.02	22.39	0.23	7.71	6.03	0.00	1.62	1.48	0.13	0.00	0.07	99.73	35.35	0.01	0.15	17.84	0.00	0.00	0.00	6.49	19.92	0.88	61.00	90.53	819.97	636.94	980.66	809.80	855.37	677.81	945.65	671.06
60.693	0	0.79	0.07	0.80	0.58	0.35	0.11	0.23	1.59	1.59	98.41	88.88	12.85	73.79	2.71	0.02	0.31	0.02	19.43	0.23	6.68	6.34	0.00	1.59	1.35	0.10	0.00	0.08	99.77	31.72	0.02	0.08	14.09	0.00	0.00	0.00	5.08	16.82	-0.79	61.99	92.46	818.00	637.33	977.24	808.79	850.41	677.42	942.61	670.49
60.727	0	0.91	0.09	0.91	0.63	0.18	0.11	0.15	1.73	1.44	98.18	84.70	7.83	80.15	1.65	0.01	0.24	0.01	14.86	0.15	6.00	6.90	0.00	1.44	1.73	0.08	0.00	0.12	99.77	22.92	0.02	0.04	10.70	0.00	0.00	0.00	5.31	15.02	0.45	61.98	92.94	816.71	638.13	975.27	808.91	849.37	677.26	942.18	672.23
60.760	0	0.90	0.09	0.73	0.65	0.18	0.12	0.13	1.39	1.27	98.20	85.37	8.32	92.49	1.29	0.01	0.21	0.01	15.50	0.09	4.62	3.47	0.00	1.27	1.39	0.07	0.00	0.07	99.79	20.08	0.02	0.07	10.14	0.00	0.00	0.00	5.04	9.45	2.31	61.65	93.30	817.55	639.62	974.40	808.12	850.40	677.57	943.65	674.49
60.794	0	0.95	0.10	0.68	0.70	0.14	0.12	0.11	1.32	0.80	98.10	84.92	6.65	62.64	1.32	0.02	0.16	0.02	14.99	0.09	3.73	1.80	0.00	0.80	1.32	0.06	0.00	0.05	99.85	14.24	0.03	0.07	8.23	0.00	0.00	0.00	4.32	19.42	5.07	60.87	92.13	816.03	637.17	975.03	807.38	852.81	674.49	944.94	674.16
60.827	0	0.97	0.11	0.67	0.74	0.10	0.12	0.10	1.33	0.70	98.06	81.31	4.06	84.65	1.79	0.03	0.12	0.01	11.80	0.05	3.54	1.11	0.00	0.70	1.33	0.07	0.00	0.04	99.83	11.29	0.02	0.17	7.03	0.00	0.00	0.00	2.70	13.46	3.40	62.81	96.27	814.46	634.12	976.88	808.27	849.54	671.77	945.81	670.91
60.860	0	0.96	0.12	0.71	0.74	0.10	0.13	0.09	1.71	0.71	98.07	81.11	3.11	86.74	2.00	0.03	0.13	0.02	11.65	0.05	4.42	0.92	0.00	0.71	1.71	0.07	0.00	0.04	99.82	10.23	0.02	0.28	6.67	0.00	0.00	0.00	8.54	12.61	3.16	63.61	99.60	812.89	630.09	980.21	809.95	848.63	671.74	948.17	668.26
60.894	0	0.95	0.12	0.81	0.75	0.12	0.13	0.08	2.35	0.56	98.09	85.57	3.74	90.19	2.85	0.04	0.10	0.02	15.73	0.09	5.87	1.89	0.00	0.56	2.35	0.08	0.00	0.09	99.75	7.37	0.03	0.20	6.46	0.00	0.00	0.00	4.97	10.91	4.68	62.03	95.25	814.58	629.60	983.35	809.55	854.28	671.86	949.39	666.78
60.927	0	0.88	0.12	1.07	0.70	0.16	0.13	0.09	2.25	0.52	97.85	89.67	3.90	95.62	3.60	0.04	0.11	0.01	20.47	0.14	10.69	3.22	0.00	0.52	2.25	0.09	0.00	0.12	99.76	8.42	0.02	0.18	6.77	0.00	0.00	0.00	10.01	6.58	5.91	61.87	97.75	817.12	626.43	988.88	811.06	857.91	668.75	955.65	666.99
60.960	0	0.80	0.12	2.82	0.61	0.25	0.13	0.09	3.83	0.54	94.36	94.33	1.07	93.22	5.18	0.07	0.10	0.02	28.58	0.20	23.00	9.91	0.00	0.54	3.83	0.11	0.00	0.68	99.73	7.57	0.03	0.09	6.53	0.00	0.00	0.00	10.55	8.90	5.82	60.40	97.78	825.35	622.51	999.48	810.14	867.30	665.34	965.07	663.73
60.994	0	0.93	0.12	6.87	0.60	0.31	0.14	0.09	6.14	0.69	86.25	95.54	0.02	97.14	6.90	0.10	0.08	0.02	31.71	0.26	26.48	24.28	0.00	0.69	6.14	0.10	0.01	1.97	99.76	5.45	0.04	0.05	6.78	0.00	0.00	0.00	8.65	4.37	6.55	60.74	102.93	826.76	619.63	1006.53	811.23	869.66	665.34	972.50	661.16
61.027	0	0.83	0.11	13.94	0.55	0.24	0.14	0.11	11.15	0.85	72.12	97.08	0.00	97.98	9.71	0.14	0.09	0.02	26.96	0.35	37.25	27.06	0.00	0.85	11.15	0.11	0.01	4.43	99.71	5.65	0.04	0.02	7.07	0.00	0.00	0.00	11.50	2.60	4.15	60.59	105.97	838.04	618.24	1019.01	813.37	878.13	663.82	984.04	660.43
61.060	0	0.89	0.11	11.04	0.58	0.17	0.16	0.11	16.12	0.89	77.93	96.83	0.00	98.60	10.92	0.19	0.10	0.02	20.63	0.38	36.29	19.80	0.00	0.89	16.12	0.09	0.02	13.24	99.60	6.04	0.05	0.01	7.00	0.00	0.00	0.00	9.66	0.71	5.89	60.37	104.58	842.49	617.51	1024.50	813.37	885.11	661.57	989.69	660.79
61.094	0	1.00	0.11	4.50	0.69	0.16	0.19	0.10	18.79	0.90	91.00	90.76	0.00	98.60	9.40	0.24	0.08	0.02	18.79	0.47	22.27	11.94	0.00	0.90	19.74	0.07	0.03	11.27	99.48	4.22	0.04	0.01	7.52	0.00	0.00	0.00	11.40	-0.73	6.79	59.94	104.94	849.16	617.10	1033.59	815.88	893.53	661.70	998.47	661.90
61.127	0	0.95	0.10	1.73	0.71	0.17	0.17	0.09	15.13	0.78	96.55	86.83	0.00	94.26	7.23	0.35	0.07	0.02	17.34	0.32	13.39	4.34	0.00	0.78	15.13	0.07	0.06	8.73	99.46	4.89	0.04	0.00	8.81	0.00	0.00	0.00	17.02	-8.01	7.79	60.25	104.69	857.98	617.29	1039.50	814.85	901.81	659.94	1006.40	664.67
61.161	0	0.90	0.08	0.77	0.68	0.25	0.14	0.09	9.43	0.61	98.20	87.77	7.94	97.99	4.33	0.43	0.05	0.02	18.58	0.15	4.73	1.56	0.00	0.61	9.43	0.07	0.08	5.59	99.27	6.53	0.04	0.00	11.64	0.00	0.00	0.00	15.54	-2.57	6.50	59.28	109.22	875.65	616.19	1055.43	811.73	915.53	657.62	1024.61	663.17
61.194	0	0.81	0.07	0.67	0.59	0.36	0.11	0.09	6.63	0.49	98.39	88.59	12.74	97.86	2.47	0.54	0.04	0.01	19.71	0.08	4.57	1.84	0.00	0.49	6.63	0.07	0.12	3.83	99.12	8.15	0.04	0.00	14.32	0.00	0.00	0.00	14.24	-2.90	8.35	60.89	103.16	876.78	616.88	1054.27	810.48	919.91	655.11	1022.64	664.44
61.227	0	0.72	0.06	0.53	0.53	0.54	0.10	0.08	2.97	0.46	98.57	90.83	17.95	98.08	1.51	0.54	0.04	0.01	22.93	0.06	3.95	1.28	0.00	0.46	2.97	0.06	0.12	1.49	98.94	7.93	0.03	0.00	16.30	0.00	0.00	0.00	13.40	-2.33	10.24	60.89	108.98	887.80	614.89	1064.19	805.61	929.62	650.97	1037.70	664.97
61.261	0	0.60	0.04	0.43	0.46	1.14	0.09	0.10	0.91	0.39	97.71	93.44	25.16	98.36	1.34	0.73	0.04	0.01	27.64	0.08	4.16	1.35	0.00	0.39	0.91	0.05	0.10	0.63	98.75	11.29	0.03	0.01	20.67	0.00	0.00	0.00	6.68	-1.52	10.40	61.46	110.55	888.91	612.47	1068.76	804.24	931.79	649.71	1041.76	661.00
61.294	0	0.62	0.04	0.43	0.47	0.68	0.08	0.09	0.35	0.35	98.64	88.63	21.62	98.35	0.77	1.04	0.05	0.01	20.39	0.11	3.58	1.64	0.00	0.35	0.25	0.05	0.06	0.23	98.50	11.03	0.02	0.07	19.67	0.00	0.00	0.00	11.24	-1.58	11.56	58.13	121.77	896.49	613.96	1076.90	805.98	936.41	648.79	1056.57	668.51
61.327	0	0.60	0.04	0.45	0.46	0.47	0.07	0.10	0.45	0.45	98.80	81.85	18.30	97.01	0.81	1.01	0.08	0.01	14.43	0.17	4.87	1.89	0.00	0.45	0.09	0.04	0.06	0.06	97.65	12.37	0.02	0.07	19.41	0.00	0.00	0.00	12.11	-4.60	5.30	53.45	111.31	900.93	617.64	1076.96	806.03	937.48	652.29	1047.45	669.51
61.361
61.394
61.428
61.461
61.494
61.528
61.561
61.594	0	0.52	0.01	3.26	0.16	41.67	0.11	0.11	41.26	0.32	33.33	99.68	39.01	90.75	2.28	0.02	0.07	0.01	71.00	15.19	31.05	2.35	0.00	0.32	41.26	0.01	0.86	1.52	93.65	15.10	0.01	0.01	35.58	0.00	0.00	0.00	7.70	-10.58	1.07	58.03	93.64	914.31	617.89	1066.95	780.32	943.90	649.77	1037.07	659.12
61.628	0	0.34	0.02	0.34	0.23	10.59	0.07	0.12	7.75	0.47	78.82	96.55	41.85	84.81	1.09	0.01	0.09	0.00	44.00	1.08	9.03	1.06	0.00	0.47	7.75	0.01	0.31	0.60	90.79	17.89	0.01	0.00	33.19	0.00	0.00	0.00	6.19	-13.40	0.94	58.76	102.51	907.98	610.90	1071.72	785.80	938.39	646.34	1040.71	652.53
61.661	0	0.29	0.01	0.36	0.20	13.49	0.05	0.13	2.39	0.47	73.02	97.11	43.76	79.30	0.55	0.01	0.10	0.00	45.09	1.23	13.53	1.53	0.00	0.47	2.39	0.02	0.14	0.20	91.98	19.44	0.00	0.01	35.11	0.00	0.00	0.00	10.53	-15.28	-0.81	57.73	96.88	907.20	609.66	1074.01	789.68	940.54	647.75	1037.34	651.42
61.694	0	0.31	0.02	0.32	0.22	6.18	0.06	0.15	1.03	0.35	87.63	92.69	37.76	72.68	0.76	0.01	0.14	0.00	36.03	1.04	11.50	1.88	0.00	0.35	1.03	0.03	0.08	0.11	88.91	22.82	0.00	0.01	31.99	0.00	0.00	0.00	9.32	-17.11	-1.13	56.58	96.54	908.91	615.66	1076.39	796.32	942.46	653.99	1038.95	656.86
61.728	0	0.40	0.04	0.25	0.30	1.17	0.07	0.25	0.55	0.40	97.66	75.65	25.29	59.75	0.53	0.00	0.40	0.00	24.13	0.78	5.70	0.94	0.00	0.36	0.55	0.05	0.09	0.10	83.31	35.32	0.00	0.00	22.65	0.00	0.00	0.00	8.45	-20.02	-1.50	55.51	94.40	909.64	621.29	1078.28	802.96	944.53	659.44	1038.88	662.79
61.761	0	0.42	0.04	0.24	0.32	0.92	0.07	0.28	0.27	0.27	98.15	72.38	24.73	61.95	0.39	0.00	0.27	0.00	19.60	0.34	3.39	0.37	0.00	0.27	0.26	0.05	0.12	0.09	85.72	38.22	0.00	0.01	22.82	0.00	0.00	0.00	5.91	-19.56	-1.65	54.96	91.08	913.00	629.81	1078.13	807.68	947.76	666.97	1038.82	669.13
61.795	0	0.43	0.05	0.18	0.33	0.36	0.08	0.34	0.33	0.40	99.14	42.47	17.83	81.65	0.22	0.00	0.40	0.00	12.40	0.34	0.46	0.06	0.00	0.26	0.16	0.12	0.16	0.33	77.16	43.42	0.00	0.01	18.08	0.00	0.00	0.00	5.20	-14.54	2.81	53.96	85.44	915.75	641.69	1077.33	817.04	954.90	675.60	1040.19	680.68
61.828	0	0.51	0.06	0.23	0.38	0.25	0.08	0.27	0.14	0.20	98.98	46.23	14.69	66.95	0.14	0.00	0.20	0.00	8.44	0.26	0.70	0.07	0.00	0.12	0.08	0.14	0.13	0.08	83.01	38.01	0.00	0.01	16.57	0.00	0.00	0.00	2.78	-18.47	-2.57	53.51	87.28	915.61	649.43	1074.67	821.38	948.71	686.47	1035.95	684.02
61.861	0	0.68	0.09	0.31	0.50	0.10	0.09	0.20	0.09	0.34	98.65	44.54	6.66	31.49	0.08	0.00	0.34	0.00	3.56	0.15	0.51	0.12	0.00	0.09	0.02	0.23	0.09	0.03	87.04	31.17	0.00	0.01	10.89	0.00	0.00	0.00	2.98	-25.89	-3.14	52.68	82.25	914.89	656.33	1072.20	827.71	949.26	694.03	1031.35	688.93
61.895	0	0.85	0.11	0.42	0.61	0.07	0.10	0.20	0.06	0.61	98.31	51.23	2.66	63.39	0.06	0.00	0.61	0.00	2.08	0.20	0.77	0.39	0.00	0.06	0.01	0.32	0.07	0.01	91.87	31.03	0.00	0.03	7.92	0.00	0.00	0.00	3.37	-19.25	-2.36	53.11	85.51	914.41	658.61	1070.48	828.54	947.14	696.09	1032.50	691.00
61.928	0	0.97	0.13	0.50	0.69	0.05	0.11	0.19	0.05	0.91	98.07	54.16	0.00	50.96	0.05	0.00	0.91	0.00	0.99	0.17	1.11	0.86	0.00	0.04	0.00	0.39	0.06	0.00	94.30	30.07	0.00	0.04	5.88	0.00	0.00	0.00	2.07	-21.81	-2.12	53.11	85.29	914.30	658.88	1071.26	829.54	947.69	695.94	1032.86	691.45
61.961	0	1.01	0.13	0.51	0.72	0.05	0.11	0.17	0.04	0.94	97.98	55.64	0.00	21.30	0.04	0.00	0.94	0.00	1.02	0.18	0.62	1.00	0.00	0.03	0.00	0.62	0.08	0.01	95.13	27.31	0.00	0.05	5.55	0.00	0.00	0.00	4.24	-28.53	-2.92	53.33	88.91	909.26	653.19	1077.06	834.91	945.28	692.53	1034.16	690.31
61.995	0	1.05	0.14	0.55	0.74	0.05	0.11	0.16	0.04	0.94	97.89	58.26	0.00	28.31	0.04	0.01	0.94	0.01	1.28	0.20	0.72	1.04	0.00	0.02	0.00	0.71	0.07	0.00	96.20	25.23	0.00	0.05	4.97	0.00	0.00	0.00	4.02	-26.64	-1.52	53.51	91.93	914.32	655.50	1078.25	832.88	947.96	693.63	1039.87	691.90
62.028	0	1.09	0.14	0.56	0.77	0.04	0.11	0.15	0.05	0.88	97.82	60.91	0.00	34.67	0.05	0.02	0.88	0.01	1.52	0.30	0.68	0.54	0.00	0.02	0.00	0.99	0.05	0.00	97.34	23.13	0.00	0.04	4.60	0.00	0.00	0.00	5.20	-25.17	-2.11	53.36	94.32	917.23	656.27	1079.15	830.78	948.17	694.55	1042.48	693.01
62.061	0	1.09	0.14	0.56	0.78	0.05	0.11	0.14	0.08	0.66	97.83	64.20	0.00	36.54	0.08	0.04	0.66	0.01	2.81	0.27	0.67	0.26	0.00	0.02	0.00	1.23	0.03	0.00	97.79	21.84	0.00	0.03	4.55	0.00	0.00	0.00	4.59	-24.76	-0.61	53.15	90.63	920.83	656.58	1081.59	829.73	954.32	692.43	1044.92	694.35
62.095	0	1.10	0.14	0.59	0.79	0.05	0.12	0.14	0.15	0.56	97.79	67.21	0.00	42.66	0.15	0.08	0.56	0.01	3.74	0.28	0.96	0.29	0.00	0.01	0.00	1.89	0.03	0.00	98.53	21.37	0.00	0.01	4.28	0.00	0.00	0.00	6.41	-23.48	0.59	53.98	90.40	923.48	654.49	1087.13	832.01	959.47	690.91	1049.85	693.04
62.128	0	1.10	0.14	0.59	0.80	0.05	0.12	0.12	0.24	0.58	97.80	68.74	0.00	41.92	0.24	0.16	0.58	0.01	4.70	0.23	1.25	0.18	0.00	0.02	0.00	2.10	0.02	0.00	98.44	18.63	0.00	0.04	4.06	0.00	0.00	0.00	6.01	-23.63	2.22	53.58	80.33	930.68	653.90	1090.60	829.28	971.00	689.20	1051.33	690.01
62.162	0	1.12	0.16	0.69	0.81	0.05	0.12	0.10	0.39	0.89	97.76	73.20	0.00	62.99	0.39	0.27	0.89	0.01	7.34	0.27	3.25	0.35	0.00	0.01	0.00	3.15	0.03	0.04	98.50	13.97	0.00	0.04	2.93	0.00	0.00	0.00	4.04	-19.34	0.31	52.61	85.64	931.33	650.33	1094.93	827.16	969.59	685.43	1055.16	689.01
62.195	0	1.13	0.17	0.81	0.83	0.05	0.13	0.10	0.74	1.35	97.75	73.29	0.00	61.37	0.74	0.55	1.35	0.01	7.13	0.35	5.59	0.93	0.00	0.01	0.01	5.78	0.02	0.03	98.76	11.81	0.00	0.05	2.26	0.00	0.00	0.00	4.65	-19.68	-2.75	53.02	92.95	933.34	651.54	1094.90	826.69	964.68	692.84	1057.26	684.52
62.228	0	1.07	0.17	1.08	0.83	0.05	0.12	0.10	1.74	1.76	97.84	77.67	0.00	54.54	1.76	1.20	1.74	0.01	7.32	0.46	10.01	2.43	0.00	0.02	0.02	8.12	0.02	0.04	98.84	11.20	0.00	0.07	2.14	0.00	0.00	0.00	2.99	-21.09	-1.16	52.76	100.47	935.12	650.68	1095.07	822.98	962.76	689.04	1063.17	685.29
62.262	0	1.15	0.18	1.23	0.93	0.05	0.15	0.09	1.59	3.70	97.54	79.55	0.00	84.59	3.19	1.36	3.70	0.01	9.15	0.64	11.15	3.79	0.00	0.02	0.06	14.99	0.04	0.09	99.09	7.26	0.00	0.08	1.59	0.00	0.00	0.00	5.57	-13.49	3.44	52.45	85.59	942.82	654.05	1095.75	819.40	978.04	685.78	1063.40	692.03
62.295	0	1.15	0.18	1.56	1.00	0.05	0.17	0.10	1.58	5.92	96.88	82.17	0.00	63.45	5.92	1.98	4.27	0.02	11.18	1.33	13.54	7.21	0.00	0.04	0.30	17.18	0.05	0.17	98.81	6.84	0.00	0.06	1.58	0.00	0.00	0.00	4.48	-19.24	5.40	52.58	74.88	948.82	655.88	1095.65	815.60	987.26	687.55	1062.11	689.85
62.328	0	1.17	0.19	1.23	1.40	0.06	0.25	0.14	1.38	12.53	97.21	81.28	0.00	75.63	12.53	2.83	5.02	0.03	12.22	2.55	10.50	6.76	0.00	0.06	1.00	27.10	0.07	0.45	99.08	7.27	0.00	0.06	1.38	0.26	0.00	0.00	4.74	-16.34	9.23	53.31	69.05	952.05	654.21	1098.16	812.10	994.98	686.84	1064.02	688.13
62.362
62.395
62.429
62.462
62.495
62.529
62.562
62.595
62.629
62.662
62.695
62.729
62.762
62.796
62.829
62.862
62.896
62.929
62.962
62.996
63.029
63.062
63.096
63.129
63.163
63.196
63.229
63.263
63.296
63.329
63.363
63.396
63.430
63.463
63.496
63.530
63.563
63.596	0	0.46	0.02	0.30	0.32	4.60	0.07	0.18	2.53	2.53	90.80	95.12	38.50	69.30	0.76	0.01	0.09	0.01	30.31	0.86	2.53	1.88	0.00	2.53	1.42	18.52	0.07	0.07	99.98	27.09	0.04	0.00	32.09	0.00	0.00	0.00	11.88	-17.93	-3.06	56.46	91.29	929.41	639.60	1086.86	809.49	959.21	677.55	1050.50	678.22
63.630	0	0.66	0.04	0.43	0.46	0.93	0.09	0.25	1.41	1.41	98.14	92.11	24.11	70.10	0.86	0.01	0.08	0.00	24.08	0.70	2.75	2.03	0.00	1.41	0.64	34.17	0.08	0.04	99.83	35.21	0.02	0.01	20.59	0.00	0.00	0.00	9.76	-17.74	-3.76	56.69	93.07	923.61	632.84	1092.60	814.72	957.71	672.51	1050.76	674.22
63.663	0	0.76	0.06	0.62	0.51	0.72	0.10	0.47	1.16	1.16	98.47	94.02	20.40	69.67	0.78	0.01	0.10	0.00	27.85	1.02	4.87	4.19	0.00	1.16	1.02	29.25	0.06	0.03	99.78	50.89	0.01	0.01	16.43	0.00	0.00	0.00	7.86	-17.84	-2.58	57.52	97.54	922.59	631.64	1092.21	813.82	955.51	671.00	1053.04	672.70
63.696	0	0.71	0.05	0.54	0.47	0.94	0.09	0.41	1.15	1.15	98.13	93.84	23.16	72.44	0.61	0.01	0.13	0.00	27.55	1.27	4.33	3.75	0.00	1.15	0.92	20.18	0.09	0.03	99.67	47.35	0.01	0.01	18.89	0.00	0.00	0.00	7.96	-17.17	-2.28	57.53	95.63	921.02	629.29	1092.40	814.13	956.09	668.83	1051.71	670.37
63.730	0	0.75	0.05	0.53	0.50	0.52	0.09	0.26	1.32	1.32	98.50	89.52	18.40	70.54	0.53	0.01	0.18	0.00	20.81	1.24	3.73	2.91	0.00	1.32	1.08	14.22	0.10	0.05	99.21	36.51	0.02	0.01	16.95	0.00	0.00	0.00	7.82	-17.63	-3.36	57.69	96.66	919.50	626.66	1093.19	813.21	954.32	666.92	1050.96	668.69
63.763	0	0.84	0.07	0.60	0.56	0.33	0.11	0.26	1.74	1.74	98.33	88.03	13.88	68.10	0.52	0.01	0.28	0.00	19.40	1.43	4.04	2.75	0.00	1.74	1.47	10.76	0.09	0.08	98.76	36.90	0.02	0.00	13.64	0.00	0.00	0.00	8.27	-18.21	-2.76	58.06	98.34	919.28	625.43	1092.68	812.22	953.51	666.07	1051.84	666.90
63.797	0	0.88	0.08	0.53	0.60	0.17	0.11	0.29	1.90	1.90	98.24	78.73	9.28	47.88	0.60	0.00	0.31	0.00	11.10	1.38	2.43	1.05	0.00	1.90	1.53	12.11	0.09	0.28	98.53	39.59	0.02	0.00	12.11	0.00	0.00	0.00	11.26	-22.42	-3.04	57.86	96.83	919.87	624.11	1093.47	811.08	954.67	664.80	1051.46	667.56
63.830	0	0.83	0.07	0.48	0.57	0.24	0.10	0.31	1.68	1.68	98.34	81.14	12.41	43.80	0.56	0.01	0.27	0.00	12.90	1.25	1.75	1.16	0.00	1.68	1.29	9.03	0.10	0.22	98.59	41.24	0.03	0.00	13.91	0.00	0.00	0.00	11.30	-23.25	-2.52	57.88	96.33	919.46	623.18	1094.47	811.58	955.65	663.31	1051.88	667.75
63.863	0	0.82	0.06	0.48	0.56	0.33	0.10	0.31	1.66	1.52	98.36	85.90	15.33	38.81	0.55	0.01	0.27	0.00	17.16	1.29	1.52	1.77	0.00	1.66	1.15	6.87	0.08	0.11	98.66	40.99	0.03	0.00	14.81	0.00	0.00	0.00	11.06	-24.28	-2.58	57.88	97.15	919.79	622.74	1095.35	811.67	955.73	663.17	1052.80	667.22
63.897	0	0.80	0.06	0.46	0.54	0.42	0.10	0.32	1.72	1.34	98.39	88.17	17.62	54.38	0.55	0.01	0.24	0.00	19.50	1.34	1.07	2.17	0.00	1.72	1.21	5.71	0.08	0.06	98.84	41.37	0.03	0.00	15.86	0.00	0.00	0.00	15.41	-21.12	-1.96	58.28	98.41	920.71	621.95	1097.32	812.80	957.16	662.83	1055.39	668.69
63.930	0	0.77	0.05	0.45	0.52	0.60	0.11	0.27	2.00	1.13	98.47	90.92	20.36	58.14	0.57	0.01	0.24	0.00	23.24	1.11	1.13	2.35	0.00	2.00	1.11	4.88	0.09	0.05	98.77	37.37	0.03	0.00	17.04	0.00	0.00	0.00	16.05	-20.36	-0.96	58.24	97.23	922.73	621.39	1099.25	813.19	960.56	662.15	1057.63	667.81
63.963	0	0.71	0.05	0.43	0.49	0.87	0.10	0.26	2.26	1.66	98.25	92.81	23.29	55.83	0.66	0.01	0.23	0.00	26.32	0.88	1.66	2.45	0.00	2.26	1.22	4.22	0.09	0.04	98.85	36.97	0.03	0.00	18.90	0.00	0.00	0.00	14.43	-20.83	0.07	58.25	95.27	924.17	621.70	1099.84	812.57	963.43	661.12	1058.48	667.72
63.997	0	0.67	0.04	0.42	0.47	1.09	0.10	0.27	2.27	2.10	97.82	93.54	25.04	31.42	0.79	0.01	0.23	0.00	27.75	0.83	2.10	2.11	0.00	2.27	1.10	3.90	0.10	0.07	98.84	36.90	0.03	0.00	20.16	0.00	0.00	0.00	13.29	-25.90	-0.26	58.19	94.92	925.59	621.55	1101.41	811.95	964.77	660.65	1059.43	667.68
64.030	0	0.62	0.04	0.42	0.43	2.03	0.10	0.25	2.45	2.45	95.95	96.43	29.53	37.20	0.81	0.01	0.21	0.00	35.59	0.72	3.43	2.33	0.00	2.45	1.00	4.17	0.11	0.10	98.78	35.16	0.03	0.00	21.83	0.00	0.00	0.00	12.09	-24.62	-1.06	58.38	97.11	926.26	621.47	1101.94	811.04	963.57	660.98	1060.50	666.94
64.063	0	0.64	0.04	0.43	0.44	2.15	0.10	0.23	2.36	2.36	95.69	96.84	30.28	44.44	0.79	0.02	0.20	0.00	37.16	0.67	2.77	3.44	0.00	2.36	0.91	4.11	0.11	0.10	98.77	33.48	0.03	0.00	21.59	0.00	0.00	0.00	15.71	-23.12	-1.44	58.95	97.83	926.52	620.22	1103.22	810.75	963.77	660.12	1061.26	668.29
64.097	0	0.71	0.05	0.46	0.49	0.81	0.10	0.22	2.20	1.84	98.38	92.31	22.56	17.21	0.59	0.03	0.22	0.00	25.93	0.64	1.84	3.30	0.00	2.20	1.07	3.50	0.10	0.19	98.32	32.51	0.03	0.00	18.39	0.00	0.00	0.00	11.92	-29.85	-3.16	60.05	95.08	924.77	616.91	1105.45	809.74	963.88	656.47	1058.49	665.97
64.130	0	0.83	0.06	0.58	0.55	0.28	0.10	0.22	2.10	2.10	98.35	82.46	13.58	23.44	0.45	0.04	0.23	0.00	14.28	0.59	2.23	5.21	0.00	2.10	1.31	3.84	0.08	0.25	98.31	32.21	0.03	0.01	14.74	0.00	0.00	0.00	19.83	-27.92	-4.61	61.43	94.22	925.25	614.03	1107.05	809.12	964.35	655.82	1057.96	666.57
64.164	0	0.93	0.08	0.65	0.58	0.11	0.11	0.15	3.26	2.18	98.15	63.68	4.92	43.39	0.34	0.05	0.27	0.01	3.49	0.47	2.18	5.35	0.00	3.02	3.06	2.80	0.08	3.26	96.83	22.83	0.04	0.01	12.10	0.00	0.00	0.00	16.32	-23.33	-4.36	61.36	96.14	923.90	611.15	1107.05	806.81	963.04	652.20	1058.58	662.93
64.197	0	1.05	0.09	0.87	0.57	0.10	0.12	0.13	7.39	2.87	97.91	59.45	1.82	56.38	0.31	0.06	0.29	0.01	3.84	0.40	2.87	10.25	0.00	3.86	5.14	2.62	0.07	7.39	94.25	20.08	0.05	0.00	10.80	0.00	0.00	0.00	17.95	-20.72	-6.55	61.38	97.88	923.64	606.78	1108.61	804.30	960.91	650.55	1058.47	658.45
64.230	0	1.16	0.10	1.21	0.56	0.08	0.15	0.11	9.32	4.00	97.57	55.53	0.00	31.90	0.26	0.06	0.31	0.02	3.26	0.28	4.00	13.00	0.00	5.23	9.88	1.62	0.05	10.14	92.10	15.35	0.06	0.01	9.32	0.00	0.00	0.00	22.98	-25.79	-4.44	60.43	92.42	923.43	606.24	1107.00	802.99	965.04	647.05	1056.15	662.55
64.264	0	1.15	0.10	1.04	0.56	0.07	0.18	0.09	8.48	3.15	97.70	50.02	0.00	25.77	0.20	0.05	0.25	0.03	3.20	0.15	3.15	8.31	0.00	6.68	14.45	0.89	0.03	12.44	90.14	11.64	0.06	0.01	8.48	0.00	0.00	0.00	21.50	-27.29	-3.74	60.81	90.99	923.63	605.91	1105.11	800.69	965.40	645.91	1055.19	660.65
64.297	0	0.99	0.11	0.68	0.54	0.06	0.19	0.08	7.07	1.75	98.03	39.49	0.00	52.23	0.15	0.03	0.26	0.04	2.93	0.09	1.75	3.32	0.00	6.70	14.85	0.49	0.03	10.22	85.10	9.30	0.06	0.08	7.07	0.00	0.00	0.00	20.33	-21.55	-1.66	62.85	89.98	924.39	607.50	1101.89	799.07	966.40	646.07	1055.33	659.83
64.330	0	0.85	0.12	0.50	0.50	0.05	0.22	0.07	6.13	0.64	98.30	27.30	0.00	79.93	0.10	0.02	0.21	0.04	2.45	0.05	0.64	0.57	0.00	7.49	17.01	0.23	0.02	8.55	78.70	6.11	0.07	0.03	6.13	0.00	0.00	0.00	14.45	-15.09	0.80	63.85	93.04	925.57	608.91	1099.74	795.66	966.35	644.48	1058.18	659.42
64.364	0	0.86	0.15	0.39	0.44	0.04	0.27	0.07	3.82	0.21	98.29	13.18	0.00	84.09	0.11	0.01	0.19	0.05	2.02	0.03	0.21	0.11	0.00	9.61	19.27	0.09	0.02	19.49	67.85	3.85	0.06	0.05	3.82	0.00	0.00	0.00	16.23	-13.68	-1.25	64.72	93.89	926.01	608.95	1097.16	791.60	963.33	644.96	1056.08	659.55
64.397	0	1.02	0.15	0.34	0.42	0.04	0.26	0.07	3.36	0.16	97.97	10.22	0.00	94.77	0.17	0.01	0.16	0.05	1.59	0.02	0.09	0.04	0.00	8.75	18.17	0.05	0.02	35.63	64.71	3.93	0.06	0.04	3.36	0.00	0.00	0.00	12.04	-7.51	-1.03	65.46	98.92	925.09	607.59	1095.46	789.50	959.37	644.47	1057.76	654.72
64.431	0	0.55	0.16	0.14	0.30	0.04	0.22	0.06	2.89	0.12	98.90	3.10	0.00	94.35	0.19	0.01	0.12	0.03	2.40	0.02	0.11	0.03	0.00	8.26	8.32	0.02	0.01	24.73	48.08	3.62	0.05	0.18	2.89	0.00	0.00	0.00	18.91	-7.92	-0.35	64.93	97.06	923.65	608.44	1090.52	789.22	957.54	646.68	1054.26	654.84
64.464	0	0.42	0.17	0.12	0.29	0.03	0.22	0.07	2.13	0.35	99.17	2.33	0.00	92.98	0.21	0.01	0.11	0.01	2.13	0.02	0.35	0.08	0.00	8.74	5.76	0.03	0.01	11.00	44.73	5.24	0.08	1.73	1.96	0.00	0.00	0.00	22.17	9.08	2.50	68.21	102.78	906.48	604.11	1073.11	787.38	939.70	647.03	1042.48	646.35
64.497
64.531
64.564
64.597
64.631
64.664
64.697
64.731
64.764
64.798
64.831
64.864
64.898
64.931
64.964
64.998
65.031
65.064
65.098
65.131
65.165
65.198
65.231
65.265
65.298
65.331
65.365
65.398
65.432
65.465
65.498
65.532
65.565
65.598
65.632
65.665
65.698
65.732
65.765
65.799
65.832
65.865
65.899
65.932
65.965
65.999
66.032
66.065
66.099	0	0.56	0.21	21.86	1.99	0.03	18.59	0.35	44.19	46.50	56.29	98.43	-48.68	54.19	44.19	0.39	3.55	0.00	3.80	0.89	46.50	0.94	0.00	48.85	64.44	6.04	0.01	0.31	98.33	0.02	0.28	0.12	0.05	0.01	0.00	0.00	15.84	21.16	5.10	67.74	93.17	786.00	620.27	967.08	815.96	833.60	669.64	926.40	661.45
66.132	0	0.57	0.20	2.15	4.15	0.03	11.57	0.53	34.33	19.93	76.85	99.20	-24.50	96.95	53.95	0.43	2.39	0.00	5.30	1.26	19.93	1.94	0.00	34.33	30.43	0.71	0.00	0.37	99.40	0.06	0.09	0.20	0.14	0.00	0.00	0.00	8.89	4.70	-0.48	71.85	122.26	798.84	616.39	973.27	802.84	823.66	662.25	945.70	654.83
66.166	0	0.59	0.19	3.09	3.65	0.04	27.03	0.49	51.52	18.97	47.97	98.94	-31.28	91.44	51.52	0.67	0.64	0.01	6.27	0.53	18.97	1.72	0.00	52.63	43.55	0.08	0.00	1.56	98.30	0.16	0.13	0.02	0.44	0.00	0.00	0.00	19.58	10.16	5.57	66.73	104.31	817.05	613.63	990.91	800.07	855.79	662.49	959.86	655.36
66.199	0	0.56	0.18	4.28	4.01	0.04	52.84	0.60	56.41	20.94	22.16	99.25	-38.82	94.23	56.41	0.66	0.32	0.01	8.20	0.43	20.94	3.11	0.00	67.10	51.93	0.09	0.01	1.78	97.73	0.28	0.10	0.02	0.76	0.00	0.00	0.00	18.67	8.04	4.80	65.13	103.43	830.72	609.55	1004.87	797.78	869.27	656.38	972.59	651.71
66.232	0	0.72	0.17	4.14	3.34	0.06	52.62	0.45	49.39	15.15	22.38	98.55	-32.49	95.82	49.39	0.66	0.25	0.01	13.41	0.36	15.15	9.48	0.00	71.78	48.50	0.10	0.00	3.50	96.49	0.31	0.06	0.02	1.51	0.00	0.00	0.00	11.90	6.34	7.90	64.95	112.19	836.70	608.35	1014.66	797.45	875.66	652.19	987.85	653.75
66.266	0	0.76	0.16	3.63	1.93	0.07	21.82	0.24	34.34	17.17	56.37	95.04	-22.74	98.54	34.34	0.80	0.21	0.01	14.21	0.29	17.17	11.69	0.00	65.20	31.74	0.04	0.00	2.77	95.73	0.42	0.04	0.05	1.99	0.00	0.00	0.00	19.89	-0.95	4.93	64.99	115.34	856.52	607.92	1032.00	797.47	890.01	653.24	1005.35	653.13
66.299	0	0.86	0.16	2.90	1.23	0.06	6.44	0.14	20.75	15.10	87.12	85.30	-12.02	97.92	20.75	0.77	0.22	0.02	12.80	0.32	15.10	14.09	0.00	54.57	19.07	0.01	0.00	1.14	94.46	0.59	0.03	0.09	2.31	0.00	0.00	0.00	21.71	-2.74	6.75	65.03	108.18	869.16	607.15	1041.69	794.49	906.06	650.45	1014.21	653.24
66.332	0	0.92	0.16	1.13	0.84	0.05	3.35	0.08	8.45	7.10	93.30	58.88	-6.49	92.38	8.45	0.47	0.14	0.02	7.26	0.19	7.10	4.85	0.00	51.95	15.11	0.01	0.00	2.19	89.35	1.01	0.04	0.04	2.28	0.00	0.00	0.00	19.41	-9.53	7.89	64.52	104.86	886.08	606.30	1057.61	793.29	925.01	645.63	1029.58	653.27
66.366	0	0.91	0.16	0.59	0.72	0.04	1.69	0.07	2.89	2.83	96.61	43.07	-1.58	81.14	2.89	0.32	0.13	0.03	2.72	0.09	2.83	0.68	0.00	45.60	7.29	0.00	0.00	2.41	86.97	1.54	0.04	0.01	2.13	0.00	0.00	0.00	15.15	-14.70	4.14	64.70	98.97	898.18	608.55	1068.68	793.54	936.47	644.50	1034.79	655.80
66.399	0	0.91	0.16	0.44	0.58	0.04	1.86	0.06	2.69	1.32	96.27	29.40	-3.15	77.97	0.72	0.19	0.10	0.05	2.69	0.05	1.32	0.25	0.00	48.65	8.02	0.00	0.00	10.04	79.75	1.82	0.05	0.00	2.31	0.00	0.00	0.00	18.04	-15.68	6.83	64.66	99.18	903.47	609.04	1073.50	793.67	943.84	643.36	1041.76	659.13
66.433	0	1.05	0.16	0.31	0.51	0.04	1.35	0.06	3.05	0.29	97.31	20.51	-4.44	88.60	0.29	0.09	0.10	0.05	3.05	0.05	0.29	0.13	0.00	43.41	5.24	0.00	0.01	30.06	73.43	2.33	0.07	0.00	2.43	0.00	0.00	0.00	16.05	-11.75	7.24	64.48	100.08	907.72	609.87	1077.41	794.35	947.69	644.25	1046.75	658.50
66.466	0	0.76	0.16	0.25	0.46	0.04	1.29	0.06	3.39	0.36	97.41	15.35	-0.59	80.33	0.12	0.06	0.10	0.06	3.39	0.04	0.36	0.23	0.00	43.53	3.27	0.00	0.01	16.61	68.69	2.67	0.09	0.00	2.58	0.00	0.00	0.00	13.78	-14.97	5.48	63.80	96.43	909.10	608.55	1079.92	793.16	950.00	642.64	1045.32	657.21
66.499	0	0.77	0.16	0.19	0.39	0.05	1.16	0.06	6.34	0.28	97.68	10.49	-1.53	65.62	0.06	0.04	0.09	0.07	6.34	0.04	0.28	0.49	0.00	40.96	3.03	0.00	0.01	30.32	60.31	2.98	0.11	0.00	2.46	0.00	0.00	0.00	19.09	-18.77	7.46	63.70	99.22	911.00	608.19	1083.26	794.09	953.40	641.25	1050.50	661.72
66.533	0	0.69	0.17	0.14	0.32	0.04	1.07	0.06	3.49	0.24	97.85	3.96	-4.53	83.96	0.03	0.02	0.09	0.08	3.49	0.02	0.24	0.70	0.00	39.33	4.17	0.00	0.02	36.86	50.18	2.75	0.12	0.01	2.01	0.00	0.00	0.00	19.70	-13.72	6.30	63.80	99.06	912.52	608.46	1083.71	793.72	953.30	642.58	1050.63	660.97
66.566	0	0.73	0.17	0.13	0.26	0.03	1.64	0.06	2.12	0.32	96.71	4.25	-12.91	38.41	0.02	0.01	0.10	0.07	2.12	0.01	0.32	0.61	0.00	44.89	11.44	0.00	0.03	52.44	38.93	2.15	0.11	0.00	1.51	0.00	0.00	0.00	18.21	-24.36	5.56	62.88	89.79	915.81	610.01	1082.96	790.28	958.53	642.35	1046.36	660.97
66.599	0	1.10	0.18	0.14	0.22	0.03	2.38	0.06	1.96	0.33	95.25	41.73	-25.12	25.17	0.04	0.01	0.10	0.06	1.96	0.02	0.33	0.37	0.00	47.34	24.32	0.00	0.04	87.22	29.67	1.76	0.12	0.00	1.21	0.00	0.00	0.00	17.55	-27.45	1.76	62.26	87.41	916.51	609.76	1083.95	789.45	957.56	643.22	1043.31	660.19
66.633	0	0.99	0.17	0.19	0.15	0.03	5.01	0.06	1.45	0.49	89.98	54.54	-34.69	37.99	0.04	0.01	0.07	0.06	1.45	0.03	0.49	0.32	0.00	53.42	49.64	0.00	0.07	94.15	11.86	2.12	0.13	0.00	1.39	0.00	0.00	0.00	17.61	-24.45	1.27	62.68	90.57	915.51	606.85	1084.37	788.06	955.23	641.29	1044.37	657.31
66.666	0	1.16	0.17	0.32	0.15	0.03	8.67	0.06	2.76	0.59	82.65	64.16	-40.78	43.05	0.07	0.01	0.06	0.07	2.76	0.03	0.59	0.32	0.00	57.88	68.05	0.00	0.10	97.82	9.85	1.77	0.13	0.00	1.36	0.00	0.00	0.00	19.60	-23.40	3.10	62.40	90.00	915.14	605.94	1083.23	786.28	956.50	638.86	1044.33	658.52
66.699	0	1.25	0.18	0.50	0.14	0.04	12.59	0.06	4.58	0.85	74.82	69.33	-44.88	34.46	0.07	0.00	0.06	0.06	4.58	0.03	0.85	0.45	0.00	59.75	84.21	0.00	0.09	98.90	6.48	1.45	0.14	0.00	1.16	0.00	0.00	0.00	16.97	-25.21	0.54	61.49	89.46	915.92	604.30	1084.04	784.48	955.23	638.77	1043.35	654.17
[truncated: 41,880 more rows]
[truncated: 4 more columns]
