# Supplementary material for: Exploring emotion recognition in patients with mild cognitive impairment and Alzheimer’s dementia undergoing a rehabilitation program
Source: PLoS One. 2025 Apr 24;20(4):e0322213. doi: 10.1371/journal.pone.0322213 (PMC12021228; doi:10.1371/journal.pone.0322213)
Supplement: S1 Data — (ZIP) [file pone.0322213.s003.zip › raw data1-10/No7 Aerobic exercise.csv]

time stamp	face id	anger	contempt	disgust	fear	joy	sadness	surprise	sentimentality	confusion	neutral	engagement	valence	attention	inner brow raise	brow raise	brow furrow	eye widen	cheek raise	lid tighten	nose wrinkle	upper lip raise	dimpler	lip corner depressor	chin raise	lip pucker	lip stretch	lip press	mouth open	jaw drop	lip suck	eye closure	smile	smirk	blink	blink rate	pitch	yaw	roll	brightness	interocular distance	topleft_x	topleft_y	bottomright_x	bottomright_y	outer_right_eye_X	outer_right_eye_Y	outer_left_eye_X	outer_left_eye_Y
0.066
0.1
0.133
0.166
0.2
0.233
0.266
0.3
0.333
0.366
0.4
0.433
0.467
0.5
0.533
0.567
0.6
0.633
0.667
0.7
0.734
0.767
0.8
0.834
0.867
0.9
0.934
0.967
1
1.034
1.067	0	0.13	0.21	0.02	0.2	0.04	0.26	0.1	0.66	3.77	99.49	0.33	0	90.73	11.34	0.53	3.77	0.02	5.53	1.78	0.07	0.22	0.16	0.01	0.05	0.01	0.09	0.05	0.07	1.38	0	0.02	0.66	0.69	0		2.57	10.59	0.36	77.1	85.09	803.89	504.36	919.9	625.18	819.24	536.55	903.91	528.17
1.101	0	0.12	0.21	0.02	0.24	0.03	0.31	0.11	0.7	4.04	99.38	0.33	0	93.77	15.53	0.57	4.04	0.02	5.08	1.88	0.06	0.22	0	0.03	0.06	0.01	0.11	0.05	0.05	1.16	0	0.01	0.7	0.63	0		0.03	8.44	0.05	77.07	86.15	804.55	504.08	920.7	624.72	819.21	536.08	904.92	527.48
1.134	0	0.12	0.19	0.02	0.2	0.04	0.25	0.1	1.5	2.71	99.5	0.33	0	91	11.97	0.5	2.71	0.03	6.48	1.51	0.06	0.38	0	0.05	0.12	0.01	0.15	0.1	0.04	2.27	0.01	0	1.5	0.18	0		-2.79	10.43	0.85	77.45	85.07	804.04	503.48	920.95	624.27	820.17	535.31	904.81	526.77
1.167	0	0.12	0.18	0.02	0.18	0.04	0.22	0.09	1.74	2.17	99.56	0.33	0	93.13	9.85	0.48	2.17	0.02	7	1.26	0.09	0.47	0	0.05	0.12	0.01	0.11	0.1	0.07	2.46	0.01	0.01	1.74	0	0		-0.83	8.97	0.3	77.7	87	803.29	499.86	925.89	627.23	820.97	533.71	907.43	524.02
1.201	0	0.12	0.18	0.02	0.17	0.05	0.21	0.09	1.75	2.16	99.58	0.33	0	94.31	8.6	0.38	2.16	0.02	7.99	1.37	0.12	0.56	0	0.04	0.08	0.01	0.09	0.07	0.12	2.75	0.01	0.02	1.75	0	0		5.37	7.96	0.78	78.45	85.37	803.82	498.4	927.89	628.77	823.31	532.8	908.24	524.19
1.234	0	0.12	0.17	0.02	0.16	0.05	0.2	0.1	1.59	1.59	99.6	0.33	0	92.84	8.21	0.35	1.59	0.01	9.4	1.3	0.15	0.39	0	0.02	0.07	0.01	0.1	0.07	0.21	4.83	0.01	0.07	2.18	0	0		3.37	9.19	1.12	78.42	87.13	802.58	495.99	931.44	631.35	823.8	530.88	910.55	522.72
1.267	0	0.11	0.16	0.02	0.15	0.05	0.18	0.1	1.14	1.14	99.63	0.33	0	89.21	7.22	0.33	1.14	0.01	9.01	1.18	0.17	0.18	0	0.01	0.05	0.01	0.09	0.03	0.28	7	0.01	0.05	2.78	0	0		8.11	11.44	1.21	79.02	87.92	803.32	494.99	932.32	631.18	824.29	530.53	911.87	522.71
1.301	0	0.11	0.16	0.02	0.15	0.05	0.18	0.11	1	1	99.65	0.33	0	91.24	7.05	0.33	1	0.01	7.76	1.08	0.12	0.11	0	0.01	0.04	0.01	0.09	0.01	0.41	8.93	0.01	0.04	3.09	0	0		8.32	10.28	2.06	79.14	88.81	803.71	493.63	934.09	631.15	825.47	529.26	914.01	522.24
1.334	0	0.11	0.15	0.02	0.14	0.05	0.16	0.1	0.84	0.84	99.67	0.33	0	92.62	6.1	0.29	0.84	0.01	5.83	0.83	0.11	0.08	0	0.01	0.04	0.02	0.09	0.02	0.6	9	0.01	0.03	3.51	0	0		8.25	9.35	1.84	79.22	88.67	803.24	492.33	937	634.02	826.59	528.49	914.98	521.52
1.367	0	0.11	0.14	0.02	0.14	0.05	0.15	0.1	0.71	0.71	99.7	0.33	0	77.06	4.87	0.26	0.71	0.01	4.8	0.64	0.1	0.09	0	0.01	0.04	0.02	0.11	0.02	0.71	8.7	0.01	0.09	4	0	0		5.3	15.94	2.01	77.36	86.77	804.51	492.73	937.13	632.6	828.47	528.06	914.96	521.14
1.401	0	0.11	0.15	0.02	0.13	0.05	0.14	0.09	0.62	0.62	99.71	0.33	0	91.57	3.65	0.21	0.62	0.01	3.89	0.5	0.1	0.11	0	0.01	0.04	0.02	0.1	0.04	0.83	8.2	0.02	0.11	3.9	0	0		3.84	10.07	0	77.7	85.51	806.69	493.18	937.51	631.82	828.95	527.86	914.11	520.14
1.434	0	0.11	0.14	0.02	0.13	0.05	0.14	0.09	0.58	0.58	99.72	0.33	0	81.65	3.48	0.2	0.58	0.01	3.79	0.41	0.11	0.12	0	0.01	0.04	0.03	0.11	0.08	0.98	7.68	0.02	0.04	4.2	0	0		2.95	14.54	1.31	76.66	87.19	807.71	490.88	940.92	631.49	831.24	525.65	918.16	518.91
1.468	0	0.11	0.14	0.02	0.13	0.05	0.13	0.09	0.54	0.54	99.72	0.33	0	87.32	3.16	0.18	0.54	0.01	4.29	0.29	0.12	0.11	0	0.02	0.06	0.03	0.15	0.11	1.08	7.24	0.02	0.01	4.57	0	0		4.17	12.35	0.97	77.24	86.49	808.35	489.83	941.7	630.71	832.08	525.47	918.2	517.52
1.501	0	0.11	0.14	0.02	0.12	0.05	0.13	0.09	0.52	0.52	99.73	0.33	0.2	70.74	2.78	0.17	0.52	0.01	4.81	0.23	0.13	0.1	0	0.02	0.08	0.02	0.14	0.13	1.17	7.43	0.02	0.01	4.78	0	0		3.03	17.59	1.58	76.24	84.04	808.37	489.07	941.96	630.24	833.9	523.97	917.65	516.93
1.534	0	0.11	0.13	0.02	0.12	0.06	0.13	0.09	0.47	0.47	99.73	0.33	0.42	54.2	2.9	0.18	0.47	0.02	5.16	0.17	0.14	0.07	0	0.02	0.13	0.02	0.16	0.1	1.32	8.25	0.02	0.02	4.86	0	0		1.07	21.16	2.39	75.3	84.44	807.9	488.32	942.79	630.49	834.48	522.63	918.72	516.76
1.568	0	0.11	0.13	0.02	0.12	0.06	0.13	0.1	0.38	0.38	99.74	0.33	1.46	87.19	2.71	0.19	0.38	0.02	6.08	0.14	0.18	0.06	0	0.02	0.23	0.03	0.17	0.1	1.67	10.42	0.03	0.01	5.42	0	0		4.75	12.41	1.09	77.41	86.34	809.04	488.01	943.55	630.82	833.44	523.06	919.53	516.58
1.601	0	0.11	0.13	0.02	0.12	0.06	0.13	0.1	0.4	0.4	99.74	0.33	1.69	57.21	2.37	0.24	0.4	0.02	6.5	0.14	0.22	0.08	0	0.02	0.39	0.02	0.17	0.09	1.77	10.74	0.03	0.01	5.46	0	0		4.3	20.55	1.44	76.42	83.36	808.53	487.51	943.92	631.04	835.28	522.98	918.32	515.81
1.634	0	0.11	0.12	0.02	0.12	0.07	0.12	0.1	0.46	0.36	99.75	0.33	2.67	90.87	2.29	0.25	0.36	0.03	6.85	0.14	0.24	0.11	0	0.02	0.46	0.02	0.15	0.1	2.26	12.02	0.04	0	6.23	0	0		5.94	10.51	0.34	78.31	86.23	809.31	488.05	943.41	631.4	832.99	522.37	919.05	516.95
1.668	0	0.11	0.12	0.02	0.12	0.08	0.13	0.11	0.45	0.33	99.74	0.33	3.12	89.79	3.3	0.3	0.33	0.03	7.29	0.13	0.22	0.11	0	0.02	0.45	0.03	0.16	0.16	3.67	12.74	0.04	0	6.67	0	0		5.15	11.13	-1.25	78.46	83.4	811.64	489.61	943.26	630.95	834.49	522.91	917.7	517.34
1.701	0	0.11	0.12	0.02	0.13	0.08	0.13	0.11	0.41	0.41	99.73	0.33	3.44	91.7	3.72	0.29	0.41	0.03	8.43	0.17	0.16	0.06	0	0.01	0.24	0.02	0.17	0.1	3.5	13.04	0.03	0	6.56	0	0		7.78	9.99	0.78	79.69	85.93	811.67	490.06	941.94	628.83	833.89	524.5	919.61	518.36
1.735	0	0.1	0.11	0.02	0.13	0.1	0.14	0.11	0.4	0.4	99.73	0.33	5.43	91.56	4.03	0.29	0.4	0.03	11.45	0.18	0.05	0.01	0	0.01	0.11	0.01	0.19	0.04	3.33	12.03	0.03	0	7.21	0	0		7.08	10.08	1.22	79.51	85.95	811.8	491.81	941.18	628.8	833.92	526.72	919.56	519.55
1.768	0	0.1	0.12	0.02	0.13	0.1	0.15	0.11	0.55	0.55	99.71	0.33	5.2	92.66	5.06	0.27	0.55	0.03	12.31	0.17	0.07	0.01	0	0.01	0.07	0.01	0.21	0.04	3.06	10.46	0.02	0	6.93	0	0		8.86	9.32	0.45	79.07	83.71	812.37	492.57	939.05	627.13	833.78	527.48	917.09	519.44
1.801	0	0.1	0.12	0.02	0.14	0.1	0.16	0.1	0.6	0.6	99.69	0.33	4.64	93.3	5.98	0.23	0.6	0.04	12.8	0.18	0.07	0.01	0	0.01	0.05	0.01	0.24	0.04	2.68	8.98	0.02	0	6.41	0	0		11.82	8.83	1.44	78.24	89.03	812.9	492.31	939.89	627.04	832.37	527.24	921.18	520.96
1.835	0	0.1	0.13	0.02	0.14	0.08	0.17	0.1	0.74	0.74	99.67	0.33	2.75	93.98	7.41	0.17	0.74	0.05	10.59	0.17	0.1	0.02	0	0.02	0.03	0.01	0.26	0.06	2.06	6.92	0.01	0	5.88	0	0		13.3	8.26	1.54	78.14	88.48	813.49	492.7	939.97	627.16	833.04	527.64	921.31	521.54
1.868	0	0.1	0.13	0.02	0.15	0.09	0.18	0.11	0.94	0.94	99.64	0.33	2.8	95.29	8.87	0.12	0.94	0.05	11.45	0.2	0.19	0.04	0	0.01	0.02	0.01	0.26	0.08	1.73	6.62	0.01	0	6.01	0	0		8.18	6.96	0.84	78.93	88.56	814.94	494.27	940.45	626.48	833.54	529.31	921.73	521.17
1.901	0	0.09	0.13	0.02	0.16	0.1	0.21	0.12	1	1	99.58	0.33	3.13	96.17	11.94	0.12	1	0.06	13.67	0.23	0.18	0.04	0	0.01	0.01	0.01	0.26	0.07	1.54	6.73	0.01	0	6.06	0	0		4.46	5.88	1.31	79.27	85.53	813.95	495.24	940.1	628.22	834.63	528.95	919.88	522.04
1.935	0	0.09	0.13	0.02	0.17	0.14	0.23	0.12	1.45	1.45	99.54	0.33	4.95	96.1	12.15	0.11	1.45	0.07	18.64	0.3	0.21	0.04	0	0.01	0.01	0	0.28	0.08	1.21	7.25	0	0	6.07	0	0		2.69	5.97	0.97	79.04	89.03	812.69	494.93	939.96	628.36	832	529.27	920.68	521.52
1.968	0	0.09	0.13	0.02	0.17	0.22	0.26	0.13	1.47	1.47	99.48	0.58	8.39	95.9	13.05	0.12	1.47	0.08	27	0.31	0.24	0.03	0	0.01	0.01	0	0.31	0.07	1.03	7.63	0	0	6.18	0	0		3.24	6.24	0.12	78.7	90.35	813.17	494.9	937.62	625.85	829.76	527.84	919.88	521.35
2.001	0	0.09	0.13	0.02	0.17	0.17	0.26	0.13	1.75	1.75	99.49	0.44	6.16	97.87	13	0.14	1.75	0.09	23.13	0.35	0.21	0.03	0	0.01	0.02	0	0.25	0.07	0.87	7.28	0	0	5.74	0	0		6.32	2.87	0.59	78.95	89.6	814.61	494.55	938.92	625.5	831.81	528.44	921.13	521.32
2.035	0	0.1	0.13	0.02	0.16	0.14	0.23	0.11	2.42	2.42	99.54	0.34	5.05	96.63	10.67	0.14	2.42	0.1	19.97	0.51	0.26	0.03	0	0.01	0.02	0	0.21	0.07	0.59	6.32	0	0	5.85	0	0		4.67	5.21	-0.5	78.88	89.89	814.86	495.83	938.52	626.26	830.87	529.16	920.46	521.88
2.068	0	0.1	0.13	0.02	0.15	0.14	0.2	0.1	2.12	2.12	99.6	0.33	5.6	95.54	7.96	0.17	2.12	0.09	19.42	0.77	0.31	0.03	0	0.01	0.02	0	0.16	0.05	0.49	5.97	0	0	5.91	0	0		8.75	6.68	-0.88	79.08	86.19	814.76	496.26	937.17	626.67	831.79	529.33	917.71	522.57
2.102	0	0.11	0.13	0.02	0.13	0.14	0.18	0.09	2.26	2.26	99.65	0.33	6.25	96.93	5.75	0.18	2.26	0.09	18.88	1.01	0.32	0.03	0	0.01	0.02	0	0.17	0.04	0.35	4.42	0	0	6.37	0	0		3.81	4.74	-1.57	79.13	88.5	814.38	497.62	935.41	625.47	829.08	530.25	917.24	522.55
2.135	0	0.1	0.12	0.02	0.13	0.15	0.16	0.08	1.72	1.72	99.68	0.33	7.25	97.34	4.65	0.21	1.72	0.12	18.83	1	0.3	0.04	0	0.01	0.02	0	0.16	0.04	0.3	3.93	0	0	6.83	0	0		4.07	3.99	-2.58	79.28	89.34	813.78	498.83	933.09	624.83	826.52	531.62	915.44	522.91
2.168	0	0.1	0.11	0.02	0.12	0.19	0.15	0.07	1.36	1.36	99.62	0.39	9.59	96.43	3.32	0.19	1.36	0.17	21.98	1.11	0.33	0.05	0	0.01	0.04	0	0.16	0.05	0.27	3.38	0	0	7.35	0	0		3.69	5.52	-2.99	79.44	88.04	812.83	500.07	930.07	623.72	824.99	532.64	912.54	523.3
2.202	0	0.1	0.11	0.02	0.11	0.18	0.14	0.07	0.93	0.93	99.65	0.33	9.53	96.11	2.81	0.21	0.93	0.18	19.06	1.07	0.33	0.13	0	0.01	0.06	0	0.17	0.06	0.17	2.85	0	0	8.16	0	0		2.55	5.97	-3.61	79.43	87.29	812.14	501.81	925.71	621.39	822.46	533.4	909.24	523.96
2.235	0	0.1	0.11	0.02	0.11	0.15	0.13	0.07	0.81	0.81	99.71	0.33	8.22	94.93	2.47	0.17	0.81	0.18	16.04	1.07	0.35	0.29	0	0.02	0.08	0	0.17	0.12	0.16	2.82	0	0	8.04	0	0		5.34	7.36	-3.8	79.54	85.93	813.36	503.55	922.29	618.12	822.02	534.94	907.36	524.84
2.268	0	0.1	0.11	0.02	0.11	0.11	0.13	0.07	0.64	0.64	99.75	0.33	6	97.18	2.31	0.12	0.64	0.19	11.82	1.14	0.37	0.62	0	0.03	0.11	0	0.21	0.23	0.13	2.37	0	0	7.54	0	0		8.85	4.3	-6.19	78.82	89.25	811.95	502.71	920.86	614.78	817.06	535.45	905.85	526.48
2.302	0	0.1	0.11	0.02	0.11	0.08	0.12	0.07	0.48	0.48	99.76	0.33	4.03	97.12	2.14	0.1	0.48	0.21	6.69	1.17	0.41	0.98	0	0.06	0.13	0	0.2	0.17	0.09	2.32	0	0	7.63	0	0		14.82	4.41	-6.14	77.68	87.96	809.3	502.58	915.91	613.07	814.02	535.63	901.5	526.37
2.335	0	0.11	0.12	0.02	0.11	0.07	0.12	0.07	0.48	0.48	99.76	0.33	2.42	98.28	2	0.06	0.48	0.18	4.52	1.3	0.44	1.02	0	0.08	0.16	0	0.24	0.1	0.08	2.27	0	0	6.97	0	0		15.62	1.78	-7.61	77.84	87.15	806.73	502.96	911.04	609.57	809.79	536.74	896.35	526.53
2.368	0	0.11	0.12	0.02	0.11	0.06	0.11	0.07	0.45	0.45	99.77	0.33	1.99	97.92	1.67	0.04	0.45	0.16	3.52	1.5	0.58	1.5	0	0.13	0.21	0	0.24	0.05	0.07	2.14	0	0.01	6.95	0	0		19.68	2.73	-6.12	77.19	86.47	803.83	504.97	903.75	609.6	806.34	538.8	891.77	525.41
2.402	0	0.12	0.13	0.02	0.11	0.06	0.12	0.06	0.4	0.4	99.75	0.33	0.57	97.67	1.7	0.03	0.4	0.11	3.42	2.07	1.02	3.68	0	0.33	0.35	0	0.25	0.04	0.06	1.8	0	0	5.89	0	0		14.34	3.32	-6.62	78.34	86.88	801.81	504.79	899.16	604.3	802.43	537.64	888.37	524.94
2.435	0	0.13	0.13	0.03	0.11	0.05	0.12	0.06	0.5	0.5	99.74	0.33	0	98.15	1.49	0.02	0.46	0.07	3.08	2.1	1.42	7.34	0	0.5	0.41	0	0.21	0.03	0.06	1.7	0	0	5.27	0	0		12.97	2.16	-7.26	79.33	83.77	797.74	505.27	894.84	604.84	799.56	537.77	882.35	524.95
2.469	0	0.14	0.14	0.05	0.11	0.05	0.13	0.06	1.35	1.35	99.72	0.33	0	97.87	1.29	0.01	0.38	0.05	3.22	2.33	2.55	14.63	0	1.35	0.5	0	0.15	0.03	0.05	1.2	0	0.01	4.6	0	0		12.3	2.86	-7.7	79.41	83.72	794.43	504.9	890.98	603.16	795.74	537.43	878.47	524.65
2.502	0	0.15	0.14	0.05	0.11	0.05	0.13	0.06	2.48	2.48	99.7	0.33	0	96.67	0.89	0.01	0.4	0.04	3.5	3.08	2.81	16.07	0	2.48	0.65	0	0.11	0.03	0.05	1.14	0	0.01	4.33	0	0		15.37	5.16	-7.14	78.75	86.25	792.43	504.76	887.72	600.95	792.43	538.39	877.41	523.66
2.535	0	0.16	0.14	0.06	0.11	0.05	0.14	0.06	3.23	3.23	99.68	0.33	0	95.73	0.69	0.02	0.46	0.05	3.98	4.47	3.11	16.45	0	3.23	0.86	0	0.09	0.03	0.05	1.16	0	0	4.26	0	0		13.05	6.45	-7.43	78.87	85.46	789.97	504.31	884.74	598.46	789.97	536.87	874.46	524
2.569	0	0.18	0.15	0.08	0.11	0.05	0.19	0.06	5.18	4.81	99.62	0.33	0	96.74	0.65	0.02	0.53	0.06	5.18	4.81	3.32	21.51	0	8.35	1.25	0	0.09	0.04	0.05	1.02	0.01	0	3.57	0	0		13.04	5.05	-6.47	78.91	85.41	787.37	505.05	881.36	599.53	787.37	538	871.63	524.03
2.602	0	0.2	0.15	0.12	0.11	0.05	0.21	0.06	5.83	4.46	99.57	0.33	0	96.19	0.64	0.02	0.63	0.09	5.83	4.46	3.77	29	0	10.35	1.83	0	0.08	0.07	0.05	1.12	0.01	0	3.53	0	0		15.78	5.86	-5.75	78.16	84.95	785.5	504.91	878.95	598.65	786.07	538.79	869.67	523.7
2.635	0	0.24	0.15	0.17	0.11	0.05	0.33	0.06	5.59	5.09	99.33	0.42	0	97.55	0.7	0.03	0.79	0.1	5.59	5.09	3.34	36.96	0	17.98	2.46	0	0.06	0.12	0.04	1.14	0.01	0.01	3.17	0	0		13.5	3.57	-6.12	78.19	84.28	785.25	504.35	878	597.57	785.25	535.63	868.81	524.6
2.669	0	0.27	0.16	0.22	0.12	0.04	0.9	0.06	5.1	6.03	98.19	1.49	0	96.7	0.63	0.04	1.41	0.11	5.1	6.03	3.39	41.46	0	36.05	2.54	0.01	0.06	0.1	0.04	1.59	0.01	0.01	2.57	0	0		15.34	5.11	-5.79	77.18	83.46	784.66	503.83	876.47	595.64	785.03	536.69	867.44	523.5
2.702	0	0.31	0.16	0.3	0.12	0.04	1.05	0.06	5.4	7.41	97.9	1.9	0	98.5	0.56	0.04	1.59	0.11	5.4	7.41	3.59	47.05	0	38.83	2.59	0.01	0.08	0.08	0.04	1.85	0.01	0.01	2.69	0	0		19.87	1.09	-5.37	75.12	85.71	782.57	501.55	876.86	595.84	783.03	535.77	867.95	524.12
2.736	0	0.38	0.18	0.34	0.12	0.05	2.26	0.06	6.74	10.45	95.47	5.93	-1.96	97.98	0.41	0.05	3.01	0.12	6.74	10.45	4.27	49.13	0	52.2	2.3	0.02	0.11	0.04	0.04	2.02	0.01	0.01	2.22	0	0		22.95	2.59	-4.79	72.36	86.93	781.98	501.18	877.6	597.02	782.9	535.7	868.94	523.3
2.769	0	0.42	0.18	0.35	0.13	0.05	3.47	0.06	7.38	11.51	93.07	10.55	-4.51	97.81	0.35	0.05	4.32	0.11	7.38	11.51	3.93	50.01	0	59.36	1.83	0.03	0.15	0.05	0.05	2.5	0.01	0.01	2.31	0	0		16.67	3	-3.78	75.71	88.31	780.94	500.71	878.08	599.66	782.38	532.6	870.14	522.81
2.802	0	0.41	0.18	0.33	0.13	0.05	3.8	0.06	7.02	10.29	92.41	11.31	-4.95	97.44	0.34	0.03	4.72	0.08	7.02	10.29	3.16	49.59	0	60.68	1.68	0.02	0.18	0.08	0.05	2.87	0.01	0	2.33	0	0		16.66	3.81	-4.81	74.75	87.77	782.09	500.58	878.65	599.43	782.9	532.6	870	521.76
2.836	0	0.45	0.19	0.35	0.14	0.05	7.98	0.07	6.35	9.45	84.04	26.1	-10.42	96.95	0.4	0.03	6.83	0.06	6.35	9.45	2.37	51.56	0	73.56	1.78	0.03	0.27	0.19	0.05	3.45	0.02	0	2.48	0	0		14	4.71	-5.61	75.21	88.54	783.37	500.23	880.76	599.3	783.64	532.29	871.5	521.41
2.869	0	0.41	0.2	0.17	0.15	0.04	8.94	0.07	5.74	9.99	82.13	30	-11.87	95.71	0.63	0.03	9.11	0.05	5.74	9.99	1.66	37.73	0	73.68	1.49	0.02	0.28	0.4	0.04	4.62	0.02	0	2.38	0	0		17.38	6.48	-6.08	73.25	85.96	785.66	502.52	880.22	598.59	785.67	534.58	870.89	523.29
2.902	0	0.35	0.21	0.08	0.16	0.04	6.81	0.07	4.35	10.94	86.37	21.54	-10.75	97.51	1.07	0.02	9.63	0.03	4.35	10.94	1.42	24.16	0	67.62	1.08	0.02	0.28	0.49	0.03	4.73	0.02	0	2.28	0	0		9.67	3.66	-5.15	75.09	87.01	784.09	502.29	879.8	598	784.53	533.34	871.1	524.68
2.936	0	0.31	0.21	0.06	0.17	0.04	6.76	0.08	4.08	8.24	86.48	20.84	-10.97	97.5	1.92	0.02	11.28	0.03	4.08	8.24	1.2	19.49	0	65.44	1.1	0.02	0.27	0.61	0.03	6.21	0.02	0	2.48	0	0		4.72	3.69	-2.88	75.92	85.5	783.72	504.57	877.77	598.62	785.59	533.41	870.8	526.4
2.969	0	0.23	0.21	0.04	0.18	0.04	6.58	0.09	4.69	7.04	86.84	17.06	-10.99	97.62	4.69	0.03	10.67	0.03	3.1	6.26	0.91	9.29	0.26	62.98	1.25	0.02	0.24	0.48	0.02	7.04	0.02	0	2.26	0	0		5.29	3.44	-2.33	75.3	85.61	783.14	505.88	877.31	600.05	785.29	533.47	870.76	528.57
3.002	0	0.18	0.21	0.03	0.22	0.04	7.02	0.13	10.82	9.58	85.96	14.01	-10.51	97.02	10.82	0.05	9.58	0.03	3.22	4.01	0.66	8.03	1.77	59.93	1.37	0.02	0.2	0.36	0.02	9.62	0.02	0	2.29	0	0		3.94	4.58	-2.8	74.74	86.33	782.34	507.03	877.3	601.99	784.24	535.64	870.37	529.79
3.036	0	0.15	0.21	0.03	0.27	0.04	6.86	0.21	17.43	8.71	86.27	15.14	-9.99	95.93	17.43	0.07	8.71	0.03	3.14	2.47	0.67	8.25	1.23	54.45	1.52	0.02	0.15	0.38	0.01	14.4	0.02	0.01	2.07	0.02	0		0.94	6.21	-0.5	75.64	84.54	780.1	512.04	873.09	605.9	783.45	538.28	867.84	533.21
3.069	0	0.12	0.2	0.02	0.34	0.04	8.3	0.31	25.99	7.07	83.4	23.21	-10.17	97.06	25.99	0.11	7.07	0.03	3.26	2	0.5	6.44	1.52	52.46	1.21	0.02	0.12	0.21	0.01	15.14	0.02	0	1.98	0.23	0		-1.12	4.51	-1.12	73.69	87.62	774.98	510.7	871.37	607.08	778.01	539.47	865.49	534.41
3.103
3.136
3.169
3.203
3.236
3.269
3.303
3.336
3.369
3.403
3.436
3.47
3.503
3.536
3.57	0	0.08	0.13	0.01	0.25	0.16	0.33	0.23	0.05	0.05	99.34	0.62	5.16	95.3	24.24	1.39	0.05	0.01	17.12	3.9	0.16	0.24	0	0	0.03	0.03	1.18	0.05	4.63	8.47	0.03	0.52	8.57	2.81	0		-2.34	6.96	-2.44	76.37	94.92	750.06	506.3	886.61	649.47	768.77	543.41	862.98	531.86
3.603	0	0.08	0.09	0.02	0.15	0.2	0.19	0.15	0.09	0.09	99.61	0.33	9.13	93.93	12.76	0.97	0.09	0.02	17.61	2.21	0.15	0.21	0	0	0.05	0.04	0.7	0.08	1.91	10.12	0.01	0.1	9.86	0	0		-2.06	8.3	-2.54	75.99	92.67	748.75	505.11	886.85	650.79	769.28	541.52	861.39	531.34
3.636	0	0.07	0.07	0.01	0.14	0.27	0.18	0.14	0.17	0.17	99.47	0.5	11.86	85.89	13.48	0.73	0.17	0.02	17.04	1.42	0.22	0.23	0	0.01	0.17	0.13	0.66	0.15	1.26	8.52	0.02	0.11	12.92	0	0		-0.33	12.97	-3.42	76.08	87.92	747.58	505.03	885.28	651.11	769.88	541.42	857.16	530.91
3.67	0	0.07	0.06	0.01	0.12	0.34	0.16	0.14	0.23	0.24	99.32	0.7	14.42	85.96	12.71	0.47	0.2	0.03	16.67	0.84	0.2	0.14	0	0.01	0.23	0.24	0.75	0.18	1.09	9.39	0.03	0.03	15.36	0	0		-1.22	12.94	-3.12	75.84	88.96	747.1	504.48	883.95	648.97	768.67	541.14	856.91	529.86
3.703	0	0.06	0.05	0.01	0.14	0.41	0.19	0.21	0.29	0.33	99.17	0.87	15.15	90.6	17.11	0.45	0.29	0.02	17.15	0.96	0.23	0.1	0	0.01	0.24	0.33	0.74	0.29	1.1	14.05	0.04	0.03	16.81	0	0		-0.94	10.67	-2.9	75.96	90.35	745.83	501.92	884.56	647.8	767.88	540.32	857.26	527.18
3.737	0	0.06	0.06	0.01	0.15	0.34	0.2	0.23	0.38	0.41	99.32	0.76	13.12	84.5	18.61	0.49	0.3	0.02	15.37	0.92	0.2	0.05	0	0.02	0.28	0.41	0.73	0.38	1.2	15.63	0.05	0.01	15.93	0	0		0.42	13.52	-4.36	76.07	89.79	744.46	501.16	882.16	646.17	765.39	540.13	853.99	525.54
3.77	0	0.06	0.06	0.01	0.14	0.38	0.19	0.23	0.3	0.45	99.24	0.82	14.37	83.25	17.14	0.46	0.3	0.03	16.31	0.87	0.23	0.05	0	0.02	0.27	0.45	0.78	0.28	1.39	16.2	0.05	0.01	16.43	0	0		1.24	13.98	-3.92	76.16	88.88	744.22	501.73	881.32	646.33	765.6	540.34	853.39	526.45
3.803	0	0.06	0.06	0.01	0.13	0.38	0.17	0.24	0.3	0.48	99.23	0.8	14.9	86.47	14.98	0.6	0.28	0.03	16.94	0.91	0.25	0.07	0	0.02	0.3	0.48	0.83	0.27	1.57	19.24	0.06	0	16.25	0	0		2.42	12.73	-3.91	76.51	90.68	743.47	499.07	882.19	645.17	764.8	539.13	854.2	523.93
3.837	0	0.07	0.06	0.01	0.13	0.35	0.17	0.26	0.46	0.48	99.29	0.7	14.41	78.38	13.31	0.7	0.29	0.03	17.34	0.82	0.27	0.11	0	0.03	0.46	0.48	0.76	0.19	1.7	22.78	0.07	0.01	15.32	0	0		5.68	15.56	-2.63	77.15	90.44	742.68	498.56	882.86	645.91	765.91	540.36	854.86	524.06
3.87	0	0.06	0.06	0.01	0.13	0.44	0.18	0.28	0.57	0.51	99.11	0.74	15.96	71.02	14.19	0.88	0.3	0.02	20.59	0.84	0.37	0.19	0	0.03	0.57	0.51	0.77	0.11	1.68	24.03	0.08	0.02	15.71	0	0		5.29	17.52	-3.03	76.46	91.83	742.58	497.77	884.56	647.16	765.66	539.73	856.05	523.51
3.903	0	0.07	0.06	0.01	0.13	0.54	0.17	0.32	0.53	0.57	98.92	0.76	17.59	66.07	13.07	1.2	0.35	0.02	23.61	1.3	0.55	0.38	0	0.03	0.53	0.57	0.79	0.11	1.75	27.73	0.08	0.01	15.91	0	0		6.48	18.67	-2.92	76.42	91.2	742.24	497.05	885.9	648.05	766.72	540.38	856.21	522.78
3.937	0	0.06	0.05	0.01	0.12	0.74	0.17	0.31	0.61	0.63	98.51	0.9	20.01	85.55	13.59	1.58	0.4	0.02	27.06	1.9	0.87	0.38	0	0.02	0.61	0.63	0.73	0.06	2.01	26.3	0.07	0.02	17.07	0	0		5.53	13.11	-3.51	76.6	92.99	744.17	495.95	890.98	650.96	768.73	539.31	860.2	522.56
3.97	0	0.06	0.05	0.01	0.11	1.01	0.15	0.25	0.75	0.67	97.98	1.1	23.22	84.25	10.47	1.83	0.39	0.02	29.65	1.94	1.06	0.22	0	0.02	0.75	0.67	0.72	0.06	2.02	23.98	0.06	0	18.54	0	0		6.3	13.61	-2.82	76.92	92.28	747.01	496.16	893.38	651.33	772.04	538.31	863.15	523.74
4.003	0	0.07	0.05	0.01	0.1	0.94	0.13	0.21	0.82	0.73	98.12	1.07	23.02	72.59	8.73	2.01	0.39	0.02	28.83	2.14	0.93	0.17	0	0.02	0.82	0.73	0.62	0.04	2.14	21.34	0.06	0.01	18.29	0	0		4.87	17.13	-2.55	75.73	93.71	748.15	495.24	897.88	653.1	774.44	538.78	866.76	522.67
4.037	0	0.07	0.05	0.01	0.11	0.75	0.13	0.22	0.84	0.79	98.5	1	21.08	76.03	9.27	2.55	0.41	0.02	25.7	2.44	0.98	0.12	0	0.02	0.84	0.79	0.56	0.03	2.55	21.17	0.05	0.01	17.85	0	0		1.95	16.23	-1.72	75.03	94.6	749.59	495.39	899.57	653.04	776.03	537.76	869.48	523.08
4.07	0	0.07	0.05	0.01	0.11	0.79	0.13	0.22	0.79	0.83	98.41	1.08	21.47	89.25	9.49	2.37	0.44	0.02	25.57	2.51	1.19	0.2	0	0.01	0.79	0.83	0.56	0.02	3.05	21.42	0.05	0.02	18.4	0	0		-0.44	11.42	-2.57	74.53	94.34	750.49	494.76	901.44	653.85	776.83	536.35	870.12	522.33
4.104	0	0.06	0.04	0.01	0.1	1.1	0.13	0.21	0.91	1.45	97.8	1.55	24.24	83.67	9.5	1.99	0.57	0.03	26.62	2.51	1.55	0.37	0	0.02	0.91	1.45	0.59	0.02	3.33	20.82	0.05	0.01	20.83	0	0		3.66	13.83	-1.84	75.73	94.09	751.85	493.78	902.93	653.64	778.89	535.9	872.02	522.49
4.137	0	0.06	0.03	0.01	0.09	1.46	0.12	0.21	0.93	1.52	97.09	2.07	26.89	84.26	9.5	1.65	0.56	0.03	28.02	2.45	1.27	0.31	0	0.02	0.93	1.52	0.63	0.02	4.12	20.58	0.05	0.01	22.66	0	0		4.21	13.61	-1.15	75.98	93.09	753.08	494.14	903.83	653.91	780.91	535.7	873.19	523.44
4.17	0	0.06	0.03	0.01	0.09	2.25	0.12	0.22	0.97	1.57	95.51	2.68	30.61	85.03	9.8	1.6	0.57	0.03	32.58	1.93	0.96	0.46	0	0.02	0.97	1.57	0.79	0.03	4.54	21.49	0.05	0.03	24.3	0	0		4.68	13.32	-1.14	76.19	92.49	753.67	493.46	905.41	654.35	782.34	535.61	873.94	522.83
4.204	0	0.06	0.03	0.01	0.09	2.99	0.12	0.21	1.02	1.58	94.01	3.53	33.29	87.26	10.02	1.98	0.57	0.03	34.26	1.92	0.65	0.38	0	0.01	1.02	1.58	1.03	0.05	6.04	20.49	0.04	0.02	26.09	0	0		5.94	12.38	-1.54	76.61	93.53	755.03	493.51	906.71	654.82	782.8	535.63	875.5	523.23
4.237	0	0.05	0.03	0.01	0.09	3.33	0.12	0.22	1.24	1.55	93.35	3.92	33.96	94.21	11.25	1.91	0.58	0.02	34.86	1.74	0.59	0.37	0	0.01	1.24	1.55	1.15	0.07	6.37	19.72	0.04	0.01	26.76	0	0		5.05	8.06	-2.18	76.8	93.42	757.28	494.38	907.92	654.67	784.1	536.15	876.66	523.58
4.27	0	0.05	0.02	0.01	0.1	3.79	0.13	0.22	1.43	1.5	92.43	4.94	34.9	79.24	12.95	1.86	0.65	0.02	34.28	1.7	0.51	0.36	0	0.01	1.43	1.5	1.4	0.1	6.91	18.46	0.03	0.01	28.26	0	0		4.34	15.3	-1.16	76.01	93.19	757.7	494.69	908.57	654.6	785.54	536.23	877.93	524.03
4.304	0	0.05	0.02	0.01	0.09	3.47	0.12	0.2	2.22	1.54	93.06	6.19	34.34	81.55	13.08	2.02	0.75	0.01	29.75	1.49	0.46	0.29	0	0.01	2.22	1.54	1.49	0.09	7.83	16.15	0.03	0.01	29.75	0	0		4.49	14.57	-0.9	76.11	92.67	758.12	494.28	909.57	654.75	786.72	536.18	878.55	523.72
4.337	0	0.05	0.02	0.01	0.1	3.19	0.13	0.22	2.98	1.5	93.62	6.15	33.05	73.46	15.29	2.18	0.72	0.01	28.3	1.52	0.51	0.25	0	0.01	2.98	1.5	1.44	0.08	7.88	15.21	0.02	0.01	29.71	0	0		1.07	16.91	0.03	74.98	93.42	758.17	493.06	910.75	654.7	787.48	532.66	880.45	523.5
4.37	0	0.04	0.02	0.01	0.1	4.13	0.12	0.2	3.16	1.56	91.75	8.48	35.52	74.93	14.97	2.78	0.64	0.01	28.75	1.39	0.68	0.25	0	0.01	3.16	1.56	1.53	0.07	8.03	13.33	0.02	0	31.86	0	0		1.64	16.53	1.44	75.16	93.68	759.12	491.92	912.37	653.65	789.68	532.2	882.91	522.96
4.404	0	0.04	0.01	0.01	0.09	5.18	0.11	0.17	3.8	1.45	89.64	11.98	37.86	90.08	14.41	3.09	0.57	0.01	28.25	1.39	0.69	0.22	0	0.01	3.8	1.45	1.76	0.06	9.02	10	0.02	0	34.26	0	0		4.8	10.97	0.51	76.5	96	762.69	492.02	915.24	653.1	791.08	534.24	886.36	522.58
4.437	0	0.04	0.01	0.01	0.09	5.56	0.1	0.16	4.36	1.3	88.87	11.42	38.49	88.35	13.13	2.88	0.54	0.01	30.25	1.2	0.75	0.17	0	0.01	4.36	1.3	1.76	0.07	8.54	10.2	0.02	0	33.92	0	0		1.82	11.87	1.21	75.62	93.44	764.2	492.3	916.71	653.41	794.26	532.58	887.22	523.1
4.471	0	0.05	0.02	0.01	0.09	3.99	0.11	0.16	4.39	1.12	92.01	9.39	35.71	88.71	12.83	2.52	0.55	0.01	26.78	1.15	0.57	0.1	0	0.01	4.39	1.12	1.75	0.06	9.18	10.4	0.02	0.01	32.56	0	0		1.71	11.69	0.57	75.69	95.5	766.95	492.91	918.73	653.04	795.18	533.39	890.14	523.28
4.504	0	0.04	0.01	0.01	0.09	5.64	0.1	0.17	3.86	0.99	88.72	12.22	38.86	86.91	12.83	2.92	0.61	0.01	29.56	1.42	0.7	0.1	0	0.01	3.86	0.99	2.07	0.06	9.35	11.78	0.02	0.01	34.4	0	0		4.9	12.53	0.45	76.51	95.38	768.63	493.09	920.04	653.23	796.69	534.51	891.45	523.71
4.537	0	0.04	0.01	0.01	0.08	6.07	0.1	0.18	3.36	0.9	87.85	12.07	39.6	87.05	12.32	3.55	0.59	0.01	31.12	1.62	0.83	0.1	0	0.01	3.36	0.9	2.28	0.06	8.71	11.88	0.02	0.01	34.31	0	0		0.76	12.47	0.33	75.4	95.99	770.28	493.09	922.55	653.69	798.33	533.39	893.8	523.36
4.571	0	0.04	0.01	0.01	0.08	7.01	0.09	0.16	2.98	0.79	85.98	14.23	41.06	85.88	11.6	3.78	0.59	0.01	31.51	2.03	1.24	0.15	0	0.01	2.98	0.79	2.4	0.05	7.45	10.6	0.02	0.01	35.49	0	0		2.12	12.97	-0.08	75.73	93.76	772.16	492.98	924.31	654.86	800.89	532.04	894.3	523.99
4.604	0	0.04	0.01	0.01	0.08	11.21	0.09	0.16	2.87	0.78	77.58	16.12	45.22	80.69	11.27	3.83	0.6	0.01	38.8	2.41	1.24	0.18	0	0.01	2.87	0.78	3.06	0.06	7.32	11.14	0.02	0.03	36.4	0	0		5.23	14.85	0.02	76.32	97.35	774.07	492.36	926.44	653.42	801.35	534.35	898.04	522.99
4.637	0	0.04	0.01	0.01	0.08	11.83	0.1	0.17	2.91	0.68	76.33	16.39	45.65	83.77	11.98	3.22	0.59	0.01	39.64	2.79	1	0.18	0	0.01	2.91	0.68	3.49	0.07	7.47	12.45	0.02	0.01	36.53	0	0		5.17	13.79	0.39	76.41	96.3	775.37	492.45	927.75	653.9	803.39	533.68	899.16	523.6
4.671	0	0.04	0.02	0.01	0.09	7.15	0.11	0.18	2.52	0.61	85.7	9.79	40.69	83.76	12.19	3.74	0.61	0.01	37.09	2.91	1.01	0.18	0	0.01	2.52	0.56	3.29	0.06	7.14	12.74	0.02	0.01	32.85	0	0		3.28	13.8	0.71	75.91	96.76	776.33	492.07	928.59	653.43	804.21	531.84	900.62	523.63
4.704	0	0.04	0.02	0.01	0.1	5.5	0.12	0.19	2.08	0.58	88.99	8.3	38.28	89.86	13.89	3.85	0.55	0.02	34.37	2.79	0.62	0.09	0	0.01	2.08	0.58	2.63	0.05	7.63	12.18	0.02	0.01	31.72	0	0		1.24	11.09	1.2	75.65	94.92	778.61	492.68	929.36	652.76	806.88	530.29	901.62	524.46
4.738	0	0.05	0.02	0.01	0.11	1.84	0.11	0.19	1.66	0.54	96.33	4.97	29.24	86.89	13.51	3.83	0.52	0.02	21.08	2.38	0.57	0.05	0	0.01	1.66	0.54	2.05	0.02	7.19	11.73	0.02	0.01	28.3	0	0		1.37	12.54	1.56	75.6	94.02	780.84	492.4	930.99	651.58	809.57	530.16	903.39	524.03
4.771	0	0.05	0.02	0.01	0.11	1.39	0.11	0.18	1.31	0.56	97.23	3.58	26.96	82.79	12.46	3.93	0.47	0.02	20.22	2.06	0.55	0.06	0	0.01	1.31	0.56	1.22	0.01	7.11	11.77	0.01	0.01	26.17	0	0		2.55	14.15	0.74	75.62	92.03	781.39	493.17	930.65	652	810.11	531.04	901.89	524.29
4.804	0	0.06	0.03	0.01	0.11	1.12	0.11	0.17	1.15	0.56	97.77	2.75	25.28	94.79	11.19	3.39	0.47	0.02	19.72	1.83	0.47	0.05	0	0.01	1.15	0.56	0.87	0.01	7.09	12.3	0.01	0.01	24.47	0	0		0.01	7.49	-0.42	75.33	91.72	783.57	492.23	933.77	651.54	812.1	531.18	903.34	521.87
4.838	0	0.06	0.03	0.01	0.11	0.79	0.12	0.18	0.87	0.63	98.41	1.94	22.16	91.77	11.41	3.18	0.52	0.03	18	1.46	0.56	0.08	0	0.01	0.87	0.63	0.75	0.01	6.96	13.65	0.01	0.03	22.26	0	0		1.55	9.95	-0.31	75.33	92.28	785.21	491.83	936.95	653.09	814.33	531.28	906.15	522.14
4.871	0	0.07	0.04	0.01	0.12	0.57	0.12	0.17	0.68	0.68	98.87	1.31	19.33	86.66	9.95	3.45	0.62	0.05	16.97	0.99	0.55	0.13	0	0.01	0.68	0.68	0.53	0.02	7.42	13.5	0.02	0.02	19.72	0	0		6.15	12.64	-0.67	76.33	93.19	786.03	489.13	939.36	652.68	815.32	530.55	907.93	520.12
4.904	0	0.07	0.05	0.02	0.13	0.42	0.12	0.18	0.66	0.81	99.17	1.04	16.53	58.91	10.59	4.07	0.66	0.08	14.72	0.82	0.63	0.2	0	0.01	0.48	0.81	0.36	0.05	7.86	13.4	0.02	0.02	18.13	0	0		7.44	20.2	-0.37	75.73	92.71	786.94	488.13	940.13	651.65	816.71	529.58	908.87	519.47
4.938	0	0.08	0.05	0.02	0.15	0.27	0.13	0.18	0.75	1.01	99.46	0.74	12.63	59.01	10.36	4.16	0.75	0.12	11.73	0.65	0.79	0.31	0	0.01	0.41	1.01	0.3	0.06	9.43	14.15	0.02	0.03	15.69	0	0		3.68	20.18	-2.05	74.37	91.91	787.36	486.09	941.22	650.13	816.68	527.09	907.92	515.99
4.971	0	0.08	0.06	0.02	0.15	0.26	0.13	0.18	0.86	0.96	99.48	0.71	12.3	52.54	10.24	4.2	0.86	0.21	11.49	0.57	0.68	0.38	0	0.01	0.38	0.96	0.28	0.1	10.36	13.84	0.03	0.03	15.46	0	0		5.67	21.49	-2.24	74.93	94.05	789.75	485.6	942.66	647.98	817.49	528.26	910.57	514.85
5.004	0	0.08	0.06	0.02	0.17	0.26	0.14	0.18	0.9	0.95	99.49	0.66	11.97	41.42	10.74	4.21	0.9	0.37	12.43	0.54	0.56	0.38	0	0.01	0.39	0.95	0.29	0.15	11.47	13.17	0.03	0.03	14.87	0	0		7.82	23.73	-3.97	75.24	92.84	791.79	485.26	944.15	647.7	818.69	528.8	910.3	513.78
5.038	0	0.09	0.07	0.02	0.18	0.22	0.15	0.17	0.99	1.03	99.57	0.51	10.38	33.4	10.81	3.47	0.99	0.43	13.05	0.43	0.43	0.26	0	0.01	0.38	1.03	0.35	0.17	13.22	12.1	0.04	0.02	13.11	0	0		6.4	25.45	-3.35	73.99	94.15	791.44	486.29	941.46	645.65	816.86	528.66	909.94	514.5
5.071	0	0.09	0.07	0.02	0.18	0.25	0.15	0.16	1.01	1.01	99.5	0.58	11.51	29.53	11.14	3.03	1.01	0.48	14.15	0.36	0.28	0.19	0	0.01	0.36	0.98	0.4	0.16	13.73	10.99	0.04	0.02	13.76	0	0		6.33	26.35	-3.65	73.49	92.25	792.43	485.15	942.57	643.67	819	529.33	909.59	511.92
5.105	0	0.1	0.07	0.02	0.19	0.22	0.16	0.15	1.05	1.05	99.57	0.63	10.23	27.39	11.03	2.51	1.05	0.41	13.82	0.36	0.21	0.11	0	0.01	0.33	1.03	0.38	0.09	15.3	9.76	0.04	0.03	12.63	0	0		5.82	26.87	-5.19	73.59	96.16	792.17	484.84	941.42	642.1	815.03	529.32	909.35	510.59
5.138	0	0.11	0.08	0.02	0.2	0.17	0.17	0.15	1.03	1.14	99.6	0.59	7.83	38.13	11.91	1.96	1.03	0.32	11.43	0.32	0.23	0.09	0	0.01	0.28	1.14	0.42	0.11	16.3	9.02	0.05	0.1	11.49	0	0		5.59	24.42	-6.11	75	94.29	792.21	485.7	937.84	640.55	813.29	527.33	906.29	511.79
5.171	0	0.11	0.08	0.02	0.19	0.18	0.16	0.14	1.03	1.17	99.62	0.61	8.7	64.8	11.22	1.87	1.03	0.24	12.64	0.32	0.19	0.08	0	0.01	0.3	1.17	0.42	0.12	16.04	8.33	0.06	0.1	11.68	0	0		9.86	18.95	-6.55	77.16	94.32	790.16	485.52	936.48	640.43	811.85	531.27	903.92	510.78
5.205	0	0.11	0.09	0.02	0.21	0.15	0.19	0.14	1.31	1.59	99.58	0.62	6.63	50.46	12.87	1.58	1.31	0.18	12.28	0.36	0.18	0.08	0	0.01	0.3	1.59	0.41	0.16	16.04	7.38	0.08	0.18	10.35	0	0		12.51	21.91	-6.6	77.79	91.38	787.55	485.9	934.27	642.08	810.99	531.8	900.15	511.8
5.238	0	0.11	0.09	0.02	0.21	0.13	0.19	0.14	1.45	2.02	99.58	0.57	5.15	53.04	13.12	1.73	1.45	0.13	10.69	0.38	0.22	0.09	0	0.01	0.32	2.02	0.42	0.26	14.5	6.92	0.08	0.1	9.74	0	0		7.17	21.39	-6.4	76.38	90.02	783.78	485.71	931.1	641.56	808.44	530.58	896.24	510.72
5.271	0	0.11	0.09	0.02	0.21	0.14	0.19	0.13	1.64	2.7	99.59	0.51	5.59	49.6	12.48	1.95	1.64	0.11	12.29	0.36	0.19	0.11	0	0.02	0.35	2.7	0.42	0.33	13.76	6.19	0.11	0.14	9.5	0	0		3.8	22.08	-7.13	75.2	91.66	778.31	487.52	925.85	642.24	801.88	533.04	890.82	510.92
5.305	0	0.11	0.1	0.02	0.25	0.11	0.23	0.15	2.3	3.6	99.5	0.72	2.69	55.11	16.38	2.09	2.3	0.12	9.09	0.45	0.23	0.1	0	0.02	0.36	3.6	0.46	0.28	14.72	5.48	0.2	0.32	9.15	0	0		3.22	20.97	-6.27	75.01	91.35	770.34	489.19	918.41	644.58	794.86	534.2	883.76	513.19
5.338	0	0.1	0.1	0.02	0.29	0.1	0.28	0.18	2.45	3.84	99.42	0.93	0.83	45.49	20.46	2.28	2.45	0.11	7.88	0.48	0.26	0.1	0	0.03	0.44	3.84	0.52	0.22	14.12	5.71	0.21	0.43	8.79	0	0		8.5	22.9	-8.25	76.16	91.84	762.89	489	913.3	648.03	786.99	536.24	875.98	513.54
5.371	0	0.1	0.1	0.02	0.32	0.1	0.32	0.21	2.75	3.97	99.35	1.17	0	42.1	23.6	2.27	2.75	0.11	7.59	0.6	0.25	0.11	0	0.03	0.46	3.97	0.6	0.13	14.26	6.07	0.24	0.22	8.79	0	0		4.01	23.59	-8.11	74.28	93.5	756.23	491.13	906.88	649.04	779.69	538.05	870.16	514.45
5.405	0	0.09	0.1	0.02	0.34	0.1	0.36	0.23	3	3.87	99.29	1.4	0	64.92	26.08	1.73	3	0.1	6.88	0.76	0.36	0.14	0	0.03	0.54	3.87	0.71	0.09	14.29	6	0.26	0.28	9.65	0	0		4.71	18.92	-9.4	75.25	93.02	745.54	493.57	897.33	653.15	769.13	541.45	858.88	517.01
5.438	0	0.09	0.1	0.02	0.34	0.1	0.38	0.23	3.1	4.01	99.24	1.48	0	32.49	27.19	1.09	3.1	0.1	6.58	0.83	0.36	0.18	0	0.03	0.64	4.01	0.93	0.09	13.88	5.75	0.27	0.1	9.73	0	0		7.91	25.66	-11.24	75.35	94.83	740.83	494.91	893.35	654.04	762.93	546.41	852.92	516.49
5.472	0	0.09	0.1	0.02	0.31	0.11	0.37	0.21	3.34	5.39	99.27	1.18	0	34.88	26.2	0.83	3.34	0.11	6.67	0.98	0.39	0.32	0	0.03	0.8	5.39	1.06	0.11	11.78	4.77	0.25	0.07	9.99	0	0		8.37	25.12	-11.72	75.59	94.29	735.26	496.57	888.06	656.48	757.37	547.83	846.99	518.54
5.505	0	0.08	0.1	0.02	0.38	0.1	0.51	0.26	3.78	7.55	98.99	1.7	0	37.65	32.45	0.53	3.78	0.11	6.57	1.28	0.38	0.45	0	0.02	1.08	7.55	1.17	0.13	10.43	4.39	0.25	0.02	9.44	0	0		7.94	24.52	-12.92	75.39	95.55	729.61	494.58	885.89	656.85	752.66	549.12	842.08	515.43
5.538	0	0.08	0.1	0.01	0.44	0.1	0.64	0.32	3.66	7.95	98.73	2.36	0	49.75	37.61	0.33	3.66	0.11	6.68	1.45	0.4	0.43	0	0.02	1.01	7.95	1.22	0.14	9.4	4.29	0.23	0.04	9.44	0	0		3.03	22.05	-12.24	73.46	94.04	724.24	497.16	880.58	660.81	747.69	547.1	837.6	519.55
5.572	0	0.08	0.12	0.01	0.48	0.1	0.75	0.34	4.23	12.5	98.5	2.44	0	62.84	39.34	0.29	4.23	0.12	8.64	1.68	0.6	0.54	0	0.02	1.18	12.5	1.11	0.11	8.07	4.1	0.2	0.02	8.13	0	0		5.44	19.37	-11.93	75.07	97.79	721.74	498.07	877.81	661.22	743.4	549.84	836.65	520.41
5.605	0	0.07	0.12	0.01	0.51	0.1	0.83	0.38	4.07	12.09	98.33	2.85	0	57.59	41.8	0.26	4.07	0.15	9	1.97	0.72	0.41	0	0.02	1.13	12.09	1.13	0.1	7.62	3.84	0.18	0.02	8.11	0	0		3.3	20.47	-11.25	73.7	98.04	719.53	498.75	875.62	661.44	741.47	549.81	835.12	520.81
5.638	0	0.07	0.12	0.01	0.57	0.09	0.96	0.43	3.87	12.48	98.08	3.5	0	76.34	44.82	0.25	3.87	0.17	8.91	1.71	0.74	0.26	0	0.01	1.05	12.48	1.08	0.06	7.25	3.89	0.15	0.03	7.64	0	0		0.56	16.14	-11.26	73.29	95.68	718.14	500.37	873.36	662.46	740.91	549.74	832.68	522.63
5.672	0	0.06	0.12	0.01	0.67	0.1	1.26	0.54	4.49	12.61	97.49	4.92	0	62.51	50.2	0.26	4.49	0.18	10.19	1.84	0.49	0.29	0	0.01	0.99	12.61	0.84	0.04	6.28	3.99	0.13	0.01	8.04	0	0		4.84	19.44	-13.29	75.03	100.14	718.3	499.8	871.79	659.77	736.25	551.42	831.65	520.97
5.705	0	0.05	0.11	0.01	0.88	0.11	1.8	0.78	4.57	10.33	96.39	9.3	0	72.19	58.81	0.24	4.57	0.17	9.43	1.98	0.29	0.18	0	0.01	0.71	10.33	0.76	0.03	6.18	4.36	0.11	0.01	8.43	0	0		4.26	17.23	-10.82	75.14	94.75	717.63	501.13	871.44	661.85	740.79	551.65	831.23	523.41
5.739	0	0.05	0.11	0.01	0.99	0.11	2.17	0.95	4.49	6.74	95.67	12.43	0	66.86	63.59	0.19	4.49	0.17	9.4	1.73	0.16	0.17	0	0.01	0.54	6.74	0.84	0.02	5.45	4.56	0.1	0.01	9.18	0	0		0.42	18.49	-11.45	72.65	97.48	717.23	501.78	871.81	662.29	738.7	552.09	831.73	522.99
5.772	0	0.05	0.11	0.01	0.98	0.1	2.1	0.93	4.83	4.83	95.81	11.75	0	60.65	62.78	0.16	4.83	0.17	7.89	1.67	0.18	0.16	0	0	0.31	4.75	0.7	0.02	5.47	4.86	0.09	0.01	8.95	0	0		-1.23	19.84	-10.33	71.26	95.17	717.93	502.52	872.96	663.48	741.62	551.65	832.7	524.07
5.805	0	0.05	0.11	0.01	0.87	0.09	1.74	0.79	4.3	4.3	96.52	9.35	0	85.12	59.42	0.16	4.3	0.16	6.63	1.56	0.2	0.12	0	0	0.22	3.79	0.68	0.02	5.64	4.37	0.07	0.02	8.93	0	0		-4.29	13.28	-9.57	71.11	98.08	720.89	501.74	874.82	661.74	742.6	549.06	837.39	523.85
5.839	0	0.05	0.1	0.01	0.67	0.1	1.25	0.6	3.44	3.44	97.5	5.69	0	73.15	53.34	0.13	3.44	0.14	5.87	1.2	0.22	0.09	0	0	0.17	2.64	0.63	0.02	5.05	3.63	0.05	0.01	9.39	0	0		-3.96	16.99	-9.95	70.67	94.1	722.89	500.67	876.81	659.86	747.08	549.3	837.01	521.6
5.872	0	0.05	0.1	0.01	0.57	0.1	1	0.48	2.9	2.9	98	4.02	0	85.44	48.98	0.1	2.9	0.12	5.78	1.03	0.27	0.07	0	0	0.14	2.39	0.65	0.02	4.85	2.62	0.04	0.01	9.6	0	0		-4.42	13.15	-9.08	71.13	99.68	725.97	497.01	882.06	658.34	748.58	546.4	844.34	518.7
5.905	0	0.06	0.1	0.01	0.45	0.1	0.74	0.36	2.85	2.85	98.52	2.4	0	70.98	42.15	0.09	2.85	0.13	6.62	1.11	0.39	0.06	0	0	0.19	2.37	0.59	0.02	5.08	2.53	0.05	0.02	9.6	0	0		3.12	17.53	-7.75	73.33	97.46	727.4	493.48	885.66	658.01	753.51	545.18	846.74	516.77
5.939	0	0.07	0.1	0.01	0.37	0.1	0.58	0.27	3.12	3.12	98.85	1.44	0	70.67	36.13	0.09	3.12	0.15	6.88	1.22	0.62	0.07	0	0	0.18	2.11	0.58	0.02	4.62	2.14	0.04	0.03	9.38	0	0		6.96	17.6	-5.45	75.05	97.63	730.18	489.98	889.26	656.22	758.03	541.69	852.06	515.41
5.972	0	0.08	0.1	0.01	0.29	0.1	0.41	0.2	3.06	3.06	99.18	0.88	0	66.06	28.6	0.12	3.06	0.16	6.75	1.14	0.75	0.1	0	0	0.15	1.9	0.63	0.03	5.31	2.52	0.04	0.05	9.16	0	0		8.14	18.67	-3.39	75.45	98.94	738.81	489.59	895.12	653.25	765.62	539.04	861.96	516.52
6.005	0	0.08	0.11	0.02	0.27	0.09	0.36	0.18	2.82	2.82	99.28	0.75	0	85.87	25.65	0.15	2.82	0.15	6.55	1.04	0.86	0.1	0	0	0.12	1.52	0.63	0.03	6.02	3.01	0.04	0.11	8.74	0	0		7.05	12.98	-5.46	76.43	99.19	751.66	487.35	903.34	648.49	773.8	532.05	871.5	514.94
6.039	0	0.09	0.11	0.02	0.23	0.08	0.26	0.14	2.2	2.2	99.48	0.53	0	73.67	18.94	0.17	2.2	0.13	5.52	0.75	0.56	0.06	0	0	0.09	0.85	0.64	0.02	7.77	3.78	0.03	0.07	8.36	0	0		8.95	16.85	-2.85	76.63	97.34	756.12	484.92	906.59	643.99	780.68	529.98	876.55	513.1
6.072	0	0.1	0.11	0.02	0.22	0.08	0.24	0.13	2.2	2.2	99.52	0.48	0	75.09	16.53	0.19	2.2	0.12	5.05	0.78	0.31	0.04	0	0	0.07	0.81	0.42	0.01	8.79	4.54	0.03	0.04	7.72	0	0		9.1	16.48	-5.29	76.95	99.08	765.85	480.99	914.74	639.1	786.81	525.62	884.35	508.25
6.106	0	0.12	0.12	0.02	0.19	0.08	0.19	0.11	1.88	1.88	99.61	0.38	1.16	83.13	11.47	0.25	1.88	0.1	6.88	0.85	0.2	0.03	0	0	0.07	0.54	0.28	0.01	10.43	5.28	0.02	0.04	7.27	0	0		10.43	14.03	-5.6	78.12	99.18	773.91	478.16	918.09	631.27	792.22	522.14	889.86	504.67
6.139	0	0.14	0.12	0.03	0.19	0.08	0.17	0.1	2.12	2.12	99.63	0.35	1.23	87.25	8.06	0.32	2.12	0.08	7.84	1.12	0.26	0.03	0	0	0.04	0.46	0.14	0.01	12.73	6.58	0.02	0.05	6.41	0	0		11.28	12.38	-0.4	78.57	95.06	779.71	475.01	926.32	630.2	805.11	518.43	899.14	504.52
6.172	0	0.15	0.13	0.03	0.18	0.08	0.17	0.1	2.29	2.29	99.64	0.43	1.86	88.27	6.22	0.36	2.29	0.07	9.61	1.23	0.4	0.06	0	0	0.02	0.42	0.1	0.01	14.01	8.04	0.02	0.03	6.07	0	0		5.87	11.91	0.22	76.81	94.91	786.43	474.75	931.57	628.1	811.39	514.85	905.72	504.38
6.206	0	0.17	0.14	0.04	0.2	0.07	0.16	0.1	2.44	2.44	99.61	0.62	0.95	91.12	4.65	0.4	2.44	0.06	10.9	1.4	0.75	0.07	0	0	0.01	0.38	0.07	0	18.02	9.63	0.01	0.02	4.59	0	0		7.69	10.36	1.82	77.51	93.48	791.53	472.05	938.4	627.57	819.15	512.25	912.2	503.23
6.239	0	0.18	0.14	0.04	0.18	0.08	0.16	0.1	2.57	2.57	99.63	0.61	1.41	85.47	3.31	0.39	2.57	0.06	11.35	1.6	0.91	0.07	0	0	0.01	0.3	0.05	0.01	17.33	10.26	0.01	0.03	4.7	0	0		11.03	13.14	2.99	78.14	94.35	797.67	472.22	945.75	628.96	826.39	513.53	920.32	504.75
6.272	0	0.2	0.15	0.04	0.19	0.08	0.15	0.1	2.53	2.53	99.6	0.83	1.29	70.68	2.28	0.54	2.53	0.06	11.6	2.05	1.25	0.09	0	0	0.01	0.27	0.03	0.01	21.43	11.82	0.01	0.07	4.4	0	0		8.19	17.6	2.4	77.06	89.93	799.95	472.6	943.81	625.46	828.29	510.91	917.96	504.03
6.306	0	0.22	0.15	0.05	0.2	0.08	0.15	0.11	2.55	2.55	99.56	0.96	1.44	95.7	1.93	0.63	2.55	0.07	12.16	3.25	0.83	0.1	0	0	0.02	0.24	0.02	0.01	22.97	14.44	0.01	0.04	4.09	0	0		17.05	6.49	3.43	81.64	91.96	809.16	471.6	951.53	623.49	836.29	511.96	927.95	504.6
6.339	0	0.22	0.15	0.04	0.2	0.07	0.15	0.11	2.4	2.4	99.56	0.82	0.8	70.84	1.64	0.7	2.4	0.08	10.54	3.28	0.5	0.07	0	0	0.01	0.2	0.02	0.01	22.31	13.99	0.01	0.04	3.87	0	0		11.98	17.56	6.18	78.8	89.11	809.57	472.4	950.71	622.03	839.57	509.21	928.65	506.81
6.372	0	0.24	0.15	0.05	0.21	0.06	0.14	0.12	2.46	2.46	99.52	0.97	0.41	88.33	1.61	0.67	2.46	0.09	9.69	3.23	0.64	0.13	0	0	0.01	0.19	0.03	0.01	25.59	16.45	0.01	0.11	3.93	0	0		12.66	11.88	7.77	80.1	89.2	809.69	471.86	951.66	621.13	841.01	510.1	930.14	506.47
6.406	0	0.26	0.15	0.05	0.23	0.07	0.15	0.16	2.58	2.58	99.48	1.31	0.89	83.86	1.4	0.65	2.58	0.1	11.05	3.41	0.4	0.15	0	0	0.01	0.11	0.06	0.01	28.44	22.84	0	0.04	3.76	0	0		12.38	13.76	7.71	80.08	89.21	810.7	472.71	949.48	618.55	840.43	509.45	929.62	507.25
6.439	0	0.25	0.15	0.05	0.22	0.08	0.15	0.15	2.52	2.52	99.5	1.42	2.27	91.91	1.36	0.73	2.52	0.1	13.56	3.54	0.54	0.16	0	0	0.02	0.1	0.09	0.02	27.03	21.03	0	0.04	4.07	0	0		14.34	9.85	6.66	80.97	91.32	813.48	475.31	951.73	620.31	841.15	513.82	932.34	508.82
6.473	0	0.24	0.15	0.05	0.21	0.12	0.15	0.14	2.06	2.06	99.53	2.2	5.24	94.06	1.32	0.69	2.06	0.08	19.66	2.6	0.3	0.14	0	0	0.02	0.06	0.16	0.04	26.47	20.96	0	0.02	4.11	0	0		13.42	8.19	4.57	80.4	91.6	815.88	476.06	952.65	621.7	841.1	511.59	932.67	509.53
6.506	0	0.21	0.14	0.04	0.2	0.13	0.16	0.14	2.19	2.19	99.58	1.79	5.82	87.21	1.8	0.91	2.19	0.07	20.56	2.33	0.25	0.1	0	0	0.02	0.04	0.22	0.06	22.91	19.25	0	0.01	4.45	0	0		14.49	12.4	5.53	80.51	90.5	814.63	477.18	952.32	623.47	841.62	513.56	932.08	511.2
6.539	0	0.19	0.14	0.04	0.19	0.14	0.16	0.12	2.49	2.49	99.61	1.43	6.15	94.64	2.04	0.65	2.49	0.05	21.24	2.18	0.23	0.09	0	0.01	0.04	0.04	0.37	0.13	19.42	15.73	0	0.01	4.7	0	0		9.24	7.64	3.7	79.96	93.27	815.81	478.29	954.99	625.5	840.84	514.96	934	510.45
6.573	0	0.17	0.14	0.03	0.17	0.15	0.17	0.11	3.38	3.38	99.65	1.05	6.28	93.84	2.42	0.56	3.38	0.04	21.57	1.76	0.18	0.06	0	0.01	0.05	0.03	0.53	0.17	14.79	12.41	0	0	5.19	0	0		9.63	8.38	2.06	80.03	94.37	817.8	480.8	957.3	628.43	841.36	518.91	935.45	511.71
6.606	0	0.17	0.14	0.03	0.17	0.18	0.18	0.1	3.72	3.72	99.63	1.14	7.75	93.35	2.81	0.43	3.72	0.03	25.17	1.97	0.18	0.07	0	0.01	0.07	0.02	0.71	0.26	12.34	10.57	0	0.01	5.41	0	0		11.88	8.79	4.04	80.4	90.2	817.56	481.56	955.29	628.01	843.58	517.95	933.7	513.97
6.639	0	0.16	0.14	0.03	0.17	0.19	0.19	0.1	4.32	4.32	99.62	0.98	7.66	92.17	3.64	0.42	4.32	0.02	24.53	1.76	0.16	0.08	0	0.02	0.07	0.02	0.84	0.3	10.78	9.65	0	0.02	6.05	0	0		6.48	9.67	4.68	79.43	91.19	817.37	482.33	954.66	627.35	843.15	516.74	934.32	514.71
6.673	0	0.13	0.12	0.02	0.15	0.25	0.19	0.09	4.14	4.14	99.5	0.85	9.91	95.07	4.65	0.4	4.14	0.01	26.41	1.32	0.12	0.07	0	0.03	0.13	0.01	0.79	0.28	7	6.05	0	0.03	7.53	0	0		5.58	7.21	2.56	79.15	92.67	817.72	482.53	955.34	628.56	841.41	517.08	934.02	513.8
6.706	0	0.13	0.12	0.02	0.16	0.22	0.2	0.09	4.5	4.5	99.57	0.68	8.46	89.78	5.72	0.37	4.5	0.01	23.53	1.12	0.13	0.1	0	0.03	0.16	0.01	0.64	0.22	6.64	5.95	0	0.02	7.71	0	0		3.16	11.14	4.66	77.66	92.31	816.13	482.56	955.44	629.05	842.42	517.08	934.71	514.72
6.74	0	0.12	0.11	0.02	0.15	0.23	0.19	0.09	4.75	4.75	99.54	0.59	9.01	97.19	6.01	0.3	4.75	0.01	22.87	1.33	0.27	0.09	0	0.05	0.24	0.01	0.49	0.12	5.37	4.53	0	0.05	8.73	0	0		3.89	4.28	0.26	78.28	92.99	820.27	484.09	958.72	631.61	842.54	518.92	935.41	514.02
6.773	0	0.12	0.11	0.02	0.14	0.23	0.18	0.08	4.99	4.8	99.54	0.49	9.15	75.78	4.8	0.22	4.99	0.01	21.25	1.33	0.28	0.06	0	0.06	0.26	0.01	0.31	0.08	4.31	4.35	0.01	0.03	9.39	0	0		1.29	16.3	0.99	76.81	86.02	819.03	484.88	956.02	631	844.75	517.96	930.69	514.32
6.806	0	0.12	0.11	0.02	0.13	0.19	0.16	0.08	5.09	4.39	99.63	0.38	7.71	81.96	3.57	0.22	5.09	0.02	17.78	1.23	0.5	0.05	0	0.07	0.24	0.01	0.22	0.05	4.14	4.39	0.01	0.02	9.31	0	0		3.55	14.43	1.12	77.7	85.77	818.58	484.55	955.2	630.19	844.32	518.76	929.95	513.88
6.84	0	0.12	0.1	0.02	0.13	0.18	0.16	0.07	6.46	3.8	99.65	0.35	6.89	97.49	3.27	0.23	6.46	0.02	14.43	1.07	0.55	0.04	0	0.1	0.23	0.01	0.16	0.04	3.67	3.8	0.01	0.04	10.52	0	0		0.41	3.69	0.03	77.56	92.01	821.35	484.98	956.82	628.55	842.47	518.86	934.32	513.47
6.873	0	0.13	0.11	0.02	0.13	0.15	0.16	0.07	7.8	3.18	99.68	0.36	5.1	95.42	2.51	0.2	7.8	0.02	11.08	0.98	0.38	0.04	0	0.12	0.22	0.01	0.14	0.04	3.14	3.18	0.01	0.02	10.63	0	0		5.04	6.82	0.59	79.33	91.87	820.99	484.26	956.86	628.2	842.89	520.13	934.49	513.2
6.906	0	0.13	0.11	0.02	0.13	0.14	0.16	0.07	8.63	3.02	99.67	0.34	4	93.89	2.3	0.17	8.63	0.03	10.28	1.09	0.29	0.06	0	0.14	0.25	0.01	0.13	0.06	3.08	3.02	0.01	0.02	10.26	0	0		3.55	8.34	1.32	78.53	92.54	818.78	484.76	954.69	628.57	840.84	519.47	933.24	514.34
6.94	0	0.14	0.12	0.02	0.14	0.14	0.18	0.07	10.09	2.9	99.64	0.33	3.15	89.77	2.25	0.18	10.35	0.03	10.77	1.18	0.18	0.06	0	0.21	0.22	0	0.12	0.08	2.67	2.9	0.01	0.03	10.09	0	0		5.5	11.14	3.13	78.81	91.96	815.8	484.1	952.94	628.73	840.11	519.58	931.96	514.92
6.973	0	0.14	0.12	0.02	0.14	0.16	0.18	0.07	10.02	2.99	99.63	0.33	4.64	97.4	2.16	0.18	10.15	0.02	14.11	1.08	0.12	0.06	0	0.22	0.21	0.01	0.13	0.11	2.72	2.99	0.01	0.05	10.02	0	0		3.43	3.88	0.65	78.62	91.26	817.5	485.29	953.68	629.86	839.81	520.11	930.89	514.45
7.006	0	0.15	0.13	0.02	0.14	0.17	0.2	0.07	9.42	3.04	99.59	0.33	4.24	93.8	2.12	0.23	11.35	0.02	16.2	0.87	0.11	0.06	0	0.29	0.22	0.01	0.14	0.12	2.52	3.04	0.01	0.02	9.42	0	0		4.79	8.42	2.18	78.8	89.89	816.1	485.92	952.65	630.47	840.41	521.19	930.14	515.81
7.04	0	0.15	0.13	0.02	0.15	0.16	0.21	0.07	8.76	3.34	99.58	0.33	3.75	92.41	2.21	0.28	11.13	0.02	16.53	0.72	0.11	0.07	0	0.37	0.26	0.01	0.17	0.11	2.59	3.34	0.01	0.02	8.76	0	0		3.81	9.51	1.65	78.25	91.45	814.7	486.31	951.08	630.86	837.78	520.74	929.12	516.28
7.073	0	0.14	0.12	0.02	0.14	0.16	0.19	0.07	9.24	3.18	99.62	0.33	4.59	95.36	2.41	0.29	9.38	0.02	15.23	0.64	0.11	0.07	0	0.4	0.25	0.01	0.2	0.09	2.43	3.18	0.01	0.03	9.24	0	0		4.33	6.89	1.67	78.82	90.88	814.64	487.09	950.08	630.79	837.49	521.34	928.27	516.97
7.107	0	0.13	0.11	0.02	0.13	0.16	0.17	0.07	7.69	3.49	99.66	0.33	5.78	96.66	1.95	0.28	7.69	0.02	14.84	0.79	0.18	0.08	0	0.42	0.23	0.01	0.21	0.07	2.66	3.49	0.01	0.04	9.61	0	0		4.46	5.17	0.71	79.12	92.53	814.48	488.22	948.17	630.47	834.91	521.64	927.36	517.83
7.14	0	0.13	0.11	0.02	0.13	0.15	0.16	0.07	7.27	3.69	99.67	0.33	5.47	97.54	2.02	0.37	7.27	0.02	13.37	0.75	0.22	0.1	0	0.48	0.2	0.01	0.23	0.1	2.51	3.69	0.01	0.06	9.74	0	0		4.42	3.6	0.4	79.36	89.78	815.08	489.75	946.07	630.19	835.27	520.91	925.04	519.39
7.173	0	0.12	0.11	0.02	0.12	0.16	0.15	0.07	6.98	3.43	99.68	0.34	6.09	96.69	1.63	0.39	6.98	0.03	13.04	0.77	0.28	0.13	0	0.51	0.13	0.01	0.27	0.08	2.46	3.43	0.01	0.34	10.25	0	0		4.24	5.13	1.21	79.62	91.18	815.04	489.38	944.8	628.05	834.5	519.85	925.68	519.48
7.207	0	0.12	0.1	0.02	0.12	0.14	0.14	0.07	6.15	3.42	99.71	0.33	5.55	98.41	1.3	0.3	6.15	0.03	10.96	0.62	0.24	0.12	0	0.46	0.08	0.01	0.32	0.08	2.37	3.42	0.01	0.48	10.06	0	0		5.32	1.37	1.01	80.2	92.73	814.6	489.27	944.77	628.26	833.29	519.42	926.02	520.5
7.24	0	0.12	0.11	0.02	0.12	0.11	0.14	0.07	5.54	2.89	99.73	0.33	4.45	98.45	1.12	0.25	5.54	0.05	8.27	0.57	0.16	0.08	0	0.31	0.03	0.01	0.37	0.06	2.21	2.89	0	1.14	9.66	0	0		-0.94	1.24	3.19	78.53	93.59	815.73	490.37	944.26	625.76	834.75	519.29	928.33	520.84
7.273	0	0.11	0.1	0.02	0.11	0.13	0.13	0.06	4.11	2.28	99.74	0.33	6.17	98.18	0.89	0.19	4.11	0.07	10.57	0.76	0.17	0.05	0	0.24	0.02	0.01	0.49	0.04	1.78	2.28	0	0.87	9.58	0	0		5.34	-2.05	2.64	80.87	90.05	819.81	493.18	942.29	623.04	837.08	522.25	927.14	522.67
7.307	0	0.11	0.1	0.02	0.11	0.13	0.12	0.06	2.83	1.61	99.74	0.33	7.17	96.98	0.73	0.15	2.83	0.08	10.36	0.74	0.18	0.03	0	0.21	0.01	0.01	0.72	0.02	1.38	1.61	0	0.58	9.92	0	0		6.86	-4.66	3.42	80.65	87.51	822.57	494.64	943.24	622.65	840.68	523.37	928.19	524.18
7.34	0	0.1	0.1	0.02	0.1	0.14	0.12	0.06	2.32	1.44	99.72	0.33	7.82	92.45	0.8	0.14	2.32	0.09	10.99	0.69	0.33	0.03	0	0.18	0	0.01	1.01	0.02	1.17	1.44	0	0.16	10.09	0	0		4.74	-9.47	1.81	80.25	85.93	827.2	497	943.87	620.87	842.96	523.4	928.86	525.82
7.373	0	0.1	0.09	0.02	0.1	0.14	0.11	0.06	1.84	1.32	99.73	0.35	7.97	90.3	0.97	0.1	1.84	0.06	10.2	0.52	0.45	0.04	0	0.14	0	0.01	1.62	0.02	0.99	1.32	0	0.06	10.39	0	0		4.93	-10.85	1.23	80.42	83.21	833.88	498.86	946.84	619.07	848.72	525.22	931.94	525.87
7.407	0	0.1	0.09	0.02	0.1	0.1	0.1	0.06	1.18	1.18	99.79	0.35	6.16	90.42	1.05	0.07	1.18	0.04	5.08	0.45	0.39	0.08	0	0.12	0	0.01	2.12	0.03	0.74	1.27	0	0.12	10.38	0	0		10.3	-10.78	-0.33	80.04	80.9	841.25	498.7	950.23	615.38	854.29	526.36	935.16	524.26
7.44	0	0.1	0.1	0.02	0.1	0.08	0.11	0.06	1.17	1.17	99.79	0.33	4.23	82.61	1.18	0.05	1.17	0.04	3.22	0.42	0.48	0.31	0	0.15	0.01	0.01	2.03	0.06	0.63	1.26	0	0.11	9.37	0	0		7.7	-14.21	0.32	80.01	81.32	846.74	498.67	953.05	611.38	858.59	524.64	939.91	524.5
7.474	0	0.1	0.11	0.02	0.11	0.07	0.11	0.06	0.89	0.89	99.78	0.33	2.45	73.23	1.15	0.03	0.89	0.04	2	0.45	0.6	1.35	0	0.17	0.01	0.02	1.95	0.18	0.4	1.1	0	0.21	8.11	0	0		9.11	-16.97	-0.34	79.82	75.98	851.08	498.06	955.81	609.01	864.42	523.14	940.39	524.49
7.507	0	0.1	0.11	0.02	0.11	0.06	0.11	0.06	0.75	0.75	99.78	0.33	2.16	77.71	1.07	0.02	0.75	0.03	2.15	0.52	0.7	2.23	0	0.2	0.04	0.02	2.53	0.35	0.31	1.24	0.01	0.03	7.79	0	0		12.23	-15.75	0.68	79.64	75.63	858.19	499.94	958.47	606.73	870.11	524.33	945.74	525.59
7.54	0	0.11	0.11	0.02	0.11	0.06	0.11	0.06	1.06	0.79	99.77	0.33	1.59	90.04	1.07	0.01	0.79	0.02	3.39	0.6	1.25	4.32	0	0.31	0.13	0.02	2.35	1.06	0.25	1.6	0.01	0.02	7.19	0	0		14.22	-10.99	-1.52	78.5	73.37	868.09	499.83	965.5	603.78	878.52	525.55	951.86	523.49
7.574	0	0.12	0.13	0.03	0.11	0.05	0.12	0.06	2.75	0.89	99.74	0.33	0	75.99	1.35	0.01	0.89	0.02	3.36	0.85	1.61	5.46	0	0.46	0.36	0.03	2.07	2.75	0.19	1.95	0.01	0	5.47	0	0		13.68	-16.24	0.25	78.87	71.26	876.12	501.5	967.47	597.56	885.56	523.46	956.76	526.51
7.607
7.64
7.674
7.707
7.741
7.774
7.807
7.841
7.874
7.907
7.941
7.974
8.007
8.041
8.074
8.108
8.141
8.174
8.208
8.241
8.274
8.308
8.341
8.374
8.408
8.441
8.475
8.508
8.541
8.575	0	0.12	0.03	0.03	0.12	0.96	0.07	0.98	0.41	0.41	98.04	3.8	26.73	89.74	3.31	0.28	0.41	0.06	12.94	0.35	0.08	0	0	0	0	0.02	0.08	0	35.37	65.6	0	0.11	26.56	0	0		15.3	-11.15	-4.83	80.64	89.73	804.66	486.41	948.78	642.71	827.64	525.08	917.19	519.45
8.608	0	0.06	0.03	0.01	0.08	0.68	0.08	0.51	0.54	0.54	98.64	2.76	23.27	98.43	4.89	0.34	0.54	0.05	10.89	0.32	0.1	0	0	0.01	0.01	0.03	0.16	0.01	8.11	48.08	0	0.12	24.5	0	0		11.62	1.31	-6.92	80.38	92.36	805.51	487.25	947.96	641.24	825.32	527.94	916.83	515.41
8.641	0	0.06	0.04	0.01	0.07	0.52	0.08	0.18	0.45	0.45	98.95	2.09	21.27	98.11	3.22	0.2	0.45	0.04	9.65	0.28	0.1	0	0	0.01	0.01	0.02	0.16	0.01	3.52	25.55	0	0.06	22.74	0	0		12.69	2.24	-9.12	80.91	92.52	804.95	488.49	946.5	640.26	822.78	530.64	914.2	516.39
8.675	0	0.06	0.03	0.01	0.07	0.8	0.08	0.15	0.53	0.53	98.4	3.07	24.76	95.92	4.14	0.19	0.53	0.05	12.29	0.39	0.1	0	0	0.01	0.01	0.01	0.1	0.01	4.76	19.72	0	0.13	25.2	0	0		3.88	6.21	-7.29	77.84	93.63	799.6	486.57	941.08	636.5	817.84	525.2	910.88	514.69
8.708	0	0.07	0.04	0.01	0.08	0.57	0.09	0.12	0.54	0.54	98.86	1.81	21.49	93.91	4.04	0.16	0.54	0.07	12.92	0.37	0.09	0	0	0	0	0.01	0.09	0.01	4.12	14.01	0	0.11	21.83	0	0		12.25	8.33	-7.25	80.93	93.33	799.15	488.7	937.2	637.4	816.15	529.32	908.41	515.18
8.742	0	0.07	0.05	0.01	0.08	0.56	0.1	0.11	0.5	0.5	98.88	1.22	20.89	94.61	3.61	0.15	0.5	0.09	17.63	0.34	0.05	0	0	0	0	0.01	0.07	0	4.27	11.76	0	0.1	19.27	0	0		11.33	7.67	-6.9	80.89	93.42	798.51	488.78	934.82	634.96	814.74	528.4	907.28	515.57
8.775	0	0.08	0.06	0.02	0.09	0.35	0.1	0.11	0.49	0.49	99.31	0.81	16.77	97.88	3.17	0.15	0.49	0.11	14.96	0.3	0.05	0	0	0	0	0.01	0.06	0	4.1	13.57	0	0.14	16.36	0	0		10.43	2.85	-5.43	80.95	94.42	798.66	489.17	933.48	633.63	814.63	528.42	908.17	515.52
8.808	0	0.08	0.06	0.02	0.09	0.26	0.1	0.1	0.68	0.68	99.49	0.64	14.08	95.02	2.94	0.13	0.68	0.12	12.84	0.36	0.06	0	0	0	0	0.01	0.06	0.01	3.16	11.95	0	0.17	14.71	0	0		8.39	7.25	-5.04	80.52	92.97	798.32	490.18	931.38	632.56	814.43	527.78	906.69	516.26
8.842	0	0.08	0.06	0.02	0.09	0.25	0.1	0.09	0.68	0.68	99.5	0.66	13.97	95.51	2.54	0.13	0.68	0.15	11.93	0.34	0.07	0	0	0	0.01	0.01	0.08	0.01	3	9.72	0	0.15	14.89	0	0		7.51	6.72	-5.63	80.55	93.48	797.28	491.27	929.21	631.85	812.23	529.47	904.78	516.28
8.875	0	0.08	0.07	0.02	0.09	0.2	0.1	0.08	0.66	0.66	99.61	0.61	12.18	98.22	2.12	0.13	0.66	0.2	8.87	0.3	0.07	0.01	0	0.01	0	0.01	0.1	0.03	2.71	7.04	0	0.16	14.34	0	0		7.97	1.95	-6.84	81.23	92.39	797.26	492.58	926.54	629.84	810.55	530.33	902.08	517.75
8.908	0	0.09	0.07	0.02	0.09	0.19	0.1	0.08	0.6	0.6	99.63	0.54	11.63	96.79	2.17	0.17	0.6	0.27	9.58	0.32	0.06	0.02	0	0.01	0	0.01	0.11	0.04	2.24	5.26	0	0.03	13.51	0	0		5.94	4.97	-5.41	80.89	92.27	797.04	494.7	922.51	627.62	809.6	531.45	900.91	518.15
8.942	0	0.09	0.07	0.02	0.09	0.22	0.1	0.07	0.56	0.56	99.56	0.55	12.95	96.86	1.79	0.19	0.56	0.28	12.19	0.38	0.05	0.03	0	0.01	0	0.01	0.15	0.03	1.87	4.44	0	0.01	13.62	0	0		7.55	4.85	-6.59	80.71	89.9	799.17	496.85	921.03	626.09	810.42	533.05	899.32	519.7
8.975	0	0.09	0.08	0.02	0.1	0.17	0.1	0.07	0.51	0.51	99.66	0.44	10.65	97.19	1.63	0.25	0.51	0.28	10.61	0.33	0.05	0.02	0	0.01	0	0.01	0.17	0.02	1.21	3.22	0	0	12.02	0	0		7.25	4.28	-5.21	80.09	89.41	799.98	499.23	918.02	624.26	810.47	534.04	899.02	521.68
9.008	0	0.09	0.08	0.02	0.1	0.22	0.11	0.07	0.55	0.55	99.57	0.42	12.45	96.33	1.53	0.26	0.55	0.23	15.58	0.57	0.07	0.05	0	0.01	0.01	0	0.32	0.02	0.9	2.95	0	0	11.74	0	0		-0.88	5.66	-3.64	79.47	88.85	799.83	502.01	914.14	621.28	809.76	534.37	897.92	523.32
9.042	0	0.09	0.09	0.02	0.1	0.18	0.12	0.07	0.64	0.64	99.64	0.35	10.73	95.33	1.84	0.26	0.64	0.22	15.32	0.91	0.1	0.12	0	0.01	0.01	0	0.54	0.02	0.73	2.87	0	0	10.34	0	0		1.72	6.92	-3.07	79.39	87.92	799.51	503.54	911.07	619.63	809	536.11	896.16	524.61
9.075	0	0.1	0.1	0.02	0.11	0.11	0.12	0.07	0.79	0.79	99.76	0.33	6.6	96.51	2.13	0.27	0.79	0.17	9.44	1.07	0.13	0.22	0	0.01	0.01	0	0.66	0.02	0.57	2.75	0	0	8.94	0	0		3.01	5.4	-3.8	78.67	88.48	799.55	503.67	909.31	618.65	807.23	535.11	895.13	524.91
9.109	0	0.11	0.11	0.02	0.12	0.09	0.13	0.07	1.05	1.05	99.74	0.33	4.02	96.73	2.84	0.22	1.05	0.15	8.28	1.85	0.27	1.42	0	0.02	0.01	0	0.7	0.03	0.31	1.91	0	0	7.3	0	0		3.19	5.06	-3.31	78.37	88.72	800.08	504.18	906.96	615.77	806.5	534.83	894.7	525.26
9.142	0	0.12	0.13	0.02	0.12	0.07	0.14	0.07	1.31	1.31	99.72	0.33	2.3	97.94	3.07	0.2	1.31	0.1	8.55	2.85	0.46	2.28	0	0.03	0.02	0	0.61	0.05	0.21	2.16	0	0	5.83	0	0		3.97	2.7	-2.37	77.3	91.65	800.16	504.64	905.31	613.13	804.84	536.24	895.87	525.57
9.175	0	0.13	0.14	0.03	0.12	0.06	0.14	0.07	1.46	1.46	99.72	0.33	0.56	97.3	3.08	0.15	1.46	0.09	7.08	3.57	0.98	5.91	0	0.04	0.06	0	0.63	0.1	0.16	2.77	0	0	5.07	0	0		3.4	4.08	-2.02	76.77	87.66	802.15	506.79	901.8	609.12	806.42	536.9	893.48	526.64
9.209	0	0.16	0.15	0.05	0.13	0.06	0.15	0.07	1.91	1.91	99.67	0.33	0	97.45	2.96	0.12	1.91	0.09	7.63	3.62	1.53	16	0.56	0.11	0.17	0	0.7	0.36	0.07	3.22	0	0	3.64	0	0		3.94	3.78	-4	76.69	87.44	803.55	507.52	902.34	609.16	806.12	537.06	893.04	527.54
9.242	0	0.21	0.16	0.08	0.13	0.05	0.15	0.07	2.13	2.13	99.59	0.33	0	97.11	2.58	0.08	2.13	0.09	7.27	6.48	2.39	23.29	0.77	0.16	0.43	0	0.81	0.91	0.06	3.81	0	0	3.36	0	0		8.05	4.43	-4.97	75.97	87.37	803.29	507.45	901.4	608.4	805.03	538.43	891.66	527.04
9.275	0	0.26	0.16	0.15	0.13	0.05	0.16	0.07	2.6	2.6	99.48	0.33	0	97.57	2.56	0.07	2.6	0.09	7.69	6.2	2.35	36.21	0.72	0.32	0.96	0	0.71	1.72	0.04	4.46	0.01	0.01	3.03	0	0		5.18	3.54	-4.13	76.32	87.95	803.29	507.02	901.53	608.02	805.26	536.96	892.62	526.88
9.309	0	0.29	0.17	0.17	0.13	0.05	0.17	0.07	2.54	3.26	99.42	0.33	0	98.25	2.04	0.06	3.26	0.07	8.07	6.7	2.18	38.56	1.1	0.79	1.83	0	0.63	1.79	0.02	4.37	0.01	0	2.54	0	0		1.84	1.86	-3.17	76.86	87.82	803.66	507.7	900.26	606.95	805.47	536.42	892.78	526.94
9.342	0	0.31	0.17	0.19	0.13	0.05	0.18	0.07	4.54	3.34	99.38	0.33	0	98.1	1.52	0.07	3.34	0.09	8.54	7.17	2.11	38.45	2.35	1.08	4.54	0	0.6	1.73	0.02	5.06	0.02	0	2.45	0	0		7.16	2.27	-4.75	76.07	86.81	803.16	506.44	900.57	606.31	804.9	536.65	891.12	526.6
9.375	0	0.33	0.19	0.21	0.13	0.05	0.2	0.08	6.76	3.91	99.34	0.33	0	96.55	1.1	0.06	3.91	0.07	8.86	7.53	1.73	38.6	2.55	1.76	6.76	0	0.47	1.45	0.01	6.2	0.02	0	2.11	0.21	0		11.68	5.34	-5	75.58	84.17	804.74	507.43	900.14	606.22	806.85	537.83	890.3	526.8
9.409	0	0.29	0.21	0.1	0.14	0.05	0.24	0.09	7.47	5.56	99.41	0.33	0	97.48	0.97	0.05	5.56	0.07	8.26	8.09	1.9	23.81	2.52	3.66	7.47	0	0.39	1.14	0.01	10.5	0.02	0	1.66	0.72	0		9.9	3.73	-4.96	75.43	85.93	805.13	507.58	899.66	603.56	805.79	537.94	891.12	527.77
9.442	0	0.31	0.22	0.08	0.14	0.04	0.24	0.09	5.62	6.44	99.38	0.33	0	97.63	0.98	0.03	6.44	0.06	7.78	11.13	2.1	18.89	1.49	3.72	5.62	0	0.36	0.93	0.01	11.67	0.02	0.01	1.56	0.89	0		6.49	3.4	-3.42	75.86	87	805.32	508.76	901.03	605.18	806.85	537.71	893.56	530.59
9.476	0	0.33	0.26	0.05	0.16	0.04	0.35	0.13	5.46	10.82	99.3	0.33	0	97.5	1.1	0.03	10.82	0.05	5.46	11.48	2.25	12.54	1.26	8.18	3.81	0	0.32	0.42	0.01	18.94	0.03	0.02	1.21	1.14	0		0.82	3.69	-3.49	77.11	83.88	806.12	512.45	901.04	608.79	808.8	538.88	892.54	533.95
9.509	0	0.35	0.29	0.05	0.18	0.04	0.45	0.15	5.53	13.72	99.1	0.44	0	97.51	1.57	0.03	13.72	0.03	5.53	10.98	2.21	12.33	1.95	10.28	2.57	0	0.29	0.42	0.01	21.75	0.02	0.09	1	1.4	0		-0.09	3.67	-3.9	76.47	83.45	807.29	512.95	900.86	607.87	809.34	539.82	892.51	533.04
9.542	0	0.33	0.32	0.05	0.18	0.03	0.44	0.14	4.63	13.58	99.13	0.42	0	98.01	1.98	0.03	13.58	0.02	4.63	8.56	1.92	14.5	3.34	9.82	1.59	0	0.27	0.3	0.01	19.58	0.02	0.09	1	2.16	0		1.35	2.52	-6.2	76.26	80.62	807.42	513.07	901.37	607.94	809.83	541.39	889.99	532.81
9.576	0	0.3	0.36	0.05	0.19	0.04	0.56	0.16	4.74	13.64	98.89	0.58	0	97.4	2.23	0.03	13.64	0.01	4.74	7.16	1.93	12.73	5.86	14.33	1.02	0	0.27	0.23	0.01	23.2	0.02	0.15	1.01	3.37	0		6.8	3.89	-4.3	75.37	83.94	807.6	514.18	899.94	607.44	808.62	543.06	892.08	534.15
9.609	0	0.29	0.41	0.04	0.19	0.03	0.58	0.15	4.32	13.98	98.83	0.6	0	97.4	2.98	0.02	13.98	0.01	4.32	6.55	2.07	11.44	10.3	14.6	0.75	0	0.29	0.28	0.01	21.18	0.02	0.01	1.02	4.47	0		6.32	3.89	-4.02	74.42	82.42	807.46	513.86	898.12	605.97	808.61	541.74	890.61	533.31
9.642	0	0.32	0.47	0.06	0.2	0.03	0.73	0.15	4.44	15.1	98.55	0.78	0	96	4.03	0.02	15.1	0	4.44	6.8	2.53	16.41	18.72	17	0.7	0	0.31	0.19	0.01	20.72	0.02	0.01	0.98	5.49	0		-5.57	6.11	-1.21	75.78	80.22	807.88	514.21	897.25	604.52	811.35	540.12	891.12	531.63
9.676	0	0.36	0.51	0.08	0.22	0.04	0.85	0.14	5.65	17.1	98.3	0.9	-0.63	93.78	5.65	0.02	17.1	0	4.94	6.6	3.33	22.62	34.47	17.1	0.78	0	0.35	0.22	0.01	17.11	0.02	0.05	1.02	5.96	0		1.21	8.43	-1.23	75.4	79.91	808.64	515.3	896.55	604.83	811.51	541.09	891.05	533.45
9.709	0	0.43	0.56	0.18	0.22	0.04	0.89	0.13	5.93	17.33	98.22	0.97	-1.71	94.29	5.93	0.03	17.33	0	5.41	6.18	5.07	37.3	48.8	17.86	1.05	0.01	0.34	0.2	0.01	14.63	0.02	0.02	1.03	6.77	0		0.06	7.98	-0.68	75	78.58	808.34	514.66	895.64	603.52	811.88	539.78	890.16	532.92
9.743	0	0.53	0.61	0.63	0.2	0.04	0.9	0.11	6.34	17.92	98.2	1.09	-5.39	96.04	6.34	0.03	17.92	0	5.84	6.96	11.38	55.83	59.17	18.95	1.61	0.01	0.31	0.23	0.01	10.51	0.02	0.01	1	7.33	0		-0.52	6.05	-1.71	74.83	77.35	809.47	515.4	894.56	602.01	811.95	540.4	888.9	532.56
9.776	0	0.63	0.53	0.96	0.2	0.04	0.98	0.1	5.94	17.85	98.03	1.26	-6.07	97.38	5.43	0.03	17.85	0	5.94	7.92	11.38	63.38	58.39	21.08	2.46	0.01	0.27	0.23	0.01	9.07	0.02	0.01	0.96	6.06	0		1.38	3.93	-2.09	74.55	75.99	809.25	515.77	892.84	600.04	811.5	541.55	886.99	532.81
9.809	0	0.83	0.45	1.62	0.19	0.04	1.02	0.1	6.26	16.58	96.77	1.29	-5.57	96.99	4.59	0.04	16.58	0	6.26	11.61	10.69	73.38	57.71	22.75	3.92	0.02	0.26	0.31	0.01	9.13	0.02	0	0.99	4.74	0		13.52	4.63	-3.79	69.77	75.38	808.36	515.19	891.29	598.85	809.84	543.91	884.31	532.22
9.843	0	1.07	0.41	1.55	0.19	0.04	0.99	0.09	6.44	16.73	96.91	1.13	-3.84	96.77	4.12	0.03	16.73	0	6.44	15.97	7.57	73.95	53.57	20.68	6.16	0.03	0.26	0.4	0.01	7.49	0.02	0.01	1.01	3.98	0		14.8	5.01	-4.16	69.75	78.05	804.23	513.84	890.08	599.7	805.68	545.13	882.52	531.4
9.876	0	1.01	0.48	1	0.2	0.04	1.04	0.09	8.19	16.52	97.91	1.1	-2.32	94.81	3.57	0.04	16.52	0	8.19	16.13	5.24	65.55	56.82	20.45	8.69	0.04	0.24	0.78	0.01	6.91	0.02	0.02	1	5.45	0		13.56	7.48	-6.17	72.97	78.76	801.48	514.68	888.12	601.32	802.4	548.47	878.76	529.18
9.909	0	0.84	0.55	0.55	0.19	0.04	1.07	0.08	8.59	15.83	97.86	1.08	-1.6	87.23	2.5	0.06	15.83	0	8.59	14.9	3.57	52.92	47.74	20.89	11.42	0.04	0.23	1.25	0.01	7.03	0.02	0.03	1.01	7	0		10.52	12.39	-4.26	76.39	76.95	796.73	516.63	883.15	603.08	799.85	549.98	874.09	529.76
9.943	0	0.95	0.68	0.51	0.19	0.05	1.35	0.08	10.04	19.08	97.3	1.36	-2.91	82.97	1.99	0.09	15.68	0	10.04	19.08	3.82	48.29	43.62	24.32	15.57	0.07	0.24	1.47	0.02	6.15	0.03	0.03	1.12	9.09	0		12.2	14.08	-6.15	76.15	76.99	792.51	517.54	877.2	602.22	793.86	551.47	867.69	529.65
9.976	0	1.03	1.01	0.51	0.19	0.05	1.76	0.08	11.28	21.08	96.49	1.69	-5.22	81.63	2.07	0.15	16.36	0	11.28	21.08	4.18	44.01	43.43	26.42	21.89	0.1	0.26	2.16	0.02	6.59	0.04	0.16	1.14	12.71	0		9.21	14.54	-6.09	76.89	77.25	786.38	518.59	871.35	603.56	788.05	553.38	861.62	529.83
10.009
10.043
10.076	0	0.79	1.78	0.11	0.19	0.09	1.55	0.08	20.02	25.06	96.45	2.03	0	84.66	2.34	0.27	14.01	0	20.02	27.46	1.57	18.56	33.73	25.06	17.65	0.21	0.28	0.17	0.04	5.54	0.06	0.03	1.44	18.84	0		5.89	13.46	-10.72	78.5	84.74	753.62	515.99	871.49	637.62	764.79	558.1	845.41	531.98
10.11	0	0.52	1.31	0.04	0.19	0.12	1.34	0.08	23.29	23.29	97.33	2.6	0	93.41	4.47	0.36	11.66	0	24.96	25.03	0.3	6.6	25.91	23.29	11.73	0.29	0.25	0.03	0.07	4.8	0.07	0	1.67	16.67	0		3.27	8.74	-12.07	78.28	86.71	749.52	516.99	865.83	635.89	758.43	560.44	840.11	531.32
10.143	0	0.54	0.51	0.04	0.2	0.09	1.1	0.09	20.13	20.66	97.8	1.45	0	90.83	7.11	0.32	10.77	0.01	20.13	28.94	0.34	8.24	10.99	20.66	7.08	0.24	0.29	0.05	0.1	3.98	0.08	0	1.79	8.02	0		0.47	10.54	-11.31	77.75	86.52	744.84	517.12	860.1	634.43	753.69	559.44	835.43	531.06
10.176	0	0.47	0.32	0.03	0.23	0.07	0.98	0.1	15.12	17.77	98.03	0.82	0	95.64	11.62	0.27	9.59	0.01	15.12	30.18	0.31	5.84	6.85	17.77	3.97	0.2	0.34	0.05	0.1	3.24	0.08	0.01	1.85	3.81	0		-0.98	6.55	-12.14	76.84	88.6	739.05	516.04	852.67	631.04	745.6	559.13	828.91	528.97
10.21	0	0.32	0.23	0.02	0.26	0.06	0.92	0.13	14.69	14.69	98.15	0.81	0	88.17	17.94	0.25	7.3	0.01	11.46	25.13	0.26	5.46	2.3	14.69	2.14	0.16	0.33	0.1	0.14	2.86	0.09	0.01	2.19	1.57	0		3.72	11.96	-14.15	77.32	87.96	738.71	515.7	852.42	630.72	744.85	560.52	826.55	527.95
10.243	0	0.22	0.19	0.02	0.3	0.05	0.99	0.16	13.56	13.56	98.03	1.05	0	88.87	22.78	0.16	6.4	0.01	8.2	19.13	0.35	4.56	0.04	13.56	1.12	0.12	0.27	0.11	0.13	2.56	0.08	0.01	2.21	0.16	0		5.56	11.61	-13.88	77.42	87.6	737.01	515.72	849.96	630.05	743.25	560.83	824.49	528.04
10.276	0	0.17	0.19	0.02	0.29	0.04	0.79	0.16	10.57	10.57	98.41	0.86	0	89.47	22.96	0.14	5.7	0.02	5.4	14	0.4	2.85	0	10.57	0.99	0.09	0.21	0.09	0.17	2.49	0.07	0	2.36	0.22	0		7.31	11.3	-14.55	77.26	88.49	736.51	516.65	846.71	627.84	740.61	562.13	822.35	528.21
10.31	0	0.17	0.19	0.02	0.27	0.04	0.56	0.14	6.62	6.62	98.87	0.55	0	88.39	20.71	0.12	5.32	0.03	4.79	12.98	0.56	2.69	0	6.62	0.96	0.04	0.16	0.07	0.25	1.86	0.05	0	2.55	0.21	0		3.92	11.85	-14.89	77.34	89.63	734.86	516.5	844.81	626.9	737.85	561.48	820.76	527.43
10.343	0	0.14	0.19	0.02	0.25	0.04	0.51	0.13	6.32	6.32	98.98	0.49	0	93.88	19.35	0.09	5.18	0.04	3.9	7.86	0.85	2.64	0	6.32	1.08	0.04	0.16	0.04	0.22	1.83	0.05	0	2.6	0.51	0		0.67	8.35	-13.93	77.72	84.91	733.65	517.22	842.8	627.42	739.38	559.96	818.39	528.86
10.376	0	0.15	0.18	0.02	0.21	0.04	0.39	0.11	5.72	5.72	99.23	0.33	0	94.56	14.08	0.08	4.77	0.07	3.96	5.96	0.84	3.97	0	5.72	1.41	0.03	0.16	0.03	0.26	1.88	0.05	0	2.67	0.15	0		-0.13	7.73	-12.28	77.02	89.24	733.36	518.2	839.47	624.32	736.18	561.37	819.28	528.83
10.41	0	0.15	0.17	0.03	0.19	0.04	0.33	0.1	4.58	4.58	99.34	0.33	0	94.84	12.14	0.08	4.42	0.11	4.94	4.71	0.78	7.12	0	4.58	1.76	0.02	0.15	0.04	0.26	1.53	0.05	0	2.98	0	0		0.7	7.44	-13.21	76.72	89.68	733.06	518.4	840.24	625.59	735.72	562.42	818.92	528.96
10.443	0	0.17	0.17	0.04	0.19	0.05	0.32	0.09	4.82	4.63	99.35	0.33	0	95.91	10.77	0.06	4.63	0.12	6.14	3.75	0.8	15.66	0	4.82	2.08	0.02	0.14	0.07	0.25	1.61	0.05	0	3.02	0	0		-1.74	6.23	-12.95	76.75	89.36	733.42	519.04	840.66	626.28	736.24	562.14	819.53	529.77
10.477	0	0.27	0.17	0.2	0.16	0.06	0.26	0.08	3.42	4.11	99.46	0.33	0	97.86	7.3	0.05	4.11	0.15	9.72	4.84	1.34	43.56	0	3.42	2.67	0.01	0.14	0.21	0.22	1.16	0.04	0	3.32	0	0		-4.06	2.89	-11.62	76.44	89.29	732.44	518.36	840.63	626.55	736.67	561.68	819.9	529.34
10.51	0	0.31	0.17	0.22	0.15	0.06	0.26	0.08	3.98	4.54	99.39	0.33	0	94.44	5.83	0.05	4.54	0.13	10.84	6.42	1.4	44.74	1.63	3.98	3.08	0.01	0.17	0.25	0.2	1.38	0.04	0.01	3.34	0.1	0		-0.52	7.84	-9.36	76.24	87.62	732.02	516.75	841.6	626.32	739.3	560.15	821.1	528.76
10.543	0	0.34	0.16	0.23	0.15	0.08	0.26	0.07	4.57	4.17	99.32	0.33	0	96.82	5.1	0.06	4.17	0.1	14.43	9.51	1.42	44.51	7.38	3.92	4.57	0.01	0.22	0.43	0.18	1.51	0.05	0.03	3.62	0	0		-1.87	4.92	-7.42	76.08	93.95	732.46	514.34	845.68	627.57	738.85	558.41	827.67	527.8
10.577	0	0.28	0.17	0.09	0.15	0.09	0.26	0.07	4.51	4.19	99.44	0.34	0	94.95	4.66	0.06	4	0.07	15.9	11.65	1.33	25.87	11.31	4.19	4.51	0.01	0.29	0.3	0.12	1.43	0.05	0.01	3.45	0.25	0		-4.22	7.33	-6.9	76.64	92.23	732.24	512.99	851.2	632.19	742.61	556.73	830.14	527.66
10.61	0	0.26	0.17	0.04	0.15	0.08	0.25	0.07	4.3	4.02	99.48	0.33	0	97.8	4.61	0.06	4.02	0.06	13.52	16.57	0.71	8.18	13.64	3.65	4.3	0.01	0.35	0.14	0.11	1.28	0.04	0.02	3.45	0.42	0		-6	3.02	-7.94	76.76	93.37	736.78	511.3	857.04	632.58	746.19	554.49	835.23	526.37
10.643	0	0.28	0.18	0.03	0.15	0.09	0.26	0.07	3.66	4.58	99.45	0.33	0	98.37	5.3	0.06	4.58	0.04	15.13	20.14	0.6	3.88	19.73	3.48	2.99	0.01	0.46	0.11	0.1	1.33	0.04	0.03	3.66	0.63	0		-6.03	1.5	-8.07	77.21	91.44	739.16	511.01	861.73	635.42	750.6	553.99	837.92	526.86
10.677	0	0.32	0.17	0.02	0.16	0.1	0.26	0.08	3.98	4.15	99.36	0.33	0.07	98.39	6.62	0.07	4.15	0.04	16.75	26.37	0.65	2.52	21.79	2.98	2.18	0.01	0.52	0.1	0.09	1.75	0.04	0.01	3.98	0.85	0		-2.04	-1.43	-9.98	77.01	93.59	745.06	505.29	871.97	635.18	756.36	550.96	845.3	521.81
10.71	0	0.3	0.16	0.02	0.16	0.12	0.26	0.08	3.51	3.51	99.4	0.4	2.34	94.61	8.51	0.08	3.51	0.03	20.3	26.74	0.67	2.4	21.54	2.32	1.46	0.01	0.54	0.12	0.1	1.55	0.03	0	4.42	0.47	0		3.79	7.67	-7.97	77.28	91.99	748.18	504	876.23	636.04	761.97	548.65	850.16	522.5
10.744	0	0.27	0.14	0.02	0.17	0.32	0.32	0.1	3.25	3.25	99.35	1.09	9.36	95.99	11.65	0.08	3.25	0.02	35.39	26.54	0.75	1.34	10.91	1.53	0.79	0.01	0.49	0.1	0.12	1.78	0.03	0	5.17	0	0		2.32	6.13	-6.52	77.7	95.66	752.13	500.07	889.78	642.35	769.5	546.4	861.68	520.86
10.777	0	0.18	0.13	0.02	0.19	0.3	0.35	0.11	2.96	2.96	99.3	0.88	8.83	95.58	15.43	0.1	2.96	0.02	32.53	18.22	0.49	0.71	0	1.25	0.55	0.01	0.49	0.1	0.13	1.69	0.03	0.01	6.19	0	0		6.04	6.63	-7.25	78.03	94.17	755.88	497.66	900.25	648.62	776.91	545.68	867.62	520.38
10.81	0	0.13	0.12	0.02	0.19	0.31	0.35	0.12	2.76	2.76	99.31	0.78	9.16	97.21	16.72	0.09	2.76	0.02	31.23	11.93	0.37	0.22	0	0.91	0.42	0.01	0.49	0.04	0.17	1.75	0.03	0.01	7	0	0		-0.84	4.25	-7.92	75.07	92.04	761.46	496.95	911.09	654.04	785.4	542.65	874.75	520.54
10.844	0	0.09	0.11	0.01	0.2	0.21	0.33	0.13	2.52	2.52	99.33	0.4	6.3	95.55	19.48	0.1	2.52	0.02	22.14	5.66	0.29	0.09	0	0.49	0.34	0.01	0.54	0.02	0.25	1.75	0.04	0.01	8.18	0	0		-0.16	6.67	-5.3	74.44	99.47	766.35	494.38	921.45	656.82	790.56	541.04	887.8	520.1
10.877	0	0.08	0.11	0.01	0.21	0.13	0.32	0.14	2.29	2.29	99.37	0.37	2.89	90.51	21.28	0.12	2.29	0.03	12.96	2.65	0.29	0.05	0	0.28	0.31	0.02	0.55	0.03	0.36	1.51	0.03	0.02	8.81	0	0		0.74	10.72	-5.2	74.37	99.75	773.76	494.23	926.8	655.3	796.56	538.65	894.67	520.67
10.91	0	0.07	0.1	0.01	0.21	0.13	0.32	0.15	2.19	2.19	99.35	0.41	2.49	92.96	22.55	0.16	2.19	0.03	11.92	1.57	0.33	0.07	0	0.22	0.35	0.02	0.44	0.03	0.48	1.61	0.03	0.01	9.06	0	0		0.38	9.1	-6.48	74.98	94.29	783.56	491.62	936.43	653.06	808.44	535.99	900.88	517.41
10.944	0	0.07	0.09	0.01	0.18	0.15	0.26	0.13	1.84	1.84	99.48	0.37	4.91	95.99	19.44	0.16	1.84	0.03	11.25	0.8	0.43	0.13	0	0.1	0.31	0.04	0.41	0.02	0.78	1.54	0.03	0.03	10.81	0	0		-0.43	6.12	-3.04	74.62	96.94	788.95	491.32	941.78	652.73	814.43	533.35	910.36	519.4
10.977	0	0.07	0.09	0.01	0.16	0.18	0.23	0.12	1.84	1.84	99.54	0.38	6.85	82.88	16.67	0.18	1.84	0.03	14.08	0.54	0.65	0.24	0	0.09	0.39	0.05	0.44	0.05	1.03	1.58	0.04	0.02	11.06	0	0		3.17	14.11	-1.52	75.21	101.06	794.96	489.07	948.27	651.13	819.61	530.9	919.98	519.13
11.01	0	0.07	0.08	0.01	0.15	0.27	0.21	0.11	1.62	1.62	99.46	0.47	10.5	92.49	15.23	0.19	1.62	0.04	18.24	0.24	0.7	0.45	0	0.06	0.53	0.07	0.62	0.07	1.49	1.5	0.04	0	12.49	0	0		6.54	9.45	-0.45	76.27	100.15	798.18	486.13	954.41	652.34	825.46	528.6	925.07	518.21
11.044	0	0.07	0.07	0.02	0.13	0.31	0.17	0.1	1.56	1.56	99.38	0.58	12.41	88.01	11.77	0.2	1.56	0.05	17.54	0.2	1.11	0.56	0	0.03	0.49	0.13	0.71	0.07	2.87	1.36	0.03	0.01	14	0	0		4.94	12.03	-0.6	75.62	96.04	802.55	486.19	958.26	652.97	831.47	526.15	927.21	518.65
11.077	0	0.08	0.07	0.02	0.12	0.38	0.15	0.09	1.57	1.57	99.24	0.65	14.68	69.78	8.84	0.19	1.57	0.06	19.56	0.17	1.23	0.64	0	0.03	0.44	0.15	0.88	0.18	3.18	1.55	0.03	0.01	14.81	0	0	0	4.59	17.82	0.1	75.29	92.65	805.84	484.73	960.84	650.56	836.74	524.39	929.09	516.99
11.111	0	0.08	0.05	0.02	0.1	0.78	0.12	0.08	1.35	1.35	98.45	1.13	21.45	57.42	6.1	0.21	1.35	0.05	24.62	0.24	1.57	0.83	0	0.02	0.62	0.25	0.87	0.22	6.27	2.23	0.03	0.01	18.7	0	0	0	7.92	20.5	1.13	76.01	88.72	808.01	485.14	959.85	648.01	840.09	524.71	928.53	517.63
11.144	0	0.08	0.05	0.02	0.1	0.8	0.12	0.08	1.28	1.28	98.4	1.14	21.89	93.21	5.28	0.19	1.28	0.05	24.98	0.32	1.49	0.66	0	0.02	0.75	0.36	1.04	0.23	7.43	2.6	0.02	0.01	18.77	0	0	0	8.29	8.9	0.39	77.46	92.79	814.7	485.39	965.77	648.05	843.57	523.95	936.19	518.37
11.177	0	0.08	0.05	0.02	0.1	0.84	0.11	0.08	1.28	1.28	98.31	1.15	22.52	76.77	4.75	0.22	1.28	0.06	25.85	0.36	1.25	0.58	0	0.02	0.81	0.38	1.14	0.24	7.74	2.86	0.02	0.01	18.83	0	0	0	11.95	16.02	1.55	78.04	95.23	815.52	485.54	965.51	645.75	843.7	526.52	938.61	518.64
11.211	0	0.09	0.05	0.02	0.11	0.64	0.11	0.08	1.45	1.45	98.72	1.08	20.36	74.25	4.36	0.23	1.45	0.06	21.75	0.41	1.17	0.43	0	0.02	0.89	0.75	1.09	0.13	12.59	3.53	0.02	0.01	18.4	0	0	0	11.75	16.71	1.95	77.96	94.11	816.88	485.1	965.8	644.9	845.3	524.24	939.27	519.02
11.244	0	0.09	0.05	0.02	0.11	0.47	0.11	0.08	1.55	1.55	99.06	0.95	17.96	67.53	4.25	0.28	1.55	0.07	18.19	0.51	0.9	0.26	0	0.02	0.82	0.7	0.95	0.07	11.76	3.87	0.02	0.02	17.44	0	0	0	8.74	18.34	-0.48	77.12	89.46	816.43	486.68	960.86	641.62	843.26	524.99	932.38	517.25
11.277	0	0.1	0.06	0.02	0.12	0.36	0.11	0.08	1.68	1.68	99.29	0.76	15.82	66.32	3.3	0.34	1.68	0.06	16.34	0.59	0.72	0.17	0	0.01	0.58	0.79	0.53	0.03	13.37	4.95	0.02	0.01	15.91	0	0	0	5.96	18.61	4.35	76.2	89.13	815.01	484.32	960.57	638.98	845.94	520.81	935.01	517.54
11.311	0	0.12	0.07	0.03	0.14	0.24	0.12	0.09	1.92	1.92	99.51	0.72	12.45	69.74	3.33	0.53	1.92	0.06	13.79	0.59	0.62	0.11	0	0.01	0.45	0.92	0.33	0.01	17.29	6.86	0.01	0.01	13.8	0	0	0	7.29	17.83	3.16	76.81	89.23	815.4	483.79	960.68	639.22	845.24	519.95	934.42	516.98
11.344	0	0.12	0.07	0.03	0.14	0.23	0.12	0.09	1.89	1.89	99.55	0.69	11.75	74.47	3.71	0.86	1.89	0.07	13.71	0.58	0.44	0.07	0	0.01	0.3	0.72	0.19	0.01	16.64	7.51	0.01	0.02	13.14	0	0	0	8.69	16.65	1.86	77.64	87.87	815.94	483.43	959.97	637.89	844.91	520.45	932.64	515.42
11.377	0	0.13	0.07	0.03	0.16	0.19	0.12	0.11	1.89	1.89	99.62	0.66	10.18	86.1	5.04	1.32	1.89	0.08	11.14	0.49	0.31	0.03	0	0.01	0.16	0.56	0.13	0	18.63	9.13	0.01	0.02	12.87	0	0	0	10.08	12.88	1.03	78.79	89.87	816.83	483.51	959.33	636.83	843.37	520.1	933.12	515.5
11.411	0	0.12	0.07	0.03	0.16	0.18	0.12	0.12	2.17	2.17	99.64	0.6	9.68	79.43	4.86	1.77	2.17	0.09	10.41	0.43	0.25	0.01	0	0.01	0.08	0.39	0.07	0	17.94	11.77	0	0.05	12.75	0	0	0	10.37	15.24	1.04	78.74	88.5	815.81	483.92	957.56	636.05	842.75	521.26	931.05	515.22
11.444	0	0.13	0.08	0.03	0.15	0.18	0.12	0.11	2.08	2.08	99.65	0.61	9.76	86.9	3.76	2.02	2.08	0.09	11.22	0.4	0.21	0.01	0	0.01	0.05	0.3	0.05	0	17.39	11.61	0	0.05	12.22	0	0	0	10.35	12.54	0.14	79.51	88.75	814.91	484.49	954.43	633.76	840.02	522.44	928.4	514.36
11.478	0	0.12	0.08	0.03	0.14	0.21	0.12	0.13	1.93	1.93	99.58	0.63	11.21	92.36	2.79	2.24	1.93	0.1	14.55	0.43	0.21	0.01	0	0.01	0.03	0.14	0.04	0	14.55	14.8	0	0.05	11.98	0	0	0	6.79	9.54	-0.21	78.77	93.03	815.38	486.01	954.19	632.97	837.74	524.35	930.27	514.67
11.511	0	0.12	0.08	0.03	0.14	0.2	0.12	0.12	1.81	1.81	99.6	0.62	10.97	95.82	2.01	1.96	1.81	0.08	15.32	0.42	0.24	0.02	0	0.01	0.03	0.11	0.04	0.01	13.58	14.23	0	0.03	11.24	0	0	0	9.19	6.34	-1.41	80.33	94.42	816.47	487.96	953.7	633.65	836.48	527.02	930.26	516.09
11.544	0	0.12	0.08	0.02	0.13	0.2	0.12	0.1	1.83	1.83	99.6	0.57	10.97	91.84	2.06	1.45	1.83	0.07	15.39	0.42	0.19	0.02	0	0.01	0.03	0.1	0.07	0.02	12.37	11.75	0	0.03	11.22	0	0	0	6.94	9.9	-3.36	79.64	92.32	815.83	489.7	950.55	632.16	834.54	529.2	925.8	515.26
11.578	0	0.12	0.09	0.02	0.13	0.23	0.13	0.09	1.92	1.92	99.54	0.68	11.85	95.63	1.7	0.68	1.92	0.05	19.64	0.58	0.2	0.03	0	0.01	0.03	0.06	0.1	0.04	10.56	9.63	0	0.48	10.32	0	0	0	5.41	6.57	-2.67	79.89	92.56	820.19	493.66	950.25	631.22	836.69	530.3	928.6	519.34
11.611	0	0.12	0.1	0.02	0.12	0.21	0.13	0.08	2.25	2.25	99.58	0.57	10.85	93.82	1.6	0.29	2.25	0.03	18.3	0.72	0.18	0.04	0	0.01	0.02	0.05	0.15	0.05	9.46	8.15	0	0.8	10.06	0	0	0	7.78	8.4	-1.99	79.81	91	821.41	496.08	948.98	631	837.97	532.5	928.35	521.82
11.644	0	0.13	0.11	0.02	0.13	0.15	0.13	0.08	2.84	2.84	99.7	0.46	7.85	96.6	1.48	0.11	2.84	0.02	15.11	0.75	0.15	0.04	0	0.01	0.02	0.03	0.23	0.03	9.46	6.52	0	0.32	8.75	0	0	0	6.79	5.27	-3.73	79.87	88.81	823.67	498.93	948.44	631.27	838.82	534.77	926.87	523.19
11.678	0	0.14	0.12	0.02	0.14	0.13	0.14	0.07	3.12	3.12	99.72	0.42	5.97	96.77	1.61	0.07	3.12	0.02	14.66	0.91	0.18	0.06	0	0	0.02	0.02	0.32	0.01	8.88	4.96	0	0.15	7.34	0	0	0	5.2	5.01	-3.4	79.84	89.38	824.54	500.37	946.21	629.14	837.97	534.58	926.76	524.34
11.711	0	0.13	0.12	0.02	0.13	0.12	0.14	0.07	3.05	3.05	99.72	0.35	5.65	96.51	1.93	0.04	3.05	0.01	13.54	1.28	0.22	0.08	0	0.01	0.02	0.01	0.45	0.01	7.47	3.67	0	0.03	7.52	0	0	0	6.3	5.4	-3.68	80.27	89.3	825.18	502.05	943.38	627.12	836.73	535.66	925.45	525.45
11.745	0	0.13	0.11	0.02	0.13	0.23	0.15	0.07	2.87	2.63	99.54	0.62	10.64	97.09	2.37	0.03	2.87	0.01	23.19	2.13	0.37	0.21	0	0	0.01	0.01	0.54	0	5.73	2.63	0	0.21	8.43	0	0	0	-3.09	4.47	-4.03	79.25	87.3	825.26	502.47	942.17	624.67	836.83	532.92	923.85	525.9
11.778	0	0.12	0.1	0.02	0.12	0.27	0.15	0.07	3.26	2.68	99.46	0.61	11.84	97.72	2.68	0.02	3.26	0.01	24.45	3.05	0.41	0.25	0	0.01	0.01	0.01	0.56	0	4.16	1.89	0	0.28	9.33	0	0	0	0.6	3.22	-3.97	80.5	88.62	824.13	501.09	941.47	623.46	835.16	531.73	923.62	526.48
11.811	0	0.12	0.1	0.02	0.12	0.38	0.16	0.07	2.94	2.63	99.23	0.85	14.65	98.48	2.63	0.02	2.94	0.02	29.93	3.99	0.56	0.26	0	0.01	0	0.01	0.41	0	3.5	1.75	0	1.09	9.67	0	0	0	2.21	1.15	-4.98	80.85	88.63	823.91	499.72	941.9	622.42	834.56	531.31	923	525.54
11.845	0	0.12	0.09	0.02	0.11	0.4	0.15	0.07	2.78	2.77	99.2	0.72	15.15	97.58	2.77	0.04	2.78	0.02	28.54	4.13	0.61	0.31	0	0.01	0	0	0.37	0	2.47	1.11	0	1.62	10.68	0	0	0	6.48	3.52	-2.83	80.98	91.69	821.74	498.86	939.45	622.76	832.12	530.31	923.66	525.02
11.878	0	0.12	0.09	0.02	0.11	0.32	0.14	0.06	3.01	2.2	99.37	0.47	13.5	98.68	2.2	0.05	3.01	0.03	23.36	4.9	0.71	0.41	0	0.01	0	0	0.34	0.01	1.72	0.86	0	0.47	11.23	0	0	0	6.59	-0.43	-3.24	81.35	88.9	820.67	498.34	938.14	622.51	832.1	529.93	920.8	523.88
11.911	0	0.12	0.09	0.02	0.1	0.25	0.13	0.06	2.83	1.84	99.49	0.41	12.13	97.88	1.84	0.08	2.83	0.04	18.81	6.4	0.68	0.44	0	0.01	0	0	0.35	0.01	1.45	0.77	0	0.1	11.59	0	0	0	1.55	-2.83	-4.38	81.1	92.85	821.09	496.61	938.19	617	829.32	527.89	922.06	523.38
11.945	0	0.12	0.08	0.02	0.09	0.29	0.12	0.06	2.96	1.2	99.41	0.52	13.73	98.07	1.2	0.08	2.96	0.05	18.15	6.5	0.57	0.44	0	0.01	0	0	0.48	0.03	0.85	0.43	0	0.16	13.25	0	0	0	9.68	2.35	-2.81	81.47	88.77	819.41	496.26	935.78	619.57	830.65	527.56	919.28	522.54
11.978	0	0.11	0.07	0.02	0.09	0.29	0.11	0.06	2.91	0.95	99.42	0.55	13.85	98.75	0.95	0.08	2.91	0.06	17.16	6.05	0.54	0.27	0	0.01	0	0	0.6	0.02	0.76	0.38	0	0.28	13.68	0	0	0	7.04	0.13	-2.39	81.5	87.07	818.38	497.19	932.8	618.76	829.84	527.76	916.71	521.88
12.011	0	0.11	0.08	0.02	0.09	0.25	0.11	0.06	3.2	1	99.49	0.54	12.63	98.18	1	0.07	3.2	0.06	15.07	4.24	0.48	0.14	0	0.02	0	0	0.76	0.01	0.57	0.27	0	0.34	13.5	0	0	0	6.75	-2.06	-2.94	81.65	85.07	818.13	498.14	931.43	617.81	829.65	528.02	914.6	523.54
12.045	0	0.1	0.08	0.02	0.09	0.22	0.11	0.06	3.16	1.22	99.57	0.53	11.36	98.72	1.22	0.08	3.16	0.06	12.44	2.84	0.54	0.12	0	0.01	0	0	0.91	0.01	0.44	0.23	0	0.2	13.39	0	0	0	7.8	-0.28	-3.08	81.27	84.83	818.22	498.89	928.57	615.05	828.31	528.38	913.04	523.99
12.078	0	0.11	0.09	0.02	0.1	0.14	0.11	0.06	3.16	1.42	99.71	0.42	7.75	98.38	1.42	0.07	3.16	0.06	8.54	3.25	0.78	0.28	0	0.02	0	0	1.04	0.01	0.39	0.29	0	0.1	11.69	0	0	0	10.61	-1.48	-5.96	80.88	83.87	820.48	500.37	926.2	607.75	826.82	529.44	910.68	528.14
12.112	0	0.11	0.1	0.02	0.1	0.1	0.11	0.06	2.58	2.02	99.77	0.34	4.77	98.34	2.02	0.05	2.58	0.04	5.31	3.43	1.35	1.48	0	0.03	0.01	0	1.25	0.01	0.29	0.36	0.01	0.29	10.23	0	0	0	10.2	-1.59	-4.03	79.88	82.82	817.54	501.06	921.16	608.69	824.7	529.63	907.44	525.98
12.145	0	0.11	0.1	0.02	0.11	0.1	0.13	0.07	2.22	2.22	99.74	0.33	3.86	98.15	4.08	0.04	2.22	0.03	5.67	3.84	1.3	2.61	0	0.06	0.02	0	1.4	0.02	0.22	0.48	0.01	0.08	9.44	0	0	0	14.49	2.16	-4.05	78.29	83.04	818.7	502.19	919.56	607.33	824.43	531.27	907.32	526.32
12.178	0	0.12	0.11	0.02	0.12	0.08	0.14	0.07	2.47	2.47	99.72	0.33	2.07	97.06	5.07	0.03	2.47	0.02	5.94	3.27	1.65	5.73	0	0.08	0.03	0	1.2	0.03	0.21	0.61	0.01	0.02	8.13	0	0	0	14.38	-4.51	-4.62	78.41	83.78	818.99	502.65	919.61	606.47	823.72	531.97	907.38	527.47
12.212	0	0.12	0.12	0.02	0.13	0.07	0.16	0.08	2.47	2.47	99.69	0.33	0.24	96.46	7.04	0.02	2.47	0.01	5.3	3.49	2.08	5.5	0	0.15	0.06	0	0.94	0.08	0.15	1.07	0.02	0.01	7.26	0	0	0	2.57	-5.48	-3.62	78.33	87.15	818.73	501.8	919.62	604.06	822.39	529.39	909.48	526.02
12.245	0	0.11	0.12	0.02	0.14	0.07	0.17	0.08	2.36	2.36	99.66	0.33	0	98.01	8.75	0.02	2.36	0.01	4.85	2.94	1.86	5.32	0	0.18	0.11	0.01	0.97	0.12	0.14	1.22	0.03	0.07	6.81	0	0	0	3.02	-2.51	-1.73	78.67	85.15	820.92	503.49	923.63	609.97	827.84	529.98	912.96	527.59
12.278	0	0.11	0.14	0.02	0.15	0.05	0.18	0.08	2.27	2.27	99.64	0.33	0	86.65	8.51	0.01	2.27	0.01	4.16	2.48	2.02	3.14	0	0.34	0.28	0.01	1.06	0.21	0.12	1.63	0.04	0.01	5.23	0	0	0	3	-12.65	-3.83	78.37	84.62	827.76	503.1	926.44	604.32	831.5	531.54	915.85	524.76
12.312	0	0.12	0.15	0.02	0.15	0.05	0.19	0.09	2.17	2.17	99.63	0.33	0	93.19	8.08	0.01	2.17	0	3.44	2.24	1.77	2.42	0	0.75	0.47	0.01	1.1	0.53	0.1	2.39	0.08	0.01	3.91	0	0	0	0.75	-8.92	-0.78	77.97	81.44	833.1	504.06	929.35	603.82	839.23	528.52	920.65	526.28
12.345	0	0.11	0.16	0.02	0.17	0.04	0.21	0.1	2.19	2.19	99.58	0.33	0	91.41	10.09	0.01	2.19	0	3	1.57	1.55	2.24	0	0.96	0.97	0.01	1.08	1.08	0.09	3.08	0.09	0	3.62	0	0	0	5.99	-10.17	-1.34	77.79	80.47	844.84	506.26	933.36	596.79	847.25	530.45	927.67	527.85
12.378
12.412
12.445
12.479
12.512
12.545
12.579
12.612
12.645
12.679
12.712
12.746
12.779
12.812
12.846
12.879
12.912
12.946
12.979
13.012
13.046
13.079
13.113
13.146
13.179
13.213
13.246
13.279
13.313
13.346
13.379
13.413
13.446
13.48
13.513
13.546
13.58
13.613
13.646
13.68
13.713
13.747
13.78
13.813
13.847
13.88
13.913
13.947
13.98
14.013
14.047
14.08
14.114
14.147
14.18
14.214
14.247
14.28
14.314
14.347
14.38
14.414
14.447
14.481
14.514
14.547
14.581
14.614
14.647
14.681
14.714
14.748
14.781
14.814
14.848
14.881
14.914
14.948
14.981
15.014
15.048
15.081	0	0.03	0.14	0.01	3.61	0.03	4.76	5.96	0.24	1.68	88.07	37.42	-5.42	56.39	85.14	14.03	1.68	0	0.4	0.01	0.04	0.07	0	0.01	0.11	0.03	0.18	0.04	1.8	14.64	0.24	0.1	0.22	0	0	0	-2.34	20.71	-3.95	75.65	73.03	728.06	529.97	827.67	631.5	739.6	561.57	810.78	545.25
15.115	0	0.03	0.16	0.01	2.19	0.03	3.45	3.72	0.41	1.23	92.56	21.22	-3.12	87.02	76.13	8.67	1.23	0	0.41	0.01	0.12	0.19	0	0.03	0.2	0.01	0.24	0.05	0.88	17.11	0.58	0.08	0.27	0	0	0	-6.15	12.49	-7.91	73.88	74.49	729.74	531.45	824.68	628.34	735.33	559.51	808.88	547.68
15.148	0	0.03	0.17	0.01	2.44	0.03	4.71	3.86	0.58	1.47	90.59	30.2	-4.54	82.43	82	6.06	1.47	0	0.58	0.01	0.16	0.41	0	0.08	0.37	0.02	0.25	0.14	0.58	14.78	0.9	0.11	0.33	0	0	0	3	14.27	-6.41	72.33	71.44	727.8	533.23	821.67	630.74	735.74	562.93	805.71	548.54
15.181	0	0.04	0.17	0.01	1.66	0.03	3.07	2.2	0.57	1.19	93.86	16.37	-2.07	76.79	71.95	4.68	1.19	0	0.57	0.01	0.22	0.47	0	0.07	0.46	0.02	0.26	0.15	0.54	12.33	1.09	0.01	0.38	0	0	0	-0.72	16.02	-4.94	72.49	70.49	725.74	534.81	818.76	632.35	734.11	560.7	804.02	551.68
15.215	0	0.04	0.18	0.01	1.49	0.03	2.76	1.74	0.7	2.42	94.49	12.42	-1.97	67.06	68.04	4.36	2.42	0	0.7	0.01	0.34	1.47	0	0.12	0.52	0.03	0.24	0.21	0.45	10.77	1	0.01	0.34	0	0	0	0.38	18.45	-7.45	71.19	69.69	726.67	534.83	817.05	628.59	733.17	562.85	801.48	549.04
15.248
15.281
15.315
15.348
15.381
15.415
15.448
15.482
15.515
15.548
15.582	0	1.66	0.18	0.01	0.87	0.3	2.38	0.97	1.2	2.08	95.24	5.07	0	86.67	55.68	1.43	2.08	0	43.17	95.03	1.75	0.4	0	0.03	0.01	0.06	0.21	0	0.97	11.77	1.2	1.13	0.78	0	0	0	0.52	12.64	-3.41	76.7	81.97	774.6	507.92	901.28	641.33	794.75	543.48	875.74	530.82
15.615	0	1.71	0.17	0.01	0.62	0.21	1.36	0.73	1.38	1.58	96.58	2.36	0	95.15	45.47	1.63	1.58	0.01	35.31	91.57	0.97	0.74	0	0.01	0.01	0.09	0.29	0.01	1.57	14.85	0.69	0.16	1.38	0	0	0	2.92	7.12	-2.13	77.89	85.76	784.66	501.01	913.46	636.94	804.55	537.09	889.54	525.66
15.648	0	1.12	0.16	0.01	0.66	0.15	1.4	0.75	1.71	1.71	97.19	3.31	0	94.95	48.35	1	1.71	0.02	27.64	80.6	0.71	1.18	0	0.01	0.03	0.31	0.33	0.01	2.97	13.27	0.39	0.19	2.61	0	0	0	6.55	7.33	-1.45	78.29	87.5	789.85	496.12	925.06	639.97	812.41	533.5	899.31	523.29
15.682	0	0.6	0.12	0.01	0.74	0.21	1.38	0.99	1.67	1.67	97.24	7.59	0	83.13	51.89	0.77	1.67	0.01	24.47	63.96	0.75	2.02	0	0	0.07	1.47	0.3	0.02	10.34	16.72	0.16	0.1	6.97	0	0	0	5.14	14.03	-0.63	77.19	85.09	798.13	494.13	934.33	639.41	822.94	530.07	907.65	522.07
15.715	0	0.48	0.11	0.02	0.86	0.15	1.44	1.14	1.84	1.89	97.13	12.61	0	93.84	54.31	0.48	1.84	0.01	17.91	55.65	0.63	3.73	0	0	0.09	1.89	0.27	0.04	14.93	18.19	0.16	0.1	7.51	0	0	0	2.81	8.38	0.24	76.76	85.74	802.21	492.12	939.55	638.22	827.72	527.57	913.17	520.44
15.749	0	0.3	0.06	0.02	0.89	0.27	1.09	1.35	1.01	2.5	97.31	31.51	2.98	96.01	55.32	0.39	1.01	0.01	13.36	41.86	0.55	4.4	0	0	0.13	2.5	0.29	0.06	28.35	21.23	0.11	0.04	14.89	0	0	0	5.14	6.1	-1.29	77.94	85.12	812.66	491.02	949.44	637.67	837.17	526.47	921.99	519.27
15.782	0	0.23	0.06	0.02	0.67	0.36	0.77	1.11	0.81	1.85	97.78	20.98	7.02	96.7	47.94	0.32	0.81	0.02	15.85	32.45	0.48	2.99	0	0	0.17	1.85	0.32	0.08	28.89	23.98	0.14	0.08	16.13	0	0	0	3.87	5.1	0.86	77.76	86.43	814.43	491.27	949.42	635.15	838.72	525.42	924.99	520.18
15.815	0	0.19	0.06	0.02	0.59	0.44	0.66	0.89	0.88	1.85	98.23	17.53	9.43	96.56	44.66	0.27	0.88	0.02	17.88	26.84	0.35	1.84	0	0	0.22	1.85	0.4	0.09	29.41	21.88	0.16	0.05	16.92	0	0	0	6.17	5.32	2.29	78.58	88.98	818.06	489.03	955.97	635.93	843.49	524.03	932.36	519.77
15.849	0	0.13	0.05	0.02	0.51	0.68	0.6	0.77	0.94	1.49	98.46	13.56	13.53	96.51	41.6	0.22	0.94	0.02	23.96	15.02	0.3	1.38	0	0	0.51	1.49	0.5	0.12	28.68	21.49	0.18	0.06	17.82	0	0	0	5.43	5.41	2.47	78.39	88.78	820.35	488.59	958.13	635.53	845.91	522.71	934.64	519.61
15.882	0	0.1	0.04	0.02	0.45	2.07	0.57	0.79	0.85	1.21	95.86	13.99	23.04	95.93	39.91	0.2	0.83	0.03	37.49	8.62	0.31	1.11	0	0	0.85	1.21	0.58	0.1	30.82	23.86	0.18	0.06	21.07	0	0	0	7.81	6.21	3.13	79.17	88.96	823.26	486.83	963.03	636.19	850.2	521.76	939.11	518.95
15.915	0	0.1	0.04	0.02	0.42	3.61	0.49	0.79	0.98	0.9	92.77	27.29	28.57	94.18	35.79	0.23	0.76	0.03	44.5	5.9	0.31	0.83	0	0.01	0.98	0.9	0.75	0.05	36.64	28.02	0.19	0.07	22.64	0	0	0	10.44	8.08	4.28	79.84	90.35	825.53	486.03	964.53	634.7	852.23	520.43	942.59	519.68
15.949	0	0.11	0.03	0.03	0.33	7.47	0.33	0.62	0.79	0.79	85.07	52.54	36.66	96.82	27.61	0.23	0.79	0.03	52.83	4.37	0.31	0.58	0	0.01	0.78	0.78	0.97	0.03	41.77	30.44	0.17	0.08	25.28	0	0	0	8.52	4.92	2.96	79.63	89	829.03	486.31	967.15	634.27	854.97	520.43	943.95	518.51
15.982	0	0.12	0.03	0.03	0.26	7.35	0.23	0.47	0.82	0.79	85.3	55.38	38.26	94.72	19.59	0.27	0.79	0.04	52.49	2.73	0.25	0.35	0	0.01	0.82	0.62	0.98	0.01	43.53	31.58	0.15	0.03	25.29	0	0	0	6.21	7.56	3.18	78.4	88.62	830.17	486.49	967.66	633.4	856.17	519.81	944.78	518.4
16.015	0	0.15	0.03	0.04	0.23	3.22	0.16	0.42	0.78	0.78	93.56	36.76	32.98	97.5	12.76	0.36	0.78	0.05	39.71	1.79	0.22	0.18	0	0.01	0.57	0.46	0.82	0.01	46.87	35.78	0.14	0.02	23.99	0	0	0	3.88	3.69	1.66	77.5	86.65	832.81	486.42	970.33	633.95	858.7	519.14	945.33	517.17
16.049	0	0.18	0.04	0.05	0.24	1.51	0.13	0.46	0.78	0.78	96.99	24.93	27.39	88.55	10.24	0.48	0.78	0.08	29.4	1.24	0.19	0.09	0	0	0.32	0.35	0.61	0.01	50.21	40.19	0.13	0.04	22.28	0	0	0	7.44	11.77	3.06	78.4	84.84	832.69	486.02	969.75	633.24	860.3	519.22	945.13	517.81
16.082	0	0.21	0.05	0.06	0.25	0.62	0.12	0.46	0.84	0.84	98.76	13.87	20.51	89.13	7.5	0.78	0.84	0.13	19.64	0.95	0.22	0.07	0	0.01	0.23	0.3	0.45	0.01	50.97	42.63	0.14	0.04	19.16	0	0	0	8.16	11.48	3.23	78.74	93.56	831.52	484.21	967.09	628.27	854.29	517.95	947.85	516.57
16.116	0	0.25	0.05	0.08	0.27	0.35	0.1	0.49	0.92	0.92	99.02	11.54	16.31	97.59	4.71	0.81	0.92	0.18	12.79	0.71	0.23	0.06	0	0.01	0.12	0.22	0.32	0.01	55.19	46.75	0.13	0.01	17.4	0	0	0	6.52	3.48	3.6	79.28	88.77	835.45	484.85	969.22	627.22	859.73	517.57	948.49	516.24
16.149	0	0.31	0.06	0.1	0.3	0.26	0.1	0.61	1.02	1.02	98.78	15.25	13.9	97.59	3.46	0.8	1.02	0.24	11.46	0.63	0.22	0.08	0	0.01	0.08	0.14	0.22	0.01	60.53	53.28	0.15	0.02	15.44	0	0	0	4.72	3.49	2.58	78.74	89.24	837.41	485.28	970.21	626.83	860.28	517.12	949.51	516
16.182	0	0.33	0.07	0.11	0.31	0.23	0.11	0.61	1.21	1.21	98.78	15.13	12.71	98.68	2.89	0.63	1.21	0.33	12.09	0.68	0.25	0.16	0	0.01	0.06	0.14	0.15	0.01	59.78	53.99	0.13	0.13	14.06	0	0	0	6.47	0.44	2	79.83	91.76	838.55	484.73	972.17	626.94	860.16	518.19	951.87	515.27
16.216	0	0.39	0.07	0.13	0.38	0.25	0.12	0.75	1.53	1.53	98.5	27.61	12.94	97.23	3.87	0.68	1.53	0.43	14.8	0.94	0.24	0.17	0	0.02	0.06	0.09	0.13	0.01	66.53	57.77	0.13	0.17	13.54	0	0	0	7.98	4.21	-1.61	80.71	91.59	839.86	485.67	971.17	626.39	857.99	520.01	949.38	514
16.249	0	0.43	0.08	0.14	0.4	0.23	0.13	0.68	2.08	2.08	98.64	29.07	11.68	94.4	3.86	0.58	2.08	0.58	16.58	1.64	0.22	0.22	0	0.02	0.03	0.09	0.14	0.01	65.66	55.4	0.12	0.02	11.9	0	0	0	11.61	7.88	-0.58	81.19	91.87	840.66	487.84	967.63	623.06	857.28	522.88	948.88	515.78
16.282	0	0.44	0.09	0.13	0.4	0.2	0.14	0.61	2.6	2.6	98.79	25.62	10.15	95.83	3.97	0.47	2.6	0.48	17.02	2.41	0.24	0.2	0	0.02	0.02	0.08	0.13	0.01	63.05	52.66	0.11	0.01	10.57	0	0	0	7.96	6.33	-1.88	80.08	88.7	844.11	489.27	962.93	615.89	857.33	520.91	945.83	514.94
16.316	0	0.47	0.11	0.12	0.4	0.14	0.16	0.5	4.18	4.18	99.01	15.7	6.07	96.7	4.21	0.23	4.18	0.35	15.43	4.21	0.29	0.39	0	0.02	0.02	0.06	0.19	0.01	56.98	47.92	0.08	0.01	8.22	0	0	0	10.75	5.12	0.65	80	88.45	845.73	492.27	959.28	612.52	858.1	522.3	946.48	518.93
16.349	0	0.42	0.12	0.09	0.34	0.12	0.17	0.39	4.41	4.41	99.16	7.46	4.58	97.47	4.53	0.13	4.41	0.27	13.24	6.03	0.34	0.76	0	0.03	0.02	0.06	0.18	0.01	48.77	42.11	0.07	0.01	7.89	0	0	0	9.91	3.74	0.31	80.54	87.48	848.39	495.37	958.49	612.21	859.25	523.66	946.7	521.51
16.382	0	0.42	0.13	0.08	0.33	0.14	0.19	0.36	4.9	4.9	99.17	6.37	4.62	97.23	6.18	0.1	4.9	0.2	16.41	8.84	0.51	1.13	0	0.03	0.02	0.05	0.18	0.01	43.49	38.66	0.06	0	7.31	0	0	0	6.77	4.21	-0.61	80.66	87.57	849.88	495.43	959.49	610.77	859.9	524.9	947.31	519.72
16.416	0	0.43	0.16	0.06	0.31	0.14	0.25	0.24	5.22	7.41	99.14	4.05	2.97	97.04	6.63	0.08	7.41	0.15	21.32	11.89	0.73	3	0	0.03	0.02	0.04	0.2	0.03	32.64	28.69	0.05	0	5.22	0	0	0	8.13	4.56	0.17	80.57	87.54	850.19	495.96	958.39	609.66	860.02	524.97	947.46	520.74
16.449	0	0.44	0.15	0.05	0.27	0.21	0.25	0.22	5.65	7.49	99.13	3.96	5.8	97.53	6.35	0.07	7.49	0.1	26.84	15.95	0.68	3.56	0	0.04	0.02	0.03	0.19	0.05	26.82	27.21	0.05	0.01	5.65	0	0	0	11.88	3.62	-0.17	79.9	84.83	851.39	496.57	955.25	606.61	860.17	524.26	944.94	521.13
16.483	0	0.54	0.18	0.05	0.23	0.16	0.26	0.17	4.33	10.12	98.91	1.55	2.41	97.65	4.09	0.05	10.12	0.08	24.43	22.2	0.78	6.02	0	0.06	0.02	0.03	0.14	0.08	17.24	23.23	0.05	0.05	4.33	0	0	0	5.43	3.36	0.24	79.96	90.25	849.79	495.4	954.13	604.22	856.31	522.5	946.53	519.93
16.516	0	0.6	0.19	0.04	0.22	0.13	0.28	0.14	4.17	12.23	98.79	0.87	0	97.67	4.15	0.04	12.23	0.07	21.19	25.86	0.78	6.02	0	0.09	0.02	0.03	0.1	0.08	12.55	18.21	0.06	0.08	4.17	0	0	0	7.73	3.33	0.39	79.86	87.84	848.25	495.9	952.11	604.92	855.85	522.72	943.67	520.68
16.549	0	0.98	0.19	0.04	0.2	0.11	0.26	0.13	4.29	11.76	98.03	0.58	0	98.08	3.24	0.04	11.76	0.08	17.65	40.38	0.71	7.21	0	0.11	0.03	0.02	0.11	0.09	10.24	17.43	0.06	0.13	4.29	0	0	0	12.75	2.34	-0.21	79.14	86.14	849.66	497.01	950.59	603.55	856.25	523.89	942.36	521.59
16.583	0	1.44	0.2	0.03	0.2	0.09	0.27	0.1	4.45	12	97.12	0.33	0	98.4	2.96	0.05	14.29	0.1	13.8	51.64	0.81	6.59	0	0.22	0.05	0.02	0.06	0.12	5.52	12	0.05	0.1	4.45	0	0	0	14.4	1.4	-1.08	79.09	87.26	849.64	498.04	949.34	602.32	854.45	525.37	941.68	522.99
16.616	0	2.04	0.19	0.03	0.19	0.08	0.26	0.11	4.33	12.18	95.91	0.33	0	98.22	3.1	0.05	13.38	0.11	12.97	62.72	0.85	6.83	0	0.27	0.07	0.02	0.05	0.16	4.65	12.18	0.05	0.02	4.33	0	0	0	15.83	1.94	-1.83	79.07	86.55	849.1	498.29	948.3	601.54	853.52	525.84	940.05	523.71
16.649	0	2.46	0.19	0.03	0.18	0.08	0.25	0.1	4.54	10.25	95.08	0.33	0	96.57	2.77	0.07	13.06	0.12	11.96	69.06	1.05	7.07	0	0.47	0.1	0.02	0.04	0.21	3.33	10.25	0.05	0.03	4.54	0	0	0	11.44	5.31	-0.89	80.24	85.49	847.08	499.1	944.05	599.25	851.59	524.31	937.08	524.89
16.683	0	2.4	0.18	0.03	0.17	0.08	0.24	0.09	4.82	7.32	95.19	0.33	0	97.28	3.01	0.09	11.44	0.12	12.05	71.84	1.42	6.49	0	0.88	0.11	0.02	0.02	0.19	1.71	7.32	0.06	0.03	4.82	0	0	0	15.11	4.12	-4.69	80.24	83.9	846.82	498.14	943.82	597.3	849.74	526.79	933.53	522.57
16.716	0	2.14	0.17	0.04	0.15	0.08	0.21	0.08	4.81	7.08	95.73	0.33	0	96.95	2.62	0.14	8.91	0.12	10.93	69.45	1.99	10.72	0	1.13	0.13	0.02	0.02	0.12	1.7	7.08	0.06	0.02	4.81	0	0	0	12.33	4.7	-3.54	81.29	81.64	844.01	498.4	939.62	596.96	848.18	525.4	929.75	522.07
16.75	0	1.34	0.15	0.05	0.13	0.07	0.18	0.08	4.75	5.22	97.32	0.33	0	96.61	2.28	0.23	5.22	0.12	8.33	59.9	2.94	13.65	0	2.57	0.12	0.01	0.01	0.03	0.8	6.05	0.05	0.04	4.75	0	0	0	13.33	5.26	-3.69	80.7	83.4	840.51	497.1	934.34	592.42	842.73	523.84	926.1	521.67
16.783	0	0.91	0.15	0.04	0.13	0.06	0.17	0.08	3.91	3.91	98.18	0.33	0	97.48	1.78	0.34	3.91	0.1	7.94	51.22	3.45	12	0	3.45	0.13	0.01	0.01	0.02	0.77	6.24	0.05	0.1	4.58	0	0	0	20.45	3.73	-4.68	79.58	83.39	839.16	497.26	931.88	591.73	840.23	525.87	923.5	521.42
16.816	0	0.69	0.16	0.05	0.13	0.05	0.17	0.08	3.61	3.61	98.61	0.33	0	98.33	2.15	0.42	3.61	0.07	5.66	42.66	3.4	14.42	0	3.44	0.12	0.01	0	0.02	0.79	7.08	0.05	0.25	3.95	0	0	0	20.05	1.62	-4.84	78.81	87.6	834.95	492.89	931.31	589.25	835.35	522.9	922.94	524.35
16.85	0	0.45	0.15	0.04	0.13	0.05	0.17	0.1	4	4	99.09	0.33	0	98.29	2.27	0.54	2.42	0.04	4.68	33.75	2.76	9.35	0	4	0.09	0.02	0	0.02	0.98	10.95	0.06	0.43	3.74	0	0	0	24.53	1.75	-2.82	75.94	87.29	833.3	491.26	929.32	587.28	835.08	520.17	922.35	521.68
16.883	0	0.36	0.16	0.04	0.13	0.05	0.17	0.11	4	4	99.28	0.33	0	98.45	2.09	0.6	2.11	0.02	5.07	27.3	2.82	9.54	0	4	0.06	0.02	0	0.02	1.1	14.22	0.06	0.23	3.31	0	0	0	21.62	-1.24	-4.69	78.73	83.34	834.01	491.78	928.83	586.6	836.07	517.95	919.33	521.75
16.916	0	0.31	0.16	0.04	0.13	0.04	0.16	0.12	3.47	3.47	99.38	0.33	0	97.37	1.76	0.46	2.06	0.02	4.27	22.59	1.91	8.41	0	3.47	0.04	0.02	0	0.02	1.18	16.67	0.06	0.34	3.12	0	0	0	19.13	-3.95	-2.34	79.03	83.78	835.85	491.13	928.31	584.24	837.98	515.67	921.66	519.55
16.95	0	0.28	0.16	0.03	0.13	0.04	0.17	0.16	3.76	3.76	99.44	0.33	0	96.36	1.57	0.35	1.57	0.01	4.6	20.49	1.77	6.24	0	3.76	0.04	0.03	0	0.03	1.28	23.04	0.07	0.08	2.6	0	0	0	15.55	-5.62	-2.34	79.88	81.89	837.95	491.15	928.04	581.23	839.92	514.44	921.61	520.24
16.983	0	0.27	0.16	0.03	0.13	0.04	0.17	0.18	3.83	3.83	99.46	0.33	0	94.47	1.87	0.19	1.6	0.01	4.55	19.92	1.75	5.71	0	3.83	0.05	0.03	0	0.05	1.32	25.94	0.09	0.13	2.56	0	0	0	17.01	-7.81	-0.99	79.96	78.21	841.25	491.58	930.27	582.69	845.36	514.2	923.47	517.98
17.016	0	0.27	0.17	0.03	0.13	0.04	0.19	0.21	4.09	5.49	99.47	0.33	0	95.76	2.75	0.14	1.39	0.01	4.09	18.86	1.58	7.31	0	5.49	0.08	0.05	0	0.16	1.37	29.11	0.11	0.1	2.31	0	0	0	16.81	-6.41	1.08	79.11	80.44	844.13	490.65	932.61	581.13	848.09	514.17	928.5	515.98
17.05	0	0.24	0.17	0.04	0.14	0.04	0.23	0.29	4.54	7.85	99.42	0.33	0	95.85	4.23	0.08	1.24	0.01	4.54	16.34	1.83	8.47	0	7.85	0.12	0.07	0.01	0.43	1.45	35.42	0.13	0.02	2.05	0	0	0	18.62	-6.3	-1.94	78.26	79.34	855.58	488.58	942.85	575.85	857.62	513.93	936.95	514.69
17.083	0	0.25	0.17	0.06	0.14	0.04	0.25	0.29	5.73	9.25	99.42	0.33	0	97.24	3.56	0.05	1.47	0.01	5.73	13.44	2.8	15.88	0	9.25	0.21	0.09	0.02	0.75	1.46	36.13	0.14	0.03	2.01	0	0	0	16.8	-4.19	-1.68	76.88	86.25	856.21	482.82	951.08	577.7	858.63	513.68	944.88	513.78
17.117	0	0.22	0.17	0.07	0.13	0.04	0.27	0.37	5.93	9.83	99.27	0.33	0	98.68	3.49	0.04	1.31	0.01	5.93	9.83	4.06	18.29	0	11.22	0.35	0.15	0.03	0.98	1.61	41.89	0.17	0.56	1.87	0	0	0	17.4	-0.41	0.16	76.8	87.67	863.52	483.53	959.96	579.97	867.38	510.01	954.86	515.93
17.15
17.183
17.217
17.25
17.283
17.317
17.35
17.383
17.417
17.45
17.484
17.517
17.55
17.584
17.617
17.65
17.684
17.717
17.751
17.784
17.817
17.851
17.884
17.917
17.951
17.984
18.017
18.051
18.084
18.118
18.151
18.184
18.218
18.251
18.284
18.318
18.351
18.384
18.418
18.451
18.485
18.518
18.551
18.585
18.618
18.651
18.685
18.718
18.752
18.785
18.818
18.852
18.885
18.918
18.952
18.985
19.018
19.052
19.085
19.119
19.152
19.185
19.219
19.252
19.285
19.319
19.352
19.385
19.419
19.452
19.486
19.519
19.552
19.586
19.619
19.652
19.686
19.719
19.753
19.786
19.819
19.853
19.886
19.919
19.953
19.986
20.019
20.053
20.086
20.12
20.153
20.186
20.22
20.253
20.286
20.32
20.353
20.386
20.42
20.453
20.487
20.52
20.553
20.587	0	0.57	0.14	0.22	0.45	0.06	0.12	0.09	0.23	0.23	98.86	22.07	1.17	85.52	0.36	0.07	0.23	0.02	7.32	0.52	0.71	0.01	0	0.01	0.01	0.07	0.14	0.02	70.31	10.86	0.01	0.06	4.26	0	0	0	13.77	13.12	-8.61	79.48	87.97	765.92	496.93	893.04	632.44	780.01	537.74	866.03	519.32
20.62	0	0.52	0.15	0.19	0.42	0.06	0.13	0.06	0.24	0.24	98.97	17.54	1.36	92.64	0.53	0.08	0.24	0.02	8.5	0.25	0.26	0.04	0	0.02	0.01	0.07	0.08	0.01	65.57	3.13	0.01	0.02	3.82	0	0	0	10.73	9.34	-7.63	79.8	89.21	766.83	487.1	893.32	620.52	780.8	528.6	867.72	508.51
20.653	0	0.55	0.16	0.2	0.45	0.05	0.13	0.07	0.31	0.31	98.9	17.67	0	95.22	0.56	0.16	0.31	0.02	7.58	0.31	0.28	0.02	0	0.02	0.01	0.04	0.04	0.01	66.6	4.3	0.01	0.02	2.8	0	0	0	7.36	7.04	-3.6	78.88	86.08	770	487.98	898.89	623.29	789.33	528.39	873.62	510.93
20.687	0	0.57	0.16	0.21	0.47	0.05	0.13	0.07	0.34	0.34	98.86	19.29	0	84.5	0.69	0.31	0.34	0.03	7.82	0.42	0.3	0.02	0	0.02	0.01	0.04	0.03	0.01	67.71	4.2	0.01	0.05	2.46	0	0	0	11.62	13.52	-3.76	79.3	84.89	771.15	487.3	901.77	624.6	792.16	529.73	874.8	510.35
20.72	0	0.52	0.16	0.18	0.44	0.05	0.13	0.07	0.34	0.34	98.97	13.97	0	76.32	0.78	0.53	0.34	0.04	7.48	0.46	0.31	0.03	0	0.02	0.01	0.05	0.03	0.01	63.23	3.89	0.01	0.02	2.22	0	0	0	12.34	16.15	-2.07	78.62	86.79	773.26	487.98	905.69	626.59	795.26	531.13	879.9	511.91
20.754	0	0.55	0.17	0.21	0.47	0.04	0.13	0.07	0.39	0.39	98.91	16.14	0	72.66	0.88	0.74	0.39	0.05	7.05	0.47	0.79	0.02	0	0.01	0.01	0.03	0.03	0.01	65.78	5.09	0.01	0.06	1.95	0	0	0	13.3	17.11	-2.29	78.56	85.7	775.01	487.39	909.19	628.8	798.2	530.27	881.97	512.2
20.787	0	0.53	0.17	0.2	0.45	0.04	0.13	0.07	0.37	0.37	98.95	14.42	0	72.67	0.82	0.84	0.37	0.05	7.06	0.52	1.05	0.02	0	0.01	0.01	0.04	0.02	0.01	64.11	5.16	0.01	0.04	1.82	0	0	0	14.74	17.11	-3.81	79.07	89.45	779.56	487.82	911.68	627.14	798.73	530.86	886.16	512
20.82	0	0.57	0.17	0.23	0.49	0.04	0.13	0.08	0.4	0.4	98.86	18.11	0	70.43	0.94	0.97	0.4	0.06	6.83	0.54	1.58	0.02	0	0.01	0.01	0.03	0.02	0.01	67.72	6.11	0.01	0.07	1.7	0	0	0	12.44	17.66	-2.48	78.32	84.8	780.96	487.49	914.46	628.56	804.02	529.18	887.15	512.41
20.854	0	0.57	0.16	0.24	0.51	0.04	0.13	0.08	0.41	0.41	98.86	20.11	0	82.97	1.18	1.62	0.41	0.07	7.55	0.58	1.96	0.03	0	0.01	0	0.03	0.02	0.01	68.62	6.32	0.01	0.09	1.72	0	0	0	15.21	14.08	-3.31	79.97	85.3	783.52	487.73	916.74	629.29	805.63	529.95	889.22	512.96
20.887	0	0.56	0.16	0.24	0.53	0.05	0.13	0.09	0.43	0.43	98.87	20.83	0	55.7	1.38	2.51	0.43	0.08	8.27	0.74	1.63	0.03	0	0.01	0	0.03	0.02	0.01	68.44	6.76	0.01	0.1	1.77	0	0	0	14.94	20.85	-2.43	78.41	84.37	783.5	487.69	918.28	630.27	807.6	530.69	890.06	512.86
20.92	0	0.6	0.16	0.25	0.57	0.05	0.14	0.09	0.56	0.56	98.8	26.02	0	73.71	1.61	2.79	0.56	0.1	9.32	0.84	1.39	0.05	0	0	0	0.03	0.02	0.01	71.01	7.71	0.01	0.16	1.75	0	0	0	12.71	16.84	-2.44	78.25	87.68	784.27	486.16	922.11	631.96	808.02	529.12	894.02	512.08
20.954	0	0.59	0.16	0.24	0.59	0.05	0.14	0.1	0.53	0.53	98.82	25.23	0	66.12	1.94	3.44	0.53	0.11	8.99	0.64	0.91	0.04	0	0	0	0.04	0.02	0.01	70.82	7.96	0.01	0.28	1.85	0	0	0	14.95	18.66	-2.37	78.64	90.45	787.82	487.91	926.33	634.42	810.52	531.8	899.27	514.32
20.987	0	0.58	0.16	0.23	0.58	0.05	0.14	0.1	0.6	0.6	98.83	21.97	0	64.3	1.96	3.49	0.6	0.13	7.77	0.62	0.69	0.03	0	0	0	0.04	0.02	0.01	69.78	8.47	0	0.46	1.76	0	0	0	15.65	19.06	-4.44	79.49	86.29	789.74	489.05	925.63	633.13	812.17	533.21	896.22	513.7
21.02	0	0.6	0.16	0.24	0.59	0.05	0.14	0.1	0.7	0.7	98.81	23.12	0	61.85	2	3.11	0.7	0.16	7.68	0.66	0.72	0.03	0	0	0	0.04	0.02	0.01	70.7	9.06	0.01	0.3	1.78	0	0	0	11.12	19.58	-1.78	77.39	87.83	788.16	487.7	927.98	635.83	813.1	529.65	899.64	514.59
21.054	0	0.59	0.16	0.24	0.61	0.04	0.14	0.11	0.7	0.7	98.79	21.65	0	76.23	2.39	3.3	0.7	0.18	6.41	0.57	0.58	0.02	0	0	0	0.05	0.03	0.01	70.92	9.72	0.01	0.23	1.78	0	0	0	14.54	16.17	-1.95	79.03	91.5	789.2	488.1	929.41	637.07	812.27	531.09	902.49	515.82
21.087	0	0.6	0.16	0.24	0.62	0.04	0.14	0.11	0.82	0.82	98.76	22.6	0	48.56	2.69	3.32	0.82	0.19	6.68	0.52	0.74	0.02	0	0	0	0.05	0.03	0.01	71.33	10.63	0.01	0.09	1.77	0	0	0	12.76	22.29	-2.73	77.41	86.95	789.84	488.74	930.85	638.89	815.21	531.25	900.78	515.77
21.121	0	0.63	0.16	0.26	0.64	0.04	0.15	0.12	1.14	1.14	98.72	26.19	0	50.75	2.76	3.13	1.14	0.21	7.65	0.5	0.74	0.04	0	0	0	0.05	0.04	0.02	72.79	13.46	0.01	0.1	1.64	0	0	0	14.16	21.85	-1.98	77.62	89.06	789.27	488.14	931.57	639.23	814.79	531.94	902.35	515.64
21.154	0	0.63	0.16	0.26	0.65	0.04	0.14	0.13	1.18	1.18	98.7	25.87	0	66.42	2.59	3.49	1.18	0.21	7.08	0.44	0.68	0.03	0	0	0	0.06	0.04	0.01	73.15	14.92	0.01	0.45	1.69	0	0	0	18.26	18.59	-1.84	79.64	93.23	791.42	489.08	931.25	637.72	813.57	533.34	905.38	517.16
21.187	0	0.65	0.16	0.27	0.69	0.04	0.15	0.14	1.43	1.43	98.63	29.17	0	59.84	2.9	3.78	1.43	0.2	7.85	0.39	0.76	0.04	0	0	0	0.06	0.05	0.02	74.44	16.27	0.01	0.11	1.62	0	0	0	12.89	20.01	-1.64	77.59	91.47	790.45	487.16	933.04	638.46	814.96	530.16	905.19	515.18
21.221	0	0.73	0.17	0.3	0.75	0.05	0.16	0.18	1.63	2.13	98.5	37.38	0	71.75	3.44	3.1	2.13	0.21	8.59	0.53	0.82	0.06	0	0	0	0.06	0.05	0.01	78.33	22.21	0.01	0.09	1.63	0	0	0	13.83	17.34	-2.41	78.76	91.59	792.41	487.63	935.31	640.4	816.3	529.91	906.88	516.33
21.254	0	0.75	0.17	0.3	0.8	0.05	0.17	0.22	1.55	2.65	98.41	39.05	0	60.77	4.59	2.95	2.65	0.21	9.08	0.59	0.72	0.08	0	0	0	0.07	0.05	0	78.71	25.72	0.01	0.17	1.55	0	0	0	15.11	19.81	-3.35	79.04	90.99	793.37	487.74	936.16	640.41	817	531.14	906.68	515.71
21.287	0	0.76	0.17	0.31	0.88	0.05	0.19	0.28	1.5	3.58	98.25	42.68	0	51.24	5.7	3.55	3.58	0.18	10.17	0.61	0.78	0.13	0	0	0	0.09	0.05	0	79.49	29.68	0.01	0.11	1.5	0	0	0	16.44	21.75	-3.45	78.94	91.71	794.56	487.99	937.77	640.3	818.23	533.45	908.09	515.17
21.321	0	0.81	0.18	0.3	0.97	0.05	0.22	0.43	1.43	5.63	98.07	43.64	0	55.78	6.59	3.87	5.63	0.18	10.61	0.78	0.84	0.12	0	0	0.01	0.11	0.05	0	79.54	38.41	0.01	0.1	1.43	0	0	0	14.22	20.84	-3.33	78.36	90.14	794.18	489.22	936.44	640.65	818.15	533.06	906.72	516.34
21.354	0	0.87	0.18	0.32	1.02	0.05	0.22	0.5	1.43	6.54	97.97	47.37	0	57.1	6.45	4.12	6.54	0.18	11.32	0.96	0.86	0.12	0	0	0.01	0.12	0.05	0.01	80.71	42.02	0.01	0.15	1.43	0	0	0	16.84	20.57	-2.46	78.76	92.93	791.62	488.98	936.15	643.41	815.76	533.37	907.4	517.91
21.387	0	0.93	0.19	0.34	1.1	0.05	0.24	0.66	1.42	8.15	97.8	48.88	0	49.51	6.45	4.89	8.15	0.2	11.15	1.09	1.4	0.13	0	0	0.01	0.14	0.05	0.01	81.63	48	0.01	0.24	1.42	0	0	0	13.88	22.1	-0.58	77.34	91.06	791.46	489.09	934.88	641.32	817.33	532.13	907.3	518.04
21.421	0	1	0.2	0.35	1.18	0.06	0.26	0.83	1.38	9.85	97.63	52.1	0	77.21	6.78	5.05	9.85	0.21	11.91	1.23	1.63	0.14	0	0	0.01	0.17	0.05	0.01	82.47	53.22	0.01	0.11	1.38	0	0	0	9.48	15.9	-0.51	77.18	90.9	793.26	489.47	934.8	639.9	818.03	529.42	908.26	518.44
21.454	0	1.03	0.19	0.36	1.25	0.05	0.26	0.94	1.43	10.5	97.51	53.07	0	89.97	6.44	6.08	10.5	0.22	11.79	1.47	1.61	0.18	0	0	0.01	0.17	0.06	0.01	83.07	55.49	0.01	0.16	1.43	0	0	0	12.21	11.03	-0.15	78.72	95.34	793.05	487.14	935.93	639.17	816.38	528.01	911.14	517.39
21.488	0	1.28	0.2	0.39	1.48	0.05	0.27	1.24	1.43	14.79	97.05	63.31	0	66.98	4.6	8.05	14.79	0.22	9.94	1.55	1.07	0.15	0	0	0.01	0.2	0.06	0.02	85.33	62.05	0.02	0.13	1.43	0	0	0	12.55	18.46	1.31	78.12	87.55	793.26	486.88	934.87	638.38	820.95	525.99	908.11	517.76
21.521	0	1.43	0.21	0.42	1.55	0.05	0.28	1.43	1.4	16.3	96.9	68.7	0	60.45	3.37	8.63	16.3	0.2	10.45	1.79	1.16	0.15	0	0	0.01	0.18	0.06	0.01	86.82	66.25	0.01	0.18	1.4	0	0	0	10.16	19.88	2.4	77.34	86.24	793.11	485.3	933.26	635.18	821.41	522.22	907.47	516.67
21.554	0	1.38	0.2	0.41	1.5	0.05	0.26	1.44	1.44	15.32	97.01	66.42	0	93.69	3.01	8.88	15.32	0.19	9.68	1.99	0.88	0.14	0	0	0.01	0.15	0.05	0.01	86.5	66.53	0.01	0.07	1.44	0	0	0	13.55	8.51	2.44	80.14	94.83	799.36	484.45	941.18	635.76	824.08	522.87	918.74	517.24
21.588	0	1.6	0.22	0.43	1.62	0.05	0.28	1.84	1.4	17.69	96.31	73.59	0	86.36	2.62	8.55	17.69	0.17	9.17	1.96	0.75	0.12	0	0	0.01	0.12	0.05	0.01	88.4	73.28	0.01	0.11	1.4	0	0	0	11.74	12.77	1.16	79.24	91.18	799.63	484.76	939.41	634.53	824.28	521.99	915.28	516.19
21.621	0	1.67	0.23	0.43	1.52	0.05	0.29	1.84	1.39	17.64	96.32	73.68	0	95.64	2.34	6.83	17.64	0.16	9.66	2.12	0.51	0.09	0	0	0.01	0.1	0.04	0	88.5	75.24	0.01	0.08	1.39	0	0	0	18.39	6.56	5.22	82.04	89.94	802.12	482.46	942.34	632.91	830.27	519.95	920.17	517.4
21.654	0	1.61	0.22	0.43	1.45	0.05	0.27	1.97	1.36	16.1	96.07	71.93	0	96.88	2.35	6.18	16.1	0.14	9.45	2.1	0.29	0.07	0	0	0.01	0.09	0.03	0	88.95	77.51	0.01	0.09	1.36	0	0	0	15.81	4.83	5.38	81.93	91.74	805.73	482.27	944.97	630.85	832.63	518.8	924.35	516.96
21.688	0	1.71	0.23	0.44	1.42	0.05	0.28	2.15	1.38	16.56	95.71	73.51	0	93.08	2.18	5.09	16.56	0.11	9.15	2.42	0.23	0.06	0	0	0.01	0.09	0.03	0	89.48	80.93	0	0.13	1.38	0	0	0	17.22	9	6.47	82.24	90.46	807.9	481.97	946.22	629.4	835.78	518.36	926.24	517.36
21.721	0	1.6	0.23	0.43	1.25	0.05	0.26	1.95	1.39	14.57	96.1	69.06	0	93.42	1.64	3.76	14.57	0.11	9.93	2.09	0.16	0.05	0	0	0.01	0.08	0.02	0	88.75	80.45	0	0.08	1.39	0	0	0	17.71	8.73	5.31	81.89	92.42	810.44	479.62	949.22	627.79	836.83	516.6	929.22	514.63
21.755	0	1.41	0.21	0.43	1.08	0.05	0.22	1.8	1.39	10.6	96.39	61.41	0	95.32	1.39	2.72	10.6	0.09	8.97	2.17	0.17	0.12	0	0	0.01	0.07	0.02	0	88.51	79.85	0	0.4	1.4	0	0	0	16.99	6.93	8.96	82.49	89.37	813	479.53	951.29	625.66	843.07	515.7	932.44	516.02
21.788	0	1.24	0.2	0.41	0.93	0.05	0.19	1.68	1.12	7.96	96.64	56.22	0	96.9	1.12	1.8	7.96	0.08	9.41	1.75	0.2	0.13	0	0	0.01	0.06	0.02	0	87.04	79.3	0	0.14	1.52	0	0	0	18.03	4.78	7.21	81.93	93.77	819.33	477.73	958.17	625.6	846.41	513.17	940.16	514.82
21.821	0	1.21	0.2	0.41	0.88	0.05	0.19	1.51	0.82	7.42	96.97	53.9	0	97.03	0.82	1.38	7.42	0.08	9.05	1.7	0.22	0.16	0	0	0.02	0.06	0.02	0	86.23	77.51	0	0.13	1.52	0	0	0	17.13	4.57	10.29	82.98	88.76	824.3	479.2	962.01	624.91	855.25	513.59	943.94	517.11
21.855	0	1.08	0.19	0.38	0.78	0.05	0.17	1.15	0.72	5.5	97.71	52.01	0	98.75	0.72	0.83	5.5	0.08	10.11	1.75	0.29	0.27	0	0	0.02	0.05	0.02	0	84.23	71.42	0	0.07	1.81	0	0	0	17.83	0.15	6.14	82.4	96.24	837.18	478.3	974.84	625.65	861.69	512.15	957.87	515.5
21.888	0	1.01	0.19	0.35	0.74	0.05	0.17	0.97	0.65	5.14	97.99	47.12	0	97.55	0.65	0.75	5.14	0.08	9.76	1.49	0.32	0.18	0	0	0.02	0.05	0.02	0	82.14	67.59	0	0.06	1.79	0	0	0	17.15	3.58	8.89	82.85	92.5	842.34	478.5	979.16	624.79	870.3	510.08	962.5	517.56
21.921	0	0.93	0.18	0.32	0.69	0.06	0.17	0.93	0.61	4.81	98.13	47.47	0	98.22	0.61	0.51	4.81	0.08	12.47	1.44	0.31	0.18	0	0	0.02	0.05	0.04	0	79.61	66.84	0	0.19	1.99	0	0	0	19.07	1.94	9.45	82.66	94.75	850.22	476.61	988.52	623.91	878.31	509.29	972.77	516.74
21.955	0	0.78	0.17	0.27	0.59	0.09	0.17	0.82	0.64	3.37	98.36	48.53	2.13	98.63	0.64	0.38	3.37	0.08	17.93	1.36	0.28	0.11	0	0.01	0.03	0.04	0.05	0	74.67	63.79	0	0.25	2.38	0	0	0	18.05	0.63	7.92	82.69	93.5	861.71	478.01	997.62	624.06	888.03	508.99	981.19	516.86
21.988	0	0.65	0.17	0.21	0.51	0.1	0.17	0.65	0.86	2.96	98.7	40.69	3.73	98.66	0.86	0.32	2.96	0.07	20.54	1.3	0.23	0.07	0	0.01	0.04	0.04	0.09	0.02	68.1	58.14	0	0.16	2.66	0	0	0	13.37	0.51	9.25	82.72	92.65	872.69	479.92	1005.94	621.53	899.1	508.81	991.24	518.46
22.021	0	0.53	0.17	0.16	0.43	0.1	0.16	0.49	0.87	2.51	98.94	25.68	3.73	98.31	0.87	0.21	2.51	0.08	19.66	1.02	0.21	0.06	0	0.01	0.03	0.03	0.13	0.03	60.45	51.53	0	0.2	2.79	0	0	0	10.28	-1.7	10.69	82.18	96.81	883.88	481.42	1015.48	620.67	909.17	505.4	1004.39	522.87
22.055	0	0.38	0.16	0.11	0.33	0.09	0.15	0.35	1.8	1.8	99.24	8.72	3.05	98.64	1.03	0.2	1.8	0.08	16.11	0.97	0.16	0.06	0	0.02	0.03	0.02	0.17	0.07	48.01	42.89	0	0.17	3.23	0	0	0	2.75	-0.59	12.11	80.06	96.56	889.62	483.24	1021.92	621.18	916.55	505.89	1011.27	524.69
22.088	0	0.31	0.16	0.08	0.28	0.07	0.15	0.31	1.61	1.61	99.38	3.66	1.7	97.97	1.41	0.15	1.61	0.1	12.61	0.93	0.13	0.07	0	0.02	0.02	0.02	0.32	0.14	40.03	39.63	0	0.06	3.35	0	0	0	6.74	-2.62	8.59	80.99	105.26	903.27	483.54	1036.71	623.66	924.04	507.96	1027.98	524.6
22.122	0	0.21	0.15	0.05	0.2	0.08	0.14	0.18	1.14	1.14	99.59	1.15	3.06	98.43	1.43	0.16	1.14	0.09	13.37	0.99	0.09	0.07	0	0.03	0.02	0.02	0.55	0.15	24.25	26.54	0	0.03	4.07	0	0	0	4.67	-1.32	12.14	80.49	104.11	908.82	485.04	1044.26	625.65	934.44	507.46	1036.16	529.67
22.155	0	0.17	0.13	0.04	0.17	0.11	0.14	0.15	1.1	1.1	99.66	0.87	5.5	98.69	1.51	0.14	1.1	0.09	16.52	1.17	0.07	0.09	0	0.03	0.02	0.02	0.84	0.12	17.13	22.31	0	0.05	5.1	0	0	0	6.52	0.37	13.43	80.62	106.5	913.61	486.24	1052.27	630.1	941.26	508.32	1044.61	534.07
22.188	0	0.16	0.13	0.03	0.16	0.16	0.15	0.15	1.1	1.1	99.68	1.12	8.6	97.98	1.41	0.15	1.1	0.08	22.34	1.29	0.06	0.13	0	0.03	0.03	0.02	1.38	0.18	14.98	21.76	0	0.04	5.69	0	0	0	-0.51	-2.59	16.25	78.34	93.58	914.75	486.27	1055.6	632.69	950.64	508.14	1041.38	531.05
22.222	0	0.13	0.11	0.03	0.13	0.2	0.14	0.11	1.03	1.03	99.61	0.78	10.47	97.51	1.42	0.13	1.03	0.08	22.88	1.11	0.06	0.13	0	0.05	0.03	0.01	2.03	0.25	9.32	15.71	0	0.04	7.22	0	0	0	3.56	-3.66	14.99	78.97	104.69	923.96	488.84	1067	637.42	956.03	509.71	1056.92	537.68
22.255	0	0.12	0.11	0.02	0.13	0.19	0.14	0.11	1.02	1.02	99.61	0.64	10.46	96.66	1.54	0.11	1.02	0.07	21.93	1.14	0.05	0.09	0	0.04	0.04	0.01	2.24	0.33	7.43	14.26	0	0.03	7.63	0	0	0	-2.08	-5.17	16.32	77.15	98.07	926.38	489.64	1072.22	641.48	963.43	510.06	1057.82	536.66
22.288	0	0.11	0.1	0.02	0.12	0.15	0.13	0.1	0.92	0.92	99.69	0.34	8.84	95.65	2	0.15	0.92	0.06	15.75	0.93	0.05	0.04	0	0.04	0.06	0.01	2.74	0.74	4.55	11.01	0	0.02	8.7	0	0	0	0.79	-6.55	17.42	77.48	98.13	928.26	489.5	1077.25	645.13	967.95	510.1	1061.83	538.63
22.322	0	0.1	0.09	0.02	0.11	0.16	0.11	0.09	0.86	0.79	99.69	0.37	9.31	96.99	2.5	0.19	0.79	0.06	11.55	0.89	0.06	0.02	0	0.03	0.08	0.01	3.1	0.86	2.64	7.95	0	0.03	10.89	0	0	0	-4.34	-4.64	19.65	76.21	98.66	928.19	488.59	1081.7	646.4	971.76	509.93	1066.06	538.95
22.355	0	0.1	0.09	0.02	0.11	0.16	0.12	0.09	0.98	0.75	99.68	0.37	9.42	97.25	2.67	0.23	0.75	0.04	12.32	0.72	0.07	0.03	0	0.03	0.18	0.01	3.02	0.98	2.18	7.46	0	0.05	10.74	0	0	0	1.44	-4.17	17.78	77.24	103.66	937.55	491.3	1090.17	650.08	977.59	511.71	1076.2	543.67
22.388	0	0.09	0.08	0.02	0.11	0.16	0.12	0.09	1.14	0.66	99.68	0.39	9.4	93.7	3.51	0.32	0.66	0.03	11.8	0.51	0.09	0.02	0	0.02	0.3	0.01	2.83	1.14	1.56	6.8	0	0.08	11.12	0	0	0	1.86	-8.5	19.59	77.31	95.43	939.86	493.41	1091.68	651.8	983.96	513.88	1074.39	544.35
22.422	0	0.08	0.08	0.02	0.1	0.22	0.12	0.08	1.27	0.58	99.57	0.46	11.59	93.42	4.17	0.39	0.58	0.02	14.33	0.45	0.18	0.04	0	0.02	0.54	0.01	2.7	1.27	0.84	5.03	0	0.12	12.38	0	0	0	1.95	-8.73	19.57	77.34	95.48	941.36	494.86	1093.1	652.94	985.46	515.08	1075.72	546.21
22.455	0	0.08	0.07	0.02	0.11	0.25	0.13	0.09	1.44	0.58	99.5	0.49	12.39	89.56	5.49	0.47	0.58	0.02	16	0.37	0.2	0.05	0	0.02	0.67	0.01	2.17	1.44	0.81	4.97	0	0.07	12.79	0	0	0	3.15	-11.25	19.81	77.46	95.17	942.79	496.03	1094.13	653.68	987.1	516.16	1076.96	547.5
22.489	0	0.08	0.08	0.02	0.12	0.2	0.14	0.09	1.39	0.61	99.61	0.41	9.92	92.32	7.3	0.8	0.61	0.02	14.42	0.33	0.17	0.06	0	0.01	0.83	0.01	1.65	1.39	0.57	4.04	0	0.02	11.47	0	0	0	0.63	-9.57	20.96	76.88	94.03	942.65	497.08	1094.08	654.27	988.33	516.62	1076.78	548.54
22.522	0	0.08	0.08	0.02	0.12	0.18	0.14	0.09	1.42	0.57	99.63	0.4	9.49	94.25	7.12	1.32	0.57	0.02	13.5	0.31	0.16	0.05	0	0.01	1.02	0.01	1.34	1.42	0.51	3.9	0	0.06	11.43	0	0	0	-1.25	-8.02	21.68	76.36	95.21	941.79	496.94	1094.1	654.18	988.24	515.73	1077.26	549.5
22.555	0	0.08	0.08	0.02	0.12	0.17	0.14	0.09	1.45	0.57	99.67	0.38	8.46	94.25	7.48	1.44	0.57	0.02	12.38	0.36	0.12	0.05	0	0.01	1.37	0.01	1.09	1.45	0.56	3.39	0	0.04	11.03	0	0	0	-1.96	-8.02	20.94	76.05	97.06	941.16	497.09	1093.26	654	986.24	515.74	1077.27	549.42
22.589	0	0.08	0.08	0.02	0.12	0.15	0.15	0.09	1.86	0.62	99.7	0.39	7.49	97.3	8.05	1.21	0.62	0.02	10.39	0.36	0.11	0.03	0	0.01	1.86	0.02	1.1	1.36	0.48	2.8	0	0.01	11.12	0	0	0	-8.41	4.08	19.41	74.93	96.05	938.11	496.82	1089.59	653.44	981.79	515.83	1072.67	546.92
22.622	0	0.08	0.08	0.02	0.12	0.18	0.15	0.09	1.58	0.59	99.63	0.41	9.29	98.02	7.83	1.36	0.59	0.02	13.4	0.31	0.11	0.05	0	0.01	1.58	0.02	1.28	1.24	0.59	3	0	0.01	11.49	0	0	0	-5.68	2.48	21.04	75.33	95.43	933.43	493.8	1086.21	651.81	979.41	512.93	1069.07	545.62
22.655	0	0.08	0.08	0.02	0.12	0.2	0.14	0.09	1.38	0.6	99.61	0.42	10.17	98.53	6.58	1.16	0.6	0.02	13.9	0.27	0.11	0.05	0	0.01	1.38	0.03	1.44	0.8	0.75	3.26	0	0.01	11.74	0	0	0	-5.36	0.96	19.06	75.44	95.77	929.26	491.22	1082.61	650.09	973.7	510.83	1064.1	542.44
22.689	0	0.08	0.09	0.02	0.12	0.17	0.14	0.09	0.99	0.54	99.66	0.35	9.04	98.68	6.42	1.3	0.54	0.03	14	0.18	0.12	0.04	0	0.01	0.99	0.03	1.89	0.45	0.92	3.21	0	0.03	10.42	0	0	0	1.86	-0.43	19.45	77.13	93.79	923.02	488.12	1076.44	648.84	968.37	509.47	1057.09	539.88
22.722	0	0.08	0.09	0.02	0.12	0.17	0.14	0.09	0.73	0.51	99.66	0.35	9.02	98.29	6.48	1.28	0.51	0.04	13.89	0.14	0.14	0.05	0	0.01	0.73	0.03	2.5	0.33	1.14	3.87	0	0.05	10.39	0	0	0	1.31	1.73	18.26	77.07	94.33	918.03	485.97	1070.7	646.04	961.85	507.48	1051.39	537.15
22.756	0	0.09	0.09	0.02	0.13	0.11	0.13	0.09	0.54	0.46	99.74	0.33	5.62	98.75	5.29	1.04	0.46	0.04	7.9	0.12	0.24	0.05	0	0.01	0.54	0.04	3.49	0.38	1.5	4.41	0	0.03	9.32	0	0	0	3.75	0.16	16.33	77.77	93.83	914.36	483.46	1065.31	642.97	955.62	506.31	1045.74	532.43
22.789	0	0.09	0.1	0.02	0.12	0.1	0.13	0.09	0.5	0.5	99.75	0.33	5.24	93.74	4.9	0.73	0.5	0.05	7.15	0.1	0.23	0.03	0	0.01	0.38	0.04	3.39	0.32	1.95	4.82	0	0.04	9.15	0	0	0	11.67	-8.47	14.72	79.99	97.61	908.52	478.48	1060.79	639.66	947.89	502.24	1041.46	530.05
22.822	0	0.09	0.1	0.02	0.13	0.09	0.13	0.09	0.53	0.53	99.75	0.33	4.52	97.82	4.81	0.69	0.53	0.06	6.2	0.12	0.3	0.03	0	0.01	0.23	0.04	4.2	0.24	2.29	5.69	0	0.12	8.83	0	0	0	7.35	-2.98	9.7	78.8	96.23	905.37	480.09	1056.47	639.7	940.45	505.23	1033.83	528.45
22.856	0	0.1	0.1	0.02	0.13	0.09	0.13	0.09	0.61	0.61	99.74	0.33	4.21	90.74	4.49	0.71	0.61	0.08	6.15	0.13	0.36	0.02	0	0.01	0.15	0.04	3.6	0.19	3.77	7.44	0	0.03	8.53	0	0	0	8.66	-10.59	12.53	78.69	93.3	896.25	478.14	1045.16	636.96	933.35	503.23	1024.33	523.94
22.889	0	0.11	0.11	0.02	0.13	0.08	0.12	0.1	0.62	0.62	99.74	0.33	3.97	90.65	3.46	0.47	0.62	0.1	6.41	0.14	0.35	0.02	0	0.01	0.1	0.03	2.39	0.05	5.03	9.28	0	0.01	7.95	0	0	0	15.5	-10.64	14.7	81.9	88.17	885.61	475.52	1029.97	631.41	924.05	501.08	1009.99	520.81
22.922	0	0.11	0.11	0.02	0.13	0.08	0.12	0.1	0.67	0.67	99.74	0.33	3.52	96.45	3.27	0.45	0.67	0.12	6.74	0.19	0.48	0.03	0	0.01	0.06	0.03	1.3	0.02	5.68	10.34	0	0.05	7.43	0	0	0	17.6	-5.48	11.48	82.96	92.59	886.57	477.78	1024.93	627.11	917.56	504.29	1008.63	521.01
22.956	0	0.13	0.12	0.03	0.14	0.08	0.13	0.11	0.7	0.7	99.72	0.33	3.35	95.31	2.86	0.3	0.7	0.14	8.32	0.26	0.39	0.03	0	0.01	0.04	0.03	0.52	0.01	9.82	12.75	0	0.03	6.53	0	0	0	14.38	-6.95	7.96	82.24	89.41	880.28	475.84	1016.66	623.26	908.86	503.03	997.4	515.45
22.989	0	0.13	0.12	0.03	0.15	0.08	0.13	0.11	0.8	0.8	99.71	0.33	3.1	97.83	2.77	0.24	0.8	0.16	9.23	0.45	0.43	0.05	0	0.01	0.03	0.03	0.22	0	10.75	13.48	0	0.08	5.97	0	0	0	15.32	2.95	4.71	82.53	97.38	878.2	476.45	1013.62	622.19	900.22	505.81	997.15	515.19
23.022	0	0.15	0.13	0.03	0.16	0.09	0.14	0.12	0.87	0.87	99.69	0.51	4.02	98.47	2.65	0.22	0.87	0.21	12.19	0.76	0.57	0.08	0	0.01	0.03	0.03	0.09	0.01	13.92	16.26	0	0.08	5.72	0	0	0	19.43	-1.17	3.72	82.59	99.24	874.77	476.45	1010.01	622.7	894.89	507.7	993.9	514.55
23.056	0	0.17	0.13	0.04	0.18	0.1	0.14	0.17	0.98	0.98	99.65	0.86	4.59	98.37	2.62	0.27	0.98	0.28	14.47	1.4	0.53	0.1	0	0.02	0.02	0.03	0.07	0.01	19.04	23.61	0	0.07	5.39	0	0	0	18.18	1.5	2	82.9	96.36	871.25	477.83	1006.06	623.76	891.22	510.18	987.51	513.92
23.089	0	0.17	0.13	0.04	0.17	0.09	0.14	0.15	1.03	1.03	99.65	0.77	4.11	98.32	2.47	0.27	1.03	0.33	13.94	1.62	0.69	0.12	0	0.03	0.02	0.02	0.04	0.02	18.1	21	0	0.05	5.21	0	0	0	17.3	1.66	1.98	82.91	93.58	868.65	478.18	1002.51	623.12	889.51	509.94	983	513.89
23.123	0	0.19	0.14	0.04	0.19	0.07	0.14	0.18	1.2	1.2	99.61	0.77	2.02	96.52	2.48	0.26	1.2	0.36	10.81	1.81	0.47	0.06	0	0.04	0.02	0.02	0.03	0.04	21.22	25.05	0	0.05	4.49	0	0	0	18.12	5.39	1.15	83.07	93.28	862.67	479.09	995.3	623.28	882.48	512.76	975.76	512.26
23.156	0	0.2	0.15	0.04	0.19	0.07	0.15	0.17	1.46	1.46	99.6	0.67	0.87	93.99	2.76	0.3	1.46	0.36	9.95	2.58	0.45	0.06	0	0.05	0.02	0.02	0.03	0.03	20.09	23.92	0	0.04	3.93	0	0	0	15.75	8.25	3.24	82.4	91.89	858.93	478.66	991.48	621.74	880.94	511.33	972.83	512.55
23.189	0	0.2	0.15	0.04	0.19	0.07	0.15	0.16	1.51	1.51	99.61	0.64	1.1	97.42	2.41	0.3	1.51	0.33	10.52	2.95	0.5	0.08	0	0.06	0.02	0.02	0.03	0.04	18.94	21.91	0	0.04	3.9	0	0	0	13.6	3.84	1.62	82.08	91.62	859.75	479.56	989.09	619.5	879.06	510.65	970.67	511.93
23.223	0	0.19	0.16	0.04	0.18	0.07	0.15	0.13	1.74	1.74	99.62	0.53	0.84	96.78	2.08	0.44	1.74	0.34	11.49	3.15	0.31	0.06	0	0.08	0.02	0.02	0.03	0.02	15.23	17.86	0	0.04	3.24	0	0	0	16.75	4.99	1.61	82.63	92.74	852.89	479.07	979.82	616.14	870.44	511.09	963.18	511.09
23.256	0	0.18	0.16	0.03	0.17	0.07	0.15	0.11	1.67	1.67	99.64	0.56	1.86	96.13	1.66	0.43	1.67	0.32	13.74	3.02	0.29	0.08	0	0.08	0.02	0.02	0.03	0.02	13.71	14.92	0	0.14	3.17	0	0	0	12.95	5.94	3.54	82.16	88.6	853.15	478.61	979.3	613.92	873.71	509.33	962.3	510.54
23.289	0	0.18	0.16	0.03	0.16	0.08	0.15	0.1	1.97	1.97	99.64	0.55	2.02	97.09	1.21	0.32	1.97	0.29	14.99	2.63	0.31	0.1	0	0.08	0.01	0.02	0.03	0.01	12.22	11.61	0	0.08	2.9	0	0	0	16.47	4.46	2.37	82.99	88.82	855.37	480.68	977.82	613.36	873.16	510.1	961.95	512.58
23.323	0	0.17	0.17	0.03	0.16	0.07	0.15	0.09	2.29	2.29	99.66	0.42	0.92	97.7	0.96	0.23	2.29	0.22	13.61	2.35	0.27	0.1	0	0.1	0.01	0.01	0.02	0.01	9.77	9.02	0	0.05	2.5	0	0	0	13.09	3.27	0.71	82.67	89.48	855.03	481.79	976.62	612.47	870.88	511.67	960.35	512.05
23.356	0	0.16	0.17	0.03	0.15	0.06	0.15	0.08	2.28	2.54	99.66	0.33	0	97.71	0.89	0.16	2.54	0.16	10.34	2.39	0.47	0.19	0	0.11	0.01	0.01	0.02	0.02	7.39	7.66	0	0.1	2.28	0	0	0	16.23	3.23	-0.42	83.11	89.1	853.86	482.25	975.28	612.93	869.04	513.29	958.13	512.56
23.389	0	0.16	0.18	0.03	0.14	0.05	0.15	0.07	1.99	2.51	99.65	0.33	0	97.45	0.61	0.16	2.51	0.13	8.15	2.46	0.63	0.25	0	0.14	0.01	0.01	0.02	0.03	5.24	5.55	0	0.08	1.99	0	0	0	15	3.78	0.34	83.01	89.37	852.09	483.45	972.57	613.41	867.2	514.02	956.56	512.92
23.423	0	0.15	0.18	0.03	0.14	0.04	0.15	0.07	1.77	2.76	99.64	0.33	0	98.33	0.51	0.17	2.76	0.13	6.35	2.18	0.77	0.36	0	0.19	0.01	0.01	0.02	0.06	3.82	3.17	0	0.11	1.77	0	0	0	12.55	1.63	-0.5	82.77	89.09	851.85	483.84	971.53	612.11	866.1	514.32	955.17	512.59
23.456	0	0.15	0.18	0.03	0.14	0.04	0.15	0.06	1.66	2.74	99.64	0.33	0	98.38	0.51	0.19	2.82	0.11	5.15	1.99	0.97	0.54	0	0.22	0.01	0.01	0.02	0.13	3.4	2.74	0	0.12	1.66	0	0	0	14.82	1.46	-0.29	82.85	89.29	851.04	484.07	969.47	611.45	864.71	514.78	953.97	512.61
23.49	0	0.15	0.18	0.03	0.14	0.04	0.14	0.06	1.54	1.88	99.64	0.33	0	97.41	0.42	0.16	2.6	0.09	4.12	1.96	0.9	1.14	0	0.24	0.01	0.01	0.02	0.09	2.31	1.88	0	0.02	1.54	0	0	0	16.61	3.86	0.94	83.14	91.59	849.34	485.2	966.42	610.99	862.05	515.09	953.64	514.85
23.523	0	0.15	0.18	0.03	0.14	0.04	0.14	0.06	1.47	1.64	99.64	0.33	0	97.25	0.33	0.2	2.41	0.1	3.79	1.63	0.72	0.93	0	0.25	0.01	0.01	0.02	0.1	2.13	1.64	0	0.04	1.47	0	0	0	12.71	4.17	0.6	82.93	89.8	847.73	485.73	964.52	610.76	860.96	514.93	950.76	514.55
23.556	0	0.15	0.18	0.03	0.14	0.04	0.14	0.06	1.47	1.61	99.64	0.33	0	96.68	0.26	0.19	2.33	0.08	4.33	1.52	0.59	0.88	0	0.23	0.01	0.01	0.03	0.08	2.04	1.61	0	0.08	1.47	0	0	0	12.04	5.15	0.49	82.33	89.76	847.05	487.08	961.95	609.22	859.32	517.25	949.03	514.42
23.59	0	0.15	0.19	0.03	0.14	0.04	0.15	0.06	1.38	1.25	99.63	0.33	0	96.03	0.27	0.15	2.75	0.07	5.99	1.87	0.61	0.82	0	0.21	0.01	0.01	0.04	0.07	1.33	1.25	0	0.05	1.38	0	0	0	12.88	6.07	0.17	81.78	89.69	847.32	488.16	958.75	606.19	857.68	518.23	947.3	514.56
23.623	0	0.15	0.18	0.03	0.13	0.05	0.15	0.06	1.58	1.14	99.63	0.33	0	95.94	0.19	0.12	2.99	0.07	10.24	2.21	0.84	0.67	0	0.24	0.01	0.01	0.05	0.11	1.09	1.14	0	0.05	1.58	0	0	0	12.91	6.18	3.02	82.08	84	847.16	489.62	957.49	606.05	861.69	518.65	945.67	516.96
23.656	0	0.15	0.18	0.03	0.13	0.08	0.16	0.06	1.75	0.96	99.64	0.33	1.09	97.57	0.15	0.1	3.08	0.07	17.6	2.89	1.2	0.63	0	0.27	0	0.01	0.08	0.13	0.84	0.96	0	0.06	1.75	0	0	0	11.22	3.54	2.19	81.75	85.02	846.81	489.77	958.3	607.35	860.85	519.38	945.82	516.44
23.69	0	0.15	0.18	0.03	0.13	0.11	0.17	0.06	1.84	0.75	99.64	0.41	3.2	97.1	0.13	0.08	3.06	0.07	22.74	3.9	1.63	0.63	0	0.27	0	0.01	0.13	0.13	0.52	0.75	0	0.09	1.84	0	0	0	10.11	4.44	3.05	81.56	85.43	844.92	489.16	957.95	607.87	860.1	518.97	945.5	516.4
23.723	0	0.16	0.18	0.03	0.13	0.11	0.17	0.06	1.95	0.73	99.64	0.4	3.22	96.76	0.12	0.06	3.09	0.07	22.37	4.86	1.47	0.33	0	0.26	0	0.01	0.16	0.1	0.49	0.73	0	0.04	1.95	0	0	0	10.8	5.01	2.53	81.45	88.7	844.18	488.69	959.59	609.76	858.64	519.81	947.27	516.22
23.757	0	0.16	0.18	0.02	0.13	0.06	0.16	0.06	1.91	0.67	99.63	0.33	0	96.76	0.13	0.06	3.96	0.07	13.28	4.76	0.9	0.18	0	0.36	0	0.01	0.19	0.06	0.43	0.67	0	0.06	1.91	0	0	0	14.16	5.01	2.89	81.29	90.54	845.01	487.14	962.22	610.2	859.73	519.51	950.18	515.7
23.79	0	0.17	0.18	0.02	0.13	0.06	0.16	0.06	1.94	0.65	99.63	0.33	0	97.77	0.12	0.04	4.12	0.07	11.33	5.45	0.83	0.2	0	0.42	0	0.01	0.18	0.06	0.38	0.65	0	0.08	1.94	0	0	0	15.5	3.09	1.77	81.57	90.08	848.55	488.78	964.53	611.41	862.07	520.87	952.07	516.81
23.823	0	0.18	0.19	0.02	0.13	0.05	0.16	0.06	1.96	0.62	99.63	0.33	0	97.05	0.12	0.04	4.37	0.07	8.79	6.69	0.69	0.22	0	0.43	0	0.01	0.15	0.03	0.39	0.62	0	0.06	1.96	0	0	0	16.11	4.53	1.38	81.53	88.88	849.62	489.84	963.53	610.67	862.45	521.15	951.25	517.51
23.857	0	0.17	0.18	0.02	0.13	0.05	0.16	0.06	2.15	0.59	99.64	0.33	0	97.35	0.1	0.04	4.27	0.08	7.2	5.68	0.66	0.26	0	0.48	0	0.01	0.11	0.03	0.44	0.59	0	0.04	2.15	0	0	0	12.51	3.98	0.81	81.75	87.65	849.98	490.26	963.32	609.86	862.79	521.79	950.27	516.41
23.89	0	0.17	0.18	0.02	0.13	0.05	0.16	0.06	2.15	0.54	99.63	0.33	0	95.38	0.11	0.05	4.69	0.08	8.21	5.07	0.83	0.35	0	0.44	0	0.01	0.07	0.03	0.45	0.54	0	0.08	2.15	0	0	0	11.55	6.86	0.76	81.93	89.24	850.64	490.93	963.49	609.37	862.43	522.6	951.48	516.78
23.923	0	0.17	0.19	0.02	0.13	0.05	0.16	0.06	1.99	0.57	99.63	0.33	0	95.79	0.09	0.05	4.58	0.08	8.88	4.74	0.92	0.4	0	0.39	0	0.01	0.03	0.02	0.46	0.57	0	0.09	1.99	0	0	0	12.91	6.37	0.61	82.06	88.85	851.85	490.87	963.93	608.6	863.35	522.85	951.98	516.52
23.957	0	0.17	0.18	0.02	0.13	0.05	0.16	0.06	2.13	0.62	99.63	0.33	0	96.41	0.08	0.06	4.74	0.09	8.83	4.97	1.07	0.49	0	0.31	0	0.01	0.02	0.03	0.45	0.62	0	0.06	2.13	0	0	0	11.75	5.55	0.33	82.11	88.88	852.79	490.93	963.88	607.42	863.59	522.62	952.22	516.06
23.99	0	0.16	0.18	0.02	0.13	0.05	0.16	0.06	2.08	0.61	99.63	0.33	0	98.64	0.05	0.07	4.41	0.1	8.63	4.19	1.21	0.62	0	0.31	0	0.01	0.01	0.05	0.42	0.61	0	0.04	2.08	0	0	0	11.73	0.58	-0.88	82.34	87.81	854.98	491.79	964.92	607.96	864.86	522.85	952.42	516.3
24.023	0	0.16	0.18	0.03	0.13	0.05	0.16	0.06	2.16	0.52	99.63	0.33	0	98.44	0.03	0.07	4.47	0.09	7.98	4.08	1.39	0.86	0	0.36	0.01	0.02	0.01	0.12	0.36	0.52	0	0.05	2.16	0	0	0	9.85	-1.27	-1.97	82.42	84.88	855.69	491.58	967.04	610.2	867.04	522.15	951.67	515.71
24.057	0	0.16	0.18	0.03	0.13	0.05	0.16	0.06	2.2	0.45	99.63	0.33	0	98.27	0.03	0.08	5.06	0.07	6.93	3.71	1.64	1.01	0	0.45	0.01	0.02	0.01	0.25	0.26	0.37	0	0.04	2.2	0	0	0	11.63	-1.8	-1.85	82.6	86.47	854.44	491.53	965.31	608.89	864.89	523.81	950.93	515.18
24.09	0	0.16	0.18	0.03	0.13	0.05	0.16	0.06	2.2	0.49	99.63	0.33	0	98.59	0.03	0.12	4.95	0.07	8.17	3.94	1.74	1.03	0	0.49	0.01	0.02	0.01	0.59	0.25	0.38	0	0.07	2.2	0	0	0	9.85	0.76	-1.48	82.31	84.65	852.23	489.74	964.6	608.37	864.69	522.4	948.84	513.21
24.124	0	0.16	0.18	0.03	0.13	0.05	0.15	0.06	1.99	0.43	99.63	0.33	0	98.26	0.03	0.16	4.25	0.07	8.99	4.36	2.31	1.08	0	0.43	0.01	0.03	0.01	0.56	0.3	0.4	0	0.11	1.99	0	0	0	12.95	1.85	-0.59	82.86	83.04	851.43	489.12	964.41	608.9	865.58	521.89	948.2	513.56
24.157	0	0.16	0.18	0.03	0.13	0.05	0.15	0.06	1.79	0.45	99.63	0.33	0	98.47	0.03	0.25	3.88	0.07	8.59	4.29	2.08	0.96	0	0.39	0.02	0.03	0.01	0.48	0.36	0.45	0	0.15	1.79	0	0	0	11.04	1.16	-1.38	82.37	85.11	849.98	488.53	964.61	609.86	863.4	521.83	948.02	512.66
24.19	0	0.15	0.18	0.03	0.13	0.05	0.15	0.06	1.79	0.45	99.64	0.33	0	97.44	0.03	0.36	3.02	0.08	8.4	2.9	1.75	1.18	0	0.41	0.03	0.04	0.02	0.33	0.37	0.45	0	0.07	1.79	0	0	0	12.82	3.79	-1.77	82.84	85.52	848.55	488.45	963.75	610.79	861.82	522.09	946.84	512.84
24.224	0	0.14	0.18	0.03	0.13	0.04	0.14	0.06	1.48	0.49	99.64	0.33	0	96.72	0.03	0.4	2.48	0.07	6.9	2.33	1.48	1.15	0	0.46	0.03	0.05	0.02	0.16	0.52	0.49	0.01	0.14	1.48	0	0	0	14.74	5.08	-5.17	82.93	84.92	847.38	487.88	962.22	611.16	858.67	522.04	942.9	511.19
24.257	0	0.14	0.18	0.03	0.13	0.04	0.14	0.06	1.59	0.55	99.64	0.33	0	93.6	0.04	0.45	2.21	0.06	6.87	2.39	1.26	1.71	0	0.48	0.03	0.05	0.03	0.1	0.6	0.55	0.01	0.16	1.59	0	0	0	12.66	8.59	-4.06	82.67	83.67	843.53	487.2	956.68	608.27	855.32	519.85	938.46	510.49
24.29	0	0.15	0.18	0.03	0.13	0.04	0.14	0.06	1.54	0.59	99.64	0.33	0	97.05	0.04	0.41	2.23	0.05	5.79	3.03	1.19	3.07	0	0.5	0.02	0.06	0.03	0.06	0.69	0.59	0.01	0.08	1.54	0	0	0	8.38	4.53	-5.1	82.15	82.39	842.09	489.34	952.54	606.84	852.58	521.22	934.33	511.03
24.324	0	0.16	0.18	0.03	0.13	0.04	0.14	0.06	1.48	0.73	99.64	0.33	0	95.83	0.04	0.45	1.81	0.05	6.23	4.21	1.45	4.8	0	0.56	0.01	0.07	0.04	0.07	0.88	0.73	0.01	0.1	1.48	0	0	0	14.67	6.33	-2.45	82.96	84.54	836.89	487.37	946.91	604.81	847.59	519.08	931.77	511.27
24.357	0	0.17	0.18	0.04	0.13	0.04	0.14	0.06	1.42	0.78	99.64	0.33	0	97.2	0.02	0.4	1.96	0.04	5.16	4.32	1.84	8.77	0	0.6	0.01	0.08	0.04	0.05	1.03	0.78	0.01	0.07	1.42	0	0	0	10.74	4.26	-5	83.35	83	833.9	489.66	941.05	603.22	842.58	522.19	924.74	510.43
24.39	0	0.18	0.18	0.05	0.13	0.03	0.14	0.06	1.31	0.82	99.64	0.33	0	96.53	0.02	0.43	1.89	0.04	3.84	3.81	1.81	11.23	0	0.66	0.01	0.09	0.04	0.03	1.16	0.82	0.01	0.11	1.31	0	0	0	11.69	5.37	-5.9	83.48	81.65	829.22	490	934.33	601.21	837.02	521.96	917.9	510.82
24.424	0	0.19	0.18	0.06	0.13	0.03	0.14	0.06	1.34	1.05	99.62	0.33	0	97.59	0.02	0.5	1.75	0.05	2.79	3.98	2.06	15.85	0	1.05	0	0.14	0.02	0.03	1.46	0.89	0.02	0.15	1.34	0	0	0	11.09	3.49	-7.69	83.32	84.18	824.02	490.26	926.39	596.11	828.03	523.66	911.14	510.3
24.457	0	0.23	0.18	0.08	0.13	0.03	0.14	0.06	1.34	1.34	99.53	0.33	0	96.82	0.02	0.45	1.99	0.05	1.76	6.8	2.42	22.56	0	1.34	0.01	0.18	0.01	0.01	1.48	0.94	0.02	0.18	1.17	0	0	0	8.16	4.92	-9.66	83.22	85.93	819.58	489.69	920.96	592.36	821.18	525.19	905.35	507.88
24.491	0	0.35	0.18	0.34	0.12	0.03	0.14	0.06	1.62	2.52	99.3	0.33	0	96.74	0.03	0.58	2.06	0.05	1.62	9.14	5.68	46.88	0	2.52	0.01	0.27	0.01	0.01	1.91	1	0.02	0.13	1.14	0	0	0	6.61	5.05	-9.98	82.79	87.09	811.39	488.7	910.43	586.83	811.39	524.24	896.7	506.73
24.524	0	0.42	0.19	0.5	0.13	0.03	0.15	0.06	1.73	3.8	98.99	0.33	0	96.33	0.03	0.68	2.22	0.05	1.73	11.06	6.13	53.94	0	3.8	0.01	0.23	0	0.01	2.39	1.33	0.02	0.13	1.06	0	0	0	0.63	5.66	-8.77	81.8	89.06	798.88	485.96	898.4	583.93	798.88	520.97	886.62	505.71
24.557	0	0.54	0.19	1.58	0.12	0.03	0.15	0.06	2.19	5.43	96.83	0.33	0	93.75	0.05	1.02	2.59	0.07	2.19	12.71	11.73	71.43	0	5.43	0.02	0.29	0	0.01	2.4	1.53	0.02	0.06	1	0	0	0	15.07	8.46	-10.06	80.35	87.45	794.84	485.79	891.86	581.99	794.84	526.17	878.27	499.99
24.591	0	0.67	0.19	4.15	0.11	0.03	0.18	0.06	2.92	9.9	91.71	0.57	0	95.97	0.05	1.08	3.34	0.07	2.92	14.91	17.72	84.46	0	9.9	0.05	0.52	0	0.01	3.46	2.33	0.03	0.08	0.97	0	0	0	15.32	6.15	-12.16	78.99	83.59	785.48	486.71	879.43	578.65	785.48	526.87	864.98	501.03
24.624
24.657
24.691
24.724
24.758
24.791
24.824
24.858
24.891
24.924
24.958
24.991
25.024
25.058
25.091	1	0.08	0.08	0.02	0.15	0.11	0.18	0.37	0.66	0.66	99.26	0.37	4.64	12.68	13.66	0.94	0.66	0.05	5.95	0.97	0.29	0.51	0	0.11	0.24	0.62	0.24	0.06	2.31	30.96	0.29	0.5	10.87	0	0		-17.52	31.65	-25.01	57.01	58.5	776.59	593.06	870.2	686.67	784.28	626.35	836.6	600.2
25.125
25.158
25.191
25.225
25.258
25.291
25.325
25.358
25.391
25.425
25.458
25.492
25.525
25.558
25.592
25.625
25.658
25.692
25.725
25.759
25.792
25.825
25.859
25.892
25.925
25.959
25.992
26.025
26.059
26.092
26.126
26.159
26.192
26.226
26.259
26.292
26.326
26.359
26.392
26.426
26.459
26.493
26.526
26.559
26.593
26.626
26.659
26.693
26.726
26.76
26.793
26.826
26.86
26.893
26.926
26.96
26.993
27.026
27.06
27.093
27.127
27.16
27.193
27.227
27.26
27.293
27.327
27.36
27.393
27.427
27.46
27.494
27.527
27.56
27.594
27.627
27.66
27.694
27.727
27.761
27.794
27.827
27.861
27.894
27.927
27.961
27.994
28.027
28.061
28.094
28.128
28.161
28.194
28.228
28.261
28.294
28.328
28.361
28.394
28.428
28.461
28.495
28.528
28.561
28.595
28.628
28.661
28.695
28.728
28.762
28.795
28.828
28.862
28.895
28.928
28.962
28.995
29.028
29.062
29.095
29.129
29.162
29.195
29.229
29.262
29.295
29.329
29.362
29.395
29.429
29.462
29.496
29.529
29.562
29.596	0	0.33	0.07	0.14	0.3	0.17	0.1	0.06	0.31	0.31	99.34	13.12	9.55	76.94	3.64	0.07	0.31	0	6.65	1.07	3.2	0.78	0	0.04	0.02	0.04	0.2	0.01	63.17	0.13	0.02	0.48	14.13	0	0	0	9.86	15.97	-10.77	77	98.02	746.16	511.54	881.13	652.21	756.63	555.09	852.71	535.68
29.629	0	0.12	0.11	0.03	0.14	0.1	0.13	0.07	0.27	0.27	99.72	0.35	5.46	87.39	4.02	0.33	0.27	0.04	9.66	0.93	0.44	0.13	0	0.05	0.05	0.03	0.09	0.03	11.02	0.61	0.02	0.01	8.04	0	0	0	14.31	12.32	-14.44	80.25	92.27	735.8	492.76	872.88	635.92	750.5	544.26	836.87	511.81
29.662	0	0.12	0.13	0.02	0.14	0.08	0.14	0.07	0.58	0.58	99.71	0.33	3.14	83.04	4.17	0.24	0.58	0.06	10.47	1.22	0.26	0.06	0	0.04	0.05	0.02	0.07	0.03	6.64	0.66	0.02	0.01	5.64	0	0	0	9.69	14.06	-11.94	79.03	87.31	734.84	495.85	870.6	638.03	752.77	543.12	835.65	515.63
29.696	0	0.11	0.12	0.02	0.14	0.09	0.15	0.07	0.93	0.93	99.69	0.33	3.74	94.91	5.34	0.2	0.93	0.06	11.84	1.4	0.19	0.05	0	0.05	0.06	0.01	0.08	0.04	4.04	0.84	0.02	0.01	6.04	0	0	0	5.4	7.38	-13.78	78.26	88.48	735.88	497.16	869.95	636.71	751.37	544.57	834.93	515.47
29.729	0	0.11	0.12	0.02	0.14	0.11	0.16	0.07	1.43	1.43	99.69	0.33	5.02	85.27	5.59	0.16	1.43	0.06	13.13	1.37	0.09	0.02	0	0.05	0.05	0.01	0.1	0.06	3.8	0.99	0.02	0.01	6.99	0	0	0	6.49	13.22	-11.06	78.27	87.02	736.55	499.43	869.98	638.45	754.01	545.42	836.76	518.46
29.763	0	0.11	0.12	0.02	0.14	0.1	0.16	0.07	1.8	1.8	99.68	0.33	3.7	95.17	5.39	0.12	1.8	0.06	11.73	1.32	0.15	0.02	0	0.05	0.06	0.01	0.1	0.07	3.06	1.04	0.02	0.01	6.48	0	0	0	5.78	7.1	-12.22	78.34	85.71	737.28	499.78	873	641.07	756.44	547.7	837.07	518.62
29.796	0	0.11	0.13	0.02	0.14	0.09	0.16	0.07	1.68	1.68	99.68	0.33	3.25	91.45	5.28	0.13	1.68	0.06	11.92	1.39	0.17	0.03	0	0.04	0.06	0.01	0.09	0.04	2.97	0.86	0.02	0.01	5.89	0	0	0	8.08	10.15	-11.08	78.58	89.61	739.17	499.75	875.33	641.84	756.62	547.49	841.72	519.42
29.829	0	0.11	0.13	0.02	0.14	0.08	0.15	0.07	1.23	1.23	99.7	0.33	2.74	81.86	4.78	0.12	1.23	0.05	9.8	1.41	0.19	0.02	0	0.03	0.04	0.01	0.07	0.02	3.19	0.71	0.01	0.02	5.93	0	0	0	7.9	14.47	-8.23	77.89	89.59	740.94	499.23	878.39	642.81	760.5	545.59	846.43	520.25
29.863	0	0.11	0.12	0.02	0.13	0.09	0.15	0.07	1.08	1.08	99.71	0.33	3.86	76.74	4.17	0.14	1.08	0.06	11.29	1.44	0.25	0.02	0	0.02	0.04	0.01	0.07	0.01	3.15	0.66	0.02	0.03	6.22	0	0	0	5.55	16.03	-7.19	76.44	90.49	743.21	499.03	881.92	643.4	763.5	544.97	850.53	520.18
29.896	0	0.11	0.13	0.02	0.13	0.09	0.15	0.07	0.92	0.92	99.71	0.33	3.71	94.1	4.14	0.1	0.92	0.05	11.19	1.4	0.29	0.02	0	0.02	0.03	0.01	0.09	0.01	3.6	0.66	0.02	0.04	6.04	0	0	0	3.98	8.16	-7.43	76.58	92.07	749.26	496.79	889.7	643.87	769.05	541.87	858.26	519.11
29.929	0	0.12	0.13	0.02	0.13	0.08	0.14	0.07	0.73	0.73	99.72	0.33	3	83.59	3.85	0.1	0.73	0.05	9.83	1.25	0.33	0.02	0	0.02	0.03	0.01	0.1	0.01	4.06	0.65	0.02	0.04	5.78	0	0	0	8.75	13.86	-6.61	77.42	93.02	753.74	495.94	893.38	642.52	773.11	541.44	863.38	518.98
29.963	0	0.12	0.13	0.02	0.13	0.08	0.14	0.07	0.69	0.69	99.72	0.33	2.95	92.01	3.36	0.1	0.69	0.04	9.91	1.01	0.43	0.02	0	0.02	0.03	0.01	0.11	0.04	4.38	0.63	0.02	0.03	5.63	0	0	0	11.82	9.78	-6.41	78.89	92.19	760.43	494.76	899.61	641.78	780.09	540.38	869.7	518.72
29.996	0	0.12	0.13	0.02	0.13	0.06	0.13	0.06	0.64	0.64	99.73	0.33	1.22	89.51	2.92	0.1	0.64	0.04	6.66	0.84	0.4	0.01	0	0.02	0.02	0.02	0.09	0.03	4.56	0.67	0.02	0.05	5.17	0	0	0	12.54	11.28	-5.63	79.18	91.71	765.7	493.72	902.79	638.36	785.07	538.72	874.33	517.65
30.029	0	0.12	0.14	0.02	0.13	0.06	0.13	0.06	0.67	0.67	99.72	0.33	0.15	69.34	2.53	0.14	0.67	0.04	5.48	0.89	0.59	0.01	0	0.02	0.02	0.02	0.07	0.02	4.58	0.74	0.02	0.16	4.64	0	0	0	16.37	17.92	-3.48	79.33	89.01	766.95	492.73	903.99	637.59	789.16	537.76	875.93	517.91
30.063	0	0.12	0.14	0.02	0.13	0.05	0.13	0.06	0.69	0.69	99.72	0.33	0.02	89.14	2.28	0.2	0.69	0.04	6.06	0.85	0.7	0.02	0	0.02	0.01	0.02	0.08	0.02	4.65	0.83	0.02	0.03	4.28	0	0	0	10.44	11.48	-3.96	78.25	89.45	771.46	491.17	906.34	633.84	791.67	532.91	879.51	516.03
30.096	0	0.12	0.14	0.02	0.13	0.05	0.13	0.06	0.73	0.73	99.71	0.33	0	91.11	2.56	0.23	0.73	0.05	5.42	0.7	0.8	0.01	0	0.01	0.02	0.02	0.09	0.02	4.54	0.91	0.02	0.05	4	0	0	0	9.53	10.36	-1.99	78.12	88.73	776.51	489.87	912.72	633.75	798.95	531.01	886.38	515.86
30.13	0	0.12	0.15	0.02	0.14	0.06	0.14	0.07	0.92	0.92	99.7	0.33	0.02	74.48	2.51	0.27	0.92	0.07	8.78	0.67	0.89	0.03	0	0.01	0.02	0.02	0.08	0.04	4.04	1.07	0.02	0.14	3.43	0	0	0	8.78	16.65	-1.42	77.03	86.77	779.79	490.01	915.91	633.35	803.69	531	889.1	515.69
30.163	0	0.13	0.15	0.03	0.14	0.06	0.14	0.06	1	1	99.69	0.33	0	93.54	2.19	0.26	1	0.06	9.06	0.7	1.01	0.03	0	0.01	0.02	0.02	0.07	0.07	4.11	1.15	0.02	0.03	3.3	0	0	0	8.13	8.63	-2.55	77.79	89.54	784.58	489.09	920.45	632.83	805.95	529.38	894.33	515
30.196	0	0.13	0.16	0.03	0.14	0.05	0.14	0.06	1.1	1.1	99.69	0.33	0	64.06	1.94	0.3	1.1	0.06	8	0.63	1.25	0.03	0	0.01	0.02	0.02	0.08	0.14	4.1	1.24	0.02	0.03	3.09	0	0	0	10.16	19.11	0.18	77.07	86.02	786.01	489.28	921.24	631.96	810.78	529.12	895.83	516.25
30.23	0	0.13	0.16	0.03	0.14	0.05	0.14	0.06	0.89	0.89	99.68	0.33	0	77.52	1.7	0.33	0.89	0.07	8.79	0.55	1.81	0.05	0	0.01	0.02	0.03	0.08	0.24	4.96	1.21	0.01	0.05	2.67	0	0	0	8.95	15.81	0.97	77.25	85.53	788.68	489.09	923.68	631.95	813.89	527.25	898.81	516.99
30.263	0	0.13	0.16	0.03	0.14	0.05	0.13	0.06	0.9	0.9	99.68	0.33	0	75.51	1.49	0.42	0.9	0.08	8.28	0.59	2.08	0.05	0	0.01	0.02	0.03	0.1	0.3	5.1	1.29	0.01	0.06	2.79	0	0	0	8.72	16.37	1.39	77.23	83.88	791.25	489.62	925.31	631.59	817.07	527.09	900.41	517.57
30.296	0	0.13	0.16	0.03	0.14	0.05	0.13	0.06	0.79	0.79	99.68	0.33	0	79.52	1.3	0.42	0.79	0.07	7.75	0.48	2.28	0.06	0	0.01	0.03	0.03	0.13	0.28	5.64	1.31	0.01	0.08	2.78	0	0	0	6.21	15.22	1.19	76.75	86.39	793.99	489.86	927.17	630.23	817.95	526.71	903.83	517.39
30.33	0	0.13	0.16	0.03	0.14	0.05	0.14	0.06	0.88	0.88	99.68	0.33	0	86.7	1.39	0.36	0.88	0.06	8.23	0.44	1.79	0.07	0	0.01	0.03	0.04	0.13	0.15	6.23	1.88	0.02	0.03	2.67	0	0	0	12.74	12.63	1.94	79.18	86.49	797.04	489.48	929.48	630.38	820.96	526.38	907.12	518.88
30.363	0	0.14	0.16	0.03	0.14	0.05	0.13	0.06	1	1	99.68	0.33	0	67.55	1.13	0.44	1	0.06	8.98	0.53	2.03	0.09	0	0.01	0.03	0.04	0.15	0.12	6.51	2.11	0.02	0.12	2.77	0	0	0	12.98	18.33	1.83	78.19	82.68	796.46	489.28	930.18	631.67	823.01	527.21	905.19	518.13
30.396	0	0.14	0.16	0.03	0.14	0.05	0.14	0.07	1.19	1.19	99.68	0.33	0	79.12	1.08	0.35	1.19	0.06	9.2	0.53	2.01	0.1	0	0.01	0.02	0.04	0.14	0.08	7.32	2.72	0.02	0.09	2.62	0	0	0	13.13	15.34	1.82	78.93	83.87	798.2	489.96	931.46	632.25	823.8	527.01	907.32	519.36
30.43	0	0.14	0.17	0.03	0.14	0.05	0.14	0.07	1.75	1.75	99.67	0.33	0	87.15	1.05	0.35	1.75	0.06	9.12	0.49	1.62	0.06	0	0.01	0.02	0.04	0.13	0.06	6.85	3.56	0.01	0.08	2.5	0	0	0	12.28	12.43	1.1	79.11	87.84	800.93	489.91	934.27	631.32	824.15	528.14	911.46	518.48
30.463	0	0.14	0.17	0.03	0.14	0.05	0.14	0.07	1.89	1.89	99.67	0.33	0	81.91	1.17	0.39	1.89	0.05	9.31	0.55	1.61	0.04	0	0.01	0.01	0.03	0.09	0.05	6.63	3.84	0.01	0.14	2.43	0	0	0	12.02	14.45	-0.39	78.78	86.46	802.17	491.54	934.62	632.4	824.72	529.77	910.51	519.03
30.497	0	0.15	0.17	0.03	0.15	0.05	0.15	0.07	2.32	2.49	99.66	0.33	0	84.16	1.26	0.4	2.49	0.06	8.08	0.65	0.7	0.01	0	0.01	0.01	0.03	0.06	0.02	6.43	4.74	0.01	0.26	2.32	0	0	0	14.6	13.65	-0.33	80.13	84.29	803.21	492.32	933.52	631.64	825.79	530.04	909.48	520.01
30.53	0	0.15	0.17	0.03	0.15	0.05	0.15	0.07	2.38	2.79	99.66	0.33	0	75.47	1.54	0.41	2.79	0.07	8.12	0.72	0.66	0.02	0	0.01	0.01	0.03	0.05	0.02	6.79	5.25	0.01	0.16	2.38	0	0	0	12	16.38	1.19	78.64	83.71	802	491.3	934.26	631.66	826.9	529.31	909.99	519.18
30.563	0	0.15	0.17	0.03	0.16	0.05	0.16	0.08	2.35	2.94	99.66	0.33	0	86.74	1.88	0.46	2.94	0.09	8.61	0.87	0.59	0.02	0	0.01	0.01	0.03	0.03	0.02	6.43	5.24	0.01	0.24	2.35	0	0	0	15.99	12.61	-0.39	80.74	86.75	802.23	492.56	932.3	631.3	823.43	531.11	909.49	520.25
30.597	0	0.16	0.17	0.03	0.16	0.05	0.16	0.08	2.37	3.58	99.65	0.33	0	76.27	2.01	0.46	3.58	0.11	8.35	1.02	0.62	0.02	0	0.01	0.01	0.03	0.02	0.03	7.15	5.68	0.01	0.31	2.37	0	0	0	13.95	16.16	1.3	79.16	84.85	800.89	491.54	933.33	632.1	825.41	530.26	909.6	519.76
30.63	0	0.16	0.18	0.03	0.17	0.05	0.17	0.08	2.27	3.87	99.65	0.33	0	82.2	2.42	0.5	3.87	0.13	8.38	0.95	0.65	0.03	0	0.01	0.01	0.03	0.02	0.04	7.3	5.97	0.01	0.16	2.27	0	0	0	13.85	14.35	0.25	79.5	86.68	799.7	490.93	932.07	631.5	822.56	529.94	908.51	518.7
30.663	0	0.16	0.18	0.03	0.17	0.05	0.17	0.08	2.24	4.13	99.64	0.33	0	88.07	2.87	0.65	4.13	0.14	7.52	0.95	0.69	0.03	0	0.01	0.01	0.03	0.02	0.06	7.6	6.05	0.01	0.21	2.24	0	0	0	13.63	12	-0.15	79.95	86.57	799.72	491.38	930.88	631.25	821.64	529.13	907.66	519.31
30.697	0	0.16	0.18	0.03	0.18	0.04	0.17	0.09	2.25	4.01	99.65	0.33	0	75.91	2.99	0.94	4.01	0.17	6.44	0.97	0.76	0.02	0	0.01	0.01	0.03	0.02	0.06	8.75	6.94	0.01	0.15	2.25	0	0	0	13.16	16.26	0.99	79.01	84.95	798.1	490.68	931.46	632.16	822.84	529.67	907.08	518.68
30.73	0	0.16	0.18	0.03	0.18	0.04	0.17	0.09	2.27	4.35	99.64	0.33	0	93.23	3.25	1.09	4.35	0.19	6.3	0.83	0.56	0.02	0	0.01	0.02	0.03	0.02	0.05	8.55	7.22	0.01	0.12	2.27	0	0	0	12.76	8.89	-0.58	80.29	89.27	799.74	491.64	933.04	633.44	821.08	530.43	909.68	519.51
30.764	0	0.17	0.18	0.03	0.19	0.05	0.18	0.1	2.02	5.21	99.62	0.33	0	82.07	3.69	1.32	5.21	0.18	7.1	0.83	0.48	0.03	0	0.01	0.03	0.03	0.02	0.04	8.69	8.49	0.01	0.15	2.02	0	0	0	11.76	14.39	-0.18	79.47	86.67	798.53	493.13	930.17	632.2	820.84	532.37	906.59	519.76
30.797	0	0.17	0.19	0.03	0.2	0.04	0.19	0.1	1.9	5.74	99.6	0.33	0	88.4	3.65	1.55	5.74	0.16	7.32	0.73	0.49	0.04	0	0.01	0.03	0.04	0.03	0.03	9.33	9.18	0.01	0.2	1.9	0	0	0	9.45	11.85	1.08	78.91	87.03	796.5	493.68	928.25	632.44	819.38	531.78	905.74	520.94
30.83	0	0.17	0.18	0.03	0.2	0.05	0.19	0.1	1.91	5.6	99.6	0.33	0	85.12	3.7	1.51	5.6	0.14	8.7	0.62	0.47	0.04	0	0.01	0.03	0.05	0.03	0.02	9.8	9	0.01	0.18	1.91	0	0	0	12.94	13.28	2.16	79.72	88.45	794.81	492.9	928.32	633.5	818.63	532.24	906.42	521.51
30.864	0	0.18	0.19	0.03	0.21	0.05	0.2	0.1	1.62	6.3	99.59	0.33	0	88.19	3.45	1.75	6.3	0.15	8.88	0.47	0.59	0.05	0	0.01	0.03	0.05	0.03	0.03	10.12	8.34	0.01	0.08	1.62	0	0	0	13.02	11.95	-0.28	80.05	89.51	796.09	493.87	928.6	634.31	817.21	533.02	905.96	521.44
30.897	0	0.18	0.19	0.03	0.2	0.05	0.19	0.1	1.56	6.04	99.6	0.33	0	81.97	3.06	1.72	6.04	0.14	9.46	0.46	0.63	0.04	0	0.01	0.04	0.06	0.04	0.02	9.61	8.09	0.01	0.11	1.56	0	0	0	9.7	14.43	-1.25	78.59	87.73	795.02	495.1	925.69	633.16	815.55	533.51	902.39	521.05
30.93	0	0.17	0.19	0.03	0.2	0.05	0.19	0.09	1.52	6.17	99.6	0.33	0	95.4	3.07	1.79	6.17	0.14	9.59	0.46	0.63	0.03	0	0.01	0.03	0.06	0.04	0.02	8.77	7.82	0.01	0.12	1.52	0	0	0	8.6	6.84	-2.31	78.94	91.04	795.24	495.81	925.97	633.95	813.28	534.4	903.39	521.43
30.964	0	0.17	0.19	0.03	0.2	0.05	0.19	0.09	1.53	5.8	99.61	0.33	0	86.73	3.05	1.8	5.8	0.14	9.97	0.49	0.55	0.02	0	0.02	0.04	0.07	0.04	0.03	8.94	7.36	0.01	0.13	1.53	0	0	0	7.98	12.61	-2.44	78.25	89.37	793.28	497.11	922.21	633.73	811.15	534	899.8	522.68
30.997	0	0.16	0.18	0.03	0.19	0.05	0.18	0.09	1.62	4.88	99.62	0.33	0	91.08	2.75	2.06	4.88	0.15	10.52	0.56	0.42	0.02	0	0.02	0.03	0.06	0.03	0.02	8.12	7.26	0.01	0.1	1.62	0	0	0	6.67	10.38	-1.38	78.12	86.5	791.73	497.51	921.24	634.64	812.07	534.01	897.91	523.35
31.03	0	0.16	0.18	0.03	0.18	0.05	0.17	0.09	1.67	4.32	99.63	0.33	0	83.19	2.35	2.09	4.32	0.17	8.2	0.56	0.29	0.02	0	0.02	0.02	0.05	0.03	0.01	8.09	7.58	0.01	0.09	1.67	0	0	0	10.07	14	-3.22	79.17	85.91	791.06	498.76	918.08	635.21	809.11	533.51	894.61	525.05
31.064	0	0.16	0.17	0.03	0.18	0.05	0.16	0.09	1.82	3.29	99.65	0.33	0	88.08	2.14	1.93	3.29	0.18	7.53	0.58	0.22	0.01	0	0.02	0.01	0.05	0.03	0.01	8.2	7.16	0	0.06	1.82	0	0	0	7.84	12	-2.31	78.98	85.94	790.78	499.6	916.32	633.4	808.71	534.15	894.18	525.24
31.097	0	0.15	0.17	0.03	0.17	0.04	0.15	0.08	1.8	2.83	99.65	0.33	0	89.5	1.99	1.72	2.83	0.2	5.05	0.58	0.17	0.01	0	0.02	0.01	0.05	0.02	0	7.76	6.22	0	0.11	1.8	0	0	0	8.81	11.29	-2.16	79.49	84.42	789.46	500.85	913.98	633.03	807.89	536.55	891.61	525.7
31.131	0	0.15	0.17	0.03	0.16	0.04	0.14	0.08	2.01	2.01	99.66	0.33	0	91.61	1.54	1.42	2.01	0.2	3.85	0.53	0.18	0.01	0	0.02	0.01	0.04	0.02	0	7.1	5.01	0	0.07	2.01	0	0	0	10.04	10.05	0.4	80.34	86.49	787.8	500.29	912.02	631.75	806.55	535.13	892.65	526.97
31.164	0	0.14	0.17	0.03	0.15	0.04	0.14	0.07	1.68	1.68	99.67	0.33	0	91.69	1.33	1.05	1.68	0.18	4.02	0.46	0.23	0.02	0	0.02	0.01	0.04	0.02	0.01	6.57	4.59	0	0.08	2.16	0	0	0	6.07	10	0.07	79.17	86.46	787.2	500.18	910.76	630.51	805.4	534.04	891.5	526.11
31.197	0	0.14	0.16	0.03	0.15	0.04	0.14	0.07	1.63	1.63	99.67	0.33	0	85.79	1.18	0.91	1.63	0.14	4.29	0.41	0.3	0.04	0	0.02	0.01	0.04	0.03	0.01	6.13	4.5	0	0.18	2.36	0	0	0	7.59	13.01	0.65	79.51	84.85	785.87	499.76	909.03	629.82	805.1	533.58	889.62	526.03
31.231	0	0.14	0.16	0.03	0.14	0.05	0.13	0.07	1.14	1.14	99.68	0.33	0	95.31	1.01	0.77	1.14	0.11	6.39	0.33	0.4	0.1	0	0.03	0.01	0.04	0.04	0.02	5.62	3.78	0	0.14	2.74	0	0	0	5.54	6.94	-0.78	79.48	84.92	785.9	500.48	908.5	630.04	803.84	534.28	888.32	525.59
31.264	0	0.14	0.16	0.03	0.14	0.05	0.14	0.07	1.13	1.13	99.69	0.33	0	96.02	0.9	0.6	1.13	0.09	8.6	0.29	0.44	0.21	0	0.03	0.01	0.04	0.06	0.03	5.64	3.85	0	0.16	2.9	0	0	0	2.68	6.08	-0.52	78.64	84.96	785.96	500.35	908.72	629.7	804.1	533.55	888.66	525.28
31.297	0	0.13	0.15	0.03	0.14	0.06	0.14	0.07	1.01	1.01	99.69	0.33	0.88	96.72	0.84	0.54	1.01	0.06	10.25	0.31	0.35	0.23	0	0.03	0.01	0.04	0.07	0.02	5.67	3.73	0	0.29	3.15	0	0	0	5.94	5.08	-1.52	79.37	87.88	787.18	498.03	914.35	633.11	805.35	532.66	892.81	524.16
31.331	0	0.13	0.15	0.03	0.13	0.06	0.13	0.07	0.78	0.78	99.7	0.33	1.32	89.82	0.83	0.44	0.78	0.04	9.89	0.28	0.26	0.11	0	0.02	0.01	0.03	0.07	0.01	4.88	3.65	0	0.1	3.56	0	0	0	5.2	11.11	2.36	78.43	86.3	787.34	496.75	917.65	634.13	810.49	531.27	896.57	525.02
31.364	0	0.13	0.15	0.02	0.13	0.06	0.13	0.07	0.75	0.75	99.71	0.33	1.15	97.96	0.77	0.34	0.75	0.03	8.83	0.24	0.14	0.05	0	0.02	0.01	0.03	0.11	0.01	4.76	3.87	0	0.1	3.74	0	0	0	8.25	2.64	-0.01	79.78	93.34	792.29	494.8	926.58	638	812.12	530.25	905.26	524.26
31.397	0	0.12	0.14	0.02	0.13	0.06	0.13	0.07	0.62	0.62	99.72	0.33	1.58	96.02	0.83	0.24	0.62	0.02	8.04	0.24	0.09	0.02	0	0.02	0.01	0.03	0.19	0.01	4.24	3.97	0	0.25	4.4	0	0	0	6.52	6.09	1.86	79.15	90.29	793.49	493.48	928.09	637.04	816.3	527.06	906.54	524.08
31.431	0	0.12	0.13	0.02	0.12	0.07	0.12	0.07	0.5	0.5	99.74	0.33	2.64	98.69	0.9	0.19	0.5	0.01	7.43	0.23	0.07	0.01	0	0.03	0.02	0.02	0.33	0.02	4.14	3.39	0	0.26	5.6	0	0	0	8.86	0.41	2.81	81.05	90.8	802.13	494.7	933.71	634.72	823.75	527.97	914.52	525.62
31.464	0	0.11	0.12	0.02	0.12	0.09	0.12	0.07	0.5	0.5	99.76	0.33	4.47	95.61	1.1	0.14	0.5	0.01	9.96	0.27	0.05	0.01	0	0.03	0.02	0.02	0.49	0.06	3.77	3.17	0	0.17	6.35	0	0	0	12.88	6.59	5.4	81.28	92.3	805.13	494.02	937.98	634.29	828.61	528.69	920.9	527.15
31.498	0	0.11	0.11	0.02	0.12	0.11	0.12	0.07	0.5	0.5	99.75	0.33	6.61	98.59	1.61	0.11	0.5	0.01	12.44	0.29	0.06	0.03	0	0.04	0.02	0.02	0.74	0.26	3.68	2.85	0	0.17	7.54	0	0	0	9.58	-0.78	5.46	81.45	89.86	813.39	497.55	944.44	636.99	837.03	528.55	926.87	530.81
31.531	0	0.1	0.1	0.02	0.11	0.13	0.12	0.07	0.47	0.47	99.74	0.33	8.01	97.23	2.05	0.09	0.47	0.01	12.13	0.29	0.06	0.04	0	0.04	0.03	0.02	1.28	0.35	3.23	2.41	0	0.46	9.07	0	0	0	2.19	-4.21	5.84	78.84	88.7	821.49	498.12	952.61	636.93	845.95	526.86	934.57	530.64
31.564	0	0.1	0.09	0.02	0.11	0.15	0.12	0.07	0.45	0.45	99.7	0.33	9.16	95.09	2.25	0.07	0.45	0.01	13.01	0.29	0.07	0.05	0	0.04	0.03	0.03	2.05	0.31	3.32	2.57	0	1.45	9.82	0	0	0	1.43	-7.18	4.59	78.53	91.78	834.76	500.97	963.59	637.44	855.75	528.54	947.42	533.03
31.598	0	0.09	0.08	0.02	0.1	0.19	0.11	0.07	0.44	0.44	99.62	0.44	11.36	96.34	2.87	0.06	0.44	0.01	12.93	0.35	0.1	0.08	0	0.04	0.03	0.02	3.36	0.21	2.85	2.56	0	0.82	12.05	0	0	0	1.18	-5.65	6.65	79.08	90.25	838.88	502.57	965.4	635.65	860.94	529.01	950.97	535.45
31.631	0	0.09	0.08	0.02	0.11	0.15	0.12	0.07	0.42	0.42	99.7	0.42	9.12	93.5	4.3	0.06	0.42	0	9.17	0.25	0.1	0.05	0	0.04	0.04	0.02	4.83	0.21	2.36	2.12	0	0.41	11.71	0	0	0	-0.12	-8.67	4.44	78.54	92.23	851.92	506.12	974.96	634.62	869.64	534.18	961.85	536.13
31.664	0	0.08	0.08	0.02	0.12	0.12	0.13	0.08	0.44	0.44	99.74	0.4	6.63	94.39	7.23	0.06	0.44	0	5.4	0.22	0.1	0.02	0	0.03	0.05	0.02	5.31	0.2	1.89	2.02	0	1.02	11.46	0	0	0	-1.6	-7.88	4.78	77.77	86.92	864.04	510.45	983.07	635.89	882.57	534.97	969.34	540.24
31.698	0	0.08	0.09	0.02	0.14	0.09	0.14	0.09	0.48	0.48	99.72	0.33	3.68	89.26	8.87	0.07	0.48	0	2.79	0.18	0.11	0.03	0	0.02	0.05	0.03	4.67	0.27	1.49	1.8	0.01	0.33	10.09	0	0	0	-4.27	-11.41	5.84	77.32	85.47	872.51	516.64	987.57	636.61	890.47	539.91	975.74	545.76
31.731	0	0.08	0.1	0.02	0.16	0.07	0.17	0.1	0.46	0.46	99.66	0.33	0.98	91.09	12.46	0.09	0.46	0	1.33	0.11	0.16	0.04	0	0.03	0.07	0.03	3.35	0.23	1.33	1.73	0.01	7.59	8.85	0	0	0	-4.8	-10.38	6.07	76.37	85.1	874.61	518.45	985.71	633.52	890.91	541.12	975.81	546.96
31.765
31.798
31.831
31.865
31.898
31.931
31.965
31.998
32.031
32.065
32.098
32.132
32.165
32.198
32.232
32.265
32.298
32.332
32.365
32.398
32.432
32.465
32.499
32.532
32.565
32.599
32.632
32.665
32.699
32.732
32.766
32.799
32.832
32.866
32.899
32.932
32.966
32.999
33.032
33.066
33.099
33.133
33.166
33.199
33.233
33.266
33.299
33.333
33.366
33.399
33.433
33.466
33.5
33.533
33.566
33.6
33.633
33.666
33.7
33.733
33.767
33.8
33.833
33.867
33.9
33.933
33.967
34
34.033
34.067
34.1
34.134
34.167
34.2
34.234
34.267
34.3
34.334
34.367
34.4
34.434
34.467
34.501
34.534
34.567
34.601	0	0.03	0.01	0.01	0.27	14.62	0.23	20.48	2.86	19.04	59.04	44.86	42.23	96.44	43.02	5.28	1.01	0.54	26.49	6.13	2.01	5.08	0	0	0.15	19.04	23.04	2.86	16.3	98.59	0.04	0.02	45.38	0	0	0	-14.08	-5.5	5.31	72.13	118.9	754.13	477.73	955.44	684.61	799.47	528.51	917.68	515.71
34.634	0	0.02	0.01	0	0.21	12.75	0.28	14.7	2.67	12.89	70.6	47.42	39.66	33.81	45.54	1.76	2.67	1.1	22.42	1.26	2.41	2.61	0	0	0.47	12.89	17.61	2.26	6.33	89.4	0.14	0.04	46.02	0	0	0	18.37	25.36	-5.47	76.29	106.55	767.35	492.77	939	677.28	795.65	546.78	900.05	525.5
34.667	0	0.02	0.01	0	0.19	11.34	0.21	9.02	2.22	6.21	77.31	46.78	40.84	72.83	38.83	1.12	2.22	1.28	20.4	0.67	1.48	1.13	0	0	0.7	6.21	18.11	1.32	12.35	83.29	0.35	0.03	45.86	0	0	0	12.11	17.07	-4.92	75.94	100.56	765.22	489.98	932.34	668.64	794.98	540.52	893.63	521.01
34.701	0	0.03	0.01	0.01	0.21	8.25	0.18	7.21	1.79	4.52	83.51	33.42	39.12	43.94	33.15	0.84	1.79	1.19	21.03	0.6	0.98	0.74	0	0	0.84	4.52	17.63	0.88	22.68	83.51	0.56	0.01	42.38	0	0	0	10.7	23.22	-3.28	74.68	94.64	768.07	488.21	930.83	662.09	799.9	535.9	893.02	518.99
34.734	0	0.06	0.02	0.02	0.31	2.6	0.21	5.97	1.62	3.19	88.06	10.11	28.89	45.4	30.21	1.07	1.62	1.31	17.94	0.5	0.74	0.44	0	0	0.82	3.19	12.39	0.34	34.96	81.25	0.81	0.01	33.07	0	0	0	10.43	22.92	-1.57	75.41	91.94	772.86	485.01	929.13	652.2	803.89	529.29	894.88	516.08
34.768	0	0.09	0.03	0.02	0.27	1.07	0.18	3.65	1.32	1.63	92.7	5.03	22.52	64.49	22.77	1.01	1.32	0.91	15.59	0.42	0.47	0.26	0	0	0.78	1.63	8.21	0.19	34	76.76	0.76	0.01	26.22	0	0	0	9.93	19.02	2.75	76.08	94.01	776.6	481.4	928.65	642.29	807.48	523.81	900.98	514.04
34.801	0	0.12	0.04	0.03	0.27	0.62	0.17	2.2	1.29	1.29	95.59	3.56	18.29	84.68	17.41	1.03	1.29	0.83	16.02	0.43	0.64	0.35	0	0	0.88	1.29	5.82	0.27	34.87	69.71	0.9	0.01	21.07	0	0	0	6.47	13.45	1.34	76.06	91.03	780.81	480.78	929.85	638.43	810.55	522.12	900.91	511.13
34.834	0	0.12	0.05	0.03	0.25	0.42	0.17	1.21	1.32	1.32	97.58	2.4	14.87	53.96	15.42	1.26	1.32	0.75	14.33	0.5	1.05	0.4	0	0	0.8	0.93	3.62	0.34	31.78	56.93	0.73	0.01	18.29	0	0	0	7.81	21.21	3.64	75.85	89.79	782.75	476.86	929.18	631.31	813.52	516.78	902.93	508.55
34.868	0	0.13	0.06	0.04	0.21	0.31	0.15	0.76	1.46	1.46	98.48	1.82	12.79	81.05	11	0.93	1.46	0.63	14.14	0.47	1.57	0.38	0	0	0.79	0.61	1.94	0.4	29.58	50.5	0.68	0.04	15.81	0	0	0	10.09	14.73	3.02	77.65	88.37	790.27	475.32	933.67	627.19	819.6	515.22	907.52	506.27
34.901	0	0.14	0.07	0.04	0.19	0.26	0.13	0.53	1.33	1.33	98.93	1.54	11.72	85.59	7.08	1.09	1.33	0.48	14.21	0.54	1.82	0.43	0	0	0.54	0.43	1.03	0.42	27.35	45.87	0.54	0.02	13.99	0	0	0	12.93	13.09	3.53	78.84	91.16	795.28	475.1	936.23	624.46	822.3	514.36	913.16	507.07
34.934	0	0.14	0.08	0.03	0.16	0.19	0.12	0.36	1.52	1.52	99.28	0.91	9.65	76.48	4.74	1.12	1.52	0.39	11.85	0.7	1.81	0.26	0	0	0.34	0.31	0.47	0.3	22.47	38.9	0.39	0.03	12.53	0	0	0	11.4	16.1	2.73	78.16	85.61	797.57	475.77	935.19	621.7	825.18	514.41	910.34	505.64
34.968	0	0.14	0.08	0.03	0.15	0.16	0.12	0.27	1.63	1.63	99.47	0.72	8.03	68.41	3.07	1.06	1.63	0.32	10.98	0.92	2.05	0.26	0	0.01	0.25	0.27	0.22	0.31	19.98	33.42	0.33	0.02	11.15	0	0	0	10.48	18.14	4.27	77.75	83.64	797.39	475.25	933.21	619.53	826.01	511.46	909.48	506.23
35.001	0	0.14	0.09	0.03	0.15	0.14	0.11	0.22	1.74	1.74	99.57	0.58	7.37	77.79	1.91	0.85	1.74	0.24	10.17	1.31	1.46	0.25	0	0.01	0.21	0.22	0.13	0.45	17.9	29.73	0.32	0.01	10.45	0	0	0	14.95	15.73	4.3	79.51	87.86	799.21	474.67	934.87	618.18	825.76	513.11	913.34	506.03
35.034	0	0.14	0.09	0.03	0.14	0.14	0.11	0.19	1.84	1.84	99.63	0.54	7.81	81.44	1.43	0.86	1.84	0.27	11.21	1.84	1.19	0.3	0	0.01	0.2	0.19	0.09	0.45	15.77	26.57	0.27	0.02	10.3	0	0	0	15.37	14.61	5.74	79.82	88.8	799.68	475.57	934.59	616.96	826.41	514.66	914.9	507.23
35.068	0	0.14	0.1	0.03	0.13	0.14	0.12	0.16	2.09	2.09	99.68	0.5	7.51	81.45	1.12	0.64	2.09	0.21	12.37	2.27	1.17	0.43	0	0.01	0.16	0.16	0.07	0.46	13.52	23.38	0.23	0.01	9.6	0	0	0	13.66	14.6	7.8	79.43	88.32	800.81	475.91	935.4	615.6	829.01	514.39	917.13	508.39
35.101	0	0.15	0.1	0.03	0.13	0.14	0.12	0.14	2.19	2.19	99.7	0.52	7.63	83.53	0.91	0.42	2.19	0.2	13.61	2.47	0.83	0.69	0	0.01	0.14	0.16	0.06	0.25	12.8	21.28	0.22	0.01	9.06	0	0	0	11.65	13.88	6.8	79.25	86.34	801.24	476.64	934.48	616.21	828.89	513	915.11	508.57
35.135	0	0.15	0.12	0.03	0.14	0.12	0.13	0.1	2.03	2.03	99.69	0.55	5.86	95.46	0.86	0.43	2.03	0.23	14.62	1.71	0.67	0.73	0	0.02	0.14	0.07	0.06	0.17	12.67	12.66	0.24	0	6.8	0	0	0	15.57	6.77	5.03	80.93	90.37	804.15	477.34	936.96	617.08	828.35	515.14	918.5	508.93
35.168	0	0.15	0.13	0.03	0.14	0.09	0.14	0.09	2.3	2.3	99.69	0.42	3.77	89.41	0.96	0.35	2.3	0.2	13.25	1.43	0.5	0.55	0	0.02	0.16	0.06	0.07	0.18	10.34	10.37	0.19	0	5.48	0	0	0	17.46	11.33	4.98	81.36	89.16	805.89	480.35	937.2	618.8	829.97	518.01	918.93	511.94
35.201	0	0.15	0.13	0.03	0.14	0.1	0.14	0.09	2.24	2.24	99.7	0.42	4.18	87.8	1.06	0.41	2.24	0.21	13.58	1.16	0.3	0.51	0	0.03	0.2	0.05	0.09	0.17	9.86	9.79	0.18	0	5.65	0	0	0	10.71	12.13	5.34	79.96	87.46	805.09	480.35	937.16	619.44	830.56	515.56	917.94	511.74
35.235	0	0.14	0.15	0.03	0.14	0.08	0.14	0.08	2.63	2.63	99.71	0.33	1.77	91.43	1.15	0.53	2.63	0.26	11.44	0.88	0.25	0.38	0	0.04	0.22	0.04	0.08	0.21	5.82	6.54	0.11	0	4.44	0	0	0	10.45	10.16	4.06	79.94	86.17	805.65	480.57	937.52	620.25	830.73	515.69	916.77	511.07
35.268	0	0.14	0.15	0.03	0.14	0.07	0.14	0.08	2.69	2.69	99.7	0.33	0.68	88.05	1.1	0.67	2.69	0.35	9.82	0.55	0.33	0.28	0	0.05	0.28	0.04	0.07	0.34	4.81	5.97	0.11	0	4.15	0	0	0	11.35	12.02	4.31	79.71	85.8	804.38	479.02	936.82	618.79	830.18	515.52	915.74	509.19
35.301	0	0.14	0.15	0.02	0.14	0.07	0.15	0.08	2.9	2.9	99.7	0.33	0.32	88.91	1.25	0.93	2.9	0.49	10.01	0.43	0.56	0.34	0	0.06	0.29	0.04	0.07	0.57	3.83	5.33	0.1	0	4.01	0	0	0	7.68	11.59	4.25	78.1	87.43	803.48	478.15	937.77	619.07	829.4	514.79	916.56	507.99
35.335	0	0.14	0.16	0.02	0.15	0.06	0.15	0.08	3.5	3.51	99.69	0.33	0	93.03	1.36	1.35	3.51	0.74	10.21	0.43	1.07	0.41	0	0.06	0.26	0.03	0.06	0.68	2.78	5.42	0.07	0.01	3.5	0	0	0	6.46	9.04	2.29	77.88	87.89	804.15	477.43	939.19	620.35	828.8	513.26	916.46	506.81
35.368	0	0.14	0.16	0.03	0.15	0.07	0.16	0.08	3.28	3.96	99.68	0.33	0	75.75	1.42	1.8	3.96	0.86	11.97	0.46	1.81	0.49	0	0.06	0.28	0.03	0.05	1	2.77	5.72	0.07	0.01	3.28	0	0	0	10.16	16.3	3.48	78.04	88.95	803.67	476.38	939.85	620.13	829.39	513.66	918.09	506.99
35.401	0	0.14	0.16	0.03	0.15	0.07	0.16	0.08	3.04	4.46	99.67	0.33	0	84.75	1.24	2.01	4.46	0.96	13.08	0.62	2.56	0.91	0	0.06	0.35	0.03	0.04	0.94	2.54	5.92	0.06	0.01	3.04	0	0	0	12.79	13.42	3.29	79.49	87.28	803.24	475.46	939.69	620.35	829.7	513.27	916.7	506.27
35.435	0	0.15	0.17	0.03	0.16	0.08	0.17	0.08	2.75	5.75	99.66	0.33	0	94.53	0.94	2.14	5.75	1.28	16.48	0.93	3.15	1.06	0	0.1	0.43	0.04	0.03	0.83	2.27	5.78	0.07	0.01	2.75	0	0	0	14.01	7.75	1.09	81.02	90.46	806.04	476.62	940.82	619.79	828.58	515.59	918.53	505.96
35.468	0	0.16	0.18	0.03	0.16	0.08	0.18	0.08	2.58	6.3	99.64	0.33	0	95.29	0.91	1.47	6.46	1.46	16.71	1.17	2.95	0.78	0	0.1	0.48	0.04	0.02	0.97	2.3	6.3	0.06	0.02	2.58	0	0	0	15.05	6.97	-0.62	81.88	90.53	809.29	477.82	941.51	619.21	829.3	515.89	919.33	506.51
35.502	0	0.18	0.2	0.03	0.17	0.08	0.21	0.08	2.21	6.3	99.58	0.33	0	94.34	0.91	0.84	8.71	1.24	17.82	1.5	2.57	0.59	0	0.11	0.49	0.04	0.02	0.63	2.04	6.3	0.04	0.01	2.21	0	0	0	15.86	7.94	-0.58	82.22	90.44	809.76	477.41	941.17	618.28	829.41	514.91	919.44	506.4
35.535	0	0.19	0.21	0.03	0.17	0.07	0.23	0.08	1.9	6.34	99.55	0.33	0	93.37	1.18	0.59	10.2	1.01	15.55	1.86	1.94	0.52	0	0.11	0.31	0.05	0.02	0.39	2.07	6.34	0.04	0.01	1.9	0	0	0	16.35	8.78	0.11	82.31	92.68	809.54	477.71	939.78	616.56	827.95	515.36	920.24	506.83
35.568	0	0.2	0.22	0.03	0.18	0.05	0.22	0.08	1.8	5.34	99.55	0.33	0	95.73	1.15	0.29	10.68	0.73	10.82	1.77	1.34	0.47	0	0.11	0.23	0.05	0.02	0.29	2.14	5.34	0.03	0.02	1.8	0	0	0	13.37	6.45	-0.01	81.82	91.79	809.99	478.42	938.88	616.09	827.99	513.96	919.54	507.38
35.602	0	0.2	0.23	0.03	0.18	0.05	0.24	0.07	1.6	4.82	99.53	0.33	0	96.1	1.27	0.16	11.82	0.57	9.08	1.52	1.19	0.63	0	0.13	0.24	0.06	0.02	0.25	2.14	4.82	0.03	0.01	1.6	0	0	0	10.81	5.98	0.57	80.98	91.51	808.9	478.32	938.05	615.78	827.55	513.2	918.87	507.28
35.635	0	0.2	0.23	0.03	0.18	0.05	0.23	0.07	1.6	4.24	99.54	0.33	0	94.92	1.13	0.11	11.81	0.48	8	1.29	1.02	0.73	0	0.16	0.24	0.07	0.02	0.34	2.02	4.24	0.02	0.02	1.6	0	0	0	12.57	7.36	0.94	81.59	90.97	807.73	478.65	936.54	615.7	826.78	514.04	917.53	507.77
35.668	0	0.22	0.24	0.03	0.19	0.04	0.25	0.07	1.43	3.87	99.49	0.33	0	95.12	1.12	0.08	13.58	0.4	8	1.23	1.17	0.98	0	0.22	0.23	0.08	0.03	0.82	1.85	3.87	0.02	0.02	1.43	0	0	0	13	7.15	1.01	81.84	90.93	807.03	479.01	935.35	615.43	825.9	514.54	916.6	508.04
35.702	0	0.23	0.26	0.03	0.2	0.04	0.28	0.07	1.51	3.28	99.44	0.33	0	95.76	1.23	0.07	15.4	0.32	8.06	0.92	1.21	1.2	0	0.28	0.21	0.09	0.03	1.51	1.59	3.28	0.02	0.02	1.19	0	0	0	10.63	6.42	1.52	81.13	90	806.62	479.26	935.34	615.8	826.49	514.19	916.29	508.25
35.735	0	0.23	0.26	0.03	0.19	0.04	0.27	0.07	2.68	2.92	99.46	0.33	0	94.13	1.15	0.08	14.83	0.27	7.97	0.83	1.13	1.34	0	0.33	0.22	0.09	0.04	2.68	1.49	2.92	0.02	0.02	1.16	0	0	0	8.92	8.12	1.17	80.44	90.1	806.28	479.59	934.75	615.67	825.76	514.19	915.65	508.12
35.769	0	0.25	0.27	0.03	0.2	0.05	0.3	0.07	2.77	2.48	99.4	0.33	0	95.11	1.11	0.12	16.64	0.25	9.19	0.78	0.99	1.32	0	0.38	0.24	0.08	0.05	2.77	1.52	2.48	0.01	0.02	1.14	0	0	0	12.41	7.16	0.88	81.71	90.26	805.89	479.4	934.48	616.16	825.15	514.94	915.15	508.23
35.802	0	0.27	0.28	0.03	0.22	0.05	0.34	0.06	2.09	2.04	99.33	0.35	0	92.62	1.03	0.12	18.82	0.22	10.15	0.96	0.92	1.4	0	0.52	0.32	0.07	0.07	2.09	1.51	2.04	0.01	0.03	1.11	0	0	0	12.98	9.35	1.59	81.75	89.97	805.31	479.24	933.73	615.58	825.14	514.8	914.89	508.44
35.835	0	0.27	0.28	0.03	0.22	0.06	0.35	0.06	1.4	2.08	99.31	0.34	0	93.81	1.25	0.16	18.77	0.19	12.42	1.32	0.8	1.49	0	0.58	0.41	0.07	0.08	1.4	1.51	2.08	0.01	0.08	1.19	0	0	0	14.37	8.41	1.66	82.16	90.15	804.81	478.96	933.81	615.73	824.93	515.69	914.76	508.08
35.869	0	0.27	0.28	0.03	0.22	0.06	0.36	0.06	1.29	1.67	99.27	0.34	0	95.12	1.23	0.22	19.1	0.15	14.43	1.58	0.84	1.89	0	0.94	0.39	0.07	0.1	0.72	1.43	1.67	0.01	0.08	1.29	0	0	0	16.83	7.15	1.86	82.09	91.62	803.83	479.23	932.39	615.33	823.15	516.84	914.4	508.61
35.902	0	0.27	0.27	0.03	0.21	0.07	0.36	0.06	1.4	1.46	99.27	0.33	0	94.69	1.43	0.29	18.48	0.14	15.12	1.9	0.95	2.2	0	1.21	0.36	0.07	0.11	0.55	1.32	1.46	0.01	0.12	1.4	0	0	0	14.13	7.6	1.96	82.11	91.15	802.63	479.7	931.91	615.58	822.71	518.12	913.3	508.08
35.935	0	0.27	0.27	0.03	0.22	0.07	0.38	0.06	1.49	1.74	99.25	0.33	0	95.2	1.74	0.31	18.76	0.11	16.27	2.42	1.27	2.65	0	1.32	0.31	0.07	0.12	0.54	1.35	1.55	0.01	0.13	1.49	0	0	0	15.47	7.06	2.06	82.1	91.46	802.21	480.08	931.62	616.25	822.26	518.79	913.17	508.78
35.969	0	0.27	0.26	0.03	0.21	0.08	0.37	0.06	1.76	2.08	99.25	0.33	0	92.92	2.08	0.37	17.64	0.09	17.7	3.42	1.3	3.39	0	1.76	0.27	0.07	0.15	0.61	1.3	1.31	0.01	0.24	1.63	0	0	0	10.15	9.13	0.61	81.12	87.39	801.55	481.51	930.08	617.93	822.11	517.15	909.15	509.28
36.002	0	0.25	0.25	0.03	0.2	0.07	0.34	0.07	1.78	2.09	99.31	0.33	0	95.09	2.09	0.45	16.01	0.09	16.22	3.43	1.17	2.35	0	1.78	0.2	0.07	0.16	0.75	1.29	1.36	0.01	0.04	1.63	0	0	0	12.65	7.18	1.32	81.99	90.97	801.46	482.38	930.27	617.76	820.96	520.55	911.32	510.09
36.035	0	0.22	0.23	0.03	0.18	0.07	0.29	0.07	2.04	2.04	99.42	0.33	0	95.62	1.98	0.48	12.55	0.09	14.11	3.37	0.98	1.79	0	2.04	0.17	0.07	0.16	0.83	1.31	1.34	0.01	0.03	1.78	0	0	0	9.87	6.58	0.67	81.06	90	800.52	483.16	929.74	619.49	820.19	520.02	909.7	510.66
36.069	0	0.19	0.21	0.02	0.17	0.06	0.25	0.06	2.71	2.71	99.5	0.33	0	92.96	1.73	0.57	9.5	0.11	11.81	2.73	0.67	1.05	0	2.71	0.14	0.07	0.16	0.92	1.13	1.36	0.01	0.03	1.97	0	0	0	7.48	9.09	-0.18	79.93	88.94	799.11	483.86	928.45	620.38	818.84	520.27	907.25	510.56
36.102	0	0.18	0.2	0.02	0.16	0.07	0.24	0.06	2.49	2.49	99.53	0.33	0	87.75	1.3	0.74	8.62	0.12	13.49	3.06	0.74	0.82	0	2.49	0.12	0.07	0.17	0.87	1.16	1.54	0.01	0.11	2.1	0	0	0	7.87	12.16	-0.6	79.8	85.65	797.35	483.53	926.7	620.6	818.55	519.84	903.62	509.91
36.136	0	0.18	0.19	0.03	0.16	0.1	0.24	0.07	2.72	2.72	99.52	0.39	0	90.85	1.32	0.94	7.41	0.12	19.8	3.15	0.75	1.57	0	2.72	0.12	0.06	0.21	1.14	1.15	2.13	0.02	0.15	2.37	0	0	0	7.43	10.52	0.91	80	87.22	796.2	483.3	925.24	619.39	817.37	519.22	904.15	510.45
36.169	0	0.17	0.18	0.03	0.15	0.09	0.22	0.07	2.53	2.48	99.56	0.36	0	93.91	1.37	1.12	6.59	0.14	18.8	2.68	0.76	1.31	0	2.38	0.11	0.06	0.2	1.07	1.22	2.48	0.02	0.09	2.53	0	0	0	11.38	8.33	0.89	81.5	90.4	797.25	483.88	927.23	620.29	817.42	522.76	907.05	510.95
36.202	0	0.17	0.18	0.03	0.15	0.13	0.23	0.07	2.6	2.69	99.54	0.55	2.23	93.14	1.19	1.24	6.46	0.17	24.82	2.58	1.01	1.71	0	2.37	0.11	0.06	0.19	1.1	1.2	2.69	0.02	0.16	2.6	0	0	0	8.88	8.96	-0.92	80.88	87.56	797.79	485.21	925.81	621	817.06	521.31	904.09	511.65
36.236	0	0.16	0.17	0.03	0.15	0.13	0.22	0.07	3.08	3.79	99.57	0.52	2.92	94.39	0.98	1.26	5.99	0.2	24.34	2.47	1	1.33	0	2.11	0.1	0.06	0.19	1.11	1.33	3.79	0.02	0.14	3.08	0	0	0	8.76	7.89	0.81	80.55	90.21	795.54	484.54	926.79	622.72	816.27	522.07	905.92	512.06
36.269	0	0.16	0.17	0.02	0.15	0.13	0.21	0.07	3.05	4.04	99.59	0.48	3.06	92.42	0.93	1.24	5.57	0.2	23.58	2.52	0.78	0.48	0	1.78	0.1	0.05	0.19	0.78	1.27	4.04	0.02	0.07	3.05	0	0	0	6.61	9.5	-0.06	79.42	91.45	794.53	485.61	926.44	624.38	814.4	522.98	905.26	512.61
36.302	0	0.15	0.17	0.02	0.15	0.13	0.2	0.08	3.13	4.82	99.59	0.48	3.57	92.43	1.17	1.32	5.32	0.22	23.94	2.47	0.69	0.29	0	1.38	0.07	0.06	0.2	0.67	1.43	4.82	0.02	0.06	3.13	0	0	0	5.61	9.49	0.52	79.12	90.27	793.47	486.43	924.56	623.95	813.92	523.45	903.61	513.24
36.336	0	0.15	0.17	0.02	0.15	0.1	0.18	0.08	2.96	4.21	99.64	0.33	1.99	90.97	1.27	1.41	4.21	0.21	18.59	2.6	0.48	0.12	0	0.96	0.05	0.06	0.18	0.36	1.45	5.71	0.02	0.05	2.96	0	0	0	4.47	10.45	1.2	78.51	87.99	792.97	486.82	924.58	625.27	815.22	522.64	902.81	514.21
36.369	0	0.15	0.17	0.02	0.15	0.08	0.18	0.08	2.87	4.37	99.64	0.33	0.91	88.7	1.44	1.32	4.37	0.21	16.3	2.31	0.43	0.09	0	0.77	0.04	0.06	0.17	0.24	1.48	5.8	0.01	0.05	2.87	0	0	0	4.07	11.7	1.55	78.15	88.53	791.19	486.11	923.9	625.36	814	522.4	902.1	513.66
36.402	0	0.15	0.17	0.02	0.15	0.08	0.17	0.08	2.68	4.05	99.65	0.33	0.48	85.6	1.43	1.25	4.05	0.24	15.3	2.1	0.48	0.11	0	0.64	0.03	0.06	0.13	0.19	1.55	6.07	0.01	0.03	2.68	0	0	0	5.55	13.09	2.34	78.31	87.21	790.58	485.64	924.5	626.56	815.18	521.98	902.04	514.1
36.436	0	0.15	0.17	0.02	0.14	0.08	0.17	0.08	2.49	3.56	99.66	0.33	0.63	89.03	1.33	1.09	3.56	0.25	15.28	2.38	0.5	0.11	0	0.42	0.03	0.06	0.13	0.15	1.59	6.37	0.01	0.02	2.49	0	0	0	10.24	11.53	2.22	80.33	87.64	790.67	486.39	923.28	626.4	814.32	523.66	901.55	515.17
36.469	0	0.14	0.17	0.02	0.14	0.07	0.16	0.08	2.51	3.17	99.66	0.33	0.61	78.56	1.26	1.23	3.17	0.28	14.68	1.67	0.51	0.12	0	0.39	0.02	0.06	0.11	0.19	1.64	6.36	0.01	0.02	2.51	0	0	0	4.54	15.51	2.71	77.93	85.71	789.38	487.23	920.58	624.61	813.68	523.12	898.99	514.86
36.503	0	0.13	0.16	0.02	0.14	0.05	0.15	0.08	2.37	2.37	99.67	0.33	0	71.58	1.39	1.42	2.37	0.27	8.83	1.06	0.38	0.08	0	0.27	0.02	0.06	0.08	0.24	1.77	6.51	0.01	0.01	2.46	0	0	0	3.66	17.38	2.51	77.46	84.41	787.28	487.45	918.58	625.33	812.14	522.58	896.21	515.08
36.536	0	0.13	0.16	0.02	0.15	0.05	0.15	0.09	2.01	2.01	99.67	0.33	0	61.95	2.07	1.6	2.01	0.25	6.54	0.72	0.28	0.08	0	0.21	0.03	0.08	0.07	0.24	1.99	7.12	0.01	0.01	2.36	0	0	0	2.9	19.56	3.48	76.91	83.74	784.54	487.19	916.33	625.04	810.67	522.4	894.09	515.07
36.569	0	0.13	0.16	0.02	0.15	0.04	0.15	0.09	1.71	1.71	99.68	0.33	0	58.19	3.05	1.86	1.71	0.2	4.31	0.56	0.2	0.12	0	0.2	0.05	0.09	0.07	0.3	2.21	7.32	0.02	0.02	2.31	0	0	0	3.91	20.35	2.6	77.15	79.85	781.71	487.28	912.75	625.68	808.75	521.71	888.31	514.86
36.603	0	0.12	0.16	0.02	0.16	0.04	0.16	0.1	1.43	1.43	99.67	0.33	0	59.95	4.68	1.93	1.43	0.18	3.11	0.39	0.13	0.16	0	0.15	0.08	0.11	0.07	0.27	2.8	8.2	0.02	0.04	2.05	0	0	0	5.78	19.98	3.42	77.29	82.86	779.06	486.7	912.07	625.96	806.28	523.67	888.63	514.49
36.636	0	0.12	0.16	0.02	0.18	0.03	0.18	0.12	1.32	1.32	99.63	0.33	0	44.13	8.01	1.97	1.32	0.16	2.71	0.26	0.11	0.26	0	0.14	0.13	0.13	0.07	0.24	3.16	8.71	0.02	0.05	1.97	0	0	0	5.85	23.18	4.04	76.78	80.31	776.8	485.75	910.62	626.3	806.11	522.27	886	514.09
36.669	0	0.11	0.16	0.02	0.23	0.03	0.23	0.16	1.14	1.14	99.54	0.33	0	41.71	13.43	2.35	1.14	0.14	2.62	0.16	0.11	0.51	0	0.12	0.21	0.15	0.08	0.22	3.78	8.91	0.02	0.02	1.79	0	0	0	5.91	23.67	5.46	76.6	81.63	775.07	484.49	909.9	625.53	805.21	521.04	886.53	513.98
36.703	0	0.1	0.16	0.02	0.31	0.03	0.33	0.23	1	1	99.34	0.53	0	53.95	21.69	2.5	1	0.11	2.71	0.11	0.1	0.64	0	0.08	0.39	0.2	0.09	0.21	4.9	10.11	0.03	0.03	1.64	0	0	0	9.57	21.21	5.87	77.94	80.41	774.29	484.46	908.3	625.93	804.69	520.42	884.93	515.13
36.736	0	0.08	0.16	0.02	0.49	0.04	0.61	0.42	0.98	0.98	98.78	1.42	0	44.42	35.04	2.92	0.98	0.09	3.64	0.1	0.12	1.21	0	0.1	0.71	0.23	0.11	0.27	5.52	10.76	0.04	0.02	1.63	0	0	0	5.61	23.12	5.14	76.81	80.24	773.26	483.85	907.41	624.47	803.46	520.08	883.38	512.9
36.77	0	0.07	0.16	0.02	0.8	0.04	1.12	0.73	0.99	0.9	97.77	4.86	0	52.1	48.18	3.04	0.9	0.08	5.25	0.12	0.17	1.8	0	0.09	0.99	0.33	0.15	0.27	8.15	10.65	0.07	0.02	1.47	0	0	0	9.75	21.58	5.67	78.29	80.04	773.82	483.82	906.4	623.71	803.56	519.62	883.41	514.07
36.803	0	0.06	0.16	0.01	1.06	0.04	1.57	1.03	1.38	0.92	96.86	9.25	0	77.75	55.64	3.29	0.92	0.06	5.6	0.18	0.19	2.47	0	0.1	1.38	0.39	0.17	0.26	9.28	11.46	0.11	0.02	1.37	0	0	0	10.47	15.74	4.44	79.31	86.37	773.71	484.4	908.13	625.28	800.5	522.62	886.45	514.07
36.836	0	0.06	0.17	0.01	1.34	0.04	2.19	1.37	1.43	1.12	95.62	15.64	0	56.3	62.55	3	1.12	0.05	6.97	0.27	0.27	2.64	0	0.1	1.43	0.44	0.22	0.19	9.81	11.75	0.12	0.06	1.33	0.06	0	0	8.57	20.73	6.6	78	82.06	773.98	484.65	906.95	623.89	803.58	520.59	885.47	515.31
36.87	0	0.06	0.17	0.02	1.72	0.04	2.73	1.83	1.54	1.25	94.54	27.68	0	76.72	67.3	3.05	1.25	0.05	7.11	0.49	0.29	3.23	0	0.11	1.54	0.6	0.21	0.12	14.09	14.03	0.22	0.01	1.21	0.13	0	0	9.85	16.04	4.39	78.97	86.38	774.48	485.27	909.99	627.53	801.77	523.28	887.77	515.21
36.903	0	0.06	0.17	0.02	1.84	0.05	2.78	1.99	1.49	1.16	94.44	32.37	0	82.77	67.62	3.48	1.16	0.04	9.03	0.68	0.29	3.29	0	0.1	1.49	0.72	0.28	0.11	16.55	15.3	0.3	0.03	1.32	0.18	0	0	9.75	14.15	4.88	79.2	85.05	773.98	483.92	911.51	628.75	803.16	521.97	887.88	514.46
36.936	0	0.07	0.17	0.02	1.75	0.05	2.58	1.88	1.56	1.18	94.83	30.43	0	69.19	65.71	3.44	1.18	0.03	10.12	1.03	0.3	2.12	0	0.1	1.56	0.66	0.34	0.1	17.34	15.87	0.32	0.01	1.38	0.1	0	0	10.48	17.95	4.17	78.61	86.19	774.06	484.69	913.25	631.52	803.18	523.49	888.99	515.37
36.97	0	0.07	0.17	0.02	2.09	0.04	2.65	2.35	1.49	1.19	94.7	43.57	0	70.23	66.8	4.08	1.19	0.03	8.37	1.3	0.27	1.79	0	0.1	1.49	0.84	0.36	0.1	23.32	19.69	0.58	0.06	1.25	0.14	0	0	10.27	17.71	3.81	78.72	88.05	776.21	485.75	914.2	631.81	803.51	523.06	891.35	517.02
37.003	0	0.08	0.17	0.02	2.19	0.04	2.74	2.4	1.26	1.27	94.51	47.74	0	72.74	67.6	3.72	1.27	0.02	7.61	1.49	0.23	1.21	0	0.11	1.26	0.81	0.39	0.12	24.61	19.71	0.6	0.08	1.21	0.13	0	0	10.1	17.09	3.43	78.83	89.85	776.92	486.95	914.58	631.78	802.99	525.44	892.47	517.35
37.036	0	0.09	0.17	0.02	2.16	0.04	2.55	2.29	1.2	1.62	94.91	50.54	0	64.3	65.59	3.05	1.62	0.02	6.65	1.62	0.24	1	0	0.11	1.1	0.87	0.36	0.12	28.01	21.29	0.69	0.08	1.2	0.13	0	0	9.33	19.06	3.56	78.29	88.45	776.7	488.23	913.64	632.09	803.23	526.5	891.3	518.22
37.07	0	0.1	0.18	0.02	2.03	0.03	2.21	2.02	1.14	2.51	95.57	48.74	0	70.36	61.85	2.3	2.51	0.01	4.33	1.33	0.18	0.79	0	0.09	0.73	0.77	0.43	0.1	30.86	22.67	0.84	0.05	1.14	0.13	0	0	5.64	17.68	1.7	77.97	86.68	778.67	490.52	911.19	630.21	802.47	526.28	888.81	518.59
37.103	0	0.11	0.18	0.03	1.67	0.03	1.72	1.58	1.1	2.85	96.56	37.85	0	73.85	55.7	1.93	2.85	0.01	4.15	1.09	0.16	0.7	0	0.08	0.71	0.76	0.43	0.11	31.46	23.17	0.87	0.03	1.1	0.16	0	0	12.31	16.81	3.29	79.93	86.76	777.37	489.64	912.13	632.07	803.36	527.65	889.75	519.62
37.137	0	0.14	0.2	0.03	1.68	0.03	1.68	1.5	1.21	5.02	96.64	36.94	0	73.11	53.13	1.61	5.02	0.01	2.97	0.93	0.19	0.59	0	0.09	0.71	0.74	0.56	0.11	33.55	24.76	1.21	0.03	1.07	0.34	0	0	9.77	17	2.72	79.13	86.1	776.9	489.95	911.25	631.86	802.62	527.29	888.33	519.15
37.17	0	0.15	0.22	0.03	1.64	0.03	1.74	1.32	1.3	7.14	96.51	32.7	0	73.31	51.57	1.09	7.14	0.01	3.02	0.87	0.24	0.88	0	0.09	0.8	0.76	0.6	0.12	32.78	23.82	1.3	0.11	1.02	0.46	0	0	6.43	16.95	1.99	78.25	86.36	777.44	491.14	910.01	631.04	801.6	526.89	887.65	519.54
37.203	0	0.16	0.23	0.03	1.58	0.03	1.78	1.29	1.32	8.11	96.44	29.25	0	59.69	50.77	0.72	8.11	0.01	3.91	0.94	0.38	1.36	0	0.09	0.82	0.78	0.77	0.17	31.57	24.4	1.32	0.02	0.99	0.8	0	0	11.53	20.04	5.13	79.15	79.43	776.7	490.39	910.7	632.38	807.06	527.21	886.21	520.58
37.237	0	0.2	0.28	0.04	1.78	0.03	2.12	1.26	1.22	12.91	95.76	30.17	-1.77	67.29	49.76	0.51	12.91	0.01	4.12	1.19	0.56	2.12	0	0.08	0.86	0.7	0.76	0.16	33.14	25.14	1.22	0.03	0.86	1.26	0	0	10.88	18.39	5.03	79.24	80.15	776.94	490.23	911.42	632.22	807.14	527.74	886.91	519.95
37.27	0	0.23	0.31	0.04	1.9	0.03	2.33	1.28	1.31	14.77	95.33	32.2	-2.79	64.96	49.9	0.37	14.77	0.01	4.66	1.63	0.76	2.94	0	0.08	0.99	0.75	0.87	0.19	34.17	25.49	1.31	0.04	0.83	1.74	0	0	3.18	18.91	2.63	76.89	82.6	776.12	490.24	910.76	631.93	803.67	526.11	885.88	518.14
37.303	0	0.25	0.35	0.04	2.48	0.04	3.31	1.83	1.26	17.92	93.39	44.48	-5.04	63.14	54.4	0.41	17.92	0.01	6.4	2.24	1.1	3.45	0	0.07	1.2	0.86	0.87	0.19	36.17	29.56	1.26	0.04	0.82	2.16	0	0	2.85	19.31	1.62	76.63	80.24	775.41	489.92	910.45	632.65	803.68	525.71	883.47	517.23
37.337	0	0.3	0.39	0.05	2.95	0.04	4	2.11	1.87	19.96	91.99	54.34	-6.51	68.96	56.39	0.42	19.96	0	6.95	3.63	1.07	4.37	0	0.06	1.87	0.83	0.78	0.14	39.11	31.12	1.24	0.05	0.85	2.63	0	0	3.23	18.01	1.19	76.86	79.43	777.6	490.27	911.12	631.32	805.26	526.29	884.13	516.87
37.37	0	0.34	0.4	0.05	3.49	0.04	5.06	2.52	2.4	21.85	89.89	62.96	-7.48	50.6	59.35	0.43	21.85	0	8.98	4.76	1.22	6.5	0	0.07	2.4	0.94	0.66	0.11	40.59	32.46	1.2	0.09	0.89	2.56	0	0	1.15	21.88	2.7	75.64	78.83	776.83	489.15	912.86	632.01	807.09	525.47	885.37	516.18
37.403	0	0.34	0.38	0.06	3.54	0.05	5.17	3.09	2.67	21.49	89.67	64.67	-7.14	14.32	60.1	0.53	21.49	0	9.56	4.94	1.27	7.69	0	0.06	2.67	1.03	0.57	0.07	40.75	36.67	1.22	0.05	0.99	2.2	0	0	0.97	30.94	4.6	73.3	76.18	774.61	486.92	913.82	632.58	809.29	523.84	884.94	514.89
37.437	0	0.48	0.46	0.06	5.02	0.04	7.8	4.89	2.5	29.26	84.4	74.43	-12.98	14.55	62.54	0.75	29.26	0	8	5.72	1.3	6.36	0	0.05	2.5	1.46	0.4	0.04	44.09	45.49	1.36	0.02	0.86	2.16	0	0	2.54	30.85	3.87	73.61	76.08	772.61	485.12	914.77	634.24	808.42	523.74	883.74	513.03
37.47	0	0.48	0.43	0.06	6.13	0.04	8.78	6.83	2.1	29.12	82.43	85.14	-13.98	9.8	66.15	1.12	29.12	0	7.87	6.16	1.95	3.5	0	0.04	2.1	1.55	0.22	0.02	48.91	50.02	1.2	0.04	0.87	1.66	0	0	1.52	33.1	5	72.79	76.44	770.56	482.87	916.95	636.93	809.05	520.85	885.07	512.79
37.504	0	0.56	0.47	0.06	7.95	0.04	11.42	9.28	1.99	34.49	77.16	90.02	-18.51	11.9	68.04	1.4	34.49	0	6.22	5.43	2.59	1	0	0.02	1.99	2.12	0.15	0.01	52.67	55.85	1.11	0.04	0.86	1.23	0	0	1.21	32.01	4.41	73.15	75.48	770.97	482.81	916.22	635.92	808.89	520.42	883.9	512.12
37.537	0	0.6	0.48	0.06	9.49	0.04	13.24	13.55	1.61	36.23	72.9	93.18	-20.23	16.83	70.41	1.74	36.23	0	5.69	4.63	2.57	1.23	0	0.02	1.61	2.7	0.09	0.01	55.45	63.37	1.1	0.02	0.84	1.11	0	0	3.83	29.99	4.98	74.23	77.15	769.71	481.84	915.51	635.5	807.44	520.62	884.09	511.88
37.57	0	0.57	0.47	0.06	9.98	0.04	13.17	15.77	1.35	35.24	68.45	94.83	-19.99	17.41	71.51	1.74	35.24	0	5.7	3.57	2.89	1.31	0	0.01	1.35	3.13	0.07	0.01	58.04	66.54	0.96	0.02	0.84	1.09	0	0	4.25	29.79	4.76	74.53	75.97	769.42	481.92	915.14	636.07	807.47	520.36	882.99	512.07
37.604	0	0.65	0.48	0.08	13.42	0.04	16.31	25.02	1.02	36.43	49.98	97.92	-21.79	16.29	76.21	2	36.43	0	5.42	3.21	2.92	2.16	0	0.01	1.02	4.59	0.05	0.02	65.04	75.45	0.76	0.03	0.87	1.1	0	0	3.59	30.18	4.74	74.44	75.32	769.42	482.12	914.75	635.98	807.56	520	882.47	512.22
37.637	0	0.59	0.47	0.08	14.24	0.04	16.91	29.38	0.88	35.31	45.62	98.33	-21.7	27.67	78.54	2.36	35.31	0	5.25	2.69	2.91	2.45	0	0.01	0.83	4.61	0.04	0.01	65.49	78.05	0.62	0.08	0.88	1.22	0	0	2.55	26.8	5	75.19	76.02	770.23	482.32	914.81	634.93	807.7	520.03	883.3	512.09
37.67	0	0.62	0.51	0.07	18.08	0.04	22.68	37.9	0.94	37.29	37.1	99.09	-23.46	49.67	84.25	2.17	37.29	0	5.99	2.93	2.29	3.26	0	0.01	0.91	4.7	0.05	0.02	67.49	81.73	0.59	0.1	0.94	1.62	0	0	0.37	22.07	3.18	75.81	79.69	773.48	483.61	915.73	633.61	806.68	520.34	885.97	512.31
37.704	0	0.67	0.52	0.08	20.65	0.04	24.82	44.64	1.15	36.71	30.36	99.49	-22.85	27.06	87.02	1.81	36.71	0	6.53	3.58	1.37	3.2	0	0.01	0.87	4.59	0.06	0.03	72.05	85.99	0.5	0.21	1.15	1.96	0	0	4.5	26.96	4.44	76.33	75.99	776.57	485.24	914.39	631.85	810.18	520.09	886.01	515.22
37.737	0	0.74	0.59	0.06	22.98	0.04	30.41	46.03	1.2	39.82	28.97	99.53	-24.48	62.99	89.74	1.46	39.82	0	7.3	5.21	0.7	2.55	0	0.01	0.63	3.66	0.09	0.03	70.29	84.98	0.47	0.06	1.2	2.35	0	0	1.51	19.34	2.14	76.84	81.29	779.68	487.8	915.11	630.46	807.96	523.45	888.83	515.26
37.771	0	0.66	0.54	0.05	20.92	0.05	28.39	48.14	1.47	36.66	26.86	99.46	-21.25	75.91	90.29	1.27	36.66	0	9.41	7.62	0.2	1.34	0	0	0.43	3.15	0.12	0.03	67.91	86.65	0.34	0.06	1.47	2.5	0	0	2.86	16.26	1.74	77.73	80.91	782.28	489.78	915.07	629.82	809.11	525.29	889.57	516.73
37.804	0	0.72	0.54	0.04	19.92	0.05	30.61	47.15	1.51	38.65	27.85	99.16	-21.94	79.11	90.48	1.07	38.65	0	10.29	11.67	0.18	1.19	0	0	0.31	2.36	0.16	0.02	62.2	85.71	0.29	0.05	1.51	1.9	0	0	4.04	15.34	2.08	78.28	78.02	783.84	491.03	914.47	629.39	811.16	525.56	888.82	518.07
37.837	0	0.77	0.51	0.04	17.97	0.06	30.64	44.16	1.6	38.78	30.84	98.65	-21.16	53.51	90.1	0.94	38.78	0	11.65	17.07	0.13	0.91	0	0	0.24	1.82	0.22	0.02	56.62	83.33	0.28	0.08	1.6	1.36	0	0	4.64	21.3	1.77	77.6	75.64	784.87	491.74	914.99	629.45	813.1	526.86	888.23	518.04
37.871	0	0.9	0.47	0.03	15.06	0.06	27.77	43.93	1.69	36.56	31.07	97.76	-18.36	59.5	88.71	0.76	36.56	0	14.05	25.91	0.11	0.93	0	0	0.22	1.35	0.37	0.03	51.62	84.67	0.24	0.12	1.69	1.18	0	0	5.63	20.08	1.91	78.17	76.6	786.19	492.16	915.53	628.75	813.65	527.75	889.67	518.34
37.904	0	0.97	0.46	0.02	12.29	0.07	25.61	39.82	1.8	35.14	35.18	95.64	-16.15	61.47	87.27	0.63	35.14	0	16.07	33.49	0.11	0.79	0	0	0.16	1.1	0.47	0.02	44.48	82.18	0.21	0.29	1.8	1.27	0	0	4.12	19.66	1.11	78.17	79.71	787.5	493.51	914.01	627.24	811.39	527.14	890.75	519.65
37.937	0	1.05	0.43	0.02	9.51	0.07	20.66	33.65	1.79	33.46	41.35	91.34	-14.58	67.99	82.93	0.55	33.46	0	15.21	38.48	0.1	0.79	0	0	0.1	0.9	0.45	0.03	39.71	80.22	0.2	0.09	1.79	1.07	0	0	7.31	18.23	1.88	78.61	79.75	788.02	492.88	914.8	626.43	812.6	528.42	891.79	519.08
37.971	0	0.71	0.38	0.02	6.42	0.07	15.66	22.85	1.83	29.61	54.29	77.68	-11.97	46.73	79.51	0.54	29.61	0	14.27	36.7	0.11	0.55	0	0	0.09	0.55	0.34	0.03	29.35	70.75	0.15	0.12	1.83	0.76	0	0	9.88	22.65	2.3	78.34	78.6	787.32	492.06	913.02	624.96	812.24	527.3	890.39	518.88
38.004	0	0.6	0.35	0.02	4.91	0.07	11.72	19.75	1.95	26.61	60.5	66.53	-9.03	71.2	75.1	0.5	26.61	0	14.42	34.71	0.12	0.41	0	0	0.12	0.49	0.39	0.03	26.79	70.75	0.15	0.21	1.95	0.77	0	0	4.85	17.47	2.7	78.51	78	788.69	493.66	913.39	625.3	813.44	526.64	891.18	520.28
38.037	0	0.5	0.32	0.01	4	0.07	10.16	18.3	2.19	24.51	63.39	53.61	-7.3	73.76	73.82	0.51	24.51	0	14.39	35.18	0.15	0.53	0	0	0.13	0.39	0.41	0.05	21.31	69.76	0.14	0.25	2.19	0.83	0	0	6.33	16.83	3.39	78.64	77.18	788.49	493.87	912.84	625.26	813.86	526.87	890.81	520.92
38.071	0	0.33	0.3	0.01	2.97	0.08	8.3	12.97	2.59	21.23	74.06	35.48	-3.97	71.49	72.15	0.55	21.23	0	15.77	31.55	0.18	0.38	0	0	0.16	0.19	0.46	0.05	13.74	61.61	0.12	0.32	2.59	1.23	0	0	5.52	17.4	3.75	78.53	75.5	789.01	493.88	912.01	623.9	814.72	526	890.04	520.79
38.104	0	0.27	0.3	0.01	2.76	0.08	7.63	10.92	2.49	19.09	78.15	33.64	-2.5	56.91	72.01	0.54	19.09	0	16.42	27.91	0.13	0.33	0	0	0.17	0.15	0.45	0.05	12.86	57.08	0.1	0.12	2.49	1.42	0	0	7.14	20.61	1.21	78.49	76.73	790.6	494.91	912	623.66	813.48	527.69	889.88	520.54
38.138	0	0.18	0.27	0.01	2.08	0.06	5.7	5.71	2.73	17.07	88.59	19.76	-2.4	49.99	68.35	0.58	17.07	0	11.6	20.81	0.08	0.21	0	0	0.14	0.07	0.38	0.03	7.55	43.76	0.1	0.19	2.73	1.3	0	0	4.46	22	2.12	78.33	77.41	790.34	495.96	910.12	621.6	812.71	528.52	889.74	520.93
38.171	0	0.12	0.25	0.01	1.49	0.06	3.67	3.28	2.81	12.24	92.66	12.26	0	61.4	63.29	0.58	12.24	0	10.14	14.87	0.09	0.26	0.35	0	0.19	0.06	0.32	0.05	5.55	34.9	0.08	0.37	2.81	1.62	0	0	3.59	19.68	2.54	78.25	77.29	789.33	496.97	907.46	620.9	811.08	528.36	888.12	522.13
38.204	0	0.11	0.25	0.01	1.28	0.06	2.96	2.54	2.86	10.21	94.07	9.8	0	62.32	60.53	0.57	10.21	0	9.61	12.06	0.08	0.42	2.36	0	0.25	0.05	0.36	0.07	5.19	31.33	0.08	0.26	2.86	2.12	0	0	3.15	19.48	2.49	78.19	76.23	788.97	498.49	905.53	621	810.39	528.93	886.43	523.5
38.238	0	0.1	0.25	0.01	0.96	0.06	2.06	1.64	2.9	5.67	95.88	6.5	0	59.3	56.66	0.51	5.67	0	10.23	12.56	0.11	0.83	4.05	0	0.31	0.05	0.48	0.09	3.48	24.58	0.07	0.36	2.9	3.15	0	0	2.51	20.12	2.59	78.41	74.59	787.53	500.48	902.82	621.52	809.19	530.65	883.57	524.98
38.271	0	0.09	0.26	0.01	0.81	0.06	1.63	1.31	2.97	4.82	96.75	4.63	0	52.47	52.16	0.66	4.82	0	10.64	10.49	0.16	1.43	7.8	0	0.38	0.04	0.4	0.18	3.52	23.53	0.07	0.2	2.97	3.85	0	0	6.28	21.5	0.43	78.31	78.72	787.88	500.88	902.92	621.6	806.19	533.16	884.43	524.49
38.304	0	0.1	0.27	0.01	0.6	0.07	1.1	0.86	3.01	3.25	97.8	2.52	0	57.3	44.41	0.69	3.25	0	13.16	9.54	0.21	2.5	12.7	0	0.48	0.04	0.35	0.23	3.45	20.94	0.06	0.42	3.01	4.55	0	0	0.81	20.53	-0.12	78.22	75.65	787.76	503.1	899.19	620	805.38	532.75	880.67	525.42
38.338	0	0.11	0.26	0.02	0.46	0.07	0.77	0.59	1.74	1.74	98.45	1.49	0	55.52	37.85	0.73	1.74	0	13.85	10.26	0.25	2.52	16.71	0	0.6	0.04	0.3	0.24	3.34	18.34	0.06	0.19	3.1	4.93	0	0	1.12	20.89	-0.33	78.5	73.21	786.53	505.21	896.1	620.65	804.3	533.9	877.22	527.32
38.371	0	0.12	0.31	0.02	0.38	0.08	0.59	0.42	1.7	1.7	98.83	0.95	0	71.35	31.67	0.94	1.7	0	14.03	11.28	0.27	3.78	27.6	0	0.71	0.04	0.3	0.32	3.27	16.07	0.05	0.2	3.09	6.61	0	0	0.83	17.44	-1.65	78.74	74.23	785.91	506.76	893.74	619.7	801.62	536.58	875.26	527.28
38.404	0	0.11	0.36	0.02	0.42	0.08	0.67	0.44	1.31	1.31	98.65	1.17	0	72.49	34.98	1.12	1.31	0	14.37	11.13	0.24	4.2	30.55	0.01	1.02	0.04	0.33	0.34	2.96	13.87	0.04	0.16	3.04	7.93	0	0	0.94	17.15	-3.58	78.64	73.59	784.24	506.96	890.35	618.27	798.38	536.98	871.18	526.23
38.438	0	0.11	0.33	0.02	0.51	0.07	0.86	0.5	1.18	0.9	98.28	1.86	0	70.39	40.92	1.36	0.9	0	13.85	13.66	0.23	5.53	28.92	0.01	1.18	0.04	0.37	0.47	3.07	10.8	0.04	0.2	2.97	7.36	0	0	2.54	17.67	-3.77	78.9	73	783.56	507.77	887.65	616.67	797.01	538.31	869.01	526.34
38.471	0	0.11	0.33	0.02	0.57	0.06	0.94	0.55	1.14	0.8	98.11	2.31	0	70.6	43.75	1.6	0.8	0	11.13	12.16	0.22	8.23	24.77	0.01	1.14	0.04	0.29	0.5	2.96	9.99	0.04	0.21	2.8	7.31	0	0	5.12	17.62	-3.53	79	72.78	781.81	507.98	883.9	615	794.47	538.23	866.34	526.71
38.505	0	0.09	0.32	0.02	0.67	0.05	1.15	0.62	1.11	0.67	97.69	3.36	0	76.31	49	1.65	0.67	0	8.3	9.92	0.26	6.73	19.09	0.02	1.11	0.03	0.24	0.33	2.53	7.43	0.03	0.06	2.73	6.93	0	0	6.09	16.15	-3.32	79.07	70.94	779.75	508.06	880.2	613.65	792.66	537.75	862.74	526.79
38.538	0	0.09	0.32	0.02	0.6	0.05	1.04	0.51	1.14	0.59	97.92	2.65	0	83.22	46.38	1.16	0.59	0	8.08	8.42	0.26	6.7	14.72	0.03	1.14	0.03	0.23	0.26	2.12	6.05	0.03	0.05	2.4	6.69	0	0	4.12	13.99	-4.1	79.48	69.86	780.1	509.58	877.32	611.46	791.58	538.54	860.5	527.12
38.571	0	0.09	0.3	0.02	0.52	0.05	0.86	0.43	1.53	0.59	98.28	1.87	0	92.33	42.03	1	0.59	0	7.16	7.5	0.38	7.83	13.06	0.04	1.53	0.03	0.23	0.17	1.99	6.36	0.02	0.03	2.34	5.83	0	0	9.94	9.56	-4.78	78.65	72.67	776.93	510.03	869.89	607.97	784.3	538.6	856.15	527.68
38.605
38.638
38.671
38.705
38.738
38.772
38.805
38.838
38.872
38.905
38.938
38.972
39.005
39.038
39.072
39.105
39.139
39.172
39.205
39.239
39.272
39.305
39.339
39.372
39.405
39.439
39.472
39.506
39.539
39.572
39.606	0	0.05	0.02	0.01	0.13	2.9	0.13	0.59	5.99	5.99	94.2	9.45	29.77	96.92	14.67	0.74	5.99	0.16	20.85	0.55	0.37	0.14	0	0	0.85	2.29	24.56	5	4.04	41.58	0.01	0	32.61	0	0	0	-10.21	4.75	1.13	72.52	116.1	774.19	490.8	940.07	664.49	799.24	527.97	915.31	525.49
39.639	0	0.09	0.08	0.01	0.38	0.33	0.41	0.64	9.6	9.6	98.73	0.76	6.54	82.84	23.68	0.39	9.6	0.79	17.15	0.26	0.32	0.16	0	0	0.7	1.09	25.57	0.94	8.09	33.89	0.01	0.01	14.91	0	0	0	8.72	14.13	-3.76	76.03	94.27	770.27	486.52	929.85	658.65	799.91	529.86	893.47	518.29
39.672	0	0.08	0.06	0.01	0.38	0.44	0.44	0.51	6.71	6.71	98.98	1.33	9.45	47.74	29.32	0.6	6.71	1.03	18.66	0.22	0.24	0.25	0	0	0.63	0.58	18.11	0.67	10.41	22.43	0.02	0.03	16.63	0	0	0	6.26	22.45	-4.78	74.22	94.45	773.65	488.27	927.61	652.6	799.81	531.47	893.12	516.88
39.706	0	0.08	0.08	0.01	0.32	0.32	0.39	0.39	5.43	5.43	99.21	1.03	7.82	73.71	26.36	0.54	5.43	0.79	17.59	0.2	0.22	0.16	0	0	0.39	0.36	9.21	0.4	9.71	19.51	0.01	0.06	14.18	0	0	0	4.69	16.85	-4.31	75.28	94.93	777.15	488.47	926.32	647.2	800.98	530.08	894.91	516.34
39.739	0	0.08	0.09	0.01	0.3	0.19	0.37	0.37	4.2	4.2	99.25	0.93	4.24	66.25	26.11	0.63	4.2	0.68	12.67	0.2	0.18	0.06	0	0	0.22	0.29	5.43	0.11	8.58	18.39	0.01	0.06	12	0	0	0	4.59	18.63	-4.69	75.56	92.61	781.1	488.98	925.12	642.7	803.2	528.32	895.01	516.24
39.773	0	0.09	0.1	0.02	0.27	0.12	0.31	0.31	3.61	3.61	99.38	0.73	1.37	83.74	21.67	0.77	3.61	0.7	8.32	0.2	0.19	0.01	0	0	0.15	0.26	2.76	0.03	9.58	18.11	0.01	0.03	9.82	0	0	0	10.89	13.8	-0.7	78.04	92.77	781.21	485.7	927.28	641.62	807.11	526.91	899.23	515.93
39.806	0	0.1	0.11	0.02	0.27	0.1	0.29	0.29	3.5	3.5	99.42	0.7	0.85	75.96	19.83	0.86	3.5	0.67	8.62	0.24	0.21	0.01	0	0	0.11	0.23	1.7	0.02	10.72	18.61	0	0.07	8.78	0	0	0	10.92	16.25	-1.06	77.79	92.11	783.01	485.19	929.17	640.95	809.15	527.09	900.44	514.81
39.839	0	0.11	0.11	0.02	0.29	0.09	0.3	0.31	3.59	3.59	99.39	0.76	0	75.93	20.19	1.02	3.59	0.74	7.75	0.28	0.26	0.01	0	0	0.09	0.25	1.23	0.01	11.52	19.27	0	0.11	7.8	0	0	0	8.8	16.26	0.36	76.97	93.39	783.75	483.71	932.07	640.76	811.35	525.88	903.96	513.84
39.873	0	0.12	0.12	0.02	0.3	0.1	0.33	0.32	4.63	4.63	99.35	0.8	0	85.99	19.69	1.02	4.63	0.82	10.87	0.36	0.44	0.03	0	0	0.06	0.27	0.61	0.01	12.83	20.9	0	0.04	7.09	0	0	0	9.05	12.93	-1.56	77.54	92.17	785.52	483.81	932.02	640.16	811.35	524.9	902.78	513.33
39.906	0	0.12	0.12	0.02	0.29	0.1	0.31	0.32	4.49	4.49	99.36	0.79	0.1	83.33	18.05	1.25	4.49	0.57	12.33	0.46	0.6	0.06	0	0	0.05	0.31	0.33	0.01	14.37	22.18	0	0.04	6.87	0	0	0	9.32	13.95	0.72	77.59	91.58	787.26	483.3	933.65	639.58	814.83	522.94	906.02	514.52
39.939	0	0.14	0.13	0.03	0.27	0.1	0.27	0.27	4.62	4.62	99.47	0.66	0.5	75.03	14.65	1.09	4.62	0.43	12.61	0.59	0.79	0.08	0	0	0.03	0.28	0.19	0.02	15.26	21.66	0	0.04	6.59	0	0	0	8.83	16.5	0.98	77.16	91.32	789.72	484.17	935.28	639.07	817.26	523.88	908.15	515.01
39.973	0	0.14	0.13	0.03	0.25	0.1	0.25	0.25	4.41	4.41	99.49	0.6	0.45	78.45	13.32	1.08	4.41	0.36	12.19	0.71	0.85	0.09	0	0	0.02	0.25	0.15	0.02	15.25	21.85	0	0.05	6.37	0	0	0	6.78	15.54	1.68	76.68	95.17	791.47	483.27	937.43	637.91	817.72	522.07	912.62	514.84
40.006	0	0.15	0.13	0.03	0.25	0.09	0.23	0.25	4.46	4.46	99.5	0.58	0.25	73.38	11.9	0.95	4.46	0.32	10.99	0.96	0.8	0.09	0	0	0.03	0.24	0.14	0.02	16.18	23	0	0.04	6.38	0	0	0	8.56	16.93	2.45	77.05	92.37	791.57	481.72	938.79	638.27	820.42	520.82	912.55	514.12
40.039	0	0.15	0.13	0.03	0.26	0.09	0.25	0.26	4.78	4.78	99.48	0.65	0.14	82.73	12.54	0.73	4.78	0.23	11.86	1.34	0.91	0.1	0	0	0.03	0.23	0.14	0.02	17.06	23.72	0	0.04	6.26	0	0	0	8.95	14.17	2.03	77.47	93.86	792.24	480.92	940.27	638.41	820.41	520.57	913.98	513.31
40.073	0	0.15	0.14	0.03	0.25	0.11	0.25	0.25	4.87	4.87	99.51	0.73	1.5	68.59	11.73	0.66	4.87	0.18	15.01	1.42	0.87	0.1	0	0	0.03	0.2	0.15	0.02	16.31	23.31	0	0.03	6.15	0	0	0	8.69	18.09	-0.29	77.26	90.92	793.31	480.81	937.99	635.56	819.68	519.66	910.22	511.32
40.106	0	0.15	0.14	0.03	0.23	0.12	0.25	0.22	4.98	4.98	99.51	0.71	1.84	96.8	11.14	0.5	4.98	0.12	16.25	1.28	0.96	0.09	0	0	0.04	0.17	0.17	0.04	14.53	21.59	0	0.02	5.95	0	0	0	11.19	4.95	0.02	79.72	95.44	799.76	480.73	944.83	636.16	824.04	520.1	919.16	512.36
40.14	0	0.16	0.14	0.03	0.25	0.11	0.25	0.2	4.51	4.51	99.5	0.84	1.73	89.51	11	0.53	4.51	0.11	16.62	0.99	0.44	0.03	0	0	0.04	0.11	0.17	0.04	16.54	19.83	0	0.02	5.23	0	0	0	10.57	11.28	1.16	79.37	94.23	799.86	480.72	943.62	634.6	824.95	518.61	919.01	512.95
40.173	0	0.16	0.15	0.03	0.22	0.1	0.23	0.19	4.54	4.54	99.55	0.75	1.69	92.44	8.33	0.39	4.54	0.1	16.29	0.81	0.3	0.03	0	0	0.05	0.1	0.18	0.04	15.23	20.65	0	0.01	4.75	0	0	0	7.13	9.48	0.69	78.79	92.85	800.21	481.18	943.52	633.96	825.44	518.86	918.03	512.04
40.206	0	0.16	0.15	0.03	0.21	0.1	0.22	0.18	4.77	4.77	99.57	0.65	1.66	88.85	7.48	0.34	4.77	0.1	15.68	0.74	0.2	0.03	0	0	0.09	0.09	0.27	0.1	14	20.7	0	0	4.9	0	0	0	6.47	11.62	0.01	78.66	91.14	800.58	482.91	942.81	634.22	825.75	521.14	916.48	512.5
40.24	0	0.17	0.15	0.03	0.23	0.14	0.25	0.21	5.01	6.09	99.5	1.06	3.27	90.54	8.24	0.29	6.09	0.11	21.18	0.82	0.14	0.03	0	0.01	0.14	0.08	0.35	0.12	15.34	23.17	0	0	5.01	0	0	0	9.18	10.71	-0.04	79.87	93.08	800.51	484.35	942.9	636.34	824.7	522.91	917.42	514.75
40.273	0	0.17	0.15	0.03	0.22	0.2	0.27	0.21	5.52	6.27	99.46	1.45	6.02	91.97	8.5	0.23	6.27	0.12	26.85	0.79	0.14	0.03	0	0.01	0.17	0.07	0.42	0.22	13.96	23.69	0	0	5.52	0	0	0	7.89	9.81	-0.58	79.42	92.76	800.19	485.29	943.38	637.91	824.59	524.32	916.89	515.06
40.306	0	0.17	0.14	0.03	0.21	0.28	0.27	0.21	6.18	7.13	99.45	1.84	8.2	93.65	7.39	0.19	7.13	0.13	31	0.7	0.17	0.03	0	0.01	0.25	0.06	0.56	0.36	12.81	24.03	0	0	6.18	0	0	0	4.14	8.54	-1.07	78.19	93.47	801.1	486.48	942.91	636.99	824.09	524.55	917.09	515.19
40.34	0	0.16	0.14	0.02	0.21	0.34	0.29	0.21	7.12	8.72	99.32	1.82	9.01	96.28	7.69	0.13	8.72	0.13	32.7	0.69	0.17	0.02	0	0.01	0.31	0.05	0.78	0.31	10.98	23.58	0	0	7.12	0	0	0	0.6	5.73	-2.9	77.16	93.4	801.87	487.21	942.31	636.96	822.78	523.05	915.84	515.14
40.373	0	0.16	0.14	0.02	0.2	0.32	0.29	0.19	7.61	8.86	99.36	1.42	8.56	96.21	8.12	0.11	8.86	0.11	30.8	0.79	0.17	0.03	0	0.01	0.38	0.05	0.91	0.27	9.72	21.53	0	0.01	7.61	0	0	0	0.01	5.83	-0.5	76.99	95.44	800.16	486.81	941.19	636.07	822.01	522.67	917.21	515.78
40.406	0	0.14	0.13	0.02	0.19	0.33	0.28	0.18	8.18	8.18	99.35	1.18	9.04	92.77	8.75	0.09	8.18	0.1	29.54	0.88	0.17	0.04	0	0.01	0.57	0.04	1.21	0.33	8.45	19.84	0	0	8.41	0	0	0	3.05	9.24	-0.19	77.72	92.69	800.19	487.06	940.68	635.93	823.49	523.96	915.84	515.99
40.44	0	0.13	0.12	0.02	0.21	0.32	0.32	0.2	9.26	9.33	99.35	0.9	7.87	94.05	11.83	0.1	9.33	0.09	27.7	1.25	0.19	0.05	0	0.02	0.6	0.03	1.2	0.4	6.49	18.79	0	0	9.26	0	0	0	-0.54	8.2	0.47	76.71	94.69	799.31	487.23	939.8	635.51	822	522.63	916.48	516.48
40.473	0	0.12	0.12	0.02	0.21	0.31	0.32	0.2	8.54	8.54	99.36	0.8	7.67	93.54	12.99	0.13	8.54	0.08	26.37	1.31	0.21	0.07	0	0.02	0.57	0.02	1	0.43	6.11	18.1	0	0	9.45	0	0	0	2	8.64	0.28	77.4	93.81	799.42	487.72	939.32	635.42	822.18	524.38	915.67	516.63
40.507	0	0.12	0.11	0.02	0.21	0.3	0.35	0.2	9.83	9.83	99.31	0.64	6.72	92.06	14.45	0.16	9.83	0.08	24.62	1.3	0.22	0.07	0	0.02	0.6	0.02	0.89	0.47	4.77	16.39	0	0	10.21	0	0	0	6.88	9.74	1.22	79.11	91.87	799.09	487.86	938.49	635.42	823.29	525.61	914.8	517.54
40.54	0	0.11	0.11	0.02	0.23	0.32	0.4	0.21	10.28	10.28	99.2	0.64	6.51	90.61	17.11	0.2	10.28	0.06	25.36	1.33	0.21	0.07	0	0.03	0.67	0.01	0.77	0.4	3.96	14.68	0.01	0	10.47	0	0	0	7.01	10.66	1.33	78.97	91.36	798.93	487.79	938.45	635.49	823.53	525.61	914.53	517.49
40.573	0	0.11	0.12	0.01	0.28	0.29	0.5	0.25	10.22	10.7	98.99	0.58	4.5	89.83	22.07	0.27	10.7	0.06	24.08	1.3	0.19	0.06	0	0.02	0.57	0.01	0.68	0.24	3.96	13.94	0.01	0	10.22	0	0	0	6.33	11.11	1.42	78.55	91.84	798.93	487.58	938.52	635.36	823.37	524.89	914.91	517.5
40.607	0	0.1	0.1	0.01	0.27	0.38	0.49	0.26	10.19	10.19	99.01	0.64	6.88	82.98	23.25	0.46	10.19	0.05	25.31	1.33	0.2	0.06	0	0.03	0.53	0.01	0.61	0.18	3.99	13.49	0.01	0.01	11.95	0	0	0	5.56	14.08	1.71	77.7	90.94	798.56	487.19	938.99	636.06	824.1	523.88	914.82	517.53
40.64	0	0.1	0.1	0.01	0.25	0.34	0.42	0.24	9.08	9.08	99.17	0.56	7.02	81.98	21.06	0.76	9.08	0.06	23.48	1.25	0.24	0.06	0	0.03	0.44	0.01	0.44	0.12	4.11	13.64	0.01	0.02	11.8	0	0	0	4.65	14.42	2.95	77.27	90.89	798.67	487.26	938.74	635.54	824.9	522.77	915.69	518.49
40.673	0	0.09	0.09	0.01	0.23	0.31	0.36	0.23	8.45	8.45	99.27	0.47	7.1	86.57	19.6	1.02	8.45	0.05	21.24	1.03	0.3	0.06	0	0.03	0.31	0.01	0.31	0.06	3.79	13.58	0.01	0.01	12.15	0	0	0	2.55	12.68	2.32	76.72	89.39	799.66	487.36	940.41	636.19	826.5	523.25	915.71	517.51
40.707	0	0.09	0.09	0.01	0.21	0.32	0.31	0.21	7.5	7.5	99.37	0.5	8.26	76.19	17.13	1.84	7.5	0.08	21.53	0.77	0.38	0.08	0	0.02	0.25	0.01	0.22	0.03	4.22	13.47	0.01	0	12.18	0	0	0	3.6	16.19	4.32	76.31	87.46	797.56	485.11	942	637.71	828.65	521.88	915.97	516.82
40.74	0	0.1	0.1	0.02	0.21	0.22	0.28	0.22	8.12	8.12	99.44	0.41	5.57	77.94	14.57	2.18	8.12	0.1	18	0.84	0.55	0.07	0	0.02	0.18	0.01	0.14	0.01	5.23	15.89	0.01	0.01	10.89	0	0	0	9.77	15.69	1.66	77.69	91.25	798.87	485.3	943.04	638.32	826.24	525.2	917.04	516.14
40.774	0	0.12	0.11	0.02	0.19	0.14	0.21	0.17	7.3	7.3	99.57	0.33	3.16	80.15	9.25	2.91	7.3	0.15	13.32	0.77	0.77	0.09	0	0.01	0.12	0.01	0.09	0	6.07	14.8	0.01	0.01	9.09	0	0	0	8.09	15.02	1.14	77.32	89.94	801.16	485.2	943.99	636.66	828.15	524.58	917.58	515.07
40.807	0	0.13	0.11	0.02	0.21	0.12	0.19	0.18	7.16	7.16	99.59	0.33	2.12	69.1	7.15	5.12	7.16	0.23	12.66	0.77	0.77	0.09	0	0.01	0.07	0.02	0.05	0	7.52	15.98	0.01	0.01	7.87	0	0	0	7.27	17.98	1.79	76.52	89.31	801.61	484.32	944.81	636.15	829.56	522.98	918.48	514.71
40.84	0	0.14	0.12	0.02	0.21	0.09	0.18	0.18	7.01	7.83	99.57	0.33	0.23	62.46	5.06	6.43	7.83	0.35	10.18	0.74	0.81	0.07	0	0.01	0.05	0.02	0.03	0	7.8	16.5	0.01	0	7.01	0	0	0	7	19.45	0.97	76.05	88.38	801.08	483.93	945.29	636.57	829.56	523.91	917.3	513.29
40.874	0	0.15	0.13	0.03	0.23	0.08	0.18	0.2	5.63	7.97	99.55	0.33	0	59.49	4.01	6.61	7.97	0.47	10.03	0.9	0.85	0.07	0	0	0.04	0.02	0.02	0	9.83	19.35	0.01	0	5.63	0	0	0	10.31	20.08	0.32	76.79	87.45	802.01	483.91	946.32	637.07	830.67	525.47	917.23	513.01
40.907	0	0.17	0.14	0.03	0.24	0.08	0.18	0.22	4.96	8.37	99.53	0.39	0	54.01	3.7	6.44	8.37	0.62	11.48	1.08	0.98	0.09	0	0	0.03	0.02	0.02	0	10.94	22.2	0.01	0	4.96	0	0	0	11.99	21.2	0.18	76.88	89	801.7	483.12	946.12	636.06	829.66	525.99	917.56	512.03
40.94	0	0.18	0.15	0.03	0.24	0.08	0.19	0.22	4.64	9.17	99.51	0.4	0	69.46	3.14	6.49	9.17	1	11.5	1.62	1.43	0.13	0	0	0.02	0.02	0.02	0.01	11.3	22.69	0.01	0.01	4.64	0	0	0	10.95	17.89	0.03	77.17	88.23	803.41	484.42	945.55	635.62	830.29	525.11	917.76	513.55
40.974	0	0.2	0.16	0.03	0.25	0.08	0.2	0.23	4	9.49	99.49	0.5	0	79.49	3.21	5.23	9.49	1.1	12.58	1.67	1.28	0.19	0	0	0.02	0.02	0.02	0.02	13.24	25.17	0.01	0	4	0	0	0	10.25	15.23	-2.47	77.55	88.79	805.86	483.83	947.46	634.64	830.56	525.18	918.26	511.37
41.007	0	0.2	0.16	0.03	0.26	0.07	0.21	0.24	3.96	9.67	99.48	0.48	0	60.43	3.99	4.78	9.67	1.16	12.12	1.48	0.94	0.18	0	0	0.02	0.03	0.04	0.04	13.25	25.05	0.01	0.01	3.96	0	0	0	10.38	19.88	-3.41	77.16	88.18	805.56	484.11	945.68	633.69	829.17	524.75	916.3	511.2
41.04	0	0.2	0.17	0.03	0.27	0.06	0.22	0.23	3.68	8.89	99.46	0.45	0	61.26	5.75	3.59	8.89	0.88	9.75	1.36	0.66	0.13	0	0	0.02	0.03	0.05	0.09	14.77	23.72	0.01	0.04	3.68	0	0	0	8.77	19.71	-2.78	76.81	86.87	805.01	484.51	945.27	634.08	829.78	524.48	915.7	511.69
41.074	0	0.2	0.16	0.04	0.26	0.06	0.21	0.23	3.63	6.58	99.47	0.58	0	49.2	6.45	2.31	6.58	0.72	9.84	1.07	0.33	0.08	0	0	0.03	0.03	0.09	0.14	18.25	24.82	0	0.05	3.63	0	0	0	8.65	22.16	-4.49	76.52	87.84	803.07	484.73	942.31	633.14	825.69	525.05	912.37	510.77
41.107	0	0.18	0.16	0.03	0.24	0.06	0.2	0.21	3.86	5.18	99.51	0.49	0	58.04	6.99	1.89	5.18	0.56	9.19	0.86	0.29	0.05	0	0	0.03	0.03	0.13	0.15	16.35	22.37	0	0.01	3.86	0	0	0	8.05	20.38	-5.27	76.8	89.02	800.94	485.22	937.85	630.58	821.33	525.73	908.95	510.05
41.141	0	0.19	0.17	0.03	0.26	0.06	0.22	0.22	3.22	5.42	99.47	0.57	0	47.28	7.92	1.63	5.42	0.53	10.16	0.7	0.21	0.02	0	0	0.03	0.03	0.13	0.07	17.67	23.28	0	0.03	3.22	0	0	0	9.68	22.54	-5.33	77.23	87.96	797.09	484.6	931.66	628.03	816.74	524.2	903.47	509.56
41.174	0	0.19	0.17	0.03	0.25	0.05	0.21	0.21	3	5.37	99.5	0.5	0	44.31	7.08	1.22	5.37	0.49	8.62	0.48	0.2	0.01	0	0	0.03	0.03	0.12	0.05	17.34	23.04	0	0.01	3	0	0	0	12.17	23.14	-5.91	78.16	86.72	793.66	485.5	925.88	626.47	812.53	525.77	897.76	509.75
41.207	0	0.18	0.17	0.03	0.25	0.05	0.22	0.21	3.02	5.09	99.5	0.45	0	81.23	7.67	0.98	5.09	0.45	7.49	0.34	0.19	0.01	0	0	0.03	0.03	0.12	0.03	16.7	22.83	0	0.01	3.02	0	0	0	6.77	14.67	-6.44	77.71	88.88	789.61	485.3	922.76	625.65	807.72	526.57	894.64	507.99
41.241	0	0.17	0.17	0.03	0.22	0.05	0.2	0.17	3.17	4.69	99.56	0.35	0	74.3	6.69	0.62	4.69	0.38	6.88	0.34	0.2	0	0	0	0.03	0.03	0.1	0.02	14.09	18.62	0	0.01	3.17	0	0	0	8.83	16.69	-5.97	78.16	89.21	785.27	485.21	918.99	626.6	803.71	526.5	891.12	508.69
41.274	0	0.17	0.17	0.03	0.21	0.05	0.19	0.16	3.17	4.37	99.57	0.33	0	72.44	6.22	0.41	4.37	0.26	5.23	0.29	0.22	0	0	0	0.03	0.04	0.09	0.03	13.95	17.89	0	0.02	3.17	0	0	0	10.88	17.17	-6.31	78.51	90.94	778.17	485.53	913.72	629.17	796.37	527.97	885.41	509.48
41.307	0	0.16	0.17	0.03	0.2	0.05	0.19	0.15	3.37	4.41	99.59	0.33	0	71.6	5.95	0.34	4.41	0.24	5.28	0.27	0.27	0	0	0	0.03	0.04	0.09	0.03	12.31	17.08	0	0.04	3.37	0	0	0	10.41	17.38	-7.57	78.13	90.75	771.07	486.2	908.24	631.12	789.59	530.26	877.87	509.23
41.341	0	0.15	0.15	0.03	0.18	0.05	0.17	0.13	2.98	2.98	99.63	0.33	0	47.1	5.11	0.35	2.98	0.24	4.99	0.24	0.21	0	0	0	0.02	0.03	0.07	0.02	11.19	14.67	0	0.02	3.81	0	0	0	7.42	22.58	-7.18	76.58	87.29	762.6	486.53	899.91	631.01	783.36	529.77	868.12	508.88
41.374	0	0.15	0.15	0.03	0.18	0.05	0.17	0.13	2.96	2.96	99.64	0.33	0	41.27	5.24	0.28	2.96	0.24	5	0.26	0.18	0	0	0	0.02	0.03	0.07	0.03	10.89	14.41	0	0.02	3.87	0	0	0	8.18	23.76	-7.62	76.6	91.67	758.56	485.2	897.74	630.31	777.95	531.45	866.15	506.44
41.407	0	0.14	0.15	0.03	0.18	0.06	0.17	0.12	2.33	2.33	99.65	0.33	0	62.03	5.36	0.23	2.33	0.24	6.5	0.23	0.16	0.01	0	0.01	0.02	0.03	0.11	0.04	10.53	13.47	0	0.01	4.17	0	0	0	10.07	19.55	-8.87	77.82	90.8	756.12	487.52	895.3	633.58	775.2	534.06	862.52	509.18
41.441	0	0.13	0.14	0.03	0.17	0.06	0.17	0.12	1.7	1.7	99.66	0.33	0	62.47	6.09	0.17	1.7	0.2	6.89	0.25	0.14	0	0	0.01	0.03	0.03	0.12	0.06	9.04	11.21	0	0.01	4.59	0	0	0	7.65	19.45	-8.51	77.02	93.63	753.1	487.76	894.04	634.86	771.77	534.83	861.8	509.13
41.474	0	0.13	0.14	0.02	0.18	0.06	0.18	0.12	1.74	1.74	99.64	0.33	0	53.23	7.65	0.19	1.74	0.19	7.88	0.26	0.15	0.01	0	0.01	0.03	0.03	0.13	0.07	8.69	10.51	0	0.01	4.73	0	0	0	10.56	21.35	-10	77.44	89.68	749.2	490.05	891.31	638.56	770.15	539.14	855.27	510.91
41.508	0	0.12	0.14	0.02	0.2	0.06	0.2	0.13	1.5	1.5	99.59	0.33	0	67.55	11.06	0.2	1.5	0.17	7.19	0.25	0.12	0.01	0	0.01	0.03	0.03	0.18	0.05	8.86	9.2	0	0	4.89	0	0	0	9.3	18.33	-10.82	77.27	91.42	747.58	490.32	892.87	642.78	768.36	539.4	855.59	512.05
41.541	0	0.11	0.14	0.02	0.22	0.06	0.23	0.15	1.48	1.48	99.53	0.4	0	53.64	14.33	0.28	1.48	0.22	7.35	0.27	0.15	0.02	0	0.01	0.03	0.03	0.21	0.04	8.44	9.5	0	0	5.04	0	0	0	6.47	21.27	-9.46	75.68	93.38	744.95	491.61	892.12	645.14	766.39	540.55	855.67	513.19
41.574	0	0.11	0.14	0.02	0.22	0.07	0.24	0.15	1.58	1.58	99.52	0.41	0	52.86	14.88	0.25	1.58	0.25	7.68	0.26	0.2	0.06	0	0.01	0.04	0.03	0.28	0.04	8.05	8.42	0	0	5.12	0	0	0	6.08	21.43	-9.9	75.67	88.59	744.2	492.39	890.9	646.64	767.49	539.26	852.64	514.81
41.608	0	0.1	0.14	0.02	0.24	0.07	0.28	0.17	2.02	2.02	99.43	0.48	0	48.93	17.81	0.19	2.02	0.2	7.95	0.27	0.27	0.1	0	0.01	0.06	0.03	0.39	0.04	7.53	8.63	0	0.01	4.95	0	0	0	8.89	22.21	-8.78	76.39	88.46	743.95	492.19	891.22	647.69	768.26	539.3	853.52	515.71
41.641	0	0.1	0.14	0.02	0.27	0.07	0.34	0.19	2.18	2.18	99.32	0.62	0	65.76	21.89	0.2	2.18	0.18	8.42	0.26	0.33	0.12	0	0.01	0.06	0.03	0.48	0.03	7.03	7.69	0	0	5.13	0	0	0	6.13	18.74	-8.67	75.83	92.21	745.04	492.45	892.4	647.15	767.44	539.74	856.37	515.36
41.674	0	0.09	0.14	0.02	0.29	0.07	0.37	0.2	2.34	2.34	99.26	0.68	0	65.87	23.52	0.21	2.34	0.18	8.75	0.26	0.33	0.11	0	0.01	0.07	0.04	0.45	0.02	6.64	7.18	0	0.01	5.24	0	0	0	8.11	18.71	-9.17	76.56	90.77	745.82	491.98	893.67	647.48	769.12	540.25	856.3	514.96
41.708	0	0.09	0.13	0.02	0.3	0.08	0.41	0.22	2.45	2.45	99.18	0.77	0	83.76	25.85	0.27	2.45	0.22	10.1	0.33	0.26	0.1	0	0.01	0.08	0.05	0.49	0.02	6.1	6.45	0	0.02	5.78	0	0	0	2.88	13.8	-9.91	75.25	93.29	745.87	491.15	894.4	646.18	767.78	539.62	857.15	512.9
41.741	0	0.09	0.13	0.02	0.29	0.09	0.38	0.21	2.23	2.23	99.24	0.68	0	56.56	24.31	0.31	2.23	0.25	11.23	0.34	0.24	0.1	0	0.01	0.09	0.05	0.53	0.01	6.01	6.85	0	0.02	6.07	0	0	0	5.68	20.68	-8.43	75.37	91.07	746.22	491.42	893.62	645.93	769.48	538.63	857.18	514.12
41.775	0	0.09	0.13	0.02	0.28	0.11	0.38	0.2	2.38	2.38	99.24	0.63	0.81	81.88	23.57	0.45	2.38	0.3	15.06	0.38	0.27	0.16	0	0.01	0.15	0.05	0.41	0.01	5.68	6.97	0	0.01	6.38	0	0	0	4.6	14.46	-8.74	75.54	92.8	747.03	491.51	895.59	647.42	769.71	538.97	859.25	514.56
41.808	0	0.09	0.12	0.02	0.24	0.13	0.32	0.18	1.98	1.98	99.36	0.5	2.81	58	20.21	0.57	1.98	0.26	16.66	0.48	0.25	0.17	0	0	0.17	0.04	0.32	0.01	5.72	7.05	0	0.02	6.75	0	0	0	5.09	20.39	-7.59	75.27	89.86	749.14	491.95	895.43	645.63	772.88	537.7	859.86	515.15
41.841	0	0.09	0.12	0.02	0.25	0.13	0.33	0.19	2.03	2.03	99.34	0.53	2.35	71.65	20.89	0.77	2.03	0.32	15.98	0.63	0.31	0.13	0	0	0.15	0.04	0.22	0.01	5.83	7.33	0	0.01	6.77	0	0	0	4.12	17.36	-7.2	75.23	89.74	750.86	491.7	898.47	645.97	775.96	538.94	862.29	514.44
41.875	0	0.09	0.11	0.02	0.21	0.15	0.27	0.16	2.18	2.18	99.45	0.42	4.71	71.09	16.81	1.07	2.18	0.37	18.08	0.81	0.31	0.07	0	0	0.13	0.05	0.17	0.01	5.25	7.36	0	0.01	7.42	0	0	0	7.68	17.5	-3.96	75.89	94.39	752.32	490.03	900.82	645.41	777.25	537.36	869	515.17
41.908	0	0.1	0.11	0.02	0.18	0.18	0.22	0.13	1.95	1.95	99.55	0.46	7.1	90.24	12.85	1.21	1.95	0.38	19.73	0.88	0.26	0.04	0	0	0.16	0.05	0.14	0.01	4.93	6.37	0	0.01	8.1	0	0	0	5.43	10.88	-4.9	76.02	98.94	757.71	487.96	906.5	643.58	779.53	535.1	875.97	512.97
41.941	0	0.1	0.1	0.02	0.17	0.2	0.21	0.13	1.93	1.93	99.58	0.51	8.2	80.99	11.38	1.4	1.93	0.34	21.13	1.05	0.39	0.04	0	0	0.2	0.05	0.15	0.01	5.04	6.55	0	0.04	8.33	0	0	0	7.84	14.75	-5.04	76.71	93.33	762.11	488.03	907.11	640.54	784.9	533.64	875.89	512.89
41.975	0	0.1	0.1	0.02	0.16	0.23	0.2	0.12	1.81	1.81	99.53	0.57	9.77	86.79	10.36	1.39	1.81	0.3	22.03	0.94	0.47	0.06	0	0	0.25	0.05	0.18	0.02	5.72	5.82	0	0.02	9.23	0	0	0	6.25	12.59	-2.9	76.05	92.95	765.75	485.79	914.54	643.04	791.74	529.71	883.2	513.14
42.008	0	0.1	0.1	0.02	0.15	0.2	0.17	0.11	1.78	1.78	99.6	0.5	9.02	81.98	8.13	1.29	1.78	0.23	19.71	0.93	0.59	0.07	0	0	0.31	0.06	0.18	0.03	6.06	6.27	0	0.02	9.05	0	0	0	2.72	14.43	-2.43	75.13	94.32	770.83	485.37	917.18	639.5	795.04	526.92	888.25	512.46
42.041	0	0.1	0.1	0.02	0.14	0.19	0.16	0.1	1.69	1.69	99.63	0.43	8.69	89.66	6.61	1.05	1.69	0.2	17.36	0.89	0.97	0.12	0	0	0.28	0.07	0.22	0.04	6.45	6.65	0	0.02	9.48	0	0	0	5.6	11.2	-3.42	76.11	95.12	777.71	483.93	925.5	640.67	801.47	526.32	895.45	511.67
42.075	0	0.11	0.1	0.02	0.14	0.14	0.14	0.1	1.58	1.58	99.72	0.33	6.63	76.65	5.76	0.77	1.58	0.2	12.01	0.75	0.91	0.07	0	0	0.23	0.09	0.24	0.04	7.36	7.98	0	0.02	9.41	0	0	0	7.72	16.06	-0.37	76.49	92.9	781.8	483.49	926.94	637.74	807.41	523.53	899.73	513.25
42.108	0	0.11	0.1	0.02	0.14	0.12	0.14	0.1	1.61	1.61	99.73	0.33	5.72	84.67	4.58	0.72	1.61	0.17	10.49	0.68	0.91	0.04	0	0	0.2	0.1	0.3	0.03	7.87	8.92	0	0.02	8.94	0	0	0	4.76	13.45	0.66	75.98	90.94	785.03	482.58	930.44	636.69	812.41	521.6	902.89	512.39
42.142	0	0.12	0.1	0.02	0.14	0.11	0.13	0.11	1.44	1.44	99.72	0.33	4.89	60.41	4.45	0.62	1.44	0.16	9.3	0.7	0.94	0.04	0	0	0.24	0.13	0.32	0.03	9.3	12.02	0	0.01	8.54	0	0	0	7.04	19.89	0.82	76	90.19	788.02	482.38	932.44	635.53	815.53	521.79	905.22	512.29
42.175	0	0.12	0.1	0.03	0.14	0.11	0.13	0.12	1.29	1.29	99.72	0.33	5.29	63.25	3.53	0.57	1.29	0.16	9.31	0.76	0.92	0.04	0	0	0.19	0.13	0.31	0.03	10.6	14.73	0	0.02	8.63	0	0	0	6.59	19.29	1.89	76.03	89.07	789.97	482.14	933.33	634.13	818.2	520.47	906.92	512.61
42.208	0	0.12	0.1	0.03	0.14	0.11	0.13	0.12	1.17	1.17	99.72	0.36	5.61	72.21	3.2	0.57	1.17	0.14	10.51	0.71	1.1	0.06	0	0	0.18	0.13	0.27	0.04	10.58	15.01	0	0.02	8.4	0	0	0	7.72	17.23	1.05	76.69	88.62	791.74	481.26	935.38	634.12	819.72	520.02	907.92	511.5
42.242	0	0.13	0.11	0.03	0.14	0.12	0.13	0.13	1.11	1.11	99.72	0.43	6.07	71.59	2.69	0.72	1.11	0.12	12.06	0.73	1.21	0.07	0	0	0.12	0.12	0.2	0.05	11.83	16.12	0	0.04	8.12	0	0	0	8.16	17.38	1.82	76.77	88.2	791.24	480.15	935.5	633.87	820.23	518.6	908.11	511.19
42.275	0	0.13	0.11	0.03	0.14	0.12	0.13	0.12	1.1	1.1	99.72	0.45	6	76.32	2.66	0.72	1.1	0.1	11.97	0.83	1.14	0.06	0	0	0.09	0.1	0.16	0.03	12.34	16.07	0	0.07	8.04	0	0	0	7.73	16.15	1.93	76.8	90.16	792.24	479.76	936.2	632.68	820.17	518.28	910.02	510.76
42.308	0	0.14	0.11	0.03	0.15	0.11	0.13	0.13	1.12	1.12	99.71	0.48	5.62	77	2.58	0.83	1.12	0.08	11.72	0.92	0.93	0.09	0	0	0.07	0.1	0.11	0.01	13.57	17.11	0	0.07	7.68	0	0	0	11.17	15.96	2.28	78.17	90.76	794.36	478.93	936.7	630.4	821.43	517.77	911.89	510.49
42.342	0	0.14	0.11	0.03	0.15	0.1	0.13	0.13	1.14	1.14	99.7	0.47	4.78	54.44	2.3	0.95	1.14	0.06	11.07	1.06	0.66	0.09	0	0	0.07	0.1	0.09	0.01	13.91	17.22	0	0.09	7	0	0	0	12.27	21.11	2.59	77.88	88.47	794.7	478.98	937.02	630.19	823.29	518.82	911.34	510.2
42.375	0	0.14	0.12	0.03	0.15	0.09	0.13	0.14	1.24	1.24	99.69	0.43	4.27	70.08	2.25	1.22	1.24	0.05	10.69	1.2	0.56	0.14	0	0	0.09	0.09	0.07	0	13.19	18.34	0	0.09	6.67	0	0	0	11.96	17.74	3.01	78.54	89.62	794.56	478.99	937.61	630.54	823.18	519.25	912.35	510.34
42.408	0	0.14	0.12	0.03	0.15	0.1	0.13	0.14	1.37	1.37	99.69	0.48	4.85	75.77	2.07	1.14	1.37	0.04	12.16	1.2	0.48	0.2	0	0	0.1	0.09	0.08	0	13.29	18.87	0.01	0.05	6.63	0	0	0	9.31	16.3	1.83	78.12	91.12	795.05	480.34	937.78	631.16	821.94	520.45	912.52	510.5
42.442	0	0.15	0.12	0.03	0.17	0.12	0.15	0.16	1.71	1.71	99.67	0.74	5.89	81.45	2.97	1.37	1.71	0.04	16.81	1.46	0.49	0.33	0	0.01	0.15	0.09	0.11	0.02	14.64	21.19	0.01	0.02	6.12	0	0	0	7.57	14.6	0.8	78.24	90.44	796.86	481.86	938.02	631.48	822.49	520.63	912.45	511.33
42.475	0	0.15	0.12	0.03	0.17	0.16	0.16	0.15	1.84	1.84	99.66	0.91	7.6	91.13	3.68	1.41	1.84	0.04	20.81	1.37	0.37	0.37	0	0.01	0.18	0.09	0.14	0.07	13.58	19.35	0.01	0	6.31	0	0	0	12.62	10.35	-1.16	80.09	94.48	799.75	485.61	939.29	634.04	821.17	526.38	914.91	514.49
42.509	0	0.14	0.12	0.03	0.17	0.2	0.18	0.17	2.26	2.26	99.61	0.99	8.81	95.61	5.29	0.82	2.26	0.03	24.21	1.46	0.15	0.18	0	0.01	0.17	0.07	0.21	0.27	11.27	20.69	0.01	0.01	6.57	0	0	0	6.49	6.59	-3.06	79.45	93.43	804.47	490.4	941.17	636.12	823.51	528.08	916.36	517.73
42.542	0	0.13	0.12	0.02	0.17	0.18	0.19	0.17	2.57	2.57	99.61	0.72	7.55	93.17	7.04	0.48	2.57	0.02	21.99	1.58	0.15	0.13	0	0.01	0.17	0.06	0.42	0.2	9.1	19.71	0.01	0.01	6.76	0	0	0	5.86	8.93	-3.23	78.68	86.22	803.87	491.83	938.74	635.49	825.85	529.57	911.27	517.84
42.575	0	0.12	0.12	0.02	0.16	0.18	0.2	0.16	2.68	2.68	99.61	0.58	7.6	92.08	7.73	0.26	2.68	0.02	20.97	1.6	0.11	0.04	0	0.01	0.15	0.05	0.74	0.15	6.96	16.89	0.01	0.02	7.38	0	0	0	5.17	9.73	-2.35	78.69	91.46	808.14	495.58	939.89	635.08	826.3	532.2	917.15	521.68
42.609	0	0.11	0.1	0.02	0.15	0.24	0.2	0.14	2.83	2.83	99.51	0.57	10.04	94.12	8.37	0.14	2.83	0.02	23.11	1.74	0.12	0.02	0	0.01	0.13	0.03	1.29	0.08	4.63	13.06	0.01	0.01	9.02	0	0	0	1.36	8.14	-2.82	78.53	89.31	810.02	497	938.15	632.43	827.12	531.64	915.9	521.87
42.642	0	0.1	0.1	0.02	0.15	0.32	0.2	0.13	2.7	2.7	99.36	0.65	12.14	95.32	9.43	0.08	2.7	0.01	25.78	1.73	0.13	0.01	0	0.01	0.1	0.02	1.97	0.09	3.78	10.72	0.01	0	10.07	0	0	0	1.06	6.94	-2.19	78.84	87.84	810.79	497.76	938.27	632.2	828.78	532.43	916.06	522.48
42.675	0	0.09	0.09	0.02	0.15	0.46	0.22	0.13	2.54	2.54	99.09	0.81	14.69	96.3	11.83	0.06	2.54	0.01	29.84	1.54	0.11	0.01	0	0.01	0.07	0.01	2.24	0.08	2.84	8.12	0	0.01	11.25	0	0	0	-0.07	5.7	-1.62	78.77	87.16	810.28	497.6	937.01	631.13	828.57	531.48	915.26	522.42
42.709	0	0.08	0.08	0.01	0.14	0.76	0.22	0.11	2.84	2.84	98.48	1.08	18.89	95.47	11.62	0.05	2.84	0.01	34.91	1.46	0.11	0.02	0	0.01	0.05	0.01	2.08	0.09	1.79	5.82	0	0	13.29	0	0	0	-0.26	6.76	-2.44	78.62	88.27	810.26	497.26	935.11	628.88	826.48	530.58	914.29	521.58
42.742	0	0.08	0.07	0.01	0.12	1.08	0.21	0.1	2.61	2.61	97.84	1.5	22.24	97.5	9.67	0.03	2.61	0.01	39.79	1.64	0.13	0.03	0	0.01	0.03	0.01	2.01	0.07	1.44	4.79	0	0.01	13.99	0	0	0	-4.99	3.68	-1.78	77.51	88.84	811.49	498.16	934.26	626.62	826.74	530.03	915.21	521.88
42.776	0	0.08	0.06	0.01	0.11	1.97	0.19	0.09	2.78	2.78	96.06	2.56	27.43	96.82	7.9	0.03	2.78	0.02	47.19	1.66	0.21	0.05	0	0.01	0.03	0	1.6	0.05	0.86	3.04	0	0.01	15.69	0	0	0	-3.41	4.93	-1.43	78.18	89.37	810.93	498.03	933.32	625.76	826.02	530.72	914.93	521.75
42.809	0	0.07	0.05	0.01	0.1	2.79	0.18	0.08	2.5	2.5	94.42	2.59	30.89	95.89	8	0.04	2.5	0.02	47.62	1.51	0.21	0.06	0	0.01	0.03	0	1.09	0.04	0.6	2.16	0	0	18.67	0	0	0	-3.15	6.25	-2.58	78.23	90.57	810.86	498.71	932.79	625.94	824.37	531.98	914.36	521.68
42.842	0	0.07	0.05	0.01	0.09	3.11	0.17	0.08	2.01	2.01	93.78	2.58	32.17	96.24	8.1	0.04	2.01	0.02	47.64	1.67	0.28	0.09	0	0.01	0.03	0	0.82	0.02	0.53	1.71	0	0.01	19.66	0	0	0	-2.22	5.79	-3.08	78.81	89.34	810.42	499.21	930.7	625.44	823.35	531.46	912.21	522.21
42.876	0	0.05	0.03	0.01	0.07	6.45	0.13	0.08	1.29	1.29	87.09	3.92	39.62	96.58	9.27	0.06	1.29	0.03	47.14	1.64	0.27	0.09	0	0.01	0.04	0	0.75	0.02	0.32	0.83	0	0.01	26.76	0	0	0	-4.41	5.29	-2.37	78.29	88.66	809.45	499.58	928.42	624.23	822.49	530.38	910.82	522.71
42.909	0	0.05	0.03	0.01	0.07	3.91	0.12	0.08	0.94	0.94	92.19	3.84	36.02	96.44	8.32	0.1	0.94	0.05	38.06	1.5	0.26	0.2	0	0.01	0.04	0	0.5	0.01	0.23	0.58	0	0	26.63	0	0	0	-0.48	5.5	-3.93	79.12	89.85	807.79	500.04	924.71	622.3	818.31	533.14	907.44	521.74
42.942	0	0.05	0.03	0.01	0.07	2.65	0.1	0.08	0.78	0.78	94.7	3.73	33.23	95.79	7.39	0.13	0.78	0.06	31.36	1.78	0.34	0.53	0	0.02	0.05	0	0.43	0.02	0.22	0.54	0	0	26.45	0	0	0	-2.48	6.37	-3.61	79.3	87.62	806.21	501.19	921.38	621.36	817.26	533.33	904.19	522.42
42.976	0	0.05	0.02	0.01	0.06	2.62	0.09	0.08	0.45	0.45	94.75	5.68	33.88	96.31	7.41	0.16	0.45	0.07	25.78	1.96	0.44	1.09	0	0.02	0.06	0	0.43	0.02	0.12	0.41	0	0	29.18	0	0	0	-1.81	5.69	-5.25	79.56	87.97	807.15	502.23	919.11	619.12	815.35	534.25	902.5	522.29
43.009	0	0.05	0.02	0.01	0.07	1.86	0.09	0.09	0.41	0.41	96.29	5.36	30.59	95.03	9.77	0.24	0.41	0.06	20.28	2.54	0.59	3.37	0	0.03	0.08	0	0.46	0.04	0.12	0.42	0	0	28.8	0	0	0	-0.33	7.25	-4.38	79.99	84.61	804.95	502.77	914.89	617.52	814.57	534.55	898.34	522.67
43.042	0	0.05	0.03	0.01	0.08	1.2	0.1	0.09	0.29	0.29	97.59	3.81	26.72	96.53	10.44	0.28	0.29	0.06	16.93	2.54	0.59	4.04	0	0.04	0.11	0	0.5	0.08	0.1	0.38	0	0	26.57	0	0	0	1.02	5.38	-4.5	80.29	84.67	803.3	503.26	910.48	615.23	811.4	534.5	895.27	522.95
43.076	0	0.05	0.03	0.01	0.07	0.98	0.09	0.08	0.21	0.17	98.04	3.48	25.33	97.76	9.09	0.23	0.17	0.05	14.41	2.68	0.58	4.9	0	0.11	0.21	0	0.72	0.17	0.08	0.3	0	0.01	25.99	0	0	0	0.89	3.12	-5.84	80.41	87.26	802.08	503.08	907.84	611.9	807.08	534.53	893.64	523.58
43.109	0	0.06	0.03	0.01	0.08	0.71	0.1	0.08	0.36	0.18	98.57	2.57	22.44	97.96	9.36	0.21	0.18	0.05	12.61	2.99	0.45	8.06	0	0.17	0.36	0	1.05	0.19	0.08	0.33	0	0.01	24.04	0	0	0	-0.42	2.64	-6.42	80.64	85.34	798.56	503.31	903.77	611.44	803.98	534.59	888.57	523.34
43.143	0	0.08	0.04	0.03	0.09	0.48	0.11	0.08	0.5	0.5	99.04	1.47	18.71	97.57	8.11	0.2	0.12	0.04	12.42	3.67	0.65	16.56	0	0.5	0.45	0	1.11	0.21	0.07	0.39	0	0.04	20.52	0	0	0	5.19	3.53	-6.1	80.61	85.71	796.03	501.11	901.11	609.29	801.28	532.38	886.47	522.98
43.176	0	0.1	0.05	0.04	0.09	0.33	0.12	0.08	1.16	1.16	99.35	1.01	15.07	97.52	7.46	0.16	0.11	0.03	10.81	3.87	0.9	23.38	0	1.16	0.59	0	1.34	0.19	0.07	0.42	0	0.01	17.91	0	0	0	3.33	3.64	-5.58	81.11	84.99	795.02	500.95	897.88	607.05	799.94	531.51	884.34	521.52
43.209	0	0.13	0.05	0.08	0.09	0.27	0.11	0.07	1.6	1.6	99.46	0.87	13.4	97.97	5.68	0.14	0.1	0.03	9.5	3.9	1.43	34.02	0	1.6	0.73	0	1.43	0.12	0.07	0.51	0.01	0.01	16.86	0	0	0	3.91	2.62	-6.12	81.13	84.82	792.53	498.86	894.64	602.31	796.62	528.52	881.19	522.01
43.243	0	0.14	0.07	0.09	0.09	0.18	0.13	0.07	4.68	3.85	99.64	0.6	8.75	98.07	3.97	0.13	0.09	0.02	7.54	3.85	2.37	35.38	0	4.68	0.75	0	1.15	0.09	0.06	0.64	0.01	0.01	14.2	0	0	0	4.96	2.36	-7.05	81.14	86.01	792.27	496.77	893.5	597.99	794.61	527.04	880.4	520.78
43.276	0	0.14	0.07	0.09	0.09	0.15	0.13	0.06	6.1	3.83	99.7	0.52	7.03	98.23	2.15	0.13	0.1	0.02	6.38	3.83	2.69	32.85	0	6.1	0.82	0	0.85	0.08	0.06	0.83	0.01	0.01	13.25	0	0	0	11.65	1.93	-6.38	80.54	85.41	791.38	495.38	891.24	596.03	793.81	525.61	879.03	519.91
43.309	0	0.14	0.08	0.06	0.09	0.12	0.18	0.06	11.53	4.46	99.65	0.42	3.6	98.42	1.33	0.13	0.11	0.03	5.33	4.46	2.11	23.31	0	11.53	0.87	0	0.65	0.08	0.05	1.16	0.01	0.01	11.68	0	0	0	13.49	1.36	-5.79	80.13	85.95	790.27	493.31	890.14	594.4	792.76	523.35	878.56	518.27
43.343	0	0.15	0.1	0.05	0.1	0.07	0.5	0.06	8.26	4.61	99.01	0.84	0	98.58	0.78	0.19	0.14	0.05	3.6	4.61	1.54	19.1	0	29.54	0.87	0	0.37	0.08	0.04	1.84	0.01	0	8.26	0	0	0	14.39	0.8	-5.11	79.92	86.5	790.36	492.14	889.32	592.69	792.54	521.92	878.89	516.85
43.376	0	0.16	0.11	0.06	0.1	0.06	0.72	0.06	6.91	4.06	98.55	1.22	0	98.5	0.39	0.24	0.18	0.07	2.14	4.06	1.16	20.32	0	36.37	0.79	0	0.21	0.06	0.04	2.06	0.02	0.01	6.91	0	0	0	16.56	1.09	-5.36	79.58	85.93	790.73	490.36	890	591.05	793.18	520.05	879.03	516.22
43.409	0	0.16	0.13	0.05	0.11	0.04	1.65	0.06	4.95	3.24	96.71	3.47	0	98.36	0.22	0.2	0.29	0.08	1.15	3.24	0.86	16.76	0	50.81	0.77	0	0.14	0.05	0.04	2.94	0.02	0.01	4.95	0	0	0	14.53	1.53	-4.65	79.74	86.49	792.18	489.28	891.52	590.31	794.84	518.39	881.25	514.81
43.443	0	0.16	0.15	0.04	0.11	0.04	4.46	0.07	3.51	3.34	91.09	13.14	-5.49	98.47	0.14	0.13	0.44	0.11	0.71	3.34	0.66	13.62	0	69.11	0.64	0	0.11	0.03	0.04	4.44	0.03	0.02	3.51	0	0	0	20.33	1.19	-4.86	78.21	87.99	793.68	487.14	894.39	590.13	796.07	517.71	883.96	513.55
43.476	0	0.15	0.16	0.04	0.12	0.03	4.77	0.07	2.94	2.49	90.46	13.81	-6.5	98.64	0.12	0.09	0.54	0.14	0.51	2.49	0.47	12.14	0	70.01	0.61	0	0.07	0.03	0.04	4.72	0.03	0.01	2.94	0	0	0	20.63	-0.56	-4.46	78.28	90.85	795.41	485.03	898.64	590.58	797.75	516.08	888.53	512.54
43.51	0	0.16	0.17	0.04	0.12	0.03	7.6	0.07	1.82	1.91	84.8	24.34	-10.85	98.7	0.11	0.06	0.96	0.18	0.43	1.91	0.39	11.54	0	78.26	0.58	0	0.06	0.04	0.04	6.19	0.03	0.03	1.82	0	0	0	17.97	-0.35	-3.37	78.93	90.55	798.42	484.19	902.8	591.46	802.23	513.85	892.77	512.26
43.543	0	0.15	0.18	0.04	0.13	0.03	9.72	0.07	1.49	1.36	80.56	32.29	-12.96	98.76	0.11	0.03	1.31	0.21	0.49	1.36	0.39	8.97	0	82.81	0.52	0	0.06	0.04	0.04	6.95	0.04	0.02	1.49	0	0	0	15.49	0.12	-1.67	78.79	90.61	800.35	483.18	905.16	592.52	805.55	512.06	896.14	509.92
43.576	0	0.15	0.18	0.04	0.13	0.03	9.67	0.08	1.39	1.41	80.66	32.01	-12.99	97.59	0.12	0.02	1.41	0.2	0.68	1.26	0.47	7.9	0	82.55	0.47	0	0.05	0.06	0.04	7.42	0.04	0.08	1.39	0	0	0	14.15	-3.49	-1.68	79.59	88.57	808.95	484.92	910.94	591.35	813.76	513.3	902.27	510.22
43.61	0	0.15	0.19	0.04	0.13	0.03	11.19	0.08	1.3	1.83	77.62	37.15	-14.15	96.38	0.15	0.02	1.83	0.16	1.3	1.36	0.58	7.8	0	84.96	0.46	0	0.05	0.06	0.03	9.48	0.05	0.05	1.11	0	0	0	12.86	-5.59	-0.64	79.54	91.24	815.22	485.29	915.58	588.62	818.5	512.73	909.73	511.41
43.643	0	0.16	0.18	0.04	0.13	0.03	10.99	0.08	3.41	1.87	78.03	38.67	-12.94	97.07	0.26	0.01	1.87	0.14	3.41	1.86	0.82	8.66	0	84.19	0.56	0	0.06	0.08	0.03	9.75	0.06	0.05	1.25	0	0	0	10.71	-4.5	-0.07	79.43	88.94	819.74	485.33	920.3	590.29	824.7	511.88	913.64	510.41
43.676	0	0.19	0.19	0.06	0.13	0.04	12.84	0.09	6.76	3.42	74.31	48.74	-12.95	97.52	0.59	0.01	2.77	0.17	6.76	3.42	1.44	16.12	0	85.95	0.79	0	0.06	0.1	0.03	10.03	0.07	0.04	1.24	0	0	0	10.84	-3.65	0.58	79.26	88.79	826.92	486.76	924.59	588.39	830.98	512.88	919.75	511.11
43.71	0	0.24	0.2	0.09	0.14	0.04	15.31	0.09	8.47	4.97	69.38	54.26	-14.48	97.81	1.1	0.01	4.97	0.22	8.47	4.38	1.85	23.83	0	86.99	1.37	0	0.07	0.21	0.02	11.5	0.1	0	1.05	0	0	0	12.05	-3	0.55	79.5	85.98	834.02	488	930.65	588.66	838.96	512.72	924.93	513.44
43.743	0	0.28	0.2	0.09	0.15	0.05	15.46	0.1	9.31	8.75	69.07	53.69	-14.37	97.62	2.08	0.01	5.38	0.25	9.31	8.75	2.23	23.54	0	85.86	1.88	0	0.07	0.25	0.02	11.84	0.1	0	1.13	0	0	0	13.63	-3.44	-0.32	78.89	85.87	837.2	486.16	935.95	588.68	842.67	511.5	928.53	512.92
43.777	0	0.31	0.22	0.04	0.17	0.04	18.35	0.1	6.87	14.2	63.31	51.17	-17.54	96.85	3.78	0.01	8	0.28	6.87	14.2	1.72	10.39	0	85.92	3.08	0	0.09	0.26	0.02	10.64	0.14	0	1.04	0	0	0	7.42	-4.87	0.26	79.39	86.34	838.99	485.06	939.47	589.73	845.45	510.23	931.79	510.41
43.81	0	0.38	0.22	0.04	0.18	0.04	20.62	0.11	8.56	20.71	58.75	52.35	-17.65	96.91	5.8	0.01	8.33	0.32	8.56	20.71	1.7	8.73	0.05	85.95	4.26	0	0.11	0.25	0.02	10.68	0.16	0.01	1.08	0	0	0	8.64	-4.77	1.26	79.05	87.09	840.09	483.99	942.16	590.99	847.64	508.95	934.73	510.15
43.843	0	0.43	0.22	0.04	0.21	0.05	23.5	0.13	10.52	25.74	53	54.91	-17.75	98.13	9.01	0.01	8.65	0.37	10.52	25.74	1.81	7.49	0	85.26	5.89	0	0.11	0.16	0.02	10.89	0.16	0.01	1.15	0	0	0	11.42	-2.21	1.02	78.86	87.53	843.42	483.86	945.76	590.93	850.78	508.93	938.27	511.27
43.877	0	0.53	0.22	0.04	0.22	0.06	23.5	0.14	12.66	31.64	53.01	53.11	-16.75	98.42	11.47	0.01	9.11	0.41	12.66	31.64	2.19	8.5	0	82.22	7.15	0	0.13	0.18	0.02	10.95	0.19	0.01	1.39	0	0	0	13.89	-1.34	0.33	78.41	88.59	844.14	482.86	947.33	590.41	850.94	508.56	939.48	511.37
43.91	0	0.49	0.21	0.05	0.21	0.06	21.19	0.14	13.25	29.09	57.63	51.1	-15.19	98.72	11.07	0.01	8.29	0.44	13.25	29.09	2.16	11.64	0	80.63	7.57	0	0.14	0.17	0.02	11.28	0.21	0.01	1.61	0	0	0	14.59	0.27	0.48	77.99	89.07	845.39	482.15	948.74	589.81	852.16	507.73	941.16	511.22
43.943	0	0.45	0.21	0.06	0.2	0.06	19.43	0.14	12.63	23.85	61.14	48.74	-14.78	98.58	9.4	0.01	8.35	0.45	12.63	23.85	2.03	16.18	0	80.08	7.63	0	0.18	0.18	0.02	11.62	0.22	0.01	1.71	0	0	0	17.23	-0.81	0.85	77.4	87.52	846.1	482.51	948.4	589.62	853.37	507.8	940.8	511.8
43.977	0	0.57	0.2	0.07	0.2	0.07	17.67	0.15	13.92	30.02	64.66	46.55	-12.59	98.57	9.89	0.01	8.62	0.5	13.92	30.02	1.86	19.33	0	77.7	6.71	0	0.19	0.28	0.02	14.26	0.27	0.01	2.39	0	0	0	15.08	0.83	1.47	77.89	86.92	847.76	483.93	947.51	588.18	854.5	508.12	941.32	512.37
44.01	0	0.52	0.2	0.05	0.2	0.07	15.53	0.17	13.58	28.55	68.93	41.53	-11.55	98.48	8.85	0.01	8.75	0.44	13.58	28.55	1.27	14.41	0	75.5	6.56	0	0.24	0.41	0.02	17.29	0.29	0	2.39	0	0	0	15.37	-1.15	-0.02	77.38	88.2	848.89	483.11	949.1	586.57	854.18	508.13	942.3	512.1
44.043	0	0.54	0.2	0.05	0.2	0.07	13.14	0.2	14.23	29.86	73.73	36.71	-9.68	97.85	8.42	0.01	8.98	0.38	14.23	29.86	1.12	13.42	0	72.33	5.49	0	0.27	0.58	0.02	21.55	0.3	0	2.6	0	0	0	14.3	-2.91	0.16	77.57	85.88	848.76	483.84	948.04	585.88	854.93	507.5	940.59	513.61
44.077	0	0.62	0.2	0.05	0.2	0.07	11.95	0.27	13.81	32.29	76.1	30.76	-9.39	97.95	8.17	0.02	10.43	0.33	13.81	32.29	1.17	13.55	0	69.42	6.24	0	0.3	1.06	0.02	29.81	0.37	0	3.09	0	0	0	13.51	-2.66	0.66	77.49	84.2	849.82	485.64	945.31	583.85	855.25	508.38	939.26	513.99
44.11	0	0.88	0.21	0.05	0.2	0.07	11.9	0.34	12.76	39.94	76.19	28.73	-10.48	98.08	7.34	0.02	11.55	0.35	12.76	39.94	1.11	13.96	0	69.27	5.99	0	0.34	1.56	0.01	36.11	0.34	0	2.93	0	0	0	12.5	-2.33	1.1	77.27	83.45	849.48	486.47	942.07	581.72	854.11	508.59	937.42	513.58
44.144	0	1.21	0.22	0.08	0.22	0.06	13.37	0.52	11.42	44.01	73.26	31.1	-12.88	98.52	8.26	0.04	13.39	0.35	11.42	44.01	1.63	22.47	0	70.05	5.26	0	0.27	1.92	0.01	45.39	0.25	0	2.85	0	0	0	10.29	-1.02	1.43	77.79	81.24	847.52	488.04	936.87	579.08	851.81	510.5	933	513.26
44.177	0	1.16	0.21	0.07	0.2	0.06	11.79	0.64	9.52	44.38	76.42	27.51	-12.5	98.06	7.64	0.07	11.69	0.35	9.52	44.38	1.41	21.63	0	69.59	4.91	0.01	0.28	1.71	0.01	51	0.27	0.01	2.63	0	0	0	14.65	-2.39	-0.95	77.26	85.08	844.03	486.3	937.62	580.4	846.94	511.49	931.99	513.51
44.21	0	1.06	0.21	0.06	0.19	0.05	10.4	0.73	7.29	43.87	79.2	25.74	-12.43	98.24	6.27	0.1	10.44	0.31	7.29	43.87	1.45	19.23	0	69.71	4.38	0.01	0.29	1.2	0.01	55.31	0.28	0	2.53	0	0	0	18.48	1.89	-0.01	75.86	84.77	842.14	485.86	935.4	579.89	845.7	511.78	930.47	513.22
44.244	0	0.77	0.2	0.06	0.18	0.04	9.06	1.11	5.44	37.38	81.88	23.27	-12.13	97.49	5.21	0.13	9.23	0.24	5.44	37.38	1.67	16.73	0	69.26	4.2	0.01	0.26	0.68	0.02	66.71	0.26	0	2.52	0	0	0	20.75	3.71	-0.23	73.41	84.51	840.04	483.99	933	576.95	843.48	510.67	927.96	512.97
44.277	0	0.55	0.19	0.06	0.16	0.04	9.51	1.13	4.89	28.68	80.99	25.59	-12.34	98	3.82	0.22	7.58	0.24	4.89	28.68	1.32	16.76	0	72.47	5.31	0.01	0.28	0.93	0.02	68.4	0.27	0	2.56	0	0	0	21.96	2.55	-0.38	71.31	89.73	832.95	479.86	931.64	578.56	836.47	511.62	926.18	510.25
44.31	0	0.52	0.19	0.07	0.15	0.05	8.95	1.28	6.43	26.15	82.1	24.66	-11.32	98.57	2.4	0.25	6.91	0.23	6.43	26.15	1.57	18.62	0	72.53	5.83	0.01	0.28	0.88	0.02	72.86	0.26	0.01	2.42	0	0	0	29.89	0.82	-1.52	64.24	93.19	828.75	478.23	931.26	580.74	831.56	511.62	924.75	512.15
44.344	0	0.43	0.19	0.07	0.15	0.04	8.31	1.38	6.16	21.57	83.39	23.09	-10.57	98.54	2.17	0.26	5.99	0.26	6.16	21.57	1.33	19.16	0	72.2	4.55	0.01	0.24	0.44	0.02	74.92	0.23	0.12	2.14	0	0	0	27.52	-0.95	-3.31	75.61	88.43	829.39	486.25	927.14	586.1	831.05	514.95	919.47	515.57
44.377	0	0.36	0.19	0.07	0.15	0.04	8.47	1.13	6.62	16.55	83.05	25.13	-10.17	98.53	1.83	0.29	5.42	0.24	6.62	16.55	0.88	19.82	0	73.13	4.37	0.01	0.21	0.34	0.02	70.27	0.25	0.07	1.99	0	0	0	18.62	0.96	-5.1	78.29	86.06	825.85	485.69	923.87	585.01	827.77	515.12	913.77	511.89
44.41	0	0.26	0.19	0.05	0.14	0.04	7.72	1.11	4.67	10.79	84.56	21.81	-10.34	98.47	1.3	0.28	4.71	0.21	4.67	10.79	0.65	14.8	0	72.74	3.39	0.01	0.25	0.13	0.02	70.41	0.21	0.03	1.71	0	0	0	17.18	1.18	-4.5	78.77	88.78	823.64	486.22	921.29	583.87	824.27	514.72	913.04	513.96
44.444	0	0.24	0.19	0.05	0.14	0.03	8.21	1.32	2.39	9.42	83.59	24.27	-12.08	98.25	1.17	0.23	4.56	0.18	2.39	9.42	0.47	12.53	0	74.61	2.53	0.02	0.17	0.07	0.03	74.94	0.17	0.02	1.31	0	0	0	17.36	-1.85	-6.53	79.49	87.7	821.54	485.85	919.54	583.77	821.54	515.53	909.22	514.07
44.477	0	0.22	0.2	0.05	0.14	0.03	8.78	1.16	1.86	6.87	82.44	26.81	-12.85	98.47	1.08	0.22	4.41	0.16	1.86	6.87	0.49	13.21	0	76.43	1.97	0.02	0.12	0.06	0.03	71.75	0.16	0.01	1.2	0	0	0	19.17	-1.19	-8.01	79.63	85.82	821.88	485.59	919.85	583.56	821.92	516.63	907.67	513.25
44.511	0	0.24	0.2	0.08	0.14	0.03	11.54	0.92	0.97	5.03	76.92	37.48	-15.62	98.5	0.77	0.19	3.92	0.16	0.97	5.03	0.94	23.36	0	83.04	1.63	0.03	0.11	0.04	0.03	66.45	0.14	0.01	0.93	0	0	0	19.68	1.09	-6.29	78.94	87.03	820.77	486.29	917.09	582.03	820.77	516.42	907.77	514.11
44.544	0	0.26	0.2	0.12	0.14	0.03	13.59	0.74	0.99	4.67	72.82	44.55	-16.74	98.49	0.65	0.15	3.22	0.17	0.99	4.67	1.12	30.49	0	87.39	1.19	0.03	0.07	0.05	0.03	61.33	0.14	0.01	0.86	0	0	0	22.1	1.1	-6.97	78.29	87.07	819.28	485.42	916.1	581.2	819.28	516.59	906.32	514.03
44.577	0	0.3	0.2	0.21	0.14	0.03	14.7	0.65	1.03	3.74	70.61	48.46	-17.72	98.62	0.55	0.14	3.44	0.18	1.03	3.74	1.65	42.11	0	89.13	1.18	0.03	0.06	0.08	0.03	58.48	0.15	0.02	0.82	0	0	0	22.5	0.65	-7.89	77.99	85.99	819.65	484.74	915.89	579.33	819.65	515.49	905.59	512.54
44.611	0	0.36	0.19	0.48	0.13	0.03	16.09	0.38	1.14	3.6	67.81	52.8	-18.62	98.61	0.34	0.14	2.49	0.17	1.14	3.6	2.41	57.41	0	92.24	1.4	0.02	0.05	0.17	0.03	45.5	0.18	0.01	0.78	0	0	0	22.53	-0.67	-8.41	78.96	84.99	820.6	484.81	916.61	579.33	820.6	515.6	905.55	512.85
44.644	0	0.37	0.19	0.61	0.13	0.03	17.48	0.33	1.17	2.62	65.04	56.55	-19.44	98.53	0.23	0.12	2.62	0.17	1.17	2.38	2.52	61.63	0	93.99	1.65	0.02	0.05	0.3	0.03	42.44	0.2	0.01	0.73	0	0	0	26.81	0.98	-7.12	76.99	85.58	821.21	484.19	916.42	578.33	821.21	516.49	906.64	511.39
44.677	0	0.34	0.19	0.51	0.13	0.03	18.55	0.27	0.95	2.51	62.89	58.62	-20.07	97.4	0.18	0.12	2.51	0.2	0.95	1.91	2.32	57.81	0	95.16	2.4	0.02	0.05	0.43	0.04	37.25	0.28	0.01	0.65	0	0	0	28.15	3.88	-6.54	75.8	85.98	822.29	483.06	917.49	577.63	822.29	516.2	908.07	510.32
44.711	0	0.33	0.2	0.42	0.13	0.03	20.28	0.18	0.73	2.8	59.44	62.04	-21.02	97.69	0.16	0.11	2.8	0.21	0.73	1.77	2.09	53.63	0	96.64	3.17	0.02	0.06	0.4	0.04	27.29	0.28	0.02	0.56	0	0	0	27.77	3.28	-6.82	75.97	85.42	823.87	482.4	918.65	576.36	823.87	514.55	909.11	509.03
44.744	0	0.26	0.2	0.19	0.13	0.03	20.57	0.17	0.51	2.68	58.86	61.95	-21.1	97.48	0.13	0.11	2.68	0.2	0.43	1.78	1.67	37.45	0	96.72	4	0.02	0.05	0.17	0.04	25.97	0.26	0.02	0.51	0	0	0	28.69	3.73	-5.81	74.13	84.27	826.02	481.64	918.89	574.33	826.02	512.88	910.18	508.54
44.778	0	0.24	0.2	0.13	0.13	0.03	21.79	0.12	0.43	3.28	56.43	64.24	-22.09	97.71	0.12	0.09	3.28	0.16	0.43	2.08	1.99	28.42	0	97.34	4.82	0.02	0.05	0.07	0.04	18.19	0.28	0.03	0.41	0	0	0	31	3.24	-5.58	73.12	85.07	826.9	479.53	920.52	573.1	826.9	513.05	911.88	509.37
44.811	0	0.26	0.2	0.15	0.13	0.03	22.35	0.11	0.55	3.66	55.3	65.31	-22.6	98.47	0.11	0.08	3.66	0.14	0.55	2.91	2.31	31.61	0	97.54	5.23	0.02	0.05	0.08	0.04	17.2	0.25	0.04	0.37	0	0	0	29.61	1.18	-4.85	71.87	85.51	826.55	478.04	920.6	572.1	826.94	510.13	912.41	507.59
44.844	0	0.24	0.2	0.12	0.13	0.03	21.99	0.12	0.7	3.57	56.02	64.94	-22.46	98.38	0.1	0.11	3.57	0.12	0.7	2.97	2.58	26.78	0	97.44	4.88	0.02	0.05	0.07	0.04	17.63	0.26	0.03	0.39	0	0	0	30.97	1.47	-4	69.8	87.11	826.02	476.54	921.84	572.36	826.99	509.35	914.07	507.19
44.878	0	0.27	0.21	0.17	0.14	0.03	22.78	0.13	1.14	4.1	54.45	66.85	-22.59	98.68	0.09	0.11	4.1	0.09	1.14	2.54	2.53	34.46	0	97.96	4.26	0.01	0.05	0.09	0.05	20.39	0.25	0.1	0.38	0	0	0	35.41	-0.44	-3.67	65.63	89.88	825.45	474.57	924.31	573.44	826.75	511.34	916.43	505.37
44.911
44.944
44.978
45.011
45.044
45.078
45.111	0	0.16	0.22	0.03	0.15	0.18	28.77	0.13	34.69	6.51	46.23	94.99	-5.96	87.77	0.79	0.05	6.51	0.13	34.69	0.39	0.27	0.07	0	95.25	1.56	0.02	0.31	0.18	0.08	19.11	0.24	0.06	0.57	0	0	0	5.92	12.15	-1.67	76.54	99.09	798.41	483.03	954.42	648.99	825.32	525.98	923.67	513.98
45.145	0	0.12	0.22	0.02	0.28	0.11	24.62	0.22	24.47	7.21	50.75	69.31	-8.87	98.7	17.45	0.01	7.21	0.29	24.47	0.09	0.37	0.04	0	79	0.72	0.02	1.85	0.21	0.14	15.94	0.09	0.04	0.81	0	0	0	8.75	0.34	-3.04	78.38	98.5	804.35	483.78	956.06	646.92	828.12	525.2	926.07	514.83
45.178	0	0.13	0.22	0.02	0.25	0.11	4.5	0.17	24	8.35	91	12.39	0	94.87	14.2	0.01	8.35	0.19	24	0.12	0.4	0.03	0	45	0.23	0.02	0.94	0.12	0.22	12.08	0.04	0.02	1.23	0	0	0	9.46	7.41	-4.95	78.88	96.72	806.9	485.51	952.44	641.95	827.3	526.33	923.26	514.3
45.211	0	0.14	0.21	0.02	0.21	0.1	1.49	0.13	22.71	8.37	97.02	3.05	0	96.3	10.01	0	8.37	0.18	22.71	0.17	0.35	0.02	0	27.57	0.13	0.02	0.67	0.11	0.25	10.53	0.02	0.05	1.4	0	0	0	8.42	5.7	-3.78	78.67	98.57	809.5	485.15	953.19	639.16	828.74	524.7	926.76	514.25
45.245	0	0.14	0.2	0.02	0.21	0.1	0.45	0.12	5.71	9.46	99.09	0.49	0	95.25	9.46	0.01	9.57	0.18	19.97	0.22	0.32	0.01	0	5.71	0.09	0.01	0.49	0.07	0.4	8.91	0.01	0.02	2.49	0	0	0	11.65	7.01	-5.03	80.01	97.78	811.39	484.6	953.68	637.65	829.51	525.25	926.54	513.12
45.278	0	0.14	0.2	0.02	0.2	0.11	0.38	0.11	3.61	8.83	99.23	0.45	0	94.7	8.83	0.01	8.9	0.2	20.92	0.25	0.24	0.01	0	3.61	0.07	0.01	0.37	0.04	0.4	7.62	0	0.02	2.63	0	0	0	12.03	7.59	-4.95	80.21	97.41	812.64	484.61	953.95	636.38	830.58	525.47	927.17	512.79
45.311	0	0.13	0.18	0.02	0.18	0.1	0.29	0.1	3.21	7.42	99.42	0.34	0	94.6	7.97	0.01	7.42	0.21	19.19	0.26	0.18	0	0	1.09	0.06	0.01	0.26	0.03	0.5	6.33	0	0.03	3.21	0	0	0	11.78	7.68	-5.05	80.14	95.24	813.94	484.31	953.91	635.06	832.26	524.06	926.79	512.46
45.345	0	0.14	0.18	0.02	0.19	0.1	0.28	0.1	4.03	8.06	99.45	0.33	0	94.94	8.06	0.01	8.31	0.21	16.86	0.29	0.18	0	0	0.15	0.05	0.01	0.22	0.03	0.83	4.75	0	0.05	4.03	0	0	0	10.59	7.34	-3.06	79.47	92.66	812.84	481.43	956.33	635.95	835.66	520.89	927.8	511.02
45.378	0	0.14	0.18	0.02	0.19	0.08	0.27	0.09	3.67	7.6	99.46	0.33	0	97.45	7.6	0.01	8.65	0.15	14.26	0.37	0.22	0.01	0	0.16	0.03	0.01	0.14	0.04	0.91	4.99	0	0.07	3.67	0	0	0	13.63	3.79	-5.32	80.65	95.78	814.62	481.28	956.62	634.73	833.34	521.28	928.56	510.95
45.411	0	0.14	0.17	0.02	0.17	0.08	0.24	0.08	3.9	5.84	99.53	0.33	0	93.7	5.84	0.01	7.79	0.15	13.77	0.4	0.24	0.01	0	0.07	0.02	0.01	0.1	0.07	1.16	4.28	0	0.05	3.9	0	0	0	11.47	8.5	-3.96	79.63	93.46	816.53	482.08	957.21	633.61	836.92	521.37	929.79	510.87
45.445	0	0.13	0.17	0.02	0.16	0.08	0.21	0.08	3.87	5.61	99.57	0.33	0	91.08	5.79	0.01	5.61	0.14	13.62	0.37	0.38	0.02	0	0.07	0.03	0.01	0.08	0.21	1.2	3.82	0	0.05	3.87	0	0	0	9.92	10.39	-5.03	78.65	94.25	816.78	482.19	956.61	632.32	835.63	521.74	929.12	509.77
45.478	0	0.13	0.16	0.02	0.16	0.1	0.21	0.08	4	4.65	99.58	0.33	1.53	94.83	5.99	0.02	4.65	0.12	17.32	0.43	0.55	0.04	0	0.07	0.04	0.01	0.07	0.58	1.22	3.49	0	0.07	4	0	0	0	9.8	7.45	-3.6	78.86	92.8	816.8	482.05	954.48	629.45	836.34	520.98	928.46	509.68
45.512	0	0.13	0.16	0.02	0.15	0.14	0.21	0.08	4.12	4.12	99.57	0.49	4.11	97.22	5.56	0.03	4.12	0.11	23.55	0.44	1.08	0.19	0	0.07	0.05	0.01	0.07	2.18	1.31	3.35	0	0.04	4.13	0	0	0	13.8	4.23	-3.07	80.46	87.93	817.74	480.81	952.1	625.93	838.48	518.61	925.88	509.05
45.545	0	0.12	0.16	0.02	0.15	0.13	0.21	0.08	3.83	3.88	99.58	0.45	3.27	96.57	5.56	0.05	3.88	0.08	22.29	0.52	1.44	0.3	0	0.07	0.07	0.01	0.06	1.98	1.26	3.12	0	0.1	3.83	0	0	0	12.16	5.31	-2.93	80.07	89.58	817.64	478.68	950.44	620.81	836.94	517.16	925.78	505.7
45.578	0	0.13	0.16	0.02	0.15	0.12	0.21	0.08	3.5	3.93	99.58	0.44	2.46	90.87	5.42	0.08	3.93	0.07	21.89	0.68	1.94	1.04	0	0.07	0.1	0.01	0.05	2.35	1.29	2.9	0	0.1	3.5	0	0	0	6.64	10.51	-1.74	78.03	88.97	818.91	477	951.68	618.01	839.31	513.81	927.7	503.73
45.612	0	0.13	0.16	0.02	0.15	0.09	0.19	0.08	3.07	3.14	99.61	0.33	0.41	92.34	5.48	0.13	3.14	0.06	17.01	0.72	2.05	1.4	0	0.07	0.12	0.01	0.03	1.81	1.31	2.75	0	0.07	3.07	0	0	0	13.03	9.55	-2.48	80.06	89.3	819.74	477.4	950.75	617.47	838.62	515.44	927.23	504.38
45.645	0	0.13	0.17	0.03	0.15	0.07	0.18	0.08	2.78	3.02	99.63	0.33	0	91.92	5.13	0.21	3.02	0.05	12.23	0.69	2.13	1.32	0	0.07	0.13	0.01	0.02	1.18	1.34	2.53	0	0.09	2.78	0	0	0	12.28	9.84	-2.96	79.88	87.75	820.32	476.97	951.23	616.99	839.68	514.99	926.67	503.45
45.678	0	0.13	0.17	0.03	0.15	0.06	0.18	0.08	2.47	2.6	99.63	0.33	0	92.19	5.61	0.37	2.6	0.05	10.87	0.85	1.93	1.34	0	0.08	0.16	0.01	0.01	1.17	1.44	2.44	0	0.04	2.47	0	0	0	14.71	9.66	-1.86	80.9	89.8	820.28	476.46	949.77	614.41	838.61	515.12	927.63	503.28
45.712	0	0.13	0.17	0.02	0.15	0.05	0.18	0.08	1.97	2.29	99.64	0.33	0	89.16	5.39	0.64	2.29	0.05	9.08	1.34	1.94	0.81	0	0.1	0.14	0.01	0.01	0.59	1.53	2.47	0	0.06	1.97	0	0	0	13.26	11.47	-5.73	80.38	86.69	820.48	476.96	948.25	613.39	837.28	516.25	922.62	501.03
45.745	0	0.13	0.17	0.03	0.15	0.05	0.17	0.08	1.94	2.32	99.65	0.33	0	93.05	4.42	0.8	2.32	0.05	8.8	1.43	2.42	0.77	0	0.11	0.12	0.01	0.01	0.42	1.62	2.54	0	0.04	1.94	0	0	0	18.9	9.03	-2.69	82.71	88.21	819.3	477.3	946.29	613.29	836.72	516.58	923.99	503.71
45.779	0	0.13	0.18	0.03	0.15	0.05	0.16	0.07	1.71	2.12	99.65	0.33	0	92.25	3.57	0.75	2.12	0.05	9.46	1.85	2.26	0.42	0	0.11	0.08	0.02	0.01	0.11	1.92	2.53	0	0.03	1.71	0	0	0	15.4	9.62	-5.51	81.65	87.3	817.45	477.13	943.13	611.68	832.94	516.01	919.02	501.46
45.812	0	0.13	0.18	0.03	0.14	0.05	0.15	0.07	1.62	2.04	99.65	0.33	0	92.75	2.34	0.78	2.04	0.05	8.62	1.73	1.94	0.34	0	0.13	0.06	0.02	0.01	0.08	1.91	2.44	0	0.04	1.62	0	0	0	17.98	9.26	-5.09	82.58	88.03	815.51	477.8	941.29	612.64	830.94	517.37	917.73	502.64
45.845	0	0.13	0.18	0.03	0.14	0.05	0.15	0.07	1.66	2.07	99.65	0.33	0	92.61	1.54	0.66	2.07	0.05	9.66	1.61	1.99	0.26	0	0.12	0.04	0.02	0.01	0.06	1.71	2.56	0	0.09	1.66	0	0	0	16.88	9.36	-5.22	82.33	89.61	813.37	477.32	938.67	611.38	827.6	516.55	916.01	501.92
45.879	0	0.13	0.17	0.03	0.13	0.05	0.14	0.06	1.7	1.7	99.65	0.33	0	94.86	0.84	0.53	1.7	0.04	8.79	1.57	1.63	0.28	0	0.12	0.03	0.02	0.01	0.04	1.49	1.89	0	0.06	1.77	0	0	0	18.51	7.43	-5.54	83.1	90.25	810.6	478.26	934.03	610.52	823.3	517.42	912.35	502.7
45.912	0	0.14	0.17	0.03	0.13	0.04	0.14	0.06	1.76	1.65	99.65	0.33	0	93.42	0.5	0.47	1.78	0.04	7.01	1.89	1.59	0.41	0	0.14	0.02	0.02	0.01	0.04	1.46	1.65	0	0.11	1.76	0	0	0	17.11	8.74	-7.4	82.84	87.82	807.35	479.22	928.77	609.55	819.2	517.68	905.67	502.36
45.945	0	0.14	0.18	0.03	0.13	0.04	0.13	0.06	1.7	1.46	99.65	0.33	0	94.8	0.3	0.38	1.71	0.04	4.92	1.69	1.56	0.49	0	0.14	0.01	0.02	0.01	0.03	1.49	1.46	0	0.06	1.7	0	0	0	16.28	7.48	-5.39	82.65	91.38	804.07	478.34	927.65	609.65	816.5	518.31	906.38	501.86
45.979	0	0.14	0.18	0.03	0.13	0.03	0.14	0.06	1.39	1.37	99.64	0.33	0	96.07	0.16	0.38	2.06	0.06	3.11	1.14	1.17	0.7	0	0.17	0.01	0.02	0.01	0.03	1.52	1.37	0	0.06	1.39	0	0	0	15.55	6.02	-7.56	82.3	90.96	801.54	478.02	924.23	609.2	812.13	516.93	901.73	501.24
46.012	0	0.14	0.18	0.03	0.13	0.03	0.13	0.06	1.37	1.34	99.64	0.33	0	96.1	0.13	0.35	1.99	0.07	2.41	0.79	1.15	0.68	0	0.19	0.01	0.02	0.01	0.03	1.58	1.34	0	0.1	1.37	0	0	0	12.64	5.98	-4.87	82.25	90.08	798.32	478.64	920.74	608.37	811.11	517.04	899.91	501.88
46.045	0	0.14	0.18	0.03	0.13	0.03	0.13	0.06	1.23	1.31	99.63	0.33	0	96.52	0.11	0.33	2.03	0.07	1.88	0.58	1.14	0.49	0	0.19	0	0.03	0.01	0.03	1.53	1.31	0	0.05	1.23	0	0	0	13.66	5.39	-5.03	82.55	89.88	796.39	480.03	917.89	608.89	808.74	518.48	897.3	503.15
46.079	0	0.14	0.18	0.03	0.13	0.03	0.13	0.06	1.24	1.23	99.64	0.33	0	96.43	0.1	0.31	1.83	0.06	1.78	0.43	0.87	0.42	0	0.23	0	0.02	0.01	0.02	1.71	1.23	0	0.04	1.24	0	0	0	14.47	5.52	-4.81	82.6	91.48	793.83	481.04	916.17	610.24	806.03	520.92	895.92	503.99
46.112	0	0.14	0.18	0.03	0.13	0.03	0.13	0.06	1.25	1.17	99.64	0.33	0	96.77	0.11	0.32	1.79	0.07	1.72	0.32	0.98	0.37	0	0.21	0	0.02	0.01	0.02	1.81	1.17	0	0.04	1.25	0	0	0	14.1	4.99	-4.81	82.53	90.33	791.95	481.1	915.35	611.92	805.2	520.46	894.12	504.56
46.146	0	0.14	0.18	0.03	0.13	0.03	0.13	0.06	1.42	1.21	99.64	0.33	0	97.43	0.12	0.33	1.79	0.08	1.79	0.29	0.89	0.51	0	0.25	0	0.02	0.01	0.03	2.03	1.21	0	0.12	1.42	0	0	0	14.82	3.83	-6.06	82.06	92.18	790.34	481.37	913.23	612.37	801.36	520.22	892.25	504.9
46.179	0	0.14	0.18	0.03	0.13	0.03	0.13	0.06	1.53	1.05	99.64	0.33	0	96.69	0.12	0.34	1.76	0.08	2.37	0.25	0.93	0.61	0	0.25	0	0.02	0.02	0.05	2.09	1.05	0	0.23	1.53	0	0	0	12.14	5.13	-5.16	82.19	88.95	788.5	480.89	912.56	612.26	802.66	520.25	890.09	503.89
46.212	0	0.13	0.18	0.03	0.13	0.04	0.13	0.06	1.63	0.99	99.65	0.33	0	97.3	0.14	0.37	1.71	0.08	3.52	0.25	1	0.77	0	0.26	0	0.02	0.02	0.17	2.07	0.99	0	0.15	1.63	0	0	0	10.73	4.09	-4.92	81.81	91.52	786.82	480.23	912.41	612.82	800.49	519.99	890.49	503.4
46.246	0	0.13	0.17	0.03	0.13	0.04	0.14	0.06	1.71	0.8	99.65	0.33	0	96.09	0.17	0.31	1.71	0.06	5.11	0.37	1.01	0.69	0	0.23	0	0.02	0.04	0.22	2.13	0.8	0	0.17	1.83	0	0	0	11.55	6	-4.42	82.03	91.42	786	479.92	913.28	613.47	801.21	521.79	890.61	502.72
46.279	0	0.13	0.17	0.03	0.13	0.04	0.14	0.06	1.73	0.77	99.66	0.33	0	94.79	0.18	0.32	1.73	0.06	6.46	0.43	0.81	0.45	0	0.22	0	0.01	0.06	0.25	2.31	0.77	0	0.18	1.96	0	0	0	13.86	7.5	-5.83	81.72	94.72	786.35	479.88	913.49	614.42	798.5	521.08	891.54	503.3
46.312	0	0.13	0.17	0.03	0.13	0.04	0.14	0.06	1.73	0.73	99.66	0.33	0	95.51	0.15	0.29	1.73	0.06	6.2	0.4	0.68	0.3	0	0.19	0	0.01	0.08	0.26	2.31	0.73	0	0.14	1.98	0	0	0	10.41	6.71	-4.74	81.2	95.72	787.18	479.3	914.18	613.5	799.24	518.39	893.78	503.39
46.346	0	0.14	0.17	0.03	0.13	0.04	0.14	0.06	1.75	0.51	99.66	0.33	0	97.19	0.18	0.3	1.75	0.07	6.44	0.48	0.67	0.18	0	0.2	0	0.01	0.14	0.23	2.61	0.51	0	0.32	1.97	0	0	0	8.28	4.28	-5.01	80.98	94.65	789.47	478.03	917	611.96	802.4	518.42	895.43	500.98
46.379	0	0.14	0.17	0.03	0.13	0.04	0.14	0.06	1.71	0.44	99.66	0.33	0	98.1	0.18	0.38	1.71	0.08	6.94	0.56	0.47	0.14	0	0.17	0.01	0.01	0.19	0.24	2.51	0.44	0	0.42	2.05	0	0	0	12.41	-2.27	-6.7	81.56	93.2	794.36	477.05	923.33	614.1	807.61	518.85	898.99	500.51
46.412	0	0.14	0.17	0.02	0.13	0.05	0.14	0.06	1.6	0.38	99.66	0.33	0	98.57	0.18	0.44	1.6	0.1	7.57	0.57	0.37	0.1	0	0.15	0.01	0.01	0.21	0.2	2.66	0.38	0	0.35	2.17	0	0	0	16.62	0.84	-6.32	81.54	93.45	796.4	477.87	924.94	614.91	809.6	520.12	901.27	502.01
46.446	0	0.13	0.16	0.02	0.13	0.05	0.14	0.06	1.54	0.35	99.67	0.33	0	98	0.17	0.42	1.54	0.13	8.71	0.58	0.33	0.08	0	0.11	0.01	0.01	0.25	0.13	2.64	0.35	0	0.19	2.44	0	0	0	13.45	-2.54	-7.03	81.64	93.26	801.21	479.81	927.13	614.22	812.48	519.94	904.25	503.35
46.479	0	0.13	0.16	0.02	0.13	0.06	0.14	0.06	1.48	0.32	99.67	0.33	0	98.55	0.14	0.34	1.48	0.13	9.72	0.63	0.32	0.09	0	0.09	0	0.01	0.29	0.09	2.45	0.32	0	0.23	2.59	0	0	0	12.67	-0.89	-6.07	81.43	91.85	802.36	480.02	927.8	613.85	814.76	519.07	905.35	503.89
46.513	0	0.13	0.16	0.02	0.13	0.06	0.14	0.06	1.59	0.28	99.69	0.33	0.78	98.53	0.12	0.33	1.59	0.13	10.35	0.56	0.36	0.08	0	0.07	0	0.01	0.3	0.05	2.45	0.28	0	0.66	3.19	0	0	0	10.79	-0.98	-4.35	81.33	93.04	803.26	478.99	931.85	615.35	817.79	518.7	909.59	503.59
46.546	0	0.13	0.15	0.02	0.13	0.07	0.14	0.06	1.78	0.26	99.69	0.33	1.14	97.8	0.13	0.32	1.78	0.14	10.59	0.74	0.43	0.11	0	0.07	0	0.01	0.36	0.06	2.51	0.26	0	0.38	3.56	0	0	0	14.67	-3.02	-6.76	81.71	92.81	809.21	480.4	936.97	617.68	821.66	519.98	913.29	505.21
46.579	0	0.13	0.15	0.02	0.13	0.07	0.14	0.06	1.79	0.28	99.69	0.33	1.12	97.97	0.13	0.36	1.79	0.14	10.73	0.86	0.49	0.12	0	0.07	0	0.01	0.38	0.06	2.57	0.28	0	0.58	3.52	0	0	0	15.34	2.63	-4.76	81.78	89.24	810.07	480.81	936.88	617.06	825.35	519.02	913.69	506.39
46.613	0	0.13	0.15	0.02	0.13	0.07	0.13	0.06	2.01	0.25	99.7	0.33	1.26	97.01	0.15	0.3	2.01	0.12	10.24	0.97	0.43	0.12	0	0.06	0	0.01	0.37	0.06	2.46	0.25	0	0.34	3.94	0	0	0	13.1	4.6	-3.43	81.46	89.4	810.57	480.09	936.42	614.22	826.21	517.88	914.73	505.36
46.646	0	0.13	0.15	0.02	0.13	0.07	0.14	0.06	2.31	0.3	99.7	0.33	1.11	97.83	0.18	0.2	2.31	0.09	10.55	1.22	0.46	0.13	0	0.07	0	0.01	0.38	0.07	2.56	0.3	0	0.48	3.83	0	0	0	15.16	2.95	-2.79	81.68	91.41	812.93	479.38	941.78	616.98	829.41	518.22	919.99	505.95
46.679	0	0.13	0.15	0.02	0.13	0.07	0.14	0.06	2.41	0.28	99.7	0.33	1.74	95.75	0.2	0.12	2.41	0.06	11.89	1.45	0.42	0.1	0	0.07	0.01	0.01	0.36	0.04	2.44	0.28	0	0.24	3.93	0	0	0	14.56	6.43	-2.41	81.98	93.41	816.73	478.72	947.45	617.92	833.38	517.96	925.98	505.69
46.713	0	0.14	0.15	0.02	0.13	0.07	0.14	0.06	2.53	0.27	99.69	0.33	1.76	98.01	0.22	0.09	2.53	0.05	12.46	1.4	0.41	0.08	0	0.06	0.01	0.01	0.24	0.03	2.42	0.27	0	0.08	3.78	0	0	0	15.11	2.52	-2.77	82.33	91.09	820.91	479.08	950.67	618.31	837.92	517.09	928.37	506.39
46.746	0	0.14	0.16	0.02	0.13	0.07	0.14	0.06	2.59	0.31	99.69	0.33	1.53	89.81	0.31	0.09	2.59	0.04	12.21	1.36	0.48	0.06	0	0.06	0.01	0.01	0.16	0.01	2.36	0.3	0	0.14	3.73	0	0	0	12.77	11.12	-3.18	81.33	86.34	821.22	480.03	949.3	617.4	839.72	516.83	925.4	506.26
46.78	0	0.13	0.16	0.02	0.13	0.06	0.14	0.06	2.42	0.42	99.69	0.33	0	94.14	0.42	0.08	2.42	0.04	8.59	1.29	0.31	0.03	0	0.06	0.01	0	0.12	0.01	2.17	0.33	0	0.11	3.48	0	0	0	11.07	8.12	0.34	80.69	87.88	823	478.9	953.67	617.98	844.21	515.29	931.7	507.09
46.813	0	0.14	0.16	0.02	0.13	0.06	0.14	0.06	2.53	0.44	99.68	0.33	0	98.67	0.44	0.06	2.53	0.03	9.03	1.2	0.34	0.02	0	0.07	0.01	0	0.08	0.01	2.23	0.35	0	0.13	3.48	0	0	0	12.68	0.47	-1.32	81.47	90.45	826.17	477.88	956.44	617.8	844.57	513.67	934.72	506.37
46.846	0	0.14	0.16	0.02	0.13	0.06	0.14	0.06	2.67	0.51	99.68	0.33	0	97.13	0.51	0.05	2.67	0.03	8.47	1.45	0.38	0.02	0	0.07	0.01	0	0.06	0.01	2.27	0.39	0	0.25	3.35	0	0	0	17.53	4.4	-1.58	82.49	90.71	831.45	478.79	959.59	617.74	848.45	513.76	938.99	508.28
46.88	0	0.14	0.16	0.02	0.13	0.05	0.14	0.06	2.87	0.5	99.67	0.33	0	98.51	0.41	0.05	2.87	0.03	8.28	1.44	0.51	0.04	0	0.08	0	0.01	0.04	0.01	2.54	0.5	0	0.3	3.19	0	0	0	17	1.03	-1.81	82.46	89.93	834.64	480.15	959.25	615.18	850.08	514.06	939.85	508.8
46.913	0	0.14	0.17	0.02	0.13	0.05	0.14	0.06	2.9	0.49	99.67	0.33	0	97.78	0.31	0.04	3.09	0.03	7.35	1.1	0.71	0.06	0	0.1	0	0.01	0.03	0.03	2.55	0.49	0	0.15	2.9	0	0	0	14.71	3.08	-1.13	82.46	90.3	835.17	480.47	958.69	613.12	850.39	514.39	940.49	508.42
46.946	0	0.14	0.17	0.02	0.13	0.05	0.14	0.06	2.81	0.42	99.66	0.33	0	98.51	0.26	0.06	3.17	0.03	7.64	1.06	0.85	0.14	0	0.13	0.01	0.01	0.03	0.08	2.37	0.42	0	0.12	2.81	0	0	0	16.14	1.04	-3.12	82.6	86.32	836.68	481.05	958	612.34	851.57	515.1	937.57	507.65
46.98	0	0.15	0.18	0.03	0.14	0.05	0.15	0.06	2.37	0.47	99.65	0.33	0	98.22	0.23	0.05	3.63	0.03	6.9	1.03	0.82	0.26	0	0.23	0.01	0.01	0.05	0.14	2.7	0.47	0	0.18	2.37	0	0	0	14.22	1.94	0.89	82.51	88.28	837.31	480.75	958.83	610.9	853.86	512.99	942.08	509.48
47.013	0	0.15	0.18	0.03	0.14	0.05	0.15	0.06	2.31	0.39	99.65	0.33	0	98.29	0.18	0.05	3.63	0.03	6.94	1.08	0.73	0.36	0	0.29	0.01	0.01	0.07	0.24	2.59	0.39	0	0.17	2.31	0	0	0	15.08	1.74	-0.42	82.43	88.93	838.55	480.7	960.26	611.33	854.02	513.94	942.8	508.72
47.046	0	0.15	0.18	0.03	0.14	0.05	0.16	0.06	2.11	0.41	99.64	0.33	0	98.36	0.13	0.04	3.91	0.02	7.99	1.18	0.8	0.6	0	0.41	0.02	0.01	0.08	0.29	2.4	0.34	0	0.17	2.11	0	0	0	15.21	1.53	-0.97	82.31	89.47	839.62	480.87	960.7	610.88	854.13	514.15	943.42	508.53
47.08	0	0.15	0.18	0.03	0.14	0.05	0.16	0.06	1.92	0.55	99.63	0.33	0	97.76	0.12	0.05	4.03	0.02	7.76	1.04	0.67	0.58	0	0.55	0.03	0.01	0.11	0.25	2.27	0.28	0	0.2	1.92	0	0	0	15.99	3.13	-1.07	82.32	88.3	841.03	481.41	960.31	609.56	855.2	514.46	943.31	508.68
47.113	0	0.15	0.18	0.03	0.14	0.05	0.16	0.06	1.99	0.6	99.64	0.33	0	97.77	0.12	0.06	3.83	0.02	9.9	0.73	0.61	0.44	0	0.6	0.04	0.01	0.17	0.41	2.07	0.26	0	0.24	1.99	0	0	0	14.11	3.11	-2.6	82.42	86.57	843.74	483.03	960.6	608.63	856.62	515.58	942.92	508.66
47.147	0	0.14	0.18	0.02	0.13	0.06	0.16	0.06	2.03	0.59	99.64	0.33	0	97.64	0.11	0.06	3.16	0.02	11.32	0.59	0.58	0.27	0	0.74	0.06	0.01	0.23	0.66	1.78	0.21	0	0.13	2.03	0	0	0	12.63	3.38	-0.87	82.36	86.96	843.62	483.63	960.23	607.91	857.31	516	944.03	509.58
47.18	0	0.14	0.18	0.02	0.13	0.05	0.16	0.06	1.9	0.59	99.64	0.33	0	96.6	0.11	0.05	3.17	0.02	9.39	0.59	0.5	0.23	0	0.67	0.05	0.01	0.24	0.38	1.71	0.21	0	0.07	1.9	0	0	0	13.38	5.26	-1.14	81.98	89.34	844.03	484.48	959.16	606.75	855.61	517.07	944.68	510.11
47.213	0	0.14	0.18	0.02	0.13	0.05	0.16	0.06	2.01	0.63	99.64	0.33	0	98.18	0.13	0.06	3.39	0.03	9.2	0.63	0.42	0.17	0	0.68	0.03	0.01	0.19	0.26	1.47	0.21	0	0.01	2.01	0	0	0	15.32	2.07	-2.82	81.78	87.73	847.07	487.13	956.5	603.33	855.42	518.26	942.94	512.24
47.247	0	0.15	0.18	0.02	0.14	0.05	0.16	0.06	2.02	0.93	99.63	0.33	0	97.58	0.18	0.06	4.19	0.03	7.83	0.93	0.46	0.2	0	1.09	0.03	0.01	0.13	0.15	1.19	0.17	0	0	2.02	0	0	0	10.42	3.52	-0.89	81.81	85.06	847.33	488.46	955.89	603.24	857.96	518.67	942.79	512.46
47.28	0	0.15	0.19	0.02	0.14	0.04	0.17	0.06	1.87	1.01	99.62	0.33	0	97.7	0.33	0.06	5.4	0.04	5.14	1.01	0.29	0.25	0	1.31	0.03	0.01	0.11	0.11	0.99	0.2	0	0	1.87	0	0	0	11.15	3.25	-2.09	80.79	84.77	849.39	489.46	953.4	599.4	857.14	519.12	941.61	512.04
47.313	0	0.16	0.2	0.02	0.15	0.04	0.19	0.06	1.96	1.19	99.6	0.33	0	97.79	0.56	0.05	6.95	0.06	4.81	1.19	0.31	0.46	0	1.96	0.03	0.01	0.1	0.1	0.7	0.21	0	0.02	1.69	0	0	0	8.08	3.04	-1.77	79.96	86.73	852.88	491.58	951.38	594.27	857	519.23	943.54	513.61
47.347	0	0.18	0.21	0.03	0.16	0.04	0.24	0.06	3.82	1.66	99.53	0.33	0	98.34	0.83	0.04	8.72	0.08	3.82	1.66	0.38	1.48	0	3.96	0.05	0.01	0.09	0.14	0.4	0.24	0	0	1.53	0	0	0	16.21	1.61	-2.63	77.4	86.48	853.8	494.43	949.26	593.18	855.91	522.61	942.26	517.88
47.38	0	0.2	0.22	0.03	0.17	0.03	0.27	0.06	3.3	2.15	99.46	0.33	0	97.73	1.49	0.04	9.84	0.08	3.3	2.15	0.44	4.32	0	4.87	0.07	0.01	0.08	0.17	0.31	0.37	0	0	1.44	0	0	0	9.32	3.19	-3.37	77.89	84.22	855.77	498.67	948.41	592.79	857.19	525.51	941.3	521.19
47.413	0	0.22	0.23	0.03	0.18	0.04	0.34	0.06	4.26	3.33	99.32	0.33	0	98.35	2.78	0.03	11.94	0.07	4.26	3.33	0.72	6.74	0	6.36	0.1	0.01	0.08	0.23	0.19	0.47	0	0	1.33	0	0	0	3.11	1.57	-3.27	77.13	84.46	855.43	499.7	948.34	592.61	856.88	527.28	941.28	523.9
47.447	0	0.29	0.26	0.04	0.23	0.04	0.56	0.08	6.56	6.56	98.88	0.47	0	98.28	6.56	0.03	16.52	0.07	5.54	5.34	1.16	12.71	0	8.44	0.18	0.01	0.1	0.42	0.11	0.94	0.01	0	1.27	0	0	0	3.62	1.77	-1.66	76.41	83.88	854.82	501.89	947.09	594.16	857.3	528.5	941.12	525.26
47.48	0	0.28	0.27	0.04	0.27	0.04	0.73	0.09	8.83	10.84	98.53	0.52	0	98.44	10.84	0.02	17.65	0.05	6.99	5.75	1.63	10.44	0	8.83	0.32	0.01	0.14	0.34	0.09	1.18	0.01	0	1.27	0	0	0	2.67	1.27	-3.39	75.86	86.59	853.13	499.7	948.38	594.95	854.56	528.01	941.02	523.3
47.514	0	0.31	0.3	0.04	0.33	0.05	1.05	0.1	9.67	12.8	97.9	0.76	0	98.21	12.8	0.02	22.17	0.04	8.6	4.69	1.4	12.03	0	9.67	0.58	0.01	0.19	0.35	0.04	2.45	0.01	0	1.26	0	0	0	6.32	1.96	-2.47	77.14	84.96	854.93	503.38	948.39	598.44	856.92	529.35	941.82	526.18
47.547	0	0.32	0.3	0.04	0.32	0.04	1.08	0.11	10.72	12.39	97.84	0.81	-0.27	98.16	12.39	0.02	21.98	0.04	8.04	5.16	1.37	12.62	0	10.72	0.96	0.01	0.25	0.42	0.03	4.54	0.02	0.01	1.26	0	0	0	9.01	2.12	-2.88	77.19	84.01	854.23	503.45	946.65	597.73	855.96	530.08	939.85	525.63
47.58	0	0.3	0.3	0.04	0.32	0.04	1.08	0.12	11.58	12.07	97.84	0.83	-1.17	98.32	12.07	0.03	21.52	0.03	5.98	4.73	1.19	10.59	0	11.58	1.09	0.01	0.22	0.28	0.03	5.65	0.02	0	1.18	0	0	0	7.11	1.65	-3.23	77.49	81.11	854.21	504.14	943.43	595.33	855.72	530.51	936.59	524.18
47.614	0	0.33	0.33	0.03	0.35	0.03	1.4	0.14	11.76	11.76	97.19	1.27	-4.75	97.94	11.76	0.03	24.93	0.02	4.44	3.56	1.06	10.13	0	14.14	0.89	0.01	0.2	0.29	0.02	11.11	0.02	0.01	1	0	0	0	5.94	2.7	-4.08	77.71	81.15	853.82	503.44	943.09	593.52	854.88	530.83	935.67	523.15
47.647	0	0.29	0.3	0.03	0.29	0.03	1.13	0.14	9.58	13.02	97.74	1.06	-2.76	98.12	9.58	0.03	21.39	0.02	4.24	3.86	1.38	8.07	0	15.07	0.72	0.01	0.19	0.29	0.02	13.02	0.02	0.01	0.98	0	0	0	8.97	2.22	-3.88	77.21	83.25	850.26	501.99	941.84	593.57	851.51	531.93	934.31	523.23
47.68	0	0.3	0.31	0.03	0.28	0.03	1.25	0.18	7.25	20.69	97.51	1.38	-3.75	97.1	7.25	0.04	22.06	0.03	4.31	3.47	1.27	6.39	0	18.11	0.91	0.01	0.21	0.32	0.01	20.69	0.04	0.01	0.87	0	0	0	11.86	4.45	-4.56	76.33	86.44	846.63	499.98	941.71	595.06	847.4	531.11	933.54	523.91
47.714	0	0.31	0.31	0.03	0.26	0.04	2.19	0.3	5.29	22.06	95.62	3.77	-7.08	95.73	4.42	0.05	22.06	0.03	5.29	2.7	1.02	4.83	0	30.95	0.89	0.01	0.25	0.39	0.01	36.39	0.07	0.01	0.77	0	0	0	12.65	6.45	-4.2	76.7	85.26	845.79	501.54	939.58	595.73	846.84	531.35	931.74	523.6
47.747	0	0.27	0.29	0.03	0.22	0.04	1.89	0.33	6.38	18.67	96.22	3.08	-4.6	97.79	3.17	0.07	18.67	0.03	6.38	2.31	0.83	4.29	0	31.76	1.05	0.01	0.28	0.62	0.01	39.85	0.07	0.01	0.8	0	0	0	13.93	3.05	-4.62	76.1	85.41	842.36	501.29	936.31	595.24	843.19	532.76	928.08	523.35
47.781	0	0.23	0.25	0.03	0.19	0.04	1.61	0.74	8.34	13.26	96.77	2.26	-0.88	97.03	2.78	0.1	13.26	0.03	8.34	2.7	0.66	4.47	0	33.23	0.98	0.01	0.32	0.36	0.01	59.58	0.11	0.01	0.78	0	0	0	12.63	4.56	-2.83	76.76	85.58	838.78	502.31	932.91	596.45	840.65	531.75	926	525.53
47.814	0	0.2	0.23	0.03	0.17	0.04	1.41	0.91	7.51	9.64	97.19	1.86	0	98.65	2.25	0.11	9.64	0.04	7.51	2.31	0.71	4.03	0	34.32	0.92	0.01	0.32	0.45	0.01	64.91	0.15	0	0.81	0.01	0	0	12.28	0.54	-4.33	76.86	86.95	834.78	501.78	930.42	597.42	835.76	533.19	922.24	524.24
47.847	0	0.18	0.22	0.03	0.16	0.04	1.43	0.89	7.24	8.2	97.14	1.94	0	97.47	1.82	0.11	8.2	0.04	7.24	1.81	0.75	4.13	0	36.3	0.98	0.01	0.49	0.52	0.01	65	0.18	0.01	0.84	0	0	0	18.79	3.75	-4.47	75.19	85.15	832.87	502.84	926.53	598.43	833.75	533.39	918.48	524.88
47.881	0	0.17	0.21	0.03	0.15	0.04	1.16	0.95	7.58	5.94	97.68	1.59	0	98.64	1.57	0.12	5.94	0.04	7.58	2.11	0.94	5.39	0	34.45	1.05	0.01	0.62	0.51	0.01	66.85	0.21	0	0.92	0	0	0	12.87	0.59	-3.67	77.26	85.15	827.35	503.16	921.01	597.24	828.65	532.76	913.5	525.63
47.914	0	0.16	0.2	0.03	0.15	0.04	1.15	0.96	6.51	4.53	97.69	1.63	0	98.66	1.54	0.15	4.53	0.04	6.51	2.17	0.96	4.62	0	35.76	1.22	0.01	0.7	0.57	0.01	66.96	0.28	0	1	0	0	0	17.25	0.5	-3.82	76.18	87.57	821.78	501.63	918.11	597.96	822.92	531.91	910.38	527.35
47.947	0	0.17	0.2	0.03	0.15	0.04	1.27	0.9	8.06	4.56	97.46	2.05	0	97.57	1.75	0.17	4.56	0.06	8.06	2.92	1.06	6.34	0	37.14	1.23	0.01	0.58	0.37	0.01	65.26	0.3	0.05	1.05	0	0	0	18.06	3.54	-4.05	76.39	85.22	820.25	502.95	914.37	599.38	821.47	531.81	906.51	526.4
47.981	0	0.17	0.19	0.04	0.14	0.05	1.4	1	9.63	3.49	97.21	2.9	0	98.39	1.69	0.2	2.88	0.08	9.63	3.49	1.27	8.42	0	39.99	1.85	0.01	0.53	0.36	0.02	67.73	0.48	0.02	1.06	0	0	0	22.42	1.44	-3.92	75.02	86.43	816.33	501.9	911.4	597.69	817.49	533.24	903.64	526.28
48.014	0	0.18	0.19	0.04	0.14	0.05	1.63	0.93	9.75	4.44	96.75	3.61	0	98.19	1.57	0.26	2.94	0.11	9.75	4.44	1.16	9.54	0	42.69	2.54	0.01	0.46	0.31	0.02	66.03	0.54	0.01	1.1	0	0	0	19.12	2.04	-3.09	76.17	86.32	812.54	501.14	907.49	597.57	814.19	530.67	900.36	525.47
48.047	0	0.2	0.18	0.06	0.14	0.05	2.43	0.89	10.31	4.57	95.14	6.93	0	98.44	1.68	0.3	2.36	0.11	10.31	4.57	1.4	16.21	0	50.69	3.02	0.01	0.47	0.24	0.02	64.79	0.68	0.04	1.23	0	0	0	17.46	1.28	-2.57	77.09	86.03	811.01	501.21	905.64	596.47	812.92	529.04	898.93	527.24
48.081	0	0.24	0.18	0.11	0.14	0.05	3.32	0.74	8.59	5.6	93.36	9.74	-2.46	98.54	2.15	0.35	1.84	0.13	8.59	5.6	1.46	27.92	0	57.04	3.49	0.01	0.37	0.19	0.02	59.67	1.04	0.06	1.4	0	0	0	16.64	-0.95	-3.91	77.91	84.3	811.26	502.17	904.01	596.3	812.27	529.83	896.49	526.41
48.114	0	0.27	0.18	0.15	0.14	0.04	3.71	0.63	6.9	7.37	92.58	10.09	-4.08	98.59	2.23	0.34	1.83	0.17	6.9	7.37	1.42	33.48	0	59.22	4.29	0.01	0.29	0.12	0.02	55.74	1.08	0.04	1.46	0	0	0	15.42	0.75	-5.39	78.58	80.89	808.4	502.29	901.55	596.85	810.56	530.39	891.32	525.89
48.148	0	0.29	0.18	0.19	0.14	0.04	4.52	0.54	5.02	6.99	90.97	11.9	-6.35	98.49	2.29	0.39	1.78	0.21	5.02	6.99	1.61	38	0	63.4	4.9	0.01	0.25	0.08	0.02	52	1.71	0.03	1.67	0	0	0	15.66	1.11	-3.78	78.34	82.41	807.79	501.9	900.78	596.74	810.03	528.86	892.4	526.23
48.181	0	0.29	0.17	0.15	0.13	0.04	5.44	0.49	5.59	8.22	89.12	15.81	-7.22	98.58	1.95	0.35	1.93	0.22	5.59	8.22	1.48	33.74	0	66.94	5.55	0.01	0.22	0.09	0.02	49.87	1.69	0.06	1.82	0	0	0	16.58	0.79	-3.95	77.65	82.47	807.73	501.02	899.79	594.89	809.38	528.35	891.77	524.79
48.214	0	0.23	0.17	0.08	0.13	0.04	5.92	0.45	6.1	7.81	88.17	18.28	-7.31	98.48	1.59	0.29	2.04	0.19	6.1	7.81	1.22	20.75	0	68.6	5.94	0.01	0.29	0.15	0.02	48.54	1.7	0.03	2.01	0	0	0	15.84	-1.14	-3.49	77.43	80.28	808.01	500.28	900.02	595.1	811.07	527.03	891.28	523.55
48.248	0	0.22	0.17	0.06	0.13	0.05	7.28	0.37	7.15	7.69	85.44	25.47	-7.81	97.38	1.6	0.29	2.2	0.15	7.15	7.69	1.03	17.15	0	72.83	5.13	0.01	0.33	0.25	0.03	43.97	2.11	0.03	2.29	0	0	0	13.1	-3.92	-2.48	77.63	83.48	809.8	499.17	903.01	595.09	812.36	525.77	895.77	522.47
48.281	0	0.19	0.17	0.05	0.13	0.05	7.48	0.37	7.8	6.44	85.04	27.27	-7.55	97.65	1.62	0.28	2.19	0.13	7.8	6.44	0.87	12.02	0	73.32	4.72	0.01	0.39	0.41	0.03	43.82	2.1	0.02	2.29	0	0	0	12.79	-3.37	-1.44	77.54	85.21	812.22	498.87	905.96	593.98	814.85	526.63	899.95	522.4
48.314	0	0.2	0.17	0.04	0.13	0.05	8.72	0.32	8.06	6.99	82.56	32.73	-8.47	97.72	1.57	0.19	2.6	0.13	8.06	6.99	0.9	10.88	0	76.31	4.27	0.01	0.32	0.38	0.02	40.43	1.88	0.04	2.39	0	0	0	12.22	-3.2	-2.15	78.41	84	817.42	500.51	911.04	596.42	820.11	526.41	904.09	524.76
48.348	0	0.21	0.17	0.05	0.13	0.05	9.54	0.26	8.64	7.44	80.92	36.44	-8.66	97.99	1.64	0.15	3.46	0.12	8.64	7.44	1	12.51	0	77.77	3.49	0.01	0.34	0.28	0.02	34.91	1.58	0.05	2.74	0	0	0	12.55	-2.56	-1.57	78.41	86.06	821.39	500.75	916.06	597.79	823.91	526.82	909.96	525.44
48.381	0	0.22	0.17	0.05	0.14	0.06	9.85	0.26	9.31	8.51	80.31	37.09	-8.52	98.05	2.33	0.13	3.95	0.1	9.31	8.51	1	14.47	0	77.45	3.17	0.01	0.39	0.25	0.02	34.92	1.39	0.02	2.8	0	0	0	14.73	-2.41	-0.27	77.66	86.02	824.58	500.89	919.2	597.54	827.96	525.99	913.96	527.49
48.414	0	0.24	0.17	0.06	0.14	0.07	10.25	0.25	12.2	10.05	79.5	42.98	-7.06	97.96	2.82	0.12	3.76	0.08	12.2	10.05	1.03	18.22	0	77.61	3.16	0.01	0.46	0.23	0.02	33.46	1.33	0.02	2.98	0	0	0	11.92	-2.64	-0.2	78.06	85.54	827.62	501.53	921.71	596.92	831.02	527.1	916.56	527.14
48.448	0	0.24	0.17	0.06	0.14	0.09	10.98	0.3	16.04	11.24	78.04	51.78	-5.26	97.59	3.32	0.11	3.74	0.06	16.04	11.24	1.05	17.3	0	78.18	2.91	0.01	0.52	0.28	0.02	37.17	1.27	0.02	3.25	0	0	0	10.52	-3.49	0.26	78.32	83.6	831.04	503.08	923.2	598.27	834.75	526.66	918.35	527.58
48.481	0	0.22	0.16	0.05	0.14	0.1	10.77	0.32	17.74	10.64	78.47	52.39	-3.96	97.82	4.52	0.11	3.47	0.05	17.74	10.64	1.06	14.35	0	76.79	2.87	0.01	0.56	0.4	0.02	37.36	1.36	0.03	3.4	0	0	0	11.71	-2.97	-0.64	78.19	80.35	832.09	501.63	928.2	601.81	838.87	526.01	919.22	526.97
48.515	0	0.2	0.16	0.04	0.15	0.1	11.45	0.32	18.04	11.02	77.1	53.49	-4.11	97.16	5.74	0.09	3.54	0.05	18.04	11.02	1.19	9.35	0	77.03	3.01	0.01	0.53	0.38	0.02	36.56	1.18	0.02	3.58	0	0	0	11.57	-4.33	0.14	77.95	85.85	836.19	502.71	930.62	599.73	839.81	526.89	925.65	528.57
48.548	0	0.21	0.17	0.04	0.16	0.08	9.75	0.36	14.85	11.65	80.49	38.61	-4.95	97.56	7	0.08	3.95	0.04	14.85	11.65	1.2	10.16	0	72.72	2.89	0.01	0.53	0.42	0.02	37.67	1.13	0.01	3.28	0	0	0	13.05	-3.56	0.39	77.46	81.93	837.85	503.23	931.87	600.52	843.45	526.28	925.31	529.84
48.581	0	0.19	0.17	0.03	0.16	0.07	9.26	0.42	12.07	9.7	81.47	30.75	-6.15	97.64	8.17	0.09	3.82	0.03	12.07	9.7	1.29	8.76	0	71.16	3.09	0.02	0.59	0.5	0.02	40.37	1.02	0.02	3.14	0	0	0	11.55	-3.38	0.65	77.93	81.97	838.66	504.49	933.62	603.28	844.86	527.79	926.8	530.38
48.615	0	0.18	0.17	0.03	0.17	0.06	7.69	0.59	10.18	7.54	84.62	20.65	-6.23	97.52	8.82	0.1	4.45	0.02	10.18	7.54	1.41	7.78	0	66.41	3.6	0.01	0.7	0.5	0.03	47.99	0.92	0	2.99	0	0	0	7.38	-3.64	-0.12	78.13	80.62	839.96	504.66	935.9	604.42	846.83	528.35	927.45	529.33
48.648	0	0.16	0.17	0.03	0.16	0.05	7.04	0.63	8.88	4.99	85.92	19.04	-6.52	97.77	6.99	0.12	4.17	0.02	8.88	4.99	1.42	6.23	0	66.44	3.92	0.02	0.77	0.55	0.03	51.5	0.95	0	2.84	0	0	0	7.88	-3.11	-0.96	77.79	80.94	840.9	505.03	937.34	605.02	847.34	529.42	928.28	529.72
48.681	0	0.16	0.17	0.03	0.16	0.06	6.51	0.78	11.13	4.55	86.98	19.93	-4.88	97.82	6.67	0.11	4.05	0.02	11.13	4.55	1.63	5.42	0	64.9	3.97	0.01	0.78	0.56	0.03	56.98	0.87	0.01	2.88	0	0	0	5.86	-2.99	0.58	78.17	82.73	842.29	506.14	938.91	606.37	848.89	529.44	931.6	531.25
48.715	0	0.15	0.17	0.03	0.16	0.06	4.35	0.93	12	3.99	91.29	11.75	-1.97	98.25	7.16	0.11	3.93	0.02	12	3.99	1.75	6.41	0	56.24	4.13	0.01	0.68	0.53	0.03	60.65	0.81	0.01	2.58	0	0	0	7.37	-1.86	0.98	77.85	84.45	843.34	506.41	939.49	605.29	849.17	528.87	933.5	533.37
48.748	0	0.16	0.17	0.04	0.16	0.06	3.45	1.01	12.32	3.94	93.11	8.84	-0.45	98.1	6.98	0.12	3.92	0.02	12.32	3.94	2.11	7.4	0	51.98	3.86	0.02	0.53	0.54	0.02	62.89	0.8	0.02	2.56	0	0	0	9.09	-2.29	1.39	77.6	83.62	844.65	506.92	939.46	604.88	850.47	529.19	933.98	533.54
48.782	0	0.18	0.18	0.05	0.16	0.07	2.49	1.19	14.38	4.61	95.03	5.95	0	98.48	7.24	0.11	4.61	0.02	14.38	4.44	2.85	14.74	0	44.59	3.78	0.02	0.47	0.41	0.02	66.61	0.72	0.02	2.35	0	0	0	6.83	-1.14	-0.34	77.93	80.14	845.18	506.53	940.71	605.05	852.02	529.43	932.1	532.37
48.815	0	0.18	0.18	0.05	0.16	0.06	1.84	1.35	12.12	4.77	96.32	3.38	0	97.44	7.01	0.1	4.4	0.02	12.12	4.77	2.59	13.7	0	39.51	3.73	0.02	0.42	0.43	0.02	69.88	0.82	0.01	2.21	0	0	0	11.29	-3.8	0.51	77.34	82.63	845.91	506.91	939.36	603.5	850.94	529.94	933.52	532.77
48.848	0	0.18	0.19	0.05	0.16	0.05	1.88	1.34	8.68	5.1	96.24	2.93	0	97.48	5.75	0.1	4.71	0.02	8.68	5.1	2.14	11.9	0	41.08	3.75	0.02	0.41	0.45	0.02	70.99	0.81	0.01	2.06	0	0	0	9.01	-3.72	0.86	77.68	81.96	846.73	507.38	938.01	601.59	851.23	529.74	933.15	532.18
48.882	0	0.22	0.18	0.06	0.15	0.05	1.57	1.6	9.91	7.5	96.8	2.7	0	98.34	4.53	0.1	3.98	0.02	9.91	7.5	1.97	16.19	0	38.81	4.15	0.03	0.41	0.47	0.02	76.51	1.03	0.01	1.91	0	0	0	4.03	-1.6	-1.01	78.61	79.71	846.33	506.65	939.55	602.24	851.79	529.65	931.5	530.83
48.915	0	0.26	0.18	0.06	0.15	0.05	1.72	1.68	9.67	12.48	96.56	3	0	98.7	4.65	0.1	4.01	0.02	9.67	12.48	1.88	17.18	0	40.4	4.31	0.03	0.34	0.62	0.02	77.51	1.03	0.01	1.94	0	0	0	16.14	0.35	-0.83	76.73	78.61	846.09	506.5	938.42	601.96	851.84	529.7	930.38	533.22
48.948	0	0.31	0.18	0.09	0.15	0.06	2.08	1.62	11.47	13.76	95.84	4.56	0	98.49	4.08	0.12	4	0.03	11.47	13.76	1.89	24.27	0	44.01	4.88	0.03	0.32	0.66	0.02	77.25	1.06	0.02	2	0	0	0	19.07	1.11	-1.14	76	79.46	845.51	506.8	936.29	601.01	849.83	531.03	929.28	532.35
48.982	0	0.38	0.19	0.13	0.15	0.07	2.49	1.69	14.54	15.34	95.03	6.96	0	98.61	3.59	0.15	4.79	0.03	14.54	15.34	2.12	31.43	0	46.52	5.1	0.04	0.36	0.74	0.02	78.71	1.01	0.01	1.85	0	0	0	13.41	0.69	0.5	77.31	82.39	843.22	505.84	933.85	597.94	846.99	529.78	929.36	531.46
49.015	0	0.41	0.19	0.14	0.15	0.07	2.91	1.67	15.12	17.18	94.17	9.35	0	98.59	3.08	0.19	4.43	0.03	15.12	17.18	1.97	30.97	0	49.94	5.96	0.04	0.41	0.83	0.02	78.95	1.05	0.01	1.94	0	0	0	15.08	0.78	0.1	77.28	83.24	841.36	505.15	932.92	597.22	844.91	530.55	928.15	531.19
49.048	0	0.44	0.18	0.15	0.14	0.08	3.12	1.66	16.04	18.36	93.76	11.41	0	98.71	2.6	0.24	3.9	0.04	16.04	18.36	1.56	33.75	0	51.8	6.34	0.03	0.43	0.64	0.02	79.14	1.11	0.02	2.14	0	0	0	20.51	0.3	-0.98	76.24	82.24	840.04	505.74	930.51	598.75	842.86	530.71	925.1	531.61
49.082	0	0.47	0.18	0.15	0.14	0.07	3.73	1.66	13.89	20.06	92.54	13.05	-0.41	98.74	2.35	0.28	3.74	0.05	13.89	20.06	1.18	33.66	0	55.83	6.87	0.04	0.36	0.41	0.02	79.41	1.19	0.03	2.3	0	0	0	20.45	-0.2	-1.91	77.3	81.36	838.3	506.08	927.8	596.67	840.49	531.71	921.86	531.88
49.115	0	0.5	0.18	0.17	0.14	0.06	4.41	1.44	12.63	21.02	91.17	15.13	-2.07	98.75	2.55	0.28	3.7	0.05	12.63	21.02	1.09	36.15	0	59.25	6.76	0.04	0.33	0.21	0.02	75.75	1.05	0.07	2.31	0	0	0	19.14	-0.16	-3.01	78.53	83.01	836.87	504.85	928.18	596.16	838.4	531.77	921.41	531.06
49.149	0	0.43	0.18	0.14	0.14	0.05	5.17	1.12	6.47	19.08	89.66	12.96	-6.29	97.88	2.99	0.27	3.87	0.05	6.47	19.08	1.15	32.26	0	63.16	6.44	0.04	0.23	0.05	0.02	69.12	0.91	0.04	2.36	0	0	0	19	2.83	-3.59	78.96	79.93	836.09	503.43	928.4	598.06	839.44	529.58	919.37	528.86
49.182	0	0.34	0.18	0.09	0.14	0.04	6.2	0.92	5.68	15.72	87.6	16.42	-7.94	98.77	2.83	0.26	3.59	0.05	5.68	15.72	0.98	24.42	0	67.4	5.45	0.04	0.19	0.03	0.02	64.66	0.84	0.05	2.07	0	0	0	18.94	0.08	-5.29	79.05	82.25	836.54	501.99	927.02	592.47	836.61	529.35	918.85	527.71
49.215	0	0.31	0.18	0.06	0.14	0.04	6.41	0.78	3.92	15.88	87.18	16.38	-9.23	98.5	2.54	0.27	3.47	0.06	3.92	15.88	1.17	18.08	0	69.13	4.05	0.05	0.12	0.02	0.02	60.91	0.76	0.08	1.85	0	0	0	21.96	1.07	-4.01	77.69	79.63	837.06	501.45	925.17	590.22	838.18	526.99	917.81	527.35
49.249	0	0.28	0.18	0.05	0.14	0.03	10.56	0.62	3.04	15.12	78.87	30.78	-13.32	98.73	2.26	0.25	3.45	0.06	3.04	15.12	1.19	13.9	0	79.8	3.73	0.05	0.08	0.02	0.02	55.45	0.7	0.04	1.71	0	0	0	20.91	0.22	-2.51	77.97	78.36	836	502.18	922.19	589.99	837.75	526.68	916.11	526.89
49.282	0	0.3	0.19	0.05	0.14	0.03	10.13	0.59	2.58	16.3	79.74	30.01	-13.38	98.78	2.04	0.19	3.73	0.06	2.58	16.3	1.18	12.66	0	79.06	3.19	0.06	0.06	0.02	0.02	54.47	0.64	0.14	1.61	0	0	0	20.4	-0.03	-2.34	78.04	80.1	833.45	501.37	921.56	590.15	835.35	527.41	915.44	526.31
49.315	0	0.3	0.19	0.05	0.14	0.03	11.09	0.49	2.54	16.55	77.82	34.33	-14.42	98.7	1.58	0.15	3.81	0.06	2.54	16.55	1.67	13.74	0	81.46	2.97	0.06	0.05	0.03	0.02	50.64	0.6	0.1	1.53	0	0	0	17.72	0.37	-3.19	78.5	79.53	832.59	500.92	921.05	591.42	834.45	526.59	913.96	524.45
49.349	0	0.35	0.19	0.06	0.14	0.03	13.95	0.38	3.17	19.81	72.09	44.19	-15.82	98.05	1.25	0.14	3.87	0.06	3.17	19.81	1.78	15.44	0	86.55	3	0.07	0.05	0.06	0.02	44.76	0.58	0.09	1.61	0	0	0	19.88	-2.41	-3.09	77.39	79.53	832.27	499.56	920.56	589.7	834.07	525.02	913.59	524.02
49.382	0	0.43	0.19	0.06	0.14	0.04	14.76	0.4	3.75	24.29	70.47	46.52	-16.12	97.79	1.01	0.14	4.3	0.08	3.75	24.29	1.69	15.76	0	87.29	3.55	0.08	0.06	0.13	0.02	46.27	0.64	0.05	1.59	0	0	0	20.43	-3.06	-1.44	76.85	82.31	830.94	498.07	921.49	588.62	833.43	525.04	915.74	524.88
49.415	0	0.53	0.19	0.07	0.14	0.04	15.46	0.36	4.75	27.95	69.08	48.64	-16.14	98.27	0.82	0.14	4.6	0.1	4.75	27.95	1.69	19.61	0.03	87.91	3.79	0.1	0.07	0.21	0.02	43.92	0.61	0.25	1.54	0	0	0	17.04	-1.79	-1.78	77.99	82.93	831.23	498.64	922.45	591.92	833.53	523.77	916.45	524.04
49.449	0	0.71	0.2	0.11	0.14	0.04	16.58	0.32	5.19	32.54	66.85	50.83	-16.93	98.57	0.7	0.13	5.1	0.11	5.19	32.54	1.73	25.58	0.65	88.56	5.02	0.11	0.08	0.35	0.02	41.03	0.61	0.18	1.38	0.01	0	0	19.41	-0.85	-2.11	77.57	81.71	832.53	499.46	923.08	593.18	834.95	525.52	916.63	523.42
49.482	0	0.82	0.2	0.13	0.14	0.04	17.32	0.35	5.06	34.26	65.35	51.47	-17.69	98.52	0.7	0.11	5.49	0.12	5.06	34.26	1.74	29.11	1.19	88.58	6.93	0.11	0.1	0.4	0.02	43.24	0.69	0.04	1.37	0.16	0	0	15.42	-1.02	-2.94	78.47	81.74	832.54	499.06	923.2	592.21	834.5	525.55	916.15	521.94
49.516	0	1.07	0.21	0.17	0.14	0.04	19.46	0.29	4.78	38.51	61.09	55.91	-19.55	97.93	0.65	0.1	6.44	0.14	4.78	38.51	1.96	32.71	2.03	89.85	8.84	0.12	0.14	0.6	0.02	38.67	0.6	0.05	1.22	0.3	0	0	13.67	-2.71	-2.12	78.81	80.9	833.02	499.29	922.77	591.95	835.45	524.91	916.28	521.61
49.549	0	1.19	0.23	0.18	0.15	0.04	21.79	0.27	5.4	39.6	56.42	60.14	-21.01	97.39	0.66	0.1	8.29	0.14	5.4	39.6	2.06	31.56	3	90.16	10.81	0.12	0.19	0.64	0.02	37.2	0.59	0.07	1.16	0.4	0	0	18.22	-3.91	-2.74	77.67	83.29	832.65	497.96	924.27	591.42	834.35	525.36	917.57	521.99
49.582	0	1.17	0.23	0.14	0.16	0.04	23.03	0.3	6.82	40.27	53.95	60.41	-20.74	98.62	0.72	0.12	8.53	0.17	6.82	40.27	1.51	26.28	3.18	90.06	13.09	0.1	0.24	0.94	0.02	39.43	0.62	0.03	1.22	0.43	0	0	15.19	-0.65	-1.25	77.17	85.71	831.93	495.77	926.21	590.05	834.67	522.16	920.38	522.96
49.616	0	1.11	0.23	0.1	0.16	0.05	24.38	0.33	8.83	39.9	51.24	62.06	-20.71	98.78	0.87	0.12	9.79	0.18	8.83	39.9	1.54	19.84	2.11	89.66	13.74	0.09	0.32	1.18	0.02	41.59	0.67	0.06	1.18	0.19	0	0	15.6	0.04	-2.28	77.45	86.36	833.12	496.92	928.11	593.39	835.21	523.14	921.56	523.41
49.649	0	0.89	0.22	0.08	0.16	0.05	22.8	0.34	11.06	36.45	54.4	62.15	-18.48	98.09	0.99	0.13	9.44	0.15	11.06	36.45	1.34	15.86	1.1	88.44	11.7	0.08	0.35	1	0.02	42.3	0.59	0.02	1.19	0	0	0	20.51	2.32	-3.69	73.65	87.38	833.68	495.58	929.8	591.7	834.87	524.61	922.25	524.4
49.682
49.716
49.749
49.783
49.816
49.849
49.883
49.916
49.949
49.983
50.016
50.049
50.083
50.116
50.15
50.183
50.216
50.25
50.283
50.316
50.35
50.383
50.416
50.45
50.483
50.517
50.55
50.583
50.617
50.65
50.683
50.717
50.75
50.784
50.817
50.85
50.884
50.917
50.95
50.984
51.017
51.05
51.084
51.117
51.151
51.184
51.217
51.251
51.284
51.317
51.351
51.384
51.417
51.451
51.484
51.518
51.551
51.584
51.618
51.651
51.684
51.718
51.751
51.785
51.818
51.851
51.885
51.918
51.951
51.985
52.018
52.051
52.085
52.118
52.152
52.185
52.218
52.252
52.285
52.318
52.352
52.385
52.418
52.452
52.485
52.519
52.552
52.585
52.619	0	0.02	0	0	0.19	28.59	0.18	1.76	2.07	7.8	46.41	77.28	50.67	90.84	41.69	0.43	2.07	0.2	23.94	0.05	1.55	0.13	0	0.01	0.23	7.8	20.68	1.92	23.77	41.12	0.01	0.14	54.28	0	0	0	-1.64	10.53	-5.9	73.85	115.76	790.43	492.28	957.26	667.59	810.13	536.32	925.31	524.72
52.652	0	0.01	0	0	0.19	29.44	0.22	0.88	1.38	3.98	45.56	79.69	50.79	88.88	47.38	0.54	1.23	0.55	22.91	0.06	0.96	0.06	0	0.01	0.22	3.98	19.67	1.38	17.15	18.11	0.01	0.09	55.17	0	0	0	6.27	11.61	-9.16	76.23	100.49	788.63	495.12	949.44	667.55	811.64	540.96	910.71	524.17
52.685	0	0.02	0	0.01	0.16	27.78	0.15	0.71	1.18	3.99	47.22	72.91	52.21	85.56	37.39	0.85	0.59	0.98	26.1	0.06	0.76	0.09	0	0.01	0.34	3.99	15.21	1.18	23	22.36	0.01	0.03	52.83	0	0	0	7.36	13.11	-7.81	76.51	98.77	782.44	492.28	941.92	663.92	806.7	537.1	904.28	521.8
52.719	0	0.02	0	0	0.16	24.85	0.18	0.55	0.84	3.4	50.31	69.99	50.44	80.11	39.69	0.66	0.79	1.13	25.19	0.08	0.57	0.09	0	0.01	0.32	3.4	16.62	0.84	18	13.6	0.01	0.06	51.93	0	0	0	4.86	15.03	-8.22	75.85	97.49	781.82	493.4	938.26	660.25	805.22	538.59	901.04	520.65
52.752	0	0.02	0	0	0.14	19.89	0.17	0.47	0.84	3.19	60.22	61.79	48.56	73.65	36.72	0.47	0.84	0.93	24.62	0.07	0.33	0.06	0	0.01	0.31	3.19	14.48	0.52	13.09	13.13	0.01	0.09	49.66	0	0	0	6.74	16.86	-9	76.33	96.7	780.31	492.91	935.71	659.66	802.87	537.31	898.12	520.63
52.786	0	0.02	0.01	0	0.14	14.93	0.17	0.42	0.8	2.22	70.15	55.42	45.83	84.57	36.42	0.45	0.8	0.87	21.72	0.06	0.18	0.02	0	0	0.23	2.22	11.5	0.21	12.92	11.11	0	0.03	48.02	0	0	0	4.72	13.49	-7.47	76.07	97.28	778.07	493.17	931.06	656.83	800.21	536.12	896.27	520.82
52.819	0	0.02	0.01	0	0.13	10.84	0.16	0.36	0.64	1.47	78.33	42.26	43.22	82.84	32.83	0.39	0.64	0.76	21.73	0.06	0.18	0.02	0	0	0.18	1.47	9.15	0.15	12.15	11.22	0	0.02	44.72	0	0	0	3.23	14.13	-6.47	75.58	98.52	776.28	493.87	927.22	654.93	797.35	535.47	894.87	521.46
52.852	0	0.03	0.01	0.01	0.12	7.32	0.15	0.32	0.59	1.19	85.36	29.54	39.95	93.24	29.57	0.33	0.59	0.71	20.96	0.06	0.17	0.01	0	0	0.13	1.19	6.58	0.12	11.35	11.34	0	0.01	41.26	0	0	0	5.36	8.88	-7.09	76.92	95.6	775.91	493.16	923.87	651.8	796.66	534.41	891.26	520.57
52.886	0	0.03	0.01	0.01	0.1	6.96	0.12	0.23	0.5	0.72	86.07	24.83	40.87	90.69	22.05	0.28	0.5	0.82	22.93	0.07	0.18	0.01	0	0	0.09	0.72	3.67	0.06	9.96	10.96	0	0.01	39.77	0	0	0	7.2	10.62	-5.2	77.92	95.86	775.23	492.5	921.31	648.16	796.44	534.8	891.11	519.74
52.919	0	0.04	0.01	0.01	0.08	5.64	0.09	0.16	0.46	0.46	88.72	18.71	40.23	92.44	14.89	0.21	0.46	0.69	23.39	0.07	0.18	0.01	0	0	0.07	0.46	1.98	0.03	9.14	9.93	0	0.01	37.53	0	0	0	7.57	9.48	-4.39	78.27	93.95	775.14	492.48	920.6	647.64	797.6	534.27	890.48	520.11
52.952	0	0.04	0.01	0.01	0.07	3.98	0.08	0.13	0.45	0.45	92.05	12.8	37.61	90.47	11.39	0.14	0.45	0.54	22.43	0.08	0.18	0	0	0	0.04	0.31	1.19	0.03	7.63	8.93	0	0.01	34.73	0	0	0	6.79	10.74	-4.53	77.99	94.55	774.79	491.8	920.39	646.69	796.96	533.91	890.32	519
52.986	0	0.05	0.02	0.01	0.07	3.09	0.08	0.12	0.51	0.51	93.81	8.92	35.74	90.01	8.29	0.12	0.51	0.51	22.79	0.09	0.17	0.01	0	0	0.03	0.28	0.59	0.02	6.77	8.77	0	0.03	32.21	0	0	0	5.79	11.01	-3.47	77.65	95.68	773.88	490.1	920.91	645.63	797	533.02	891.4	517.37
53.019	0	0.05	0.02	0.01	0.07	2.6	0.08	0.11	0.57	0.57	94.8	7.26	34.42	88.9	6.6	0.11	0.57	0.46	22.39	0.13	0.17	0	0	0	0.02	0.25	0.37	0.02	6.88	8.8	0	0.04	30.82	0	0	0	5.98	11.6	-1.74	77.62	97.91	773.97	489.45	921.89	645.85	797.47	531.49	894.48	518.31
53.052	0	0.06	0.02	0.01	0.07	1.97	0.08	0.1	0.6	0.6	96.06	5.28	32.26	94.38	4.4	0.09	0.6	0.4	21.51	0.2	0.17	0.01	0	0	0.02	0.2	0.22	0.01	7.46	8.71	0	0.02	28.71	0	0	0	6.76	7.9	-1.45	78.4	95.31	775.88	488.51	922.88	644.89	800.32	529.25	894.97	518.06
53.086	0	0.06	0.02	0.01	0.07	1.92	0.08	0.1	0.57	0.57	96.17	4.59	32	95.33	3.79	0.09	0.57	0.37	22.86	0.25	0.17	0.01	0	0	0.01	0.19	0.16	0.01	7.52	8.8	0	0.01	27.78	0	0	0	6.77	6.92	-1.39	78.36	96.09	778.56	486.53	927.63	645.38	803.63	527.45	899.13	516.73
53.119	0	0.06	0.03	0.01	0.07	1.71	0.08	0.09	0.54	0.54	96.57	3.89	31.06	92.73	3.22	0.09	0.54	0.32	22.97	0.3	0.14	0.01	0	0	0.01	0.16	0.12	0.01	8.59	8.91	0	0.02	26.71	0	0	0	5.84	9.27	-0.16	77.93	100.58	780.68	484.68	929.27	642.07	804.08	524.88	904.24	515.67
53.119	2	0.14	0.19	0.03	0.14	0.03	0.39	0.06	1.45	2.19	99.22	0.38	0	9.31	1.07	0.35	4.45	0.02	1.1	0.11	2.19	0.59	0	17.64	1.02	0.77	0.03	0.83	0.68	0.04	1.79	0.78	1.45	0	0		4.94	33.38	-15.73	47.99	47.55	542.09	723.93	632.5	817.15	559.11	754.86	602.31	734.98
53.153	0	0.07	0.03	0.01	0.08	1.5	0.09	0.09	0.47	0.47	97	2.26	29.27	96.1	3.48	0.09	0.47	0.23	27.42	0.36	0.09	0.01	0	0	0.01	0.1	0.11	0	9.17	8.08	0	0.04	23.23	0	0	0	4.64	5.98	-0.7	77.64	98.6	783.79	482.54	932.86	641.51	807.91	521.21	906.23	513.81
53.186	0	0.08	0.04	0.02	0.09	1.22	0.1	0.09	0.49	0.49	97.57	1.6	27.18	95.4	3.43	0.07	0.49	0.17	27.97	0.41	0.1	0.01	0	0	0.01	0.07	0.09	0	9	8.08	0	0.01	21.05	0	0	0	9.28	6.83	-2.63	79.35	98.22	791.96	480.31	940.68	640.5	814.68	519.88	912.55	511.61
53.219	0	0.08	0.04	0.02	0.09	1.25	0.1	0.09	0.5	0.5	97.49	1.47	27.25	98.64	3.56	0.06	0.5	0.12	29.6	0.49	0.12	0.02	0	0	0.01	0.07	0.09	0.01	9.71	8.65	0	0.02	20.5	0	0	0	9.45	0.57	-1.77	79.53	99.32	797.57	478.82	947.35	640.05	820.78	518.53	919.81	510.87
53.253	0	0.09	0.05	0.02	0.1	1.15	0.11	0.1	0.44	0.44	97.71	1.85	26.1	97.02	3.13	0.05	0.44	0.09	33.15	0.46	0.16	0.02	0	0	0.02	0.04	0.08	0.01	10.76	10.74	0	0.01	17.89	0	0	0	10.73	4.58	-1.05	80.24	101.22	805.04	474.75	957.76	638.69	829.38	516.11	930.24	507.58
53.286	0	0.09	0.05	0.02	0.1	0.89	0.11	0.1	0.43	0.43	98.23	1.38	24.06	98.78	2.79	0.05	0.43	0.08	29.96	0.38	0.2	0.02	0	0	0.02	0.04	0.06	0.01	10.25	11.18	0	0.01	17.19	0	0	0	11.05	-0.03	-1.43	80.68	101.95	812.52	473.85	964.75	637.07	835.94	516.02	937.41	506.15
53.319	0	0.09	0.06	0.02	0.11	0.65	0.12	0.11	0.46	0.46	98.71	1.23	21.05	96.07	3.48	0.04	0.46	0.07	28.37	0.37	0.21	0.01	0	0	0.02	0.03	0.07	0.01	10.26	12.44	0	0.02	15.14	0	0	0	7.78	6.02	0.86	79.2	96.81	814.02	472.91	966.74	636.81	841.98	511.81	938.65	506.58
53.353	0	0.1	0.07	0.02	0.11	0.5	0.12	0.1	0.56	0.56	99	1.16	18.81	98.62	3.02	0.02	0.56	0.06	26.89	0.36	0.25	0.02	0	0	0.03	0.02	0.07	0.01	10.88	11.65	0	0.03	13.59	0	0	0	8.83	0.67	2.55	79.64	99.91	818.18	472.2	972.25	637.86	846.41	509.62	946.31	508.37
53.386	0	0.1	0.07	0.02	0.12	0.43	0.13	0.1	0.66	0.66	99.14	0.97	17.42	98.23	3.74	0.02	0.66	0.04	24.65	0.38	0.3	0.02	0	0	0.05	0.03	0.09	0.03	10.55	11.15	0	0.04	13.4	0	0	0	9	-1.91	1.48	79.74	101.28	823.56	473.31	978.16	639.69	850.53	511.54	951.77	508.92
53.419	0	0.1	0.07	0.02	0.12	0.39	0.13	0.1	0.74	0.74	99.23	0.94	16.51	98.42	3.49	0.02	0.74	0.05	23.53	0.3	0.26	0.02	0	0	0.07	0.03	0.1	0.04	11.23	11.17	0	0.02	12.97	0	0	0	7.89	-1.33	2.23	79.51	100.21	828.66	475.72	981.6	640.15	855.9	512.49	956.11	511.49
53.453	0	0.11	0.07	0.02	0.12	0.42	0.13	0.11	0.89	0.89	99.16	1.13	16.94	98.38	4.01	0.02	0.89	0.05	24.85	0.34	0.27	0.04	0	0	0.09	0.03	0.14	0.07	12.49	12.88	0	0.03	13.04	0	0	0	5.88	-1.47	-1.11	78.81	97.53	834.69	477.79	985.57	640.6	859.75	514.89	957.18	510.59
53.486	0	0.1	0.07	0.02	0.13	0.49	0.14	0.11	1.01	1.01	99.03	1.21	17.75	97	5.21	0.03	1.01	0.06	27.11	0.44	0.23	0.04	0	0	0.14	0.03	0.2	0.14	11.32	11.59	0	0.07	13.21	0	0	0	7.65	-4.62	-3.43	79.7	97.76	837.57	477.97	986.68	638.02	859.84	516.09	957.46	510.81
53.52	0	0.1	0.07	0.02	0.13	0.73	0.16	0.12	0.96	0.96	98.54	2.13	20.57	98	6.72	0.03	0.96	0.05	33.31	0.5	0.21	0.09	0	0.01	0.21	0.03	0.39	0.33	12.42	11.61	0	0.05	13.71	0	0	0	7.38	2.53	-1.3	79.83	93.22	835.49	477.26	984.48	638.3	861.72	513.07	954.92	511.05
53.553	0	0.1	0.07	0.02	0.13	0.79	0.17	0.13	1.05	1.05	98.43	1.94	20.91	97.46	8.32	0.04	1.05	0.04	32.93	0.58	0.22	0.1	0	0.01	0.27	0.02	0.64	0.42	11.59	11.53	0	0.04	14.58	0	0	0	6.72	-3.76	-1.04	79.44	94.37	835.32	478.31	983.44	638.23	860.62	514	954.96	511.64
53.586	0	0.09	0.06	0.02	0.13	0.82	0.17	0.13	1.06	1.06	98.35	1.92	21.2	96.07	8.65	0.05	1.06	0.04	32.89	0.67	0.25	0.1	0	0.01	0.33	0.02	0.99	0.71	11.52	11.82	0	0.02	15.03	0	0	0	3.03	6.02	-2.96	78.49	95.09	834.83	480.27	980.14	636.3	857.18	516.82	952.03	510.02
53.62	0	0.09	0.06	0.02	0.14	0.74	0.19	0.15	1.41	1.41	98.52	1.36	19.61	94.06	11.71	0.1	1.41	0.05	30.29	0.93	0.21	0.11	0	0.02	0.41	0.03	1.5	0.8	9.74	11.73	0	0.04	15.38	0	0	0	5.26	8.19	-2.64	79.47	95.62	833.24	482.18	976.38	635.64	854.51	519.27	949.84	511.74
53.653	0	0.09	0.06	0.02	0.14	0.54	0.17	0.14	1.48	1.48	98.92	0.84	17.42	96.74	10.95	0.16	1.48	0.06	24.09	1.02	0.24	0.12	0	0.02	0.44	0.03	1.91	0.78	9.14	11.44	0	0.03	15.69	0	0	0	5.66	5.06	-4.15	79.67	96.1	830.07	483.34	973.44	636.82	850.05	520.76	945.85	513.21
53.686	0	0.08	0.06	0.02	0.14	0.48	0.17	0.15	1.62	1.62	99.03	0.78	16.33	95.99	12.42	0.19	1.62	0.05	21.27	1.26	0.18	0.1	0	0.04	0.54	0.03	2.59	0.61	7.35	11.28	0	0.01	16.11	0	0	0	6.93	6.12	-3.97	79.99	95.86	825.85	484.2	968.09	637.02	845.62	522.22	941.04	513.05
53.72	0	0.07	0.06	0.01	0.14	0.46	0.17	0.15	1.86	1.86	99.09	0.9	15.81	92.77	13.52	0.23	1.86	0.06	18.4	1.11	0.14	0.11	0	0.06	0.56	0.02	2.93	0.38	5.85	9.52	0	0.02	17.06	0	0	0	5.36	9.24	-3.79	79.22	92.87	821.48	485.77	962.63	637.38	842.44	522.74	934.92	514.25
53.753	0	0.07	0.06	0.01	0.14	0.39	0.16	0.14	1.82	1.82	99.21	0.89	14.92	90.05	12.66	0.26	1.82	0.06	15.95	0.81	0.12	0.13	0	0.07	0.55	0.03	2.66	0.33	5.69	8.76	0	0.06	16.99	0	0	0	3.37	10.98	-4.47	78.64	93.43	818.53	486.66	956.67	634.18	837.26	523.42	930.17	513.53
53.787	0	0.07	0.05	0.01	0.13	0.39	0.15	0.12	2.09	2.09	99.22	0.95	15.06	77.9	11.3	0.3	2.09	0.06	14.69	0.73	0.11	0.09	0	0.1	0.53	0.03	2.15	0.3	5.32	6.86	0	0.03	17.49	0	0	0	7.53	15.7	-4.45	79.87	89.45	812.05	488.21	947.98	634.03	831.9	525.36	920.75	515.05
53.82	0	0.07	0.05	0.01	0.12	0.38	0.14	0.11	2.03	2.03	99.24	0.99	15.3	89.7	9.96	0.33	2.03	0.07	13.73	0.57	0.11	0.06	0	0.11	0.4	0.03	1.91	0.32	4.86	6.2	0	0.07	17.78	0	0	0	3.97	11.18	-3.11	79.21	92.18	809.12	489.19	942.49	631.06	827.11	524.98	918.82	515.7
53.853	0	0.07	0.05	0.01	0.12	0.48	0.14	0.11	1.95	1.95	99.04	1.04	17.16	92.51	10.11	0.35	1.95	0.08	17.22	0.45	0.11	0.05	0	0.12	0.43	0.04	1.91	0.38	4.73	6.19	0	0.05	18.14	0	0	0	2.2	9.43	-5.42	78.67	92.51	805.89	491.45	938.19	631.46	821.73	528.78	913.3	515.59
53.887	0	0.07	0.04	0.01	0.1	0.72	0.13	0.11	1.42	1.42	98.57	1.41	21.13	88.43	8.79	0.35	1.42	0.1	20.12	0.34	0.12	0.04	0	0.16	0.44	0.05	1.95	0.44	4.13	6.64	0.01	0.02	20.24	0	0	0	0.96	11.83	-4.99	77.96	91.4	799.67	493.52	931.19	632.11	816.09	530.78	906.47	517.12
53.92	0	0.07	0.05	0.01	0.11	0.56	0.13	0.11	1.35	1.35	98.88	1.16	18.99	80.77	8.52	0.35	1.35	0.12	18.32	0.25	0.11	0.04	0	0.21	0.51	0.06	1.96	0.62	3.98	6.62	0.01	0.01	18.91	0	0	0	4.61	14.83	-5.88	78.42	89.19	792.15	494.03	925.47	634.42	810.41	534.26	897.91	516.95
53.953	0	0.07	0.05	0.01	0.11	0.47	0.13	0.11	1.23	1.23	99.06	1	17.41	62.29	8.83	0.39	1.23	0.15	17.34	0.17	0.11	0.05	0	0.23	0.56	0.07	2.05	0.58	4.19	6.67	0.01	0.01	17.82	0	0	0	7.02	19.49	-7.21	78.58	84.69	789.61	495.82	921.84	636.11	808.88	535.53	891.86	518.62
53.987	0	0.08	0.06	0.01	0.12	0.29	0.13	0.11	0.94	0.94	99.42	0.8	13.65	48.79	8.79	0.39	0.94	0.16	12.04	0.14	0.09	0.04	0	0.26	0.56	0.09	2	0.48	4.85	7.19	0.02	0.01	16.22	0	0	0	9.01	22.24	-6.67	78.47	84.41	785.4	496.72	917.82	636.46	805.56	538.33	887.72	518.96
54.02	0	0.08	0.07	0.02	0.13	0.21	0.14	0.11	0.91	0.91	99.58	0.64	10.86	51.46	9.07	0.38	0.91	0.18	9.26	0.13	0.07	0.02	0	0.23	0.42	0.1	1.91	0.18	5.31	7.3	0.02	0.01	14.63	0	0	0	7.82	21.71	-5.69	77.78	84.66	780.83	496.62	914.62	637.41	802.21	538.44	884.63	519.12
54.053	0	0.08	0.07	0.02	0.14	0.18	0.16	0.13	0.76	0.76	99.64	0.52	9.16	47.82	11.46	0.57	0.76	0.24	9.71	0.09	0.07	0.01	0	0.2	0.34	0.14	1.65	0.09	5.59	7.47	0.03	0.01	13.21	0	0	0	7.77	22.44	-5.73	76.99	87.23	776.25	496.28	913.71	640.99	798	539.05	883	519.46
54.087	0	0.08	0.08	0.02	0.16	0.15	0.18	0.14	0.6	0.6	99.64	0.39	6.88	51.32	13.16	0.88	0.6	0.31	10.11	0.09	0.06	0.01	0	0.17	0.36	0.23	1.39	0.05	5.8	7.78	0.03	0.02	11.15	0	0	0	8.43	21.74	-6.77	76.76	88.7	772.14	495.57	912.91	644.18	794.07	539.56	880.39	519.14
54.12	0	0.09	0.08	0.02	0.17	0.15	0.18	0.14	0.62	0.62	99.64	0.37	6.97	48.82	12.55	0.98	0.62	0.32	10.85	0.09	0.06	0.01	0	0.15	0.33	0.26	1.24	0.04	6.65	8.48	0.04	0.03	10.81	0	0	0	11.35	22.24	-5.11	77.17	89.62	769.66	494.53	912.74	645.86	793.38	539.58	880.74	519.6
54.154	0	0.09	0.09	0.02	0.18	0.16	0.19	0.15	0.52	0.52	99.61	0.38	7.19	43.22	13.2	1	0.52	0.29	13.81	0.11	0.07	0.02	0	0.11	0.28	0.32	0.83	0.05	8.3	9.28	0.05	0.03	9.89	0	0	0	6.33	23.37	-5.91	75.44	90.15	768.41	494.38	911.89	645.11	791.52	538.86	879.24	518.06
54.187	0	0.09	0.1	0.02	0.19	0.16	0.21	0.16	0.5	0.5	99.58	0.47	6.87	36.86	13.96	1.03	0.5	0.25	15.54	0.14	0.07	0.03	0	0.08	0.21	0.37	0.66	0.06	9.48	10.08	0.06	0.02	9.02	0	0	0	8.62	24.69	-5.36	75.72	90.78	768	493.03	911.83	643.92	791.47	538.78	879.56	516.85
54.22	0	0.1	0.1	0.02	0.2	0.18	0.22	0.17	0.5	0.5	99.57	0.6	7.91	50.57	14.45	1.19	0.5	0.24	18.11	0.19	0.07	0.03	0	0.07	0.14	0.32	0.43	0.07	10.31	10.63	0.05	0.02	9.06	0	0	0	8.89	21.89	-4.73	76.33	89.11	767.91	492.19	911.92	643.96	792.67	537.08	879.49	516.99
54.254	0	0.1	0.1	0.02	0.22	0.18	0.23	0.19	0.45	0.45	99.54	0.76	7.46	44.6	14.94	1.41	0.45	0.28	19.5	0.24	0.09	0.03	0	0.04	0.1	0.35	0.33	0.08	12.22	12.44	0.06	0.02	8.15	0	0	0	11.12	23.08	-3.08	76.51	90.12	766.76	490.09	912.86	644.26	793.12	535.63	881.16	516.42
54.287	0	0.1	0.1	0.02	0.23	0.17	0.23	0.2	0.41	0.41	99.54	0.68	6.82	56.88	15.53	2.15	0.41	0.34	17.85	0.25	0.12	0.02	0	0.03	0.1	0.29	0.27	0.1	12.44	12.87	0.05	0.02	8.31	0	0	0	11.73	20.61	-3.43	76.94	94.21	767.43	490.92	912.2	643.86	790.55	535.94	882.94	517.55
54.32	0	0.1	0.1	0.02	0.23	0.15	0.22	0.21	0.35	0.35	99.54	0.69	6.23	55.52	15.05	2.21	0.35	0.31	16.58	0.31	0.16	0.02	0	0.02	0.09	0.24	0.25	0.11	13.76	14.19	0.04	0.05	8.14	0	0	0	10.93	20.89	-2.28	76.74	92.69	766.61	489.11	912.7	643.33	791.98	533.9	883	516.38
54.354	0	0.11	0.1	0.03	0.26	0.13	0.24	0.23	0.28	0.28	99.47	0.87	4.76	62.31	16.76	2.2	0.28	0.31	15.25	0.36	0.21	0.02	0	0.02	0.07	0.23	0.23	0.14	16.91	15.09	0.04	0.02	7.61	0	0	0	12.98	19.49	-2.71	77.54	94.3	767.66	489.18	913.13	643.19	791.52	534.2	884.2	516.76
54.387	0	0.11	0.1	0.02	0.27	0.14	0.24	0.26	0.29	0.29	99.45	0.92	4.96	70.54	17.38	2.7	0.29	0.36	15.84	0.42	0.27	0.02	0	0.02	0.05	0.2	0.19	0.2	17.07	16.33	0.03	0.03	7.73	0	0	0	11.33	17.63	-3.07	77.53	92.65	768.06	487.85	912.49	641.15	791.9	531.46	883.12	515.27
54.42	0	0.11	0.1	0.03	0.29	0.15	0.25	0.27	0.34	0.34	99.42	1.02	5.27	76.1	17.41	2.98	0.34	0.41	17.7	0.38	0.32	0.02	0	0.01	0.04	0.15	0.17	0.21	18.3	17.58	0.02	0.04	7.33	0	0	0	10.71	16.21	-2.26	77.84	91.78	768.6	486.44	911.72	638.24	792.74	529.14	883.27	514.05
54.454	0	0.12	0.1	0.03	0.29	0.15	0.24	0.28	0.4	0.4	99.43	1.07	5.32	75.16	16.65	2.97	0.4	0.44	17.59	0.41	0.44	0.04	0	0.01	0.03	0.1	0.15	0.24	19.02	18.78	0.02	0.05	7.35	0	0	0	9.31	16.46	-2.33	77.41	91.21	768.13	485.51	911.48	637.78	792.54	527.29	882.67	513.26
54.487	0	0.12	0.11	0.03	0.25	0.12	0.2	0.23	0.43	0.43	99.5	0.84	4.73	81.3	12.77	2.86	0.43	0.41	15.58	0.34	0.48	0.03	0	0.01	0.03	0.07	0.14	0.25	17.7	18.68	0.02	0.04	6.85	0	0	0	11.7	14.65	-1.9	78.62	91.16	768.94	485.72	909.81	635.92	792.33	526.66	882.62	514.08
54.521	0	0.13	0.11	0.03	0.21	0.1	0.17	0.2	0.52	0.52	99.57	0.59	3.68	81.3	9.69	2.3	0.52	0.3	11.22	0.37	0.59	0.03	0	0	0.03	0.05	0.12	0.11	16.97	19.16	0.01	0.05	7.05	0	0	0	10.69	14.65	-1.62	78.34	93.08	768.24	485.34	908.97	634.78	790.76	526.33	882.96	513.55
54.554	0	0.13	0.11	0.03	0.2	0.09	0.16	0.18	0.67	0.67	99.61	0.55	3.48	81.85	7.72	1.9	0.67	0.22	11.23	0.42	0.66	0.03	0	0	0.02	0.03	0.09	0.08	16.07	18.55	0.01	0.1	6.56	0	0	0	12.46	14.47	0.1	79.1	92.2	767.14	484.09	910.2	636.08	792.48	525.73	883.91	513.8
54.587	0	0.14	0.12	0.03	0.19	0.08	0.16	0.17	0.89	0.89	99.61	0.5	2.48	90.02	6.51	1.68	0.89	0.2	10.2	0.5	0.53	0.02	0	0	0.02	0.02	0.06	0.04	15.82	18.67	0.01	0.01	5.83	0	0	0	8.2	11	-0.32	78.36	92.05	766.92	484.54	911.72	638.38	792.8	525.09	884.18	514.04
54.621	0	0.14	0.13	0.03	0.2	0.09	0.17	0.17	1.31	1.31	99.61	0.57	2.72	94.54	6.64	1.45	1.31	0.18	12.14	0.63	0.45	0.04	0	0	0.02	0.01	0.04	0.02	15.56	18.48	0	0.02	5.49	0	0	0	7.57	7.74	-2.75	78.54	94.52	767.46	485.16	912.71	640.15	790.52	525.81	884.3	513.96
54.654	0	0.15	0.13	0.03	0.21	0.1	0.18	0.18	1.59	1.59	99.59	0.73	3.45	91.1	7.35	1.4	1.59	0.15	15.23	0.7	0.26	0.04	0	0	0.02	0.01	0.03	0.02	15.96	19.1	0	0.02	5.14	0	0	0	6.86	10.37	-2.42	78.15	93.98	766.79	485.67	912.79	640.93	790.85	526.89	883.96	514.18
54.687	0	0.15	0.14	0.03	0.22	0.12	0.21	0.19	2.04	2.04	99.56	0.98	4.06	85.19	8.42	1.33	2.04	0.13	19.14	0.84	0.18	0.05	0	0	0.01	0.01	0.03	0.01	16.18	19.72	0	0.01	4.56	0	0	0	7.81	13.25	-1.92	78	93.27	766.05	485.7	914.26	643.6	791.94	527.32	884.4	515.03
54.721	0	0.15	0.15	0.03	0.23	0.13	0.23	0.18	2.8	2.8	99.55	1.16	4.37	91.82	8.48	1.29	2.8	0.12	22.65	0.8	0.15	0.05	0	0	0.01	0.01	0.02	0.01	15.08	18.45	0	0.01	3.83	0	0	0	6.18	9.91	-2.72	77.94	95.27	768.16	486.14	914.82	642.22	791.6	527.06	886.08	514.82
54.754	0	0.15	0.15	0.03	0.25	0.14	0.26	0.2	2.96	2.96	99.49	1.22	4.02	89.2	10.89	1.31	2.96	0.12	23.26	0.94	0.12	0.03	0	0	0.01	0.01	0.02	0.01	15.17	18.36	0	0	3.81	0	0	0	5.49	11.45	-1.2	77.51	95.2	769	486.42	916.56	642.85	794.03	527.32	888.52	515.69
54.788	0	0.15	0.16	0.03	0.27	0.11	0.29	0.21	3.43	4.18	99.42	0.93	1.18	92.98	13	1.39	4.18	0.14	20.06	0.92	0.11	0.01	0	0	0.01	0	0.02	0.01	14.52	17.58	0	0.01	3.43	0	0	0	7.09	9.08	-1.88	78.1	96.67	770.62	486	918.07	642.76	794.31	527.33	890.24	515.38
54.821	0	0.16	0.17	0.03	0.29	0.11	0.31	0.2	3.25	5.21	99.37	0.92	0.19	92.11	13.51	1.24	5.21	0.15	19.72	0.87	0.11	0.01	0	0	0.01	0	0.02	0.01	14.82	16.14	0	0.01	3.25	0	0	0	7.73	9.72	-1.38	78.19	94.67	771.47	485.74	919.08	643.12	796.6	526.54	890.65	515.69
54.854	0	0.16	0.17	0.03	0.27	0.09	0.29	0.19	3.21	4.66	99.43	0.81	0	90.01	12.25	1.1	4.66	0.13	17.84	0.78	0.11	0.01	0	0	0.01	0.01	0.02	0.01	14.81	15.79	0	0.02	3.21	0	0	0	8.37	11.01	-0.74	78.42	96.15	773.31	484.96	920.18	640.96	797.82	526.15	893.32	514.98
54.888	0	0.18	0.18	0.03	0.27	0.1	0.3	0.17	2.71	6.78	99.41	0.89	0	86.94	10.11	1.06	6.78	0.13	19.64	0.74	0.14	0.02	0	0	0.02	0	0.02	0.01	14.41	15.47	0	0.02	2.71	0	0	0	14.17	12.52	0.34	80.29	95.67	774.65	484.36	922.47	641.64	800.78	527.75	895.66	515.53
54.921	0	0.19	0.19	0.03	0.27	0.11	0.3	0.16	2.41	7.43	99.4	1.14	0.29	89.83	8.72	0.98	7.43	0.13	22.49	0.73	0.17	0.02	0	0	0.02	0	0.02	0.01	15	15.16	0	0.01	2.41	0	0	0	14.71	11.11	-0.45	80.55	97.33	777.49	485.16	925.83	643.33	802.43	528.87	898.95	516.33
54.954	0	0.19	0.19	0.03	0.25	0.11	0.27	0.14	2.4	6.73	99.46	1.14	0.65	94.99	7.44	0.95	6.73	0.13	21.85	0.58	0.18	0.01	0	0	0.02	0.01	0.02	0.01	15.65	14.07	0	0.01	2.4	0	0	0	4.21	7.29	0.07	77.45	91.24	781.05	486.17	926.8	641.67	807.85	523.81	898.8	516.57
54.988	0	0.21	0.19	0.04	0.27	0.14	0.29	0.14	2.33	7.29	99.42	1.83	2.07	95.02	7.24	0.92	7.29	0.13	25.99	0.59	0.19	0.01	0	0	0.02	0.01	0.02	0.01	17.75	14	0	0.01	2.33	0	0	0	7.41	7.26	-1.7	78.38	93.81	786.92	485.98	933.63	642.74	811.76	526.09	905	515.8
55.021	0	0.21	0.19	0.04	0.25	0.14	0.28	0.13	2.39	7.35	99.44	1.84	2.61	94.68	6.26	0.73	7.35	0.12	26.75	0.65	0.24	0.01	0	0	0.02	0.01	0.02	0.01	17.07	14.06	0	0.01	2.39	0	0	0	6.33	7.61	0.09	77.81	98.47	788.61	483.17	937.51	641.34	813.39	523.17	911.48	514.46
55.054	0	0.22	0.19	0.04	0.25	0.16	0.28	0.13	2.51	7.28	99.45	2.23	3.35	95.89	5.92	0.64	7.28	0.1	27.99	0.83	0.29	0.01	0	0	0.02	0.01	0.02	0.01	18.32	14.54	0	0.01	2.51	0	0	0	9.02	6.26	-0.75	79.03	92.24	792.49	484.78	937.69	640.49	817.95	523.79	909.82	515.46
55.088	0	0.21	0.18	0.04	0.25	0.21	0.27	0.15	2.93	6.25	99.45	3.63	6.2	95.88	6.06	0.58	6.25	0.11	32.48	1.06	0.31	0.02	0	0	0.03	0.01	0.02	0.01	20.03	16.59	0	0.01	2.93	0	0	0	11.54	6.26	-0.17	79.98	96.08	796.87	483.53	942.51	638.83	821.1	524.65	916.64	514.43
55.121	0	0.21	0.18	0.04	0.25	0.19	0.27	0.15	3.01	6.06	99.47	2.98	5.6	97.62	6.17	0.46	6.06	0.1	30.75	1.19	0.39	0.02	0	0	0.03	0.01	0.02	0.01	19.24	17.03	0	0.01	3.01	0	0	0	7.82	3.43	-1.29	78.56	94.08	800.21	483.88	944.93	638.66	824.1	523.12	917.72	513.91
55.155	0	0.19	0.17	0.04	0.22	0.13	0.23	0.14	3.25	4.78	99.54	1.47	3.61	93.08	5.74	0.35	4.78	0.09	23.59	1.25	0.32	0.02	0	0	0.02	0.01	0.02	0.01	17.41	16.4	0	0.01	3.25	0	0	0	8.69	9	0.61	78.53	93.84	801.42	483.34	946.22	637.54	826.89	522.64	920.36	514.26
55.188	0	0.18	0.16	0.03	0.2	0.13	0.21	0.13	3.46	4.16	99.58	1.21	4.1	95.13	4.88	0.24	4.16	0.08	23.04	1.35	0.35	0.03	0	0	0.03	0.01	0.03	0.01	15.28	15.83	0	0.01	3.46	0	0	0	9.72	7.14	0.83	78.95	91.13	802.39	483.15	947.12	637.97	829.29	522.08	920.09	514.41
55.221	0	0.18	0.16	0.03	0.2	0.12	0.2	0.13	3.55	4.13	99.59	1.05	3.52	94.4	4.37	0.21	4.13	0.07	21.22	1.65	0.4	0.04	0	0	0.04	0.01	0.03	0.02	15.12	15.83	0	0.01	3.55	0	0	0	9.05	7.87	0.94	78.56	90.02	803.34	482.97	948.29	638.15	830.97	521.5	920.7	514.27
55.255	0	0.18	0.16	0.03	0.19	0.15	0.2	0.13	3.58	3.58	99.6	1.25	5.6	96.01	4.17	0.21	3.58	0.06	24.31	1.83	0.38	0.06	0	0	0.04	0.02	0.03	0.02	14.46	16.16	0	0.01	3.95	0	0	0	8.57	6.1	-0.06	78.7	90.54	805.98	482.16	950.27	636.46	832.37	521.17	922.49	512.53
55.288	0	0.17	0.16	0.03	0.19	0.17	0.2	0.12	3.68	3.68	99.59	1.42	6.68	95.95	4.1	0.23	3.68	0.05	26.88	1.77	0.42	0.09	0	0	0.04	0.02	0.04	0.02	13.69	15.15	0	0.02	4	0	0	0	8.85	6.17	-0.87	78.87	91.69	808.4	482.29	952.13	636.06	833.38	521.51	924.6	512.25
55.321	0	0.17	0.16	0.03	0.18	0.16	0.2	0.12	3.67	3.67	99.6	1.22	6.03	95.38	4.01	0.23	3.67	0.06	25.47	1.41	0.39	0.09	0	0	0.05	0.02	0.05	0.03	13.07	14.33	0	0.03	3.91	0	0	0	9.88	6.87	-1.66	79.15	94.65	810.65	482.72	953.91	635.75	833.36	522.85	927.41	512.26
55.355	0	0.17	0.16	0.03	0.19	0.14	0.21	0.12	3.83	4.92	99.58	1.01	4.5	76.08	3.97	0.22	4.92	0.06	23.62	1.24	0.38	0.07	0	0	0.05	0.02	0.06	0.04	12.25	14.69	0	0.01	3.83	0	0	0	9.57	16.22	0.17	78.08	91.3	810.38	482.53	954.02	635.9	836.35	521.61	927.25	513.05
55.388	0	0.17	0.16	0.03	0.19	0.12	0.21	0.12	3.87	5.11	99.58	0.84	3.3	74.67	4.41	0.29	5.11	0.07	21.18	1.35	0.42	0.06	0	0	0.06	0.02	0.07	0.04	12.03	14.42	0	0.02	3.87	0	0	0	12.56	16.59	-0.7	79.01	91.52	809.74	481.76	953.47	636.03	835.05	521.62	926.11	512.45
55.421	0	0.17	0.16	0.03	0.19	0.12	0.22	0.13	3.91	5.63	99.56	0.8	2.86	82.56	4.87	0.41	5.63	0.09	20.91	1.34	0.42	0.05	0	0	0.06	0.02	0.07	0.06	11.61	14.46	0	0.02	3.91	0	0	0	11.68	14.23	-1.25	79.07	93.63	809.83	481.23	952.8	634.71	833.21	520.42	926.44	511.76
55.455	0	0.16	0.16	0.03	0.19	0.16	0.23	0.13	4.63	5.98	99.55	0.95	5.05	84.12	5.05	0.5	5.98	0.13	24.88	1.07	0.47	0.04	0	0.01	0.06	0.01	0.09	0.08	10.11	14.4	0	0.02	4.63	0	0	0	10.46	13.66	-2.29	78.77	93.68	809.21	482.07	951.44	634.4	831.51	521.66	924.62	511.37
55.488	0	0.16	0.15	0.03	0.19	0.19	0.23	0.13	4.86	5.76	99.54	1.06	6.16	89.63	5.4	0.51	5.76	0.15	26.77	0.98	0.43	0.03	0	0.01	0.06	0.01	0.09	0.09	9.77	13.68	0	0.03	4.86	0	0	0	7.82	11.22	-3.47	78.3	93.79	809.6	483.35	949.73	633.66	829.85	521.24	923.16	511.82
55.522	0	0.15	0.15	0.03	0.18	0.17	0.23	0.12	5.07	5.71	99.55	0.91	5.69	88.13	5.5	0.49	5.71	0.21	25.01	1.01	0.3	0.02	0	0.01	0.04	0.01	0.09	0.08	9.26	12.14	0	0.03	5.07	0	0	0	9.24	11.98	-5.09	78.94	94.94	807.25	483.65	945.67	631.83	825.01	523.02	919.13	510.64
55.555	0	0.15	0.15	0.03	0.19	0.18	0.23	0.12	5.03	5.55	99.54	0.93	6.02	85.18	5.88	0.62	5.55	0.31	25.82	1.24	0.25	0.02	0	0.01	0.04	0.01	0.08	0.05	8.8	12.28	0	0.03	5.03	0	0	0	14.39	13.25	-2.96	80.93	94.28	799.98	481.08	939.18	630.29	820.06	521.79	913.56	509.71
55.588	0	0.16	0.15	0.03	0.2	0.14	0.23	0.13	4.92	5.64	99.54	0.74	4.05	88.27	6.64	0.67	5.64	0.29	21.86	1.53	0.2	0.02	0	0.01	0.03	0.01	0.06	0.02	9.55	12.81	0	0.03	4.92	0	0	0	3.21	11.91	-1.25	77.3	94.23	797.69	481.62	936.93	628.86	818.92	519.09	912.66	509.56
55.622	0	0.15	0.15	0.03	0.19	0.14	0.22	0.12	4.94	5.09	99.56	0.7	4.12	79.56	6.4	0.92	5.09	0.32	21.1	1.64	0.16	0.02	0	0.01	0.02	0.01	0.04	0.02	9.49	10.83	0	0.03	4.94	0	0	0	5.86	15.2	-2.6	77.84	93.56	794.83	482.76	933.02	629.01	815.08	521.8	907.83	509.57
55.655	0	0.15	0.15	0.03	0.18	0.12	0.2	0.11	4.56	4.56	99.6	0.57	3.29	76.88	5.05	0.91	4.56	0.35	18.45	1.56	0.14	0.01	0	0.01	0.02	0.01	0.04	0.01	9.17	11.02	0	0.03	4.68	0	0	0	6.19	15.99	-4.16	78	90.42	790.27	483.41	928.06	629.7	810.97	522.88	900.36	509.19
55.688	0	0.15	0.15	0.03	0.18	0.08	0.18	0.1	4.38	4.38	99.64	0.36	0.74	78.25	4.48	0.75	4.38	0.32	12.43	1.23	0.14	0.01	0	0.01	0.01	0.01	0.04	0.01	8.88	9.82	0	0.03	4.47	0	0	0	6.19	15.6	-4.54	78.43	87.5	789.2	485.9	925.22	630.23	810.42	525.39	896.71	510.84
55.722	0	0.15	0.15	0.03	0.18	0.07	0.18	0.1	4.19	4.34	99.63	0.33	0	84.44	4.8	0.82	4.34	0.31	11.37	1.03	0.13	0.01	0	0.01	0.02	0.01	0.04	0.01	8.35	9.32	0	0.01	4.19	0	0	0	6.45	13.54	-6.65	79.05	89.14	787.75	487.72	922.67	630.6	806.3	528.44	893.76	511.23
55.755	0	0.15	0.15	0.03	0.18	0.06	0.18	0.11	4.09	4.21	99.64	0.33	0	84.55	5.14	1.1	4.21	0.25	9.12	0.88	0.13	0.03	0	0.02	0.02	0.01	0.06	0.03	8.37	9.32	0	0.01	4.09	0	0	0	5.72	13.5	-6.7	78.93	91.96	785.3	489.2	918.8	630.01	801.56	529.9	891.79	512.16
55.789	0	0.14	0.15	0.03	0.19	0.06	0.18	0.11	3.7	3.7	99.63	0.33	0	84.23	5.72	1.45	3.7	0.22	8.13	0.74	0.1	0.12	0	0.02	0.03	0.01	0.1	0.17	8.31	9.89	0	0.02	3.84	0	0	0	4.78	13.62	-6.01	78.64	88.59	783.54	492.01	915.74	631.32	801.49	531.95	888.4	514.78
55.822	0	0.14	0.16	0.02	0.2	0.06	0.2	0.12	3.73	4.23	99.6	0.33	0	80.03	7.48	1.33	4.23	0.13	7.69	0.64	0.09	0.12	0	0.02	0.03	0.02	0.18	0.19	8.04	9.94	0	0.06	3.73	0	0	0	3.86	15.06	-5.03	77.96	84.96	781.06	492.82	914.58	633.46	802.32	532.6	885.62	515.87
55.855	0	0.14	0.16	0.02	0.22	0.05	0.23	0.13	3.57	4.96	99.54	0.33	0	88.77	9.81	1.28	4.96	0.08	6.24	0.6	0.08	0.15	0	0.03	0.05	0.02	0.4	0.26	7.56	9.51	0	0.07	3.57	0	0	0	2.83	11.66	-4.89	77.83	86.58	781.27	493.33	915.23	634.33	801.91	533.02	886.92	516.57
55.889	0	0.12	0.16	0.02	0.24	0.05	0.26	0.15	3.61	4.48	99.47	0.34	0	81.94	13.57	1.39	4.48	0.05	5.69	0.58	0.09	0.24	0	0.04	0.09	0.03	0.8	0.25	6.8	8.98	0	0.1	3.61	0	0	0	4.97	14.44	-3.99	77.91	84.42	779.67	493.59	914.71	636.36	802.54	533.13	885.56	517.86
55.922	0	0.11	0.15	0.02	0.29	0.05	0.32	0.18	3.75	3.75	99.35	0.49	0	84.97	19.09	1.84	3.75	0.03	6.29	0.6	0.11	0.38	0	0.05	0.15	0.03	1.23	0.26	6.4	8.01	0.01	0.02	3.83	0	0	0	3.57	13.34	-1.51	77.29	87.44	779.63	493.79	915.02	636.12	802.56	532.62	888.96	519.21
55.955	0	0.1	0.15	0.02	0.36	0.06	0.42	0.25	3.54	3.54	99.15	0.75	0	95.36	25.42	2.45	3.54	0.02	7.32	0.8	0.14	0.64	0	0.05	0.3	0.04	1.75	0.26	6.16	8.16	0.01	0.16	4.07	0	0	0	2.99	6.89	-2.48	77.19	90.86	781.68	493.46	919.63	639.06	803.31	532.49	893.23	519.49
55.989	0	0.09	0.15	0.02	0.43	0.06	0.53	0.31	3.16	3.16	98.95	1.05	0	69.52	30.23	3.08	3.16	0.01	8.86	1.25	0.19	1.03	0	0.07	0.39	0.07	2.26	0.26	6.17	8.08	0.02	0.19	3.68	0	0	0	5.66	17.88	0.58	76.81	89.49	782.43	492.49	920.46	637.4	807.02	531.69	895.74	519.95
56.022	0	0.08	0.14	0.02	0.54	0.07	0.7	0.42	2.66	2.66	98.61	1.75	0	70.64	36.72	3.68	2.66	0.01	11.1	1.59	0.24	1.13	0	0.08	0.61	0.09	2.52	0.3	6.48	8.16	0.02	0.14	3.83	0	0	0	4.76	17.61	0.6	76.33	91.28	782.16	491.18	922.67	638.53	807.11	530.89	897.61	519.01
56.055	0	0.07	0.14	0.01	0.69	0.08	0.97	0.62	2.21	2.21	98.06	3.39	0	86.61	44.12	3.91	2.21	0.01	13.96	1.66	0.26	0.9	0	0.09	0.97	0.12	2.27	0.2	7.53	9.95	0.04	0.15	4.08	0	0	0	-1.72	12.67	0.23	75.03	90.65	785.52	490.45	929.43	641.77	812	528.16	902.14	518.51
56.089	0	0.07	0.13	0.01	0.72	0.1	1.05	0.65	1.76	1.76	97.91	3.86	0	87.07	45.81	4.2	1.76	0.01	16.98	1.68	0.35	0.72	0	0.14	1.44	0.16	1.89	0.14	7.51	9.36	0.08	0.3	4.5	0	0	0	5.66	12.46	0.21	76.78	90.92	788.35	490.39	932.23	642.58	814.74	530.23	905	519.36
56.122	0	0.07	0.12	0.01	0.64	0.14	0.9	0.6	1.65	1.44	98.21	3.13	0	80.85	42.42	4.78	1.44	0.01	21.15	1.55	0.42	0.35	0	0.12	1.65	0.17	1.57	0.08	8.22	9.98	0.08	0.57	5.2	0	0	0	4.32	14.8	-0.08	76.08	88.41	791.15	490.98	934.35	642.45	818.32	530.33	906.03	519.27
56.156	0	0.07	0.11	0.01	0.59	0.16	0.82	0.56	1.8	1.34	98.35	2.78	0	66.37	40.8	4.8	1.34	0.01	22.26	1.51	0.57	0.16	0	0.2	1.8	0.26	1.3	0.05	8.29	10.26	0.18	0.6	5.95	0	0	0	2.6	18.6	1.02	75.26	87.44	793.87	491.26	936.45	641.65	821.97	529.49	908.87	519.8
56.189	0	0.07	0.11	0.01	0.53	0.17	0.77	0.52	2.21	1.02	98.46	2.78	0.56	77.1	40.21	3.48	1.02	0.01	20.44	1.32	0.52	0.13	0	0.25	2.21	0.32	1.31	0.06	8.9	10.14	0.26	0.46	7.25	0	0	0	4.73	15.93	1.18	76.11	85.22	798.63	489.52	941.92	641.77	828.2	527.53	912.98	518.92
56.222	0	0.07	0.1	0.01	0.47	0.19	0.68	0.46	2.33	0.94	98.64	2.39	1.94	80.91	37.8	2.84	0.94	0.01	20.59	1.18	0.46	0.12	0	0.23	2.33	0.35	1.03	0.05	9.37	10.21	0.22	0.46	7.95	0	0	0	5.67	14.78	2.17	76.25	87.18	803.01	488.67	948.37	642.72	833.3	527.71	920.04	518.96
56.256	0	0.07	0.09	0.02	0.4	0.21	0.56	0.4	2.08	0.74	98.88	2.18	4.05	68.13	35.44	2.22	0.74	0.01	19.02	1.13	0.45	0.15	0	0.17	2.08	0.45	0.79	0.04	10.55	10.14	0.24	0.33	9.93	0	0	0	9.95	18.2	3.66	76.9	87.18	806.21	487.54	952.22	642.48	837.92	527.51	924.73	519.41
56.289	0	0.07	0.08	0.02	0.32	0.24	0.41	0.32	1.36	0.7	99.18	1.43	6.79	91.69	29.11	2.06	0.7	0.01	19.63	0.97	0.42	0.16	0	0.14	1.36	0.56	0.76	0.04	11.53	11.04	0.2	1.55	10.81	0	0	0	11.2	9.99	2.18	78.81	85.94	815.36	487.35	961.55	643.88	846.57	527.21	932.12	518.98
56.322	0	0.08	0.07	0.02	0.28	0.32	0.34	0.26	1.41	0.77	99.33	1.23	9.85	87.58	25.43	1.61	0.74	0.01	21.29	1.05	0.49	0.28	0	0.15	1.41	0.77	0.9	0.05	13.13	10.61	0.19	0.44	12.37	0	0	0	8.83	12.23	3.57	77.72	87.66	823.39	488.27	968.39	642.95	854.04	526.01	941.55	520.78
56.356	0	0.09	0.06	0.02	0.19	0.53	0.2	0.2	1.17	0.94	98.93	1.33	16.47	63.6	16.72	1.63	0.45	0.02	23.41	1.16	0.7	0.38	0	0.13	1.17	0.94	0.88	0.09	16.3	12.3	0.19	0.74	15.92	0	0	0	7.57	19.21	1.96	76.73	84.58	825.21	487.94	966.24	639.57	854.38	523.09	938.89	519.52
56.389	0	0.09	0.06	0.02	0.17	0.53	0.17	0.17	0.88	0.87	98.94	1.33	17.2	67.57	12.48	1.55	0.5	0.04	23.91	1.13	0.83	0.3	0	0.11	0.88	0.87	0.86	0.09	15.8	13.03	0.16	0.44	15.58	0	0	0	8.51	18.33	6.29	76.96	89.51	832	484.96	973.24	633.92	861.98	521.14	951.46	518.88
56.422	0	0.1	0.06	0.02	0.15	0.65	0.14	0.16	0.59	0.84	98.7	1.79	19.71	88.05	8.99	1.23	0.46	0.06	26.38	1.18	0.92	0.31	0	0.08	0.59	0.84	0.81	0.06	17.08	15.49	0.12	0.2	16.21	0	0	0	15.52	12.01	6.71	80.22	90.15	837.24	482.76	977.24	631.83	866.37	519.12	956.52	518.37
56.456	0	0.11	0.06	0.03	0.15	0.62	0.14	0.18	0.49	0.85	98.76	2.33	19.44	94.34	8.1	1	0.49	0.09	26.54	1.63	0.92	0.2	0	0.07	0.44	0.85	0.71	0.03	20.31	18.67	0.08	0.13	15.68	0	0	0	18.9	7.93	8.06	81.74	90.38	842.78	479.99	983.96	630.04	873.23	517.7	963.61	516.77
56.489	0	0.12	0.06	0.03	0.15	0.58	0.13	0.18	0.54	0.75	98.84	2.25	19.34	96.36	6.97	0.83	0.54	0.11	25.29	1.99	0.66	0.1	0	0.06	0.28	0.75	0.66	0.02	21.12	20.58	0.06	0.06	15.75	0	0	0	18.22	5.62	8.53	81.98	87.85	846.56	479.78	986.23	629.66	877.68	514.29	965.47	517.46
56.523	0	0.13	0.06	0.03	0.15	0.58	0.13	0.2	0.73	0.73	98.83	2.88	19.56	97.01	5.94	0.53	0.73	0.11	25.75	2.37	0.45	0.08	0	0.04	0.17	0.51	0.6	0.02	23.81	24.89	0.03	0.07	15.54	0	0	0	19.48	4.61	8.88	82.48	87.58	850.04	479.33	987.93	626.88	880.59	514.16	968.13	516.76
56.556	0	0.14	0.07	0.03	0.16	0.47	0.13	0.21	0.9	0.9	99.06	2.29	17.69	93.67	5.93	0.38	0.9	0.1	24.07	2.84	0.36	0.07	0	0.03	0.11	0.35	0.38	0.01	22.56	25.34	0.02	0.03	14.48	0	0	0	14.61	8.53	10.71	80.67	84.53	852.71	480.24	987.86	623.74	884.6	512.49	968.98	517.51
56.589	0	0.15	0.07	0.03	0.15	0.49	0.13	0.2	1.01	1.01	99.02	2.66	18.08	92.6	4.18	0.34	1.01	0.08	26.47	4.35	0.39	0.09	0	0.03	0.06	0.26	0.18	0.01	22.04	26.79	0.01	0.04	13.61	0	0	0	14.08	9.36	9.47	80.73	83.92	853.72	480.82	985.54	621.43	883.42	511.65	967.16	517.05
56.623	0	0.17	0.09	0.03	0.16	0.36	0.14	0.21	1.46	1.46	99.29	2.38	14.93	96.15	3.91	0.28	1.46	0.07	25.51	5.11	0.49	0.19	0	0.03	0.05	0.22	0.1	0.01	21.6	27.24	0.01	0.04	11.22	0	0	0	17.06	5.91	9.47	82.56	84.69	856.36	480.1	985.59	617.48	884.31	511.61	968.89	515.97
56.656	0	0.19	0.09	0.03	0.16	0.33	0.15	0.19	1.61	1.61	99.34	2.28	14.04	92.51	3.84	0.2	1.61	0.07	25.66	7.91	0.57	0.36	0	0.04	0.04	0.19	0.07	0.01	20.93	25.64	0.01	0.05	10.41	0	0	0	13.26	9.43	10.3	80.88	84.57	858.19	480.11	986.12	614.85	886.22	510.58	970.63	515.83
56.689	0	0.22	0.1	0.04	0.17	0.29	0.16	0.2	2.02	2.02	99.42	2.3	12.53	94.82	3.57	0.16	2.02	0.07	26.47	9.93	0.65	0.62	0	0.04	0.04	0.16	0.06	0.03	20.21	26.61	0.01	0.04	8.86	0	0	0	15.3	7.47	9.76	82.18	85.63	860.81	480.52	986.29	612.58	886.72	511.02	972.21	515.87
56.723	0	0.25	0.13	0.04	0.18	0.18	0.17	0.22	3.07	3.07	99.5	1.55	8.17	92.38	2.85	0.12	3.07	0.07	22.76	10.74	0.56	0.69	0	0.04	0.03	0.1	0.04	0.03	18.9	29.97	0	0.03	6.56	0	0	0	12.68	9.53	7.41	81.27	86.97	861.11	479.84	986.03	612.55	884.62	508.88	971.42	514.19
56.756	0	0.28	0.14	0.04	0.18	0.16	0.17	0.2	3.47	3.47	99.44	1.39	6.78	96.8	2.27	0.1	3.47	0.06	21.61	12.59	0.54	0.56	0	0.05	0.03	0.09	0.03	0.03	18.67	28.11	0	0.1	5.79	0	0	0	16.72	4.96	6.09	82.79	86.88	861.33	479.05	986.3	613.06	883.87	509.11	970.66	512.96
56.79	0	0.3	0.16	0.04	0.19	0.12	0.18	0.18	4.27	4.65	99.4	1.17	3.83	97.49	2.15	0.11	4.65	0.06	19.81	11.97	0.51	0.44	0	0.05	0.03	0.04	0.03	0.02	18.11	26.38	0	0.14	4.27	0	0	0	12.04	3.71	4.96	82.04	86.49	861.1	480.02	985.24	613.16	882.61	508.72	969.02	512.56
56.823	0	0.32	0.17	0.04	0.19	0.12	0.18	0.17	3.64	4.9	99.36	1.17	3.48	97.42	1.66	0.11	4.9	0.07	20.73	13.35	0.61	0.59	0	0.05	0.03	0.02	0.03	0.02	17.14	25.19	0	0.27	3.64	0	0	0	13.51	3.85	3.93	82.66	87.6	860.95	481.69	983.76	613.92	880.58	510.22	968.1	513.96
56.856	0	0.28	0.17	0.04	0.18	0.13	0.18	0.15	3.62	4.78	99.43	1.21	4.18	97.19	1.39	0.12	4.78	0.09	22.25	10.84	0.68	0.78	0	0.06	0.02	0.02	0.04	0.02	16.13	23.08	0	0.1	3.62	0	0	0	13.34	4.28	2.87	82.64	87.83	859.33	483.42	980.41	613.42	877.24	512.77	965.06	514.24
56.89	0	0.27	0.17	0.04	0.18	0.12	0.19	0.13	3.05	5.04	99.45	1.04	3.39	96.86	1.23	0.1	5.04	0.09	22.08	10.16	0.72	0.86	0	0.07	0.02	0.01	0.06	0.03	14.21	18.83	0	0.09	3.05	0	0	0	9.21	4.86	1.34	82.15	90.3	859.22	486.02	978.3	613.06	873.87	515.03	964.17	515.03
56.923	0	0.23	0.17	0.03	0.17	0.11	0.18	0.11	2.9	4.21	99.54	0.79	3.12	96.77	0.87	0.11	4.21	0.11	20.78	7.51	0.87	0.83	0	0.08	0.01	0.01	0.06	0.05	11.63	14.4	0	0	2.9	0	0	0	7.81	5	2.01	81.84	89.98	857.9	488.31	974.66	612.01	872.01	516.77	962	516.91
56.956	0	0.2	0.17	0.03	0.15	0.1	0.17	0.09	3.08	4.05	99.6	0.56	2.78	96.93	0.8	0.12	4.05	0.13	19.09	6.48	0.67	0.45	0	0.1	0.01	0.01	0.08	0.07	8.38	11.51	0	0	3.08	0	0	0	10.03	4.74	0.67	81.13	86.96	857.91	490.11	972.01	611.17	871.3	519.98	958.21	516.7
56.99	0	0.19	0.17	0.03	0.15	0.08	0.17	0.08	2.75	4.01	99.63	0.36	1.24	98	0.92	0.13	4.01	0.16	16.07	5.97	0.37	0.34	0	0.16	0.01	0	0.11	0.09	5.05	7.59	0	0	2.75	0	0	0	7.72	2.55	0.1	80	89.69	859.75	493.62	968	607.69	868.4	521.09	958.07	519.54
57.023	0	0.17	0.18	0.03	0.15	0.06	0.17	0.08	2.59	4.26	99.65	0.33	0	97.08	1.15	0.15	4.26	0.19	11.83	4.64	0.26	0.44	0	0.19	0.01	0	0.15	0.1	3.69	7.97	0	0	2.59	0	0	0	5.02	4.48	1.84	79.26	88.6	859.93	494.1	965.64	603.69	869.09	521.64	957.66	519.34
57.056	0	0.17	0.18	0.02	0.15	0.05	0.17	0.08	2.41	4.2	99.64	0.33	0	98.58	1.36	0.13	4.2	0.22	9.37	4.07	0.2	0.6	0	0.29	0.02	0	0.25	0.11	2.35	6.82	0	0	2.41	0	0	0	5.62	0.82	0.55	79.17	88.15	860.72	494.87	965.49	604.56	868.69	520.67	956.84	520.59
57.09	0	0.16	0.18	0.02	0.15	0.04	0.17	0.07	2.02	4.12	99.63	0.33	0	98.17	1.47	0.11	4.12	0.31	6.76	3.4	0.16	0.86	0	0.61	0.03	0	0.29	0.11	1.28	4.6	0	0	2.02	0	0	0	3.78	2.1	-0.05	79.59	88.19	860.41	494.32	965.53	603.91	868.14	520.31	956.33	519.81
57.123	0	0.15	0.18	0.02	0.15	0.04	0.17	0.07	2.02	3.64	99.64	0.33	0	98.21	2.01	0.09	3.64	0.41	6.05	2.82	0.29	1.04	0	0.8	0.04	0	0.26	0.06	0.98	4.47	0	0	2.02	0	0	0	1.82	1.98	0.73	80.31	87.8	860.28	494.94	963.69	602.71	867.88	520.58	955.67	519.25
57.157	0	0.15	0.18	0.02	0.15	0.04	0.18	0.08	1.89	3.28	99.64	0.33	0	98.27	2.69	0.07	3.28	0.59	5.94	2.2	0.4	1.05	0	1.17	0.07	0	0.24	0.04	0.48	4.24	0	0	1.89	0	0	0	2.49	1.81	0.18	80.27	89.72	859.41	493.53	963.55	601.86	866.05	520.21	955.73	517.55
57.19	0	0.14	0.18	0.02	0.15	0.04	0.19	0.08	1.99	2.9	99.63	0.33	0	98.49	4.04	0.07	2.9	0.71	6.08	1.93	0.47	1.21	0	1.51	0.11	0	0.22	0.06	0.34	3.97	0	0	1.99	0	0	0	8.1	1.11	-0.51	80.11	89.82	858.73	492.7	963.15	601.28	864.95	519.47	954.77	518.88
57.223	0	0.14	0.18	0.02	0.15	0.04	0.19	0.08	1.92	2.57	99.62	0.33	0	97.66	4.71	0.07	2.57	0.77	5.89	1.63	0.66	1.84	0	1.75	0.13	0	0.2	0.07	0.31	4.35	0	0	1.92	0	0	0	10.56	3.34	-0.78	79.88	89.64	858.09	492.04	962.21	600.39	864.1	519.12	953.74	518.62
57.257	0	0.13	0.17	0.02	0.15	0.04	0.19	0.08	2.78	1.77	99.61	0.33	0	97.28	4.9	0.09	1.77	0.76	5.03	1.29	0.61	2.35	0	2.78	0.12	0	0.16	0.09	0.17	3.94	0.01	0	2.13	0	0	0	12.97	4.11	-2.19	80.15	88.81	857.71	492.95	960.53	598.15	862.54	519.78	951.33	521.62
57.29	0	0.13	0.17	0.02	0.15	0.04	0.19	0.08	3.21	1.54	99.62	0.33	0	97.85	4.18	0.1	1.54	0.77	4.71	1.16	0.7	2.52	0	3.21	0.11	0	0.15	0.1	0.15	4.11	0.01	0	2.13	0	0	0	11.44	2.91	-0.28	80.26	87.97	855.82	492.57	958.56	599.91	862.32	518.99	950.3	519.06
57.323	0	0.13	0.17	0.03	0.14	0.04	0.2	0.08	4.87	1.31	99.59	0.33	0	97.33	3.74	0.14	1.31	0.86	4.87	1.13	0.82	3.26	0	5.25	0.11	0	0.11	0.08	0.1	4.42	0.01	0	2.19	0	0	0	14.38	4.03	-1.49	79.85	87.92	854.53	492.46	957.05	599.1	860.15	519.82	948.07	519.4
57.357	0	0.13	0.17	0.03	0.14	0.04	0.25	0.08	5.14	1.12	99.5	0.33	0	96.7	4.05	0.18	1.09	0.67	5.14	1.12	1.09	4.47	0	9.17	0.11	0	0.08	0.07	0.05	4.75	0.02	0	2.06	0	0	0	13.99	5.12	-4.62	80.37	87.42	853.16	492.18	956.44	597.12	857.3	521.09	944.71	519.96
57.39	0	0.13	0.17	0.03	0.14	0.04	0.27	0.08	6.45	1.45	99.47	0.33	0	98.01	4.03	0.2	1.02	0.48	6.45	1.16	1.45	5.27	0	10.12	0.12	0	0.09	0.07	0.05	5.48	0.02	0.01	2.09	0	0	0	18.4	2.51	-6.04	79.41	87.31	855.01	491.79	954.17	590.94	856.16	521.2	943.46	520.28
57.423	0	0.14	0.17	0.04	0.14	0.04	0.33	0.08	5.79	1.81	99.34	0.35	0	97.9	3.23	0.27	0.99	0.31	5.79	1.16	1.81	8.61	0	15.01	0.13	0	0.08	0.06	0.04	6.51	0.03	0.01	1.91	0	0	0	15.27	2.79	-3.55	80.09	88.86	846.87	492.24	945.89	592.37	848.81	520.23	937.67	519.46
57.457	0	0.14	0.17	0.04	0.13	0.04	0.58	0.1	5.27	1.7	98.85	0.73	0	98.45	2.68	0.35	1.06	0.26	5.27	1.47	1.7	9.25	0	25.9	0.17	0	0.08	0.08	0.03	10.23	0.06	0.01	1.63	0	0	0	15.94	1.25	-4.29	80.19	85.77	846.29	490.89	946.21	592.83	849.84	519.42	935.58	517.51
57.49	0	0.15	0.17	0.04	0.13	0.04	0.62	0.1	5.67	1.83	98.76	0.84	0	96.86	1.93	0.28	1.19	0.18	5.67	1.83	1.37	8.34	0	27.52	0.24	0	0.08	0.08	0.03	10.65	0.06	0.02	1.6	0	0	0	15.21	4.85	-4.16	79.81	88.21	842.73	489.6	942.58	590.57	845.04	518.08	933.24	516.77
57.524	0	0.14	0.17	0.03	0.13	0.04	0.85	0.1	5.72	2.59	98.31	1.33	0	97.68	1.23	0.19	0.95	0.15	5.72	2.59	0.92	5.39	0	34.03	0.31	0	0.08	0.11	0.03	12.76	0.07	0.05	1.6	0	0	0	19.03	3.31	-4.71	78.86	87.16	839.14	488.71	938.04	588.76	841.16	517.75	928.3	516.05
57.557	0	0.15	0.18	0.03	0.13	0.04	1.18	0.1	4.44	3.27	97.65	2.02	0	98.05	0.87	0.13	0.95	0.13	4.44	3.27	0.76	6.22	0	40.6	0.42	0	0.09	0.1	0.03	13.55	0.07	0.03	1.48	0	0	0	20.28	2.4	-3.9	78.11	88.4	833.78	487.62	931.61	586.41	835.13	515.97	923.53	515.64
57.59	0	0.16	0.18	0.04	0.13	0.04	1.51	0.1	4.94	3.9	96.98	3.04	0	98.47	0.67	0.1	0.99	0.11	4.94	3.9	0.65	8.3	0	45.3	0.58	0	0.1	0.08	0.03	13.46	0.08	0.03	1.44	0	0	0	20.53	1.18	-5.01	77.92	88.88	829.22	485.78	926.99	583.54	829.49	514.99	918.37	514.43
57.624	0	0.18	0.18	0.05	0.13	0.04	2.03	0.11	4.4	4.56	95.94	4.57	-0.46	97.89	0.42	0.06	1.01	0.08	4.4	4.56	0.66	13.19	0	51.11	0.76	0	0.12	0.06	0.03	16.07	0.11	0.04	1.39	0	0	0	22.62	2.82	-4.75	77.08	89.04	822.04	485.31	919.99	583.33	822.56	516.28	911.52	512.31
57.657	0	0.2	0.18	0.06	0.13	0.03	2.26	0.11	3.75	5.07	95.48	5.15	-1.6	98.27	0.25	0.05	1.02	0.09	3.75	5.07	0.67	17.14	0	53.33	0.87	0	0.12	0.04	0.03	15.83	0.12	0.04	1.31	0	0	0	26.32	1.81	-5.7	75.75	90.92	816.47	483.33	916.58	583.34	816.47	517.75	907.21	512.02
57.69	0	0.21	0.18	0.06	0.13	0.03	2.93	0.11	3.59	6.14	94.13	7.41	-3.62	97.09	0.25	0.04	1.07	0.09	3.59	6.14	0.78	18.33	0	58.32	0.83	0	0.13	0.03	0.04	15.86	0.15	0.07	1.17	0	0	0	23.31	4.47	-5.52	77.05	90.18	812.74	484.5	911.94	583.7	812.78	516.73	902.82	511.55
57.724	0	0.2	0.18	0.05	0.13	0.03	4.13	0.1	2.5	5.34	91.73	11.22	-6.69	98.56	0.2	0.03	1.22	0.07	2.5	5.34	0.87	15.66	0	65.09	0.64	0	0.11	0.02	0.04	14.82	0.17	0.07	1.02	0	0	0	19.94	0.86	-6.86	78.86	92.28	804.38	484.18	906.77	585.68	804.38	519.09	896.37	511.75
57.757	0	0.19	0.19	0.04	0.13	0.03	4.3	0.1	1.91	5.6	91.39	11.33	-7.37	98.4	0.21	0.03	1.37	0.07	1.91	5.6	0.85	11.59	0	65.81	0.52	0	0.1	0.02	0.03	14.19	0.19	0.04	0.92	0	0	0	13.99	1.4	-5.51	79.58	91.2	803.62	484.68	903.94	585	803.71	516.83	894.62	509.52
57.791	0	0.17	0.19	0.04	0.13	0.03	5.72	0.11	1.46	3.97	88.56	16.12	-9.75	97.64	0.26	0.03	1.68	0.07	1.46	3.97	0.81	7.72	0	71.13	0.45	0.01	0.09	0.02	0.04	15.75	0.22	0.06	0.76	0	0	0	21.2	3.4	-6.07	77.64	91.93	801.19	484.3	902.64	585.42	801.19	518.16	892.91	511.94
57.824	0	0.17	0.19	0.03	0.13	0.03	6.1	0.1	1.61	3.72	87.79	17.44	-10.16	97.62	0.29	0.04	1.68	0.07	1.61	3.72	0.74	6.73	0	72.31	0.42	0.01	0.08	0.02	0.03	14.56	0.25	0.06	0.67	0	0	0	21.92	3.42	-6.1	77.24	90.32	800.43	485.55	900.06	585.08	800.43	518.64	890.42	510.93
57.857	0	0.17	0.19	0.04	0.13	0.03	6.3	0.11	2.06	3.9	87.4	18.6	-10.08	98.07	0.32	0.05	1.61	0.09	2.06	3.9	0.72	8.02	0	72.9	0.41	0.01	0.07	0.03	0.03	15.01	0.28	0.08	0.7	0	0	0	25.29	2.36	-5.72	75.6	88.85	799.89	486.42	897.62	584.82	799.96	520.26	888.32	510.95
57.891	0	0.18	0.19	0.04	0.13	0.03	8.07	0.11	2.73	3.93	83.87	25.83	-11.53	98.07	0.4	0.07	1.81	0.11	2.73	3.93	0.67	10.06	0	77.48	0.46	0.02	0.07	0.07	0.04	15.55	0.4	0.01	0.66	0	0	0	23.4	-2.36	-4.66	76.49	88.99	797.8	485.91	895.69	583.8	798.39	518.66	887.15	512.24
57.924	0	0.19	0.19	0.04	0.13	0.03	8.95	0.13	4.02	4.79	82.1	31.07	-11.53	98.71	0.42	0.1	1.77	0.12	4.02	4.79	0.62	11.96	0	79.4	0.5	0.03	0.08	0.11	0.04	19.24	0.45	0.01	0.7	0	0	0	27.12	-0.31	-3.37	71.08	90.64	796.69	484.54	896.39	584.24	798.21	518.91	888.65	513.01
57.957
57.991
58.024
58.057
58.091
58.124	0	0.15	0.19	0.02	0.14	0.03	3.5	0.12	4.24	3.55	93	8.7	-4.41	71.17	1.5	0.07	1.54	0.25	4.24	3.55	0.03	0.01	0	59.83	0.33	0.06	0.61	0.05	0.06	17.66	0.36	0.02	0.76	0	0	0	14.4	-17.48	-7.78	83.01	77.44	814.49	488.04	940.58	623.93	833.27	523.77	910.32	516.04
58.158	0	0.13	0.18	0.02	0.15	0.04	0.58	0.12	5.65	1.64	98.85	0.64	0	97.83	3.76	0.01	1.32	0.18	5.65	1.64	0.03	0	0	23.76	0.02	0.04	0.91	0.03	0.08	15.65	0.17	0.01	1.09	0	0	0	0.36	-2.96	-6.21	79.4	87.64	808.25	485.98	937.19	621.34	824.06	519.82	911.43	512.91
58.191	0	0.1	0.17	0.02	0.21	0.04	0.41	0.17	8.09	1.03	99.19	0.41	0	97.96	14.96	0	1.03	0.16	7.03	0.45	0.04	0	0	8.09	0	0.02	0.97	0.02	0.14	12.19	0.08	0.01	1.64	0	0	0	1.95	-2.64	-5.09	79.41	95.03	805.91	482.35	938.9	622.39	820.51	518	915.19	509.75
58.224	0	0.1	0.17	0.02	0.2	0.04	0.31	0.14	3.81	0.99	99.38	0.33	0	98.04	13.96	0.01	0.99	0.17	7.35	0.58	0.05	0	0	3.81	0	0.02	0.64	0.02	0.16	9	0.04	0.01	1.86	0	0	0	5.02	-2.44	-2.4	80.5	94.63	806.38	482.19	938.67	623.57	822.76	516.61	917.15	509.97
58.258	0	0.09	0.15	0.02	0.19	0.06	0.26	0.14	0.71	0.71	99.48	0.33	0	98.36	14.89	0.01	0.71	0.18	9.53	0.57	0.05	0	0	0.66	0	0.01	0.58	0.01	0.24	7.31	0.01	0.01	3.44	0	0	0	4.86	-1.55	-3.32	80.22	95.77	806.07	480.06	940.67	623.53	822.37	515.53	917.85	508.14
58.291	0	0.09	0.14	0.02	0.19	0.08	0.27	0.14	0.66	0.66	99.46	0.33	0.3	98.27	15.97	0.01	0.66	0.19	12.84	0.56	0.06	0	0	0.31	0	0	0.63	0.01	0.25	6.06	0.01	0.01	4.39	0	0	0	7.67	-1.82	-5.62	80.67	93.9	805.43	480.68	938.72	621.46	820.39	517.02	914.01	509.87
58.324	0	0.08	0.12	0.02	0.18	0.12	0.24	0.13	0.65	0.65	99.51	0.33	3.96	98.14	15.25	0.02	0.65	0.19	15.29	0.64	0.07	0	0	0.13	0	0	0.79	0.02	0.28	4.27	0	0.01	6.67	0	0	0	7.65	2.18	-3.41	80.72	92	807.3	482.62	936.08	620.12	822.67	516.94	914.41	510.11
58.358	0	0.07	0.08	0.01	0.14	0.29	0.19	0.11	0.65	0.65	99.42	0.44	12.31	97.76	13.05	0.02	0.65	0.22	20.31	0.74	0.08	0.01	0	0.02	0	0	0.75	0.04	0.48	2.56	0	0.01	12.08	0	0	0	10.1	3.11	-4.01	81.29	90.97	806.58	484.35	933.71	620.19	821.28	519.03	911.96	511.72
58.391	0	0.07	0.07	0.01	0.12	0.41	0.17	0.09	0.63	0.63	99.19	0.53	15.67	97.2	10.15	0.04	0.63	0.25	23.78	0.9	0.12	0.01	0	0.02	0	0	0.72	0.07	0.45	2.27	0	0.01	13.3	0	0	0	7.12	-4.26	-7.32	80.98	89.17	803.51	483.7	929.1	614.98	816.04	519.1	904.86	511.15
58.424	0	0.07	0.06	0.01	0.11	0.54	0.15	0.09	0.58	0.58	98.92	0.75	18.61	98.73	9.17	0.07	0.58	0.28	23.88	1.12	0.17	0.03	0	0.01	0	0	0.78	0.09	0.51	1.45	0	0.05	15.82	0	0	0	14.14	-0.22	-6.32	80.93	91.39	802.44	485.67	924.7	614.42	812.86	521.61	903.85	513.06
58.458	0	0.07	0.05	0.01	0.09	0.64	0.13	0.08	0.48	0.48	98.73	1.02	20.67	97.29	7.57	0.07	0.48	0.22	22.56	1.31	0.21	0.06	0	0	0.01	0	0.96	0.05	0.59	0.75	0	0.02	17.94	0	0	0	12.65	4.1	-2.84	80.39	92.11	796.54	488.74	912.74	612.28	806.01	521.53	897.84	514.3
58.491	0	0.07	0.06	0.01	0.09	0.38	0.11	0.07	0.49	0.49	99.23	0.86	16.95	96.84	5.99	0.09	0.49	0.18	15.94	1.2	0.21	0.1	0	0.01	0.01	0	1.46	0.04	0.46	0.78	0	0.08	16.76	0	0	0	7.24	4.89	-5.42	80.41	89.26	793.71	490	906.71	608.75	801.57	523.58	890.08	512.05
58.525	0	0.08	0.06	0.01	0.1	0.23	0.11	0.07	0.47	0.47	99.54	0.72	12.87	95.55	5.5	0.08	0.47	0.14	9.23	1.31	0.32	0.5	0	0.01	0.01	0	1.88	0.09	0.39	0.77	0	0.08	15.54	0	0	0	10.59	6.66	-5.27	79.46	92.31	786	492.29	896.78	607.25	791.06	525.78	882.85	515.98
58.558	0	0.08	0.07	0.02	0.1	0.18	0.11	0.07	0.48	0.48	99.64	0.55	10.74	97.86	4.54	0.06	0.48	0.11	8.74	1.87	0.43	0.77	0	0.02	0.02	0	2.34	0.09	0.32	0.81	0	0.3	13.6	0	0	0	11.07	2.89	-6.69	78.69	91.39	781.27	493.28	890.04	604.85	784.86	527.53	875.6	516.68
58.591	0	0.09	0.08	0.02	0.1	0.14	0.11	0.07	0.52	0.52	99.72	0.45	8.45	97.38	4.69	0.06	0.52	0.1	7.25	2.21	0.64	1.61	0	0.04	0.03	0	1.92	0.11	0.28	0.86	0	0.07	12.17	0	0	0	13.68	3.92	-6.83	78.22	88.21	777.84	496.55	882.7	605.36	781.37	530.9	868.57	517.58
58.625
58.658
58.691
58.725
58.758
58.792
58.825
58.858
58.892
58.925
58.958
58.992
59.025
59.058
59.092
59.125
59.159
59.192
59.225
59.259
59.292
59.325
59.359
59.392
59.425
59.459
59.492
59.526
59.559
59.592
59.626
59.659
59.692
59.726
59.759
59.793
59.826
59.859
59.893
59.926
59.959
59.993
60.026
60.059
60.093
60.126
60.16
60.193
60.226
60.26
60.293
60.326
60.36
60.393
60.426
60.46
60.493
60.527
60.56
60.593
60.627
60.66
60.693
60.727
60.76
60.794
60.827
60.86
60.894
60.927
60.96
60.994
61.027
61.06
61.094
61.127
61.161
61.194
61.227
61.261
61.294
61.327
61.361
61.394
61.427
61.461
61.494
61.528
61.561
61.594
61.628
61.661
61.694
61.728
61.761
61.795
61.828
61.861
61.895
61.928
61.961
61.995
62.028
62.061
62.095
62.128
62.162
62.195
62.228
62.262
62.295
62.328
62.362
62.395
62.428
62.462
62.495
62.529
62.562
62.595
62.629
62.662
62.695
62.729
62.762
62.796
62.829
62.862
62.896
62.929
62.962
62.996
63.029
63.062
63.096
63.129
63.163
63.196
63.229
63.263
63.296
63.329
63.363
63.396
63.429
63.463
63.496
63.53
63.563
63.596
63.63
63.663
63.696
63.73
63.763
63.797
63.83
63.863
63.897
63.93
63.963
63.997
64.03
64.063
64.097
64.13
64.164
64.197
64.23
64.264
64.297
64.33
64.364
64.397
64.43
64.464
64.497
64.531
64.564
64.597
64.631
64.664
64.697
64.731
64.764
64.798
64.831
64.864
64.898
64.931
64.964
64.998
65.031
65.064
65.098
65.131
65.165
65.198
65.231
65.265
65.298
65.331
65.365
65.398
65.431
65.465
65.498
65.532
65.565
65.598
65.632
65.665
65.698
65.732
65.765
65.799
65.832
65.865
65.899
65.932
65.965
65.999
66.032
66.065
66.099
66.132
66.166
66.199
66.232
66.266
66.299
66.332
66.366
66.399
66.432
66.466
66.499
66.533
66.566
66.599
66.633	0	0.13	0.14	0.02	0.13	0.07	0.15	0.06	4.05	1.98	99.7	0.33	0.09	95.38	1.85	0.01	4.05	0.06	7.37	0.21	0.45	0.03	0	0.01	0.01	0.04	0.17	0.06	2.21	1.98	0	0.33	5.33	0	0	0	17.25	-6.87	-6.16	81.26	98.22	801.32	488.71	944.28	639.71	818.07	527.76	916.25	524.99
66.666	0	0.16	0.18	0.02	0.17	0.07	0.24	0.07	3.98	4.63	99.52	0.33	0	91.02	4.63	0.01	10	0.08	10.92	0.42	0.53	0.05	0	0.1	0.06	0.04	0.23	0.11	1.64	1.12	0	0.13	3.98	0	0	0	15.07	10.42	-4.31	81.47	93.48	800.81	491.73	939.02	640.62	819.82	532.16	912.5	519.96
66.699	0	0.13	0.17	0.02	0.16	0.07	0.2	0.07	3.5	4.78	99.61	0.33	0	96.67	4.78	0.02	4.98	0.12	11.35	0.26	0.39	0.04	0	0.12	0.13	0.04	0.2	0.16	1.09	0.99	0	0.06	3.5	0	0	0	11.05	5.16	-4.45	80.17	91.63	798.84	492.28	936.61	640.36	818.47	531.57	909.34	519.82
[truncated: 17,546 more rows]
[truncated: 4 more columns]
