# Supplementary material for: Exploring emotion recognition in patients with mild cognitive impairment and Alzheimer’s dementia undergoing a rehabilitation program
Source: PLoS One. 2025 Apr 24;20(4):e0322213. doi: 10.1371/journal.pone.0322213 (PMC12021228; doi:10.1371/journal.pone.0322213)
Supplement: S2 Data — (ZIP) [file pone.0322213.s004.zip]

Archive with 82 entries (81 files):
- raw data11-20/
- __MACOSX/._raw data11-20
- raw data11-20/No12 Dual tasks.csv
- __MACOSX/raw data11-20/._No12 Dual tasks.csv
- raw data11-20/No12 Cognitive training.csv
- __MACOSX/raw data11-20/._No12 Cognitive training.csv
- raw data11-20/No18 Cognitive training.csv
- __MACOSX/raw data11-20/._No18 Cognitive training.csv
- raw data11-20/No14 Creative activities.csv
- __MACOSX/raw data11-20/._No14 Creative activities.csv
- raw data11-20/No15 Cognitive training.csv
- __MACOSX/raw data11-20/._No15 Cognitive training.csv
- raw data11-20/No15 Dual tasks.csv
- __MACOSX/raw data11-20/._No15 Dual tasks.csv
- raw data11-20/No14 Dual tasks.csv
- __MACOSX/raw data11-20/._No14 Dual tasks.csv
- raw data11-20/No19 Aerobic exercise.csv
- __MACOSX/raw data11-20/._No19 Aerobic exercise.csv
- raw data11-20/No16 Cognitive training.csv
- __MACOSX/raw data11-20/._No16 Cognitive training.csv
- raw data11-20/No20 Cognitive training.csv
- __MACOSX/raw data11-20/._No20 Cognitive training.csv
- raw data11-20/No13 Dual tasks.csv
- __MACOSX/raw data11-20/._No13 Dual tasks.csv
- raw data11-20/No13 Aerobic exercise.csv
- __MACOSX/raw data11-20/._No13 Aerobic exercise.csv
- raw data11-20/No16 Aerobic exercise.csv
- __MACOSX/raw data11-20/._No16 Aerobic exercise.csv
- raw data11-20/No11 Cognitive training.csv
- __MACOSX/raw data11-20/._No11 Cognitive training.csv
- raw data11-20/No11 Dual tasks.csv
- __MACOSX/raw data11-20/._No11 Dual tasks.csv
- raw data11-20/No19 Dual tasks.csv
- __MACOSX/raw data11-20/._No19 Dual tasks.csv
- raw data11-20/No17 Cognitive training.csv
- __MACOSX/raw data11-20/._No17 Cognitive training.csv
- raw data11-20/No16 Dual tasks.csv
- __MACOSX/raw data11-20/._No16 Dual tasks.csv
- raw data11-20/No13 Creative activities.csv
- __MACOSX/raw data11-20/._No13 Creative activities.csv
- raw data11-20/No12 Aerobic exercise.csv
- __MACOSX/raw data11-20/._No12 Aerobic exercise.csv
- raw data11-20/No14 Cognitive training.csv
- __MACOSX/raw data11-20/._No14 Cognitive training.csv
- raw data11-20/No17 Aerobic exercise.csv
- __MACOSX/raw data11-20/._No17 Aerobic exercise.csv
- raw data11-20/No17 Dual tasks.csv
- __MACOSX/raw data11-20/._No17 Dual tasks.csv
- raw data11-20/No18 Dual tasks.csv
- __MACOSX/raw data11-20/._No18 Dual tasks.csv
- raw data11-20/No20 Aerobic exercise.csv
- __MACOSX/raw data11-20/._No20 Aerobic exercise.csv
- raw data11-20/No19 Cognitive training.csv
- __MACOSX/raw data11-20/._No19 Cognitive training.csv
- raw data11-20/No18 Creative activities.csv
- __MACOSX/raw data11-20/._No18 Creative activities.csv
- raw data11-20/No13 Cognitive training.csv
- __MACOSX/raw data11-20/._No13 Cognitive training.csv
- raw data11-20/No18 Aerobic exercise.csv
- __MACOSX/raw data11-20/._No18 Aerobic exercise.csv
- raw data11-20/No17 Creative activities.csv
- __MACOSX/raw data11-20/._No17 Creative activities.csv
- raw data11-20/No14 Aerobic exercise.csv
- __MACOSX/raw data11-20/._No14 Aerobic exercise.csv
- raw data11-20/No20 Creative activities.csv
- __MACOSX/raw data11-20/._No20 Creative activities.csv
- raw data11-20/No11 Aerobic exercise.csv
- __MACOSX/raw data11-20/._No11 Aerobic exercise.csv
- raw data11-20/No11 Creative activities.csv
- __MACOSX/raw data11-20/._No11 Creative activities.csv
- raw data11-20/No15 Creative activities.csv
- __MACOSX/raw data11-20/._No15 Creative activities.csv
- raw data11-20/No16 Creative activities.csv
- __MACOSX/raw data11-20/._No16 Creative activities.csv
- raw data11-20/No15 Aerobic exercise.csv
- __MACOSX/raw data11-20/._No15 Aerobic exercise.csv
- raw data11-20/No19 Creative activities.csv
- __MACOSX/raw data11-20/._No19 Creative activities.csv
- raw data11-20/No20 Dual tasks.csv
- __MACOSX/raw data11-20/._No20 Dual tasks.csv
- raw data11-20/No12 Creative activities.csv
- __MACOSX/raw data11-20/._No12 Creative activities.csv
