# Supplementary material for: Exploring emotion recognition in patients with mild cognitive impairment and Alzheimer’s dementia undergoing a rehabilitation program
Source: PLoS One. 2025 Apr 24;20(4):e0322213. doi: 10.1371/journal.pone.0322213 (PMC12021228; doi:10.1371/journal.pone.0322213)
Supplement: S2 Data — (ZIP) [file pone.0322213.s004.zip › raw data11-20/No12 Dual tasks.csv]

time stamp	face id	anger	contempt	disgust	fear	joy	sadness	surprise	sentimentality	confusion	neutral	engagement	valence	attention	inner brow raise	brow raise	brow furrow	eye widen	cheek raise	lid tighten	nose wrinkle	upper lip raise	dimpler	lip corner depressor	chin raise	lip pucker	lip stretch	lip press	mouth open	jaw drop	lip suck	eye closure	smile	smirk	blink	blink rate	pitch	yaw	roll	brightness	interocular distance	topleft_x	topleft_y	bottomright_x	bottomright_y	outer_right_eye_X	outer_right_eye_Y	outer_left_eye_X	outer_left_eye_Y
0.066	0	0.14	0.19	0.03	0.15	0.02	0.16	0.06	1.6	0.23	99.62	0.33	0	94.01	1.6	0.82	0	0.12	0.29	0.01	0.01	0.02	0	1.69	3.11	0.23	0	0.37	5.25	0.35	0.13	0	0.06	0	0		19.71	-8.23	0.74	64.98	99.54	874.66	484.2	1020.22	643.03	897.29	520.89	996.83	521.2
0.1	0	0.16	0.18	0.04	0.19	0.02	0.16	0.07	1.32	0.13	99.63	0.33	0	96.51	1.32	3.08	0	0.21	0.23	0.01	0.01	0.02	0	3.97	1.5	0.13	0	0.3	11.75	1.22	0.06	0	0.11	0	0		17.95	-5.4	0.51	64.79	102.07	870.45	479.23	1022.07	643.17	894.73	515.76	996.73	519.48
0.133	0	0.16	0.17	0.04	0.21	0.02	0.15	0.08	2.24	0.3	99.57	0.33	0	96.16	2.54	4.57	0	0.28	0.18	0.01	0.01	0.01	0	2.24	0.89	0.3	0	0.17	13.87	1.64	0.04	0	0.09	0	0		19.11	-5.9	0.56	64.19	105.95	867.84	476.4	1023.58	644.54	892.28	513.86	998.12	518.72
0.166	0	0.17	0.16	0.04	0.24	0.02	0.14	0.09	1.52	0.21	99.52	0.42	0	95.53	2.52	6.32	0	0.28	0.18	0.01	0.01	0.01	0	1.52	0.7	0.21	0	0.11	17.12	1.46	0.04	0	0.1	0	0		18.71	-6.69	0.16	63.86	108.37	866.28	474.6	1024.12	644.86	890.17	513.09	998.48	516.87
0.2	0	0.19	0.16	0.05	0.29	0.02	0.14	0.09	1.29	0.18	99.43	0.69	0	94.64	2.92	7.24	0	0.31	0.17	0.01	0	0.01	0	1.29	0.57	0.18	0	0.06	23.17	1.4	0.03	0	0.11	0	0		21.42	-7.65	-0.87	63.48	111.03	865.77	473.15	1026.01	645.65	888.6	513.32	999.57	516.99
0.233	0	0.19	0.16	0.05	0.27	0.02	0.14	0.09	1.13	0.27	99.45	0.65	0	93.89	2.51	6.71	0	0.32	0.24	0.02	0.01	0.01	0	1.13	0.52	0.27	0	0.04	22.81	1.38	0.03	0	0.17	0	0		22.11	-8.34	-0.26	64	105.98	864.43	472.13	1027.66	649.5	891.86	512.35	997.76	516.58
0.266	0	0.23	0.16	0.07	0.32	0.03	0.13	0.09	0.81	0.29	99.36	1.19	0	95.41	1.78	6.85	0	0.52	0.29	0.03	0.01	0.01	0	0.81	0.5	0.29	0	0.05	31.31	1.51	0.03	0	0.23	0	0		20.23	-6.83	-1.56	63.64	108.01	864.61	471.73	1029.78	650.17	890.89	512.94	998.86	515.85
0.3	0	0.28	0.15	0.09	0.41	0.03	0.12	0.09	0.7	0.38	99.19	2.73	0	95.84	1.54	8.46	0	0.8	0.3	0.02	0.02	0.01	0	0.7	0.47	0.38	0	0.06	40.43	1.63	0.03	0	0.24	0	0		23.68	-6.32	-1.76	64.36	104.56	864.59	471.96	1029.75	651.81	892.51	513.93	997.04	516.54
0.333	0	0.32	0.14	0.11	0.55	0.03	0.11	0.11	0.65	0.45	98.9	6.27	0	95.16	1.32	12.94	0	1.69	0.27	0.03	0.03	0.01	0	0.65	0.35	0.45	0	0.07	46.73	1.59	0.03	0	0.28	0	0		21.76	-7.11	-1.94	63.98	105.3	864.16	471.62	1029.69	651.26	891.71	513.43	996.99	515.73
0.366	0	0.34	0.13	0.13	0.65	0.03	0.11	0.13	0.59	0.42	98.7	9.99	0	95.75	1.24	15.03	0	2.24	0.18	0.02	0.02	0	0	0.59	0.3	0.42	0	0.06	50.95	1.92	0.03	0	0.3	0	0		21.99	-6.43	-2.93	63.81	106.48	863.18	470.88	1030.43	652.4	890.15	514.24	996.63	514.57
0.4	0	0.34	0.13	0.12	0.66	0.03	0.11	0.14	0.57	0.4	98.69	8.88	0	95.41	0.97	15.64	0	3.26	0.17	0.01	0.01	0.01	0	0.57	0.3	0.4	0	0.05	48.71	1.65	0.03	0	0.32	0	0		22.95	-6.82	-2.71	63.94	106.89	862.57	470.68	1030.24	652.77	889.72	514.06	996.6	515.11
0.433	0	0.35	0.13	0.12	0.69	0.03	0.1	0.14	0.52	0.39	98.62	9.45	0	93.5	0.86	15.86	0	4.07	0.17	0.01	0.01	0.01	0	0.52	0.27	0.39	0	0.05	49.35	1.67	0.03	0	0.35	0	0		21.21	-8.67	-2.55	63.28	108.28	860.94	469.52	1030.06	652.51	888.17	512.59	996.43	514.34
0.467	0	0.28	0.13	0.09	0.58	0.03	0.1	0.14	0.43	0.26	98.85	4.49	0	93.3	0.61	16.06	0	4.74	0.17	0.01	0.01	0.01	0	0.43	0.27	0.26	0.01	0.19	39.21	1.49	0.03	0	0.36	0	0		20.92	-8.83	-1.56	63.04	109.35	859.72	469.17	1030.51	654.12	888.08	511.69	997.38	514.99
0.5	0	0.23	0.13	0.06	0.48	0.03	0.1	0.15	0.4	0.2	99.05	1.82	0	95.05	0.61	15.69	0	5.8	0.16	0.01	0.01	0.01	0	0.4	0.33	0.2	0.01	0.63	28	1.15	0.03	0	0.36	0	0		20.34	-7.23	-1.45	62.97	109.72	858.83	469.08	1030.04	654.1	887.35	511.18	996.99	515.38
0.533	0	0.18	0.13	0.04	0.36	0.03	0.1	0.13	0.41	0.14	99.27	0.77	0	94.96	0.67	14.82	0	5.1	0.19	0	0.01	0.01	0	0.41	0.41	0.14	0.01	2.9	17.22	0.85	0.03	0	0.39	0	0		22.97	-7.32	-1.35	63.19	110.47	858.99	470.11	1030.35	655.74	887.29	512.74	997.66	517.44
0.567	0	0.17	0.13	0.04	0.29	0.03	0.11	0.12	0.53	0.11	99.42	0.47	0	94.86	0.69	13.09	0	3.58	0.2	0	0.01	0.01	0	0.38	0.53	0.11	0.02	8.99	11.85	0.69	0.02	0	0.44	0	0		24	-7.43	-0.39	63.43	108.7	857.9	470.26	1030.03	658.45	888.3	513.27	996.93	517.04
0.6	0	0.17	0.14	0.03	0.25	0.03	0.11	0.1	0.79	0.08	99.51	0.45	0	94.78	0.79	11.23	0	2.7	0.28	0	0.02	0.01	0	0.48	0.9	0.08	0.02	13.05	8.3	0.54	0.03	0	0.46	0	0		22.39	-7.51	0.37	62.91	112.07	857.9	470.55	1029.94	658.04	887.19	512.87	999.18	517.25
0.633	0	0.15	0.15	0.03	0.22	0.03	0.12	0.09	0.79	0.07	99.57	0.33	0	92.25	0.79	9.23	0	2.5	0.3	0	0.03	0.01	0	0.41	1.27	0.07	0.03	7.5	5.63	0.39	0.02	0	0.48	0	0		21.33	-9.62	0.85	62.69	112.79	857.77	470.2	1030.01	657.89	887.19	512.21	999.9	516.56
0.667	0	0.14	0.15	0.03	0.19	0.03	0.12	0.09	0.84	0.05	99.61	0.33	0	91.44	0.84	7.53	0	2	0.2	0	0.03	0.01	0	0.31	1.14	0.05	0.04	3.01	3.94	0.3	0.02	0	0.59	0	0		19.5	-10.16	1.86	63.07	106.29	859.22	470.68	1030.59	658.53	892.3	511.53	998.51	515.55
0.7	0	0.13	0.15	0.03	0.2	0.03	0.12	0.09	0.98	0.07	99.6	0.33	0	91.9	0.98	7.97	0	2.36	0.18	0	0.02	0.01	0	0.3	1.25	0.07	0.04	1.96	3.95	0.3	0.02	0	0.58	0	0		17.46	-9.85	1.22	63.18	107.12	861.79	470.76	1033.05	657.64	893.86	511.48	1000.92	514.98
0.734	0	0.13	0.15	0.03	0.19	0.03	0.12	0.09	1.38	0.05	99.62	0.33	0	92.47	1.38	7.17	0	2.35	0.14	0	0.01	0.01	0	0.32	1.86	0.05	0.05	2.11	2.44	0.23	0.02	0	0.56	0	0		19.54	-9.46	0.81	62.98	108.28	863.87	471.16	1035.01	658.18	894.95	512.73	1003.19	515.77
0.767	0	0.13	0.15	0.03	0.2	0.03	0.12	0.09	1.65	0.04	99.6	0.33	0	95.86	1.65	8.53	0	2.44	0.19	0	0.01	0.02	0	0.45	2.16	0.04	0.05	2.75	1.8	0.2	0.02	0	0.57	0	0		20.97	-6.29	2.14	62.84	111.49	864.41	472.06	1034.48	657.99	894.58	512.83	1005.96	517.76
0.8	0	0.13	0.14	0.03	0.21	0.03	0.12	0.1	1.97	0.04	99.58	0.33	0	94.18	1.97	10.13	0	2.12	0.28	0	0.02	0.02	0	0.58	2.46	0.04	0.04	4.61	2.01	0.21	0.02	0	0.6	0	0		19.62	-8.08	1.46	62.68	111.34	864.47	472.12	1034.92	657.67	894.29	512.81	1005.51	517.78
0.834	0	0.13	0.14	0.03	0.21	0.03	0.13	0.1	2.07	0.02	99.57	0.33	0	93.54	2.07	10.69	0	2.39	0.46	0	0.02	0.04	0	0.76	2.84	0.02	0.04	6.25	1.06	0.17	0.02	0	0.67	0	0		19.97	-8.64	1.51	62.62	111.3	864.6	472.11	1035	657.7	894.45	512.84	1005.63	517.88
0.867	0	0.11	0.13	0.02	0.22	0.03	0.12	0.11	1.6	0.02	99.56	0.33	0	92.41	1.88	12.35	0	2.26	0.49	0	0.02	0.04	0	0.66	1.6	0.02	0.03	2.73	0.94	0.14	0.02	0	0.73	0	0		20.52	-9.5	0.52	62.59	111.32	864.3	471.87	1036.42	658.87	894.12	513.35	1005.33	518.53
0.9	0	0.11	0.12	0.02	0.25	0.03	0.11	0.13	1.06	0.03	99.5	0.33	0	94.44	1.76	15.48	0	2.18	0.33	0	0.01	0.02	0	0.55	1.06	0.03	0.02	1.14	1.43	0.18	0.02	0	0.66	0	0		20.62	-7.84	0.9	62.86	109.69	865.28	471.89	1036.68	658.67	895.92	513.12	1005.5	518.05
0.934	0	0.11	0.13	0.02	0.24	0.03	0.11	0.12	1	0.02	99.52	0.33	0	95.12	1.46	14.99	0	2.06	0.24	0.01	0.01	0.01	0	0.5	1	0.02	0.02	0.57	1.04	0.15	0.02	0	0.62	0	0		21.22	-7.15	0.25	62.95	109.34	866.31	472.01	1036.66	657.15	896.08	513.17	1005.28	518.51
0.967	0	0.11	0.13	0.03	0.23	0.03	0.11	0.11	0.93	0.03	99.54	0.33	0	95.53	1.22	13.92	0	1.78	0.19	0.01	0.01	0.01	0	0.45	0.93	0.03	0.02	0.23	1.44	0.19	0.02	0	0.6	0	0		20.13	-6.69	-0.81	62.83	110.44	867.36	473.28	1036.76	656.71	895.14	515.03	1005.53	518.6
1	0	0.11	0.13	0.03	0.22	0.03	0.11	0.11	0.93	0.04	99.55	0.33	0	96.58	0.93	13.67	0	1.76	0.2	0.01	0.01	0.01	0	0.56	0.93	0.04	0.02	0.41	1.44	0.22	0.02	0	0.58	0	0		19.88	-5.3	-0.98	62.78	110.99	867	473.89	1036.5	657.48	894.43	515.98	1005.38	518.75
1.034	0	0.11	0.13	0.03	0.22	0.03	0.11	0.11	0.7	0.05	99.55	0.33	0	96.55	0.76	13.59	0	1.44	0.32	0.01	0.01	0.01	0	0.59	0.7	0.05	0.01	0.58	2.38	0.33	0.02	0	0.6	0	0		19.39	-5.34	-1.01	62.77	110.54	866.44	473.86	1035.89	657.18	894.05	515.66	1004.55	518.81
1.067	0	0.12	0.14	0.03	0.2	0.03	0.11	0.1	0.6	0.06	99.6	0.33	0	96.98	0.57	10.74	0	1.42	0.5	0.02	0.02	0.01	0	0.63	0.58	0.06	0.01	0.92	2.31	0.35	0.02	0	0.6	0	0		20.04	-4.65	-0.86	62.77	109.95	865.98	474.01	1035.29	657.5	893.96	515.81	1003.87	519.05
1.067	1	0.11	0.14	0.02	0.12	0.04	0.12	0.06	0.76	0.18	99.72	0.33	0	89.67	1.99	0.21	0.18	0.01	1.36	0.03	0.4	0.2	0	0.01	0.04	0.03	0.17	0.32	1.99	0.77	0.76	3.73	4.42	0	0		-5.96	11.19	1.66	60.91	53.21	-24.45	949.97	85.04	1068.26	4.03	972.92	57.25	972.63
1.101	0	0.13	0.15	0.03	0.19	0.03	0.11	0.09	0.6	0.1	99.62	0.33	0	96.09	0.45	8.64	0	1.22	0.54	0.01	0.04	0.01	0	0.49	0.48	0.1	0.01	1.68	3.88	0.55	0.02	0	0.6	0	0		19.7	-5.99	-0.97	62.61	110.83	864.74	474.36	1033.82	657.42	892.03	516.31	1002.82	519.08
1.101	1	0.12	0.16	0.02	0.12	0.03	0.12	0.06	2.23	0.06	99.67	0.33	0	90.95	0.62	0.12	0.06	0.03	0.71	0.01	0.18	0.06	0	0	0.1	0	0.13	0.12	1.38	0.22	8.17	0.15	2.23	0	0		-1.47	10.47	17.15	66.68	49.05	-20.21	957.59	82.4	1067.81	13.52	974.66	61.15	986.36
1.134	0	0.13	0.15	0.03	0.19	0.03	0.12	0.08	0.69	0.14	99.62	0.33	0	96.81	0.44	7.54	0	1.3	0.61	0.01	0.04	0.01	0	0.46	0.63	0.14	0.01	1.93	5.22	0.71	0.02	0	0.69	0	0		19.82	-4.93	-1.24	62.85	109.07	864.21	474.47	1033	657.63	892.04	516.67	1001.1	518.56
1.167	0	0.14	0.15	0.03	0.19	0.03	0.12	0.08	0.72	0.15	99.63	0.33	0	96.46	0.47	6.75	0	1.73	0.62	0.01	0.04	0.01	0	0.49	1.04	0.15	0.02	3.34	4.69	0.7	0.02	0	0.72	0	0		19.51	-5.47	-1.71	62.88	109	864.24	474.44	1033.4	657.8	891.89	516.98	1000.88	518.37
1.201	0	0.15	0.15	0.03	0.19	0.03	0.12	0.09	0.82	0.15	99.61	0.33	0	96.1	0.52	7.04	0	2.55	0.62	0.01	0.03	0.01	0	0.78	1.99	0.15	0.02	6.33	4.84	0.8	0.02	0	0.82	0	0		20.01	-5.98	-1.66	62.87	109.36	864.2	474.44	1033.32	658	891.67	517.27	1001.03	518.22
1.234	0	0.16	0.15	0.03	0.2	0.03	0.12	0.09	0.82	0.15	99.6	0.33	0	96.11	0.58	7.76	0	3.33	0.68	0.01	0.02	0	0	0.85	3.34	0.15	0.02	8.76	4.05	0.77	0.02	0	0.82	0	0		20.31	-5.96	-1.83	62.92	109.65	864.23	474.21	1033.88	658.2	891.67	517.21	1001.31	518.4
1.267	0	0.17	0.15	0.03	0.21	0.03	0.12	0.1	0.86	0.13	99.57	0.35	0	95.86	0.71	8.41	0	4.37	0.51	0	0.01	0	0	0.75	3.17	0.13	0.02	12.51	3.72	0.77	0.02	0	0.86	0	0		18.21	-6.29	-0.82	63	108.25	865.78	475.32	1034.27	658.16	894.21	516.89	1002.45	518.79
1.301	0	0.2	0.16	0.03	0.2	0.03	0.13	0.09	0.83	0.16	99.6	0.48	0	95.48	0.73	6	0	4.8	0.49	0	0.01	0	0	0.55	4.71	0.16	0.03	19.2	3.01	0.77	0.02	0	0.83	0	0		19.45	-6.75	-0.26	62.73	108.94	866.51	475.27	1034.5	657.57	894.83	516.34	1003.71	519.76
1.334	0	0.2	0.16	0.03	0.2	0.03	0.13	0.09	0.99	0.13	99.6	0.48	0	95.32	0.99	5.29	0	5.11	0.43	0.01	0.01	0	0	0.6	5.09	0.13	0.03	20.13	2.18	0.61	0.02	0	0.8	0	0		21.22	-6.94	0.81	62.94	109.23	867.14	476.04	1034.13	658.35	895.71	517.09	1004.89	520.36
1.367	0	0.2	0.16	0.03	0.2	0.03	0.14	0.09	1.37	0.13	99.59	0.47	0	94.86	1.37	5.14	0	5.94	0.42	0.01	0.02	0.01	0	0.6	5.77	0.13	0.04	19.85	1.63	0.5	0.02	0	0.77	0	0		19.45	-7.42	0.67	62.42	108.02	867.48	476.22	1035.54	659.55	897.07	517.15	1005.05	520.11
1.401	0	0.2	0.16	0.03	0.19	0.03	0.15	0.09	1.45	0.11	99.61	0.36	0	95.69	1.45	3.91	0	5.85	0.49	0	0.03	0.02	0	0.88	5.88	0.11	0.04	17.47	0.89	0.38	0.03	0	0.79	0	0		17.17	-6.5	1.55	62.37	107.3	868.71	477.01	1036.11	659.6	899.08	516.86	1006.32	520.08
1.434	0	0.2	0.17	0.03	0.17	0.03	0.15	0.08	1.29	0.07	99.6	0.39	0	95.85	1.29	2.51	0	4.67	0.52	0	0.02	0.01	0	0.75	5.8	0.07	0.04	19.98	0.79	0.32	0.03	0	0.8	0	0		16.77	-6.3	1.6	62	109.69	868.85	477.52	1035.87	659.53	897.87	517.54	1007.53	520.13
1.468	0	0.2	0.17	0.03	0.15	0.03	0.15	0.07	1.15	0.04	99.6	0.52	0	94.08	1.15	1.61	0	3.04	0.56	0	0.02	0.01	0	0.9	4.83	0.04	0.05	24.77	0.25	0.16	0.03	0	0.86	0	0		16.3	-8.17	1.59	62.08	110.4	869.98	478	1036.93	659.51	898.59	517.76	1008.95	520.86
1.501	0	0.21	0.18	0.03	0.14	0.03	0.14	0.07	0.97	0.02	99.58	0.68	0	92.49	0.83	0.85	0	2.4	0.67	0	0.02	0.01	0	0.73	4.33	0.02	0.06	29.37	0.17	0.1	0.03	0	0.97	0	0		15.85	-9.44	0.43	61.78	112.04	870.66	477.1	1038.4	658.6	897.81	517.64	1009.82	520.08
1.534	0	0.23	0.18	0.03	0.14	0.03	0.14	0.06	0.96	0.02	99.54	1.14	0	92.52	0.78	0.63	0	1.61	0.6	0	0.02	0	0	0.63	3.72	0.01	0.08	36.8	0.15	0.08	0.03	0	0.96	0	0		16.6	-9.43	0.99	61.85	111.29	870.37	476.44	1039.65	660.04	899.17	516.82	1010.41	520.4
1.568	0	0.21	0.18	0.03	0.14	0.03	0.14	0.06	0.92	0.02	99.58	0.79	0	92.8	0.83	0.78	0	1.77	0.56	0	0.02	0	0	0.51	2.49	0.01	0.07	31.47	0.12	0.06	0.03	0	0.92	0	0		16.18	-9.22	1.05	61.98	109.58	871.28	476.69	1039.83	659.81	900.62	516.9	1010.16	519.91
1.601	0	0.18	0.18	0.02	0.14	0.03	0.13	0.06	0.91	0.02	99.63	0.45	0	92.55	0.71	0.84	0	1.56	0.52	0	0.02	0	0	0.42	1.72	0.01	0.06	23.47	0.17	0.06	0.03	0	0.91	0	0		18.22	-9.4	0.99	61.98	108.52	872.08	475.73	1041.57	660.21	902.39	516.23	1010.83	520.18
1.634	0	0.15	0.17	0.02	0.14	0.03	0.13	0.06	0.93	0.01	99.65	0.33	0	94.07	0.64	1.06	0	1.67	0.38	0	0.01	0	0	0.41	1.26	0.01	0.05	8.31	0.2	0.06	0.03	0	0.93	0	0		20.54	-8.18	1.95	61.77	113.36	872.86	475.38	1042.58	659.76	901.77	515.48	1014.94	522.14
1.668	0	0.13	0.18	0.02	0.14	0.03	0.13	0.06	0.79	0.01	99.65	0.33	0	96.94	0.56	1.31	0	1.21	0.25	0	0.01	0	0	0.37	0.97	0.01	0.04	3.03	0.19	0.05	0.02	0	0.79	0	0		19.62	-4.72	2.78	62.73	108.65	873.26	476.29	1041.24	659.72	904.37	515.48	1012.84	521.76
1.701	0	0.13	0.17	0.02	0.14	0.03	0.13	0.06	0.75	0.01	99.65	0.33	0	95.88	0.7	2.09	0	0.87	0.17	0	0.01	0	0	0.32	0.64	0.01	0.03	1.03	0.25	0.06	0.02	0	0.75	0	0		22.19	-6.26	2.01	62.53	109.99	872.14	475.33	1040.79	659.06	902.29	515.12	1012.03	522.59
1.735	0	0.12	0.17	0.02	0.15	0.03	0.12	0.07	0.54	0.02	99.66	0.33	0	96.73	0.89	3.56	0	0.69	0.09	0	0.02	0	0	0.24	0.54	0.01	0.02	0.38	0.27	0.06	0.01	0	0.63	0	0		20.09	-5.06	1.39	62.87	106.38	871.44	475.48	1039.72	658.52	902.68	514.84	1008.84	521.81
1.768	0	0.11	0.15	0.02	0.17	0.03	0.12	0.08	0.43	0.02	99.66	0.33	0	95.99	1.26	6.99	0	0.55	0.1	0	0.02	0	0	0.25	0.43	0.01	0.01	0.37	0.35	0.07	0.01	0	0.61	0	0		18.97	-6.13	1.03	63	107.03	869.73	475.32	1038.74	658.55	900.7	514.64	1007.5	521.76
1.801	0	0.11	0.14	0.02	0.19	0.03	0.11	0.09	0.41	0.02	99.63	0.33	0	95.78	1.25	10.03	0	0.5	0.11	0	0.02	0.01	0	0.3	0.41	0.02	0	0.28	0.52	0.08	0.01	0	0.57	0	0		19.41	-6.39	0.25	63.04	108.21	867.18	474.92	1037.65	659.35	897.63	514.99	1005.62	521.95
1.835	0	0.11	0.14	0.02	0.2	0.03	0.11	0.1	0.53	0.04	99.61	0.33	0	96.98	1.13	11.72	0	0.35	0.18	0.01	0.04	0.03	0	0.3	0.53	0.02	0	0.31	0.98	0.1	0.01	0	0.6	0	0		20.06	-4.66	-1.55	63.23	108.64	864.34	474.32	1035.5	659.2	893.37	516.1	1001.91	520.82
1.868	0	0.1	0.13	0.02	0.22	0.03	0.11	0.11	0.68	0.04	99.56	0.33	0	96.57	1.36	14.15	0	0.3	0.22	0.01	0.04	0.03	0	0.29	0.68	0.02	0	0.5	1.44	0.12	0.01	0	0.54	0	0		18.95	-5.31	-1.26	63.73	107.45	861.14	474.27	1033.33	660.4	891.54	515.72	998.87	520.74
1.901	0	0.11	0.14	0.03	0.2	0.03	0.11	0.1	0.58	0.04	99.59	0.33	0	96.35	1.14	12.35	0	0.18	0.19	0.01	0.04	0.04	0	0.3	0.58	0.02	0	0.3	1.87	0.14	0.01	0	0.52	0	0		19.39	-5.63	-0.59	63.92	106.54	854.22	475.01	1026.96	662.77	885.91	516.68	992.36	521.01
1.935	0	0.11	0.15	0.03	0.19	0.03	0.12	0.09	0.77	0.05	99.63	0.33	0	96.94	1.09	9.14	0	0.15	0.24	0.01	0.05	0.06	0	0.4	0.77	0.02	0	0.56	2.53	0.16	0.01	0	0.45	0	0		17.76	-4.73	-3.32	63.55	109.79	849.65	474.03	1024.47	662.23	878.36	517.81	988.14	519.43
1.968	0	0.12	0.16	0.03	0.17	0.03	0.12	0.08	0.75	0.03	99.65	0.33	0	97.07	0.99	6.99	0	0.14	0.18	0.02	0.03	0.04	0	0.42	0.75	0.02	0	0.35	3.07	0.17	0.01	0	0.46	0	0		16.81	-4.51	-3.19	63.79	108.58	846.11	473.04	1022.23	662.89	876.23	516.69	984.8	518.36
2.001	0	0.13	0.17	0.03	0.17	0.03	0.12	0.07	0.49	0.03	99.66	0.33	0	96.96	0.71	4.55	0	0.13	0.15	0.02	0.03	0.02	0	0.45	0.49	0.02	0	0.16	5.93	0.23	0.01	0	0.47	0	0		16.33	-4.69	-3.96	63.63	109.38	843.17	472.56	1020.67	663.57	872.89	517.1	982.26	517.69
2.035	0	0.18	0.17	0.04	0.2	0.03	0.13	0.07	0.52	0.03	99.6	0.34	0	96.99	0.56	3.07	0	0.09	0.15	0.02	0.02	0.02	0	0.52	0.36	0.03	0	0.15	17.33	0.43	0.01	0	0.38	0	0		16.32	-4.63	-6.06	63.5	107.74	841.22	472.99	1018.47	663.03	869.94	518.87	977.67	517.31
2.068	0	0.18	0.18	0.04	0.19	0.03	0.13	0.06	0.54	0.03	99.62	0.33	0	97	0.54	2.17	0	0.09	0.14	0.02	0.01	0.01	0	0.55	0.39	0.03	0	0.16	15.89	0.46	0.01	0	0.39	0	0		17.16	-4.61	-1.82	62.95	108.97	836.31	474.89	1011.48	665.32	866.89	518.65	975.86	518.61
2.102	0	0.21	0.18	0.05	0.21	0.03	0.13	0.06	0.57	0.05	99.57	0.45	0	96.86	0.57	1.75	0	0.1	0.2	0.02	0.01	0.02	0	0.75	0.28	0.05	0	0.32	22.54	0.63	0	0	0.4	0	0		19.91	-4.86	-3.67	63.08	106.85	836.54	475.97	1009.41	664.09	865.56	521.2	972.38	518.89
2.135	0	0.2	0.18	0.05	0.21	0.03	0.13	0.06	0.46	0.04	99.59	0.4	0	96.95	0.46	1.49	0	0.1	0.25	0.02	0.01	0.02	0	0.65	0.22	0.04	0	0.31	21.33	0.76	0	0	0.39	0	0		19.65	-4.71	-3.75	62.92	108.37	836.06	476.78	1007.31	662.72	863.39	521.98	971.73	519.09
2.168	0	0.22	0.18	0.06	0.22	0.03	0.13	0.06	0.52	0.05	99.55	0.53	0	97.49	0.52	1.24	0	0.1	0.37	0.02	0.02	0.03	0	0.58	0.22	0.05	0	0.38	25.43	0.85	0	0	0.42	0	0		16.67	-3.69	-3.44	62.75	106.88	836.34	477.98	1005.82	661.3	863.87	521.52	970.73	519.55
2.202	0	0.26	0.18	0.07	0.26	0.03	0.13	0.06	0.54	0.04	99.47	0.88	0	98.09	0.54	1.19	0	0.14	0.43	0.02	0.02	0.04	0	0.61	0.13	0.04	0	0.14	32.68	1.07	0.01	0	0.46	0	0		14.79	-2.29	-3.1	62.82	106.23	835.6	478.82	1004.04	661.16	863.26	521.81	969.46	519.07
2.235	0	0.29	0.18	0.08	0.28	0.03	0.13	0.06	0.51	0.05	99.41	1.21	0	97.7	0.51	1.04	0	0.16	0.39	0.03	0.01	0.03	0	0.54	0.12	0.05	0	0.11	37.3	1.21	0.01	0	0.47	0	0		16.22	-3.26	-3.44	62.69	107.32	834.32	478.56	1002.95	660.7	861.19	521.88	968.49	519.85
2.268	0	0.35	0.18	0.11	0.33	0.03	0.13	0.06	0.49	0.05	99.29	2.25	0	96.3	0.51	1.13	0	0.23	0.36	0.04	0.01	0.02	0	0.49	0.16	0.05	0	0.08	45.3	1.48	0.01	0	0.51	0	0		18.96	-5.71	-3.28	62.79	108.69	833.6	478.07	1002.04	660.57	859.73	522.21	968.39	519.86
2.302	0	0.39	0.18	0.12	0.36	0.03	0.13	0.07	0.38	0.06	99.23	3.14	0	96.38	0.63	1.38	0	0.31	0.35	0.06	0.01	0.01	0	0.38	0.18	0.03	0	0.08	49.29	1.87	0.01	0	0.54	0	0		21.3	-5.59	-1.94	63.2	108.72	832.87	478.27	1001.14	662.04	860.02	522.3	968.73	520.47
2.335	0	0.38	0.18	0.12	0.36	0.03	0.13	0.07	0.36	0.12	99.24	2.91	0	96.07	0.63	1.51	0	0.35	0.41	0.12	0.01	0.01	0	0.36	0.16	0.03	0	0.1	48.19	1.85	0.01	0	0.53	0	0		20.33	-6.02	-2.15	62.93	108.01	832.03	477.44	1001.41	662.54	859.93	521.77	967.91	519.19
2.368	0	0.35	0.18	0.11	0.33	0.03	0.13	0.07	0.34	0.15	99.29	2.29	0	96.89	0.56	1.4	0	0.29	0.52	0.15	0.01	0.02	0	0.34	0.25	0.03	0	0.18	45.23	1.83	0	0	0.52	0	0		20.6	-4.8	-1.96	63.26	106.46	832.73	477.24	1002.64	663.58	861.9	521.63	968.32	518.81
2.402	0	0.37	0.18	0.12	0.35	0.03	0.13	0.07	0.33	0.15	99.25	2.75	0	95.01	0.48	1.32	0	0.23	0.44	0.15	0.02	0.05	0	0.33	0.25	0.05	0	0.13	47.63	2.07	0	0	0.54	0	0		21.13	-7.26	-1.18	62.89	109.58	832.44	476.56	1003.35	663.73	861.07	520.8	970.65	519.37
2.435	0	0.4	0.18	0.13	0.37	0.03	0.13	0.07	0.36	0.15	99.2	3.43	0	93.81	0.46	1.42	0	0.27	0.46	0.15	0.03	0.11	0	0.36	0.33	0.06	0.01	0.14	50.39	2.11	0	0	0.54	0	0		21.38	-8.41	-0.43	62.78	109.72	832.7	475.33	1004.93	664.2	862.54	519.21	972.26	519.13
2.469	0	0.46	0.17	0.16	0.43	0.03	0.13	0.07	0.44	0.16	99.08	6.12	0	93.69	0.51	2.15	0	0.26	0.28	0.15	0.05	0.31	0	0.32	0.44	0.16	0.01	0.08	57.19	2.54	0	0	0.58	0	0		21.1	-8.51	-0.7	62.87	108.82	832.86	474.18	1007.58	665.56	864.17	518.22	972.99	519.01
2.502	0	0.53	0.17	0.2	0.49	0.03	0.13	0.07	0.6	0.29	98.94	9.92	0	96.79	0.47	2.65	0	0.28	0.32	0.14	0.05	0.36	0	0.4	0.75	0.29	0.01	0.11	63.23	2.84	0	0	0.6	0	0		19.37	-4.98	0.96	63	107.44	833.63	475.18	1006.75	665.41	866.3	517.67	973.73	518.93
2.535	0	0.58	0.17	0.23	0.53	0.03	0.13	0.07	0.58	0.33	98.84	13.14	0	97.12	0.44	3.01	0	0.24	0.42	0.16	0.05	0.63	0	0.53	1.3	0.33	0.01	0.22	66.82	2.99	0.01	0	0.58	0	0		19.11	-4.4	0.85	63.03	107.26	834.97	475.78	1007.18	665.18	867.19	518.38	974.44	518.65
2.569	0	0.75	0.17	0.35	0.66	0.03	0.13	0.08	0.7	0.35	98.5	26.84	0	94.35	0.35	3.09	0	0.2	0.53	0.2	0.06	1.06	0	0.64	1.59	0.79	0.01	0.16	77.76	3.86	0.01	0	0.7	0	0		18.5	-7.92	1.07	63.44	106.84	836.85	475.35	1010.54	666.36	870.15	517.92	976.99	518.59
2.602	0	0.81	0.17	0.39	0.73	0.03	0.13	0.08	0.8	0.31	98.38	34.78	0	93.52	0.31	3.58	0.01	0.2	0.72	0.18	0.05	0.88	0	0.59	1.24	0.95	0.01	0.1	81.93	4.48	0.01	0	0.8	0	0		18.8	-8.65	0.22	63.16	109.32	836.87	474.47	1012.11	666.48	868.97	517.81	978.29	518.53
2.635	0	0.9	0.16	0.46	0.84	0.03	0.12	0.09	0.57	0.31	98.2	48.07	0	95.59	0.31	4.63	0.01	0.23	0.89	0.19	0.06	0.73	0	0.56	0.57	1.16	0.01	0.05	87.74	5.46	0.01	0	0.88	0	0		17.01	-6.62	0.74	63.38	105.25	838.81	475.16	1013.69	667.13	873.25	517.51	978.5	518.4
2.669	0	0.98	0.16	0.52	0.94	0.03	0.12	0.09	0.69	0.36	98.03	58.25	0	95.33	0.36	5.25	0.01	0.29	0.89	0.23	0.05	0.36	0	0.69	0.39	1.57	0.01	0.02	92.22	6.08	0.01	0	0.93	0	0		17.64	-6.92	1.62	63.14	106.95	840.25	475.58	1013.93	666.52	873.96	517.59	980.9	518.77
2.702	0	0.96	0.15	0.5	0.97	0.03	0.12	0.09	0.6	0.42	98.06	59.62	0	95.46	0.42	6.28	0.01	0.29	0.81	0.23	0.03	0.28	0	0.6	0.27	1.25	0.01	0.02	91.9	5.83	0.01	0	0.94	0	0		16.64	-6.77	0.23	62.86	110.62	841.95	475.55	1014.83	664.49	872.25	518.34	982.87	517.91
2.736	0	0.91	0.15	0.48	0.98	0.03	0.12	0.1	0.76	0.41	98.04	58.92	0	94.47	0.41	7.26	0.01	0.27	0.3	0.15	0.02	0.16	0	0.76	0.23	0.85	0	0.03	90.57	5.39	0.01	0	0.82	0	0		16.56	-7.81	1.18	63.16	107.27	842.9	475.77	1014.86	664.52	875.22	517.82	982.48	517.65
2.769	0	0.86	0.15	0.45	0.97	0.03	0.12	0.1	0.74	0.46	98.07	56.41	0	94.31	0.46	8.05	0.01	0.22	0.25	0.09	0.01	0.14	0	0.82	0.19	0.7	0	0.07	88.49	5.2	0.01	0	0.74	0	0		15.93	-7.96	1.39	62.95	108.35	844.44	476.03	1014.62	662.11	875.49	517.04	983.84	518.19
2.802	0	0.83	0.15	0.43	0.94	0.03	0.12	0.1	0.65	0.49	98.12	53.51	0	93.16	0.49	7.94	0.01	0.2	0.21	0.06	0.01	0.13	0	0.83	0.15	0.58	0	0.27	87.14	5.38	0.01	0	0.65	0	0		16.72	-8.94	1.2	63.06	108.51	845.38	476.4	1016.02	662.65	876.43	517.34	984.91	519.64
2.836	0	0.82	0.15	0.41	0.92	0.03	0.12	0.1	0.63	0.5	98.16	50.85	0	95	0.58	7.77	0	0.24	0.17	0.03	0.01	0.06	0	1.16	0.21	0.5	0	1.08	85.99	4.81	0.01	0	0.63	0	0		15.99	-7.28	1.84	62.71	110.14	846.69	476.86	1015.88	661.25	876.77	517.02	986.88	519.87
2.869	0	0.85	0.16	0.4	0.87	0.03	0.12	0.09	0.62	0.31	98.27	46.4	0	94.75	0.62	6.35	0	0.24	0.25	0.03	0.01	0.07	0	0.85	0.26	0.31	0	2.63	85.19	4.54	0.01	0	0.61	0	0		18.88	-7.54	0.48	62.31	111.44	846.57	474.57	1017.78	661.18	875.83	516.6	987.26	518.73
2.902	0	0.79	0.16	0.36	0.78	0.03	0.12	0.09	0.7	0.23	98.41	37.07	0	96.12	0.7	5.57	0	0.31	0.48	0.03	0.01	0.12	0	0.93	0.57	0.23	0	3.53	81.17	4	0.01	0	0.63	0	0		20.73	-5.96	0.84	62.85	112.48	847.96	474.65	1018.81	660.95	876.86	516.53	989.29	519.94
2.936	0	0.71	0.16	0.3	0.69	0.03	0.13	0.09	0.79	0.14	98.59	26.42	0	96.86	0.79	5.23	0	0.34	0.71	0.03	0.02	0.14	0	0.83	1.02	0.14	0.01	4.11	75.36	4.06	0.02	0	0.71	0	0		21.26	-4.86	0.1	63.15	109.81	848.63	474.4	1019.09	660.6	878.06	516.74	987.84	519.2
2.969	0	0.63	0.16	0.26	0.62	0.03	0.13	0.08	1.03	0.15	98.74	19.63	0	96.79	0.75	4.63	0	0.39	1.03	0.03	0.02	0.1	0	0.73	1.25	0.15	0.01	2.22	71.16	3.89	0.02	0	0.81	0	0		20.28	-4.97	-0.21	63.43	108.07	850.13	475.22	1019.11	659.74	879.44	517.28	987.5	518.92
3.002	0	0.66	0.17	0.27	0.61	0.03	0.13	0.08	1.21	0.14	98.68	20.05	0	97.69	0.75	3.3	0	0.46	1.27	0.05	0.01	0.07	0	0.55	1.21	0.14	0.02	1.17	72.82	4.78	0.02	0	0.9	0	0		19.72	-3.28	-0.95	63.39	109.74	850.11	474.64	1019.84	659.46	878.34	517.38	988.07	518.12
3.036	0	0.58	0.17	0.22	0.54	0.03	0.13	0.08	1.05	0.11	98.85	13.36	0	97.85	0.78	2.8	0	0.6	1.14	0.07	0.01	0.03	0	0.36	1.05	0.11	0.02	0.58	67.26	4.84	0.02	0	1.07	0	0		19.99	-2.92	-0.67	63.67	106.89	850.04	475.17	1019.02	659.88	879.6	517.59	986.48	518.2
3.069	0	0.6	0.16	0.24	0.57	0.03	0.13	0.08	0.85	0.13	98.8	15.47	0	97.65	0.76	2.99	0	0.74	1.04	0.07	0.01	0.01	0	0.38	0.85	0.13	0.02	0.25	69.2	4.91	0.02	0	1.13	0	0		19.55	-3.37	-0.72	63.55	108.65	850.36	475.46	1019.01	659.41	878.8	517.91	987.45	518.29
3.103	0	0.5	0.17	0.18	0.49	0.03	0.13	0.08	0.53	0.1	99	8.85	0	98.16	0.72	2.91	0	0.72	1.01	0.1	0.01	0.02	0	0.36	0.53	0.09	0.02	0.16	61.39	4.81	0.02	0	1.03	0	0		20.99	-2.11	-0.17	64.12	108.14	850.88	475.25	1018.8	659.03	879.7	517.54	987.83	518.36
3.136	0	0.44	0.16	0.15	0.45	0.03	0.13	0.08	0.5	0.11	99.11	6.24	0	97.67	0.77	3.34	0	0.73	1.11	0.11	0.01	0.02	0	0.45	0.5	0.08	0.02	0.19	56.27	3.97	0.02	0	0.97	0	0		19.8	-3.31	0.19	63.8	105.21	850.84	475.24	1018.78	658.9	881.45	516.44	986.63	518.71
3.169	0	0.46	0.16	0.16	0.46	0.03	0.13	0.08	0.43	0.12	99.09	7.04	0	96.11	0.76	3.27	0	0.53	1.14	0.12	0.01	0.02	0	0.43	0.31	0.09	0.02	0.24	57.96	3.84	0.02	0	1.01	0	0		19.93	-5.97	0.06	63.29	107.72	850.81	475.52	1018.37	658.01	879.81	516.61	987.49	519.58
3.203	0	0.34	0.17	0.1	0.35	0.03	0.13	0.08	0.49	0.14	99.29	2.65	0	96.71	0.75	3.19	0	0.51	1.35	0.14	0.01	0.03	0	0.49	0.22	0.08	0.01	0.38	45.29	3.22	0.03	0	0.98	0	0		19.23	-5.09	-0.02	63.05	109.26	851.78	475.99	1017.93	656.85	879.22	517.24	988.47	518.81
3.236	0	0.31	0.17	0.09	0.33	0.03	0.13	0.08	0.5	0.19	99.35	1.94	0	96.43	0.83	3.09	0	0.52	1.75	0.19	0.02	0.04	0	0.45	0.18	0.08	0.01	0.5	41.44	3.04	0.02	0	1.04	0	0		19.84	-5.52	-0.63	62.93	110.68	852.48	475.53	1019.35	656.66	879.03	517.32	989.7	519.05
3.269	0	0.29	0.16	0.08	0.3	0.03	0.13	0.07	0.44	0.22	99.41	1.41	0	96.74	0.83	2.66	0	0.46	1.61	0.22	0.02	0.05	0	0.44	0.16	0.1	0.01	0.39	37.8	3.11	0.02	0	1.25	0	0		20.52	-5.05	0.01	63.3	108.42	853.01	475.43	1019.52	656.83	881.1	516.65	989.48	519.2
3.303	0	0.26	0.16	0.07	0.26	0.03	0.12	0.07	0.38	0.33	99.47	1.02	0	96.48	0.83	2.41	0	0.43	1.93	0.33	0.03	0.05	0	0.38	0.14	0.13	0.01	0.35	33.52	2.5	0.02	0	1.94	0	0		20.05	-5.45	-0.32	63.26	108.91	854.34	475.81	1021	657.12	881.96	517.25	990.85	519.35
3.336	0	0.24	0.16	0.06	0.25	0.03	0.12	0.07	0.37	0.37	99.51	0.83	0	96.92	0.89	2.02	0	0.38	1.95	0.55	0.03	0.04	0	0.37	0.12	0.14	0.01	0.3	31	2.5	0.02	0	1.98	0	0		19.87	-4.75	-0.01	63.47	107.69	855.17	476.02	1021.71	657.49	883.63	517.13	991.29	519.45
3.369	0	0.23	0.15	0.06	0.24	0.03	0.12	0.07	0.37	0.28	99.52	0.76	0	97.45	1.13	2.02	0	0.45	1.42	0.49	0.02	0.02	0	0.28	0.1	0.15	0.01	0.37	29.69	2.61	0.02	0	2.39	0	0		19.27	-3.78	-0.22	63.59	106.46	857.31	477.27	1022.42	657.44	885.52	518.41	991.97	519.36
3.403	0	0.22	0.15	0.06	0.23	0.04	0.12	0.07	0.7	0.27	99.55	0.65	0	98.28	1.14	1.5	0	0.45	1.55	0.33	0.02	0.01	0	0.27	0.12	0.18	0.01	0.7	28.01	3.06	0.02	0	2.68	0	0		19.38	-1.77	-0.2	63.65	107.87	857.86	477.75	1021.85	656.36	884.83	518.69	992.69	519.86
3.436	0	0.19	0.16	0.04	0.19	0.03	0.13	0.07	2.53	0.17	99.63	0.33	0	96.33	1.3	1.05	0	0.53	1.35	0.17	0.01	0.01	0	0.32	0.24	0.1	0.02	3.19	18.23	2.26	0.02	0	2.53	0	0		17.12	-5.67	0.07	63.65	108.43	857.11	476.63	1020.68	654.32	883.75	516.97	992.17	518.02
3.47	0	0.23	0.16	0.03	0.17	0.04	0.13	0.07	2.5	0.09	99.53	0.57	0	96.7	1.12	0.83	0	0.53	1.83	0.09	0.01	0.01	0	0.35	0.44	0.06	0.03	25.79	13.25	1.89	0.02	0	2.5	0	0		16.3	-5.12	1.6	63.8	108.9	857.25	475.92	1019.51	652.4	884.3	514.88	993.18	517.26
3.503	0	0.21	0.16	0.03	0.15	0.04	0.13	0.06	2.54	0.06	99.58	0.68	0	95.54	0.97	0.68	0	0.41	2.2	0.06	0.02	0.01	0	0.42	0.74	0.03	0.06	28.04	7.28	1.29	0.02	0	2.54	0	0		16.46	-6.68	1.56	63.69	109.42	857.17	474.66	1020.88	652.53	884.64	513.76	994.02	516.79
3.536	0	0.25	0.16	0.03	0.14	0.04	0.13	0.06	2.53	0.04	99.5	1.91	0	95.73	0.83	0.54	0	0.47	2.35	0.04	0.01	0.01	0	0.37	1.03	0.03	0.09	41.96	5.6	1.1	0.01	0	2.53	0	0		17.96	-6.45	1.62	63.72	107.85	858.39	473.49	1023.52	654.05	887.39	513.55	995.23	515.43
3.57	0	0.18	0.16	0.02	0.13	0.03	0.13	0.06	2.19	0.03	99.64	0.48	0	96.38	0.74	0.41	0	0.43	1.84	0.03	0.01	0	0	0.27	1.1	0.01	0.1	23.42	2.59	0.81	0.01	0	2.19	0	0		18.57	-5.6	1.39	63.47	108.54	860.2	473.2	1026.21	654.71	889.12	513.68	997.64	515.58
3.603	0	0.14	0.16	0.02	0.13	0.03	0.13	0.06	2.12	0.03	99.67	0.33	0	96.54	0.65	0.31	0	0.38	1.01	0.03	0.01	0	0	0.21	0.88	0.01	0.1	8.1	2.59	0.82	0.01	0	2.12	0	0		17.67	-5.36	1.85	63.42	108.9	862.48	473.62	1029.15	655.7	891.95	513.65	1000.82	516.31
3.636	0	0.13	0.16	0.02	0.13	0.03	0.12	0.06	2.22	0.03	99.68	0.33	0	96.79	0.56	0.21	0	0.33	0.82	0.03	0	0	0	0.17	0.96	0.01	0.11	4.55	1.92	0.68	0.01	0	2.22	0	0		16.61	-4.97	1.2	63.13	110.44	864.37	473.93	1031.13	655.9	892.56	514.68	1003	515.47
3.67	0	0.13	0.16	0.02	0.13	0.03	0.12	0.06	2.06	0.05	99.67	0.33	0	97.27	0.52	0.18	0	0.27	0.65	0.05	0	0	0	0.15	0.68	0	0.1	2.99	0.98	0.58	0	0	2.06	0	0		15.97	-4.14	1.63	62.99	108.34	866.5	474.41	1033.26	656.37	896.12	514.32	1004.44	516.32
3.703	0	0.13	0.17	0.02	0.13	0.03	0.12	0.06	2	0.06	99.67	0.33	0	97.52	0.41	0.2	0	0.2	0.64	0.06	0	0.01	0	0.15	0.39	0	0.07	2.66	1.16	0.59	0	0	2	0	0		15.86	-3.65	1.82	62.93	108.27	868.18	475	1034.89	657.19	897.97	514.99	1006.23	516.52
3.737	0	0.13	0.17	0.02	0.12	0.03	0.12	0.06	1.96	0.1	99.67	0.33	0	96.95	0.38	0.21	0	0.17	0.79	0.1	0.01	0.01	0	0.16	0.28	0	0.04	2.81	0.96	0.55	0.01	0	1.96	0	0		17.13	-4.71	1.87	62.98	108.94	869.12	474.91	1036.67	657.88	899.04	514.96	1007.94	517.71
3.77	0	0.13	0.17	0.02	0.12	0.03	0.12	0.06	1.97	0.16	99.67	0.33	0	96.43	0.35	0.19	0	0.16	0.95	0.16	0.01	0.01	0	0.17	0.19	0	0.03	2.82	1.01	0.55	0.01	0	1.97	0	0		17.26	-5.52	2.13	62.95	109.29	870.9	474.93	1037.71	657.25	900.48	514.89	1009.74	517.37
3.803	0	0.13	0.17	0.02	0.13	0.03	0.12	0.06	1.27	0.15	99.67	0.33	0	96.26	0.36	0.25	0	0.13	0.7	0.17	0.01	0.01	0	0.15	0.12	0	0.02	1.27	1.51	0.64	0.01	0	1.85	0	0		18.49	-5.77	2.97	62.9	108	871.76	475.23	1038.31	657.14	902.6	514.03	1010.46	519.57
3.837	0	0.13	0.17	0.02	0.13	0.03	0.12	0.06	0.76	0.13	99.66	0.33	0	95.18	0.39	0.37	0	0.1	0.53	0.13	0.01	0.01	0	0.15	0.13	0	0.01	0.76	1.68	0.65	0.01	0	1.57	0	0		19	-7.08	3.69	63.1	107.63	872.35	475.23	1039.77	658.53	904.4	513.94	1011.86	520
3.87	0	0.13	0.17	0.02	0.13	0.03	0.12	0.06	0.47	0.11	99.65	0.33	0	95.03	0.39	0.47	0	0.1	0.26	0.11	0.01	0.01	0	0.16	0.16	0	0.01	0.47	2.05	0.66	0.01	0	1.31	0	0		18.64	-7.24	3.95	63.16	107.32	873.22	475.15	1040.61	658.49	905.62	513.67	1012.77	519.78
3.903	0	0.13	0.17	0.03	0.13	0.03	0.12	0.06	0.35	0.08	99.65	0.33	0	94.91	0.31	0.56	0	0.06	0.14	0.08	0.01	0.02	0	0.19	0.22	0	0.01	0.35	2.73	0.75	0.01	0	1.16	0	0		19.24	-7.37	3.84	63.27	105.31	873.81	474.85	1042.19	659.55	907.59	513.59	1012.71	519.94
3.937	0	0.14	0.17	0.03	0.14	0.03	0.12	0.06	0.47	0.05	99.65	0.33	0	92	0.27	0.84	0	0.05	0.12	0.05	0.01	0.03	0	0.15	0.24	0	0.01	0.47	5.75	0.98	0.01	0	1.06	0	0		20.85	-9.79	3.54	63.2	108.19	874.2	474.38	1042.98	659.15	906.54	513.48	1014.49	520.63
3.97	0	0.14	0.17	0.03	0.15	0.03	0.12	0.06	0.47	0.05	99.65	0.33	0	93.18	0.25	0.93	0	0.05	0.17	0.05	0.02	0.06	0	0.15	0.21	0	0	0.47	7.06	1.11	0.01	0	1.08	0	0		20.59	-8.93	2.93	63.2	108.98	875.06	474.63	1044.16	659.7	906.64	514.37	1015.45	520.36
4.003	0	0.16	0.17	0.03	0.16	0.03	0.12	0.06	0.47	0.05	99.65	0.33	0	93.83	0.24	0.79	0	0.04	0.35	0.05	0.03	0.07	0	0.12	0.16	0.01	0	0.47	11.88	1.41	0.01	0	1.13	0	0		22.73	-8.39	3.1	63.46	107.41	875.21	474.29	1044.91	660.07	908.07	513.74	1015.17	521.99
4.037	0	0.2	0.17	0.05	0.19	0.03	0.12	0.06	0.46	0.04	99.6	0.38	0	95.22	0.25	1.01	0	0.05	0.52	0.04	0.03	0.08	0	0.12	0.16	0.01	0	0.46	20.88	2.04	0.01	0	1.06	0	0		21.94	-7.04	2.49	63.28	110.71	875.84	475.21	1044	658.92	905.76	515.16	1016.29	521.49
4.07	0	0.2	0.17	0.05	0.19	0.03	0.12	0.06	0.33	0.04	99.61	0.37	0	96.39	0.3	0.92	0	0.05	0.84	0.04	0.04	0.06	0	0.12	0.18	0.01	0	0.33	20.81	1.89	0.01	0	1.17	0	0		21.29	-5.58	1.82	63.31	110.2	874.92	475.66	1042.65	658.24	904.33	515.4	1014.33	522.06
4.104	0	0.24	0.17	0.06	0.23	0.03	0.12	0.06	0.17	0.04	99.52	0.71	0	96.87	0.31	0.83	0	0.06	0.46	0.04	0.03	0.01	0	0.17	0.13	0.02	0	0.15	30.08	2.22	0.01	0	1.33	0	0		20.83	-4.84	1.49	63.43	109.38	873.7	475.61	1040.75	657.15	902.92	515.12	1012.09	521.81
4.137	0	0.25	0.17	0.07	0.24	0.03	0.12	0.06	0.22	0.05	99.5	0.76	0	97.03	0.32	0.71	0	0.06	0.36	0.05	0.05	0.02	0	0.22	0.16	0.02	0	0.15	31.13	1.99	0.01	0	1.2	0	0		19.86	-4.56	1.29	64.06	107.13	872.27	475.84	1039.59	657.72	902.56	515.21	1009.5	521.65
4.17	0	0.26	0.17	0.07	0.24	0.03	0.12	0.06	0.25	0.08	99.49	0.82	0	96.9	0.37	0.6	0	0.05	0.33	0.06	0.08	0.02	0	0.25	0.13	0.02	0	0.08	32.25	2.04	0.01	0	1.33	0	0		18.54	-4.79	0.35	64.13	106.43	870.64	475.34	1038.77	658.01	900.86	515.48	1007.2	520.01
4.204	0	0.3	0.17	0.09	0.27	0.03	0.12	0.06	0.24	0.1	99.39	1.39	0	96.27	0.37	0.41	0	0.06	0.36	0.1	0.1	0.03	0	0.24	0.1	0.03	0	0.06	39.93	2.42	0.01	0	1.61	0	0		18.42	-5.75	-0.69	63.92	107.63	867.68	474.32	1037.85	658.92	897.41	515.7	1004.99	518.97
4.237	0	0.33	0.17	0.1	0.29	0.03	0.12	0.06	0.21	0.19	99.35	1.85	0	96.5	0.39	0.34	0	0.06	0.57	0.12	0.19	0.06	0	0.21	0.08	0.04	0	0.05	43.33	2.78	0.01	0	1.87	0	0		18.01	-5.41	-0.22	64.01	105.78	865.59	474.17	1036.64	659.84	897.13	514.88	1002.8	519.51
4.27	0	0.4	0.16	0.13	0.34	0.03	0.12	0.07	0.14	0.14	99.21	3.98	0	95.99	0.4	0.29	0	0.07	1.11	0.12	0.16	0.06	0	0.14	0.06	0.05	0	0.04	52.61	3.59	0.01	0	2.45	0	0		17.35	-6.12	-0.21	63.71	107.33	863.73	474.64	1035.75	661.22	894.96	515.63	1002.2	519.86
4.304	0	0.44	0.15	0.15	0.37	0.04	0.12	0.07	0.12	0.12	99.11	6.61	0	97.24	0.42	0.27	0	0.06	1.81	0.14	0.12	0.05	0	0.12	0.04	0.08	0	0.04	58.57	3.79	0.01	0	3.34	0	0		19.36	-4.19	-1.16	63.59	107.96	862.39	474.69	1034.59	661.74	892.59	517.05	1000.52	519.88
4.337	0	0.46	0.14	0.16	0.39	0.04	0.12	0.07	0.11	0.13	99.07	8.09	0	96.31	0.34	0.2	0	0.06	1.92	0.16	0.17	0.06	0	0.11	0.04	0.13	0	0.03	61.16	4.22	0.01	0	3.82	0	0		20.48	-5.69	-1.17	63.28	108.49	860.16	475.18	1032.42	662.53	890.09	517.94	998.54	520.57
4.37	0	0.49	0.13	0.18	0.4	0.05	0.11	0.07	0.08	0.23	99.01	10.75	0	95.82	0.37	0.15	0	0.07	2.05	0.3	0.13	0.08	0	0.08	0.04	0.23	0	0.02	64.95	4.92	0.01	0	4.74	0	0		19.92	-6.33	-0.9	63.28	106.65	858.48	476.55	1030.72	664.22	889.56	518.98	996.18	521.6
4.404	0	0.49	0.11	0.18	0.39	0.06	0.1	0.07	0.06	0.37	99.02	13.8	3.01	94.68	0.37	0.12	0	0.09	2.17	0.52	0.2	0.14	0	0.06	0.03	0.42	0	0.03	68.36	5.61	0.01	0	7.76	0	0		20.78	-7.61	-1.9	63.06	107.71	856.08	476.08	1029.68	664.8	886.43	519.53	994.12	521.77
4.437	0	0.54	0.1	0.21	0.42	0.07	0.1	0.07	0.06	0.4	98.92	18.15	3.24	96.6	0.4	0.13	0	0.13	1.78	0.71	0.25	0.13	0	0.06	0.02	0.52	0	0.03	72.81	6.01	0.01	0	8.16	0	0		18.04	-5.27	-2.2	63.36	104.17	854.63	476.91	1027.93	665.51	886.47	519.94	990.64	520.8
4.471	0	0.52	0.08	0.21	0.4	0.1	0.09	0.07	0.11	0.41	98.96	22.76	7.14	94.66	0.41	0.11	0.01	0.12	1.96	0.93	0.22	0.06	0	0.05	0.02	0.66	0.01	0.11	76.17	6.51	0.01	0	11.76	0	0		20.42	-7.62	-2.4	63.43	105.16	852.27	476.11	1026.01	665.46	883.6	519.97	988.76	520.87
4.504	0	0.53	0.07	0.22	0.41	0.12	0.08	0.08	0.09	0.48	98.93	28.4	9	96.06	0.48	0.12	0.01	0.17	1.73	0.76	0.15	0.03	0	0.05	0.03	0.63	0.01	0.09	80.1	7.63	0.01	0	13.6	0	0		18.61	-6.04	-0.62	63.54	104.66	851.34	478.25	1022.52	665.17	883.14	520.25	987.79	521.97
4.537	0	0.47	0.07	0.18	0.37	0.1	0.09	0.08	0.2	0.39	99.07	17.4	7.62	96.57	0.52	0.12	0.01	0.17	1.05	0.57	0.09	0.02	0	0.06	0.05	0.39	0.01	0.2	72.9	6.76	0.01	0	12.58	0	0		17.29	-5.32	-0.42	63.51	106.78	851.58	479.46	1021.56	664.53	881.86	521.04	988.63	522.54
4.571	0	0.52	0.07	0.22	0.4	0.12	0.08	0.09	0.18	0.42	98.95	27.42	9.25	96.39	0.43	0.12	0.01	0.19	0.88	0.42	0.05	0.01	0	0.04	0.04	0.42	0.01	0.18	80.34	9.89	0.01	0	14.14	0	0		17.17	-5.58	-0.22	63.67	106.02	851.13	479.46	1020.61	663.81	881.73	520.44	987.72	522.93
4.604	0	0.47	0.06	0.19	0.37	0.13	0.08	0.08	0.24	0.28	99.06	21.63	9.57	96.46	0.41	0.12	0.01	0.19	0.81	0.3	0.04	0	0	0.03	0.07	0.28	0.01	0.24	76.5	7.93	0.01	0	14.48	0	0		17.22	-5.48	0.06	64	103.69	850.32	479.02	1020.43	664.34	882.66	519.63	986.29	522.9
4.637	0	0.42	0.06	0.16	0.33	0.15	0.08	0.07	0.69	0.22	99.16	17.52	10.85	95.49	0.3	0.13	0.01	0.15	0.91	0.18	0.04	0.01	0	0.03	0.12	0.22	0.02	0.69	73.14	6.45	0.01	0	15.73	0	0		16.13	-6.74	0.28	63.74	104.99	849	478.22	1020.86	664.95	881.73	518.6	986.63	522.87
4.671	0	0.39	0.05	0.15	0.31	0.21	0.07	0.07	0.72	0.15	99.22	19.35	14.15	96.25	0.24	0.15	0.01	0.14	1.12	0.09	0.04	0	0	0.02	0.14	0.15	0.03	0.72	74.45	6.17	0.01	0	18.75	0	0		16.54	-5.77	0.24	63.37	108.02	847.72	477.38	1019.34	664.17	878.75	518.69	986.74	521.06
4.704	0	0.38	0.05	0.14	0.29	0.17	0.07	0.07	2.28	0.11	99.24	13.85	11.83	95.54	0.19	0.16	0.01	0.12	1.2	0.06	0.05	0.01	0	0.02	0.25	0.11	0.03	2.28	69.39	4.79	0.01	0	16.86	0	0		17.22	-6.68	-0.06	63.14	109.67	847.88	476.63	1018.57	662.28	877.32	518.37	986.98	520.01
4.738	0	0.35	0.06	0.12	0.28	0.17	0.07	0.07	2.07	0.07	99.3	10.85	11.7	96.45	0.17	0.24	0.01	0.11	1.38	0.05	0.05	0.01	0	0.03	0.34	0.07	0.04	2.07	65.74	4.05	0.01	0	16.64	0	0		18.13	-5.49	1.1	63.11	107.77	848.19	476.78	1016.66	661.02	878.48	517.73	986.24	519.6
4.771	0	0.31	0.06	0.11	0.26	0.13	0.08	0.07	1.21	0.05	99.37	6.59	9.8	96.41	0.12	0.28	0.01	0.09	1.62	0.08	0.04	0.01	0	0.03	0.3	0.05	0.05	1.21	58.71	3.87	0.01	0	14.56	0	0		19.45	-5.54	1.01	63.12	108.59	849.92	476.58	1016.9	659.14	878.99	517.55	987.55	519.59
4.804	0	0.33	0.07	0.11	0.27	0.11	0.08	0.07	1.05	0.06	99.34	6.54	8.24	96.45	0.12	0.4	0.01	0.09	1.74	0.12	0.04	0.03	0	0.04	0.28	0.06	0.05	1.05	58.49	3.58	0.01	0	13	0	0		19.8	-5.5	0.85	63.08	107.45	850.27	477.08	1016.04	658.33	879.17	517.84	986.6	519.9
4.838	0	0.28	0.09	0.09	0.24	0.09	0.09	0.06	0.61	0.06	99.44	3.25	6.15	95.62	0.14	0.45	0.01	0.07	2.41	0.23	0.04	0.06	0	0.06	0.47	0.04	0.05	0.61	48.68	2.89	0.01	0	10.72	0	0		18.95	-6.59	0.35	63.04	106.96	851.77	478.12	1016.76	657.99	880.1	518.67	987.04	520.65
4.871	0	0.26	0.09	0.08	0.23	0.08	0.1	0.06	0.68	0.11	99.48	2.22	4.78	95.98	0.19	0.72	0.01	0.08	2.59	0.43	0.05	0.12	0	0.11	0.6	0.03	0.04	0.68	43.62	2.32	0.01	0	9.43	0	0		17.05	-6.13	1.06	62.7	109.09	852.62	478.43	1017.06	657.39	880.19	518.34	989.26	520.31
4.904	0	0.29	0.1	0.09	0.25	0.08	0.1	0.06	0.97	0.12	99.42	2.91	4.4	97.51	0.26	0.96	0.01	0.08	2.96	0.73	0.08	0.21	0	0.12	0.49	0.04	0.04	0.97	46.72	2.32	0.01	0	8.98	0	0		15.32	-3.67	2.51	62.47	107.71	853.21	478.64	1017.25	657.56	882.52	517.56	990.2	519.85
4.938	0	0.26	0.11	0.07	0.23	0.07	0.11	0.06	1.03	0.16	99.48	1.6	2.8	96.51	0.39	1.07	0.01	0.09	3.58	1.52	0.1	0.31	0	0.16	0.52	0.02	0.03	1.03	38.5	1.8	0.01	0	7.29	0	0		15.67	-5.4	2.21	62.31	107.97	854.36	478.41	1018.74	657.67	883.44	517.35	991.38	519.97
4.971	0	0.26	0.12	0.07	0.23	0.06	0.11	0.06	0.93	0.18	99.47	1.32	1.39	95.27	0.45	1	0.01	0.1	2.29	2.23	0.11	0.32	0	0.18	0.35	0.02	0.03	0.93	37.26	1.83	0.01	0	6.45	0	0		18.04	-6.98	1.51	62.44	110.57	854.27	477.39	1019.66	657.45	881.97	517.32	992.49	520.28
5.004	0	0.25	0.12	0.06	0.22	0.05	0.11	0.06	0.51	0.18	99.5	1.02	0.21	96.81	0.51	1.12	0.01	0.12	1.34	1.64	0.07	0.17	0	0.18	0.25	0.02	0.03	0.51	34.55	1.76	0.01	0	5.61	0	0		17.5	-4.93	1.79	63.08	106.85	854.78	477.26	1019.92	657.74	884.45	516.87	991.27	519.42
5.038	0	0.26	0.13	0.07	0.25	0.04	0.11	0.06	0.32	0.18	99.47	1.25	0	93.82	0.55	1.46	0.01	0.11	0.8	1.08	0.05	0.07	0	0.18	0.32	0.02	0.02	0.3	37.39	1.56	0.01	0	4.73	0	0		18.7	-8.4	1.9	63.16	106.89	853.67	476.12	1019.16	656.89	883.56	515.62	990.38	519.38
5.071	0	0.26	0.13	0.07	0.24	0.04	0.11	0.06	0.24	0.19	99.48	1.22	0	94.38	0.48	1.44	0.01	0.11	0.47	0.72	0.04	0.04	0	0.19	0.24	0.02	0.02	0.11	36.99	1.64	0.01	0	4.61	0	0		19.63	-7.89	1.61	63.04	107.7	851.91	474.11	1020.88	659.19	882.89	514.97	990.55	518
5.105	0	0.27	0.14	0.08	0.25	0.04	0.11	0.06	0.37	0.37	99.46	1.3	0	92.26	0.38	1.48	0.01	0.1	0.44	0.48	0.05	0.03	0	0.37	0.17	0.04	0.01	0.03	37.92	1.69	0	0	3.84	0	0		19.95	-9.61	1.4	62.94	108.77	851.14	473.36	1020.98	658.98	881.83	514.33	990.53	518.12
5.138	0	0.33	0.15	0.1	0.3	0.03	0.12	0.07	0.49	0.3	99.34	2.46	0	95.06	0.26	1.5	0.01	0.09	0.39	0.3	0.05	0.03	0	0.49	0.12	0.05	0.01	0.03	46.05	2.32	0	0	3.16	0	0		19.98	-7.22	2.12	63.3	107.1	852.41	473.88	1020.71	658.01	883.82	513.85	990.82	518.67
5.171	0	0.33	0.15	0.1	0.31	0.04	0.12	0.07	0.44	0.29	99.33	2.6	0	94.3	0.27	1.58	0.01	0.07	0.55	0.29	0.06	0.04	0	0.44	0.11	0.05	0.01	0.03	46.68	2.58	0	0	3.27	0	0		21.18	-7.97	2.36	63.54	104.93	853.33	473.82	1020.86	658.03	885.59	514.05	990.44	518.08
5.205	0	0.38	0.14	0.12	0.35	0.04	0.11	0.07	0.44	0.39	99.24	4.28	0	95.15	0.28	1.69	0.02	0.07	1.29	0.39	0.06	0.07	0	0.44	0.08	0.08	0	0.04	52.98	4.07	0	0	3.7	0	0		21.58	-7.12	2.2	63.77	106.53	854.75	473.86	1021.47	657.11	885.69	514.31	992.17	517.84
5.238	0	0.4	0.14	0.13	0.36	0.04	0.11	0.07	0.33	0.33	99.21	5.34	0	96.94	0.32	2.06	0.03	0.07	2.42	0.56	0.05	0.05	0	0.33	0.07	0.08	0	0.07	55.12	4.24	0	0	3.9	0	0		21.77	-4.71	1.17	63.65	108.88	854.89	473.52	1022.03	656.75	884.04	514.87	992.89	517.42
5.271	0	0.43	0.14	0.14	0.37	0.05	0.12	0.07	0.26	0.26	99.14	7.46	0.12	95.43	0.35	1.72	0.03	0.07	4.68	1.21	0.05	0.05	0	0.26	0.06	0.11	0	0.07	57.31	4.67	0	0	4.05	0	0		21.65	-6.81	1.16	63.82	106.39	856.57	474.15	1022.68	656.27	886.41	514.96	992.77	517.93
5.305	0	0.45	0.13	0.14	0.37	0.05	0.12	0.07	0.24	0.24	99.11	8.26	0.81	96.42	0.4	1.5	0.04	0.08	5.75	2.34	0.05	0.05	0	0.24	0.06	0.1	0	0.07	57.62	5.09	0	0	4.28	0	0		21.44	-5.54	0.66	63.86	108.29	857.13	474.4	1024.07	656.13	886.08	514.83	994.25	519.85
5.338	0	0.49	0.13	0.16	0.39	0.05	0.11	0.08	0.19	0.19	99.01	9.12	0.49	96.2	0.43	1.42	0.03	0.07	4.1	3.42	0.05	0.03	0	0.19	0.06	0.1	0	0.05	60.63	6.05	0	0	4.63	0	0		20.77	-5.85	0.82	64.29	107.49	857.77	474.22	1024.09	655.6	886.91	514.61	994.33	518.69
5.371	0	0.49	0.13	0.16	0.39	0.05	0.11	0.08	0.16	0.16	99.02	8.32	0	96.28	0.44	1.37	0.03	0.06	2.37	2.91	0.05	0.02	0	0.16	0.06	0.07	0	0.05	61.11	6.61	0	0	4.6	0	0		21.17	-5.74	0.78	64.3	107.16	857.05	473.18	1024.37	655.88	886.83	513.89	993.92	517.92
5.405	0	0.46	0.13	0.15	0.37	0.04	0.11	0.08	0.11	0.11	99.08	6.8	0	96.03	0.42	1.15	0.02	0.07	1.45	2.43	0.04	0.01	0	0.11	0.07	0.04	0	0.08	59.3	7.35	0	0	4.71	0	0		21.55	-6.07	1.19	64.48	106.18	857.25	472.93	1024.36	655.93	887.75	513.58	993.86	517.46
5.438	0	0.43	0.13	0.14	0.36	0.04	0.11	0.08	0.19	0.12	99.13	5.88	0	96.83	0.33	1.02	0.02	0.08	0.92	1.44	0.05	0.01	0	0.12	0.1	0.04	0	0.19	57.8	6.88	0	0	4.6	0	0		20.89	-4.91	0.37	64.35	107.41	857.08	472.24	1024.7	655.24	886.54	513.39	993.9	516.58
5.472	0	0.42	0.12	0.14	0.35	0.06	0.1	0.08	0.49	0.1	99.16	7.14	1.54	97.33	0.3	1.02	0.02	0.1	1.89	0.95	0.08	0.02	0	0.1	0.11	0.03	0	0.49	59.51	7.19	0	0	6.55	0	0		21.01	-4.03	0.08	64.47	107.4	857.97	472.57	1024.61	654.43	886.72	513.81	994.08	516.46
5.505	0	0.43	0.11	0.15	0.36	0.06	0.1	0.08	0.27	0.09	99.15	8.42	2.35	96.43	0.34	0.86	0.02	0.12	2.15	0.83	0.07	0.03	0	0.09	0.14	0.04	0.01	0.27	61.48	6.82	0	0	7.17	0	0		20.51	-5.51	0.63	64.34	106.36	859.27	473.26	1025.09	654.2	888.58	513.66	994.88	517.19
5.538	0	0.43	0.11	0.15	0.36	0.07	0.1	0.08	0.19	0.07	99.15	9.69	3.11	95.67	0.41	0.93	0.02	0.2	3.12	0.53	0.06	0.03	0	0.07	0.15	0.04	0.01	0.19	62.43	6.45	0	0	7.49	0	0		20.84	-6.53	-0.47	64.05	108.34	860.08	473.16	1027.23	654.7	888.11	514.4	996.4	517.87
5.572	0	0.46	0.1	0.17	0.39	0.08	0.1	0.08	0.17	0.07	99.08	14.37	4.44	97.11	0.48	0.83	0.02	0.28	3.73	0.3	0.06	0.03	0	0.07	0.17	0.07	0.01	0.07	67.39	7.16	0	0	8.5	0	0		21.09	-4.43	-1	64.14	108.08	860.74	474.17	1027.82	656.29	888.45	516.52	996.52	517.48
5.605	0	0.45	0.1	0.16	0.38	0.07	0.1	0.08	0.19	0.07	99.1	11.61	3.59	96.13	0.55	0.86	0.02	0.35	1.89	0.18	0.04	0.03	0	0.06	0.19	0.07	0.01	0.06	66.19	7.15	0	0	8.45	0	0		18.09	-5.93	-0.82	64.02	109.05	860.67	474.21	1028.43	656.02	888.34	515.64	997.37	517.56
5.638	0	0.45	0.1	0.16	0.38	0.06	0.1	0.08	0.21	0.07	99.1	10.46	2.85	96.76	0.61	0.75	0.01	0.44	1.17	0.2	0.05	0.03	0	0.07	0.21	0.07	0.01	0.08	65.45	6.68	0	0	8.05	0	0		17.81	-5.02	0.98	64.18	107.89	860.65	474.02	1027.88	656.1	890.19	514.15	998.03	517.47
5.672	0	0.41	0.1	0.15	0.37	0.06	0.1	0.08	0.23	0.08	99.17	8.31	2.63	96.63	0.88	0.9	0.01	0.45	0.66	0.17	0.06	0.04	0	0.06	0.23	0.08	0.01	0.15	62.55	6.81	0	0	8.12	0	0		18.31	-5.22	1	64.13	106.07	860.12	473.85	1027.74	656.81	890.78	514.1	996.8	517.33
5.705	0	0.39	0.11	0.13	0.35	0.06	0.1	0.08	0.21	0.08	99.23	6.28	1.87	96.44	1.02	1.02	0.01	0.46	0.52	0.15	0.05	0.05	0	0.07	0.21	0.08	0.01	0.2	58.67	6.5	0.01	0	7.49	0	0		19.61	-5.5	1.56	64.07	108.71	860.67	472.6	1028.54	655.75	890.61	512.77	999.23	517.19
5.739	0	0.37	0.12	0.12	0.34	0.05	0.11	0.08	0.28	0.11	99.25	4.96	0.44	96.17	1	1.24	0.01	0.41	0.68	0.14	0.03	0.07	0	0.11	0.27	0.11	0.01	0.28	55.35	6.44	0.01	0	6.09	0	0		20.43	-5.89	2.2	64.12	107.01	861.15	472.58	1027.44	654.65	891.67	512.32	998.59	516.82
5.772	0	0.34	0.12	0.11	0.33	0.05	0.11	0.08	0.39	0.12	99.31	3.67	0	96.75	1	1.72	0	0.46	0.99	0.12	0.03	0.1	0	0.13	0.39	0.12	0.01	0.32	50.95	6.14	0.01	0	5.24	0	0		19.29	-5.03	2.12	64.05	106.84	862.46	472.91	1028.21	654.43	892.73	512.67	999.51	516.09
5.805	0	0.32	0.13	0.1	0.31	0.05	0.11	0.08	0.64	0.12	99.36	2.87	0	97.16	0.98	1.87	0	0.35	1.61	0.1	0.03	0.14	0	0.17	0.64	0.12	0.01	0.31	47.63	6.15	0.01	0	5.04	0	0		19.96	-4.34	1.98	64.23	106.76	863.08	472.47	1028.83	654.4	893.27	512.72	1000	515.33
5.839	0	0.28	0.13	0.08	0.28	0.04	0.11	0.08	0.61	0.13	99.43	1.83	0	95.89	0.91	2.33	0	0.26	2.04	0.12	0.03	0.2	0	0.22	0.61	0.13	0	0.26	41.47	4.49	0.01	0	4.39	0	0		19.54	-6.26	1.89	64.07	107.46	863.09	471.59	1030.07	654.32	893.46	511.69	1000.85	515.33
5.872	0	0.26	0.13	0.07	0.27	0.04	0.11	0.08	0.65	0.16	99.47	1.42	0	96.59	0.77	2.8	0	0.24	1.8	0.15	0.03	0.15	0	0.22	0.65	0.16	0	0.25	37.81	3.99	0.01	0	4.36	0	0		22	-5.29	1.97	64.15	106.4	863.18	471.24	1029.94	654.57	894.05	511.87	1000.39	515.38
5.905	0	0.24	0.13	0.07	0.27	0.04	0.11	0.08	0.62	0.14	99.46	1.32	0	95.51	0.87	3.69	0	0.28	1.19	0.13	0.03	0.12	0	0.22	0.62	0.14	0	0.2	35.94	3.79	0.01	0	4	0	0		21.83	-6.71	2.39	64	108.81	863.07	470.96	1030.32	654.76	893.33	511.66	1002.08	515.17
5.939	0	0.23	0.13	0.07	0.26	0.04	0.11	0.08	0.51	0.2	99.49	1.15	0	95.93	0.82	3.61	0	0.35	1.05	0.2	0.03	0.08	0	0.19	0.51	0.2	0	0.18	34	3.39	0.01	0	4.07	0	0		22	-6.2	2.47	64.3	107.11	864.2	471.42	1030.66	654.47	894.96	511.77	1002	515.59
5.972	0	0.24	0.13	0.07	0.27	0.04	0.11	0.08	0.44	0.24	99.46	1.25	0	95.55	0.93	4.23	0	0.4	1.06	0.29	0.02	0.08	0	0.18	0.44	0.24	0	0.2	34.62	3.25	0.01	0	4.03	0	0		21.86	-6.67	2.78	64.32	106.82	864.98	472.21	1030.67	654.41	895.76	512.14	1002.5	516.3
6.005	0	0.25	0.13	0.07	0.28	0.04	0.11	0.08	0.29	0.25	99.44	1.35	0	93.64	1.09	4.09	0	0.38	1.3	0.33	0.02	0.09	0	0.15	0.29	0.25	0	0.24	35.86	3.4	0.01	0	3.47	0	0		20.47	-8.55	1.4	63.62	108.72	864.94	472.1	1032.42	655.05	894.5	512.66	1003.15	516.52
6.039	0	0.23	0.14	0.06	0.26	0.04	0.12	0.08	0.28	0.23	99.49	0.97	0	96.13	1.02	3.81	0	0.34	2.28	0.37	0.02	0.08	0	0.19	0.18	0.23	0	0.28	31.4	3.75	0.01	0	3.03	0	0		18.18	-5.94	2.15	63.52	107.41	865.65	472.88	1033.11	655.9	896.52	512.55	1003.85	516.52
6.072	0	0.23	0.14	0.06	0.26	0.04	0.12	0.08	0.45	0.31	99.48	1.05	0	93.78	0.94	3.93	0	0.34	3.08	0.43	0.03	0.1	0	0.19	0.19	0.31	0	0.45	32.38	3.4	0.01	0	3.03	0	0		20.6	-8.43	1.33	63.73	105.93	866.84	472.29	1034.46	655.05	897.85	512.05	1003.62	517.85
6.106	0	0.22	0.14	0.06	0.24	0.04	0.12	0.07	1.13	0.31	99.52	0.78	0	94.64	0.94	3.45	0	0.36	3.76	0.54	0.06	0.09	0	0.26	0.29	0.31	0.01	1.13	28.41	2.45	0.01	0	2.69	0	0		20.1	-7.64	1.31	63.27	109.87	867.08	471.98	1035.42	654.69	896.49	511.72	1006.17	518.25
6.139	0	0.23	0.14	0.06	0.25	0.04	0.12	0.07	0.81	0.45	99.5	0.88	0	94.68	1.06	3.19	0	0.37	3.06	0.68	0.05	0.06	0	0.23	0.34	0.45	0.01	0.81	30.75	2.42	0.01	0	3.03	0	0		20	-7.6	0.38	63.59	107.64	867.66	471.54	1036.26	654.68	897.51	511.94	1005.02	517.16
6.172	0	0.24	0.14	0.06	0.25	0.04	0.12	0.07	0.56	0.42	99.51	0.94	0	96.84	0.79	2.69	0	0.38	2.28	0.83	0.06	0.03	0	0.17	0.27	0.42	0.01	0.56	32.18	2.72	0.01	0	3.46	0	0		21.03	-4.89	0.18	63.91	107.87	866.31	470.92	1035.52	655.17	896.2	512.03	1003.97	516.56
6.206	0	0.25	0.13	0.07	0.26	0.04	0.11	0.07	0.29	0.48	99.49	1.19	0	95.48	0.57	2.85	0	0.37	1.39	0.73	0.06	0.01	0	0.11	0.27	0.48	0.01	0.29	35.29	2.39	0.01	0	3.99	0	0		21.01	-6.75	0.71	63.88	107.68	865.67	470.1	1035.09	654.57	896.2	510.71	1003.74	516.25
6.239	0	0.26	0.14	0.07	0.26	0.04	0.11	0.07	0.27	0.38	99.48	1.28	0	96.52	0.41	2.45	0	0.31	0.72	0.41	0.04	0.01	0	0.1	0.27	0.38	0.01	0.16	36.69	2.65	0.01	0	3.83	0	0		20.07	-5.39	0.86	64.08	107.05	864.97	470.42	1034.52	655.17	896.02	510.9	1002.95	516.05
6.272	0	0.27	0.14	0.08	0.27	0.04	0.11	0.07	0.27	0.26	99.46	1.51	0	95.84	0.3	2.3	0	0.26	0.39	0.22	0.04	0.01	0	0.08	0.27	0.26	0.01	0.11	39.04	2.95	0.01	0	3.9	0	0		21.37	-6.31	0.72	64.1	107.44	864.22	470.01	1034.2	655.57	895.15	511.11	1002.49	515.87
6.306	0	0.3	0.13	0.09	0.3	0.04	0.11	0.07	0.28	0.21	99.39	2.35	0	96.28	0.28	2.47	0	0.2	0.26	0.12	0.03	0.01	0	0.05	0.28	0.21	0.01	0.12	44.5	2.96	0.01	0	4.12	0	0		21.63	-5.73	0.56	64.23	106.41	864.23	470.19	1034.02	655.85	895.45	511.52	1001.77	515.68
6.339	0	0.29	0.13	0.09	0.29	0.04	0.11	0.07	0.21	0.17	99.42	2.04	0	96.34	0.26	2.53	0	0.16	0.23	0.07	0.02	0.01	0	0.06	0.21	0.17	0.01	0.15	42.65	3.07	0.01	0	4.11	0	0		21.06	-5.65	0.69	64.39	105.71	864.21	470.38	1033.78	655.82	895.78	511.43	1001.41	515.62
6.372	0	0.32	0.13	0.1	0.32	0.04	0.11	0.07	0.14	0.17	99.35	3.11	0	97.01	0.24	2.82	0	0.13	0.28	0.04	0.02	0.01	0	0.06	0.13	0.17	0.01	0.14	47.73	3.22	0.01	0	4.04	0	0		19.54	-4.6	0.46	64.43	106.21	864.56	470.64	1033.67	655.08	895.46	511.45	1001.6	515.26
6.406	0	0.35	0.12	0.12	0.34	0.04	0.1	0.07	0.33	0.23	99.3	4.41	0	96.51	0.23	2.69	0	0.12	0.57	0.03	0.04	0.01	0	0.05	0.13	0.24	0.01	0.33	52.38	3.15	0.01	0	5.03	0	0		19.34	-5.4	0.44	64.17	108.04	864.84	470.53	1033.33	653.85	894.49	511.21	1002.46	515.18
6.439	0	0.33	0.12	0.11	0.32	0.05	0.1	0.07	0.44	0.24	99.33	3.79	0.02	97.14	0.27	2.48	0	0.11	1.07	0.04	0.05	0.01	0	0.05	0.15	0.24	0.01	0.44	50.59	3.14	0.01	0	5.4	0	0		21.19	-4.37	0.25	64.3	107.82	864.67	470.33	1032.97	653.89	894.18	511.56	1001.94	515.28
6.473	0	0.37	0.12	0.13	0.34	0.06	0.11	0.07	0.63	0.18	99.25	6.14	1.89	96.64	0.33	1.73	0	0.1	3.51	0.07	0.06	0.03	0	0.04	0.12	0.18	0.01	0.63	55.89	3.98	0.01	0	6.24	0	0		20.21	-5.21	-0.07	64.06	107.53	865.51	470.8	1033.04	653.28	894.5	511.99	1001.98	514.9
6.506	0	0.36	0.12	0.12	0.33	0.06	0.11	0.07	0.67	0.2	99.28	5.31	1.71	96.49	0.46	1.87	0	0.1	3.55	0.16	0.05	0.02	0	0.04	0.14	0.2	0.01	0.67	53.92	3.38	0.01	0	6.08	0	0		21.71	-5.43	-0.55	64.51	107.09	866.37	471.53	1033.59	653.32	895.04	512.72	1002.06	516.78
6.539	0	0.34	0.12	0.11	0.32	0.06	0.11	0.07	0.47	0.27	99.31	4.66	1.92	96.28	0.54	1.54	0	0.09	3.25	0.26	0.03	0.02	0	0.03	0.15	0.27	0.01	0.47	52.52	3.22	0.01	0	6.37	0	0		22.66	-5.74	-0.97	64.85	106.07	867.63	473.16	1034.06	654.48	896.06	514.88	1002.09	517.86
6.573	0	0.34	0.11	0.11	0.31	0.06	0.11	0.07	0.66	0.17	99.31	4.48	1.97	96.35	0.57	1.71	0	0.13	2.95	0.4	0.03	0.02	0	0.03	0.2	0.17	0.01	0.66	52.31	2.93	0.01	0	6.59	0	0		19.3	-5.64	-0.14	63.74	108.46	866.6	473.55	1033.79	655.33	894.87	514.64	1003.3	517.28
6.606	0	0.34	0.11	0.11	0.31	0.06	0.1	0.07	0.88	0.16	99.31	4.33	2.12	96.55	0.5	1.79	0	0.22	2.98	0.73	0.04	0.02	0	0.03	0.19	0.16	0.02	0.88	51.83	2.95	0.01	0	6.74	0	0		19.2	-5.34	0.07	63.34	110.9	865.57	473.67	1033.36	655.64	893.09	514.67	1003.94	518.05
6.639	0	0.33	0.11	0.1	0.3	0.06	0.1	0.07	0.88	0.12	99.34	3.79	2.65	97.4	0.64	2	0	0.4	2.78	1.14	0.03	0.01	0	0.02	0.16	0.12	0.02	0.88	50.3	3.4	0.01	0	7.35	0	0		19.36	-3.89	-0.49	63.52	109.12	865.02	473.02	1032.92	655.46	893.03	514.57	1002.14	516.8
6.673	0	0.32	0.11	0.09	0.3	0.06	0.1	0.07	0.72	0.09	99.37	2.91	1.69	97.17	0.7	2.22	0	0.51	2.39	1.23	0.04	0.01	0	0.02	0.11	0.09	0.01	0.72	47.28	3.16	0.01	0	6.57	0	0		19	-4.32	0.44	63.8	109.65	864.85	472.74	1032.83	655.56	893.43	513.75	1003.04	516.57
6.706	0	0.28	0.11	0.08	0.28	0.05	0.11	0.07	0.6	0.08	99.43	2.16	0.96	96.83	0.96	2.74	0	0.5	1.83	0.94	0.05	0.02	0	0.02	0.14	0.08	0.01	0.6	43.12	3.07	0.01	0	6.14	0	0		19.04	-4.91	0.49	63.81	108.97	864.67	472.42	1031.61	653.88	893.11	512.9	1002.03	516.45
6.74	0	0.24	0.11	0.07	0.26	0.05	0.1	0.08	0.28	0.12	99.47	1.65	1.27	96.11	1.18	3.64	0	0.53	1.08	0.64	0.07	0.02	0	0.02	0.16	0.12	0.01	0.28	38.85	2.75	0.01	0	6.72	0	0		19.57	-5.97	-0.28	63.85	107.53	864.73	472	1031.2	652.98	892.99	512.96	1000.48	515.66
6.773	0	0.22	0.11	0.06	0.24	0.06	0.1	0.08	0.3	0.15	99.51	1.22	1.53	96.53	1.12	3.48	0	0.69	1.29	0.56	0.06	0.02	0	0.02	0.16	0.15	0.01	0.3	35.03	2.32	0.01	0	6.88	0	0		19.84	-5.38	-0.42	63.86	108.1	864.78	471.22	1031.95	652.83	893	512.37	1001.07	515.34
6.806	0	0.22	0.11	0.06	0.24	0.06	0.1	0.08	0.66	0.14	99.52	1.06	1.42	96.99	1.03	3.76	0	0.83	1.98	0.6	0.08	0.04	0	0.03	0.26	0.14	0.01	0.66	32.73	2.38	0.01	0	6.58	0	0		18.61	-4.63	-0.23	64.07	109.05	865.23	471.72	1032.36	653.06	893.11	512.65	1002.12	515.39
6.84	0	0.21	0.11	0.05	0.22	0.06	0.1	0.07	0.95	0.21	99.55	0.92	1.89	97.46	0.97	3.08	0	0.83	2.73	0.59	0.08	0.05	0	0.03	0.33	0.21	0.01	0.95	31.45	1.95	0	0	6.79	0	0		19.65	-3.77	-0.04	63.99	110.07	865.2	471.28	1033.08	653.57	893.12	512.43	1003.15	515.71
6.873	0	0.2	0.11	0.05	0.21	0.06	0.1	0.07	0.88	0.22	99.57	0.8	2.03	96.88	1.03	3.28	0	0.77	2.47	0.41	0.08	0.05	0	0.02	0.26	0.22	0.01	0.88	29.18	1.89	0	0	7	0	0		20.3	-4.83	-0.09	64.06	109.7	865.09	470.84	1033.32	653.69	893.32	512.18	1002.97	515.54
6.906	0	0.19	0.1	0.05	0.21	0.06	0.1	0.07	0.54	0.19	99.58	0.8	2.25	97.77	0.72	3.46	0	0.67	2.4	0.38	0.08	0.05	0	0.02	0.26	0.19	0.01	0.54	29.04	1.79	0	0	7.11	0	0		19.61	-3.1	0.11	64.11	108.95	865.49	470.73	1033.65	653.37	894.27	511.53	1003.15	515.58
6.94	0	0.19	0.11	0.05	0.21	0.05	0.1	0.07	0.28	0.14	99.57	0.77	1.26	97.54	0.63	3.64	0.01	0.68	1.74	0.37	0.05	0.02	0	0.02	0.28	0.14	0.01	0.28	28.35	1.8	0.01	0	6.36	0	0		19.4	-3.59	-0.43	63.83	109.71	865.55	470.45	1034.32	653.45	893.77	511.76	1003.43	515.23
6.973	0	0.18	0.11	0.05	0.2	0.05	0.1	0.07	0.26	0.12	99.59	0.65	1.1	97.24	0.47	3.65	0	0.73	1.43	0.31	0.04	0.02	0	0.02	0.26	0.12	0.01	0.24	26.01	1.92	0.01	0	6.29	0	0		20.51	-4.19	-0.29	63.96	109.06	865.37	470.59	1034.54	654.54	894.23	512.18	1003.24	515.62
7.006	0	0.16	0.11	0.04	0.19	0.05	0.1	0.07	0.38	0.1	99.62	0.47	0.96	96.92	0.4	4.17	0	0.85	1.66	0.29	0.03	0.01	0	0.02	0.27	0.1	0.02	0.38	20.85	1.76	0.01	0	6.07	0	0		20.87	-4.76	-0.17	63.88	109.63	865.18	470.65	1034.19	654.38	893.77	512.17	1003.34	515.94
7.04	0	0.15	0.11	0.04	0.18	0.05	0.1	0.08	0.71	0.05	99.63	0.4	0.97	96.87	0.35	5.16	0	0.97	1.96	0.27	0.03	0.02	0	0.03	0.25	0.05	0.02	0.71	17.47	1.86	0	0	6.01	0	0		20.68	-4.84	0.05	63.83	109.42	865.25	470.95	1033.76	654.1	893.89	512.12	1003.24	516.22
7.073	0	0.15	0.1	0.03	0.2	0.05	0.1	0.09	0.68	0.05	99.6	0.46	1.3	97	0.29	7.65	0	1.39	2.44	0.22	0.04	0.02	0	0.03	0.13	0.05	0.02	0.68	17.16	1.82	0	0	6.09	0	0		19.13	-4.62	0.02	63.76	108.31	865.64	471.32	1033.34	653.29	894.42	511.88	1002.65	515.98
7.107	0	0.13	0.1	0.03	0.2	0.05	0.09	0.1	0.72	0.04	99.59	0.4	1.18	96.81	0.3	9.83	0	1.62	3.06	0.17	0.04	0.03	0	0.03	0.11	0.04	0.02	0.72	12.93	1.75	0	0	5.74	0	0		19.18	-4.93	0.07	63.8	108.87	865.81	472.14	1032.8	653.37	893.98	512.75	1002.78	516.39
7.14	0	0.13	0.1	0.03	0.21	0.05	0.1	0.1	1.3	0.04	99.58	0.39	0.03	96.75	0.36	10.68	0	1.6	2.84	0.17	0.03	0.03	0	0.04	0.17	0.04	0.02	1.3	11.75	1.66	0.01	0	4.88	0	0		19.71	-5.04	0.32	63.74	109.29	865.85	472.99	1031.91	653.43	893.54	513.55	1002.78	517
7.173	0	0.13	0.11	0.03	0.21	0.05	0.1	0.1	1.94	0.05	99.59	0.37	0	96.67	0.45	10.21	0	1.05	2.68	0.18	0.02	0.03	0	0.05	0.26	0.05	0.02	1.94	11.5	1.72	0.01	0	4.39	0	0		19.73	-5.16	0.16	63.84	111.84	865.96	473.44	1032	653.51	892.2	514.37	1004	517.38
7.207	0	0.13	0.11	0.03	0.2	0.04	0.1	0.1	1.91	0.06	99.59	0.37	0	97.82	0.49	10.01	0	0.68	2.2	0.2	0.01	0.03	0	0.06	0.28	0.06	0.01	1.91	11.51	1.83	0.01	0.07	4.04	0	0		20.25	-2.98	0.84	64.77	110.68	866	474.53	1030.92	653.74	892.91	514.68	1003.52	518.75
7.24	0	0.13	0.12	0.03	0.2	0.04	0.1	0.09	0.83	0.06	99.59	0.37	0	97.77	0.5	9.44	0	0.39	1.95	0.23	0.01	0.02	0	0.05	0.23	0.06	0.01	0.83	12.2	2.07	0.01	0.08	3.56	0	0		21.9	-3.11	1.14	65.08	109.01	865.78	475.24	1029.58	653.61	893.23	515.02	1002.13	520.05
7.273	0	0.13	0.12	0.03	0.2	0.04	0.1	0.09	0.24	0.05	99.61	0.34	0	96.47	0.41	8.56	0	0.2	1.41	0.21	0.02	0.01	0	0.05	0.2	0.05	0	0.24	11.76	2.17	0.01	0.01	3.18	0	0		19.38	-5.46	1.04	64.82	104.96	865.53	474.75	1029.17	653.37	894.78	514.28	999.69	517.67
7.307	0	0.13	0.13	0.03	0.19	0.04	0.11	0.08	0.19	0.05	99.63	0.33	0	96.12	0.54	6.89	0	0.12	1.4	0.21	0.02	0.01	0	0.05	0.19	0.05	0	0.12	11.45	2.31	0.01	0	3.1	0	0		20.58	-5.95	0.81	64.6	104.69	865.73	473.82	1029.46	652.9	894.96	513.9	999.61	516.75
7.34	0	0.14	0.13	0.03	0.17	0.04	0.11	0.08	0.22	0.05	99.66	0.33	0	95.98	0.7	4.88	0	0.08	1.87	0.26	0.02	0.01	0	0.05	0.22	0.04	0	0.1	10.9	2.24	0.01	0	3.22	0	0		20.44	-6.14	0.96	64.17	108.39	865.38	472.92	1029.64	651.87	893.15	512.94	1001.48	516.64
7.373	0	0.14	0.14	0.03	0.17	0.04	0.11	0.08	0.27	0.05	99.67	0.33	0	94.43	0.74	4.2	0	0.05	2.44	0.38	0.02	0.01	0	0.05	0.27	0.04	0	0.16	9.91	2.35	0.01	0	2.97	0	0		20.85	-7.85	0.33	64.14	107.85	865.69	471.84	1031	651.4	893.73	511.98	1001.48	516.65
7.407	0	0.13	0.15	0.03	0.15	0.04	0.12	0.07	0.2	0.06	99.69	0.33	0	95.48	0.68	3.03	0	0.04	3.86	0.56	0.03	0.02	0	0.06	0.18	0.04	0	0.2	7.67	2.36	0.01	0	2.78	0	0		20.83	-6.75	1.25	64.36	107.81	866.4	471.69	1031.22	650.99	895.02	511.12	1002.69	516.68
7.44	0	0.14	0.14	0.03	0.15	0.04	0.12	0.07	0.2	0.05	99.69	0.33	0	95.41	0.64	2.91	0	0.04	4.12	0.68	0.03	0.02	0	0.05	0.11	0.05	0	0.2	8.71	2.57	0.01	0	2.96	0	0		19.87	-6.83	0.76	64.2	105.1	867.06	471.8	1032.35	651.92	896.83	511.54	1001.84	515.85
7.474	0	0.14	0.14	0.03	0.16	0.04	0.12	0.07	0.17	0.07	99.68	0.33	0	96.28	0.78	2.77	0	0.04	4.32	0.92	0.02	0.01	0	0.05	0.1	0.07	0	0.17	9.6	2.55	0	0	2.88	0	0		19.37	-5.73	0.78	64.1	106.69	868.33	472.1	1033.25	651.24	897.17	511.49	1003.75	516.46
7.507	0	0.15	0.14	0.03	0.16	0.04	0.12	0.07	0.14	0.09	99.67	0.33	0	96.66	1.1	2.74	0	0.05	4.25	1.41	0.02	0.01	0	0.05	0.08	0.09	0.01	0.14	11.48	2.36	0.01	0	3.05	0	0		20.17	-5.17	0.5	64.27	107.39	869.21	472.94	1033.83	652.15	897.3	513.09	1004.63	516.65
7.54	0	0.15	0.14	0.03	0.17	0.04	0.12	0.07	0.17	0.12	99.66	0.33	0	95.77	1.77	2.62	0	0.07	3.55	1.8	0.02	0.02	0	0.05	0.1	0.12	0.01	0.17	12.5	2.31	0.01	0	3.16	0	0		19.59	-6.4	-0.34	63.92	107.64	869.31	473.3	1033.75	651.51	896.45	513.58	1004.04	517.06
7.574	0	0.15	0.15	0.03	0.17	0.04	0.12	0.07	0.25	0.18	99.66	0.33	0	96.21	1.38	2.9	0	0.09	3.16	1.76	0.02	0.01	0	0.07	0.13	0.18	0.01	0.25	12.43	2.3	0.01	0	2.82	0	0		19.89	-5.83	0.25	63.74	109.6	869.01	473.46	1034.26	652.39	896.09	513.45	1005.59	518.21
7.607	0	0.16	0.14	0.03	0.17	0.04	0.12	0.07	0.32	0.25	99.66	0.33	0	96.48	1.29	2.55	0	0.09	2.98	1.78	0.02	0.01	0	0.07	0.16	0.25	0.01	0.32	12.83	2.11	0.01	0	3.24	0	0		20.87	-5.45	-0.48	64.2	107.18	869.43	474.32	1034.7	653.7	897.13	514.97	1004.24	518.78
7.64	0	0.17	0.14	0.04	0.17	0.04	0.12	0.07	0.51	0.35	99.66	0.33	0	97.22	0.87	1.58	0	0.08	3.07	1.71	0.02	0.01	0	0.07	0.11	0.35	0.01	0.51	16.07	2.44	0.01	0	3.49	0	0		18.49	-4.22	0.77	63.44	107.2	868.26	477.73	1033.23	656.75	896.88	517.03	1003.97	521.8
7.674	0	0.18	0.14	0.04	0.17	0.05	0.12	0.07	0.79	0.37	99.65	0.38	0	96.11	0.82	1.3	0	0.07	3.59	1.4	0.02	0.02	0	0.06	0.14	0.37	0.01	0.79	18.57	2.68	0	0	4.1	0	0		15.58	-5.97	0.57	62.26	107.89	868.57	479.27	1033.66	658.09	896.68	518.64	1004.53	521.73
7.707	0	0.18	0.14	0.04	0.17	0.05	0.12	0.07	1.56	0.45	99.64	0.44	0	95.52	0.92	1.08	0	0.1	4.55	1.25	0.02	0.03	0	0.07	0.22	0.45	0.01	1.56	19.56	2.7	0	0	4.3	0	0		16.45	-6.71	1.56	61.97	108.58	868.8	480.58	1033.78	659.76	897.33	519.59	1005.84	523.46
7.741	0	0.18	0.12	0.04	0.17	0.06	0.11	0.07	3.05	0.47	99.65	0.44	0.98	96.23	0.74	0.85	0	0.14	3.84	0.83	0.02	0.04	0	0.08	0.29	0.47	0.01	3.05	20.19	2.31	0	0	5.84	0	0		15.58	-5.81	0.38	62.17	106.44	869.01	481.13	1033.47	659.41	897.38	520.47	1003.79	523.21
7.774	0	0.16	0.11	0.03	0.14	0.07	0.11	0.06	5.24	0.42	99.68	0.33	1.82	95.82	0.53	0.6	0	0.22	4.42	0.61	0.03	0.03	0	0.1	0.59	0.42	0.02	5.24	15.37	2.06	0	0	6.86	0	0		13.94	-6.33	-0.4	62.39	107.16	868.19	480.32	1033.35	659.08	895.87	520.4	1003.03	521.25
7.807	0	0.16	0.11	0.03	0.13	0.07	0.11	0.06	7.13	0.31	99.69	0.33	1.26	95.93	0.41	0.56	0	0.27	4.61	0.64	0.04	0.01	0	0.11	0.72	0.31	0.03	9.59	11.8	1.84	0	0	7.13	0	0		13.35	-6.2	-0.04	63.01	108.66	866.66	479	1033.13	658.34	894.55	518.32	1003.16	521.57
7.841	0	0.15	0.1	0.03	0.12	0.08	0.1	0.06	8.24	0.28	99.71	0.33	2.24	94.69	0.37	0.34	0	0.27	4.19	0.64	0.06	0.01	0	0.14	0.68	0.28	0.03	9.63	10.8	1.66	0	0	8.24	0	0		15.96	-7.6	0.21	63.63	107.79	864.75	476.56	1033.42	658.6	894.42	515.99	1002.07	521.41
7.874	0	0.15	0.09	0.03	0.12	0.09	0.1	0.06	9.78	0.23	99.71	0.33	2.86	94.86	0.25	0.3	0	0.29	3.71	0.54	0.1	0	0	0.11	0.64	0.23	0.04	13.55	10.32	1.47	0	0	9.78	0	0		17.04	-7.42	0.22	63.45	110.3	862.69	473.68	1034.59	659.63	892.7	514.38	1002.88	519.3
7.907	0	0.13	0.09	0.02	0.12	0.08	0.1	0.06	7.66	0.15	99.74	0.33	3.31	94.99	0.24	0.41	0	0.34	2.01	0.26	0.06	0	0	0.1	0.52	0.15	0.04	7.66	9.82	1.3	0	0	9.66	0	0		17.97	-7.28	0.83	63.28	110.85	861.55	471.79	1034.14	659.58	892.12	513.17	1002.91	516.85
7.941	0	0.12	0.09	0.02	0.11	0.09	0.09	0.06	2.97	0.12	99.77	0.36	5.44	94.64	0.25	0.44	0	0.37	1.9	0.23	0.04	0	0	0.1	0.29	0.12	0.04	2.97	8.92	1.26	0	0	10.72	0	0		19.92	-7.65	1	63.19	110.88	861.72	471.15	1033.4	658.59	891.96	512.9	1002.79	516.22
7.974	0	0.12	0.09	0.02	0.11	0.08	0.09	0.06	1.55	0.12	99.77	0.34	5.18	96.66	0.25	0.38	0	0.31	1.59	0.23	0.03	0.01	0	0.09	0.17	0.12	0.03	1.55	9.04	1.27	0	0	10.29	0	0		21.76	-5.18	0.46	63.51	113.53	863.29	473.09	1032.71	657.91	890.63	515.49	1004.13	517.85
8.007	0	0.11	0.08	0.02	0.11	0.09	0.09	0.06	1.27	0.13	99.78	0.37	6.22	96.98	0.25	0.31	0	0.23	2.32	0.3	0.02	0.01	0	0.08	0.12	0.13	0.03	1.27	9.06	1.23	0	0	10.91	0	0		18.69	-4.65	1.08	62.99	109.31	865.36	477.75	1031.97	659.06	893.96	517.88	1003.22	521.55
8.041	0	0.11	0.09	0.02	0.11	0.1	0.09	0.06	1.31	0.1	99.78	0.37	6.53	93.72	0.24	0.36	0	0.18	3.47	0.35	0.03	0.01	0	0.09	0.08	0.1	0.02	1.31	7.61	1.26	0	0	10.74	0	0		16.03	-8.48	0.4	62.13	107.71	867.32	479.19	1033.25	659.45	895.74	519.36	1003.44	521.16
8.074	0	0.12	0.09	0.02	0.11	0.1	0.09	0.06	1.88	0.13	99.77	0.35	6.5	96.45	0.21	0.27	0	0.12	4.25	0.37	0.03	0.03	0	0.09	0.07	0.13	0.02	1.88	9.51	1.52	0	0	10.5	0	0		14.92	-5.49	1.34	61.62	109.62	867.15	482.01	1032.17	660.95	895	521.15	1004.59	524.06
8.108	0	0.12	0.09	0.03	0.12	0.09	0.1	0.06	1.59	0.09	99.75	0.33	5.88	95.46	0.24	0.29	0.01	0.09	4.73	0.37	0.04	0.09	0	0.07	0.06	0.09	0.02	1.59	11.28	1.97	0	0	9.68	0	0		14.47	-6.77	0.6	61.6	109.07	866.86	482.43	1032.05	661.23	894.42	521.92	1003.46	524.23
8.141	0	0.13	0.1	0.03	0.13	0.08	0.1	0.06	0.78	0.09	99.74	0.33	5.08	93.91	0.29	0.25	0.01	0.07	4.34	0.35	0.05	0.09	0	0.07	0.05	0.09	0.02	0.78	13.34	2	0	0	8.92	0	0		12.86	-8.32	1.37	61.45	109.77	864.86	480.86	1032.4	662.07	893.89	519.84	1003.6	523.32
8.174	0	0.14	0.1	0.03	0.14	0.08	0.1	0.06	0.47	0.11	99.71	0.37	5.32	94.11	0.29	0.2	0.01	0.07	4.21	0.57	0.06	0.09	0	0.08	0.07	0.11	0.02	0.47	17.42	1.95	0	0	9.16	0	0		15.32	-8.14	0.6	61.74	108.08	863.97	478.32	1033.89	662.82	894.39	518.7	1002.42	521.61
8.208	0	0.15	0.09	0.04	0.14	0.08	0.1	0.06	0.25	0.09	99.7	0.43	5.49	95.21	0.22	0.19	0	0.07	2.97	0.5	0.09	0.11	0	0.07	0.11	0.09	0.03	0.25	20.87	1.84	0	0	9.77	0	0		15.47	-7.05	1.58	62.08	107.43	863.09	477.83	1033.8	663.89	895.07	517.94	1002.45	521.26
8.241	0	0.16	0.09	0.04	0.15	0.08	0.09	0.06	0.17	0.14	99.67	0.54	5.5	94.68	0.19	0.25	0	0.09	2.72	0.47	0.08	0.13	0	0.07	0.15	0.14	0.03	0.17	24.3	2.01	0	0	9.86	0	0		16.71	-7.6	1.49	62.02	107.08	862.8	476.56	1034.17	663.75	895.19	517.19	1002.23	520.29
8.274	0	0.17	0.09	0.04	0.16	0.09	0.09	0.06	0.16	0.18	99.66	0.62	5.94	95.27	0.19	0.35	0	0.13	2.63	0.42	0.06	0.13	0	0.06	0.16	0.18	0.03	0.16	26.29	2.07	0	0	10.3	0	0		17.38	-6.99	1.85	62.1	106.77	862.85	476.62	1033.97	663.75	895.58	517.06	1002.3	520.68
8.308	0	0.26	0.09	0.08	0.23	0.09	0.09	0.06	0.17	0.17	99.47	2.57	6.05	96.65	0.17	0.33	0.01	0.13	2.62	0.35	0.06	0.19	0	0.05	0.16	0.42	0.03	0.17	45.47	2.36	0	0	10.41	0	0		15.94	-5.18	0.66	61.58	111.71	862.19	476.34	1034.58	662.94	892.13	517.01	1003.76	521.43
8.341	0	0.26	0.08	0.08	0.23	0.1	0.09	0.06	0.16	0.16	99.47	2.82	6.74	96.74	0.16	0.34	0.01	0.17	2.62	0.29	0.04	0.1	0	0.04	0.1	0.49	0.03	0.16	46.68	2.36	0	0	11.03	0	0		17.23	-5.05	1.04	61.95	109.26	862.16	476.14	1034.53	663.76	893.64	517.01	1002.83	521.02
8.374	0	0.31	0.08	0.1	0.26	0.1	0.09	0.06	0.19	0.17	99.39	4.96	7.51	97.24	0.17	0.37	0.01	0.29	2.68	0.34	0.05	0.05	0	0.03	0.09	0.87	0.03	0.19	53.91	2.54	0	0	11.74	0	0		17.05	-4.19	0.76	61.97	108.85	861.86	476.11	1034.53	664.23	893.47	517.36	1002.27	520.55
8.408	0	0.37	0.08	0.13	0.3	0.11	0.09	0.07	0.33	0.18	99.27	9.23	8.1	96.48	0.18	0.59	0.01	0.46	2.71	0.32	0.05	0.03	0	0.04	0.11	2.54	0.03	0.33	62.18	3.64	0	0	12.32	0	0		18.83	-5.44	0.5	62.13	110.55	861.7	475.93	1034.75	664.85	892.38	518.22	1002.91	520.47
8.441	0	0.32	0.07	0.11	0.27	0.13	0.08	0.07	0.42	0.16	99.35	7.32	9.46	95.89	0.16	0.64	0.01	0.46	3.34	0.35	0.04	0.02	0	0.05	0.12	2.97	0.02	0.42	58.4	3.96	0	0	13.37	0	0		18.7	-6.25	0.45	62.4	107.84	862.17	475.36	1035.08	664.52	894.09	517.55	1001.91	519.5
8.475	0	0.37	0.07	0.13	0.3	0.14	0.08	0.07	1.11	0.21	99.26	11.37	9.83	96.7	0.21	0.81	0.01	0.55	4.11	0.4	0.05	0.02	0	0.1	0.18	6.1	0.02	1.11	63.67	3.83	0	0	13.59	0	0		17.24	-5.12	0.24	62.27	110.4	863.18	475.78	1034.98	662.72	893.09	517.54	1003.47	519.64
8.508	0	0.39	0.07	0.14	0.32	0.13	0.09	0.07	0.73	0.16	99.22	12.52	9.26	94.32	0.16	0.75	0.01	0.49	3.61	0.39	0.05	0.02	0	0.1	0.14	8.41	0.01	0.73	65.52	3.99	0	0	13.16	0	0		18.69	-7.95	1.3	62.13	112.8	864.39	475.12	1034.74	660.79	893.25	516.48	1006.01	519.32
8.541	0	0.38	0.07	0.14	0.31	0.12	0.09	0.07	0.76	0.13	99.23	11.68	8.95	94.05	0.13	0.68	0.01	0.45	3.52	0.32	0.07	0.03	0	0.11	0.17	7.24	0.01	0.76	64.63	3.66	0	0	12.92	0	0		16.77	-8.2	2.31	62.41	109.28	866.45	476.22	1034.86	659.97	896.97	515.91	1006.18	519.6
8.575	0	0.33	0.07	0.11	0.28	0.13	0.08	0.07	0.63	0.14	99.33	7.79	9.32	93.37	0.14	0.63	0.01	0.5	2.98	0.31	0.09	0.04	0	0.14	0.24	6.63	0.01	0.63	59.6	2.66	0.01	0	13.49	0	0		16.31	-8.78	3.35	62.15	109.48	866.94	476.11	1035.27	660	898.2	515.13	1007.6	519.57
8.608	0	0.31	0.07	0.1	0.26	0.12	0.09	0.06	0.72	0.17	99.38	5.57	8.62	92.32	0.14	0.67	0.01	0.55	2.91	0.37	0.12	0.1	0	0.17	0.52	6.78	0.01	0.72	55.2	2.32	0.01	0	12.95	0	0		16.22	-9.57	2.69	61.78	107.62	867.23	475.52	1037.4	661.49	899.75	515.15	1007.3	519.15
8.641	0	0.27	0.07	0.08	0.22	0.15	0.08	0.06	1.57	0.21	99.47	4.07	10.15	93.61	0.14	0.57	0.01	0.38	4.03	0.36	0.15	0.23	0	0.21	0.87	6.97	0.01	1.57	49.98	2.03	0.01	0	14.22	0	0		15.35	-8.58	3.35	62.03	105.57	870.15	476.76	1039.35	662.06	903.75	515.77	1009.24	519.63
8.675	0	0.2	0.06	0.05	0.17	0.19	0.08	0.06	1.87	0.21	99.6	1.9	12.43	96.37	0.17	0.36	0.01	0.32	4.46	0.57	0.2	0.3	0	0.21	0.61	8.81	0.01	1.87	39.78	1.99	0.01	0	16.23	0	0		15.9	-5.6	3.24	62.19	105.45	873.8	477.51	1041.73	661.45	906.75	516.42	1012.14	520.26
8.708	0	0.21	0.06	0.06	0.18	0.16	0.08	0.06	2.45	0.23	99.58	1.93	11.04	95.63	0.22	0.3	0.01	0.28	3.72	0.43	0.16	0.2	0	0.23	0.59	8.36	0.01	2.45	40.69	1.91	0.01	0	15.32	0	0		16.37	-6.57	4.27	62.08	108.1	875.28	478.33	1041.73	659.92	907.09	516.72	1015.07	521.76
8.742	0	0.16	0.06	0.04	0.14	0.15	0.08	0.06	1.92	0.3	99.67	0.84	10.53	96.2	0.19	0.26	0.01	0.23	2.64	0.38	0.19	0.11	0	0.3	0.49	6.22	0.01	1.92	30.55	1.55	0.01	0	15.17	0	0		15.54	-5.84	3.33	61.86	110.32	876.71	478.62	1043.03	659.6	906.6	516.77	1016.79	522.1
8.775	0	0.16	0.07	0.04	0.14	0.13	0.09	0.06	1.84	0.32	99.68	0.73	9.2	95.51	0.23	0.22	0.01	0.22	2.69	0.32	0.18	0.11	0	0.37	0.8	4.79	0.02	1.84	28.55	1.33	0.01	0	13.97	0	0		15.73	-6.72	3.03	61.75	110.39	877.73	478.72	1043.67	659.23	907.13	517.05	1017.41	521.98
8.808	0	0.17	0.07	0.04	0.15	0.12	0.09	0.06	2.45	0.28	99.67	0.69	8.25	93.7	0.24	0.19	0.01	0.22	2.25	0.28	0.12	0.07	0	0.4	0.86	3.95	0.02	2.45	28.15	1.24	0.01	0	13.37	0	0		16.51	-8.5	2.99	61.62	109.49	877.94	478.29	1044.15	659.18	907.87	516.66	1017.22	522.03
8.842	0	0.16	0.08	0.04	0.15	0.1	0.09	0.06	1.83	0.28	99.67	0.6	6.96	91.95	0.26	0.21	0.01	0.19	2.36	0.28	0.17	0.11	0	0.52	0.65	3.63	0.02	1.83	26	1.27	0.01	0	11.99	0	0		16.15	-9.82	4.75	62.11	104.69	877.44	478.1	1044.88	661.09	911.8	515.26	1016.23	522.63
8.875	0	0.16	0.09	0.04	0.15	0.08	0.1	0.06	2.09	0.32	99.67	0.5	4.56	92.33	0.32	0.2	0.01	0.17	2.21	0.24	0.21	0.17	0	0.95	0.74	3.74	0.03	2.09	23.58	1.08	0.01	0	10.03	0	0		18.04	-9.56	4.43	62.12	108.16	877.02	477.41	1045.49	661.72	909.97	515.61	1017.91	522.58
8.908	0	0.18	0.09	0.04	0.16	0.08	0.1	0.06	1.49	0.36	99.64	0.63	3.99	92.38	0.36	0.25	0.01	0.17	1.85	0.19	0.23	0.17	0	0.9	0.53	3.45	0.02	1.49	27.3	1.15	0.01	0	9.47	0	0		17.57	-9.52	3.51	62.1	106.5	877.54	476.48	1047.46	662.05	911.24	515.06	1017.52	521.94
8.942	0	0.24	0.11	0.07	0.21	0.06	0.11	0.06	0.95	0.33	99.53	1.22	1.96	93.04	0.33	0.39	0.01	0.17	1.63	0.13	0.33	0.33	0	0.95	0.78	2.44	0.02	0.95	36.86	0.94	0	0	7.63	0	0		16.43	-9.04	3.58	62.11	107.64	878.08	476.07	1048.56	661.99	911.57	514.58	1018.99	521.34
8.975	0	0.26	0.11	0.08	0.23	0.06	0.11	0.06	1.05	0.33	99.48	1.66	2.2	94.18	0.33	0.57	0.01	0.21	1.69	0.14	0.29	0.31	0	1.05	0.92	2.37	0.02	0.92	40.88	0.95	0.01	0	7.86	0	0		17.57	-8.08	4.73	62.53	105.26	878.83	476.2	1048.57	661.93	914.09	513.99	1019.04	522.03
9.008	0	0.3	0.11	0.09	0.26	0.06	0.11	0.06	1.03	0.31	99.4	2.64	2.03	95.37	0.31	0.67	0.01	0.24	1.48	0.14	0.21	0.23	0	1.03	1.01	2.13	0.02	0.6	46.94	0.99	0.01	0	7.7	0	0		17.93	-6.87	5.33	62.46	105.55	878.86	476.26	1047.59	661.18	913.98	513.79	1019.23	521.89
9.042	0	0.32	0.11	0.1	0.28	0.06	0.11	0.06	1.65	0.3	99.35	3.13	0.92	94.39	0.3	0.77	0.01	0.25	1.49	0.15	0.19	0.23	0	1.65	1.09	1.53	0.02	0.81	49.15	0.94	0.01	0	6.89	0	0		17.99	-7.89	4.71	62.55	105.86	878.85	476.44	1047.28	660.64	913.16	514.04	1018.71	522.19
9.075	0	0.36	0.11	0.12	0.32	0.06	0.11	0.06	1.74	0.36	99.27	4.67	0.8	93.87	0.36	1.11	0.01	0.28	1.4	0.17	0.16	0.15	0	1.74	1.13	1.22	0.01	0.57	54.4	1	0.01	0	6.79	0	0		19.74	-8.35	4.43	62.71	106.21	878.46	475.97	1046.7	660.24	912.26	514.09	1018.18	522.05
9.109	0	0.49	0.11	0.19	0.42	0.06	0.11	0.06	1.12	0.36	99.02	12.66	1.06	90.98	0.36	1.54	0.01	0.35	1.14	0.17	0.11	0.06	0	1.12	0.93	0.97	0.01	0.27	67.76	1.5	0.01	0	6.84	0	0		21.8	-10.44	3.76	62.68	106.81	877.5	474.41	1047.3	660.35	911.25	513.32	1017.71	521.9
9.142	0	0.58	0.11	0.24	0.5	0.05	0.11	0.07	0.96	0.24	98.84	21.16	0.71	93.33	0.24	2.05	0	0.38	0.9	0.14	0.11	0.06	0	0.96	0.43	0.64	0.01	0.16	74.91	1.56	0.01	0	6.41	0	0		21.35	-8.81	3.35	63.02	107.7	877.79	474.47	1046.88	659.77	910.37	513.88	1017.85	520.81
9.175	0	0.59	0.11	0.25	0.53	0.05	0.11	0.07	0.88	0.18	98.81	23.88	0.53	93.62	0.18	2.63	0	0.44	0.64	0.11	0.1	0.05	0	0.88	0.33	0.49	0.01	0.08	76.28	1.6	0.01	0	6.27	0	0		20.61	-8.57	2.96	63.02	107.92	877.02	474.06	1045.92	658.86	909.06	513.51	1016.78	520.01
9.209	0	0.62	0.12	0.27	0.55	0.05	0.11	0.07	0.97	0.15	98.75	25.81	0.18	93.35	0.15	2.45	0	0.55	0.56	0.09	0.13	0.07	0	0.97	0.24	0.3	0	0.06	77.75	1.59	0.01	0	5.98	0	0		20.87	-8.79	3.17	63.22	107.11	876.95	473.85	1045.64	658.43	909.48	512.97	1016.35	520.15
9.242	0	0.64	0.11	0.28	0.55	0.05	0.11	0.07	0.9	0.2	98.71	27.72	0.4	95.01	0.15	2.27	0	0.54	0.56	0.12	0.2	0.15	0	0.9	0.16	0.37	0	0.06	79.14	1.75	0.01	0	6.18	0	0		21.23	-7.27	2.75	63.38	106.12	876.35	473.76	1044.62	657.83	908.81	512.98	1014.69	520.09
9.275	0	0.67	0.11	0.3	0.56	0.05	0.1	0.07	0.57	0.31	98.66	30.7	1.13	93.04	0.19	1.77	0	0.43	0.81	0.2	0.31	0.17	0	0.57	0.08	0.44	0	0.03	81.43	2.1	0.01	0	6.7	0	0		23.06	-9.03	1.78	63.71	106.16	877.3	473.88	1044.44	655.93	908.41	513.01	1014.22	521.53
9.309	0	0.71	0.11	0.33	0.58	0.06	0.1	0.07	0.4	0.4	98.59	37	2.21	95.96	0.22	1.62	0	0.34	1.19	0.24	0.41	0.21	0	0.4	0.05	0.64	0	0.03	85.09	2.72	0.01	0	7.55	0	0		18.49	-6.16	-0.38	63.51	102.54	877.94	475.35	1044.05	655.2	908.56	514.53	1010.93	520.39
9.342	0	0.7	0.1	0.32	0.56	0.06	0.1	0.07	0.38	0.38	98.61	35.67	2.52	95.25	0.25	1.25	0.01	0.24	1.17	0.31	0.4	0.22	0	0.38	0.04	0.87	0	0.02	84.74	2.63	0.01	0	7.85	0	0		18.35	-7.01	-1.13	63.5	105.38	876.95	475.29	1043.52	655.44	905.67	515.72	1010.98	519.45
9.375	0	0.67	0.1	0.3	0.53	0.07	0.1	0.07	0.37	0.37	98.67	34.76	3.56	96.44	0.31	1.08	0	0.25	1.4	0.29	0.45	0.16	0	0.37	0.04	0.82	0	0.02	84.09	2.62	0.01	0	8.77	0	0		18.86	-5.51	-1.16	64.01	103.16	874.25	476	1040.47	656.61	903.93	516.73	1007.06	519.38
9.409	0	0.63	0.08	0.28	0.5	0.09	0.09	0.07	0.36	0.45	98.74	34.74	5.55	96.68	0.45	0.88	0	0.3	1.48	0.41	0.41	0.15	0	0.36	0.09	0.88	0	0.09	84.01	2.81	0.01	0	10.65	0	0		17.23	-5.15	-1.35	63.96	102.27	871.39	476.99	1038.22	657.85	901.69	517.34	1003.92	520.3
9.442	0	0.59	0.08	0.26	0.47	0.09	0.09	0.07	0.33	0.69	98.81	30.06	5.73	95.22	0.69	0.87	0	0.3	1.85	0.86	0.46	0.26	0	0.33	0.09	0.99	0	0.11	80.97	3.15	0.01	0	10.73	0	0		19.29	-7.04	-0.62	63.79	103.43	869.91	475.75	1036.47	657.04	900.03	516.4	1003.41	519.37
9.476	0	0.52	0.08	0.21	0.42	0.1	0.09	0.07	0.26	1.02	98.96	21.87	6.46	93.56	1.02	1	0.01	0.23	2.67	1.59	0.51	0.46	0	0.26	0.1	1.29	0	0.15	74.82	3.29	0.01	0	11.16	0	0		19.36	-8.62	-1.52	63.65	104.28	869.49	474.91	1036.75	656.35	898.76	516.14	1003.01	518.89
9.509	0	0.42	0.08	0.15	0.35	0.11	0.09	0.07	0.27	1.31	99.16	12.84	7.42	96.06	1.31	1.14	0.01	0.22	2.97	1.89	0.45	0.47	0	0.27	0.16	1.74	0	0.18	66.53	3.25	0.01	0	12.01	0	0		19.83	-6.03	-1.73	63.87	103.29	869.48	475.23	1036.51	656.81	899.03	516.74	1002.29	518.84
9.542	0	0.35	0.07	0.12	0.31	0.12	0.09	0.07	0.33	1.45	99.29	9.09	8.36	95.68	1.45	1.47	0.01	0.23	4.14	1.75	0.53	0.69	0	0.31	0.33	1.95	0	0.17	60.54	3.2	0.01	0	12.54	0	0		19.18	-6.51	-0.99	63.86	102.87	868.17	475.73	1035.42	657.68	898.63	516.58	1001.46	519.54
9.576	0	0.26	0.06	0.08	0.24	0.14	0.09	0.07	0.6	1.52	99.48	3.66	9.63	95.48	1.52	1.74	0.01	0.28	3.64	1.88	0.56	0.52	0	0.28	0.6	2.76	0	0.25	48.99	2.9	0.01	0	14.02	0	0		19.17	-6.75	-0.02	63.88	104.7	867.34	475.9	1034.59	657.8	897.67	516.15	1002.28	520.28
9.609	0	0.25	0.06	0.08	0.23	0.16	0.09	0.07	0.69	1.41	99.5	3.58	10.55	96	1.41	1.81	0.01	0.31	4.33	2.17	0.6	0.38	0	0.28	0.69	2.82	0	0.33	48	2.57	0.01	0	14.64	0	0		18.14	-6.11	-0.17	63.82	104.62	867.05	475.48	1034.52	657.49	897.41	515.76	1001.97	519.36
9.642	0	0.23	0.06	0.07	0.21	0.15	0.08	0.07	0.72	1.29	99.54	2.4	10.5	97.36	1.29	1.82	0.01	0.22	3.74	3.17	0.59	0.22	0	0.33	0.72	3.4	0	0.22	43.49	2.53	0.01	0	14.8	0	0		20.56	-3.97	0.55	63.91	104.88	867.3	475.51	1034.02	657.69	897.76	516.02	1002.58	519.66
9.676	0	0.16	0.05	0.04	0.15	0.22	0.07	0.07	0.5	1.1	99.56	1.03	13.93	96.1	1.1	2.16	0.01	0.18	3.47	4.32	0.53	0.21	0	0.36	0.5	7	0	0.14	31.35	2.43	0.01	0	18.03	0	0		21.33	-5.98	1.52	64.07	103.47	867.18	474.79	1034.19	657.92	899.26	514.88	1002.63	519.44
9.709	0	0.16	0.04	0.04	0.14	0.27	0.07	0.07	0.35	0.93	99.45	1.24	16.08	96.01	0.93	1.59	0.01	0.17	4.79	4.03	0.35	0.13	0	0.23	0.35	6.46	0	0.09	33.18	2.55	0.01	0	19.34	0	0		21.19	-6.1	1.93	63.77	106.82	868.49	474.73	1034.96	656.82	898.99	514.52	1005.69	519.67
9.743	0	0.14	0.04	0.03	0.12	0.31	0.07	0.07	0.24	0.93	99.38	1.34	17.28	97.39	0.93	1.5	0.01	0.19	6.05	4.05	0.19	0.2	0	0.19	0.24	7.74	0	0.07	27.57	2.27	0.01	0	19.88	0	0		22.11	-3.91	2.56	64.38	106.08	870.22	476.16	1034.66	656.68	900.61	515.63	1006.58	520.54
9.776	0	0.14	0.04	0.03	0.12	0.27	0.07	0.07	0.25	0.85	99.45	1.17	16.13	95.84	0.85	1.49	0.01	0.19	5.67	4.8	0.18	0.29	0	0.25	0.14	7.91	0	0.07	26.13	1.94	0.01	0	18.92	0	0		18.68	-6.32	1.79	63.37	104.2	870.86	476.38	1035.56	656.12	901.65	515.2	1005.74	520.02
9.809	0	0.15	0.04	0.03	0.13	0.28	0.07	0.07	0.22	0.63	99.45	1.18	16.35	96.85	0.63	1.53	0.01	0.2	5.71	4.55	0.14	0.25	0	0.22	0.08	7.69	0	0.09	27.4	1.99	0.01	0	19.03	0	0		18.44	-4.86	2.63	63.21	103.79	871.31	476.79	1035.71	656.84	902.84	515.41	1006.54	519.84
9.843	0	0.14	0.05	0.03	0.12	0.26	0.07	0.07	0.24	0.47	99.49	1.12	15.66	94.08	0.47	1.54	0.01	0.18	4.99	4.93	0.14	0.35	0	0.24	0.05	5.68	0	0.1	23.86	1.96	0.01	0	18.64	0	0		18.49	-8.17	2.86	63.2	103.23	871.94	476.51	1036.37	656.7	903.9	515.02	1007.02	519.55
9.876	0	0.15	0.06	0.03	0.13	0.17	0.08	0.07	0.24	0.42	99.66	0.76	12.06	92.9	0.42	1.79	0.01	0.19	3.41	3.1	0.16	0.33	0	0.24	0.05	4.19	0	0.15	24.7	1.86	0.01	0	15.88	0	0		18.26	-9.14	3.84	63.31	104.21	872.09	476.92	1035.91	656.43	904.07	514.69	1008.14	520.2
9.909	0	0.15	0.06	0.04	0.14	0.14	0.08	0.07	0.24	0.38	99.7	0.65	10.31	92.36	0.38	2.08	0.01	0.2	2.11	2.09	0.17	0.2	0	0.24	0.05	3.46	0	0.18	26.41	1.82	0.01	0	14.76	0	0		19.87	-9.54	3.37	63.31	105.11	872.25	475.31	1037.83	656.56	904.33	513.63	1009.24	520.1
9.943	0	0.16	0.06	0.04	0.15	0.12	0.08	0.07	0.27	0.29	99.68	0.72	9.13	94.51	0.29	2.04	0.01	0.21	1.37	1.34	0.2	0.14	0	0.17	0.04	2.59	0	0.27	28.91	1.56	0	0	13.93	0	0		20.23	-7.77	2.65	63.21	105.12	871.29	473.44	1040.64	659.11	904.65	513.15	1009.62	518.82
9.976	0	0.16	0.07	0.04	0.16	0.12	0.08	0.07	0.66	0.2	99.68	0.77	8.61	93.58	0.2	2.23	0.01	0.2	0.93	0.84	0.21	0.09	0	0.15	0.06	2.28	0	0.66	29.74	1.61	0	0	13.67	0	0		21.84	-8.61	2.43	63.51	104.24	872.56	473.21	1041.84	659.18	906.13	513.35	1010.21	518.97
10.009	0	0.17	0.07	0.04	0.16	0.12	0.08	0.06	0.97	0.14	99.67	0.79	8.52	93.46	0.14	1.61	0.01	0.17	1.06	0.6	0.23	0.07	0	0.13	0.08	1.62	0.01	0.97	30.73	1.61	0	0	13.59	0	0		21.08	-8.7	2.66	63.35	105.88	872.85	472.93	1041.87	658.3	905.67	512.78	1011.4	518.54
10.043	0	0.21	0.07	0.06	0.19	0.11	0.08	0.06	1.36	0.09	99.58	1.43	7.56	95.55	0.09	1.19	0.01	0.14	1.4	0.38	0.2	0.06	0	0.08	0.1	0.96	0.01	1.36	39.24	1.66	0	0	12.59	0	0		22.25	-6.66	4.66	63.67	105.69	874.37	474.68	1040.16	656.27	907.46	512.17	1012.71	521.92
10.076	0	0.19	0.07	0.05	0.17	0.12	0.08	0.06	0.76	0.1	99.62	1.14	8.5	95.18	0.1	0.77	0.01	0.11	1.93	0.37	0.14	0.07	0	0.06	0.11	1.08	0.01	0.76	35.61	1.58	0	0	13.12	0	0	0	22.01	-7.09	3	63.33	104.66	875.37	475.56	1039.94	655.09	906.97	513.32	1011.24	522.34
10.11	0	0.19	0.08	0.05	0.17	0.11	0.09	0.06	0.25	0.12	99.62	1.03	7.63	94.34	0.12	0.55	0.01	0.12	2.65	0.37	0.12	0.13	0	0.04	0.14	0.89	0.01	0.25	33.38	1.68	0	0	11.91	0	0	0	21.58	-7.94	2.97	63.23	105.47	875.78	476.26	1038.74	653.75	906.14	513.68	1011.24	522.47
10.143	0	0.17	0.08	0.04	0.16	0.09	0.09	0.06	0.26	0.12	99.66	0.67	6.47	95.2	0.12	0.44	0.01	0.12	2.49	0.61	0.11	0.15	0	0.04	0.17	0.71	0.01	0.26	27.53	1.36	0	0	10.89	0	0	0	21.52	-7.06	2.46	63.35	105.23	875.48	477.38	1037.5	653.6	905.07	514.83	1009.96	523.29
10.176	0	0.16	0.08	0.04	0.15	0.1	0.09	0.06	0.2	0.14	99.67	0.59	7.01	95.31	0.14	0.32	0.01	0.11	3.01	1.18	0.12	0.26	0	0.04	0.17	0.65	0.01	0.2	25.16	1.27	0	0	11.17	0	0	0	20.48	-6.95	1.68	63.25	104.84	875.59	478.14	1037.34	653.68	904.57	515.8	1009.14	523.34
10.21	0	0.16	0.09	0.04	0.14	0.08	0.1	0.06	0.15	0.19	99.68	0.44	5.09	95.2	0.19	0.27	0.01	0.1	2.3	1.39	0.13	0.24	0	0.05	0.14	0.5	0.01	0.15	21.69	1.08	0	0	9.65	0	0	0	19.77	-7.07	0.18	63.1	106.01	875.75	479.09	1037.35	653.48	902.8	517.43	1008.62	523.93
10.243	0	0.16	0.09	0.04	0.15	0.08	0.09	0.06	0.15	0.23	99.67	0.46	5.5	95.08	0.23	0.23	0.01	0.09	2.22	1.67	0.15	0.25	0	0.05	0.15	0.56	0	0.1	22.58	1.1	0	0	10.08	0	0	0	18.72	-7.19	-0.9	63.11	104.4	875.13	480.82	1036.36	654.23	901.91	519.31	1006.15	525.13
10.276	0	0.15	0.09	0.03	0.13	0.08	0.09	0.06	0.17	0.26	99.71	0.35	5.64	96.87	0.26	0.25	0.01	0.12	1.75	1.34	0.11	0.15	0	0.06	0.17	0.46	0	0.07	19.13	1.24	0	0	10.39	0	0	0	17.2	-4.84	-0.02	63.2	100.25	871.78	484.77	1031.23	658.03	900.48	523.05	1000.68	526.09
10.31	0	0.14	0.09	0.03	0.13	0.08	0.09	0.06	0.14	0.31	99.72	0.33	5.06	94.75	0.31	0.27	0	0.14	1.23	1.35	0.09	0.07	0	0.05	0.14	0.31	0	0.04	16.91	1.31	0	0	10.04	0	0	0	17.47	-7.54	0.59	62.92	104.75	869.71	483.09	1030.62	657.33	897.33	521.32	1001.99	525.77
10.343	0	0.14	0.09	0.03	0.14	0.07	0.09	0.06	0.17	0.26	99.71	0.33	4.56	96.25	0.3	0.35	0	0.19	0.91	0.75	0.1	0.07	0	0.06	0.17	0.26	0	0.05	18.38	1.51	0	0	9.7	0	0	0	17.12	-5.77	0.25	63.66	104.55	866.35	483.24	1028.02	658.47	894.19	521.98	998.68	525.52
10.376	0	0.13	0.09	0.03	0.13	0.08	0.09	0.06	0.14	0.13	99.73	0.33	4.81	97.87	0.28	0.3	0	0.15	0.76	0.54	0.06	0.03	0	0.05	0.14	0.13	0	0.08	15.36	1.41	0	0	9.98	0	0	0	16.46	-2.87	-1.87	64.34	104.14	863.18	482.12	1026.74	658.68	890.49	522.33	994.61	524.14
10.41	0	0.11	0.08	0.02	0.11	0.09	0.09	0.06	0.12	0.07	99.77	0.4	6.27	97.64	0.24	0.27	0	0.1	0.81	0.42	0.07	0.03	0	0.04	0.11	0.07	0	0.12	10.96	1.27	0	0	11.33	0	0	0	18.12	-3.38	-1.6	64.69	105.01	859.39	480.58	1024.78	659.59	887.37	521.36	992.36	523.62
10.443	0	0.11	0.08	0.02	0.11	0.08	0.09	0.06	0.29	0.05	99.78	0.37	5.76	97.2	0.19	0.24	0	0.11	0.79	0.2	0.07	0.02	0	0.05	0.12	0.04	0	0.29	9.48	1.21	0	0	10.89	0	0	0	18.29	-4.27	-1.02	64.79	102.96	857.36	479.09	1024.55	660.9	887.76	519.86	990.69	522.43
10.477	0	0.11	0.09	0.02	0.11	0.08	0.09	0.06	0.5	0.05	99.79	0.36	5.6	96.63	0.16	0.2	0	0.12	0.95	0.16	0.11	0.03	0	0.05	0.16	0.02	0.01	0.5	7.61	1.11	0	0	10.73	0	0	0	20.59	-5.22	-0.16	64.85	103.84	855.9	478.79	1024.19	662.38	887.09	519.66	990.86	523.62
10.51	0	0.11	0.09	0.02	0.11	0.08	0.09	0.06	0.36	0.05	99.79	0.35	5.32	95.94	0.16	0.2	0	0.1	0.96	0.12	0.09	0.02	0	0.05	0.16	0.01	0.01	0.36	7.28	0.98	0	0	10.42	0	0	0	21.21	-6.19	-0.58	64.57	105.69	855.07	478.09	1023.17	661.17	884.86	519.46	990.49	522.98
10.543	0	0.11	0.09	0.02	0.1	0.08	0.09	0.06	0.22	0.04	99.79	0.36	5.7	96.68	0.17	0.17	0	0.09	1.11	0.14	0.1	0.03	0	0.04	0.14	0.01	0.01	0.22	7.52	0.95	0	0	10.7	0	0	0	19	-5.14	-1.04	64.36	105.73	855.31	478.18	1023.17	660.59	884.57	519.57	990.28	521.82
10.577	0	0.11	0.09	0.02	0.11	0.09	0.09	0.06	0.13	0.04	99.79	0.36	5.86	96.41	0.19	0.18	0	0.08	1.47	0.18	0.09	0.03	0	0.04	0.13	0	0.01	0.09	7.55	0.87	0	0	10.68	0	0	0	20.23	-5.54	-0.85	64.4	103.77	856.44	478.39	1022.82	660.06	886.12	519.86	989.88	521.36
10.61	0	0.1	0.08	0.02	0.1	0.1	0.09	0.06	0.1	0.04	99.79	0.41	7.18	96.42	0.21	0.12	0	0.06	2.27	0.33	0.08	0.02	0	0.04	0.1	0	0.01	0.08	7.84	0.93	0	0	11.59	0	0	0	19.24	-5.53	-0.58	64.13	104.54	858.07	479.24	1023.35	659.25	887.02	520.03	991.55	522.03
10.643	0	0.1	0.08	0.02	0.1	0.12	0.09	0.06	0.13	0.04	99.77	0.45	8.41	95.53	0.28	0.16	0	0.09	3.62	0.47	0.13	0.04	0	0.04	0.11	0	0.01	0.13	7.22	1.03	0	0	12.26	0	0	0	17.94	-6.69	0.08	63.56	104.63	860.06	480.11	1023.25	657.68	888.44	519.9	993.05	522.08
10.677	0	0.1	0.08	0.02	0.1	0.12	0.09	0.06	0.21	0.03	99.75	0.47	8.95	94.57	0.37	0.19	0	0.15	4.34	0.54	0.1	0.03	0	0.03	0.11	0	0.01	0.21	7.38	1.11	0	0	12.5	0	0	0	18.96	-7.72	0.66	63.12	106.04	862.23	481.82	1023.69	657.8	889.48	521.47	995.5	523.49
10.71	0	0.1	0.07	0.02	0.1	0.12	0.09	0.06	0.36	0.03	99.75	0.47	8.93	97.01	0.51	0.23	0	0.16	4.28	0.78	0.11	0.04	0	0.03	0.08	0	0.01	0.36	7.22	1.15	0.01	0	12.56	0	0	0	18.57	-4.61	0.94	63.01	104.68	865.62	484.1	1025.21	658.23	892.9	523.13	997.57	525.04
10.744	0	0.11	0.09	0.02	0.1	0.09	0.09	0.06	0.62	0.03	99.79	0.35	5.89	96.29	0.54	0.21	0	0.16	2.7	0.99	0.07	0.04	0	0.03	0.08	0	0.01	0.62	5.37	1.09	0.01	0	10.36	0	0	0	16.7	-5.72	1.42	62.48	104.12	866	483.59	1027	659.2	894.64	522.2	998.74	524.48
10.777	0	0.11	0.1	0.02	0.11	0.07	0.1	0.06	1.13	0.03	99.78	0.33	3.52	92.85	0.58	0.21	0	0.23	1.7	0.82	0.05	0.02	0	0.03	0.09	0	0.01	1.13	4.57	0.86	0.01	0	8.63	0	0	0	15.98	-9.18	0.77	62.64	107.43	866.53	482.32	1029.3	659.1	893.81	521.69	1001.23	523.51
10.81	0	0.11	0.11	0.02	0.11	0.06	0.1	0.06	1.64	0.03	99.77	0.33	1.88	89.7	0.51	0.21	0	0.25	0.83	0.55	0.05	0.02	0	0.03	0.09	0	0.01	1.64	4.15	0.87	0.01	0	7.52	0	0	0	14.32	-11.18	2.64	63.2	104.2	865.69	480.25	1029.59	658.32	896.72	517.5	1000.79	522.77
10.844	0	0.12	0.12	0.02	0.11	0.05	0.11	0.06	2.49	0.03	99.76	0.33	0.23	91.02	0.43	0.15	0	0.24	0.49	0.4	0.05	0.03	0	0.03	0.14	0	0.01	2.49	2.88	0.58	0.01	0	6.26	0	0	0	17.75	-10.42	4.01	63.84	106.22	866.3	477.85	1030.36	657.12	897.59	515.3	1003.63	521.56
10.877	0	0.12	0.13	0.02	0.12	0.04	0.11	0.06	2.07	0.03	99.74	0.33	0	92.74	0.36	0.19	0	0.29	0.37	0.24	0.04	0.03	0	0.03	0.2	0	0.01	2.07	2.78	0.56	0.01	0	5.23	0	0	0	17.9	-9.26	3.15	64.02	105.02	868.02	476.41	1031.86	655.61	899.05	514.54	1003.95	519.37
10.91	0	0.12	0.14	0.02	0.12	0.04	0.11	0.06	2.03	0.04	99.72	0.33	0	91.03	0.23	0.18	0	0.26	0.28	0.1	0.05	0.07	0	0.04	0.31	0	0.01	2.03	3.09	0.5	0.02	0	4.29	0	0	0	18.7	-10.42	2.79	63.72	104.7	868.45	474.54	1033.79	655.31	900.09	513.05	1004.66	518.45
10.944	0	0.13	0.15	0.02	0.12	0.04	0.12	0.06	2.22	0.05	99.7	0.33	0	93.33	0.14	0.16	0	0.17	0.25	0.05	0.06	0.18	0	0.05	0.49	0	0.01	2.22	3.79	0.47	0.02	0	3.4	0	0	0	19.6	-8.81	2.77	63.79	104.31	869.8	474.82	1034.88	655.48	901.51	513.4	1005.67	519.03
10.977	0	0.13	0.15	0.03	0.13	0.03	0.12	0.06	2.01	0.04	99.69	0.33	0	94.94	0.11	0.15	0	0.14	0.29	0.03	0.04	0.16	0	0.05	0.61	0	0.01	2.01	3.58	0.47	0.02	0	3.04	0	0	0	18.78	-7.34	2.23	63.8	105.84	871.04	474.85	1036.68	655.89	901.82	513.99	1007.57	518.47
11.01	0	0.13	0.16	0.03	0.13	0.03	0.12	0.06	2.11	0.04	99.69	0.33	0	92.74	0.1	0.22	0	0.17	0.28	0.02	0.04	0.19	0	0.04	0.58	0	0.01	2.11	3.45	0.46	0.02	0	2.79	0	0	0	21.15	-9.26	2.78	63.62	108.22	872.43	475	1037.88	656.21	902.4	514.41	1010.5	519.52
11.044	0	0.13	0.16	0.02	0.13	0.03	0.12	0.06	1.14	0.04	99.68	0.33	0	93.32	0.09	0.27	0	0.18	0.48	0.03	0.04	0.23	0	0.05	0.58	0	0.01	1.14	2.43	0.44	0.02	0	2.35	0	0	0	21.84	-8.82	1.89	63.7	106.34	873.51	475.11	1037.93	655.04	903.15	514.72	1009.38	519.52
11.077	0	0.13	0.16	0.03	0.13	0.03	0.12	0.06	1.25	0.05	99.67	0.33	0	93.57	0.09	0.32	0	0.21	0.79	0.03	0.05	0.21	0	0.07	1.06	0	0.01	1.25	2.08	0.4	0.02	0	2.16	0	0	0	21.13	-8.61	1.59	63.57	105.12	874.09	475.62	1037.38	653.69	903.54	514.51	1008.51	520.17
11.111	0	0.13	0.17	0.03	0.13	0.03	0.13	0.06	1.37	0.11	99.66	0.33	0	95.04	0.11	0.4	0	0.24	1.02	0.04	0.11	0.29	0	0.15	1.41	0	0.01	1.09	1.58	0.4	0.02	0	1.37	0	0	0	20.82	-7.23	1.44	63.51	108.52	874.72	475.37	1038.12	652.74	902.45	514.19	1010.78	520.51
11.144	0	0.13	0.18	0.03	0.13	0.03	0.13	0.06	1.23	0.17	99.65	0.33	0	95.21	0.13	0.41	0	0.26	1.23	0.06	0.17	0.38	0	0.23	2.51	0	0.01	1.41	1.39	0.33	0.02	0	1.15	0	0	0	19.19	-7.06	0.46	63.25	109.66	874.29	474.87	1038.27	651.86	900.89	513.97	1010.39	519.79
11.177	0	0.14	0.18	0.03	0.13	0.03	0.13	0.06	1.32	0.26	99.65	0.33	0	95.43	0.17	0.35	0	0.32	1.32	0.1	0.26	0.33	0	0.3	3.31	0	0.01	2.84	0.99	0.28	0.02	0	1.1	0	0	0	19.47	-6.8	-0.5	63.7	104.46	874.11	475.16	1037.96	652.04	902.52	514.13	1006.8	520.3
11.211	0	0.13	0.18	0.03	0.13	0.03	0.14	0.06	0.91	0.24	99.64	0.33	0	95.71	0.16	0.27	0	0.3	0.91	0.13	0.24	0.24	0	0.49	3.12	0	0.01	2.15	0.63	0.22	0.02	0	0.72	0	0	0	20.1	-6.47	-1.69	63.73	104.87	873.29	476.53	1036.82	653.3	900.3	517.04	1005.12	520.33
11.244	0	0.14	0.18	0.03	0.13	0.03	0.14	0.06	0.63	0.18	99.63	0.33	0	95.89	0.15	0.19	0	0.36	0.62	0.11	0.18	0.1	0	0.5	4.03	0	0.01	3.55	0.49	0.22	0.02	0	0.63	0	0	0	19.18	-6.25	-0.56	63.7	103.59	870.66	479.63	1033.57	656.41	898.94	519.3	1002.47	522.75
11.277	0	0.14	0.18	0.03	0.13	0.03	0.15	0.06	0.53	0.13	99.63	0.33	0	95.66	0.17	0.14	0	0.34	0.36	0.12	0.13	0.05	0	0.63	6.82	0	0.01	2.4	0.34	0.21	0.02	0	0.53	0	0	0	16.92	-6.53	-0.57	63.52	102.83	870.08	479.4	1032.74	655.45	898.61	518.44	1001.38	521.92
11.311	0	0.14	0.19	0.03	0.13	0.03	0.16	0.06	0.42	0.1	99.63	0.33	0	96.86	0.16	0.08	0	0.32	0.21	0.1	0.09	0.03	0	0.83	9	0.01	0.01	1.69	0.25	0.2	0.02	0	0.42	0	0	0	16.93	-4.86	-1.44	63.48	106.67	868.28	478.73	1032.5	655.66	894.92	518.85	1001.55	521.71
11.344	0	0.14	0.19	0.03	0.13	0.03	0.15	0.06	0.36	0.1	99.63	0.33	0	96.76	0.14	0.08	0	0.25	0.18	0.07	0.1	0.01	0	0.86	8.19	0.01	0.01	1.42	0.21	0.21	0.02	0	0.36	0	0	0	17.03	-5.02	-2.21	63.89	104.44	867.06	477.85	1031.86	655.96	894.51	518.87	998.94	519.88
11.377	0	0.14	0.19	0.04	0.13	0.03	0.17	0.06	0.31	0.09	99.62	0.33	0	96.79	0.14	0.07	0	0.26	0.16	0.04	0.09	0.01	0	1.14	11.74	0.01	0.01	1.16	0.14	0.21	0.02	0	0.31	0	0	0	18.32	-4.97	-2.11	63.98	103.69	866.37	477.27	1031.46	656.18	894.44	518.51	998.12	519.63
11.411	0	0.14	0.19	0.04	0.13	0.02	0.17	0.06	0.26	0.06	99.62	0.33	0	96.47	0.13	0.08	0	0.27	0.13	0.02	0.06	0	0	1.61	11.51	0.02	0.01	1.75	0.06	0.18	0.01	0	0.26	0	0	0	19.51	-5.46	-2.03	63.9	104.66	865.58	476.87	1031.23	656.62	893.48	518.56	998.13	519.68
11.444	0	0.14	0.19	0.03	0.13	0.02	0.17	0.06	0.22	0.05	99.62	0.33	0	96.01	0.13	0.09	0	0.36	0.11	0.01	0.05	0	0	1.85	10.77	0.02	0.01	1.53	0.05	0.14	0.01	0	0.22	0	0	0	20.76	-6.1	-2.03	63.91	105.85	864.06	475.77	1031.44	657.29	892.19	517.83	998.02	520.01
11.478	0	0.15	0.19	0.04	0.13	0.02	0.18	0.06	0.2	0.03	99.62	0.33	0	95.83	0.2	0.14	0	0.62	0.12	0.01	0.03	0	0	2.59	12.68	0.02	0.01	1.72	0.02	0.11	0.01	0	0.17	0	0	0	21.21	-6.32	-1.89	64.05	105.34	863.35	474.86	1031.92	658.04	892.45	517.13	997.77	519.51
11.511	0	0.14	0.19	0.03	0.13	0.02	0.18	0.06	0.25	0.03	99.62	0.33	0	95.96	0.25	0.22	0	0.68	0.13	0.01	0.03	0	0	2.47	10.14	0.02	0.01	1.64	0.02	0.09	0	0	0.13	0	0	0	21.28	-6.16	-0.67	63.97	105.41	863.01	474.21	1031.47	657.85	893.04	515.81	998.4	519
11.544	0	0.14	0.19	0.03	0.13	0.02	0.16	0.06	0.25	0.03	99.62	0.33	0	95.63	0.25	0.26	0	0.55	0.19	0.01	0.03	0	0	1.72	6.46	0.02	0.01	2.47	0.02	0.08	0	0	0.15	0	0	0	19.99	-6.57	-0.71	64.08	105.87	863.62	474.06	1031.69	656.94	893.17	515.43	999	518.26
11.578	0	0.15	0.19	0.03	0.13	0.02	0.16	0.06	0.38	0.05	99.62	0.33	0	96.16	0.27	0.29	0	0.41	0.38	0.01	0.05	0	0	1.36	7.12	0.02	0.01	7.77	0.01	0.06	0.01	0	0.13	0	0	0	19.1	-5.89	0.54	63.91	107.27	863.41	473.55	1032.17	657.45	893.64	514.31	1000.86	517.87
11.611	0	0.2	0.19	0.03	0.13	0.03	0.15	0.06	0.63	0.05	99.6	0.52	0	94.93	0.37	0.23	0	0.44	0.63	0.01	0.05	0	0	1.05	6.81	0.01	0.03	25.75	0.01	0.05	0.01	0	0.15	0	0	0	19.8	-7.35	0.38	63.89	104.22	864.22	473.08	1033.23	657.62	895.98	513.81	1000.13	517.7
11.644	0	0.25	0.19	0.03	0.13	0.03	0.15	0.06	0.91	0.06	99.51	1.67	0	93.05	0.5	0.22	0	0.43	0.91	0.02	0.06	0	0	0.92	4.37	0.01	0.05	41.69	0.01	0.03	0.01	0	0.14	0	0	0	21.18	-9.03	0.89	64.1	104.51	865.59	473.53	1033.98	657.89	897.28	514.31	1001.71	518.34
11.678	0	0.26	0.19	0.03	0.13	0.03	0.15	0.06	0.78	0.06	99.49	2.05	0	94.08	0.67	0.29	0	0.44	0.78	0.02	0.06	0	0	0.69	4.41	0.01	0.05	44.42	0	0.02	0.01	0	0.11	0	0	0	22.88	-8.17	2.09	64.29	104.74	865.83	473.55	1033.85	658.34	898.23	514.09	1002.86	518.87
11.711	0	0.19	0.19	0.03	0.13	0.03	0.15	0.06	0.8	0.05	99.62	0.46	0	95.22	0.8	0.28	0	0.32	0.63	0.03	0.05	0	0	0.68	3.57	0.01	0.09	23.92	0	0.02	0.01	0	0.12	0	0	0	20.3	-7.04	2.25	63.89	104.47	867.41	474.27	1034.96	658.33	899.83	514.34	1004.23	518.24
11.745	0	0.18	0.19	0.03	0.13	0.03	0.14	0.06	0.88	0.05	99.62	0.41	0	95.94	0.79	0.18	0	0.28	0.88	0.03	0.05	0	0	0.51	3.45	0.01	0.16	22.24	0	0.01	0.01	0	0.14	0	0	0	19.31	-6.18	1.79	63.34	107.07	869.08	475.36	1035.07	656.68	899.08	515.02	1006.07	519.14
11.778	0	0.18	0.19	0.03	0.13	0.03	0.14	0.06	1.02	0.04	99.62	0.37	0	96.41	0.8	0.11	0	0.27	1.02	0.03	0.04	0	0	0.31	3.71	0.01	0.29	20.72	0	0.01	0.01	0	0.18	0	0	0	19.94	-5.55	1.94	63.29	106.28	870.97	476.68	1035.9	656.94	900.97	516.02	1007.16	520.57
11.811	0	0.17	0.19	0.03	0.13	0.03	0.14	0.06	1.5	0.04	99.62	0.33	0	97.12	0.85	0.09	0	0.35	1.5	0.03	0.04	0	0	0.24	3.76	0.01	0.39	18.45	0	0.02	0.01	0	0.21	0	0	0	18.08	-4.4	2.58	63.37	103.33	872.58	477.71	1037.07	657.58	904.35	516.02	1007.56	521.1
11.845	0	0.2	0.19	0.03	0.13	0.03	0.14	0.06	1.83	0.04	99.6	0.73	0	94.29	0.96	0.1	0	0.52	1.83	0.03	0.04	0	0	0.18	2.91	0.01	0.31	29.33	0	0.01	0.01	0	0.31	0	0	0	17.83	-7.98	1.44	62.98	104.41	873.07	477.68	1037.97	657.05	903.56	516.31	1007.83	521.51
11.878	0	0.17	0.19	0.02	0.13	0.03	0.14	0.06	1.23	0.04	99.63	0.36	0	94.1	0.9	0.12	0	0.71	1.23	0.02	0.04	0	0	0.11	1.87	0.01	0.2	20.2	0	0.01	0	0	0.38	0	0	0	19.81	-8.15	0.91	63.3	105.07	874.25	477.21	1039.06	656.78	903.91	516.74	1008.89	521.2
11.911	0	0.17	0.19	0.03	0.13	0.03	0.13	0.06	0.72	0.05	99.63	0.33	0	94.01	0.45	0.09	0	0.79	0.72	0.01	0.05	0	0	0.12	2.19	0	0.18	18.72	0	0.01	0.01	0	0.38	0.01	0	0	19.03	-8.24	1.47	63.85	104.83	873.86	476.16	1039.91	657.07	904.74	515.26	1009.43	520.63
11.945	0	0.17	0.18	0.02	0.13	0.03	0.13	0.06	0.61	0.04	99.63	0.33	0	94.89	0.25	0.05	0	0.57	0.53	0.01	0.04	0	0	0.05	1.23	0	0.2	18.22	0	0.01	0.01	0	0.61	0	0	0	20.19	-7.39	1.27	64.06	104.96	871.84	474.65	1040.96	658.96	904.06	514.36	1008.82	520.78
11.978	0	0.15	0.18	0.02	0.13	0.03	0.13	0.06	0.66	0.04	99.63	0.33	0	94.11	0.19	0.05	0	0.55	0.4	0.01	0.04	0	0	0.04	0.9	0	0.2	10.46	0	0.01	0.01	0	0.66	0.04	0	0	21.36	-8.15	0.19	63.95	105.19	871.14	473.25	1041.51	658.73	902.98	513.96	1007.99	520.02
12.011	0	0.14	0.18	0.02	0.13	0.03	0.13	0.06	0.92	0.03	99.64	0.33	0	95.53	0.14	0.06	0	0.47	0.44	0.01	0.07	0	0	0.03	0.76	0	0.14	6.65	0	0.01	0.01	0	0.92	0	0	0	21.5	-6.69	0.11	64.06	107.17	871.56	473.66	1042.33	659.12	902.56	514.4	1009.52	521.06
12.045	0	0.14	0.18	0.02	0.13	0.03	0.13	0.06	1.1	0.03	99.65	0.33	0	93.71	0.14	0.07	0	0.52	0.61	0.02	0.06	0	0	0.03	0.79	0	0.11	8.12	0	0.01	0.02	0	1.1	0	0	0	20.8	-8.49	-0.32	63.89	106.02	871.37	473.9	1041.19	658.16	902.07	514.59	1007.93	520.53
12.078	0	0.14	0.18	0.02	0.13	0.03	0.13	0.06	1.04	0.04	99.64	0.33	0	96.47	0.17	0.08	0	0.49	0.77	0.03	0.11	0	0	0.04	1.01	0	0.08	8.79	0	0.01	0.01	0	1.04	0	0	0	20.02	-5.46	-0.01	63.87	106.85	871.36	473.91	1040.81	657.8	901.75	514.41	1008.45	520.04
12.112	0	0.16	0.18	0.02	0.13	0.03	0.13	0.06	0.92	0.06	99.64	0.33	0	96.33	0.17	0.09	0	0.41	0.64	0.03	0.11	0.01	0	0.06	1.27	0	0.06	16.1	0.01	0.02	0.01	0	0.92	0	0	0	17.85	-5.66	-1.22	64.05	106.58	870.4	473.67	1040	656.72	899.98	514.35	1006.46	519.06
12.145	0	0.17	0.18	0.03	0.13	0.03	0.13	0.06	0.92	0.08	99.64	0.33	0	96.48	0.18	0.1	0	0.36	0.64	0.03	0.11	0.02	0	0.08	2.45	0	0.06	18.61	0.01	0.02	0.01	0	0.92	0	0	0	17.27	-5.44	-2.05	64.28	104.96	868.1	473.86	1037.83	656.76	897.9	514.74	1002.78	518.98
12.178	0	0.16	0.18	0.03	0.13	0.03	0.13	0.06	0.92	0.11	99.64	0.33	0	96.25	0.37	0.17	0	0.4	0.68	0.05	0.15	0.03	0	0.11	2.78	0	0.05	15.07	0.01	0.02	0.01	0	0.92	0	0	0	16.91	-5.78	-3.06	64.07	105.55	865.55	473.41	1036.21	656.88	894.65	515.19	1000.16	518.25
12.212	0	0.14	0.18	0.03	0.13	0.03	0.13	0.06	1.09	0.08	99.65	0.33	0	93.78	0.69	0.27	0	0.48	0.48	0.07	0.13	0.02	0	0.08	3.19	0.01	0.04	7.05	0.02	0.04	0.02	0	1.09	0	0	0	16.3	-8.43	-1.85	64	103.74	863.61	474.04	1033.74	657.71	894.34	514.88	998.02	518.48
12.245	0	0.13	0.18	0.03	0.13	0.03	0.14	0.06	1.12	0.07	99.65	0.33	0	95.49	0.96	0.37	0	0.56	0.51	0.07	0.08	0.01	0	0.07	2.99	0.01	0.03	3.65	0.02	0.04	0.02	0	1.12	0	0	0	17.45	-6.73	-3.88	63.62	104.85	861.9	475.49	1031.32	658.09	890.04	518.39	994.88	518.71
12.278	0	0.13	0.17	0.02	0.13	0.03	0.13	0.06	1.33	0.05	99.65	0.33	0	95.77	1.33	0.38	0	0.66	0.68	0.08	0.06	0	0	0.05	2.07	0.01	0.03	2.14	0.03	0.06	0.02	0	1.3	0	0	0	18.65	-6.4	-2.13	63.43	105.1	859.2	478.55	1025.65	658.73	887.17	520.1	992.26	521.7
12.312	0	0.12	0.17	0.02	0.13	0.03	0.14	0.06	1.46	0.07	99.65	0.33	0	97.1	1.46	0.36	0	0.47	0.84	0.08	0.05	0	0	0.07	1.96	0.01	0.04	1.27	0.03	0.06	0.02	0	1.33	0	0	0	19.4	-4.44	-1.83	63.54	107.01	858.65	480.18	1023.85	659.04	885.28	521.77	992.28	523.11
12.345	0	0.12	0.17	0.02	0.13	0.03	0.13	0.06	1.29	0.05	99.66	0.33	0	96.95	1.43	0.39	0	0.45	1.15	0.07	0.04	0.01	0	0.05	1.29	0.01	0.04	1.08	0.04	0.07	0.02	0	1.47	0	0	0	17.74	-4.71	-1.81	63.02	106.34	855.87	481.14	1020.54	659.62	882.59	522.69	988.93	522.66
12.378	0	0.12	0.17	0.02	0.13	0.03	0.13	0.06	1.44	0.05	99.66	0.33	0	96.4	1.42	0.35	0	0.46	1.26	0.07	0.04	0.01	0	0.05	0.92	0.02	0.04	1.51	0.06	0.07	0.02	0	1.44	0	0	0	16.59	-5.56	-3.88	62.81	105.99	853.94	480.15	1021.2	660.61	880.42	523.37	986.39	521.32
12.412	0	0.12	0.17	0.02	0.13	0.03	0.13	0.06	1.69	0.05	99.66	0.33	0	96.74	1.49	0.31	0	0.47	1.09	0.07	0.04	0.01	0	0.05	0.67	0.02	0.04	1.97	0.12	0.1	0.02	0	1.69	0	0	0	18.08	-5.05	-4.08	63.49	106.54	853.31	480.48	1021.23	661.8	879.67	524.28	986.19	522.26
12.445	0	0.12	0.17	0.02	0.13	0.03	0.13	0.06	1.77	0.05	99.66	0.33	0	97.32	1.02	0.29	0	0.45	0.99	0.08	0.03	0	0	0.05	0.47	0.02	0.04	2.23	0.11	0.12	0.02	0	1.77	0	0	0	18.37	-4.03	-2.73	63.78	106.95	852.03	479.94	1020.11	662.12	879.38	522.97	986.33	522.12
12.479	0	0.13	0.17	0.02	0.13	0.03	0.13	0.06	1.73	0.07	99.66	0.33	0	96.87	0.77	0.23	0	0.47	1.03	0.07	0.04	0	0	0.07	0.45	0.03	0.06	4.08	0.13	0.14	0.01	0	1.73	0	0	0	16.9	-4.85	-2.31	63.99	104.97	851.96	479.43	1019.88	661.4	880.61	521.45	985.58	521.57
12.512	0	0.13	0.17	0.02	0.13	0.03	0.13	0.06	1.77	0.07	99.66	0.33	0	97.6	0.65	0.18	0	0.45	1.2	0.09	0.05	0	0	0.07	0.52	0.04	0.08	4.99	0.16	0.17	0.01	0	1.77	0	0	0	18.09	-3.48	-0.9	63.99	107.09	851.59	479.05	1018.91	661.31	880.02	520.96	987.11	520.98
12.545	0	0.13	0.17	0.02	0.13	0.03	0.13	0.06	1.71	0.07	99.66	0.33	0	96.61	0.74	0.21	0	0.41	1.15	0.07	0.04	0	0	0.07	0.82	0.03	0.07	5.11	0.14	0.17	0.01	0	1.71	0	0	0	16.51	-5.25	0.29	63.77	110.74	852.69	479.8	1018.38	659.72	879.41	520.56	990.14	521.49
12.579	0	0.14	0.16	0.02	0.13	0.03	0.13	0.06	2.17	0.06	99.67	0.33	0	96.76	0.72	0.29	0	0.54	1.31	0.07	0.03	0	0	0.06	0.75	0.03	0.06	7.9	0.15	0.19	0.01	0	2.17	0	0	0	15.67	-5.02	1.43	64.02	107.65	853.13	478.98	1018.66	659.72	882.28	518.95	989.93	519.94
12.612	0	0.14	0.16	0.02	0.13	0.03	0.13	0.06	2.03	0.05	99.67	0.33	0	96.89	0.62	0.3	0	0.5	1.27	0.05	0.03	0	0	0.07	1.19	0.03	0.07	9.49	0.14	0.17	0.01	0	2.03	0	0	0	16.93	-4.81	1.98	64.4	107.27	854.76	478.43	1021.04	660.51	884.95	518.44	992.21	520.1
12.645	0	0.13	0.16	0.02	0.12	0.03	0.13	0.06	2.25	0.04	99.68	0.33	0	95.79	0.53	0.32	0	0.49	1.01	0.04	0.04	0.01	0	0.06	1.52	0.03	0.09	7.11	0.13	0.18	0.01	0	2.25	0	0	0	17.29	-6.38	2.56	64.31	108.38	856.13	478.53	1022.32	660.34	886.2	518.38	994.55	520.67
12.679	0	0.13	0.16	0.02	0.12	0.03	0.12	0.06	2.42	0.04	99.68	0.33	0	97.12	0.49	0.39	0	0.41	0.74	0.04	0.05	0.01	0	0.03	1.3	0.04	0.07	3.79	0.14	0.21	0	0	2.42	0	0	0	16.15	-4.41	3.09	64.57	106.08	858.63	478.44	1025.41	660.51	890.56	518.44	996.63	520.33
12.712	0	0.12	0.16	0.02	0.12	0.03	0.12	0.06	2.18	0.04	99.68	0.33	0	96.83	0.56	0.38	0	0.42	0.48	0.03	0.07	0.02	0	0.04	1.43	0.04	0.05	2.18	0.15	0.19	0	0	2.25	0	0	0	15.35	-4.9	1.94	64.62	104.98	861.23	479.09	1027.25	660.76	892.38	518.58	997.35	520.2
12.746	0	0.12	0.16	0.02	0.12	0.03	0.12	0.06	1.77	0.04	99.68	0.33	0	93.99	0.59	0.36	0	0.36	0.4	0.03	0.04	0.02	0	0.04	1.66	0.04	0.04	1.77	0.17	0.2	0	0	2.31	0	0	0	17.18	-8.25	2.56	64.17	110.9	862.04	479.2	1028.33	660.8	890.9	518.85	1001.76	521.74
12.779	0	0.13	0.16	0.02	0.13	0.03	0.13	0.06	1.95	0.04	99.67	0.33	0	95.68	0.58	0.41	0	0.4	0.47	0.03	0.03	0.01	0	0.06	1.89	0.04	0.04	2.77	0.19	0.17	0	0	1.95	0	0	0	15.75	-6.51	3.22	64.34	108.59	863.44	478.74	1031.5	661.75	894.88	519.12	1003.46	520.98
12.812	0	0.13	0.16	0.02	0.12	0.03	0.13	0.06	2.04	0.04	99.67	0.33	0	96	0.45	0.36	0	0.37	0.6	0.03	0.03	0.02	0	0.07	1.61	0.04	0.04	3.03	0.21	0.18	0	0	2.04	0	0	0	14.5	-6.11	3.52	64.21	106.04	866.36	479.59	1033.35	661.8	898.77	518.25	1004.75	521.8
12.846	0	0.13	0.17	0.02	0.12	0.03	0.13	0.06	1.8	0.03	99.67	0.33	0	95.21	0.37	0.31	0	0.3	0.71	0.02	0.03	0.01	0	0.09	1.88	0.02	0.04	3.48	0.19	0.15	0	0	1.8	0	0	0	14.54	-7.05	3.26	64.15	107.15	870.03	480.01	1036.5	661.6	901.44	518.21	1008.5	522.46
12.879	0	0.13	0.17	0.02	0.13	0.03	0.13	0.06	1.53	0.04	99.66	0.33	0	94.28	0.34	0.29	0	0.32	0.75	0.02	0.04	0.01	0	0.12	1.95	0.02	0.03	3.31	0.17	0.15	0	0	1.53	0	0	0	12.37	-7.99	2.91	64.26	104.42	871.9	479.63	1038.74	661.44	904.51	517.58	1008.87	521.26
12.912	0	0.13	0.17	0.02	0.13	0.03	0.13	0.06	1.48	0.08	99.66	0.33	0	94.22	0.36	0.24	0	0.37	0.73	0.02	0.08	0.01	0	0.12	1.95	0.01	0.03	3.88	0.15	0.13	0	0	1.48	0	0	0	15.58	-8.05	2.6	64.62	108.86	875.38	478.03	1041.53	659.08	905.22	516.86	1014.02	520.56
12.946	0	0.13	0.17	0.02	0.13	0.03	0.13	0.06	1.31	0.1	99.65	0.33	0	90	0.31	0.17	0	0.38	0.59	0.03	0.1	0	0	0.11	1.25	0.01	0.03	5.03	0.18	0.11	0	0	1.31	0	0	0	14.54	-11.01	2.31	64.76	105.92	876.71	476.1	1045.45	659.45	909.05	514.54	1014.83	519.92
12.979	0	0.14	0.17	0.02	0.13	0.03	0.13	0.06	1.25	0.09	99.65	0.33	0	90.94	0.24	0.12	0	0.32	0.42	0.02	0.09	0	0	0.09	0.97	0.01	0.04	7.36	0.18	0.11	0	0	1.25	0	0	0	18.3	-10.47	2.5	64.71	106.96	875.83	474.9	1046.71	661.07	908.94	514.09	1015.67	521.07
13.012	0	0.14	0.17	0.02	0.13	0.03	0.13	0.06	1.24	0.08	99.65	0.33	0	92.84	0.21	0.15	0	0.39	0.4	0.01	0.08	0	0	0.09	0.71	0.01	0.05	7.29	0.19	0.1	0	0	1.24	0	0	0	18.6	-9.19	2.43	64.63	106.87	876.47	474.4	1046.45	660.09	909.08	514.02	1015.81	519.56
13.046	0	0.15	0.18	0.02	0.13	0.03	0.13	0.06	1.12	0.09	99.65	0.33	0	89.58	0.17	0.12	0	0.34	0.43	0.01	0.09	0	0	0.13	1.03	0.01	0.05	11.51	0.17	0.07	0	0	1.12	0	0	0	21.49	-11.24	2.45	64.8	104.73	877.39	474.4	1047.1	660.66	910.93	514.5	1015.5	520.28
13.079	0	0.15	0.18	0.02	0.13	0.03	0.13	0.06	1.09	0.08	99.65	0.33	0	93.34	0.17	0.14	0	0.61	0.46	0.01	0.08	0	0	0.14	1.07	0.01	0.05	10.04	0.15	0.07	0	0	1.09	0	0	0	19.19	-8.8	3.35	64.76	106.17	879.07	475.34	1046.27	658	911.45	513.69	1017.39	520.72
13.113	0	0.14	0.18	0.02	0.13	0.03	0.13	0.06	1.03	0.13	99.64	0.33	0	96.27	0.19	0.16	0	0.76	0.65	0.01	0.19	0.01	0	0.13	0.97	0.02	0.05	7.54	0.17	0.08	0	0	1.03	0	0	0	18.89	-5.75	1.59	64.77	108.23	879.42	475.32	1046.72	656.81	909.41	514.24	1017.41	521.18
13.146	0	0.14	0.18	0.02	0.13	0.03	0.13	0.06	1.08	0.15	99.65	0.33	0	96.05	0.22	0.18	0	0.98	0.76	0.01	0.24	0.01	0	0.15	0.97	0.02	0.04	4.52	0.19	0.09	0	0	1.08	0	0	0	17.04	-6.05	1.84	65.47	104.11	879.23	475.91	1046.15	656.84	911.31	513.69	1015.12	521.54
13.179	0	0.13	0.18	0.02	0.13	0.03	0.13	0.06	1.08	0.17	99.65	0.33	0	95.87	0.26	0.18	0	1.07	0.65	0.02	0.17	0.01	0	0.18	1.05	0.02	0.03	1.1	0.16	0.08	0	0	1.08	0	0	0	18.31	-6.28	-1.22	65.48	105.4	877.16	474.37	1045.54	656.34	906.73	514.92	1012.03	519.39
13.213	0	0.13	0.18	0.03	0.13	0.03	0.13	0.06	1.09	0.21	99.65	0.33	0	97.38	0.37	0.24	0	1.2	0.71	0.02	0.21	0.01	0	0.26	2.56	0.02	0.03	0.75	0.14	0.08	0	0	1.09	0	0	0	19.98	-3.92	-0.81	65.54	106.54	873.97	473.95	1043.3	657.41	903.81	514.84	1010.23	519.87
13.246	0	0.13	0.18	0.03	0.13	0.03	0.14	0.06	1.13	0.15	99.65	0.33	0	95.9	0.73	0.42	0	1.34	0.69	0.03	0.15	0.01	0	0.26	3.15	0.03	0.02	0.43	0.15	0.08	0	0	1.13	0	0	0	18.12	-6.24	-1.65	65.23	106.8	871.09	473.5	1040.07	655.88	899.86	514.65	1006.59	518.31
13.279	0	0.13	0.17	0.03	0.14	0.03	0.14	0.06	1.17	0.08	99.65	0.33	0	97.04	0.95	0.41	0	1.67	0.52	0.05	0.08	0.01	0	0.24	3.89	0.04	0.01	0.44	0.15	0.07	0	0	1.17	0	0	0	15.46	-4.55	-1.75	65.02	106.01	866.47	475.1	1035.59	657.45	895.65	515.95	1001.63	518.75
13.313	0	0.13	0.17	0.03	0.14	0.03	0.14	0.07	1.53	0.07	99.65	0.33	0	95.75	1.53	0.53	0	1.88	0.52	0.05	0.07	0.01	0	0.26	2.96	0.04	0.01	0.63	0.13	0.06	0	0	1.16	0	0	0	17.21	-6.42	-3.03	65.03	106.78	863.33	475.21	1033.07	657.8	891.31	517.35	998.08	519.4
13.346	0	0.13	0.17	0.03	0.14	0.03	0.14	0.07	1.95	0.08	99.65	0.33	0	97.5	1.95	0.53	0	1.51	0.47	0.08	0.07	0.01	0	0.29	3.35	0.05	0.01	0.72	0.13	0.05	0	0	1.21	0	0	0	16.23	-3.68	-3.14	65.24	104.6	860.51	476.26	1029.86	659.28	889.42	518.66	994.02	518.7
13.379	0	0.13	0.17	0.03	0.14	0.03	0.15	0.07	2.4	0.08	99.65	0.33	0	96.59	2.4	0.58	0	1.67	0.41	0.07	0.08	0.01	0	0.35	4.23	0.08	0.01	0.64	0.15	0.05	0	0	1.15	0	0	0	16.62	-5.28	-3.42	65.16	105.13	858.03	476.26	1028.35	660.06	886.88	518.98	992.01	519.34
13.413	0	0.13	0.17	0.03	0.15	0.03	0.15	0.07	2.93	0.12	99.66	0.33	0	96.35	2.93	0.59	0	1.61	0.56	0.06	0.08	0.01	0	0.37	4.81	0.12	0.01	0.96	0.19	0.05	0	0	1.42	0	0	0	16.91	-5.63	-3.72	65.31	103.83	856.49	476.73	1026.64	660.68	885.7	519.75	989.53	519.35
13.446	0	0.13	0.17	0.03	0.15	0.03	0.16	0.07	3.43	0.09	99.66	0.33	0	96.78	3.43	0.72	0	1.44	0.55	0.04	0.09	0.01	0	0.47	5.84	0.09	0.01	1.42	0.15	0.05	0	0	1.35	0	0	0	16.83	-4.99	-1.88	65.23	105.73	854.58	476.49	1024.75	660.96	884.3	518.52	990.03	519.59
13.48	0	0.17	0.17	0.03	0.15	0.03	0.18	0.07	3.82	0.12	99.64	0.39	0	96.85	3.82	0.73	0	1.26	0.8	0.04	0.12	0	0	1.49	8.72	0.11	0.02	18.51	0.11	0.04	0	0	1.36	0	0	0	16.64	-4.88	-1.73	65.35	105.13	853.53	476.07	1024.65	661.87	884.17	518.19	989.29	519.2
13.513	0	0.16	0.17	0.03	0.14	0.03	0.18	0.07	2.55	0.1	99.65	0.33	0	97.18	2.55	0.44	0	1.14	0.76	0.03	0.1	0	0	1.61	9.3	0.09	0.02	11.79	0.11	0.04	0	0	1.36	0	0	0	16.74	-4.29	-1.75	65.16	107.18	852.55	476.43	1024.31	662.75	882.43	518.94	989.6	519.71
13.546	0	0.19	0.17	0.04	0.14	0.03	0.2	0.06	2.3	0.18	99.6	0.49	0	97.04	2.3	0.45	0	0.78	0.73	0.02	0.18	0	0	1.9	15.78	0.07	0.04	23.25	0.09	0.03	0	0	1.35	0	0	0	17.92	-4.55	-0.86	64.79	109.79	852.03	475.28	1023.92	662.24	881.37	517.98	991.15	518.81
13.58	0	0.23	0.17	0.04	0.13	0.03	0.22	0.06	1.55	0.18	99.54	0.87	0	95.04	1.55	0.35	0	0.7	0.95	0.02	0.18	0	0	2.49	20.53	0.07	0.06	32.12	0.08	0.03	0	0	1.33	0	0	0	17.57	-7.24	0.68	64.6	108.89	852.81	474.5	1024.22	661.76	883.62	516.25	992.5	517.8
13.613	0	0.28	0.18	0.07	0.13	0.03	0.28	0.06	1.21	0.17	99.43	1.12	-1.09	94.6	1.18	0.23	0	0.51	0.83	0.01	0.17	0	0	3.11	34.19	0.05	0.1	36.09	0.07	0.03	0	0	1.21	0	0	0	17.6	-7.68	1.36	64.54	107.67	854.1	474.96	1024.99	662.27	885.83	516.41	993.5	517.79
13.646	0	0.42	0.18	0.1	0.13	0.03	0.35	0.06	1.14	0.21	99.17	5.77	-8.69	96.78	0.88	0.16	0	0.36	0.81	0.01	0.21	0	0	3.92	44.34	0.03	0.18	57.68	0.05	0.03	0	0	1.14	0	0	0	15.83	-4.98	3.28	64.73	106.97	856.12	474.69	1026.87	661.18	889.76	515.44	996.72	517.47
13.68	0	0.3	0.18	0.09	0.13	0.03	0.32	0.06	1.05	0.11	99.37	1.44	-3	97.78	0.59	0.13	0	0.24	0.63	0.01	0.11	0	0	3.49	40.15	0.02	0.2	37.39	0.05	0.02	0.01	0	1.05	0	0	0	15.76	-3.08	3.51	64.59	108	858.98	474.81	1029.74	660.78	892.35	515.98	1000.33	517.59
13.713	0	0.23	0.18	0.07	0.13	0.03	0.27	0.06	1.05	0.11	99.46	0.9	0	96.88	0.41	0.12	0	0.19	0.6	0.01	0.11	0.01	0	2.91	33.53	0.02	0.23	23.49	0.05	0.02	0	0	1.05	0	0	0	15.49	-4.82	2.87	64.17	107.25	862.37	475.76	1031.69	661.04	894.83	515.39	1002.04	518.39
13.747	0	0.15	0.18	0.04	0.12	0.03	0.19	0.06	1.18	0.04	99.63	0.33	0	96.97	0.26	0.11	0	0.19	0.63	0.01	0.04	0.01	0	2.17	16.15	0.01	0.18	2.52	0.05	0.02	0	0	1.18	0	0	0	13.7	-4.66	2.91	64.41	107.69	866.74	475.91	1035.91	660.07	898.94	515.99	1006.61	517.71
13.78	0	0.14	0.17	0.04	0.12	0.03	0.18	0.06	1.45	0.05	99.63	0.33	0	95.82	0.28	0.12	0	0.19	1.14	0.01	0.05	0.01	0	2	15.67	0.01	0.16	2.27	0.05	0.02	0	0	1.45	0	0	0	15.06	-6.34	2.33	64.3	110.15	871.26	476.09	1040.05	660.09	901.55	516.52	1011.69	518.02
13.813	0	0.13	0.17	0.03	0.12	0.03	0.15	0.06	2.4	0.1	99.66	0.33	0	95.32	0.27	0.1	0	0.17	2.4	0.02	0.1	0.02	0	1.41	7.86	0.01	0.14	1.73	0.06	0.03	0	0	1.72	0	0	0	15.91	-6.93	2.21	64.78	107.01	878.2	476.92	1045.5	660	909.19	516.71	1016.19	518.68
13.847	0	0.13	0.17	0.03	0.12	0.03	0.15	0.06	2.87	0.15	99.66	0.33	0	96.25	0.32	0.11	0	0.13	2.87	0.03	0.15	0.02	0	1.58	5.06	0	0.1	1.29	0.06	0.04	0	0	1.69	0	0	0	15.22	-5.77	2.34	64.73	106.48	885.09	477.17	1050.78	658.08	915.66	516.13	1022.11	518.84
13.88	0	0.12	0.17	0.03	0.12	0.04	0.14	0.06	2.58	0.34	99.66	0.33	0	95.62	0.3	0.13	0	0.14	3.67	0.06	0.34	0.03	0	1.59	2.58	0	0.06	1.4	0.06	0.04	0	0	1.73	0	0	0	15.86	-6.58	1.6	64.63	106.59	892.18	477.95	1057.21	657.61	921.75	516.99	1028.3	520.11
13.913	0	0.13	0.17	0.02	0.12	0.04	0.14	0.06	3.04	0.49	99.67	0.33	0	95.04	0.34	0.12	0	0.16	3.05	0.11	0.49	0.06	0	1.54	1.84	0	0.04	3.04	0.06	0.04	0	0	1.83	0	0	0	16.65	-7.24	2.26	64.35	109.39	898.74	477.59	1063.71	656.75	927.47	516.08	1036.75	521.06
13.947	0	0.13	0.17	0.02	0.12	0.03	0.14	0.06	2.25	0.52	99.67	0.33	0	94.26	0.39	0.13	0	0.24	2.25	0.18	0.52	0.05	0	1.26	2.28	0	0.04	5.01	0.06	0.05	0.01	0	1.98	0	0	0	14.45	-8.01	3.15	64.05	107.25	902.12	477.57	1066.89	656.45	932.57	514.8	1039.65	520.77
13.98	0	0.14	0.16	0.03	0.12	0.03	0.14	0.06	2.26	0.48	99.67	0.33	0	95.98	0.42	0.12	0	0.32	2.26	0.2	0.48	0.05	0	1.27	2.67	0	0.04	8.51	0.06	0.05	0.01	0	2.1	0	0	0	14.99	-6.14	4.67	64.01	107.85	904.39	477.14	1068.9	656.12	935.76	513.52	1043.34	521.07
14.013	0	0.16	0.16	0.03	0.12	0.04	0.13	0.06	2.43	0.49	99.68	0.33	0	96.24	0.39	0.09	0	0.3	2.05	0.26	0.49	0.05	0	0.85	3.43	0	0.03	16.38	0.08	0.06	0.01	0	2.43	0	0	0	16.34	-5.79	3.9	64.14	106.96	906.94	476.68	1071.8	656.44	938.24	514.01	1045.01	520.41
14.047	0	0.15	0.16	0.03	0.12	0.03	0.14	0.06	2.5	0.35	99.68	0.33	0	95.18	0.37	0.08	0	0.3	1.34	0.17	0.35	0.03	0	0.81	4.41	0	0.03	12.82	0.09	0.06	0.01	0	2.5	0	0	0	17.57	-7.09	4.14	64.11	107.42	907.06	475.65	1073.18	656.81	938.99	513.06	1046.14	520.63
14.08	0	0.17	0.16	0.03	0.12	0.03	0.15	0.06	2.4	0.32	99.66	0.34	0	93.94	0.42	0.09	0	0.4	1.03	0.08	0.32	0.04	0	0.9	9.32	0	0.04	19.64	0.09	0.05	0.01	0	2.4	0	0	0	18.39	-8.29	4.28	64.39	106.67	908.18	475.07	1075.66	658.11	941.25	512.85	1047.65	520.53
14.114	0	0.21	0.15	0.03	0.12	0.04	0.15	0.06	3.12	0.25	99.57	0.89	0	93.48	0.39	0.09	0	0.57	0.82	0.05	0.25	0.03	0	0.54	13.18	0	0.04	33.26	0.15	0.06	0.01	0	3.12	0	0	0	19.34	-8.68	3.36	64.56	105.37	909.52	475.12	1076.59	657.98	942.21	513.68	1047.38	520.09
14.147	0	0.22	0.15	0.04	0.12	0.04	0.16	0.06	3.31	0.25	99.56	0.99	0	94.19	0.47	0.09	0	0.56	0.88	0.03	0.25	0.03	0	0.58	16.51	0	0.04	34.67	0.15	0.06	0.01	0	3.31	0	0	0	18.37	-8.07	3.94	64.5	107.21	909.24	475.23	1076.11	656.62	941.54	512.27	1048.32	521.86
14.18	0	0.29	0.15	0.04	0.12	0.04	0.17	0.06	3.18	0.25	99.43	3.35	0	92.92	0.37	0.1	0	0.52	0.78	0.01	0.25	0.02	0	0.61	18.13	0	0.05	50.73	0.12	0.05	0.01	0	3.18	0	0	0	18.41	-9.13	2.91	64.71	106.32	908.29	473.61	1076.12	656.23	940.57	511.7	1046.6	519.61
14.214	0	0.27	0.15	0.04	0.12	0.04	0.16	0.06	3.53	0.28	99.47	2.51	0	96.25	0.39	0.07	0	0.49	0.62	0.01	0.28	0.02	0	0.67	17.45	0	0.06	47.19	0.12	0.05	0.02	0	3.53	0	0	0	19.61	-5.78	2.47	64.74	108.42	906.93	472.67	1074.97	655.08	937.99	511.02	1046.06	519.78
14.247	0	0.22	0.15	0.04	0.12	0.04	0.17	0.06	3.22	0.31	99.55	0.93	0	95.05	0.54	0.08	0	0.48	0.57	0.01	0.31	0.02	0	0.67	18.68	0	0.06	34.13	0.11	0.05	0.01	0	3.22	0	0	0	19.15	-7.23	1.78	65.02	105.37	904.8	471.75	1073.74	655.02	937.24	510.19	1042.24	518.97
14.28	0	0.17	0.15	0.04	0.12	0.03	0.17	0.06	3.09	0.19	99.66	0.33	0	94.71	0.76	0.1	0	0.66	0.48	0.01	0.19	0.01	0	0.7	16.8	0.01	0.07	17.05	0.09	0.04	0.02	0	3.09	0	0	0	20.25	-7.58	-1.33	65.13	105.8	903.29	471.91	1072.22	654.24	932.85	512.49	1038.48	518.59
14.314	0	0.14	0.16	0.03	0.13	0.03	0.16	0.06	2.42	0.17	99.68	0.33	0	96.69	0.84	0.12	0	0.91	0.58	0.01	0.17	0.01	0	0.79	11.03	0.01	0.08	6.24	0.08	0.03	0.02	0	2.42	0	0	0	17.5	-5.13	1.02	64.88	104.61	896.93	474.77	1063.96	655.91	928.12	513.46	1032.53	519.84
14.347	0	0.13	0.16	0.03	0.13	0.04	0.14	0.06	2.83	0.15	99.69	0.33	0	97.5	0.82	0.1	0	1.28	1.19	0.02	0.15	0.01	0	0.59	5.63	0.01	0.06	4.61	0.09	0.04	0.02	0	2.83	0	0	0	17.99	-3.69	-0.08	64.45	108.07	894.23	475.75	1060.79	655.46	922.53	515.2	1030.44	520.99
14.38	0	0.13	0.15	0.02	0.13	0.04	0.13	0.06	3.24	0.15	99.7	0.33	0	96.85	0.95	0.09	0	1.6	1.45	0.02	0.15	0.01	0	0.49	3.89	0.02	0.07	3.11	0.08	0.04	0.02	0	3.24	0	0	0	16.66	-4.87	-0.91	64.82	104.34	888.6	476.45	1055.13	656.47	918.06	516.29	1022.32	520.15
14.414	0	0.13	0.15	0.02	0.13	0.04	0.13	0.06	3.27	0.26	99.7	0.33	0	96.42	1.08	0.11	0	1.87	2.07	0.03	0.26	0.02	0	0.47	3.39	0.02	0.06	2.63	0.08	0.03	0.03	0	3.27	0	0	0	16.26	-5.54	-1.8	65.12	105.19	884.7	476.33	1052.5	657.2	913.6	516.89	1018.74	520.15
14.447	0	0.13	0.15	0.02	0.13	0.04	0.14	0.07	3.08	0.39	99.7	0.33	0	96.46	1.73	0.13	0	2.13	2.16	0.05	0.39	0.02	0	0.47	3.08	0.02	0.04	2.35	0.1	0.03	0.03	0	3.26	0	0	0	17.28	-5.47	-2.44	65.25	105.7	878.93	476.21	1047.32	658.11	907.32	518.02	1013.01	519.48
14.481	0	0.13	0.15	0.02	0.14	0.04	0.14	0.07	2.9	0.39	99.69	0.33	0	95.61	1.87	0.21	0	2.42	1.28	0.06	0.39	0.01	0	0.51	3.4	0.03	0.03	1.69	0.09	0.03	0.02	0	2.9	0	0	0	16.92	-6.59	-2.36	65.43	102.94	875.27	475.85	1044.55	658.91	905.61	517.19	1008.53	519.59
14.514	0	0.13	0.16	0.02	0.14	0.03	0.14	0.07	2.48	0.27	99.69	0.33	0	97.02	1.84	0.28	0	3.39	1.17	0.07	0.27	0.01	0	0.47	2.48	0.03	0.02	1.02	0.11	0.03	0.02	0	2.76	0	0	0	16.99	-4.58	-2.64	65.17	104.68	871.84	475.54	1041.03	658.31	901.02	517.37	1005.69	518.99
14.547	0	0.13	0.15	0.02	0.15	0.04	0.14	0.07	2.76	0.17	99.69	0.33	0	95.8	2.43	0.38	0	3.93	1.11	0.11	0.17	0.01	0	0.45	2.76	0.04	0.02	1.17	0.14	0.03	0.02	0	2.93	0	0	0	18.96	-6.37	-2.88	65.3	104.04	869.72	475.39	1038.89	658.3	899	517.52	1003.02	519.69
14.581	0	0.13	0.15	0.02	0.16	0.04	0.14	0.08	3.2	0.14	99.69	0.33	0	95.25	3.12	0.52	0	4.55	1.14	0.14	0.08	0.01	0	0.31	3.43	0.07	0.02	1.1	0.15	0.05	0.02	0	3.2	0	0	0	18.86	-7	-2.92	65.35	103.38	868.18	475.4	1037.25	658.28	897.72	517.47	1001.08	519.58
14.614	0	0.13	0.15	0.02	0.15	0.04	0.15	0.08	3.67	0.11	99.7	0.33	0	95.52	3.67	0.68	0	3.65	1.2	0.11	0.05	0	0	0.3	3.74	0.07	0.02	0.68	0.2	0.05	0.02	0	3.37	0	0	0	18.68	-6.7	-2.8	65.26	104.32	867.03	475.5	1036.18	658.35	896.22	517.56	1000.51	519.7
14.647	0	0.12	0.14	0.02	0.15	0.04	0.15	0.08	4.14	0.12	99.7	0.33	0	94.99	4.14	0.9	0	2.85	1.23	0.1	0.05	0	0	0.3	4.47	0.12	0.02	1.23	0.24	0.07	0.01	0	3.62	0	0	0	18.92	-7.29	-1.24	65.1	106.3	866.12	475.82	1034.45	658.31	895.12	517.2	1001.38	520
14.681	0	0.12	0.14	0.02	0.15	0.04	0.14	0.08	3.65	0.22	99.71	0.33	0	96.45	4.43	0.96	0	2.57	1.16	0.12	0.07	0	0	0.2	3.65	0.22	0.02	1.16	0.46	0.1	0.01	0	4.33	0	0	0	19.09	-5.5	-1.84	65.3	106.76	866	475.53	1034.07	657.52	894.16	517.37	1000.9	519.45
14.714	0	0.12	0.13	0.02	0.15	0.04	0.14	0.08	3.26	0.19	99.7	0.33	0	96.89	4.1	1.2	0	2.86	1.35	0.11	0.1	0	0	0.2	3.26	0.19	0.02	1.67	0.38	0.1	0.01	0	4.4	0	0	0	19.15	-4.8	-0.74	65.07	107.06	865.34	474.75	1033.62	657.82	894.38	516.36	1001.43	518.32
14.748	0	0.12	0.13	0.02	0.14	0.05	0.13	0.08	3.94	0.24	99.71	0.33	0	95.07	4.05	1.18	0	3.09	2.26	0.14	0.13	0	0	0.17	2.37	0.24	0.03	3.94	0.48	0.13	0.01	0	5.27	0	0	0	20.58	-7.21	0.81	65.04	104.63	865.77	473.95	1034.37	658.51	897.46	514.78	1002.02	518.46
14.781	0	0.12	0.12	0.02	0.13	0.05	0.13	0.07	5.64	0.23	99.73	0.33	0	95.98	3.56	0.84	0	2.33	2.8	0.14	0.12	0	0	0.17	2.42	0.23	0.07	5.64	0.47	0.16	0.01	0	5.88	0	0	0	20.08	-6.14	1.4	64.68	107	866.99	474.22	1034.29	657.55	897.33	514.98	1004.31	517.65
14.814	0	0.13	0.12	0.02	0.13	0.06	0.13	0.07	6	0.22	99.73	0.33	0	94.6	2.58	0.69	0	2.07	4.5	0.14	0.13	0	0	0.18	3.04	0.22	0.12	13	0.42	0.15	0.01	0	6	0	0	0	18.39	-7.69	2.92	64.82	103.6	869.58	475.86	1034.95	657.61	901.87	515.03	1005.41	518.26
14.848	0	0.14	0.12	0.02	0.12	0.07	0.13	0.07	6.11	0.17	99.72	0.38	0	96.11	1.94	0.46	0	1.89	6	0.15	0.17	0	0	0.24	2.88	0.13	0.14	15.88	0.4	0.12	0.01	0	6.11	0	0	0	17.38	-5.96	2.61	64.8	104.14	873.54	476.85	1038.84	657.9	905.3	515.71	1009.37	519.35
14.881	0	0.14	0.13	0.02	0.12	0.06	0.12	0.06	5.64	0.13	99.72	0.33	0	96.63	1.3	0.35	0	1.98	4.68	0.11	0.13	0	0	0.24	3.02	0.09	0.18	13.97	0.39	0.13	0	0	5.64	0	0	0	14.79	-5.22	2.12	64.85	103.36	877.65	478.13	1042.33	657.76	909.1	516.42	1012.4	519.87
14.914	0	0.14	0.13	0.02	0.12	0.05	0.12	0.06	5.45	0.1	99.72	0.33	0	95.84	0.81	0.28	0	1.82	3.09	0.08	0.1	0	0	0.22	2.59	0.07	0.21	13.83	0.31	0.12	0	0	5.45	0	0	0	17.41	-6.31	2.94	64.85	105.24	879.63	478.72	1044.7	659.59	910.99	517.99	1016.19	520.71
14.948	0	0.14	0.13	0.02	0.12	0.05	0.12	0.06	5.58	0.1	99.72	0.33	0	94.64	0.54	0.17	0	1.65	1.71	0.05	0.1	0	0	0.16	2.52	0.05	0.27	13.14	0.26	0.09	0	0	5.58	0	0	0	17.06	-7.64	2.68	65	106.6	882.64	478.99	1047.73	659.66	913.12	518.03	1019.67	521.15
14.981	0	0.15	0.13	0.02	0.12	0.05	0.11	0.06	5.2	0.07	99.71	0.33	0	92.44	0.4	0.1	0	1.32	0.96	0.04	0.07	0	0	0.14	2.14	0.04	0.27	16.16	0.27	0.09	0	0	5.2	0	0	0	16.27	-9.48	2.53	64.68	104.37	883.57	477.42	1050.15	659.08	915.78	515.79	1020.02	520.88
15.014	0	0.15	0.13	0.02	0.11	0.05	0.11	0.06	5.45	0.09	99.69	0.39	0	90.06	0.28	0.06	0	0.9	0.8	0.03	0.09	0.01	0	0.09	1.83	0.04	0.22	21.44	0.29	0.09	0	0	5.45	0	0	0	18.33	-10.98	3.15	64.75	104.99	884.75	476.93	1052.23	659.72	917.64	515.15	1022.41	522.12
15.048	0	0.16	0.13	0.02	0.11	0.04	0.11	0.06	5.12	0.09	99.67	0.53	0	95.05	0.23	0.05	0	0.65	0.63	0.02	0.13	0.01	0	0.09	1.86	0.02	0.19	26.21	0.18	0.07	0	0	5.12	0	0	0	18.64	-7.22	4.16	64.64	105.23	886.71	477.57	1051.46	657.82	918.99	515.06	1023.99	522.04
15.081	0	0.16	0.13	0.02	0.11	0.04	0.11	0.06	4.96	0.08	99.69	0.43	0	94.77	0.19	0.03	0	0.48	0.65	0.01	0.1	0.01	0	0.08	1.18	0.02	0.15	23.24	0.16	0.06	0	0	4.96	0	0	0	19.92	-7.51	3.08	64.86	105.89	888.73	477.68	1053.62	657.98	919.86	516.05	1025.56	522.34
15.115	0	0.2	0.14	0.02	0.11	0.04	0.12	0.06	4.38	0.12	99.6	1.21	0	93.57	0.17	0.03	0	0.33	0.78	0.01	0.15	0.01	0	0.12	2.52	0.01	0.15	37.53	0.09	0.04	0	0	4.38	0	0	0	20.13	-8.62	3.31	65	104.53	890.07	478.07	1053.82	657.08	921.48	515.86	1025.79	522.83
15.148	0	0.18	0.14	0.02	0.11	0.04	0.12	0.06	3.86	0.12	99.64	0.66	0	92.5	0.17	0.03	0	0.24	0.76	0.01	0.12	0.01	0	0.15	3.38	0.01	0.13	29.11	0.07	0.03	0	0	3.86	0	0	0	20.36	-9.44	4.17	65.01	104.79	890.84	478.41	1053.57	656.36	922.34	515.46	1026.83	523.43
15.181	0	0.15	0.15	0.03	0.11	0.04	0.13	0.06	3.66	0.16	99.69	0.33	0	90.76	0.23	0.04	0	0.28	0.91	0.01	0.16	0.01	0	0.21	4.79	0.01	0.09	17.73	0.06	0.03	0	0	3.66	0	0	0	20.43	-10.58	3.47	64.76	104	889.72	477.22	1053.6	656.09	921.61	514.55	1025.29	522.82
15.215	0	0.15	0.15	0.03	0.12	0.04	0.13	0.06	3.27	0.19	99.7	0.33	0	93.54	0.26	0.06	0	0.36	0.91	0.01	0.19	0.02	0	0.22	5.82	0	0.09	13.39	0.05	0.02	0	0	3.27	0	0	0	20.06	-8.64	3.7	64.94	105.98	889.11	476.99	1051.84	654.55	919.66	514.19	1025.35	522.03
15.248	0	0.13	0.15	0.03	0.12	0.04	0.13	0.06	3.23	0.21	99.7	0.33	0	96.63	0.32	0.09	0	0.4	0.75	0.02	0.21	0.02	0	0.21	5.8	0.01	0.09	5.16	0.05	0.02	0	0	3.23	0	0	0	21.7	-5.21	2.41	65.36	106.53	888.3	475.79	1051.16	653.18	917.62	513.85	1023.87	521.51
15.281	0	0.13	0.15	0.03	0.12	0.04	0.14	0.06	3.17	0.21	99.7	0.33	0	95.33	0.49	0.12	0	0.54	0.83	0.03	0.29	0.02	0	0.21	7.73	0.01	0.07	5.84	0.05	0.02	0	0	3.17	0	0	0	20.03	-6.92	0.73	64.74	109.55	886.84	474.89	1049.96	650.74	913.35	513.37	1022.65	520.66
15.315	0	0.13	0.16	0.03	0.12	0.03	0.14	0.06	2.62	0.18	99.68	0.33	0	94.94	0.68	0.17	0	0.57	0.63	0.03	0.19	0.01	0	0.18	6.9	0.01	0.05	5.16	0.06	0.02	0	0	2.62	0	0	0	20.14	-7.34	-0.97	65.71	103.69	885.88	475.31	1048.65	651.16	913.73	514.62	1017.28	519.92
15.348	0	0.12	0.15	0.03	0.12	0.03	0.13	0.06	2.88	0.12	99.69	0.33	0	95.46	0.82	0.18	0	0.4	0.75	0.07	0.26	0.02	0	0.12	5.09	0.01	0.03	2.21	0.06	0.03	0	0	2.88	0	0	0	18.4	-6.77	-0.99	66.18	101.01	879.37	478.03	1042.22	654.51	908.61	517.32	1009.54	521.16
15.381	0	0.12	0.16	0.02	0.12	0.03	0.13	0.06	1.61	0.1	99.68	0.33	0	97.14	1	0.21	0	0.34	1.31	0.17	0.21	0.03	0	0.1	1.61	0.02	0.02	1.2	0.08	0.04	0	0.29	2.42	0	0	0	21.89	-4.37	-0.6	67	104.87	877.45	480.96	1037.61	654.73	903.71	520.62	1008.51	524.49
15.415	0	0.12	0.16	0.02	0.13	0.03	0.13	0.06	0.89	0.08	99.67	0.33	0	95.54	1.5	0.24	0	0.3	1.8	0.41	0.2	0.04	0	0.08	0.89	0.04	0.02	0.83	0.13	0.06	0.01	1.85	2.1	0	0	0	23.99	-6.67	-2.11	67.22	105.52	874.3	482.58	1033.93	655.93	898.64	524.21	1004.16	525.28
15.448	0	0.12	0.16	0.02	0.13	0.04	0.13	0.06	0.61	0.06	99.67	0.33	0	95.47	2.09	0.29	0	0.2	2.81	0.57	0.17	0.04	0	0.06	0.36	0.05	0.02	0.61	0.17	0.1	0.01	1.15	2.07	0	0	0	21	-6.76	-4.12	66.82	102.65	870.57	483.14	1030.5	655.56	894.96	525.06	997.61	524.78
15.482	0	0.12	0.17	0.02	0.13	0.03	0.14	0.06	2.17	0.11	99.66	0.33	0	96.26	2.65	0.31	0	0.13	2.29	0.9	0.1	0.01	0	0.05	0.24	0.11	0.02	2.17	0.22	0.19	0.01	5.09	1.72	0	0	0	21.61	-5.76	-4.04	66.57	104.25	866.42	485.24	1026.3	658.26	890.02	528.16	994.24	525.79
15.515	0	0.13	0.17	0.02	0.14	0.04	0.15	0.07	2.89	0.2	99.66	0.33	0	96.73	3.41	0.33	0.01	0.09	3.69	1.74	0.12	0.01	0	0.04	0.18	0.2	0.01	2.89	0.28	0.33	0.01	3.15	1.66	0	0	0	18.67	-5.06	-3.33	65.86	105.51	863.49	488.32	1022.36	659.7	886.5	530.12	991.99	528.01
15.548	0	0.13	0.17	0.02	0.14	0.04	0.14	0.06	1.63	0.22	99.66	0.33	0	97.2	3.08	0.32	0.01	0.05	4.42	2.64	0.07	0.01	0	0.03	0.08	0.22	0.01	1.63	0.32	0.41	0.01	8.82	1.54	0	0	0	16.69	-4.26	-1.87	65.21	106.06	860.78	492.39	1018.51	662.64	884.14	532.61	990.19	531.69
15.582	0	0.14	0.17	0.02	0.14	0.04	0.15	0.06	2.74	0.4	99.65	0.33	0	97.44	2.55	0.27	0.01	0.02	6.89	4.34	0.06	0.01	0	0.03	0.06	0.4	0.01	2.74	0.57	0.8	0.01	6.07	1.29	0	0	0	20.33	-3.8	-1.31	64.64	110.46	860.33	494.25	1016.96	663.84	881.32	535.41	991.78	533.92
15.615	0	0.14	0.17	0.02	0.14	0.06	0.16	0.07	2.85	0.48	99.65	0.33	0	97.76	3.06	0.3	0.01	0.01	13.62	4.3	0.04	0.01	0	0.02	0.08	0.48	0.01	2.85	0.72	1.01	0.01	15.06	1.26	0	0	0	16.2	-3.13	-1.52	63.58	108.47	858.92	496.78	1015.89	665.87	880.95	536.82	989.41	535.87
15.648	0	0.14	0.18	0.02	0.14	0.06	0.16	0.07	5.02	0.92	99.65	0.33	0	97.57	2.72	0.25	0.02	0.01	12.97	2.9	0.03	0.02	0	0.01	0.2	0.92	0.01	5.02	1.39	1.75	0.02	10.73	1.17	0	0	0	18.59	-3.54	-1.13	62.63	114.4	857.6	496.22	1016.05	667.03	877.63	537.58	992.02	536.13
15.682	0	0.18	0.18	0.02	0.14	0.07	0.16	0.08	15.88	2.49	99.64	0.79	0	97.2	2.82	0.19	0.04	0	15.88	2.48	0.02	0.02	0	0	0.28	2.49	0.01	16.48	2.76	4.33	0.03	4.89	0.99	0	0	0	19.64	-4.26	-0.56	62.68	111.55	857.12	497.67	1015.3	669.12	878.96	538.52	990.51	537.84
15.715	0	0.23	0.18	0.03	0.14	0.07	0.17	0.07	16.8	2.49	99.53	3.41	0	97.14	2.51	0.09	0.05	0	16.8	2.05	0.02	0.02	0	0.01	0.73	2.49	0.01	34.93	3.16	4.25	0.03	13.11	0.85	0	0	0	19.85	-4.37	-0.97	62.44	112.26	857.25	497.37	1016.55	670.39	878.94	539.36	991.17	536.86
15.749	0	0.37	0.18	0.03	0.16	0.06	0.16	0.09	14.58	2.4	99.27	17.87	0	97.41	2.4	0.06	0.08	0	14.58	1.47	0.02	0.01	0	0.01	1.39	4.57	0.01	59.77	6.86	7.91	0.08	5.93	0.66	0	0	0	18.8	-3.86	-0.61	62.19	110.67	859.42	498.71	1016.68	669.46	881.22	539.62	991.86	537.6
15.782	0	0.33	0.18	0.03	0.16	0.06	0.17	0.1	15.87	2.32	99.35	8.74	0	98.12	2.32	0.05	0.11	0	15.87	0.98	0.02	0.01	0	0.01	2.25	5.12	0.01	48.27	9.51	10.68	0.12	6.74	0.57	0	0	0	18.76	-2.22	0.12	61.93	110.62	860.99	499.69	1016.69	668.88	882.68	539.7	993.3	538.51
15.815	0	0.32	0.18	0.04	0.16	0.09	0.19	0.1	21.28	2.25	99.35	10.82	0	97.23	2.25	0.05	0.11	0	21.28	0.92	0.03	0.03	0	0.01	6.05	5.44	0.02	45.8	9.44	10.74	0.14	6.34	0.61	0	0	0	18.75	-4.21	0.22	61.74	108.55	861.6	499.73	1017.08	669.2	884.29	539.69	992.82	538.05
15.849	0	0.36	0.19	0.05	0.17	0.08	0.22	0.11	20.27	2.01	99.27	11.71	0	97.36	2.01	0.04	0.14	0	20.27	0.61	0.04	0.04	0	0.01	13.24	6.04	0.04	47.93	10.51	13.96	0.19	6.25	0.43	0	0	0	20.05	-3.95	0.94	60.95	116.18	858.18	495.54	1022.64	674.67	882.13	537.16	998.31	537.65
15.882	0	0.34	0.19	0.06	0.16	0.07	0.23	0.1	17.13	1.57	99.33	5.79	0	96.54	1.57	0.04	0.12	0	17.13	0.38	0.05	0.03	0	0.02	19.76	4.51	0.04	41.49	8.87	12.83	0.21	3.8	0.38	0	0	0	17.55	-5.35	0.33	60.76	114.99	861.26	495.66	1025.89	674.3	885.32	537.09	1000.31	536.96
15.915	0	0.37	0.19	0.05	0.15	0.07	0.22	0.09	17.29	1.6	99.26	13.39	0	95.46	1.6	0.04	0.11	0	17.29	0.42	0.06	0.03	0	0.02	16.82	3.32	0.04	52.81	7.13	11.17	0.18	4.06	0.38	0.04	0	0	19.05	-6.77	2	61.1	112.58	863.88	495.51	1028.65	675.27	890.69	535.62	1003.24	538.3
15.949	0	0.32	0.19	0.05	0.15	0.05	0.21	0.09	13.79	1.16	99.35	5.41	0	94.33	1.16	0.04	0.11	0	13.79	0.32	0.05	0.01	0	0.02	18.56	2.7	0.05	43.95	5.92	9.68	0.2	4.26	0.34	0.06	0	0	18.75	-7.94	1.97	61.6	108.19	867.36	495.65	1033.14	676.91	896.81	535.51	1004.96	538.63
15.982	0	0.26	0.19	0.05	0.14	0.06	0.21	0.09	16.35	0.92	99.48	2.57	0	95.89	0.92	0.05	0.1	0	16.35	0.35	0.04	0.01	0	0.03	15.71	2.57	0.04	31.77	5.44	9.57	0.19	5.59	0.36	0.05	0	0	20	-6.25	3.21	61.37	111.42	870.67	496.28	1035.58	676.79	899.2	535.6	1010.54	539.99
16.015	0	0.27	0.19	0.04	0.14	0.07	0.2	0.08	18.33	0.73	99.47	4.01	0	93.87	0.73	0.05	0.09	0	18.33	0.34	0.04	0.01	0	0.03	12.78	2.36	0.04	35.49	4.7	7.99	0.21	4.46	0.4	0.05	0	0	19.11	-8.36	3.55	60.92	110.72	872.33	496.99	1037.23	676.93	901.5	535.35	1012.05	541.42
16.049	0	0.22	0.19	0.04	0.14	0.06	0.18	0.08	14.56	0.58	99.56	1.18	0	95.82	0.58	0.03	0.08	0	14.56	0.27	0.04	0.01	0	0.04	10.36	2.11	0.04	23.4	5.01	7.36	0.26	34.23	0.33	0.19	0	0	17.17	-6.34	2.89	59.49	111.16	873.83	498.2	1037.22	675.64	901.48	536.18	1012.5	541.74
16.082	0	0.23	0.2	0.04	0.14	0.05	0.17	0.08	13.9	0.45	99.53	1.79	0	95.18	0.45	0.03	0.06	0	13.9	0.16	0.03	0	0	0.04	7.3	1.95	0.05	29.59	5.04	7.93	0.26	67.39	0.34	0.38	0	0	15.44	-7.09	2.12	58.15	115.12	874.53	504.08	1036.92	679.09	899.03	542.12	1014.04	547.11
16.116	0	0.22	0.2	0.03	0.14	0.06	0.16	0.08	16.48	0.4	99.57	1.66	0	96.5	0.4	0.03	0.05	0	16.48	0.16	0.02	0	0.06	0.06	4.38	2.19	0.05	26.09	4.72	7.02	0.26	78.28	0.35	0.46	0	0	15.95	-5.42	3.01	57.66	116.59	875.66	508.83	1034.48	680.21	898.48	546.03	1014.96	551.08
16.149	0	0.28	0.21	0.03	0.14	0.08	0.17	0.08	19.62	0.36	99.43	8.96	0	96.24	0.36	0.03	0.04	0	19.62	0.2	0.01	0	1.37	0.04	4.99	2.01	0.08	44.87	4.19	7.64	0.25	87.71	0.37	0.9	0	0	17.99	-5.78	3.19	57.73	113.82	875.35	510.21	1032.47	680.17	898.85	546.94	1012.51	552.95
16.182	0	0.39	0.21	0.03	0.14	0.11	0.18	0.08	26.44	0.32	99.22	45.85	0	95.15	0.32	0.03	0.04	0	26.44	0.18	0.01	0	4.42	0.04	5.32	2.08	0.1	64.82	5.05	7.35	0.32	92.61	0.38	1.24	0	0	17.4	-7.11	1.76	57.29	111.56	875.25	511.38	1031.66	680.09	898.19	548.68	1009.66	553.26
16.216	0	0.48	0.23	0.03	0.14	0.13	0.19	0.08	28.72	0.26	99.05	75.14	0	97.49	0.26	0.03	0.03	0	28.72	0.16	0.01	0	12.32	0.04	6.25	2.01	0.11	78.37	4.77	8.27	0.46	83.71	0.43	2.05	0	0	16.25	-3.71	1.71	57.54	109.4	874.59	511.64	1031.86	681.34	899.06	548.65	1008.35	553.55
16.249	0	0.56	0.29	0.04	0.14	0.13	0.19	0.08	29.18	0.22	98.88	86.8	0	97.7	0.22	0.03	0.03	0	29.18	0.17	0.01	0	27.58	0.04	6.61	2.1	0.12	87.59	5.68	8.85	0.55	61.9	0.45	4.28	0	0	16.93	-3.26	1.49	57.7	112.75	873.15	512.05	1029.62	680.34	895.36	549.34	1008.01	554.16
16.282	0	0.52	0.38	0.03	0.14	0.13	0.19	0.09	28.54	0.28	98.97	80.41	0	98.77	0.28	0.04	0.02	0	28.54	0.17	0.01	0	49.32	0.03	6.07	2.68	0.11	82.36	5.8	10.89	0.48	74.26	0.5	6.78	1	6	12.83	0.06	0.7	57.75	112.37	871.11	512.85	1028.08	680.84	893.11	550.07	1005.43	553.69
16.316	0	0.51	0.47	0.04	0.14	0.13	0.19	0.1	28.4	0.26	98.97	76.67	0	98.6	0.26	0.08	0.01	0	28.4	0.14	0	0	66.09	0.02	7.5	2.51	0.12	79.74	6.72	12.85	0.42	90.38	0.52	8.87	0	6	12.65	-0.72	-0.18	58.76	111.21	868.38	512.04	1026.48	681.06	890.76	549.93	1001.93	552.78
16.349	0	0.35	0.44	0.03	0.15	0.06	0.16	0.1	15.83	0.25	99.13	15.61	0	97.54	0.25	0.17	0.01	0	15.83	0.09	0	0	62.05	0.01	4.05	2.64	0.12	56.51	6.78	14.57	0.33	83.8	0.51	8.12	0	6	10.09	-3.6	1.23	59.75	107.67	860.68	506.96	1020.29	678.25	886.77	543.41	994.35	547.65
16.382	0	0.23	0.44	0.03	0.15	0.04	0.14	0.11	7.72	0.32	99.13	0.93	0	97.22	0.32	0.43	0.01	0	7.72	0.05	0	0	42.06	0.01	2.43	1.97	0.11	26.88	8.28	15.3	0.28	55.08	0.56	8.21	0	6	16.28	-4.22	0.54	61.61	106.86	857.42	501.77	1020.09	678.21	884.83	540.91	991.66	543.55
16.416	0	0.17	0.29	0.03	0.16	0.03	0.13	0.12	3.1	0.41	99.42	0.33	0	97.18	0.41	1.52	0	0	3.1	0.03	0	0	11.74	0.01	1.2	1.92	0.1	8.09	10.14	17.22	0.26	0.23	0.64	4.73	0	6	13.16	-4.3	-0.33	61.93	107.28	854.49	496.4	1019.75	675.09	882.25	536.22	989.52	537.29
16.449	0	0.15	0.23	0.03	0.17	0.03	0.12	0.12	0.96	0.57	99.54	0.33	0	95.26	0.57	4.05	0	0.01	0.96	0.01	0	0	2.49	0.01	0.92	1.11	0.11	4.32	7.49	13.28	0.25	0.01	0.62	3.05	0	6	13.17	-7	-0.95	62.17	107.51	852.23	492.7	1020.12	673.68	880.63	532.98	988.13	534.86
16.483	0	0.13	0.16	0.03	0.21	0.03	0.11	0.14	0.62	0.61	99.57	0.33	0	95.69	0.79	10.82	0	0.03	0.23	0.01	0	0	0.1	0.01	0.62	0.61	0.1	3.34	7.37	10.77	0.29	0	0.53	1.45	0	6	13.15	-6.5	-1.84	62.5	106.44	850.44	489.19	1019.61	671.95	879.3	530.66	985.74	530.54
16.516	0	0.09	0.09	0.03	0.43	0.03	0.08	0.31	0.47	0.42	99.13	1.27	0	94.72	1.51	30.38	0	0.15	0.12	0	0	0	0	0.01	0.39	0.42	0.08	1.8	8.69	9.05	0.31	0	0.47	0.62	0	6	18.6	-7.56	-2.3	62.3	110.21	847.82	487	1019.84	672.33	875.72	529.7	985.9	532.47
16.549	0	0.07	0.06	0.03	0.72	0.03	0.06	0.54	0.44	0.3	98.55	3.94	0	95.58	1.66	45.97	0	0.5	0.05	0	0	0	0	0.01	0.37	0.3	0.09	2.43	7.62	6.65	0.24	0	0.44	0.15	0	6	16.4	-6.63	-4.19	62.67	105.52	847.21	486.39	1018.79	671.6	875.83	530.28	981.33	528.85
16.583	0	0.05	0.03	0.03	1.57	0.03	0.05	1.32	0.46	0.19	96.86	17.79	0	97.79	2.61	67.71	0	1.72	0.05	0	0	0	0	0.01	0.33	0.19	0.07	1.37	6.58	4.43	0.23	0	0.46	0	0	6	18.86	-3.04	-4.45	62.5	107.27	846.98	486.76	1016.88	670.72	873.69	531.81	980.9	528.38
16.616	0	0.05	0.03	0.03	2.21	0.03	0.05	1.97	0.49	0.18	95.59	25.22	0	97.19	4.25	73.81	0	4.22	0.09	0	0	0	0	0.01	0.81	0.18	0.06	1.82	5.99	3.88	0.21	0	0.49	0	0	6	20.25	-4.27	-4	62.5	106.51	846.33	486.76	1015.34	669.8	873.33	531.06	979.83	529.56
16.649	0	0.05	0.03	0.03	3.05	0.03	0.05	2.9	0.5	0.13	93.91	29.37	0	95.89	5.85	78.22	0	8.4	0.19	0	0	0	0	0.02	1.34	0.13	0.06	3.6	4.2	3.3	0.19	0	0.5	0	0	6	19.29	-6.25	-3.65	62.46	107.61	846.3	486.18	1015.32	668.74	872.95	529.96	980.56	529.28
16.683	0	0.06	0.03	0.03	3.71	0.03	0.05	3.51	0.46	0.06	92.57	31.78	0	96.44	7.66	77.07	0	13.8	0.25	0	0	0	0	0.02	3.34	0.06	0.06	6.76	2.49	1.95	0.1	0	0.46	0	0	6	18.03	-5.5	-2.98	62.57	109.02	846.42	486.23	1015.74	668.92	873.05	529.42	982.07	529.32
16.716	0	0.07	0.03	0.03	4.33	0.03	0.06	4.19	0.4	0.05	91.34	55.52	0	96	9.58	79.6	0	14.24	0.19	0	0	0	0	0.03	4.94	0.05	0.05	16.49	2.1	1.45	0.08	0	0.4	0	0	6	18.05	-6.11	-2.6	62.43	110.65	846.91	485.93	1016.07	668.17	872.92	528.84	983.56	529.44
16.75	0	0.08	0.02	0.03	4.92	0.03	0.06	4.87	0.36	0.02	90.17	81.27	0	96	11.43	82.35	0	14.22	0.08	0	0	0	0	0.05	8.03	0.02	0.04	29.25	1.06	0.66	0.03	0	0.36	0	0	6	17.18	-6.11	-0.82	63.03	104.65	847.62	485.77	1015.44	668.35	877.58	526.92	982.22	528.25
16.783	0	0.07	0.03	0.03	4.33	0.03	0.06	4.13	0.36	0.01	91.35	62.41	0	95.46	9.23	80.23	0	14.68	0.1	0	0	0	0	0.08	10.26	0.01	0.05	19.42	0.64	0.4	0.03	0	0.36	0	0	6	19.23	-6.77	-0.83	62.8	105.1	849.06	485.83	1015.4	667.54	878.02	527.69	983.12	527.69
16.816	0	0.07	0.03	0.03	5.29	0.03	0.07	5.16	0.4	0.01	89.42	50.32	0	95.6	11.22	80.1	0	18.44	0.14	0	0	0	0	0.07	10.4	0.01	0.06	13.4	0.65	0.38	0.03	0	0.4	0.01	0	6	18.73	-6.61	0.72	62.6	106.34	851.51	486.41	1016.15	666.14	880.27	526.68	986.59	528.67
16.85	0	0.09	0.03	0.03	6.29	0.03	0.08	6.13	0.36	0	87.42	40.11	0	93.86	13.18	77.51	0	23.67	0.24	0	0	0	0	0.1	10.66	0	0.07	10.83	0.35	0.16	0.03	0	0.36	0.14	0	6	15.61	-8.36	-0.55	62.52	103.51	854.67	486.92	1018.79	665.17	883.54	526.89	987.05	528
16.883	0	0.09	0.03	0.02	6.64	0.03	0.08	6.43	0.45	0	86.73	29.76	0	97.2	13.6	75.73	0	26.26	0.45	0	0	0	0	0.12	6.91	0	0.07	6.87	0.35	0.13	0.03	0	0.4	0.16	0	6	18.43	-4.27	0.98	62.5	104.07	857.4	488.49	1019	664.39	886.06	527.15	990.06	531.03
16.916	0	0.12	0.03	0.03	6.81	0.03	0.09	6.42	0.73	0	86.37	24.06	0	92.41	15.05	69.89	0	30.63	0.73	0	0	0	0	0.12	9.06	0	0.08	9.14	0.37	0.13	0.03	0	0.42	0.13	0	6	18.61	-9.51	-1.05	62.2	105.11	859.53	488.33	1021.82	664.57	886.24	529.01	991.34	529.8
16.95	0	0.18	0.04	0.02	6.83	0.03	0.08	6.09	0.64	0	86.33	23.26	0	94.4	10.99	65.67	0	37.58	0.64	0	0	0	0	0.16	6.02	0	0.08	12.81	0.36	0.1	0.03	0	0.38	0.23	0	6	17.29	-7.87	0.55	62.68	106.56	860.68	488.65	1022.62	664.51	887.82	527.92	994.36	530.38
16.983	0	0.29	0.04	0.02	6.8	0.03	0.07	5.66	0.53	0	86.41	15.93	0	90	7.21	58.99	0	46.17	0.53	0	0	0	0	0.14	4.08	0	0.1	13.64	0.33	0.11	0.03	0	0.4	0.29	0	6	17.06	-11.01	0.2	63.53	103.73	861.02	487.57	1023.5	664.31	889.53	527.01	993.24	529.05
17.016	0	0.41	0.06	0.02	4.67	0.03	0.07	3.47	1.93	0	90.66	8.59	0	88.65	4.96	46.92	0	48.19	0.38	0	0	0	0	0.12	1.93	0	0.12	16.99	0.36	0.12	0.03	0	0.45	0.38	0	6	15.35	-11.72	1.4	64.3	102.47	862.04	485.39	1026.04	663.95	892.93	523.82	995.34	527.26
17.05	0	0.42	0.08	0.02	2.36	0.03	0.09	1.55	1.69	0	95.27	4.13	0	92.49	3.6	34.58	0	42.12	0.26	0	0	0	0	0.12	1.69	0	0.12	19.62	0.25	0.12	0.03	0	0.57	0.42	0	6	17.1	-9.44	1.8	64.94	102.12	864.41	484.76	1027.85	663.62	895.53	523.6	997.62	526.36
17.083	0	0.34	0.09	0.02	1.74	0.03	0.08	1.1	1.18	0.01	96.51	1.98	0	90.3	2.37	31.87	0	37.67	0.28	0	0.01	0	0	0.09	1.18	0	0.1	12.92	0.29	0.11	0.03	0	0.62	0.29	0	6	18.67	-10.85	1.26	65.01	104.1	866.43	484.12	1029.68	662.42	896.02	523.43	1000.07	526.5
17.117	0	0.24	0.1	0.02	0.91	0.03	0.09	0.52	0.79	0.03	98.19	0.62	0	92.6	1.38	24.71	0	27.92	0.27	0	0.03	0	0	0.06	0.79	0	0.08	4.15	0.26	0.08	0.03	0	0.63	0.12	0	6	16.53	-9.37	1.82	65.09	103.47	868.05	483.58	1032.25	662.42	898.93	521.87	1002.3	526.34
17.15	0	0.19	0.1	0.02	0.71	0.03	0.09	0.41	0.83	0.03	98.59	0.65	0	89.72	1.19	25.34	0	21.29	0.32	0	0.03	0	0	0.05	0.83	0	0.07	4.25	0.29	0.08	0.03	0	0.67	0.01	0	6	19.47	-11.17	1.05	65.01	104.97	869.98	482.89	1033.98	661.59	899.35	522.24	1004.24	526.41
17.183	0	0.14	0.11	0.02	0.43	0.03	0.09	0.24	0.76	0.03	99.13	0.5	0	92.32	0.76	21.96	0	12.28	0.31	0	0.03	0	0	0.06	0.77	0	0.06	3.95	0.28	0.07	0.03	0	0.64	0	0	6	17.43	-9.57	1.62	64.96	103.3	870.3	482.03	1034.06	660.46	900.88	520.49	1004.08	524.94
17.217	0	0.12	0.1	0.02	0.37	0.03	0.09	0.2	0.87	0.02	99.26	0.48	0	90.41	0.64	22.04	0	8.4	0.26	0	0.02	0	0	0.03	0.55	0	0.05	3.35	0.34	0.1	0.03	0	0.87	0	0	6	19.21	-10.78	1.67	65.01	104.68	871.13	481.7	1034.8	660.22	901.01	520.56	1005.58	525.19
17.25	0	0.12	0.1	0.02	0.41	0.03	0.08	0.23	0.86	0.01	99.18	0.69	0	87.28	0.62	25.17	0	8.42	0.23	0	0.01	0	0	0.03	0.44	0	0.03	5.22	0.35	0.09	0.03	0	0.86	0	0	6	21.15	-12.37	0.69	65.02	105.37	871.58	479.53	1037.38	660.31	901.34	519.64	1006.61	524.25
17.283	0	0.11	0.09	0.02	0.41	0.03	0.08	0.23	1.02	0.01	99.18	0.72	0	92.48	0.74	26.74	0	6.98	0.18	0	0.01	0	0	0.01	0.38	0	0.02	4.34	0.41	0.11	0.03	0	1.02	0	0	6	21.99	-9.46	1.16	65.02	106.11	871.51	478.03	1038.5	659.88	901.99	517.68	1007.88	524.46
17.317	0	0.1	0.09	0.02	0.42	0.03	0.08	0.24	1.02	0.01	99.16	0.7	0	92.08	0.92	27.68	0	6.61	0.16	0	0.01	0	0	0.01	0.33	0	0.02	2.92	0.41	0.09	0.03	0	1.02	0	0	6	22.25	-9.74	0.95	65.03	106.31	871.44	476.99	1038.58	658.69	901.73	516.58	1007.79	523.95
17.35	0	0.11	0.09	0.02	0.38	0.03	0.09	0.21	0.91	0.01	99.25	0.69	0	94.44	0.99	25.68	0	5.61	0.18	0	0.01	0	0	0.02	0.56	0	0.02	4.79	0.32	0.08	0.03	0	0.91	0	0	6	21.32	-7.84	-0.72	64.52	110.73	871.54	475.71	1040.13	657.67	898.88	516.76	1009.46	522.5
17.383	0	0.1	0.08	0.02	0.52	0.03	0.08	0.32	0.91	0.01	98.96	1.11	0	96.1	1.34	33.35	0	7.07	0.2	0	0.01	0	0	0.02	0.74	0	0.02	3.8	0.28	0.07	0.03	0	0.91	0	0	6	21.4	-5.97	-0.43	64.61	109.26	871.35	475.12	1039.94	657.37	899.74	515.76	1008.82	522.15
17.417	0	0.11	0.08	0.02	0.6	0.03	0.08	0.37	0.88	0.01	98.8	1.7	0	94.93	1.47	34.82	0	9.25	0.31	0	0.01	0	0	0.02	0.78	0	0.02	8	0.21	0.05	0.03	0	0.88	0	0	6	19.62	-7.35	-1.41	64.15	110.03	871.58	475.46	1040.11	656.83	898.64	516.59	1008.56	521.47
17.45	0	0.13	0.07	0.02	0.88	0.03	0.07	0.58	0.96	0.01	98.23	3.47	0	90.82	1.82	40.02	0	14.48	0.49	0	0.01	0	0	0.01	0.52	0	0.02	11.94	0.22	0.06	0.03	0	0.96	0	0	6	19.31	-10.54	-1.81	64.22	107.99	871.56	475.97	1039.85	657.14	899.15	517.16	1007.06	521.55
17.484	0	0.2	0.06	0.02	1.43	0.03	0.07	1	1.15	0.01	97.14	20.39	0	90.78	2.74	44.72	0	22.08	1.1	0.01	0	0	0	0.01	0.68	0	0.02	31.66	0.26	0.05	0.04	0	1.15	0	0	6	20.13	-10.56	-2.07	64.34	107.01	871.52	475.9	1039.71	657.09	899.35	517.27	1006.27	521.69
17.517	0	0.22	0.06	0.02	1.75	0.03	0.07	1.24	1.23	0.01	96.51	14.7	0	91.85	4.11	44.48	0	26.27	1.14	0.01	0	0	0	0.02	0.79	0	0.03	26.96	0.3	0.05	0.04	0	1.23	0	0	6	21.04	-9.89	-2.19	64.36	107.9	871.86	475.65	1039.93	657.24	899.05	517.89	1006.91	520.81
17.55	0	0.31	0.05	0.02	4.37	0.03	0.07	3.46	1.26	0.01	91.25	17.4	0	94.59	5.81	52.2	0	42.07	1.14	0.01	0	0	0	0.02	1.27	0	0.04	21.74	0.36	0.05	0.04	0	1.26	0.21	0	6	20.3	-7.69	-2.62	64.69	105.7	871.92	475.45	1039.99	657.46	899.95	517.96	1005.64	519.52
17.584	0	0.51	0.04	0.02	10.91	0.03	0.06	9.76	1.22	0.01	78.18	50.27	0	95.21	7.06	62.44	0	57.07	1.01	0.01	0.01	0	0	0.03	2.14	0.01	0.04	31.03	0.37	0.06	0.04	0	1.22	0.55	0	6	20.86	-7.05	-2.75	64.75	106.21	871.43	475.08	1040.34	658.15	899.51	518.07	1005.72	519.39
17.617	0	0.52	0.03	0.02	22.86	0.03	0.06	22.98	1.28	0.01	54.04	52.48	0	96.61	8.9	73.85	0	68.17	0.63	0.01	0.01	0	0	0.03	1.73	0.01	0.04	20.72	0.39	0.06	0.04	0	1.28	0.8	0	6	19.73	-5.25	-2.19	64.59	108.01	871.16	475.79	1040	658.27	898.78	518.05	1006.76	520.39
17.65	0	0.54	0.03	0.02	25.85	0.03	0.05	26.38	1.36	0.01	48.62	51.86	0	96.39	8.33	75.97	0	71	0.44	0.01	0.01	0	0	0.04	1.99	0.01	0.06	18.29	0.4	0.07	0.04	0	1.36	0.86	0	6	19.35	-5.58	-2.51	64.57	108.43	870.79	475.71	1039.78	658.02	897.98	518.14	1006.39	520.21
17.684	0	0.71	0.02	0.02	32.41	0.03	0.05	33.88	1.42	0.02	41.12	76.7	0	96.35	7.6	80.36	0	75.93	0.36	0	0.01	0	0	0.05	3.09	0.02	0.06	27.8	0.45	0.07	0.04	0	1.42	0.64	0	6	18.63	-5.63	-2.57	64.78	105.98	870.78	475.77	1039.16	657.96	898.9	518.11	1004.87	519.18
17.717	0	0.85	0.02	0.02	42.65	0.03	0.05	45.55	1.49	0.02	29.45	78.74	0	95.31	9.61	83.07	0	82.97	0.45	0.01	0.01	0	0	0.05	5.25	0.02	0.08	26.56	0.56	0.07	0.04	0	1.49	0.86	0	6	19.35	-6.95	-2.36	64.55	106.88	870.4	475.1	1038.97	657.43	898.3	517.43	1005.16	519.14
17.751	0	1.48	0.02	0.02	48.95	0.03	0.05	52.76	1.71	0.04	22.24	97.82	0	95.68	10.78	84.45	0	87.34	1.13	0.01	0	0	0	0.07	6.64	0.04	0.09	56.21	0.63	0.08	0.05	0	1.71	0.88	0	6	18.92	-6.51	-2.55	64.46	107.39	869.79	474.87	1038.84	657.41	897.51	517.26	1004.88	519.06
17.784	0	1.41	0.02	0.03	49.23	0.03	0.05	53	1.76	0.05	22	96.78	0	94.93	10.22	84.86	0	87.73	1.13	0.01	0	0	0	0.08	7.99	0.05	0.1	50.81	0.74	0.08	0.05	0	1.76	0.6	0	6	18.49	-7.35	-2.16	64.42	106.97	870.05	474.89	1038.6	656.92	898.05	516.74	1005	519.03
17.817	0	1.36	0.02	0.03	45.68	0.03	0.05	48.83	1.85	0.05	26.17	94.97	0	94.75	8.7	83.34	0	86.75	1.6	0.01	0.01	0	0	0.09	9.57	0.05	0.14	46.56	0.77	0.08	0.06	0	1.85	0.4	0	6	18.86	-7.54	-1.53	64.7	105.84	871.1	474.89	1038.74	656.19	899.77	515.96	1005.56	519.31
17.851	0	1.1	0.02	0.03	42.48	0.03	0.05	45.33	2.44	0.06	29.67	85.72	0	93.8	8.52	81.18	0	85.71	1.71	0.02	0.01	0	0	0.08	7.07	0.06	0.15	34.46	1.24	0.1	0.07	0	2.44	0.05	0	6	21.32	-8.41	-2.65	65.25	102.71	871.92	474.93	1039.82	657.04	901.42	516.98	1004.09	519.79
17.884	0	1.01	0.02	0.03	42.81	0.04	0.05	45.93	2.78	0.07	29.07	77.01	0	95.9	9.13	80.72	0	86.13	1.52	0.03	0.02	0	0	0.09	8.25	0.07	0.15	27.66	1.4	0.11	0.07	0	2.78	0	0	6	21.45	-6.23	-2.09	65.51	102.2	873.21	476.13	1039.3	657.21	902.55	518.19	1004.75	519.42
17.917	0	0.82	0.02	0.03	38.13	0.04	0.06	40.33	2.67	0.07	34.67	48	0	94.57	9.76	76.84	0	83.89	1.54	0.06	0.03	0	0	0.08	7.64	0.07	0.13	15.5	1.41	0.11	0.06	0	2.67	0	0	6	21.75	-7.71	-0.62	65.44	103.05	874.54	477.67	1040.45	658.17	904.55	518.08	1007.49	522.88
17.951	0	0.66	0.03	0.02	32.67	0.04	0.06	34.12	2.88	0.12	40.88	27.19	0	93.33	10.95	72.97	0	80.17	1.29	0.07	0.03	0	0	0.11	4.52	0.12	0.14	8.1	1.68	0.11	0.05	0	2.88	0	0	6	21.82	-8.81	-0.52	65.06	104.92	875.55	477.97	1041.46	658.14	904.67	518.39	1009.47	523.45
17.984	0	0.48	0.03	0.02	20.05	0.04	0.06	19.89	2.98	0.14	59.9	16.82	0	94.15	8.21	68.28	0	69.96	1.12	0.08	0.03	0	0	0.09	2.35	0.14	0.1	5.16	1.72	0.12	0.04	0	2.98	0	0	6	21.43	-8.11	-0.77	65.04	104.27	876.81	478.31	1042.34	658.11	905.87	518.81	1010.05	523.25
18.017	0	0.35	0.03	0.02	14.77	0.03	0.06	14.3	2.72	0.18	70.46	14.59	0	95.1	8.37	67.38	0	61.17	0.92	0.08	0.04	0	0	0.12	2.32	0.18	0.07	3.96	1.62	0.1	0.04	0	2.72	0	0	6	21.12	-7.17	0.35	64.82	106.45	877.1	479.1	1042.53	658.41	905.98	518.55	1012.23	525.05
18.051	0	0.29	0.03	0.02	14.77	0.03	0.06	14.74	2.62	0.25	70.47	21.78	0	95.88	8.58	71.52	0	57.68	0.66	0.06	0.03	0	0	0.16	2.41	0.25	0.05	5.9	1.18	0.09	0.03	0	2.62	0	0	6	19.68	-6.26	-0.84	64.34	110.34	876.71	478.63	1044.52	659.24	903.79	519.11	1013.98	524.93
18.084	0	0.22	0.02	0.02	14.14	0.03	0.05	14.58	2.67	0.2	70.83	31.85	0	95.93	7.85	77.36	0	52.29	0.56	0.05	0.02	0	0	0.16	1.8	0.2	0.04	6.51	0.99	0.08	0.03	0	2.67	0	0	6	18.96	-6.19	-0.04	64.89	106.81	875.58	477.71	1044.12	660.1	905.51	517.63	1012.15	523.61
18.118	0	0.17	0.02	0.02	11.53	0.03	0.04	11.9	2.7	0.14	76.19	37.99	0	94.76	6.65	79.43	0	45.82	0.39	0.03	0.01	0	0	0.15	1.82	0.14	0.03	7.81	0.81	0.06	0.04	0	2.7	0	0	6	20.31	-7.53	0.05	64.81	109.79	874.81	476.4	1043.77	659.28	903.48	516.97	1013.12	522.76
18.151	0	0.13	0.02	0.02	7.96	0.03	0.04	7.95	2.63	0.12	84.08	30.54	0	93.76	5.35	78.14	0	37.67	0.36	0.02	0.01	0	0	0.12	1.17	0.12	0.02	4.97	0.82	0.06	0.04	0	2.63	0	0	6	20.08	-8.45	-0.13	65.04	109.17	874.07	475.64	1043.53	659.08	903.13	516.35	1012.16	521.94
18.184	0	0.12	0.02	0.02	7.61	0.03	0.04	7.58	2.63	0.1	84.77	29.96	0	94.78	5.21	77.95	0	36.77	0.41	0.02	0.01	0	0	0.1	1.03	0.1	0.03	4.81	0.74	0.05	0.04	0	2.63	0	0	6	19.63	-7.51	-0.24	65.05	108.68	874.46	475.08	1044.35	659.11	903.89	515.97	1012.46	521.04
18.218	0	0.1	0.02	0.02	6.98	0.03	0.04	7.07	2.52	0.06	85.86	32.61	0	94.09	5.99	80.31	0	31.84	0.33	0.01	0.01	0	0	0.07	0.92	0.06	0.02	3.99	0.55	0.04	0.03	0	2.52	0	0	6	19.51	-8.16	-0.89	65.1	109.53	874.81	475	1044.92	658.96	903.33	516.48	1012.79	520.69
18.251	0	0.08	0.02	0.02	6.32	0.03	0.04	6.49	2.59	0.05	87.02	35.44	0	95.13	6.53	82.22	0	27.18	0.36	0.01	0.01	0	0	0.07	1.18	0.05	0.03	3.65	0.59	0.04	0.03	0	2.59	0	0	6	19.39	-7.14	-0.94	65.12	109.77	874.65	474.93	1045.98	660.38	903.63	516.79	1013.34	520.65
18.284	0	0.06	0.02	0.02	4.91	0.03	0.04	4.98	2.68	0.03	90.05	38.2	0	96.83	5.07	82.74	0	21.37	0.41	0.01	0.01	0	0	0.06	0.83	0.03	0.04	4.6	0.5	0.03	0.03	0	2.68	0	0	6	20.03	-4.91	-1.43	65.17	108.75	874.91	474.58	1046.35	660.34	904.09	516.87	1012.79	520.26
18.318	0	0.05	0.02	0.02	3.34	0.03	0.04	3.22	2.6	0.02	93.32	28.95	0	96.45	4.77	78.48	0	15.06	0.47	0.01	0.01	0	0	0.06	0.66	0.02	0.05	3.68	0.46	0.03	0.02	0	2.6	0	0	6	20.31	-5.49	-0.82	65.11	109.03	874.3	474.24	1046.1	660.28	904.06	515.88	1012.97	520.97
18.351	0	0.06	0.03	0.02	2.76	0.03	0.04	2.55	2.44	0.02	94.49	23.75	0	96.63	5.14	73.93	0	13.49	0.45	0.01	0.02	0	0	0.06	0.71	0.02	0.07	4.89	0.45	0.03	0.02	0	2.44	0	0	6	18.77	-5.23	-1.65	65.04	110.28	873.83	473.92	1045.77	659.54	902.28	516.21	1012.5	519.55
18.384	0	0.06	0.03	0.02	3.09	0.03	0.04	2.88	2.23	0.04	93.83	24.55	0	94.97	5.66	74.74	0	15.14	0.51	0.01	0.04	0	0	0.08	0.82	0.01	0.06	4.63	0.41	0.02	0.02	0	2.23	0	0	6	20.9	-7.31	-1.7	64.9	110.61	873.13	473.07	1045.28	659.12	901.44	515.76	1011.97	519.69
18.418	0	0.07	0.03	0.02	3.24	0.03	0.05	3.01	2.22	0.04	93.52	21.46	0	96.46	6.99	72.29	0	17.33	0.45	0.01	0.04	0	0	0.07	1.18	0.01	0.07	4.9	0.42	0.02	0.02	0	2.22	0	0	6	18.7	-5.47	-2.92	65.07	109.24	871.52	472.68	1045.08	659.95	900.22	516.19	1009.45	518
18.451	0	0.07	0.03	0.02	3.37	0.03	0.05	3.1	2.15	0.03	93.26	19.42	0	96.32	6.86	71.32	0	19.17	0.3	0.01	0.03	0	0	0.08	1.32	0.01	0.09	4.31	0.45	0.02	0.02	0	2.15	0	0	6	19.44	-5.68	-2.62	65.52	107.23	870.84	472.98	1044.11	660.6	900.7	516.27	1007.91	518.32
18.485	0	0.08	0.03	0.02	3.32	0.03	0.05	2.93	1.86	0.03	93.37	13.24	0	96.4	6.63	67.38	0	21.99	0.29	0.02	0.03	0	0	0.12	1.58	0	0.1	2.56	0.43	0.02	0.02	0	1.86	0	0	6	19.98	-5.56	-2.36	65.32	108.07	869.92	472.62	1043.17	660.27	899.56	515.88	1007.61	518.31
18.518	0	0.09	0.03	0.02	3.59	0.03	0.05	3.23	2.27	0.04	92.81	13.19	0	95.85	6.24	67.61	0	24.52	0.43	0.03	0.04	0	0	0.11	1.4	0	0.08	2.28	0.51	0.02	0.02	0	2.27	0	0	6	20.37	-6.3	-2.06	65.27	108.36	869.05	472.5	1042.82	660.7	899.04	515.56	1007.35	518.9
18.551	0	0.12	0.03	0.02	3.64	0.03	0.06	3.15	2.09	0.04	92.72	8.65	0	96.74	6.47	61.92	0	29.4	0.46	0.03	0.04	0	0	0.1	1.34	0	0.07	2.09	0.54	0.02	0.02	0	2.26	0	0	6	20.05	-5.05	-2.62	65.52	107.59	869.21	472.93	1042.72	660.88	899.02	516.38	1006.59	518.59
18.585	0	0.16	0.03	0.02	5.06	0.03	0.06	4.44	2.25	0.05	89.89	9.24	0	96.78	5.89	62.65	0	37.81	0.56	0.03	0.05	0	0	0.08	1.29	0	0.06	2.25	0.69	0.02	0.02	0	2.3	0	0	6	19.94	-4.98	-2.5	65.62	106.95	869.18	473.07	1042.49	660.85	899.33	516.25	1006.25	518.79
18.618	0	0.15	0.04	0.02	3.5	0.03	0.06	2.9	2.33	0.04	93	6.62	0	96.93	5.86	56.68	0	33.2	0.7	0.04	0.04	0	0	0.08	1.25	0	0.06	3.71	0.75	0.02	0.02	0	2.33	0	0	6	21.32	-4.74	-1.74	65.42	109.65	869.44	474.3	1041.39	660.46	898.16	517.03	1007.74	520.83
18.651	0	0.16	0.04	0.02	3.36	0.03	0.06	2.73	2.4	0.04	93.29	5.99	0	96.89	5.94	54.37	0	33.88	0.6	0.04	0.03	0	0	0.07	0.97	0	0.07	4.69	1.03	0.02	0.02	0	2.4	0	0	6	20.62	-4.8	-1.81	65.56	108.59	869.44	474.32	1041	660.17	898.45	516.96	1006.99	520.16
18.685	0	0.17	0.04	0.02	2.98	0.03	0.06	2.36	2.7	0.06	94.03	5.06	0	96.76	4.68	52.22	0	33.74	0.88	0.06	0.03	0	0	0.08	0.76	0	0.07	4.63	1.41	0.03	0.02	0	2.7	0	0	6	20.69	-5.02	-1.36	65.73	107.58	869.31	474.28	1041.13	660.84	899.35	516.67	1006.87	520.19
18.718	0	0.15	0.04	0.02	2.32	0.04	0.06	1.8	3.13	0.07	95.37	4.35	0	96.78	3.56	51.28	0	29.14	1.55	0.1	0.04	0.01	0	0.07	0.58	0	0.06	3.6	1.79	0.03	0.02	0	3.13	0	0	6	20.83	-4.99	-0.58	65.69	107.63	868.88	474.29	1040.78	661.33	899.6	516.28	1007.15	520.4
18.752	0	0.11	0.04	0.02	1.63	0.04	0.06	1.25	3.2	0.08	96.75	4.27	0	96.54	2.83	51.44	0	20.84	2.7	0.14	0.05	0.01	0	0.08	0.56	0	0.08	3.2	2.27	0.03	0.02	0	3.7	0	0	6	22.23	-5.35	0.11	65.77	106.62	867.96	474	1039.79	661.73	899.74	515.87	1006.26	520.55
18.785	0	0.11	0.04	0.02	1.36	0.04	0.06	1	3.07	0.09	97.28	3.29	0	93.91	2.76	48.17	0	18.79	2.11	0.13	0.06	0.01	0	0.09	0.63	0.01	0.09	3.07	2.74	0.03	0.02	0	3.68	0	0	6	21.27	-8.32	1.63	65.72	104	867.4	473.38	1038.35	660.19	901.32	513.35	1005.07	520.48
18.818	0	0.09	0.04	0.02	1.19	0.04	0.06	0.86	1.82	0.1	97.63	3.65	0	92.6	2.39	49.03	0	14.64	2	0.17	0.07	0.01	0	0.1	0.6	0.01	0.07	1.82	3.56	0.04	0.02	0	3.79	0	0	6	21.51	-9.36	1.88	65.43	103.65	867.48	473.47	1036.91	658.76	901.01	513.13	1004.42	520.14
18.852	0	0.09	0.05	0.02	0.83	0.04	0.06	0.56	0.86	0.08	98.33	2.82	0	91	1.7	43.12	0	10.65	1.61	0.21	0.06	0.01	0	0.08	0.34	0.01	0.05	0.86	6.16	0.05	0.02	0	4.69	0	0	6	22.47	-10.43	1.59	65.49	104.71	867.97	473.61	1036.86	658.34	900.43	513.69	1004.93	520.28
18.885	0	0.09	0.04	0.03	0.91	0.05	0.05	0.57	0.58	0.06	98.19	4.34	0	92.41	1.29	44.49	0	10.48	1.49	0.25	0.07	0.02	0	0.06	0.26	0.03	0.04	0.58	10.34	0.07	0.02	0	5.42	0	0	6	21.62	-9.5	1.9	65.17	107.63	868.48	474.1	1035.49	656.82	898.77	514.22	1006.29	519.2
18.918	0	0.1	0.05	0.03	0.6	0.05	0.06	0.35	0.43	0.08	98.79	2.65	0	88.72	0.85	36.87	0	6.24	1.57	0.33	0.08	0.03	0	0.08	0.3	0.03	0.03	0.43	11.62	0.08	0.02	0	5.3	0	0	6	21.24	-11.69	0.99	65.3	106.09	869.4	474.27	1036.67	656.78	899.8	514.52	1005.78	519.54
18.952	0	0.11	0.05	0.04	0.53	0.06	0.06	0.26	0.36	0.08	98.93	3.63	1.78	93.37	0.68	33.03	0	3.8	2.02	0.41	0.1	0.03	0	0.08	0.3	0.06	0.04	0.36	19.49	0.12	0.02	0	6.8	0	0	6	21.98	-8.77	1.16	65.7	105.52	869.64	473.81	1037.83	657.7	900.98	514.23	1006.37	519.57
18.985	0	0.12	0.05	0.04	0.48	0.06	0.06	0.22	0.52	0.08	99.04	3.82	2.43	95.53	0.73	29.37	0	2.69	1.94	0.39	0.15	0.05	0	0.08	0.32	0.07	0.03	0.52	23.82	0.13	0.02	0	7.52	0	0	6	22.57	-6.69	0.93	66.04	104.96	868.74	472.9	1037.76	657.76	900.62	513.56	1005.44	519.23
19.018	0	0.15	0.06	0.05	0.37	0.08	0.07	0.15	0.44	0.12	99.25	2.99	4.51	95.6	0.64	20.6	0	2.49	2.7	0.61	0.37	0.11	0	0.09	0.35	0.12	0.03	0.44	29.41	0.14	0.02	0	9.24	0	0	6	21.57	-6.61	1.19	65.8	105.32	868.58	472.92	1036.52	656.51	899.95	513.19	1005.14	518.46
19.052	0	0.21	0.06	0.08	0.41	0.1	0.07	0.13	0.28	0.21	99.18	7.09	6.82	94.96	0.68	17.08	0	1.83	3.94	1.2	0.6	0.17	0	0.1	0.28	0.21	0.02	0.21	44.23	0.22	0.02	0	10.97	0	0	6	21.02	-7.32	0.72	65.62	105.27	867.29	471.9	1035.71	655.37	898.55	512	1003.65	517.97
19.085	0	0.22	0.05	0.08	0.37	0.13	0.07	0.11	0.33	0.27	99.26	6.8	8.57	95.2	0.81	14.15	0	1.55	5.11	2	0.99	0.26	0	0.12	0.33	0.27	0.02	0.18	46.61	0.26	0.02	0	12.35	0	0	6	20.65	-7.06	0.16	65.53	104.89	866.76	471.67	1034.81	654.57	897.55	512.02	1002.32	517.2
19.119	0	0.28	0.04	0.12	0.42	0.29	0.07	0.11	0.6	0.67	99.16	19.27	15.49	95.24	1.29	13.77	0	1.25	10.76	3.87	1.39	0.47	0	0.15	0.6	0.67	0.02	0.07	61.73	0.42	0.02	0	16.91	0	0	6	19.58	-7.02	0.4	65.53	104.08	866.02	471.84	1033.46	654.17	897.11	511.82	1001.08	516.63
19.152	0	0.31	0.03	0.12	0.39	0.51	0.07	0.1	0.84	1.38	98.98	26.28	20.42	94.68	1.85	11.79	0	0.97	13.04	5.55	1.22	0.54	0	0.2	0.84	1.38	0.02	0.15	67.47	0.53	0.02	0	20.78	0	0	6	20.69	-7.61	-0.37	65.76	103.61	865.5	471.61	1032.85	653.74	896.15	512.12	999.65	516.67
19.185	0	0.34	0.03	0.12	0.39	0.96	0.07	0.11	0.67	1.76	98.08	40.76	25.38	95.58	3.29	11.58	0	0.79	19.84	9.93	1.31	0.63	0	0.22	0.67	1.76	0.02	0.14	68.84	0.61	0.02	0	23.04	0	0	6	20.95	-6.63	-0.89	66.35	102.27	864.79	471.73	1032.08	653.79	895.69	512.42	997.86	516.81
19.219	0	0.44	0.02	0.14	0.39	1.54	0.07	0.1	0.59	4.51	96.92	61.98	29.15	96.09	4.67	9.13	0.01	0.54	22.62	14.24	1.69	1.06	0	0.33	0.59	4.51	0.02	0.09	76.8	0.97	0.02	0.47	25.92	0	0	6	21.66	-5.99	0.2	67.64	101.59	865.21	473.86	1029.73	653.77	895.93	513.94	997.45	517.93
19.252	0	0.6	0.02	0.16	0.39	1.53	0.07	0.1	0.37	5.26	96.95	64.2	29.3	95.52	5.26	7.44	0.01	0.38	19.19	21.65	1.94	1.01	0	0.26	0.37	5.87	0.02	0.04	81.41	1.27	0.02	0.17	27.57	0	0	6	20.34	-6.7	-1.68	67.09	101.68	864.76	473.83	1029.09	652.34	893.84	514.52	995.48	517.31
19.285	0	0.67	0.01	0.17	0.43	2.4	0.06	0.12	0.27	6.47	95.2	74.97	32.79	95.02	6.47	10.38	0.01	0.23	20.31	26.82	3.19	1.26	0	0.27	0.25	10.5	0.01	0.01	86.68	1.69	0.02	0.08	31.14	0	0	6	20.04	-7.25	-0.55	66.8	103.51	863.88	474.13	1027.5	651.56	892.57	513.74	995.98	518.28
19.319	0	0.57	0.01	0.15	0.35	5.61	0.04	0.13	0.2	5.35	88.79	78.2	41.84	95.46	5.35	11.74	0.02	0.16	18.19	28.07	2.79	1.11	0	0.2	0.19	17.6	0.01	0.01	91.05	3.25	0.02	0.01	40.11	0	0	6	20.52	-6.77	0.28	66.48	105.03	863.27	475.15	1025.72	651.78	891.27	514.62	996.22	518.8
19.352	0	0.55	0.01	0.12	0.3	8.06	0.04	0.12	0.15	4.44	83.89	78.87	46.36	96.52	4.44	10.92	0.02	0.11	18.13	28.97	1.37	0.31	0	0.15	0.11	18.7	0.01	0	91.59	4.09	0.02	0	43.62	0	0	6	19.8	-5.39	-0.54	65.77	107.41	862.98	477.84	1024.84	652.98	888.8	517.73	996.16	521.04
19.385	0	0.43	0	0.1	0.24	15.79	0.03	0.12	0.17	3.61	68.42	83.78	53.54	97.75	3.61	9.15	0.02	0.09	21.94	24.8	0.85	0.23	0	0.17	0.07	22.24	0.01	0.01	91.82	4.9	0.02	0	48.5	0	0	6	16.82	-3.14	1.28	65.15	106.54	862.1	481.9	1022.91	656.48	889.39	520.19	995.87	523.81
19.419	0	0.39	0	0.08	0.16	37.97	0.02	0.1	0.19	2.76	37.03	87.56	64.66	97.1	2.76	6.92	0.03	0.09	25.25	28.32	0.57	0.21	0	0.19	0.08	30.35	0.01	0.05	92.37	5.4	0.02	0	57.42	0	0	6	15.78	-4.44	0.89	64.57	103.68	862.55	482.2	1023.1	656.8	890.78	520.6	994.44	522.94
19.452	0	0.32	0	0.08	0.16	39.71	0.02	0.1	0.21	2.46	35.29	87.66	65.27	97.22	2.46	6.35	0.03	0.11	25.81	23.08	0.69	0.19	0	0.21	0.1	32.86	0.01	0.17	91.91	5.38	0.02	0	57.79	0	0	6	16.06	-4.24	0.04	64.11	106.98	862.29	481.39	1023.55	656.32	888.51	520.95	995.48	521.93
19.486	0	0.21	0	0.06	0.12	53.34	0.02	0.1	0.96	1.45	21.66	94.3	70.66	97.52	1.45	5.41	0.03	0.14	23.06	17.15	1.13	0.32	0	0.23	0.13	36.9	0.01	0.96	91.26	7.1	0.02	0	64.12	0	0	6	15.95	-3.64	-1.38	64.59	106.26	859.5	480.49	1022.41	656.7	885.76	521	992.01	521.3
19.519	0	0.17	0	0.06	0.11	57.38	0.02	0.11	0.77	1.2	17.62	96.21	72.41	97.11	1.2	6.32	0.03	0.23	20.69	13.45	1.44	0.23	0	0.26	0.25	34.07	0.01	0.77	91.85	7.98	0.01	0	66.79	0	0	6	14.54	-4.42	0.17	65.09	104.43	855.19	479.3	1019.18	656.87	884.2	518.14	988.58	521.16
19.552	0	0.14	0	0.06	0.1	53.16	0.01	0.1	0.27	0.88	21.84	97.48	71.69	96.44	0.88	4.88	0.03	0.38	12.53	8.93	1.94	0.1	0	0.24	0.21	29.03	0.01	0.27	92.54	8.08	0.01	0	69.4	0	0	6	14.26	-5.5	-1.58	65.34	103.16	851.79	477.73	1017.12	656.3	880.68	517.72	983.83	519.33
19.586	0	0.11	0	0.05	0.08	61.42	0.01	0.1	0.21	0.82	13.58	98.81	75.3	97.51	0.82	3.56	0.03	0.56	9.1	6.72	2.09	0.06	0	0.18	0.21	26.03	0.01	0.11	93.14	9.36	0.01	0	74.17	0	0	6	15.82	-3.67	-2.77	65.73	105.05	847.59	476.92	1013.25	655.71	874.72	518.49	979.77	518.3
19.619	0	0.11	0	0.05	0.08	60.67	0.01	0.1	0.45	0.82	14.33	98.77	74.57	97.06	0.82	3.15	0.03	0.75	8.99	6.22	2.97	0.11	0	0.23	0.45	21.01	0.01	0.1	92.37	8.67	0.01	0	73.95	0	0	6	15.7	-4.52	-3.17	65.85	104.81	841.3	476.55	1008.4	656.92	868.93	518.67	973.75	518
19.652	0	0.11	0	0.05	0.07	64.79	0.01	0.1	0.48	0.78	10.21	99.09	76.37	97.58	0.78	3.62	0.03	0.81	8.4	7.28	2.88	0.1	0	0.22	0.48	15.5	0.01	0.05	92.33	8.4	0.01	0	75.82	0	0	6	15.84	-3.52	-3.49	65.79	106.29	835.08	476.82	1003.5	658.42	862.34	519.59	968.62	518.57
19.686	0	0.1	0	0.05	0.07	71.54	0.01	0.11	0.23	0.67	3.46	99.32	79.1	98.07	0.67	4.13	0.03	0.75	10.27	6.6	3.15	0.21	0	0.14	0.23	9.92	0.01	0.04	94.32	10.56	0.01	0	77.67	0	0	6	12.85	-2.36	-4.25	65.39	105.77	827.65	476.49	997.19	658.97	855.17	519.7	960.9	516.72
19.719	0	0.1	0	0.05	0.08	65.39	0.01	0.1	0.17	0.61	9.61	99.09	76.67	97.8	0.61	3.85	0.03	0.59	8.79	5.48	2.94	0.29	0	0.15	0.17	8.74	0.01	0.05	93.92	9.71	0.01	0	75.86	0	0	6	16.31	-3.02	-4.56	65.94	105.18	825.19	475.75	995.38	659.56	853.08	519.85	958.23	517.12
19.753	0	0.09	0	0.05	0.07	66.91	0.01	0.1	0.17	0.83	8.09	99.29	77.23	98.26	0.83	4.42	0.02	0.52	6.94	5.96	3.55	0.25	0	0.17	0.12	5.18	0	0.04	91.88	9.12	0.01	0	77.41	0	0	6	16.15	-1.84	-5.41	65.76	108.23	821.25	475.41	992.91	659.89	847.53	520.65	955.71	517.06
19.786	0	0.09	0	0.04	0.07	67	0.01	0.1	0.16	0.85	8	99.35	77.87	97.61	0.85	3.51	0.01	0.36	5.99	5.14	2.44	0.11	0	0.16	0.07	2.97	0	0.03	91.56	8.97	0.01	0	77.93	0	0	6	16.7	-3.45	-4.4	65.82	105.82	819.1	474.35	991.16	660.75	847.71	519.17	953.47	515.76
19.819	0	0.09	0	0.04	0.07	67.32	0.01	0.1	0.13	0.8	7.68	99.37	78.46	98.23	0.8	3.19	0.01	0.33	5.84	4.71	1.47	0.04	0	0.13	0.06	2.64	0	0.03	92.4	9.92	0	0	78.14	0	0	6	16.03	-1.93	-3.18	65.88	106.92	819.14	474.11	990.43	660.45	847.83	518.5	954.66	514.44
19.853	0	0.09	0	0.04	0.07	67.7	0.01	0.09	0.2	0.82	7.3	99.25	78.27	97.55	0.82	3.73	0.01	0.3	8.27	5.9	1.57	0.05	0	0.2	0.07	1.56	0	0.02	92.12	7.21	0	0	77.06	0	0	6	15.8	-3.58	-1.66	65.73	107.14	819.71	474.05	990.77	660.31	849.35	517.06	956.48	515.32
19.886	0	0.11	0	0.05	0.08	57.79	0.01	0.09	0.21	0.69	17.21	98.7	74.47	97.04	0.69	4.42	0.01	0.26	7.54	6.33	1.29	0.06	0	0.21	0.04	1.24	0	0.02	91.91	6.07	0	0	73.61	0	0	6	14.14	-4.55	1.53	64.85	110.23	820	474.27	990.82	660.61	850.61	515.43	960.84	515.78
19.919	0	0.12	0	0.06	0.09	48.87	0.01	0.09	0.24	0.63	26.13	97.55	70.41	97.8	0.63	4.49	0.01	0.23	9.12	6.16	2.38	0.18	0	0.24	0.06	1.2	0	0.02	90.89	5.99	0	0	69.59	0	0	6	13.47	-3.03	0.22	65.17	108.25	829.32	475.51	998.39	659.84	858.98	517.41	967.2	515.14
19.953	0	0.13	0	0.07	0.1	38.86	0.01	0.09	0.18	0.68	36.14	96.14	65.84	97.34	0.69	5.79	0.01	0.19	7.67	7	4.44	0.33	0	0.18	0.07	0.68	0	0.03	91.75	5.78	0	0	66.68	0	0	6	13.98	-4	1.29	64.79	110.59	833.72	474.92	1002.56	658.87	862.96	515.55	973.55	516.09
19.986	0	0.15	0	0.07	0.1	31.92	0.01	0.09	0.17	0.57	43.08	94.49	63.03	97.79	0.57	5.33	0.01	0.18	6.88	9.64	4.55	0.32	0	0.17	0.06	0.66	0	0.02	90.59	5.68	0	0	64.35	0	0	6	14.2	-3.06	0.15	65.52	108.84	844.48	473.84	1011.26	655.5	872.63	514.95	981.46	513.79
20.019	0	0.18	0	0.1	0.11	24.17	0.02	0.09	0.17	0.5	51.67	90.45	57.99	96.98	0.54	4.99	0.02	0.15	7.35	13.57	7.69	0.72	0	0.17	0.06	0.5	0	0.01	89.64	5.26	0	0	60.65	0	0	6	14.3	-4.65	-0.02	65.61	109.16	854.27	473.5	1018.43	651.81	880.77	514.12	989.93	513.16
20.053	0	0.32	0	0.15	0.14	7.51	0.02	0.08	0.21	0.4	84.98	59.17	44.12	98.14	0.51	4.3	0.02	0.11	6.24	20.06	10.05	1.01	0	0.21	0.11	0.4	0	0.01	87.31	5.33	0	0	48.98	0	0	6	16.25	-2.17	-0.25	66.09	107.66	866.54	472.77	1028.63	649.36	892.63	513.57	1000.28	512.03
20.086	0	0.42	0.01	0.17	0.17	4.22	0.03	0.08	0.27	0.33	91.56	56.67	38.64	96.38	0.66	4.25	0.02	0.06	4.8	23.43	9.53	1.22	0	0.27	0.16	0.33	0	0.01	87.15	5.16	0	0	44.23	0	0	6	17.07	-5.59	0.39	66.37	108.36	881.14	472.04	1041.42	646.56	906.44	512.11	1014.8	511.72
20.12	0	0.49	0.01	0.33	0.2	1.3	0.03	0.08	0.25	0.35	97.39	68.56	24.7	93.62	0.66	3.2	0.02	0.04	2.79	21.28	16.04	1.27	0	0.25	0.17	0.35	0	0.01	87	4.36	0	0	34.46	0	0	6	16.96	-8.57	-0.83	66.41	106.81	898.15	468.61	1060.23	644.15	924.07	508.93	1030.88	509.66
20.153	0	0.54	0.02	0.34	0.23	0.7	0.04	0.08	0.32	0.38	98.6	63.13	19.35	93.79	0.85	2.39	0.03	0.02	2.54	19.12	14.54	1.12	0	0.32	0.2	0.38	0	0.02	85.49	4.17	0	0	28.99	0	0	6	15.14	-8.42	-0.31	66.37	109.78	918.22	467.92	1081.46	644.08	943.64	507.85	1053.41	509.26
20.186	0	0.49	0.02	0.28	0.24	0.58	0.04	0.07	0.38	0.39	98.84	52.02	18.96	91.96	0.88	1.64	0.03	0.02	2.05	14.54	11.14	0.83	0	0.38	0.17	0.39	0	0.03	83.19	3.49	0	0	27.48	0	0	6	13.73	-9.81	-0.04	66.15	108.4	938.56	465.7	1100.6	640.27	964.29	504.65	1072.67	506.73
20.22	0	0.48	0.04	0.27	0.27	0.31	0.05	0.07	0.4	0.4	99.05	40.93	13.75	87.74	0.83	1.02	0.04	0.02	1.73	10.83	9.83	0.95	0	0.4	0.12	0.37	0	0.02	78.94	3.03	0	0	22.15	0	0	6	15.35	-12.16	0.24	66.42	106.67	956.99	461.67	1120.2	637.41	984.43	499.98	1090.98	504.84
20.253	0	0.51	0.04	0.26	0.3	0.26	0.06	0.07	0.31	0.31	98.98	38.11	13.05	87.48	0.77	0.8	0.04	0.01	1.55	9.07	7.2	1.27	0	0.31	0.09	0.31	0	0.02	80.1	3.08	0	0	20.46	0	0	6	21.82	-12.28	1.21	66.89	108.6	971.44	457.21	1134.61	633.58	998.81	495.57	1107.1	503.78
20.286	0	0.55	0.05	0.33	0.33	0.17	0.07	0.07	0.26	0.26	98.9	39.79	8.6	90.39	0.68	0.61	0.06	0.01	1.48	7.34	8.01	2.11	0	0.26	0.06	0.24	0	0.01	80.16	2.6	0	0	16.58	0	0	6	23.21	-10.79	0.71	66.94	109.27	983.45	452.59	1148.72	631.08	1011.16	491.61	1120.05	500.65
20.32	0	0.58	0.08	0.31	0.39	0.09	0.09	0.06	0.29	0.29	98.84	27.56	3.65	91.26	0.62	0.6	0.08	0.02	1.26	4.33	5.01	2.78	0	0.29	0.03	0.18	0	0	76.29	1.97	0	0	10.8	0	0	6	25.31	-10.27	2.42	67.1	108.54	990.43	450.99	1156.09	632.11	1020.12	490.47	1128.36	498.6
20.353	0	0.58	0.08	0.28	0.41	0.09	0.09	0.06	0.23	0.23	98.85	27.82	5.02	90.37	0.49	0.47	0.08	0.03	1.43	2.66	3.09	1.7	0	0.23	0.02	0.16	0	0	78.38	1.78	0	0	11.21	0	0	6	22.5	-10.81	1.94	65.99	106.65	989.01	447.05	1161.68	635.5	1022.75	487.2	1129.05	495.83
20.386	0	0.59	0.08	0.26	0.43	0.09	0.09	0.06	0.16	0.16	98.81	27.61	5.6	89.2	0.41	0.42	0.07	0.04	1.57	2.11	1.52	0.81	0	0.16	0.01	0.15	0	0.01	79.76	1.83	0	0	11.04	0	0	6	23.37	-11.44	2.91	66.42	107.91	991.69	448.46	1162.73	635.56	1024.81	488.21	1132.36	497.02
20.42	0	0.63	0.09	0.27	0.46	0.09	0.09	0.06	0.13	0.15	98.75	29.8	5.42	88.46	0.33	0.42	0.09	0.06	1.45	1.95	0.8	0.48	0	0.13	0.01	0.15	0	0.01	81.22	1.6	0	0	10.61	0	0	6	23.4	-11.81	0.26	66.37	105.26	991.94	448.68	1163.92	635.31	1024.67	488.94	1129.5	498.42
20.453	0	0.67	0.08	0.29	0.48	0.1	0.09	0.06	0.08	0.13	98.65	37.18	6.64	95.1	0.29	0.35	0.08	0.08	1.86	2.39	0.79	0.36	0	0.08	0.01	0.13	0	0.01	84.95	1.92	0	0	11.57	0	0	6	20.59	-7.17	-0.42	65.98	106.05	990.24	448.34	1162.37	635.19	1022.02	489.45	1127.9	495.51
20.487	0	0.72	0.08	0.34	0.51	0.09	0.09	0.06	0.09	0.1	98.56	42.51	5.83	95.89	0.31	0.33	0.09	0.08	1.72	2.01	1.37	0.74	0	0.05	0	0.1	0	0.01	87.85	2.22	0	0	11.08	0	0	6	21.22	-6.26	-1.34	66.18	106.47	988.67	450.48	1159.6	636.01	1018.86	492.44	1125.24	496.74
20.52	0	0.76	0.08	0.39	0.53	0.1	0.09	0.06	0.08	0.11	98.47	50.43	6.48	95.38	0.29	0.29	0.08	0.11	2.16	1.89	1.74	1.14	0	0.03	0	0.11	0	0	91.39	2.3	0	0	11.66	0	0	6	18.24	-6.86	1.75	66.13	104.61	979.58	456.86	1149.26	641.64	1012.66	496.02	1117.06	502.61
20.553	0	0.76	0.08	0.41	0.53	0.11	0.08	0.06	0.08	0.11	98.49	53.86	7.2	94.43	0.29	0.33	0.08	0.13	2.43	1.74	2.38	1.12	0	0.02	0	0.11	0	0	92.83	2.68	0	0	12.48	0	0	6	15.73	-7.85	-0.52	65.76	104.78	973.62	458.65	1143.32	641.78	1004.74	498.25	1109.38	503.71
20.587	0	0.72	0.06	0.42	0.5	0.14	0.08	0.06	0.07	0.13	98.56	59.15	9.37	95.77	0.36	0.37	0.07	0.13	2.04	2.01	3.16	0.87	0	0.01	0	0.13	0	0	94.78	2.35	0	0	15	0	0	6	16.58	-6.4	-0.49	65.84	106.19	965.29	462.51	1135.75	647.03	996.08	503.02	1102.18	507.19
20.62	0	0.71	0.06	0.42	0.48	0.15	0.07	0.06	0.08	0.1	98.59	60	9.39	94.15	0.36	0.35	0.08	0.1	2.07	2.57	4.06	0.86	0	0.01	0	0.1	0	0	94.32	2.16	0	0	15.37	0	0	6	16.73	-8.11	1.02	65.95	107.21	951.15	467.02	1122.05	652.03	982.93	506.36	1089.93	513.07
20.653	0	0.65	0.05	0.43	0.43	0.2	0.07	0.06	0.08	0.08	98.7	65.2	10.99	92.06	0.44	0.34	0.08	0.11	2.03	3.32	6.36	0.46	0	0.01	0.01	0.07	0	0.01	94.79	2.02	0	0	17.84	0	0	6	13.46	-9.75	1.97	65.5	105.04	935.14	466.56	1106.84	651.85	969.24	504.18	1073.92	512.85
20.687	0	0.61	0.04	0.49	0.4	0.25	0.06	0.06	0.09	0.09	98.79	72.91	12.14	93.93	0.5	0.29	0.09	0.09	2.21	3.47	8.96	0.35	0	0.01	0.01	0.04	0	0.03	96.69	2.21	0	0	19.92	0	0	6	14.07	-8.3	0.17	65.39	108.98	922.44	465.86	1095.92	652.27	953.92	505.25	1062.66	512.5
20.72	0	0.59	0.04	0.59	0.38	0.28	0.06	0.06	0.1	0.1	98.83	78.23	11.29	93.53	0.59	0.34	0.1	0.09	3.36	4.38	12.66	0.58	0	0.01	0.01	0.04	0	0.04	96.59	1.9	0	0	20.15	0	0	6	15.38	-8.64	1.68	65.19	109.75	904.86	465.6	1079.66	654.07	937.96	504.45	1047.32	513.66
20.754	0	0.51	0.03	0.59	0.31	0.52	0.05	0.06	0.09	0.09	98.83	82.29	15.95	96.04	0.64	0.42	0.09	0.1	5.41	5.74	15.23	0.65	0	0.01	0.02	0.03	0	0.03	97.22	1.53	0	0	24.76	0	0	6	17.09	-6.06	-0.31	66.04	109.13	896.52	465.12	1072.01	654.33	928.56	505.81	1037.45	513.04
20.787	0	0.5	0.03	0.48	0.32	0.61	0.05	0.06	0.07	0.07	98.77	78.25	18.74	95.24	0.94	0.5	0.07	0.1	5.68	5.38	12.27	0.73	0	0.01	0.04	0.03	0	0.05	97	1.33	0	0	26.17	0	0	6	16.96	-7.02	0.97	65.81	110.41	880.76	466.32	1056.65	656.92	913.38	507.05	1023.61	513.52
20.82	0	0.52	0.03	0.46	0.32	0.68	0.05	0.06	0.07	0.07	98.63	76.57	20.17	97.72	0.99	0.47	0.07	0.1	7.18	5.55	10.94	1.43	0	0.02	0.07	0.04	0	0.04	97.13	1.45	0	0	26.4	0	0	6	14.2	-3.21	-0.32	66.16	108.71	876.25	465.09	1052.73	655.3	908.99	505.69	1017.54	511.8
20.854	0	0.49	0.02	0.34	0.29	1.07	0.04	0.06	0.08	0.08	97.86	71.97	25.56	96.8	0.92	0.49	0.08	0.1	6.95	7.02	8.36	0.9	0	0.02	0.07	0.04	0	0.03	96.7	1.55	0	0	30.54	0	0	6	16.83	-4.95	0.79	66.3	111.25	865.07	467.33	1040.22	657.11	896.77	508.25	1007.86	513.98
20.887	0	0.53	0.02	0.31	0.29	1.1	0.04	0.06	0.09	0.09	97.8	69.02	26.48	97.74	0.84	0.51	0.09	0.11	6.74	9.16	6.95	0.96	0	0.03	0.08	0.04	0	0.04	96.36	1.61	0	0	30.92	0	0	6	15.88	-3.17	-1.87	66.66	106.49	862.33	466.32	1038.95	656.77	894.98	508.09	1001.36	513.01
20.92	0	0.53	0.02	0.26	0.3	1.16	0.05	0.06	0.09	0.08	97.67	67.57	28.48	97.97	0.79	0.44	0.08	0.1	5.72	8.49	3.81	0.7	0	0.03	0.09	0.04	0	0.02	96.75	1.97	0	0	31.95	0	0	6	16.5	-2.62	-2.63	66.64	106.78	858.74	465.37	1035.74	656.84	890.76	508.64	997.52	510.75
20.954	0	0.48	0.01	0.21	0.28	1.55	0.04	0.06	0.09	0.07	96.89	65.83	32.24	96.95	0.64	0.39	0.07	0.08	5.02	7.44	1.77	0.34	0	0.05	0.09	0.03	0	0.02	96.48	1.93	0	0	34.93	0	0	6	20.37	-4.7	-1.25	67.01	106.47	857.18	465.29	1034.02	657.84	890.42	508.36	996.81	512.43
20.987	0	0.42	0.01	0.19	0.26	1.88	0.04	0.06	0.09	0.06	96.23	66.07	34.31	97	0.5	0.34	0.06	0.05	5.41	5.28	1.24	0.24	0	0.06	0.09	0.03	0	0.02	96.21	2.04	0	0	36.49	0	0	6	20.78	-4.61	-0.03	67.02	106.3	856.19	465.29	1032.99	658.56	890.51	507.93	996.71	512.48
21.02	0	0.39	0.01	0.16	0.23	3.18	0.04	0.06	0.08	0.08	93.63	68.92	39.57	96.74	0.51	0.27	0.06	0.05	6.55	6.49	0.55	0.13	0	0.08	0.06	0.02	0	0.01	96.69	2.22	0	0	40.72	0	0	6	22.37	-5.04	0.57	67.09	106.18	856.07	465.06	1032.54	659.13	890.75	508.25	996.87	511.8
21.054	0	0.39	0.01	0.16	0.23	2.97	0.04	0.06	0.12	0.12	94.06	67.13	38.96	96.59	0.4	0.21	0.05	0.05	6.16	6.24	0.52	0.12	0	0.12	0.04	0.02	0	0.01	96.06	1.97	0	0	40.28	0	0	6	21.88	-5.27	2.19	66.81	105.52	858.07	466.29	1031.87	658.48	893.05	508.68	998.54	511.27
21.087	0	0.36	0.01	0.16	0.23	3.08	0.04	0.06	0.12	0.12	93.83	67.7	39.34	95.51	0.35	0.19	0.04	0.06	6.57	4.4	0.42	0.14	0	0.12	0.05	0.02	0	0.03	95.98	2.08	0	0	40.42	0	0	6	19.32	-6.71	4.23	65.86	105.46	859.89	467.7	1031.73	656.44	895.59	508.64	1000.99	512.26
21.121	0	0.32	0.01	0.14	0.21	3.5	0.03	0.06	0.1	0.1	93.01	62.06	40.95	97.95	0.29	0.15	0.03	0.05	3.55	3.17	0.39	0.17	0	0.1	0.05	0.02	0	0.04	95.9	2.33	0	0	43.12	0	0	6	18.07	-2.66	3.1	65.97	105.98	868.1	471.01	1036.71	656.22	901.05	510.87	1006.98	514.26
21.154	0	0.29	0.01	0.13	0.19	4.32	0.03	0.06	0.11	0.11	91.35	62.53	42.89	97.54	0.31	0.14	0.02	0.06	4.46	2.36	0.46	0.24	0	0.11	0.07	0.02	0.01	0.11	95.25	2.55	0	0	44.63	0	0	6	15.07	-3.6	2.68	65.51	105.91	873.79	472.07	1041.11	655.02	905.76	511.45	1011.65	513.88
21.187	0	0.27	0.01	0.13	0.18	5.74	0.03	0.06	0.12	0.1	88.52	66	45.57	96.9	0.29	0.22	0.02	0.08	5.81	2.1	0.46	0.24	0	0.1	0.06	0.02	0	0.12	95.78	2.61	0	0	46.61	0	0	6	16.33	-4.79	2.06	65.72	103.23	880.64	472.69	1046.24	654.31	912.55	512.12	1015.76	513.96
21.221	0	0.25	0.01	0.12	0.17	6.37	0.03	0.06	0.17	0.1	87.26	62.41	46.77	94.12	0.3	0.29	0.01	0.12	4.23	1.54	0.49	0.19	0	0.1	0.1	0.03	0.01	0.17	95.41	3.17	0	0	48.41	0	0	6	17.73	-8.13	3.41	65.33	103.33	881.51	472.77	1047.11	654.49	914.44	511.26	1017.68	515.7
21.254	0	0.23	0	0.11	0.16	8.85	0.02	0.06	0.26	0.08	82.31	65.91	49.94	93.27	0.26	0.23	0.01	0.19	5.85	1.6	0.52	0.38	0	0.08	0.1	0.03	0.01	0.26	94.95	2.91	0	0	50.77	0	0	6	17.39	-8.86	4.6	65.47	101.84	882.61	472.8	1048.13	654.61	917.2	510.36	1018.88	516.12
21.287	0	0.22	0	0.11	0.16	7.56	0.03	0.06	0.15	0.06	84.87	62.45	48.54	95.44	0.18	0.18	0.01	0.22	4.69	0.97	0.44	0.26	0	0.06	0.12	0.03	0.01	0.15	93.47	3.05	0	0	49.83	0	0	6	17.7	-6.8	4.4	65.38	102.82	883.38	472.35	1050.09	655.19	917.98	510.06	1020.59	516.59
21.321	0	0.2	0	0.1	0.15	8.71	0.02	0.06	0.26	0.04	82.58	71.27	50.28	96.09	0.13	0.2	0.01	0.23	2.5	0.61	0.33	0.18	0	0.04	0.15	0.02	0	0.26	93.06	3.28	0	0	52.32	0	0	6	17.52	-5.99	4.16	65.57	101.2	885.27	473	1051.99	656.14	920.44	510.97	1021.48	516.68
21.354	0	0.2	0	0.09	0.14	8.73	0.02	0.06	0.11	0.04	82.54	71.03	50.31	93.47	0.13	0.2	0.01	0.23	2.69	0.54	0.37	0.24	0	0.04	0.11	0.02	0	0.08	92.18	2.82	0	0	52.25	0	0	6	19.14	-8.7	4.36	65.55	101.67	886.09	473.68	1052.26	656.31	920.92	511.6	1022.38	518.06
21.387	0	0.19	0	0.09	0.14	8.81	0.02	0.06	0.18	0.04	82.38	72.6	50.48	93.13	0.15	0.28	0.01	0.36	1.91	0.51	0.33	0.19	0	0.04	0.18	0.02	0.01	0.16	92.57	2.46	0	0	52.73	0	0	6	19.94	-8.96	3.8	65.32	107.08	886.77	473.48	1053.53	655.97	918.86	511.84	1025.71	518.91
21.421	0	0.19	0	0.09	0.14	8	0.02	0.06	0.15	0.04	84	69.97	49.52	92.39	0.14	0.43	0.01	0.39	1.63	0.52	0.34	0.21	0	0.04	0.12	0.02	0.01	0.15	90.92	1.8	0.01	0	51.93	0	0	6	21.05	-9.52	4.22	65.41	104.21	886.95	473.19	1052.97	655.56	920.4	511.41	1024.36	518.56
21.454	0	0.18	0	0.09	0.14	9.27	0.02	0.06	0.15	0.04	81.46	73.28	50.94	93.33	0.11	0.34	0.01	0.35	2.47	0.45	0.38	0.23	0	0.04	0.15	0.02	0.01	0.14	90.61	1.88	0.01	0	52.95	0	0	6	20.65	-8.81	3.87	65.62	105.3	885.74	472.23	1053.66	656.06	919.37	510.51	1024.35	518.71
21.488	0	0.17	0	0.08	0.13	10.2	0.02	0.06	0.1	0.04	79.59	75.23	51.92	91.71	0.11	0.32	0.01	0.39	3.1	0.62	0.35	0.16	0	0.04	0.1	0.01	0.01	0.07	89.02	1.53	0.01	0	53.58	0	0	6	21.58	-9.98	2.85	65.86	105.79	884.05	470.55	1053.08	655.17	917.15	509.45	1022.6	517.92
21.521	0	0.16	0	0.08	0.12	10.55	0.02	0.06	0.08	0.03	78.9	75.02	52.08	96.79	0.13	0.44	0.01	0.4	3.89	0.62	0.6	0.28	0	0.03	0.08	0.01	0.01	0.03	86.36	1.18	0.01	0	53.51	0	0	6	20.49	-4.97	1.74	66.35	103.84	883.41	469.77	1052.92	654.94	916.81	509.33	1020.43	516.17
21.554	0	0.17	0	0.08	0.13	11.51	0.02	0.06	0.1	0.04	76.97	74.78	52.55	96.1	0.18	0.61	0.01	0.42	5.78	0.88	1.15	0.59	0	0.04	0.1	0.01	0.01	0.02	87.11	1.06	0.01	0	53.43	0	0	6	20.15	-5.97	-0.16	66.51	106.01	881.82	469.04	1052.57	654.54	913.16	509.86	1019.03	515.41
21.588	0	0.15	0	0.07	0.11	12.77	0.02	0.06	0.11	0.06	74.45	78.77	53.57	95.83	0.25	0.64	0.01	0.44	5.12	1.44	1.51	0.97	0	0.06	0.11	0.01	0	0.02	82.62	0.75	0.01	0	54.83	0	0	6	16.88	-6.32	-2.31	66.14	105.04	879.4	468.68	1050.49	653.23	909.6	510.17	1014.59	513.51
21.621	0	0.14	0	0.06	0.11	12.84	0.02	0.06	0.11	0.06	74.33	80.21	53.69	97.65	0.31	0.62	0.01	0.51	4.14	1.62	1.59	0.77	0	0.06	0.11	0.01	0	0.02	81.6	0.81	0.01	0	55.37	0	0	6	13.86	-3.36	-1.24	65.83	104.56	874.5	471.62	1044.1	654.63	905.13	511.79	1009.64	515.02
21.654	0	0.13	0	0.05	0.1	13.3	0.02	0.06	0.09	0.06	73.41	81.99	54.29	98.56	0.41	0.46	0.01	0.47	3.42	2.1	1.21	0.44	0	0.06	0.09	0.02	0	0.07	78.05	0.77	0.01	0	56.1	0	0	6	12.76	-0.85	-2.38	65.53	103.08	870.2	472.29	1039.78	655.32	900.69	513.23	1003.77	514.22
21.688	0	0.12	0	0.05	0.09	8.19	0.02	0.06	0.19	0.07	83.63	69.56	49.36	98.51	0.56	0.32	0.01	0.49	2.3	1.91	0.83	0.19	0	0.07	0.14	0.01	0	0.19	69.77	0.6	0.01	0	51.81	0	0	6	12.82	-1.05	-1.58	65.4	104.2	865.33	473.49	1035	656.69	895.93	513.98	1000.11	515.88
21.721	0	0.11	0	0.04	0.09	7.86	0.02	0.06	0.24	0.07	84.28	68.71	48.96	97.45	0.93	0.34	0.01	0.52	2.02	1.9	0.64	0.08	0	0.07	0.16	0.01	0	0.24	66.03	0.54	0.01	0	51.56	0	0	6	14.68	-3.79	-4.41	65.77	103.22	862.12	473.4	1032.28	656.78	891.16	516.37	994.37	515.14
21.755	0	0.1	0	0.03	0.09	5.97	0.03	0.06	0.37	0.07	88.07	59.42	46.05	98.54	1.37	0.33	0.01	0.53	1.76	2.1	0.65	0.06	0	0.07	0.18	0.01	0	0.37	58.83	0.57	0.01	0	49.04	0	0	6	18.03	-0.94	-4.07	66.05	107.66	858.07	472.82	1029.36	658.01	885.59	517.3	993.24	515.35
21.788	0	0.09	0.01	0.03	0.08	5.59	0.03	0.06	0.6	0.09	88.82	56.49	45.37	98.31	1.55	0.35	0.01	0.53	2.01	1.81	0.38	0.05	0	0.09	0.3	0.01	0	0.6	53.39	0.61	0.01	0	48.29	0	0	6	15.21	-1.68	-3.77	66.25	104.7	855.66	472.25	1027.68	657.98	885.37	515.39	990.07	514.77
21.821	0	0.08	0.01	0.02	0.07	5.23	0.03	0.06	0.7	0.09	89.53	52.36	44.63	97.93	1.46	0.43	0.01	0.57	2.82	1.56	0.3	0.03	0	0.09	0.38	0.01	0	0.7	45.52	0.62	0.01	0	47.25	0	0	6	17.22	-2.71	-3.27	66.45	104.38	852.81	471.71	1025.18	658.46	883.25	514.91	987.64	515.14
21.855	0	0.06	0	0.01	0.05	6.54	0.03	0.06	0.93	0.09	86.92	58.82	46.73	97.85	1.59	0.51	0	0.5	3.8	1.4	0.25	0.02	0	0.09	0.3	0.01	0.01	0.93	34.8	0.62	0.01	0	48.89	0	0	6	17.51	-2.91	-2.02	66.32	104.97	850.79	470.79	1023.12	657.21	881.94	512.53	986.86	516.01
21.888	0	0.05	0.01	0.01	0.05	5.46	0.03	0.06	2.14	0.08	89.07	51.45	44.66	97.62	1.62	0.64	0	0.45	4.08	1.2	0.1	0.01	0	0.08	0.4	0.01	0.01	2.14	26.82	0.6	0.01	0	47.03	0	0	6	20.34	-3.42	-2.14	66.68	103.54	850.21	470.7	1021.88	657.94	881.66	513.71	985.19	515.04
21.921	0	0.05	0.01	0.01	0.05	4.76	0.03	0.06	1.64	0.08	90.48	45.92	43.41	96.86	1.43	0.73	0.01	0.36	4.23	0.99	0.09	0.01	0	0.08	0.42	0.01	0.02	1.64	25.2	0.65	0.01	0	45.65	0	0	6	19.67	-4.85	-2.5	66.61	104.53	850.65	470.9	1020.67	656.08	880.42	514.14	984.95	513.99
21.955	0	0.04	0.01	0.01	0.04	4.02	0.03	0.06	1.25	0.08	91.96	39.06	41.79	96.06	1.53	0.76	0.01	0.33	4.56	1.16	0.07	0.01	0	0.08	0.3	0.01	0.03	1.25	16.23	0.62	0.01	0	43.9	0	0	6	19.77	-6.03	-2.77	66.47	103.98	850.82	470.83	1020.79	655.85	880.62	514.13	984.61	514
21.988	0	0.04	0.01	0.01	0.04	4.61	0.03	0.06	1.96	0.09	90.79	39.8	42.7	96.25	1.6	0.72	0.01	0.27	6.69	1.58	0.09	0.03	0	0.09	0.42	0.01	0.05	1.96	13.53	0.59	0.01	0	44.09	0	0	6	20.05	-5.77	-2.36	66.43	102.45	851.21	470.8	1020.73	656.07	881.94	513.98	984.38	513.46
22.021	0	0.04	0.01	0.01	0.04	3.5	0.04	0.06	1.53	0.09	93.01	28.5	39.86	95.5	1.71	0.8	0.01	0.23	7.83	1.4	0.15	0.05	0	0.09	0.51	0.01	0.06	1.53	10.15	0.57	0.02	0	40.94	0	0	6	19.93	-6.73	-1.34	66.35	103.3	852.94	470.62	1022.42	656.07	883.99	513.23	987.29	513.54
22.055	0	0.04	0.01	0.01	0.05	2.69	0.05	0.07	2.91	0.11	94.62	17.12	36.31	94.2	2.58	0.76	0.01	0.22	11.1	1.48	0.39	0.12	0	0.11	0.62	0.01	0.08	2.91	4.8	0.57	0.02	0	36.85	0	0	6	19.14	-8.06	-0.37	66.02	103.34	854.22	470.66	1023.28	655.56	885.8	512.25	989.13	513.86
22.088	0	0.04	0.01	0.01	0.05	1.84	0.05	0.07	3.47	0.1	96.31	13.18	32.68	94.86	3.71	0.84	0.01	0.2	8.08	1.05	0.38	0.12	0	0.1	0.48	0.02	0.08	3.47	4.45	0.59	0.01	0	34.94	0	0	6	20.54	-7.42	0.42	66.04	102.58	855.5	470.44	1024.56	655.85	888.13	511.65	990.67	514.49
22.122	0	0.05	0.02	0.01	0.06	1.11	0.06	0.07	4.83	0.09	97.77	7.97	27.65	94.8	4.35	0.92	0.01	0.26	5.92	0.98	0.28	0.09	0	0.09	0.65	0.02	0.09	4.83	2.05	0.49	0.01	0	31.44	0	0	6	19.03	-7.49	2.12	66.17	102.12	857.1	471.31	1024.39	655.16	890.43	511.15	992.5	514.44
22.155	0	0.05	0.02	0.01	0.06	0.85	0.06	0.07	3.22	0.09	98.3	5.86	25.55	95.19	4.38	0.8	0.01	0.31	5.2	0.9	0.24	0.08	0	0.09	0.56	0.01	0.08	3.22	1.61	0.41	0.01	0	29.39	0	0	6	17.21	-7.07	1.81	66.33	103.99	861.55	472.38	1028.29	655.17	893.43	512.25	997.4	514.41
22.188	0	0.05	0.02	0.01	0.06	0.74	0.06	0.07	1.15	0.07	98.51	5.54	25.13	96.04	3.58	0.59	0.01	0.32	3.52	0.69	0.11	0.05	0	0.07	0.46	0.01	0.08	1.15	1.71	0.43	0.01	0	29.02	0	0	6	17.18	-6.06	2.17	66.03	104.19	864.08	473.48	1029.78	655.18	895.63	512.99	999.8	515.29
22.222	0	0.06	0.03	0.01	0.06	0.48	0.06	0.07	0.84	0.04	99.05	3.27	21.31	95.36	2.57	0.62	0.01	0.34	2.33	0.33	0.09	0.04	0	0.04	0.38	0.01	0.07	0.84	1.29	0.51	0.01	0	25.6	0	0	6	17.57	-6.89	2.09	65.88	104.46	869.15	474.63	1034.35	655.48	900.27	513.88	1004.68	516.96
22.255	0	0.06	0.03	0.01	0.06	0.42	0.06	0.06	0.32	0.04	99.16	2.98	20.58	93.9	1.78	0.63	0.01	0.36	1.34	0.17	0.09	0.03	0	0.04	0.2	0.01	0.05	0.32	1.4	0.52	0.01	0	25	0	0	6	18.57	-8.33	1.8	65.72	103.45	873.97	475.81	1038.69	656.21	905.09	515.17	1008.49	518.38
22.288	0	0.06	0.03	0.01	0.06	0.34	0.06	0.06	0.41	0.03	99.32	2.31	18.75	95.72	1.29	0.58	0.01	0.4	0.85	0.11	0.08	0.02	0	0.03	0.15	0.01	0.04	0.41	1.31	0.47	0.01	0	23.37	0	0	6	17.03	-6.46	2.53	65.51	101.79	876.84	475.83	1041.98	656.62	909.61	514.27	1011.31	518.5
22.322	0	0.07	0.04	0.01	0.07	0.25	0.07	0.06	1	0.02	99.5	1.5	15.73	94.67	0.78	0.56	0.01	0.33	0.58	0.08	0.09	0.01	0	0.02	0.09	0.01	0.04	1	1.32	0.4	0.01	0	20.63	0	0	6	17.47	-7.61	2.65	65.15	104.71	877.45	474.75	1044.02	656.29	909.64	512.94	1014.16	519.24
22.355	0	0.07	0.04	0.01	0.07	0.25	0.07	0.06	0.56	0.02	99.51	1.45	15.76	92.86	0.55	0.35	0.01	0.24	0.89	0.09	0.1	0.02	0	0.02	0.06	0.01	0.04	0.56	1.5	0.39	0.01	0	20.4	0	0	6	17.72	-9.17	2.83	65.53	104.1	877.99	473.93	1046.06	657.14	911.39	512.1	1015.24	519.27
22.388	0	0.07	0.04	0.01	0.07	0.23	0.07	0.06	0.55	0.01	99.53	1.3	15.19	94.17	0.39	0.23	0.01	0.15	1.33	0.09	0.16	0.02	0	0.01	0.04	0.01	0.03	0.55	1.98	0.39	0.01	0.01	19.67	0	0	6	19.28	-8.09	3.59	66.6	103.94	879.93	474.58	1047.29	657.71	913.68	512.71	1017.36	520.11
22.422	0	0.07	0.04	0.01	0.07	0.26	0.07	0.06	0.22	0.01	99.48	1.36	16.14	93.5	0.34	0.23	0.01	0.11	2.7	0.18	0.27	0.05	0	0.01	0.02	0.01	0.02	0.22	2.2	0.37	0.01	0.01	19.99	0	0	6	21.56	-8.67	4.29	66.47	105.14	879.47	474.19	1046.95	657.52	913.34	512.02	1018.06	521.5
22.455	0	0.07	0.04	0.01	0.07	0.29	0.07	0.06	0.13	0.01	99.41	1.5	17.17	94.56	0.32	0.23	0.01	0.09	3.48	0.26	0.31	0.06	0	0.01	0.02	0.01	0.03	0.13	2.6	0.38	0.01	0.01	20.64	0	0	6	19.93	-7.72	3.1	66.23	106.32	880.14	473.78	1049.1	658.32	913.15	512.53	1019.19	520.23
22.489	0	0.07	0.04	0.01	0.07	0.27	0.07	0.06	0.13	0.01	99.45	1.3	16.43	92.25	0.34	0.2	0.01	0.07	4.15	0.53	0.32	0.07	0	0	0.01	0.01	0.02	0.13	3.43	0.4	0	0	19.68	0	0	6	21.93	-9.61	3.38	66.31	107.2	881.73	473.64	1049.83	657.71	914.09	512.68	1021.03	520.32
22.522	0	0.07	0.04	0.01	0.07	0.35	0.06	0.06	0.11	0.01	99.29	1.8	18.83	93.29	0.3	0.23	0.01	0.06	4.56	1.03	0.32	0.08	0	0	0.01	0.01	0.02	0.11	4.38	0.41	0	0	21.77	0	0	6	23.35	-8.84	3.23	66.27	107.15	882.24	473.87	1049.02	657.03	913.82	513.37	1020.76	520.08
22.555	0	0.07	0.03	0.01	0.06	0.49	0.06	0.06	0.06	0.02	99.03	2.93	21.97	95.45	0.28	0.25	0.01	0.05	4.17	1.99	0.32	0.07	0	0	0.01	0.02	0.01	0.06	5.83	0.47	0	0	24.88	0	0	6	20.86	-6.79	1.1	65.95	105.74	882.07	473.04	1048.62	654.29	912.49	512.47	1018.03	518.84
22.589	0	0.07	0.03	0.01	0.06	0.61	0.05	0.06	0.04	0.02	98.77	3.95	24.11	97.22	0.34	0.3	0.01	0.06	4.42	2.63	0.37	0.12	0	0	0.01	0.02	0.01	0.04	9.86	0.45	0	0	26.82	0	0	6	19.38	-4.22	0.64	66.45	103.8	881.74	474.34	1047.48	654.73	912.36	513.71	1016.03	518.88
22.622	0	0.08	0.03	0.02	0.07	0.54	0.05	0.06	0.05	0.02	98.92	3.62	22.96	96.99	0.29	0.4	0.01	0.06	3.22	2.2	0.47	0.19	0	0	0.01	0.02	0	0.05	11.99	0.42	0	0	26.25	0	0	6	17.55	-4.64	-0.87	66.33	104.55	878.84	474.31	1045.85	654.52	908.5	513.84	1012.9	519.36
22.655	0	0.08	0.02	0.02	0.08	0.58	0.05	0.06	0.06	0.02	98.85	4.29	23.68	97.26	0.3	0.48	0.01	0.06	2.29	2.4	0.56	0.25	0	0	0.02	0.02	0	0.06	18.62	0.47	0	0	27.34	0	0	6	16.03	-4.16	-1.2	65.9	106.8	873.2	474.61	1041.7	656.24	902.14	514.95	1008.87	518.86
22.689	0	0.1	0.02	0.03	0.09	0.76	0.05	0.06	0.1	0.03	98.49	6.44	26.31	97.52	0.36	0.5	0.01	0.06	1.83	1.88	0.5	0.25	0	0	0.03	0.03	0	0.1	32.18	0.62	0	0	30.01	0	0	6	16.07	-3.65	-2.64	65.88	103.84	869.79	473.92	1038.8	656.4	899.34	515.39	1003.17	517.1
22.722	0	0.12	0.02	0.03	0.1	0.94	0.04	0.06	0.08	0.04	98.12	8.63	28.37	97.95	0.47	0.68	0.01	0.07	1.84	1.73	0.55	0.22	0	0	0.04	0.04	0	0.08	40.55	0.75	0	0	31.98	0	0	6	14.22	-2.67	-2.28	65.66	104.7	864.72	474.71	1033.39	656.38	893.96	515.53	998.64	517.55
22.756	0	0.14	0.01	0.05	0.12	2.04	0.04	0.06	0.07	0.07	95.91	21.29	35.73	97.6	0.56	0.78	0.01	0.06	2.85	1.78	0.5	0.15	0	0.01	0.07	0.07	0	0.05	57.57	0.92	0	0	38.53	0	0	6	15	-3.48	-4.02	65.9	102.5	860.35	474.52	1030.1	657.63	889.87	517	992.38	516.57
22.789	0	0.16	0.01	0.06	0.13	2.93	0.03	0.06	0.15	0.09	94.14	30.91	39.09	97.03	0.73	0.69	0.01	0.06	3.18	1.8	0.58	0.17	0	0.01	0.15	0.09	0	0.06	68.6	1.01	0.01	0	41.66	0	0	6	17.1	-4.57	-3.94	65.96	103.75	854.71	474.32	1025.58	659.18	884.17	517.73	987.91	516.95
22.822	0	0.16	0.01	0.06	0.13	3.75	0.03	0.06	0.2	0.1	92.51	38.36	41.44	97.33	0.83	0.73	0.01	0.07	3.62	1.7	0.57	0.12	0	0.01	0.2	0.1	0	0.06	71.37	1.02	0.01	0	43.72	0	0	6	18	-4.02	-2.95	66.22	102.93	851.21	473.85	1021.54	658.95	881.64	516.73	984.57	516.65
22.856	0	0.17	0	0.07	0.13	7.77	0.02	0.06	0.19	0.16	84.46	65.23	48.8	97.9	0.68	0.55	0.01	0.06	3.72	1.84	0.54	0.15	0	0.01	0.19	0.16	0	0.05	83.48	1.54	0.01	0	50.58	0	0	6	19	-2.8	-4.6	66.41	103.53	849.23	473.71	1019.42	658.54	877.99	518.38	981.48	515.49
22.889	0	0.16	0	0.07	0.12	11.82	0.02	0.06	0.24	0.15	76.35	78.14	53.12	97.77	0.8	0.43	0.01	0.08	4.02	2.54	0.55	0.16	0	0.02	0.24	0.15	0	0.07	85.32	1.71	0.01	0	54.59	0	0	6	18.93	-3.1	-3.21	66.44	103.9	847.25	473.93	1017.12	658.55	876.74	517.3	980.64	516.62
22.922	0	0.15	0	0.06	0.11	17.02	0.02	0.06	0.18	0.16	65.96	86.06	57.14	97.38	0.76	0.52	0.01	0.12	4.82	2.51	0.43	0.11	0	0.02	0.18	0.16	0	0.05	87.07	2.19	0.01	0	57.99	0	0	6	19.68	-3.93	-2.97	66.5	104.54	846.06	474.35	1014.33	657.33	874.59	517.61	979.13	516.79
22.956	0	0.15	0	0.07	0.11	24.85	0.02	0.07	0.19	0.2	50.3	92.48	61.75	97.04	0.67	0.62	0	0.14	4.8	1.97	0.28	0.11	0	0.04	0.19	0.2	0	0.06	93.07	3.17	0.01	0	62.28	0	0	6	20.89	-4.54	-1.62	66.76	103.18	846.15	475.73	1011.65	656.8	875.09	518.09	978.27	517.57
22.989	0	0.15	0	0.07	0.11	24.6	0.02	0.07	0.17	0.23	50.8	91.79	61.51	96.27	0.66	0.55	0.01	0.14	5.73	2.14	0.3	0.09	0	0.04	0.17	0.23	0	0.06	92.89	3.22	0.01	0	61.69	0	0	6	19.53	-5.74	-2.56	66.21	103.58	846.49	475.96	1011.2	655.56	874.06	518.72	977.61	516.66
23.022	0	0.16	0	0.07	0.11	21.55	0.02	0.07	0.13	0.26	56.9	90.63	60.06	97.75	0.67	0.45	0.01	0.16	4.47	1.47	0.21	0.08	0	0.06	0.13	0.26	0	0.06	93.96	3.43	0.01	0	60.79	0	0	6	21	-3.15	-1.71	66.14	104.67	846.45	475.66	1011.48	656.42	874.34	518.58	978.99	516.64
23.056	0	0.18	0	0.09	0.14	13.98	0.02	0.07	0.14	0.29	72.04	82.87	55.14	96.17	0.71	0.5	0.01	0.17	3.71	1.12	0.2	0.17	0	0.11	0.14	0.29	0	0.11	94.94	3.49	0.02	0	56.47	0	0	6	21.04	-5.89	-1.12	65.9	104.52	846.5	475.69	1011.9	657.25	875.08	518.46	979.59	516.76
23.089	0	0.18	0	0.09	0.13	13.47	0.02	0.07	0.4	0.29	73.07	81.49	54.6	94.42	0.74	0.42	0.01	0.14	4.09	0.95	0.19	0.22	0	0.12	0.19	0.29	0.01	0.4	93.49	3.23	0.02	0	55.89	0	0	6	20.49	-7.86	-0.3	65.57	104.17	848.01	476.88	1011.52	656.09	876.45	518.31	980.61	518.15
23.123	0	0.17	0	0.08	0.13	15.71	0.02	0.07	0.84	0.25	68.59	84.32	56.1	95.25	0.94	0.53	0.01	0.14	4.82	1.04	0.15	0.33	0	0.13	0.23	0.25	0.01	0.84	92.92	4.2	0.01	0	57.14	0	0	6	21.86	-7.01	0.73	65.88	103.84	849.4	477.47	1011.71	655.69	878.25	518.01	982.08	519.57
23.156	0	0.17	0	0.08	0.13	15.76	0.02	0.07	0.78	0.29	68.48	84.31	56.07	92.28	1.18	0.58	0.01	0.11	4.9	1.16	0.19	0.37	0	0.13	0.22	0.29	0.01	0.78	93.27	4.79	0.02	0	57.13	0	0	6	18.99	-9.59	1.61	66.07	101.01	852.26	479.02	1012.69	655.4	882.26	518.27	983.26	519.37
23.189	0	0.17	0	0.08	0.13	13.71	0.02	0.07	0.49	0.17	72.58	81.2	54.56	96.08	1.41	0.54	0.01	0.11	4.69	1.19	0.19	0.28	0	0.11	0.24	0.17	0.01	0.49	92.09	4.62	0.02	0	55.77	0	0	6	18.67	-6.01	2.76	66.34	101.11	854.05	478.96	1015.19	655.5	885.29	518.75	986.4	519.42
23.223	0	0.17	0	0.08	0.13	11.81	0.02	0.07	0.2	0.09	76.39	77.42	53.02	96.68	1.36	0.32	0.01	0.1	4.5	2.01	0.24	0.27	0	0.09	0.2	0.09	0.01	0.18	88.4	3.94	0.01	0	54.33	0	0	6	20.02	-5.15	1.66	66.77	99.9	859.82	479.31	1019.78	655.4	890.23	518.43	990.12	520.01
23.256	0	0.17	0	0.07	0.13	10.02	0.02	0.07	0.29	0.09	79.97	71.89	51.25	96.1	1.08	0.31	0.01	0.12	4.84	1.74	0.27	0.33	0	0.09	0.29	0.06	0	0.23	85.46	3.66	0.02	0	52.51	0	0	6	18.81	-5.98	1.21	66.74	99.37	865.77	479.42	1024.52	653.42	895.49	517.91	994.84	519.95
23.289	0	0.2	0.01	0.08	0.15	4.7	0.03	0.07	0.64	0.11	90.6	46.78	43.65	95.39	0.94	0.31	0.01	0.14	3.57	1.93	0.25	0.27	0	0.11	0.64	0.04	0	0.17	81.47	3.52	0.02	0	45.87	0	0	6	17.33	-6.86	3.34	66.26	100.1	867.72	479.86	1025.47	652.74	898.22	516.97	998.27	520.3
23.323	0	0.21	0.01	0.08	0.16	2.74	0.03	0.07	0.47	0.1	94.51	28.94	38.44	96.66	0.73	0.3	0.01	0.15	3.14	1.94	0.3	0.31	0	0.1	0.47	0.03	0	0.24	76.88	3.81	0.02	0	41.08	0	0	6	19.95	-5.17	1.26	66.63	101.84	874.25	478.62	1032.11	651.07	902.36	516.81	1004.14	520.22
23.356	0	0.22	0.01	0.09	0.17	1.96	0.04	0.07	0.3	0.08	96.09	23.84	35.38	92.91	0.55	0.24	0.01	0.16	2.18	1.66	0.27	0.36	0	0.08	0.3	0.02	0	0.16	76.7	3.63	0.02	0	38.47	0	0	6	21.73	-9.14	3.36	66.77	100.31	875.26	477.44	1034.74	652.54	906.59	514.75	1006.71	521
23.389	0	0.24	0.01	0.1	0.18	1.33	0.04	0.06	0.2	0.07	97.35	22.3	31.68	93.06	0.48	0.18	0.01	0.18	1.93	1.49	0.36	0.49	0	0.07	0.2	0.02	0	0.08	75.86	3	0.01	0	35.06	0	0	6	23.94	-9.02	4.18	66.75	102.71	876.57	475.64	1038.17	653.1	908.55	512.98	1010.9	521.62
23.423	0	0.3	0.03	0.12	0.23	0.46	0.06	0.06	0.16	0.05	99.07	17.8	21.56	92.58	0.29	0.15	0.02	0.2	2.35	0.98	0.58	0.92	0	0.05	0.16	0.02	0	0.05	71.94	2.44	0.01	0	25.37	0	0	6	23.91	-9.38	2.83	67.34	100.83	879.18	474.86	1041.27	653.06	911.17	513.25	1011.77	519.97
23.456	0	0.34	0.03	0.14	0.25	0.37	0.06	0.06	0.15	0.05	99.27	19.4	19.27	93.19	0.18	0.09	0.01	0.17	2.63	0.79	0.71	1.48	0	0.05	0.15	0.02	0	0.02	72.98	2.5	0.01	0	23.11	0	0	6	24.44	-8.92	4.81	67.64	99.35	880.17	474.32	1042.32	653.41	914.49	511.89	1013.51	519.92
23.49	0	0.3	0.05	0.13	0.23	0.21	0.07	0.06	0.21	0.04	99.39	8.76	13.81	92.24	0.13	0.09	0.01	0.17	3.22	0.43	1.37	3.63	0	0.04	0.21	0.01	0	0.04	60.96	2.06	0.01	0	17.99	0	0	6	22.84	-9.62	5.08	67.78	100.18	881.18	474.22	1043.14	652.43	915.26	511	1015.04	519.86
23.523	0	0.3	0.06	0.13	0.23	0.16	0.08	0.06	0.16	0.04	99.4	6.62	11.05	89.98	0.13	0.07	0.01	0.13	3.19	0.44	1.92	4.3	0	0.04	0.16	0.01	0	0.04	57.21	1.81	0.02	0	15.61	0	0	6	23.15	-11.03	4.85	67.69	99.67	881.46	473.69	1043.38	651.59	915.6	510.28	1014.81	519.85
23.556	0	0.28	0.07	0.11	0.22	0.14	0.08	0.06	0.14	0.05	99.43	4.75	9.85	89.26	0.11	0.06	0.01	0.1	3.09	0.44	1.58	3.98	0	0.05	0.14	0.01	0	0.08	52.94	1.58	0.02	0	14.39	0	0	6	24.94	-11.41	3.41	67.5	99.19	881.58	472.45	1044	650.52	915.1	509.69	1013.78	519.78
23.59	0	0.3	0.09	0.11	0.24	0.09	0.09	0.06	0.14	0.04	99.4	3.65	5.88	89.15	0.11	0.04	0.01	0.11	2.43	0.43	1.29	3.37	0	0.04	0.14	0.01	0	0.09	50.17	1.45	0.02	0	10.78	0	0	6	24.67	-11.47	3.39	67.29	104.82	880.43	471.56	1044.59	650.94	912.08	509.3	1016.4	519.57
23.623	0	0.33	0.09	0.13	0.26	0.09	0.09	0.06	0.2	0.05	99.34	4.67	5.16	92.64	0.11	0.04	0.01	0.1	2.49	0.66	1.4	2.87	0	0.05	0.2	0.01	0	0.05	53.31	1.36	0.03	0	10.13	0	0	6	23.34	-9.34	2.66	67.56	103.03	879.82	471.65	1043.92	650.28	911.77	508.97	1014.23	519.71
23.656	0	0.36	0.09	0.14	0.28	0.08	0.09	0.06	0.24	0.04	99.27	6.08	4.6	96.45	0.09	0.03	0.01	0.1	2.67	0.67	1.21	2.5	0	0.04	0.24	0.01	0	0.03	56.59	1.51	0.03	0	9.45	0	0	6	22.19	-5.49	2.24	67.72	103.38	878.23	471.3	1042.88	650.67	909.91	509.22	1012.89	518.33
23.69	0	0.43	0.1	0.19	0.32	0.07	0.1	0.06	0.23	0.04	99.15	8.75	3.11	96.32	0.09	0.03	0.01	0.09	3.03	1.18	2.34	3.74	0	0.04	0.23	0.01	0	0.01	61.12	1.29	0.02	0	8.35	0	0	6	21.31	-5.67	-0.05	67.88	102.17	876.62	471.12	1041.7	650.3	907.22	510.23	1009.15	517.19
23.723	0	0.48	0.1	0.27	0.34	0.08	0.09	0.06	0.22	0.04	99.03	13.91	3.36	97.12	0.11	0.04	0.01	0.07	3.87	1.77	4.08	5.81	0	0.04	0.22	0.01	0	0	66.58	1.36	0.02	0	8.94	0	0	6	19.67	-4.41	-1.19	67.64	101.89	873.37	471.21	1039.41	650.99	903.67	510.98	1005.42	516.44
23.757	0	0.69	0.11	0.51	0.41	0.07	0.09	0.06	0.18	0.06	98.63	30.16	1.23	98.16	0.16	0.06	0.02	0.06	4.27	3.64	6.37	9.06	0	0.06	0.18	0.02	0	0	76.51	1.4	0.02	0	7.7	0	0	6	18.69	-2.12	-2.41	67.67	101.56	869.25	472.64	1034.51	651.91	898.34	513.76	999.9	515.33
23.79	0	0.76	0.1	0.5	0.46	0.08	0.09	0.06	0.17	0.06	98.47	36.71	3.33	97.83	0.2	0.08	0.02	0.06	4.08	3.94	4.38	7.42	0	0.06	0.17	0.03	0	0	82.18	1.54	0.02	0	8.96	0	0	6	17.68	-2.96	-2.3	67.61	101.06	865.25	473.67	1029.46	651.47	894.16	514.14	995.2	516.08
23.823	0	0.83	0.09	0.42	0.48	0.1	0.09	0.06	0.09	0.06	98.35	42.22	5.46	98.07	0.24	0.12	0.02	0.05	4.15	5.74	2.65	4.43	0	0.06	0.09	0.03	0	0	85.27	1.57	0.02	0	10.25	0	0	6	19.18	-2.36	-3.36	67.46	103.33	861.29	472.96	1026.55	651.74	888.68	515.07	992.01	515.42
23.857	0	0.84	0.09	0.38	0.5	0.09	0.09	0.06	0.08	0.08	98.33	44.58	5.81	98.04	0.28	0.17	0.02	0.05	3.17	5.45	1.79	2.58	0	0.08	0.08	0.03	0	0.01	87.45	1.42	0.02	0	10.64	0	0	6	20.17	-2.44	-2.99	67.46	102.49	858.88	472.7	1023.3	651.11	886.59	514.66	989.08	515.06
23.89	0	0.83	0.08	0.36	0.5	0.11	0.09	0.06	0.1	0.1	98.35	46.36	7.12	97.73	0.4	0.18	0.02	0.05	3.01	5.69	1.4	1.81	0	0.1	0.06	0.02	0	0.01	88.51	1.49	0.03	0	11.81	0	0	6	20.28	-3.18	-3.48	67.43	100.45	856.29	472.56	1020.32	650.54	884.49	514.46	984.94	514.88
23.923	0	0.84	0.07	0.36	0.49	0.13	0.09	0.06	0.11	0.11	98.32	50.47	8.68	96.61	0.48	0.23	0.02	0.03	3.73	6.62	1.53	1.72	0	0.11	0.07	0.02	0	0.01	89.83	1.58	0.02	0	13.07	0	0	6	21.38	-5.24	-3.19	67.28	99.61	854.55	472.8	1018.35	651.32	883.28	514.99	982.88	514.85
23.957	0	0.72	0.06	0.33	0.47	0.17	0.08	0.06	0.17	0.17	98.56	51.54	11.43	97.03	0.64	0.34	0.02	0.03	3.61	4.56	1.23	1.33	0	0.17	0.07	0.01	0	0.03	90.49	1.4	0.03	0	15.65	0	0	6	21.86	-4.58	-2.39	67.14	101.38	853.83	472.87	1015.75	649.65	881.32	514.8	982.7	514.28
23.99	0	0.7	0.06	0.32	0.45	0.21	0.08	0.06	0.19	0.19	98.6	55.35	13.1	96.09	0.69	0.34	0.03	0.02	5.94	4.74	1.5	1.58	0	0.19	0.12	0.02	0	0.07	90.07	1.44	0.03	0	16.44	0	0	6	21.85	-6	-2.08	66.94	103.01	852.64	472.38	1014.87	649.28	879.64	514.27	982.65	514.15
24.023	0	0.69	0.05	0.32	0.44	0.27	0.08	0.06	0.18	0.18	98.62	60.08	15.3	96.94	0.74	0.31	0.04	0.02	6.77	4.9	1.54	1.8	0	0.18	0.1	0.01	0	0.06	91.65	1.55	0.02	0	18.2	0	0	6	21.91	-4.72	-1.38	67.03	101.1	852.89	473.03	1014.12	649.37	880.97	514.14	982.07	514.66
24.057	0	0.63	0.03	0.29	0.38	0.57	0.06	0.06	0.18	0.18	98.73	68.25	22.25	95.79	0.71	0.31	0.04	0.02	8.88	6.39	1.64	1.67	0	0.18	0.09	0.01	0	0.07	93.98	2.07	0.02	0	23.96	0	0	6	19.85	-6.38	-0.61	66.89	100.64	851.95	473.36	1012.71	649.07	880.6	513.48	981.24	514.44
24.09	0	0.63	0.03	0.29	0.36	0.68	0.06	0.06	0.21	0.21	98.63	69.75	23.44	96.68	0.8	0.28	0.05	0.02	11.53	7.08	1.97	3.07	0	0.21	0.13	0.01	0	0.05	92.2	1.84	0.02	0	24.18	0	0	6	21.46	-5.14	1.39	66.64	100.86	850.86	472.97	1012.41	650.47	881.4	512.34	982.21	515.44
24.124	0	0.54	0.02	0.22	0.29	1.98	0.05	0.06	0.19	0.19	96.05	78.06	33.54	95.79	0.9	0.25	0.05	0.02	16.27	8.86	0.88	2.32	0	0.19	0.14	0.01	0	0.06	92.86	2.4	0.02	0	31.41	0	0	6	21.22	-6.38	1.74	66.29	101.94	851.79	473.62	1012.46	650.83	881.59	513.47	983.52	514.5
24.157	0	0.49	0.01	0.19	0.26	2.28	0.05	0.06	0.16	0.16	95.44	73.38	35.31	96.75	0.8	0.27	0.05	0.03	13.17	9.04	0.88	1.43	0	0.16	0.13	0.01	0	0.05	92.78	2.23	0.02	0	34.28	0	0	6	21.14	-5.03	0.85	66.99	99.89	856.9	474.27	1018.09	652.14	887.31	514.65	987.19	514.77
24.19	0	0.5	0.02	0.18	0.27	1.69	0.05	0.06	0.13	0.13	96.62	65.67	33.01	94.11	0.86	0.26	0.06	0.03	9.22	9.61	0.55	1	0	0.13	0.11	0.01	0	0.05	92.19	2.12	0.02	0	33.57	0	0	6	18.22	-8.15	0.82	66.53	100.28	858.49	472.74	1021.69	651.58	889.64	512.28	989.9	514.11
24.224	0	0.48	0.01	0.15	0.25	1.87	0.05	0.06	0.12	0.11	96.26	59.39	34.16	94.4	0.87	0.18	0.05	0.04	8.53	11.22	0.34	0.33	0	0.11	0.12	0	0	0.05	89.54	2.05	0.02	0	34.83	0	0	6	20.29	-7.88	2.68	66.64	100.77	860.16	472.1	1024.13	652.83	892.93	511.34	993.65	514.61
24.257	0	0.43	0.02	0.15	0.25	1.46	0.05	0.06	0.09	0.09	97.08	51.33	32	94.06	0.86	0.14	0.05	0.04	6.43	8.43	0.39	0.26	0	0.09	0.08	0	0	0.03	87.57	1.66	0.02	0	33.63	0	0	6	20.76	-8.19	3.29	66.6	100.89	862.29	471.85	1026.46	652.79	895.6	510.67	996.39	515.14
24.29	0	0.36	0.02	0.13	0.23	1.31	0.05	0.06	0.11	0.07	97.38	42.7	31.09	95.25	0.65	0.13	0.04	0.05	5.83	5.06	0.32	0.24	0	0.07	0.11	0	0	0.04	83.85	1.48	0.02	0	32.95	0	0	6	20.69	-7.01	2.92	66.67	100.77	865.62	472.06	1029.51	652.75	898.56	511.14	999.26	514.9
24.324	0	0.3	0.02	0.11	0.21	1.02	0.05	0.06	0.14	0.06	97.96	28.23	28.66	94.97	0.6	0.11	0.05	0.06	5.5	3.7	0.49	0.22	0	0.06	0.14	0	0	0.05	76.23	1.27	0.02	0	30.85	0	0	6	20.55	-7.31	2.71	66.4	104.6	868.93	472.03	1033.63	652.64	900.26	511.02	1004.74	516.03
24.357	0	0.32	0.02	0.13	0.22	0.82	0.05	0.06	0.09	0.05	98.36	27.78	26.58	95.88	0.48	0.1	0.05	0.05	4.27	2.93	0.92	0.41	0	0.05	0.09	0	0	0.03	77.17	1.29	0.02	0	29.51	0	0	6	22.39	-6.26	2.5	66.25	106.2	872.36	472.05	1038.62	654.52	903.53	511.82	1009.59	517.22
24.39	0	0.3	0.02	0.12	0.21	0.79	0.05	0.06	0.08	0.06	98.42	24.2	26.01	95.01	0.38	0.1	0.06	0.04	3.91	2.54	1.51	0.51	0	0.04	0.08	0	0	0.03	75.21	1.34	0.02	0	29.33	0	0	6	20.99	-7.26	2.5	66.33	105.75	877	472.45	1042.96	654.04	908.26	511.55	1013.83	517.55
24.424	0	0.27	0.03	0.11	0.21	0.55	0.05	0.06	0.06	0.05	98.89	15.12	22.75	94.25	0.33	0.1	0.05	0.03	2.87	1.91	1.57	0.57	0	0.02	0.06	0.01	0	0.01	68.99	1.4	0.01	0	26.67	0	0	6	21.59	-8.02	3.88	66.26	101.82	879.26	472.76	1045.19	655.27	913.55	511.13	1015.12	518.16
24.457	0	0.29	0.03	0.11	0.22	0.43	0.06	0.06	0.07	0.05	99.15	14.16	20.71	94.34	0.27	0.09	0.05	0.04	2.16	1.11	0.8	0.55	0	0.02	0.07	0.01	0	0.02	68.75	1.27	0.01	0	24.71	0	0	6	19.79	-7.93	4.14	65.77	103.66	881.46	472.42	1048.14	654.86	915.49	510.05	1018.81	518.36
24.491	0	0.29	0.03	0.11	0.23	0.35	0.06	0.06	0.05	0.05	99.29	12.63	19.24	93.83	0.26	0.09	0.05	0.05	1.76	0.97	0.2	0.41	0	0.01	0.04	0	0	0.01	67.5	1.25	0.01	0	23.23	0	0	6	22.15	-8.39	4.65	65.93	103.33	882.6	471.97	1050.22	656.08	917.69	509.97	1020.62	519.09
24.524	0	0.3	0.03	0.11	0.23	0.34	0.06	0.06	0.04	0.04	99.32	12.43	18.82	94.34	0.24	0.11	0.04	0.06	1.94	1.06	0.2	0.42	0	0.01	0.03	0	0	0.01	67.1	0.93	0.01	0	22.75	0	0	6	24.1	-7.93	4.31	65.94	103.03	884.1	472.37	1050.72	655.4	918.6	510.43	1021.16	520.29
24.557	0	0.31	0.04	0.12	0.24	0.31	0.06	0.06	0.04	0.04	99.38	13.15	17.92	89.67	0.28	0.12	0.04	0.06	2.26	1.15	0.22	0.67	0	0.01	0.03	0	0	0.02	67.58	0.81	0.01	0	21.79	0	0	6	26.49	-11.2	3.85	66.4	103.32	885.54	472.75	1051.52	655.35	919.19	511.39	1022.04	521.2
24.591	0	0.38	0.04	0.15	0.28	0.26	0.07	0.06	0.04	0.04	99.24	19.3	16.04	94.69	0.26	0.13	0.04	0.06	3.14	1.49	0.29	1.3	0	0.01	0.03	0	0	0.02	72.39	0.72	0.01	0	19.68	0	0	6	25.24	-7.59	3.54	66.49	105.98	886.39	473.27	1050.19	652.98	917.38	511.72	1023.01	520.39
24.624	0	0.42	0.04	0.18	0.3	0.29	0.07	0.06	0.04	0.04	99.16	26.55	17.07	95.01	0.29	0.13	0.04	0.06	3.76	1.62	0.64	2.64	0	0.01	0.03	0.01	0	0.01	76.91	0.77	0.01	0	20.55	0	0	6	24.17	-7.27	2.59	66.32	106.47	886.54	473.79	1048.89	650.7	915.82	511.71	1021.89	520.89
24.657	0	0.49	0.04	0.25	0.32	0.32	0.07	0.06	0.04	0.04	99.02	35.59	17.47	93.47	0.29	0.1	0.04	0.05	4.94	2.33	1.15	5.93	0	0.01	0.03	0.01	0	0.02	81.01	0.69	0.01	0	20.66	0	0	6	21.48	-8.69	1.59	66.75	101.92	886.24	474.33	1048.18	650.26	916.7	511.77	1018.27	520.28
24.691	0	0.6	0.04	0.35	0.36	0.33	0.07	0.06	0.04	0.03	98.8	48.11	17.36	93.78	0.27	0.09	0.03	0.04	6.57	3.58	1.51	8.11	0	0.01	0.04	0.01	0	0.01	85.82	0.66	0.01	0	20.04	0	0	6	22.26	-8.44	0.21	67.04	101.78	885.36	474.75	1047.84	651.22	915.02	513.43	1016.56	520.39
24.724	0	0.68	0.04	0.37	0.37	0.34	0.07	0.06	0.04	0.04	98.63	52.84	17.37	95.34	0.3	0.1	0.04	0.03	6.33	6.58	2.36	7.24	0	0.01	0.04	0.02	0	0.01	88.42	0.68	0.01	0	20.5	0	0	6	22.87	-6.91	-0.59	67.24	100.26	884.27	475.19	1047.24	652.55	914.31	514.68	1014.4	520.47
24.758	0	0.78	0.04	0.34	0.42	0.27	0.07	0.06	0.06	0.04	98.45	57.29	15.73	96.94	0.3	0.12	0.04	0.03	4.42	8.29	1.8	2.37	0	0.01	0.06	0.04	0	0.01	92.57	0.81	0.01	0	19.5	0	0	6	20.86	-4.72	-1.54	67.17	98.93	881.59	475.52	1044.78	652.72	911.71	515.17	1010.54	519.81
24.791	0	0.82	0.04	0.34	0.42	0.31	0.07	0.06	0.06	0.05	98.36	61.56	17.23	96.89	0.34	0.11	0.04	0.02	4.01	9.57	1.47	1.97	0	0.01	0.06	0.05	0	0.01	95.18	1.02	0.01	0	20.95	0	0	6	19.52	-4.8	-0.69	66.98	98.96	876.58	477.39	1040.07	654.83	907.5	516.23	1006.31	521.79
24.824	0	0.85	0.04	0.32	0.41	0.36	0.06	0.06	0.06	0.06	98.29	62.75	18.62	96.61	0.42	0.13	0.04	0.02	3.77	11.43	1.13	1.3	0	0.01	0.06	0.06	0	0.01	96.06	1.17	0.01	0	22.24	0	0	6	20.67	-5.26	-1.41	66.95	99.99	874.07	477.4	1037.79	655.59	903.96	517.68	1003.89	520.88
24.858	0	0.83	0.03	0.3	0.4	0.47	0.06	0.06	0.06	0.06	98.35	65.47	21.47	96.99	0.48	0.15	0.04	0.02	3.54	11.76	0.73	1.04	0	0.02	0.06	0.06	0	0.01	97.75	1.44	0.01	0	24.87	0	0	6	19.43	-4.64	-2.7	67.01	100.41	870.17	476.44	1035.22	655.25	899.51	517.38	999.89	519.83
24.891	0	0.8	0.03	0.28	0.37	0.61	0.05	0.06	0.07	0.06	98.4	67.4	23.89	98.14	0.38	0.15	0.03	0.03	3.9	12.24	0.77	1.12	0	0.02	0.07	0.06	0	0	98.47	1.71	0.01	0	27.01	0	0	6	19.12	-2.18	-3.31	67.03	101	865.66	474.77	1033.19	656.24	895.48	516.62	996.46	518.37
24.924	0	0.75	0.03	0.28	0.37	0.63	0.05	0.06	0.06	0.06	98.49	68.57	24.22	96.68	0.41	0.2	0.03	0.04	4.48	10.58	0.64	1.29	0	0.02	0.06	0.06	0	0.01	98.56	1.77	0.01	0	27.04	0	0	6	21.47	-5.14	-1.62	67.03	100	863.12	473.84	1031.16	657.09	895.01	515.13	994.94	518.79
24.958	0	0.61	0.02	0.22	0.31	1.3	0.05	0.06	0.06	0.06	97.4	71.06	31.1	95.65	0.56	0.25	0.03	0.05	5.54	10.1	0.38	0.5	0	0.02	0.06	0.06	0	0.01	98.97	2.22	0.01	0	33.04	0	0	6	23.62	-6.55	-1.82	66.82	98.86	863.16	474.6	1028.9	656.11	894.3	516.38	993.13	518.8
24.991	0	0.52	0.01	0.2	0.28	1.99	0.04	0.06	0.05	0.06	96.01	74.42	34.99	96.57	0.53	0.21	0.03	0.04	7.66	8.59	0.37	0.34	0	0.02	0.05	0.06	0	0.01	98.97	2.72	0.01	0	35.86	0	0	6	23.46	-5.31	-2.03	67.01	100.6	863.85	475.66	1027.74	655.1	892.99	517.78	993.59	518.57
25.024	0	0.5	0.01	0.19	0.26	2.83	0.04	0.06	0.07	0.06	94.34	77.59	38.16	96.11	0.5	0.19	0.03	0.04	9.85	9.11	0.31	0.36	0	0.04	0.07	0.06	0	0.03	98.93	2.89	0.01	0	37.96	0	0	6	21.26	-5.97	-1.42	66.41	102.8	863.69	476.13	1025.9	652.84	891.32	517.11	994.11	518.49
25.058	0	0.42	0.01	0.15	0.21	7.36	0.03	0.07	0.08	0.09	85.28	83.08	47.18	97.43	0.49	0.19	0.03	0.04	13.85	10.77	0.43	0.31	0	0.04	0.08	0.09	0	0.04	99.29	5.17	0.01	0	44.92	0	0	6	20.36	-3.82	0.26	66.48	98.41	864.33	477.22	1025.04	653.49	894.81	516.67	993.19	518.73
25.091	0	0.39	0.01	0.14	0.19	10.18	0.03	0.07	0.07	0.09	79.63	83.8	50.36	96.26	0.45	0.18	0.03	0.03	14.53	11.24	0.74	0.58	0	0.04	0.07	0.09	0	0.03	99.25	5.54	0.01	0	47.76	0	0	6	22.35	-5.75	0.61	66.29	99.22	864.07	476.82	1025.73	654.51	894.87	516.65	994.04	519.45
25.125	0	0.34	0	0.13	0.17	13.25	0.03	0.07	0.09	0.1	73.49	82.59	53.35	94.58	0.44	0.17	0.03	0.02	13.46	10.21	0.63	0.65	0	0.06	0.09	0.1	0	0.03	99.25	6.69	0.02	0	50.97	0	0	6	22.77	-7.71	1.42	66.19	99.85	864.7	476.59	1026.51	654.51	895.87	515.96	995.64	519.92
25.158	0	0.37	0	0.13	0.17	13.8	0.03	0.08	0.12	0.09	72.4	81.44	53.85	93.73	0.65	0.19	0.03	0.02	12.52	13.13	0.62	0.95	0	0.06	0.12	0.09	0.01	0.03	99.21	7.64	0.02	0	51.87	0	0	6	20.29	-8.48	2.02	65.98	98.51	867.08	477.59	1028.25	655	899.04	516.36	997.5	519.38
25.191	0	0.41	0.01	0.14	0.19	7.83	0.03	0.08	0.2	0.08	84.35	75.23	48.36	96.63	0.71	0.19	0.03	0.03	8.16	12.89	0.45	1.17	0	0.07	0.2	0.08	0.01	0.08	99	6.62	0.02	0	48.4	0	0	6	20.15	-5.22	2.69	66.23	100.19	871.86	478.91	1031.9	655.12	902.98	517.27	1003.12	520.43
25.225	0	0.4	0.01	0.15	0.2	5.06	0.03	0.08	0.38	0.1	89.88	69.23	44.26	95.91	0.68	0.18	0.03	0.03	4.91	10.08	0.43	1.42	0	0.1	0.38	0.06	0.01	0.17	98.51	6.83	0.03	0	45.88	0	0	6	20.07	-6.22	3.1	65.92	101.66	875.22	478.87	1035.57	654.72	906.13	516.48	1007.66	521.72
25.258	0	0.42	0.01	0.17	0.2	4.87	0.03	0.07	0.57	0.11	90.26	69.61	43.7	94.69	0.59	0.19	0.03	0.04	5.33	10.67	0.69	2.65	0	0.11	0.57	0.06	0.01	0.16	98.32	6.12	0.03	0	45.31	0	0	6	18.93	-7.59	2.94	65.71	101.37	879.6	478.23	1041.19	654.89	911.15	515.56	1012.34	521.63
25.291	0	0.34	0	0.14	0.17	9.13	0.03	0.07	0.44	0.11	81.74	71.33	50	94.24	0.56	0.17	0.03	0.06	6.27	9.64	0.74	2.47	0	0.11	0.44	0.05	0.01	0.13	98.4	6.45	0.02	0	50.86	0	0	6	22.38	-8.02	3.97	65.56	101.87	883.45	478.6	1045.42	656.58	915.81	516.16	1017.41	523.47
25.325	0	0.27	0	0.12	0.16	12.77	0.02	0.07	0.39	0.11	74.46	74.56	53.26	96.28	0.55	0.2	0.04	0.08	8.51	6.62	0.93	1.45	0	0.11	0.39	0.04	0	0.06	98.21	6.06	0.02	0	53.1	0	0	6	20.8	-5.73	4.75	65.35	102.31	888.63	480.82	1049.33	657.49	920.76	517.73	1022.84	524.63
25.358	0	0.27	0	0.12	0.16	13.96	0.02	0.07	0.46	0.13	72.07	77.84	53.94	95.23	0.52	0.17	0.04	0.1	10.57	5.96	1.07	1.48	0	0.13	0.46	0.05	0	0.03	98.4	6.12	0.02	0	52.98	0	0	6	17.97	-7.03	4.6	64.59	101.78	892.04	482.58	1053.03	659.16	924.42	519.2	1026.02	525.26
25.391	0	0.28	0	0.13	0.17	8.5	0.03	0.07	0.38	0.11	83	71.59	49.19	94.34	0.46	0.17	0.04	0.13	6.57	4.79	0.93	0.8	0	0.11	0.38	0.07	0	0.02	98.27	5.77	0.01	0	50.02	0	0	6	17.1	-7.93	3.12	65.62	98.99	896.07	482.56	1057.74	659.92	928.91	520.03	1027.81	524.2
25.425	0	0.25	0	0.12	0.16	10.09	0.02	0.07	0.42	0.18	79.83	70.68	51	96.35	0.32	0.18	0.05	0.18	6.64	3.01	0.85	0.45	0	0.18	0.42	0.09	0.01	0.04	97.64	5.08	0.01	0	51.66	0	0	6	17.51	-5.63	3.71	63.56	96.95	899.35	483.7	1061.13	661.61	933.69	521.67	1030.58	524.87
25.458	0	0.23	0	0.12	0.15	14.33	0.02	0.07	0.55	0.22	71.33	75.95	54.14	93.71	0.33	0.16	0.05	0.2	9.44	3.39	1.48	0.79	0	0.22	0.55	0.12	0.01	0.17	97.09	4.26	0.01	0	53.82	0	0	6	16.25	-8.49	2.96	62.41	100.01	900.6	483.62	1062.62	661.19	932.99	521.25	1032.93	524.88
25.492	0	0.25	0	0.13	0.16	25.75	0.03	0.06	1.39	0.4	49.25	91.61	58.53	91.73	0.32	0.15	0.06	0.2	26.43	3.57	2.13	1.07	0	0.4	0.51	0.18	0.03	1.39	96.64	2.54	0.01	0	51.73	0	0	6	15.29	-9.97	3.46	62	100.89	901.03	482.89	1064.6	661.98	934.16	520.3	1034.95	524.61
25.525	0	0.23	0	0.13	0.15	30.54	0.03	0.06	1.19	0.45	44.46	92.46	60.39	94.76	0.48	0.19	0.06	0.21	27.63	3.26	2.69	1.42	0	0.45	0.6	0.31	0.06	1.19	96.89	2.2	0.01	0	53.25	0	0	6	15.19	-7.53	2.78	61.62	99.16	901.95	483.04	1064.82	661.27	935.05	520.51	1034.13	524.4
25.558	0	0.23	0	0.15	0.14	30.03	0.03	0.06	1.39	0.5	44.97	91.96	59.48	93.76	0.66	0.25	0.07	0.21	26.6	3.58	4.26	2.62	0	0.5	0.73	0.44	0.11	1.39	97.06	2.1	0.01	0	53.55	0	0	6	14.84	-8.45	2.08	60.79	100.66	901.04	483.09	1064.47	661.19	933.13	520.69	1033.7	524.99
25.592	0	0.26	0	0.16	0.16	17.98	0.03	0.06	1.26	0.84	64.04	87.52	53.81	94.92	0.84	0.25	0.08	0.19	21.12	4.45	3.69	2.85	0	0.84	1.26	0.7	0.21	0.94	96.45	1.35	0.01	0	50.32	0	0	6	18.82	-7.37	0.5	61.05	101.5	900.44	482.01	1065.76	662.17	931.84	521.3	1033.24	525.82
25.625	0	0.22	0	0.13	0.14	24.33	0.03	0.06	1.14	0.86	51.34	86.08	57.72	97.89	1.1	0.33	0.08	0.22	19.04	4.87	3.82	1.34	0	0.86	1.14	0.77	0.25	0.27	96.97	1.27	0.01	0	54.8	0	0	6	16.68	-2.81	1.25	61.77	100.32	899.08	482.55	1063.73	662.12	931.39	520.98	1031.61	525.43
25.658	0	0.21	0	0.11	0.13	28.9	0.02	0.06	0.94	0.74	46.1	87.19	60.77	97.49	1.17	0.38	0.09	0.22	15.69	6.26	3.02	0.88	0	0.74	0.94	0.7	0.25	0.07	98.11	1.36	0.01	0	58.6	0	0	6	16.89	-3.71	-0.42	62.42	100.9	895.21	481.73	1060.61	661.2	926.28	520.89	1027.09	525.17
25.692	0	0.17	0	0.09	0.1	50.38	0.02	0.06	0.62	0.95	24.62	95.93	69.28	95.96	1.61	0.43	0.07	0.15	16.61	6.84	3.3	0.66	0	0.62	0.53	0.95	0.12	0.03	98.9	1.42	0.01	0	66.33	0	0	6	17	-6.16	-1.14	62.86	101.67	890.62	479.6	1058.99	661.97	922.18	519.63	1023.76	523.9
25.725	0	0.15	0	0.08	0.09	58.58	0.02	0.06	0.45	0.83	16.42	97.22	71.99	97.68	1.53	0.46	0.07	0.12	17.63	6.45	4.41	0.58	0	0.45	0.19	0.83	0.05	0.01	99.14	1.51	0	0	68.79	0	0	6	17.93	-3.31	-0.92	63.4	104.59	885.94	477.62	1055.86	661.68	917	518.2	1021.48	522.84
25.759	0	0.11	0	0.07	0.07	78.08	0.01	0.06	0.37	1.14	0	99.23	80.27	97.67	1.33	0.43	0.05	0.12	18	5.32	5.68	1.48	0	0.37	0.1	1.14	0.02	0	99.56	1.94	0	0	76.87	0	0	6	15.72	-3.32	-1.42	63.64	102.38	882	476.33	1053.39	661.87	914.52	516.95	1016.83	520.84
25.792	0	0.1	0	0.06	0.07	81.56	0.01	0.07	0.27	1.09	0	99.43	83.01	97.78	1.23	0.34	0.05	0.13	18.11	5.01	4.21	0.97	0	0.27	0.04	1.09	0.01	0	99.62	2.22	0	0	78.75	0	0	6	18.26	-3.07	-0.88	63.82	101.97	876.14	475.71	1048.98	664.12	910.02	517.19	1011.93	520.77
25.825	0	0.1	0	0.05	0.07	81.02	0.01	0.07	0.19	0.86	0	99.51	84.04	98.23	0.95	0.26	0.04	0.08	15.61	4.39	1.85	0.54	0	0.19	0.02	0.86	0.01	0	99.67	2.88	0	0	79.7	0	0	6	17.56	-1.93	-1.63	63.83	101.6	874.64	476.56	1046.31	663.6	907.54	518.41	1009.12	520.31
25.859	0	0.1	0	0.05	0.06	82.29	0.01	0.07	0.22	0.96	0	99.63	85.51	97.77	0.96	0.29	0.04	0.07	13.6	4.23	0.79	0.45	0	0.22	0.01	1.1	0	0	99.66	3.03	0	0.17	81.48	0	0	6	18.63	-3.1	0.68	64.31	102.5	873.44	479.58	1040.2	662.25	905.22	519.97	1007.7	522.23
25.892	0	0.09	0	0.04	0.06	86.02	0.01	0.07	0.24	0.87	0	99.77	88.3	98.1	0.87	0.28	0.04	0.05	12.91	4.33	0.7	0.34	0	0.24	0.01	1.54	0	0.01	99.63	3.09	0	0.21	84.34	0	0	6	18.91	-2.29	-1.52	64.41	98.71	872.17	479.69	1038.1	660.57	903.79	520.25	1002.47	522.68
25.925	0	0.09	0	0.04	0.06	86.93	0.01	0.07	0.26	1.12	0	99.77	88.8	94.83	1.12	0.29	0.04	0.04	14.24	4.63	0.78	0.44	0	0.26	0.01	1.97	0.01	0.02	99.63	3.35	0	0.04	84.37	0	0	6	18.5	-7.46	-2.16	63.5	98.2	870.75	479.41	1036.84	660.59	902.12	520.7	1000.32	521.4
25.959	0	0.09	0	0.04	0.05	89.65	0.01	0.07	0.21	1.13	0	99.81	90.81	96.88	1.13	0.23	0.04	0.04	16.14	4.95	1.46	0.72	0	0.21	0.02	2.04	0.01	0.03	99.74	4.28	0	0.01	85.77	0	0	6	17.37	-4.82	-2.51	63.22	97.06	870.73	480.36	1035.4	660.06	901.77	521.56	998.83	520.95
25.992	0	0.08	0	0.04	0.05	91.49	0.01	0.07	0.23	1.08	0	99.83	92.46	96.75	1.08	0.24	0.04	0.03	19	4.65	1.62	0.45	0	0.23	0.03	2.31	0.01	0.05	99.67	4.28	0	0	86.25	0	0	6	17.68	-5.04	-2.69	62.43	99.15	868.49	480.85	1033.12	660.28	898.27	522.5	997.41	521.39
26.025	0	0.09	0	0.04	0.05	94.77	0.01	0.07	0.17	1.18	0	99.86	96.69	97.49	1.18	0.25	0.03	0.03	25.39	6.4	1.59	0.43	0	0.17	0.04	2.31	0.02	0.08	99.7	5.45	0	0	87.69	0	0	6	18.22	-3.7	-2.45	62.3	101.68	868.41	481.32	1031.16	658.76	896.13	523.21	997.78	521.02
26.059	0	0.08	0	0.04	0.05	96.68	0.01	0.08	0.11	1.02	0	99.91	99.08	96.69	1.02	0.27	0.02	0.02	28.59	7.33	1.49	0.41	0	0.11	0.05	1.39	0.02	0.08	99.77	7.05	0	0	90.32	0	0	6	17.65	-5.13	-2.6	62.18	100.95	868.22	481.23	1030.19	657.88	895.81	523.09	996.71	520.2
26.092	0	0.08	0	0.03	0.05	97.68	0.01	0.08	0.12	1.12	0	99.92	99.13	97.47	1.12	0.34	0.02	0.03	34	7.65	1.31	0.42	0	0.12	0.07	1.4	0.03	0.06	99.77	6.27	0	0	90.87	0	0	6	18.22	-3.75	-0.55	62.41	100.85	867.33	480.4	1030.38	658.94	897.11	521.06	997.96	520.75
26.126	0	0.08	0	0.03	0.04	98.39	0.01	0.08	0.09	0.96	0	99.93	99.07	96.72	0.96	0.27	0.02	0.03	38.93	8.23	1.58	0.6	0	0.09	0.08	1.18	0.04	0.02	99.83	8.06	0	0	91.69	0	0	6	18.69	-5.07	0.86	62.4	100.65	867.38	479.55	1031.51	659.78	898.88	519.58	999.52	520.91
26.159	0	0.08	0	0.04	0.04	97.93	0.01	0.08	0.11	0.78	0	99.93	98.85	97.81	0.78	0.22	0.03	0.03	34.82	8.84	2.15	0.98	0	0.1	0.11	1.9	0.04	0.02	99.79	6.58	0	0	91.49	0	0	6	18.55	-3	2.3	62.46	95.66	868.3	479.71	1031.21	659.46	902.79	519.18	998.44	520.21
26.192	0	0.09	0	0.04	0.04	97.11	0.01	0.07	0.13	0.59	0	99.92	98.36	98.34	0.59	0.15	0.03	0.04	29.56	9.85	3.37	2.48	0	0.12	0.13	1.98	0.03	0.03	99.78	5.47	0	0	91.08	0	0	6	17.61	-1.58	1.94	62.96	98.06	873.61	480.09	1035.97	658.18	906.39	520.57	1004.45	519.64
26.226	0	0.09	0	0.05	0.04	94.27	0.01	0.07	0.2	0.47	0	99.91	95.55	97.04	0.47	0.14	0.04	0.05	18.88	8.29	4.17	3.74	0	0.2	0.13	3.34	0.03	0.04	99.71	5.25	0	0	90.12	0	0	6	17.41	-4.55	2.05	62.5	100.43	875.69	481.25	1037.7	658.98	907.17	520.86	1007.6	521.3
26.259	0	0.09	0	0.05	0.05	89.73	0.01	0.07	0.23	0.49	0	99.89	90.68	97.71	0.49	0.13	0.04	0.07	10.34	7.38	3.71	4.85	0	0.23	0.14	3.71	0.03	0.08	99.71	4.86	0	0	88.79	0	0	6	15.5	-3.24	2.47	62.36	98.3	878.04	481.12	1041.16	659.68	911.45	520.64	1009.76	520.87
26.292	0	0.09	0	0.05	0.05	85.73	0.01	0.07	0.27	0.44	0	99.86	87.87	97.24	0.44	0.13	0.05	0.09	6.17	5.84	3.04	4.53	0	0.27	0.16	5.45	0.03	0.17	99.67	4.29	0	0	87.56	0	0	0	17.71	-4.19	2.73	62.59	97.98	880.56	481.58	1043.89	661.11	914.43	521.11	1012.4	522.24
26.326	0	0.09	0	0.05	0.05	81.18	0.01	0.06	0.54	0.54	0	99.81	85.42	96.59	0.42	0.15	0.06	0.11	4.2	4.34	1.62	2	0	0.54	0.23	9.51	0.04	0.28	99.57	2.85	0	0	85.58	0	0	0	16.95	-5.28	3.22	62.56	98.33	883.5	481.81	1046.27	660.55	917.28	520.44	1015.59	522.71
26.359	0	0.09	0	0.05	0.06	79.86	0.01	0.06	0.48	0.48	0	99.77	84.67	97.41	0.43	0.13	0.06	0.12	5.09	4.4	1.35	1.75	0	0.48	0.24	8	0.03	0.19	99.58	2.89	0	0	84.38	0	0	0	18.13	-3.86	4.83	62.56	98.24	883.52	481.47	1046.39	660.38	918.68	519.27	1016.81	523.91
26.392	0	0.09	0	0.05	0.06	82.59	0.01	0.06	0.45	0.45	0	99.78	86	96.27	0.4	0.14	0.06	0.17	7.8	4.02	1.58	2.11	0	0.45	0.27	6.88	0.03	0.1	99.52	2.5	0	0	84.61	0	0	0	18.17	-5.74	4.39	62.66	97.26	885.5	481.99	1047.69	660.59	920.44	519.37	1017.59	524.12
26.426	0	0.09	0	0.05	0.05	86.76	0.01	0.06	0.51	0.51	0	99.8	88.47	95.79	0.39	0.15	0.06	0.2	12.28	3.67	1.75	3.24	0	0.51	0.28	4.02	0.02	0.05	99.59	1.88	0	0	85.23	0	0	0	20.13	-6.38	3.45	62.6	100.87	886.53	481.52	1048.64	659.71	918.98	519.4	1019.71	524.68
26.459	0	0.09	0	0.06	0.05	90.96	0.01	0.06	0.52	0.52	0	99.82	91.76	96.52	0.35	0.19	0.06	0.21	18.51	2.74	1.99	5.97	0	0.52	0.22	3.15	0.03	0.02	99.65	1.82	0	0	85.92	0	0	0	19.66	-5.39	3.65	62.79	100.75	886.91	481.62	1048.91	659.38	919.55	518.99	1020.12	525.17
26.493	0	0.1	0	0.07	0.06	88.02	0.01	0.06	0.54	0.54	0	99.75	88.92	97.16	0.4	0.2	0.08	0.19	16.65	3.16	2.06	7.96	0	0.54	0.22	2.83	0.03	0.03	99.79	1.55	0	0	84.04	0	0	0	20.91	-4.33	2.83	63.06	100.44	886.75	481.26	1048.48	659.04	918.75	519.49	1019.06	524.47
26.526	0	0.1	0	0.07	0.06	86.49	0.01	0.06	0.64	0.64	0	99.69	87.31	97.69	0.38	0.21	0.09	0.17	16.96	3.73	2.65	7.75	0	0.64	0.18	2.73	0.03	0.03	99.83	1.43	0	0	82.65	0	0	0	20.09	-3.27	2.73	63.48	98.08	886.87	482.09	1047.42	658.49	919.37	519.76	1017.32	524.81
26.559	0	0.11	0	0.07	0.06	84.64	0.01	0.06	0.55	0.55	0	99.67	86.2	95.08	0.39	0.24	0.08	0.17	15.13	4.76	2.5	5.88	0	0.55	0.14	2.56	0.02	0.01	99.84	1.31	0	0	82.24	0	0	0	20.37	-7.19	2.92	63.68	98.08	885.05	480.97	1047.17	658.23	918.53	517.89	1016.28	525.92
26.593	0	0.12	0	0.06	0.06	79.91	0.01	0.06	0.46	0.46	0	99.55	83.18	96.25	0.41	0.23	0.09	0.15	13.12	6.73	2.93	3.9	0	0.46	0.08	2.34	0.01	0.01	99.87	1.37	0	0	80.33	0	0	0	19.9	-5.78	0.77	63.98	99.24	884.66	480.72	1047.36	658.02	916.16	519	1015.22	524.89
26.626	0	0.11	0	0.06	0.06	83.49	0.01	0.06	0.37	0.37	0	99.64	84.9	96.59	0.35	0.26	0.08	0.15	14.84	7.64	3.92	3.04	0	0.37	0.06	1.97	0.01	0	99.89	1.6	0	0	81.62	0	0	0	18.8	-5.28	0.35	63.97	97.42	882.71	480.1	1045.44	657.47	914.81	518.41	1012.1	523.55
26.659	0	0.12	0	0.06	0.07	75.8	0.01	0.06	0.33	0.37	0	99.44	81.02	96.93	0.37	0.27	0.07	0.16	11.73	7.92	3.22	2.45	0	0.33	0.04	1.49	0.01	0	99.89	1.75	0	0	78.9	0	0	0	18.4	-4.74	-0.34	64.1	97.41	880.13	479.96	1043.55	657.64	912.07	518.48	1009.35	523.66
26.693	0	0.13	0	0.07	0.08	63.17	0.01	0.06	0.28	0.45	11.83	98.98	75.91	96.35	0.45	0.32	0.05	0.2	8.48	5.87	2.72	1.34	0	0.28	0.04	0.98	0.01	0	99.9	2.36	0	0	75.16	0	0	0	19.12	-5.63	-0.8	64.09	98.74	877.99	478.66	1042.51	657.47	909.42	517.93	1008.05	522.69
26.726	0	0.13	0	0.07	0.08	58.03	0.01	0.06	0.29	0.56	16.97	98.8	74.1	96.15	0.56	0.4	0.05	0.24	6.71	5.82	2.56	0.84	0	0.29	0.04	0.85	0	0	99.89	2.43	0	0	74.13	0	0	0	19.29	-5.91	-0.44	64.03	99.77	875.17	478.28	1039.83	657.55	906.4	517.78	1006.08	522.02
26.76	0	0.13	0	0.07	0.08	56.92	0.01	0.06	0.28	0.58	18.08	98.87	73.82	96.55	0.58	0.49	0.04	0.35	5.17	4.89	2.63	0.62	0	0.28	0.04	0.58	0	0.01	99.88	2.41	0	0	74.5	0	0	0	18.14	-5.35	-1.3	63.69	100.83	873.02	477.88	1038.29	657.29	903.33	517.95	1004.12	521.06
26.793	0	0.11	0	0.06	0.07	67.41	0.01	0.07	0.23	0.49	7.59	99.34	77.83	97.05	0.56	0.45	0.03	0.33	6.48	4.09	2.92	0.75	0	0.23	0.03	0.49	0	0.01	99.88	2.6	0	0	77.84	0	0	0	17.73	-4.53	-0.71	63.9	97.03	871.55	478.46	1035.38	657.4	903.56	518.1	1000.57	520.21
26.826	0	0.1	0	0.06	0.06	78.56	0.01	0.07	0.2	0.42	0	99.56	82.29	96.87	0.57	0.43	0.03	0.34	11.44	3.48	3.87	0.95	0	0.2	0.02	0.42	0	0	99.87	3.15	0	0	80.45	0	0	0	16.28	-4.84	-0.47	63.43	98.02	870.06	478.69	1032.46	655.45	901.03	517.54	999.01	520.08
26.86	0	0.08	0	0.06	0.05	90.11	0.01	0.07	0.19	0.47	0	99.77	88.95	98.31	0.65	0.51	0.02	0.35	19.63	3.24	6.34	2.08	0	0.19	0.03	0.47	0	0.01	99.86	3.67	0	0	84.46	0	0	0	15.4	-1.68	-2.38	63.33	96.98	869.77	478.85	1031.82	654.64	899.7	518.52	996.67	519.24
26.893	0	0.07	0	0.06	0.05	95.75	0.01	0.07	0.19	0.5	0	99.83	95.81	98.4	0.75	0.5	0.02	0.36	31.6	2.97	7.14	2.08	0	0.19	0.04	0.5	0.01	0.01	99.85	4.33	0	0	86.49	0	0	0	15.62	-1.42	-2.5	63.25	96.24	868.69	478.16	1030.75	654.5	898.93	518.28	995.16	517.84
26.926	0	0.07	0	0.07	0.05	96.74	0.01	0.07	0.26	0.69	0	99.84	95.74	98.71	0.83	0.58	0.02	0.35	35.99	2.6	9.37	2.25	0	0.26	0.07	0.69	0.01	0.03	99.82	4.03	0	0	86.72	0	0	0	15.85	0.3	-2.84	63.34	97.54	868.58	478.45	1030.61	654.62	897.89	519.03	995.42	517.92
26.96	0	0.07	0	0.07	0.04	97.42	0.01	0.07	0.25	0.93	0	99.85	94.65	98.64	0.93	0.58	0.01	0.29	39.32	3.39	11.91	2.64	0	0.25	0.06	0.94	0.01	0.05	99.79	5.31	0	0	87.18	0	0	0	15.92	-0.59	-3.06	63.36	98.06	868.73	478.76	1030.23	654.22	897.32	519.54	995.36	517.92
26.993	0	0.07	0	0.05	0.05	96.56	0.01	0.07	0.26	0.79	0	99.87	96.79	97.68	0.79	0.45	0.01	0.18	32.86	3.12	6.89	1.65	0	0.26	0.08	1.04	0.01	0.07	99.78	5.04	0	0	87.8	0	0	0	16.65	-3.3	-2.56	62.99	102.23	868.67	479.62	1028.9	653.5	894.75	520.71	996.96	518.52
27.026	0	0.07	0	0.05	0.05	95.73	0.01	0.07	0.27	0.92	0	99.88	97.2	97.8	0.92	0.44	0.01	0.13	27.14	3.95	4.7	1.3	0	0.27	0.09	1.07	0.02	0.12	99.73	4.65	0	0	88.7	0	0	0	18.51	-3.04	-2.07	63.22	100.03	867.95	479.6	1028.66	654.99	895.82	520.65	995.84	519.13
27.06	0	0.07	0	0.04	0.05	97.37	0.01	0.07	0.29	0.97	0	99.91	98.05	97.28	1.19	0.55	0.01	0.14	32.13	5.37	3.62	0.92	0	0.29	0.13	0.97	0.02	0.16	99.62	5.07	0	0	90.65	0	0	0	18.32	-4.12	-1.55	63.14	99.63	868.34	480.13	1027.9	654.67	896.23	520.88	995.84	518.94
27.093	0	0.08	0	0.04	0.05	97.89	0.01	0.07	0.33	0.94	0	99.92	98.39	97.93	1.16	0.65	0.01	0.14	35.26	7.26	2.76	1.06	0	0.33	0.2	0.94	0.03	0.18	99.56	4.13	0	0	91.11	0	0	0	18.2	-2.72	0.04	63.29	96.51	868.15	479.97	1027.54	655.45	898.78	519.7	995.29	518.65
27.127	0	0.08	0	0.04	0.05	98.79	0.01	0.07	0.53	1.12	0	99.91	98.09	97.81	1.3	0.82	0.02	0.13	46.71	7.64	3.3	1.77	0	0.53	0.24	1.12	0.02	0.07	99.24	2.94	0	0	90.31	0	0	0	18.33	-3	0.41	62.97	98.08	867.89	478.35	1028.77	655.11	898.74	517.92	996.82	518.28
27.16	0	0.08	0	0.04	0.04	99.07	0.01	0.07	0.47	1.14	0	99.93	98.11	97.81	1.22	0.8	0.02	0.13	47.91	7.93	3.35	2.04	0	0.47	0.21	1.14	0.03	0.05	99.1	2.37	0	0	92.16	0	0	0	16.87	-3	2.2	62.8	100.64	867.37	477.88	1030.47	656.19	899.43	518.51	1000.06	517.64
27.193	0	0.08	0	0.04	0.04	98.97	0.01	0.06	0.5	1.03	0	99.94	98.16	97.69	1.04	0.64	0.02	0.12	45.63	8.21	3.32	3.04	0	0.5	0.15	1.03	0.02	0.04	99.11	2.08	0	0	92.34	0	0	0	15.96	-3.27	0.51	62.79	102.43	871.06	477.98	1033.84	656.36	900.74	518.29	1003.16	516.98
27.227	0	0.07	0	0.03	0.04	98.91	0.01	0.06	0.46	0.89	0	99.96	98.56	97.56	0.89	0.51	0.02	0.11	40.22	8.14	2.5	2.04	0	0.46	0.14	1.27	0.03	0.03	98.97	1.51	0	0	94.62	0	0	0	18.08	-3.56	2.81	62.85	102.64	871.23	476.34	1035.78	656.84	903.51	516.18	1006.14	517.84
27.26	0	0.07	0	0.03	0.04	98.57	0.01	0.06	0.4	0.83	0	99.96	98.77	97.7	0.83	0.41	0.02	0.11	34.89	7.97	2.1	1.42	0	0.4	0.09	0.96	0.02	0.03	99.02	1.42	0	0	94.8	0	0	0	15.12	-3.25	2.25	62.48	103.09	873.6	476.46	1038.43	656.43	905.36	516.46	1008.45	516.73
27.293	0	0.07	0	0.03	0.04	98.18	0.01	0.06	0.33	0.55	0	99.96	98.96	97.8	0.55	0.28	0.02	0.1	28.92	6.71	1.84	1.25	0	0.33	0.07	0.9	0.02	0.03	99	1.41	0	0	95.66	0	0	0	15.75	-3.03	2.72	62.6	101.93	875.99	477.19	1041.19	658.09	908.88	516.56	1010.8	518.22
27.327	0	0.06	0	0.03	0.04	97.4	0.01	0.06	0.43	0.43	0	99.96	99.08	97.42	0.41	0.25	0.03	0.1	23.14	5.37	1.56	1.19	0	0.43	0.07	1.07	0.02	0.02	99	0.99	0	0	95.35	0	0	0	15.36	-3.83	2.21	62.62	102.2	879.97	478.32	1044.8	658.86	912.13	517.61	1014.32	518.94
27.36	0	0.06	0	0.03	0.04	96.39	0.01	0.06	0.4	0.49	0	99.96	99.01	97.73	0.49	0.2	0.04	0.11	17.93	3.86	1.71	1.74	0	0.4	0.06	1	0.02	0.02	99.08	0.98	0	0	94.95	0	0	0	15.94	-3.18	4.71	62.4	102.47	880.8	478.48	1045.2	657.94	914.63	516.59	1017.02	520.92
27.393	0	0.06	0	0.04	0.04	96.45	0.01	0.06	0.37	0.38	0	99.95	98.51	96.33	0.38	0.12	0.05	0.11	19.3	3.64	2.96	2.29	0	0.37	0.06	0.85	0.02	0.02	99.1	0.83	0	0	94.41	0	0	0	15	-5.67	3.61	62.5	100.2	884.2	480.27	1047.45	659.15	917.65	517.55	1017.76	521.7
27.427	0	0.06	0	0.04	0.04	96.22	0.01	0.06	0.29	0.36	0	99.95	98.36	97.74	0.36	0.12	0.05	0.1	19.3	3.07	3.35	2.54	0	0.29	0.08	0.58	0.02	0.04	99.19	0.61	0	0	93.82	0	0	0	16.57	-3.17	4.78	62.44	101.92	883.64	478.28	1050.63	661.45	919.12	516.24	1020.88	521.77
27.46	0	0.06	0	0.04	0.04	96.06	0.01	0.06	0.29	0.34	0	99.94	97.58	95.9	0.34	0.12	0.06	0.09	19.62	3.08	5.2	3.33	0	0.29	0.08	0.55	0.02	0.05	99.25	0.57	0	0	93.27	0	0	0	17.84	-6.24	4.02	62.35	100.36	885.07	479.35	1050.78	661.6	920.01	517.38	1020.24	522.53
27.494	0	0.06	0	0.04	0.04	95.51	0.01	0.06	0.25	0.28	0	99.94	97.99	96.36	0.28	0.14	0.06	0.08	18.67	2.12	4.2	2.89	0	0.25	0.08	0.33	0.02	0.14	99.13	0.39	0	0	92.52	0	0	0	18.61	-5.61	4.22	62.94	100.53	887.07	479.85	1051.79	661.01	921.6	517.61	1021.97	523.32
27.527	0	0.06	0	0.04	0.04	95.98	0.01	0.06	0.2	0.22	0	99.94	98.64	95.18	0.26	0.15	0.06	0.1	19.67	1.98	2.75	2.14	0	0.2	0.11	0.22	0.02	0.09	99.25	0.43	0	0	93.06	0	0	0	19.14	-7.08	3.19	62.96	102.68	888.21	479.11	1053.21	659.85	921.04	517.24	1023.54	523.29
27.56	0	0.06	0	0.04	0.04	95.8	0.01	0.06	0.23	0.23	0	99.94	98.77	93.19	0.3	0.16	0.06	0.12	19.28	2.25	2.39	2.22	0	0.23	0.15	0.21	0.03	0.1	99.23	0.47	0	0	92.85	0	0	0	19.77	-8.92	1.9	63.12	101.17	888.81	478.95	1054.07	659.56	921.46	517.52	1022.45	523.54
27.594	0	0.06	0	0.03	0.04	95.98	0.01	0.06	0.14	0.19	0	99.94	99.28	95.7	0.3	0.15	0.05	0.16	20.92	1.89	1.3	1.18	0	0.14	0.11	0.19	0.02	0.04	99.45	0.49	0	0	92.42	0	0	0	20.08	-6.49	3.34	63.71	98.45	888.5	478.97	1052.17	658.08	922.92	515.99	1021.02	524.29
27.627	0	0.06	0	0.03	0.04	95.93	0.01	0.06	0.11	0.17	0	99.94	99.22	95.18	0.24	0.15	0.05	0.17	19.83	2.08	1.52	0.83	0	0.11	0.08	0.17	0.02	0.01	99.55	0.54	0	0	92.87	0	0	0	21.12	-7.09	3.63	64.2	97.91	888.25	479.26	1049.9	655.95	922.19	515.5	1019.63	525.14
27.66	0	0.06	0	0.03	0.04	95.38	0.01	0.06	0.09	0.13	0	99.95	99.15	95.24	0.24	0.16	0.04	0.18	16.23	1.45	1.72	0.55	0	0.09	0.06	0.13	0.02	0.01	99.67	0.66	0	0	93.5	0	0	0	20.3	-7.02	1.85	64.33	98.72	887.35	479.02	1049.79	656.1	919.86	516.35	1018.27	524.12
27.694	0	0.06	0	0.04	0.04	93.6	0.01	0.06	0.08	0.09	0	99.93	95.99	96.23	0.22	0.13	0.03	0.19	12.82	1.44	2.41	0.53	0	0.08	0.06	0.09	0.01	0	99.66	0.69	0	0	92.15	0	0	0	18.9	-5.81	1.57	64.44	98.82	886.1	480.02	1047.96	656.18	918.04	517.23	1016.61	524.3
27.727	0	0.06	0	0.04	0.04	91.52	0.01	0.06	0.07	0.08	0	99.93	93.61	96.51	0.21	0.13	0.03	0.22	8.37	1.18	2.45	0.59	0	0.07	0.03	0.08	0.01	0	99.63	0.81	0	0	91.68	0	0	0	18.51	-5.4	0.02	64.71	98.24	883.51	479.43	1047.14	657.09	915.43	517.6	1013.47	523.8
27.761	0	0.07	0	0.04	0.05	88.93	0.01	0.06	0.06	0.07	0	99.91	91.16	96.72	0.22	0.11	0.02	0.23	5.87	1.46	2.29	0.79	0	0.06	0.03	0.07	0	0.01	99.66	1.04	0	0	90.3	0	0	0	18.46	-5.07	-1.63	64.63	99.32	880.18	478.2	1045.71	657.5	911.19	517.85	1010.4	522.44
27.794	0	0.07	0	0.04	0.05	86.93	0.01	0.06	0.06	0.06	0	99.89	89.47	97.49	0.26	0.11	0.02	0.22	5.45	1.45	2.16	0.87	0	0.06	0.02	0.05	0	0.01	99.68	1.09	0	0	88.83	0	0	0	16.32	-3.69	-1.68	64.37	99.73	877.21	478.94	1043.52	658.8	908.36	518.5	1008.01	522.53
27.827	0	0.07	0	0.04	0.05	86.71	0.01	0.06	0.05	0.05	0	99.89	89.74	96.56	0.33	0.12	0.02	0.2	4.6	1.34	1.29	0.37	0	0.05	0.01	0.05	0	0	99.69	1.11	0	0	89.09	0	0	0	16.4	-5.33	-1.98	64.4	99.84	875.05	478.87	1041.48	659.13	905.92	519.07	1005.73	521.72
27.861	0	0.07	0	0.04	0.05	89.19	0.01	0.06	0.03	0.04	0	99.91	91.62	96.89	0.36	0.11	0.02	0.17	6.87	1.79	1.52	0.36	0	0.03	0.01	0.04	0	0	99.65	1.28	0	0	90.04	0	0	0	13.67	-4.8	-0.8	63.84	101.09	869.58	480.51	1035.72	660.41	900.58	519.79	1001.64	522.43
27.894	0	0.07	0	0.04	0.05	90.62	0.01	0.06	0.03	0.03	0	99.9	92.49	96.8	0.43	0.11	0.01	0.14	9.99	1.94	2.13	0.69	0	0.03	0.01	0.03	0	0	99.6	1.27	0	0	89.87	0	0	0	17.42	-4.95	-1.54	64.34	99.5	867.53	480.34	1034.1	661.49	898.99	520.8	998.46	523.08
27.927	0	0.07	0	0.04	0.05	93.81	0.01	0.06	0.03	0.03	0	99.91	95.71	97.85	0.65	0.14	0.01	0.16	16.85	2.79	2.65	0.78	0	0.03	0.01	0.03	0	0	99.62	1.52	0	0	90.42	0	0	0	17.63	-2.9	-1.62	64.62	98.89	864.09	480.04	1030.41	661.1	895.72	520.54	994.59	522.6
27.961	0	0.06	0	0.04	0.04	96.9	0.01	0.06	0.02	0.03	0	99.93	97.96	97.43	0.81	0.17	0.01	0.17	27.43	2.95	4.38	1.28	0	0.02	0.01	0.03	0	0	99.6	2.02	0	0	91.54	0	0	0	16.23	-3.82	-2.75	64.43	99.2	861.96	479.58	1028.83	660.66	892.81	520.72	992	521.39
27.994	0	0.06	0	0.04	0.04	96.58	0.01	0.06	0.02	0.03	0	99.93	98.14	96.22	0.86	0.18	0.01	0.15	25.71	3.02	3.92	0.8	0	0.02	0.01	0.03	0	0	99.57	2.13	0	0	91.49	0	0	0	20.52	-5.81	-0.73	64.71	101.62	859.52	478.69	1025.89	660.64	890.41	519.87	992	521.86
28.027	0	0.07	0	0.04	0.04	97.13	0.01	0.07	0.02	0.03	0	99.93	98.11	97.98	0.9	0.18	0.01	0.13	27.92	3.99	3.99	0.86	0	0.02	0.01	0.03	0	0	99.62	2.68	0	0	92.01	0	0	0	18.7	-2.6	-1.5	64.57	99.72	860.21	479.81	1024.17	659.18	890.31	521.01	990.03	520.53
28.061	0	0.07	0	0.04	0.04	98	0.01	0.07	0.01	0.03	0	99.94	98.32	97.75	0.83	0.19	0.01	0.11	32.65	5.84	3.53	0.73	0	0.01	0.01	0.03	0	0	99.61	3.21	0	0	92.9	0	0	0	17.4	-3.14	-1.66	64.3	99.66	860.26	480.14	1022.29	657.18	889.3	521.05	988.95	519.58
28.094	0	0.07	0	0.04	0.04	98.72	0.01	0.07	0.01	0.03	0	99.95	98.43	98.2	0.71	0.17	0.01	0.11	39.55	7.91	3.31	0.79	0	0.01	0.01	0.03	0	0	99.58	2.98	0	0	93.48	0	0	0	18.03	-2.01	0.48	64.51	99.78	860.46	481.16	1021.47	657.77	890.59	520.7	990.37	521.22
28.128	0	0.07	0	0.04	0.04	99.53	0.01	0.06	0.02	0.03	0	99.94	98.66	96.44	0.65	0.17	0.01	0.1	57.81	7.15	2.79	0.94	0	0.02	0.02	0.03	0	0.01	99.45	2.9	0	0	93.27	0	0	0	17.88	-5.5	-0.33	64.36	99.75	859.58	480.21	1021.71	657.63	889.61	520.23	989.36	520.61
28.161	0	0.07	0	0.03	0.04	99.45	0.01	0.06	0.02	0.03	0	99.95	98.96	94.47	0.47	0.18	0.02	0.08	54.51	6.18	2.17	0.58	0	0.02	0.02	0.03	0.01	0.01	99.41	2.64	0	0	93.51	0	0	0	18.16	-7.81	-0.72	64	101.65	859.32	479.52	1022.42	657.57	888.52	520.05	990.16	520.45
28.194	0	0.07	0	0.03	0.04	99.41	0.01	0.06	0.04	0.03	0	99.95	99.12	95.96	0.29	0.18	0.02	0.06	52.65	6.21	1.87	0.44	0	0.03	0.04	0.03	0.01	0.01	99.43	2.42	0	0	93.78	0	0	0	18.64	-6.17	1.18	64.22	100.06	860.29	479.18	1023.02	658.05	891.62	518.84	991.67	520.04
28.228	0	0.07	0	0.03	0.04	98.96	0.01	0.06	0.04	0.04	0	99.96	99.19	97.73	0.23	0.14	0.02	0.05	40.53	7.07	1.72	0.59	0	0.03	0.04	0.04	0.02	0.01	99.58	2.35	0	0	94.86	0	0	0	18.25	-3.18	2.08	63.92	99.08	859.18	477.97	1023.5	658.85	892.53	518.07	991.6	518.71
28.261	0	0.07	0	0.03	0.04	98.45	0.01	0.06	0.04	0.04	0	99.96	99.17	97.3	0.22	0.16	0.03	0.06	33.53	8.58	1.77	0.47	0	0.04	0.04	0.04	0.02	0.01	99.58	1.99	0	0	94.78	0	0	0	18.67	-4.07	2.29	64.26	100.87	862.5	478.92	1026.52	659.24	894.96	519.11	995.83	519.9
28.294	0	0.07	0	0.03	0.04	98.82	0.01	0.06	0.05	0.06	0	99.96	98.62	97.89	0.2	0.17	0.03	0.06	37.49	9.6	3.05	1.32	0	0.04	0.05	0.06	0.02	0.01	99.63	2.17	0	0	95.23	0	0	0	17.39	-2.82	3.43	63.84	100.35	863.09	478.92	1027.12	658.87	896.72	518	997.05	520.46
28.328	0	0.08	0	0.04	0.04	98.67	0.01	0.06	0.08	0.07	0	99.96	98.35	97.58	0.22	0.16	0.04	0.06	34.74	10.48	3.64	2.54	0	0.05	0.08	0.07	0.02	0.01	99.63	2.29	0	0	95.55	0	0	0	18.13	-3.51	3.04	64.16	100.75	865.94	478.81	1030.43	659.5	899.29	518.38	1000.02	520.36
28.361	0	0.08	0	0.04	0.04	99.3	0.01	0.06	0.06	0.06	0	99.96	98.16	97.27	0.2	0.15	0.05	0.05	45.51	10.92	4.12	2.55	0	0.04	0.06	0.06	0.01	0.01	99.69	2.48	0	0	95.88	0	0	0	17.59	-4.13	1.62	64.57	102.46	872.93	480.22	1034.28	657.31	902.74	519.47	1005.19	520.34
28.394	0	0.08	0	0.04	0.04	99.34	0.01	0.06	0.05	0.05	0	99.96	98.27	94.56	0.21	0.15	0.05	0.05	46.52	11.73	3.87	3.11	0	0.04	0.04	0.05	0.01	0	99.71	2.37	0	0	95.86	0	0	0	17.73	-7.72	2.11	64.18	98.97	873.39	478.22	1037.91	658.77	906.88	516.91	1005.79	520.46
28.428	0	0.09	0	0.04	0.04	99.01	0.01	0.06	0.07	0.07	0	99.96	98.33	96.16	0.25	0.09	0.07	0.06	39.09	15.39	3.67	2.81	0	0.04	0.03	0.04	0.01	0	99.8	2.4	0	0	96.05	0	0	0	19.81	-5.89	2.7	64.75	100.18	876.58	478.63	1041.07	659.81	909.94	517.71	1010.06	521.31
28.461	0	0.09	0	0.03	0.04	98.74	0.01	0.06	0.08	0.08	0	99.96	98.49	95.41	0.24	0.06	0.08	0.05	35.25	14.84	3.31	1.44	0	0.03	0.01	0.04	0.01	0	99.82	2.64	0	0	95.83	0	0	0	19.38	-6.82	3.08	64.53	99.19	878.45	478.87	1042.34	659.24	912.3	517.27	1011.39	521.74
28.495	0	0.09	0	0.04	0.04	98.29	0.01	0.06	0.12	0.12	0	99.96	98.37	96.84	0.25	0.05	0.12	0.06	30.13	15.92	3.53	1.71	0	0.04	0.02	0.05	0.01	0.01	99.86	2.52	0	0	95.64	0	0	0	18.41	-4.89	4.66	64.44	100.02	880.97	479.59	1043.42	658.13	914.96	516.92	1014.83	522.34
28.528	0	0.09	0	0.04	0.04	97.75	0.01	0.06	0.12	0.12	0	99.96	98.57	96.38	0.24	0.05	0.12	0.06	25.89	13.13	3.05	1.71	0	0.04	0.02	0.05	0.01	0.01	99.85	2.7	0	0	95.28	0	0	0	19.05	-5.6	4.46	64.31	99.7	882.28	480.73	1044.52	659.07	916.18	517.72	1015.68	524.09
28.561	0	0.08	0	0.03	0.04	97.8	0.01	0.06	0.12	0.12	0	99.96	98.97	95.45	0.23	0.05	0.12	0.05	26.83	11.42	2.09	1.54	0	0.05	0.03	0.05	0.01	0.03	99.85	2.67	0	0	95.01	0	0	0	20.14	-6.79	2.97	64.46	99.35	883.4	479.45	1047.3	659.38	917.13	517.51	1016.3	523.47
28.595	0	0.08	0	0.04	0.04	98.1	0.01	0.06	0.12	0.12	0	99.95	99.06	96.29	0.21	0.05	0.12	0.06	30.93	9.26	1.87	2.4	0	0.06	0.03	0.04	0.01	0.06	99.88	2.48	0	0	94.23	0	0	0	22.06	-5.71	4.38	64.97	99.01	885.06	480.34	1047.28	659.01	919.25	517.65	1017.98	525.11
28.628	0	0.08	0	0.03	0.04	98.39	0.01	0.06	0.11	0.11	0	99.95	99.17	92.67	0.2	0.06	0.11	0.07	33.27	8.31	1.63	2.02	0	0.06	0.03	0.04	0.01	0.03	99.87	2.56	0	0	94.55	0	0	0	22.8	-9.31	3.75	64.97	101.16	886.56	481.09	1047.63	657.84	918.65	518.34	1019.5	526.26
28.661	0	0.08	0	0.03	0.04	99.16	0.01	0.06	0.12	0.12	0	99.96	99.14	93.35	0.21	0.06	0.12	0.07	44.6	8.51	1.71	1.95	0	0.06	0.04	0.04	0.01	0.02	99.88	2.8	0	0	94.72	0	0	0	22.72	-8.79	3.66	65.12	100.23	886.18	481.54	1046.88	657.67	918.48	518.46	1018.35	526.92
28.695	0	0.07	0	0.03	0.04	99.18	0.01	0.06	0.14	0.14	0	99.95	98.88	94.39	0.22	0.09	0.14	0.09	45.59	7.67	2.29	1.5	0	0.05	0.05	0.05	0.01	0.01	99.89	3.16	0	0	94.46	0	0	0	22.84	-7.89	3.14	65.12	102.78	885.84	481	1047.18	657.43	916.82	518.37	1019.26	526.72
28.728	0	0.07	0	0.04	0.04	99.28	0.01	0.06	0.13	0.13	0	99.96	98.33	92.93	0.24	0.11	0.13	0.1	46.69	8.29	3.59	1.51	0	0.04	0.06	0.05	0.01	0	99.9	3.09	0	0	95	0	0	0	19.97	-9.12	3.05	65.08	100.11	885.06	481.32	1046.19	657.24	917.13	518.06	1016.93	525.85
28.762	0	0.07	0	0.04	0.04	98.64	0.01	0.07	0.11	0.11	0	99.96	96.96	95.17	0.23	0.12	0.11	0.07	35.66	7.23	6.85	1.74	0	0.05	0.06	0.05	0.01	0	99.9	3.91	0	0	94.93	0	0	0	18.79	-7.1	1.19	65.2	99.9	884.37	481.03	1045.33	656.31	914.95	518.77	1014.71	524.23
28.795	0	0.07	0	0.04	0.04	98.66	0.01	0.06	0.08	0.08	0	99.96	97.01	94.93	0.32	0.14	0.08	0.06	35.51	10.22	6.74	1.94	0	0.05	0.05	0.05	0.01	0	99.89	3.25	0	0	95.1	0	0	0	19.73	-7.35	0.48	65.85	98	882.76	481.86	1043.63	657.11	913.72	519.88	1011.56	525.3
28.828	0	0.08	0	0.04	0.04	98.66	0.01	0.07	0.09	0.09	0	99.96	96.92	96.14	0.38	0.14	0.09	0.05	35.85	12.96	6.91	2.1	0	0.05	0.03	0.06	0.01	0	99.88	3.46	0	0.02	94.93	0	0	0	18.42	-5.93	-1.83	66.08	97.26	880.09	482.16	1041.45	657.07	909.9	521.25	1007.09	524.73
28.862	0	0.1	0	0.05	0.03	98.98	0.01	0.07	0.08	0.09	0	99.96	96.03	98.03	0.47	0.17	0.08	0.03	40.56	18.55	9	2.73	0	0.05	0.02	0.09	0	0	99.88	4	0	0.09	95.01	0	0	0	13.35	-2.46	-0.85	65.59	103.43	875.67	485.52	1035.69	657.3	902.43	523.2	1005.78	527.15
28.895	0	0.11	0	0.05	0.03	99.56	0.01	0.07	0.08	0.12	0	99.96	95.5	98.36	0.56	0.19	0.08	0.03	55.46	21.54	10.21	2.97	0	0.04	0.01	0.12	0	0	99.89	4.92	0	0.84	95.01	0	0	0	16.8	-1.53	-0.12	66.16	100.55	870.51	488.1	1027.96	659.15	898.02	526.23	998.55	528.43
28.928	0	0.13	0	0.05	0.04	99.66	0.01	0.07	0.09	0.09	0	99.96	96.57	98.23	0.58	0.22	0.09	0.02	60.34	26.76	7.67	2.14	0	0.03	0.01	0.09	0	0	99.88	5.74	0	0.7	94.77	0	0	0	15.71	-1.93	-0.51	65.92	99.75	866.2	491.02	1021.53	659.26	892.76	528.63	992.49	530.56
28.962	0	0.15	0	0.04	0.04	99.7	0.01	0.07	0.09	0.1	0	99.95	97.95	98.69	0.8	0.28	0.09	0.01	63.22	27.77	4.29	1.59	0	0.04	0.01	0.1	0	0	99.83	5.97	0	0.43	94.43	0	0	0	14.68	0.38	-1.61	65.21	97.6	860.71	492.4	1014.63	658.69	886.86	529.95	984.46	531.1
28.995	0	0.2	0	0.04	0.04	99.69	0.01	0.07	0.1	0.12	0	99.94	98.54	98.52	1.23	0.33	0.1	0.01	65.11	35.09	2.64	1.39	0	0.05	0.01	0.12	0	0.01	99.79	5.67	0	0.24	93.23	0	0	0	16.25	1.01	-0.41	65.32	104.04	860.85	493.55	1011.37	656.84	882.92	531.78	986.95	530.26
29.028	0	0.29	0	0.03	0.04	99.74	0.01	0.08	0.1	0.15	0	99.94	98.81	97.7	1.78	0.48	0.1	0.01	68.71	45.11	1.72	1	0	0.06	0.01	0.15	0	0.06	99.77	5.83	0	0.31	93.09	0	0	0	15.07	3.25	0.27	65.17	101.91	858.46	495.44	1006.38	655.71	880.88	532	982.8	532.03
29.062	0	0.34	0	0.03	0.05	99.82	0.01	0.08	0.16	0.2	0	99.94	98.99	98.33	2.16	0.51	0.12	0.01	75.1	49.46	1.03	0.95	0	0.05	0.02	0.2	0	0.16	99.71	6.42	0	0.38	93.01	0	0	0	17.88	-1.63	-1.75	65.07	104.62	856.29	495.09	1004.55	654.8	875.81	533.72	980.42	532.19
29.095	0	0.38	0	0.03	0.05	99.82	0.01	0.09	0.16	0.23	0	99.93	98.72	98.06	2.84	0.56	0.12	0	77.84	51.5	1.32	1.71	0	0.05	0.03	0.23	0	0.16	99.68	8.29	0	2	91.79	0	0	0	15.81	-2.39	-2.49	64.43	103.13	854.27	495.81	1001.73	654.38	873.59	534.58	976.67	531.43
29.129	0	0.41	0	0.04	0.05	99.67	0.02	0.11	0.14	0.35	0	99.89	98.68	98.74	3.57	0.49	0.14	0	71.95	51.29	1.07	2.33	0	0.05	0.05	0.35	0	0.08	99.62	12.45	0	1.73	89.3	0	0	0	16.77	-0.2	-0.95	64.8	102.95	854.16	497.06	1001.47	656.95	874.75	535.43	977.65	532.27
29.162	0	0.44	0	0.04	0.06	99.59	0.02	0.14	0.15	0.44	0	99.84	98.25	98.46	5.41	0.53	0.15	0	72.88	51.57	1.05	2.82	0	0.07	0.12	0.44	0	0.11	99.53	15.78	0	0.65	86.87	0	0	0	13.11	-1.21	-0.77	64.5	101.39	854.45	497.37	1002.3	657.17	876.23	534.56	977.59	532.48
29.195	0	0.55	0	0.05	0.07	99.61	0.02	0.16	0.3	0.54	0	99.85	97.16	98.21	7.6	0.59	0.17	0	74.5	57.98	2.44	4.75	0	0.09	0.3	0.54	0	0.07	99.49	17.67	0	1.12	86.54	0	0	0	13.23	-1.98	-0.02	64.59	101.05	853.79	496.43	1001.76	656.66	876.39	534.14	977.39	530.93
29.229	0	0.91	0	0.06	0.08	99.43	0.02	0.23	0.36	0.83	0	99.87	96.87	97.14	7.54	0.53	0.22	0	76.77	67.94	3.08	4.73	0	0.1	0.36	0.83	0	0.04	99.33	26.53	0	0.25	81.93	0	0	0	13.71	-4.38	1.04	64.06	102.18	850.42	492.72	1004.35	659.55	876.21	531.54	978.36	529.16
29.262	0	1.02	0	0.06	0.07	99.43	0.02	0.26	0.27	0.89	0	99.88	96.94	98.58	6.91	0.47	0.24	0	77.47	70.52	3.23	4.96	0	0.1	0.27	0.89	0	0.05	99.35	29.92	0	0.31	81.56	0	0	0	13.41	-0.79	2.6	64.62	101.8	851.72	492.32	1006.91	660.06	879.6	530.8	981.4	529.9
29.295	0	0.9	0	0.07	0.07	99.25	0.02	0.3	0.25	0.81	0	99.84	96.85	97.8	5.31	0.46	0.25	0	74.16	65.45	4.3	6.35	0	0.1	0.18	0.81	0	0.03	99.25	35.08	0	0.37	80.7	0	0	0	17.46	-3.02	1.33	64.72	104.01	853.19	487.67	1013.55	663.15	881.52	526.79	985.53	527.82
29.329	0	1.1	0	0.07	0.07	98.59	0.02	0.43	0.29	0.67	0	99.68	97.75	97.99	3.82	0.44	0.29	0	65.73	68.43	2.91	6.1	0	0.11	0.08	0.67	0	0.01	99.22	45.09	0	0.01	79.31	0	0	0	15.19	-2.56	1.17	65.23	103.04	861.17	487.63	1019.29	659.64	888.76	527.43	991.78	525.48
29.362	0	0.85	0	0.06	0.07	98.23	0.02	0.39	0.25	0.55	0	99.59	98.42	96.19	2.58	0.59	0.25	0.01	58.69	62.45	1.99	4.48	0	0.13	0.05	0.55	0	0	99.27	43.96	0	0	80.8	0	0	0	14.31	-5.86	1.81	64.55	102.39	863.79	485.99	1023.38	660.23	892.89	524.09	995.27	525.06
29.395	0	0.69	0	0.06	0.07	96.76	0.02	0.31	0.23	0.41	0	99.51	98.35	97.83	2.06	0.88	0.23	0.01	49.84	55.81	1.59	4.32	0	0.21	0.05	0.41	0	0	99.13	38.6	0	0	79.75	0	0	0	16.13	-2.95	0.74	65.01	100.99	871.32	484.36	1029.48	657.55	899.6	523.38	1000.59	522.59
29.429	0	0.58	0	0.06	0.08	88.74	0.02	0.21	0.67	0.67	0	98.9	87.33	95.43	1.38	1.45	0.2	0.02	36.32	47.2	1.46	2.91	0	0.67	0.04	0.55	0	0	98.6	29.67	0	0	74.69	0	0	0	16.08	-6.8	3.15	64.35	103.37	872.64	484.19	1031.97	658.12	902.2	521.82	1005.53	524.68
29.462	0	0.31	0	0.07	0.08	77.1	0.01	0.19	0.74	0.74	0	98.77	80.81	98.06	0.84	1.95	0.17	0.03	22.71	29.45	1.73	2.77	0	0.74	0.03	0.45	0	0.01	98.62	26.8	0	0	73.97	0	0	0	16.29	-2.38	1.7	64.67	103.47	881.26	484.69	1039.25	657.3	908.98	522.79	1012.45	524.16
29.496	0	0.2	0	0.08	0.07	80.34	0.01	0.2	0.87	0.87	0	99.33	81.66	93.26	0.59	2.31	0.12	0.06	18.68	21.92	5.22	5.2	0	0.87	0.03	0.44	0	0.02	98.65	28.16	0	0	77.75	0	0	0	18.04	-8.86	0.86	64.84	103.51	887.07	482.86	1045.36	654.91	914.17	521	1017.64	524.18
29.529	0	0.15	0	0.08	0.07	81	0.01	0.21	0.68	0.68	0	99.34	82.36	94.23	0.38	3.41	0.1	0.08	19.2	13.55	4.65	4.93	0	0.68	0.03	0.27	0	0.01	98.83	27.68	0	0	77.87	0	0	0	17.55	-8.04	2.55	64.83	104.77	888.97	480.18	1051.32	657.06	918.91	517.87	1023.54	523.21
29.562	0	0.13	0	0.08	0.07	85.09	0.01	0.18	0.56	0.56	0	99.4	84.35	96.81	0.32	4.13	0.09	0.13	23.23	10.17	5.54	5.83	0	0.56	0.03	0.23	0	0	99	24.05	0	0	78.44	0	0	0	23.1	-4.93	3.34	65.32	104.39	893.26	479.29	1056.88	658.62	924.77	517.44	1028.86	525.37
29.596	0	0.11	0	0.12	0.07	87.5	0.01	0.14	0.6	0.6	0	99.49	85.2	96.74	0.24	4.47	0.09	0.27	24.66	5.97	7.73	11.06	0	0.6	0.05	0.16	0	0	99.23	16.71	0	0	79.54	0	0	0	23.29	-5.05	4.51	65.29	102.99	897.37	479.7	1060.39	658.91	930.22	517.2	1032.85	525.8
29.629	0	0.11	0	0.09	0.07	80.4	0.01	0.12	0.52	0.52	0	99.48	82.46	97.15	0.19	3.6	0.08	0.39	15.64	4.28	4.75	8.35	0	0.52	0.06	0.17	0	0.01	99.33	14	0	0	79.33	0	0	0	21.9	-4.35	4.74	65.31	102.34	901.73	480.58	1065.6	660.63	935.5	517.85	1037.48	526.5
29.662	0	0.11	0	0.09	0.07	79.31	0.01	0.09	0.58	0.58	0	99.51	82.32	94.45	0.15	2.69	0.08	0.4	13.74	3.84	4.05	9.56	0	0.58	0.07	0.16	0	0.01	99.39	9.43	0	0	79.69	0	0	0	22.91	-7.83	5.08	65.04	101.01	902.97	480.58	1066.42	660.08	937.46	517.32	1037.97	527.36
29.696	0	0.12	0	0.1	0.07	75.42	0.01	0.08	0.46	0.46	0	99.43	80.74	94.6	0.12	1.73	0.07	0.37	11.64	4	3.45	11.62	0	0.46	0.08	0.1	0	0.03	99.52	5.23	0	0	78.76	0	0	0	23.21	-7.68	5.22	65.25	99.52	904.07	480.87	1066.57	659.4	938.92	517.26	1037.89	527.65
29.729	0	0.13	0	0.09	0.07	68.41	0.01	0.07	0.52	0.52	6.59	99.16	77.88	91.66	0.12	1.31	0.06	0.47	10.29	3.92	2.7	7.6	0	0.52	0.13	0.12	0	0.06	99.5	4.09	0	0	76.33	0	0	0	22.88	-10.01	4.64	65.05	101.36	904.65	480.34	1067.7	658.15	938.55	516.08	1039.13	528.7
29.763	0	0.12	0	0.09	0.07	75.16	0.01	0.06	0.66	0.66	0	99.23	80.3	89.28	0.08	1.01	0.04	0.55	15.03	3.54	3.12	8.54	0	0.66	0.16	0.08	0	0.03	99.53	1.81	0	0	76.92	0	0	0	24.01	-11.4	5.03	65.41	101.89	904.74	481.33	1066.72	658.18	938.18	516.92	1039.25	529.82
29.796	0	0.11	0	0.07	0.07	79.24	0.01	0.06	0.49	0.49	0	99.47	82.7	90.39	0.09	0.79	0.04	0.91	14.64	3.55	2.89	5.06	0	0.49	0.17	0.07	0	0.01	99.64	1.54	0	0	79.19	0	0	0	22.07	-10.79	3.4	65.33	102.63	902.75	480.32	1065.64	657.31	934.91	516.52	1036.88	528.13
29.829	0	0.12	0	0.07	0.07	74.15	0.01	0.06	0.52	0.52	0.85	99.22	80.17	94.34	0.14	0.69	0.03	1.1	14.26	3.69	2.5	3.18	0	0.52	0.26	0.07	0.01	0.01	99.59	1.56	0	0	76.83	0	0	0	20.62	-7.93	2.34	66.05	99.4	900.25	478.85	1064.64	658.3	933.78	516.42	1032.84	524.67
29.863	0	0.14	0	0.07	0.09	79.32	0.01	0.06	0.6	0.6	0	98.56	81.65	96.36	0.21	1.01	0.02	1.59	27.01	3.75	1.92	2.37	0	0.6	0.41	0.05	0.01	0.01	99.49	1.06	0	0	72.96	0	0	0	19.95	-5.62	0.05	65.68	98.41	899.81	478.43	1063.6	657.07	931.7	517.44	1029.99	522.39
29.896	0	0.13	0	0.07	0.09	83.98	0.01	0.07	0.51	0.48	0	98.91	84.22	94.14	0.3	1.24	0.02	2.17	29.03	4.31	2.31	1.53	0	0.48	0.51	0.07	0.01	0.02	99.55	0.97	0	0	74.73	0	0	0	18.42	-8.12	-0.42	64.73	98.27	897.84	478.21	1060.74	655.46	928.93	517.13	1027.12	521.14
29.929	0	0.12	0	0.07	0.08	89.09	0.01	0.07	0.63	0.6	0	99.11	87.43	95.47	0.4	1.53	0.02	2.86	34.36	3.5	2.97	2.24	0	0.6	0.63	0.08	0.02	0.12	99.52	0.82	0	0	75.99	0	0	0	15.37	-6.76	-1.46	63.98	97.15	895.81	478.28	1058.03	654.13	926.35	517.13	1023.47	519.59
29.963	0	0.12	0	0.07	0.08	91.78	0.01	0.07	0.67	0.53	0	99.41	89.82	94.95	0.4	2.09	0.02	3.96	34.86	3.35	4.17	1.8	0	0.53	0.67	0.09	0.02	0.24	99.64	0.61	0	0	78.54	0	0	0	16.56	-7.33	-1.32	64.05	98.9	893.93	478.68	1056.29	654.74	923.74	517.88	1022.6	520.42
29.996	0	0.11	0	0.06	0.07	92.53	0.01	0.08	0.51	0.45	0	99.6	90.71	93.23	0.46	2.08	0.02	4.23	31.79	4.05	5.45	1.06	0	0.45	0.51	0.07	0.02	0.06	99.66	0.57	0	0	81.04	0	0	0	18.32	-8.89	-2.76	63.54	102.82	890.12	476.55	1054.46	654.61	917.67	518.26	1020.49	518.21
30.029	0	0.1	0	0.06	0.07	93.8	0.01	0.08	0.58	0.47	0	99.6	91.9	91.92	0.58	2.59	0.02	3.76	35.29	4.15	6.02	0.93	0	0.47	0.58	0.08	0.03	0.05	99.68	0.48	0	0	81.04	0	0	0	17.67	-9.85	-1.87	63.8	101.63	887.61	474.87	1053.18	654.55	917.1	515.77	1018.72	517.21
30.063	0	0.1	0	0.06	0.07	93.32	0.01	0.07	0.72	0.55	0	99.65	91.85	95.39	0.41	2.98	0.01	3.22	32.48	3.66	5.09	0.39	0	0.55	0.72	0.07	0.03	0.03	99.66	0.32	0.01	0	81.76	0	0	0	18.76	-6.85	-2.41	63.73	100	885.77	473.74	1051.63	654.12	915.9	515.12	1015.89	516.15
30.096	0	0.09	0	0.05	0.07	95.23	0.01	0.07	0.76	0.54	0	99.71	95.57	93.72	0.28	2.53	0.01	2.98	36.39	2.81	3.35	0.26	0	0.54	0.76	0.08	0.05	0.03	99.66	0.29	0	0	82.98	0	0	0	21.05	-8.49	-1.79	63.83	100.47	884.1	472.08	1051.49	655.06	915.2	514.1	1015.65	515.42
30.13	0	0.09	0	0.05	0.06	88.13	0.01	0.07	0.66	0.66	0	99.75	89.14	97.3	0.21	2.1	0.01	1.81	17.08	1.92	1.54	0.27	0	0.66	0.57	0.07	0.04	0.1	99.58	0.22	0.01	0	83.91	0	0	0	20.4	-4.08	-0.04	64.29	99.51	885.29	472.26	1051.39	654.97	917.67	513.4	1017.18	514.42
30.163	0	0.08	0	0.04	0.06	88.37	0.01	0.06	0.64	0.63	0	99.77	89.52	98.14	0.18	1.5	0.01	1.28	16.29	1.52	1.39	0.39	0	0.63	0.64	0.07	0.04	0.1	99.55	0.21	0.01	0	84.52	0	0	0	19.49	-2.17	0.65	64.62	99.64	886.93	472.97	1051.91	654.52	919.25	513.44	1018.88	514.56
30.196	0	0.08	0	0.04	0.06	90.26	0.01	0.06	0.63	0.6	0	99.79	91.21	94.94	0.12	0.94	0.01	1.06	18.65	1.61	1.25	0.73	0	0.6	0.63	0.07	0.05	0.12	99.55	0.21	0.01	0	85.1	0	0	0	20.92	-7.34	0.8	64.79	99.83	886.49	471.62	1051.77	653.44	918.9	512.05	1018.71	514.39
30.23	0	0.07	0	0.04	0.05	92.46	0.01	0.06	0.47	0.37	0	99.87	93.93	92.82	0.11	0.67	0.01	1.07	17.52	1.37	1.67	1.34	0	0.37	0.47	0.06	0.03	0.1	99.54	0.22	0.01	0	88.18	0	0	0	22.02	-9.2	0.85	64.84	99.69	886.27	469.98	1052.29	652.93	919.15	510.78	1018.81	513.27
30.263	0	0.08	0	0.05	0.05	92.24	0.01	0.06	0.47	0.34	0	99.85	93.15	96.61	0.1	0.51	0.01	0.95	19.3	1.18	2.38	2.45	0	0.34	0.47	0.05	0.03	0.03	99.64	0.22	0	0	86.99	0	0	0	19.75	-5.26	1.64	64.94	98.12	888.69	470.28	1053.06	651.7	922.17	510.19	1020.28	511.82
30.296	0	0.08	0	0.05	0.05	93.08	0.01	0.06	0.41	0.34	0	99.85	94	97.6	0.08	0.41	0.01	0.83	20.84	0.91	2.79	4.1	0	0.34	0.41	0.06	0.02	0.03	99.69	0.23	0	0	87.33	0	0	0	20.34	-3.48	1.32	65.47	98.32	893.14	470.48	1057.2	651.71	926.15	511.55	1024.46	511.04
30.33	0	0.08	0	0.05	0.05	92.97	0.01	0.06	0.46	0.37	0	99.88	94.02	97.25	0.09	0.3	0.01	0.58	18.39	1.07	2.98	5.59	0	0.37	0.46	0.07	0.02	0.02	99.75	0.16	0.01	0	88.43	0	0	0	20.39	-4.17	1.19	65.18	98.3	895.71	470.63	1059.96	652.23	928.71	511.2	1027.01	511.7
30.363	0	0.08	0	0.05	0.05	92.39	0.01	0.06	0.37	0.33	0	99.88	93.71	97.78	0.08	0.32	0.01	0.49	16.44	1.21	2.4	5.27	0	0.33	0.37	0.07	0.02	0.02	99.79	0.14	0	0	88.64	0	0	0	19.76	-3.06	1.08	65.31	100.08	900.2	471.09	1063.61	651.16	931.83	511.33	1031.9	512.11
30.396	0	0.08	0	0.06	0.05	94.24	0.01	0.06	0.39	0.33	0	99.89	95.82	96.27	0.08	0.25	0.01	0.45	20.5	2.03	2.99	7.24	0	0.33	0.39	0.12	0.02	0.03	99.84	0.1	0	0	89.25	0	0	0	16.69	-5.74	2.07	64.37	100.43	900.47	469.5	1066.02	651.13	933.74	508.54	1034.13	511.3
30.43	0	0.08	0	0.06	0.05	93.54	0.01	0.06	0.36	0.27	0	99.88	94.26	96.41	0.07	0.26	0.02	0.42	20.11	2.47	4.08	7.48	0	0.27	0.36	0.1	0.01	0.03	99.88	0.08	0	0	88.35	0	0	0	18.4	-5.55	2.87	64.6	102.66	903.5	468.99	1068.9	650.84	936.24	508.1	1038.84	511.43
30.463	0	0.08	0	0.06	0.05	92.1	0.01	0.06	0.26	0.24	0	99.88	93	96.5	0.08	0.32	0.02	0.35	16.13	2.16	3.34	5.99	0	0.24	0.26	0.12	0.01	0.04	99.9	0.08	0.01	0	88.43	0	0	0	17.95	-5.41	2.19	64.54	100.57	907.29	468.54	1073.1	650.68	940.73	507.75	1041.25	510.93
30.497	0	0.08	0	0.05	0.05	91.62	0.01	0.06	0.21	0.17	0	99.88	93.03	95.58	0.07	0.28	0.02	0.25	14.56	2.82	2.34	4.41	0	0.17	0.21	0.15	0.01	0.02	99.93	0.09	0	0	88.65	0	0	0	19.35	-6.63	4.04	64.36	100.61	908.97	468.84	1074.2	650.73	943.57	506.98	1044.03	512.51
30.53	0	0.08	0	0.04	0.05	92.29	0.01	0.06	0.2	0.14	0	99.89	93.92	97.1	0.07	0.38	0.02	0.23	15.74	2.88	2.01	2.35	0	0.14	0.2	0.16	0.02	0.02	99.94	0.07	0	0	88.87	0	0	0	17.26	-4.44	2.28	64.45	101.96	914.77	470.16	1079.66	650.95	947.15	509.04	1049.06	512.27
30.563	0	0.07	0	0.04	0.05	93.27	0.01	0.06	0.18	0.13	0	99.9	95.39	95.58	0.08	0.39	0.02	0.29	17.38	2.95	1.38	0.92	0	0.13	0.18	0.13	0.01	0.02	99.94	0.06	0	0	89.35	0	0	0	18.47	-6.63	5.03	63.98	103.64	914.48	470.1	1079.09	650.61	948.17	507.12	1051.55	514.49
30.597	0	0.08	0	0.04	0.05	90.45	0.01	0.06	0.16	0.13	0	99.86	92.24	95.47	0.1	0.42	0.04	0.39	13.93	2.08	1.18	0.47	0	0.13	0.16	0.15	0.01	0.02	99.94	0.06	0.01	0	87.7	0	0	0	17.75	-6.76	5.36	63.7	102.81	916.81	471.3	1079.79	649.9	950.35	507.62	1052.88	515.19
30.63	0	0.08	0	0.04	0.05	88.32	0.01	0.06	0.15	0.13	0	99.86	90.61	95.4	0.09	0.33	0.04	0.45	10.06	1.78	1.02	0.32	0	0.13	0.15	0.13	0.01	0.03	99.92	0.05	0.01	0	87.64	0	0	0	17.07	-6.84	4.72	63.86	101.73	919.22	472.55	1080.71	649.2	952	508.66	1053.48	515.76
30.663	0	0.08	0	0.04	0.05	85.12	0.01	0.06	0.14	0.13	0	99.85	88.5	97.19	0.1	0.37	0.05	0.5	6.39	1.39	0.74	0.34	0	0.13	0.14	0.1	0.01	0.05	99.92	0.05	0.01	0	87	0	0	0	18.51	-4.28	5.02	64.3	103.02	920.36	472.81	1081.41	649.18	952.59	508.97	1055.33	516.62
30.697	0	0.08	0	0.04	0.05	83.4	0.01	0.06	0.13	0.13	0	99.83	87.43	97.25	0.09	0.41	0.06	0.41	5.2	1.6	0.68	0.68	0	0.13	0.11	0.09	0	0.04	99.94	0.05	0	0	86.45	0	0	0	19.39	-4.17	3.88	64.59	104.8	921.29	473.13	1081.17	647.7	951.15	509.72	1055.71	516.95
30.73	0	0.08	0	0.04	0.06	81.95	0.01	0.06	0.14	0.14	0	99.79	86.31	96.78	0.1	0.49	0.05	0.32	6.5	1.65	0.73	1.23	0	0.14	0.11	0.07	0	0.03	99.92	0.06	0	0	84.88	0	0	0	19.15	-4.98	2.76	65.14	103	920.23	472.79	1080.85	647.36	950.46	509.31	1053.14	517.53
30.764	0	0.08	0	0.05	0.06	82.38	0.01	0.06	0.19	0.19	0	99.78	86.33	97.94	0.12	0.61	0.05	0.21	7.38	1.14	1.03	1.69	0	0.19	0.11	0.07	0	0.01	99.9	0.06	0	0	84.69	0	0	0	18.92	-2.69	2.44	65.48	106.84	918.93	474.24	1077	644.84	945.82	510.12	1052.27	519.27
30.797	0	0.09	0	0.05	0.06	80.77	0.01	0.06	0.16	0.16	0	99.7	85.03	98.63	0.16	0.45	0.06	0.15	9.15	1.68	1.25	1.58	0	0.16	0.08	0.07	0	0.01	99.87	0.07	0	0	82.84	0	0	0	14.2	-0.62	2.76	65.21	105.17	913.42	477.4	1070.87	646.89	941.08	512.17	1045.9	520.82
30.83	0	0.09	0	0.05	0.06	83.2	0.01	0.06	0.14	0.14	0	99.71	86.29	97.49	0.19	0.43	0.06	0.11	11.57	2.1	1.32	1.19	0	0.14	0.06	0.09	0	0.01	99.83	0.1	0	0	83.09	0	0	0	15.25	3.7	3.38	65.32	101.25	907.95	477.15	1064.64	647.42	937.65	512.24	1038.65	519.4
30.864	0	0.1	0	0.05	0.06	82.67	0.01	0.06	0.14	0.14	0	99.58	85.51	97.32	0.17	0.46	0.06	0.07	15.64	2.4	1.25	0.75	0	0.14	0.06	0.09	0	0.02	99.73	0.12	0	0	80.69	0	0	0	14.87	4.04	2.64	65.41	101.1	904.42	477.12	1061	647.43	933.51	512.94	1034.48	518.17
30.897	0	0.11	0	0.05	0.07	87.7	0.01	0.06	0.11	0.11	0	99.43	88.15	97.91	0.21	0.42	0.05	0.04	26.44	3.66	1.12	0.6	0	0.11	0.05	0.07	0	0.02	99.65	0.18	0	0	78.8	0	0	0	16.03	2.77	2.55	65.51	101.31	899.78	476.64	1056.14	646.97	928.56	512.83	1029.75	517.66
30.93	0	0.11	0	0.05	0.07	89.2	0.01	0.06	0.1	0.1	0	99.3	89.04	97.93	0.22	0.37	0.05	0.03	31.63	4.52	0.91	0.58	0	0.1	0.04	0.08	0	0.05	99.62	0.22	0	0	77.48	0	0	0	16.6	2.72	1.64	65.65	99.66	896.9	476.32	1052.69	646.07	925.48	512.95	1025.06	516.91
30.964	0	0.12	0	0.06	0.08	89.18	0.01	0.06	0.09	0.09	0	98.99	88.41	97.84	0.22	0.26	0.05	0.02	36.08	4.25	1.15	0.55	0	0.09	0.04	0.08	0	0.07	99.33	0.31	0	0	75.2	0	0	0	17.25	2.93	1.24	65.76	100.2	893.92	475.98	1049.57	645.34	921.86	512.79	1021.98	516.93
30.997	0	0.13	0	0.06	0.08	88.56	0.02	0.06	0.11	0.11	0	98.65	87.37	98.43	0.18	0.17	0.05	0.02	38.58	4.46	1.53	0.97	0	0.11	0.05	0.09	0	0.11	99.14	0.41	0	0	73.38	0	0	0	17.59	-1.31	2.86	65.73	102.61	890.15	476.44	1044.16	644	917.31	512.15	1019.77	517.73
31.03	0	0.16	0	0.07	0.08	88.55	0.02	0.06	0.1	0.11	0	98.14	86.48	97.43	0.15	0.11	0.04	0.02	43.94	7.35	2.21	1.65	0	0.1	0.04	0.11	0	0.08	98.76	0.7	0	0.19	70.65	0	0	0	17.52	3.82	2.12	66.43	97.8	889.1	478.22	1041.57	644.33	917.36	513.67	1015.01	518.99
31.064	0	0.16	0	0.09	0.09	91.91	0.02	0.06	0.1	0.12	0	99.31	88.53	98.58	0.13	0.09	0.05	0.02	56.62	5.94	2.58	2.33	0	0.1	0.04	0.12	0	0.05	98.59	2.01	0	0.36	67.65	0	0	0	20.54	0.79	3.14	67.51	98.63	888.7	478.92	1039.59	644.14	916.49	514.38	1014.96	519.93
31.097	0	0.16	0	0.08	0.09	95.46	0.02	0.06	0.09	0.14	0	99.58	94.01	98.22	0.16	0.08	0.05	0.01	62.83	7.22	1.76	2.17	0	0.09	0.04	0.14	0	0.05	98.7	2.83	0	0.12	70.01	0	0	0	21.93	-1.94	2.88	67.63	98.57	887.33	478.92	1036.89	642.96	914.22	514.72	1012.68	519.46
31.131	0	0.17	0	0.06	0.08	98.09	0.02	0.08	0.08	0.2	0	99.83	99.56	97.37	0.2	0.08	0.05	0.01	73.77	11.06	0.8	0.89	0	0.08	0.03	0.26	0	0.02	98.92	8.1	0	0	72.48	0	0	0	20.48	-3.95	3.09	66.54	97.6	886.91	478.63	1036.61	642.44	914.49	513.78	1011.94	519.2
31.164	0	0.17	0	0.05	0.07	99.05	0.02	0.1	0.07	0.2	0	99.86	99.49	98.17	0.2	0.1	0.05	0.01	76.31	15.23	0.96	0.94	0	0.07	0.03	0.36	0	0.02	99.04	13.62	0	0	77.52	0	0	0	18.76	-2.08	2.19	65.58	97.91	884.94	476.92	1037.22	643.53	912.97	513.14	1010.81	516.74
31.197	0	0.18	0	0.05	0.06	99.23	0.02	0.11	0.07	0.18	0	99.83	99.57	98.13	0.18	0.1	0.05	0.01	73.81	19.62	0.81	0.68	0	0.07	0.02	0.31	0	0.02	99.2	17.15	0	0	80.63	0	0	0	18.82	-2.2	3.39	65.25	97.28	883.46	476.35	1036.37	644.37	913.02	512.35	1010.22	516.16
31.231	0	0.16	0	0.04	0.06	99.25	0.01	0.18	0.06	0.2	0	99.77	99.6	98.09	0.2	0.13	0.05	0.01	66.99	19.62	0.71	0.77	0	0.06	0.02	0.38	0	0.01	99.35	28.12	0	0	84.37	0	0	0	21.22	-2.32	2.54	65.59	95.77	883.48	476.83	1036.67	645.57	913.27	513.68	1008.98	517.1
31.264	0	0.16	0	0.04	0.05	98.99	0.01	0.18	0.07	0.24	0	99.81	99.62	98.12	0.24	0.16	0.05	0.01	59.49	20.62	0.63	1.11	0	0.07	0.01	0.32	0	0.01	99.43	28.33	0	0	85.49	0	0	0	21.52	-2.24	2.13	65.5	94.95	883.08	477.21	1036.44	646.07	913.05	514.19	1007.94	517.7
31.297	0	0.11	0	0.04	0.05	98.51	0.01	0.21	0.07	0.23	0	99.87	99.65	97.49	0.23	0.24	0.05	0.02	47.5	13.42	0.59	1.42	0	0.07	0.02	0.37	0.01	0.01	99.52	31.32	0	0	88.07	0	0	0	20.29	-3.7	2.64	65.18	97.41	882.52	477.87	1036.27	646.78	911.85	514.56	1009.18	518.33
31.331	0	0.1	0	0.04	0.05	98.55	0.01	0.26	0.08	0.18	0	99.91	99.66	97.24	0.18	0.36	0.04	0.03	43.48	12.45	0.58	1.14	0	0.08	0.02	0.27	0.01	0.01	99.62	36.23	0	0	90.32	0	0	0	18.95	-4.19	2.58	65	99.3	881.91	477.36	1036.37	646.86	910.6	514.32	1009.86	517.2
31.364	0	0.08	0	0.03	0.04	98.78	0.01	0.21	0.08	0.09	0	99.92	99.69	95.71	0.09	0.43	0.04	0.04	44.72	8.38	0.57	0.95	0	0.08	0.02	0.22	0.01	0.01	99.71	31.96	0	0	91.32	0	0	0	19.84	-6.48	2.57	64.95	97.52	879.81	475.61	1037.47	648.96	910.95	513.09	1008.4	516.78
31.397	0	0.08	0	0.03	0.04	98.9	0.01	0.21	0.08	0.08	0	99.93	99.62	97.28	0.08	0.46	0.04	0.06	44.91	5.92	0.73	1	0	0.08	0.03	0.2	0.02	0	99.78	31.14	0	0	92.12	0	0	0	20.64	-4.12	2.08	64.7	98.15	879.12	473.87	1039.05	649.96	910.73	512.36	1008.83	515.55
31.431	0	0.07	0	0.03	0.04	99.17	0.01	0.24	0.09	0.09	0	99.95	99.5	97.96	0.09	0.44	0.04	0.09	46.46	4.04	1	1.3	0	0.09	0.02	0.15	0.01	0	99.86	34.24	0	0	93.92	0	0	0	19.1	-2.64	4.94	64.88	98.33	879.5	473.8	1039.69	649.12	913.35	512.29	1011.63	515.47
31.464	0	0.06	0	0.03	0.04	99.16	0.01	0.2	0.1	0.1	0	99.95	99.43	97.29	0.09	0.4	0.04	0.1	45.53	3.17	1.16	2.5	0	0.1	0.03	0.13	0.01	0	99.88	30.15	0	0	94.22	0	0	0	20.34	-4.09	3.65	65	94.61	882.08	474.66	1041.41	650.71	916.29	512.63	1010.85	515.82
31.498	0	0.06	0	0.04	0.04	99.49	0.01	0.23	0.07	0.07	0	99.96	98.86	98.29	0.08	0.31	0.05	0.12	51.15	3.01	2.52	5.12	0	0.07	0.02	0.06	0.01	0	99.94	34.23	0	0	95.92	0	0	0	18.5	-1.73	4.92	64.86	93.86	883.87	475.5	1042.54	649.97	919.08	512.64	1012.85	516.7
31.531	0	0.06	0	0.04	0.04	99.44	0.01	0.15	0.08	0.08	0	99.97	99	97.07	0.06	0.33	0.05	0.15	48.12	3.26	2.21	3.6	0	0.08	0.02	0.04	0.01	0	99.96	24.22	0	0	96.57	0	0	0	20.54	-4.49	2.94	65.22	95.59	888.35	476.34	1046.68	651.09	921.08	513.98	1016.59	517.61
31.564	0	0.06	0	0.03	0.04	99.6	0.01	0.14	0.07	0.07	0	99.97	99.2	97.13	0.08	0.23	0.05	0.15	53.29	5.54	1.73	2.31	0	0.07	0.02	0.04	0.02	0	99.96	21.43	0	0	96.89	0	0	0	19.7	-4.39	3.31	64.59	99.25	887.91	474.42	1050.14	653.11	921.1	512.55	1020.26	516.87
31.598	0	0.06	0	0.03	0.04	99.36	0.01	0.09	0.09	0.09	0	99.97	99.26	97.4	0.09	0.22	0.05	0.16	45.15	5.64	1.56	2.18	0	0.09	0.02	0.03	0.02	0	99.96	11.03	0	0	96.92	0	0	0	18.85	-3.88	3.86	64.43	96.51	890.09	476.67	1050.09	653	923.9	514.14	1020.33	518.05
31.631	0	0.06	0	0.03	0.04	99.37	0.01	0.09	0.07	0.07	0	99.97	99.41	98.14	0.1	0.2	0.04	0.16	45.07	6.11	1.23	1.59	0	0.07	0.02	0.03	0.01	0	99.96	10.67	0	0	97.1	0	0	0	17.16	-2.17	5.27	63.83	97.71	890.71	475.61	1052.84	653.72	926.14	512.19	1023.67	518.28
31.664	0	0.07	0	0.03	0.04	99.32	0.01	0.08	0.07	0.07	0	99.97	99.29	96.63	0.09	0.16	0.04	0.14	44.25	6.63	1.5	2.12	0	0.07	0.02	0.02	0.01	0.01	99.96	8.18	0	0	96.86	0	0	0	17.98	-5.22	3.93	63.21	101.43	891.31	474.65	1055.05	654.23	924.72	512.07	1025.97	517.99
31.698	0	0.07	0	0.03	0.04	98.48	0.01	0.07	0.07	0.07	0	99.96	99.13	97.12	0.08	0.12	0.04	0.14	31.93	5.59	1.89	2.49	0	0.07	0.03	0.02	0.01	0.02	99.96	4.32	0	0	95.79	0	0	0	17.61	-4.4	4.63	63.65	99.38	893.25	475.09	1056.69	654.76	928.01	512.41	1027.25	517.8
31.731	0	0.06	0	0.04	0.04	98.61	0.01	0.07	0.09	0.09	0	99.96	98.56	96.52	0.09	0.14	0.04	0.16	34.24	4.45	3.21	2.48	0	0.09	0.05	0.02	0.01	0.03	99.96	3.89	0	0	95.41	0	0	0	18.53	-5.39	4.48	63.4	101.63	893.91	474.89	1057.62	654.81	927.63	512.32	1029.09	518.24
31.765	0	0.06	0	0.04	0.04	97.73	0.01	0.06	0.06	0.05	0	99.96	97.96	95.52	0.09	0.13	0.04	0.19	25.67	3.53	4.63	2.18	0	0.05	0.06	0.03	0.02	0.06	99.96	2.7	0	0	95.29	0	0	0	17.74	-6.7	5.17	63.58	100.62	896.44	476.23	1059.57	655.18	930.93	512.63	1031.27	519.99
31.798	0	0.06	0	0.04	0.04	97.15	0.01	0.06	0.06	0.05	0	99.96	98.18	93.84	0.1	0.09	0.05	0.17	21.89	2.88	4.11	1.54	0	0.04	0.06	0.02	0.02	0.02	99.96	2.29	0	0	95.13	0	0	0	18.97	-8.39	5.18	63.82	100.28	897.45	476.46	1059.85	654.88	931.72	512.98	1031.74	520.26
31.831	0	0.06	0	0.04	0.04	97.7	0.01	0.06	0.07	0.05	0	99.96	98.47	96.56	0.09	0.1	0.05	0.16	25.29	2.1	3.43	1.43	0	0.05	0.07	0.02	0.02	0.01	99.97	1.96	0	0	95.36	0	0	0	18.76	-5.33	4.47	63.62	100.97	896.84	475.85	1059.82	654.36	930.56	512.46	1031.23	520.26
31.865	0	0.06	0	0.04	0.04	97.07	0.01	0.06	0.07	0.06	0	99.95	98.78	96.96	0.09	0.08	0.05	0.15	22.47	1.89	2.67	1.28	0	0.06	0.07	0.03	0.02	0.01	99.96	1.55	0	0	94.56	0	0	0	21	-4.68	3.46	63.72	100.14	895.66	474.97	1058.9	654.08	929.12	512.55	1028.99	519.85
31.898	0	0.06	0	0.04	0.04	97.14	0.01	0.06	0.14	0.07	0	99.96	98.88	95.58	0.11	0.09	0.05	0.17	22.84	1.89	2.39	1.58	0	0.07	0.14	0.04	0.02	0.02	99.95	1.34	0	0	94.62	0	0	0	20.86	-6.63	3.59	63.9	101.36	894.68	474.2	1058.95	653.79	928.2	511.35	1029.17	520.34
31.931	0	0.06	0	0.03	0.04	97.98	0.01	0.06	0.1	0.05	0	99.96	99.2	96.36	0.11	0.09	0.04	0.19	27.36	1.67	1.69	1.31	0	0.05	0.1	0.04	0.02	0.02	99.96	1.39	0	0	95.52	0	0	0	19.4	-5.62	3.45	64.02	100.89	892.97	473.99	1057.64	653.79	926.82	511	1027.33	519.72
31.965	0	0.06	0	0.03	0.04	97.13	0.01	0.06	0.06	0.04	0	99.96	99.28	96.97	0.1	0.1	0.03	0.19	20.94	1.54	1.55	1.21	0	0.04	0.06	0.04	0.02	0.02	99.95	1.28	0	0	95.53	0	0	0	18.34	-4.68	2.3	63.94	100.91	891.66	473.84	1055.51	652.5	924.13	511.38	1024.81	518.22
31.998	0	0.06	0	0.03	0.04	96.65	0.01	0.06	0.05	0.05	0	99.96	99.29	97.03	0.08	0.09	0.03	0.19	18.2	1.35	1.52	0.82	0	0.05	0.05	0.04	0.01	0.01	99.94	1.13	0	0	95.5	0	0	0	17.53	-4.56	0.93	64.12	100.15	889.84	473.81	1052.67	650.99	921.07	511.86	1021.09	516.99
32.031	0	0.06	0	0.03	0.04	94.18	0.01	0.06	0.07	0.07	0	99.96	97.84	97.48	0.09	0.14	0.02	0.16	9.58	1.1	1.25	0.44	0	0.07	0.06	0.05	0.01	0.01	99.93	0.8	0	0	94.69	0	0	0	16.57	-3.73	-0.27	64.04	100.42	887.04	473.42	1049.94	650.31	917.22	512.21	1017.57	515.65
32.065	0	0.06	0	0.03	0.04	91.7	0.01	0.06	0.09	0.09	0	99.94	94.69	98.17	0.12	0.2	0.02	0.18	5.58	0.95	1.2	0.43	0	0.09	0.06	0.05	0.01	0.01	99.91	0.75	0	0	93.31	0	0	0	16.26	-2.08	-0.43	63.99	99.36	883.11	474.1	1046.14	651.13	913.79	512.8	1013.09	516.31
32.098	0	0.06	0	0.03	0.04	92.56	0.01	0.06	0.08	0.08	0	99.95	95.54	97.83	0.14	0.21	0.02	0.16	6.68	0.77	1.53	0.35	0	0.08	0.05	0.04	0	0.01	99.91	0.79	0	0	93.81	0	0	0	13.11	-2.96	-0.92	63.5	101.36	879.22	476.18	1042.6	652.54	908.65	514.77	1009.97	517.56
32.132	0	0.06	0	0.03	0.04	93.04	0.01	0.06	0.12	0.12	0	99.94	95.66	98.31	0.17	0.27	0.01	0.15	9.4	0.6	2.11	0.52	0	0.12	0.04	0.06	0	0.01	99.89	0.68	0	0	93.07	0	0	0	15.13	-1.69	-0.57	63.75	100.39	876.19	477.01	1039.06	653.99	906.14	516.15	1006.51	517.94
32.165	0	0.06	0	0.04	0.04	93.1	0.01	0.06	0.17	0.17	0	99.94	95.49	97.8	0.2	0.31	0.01	0.12	9.8	0.45	2.57	0.63	0	0.17	0.04	0.06	0	0.01	99.86	0.51	0	0	92.95	0	0	0	14.63	-3.03	-1.89	63.67	99.03	873.5	477.17	1036.61	654	903.23	516.88	1002.26	517.64
32.198	0	0.06	0	0.04	0.04	95.19	0.01	0.06	0.16	0.16	0	99.95	98.08	97.45	0.21	0.38	0.01	0.1	15.42	0.42	3.52	0.99	0	0.16	0.05	0.06	0	0.01	99.84	0.52	0	0	93.54	0	0	0	18.05	-3.78	-3.89	64.07	101.86	870.18	476.79	1034.78	654.82	897.58	519.01	999.43	518.12
32.232	0	0.05	0	0.03	0.04	96.01	0.01	0.06	0.12	0.12	0	99.96	98.54	98.18	0.22	0.4	0.01	0.09	15.52	0.48	3.19	0.95	0	0.12	0.05	0.05	0	0.01	99.84	0.51	0	0	95.24	0	0	0	16.64	-2.07	-3.7	64.18	97.45	867.01	476.12	1032.34	655.52	897.33	517.54	994.78	517.16
32.265	0	0.05	0	0.03	0.04	96.07	0.01	0.06	0.11	0.11	0	99.96	99.01	98.19	0.24	0.41	0.01	0.07	15.97	0.43	2.11	0.72	0	0.11	0.02	0.05	0	0.01	99.84	0.57	0	0	95.16	0	0	0	17.8	-2.04	-2.66	64.22	98.97	864.43	477.38	1028.32	655.83	894.01	518.65	992.97	518.12
32.298	0	0.05	0	0.03	0.04	96.86	0.01	0.06	0.13	0.13	0	99.96	99.38	98.29	0.23	0.3	0.01	0.06	19.49	0.49	1.23	0.56	0	0.13	0.02	0.05	0	0.01	99.8	0.57	0	0	95.44	0	0	0	15.92	-1.74	-2.22	63.76	101.72	863.47	479.26	1023.92	653.97	890.25	520.42	991.92	517.24
32.332	0	0.05	0	0.03	0.04	97.05	0.01	0.06	0.13	0.13	0	99.96	99.53	98.73	0.21	0.26	0.01	0.04	20.71	0.56	0.88	0.57	0	0.13	0.02	0.06	0	0.01	99.71	0.8	0	0	95.41	0	0	0	19.36	0.23	-1.22	64.79	99.2	862.98	482.6	1020.49	654.85	890.39	522.57	989.58	521.84
32.365	0	0.06	0	0.03	0.04	96.44	0.01	0.06	0.12	0.12	0	99.95	99.65	97.71	0.21	0.24	0.01	0.03	19.33	0.76	0.6	0.51	0	0.12	0.02	0.07	0	0.03	99.7	1.18	0	4.25	94.35	0	0	0	18.34	-3.23	-2.55	65	102.13	863.68	484.09	1019.07	652.73	887.41	524.73	989.51	522.09
32.398	0	0.06	0	0.03	0.04	97.1	0.01	0.06	0.11	0.09	0	99.95	99.69	98.59	0.22	0.22	0.01	0.03	24.37	1.15	0.47	0.49	0	0.09	0.02	0.07	0	0.11	99.72	1.69	0	7.06	93.71	0	0	0	17.58	-0.77	-1.27	65.19	102.61	865.91	487.45	1017.31	652.45	888.47	527.12	991.01	523.34
32.432	0	0.07	0	0.03	0.05	96.78	0.01	0.06	0.19	0.12	0	99.92	99.69	98.77	0.25	0.19	0.01	0.03	28.09	1.67	0.38	0.32	0	0.12	0.02	0.07	0	0.19	99.67	2.36	0	19.11	90.86	0	0	0	16.42	0.07	-0.82	64.34	101.94	866.58	490.81	1016.54	654	889.12	529.43	991.02	526.52
32.465	0	0.07	0	0.04	0.05	95.55	0.01	0.06	0.42	0.15	0	99.87	98.7	98.65	0.31	0.18	0.02	0.02	27.52	2.07	0.38	0.32	0	0.15	0.02	0.09	0	0.42	99.69	2.59	0	10.16	88.12	0	0	0	18.19	-0.53	-0.85	64.14	102.82	868.46	492.74	1016.85	654.18	889.73	531.45	992.51	528.65
32.499	0	0.09	0	0.04	0.06	93.44	0.01	0.07	0.56	0.16	0	99.68	94.23	98.76	0.49	0.19	0.02	0.01	31.76	3.22	0.44	0.66	0	0.16	0.04	0.14	0	0.56	99.58	3.77	0	1.97	82.3	0	0	0	17.31	-0.13	-0.11	63.82	100.17	870.55	493.71	1016.66	652.55	892.61	530.67	992.77	529.8
32.532	0	0.11	0	0.05	0.07	90.78	0.01	0.07	0.45	0.19	0	99.48	90.7	98.18	0.79	0.19	0.03	0.01	31.11	5.8	0.55	0.9	0	0.16	0.08	0.19	0	0.45	99.5	5.58	0	0.58	79.32	0	0	0	15.46	-2.07	0.01	62.44	105.25	870.2	493.36	1018.93	653.76	891.04	530.38	996.3	530.7
32.565	0	0.15	0	0.06	0.08	83.38	0.01	0.08	0.3	0.21	0	99.1	84.74	98.69	1.19	0.2	0.04	0	25.89	9.75	0.76	1.98	0	0.19	0.11	0.21	0	0.3	99.43	6.22	0	0.04	75.93	0	0	0	14.37	-0.4	0.65	61.95	101.07	871.38	493.64	1019.2	654.04	894.42	529.94	995.49	529.79
32.599	0	0.23	0	0.09	0.11	49.86	0.02	0.08	0.3	0.36	25.14	95.02	69.9	98.27	1.8	0.25	0.05	0	18.84	12.37	0.98	3.43	0	0.3	0.23	0.36	0	0.28	99.17	8.28	0	0.01	65.01	0	0	0	17.07	-1.8	0.41	61.43	107.17	870.62	491.45	1022.78	656.48	892.54	529.7	999.71	529.44
32.632	0	0.27	0	0.1	0.12	39.71	0.02	0.09	0.59	0.44	35.29	92.42	66.01	97.53	2.36	0.26	0.05	0	17.06	13.37	0.77	3.8	0	0.44	0.59	0.44	0	0.43	99	7.86	0	0.01	62.23	0	0	0	15.39	-3.62	1.68	61.17	103.81	872.22	491.68	1025.52	658.32	897.4	529.33	1001.21	529.5
32.665	0	0.3	0	0.1	0.14	34.23	0.02	0.09	0.61	0.49	40.77	89.67	63.93	97.92	2.51	0.26	0.05	0	17.08	14.86	0.45	3.53	0	0.41	0.61	0.49	0	0.22	98.93	9.67	0	0	60.11	0	0	0	15.31	-2.75	3.06	61.3	104.83	873.94	491.07	1028.29	658.65	900.28	527.72	1005.07	530.46
32.699	0	0.44	0.01	0.17	0.2	9.76	0.03	0.11	0.63	0.51	80.48	81.94	49.55	98.03	2.04	0.28	0.07	0	13.45	13.77	0.38	4.96	0	0.46	0.63	0.51	0	0.15	98.7	13.97	0	0	47.88	0	0	0	13.22	-2.47	2.66	61.51	103	876.24	490.72	1033.13	661.18	904.41	527.71	1007.39	529.65
32.732	0	0.42	0.01	0.17	0.21	8.01	0.04	0.1	0.74	0.64	83.98	81.78	47.43	98.42	1.94	0.31	0.07	0	13.74	11.22	0.28	3.81	0	0.64	0.74	0.39	0	0.2	98.28	11.36	0	0	45.79	0	0	0	13.95	-1.33	4.55	62.11	101.45	877.78	489.34	1035.8	660.87	908.8	525.98	1010.18	529.79
32.766	0	0.54	0.02	0.27	0.32	1.26	0.05	0.1	1.13	1.13	97.48	70.21	30	98.78	1.31	0.31	0.1	0	6.56	5.54	0.28	4.77	0	1.13	0.65	0.39	0	0.24	97.44	12.59	0.01	0.01	32.24	0	0	0	16.17	0.05	3.95	62.64	101.28	880.58	489.4	1039.13	662.76	911.51	525.96	1012.68	530.51
32.799	0	0.62	0.03	0.32	0.39	0.63	0.07	0.1	1.52	1.52	98.75	70.93	23.16	97.54	0.92	0.3	0.12	0.01	7.58	3.38	0.22	3.88	0	1.52	0.66	0.33	0	0.26	96.85	12.67	0.01	0.05	25.41	0	0	0	17.36	-3.6	5.56	62.75	103.31	883.75	491.97	1039.86	662.33	913.84	526.45	1016.81	534.8
32.832	0	0.6	0.03	0.31	0.39	0.65	0.07	0.09	1.77	1.77	98.71	71.99	23.12	98.33	0.75	0.25	0.12	0.01	8.85	2.45	0.23	3.22	0	1.77	0.82	0.35	0	0.88	96.23	10.9	0.01	1.17	25.06	0	0	0	18	-1.64	4.39	63.07	103.54	888.35	494.31	1042.89	662.79	916.6	529.29	1019.88	536.54
32.866	0	0.75	0.05	0.37	0.48	0.34	0.1	0.08	3.33	2.3	98.51	74.77	15.8	96.5	0.67	0.18	0.11	0.01	11.41	2.3	0.28	2.32	0	3.33	0.82	0.37	0	2.08	95.44	7.31	0.01	62.44	17.84	0	0	0	15.82	-5.41	4.23	62.86	103.95	890.25	495.72	1043.41	662.2	917.4	530.28	1021.16	536.6
32.899	0	0.78	0.06	0.37	0.52	0.32	0.11	0.07	4	1.74	98.43	79.89	14.52	97	0.52	0.15	0.11	0.01	15.52	1.74	0.42	1.27	0	4	0.46	0.41	0	3.28	94.98	6.4	0.01	70.65	15.37	0	0	0	13.06	-4.61	3.64	61.87	104.11	890.55	497.19	1044.14	663.6	917.32	532.34	1021.35	536.58
32.932	0	0.85	0.07	0.39	0.54	0.25	0.11	0.07	7.52	0.96	98.31	77.8	11.47	96.83	0.4	0.11	0.11	0.01	13.85	0.96	0.61	0.79	0	3.53	0.66	0.44	0	7.52	95.09	6.45	0.01	49.23	13.96	0	0	0	12.71	-4.91	5.08	61.17	102.91	891	501.71	1043.49	666.74	919.02	535.2	1021.7	542.1
32.966	0	0.84	0.08	0.37	0.55	0.17	0.12	0.07	6.77	0.49	98.33	70.34	8.47	96.69	0.27	0.09	0.09	0.01	11.25	0.49	0.32	0.21	0	3.53	0.7	0.57	0.01	6.77	92.83	5.57	0.01	79.17	11.87	0	0	0	13.1	-5.12	5.06	59.81	102.21	889.76	507.79	1042.48	673.01	918.26	540.59	1020.1	549.21
32.999	0	0.9	0.09	0.38	0.58	0.1	0.11	0.07	8.79	0.21	98.19	60.83	4.44	96.69	0.12	0.07	0.06	0.01	6.22	0.21	0.1	0.04	0	2.53	0.53	0.44	0.01	8.79	92.6	4.92	0.01	82.74	10.02	0	0	0	10.39	-5.13	4.35	57.01	107.94	885.83	508.39	1046.26	681.22	914.88	542.78	1022.51	550.97
33.032	0	1.05	0.1	0.38	0.58	0.08	0.12	0.07	8.83	0.2	97.91	54.09	0.43	93.78	0.05	0.05	0.05	0.01	4.84	0.2	0.05	0.02	0	2.43	0.77	0.37	0.01	19.1	90.53	3.84	0.01	93.29	8.83	0	0	0	10.9	-8.44	5.09	55.89	105.93	886.25	518.45	1045.05	688.95	916.16	551.19	1021.49	562.41
33.066	0	1.12	0.11	0.36	0.57	0.08	0.12	0.06	7.47	0.18	97.75	50.03	0	96.95	0.03	0.04	0.05	0.01	5.41	0.18	0.03	0.02	0	2.51	0.77	0.32	0.01	24.84	87.93	3.12	0.01	97.26	7.47	0	0	0	9.09	-4.7	3.6	54.07	112.89	885.83	524.68	1043.27	692.94	910.36	558.81	1022.99	566.57
33.099	0	1.34	0.11	0.32	0.54	0.08	0.12	0.06	7.33	0.13	97.33	46.96	0	97.83	0.02	0.05	0.05	0.01	7.13	0.13	0.03	0.03	0	2.1	0.7	0.37	0.01	41.35	84.69	2.87	0.01	92.99	7.33	0	0	0	10.99	-2.95	3.37	53.5	108.39	885.4	526.11	1042.43	695.03	911.69	560.75	1019.87	567.53
33.133	0	1.32	0.12	0.28	0.5	0.12	0.13	0.06	15.41	0.1	97.37	53.43	0	97.45	0.01	0.05	0.05	0.01	15.41	0.1	0.04	0.15	0	1.29	0.71	0.32	0.01	46.75	79.63	2.04	0.01	97.79	6.65	0	0	0	11.16	-3.79	3.18	53.08	108.88	885.14	529.61	1039.78	695.7	909.82	564.02	1018.51	570.39
33.166	0	1.09	0.13	0.23	0.45	0.1	0.13	0.06	13.94	0.08	97.81	34.8	0	97.48	0.01	0.05	0.05	0.02	13.94	0.08	0.04	0.09	5.09	1.11	0.73	0.31	0.01	43.81	71.58	1.34	0.01	98.63	5.26	0	0	0	8.96	-3.72	3.17	52.6	107.89	885.85	532.18	1037.4	694.48	909.45	565.63	1017.17	571.6
33.199	0	1.07	0.13	0.22	0.44	0.09	0.13	0.06	13.75	0.08	97.86	31.68	0	96.63	0	0.05	0.05	0.02	13.75	0.08	0.03	0.06	18.87	0.85	0.7	0.27	0.01	43.94	70.02	1.24	0.01	99.12	4.84	0	0	0	4.89	-5.22	0.97	51.44	107.03	885.94	535	1036.31	694.37	907.48	568.78	1014.43	572.79
33.233	0	1.01	0.15	0.24	0.47	0.06	0.13	0.06	9.35	0.11	97.98	27.28	0	96.29	0	0.06	0.05	0.02	9.35	0.11	0.03	0.03	43.13	0.38	0.64	0.48	0.01	34.48	71.78	1.13	0.02	99.89	3.65	0	0	0	3.69	-5.72	1.89	50.69	105.55	886.61	542.39	1033.84	698.17	908.1	574.41	1013.51	579.94
33.266	0	0.88	0.15	0.24	0.48	0.05	0.12	0.06	6.06	0.23	98.25	22.2	0	97.52	0	0.06	0.05	0.02	6.06	0.23	0.03	0.01	65.1	0.26	0.54	0.54	0.01	24.17	71.67	0.94	0.02	99.92	3.34	0	0	0	1.62	-3.64	2.73	49.64	105.97	887	549.79	1032.47	703.64	908.12	580.83	1013.94	586.52
33.299	0	0.93	0.16	0.23	0.47	0.04	0.12	0.06	4.92	0.13	98.13	19.34	0	96.58	0	0.07	0.05	0.02	4.92	0.28	0.03	0.01	73.32	0.13	0.4	0.73	0.01	29.37	70.64	0.86	0.03	99.43	3	0.47	0	0	-5.03	-5.29	1.89	47.95	105.44	887.35	551.09	1032.61	703.14	907.91	581.29	1013.22	586.49
33.333	0	0.97	0.2	0.27	0.53	0.04	0.12	0.06	2.97	0.05	98.06	22.07	0	96.69	0	0.09	0.05	0.01	2.97	0.21	0.02	0	81.84	0.05	0.33	1.09	0.01	23.8	74.66	0.74	0.07	99.54	2.14	1.68	0	0	-3.13	-5.12	3.61	47.94	103.47	886.76	553.01	1030.47	703.89	908.99	581.5	1012.13	589.87
33.366	0	0.88	0.19	0.26	0.51	0.04	0.12	0.06	3.2	0.04	98.24	20.61	0	96.83	0	0.09	0.04	0.01	3.2	0.2	0.02	0	80.99	0.03	0.22	1.1	0.01	19.77	73.34	0.72	0.08	99.47	2.16	1.4	0	0	-2.29	-4.91	3.08	47.25	108.82	882.94	551.34	1031.16	707.4	904.33	582.07	1012.98	588.14
33.399	0	0.81	0.2	0.23	0.47	0.04	0.12	0.06	4.88	0.04	98.38	17.56	0	97.02	0	0.13	0.04	0.01	4.88	0.2	0.03	0	81.08	0.02	0.18	1.19	0.01	20.19	69.21	0.63	0.12	99.17	2.09	1.69	0	0	-0.47	-4.59	3.1	47.31	102.35	880.6	549.95	1031.49	710.11	906.5	581.05	1008.65	587.37
33.433	0	0.58	0.21	0.15	0.37	0.04	0.13	0.06	6.89	0.03	98.85	7.87	0	97.08	0	0.13	0.03	0.01	6.89	0.17	0.03	0	76.27	0.01	0.21	1.46	0.01	17.95	55.82	0.43	0.2	99.45	1.83	2.18	0	0	2.5	-4.48	5.18	47.5	108.49	877.5	547.69	1031.74	711.95	903.89	579.27	1012.09	587.3
33.466	0	0.57	0.22	0.15	0.37	0.07	0.14	0.06	14.9	0.03	98.86	14.71	0	95.36	0	0.18	0.03	0.01	14.9	0.19	0.07	0.01	71.09	0.01	0.21	1.89	0.01	16.46	56.56	0.49	0.21	99.35	2.02	2.8	0	0	0.3	-6.88	5.28	47.54	110.15	877.6	547.8	1032.83	712.32	903.76	579.36	1013.62	587.25
33.5	0	0.62	0.22	0.12	0.32	0.12	0.15	0.06	23.93	0.03	98.75	16.35	0	94.93	0	0.21	0.03	0.01	23.93	0.14	0.13	0.01	66.25	0.01	0.29	2.85	0.02	34.89	49.09	0.48	0.56	98.12	2.3	2.9	0	0	2.66	-7.35	4.84	47.23	103.6	876.89	547.09	1032.9	713.99	906.16	578.82	1009.47	586.59
33.533	0	0.69	0.22	0.12	0.32	0.12	0.15	0.06	22.82	0.03	98.62	16.5	0	94.65	0	0.28	0.03	0.01	22.82	0.11	0.14	0.01	61.59	0	0.51	3.98	0.03	40.35	50.33	0.51	0.98	98.01	2.53	3.03	0	0	-0.52	-7.63	5.58	47.31	112.71	877.23	547.07	1036.08	714.25	904.21	580.78	1016.76	586.73
33.566	0	0.77	0.23	0.13	0.33	0.1	0.15	0.06	21.02	0.02	98.46	16.18	0	94.75	0	0.32	0.02	0.02	21.02	0.06	0.16	0.01	55.42	0	0.8	3.75	0.04	44.65	51.85	0.54	1.42	94.21	2.29	3.49	0	0	0.61	-7.54	5.79	46.51	109.77	877.09	547.19	1037.73	717.39	906.53	580.76	1016.1	587.38
33.6	0	1.04	0.27	0.17	0.39	0.11	0.15	0.06	22.01	0.01	97.92	27.86	0	96.63	0	0.29	0.01	0.02	22.01	0.08	0.21	0.01	55.11	0	1.12	4.19	0.06	53.18	59.48	0.5	2.52	97.3	2.41	4.83	0	0	1.74	-5.22	7.48	46.39	105.44	879.53	547.9	1040.47	718.8	912.6	580.82	1017.7	589.25
33.633	0	0.98	0.3	0.17	0.37	0.15	0.16	0.06	26.5	0.01	98.03	33.57	0	95.6	0	0.23	0.01	0.04	26.5	0.07	0.28	0.01	46.73	0	2.13	4.45	0.12	51.27	58.34	0.58	3.17	94.37	2.7	6.24	0	0	2.29	-6.6	8.74	45.9	108.75	880.14	548.11	1042.31	719.56	913.5	580.32	1021.67	591.57
33.666	0	0.86	0.33	0.18	0.38	0.19	0.16	0.06	30.83	0.01	98.29	45.36	1.28	95.81	0	0.23	0.01	0.04	30.83	0.05	0.28	0	45.93	0	2.24	4.49	0.15	39.9	60.19	0.72	3.59	81.49	3.02	7.36	0	0	2.06	-6.35	7.84	46.09	109.78	882.75	549.47	1045.94	722.25	915.33	582.45	1024.67	592.34
33.7	0	0.84	0.35	0.19	0.4	0.24	0.17	0.06	34.53	0	98.33	57.87	4.09	94.95	0	0.31	0	0.07	34.59	0.05	0.34	0	44.18	0	2.56	6.86	0.17	34.53	62.69	1.05	4.93	84.51	3.18	8.01	0	0	3.28	-7.33	8.31	46.21	108.2	885.96	549.56	1047.62	721.49	918.99	580.95	1026.51	593.16
33.733	0	0.92	0.37	0.19	0.39	0.14	0.16	0.06	25.02	0.01	98.16	35.98	0	94.77	0.01	0.27	0	0.07	25.02	0.03	0.29	0.01	43.47	0	3.4	7.3	0.22	42.57	61.14	1.07	4.48	92.87	2.98	8.35	0	0	5.4	-7.51	8.74	46.92	108.33	889.59	549.02	1050.21	720.26	922.5	579.7	1029.94	593.62
33.767	0	0.83	0.33	0.16	0.35	0.07	0.13	0.06	12.79	0.01	98.34	12.51	0	93.66	0.01	0.2	0	0.07	12.79	0.03	0.26	0.01	36.61	0	2.49	8.21	0.22	44.14	56.34	1.52	5.38	88.01	3.27	7.57	0	0	3.45	-8.53	8.45	47.13	107.99	893.03	548.34	1052.11	717.64	925.07	578.22	1032.18	592.05
33.8	0	0.67	0.36	0.13	0.32	0.06	0.13	0.06	11.19	0	98.66	7.61	0	93.6	0	0.19	0	0.09	11.19	0.02	0.25	0.02	28.61	0	1.76	9.53	0.23	37.51	51.07	1.71	4.5	77.59	2.99	8.02	0	0	4.45	-8.59	7.79	47.53	105.35	895.45	548.06	1054.58	718.04	928.02	579.22	1032.76	590.63
33.833	0	0.58	0.34	0.12	0.31	0.05	0.13	0.06	8.87	0.01	98.85	5.18	0	94.66	0.01	0.19	0	0.11	8.87	0.03	0.21	0.03	26.69	0	1.19	10.31	0.19	31.43	48.28	1.59	3.69	88.33	2.71	7.22	0	0	3.43	-7.63	7.6	47.36	108.45	895.3	547.07	1056.78	719.12	927.49	578.73	1035.34	590.11
33.867	0	0.45	0.29	0.09	0.26	0.06	0.13	0.06	9.46	0	99.1	2.84	0	94.35	0	0.2	0	0.13	9.46	0.03	0.2	0.03	19.68	0	1.03	11.47	0.21	28.05	39.92	1.73	3.03	77.13	2.65	5.68	0	0	7.53	-7.93	8.26	48.25	108.33	897.08	546.76	1058.2	719.09	929.77	578.56	1037.35	591.28
33.9	0	0.44	0.27	0.08	0.24	0.06	0.13	0.06	10.23	0	99.11	2.19	0	94.11	0	0.22	0	0.12	10.23	0.03	0.16	0.03	20.31	0	0.7	12.41	0.21	33.29	35.81	1.86	2.77	76.85	2.6	5.18	0	0	9.35	-8.14	8.23	48.73	106.8	899.12	546.41	1057.85	717	931.34	577.15	1037.23	591.12
33.933	0	0.48	0.27	0.07	0.23	0.07	0.13	0.06	12.94	0	99.03	5.18	0	95.1	0	0.2	0	0.13	12.94	0.02	0.15	0.02	17.25	0	0.76	12.88	0.23	44.21	32.5	1.6	2.49	86.81	2.58	5.14	0	0	9.33	-7.17	7.88	49.12	108.63	898.98	545.23	1058.05	716.07	930.24	576.29	1038.01	589.97
33.967	0	0.54	0.26	0.06	0.22	0.06	0.13	0.06	10.67	0	98.92	8.38	0	96.31	0	0.17	0	0.17	10.67	0.02	0.12	0.02	14.86	0	0.7	12.28	0.23	52.9	30.88	1.46	2.69	88.36	2.25	4.49	0	0	6.49	-5.69	7.3	50.02	107.13	900.08	543.43	1058.4	713.1	931.1	574.28	1037.5	586.82
34	0	0.54	0.24	0.07	0.23	0.05	0.13	0.06	9.22	0	98.91	6.47	0	95.86	0	0.22	0	0.19	9.22	0.03	0.08	0.02	15.78	0	0.53	15.25	0.22	50.87	32.49	1.48	2.67	91.42	2.14	3.65	0	0	9.15	-6.28	6.93	51.59	105.54	900.64	538.01	1057.76	706.64	931.49	569.05	1036.25	581.93
34.033	0	0.56	0.24	0.07	0.23	0.04	0.13	0.06	7.18	0	98.89	6.86	0	96.51	0	0.3	0	0.24	7.18	0.02	0.08	0.03	20.14	0	0.76	16.92	0.25	53.7	31.25	1.29	2.55	91.91	1.92	3.31	0	0	13.26	-5.41	5.32	53.34	103.36	898.55	533.87	1055.87	703.17	929.19	566.29	1031.81	578.66
34.067	0	0.48	0.22	0.07	0.23	0.04	0.13	0.06	5.74	0	99.03	3.22	0	95.59	0	0.37	0	0.22	5.74	0.02	0.08	0.03	25.31	0	0.77	22.23	0.19	45.24	31.02	1.33	1.38	91.47	2.07	2.77	0	0	17	-6.62	4.62	55.34	104.08	894.44	527.31	1051.39	696.65	923.97	560.75	1027.36	572.75
34.1	0	0.5	0.21	0.07	0.24	0.04	0.13	0.06	5.8	0	99.01	2.74	0	94.06	0	0.63	0	0.23	5.8	0.01	0.07	0.02	26.85	0	0.89	19.52	0.23	43.11	33.57	1.39	1.16	79.28	2.02	2.3	0	0	15.16	-8.19	3.46	56.59	105.07	886.26	520.57	1044.03	690.56	914.65	554.99	1019.28	564.53
34.134	0	0.42	0.2	0.08	0.26	0.04	0.12	0.06	4.62	0.01	99.17	1.3	0	94.84	0.01	1.68	0	0.21	4.62	0.01	0.05	0.01	21.42	0.01	1.08	17.95	0.2	29.67	34.77	1.64	0.5	38.57	1.67	1.82	0	0	14.78	-7.44	3.76	58.01	104.91	878.32	513.51	1036.26	683.67	907.14	547.66	1011.58	557.62
34.167	0	0.41	0.17	0.09	0.31	0.03	0.12	0.07	2.9	0.02	99.19	1.87	0	97.48	0.01	4.47	0	0.2	2.9	0	0.04	0.01	6.47	0.02	1.31	15.33	0.15	22.93	39.56	1.91	0.31	5.91	1.31	0.54	0	0	15.49	-3.73	2.21	59.77	105.29	872.72	505.51	1029.57	675.65	899.41	542.11	1004.61	546.38
34.2	0	0.32	0.13	0.09	0.38	0.03	0.11	0.09	1.27	0.03	99.23	2.97	0	95.54	0.03	10.71	0	0.19	1.23	0	0.02	0	0.48	0.02	1.14	10.98	0.13	14.93	39.23	1.87	0.2	0.29	1.27	0	1	6	13.17	-6.68	0.27	60.92	104.02	867.9	498.67	1024.75	668.21	893.57	536.34	997.57	537.64
34.234	0	0.23	0.09	0.09	0.64	0.03	0.08	0.18	1.01	0.07	98.71	9.43	0	98.56	0.07	25.82	0	0.22	0.38	0	0.01	0	0	0.04	0.89	6.31	0.09	8.8	39.36	1.61	0.12	0.01	1.01	0	0	6	15.32	-0.87	-1.19	62.11	104.6	863.69	492.21	1020.61	662.49	888.02	532.07	992.6	529.87
34.267	0	0.19	0.06	0.1	1.22	0.03	0.06	0.35	0.97	0.18	97.56	35.05	0	98.21	0.18	42.78	0	0.32	0.16	0	0.01	0	0	0.06	1.11	4.4	0.05	7.06	42.88	1.41	0.1	0	0.97	0	0	6	12.09	-1.98	-2.08	62.7	104.24	859.68	487.21	1017.93	658.28	884.15	527.44	988.32	523.75
34.3	0	0.14	0.03	0.11	2.93	0.03	0.04	0.99	0.89	0.48	94.14	83	0	97.58	0.48	67.17	0	0.56	0.09	0	0	0	0	0.13	1.54	2.59	0.03	8.47	45.89	1.18	0.09	0	0.89	0	0	6	14.65	-3.52	-1.67	63.49	103.89	857.08	483.65	1017.86	658.56	883.29	524.7	987.13	521.27
34.334	0	0.13	0.02	0.16	7.02	0.03	0.03	2.3	0.86	1.11	85.95	98.28	0	96.8	1.11	86.9	0	1.08	0.05	0	0	0	0	0.27	1.54	1.57	0.02	7.07	56.75	0.99	0.06	0	0.86	0	0	6	17.04	-4.96	-1.63	64.03	103.21	856.89	481.83	1019.26	658.79	884.25	523.18	987.43	521.17
34.367	0	0.12	0.02	0.17	9.3	0.03	0.03	3.12	0.81	1.3	81.4	99.1	0	95.43	2.1	92.74	0	1.84	0.06	0	0	0	0	0.37	1.94	1.3	0.01	4.9	59.06	0.84	0.05	0	0.81	0	0	6	18.39	-6.81	-1.34	64.39	102.27	857.73	481.81	1019.91	659.47	885.68	523.56	987.92	520.86
34.4	0	0.13	0.02	0.2	12.47	0.03	0.03	3.97	0.83	0.93	75.07	99.52	0	94	4.35	94.99	0	3.44	0.05	0	0	0	0	0.55	1.51	0.93	0	2	64.81	0.76	0.04	0	0.83	0	0	6	18.35	-8.24	-1.55	64.6	99.85	859.35	481.65	1021.58	659.64	888.4	523.36	988.22	520.54
34.434	0	0.17	0.02	0.3	17.54	0.03	0.03	4.65	1.23	0.56	64.92	99.84	0	92.33	5.31	95.92	0	5.5	0.05	0	0	0	0	1.23	1.35	0.56	0	0.61	77.36	0.75	0.03	0	0.68	0	0	6	19.27	-9.56	-1.91	64.59	100.62	859.93	480.36	1023.72	659.93	889.04	522.69	989.63	520.18
34.467	0	0.19	0.02	0.3	19.48	0.03	0.03	5.29	1.24	0.48	61.05	99.85	0	91.3	5.41	96.82	0	7.87	0.05	0	0	0	0	1.24	1.75	0.48	0	0.63	77.26	0.65	0.03	0	0.62	0	0	6	21.83	-10.24	-1.08	64.5	103.35	860.42	479.04	1025.28	659.88	889.28	521.41	992.63	520.96
34.501	0	0.21	0.02	0.35	21.71	0.03	0.04	5.54	2.51	0.19	56.58	99.9	0	89.54	5.35	97.45	0	8.52	0.05	0	0	0	0	2.51	2.21	0.19	0	0.55	81.84	0.62	0.02	0	0.61	0	0	6	20.75	-11.27	-1.61	64.79	102.31	862.62	478.92	1028.52	660.34	892.09	521.17	994.41	521.2
34.534	0	0.24	0.02	0.4	26.26	0.03	0.04	6.53	2.71	0.13	48.74	99.94	0	90.1	7.4	98.11	0	9.94	0.05	0	0	0	0	2.71	1.69	0.13	0	0.29	86.9	0.68	0.01	0	0.56	0	0	6	19.15	-10.96	-1.35	64.62	101.58	864.21	478.4	1030.65	660.43	894.55	520.29	996.13	520.16
34.567	0	0.22	0.02	0.4	26.05	0.03	0.04	6.27	2.34	0.15	48.95	99.94	0	92.83	9.02	97.69	0	7.71	0.04	0	0	0.01	0	2.34	0.82	0.15	0	0.23	88.81	0.66	0.01	0	0.54	0	0	6	19.08	-9.19	0.18	65.05	99.23	868.26	479.43	1033.77	661.27	900.58	520.11	999.8	521.08
34.601	0	0.22	0.02	0.41	26.09	0.03	0.05	6.12	2.99	0.1	48.91	99.94	0	92.42	10.46	96.67	0	6.88	0.05	0	0	0.01	0	2.99	0.96	0.1	0	0.16	89.71	0.46	0.01	0.01	0.45	0	0	6	18.59	-9.5	0.87	65	99.92	872.07	480.55	1036.64	661.24	904.1	520.53	1004.01	522.15
34.634	0	0.21	0.02	0.41	24.24	0.03	0.05	5.49	3.34	0.11	51.53	99.94	0	95.8	10.18	95.91	0	5.1	0.06	0	0.01	0.03	0	3.34	0.71	0.11	0	0.13	90.12	0.49	0.01	0	0.47	0	0	6	17.63	-6.37	1.41	64.86	101.67	876.4	481.66	1038.66	659.85	906.86	521.19	1008.53	521.91
34.667	0	0.2	0.02	0.42	24.17	0.03	0.05	5.36	3	0.13	51.65	99.94	0	94.06	11.88	95.29	0	3.59	0.1	0	0.01	0.05	0	3	0.8	0.13	0	0.2	91.09	0.33	0.01	0	0.42	0	0	6	16.97	-8.19	1.75	64.84	100.51	880.81	483.39	1040.9	658.93	911.01	521.9	1011.52	523.34
34.701	0	0.21	0.02	0.43	28.3	0.03	0.06	6.36	3.26	0.13	46.7	99.95	0	95.05	15.55	95.12	0	4.58	0.13	0	0.01	0.06	0	3.26	0.91	0.13	0	0.35	93.88	0.21	0.01	0	0.37	0	0	6	17.22	-7.22	2.28	65.19	98.85	884.98	483.83	1043.9	657.74	915.86	521.11	1014.64	524.8
34.734	0	0.21	0.02	0.43	30.97	0.03	0.08	7.24	3.98	0.16	44.03	99.96	0	92.26	18.75	94.93	0	4.89	0.11	0	0.01	0.1	0	3.98	1.31	0.16	0	0.44	94.6	0.22	0.02	0	0.34	0	0	6	17.02	-9.61	1.48	65.35	98.52	887.78	482.53	1047.11	656.22	918.4	519.81	1016.83	524.09
34.768	0	0.23	0.02	0.47	26.6	0.03	0.06	5.51	3.4	0.18	48.4	99.96	0	92.95	14.16	93.45	0	3.96	0.05	0	0.01	0.04	0	3.4	0.9	0.18	0	0.3	95.89	0.23	0.02	0	0.34	0	0	6	20.18	-9.1	2.11	65.22	98.83	887.01	479.75	1050.18	658.78	919.9	518.21	1018.61	523.16
34.801	0	0.26	0.02	0.53	21.33	0.03	0.04	3.88	2.03	0.19	57.35	99.95	0	91.69	7.87	91.41	0	3.44	0.06	0.01	0.01	0.05	0	2.03	0.75	0.19	0	0.21	96.32	0.24	0.01	0	0.35	0	0	6	20.4	-10	3.25	65.36	100.58	889.33	479.18	1052.64	658.45	922.35	517.13	1022.75	523.17
34.834	0	0.27	0.02	0.55	20.65	0.03	0.04	3.68	2.15	0.16	58.7	99.95	0	90.31	5.39	92.52	0	3.49	0.05	0.01	0.01	0.09	0	2.15	0.78	0.16	0	0.14	96.43	0.22	0.01	0	0.34	0	0	6	20.36	-10.84	2.1	65.33	100.11	890.66	478.63	1054.67	658.34	923.33	517.19	1023.29	522.64
34.868	0	0.27	0.02	0.58	21.33	0.03	0.03	3.76	1.63	0.17	57.34	99.96	0	90.1	4.01	94.2	0	3.74	0.04	0.01	0.01	0.06	0	1.63	0.52	0.17	0	0.06	97.51	0.23	0.02	0	0.34	0	0	6	23.6	-10.96	1.93	65.36	98.73	891.29	477.66	1055.65	658.3	924.71	516.72	1023.24	523.1
34.901	0	0.29	0.02	0.6	22.2	0.02	0.03	3.9	1.74	0.21	55.6	99.97	0	89.2	3.32	95.08	0	4.51	0.05	0.01	0.01	0.08	0	1.74	0.45	0.21	0	0.06	98.14	0.2	0.02	0	0.31	0	0	6	24.82	-11.44	0.93	65.54	100.94	891.99	476.67	1057.2	658	923.93	516.82	1024.7	522.61
34.934	0	0.3	0.02	0.61	23.37	0.02	0.03	4.14	1.83	0.19	53.25	99.97	0	90.37	2.68	95.63	0	6.13	0.03	0	0.01	0.08	0	1.83	0.42	0.19	0	0.06	98.31	0.16	0.02	0	0.27	0	0	6	25.5	-10.8	0.42	65.57	101.42	891.88	476.07	1058.02	657.66	923.7	516.08	1024.85	523.6
34.968	0	0.29	0.02	0.63	21.51	0.02	0.03	3.66	1.6	0.14	56.97	99.97	0	91.7	1.6	95.63	0	4.14	0.04	0.01	0.01	0.11	0	1.65	0.27	0.14	0	0.03	98.75	0.15	0.02	0	0.27	0	0	6	23.37	-9.99	1.36	65.42	104.95	892.23	476.75	1058.24	657.01	923.07	515.33	1027.57	524.96
35.001	0	0.29	0.02	0.64	20.24	0.02	0.03	3.35	0.97	0.11	59.53	99.97	0	96.02	0.97	94.77	0	3.41	0.06	0.01	0.01	0.14	0	1.45	0.14	0.11	0	0.04	98.84	0.14	0.02	0.01	0.29	0	0	6	21.05	-6.08	0.19	65.83	102.87	892.36	476.12	1059.04	656.92	923.61	515.21	1026.2	522.92
35.034	0	0.3	0.02	0.64	19.8	0.02	0.03	3.22	0.89	0.08	60.39	99.97	0	96.42	0.89	93.84	0	3.48	0.08	0.01	0.01	0.2	0	1.45	0.19	0.08	0	0.05	99.02	0.13	0.02	0	0.28	0	0	6	19.85	-5.54	0.5	65.56	105.23	890.53	475.44	1058.09	656.81	921.28	514.42	1026.22	522.32
35.068	0	0.3	0.02	0.64	19.9	0.03	0.03	3.24	1	0.04	60.21	99.97	0	96.28	1	93.87	0	3.54	0.15	0.01	0.02	0.15	0	1.61	0.25	0.04	0	0.05	98.99	0.1	0.02	0.01	0.3	0	0	6	19.43	-5.73	-0.65	65.87	102.45	887.92	474.58	1056.73	657.5	919.76	514.41	1022	520.84
35.101	0	0.32	0.02	0.64	18.55	0.03	0.03	2.91	0.9	0.03	62.9	99.96	0	97.55	0.9	90.99	0	3.85	0.14	0	0.01	0.06	0	1.5	0.17	0.03	0	0.04	99.03	0.09	0.02	0	0.31	0	0	6	18.89	-3.57	-1.63	65.75	103.46	884.33	474.62	1053.07	657.55	914.79	515.67	1018.19	519.32
35.135	0	0.33	0.02	0.64	18.29	0.03	0.03	2.83	1.05	0.01	63.42	99.95	0	97.28	1.05	89.81	0	4.16	0.15	0.01	0.01	0.02	0	1.16	0.16	0.01	0	0.02	99.29	0.07	0.02	0	0.33	0	0	6	21.73	-4.11	-1.8	65.71	106.79	878.98	475.03	1047.15	657.76	907.24	517.44	1014.01	519.7
35.168	0	0.32	0.02	0.64	17.55	0.03	0.03	2.69	0.95	0.02	64.9	99.95	0	98.43	1.24	89.39	0	3.15	0.21	0.01	0.02	0.03	0	0.95	0.11	0.01	0	0.01	99.27	0.08	0.02	0.04	0.39	0	0	6	20.9	-1.31	-2.48	66.08	107.56	873.07	475.67	1041.16	658.29	900.37	518.93	1007.93	518.96
35.201	0	0.3	0.02	0.63	16.91	0.03	0.03	2.58	0.99	0.05	66.18	99.95	0	98.21	1.55	89.17	0	1.99	0.27	0.02	0.05	0.04	0	0.99	0.07	0.01	0	0.01	99.28	0.1	0.02	0.53	0.42	0	0	6	22.03	-1.98	-1.12	66.19	109.71	863.41	477.33	1029.95	658.85	889.93	520.07	999.64	520.63
35.235	0	0.28	0.02	0.62	17.53	0.03	0.03	2.75	0.63	0.06	64.94	99.96	0	98.48	2.56	90.27	0	1.46	0.57	0.02	0.06	0.05	0	0.63	0.06	0	0	0.01	99.25	0.12	0.02	0.54	0.55	0	0	6	19.29	-1.16	-3.13	66.04	112.01	857.03	476.47	1023.43	656.17	880.58	520.52	992.57	517.98
35.268	0	0.28	0.02	0.62	17.13	0.03	0.03	2.68	0.71	0.13	65.75	99.95	0	98.21	3.28	89.41	0	0.91	1.38	0.03	0.13	0.15	0	0.71	0.08	0	0	0.02	99.27	0.19	0.02	0.05	0.59	0	0	6	21.98	1.99	-0.62	65.74	109.94	847.25	476.02	1011.03	655.4	872.78	518.77	982.7	517.2
35.301	0	0.26	0.02	0.6	19.36	0.03	0.04	3.23	0.87	0.11	61.28	99.96	0	98.03	5.06	92.48	0	0.64	3.07	0.05	0.11	0.28	0	0.87	0.08	0	0	0.02	99.37	0.25	0.02	0.06	0.68	0	0	6	18.98	2.47	-0.75	66.35	105.62	846.03	476.24	1007.82	653.5	872.71	518.69	978.25	514.62
35.335	0	0.25	0.02	0.6	19.59	0.04	0.04	3.33	0.88	0.08	60.81	99.97	0	97.32	5.33	93.01	0	0.43	5.93	0.08	0.07	0.54	0	0.88	0.08	0.01	0	0.04	99.43	0.42	0.02	0.02	0.83	0	0	6	18.58	4.03	-0.97	66.43	105.51	845.46	478.04	1004.02	651.25	870.44	520.14	975.84	515.3
35.368	0	0.24	0.02	0.6	20.73	0.05	0.04	3.67	0.69	0.15	58.54	99.97	0	96.71	6.41	94.31	0	0.25	10.56	0.15	0.07	0.93	0	0.69	0.08	0.01	0	0.03	99.44	0.62	0.02	0.01	0.88	0	0	6	16.88	5.09	0	66.23	102.62	844.46	479.9	1000.5	649.92	870.44	520.46	972.99	516.79
35.401	0	0.24	0.02	0.59	20.14	0.06	0.04	3.59	0.73	0.31	59.73	99.96	0	93.99	7.29	92.64	0	0.16	13.95	0.31	0.07	0.77	0	0.73	0.12	0.01	0	0.02	99.3	0.94	0.02	0	1.01	0	0	6	16.35	8.25	0.63	65.89	101.38	842.4	479.21	998.92	649	869.81	520.59	971.08	515.79
35.435	0	0.24	0.02	0.56	18.95	0.08	0.05	3.56	0.51	0.51	62.09	99.96	1.56	95.97	7.71	90.74	0	0.13	17.96	0.55	0.06	0.57	0	0.51	0.15	0.01	0	0.03	99.14	2.23	0.02	0	1.65	0	0	6	19.18	6.15	1.86	66	104.21	841.02	478.32	999.07	649.03	868.75	521.76	972.81	515.99
35.468	0	0.24	0.02	0.55	19.43	0.09	0.05	3.82	0.51	0.51	61.15	99.96	1.77	98.61	9.06	90.46	0	0.12	19.02	0.92	0.1	0.52	0	0.51	0.2	0.01	0	0.01	99.03	2.95	0.02	0	1.71	0	0	6	14.91	0.71	0.88	65.32	106.51	843.59	477.89	1003.52	650.74	870.2	519.88	976.61	515.25
35.502	0	0.23	0.02	0.51	20.82	0.07	0.05	5.14	0.55	0.55	58.36	99.96	0	98.41	11.36	91.32	0.01	0.15	13.34	1.6	0.07	0.24	0	0.55	0.21	0.01	0	0.01	98.86	7.18	0.02	0	2.23	0	0	6	16.85	-1.38	1.04	66.01	104.21	853.12	479.06	1010.9	650.62	879.87	519.81	984.05	516.92
35.535	0	0.2	0.02	0.47	25.77	0.05	0.05	8.12	0.62	0.62	49.23	99.97	0	98.57	15.59	95.39	0.01	0.22	6.7	1.68	0.06	0.2	0	0.62	0.16	0.01	0	0.01	98.8	10.59	0.02	0	2.24	0	0	6	16.04	-0.84	0.18	65.93	102.06	861.51	478.56	1018.96	650.68	888.5	518.09	990.54	516.15
35.568	0	0.19	0.01	0.45	27.74	0.03	0.06	8.85	0.75	0.75	47.26	99.97	0	97.55	17.63	96.06	0.01	0.41	2.13	1.25	0.05	0.14	0	0.75	0.18	0.01	0	0.01	98.67	9.93	0.02	0	2.08	0	0	6	15.95	-3.57	0.86	65.83	99.19	868.65	477.84	1025.67	649.84	897.35	516.23	996.53	515.97
35.602	0	0.17	0.01	0.4	32.66	0.03	0.07	14.4	1.07	0.91	42.34	99.97	0	96.32	23.88	96.57	0.01	0.78	0.78	0.91	0.03	0.07	0	1.07	0.25	0.02	0	0.02	98.23	15.98	0.02	0	2.03	0	0	6	14.79	-5.67	-0.18	65.32	101.33	873.01	476.99	1032.02	649.85	900.78	515.72	1002.11	516.16
35.635	0	0.16	0.01	0.39	36.79	0.03	0.09	15.32	1.14	0.6	38.21	99.97	0	92.88	27.17	97.35	0.01	1.69	0.32	0.6	0.01	0.05	0	1.14	0.45	0.02	0	0.06	98.28	12.77	0.02	0	1.73	0	0	6	17.39	-9.16	1.1	65.06	103.38	874.27	475.62	1035.93	651.92	903.32	514.46	1006.66	517.07
35.668	0	0.17	0.01	0.38	39.97	0.03	0.09	17.24	1.53	0.28	35.03	99.97	0	92.11	28.09	98.22	0.01	3.33	0.17	0.28	0.01	0.02	0	1.53	0.57	0.03	0	0.18	98.12	12.71	0.02	0	1.38	0	0	6	17.88	-9.71	0.77	65.18	101.25	878.19	475.76	1039.56	652.2	907.87	514.94	1009.11	516.7
35.702	0	0.21	0.02	0.42	38.94	0.03	0.08	16.29	1.99	0.15	36.06	99.97	0	93.58	23.02	98.27	0.01	6.69	0.16	0.15	0.01	0.02	0	1.99	1.01	0.05	0	0.78	97.38	12.73	0.02	0	1.25	0	0	6	19.73	-8.6	1.1	65.09	101.72	881.41	475.33	1043.66	653.04	911.59	514.69	1013.28	517.44
35.735	0	0.27	0.02	0.46	40.39	0.03	0.07	15.07	2.58	0.07	34.61	99.97	0	92.51	19.01	98.05	0.01	11.62	0.15	0.07	0.01	0.02	0	2.58	1.77	0.06	0	1.94	97.46	9.82	0.03	0	1.15	0	0	6	18.15	-9.43	1.04	65.1	100.78	884.36	476.05	1046.46	653.2	914.88	514.89	1015.62	517.88
35.769	0	0.43	0.02	0.51	44.03	0.03	0.05	14.33	2.25	0.08	30.97	99.97	0	94.57	13.24	96.99	0.01	21.03	0.13	0.02	0.01	0.02	0	2.25	2.32	0.08	0	2.62	97.14	5.83	0.03	0	0.93	0	0	6	19.83	-7.71	3.83	65.13	102.38	884.76	476.56	1047.63	655.16	917.19	514.06	1019.36	520.55
35.802	0	0.57	0.02	0.54	45.22	0.03	0.05	13.58	2.1	0.05	29.78	99.96	0	93.57	10.15	94.9	0	26.66	0.1	0.01	0.01	0.01	0	2.1	2.47	0.05	0	2.25	96.69	3.86	0.04	0	0.81	0	0	6	19.53	-8.61	2.26	65.14	104.05	887.61	475.72	1050.49	653.98	917.9	514.43	1021.87	518.69
35.835	0	0.61	0.02	0.56	37.19	0.03	0.04	9.31	1.82	0.03	37.81	99.95	0	94.1	6.01	91.01	0	25.23	0.07	0.01	0	0.01	0	1.82	1.98	0.03	0	1.33	96.21	3.11	0.04	0	0.75	0	0	6	19.11	-8.15	3.42	65.49	100.22	888.5	475.19	1051.19	653.57	921.54	512.64	1021.58	518.7
35.869	0	0.69	0.02	0.55	36.31	0.03	0.04	8.29	2.2	0.02	38.69	99.94	0	91.94	3.95	89.28	0	27.7	0.06	0.01	0	0.01	0	2.2	1.17	0.02	0	0.85	95.47	1.4	0.04	0	0.61	0	0	6	19.04	-9.83	3.17	65.52	100.36	889.26	475.17	1051.98	653.3	922.04	512.57	1022.2	518.87
35.902	0	0.68	0.02	0.55	31.16	0.03	0.04	6.36	2.25	0.01	43.84	99.91	0	91.86	2.62	86.27	0	25.73	0.07	0	0	0.01	0	2.25	1.15	0.01	0	1.27	94.93	0.83	0.04	0	0.51	0	0	6	20.73	-9.88	1.52	65.36	101.8	889.57	474.3	1053.5	653.39	920.92	513.08	1022.57	518.72
35.935	0	0.62	0.02	0.57	24.17	0.03	0.04	4.33	1.51	0.01	51.65	99.89	0	89.31	1.51	82.9	0	20.6	0.07	0	0.01	0.01	0	2.16	1.07	0.01	0	1.72	95.06	0.69	0.04	0	0.47	0	0	6	22.74	-11.39	0.96	65.15	105.42	888.6	472.5	1054.48	652.79	918.71	511.74	1023.84	519.49
35.969	0	0.64	0.02	0.55	27.31	0.02	0.04	5.1	1.57	0.01	47.69	99.9	0	94.1	1.57	85.06	0	22.92	0.05	0	0	0.01	0	2.63	0.77	0.01	0	1.43	94.63	0.29	0.05	0	0.28	0	0	6	23.35	-8.15	0.52	65.91	102.61	888.72	472.55	1054.68	653.37	919.97	512.06	1022.32	519.45
36.002	0	0.64	0.02	0.56	25.91	0.02	0.04	4.66	1.13	0.01	49.09	99.9	0	94.44	1.13	83.9	0	22.23	0.04	0	0.01	0	0	2.27	0.31	0.01	0	0.65	95.11	0.31	0.04	0	0.29	0	0	6	22.79	-7.84	-1.48	65.87	103.79	889.03	473.15	1053.65	651.44	917.34	513.64	1020.99	518.94
36.035	0	0.55	0.02	0.56	25.49	0.02	0.04	4.62	1	0.01	49.51	99.92	0	96.53	1	86.74	0	19.44	0.03	0	0.01	0	0	2.81	0.28	0.01	0	0.35	94.97	0.18	0.04	0	0.22	0	0	6	21.8	-5.37	-1.08	66.09	103.47	887.75	474.16	1051.24	651.72	915.99	514.52	1019.38	518.51
36.069	0	0.54	0.02	0.55	24.33	0.02	0.04	4.32	0.98	0.01	51.34	99.91	0	97.56	0.98	85.99	0	18.6	0.03	0	0.01	0	0	2.26	0.22	0.01	0	0.13	94.78	0.09	0.04	0	0.19	0	0	6	21.59	-3.56	-3.08	66.22	102.01	884.06	474.52	1047.45	651.25	911.44	515.8	1013.42	518.39
36.102	0	0.51	0.02	0.54	26.27	0.02	0.04	4.94	1.42	0.01	48.73	99.92	0	97.32	1.42	88.54	0	18.96	0.06	0	0.01	0	0	2.75	0.4	0.01	0	0.21	94.22	0.08	0.05	0	0.21	0	0	6	21.75	-4.05	-3.32	65.87	103.22	879	476.13	1041.34	651.93	904.99	518.16	1008.2	518.69
36.136	0	0.39	0.02	0.53	22.26	0.02	0.03	4.06	1.79	0.01	55.47	99.93	0	96.27	1.79	89.53	0	12.72	0.14	0	0.01	0	0	1.89	0.38	0	0	0.41	93.6	0.07	0.05	0	0.24	0	0	6	18.73	-5.74	-3.98	65.78	103.43	872.85	477.36	1036.3	653.79	898.72	519.76	1002.14	518.71
36.169	0	0.35	0.02	0.51	23.03	0.03	0.04	4.39	1.69	0.01	53.94	99.93	0	97.65	3.2	91.3	0	11.47	0.21	0	0.01	0	0	1.69	0.34	0	0	0.41	93.08	0.06	0.05	0	0.3	0	0	6	20.13	-3.36	-4.92	65.89	101.7	868.17	477.47	1032.25	654.89	894.6	520.71	996.28	518.95
36.202	0	0.33	0.02	0.48	23.84	0.03	0.04	4.73	1.87	0.02	52.31	99.93	0	98.53	5.55	91.34	0	10.96	0.41	0	0.02	0	0	1.87	0.32	0	0	0.67	92.45	0.07	0.06	0	0.34	0	0	6	17.22	-0.97	-4.73	65.52	104.47	863.54	478.18	1027.78	655.08	888.75	521.31	993.18	518.53
36.236	0	0.28	0.02	0.44	22.95	0.03	0.04	4.63	1.28	0.01	54.1	99.92	0	98.36	8.53	90.6	0	8.19	0.54	0	0.01	0	0	1.28	0.29	0	0	0.4	91.78	0.06	0.06	0	0.36	0	0	6	19.86	-1.52	-4.09	65.32	105.6	858.64	478.45	1023.03	655.94	883.8	521.62	989.39	520.17
36.269	0	0.24	0.02	0.39	24.64	0.03	0.06	5.39	1.43	0.01	50.71	99.91	0	98.74	13.96	90.24	0	7.01	0.6	0	0.01	0	0	1.43	0.53	0	0	0.63	90.43	0.06	0.06	0	0.38	0	0	6	19	0.19	-4.28	65.55	105.14	855.57	478.32	1019.58	655.68	880.67	521.78	985.77	518.76
36.302	0	0.21	0.02	0.35	23.95	0.03	0.07	5.41	1.62	0.01	52.1	99.89	0	98.29	16.81	88.91	0	5.55	0.44	0	0.01	0	0	1.62	0.58	0	0	0.6	88.99	0.06	0.06	0	0.43	0	0	6	18.35	-1.75	-5.08	65.75	103.43	853.01	478	1017.67	655.92	878.71	521.82	982.07	518.16
36.336	0	0.21	0.02	0.36	25.83	0.03	0.07	5.9	1.71	0	49.17	99.91	0	98.25	18.69	89.75	0	5.04	0.22	0	0	0	0	1.71	0.53	0	0	0.34	90.54	0.06	0.05	0	0.47	0	0	6	18.1	-1.86	-5.26	65.77	102.53	851.43	478.36	1016.74	656.96	877.8	522.14	980.27	518.72
36.369	0	0.2	0.02	0.34	26.31	0.03	0.07	6.24	1.38	0	48.69	99.9	0	98.44	19.67	90.07	0	5.17	0.16	0	0	0	0	1.38	0.28	0	0	0.21	89.39	0.07	0.05	0	0.47	0	0	6	17.63	-1.27	-4.05	65.47	103.71	849.99	478.71	1014.09	656.44	876.09	521.78	979.74	518.49
36.402	0	0.21	0.02	0.32	25.13	0.03	0.07	6.07	1.22	0.01	49.87	99.87	0	98.43	18.2	89.08	0	6.92	0.16	0	0	0	0	1.22	0.27	0.01	0	0.15	87	0.08	0.04	0	0.52	0	0	6	20.5	-1.31	-3.94	65.38	107.43	849.48	479.07	1012.36	656.01	873.09	523.55	980.39	518.3
36.436	0	0.2	0.02	0.28	20.65	0.03	0.06	5.1	0.93	0.01	58.7	99.78	0	97.86	14.42	87.6	0	7.71	0.22	0	0	0	0	0.93	0.24	0.01	0	0.27	81.65	0.09	0.03	0	0.64	0	0	6	17.44	-2.89	-3.99	65.06	105.92	849.29	479.06	1011.88	655.22	873.5	522.69	979.29	517.43
36.469	0	0.17	0.02	0.24	21.1	0.03	0.07	5.74	0.84	0.01	57.8	99.72	0	98.74	18.81	87.95	0	5.99	0.61	0	0	0	0	0.84	0.21	0.01	0	0.61	78.56	0.11	0.03	0.01	0.63	0	0	6	19.5	-0.19	-3.04	66.04	104.35	851.38	481.62	1009.53	653.76	875.01	524.08	979.26	519.5
36.503	0	0.12	0.02	0.17	17.42	0.03	0.07	5.54	1.82	0.02	65.17	99.49	0	98.45	18.98	89.59	0	3.23	1.82	0	0	0	0	0.72	0.21	0.02	0	4.96	69.4	0.11	0.04	0.27	0.79	0	0	6	22.06	1.24	-3.42	66.89	109.14	852.89	483.33	1008.68	652.53	872.56	527.09	981.5	520.64
36.536	0	0.09	0.02	0.11	13.56	0.03	0.07	5.36	2.42	0.02	72.88	98.56	0	98.56	19.66	89.35	0	1.92	2.42	0.01	0.01	0	0	0.58	0.26	0.02	0	10.67	56.53	0.15	0.04	1.34	0.81	0	0	6	16.68	0.86	-1.01	66.01	106.83	851.41	488.3	1004.03	653.98	872.64	528.17	979.41	524.56
36.569	0	0.08	0.02	0.07	10.96	0.03	0.08	5.28	4.69	0.02	78.09	95.98	0	97.9	21.65	87.63	0	1.24	4.69	0.01	0.01	0	0	0.47	0.37	0.02	0	17.79	45.19	0.18	0.05	0.26	0.73	0	0	6	18.36	2.78	-1.37	65.6	108.3	851.07	489.88	1001.82	652.89	870.32	529.73	978.58	526.77
36.603	0	0.06	0.02	0.04	8.03	0.04	0.11	5.62	6.85	0.04	83.94	89.75	0	97.84	26.24	85.07	0	0.67	6.85	0.04	0.01	0	0	0.26	0.83	0.03	0	35.27	25.88	0.3	0.06	1	0.78	0	0	6	16.73	2.92	0.25	64.9	108.71	850.2	493.79	998.99	654.38	869.63	532.97	978.29	529.68
36.636	0	0.07	0.03	0.03	6.41	0.05	0.14	4.73	12.59	0.1	87.18	94.52	0	97.45	27.98	79.18	0	0.38	12.59	0.1	0.01	0	0	0.24	1.6	0.03	0	49.6	21.19	0.41	0.07	0.33	0.78	0.06	0	6	15.41	3.78	0.41	64.31	104.37	850.32	493.43	997.89	652.75	871.47	531.95	975.79	528.56
36.669	0	0.06	0.03	0.02	6.21	0.07	0.21	5.2	18.31	0.18	87.59	90.26	0	98.43	33.96	75.53	0	0.23	18.31	0.22	0	0	0	0.18	2.49	0.04	0	45.5	15.86	0.6	0.1	0.06	0.74	0.16	0	6	16.81	1.31	1.34	63.74	108.17	852.02	494.8	999.78	653.96	872.07	533.15	980.23	531.33
36.703	0	0.04	0.03	0.02	6.42	0.06	0.34	6.57	14.98	0.09	86.85	77.22	0	98.28	44.29	70.88	0	0.12	14.98	0.38	0	0	0	0.09	2.57	0.04	0	37.65	8.23	1.02	0.11	0.04	0.61	0.12	0	6	15.06	1.79	3.44	63.06	110.23	854.26	496.09	1002.75	654.92	875.45	532.75	985.66	534.62
36.736	0	0.04	0.03	0.02	5.77	0.06	0.31	5.87	13.68	0.09	88.27	54.49	0	98.77	41.91	70.15	0	0.08	13.68	0.48	0	0	0	0.09	2.71	0.06	0	25.43	7.78	1.24	0.1	0.82	0.6	0.02	0	6	13.51	-0.07	4.23	62.67	103.77	855.3	496.26	1004.63	656.67	880.62	532	984.36	534.62
36.77	0	0.02	0.03	0.02	6.41	0.04	0.3	7.14	5.43	0.1	85.72	23.53	0	98.59	43.75	72.51	0	0.11	5.75	0.54	0	0	0	0.04	2.72	0.1	0	5.43	6.15	2.05	0.1	0.04	0.54	0.01	0	6	15.62	0.76	5.85	61.99	106.84	853.12	493.36	1009.67	661.59	881.97	530.54	988.71	535.09
36.803	0	0.02	0.03	0.01	8.03	0.03	0.3	9.94	2.61	0.11	80.12	30.45	0	97.94	46.46	77.41	0	0.11	5.04	0.49	0	0	0	0.03	1.56	0.11	0	2.61	5.64	3.12	0.1	0.55	0.54	0	0	6	13.48	2.69	4.44	62.85	107.01	858.61	495.23	1017.53	666.25	887.4	533.37	994.39	535.74
36.836	0	0.02	0.02	0.01	9.38	0.03	0.24	11.85	0.64	0.09	76.31	44.63	0	98.14	44.5	83.73	0	0.12	4.8	0.35	0	0	0	0.03	0.64	0.09	0	0.6	6.92	3.48	0.08	0.11	0.58	0	0	6	16.86	2.18	4.61	63.04	108.06	859.14	493.13	1021.58	669.26	889.34	531.98	997.34	535.67
36.87	0	0.02	0.02	0.01	9.01	0.03	0.18	12.9	0.37	0.09	74.21	50.33	0	98.17	39.64	88.27	0	0.16	2.71	0.27	0	0	0	0.02	0.37	0.09	0	0.16	5.23	6.09	0.11	0.03	0.62	0	0	6	15.15	2.08	6.04	63.19	107.05	860.3	491.86	1024.96	669.24	893.28	531.25	1000.27	534.85
36.903	0	0.02	0.02	0.02	9.95	0.03	0.14	15.21	0.23	0.09	69.58	64.63	0	98.17	36.3	93.59	0	0.2	1.75	0.15	0	0.01	0	0.03	0.23	0.09	0	0.08	7.25	8.67	0.12	0.03	0.58	0	0	6	17.25	2.09	5.71	63.41	108.89	861.12	490.23	1027.77	670.42	893.96	530.51	1002.79	534.15
36.936	0	0.02	0.02	0.02	8.96	0.03	0.1	12.89	0.29	0.09	74.22	71.63	0	98.76	29.66	95.36	0	0.22	1.32	0.1	0	0.01	0	0.04	0.29	0.09	0	0.12	9.49	8.9	0.13	0.03	0.53	0	0	6	17.16	-0.12	4.89	63.68	105.51	863.2	491.12	1029.28	671.78	896.61	530.93	1002.07	534.13
36.97	0	0.02	0.02	0.03	7.53	0.03	0.07	11.89	0.45	0.07	76.23	77.49	0	98.7	20.99	96.86	0	0.21	1.06	0.07	0.01	0.02	0	0.06	0.45	0.07	0	0.31	11.86	13.86	0.19	0.04	0.47	0	0	6	18.15	0.33	4.28	63.53	108.07	864.08	491.8	1029.3	672.15	895.38	530.78	1003.36	535.35
37.003	0	0.03	0.02	0.03	6.7	0.03	0.05	10.19	0.45	0.06	79.62	83.04	0	98.4	14.36	97.33	0	0.23	1.17	0.05	0.01	0.03	0	0.08	0.45	0.06	0	0.43	15.77	15.84	0.18	0.09	0.46	0	0	6	19.78	-1.4	3.04	63.97	105.41	865.45	492.44	1028.32	670.99	895.81	530.91	1001.11	535.7
37.036	0	0.03	0.02	0.04	6.88	0.03	0.05	10.14	0.59	0.05	79.73	87.03	0	98.53	12.88	97.53	0	0.19	1.5	0.04	0	0.01	0	0.08	0.3	0.05	0	0.59	19.5	17.03	0.16	2.64	0.47	0	0	6	19.52	-0.96	3.73	64.98	106.19	864.73	491.87	1026.88	669.77	894.92	529.91	1000.99	534.93
37.07	0	0.05	0.02	0.06	8.47	0.03	0.04	9.49	0.83	0.04	81.03	95.61	0	98.15	10.86	97.69	0	0.21	2.52	0.03	0	0.01	0	0.09	0.29	0.04	0	0.83	33.98	17.1	0.15	6.12	0.6	0	0	6	19.43	-2.14	3.7	65.54	108.14	864.34	489.99	1027.85	669.18	894.24	528.43	1002.26	533.4
37.103	0	0.05	0.02	0.06	8.05	0.03	0.04	8.45	0.93	0.03	83.1	95.48	0	97.68	9.54	97.64	0	0.18	3.34	0.03	0	0	0	0.09	0.46	0.03	0	0.93	33.64	15.45	0.15	1.31	0.66	0	0	6	18.28	-3.29	3.55	65.72	104.36	864.43	488.41	1027.03	666.7	895.54	526.33	999.8	531.02
37.137	0	0.07	0.02	0.11	10.3	0.03	0.04	7.21	2.61	0.02	79.41	98.68	0	97.17	8.39	97.46	0	0.14	3.54	0.02	0	0.01	0	0.11	0.48	0.02	0	2.61	49.52	12.69	0.11	0.01	0.68	0	0	6	16.91	-4.31	3.48	65.4	106.01	864.36	487.48	1027	664.8	894.66	524.68	1000.5	530.71
37.17	0	0.08	0.02	0.11	9.74	0.03	0.04	5.6	2.22	0.02	80.51	98.66	0	96.84	7.17	96.21	0	0.13	2.22	0.02	0	0	0	0.15	0.55	0.01	0	3.48	50.59	8.68	0.08	0	0.67	0	0	6	17.32	-4.88	3.72	65.43	104.48	864.41	486.83	1026.45	664.12	895.31	524.17	999.66	529.38
37.203	0	0.08	0.02	0.12	9.76	0.03	0.04	5	1.01	0.01	80.48	98.75	0	95.76	6.98	95.44	0	0.12	1.01	0.01	0	0	0	0.17	0.31	0.01	0	1.71	52.29	6.8	0.06	0	0.67	0	0	6	17.28	-6.42	2.04	65.44	104.22	864.44	485.79	1026.64	662.33	894.17	523.61	998.27	528.66
37.237	0	0.11	0.02	0.2	13.16	0.03	0.04	4.67	0.67	0.01	73.69	99.65	0	97.18	7.47	95.21	0	0.21	0.52	0.01	0	0	0	0.25	0.22	0	0	1.44	68.53	4.72	0.05	0	0.67	0	0	6	17.24	-4.3	0.71	65.42	106.81	862.7	484.02	1026.29	661.1	890.78	522.71	997.48	527.56
37.27	0	0.11	0.02	0.2	12.62	0.03	0.04	4.41	0.63	0	74.75	99.6	0	97.61	6.96	95.08	0	0.31	0.32	0	0	0	0	0.25	0.19	0	0	1.7	66.98	3.81	0.05	0	0.63	0	0	6	17.03	-3.44	0.55	65.42	107.36	860.16	481.47	1025.95	660.66	888.96	520.37	996.17	526.02
37.303	0	0.13	0.02	0.23	12.29	0.03	0.03	3.8	0.61	0	75.43	99.68	0	97.26	4.46	94.49	0	0.5	0.25	0	0	0	0	0.3	0.25	0	0	0.78	70.14	2.96	0.04	0	0.61	0	0	6	17.92	-4.16	-0.11	65.78	106.04	858.32	479.79	1025.89	661.31	888.1	519.66	994.03	524.51
37.337	0	0.15	0.02	0.26	12.45	0.03	0.03	3.36	0.56	0	75.11	99.73	0	96.28	3.7	93.12	0	0.74	0.24	0	0	0	0	0.54	0.22	0	0	0.85	73.87	1.79	0.04	0	0.56	0	0	6	21.13	-5.73	-0.18	65.61	108.16	857.71	479.15	1024.82	660.78	886.08	520.15	994.17	524.15
37.37	0	0.15	0.02	0.27	11.99	0.03	0.03	3.09	0.46	0	76.02	99.69	0	95.42	4.24	90.45	0	1.11	0.23	0	0	0	0	0.46	0.2	0	0	0.41	74.56	1.53	0.04	0	0.55	0	0	6	20.27	-6.82	-1.79	65.48	108.06	857.56	479.62	1024.93	660.6	884.72	521.44	992.75	524.19
37.403	0	0.17	0.02	0.28	11.57	0.03	0.04	2.79	0.5	0	76.87	99.64	0	97.42	4.23	87.6	0	1.84	0.27	0	0	0	0	0.5	0.17	0	0	0.17	75.76	1.11	0.03	0	0.53	0	0	6	20.58	-3.84	-1.18	65.56	106.21	858.42	480.46	1023.34	660.02	885.86	522.12	992.07	523.15
37.437	0	0.17	0.02	0.25	11.19	0.03	0.04	2.78	0.44	0	77.62	99.51	0	97.9	5.24	86.19	0	2.62	0.4	0	0	0	0	0.44	0.15	0	0	0.19	73.17	0.68	0.02	0	0.61	0	0	6	20.19	-2.78	-1.64	65.4	104.84	858.92	480.55	1023.07	659.32	886.33	522.32	991.17	522.48
37.47	0	0.18	0.02	0.27	11.97	0.03	0.04	2.88	0.42	0.01	76.06	99.58	0	96.13	5.53	86.03	0	3.32	0.58	0	0.01	0.01	0	0.42	0.15	0	0	0.15	75.45	0.7	0.02	0	0.67	0	0	6	18.95	-5.93	-0.88	65.18	104.11	859.66	480.64	1022.88	658.35	887.55	521.37	991.65	522.32
37.504	0	0.17	0.02	0.26	11.32	0.03	0.04	2.72	0.26	0.02	77.36	99.53	0	95.43	5.1	85.65	0	3.04	0.98	0	0.02	0.03	0	0.26	0.1	0	0	0.16	74.42	0.38	0.02	0	0.8	0	0	6	19.67	-6.8	0.72	65.45	101.87	860.02	480.55	1022.93	658.66	890.19	520.01	992.01	523.12
37.537	0	0.18	0.02	0.27	11.15	0.03	0.04	2.54	0.3	0.01	77.71	99.5	0	95.49	6.5	82.81	0	2.82	0.82	0.01	0.01	0.03	0	0.3	0.06	0	0	0.11	76.38	0.35	0.01	0	0.79	0	0	6	19.94	-6.73	0.45	65.46	102.5	861.27	479.5	1025.52	659.46	891.56	519.88	994.03	521.75
37.57	0	0.19	0.03	0.27	10.5	0.03	0.05	2.3	0.3	0.01	79	99.34	0	96.15	8.39	78.56	0	2.75	0.55	0.01	0.01	0.03	0	0.3	0.05	0	0	0.07	77.17	0.3	0.01	0	0.81	0	0	6	21.96	-5.91	2.29	65.75	100.06	862.86	479.68	1026.67	660.6	895.62	519.44	995.63	522.45
37.604	0	0.22	0.03	0.31	9.85	0.03	0.05	1.92	0.29	0.01	80.31	99.41	0	96.44	7.09	76.18	0	2.06	0.31	0.01	0.01	0.02	0	0.29	0.04	0	0	0.04	80.93	0.25	0.01	0	0.73	0	0	6	19.1	-5.51	1.98	65.99	100.72	866.57	480.39	1029.45	659.45	898.29	519.54	998.98	522.06
37.637	0	0.22	0.02	0.34	10.99	0.03	0.04	2.13	0.3	0.02	78.02	99.64	0	94.88	5.01	80.51	0	2.39	0.27	0.02	0.01	0.03	0	0.3	0.04	0	0	0.05	82.77	0.23	0.01	0	0.8	0	0	6	21.34	-7.4	2.81	66.07	97.66	867.62	480.26	1029.58	659.19	901.01	519.06	998.61	522.58
37.67	0	0.24	0.02	0.38	11.68	0.03	0.04	2.15	0.33	0.02	76.65	99.74	0	95.88	4.65	81.42	0	2.12	0.27	0.02	0.01	0.03	0	0.33	0.04	0	0	0.07	85.85	0.22	0.01	0	0.83	0	0	6	19.76	-6.27	2.24	66.21	98.5	870.18	480.95	1031.73	658.7	902.53	519.5	1000.97	522.83
37.704	0	0.25	0.02	0.44	12.95	0.03	0.04	2.27	0.29	0.02	74.09	99.85	0	95.63	3.41	84.3	0	1.75	0.31	0.02	0.01	0.03	0	0.29	0.03	0	0	0.06	89.89	0.22	0.01	0	0.88	0	0	6	20.38	-6.57	3.36	65.87	101.44	871.69	480.37	1033.49	658.19	903.63	518.34	1004.94	523.49
37.737	0	0.25	0.02	0.43	12.41	0.03	0.04	2.17	0.28	0.01	75.18	99.84	0	95.27	3.07	83.91	0	1.45	0.37	0.01	0.01	0.03	0	0.28	0.03	0	0	0.12	89.26	0.19	0.01	0	0.9	0	0	6	19.28	-6.99	2.5	65.92	103.31	876	480.6	1037.9	657.62	906.39	518.65	1009.58	523.71
37.771	0	0.28	0.02	0.47	10.94	0.03	0.04	1.74	0.25	0.01	78.13	99.8	0	95.61	2.47	79.36	0	1.18	0.26	0.01	0.01	0.04	0	0.25	0.04	0	0	0.06	91.46	0.21	0.01	0	1.03	0	0	6	20.04	-6.59	3.16	65.84	102.43	879.04	480.71	1040.5	657.7	910.19	518.47	1012.46	523.98
37.804	0	0.27	0.02	0.48	11.12	0.03	0.04	1.77	0.27	0.01	77.75	99.83	0	95.27	1.89	80.62	0	0.92	0.28	0.01	0.01	0.05	0	0.27	0.05	0	0	0.06	91.84	0.23	0.01	0	1.06	0	0	6	20.58	-6.98	3.73	65.7	101.19	881.81	480.9	1043.84	658.65	914.32	518.24	1015.28	525.1
37.837	0	0.29	0.03	0.49	9.74	0.03	0.04	1.47	0.34	0.02	80.52	99.77	0	95.08	1.57	76.69	0	0.57	0.32	0.01	0.02	0.12	0	0.34	0.09	0	0	0.16	92.17	0.23	0.01	0	1.02	0	0	6	21.9	-7.19	4.87	65.55	102.59	883.56	480.89	1046.16	659.57	916.64	517.96	1018.89	526.22
37.871	0	0.31	0.03	0.51	9.24	0.03	0.04	1.34	0.3	0.03	81.52	99.75	0	94.53	1.13	74.96	0	0.48	0.28	0.01	0.03	0.19	0	0.3	0.09	0	0	0.05	93.13	0.28	0.01	0	1.08	0	0	6	20.95	-7.76	3.1	65.6	107.41	887.84	479.79	1050.56	657.47	917.16	517.86	1024.37	524.52
37.904	0	0.33	0.03	0.52	8.16	0.03	0.04	1.13	0.27	0.04	83.69	99.66	0	95.13	1.15	70.71	0	0.45	0.3	0.02	0.04	0.16	0	0.27	0.06	0	0	0.03	93.5	0.28	0.01	0	1.12	0	0	6	20.28	-7.14	2.11	66.13	104.66	892.7	477.38	1055.97	655.77	922.8	516.04	1027.33	521.31
37.937	0	0.35	0.03	0.54	7.76	0.03	0.04	1.03	0.21	0.06	84.47	99.64	0	90.52	0.85	68.94	0	0.38	0.33	0.02	0.06	0.14	0	0.21	0.04	0	0	0.01	94.5	0.29	0.01	0	1.16	0	0	6	22.78	-10.72	2.87	66.35	103.96	893.51	476.2	1057.86	655.91	925.17	514.4	1028.81	522.53
37.971	0	0.37	0.03	0.57	7.91	0.03	0.04	1.01	0.16	0.05	84.18	99.68	0	84.53	0.8	68.49	0	0.38	0.32	0.02	0.05	0.13	0	0.16	0.03	0	0	0	96.17	0.26	0.02	0.01	1.09	0	0	6	24.49	-13.51	2.33	66.3	101.85	893.38	474.69	1059.16	656.23	926.36	513.46	1027.83	522.17
38.004	0	0.36	0.03	0.58	8.49	0.03	0.04	1.1	0.15	0.05	83.03	99.73	0	86.61	0.81	70.36	0	0.5	0.36	0.03	0.05	0.18	0	0.15	0.02	0	0	0	96.62	0.28	0.02	0	1.06	0	0	6	26.97	-12.66	2.66	66.13	102.06	894.6	474.19	1060.32	656.43	927.72	513.48	1029.39	522.34
38.037	0	0.35	0.03	0.59	10.02	0.03	0.04	1.34	0.15	0.06	79.95	99.82	0	91.73	1.02	74.8	0	0.76	0.43	0.03	0.06	0.21	0	0.15	0.03	0	0	0	97.44	0.26	0.02	0	1.01	0	0	6	25.06	-9.97	3.22	66.16	99.3	896.06	474.68	1061.38	656.46	930.8	513.03	1029.68	522.17
38.071	0	0.36	0.03	0.61	10.37	0.03	0.04	1.37	0.18	0.07	79.25	99.83	0	89.41	1.32	74.59	0	1.23	0.5	0.05	0.07	0.34	0	0.18	0.03	0.01	0	0	98.21	0.28	0.03	0	0.97	0	0	6	25.36	-11.33	2.26	65.73	101.66	896.89	473.99	1062.71	655.69	929.95	512.88	1031.21	521.9
38.104	0	0.35	0.02	0.62	12.52	0.03	0.04	1.76	0.23	0.09	74.97	99.89	0	90.79	1.27	79.65	0	2.24	0.54	0.06	0.09	0.32	0	0.23	0.02	0.01	0	0.01	98.52	0.26	0.03	0	1.01	0	0	6	24.93	-10.56	3.4	65.65	102.15	897.47	473.61	1063.22	655.08	931.24	511.5	1032.84	522.19
38.138	0	0.36	0.02	0.63	13.38	0.03	0.04	1.89	0.23	0.16	73.24	99.9	0	86.95	1.77	79.83	0	3.38	0.9	0.11	0.16	0.63	0	0.23	0.04	0.01	0	0.01	98.97	0.24	0.03	0	0.99	0	0	6	25	-12.52	1.71	65.6	102.85	898.21	473.27	1063.84	653.89	930.16	511.93	1032.55	521.69
38.171	0	0.37	0.03	0.62	12.19	0.03	0.04	1.66	0.23	0.16	75.61	99.87	0	91	1.93	76.98	0	2.96	0.94	0.16	0.13	0.41	0	0.23	0.08	0.01	0	0.01	99	0.22	0.04	0	1.03	0	0	6	21.81	-10.43	1.2	65.85	102.15	898.06	473.17	1063.78	652.58	930.07	510.8	1031.67	521.44
38.204	0	0.41	0.03	0.6	11.75	0.03	0.04	1.56	0.26	0.12	76.51	99.82	0	96.2	2.43	73.56	0	4.41	0.51	0.12	0.06	0.14	0	0.26	0.19	0.01	0	0.03	98.57	0.19	0.04	0	0.9	0	0	6	18.44	-5.85	-0.61	65.89	102.6	897.09	473.19	1063.5	652.76	927.7	512	1030.05	519.17
38.238	0	0.48	0.04	0.6	9.71	0.03	0.05	1.19	0.31	0.12	80.58	99.66	0	97.23	3.1	65.44	0	5.27	0.55	0.12	0.03	0.08	0	0.23	0.31	0.01	0	0.07	98.57	0.18	0.04	0	0.9	0	0	6	17.91	-4.21	0.51	65.9	102.98	892.37	473.67	1058.7	653.92	923.64	512.28	1026.41	518.87
38.271	0	0.49	0.04	0.58	9	0.03	0.05	1.09	0.42	0.14	81.99	99.54	0	97.33	4.36	62.01	0	5.23	0.59	0.14	0.02	0.05	0	0.21	0.42	0.01	0	0.21	98.17	0.16	0.04	0	0.93	0	0	6	17.09	-4.03	-0.42	65.66	104.84	889.51	473.68	1055.85	653.39	919.06	512.99	1023.77	518.18
38.304	0	0.56	0.05	0.57	6.09	0.03	0.07	0.66	0.42	0.12	87.81	98.88	0	96.74	4.31	51.11	0	3.98	0.56	0.12	0.01	0.02	0	0.19	0.42	0.01	0	0.3	97.96	0.15	0.04	0	1.02	0	0	6	16.57	-5.04	-1.92	65.52	104.33	885.84	473.66	1052.18	652.91	914.38	513.94	1018.66	517.26
38.338	0	0.59	0.06	0.57	5.06	0.03	0.07	0.52	0.35	0.07	89.87	98.37	0	96.24	4.05	46.29	0	3.39	0.92	0.07	0.02	0.02	0	0.13	0.35	0.01	0	0.22	98.06	0.11	0.03	0	1.17	0	0	6	17.07	-5.79	-3	65.3	103.17	882.57	473.51	1049.62	653.9	911.16	515.1	1014.33	516.26
38.371	0	0.61	0.06	0.56	4.45	0.03	0.08	0.44	0.28	0.05	91.1	97.72	0	97.26	5.12	41.92	0	2.8	0.87	0.05	0.03	0.01	0	0.13	0.28	0.01	0	0.23	98.15	0.09	0.03	0	1.27	0	0	6	17.99	-4.16	-1.99	65.11	104.02	878.15	473.47	1045.85	655.17	907.47	514.84	1011.47	516.83
38.404	0	0.66	0.07	0.55	3.59	0.03	0.09	0.34	0.36	0.03	92.82	96.3	0	96.66	5.17	35.91	0	2.54	0.87	0.03	0.03	0.01	0	0.19	0.36	0.01	0	0.29	97.99	0.07	0.03	0	1.63	0	0	6	18.4	-5.17	-2.44	65.29	102.2	874.55	472.5	1042.08	654.39	904.35	514.27	1006.55	515.38
38.438	0	0.54	0.05	0.52	5.32	0.03	0.08	0.57	0.29	0.04	89.36	98.18	0	97.69	8.23	44.94	0	3.07	1.23	0.02	0.04	0.02	0	0.28	0.29	0.02	0	0.21	98.01	0.06	0.03	0	2.01	0	0	6	20.53	-3.27	-1.85	65.39	102.67	871.28	470.64	1040.5	654.8	902.2	512.49	1004.84	515.32
38.471	0	0.44	0.04	0.49	7.13	0.04	0.08	0.86	0.34	0.04	85.73	99.02	0	95.96	11.13	52.4	0	2.45	2.17	0.03	0.04	0.04	0	0.34	0.22	0.02	0	0.18	98.34	0.06	0.03	0	2.45	0	0	6	21.1	-6.16	-1.39	65.55	102.84	869.65	470.92	1038.01	655.05	900.35	513.24	1003.19	514.41
38.505	0	0.38	0.04	0.47	8.33	0.04	0.08	1.11	0.52	0.05	83.33	99.36	0	97.92	11.52	58.28	0	2.34	4.36	0.03	0.05	0.19	0	0.52	0.21	0.02	0	0.14	97.74	0.06	0.03	0	3.16	0	0	6	21.29	-2.73	-3.4	65.79	100.87	868.69	471.24	1035.37	653.67	898.09	514.97	998.92	512.56
38.538	0	0.37	0.03	0.47	7.86	0.04	0.07	1.07	0.47	0.07	84.27	99.41	0	95.63	9.67	59.6	0	1.93	3.33	0.03	0.07	0.19	0	0.47	0.17	0.02	0	0.07	97.46	0.06	0.02	0	3.85	0	0	6	21.79	-6.58	-3.6	65.38	103	866.6	471.89	1032.62	652.65	894.28	515.5	997.26	514.17
38.571	0	0.32	0.03	0.46	10.11	0.04	0.07	1.51	0.52	0.09	79.78	99.66	0	96.22	11.57	66.32	0	1.71	2.98	0.04	0.09	0.22	0	0.52	0.15	0.03	0	0.05	97.73	0.07	0.02	0	4.1	0	0	6	21.04	-5.82	-3.89	65.57	101.57	866.04	472.71	1030.55	651.93	893.52	516.18	995.07	513.78
38.605	0	0.27	0.02	0.41	10.89	0.05	0.06	1.81	0.45	0.16	78.23	99.71	0	97.56	13.13	69.6	0	1.34	2.56	0.07	0.16	0.2	0	0.45	0.16	0.02	0	0.04	96.61	0.07	0.02	0	5.29	0	0	6	18.8	-3.57	-3.8	65.5	101.11	866.21	473.1	1029.58	650.81	893.5	515.91	994.56	512.93
38.638	0	0.25	0.02	0.41	12.39	0.05	0.06	2.18	0.53	0.19	75.21	99.8	0	97.02	13.89	73.6	0	1.12	2.4	0.13	0.19	0.13	0	0.53	0.18	0.04	0	0.02	96.8	0.08	0.02	0	5.5	0	0	6	18.74	-4.58	-3.28	65.35	102.31	866.1	473.34	1029.05	650.61	892.93	515.93	995.2	513.12
38.671	0	0.2	0.02	0.37	16.48	0.06	0.06	3.37	0.6	0.22	67.05	99.88	0	96.38	17.52	80.6	0	1.22	2.85	0.22	0.18	0.15	0	0.6	0.14	0.04	0	0.02	96.49	0.09	0.02	0	6.08	0	0	6	20.63	-5.59	-1.45	65.51	103.46	866.1	472.33	1029.7	651.27	894.06	514.35	997.52	513.42
38.705	0	0.2	0.01	0.37	15.05	0.08	0.05	3.19	0.58	0.2	69.91	99.9	1.08	95.59	15.59	81.14	0	1.26	3.08	0.2	0.14	0.19	0	0.58	0.13	0.08	0	0.02	97.78	0.12	0.01	0	8.77	0	0	6	21.06	-6.62	-1.43	65.43	102.19	867.16	472.87	1030.48	652.16	895.64	515.21	997.82	513.36
38.738	0	0.19	0.01	0.37	15.79	0.08	0.05	3.42	0.58	0.29	68.41	99.91	1.47	93.64	15.11	83.01	0	1.57	3.53	0.29	0.12	0.17	0	0.58	0.13	0.12	0	0.04	97.83	0.13	0.01	0	8.86	0	0	6	19.89	-8.55	0.73	65.34	101.61	868.86	473.63	1031.02	651.72	898.74	513.78	1000.34	514.72
38.772	0	0.18	0.01	0.35	16.74	0.1	0.05	3.98	0.79	0.33	66.53	99.94	3.76	94.53	15.8	85.83	0	1.79	3.54	0.33	0.09	0.14	0	0.79	0.13	0.29	0	0.12	98.91	0.21	0.01	0	11.22	0	0	6	19.28	-7.76	1.19	65.14	101.12	869.46	473.7	1031.83	652.12	900.07	513.47	1001.18	514.75
38.805	0	0.17	0.01	0.33	14.89	0.13	0.04	3.66	0.86	0.46	70.22	99.93	6.47	94.9	14.51	84.73	0	2.06	3.66	0.41	0.07	0.12	0	0.86	0.19	0.46	0	0.15	99.2	0.23	0.01	0	13.5	0	0	6	17.23	-7.38	0.7	65.24	99.77	872.98	474.46	1035.33	652.62	903.87	514.15	1003.64	514.46
38.838	0	0.17	0.01	0.33	15.02	0.14	0.04	3.72	0.7	0.49	69.96	99.93	6.53	95.38	15.31	84.34	0	2.05	3.86	0.49	0.07	0.09	0	0.7	0.19	0.48	0	0.24	99.24	0.24	0.01	0	13.61	0	0	6	18.87	-6.86	2.22	65.11	100.79	875.05	475.7	1036.3	653.09	906.09	514.58	1006.85	516.59
38.872	0	0.17	0.01	0.32	14.8	0.15	0.04	3.84	1.03	0.83	70.39	99.93	7.69	95.21	14.53	84.89	0	2.9	3.16	0.5	0.05	0.11	0	1.03	0.28	0.83	0	0.27	99.27	0.37	0.01	0	14.94	0	0	6	17.53	-7.05	1.94	65.04	101.72	878.93	476.45	1039.28	652.33	908.83	515.09	1010.54	516.69
38.905	0	0.19	0.01	0.33	14.87	0.15	0.04	3.71	1.11	1.27	70.27	99.92	6.99	96.63	14.75	82.99	0	3.63	4.09	0.62	0.06	0.15	0	1.11	0.35	1.27	0	0.5	99.36	0.48	0.01	0	14.04	0	0	6	17.45	-5.22	1.78	65.26	98.03	882.79	477.06	1042.66	652.63	914.18	515.32	1012.19	517.22
38.938	0	0.2	0.01	0.33	13.66	0.17	0.04	3.37	1.12	1.45	72.68	99.91	8.57	94.23	13.56	81.46	0	3.93	5.96	0.8	0.11	0.29	0	1.12	0.43	1.45	0	0.61	99.32	0.49	0.01	0	14.61	0	0	6	17.72	-8.03	2.15	65.31	97.79	885.75	477.38	1045.02	652.14	917.22	515.11	1014.96	518.02
38.972	0	0.25	0.01	0.37	9.38	0.16	0.04	1.94	1.05	2.14	81.23	99.81	8.56	95.59	10.21	71.92	0.01	3.2	7.02	1.22	0.14	0.5	0	1.05	0.46	2.14	0	0.51	99.24	0.57	0.01	0	13.48	0	0	6	20.13	-6.62	2.84	65.32	99.48	884.69	475.17	1049.62	656.43	918.76	513.69	1018.08	519.12
39.005	0	0.3	0.02	0.39	6.3	0.17	0.05	1.14	0.92	2.19	87.4	99.54	9.23	93.37	8.85	60.9	0.01	2.65	7.76	1.35	0.21	0.91	0	0.92	0.34	2.19	0	0.16	99.38	0.57	0.01	0	13.45	0	0	6	20.1	-8.78	2.67	65.61	98.7	887.76	475.27	1053.15	657.28	922.26	514.14	1020.85	518.88
39.038	0	0.35	0.02	0.42	4.93	0.14	0.05	0.81	0.89	2.77	90.15	99.27	8.25	92.33	7.15	54.96	0.01	2.08	5.99	1.41	0.32	1.3	0	0.89	0.37	2.77	0	0.06	99.43	0.5	0.01	0	12.91	0	0	6	20.1	-9.56	2.54	65.13	101.55	889.51	475.09	1054.84	656.17	922.51	513.61	1023.88	519.67
39.072	0	0.36	0.02	0.44	4.32	0.14	0.05	0.7	0.96	3.29	91.36	99.13	8.39	91.9	6.23	52.8	0.01	1.62	4.62	1.63	0.35	2.3	0	0.96	0.28	3.29	0	0.03	99.46	0.44	0.01	0	13.41	0	0	6	21.67	-9.86	3.63	65.47	102.11	891.69	475.28	1056.7	656.63	925.15	513.62	1027.03	520.39
39.105	0	0.44	0.02	0.47	3.22	0.13	0.05	0.46	0.9	2.87	93.56	98.32	7.82	90.3	4.53	44.44	0.01	1.75	4.09	1.62	0.3	2.57	0	0.9	0.34	2.87	0	0.03	99.51	0.45	0.01	0	12.72	0	0	6	23.08	-10.84	3.15	65.68	99.37	893.41	475.52	1057.9	656.13	927.6	513.56	1026.63	521.7
39.139	0	0.47	0.03	0.47	3.04	0.14	0.06	0.43	0.82	2.25	93.91	98	8.5	92.38	4.59	42.21	0.01	1.94	5.95	1.8	0.23	2.85	0	0.82	0.31	2.25	0	0.07	99.53	0.42	0.01	0	12.59	0	0	6	24.31	-9.53	4.03	65.85	101.34	894.27	475.43	1058.11	655.51	927.92	513.17	1028.85	522.28
39.172	0	0.46	0.03	0.49	3.13	0.14	0.05	0.44	0.81	2.23	93.75	98.18	8.56	94.79	4.35	43.44	0.01	1.94	5.66	1.85	0.31	3.32	0	0.81	0.21	2.23	0	0.04	99.55	0.41	0.01	0	12.71	0	0	6	22.22	-7.49	3.43	65.85	101.18	895.14	475.01	1059.37	655.44	928.53	513.16	1029.45	520.37
39.205	0	0.45	0.03	0.46	2.96	0.13	0.05	0.41	0.81	1.84	94.07	98.1	8.3	90.66	3.43	42.8	0.01	1.76	4.67	1.38	0.25	1.85	0	0.81	0.2	1.84	0	0.03	99.6	0.42	0.01	0	12.65	0	0	6	23.26	-10.64	2.12	65.8	98.96	894.93	475.16	1059.26	654.61	928.5	512.9	1027	522.41
39.239	0	0.39	0.02	0.46	4.07	0.12	0.05	0.62	0.95	1.38	91.86	99.1	7.7	92.09	3.48	52.1	0.01	2	3.99	1.16	0.3	1.8	0	0.95	0.25	1.38	0	0.02	99.68	0.42	0.02	0	12.43	0	0	6	23.5	-9.72	2.86	65.67	101.19	893.37	474.99	1057.76	654.44	926.5	512.42	1027.16	522.78
39.272	0	0.36	0.02	0.47	4.95	0.11	0.04	0.77	1.08	1.25	90.11	99.43	6.81	94.59	3.15	57.76	0.01	2.19	3.29	0.94	0.32	1.55	0	1.08	0.36	1.25	0	0.01	99.7	0.39	0.02	0	11.88	0	0	6	22.07	-7.7	3.02	65.6	100.68	893.51	475.31	1056.15	652.76	926.13	512.21	1026.34	521.91
39.305	0	0.35	0.02	0.45	5.18	0.11	0.04	0.82	1.23	1.24	89.65	99.46	6.8	94.13	3.38	58.5	0.01	2.74	2.73	0.66	0.24	0.9	0	1.23	0.37	1.24	0	0.01	99.74	0.41	0.02	0	12.14	0	0	6	20.66	-8.12	0.81	65.24	102.61	893.72	476.18	1055.25	651.65	922.94	514.41	1025.36	520.7
39.339	0	0.36	0.02	0.45	5.7	0.1	0.04	0.91	1.54	1.26	88.6	99.52	6.09	94.76	3.55	60	0.01	3.49	2.59	0.5	0.27	0.85	0	1.54	0.28	1.26	0	0.01	99.78	0.47	0.02	0	11.65	0	0	6	19.22	-7.53	1.56	65.2	101.23	892.37	477.59	1053.04	652.13	922.48	514.79	1023.47	521.73
39.372	0	0.31	0.01	0.44	7.4	0.11	0.04	1.3	1.23	1.32	85.21	99.75	6.46	96.97	3.99	68.05	0.01	3.62	2.74	0.48	0.31	0.56	0	1.23	0.2	1.32	0	0.01	99.79	0.49	0.02	0	11.94	0	0	6	18.36	-4.66	0.57	65.09	101.24	892.02	478.47	1050.64	650.06	920.35	515.53	1021.38	521.87
39.405	0	0.28	0.01	0.42	6.62	0.12	0.03	1.21	0.96	1.51	86.77	99.74	7.92	98.09	3.81	67.68	0.01	2.25	2.3	0.36	0.33	0.27	0	0.96	0.12	1.51	0	0	99.85	0.52	0.01	0	13.36	0	0	6	15.21	-2.32	0.21	65.17	99.16	889.13	480.35	1046.3	650.63	917.47	517.41	1016.57	520.99
39.439	0	0.28	0.01	0.43	6.57	0.11	0.03	1.15	0.73	1.22	86.86	99.73	6.75	96.63	3.88	66.99	0.01	1.7	1.92	0.21	0.32	0.12	0	0.73	0.11	1.22	0	0	99.91	0.5	0.01	0	12.34	0	0	6	17.63	-5.22	-0.42	65.4	99.97	887.04	480.27	1044.58	651.15	914.61	518.36	1014.54	521.35
39.472	0	0.29	0.01	0.4	5.31	0.13	0.03	0.93	0.74	1.23	89.39	99.61	8.72	96.47	3.45	62.32	0	1.64	2.16	0.16	0.26	0.05	0	0.74	0.09	1.23	0	0.01	99.9	0.48	0.01	0	14	0	0	6	17.27	-5.46	-1.23	65.57	96.63	883.69	479.55	1043.04	652.46	913.28	517.92	1009.86	520.96
39.506	0	0.29	0.01	0.39	4.91	0.15	0.03	0.87	0.78	0.88	90.18	99.56	9.91	97.15	3.15	60.96	0	1.72	2.42	0.12	0.17	0.05	0	0.78	0.06	0.88	0	0.01	99.91	0.45	0.01	0	14.93	0	0	6	18.94	-4.35	-0.92	65.58	98.71	880.13	477.78	1041.66	653.34	909.99	516.82	1008.63	520.47
39.539	0	0.26	0.01	0.37	4.88	0.18	0.03	0.93	0.9	0.69	90.25	99.62	11.97	95.83	3.17	62.71	0	1.65	2.62	0.1	0.18	0.09	0	0.9	0.07	0.69	0	0.03	99.91	0.5	0.01	0	16.85	0	0	6	18.89	-6.33	-1.17	65.8	98.97	878.54	477.41	1040.59	653.95	908.28	517.24	1007.23	519.22
39.572	0	0.26	0.01	0.36	5.03	0.19	0.03	0.98	1	0.53	89.94	99.64	12.11	94.5	3.59	63.54	0	1.61	2.76	0.09	0.18	0.11	0	1	0.06	0.53	0	0.07	99.91	0.47	0.01	0	17.04	0	0	6	19.25	-7.78	-1.85	65.69	97.91	877.07	477.84	1039.27	654.76	906.88	518.34	1004.78	519.21
39.606	0	0.23	0.01	0.34	5.22	0.23	0.03	1.11	1.25	0.47	89.55	99.71	13.81	97.13	4.26	65.9	0	1.61	2.72	0.07	0.19	0.18	0	1.25	0.1	0.47	0	0.07	99.91	0.5	0.01	0	18.88	0	0	6	20.03	-4.38	-1.93	65.68	100.15	876.03	477.71	1038.46	654.77	904.78	518.65	1004.93	519.33
39.639	0	0.23	0.01	0.33	5.28	0.25	0.03	1.15	1.4	0.46	89.43	99.72	14.45	97.12	4.32	66.41	0	1.84	3.22	0.06	0.2	0.19	0	1.4	0.14	0.46	0	0.08	99.9	0.5	0.01	0	19.36	0	0	6	20.09	-4.4	-2.3	65.62	99.76	874.92	477.65	1037.44	654.61	903.63	518.69	1003.38	519.4
39.672	0	0.21	0.01	0.31	5.68	0.31	0.03	1.34	1.39	0.46	88.63	99.77	16.17	96.92	4.85	68.77	0	2.63	3.7	0.06	0.16	0.13	0	1.39	0.26	0.46	0	0.12	99.89	0.49	0.01	0	20.91	0	0	6	18.53	-4.75	-1.84	65.41	100.32	874.18	478.07	1035.63	654.01	902.42	518.82	1002.74	518.47
39.706	0	0.2	0.01	0.29	5.21	0.44	0.03	1.32	1.66	0.46	89.59	99.76	19.45	96.98	4.38	68.42	0	3.19	5.12	0.08	0.22	0.18	0	1.66	0.4	0.46	0	0.16	99.85	0.49	0.01	0	23.49	0	0	6	18.33	-4.66	-0.85	65.6	99.67	874.2	478.9	1034.74	654.3	903.08	518.92	1002.75	519.05
39.739	0	0.18	0.01	0.29	7.14	0.42	0.03	1.96	1.73	0.49	85.72	99.86	18.56	96.93	6.68	75.5	0	3.43	5.29	0.09	0.19	0.16	0	1.73	0.47	0.49	0	0.18	99.82	0.53	0.01	0	23.06	0	0	6	18.7	-4.74	-0.84	65.38	100.4	874.28	477.83	1035.28	653.79	903.02	518.1	1003.43	518.17
39.773	0	0.14	0	0.25	7.4	0.74	0.02	2.44	1.71	0.67	85.19	99.9	23.23	94.43	8.04	79.08	0	3.83	6.92	0.14	0.36	0.33	0	1.71	0.68	0.67	0	0.17	99.77	0.5	0.01	0	27.19	0	0	6	20.96	-7.85	1.14	65.07	100.92	873.53	476.15	1036.9	655.24	904.73	515.62	1005.57	519.39
39.806	0	0.14	0	0.23	8.01	0.78	0.02	2.76	1.81	0.67	83.99	99.9	23.44	91.22	9.96	79.18	0	4.98	6.16	0.15	0.24	0.26	0	1.81	0.7	0.67	0	0.25	99.73	0.36	0.01	0	28.08	0	0	6	21.17	-10.3	-0.44	64.72	102.03	874.33	476.19	1039	656.45	904.3	517.25	1006.31	519.01
39.839	0	0.15	0	0.23	8.71	0.69	0.03	2.95	2.34	0.81	82.58	99.89	21.55	93.49	12.37	78.16	0	5.31	5.91	0.22	0.16	0.33	0	2.34	1.08	0.81	0	0.41	99.68	0.3	0.01	0	27.12	0	0	6	20.68	-8.68	2.06	64.71	100.36	875.73	477.19	1039.6	657.48	908.16	516.53	1008.46	520.06
39.873	0	0.15	0	0.23	8.46	0.75	0.03	2.88	4.28	0.91	83.07	99.88	21.4	93.86	12.5	77.44	0	5.36	6.73	0.32	0.17	0.44	0	4.28	1.64	0.91	0	0.77	99.53	0.23	0.01	0	27.45	0	0	6	19.88	-8.36	1.08	64.88	99.95	880.07	479.05	1042.54	657.41	911.23	518.54	1011.15	520.93
39.906	0	0.16	0	0.24	7.28	0.71	0.04	2.37	6.14	1.12	85.43	99.84	20.58	93.91	11.17	74.08	0	5.31	5.56	0.39	0.13	0.4	0	6.14	2.08	1.12	0	0.83	99.4	0.21	0.01	0	27.51	0	0	6	18.26	-8.32	2.33	64.95	99.13	882.26	480.09	1044.42	658.1	914.65	518.37	1013.72	521.87
39.939	0	0.18	0	0.25	5.77	0.68	0.04	1.71	6.14	1.16	88.45	99.75	20.56	93.3	9.47	68.41	0	4.72	6.37	0.42	0.16	0.53	0	6.14	2.05	1.16	0	0.75	99.32	0.19	0.01	0	26.82	0	0	6	19.58	-8.83	2.49	64.93	101.26	883.56	479.82	1047.4	659.2	915.91	518.07	1017.02	523.64
39.973	0	0.19	0.01	0.25	4.92	0.68	0.04	1.4	6.52	1.04	90.17	99.61	20.77	93.37	9.3	63.33	0	4.98	6.2	0.53	0.16	0.63	0	6.52	1.17	1.04	0	0.11	99.12	0.2	0.01	0	26.87	0	0	6	20.59	-8.77	3.15	65.11	101.69	884.12	477.25	1050.9	660.51	918.27	516.11	1019.78	522.06
40.006	0	0.23	0.01	0.27	4.11	0.58	0.04	1.05	5.17	0.86	91.77	99.43	20.24	91.28	7.11	58.36	0	5.3	5.47	0.65	0.17	1.1	0	5.17	0.79	0.86	0	0.02	99.17	0.21	0.01	0	25.72	0	0	6	20.81	-10.26	2.94	65.24	100.54	885.9	476.8	1052.37	659.55	920.29	515.44	1020.62	521.92
40.039	0	0.3	0.01	0.29	2.65	0.42	0.05	0.56	4.67	0.87	94.7	98.38	17.84	92.37	6.1	45.45	0	3.85	4.13	0.59	0.15	1.31	0	4.67	0.49	0.87	0	0.02	98.98	0.23	0.01	0	23.57	0	0	6	22.06	-9.53	2.61	65.34	101.26	887.08	476.12	1053.18	658.47	920.68	515.07	1021.73	521.64
40.073	0	0.36	0.01	0.32	1.9	0.35	0.05	0.35	3.27	0.93	96.2	96.92	17.04	88.9	3.81	37.47	0	2.7	3.65	0.79	0.13	1.69	0	3.27	0.29	0.93	0	0.01	98.8	0.22	0.01	0	22.08	0	0	6	23.68	-11.6	2.43	65.56	100.45	888.17	475.97	1054.45	658.35	922.15	514.79	1022.28	522.9
40.106	0	0.38	0.02	0.35	1.76	0.33	0.05	0.3	2.95	1.13	96.49	96.66	16.88	93.25	2.34	36.36	0	2.12	4.53	1.13	0.19	2.28	0	2.95	0.18	0.72	0	0.01	98.83	0.2	0.01	0	21.19	0	0	6	24.02	-8.87	2.57	65.64	101.61	889.59	475.87	1055.27	657.64	922.83	514.71	1024.13	522.71
40.14	0	0.39	0.02	0.36	1.9	0.28	0.05	0.31	2.5	1.06	96.21	96.93	15.4	90.92	1.63	37.75	0	1.85	5.88	1.06	0.27	1.28	0	2.5	0.15	0.69	0	0.02	98.56	0.18	0.01	0	19	0	0	6	24.23	-10.48	2.83	65.91	100.51	890.55	476.35	1054.55	656.22	923.71	514.53	1023.84	523.12
40.173	0	0.39	0.02	0.38	2.28	0.22	0.05	0.36	2.49	1.15	95.44	97.82	13.35	92.64	1.25	41.94	0	1.86	5.38	1.15	0.36	1.08	0	2.49	0.14	0.77	0	0.02	98.75	0.17	0.02	0	17.23	0	0	6	22.39	-9.34	2.32	65.82	99.76	890.6	476.58	1053.19	654.04	923.05	513.97	1022.41	522.84
40.206	0	0.37	0.02	0.38	2.43	0.25	0.04	0.41	2.07	1.66	95.13	98.34	14.44	94.13	0.98	45.29	0	1.65	5.91	1.66	0.62	0.91	0	2.07	0.08	0.72	0	0.01	98.82	0.19	0.02	0	17.96	0	0	6	20.76	-8.12	1.35	65.8	99.31	890.34	476.84	1052.21	653.08	921.86	514.41	1020.89	521.89
40.24	0	0.35	0.02	0.4	3.05	0.17	0.04	0.49	1.74	1.3	93.91	98.93	11.18	95.22	0.79	50.55	0	1.1	3.51	1.3	0.54	0.46	0	1.74	0.12	0.62	0	0.02	99.1	0.18	0.01	0	15.68	0	0	6	20.08	-7.04	0.71	65.88	100.52	890.5	477.51	1050.88	651.76	920.14	515.29	1020.47	521.51
40.273	0	0.34	0.02	0.41	3.31	0.14	0.04	0.53	1.56	0.98	93.39	99.1	9.76	94.69	0.78	52.61	0	0.78	2.09	0.98	0.53	0.39	0	1.56	0.15	0.61	0	0.02	99.2	0.2	0.02	0	14.85	0	0	6	20.19	-7.6	1.04	65.81	100.67	889.19	477.72	1048.94	651.42	918.69	515.32	1019.17	521.54
40.306	0	0.3	0.01	0.44	4.89	0.11	0.03	0.82	1.21	0.76	90.22	99.61	7.76	97.54	0.72	63.11	0	0.73	1.35	0.76	0.45	0.25	0	1.21	0.18	0.41	0	0.01	99.29	0.22	0.01	0	13.12	0	0	6	19.05	-3.6	0.84	65.92	100.11	887.27	478.99	1045.1	650.39	915.97	516.16	1015.92	521.83
40.34	0	0.28	0.01	0.45	5.99	0.1	0.03	1.01	0.78	0.52	88.03	99.75	6.45	97.87	0.93	68.23	0	0.6	0.69	0.52	0.33	0.11	0	0.78	0.19	0.31	0	0.02	99.44	0.29	0.02	0	12.01	0	0	6	19.75	-2.86	-0.54	66.13	98.24	884.74	479.76	1041.7	650.66	912.86	518.12	1011.05	521.12
40.373	0	0.28	0.01	0.44	5.95	0.1	0.03	1.01	0.69	0.33	88.11	99.74	6.54	97.73	1.14	67.94	0	0.53	0.68	0.31	0.29	0.05	0	0.69	0.16	0.33	0	0.02	99.46	0.34	0.02	0	12.09	0	0	6	18.8	-3.18	-1.77	66.09	98.21	882.1	480.16	1038.83	650.75	909.16	519.61	1007.37	519.82
40.406	0	0.28	0.01	0.45	6.15	0.09	0.03	1.04	0.67	0.34	87.7	99.76	6.18	97.65	1.37	68.65	0	0.37	0.78	0.22	0.33	0.03	0	0.67	0.17	0.34	0	0.03	99.5	0.33	0.02	0	11.77	0	0	6	19.23	-3.37	-2.44	65.84	99.07	877.41	480.64	1035.78	652.3	904.32	520.42	1003.38	521.64
40.44	0	0.28	0.01	0.46	6.54	0.09	0.03	1.1	0.45	0.42	86.92	99.77	5.28	97.55	1.99	69.31	0	0.27	0.85	0.17	0.42	0.03	0	0.45	0.11	0.28	0	0.03	99.6	0.35	0.02	0	10.97	0	0	6	19.6	-3.57	-1.61	65.92	100.96	874.07	480.13	1034.17	653.98	901.5	520.02	1002.44	521.85
40.473	0	0.26	0.01	0.45	7.36	0.09	0.03	1.28	0.56	0.46	85.27	99.82	5.11	97.3	2.84	72.18	0	0.3	1.35	0.13	0.46	0.07	0	0.56	0.19	0.33	0	0.07	99.58	0.32	0.02	0	10.85	0	0	6	19.24	-4.09	-2.43	66.05	99.15	870.43	480.09	1031.43	654.69	898.62	520.22	997.76	521.97
40.507	0	0.24	0.01	0.45	8.41	0.09	0.03	1.52	0.91	0.68	83.17	99.86	5.01	97.2	4.24	75.11	0	0.32	2.51	0.17	0.68	0.21	0	0.91	0.2	0.48	0	0.04	99.55	0.28	0.03	0	10.76	0	0	6	18.31	-4.26	-4.17	65.99	101.3	867.02	479.69	1029.86	655.5	893.61	521.63	994.9	520.83
40.54	0	0.26	0.01	0.43	6.44	0.12	0.04	1.14	0.85	0.78	87.12	99.74	7.44	97.78	4.39	68.01	0	0.22	4.46	0.32	0.78	0.26	0	0.85	0.12	0.62	0	0.03	99.6	0.38	0.02	0.71	12.32	0	0	6	20.35	-3.07	-1.74	66.89	102.89	864.31	482.15	1022.46	654.95	889.67	523.53	992.53	521.11
40.573	0	0.28	0.01	0.4	4.67	0.24	0.04	0.83	0.76	0.77	90.66	99.49	12.74	98.74	5.04	59.45	0	0.15	11.96	0.53	0.92	0.32	0	0.76	0.08	0.77	0	0.03	99.63	0.6	0.02	0.77	14.47	0	0	6	20.24	0.19	-1.84	67.06	103.54	863.95	484.48	1019.77	654.36	887.79	525.44	991.29	522.89
40.607	0	0.26	0.01	0.39	4.46	0.47	0.04	0.86	0.89	1.68	91.09	99.49	17.85	98.61	5.51	59.32	0	0.12	20.95	0.84	1.39	0.44	0	0.89	0.07	1.68	0	0.02	99.64	1.06	0.02	0.14	16.02	0	0	6	20.56	0.68	-2.08	66.91	102.2	863.1	484.87	1018.06	653.59	887.01	525.45	989.2	523.59
40.64	0	0.26	0.01	0.37	4.43	0.78	0.05	0.88	0.96	1.9	91.14	99.47	21.93	98.43	6.25	58.94	0	0.09	28.55	1.34	0.85	0.55	0	0.96	0.09	1.9	0	0.02	99.64	1.26	0.02	0.02	16.78	0	0	6	16.37	-1.31	-2.75	65.61	99.28	861.01	484.55	1014.9	651.41	885.39	524.32	984.63	521.54
40.673	0	0.29	0.01	0.34	3.43	1.52	0.06	0.69	0.99	2.18	93.13	99.1	27.33	98.64	6.7	52.24	0	0.07	36.94	2.91	0.67	0.39	0	0.99	0.08	2.18	0	0.03	99.61	1.61	0.02	0.02	18.55	0	0	6	18.8	-0.6	-1.93	65.89	103.99	861.7	485.29	1013.57	650.83	883.29	526.09	987.15	521.02
40.707	0	0.34	0.01	0.32	2.72	1.82	0.06	0.56	1	2.01	94.56	98.56	29.14	98.67	6.54	46.43	0	0.05	37.49	5.78	0.32	0.24	0	1	0.1	2.01	0	0.07	99.5	2.72	0.01	0	19.89	0	0	6	17.81	-0.48	-1.7	65.39	104.36	861.85	484.84	1012.6	648.72	882.86	524.96	987.11	520.43
40.74	0	0.47	0.02	0.31	2.14	1.91	0.08	0.42	1.14	2.13	95.72	97.48	29.29	98.37	6.85	38.2	0	0.03	39.6	10.54	0.17	0.13	0	1.14	0.11	2.13	0	0.15	99.22	3.4	0.01	0	19.25	0	0	6	15.81	-1.5	1.14	65.03	103.89	862.09	483.89	1012.83	647.21	885.56	522.33	989.43	520.43
40.774	0	0.76	0.02	0.27	1.33	5.32	0.09	0.29	0.96	3.23	89.36	98.97	37.89	98.6	7.49	26.86	0.01	0.04	51.54	22.27	0.17	0.12	0	0.96	0.11	3.23	0	0.29	98.6	5.43	0.01	0	22.69	0	0	6	17.33	-0.74	1.16	64.67	106.9	864.64	484.01	1015.55	647.84	886.71	522.09	993.61	521.57
40.807	0	0.86	0.02	0.23	1.38	7.04	0.11	0.35	1.06	3.09	85.92	99.01	39.33	98.57	11.93	26.19	0.01	0.05	53.16	29.36	0.28	0.1	0	1.06	0.3	3.09	0	1.01	97.52	6.28	0.02	0	24.55	0	0	6	17.13	0.82	1.67	65.05	107.26	870.93	486.08	1021.67	649.09	893.18	524.53	1000.43	523.64
40.84	0	1.22	0.02	0.21	1.71	6.85	0.15	0.47	0.89	2.82	86.3	99.04	37.6	98.77	18.37	25.88	0.01	0.05	53.94	41.67	0.41	0.09	0	0.89	0.49	2.82	0	0.81	97.03	6.95	0.01	0	23.88	0	0	6	15.39	-0.06	1.7	65.51	106.33	879.08	487.69	1028.39	649.45	901.09	524.13	1007.41	525.23
40.874	0	1.83	0.02	0.18	1.68	6.24	0.17	0.59	0.84	2.59	87.52	98.49	36.46	96.7	21.83	24.07	0.01	0.05	50.05	56.03	0.48	0.08	0	0.84	0.47	2.59	0	0.29	95.27	10.89	0.01	0	24.97	0	0	6	13.11	-5.11	1.93	64.4	100.47	882.23	486.06	1032.22	648.41	907.61	520.95	1008.02	524.15
40.907	0	2.06	0.01	0.17	1.4	4.77	0.14	0.58	0.67	2.16	90.46	96.94	34.99	97.15	21.16	21.23	0.02	0.06	40.64	59.59	0.67	0.1	0	0.67	0.39	2.16	0	0.14	95.69	14.11	0.01	0	27.2	0	0	6	12.87	-4.36	1.93	64.85	99.75	891.13	487.14	1042.72	651.25	917.68	522.09	1017.36	525.79
40.94	0	1.47	0.01	0.17	1.54	2.25	0.14	0.61	0.78	1.94	95.49	91.65	28.79	95.39	23.11	21.79	0.02	0.09	27.17	51.11	0.61	0.14	0	0.78	0.28	1.94	0	0.02	95.97	12.83	0.01	0	27.07	0	0	6	17.74	-6.86	3.78	64.72	103.25	894.79	486.81	1048.3	654.05	922.07	522.07	1025.15	528
40.974	0	0.78	0.01	0.14	1.64	1.79	0.13	1.08	0.64	1.56	96.42	91.38	26.83	96.64	27.54	22.8	0.02	0.12	16.95	39.36	0.64	0.17	0	0.64	0.22	1.56	0	0.02	95.16	21.17	0.01	0	30.16	0	0	6	18.03	-5.2	1.75	64.86	103.98	901.42	485.65	1056.54	653.7	927.53	522.04	1031.36	527.54
41.007	0	0.6	0.01	0.16	1.35	1.2	0.11	0.71	0.71	1.54	97.3	88	24.62	93.53	22.25	20.72	0.02	0.15	11.86	27.61	0.71	0.33	0	0.71	0.13	1.54	0	0.02	95.88	18.4	0.01	0	29.09	0	0	6	16.42	-8.64	3.46	64.31	97.72	900.62	483.65	1058.4	655.56	932.46	518.93	1029.93	526.01
41.04	0	0.4	0.01	0.2	1.14	0.73	0.07	0.59	0.59	1.62	97.72	88.9	22.59	95.41	13.22	23.21	0.02	0.13	5.57	12.14	0.53	0.26	0	0.59	0.14	1.62	0	0.04	96.01	20.37	0.01	0	27.77	0	0	6	18.8	-6.83	4	65.07	98.07	904.12	483.29	1063.73	657.38	937.23	518.63	1034.87	527.82
41.074	0	0.39	0.02	0.25	1.18	0.37	0.06	0.37	0.75	1.4	97.64	89.8	17.62	94.81	7.53	25.19	0.02	0.15	3.76	5.44	0.43	0.32	0	0.75	0.09	1.4	0	0.04	95.21	12.64	0.01	0	22.67	0	0	6	21.39	-7.48	4.22	65.14	99.88	904.12	482.75	1066.05	660.51	937.64	519.66	1037.19	527.71
41.107	0	0.43	0.02	0.3	1.06	0.3	0.05	0.27	0.76	1.36	97.87	89.29	16.29	93.31	3.79	23.05	0.02	0.22	3.14	2.49	0.44	0.66	0	0.76	0.09	1.36	0	0.05	96.67	11.24	0.01	0	20.91	0	0	6	23.08	-8.83	4.96	64.89	99.98	904.59	482.42	1066.67	660.28	938.8	518.77	1038.25	529.06
41.141	0	0.44	0.03	0.33	1.13	0.25	0.05	0.24	0.66	1.16	97.75	90.02	14.82	94.2	2.69	24.14	0.01	0.32	3.66	1.26	0.6	1.23	0	0.66	0.11	1.16	0	0.03	96.57	7.79	0.01	0	19.14	0	0	6	22.03	-8.06	4.64	64.94	98.44	904.27	481.75	1068.55	661.73	940.1	518.15	1037.94	529
41.174	0	0.46	0.03	0.36	1.07	0.25	0.05	0.2	0.52	1.15	97.86	89.99	15	92.53	1.6	23.09	0.01	0.38	3.61	0.81	0.79	1.53	0	0.52	0.13	1.15	0	0.01	97.58	6.09	0.01	0	19.15	0	0	6	24.68	-9.42	4.21	65.29	99.32	906.02	481.33	1069.8	661.38	940.79	518.7	1039.61	528.72
41.207	0	0.48	0.03	0.35	0.88	0.29	0.05	0.16	0.44	0.87	98.24	86.61	16.6	87.19	0.88	18.55	0.01	0.42	4.54	0.69	0.74	1.21	0	0.44	0.15	0.87	0	0.01	98.02	5.61	0.01	0	20.09	0	0	6	23.9	-12.41	3.82	65.45	102.05	905.48	479.47	1070.79	660.58	939.38	517.11	1040.92	527.24
41.241	0	0.51	0.03	0.35	0.79	0.36	0.05	0.13	0.32	0.53	98.43	85.01	18.52	92.87	0.53	15.83	0.01	0.55	5.69	0.76	0.62	1.05	0	0.32	0.15	0.64	0	0.01	99.09	3.24	0.01	0	21.29	0	0	6	21.6	-9.17	4.1	65.34	102.02	904.04	478.1	1070.41	659.25	938.85	514.51	1040.12	526.89
41.274	0	0.5	0.02	0.34	0.77	0.43	0.05	0.13	0.34	0.5	98.46	85.2	20.05	95.94	0.5	15.87	0.01	0.62	7.36	0.82	0.73	1.09	0	0.34	0.17	0.53	0	0	99.24	3.3	0.01	0	22.12	0	0	6	21.54	-6.19	3.59	65.67	100.16	903.58	478.38	1069.83	659.55	938.84	515	1038.28	526.93
41.307	0	0.51	0.03	0.33	0.71	0.47	0.05	0.11	0.42	0.42	98.58	82.96	20.89	96.6	0.61	13.54	0.01	0.68	8.3	0.75	0.6	0.83	0	0.42	0.17	0.33	0	0.01	99.49	2.24	0.01	0	22.53	0	0	6	19.58	-5.27	2.62	65.23	101.36	901.03	477.57	1068.42	659.4	935.46	514.67	1036.25	525.44
41.341	0	0.54	0.03	0.35	0.77	0.38	0.06	0.11	0.44	0.44	98.47	83.65	18.82	96.75	0.75	13.89	0.01	0.88	6.8	0.78	0.54	0.8	0	0.44	0.23	0.22	0	0.01	99.76	1.51	0.01	0	21.2	0	0	6	19.16	-5.03	2.08	65.11	99.46	898.47	476.35	1067.01	659.28	934.01	513.56	1032.86	524.54
41.374	0	0.54	0.03	0.35	0.81	0.29	0.06	0.11	0.43	0.43	98.38	84.26	16.81	95.78	0.88	14.51	0.01	0.85	4.27	0.69	0.46	0.49	0	0.43	0.25	0.16	0	0.03	99.71	1.24	0.01	0	20.31	0	0	6	18.6	-6.39	1.85	64.95	100.88	895.83	476.27	1064.9	659.54	930.71	513.74	1031.04	524.21
41.407	0	0.53	0.03	0.34	0.79	0.3	0.05	0.11	0.51	0.51	98.42	84.06	17.01	96.95	0.88	14.27	0.01	1.03	3.03	0.66	0.36	0.28	0	0.51	0.3	0.13	0	0.03	99.75	0.87	0.01	0	20.98	0	0	6	18.58	-4.7	0.98	65.02	99.63	892.21	476.21	1061.56	660.25	927.1	514.66	1026.38	523.06
41.441	0	0.56	0.03	0.37	0.92	0.21	0.06	0.12	0.44	0.44	98.16	85.8	13.91	97.83	1.24	15.96	0.01	0.96	2.25	0.82	0.33	0.2	0	0.44	0.34	0.09	0	0.04	99.76	0.57	0.01	0	18.42	0	0	6	18.04	-2.96	1.66	64.54	102.85	887.48	476.27	1056.7	660.02	921.26	514.54	1023.75	523.07
41.474	0	0.5	0.03	0.33	0.89	0.32	0.05	0.13	0.41	0.41	98.22	87.18	17.41	96.2	1.9	17.44	0.01	0.87	3.58	1.13	0.47	0.31	0	0.41	0.3	0.08	0	0.02	99.75	0.55	0.01	0	21.36	0	0	6	19.5	-5.84	0.69	64.47	103.51	884.83	476.5	1054.19	660.57	917.47	515.95	1020.75	522.97
41.508	0	0.43	0.02	0.3	0.79	0.67	0.05	0.13	0.28	0.28	98.42	87.34	23.79	97.29	2.25	17.56	0.01	0.8	8.94	1.18	0.57	0.64	0	0.28	0.21	0.06	0	0	99.81	0.51	0.01	0	25.28	0	0	6	17.72	-4.09	1.18	64.75	100.39	880.6	477.12	1049.76	661.62	915.09	516.22	1015.31	522.14
41.541	0	0.34	0.01	0.24	0.67	1.6	0.04	0.14	0.24	0.24	96.81	88.45	31.84	96.9	2.45	18.81	0.01	0.98	11.57	1.05	0.55	0.62	0	0.24	0.13	0.05	0	0	99.85	0.6	0.01	0	31.84	0	0	6	16.16	-4.79	-0.22	64.63	101.48	878.36	477.33	1047.28	660.84	911.03	517.07	1012.43	521.21
41.574	0	0.28	0.01	0.2	0.63	4.63	0.04	0.16	0.22	0.22	90.75	90.52	41.17	97.64	2.48	21.54	0.01	1.2	21.06	1.14	0.53	0.5	0	0.22	0.09	0.06	0	0	99.87	0.72	0.01	0	36.84	0	0	6	17.08	-3.39	-0.72	65.05	100.89	876.5	477.56	1044.97	660.79	908.87	517.76	1009.7	521.24
41.608	0	0.2	0	0.14	0.37	19.33	0.03	0.13	0.17	0.17	61.34	93.29	55.86	96.28	1.89	17.8	0.01	0.93	26.24	1.47	0.61	0.39	0	0.17	0.05	0.04	0	0	99.84	0.79	0.01	0	48.52	0	0	6	21.75	-5.73	-0.17	65.34	102.92	874.34	476.91	1042.7	661.4	906	518.45	1008.88	521.24
41.641	0	0.19	0	0.12	0.33	19.62	0.02	0.13	0.18	0.18	60.77	90.39	56.61	98.24	1.54	17.41	0.01	0.85	21.39	1.95	0.71	0.29	0	0.18	0.04	0.06	0	0	99.84	0.77	0.01	0	51.14	0	0	6	19.68	-1.88	0.13	65.48	98.87	874.39	477.33	1041.07	659.65	907.59	517.19	1006.37	521.38
41.674	0	0.18	0	0.12	0.28	20.17	0.02	0.12	0.24	0.24	59.66	88.01	57.29	97.52	1.5	15.42	0.01	0.6	18.34	2.09	0.69	0.26	0	0.24	0.04	0.06	0	0.01	99.8	0.74	0.01	0	53	0	0	6	20.4	-3.65	-0.1	65.42	100.35	873.7	477.26	1039.94	659.56	905.69	518.06	1006.02	520.27
41.708	0	0.16	0	0.1	0.22	30.59	0.02	0.11	0.31	0.31	44.41	88.35	62.46	97.82	1.51	13.02	0.01	0.75	18.81	2.02	0.76	0.3	0	0.31	0.03	0.05	0.01	0.01	99.74	0.78	0.01	0	57.74	0	0	6	19.43	-2.98	0.17	65.46	101.46	873.56	478.13	1039.32	659.68	904.97	518.6	1006.4	520.77
41.741	0	0.15	0	0.09	0.2	34.67	0.02	0.1	0.29	0.29	40.33	90.02	64.48	97.13	1.49	12.2	0.01	0.8	16.95	1.71	0.67	0.18	0	0.29	0.03	0.06	0.01	0.02	99.72	0.79	0.01	0	60.35	0	0	6	18.71	-4.39	0.22	65.39	102.24	873.33	478.43	1038.39	659.03	904	518.78	1006.22	520.5
41.775	0	0.14	0	0.09	0.2	37.38	0.02	0.11	0.32	0.32	37.62	90.93	65.37	97.54	1.48	12.94	0.01	0.69	17.72	1.65	0.96	0.14	0	0.32	0.05	0.08	0.01	0.01	99.66	0.76	0.01	0	61.01	0	0	6	17.69	-3.6	0.07	65.38	101.13	873.21	478.25	1037.71	658.07	904.07	518.26	1005.19	519.83
41.808	0	0.14	0	0.09	0.22	30.74	0.02	0.12	0.35	0.35	44.26	90.49	63.13	97.08	1.33	15.66	0.01	0.61	13.14	1.43	0.9	0.17	0	0.35	0.08	0.1	0.01	0.01	99.65	0.82	0.01	0	60.69	0	0	6	18.8	-4.49	-0.02	65.48	100.82	873.4	477.6	1038.03	658.03	904.39	518.13	1005.2	519.08
41.841	0	0.15	0	0.11	0.28	16.83	0.02	0.14	0.39	0.39	66.34	88.44	56.12	96.06	1.29	19.09	0.01	0.56	8.02	1.72	1.2	0.22	0	0.39	0.11	0.13	0.01	0.01	99.57	0.73	0.01	0	56.25	0	0	6	18.75	-6.04	1.36	65.29	101.51	873.7	477.6	1036.75	656.47	904.62	517.05	1006.1	519.17
41.875	0	0.12	0	0.09	0.31	21.94	0.01	0.19	0.36	0.36	56.11	93.21	59.73	96.28	1.4	26.3	0.01	0.66	4.82	1.33	0.84	0.22	0	0.36	0.15	0.25	0.01	0.03	99.63	0.89	0.01	0	60.82	0	0	6	17.76	-5.74	1.72	64.96	101.94	874.02	477.65	1036.98	656.15	904.97	516.58	1006.88	519.24
41.908	0	0.12	0	0.09	0.34	19.04	0.01	0.19	0.34	0.35	61.91	93.59	58.11	96.47	1.46	27.11	0.01	0.68	4.11	1.38	0.83	0.26	0	0.34	0.17	0.35	0.01	0.05	99.58	0.93	0.01	0	59.58	0	0	6	16.99	-5.45	1.86	64.97	102.42	875.46	477.07	1038.68	656.22	906.4	516.46	1008.81	517.56
41.941	0	0.12	0	0.1	0.4	14.91	0.01	0.21	0.34	0.34	70.17	94.49	55.43	93.64	1.45	29.22	0	0.86	3.97	0.93	0.54	0.15	0	0.34	0.2	0.3	0.01	0.16	99.48	0.79	0.01	0	57.02	0	0	6	16.68	-8.56	0.9	64.93	100.33	877.81	477.45	1041.62	656.57	909.3	516.63	1009.6	518.78
41.975	0	0.11	0	0.1	0.52	14.09	0.01	0.29	0.33	0.39	71.82	96.78	54.81	96.78	1.54	36.26	0	0.98	4.29	0.73	0.3	0.13	0	0.33	0.24	0.39	0	0.27	99.41	0.83	0	0	56.26	0	0	6	16.52	-4.98	1.61	65.03	100.11	881.35	477.66	1043.99	656.24	912.96	516.74	1013.06	517.83
42.008	0	0.12	0	0.12	0.83	7.91	0.01	0.42	0.41	0.39	84.19	98.35	48.62	94.67	1.75	44.9	0	1.1	3.74	0.48	0.3	0.1	0	0.36	0.39	0.39	0	0.41	99.32	0.85	0	0	50.75	0	0	6	16.94	-7.62	2.43	64.84	101.86	883.97	478.18	1045.58	655.11	914.83	516.25	1016.64	519.46
42.041	0	0.13	0	0.15	1.28	3.97	0.01	0.55	0.54	0.43	92.05	98.94	41.57	96.63	2.15	50.83	0	1.38	3.76	0.29	0.2	0.06	0	0.46	0.51	0.43	0	0.54	98.98	0.77	0.01	0	44.2	0	0	6	17.15	-5.22	3.18	64.88	100.87	887.47	479.75	1047.81	655.46	918.81	517.05	1019.6	521.17
42.075	0	0.2	0.01	0.22	1.93	0.88	0.03	0.53	0.65	0.38	96.14	98.65	26.63	96.94	3.08	49.31	0	1.56	3.75	0.38	0.29	0.07	0	0.6	0.59	0.37	0.01	0.65	97.42	0.51	0.01	0	30.41	0	0	6	18.19	-4.72	4.62	64.87	99.15	890.27	480.44	1049.64	655.23	923.09	517.45	1022.12	522.22
42.108	0	0.23	0.01	0.25	2.15	0.57	0.03	0.53	0.83	0.55	95.7	98.45	22.15	96.66	3.62	48.35	0	1.9	3.63	0.32	0.55	0.09	0	0.74	0.83	0.38	0.01	0.72	96.65	0.49	0.01	0	26.54	0	0	6	18.91	-5.17	3.74	64.64	100.6	893.32	481.32	1051.73	655.21	924.28	518.17	1024.76	523.07
42.142	0	0.3	0.02	0.34	2.95	0.18	0.04	0.56	1.21	1.07	94.11	98.05	10.27	95.42	4.41	48.55	0	2.16	4.14	0.29	1.39	0.29	0	1.07	1.21	0.32	0	1.02	93.56	0.4	0.01	0	15.85	0	0	6	18.82	-6.82	2.88	64.8	101.54	896.3	480.61	1056.5	655.38	927.05	517.44	1028.38	524.05
42.175	0	0.3	0.02	0.34	3.48	0.14	0.05	0.66	1.97	1.06	93.04	98.11	7.51	93.76	4.93	51.77	0	2.59	4.56	0.23	1.29	0.29	0	1.06	1.97	0.21	0	0.94	90.71	0.39	0	0	13.27	0	0	6	20.18	-8.45	3.43	64.7	101.55	896.27	479.82	1057.5	655.96	928	516.59	1029.25	524.42
42.208	0	0.28	0.02	0.34	3.66	0.12	0.05	0.72	2.16	1.19	92.67	98.14	6.45	92.16	4.69	54.02	0	2.51	4.84	0.29	1.59	0.51	0	1.19	2.16	0.2	0	0.52	88.69	0.37	0	0	12.23	0	0	6	21.51	-9.68	3.44	65	100.21	897.69	479.68	1058.47	655.57	929.86	516.44	1029.73	524.72
42.242	0	0.29	0.03	0.32	3.25	0.08	0.06	0.62	3.29	1.47	93.51	95.73	2.34	92.01	4.01	51.3	0	2.46	6.69	0.33	1.47	0.64	0	1.72	3.29	0.23	0.01	0.53	80.73	0.31	0	0	7.8	0	0	6	20.79	-9.78	2.89	65.02	100.56	898.54	479.86	1059.09	655.32	929.95	516.91	1030.24	524.18
42.275	0	0.27	0.03	0.3	3.86	0.08	0.06	0.8	3.88	1.5	92.28	96.31	1.53	94.59	4.5	55.97	0	3.54	7.08	0.44	1.5	0.69	0	1.91	3.88	0.24	0.01	0.65	77.95	0.27	0	0	7.2	0	0	6	22.4	-7.7	2.07	65.29	100.35	899.16	478.92	1060.32	655.06	930.37	516.66	1030.45	524
42.308	0	0.25	0.03	0.27	3.42	0.07	0.06	0.79	5.84	2.26	93.17	93.17	0	95.83	4.06	55.41	0	4.2	5.92	0.64	2.26	0.91	0	2.31	5.84	0.31	0.01	0.67	70.44	0.23	0	0	5.91	0	0	6	21.75	-6.33	1.27	65.16	101.31	899.68	478.93	1060.04	653.06	929.44	516.24	1030.41	524.51
42.342	0	0.19	0.03	0.22	2.65	0.05	0.07	0.79	5.03	3.39	94.7	82.68	0	95.89	3.46	56.19	0	4.18	5.03	0.56	3.98	1.03	0	3.39	8.92	0.38	0	1.41	56.6	0.19	0	0	4.76	0	0	6	21.27	-6.25	0.25	64.86	101.19	898.72	478.43	1059.19	652.1	927.78	516.06	1028.66	523.91
42.375	0	0.15	0.03	0.21	2.78	0.05	0.07	0.96	4.41	4.63	94.44	83.11	0	94.9	2.95	62.07	0	3.68	2.88	0.51	4.63	0.93	0	5.16	11.99	0.41	0	1.62	51.09	0.15	0	0	4.41	0	0	6	20.88	-7.38	1.12	64.83	102.08	898.14	479.13	1057.27	651.45	926.75	516.11	1028.52	524.2
42.408	0	0.14	0.03	0.2	2.95	0.04	0.07	1.08	4.17	4.88	94.1	84.71	0	96.59	2.71	65.23	0	3.52	2.09	0.53	4.88	1.16	0	6.88	11.04	0.47	0	0.81	49.41	0.13	0	0	4.17	0	0	6	19.38	-5.27	-0.93	64.92	99.47	895.22	479.27	1056.34	653.18	924.55	517.21	1023.79	524
42.442	0	0.12	0.03	0.15	2.51	0.04	0.09	0.96	3.69	3.49	94.97	75.4	0	96.95	2.61	63.12	0	2.9	1.73	0.52	3.49	1.05	0	10.1	9	0.47	0	0.5	44.16	0.11	0	0	3.69	0	0	6	16.27	-4.7	-1.42	64.54	99.31	889.94	479.49	1052.12	654.27	919.46	517.7	1018.64	522.81
42.475	0	0.14	0.03	0.14	2.11	0.04	0.1	0.74	3.68	1.92	95.77	66.58	0	97.55	2.79	57.35	0	2.24	1.31	0.42	1.92	0.92	0	10.56	8.23	0.43	0	0.27	44.56	0.1	0	0	3.68	0	0	6	16.76	-3.58	-0.92	64.23	104.44	885.59	478.78	1049.52	655.71	913.71	518.09	1018.07	522.03
42.509	0	0.12	0.03	0.1	2.3	0.04	0.11	0.87	3.91	1.03	95.4	68.1	0	97.92	3.41	60.7	0	2.19	1.78	0.35	1.03	0.71	0	13.4	5.02	0.64	0	0.12	42.07	0.08	0	0	3.91	0	0	6	18.52	-2.73	-0.47	65.04	98.21	882.44	479.02	1044.83	656.14	913.34	518.25	1011.51	521.2
42.542	0	0.12	0.03	0.1	2.09	0.04	0.12	0.78	3.77	0.78	95.82	63.39	0	98.19	3.43	58.53	0	1.53	1.78	0.27	0.78	0.61	0	15.42	4.29	0.76	0	0.17	41.63	0.07	0	0	3.77	0	0	6	18.77	-2.04	-1.64	65.17	98.59	879.98	480.14	1042.47	657.08	909.84	520.21	1008.42	521.99
42.575	0	0.12	0.03	0.1	2.33	0.04	0.11	0.82	3.9	0.89	95.34	71.67	0	97.22	3.85	59.82	0	1.14	1.67	0.18	0.52	0.41	0	14.48	3.03	0.89	0	0.32	45.06	0.08	0	0	3.9	0	0	6	19.48	-4.23	-3.37	64.97	100.34	877.24	480.23	1040.46	656.97	905.16	521.58	1005.5	522.44
42.609	0	0.14	0.03	0.11	2.12	0.04	0.13	0.67	4.26	0.89	95.76	70.68	0	98.04	3.44	55.71	0	0.96	1.87	0.12	0.36	0.18	0	16.14	2.18	0.89	0	0.68	48.57	0.06	0.01	0	4.26	0	0	6	17.52	-2.45	-3.55	64.81	101.2	873.53	480.32	1037.67	657.45	901.35	521.51	1002.55	522.38
42.642	0	0.17	0.05	0.11	1.46	0.04	0.15	0.4	4.64	0.84	97.08	48.99	0	98.62	4.64	42.21	0	0.73	1.38	0.09	0.28	0.11	0	14.62	1.33	0.84	0	1.32	50.62	0.06	0.01	0	4.33	0	0	6	17.86	0.65	-2.88	64.77	102.11	869.74	480.01	1034.49	659.04	897.96	521.96	1000.06	520.86
42.675	0	0.21	0.05	0.13	1.24	0.05	0.16	0.3	5.01	0.94	97.51	44.71	0	98.35	4.65	35.51	0	0.58	1.65	0.07	0.35	0.08	0	13.58	1.07	0.94	0	1.15	55.18	0.07	0.01	0	5.01	0	0	6	16.12	-1.55	-2.46	64.76	102.71	866.97	481.2	1030.7	658.91	894.66	522.6	997.36	521.14
42.709	0	0.24	0.05	0.18	1.8	0.05	0.12	0.37	5.16	1.67	96.4	74.04	0	97.72	4.93	40.12	0	0.48	2.16	0.07	0.37	0.07	0	10.64	0.62	1.67	0	0.31	66.26	0.09	0.01	1.32	5.16	0	0	6	20.5	-3.21	-2.42	65.92	104.45	865.86	482.73	1026.75	657.8	891.21	524.78	995.65	523.08
42.742	0	0.26	0.05	0.19	1.67	0.06	0.11	0.33	6.06	1.83	96.66	74.76	0	98.13	4.49	37.84	0	0.39	5.5	0.12	0.74	0.16	0	7.92	0.41	1.83	0	0.16	69	0.13	0.01	2.42	6.06	0	0	6	19.7	-2.19	-2.77	66.09	104.48	864.92	485.09	1023.42	656.72	888.8	526.48	993.27	525.02
42.776	0	0.32	0.05	0.26	1.91	0.11	0.11	0.32	6.14	2.94	96.18	85.28	3.58	98.46	4.35	37.11	0	0.25	14.26	0.14	0.75	0.16	0	6.14	0.38	2.94	0	0.11	78.09	0.19	0.01	7.32	6.39	0	0	6	21.05	-1.2	-2.92	66.26	102.4	863.4	487.61	1019.02	657.31	886.87	529.52	989.19	525.49
42.809	0	0.37	0.05	0.29	1.71	0.12	0.11	0.26	5.5	2.36	96.59	84.71	4.96	98.48	3.29	33.11	0	0.16	15.24	0.2	0.55	0.15	0	5.5	0.35	2.36	0	0.21	81.53	0.29	0.01	4.14	6.82	0	0	6	16.08	1.15	-3.26	65.31	100.3	862.5	489.28	1016.5	656.03	886.05	529.6	986.27	525.76
42.842	0	0.44	0.06	0.3	1.45	0.17	0.13	0.2	4.75	2.6	97.1	78.38	7.63	98.68	3.54	26.62	0	0.09	22.68	0.37	0.39	0.19	0	4.75	0.36	2.6	0	0.91	82.74	0.37	0.01	4.1	6.28	0	0	6	18.15	-0.43	-2.72	65.34	104.29	863.34	490.63	1015.56	655.52	884.29	531.45	988.49	526.99
42.876	0	0.52	0.06	0.36	1.69	0.14	0.11	0.2	1.83	2.03	96.62	85.75	6.67	98.7	5.73	24.83	0	0.04	17.24	0.56	0.07	0.09	0	1.83	0.33	2.03	0	0.94	90.83	0.75	0.02	1.49	6.98	0	0	6	15.92	0.35	-1.31	64.73	103.96	863.75	493.85	1014.71	657.8	885.39	533.26	989.27	529.24
42.909	0	0.55	0.07	0.36	1.67	0.16	0.13	0.2	1.69	2.52	96.66	83.39	7.14	98.65	6.95	22.93	0	0.02	20.4	1.19	0.05	0.09	0	1.42	0.35	2.52	0	1.69	90.49	1.21	0.03	1.59	6.43	0	0	6	19.82	0.56	0.46	64.92	104.65	864.24	493.56	1015.41	658.11	887.04	533.64	991.64	530.44
42.942	0	0.59	0.08	0.33	1.49	0.16	0.16	0.18	2.47	2.92	97.02	80.35	6.51	98.77	9.25	17.7	0	0.02	22.48	2.18	0.03	0.09	0	1.5	0.53	2.92	0	2.47	88.38	1.24	0.03	0.66	5.68	0	0	6	19.91	-0.08	0.37	64.41	107.16	865.11	493.7	1017.06	659.21	886.92	532.64	994.09	532.04
42.976	0	0.7	0.1	0.34	1.24	0.12	0.19	0.15	3.43	5.5	97.53	73.85	3.35	97.92	10.04	10.74	0.01	0.01	18.79	2.88	0.03	0.1	0	1.43	1.44	5.5	0	3.43	87.47	2.44	0.05	0.5	4.68	0	0	6	18.23	-2.75	0.75	63.34	108.15	864.62	491.56	1020.42	661.31	888.12	530.8	996.28	530.47
43.009	0	0.67	0.12	0.3	1.16	0.08	0.22	0.15	5.45	5.46	97.67	55.15	0	97.31	11.83	8.91	0.01	0.01	13.29	2.49	0.04	0.17	0	1.57	2.67	5.46	0	5.45	82.61	2.45	0.05	0.28	3.54	0	0	6	15.42	-4.07	0.36	62.91	106.18	867.2	492.77	1022.91	661.29	891.32	530.87	997.49	531.96
43.042	0	0.59	0.14	0.24	0.84	0.05	0.2	0.12	4.62	5.69	98.32	29.54	0	97.46	9.72	5.97	0.01	0.01	7.3	2.42	0.03	0.16	0	1.56	3.81	5.69	0	4.62	72.8	2.55	0.07	0.15	2.58	0	0	6	17.75	-3.76	1.36	62.97	107.77	869.68	492.54	1025.6	662.42	893.94	531.43	1001.7	531.53
43.076	0	0.47	0.15	0.17	0.67	0.04	0.23	0.12	5.54	6.19	98.67	15.14	0	98.59	10.87	4.16	0.01	0.01	3.36	1.76	0.02	0.16	0	1.44	5.54	6.19	0	5.78	61.01	3.65	0.08	0.01	1.77	0	0	6	15.67	-0.77	1.51	63.25	108.13	874.95	494.32	1030.26	663.06	898.89	532.27	1007.01	533.07
43.109	0	0.41	0.16	0.14	0.48	0.03	0.19	0.1	5.69	5.2	99.04	5.94	0	98.51	7.34	2.99	0.01	0.01	1.72	1.22	0.01	0.09	0	1.4	5.69	5.2	0	6.4	51.63	2.81	0.09	0	1.46	0	0	6	11.27	-1.03	3.19	62.26	102.97	874.33	493.11	1030.48	662.01	902.59	529.54	1005.54	531.77
43.143	0	0.36	0.16	0.1	0.35	0.03	0.18	0.09	4.93	4.93	99.27	1.78	0	98.33	4.93	3.24	0.01	0.02	0.94	0.77	0	0.02	0	1.31	6.48	6.77	0	16.42	38.5	4.01	0.11	0	1.04	0	0	6	16.59	-1.61	2.22	63.4	105.74	881.62	494.17	1037.73	663.93	907.72	532.52	1013.45	533.36
43.176	0	0.32	0.17	0.07	0.24	0.03	0.17	0.08	2.53	2.53	99.36	0.66	0	97.6	2.53	2.96	0.01	0.02	1.06	0.4	0	0.02	0	1.57	9.28	7.21	0	26.85	23.38	3.41	0.12	0	0.72	0	0	6	13.13	-3.48	2.19	63.53	104.69	886.45	493.12	1042.47	662.19	912.99	529.37	1017.62	532.68
43.209	0	0.28	0.17	0.06	0.21	0.03	0.18	0.08	2	2	99.43	0.78	0	97.2	2	3.28	0.01	0.02	0.87	0.19	0	0.01	0	1.93	10.69	5.53	0	28.82	16.53	2.72	0.11	0	0.59	0	0	6	13.53	-4.27	3.88	63.35	103.74	887.06	491.8	1043.94	662.29	915.88	527.04	1019.48	532.54
43.243	0	0.26	0.17	0.04	0.18	0.03	0.17	0.08	2.39	2.39	99.49	1.74	0	97.47	2.39	4.4	0.01	0.03	1.25	0.1	0	0.01	0	2.55	7.68	4.4	0	38.71	7.74	1.73	0.16	0.01	0.37	0	0	6	14.84	-3.74	2.89	64.14	105.5	893.02	491.31	1049.83	661.11	920.18	527.03	1025.51	532.87
43.276	0	0.28	0.16	0.04	0.2	0.03	0.17	0.09	2.94	2.94	99.44	5.12	0	94.57	2.94	6.99	0.01	0.05	1.72	0.06	0.01	0.01	0	2.41	9.07	3.46	0	50.03	6.04	1.51	0.15	0.03	0.36	0	0	6	14.8	-7.71	2.45	64.96	102.09	897.24	488.98	1056.17	661.5	926.7	525.24	1028.65	530.56
43.309	0	0.25	0.14	0.03	0.23	0.03	0.17	0.11	3.66	2.06	99.51	8.34	-0.07	92.74	3.66	11.94	0.01	0.07	1.48	0.03	0.01	0.01	0	2.45	9.76	2.06	0	51.57	3.18	0.99	0.16	0.01	0.29	0	0	6	17.75	-9.26	2.22	65.02	101.16	900.24	487.18	1060.68	661.09	930.8	523.4	1031.65	531.45
43.343	0	0.27	0.13	0.03	0.24	0.03	0.14	0.12	3.13	1.38	99.47	23.85	-2.04	92.98	3.13	14.82	0.01	0.09	1.57	0.02	0.01	0	0	1.83	7.18	1.38	0	64.06	1.15	0.48	0.21	0	0.22	0	0	6	18.24	-9.08	4.14	64.53	102.71	900.17	485.77	1061.56	661.79	931.99	521.91	1034.38	530.01
43.376	0	0.25	0.11	0.03	0.3	0.03	0.13	0.16	3.67	1.16	99.39	42.5	-3.54	91.81	3.67	22.05	0	0.12	1.06	0.01	0.01	0	0	1.62	9.07	1.16	0.01	67.53	0.97	0.35	0.23	0	0.23	0.04	0	6	17.65	-9.92	3.06	64.38	101.29	901.35	485.03	1063.23	661.02	933.23	521.29	1034.19	529.46
43.409	0	0.29	0.12	0.04	0.29	0.03	0.16	0.15	3.78	1.02	99.42	51.31	-6.47	90.33	3.78	20.36	0	0.21	0.77	0.01	0.03	0	0	1.99	14.31	1.02	0.01	73.62	0.47	0.19	0.26	0	0.2	0.12	0	6	18.31	-10.83	3.22	64.23	103.62	900.07	483.51	1064.15	661.13	932.15	519.51	1035.22	530.19
43.443	0	0.22	0.1	0.03	0.38	0.03	0.14	0.22	6.11	0.57	99.24	44.65	-4	94.35	6.11	26.35	0	0.36	0.6	0.01	0.02	0	0	1.51	10.83	0.57	0.01	64.31	0.24	0.1	0.21	0	0.18	0.17	0	6	20.26	-7.92	1.38	64.52	104.06	899.57	482.95	1064.32	661.57	930.21	520.92	1033.93	529.3
43.476	0	0.13	0.08	0.03	0.56	0.03	0.14	0.36	8.1	0.61	98.87	23.65	-0.08	96.38	8.1	36.01	0	0.66	0.4	0.01	0.02	0.01	0	1.66	12.59	0.61	0.01	42.74	0.26	0.08	0.2	0	0.17	0.14	0	6	17.7	-5.59	-1.67	64.79	103.07	896.76	482.96	1061.27	659.52	925.31	521.77	1028.17	528.3
43.51	0	0.07	0.06	0.04	0.8	0.02	0.15	0.55	9.46	0.37	98.4	9.92	0	95.73	9.46	44.59	0	1.2	0.27	0.01	0.04	0.01	0	1.68	21.3	0.37	0.01	8.38	0.2	0.04	0.17	0	0.18	0	0	6	19.76	-6.45	-3.16	64.93	103.88	891.71	483.39	1055.84	660.01	918.34	524.49	1022.18	527.35
43.543	0	0.07	0.06	0.04	1.02	0.03	0.14	0.74	11.03	0.25	97.96	11.75	0	96.86	11.03	49	0	2.32	0.39	0	0.04	0.01	0	1.32	19.24	0.25	0.01	11.71	0.19	0.02	0.16	0	0.19	0	0	6	16.13	-4.85	-4.32	64.89	104.01	883.57	484.19	1048.74	661.16	909.72	525.94	1013.73	526.4
43.576	0	0.07	0.05	0.04	1.53	0.03	0.17	1.2	1.3	0.26	96.94	18.72	0	95.91	15.64	53.41	0	5.12	0.47	0	0.07	0.01	0	1.3	21.66	0.26	0.02	8.02	0.2	0.02	0.14	0	0.21	0	0	6	18.85	-6.22	-4.54	65.72	101.25	879.05	484.22	1043.38	661	906.08	526.09	1007.32	527.02
43.61	0	0.06	0.04	0.03	3.35	0.03	0.2	3.07	0.88	0.2	93.3	30.62	0	96.26	23.84	62.41	0	10.88	0.51	0	0.06	0	0	0.88	20.74	0.2	0.01	9.36	0.19	0.01	0.11	0	0.26	0	0	6	18.54	-5.76	-3.85	65.48	105.01	872.15	483.56	1036.26	659.94	897.6	525.56	1002.61	526.1
43.643	0	0.05	0.04	0.02	6.34	0.03	0.29	6.65	0.68	0.2	86.7	25.63	0	94.51	36.43	66.15	0	14.01	0.49	0	0.03	0	0	0.68	13.93	0.2	0.01	13.64	0.21	0.01	0.1	0	0.28	0	0	6	20.09	-7.77	-5.79	65.44	105.08	866.29	482.91	1031.74	660.25	890.72	527.01	995.8	525.6
43.676	0	0.03	0.03	0.01	8.67	0.03	0.33	9.9	0.48	0.2	80.19	21.55	0	96.43	44.02	70.55	0	12.43	0.31	0	0.03	0	0	0.48	6.7	0.2	0.01	4.23	0.26	0.01	0.09	0	0.28	0	0	6	17.55	-5.51	-4.21	65.57	100.65	862.6	483.93	1026.95	661.28	890.24	525.78	990.89	525.51
43.71	0	0.04	0.03	0.01	10.2	0.03	0.31	11.77	0.33	0.22	76.47	23.22	0	97.16	43.62	71.74	0	16.28	0.23	0.01	0.03	0	0	0.24	6.71	0.22	0.01	4.63	0.29	0.01	0.09	0	0.33	0	0	6	19.75	-4.34	-3.41	64.75	106.14	860.2	483.69	1024.3	660.87	885.43	526.27	991.56	525.78
43.743	0	0.05	0.03	0.01	13.88	0.03	0.33	16.27	0.29	0.23	67.45	21.9	0	97.74	45.23	71.98	0	23.46	0.24	0.01	0.02	0	0	0.25	5.5	0.23	0.01	5.52	0.27	0.01	0.08	0	0.29	0	0	6	20.6	-3.16	-3.22	65.01	103.61	858.66	483.67	1022.73	661.28	885.4	525.75	989.01	526.36
43.777	0	0.07	0.03	0.01	20.2	0.03	0.35	24.16	0.26	0.28	51.69	34.82	0	96.44	47.78	72.87	0	31.89	0.21	0.01	0.01	0	0	0.21	3.5	0.28	0.01	12.66	0.21	0	0.07	0	0.26	0.03	0	6	22.04	-5.5	-2.35	64.76	106.83	857.66	483.77	1021.44	661.32	883.21	526.04	990.04	526.91
43.81	0	0.06	0.03	0.01	24.15	0.03	0.3	29.62	0.25	0.28	45.38	46.63	0	96.4	46.9	79.5	0	32.82	0.2	0	0.01	0	0	0.17	3.17	0.28	0.01	12.15	0.22	0	0.06	0	0.25	0.07	0	6	20.3	-5.56	-1.66	64.75	105.81	856.7	483.07	1020.4	660.53	883.33	524.29	989.12	526.01
43.843	0	0.05	0.03	0.01	18.04	0.03	0.26	21.94	0.26	0.23	56.13	39.6	0	95.42	43.82	79.69	0	26.03	0.24	0	0.01	0	0	0.22	3.31	0.23	0.01	8.4	0.18	0	0.05	0	0.26	0.04	0	6	19.48	-6.82	0.26	64.96	104.88	857.72	483.78	1019.46	660.09	885.39	523.61	990.25	525.74
43.877	0	0.04	0.02	0.01	18.57	0.03	0.26	22.96	0.37	0.26	54.09	39.66	0	94.14	44.44	82.28	0	24.22	0.37	0.01	0.01	0	0	0.34	4.92	0.26	0.01	5.83	0.17	0	0.03	0	0.24	0.03	0	6	19.36	-8.11	0.74	64.91	104.29	859.06	483.76	1020.44	660.01	887.22	523.32	991.49	525.45
43.91	0	0.05	0.02	0.02	23.53	0.03	0.23	29.17	0.57	0.25	45.83	53.66	0	94.37	41.32	87.02	0	30.37	0.57	0.01	0.03	0	0	0.35	8.14	0.25	0.01	5.43	0.19	0	0.02	0	0.25	0	0	6	18.25	-7.9	0.93	64.76	104.52	862.51	484.45	1023.16	659.88	890.35	523.78	994.86	525.3
43.943	0	0.1	0.02	0.02	38.49	0.03	0.21	46.55	1.17	0.25	28.45	66.8	0	94.87	39.43	89.99	0	47.25	1.17	0.01	0.07	0.01	0	0.37	12.04	0.25	0.03	6.77	0.19	0	0.02	0	0.28	0	0	6	19.49	-7.42	0	64.54	104.33	866.15	484.56	1027.25	660.25	893.56	524.56	997.88	525.99
43.977	0	0.08	0.02	0.02	37.66	0.03	0.22	46.39	1.55	0.22	28.61	66.32	0	94.45	41.64	91.88	0	43	1.55	0.01	0.06	0.01	0	0.31	9.89	0.22	0.03	6.92	0.2	0	0.01	0	0.34	0	0	6	18.62	-7.83	0.95	64.79	103.32	871.27	485.83	1032.35	661.84	899.94	525.06	1003.24	527.14
44.01	0	0.05	0.02	0.02	25.39	0.03	0.17	31.71	1.53	0.2	43.29	63.87	0	93.78	37.44	92.68	0	31.46	1.53	0.01	0.04	0.01	0	0.31	7.74	0.2	0.03	6.45	0.26	0.01	0.02	0	0.37	0	0	6	17.85	-8.43	1.52	64.52	104.09	876.14	486.87	1036.16	661.41	904.36	525.28	1008.41	528.18
44.043	0	0.05	0.02	0.02	14.67	0.03	0.12	17.61	1.71	0.22	64.78	61.98	0	93.77	29.73	91.08	0	22.14	1.71	0.02	0.03	0.01	0	0.22	7.36	0.22	0.04	8.33	0.33	0.01	0.02	0	0.41	0	0	6	19.75	-8.44	2.52	64.51	103.86	879.74	486.38	1040.17	661.94	909.11	524.49	1012.88	528.89
44.077	0	0.04	0.02	0.02	12.09	0.03	0.13	14.31	1.07	0.25	71.37	51.56	0	95.33	31.07	88.13	0	17.84	1.07	0.03	0.02	0.01	0	0.2	5.98	0.25	0.03	3.79	0.49	0.01	0.01	0	0.41	0	0	6	17.04	-6.92	2.14	64.76	102.7	884.67	487.35	1044.3	661.68	913.9	525.11	1016.55	528.39
44.11	0	0.04	0.02	0.02	12.54	0.03	0.13	14.66	0.66	0.32	70.68	45.13	0	93.9	31.19	86.93	0	19.58	0.66	0.03	0.02	0.01	0	0.23	3.97	0.32	0.03	2.71	0.87	0.02	0.02	0	0.42	0	0	6	18.4	-8.33	1.98	64.89	101.88	888.65	486.3	1049.32	660.73	918.76	523.14	1020.39	530.35
44.144	0	0.04	0.02	0.02	6.63	0.03	0.1	6.84	0.39	0.38	86.32	30.53	0	94.71	22.65	80.71	0	13.93	0.26	0.02	0.01	0.01	0	0.29	2.39	0.38	0.02	0.82	1.59	0.03	0.02	0	0.39	0	0	6	18.59	-7.57	2.82	64.88	100.26	889.4	485.95	1051.45	663.04	921.64	523.19	1021.7	529.48
44.177	0	0.04	0.03	0.02	3.58	0.03	0.08	3.22	0.4	0.34	92.85	18.87	0	93.15	15.81	72.93	0	9.56	0.22	0.02	0.01	0.01	0	0.37	1.69	0.34	0.02	1.16	2.26	0.03	0.02	0	0.4	0	0	6	18.96	-8.95	2.59	64.85	102.39	890.81	485.78	1052.91	662.82	921.82	523.45	1024.05	529.25
44.21	0	0.05	0.04	0.02	1.89	0.03	0.08	1.47	0.43	0.4	96.21	10.02	0	92.37	11.16	62.78	0	5.09	0.25	0.02	0.01	0.02	0	0.43	1.52	0.4	0.01	1.51	3.24	0.04	0.02	0	0.42	0	0	0	19.55	-9.53	2.34	64.88	101.28	890.84	485.35	1053.22	662.42	922.37	522.79	1023.41	529.74
44.244	0	0.07	0.05	0.03	1.45	0.03	0.08	0.94	0.58	0.43	97.11	7.87	0	93.53	8.5	54.71	0	4.92	0.33	0.02	0.02	0.04	0	0.56	2.1	0.43	0.01	2.36	8	0.05	0.02	0	0.58	0	0	0	20.61	-8.65	1.47	64.84	104.2	889.87	484.73	1053.1	662.05	919.7	522.84	1023.64	530.15
44.277	0	0.08	0.06	0.03	1.07	0.03	0.09	0.6	2.22	0.47	97.86	4.35	0	96.55	8.13	44.21	0	5.03	0.51	0.01	0.03	0.04	0	0.57	2.22	0.47	0.01	1.85	10.66	0.05	0.02	0	0.62	0	0	0	19.01	-5.34	-0.63	65.24	102.84	888.68	484.27	1053.03	662.27	918.05	523.63	1020.78	528.56
44.31	0	0.1	0.06	0.04	1.37	0.03	0.09	0.64	1.85	0.45	97.26	10.3	0	97.52	9.11	45.19	0	4.56	0.78	0.01	0.05	0.04	0	0.67	1.85	0.45	0	1.02	21.22	0.07	0.02	0	0.76	0	0	0	17.39	-3.64	-1.78	65.45	102.3	885.6	483.94	1050.58	662.4	914.65	524.11	1016.91	526.94
44.344	0	0.18	0.06	0.1	2.28	0.03	0.08	0.64	1.45	0.64	95.44	52.11	0	96.74	7.44	47.19	0	4.37	0.55	0.01	0.05	0.02	0	0.67	1.45	0.64	0	0.29	47.19	0.08	0.03	0	0.88	0	0	0	18	-5.05	-1.98	65.7	102.62	877.42	484.87	1042.94	663.78	906.39	525.27	1008.96	528.41
44.377	0	0.17	0.05	0.11	2.63	0.03	0.08	0.74	0.8	0.53	94.74	64.64	0	96.03	7.15	51.8	0	3.43	0.43	0.01	0.04	0.01	0	0.67	1.42	0.53	0	0.11	49.04	0.08	0.03	0	0.8	0	0	0	21.18	-6.07	-1.98	65.6	105.48	869.13	483.02	1036.55	664.22	897.54	524.56	1002.96	528.29
44.41	0	0.19	0.04	0.17	5.51	0.03	0.07	1.36	0.8	0.4	88.99	93.17	0	94.84	9.99	63.09	0	3.99	0.37	0.01	0.03	0.01	0	0.6	1.68	0.4	0	0.1	62.77	0.09	0.04	0	0.8	0	0	0	21.52	-7.45	-3.6	65.8	105.56	860.48	480.92	1028.67	662.23	887.85	523.67	993.38	526.27
44.444	0	0.27	0.04	0.31	8.65	0.03	0.08	1.51	0.87	0.29	82.7	98.69	0	94.72	12.54	63.85	0	3.17	0.39	0.02	0.05	0.02	0	0.42	0.99	0.29	0	0.05	83.3	0.12	0.05	0.01	0.87	0	0	0	20.04	-7.57	-5.36	65.82	104.16	852.72	479.03	1022.33	661.23	880.1	522.91	984.26	523.59
44.477	0	0.26	0.03	0.32	10.38	0.03	0.08	1.84	0.54	0.21	79.24	99.14	0	92.5	15.06	66.61	0	2.69	0.78	0.03	0.1	0.03	0	0.37	0.54	0.21	0	0.05	85.79	0.14	0.05	0.01	1	0	0	0	22.93	-9.44	-3.68	65.72	106.92	843.63	476.89	1013.37	660.48	870.92	520.93	977.83	522.38
44.511	0	0.29	0.03	0.41	11.66	0.03	0.08	1.83	0.37	0.34	76.69	99.55	0	94	15.07	67.3	0	1.81	1.92	0.04	0.34	0.08	0	0.37	0.25	0.2	0	0.01	93.21	0.18	0.05	0.01	1.07	0	0	0	24.05	-8.24	-3.19	66.11	105.58	837.18	473.38	1006.42	656.65	865.39	516.6	970.93	519.9
44.544	0	0.31	0.03	0.47	11.56	0.03	0.07	1.7	0.38	0.38	76.88	99.67	0	93.52	12.53	68.39	0	1.43	2.08	0.04	0.39	0.09	0	0.38	0.18	0.18	0	0.01	96.08	0.2	0.06	0.01	1.13	0	0	0	24.82	-8.65	-4.28	66.52	104.78	832.06	468.94	1001.39	652.43	859.83	513.33	964.59	514.91
44.577	0	0.35	0.04	0.5	9.5	0.03	0.07	1.29	0.32	0.32	81.01	99.56	0	95.34	10.14	64.24	0	1.24	3.59	0.04	0.33	0.1	0	0.32	0.14	0.2	0	0.02	96.64	0.27	0.05	0	1.32	0	0	0	24.47	-6.91	-5.47	66.35	106.4	828	465.81	999.86	651.1	855.2	511.33	961.59	512.46
44.611	0	0.46	0.05	0.52	5.59	0.04	0.08	0.64	0.32	0.26	88.81	98.67	0	96.22	7.73	49.79	0	1.02	5	0.06	0.26	0.08	0	0.32	0.19	0.13	0	0.05	97.15	0.33	0.06	0	1.69	0	0	0	23.01	-5.81	-4.35	66.33	105.39	825.76	465.61	996.25	650.68	853.77	510.58	959.16	510.09
44.644	0	0.62	0.07	0.53	3.18	0.04	0.1	0.3	0.29	0.13	93.65	95.36	0	95.11	6.1	33.62	0	0.91	5	0.07	0.13	0.07	0	0.29	0.23	0.13	0	0.21	97.34	0.36	0.07	0	1.67	0	0	0	21.13	-7.16	-5.14	66.51	102.8	824.19	464.52	995.87	650.58	853.55	509.45	956.35	508.62
44.677	0	0.77	0.1	0.53	2.04	0.04	0.11	0.18	1.02	0.08	95.92	88.33	0	94.61	4.59	21.92	0	0.87	4.85	0.07	0.05	0.08	0	0.36	0.34	0.08	0.01	1.02	96.6	0.34	0.08	0	1.62	0	0	0	23.16	-7.67	-3.91	66.21	102.78	824.43	464.82	993.86	649.31	853.65	509.07	956.43	509.14
44.711	0	0.86	0.11	0.54	1.7	0.04	0.12	0.14	2.95	0.08	96.6	83.6	0	94.02	4.02	17.21	0	1.04	4.94	0.08	0.04	0.1	0	0.34	0.71	0.05	0.01	2.95	96.39	0.34	0.09	0	2.03	0	0	0	24.82	-8.22	-2.71	66.11	104.35	823.59	463.85	994.11	651.19	853.48	509.01	957.82	507.82
44.744	0	0.87	0.11	0.52	1.72	0.04	0.12	0.15	3.39	0.08	96.56	82.19	0	90.78	4.91	16.83	0	1.3	3.39	0.08	0.03	0.12	0	0.35	1.3	0.05	0.02	4.14	95.53	0.32	0.09	0	1.96	0	0	0	23.51	-10.56	-1.45	65.13	107.98	824.96	463.82	994.92	650.38	853.66	508.37	961.63	507.34
44.778	0	0.88	0.12	0.52	1.67	0.03	0.13	0.14	2.34	0.07	96.66	79.7	0	93.86	5.91	14.72	0	1.38	2.34	0.07	0.03	0.16	0	0.25	1.52	0.02	0.03	3.15	95.63	0.39	0.07	0	1.9	0	0	0	21.1	-8.36	-0.69	65.16	104	829.68	466.46	996.82	650.43	859.7	509.44	963.69	507.88
44.811	0	0.92	0.13	0.52	1.43	0.04	0.14	0.12	2.34	0.12	97.14	73.43	0	93.52	5.72	10.64	0	1.2	3.52	0.12	0.05	0.23	0	0.22	1.71	0.02	0.04	2.34	95.34	0.47	0.07	0.01	2.01	0	0	0	16.31	-8.65	0.37	65.27	103.46	835.71	469.16	1002.02	651.59	866.45	510.76	969.89	508.78
44.844	0	0.92	0.13	0.54	1.36	0.04	0.14	0.11	2.41	0.13	97.27	72.41	0	85.39	5.17	10.07	0	1	3.32	0.13	0.06	0.24	0	0.24	2.41	0.02	0.04	1.21	95.27	0.51	0.07	0	2.01	0	0	0	22.22	-13.17	0.96	65.64	101.12	842.52	470.51	1006.45	651.63	873.65	511.74	974.77	512.29
44.878	0	0.89	0.13	0.55	1.38	0.04	0.15	0.12	3.04	0.15	97.25	71.55	0	86.98	6.56	9.6	0	0.76	4.14	0.15	0.15	0.74	0	0.31	3.04	0.01	0.04	0.82	95.22	0.68	0.09	0	2.31	0	0	0	20.77	-12.51	-1.03	65.76	98.88	851.41	469.16	1015.31	648.63	882.11	510.11	980.98	511.45
44.911	0	0.9	0.13	0.57	1.38	0.05	0.16	0.12	2.15	0.27	97.23	71.78	0	87.36	7.57	8.82	0	0.57	6.91	0.29	0.27	1.76	0	0.27	2.15	0.02	0.04	0.56	96.13	0.83	0.1	0	2.6	0	0	0	22.95	-12.33	1.21	66	99.82	857.82	468.31	1021.09	648.43	889.5	508.71	989.29	511.16
44.944	0	0.92	0.13	0.57	1.31	0.04	0.15	0.11	1.07	0.26	97.38	70.07	0	89.46	7.29	7.53	0.01	0.32	4.7	0.48	0.32	2.15	0	0.26	1.07	0.03	0.04	0.31	96.39	0.84	0.09	0	2.55	0	0	0	23.47	-11.31	1.17	65.9	100.37	865.35	468.13	1027.83	647	896.34	508.17	996.66	511.52
44.978	0	0.95	0.14	0.6	1.3	0.04	0.16	0.11	0.59	0.3	97.41	70.64	0	83.24	8.21	6.35	0.01	0.2	4.11	0.65	0.33	3.97	0	0.3	0.59	0.05	0.03	0.2	96.05	0.89	0.11	0	2.27	0	0	0	23.72	-13.99	1.12	65.85	98.46	870.74	468.15	1033.25	646.88	902.66	507.75	1001.02	512.27
45.011	0	0.95	0.14	0.58	1.22	0.04	0.16	0.1	0.36	0.29	97.56	69.36	0	82.98	7.66	5.32	0.01	0.11	3.58	0.76	0.26	3.36	0	0.29	0.36	0.05	0.03	0.15	95.84	0.84	0.11	0	2.37	0	0	0	23.52	-14.08	2.55	65.57	100.24	876.39	468.64	1036.68	644.57	907.5	506.67	1007.52	513.15
45.044	0	0.99	0.14	0.59	1.16	0.04	0.16	0.09	0.33	0.3	97.69	67.59	0	85.69	7.17	4.51	0.01	0.09	3.76	1.24	0.3	4.06	0	0.3	0.33	0.06	0.03	0.11	95.31	0.85	0.1	0	2.3	0	0	0	22.01	-13.05	2.01	65.97	97.65	883.32	470	1044.12	645.53	915.6	507.12	1012.91	515.28
45.078	0	0.91	0.15	0.56	1.1	0.04	0.16	0.09	0.35	0.35	97.81	61.06	0	85.19	7.55	4.62	0.01	0.08	3.47	0.95	0.47	5.37	0	0.35	0.31	0.05	0.05	0.19	91.38	0.58	0.1	0	1.92	0	0	0	25.86	-13.25	2.87	65.69	97.75	886.88	470.73	1046.25	645.54	919.12	507.84	1016.42	517.19
45.111	0	0.92	0.15	0.53	1.09	0.04	0.16	0.09	0.27	0.27	97.82	63.17	0	87.85	7.69	3.83	0.01	0.09	3.18	1.02	0.54	3.59	0	0.27	0.2	0.05	0.08	0.25	92.35	0.6	0.1	0	2.03	0	0	0	24.34	-12.11	2.82	65.88	96.41	890.05	470.77	1048.4	644.93	922.31	508.06	1018.46	515.24
45.145	0	0.88	0.15	0.45	1	0.03	0.15	0.09	0.75	0.26	97.99	56.55	0	84.78	6.16	3.66	0.01	0.12	1.89	0.78	0.43	1.3	0	0.26	0.1	0.04	0.1	0.75	90.45	0.46	0.08	0	1.79	0	0	0	24.21	-13.41	1.86	66.03	96.95	891.91	470.97	1050.95	644.36	923.62	507.63	1020.07	517.37
45.178	0	0.91	0.15	0.48	0.96	0.04	0.14	0.08	0.85	0.25	98.08	55.14	0	84.22	4.68	3.73	0.01	0.11	2.47	0.79	0.56	1.69	0	0.25	0.13	0.07	0.13	0.85	91.22	0.48	0.06	0	2.11	0	0	0	24.31	-13.63	0.98	65.98	97.63	893.54	471.71	1051.85	643.75	923.86	508.55	1021.02	518.09
45.211	0	0.92	0.15	0.48	0.94	0.04	0.14	0.08	0.55	0.21	98.11	54.72	0	92.23	4.16	3.59	0.01	0.1	3.71	1	0.46	1.11	0	0.21	0.12	0.07	0.11	0.55	91.53	0.53	0.06	0	2.2	0	0	0	22.66	-9.63	-1.34	66.28	94.75	894.09	472.32	1051.53	643.63	923.59	510.7	1018.2	515.73
45.245	0	0.99	0.15	0.53	0.95	0.04	0.13	0.07	0.24	0.15	98.01	59.28	0	95.33	2.58	3.85	0.02	0.09	3.5	0.94	0.48	1.07	0	0.15	0.1	0.09	0.08	0.24	94.16	0.76	0.05	0	2.29	0	0	0	21.12	-6.92	-0.76	66.34	95.04	893.53	474.35	1049.17	643.16	922.48	511.47	1017.33	517.49
45.278	0	0.99	0.15	0.53	0.94	0.04	0.13	0.07	0.16	0.16	98.02	59.74	0	91.98	2.16	4.11	0.02	0.09	4.24	1	0.5	1.06	0	0.16	0.13	0.1	0.06	0.16	94.01	0.72	0.05	0	2.36	0	0	0	20.71	-9.8	-1.4	66.46	94.05	889.67	474.93	1045	643.67	918.4	512.72	1012.37	516.84
45.311	0	0.99	0.14	0.52	0.93	0.04	0.12	0.07	0.16	0.16	98.01	60.6	0	95.83	1.75	4.11	0.02	0.08	3.27	0.96	0.36	0.6	0	0.16	0.12	0.11	0.04	0.09	94.59	0.68	0.05	0	2.63	0	0	0	20.49	-6.32	-3.74	66.44	95.48	886.11	474.47	1042.48	643.51	912.9	514.04	1008.37	515.78
45.345	0	0.98	0.14	0.52	0.96	0.04	0.12	0.08	0.16	0.16	98.03	62.85	0	93.09	1.71	5.18	0.02	0.09	2.56	1.09	0.23	0.44	0	0.16	0.13	0.13	0.02	0.09	94.69	0.57	0.05	0	2.68	0	0	0	20.53	-9	-1.76	66.4	95.97	883.17	474.47	1039.92	644.86	911.33	513.29	1007.26	515.95
45.378	0	0.98	0.14	0.52	0.99	0.04	0.12	0.08	0.16	0.16	98.03	64.96	0	94.74	1.7	5.6	0.02	0.08	2.49	0.92	0.2	0.29	0	0.16	0.14	0.12	0.01	0.1	95.41	0.58	0.05	0	2.87	0	0	0	20.57	-7.54	-2.53	66.42	97.9	879.46	474.07	1037.28	645.15	906.58	513.71	1004.46	515.73
45.411	0	0.98	0.13	0.53	1.02	0.04	0.12	0.08	0.12	0.13	97.95	68.09	0	93.76	2.13	5.95	0.01	0.07	2.41	0.94	0.16	0.19	0	0.11	0.12	0.13	0.01	0.08	96.81	0.67	0.04	0	3.31	0	0	0	20.58	-8.45	-3.85	66.54	96.2	875.88	474.55	1034.19	646.1	903.12	515.08	999.32	515.73
45.445	0	0.95	0.12	0.52	1.03	0.04	0.12	0.08	0.09	0.11	97.94	68.77	0	94.47	2.49	6.12	0.01	0.06	2.38	0.6	0.14	0.14	0	0.09	0.07	0.11	0	0.05	97.04	0.66	0.04	0	3.75	0	0	0	19.02	-7.81	-5.25	66.51	95.9	871.47	474.68	1030.82	646.27	898.35	515.57	994.25	515.92
45.478	0	0.93	0.12	0.52	1.1	0.04	0.12	0.09	0.09	0.1	97.81	71.43	0	95.18	3.36	6.93	0.01	0.07	2.3	0.44	0.16	0.13	0	0.09	0.07	0.1	0	0.03	97.81	0.69	0.04	0	4.08	0	0	0	17.93	-7.08	-4.34	66.38	96.62	865.91	474.91	1026.25	647.81	893.59	515.35	990.21	516.17
45.512	0	0.9	0.12	0.51	1.15	0.05	0.13	0.09	0.08	0.12	97.71	72.2	0	96.49	5.08	6.8	0.01	0.08	2.29	0.39	0.21	0.15	0	0.08	0.07	0.12	0	0.02	98.41	0.72	0.04	0	4.61	0	0	0	20.66	-5.43	-4.67	66.41	98.14	861.83	474.1	1023.03	648.7	888.91	516.11	987.04	515.41
45.545	0	0.87	0.11	0.5	1.17	0.05	0.13	0.1	0.11	0.16	97.66	72.52	0	96	5.9	6.94	0.01	0.1	2.88	0.32	0.29	0.2	0	0.11	0.09	0.16	0	0.03	98.47	0.65	0.05	0	4.93	0	0	0	19.02	-6.11	-4.05	66.27	99.83	855.53	474.5	1018.25	650.09	882.91	515.82	982.74	516.7
45.578	0	0.84	0.11	0.5	1.24	0.05	0.13	0.11	0.15	0.18	97.52	74.99	0	94.97	6.45	8.35	0.01	0.12	4	0.29	0.4	0.29	0	0.14	0.15	0.18	0	0.03	98.65	0.65	0.05	0	5.23	0	0	0	20.22	-7.31	-4.49	66.1	99.82	850.71	473.59	1015.11	651.52	878.57	516.09	978.39	515.88
45.612	0	0.82	0.1	0.49	1.16	0.07	0.13	0.1	0.15	0.21	97.69	74.08	1.57	95.01	6.47	7.46	0	0.12	5.19	0.27	0.58	0.25	0	0.15	0.15	0.21	0	0.06	98.94	0.76	0.04	0	6.62	0	0	0	19.72	-7.27	-5.21	66.01	99.78	847.08	472.75	1011.52	650.57	874.42	515.89	974.19	514.3
45.645	0	0.77	0.09	0.47	1.18	0.08	0.13	0.11	0.2	0.2	97.64	75.21	2.48	95.98	7.06	8.31	0	0.14	5.97	0.25	0.69	0.15	0	0.15	0.2	0.2	0	0.11	98.83	0.8	0.04	0	7.35	0	0	0	18.6	-6.14	-5.49	65.88	99.29	843.97	472.12	1007.67	649.19	871.03	515.37	970.28	512.43
45.678	0	0.76	0.08	0.45	1.03	0.1	0.11	0.1	0.29	0.21	97.94	73.95	4.97	95.55	5.49	7.49	0	0.14	6.63	0.3	0.64	0.08	0	0.17	0.29	0.21	0	0.09	98.83	0.91	0.04	0	9.12	0	0	0	19.59	-6.67	-3.74	65.69	100.65	841.26	471.61	1005.3	649.96	869.1	514.28	969.73	512.53
45.712	0	0.75	0.07	0.44	0.98	0.1	0.11	0.1	0.45	0.16	98.04	74.01	5.78	95.94	5.09	7.37	0	0.16	5.49	0.31	0.45	0.04	0	0.16	0.45	0.16	0	0.07	98.99	1.15	0.04	0	10.22	0	0	0	21.01	-6.19	-4.22	65.67	102.49	839.91	471.81	1003.52	649.43	866.18	515.24	968.64	512.95
45.745	0	0.73	0.07	0.43	0.92	0.12	0.1	0.1	0.61	0.15	98.16	73.37	7.58	95.27	4.33	7.29	0	0.2	6.98	0.42	0.41	0.04	0	0.15	0.61	0.14	0	0.08	98.65	1.32	0.04	0	11.18	0	0	0	19.51	-6.99	-2.43	65.33	102.36	840.98	473.78	1000.57	648.04	866.74	515.86	969.04	512.45
45.779	0	0.68	0.06	0.4	0.88	0.21	0.1	0.1	0.81	0.18	98.25	79.22	12.14	97.21	4.1	8.35	0	0.24	11.09	0.63	0.35	0.12	0	0.15	0.81	0.18	0.01	0.06	98.9	1.77	0.04	0	13.81	0	0	0	19.51	-4.25	-2.47	65.4	101.64	841.25	474.21	1000.41	648.17	867.2	516.21	968.77	512.52
45.812	0	0.64	0.05	0.38	0.82	0.25	0.09	0.1	0.88	0.21	98.36	78.67	13.87	97.17	3.95	8.25	0	0.29	10.94	0.82	0.3	0.13	0	0.2	0.88	0.21	0.01	0.12	98.64	1.98	0.04	0	15.49	0	0	0	17.54	-4.31	-2.07	65.09	101.26	842.96	475.72	1001.03	648.54	868.89	517.13	970.06	512.8
45.845	0	0.63	0.04	0.36	0.75	0.39	0.09	0.1	0.72	0.2	98.49	84.32	17.57	92.7	3.41	7.72	0	0.39	15.85	0.96	0.3	0.18	0	0.2	0.72	0.2	0.01	0.25	98.42	2.13	0.04	0	16.9	0	0	0	18.61	-9.29	-1.24	64.95	100.36	842.61	475.43	1001.98	649.84	870.17	516.23	970.52	514.33
45.879	0	0.57	0.04	0.32	0.69	0.53	0.08	0.1	0.71	0.28	98.63	83.06	20.53	93.27	3.96	7.64	0	0.53	15.13	1.37	0.31	0.24	0	0.19	0.71	0.28	0.02	0.41	97.99	2.54	0.04	0	20.13	0	0	0	18.95	-8.86	0.46	64.91	101.1	841.7	474.74	1002.64	651.48	871.03	516.18	972.09	513.51
45.912	0	0.54	0.03	0.29	0.62	0.56	0.08	0.1	0.83	0.31	98.76	78.74	20.98	91.43	4.24	6.85	0	0.52	13.39	2.08	0.39	0.25	0	0.31	0.82	0.3	0.03	0.83	96.24	2.52	0.04	0	21.48	0	0	0	19.46	-10.16	1.12	64.87	104.47	843.36	474.07	1005.78	651.95	872.24	516.17	976.68	513.7
45.945	0	0.53	0.03	0.28	0.68	0.53	0.08	0.11	1.49	0.44	98.65	76.77	19.83	96.17	4.85	8.82	0	0.8	14.06	2.32	0.49	0.27	0	0.44	1.44	0.34	0.04	1.49	94.14	2.28	0.05	0	20.58	0	0	0	18.78	-5.89	-0.61	65.2	101.67	849.22	474.88	1011.91	653.94	878.35	516.76	979.96	513.57
45.979	0	0.44	0.03	0.21	0.53	0.76	0.08	0.11	2.36	0.85	98.48	67.35	22.45	93.76	4.92	8.64	0	0.93	15.95	3.9	0.85	0.53	0	0.85	2.24	0.59	0.06	2.36	86.39	2.48	0.06	0	22.91	0	0	0	17.41	-8.45	-1.05	65.14	99.63	852.98	473.7	1015.82	652.35	882.83	514.96	982.43	512.7
46.012	0	0.44	0.03	0.21	0.53	0.55	0.08	0.11	4.04	1.2	98.89	54.87	19.03	91.59	4.42	9.3	0	1.05	13.1	3.42	0.87	0.6	0	1.2	4.04	0.77	0.08	3.89	82.66	2.44	0.07	0	21.5	0	0	0	17.05	-10.06	-0.49	64.92	101.15	855.65	473.02	1018.61	651.42	885.17	513.75	986.32	512.65
46.045	0	0.35	0.03	0.16	0.38	0.72	0.09	0.1	6.61	1.83	98.56	38.64	20.45	93.08	3.63	7.5	0	1.23	15.25	3.14	1.05	0.92	0	1.83	6.61	0.8	0.11	4.88	72.33	2.16	0.06	0	22.8	0	0	0	18.23	-9.01	-0.88	65.05	97.2	859.76	472.36	1022.62	651.38	890.99	513.29	988.18	511.93
46.079	0	0.21	0.03	0.08	0.22	0.79	0.09	0.1	8.48	1.99	98.42	8.71	20.74	93.02	3.11	7.13	0	1.51	15.12	2.85	1.56	1.42	0	1.99	8.48	0.81	0.13	5.05	48.98	2.44	0.06	0	23.68	0	0	0	17.1	-9.05	0.38	64.72	103.16	861.95	471.3	1026.47	651.3	891.94	511.69	995.1	512.06
46.112	0	0.21	0.03	0.08	0.23	0.59	0.09	0.1	8.93	1.99	98.81	6.82	18.49	95.23	3.41	6.96	0	1.34	11.91	2.89	1.45	1.34	0	1.99	8.93	0.86	0.12	4.05	48.9	2.51	0.06	0	22.74	0	0	0	17.71	-7.03	1.16	64.72	103.17	866.05	472.12	1030.6	652.77	896.71	513.01	999.88	512.31
46.146	0	0.16	0.03	0.06	0.19	0.42	0.1	0.1	11.31	2.05	99.15	2.09	14.89	95.41	2.91	7.96	0	1.45	10.06	2.05	1.26	1.36	0	3.27	11.31	1.07	0.11	3.4	35.41	2.34	0.07	0	20.64	0	0	0	16.06	-6.83	0.94	64.62	99.81	871.43	473.24	1034.93	652.83	903.07	513.04	1002.88	512.8
46.179	0	0.16	0.04	0.06	0.19	0.29	0.12	0.1	12.68	1.85	99.42	1.32	10.68	92.52	2.62	8.11	0.01	1.75	9.47	1.85	1.37	2.04	0	4.5	12.68	1.31	0.1	3.53	30.12	2.19	0.07	0	17.56	0	0	0	18.77	-9.42	1.67	64.35	100.76	873.47	472.76	1038.22	653.66	905.82	512.25	1006.54	514.97
46.212	0	0.16	0.05	0.06	0.18	0.25	0.12	0.09	9.71	1.71	99.49	1.17	10.48	91.61	2.36	6.62	0.01	1.38	8.25	1.71	1.37	2.59	0	4.76	9.71	1.4	0.07	1.59	29.67	1.91	0.07	0	16.91	0	0	0	19.24	-10.04	2.82	64.21	101.75	876.61	473.22	1041.16	653.91	909.3	511.93	1010.96	516.32
46.246	0	0.14	0.05	0.05	0.16	0.21	0.14	0.08	8.42	1.94	99.57	0.77	8.26	94.74	1.94	5.52	0.01	1.22	7.14	1.14	1.27	2.94	0	8.39	8.42	2.64	0.06	1.7	24.81	1.2	0.09	0	15.98	0	0	0	18.62	-7.55	3.32	64.14	101.37	879.38	473.85	1043.38	653.88	912.42	511.96	1013.66	516.88
46.279	0	0.14	0.05	0.05	0.15	0.22	0.14	0.08	8.64	1.98	99.56	0.79	8.69	95.56	1.98	4.53	0.01	1.14	7.28	0.94	1.4	2.6	0	8.64	6.62	2.81	0.05	2	24.51	1.18	0.09	0	16.17	0	0	0	19.23	-6.65	3.3	64.31	100.48	881.32	473.88	1044.64	653.52	914.42	512.12	1014.81	516.58
46.312	0	0.12	0.05	0.03	0.13	0.25	0.16	0.08	11.44	1.65	99.5	0.83	9.14	93.61	1.65	3.76	0.01	1.03	8.99	0.85	1.39	1.6	0	11.44	5.84	2.56	0.04	1.9	18.06	0.92	0.1	0	16.5	0	0	0	19.27	-8.58	4.34	64.1	103.1	881.52	474	1044.37	652.22	914.03	510.84	1016.84	518.48
46.346	0	0.12	0.06	0.03	0.13	0.22	0.23	0.07	14.65	1.56	99.54	0.64	5.42	94.38	1.42	3.78	0.01	0.91	9.87	0.95	1.56	1.46	0	16.66	5.95	4.09	0.04	3.91	14.79	0.65	0.12	0	14.65	0	0	0	21.24	-7.89	3.9	64.34	100.23	882.36	473.91	1045.11	653.1	915.8	511.77	1015.84	517.86
46.379	0	0.12	0.06	0.04	0.12	0.27	0.24	0.07	15.23	1.92	99.47	0.69	6.34	92.84	1.25	3.67	0.01	0.91	12.52	1.03	1.92	1.27	0	16.57	8.43	4.43	0.05	4.87	15.75	0.63	0.12	0	15.23	0	0	0	21.89	-9.19	4.57	64.55	100.73	882.79	474.29	1044.71	652.41	916.14	511.45	1016.58	518.99
46.412	0	0.12	0.06	0.03	0.12	0.2	0.27	0.07	13.89	1.7	99.46	0.61	3.22	93.13	1.22	3.83	0.01	1	9.71	0.85	1.7	1.04	0	18.98	7.85	5.41	0.05	4.73	13.23	0.5	0.12	0	13.89	0	0	0	20.5	-8.96	3.65	64.45	101.07	882.48	474.6	1043.92	651.26	914.72	511.47	1015.49	519.19
46.446	0	0.13	0.07	0.04	0.14	0.13	0.22	0.07	12.32	1.23	99.56	0.46	1.58	92.49	1.15	4.36	0.01	0.97	5.46	0.73	1.23	0.92	0	15.6	6.89	7.39	0.05	3.19	15.1	0.43	0.1	0	12.32	0	0	0	22.43	-9.45	2.09	64.89	99.68	882.51	474.34	1044.69	651.82	914.54	512.34	1013.96	519.5
46.479	0	0.13	0.07	0.04	0.15	0.14	0.2	0.08	12.83	1.4	99.61	0.49	3.28	95.57	1.4	4.96	0.01	0.9	5.26	0.78	1	0.81	0	13.78	5.73	7.04	0.04	1.35	17.45	0.42	0.09	0	12.83	0	0	0	19.63	-6.64	-1.23	65.11	101.23	882.4	474.62	1044.66	650.88	911.03	514.55	1012.22	517.32
46.513	0	0.13	0.06	0.04	0.18	0.13	0.14	0.08	8.19	1.76	99.65	0.63	5.45	94.14	1.76	6.66	0	0.9	5.17	1.06	1.15	1.02	0	8.19	3.56	6.14	0.03	0.18	22.42	0.37	0.06	0	12.7	0	0	0	17.51	-8.12	-1.89	65.54	96.94	881.02	475.05	1042.88	650.48	911.15	514.2	1008.05	517.24
46.546	0	0.16	0.07	0.05	0.21	0.13	0.12	0.08	5.04	1.88	99.58	1.11	6.27	97.17	1.88	6.66	0	0.69	5.2	1.25	0.93	0.76	0	5.04	2.1	4.79	0.02	0.23	30.51	0.37	0.05	0	12.17	0	0	0	18.07	-4.31	-3.67	65.78	97.59	876.79	475.82	1038.81	651.25	905.36	516.61	1002.95	517.06
46.579	0	0.17	0.07	0.05	0.24	0.12	0.11	0.09	3.93	2.13	99.52	1.53	6.06	97.91	2.13	8.04	0	0.49	5.73	1.12	0.91	0.6	0	3.93	1.43	3.29	0.01	0.14	33.49	0.35	0.04	0	11.32	0	0	0	14.87	-2.76	-3.43	65.71	98.41	871.36	476.42	1033.8	651.68	899.91	516.57	998.32	517
46.613	0	0.2	0.07	0.07	0.28	0.11	0.11	0.09	3.15	2.7	99.43	2.61	5.46	97.08	2.76	8.23	0	0.32	4.87	1.2	0.76	0.39	0	3.15	1.03	2.7	0.01	0.15	40.07	0.27	0.04	0	10.85	0	0	0	16.59	-4.48	-3.98	65.69	101.14	866.67	476.89	1030.02	652.59	893.75	517.95	994.89	518.58
46.646	0	0.19	0.07	0.06	0.31	0.09	0.11	0.1	3.11	2.38	99.38	2.64	3.65	97.59	3.18	10.77	0	0.25	3.53	1.14	0.53	0.27	0	3.11	0.96	2.38	0	0.19	37.67	0.22	0.03	0	9.65	0	0	0	16.07	-3.48	-4.47	65.71	99.16	862.01	476.1	1026.07	652.79	890.15	517.38	989.31	517.41
46.679	0	0.18	0.08	0.06	0.29	0.08	0.11	0.1	3.13	2.05	99.42	1.87	2.51	97.75	3.28	9.98	0	0.17	3.09	1.5	0.75	0.32	0	3.13	1.36	2.05	0	0.19	34.08	0.18	0.03	0	8.94	0	0	0	14.5	-3.13	-5.31	65.51	100.01	856.18	477.09	1020.96	653.97	883.58	519	983.58	517.66
46.713	0	0.17	0.08	0.05	0.25	0.08	0.12	0.09	3.09	1.71	99.49	1.15	1.92	97.88	3.51	8.7	0	0.14	3.61	1.71	1.06	0.38	0	3.09	2.16	1.58	0	0.46	28.97	0.13	0.03	0	8.55	0	0	0	16.84	-2.84	-4.73	65.57	100.44	850.6	478.21	1015.73	656.42	878.39	520.57	978.83	519.22
46.746	0	0.15	0.08	0.05	0.26	0.08	0.14	0.1	5.18	1.64	99.49	1	0.73	98.17	4.01	10.39	0	0.18	4.75	1.64	1.18	0.36	0	4.18	5.18	1.34	0	1.18	25.33	0.13	0.04	0	8.19	0	0	0	16.62	-2.1	-5.69	65.59	99.41	846.64	477.51	1012.72	656.78	874.75	520.71	974.13	518
46.78	0	0.15	0.09	0.05	0.24	0.08	0.16	0.1	7.64	1.49	99.53	0.66	0	97.33	3.87	10.59	0	0.2	7.64	1.49	1.25	0.28	0	3.88	11.35	0.91	0	5.07	19.21	0.11	0.04	0	7.1	0	0	0	17.04	-4.03	-7.69	65.47	101.69	842.35	476.81	1010.04	656.56	868.41	522.07	970	517.47
46.813	0	0.17	0.09	0.09	0.26	0.07	0.25	0.12	7.49	1.63	99.49	1.68	0	97.39	4.62	13.01	0	0.23	7.49	1.63	1.34	0.33	0	5.17	29.66	1.02	0	6.8	16.26	0.09	0.03	0	5.91	0	0	0	17.11	-3.9	-6.75	65.55	100.02	839.85	476.28	1006.79	656.32	867.22	520.83	967.15	516.38
46.846	0	0.15	0.08	0.1	0.32	0.07	0.25	0.15	7.62	1.43	99.36	3.09	0	98.55	5.78	17.62	0	0.35	7.62	1.43	0.87	0.31	0	4.53	32.81	1.09	0	3.39	15.99	0.1	0.03	0	5.39	0	0	0	19.98	-0.9	-7.32	65.37	101.82	838.01	477	1003.14	655.43	863.14	523	964.74	516.3
46.88	0	0.14	0.09	0.09	0.33	0.06	0.25	0.16	8.78	2.19	99.34	3.6	0	96.82	6.31	18.73	0	0.32	8.78	2.19	0.87	0.32	0	3.17	33.7	1.1	0	1.34	12.95	0.13	0.02	0.02	4.25	0	0	0	25.39	-4.93	-5.77	67.13	100.6	841.42	480.88	999.07	652.11	864.57	525.17	965.08	520.98
46.913	0	0.14	0.09	0.08	0.33	0.07	0.28	0.16	11.58	2.62	99.35	2.59	0	96.82	7.94	17.11	0	0.25	11.58	2.62	0.71	0.37	0	3.04	31.08	1.13	0.01	0.72	11.96	0.16	0.02	0.24	3.85	0	0	0	22.56	-4.93	-5.56	66.82	100.98	842.26	480.95	999.46	651.35	865.16	524.72	966.01	519.76
46.946	0	0.13	0.1	0.06	0.34	0.09	0.32	0.18	15.71	2.82	99.32	1.91	0	95.35	11.16	16.43	0	0.22	15.71	3.24	0.42	0.32	0	2.82	27.86	1.31	0.01	0.54	9.63	0.16	0.02	0.02	3.86	0	0	0	22.19	-6.89	-4.85	66.19	102.16	843.26	480.28	1000.8	651.43	866.21	524.03	968.23	518.81
46.98	0	0.11	0.09	0.04	0.39	0.1	0.28	0.22	18.55	2.85	99.23	1.34	0	94.04	12.27	20.24	0	0.23	18.55	3.61	0.32	0.2	0	2.85	19.58	0.94	0.01	1.09	7.1	0.17	0.02	0.01	3.56	0	0	0	20.87	-8.21	-2.86	65.5	101.85	844.09	480.17	1001.84	651.77	868.81	521.82	970.64	519.74
47.013	0	0.11	0.1	0.03	0.34	0.06	0.24	0.19	11.09	3.04	99.33	0.81	0	93.78	11.01	18.39	0	0.24	11.09	3.04	0.18	0.13	0	3.14	14.37	0.8	0.01	4.01	4.75	0.15	0.02	0	3.12	0	0	0	21.05	-8.44	-3.03	65.17	101.3	844.37	479.05	1004.67	653.79	870.51	521.32	971.8	519.16
47.046	0	0.11	0.1	0.03	0.38	0.05	0.27	0.22	12.66	1.73	99.25	1	0	94.9	14.98	18.13	0	0.3	6.44	1.73	0.08	0.05	0	3.39	12.66	0.52	0.03	17.6	2.74	0.11	0.02	0	2.48	0	0	0	22.26	-7.38	-2.25	65.08	103.8	845.68	479.24	1006.49	655.07	871.41	521.88	975.18	519.57
47.08	0	0.11	0.11	0.02	0.37	0.04	0.31	0.22	8.23	0.84	99.26	1.28	0	92.56	16.53	16.13	0	0.42	3.2	0.84	0.06	0.03	0	5.75	8.23	0.65	0.04	22.63	1.08	0.09	0.02	0	1.85	0	0	0	19.58	-9.4	-1.46	64.9	102.64	847.71	479.48	1008.91	655.59	874.82	520.93	977.45	519.53
47.113	0	0.12	0.12	0.02	0.34	0.03	0.34	0.2	9.46	0.5	99.32	1.23	0	92.52	16.79	13.26	0	0.49	1.72	0.49	0.07	0.03	0	5.95	9.46	0.5	0.07	21.85	0.96	0.08	0.02	0	1.67	0	0	0	19.28	-9.42	-0.25	65.22	100.67	849.62	479.2	1010.44	655.17	878.52	519.26	979.18	519.88
47.147	0	0.14	0.14	0.03	0.29	0.03	0.42	0.16	14.8	0.41	99.16	1.25	0	90.49	15.1	9.48	0	0.82	1.68	0.17	0.14	0.08	0	8.24	14.8	0.41	0.15	23.75	0.43	0.07	0.02	0	1.42	0	0	0	19.66	-10.74	-0.67	65.11	102.6	850.99	478.95	1012.88	655.95	879.07	519.85	981.67	519.78
47.18	0	0.19	0.15	0.04	0.24	0.03	0.46	0.12	12.83	0.33	99.08	2.11	-1.4	91.37	12.83	5.49	0	1.2	1.76	0.09	0.16	0.09	0	8.06	21.9	0.33	0.29	32.72	0.27	0.06	0.02	0	1.25	0	0	0	18.99	-10.2	1.14	65.33	100.08	854.95	478.91	1015.3	654.79	885	517.97	985.06	519.74
47.213	0	0.26	0.16	0.05	0.23	0.03	0.52	0.12	10.76	0.29	98.95	4.82	-6.11	97.13	10.76	4.98	0	2.03	2.07	0.05	0.25	0.14	0	9.2	30.03	0.29	0.41	45.45	0.23	0.05	0.02	0	1.15	0	0	0	16.65	-4.38	3.23	65.41	98.72	858.23	478.27	1018.3	653.05	890.48	517.48	989.2	517.97
47.247	0	0.38	0.16	0.1	0.22	0.03	0.67	0.11	9.67	0.36	98.65	11.65	-12.95	94.4	9.67	3.98	0	2.52	1.87	0.02	0.23	0.17	0	8.65	46.66	0.36	0.44	58.45	0.15	0.04	0.02	0	0.81	0	0	0	17.12	-7.87	0.67	65.28	98.02	864.95	478.07	1024.33	652.12	895.22	516.22	993.21	518.68
47.28	0	0.26	0.17	0.1	0.2	0.03	0.68	0.1	8.69	0.38	98.65	4.73	-7.21	91.9	8.69	2.98	0	1.89	1.08	0.01	0.19	0.12	0	9.06	47.28	0.38	0.38	31.12	0.13	0.04	0.02	0	0.69	0	0	0	17.97	-9.86	2.08	64.95	99.88	868.32	478.04	1027.21	651.74	898.51	515.49	998.31	519.43
47.313	0	0.23	0.17	0.14	0.17	0.03	0.76	0.08	5.52	0.44	98.48	7.07	-5.57	93.46	5.52	2.76	0	1.46	1.12	0.01	0.23	0.11	0	10.95	55.75	0.44	0.21	15.24	0.11	0.03	0.01	0	0.58	0	0	0	19.1	-8.7	1.35	65.02	99.7	871.98	477.38	1032.04	652.55	902.27	515.74	1001.92	519.06
47.347	0	0.23	0.17	0.22	0.17	0.03	1.08	0.08	4.19	0.31	97.84	16.28	-7.84	93.43	4.19	3.09	0	1.11	0.9	0.02	0.23	0.09	0	14.24	68.76	0.31	0.16	7.39	0.05	0.02	0.01	0	0.44	0	0	0	20.09	-8.73	1.46	64.71	102.03	872.49	476.63	1033.63	652.61	902.27	515.08	1004.2	519.65
47.38	0	0.23	0.17	0.3	0.16	0.03	1.56	0.08	3.57	0.34	96.89	27.69	-10.42	92.45	3.57	3.47	0	0.92	1.34	0.03	0.34	0.09	0	18.68	77.82	0.26	0.11	4.08	0.03	0.02	0.01	0	0.41	0	0	0	19.15	-9.48	1.07	64.73	101.02	873.94	476.01	1035.2	651.96	903.96	514.48	1004.9	518.63
47.413	0	0.23	0.17	0.31	0.17	0.03	2.18	0.08	3.35	0.51	95.63	30.06	-12.25	91.3	3.35	4.98	0	0.93	2.47	0.04	0.51	0.1	0	25.61	77.84	0.16	0.08	3.54	0.02	0.01	0.01	0	0.37	0	0	0	18.92	-10.24	0.36	64.5	102.54	873.82	475.22	1036.09	651.53	903.01	514.01	1005.45	518.48
47.447	0	0.23	0.15	0.34	0.19	0.03	4.2	0.09	3.17	0.45	91.61	41.87	-17.58	91.54	3.17	8.28	0	1.17	2.55	0.05	0.45	0.07	0	38.26	80.97	0.08	0.06	4.63	0.01	0.01	0.01	0	0.27	0	0	0	19.19	-10.09	1.06	64.58	102.98	874.48	475.48	1036.62	651.83	903.96	513.87	1006.81	519.05
47.48	0	0.21	0.16	0.24	0.18	0.03	1.9	0.09	3	0.36	96.19	22.44	-10.76	92.89	2.51	7.57	0	0.83	3	0.06	0.36	0.04	0	26.87	70.33	0.11	0.04	4.4	0.01	0.01	0.01	0	0.27	0	0	0	19.33	-9.15	-1.44	64.48	101.82	874.51	474.91	1038.6	652.81	903.55	515.06	1005.31	518.4
47.514	0	0.2	0.16	0.16	0.18	0.03	1.59	0.09	2.97	0.28	96.81	9.14	-8.71	89.27	2.86	6.99	0	0.75	2.97	0.11	0.28	0.03	0	27.29	57.77	0.12	0.04	6.88	0.01	0.01	0.01	0	0.22	0	0	0	20.79	-11.41	-2.58	64.53	100.47	874.58	475.15	1038.25	652.33	903.15	515.9	1003.58	519.04
47.547	0	0.21	0.15	0.18	0.2	0.03	2.3	0.1	3.38	0.21	95.39	14.14	-12.72	91.99	3.38	9.25	0	1.15	2.32	0.16	0.21	0.04	0	33.32	61.64	0.15	0.03	9.58	0	0.01	0.01	0	0.19	0	0	0	20.18	-9.8	-3.84	64.73	99.69	873.37	475.98	1036.11	651.93	900.92	517.51	1000.6	518.52
47.58	0	0.19	0.15	0.13	0.22	0.03	1.76	0.11	4.73	0.22	96.49	8.16	-10.08	95.12	4.73	10.1	0	1.34	2.35	0.22	0.22	0.08	0	30.18	53.12	0.18	0.02	10.04	0.01	0.01	0.01	0	0.19	0	0	0	19.38	-7.15	-3.74	64.71	99.15	870.46	476.37	1032.39	651.77	898.03	517.79	997.18	517.82
47.614	0	0.19	0.15	0.09	0.22	0.03	1.67	0.11	5.74	0.29	96.65	3.27	-9.75	95.7	5.74	8.58	0	1.48	2.26	0.19	0.21	0.11	0	31.58	42.59	0.29	0.02	15.83	0	0.01	0.01	0	0.19	0	0	0	18.16	-6.49	-5.55	64.79	98.53	866.23	476.66	1028.76	651.89	893.06	519.1	991.58	517.33
47.647	0	0.21	0.16	0.07	0.21	0.03	1.33	0.11	6.49	0.27	97.34	1.59	-9.97	96.71	6.49	7.56	0	1.57	1.94	0.14	0.17	0.06	0	29.09	34.41	0.27	0.02	27.53	0	0.01	0.01	0	0.21	0	0	0	17.08	-5.09	-5.41	64.91	99.9	861.3	477.76	1024.05	653.17	887.63	520.38	987.5	517.74
47.68	0	0.2	0.16	0.05	0.22	0.03	1.17	0.11	7.59	0.32	97.67	0.99	-7.96	96.06	7.59	7.41	0	1.93	2.14	0.1	0.18	0.02	0	27.95	27.64	0.32	0.02	26.57	0	0.01	0.01	0	0.22	0	0	0	17.5	-6.03	-5.79	64.99	100.98	857.01	477.16	1020.36	653	882.74	520.43	983.66	517.28
47.714	0	0.14	0.15	0.04	0.24	0.03	0.97	0.12	8.75	0.51	98.06	0.98	-2.87	96.48	8.75	8.54	0	1.54	1.84	0.12	0.23	0.01	0	26.57	19.98	0.51	0.01	12.18	0	0.01	0	0	0.21	0	0	0	17.88	-5.44	-7.09	65.21	100.58	853.1	476.83	1017.42	653.07	878.52	520.95	979.04	517.36
47.747	0	0.14	0.15	0.06	0.26	0.03	1.37	0.14	10.34	0.57	97.26	1.57	-5.22	96.72	10.34	9.83	0	1.49	1.4	0.11	0.24	0.01	0	28.27	31.48	0.57	0.01	5.81	0	0.01	0	0	0.19	0	0	0	16.5	-5.09	-6.61	65.06	101.73	849.63	475.91	1014.32	652.58	874.99	519.86	976.64	515.91
47.781	0	0.12	0.14	0.06	0.29	0.03	1.01	0.15	11.48	0.57	97.99	1.95	-2.69	97.27	11.48	11.33	0	1.85	1.07	0.09	0.23	0.01	0	21.44	33.11	0.57	0.01	1.83	0	0.01	0	0	0.24	0	0	0	18.83	-4.13	-6.38	65.01	101.87	847.26	474.97	1013.02	653.62	873.29	519.53	975.09	515.68
47.814	0	0.13	0.15	0.05	0.25	0.03	0.63	0.13	10.48	0.68	98.73	1.03	0	95.86	10.48	8.71	0	1.6	1.04	0.11	0.17	0.01	0	15.3	25.63	0.68	0.01	2.64	0	0.01	0	0	0.26	0	0	0	18.84	-6.28	-6.96	64.76	102.06	848.04	476.54	1011.23	651.7	872.16	521.13	974.12	516.63
47.847	0	0.13	0.16	0.05	0.24	0.03	0.54	0.12	10.05	0.81	98.92	0.96	0	96.08	10.05	7.66	0	1.68	1.33	0.11	0.13	0.01	0	12.53	24.98	0.81	0.01	5.65	0	0.02	0	0	0.29	0	0	0	18.83	-6.01	-5.97	64.88	99.59	846.97	479.79	1010.05	656.13	873.21	523.58	972.72	519.5
47.881	0	0.15	0.16	0.05	0.24	0.03	0.36	0.12	9.26	1.09	99.27	0.87	0	96.12	9.26	7.5	0	2.21	2.17	0.14	0.14	0.02	0	5.7	24.41	1.09	0.01	9.94	0	0.03	0	0	0.36	0	0	0	18.67	-5.96	-3.86	64.51	104.54	846.47	479.4	1009.93	656.46	871.86	522.59	976.36	519.52
47.914	0	0.16	0.16	0.05	0.24	0.03	0.34	0.12	8.84	1.2	99.32	1	0	94.57	8.84	6.91	0	2.7	2.82	0.17	0.16	0.02	0	3.86	26.8	1.2	0.01	14.02	0.01	0.03	0	0	0.39	0	0	0	18.39	-7.71	-3.57	64.57	104.19	846.09	478.32	1010.6	656.83	872.39	521.53	976.53	518.53
47.947	0	0.19	0.16	0.06	0.22	0.03	0.35	0.11	7.89	1	99.3	1.12	0	94.79	7.89	6.29	0	2.76	3.85	0.25	0.19	0.01	0	3.78	29.33	1	0.02	19.31	0.01	0.03	0	0	0.41	0	0	0	21	-7.5	-2.37	64.81	102.68	846.27	477.51	1011.8	658.48	874.84	520.44	977.5	519.08
47.981	0	0.22	0.17	0.07	0.2	0.03	0.38	0.1	6.12	0.83	99.25	1.38	0	93.13	6.12	4.2	0	3.24	3.57	0.18	0.25	0.01	0	4.5	34.11	0.83	0.04	21.37	0	0.03	0.01	0	0.46	0	0	0	19.79	-8.97	-1.14	64.58	104.38	847.24	477.71	1012.74	658.7	875.87	519.88	980.24	519.16
48.014	0	0.21	0.17	0.07	0.21	0.03	0.38	0.1	5.81	0.83	99.24	1.25	0	93.34	5.81	4.3	0	4.36	3.33	0.19	0.38	0.01	0	5.43	33	0.83	0.06	17.1	0.01	0.03	0.01	0	0.49	0	0	0	18.91	-8.8	-0.33	64.47	105.2	849.72	478.75	1013.45	658.08	877.7	520.36	982.89	519.04
48.047	0	0.24	0.17	0.08	0.2	0.03	0.41	0.1	4.88	0.75	99.18	1.62	-0.08	92.21	4.88	3.97	0	4.33	3.07	0.2	0.4	0.02	0	6.14	37.34	0.75	0.1	20.99	0.01	0.04	0.01	0	0.54	0	0	0	18.22	-9.64	-0.83	64.6	104.23	853.81	478.23	1017.25	656.65	881.72	519.52	985.95	518.72
48.081	0	0.28	0.16	0.1	0.22	0.03	0.49	0.11	5.62	0.69	99.03	3.63	-3.52	92.1	5.62	5	0	5.52	2.84	0.15	0.49	0.02	0	5.95	46.91	0.69	0.11	26.16	0.01	0.04	0.01	0	0.72	0	0	0	17.62	-9.72	-0.45	64.67	102.52	857.62	478.35	1020.41	656.34	886.39	519.1	988.9	518.42
48.114	0	0.28	0.16	0.12	0.23	0.03	0.54	0.11	5.52	0.58	98.92	5.27	-4.28	92.03	5.52	5.76	0	5.89	2.75	0.13	0.45	0.03	0	6.75	51.62	0.58	0.1	23.61	0.01	0.04	0.01	0	0.72	0	0	0	17.23	-9.77	-0.07	64.66	101.84	860.92	477.92	1025.32	657.76	891.14	518.44	992.99	518.61
48.148	0	0.22	0.16	0.09	0.22	0.03	0.43	0.11	5.25	0.56	99.14	2.69	0	94.93	5.25	5.8	0	5.19	3.04	0.14	0.24	0.01	0	5.53	42.89	0.56	0.1	13.36	0.01	0.05	0	0	0.78	0	0	0	18.22	-7.35	0.34	64.09	106.18	863.27	477.24	1027.94	657.53	891.8	518.39	997.98	517.98
48.181	0	0.19	0.15	0.06	0.24	0.03	0.33	0.12	5.37	0.65	99.34	1.32	0	94.54	5.37	7.34	0	6.01	3.59	0.16	0.2	0.01	0	4.6	32.26	0.65	0.08	9.74	0.01	0.06	0	0	0.88	0	0	0	17.18	-7.74	1.38	64.15	104.23	866.96	477.78	1031.68	658.52	897.34	518.13	1001.57	518.28
48.214	0	0.17	0.15	0.05	0.24	0.03	0.27	0.12	4.57	0.53	99.46	0.78	0	93	4.57	7.63	0	6.58	3.72	0.13	0.14	0.01	0	4.29	24.59	0.53	0.07	6.31	0.01	0.06	0	0	0.96	0	0	0	15.86	-9.07	1.84	64.19	101.62	871.29	477.66	1035.57	657.79	903.1	516.85	1004.71	518.25
48.248	0	0.18	0.14	0.04	0.27	0.04	0.22	0.14	5.14	0.41	99.45	0.54	0	93.59	5.14	8.7	0	8.78	4.07	0.15	0.09	0.01	0	2.84	18.29	0.41	0.05	8.67	0.02	0.07	0	0	1.33	0	0	0	17.63	-8.59	2.05	64.25	101.7	875.15	477.66	1039.24	657.62	907.01	516.69	1008.67	519.42
48.281	0	0.19	0.14	0.03	0.29	0.03	0.18	0.15	4.49	0.41	99.42	0.36	0	93.64	4.49	9.22	0	10.31	3.32	0.13	0.1	0.02	0	2.57	10.8	0.41	0.04	12.09	0.02	0.07	0	0	1.37	0	0	0	18.95	-8.56	2.48	64.3	101.66	877.87	478.08	1041.7	658.33	909.96	517.3	1011.59	519.91
48.314	0	0.23	0.14	0.03	0.29	0.03	0.17	0.15	3.95	0.37	99.43	0.91	0	92.2	3.95	9.18	0	10.66	2.69	0.13	0.09	0.03	0	2.64	9.34	0.37	0.03	25.13	0.04	0.08	0	0	1.49	0	0	0	18.67	-9.65	2.94	64.19	101.42	879.27	478.51	1043.36	658.61	911.99	516.92	1013.32	521.34
48.348	0	0.2	0.14	0.03	0.25	0.04	0.18	0.13	3.44	0.27	99.51	0.7	0	92.79	3.44	7.97	0	8.53	3.35	0.21	0.16	0.12	0	3.84	6.93	0.27	0.03	22.66	0.05	0.07	0	0	1.68	0	0	0	18.25	-9.23	3.33	64.01	102.57	880.66	478.63	1044.21	657.74	912.89	516.42	1015.32	521.84
48.381	0	0.21	0.14	0.03	0.25	0.04	0.17	0.13	3.59	0.34	99.5	0.56	0	94.6	3.35	6.66	0	10	3.59	0.24	0.13	0.13	0	3.24	4.56	0.34	0.03	20.78	0.07	0.09	0	0	1.73	0	0	0	18.17	-7.68	3.31	63.96	103.49	882.34	479.12	1045.34	657.32	913.86	516.65	1017.18	522.52
48.414	0	0.19	0.14	0.02	0.25	0.04	0.16	0.13	3.71	0.41	99.51	0.37	0	92.36	3.14	6.35	0	10.04	3.71	0.2	0.1	0.16	0	2.81	3.97	0.41	0.03	15.48	0.1	0.11	0	0	1.8	0	0	0	20.34	-9.54	2.91	64.02	104.16	883.39	480.14	1045.52	657.07	913.83	517.69	1017.76	524.7
48.448	0	0.16	0.14	0.02	0.23	0.04	0.16	0.12	4.95	0.74	99.54	0.33	0	93.1	3.36	5.18	0	9.46	5.44	0.23	0.1	0.18	0	2.37	3.85	0.74	0.03	4.95	0.23	0.16	0	0	2.26	0	0	0	21.37	-8.99	1.44	63.82	105.48	882.72	479.93	1046.15	657.6	911.97	518.47	1017.22	525.45
48.481	0	0.15	0.14	0.02	0.23	0.04	0.16	0.12	3.77	0.76	99.55	0.33	0	94.05	4.08	5.28	0	8.28	3.74	0.24	0.07	0.07	0	2.1	3.77	0.76	0.02	2.03	0.3	0.17	0	0	2.27	0	0	0	21.65	-8.2	1.63	64.56	102.02	881.99	479.91	1044.46	656.43	912.72	517.4	1014.36	526.19
48.515	0	0.14	0.13	0.02	0.24	0.04	0.15	0.12	2.54	1.09	99.53	0.33	0	94.26	4.42	6.59	0	8.13	3.57	0.33	0.15	0.11	0	1.09	2.54	1.09	0.02	0.31	0.67	0.22	0	0	2.62	0	0	0	20.33	-8.01	0	64.42	103.24	879.41	479.23	1043.08	656.59	908.74	518.13	1011.79	524.32
48.548	0	0.13	0.13	0.02	0.27	0.04	0.16	0.15	2.54	1.4	99.45	0.33	0	95.53	7.11	8.43	0	7.69	2.93	0.4	0.15	0.15	0	0.95	2.54	1.4	0.01	0.29	1.31	0.26	0	0	2.46	0	0	0	19.17	-6.69	-0.64	64.74	99.83	876.25	478.51	1040.41	656.79	907.05	517.72	1006.76	522.53
48.581	0	0.12	0.13	0.02	0.31	0.04	0.18	0.17	2.27	1.92	99.39	0.33	0	95.78	10.42	9.54	0	6.77	2.65	0.52	0.2	0.22	0	1.12	2.27	1.92	0.01	0.39	1.53	0.28	0	0	2.54	0	0	0	18.86	-6.39	-2.94	65.13	97.07	872.41	478.55	1036.86	656.79	903	518.95	1000.04	521.69
48.615	0	0.12	0.12	0.02	0.33	0.04	0.18	0.18	2.19	2.2	99.34	0.33	0	97.52	10.77	9.9	0	7.43	3.34	0.39	0.24	0.24	0	0.92	2.19	2.2	0	0.86	4.03	0.35	0	0	3.02	0	0	0	16.62	-3.64	-3.15	65.34	96.56	867.18	479.39	1031.71	657.55	897.96	519.64	994.51	521.44
48.648	0	0.12	0.12	0.02	0.33	0.04	0.18	0.18	2.82	2.1	99.33	0.33	0	97.22	10.47	11.13	0	6.07	3.58	0.35	0.24	0.22	0	1.2	2.82	2.1	0	2.03	5.34	0.36	0	0	2.91	0	0	0	16.64	-4.22	-3.35	65.31	99.29	861.97	479.83	1026.61	657.82	891.19	520.7	990.47	521.61
48.681	0	0.13	0.11	0.03	0.41	0.04	0.2	0.22	5.03	2.06	99.18	0.37	0	97.96	12.2	14.02	0	6.01	3.95	0.33	0.19	0.16	0	1.72	5.03	2.06	0	7.02	7.8	0.41	0.01	0	2.79	0	0	0	17.61	-2.65	-3.69	65.58	99.81	858.71	478.75	1023.23	656.75	887.35	520.23	987.16	520.41
48.715	0	0.15	0.11	0.04	0.39	0.04	0.18	0.18	5.24	2.44	99.23	0.55	0	96.62	9.53	13.42	0	4.21	2.71	0.22	0.14	0.06	0	1.68	5.24	2.44	0	8.26	13.88	0.55	0.01	0	2.78	0	0	0	17.64	-5.23	-5.5	65.85	99.53	855.33	477.79	1020.05	654.9	882.77	520.11	982.29	519.68
48.748	0	0.16	0.13	0.04	0.29	0.04	0.17	0.12	4.97	1.42	99.42	0.38	0	95.91	7.72	8.15	0	3.13	2.03	0.18	0.07	0.04	0	1.44	4.97	1.42	0	7.58	13.76	0.58	0.01	0	2.84	0	0	0	18.52	-6.23	-4.7	65.83	103.04	849.98	475.65	1017.31	656.02	877.4	518.82	980.45	518.25
48.782	0	0.2	0.14	0.05	0.27	0.04	0.17	0.1	5.71	1.38	99.46	0.52	0	97.51	5.86	4.55	0	2.5	1.45	0.13	0.05	0.01	0	1.25	5.71	1.38	0	8.06	20.6	0.83	0.01	0	2.98	0	0	0	18.42	-3.65	-3.36	66.13	102.02	847.64	474.48	1015.66	656.38	877.09	516.64	979.11	517.64
48.815	0	0.2	0.14	0.05	0.22	0.04	0.15	0.08	3.74	0.98	99.55	0.47	0	96.01	3.74	2.02	0	1.48	1.97	0.13	0.06	0.02	0	0.84	4.24	0.98	0	3.4	21.23	0.88	0.01	0	3.41	0	0	0	20.92	-6.1	-1.65	66.27	102.35	846.31	473.69	1014.94	657.45	877.22	515.51	979.53	518.17
48.848	0	0.19	0.14	0.05	0.22	0.04	0.14	0.08	3.29	0.71	99.57	0.45	0	92.81	3.37	1.93	0	1.36	2.04	0.1	0.04	0.02	0	0.73	3.29	0.71	0.01	2.68	21.01	0.86	0.01	0	3.47	0	0	0	22.22	-9.21	1.57	65.89	99.84	848.92	475.21	1014.18	657.29	881.92	515.31	981.69	518.91
48.882	0	0.19	0.14	0.05	0.22	0.04	0.14	0.07	2.47	0.3	99.56	0.49	0	95.11	3.19	1.91	0	1.03	2.26	0.1	0.05	0.03	0	0.53	2.22	0.3	0.01	2.47	22.28	0.78	0.01	0	3.37	0	0	0	18.69	-7.16	0.33	65.96	101.66	857.55	478.93	1019.87	656.32	887.2	518.57	988.83	520.49
48.915	0	0.18	0.14	0.04	0.2	0.04	0.14	0.07	1.6	0.16	99.59	0.42	0	95.28	3.26	1.31	0	0.83	3.4	0.16	0.09	0.07	0	0.52	1.6	0.14	0.01	1.56	19.98	0.67	0.01	0	3.42	0	0	0	21.87	-6.97	0.32	66.03	104.51	866.31	476.93	1029.02	654.65	894.72	517.09	999.18	520.33
48.948	0	0.18	0.15	0.04	0.2	0.04	0.14	0.07	2.38	0.23	99.6	0.39	0	94.4	2.87	1.16	0	0.79	2.86	0.23	0.13	0.09	0	0.42	0.79	0.1	0.01	2.38	19.43	0.63	0.01	0	3.24	0	0	0	21.59	-7.88	1.28	66.63	101.26	876.23	478.19	1035.95	652.94	905.55	516.79	1006.72	521.1
48.982	0	0.19	0.15	0.04	0.2	0.04	0.14	0.07	1.5	0.29	99.59	0.42	0	91.07	2.96	1.19	0	0.66	2.89	0.29	0.27	0.16	0	0.41	0.66	0.03	0.01	1.5	20.58	0.6	0.01	0	2.81	0	0	0	20.79	-10.39	2.38	66.47	104.2	882.07	477.98	1041.69	651.65	910.82	515.15	1014.77	522.35
49.015	0	0.18	0.15	0.04	0.21	0.04	0.14	0.07	0.98	0.32	99.58	0.43	0	86.41	3.22	1.84	0	0.63	2.77	0.35	0.45	0.16	0	0.32	0.52	0.02	0	0.98	20.52	0.61	0.01	0	2.64	0	0	0	22.84	-12.75	2.3	66.89	104.38	893.83	478.16	1051.91	649.97	921.67	515.07	1025.72	523.42
49.048	0	0.2	0.15	0.05	0.25	0.04	0.14	0.08	0.26	0.26	99.49	0.73	0	94.56	4.59	2.43	0	0.51	2.28	0.48	0.58	0.31	0	0.26	0.25	0.02	0	0.07	26.66	0.84	0.01	0	2.54	0	0	0	24.89	-7.73	3.64	67.67	99.11	907.98	478.05	1063.99	648.25	938.62	513.31	1037.07	524.7
49.082	0	0.18	0.15	0.05	0.23	0.04	0.15	0.08	0.78	0.31	99.54	0.6	0	95.78	5.75	2.04	0	0.42	2.89	0.47	2.45	1.64	0	0.31	0.78	0.02	0	0.1	22.63	0.58	0.01	0	2.68	0	0	0	21.96	-6.39	3.46	73.48	96.56	917.63	475.12	1072.21	641.89	948.9	507.99	1044.3	522.95
49.115
49.149
49.182
49.215
49.249
49.282
49.315
49.349
49.382
49.415
49.449
49.482
49.516
49.549
49.582
49.616	0	1.17	0.17	0.59	0.93	0.04	0.13	0.1	0.1	0.03	97.66	68.28	0	98.24	0.68	1.41	0.03	0.68	5.2	0.09	0.04	0.24	0	0.01	0.1	0.01	0.12	0.06	97.68	12.34	0.01	0	1.47	0	0	0	16.05	-1.89	2.51	63.16	110.18	926.48	477.7	1098.49	664.45	958.69	516.78	1068.65	523.86
49.649	0	1.11	0.17	0.57	0.92	0.04	0.14	0.07	0.23	0.07	97.78	66.52	0	98.76	1.39	1.6	0.02	0.18	5.69	0.2	0.08	0.29	0	0.07	0.23	0	0	0.09	96.19	2.69	0.01	0	1.14	0	0	0	20.95	-0.12	4.69	65.59	99.55	934.35	486.29	1088.57	654.81	964.67	520.83	1063.77	530.4
49.682	0	1.13	0.17	0.59	0.97	0.04	0.13	0.08	0.17	0.09	97.74	67.68	0	98.69	1.63	2.03	0.03	0.12	4.83	0.15	0.09	0.2	0	0.09	0.17	0	0	0.06	97.7	3.58	0	0	1.11	0	0	0	22.54	0.39	7.08	64.71	101.61	921.95	487.78	1073.1	653.06	951.8	520.54	1052.63	533.13
49.716	0	1.1	0.17	0.57	0.93	0.04	0.13	0.07	0.22	0.1	97.8	64.7	0	97.94	1.37	1.93	0.03	0.1	4.58	0.24	0.1	0.19	0	0.1	0.22	0	0	0.07	96.3	2.9	0	0	1.2	0	0	0	20.7	2.69	4	65.29	100.47	919.86	487.95	1070.07	651.79	947.2	522.23	1047.33	530.55
49.749	0	1.11	0.17	0.58	0.94	0.03	0.13	0.07	0.22	0.09	97.77	63.44	0	98.78	1.46	1.86	0.03	0.03	3.45	0.26	0.13	0.16	0	0.09	0.22	0	0	0.1	96.74	2.15	0	0	1.13	0	0	0	21.55	0.01	2.51	65.92	99.39	917.95	488.66	1066.62	650.28	943.83	523.3	1042.93	530.88
49.783	0	1.1	0.17	0.58	0.95	0.03	0.13	0.07	0.18	0.09	97.79	61.8	0	98.17	1.49	2.26	0.03	0.03	2.57	0.28	0.11	0.19	0	0.09	0.18	0	0	0.15	96.75	3.44	0	0.11	1.2	0	0	0	19.94	-2.1	1.92	66.26	94.8	914.42	489.22	1061.64	648.35	941.44	522.46	1035.79	531.74
49.816	0	1.08	0.16	0.58	1.04	0.03	0.13	0.09	0.14	0.08	97.83	66.26	0	96.47	2.32	3.67	0.03	0.03	2.85	0.3	0.11	0.15	0	0.08	0.14	0	0	0.08	98.06	5.49	0	0.12	1.57	0	0	0	22.73	-5.46	3.55	66.1	99.35	912.15	490.27	1059.02	649.28	938.03	523.2	1036.77	534.18
49.849	0	1.05	0.15	0.58	1.09	0.03	0.13	0.1	0.13	0.07	97.82	68.86	0	95.12	2.79	4.8	0.03	0.02	2.48	0.33	0.09	0.16	0	0.07	0.13	0	0	0.07	98.41	7.16	0	0.01	1.87	0	0	0	22.09	-7.15	2.24	65.14	97.9	909.71	489.45	1057.44	649.4	935.61	523.37	1033.09	532.43
49.883	0	0.99	0.14	0.57	1.23	0.03	0.13	0.12	0.19	0.1	97.54	73.01	0	94.95	4.07	7.22	0.02	0.02	2.06	0.36	0.1	0.16	0	0.1	0.19	0	0	0.08	98.5	6.47	0.01	0	1.92	0	0	0	19.42	-7.33	0.03	64.84	94.84	906.34	488.09	1056.38	650.26	933.18	523.33	1027.81	529.62
49.916	0	0.91	0.13	0.56	1.41	0.03	0.13	0.13	0.34	0.2	97.18	78.2	0	95.58	4.77	10.86	0.02	0.03	1.81	0.25	0.12	0.15	0	0.2	0.34	0.01	0	0.14	98.37	4.46	0.01	0	2.08	0	0	0	18.63	-6.63	-0.74	64.46	95.67	901.06	484.95	1054.57	650.54	928.64	521.05	1024.11	527.21
49.949	0	0.82	0.11	0.55	1.75	0.03	0.12	0.16	0.6	0.21	96.51	85.2	0	96.9	5.69	16.63	0.01	0.04	1.29	0.21	0.11	0.12	0	0.31	0.6	0.01	0	0.46	98.48	3.47	0.01	0	2.3	0	0	0	19.2	-4.79	-0.75	64.44	96.11	898.63	484.05	1053.69	652.07	926.75	521.15	1022.73	525.92
49.983	0	0.7	0.09	0.54	2.4	0.03	0.11	0.23	0.95	0.12	95.21	91.62	0	96.46	7.46	24.61	0.01	0.07	0.9	0.12	0.09	0.08	0	0.42	0.87	0.01	0	0.95	98.49	2.6	0.01	0	2.45	0	0	0	16.68	-5.48	-1.99	64.02	96.52	894.74	483.81	1051.85	653.22	922.71	521.54	1019.15	525.27
50.016	0	0.59	0.07	0.53	3.37	0.03	0.1	0.36	1.21	0.11	93.27	96.09	0	96.82	7.94	34.74	0.01	0.23	1.04	0.11	0.07	0.06	0	0.53	1.21	0.02	0	1.06	98.43	2.25	0.01	0	2.71	0	0	0	19.56	-4.92	-0.27	64.4	97.26	893.4	483.57	1050.52	654.51	922.29	521.42	1019.47	525.44
50.049	0	0.54	0.06	0.52	3.84	0.04	0.1	0.43	1.55	0.1	92.32	97.06	0	97.01	8.76	38.24	0.01	0.42	1.13	0.1	0.05	0.03	0	0.53	1.55	0.02	0	0.54	98.62	2.07	0.01	0	3.26	0	0	0	18.72	-4.6	-0.58	64.46	97.42	892.64	483.38	1049.61	654.15	921.13	521.51	1018.5	524.41
50.083	0	0.63	0.07	0.56	2.74	0.04	0.1	0.29	2.59	0.09	94.51	94.65	0	97.8	6.57	30.33	0.01	0.56	1.42	0.09	0.07	0.03	0	0.61	2.59	0.04	0	0.42	98.75	2	0.01	0	3.81	0	0	0	16.91	-3.02	-0.28	64.45	95.58	891.54	483.58	1048.24	654.08	921.09	521.02	1016.62	524.01
50.116	0	0.63	0.06	0.58	2.93	0.04	0.1	0.31	3.69	0.09	94.15	95.53	0	96.69	6.03	32.61	0.01	1.07	2.17	0.09	0.09	0.03	0	0.66	3.69	0.05	0	0.29	98.83	1.99	0.01	0	4.21	0	0	0	18.68	-5.12	0.23	64.5	98.86	890.67	482	1049.05	654.6	919.74	520.18	1018.55	523.38
50.15	0	0.62	0.06	0.56	2.76	0.05	0.09	0.3	3.48	0.15	94.48	95.6	0	96.27	4.91	32.68	0.01	1.46	3.23	0.12	0.15	0.03	0	0.84	3.48	0.12	0	0.37	98.95	1.83	0.01	0	5.47	0	0	0	18.54	-5.75	0.73	64.27	101.41	890.56	480.82	1049.55	653.83	919.03	518.87	1020.37	522.75
50.183	0	0.69	0.06	0.56	2.21	0.06	0.09	0.23	3.42	0.19	95.58	93.39	0.16	96.03	3.49	27.66	0	1.92	3.69	0.18	0.17	0.06	0	1.12	3.42	0.19	0	0.92	98.62	1.4	0.02	0	6.24	0	0	0	18.21	-6.07	3.44	64.46	97.21	891.65	480.62	1050.08	654.97	923.98	517.76	1021.13	521.32
50.216	0	0.71	0.06	0.56	2.05	0.06	0.09	0.21	3.65	0.21	95.9	92.56	0.29	94.77	2.99	26.18	0	1.78	4.13	0.21	0.16	0.1	0	1.26	3.65	0.18	0	1.64	98.52	1.28	0.02	0	6.32	0	0	0	15.24	-7.52	1.14	64.1	97.09	896.1	480.01	1056.24	654.85	927.59	517.66	1024.64	520.32
50.25	0	0.75	0.06	0.53	1.56	0.08	0.09	0.16	3.18	0.5	96.88	88.69	2.47	95.22	2.53	20.23	0	1.63	4.86	0.33	0.2	0.19	0	1.7	3.18	0.5	0	2.45	98.73	1.09	0.03	0	8.21	0	0	0	15.76	-7.04	3.34	63.72	100.11	896.1	478.96	1058.25	656.6	928.82	516.24	1028.84	520.37
50.283	0	0.79	0.06	0.54	1.47	0.09	0.1	0.15	4.8	0.47	97.05	87.61	2.37	96.85	2.49	19.01	0	1.6	5.42	0.29	0.17	0.24	0	1.96	4.16	0.47	0	4.8	98.67	0.93	0.03	0	8.62	0	0	0	16.87	-4.86	2.65	64.21	99.92	903.69	479.65	1064.25	655.46	935.19	517.09	1035.03	520.98
50.316	0	0.71	0.05	0.55	1.57	0.09	0.09	0.17	5.62	0.62	96.86	90.02	3.47	95.81	2.44	21.92	0	1.63	5.11	0.27	0.12	0.14	0	2.4	5.62	0.62	0	2.35	98.79	0.72	0.03	0	9.68	0	0	0	17.54	-6.35	1.87	64.11	99.89	909.31	479.78	1069.77	654.99	940.17	517.36	1039.97	521.72
50.35	0	0.67	0.05	0.55	1.79	0.09	0.1	0.19	6.19	0.74	96.42	92	2.47	95.68	2.33	25.52	0	2.05	4.4	0.28	0.11	0.14	0	3.8	6.19	0.74	0	1.44	98.21	0.37	0.03	0	9.35	0	0	0	18.05	-6.51	4.56	63.8	98.87	911.33	479.18	1072.3	655.37	945.11	515.06	1043.67	522.9
50.383	0	0.69	0.05	0.55	1.61	0.08	0.1	0.17	6.01	0.66	96.78	90.42	2.35	96.46	1.86	23.17	0	1.69	3.65	0.29	0.09	0.11	0	3.56	6.01	0.66	0	1.09	98.1	0.32	0.03	0	9.25	0	0	0	18.15	-5.47	3.41	63.81	101.77	917.49	478.52	1079.75	655.28	949.66	514.96	1051.1	523.14
50.416	0	0.74	0.06	0.54	1.29	0.08	0.1	0.13	6.05	0.55	97.42	85.56	2.7	94.89	1.4	17.68	0	1.58	2.58	0.21	0.12	0.09	0	3.33	6.05	0.55	0	0.61	97.8	0.26	0.02	0	9.78	0	0	0	18.58	-7.39	4.48	63.51	102.07	919.94	478.35	1083.43	657.18	953.4	514.94	1055.15	523.03
50.45	0	0.76	0.07	0.53	1.13	0.08	0.1	0.11	5.23	0.48	97.75	81.63	2.7	97.21	1	14.55	0	1.27	1.8	0.16	0.18	0.12	0	2.29	5.23	0.48	0	0.96	97.34	0.22	0.02	0	9.63	0	0	0	17.71	-4.25	5.47	63.37	103.14	922.82	478.58	1086.28	657.18	956.62	514.37	1059.33	523.75
50.483	0	0.84	0.08	0.54	0.96	0.07	0.1	0.09	5.15	0.43	98.08	74.93	2.21	96.55	0.66	9.96	0	1.06	2.02	0.25	0.28	0.22	0	2.22	5.15	0.43	0	1.19	96.99	0.22	0.03	0	9.05	0	0	0	19.32	-5.34	5.42	63.37	100.25	924.35	479.08	1087.07	657.02	959.13	514.62	1058.84	524.96
50.517	0	0.82	0.07	0.52	0.92	0.08	0.1	0.09	4.56	0.42	98.16	74.45	3.59	95.76	0.46	9.84	0	1.06	2.79	0.3	0.42	0.36	0	1.48	4.56	0.37	0	1.51	96.81	0.24	0.02	0	9.8	0	0	0	19.11	-6.41	5.66	63.29	98.48	925.04	479.4	1087.32	657.13	960.59	514.78	1058.57	524.83
50.55	0	0.86	0.08	0.5	0.82	0.08	0.1	0.08	4.04	0.44	98.28	67.6	3.01	95.25	0.35	6.74	0	0.83	2.78	0.44	0.29	0.25	0	1.54	4.04	0.28	0	1.84	95.74	0.23	0.02	0	9.16	0	0	0	20.74	-7.01	4.82	63.34	101.01	926.4	480.25	1088.63	657.9	960.06	516.47	1060.62	525.93
50.583	0	0.85	0.08	0.47	0.74	0.1	0.1	0.07	3.3	0.57	98.29	63.67	5.13	93.91	0.27	4.69	0	0.72	4.5	0.57	0.19	0.18	0	1.36	3.3	0.24	0	1.95	95.63	0.24	0.02	0	10.24	0	0	0	19.66	-8.32	4.09	63.29	100.75	926.97	480.89	1088.52	657.23	959.81	516.94	1060.15	526.09
50.617	0	0.84	0.08	0.44	0.71	0.1	0.1	0.07	2.98	0.61	98.32	62.02	5.27	90.35	0.21	4.1	0	0.66	5.31	0.61	0.13	0.11	0	1.18	2.98	0.16	0	1.84	94.13	0.2	0.02	0	9.87	0	0	0	20.7	-10.82	3.58	63	101.32	925.99	480.18	1088.23	656.78	958.54	516.29	1059.33	526.63
50.65	0	0.86	0.08	0.45	0.69	0.1	0.1	0.07	3.43	0.62	98.29	61.44	4.94	94.92	0.2	3.44	0	0.62	4.86	0.62	0.11	0.1	0	1.25	3.43	0.18	0	2.1	94.27	0.22	0.02	0	9.89	0	0	0	20.17	-7.36	3.64	63.35	100.13	925.34	480.17	1087.47	656.77	958.48	516.15	1058.08	526.39
50.683	0	0.82	0.08	0.44	0.68	0.11	0.1	0.07	3.69	0.73	98.36	63.63	6.43	96.68	0.24	3.86	0	0.6	6.24	0.73	0.13	0.15	0	1.42	3.69	0.11	0	1.29	94.05	0.2	0.02	0	10.69	0	0	0	15.88	-5.15	2.3	63.33	98.24	924.12	480.81	1086.57	657.07	957.25	516.86	1055.15	525.04
50.717	0	0.79	0.07	0.43	0.67	0.13	0.1	0.07	3.04	1.06	98.42	63.98	7.76	97.56	0.32	4.18	0.01	0.69	5.81	1.06	0.33	0.36	0	1.28	3.04	0.11	0	0.56	94.67	0.18	0.02	0	11.91	0	0	0	17.89	-3.56	2.32	63.54	98.6	919.57	481.88	1081.84	658.48	952.46	518.47	1050.73	526.42
50.75	0	0.75	0.07	0.42	0.67	0.13	0.09	0.07	2.36	0.97	98.49	62.52	8.12	97.74	0.46	4.81	0.01	0.73	5.13	0.97	0.58	0.37	0	1.43	2.36	0.1	0.01	0.41	94.57	0.17	0.02	0	12.53	0	0	0	17.78	-3.17	0.97	63.21	102.38	914.07	481.15	1077.39	658.37	944.5	519.11	1046.7	525.26
50.784	0	0.72	0.07	0.41	0.66	0.13	0.09	0.07	2.15	1.02	98.55	61.25	7.76	97.57	0.59	4.95	0.01	0.73	4.16	0.75	1.02	0.4	0	1.32	2.15	0.07	0.01	0.27	94.08	0.19	0.02	0	12.67	0	0	0	17.99	-3.53	0.15	63.29	101.86	908.15	480.87	1072.24	658.96	938.54	519.61	1040.28	524.71
50.817	0	0.69	0.06	0.38	0.64	0.14	0.09	0.07	1.96	1	98.63	58.65	8.51	97.91	0.64	5.18	0.01	0.88	4.41	0.8	1	0.46	0	1.34	1.96	0.06	0.01	0.33	92.5	0.16	0.02	0	13.26	0	0	0	15.35	-2.78	0.73	63.06	100.15	900.46	482.56	1063.53	659.87	931.65	520.67	1031.72	524.57
50.85	0	0.68	0.06	0.37	0.64	0.14	0.09	0.07	1.84	0.87	98.65	59.1	8.89	97.83	0.72	5.28	0.01	0.95	3.87	0.78	0.87	0.32	0	1.44	1.84	0.04	0.01	0.32	92.63	0.16	0.02	0	13.8	0	0	0	18.11	-2.95	-1.75	63.25	102.52	895.58	481.44	1060.4	660.09	924.46	521.97	1026.96	524.21
50.884	0	0.62	0.05	0.35	0.57	0.2	0.08	0.07	2.03	1.13	98.75	57.83	11.91	97.36	0.85	4.41	0.01	1.06	4.26	0.77	1.13	0.51	0	1.81	2.03	0.04	0.01	0.3	92.85	0.17	0.02	0	16.78	0	0	0	17.52	-3.97	-1.61	63.21	102.18	888.35	481.96	1052.97	660.89	917.39	522.77	1019.57	523.58
50.917	0	0.59	0.04	0.33	0.53	0.26	0.08	0.07	2.53	1.52	98.82	58.92	13.89	98.07	1.16	4.2	0.01	1.24	4.68	0.83	1.52	0.71	0	2.53	1.95	0.03	0.01	0.27	93.14	0.17	0.02	0	18.88	0	0	0	17.92	-2.36	-2.86	63.22	103.26	882.23	480.91	1047.43	660.07	910.03	522.9	1013.28	522.28
50.95	0	0.57	0.04	0.31	0.55	0.26	0.08	0.08	2.28	1.12	98.85	59.51	14.44	96.77	1.19	5.04	0.01	1.28	4.89	0.74	1.12	0.44	0	2.28	1.36	0.03	0.01	0.13	93.08	0.21	0.02	0	18.95	0	0	0	19.01	-5	-2	62.94	103.99	870.85	480.16	1037.09	661.12	899.42	522.27	1003.42	522.11
50.984	0	0.45	0.02	0.26	0.49	0.63	0.06	0.08	2.54	1.24	98.75	66.72	22.22	98.77	1.41	7.41	0.01	0.85	8.23	0.83	1.24	0.45	0	2.54	1.14	0.03	0.01	0.07	93.76	0.28	0.01	0	25.07	0	0	0	15.07	0.07	-2.2	63.72	102.51	867.56	482.04	1032.68	661.17	896.28	523.15	998.79	522.36
51.017	0	0.4	0.02	0.24	0.51	0.95	0.06	0.09	2.41	1.16	98.1	73.9	25.92	98.44	1.78	10.02	0.01	0.52	12.36	1.16	0.93	0.29	0	2.41	0.78	0.03	0	0.04	93.93	0.38	0.01	0.02	26.75	0	0	0	18	-1.26	-3.77	63.35	104.78	858.81	484.06	1022.73	662.23	884.49	527.73	989.16	522.89
51.05	0	0.37	0.02	0.22	0.5	1.5	0.06	0.1	3.47	1.44	97	80.14	29.29	98.39	1.94	11.68	0.01	0.28	17.89	1.44	0.86	0.34	0	3.47	0.93	0.02	0	0.04	92.81	0.38	0.01	0	28.07	0	0	0	16.66	-1.44	-4.23	63.94	103.78	856.2	484.1	1018.65	660.01	881.32	527.23	984.99	522.42
51.084	0	0.32	0.01	0.19	0.45	2.64	0.06	0.1	3.06	1.04	94.73	84.18	34.75	98.42	1.85	11.83	0.01	0.18	21.24	1.04	0.52	0.21	0	3.06	0.53	0.02	0	0.06	92.9	0.6	0.01	0	31.53	0	0	0	16.7	1.35	-5.22	63.53	107.62	849.05	482.75	1011.36	658.7	871.43	528.36	978.59	518.37
51.117	0	0.29	0.01	0.16	0.39	4.44	0.05	0.1	2.52	1.47	91.12	86.67	39.78	98.6	1.44	11.53	0.01	0.13	25.14	1.47	0.27	0.13	0	2.52	0.49	0.01	0	0.2	91.49	0.8	0.01	0	34.39	0	0	0	17	-0.74	-4.21	64.57	102.62	849.16	482.21	1010.84	658.03	874.58	525.62	977.02	519.46
51.151	0	0.22	0.01	0.12	0.28	12.47	0.04	0.09	1.96	1.79	75.07	89.23	50.13	98.63	1.01	10.8	0.01	0.09	30.58	1.79	0.14	0.05	0	1.96	0.29	0.01	0	0.29	89.06	1.04	0.01	0	41.65	0	0	0	16.59	0.61	-3.69	64.67	103.33	849.68	482.73	1009.4	656.83	874.23	525.95	977.29	518.54
51.184	0	0.22	0.01	0.12	0.29	10.25	0.04	0.1	1.7	1.65	79.5	86.76	48.33	98.26	0.73	11.5	0.01	0.07	28.69	1.65	0.11	0.04	0	1.7	0.32	0.01	0	0.59	88.04	1.71	0.01	0	40.63	0	0	0	17.37	-1.82	-1.72	65.02	101.27	849.96	482.17	1008.1	655.25	876.27	524.17	977.38	518.37
51.217	0	0.25	0.01	0.12	0.24	13.4	0.05	0.08	1.57	1.57	73.2	90.13	50.57	98.09	0.67	6.87	0.01	0.07	33.44	2.53	0.23	0.14	0	1.57	0.46	0.01	0	0.96	87.41	2.32	0.01	0	40.95	0	0	0	16.95	-2.3	-0.1	64.79	106.04	850.02	481.78	1008.46	653.66	875.3	524.4	981.18	518.56
51.251	0	0.24	0.01	0.11	0.22	15.84	0.04	0.09	1.32	1.32	68.32	90.42	52.5	98.68	0.65	5.59	0.01	0.09	34.11	2.65	0.22	0.25	0	1.32	0.62	0.01	0.01	0.48	87.15	4.8	0.01	0	42.36	0	0	0	16.27	-0.42	1.18	64.56	103.45	851.26	480.81	1010.27	652.96	879.18	523.05	982.51	518.05
51.284	0	0.26	0.01	0.12	0.22	10.67	0.04	0.09	1.31	1.31	78.65	85.73	48.83	98.6	0.52	4.19	0.01	0.12	27.93	2.33	0.14	0.32	0	1.31	1	0.01	0.01	0.74	87.72	5.97	0.01	0	41.43	0	0	0	13.68	-0.74	-0.03	63.89	106.31	854.94	481.22	1015.01	654.39	880.97	523.1	987.15	517.87
51.317	0	0.24	0.01	0.11	0.2	12.41	0.04	0.1	1.23	1.23	75.18	84.63	50.69	98.39	0.48	3.29	0.01	0.16	26.62	2.46	0.21	0.65	0	1.23	0.89	0.01	0.01	0.39	87.94	9.32	0.01	0	43.62	0	0	0	12.22	1.44	0.37	64.3	103.21	860.9	482.35	1020.98	655.44	888.86	523.59	991.95	518.76
51.351	0	0.24	0.01	0.11	0.19	10.37	0.04	0.15	1.26	0.99	79.27	77.8	49.51	98.3	0.57	3.94	0.01	0.19	20.4	3.49	0.12	0.4	0	0.99	1.26	0.01	0.01	0.32	88.54	19.76	0.01	0	44.96	0	0	0	14.52	-1.71	-0.31	63.94	104.24	865.2	482.66	1025.05	656.7	891.9	523.53	996.08	519.78
51.384	0	0.25	0.01	0.11	0.21	9.09	0.04	0.18	1.66	1.07	81.81	75.85	48	98.34	1.02	4.56	0.01	0.17	19.37	4.29	0.19	0.37	0	1.07	1.66	0.01	0.01	0.38	88.2	23.18	0.01	0.01	44.18	0	0	0	18.24	-1.61	-0.16	65.73	102.89	875.31	482.54	1031.85	653.84	901.15	523	1004	520.02
51.417	0	0.24	0.01	0.11	0.24	11.43	0.04	0.35	1.81	0.78	77.14	81.4	49.87	97.32	1.93	7.98	0.01	0.16	23.01	5.33	0.29	0.36	0	0.78	1.81	0.01	0	0.18	88.69	34.35	0.01	0.03	44.62	0	0	0	19.62	-4.05	0.9	66.29	100.05	882.09	481.66	1036.41	651.19	909.03	520.36	1009.08	520.06
51.451	0	0.22	0	0.1	0.22	17.06	0.03	0.68	0.88	0.5	65.87	83.52	54.3	96.52	2.28	9.04	0.01	0.11	25	7.42	0.29	0.25	0	0.5	0.88	0.01	0	0.08	88.53	49.02	0.01	0	47.78	0	0	0	18.18	-5.38	2.82	65.76	100.28	885.33	480.63	1041.43	651.72	914.53	518.1	1014.78	520.46
51.484	0	0.19	0	0.09	0.27	21.79	0.03	0.74	0.6	0.48	56.41	87.6	56.67	96.29	2.53	15.5	0.01	0.08	28.99	6.07	0.45	0.19	0	0.48	0.6	0.01	0	0.06	88.67	44.31	0.01	0	48.47	0	0	0	20.75	-5.72	3.26	65.64	100.68	890.64	479.39	1046.91	651	920.11	516.4	1020.68	521.06
51.518	0	0.18	0	0.1	0.33	8.45	0.03	1.02	0.52	0.39	83.11	73.94	47.89	95.66	2.8	18.73	0.01	0.09	14.86	4.5	0.19	0.08	0	0.39	0.52	0.01	0	0.07	87.58	48.57	0.01	0	45.74	0	0	0	20	-6.53	1.94	65.03	101.75	892.01	477.15	1052.93	653.31	922.23	515.49	1023.89	519.82
51.551	0	0.17	0	0.1	0.41	6.72	0.03	1.48	0.38	0.27	86.56	83.23	45.93	94.53	3.22	23.6	0.01	0.12	11.61	3.62	0.13	0.07	0	0.27	0.38	0.01	0	0.08	89.67	52.3	0.01	0	45.18	0	0	0	17.64	-7.75	2.61	64.74	102.12	893.52	477.33	1054.33	653.01	924.03	514.83	1026.04	519.48
51.584	0	0.14	0	0.11	0.68	4.04	0.02	1.94	0.32	0.27	91.92	93.21	41.34	96.76	3.98	35.13	0.01	0.15	5.79	2.48	0.09	0.05	0	0.27	0.32	0.01	0	0.15	90.79	46.61	0.01	0	43.32	0	0	0	17.7	-5.01	1.82	64.67	102.14	893.98	477.6	1055.17	653.58	924.05	515.66	1026.12	519.61
51.618	0	0.16	0	0.15	1.37	1.59	0.02	2.6	0.32	0.32	94.8	97.67	32.32	97.16	5.2	45.87	0.01	0.22	3.31	2.03	0.04	0.04	0	0.32	0.23	0.01	0	0.16	93.95	41.74	0.01	0	36.02	0	0	0	17.62	-4.33	1.87	64.51	100.84	894.08	477.74	1055.04	653.69	924.73	515.72	1025.5	519.48
51.651	0	0.15	0	0.17	1.93	1.1	0.02	2.66	0.45	0.45	94.68	98.69	28.77	98.14	5.02	53.52	0.01	0.37	2.68	1.18	0.06	0.04	0	0.45	0.29	0.02	0	0.27	93.57	34.71	0.01	0	32.96	0	0	0	18.66	-2.18	1.51	64.62	103.22	895.01	477.6	1055.25	652.49	923.87	515.89	1027.02	519.64
51.684	0	0.18	0.01	0.2	2.28	0.61	0.03	2.15	0.59	0.59	95.43	98.66	23.13	97.72	4.99	53.12	0.01	0.74	2.27	0.63	0.08	0.04	0	0.59	0.38	0.03	0	0.36	93.73	29.55	0.01	0	27.88	0	0	0	17.76	-3.22	-0.16	64.65	102.77	894.88	477.09	1055.23	651.27	922.66	516.06	1025.39	518.6
51.718	0	0.19	0.01	0.22	2.6	0.5	0.03	1.52	0.87	0.32	94.8	98.77	20.88	98.07	5.52	53.75	0.01	1.35	2.43	0.32	0.11	0.04	0	0.8	0.87	0.04	0	0.6	94.12	19.22	0.01	0	26.02	0	0	0	15.04	-2.37	-1.2	64.54	102.07	892.68	477.22	1053.63	651.17	920.3	516.2	1022.36	518.08
51.751	0	0.21	0.01	0.22	2.37	0.49	0.03	1.17	0.97	0.21	95.27	98.38	20.52	98.2	5.72	49.9	0.01	1.61	2.41	0.21	0.15	0.04	0	0.77	0.97	0.04	0	0.81	94.55	16.31	0.01	0	25.81	0	0	0	16.81	-2.02	-1.65	64.55	103.27	888.71	477.73	1050.29	652.74	915.67	517.9	1018.93	518.55
51.785	0	0.23	0.01	0.23	2.13	0.42	0.04	0.77	0.93	0.22	95.74	97.63	19.02	98.59	5.69	45.87	0	1.61	2.33	0.22	0.16	0.03	0	0.82	0.91	0.06	0	0.93	93.72	10.37	0.01	0	24.44	0	0	0	15.45	-0.77	-0.9	64.4	102.35	883.79	479.34	1044.26	653.83	911.27	519.08	1013.62	518.6
51.818	0	0.25	0.01	0.23	1.71	0.4	0.04	0.5	0.87	0.28	96.57	95.77	18.54	97.97	5.82	39.47	0	1.09	3.24	0.28	0.19	0.04	0	0.81	0.87	0.12	0	0.67	92.7	6.75	0.01	0	23.6	0	0	0	16.99	-2.61	-1.62	64.7	102.44	880.83	480.43	1040.62	653.99	907.33	520.7	1009.77	519.98
51.851	0	0.25	0.01	0.22	1.47	0.49	0.05	0.43	1.05	0.37	97.07	94.06	20.05	98.03	6.63	35.44	0	0.71	5.43	0.37	0.27	0.06	0	0.85	1.05	0.19	0	0.5	92.26	6.55	0.01	0.35	24.36	0	0	0	15.69	-2.45	-2.72	64.87	103.19	876.32	482.31	1035.35	653.97	901.18	522.79	1004.36	521.37
51.885	0	0.3	0.02	0.23	1.13	0.52	0.05	0.27	1.04	0.46	97.74	89.82	20.57	98.5	5.82	27.57	0	0.52	7.57	0.46	0.29	0.06	0	0.77	1.04	0.41	0	0.25	92.86	4.32	0.01	0.55	23.76	0	0	0	15.62	-1.08	-1.92	64.9	104.44	871	483.3	1030.51	655.58	896.11	523.34	1000.54	522.93
51.918	0	0.33	0.02	0.23	0.92	0.53	0.06	0.2	1.01	0.72	98.16	82.77	20.56	98.05	4.96	22.16	0	0.28	11.12	0.51	0.26	0.05	0	1.01	0.81	0.72	0	0.29	90.71	2.91	0.02	0.73	22.18	0	0	0	17.37	2.41	-2.16	65.03	102.98	868.37	483.7	1026.53	656.25	893.48	525.14	996.36	520.86
51.951	0	0.34	0.02	0.22	0.79	0.67	0.06	0.17	0.94	1.05	98.43	78.92	22.67	98.58	4.57	18.92	0	0.12	13.28	0.67	0.2	0.03	0	0.94	0.64	1.05	0	0.24	90.84	3.32	0.02	1.46	23.14	0	0	0	17.3	0.78	-3.73	64.61	103.46	866.66	485.54	1023.89	655.71	889.77	527.48	993.13	522.86
51.985	0	0.41	0.03	0.23	0.7	0.55	0.08	0.13	1.24	2.44	98.61	71.66	20.48	98.25	4.49	13.16	0	0.06	15.13	1.43	0.14	0.03	0	1.24	0.42	2.44	0	0.26	89.75	2.95	0.02	0.54	20.35	0	0	0	17.19	-1.87	-1.23	64.47	104.16	864.63	489.04	1021.33	659.21	889.02	528.97	993.18	527.56
52.018	0	0.46	0.03	0.23	0.63	0.75	0.09	0.12	1.27	3.23	98.49	81.03	22.51	98.5	4.99	9.58	0	0.03	21.9	2.49	0.21	0.07	0	1.27	0.52	3.23	0	0.68	89.5	3.49	0.02	10.3	19.8	0	0	0	16.33	-1.07	-2.37	63.85	104.82	864.04	491.93	1020.1	661.13	886.89	532.94	991.63	528.78
52.051	0	0.5	0.04	0.25	0.62	0.65	0.1	0.11	1.06	5.15	98.71	81.4	21.16	97.96	5.15	7.05	0	0.02	21.53	2.32	0.18	0.09	0	1.06	0.48	6.19	0	0.55	90.17	3.96	0.02	47.12	18.59	0	0	0	14.48	-2.64	-1.08	63.02	103.94	864.85	497.5	1019.52	665.69	888.49	537.63	992.34	533.03
52.085	0	0.57	0.05	0.27	0.67	0.44	0.12	0.11	1.56	5.73	98.66	80.84	17.31	96.21	5.73	5.75	0.01	0.01	21.42	2.13	0.14	0.06	0	0.97	0.51	13.18	0	1.56	89.83	4.48	0.02	71	15.28	0	0	0	15.89	-5.82	-1.02	61.54	105.95	864.36	497.88	1018.26	665.33	886.57	538.19	992.42	533.72
52.118	0	0.7	0.07	0.3	0.61	0.26	0.11	0.09	5.78	3.48	98.61	73.86	12.57	96.59	3.48	2.94	0.01	0.01	16.2	1.62	0.06	0.02	0	0.72	0.53	12.66	0	5.78	90.06	5.2	0.02	82.25	13.19	0	0	0	11.96	-5.28	0.35	59.57	105.04	864.84	504.82	1021.86	674.17	890.17	542.25	995.2	543.7
52.152	0	1.29	0.08	0.29	0.57	0.19	0.11	0.09	12.82	2.51	97.42	63.65	1.31	93.11	2.51	1.91	0.01	0	12.82	1.23	0.01	0	0	0.44	0.88	14.51	0.01	47.13	87.49	6.28	0.02	84.76	11.95	0	0	0	11.75	-8.98	1.34	58.08	107.55	869.2	510.35	1025.19	678.9	893.51	547.59	1001.05	548.53
52.185	0	1.57	0.1	0.3	0.57	0.16	0.12	0.09	14.11	1.87	96.86	63.19	0	95.45	1.87	1.26	0.01	0	14.11	0.95	0.01	0	0	0.25	0.77	13.7	0.01	57.18	85.94	7.37	0.03	95.14	9.75	1.05	0	0	7.77	-6.79	1.14	55.93	110.17	872.32	515.56	1028.41	682.88	895.22	552.17	1005.39	553.26
52.218	0	2.25	0.14	0.3	0.55	0.15	0.12	0.08	15.84	1.15	95.5	62.72	0	95.49	1.15	0.83	0.01	0	15.84	0.63	0.01	0	0	0.22	1.37	12.19	0.02	81.38	83.97	7.7	0.04	94.64	8.57	3.26	0	0	6.76	-6.73	1.65	54.12	113.26	873.95	518.32	1032	687.47	896.74	554.92	1010	556.61
52.252	0	2.43	0.19	0.3	0.54	0.18	0.13	0.1	22.02	0.66	95.14	78.29	0	94.19	0.66	0.78	0.01	0	22.02	0.31	0.01	0	0	0.12	1.61	20.51	0.03	87.28	80.78	11.59	0.06	96.11	6.63	4.59	0	0	6.59	-8.07	3.21	53.33	111.48	877.32	522.63	1036.92	693.85	903.14	558.1	1014.55	562.15
52.285	0	2.38	0.3	0.3	0.54	0.22	0.14	0.1	26.81	0.44	95.25	81.19	0	94.81	0.44	0.8	0.01	0	26.81	0.2	0.01	0	2.66	0.09	1.53	21.35	0.05	84.72	80.88	12.76	0.08	98.2	6.19	8.72	0	0	7.68	-7.47	3.6	52.22	114.34	880.06	525.54	1040.85	697.88	905.46	561.19	1019.69	566.21
52.318	0	2.46	0.68	0.31	0.54	0.25	0.15	0.11	30.4	0.2	95.07	86.26	0	95.01	0.2	0.6	0.01	0	30.4	0.12	0.01	0	16.09	0.05	2.16	23.19	0.09	85.8	80.47	15.13	0.11	97.44	5.59	16	0	0	6.44	-7.26	6.03	51.24	115.84	881.02	526.57	1046.27	702.2	910.18	562.37	1025.78	569.71
52.352	0	2.38	1.21	0.33	0.56	0.24	0.16	0.14	32.9	0.06	95.24	83.05	0	96.72	0.06	0.31	0	0	32.9	0.07	0.02	0	42.4	0.02	2.9	19.86	0.19	79.73	80.21	22.14	0.17	92.11	4.05	20.31	0	0	5.24	-5.08	7.9	50.67	109.89	884.07	528.57	1051.33	706.56	918.67	563.54	1028.18	572.59
52.385	0	2.02	1.11	0.32	0.54	0.22	0.16	0.14	31.49	0.04	95.95	79.43	0	95.89	0.04	0.25	0	0.01	31.49	0.05	0.02	0	55.09	0.02	3.09	19.03	0.2	70.76	78.65	21.71	0.2	92.09	3.99	19.45	0	0	3.07	-6.26	6.5	49.72	113.91	888.67	530.04	1055.8	707.46	920.1	564.98	1033.73	573.06
52.418	0	1.61	1.12	0.27	0.49	0.19	0.16	0.14	29.72	0.02	96.78	68.15	0	95.65	0.02	0.2	0	0.01	29.72	0.03	0.02	0	57.48	0.01	2.8	16.53	0.25	63.12	73.08	22.06	0.28	78.57	3.55	19.19	0	0	2.14	-6.55	8.75	49.13	110.52	890.11	530.37	1060.26	710.57	926.64	564.82	1036.69	574.99
52.452	0	1.17	0.8	0.25	0.47	0.14	0.16	0.16	25.51	0.01	97.66	54.13	0	96.78	0.01	0.13	0	0.02	25.51	0.02	0.02	0	52.2	0	3.34	11.87	0.43	44.04	69.89	25.47	0.48	36.58	2.68	15.43	0	0	2.01	-4.98	9.7	48.96	110.25	892.93	531.43	1065.54	714.16	931.69	565.9	1041.35	577.26
52.485	0	1.03	0.83	0.22	0.45	0.13	0.16	0.16	24.73	0.01	97.94	46.2	0	94.29	0.01	0.09	0	0.03	24.73	0.03	0.04	0	50.57	0	2.76	12.97	0.58	40.81	66.7	26.07	0.52	73.75	2.67	15.72	0	0	2.31	-7.98	9.94	49.04	109.87	898.48	534.45	1068.55	714.22	936.37	568.02	1045.58	580.15
52.519	0	0.8	0.78	0.19	0.42	0.09	0.15	0.15	20.18	0.01	98.39	29.42	0	94.76	0.01	0.07	0	0.03	20.18	0.02	0.09	0	51.91	0	2.28	9.72	0.82	29.59	62.27	24.24	1.02	62.62	1.89	14.59	0	0	4.18	-7.53	9.52	48.94	110.27	901.3	535.38	1067.87	711.38	936.87	569.16	1046.56	580.53
52.552	0	0.64	0.56	0.15	0.37	0.09	0.15	0.14	20.65	0.01	98.71	20.28	0	95.87	0.01	0.05	0	0.04	20.65	0.01	0.09	0	46.05	0	1.94	8.59	0.93	24.93	55.64	22.81	1.46	64.74	1.79	11.37	0	0	4.24	-6.27	8.56	48.93	109.72	902.19	534.94	1069.44	712.32	937.44	569.53	1046.73	579.19
52.585	0	0.6	0.38	0.15	0.37	0.09	0.15	0.14	19.64	0.01	98.81	19.53	0	92.78	0.01	0.07	0	0.06	19.64	0.02	0.1	0	43.34	0	0.92	8.95	0.86	19.78	56.07	22.65	1.3	38.37	1.85	7.74	0	0	5.84	-9.23	7.13	49.23	110.77	904.3	536.64	1067.28	710.88	935.78	569.02	1045.95	580.46
52.619	0	0.42	0.28	0.11	0.3	0.07	0.14	0.13	12.01	0.01	99.16	6.68	0	95.52	0.01	0.16	0	0.08	14.18	0.02	0.07	0	27.61	0	0.55	10.32	0.68	12.01	46.33	19.4	1.96	40.44	2.01	5.03	0	0	4.96	-6.7	5.47	50.47	106.76	903.56	534.93	1065.66	707.96	935.08	566.84	1041.19	578.71
52.652	0	0.45	0.23	0.13	0.34	0.06	0.13	0.12	8.7	0.01	99.1	8.38	0	95.87	0.01	0.23	0	0.11	12.24	0.02	0.06	0.01	15.14	0	0.37	11.91	0.54	8.7	51.33	18.2	1.81	71.62	2.05	3.22	1	6	6.19	-6.27	2.82	51.84	106.6	903.19	532.74	1064.41	705.02	931.98	566.94	1038.31	574.54
52.685	0	0.45	0.21	0.12	0.33	0.06	0.13	0.12	10.13	0.01	99.1	6.84	0	94.22	0.01	0.32	0	0.12	10.13	0.02	0.05	0.01	13.86	0	0.41	16.4	0.49	10.45	50.71	17.44	2.02	43.26	2.35	2.68	0	6	10.53	-8.05	1.3	52.93	102.3	896.21	527.88	1056.73	699.49	925.55	562.7	1027.5	571.15
52.719	0	0.49	0.19	0.14	0.35	0.07	0.13	0.12	11.74	0.01	99.02	10.19	0	96.08	0.01	0.68	0	0.13	11.74	0.02	0.08	0.03	11.19	0	0.4	23.93	0.42	12.4	54.51	18.53	2.7	47.13	3.08	1.99	0	6	9.36	-6	-0.29	53.14	106.93	889.55	524.85	1050.88	696.85	915.58	561.75	1022.41	566.43
52.752	0	0.51	0.17	0.14	0.37	0.07	0.13	0.13	13.47	0.02	98.98	12.57	0	95.24	0.02	1.63	0	0.16	13.47	0.02	0.12	0.04	5.71	0	0.42	27.73	0.32	15.03	55.73	18.11	2.62	77.35	3.27	1.38	0	6	10.16	-7.02	-0.55	54.27	105.97	880.81	523.78	1040.99	695.16	906.49	561.29	1012.42	564.18
52.786	0	0.52	0.15	0.13	0.35	0.08	0.13	0.11	14.54	0.02	98.95	10.81	0	95	0.02	2.3	0	0.17	14.54	0.02	0.14	0.12	1.37	0	0.57	25.6	0.28	23.31	52.53	14.82	2.49	61.32	3.81	0.98	0	6	10.43	-7.28	-1.66	55.22	106.02	870.96	520.94	1032.85	693.52	896.55	559.17	1002.53	562.17
52.819	0	0.48	0.14	0.13	0.37	0.07	0.12	0.11	11.35	0.03	99.04	8.72	0	93.49	0.03	3.74	0	0.16	11.35	0.02	0.11	0.09	0	0	0.71	20.32	0.22	18.98	52.76	13.56	1.94	44.18	3.89	0.56	0	6	13.69	-8.68	-2.92	56.08	107.02	860.41	517.48	1022.91	691.42	884.68	558.24	991.7	558.03
52.852	0	0.47	0.14	0.13	0.36	0.05	0.12	0.11	6.06	0.04	99.07	5.29	0	93.36	0.04	3.99	0	0.14	6.06	0.02	0.1	0.09	0	0	1.39	19.06	0.19	18	51.38	13.29	1.72	29.3	3.51	0.31	0	6	10.49	-8.79	-4.79	56.71	104.81	851.17	514.7	1013.92	688.34	875.23	556.53	979.98	553.01
52.886	0	0.48	0.14	0.14	0.39	0.04	0.11	0.11	3.59	0.05	99.05	6.06	0	95.75	0.05	4.39	0	0.14	3.52	0.02	0.09	0.06	0	0.01	2.07	18.87	0.21	14.28	54.83	11.29	1.33	7.4	3.59	0.46	0	6	10.68	-6.42	-5.15	57.92	105.95	844.06	513.34	1006.09	686.79	866.98	556.41	972.72	549.74
52.919	0	0.5	0.15	0.16	0.4	0.04	0.12	0.1	3.6	0.07	99.01	6.38	0	93.59	0.07	4	0	0.15	2.89	0.02	0.09	0.05	0	0.01	3.85	14.83	0.33	14.14	55.9	9.16	1.21	3.01	3.6	1.25	0	6	12.69	-8.6	-4.68	58.54	104.05	834.68	509.24	996.39	683.24	858.79	552.05	962.68	546.28
52.952	0	0.54	0.14	0.15	0.38	0.04	0.12	0.09	3.73	0.09	98.92	5.4	0	96.84	0.09	3.97	0	0.18	3.09	0.02	0.11	0.05	0	0.02	4.97	13.42	0.45	22.62	53.72	8.75	1.16	1.41	3.73	0.72	0	6	12.56	-4.89	-6.97	59.82	104.41	831.75	508.43	994.64	683.56	854.68	553.98	958.56	543.4
52.986	0	0.54	0.13	0.18	0.42	0.05	0.12	0.09	4.41	0.1	98.91	9.38	0	96.66	0.1	3.28	0	0.13	4.23	0.02	0.09	0.05	0	0.03	3.83	10.94	0.39	13.53	60.88	7.02	0.76	4.09	4.41	0.34	0	6	15.21	-5.17	-9.23	60.46	107.37	827.64	506.16	992.65	682.46	848.22	555.1	954.74	541.57
[truncated: 14,129 more rows]
[truncated: 4 more columns]
