# Supplementary material for: Exploring emotion recognition in patients with mild cognitive impairment and Alzheimer’s dementia undergoing a rehabilitation program
Source: PLoS One. 2025 Apr 24;20(4):e0322213. doi: 10.1371/journal.pone.0322213 (PMC12021228; doi:10.1371/journal.pone.0322213)
Supplement: S2 Data — (ZIP) [file pone.0322213.s004.zip › raw data11-20/No12 Cognitive training.csv]

time stamp	face id	anger	contempt	disgust	fear	joy	sadness	surprise	sentimentality	confusion	neutral	engagement	valence	attention	inner brow raise	brow raise	brow furrow	eye widen	cheek raise	lid tighten	nose wrinkle	upper lip raise	dimpler	lip corner depressor	chin raise	lip pucker	lip stretch	lip press	mouth open	jaw drop	lip suck	eye closure	smile	smirk	blink	blink rate	pitch	yaw	roll	brightness	interocular distance	topleft_x	topleft_y	bottomright_x	bottomright_y	outer_right_eye_X	outer_right_eye_Y	outer_left_eye_X	outer_left_eye_Y
0.033
0.066
0.100
0.133
0.166
0.200
0.233
0.266
0.300
0.333
0.367
0.400
0.433
0.467
0.500
0.533
0.567
0.600
0.633
0.667
0.700
0.734
0.767
0.800
0.834
0.867
0.900
0.934
0.967
1.000
1.034
1.067
1.101
1.134
1.167
1.201
1.234
1.267
1.301
1.334
1.368
1.401
1.434
1.468
1.501
1.534
1.568
1.601
1.634
1.668
1.701
1.735
1.768
1.801
1.835
1.868
1.901
1.935
1.968
2.001
2.035
2.068
2.102
2.135
2.168
2.202
2.235
2.268
2.302
2.335
2.369
2.402
2.435
2.469
2.502
2.535	0	0.08	0.04	0.02	0.10	0.33	0.07	0.08	0.10	3.03	99.35	1.50	17.35	93.43	3.03	3.33	0.09	0.07	5.44	0.33	0.30	0.04	0.00	0.10	0.04	3.80	0.02	0.08	13.38	1.12	0.06	8.10	20.63	0.00	0.00		-7.81	8.73	-5.35	46.90	175.58	664.86	457.71	883.93	682.72	678.73	518.52	853.03	497.29
2.569	0	0.06	0.02	0.01	0.07	1.02	0.06	0.07	0.34	2.92	97.96	5.80	27.70	95.78	2.92	3.09	0.26	0.08	8.50	0.60	0.35	0.34	0.00	0.34	0.06	3.22	0.02	0.05	9.80	0.67	0.04	2.39	29.33	0.00	0.00		-3.96	6.39	-2.53	47.76	163.09	659.27	457.31	882.29	691.22	684.94	511.92	847.84	504.05
2.602	0	0.05	0.02	0.01	0.07	0.88	0.06	0.07	0.51	2.56	98.24	5.21	26.50	97.52	2.56	4.01	0.20	0.06	7.27	0.40	0.30	0.22	0.00	0.51	0.07	2.96	0.02	0.06	8.21	0.58	0.04	7.47	28.62	0.00	0.00		-2.72	3.64	-1.46	47.94	167.86	657.14	456.92	882.04	693.31	682.53	511.47	850.27	505.24
2.635	0	0.05	0.02	0.01	0.07	1.18	0.05	0.08	0.55	2.27	97.64	8.15	29.46	97.11	2.27	5.03	0.16	0.07	6.66	0.30	0.30	0.26	0.00	0.55	0.07	3.71	0.02	0.08	7.74	0.45	0.04	4.28	31.59	0.00	0.00		-4.08	4.43	-1.53	47.48	173.64	656.79	456.59	882.51	692.32	679.52	511.42	853.05	505.37
2.669	0	0.05	0.02	0.01	0.07	1.16	0.05	0.08	0.47	2.31	97.68	7.63	29.26	96.44	2.31	5.00	0.18	0.06	7.26	0.29	0.29	0.41	0.00	0.47	0.06	3.04	0.03	0.07	7.94	0.44	0.04	4.51	31.15	0.00	0.00		-1.85	5.51	-1.47	47.83	174.08	656.17	455.93	884.16	695.33	679.93	512.05	853.86	505.00
2.702	0	0.05	0.02	0.01	0.07	0.80	0.05	0.08	0.36	1.81	98.40	5.37	26.03	97.07	2.17	4.72	0.17	0.06	5.26	0.27	0.23	0.19	0.00	0.36	0.05	1.81	0.02	0.07	6.64	0.46	0.03	1.92	28.81	0.00	0.00		-5.32	4.49	-1.68	47.02	165.82	656.30	455.33	885.07	695.18	684.39	509.22	850.15	504.47
2.736	0	0.05	0.02	0.01	0.07	0.75	0.06	0.07	0.31	1.69	98.50	4.74	25.37	98.00	2.06	4.18	0.19	0.06	5.65	0.24	0.21	0.17	0.00	0.31	0.06	1.69	0.03	0.07	6.58	0.43	0.04	2.59	28.00	0.00	0.00		-3.09	2.55	-2.21	47.58	174.73	656.24	456.65	883.17	693.56	678.09	513.29	852.63	505.09
2.769	0	0.06	0.02	0.01	0.08	0.57	0.06	0.07	0.40	2.18	98.86	3.44	22.79	97.51	2.32	4.45	0.18	0.06	4.94	0.22	0.20	0.14	0.00	0.40	0.06	2.18	0.03	0.07	6.40	0.37	0.04	3.70	25.92	0.00	0.00		-4.00	3.67	-1.34	47.11	174.83	654.50	455.63	884.20	695.23	678.79	510.25	853.59	506.85
2.802	0	0.05	0.02	0.01	0.07	0.82	0.05	0.07	0.35	2.06	98.36	5.42	26.27	97.54	2.06	4.32	0.18	0.06	5.55	0.23	0.18	0.14	0.00	0.35	0.06	2.06	0.04	0.05	6.25	0.36	0.04	3.03	28.88	0.00	0.00		0.48	3.60	-1.22	48.27	151.27	654.03	458.67	879.71	699.74	688.73	513.42	839.82	506.08
2.836	0	0.05	0.02	0.01	0.07	0.78	0.06	0.08	0.34	2.28	98.44	5.00	25.71	98.20	2.34	4.74	0.17	0.05	5.74	0.19	0.21	0.14	0.00	0.34	0.06	2.28	0.05	0.06	5.93	0.35	0.04	5.04	28.34	0.00	0.00		-2.54	2.00	0.21	47.82	159.65	657.05	459.74	879.25	694.90	687.32	510.67	846.96	509.10
2.869	0	0.05	0.02	0.01	0.07	0.77	0.06	0.07	0.34	2.50	98.46	4.81	25.51	96.21	2.50	3.70	0.15	0.05	5.95	0.19	0.23	0.13	0.00	0.34	0.06	2.54	0.06	0.05	5.47	0.34	0.04	5.15	28.10	0.00	0.00		1.10	5.83	-0.58	48.57	150.40	658.02	460.09	880.17	696.92	692.11	511.73	842.51	510.08
2.902	0	0.05	0.02	0.01	0.07	0.89	0.06	0.07	0.34	2.90	98.22	5.21	26.56	95.87	2.98	3.38	0.17	0.05	7.47	0.22	0.31	0.17	0.00	0.34	0.06	2.90	0.06	0.06	5.18	0.37	0.05	4.22	28.62	0.00	0.00		-0.81	6.27	0.91	48.07	157.71	658.74	461.02	879.81	695.88	690.39	511.07	848.09	511.37
2.936	0	0.05	0.02	0.01	0.07	0.82	0.06	0.07	0.36	3.23	98.36	5.31	25.90	96.49	3.23	3.43	0.17	0.05	5.85	0.21	0.39	0.17	0.00	0.36	0.08	3.32	0.06	0.09	4.89	0.38	0.06	5.67	28.74	0.00	0.00		-4.97	5.43	1.38	46.98	162.47	656.70	458.86	881.06	695.55	688.18	508.57	850.64	509.16
2.969	0	0.05	0.02	0.01	0.06	1.17	0.06	0.07	0.32	3.32	97.66	7.00	28.85	97.66	3.32	3.08	0.18	0.05	8.49	0.33	0.62	0.21	0.00	0.32	0.09	3.51	0.08	0.09	4.95	0.37	0.06	5.34	30.58	0.00	0.00		-3.31	3.35	-0.21	47.59	160.16	657.85	459.54	879.43	693.87	687.07	511.04	847.20	507.54
3.002	0	0.05	0.02	0.01	0.06	1.23	0.06	0.07	0.34	3.48	97.55	7.59	29.25	97.33	3.48	3.09	0.19	0.05	8.29	0.46	0.73	0.25	0.00	0.34	0.10	4.05	0.08	0.10	4.73	0.35	0.06	7.11	31.12	0.00	0.00		-1.06	4.03	0.41	48.04	150.93	658.29	460.04	879.12	695.37	692.57	510.87	843.49	508.52
3.036	0	0.05	0.02	0.01	0.06	1.20	0.05	0.07	0.37	3.33	97.60	7.72	29.09	97.20	3.33	2.93	0.23	0.05	7.67	0.63	0.78	0.37	0.00	0.37	0.10	4.38	0.07	0.11	3.99	0.34	0.06	4.36	31.23	0.00	0.00		-2.89	4.27	0.80	47.44	151.25	659.21	461.59	879.04	695.30	693.29	511.02	844.54	510.05
3.069	0	0.05	0.02	0.01	0.06	1.05	0.06	0.08	0.35	4.08	97.90	6.71	27.70	98.02	4.08	3.14	0.23	0.05	7.13	0.58	0.81	0.46	0.00	0.35	0.10	4.98	0.05	0.08	3.90	0.34	0.06	2.57	30.29	0.00	0.00		-3.85	2.49	0.49	47.29	154.65	657.82	459.49	879.81	694.60	690.85	509.00	845.50	508.93
3.103	0	0.05	0.02	0.01	0.07	0.81	0.06	0.08	0.29	4.11	98.39	5.81	25.66	97.41	4.11	3.31	0.24	0.06	4.36	0.76	0.48	0.40	0.00	0.29	0.08	5.54	0.05	0.08	3.64	0.31	0.06	5.94	29.33	0.00	0.00		-3.73	3.87	-0.19	47.13	153.75	656.99	459.16	880.47	696.61	690.47	510.33	844.18	506.91
3.136	0	0.05	0.02	0.01	0.07	0.78	0.06	0.08	0.29	3.89	98.43	5.33	25.27	97.46	3.89	3.71	0.29	0.07	4.95	0.95	0.61	0.57	0.00	0.28	0.08	6.10	0.03	0.08	3.32	0.32	0.06	5.40	28.76	0.00	0.00		-6.13	3.77	0.86	46.75	158.43	657.39	459.71	879.89	694.55	689.26	508.65	847.68	508.84
3.169	0	0.05	0.02	0.01	0.06	0.90	0.06	0.07	0.28	3.29	98.21	6.17	26.64	96.75	3.29	3.27	0.28	0.06	5.40	1.03	0.60	0.47	0.00	0.27	0.07	6.31	0.03	0.08	3.38	0.30	0.06	6.03	29.74	0.00	0.00		-4.21	5.04	0.57	47.17	158.30	655.90	459.00	880.30	696.60	688.46	509.20	846.76	508.58
3.203	0	0.05	0.02	0.01	0.06	0.89	0.06	0.07	0.28	3.09	98.23	6.02	26.56	97.57	3.09	3.48	0.28	0.07	5.55	1.15	0.63	0.33	0.00	0.27	0.06	10.24	0.03	0.09	3.13	0.31	0.07	3.57	29.57	0.00	0.00		-7.87	3.55	2.09	46.43	157.67	656.11	458.32	879.77	694.28	690.46	505.23	848.09	508.65
3.236	0	0.05	0.02	0.01	0.06	0.97	0.05	0.08	0.28	3.09	98.06	6.45	27.27	97.17	3.09	4.04	0.28	0.08	6.27	0.90	0.81	0.49	0.00	0.26	0.05	10.92	0.02	0.09	3.17	0.32	0.07	5.07	30.02	0.00	0.00		-6.36	4.32	1.39	46.92	159.15	655.83	457.50	880.58	694.86	689.13	506.43	848.27	507.31
3.269	0	0.05	0.02	0.01	0.06	1.06	0.05	0.08	0.26	3.16	97.88	7.32	28.18	96.11	3.16	3.98	0.26	0.09	6.16	0.87	0.66	0.31	0.00	0.25	0.05	13.33	0.01	0.10	3.01	0.34	0.07	3.55	30.87	0.00	0.00		-6.54	5.97	1.19	47.08	162.13	656.16	457.59	879.29	692.37	686.97	507.08	849.10	506.84
3.303	0	0.05	0.02	0.01	0.06	1.04	0.05	0.07	0.30	2.57	97.93	7.44	28.11	96.52	2.57	3.58	0.30	0.08	5.56	0.99	0.79	0.28	0.00	0.23	0.05	16.20	0.01	0.06	3.01	0.38	0.08	5.98	30.98	0.00	0.00		-5.91	5.38	0.47	47.05	163.31	655.53	456.02	881.98	694.93	686.48	506.78	849.79	505.32
3.336	0	0.05	0.02	0.01	0.06	1.04	0.05	0.07	0.29	2.23	97.91	7.42	28.21	94.65	2.23	3.44	0.29	0.09	5.70	1.11	0.77	0.48	0.00	0.26	0.05	16.42	0.02	0.12	2.99	0.39	0.10	3.53	30.96	0.00	0.00		-4.11	7.64	0.70	47.63	161.36	658.34	457.84	881.12	693.19	688.78	507.78	850.14	507.63
3.370	0	0.04	0.02	0.01	0.05	1.22	0.05	0.07	0.29	2.08	97.55	9.35	29.83	97.31	2.08	3.23	0.29	0.10	5.48	1.19	0.75	0.49	0.00	0.22	0.06	18.21	0.02	0.10	3.02	0.43	0.10	1.20	32.53	0.00	0.00		-4.83	4.05	1.12	47.17	163.08	656.26	454.96	885.09	696.77	689.31	505.17	852.38	506.46
3.403	0	0.04	0.02	0.01	0.05	1.23	0.05	0.07	0.29	1.95	97.54	9.48	29.84	95.40	1.95	2.89	0.29	0.10	5.33	1.28	0.94	0.45	0.00	0.18	0.05	18.32	0.02	0.08	3.04	0.35	0.11	1.05	32.63	0.00	0.00		-9.01	6.84	0.37	46.14	167.64	656.88	453.11	888.11	695.65	687.94	503.85	855.58	503.27
3.436	0	0.05	0.02	0.01	0.05	1.21	0.05	0.07	0.27	1.80	97.57	9.38	29.87	96.86	1.80	3.03	0.27	0.11	5.28	1.31	0.71	0.41	0.00	0.19	0.04	17.97	0.02	0.10	3.29	0.35	0.12	2.57	32.56	0.00	0.00		-6.76	4.86	-0.59	46.38	163.94	654.45	451.17	891.68	700.65	689.12	503.70	853.06	503.55
3.470	0	0.05	0.02	0.01	0.06	0.88	0.05	0.07	0.25	1.44	98.25	6.43	26.99	97.39	1.44	2.53	0.25	0.08	4.52	1.26	0.60	0.28	0.00	0.19	0.05	17.55	0.02	0.07	3.18	0.34	0.15	0.99	30.00	0.00	0.00		-3.62	3.91	-0.87	46.91	167.02	652.82	450.47	892.33	704.11	686.68	506.16	853.64	501.70
3.503	0	0.05	0.02	0.01	0.06	0.93	0.05	0.07	0.24	1.47	98.13	6.91	27.58	95.66	1.47	2.54	0.24	0.07	4.67	1.58	0.58	0.25	0.00	0.17	0.04	16.63	0.03	0.07	3.56	0.38	0.17	2.53	30.49	0.00	0.00		-3.65	6.53	-0.51	46.99	171.59	652.34	451.72	891.15	703.75	684.03	506.91	855.60	503.97
3.536	0	0.05	0.02	0.01	0.06	0.91	0.05	0.07	0.23	1.28	98.19	6.82	27.46	97.06	1.28	2.45	0.23	0.06	4.32	1.72	0.43	0.19	0.00	0.16	0.03	15.92	0.03	0.06	3.93	0.41	0.18	2.86	30.40	0.00	0.00		-4.86	4.51	-0.03	46.49	173.64	650.28	448.50	894.49	706.69	684.22	504.13	857.84	501.18
3.570	0	0.05	0.02	0.01	0.05	1.28	0.05	0.07	0.25	1.32	97.44	9.90	30.61	97.42	1.32	2.32	0.19	0.05	5.48	1.92	0.49	0.19	0.00	0.16	0.04	14.51	0.04	0.08	4.92	0.38	0.25	2.36	32.93	0.00	0.00		-6.99	3.84	-0.34	46.73	170.75	654.34	451.29	891.22	699.94	685.64	504.61	856.39	502.97
3.603	0	0.05	0.02	0.01	0.05	1.32	0.05	0.07	0.24	1.41	97.36	9.39	30.73	95.50	1.41	2.21	0.20	0.05	6.76	2.29	0.55	0.18	0.00	0.14	0.02	13.87	0.03	0.04	5.74	0.42	0.24	6.12	32.56	0.00	0.00		-3.59	6.73	0.99	47.15	166.40	652.71	449.93	894.44	705.98	690.45	505.09	856.83	502.67
3.636	0	0.05	0.02	0.01	0.06	1.15	0.05	0.06	0.27	1.22	97.70	8.68	29.65	96.80	1.22	2.02	0.18	0.05	5.38	2.15	0.52	0.15	0.00	0.12	0.02	12.97	0.03	0.03	6.48	0.48	0.27	5.26	32.02	0.00	0.00		-6.84	4.96	-0.24	46.42	171.44	654.11	448.64	897.52	705.29	688.50	503.37	859.92	500.72
3.670	0	0.05	0.02	0.01	0.06	1.22	0.05	0.07	0.38	1.09	97.55	9.03	30.21	97.69	1.09	2.36	0.15	0.04	5.92	2.01	0.50	0.12	0.00	0.11	0.02	12.57	0.04	0.04	7.91	0.55	0.38	2.74	32.29	0.00	0.00		-5.16	3.27	0.09	47.15	168.75	658.62	450.62	895.99	701.19	691.74	504.14	860.49	502.54
3.703	0	0.05	0.02	0.01	0.06	1.11	0.05	0.07	0.37	1.31	97.79	8.82	29.42	96.86	1.31	2.45	0.13	0.04	4.44	1.85	0.42	0.11	0.00	0.11	0.02	11.96	0.03	0.03	8.44	0.54	0.37	2.19	32.13	0.00	0.00		-3.30	4.85	1.79	47.66	168.54	656.09	451.22	894.65	703.74	692.17	504.17	860.71	505.29
3.737	0	0.05	0.02	0.01	0.06	1.17	0.05	0.07	0.52	1.50	97.66	9.42	29.85	95.84	1.50	2.69	0.12	0.05	4.60	2.14	0.59	0.14	0.00	0.10	0.02	10.05	0.02	0.05	9.81	0.50	0.52	1.85	32.58	0.00	0.00		-5.56	6.31	0.37	47.33	165.15	656.75	451.58	893.28	701.37	691.70	503.76	856.86	504.07
3.770	0	0.06	0.02	0.01	0.06	1.13	0.05	0.07	0.65	1.34	97.74	8.85	29.45	93.98	1.34	2.52	0.11	0.05	4.81	2.26	0.74	0.18	0.00	0.12	0.02	11.19	0.02	0.09	9.88	0.48	0.65	3.57	32.15	0.00	0.00		-6.67	8.26	2.06	46.81	171.61	654.61	448.63	894.70	700.98	690.41	501.38	862.01	502.34
3.803	0	0.06	0.02	0.01	0.06	0.98	0.05	0.07	0.71	1.26	98.04	7.34	27.99	93.55	1.26	2.45	0.11	0.05	4.70	2.13	0.88	0.35	0.00	0.14	0.03	12.03	0.03	0.13	9.08	0.45	0.71	1.92	30.89	0.00	0.00		-4.59	8.63	1.28	47.41	162.26	658.27	449.48	895.62	701.60	696.31	501.06	858.57	502.40
3.837	0	0.06	0.02	0.01	0.06	0.87	0.05	0.07	0.87	1.24	98.26	6.25	26.68	92.61	1.24	2.55	0.11	0.05	4.76	1.69	1.32	0.49	0.00	0.13	0.04	11.42	0.03	0.29	9.07	0.42	0.87	1.25	29.81	0.00	0.00		-4.24	9.36	0.44	47.42	171.17	658.01	450.48	893.94	699.72	689.82	503.81	860.98	502.60
3.870	0	0.06	0.02	0.01	0.07	0.74	0.05	0.07	0.80	1.03	98.53	5.17	25.29	88.84	1.03	2.81	0.11	0.05	4.24	1.34	1.10	0.62	0.00	0.13	0.04	11.32	0.03	0.21	9.13	0.41	0.80	1.96	28.57	0.00	0.00		-5.53	11.63	1.79	46.96	169.29	655.20	448.02	893.30	699.06	690.91	500.39	860.19	501.53
3.903	0	0.06	0.02	0.01	0.07	0.64	0.05	0.07	0.73	0.96	98.73	4.15	23.87	92.38	0.96	3.07	0.11	0.05	4.43	1.41	1.09	0.73	0.00	0.16	0.05	12.37	0.03	0.14	9.55	0.38	0.73	5.28	27.13	0.00	0.00		-5.49	9.52	1.51	47.35	164.16	657.98	449.32	891.86	696.76	693.66	500.14	857.82	501.68
3.937	0	0.06	0.02	0.01	0.07	0.61	0.05	0.07	0.66	1.08	98.79	3.80	23.41	91.95	1.08	3.42	0.09	0.05	4.72	1.21	0.97	0.56	0.00	0.19	0.05	12.36	0.02	0.12	9.75	0.36	0.66	1.33	26.55	0.00	0.00		-9.43	9.82	1.64	46.68	169.67	658.86	449.22	892.39	694.21	691.84	498.28	861.47	501.84
3.970	0	0.06	0.02	0.01	0.07	0.63	0.05	0.07	0.65	0.88	98.74	3.88	23.83	89.70	0.88	3.64	0.09	0.05	5.16	1.27	0.85	0.47	0.00	0.22	0.07	11.54	0.02	0.08	9.05	0.32	0.65	0.86	26.69	0.00	0.00		-12.09	11.18	1.20	46.48	168.80	660.00	450.63	891.29	691.56	691.77	498.33	860.50	503.05
4.003	0	0.06	0.02	0.01	0.07	0.77	0.05	0.07	0.58	0.90	98.46	4.45	25.49	91.58	0.90	3.98	0.09	0.04	6.93	1.30	0.94	0.42	0.00	0.22	0.09	12.01	0.02	0.09	9.34	0.29	0.58	1.98	27.59	0.00	0.00		-9.26	10.07	2.22	46.93	170.97	662.50	451.08	891.84	690.93	693.53	499.62	864.46	503.32
4.037	0	0.06	0.02	0.01	0.08	0.62	0.06	0.07	0.45	1.13	98.75	3.43	23.64	95.58	1.13	4.91	0.07	0.04	6.51	1.01	0.57	0.29	0.00	0.23	0.07	11.66	0.02	0.05	8.10	0.25	0.45	1.63	25.90	0.00	0.00		-5.82	6.63	2.91	47.54	161.64	659.81	450.35	888.61	691.83	695.96	497.17	857.42	504.93
4.070	0	0.06	0.02	0.01	0.09	0.50	0.06	0.08	0.41	1.55	99.00	2.85	21.72	91.33	1.55	8.43	0.06	0.04	4.91	0.79	0.38	0.18	0.00	0.21	0.05	10.60	0.01	0.03	7.86	0.24	0.41	3.86	24.71	0.00	0.00		-8.08	10.23	1.70	47.05	160.69	660.10	449.96	888.84	690.77	695.22	497.65	855.85	502.27
4.104	0	0.06	0.03	0.01	0.10	0.38	0.06	0.09	0.35	1.83	99.24	2.14	19.25	94.17	1.83	10.45	0.06	0.04	3.67	0.77	0.21	0.10	0.00	0.24	0.04	10.66	0.01	0.02	6.44	0.20	0.35	3.91	22.87	0.00	0.00		-6.39	8.09	0.90	47.37	160.59	658.95	449.22	888.77	691.60	693.57	498.72	854.14	501.11
4.137	0	0.06	0.03	0.01	0.10	0.41	0.06	0.09	0.31	1.96	99.19	2.33	19.86	90.46	1.96	10.73	0.05	0.04	3.85	0.87	0.28	0.11	0.00	0.24	0.04	11.41	0.01	0.02	5.63	0.18	0.31	1.66	23.42	0.00	0.00		-9.24	10.75	2.65	46.35	170.01	655.89	447.44	888.35	691.13	689.57	495.59	859.50	500.98
4.170	0	0.05	0.02	0.01	0.10	0.51	0.05	0.10	0.27	2.27	98.99	2.88	21.71	93.79	2.27	11.16	0.05	0.04	5.02	1.13	0.36	0.12	0.00	0.20	0.03	11.68	0.01	0.02	5.82	0.20	0.27	0.65	24.78	0.00	0.00		-3.14	8.43	2.14	48.09	155.76	657.29	448.34	886.57	691.86	695.61	496.73	851.27	502.41
4.204	0	0.06	0.03	0.01	0.10	0.41	0.06	0.10	0.22	2.25	99.18	2.03	19.63	92.05	2.25	11.63	0.05	0.04	5.79	1.19	0.48	0.15	0.00	0.19	0.03	11.43	0.01	0.02	4.85	0.18	0.22	1.11	22.55	0.00	0.00		-4.49	9.75	1.01	47.70	159.18	656.28	448.02	887.19	692.40	692.34	497.93	851.49	500.86
4.237	0	0.05	0.03	0.01	0.10	0.43	0.06	0.10	0.21	2.46	99.13	2.15	20.05	88.92	2.46	11.87	0.05	0.05	5.94	1.38	0.49	0.16	0.00	0.18	0.02	10.39	0.01	0.02	4.58	0.18	0.21	2.94	22.92	0.00	0.00		-3.80	11.59	1.20	47.76	159.27	656.42	449.01	886.35	693.01	692.23	499.15	851.49	501.14
4.270	0	0.05	0.03	0.01	0.11	0.41	0.06	0.11	0.18	2.95	99.17	1.90	19.44	91.66	2.95	13.04	0.05	0.05	6.69	1.44	0.46	0.20	0.00	0.18	0.02	11.25	0.00	0.02	4.63	0.19	0.17	1.91	22.13	0.00	0.00		-7.52	10.02	2.09	46.98	167.38	655.63	449.17	882.71	687.13	687.16	496.32	854.41	503.02
4.304	0	0.05	0.03	0.01	0.12	0.37	0.06	0.12	0.13	3.64	99.26	1.85	18.45	91.63	3.64	14.40	0.04	0.04	5.07	1.45	0.40	0.16	0.00	0.13	0.02	9.14	0.00	0.02	5.05	0.17	0.12	2.97	21.94	0.00	0.00		-8.74	10.03	1.12	46.92	159.77	654.13	449.36	883.75	690.38	689.43	497.10	849.11	502.15
4.337	0	0.06	0.03	0.01	0.12	0.40	0.06	0.11	0.12	3.80	99.21	1.94	19.00	89.20	3.80	12.70	0.04	0.04	5.67	1.73	0.38	0.19	0.00	0.12	0.02	9.12	0.00	0.02	5.13	0.19	0.11	2.69	22.25	0.00	0.00		-10.26	11.45	2.97	45.85	175.22	651.66	447.98	884.14	690.47	683.30	495.70	858.40	502.39
4.371	0	0.05	0.02	0.01	0.11	0.44	0.06	0.11	0.09	3.57	99.11	2.34	20.19	93.24	3.57	12.50	0.03	0.04	5.33	1.92	0.39	0.15	0.00	0.09	0.02	8.12	0.00	0.02	4.99	0.18	0.08	1.47	23.45	0.00	0.00		-4.38	8.88	1.55	47.66	155.82	653.70	448.11	884.82	693.50	692.18	497.41	847.95	501.00
4.404	0	0.05	0.02	0.01	0.13	0.45	0.06	0.13	0.07	4.43	99.10	2.36	20.14	93.97	4.43	15.91	0.03	0.04	5.46	1.82	0.35	0.12	0.00	0.07	0.02	7.15	0.00	0.02	4.73	0.18	0.07	3.96	23.50	0.00	0.00		-8.62	8.27	1.45	46.86	159.49	654.79	449.38	884.83	691.29	690.78	497.12	850.20	501.95
4.437	0	0.05	0.02	0.01	0.14	0.46	0.06	0.15	0.07	5.01	99.09	2.41	20.15	94.29	5.01	17.99	0.03	0.04	5.38	1.57	0.34	0.15	0.00	0.07	0.02	7.47	0.00	0.01	5.11	0.18	0.07	5.00	23.65	0.00	0.00		-10.92	7.98	1.98	45.65	166.22	653.73	446.94	890.52	695.78	690.43	495.50	856.60	499.63
4.471	0	0.04	0.02	0.01	0.17	0.38	0.06	0.18	0.06	5.81	99.24	2.10	18.41	93.96	5.81	22.04	0.03	0.04	3.86	1.41	0.32	0.18	0.00	0.04	0.01	7.50	0.00	0.01	5.49	0.25	0.06	3.23	22.76	0.00	0.00		-7.71	8.28	0.92	46.25	162.95	657.34	444.88	894.60	694.95	694.54	495.19	857.46	498.21
4.504	0	0.04	0.02	0.01	0.21	0.34	0.06	0.23	0.06	7.14	99.32	1.85	17.21	96.26	7.14	26.68	0.03	0.05	3.58	1.41	0.23	0.13	0.00	0.04	0.01	8.42	0.00	0.01	5.39	0.29	0.06	5.63	21.96	0.00	0.00		-4.67	5.76	2.31	46.75	164.02	659.77	445.02	894.57	693.74	696.92	494.59	860.87	499.48
4.537	0	0.04	0.02	0.01	0.23	0.29	0.06	0.25	0.06	7.94	99.42	1.60	15.57	97.21	7.94	27.82	0.03	0.06	2.42	1.19	0.20	0.10	0.00	0.04	0.01	8.55	0.00	0.02	5.68	0.34	0.06	2.42	21.03	0.00	0.00		-7.14	4.24	0.71	45.75	167.60	660.19	444.11	897.53	693.91	694.71	495.54	862.30	497.10
4.571	0	0.04	0.02	0.01	0.23	0.30	0.06	0.24	0.06	8.07	99.39	1.78	16.12	97.39	8.07	27.10	0.03	0.07	2.02	1.28	0.16	0.07	0.00	0.03	0.01	9.35	0.00	0.01	6.25	0.41	0.06	2.78	21.72	0.00	0.00		-7.15	3.90	1.59	45.52	172.25	661.83	443.56	901.87	696.32	696.52	495.75	868.76	496.84
4.604	0	0.04	0.02	0.01	0.26	0.27	0.06	0.28	0.06	8.58	99.44	1.50	14.84	97.71	8.58	29.69	0.03	0.08	1.93	1.07	0.13	0.03	0.00	0.04	0.01	9.49	0.00	0.02	6.27	0.44	0.06	2.31	20.63	0.00	0.00		-3.49	3.23	1.31	46.41	164.03	664.06	443.98	902.20	696.72	701.49	497.06	865.52	496.84
4.637	0	0.04	0.02	0.01	0.31	0.25	0.06	0.35	0.07	10.02	99.31	1.40	13.86	97.33	10.48	32.97	0.03	0.09	1.63	0.86	0.14	0.03	0.00	0.04	0.01	10.02	0.00	0.02	6.04	0.54	0.07	1.98	20.22	0.00	0.00		-2.05	4.01	0.95	46.82	163.86	666.65	444.75	902.76	695.58	702.73	497.24	866.59	498.39
4.671	0	0.04	0.02	0.01	0.33	0.22	0.07	0.36	0.08	10.85	99.28	1.28	12.40	97.37	10.97	33.40	0.03	0.10	2.08	0.76	0.13	0.03	0.00	0.05	0.01	10.85	0.00	0.04	5.72	0.60	0.08	1.28	18.75	0.00	0.00		-1.69	3.95	1.95	47.09	160.49	668.66	446.00	901.57	693.97	706.06	496.94	866.54	499.53
4.704	0	0.04	0.02	0.01	0.33	0.22	0.06	0.35	0.08	9.43	99.29	1.38	12.74	97.19	9.43	34.54	0.03	0.12	2.42	0.65	0.16	0.02	0.00	0.05	0.01	10.51	0.00	0.05	5.70	0.61	0.08	2.09	18.65	0.00	0.00		-2.29	4.28	0.87	46.74	163.56	670.13	445.42	905.44	695.15	705.86	497.66	869.42	498.99
4.738	0	0.04	0.02	0.01	0.34	0.20	0.07	0.34	0.08	11.68	99.31	1.15	11.14	97.64	11.68	31.53	0.03	0.10	3.11	0.68	0.22	0.02	0.00	0.07	0.02	12.53	0.00	0.05	6.11	0.68	0.08	3.86	17.34	0.00	0.00		-8.70	3.39	0.89	45.58	165.97	672.86	447.83	904.44	690.96	705.52	497.67	871.49	499.09
4.771	0	0.04	0.02	0.01	0.31	0.20	0.07	0.31	0.08	10.48	99.37	1.02	11.38	97.66	10.48	30.44	0.03	0.09	3.35	0.60	0.29	0.02	0.00	0.07	0.02	13.39	0.00	0.05	5.49	0.68	0.08	4.48	17.27	0.00	0.00		-5.15	3.34	1.46	46.25	162.38	672.61	448.03	903.59	692.29	707.49	497.92	869.86	500.35
4.804	0	0.04	0.02	0.01	0.30	0.21	0.07	0.30	0.08	9.44	99.40	1.01	12.09	97.37	9.44	30.40	0.03	0.08	3.78	0.62	0.49	0.02	0.00	0.06	0.02	13.47	0.00	0.03	5.43	0.69	0.08	4.23	17.63	0.00	0.00		-3.77	3.93	1.46	46.44	166.21	671.77	448.09	902.56	691.75	704.67	498.33	870.85	501.61
4.838	0	0.04	0.02	0.01	0.28	0.21	0.06	0.28	0.07	7.47	99.43	1.04	12.26	97.37	7.47	31.02	0.03	0.07	4.06	0.55	0.61	0.02	0.00	0.07	0.02	14.07	0.00	0.02	5.17	0.71	0.06	4.90	17.33	0.00	0.00		-3.09	3.95	1.85	46.42	164.73	670.34	448.11	901.87	693.28	704.86	498.21	869.54	502.00
4.871	0	0.05	0.03	0.01	0.24	0.24	0.06	0.23	0.07	5.70	99.53	0.99	13.62	97.01	5.70	28.01	0.03	0.07	5.26	0.62	0.66	0.02	0.00	0.07	0.01	14.70	0.00	0.02	4.70	0.68	0.06	2.40	17.80	0.00	0.00		-2.62	4.60	1.19	46.51	163.79	670.46	448.06	901.78	692.93	704.50	498.91	868.27	501.58
4.904	0	0.04	0.02	0.01	0.27	0.21	0.06	0.27	0.09	4.96	99.46	1.08	12.99	95.99	4.96	32.16	0.02	0.06	4.87	0.55	0.48	0.03	0.00	0.09	0.01	15.79	0.00	0.02	4.54	0.82	0.07	1.13	17.14	0.00	0.00		-2.11	6.13	1.53	46.56	168.61	670.75	448.55	902.84	693.71	703.26	501.40	871.87	501.32
4.938	0	0.05	0.03	0.01	0.24	0.22	0.06	0.23	0.09	4.02	99.52	0.88	13.22	97.28	4.02	29.45	0.02	0.07	5.31	0.56	0.39	0.04	0.00	0.09	0.01	17.30	0.00	0.02	4.15	0.91	0.07	1.97	16.96	0.00	0.00		0.08	4.12	0.90	47.00	165.89	670.54	448.31	901.44	693.78	702.93	501.10	868.82	500.96
4.971	0	0.04	0.02	0.01	0.23	0.24	0.05	0.23	0.10	3.89	99.52	1.01	14.26	96.16	3.89	29.79	0.02	0.06	5.35	0.54	0.37	0.06	0.00	0.10	0.01	18.31	0.00	0.01	4.03	0.81	0.07	2.32	17.89	0.00	0.00		-1.38	5.90	0.05	46.82	164.10	670.07	449.24	900.22	692.94	701.96	501.96	866.05	501.33
5.004	0	0.04	0.02	0.01	0.27	0.21	0.05	0.27	0.12	3.23	99.46	1.16	13.24	95.95	3.23	33.86	0.02	0.08	4.41	0.51	0.36	0.14	0.00	0.12	0.01	17.45	0.00	0.01	3.87	0.76	0.07	1.57	17.18	0.00	0.00		-7.47	6.18	0.31	45.73	170.03	671.12	450.27	901.31	691.97	700.37	501.89	870.39	500.17
5.038	0	0.04	0.02	0.01	0.27	0.24	0.05	0.29	0.14	3.28	99.42	1.31	14.51	94.11	3.28	35.96	0.02	0.08	5.12	0.42	0.48	0.20	0.00	0.14	0.01	16.71	0.00	0.01	3.53	0.64	0.07	3.04	18.15	0.00	0.00		-4.59	8.14	-0.33	46.69	166.90	670.06	451.60	897.82	691.12	698.90	503.81	865.79	501.91
5.071	0	0.04	0.02	0.01	0.26	0.26	0.05	0.28	0.12	2.71	99.44	1.26	15.06	93.36	2.71	35.52	0.02	0.08	5.19	0.36	0.52	0.21	0.00	0.12	0.01	14.11	0.01	0.01	3.47	0.64	0.07	2.42	18.54	0.00	0.00		-4.49	8.79	-1.28	47.01	167.99	666.25	450.95	895.48	691.03	694.05	504.28	862.02	501.87
5.105	0	0.04	0.02	0.01	0.20	0.30	0.05	0.21	0.12	2.82	99.41	1.20	16.27	91.24	2.82	28.89	0.02	0.07	6.78	0.47	0.61	0.25	0.00	0.12	0.02	12.97	0.01	0.01	3.03	0.61	0.09	2.79	19.11	0.00	0.00		-2.31	10.28	-2.49	47.49	168.68	663.56	451.57	892.05	691.33	689.14	507.91	857.65	500.23
5.138	0	0.05	0.02	0.01	0.18	0.30	0.05	0.18	0.10	2.97	99.39	1.23	16.48	89.37	2.97	24.52	0.02	0.06	6.89	0.55	0.58	0.34	0.00	0.10	0.02	10.39	0.01	0.01	3.16	0.57	0.07	1.08	19.28	0.00	0.00		-4.26	11.35	-2.47	47.22	170.75	658.27	450.83	886.60	689.46	682.72	506.78	853.29	499.05
5.171	0	0.05	0.03	0.01	0.15	0.35	0.06	0.15	0.10	3.20	99.29	1.34	17.73	87.87	3.20	19.77	0.02	0.05	8.34	0.65	0.53	0.39	0.00	0.10	0.02	8.26	0.01	0.02	3.15	0.62	0.07	3.99	19.90	0.00	0.00		-4.27	12.10	-1.57	47.45	166.56	653.59	452.60	881.26	691.56	681.05	506.47	847.54	501.75
5.205	0	0.05	0.03	0.01	0.13	0.44	0.06	0.13	0.09	3.64	99.13	1.67	19.49	83.96	3.64	16.48	0.02	0.04	9.25	0.68	0.56	0.56	0.00	0.09	0.02	6.73	0.01	0.03	3.00	0.57	0.07	1.82	21.30	0.00	0.00		-4.17	13.73	-2.13	47.51	166.69	649.78	453.42	875.87	690.46	675.71	508.09	842.26	501.17
5.238	0	0.05	0.03	0.01	0.12	0.50	0.06	0.12	0.07	4.64	99.00	1.90	20.53	90.90	4.64	14.34	0.02	0.03	10.10	0.69	0.57	0.59	0.00	0.07	0.03	6.03	0.01	0.03	3.19	0.57	0.07	1.85	22.14	0.00	0.00		-6.58	10.49	-1.70	47.22	166.60	647.89	453.13	875.01	690.55	674.85	506.33	841.39	501.71
5.271	0	0.04	0.02	0.01	0.11	0.69	0.07	0.13	0.07	5.29	98.62	2.86	23.11	89.14	6.57	13.17	0.02	0.02	10.65	0.72	0.58	0.50	0.00	0.06	0.03	5.29	0.02	0.05	3.33	0.63	0.07	4.94	24.74	0.00	0.00		-3.06	11.47	-2.34	47.79	167.30	645.95	452.21	873.32	690.49	671.88	507.48	839.06	501.15
5.305	0	0.04	0.02	0.01	0.11	0.89	0.07	0.13	0.08	3.71	98.21	3.99	25.14	87.16	8.14	11.53	0.02	0.02	11.00	0.95	0.70	0.50	0.00	0.06	0.03	3.71	0.02	0.05	3.59	0.61	0.08	1.86	26.88	0.00	0.00		-2.84	12.42	-2.11	47.73	166.07	645.24	452.96	871.92	692.10	671.86	508.89	837.66	499.29
5.338	0	0.04	0.02	0.01	0.11	0.95	0.08	0.14	0.08	3.84	98.09	4.46	25.26	91.12	10.75	11.36	0.02	0.02	10.75	1.07	0.64	0.50	0.00	0.07	0.04	3.84	0.01	0.06	3.83	0.65	0.08	2.18	27.60	0.00	0.00		-1.82	10.36	-2.15	47.99	169.92	644.21	451.71	872.98	693.02	669.80	508.94	839.41	498.68
5.372	0	0.04	0.02	0.01	0.13	1.14	0.08	0.18	0.10	3.08	97.71	5.51	26.46	93.65	13.13	14.25	0.02	0.02	11.24	0.73	0.53	0.74	0.00	0.08	0.04	3.08	0.01	0.10	4.42	0.73	0.10	3.42	28.99	0.00	0.00		-3.25	8.55	-1.62	48.15	169.95	645.12	452.61	871.27	690.55	670.01	508.13	839.75	499.62
5.405	0	0.03	0.01	0.01	0.15	1.34	0.08	0.22	0.19	3.05	97.33	6.79	27.30	95.51	16.18	16.24	0.02	0.02	11.30	0.57	0.48	0.93	0.00	0.09	0.07	3.05	0.02	0.19	4.62	0.78	0.12	2.31	30.37	0.00	0.00		-1.48	6.72	-1.49	49.06	160.86	645.54	453.92	869.62	691.48	674.22	508.43	834.90	500.81
5.438	0	0.03	0.01	0.01	0.16	1.32	0.08	0.24	0.34	3.40	97.35	6.87	27.08	94.75	16.97	17.88	0.02	0.02	10.98	0.58	0.37	1.06	0.00	0.11	0.09	3.40	0.02	0.34	4.54	0.85	0.13	2.51	30.45	0.00	0.00		-1.04	7.54	-1.70	49.21	163.37	645.29	453.77	867.59	688.97	671.56	508.92	834.68	500.00
5.472	0	0.03	0.01	0.01	0.18	1.15	0.08	0.27	0.37	2.68	97.70	5.94	26.00	95.46	15.83	21.09	0.02	0.02	10.39	0.67	0.45	1.24	0.00	0.14	0.11	2.68	0.01	0.37	4.87	0.99	0.18	3.27	29.48	0.00	0.00		-0.76	6.77	-0.76	48.93	167.40	643.93	450.83	869.96	689.84	671.12	505.88	838.38	499.35
5.505	0	0.03	0.01	0.01	0.22	1.24	0.07	0.35	0.74	3.16	97.53	6.70	26.42	94.44	16.77	26.37	0.02	0.02	10.10	0.68	0.43	1.17	0.00	0.18	0.19	3.16	0.01	0.74	5.24	0.97	0.21	0.99	30.28	0.00	0.00		-0.68	7.84	-0.98	48.49	170.31	642.14	447.88	874.65	693.53	670.85	505.57	840.94	496.89
5.538	0	0.03	0.01	0.01	0.20	1.04	0.06	0.30	0.60	3.72	97.93	5.69	25.51	92.54	13.61	25.91	0.02	0.02	9.06	0.68	0.45	1.04	0.00	0.20	0.23	3.72	0.01	0.60	5.50	0.95	0.22	1.71	29.20	0.00	0.00		-0.04	9.41	-1.43	48.95	165.36	645.45	449.43	874.55	692.58	674.44	505.49	839.63	497.99
5.572	0	0.03	0.01	0.01	0.21	0.98	0.06	0.33	0.48	4.46	98.03	5.74	25.15	91.41	13.39	28.17	0.02	0.02	8.01	0.73	0.49	0.86	0.00	0.27	0.28	4.46	0.01	0.48	6.17	1.06	0.25	2.95	29.26	0.00	0.00		-2.52	10.17	0.60	48.11	167.79	643.39	448.78	875.13	693.33	675.05	503.16	842.80	499.64
5.605	0	0.03	0.01	0.01	0.23	0.89	0.06	0.35	0.44	5.29	98.21	5.30	24.53	93.53	12.50	30.50	0.02	0.02	7.35	0.89	0.42	0.48	0.00	0.27	0.28	5.29	0.01	0.44	6.34	1.02	0.25	5.13	28.72	0.00	0.00		-3.07	8.64	-0.16	48.07	164.35	644.51	448.83	876.05	693.89	676.76	501.86	841.10	499.83
5.638	0	0.03	0.01	0.01	0.22	1.06	0.05	0.34	0.29	6.26	97.88	6.35	26.65	95.47	10.12	32.63	0.01	0.02	8.06	1.52	0.51	0.35	0.00	0.29	0.21	6.26	0.01	0.15	6.64	0.92	0.22	2.99	29.92	0.00	0.00		-3.37	6.75	0.05	48.22	162.26	646.87	449.63	877.53	693.98	679.97	502.05	842.22	500.37
5.672	0	0.03	0.01	0.01	0.25	0.97	0.04	0.38	0.33	9.31	98.05	6.10	26.11	92.39	9.31	36.25	0.02	0.02	7.03	2.08	0.54	0.20	0.00	0.33	0.13	10.70	0.00	0.07	7.39	0.80	0.27	2.38	29.66	0.00	0.00		-4.99	9.51	0.71	47.56	168.41	646.28	448.55	879.85	695.19	678.65	500.97	847.05	499.99
5.705	0	0.03	0.01	0.01	0.32	0.80	0.04	0.49	0.31	9.66	98.41	5.02	24.30	90.94	9.66	41.91	0.01	0.03	6.00	2.28	0.42	0.16	0.00	0.31	0.09	10.65	0.00	0.03	7.57	0.82	0.25	3.40	28.37	0.00	0.00		-3.54	10.47	0.56	47.97	168.44	646.69	449.47	879.51	695.04	678.51	503.50	846.92	500.37
5.739	0	0.03	0.01	0.01	0.44	0.53	0.05	0.63	0.38	12.28	98.73	4.09	20.20	89.87	12.28	45.60	0.01	0.03	4.09	2.06	0.31	0.10	0.00	0.38	0.06	13.14	0.00	0.01	8.48	0.77	0.24	5.71	25.75	0.00	0.00		-4.85	11.09	1.38	47.79	168.19	646.50	449.40	879.46	694.88	679.60	501.59	847.79	501.45
5.772	0	0.03	0.01	0.01	0.48	0.44	0.05	0.64	0.35	13.30	98.71	4.07	18.07	90.13	13.30	45.01	0.01	0.02	4.20	2.09	0.30	0.09	0.00	0.35	0.03	13.87	0.00	0.01	9.01	0.69	0.20	4.33	23.87	0.00	0.00		-4.39	10.94	1.17	48.07	165.33	647.10	450.21	878.56	694.86	680.60	501.75	845.93	501.92
5.805	0	0.03	0.01	0.01	0.53	0.42	0.05	0.72	0.30	13.29	98.56	5.10	17.59	89.51	13.67	47.38	0.01	0.03	4.23	2.25	0.29	0.09	0.00	0.30	0.02	13.29	0.00	0.01	9.58	0.65	0.19	5.83	23.46	0.00	0.00		-4.62	11.28	1.01	48.15	164.39	647.01	450.39	878.81	695.55	680.95	501.22	845.33	502.70
5.839	0	0.03	0.01	0.01	0.73	0.30	0.06	0.92	0.30	15.81	98.16	7.05	13.87	88.95	16.05	50.93	0.01	0.03	4.32	2.05	0.33	0.07	0.00	0.30	0.01	15.81	0.00	0.01	10.32	0.63	0.20	5.20	20.41	0.00	0.00		-4.21	11.57	0.62	48.43	161.91	647.16	451.32	877.80	695.82	681.26	502.84	843.17	502.08
5.872	0	0.03	0.01	0.01	0.94	0.25	0.07	1.19	0.30	14.20	97.62	8.85	11.58	89.86	19.57	53.65	0.01	0.03	3.84	1.38	0.30	0.09	0.00	0.30	0.01	14.20	0.00	0.01	10.66	0.64	0.19	3.25	19.13	0.00	0.00		-5.67	11.09	0.77	48.33	161.04	647.63	453.27	876.90	695.90	681.67	503.81	842.71	503.56
5.905	0	0.02	0.01	0.01	1.25	0.21	0.08	1.58	0.31	13.51	96.83	10.85	9.11	91.23	23.55	56.75	0.02	0.03	4.07	0.86	0.33	0.19	0.00	0.31	0.01	13.51	0.00	0.02	10.38	0.56	0.17	1.59	17.51	0.00	0.00		-9.08	10.29	0.60	47.40	166.91	646.09	453.47	877.23	696.02	677.88	504.76	844.78	502.75
5.939	0	0.02	0.01	0.01	1.66	0.19	0.12	2.06	0.22	13.21	95.88	11.63	6.54	86.95	30.39	56.48	0.02	0.03	4.49	0.68	0.27	0.25	0.00	0.22	0.01	13.21	0.00	0.02	11.62	0.40	0.14	2.91	16.25	0.00	0.00		-9.74	12.52	0.61	46.72	172.91	646.02	455.08	876.60	696.24	674.60	505.64	847.50	505.11
5.972	0	0.02	0.01	0.01	1.85	0.19	0.15	2.37	0.24	11.24	95.27	10.38	5.45	84.16	35.27	55.03	0.02	0.02	4.50	0.49	0.26	0.45	0.00	0.24	0.02	11.24	0.00	0.04	11.48	0.41	0.15	1.94	16.20	0.00	0.00		-10.91	13.65	0.80	46.49	171.44	645.05	456.23	876.62	697.43	675.18	505.09	846.58	508.65
6.005	0	0.02	0.01	0.01	2.17	0.20	0.19	2.88	0.22	9.10	94.24	10.27	4.70	88.69	40.29	54.88	0.02	0.02	5.36	0.37	0.28	0.62	0.00	0.22	0.03	9.10	0.01	0.04	11.48	0.40	0.15	1.90	16.15	0.00	0.00		-7.44	11.71	0.84	47.21	175.00	644.01	455.46	876.76	698.64	672.93	505.95	847.90	509.13
6.039	0	0.02	0.01	0.01	2.91	0.19	0.22	4.11	0.15	7.14	91.77	14.01	3.38	85.35	44.56	59.45	0.02	0.02	4.58	0.29	0.18	0.37	0.00	0.15	0.03	7.14	0.01	0.02	11.30	0.39	0.12	7.55	16.01	0.00	0.00		-7.38	13.19	-0.66	47.33	166.67	643.40	455.63	873.76	696.62	673.35	507.07	840.01	506.78
6.072	0	0.02	0.01	0.01	3.23	0.15	0.23	4.40	0.16	6.40	91.19	14.83	1.08	78.03	45.60	60.10	0.02	0.02	3.25	0.17	0.15	0.33	0.00	0.16	0.04	6.40	0.01	0.03	11.48	0.41	0.13	1.78	14.58	0.00	0.00		-8.27	15.66	-1.55	47.02	158.72	644.47	458.00	871.54	696.06	675.77	509.35	834.46	506.14
6.106	0	0.02	0.02	0.01	3.75	0.12	0.32	4.91	0.14	4.66	90.17	13.29	0.00	84.79	50.77	57.71	0.02	0.02	2.28	0.14	0.09	0.17	0.00	0.14	0.05	4.66	0.02	0.02	12.28	0.39	0.12	3.88	13.20	0.00	0.00		-12.83	13.41	-0.02	46.02	166.09	644.61	457.73	870.19	691.76	673.31	505.69	839.39	507.55
6.139	0	0.02	0.02	0.01	4.63	0.11	0.33	6.08	0.16	3.84	87.84	17.32	0.00	86.94	52.33	61.54	0.02	0.02	2.36	0.12	0.08	0.13	0.00	0.16	0.05	3.84	0.02	0.02	12.34	0.40	0.13	9.15	12.04	0.00	0.00		-11.33	12.52	-1.30	45.87	167.26	642.73	456.00	873.65	695.82	671.79	507.10	839.05	505.90
6.172	0	0.02	0.02	0.01	5.52	0.10	0.37	7.48	0.16	3.61	85.05	19.54	0.00	85.73	55.51	63.72	0.02	0.02	2.20	0.11	0.10	0.13	0.00	0.16	0.04	3.61	0.02	0.03	11.99	0.37	0.14	4.62	11.63	0.00	0.00		-9.21	13.03	-0.05	46.48	164.91	642.57	457.30	869.41	694.91	672.45	507.35	837.35	506.26
6.206	0	0.02	0.02	0.01	5.60	0.09	0.31	7.34	0.20	2.53	85.32	23.25	0.00	88.17	52.02	66.81	0.02	0.02	2.09	0.08	0.10	0.09	0.00	0.20	0.03	2.53	0.02	0.02	11.66	0.30	0.15	4.81	10.59	0.00	0.00		-10.17	11.96	-0.13	46.10	167.83	643.14	456.58	869.96	693.53	671.39	506.89	839.21	505.05
6.239	0	0.02	0.02	0.01	4.41	0.08	0.27	5.38	0.20	2.34	89.23	18.92	0.00	88.43	47.19	63.69	0.03	0.02	1.99	0.09	0.10	0.07	0.00	0.20	0.02	2.34	0.02	0.03	11.53	0.30	0.15	1.53	10.07	0.00	0.00		-6.19	11.83	-1.74	47.43	162.88	644.51	457.17	870.42	694.77	672.83	510.75	835.55	503.49
6.272	0	0.02	0.02	0.01	3.97	0.08	0.20	4.63	0.25	2.12	90.74	22.56	0.00	88.24	40.83	66.23	0.03	0.03	2.00	0.09	0.12	0.08	0.00	0.25	0.02	2.12	0.02	0.04	11.76	0.31	0.18	0.84	9.71	0.00	0.00		-10.68	11.92	-1.54	45.96	165.35	644.43	456.87	872.68	694.87	672.85	508.79	838.13	504.17
6.306	0	0.02	0.02	0.01	2.98	0.07	0.18	3.23	0.39	1.87	93.54	15.26	0.00	83.82	36.72	61.36	0.03	0.02	2.24	0.12	0.16	0.09	0.00	0.39	0.02	1.87	0.02	0.04	10.64	0.31	0.23	6.02	8.92	0.00	0.00		-7.01	13.78	-0.87	47.02	162.63	644.95	455.98	872.73	696.00	675.45	508.38	838.00	503.17
6.339	0	0.02	0.02	0.01	3.44	0.07	0.21	3.75	0.43	1.82	92.50	16.66	0.00	84.78	39.16	62.63	0.03	0.03	2.00	0.12	0.14	0.09	0.00	0.43	0.02	1.82	0.01	0.05	10.67	0.31	0.24	2.04	8.23	0.00	0.00		-8.60	13.41	-1.22	47.19	161.19	645.24	455.74	870.87	691.14	674.91	505.98	836.10	505.54
6.373	0	0.02	0.02	0.01	3.09	0.07	0.18	3.41	0.53	1.77	93.18	15.38	0.00	87.75	36.20	63.28	0.04	0.03	2.41	0.13	0.18	0.13	0.00	0.53	0.03	1.77	0.01	0.05	8.83	0.25	0.29	2.88	8.09	0.00	0.00		-6.30	12.16	-1.65	47.81	159.87	646.07	456.28	871.52	693.11	675.80	508.58	835.60	504.02
6.406	0	0.02	0.02	0.01	3.08	0.07	0.21	3.39	0.49	1.92	93.22	12.98	0.00	87.98	38.44	60.87	0.03	0.02	2.53	0.14	0.19	0.10	0.00	0.49	0.02	1.92	0.01	0.06	8.78	0.27	0.30	3.42	8.00	0.00	0.00		-11.18	12.05	-0.95	46.32	164.51	646.70	455.58	873.39	691.27	675.51	505.46	840.02	504.73
6.439	0	0.02	0.02	0.01	3.11	0.06	0.22	3.40	0.51	1.84	93.21	12.32	0.00	86.97	39.33	60.04	0.03	0.03	2.11	0.15	0.16	0.07	0.00	0.51	0.03	1.84	0.01	0.07	8.87	0.26	0.30	1.53	7.81	0.00	0.00		-8.22	12.51	0.29	47.49	158.24	647.83	456.01	871.40	691.35	679.86	504.96	838.10	504.38
6.473	0	0.02	0.02	0.01	3.71	0.06	0.23	4.03	0.49	1.86	91.95	15.64	0.00	85.54	40.50	63.09	0.03	0.03	2.51	0.15	0.21	0.09	0.00	0.49	0.03	1.86	0.01	0.08	9.27	0.26	0.29	2.06	6.82	0.00	0.00		-10.99	13.11	0.64	46.42	159.96	646.92	454.31	875.17	693.28	680.89	502.04	840.83	505.01
6.506	0	0.02	0.02	0.01	5.42	0.05	0.26	6.11	0.45	2.05	87.77	24.08	0.00	83.00	45.26	68.89	0.02	0.03	1.78	0.13	0.15	0.07	0.00	0.45	0.04	2.05	0.01	0.07	10.16	0.27	0.29	2.23	5.98	0.00	0.00		-7.18	14.07	1.61	47.05	160.77	646.52	454.07	875.13	695.32	681.53	503.13	842.28	505.05
6.539	0	0.02	0.02	0.01	6.41	0.05	0.32	7.40	0.40	2.10	85.21	24.84	0.00	88.02	49.85	69.20	0.02	0.03	1.22	0.13	0.10	0.05	0.00	0.40	0.03	2.10	0.01	0.05	10.36	0.27	0.28	5.11	5.69	0.00	0.00		-9.10	12.03	1.82	46.65	162.36	646.83	453.36	876.52	694.90	681.79	502.16	844.14	504.19
6.573	0	0.02	0.02	0.01	6.94	0.05	0.29	8.10	0.33	2.03	83.80	30.48	0.00	93.22	48.60	72.79	0.02	0.03	1.31	0.13	0.09	0.07	0.00	0.33	0.03	2.03	0.01	0.03	10.28	0.27	0.28	3.73	5.44	0.00	0.00		-11.04	8.89	-0.19	46.47	161.05	648.04	453.50	876.32	692.26	680.30	502.75	841.35	502.76
6.606	0	0.02	0.02	0.01	6.57	0.05	0.27	7.65	0.31	2.26	84.71	30.46	0.00	84.83	47.05	72.82	0.02	0.03	1.49	0.22	0.09	0.06	0.00	0.31	0.03	2.26	0.01	0.03	10.24	0.31	0.28	1.05	5.64	0.00	0.00		-8.24	13.39	2.26	46.82	161.98	647.46	451.61	878.94	695.87	684.13	499.67	846.05	504.10
6.639	0	0.02	0.02	0.01	6.27	0.05	0.22	7.16	0.29	2.31	85.68	34.86	0.00	85.62	43.00	75.14	0.02	0.04	1.95	0.26	0.12	0.07	0.00	0.29	0.02	2.31	0.01	0.01	10.41	0.32	0.25	4.48	5.52	0.00	0.00		-5.51	13.08	1.56	47.48	166.06	648.17	452.64	876.63	693.50	680.40	501.82	846.43	505.24
6.673	0	0.02	0.02	0.02	4.53	0.05	0.15	4.70	0.27	2.80	90.60	33.94	0.00	88.81	33.44	73.96	0.02	0.04	3.09	0.35	0.19	0.11	0.00	0.27	0.02	2.80	0.01	0.01	11.09	0.34	0.24	2.41	5.47	0.00	0.00		-8.58	11.64	0.12	47.29	163.19	648.23	451.63	879.17	693.58	681.22	501.30	844.39	503.54
6.706	0	0.02	0.02	0.02	4.52	0.05	0.12	4.65	0.30	2.81	90.70	39.68	0.00	94.26	30.33	76.78	0.02	0.04	2.44	0.33	0.19	0.09	0.00	0.30	0.01	2.81	0.00	0.01	11.34	0.36	0.25	2.35	5.37	0.00	0.00		-5.04	8.01	-0.23	48.28	161.69	649.15	454.02	877.28	695.01	680.96	505.88	842.62	503.36
6.740	0	0.02	0.02	0.02	4.12	0.05	0.11	4.15	0.30	3.21	91.70	36.66	0.00	90.08	28.94	75.23	0.02	0.03	1.63	0.34	0.16	0.07	0.00	0.30	0.01	3.21	0.00	0.04	11.30	0.43	0.27	1.17	5.38	0.00	0.00		-8.30	10.97	-0.21	47.69	164.56	649.35	455.98	876.87	694.02	679.48	506.07	844.04	506.45
6.773	0	0.03	0.02	0.02	3.77	0.05	0.11	3.81	0.34	3.28	92.39	32.59	0.00	90.81	27.92	74.10	0.01	0.03	1.65	0.37	0.14	0.07	0.00	0.34	0.01	3.28	0.00	0.05	10.19	0.42	0.28	1.21	5.28	0.00	0.00		-9.94	10.55	-0.30	47.03	171.46	648.34	456.66	876.29	694.22	675.05	507.72	846.49	505.71
6.806	0	0.03	0.02	0.02	2.63	0.05	0.09	2.51	0.39	3.27	94.74	25.82	0.00	86.43	20.83	70.89	0.02	0.03	1.68	0.54	0.14	0.09	0.00	0.39	0.02	3.27	0.01	0.08	9.31	0.40	0.27	3.17	5.64	0.00	0.00		-9.65	12.74	-0.08	46.80	168.63	645.98	456.55	874.17	695.32	674.62	508.14	843.20	504.25
6.840	0	0.03	0.02	0.02	3.00	0.05	0.09	2.91	0.31	3.21	94.01	28.87	0.00	87.96	22.32	72.98	0.01	0.03	1.47	0.35	0.10	0.07	0.00	0.31	0.02	3.21	0.01	0.05	9.13	0.48	0.28	1.63	5.11	0.00	0.00		-10.48	12.06	-0.02	47.15	165.06	645.82	457.85	871.21	692.61	674.91	506.52	839.97	508.02
6.873	0	0.03	0.02	0.02	3.10	0.05	0.11	2.98	0.36	3.14	93.80	25.61	0.00	84.84	25.35	70.51	0.02	0.03	1.59	0.28	0.11	0.08	0.00	0.36	0.02	3.14	0.01	0.05	9.56	0.48	0.28	3.02	4.84	0.00	0.00		-5.17	13.39	-0.62	48.07	161.48	646.38	458.76	869.79	694.48	675.59	510.51	837.01	506.06
6.906	0	0.03	0.03	0.02	2.66	0.05	0.11	2.45	0.40	2.74	94.68	20.39	0.00	85.40	24.39	66.61	0.02	0.02	1.89	0.27	0.12	0.10	0.00	0.40	0.03	2.74	0.01	0.04	9.77	0.53	0.29	3.31	4.86	0.00	0.00		-4.35	13.17	0.18	48.00	163.95	643.25	456.90	872.62	697.97	675.25	511.80	839.06	505.24
6.940	0	0.03	0.02	0.02	3.28	0.04	0.13	3.11	0.41	2.87	93.43	23.63	0.00	92.59	28.15	68.69	0.01	0.03	1.37	0.20	0.09	0.06	0.00	0.41	0.03	2.87	0.01	0.04	10.04	0.60	0.33	1.00	4.36	0.00	0.00		-8.44	9.37	-0.29	47.42	167.13	644.86	456.87	871.96	694.67	673.34	507.97	840.45	505.67
6.973	0	0.03	0.03	0.02	3.21	0.04	0.15	3.00	0.43	2.83	93.58	19.16	0.00	88.75	30.80	65.19	0.02	0.03	1.70	0.25	0.12	0.08	0.00	0.43	0.03	2.83	0.01	0.06	10.22	0.59	0.34	5.99	4.29	0.00	0.00		-1.19	11.67	0.02	48.63	162.15	645.05	457.94	870.28	695.97	675.61	512.15	837.66	506.63
7.006	0	0.03	0.03	0.02	3.16	0.04	0.14	2.97	0.44	2.79	93.68	20.50	0.00	94.11	29.26	66.42	0.02	0.03	1.71	0.31	0.10	0.07	0.00	0.44	0.03	2.79	0.01	0.05	10.04	0.60	0.34	1.56	4.39	0.00	0.00		-3.57	8.14	-0.04	47.78	169.43	642.24	454.29	877.08	702.16	673.74	509.57	843.10	504.61
7.040	0	0.03	0.03	0.02	2.20	0.04	0.12	2.00	0.53	2.78	95.59	12.86	0.00	95.66	24.71	61.14	0.02	0.04	1.39	0.39	0.12	0.06	0.00	0.53	0.03	2.78	0.01	0.05	8.38	0.67	0.41	1.26	4.67	0.00	0.00		-8.10	6.53	-1.10	46.88	172.27	649.85	451.38	883.89	697.02	678.09	506.26	850.21	499.03
7.073	0	0.03	0.03	0.02	2.00	0.04	0.13	1.80	0.60	2.93	96.01	10.47	0.00	96.48	24.03	59.27	0.02	0.04	1.34	0.26	0.14	0.04	0.00	0.60	0.04	2.93	0.01	0.08	7.36	0.69	0.47	4.06	4.53	0.00	0.00		-7.04	5.44	0.04	47.24	167.85	651.76	452.28	885.04	697.04	683.34	507.11	851.07	500.75
7.107	0	0.04	0.04	0.02	1.37	0.04	0.13	1.12	0.74	3.19	97.26	5.47	0.00	98.17	20.84	51.00	0.02	0.04	1.23	0.35	0.15	0.02	0.00	0.74	0.04	3.19	0.01	0.11	6.87	0.66	0.53	1.33	4.29	0.09	0.00		-2.19	2.08	-0.71	47.43	174.98	655.51	448.03	894.59	699.93	685.34	507.34	860.07	497.97
7.140	0	0.05	0.05	0.02	0.89	0.04	0.11	0.67	0.88	3.61	98.22	2.91	0.00	97.79	15.47	43.90	0.03	0.04	1.37	0.39	0.13	0.01	0.00	0.88	0.05	3.61	0.01	0.09	5.79	0.64	0.65	2.26	4.30	0.07	0.00		-6.27	3.06	0.16	47.25	168.05	660.48	450.92	895.83	698.22	693.09	506.43	861.02	500.05
7.173	0	0.05	0.05	0.02	0.68	0.04	0.10	0.48	0.84	3.61	98.65	2.06	0.00	97.27	11.72	39.64	0.03	0.05	1.41	0.34	0.09	0.01	0.00	0.84	0.04	3.61	0.01	0.06	5.66	0.71	0.63	2.20	4.46	0.00	0.00		-5.51	4.13	-0.14	47.59	165.38	663.56	452.47	892.63	693.24	694.04	507.03	859.27	500.28
7.207	0	0.07	0.07	0.02	0.42	0.04	0.10	0.27	0.99	3.63	99.16	0.90	0.00	97.66	7.84	29.62	0.03	0.05	1.53	0.41	0.10	0.01	0.00	0.99	0.05	3.63	0.01	0.06	4.52	0.82	0.73	2.68	4.14	0.03	0.00		-3.73	3.34	-0.03	47.74	166.70	664.65	452.23	896.42	696.08	695.94	508.49	862.47	500.86
7.240	0	0.08	0.08	0.02	0.32	0.04	0.10	0.20	1.07	3.70	99.36	0.61	0.00	96.94	4.95	24.46	0.03	0.05	1.85	0.46	0.14	0.01	0.00	1.07	0.07	3.70	0.01	0.08	4.35	0.91	0.77	1.48	4.27	0.00	0.00		-3.13	4.72	-0.30	47.85	164.32	666.67	452.84	897.33	696.02	698.32	508.99	862.45	501.06
7.273	0	0.08	0.09	0.02	0.28	0.04	0.11	0.16	1.12	3.93	99.44	0.45	0.00	97.02	5.27	19.78	0.04	0.06	1.60	0.43	0.12	0.01	0.00	1.12	0.09	3.93	0.01	0.08	4.55	1.05	0.81	1.94	4.28	0.00	0.00		-3.56	4.59	-0.07	47.80	167.98	667.65	453.62	898.44	696.13	697.79	510.01	865.58	502.10
7.307	0	0.08	0.08	0.02	0.35	0.04	0.11	0.21	0.95	4.47	99.31	0.65	0.00	96.10	6.45	24.33	0.04	0.05	1.55	0.34	0.10	0.01	0.00	0.92	0.09	4.47	0.01	0.11	5.15	1.45	0.95	3.87	3.82	0.30	0.00		-5.42	5.97	0.57	47.33	169.34	665.60	452.79	896.36	694.92	695.85	506.90	865.13	502.33
7.340	0	0.07	0.07	0.02	0.43	0.04	0.10	0.28	0.95	4.53	99.14	0.96	0.00	95.93	7.31	29.75	0.03	0.06	1.39	0.30	0.07	0.01	0.00	0.92	0.08	4.53	0.01	0.10	5.28	1.54	0.95	0.75	3.81	0.12	0.00		-3.61	6.20	0.30	47.61	169.24	665.49	451.80	897.59	696.29	696.10	506.57	865.28	501.90
7.374	0	0.06	0.06	0.02	0.46	0.04	0.09	0.32	1.01	5.50	99.07	1.22	0.00	96.68	6.85	33.54	0.04	0.06	1.66	0.37	0.09	0.02	0.00	1.01	0.09	5.50	0.01	0.08	4.94	1.77	1.01	0.97	4.55	0.00	0.00		-3.84	5.14	-0.68	47.42	172.95	665.46	451.28	896.21	693.81	692.24	507.29	865.03	499.81
7.407	0	0.06	0.05	0.02	0.53	0.04	0.08	0.39	0.88	5.97	98.93	1.73	0.00	95.53	6.52	38.23	0.03	0.07	1.65	0.34	0.11	0.01	0.00	0.85	0.07	5.97	0.01	0.06	4.86	2.14	0.88	2.08	4.54	0.00	0.00		-3.58	6.70	-1.31	47.50	169.29	663.66	451.57	895.62	696.27	692.12	507.23	861.27	500.29
7.440	0	0.05	0.04	0.02	0.81	0.05	0.08	0.66	0.78	5.95	98.38	3.93	0.00	95.12	8.90	48.53	0.03	0.08	1.80	0.36	0.17	0.02	0.00	0.78	0.06	5.95	0.00	0.05	5.03	2.22	0.77	0.86	4.81	0.00	0.00		-2.37	7.15	-0.50	47.39	176.02	660.22	450.72	893.35	696.24	686.88	506.96	862.80	500.86
7.474	0	0.04	0.03	0.02	1.04	0.05	0.08	0.99	0.69	6.41	97.91	6.02	0.00	93.02	11.81	54.73	0.03	0.09	2.30	0.39	0.27	0.04	0.00	0.68	0.05	6.41	0.00	0.05	4.40	2.86	0.69	0.40	5.72	0.00	0.00		-2.05	9.05	-0.27	47.23	177.12	657.44	449.71	891.88	696.10	684.58	507.00	861.57	500.11
7.507	0	0.03	0.03	0.02	1.27	0.05	0.09	1.30	0.67	7.08	97.40	7.00	0.00	90.30	15.86	56.90	0.03	0.09	2.27	0.43	0.27	0.03	0.00	0.58	0.04	7.08	0.00	0.05	4.24	3.23	0.67	0.68	5.81	0.00	0.00		-1.79	10.84	0.23	47.39	173.69	655.84	449.70	890.15	696.08	685.37	506.66	858.95	500.45
7.540	0	0.03	0.03	0.02	1.40	0.05	0.08	1.46	0.64	6.77	97.07	9.76	0.00	90.38	14.21	61.37	0.03	0.08	2.46	0.48	0.28	0.05	0.00	0.53	0.03	6.77	0.00	0.06	4.28	3.30	0.64	0.77	5.82	0.00	0.00		-3.66	10.80	0.40	46.96	176.23	653.90	449.02	889.53	696.39	683.02	504.87	859.19	500.32
7.574	0	0.04	0.03	0.02	1.28	0.06	0.07	1.33	0.53	7.16	97.35	9.49	0.00	91.73	12.88	59.97	0.02	0.07	2.86	0.57	0.35	0.05	0.00	0.46	0.02	7.16	0.00	0.04	5.30	3.65	0.53	0.59	6.42	0.00	0.00		-4.27	9.97	0.50	46.81	175.49	652.14	448.24	890.15	698.95	682.92	502.96	858.40	500.53
7.607	0	0.03	0.02	0.02	1.47	0.06	0.07	1.60	0.52	6.92	96.80	12.26	0.00	94.61	14.46	62.81	0.02	0.08	3.39	0.75	0.33	0.10	0.00	0.43	0.02	6.92	0.00	0.02	6.03	3.81	0.52	0.39	7.04	0.00	0.00		-4.03	7.68	-0.59	47.17	172.61	651.30	451.17	886.96	699.41	680.84	506.09	853.41	502.37
7.640	0	0.03	0.03	0.02	1.24	0.07	0.07	1.34	0.54	6.26	97.32	9.20	0.68	94.92	14.08	58.75	0.03	0.07	4.31	0.87	0.39	0.27	0.00	0.47	0.02	6.26	0.00	0.01	6.09	3.89	0.54	0.63	7.66	0.00	0.00		-4.27	7.36	-0.58	47.28	167.88	651.44	450.84	888.12	701.22	683.92	505.68	851.74	501.27
7.674	0	0.03	0.02	0.02	1.57	0.08	0.07	1.81	0.59	5.54	96.38	14.43	1.37	96.15	16.11	63.47	0.02	0.08	5.50	0.95	0.40	0.56	0.00	0.47	0.02	5.54	0.01	0.02	7.71	4.51	0.59	0.82	8.23	0.00	0.00		-3.92	5.91	-0.54	47.41	168.07	650.56	451.01	886.92	700.13	682.77	504.94	850.84	503.54
7.707	0	0.03	0.02	0.02	1.51	0.08	0.08	1.67	0.67	5.26	96.67	12.89	1.08	94.63	16.88	61.08	0.03	0.07	5.04	0.82	0.35	0.74	0.00	0.45	0.03	5.26	0.01	0.01	8.47	4.10	0.67	0.63	8.28	0.00	0.00		-4.30	7.66	0.09	47.22	170.30	650.62	452.03	884.45	698.84	681.31	505.95	851.58	502.67
7.741	0	0.03	0.02	0.02	2.10	0.08	0.08	2.45	0.74	5.06	95.09	23.38	1.05	93.71	19.43	67.90	0.02	0.08	4.16	0.65	0.23	0.51	0.00	0.35	0.03	5.06	0.01	0.03	10.67	4.19	0.74	0.50	9.04	0.00	0.00		-7.54	8.50	0.78	46.52	172.22	650.55	452.08	883.91	697.03	680.97	504.12	853.18	502.95
7.774	0	0.02	0.02	0.02	2.68	0.08	0.07	3.37	0.80	5.28	93.26	33.26	0.69	94.42	20.98	74.29	0.02	0.09	3.45	0.38	0.20	0.51	0.00	0.38	0.05	5.28	0.02	0.07	10.38	4.10	0.80	0.55	9.30	0.00	0.00		-7.71	7.86	1.57	46.52	174.19	650.61	452.15	883.91	696.35	681.07	503.62	855.25	504.21
7.807	0	0.02	0.01	0.02	3.12	0.08	0.07	4.05	0.96	5.43	91.91	39.24	0.00	95.16	22.06	77.59	0.02	0.09	2.44	0.26	0.18	0.42	0.00	0.47	0.09	5.43	0.03	0.16	10.30	4.27	0.96	0.22	8.98	0.03	0.00		-9.88	7.10	1.14	46.31	172.55	651.97	452.96	881.96	693.49	680.98	502.83	853.53	503.44
7.841	0	0.03	0.02	0.02	2.42	0.09	0.07	3.05	0.96	5.27	93.90	29.70	1.08	95.59	20.68	72.25	0.02	0.08	2.68	0.23	0.21	0.38	0.00	0.54	0.13	5.27	0.05	0.74	10.36	3.96	0.96	0.66	10.11	0.48	0.00		-5.03	6.62	-1.36	47.46	163.59	650.23	449.80	880.47	692.58	680.77	505.60	844.10	496.39
7.874	0	0.02	0.02	0.02	2.46	0.09	0.08	3.16	1.40	5.66	93.69	28.95	0.93	91.99	22.12	71.68	0.02	0.07	2.62	0.23	0.24	0.45	0.00	0.65	0.22	5.66	0.06	1.40	10.48	3.97	1.07	0.87	10.48	1.57	0.00		-4.76	9.80	0.75	47.81	161.93	652.50	450.78	879.63	690.66	684.96	502.14	846.88	500.53
7.907	0	0.02	0.02	0.02	3.67	0.10	0.09	5.19	1.62	5.58	89.62	41.94	0.13	93.30	27.68	78.42	0.03	0.07	3.34	0.19	0.28	0.47	0.00	0.69	0.31	5.58	0.05	1.62	10.87	4.10	1.25	1.02	10.64	3.45	0.00		-7.37	8.83	0.94	47.20	167.41	651.78	449.97	880.41	689.81	682.46	501.40	849.86	499.65
7.941	0	0.02	0.02	0.02	3.69	0.11	0.10	5.13	1.93	6.03	89.74	41.09	0.79	93.64	29.28	77.08	0.03	0.07	4.19	0.17	0.31	0.54	0.00	0.89	0.36	6.03	0.05	1.29	11.77	3.55	1.93	0.17	11.26	5.41	0.00		-3.45	8.55	1.26	47.98	162.29	649.76	448.18	880.41	691.77	684.42	501.14	846.69	499.02
7.974	0	0.02	0.03	0.02	3.75	0.12	0.11	5.32	1.89	6.34	89.36	39.30	1.22	92.52	31.19	76.34	0.04	0.08	4.52	0.21	0.27	0.85	0.00	0.95	0.44	6.34	0.05	0.86	11.58	3.29	1.89	0.74	11.85	7.88	0.00		-4.54	9.43	1.65	47.69	165.49	648.99	447.99	880.28	691.23	682.90	500.90	848.38	499.26
8.007	0	0.02	0.04	0.02	3.34	0.11	0.11	4.46	2.07	6.24	91.07	34.99	1.25	92.39	30.05	73.43	0.03	0.06	4.26	0.20	0.24	0.85	0.00	1.09	0.49	6.24	0.05	0.67	12.20	2.95	2.07	1.00	11.75	9.56	0.00		-4.67	9.52	0.78	47.56	166.17	648.48	447.62	879.09	690.65	680.59	500.43	846.74	498.00
8.041	0	0.02	0.05	0.02	2.66	0.11	0.11	3.33	2.86	6.12	93.34	25.84	1.11	93.42	28.42	68.11	0.04	0.05	3.48	0.23	0.25	0.63	0.00	1.64	0.44	6.12	0.06	0.70	12.10	2.58	2.86	0.47	11.78	11.12	0.00		-4.85	8.74	0.96	47.47	163.61	647.80	446.93	879.64	691.43	682.03	499.98	845.61	497.31
8.074	0	0.03	0.06	0.02	2.34	0.11	0.13	2.78	2.72	5.61	94.44	18.49	0.77	97.18	29.90	62.09	0.04	0.05	3.41	0.36	0.27	0.54	0.00	1.37	0.26	5.61	0.04	0.47	12.78	2.65	2.72	1.17	11.62	11.96	0.00		-6.74	4.29	0.89	46.87	168.74	646.60	443.37	885.93	695.82	681.78	496.68	850.51	495.12
8.108	0	0.02	0.05	0.02	3.25	0.10	0.13	4.09	3.39	5.96	91.83	29.84	0.00	96.12	31.64	69.82	0.05	0.07	2.93	0.42	0.25	0.29	0.00	1.59	0.18	5.96	0.03	0.32	12.87	2.74	3.39	1.21	10.99	11.73	0.00		-2.87	5.95	0.77	47.41	167.40	648.36	442.65	890.36	699.17	685.44	498.38	852.81	495.42
8.141	0	0.03	0.04	0.02	2.75	0.08	0.12	3.10	3.63	5.62	93.80	25.52	0.00	98.32	28.54	65.93	0.04	0.08	2.70	0.39	0.17	0.22	0.00	1.77	0.14	5.62	0.03	0.25	14.08	2.82	3.63	2.07	9.90	7.49	0.00		-6.47	1.65	0.56	46.42	172.43	651.01	440.65	895.83	698.72	686.59	496.45	858.98	492.73
8.174	0	0.04	0.03	0.02	1.94	0.08	0.12	1.87	3.07	4.93	96.12	16.38	0.00	98.56	24.80	57.21	0.04	0.08	2.54	0.37	0.13	0.13	0.00	1.61	0.09	4.93	0.02	0.10	15.84	2.91	3.07	5.35	9.28	3.82	0.00		-3.18	-0.87	-0.66	46.98	167.05	655.53	440.77	900.55	701.41	692.30	497.76	859.26	492.48
8.208	0	0.04	0.03	0.02	1.63	0.07	0.11	1.52	2.97	6.34	96.75	12.72	0.00	98.69	21.69	55.20	0.04	0.09	2.19	0.30	0.11	0.08	0.00	1.93	0.09	6.34	0.02	0.14	14.17	2.85	2.97	4.40	8.58	2.60	0.00		-5.06	0.41	-0.27	46.40	172.18	659.57	439.83	904.01	697.66	694.00	497.93	866.02	490.60
8.241	0	0.04	0.03	0.02	1.09	0.07	0.10	0.93	2.57	7.54	97.82	7.89	0.00	98.45	15.96	49.22	0.04	0.08	2.10	0.28	0.09	0.04	0.00	1.87	0.07	7.54	0.02	0.13	13.53	2.80	2.57	3.79	8.58	0.80	0.00		-5.44	1.26	0.76	46.00	170.93	662.99	441.00	904.75	696.72	698.03	494.71	868.95	493.90
8.274	0	0.05	0.03	0.02	0.84	0.07	0.09	0.69	2.19	9.52	98.33	5.42	1.06	97.89	12.86	45.03	0.04	0.08	2.63	0.32	0.15	0.03	0.00	1.92	0.07	9.52	0.01	0.15	12.71	2.67	2.19	3.73	8.82	0.06	0.00		-5.49	2.80	1.10	46.13	166.55	667.20	444.79	903.00	693.66	701.94	497.78	868.48	496.28
8.308	0	0.04	0.03	0.02	0.98	0.08	0.08	0.84	1.83	11.25	98.03	7.62	1.28	97.98	13.33	49.79	0.04	0.09	2.52	0.28	0.13	0.02	0.00	1.59	0.06	11.25	0.01	0.19	12.50	2.40	1.83	5.11	9.07	0.00	0.00		-4.57	2.59	2.12	46.05	162.72	668.13	445.48	903.67	694.62	705.92	497.32	868.64	498.30
8.341	0	0.04	0.03	0.02	1.04	0.08	0.08	0.94	1.76	12.74	97.92	8.26	1.58	96.97	13.38	52.64	0.04	0.09	2.75	0.23	0.13	0.01	0.00	1.61	0.07	12.74	0.01	0.13	10.74	2.24	1.76	5.92	9.26	0.00	0.00		-3.99	4.67	2.13	46.12	164.86	667.86	446.84	902.52	694.90	704.24	498.60	869.09	500.05
8.375	0	0.04	0.03	0.02	0.79	0.08	0.09	0.69	1.50	13.67	98.42	4.24	1.74	96.38	13.67	45.00	0.04	0.07	2.77	0.25	0.12	0.02	0.00	1.42	0.08	15.56	0.01	0.15	9.53	2.08	1.50	8.64	9.41	0.00	0.00		-3.24	5.59	1.02	46.18	167.84	667.27	448.20	900.07	694.05	699.83	501.52	867.66	499.86
8.408	0	0.05	0.04	0.02	0.62	0.08	0.10	0.52	1.20	12.91	98.77	2.39	2.06	96.77	12.91	38.76	0.04	0.06	3.22	0.26	0.13	0.03	0.00	1.14	0.07	17.24	0.01	0.12	8.40	2.09	1.20	3.33	9.29	0.00	0.00		-4.80	5.00	-0.06	45.61	171.43	664.75	445.68	903.77	697.37	697.18	499.51	868.61	498.98
8.441	0	0.05	0.04	0.02	0.55	0.09	0.11	0.47	1.16	15.19	98.90	1.55	2.28	97.30	15.19	33.93	0.04	0.05	4.08	0.30	0.17	0.06	0.00	1.08	0.08	17.57	0.01	0.12	7.76	2.04	1.16	7.98	9.62	0.00	0.00		-4.81	4.08	0.09	45.90	173.58	666.62	447.64	902.42	695.88	696.53	501.51	870.10	499.46
8.475	0	0.05	0.05	0.02	0.50	0.09	0.13	0.40	0.92	15.67	99.00	1.16	1.86	96.89	15.67	29.57	0.05	0.04	4.48	0.37	0.20	0.09	0.00	0.77	0.05	19.35	0.01	0.09	8.22	2.43	0.92	2.50	9.06	0.33	0.00		-4.06	4.80	-0.12	46.11	172.53	665.73	447.86	902.80	698.31	696.56	502.84	869.04	498.93
8.508	0	0.05	0.05	0.02	0.60	0.08	0.13	0.50	0.90	18.07	98.80	1.49	1.20	97.48	18.07	32.29	0.06	0.06	4.03	0.43	0.17	0.08	0.00	0.63	0.04	19.43	0.01	0.07	8.88	2.70	0.90	2.15	9.04	1.63	0.00		-3.06	3.72	0.37	46.29	172.61	663.34	445.96	903.84	699.75	696.49	502.88	869.02	497.79
8.541	0	0.05	0.06	0.02	0.54	0.09	0.16	0.45	0.91	20.27	98.92	1.08	1.73	97.76	20.27	27.35	0.06	0.08	4.46	0.55	0.18	0.09	0.00	0.57	0.04	20.59	0.01	0.07	9.43	2.70	0.91	3.31	9.80	2.22	0.00		-0.29	3.12	0.86	46.82	170.99	662.87	444.25	905.33	701.69	698.42	500.86	869.39	498.28
8.575	0	0.06	0.07	0.02	0.40	0.10	0.17	0.31	0.79	19.36	99.21	0.65	3.00	98.20	19.36	19.06	0.08	0.10	5.34	1.16	0.19	0.08	0.00	0.53	0.04	26.29	0.01	0.06	10.19	2.95	0.79	4.55	10.47	2.49	0.00		-1.24	2.01	1.45	46.61	171.70	661.85	443.46	906.88	702.79	699.08	500.72	870.76	497.94
8.608	0	0.07	0.10	0.02	0.31	0.10	0.16	0.22	0.86	16.60	99.39	0.54	3.45	98.24	16.60	14.00	0.09	0.11	5.30	1.35	0.18	0.08	0.00	0.55	0.04	26.69	0.02	0.14	10.27	2.91	0.86	6.80	10.38	4.38	0.00		-1.08	1.88	-1.15	46.70	165.42	664.35	445.33	902.68	699.08	698.09	502.44	863.37	495.56
8.641	0	0.07	0.11	0.02	0.28	0.11	0.16	0.20	0.76	16.09	99.44	0.46	3.73	96.15	16.09	12.59	0.12	0.13	5.62	1.26	0.22	0.07	0.00	0.63	0.03	29.71	0.03	0.13	8.64	2.63	0.76	10.19	10.46	5.35	0.00		-3.37	5.91	-0.85	46.04	176.09	663.64	443.25	905.75	698.41	694.21	500.06	870.26	495.95
8.675	0	0.07	0.11	0.02	0.23	0.12	0.15	0.18	0.78	14.48	99.54	0.46	5.48	97.07	14.48	11.63	0.14	0.16	4.39	1.07	0.20	0.08	0.00	0.72	0.04	42.42	0.04	0.22	6.36	2.18	0.78	4.51	12.33	6.42	0.00		-4.17	4.50	-0.30	46.20	172.73	665.98	445.00	905.64	698.37	697.76	500.63	870.44	496.28
8.708	0	0.07	0.10	0.02	0.22	0.12	0.13	0.17	0.84	12.14	99.57	0.47	5.83	97.31	12.14	12.58	0.14	0.18	3.92	1.09	0.24	0.12	0.00	0.84	0.05	40.86	0.05	0.29	5.90	1.93	0.77	4.12	12.45	5.48	0.00		-2.65	4.05	-0.18	46.61	174.59	667.16	445.89	903.89	695.91	696.67	501.37	871.22	497.61
8.742	0	0.06	0.09	0.02	0.22	0.14	0.13	0.18	0.98	12.53	99.57	0.54	6.74	97.60	12.53	13.59	0.18	0.20	3.95	1.03	0.30	0.25	0.00	0.98	0.08	36.49	0.05	0.47	5.11	1.61	0.73	3.08	13.50	5.01	0.00		-2.97	3.47	-1.22	46.66	171.53	667.71	446.64	903.68	695.38	697.02	502.83	868.47	497.49
8.775	0	0.06	0.07	0.02	0.20	0.13	0.13	0.16	1.17	12.80	99.59	0.52	6.40	96.13	12.80	11.39	0.20	0.16	4.29	0.89	0.30	0.26	0.00	1.17	0.13	32.48	0.06	0.49	4.74	1.35	0.79	4.90	13.18	2.89	0.00		-1.49	5.93	-0.32	46.73	175.99	667.18	445.06	904.34	695.79	696.07	501.34	872.00	496.93
8.808	0	0.06	0.06	0.02	0.24	0.13	0.13	0.19	1.24	13.39	99.52	0.50	5.89	97.60	13.39	15.35	0.19	0.16	3.99	0.59	0.35	0.35	0.00	1.24	0.15	30.77	0.05	0.53	5.07	1.32	0.81	0.69	12.99	1.51	0.00		-3.16	3.46	-0.98	46.76	172.04	667.42	446.10	902.59	693.25	696.36	501.20	868.37	498.26
8.842	0	0.06	0.05	0.02	0.25	0.12	0.12	0.21	1.14	12.49	99.49	0.51	5.89	96.16	12.49	17.58	0.29	0.12	3.41	0.40	0.37	0.39	0.00	1.14	0.15	27.15	0.04	0.40	5.75	1.38	0.75	1.14	13.04	0.13	0.00		-5.30	5.90	1.58	46.18	177.91	664.98	444.11	904.69	695.76	696.78	495.67	874.63	500.48
8.875	0	0.06	0.05	0.02	0.28	0.12	0.12	0.23	1.11	13.44	99.45	0.49	5.42	97.32	13.44	18.89	0.30	0.10	3.32	0.42	0.37	0.41	0.00	1.11	0.15	27.53	0.03	0.27	5.97	1.37	0.86	1.70	12.79	0.08	0.00		-5.01	4.04	0.68	46.68	168.96	663.94	445.78	900.25	695.40	697.21	498.41	866.17	498.09
8.908	0	0.06	0.05	0.02	0.28	0.12	0.11	0.22	0.98	11.84	99.45	0.52	5.44	95.62	11.84	20.04	0.30	0.08	2.88	0.43	0.36	0.38	0.00	0.98	0.18	25.53	0.03	0.32	6.34	1.36	0.97	1.70	12.63	0.93	0.00		-6.48	6.58	1.94	46.23	174.26	660.88	444.40	896.71	691.74	693.02	496.36	867.27	497.71
8.942	0	0.06	0.04	0.02	0.29	0.12	0.10	0.24	1.19	11.25	99.41	0.65	6.07	95.93	11.25	22.93	0.28	0.07	3.40	0.49	0.39	0.32	0.00	1.14	0.19	24.57	0.02	0.38	6.57	1.16	1.19	0.78	12.97	0.67	0.00		-2.53	6.20	1.86	46.99	172.11	660.79	444.60	894.47	691.05	692.80	497.13	864.90	498.48
8.975	0	0.06	0.04	0.02	0.29	0.12	0.09	0.24	1.23	9.57	99.42	0.70	6.40	94.95	9.57	24.50	0.24	0.06	3.42	0.42	0.28	0.19	0.00	1.21	0.21	24.39	0.02	0.79	6.07	1.09	1.23	1.42	12.98	0.78	0.00		-5.44	7.33	1.62	46.74	168.39	661.14	445.74	893.61	690.61	694.11	497.13	862.49	497.99
9.008	0	0.06	0.05	0.02	0.27	0.12	0.10	0.22	1.62	9.17	99.46	0.60	6.25	95.63	9.17	23.15	0.22	0.04	3.53	0.49	0.26	0.14	0.00	1.48	0.22	23.57	0.02	0.92	5.20	1.03	1.62	1.09	12.80	1.03	0.00		-5.86	6.58	2.17	46.84	168.02	660.00	446.68	892.21	690.78	693.71	497.74	861.72	499.28
9.042	0	0.06	0.06	0.02	0.28	0.11	0.10	0.23	2.35	8.93	99.43	0.60	4.95	95.10	8.93	24.19	0.18	0.04	3.55	0.46	0.24	0.13	0.00	2.35	0.21	23.43	0.02	0.70	4.30	0.83	1.93	1.03	11.71	2.41	0.00		-5.65	7.17	2.08	46.73	170.55	658.16	445.90	893.03	692.67	691.86	497.96	862.41	498.98
9.075	0	0.06	0.07	0.02	0.24	0.10	0.11	0.18	2.56	8.46	99.52	0.43	4.31	95.81	8.46	19.26	0.17	0.03	3.20	0.48	0.23	0.14	0.00	2.56	0.27	22.79	0.02	0.61	4.47	0.82	2.13	1.83	11.19	2.88	0.00		-3.70	6.35	0.97	47.06	170.14	658.61	445.96	893.61	694.51	691.07	498.58	861.21	498.59
9.109	0	0.06	0.08	0.02	0.24	0.09	0.12	0.17	3.76	7.89	99.53	0.40	3.00	95.66	7.89	19.09	0.12	0.03	2.41	0.42	0.27	0.18	0.00	3.76	0.38	21.16	0.02	0.47	3.56	0.65	2.61	1.28	10.51	3.93	0.00		-2.69	6.54	0.94	47.18	170.99	657.99	445.70	892.59	693.96	689.81	498.67	860.79	498.58
9.142	0	0.07	0.07	0.02	0.22	0.09	0.12	0.16	4.53	6.47	99.56	0.40	2.94	95.27	6.47	18.31	0.11	0.03	2.63	0.37	0.32	0.23	0.00	4.53	0.53	20.07	0.03	0.69	3.55	0.61	3.41	1.00	10.40	2.40	0.00		-5.32	6.99	1.22	46.41	176.63	656.87	443.75	894.80	693.74	687.93	497.40	864.55	496.84
9.175	0	0.06	0.06	0.02	0.24	0.09	0.11	0.18	4.95	5.92	99.52	0.51	2.60	97.06	5.92	21.12	0.10	0.04	2.68	0.32	0.38	0.28	0.00	4.95	0.60	21.05	0.03	1.08	3.48	0.63	3.73	0.94	10.19	1.86	0.00		-3.87	4.51	-0.17	46.90	168.44	657.30	444.12	894.72	695.15	690.30	498.38	858.73	496.04
9.209	0	0.07	0.07	0.02	0.25	0.08	0.12	0.18	4.50	6.67	99.51	0.47	1.79	95.93	6.67	20.66	0.09	0.03	2.78	0.32	0.36	0.23	0.00	4.50	0.72	19.30	0.04	1.34	3.54	0.70	4.50	1.59	9.47	1.56	0.00		-5.04	6.20	0.51	46.70	173.35	658.89	446.07	893.51	693.31	688.95	499.24	862.30	497.65
9.242	0	0.06	0.06	0.02	0.28	0.08	0.13	0.21	4.43	9.71	99.44	0.49	0.91	94.48	9.71	21.10	0.09	0.03	2.88	0.28	0.29	0.24	0.00	4.43	0.72	18.91	0.04	1.33	3.77	0.75	4.42	0.95	9.15	1.00	0.00		-6.78	7.80	1.96	46.48	171.07	657.74	447.36	892.54	693.68	691.01	499.20	862.07	500.00
9.275	0	0.06	0.06	0.02	0.27	0.08	0.13	0.19	4.48	9.42	99.46	0.45	1.76	95.60	9.42	19.90	0.09	0.04	3.39	0.35	0.26	0.21	0.00	3.81	0.67	22.73	0.04	0.76	4.09	0.87	4.48	0.64	9.36	0.12	0.00		-8.22	6.61	2.93	45.92	169.45	655.23	443.98	894.34	694.76	692.69	495.07	862.12	498.09
9.309	0	0.06	0.05	0.02	0.30	0.08	0.12	0.22	4.99	8.86	99.41	0.58	1.85	97.63	8.86	22.94	0.09	0.05	3.19	0.48	0.22	0.19	0.00	3.27	0.59	26.08	0.03	0.45	4.67	1.07	4.99	1.64	9.16	0.00	0.00		-5.77	3.41	2.12	46.01	173.96	656.09	443.01	896.31	695.54	690.71	496.04	864.67	497.23
9.342	0	0.06	0.05	0.02	0.31	0.08	0.11	0.22	4.80	8.29	99.39	0.64	1.85	98.48	8.29	24.23	0.09	0.06	2.71	0.48	0.17	0.13	0.00	3.07	0.49	26.56	0.03	0.29	5.04	1.10	4.80	2.16	9.10	0.06	0.00		-4.84	1.16	1.54	45.91	171.14	657.89	442.18	898.92	696.26	693.48	496.68	864.62	495.38
9.376	0	0.06	0.06	0.02	0.29	0.08	0.12	0.21	4.58	9.28	99.42	0.53	1.64	97.85	9.28	21.65	0.08	0.07	2.34	0.66	0.13	0.06	0.00	3.52	0.39	25.44	0.02	0.20	5.08	1.10	4.58	2.66	9.33	0.00	0.00		-2.93	2.92	0.23	45.56	175.26	661.51	441.00	906.15	699.72	695.16	498.23	870.37	493.97
9.409	0	0.07	0.06	0.02	0.29	0.08	0.13	0.21	3.69	9.97	99.42	0.51	1.44	97.82	9.97	20.82	0.07	0.07	2.57	0.65	0.11	0.05	0.00	3.69	0.28	23.40	0.02	0.21	5.33	1.24	3.69	3.91	9.21	0.00	0.00		-2.22	2.98	2.19	45.82	163.34	665.10	442.82	908.31	701.18	706.52	497.24	869.86	497.54
9.442	0	0.07	0.06	0.02	0.28	0.08	0.13	0.21	3.16	10.79	99.43	0.47	2.17	98.52	10.79	19.49	0.07	0.07	3.12	0.81	0.10	0.03	0.00	3.16	0.17	23.66	0.02	0.13	5.59	1.22	3.02	6.33	9.64	0.00	0.00		-2.37	1.01	2.21	45.56	167.78	669.85	444.07	913.69	702.27	709.37	499.23	877.15	498.97
9.476	0	0.07	0.06	0.02	0.32	0.08	0.14	0.22	2.67	11.79	99.37	0.57	1.89	98.46	11.79	20.32	0.09	0.10	3.62	0.87	0.10	0.03	0.00	2.67	0.08	22.74	0.01	0.06	7.30	1.45	2.30	4.72	9.21	0.00	0.00		-4.22	1.20	1.77	44.56	173.60	670.88	442.36	916.32	701.85	707.76	496.66	881.36	497.54
9.509	0	0.08	0.06	0.02	0.24	0.10	0.12	0.16	2.31	7.56	99.52	0.46	4.14	98.75	7.56	16.41	0.09	0.11	4.98	1.51	0.12	0.05	0.00	2.31	0.06	20.17	0.01	0.04	8.22	1.46	1.83	2.61	9.84	0.00	0.00		-2.83	0.17	0.60	44.94	171.25	676.89	444.65	921.45	704.28	712.93	500.25	884.17	498.34
9.542	0	0.08	0.06	0.02	0.23	0.11	0.11	0.16	1.99	7.49	99.54	0.43	5.13	98.50	7.49	15.87	0.10	0.12	5.95	1.38	0.14	0.05	0.00	1.99	0.04	18.78	0.01	0.02	7.99	1.39	1.44	4.16	10.27	0.00	0.00		-5.47	1.07	1.49	44.29	176.62	679.14	443.84	923.46	701.53	713.60	497.60	890.21	498.52
9.576	0	0.08	0.06	0.02	0.20	0.13	0.11	0.14	1.60	7.01	99.60	0.42	7.42	98.68	7.01	13.41	0.10	0.13	7.09	1.49	0.15	0.06	0.00	1.60	0.04	17.66	0.01	0.02	7.62	1.63	0.96	7.54	11.77	0.00	0.00		-2.51	-0.45	1.85	45.07	171.65	683.55	443.16	927.60	702.32	720.77	496.48	892.40	499.10
9.609	0	0.08	0.06	0.02	0.18	0.17	0.11	0.13	1.46	5.92	99.65	0.48	9.79	98.13	5.92	11.92	0.10	0.14	9.92	2.10	0.20	0.12	0.00	1.46	0.03	16.23	0.01	0.02	7.62	1.63	0.81	5.19	12.64	0.00	0.00		-2.74	-2.20	1.23	45.05	173.00	689.34	442.95	933.82	702.17	725.23	497.25	898.23	498.26
9.642	0	0.08	0.05	0.02	0.17	0.23	0.10	0.13	0.97	5.98	99.55	0.65	12.48	98.49	5.98	12.22	0.11	0.15	10.42	2.23	0.18	0.07	0.00	0.97	0.02	16.09	0.01	0.02	8.42	1.89	0.54	3.04	14.84	0.00	0.00		-1.70	-1.11	2.56	45.67	166.96	693.20	444.16	933.29	699.36	731.66	496.17	898.58	500.10
9.676	0	0.08	0.04	0.02	0.15	0.34	0.09	0.12	0.53	5.04	99.33	0.91	16.31	98.32	5.04	10.83	0.12	0.15	12.78	3.53	0.18	0.07	0.00	0.53	0.02	14.34	0.02	0.02	10.07	2.08	0.29	1.64	17.19	0.00	0.00		-1.59	-1.66	1.34	45.53	164.09	696.59	445.17	936.73	700.25	734.92	497.58	898.98	500.95
9.709	0	0.08	0.04	0.02	0.14	0.43	0.08	0.12	0.40	4.89	99.14	1.12	18.52	98.51	4.89	10.65	0.11	0.15	14.14	4.07	0.15	0.05	0.00	0.40	0.02	15.38	0.01	0.01	10.68	2.12	0.24	1.15	18.64	0.00	0.00		-6.40	-1.03	2.91	44.37	169.06	701.07	445.00	940.21	697.51	738.54	494.34	907.48	500.54
9.743	0	0.08	0.03	0.02	0.12	0.74	0.07	0.11	0.24	4.00	98.52	2.06	23.80	98.37	4.00	9.70	0.11	0.12	15.96	4.90	0.10	0.03	0.00	0.24	0.02	15.28	0.02	0.01	13.09	2.49	0.13	1.73	22.65	0.00	0.00		-4.37	-1.51	3.00	44.95	162.56	704.43	446.03	941.21	696.94	743.99	494.84	906.40	501.97
9.776	0	0.07	0.02	0.02	0.13	0.83	0.07	0.12	0.19	4.13	98.35	2.56	24.95	98.18	4.13	11.07	0.09	0.13	15.24	4.34	0.09	0.03	0.00	0.19	0.02	12.09	0.01	0.01	13.94	2.53	0.10	1.78	24.03	0.00	0.00		-6.70	-2.05	2.55	44.59	166.83	713.53	445.22	949.93	694.53	750.18	495.26	916.97	498.89
9.809	0	0.07	0.02	0.02	0.12	0.85	0.06	0.12	0.22	3.12	98.30	2.79	25.48	98.75	3.12	11.96	0.09	0.14	14.67	4.21	0.11	0.04	0.00	0.22	0.02	11.36	0.01	0.01	13.36	2.45	0.09	1.09	24.57	0.00	0.00		-5.89	0.15	2.92	45.08	162.04	715.51	445.24	949.34	692.51	753.75	494.24	915.71	498.97
9.843	0	0.06	0.02	0.01	0.10	1.41	0.05	0.11	0.22	2.49	97.18	5.50	30.41	98.46	2.49	12.53	0.09	0.14	15.02	4.10	0.14	0.08	0.00	0.22	0.03	9.01	0.01	0.02	11.42	2.13	0.06	1.29	28.98	0.00	0.00		-6.26	-1.21	3.16	45.14	165.18	720.21	444.46	953.65	690.64	757.01	493.11	922.10	498.64
9.876	0	0.06	0.02	0.01	0.10	1.33	0.05	0.12	0.28	2.30	97.34	5.23	29.87	98.35	2.30	13.75	0.10	0.14	14.60	4.14	0.21	0.19	0.00	0.28	0.03	9.53	0.01	0.03	10.29	2.10	0.06	1.90	28.65	0.00	0.00		-4.45	-1.56	4.03	45.59	168.15	722.01	444.98	951.75	686.93	756.71	491.87	924.61	501.10
9.909	0	0.05	0.02	0.01	0.09	1.39	0.05	0.11	0.28	1.63	97.22	5.92	30.49	98.65	1.63	13.26	0.09	0.12	13.77	4.32	0.26	0.30	0.00	0.28	0.06	9.66	0.01	0.06	9.10	2.20	0.07	0.94	29.46	0.00	0.00		-6.98	-0.55	3.69	45.21	161.16	724.18	444.60	949.93	682.31	759.80	490.42	920.78	497.96
9.943	0	0.05	0.01	0.01	0.09	1.71	0.04	0.13	0.25	1.46	96.58	7.95	32.55	98.12	1.46	16.40	0.10	0.13	13.62	4.03	0.25	0.34	0.00	0.25	0.07	9.06	0.01	0.10	7.83	2.41	0.06	2.96	31.43	0.00	0.00		-1.21	-2.23	3.69	46.11	165.45	723.24	441.40	958.80	690.12	761.60	493.71	927.01	497.01
9.976	0	0.05	0.01	0.01	0.09	1.58	0.04	0.13	0.26	1.25	96.83	8.02	32.04	98.63	1.25	15.85	0.09	0.15	12.14	3.32	0.22	0.32	0.00	0.26	0.08	10.13	0.01	0.11	7.23	2.53	0.06	0.63	31.49	0.00	0.00		-1.80	-0.62	2.89	45.95	164.05	726.09	443.40	958.10	689.62	762.39	493.09	926.36	498.32
10.009	0	0.04	0.01	0.01	0.08	2.13	0.04	0.12	0.29	1.09	95.73	11.24	34.88	98.76	1.09	14.70	0.09	0.16	12.92	2.95	0.14	0.24	0.00	0.29	0.11	10.59	0.01	0.12	6.30	3.03	0.06	0.57	33.81	0.00	0.00		-5.45	-0.12	2.75	44.77	170.74	725.75	441.29	963.27	691.67	761.41	490.59	932.01	497.52
10.043	0	0.04	0.01	0.01	0.07	2.39	0.04	0.12	0.31	1.09	95.22	13.80	36.07	98.70	1.09	13.92	0.08	0.20	12.08	2.55	0.13	0.20	0.00	0.31	0.13	11.80	0.01	0.10	6.18	3.45	0.07	2.06	35.27	0.00	0.00		-3.54	-0.34	2.28	44.99	169.65	725.39	442.37	965.35	696.51	762.14	493.60	931.73	498.29
10.076	0	0.04	0.01	0.01	0.08	2.75	0.04	0.13	0.32	1.27	94.50	16.30	37.41	98.36	1.27	14.92	0.09	0.19	12.25	2.59	0.11	0.09	0.00	0.32	0.12	11.73	0.01	0.06	7.29	3.69	0.07	5.17	36.49	0.00	0.00		-2.00	1.54	2.74	45.77	165.84	725.79	443.96	962.98	696.00	763.68	494.36	929.42	500.11
10.110	0	0.04	0.01	0.01	0.08	3.07	0.03	0.14	0.32	1.48	93.86	20.23	38.57	97.81	1.48	16.05	0.08	0.18	10.98	2.52	0.12	0.05	0.00	0.32	0.11	13.72	0.02	0.04	8.30	3.86	0.07	6.70	38.13	0.00	0.00		-1.66	3.01	2.34	46.16	158.91	725.14	444.33	960.45	694.84	765.01	494.32	923.82	499.97
10.143	0	0.04	0.01	0.01	0.08	2.72	0.03	0.13	0.39	1.82	94.57	18.95	37.43	97.94	1.82	15.28	0.08	0.16	9.77	1.73	0.12	0.05	0.00	0.39	0.09	14.35	0.02	0.04	8.56	3.75	0.08	1.38	37.62	0.00	0.00		-3.82	2.69	3.10	45.81	162.48	724.54	445.08	958.55	693.38	762.97	493.94	925.33	500.15
10.176	0	0.03	0.01	0.01	0.08	2.96	0.03	0.14	0.42	2.01	94.08	20.77	38.20	97.66	2.01	15.73	0.09	0.19	9.92	1.45	0.11	0.03	0.00	0.42	0.08	15.39	0.02	0.04	9.10	3.78	0.10	2.52	38.33	0.00	0.00		-2.91	3.35	4.35	46.13	160.94	722.25	443.38	958.86	693.63	764.29	493.87	925.13	499.62
10.210	0	0.04	0.01	0.01	0.08	2.16	0.04	0.13	0.57	2.25	95.67	16.52	35.31	98.45	2.25	13.83	0.09	0.17	7.70	0.99	0.12	0.05	0.00	0.57	0.07	14.63	0.03	0.04	8.49	3.94	0.13	0.74	36.59	0.00	0.00		-4.52	1.25	1.86	45.85	161.44	724.10	443.81	957.55	690.95	761.14	493.46	922.52	497.71
10.243	0	0.04	0.01	0.01	0.09	1.40	0.04	0.13	0.64	2.57	97.20	11.47	31.33	97.87	2.57	14.74	0.09	0.13	5.10	0.77	0.11	0.05	0.00	0.64	0.08	16.49	0.03	0.04	8.67	3.54	0.13	2.69	33.95	0.00	0.00		-4.41	2.85	3.18	46.10	162.31	725.70	444.63	956.49	688.89	762.71	492.87	924.90	499.00
10.276	0	0.04	0.01	0.01	0.09	1.14	0.04	0.14	1.01	2.75	97.72	8.92	29.20	98.69	2.75	16.39	0.10	0.11	4.86	0.73	0.13	0.08	0.00	1.01	0.10	19.27	0.02	0.06	6.96	2.97	0.16	1.69	32.21	0.00	0.00		-2.99	0.37	3.11	46.46	163.82	727.39	444.08	955.15	685.03	762.02	491.68	925.68	498.95
10.310	0	0.04	0.01	0.01	0.12	0.78	0.05	0.17	1.38	3.88	98.44	5.87	25.33	98.21	3.88	19.31	0.11	0.08	3.61	0.66	0.10	0.09	0.00	1.38	0.13	24.89	0.01	0.06	5.96	3.51	0.24	0.80	29.40	0.00	0.00		-2.91	1.96	4.03	46.31	163.11	725.71	442.50	956.25	686.75	763.32	489.71	926.18	498.81
10.343	0	0.04	0.01	0.01	0.12	0.69	0.05	0.16	1.41	3.74	98.63	4.95	24.15	98.29	3.74	18.65	0.11	0.08	3.56	0.51	0.09	0.09	0.00	1.41	0.15	21.97	0.01	0.09	6.10	3.42	0.26	0.96	28.28	0.00	0.00		-3.94	1.74	2.26	45.65	166.91	724.21	440.85	960.38	690.62	760.42	492.40	927.31	494.85
10.377	0	0.04	0.02	0.01	0.11	0.64	0.06	0.15	1.29	4.60	98.73	4.27	23.19	98.28	4.60	14.84	0.12	0.07	4.07	0.39	0.07	0.10	0.00	1.29	0.19	26.04	0.01	0.09	6.45	3.85	0.34	2.73	27.31	0.00	0.00		-1.87	1.77	3.59	46.43	166.31	727.28	445.27	956.82	688.29	762.28	492.89	928.36	501.77
10.410	0	0.04	0.02	0.01	0.12	0.62	0.06	0.15	1.32	5.00	98.76	4.21	22.89	97.77	5.00	15.34	0.13	0.06	3.87	0.33	0.09	0.10	0.00	1.32	0.22	28.18	0.01	0.11	6.94	3.33	0.31	2.55	27.22	0.00	0.00		-4.08	3.10	4.20	46.16	160.40	723.67	445.12	953.67	687.27	762.46	494.55	922.78	499.51
10.443	0	0.04	0.02	0.01	0.13	0.53	0.06	0.16	1.43	5.57	98.95	3.30	21.08	97.05	5.57	16.29	0.14	0.06	3.98	0.26	0.15	0.11	0.00	1.43	0.26	28.64	0.01	0.10	6.64	2.86	0.30	1.72	25.65	0.00	0.00		-7.37	4.53	4.59	45.23	161.99	720.31	444.91	949.61	685.25	758.56	492.22	920.39	499.43
10.477	0	0.05	0.02	0.01	0.15	0.41	0.07	0.17	2.16	6.46	99.17	2.49	18.40	98.36	6.46	17.85	0.14	0.06	3.31	0.20	0.19	0.10	0.00	2.16	0.40	29.64	0.01	0.17	7.29	2.14	0.40	2.12	23.85	0.00	0.00		-3.24	1.53	2.97	46.05	162.29	720.30	445.74	947.09	685.81	755.01	493.69	917.19	499.51
10.510	0	0.05	0.02	0.01	0.15	0.33	0.07	0.16	2.40	5.69	99.34	1.85	16.34	96.42	5.69	17.44	0.14	0.07	3.05	0.24	0.28	0.09	0.00	2.40	0.40	31.04	0.01	0.15	7.24	1.58	0.40	3.99	21.95	0.00	0.00		-7.12	5.54	2.73	44.98	174.93	716.18	443.71	945.81	683.75	745.97	492.57	920.83	497.69
10.543	0	0.05	0.02	0.01	0.19	0.28	0.07	0.19	2.16	6.40	99.45	1.44	14.56	95.66	6.40	22.09	0.13	0.08	3.00	0.20	0.36	0.10	0.00	2.16	0.29	29.03	0.01	0.10	6.84	1.62	0.37	1.17	20.36	0.00	0.00		-10.50	6.53	0.38	44.44	172.90	713.04	445.43	942.77	684.26	740.71	495.18	913.60	496.86
10.577	0	0.05	0.03	0.02	0.23	0.17	0.07	0.21	2.04	6.09	99.55	0.80	10.27	95.77	6.09	24.29	0.11	0.09	2.65	0.17	0.28	0.07	0.00	2.04	0.17	30.53	0.01	0.06	5.50	1.41	0.37	0.95	16.28	0.00	0.00		-8.18	6.41	0.71	45.42	165.48	705.79	447.51	934.01	686.13	736.88	496.25	902.32	499.98
10.610	0	0.05	0.03	0.02	0.26	0.15	0.08	0.24	1.78	7.83	99.49	0.69	8.81	93.86	7.83	25.37	0.09	0.10	2.69	0.15	0.33	0.08	0.00	1.78	0.16	26.34	0.01	0.03	5.07	1.50	0.36	1.37	15.15	0.00	0.00		-6.51	8.36	0.88	45.94	163.84	701.68	447.08	931.80	688.76	734.82	496.29	898.61	500.38
10.643	0	0.05	0.03	0.02	0.34	0.12	0.08	0.31	1.70	8.14	99.33	1.02	6.75	96.69	8.14	31.69	0.09	0.10	2.89	0.15	0.30	0.08	0.00	1.70	0.13	24.04	0.01	0.04	4.24	1.43	0.39	2.14	13.15	0.00	0.00		-7.36	5.13	1.39	46.02	164.29	697.89	449.32	926.00	688.98	730.36	497.88	894.61	501.45
10.677	0	0.05	0.04	0.02	0.39	0.08	0.09	0.33	1.89	8.57	99.21	1.06	2.88	96.85	8.57	33.36	0.08	0.11	2.54	0.17	0.31	0.10	0.00	1.89	0.14	20.27	0.01	0.04	3.08	1.27	0.41	1.85	9.78	0.00	0.00		-8.54	4.87	1.12	45.79	169.11	695.43	447.23	926.39	688.81	726.56	496.37	895.63	500.08
10.710	0	0.05	0.04	0.02	0.43	0.08	0.09	0.37	1.98	10.02	99.14	1.14	2.50	96.43	10.02	34.48	0.08	0.11	3.06	0.19	0.34	0.19	0.00	1.98	0.13	19.49	0.01	0.12	3.02	1.30	0.46	1.49	9.56	0.00	0.00		-6.41	5.53	0.57	46.46	163.12	693.66	448.18	922.19	688.61	725.88	498.17	888.99	499.49
10.744	0	0.05	0.04	0.02	0.48	0.07	0.10	0.42	2.22	11.87	99.03	1.18	0.99	97.49	11.87	35.58	0.08	0.09	2.84	0.23	0.30	0.26	0.00	2.22	0.11	18.44	0.01	0.22	2.44	1.22	0.57	1.78	8.67	0.00	0.00		-6.65	3.70	1.56	46.53	160.92	692.28	448.42	920.51	688.62	726.67	496.49	887.52	501.27
10.777	0	0.05	0.05	0.02	0.54	0.07	0.14	0.47	2.09	16.08	98.92	0.99	0.00	96.58	17.09	32.97	0.08	0.09	2.96	0.23	0.32	0.25	0.00	2.09	0.13	16.08	0.01	0.28	2.51	1.23	0.67	1.40	8.14	0.00	0.00		-6.62	5.29	0.04	46.27	164.49	689.58	447.03	920.42	689.60	721.58	498.07	886.07	498.40
10.810	0	0.05	0.06	0.01	0.48	0.07	0.19	0.41	2.21	16.83	99.03	0.57	0.00	96.31	21.46	25.30	0.09	0.08	3.28	0.24	0.24	0.19	0.00	2.21	0.17	16.83	0.01	0.45	2.50	1.14	0.74	2.01	8.11	0.00	0.00		-3.67	5.69	1.75	46.71	167.85	688.61	448.02	917.65	689.62	720.25	498.86	888.09	500.46
10.844	0	0.06	0.07	0.02	0.34	0.07	0.17	0.26	2.01	16.68	99.31	0.38	0.00	97.07	16.68	19.51	0.07	0.07	2.83	0.24	0.23	0.08	0.00	2.01	0.26	18.29	0.02	0.59	2.36	0.88	0.77	2.25	7.76	0.06	0.00		-7.38	4.50	1.79	45.48	171.11	684.69	445.10	920.65	692.71	718.18	497.11	889.29	497.42
10.877	0	0.06	0.07	0.02	0.31	0.07	0.15	0.23	2.01	13.98	99.37	0.38	0.00	97.69	13.98	19.64	0.07	0.06	2.81	0.28	0.18	0.04	0.00	2.01	0.31	18.81	0.03	0.43	2.34	0.83	0.75	1.37	7.80	1.00	0.00		-6.64	3.28	2.09	45.61	166.10	685.77	446.27	918.58	691.10	720.52	497.32	886.62	498.27
10.910	0	0.06	0.08	0.02	0.31	0.06	0.14	0.22	1.77	12.75	99.38	0.38	0.00	97.53	12.75	19.66	0.07	0.07	2.67	0.30	0.14	0.02	0.00	1.77	0.28	17.95	0.02	0.31	2.47	0.81	0.78	2.69	7.31	1.18	0.00		-7.36	3.62	1.80	45.25	170.26	686.70	447.06	918.74	690.20	718.64	498.50	888.90	498.61
10.944	0	0.07	0.09	0.02	0.27	0.07	0.12	0.19	1.64	9.26	99.46	0.37	0.63	97.47	9.26	19.29	0.06	0.07	3.11	0.36	0.15	0.02	0.00	1.64	0.29	16.61	0.02	0.27	2.38	0.94	0.96	1.69	7.50	2.66	0.00		-5.69	3.75	1.34	45.38	170.61	686.49	446.08	920.31	691.80	718.55	498.95	889.15	497.71
10.977	0	0.07	0.09	0.02	0.24	0.07	0.11	0.17	1.63	7.24	99.51	0.35	1.52	97.85	7.24	18.66	0.06	0.06	3.37	0.34	0.14	0.03	0.00	1.63	0.30	15.92	0.01	0.18	2.38	0.97	1.05	1.67	7.81	2.41	0.00		-4.69	2.90	0.62	45.72	167.56	686.66	449.37	917.44	692.59	717.77	502.47	885.31	499.57
11.010	0	0.07	0.09	0.02	0.22	0.07	0.10	0.15	1.27	4.96	99.56	0.33	1.72	97.70	4.96	17.33	0.07	0.07	2.81	0.32	0.15	0.04	0.00	1.27	0.30	14.71	0.01	0.19	2.45	1.17	1.21	0.73	7.66	2.34	0.00		-4.60	3.26	-0.57	45.55	169.16	684.47	449.61	916.20	693.73	713.72	503.60	882.83	499.51
11.044	0	0.07	0.08	0.02	0.22	0.07	0.10	0.15	1.57	3.79	99.57	0.35	2.10	97.47	3.79	18.31	0.06	0.07	2.81	0.35	0.15	0.04	0.00	1.31	0.23	15.74	0.01	0.14	2.42	1.16	1.57	2.84	7.78	1.62	0.00		-2.09	3.75	0.11	45.99	165.47	682.37	449.25	914.04	694.59	714.34	502.39	879.81	500.91
11.077	0	0.08	0.08	0.02	0.20	0.06	0.09	0.13	1.42	2.87	99.60	0.33	1.88	96.55	2.87	16.56	0.06	0.05	2.14	0.31	0.13	0.04	0.00	1.08	0.16	14.79	0.01	0.07	2.47	1.24	1.42	1.06	7.55	1.40	0.00		-3.78	5.34	0.03	45.72	166.88	680.21	450.38	912.06	695.46	711.49	503.51	878.36	501.08
11.111	0	0.07	0.08	0.02	0.21	0.06	0.10	0.14	1.83	4.12	99.58	0.33	1.73	97.34	4.12	17.09	0.08	0.05	2.06	0.46	0.17	0.04	0.00	1.16	0.12	16.42	0.00	0.02	2.57	1.24	1.83	1.59	7.71	0.92	0.00		-4.17	3.99	0.54	45.70	167.42	677.08	451.52	907.51	694.87	708.01	503.61	875.42	502.55
11.144	0	0.08	0.08	0.02	0.21	0.06	0.10	0.14	2.01	5.35	99.58	0.33	1.38	94.97	5.35	15.76	0.10	0.04	2.08	0.47	0.19	0.04	0.00	1.10	0.10	16.75	0.00	0.03	2.70	1.27	2.01	2.19	7.62	1.04	0.00		-5.71	7.31	0.17	45.67	172.71	677.69	452.96	906.88	693.52	704.94	506.00	877.62	502.55
11.177	0	0.08	0.09	0.02	0.21	0.06	0.12	0.14	1.82	6.84	99.58	0.33	0.39	94.01	6.84	13.83	0.10	0.04	1.68	0.44	0.22	0.05	0.00	0.93	0.08	15.49	0.00	0.02	3.04	1.36	1.82	1.67	7.10	0.82	0.00		-8.72	8.24	0.28	45.19	175.50	673.81	450.29	906.62	693.32	701.62	501.90	877.12	501.73
11.211	0	0.07	0.08	0.02	0.24	0.06	0.13	0.16	1.80	9.36	99.51	0.33	0.00	95.71	9.36	14.85	0.10	0.03	1.81	0.42	0.23	0.07	0.00	0.74	0.07	16.14	0.00	0.02	3.51	1.39	1.80	1.37	6.84	0.41	0.00		-8.84	6.48	1.73	45.33	176.80	670.86	450.92	902.62	692.42	699.42	502.08	876.22	502.70
11.244	0	0.07	0.08	0.02	0.28	0.06	0.14	0.19	1.70	11.70	99.44	0.33	0.00	95.53	11.70	16.49	0.10	0.03	1.93	0.50	0.20	0.07	0.00	0.68	0.06	13.65	0.00	0.03	3.64	1.43	1.70	1.28	6.69	0.21	0.00		-5.59	6.68	1.76	46.29	166.65	668.82	451.70	898.62	693.07	701.46	503.41	868.11	502.92
11.277	0	0.06	0.07	0.02	0.35	0.06	0.14	0.25	1.55	12.65	99.30	0.47	0.00	94.09	13.84	20.75	0.09	0.03	2.03	0.52	0.18	0.05	0.00	0.56	0.04	12.65	0.00	0.03	4.14	1.56	1.55	1.19	6.57	0.12	0.00		-10.40	8.16	1.33	45.37	165.62	667.57	449.88	898.92	692.41	701.00	498.37	866.59	501.37
11.311	0	0.06	0.07	0.02	0.42	0.05	0.15	0.31	1.42	9.92	99.15	0.58	0.00	94.81	16.16	23.43	0.07	0.03	1.87	0.40	0.12	0.04	0.00	0.35	0.04	9.92	0.00	0.05	4.45	1.91	1.42	0.45	6.13	0.52	0.00		-4.86	7.47	0.89	46.40	165.27	667.25	450.69	897.97	694.53	699.94	501.80	865.21	502.10
11.344	0	0.05	0.07	0.02	0.54	0.05	0.16	0.43	1.26	9.25	98.92	0.80	0.00	94.49	19.07	28.02	0.07	0.03	1.82	0.38	0.09	0.02	0.00	0.31	0.03	9.25	0.01	0.07	4.44	1.94	1.26	0.39	6.16	1.09	0.00		-5.31	7.79	2.21	46.57	164.82	666.47	450.90	895.93	692.60	700.46	501.07	865.27	503.18
11.378	0	0.05	0.05	0.02	0.71	0.05	0.13	0.61	1.14	6.83	98.57	1.49	0.00	94.53	18.76	36.59	0.06	0.04	1.41	0.28	0.09	0.01	0.00	0.23	0.04	6.83	0.01	0.12	4.61	2.19	1.14	0.75	6.25	1.06	0.00		-14.46	7.76	-0.38	44.44	175.88	665.74	448.58	895.03	685.25	690.69	498.81	866.57	497.40
11.411	0	0.04	0.05	0.02	0.85	0.06	0.11	0.75	1.02	5.45	98.31	2.76	0.00	95.15	16.41	44.25	0.06	0.04	1.93	0.27	0.13	0.02	0.00	0.22	0.04	5.45	0.01	0.12	4.73	2.19	1.02	0.70	6.45	1.36	0.00		-4.98	7.12	1.07	46.86	161.80	665.90	452.40	894.78	694.63	699.63	502.69	861.42	503.41
11.444	0	0.04	0.04	0.02	1.05	0.06	0.08	0.98	0.96	5.77	97.91	5.40	0.00	93.15	14.17	52.70	0.06	0.04	2.13	0.23	0.13	0.02	0.00	0.22	0.04	5.77	0.00	0.07	5.00	2.23	0.96	1.26	6.42	1.98	0.00		-7.94	8.95	2.78	46.14	164.23	662.11	448.28	898.02	696.42	700.39	498.46	864.60	501.47
11.478	0	0.04	0.05	0.02	1.21	0.05	0.09	1.11	0.80	4.65	97.58	6.51	0.00	95.34	15.41	54.55	0.05	0.04	1.87	0.18	0.14	0.03	0.00	0.15	0.03	4.65	0.01	0.06	5.63	2.23	0.80	0.67	5.39	3.05	0.00		-7.19	6.91	0.35	46.43	170.81	666.51	449.24	898.14	692.24	696.16	500.79	866.97	500.33
11.511	0	0.03	0.04	0.02	1.48	0.05	0.08	1.41	0.66	4.45	97.04	9.83	0.00	95.93	16.43	59.47	0.05	0.05	2.19	0.16	0.13	0.04	0.00	0.13	0.03	4.45	0.01	0.05	6.28	2.14	0.66	1.32	5.61	4.09	0.00		-5.78	6.20	1.34	46.92	167.82	665.51	451.80	895.24	693.85	696.98	501.93	864.79	503.74
11.544	0	0.03	0.04	0.02	1.60	0.05	0.08	1.58	0.67	3.94	96.80	11.47	0.00	95.10	16.89	61.76	0.04	0.04	2.18	0.18	0.11	0.03	0.00	0.13	0.03	3.94	0.01	0.04	6.14	2.14	0.67	0.19	5.93	3.32	0.00		-10.59	7.17	0.44	46.08	171.70	664.94	449.80	894.69	688.84	693.33	499.32	865.02	501.21
11.578	0	0.03	0.04	0.02	1.56	0.06	0.07	1.50	0.73	2.97	96.89	13.01	0.00	95.52	14.51	63.10	0.04	0.05	2.88	0.21	0.16	0.03	0.00	0.14	0.03	2.97	0.01	0.08	6.58	1.94	0.73	0.56	5.99	3.07	0.00		-14.01	6.70	2.37	45.72	169.53	666.58	450.31	891.66	684.23	696.28	496.16	865.75	500.67
11.611	0	0.03	0.03	0.02	1.63	0.06	0.06	1.62	0.79	2.87	96.74	17.03	0.00	95.06	12.41	67.21	0.03	0.05	3.73	0.24	0.21	0.04	0.00	0.14	0.04	2.87	0.01	0.14	6.42	1.84	0.79	0.54	6.45	2.41	0.00		-6.25	7.21	0.65	47.04	164.55	665.90	452.73	890.69	689.14	695.67	502.53	860.22	502.81
11.644	0	0.03	0.03	0.02	1.48	0.07	0.06	1.45	0.71	2.98	97.05	14.75	0.42	95.04	11.90	65.08	0.03	0.05	4.38	0.30	0.23	0.04	0.00	0.15	0.03	2.98	0.01	0.14	6.42	1.67	0.71	0.36	6.81	2.02	0.00		-8.92	7.23	2.33	46.39	167.13	663.82	450.39	894.54	692.60	697.47	498.80	864.55	502.69
11.678	0	0.03	0.03	0.02	1.29	0.07	0.07	1.26	0.77	2.98	97.42	10.55	0.48	94.87	12.82	60.76	0.02	0.05	3.66	0.26	0.19	0.03	0.00	0.15	0.04	2.98	0.01	0.19	5.97	1.64	0.77	0.39	7.33	1.64	0.00		-5.10	7.42	1.68	47.11	162.45	663.54	452.36	895.83	697.86	699.46	501.74	861.85	506.15
11.711	0	0.04	0.03	0.02	1.26	0.06	0.07	1.20	0.76	3.04	97.48	9.63	0.00	96.02	13.24	59.17	0.02	0.05	3.04	0.28	0.12	0.03	0.00	0.13	0.04	3.04	0.01	0.11	6.30	1.77	0.76	0.86	7.06	1.95	0.00		-12.19	6.08	2.07	45.33	167.43	663.16	450.10	898.20	696.17	698.44	498.91	865.85	501.50
11.745	0	0.03	0.03	0.02	1.44	0.06	0.07	1.43	0.76	3.36	97.12	12.80	0.00	94.78	13.56	63.02	0.02	0.05	1.73	0.29	0.05	0.02	0.00	0.12	0.05	3.36	0.01	0.07	6.44	1.72	0.76	0.56	7.23	1.39	0.00		-13.69	7.51	1.57	45.00	170.07	666.09	450.47	899.66	694.12	698.72	498.43	868.76	501.67
11.778	0	0.03	0.03	0.02	1.43	0.06	0.07	1.39	0.77	2.95	97.13	12.09	0.00	95.05	14.09	61.90	0.02	0.05	1.58	0.27	0.06	0.02	0.00	0.12	0.05	2.95	0.01	0.07	6.75	1.73	0.77	0.49	6.99	0.78	0.00		-10.54	7.23	2.14	46.25	168.55	666.85	452.82	896.48	693.06	699.01	500.98	867.52	504.26
11.811	0	0.03	0.03	0.02	1.42	0.06	0.09	1.36	0.78	3.11	97.16	9.05	0.00	93.71	18.05	57.25	0.02	0.05	1.57	0.24	0.06	0.02	0.00	0.11	0.05	3.11	0.00	0.05	7.36	1.83	0.78	0.42	6.94	1.21	0.00		-11.73	8.50	0.56	45.40	172.00	663.99	450.71	896.54	693.05	693.83	500.51	865.83	501.61
11.845	0	0.03	0.03	0.02	1.66	0.06	0.12	1.61	0.78	3.28	96.69	8.65	0.00	94.72	23.81	55.75	0.02	0.03	1.45	0.22	0.06	0.02	0.00	0.10	0.04	3.28	0.00	0.05	8.25	1.76	0.78	0.58	7.08	1.78	0.00		-3.77	7.57	2.04	47.34	163.94	662.28	452.06	893.55	696.56	697.39	503.00	861.32	504.83
11.878	0	0.03	0.03	0.02	1.95	0.05	0.13	1.95	0.81	3.27	96.10	10.23	0.00	93.55	25.94	57.99	0.02	0.04	1.45	0.18	0.06	0.02	0.00	0.10	0.03	3.27	0.00	0.05	8.30	1.98	0.81	0.68	6.52	1.87	0.00		-11.71	8.63	1.72	45.25	168.15	662.04	450.32	897.00	696.21	696.53	500.04	864.68	501.29
11.911	0	0.03	0.04	0.02	1.99	0.05	0.15	1.99	0.77	3.29	96.02	8.96	0.00	94.61	28.43	55.65	0.02	0.04	2.06	0.18	0.06	0.03	0.00	0.10	0.03	3.29	0.00	0.04	8.83	2.31	0.77	0.20	6.35	2.51	0.00		-7.64	7.67	2.44	46.82	167.78	663.36	451.57	892.97	692.25	696.28	500.99	864.04	503.85
11.945	0	0.03	0.04	0.02	1.80	0.06	0.13	1.74	0.83	3.40	96.39	8.86	0.00	97.12	25.65	55.09	0.02	0.04	2.61	0.29	0.10	0.04	0.00	0.08	0.02	3.40	0.00	0.03	9.25	2.44	0.83	0.85	6.19	2.07	0.00		-13.25	4.41	0.88	44.95	168.86	663.95	447.83	898.31	692.20	696.58	496.75	865.42	498.84
11.978	0	0.03	0.04	0.02	1.78	0.06	0.14	1.70	0.82	3.84	96.44	8.83	0.00	96.74	25.42	54.68	0.02	0.04	3.16	0.41	0.14	0.06	0.00	0.08	0.02	3.84	0.00	0.03	9.60	2.47	0.82	1.90	6.13	1.55	0.00		-4.49	5.04	1.55	46.75	166.60	665.40	448.86	898.60	695.47	699.45	499.57	866.03	502.01
12.011	0	0.04	0.04	0.02	1.54	0.06	0.14	1.40	0.80	4.44	96.91	6.88	0.00	97.13	24.72	50.69	0.02	0.04	3.30	0.46	0.17	0.05	0.00	0.08	0.02	4.44	0.00	0.02	10.22	2.42	0.80	2.68	6.19	1.34	0.00		-5.07	4.39	1.08	46.38	165.82	666.75	447.53	903.77	698.16	702.47	500.56	868.30	499.43
12.045	0	0.04	0.05	0.02	1.17	0.05	0.13	0.98	0.76	5.51	97.65	4.66	0.00	97.50	21.11	45.54	0.02	0.04	2.86	0.57	0.20	0.04	0.00	0.07	0.02	5.51	0.00	0.02	10.23	2.44	0.76	1.87	5.75	1.35	0.00		-11.02	3.69	2.63	45.22	170.39	669.72	448.70	902.41	691.35	703.03	497.96	873.40	500.69
12.078	0	0.05	0.05	0.02	0.88	0.05	0.12	0.67	0.81	5.74	98.25	3.04	0.00	97.20	17.39	40.35	0.02	0.04	1.87	0.58	0.13	0.01	0.00	0.07	0.02	5.74	0.00	0.01	9.91	2.26	0.81	1.43	5.51	1.30	0.00		-7.23	4.26	1.72	45.70	167.24	670.23	450.20	904.19	696.02	704.53	501.97	871.78	501.70
12.112	0	0.06	0.06	0.02	0.72	0.05	0.10	0.51	0.64	7.92	98.56	2.81	0.00	97.48	12.29	38.31	0.03	0.05	2.12	0.78	0.20	0.02	0.00	0.05	0.02	7.92	0.00	0.01	10.95	2.75	0.64	0.97	4.98	1.15	0.00		-9.97	3.71	2.17	45.09	174.06	671.68	449.75	903.79	692.12	702.29	499.02	876.32	502.08
12.145	0	0.07	0.07	0.02	0.55	0.05	0.10	0.37	0.69	8.28	98.90	1.70	0.00	96.79	10.64	32.04	0.03	0.05	2.35	1.13	0.22	0.02	0.00	0.05	0.01	8.28	0.00	0.01	10.76	2.70	0.69	1.91	5.04	1.04	0.00		-6.66	4.96	2.23	45.84	164.67	672.10	452.13	902.43	693.90	706.53	503.16	871.20	503.51
12.178	0	0.08	0.07	0.03	0.41	0.05	0.09	0.26	0.69	7.04	99.17	1.14	0.00	96.87	7.04	27.82	0.03	0.04	2.18	1.10	0.18	0.02	0.00	0.06	0.01	8.86	0.00	0.01	9.75	2.47	0.69	1.48	5.18	0.40	0.00		-6.87	4.83	1.30	45.21	172.81	671.33	451.16	905.04	696.52	702.22	502.99	875.03	503.01
12.212	0	0.08	0.07	0.03	0.42	0.05	0.10	0.26	0.61	7.23	99.17	1.15	0.00	96.37	7.23	27.75	0.04	0.05	2.28	0.73	0.20	0.03	0.00	0.07	0.01	10.04	0.00	0.02	9.87	2.19	0.61	3.36	5.15	0.00	0.00		-5.91	5.61	0.93	45.55	173.24	672.63	452.94	903.46	695.50	701.39	504.57	874.63	504.32
12.245	0	0.08	0.07	0.03	0.34	0.05	0.09	0.20	0.62	4.88	99.33	0.85	0.00	96.22	4.88	24.03	0.04	0.05	2.15	0.76	0.18	0.03	0.00	0.07	0.01	10.65	0.00	0.02	9.36	2.01	0.62	2.60	5.34	0.00	0.00		-5.06	5.82	0.57	45.44	172.94	670.62	450.91	903.88	696.38	700.27	504.20	873.20	502.06
12.278	0	0.09	0.08	0.03	0.28	0.05	0.10	0.16	0.61	4.53	99.44	0.60	0.00	97.12	4.53	19.48	0.04	0.05	1.64	0.76	0.15	0.03	0.00	0.07	0.02	10.20	0.00	0.02	8.95	1.87	0.61	1.25	5.58	0.00	0.00		-6.68	4.40	0.84	45.58	171.41	673.56	454.55	901.48	693.58	701.63	505.92	873.04	504.68
12.312	0	0.09	0.08	0.02	0.25	0.05	0.09	0.15	0.59	3.38	99.50	0.49	0.44	96.92	3.38	18.59	0.04	0.04	1.84	0.76	0.18	0.03	0.00	0.08	0.02	11.80	0.00	0.01	7.06	1.76	0.59	1.00	6.08	0.00	0.00		-8.69	4.75	0.85	44.86	173.46	670.44	451.11	903.17	694.79	699.91	502.89	873.37	501.58
12.345	0	0.09	0.08	0.02	0.23	0.06	0.09	0.14	0.60	2.64	99.54	0.44	0.97	97.34	2.64	17.59	0.05	0.05	2.28	0.95	0.21	0.02	0.00	0.08	0.02	12.38	0.00	0.01	6.61	1.75	0.60	2.19	6.27	0.00	0.00		-9.47	3.99	0.90	44.68	174.94	670.57	451.03	903.22	694.36	699.30	501.98	874.24	501.90
12.379	0	0.09	0.08	0.02	0.20	0.07	0.09	0.12	0.54	2.77	99.59	0.35	2.50	96.83	2.77	15.18	0.06	0.05	3.46	1.03	0.26	0.01	0.00	0.08	0.02	15.21	0.00	0.01	5.77	1.44	0.54	1.10	7.29	0.00	0.00		-9.57	4.91	1.56	44.58	174.18	669.95	449.69	903.90	694.40	700.62	500.23	874.80	501.45
12.412	0	0.09	0.08	0.02	0.20	0.06	0.09	0.12	0.59	2.73	99.60	0.33	2.39	96.15	2.73	14.39	0.07	0.05	3.28	0.90	0.23	0.02	0.00	0.09	0.02	15.55	0.00	0.01	5.66	1.29	0.59	2.83	7.25	0.00	0.00		-4.50	5.91	1.46	45.68	168.36	672.24	452.20	901.47	693.40	703.33	503.95	871.69	503.65
12.445	0	0.09	0.08	0.02	0.21	0.06	0.09	0.13	0.63	2.73	99.59	0.36	2.25	96.17	2.73	15.70	0.07	0.05	3.14	0.96	0.25	0.02	0.00	0.10	0.02	15.72	0.00	0.01	5.68	1.24	0.63	3.35	7.18	0.00	0.00		-5.49	5.88	1.30	45.01	169.52	669.83	449.34	905.79	697.23	703.53	503.57	873.02	500.77
12.479	0	0.09	0.08	0.02	0.21	0.06	0.09	0.13	0.60	2.66	99.59	0.35	2.20	97.19	2.66	16.05	0.07	0.05	3.09	1.14	0.21	0.02	0.00	0.10	0.02	15.84	0.00	0.01	4.73	1.11	0.60	4.32	7.13	0.00	0.00		-5.15	4.29	2.01	45.27	162.42	671.81	452.79	902.42	696.42	707.19	503.08	869.60	504.80
12.512	0	0.08	0.08	0.02	0.21	0.06	0.09	0.13	0.69	3.25	99.58	0.34	1.74	96.86	3.25	16.08	0.08	0.05	2.44	0.93	0.19	0.02	0.00	0.11	0.03	15.03	0.00	0.02	4.37	1.09	0.69	4.51	7.08	0.00	0.00		-5.09	4.85	1.75	44.99	170.40	669.57	451.12	905.44	698.99	703.33	504.63	873.73	503.57
12.545	0	0.08	0.07	0.02	0.24	0.06	0.08	0.15	0.67	2.67	99.52	0.47	1.75	95.97	2.67	20.75	0.07	0.06	2.39	0.96	0.18	0.03	0.00	0.12	0.03	15.01	0.00	0.02	4.27	1.21	0.67	3.46	6.99	0.00	0.00	0.00	-8.89	6.14	2.21	44.40	166.40	671.10	452.72	902.93	696.15	705.46	501.87	871.84	504.68
12.579	0	0.07	0.06	0.02	0.25	0.06	0.08	0.17	0.70	3.38	99.50	0.50	1.91	95.70	3.38	21.71	0.08	0.05	2.12	0.81	0.17	0.03	0.00	0.13	0.03	14.20	0.00	0.03	4.12	1.30	0.70	1.13	7.39	0.00	0.00	0.00	-6.60	6.49	2.00	45.08	169.79	671.88	453.00	903.44	695.33	704.16	505.14	873.96	504.61
12.612	0	0.07	0.06	0.02	0.30	0.06	0.08	0.21	0.72	3.45	99.39	0.75	1.57	94.72	3.45	27.50	0.08	0.05	1.95	0.74	0.20	0.04	0.00	0.14	0.04	13.53	0.00	0.03	4.04	1.43	0.72	2.52	7.17	0.00	0.00	0.00	-8.10	7.56	1.50	44.38	171.27	669.33	451.31	903.75	697.17	701.69	502.70	872.96	503.08
12.645	0	0.06	0.05	0.02	0.35	0.06	0.07	0.25	0.83	3.68	99.31	0.94	1.18	95.50	3.68	30.92	0.08	0.05	1.96	0.55	0.23	0.06	0.00	0.16	0.05	11.44	0.01	0.03	3.85	1.52	0.83	0.48	6.86	0.00	0.00	0.00	-4.25	6.73	1.48	45.55	171.34	670.40	455.00	899.74	696.38	700.14	506.18	871.47	507.30
12.679	0	0.06	0.05	0.02	0.43	0.05	0.07	0.32	0.85	4.47	99.14	1.36	0.39	97.42	4.47	35.89	0.07	0.05	1.79	0.50	0.20	0.06	0.00	0.18	0.04	9.81	0.01	0.03	4.16	1.76	0.85	0.69	6.33	0.00	0.00	0.00	-9.46	3.85	1.04	44.84	167.18	668.26	456.45	894.78	693.81	697.99	505.91	865.17	505.69
12.712	0	0.06	0.05	0.02	0.46	0.05	0.07	0.35	0.81	4.71	99.08	1.58	0.50	94.90	4.71	37.64	0.07	0.05	2.11	0.47	0.18	0.06	0.00	0.16	0.03	8.63	0.01	0.03	4.23	1.84	0.81	0.90	6.34	0.00	0.00	0.00	-10.09	7.38	1.07	43.67	176.42	661.59	453.28	899.59	701.88	692.59	505.85	869.00	504.59
12.746	0	0.06	0.05	0.02	0.49	0.05	0.07	0.38	0.75	4.96	99.02	1.75	0.18	90.85	4.96	38.90	0.08	0.05	2.08	0.35	0.13	0.04	0.00	0.13	0.03	6.56	0.01	0.02	4.32	2.14	0.75	0.66	6.07	0.00	0.00	0.00	-8.02	10.52	1.40	44.27	173.07	662.20	454.22	899.93	703.88	695.29	505.97	868.36	506.86
12.779	0	0.05	0.05	0.02	0.52	0.05	0.07	0.41	0.76	6.17	98.97	1.84	0.09	93.27	6.17	39.65	0.07	0.06	2.15	0.33	0.15	0.05	0.00	0.14	0.03	6.35	0.01	0.04	4.18	2.19	0.76	0.74	6.21	0.00	0.00	0.00	-11.20	8.85	1.37	43.85	172.73	662.95	455.87	897.90	701.31	694.73	505.11	867.42	508.35
12.812	0	0.06	0.05	0.02	0.49	0.05	0.08	0.38	0.74	6.17	99.01	1.48	0.00	94.32	7.39	36.93	0.08	0.05	1.96	0.34	0.20	0.07	0.00	0.16	0.03	6.17	0.01	0.06	4.19	2.21	0.74	0.34	5.96	0.00	0.00	0.00	-12.91	7.96	-0.12	43.38	177.56	661.45	453.22	896.46	696.57	688.75	504.25	866.31	504.46
12.846	0	0.05	0.05	0.02	0.55	0.05	0.08	0.42	0.71	5.09	98.90	1.69	0.00	92.32	8.47	38.40	0.08	0.04	1.62	0.37	0.20	0.07	0.00	0.18	0.04	5.09	0.02	0.08	4.36	2.09	0.71	0.48	5.40	0.00	0.00	0.00	-10.65	9.56	0.44	44.37	177.01	663.76	455.84	893.97	694.99	689.76	506.18	866.77	506.90
12.879	0	0.05	0.05	0.02	0.61	0.05	0.09	0.47	0.73	4.52	98.79	1.90	0.00	94.22	9.67	39.66	0.08	0.05	1.52	0.26	0.22	0.08	0.00	0.19	0.04	4.52	0.03	0.15	4.61	2.12	0.73	0.86	5.10	0.00	0.00	0.00	-9.73	8.04	1.04	44.35	176.71	659.72	454.27	894.63	698.65	689.02	507.85	865.69	504.48
12.912	0	0.05	0.04	0.02	0.73	0.05	0.09	0.60	0.77	3.66	98.53	2.60	0.00	91.80	11.56	43.32	0.06	0.04	1.51	0.26	0.19	0.05	0.00	0.21	0.04	3.66	0.03	0.14	4.93	2.24	0.77	0.83	5.08	0.00	0.00	0.00	-12.42	9.93	0.71	43.97	173.67	660.20	455.45	890.89	695.35	688.51	504.73	862.17	505.97
12.946	0	0.05	0.04	0.02	0.83	0.05	0.10	0.69	0.69	3.39	98.35	2.90	0.00	92.32	13.57	44.63	0.06	0.04	1.74	0.26	0.15	0.04	0.00	0.19	0.04	3.39	0.03	0.14	5.00	2.52	0.69	0.64	4.86	0.00	0.00	0.00	-9.87	9.56	1.56	44.71	170.34	658.43	454.22	890.49	696.64	690.21	505.06	860.55	504.87
12.979	0	0.04	0.04	0.02	1.03	0.05	0.11	0.91	0.65	3.20	97.94	3.56	0.00	91.22	17.57	47.15	0.05	0.03	1.67	0.19	0.13	0.04	0.00	0.18	0.05	3.20	0.02	0.12	5.12	2.59	0.65	0.20	4.81	0.00	0.00	0.00	-8.61	10.30	1.45	44.73	169.53	657.51	453.36	892.51	700.04	691.04	504.47	860.57	505.00
13.012	0	0.03	0.03	0.02	1.52	0.05	0.11	1.47	0.65	2.98	96.96	7.19	0.00	91.57	20.37	56.01	0.04	0.03	1.90	0.23	0.11	0.05	0.00	0.17	0.06	2.98	0.02	0.08	5.50	2.61	0.65	0.82	4.84	0.15	0.00	0.00	-9.10	10.07	1.21	45.26	166.48	660.47	455.99	887.71	694.51	691.31	504.84	857.79	506.13
13.046	0	0.03	0.03	0.02	1.62	0.05	0.10	1.59	0.55	2.50	96.77	9.35	0.00	94.14	18.75	59.53	0.04	0.03	1.77	0.22	0.13	0.06	0.00	0.17	0.04	2.50	0.01	0.08	5.54	2.66	0.55	0.25	4.86	0.18	0.00	0.00	-7.21	8.12	1.33	45.35	165.23	659.15	453.30	894.39	701.20	694.71	505.03	859.94	504.67
13.079	0	0.03	0.03	0.02	1.90	0.04	0.08	1.94	0.55	2.82	96.12	13.73	0.00	91.01	18.04	65.14	0.03	0.04	1.60	0.18	0.12	0.05	0.00	0.18	0.04	2.82	0.01	0.08	5.33	2.66	0.55	0.55	4.76	0.13	0.00	0.00	-10.19	10.43	2.05	44.94	169.16	661.92	455.55	891.15	695.70	693.57	503.18	862.68	507.46
13.113	0	0.03	0.03	0.02	2.20	0.04	0.08	2.29	0.51	2.59	95.41	17.83	0.00	89.71	18.51	68.77	0.03	0.05	1.57	0.17	0.14	0.04	0.00	0.19	0.04	2.59	0.01	0.18	5.55	2.63	0.51	0.34	4.47	0.11	0.00	0.00	-5.23	11.17	1.76	45.75	164.28	658.93	451.70	896.21	701.84	696.63	505.19	860.91	503.90
13.146	0	0.03	0.02	0.02	3.06	0.04	0.09	3.42	0.52	2.74	93.15	26.29	0.00	93.12	22.69	74.64	0.03	0.05	1.81	0.23	0.12	0.05	0.00	0.19	0.04	2.74	0.00	0.14	5.86	2.46	0.52	0.37	4.54	0.00	0.00	0.00	-7.79	8.97	0.76	45.64	167.84	661.92	453.92	894.26	697.37	694.03	503.74	861.84	507.03
13.179	0	0.02	0.02	0.02	3.50	0.05	0.08	4.12	0.48	2.92	91.76	33.68	0.00	93.92	22.73	79.06	0.03	0.07	1.95	0.25	0.11	0.06	0.00	0.17	0.03	2.92	0.00	0.09	5.84	2.59	0.48	0.38	4.82	0.00	0.00	0.00	-7.47	8.32	1.78	45.95	160.95	662.29	455.66	892.32	698.20	697.97	503.83	858.86	508.17
13.213	0	0.03	0.02	0.02	2.74	0.05	0.08	3.06	0.49	3.02	93.88	25.72	0.00	91.15	20.02	74.62	0.03	0.07	2.24	0.28	0.14	0.06	0.00	0.18	0.03	3.02	0.00	0.09	5.52	2.36	0.49	0.40	5.06	0.00	0.00	0.00	-11.79	10.34	2.31	44.46	167.61	660.66	452.83	895.91	698.34	696.40	502.95	864.01	504.14
13.246	0	0.02	0.02	0.02	2.82	0.05	0.07	3.19	0.46	3.35	93.62	28.28	0.00	91.55	19.53	76.27	0.03	0.10	2.86	0.41	0.15	0.08	0.00	0.18	0.03	3.35	0.00	0.06	5.48	2.19	0.46	0.47	5.37	0.00	0.00	0.00	-10.89	10.08	2.14	44.96	174.72	662.50	454.37	893.54	695.50	692.45	502.38	867.11	506.98
13.279	0	0.03	0.02	0.02	2.65	0.05	0.08	2.97	0.49	3.76	94.05	25.23	0.00	92.99	20.00	74.18	0.02	0.09	3.16	0.43	0.15	0.08	0.00	0.20	0.03	3.76	0.00	0.06	5.63	2.07	0.49	0.26	5.74	0.00	0.00	0.00	-5.87	9.07	1.82	46.31	168.53	660.97	453.54	893.15	698.32	694.05	503.66	862.56	506.45
13.313	0	0.02	0.02	0.02	2.95	0.06	0.08	3.44	0.46	4.28	93.12	30.61	0.00	91.36	20.88	76.90	0.02	0.10	3.52	0.50	0.15	0.09	0.00	0.15	0.03	4.28	0.00	0.06	6.25	2.10	0.46	0.30	6.40	0.00	0.00	0.00	-4.31	10.21	1.41	46.81	162.45	661.06	454.81	891.62	699.18	695.83	505.10	858.27	506.86
13.346	0	0.02	0.02	0.02	2.66	0.07	0.08	3.14	0.44	3.81	93.71	24.93	0.00	89.81	21.95	73.44	0.02	0.10	4.33	0.65	0.14	0.11	0.00	0.13	0.03	3.81	0.00	0.04	6.18	2.24	0.44	0.18	7.14	0.00	0.00	0.00	-10.33	11.12	0.39	45.14	169.87	658.87	452.59	893.85	699.07	690.84	503.82	860.71	502.59
13.380	0	0.02	0.02	0.02	2.45	0.08	0.07	2.97	0.39	3.92	94.06	26.39	0.82	92.77	20.30	73.60	0.01	0.09	4.66	0.72	0.15	0.09	0.00	0.10	0.02	3.92	0.00	0.04	6.97	2.34	0.39	0.29	8.68	0.00	0.00	0.00	-11.59	9.24	1.30	44.96	175.40	655.93	451.61	891.96	697.53	686.82	503.03	862.22	502.49
13.413	0	0.03	0.02	0.02	1.54	0.10	0.09	1.73	0.38	4.68	96.54	11.59	2.30	88.84	19.46	61.18	0.02	0.09	5.65	0.90	0.19	0.12	0.00	0.10	0.02	4.68	0.01	0.04	6.86	2.28	0.38	1.17	9.53	0.00	0.00	0.00	-11.64	11.63	1.86	45.22	170.06	655.43	452.20	889.89	697.74	689.04	500.72	859.06	504.15
13.446	0	0.03	0.02	0.02	1.39	0.11	0.10	1.56	0.38	4.51	96.88	8.45	2.91	90.24	21.43	56.64	0.01	0.09	6.41	0.88	0.22	0.12	0.00	0.09	0.02	4.51	0.01	0.04	7.04	2.34	0.38	0.71	10.21	0.00	0.00	0.00	-11.04	10.88	1.29	45.79	164.43	657.56	453.43	889.76	697.18	692.03	502.02	856.44	504.23
13.480	0	0.03	0.02	0.01	1.64	0.13	0.09	2.07	0.36	4.62	95.86	12.34	4.29	91.55	23.00	62.10	0.01	0.10	5.91	0.85	0.22	0.10	0.00	0.09	0.02	4.62	0.01	0.05	6.83	2.26	0.36	0.35	12.02	0.00	0.00	0.00	-12.06	10.09	1.40	45.56	165.12	656.76	453.23	888.66	696.28	690.86	501.91	855.97	503.21
13.513	0	0.02	0.02	0.01	1.67	0.13	0.09	2.15	0.34	4.47	95.70	12.82	4.43	91.13	23.50	62.52	0.01	0.10	5.44	0.73	0.24	0.10	0.00	0.09	0.02	4.47	0.01	0.06	6.96	2.28	0.34	0.72	12.45	0.00	0.00	0.00	-11.25	10.35	1.23	45.68	166.69	655.59	451.85	888.76	695.89	689.32	502.26	856.01	501.63
13.546	0	0.03	0.02	0.01	1.25	0.13	0.08	1.52	0.33	4.57	96.97	9.20	5.15	92.71	19.80	57.57	0.01	0.10	4.45	0.74	0.20	0.09	0.00	0.09	0.02	4.57	0.01	0.07	7.27	2.35	0.33	0.36	12.78	0.00	0.00	0.00	-6.59	9.29	-0.35	46.58	169.53	653.99	449.74	889.95	698.41	685.60	503.52	855.09	499.75
13.580	0	0.03	0.02	0.01	1.03	0.15	0.09	1.26	0.33	4.29	97.48	6.34	6.56	92.41	20.77	52.13	0.02	0.09	3.72	0.81	0.20	0.09	0.00	0.08	0.02	4.29	0.01	0.09	7.70	2.30	0.33	0.42	14.59	0.00	0.00	0.00	-3.41	9.50	-0.79	47.27	168.82	652.56	449.56	888.80	698.91	684.10	504.35	852.89	501.20
13.613	0	0.03	0.02	0.01	0.92	0.16	0.10	1.13	0.35	4.15	97.74	4.24	6.56	90.54	22.97	47.35	0.02	0.08	3.69	0.88	0.18	0.12	0.00	0.10	0.03	4.15	0.01	0.15	7.19	2.31	0.35	0.43	15.06	0.00	0.00	0.00	-4.96	10.71	0.42	46.94	173.47	651.06	449.30	888.40	699.39	682.43	503.50	855.88	501.07
13.646	0	0.03	0.02	0.01	0.94	0.19	0.12	1.23	0.35	4.54	97.53	3.61	7.30	92.10	27.06	45.71	0.02	0.07	3.97	0.95	0.23	0.18	0.00	0.11	0.05	4.54	0.01	0.23	6.75	1.99	0.35	1.23	16.50	0.00	0.00	0.00	-9.68	9.72	0.47	45.85	183.29	651.04	448.91	889.64	697.50	678.14	501.70	861.43	501.32
13.680	0	0.02	0.01	0.01	1.46	0.20	0.12	2.20	0.39	4.36	95.60	7.59	6.95	92.79	31.28	55.77	0.02	0.07	3.52	0.71	0.24	0.18	0.00	0.13	0.07	4.36	0.01	0.39	6.46	1.82	0.38	0.97	17.24	0.00	0.00	0.00	-8.93	9.23	-0.04	46.50	177.69	651.59	449.51	888.32	696.68	679.85	502.43	857.53	501.05
13.713	0	0.02	0.01	0.01	1.64	0.18	0.13	2.47	0.61	4.67	95.05	8.27	5.67	91.70	32.62	57.34	0.02	0.05	3.55	0.75	0.26	0.22	0.00	0.16	0.11	4.67	0.02	0.61	6.04	1.80	0.42	1.71	16.36	0.00	0.00	0.00	-9.97	9.99	0.08	46.19	181.12	650.64	448.98	887.91	696.08	677.63	501.87	858.74	500.49
13.747	0	0.02	0.01	0.01	1.57	0.20	0.11	2.41	0.65	4.61	95.19	9.48	6.97	92.97	30.22	58.89	0.01	0.04	3.60	0.75	0.25	0.19	0.00	0.20	0.15	4.61	0.02	0.65	6.37	1.97	0.48	0.76	17.11	0.00	0.00	0.00	-6.41	9.09	-0.25	47.15	176.54	650.11	450.64	884.10	696.04	677.30	504.68	853.80	500.91
13.780	0	0.02	0.01	0.01	1.30	0.18	0.11	1.89	0.86	4.75	96.22	6.78	6.25	93.53	27.89	55.47	0.02	0.03	3.13	0.79	0.27	0.31	0.00	0.30	0.27	4.75	0.04	0.86	5.25	1.82	0.54	0.43	16.26	0.00	0.00	0.00	-6.30	8.65	-0.93	46.98	179.04	647.70	449.36	885.67	698.90	674.70	505.56	853.62	499.27
13.813	0	0.02	0.01	0.01	1.49	0.19	0.12	2.26	0.83	4.90	95.48	7.63	6.17	89.97	30.80	56.93	0.02	0.02	3.61	0.84	0.28	0.35	0.00	0.35	0.37	4.90	0.05	0.83	5.36	1.83	0.55	0.85	16.61	0.00	0.00	0.00	-9.18	11.03	0.15	46.42	178.89	647.28	450.09	884.11	697.32	675.31	504.14	854.16	500.18
13.847	0	0.02	0.01	0.01	1.62	0.19	0.12	2.47	0.79	5.74	95.06	9.16	6.18	89.94	30.38	59.71	0.02	0.02	4.27	0.83	0.26	0.39	0.00	0.56	0.47	5.74	0.07	0.79	5.07	1.68	0.63	1.09	16.33	0.00	0.00	0.00	-11.86	11.04	0.36	45.34	185.00	645.55	449.61	884.05	696.72	671.63	503.84	856.59	499.65
13.880	0	0.02	0.01	0.01	2.06	0.18	0.10	3.30	0.83	5.59	93.40	15.71	5.84	88.00	29.52	67.81	0.02	0.02	4.36	0.75	0.23	0.46	0.00	0.76	0.53	5.59	0.07	0.83	4.62	1.61	0.66	1.03	15.87	0.00	0.00	0.00	-7.88	12.04	-0.11	46.28	182.67	645.84	450.36	885.01	700.05	672.80	506.03	855.40	500.93
13.913	0	0.02	0.01	0.01	2.11	0.18	0.10	3.37	1.14	6.01	93.26	16.74	5.69	91.20	28.50	69.33	0.02	0.02	5.02	0.74	0.18	0.33	0.00	1.14	0.57	6.01	0.08	0.52	4.03	1.61	0.76	0.62	15.30	0.00	0.00	0.00	-9.47	10.31	-0.18	46.19	182.27	644.71	452.30	880.37	697.97	669.96	506.22	852.18	502.12
13.947	0	0.02	0.01	0.01	1.59	0.16	0.09	2.27	1.98	5.85	95.45	11.93	5.58	88.47	23.55	64.72	0.02	0.02	5.70	0.97	0.18	0.39	0.00	1.98	0.55	5.85	0.09	0.50	3.74	1.46	0.87	0.86	14.18	0.00	0.00	0.00	-5.79	11.81	0.31	47.02	178.74	643.33	450.98	880.27	698.65	671.76	507.12	850.42	501.69
13.980	0	0.02	0.02	0.01	1.16	0.16	0.09	1.52	2.19	5.62	96.95	7.63	5.95	89.40	19.90	58.58	0.02	0.02	5.43	0.99	0.20	0.62	0.00	2.19	0.54	5.62	0.13	0.69	3.71	1.44	0.89	1.26	14.02	0.00	0.00	0.00	-3.44	11.34	-0.60	47.43	176.56	643.57	450.42	881.67	700.86	672.45	507.99	848.86	500.66
14.013	0	0.03	0.02	0.01	0.91	0.16	0.10	1.12	3.23	5.82	97.77	4.73	5.84	89.57	18.58	52.40	0.02	0.02	5.84	1.35	0.30	1.22	0.00	3.23	0.59	5.82	0.16	1.17	3.58	1.37	1.02	0.38	13.94	0.00	0.00	0.00	-7.61	11.25	-0.14	46.11	184.44	643.77	449.89	883.10	699.61	669.85	505.89	854.21	500.62
14.047	0	0.03	0.02	0.01	1.04	0.16	0.13	1.33	5.79	5.43	97.33	5.84	4.08	92.03	22.51	52.95	0.03	0.02	5.82	1.26	0.32	1.41	0.00	5.79	0.52	5.43	0.15	1.61	3.03	1.22	1.36	1.30	13.94	0.00	0.00	0.00	-6.60	9.77	0.13	46.61	181.54	644.35	451.68	881.43	699.58	671.11	506.89	852.60	502.68
14.080	0	0.03	0.02	0.01	0.91	0.16	0.13	1.14	7.02	4.92	97.72	5.45	4.16	91.46	20.87	50.81	0.03	0.02	5.76	1.22	0.29	2.13	0.00	7.02	0.60	4.92	0.18	2.46	2.97	1.20	1.36	1.01	14.25	0.00	0.00	0.00	-8.84	10.14	-0.21	45.88	182.78	643.38	450.62	881.62	698.52	669.64	506.95	852.29	500.06
14.114	0	0.03	0.02	0.01	0.87	0.16	0.15	1.07	9.82	4.87	97.86	6.22	3.45	91.19	20.47	49.75	0.02	0.02	5.02	1.16	0.17	0.93	0.00	9.82	0.63	4.87	0.18	1.37	3.17	1.09	1.59	0.85	14.37	0.00	0.00	0.00	-10.05	10.32	0.39	45.56	185.37	642.64	451.10	880.95	698.93	668.45	505.08	853.79	502.16
14.147	0	0.03	0.02	0.01	0.64	0.18	0.19	0.75	12.31	4.14	98.49	4.25	3.82	89.12	19.50	42.27	0.03	0.02	5.87	1.40	0.21	1.31	0.00	12.31	0.71	4.14	0.22	1.62	3.19	1.08	1.64	0.98	15.02	0.00	0.00	0.00	-7.61	11.48	-0.64	46.07	182.74	641.62	450.27	880.05	699.07	667.43	507.06	850.02	499.66
14.180	0	0.04	0.02	0.01	0.53	0.21	0.17	0.62	12.40	4.00	98.77	3.59	5.76	91.19	16.88	39.98	0.03	0.02	7.26	1.65	0.23	1.66	0.00	12.40	0.70	4.00	0.22	1.21	3.24	1.08	1.62	0.81	15.73	0.00	0.00	0.00	-6.39	10.32	0.43	46.74	180.51	641.28	450.52	879.83	699.79	669.73	506.46	850.18	501.77
14.214	0	0.03	0.02	0.01	0.49	0.26	0.18	0.60	14.77	3.37	98.80	4.14	7.09	91.55	16.80	39.46	0.03	0.02	6.68	1.55	0.24	1.17	0.00	14.77	0.77	3.37	0.21	0.93	3.43	1.00	1.55	0.75	17.86	0.00	0.00	0.00	-7.23	10.09	0.40	46.45	182.00	640.10	450.22	879.59	700.21	668.22	506.07	850.16	501.52
14.247	0	0.03	0.02	0.01	0.59	0.27	0.17	0.76	14.56	3.19	98.47	6.06	7.43	91.43	17.54	44.67	0.03	0.02	6.72	1.64	0.28	1.23	0.00	14.56	0.80	3.19	0.16	0.73	3.64	0.97	1.49	0.71	18.24	0.00	0.00	0.00	-4.52	10.16	0.32	47.22	179.60	640.92	451.29	878.23	699.97	669.06	507.42	848.60	502.78
14.280	0	0.03	0.02	0.01	0.62	0.25	0.18	0.80	15.85	3.36	98.39	7.49	6.43	90.93	17.34	46.20	0.04	0.02	5.66	1.62	0.33	1.29	0.00	15.85	0.77	3.36	0.13	0.63	3.39	0.89	1.47	0.31	18.06	0.00	0.00	0.00	-4.13	10.48	0.44	47.35	178.41	639.88	450.55	877.72	700.09	669.05	506.65	847.41	502.36
14.314	0	0.03	0.02	0.01	0.50	0.27	0.17	0.65	17.37	3.07	98.71	6.66	7.12	91.48	15.18	43.11	0.04	0.02	4.68	2.35	0.45	1.28	0.00	17.37	0.77	3.07	0.13	0.73	3.65	0.85	1.45	0.61	19.20	0.00	0.00	0.00	-2.21	10.13	0.51	47.77	172.52	639.85	451.86	876.35	701.42	671.39	507.50	843.87	503.87
14.347	0	0.03	0.02	0.01	0.55	0.28	0.19	0.74	17.58	3.07	98.53	7.18	6.90	90.79	17.58	43.91	0.04	0.01	5.17	2.87	0.46	1.50	0.00	17.58	0.67	3.07	0.09	0.69	3.62	0.83	1.50	1.39	19.32	0.00	0.00	0.00	-2.51	10.56	0.74	47.99	170.34	640.61	452.68	874.09	698.88	672.05	507.29	842.36	504.27
14.381	0	0.03	0.01	0.01	0.49	0.32	0.18	0.66	18.21	3.15	98.69	7.23	8.37	93.35	15.34	43.37	0.04	0.02	5.74	3.15	0.42	2.31	0.00	18.21	0.64	2.67	0.09	0.81	3.67	0.79	1.52	0.79	20.22	0.00	0.00	0.00	-3.04	8.79	0.00	47.86	172.91	639.46	452.52	874.60	699.85	669.43	509.23	842.23	502.78
14.414	0	0.03	0.01	0.01	0.40	0.37	0.17	0.54	19.91	3.52	98.93	6.96	9.73	90.99	12.75	41.15	0.05	0.02	6.45	3.52	0.51	3.19	0.00	19.91	0.57	2.62	0.09	0.86	3.54	0.69	1.37	0.71	21.25	0.00	0.00	0.00	-1.67	10.43	0.03	47.74	177.65	639.04	450.80	877.53	701.53	668.40	509.13	845.91	502.23
14.447	0	0.04	0.02	0.01	0.35	0.38	0.20	0.44	20.67	3.44	99.12	6.28	9.36	93.62	11.51	37.58	0.06	0.02	8.24	3.44	0.46	4.08	0.00	22.11	0.68	2.79	0.11	1.27	3.27	0.71	1.37	0.52	20.67	0.00	0.00	0.00	-3.78	8.57	-2.08	47.72	174.11	639.80	453.64	876.07	702.12	666.96	511.52	840.84	502.53
14.481	0	0.05	0.02	0.02	0.23	0.45	0.27	0.28	21.65	4.12	99.10	4.90	9.45	92.98	9.02	29.28	0.07	0.02	9.12	4.12	0.56	5.80	0.00	27.15	0.82	2.68	0.15	2.00	2.93	0.62	1.42	0.95	21.65	0.00	0.00	0.00	-5.22	9.08	-0.67	47.27	180.31	638.42	453.45	874.32	699.69	664.17	511.81	844.22	502.17
14.514	0	0.05	0.02	0.01	0.21	0.47	0.27	0.25	21.55	4.25	99.06	3.81	10.21	94.17	8.74	26.86	0.06	0.02	10.10	4.25	0.47	4.08	0.00	26.31	0.80	2.58	0.14	1.65	2.99	0.61	1.34	1.39	21.55	0.00	0.00	0.00	-2.46	8.09	-0.36	48.02	172.10	638.93	454.17	873.71	701.82	668.64	510.70	840.62	504.31
14.547	0	0.05	0.02	0.01	0.22	0.45	0.28	0.25	21.40	3.80	99.09	4.21	9.54	91.58	8.65	27.03	0.06	0.02	9.72	3.80	0.39	3.68	0.00	27.43	0.86	2.40	0.14	1.84	2.75	0.61	1.32	0.66	21.40	0.00	0.00	0.00	-2.46	10.06	-0.01	47.65	176.94	636.90	452.76	875.43	703.47	666.56	510.76	843.37	503.90
14.581	0	0.04	0.02	0.01	0.20	0.50	0.26	0.23	22.10	3.35	99.00	4.25	10.77	89.60	7.02	27.09	0.06	0.02	10.16	3.35	0.43	3.43	0.00	27.48	0.99	2.52	0.17	1.73	2.57	0.57	1.27	0.84	22.10	0.00	0.00	0.00	-4.09	11.23	-1.00	47.08	181.30	636.12	453.65	874.02	702.79	661.94	512.45	842.99	502.96
14.614	0	0.05	0.02	0.01	0.15	0.52	0.28	0.17	22.49	3.30	98.95	3.13	11.09	90.51	4.90	21.53	0.07	0.02	10.15	3.30	0.43	3.04	0.00	29.10	1.17	2.45	0.23	1.64	2.50	0.51	1.23	0.46	22.49	0.00	0.00	0.00	-4.73	10.72	-0.70	46.98	181.53	635.78	453.52	873.74	701.83	661.97	512.97	843.19	502.50
14.647	0	0.05	0.02	0.02	0.14	0.50	0.36	0.15	22.11	3.16	99.00	3.36	9.25	89.40	4.80	18.81	0.08	0.02	10.06	3.16	0.61	4.12	0.00	32.72	1.40	2.54	0.29	2.35	2.22	0.49	1.21	0.48	22.11	0.00	0.00	0.00	-2.27	11.34	-0.52	47.45	178.28	634.40	453.68	872.72	703.84	662.65	512.86	840.70	503.88
14.681	0	0.06	0.03	0.02	0.14	0.47	0.44	0.15	21.02	3.03	99.07	3.83	7.42	87.91	5.33	18.01	0.08	0.02	10.99	3.03	0.71	3.82	0.00	35.20	1.69	2.57	0.35	2.60	2.10	0.45	1.19	0.60	21.02	0.00	0.00	0.00	-4.65	12.08	-0.33	46.82	182.30	634.60	454.71	872.34	702.50	660.81	513.79	842.86	504.28
14.714	0	0.06	0.03	0.02	0.14	0.45	0.46	0.15	20.94	2.81	99.08	3.85	7.05	84.62	5.58	17.53	0.08	0.02	10.48	2.81	0.60	3.63	0.00	35.76	1.51	2.49	0.34	2.24	2.17	0.45	1.13	0.63	20.94	0.00	0.00	0.00	-3.89	13.47	-0.04	46.87	180.97	632.88	453.81	871.48	702.24	660.68	514.00	841.34	503.46
14.748	0	0.05	0.02	0.01	0.18	0.43	0.47	0.19	20.74	2.78	99.06	6.27	6.37	91.41	6.82	22.87	0.09	0.01	9.96	2.47	0.50	2.33	0.00	36.80	1.06	2.78	0.25	1.23	1.90	0.42	1.16	1.54	20.74	0.00	0.00	0.00	-1.90	10.17	0.20	47.16	181.51	631.39	453.62	870.78	704.99	659.44	511.68	840.86	505.91
14.781	0	0.05	0.02	0.01	0.18	0.41	0.38	0.19	21.09	2.68	99.19	5.07	7.22	89.89	6.57	23.06	0.07	0.01	8.39	2.30	0.39	1.33	0.00	33.81	0.96	2.68	0.25	0.93	1.99	0.41	1.17	0.80	21.09	0.00	0.00	0.00	-2.57	11.08	0.98	47.27	179.39	631.98	454.91	869.93	705.00	661.47	510.48	840.85	508.43
14.814	0	0.05	0.02	0.01	0.17	0.43	0.37	0.18	21.66	2.63	99.14	4.31	8.08	89.18	6.52	21.79	0.07	0.01	8.19	2.41	0.34	1.25	0.00	32.97	0.90	2.63	0.33	0.78	1.99	0.43	1.16	0.51	21.66	0.00	0.00	0.00	-3.66	11.45	0.31	47.17	177.22	631.19	453.47	871.05	704.48	661.89	512.32	838.93	504.27
14.848	0	0.04	0.02	0.01	0.17	0.48	0.35	0.20	22.91	2.66	99.03	3.90	9.47	90.08	8.51	22.09	0.07	0.01	7.91	2.35	0.36	0.83	0.00	31.37	0.66	2.66	0.27	0.59	1.92	0.40	1.08	2.12	22.91	0.00	0.00	0.00	-3.41	10.97	0.67	46.96	182.13	630.44	454.32	868.98	704.16	658.42	510.98	840.51	507.01
14.881	0	0.03	0.02	0.01	0.23	0.52	0.30	0.30	23.40	2.59	98.97	5.43	10.48	88.23	11.24	29.10	0.06	0.01	8.13	1.74	0.26	0.68	0.00	28.67	0.46	2.59	0.22	0.41	2.17	0.40	1.09	0.98	23.40	0.00	0.00	0.00	-6.03	11.93	0.62	46.86	176.83	631.52	455.03	868.43	702.43	661.34	511.22	838.08	505.67
14.914	0	0.03	0.02	0.01	0.26	0.56	0.29	0.35	23.55	2.75	98.88	5.65	11.14	89.69	12.89	30.83	0.06	0.01	9.22	1.99	0.34	1.16	0.00	27.46	0.37	2.75	0.19	0.38	2.27	0.39	1.02	0.73	23.55	0.00	0.00	0.00	-5.10	11.18	-0.25	46.94	177.40	630.37	453.92	869.16	703.95	659.65	511.76	836.87	503.82
14.948	0	0.03	0.01	0.01	0.29	0.62	0.21	0.41	21.67	2.82	98.75	4.69	13.89	90.32	13.79	34.20	0.05	0.01	9.19	1.89	0.31	0.78	0.00	21.67	0.25	2.82	0.14	0.24	2.48	0.39	0.99	2.09	24.54	0.00	0.00	0.00	-2.39	10.83	-0.33	47.33	178.09	631.43	455.04	868.69	705.17	659.40	511.00	837.45	507.15
14.981	0	0.03	0.01	0.01	0.33	0.59	0.21	0.49	20.83	2.73	98.81	5.07	13.34	89.69	15.85	36.03	0.05	0.01	8.66	1.58	0.30	0.83	0.00	20.83	0.22	2.73	0.14	0.25	2.71	0.40	0.99	0.71	24.39	0.00	0.00	0.00	-5.60	11.18	-0.16	47.01	177.22	632.13	455.49	868.40	703.25	660.32	511.16	837.45	505.75
15.014	0	0.03	0.01	0.01	0.32	0.59	0.18	0.45	18.04	2.78	98.82	3.61	14.15	86.06	15.67	34.42	0.04	0.01	8.50	1.44	0.40	1.08	0.00	18.04	0.26	2.78	0.16	0.37	2.87	0.43	0.96	0.97	24.41	0.00	0.00	0.00	-2.94	12.90	0.16	47.24	178.21	630.84	454.62	867.83	702.90	659.40	512.45	837.48	505.52
15.048	0	0.03	0.01	0.01	0.28	0.65	0.17	0.39	17.15	3.00	98.70	3.04	15.52	87.22	14.48	32.21	0.04	0.01	8.73	1.60	0.38	1.01	0.00	17.15	0.27	3.00	0.17	0.47	3.18	0.40	0.96	1.41	25.13	0.00	0.00	0.00	-2.17	12.40	0.24	47.33	175.57	630.24	454.89	867.84	704.50	660.54	512.72	835.99	506.10
15.081	0	0.03	0.01	0.01	0.32	0.52	0.17	0.46	17.50	3.03	98.97	3.79	13.32	84.87	14.74	35.59	0.04	0.01	7.03	1.15	0.41	1.00	0.00	17.50	0.27	3.03	0.13	0.65	3.15	0.41	0.98	0.79	23.92	0.00	0.00	0.00	-3.74	13.38	0.32	47.26	174.64	631.67	456.04	867.44	703.17	661.65	512.90	836.18	506.55
15.115	0	0.03	0.01	0.01	0.35	0.43	0.13	0.47	13.02	3.42	99.05	2.94	13.38	91.25	14.34	36.80	0.03	0.01	5.97	1.12	0.31	0.87	0.00	13.02	0.28	3.42	0.12	0.46	3.58	0.45	1.02	1.02	22.90	0.00	0.00	0.00	-6.66	10.28	0.26	47.16	168.42	633.58	456.20	868.39	703.61	666.00	509.24	834.40	506.46
15.148	0	0.03	0.02	0.01	0.32	0.41	0.14	0.42	12.86	3.49	99.17	2.24	12.81	91.47	14.53	33.51	0.03	0.01	5.72	1.14	0.33	0.98	0.00	12.86	0.34	3.49	0.13	0.46	3.94	0.43	1.02	0.95	22.48	0.00	0.00	0.00	-6.50	10.14	-0.49	47.13	171.18	634.12	457.00	867.73	702.62	663.58	511.37	834.67	505.95
15.181	0	0.03	0.02	0.01	0.30	0.36	0.15	0.38	13.39	3.50	99.24	1.99	11.61	90.63	14.34	31.47	0.03	0.01	4.74	0.91	0.26	0.62	0.00	13.39	0.43	3.50	0.12	0.42	3.86	0.44	1.09	0.75	21.84	0.00	0.00	0.00	-7.65	10.66	-0.59	47.14	167.17	636.25	457.87	868.41	701.78	666.88	510.52	834.01	507.13
15.215	0	0.03	0.02	0.01	0.29	0.38	0.13	0.36	11.13	3.69	99.23	1.96	13.13	92.82	13.32	30.97	0.03	0.01	4.92	0.65	0.24	0.55	0.00	11.13	0.60	3.69	0.14	0.39	3.95	0.45	1.16	0.75	22.33	0.00	0.00	0.00	-6.93	9.20	-1.11	47.48	167.05	636.40	457.91	867.26	700.26	665.76	511.26	832.74	506.70
15.248	0	0.03	0.02	0.01	0.30	0.35	0.12	0.37	10.34	3.55	99.26	1.80	12.53	93.24	13.77	31.59	0.03	0.01	4.49	0.63	0.24	0.46	0.00	10.34	0.63	3.55	0.11	0.39	4.14	0.45	1.19	1.41	21.80	0.00	0.00	0.00	-8.06	8.88	-0.41	47.39	167.60	637.33	457.88	865.46	697.44	665.94	510.09	833.48	505.57
15.281	0	0.03	0.02	0.01	0.31	0.30	0.13	0.37	10.02	3.40	99.25	1.54	11.26	92.65	13.94	31.58	0.02	0.01	4.17	0.53	0.24	0.46	0.00	10.02	0.55	3.40	0.10	0.43	4.12	0.46	1.17	0.78	20.66	0.00	0.00	0.00	-5.62	9.33	-0.04	47.31	172.57	632.12	453.47	868.82	702.50	662.99	508.53	835.49	503.79
15.315	0	0.03	0.02	0.01	0.49	0.33	0.14	0.64	7.98	3.18	98.71	2.12	11.06	89.55	20.95	37.69	0.03	0.01	4.99	0.47	0.24	0.43	0.00	7.98	0.45	3.18	0.08	0.23	4.80	0.45	1.04	3.12	20.87	0.00	0.00	0.00	-5.76	11.26	-1.49	47.09	178.48	632.54	454.36	869.21	701.60	658.42	510.56	836.82	505.07
15.348	0	0.03	0.02	0.01	0.52	0.38	0.15	0.71	6.77	2.76	98.57	1.80	12.04	92.25	24.31	36.80	0.02	0.01	6.47	0.61	0.25	0.48	0.00	6.77	0.31	2.76	0.08	0.13	5.05	0.47	0.91	1.08	21.47	0.00	0.00	0.00	-4.18	9.62	-1.76	47.49	175.77	632.75	455.75	868.46	703.25	659.20	513.00	834.79	505.05
15.382	0	0.03	0.02	0.01	0.60	0.41	0.14	0.81	5.31	2.49	98.37	2.20	13.14	88.38	23.43	40.80	0.02	0.01	10.04	0.60	0.23	0.22	0.00	5.31	0.23	2.49	0.08	0.04	5.29	0.51	0.77	1.22	20.42	0.00	0.00	0.00	-4.49	11.85	-1.19	47.19	172.87	632.19	456.29	868.87	705.43	661.48	513.56	834.13	504.96
15.415	0	0.03	0.01	0.01	0.61	0.42	0.11	0.83	4.38	2.26	98.34	2.70	14.00	87.02	21.54	43.13	0.02	0.01	9.74	0.66	0.28	0.25	0.00	4.38	0.18	2.26	0.07	0.06	5.60	0.52	0.81	1.50	20.71	0.00	0.00	0.00	-5.94	12.48	-0.16	46.80	174.42	631.81	457.99	867.84	705.44	661.34	513.85	835.66	507.63
15.448	0	0.02	0.01	0.01	0.64	0.44	0.10	0.91	3.93	2.14	98.19	3.37	14.75	85.29	20.88	45.91	0.02	0.01	9.61	0.74	0.36	0.32	0.00	3.93	0.13	2.14	0.07	0.08	5.67	0.53	0.82	1.49	21.23	0.00	0.00	0.00	-7.55	13.21	-0.70	46.28	172.51	631.48	458.38	866.54	705.11	660.78	513.01	833.19	507.01
15.482	0	0.02	0.01	0.01	0.80	0.33	0.09	1.13	2.99	1.67	97.74	5.06	12.68	84.16	21.03	51.03	0.02	0.01	7.28	0.76	0.31	0.26	0.00	2.99	0.08	1.67	0.05	0.08	5.82	0.60	0.78	0.85	19.93	0.00	0.00	0.00	-6.40	13.65	-0.14	46.66	167.59	632.06	459.63	866.72	707.14	664.40	512.93	831.95	509.43
15.515	0	0.02	0.01	0.01	0.83	0.29	0.08	1.13	2.39	1.41	97.73	6.16	12.01	92.38	18.81	53.34	0.02	0.02	5.92	0.72	0.29	0.34	0.00	2.39	0.06	1.41	0.06	0.12	6.10	0.60	0.73	0.56	19.21	0.00	0.00	0.00	-14.04	9.52	-1.08	44.54	172.96	631.36	456.82	870.14	704.86	661.66	509.36	834.58	506.04
15.548	0	0.02	0.01	0.01	1.24	0.33	0.08	1.94	1.90	1.39	96.12	11.42	12.34	90.75	23.86	61.31	0.02	0.02	6.10	0.72	0.22	0.34	0.00	1.90	0.04	1.39	0.05	0.06	6.53	0.66	0.70	1.02	20.26	0.00	0.00	0.00	-17.46	10.58	0.81	43.96	173.26	633.86	457.31	869.05	700.65	664.79	505.23	838.03	507.62
15.582	0	0.02	0.01	0.01	1.10	0.40	0.07	1.72	0.98	1.28	96.56	11.10	14.82	94.34	22.47	59.68	0.01	0.02	6.59	0.68	0.16	0.25	0.00	0.98	0.03	1.28	0.04	0.02	7.76	0.75	0.55	1.32	21.82	0.00	0.00	0.00	-17.72	7.93	1.05	44.01	177.69	635.70	455.45	870.94	698.42	664.67	503.62	842.35	505.80
15.615	0	0.02	0.01	0.01	1.05	0.39	0.06	1.63	0.90	1.47	96.74	12.79	15.45	96.20	19.33	61.48	0.02	0.02	6.34	0.58	0.18	0.28	0.00	0.90	0.03	1.47	0.03	0.02	7.96	0.80	0.55	1.05	21.87	0.00	0.00	0.00	-12.76	5.84	1.28	45.30	171.75	637.67	451.01	878.09	702.54	672.44	501.96	844.19	502.11
15.648	0	0.02	0.01	0.01	0.93	0.43	0.06	1.45	0.71	1.55	97.09	11.03	16.55	96.83	18.49	59.43	0.01	0.02	6.22	0.54	0.21	0.30	0.00	0.71	0.04	1.55	0.03	0.03	7.92	0.87	0.58	1.39	22.75	0.00	0.00	0.00	-3.19	4.91	1.25	47.26	169.89	639.59	450.14	878.87	703.58	674.65	502.87	844.54	504.72
15.682	0	0.02	0.01	0.01	0.91	0.46	0.05	1.50	0.50	1.61	97.00	11.60	17.36	97.18	18.70	59.76	0.02	0.03	4.94	0.53	0.29	0.36	0.00	0.44	0.05	1.61	0.02	0.08	8.30	1.09	0.50	1.18	24.03	0.00	0.00	0.00	-5.37	4.30	2.22	47.02	170.57	643.87	448.43	885.57	702.37	681.06	503.24	851.63	502.00
15.715	0	0.02	0.01	0.01	0.86	0.36	0.06	1.34	0.57	1.81	97.32	8.78	14.89	97.37	19.35	56.28	0.02	0.03	3.28	0.59	0.31	0.36	0.00	0.42	0.05	1.81	0.02	0.32	7.92	1.14	0.57	2.89	22.55	0.00	0.00	0.00	-2.77	3.95	0.58	46.64	174.33	647.42	444.65	891.83	703.03	681.92	501.70	856.21	497.93
15.749	0	0.02	0.01	0.01	0.82	0.33	0.06	1.26	1.25	2.48	97.49	7.07	13.85	94.70	19.95	54.06	0.02	0.03	2.96	0.68	0.27	0.22	0.00	0.31	0.07	2.48	0.02	1.25	7.22	1.20	0.53	5.05	21.96	0.00	0.00	0.00	0.40	7.58	2.64	47.37	163.22	653.32	446.82	892.05	700.95	693.27	500.17	856.47	502.63
15.782	0	0.03	0.01	0.01	0.60	0.32	0.08	0.84	0.53	2.44	98.31	3.32	13.83	98.52	20.45	43.76	0.02	0.03	2.80	1.03	0.24	0.09	0.00	0.21	0.05	2.44	0.01	0.53	7.60	1.34	0.48	1.58	21.91	0.00	0.00	0.00	-6.68	1.02	0.08	44.92	174.64	656.15	444.10	904.57	706.22	691.73	499.64	866.36	497.57
15.815	0	0.03	0.02	0.01	0.40	0.31	0.08	0.50	0.45	2.80	99.01	1.66	14.17	96.39	16.59	34.75	0.02	0.03	3.07	1.23	0.17	0.04	0.00	0.19	0.05	2.80	0.01	0.27	7.57	1.45	0.45	3.64	21.27	0.00	0.00	0.00	-1.52	5.58	1.96	45.89	168.47	661.04	447.12	904.50	705.68	699.89	499.41	868.26	504.98
15.849	0	0.05	0.03	0.01	0.21	0.29	0.08	0.22	0.55	3.53	99.41	1.37	14.90	98.72	10.02	21.52	0.03	0.03	4.64	1.69	0.25	0.04	0.00	0.20	0.08	3.53	0.02	0.30	6.88	1.55	0.55	2.40	20.07	0.00	0.00	0.00	-5.05	0.26	-0.33	45.34	171.39	673.91	445.81	919.57	705.75	709.22	501.89	880.58	498.30
15.882	0	0.06	0.03	0.01	0.16	0.31	0.08	0.15	0.55	3.92	99.37	1.39	15.63	97.96	9.19	13.64	0.03	0.04	5.69	1.97	0.24	0.04	0.00	0.24	0.08	3.92	0.03	0.17	6.77	1.62	0.55	3.72	20.15	0.00	0.00	0.00	0.05	2.65	0.79	46.30	169.17	673.66	447.13	916.67	705.90	710.28	502.19	879.45	502.57
15.915	0	0.06	0.03	0.01	0.13	0.32	0.09	0.12	0.61	5.26	99.37	1.35	15.86	98.16	7.90	8.92	0.04	0.05	6.12	1.96	0.27	0.07	0.00	0.26	0.07	5.26	0.03	0.23	6.78	1.76	0.61	4.17	19.97	0.00	0.00	0.00	-2.84	2.11	2.26	45.91	166.50	677.25	445.50	919.95	702.99	716.93	498.99	883.42	500.65
15.949	0	0.07	0.04	0.01	0.11	0.32	0.08	0.10	0.55	6.21	99.35	1.35	16.36	98.46	6.21	5.79	0.05	0.06	6.57	2.03	0.31	0.12	0.00	0.26	0.06	8.01	0.05	0.37	6.59	2.19	0.55	5.28	19.97	0.00	0.00	0.00	-2.03	1.22	1.15	46.09	166.26	680.04	446.46	920.79	702.33	717.41	499.72	883.67	501.25
15.982	0	0.07	0.04	0.01	0.10	0.34	0.08	0.09	0.60	5.19	99.32	1.55	17.21	98.20	5.19	5.12	0.05	0.06	5.76	1.89	0.21	0.09	0.00	0.30	0.06	9.39	0.05	0.24	7.25	2.20	0.60	8.77	20.83	0.00	0.00	0.00	-2.77	2.00	1.08	46.08	167.27	682.34	447.96	921.25	700.96	718.23	500.44	885.48	502.97
16.015	0	0.07	0.03	0.01	0.09	0.39	0.07	0.08	0.61	4.13	99.22	1.91	18.70	98.34	4.13	3.36	0.06	0.06	5.48	1.73	0.19	0.07	0.00	0.33	0.05	12.69	0.04	0.29	7.41	2.03	0.61	4.51	22.16	0.00	0.00	0.00	-3.02	1.60	0.66	46.25	166.66	684.03	448.37	921.04	699.03	718.72	500.96	885.37	502.49
16.049	0	0.07	0.04	0.01	0.09	0.37	0.08	0.08	0.69	3.77	99.26	1.66	18.15	98.13	3.77	3.79	0.09	0.06	6.34	1.64	0.18	0.07	0.00	0.38	0.08	22.07	0.05	0.37	7.54	2.00	0.69	7.45	21.28	0.00	0.00	0.00	-5.89	2.21	1.37	45.87	167.84	684.13	448.95	919.80	697.38	718.49	499.69	886.31	502.60
16.082	0	0.07	0.04	0.02	0.10	0.29	0.08	0.08	0.68	3.47	99.42	1.42	16.24	98.29	3.47	4.26	0.09	0.06	4.19	1.33	0.17	0.06	0.00	0.43	0.11	23.46	0.04	0.34	7.81	2.04	0.68	1.44	20.28	0.00	0.00	0.00	-7.59	1.73	0.70	46.11	168.72	684.28	449.43	916.64	693.33	715.66	500.25	884.38	501.07
16.116	0	0.07	0.04	0.02	0.11	0.23	0.08	0.09	0.91	3.72	99.54	1.13	13.91	97.37	3.72	6.63	0.11	0.07	3.04	0.92	0.21	0.09	0.00	0.61	0.10	27.08	0.03	0.45	6.39	2.22	0.91	0.83	18.70	0.00	0.00	0.00	-4.53	3.95	0.18	47.10	165.77	682.09	450.69	911.35	692.01	712.79	502.17	878.56	502.28
16.149	0	0.07	0.04	0.02	0.12	0.22	0.08	0.10	0.82	3.57	99.57	1.01	13.18	96.12	3.57	8.90	0.12	0.07	3.49	0.88	0.26	0.12	0.00	0.75	0.14	26.11	0.02	0.55	5.92	2.38	0.82	0.92	17.88	0.00	0.00	0.00	-6.28	5.95	-2.11	46.98	166.94	679.48	449.56	908.36	688.10	706.51	503.16	873.41	499.66
16.182	0	0.07	0.04	0.02	0.12	0.21	0.08	0.10	0.91	3.37	99.58	0.97	12.82	93.18	3.37	9.69	0.11	0.07	3.49	0.74	0.30	0.26	0.00	0.91	0.23	25.20	0.02	0.80	5.26	2.24	0.87	0.46	17.63	0.00	0.00	0.00	-1.03	8.92	-3.38	47.92	170.53	674.94	451.35	903.18	689.97	698.24	509.38	868.52	500.15
16.216	0	0.06	0.04	0.02	0.12	0.29	0.07	0.11	0.85	3.69	99.41	1.27	15.64	94.54	3.69	9.75	0.10	0.06	5.74	0.78	0.46	0.37	0.00	0.85	0.26	26.67	0.02	0.82	5.76	2.16	0.79	1.14	19.51	0.00	0.00	0.00	-3.59	7.74	-1.28	47.60	166.83	671.89	452.36	898.83	691.01	699.14	506.30	865.90	501.33
16.249	0	0.06	0.03	0.01	0.14	0.31	0.07	0.13	0.81	4.96	99.38	1.25	15.89	94.39	4.96	12.87	0.08	0.07	6.86	0.76	0.47	0.30	0.00	0.77	0.23	24.00	0.01	0.37	5.87	2.42	0.81	0.85	19.43	0.00	0.00	0.00	-4.30	7.89	-0.02	47.26	165.73	667.40	453.22	893.87	691.81	696.57	504.96	862.29	503.25
16.282	0	0.05	0.03	0.01	0.16	0.38	0.07	0.17	0.75	6.59	99.25	1.54	17.40	95.43	6.59	17.45	0.07	0.08	7.63	0.89	0.47	0.19	0.00	0.62	0.20	21.91	0.01	0.20	6.49	2.70	0.75	1.66	20.78	0.00	0.00	0.00	-4.60	6.81	0.64	46.95	169.09	663.29	450.80	896.11	695.80	694.79	504.95	863.84	501.25
16.316	0	0.04	0.02	0.01	0.16	0.52	0.07	0.18	0.82	7.22	98.95	2.38	20.39	90.97	7.22	19.00	0.06	0.09	8.08	0.78	0.47	0.10	0.00	0.76	0.15	24.60	0.01	0.08	6.52	2.58	0.82	0.92	23.55	0.00	0.00	0.00	-0.52	10.45	0.11	47.76	165.96	663.06	451.35	894.90	697.71	695.04	505.23	860.98	502.89
16.349	0	0.05	0.02	0.01	0.15	0.52	0.07	0.18	0.68	7.92	98.96	2.53	20.30	94.76	7.92	17.53	0.06	0.08	7.10	0.95	0.46	0.08	0.00	0.63	0.13	22.02	0.01	0.05	7.00	2.33	0.68	0.86	23.95	0.00	0.00	0.00	-5.92	7.52	0.03	46.94	169.65	663.55	449.67	896.54	695.00	694.07	503.26	863.68	499.42
16.383	0	0.05	0.02	0.01	0.16	0.49	0.07	0.18	0.67	8.80	99.02	2.51	19.68	94.14	8.80	17.09	0.04	0.07	6.24	1.12	0.57	0.14	0.00	0.55	0.13	23.90	0.01	0.08	7.39	2.44	0.67	0.66	23.91	0.00	0.00	0.00	-1.30	8.12	0.13	48.01	164.78	663.47	449.71	896.37	696.80	696.54	503.04	861.32	502.04
16.416	0	0.04	0.02	0.01	0.15	0.54	0.07	0.18	0.59	9.58	98.91	2.77	20.43	95.51	9.58	16.79	0.04	0.06	6.80	1.39	0.62	0.17	0.00	0.50	0.09	22.19	0.01	0.08	7.20	2.55	0.59	1.08	24.53	0.00	0.00	0.00	-2.46	6.72	0.46	47.91	165.30	665.10	449.85	898.53	697.59	698.56	502.93	863.86	501.54
16.449	0	0.04	0.02	0.01	0.19	0.54	0.07	0.23	0.54	11.93	98.93	2.77	19.85	94.44	11.93	19.94	0.04	0.05	6.60	2.10	0.65	0.21	0.00	0.43	0.06	20.95	0.01	0.10	7.58	2.80	0.54	0.49	24.52	0.00	0.00	0.00	-5.01	7.83	0.52	47.42	164.55	666.50	450.11	899.61	696.09	700.28	501.43	864.83	502.68
16.483	0	0.04	0.02	0.01	0.25	0.46	0.08	0.32	0.45	13.97	99.09	2.15	17.91	95.39	13.97	25.42	0.03	0.04	6.85	2.13	0.55	0.17	0.00	0.29	0.05	17.02	0.01	0.09	7.51	2.87	0.45	0.84	22.91	0.00	0.00	0.00	-7.65	6.85	0.24	46.95	165.32	667.79	449.10	902.02	695.39	701.36	500.30	866.68	500.73
16.516	0	0.04	0.02	0.01	0.22	0.49	0.08	0.28	0.40	12.80	99.02	2.24	18.80	95.71	12.80	22.52	0.02	0.03	7.54	2.04	0.46	0.15	0.00	0.25	0.05	14.76	0.01	0.06	7.29	3.29	0.40	0.40	23.18	0.00	0.00	0.00	-5.60	6.47	0.47	47.54	165.11	669.04	450.77	901.83	696.36	702.28	502.28	867.38	502.46
16.549	0	0.04	0.02	0.01	0.21	0.47	0.08	0.26	0.37	12.44	99.07	2.20	18.58	94.95	12.44	21.14	0.02	0.03	6.97	1.97	0.32	0.11	0.00	0.23	0.04	13.47	0.01	0.07	7.74	3.46	0.37	0.63	23.07	0.00	0.00	0.00	-7.95	7.33	0.67	47.16	163.77	670.10	450.73	902.69	695.31	704.20	500.76	867.95	502.60
16.583	0	0.04	0.02	0.01	0.18	0.65	0.07	0.24	0.33	8.86	98.70	3.30	21.88	94.88	11.45	19.93	0.02	0.02	7.71	2.05	0.26	0.09	0.00	0.17	0.05	8.86	0.01	0.08	7.47	3.90	0.33	0.73	25.65	0.00	0.00	0.00	-5.16	7.41	0.59	47.84	162.92	671.59	451.39	902.98	695.55	705.41	502.14	868.33	503.64
16.616	0	0.04	0.02	0.01	0.17	0.74	0.06	0.24	0.31	8.17	98.52	3.85	23.45	95.52	9.98	21.53	0.02	0.02	8.15	1.81	0.23	0.10	0.00	0.15	0.04	8.17	0.02	0.10	7.62	4.04	0.31	0.76	26.64	0.00	0.00	0.00	-8.65	6.70	0.01	46.81	164.91	671.41	450.55	905.19	695.77	704.66	501.42	869.57	502.05
16.649	0	0.04	0.02	0.01	0.15	0.84	0.07	0.21	0.24	7.20	98.33	4.52	24.50	96.08	10.37	17.58	0.02	0.02	8.25	1.81	0.25	0.13	0.00	0.13	0.04	7.20	0.02	0.13	8.48	3.83	0.24	0.51	27.68	0.00	0.00	0.00	-7.58	6.01	1.97	47.43	161.72	673.89	451.49	904.86	695.17	709.82	499.82	871.49	503.91
16.683	0	0.04	0.01	0.01	0.16	1.16	0.06	0.23	0.17	6.36	97.68	6.86	27.21	96.06	12.25	17.82	0.02	0.02	8.60	1.75	0.26	0.16	0.00	0.06	0.03	6.36	0.01	0.06	11.23	3.97	0.17	0.97	30.44	0.00	0.00	0.00	-5.47	6.04	2.17	47.77	159.74	674.14	451.89	905.41	696.88	711.45	500.58	871.13	504.97
16.716	0	0.04	0.01	0.01	0.16	1.43	0.06	0.25	0.15	5.60	97.13	8.37	28.97	96.76	13.07	18.99	0.02	0.02	9.77	1.65	0.22	0.18	0.00	0.06	0.02	5.60	0.01	0.03	11.73	3.76	0.15	0.38	31.78	0.00	0.00	0.00	-9.66	5.02	1.12	46.73	161.93	675.87	450.79	910.03	697.15	712.19	500.04	874.10	502.42
16.750	0	0.03	0.01	0.01	0.15	1.75	0.06	0.24	0.11	5.10	96.51	10.69	30.79	96.32	13.56	18.20	0.02	0.02	10.01	1.44	0.15	0.12	0.00	0.04	0.02	5.10	0.01	0.01	11.45	3.57	0.11	0.40	33.46	0.00	0.00	0.00	-12.16	5.67	1.58	46.46	161.18	680.35	451.82	909.86	692.37	715.31	498.96	876.45	502.27
16.783	0	0.04	0.01	0.01	0.13	1.74	0.06	0.20	0.10	5.55	96.53	10.97	31.32	96.55	10.85	16.52	0.02	0.02	9.56	1.71	0.25	0.12	0.00	0.04	0.02	5.55	0.01	0.03	12.14	3.29	0.10	1.60	33.64	0.00	0.00	0.00	-13.41	5.34	1.86	45.75	171.94	679.25	448.65	911.63	690.73	710.67	497.07	882.60	499.40
16.816	0	0.04	0.01	0.01	0.12	1.51	0.05	0.18	0.12	6.40	96.98	9.88	30.54	96.79	8.45	16.79	0.02	0.02	8.45	1.84	0.31	0.09	0.00	0.05	0.02	6.40	0.01	0.09	11.52	2.98	0.12	1.59	32.91	0.00	0.00	0.00	-5.53	4.97	1.22	47.64	171.73	680.58	448.53	913.51	692.86	711.54	498.85	883.22	503.06
16.850	0	0.04	0.01	0.01	0.11	1.23	0.05	0.16	0.34	7.59	97.54	8.20	28.75	96.37	7.59	14.18	0.02	0.02	7.30	2.27	0.47	0.09	0.00	0.06	0.03	7.72	0.01	0.34	10.29	3.15	0.15	1.84	31.63	0.00	0.00	0.00	-4.89	5.60	2.28	48.42	163.53	684.94	450.88	912.43	690.26	718.68	498.18	882.03	505.85
16.883	0	0.05	0.01	0.01	0.09	1.27	0.05	0.13	0.77	6.54	97.46	8.64	29.15	95.96	6.54	10.86	0.02	0.02	7.19	2.85	0.61	0.13	0.00	0.08	0.04	7.49	0.01	0.77	9.24	2.74	0.18	0.80	31.99	0.00	0.00	0.00	-2.56	6.16	2.59	48.79	163.33	684.44	450.72	911.45	690.55	718.38	500.61	881.67	503.84
16.916	0	0.04	0.01	0.01	0.10	1.22	0.05	0.13	1.20	6.07	97.55	8.60	28.91	95.65	6.07	12.59	0.02	0.03	6.58	3.08	0.51	0.14	0.00	0.08	0.06	7.05	0.01	1.20	8.78	2.67	0.20	1.69	31.96	0.00	0.00	0.00	-3.74	6.54	1.67	48.60	163.55	686.54	452.07	912.11	690.38	718.48	501.90	882.02	503.56
16.950	0	0.04	0.01	0.01	0.09	1.35	0.05	0.13	1.27	5.00	97.29	8.96	29.95	96.51	5.00	13.07	0.03	0.03	7.86	2.76	0.50	0.22	0.00	0.09	0.09	6.64	0.02	1.27	7.81	2.18	0.24	2.14	32.24	0.00	0.00	0.00	-7.22	5.40	1.93	47.48	171.61	684.80	451.73	916.25	694.44	716.02	502.05	887.62	504.10
16.983	0	0.04	0.01	0.01	0.08	1.55	0.05	0.12	0.57	4.61	96.90	9.55	31.32	94.96	4.61	11.29	0.03	0.03	9.39	3.34	0.43	0.20	0.00	0.08	0.10	6.85	0.02	0.57	7.44	2.00	0.23	1.08	32.68	0.00	0.00	0.00	-8.03	7.32	3.42	47.64	164.24	686.53	452.60	913.98	691.69	721.44	498.03	885.43	507.12
17.016	0	0.04	0.01	0.01	0.08	1.92	0.05	0.11	0.52	4.52	96.16	11.29	33.28	93.57	4.52	10.78	0.03	0.04	10.99	3.74	0.35	0.18	0.00	0.09	0.14	6.24	0.03	0.52	6.51	1.90	0.26	1.91	33.84	0.00	0.00	0.00	-7.05	8.61	2.10	47.73	170.41	685.96	452.08	914.59	691.60	716.73	499.91	887.03	506.34
17.050	0	0.04	0.01	0.01	0.08	2.16	0.05	0.13	0.53	5.61	95.68	11.16	33.90	95.02	5.61	12.46	0.04	0.04	13.23	3.50	0.32	0.23	0.00	0.11	0.21	7.58	0.03	0.53	5.64	1.67	0.32	1.14	33.76	0.00	0.00	0.00	-9.19	7.25	2.27	47.34	165.79	684.74	452.25	911.30	689.44	716.92	498.66	882.58	505.29
17.083	0	0.04	0.01	0.01	0.09	2.10	0.05	0.14	0.39	6.88	95.80	10.49	33.37	94.15	6.88	14.13	0.03	0.04	13.60	3.20	0.30	0.20	0.00	0.13	0.20	7.11	0.03	0.39	5.37	1.59	0.32	1.15	33.33	0.00	0.00	0.00	-11.14	8.11	1.91	47.08	168.62	685.40	453.23	910.23	687.75	714.85	499.80	883.41	504.45
17.117	0	0.03	0.01	0.01	0.13	1.39	0.05	0.19	0.61	7.17	97.22	8.24	29.77	93.04	7.17	21.51	0.04	0.04	9.47	2.14	0.25	0.18	0.00	0.15	0.19	7.39	0.03	0.61	4.89	1.22	0.36	0.48	31.67	0.00	0.00	0.00	-8.09	9.04	2.78	47.84	167.33	685.26	454.02	907.41	686.64	715.21	500.11	882.42	506.37
17.150	0	0.03	0.01	0.01	0.16	1.49	0.05	0.25	0.40	8.00	97.02	8.03	29.85	93.74	9.32	26.21	0.03	0.04	11.04	2.39	0.29	0.18	0.00	0.14	0.14	8.00	0.02	0.33	4.48	1.14	0.40	1.17	31.49	0.00	0.00	0.00	-6.36	8.47	2.04	48.28	165.45	683.29	455.03	905.06	688.13	712.95	502.45	878.36	506.33
17.183	0	0.03	0.01	0.01	0.19	1.28	0.05	0.30	0.42	8.05	97.44	6.91	28.35	92.13	9.98	29.84	0.03	0.04	10.27	2.24	0.26	0.14	0.00	0.15	0.12	8.05	0.02	0.25	4.38	1.18	0.42	0.73	30.49	0.00	0.00	0.00	-5.93	9.70	2.10	48.19	159.36	681.07	455.48	903.58	690.37	714.21	502.53	873.51	506.92
17.217	0	0.03	0.01	0.01	0.22	0.97	0.06	0.34	0.66	9.52	98.06	4.73	25.44	93.67	11.28	31.48	0.03	0.04	10.34	2.20	0.25	0.16	0.00	0.22	0.11	9.52	0.01	0.18	3.37	1.09	0.66	0.47	27.98	0.00	0.00	0.00	-6.38	8.53	1.89	48.10	158.22	678.58	455.35	902.20	691.20	712.54	502.41	870.69	507.06
17.250	0	0.03	0.01	0.01	0.23	0.93	0.06	0.34	0.62	9.23	98.14	4.17	24.99	96.30	10.82	31.56	0.03	0.04	11.16	2.06	0.38	0.21	0.00	0.19	0.14	9.23	0.01	0.11	3.55	1.18	0.62	3.08	27.16	0.00	0.00	0.00	-8.15	5.70	1.25	47.64	163.16	675.28	454.96	899.36	690.54	706.11	503.40	869.26	504.52
17.283	0	0.03	0.01	0.01	0.26	0.80	0.05	0.40	0.68	9.21	98.40	3.68	23.65	95.05	10.79	35.47	0.04	0.04	10.05	1.89	0.34	0.24	0.00	0.25	0.13	9.21	0.01	0.17	3.43	1.05	0.68	0.79	26.35	0.00	0.00	0.00	-5.58	7.22	2.60	48.11	163.17	673.30	454.54	899.48	692.61	706.95	503.30	870.08	506.75
17.317	0	0.03	0.01	0.01	0.28	0.79	0.05	0.42	0.71	6.83	98.43	3.62	23.49	94.69	10.86	36.92	0.03	0.04	9.99	1.83	0.36	0.24	0.00	0.26	0.12	6.83	0.01	0.15	3.14	1.10	0.71	1.65	26.24	0.00	0.00	0.00	-7.61	7.59	1.60	47.72	161.34	672.98	455.26	896.94	690.98	705.17	502.94	866.48	505.81
17.350	0	0.03	0.01	0.01	0.31	0.74	0.05	0.48	0.72	6.27	98.52	3.61	23.03	93.12	10.89	40.16	0.03	0.04	8.95	1.88	0.37	0.21	0.00	0.27	0.12	6.27	0.01	0.15	3.27	1.07	0.72	1.07	26.24	0.00	0.00	0.00	-6.39	8.97	1.28	47.88	161.26	671.90	456.20	895.91	692.52	703.78	504.88	865.03	506.23
17.384	0	0.03	0.01	0.01	0.30	0.67	0.05	0.45	0.65	5.49	98.67	3.21	22.00	95.58	11.13	38.24	0.03	0.05	8.55	2.81	0.32	0.30	0.00	0.26	0.13	5.49	0.01	0.29	3.45	1.13	0.65	1.29	25.48	0.00	0.00	0.00	-10.10	6.64	1.92	46.97	162.86	669.75	453.12	897.41	692.17	703.41	500.93	866.25	503.54
17.417	0	0.03	0.01	0.01	0.36	0.57	0.05	0.55	0.52	5.29	98.85	2.84	20.83	93.45	10.68	43.54	0.03	0.06	7.42	2.23	0.25	0.19	0.00	0.23	0.14	5.29	0.01	0.22	3.37	1.19	0.52	1.54	24.68	0.00	0.00	0.00	-5.01	8.71	1.51	47.59	165.96	667.51	453.43	898.30	696.98	700.74	504.32	866.69	505.35
17.450	0	0.03	0.01	0.01	0.38	0.55	0.05	0.58	0.47	4.82	98.85	2.70	20.55	94.85	10.35	44.75	0.02	0.06	7.34	2.14	0.25	0.16	0.00	0.21	0.11	4.82	0.01	0.12	3.32	1.26	0.47	0.88	24.36	0.00	0.00	0.00	-7.66	7.43	0.15	46.89	165.21	667.49	454.98	897.48	696.50	698.90	505.72	864.11	505.50
17.484	0	0.03	0.01	0.01	0.38	0.53	0.04	0.57	0.45	4.36	98.87	2.81	20.53	93.63	8.63	46.10	0.02	0.07	8.22	2.25	0.23	0.16	0.00	0.22	0.09	4.36	0.01	0.08	3.15	1.21	0.45	1.41	23.63	0.00	0.00	0.00	-6.98	8.56	0.94	47.02	167.26	665.31	454.57	890.80	691.32	694.49	504.06	861.75	505.07
17.517	0	0.03	0.01	0.01	0.40	0.51	0.04	0.58	0.48	4.74	98.83	3.16	20.17	93.61	7.98	47.59	0.02	0.07	8.62	2.45	0.27	0.14	0.00	0.21	0.10	4.74	0.01	0.06	3.15	1.10	0.48	1.78	23.00	0.00	0.00	0.00	-3.83	8.58	1.50	47.34	164.19	662.54	454.39	890.16	695.12	695.03	504.55	859.22	506.20
17.550	0	0.03	0.01	0.01	0.37	0.56	0.04	0.53	0.52	5.10	98.88	2.72	20.96	92.94	7.36	45.78	0.02	0.08	10.29	2.86	0.37	0.24	0.00	0.21	0.10	5.10	0.01	0.08	3.03	1.08	0.52	1.71	23.00	0.00	0.00	0.00	-4.76	9.11	1.06	47.30	162.74	660.83	454.60	889.61	696.20	694.08	504.51	856.81	506.73
17.584	0	0.03	0.01	0.01	0.32	0.73	0.04	0.46	0.48	4.76	98.55	2.63	23.19	94.08	7.36	42.51	0.02	0.08	12.61	3.49	0.46	0.27	0.00	0.14	0.09	4.76	0.02	0.09	3.31	1.02	0.48	1.80	24.19	0.00	0.00	0.00	-4.17	8.17	1.43	47.62	160.27	662.00	456.34	888.81	696.47	695.94	505.67	856.19	508.07
17.617	0	0.03	0.01	0.01	0.32	0.88	0.05	0.48	0.46	4.64	98.24	3.28	24.73	94.00	8.52	42.27	0.02	0.08	13.25	3.52	0.41	0.22	0.00	0.14	0.07	4.64	0.02	0.11	3.73	1.10	0.46	3.46	25.60	0.00	0.00	0.00	-8.75	8.25	0.18	46.13	168.12	658.34	453.86	891.57	698.16	689.95	504.75	858.07	505.37
17.650	0	0.03	0.01	0.01	0.22	1.16	0.05	0.31	0.40	5.36	97.69	3.90	27.12	91.24	8.37	32.16	0.02	0.06	15.91	3.60	0.36	0.20	0.00	0.11	0.05	5.36	0.01	0.07	3.84	1.14	0.40	1.35	26.72	0.00	0.00	0.00	-4.40	10.28	2.73	47.26	160.16	659.99	454.96	889.77	698.06	697.17	504.20	857.29	508.20
17.684	0	0.03	0.01	0.01	0.20	1.32	0.05	0.29	0.38	5.97	97.35	4.52	28.57	95.24	7.43	31.14	0.02	0.05	16.41	4.39	0.36	0.16	0.00	0.10	0.05	5.97	0.01	0.04	3.83	1.08	0.38	3.73	27.69	0.00	0.00	0.00	-10.73	7.02	1.96	45.85	166.22	661.31	455.22	886.50	690.74	692.15	502.51	858.34	505.49
17.717	0	0.04	0.01	0.01	0.18	1.06	0.05	0.26	0.40	6.69	97.88	4.29	26.97	94.63	6.69	29.71	0.02	0.05	13.08	4.98	0.30	0.18	0.00	0.11	0.07	7.29	0.01	0.05	3.66	1.08	0.40	3.97	27.35	0.00	0.00	0.00	-10.32	7.66	2.50	45.75	167.63	661.32	453.50	889.71	692.18	693.78	501.51	861.37	505.06
17.751	0	0.04	0.01	0.01	0.16	0.86	0.05	0.23	0.43	6.28	98.29	4.85	25.63	95.13	6.28	27.06	0.02	0.04	7.77	4.29	0.29	0.20	0.00	0.13	0.09	8.21	0.01	0.12	3.42	0.96	0.43	2.51	28.14	0.00	0.00	0.00	-10.64	7.14	2.27	45.29	170.62	660.15	451.96	892.92	694.74	693.00	501.97	863.62	503.53
17.784	0	0.04	0.01	0.01	0.16	0.95	0.05	0.23	0.40	7.39	98.11	5.03	26.18	94.99	7.39	25.44	0.02	0.04	9.05	4.69	0.28	0.20	0.00	0.12	0.09	9.00	0.01	0.18	3.41	1.01	0.40	2.97	28.38	0.00	0.00	0.00	-6.85	7.29	1.43	45.92	168.74	661.10	450.80	899.31	702.00	696.52	501.72	865.24	504.56
17.817	0	0.04	0.01	0.01	0.13	1.32	0.05	0.20	0.36	5.94	97.37	6.85	29.44	94.34	5.94	23.58	0.02	0.03	10.92	5.43	0.29	0.21	0.00	0.10	0.07	9.33	0.01	0.21	3.66	1.06	0.36	0.61	30.43	0.00	0.00	0.00	-7.49	7.93	1.84	46.30	166.01	666.50	454.47	899.67	699.93	701.32	503.37	867.26	508.01
17.851	0	0.03	0.01	0.01	0.14	1.50	0.04	0.22	0.32	4.81	97.00	7.29	30.79	95.17	4.81	27.18	0.02	0.04	12.43	4.49	0.25	0.23	0.00	0.09	0.07	12.13	0.01	0.17	3.67	1.10	0.32	0.27	30.84	0.00	0.00	0.00	-4.41	7.10	2.84	47.17	159.60	666.79	455.63	896.65	698.73	704.40	502.78	863.78	511.15
17.884	0	0.04	0.01	0.01	0.12	1.81	0.04	0.19	0.33	3.07	96.38	7.68	32.66	94.62	3.07	24.91	0.02	0.04	15.11	4.87	0.29	0.20	0.00	0.09	0.07	13.54	0.01	0.12	3.64	1.05	0.33	1.39	31.20	0.00	0.00	0.00	-14.15	7.66	2.95	44.98	168.00	667.84	455.01	894.16	690.47	699.72	500.04	867.60	506.41
17.917	0	0.03	0.01	0.01	0.14	2.09	0.04	0.23	0.31	2.79	95.82	8.75	34.03	97.44	2.79	29.88	0.02	0.04	15.96	5.25	0.29	0.21	0.00	0.07	0.08	14.51	0.01	0.07	3.48	1.06	0.31	0.87	32.08	0.00	0.00	0.00	-8.71	3.81	2.88	46.28	159.45	669.57	455.33	897.08	694.67	706.01	501.04	865.28	508.55
17.951	0	0.03	0.01	0.01	0.11	3.16	0.03	0.19	0.37	2.80	93.68	16.79	38.24	96.44	2.80	26.44	0.02	0.04	14.32	5.57	0.25	0.25	0.00	0.08	0.10	16.89	0.01	0.09	3.58	0.94	0.37	1.39	36.71	0.00	0.00	0.00	-7.97	5.51	2.10	46.32	161.80	671.48	455.84	899.69	696.42	706.12	503.79	867.89	507.25
17.984	0	0.03	0.01	0.01	0.10	4.09	0.03	0.18	0.36	3.22	91.81	20.80	40.56	97.00	3.22	24.30	0.02	0.03	15.84	5.22	0.22	0.15	0.00	0.08	0.08	16.06	0.02	0.09	3.72	0.93	0.36	1.39	38.35	0.00	0.00	0.00	-5.95	4.63	1.40	46.76	160.99	670.30	456.08	899.45	697.34	704.94	504.53	865.85	509.49
18.017	0	0.03	0.01	0.01	0.09	3.83	0.03	0.17	0.41	3.70	92.34	20.78	39.92	94.56	3.70	22.64	0.02	0.03	14.62	5.11	0.19	0.20	0.00	0.10	0.08	15.35	0.02	0.15	3.66	0.93	0.41	0.87	38.34	0.00	0.00	0.00	-7.95	7.73	1.62	46.23	165.52	669.71	456.78	897.11	695.42	701.59	504.79	867.06	508.99
18.051	0	0.03	0.01	0.01	0.09	3.53	0.03	0.18	0.36	3.62	92.95	22.26	39.41	95.02	3.62	24.18	0.02	0.03	12.03	3.14	0.20	0.21	0.00	0.11	0.08	17.13	0.02	0.17	3.78	0.85	0.36	1.96	38.89	0.00	0.00	0.00	-4.92	7.26	2.94	46.71	161.92	668.33	456.67	894.64	694.99	703.20	502.72	864.84	512.34
18.084	0	0.03	0.01	0.01	0.09	3.33	0.03	0.18	0.35	4.90	93.34	21.35	38.61	94.27	4.90	22.52	0.02	0.04	11.64	2.60	0.21	0.19	0.00	0.11	0.09	17.56	0.01	0.15	3.78	0.80	0.35	5.79	38.55	0.00	0.00	0.00	-6.33	8.00	1.51	46.35	164.01	667.79	456.21	896.24	695.58	700.87	503.75	864.71	511.30
18.118	0	0.03	0.01	0.01	0.09	2.60	0.04	0.15	0.36	6.09	94.80	17.14	36.02	94.40	6.09	17.27	0.03	0.03	10.49	2.58	0.35	0.37	0.00	0.14	0.10	22.58	0.01	0.10	3.24	0.68	0.36	5.77	36.86	0.00	0.00	0.00	-3.16	7.88	2.47	47.03	161.23	667.81	457.32	894.99	697.21	702.86	504.63	863.88	512.98
18.151	0	0.03	0.01	0.01	0.09	3.27	0.04	0.16	0.37	7.98	93.45	19.71	37.63	94.17	7.98	17.10	0.03	0.04	12.57	2.73	0.34	0.29	0.00	0.18	0.10	21.10	0.01	0.08	3.29	0.75	0.37	3.77	37.93	0.00	0.00	0.00	-10.00	8.09	1.48	45.09	166.38	667.86	456.07	898.91	698.58	700.95	505.29	867.32	506.69
18.184	0	0.03	0.01	0.01	0.09	4.59	0.05	0.17	0.33	9.97	90.82	24.44	40.24	93.72	9.97	16.84	0.03	0.03	15.39	2.46	0.33	0.18	0.00	0.15	0.08	20.16	0.01	0.04	3.50	0.73	0.33	1.80	39.64	0.00	0.00	0.00	-10.25	8.48	3.05	45.14	168.34	667.30	455.44	899.17	697.98	701.94	503.25	870.19	508.63
18.218	0	0.02	0.01	0.01	0.08	6.12	0.04	0.16	0.27	9.72	87.77	31.78	43.09	94.83	9.72	15.66	0.04	0.04	16.27	2.10	0.30	0.19	0.00	0.14	0.07	18.06	0.01	0.03	3.76	0.75	0.27	1.61	41.91	0.00	0.00	0.00	-4.66	7.46	2.72	46.54	157.24	667.49	455.85	896.81	698.36	705.85	502.67	862.86	511.27
18.251	0	0.03	0.01	0.01	0.07	7.56	0.05	0.16	0.26	9.86	84.88	33.17	44.81	97.36	9.86	14.14	0.04	0.05	19.51	2.74	0.38	0.19	0.00	0.15	0.07	17.62	0.01	0.03	3.76	0.76	0.26	0.94	42.31	0.00	0.00	0.00	-9.34	3.97	1.66	45.72	159.54	673.03	456.27	900.65	695.22	707.93	503.27	867.39	508.18
18.284	0	0.03	0.00	0.01	0.06	10.71	0.04	0.13	0.23	8.42	78.59	43.92	48.55	96.31	8.42	11.68	0.04	0.05	20.66	4.07	0.52	0.37	0.00	0.14	0.06	16.74	0.01	0.04	4.05	0.74	0.23	0.87	45.15	0.00	0.00	0.00	-7.20	5.68	1.84	46.05	163.33	674.06	455.33	902.89	695.95	707.97	503.22	871.21	508.42
18.318	0	0.03	0.01	0.01	0.06	9.81	0.04	0.12	0.23	7.61	80.38	40.40	47.71	97.20	7.61	11.21	0.05	0.06	20.72	5.56	0.65	0.71	0.00	0.20	0.07	17.61	0.01	0.08	3.82	0.65	0.23	1.26	44.25	0.00	0.00	0.00	-4.75	4.27	2.22	46.67	162.49	675.61	456.41	903.77	696.85	710.06	504.08	872.40	511.02
18.351	0	0.03	0.01	0.01	0.06	9.14	0.04	0.12	0.24	6.66	81.72	39.84	47.24	97.02	6.66	10.75	0.05	0.04	19.62	6.04	0.73	0.56	0.00	0.22	0.09	16.61	0.02	0.11	3.52	0.64	0.24	1.06	44.10	0.00	0.00	0.00	-8.12	4.58	2.31	45.73	167.13	676.11	455.74	905.88	697.23	709.17	504.03	876.24	508.10
18.385	0	0.03	0.00	0.01	0.06	7.23	0.03	0.12	0.25	5.62	85.53	43.00	45.78	97.41	5.62	12.78	0.06	0.04	13.53	6.77	0.58	0.26	0.00	0.25	0.10	13.78	0.02	0.14	3.16	0.65	0.23	3.52	44.91	0.00	0.00	0.00	-12.08	3.86	2.91	44.69	171.66	674.66	452.09	907.25	694.12	707.69	500.53	879.31	504.44
18.418	0	0.03	0.00	0.01	0.05	9.39	0.03	0.12	0.25	6.30	81.22	49.99	48.19	95.57	6.30	10.92	0.06	0.03	15.10	5.94	0.52	0.20	0.00	0.25	0.10	10.40	0.02	0.09	3.46	0.66	0.20	3.54	46.66	0.00	0.00	0.00	-0.50	6.64	0.83	47.09	164.27	675.56	456.72	906.77	702.02	708.90	508.71	873.17	510.37
18.451	0	0.03	0.00	0.01	0.05	8.23	0.03	0.11	0.26	5.35	83.54	47.91	47.26	95.36	5.35	10.17	0.06	0.04	13.57	4.51	0.37	0.14	0.00	0.26	0.12	9.82	0.02	0.07	3.55	0.66	0.20	1.77	46.15	0.00	0.00	0.00	-10.34	6.89	2.13	44.79	170.18	675.58	453.46	912.17	700.55	710.37	504.94	880.55	505.13
18.485	0	0.03	0.01	0.01	0.05	7.63	0.04	0.11	0.26	6.35	84.75	41.91	46.09	97.35	6.35	10.53	0.08	0.04	15.09	4.65	0.36	0.13	0.00	0.26	0.12	9.34	0.02	0.03	3.69	0.67	0.15	1.05	44.64	0.00	0.00	0.00	-6.73	3.97	1.28	45.79	173.56	673.87	454.52	907.85	699.67	704.49	504.95	878.01	508.57
18.518	0	0.03	0.00	0.01	0.05	9.21	0.03	0.11	0.24	4.56	81.59	45.85	48.26	95.89	4.56	11.17	0.08	0.04	16.75	3.86	0.31	0.15	0.00	0.24	0.11	9.92	0.03	0.02	3.90	0.75	0.14	0.85	45.63	0.00	0.00	0.00	-10.36	6.24	1.36	44.94	173.86	673.47	452.60	909.13	699.19	704.93	503.27	878.80	504.16
18.551	0	0.03	0.00	0.01	0.05	9.34	0.03	0.12	0.26	5.62	81.33	47.45	48.23	96.35	5.62	11.43	0.09	0.04	16.23	3.20	0.32	0.21	0.00	0.26	0.11	8.44	0.03	0.03	3.82	0.73	0.13	1.07	46.03	0.00	0.00	0.00	-7.34	5.63	1.86	46.07	167.47	672.16	454.91	903.77	698.53	705.43	503.85	872.85	507.93
18.585	0	0.02	0.00	0.00	0.04	22.27	0.03	0.10	0.23	5.04	55.46	68.61	57.18	94.97	5.04	9.25	0.08	0.03	23.45	3.72	0.50	0.29	0.00	0.23	0.09	6.61	0.03	0.03	4.16	0.79	0.10	1.56	51.53	0.00	0.00	0.00	-8.56	7.31	1.55	45.88	163.80	670.39	453.73	901.22	696.12	704.74	501.91	868.46	506.58
18.618	0	0.02	0.00	0.00	0.04	21.29	0.03	0.10	0.21	4.87	57.43	69.09	56.74	95.52	4.87	8.41	0.08	0.04	22.16	3.70	0.68	0.42	0.00	0.21	0.06	6.94	0.03	0.05	4.05	0.76	0.09	2.31	51.67	0.00	0.00	0.00	-2.66	6.71	2.20	47.25	162.19	668.75	454.64	898.85	698.54	704.34	503.75	866.44	509.14
18.651	0	0.02	0.00	0.00	0.04	25.87	0.03	0.09	0.20	5.46	49.13	72.34	58.70	94.38	5.46	6.62	0.07	0.03	24.74	3.94	0.80	0.42	0.00	0.20	0.06	5.80	0.03	0.06	3.81	0.77	0.08	3.47	52.65	0.00	0.00	0.00	-11.74	7.90	0.94	45.36	167.88	668.12	452.98	900.66	695.13	700.53	501.04	868.34	505.97
18.685	0	0.02	0.00	0.00	0.03	24.46	0.03	0.09	0.25	4.20	51.07	69.47	58.16	94.52	4.20	5.93	0.07	0.03	25.12	4.21	0.87	0.42	0.00	0.25	0.06	6.19	0.03	0.09	3.15	0.66	0.08	3.58	51.78	0.00	0.00	0.00	-3.38	7.76	2.21	47.27	159.47	668.30	454.82	896.94	697.34	704.53	503.45	863.92	508.40
18.718	0	0.03	0.00	0.00	0.03	20.13	0.03	0.08	0.24	4.19	59.74	69.11	56.32	95.05	4.19	5.42	0.07	0.03	20.90	5.39	0.75	0.38	0.00	0.24	0.07	6.65	0.03	0.09	3.10	0.61	0.08	2.30	51.68	0.00	0.00	0.00	-2.85	7.23	2.59	47.58	158.69	669.83	455.58	895.93	695.24	705.66	503.14	864.21	509.75
18.752	0	0.02	0.00	0.00	0.03	17.53	0.03	0.09	0.25	4.06	64.94	68.10	55.13	95.85	4.06	6.06	0.06	0.03	18.47	3.94	0.45	0.30	0.00	0.25	0.07	5.31	0.02	0.10	3.07	0.54	0.08	0.69	51.39	0.00	0.00	0.00	-8.98	6.30	1.87	46.45	162.86	672.37	456.65	896.51	691.62	704.22	503.33	867.01	508.10
18.785	0	0.02	0.00	0.00	0.04	15.83	0.03	0.10	0.18	5.03	68.33	64.54	53.76	95.39	5.38	7.63	0.05	0.03	18.27	3.68	0.43	0.27	0.00	0.18	0.05	5.03	0.01	0.05	3.09	0.57	0.07	1.16	50.39	0.00	0.00	0.00	-7.96	6.85	1.96	46.67	163.28	672.88	456.78	895.81	690.91	704.03	503.74	867.26	507.87
18.818	0	0.02	0.00	0.00	0.05	12.37	0.03	0.11	0.18	4.56	75.26	58.76	51.35	95.43	5.25	11.15	0.05	0.04	16.21	2.66	0.35	0.30	0.00	0.18	0.04	4.56	0.01	0.03	3.17	0.52	0.07	0.57	48.87	0.00	0.00	0.00	-6.16	6.81	2.61	47.29	159.61	674.14	458.09	892.13	687.57	705.45	503.99	864.98	509.04
18.852	0	0.02	0.00	0.00	0.05	14.18	0.03	0.12	0.14	4.06	71.63	62.47	52.73	95.79	5.34	13.08	0.04	0.04	17.08	2.42	0.36	0.38	0.00	0.14	0.05	4.06	0.01	0.03	3.50	0.49	0.06	2.32	49.84	0.00	0.00	0.00	-14.34	6.37	2.92	45.53	162.59	673.53	455.00	895.34	685.84	705.69	499.42	868.19	504.78
18.885	0	0.02	0.00	0.00	0.06	15.95	0.03	0.15	0.13	3.89	68.09	64.45	53.77	95.29	5.89	17.59	0.03	0.05	18.48	1.81	0.39	0.48	0.00	0.13	0.05	3.89	0.01	0.02	3.57	0.45	0.06	0.96	50.37	0.00	0.00	0.00	-6.63	6.97	3.02	47.39	156.98	676.51	458.00	893.19	685.92	708.96	503.35	865.84	508.75
18.918	0	0.02	0.00	0.00	0.07	16.12	0.03	0.20	0.12	3.81	67.76	66.77	53.81	95.89	6.89	23.80	0.03	0.07	17.44	1.41	0.35	0.56	0.00	0.12	0.05	3.81	0.01	0.04	4.24	0.42	0.05	0.95	51.01	0.00	0.00	0.00	-6.46	6.25	3.91	47.26	154.35	674.19	457.60	892.48	687.75	709.81	501.91	863.96	509.74
18.952	0	0.01	0.00	0.00	0.09	17.84	0.03	0.27	0.10	4.53	64.32	65.84	54.38	96.37	8.17	29.04	0.03	0.09	20.10	1.35	0.39	0.59	0.00	0.10	0.04	4.53	0.00	0.04	4.18	0.37	0.05	1.04	50.75	0.00	0.00	0.00	-12.04	5.61	2.83	46.16	157.41	675.19	457.21	893.63	685.89	708.05	500.75	865.34	507.01
18.985	0	0.01	0.00	0.00	0.11	15.32	0.02	0.34	0.08	4.62	69.35	64.85	52.86	96.25	8.87	34.35	0.03	0.09	17.42	1.05	0.29	0.45	0.00	0.08	0.04	4.62	0.00	0.04	4.42	0.40	0.05	1.43	50.48	0.00	0.00	0.00	-10.63	5.77	1.40	46.31	156.28	675.39	456.74	895.86	688.10	708.03	502.86	864.29	505.41
19.018	0	0.01	0.00	0.00	0.10	15.07	0.02	0.31	0.11	5.57	69.85	61.92	52.78	95.13	7.55	33.28	0.02	0.12	18.63	1.37	0.33	0.52	0.00	0.11	0.05	5.57	0.01	0.10	4.20	0.38	0.06	1.00	49.69	0.00	0.00	0.00	-7.75	7.14	1.09	47.19	161.53	676.53	457.39	894.17	685.29	704.80	504.39	866.31	506.89
19.052	0	0.02	0.00	0.01	0.11	13.20	0.02	0.31	0.11	6.43	73.61	55.13	51.28	95.30	7.29	33.50	0.02	0.14	19.33	1.24	0.35	0.68	0.00	0.09	0.06	6.43	0.01	0.11	4.20	0.34	0.07	1.42	47.95	0.00	0.00	0.00	-9.76	6.95	2.22	46.64	159.01	674.49	458.86	891.57	686.47	705.14	503.81	864.09	508.25
19.085	0	0.02	0.00	0.01	0.11	10.20	0.02	0.29	0.19	6.02	79.59	47.35	48.92	95.24	6.02	33.02	0.02	0.12	18.02	1.49	0.33	0.66	0.00	0.10	0.09	6.39	0.01	0.19	4.08	0.33	0.09	1.12	46.01	0.00	0.00	0.00	-11.67	7.02	2.97	46.24	154.33	674.42	458.17	892.63	686.35	708.83	503.28	863.12	506.87
19.119	0	0.02	0.00	0.01	0.14	5.37	0.03	0.31	0.57	6.78	89.26	29.24	42.37	92.99	6.85	34.48	0.02	0.11	15.31	1.45	0.34	0.49	0.00	0.13	0.13	6.78	0.01	0.57	3.72	0.32	0.14	2.50	41.17	0.00	0.00	0.00	-10.35	9.07	2.61	46.32	160.48	672.68	455.60	894.86	688.44	705.73	501.44	866.14	506.00
19.152	0	0.02	0.00	0.01	0.14	3.72	0.03	0.28	0.49	7.90	92.56	21.44	38.69	94.88	7.90	30.74	0.02	0.09	13.61	1.73	0.34	0.33	0.00	0.14	0.18	7.92	0.02	0.49	3.84	0.31	0.18	5.06	38.59	0.00	0.00	0.00	-4.34	7.40	1.28	47.46	161.14	671.86	457.81	892.76	690.60	702.19	507.60	863.33	507.26
19.185	0	0.02	0.01	0.01	0.13	2.53	0.03	0.25	0.85	5.96	94.94	15.75	35.45	94.76	5.96	29.68	0.02	0.10	11.22	1.87	0.43	0.37	0.00	0.18	0.26	9.42	0.02	0.85	3.70	0.30	0.20	5.75	36.23	0.00	0.00	0.00	-9.60	7.52	2.09	46.30	168.17	666.70	453.10	894.32	691.49	697.97	501.03	866.11	504.51
19.219	0	0.03	0.01	0.01	0.15	1.44	0.04	0.23	1.03	5.27	97.12	8.64	30.28	94.31	5.27	28.68	0.02	0.10	9.45	1.82	0.47	0.36	0.00	0.20	0.34	9.93	0.02	1.03	3.89	0.33	0.27	1.09	31.99	0.00	0.00	0.00	-8.64	7.96	1.77	46.79	163.24	663.28	453.83	890.07	691.91	696.18	501.18	859.36	505.78
19.252	0	0.03	0.01	0.01	0.14	0.99	0.04	0.21	0.57	5.51	98.03	6.40	26.99	92.94	5.51	25.67	0.02	0.11	6.65	1.85	0.42	0.59	0.00	0.24	0.43	9.99	0.02	0.57	3.65	0.32	0.33	0.74	29.98	0.00	0.00	0.00	-10.84	9.11	2.98	46.78	162.58	659.57	454.89	883.60	689.60	693.04	499.56	855.45	507.02
19.285	0	0.03	0.01	0.01	0.13	0.84	0.04	0.19	0.53	5.22	98.33	5.57	25.57	91.88	5.22	23.57	0.02	0.09	5.52	1.37	0.45	1.06	0.00	0.30	0.45	10.33	0.03	0.53	3.38	0.29	0.40	0.55	29.05	0.00	0.00	0.00	-7.49	9.87	2.07	47.44	161.85	654.34	453.28	878.34	688.82	686.99	500.01	848.75	505.32
19.319	0	0.04	0.01	0.01	0.12	0.79	0.05	0.16	0.61	5.11	98.42	5.26	25.10	90.28	5.11	20.42	0.02	0.07	5.20	1.09	0.33	1.17	0.00	0.46	0.46	12.02	0.03	0.36	3.02	0.25	0.61	1.54	28.68	0.00	0.00	0.00	-10.55	10.85	0.68	46.72	165.74	649.92	453.03	877.07	689.93	680.44	501.04	846.14	504.36
19.352	0	0.04	0.01	0.01	0.11	1.00	0.05	0.15	0.58	6.27	98.01	6.75	27.06	87.23	6.27	17.42	0.02	0.08	6.13	0.92	0.32	1.61	0.00	0.40	0.35	11.49	0.03	0.26	2.91	0.24	0.58	0.88	30.33	0.00	0.00	0.00	-5.40	12.39	-0.83	47.80	158.38	648.34	455.33	875.65	694.51	680.76	506.30	839.14	505.93
19.386	0	0.04	0.01	0.01	0.11	1.10	0.06	0.15	0.75	6.99	97.81	5.41	27.35	90.40	6.99	16.71	0.02	0.08	10.74	0.67	0.38	1.85	0.00	0.38	0.21	13.15	0.02	0.17	2.78	0.25	0.75	2.17	28.86	0.00	0.00	0.00	-5.17	10.79	-0.19	47.72	161.04	648.28	455.34	876.19	695.67	680.42	506.45	841.46	505.74
19.419	0	0.04	0.01	0.01	0.10	1.46	0.06	0.15	0.79	6.78	97.08	6.83	29.92	89.19	6.78	16.19	0.02	0.08	12.84	0.63	0.42	2.00	0.00	0.34	0.16	12.93	0.02	0.12	2.89	0.24	0.79	1.01	30.40	0.00	0.00	0.00	-6.42	11.45	-0.02	47.32	165.49	647.43	455.40	875.19	694.72	677.47	506.39	842.96	505.60
19.452	0	0.04	0.01	0.01	0.09	2.03	0.06	0.13	0.77	7.85	95.94	8.71	32.51	88.14	7.85	12.87	0.02	0.07	15.50	0.66	0.59	2.17	0.00	0.34	0.13	13.08	0.02	0.08	3.14	0.22	0.77	2.13	32.05	0.00	0.00	0.00	-9.72	11.97	-0.01	46.44	169.22	644.79	453.70	873.98	693.20	673.68	504.29	842.90	503.34
19.486	0	0.04	0.01	0.01	0.09	1.44	0.06	0.13	1.02	8.11	97.12	6.87	29.42	89.97	8.11	11.75	0.02	0.07	12.51	0.59	0.58	3.66	0.00	0.59	0.11	15.30	0.02	0.07	2.84	0.19	1.02	1.20	30.44	0.00	0.00	0.00	-6.54	11.03	0.63	47.79	158.40	645.70	455.53	870.93	692.98	678.86	504.48	837.25	505.89
19.519	0	0.04	0.01	0.01	0.09	1.65	0.06	0.12	1.02	7.66	96.70	7.60	30.65	87.76	7.66	10.69	0.02	0.06	13.57	0.72	0.65	5.44	0.00	0.60	0.09	15.67	0.03	0.08	2.83	0.16	1.02	2.19	31.12	0.00	0.00	0.00	-9.15	12.15	0.35	47.17	165.14	646.31	455.72	870.06	689.76	675.02	504.67	840.16	504.98
19.552	0	0.04	0.01	0.01	0.09	1.55	0.07	0.13	0.96	10.08	96.90	7.78	29.67	90.24	10.08	10.80	0.02	0.06	12.14	0.87	0.65	5.72	0.00	0.66	0.09	15.69	0.02	0.13	2.83	0.17	0.96	3.70	31.28	0.00	0.00	0.00	-9.45	10.88	1.69	47.34	162.90	644.13	455.74	866.91	688.37	675.16	504.93	838.06	504.42
19.586	0	0.03	0.01	0.01	0.10	1.76	0.07	0.15	0.83	11.29	96.49	10.00	30.73	93.24	11.29	12.18	0.02	0.07	11.03	1.24	0.68	5.20	0.00	0.71	0.08	18.61	0.02	0.13	3.09	0.17	0.83	1.79	33.00	0.00	0.00	0.00	-8.64	8.88	0.75	47.11	159.94	642.75	453.52	868.78	691.67	675.62	502.62	835.57	502.26
19.619	0	0.04	0.01	0.01	0.09	2.01	0.07	0.14	0.78	10.18	95.98	9.79	31.91	97.02	10.18	11.68	0.02	0.07	13.72	2.09	0.71	2.73	0.00	0.78	0.10	18.35	0.02	0.17	2.77	0.16	0.77	1.97	32.85	0.00	0.00	0.00	-10.02	4.59	1.93	46.86	165.06	646.65	451.06	876.17	691.62	680.10	499.98	845.15	501.60
19.652	0	0.04	0.01	0.01	0.09	2.04	0.06	0.13	0.80	8.77	95.91	9.89	32.33	97.86	8.77	12.26	0.02	0.09	13.90	2.86	0.68	1.40	0.00	0.80	0.14	18.44	0.02	0.27	2.87	0.17	0.63	7.25	32.92	0.00	0.00	0.00	-8.28	2.90	1.43	47.16	159.86	652.29	451.52	878.52	689.87	685.99	500.29	845.85	501.03
19.686	0	0.04	0.01	0.01	0.07	2.18	0.05	0.11	0.84	5.52	95.64	12.58	33.82	98.03	5.52	10.01	0.02	0.11	11.75	3.03	0.65	0.75	0.00	0.84	0.19	16.03	0.02	0.57	2.58	0.17	0.58	5.39	34.61	0.00	0.00	0.00	-3.96	2.45	-0.71	48.08	170.82	670.01	449.86	896.45	688.02	695.59	503.98	866.31	498.16
19.719	0	0.04	0.02	0.01	0.07	1.24	0.06	0.10	1.02	5.08	97.51	7.72	28.80	98.13	5.08	8.17	0.02	0.13	8.34	2.45	0.47	0.35	0.00	1.02	0.22	14.98	0.02	1.01	2.34	0.18	0.56	3.54	31.22	0.00	0.00	0.00	-7.17	2.20	0.54	47.49	167.87	672.80	451.76	897.96	687.61	700.82	503.60	868.66	500.06
19.753	0	0.04	0.01	0.01	0.07	1.18	0.05	0.09	1.66	3.89	97.64	9.94	28.91	98.77	3.89	8.09	0.02	0.14	3.97	3.00	0.41	0.24	0.00	1.03	0.28	12.76	0.02	1.66	2.02	0.18	0.40	1.14	32.96	0.00	0.00	0.00	-8.12	-0.06	1.17	47.15	166.10	674.22	450.50	898.39	685.39	703.37	500.36	869.47	499.44
19.786	0	0.04	0.01	0.01	0.07	1.21	0.05	0.09	1.34	3.25	97.58	9.60	29.21	98.37	3.25	8.56	0.03	0.19	4.92	3.22	0.41	0.33	0.00	1.13	0.36	12.26	0.02	1.34	1.88	0.23	0.33	1.43	32.72	0.00	0.00	0.00	-4.30	-1.51	1.18	47.84	166.02	675.31	449.29	904.15	689.74	706.84	502.98	872.81	499.10
19.819	0	0.05	0.02	0.01	0.06	1.05	0.05	0.08	1.43	2.34	97.90	8.10	28.07	98.68	2.34	7.05	0.03	0.19	4.70	3.54	0.41	0.42	0.00	1.43	0.41	11.79	0.02	0.86	1.80	0.25	0.31	2.37	31.55	0.00	0.00	0.00	-5.43	0.43	0.42	47.59	165.36	677.85	450.64	906.57	691.29	708.73	504.00	874.04	499.43
19.853	0	0.05	0.02	0.01	0.07	0.77	0.06	0.08	2.15	2.15	98.47	5.02	24.72	98.62	2.02	5.80	0.06	0.18	5.30	3.20	0.40	0.45	0.00	2.15	0.57	13.00	0.02	1.07	1.83	0.34	0.28	5.44	28.38	0.00	0.00	0.00	-6.52	0.67	1.09	47.23	165.14	677.69	451.76	907.59	693.22	710.13	504.39	875.24	501.27
19.886	0	0.05	0.02	0.01	0.07	0.78	0.06	0.08	2.13	2.16	98.44	4.80	24.90	98.73	2.16	5.94	0.06	0.16	6.22	2.11	0.34	0.29	0.00	2.13	0.53	12.03	0.02	0.62	1.96	0.37	0.26	6.06	28.08	0.00	0.00	0.00	-0.22	-0.22	-1.19	48.24	167.10	679.22	455.14	903.97	692.52	705.18	510.23	872.16	503.89
19.919	0	0.05	0.02	0.01	0.07	0.90	0.06	0.08	2.78	2.32	98.20	4.78	25.87	98.35	1.96	5.47	0.06	0.16	8.79	2.32	0.37	0.24	0.00	2.78	0.38	11.57	0.01	0.32	1.87	0.42	0.20	8.24	28.05	0.00	0.00	0.00	-6.48	1.55	-0.61	46.52	171.51	677.11	452.71	906.06	692.20	703.65	505.65	875.14	502.52
19.953	0	0.05	0.03	0.01	0.08	0.65	0.08	0.09	4.21	2.35	98.71	2.79	22.14	98.30	2.35	7.27	0.07	0.17	9.77	2.32	0.29	0.18	0.00	4.21	0.28	10.44	0.01	0.17	1.43	0.60	0.19	1.69	24.57	0.00	0.00	0.00	-5.29	1.70	0.38	46.71	166.34	677.93	454.72	904.91	693.70	707.41	507.00	873.73	503.75
19.986	0	0.05	0.02	0.01	0.08	0.87	0.07	0.09	3.72	3.04	98.26	3.14	24.74	98.51	2.24	9.02	0.08	0.16	13.56	3.04	0.35	0.24	0.00	3.72	0.22	10.06	0.01	0.08	1.43	0.59	0.17	2.52	25.34	0.00	0.00	0.00	-4.62	1.06	-1.22	46.52	167.52	675.92	454.17	902.63	692.08	702.63	507.91	870.07	502.97
20.019	0	0.05	0.02	0.01	0.08	1.10	0.07	0.09	3.28	3.12	97.80	3.70	26.81	97.91	2.64	8.26	0.09	0.15	15.68	3.12	0.39	0.39	0.00	3.28	0.15	9.42	0.01	0.06	1.33	0.66	0.14	2.23	26.39	0.00	0.00	0.00	-2.28	2.77	0.00	47.01	165.35	676.85	454.82	901.75	692.45	705.33	507.23	870.66	504.50
20.053	0	0.05	0.02	0.01	0.08	0.93	0.07	0.09	3.57	3.42	98.14	3.34	25.34	98.34	2.30	7.21	0.12	0.10	13.99	3.42	0.39	0.58	0.00	3.57	0.14	8.33	0.01	0.09	1.06	0.77	0.12	1.52	25.72	0.00	0.00	0.00	-4.80	1.60	-0.05	46.17	170.19	675.96	453.09	903.55	692.42	703.24	505.81	873.40	502.68
20.086	0	0.06	0.02	0.01	0.08	0.92	0.07	0.09	3.58	3.58	98.16	3.07	25.23	98.62	1.90	7.73	0.11	0.09	14.88	3.62	0.38	0.42	0.00	3.58	0.12	8.12	0.01	0.12	0.99	0.82	0.14	1.56	25.18	0.00	0.00	0.00	-4.74	0.67	0.95	45.94	170.86	672.51	451.15	905.78	696.19	703.59	505.56	874.42	501.90
20.120	0	0.06	0.03	0.01	0.07	0.77	0.08	0.08	3.92	3.92	98.45	2.71	23.68	98.41	1.55	6.29	0.18	0.08	13.33	4.44	0.32	0.23	0.00	3.92	0.11	7.02	0.01	0.25	0.86	0.90	0.13	2.50	24.40	0.00	0.00	0.00	-6.57	1.38	0.91	45.47	171.51	673.66	450.89	906.71	696.01	704.25	502.89	875.75	502.03
20.153	0	0.06	0.03	0.01	0.07	0.65	0.08	0.08	3.71	3.71	98.70	2.54	22.41	98.53	1.11	5.53	0.21	0.09	10.99	4.36	0.28	0.21	0.00	3.71	0.13	6.25	0.01	0.23	0.88	0.99	0.15	1.33	23.98	0.00	0.00	0.00	-6.89	0.97	0.73	45.03	174.27	671.48	448.61	911.85	700.24	704.14	505.27	878.31	499.25
20.186	0	0.06	0.03	0.01	0.07	0.70	0.07	0.08	3.48	3.48	98.60	3.16	23.41	97.83	1.11	5.64	0.21	0.10	9.63	3.66	0.20	0.10	0.00	3.48	0.15	7.26	0.01	0.16	0.96	1.00	0.13	14.01	25.37	0.00	0.00	0.00	-5.93	2.96	1.13	45.12	174.42	672.97	449.14	913.98	703.01	706.43	502.95	880.84	502.22
20.220	0	0.05	0.02	0.01	0.06	1.06	0.06	0.07	2.39	2.39	97.87	5.93	27.87	98.67	1.02	4.81	0.20	0.09	9.00	3.17	0.21	0.08	0.00	2.39	0.16	7.37	0.02	0.11	1.25	1.11	0.13	2.77	29.46	0.00	0.00	0.00	-6.79	0.45	0.85	44.80	175.90	673.89	450.29	916.09	705.29	706.75	504.24	882.65	503.06
20.253	0	0.05	0.02	0.01	0.06	1.04	0.06	0.07	2.13	2.13	97.91	6.10	27.85	98.60	1.03	4.31	0.21	0.09	8.29	2.66	0.19	0.06	0.00	2.13	0.16	7.22	0.02	0.08	1.38	1.09	0.13	3.62	29.66	0.00	0.00	0.00	-2.32	-0.73	1.19	45.98	170.49	676.43	453.07	914.32	705.01	710.25	507.07	880.75	506.42
20.286	0	0.05	0.01	0.01	0.05	1.72	0.05	0.07	1.79	1.79	96.55	10.03	32.54	98.37	0.82	3.44	0.22	0.08	10.65	2.51	0.22	0.09	0.00	1.79	0.22	6.79	0.03	0.09	1.82	1.07	0.13	1.58	33.02	0.00	0.00	0.00	-3.37	-1.49	1.18	46.05	160.38	678.08	451.25	918.56	705.91	718.26	507.49	878.57	502.63
20.320	0	0.04	0.01	0.01	0.05	2.40	0.04	0.07	1.16	1.16	95.19	15.76	35.91	98.59	1.12	3.50	0.25	0.11	10.29	1.79	0.26	0.08	0.00	1.16	0.19	7.13	0.03	0.08	2.34	1.05	0.14	7.10	36.24	0.00	0.00	0.00	-4.50	-0.75	1.11	45.74	171.81	681.79	455.02	917.88	704.33	713.96	507.70	885.76	507.67
20.353	0	0.04	0.01	0.01	0.05	2.07	0.05	0.07	1.11	1.55	95.86	14.00	34.48	98.35	1.55	3.50	0.26	0.14	9.29	1.40	0.26	0.11	0.00	1.11	0.19	6.95	0.03	0.08	2.48	1.05	0.15	2.92	35.37	0.00	0.00	0.00	-2.71	-1.56	1.26	46.21	164.23	680.86	454.72	917.73	705.95	717.37	508.51	881.60	507.12
20.387	0	0.04	0.01	0.01	0.05	2.70	0.04	0.08	0.78	1.98	94.61	21.50	37.27	98.62	1.98	4.28	0.26	0.20	7.69	1.07	0.25	0.09	0.00	0.78	0.15	6.90	0.03	0.04	2.75	0.96	0.15	1.81	38.61	0.00	0.00	0.00	-3.54	0.64	1.22	46.09	163.08	680.36	454.84	916.02	704.89	716.86	507.47	879.94	507.03
20.420	0	0.04	0.01	0.01	0.05	2.17	0.04	0.08	0.78	3.11	95.65	17.64	35.07	98.09	3.11	5.41	0.25	0.21	6.81	0.96	0.21	0.09	0.00	0.78	0.11	6.21	0.02	0.03	3.01	1.03	0.17	1.03	37.08	0.00	0.00	0.00	-2.58	2.30	0.56	46.64	162.84	680.23	456.44	911.31	701.78	713.77	508.88	876.61	507.48
20.453	0	0.04	0.01	0.01	0.06	1.53	0.05	0.09	0.77	3.89	96.95	12.67	31.68	97.52	3.89	5.97	0.25	0.19	5.24	0.67	0.20	0.09	0.00	0.77	0.09	5.91	0.01	0.02	3.01	1.14	0.15	0.75	34.65	0.00	0.00	0.00	-7.88	3.63	-0.34	45.71	179.10	674.53	455.99	906.27	697.17	699.01	509.17	878.09	506.84
20.487	0	0.04	0.01	0.01	0.07	1.37	0.05	0.09	0.68	4.61	97.25	10.61	30.46	96.79	4.61	6.78	0.25	0.18	5.81	0.69	0.28	0.12	0.00	0.68	0.08	5.95	0.01	0.02	3.05	1.20	0.14	1.37	33.41	0.00	0.00	0.00	-4.92	4.97	-1.35	46.67	173.87	668.10	452.79	902.83	698.61	695.44	508.16	869.26	503.80
20.520	0	0.04	0.01	0.01	0.07	1.16	0.05	0.10	0.64	4.66	97.68	8.53	28.80	93.19	4.89	6.80	0.23	0.16	5.73	0.65	0.27	0.14	0.00	0.64	0.07	4.66	0.01	0.02	3.15	1.32	0.13	0.52	31.90	0.00	0.00	0.00	-6.75	8.92	-2.12	46.39	178.98	661.99	452.75	898.93	699.17	686.83	509.47	865.70	503.31
20.553	0	0.04	0.01	0.01	0.08	1.13	0.06	0.12	0.58	4.52	97.73	7.85	27.89	94.65	7.84	8.40	0.22	0.14	6.45	0.50	0.32	0.18	0.00	0.58	0.05	4.52	0.01	0.04	2.95	1.39	0.13	1.20	31.34	0.00	0.00	0.00	-6.09	7.63	-0.62	46.77	180.61	657.66	454.08	892.19	699.12	682.50	509.11	863.06	504.81
20.587	0	0.04	0.02	0.01	0.09	1.14	0.07	0.12	0.42	4.00	97.71	6.93	27.63	93.55	8.58	8.67	0.21	0.12	8.25	0.59	0.39	0.27	0.00	0.42	0.05	4.00	0.01	0.07	3.92	1.49	0.11	2.37	30.51	0.00	0.00	0.00	-3.12	8.63	-0.97	47.83	174.30	654.76	456.71	885.88	699.88	680.70	512.31	854.89	506.11
20.620	0	0.04	0.02	0.01	0.10	1.06	0.07	0.14	0.42	3.93	97.88	6.47	26.54	90.03	10.69	9.60	0.19	0.10	7.78	0.58	0.32	0.21	0.00	0.42	0.04	3.93	0.01	0.06	3.77	1.42	0.11	0.87	30.05	0.00	0.00	0.00	-5.03	11.00	-1.18	47.65	170.20	650.76	456.98	881.72	699.21	678.48	511.04	848.63	507.02
20.653	0	0.04	0.02	0.01	0.10	1.18	0.08	0.14	0.31	3.25	97.65	7.10	27.15	90.63	12.27	8.91	0.16	0.07	8.43	0.62	0.40	0.22	0.00	0.31	0.04	3.25	0.01	0.06	4.35	1.64	0.09	0.72	30.66	0.00	0.00	0.00	0.98	10.66	-1.57	48.85	164.97	646.73	455.03	879.48	702.35	677.56	511.71	842.40	505.28
20.687	0	0.04	0.02	0.01	0.10	1.10	0.08	0.14	0.23	2.54	97.79	6.37	26.60	90.17	11.83	8.34	0.13	0.06	8.74	0.61	0.54	0.21	0.00	0.23	0.04	2.54	0.01	0.05	4.88	1.81	0.08	1.21	29.94	0.00	0.00	0.00	-0.61	10.92	-0.91	48.73	167.65	644.23	456.68	874.53	700.77	673.31	512.34	840.85	506.03
20.720	0	0.04	0.02	0.01	0.10	1.23	0.08	0.13	0.23	2.54	97.53	7.04	27.54	91.64	12.17	7.08	0.12	0.05	9.38	0.75	0.46	0.21	0.00	0.23	0.05	2.54	0.02	0.05	4.95	1.81	0.09	2.19	30.61	0.00	0.00	0.00	-4.27	10.03	-1.00	47.97	173.88	642.31	454.90	873.62	697.46	668.52	509.60	842.34	505.17
20.754	0	0.04	0.01	0.01	0.09	1.76	0.08	0.13	0.22	1.90	96.47	8.55	30.48	94.65	12.40	6.68	0.11	0.05	13.21	0.89	0.52	0.57	0.00	0.22	0.05	1.90	0.02	0.05	4.82	1.90	0.07	1.40	31.92	0.00	0.00	0.00	-5.96	7.64	-1.27	47.50	172.45	640.41	452.70	876.45	701.05	669.35	508.61	841.65	501.51
20.787	0	0.04	0.02	0.01	0.10	1.46	0.08	0.15	0.20	1.92	97.08	6.67	28.55	91.42	12.97	8.89	0.10	0.05	13.10	0.91	0.52	0.61	0.00	0.20	0.06	1.92	0.02	0.06	4.38	2.23	0.06	1.77	30.25	0.00	0.00	0.00	-3.46	10.17	-0.92	48.00	175.18	639.04	454.25	871.62	699.03	665.37	510.31	840.41	503.41
20.820	0	0.04	0.02	0.01	0.10	1.68	0.08	0.14	0.18	1.97	96.64	7.08	30.05	91.28	11.36	9.00	0.10	0.05	14.85	1.10	0.51	1.11	0.00	0.18	0.06	1.97	0.03	0.10	4.59	2.20	0.07	1.12	30.65	0.00	0.00	0.00	-3.61	10.26	-1.07	48.05	172.87	637.89	452.40	872.91	699.93	666.46	509.49	839.13	501.23
20.854	0	0.04	0.01	0.01	0.11	1.50	0.07	0.16	0.17	1.81	96.99	6.72	29.09	91.93	11.65	12.04	0.07	0.05	13.56	0.90	0.54	1.21	0.00	0.17	0.06	1.81	0.03	0.10	4.48	2.24	0.06	1.59	30.30	0.00	0.00	0.00	-3.43	9.83	0.22	48.37	173.89	635.97	454.63	867.42	697.79	663.91	509.55	837.74	505.01
20.887	0	0.04	0.02	0.01	0.12	0.99	0.06	0.17	0.17	1.95	98.03	5.25	26.00	88.81	9.53	14.68	0.06	0.05	9.22	0.66	0.48	1.03	0.00	0.17	0.06	1.95	0.02	0.15	4.63	2.07	0.06	1.02	28.67	0.00	0.00	0.00	-3.08	11.64	-1.15	48.78	164.02	634.19	454.28	866.05	699.66	665.61	508.86	829.55	503.67
20.920	0	0.04	0.02	0.01	0.13	0.81	0.06	0.17	0.16	1.86	98.39	4.58	24.60	86.79	8.18	16.81	0.05	0.05	7.42	0.58	0.42	1.20	0.00	0.16	0.06	1.86	0.02	0.12	4.21	2.05	0.05	0.65	27.77	0.00	0.00	0.00	-0.39	12.59	-1.25	49.36	163.49	634.65	454.60	864.24	697.85	665.17	511.38	828.43	502.57
20.954	0	0.04	0.02	0.01	0.11	0.80	0.06	0.15	0.15	2.02	98.41	5.01	24.91	83.31	7.11	15.39	0.04	0.05	6.03	0.61	0.33	1.41	0.00	0.15	0.06	2.02	0.02	0.11	4.04	1.53	0.07	0.67	28.36	0.00	0.00	0.00	-2.18	13.96	-0.84	49.39	159.13	632.41	454.32	857.06	692.54	663.20	507.63	822.23	501.97
20.987	0	0.04	0.01	0.01	0.11	0.84	0.05	0.15	0.16	2.28	98.32	5.63	25.79	93.56	5.75	16.73	0.04	0.05	5.45	0.66	0.30	2.20	0.00	0.16	0.05	2.28	0.02	0.08	4.17	1.25	0.08	1.39	29.13	0.00	0.00	0.00	-6.91	8.62	0.39	48.45	162.62	628.50	452.26	856.57	692.42	660.60	503.91	823.20	500.89
21.020	0	0.04	0.01	0.01	0.13	0.85	0.05	0.17	0.17	2.46	98.31	5.61	25.84	92.71	5.89	20.01	0.03	0.06	5.66	0.60	0.26	1.76	0.00	0.17	0.05	2.46	0.02	0.07	4.70	0.99	0.10	1.52	29.10	0.00	0.00	0.00	-4.27	9.29	0.38	49.07	157.62	630.02	453.51	857.65	695.10	664.41	504.52	822.03	503.07
21.054	0	0.04	0.01	0.01	0.14	0.80	0.05	0.19	0.19	3.04	98.40	5.42	25.27	90.46	6.25	22.50	0.03	0.06	5.05	0.61	0.25	1.40	0.00	0.19	0.05	3.04	0.02	0.07	6.00	0.79	0.14	0.31	28.88	0.00	0.00	0.00	-4.89	10.75	1.35	48.33	160.58	629.10	450.84	860.72	696.42	665.26	501.31	825.84	502.57
21.087	0	0.03	0.01	0.01	0.19	0.68	0.05	0.25	0.20	3.31	98.64	4.56	23.68	92.40	6.94	28.28	0.03	0.06	4.46	0.67	0.22	0.95	0.00	0.20	0.05	3.31	0.02	0.04	7.43	0.72	0.15	1.84	27.74	0.00	0.00	0.00	-9.13	9.51	0.73	47.95	155.69	632.90	451.74	860.03	691.15	668.46	501.47	824.14	499.70
21.121	0	0.03	0.01	0.01	0.23	0.62	0.04	0.29	0.16	3.94	98.76	4.31	22.91	92.28	7.03	32.27	0.02	0.06	3.52	0.78	0.19	0.57	0.00	0.16	0.03	3.94	0.01	0.02	9.94	0.59	0.15	1.54	27.37	0.00	0.00	0.00	-7.68	9.59	1.48	47.76	160.77	633.10	448.64	864.34	692.80	669.10	498.28	829.87	499.53
21.154	0	0.04	0.01	0.01	0.23	0.48	0.05	0.26	0.19	5.03	99.04	3.11	20.37	94.23	7.69	28.88	0.02	0.05	3.16	1.38	0.22	0.65	0.00	0.17	0.03	5.03	0.01	0.02	10.52	0.48	0.19	0.89	25.26	0.00	0.00	0.00	-8.71	8.03	0.34	47.90	157.92	635.33	448.97	864.53	690.13	670.29	498.16	828.20	499.36
21.187	0	0.04	0.01	0.01	0.29	0.44	0.05	0.33	0.21	5.64	99.13	2.65	19.40	95.64	7.74	34.52	0.02	0.05	3.40	1.48	0.20	0.82	0.00	0.18	0.03	5.64	0.01	0.02	10.77	0.46	0.21	0.55	24.25	0.00	0.00	0.00	-9.21	6.56	0.80	48.27	159.96	637.85	450.10	865.83	689.85	671.70	498.85	831.65	500.06
21.221	0	0.04	0.01	0.01	0.39	0.35	0.05	0.46	0.26	6.82	99.09	3.48	17.20	91.89	8.50	41.86	0.02	0.06	3.41	1.53	0.23	0.98	0.00	0.22	0.04	6.82	0.01	0.05	10.11	0.37	0.26	0.86	22.35	0.00	0.00	0.00	-7.90	9.86	0.72	49.04	156.17	639.67	450.59	865.17	688.53	674.16	499.20	830.33	499.95
21.254	0	0.03	0.01	0.01	0.55	0.34	0.05	0.69	0.29	8.07	98.62	6.19	16.39	87.74	10.44	49.81	0.02	0.06	3.96	1.54	0.33	1.55	0.00	0.27	0.05	8.07	0.01	0.09	9.69	0.38	0.29	0.73	21.83	0.00	0.00	0.00	-9.37	12.16	2.19	48.92	161.27	638.45	452.11	862.77	687.97	671.76	498.49	832.97	503.00
21.287	0	0.03	0.01	0.02	0.74	0.27	0.05	0.90	0.37	9.29	98.19	8.16	13.35	88.28	12.74	54.16	0.02	0.06	4.38	1.40	0.40	1.63	0.00	0.33	0.05	9.29	0.01	0.14	9.05	0.34	0.37	3.24	19.30	0.00	0.00	0.00	-8.79	11.91	1.82	49.22	161.78	637.01	452.55	860.53	687.51	669.18	499.69	830.93	502.81
21.321	0	0.03	0.01	0.02	0.72	0.23	0.06	0.83	0.43	10.72	98.34	6.68	11.64	88.55	13.17	51.73	0.01	0.05	4.74	1.15	0.48	1.59	0.00	0.40	0.05	10.72	0.01	0.20	8.78	0.23	0.43	1.25	17.70	0.00	0.00	0.00	-8.49	11.77	1.25	49.42	160.50	634.87	452.18	857.74	686.42	666.61	499.67	827.09	502.06
21.354	0	0.03	0.01	0.02	0.63	0.24	0.06	0.72	0.47	10.39	98.56	5.02	12.24	92.96	12.92	48.59	0.01	0.05	5.33	0.94	0.51	1.65	0.00	0.41	0.06	10.39	0.01	0.19	8.15	0.23	0.47	2.04	17.99	0.00	0.00	0.00	-6.48	9.10	1.42	49.73	160.54	629.87	452.49	853.17	687.67	661.93	501.54	822.47	502.11
21.388	0	0.03	0.02	0.02	0.64	0.23	0.06	0.70	0.60	11.23	98.60	5.24	11.93	92.62	11.75	49.14	0.01	0.05	6.08	0.74	0.35	1.39	0.00	0.49	0.08	11.23	0.02	0.27	8.16	0.20	0.60	1.64	17.15	0.00	0.00	0.00	-9.63	9.35	1.99	48.45	167.17	624.52	449.81	855.12	690.51	657.69	500.66	824.86	500.22
21.421	0	0.03	0.02	0.02	0.82	0.19	0.06	0.90	0.88	12.83	98.20	7.29	9.60	93.30	14.10	52.84	0.02	0.05	5.00	0.62	0.35	0.94	0.00	0.63	0.12	12.83	0.02	0.30	8.85	0.19	0.88	3.48	15.91	0.00	0.00	0.00	-7.45	8.83	0.70	48.91	162.52	625.73	449.36	857.97	694.52	660.36	499.95	822.87	499.93
21.454	0	0.03	0.02	0.02	0.83	0.15	0.07	0.86	0.95	12.76	98.28	6.16	7.56	94.77	15.66	50.20	0.02	0.04	3.59	0.61	0.24	0.50	0.00	0.59	0.13	12.76	0.02	0.25	9.23	0.20	0.95	3.27	14.79	0.00	0.00	0.00	-6.52	7.51	1.39	48.44	167.82	625.18	446.40	864.51	698.29	661.56	500.25	829.36	498.33
21.488	0	0.04	0.02	0.02	0.78	0.13	0.09	0.74	1.15	14.63	98.43	4.49	5.55	95.49	17.04	45.02	0.02	0.04	2.99	0.81	0.23	0.30	0.00	0.69	0.13	14.63	0.02	0.25	10.27	0.25	1.15	2.88	13.44	0.00	0.00	0.00	-8.79	6.74	0.75	47.62	171.91	629.91	447.95	867.49	697.53	662.51	500.25	834.42	499.08
21.521	0	0.04	0.02	0.02	0.73	0.12	0.08	0.65	1.10	14.03	98.55	4.51	5.31	95.49	14.03	44.89	0.02	0.04	2.64	0.68	0.21	0.20	0.00	0.72	0.11	17.61	0.01	0.25	10.46	0.31	1.10	1.61	12.74	0.00	0.00	0.00	-6.45	6.74	1.60	48.10	170.39	632.79	447.97	867.74	695.24	665.95	499.41	836.34	500.55
21.554	0	0.05	0.03	0.02	0.49	0.12	0.07	0.41	1.14	9.92	99.01	2.44	6.14	96.37	9.92	37.84	0.02	0.03	2.81	0.66	0.17	0.18	0.00	0.87	0.15	18.03	0.02	0.38	9.59	0.34	1.14	0.58	12.70	0.00	0.00	0.00	-7.78	5.61	0.50	47.77	174.97	635.18	448.41	871.49	696.09	665.26	502.09	840.20	499.07
21.588	0	0.05	0.03	0.02	0.38	0.11	0.08	0.30	1.20	8.11	99.24	1.33	6.12	96.66	8.11	32.48	0.02	0.04	3.45	0.79	0.19	0.20	0.00	0.95	0.18	19.61	0.02	0.56	7.26	0.36	1.20	1.57	12.14	0.00	0.00	0.00	-7.95	5.18	0.41	47.87	171.50	638.08	448.37	871.18	692.62	668.17	501.70	839.62	497.87
21.621	0	0.06	0.04	0.02	0.32	0.11	0.08	0.25	1.17	7.46	99.36	0.96	6.10	96.43	7.46	28.18	0.02	0.04	3.73	0.93	0.21	0.16	0.00	1.04	0.23	20.08	0.02	0.69	6.95	0.41	1.17	2.20	11.94	0.00	0.00	0.00	-4.48	5.51	0.64	48.19	171.98	638.89	449.00	874.74	696.95	670.43	504.34	842.35	499.96
21.654	0	0.07	0.05	0.02	0.24	0.11	0.09	0.18	1.52	6.49	99.51	0.56	5.78	96.21	6.49	21.30	0.02	0.03	3.46	0.96	0.22	0.12	0.00	1.45	0.27	20.78	0.02	1.01	6.16	0.51	1.52	4.37	11.76	0.00	0.00	0.00	-2.93	5.83	0.48	47.96	170.96	638.58	449.51	873.94	697.11	670.21	506.11	841.06	500.14
21.688	0	0.07	0.05	0.02	0.19	0.12	0.10	0.14	2.08	5.25	99.62	0.44	6.45	95.54	5.25	15.88	0.03	0.03	3.99	1.24	0.29	0.10	0.00	2.08	0.30	19.83	0.01	0.79	5.22	0.59	1.86	3.50	12.12	0.00	0.00	0.00	-3.63	6.68	0.26	47.45	171.07	639.23	451.09	874.66	698.79	670.56	507.36	841.53	501.42
21.721	0	0.08	0.06	0.02	0.17	0.11	0.10	0.11	2.11	5.24	99.67	0.43	5.83	96.99	5.24	11.66	0.03	0.02	3.42	1.01	0.37	0.08	0.00	2.11	0.31	18.09	0.02	0.81	4.94	0.60	1.83	5.84	11.80	0.00	0.00	0.00	-3.70	4.63	0.26	47.30	169.43	640.57	452.41	877.19	701.03	673.32	510.15	842.56	502.08
21.755	0	0.08	0.06	0.02	0.16	0.12	0.10	0.11	2.01	5.23	99.69	0.45	7.00	97.28	5.23	10.61	0.04	0.02	4.99	0.98	0.56	0.14	0.00	2.01	0.27	16.34	0.01	0.37	4.87	0.62	1.56	3.27	12.23	0.00	0.00	0.00	-6.20	4.11	0.22	46.52	167.69	643.43	453.49	876.84	698.85	675.33	508.05	842.93	502.64
21.788	0	0.08	0.06	0.02	0.15	0.12	0.11	0.10	1.86	6.17	99.70	0.44	6.52	96.44	6.17	8.10	0.04	0.02	4.47	0.86	0.48	0.12	0.00	1.86	0.25	15.05	0.01	0.29	4.80	0.64	1.34	15.15	12.08	0.00	0.00	0.00	-2.24	5.50	-0.60	46.63	171.85	644.83	454.37	879.39	702.00	674.18	511.13	845.89	504.19
21.821	0	0.08	0.06	0.02	0.15	0.12	0.12	0.11	1.58	7.73	99.69	0.46	6.35	95.75	7.73	7.48	0.04	0.02	3.90	0.83	0.44	0.12	0.00	1.58	0.16	13.62	0.01	0.15	4.85	0.66	1.12	5.98	12.31	0.00	0.00	0.00	-2.28	6.42	-1.22	46.40	178.06	644.52	453.60	880.62	702.41	670.65	511.39	848.54	503.44
21.855	0	0.08	0.06	0.02	0.16	0.12	0.13	0.12	1.63	9.05	99.67	0.44	6.19	97.03	9.05	7.75	0.05	0.01	4.79	0.76	0.43	0.16	0.00	1.63	0.14	14.68	0.01	0.11	5.43	0.86	1.01	3.36	12.07	0.00	0.00	0.00	-3.02	4.58	-0.79	46.44	173.89	645.99	453.14	881.39	701.08	674.46	510.63	848.16	502.48
21.888	0	0.07	0.06	0.02	0.17	0.12	0.12	0.12	1.54	8.80	99.67	0.46	6.05	97.27	8.80	8.50	0.05	0.01	3.56	0.60	0.42	0.13	0.00	1.54	0.10	13.56	0.00	0.11	5.57	0.86	0.92	2.17	12.34	0.00	0.00	0.00	-2.77	4.14	-1.13	46.50	169.65	647.39	452.64	883.07	701.57	677.75	510.41	847.16	501.39
21.921	0	0.07	0.06	0.02	0.17	0.12	0.12	0.13	1.45	9.71	99.65	0.47	6.00	97.51	9.71	9.28	0.05	0.02	3.38	0.53	0.48	0.16	0.00	1.45	0.07	12.26	0.00	0.09	5.41	0.93	0.77	2.20	12.54	0.00	0.00	0.00	-3.02	3.67	-0.74	46.67	165.67	650.13	453.81	883.87	700.75	682.04	510.70	847.51	502.33
21.955	0	0.06	0.05	0.02	0.18	0.14	0.12	0.14	1.60	9.61	99.65	0.55	7.28	97.01	9.61	11.31	0.06	0.02	3.66	0.33	0.51	0.18	0.00	1.60	0.06	10.63	0.00	0.11	4.61	1.11	0.63	1.90	13.68	0.00	0.00	0.00	-3.35	4.60	-1.89	46.69	175.90	651.50	454.25	885.38	699.89	676.82	513.64	852.29	501.34
21.988	0	0.06	0.05	0.02	0.19	0.15	0.11	0.15	1.58	9.53	99.63	0.61	8.34	95.18	9.53	13.73	0.06	0.03	4.28	0.41	0.46	0.27	0.00	1.58	0.06	11.30	0.00	0.11	4.75	1.25	0.60	1.43	14.39	0.00	0.00	0.00	-5.59	7.09	-0.18	46.49	179.25	650.17	453.91	884.14	699.15	676.02	508.83	855.21	504.16
22.021	0	0.06	0.04	0.02	0.18	0.17	0.10	0.15	1.30	8.06	99.64	0.66	9.61	94.44	8.06	14.24	0.05	0.03	4.88	0.32	0.38	0.24	0.00	1.30	0.06	9.81	0.01	0.13	4.84	1.50	0.56	0.96	14.95	0.00	0.00	0.00	-7.19	7.84	0.14	46.72	182.70	647.98	452.67	880.84	694.89	672.01	508.05	854.62	502.37
22.055	0	0.06	0.04	0.02	0.17	0.21	0.10	0.14	1.15	7.44	99.58	0.77	11.59	92.78	7.94	13.57	0.06	0.03	6.90	0.37	0.40	0.24	0.00	1.15	0.08	7.44	0.01	0.22	5.06	1.50	0.49	0.80	15.96	0.00	0.00	0.00	-4.11	9.23	0.45	47.68	181.10	644.38	450.79	877.95	694.66	670.05	507.01	851.07	501.73
22.088	0	0.06	0.04	0.02	0.16	0.27	0.09	0.14	0.99	6.79	99.47	0.90	13.82	92.89	6.79	13.40	0.06	0.04	8.81	0.50	0.50	0.43	0.00	0.99	0.09	7.04	0.01	0.16	5.33	1.57	0.47	1.27	17.06	0.00	0.00	0.00	-0.27	9.15	-0.85	48.99	167.89	640.45	449.66	876.92	700.93	672.54	506.62	840.31	500.26
22.122	0	0.05	0.03	0.01	0.16	0.40	0.08	0.16	0.80	5.71	99.21	1.26	17.26	93.09	7.09	15.99	0.06	0.05	11.16	0.55	0.79	0.78	0.00	0.80	0.09	5.71	0.01	0.13	5.47	1.67	0.38	0.76	19.48	0.00	0.00	0.00	-3.32	9.00	-0.50	48.50	170.96	638.89	449.43	876.34	700.01	670.37	506.33	841.19	499.47
22.155	0	0.05	0.03	0.01	0.17	0.42	0.08	0.18	0.62	4.48	99.17	1.45	17.74	91.42	8.00	18.09	0.06	0.05	10.11	0.62	0.68	0.83	0.00	0.62	0.08	4.48	0.02	0.11	5.88	1.79	0.31	1.61	20.43	0.00	0.00	0.00	-0.11	10.17	-0.10	48.95	171.94	636.92	448.73	878.49	705.05	670.49	506.53	842.35	501.35
22.188	0	0.05	0.03	0.01	0.16	0.44	0.08	0.16	0.63	4.12	99.13	1.62	18.05	91.91	8.95	15.25	0.07	0.04	9.62	0.77	0.69	1.35	0.00	0.63	0.09	4.12	0.03	0.09	5.88	1.72	0.32	2.97	21.11	0.00	0.00	0.00	-0.81	9.85	-1.54	48.58	174.27	637.48	448.36	880.40	705.93	668.65	508.06	842.68	499.04
22.222	0	0.05	0.02	0.01	0.17	0.51	0.07	0.19	0.48	3.44	98.97	2.29	19.76	93.04	9.65	17.64	0.06	0.04	8.23	0.82	0.52	1.20	0.00	0.48	0.07	3.44	0.03	0.08	7.01	1.82	0.22	1.51	23.30	0.00	0.00	0.00	-1.52	9.04	-2.33	48.38	175.29	637.22	449.10	879.67	704.68	666.50	508.64	841.61	500.61
22.255	0	0.04	0.02	0.01	0.17	0.57	0.08	0.20	0.40	3.34	98.87	2.59	20.37	96.04	11.19	17.55	0.06	0.04	8.34	0.95	0.49	1.00	0.00	0.40	0.05	3.34	0.03	0.06	7.81	1.88	0.20	2.47	24.10	0.00	0.00	0.00	0.49	6.06	-1.59	48.58	171.70	638.47	448.76	882.76	708.81	671.50	508.87	842.97	500.00
22.288	0	0.04	0.02	0.01	0.21	0.56	0.08	0.24	0.39	2.89	98.87	2.47	19.85	97.15	13.34	19.28	0.06	0.04	8.94	1.16	0.46	0.97	0.00	0.39	0.04	2.89	0.02	0.06	9.51	2.21	0.19	1.66	23.78	0.00	0.00	0.00	-4.39	4.36	-0.53	47.39	170.06	641.47	448.35	884.05	705.22	675.79	504.96	845.76	499.33
22.322	0	0.04	0.02	0.01	0.20	0.78	0.08	0.24	0.41	3.69	98.43	3.86	22.90	95.31	13.86	19.34	0.05	0.03	9.10	1.22	0.34	0.51	0.00	0.41	0.03	3.69	0.02	0.04	10.71	2.54	0.21	3.04	26.65	0.00	0.00	0.00	-4.29	6.94	1.24	46.99	169.88	643.08	446.62	886.61	704.82	680.33	499.86	850.20	501.35
22.355	0	0.04	0.02	0.01	0.20	0.79	0.09	0.25	0.39	3.99	98.42	3.74	22.65	97.44	15.01	18.44	0.06	0.03	9.58	1.03	0.37	0.28	0.00	0.39	0.03	3.99	0.02	0.05	10.36	2.51	0.19	3.98	26.46	0.00	0.00	0.00	-4.51	3.80	-0.30	46.77	174.15	650.27	446.63	894.57	704.33	683.66	504.64	857.68	497.84
22.389	0	0.05	0.02	0.01	0.16	0.72	0.08	0.19	0.36	4.32	98.56	3.64	22.52	97.66	12.24	14.51	0.07	0.03	8.35	1.15	0.36	0.14	0.00	0.36	0.03	4.32	0.02	0.06	10.38	2.86	0.16	1.72	26.27	0.00	0.00	0.00	-3.20	3.35	-0.91	46.75	175.52	657.90	447.11	902.17	705.20	689.78	506.16	865.11	498.01
22.422	0	0.05	0.02	0.01	0.13	0.70	0.08	0.16	0.27	4.70	98.60	3.87	22.56	97.91	11.67	10.48	0.08	0.04	7.12	1.08	0.39	0.08	0.00	0.27	0.02	4.70	0.01	0.05	10.42	2.90	0.15	5.41	26.67	0.00	0.00	0.00	-3.55	2.78	0.15	46.69	174.62	662.38	448.23	904.80	703.99	695.16	505.57	869.69	500.14
22.455	0	0.05	0.02	0.01	0.13	0.68	0.08	0.15	0.25	4.92	98.64	3.63	22.44	97.80	10.53	10.10	0.08	0.04	7.33	1.27	0.46	0.08	0.00	0.25	0.02	4.92	0.01	0.06	10.43	3.03	0.13	5.89	26.27	0.00	0.00	0.00	-3.03	3.02	0.60	46.74	172.07	666.12	448.56	906.82	702.87	699.90	504.74	871.93	500.97
22.489	0	0.05	0.02	0.01	0.11	0.70	0.08	0.13	0.18	4.78	98.59	3.85	23.04	97.57	9.58	7.20	0.08	0.05	7.23	1.54	0.38	0.07	0.00	0.18	0.02	4.78	0.01	0.06	11.00	3.22	0.10	5.47	26.64	0.00	0.00	0.00	-3.80	3.54	0.32	46.67	169.89	671.44	448.60	910.51	701.13	705.16	504.43	874.99	499.96
22.522	0	0.06	0.02	0.01	0.11	0.67	0.07	0.11	0.17	4.52	98.66	3.54	22.96	97.83	7.64	6.32	0.10	0.05	7.35	1.58	0.33	0.05	0.00	0.17	0.03	4.52	0.00	0.05	10.84	2.96	0.08	4.28	26.10	0.00	0.00	0.00	-2.54	2.96	1.23	47.06	167.73	675.39	449.70	913.27	701.15	710.75	504.85	878.46	502.18
22.555	0	0.06	0.03	0.01	0.10	0.67	0.07	0.10	0.17	4.69	98.67	3.21	23.16	97.13	5.96	4.81	0.10	0.06	8.50	1.51	0.28	0.08	0.00	0.17	0.02	4.69	0.00	0.05	11.35	3.10	0.08	7.76	25.48	0.00	0.00	0.00	-4.26	4.39	1.74	46.45	173.57	677.58	447.57	918.90	701.46	712.48	502.67	886.04	501.32
22.589	0	0.06	0.03	0.01	0.09	0.60	0.07	0.09	0.16	4.98	98.79	2.89	22.49	97.96	4.98	4.75	0.10	0.09	8.10	1.45	0.23	0.08	0.00	0.16	0.02	5.41	0.00	0.07	10.16	2.99	0.07	3.68	24.80	0.00	0.00	0.00	-3.29	2.63	1.78	46.71	169.17	682.82	448.02	921.27	700.35	718.44	500.98	887.61	502.05
22.622	0	0.06	0.03	0.01	0.09	0.61	0.07	0.10	0.16	5.33	98.78	2.93	22.51	97.33	5.33	5.62	0.10	0.09	8.10	1.47	0.23	0.08	0.00	0.16	0.03	5.42	0.00	0.06	8.47	3.06	0.07	3.34	24.89	0.00	0.00	0.00	-4.12	4.01	2.20	46.72	167.24	689.24	449.76	924.28	698.49	724.74	499.92	891.91	504.41
22.655	0	0.06	0.03	0.01	0.10	0.55	0.07	0.10	0.14	5.52	98.90	2.46	21.45	98.17	5.79	5.65	0.10	0.08	8.59	1.45	0.18	0.06	0.00	0.14	0.03	5.52	0.00	0.06	8.83	3.36	0.07	2.06	23.76	0.00	0.00	0.00	-4.26	2.08	2.16	46.43	170.43	692.42	451.16	928.35	700.33	726.66	502.34	897.07	505.48
22.689	0	0.06	0.03	0.01	0.11	0.46	0.07	0.11	0.11	5.19	99.08	2.02	19.96	97.85	5.19	6.87	0.10	0.08	7.86	1.67	0.18	0.05	0.00	0.11	0.03	6.53	0.01	0.05	8.09	3.81	0.06	2.42	22.51	0.00	0.00	0.00	-6.65	2.91	2.48	45.92	168.77	698.54	450.61	934.01	698.38	733.81	501.12	902.55	504.20
22.722	0	0.06	0.03	0.01	0.12	0.42	0.08	0.12	0.11	6.41	99.17	1.87	18.82	98.05	6.41	8.79	0.11	0.08	7.03	1.74	0.22	0.05	0.00	0.10	0.03	7.40	0.01	0.02	7.59	4.29	0.06	2.97	22.01	0.00	0.00	0.00	-5.64	2.41	3.19	45.91	166.02	700.66	451.90	931.54	695.38	735.96	499.20	901.79	507.03
22.756	0	0.06	0.03	0.01	0.13	0.31	0.08	0.14	0.12	6.41	99.37	1.36	16.20	98.59	6.41	10.13	0.12	0.08	5.94	1.74	0.26	0.06	0.00	0.09	0.02	9.81	0.01	0.01	6.55	4.93	0.05	3.12	20.00	0.00	0.00	0.00	-5.21	0.77	3.83	45.51	167.66	699.50	448.34	937.36	698.78	738.23	498.62	905.80	504.30
22.789	0	0.06	0.03	0.01	0.13	0.31	0.08	0.13	0.12	5.61	99.39	1.33	16.21	98.51	5.61	10.75	0.12	0.07	5.87	1.54	0.23	0.05	0.00	0.08	0.03	10.37	0.01	0.01	5.93	4.54	0.05	4.16	19.86	0.00	0.00	0.00	-8.30	1.03	2.51	44.64	174.50	705.88	448.01	943.60	696.84	739.46	499.04	913.94	501.84
22.822	0	0.06	0.03	0.01	0.14	0.32	0.07	0.15	0.12	5.74	99.37	1.39	16.50	98.60	5.74	13.49	0.12	0.07	5.83	1.35	0.21	0.04	0.00	0.08	0.02	9.73	0.01	0.01	6.92	4.45	0.05	4.63	20.16	0.00	0.00	0.00	-7.59	-0.73	3.26	44.93	168.34	710.11	448.80	946.78	698.08	747.15	497.15	915.36	503.83
22.856	0	0.06	0.03	0.01	0.15	0.33	0.07	0.16	0.12	5.59	99.34	1.32	16.79	98.66	5.59	15.21	0.12	0.06	7.34	1.38	0.17	0.04	0.00	0.07	0.02	8.18	0.01	0.01	7.09	4.93	0.05	4.37	19.79	0.00	0.00	0.00	-6.49	-0.50	3.36	45.15	166.91	715.11	447.83	952.03	697.57	753.10	497.04	919.90	502.92
22.889	0	0.06	0.03	0.01	0.13	0.33	0.07	0.14	0.13	4.37	99.33	1.30	17.06	98.45	4.37	12.18	0.13	0.06	7.70	1.41	0.17	0.05	0.00	0.08	0.02	8.44	0.01	0.02	6.98	4.98	0.05	10.28	19.67	0.00	0.00	0.00	-5.75	-1.26	3.76	45.13	171.18	715.70	445.34	955.01	696.61	753.32	496.24	924.42	501.43
22.922	0	0.06	0.03	0.01	0.12	0.46	0.07	0.13	0.12	3.30	99.08	1.66	20.09	97.68	3.30	12.47	0.12	0.07	10.25	1.20	0.15	0.07	0.00	0.08	0.03	6.65	0.01	0.02	7.09	5.15	0.05	1.82	21.28	0.00	0.00	0.00	-2.46	-3.30	3.26	45.53	173.86	721.22	443.51	963.69	699.92	758.42	495.26	932.18	501.21
22.956	0	0.06	0.03	0.01	0.12	0.61	0.07	0.13	0.13	3.07	98.79	1.85	22.36	98.67	3.07	12.09	0.13	0.07	13.83	1.13	0.13	0.13	0.00	0.08	0.03	6.28	0.01	0.03	6.83	5.51	0.07	3.51	21.94	0.00	0.00	0.00	-5.52	0.46	4.11	44.67	175.36	722.20	443.46	967.37	701.44	761.32	494.01	936.48	502.23
22.989	0	0.06	0.03	0.01	0.11	0.56	0.06	0.12	0.13	2.25	98.88	1.80	21.89	98.76	2.25	11.06	0.13	0.07	12.71	0.78	0.13	0.14	0.00	0.09	0.05	6.86	0.01	0.06	6.39	5.62	0.08	8.90	21.80	0.00	0.00	0.00	-5.30	0.13	3.45	45.03	170.18	724.43	445.55	961.78	695.51	761.19	495.46	931.26	501.48
23.022	0	0.06	0.03	0.01	0.10	0.64	0.07	0.11	0.13	2.02	98.71	1.90	23.07	98.28	2.02	9.89	0.13	0.06	14.54	0.83	0.11	0.16	0.00	0.10	0.06	7.67	0.02	0.09	5.98	5.13	0.08	3.80	22.13	0.00	0.00	0.00	-4.90	-1.76	3.40	45.13	166.23	728.34	445.33	964.74	695.06	766.42	494.79	932.54	500.77
23.056	0	0.06	0.03	0.01	0.09	0.63	0.06	0.11	0.12	1.98	98.74	2.16	23.09	98.60	1.98	9.16	0.12	0.06	12.55	0.73	0.11	0.09	0.00	0.10	0.07	8.87	0.02	0.12	4.70	5.56	0.11	1.60	22.94	0.00	0.00	0.00	-6.14	-0.74	3.66	44.45	169.74	728.86	444.20	967.43	695.76	766.77	492.12	936.25	501.50
23.089	0	0.06	0.03	0.01	0.09	0.60	0.06	0.10	0.13	1.80	98.80	2.32	22.83	97.82	1.80	7.47	0.13	0.06	10.75	0.71	0.11	0.07	0.00	0.11	0.10	8.69	0.02	0.12	4.93	4.99	0.12	3.22	23.39	0.00	0.00	0.00	-8.75	-2.98	3.04	43.86	173.16	732.07	444.02	973.43	697.03	768.74	494.67	941.85	498.86
23.123	0	0.06	0.03	0.01	0.08	0.65	0.06	0.10	0.13	1.64	98.70	2.76	23.72	97.93	1.64	6.55	0.13	0.05	9.97	0.70	0.10	0.03	0.00	0.09	0.12	8.36	0.03	0.12	6.35	5.26	0.13	4.54	24.51	0.00	0.00	0.00	-7.40	-2.73	3.99	44.23	172.77	735.56	443.64	977.85	697.72	774.20	493.95	946.85	500.35
23.156	0	0.06	0.02	0.01	0.09	0.65	0.06	0.11	0.14	1.53	98.70	3.12	23.92	98.25	1.53	8.60	0.13	0.06	8.46	0.58	0.11	0.02	0.00	0.10	0.13	8.56	0.03	0.09	6.63	5.62	0.14	4.17	25.28	0.00	0.00	0.00	-8.21	-1.86	3.63	43.90	171.05	737.92	443.51	980.27	698.21	776.96	493.17	947.88	499.63
23.189	0	0.06	0.02	0.01	0.09	0.62	0.06	0.11	0.15	1.69	98.75	3.18	23.60	98.18	1.69	8.47	0.12	0.07	7.49	0.50	0.11	0.03	0.00	0.11	0.14	7.96	0.04	0.11	6.93	5.88	0.15	1.37	25.41	0.00	0.00	0.00	-7.60	-2.06	3.06	44.16	172.96	742.92	444.25	984.23	697.26	779.70	495.88	952.63	499.16
23.223	0	0.05	0.02	0.01	0.08	0.86	0.05	0.11	0.19	1.63	98.27	4.98	26.71	97.73	1.63	8.58	0.10	0.08	7.56	0.46	0.09	0.02	0.00	0.14	0.16	7.92	0.05	0.19	7.35	5.59	0.19	1.38	28.32	0.00	0.00	0.00	-7.54	-3.18	2.89	44.02	174.57	746.67	443.87	987.68	696.81	782.28	494.80	956.80	499.07
23.256	0	0.05	0.02	0.01	0.08	1.03	0.05	0.11	0.24	1.38	97.93	6.09	28.41	98.05	1.38	8.25	0.09	0.09	8.14	0.45	0.07	0.04	0.00	0.15	0.18	8.64	0.05	0.24	7.41	5.96	0.21	1.47	29.64	0.00	0.00	0.00	-7.18	-2.41	3.56	44.10	173.21	748.75	443.07	991.24	697.34	786.68	494.45	959.83	499.08
23.289	0	0.05	0.02	0.01	0.07	1.26	0.05	0.11	0.37	1.10	97.49	7.14	30.15	97.07	1.10	8.65	0.09	0.12	9.53	0.35	0.06	0.07	0.00	0.19	0.23	7.72	0.06	0.37	6.95	6.17	0.23	3.92	30.71	0.00	0.00	0.00	-8.91	-4.49	3.72	43.42	176.86	750.59	438.86	996.82	695.46	788.79	492.06	965.63	494.67
23.323	0	0.04	0.02	0.01	0.07	1.25	0.05	0.11	0.45	0.95	97.51	7.18	30.09	96.31	0.95	9.24	0.08	0.13	9.33	0.28	0.07	0.08	0.00	0.21	0.29	7.26	0.08	0.45	5.32	6.66	0.29	1.69	30.74	0.00	0.00	0.00	-10.01	-5.69	3.84	43.11	175.13	752.74	437.84	997.13	692.37	790.99	489.77	966.09	493.15
23.356	0	0.04	0.02	0.01	0.08	1.07	0.04	0.12	0.48	0.87	97.86	6.42	28.78	95.61	0.87	10.76	0.07	0.18	8.10	0.23	0.08	0.05	0.00	0.21	0.31	7.00	0.08	0.48	5.17	6.69	0.32	1.81	29.99	0.00	0.00	0.00	-8.14	-6.59	2.42	43.50	176.88	761.89	437.82	1007.60	695.81	797.99	490.13	974.85	492.92
23.390	0	0.04	0.01	0.01	0.07	1.07	0.04	0.12	0.57	0.82	97.87	7.52	28.99	94.15	0.82	10.64	0.06	0.25	5.91	0.20	0.11	0.01	0.00	0.17	0.25	5.76	0.08	0.57	4.90	7.40	0.41	2.06	31.05	0.00	0.00	0.00	-8.66	-8.11	3.69	43.31	178.49	764.94	436.89	1013.88	697.06	803.62	489.37	982.05	493.80
23.423	0	0.05	0.02	0.01	0.07	0.93	0.04	0.11	0.44	0.83	98.14	6.43	27.78	94.95	0.83	9.14	0.06	0.25	5.58	0.21	0.13	0.01	0.00	0.16	0.22	6.12	0.08	0.36	4.88	7.29	0.44	4.03	30.00	0.00	0.00	0.00	-7.29	-7.33	3.27	43.90	171.36	768.54	439.00	1014.85	698.22	808.77	490.83	980.09	494.93
23.456	0	0.05	0.02	0.01	0.07	1.00	0.04	0.11	0.40	0.74	98.00	6.63	28.40	95.91	0.74	8.85	0.06	0.25	6.45	0.23	0.11	0.00	0.00	0.15	0.22	5.66	0.07	0.37	4.55	7.66	0.40	0.52	30.21	0.00	0.00	0.00	-8.89	-6.22	3.09	44.15	169.51	773.24	441.35	1011.53	691.10	810.14	491.54	979.61	495.08
23.490	0	0.05	0.02	0.01	0.07	0.96	0.04	0.12	0.38	0.69	98.08	6.69	28.13	94.64	0.69	9.35	0.05	0.26	5.55	0.21	0.11	0.00	0.00	0.12	0.17	4.86	0.05	0.28	4.91	7.56	0.38	2.12	30.27	0.00	0.00	0.00	-4.51	-7.64	3.83	44.88	173.11	773.85	438.96	1017.25	694.76	812.54	491.37	985.60	495.92
23.523	0	0.05	0.02	0.01	0.08	0.91	0.04	0.12	0.39	0.67	98.19	6.11	27.61	95.56	0.67	9.76	0.05	0.30	5.75	0.22	0.11	0.01	0.00	0.11	0.14	3.94	0.03	0.18	5.30	8.51	0.39	1.25	29.67	0.00	0.00	0.00	-4.99	-6.65	3.83	44.75	170.68	775.73	440.05	1016.66	694.65	814.44	488.80	984.89	497.61
23.556	0	0.05	0.02	0.01	0.08	0.76	0.05	0.13	0.42	0.68	98.47	4.90	25.98	95.13	0.68	9.84	0.05	0.29	5.57	0.18	0.10	0.01	0.00	0.11	0.12	3.56	0.03	0.27	5.21	9.19	0.42	1.00	28.21	0.00	0.00	0.00	-6.51	-7.13	4.31	44.59	170.67	777.30	440.62	1018.14	693.99	816.61	489.21	987.05	497.98
23.590	0	0.05	0.02	0.01	0.08	0.72	0.05	0.14	0.40	0.60	98.57	4.79	25.52	96.57	0.60	10.10	0.03	0.33	4.72	0.17	0.07	0.01	0.00	0.11	0.10	3.15	0.02	0.21	5.33	10.97	0.40	0.78	28.07	0.00	0.00	0.00	-3.64	-5.31	4.71	45.29	168.58	778.47	441.09	1017.69	694.15	818.58	488.74	986.79	499.96
23.623	0	0.05	0.02	0.01	0.08	0.72	0.05	0.15	0.40	0.59	98.57	4.53	25.45	95.93	0.59	11.37	0.03	0.32	5.45	0.16	0.07	0.02	0.00	0.12	0.10	2.95	0.02	0.24	4.82	10.89	0.40	1.42	27.71	0.00	0.00	0.00	-3.00	-6.20	4.27	45.37	170.80	778.09	440.94	1018.58	694.84	817.11	490.94	987.72	499.17
23.656	0	0.05	0.02	0.01	0.09	0.60	0.05	0.16	0.41	0.58	98.80	3.62	23.78	95.89	0.58	12.35	0.03	0.31	5.21	0.15	0.06	0.02	0.00	0.11	0.11	2.97	0.02	0.38	4.40	12.85	0.41	1.11	26.25	0.00	0.00	0.00	-2.98	-6.25	4.64	45.12	170.96	779.43	441.22	1018.32	693.17	818.22	488.12	988.63	501.85
23.690	0	0.05	0.02	0.01	0.10	0.60	0.05	0.17	0.46	0.54	98.81	3.29	23.58	96.51	0.54	14.03	0.03	0.34	6.30	0.13	0.05	0.02	0.00	0.11	0.15	2.88	0.02	0.40	3.60	12.22	0.46	1.50	25.63	0.00	0.00	0.00	-2.37	-5.40	4.09	44.94	171.73	778.06	440.44	1020.19	696.77	817.24	490.41	988.74	499.34
23.723	0	0.05	0.02	0.01	0.11	0.56	0.05	0.18	0.49	0.75	98.87	3.03	22.97	96.74	0.75	16.75	0.03	0.34	6.30	0.09	0.05	0.01	0.00	0.11	0.16	2.91	0.02	0.45	3.62	11.15	0.49	3.66	25.11	0.00	0.00	0.00	-4.01	-5.05	3.64	44.49	167.62	780.11	443.64	1020.46	697.78	819.81	492.22	987.15	501.95
23.757	0	0.05	0.02	0.01	0.13	0.42	0.05	0.20	0.48	0.81	99.16	1.90	20.13	96.37	0.81	19.18	0.03	0.37	6.95	0.08	0.04	0.01	0.00	0.09	0.18	1.98	0.02	0.31	3.46	10.65	0.48	2.05	22.14	0.00	0.00	0.00	-3.63	-5.60	3.15	44.54	167.11	780.90	446.13	1017.77	696.49	818.42	494.94	985.33	503.12
23.790	0	0.05	0.02	0.01	0.14	0.36	0.05	0.21	0.51	0.83	99.28	1.65	18.74	95.95	0.83	20.09	0.03	0.40	5.96	0.07	0.05	0.01	0.00	0.08	0.20	1.83	0.02	0.21	3.44	10.83	0.51	2.30	21.21	0.00	0.00	0.00	-6.64	-6.18	3.48	43.94	162.76	778.80	446.03	1014.79	694.66	818.45	492.78	980.91	502.63
23.823	0	0.05	0.02	0.01	0.17	0.32	0.05	0.26	0.49	0.88	99.35	1.57	17.89	97.08	0.88	25.17	0.02	0.47	4.70	0.07	0.05	0.01	0.00	0.08	0.19	1.93	0.02	0.11	3.69	11.07	0.49	2.08	20.90	0.00	0.00	0.00	-5.67	-4.48	2.91	44.52	163.76	777.34	448.36	1009.31	693.30	813.72	496.27	977.36	502.63
23.857	0	0.05	0.02	0.01	0.19	0.25	0.05	0.30	0.47	1.12	99.40	1.22	15.60	98.60	1.12	27.32	0.03	0.40	3.54	0.07	0.05	0.02	0.00	0.08	0.24	2.03	0.01	0.09	3.54	11.63	0.47	2.23	19.26	0.00	0.00	0.00	-9.80	-0.73	2.02	43.85	169.26	774.43	447.73	1004.74	688.32	806.22	495.23	975.38	500.90
23.890	0	0.05	0.03	0.01	0.18	0.22	0.05	0.27	0.47	1.05	99.46	1.07	14.36	98.61	1.05	25.60	0.02	0.33	2.97	0.06	0.05	0.02	0.00	0.10	0.28	2.22	0.01	0.11	3.03	11.16	0.47	1.38	18.32	0.00	0.00	0.00	-7.31	-0.69	1.14	44.73	160.10	770.59	446.79	1003.88	692.15	807.28	495.67	967.31	500.45
23.923	0	0.05	0.03	0.02	0.19	0.18	0.05	0.27	0.44	0.94	99.47	0.84	12.49	98.59	0.94	26.46	0.02	0.33	3.00	0.06	0.07	0.04	0.00	0.14	0.36	2.51	0.01	0.18	2.60	10.12	0.44	1.02	16.56	0.00	0.00	0.00	-5.81	-0.78	-0.62	45.11	169.13	763.85	444.19	1000.19	690.92	795.24	496.39	964.35	499.09
23.957	0	0.05	0.03	0.02	0.19	0.15	0.06	0.24	0.48	0.92	99.51	0.64	10.64	98.31	0.92	24.83	0.02	0.27	3.61	0.06	0.09	0.06	0.00	0.23	0.35	2.65	0.01	0.35	2.38	9.70	0.48	3.49	14.64	0.00	0.00	0.00	-2.54	1.67	-0.77	46.17	174.70	757.19	444.58	992.36	690.06	785.00	498.37	959.68	500.27
23.990	0	0.06	0.04	0.02	0.19	0.16	0.06	0.22	0.63	0.71	99.55	0.63	11.10	97.81	0.71	24.07	0.02	0.27	5.07	0.09	0.15	0.14	0.00	0.31	0.39	2.73	0.01	0.63	2.15	8.45	0.42	1.14	14.56	0.00	0.00	0.00	-5.06	3.00	-1.50	45.61	179.00	746.82	441.72	986.27	690.55	773.57	497.16	952.57	496.68
24.023	0	0.06	0.04	0.02	0.17	0.17	0.06	0.20	0.86	0.64	99.61	0.63	11.15	98.01	0.64	22.15	0.02	0.24	5.39	0.09	0.22	0.18	0.00	0.50	0.43	2.99	0.01	0.86	1.88	7.52	0.42	0.99	14.60	0.00	0.00	0.00	-3.24	2.50	-1.33	46.18	177.44	738.87	442.38	977.66	692.27	766.34	498.74	943.76	495.96
24.057	0	0.06	0.05	0.02	0.16	0.14	0.07	0.15	0.81	0.65	99.68	0.51	9.22	97.98	0.65	18.07	0.02	0.18	4.70	0.10	0.22	0.25	0.00	0.81	0.57	3.58	0.01	0.61	1.61	5.45	0.40	0.28	13.13	0.00	0.00	0.00	-7.72	2.59	-1.40	45.18	182.30	730.70	442.40	970.31	691.15	755.96	498.34	938.23	494.77
24.090	0	0.07	0.05	0.02	0.14	0.12	0.07	0.13	0.84	0.72	99.71	0.46	7.94	97.32	0.72	14.21	0.02	0.14	3.45	0.09	0.23	0.20	0.00	0.84	0.53	3.58	0.02	0.30	1.62	4.70	0.37	0.40	12.39	0.00	0.00	0.00	-11.83	4.03	0.03	44.70	178.77	722.94	445.81	960.75	693.00	751.14	498.01	929.91	497.08
24.124	0	0.08	0.06	0.02	0.14	0.10	0.08	0.11	1.00	0.89	99.73	0.39	6.39	95.94	0.89	11.14	0.03	0.13	2.71	0.11	0.22	0.24	0.00	1.00	0.37	3.59	0.03	0.07	1.78	3.95	0.35	2.07	11.21	0.00	0.00	0.00	-1.77	6.19	-1.03	47.59	167.25	716.34	445.42	953.40	695.92	748.70	500.70	915.93	498.19
24.157	0	0.08	0.06	0.02	0.14	0.09	0.08	0.11	1.12	1.14	99.71	0.36	5.64	94.59	1.14	12.26	0.03	0.14	2.74	0.13	0.26	0.32	0.00	1.12	0.29	3.72	0.03	0.09	1.76	3.12	0.35	0.47	10.58	0.00	0.00	0.00	-3.33	7.69	0.36	47.35	168.15	708.83	445.92	945.82	696.64	742.54	500.75	910.66	497.37
24.190	0	0.08	0.07	0.02	0.14	0.09	0.09	0.11	1.06	1.82	99.71	0.35	5.47	95.06	1.82	11.26	0.03	0.11	3.09	0.12	0.32	0.40	0.00	1.06	0.23	4.09	0.05	0.10	1.81	2.89	0.38	0.92	10.42	0.00	0.00	0.00	-3.75	7.21	0.81	47.47	169.82	704.37	446.29	941.39	697.02	737.82	499.83	907.64	498.79
24.224	0	0.08	0.07	0.02	0.16	0.08	0.09	0.12	1.45	2.53	99.68	0.33	4.24	94.01	2.53	12.39	0.04	0.12	3.19	0.10	0.30	0.58	0.00	1.45	0.21	4.08	0.06	0.16	1.62	2.58	0.34	0.89	9.48	0.00	0.00	0.00	-2.08	8.23	0.31	48.05	171.10	701.80	446.86	938.97	697.76	734.04	500.90	905.14	500.45
24.257	0	0.07	0.07	0.02	0.17	0.08	0.10	0.13	1.46	3.42	99.65	0.33	3.44	93.92	3.42	13.88	0.04	0.11	2.50	0.08	0.27	0.56	0.00	1.46	0.19	3.97	0.06	0.16	1.71	2.53	0.33	1.23	9.17	0.00	0.00	0.00	-3.28	8.31	-0.48	47.89	174.31	697.50	445.31	934.57	695.40	727.04	500.85	901.30	496.82
24.290	0	0.08	0.08	0.02	0.18	0.07	0.11	0.13	1.95	4.42	99.64	0.33	1.81	94.34	4.75	12.94	0.04	0.10	2.14	0.08	0.22	0.50	0.00	1.95	0.17	4.42	0.07	0.13	1.53	2.10	0.31	0.21	8.16	0.00	0.00	0.00	-2.41	7.94	-0.67	48.29	168.59	693.75	447.26	928.76	696.07	724.96	503.24	893.44	497.20
24.324	0	0.07	0.07	0.02	0.21	0.06	0.12	0.15	2.85	5.07	99.57	0.33	0.43	93.11	6.23	15.99	0.05	0.10	2.26	0.08	0.22	0.43	0.00	2.85	0.12	5.07	0.08	0.12	1.32	1.49	0.32	0.34	7.36	0.02	0.00	0.00	-3.43	8.98	-0.63	48.13	172.55	688.63	447.16	923.95	695.57	718.02	502.60	890.50	497.63
24.357	0	0.07	0.07	0.02	0.25	0.06	0.12	0.18	2.70	5.30	99.51	0.36	0.30	95.45	8.01	18.44	0.05	0.09	2.47	0.09	0.27	0.40	0.00	2.70	0.13	5.30	0.09	0.10	1.46	1.47	0.32	0.42	7.49	0.27	0.00	0.00	-4.15	6.79	-0.01	48.11	171.70	684.74	447.44	920.29	696.19	715.43	501.70	887.10	498.54
24.391	0	0.06	0.06	0.02	0.30	0.07	0.12	0.23	2.68	5.65	99.40	0.51	0.89	94.69	9.22	23.40	0.06	0.10	3.47	0.09	0.41	0.45	0.00	2.68	0.12	5.65	0.11	0.13	1.93	1.25	0.30	1.94	7.95	0.00	0.00	0.00	-5.69	7.60	0.43	47.47	172.62	680.97	446.94	919.59	698.74	713.32	500.58	885.93	498.88
24.424	0	0.06	0.06	0.02	0.31	0.07	0.13	0.23	2.44	6.29	99.38	0.45	0.34	94.62	11.43	21.98	0.06	0.09	3.26	0.09	0.37	0.56	0.00	2.44	0.11	6.29	0.09	0.10	2.25	1.20	0.31	0.95	7.85	0.00	0.00	0.00	-7.20	7.67	1.55	47.04	177.30	677.02	446.60	916.89	697.53	709.19	500.71	886.49	499.49
24.457	0	0.06	0.06	0.02	0.37	0.07	0.12	0.29	2.59	6.24	99.26	0.64	0.00	94.19	11.49	26.83	0.05	0.10	2.65	0.08	0.37	0.62	0.00	2.59	0.09	6.24	0.08	0.08	2.39	1.04	0.30	0.69	7.68	0.00	0.00	0.00	-3.41	8.07	1.08	48.36	169.62	674.99	446.15	912.87	697.37	709.35	500.66	878.96	498.74
24.491	0	0.06	0.06	0.02	0.39	0.06	0.13	0.30	2.19	6.65	99.21	0.69	0.00	94.51	12.22	27.34	0.06	0.09	2.84	0.10	0.40	0.78	0.00	2.19	0.10	6.65	0.07	0.08	3.00	0.96	0.37	1.39	7.32	0.00	0.00	0.00	-6.66	7.77	1.05	47.54	174.45	671.61	445.94	909.73	695.19	703.65	500.98	878.06	497.32
24.524	0	0.06	0.06	0.02	0.42	0.06	0.14	0.31	1.92	6.32	99.16	0.67	0.00	88.68	14.14	26.29	0.06	0.08	3.04	0.14	0.41	0.91	0.00	1.92	0.10	6.32	0.09	0.08	3.73	0.99	0.40	1.03	6.76	0.00	0.00	0.00	-7.48	11.71	0.52	47.31	171.35	668.47	446.16	906.59	696.08	701.48	500.47	872.79	496.77
24.557	0	0.05	0.05	0.02	0.54	0.06	0.13	0.42	1.86	5.60	98.92	1.05	0.00	90.87	15.13	32.64	0.06	0.07	3.06	0.14	0.35	0.70	0.00	1.86	0.08	5.60	0.07	0.07	3.77	0.96	0.39	0.65	6.58	0.00	0.00	0.00	-5.99	10.51	-1.19	47.57	179.02	666.29	445.63	902.99	693.22	692.32	501.66	871.25	495.99
24.591	0	0.05	0.05	0.02	0.59	0.07	0.13	0.48	1.51	4.94	98.83	1.26	0.00	89.99	15.92	34.91	0.05	0.07	3.86	0.13	0.35	0.65	0.00	1.51	0.07	4.94	0.07	0.12	4.08	1.03	0.42	0.40	7.22	0.00	0.00	0.00	-4.01	11.02	-0.90	48.67	166.93	664.05	448.28	898.64	696.11	695.68	504.18	862.46	497.06
24.624	0	0.05	0.05	0.02	0.56	0.07	0.13	0.44	1.43	4.36	98.89	1.10	0.00	89.48	16.05	33.00	0.05	0.05	3.72	0.13	0.33	0.66	0.00	1.43	0.09	4.36	0.08	0.13	4.06	1.02	0.45	0.21	7.10	0.00	0.00	0.00	-2.50	11.29	-1.24	48.91	174.36	663.23	447.42	896.71	692.90	689.99	503.43	864.27	498.19
24.657	0	0.05	0.05	0.02	0.54	0.07	0.14	0.43	1.53	4.24	98.92	1.03	0.00	88.52	16.14	32.12	0.05	0.04	3.82	0.15	0.28	0.67	0.00	1.53	0.09	4.24	0.06	0.10	4.03	0.95	0.46	2.72	7.22	0.00	0.00	0.00	-2.65	11.79	-0.55	49.30	168.49	661.96	446.88	892.64	690.67	691.28	501.59	859.69	496.31
24.691	0	0.05	0.05	0.02	0.62	0.06	0.13	0.50	1.88	3.39	98.75	1.45	0.00	91.45	15.95	36.14	0.04	0.04	3.60	0.14	0.35	0.80	0.00	1.88	0.10	3.39	0.05	0.16	4.66	0.84	0.46	1.11	6.91	0.00	0.00	0.00	-5.60	10.15	-0.60	48.89	165.92	659.47	445.51	892.37	691.41	691.10	499.11	856.97	494.74
24.724	0	0.05	0.05	0.02	0.54	0.07	0.13	0.42	1.95	3.08	98.92	1.15	0.00	88.99	14.96	33.21	0.04	0.03	3.49	0.19	0.37	0.96	0.00	1.95	0.12	3.08	0.06	0.16	4.39	0.80	0.49	1.09	7.21	0.00	0.00	0.00	-5.32	11.55	-0.62	48.32	174.16	657.63	443.78	894.47	692.94	687.02	498.75	861.13	494.50
24.758	0	0.05	0.05	0.02	0.49	0.07	0.13	0.37	1.94	2.82	99.02	1.04	0.00	90.48	14.33	30.85	0.05	0.03	3.22	0.21	0.57	1.52	0.00	1.94	0.10	2.82	0.06	0.13	5.39	0.74	0.54	0.95	7.51	0.00	0.00	0.00	-3.67	10.74	-0.34	49.01	167.84	657.81	443.03	897.26	696.92	692.08	498.07	859.88	494.47
24.791	0	0.05	0.05	0.02	0.49	0.07	0.11	0.38	1.85	2.88	99.01	1.22	0.29	90.81	13.06	32.61	0.04	0.03	3.18	0.17	0.65	1.23	0.00	1.85	0.11	2.88	0.06	0.20	5.85	0.75	0.63	0.88	8.11	0.00	0.00	0.00	-3.51	10.55	-1.14	49.64	161.70	658.42	446.12	891.69	692.86	691.71	500.10	853.37	496.59
24.824	0	0.05	0.05	0.02	0.50	0.07	0.11	0.38	1.79	3.17	99.00	1.32	0.54	88.70	12.42	33.38	0.04	0.03	3.27	0.14	0.62	1.07	0.00	1.79	0.14	3.17	0.07	0.24	6.26	0.78	0.70	0.53	8.17	0.00	0.00	0.00	-5.29	11.70	0.58	49.10	169.45	656.89	446.45	889.53	691.75	688.17	498.85	857.61	497.54
24.858	0	0.05	0.04	0.02	0.65	0.07	0.11	0.52	1.58	3.08	98.69	2.18	0.00	88.56	14.46	38.85	0.04	0.03	2.64	0.14	0.50	0.69	0.00	1.58	0.13	3.08	0.06	0.19	7.12	0.76	0.76	0.79	8.16	0.00	0.00	0.00	-6.57	11.77	1.36	49.10	169.27	654.89	446.53	886.36	689.41	686.72	498.40	855.99	497.72
24.891	0	0.05	0.04	0.02	0.75	0.07	0.11	0.62	1.48	3.48	98.50	2.79	0.00	87.54	15.63	41.63	0.04	0.04	2.28	0.13	0.34	0.52	0.00	1.48	0.12	3.48	0.05	0.26	7.52	0.76	0.85	0.46	8.24	0.00	0.00	0.00	-7.13	12.25	1.29	49.03	166.34	651.58	445.27	886.37	693.01	686.45	496.06	852.78	497.25
24.924	0	0.04	0.03	0.02	0.92	0.07	0.10	0.78	1.41	3.49	98.16	4.43	0.00	85.28	15.92	47.06	0.04	0.04	2.10	0.11	0.26	0.51	0.00	1.41	0.13	3.49	0.04	0.16	8.06	0.75	0.90	0.81	8.08	0.00	0.00	0.00	-6.51	13.21	1.97	49.14	165.54	650.14	444.15	887.24	693.80	687.48	496.35	853.02	496.78
24.958	0	0.04	0.03	0.02	0.86	0.07	0.10	0.72	1.22	2.99	98.28	4.09	0.21	86.35	15.72	45.28	0.03	0.04	2.04	0.11	0.30	0.60	0.00	1.22	0.13	2.99	0.04	0.14	8.79	0.79	1.10	0.77	8.69	0.00	0.00	0.00	-6.26	12.78	0.76	49.26	166.62	650.95	444.49	887.59	694.62	685.91	496.58	852.53	496.21
24.991	0	0.04	0.03	0.02	1.10	0.07	0.10	0.98	1.20	3.32	97.80	6.23	0.00	92.21	17.91	50.44	0.03	0.04	2.18	0.11	0.30	0.76	0.00	1.20	0.11	3.32	0.04	0.17	9.15	0.79	1.10	0.94	8.74	0.00	0.00	0.00	-3.35	9.64	0.01	49.87	167.17	651.01	445.60	882.52	690.53	682.08	499.03	849.22	495.96
25.024	0	0.03	0.02	0.02	1.52	0.07	0.09	1.47	1.22	3.47	96.96	12.21	0.00	88.25	18.76	59.59	0.03	0.04	2.10	0.07	0.31	0.67	0.00	1.22	0.13	3.47	0.04	0.20	9.19	0.71	1.17	1.58	8.90	0.00	0.00	0.00	-6.73	11.92	-0.15	49.48	170.56	646.43	449.54	876.17	690.81	674.74	501.93	845.27	498.94
25.058	0	0.03	0.02	0.02	1.45	0.08	0.09	1.42	1.46	4.10	97.10	10.48	0.05	86.80	19.57	57.93	0.03	0.05	2.02	0.07	0.28	0.65	0.00	1.12	0.10	4.10	0.03	0.17	8.72	0.67	1.46	1.15	9.27	0.00	0.00	0.00	-7.22	12.58	0.06	50.01	165.25	644.75	449.71	869.95	685.75	673.77	499.73	839.02	499.70
25.091	0	0.03	0.02	0.02	1.33	0.08	0.10	1.27	1.57	4.37	97.34	8.00	0.00	90.49	20.65	54.15	0.02	0.04	2.04	0.08	0.20	0.43	0.00	1.10	0.09	4.37	0.03	0.19	8.79	0.67	1.57	2.17	9.30	0.00	0.00	0.00	-8.89	10.73	0.84	49.76	168.97	641.15	448.26	866.66	684.09	669.41	498.41	838.38	497.29
25.125	0	0.04	0.03	0.02	1.04	0.08	0.10	0.93	1.81	5.62	97.92	6.12	1.09	85.45	17.64	49.50	0.02	0.04	2.29	0.08	0.15	0.29	0.00	1.17	0.11	5.62	0.02	0.18	9.86	0.70	1.81	1.26	9.72	0.00	0.00	0.00	-3.43	13.15	0.51	50.41	164.84	637.82	449.02	862.27	685.48	667.28	501.22	832.09	498.34
25.158	0	0.04	0.03	0.02	1.07	0.08	0.09	0.95	2.25	6.00	97.85	7.31	0.91	87.01	15.68	51.96	0.02	0.04	2.20	0.07	0.13	0.35	0.00	1.18	0.10	6.00	0.02	0.20	9.75	0.75	2.25	2.63	9.18	0.00	0.00	0.00	-2.87	12.49	-0.98	50.46	159.87	634.30	450.38	858.90	688.18	664.47	503.88	824.22	497.54
25.191	0	0.04	0.03	0.02	0.83	0.08	0.09	0.70	2.30	6.11	98.34	4.21	1.14	91.63	15.07	45.07	0.02	0.03	2.38	0.08	0.12	0.32	0.00	1.10	0.10	6.11	0.02	0.24	9.39	0.76	2.30	4.69	9.19	0.00	0.00	0.00	-5.75	10.03	-0.11	49.55	167.75	630.13	448.43	859.23	689.17	659.57	502.13	827.24	496.87
25.225	0	0.04	0.03	0.02	0.98	0.07	0.09	0.81	2.50	7.25	98.05	5.82	0.50	93.00	15.75	47.89	0.01	0.03	2.27	0.09	0.11	0.26	0.00	0.96	0.09	7.25	0.02	0.31	10.81	0.88	2.50	1.44	8.73	0.00	0.00	0.00	-4.57	9.06	1.70	49.00	173.96	626.89	445.03	864.88	694.04	660.04	500.98	833.96	497.44
25.258	0	0.05	0.04	0.02	0.64	0.07	0.09	0.49	2.34	7.15	98.72	2.73	1.22	96.01	12.42	38.97	0.02	0.03	2.26	0.12	0.15	0.23	0.00	0.94	0.10	7.15	0.03	0.25	9.87	0.89	2.34	0.73	8.75	0.00	0.00	0.00	-7.64	6.10	0.52	48.23	174.01	628.24	443.53	869.28	697.07	661.18	496.72	835.19	496.05
25.291	0	0.06	0.05	0.02	0.40	0.07	0.10	0.27	2.47	7.77	99.20	1.06	1.09	97.14	9.44	28.05	0.01	0.02	2.38	0.15	0.20	0.16	0.00	1.02	0.12	7.77	0.03	0.41	8.43	0.94	2.47	1.24	8.06	0.00	0.00	0.00	-6.54	4.37	0.19	48.61	169.04	633.59	444.14	873.74	696.75	668.17	500.32	837.10	494.16
25.325	0	0.07	0.06	0.02	0.35	0.07	0.10	0.23	2.44	7.60	99.29	0.91	1.00	97.07	7.60	26.12	0.02	0.02	2.43	0.17	0.26	0.15	0.00	1.07	0.17	7.63	0.05	0.80	8.14	1.02	2.44	0.97	7.72	0.33	0.00	0.00	-5.44	4.49	-0.48	48.73	167.28	637.62	446.41	875.01	696.57	670.87	503.02	837.98	495.30
25.358	0	0.07	0.06	0.02	0.32	0.07	0.10	0.21	2.45	6.71	99.37	0.74	1.16	96.91	6.71	23.97	0.02	0.02	2.81	0.25	0.33	0.20	0.00	1.32	0.21	8.40	0.07	1.01	7.50	1.11	2.45	1.51	7.70	0.62	0.00	0.00	-6.03	4.77	0.06	48.15	177.51	636.81	444.99	877.49	698.03	667.17	500.66	844.63	496.41
25.392	0	0.08	0.08	0.02	0.26	0.06	0.11	0.16	2.39	5.90	99.48	0.50	0.69	97.48	5.90	19.03	0.02	0.01	2.39	0.30	0.25	0.19	0.00	1.78	0.24	8.09	0.08	1.41	6.85	1.24	2.39	2.21	7.45	0.88	0.00	0.00	-5.69	3.73	-0.64	48.41	169.83	640.70	447.70	875.89	695.49	671.31	503.22	841.00	496.58
25.425	0	0.08	0.09	0.02	0.22	0.06	0.11	0.13	2.51	5.25	99.56	0.35	0.53	96.82	5.25	14.87	0.02	0.01	2.29	0.38	0.24	0.21	0.00	2.48	0.30	8.70	0.09	1.32	6.07	1.24	2.51	4.13	7.41	1.42	0.00	0.00	-3.10	4.93	-0.49	48.50	171.43	640.89	447.06	878.13	697.82	671.91	503.42	843.24	497.48
25.458	0	0.08	0.09	0.02	0.23	0.06	0.12	0.14	2.70	5.65	99.55	0.36	0.28	97.38	5.65	15.59	0.02	0.01	1.99	0.29	0.19	0.13	0.00	2.70	0.38	8.99	0.10	1.17	5.87	1.19	2.42	8.95	7.40	2.21	0.00	0.00	-3.92	3.92	-0.16	48.14	170.86	642.07	449.65	878.37	698.52	673.33	506.34	844.06	499.47
25.492	0	0.08	0.11	0.02	0.20	0.06	0.13	0.12	3.13	5.60	99.60	0.33	0.19	97.34	5.60	12.74	0.02	0.01	2.10	0.31	0.19	0.14	0.00	3.13	0.42	10.32	0.08	0.83	5.04	1.21	2.26	6.58	7.34	2.47	0.00	0.00	-2.75	4.00	-1.52	47.75	175.52	642.71	450.06	878.07	698.12	669.37	508.38	844.62	498.66
25.525	0	0.08	0.10	0.02	0.22	0.07	0.13	0.14	2.92	6.40	99.57	0.33	0.67	97.13	6.40	14.30	0.02	0.01	2.89	0.26	0.26	0.15	0.00	2.92	0.45	11.00	0.06	0.54	4.97	1.33	2.01	5.58	7.54	2.74	0.00	0.00	-3.18	4.39	-1.27	47.36	175.92	642.28	450.32	877.30	697.80	668.88	508.09	844.57	499.15
25.558	0	0.07	0.09	0.02	0.25	0.07	0.12	0.17	2.82	7.63	99.49	0.42	1.11	96.58	7.63	18.14	0.02	0.01	3.39	0.22	0.32	0.10	0.00	2.82	0.38	11.28	0.03	0.37	5.20	1.33	1.89	3.19	7.95	2.18	0.00	0.00	-5.01	5.30	-1.30	46.62	178.36	641.62	449.55	878.31	698.15	667.76	506.81	845.93	498.63
25.592	0	0.07	0.08	0.02	0.24	0.08	0.12	0.17	3.08	7.46	99.51	0.39	1.81	96.86	7.46	17.67	0.03	0.01	4.22	0.24	0.48	0.12	0.00	3.08	0.29	11.37	0.02	0.28	4.76	1.57	1.56	3.14	8.35	1.48	0.00	0.00	0.14	4.86	-1.93	47.24	174.81	640.97	447.19	881.92	702.42	670.23	507.06	844.81	498.08
25.625	0	0.07	0.07	0.02	0.26	0.08	0.11	0.19	2.86	6.90	99.48	0.47	2.05	96.94	6.90	20.42	0.03	0.02	3.89	0.18	0.46	0.12	0.00	2.86	0.22	11.34	0.01	0.23	4.75	1.77	1.40	2.32	8.51	1.61	0.00	0.00	1.02	4.73	-1.89	47.24	175.08	642.93	448.49	881.88	701.76	671.17	509.26	845.90	498.17
25.658	0	0.06	0.06	0.02	0.29	0.08	0.11	0.22	3.02	7.40	99.41	0.60	1.85	97.74	7.40	23.62	0.03	0.02	3.38	0.19	0.44	0.16	0.00	3.02	0.18	11.45	0.01	0.23	4.83	1.91	1.18	3.89	8.65	0.75	0.00	0.00	-3.00	3.17	-1.47	46.69	168.77	646.55	450.61	880.42	697.99	675.97	507.28	844.55	499.14
25.692	0	0.06	0.06	0.02	0.31	0.08	0.11	0.24	3.66	8.07	99.39	0.64	2.06	97.50	8.07	24.75	0.04	0.02	3.46	0.21	0.39	0.23	0.00	3.66	0.15	12.26	0.01	0.22	4.69	2.24	0.96	5.30	9.12	0.51	0.00	0.00	-0.91	3.68	-0.81	46.76	172.96	646.74	448.71	884.84	700.10	677.02	508.13	849.72	498.63
25.725	0	0.07	0.06	0.02	0.26	0.08	0.11	0.20	3.45	6.32	99.48	0.51	2.78	97.93	6.32	21.53	0.04	0.02	3.63	0.35	0.33	0.25	0.00	3.45	0.12	11.93	0.01	0.12	4.73	2.45	0.89	5.32	9.27	0.15	0.00	0.00	-0.51	2.72	-0.65	46.97	169.28	649.41	448.90	886.70	700.79	681.30	506.21	850.46	499.69
25.759	0	0.07	0.06	0.02	0.22	0.09	0.11	0.17	3.65	5.36	99.56	0.42	4.10	98.23	5.36	18.93	0.05	0.02	4.38	0.44	0.36	0.15	0.00	3.65	0.10	14.70	0.01	0.07	4.54	3.00	0.78	4.33	10.09	0.00	0.00	0.00	-3.05	1.92	0.17	46.58	168.92	652.86	448.24	890.68	699.19	686.25	505.28	855.04	498.75
25.792	0	0.07	0.06	0.02	0.20	0.11	0.10	0.16	3.04	4.95	99.60	0.38	5.62	98.39	4.95	17.08	0.05	0.03	4.93	0.59	0.41	0.15	0.00	3.04	0.09	17.00	0.01	0.08	4.68	3.23	0.64	2.02	11.06	0.03	0.00	0.00	-0.47	1.42	0.84	46.96	173.03	654.44	446.50	893.06	699.09	686.97	502.66	859.97	499.80
25.825	0	0.07	0.06	0.02	0.18	0.12	0.10	0.14	2.64	4.18	99.64	0.40	6.48	97.92	4.18	14.67	0.05	0.03	5.60	0.79	0.44	0.16	0.00	2.64	0.08	17.69	0.01	0.08	4.64	3.29	0.59	9.14	11.34	0.33	0.00	0.00	-0.30	2.75	0.14	47.06	169.48	657.90	447.07	895.49	698.78	690.85	504.40	860.23	498.65
25.859	0	0.07	0.05	0.02	0.19	0.13	0.09	0.15	1.95	3.47	99.62	0.47	8.10	98.45	3.47	17.75	0.04	0.04	5.69	0.72	0.36	0.15	0.00	1.95	0.08	16.71	0.01	0.13	5.17	3.39	0.44	9.24	12.46	0.00	0.00	0.00	-0.23	1.24	-0.43	46.66	173.02	658.42	443.74	902.68	701.93	692.22	505.15	864.94	494.96
25.892	0	0.08	0.06	0.02	0.17	0.12	0.09	0.13	1.79	2.90	99.66	0.43	7.48	98.59	2.90	14.32	0.04	0.05	5.21	0.89	0.33	0.17	0.00	1.79	0.08	16.86	0.01	0.15	5.47	3.53	0.42	6.37	11.90	0.00	0.00	0.00	-2.53	-0.78	0.91	46.32	171.63	662.39	445.16	905.55	701.73	697.96	503.18	869.50	497.68
25.925	0	0.08	0.05	0.02	0.16	0.13	0.09	0.13	1.62	2.48	99.68	0.48	8.47	98.50	2.48	13.48	0.04	0.05	5.27	1.04	0.25	0.22	0.00	1.62	0.08	17.92	0.01	0.17	5.48	3.61	0.39	3.84	12.64	0.00	0.00	0.00	-1.63	-1.09	0.97	46.62	170.55	668.59	445.56	909.82	701.69	703.77	500.53	874.31	499.44
25.959	0	0.07	0.05	0.02	0.14	0.16	0.08	0.12	0.99	2.11	99.68	0.59	10.54	98.50	2.11	12.44	0.05	0.06	5.61	1.21	0.21	0.23	0.00	0.99	0.06	15.15	0.01	0.09	5.60	4.42	0.29	2.90	14.16	0.00	0.00	0.00	-2.70	-1.09	1.12	46.62	171.05	671.61	442.97	915.64	701.64	708.13	498.53	879.17	496.98
25.992	0	0.07	0.05	0.02	0.15	0.17	0.08	0.12	0.83	1.71	99.65	0.62	11.38	98.48	1.71	13.26	0.04	0.09	6.42	1.08	0.19	0.23	0.00	0.83	0.06	13.20	0.01	0.06	6.06	4.46	0.27	2.62	14.48	0.00	0.00	0.00	-0.62	-1.15	0.82	47.03	173.41	674.90	440.12	922.61	703.27	711.69	497.87	885.07	494.96
26.025	0	0.08	0.05	0.02	0.14	0.20	0.08	0.12	0.69	1.31	99.59	0.68	12.87	97.99	1.31	11.92	0.05	0.12	8.12	1.08	0.15	0.21	0.00	0.69	0.05	10.80	0.01	0.05	6.44	5.19	0.23	4.02	15.08	0.00	0.00	0.00	-0.01	-2.57	-0.27	47.57	169.57	682.78	441.04	928.38	702.94	719.00	498.72	888.52	494.61
26.059	0	0.07	0.04	0.02	0.14	0.22	0.07	0.13	0.59	1.42	99.57	0.75	13.49	97.78	1.42	13.44	0.06	0.17	7.60	0.94	0.12	0.09	0.00	0.59	0.05	8.87	0.01	0.04	7.00	6.11	0.21	8.45	15.85	0.00	0.00	0.00	0.84	-3.07	1.82	48.36	165.57	689.40	440.54	935.27	702.77	730.43	496.89	896.00	496.22
26.092	0	0.07	0.04	0.02	0.15	0.21	0.07	0.14	0.56	1.59	99.57	0.81	13.47	96.09	1.59	14.99	0.05	0.19	6.23	0.85	0.07	0.04	0.00	0.56	0.05	7.30	0.01	0.06	7.15	6.14	0.21	4.68	16.39	0.00	0.00	0.00	1.02	-5.99	1.88	48.46	166.35	695.77	440.77	939.70	701.22	735.45	495.73	901.79	496.76
26.126	0	0.07	0.04	0.02	0.14	0.22	0.07	0.13	0.54	1.70	99.57	0.94	13.84	97.28	1.70	13.16	0.05	0.21	4.63	0.92	0.04	0.01	0.00	0.54	0.05	5.93	0.01	0.11	8.53	6.15	0.19	9.39	17.39	0.00	0.00	0.00	-3.51	-4.11	2.29	47.45	169.17	700.20	439.64	944.86	698.59	739.44	493.89	908.60	494.78
26.159	0	0.07	0.04	0.02	0.14	0.21	0.07	0.13	0.46	1.66	99.58	0.90	13.46	96.66	1.66	12.59	0.05	0.24	4.37	1.07	0.04	0.01	0.00	0.46	0.05	5.63	0.01	0.14	8.85	6.05	0.19	15.48	17.11	0.00	0.00	0.00	-1.67	-5.17	1.17	47.99	166.93	708.22	439.95	951.48	699.01	746.37	494.56	913.31	494.22
26.192	0	0.08	0.04	0.02	0.13	0.20	0.07	0.12	0.44	1.54	99.60	0.90	13.28	96.01	1.54	10.65	0.05	0.25	4.02	1.13	0.04	0.01	0.00	0.44	0.05	5.05	0.01	0.18	8.92	6.14	0.19	3.51	17.05	0.00	0.00	0.00	-0.59	-6.09	1.44	48.31	166.55	712.43	439.32	954.60	696.89	750.57	494.88	917.12	493.50
26.226	0	0.08	0.04	0.02	0.13	0.23	0.07	0.12	0.33	1.53	99.54	1.04	14.59	96.21	1.53	10.39	0.05	0.30	4.39	1.21	0.04	0.01	0.00	0.33	0.05	4.41	0.01	0.19	9.64	5.79	0.18	4.55	18.11	0.00	0.00	0.00	-1.63	-5.84	1.57	48.14	167.01	716.52	438.82	958.39	695.92	754.45	493.25	921.46	493.14
26.259	0	0.08	0.04	0.02	0.13	0.20	0.07	0.12	0.35	1.53	99.60	0.91	13.27	97.14	1.53	10.68	0.04	0.26	3.56	1.25	0.04	0.01	0.00	0.35	0.06	4.18	0.01	0.18	10.37	6.02	0.19	9.77	17.20	0.00	0.00	0.00	-2.04	-4.38	2.48	48.41	165.66	719.20	438.85	960.01	694.63	758.47	491.60	924.11	494.12
26.292	0	0.07	0.04	0.02	0.16	0.20	0.06	0.14	0.34	1.79	99.59	0.94	13.40	97.36	1.79	14.63	0.04	0.22	3.47	1.20	0.04	0.02	0.00	0.34	0.06	3.29	0.01	0.16	11.37	6.30	0.22	5.72	17.40	0.00	0.00	0.00	-0.28	-3.96	2.53	48.97	162.97	720.04	438.36	961.38	695.24	760.96	492.44	923.92	493.69
26.326	0	0.08	0.04	0.02	0.15	0.19	0.06	0.13	0.39	1.36	99.61	0.91	13.01	97.58	1.36	12.96	0.04	0.19	3.00	1.30	0.05	0.02	0.00	0.39	0.07	2.21	0.01	0.15	13.64	6.57	0.27	3.31	17.15	0.00	0.00	0.00	-1.03	-3.51	3.04	49.07	162.26	721.57	438.87	961.65	694.00	762.87	491.86	925.11	494.39
26.359	0	0.09	0.04	0.02	0.15	0.17	0.07	0.13	0.43	1.06	99.65	0.83	12.10	98.27	1.06	11.89	0.04	0.15	2.28	1.35	0.06	0.03	0.00	0.43	0.08	2.23	0.01	0.17	13.53	6.96	0.31	3.40	16.54	0.00	0.00	0.00	0.06	-1.80	2.95	49.42	162.86	722.06	438.51	961.19	693.09	762.51	491.25	925.34	494.45
26.393	0	0.09	0.04	0.02	0.15	0.19	0.06	0.13	0.48	1.25	99.62	0.93	12.88	98.66	1.25	12.15	0.04	0.12	2.35	1.60	0.07	0.04	0.00	0.48	0.09	2.01	0.02	0.30	14.23	7.19	0.34	9.76	17.34	0.00	0.00	0.00	-3.85	-0.49	2.76	48.94	161.56	723.20	440.59	958.35	690.08	762.11	490.64	923.62	494.81
26.426	0	0.08	0.04	0.02	0.16	0.21	0.06	0.14	0.54	1.31	99.58	1.01	13.70	98.60	1.31	14.21	0.04	0.10	3.03	1.56	0.06	0.06	0.00	0.54	0.10	1.82	0.02	0.32	13.97	7.19	0.32	8.25	17.88	0.00	0.00	0.00	-5.30	0.74	1.78	48.76	160.29	722.72	441.99	955.43	688.05	759.86	491.18	920.09	495.60
26.459	0	0.08	0.03	0.02	0.18	0.19	0.06	0.17	0.64	1.44	99.63	0.86	12.49	98.76	1.44	18.72	0.04	0.11	3.14	1.56	0.07	0.09	0.00	0.64	0.13	2.03	0.02	0.40	12.83	7.40	0.36	5.51	16.76	0.00	0.00	0.00	-8.65	0.11	2.85	48.13	164.84	722.57	442.21	953.07	684.72	757.70	489.40	922.44	495.07
26.493	0	0.07	0.03	0.02	0.24	0.18	0.06	0.24	0.96	1.51	99.52	1.18	11.97	98.43	1.51	25.78	0.04	0.10	3.63	1.16	0.05	0.09	0.00	0.96	0.16	2.28	0.02	0.55	12.28	7.65	0.49	2.80	16.22	0.31	0.00	0.00	-10.69	1.30	2.63	47.77	162.51	721.20	442.89	951.33	683.49	757.11	488.27	919.38	497.21
26.526	0	0.06	0.03	0.02	0.31	0.17	0.05	0.33	1.17	1.74	99.34	2.04	11.19	98.63	1.74	32.93	0.03	0.09	3.53	1.11	0.04	0.09	0.00	1.17	0.20	2.41	0.03	0.40	12.23	8.07	0.62	3.04	15.61	2.05	0.00	0.00	-11.98	0.61	2.31	47.48	164.66	720.99	443.02	951.56	683.61	755.61	488.86	920.10	496.35
26.559	0	0.05	0.04	0.02	0.41	0.13	0.05	0.46	1.43	1.91	99.08	3.51	8.92	97.57	1.91	40.72	0.03	0.10	2.12	0.79	0.03	0.06	0.00	1.43	0.29	2.59	0.03	0.47	11.38	8.18	0.78	2.88	14.17	4.84	0.00	0.00	-10.21	3.54	2.75	47.79	168.07	719.06	445.19	947.22	683.83	751.44	491.31	919.36	498.37
26.593	0	0.05	0.05	0.02	0.61	0.10	0.05	0.73	1.96	2.13	98.53	6.89	6.15	98.21	2.13	50.88	0.03	0.12	1.95	0.55	0.03	0.03	0.00	1.96	0.40	3.32	0.03	0.57	10.05	9.08	1.09	2.17	11.86	7.93	0.00	0.00	-7.64	1.97	1.73	47.94	168.80	715.09	442.56	948.35	686.95	748.27	491.25	916.97	497.16
26.626	0	0.04	0.06	0.02	0.69	0.10	0.05	0.84	2.05	2.59	98.32	8.16	5.53	98.25	2.59	54.15	0.03	0.13	1.68	0.55	0.04	0.03	0.00	2.05	0.50	3.33	0.03	0.55	9.07	8.59	1.30	1.74	11.52	9.65	0.00	0.00	-8.55	-1.86	1.75	48.01	161.90	716.59	444.70	945.53	685.37	750.93	492.64	912.78	496.37
26.659	0	0.04	0.07	0.02	0.74	0.09	0.05	0.90	2.39	2.43	98.20	8.63	4.29	98.61	2.43	56.26	0.04	0.11	1.48	0.38	0.04	0.03	0.00	2.39	0.62	3.72	0.02	0.87	7.71	8.37	1.83	3.39	10.59	11.27	0.00	0.00	-9.51	-0.69	1.89	47.86	165.52	715.09	445.40	942.77	683.47	747.25	492.42	912.67	497.95
26.693	0	0.04	0.08	0.02	0.73	0.08	0.05	0.89	3.41	2.74	98.21	7.80	3.57	98.34	2.74	55.86	0.04	0.11	1.75	0.24	0.05	0.03	0.00	3.41	0.79	4.03	0.02	0.85	6.74	8.25	2.65	3.65	10.21	11.75	0.00	0.00	-10.33	1.60	2.28	47.62	169.02	712.19	443.88	942.27	684.14	744.39	490.72	913.28	497.36
26.726	0	0.04	0.09	0.02	0.72	0.08	0.05	0.87	3.70	3.12	98.27	7.13	3.14	98.69	3.12	55.27	0.05	0.11	1.63	0.16	0.05	0.03	0.00	3.70	0.84	3.98	0.03	0.92	6.12	7.75	2.99	4.27	10.04	13.17	0.00	0.00	-9.12	-0.40	1.71	48.05	167.29	711.89	444.69	941.34	684.54	743.83	492.38	911.03	497.79
26.760	0	0.04	0.09	0.02	0.57	0.08	0.06	0.63	5.04	3.21	98.74	3.96	2.41	98.76	3.21	48.63	0.05	0.09	1.88	0.18	0.06	0.02	0.00	5.04	0.93	4.27	0.03	1.05	4.65	6.66	4.55	5.97	9.72	11.44	0.00	0.00	-5.88	-0.12	1.74	48.73	162.97	710.95	445.65	936.46	683.49	743.05	494.31	906.01	496.71
26.793	0	0.05	0.12	0.02	0.41	0.08	0.08	0.41	5.61	3.00	99.18	1.95	1.75	98.20	3.00	38.95	0.07	0.09	2.05	0.18	0.06	0.02	0.00	5.56	1.14	4.77	0.04	1.14	3.93	5.92	5.61	2.44	9.21	11.46	0.00	0.00	-9.11	2.00	3.41	47.38	170.94	706.11	441.17	942.90	689.04	742.20	490.31	913.06	495.79
26.826	0	0.06	0.14	0.02	0.28	0.08	0.09	0.25	5.56	3.33	99.45	0.81	2.21	98.49	3.33	27.05	0.07	0.08	2.41	0.24	0.07	0.02	0.00	5.13	0.98	4.82	0.05	1.25	3.80	5.53	5.56	2.71	9.44	10.27	0.00	0.00	-6.49	-1.11	2.87	47.84	167.75	708.16	443.70	940.49	688.15	742.78	492.66	910.46	497.43
26.860	0	0.07	0.15	0.02	0.24	0.08	0.11	0.20	6.98	3.97	99.52	0.63	1.83	98.74	3.97	22.13	0.08	0.07	2.31	0.24	0.07	0.02	0.00	4.96	0.71	4.60	0.04	0.71	3.09	5.14	6.98	3.30	9.03	9.24	0.00	0.00	-8.80	-0.19	2.54	47.28	167.47	708.08	444.29	937.68	684.81	741.05	493.01	908.49	496.20
26.893	0	0.07	0.15	0.02	0.21	0.07	0.11	0.18	7.17	4.22	99.57	0.48	1.83	97.69	4.22	18.27	0.07	0.06	1.86	0.16	0.05	0.01	0.00	3.80	0.45	4.23	0.03	0.27	3.17	5.13	7.17	3.61	8.77	8.40	0.00	0.00	-6.34	3.28	2.26	47.44	168.89	706.05	444.61	932.92	682.66	736.69	493.74	905.55	496.76
26.926	0	0.07	0.13	0.02	0.20	0.07	0.11	0.16	8.37	3.85	99.60	0.46	1.90	98.48	4.46	16.50	0.07	0.07	1.60	0.16	0.06	0.01	0.00	3.59	0.39	3.85	0.02	0.15	2.69	4.43	8.37	6.45	8.88	6.22	0.00	0.00	-8.10	1.14	2.82	46.95	166.34	705.22	442.54	936.27	684.86	739.87	491.67	906.17	495.05
26.960	0	0.07	0.12	0.02	0.20	0.07	0.11	0.15	8.74	3.66	99.60	0.59	1.77	98.16	4.76	16.05	0.07	0.08	1.51	0.19	0.07	0.01	0.00	3.23	0.34	3.66	0.02	0.10	2.34	3.71	12.21	3.61	8.74	5.28	0.00	0.00	-8.14	2.11	2.23	46.72	167.68	706.09	442.29	937.90	685.66	739.76	490.34	907.34	495.96
26.993	0	0.07	0.12	0.02	0.18	0.07	0.11	0.14	8.98	3.89	99.64	0.52	2.25	98.51	4.52	13.62	0.07	0.07	1.87	0.23	0.11	0.01	0.00	3.15	0.31	3.89	0.02	0.10	2.18	3.58	12.77	1.10	8.98	4.73	0.00	0.00	-7.62	1.03	3.02	46.64	165.46	706.76	442.39	937.50	685.26	741.98	489.41	907.30	496.42
27.026	0	0.08	0.13	0.02	0.18	0.07	0.11	0.13	8.34	3.95	99.64	0.56	1.85	98.37	3.95	13.60	0.08	0.08	2.30	0.21	0.18	0.02	0.00	3.07	0.29	4.43	0.01	0.16	2.02	3.56	13.98	0.88	8.34	5.02	0.00	0.00	-4.12	1.51	3.96	46.84	164.33	705.12	440.66	938.56	686.49	743.42	490.68	907.66	495.84
27.060	0	0.08	0.12	0.02	0.18	0.07	0.11	0.13	8.57	4.16	99.65	0.58	2.48	97.88	4.16	12.91	0.10	0.07	2.77	0.20	0.21	0.04	0.00	2.33	0.24	5.40	0.01	0.14	1.80	3.04	14.97	1.24	8.57	4.20	0.00	0.00	-5.50	-2.84	2.51	45.80	170.62	707.37	438.00	947.64	691.61	744.02	489.36	914.60	492.91
27.093	0	0.08	0.11	0.02	0.17	0.08	0.10	0.13	8.92	3.42	99.66	0.50	3.26	98.18	3.42	13.34	0.09	0.07	3.21	0.20	0.21	0.05	0.00	2.15	0.21	6.41	0.01	0.12	2.07	3.36	12.58	4.75	8.92	4.15	0.00	0.00	-7.17	-2.05	3.45	45.17	173.40	709.11	437.67	951.39	692.50	746.74	487.57	920.01	494.27
27.127	0	0.08	0.11	0.02	0.16	0.09	0.10	0.12	9.71	3.32	99.68	0.41	4.58	97.21	3.32	11.94	0.09	0.09	3.78	0.22	0.15	0.05	0.00	1.57	0.23	7.48	0.01	0.09	2.29	3.49	11.12	5.00	9.71	4.22	0.00	0.00	-3.98	-4.25	3.30	45.49	168.72	712.47	437.64	957.99	697.77	753.70	489.46	922.34	494.73
27.160	0	0.07	0.09	0.02	0.16	0.11	0.09	0.13	8.24	3.10	99.68	0.39	6.91	96.47	3.10	13.64	0.09	0.10	5.06	0.32	0.14	0.04	0.00	1.22	0.26	8.17	0.01	0.07	2.80	3.76	8.24	5.80	11.26	4.27	0.00	0.00	-3.17	-5.46	3.91	45.68	170.03	720.14	439.19	964.36	697.98	760.92	489.62	930.76	497.64
27.193	0	0.07	0.08	0.02	0.16	0.13	0.09	0.14	7.37	2.76	99.67	0.43	8.45	96.76	2.76	14.80	0.09	0.13	6.94	0.42	0.12	0.04	0.00	1.17	0.27	8.67	0.01	0.07	2.96	4.06	7.37	3.19	11.86	3.32	0.00	0.00	-4.93	-5.01	3.09	45.64	170.31	731.95	441.65	972.11	695.57	769.47	491.46	939.65	497.93
27.227	0	0.07	0.07	0.02	0.15	0.18	0.08	0.13	5.39	2.46	99.63	0.53	11.33	96.41	2.46	13.12	0.08	0.15	9.68	0.53	0.09	0.04	0.00	0.82	0.25	9.13	0.01	0.09	3.33	4.63	5.39	1.87	13.31	2.54	0.00	0.00	-8.44	-5.55	1.96	44.63	174.34	737.62	438.82	980.44	693.38	772.92	492.12	947.26	491.97
27.260	0	0.07	0.05	0.02	0.15	0.22	0.08	0.14	4.55	2.34	99.56	0.55	12.86	96.70	2.34	14.71	0.08	0.20	12.44	0.58	0.09	0.08	0.00	0.84	0.25	8.90	0.01	0.12	3.46	4.94	4.55	1.49	13.63	1.24	0.00	0.00	-2.78	-5.10	3.54	45.90	168.15	740.72	438.79	984.50	696.33	781.63	492.31	949.75	495.30
27.293	0	0.07	0.05	0.02	0.15	0.21	0.08	0.13	3.99	2.45	99.58	0.59	12.61	97.10	2.45	13.24	0.07	0.23	10.63	0.57	0.09	0.09	0.00	0.75	0.26	8.53	0.01	0.15	4.00	5.32	3.99	1.38	14.12	0.10	0.00	0.00	-3.27	-4.44	2.28	45.68	172.79	743.37	438.40	988.74	697.18	781.15	494.20	953.94	493.47
27.327	0	0.07	0.04	0.02	0.14	0.26	0.08	0.14	2.85	2.43	99.48	0.75	14.56	97.18	2.43	13.94	0.06	0.36	10.92	0.51	0.11	0.09	0.00	0.63	0.26	8.19	0.01	0.17	4.27	5.65	2.85	2.43	15.80	0.00	0.00	0.00	-5.01	-4.30	3.17	45.58	165.85	746.38	440.61	988.99	697.17	787.36	492.32	953.16	496.10
27.360	0	0.06	0.04	0.02	0.14	0.28	0.07	0.14	2.63	2.07	99.45	0.89	15.37	97.35	2.07	14.97	0.06	0.47	9.67	0.47	0.12	0.07	0.00	0.63	0.30	7.99	0.02	0.17	4.24	5.54	2.63	3.05	17.02	0.00	0.00	0.00	-4.97	-3.97	2.50	45.64	168.31	748.68	441.93	988.92	695.36	786.40	494.62	954.70	496.11
27.394	0	0.06	0.03	0.01	0.13	0.36	0.06	0.14	2.09	2.04	99.27	1.31	17.95	97.41	2.04	14.61	0.06	0.50	9.05	0.44	0.14	0.03	0.00	0.77	0.36	10.43	0.02	0.28	3.97	5.23	2.09	2.02	19.77	0.00	0.00	0.00	-9.18	-3.86	3.58	45.15	162.01	751.97	443.61	987.60	691.39	791.87	491.91	953.79	497.04
27.427	0	0.06	0.03	0.01	0.13	0.40	0.06	0.15	1.93	1.99	99.21	1.46	18.71	97.19	1.99	15.61	0.06	0.61	9.25	0.38	0.11	0.03	0.00	0.76	0.54	10.49	0.02	0.43	3.85	6.12	1.93	2.51	20.45	0.00	0.00	0.00	-8.89	-4.29	3.31	45.11	171.27	752.35	444.14	985.19	687.64	786.02	492.34	957.20	498.05
27.460	0	0.06	0.03	0.01	0.12	0.36	0.07	0.14	1.96	2.33	99.27	1.43	17.95	98.08	2.33	13.35	0.06	0.64	7.89	0.30	0.06	0.03	0.00	0.74	0.55	10.02	0.02	0.48	3.71	6.23	1.96	2.16	20.33	0.00	0.00	0.00	-7.35	-2.33	3.80	45.33	166.42	750.75	442.89	985.17	689.75	788.29	490.09	954.51	498.22
27.494	0	0.05	0.03	0.01	0.13	0.40	0.06	0.17	1.42	2.59	99.20	1.67	18.87	97.93	2.59	15.70	0.05	0.62	7.75	0.24	0.05	0.03	0.00	0.66	0.66	9.43	0.02	0.49	4.15	7.49	1.42	2.57	21.31	0.00	0.00	0.00	-3.84	-2.72	4.38	46.02	165.59	752.00	444.93	982.32	687.97	788.66	491.66	953.95	501.43
27.527	0	0.05	0.02	0.01	0.12	0.52	0.06	0.17	1.25	2.93	98.97	2.29	21.23	98.67	2.93	16.18	0.05	0.55	8.29	0.24	0.05	0.03	0.00	0.52	0.65	7.75	0.02	0.28	4.69	7.98	1.25	3.64	23.30	0.00	0.00	0.00	-5.08	-0.47	4.47	45.62	166.83	750.62	443.70	981.49	686.56	787.13	490.62	953.69	500.10
27.560	0	0.05	0.02	0.01	0.13	0.42	0.06	0.19	1.32	3.08	99.16	1.87	19.43	96.51	3.08	17.15	0.06	0.57	7.17	0.25	0.04	0.03	0.00	0.46	0.64	7.34	0.01	0.16	4.71	8.35	1.32	16.91	22.03	0.00	0.00	0.00	-3.19	-5.40	3.65	45.46	173.61	750.46	443.02	982.75	686.93	783.19	492.61	956.67	499.20
27.594	0	0.05	0.02	0.01	0.13	0.39	0.06	0.18	1.30	2.43	99.22	1.82	18.94	97.67	2.43	16.65	0.06	0.46	6.21	0.31	0.06	0.04	0.00	0.46	0.74	5.10	0.01	0.12	4.31	9.19	1.30	6.83	21.84	0.00	0.00	0.00	-4.08	-3.33	3.46	45.42	167.24	751.18	444.93	980.45	685.95	785.24	494.21	952.40	499.21
27.627	0	0.05	0.03	0.01	0.15	0.29	0.06	0.21	1.34	2.88	99.43	1.37	16.12	98.75	2.88	18.53	0.06	0.45	4.21	0.25	0.04	0.04	0.00	0.44	0.78	5.07	0.01	0.07	4.05	10.42	1.34	2.30	20.06	0.00	0.00	0.00	1.87	0.15	2.68	46.85	164.02	752.56	447.90	976.41	685.83	784.55	497.01	948.48	502.44
27.660	0	0.05	0.03	0.01	0.17	0.24	0.06	0.24	1.32	2.22	99.52	1.19	14.80	98.28	2.22	22.12	0.05	0.43	3.19	0.30	0.04	0.04	0.00	0.47	0.75	4.38	0.00	0.07	3.47	10.20	1.32	4.90	19.09	0.00	0.00	0.00	-0.99	-1.77	1.45	46.33	166.27	751.45	447.84	975.69	684.48	780.87	499.87	947.14	498.94
27.694	0	0.06	0.03	0.02	0.17	0.17	0.06	0.22	1.46	1.94	99.55	0.80	11.70	98.37	1.94	20.79	0.05	0.38	2.71	0.31	0.06	0.04	0.00	0.50	0.62	3.60	0.00	0.07	2.54	10.43	1.46	5.11	16.28	0.00	0.00	0.00	-2.96	-1.51	1.90	46.20	164.90	749.83	447.37	974.63	683.40	780.80	499.89	945.69	497.78
27.727	0	0.05	0.03	0.02	0.19	0.16	0.06	0.26	1.42	1.71	99.49	0.72	10.93	97.90	1.71	24.36	0.05	0.34	2.65	0.34	0.05	0.03	0.00	0.46	0.67	3.78	0.00	0.09	2.37	10.56	1.42	9.64	15.54	0.00	0.00	0.00	-4.73	-2.80	1.51	45.86	166.87	747.06	447.24	974.63	685.91	777.91	500.21	944.76	497.25
27.761	0	0.05	0.03	0.02	0.21	0.14	0.06	0.28	1.90	1.29	99.44	0.61	9.74	97.89	1.29	26.79	0.04	0.32	3.29	0.31	0.05	0.03	0.00	0.41	0.62	3.57	0.00	0.14	1.85	10.68	1.90	1.70	14.06	0.00	0.00	0.00	-9.51	-2.81	1.04	44.90	167.29	746.13	449.52	972.90	686.98	775.76	499.46	943.05	498.41
27.794	0	0.05	0.03	0.02	0.23	0.13	0.06	0.32	1.82	1.16	99.37	0.70	8.95	98.71	1.16	28.88	0.04	0.35	3.24	0.27	0.06	0.03	0.00	0.36	0.64	3.90	0.00	0.10	1.61	11.60	1.82	2.81	13.28	0.00	0.00	0.00	-4.57	0.30	1.34	46.01	162.03	744.48	451.15	970.47	690.01	776.81	500.77	938.83	502.09
27.827	0	0.05	0.03	0.02	0.26	0.14	0.05	0.37	1.86	1.08	99.26	0.95	10.00	98.60	1.08	33.01	0.03	0.29	3.94	0.25	0.05	0.03	0.00	0.37	0.64	3.93	0.00	0.10	1.55	11.36	1.86	4.44	13.98	0.00	0.00	0.00	-8.68	0.71	1.24	45.14	166.91	739.40	448.73	971.49	691.93	772.24	497.84	939.11	501.41
27.861	0	0.05	0.03	0.02	0.33	0.10	0.05	0.47	1.97	1.22	99.05	1.33	6.97	98.65	1.22	37.74	0.03	0.29	3.37	0.16	0.05	0.03	0.00	0.37	0.49	4.11	0.00	0.05	1.35	12.46	1.97	1.66	11.33	0.00	0.00	0.00	-3.75	0.53	1.51	46.42	164.08	736.35	449.39	967.39	693.57	770.42	499.50	934.47	502.82
27.894	0	0.05	0.03	0.02	0.30	0.11	0.05	0.43	1.72	1.11	99.15	1.11	7.82	98.36	1.11	35.36	0.03	0.25	3.55	0.17	0.06	0.03	0.00	0.37	0.39	4.06	0.00	0.05	1.41	12.35	1.72	2.90	12.02	0.00	0.00	0.00	-7.18	-1.54	0.24	45.64	172.92	731.80	444.79	969.11	693.32	762.84	497.21	935.76	497.90
27.927	0	0.05	0.03	0.02	0.30	0.13	0.05	0.45	1.39	1.30	99.10	1.12	9.09	98.63	1.30	35.82	0.03	0.27	4.93	0.17	0.08	0.04	0.00	0.36	0.33	4.38	0.01	0.09	1.45	13.12	1.39	3.25	12.71	0.00	0.00	0.00	-4.28	0.62	1.33	46.99	169.44	731.21	446.70	964.43	693.06	763.45	498.42	932.88	499.16
27.961	0	0.04	0.03	0.02	0.34	0.12	0.05	0.56	1.14	1.61	98.89	1.47	8.47	98.72	1.61	39.46	0.03	0.26	4.37	0.12	0.09	0.03	0.00	0.35	0.29	4.82	0.01	0.10	1.50	14.21	1.14	1.16	12.40	0.00	0.00	0.00	-6.68	0.27	1.86	46.54	176.09	728.05	444.65	964.23	691.82	759.21	494.57	935.21	500.39
27.994	0	0.04	0.03	0.02	0.34	0.13	0.05	0.57	1.10	1.86	98.86	1.43	9.10	98.64	1.86	39.07	0.03	0.27	4.98	0.11	0.09	0.03	0.00	0.37	0.23	5.38	0.01	0.13	1.62	14.94	1.10	0.83	12.80	0.00	0.00	0.00	-2.98	0.57	2.65	47.77	168.20	726.95	446.48	960.17	693.09	761.55	496.76	929.69	501.24
28.027	0	0.04	0.03	0.02	0.31	0.15	0.05	0.58	0.94	2.58	98.84	1.18	9.90	98.77	2.58	36.24	0.03	0.26	5.24	0.12	0.10	0.05	0.00	0.33	0.18	6.34	0.01	0.11	1.73	17.51	0.94	1.66	13.58	0.00	0.00	0.00	-8.27	0.08	2.81	46.57	172.28	725.58	444.68	960.35	690.69	759.22	492.47	931.33	500.17
28.061	0	0.05	0.03	0.02	0.26	0.14	0.06	0.49	0.82	2.57	99.02	0.85	9.67	98.59	2.57	31.87	0.03	0.19	4.21	0.15	0.09	0.07	0.00	0.46	0.16	7.41	0.01	0.06	1.46	17.91	0.82	1.37	13.79	0.00	0.00	0.00	-3.12	-0.78	3.07	47.96	164.48	725.10	444.58	958.17	690.69	761.92	495.55	926.37	498.76
28.094	0	0.05	0.03	0.02	0.24	0.15	0.06	0.45	0.76	3.06	99.09	0.73	10.30	98.65	3.06	29.79	0.03	0.16	4.59	0.15	0.10	0.12	0.00	0.52	0.15	8.29	0.01	0.04	1.48	17.64	0.76	2.67	14.35	0.00	0.00	0.00	-4.17	0.53	3.11	47.62	164.48	723.53	443.39	958.15	691.03	761.22	494.18	925.66	497.67
28.128	0	0.05	0.03	0.01	0.21	0.19	0.06	0.38	0.64	3.94	99.24	0.78	11.84	98.52	3.94	26.80	0.03	0.13	4.40	0.21	0.14	0.15	0.00	0.59	0.14	9.82	0.01	0.03	1.49	15.41	0.64	1.47	16.08	0.00	0.00	0.00	-3.93	-0.99	3.26	47.29	168.55	722.81	440.92	960.89	692.31	760.42	491.78	928.90	496.72
28.161	0	0.05	0.03	0.01	0.21	0.20	0.06	0.38	0.67	4.05	99.24	0.87	12.68	98.44	4.05	27.30	0.03	0.12	4.55	0.33	0.15	0.16	0.00	0.67	0.18	11.45	0.01	0.05	1.45	14.80	0.65	1.59	16.88	0.00	0.00	0.00	-2.59	-1.27	2.36	47.35	167.87	725.71	441.93	961.11	691.17	761.13	493.38	928.97	496.48
28.194	0	0.05	0.03	0.01	0.20	0.21	0.06	0.37	0.67	4.19	99.26	0.88	12.85	98.52	4.19	26.07	0.03	0.11	4.86	0.33	0.11	0.10	0.00	0.67	0.16	12.38	0.01	0.07	1.55	15.38	0.66	2.49	16.94	0.00	0.00	0.00	-0.28	-1.02	3.72	47.13	168.41	722.56	439.59	963.19	694.14	762.10	493.01	930.46	496.80
28.228	0	0.05	0.03	0.01	0.17	0.27	0.06	0.33	0.71	3.69	99.35	1.24	15.39	98.50	3.69	23.66	0.04	0.11	4.67	0.53	0.12	0.09	0.00	0.71	0.18	12.40	0.01	0.11	1.80	15.24	0.61	3.93	19.34	0.00	0.00	0.00	-1.14	-1.07	2.69	46.35	181.21	723.98	436.09	969.66	693.79	758.44	493.80	939.65	492.75
28.261	0	0.05	0.03	0.01	0.16	0.28	0.06	0.31	0.61	3.94	99.39	1.29	15.76	97.77	3.94	21.59	0.04	0.10	4.85	0.68	0.08	0.06	0.00	0.61	0.16	12.50	0.01	0.14	2.02	15.61	0.57	3.17	19.62	0.00	0.00	0.00	-1.24	-3.10	3.37	46.08	177.94	724.78	433.62	977.32	700.23	765.17	490.21	943.09	492.71
28.294	0	0.05	0.02	0.01	0.15	0.35	0.06	0.28	0.62	3.62	99.31	1.64	17.73	97.68	3.62	20.52	0.04	0.11	5.35	0.67	0.06	0.05	0.00	0.62	0.17	13.04	0.01	0.07	2.34	14.51	0.46	2.60	21.20	0.00	0.00	0.00	4.24	-3.31	1.85	47.49	169.11	729.85	436.61	978.13	702.68	770.38	492.30	939.45	495.91
28.328	0	0.04	0.02	0.01	0.14	0.44	0.05	0.27	0.67	3.22	99.12	2.19	20.04	97.86	3.22	20.61	0.05	0.13	6.10	0.70	0.07	0.05	0.00	0.67	0.16	14.11	0.01	0.05	2.80	14.04	0.34	1.39	23.02	0.00	0.00	0.00	-1.76	-2.88	3.86	46.52	168.13	733.10	439.02	977.17	698.61	774.71	489.46	942.63	497.90
28.361	0	0.05	0.02	0.01	0.14	0.42	0.05	0.25	0.62	3.08	99.16	2.08	19.64	98.10	3.08	19.67	0.05	0.15	5.78	0.66	0.06	0.05	0.00	0.62	0.14	13.14	0.01	0.03	2.84	13.11	0.38	3.42	22.71	0.00	0.00	0.00	-3.07	-2.27	2.62	46.55	168.78	735.38	440.70	975.52	694.96	773.03	492.90	941.77	496.17
28.395	0	0.04	0.02	0.01	0.14	0.52	0.05	0.28	0.68	3.01	98.97	2.62	21.52	98.33	3.01	21.83	0.05	0.17	6.57	0.64	0.06	0.08	0.00	0.68	0.16	15.04	0.01	0.04	3.26	13.62	0.37	3.56	24.18	0.00	0.00	0.00	-6.36	-1.61	3.71	46.03	169.85	736.09	441.01	973.77	691.59	773.52	489.09	943.16	497.55
28.428	0	0.04	0.02	0.01	0.15	0.50	0.05	0.29	0.68	3.66	99.00	2.28	20.93	97.97	3.66	21.79	0.06	0.20	7.78	0.62	0.07	0.14	0.00	0.68	0.14	14.56	0.01	0.05	3.44	14.07	0.39	4.85	23.27	0.00	0.00	0.00	-8.55	-2.61	3.56	45.81	168.54	737.23	442.38	971.60	688.55	773.42	489.00	941.73	497.78
28.461	0	0.04	0.02	0.01	0.15	0.44	0.05	0.30	0.70	3.27	99.12	2.07	19.94	97.79	3.27	22.12	0.05	0.21	6.76	0.64	0.06	0.14	0.00	0.70	0.16	13.20	0.01	0.08	3.16	14.99	0.43	2.73	22.68	0.00	0.00	0.00	-4.64	-3.05	3.25	46.78	161.90	738.01	442.23	971.59	689.29	776.60	489.86	938.28	498.05
28.495	0	0.04	0.02	0.01	0.16	0.53	0.05	0.33	0.74	2.99	98.94	2.28	21.47	98.49	2.99	24.96	0.06	0.23	8.74	0.76	0.07	0.21	0.00	0.74	0.14	12.38	0.01	0.10	3.04	14.47	0.43	4.24	23.29	0.00	0.00	0.00	-1.74	-1.11	3.39	47.37	163.61	738.45	443.80	969.00	688.36	774.91	491.91	938.32	499.74
28.528	0	0.04	0.02	0.01	0.17	0.50	0.05	0.32	0.88	2.55	99.00	2.01	20.93	98.75	2.55	26.69	0.06	0.27	9.40	0.86	0.08	0.28	0.00	0.88	0.18	9.80	0.01	0.11	2.91	12.86	0.47	5.18	22.49	0.00	0.00	0.00	-4.46	0.14	3.28	46.82	165.40	737.67	445.19	966.35	686.59	772.22	492.38	937.43	500.09
28.561	0	0.04	0.02	0.01	0.20	0.41	0.05	0.39	0.86	2.59	99.17	1.80	19.32	98.60	2.59	31.07	0.05	0.28	7.35	0.96	0.08	0.15	0.00	0.86	0.19	9.25	0.01	0.10	3.09	13.33	0.45	8.69	21.79	0.00	0.00	0.00	-6.74	-0.74	2.88	46.07	168.73	735.07	444.78	965.92	687.56	768.52	492.46	937.12	499.07
28.595	0	0.04	0.02	0.01	0.26	0.34	0.05	0.49	0.73	3.34	99.02	1.47	17.49	98.54	3.34	35.86	0.04	0.36	6.48	0.88	0.08	0.18	0.00	0.73	0.21	7.11	0.01	0.07	3.40	12.96	0.43	3.87	20.52	0.00	0.00	0.00	-4.62	-0.93	2.18	46.39	165.46	733.21	445.20	963.64	687.96	767.14	493.74	932.49	499.85
28.628	0	0.04	0.02	0.01	0.29	0.30	0.04	0.54	0.81	3.39	98.91	1.58	16.38	98.69	3.39	38.61	0.04	0.39	5.35	0.90	0.05	0.10	0.00	0.81	0.23	5.73	0.01	0.06	3.29	12.56	0.41	6.14	19.94	0.00	0.00	0.00	-7.70	0.38	1.10	45.77	168.84	732.82	445.32	965.29	688.46	764.71	494.64	933.50	499.26
28.661	0	0.04	0.02	0.01	0.33	0.27	0.04	0.64	0.76	3.59	98.72	2.06	15.31	98.52	3.59	41.91	0.03	0.46	4.07	0.85	0.04	0.06	0.00	0.76	0.23	4.20	0.00	0.05	3.36	13.01	0.38	1.46	19.45	0.00	0.00	0.00	-6.50	-1.00	1.42	46.02	164.94	731.25	444.54	964.79	689.34	766.04	493.15	930.83	500.10
28.695	0	0.03	0.01	0.01	0.39	0.25	0.04	0.79	0.69	2.64	98.42	3.03	14.88	98.41	3.64	46.49	0.03	0.51	3.72	0.67	0.03	0.05	0.00	0.69	0.22	2.64	0.00	0.06	3.71	13.32	0.36	1.37	19.17	0.00	0.00	0.00	-7.40	-1.38	0.80	45.78	168.81	730.48	444.63	963.83	689.15	762.37	495.04	931.15	497.62
28.728	0	0.03	0.01	0.01	0.38	0.25	0.04	0.73	0.71	2.41	98.54	2.62	14.73	98.76	4.38	44.74	0.03	0.44	3.72	0.64	0.03	0.04	0.00	0.71	0.23	2.41	0.00	0.08	3.59	12.53	0.38	3.81	19.19	0.00	0.00	0.00	-5.57	-0.13	-0.07	46.07	170.64	729.86	445.36	962.54	688.82	759.38	497.32	930.01	498.53
28.762	0	0.04	0.02	0.01	0.38	0.22	0.05	0.69	0.86	1.96	98.61	2.22	13.02	98.07	5.93	42.63	0.03	0.43	3.41	0.48	0.03	0.04	0.00	0.86	0.21	1.96	0.00	0.08	3.58	11.87	0.37	1.33	18.05	0.00	0.00	0.00	-8.05	-2.35	0.77	45.56	170.40	727.87	444.57	961.93	689.22	759.25	494.85	929.62	498.02
28.795	0	0.04	0.02	0.01	0.39	0.19	0.05	0.69	0.82	1.84	98.62	2.10	11.69	98.68	6.00	41.73	0.03	0.36	3.21	0.35	0.03	0.03	0.00	0.82	0.18	1.84	0.00	0.07	3.79	12.58	0.43	1.48	16.87	0.00	0.00	0.00	-5.98	-0.44	0.42	45.93	170.69	726.33	444.57	961.41	691.10	757.65	496.32	928.34	498.09
28.828	0	0.04	0.02	0.01	0.39	0.16	0.06	0.66	0.70	1.56	98.68	1.86	10.24	98.61	6.56	39.73	0.03	0.31	2.56	0.26	0.03	0.02	0.00	0.70	0.15	1.56	0.00	0.05	4.23	13.06	0.43	3.88	15.83	0.00	0.00	0.00	-6.39	-0.70	0.08	45.71	173.20	725.28	443.11	963.19	692.49	756.29	496.11	929.49	496.43
28.862	0	0.04	0.03	0.02	0.40	0.13	0.06	0.70	0.65	1.16	98.60	1.78	8.25	98.69	6.27	38.69	0.02	0.32	2.34	0.24	0.03	0.02	0.00	0.65	0.13	1.16	0.00	0.04	4.76	15.81	0.43	3.02	13.96	0.00	0.00	0.00	-7.33	-0.38	0.93	45.59	175.85	722.90	442.98	960.24	691.72	753.43	494.97	929.28	496.24
28.895	0	0.04	0.03	0.02	0.41	0.13	0.06	0.71	0.55	1.04	98.59	1.92	7.96	98.60	6.23	39.38	0.02	0.34	2.17	0.22	0.03	0.02	0.00	0.55	0.11	1.04	0.00	0.04	4.98	15.36	0.48	2.59	13.71	0.00	0.00	0.00	-8.57	0.74	-0.01	45.31	177.81	718.67	441.42	957.25	690.46	747.59	494.67	925.39	493.85
28.928	0	0.05	0.03	0.02	0.38	0.11	0.06	0.62	0.58	0.79	98.75	1.50	7.09	98.55	6.12	36.42	0.02	0.29	2.15	0.23	0.03	0.02	0.00	0.48	0.10	0.79	0.00	0.04	4.87	15.48	0.58	2.61	12.85	0.00	0.00	0.00	-9.85	0.91	0.51	45.34	176.74	716.76	442.30	953.70	689.52	746.12	494.10	922.85	494.46
28.962	0	0.05	0.03	0.02	0.40	0.10	0.07	0.59	0.63	0.56	98.83	1.44	5.73	98.51	7.15	35.09	0.02	0.25	2.86	0.23	0.04	0.02	0.00	0.42	0.11	0.56	0.00	0.06	5.62	14.32	0.63	4.49	11.47	0.00	0.00	0.00	-6.25	1.03	0.37	46.14	174.97	714.00	443.07	950.43	691.26	743.82	496.19	918.78	495.36
28.995	0	0.05	0.03	0.02	0.43	0.10	0.07	0.65	0.70	0.50	98.70	1.70	5.66	98.19	7.39	37.35	0.02	0.24	3.06	0.18	0.04	0.02	0.00	0.43	0.11	0.50	0.00	0.07	5.50	14.39	0.70	1.67	11.39	0.00	0.00	0.00	-5.94	2.03	0.51	46.22	175.49	711.69	441.87	949.66	691.49	742.23	494.69	917.72	495.67
29.028	0	0.05	0.04	0.02	0.41	0.09	0.08	0.56	0.87	0.41	98.89	1.33	4.33	98.44	7.77	34.27	0.02	0.19	2.90	0.16	0.04	0.01	0.00	0.39	0.14	0.41	0.01	0.07	5.43	13.33	0.87	1.82	10.27	0.00	0.00	0.00	-2.86	1.27	1.40	46.90	170.84	710.13	442.29	948.78	695.12	744.50	495.10	915.33	496.65
29.062	0	0.05	0.04	0.02	0.45	0.08	0.08	0.59	1.20	0.38	98.83	1.48	3.18	98.68	8.41	35.68	0.02	0.17	2.65	0.14	0.05	0.01	0.00	0.33	0.18	0.38	0.01	0.11	5.39	12.59	1.20	6.74	9.41	0.42	0.00	0.00	-7.66	-0.41	1.02	46.07	172.39	709.74	444.32	945.18	691.02	741.19	495.21	913.57	497.57
29.095	0	0.05	0.04	0.02	0.46	0.08	0.08	0.59	1.39	0.49	98.81	1.57	3.54	98.54	8.71	36.76	0.02	0.15	2.68	0.17	0.06	0.01	0.00	0.34	0.24	0.49	0.01	0.10	5.08	11.48	1.39	4.47	9.82	0.85	0.00	0.00	-10.11	0.94	2.69	45.49	173.91	707.15	441.77	946.35	692.57	742.05	490.49	915.85	496.47
29.129	0	0.05	0.04	0.02	0.44	0.09	0.07	0.58	2.10	0.54	98.84	1.50	4.36	98.74	8.25	36.50	0.02	0.14	3.01	0.14	0.06	0.01	0.00	0.28	0.29	0.54	0.01	0.17	4.72	11.65	2.10	1.28	10.37	1.99	0.00	0.00	-6.75	-0.20	2.64	46.12	178.70	706.97	439.61	949.18	692.00	740.88	494.92	919.57	493.73
29.162	0	0.05	0.04	0.02	0.43	0.10	0.08	0.57	2.81	0.69	98.85	1.35	4.73	97.88	9.14	35.38	0.02	0.11	3.20	0.14	0.06	0.01	0.00	0.27	0.35	0.69	0.01	0.18	4.52	11.70	2.81	2.93	10.84	1.80	0.00	0.00	-5.95	-2.85	2.50	46.11	178.39	705.61	438.81	947.95	691.92	739.47	494.11	917.85	493.08
29.195	0	0.05	0.04	0.02	0.43	0.10	0.08	0.58	3.14	0.85	98.83	1.33	5.13	98.39	9.49	35.22	0.02	0.11	3.42	0.11	0.06	0.01	0.00	0.25	0.36	0.85	0.01	0.17	4.44	11.92	3.14	3.09	11.19	0.85	0.00	0.00	-7.90	-1.45	2.62	45.99	174.04	705.55	440.22	945.78	690.95	740.68	494.08	914.73	493.41
29.229	0	0.05	0.04	0.02	0.31	0.11	0.08	0.40	4.04	1.16	99.21	0.78	6.00	98.75	8.21	27.51	0.03	0.10	4.07	0.13	0.06	0.01	0.00	0.22	0.34	1.16	0.02	0.24	4.62	11.57	4.04	4.80	11.50	0.63	0.00	0.00	-5.37	-0.14	3.20	46.29	174.02	704.39	437.32	950.59	695.20	743.33	492.98	917.36	492.81
29.262	0	0.06	0.05	0.02	0.28	0.11	0.09	0.34	3.84	1.35	99.32	0.62	6.47	98.49	7.70	24.45	0.03	0.10	4.42	0.15	0.07	0.02	0.00	0.21	0.31	1.35	0.02	0.27	4.53	11.27	3.84	2.92	11.70	0.33	0.00	0.00	-1.94	-1.12	1.93	46.86	170.87	707.14	437.46	952.65	697.24	745.55	493.87	916.41	492.43
29.295	0	0.06	0.04	0.02	0.26	0.12	0.08	0.31	4.62	1.71	99.37	0.62	7.01	97.81	6.47	24.28	0.03	0.12	4.56	0.17	0.08	0.02	0.00	0.21	0.28	1.71	0.02	0.32	4.28	10.87	4.62	3.42	11.92	0.25	0.00	0.00	-6.64	-3.01	2.27	46.05	175.61	709.23	437.32	955.83	696.31	746.26	491.97	921.87	492.05
29.329	0	0.06	0.04	0.02	0.21	0.15	0.08	0.24	5.73	2.45	99.53	0.51	9.15	97.03	5.34	20.44	0.03	0.12	6.57	0.25	0.12	0.06	0.00	0.24	0.27	2.45	0.02	0.39	3.15	8.92	5.73	2.68	12.95	0.00	0.00	0.00	-1.98	-4.57	0.75	47.43	166.79	719.10	437.08	960.29	693.62	755.77	492.04	922.55	490.18
29.362	0	0.06	0.05	0.02	0.19	0.15	0.08	0.21	5.14	2.42	99.58	0.52	9.51	95.20	4.61	18.36	0.03	0.16	6.25	0.26	0.09	0.07	0.00	0.24	0.25	2.42	0.02	0.34	3.28	8.92	5.14	6.54	13.24	0.00	0.00	0.00	-5.65	-7.07	2.77	46.82	172.72	724.91	437.95	966.97	691.85	761.67	492.16	934.39	492.23
29.396	0	0.06	0.05	0.02	0.16	0.20	0.09	0.18	5.25	3.69	99.60	0.60	11.90	95.26	4.93	15.24	0.04	0.14	9.50	0.35	0.08	0.09	0.00	0.31	0.27	3.69	0.02	0.31	2.56	8.52	5.25	1.97	14.27	0.00	0.00	0.00	-5.28	-6.99	3.39	46.81	170.92	728.93	438.43	969.91	691.87	766.87	490.31	937.75	494.04
29.429	0	0.06	0.04	0.02	0.16	0.21	0.08	0.18	4.95	4.30	99.58	0.64	12.40	97.13	4.30	15.57	0.04	0.17	9.48	0.41	0.07	0.09	0.00	0.36	0.33	5.07	0.01	0.37	2.37	8.88	4.95	1.17	14.67	0.00	0.00	0.00	-6.62	-4.39	3.12	46.57	168.96	730.63	439.85	969.90	691.50	768.36	490.88	937.29	494.46
29.462	0	0.06	0.04	0.02	0.16	0.21	0.08	0.19	4.71	3.46	99.57	0.65	12.70	97.02	3.46	16.50	0.04	0.19	9.35	0.48	0.05	0.07	0.00	0.38	0.40	5.54	0.01	0.33	2.39	9.77	4.71	1.93	14.84	0.00	0.00	0.00	-6.81	-4.59	3.06	46.69	168.87	732.89	441.20	971.52	691.91	770.26	492.47	939.11	495.38
29.496	0	0.06	0.04	0.01	0.16	0.26	0.07	0.20	4.64	3.21	99.47	0.80	14.60	98.17	3.21	18.57	0.04	0.20	10.41	0.45	0.07	0.10	0.00	0.42	0.57	9.64	0.01	0.44	2.22	9.34	4.64	6.28	16.23	0.00	0.00	0.00	-3.91	-2.10	2.02	47.24	168.27	733.86	443.05	969.76	692.17	768.85	495.38	937.12	496.44
29.529	0	0.06	0.03	0.01	0.16	0.26	0.07	0.21	3.78	2.95	99.48	0.88	14.63	97.46	2.95	18.68	0.04	0.22	8.58	0.44	0.08	0.11	0.00	0.41	0.66	11.71	0.01	0.37	2.25	10.22	3.78	2.83	16.95	0.00	0.00	0.00	-3.93	-3.76	2.76	47.14	170.64	733.74	441.95	972.48	693.41	769.92	494.76	940.55	496.69
29.562	0	0.05	0.03	0.01	0.16	0.27	0.07	0.23	3.53	2.90	99.46	0.89	14.89	97.47	2.90	20.25	0.04	0.25	9.05	0.50	0.09	0.13	0.00	0.46	0.74	13.20	0.01	0.34	2.19	10.61	3.53	3.78	17.03	0.00	0.00	0.00	-2.80	-3.74	4.29	47.58	163.63	734.03	441.95	971.62	693.17	775.05	492.31	938.55	498.55
29.596	0	0.05	0.03	0.01	0.17	0.27	0.06	0.27	2.87	2.99	99.45	0.93	15.09	97.79	2.99	21.84	0.04	0.25	8.91	0.47	0.10	0.13	0.00	0.44	0.68	13.38	0.01	0.41	2.09	12.77	2.87	1.39	17.29	0.00	0.00	0.00	-2.46	-3.05	4.47	47.67	162.77	734.52	441.45	973.17	693.56	776.69	492.92	939.38	497.99
29.629	0	0.05	0.03	0.01	0.17	0.29	0.06	0.26	2.53	2.93	99.42	1.00	15.71	97.11	2.93	21.86	0.05	0.23	9.04	0.52	0.10	0.13	0.00	0.43	0.79	12.36	0.01	0.31	2.08	12.57	2.53	2.69	17.81	0.00	0.00	0.00	-3.19	-4.42	2.81	47.25	167.76	736.47	442.15	974.16	693.18	773.58	494.47	941.33	496.86
29.662	0	0.05	0.03	0.01	0.18	0.32	0.06	0.29	1.99	2.49	99.36	1.00	16.44	97.05	2.49	24.43	0.06	0.27	10.49	0.59	0.10	0.16	0.00	0.45	0.87	12.59	0.01	0.34	2.28	12.76	1.99	3.79	17.87	0.00	0.00	0.00	-4.38	-4.53	2.60	46.88	171.97	738.14	442.06	976.14	692.49	773.07	494.62	945.04	496.53
29.696	0	0.05	0.03	0.01	0.18	0.32	0.06	0.28	1.31	2.76	99.37	1.11	16.48	97.52	2.76	24.09	0.07	0.28	8.94	0.55	0.11	0.15	0.00	0.49	0.73	12.31	0.01	0.22	2.38	11.72	1.31	2.48	18.55	0.00	0.00	0.00	-8.62	-3.63	2.76	46.07	169.42	740.36	443.82	977.87	693.43	776.55	493.25	945.91	497.63
29.729	0	0.05	0.03	0.01	0.18	0.31	0.06	0.29	1.14	2.95	99.38	1.10	16.27	96.57	2.95	24.91	0.06	0.31	8.60	0.63	0.10	0.16	0.00	0.56	0.64	10.91	0.01	0.15	2.43	11.55	1.14	4.74	18.51	0.00	0.00	0.00	-5.27	-5.32	3.20	46.87	165.24	741.61	444.05	976.77	692.59	779.20	492.98	944.34	498.82
29.763	0	0.05	0.02	0.01	0.18	0.27	0.06	0.30	0.83	2.82	99.40	1.15	15.53	97.09	2.82	25.28	0.06	0.34	5.84	0.52	0.08	0.06	0.00	0.61	0.49	9.17	0.02	0.09	2.58	12.35	0.83	3.00	18.85	0.00	0.00	0.00	-3.92	-4.46	2.99	47.27	162.89	741.11	444.04	979.06	696.08	780.96	495.19	943.81	498.62
29.796	0	0.05	0.02	0.01	0.19	0.26	0.06	0.31	0.71	2.78	99.38	1.14	15.11	97.63	2.78	25.72	0.06	0.34	5.07	0.44	0.07	0.04	0.00	0.61	0.48	7.93	0.02	0.10	2.62	12.74	0.71	2.42	18.74	0.00	0.00	0.00	-2.39	-3.41	2.55	47.54	166.65	740.96	444.97	977.20	695.28	777.58	496.54	944.20	499.71
29.829	0	0.04	0.02	0.01	0.22	0.25	0.05	0.38	0.69	2.85	99.24	1.12	14.96	97.00	2.85	29.59	0.06	0.42	4.97	0.42	0.06	0.04	0.00	0.60	0.41	7.56	0.02	0.10	2.76	13.51	0.69	4.86	18.64	0.00	0.00	0.00	-4.46	-4.62	3.14	47.23	168.26	740.99	444.91	975.66	692.43	776.80	494.71	944.98	499.85
29.863	0	0.04	0.02	0.01	0.27	0.25	0.05	0.60	0.65	3.22	98.81	1.26	14.60	97.21	3.22	36.03	0.05	0.52	4.65	0.34	0.05	0.03	0.00	0.65	0.39	7.71	0.02	0.07	2.93	17.41	0.63	4.32	18.50	0.00	0.00	0.00	-2.54	-4.24	2.36	47.77	164.97	742.15	444.62	975.53	691.69	777.93	494.33	942.81	499.87
29.896	0	0.04	0.02	0.01	0.27	0.25	0.05	0.59	0.64	3.24	98.81	1.24	14.78	97.44	3.24	35.74	0.05	0.53	4.86	0.31	0.04	0.05	0.00	0.59	0.34	7.38	0.02	0.08	2.96	17.56	0.64	2.64	18.56	0.00	0.00	0.00	-1.94	-3.81	1.41	48.15	161.90	742.91	445.30	975.80	692.07	778.75	496.03	940.61	499.70
29.929	0	0.04	0.02	0.01	0.23	0.25	0.05	0.48	0.64	3.02	99.04	1.06	14.80	96.98	3.02	30.97	0.06	0.48	5.62	0.28	0.06	0.09	0.00	0.64	0.29	6.92	0.02	0.09	2.95	17.50	0.62	1.20	18.25	0.00	0.00	0.00	-3.98	-4.66	2.65	47.70	169.21	741.02	441.80	978.58	692.91	777.20	491.80	946.31	497.70
29.963	0	0.05	0.02	0.01	0.19	0.29	0.05	0.39	0.59	1.94	99.22	1.25	16.35	96.40	1.94	27.64	0.06	0.47	5.84	0.30	0.07	0.08	0.00	0.57	0.28	5.64	0.02	0.17	3.02	16.97	0.59	1.52	19.41	0.00	0.00	0.00	-6.84	-5.57	2.88	47.55	169.96	741.89	440.81	981.95	692.84	779.19	493.09	949.14	494.80
29.996	0	0.05	0.02	0.01	0.19	0.26	0.05	0.37	0.65	1.63	99.26	1.17	15.28	94.11	1.63	26.40	0.06	0.48	4.40	0.25	0.09	0.07	0.00	0.55	0.29	5.62	0.02	0.31	3.10	17.05	0.65	0.30	18.94	0.00	0.00	0.00	-2.06	-8.15	2.89	48.82	166.30	742.99	439.35	985.01	695.35	782.99	493.89	949.30	494.40
30.029	0	0.05	0.02	0.01	0.22	0.23	0.05	0.42	0.60	1.28	99.16	1.08	14.57	94.22	1.28	30.13	0.05	0.61	3.96	0.24	0.08	0.05	0.00	0.53	0.27	5.70	0.02	0.41	3.46	16.70	0.60	1.26	18.39	0.00	0.00	0.00	-2.07	-8.04	4.06	49.15	160.91	744.18	438.47	987.89	696.87	789.15	491.60	950.03	494.92
30.063	0	0.05	0.02	0.01	0.23	0.25	0.05	0.44	0.57	1.10	99.13	1.16	15.27	94.75	1.10	32.01	0.05	0.68	4.33	0.37	0.09	0.04	0.00	0.48	0.26	4.89	0.02	0.52	4.27	15.87	0.57	0.61	18.86	0.00	0.00	0.00	-2.40	-7.54	3.07	49.31	160.84	745.23	438.15	990.37	698.41	789.70	492.62	950.54	493.40
30.096	0	0.05	0.02	0.02	0.22	0.23	0.05	0.39	0.55	1.03	99.22	1.09	14.52	94.64	1.03	29.87	0.05	0.56	3.42	0.40	0.07	0.04	0.00	0.49	0.24	4.94	0.02	0.30	4.79	15.39	0.55	0.93	18.46	0.00	0.00	0.00	-0.04	-7.65	2.51	50.06	160.94	748.30	438.63	988.81	695.53	789.72	491.24	950.63	494.21
30.130	0	0.05	0.03	0.02	0.20	0.22	0.05	0.34	0.50	0.86	99.32	1.01	14.33	91.99	0.86	26.90	0.04	0.61	4.18	0.35	0.06	0.05	0.00	0.50	0.21	4.86	0.02	0.23	5.82	15.15	0.49	1.14	17.92	0.00	0.00	0.00	-2.88	-9.79	2.77	49.52	166.04	751.58	438.38	993.53	695.19	791.53	490.42	957.54	494.01
30.163	0	0.05	0.03	0.02	0.22	0.21	0.05	0.35	0.52	0.80	99.29	0.92	13.55	92.11	0.80	28.07	0.04	0.68	4.21	0.33	0.07	0.04	0.00	0.47	0.20	4.90	0.03	0.25	6.43	15.06	0.52	1.08	17.14	0.00	0.00	0.00	-1.60	-9.71	4.06	49.98	163.40	752.60	437.53	996.05	696.05	796.25	489.41	959.56	494.94
30.196	0	0.05	0.03	0.02	0.25	0.19	0.05	0.39	0.58	0.71	99.22	1.15	12.67	91.84	0.71	30.76	0.04	0.68	3.32	0.32	0.05	0.03	0.00	0.49	0.21	5.21	0.03	0.20	6.89	14.67	0.58	0.49	16.64	0.00	0.00	0.00	-3.60	-9.90	3.26	49.54	167.59	753.67	436.14	999.08	695.59	795.22	489.73	962.79	492.19
30.230	0	0.05	0.03	0.02	0.27	0.18	0.05	0.42	0.67	0.89	99.16	1.32	12.22	92.24	0.89	32.09	0.04	0.70	3.48	0.29	0.05	0.03	0.00	0.43	0.16	5.92	0.03	0.27	7.50	14.97	0.67	0.74	16.18	0.00	0.00	0.00	-0.85	-9.63	3.43	50.19	166.09	755.40	435.69	1003.14	698.51	799.05	491.11	965.14	492.72
30.263	0	0.05	0.03	0.02	0.27	0.17	0.05	0.42	0.64	0.91	99.16	1.34	11.92	92.79	0.91	31.81	0.03	0.67	3.31	0.26	0.06	0.02	0.00	0.42	0.11	5.76	0.03	0.25	8.03	15.38	0.64	0.86	15.95	0.00	0.00	0.00	0.91	-9.23	2.81	50.55	164.06	759.13	436.78	1004.15	698.39	801.62	490.94	965.66	493.78
30.296	0	0.06	0.03	0.02	0.25	0.15	0.05	0.37	0.72	1.08	99.26	1.03	10.57	95.09	1.08	28.26	0.03	0.60	3.06	0.31	0.05	0.02	0.00	0.45	0.11	5.92	0.03	0.28	7.90	15.81	0.72	1.01	14.82	0.00	0.00	0.00	-3.05	-7.18	4.02	50.17	163.06	762.46	437.71	1002.48	692.05	804.55	488.24	967.50	494.27
30.330	0	0.06	0.03	0.02	0.26	0.15	0.05	0.36	0.72	1.24	99.27	1.09	10.34	93.52	1.24	28.29	0.03	0.61	3.36	0.22	0.04	0.03	0.00	0.45	0.09	6.48	0.03	0.34	8.63	15.22	0.72	0.62	14.52	0.00	0.00	0.00	-2.55	-8.65	5.15	50.15	162.29	762.59	437.25	1003.71	692.68	807.07	486.80	969.13	495.56
30.363	0	0.06	0.03	0.02	0.27	0.14	0.06	0.38	0.70	1.48	99.25	1.12	9.56	92.78	1.48	28.49	0.03	0.68	3.35	0.17	0.03	0.03	0.00	0.51	0.10	5.98	0.04	0.39	8.72	15.53	0.70	1.05	13.86	0.00	0.00	0.00	-1.23	-9.24	4.99	50.29	161.80	763.88	438.10	1005.13	694.49	808.47	487.66	970.01	496.80
30.397	0	0.06	0.03	0.02	0.30	0.12	0.06	0.36	0.69	1.70	99.28	1.36	8.50	94.81	1.70	29.73	0.03	0.64	3.38	0.17	0.02	0.04	0.00	0.59	0.09	6.16	0.04	0.35	10.30	12.95	0.69	3.28	12.90	0.00	0.00	0.00	-0.22	-7.48	4.54	50.42	162.90	763.76	436.95	1006.89	695.67	808.16	488.21	970.90	495.62
30.430	0	0.07	0.03	0.02	0.31	0.13	0.06	0.36	0.70	1.69	99.28	1.67	8.84	90.82	1.69	30.34	0.02	0.58	3.73	0.16	0.03	0.03	0.00	0.56	0.09	6.48	0.03	0.24	12.24	12.39	0.70	4.00	13.05	0.00	0.00	0.00	-0.84	-10.54	4.24	50.23	159.92	766.17	437.20	1007.64	694.50	810.75	487.73	970.52	494.77
30.463	0	0.06	0.03	0.02	0.39	0.12	0.05	0.48	0.71	1.99	99.04	2.63	8.53	95.55	1.99	36.42	0.02	0.63	3.84	0.15	0.03	0.03	0.00	0.65	0.09	6.47	0.03	0.31	11.99	12.91	0.71	4.98	12.82	0.00	0.00	0.00	-0.64	-6.67	1.26	50.06	156.14	766.83	440.89	1003.16	692.24	807.04	491.98	963.10	496.59
30.497	0	0.06	0.03	0.02	0.55	0.10	0.05	0.65	0.79	2.76	98.70	4.97	6.36	98.43	2.76	44.27	0.03	0.57	3.53	0.19	0.05	0.04	0.00	0.79	0.10	6.38	0.03	0.28	12.33	11.74	0.61	2.24	11.09	0.00	0.00	0.00	-1.63	-1.30	0.23	49.55	166.89	762.88	442.17	994.93	687.52	794.34	495.26	961.23	494.77
30.530	0	0.06	0.03	0.02	0.49	0.09	0.06	0.58	0.92	3.29	98.85	3.22	5.50	98.71	3.29	40.63	0.04	0.49	3.58	0.27	0.07	0.08	0.00	0.92	0.15	6.06	0.02	0.27	10.35	11.92	0.64	0.66	10.42	0.38	0.00	0.00	-0.96	-0.31	-1.99	48.99	168.16	750.82	440.81	984.35	686.70	779.57	497.33	947.66	492.30
30.563	0	0.05	0.03	0.02	0.56	0.08	0.05	0.68	0.94	3.40	98.63	4.29	4.47	97.03	3.40	44.88	0.04	0.51	2.59	0.24	0.10	0.15	0.00	0.94	0.14	6.07	0.02	0.38	9.83	11.71	0.61	0.38	9.90	0.34	0.00	0.00	-2.76	4.56	-1.38	48.34	171.08	735.80	439.91	972.30	688.35	765.40	495.43	936.46	492.73
30.597	0	0.05	0.03	0.02	0.66	0.07	0.06	0.77	1.08	4.03	98.46	4.98	2.37	97.97	4.03	48.52	0.04	0.41	2.08	0.22	0.15	0.17	0.00	1.08	0.15	5.56	0.01	0.19	8.11	10.48	0.62	0.86	8.28	0.07	0.00	0.00	-3.15	2.60	1.12	48.93	169.30	729.49	442.04	961.84	686.77	761.17	493.06	930.43	496.57
30.630	0	0.06	0.04	0.02	0.57	0.06	0.06	0.58	1.14	3.95	98.85	3.25	1.07	97.37	3.95	43.42	0.05	0.32	1.37	0.21	0.15	0.15	0.00	1.14	0.15	5.57	0.01	0.12	7.67	8.72	0.77	1.14	7.33	0.00	0.00	0.00	-4.94	3.93	-0.13	49.14	172.00	721.30	443.14	951.08	684.37	748.70	496.09	920.69	493.74
30.663	0	0.06	0.05	0.02	0.46	0.05	0.07	0.42	1.17	3.77	99.08	1.96	0.33	95.02	3.77	36.71	0.05	0.21	1.25	0.27	0.15	0.11	0.00	1.17	0.18	5.52	0.01	0.09	7.95	7.82	0.92	0.52	6.66	0.83	0.00	0.00	-2.21	7.26	0.19	49.92	169.94	714.34	442.59	942.90	684.00	742.70	495.94	912.62	493.12
30.697	0	0.07	0.06	0.02	0.42	0.05	0.08	0.35	1.28	4.44	99.17	1.37	0.00	95.07	4.44	32.94	0.06	0.16	1.29	0.36	0.18	0.10	0.00	1.28	0.20	5.20	0.01	0.05	7.20	6.89	0.97	0.79	6.15	1.67	0.00	0.00	-1.70	7.20	-0.38	50.30	164.63	710.05	443.99	936.75	683.48	739.43	496.80	904.04	494.61
30.730	0	0.07	0.07	0.02	0.37	0.05	0.09	0.29	1.29	5.45	99.25	0.96	0.00	95.44	5.91	27.92	0.07	0.14	1.09	0.36	0.21	0.11	0.00	1.29	0.21	5.45	0.01	0.05	7.13	6.04	1.05	0.94	5.81	1.47	0.00	0.00	-2.60	6.79	-0.32	50.15	169.95	704.32	443.35	930.54	681.15	730.82	496.19	900.76	494.13
30.764	0	0.08	0.10	0.02	0.29	0.04	0.10	0.20	1.51	4.94	99.41	0.56	0.00	96.72	4.94	21.26	0.09	0.12	1.09	0.29	0.32	0.10	0.00	1.51	0.23	5.38	0.01	0.04	6.15	4.77	1.27	0.98	4.75	1.85	0.00	0.00	-2.42	5.08	-0.78	50.42	165.74	699.67	444.31	923.58	679.87	726.53	497.09	892.24	494.04
30.797	0	0.08	0.09	0.02	0.31	0.04	0.11	0.21	1.55	5.55	99.37	0.58	0.00	94.80	5.55	22.07	0.10	0.11	1.00	0.23	0.29	0.08	0.00	1.55	0.24	5.74	0.01	0.05	5.89	3.93	1.52	1.28	4.17	0.96	0.00	0.00	-3.20	7.48	-0.59	50.31	166.00	691.82	444.26	916.17	680.39	719.07	496.79	885.04	493.66
30.830	0	0.08	0.09	0.02	0.32	0.04	0.12	0.20	1.60	6.00	99.37	0.52	0.00	94.90	7.22	20.45	0.10	0.10	0.90	0.20	0.21	0.06	0.00	1.47	0.25	6.00	0.01	0.07	5.96	3.62	1.60	0.47	3.96	0.91	0.00	0.00	-4.09	7.38	-0.44	50.19	169.30	683.21	443.57	907.53	679.18	708.96	496.18	878.22	492.61
30.864	0	0.09	0.12	0.02	0.28	0.04	0.14	0.17	2.29	5.69	99.43	0.35	0.00	92.45	8.33	15.75	0.13	0.10	0.87	0.19	0.17	0.07	0.00	1.62	0.33	5.69	0.01	0.09	5.31	2.71	2.29	0.25	3.19	1.23	0.00	0.00	-4.51	9.47	-1.67	50.40	161.63	675.95	443.32	901.86	680.64	704.91	496.24	866.49	492.31
30.897	0	0.09	0.12	0.02	0.30	0.04	0.15	0.18	2.34	5.10	99.40	0.35	0.00	94.80	9.85	15.55	0.12	0.09	1.01	0.24	0.12	0.08	0.00	1.32	0.29	5.10	0.00	0.09	5.50	2.64	2.34	0.19	2.99	0.93	0.00	0.00	-2.75	7.48	-1.87	50.79	163.17	667.42	443.27	892.37	679.88	694.82	497.32	857.89	491.85
30.930	0	0.09	0.12	0.02	0.32	0.03	0.17	0.19	2.34	4.43	99.37	0.34	0.00	94.42	11.68	14.98	0.13	0.10	1.21	0.23	0.15	0.14	0.00	1.19	0.25	4.43	0.00	0.08	5.36	2.36	2.34	0.50	2.72	0.64	0.00	0.00	-4.95	7.86	-1.81	50.59	164.41	660.40	444.22	885.41	679.73	687.25	497.35	851.60	493.10
30.964	0	0.08	0.12	0.02	0.35	0.03	0.19	0.20	2.16	3.59	99.31	0.33	0.00	95.77	14.31	15.02	0.15	0.10	1.34	0.18	0.20	0.20	0.00	1.03	0.21	3.59	0.00	0.05	4.82	1.63	2.61	0.62	2.16	0.42	0.00	0.00	-4.86	6.40	-1.29	50.60	166.95	655.50	444.45	879.02	678.51	680.94	497.37	847.83	492.86
30.997	0	0.08	0.11	0.02	0.37	0.03	0.18	0.21	2.23	3.36	99.27	0.37	0.00	95.53	14.30	16.60	0.12	0.10	1.61	0.13	0.23	0.22	0.00	1.00	0.17	3.36	0.00	0.03	5.03	1.61	2.58	0.20	2.23	0.18	0.00	0.00	-1.45	6.70	-0.80	51.02	167.67	649.87	443.88	873.15	678.79	675.44	497.14	843.07	493.60
31.030	0	0.08	0.11	0.02	0.39	0.03	0.19	0.23	2.16	3.54	99.22	0.40	0.00	91.41	15.12	17.48	0.10	0.10	1.51	0.10	0.27	0.32	0.00	0.89	0.15	3.54	0.01	0.05	5.43	1.41	2.56	0.10	2.16	0.00	0.00	0.00	-0.06	10.18	-0.16	51.15	168.00	645.65	444.44	866.13	677.23	670.58	497.41	838.53	493.45
31.064	0	0.09	0.11	0.02	0.35	0.03	0.18	0.19	2.07	3.13	99.31	0.36	0.00	89.11	13.22	15.34	0.07	0.09	1.59	0.08	0.24	0.35	0.00	0.70	0.12	3.13	0.01	0.07	5.96	1.04	2.84	0.14	2.07	0.00	0.00	0.00	-1.89	11.49	-1.61	51.01	164.16	643.01	445.54	861.82	675.79	667.26	499.14	831.28	492.20
31.097	0	0.09	0.12	0.02	0.30	0.03	0.18	0.16	2.11	3.34	99.40	0.33	0.00	89.81	12.15	12.09	0.07	0.07	1.72	0.08	0.18	0.46	0.00	0.64	0.11	3.34	0.01	0.10	5.76	0.99	2.79	0.08	2.11	0.00	0.00	0.00	-3.11	11.12	-1.49	50.74	163.89	639.55	445.63	858.55	676.26	664.21	499.09	827.91	491.28
31.131	0	0.09	0.12	0.02	0.30	0.04	0.16	0.16	2.41	3.39	99.41	0.33	0.00	93.15	10.47	13.31	0.05	0.08	1.94	0.08	0.22	0.42	0.00	0.59	0.08	3.39	0.01	0.08	6.68	0.97	2.81	0.15	2.41	0.00	0.00	0.00	-5.10	8.95	-0.60	50.51	158.15	637.29	446.93	856.40	678.05	665.99	498.26	824.05	492.94
31.164	0	0.08	0.10	0.02	0.38	0.04	0.15	0.21	2.49	3.54	99.24	0.53	0.00	92.94	11.54	19.96	0.04	0.08	1.96	0.06	0.18	0.23	0.00	0.60	0.09	3.54	0.01	0.07	6.63	0.93	2.53	0.75	2.49	0.06	0.00	0.00	-3.15	9.11	-0.26	50.64	153.94	636.68	446.28	857.95	681.01	668.99	496.92	822.91	494.41
31.197	0	0.07	0.09	0.02	0.49	0.04	0.16	0.29	2.18	3.87	99.02	0.74	0.00	93.40	14.63	24.19	0.04	0.09	2.30	0.07	0.18	0.16	0.00	0.71	0.11	3.87	0.01	0.07	7.14	0.90	2.18	8.37	2.67	0.09	0.00	0.00	-1.86	8.75	0.90	50.20	156.76	637.36	444.49	862.75	683.74	671.69	496.15	828.44	494.44
31.231	0	0.07	0.08	0.02	0.55	0.04	0.14	0.33	1.57	4.11	98.90	1.04	0.00	95.74	13.60	28.48	0.03	0.09	3.13	0.09	0.29	0.14	0.00	0.60	0.11	4.11	0.01	0.05	7.70	0.90	1.57	6.28	2.71	0.43	0.00	0.00	-6.59	6.44	1.86	48.60	162.80	638.34	442.43	869.65	685.37	673.76	494.57	836.56	492.99
31.264	0	0.07	0.09	0.02	0.45	0.04	0.15	0.27	1.45	5.02	99.10	0.69	0.00	97.33	13.29	23.54	0.03	0.08	3.77	0.14	0.33	0.15	0.00	0.70	0.12	5.02	0.01	0.10	6.96	0.94	1.45	5.43	2.89	0.67	0.00	0.00	-4.61	4.01	1.28	48.30	168.61	647.64	442.87	881.52	687.92	680.70	498.64	849.22	493.20
31.297	0	0.08	0.10	0.02	0.40	0.04	0.15	0.24	1.48	5.02	99.20	0.57	0.00	97.77	13.09	21.14	0.03	0.06	4.13	0.22	0.53	0.16	0.00	0.70	0.13	5.02	0.01	0.18	6.54	1.03	1.48	2.95	3.35	0.85	0.00	0.00	-5.23	3.11	0.81	47.65	166.73	654.30	444.39	889.33	691.53	688.24	499.54	854.88	494.47
31.331	0	0.07	0.10	0.02	0.39	0.05	0.16	0.24	1.07	5.23	99.23	0.50	0.00	98.52	14.17	19.87	0.03	0.05	4.12	0.35	0.57	0.16	0.00	0.67	0.14	5.23	0.01	0.29	6.13	1.08	1.07	6.09	4.06	1.09	0.00	0.00	-5.19	1.00	0.57	46.91	176.49	659.07	440.85	897.62	690.19	689.53	498.92	865.85	491.19
31.364	0	0.07	0.10	0.02	0.37	0.05	0.15	0.23	0.99	5.60	99.27	0.50	0.00	98.63	12.96	19.78	0.03	0.05	3.92	0.49	0.48	0.11	0.00	0.62	0.13	5.60	0.01	0.43	6.19	1.07	0.99	6.99	4.51	1.46	0.00	0.00	-2.10	0.61	0.60	47.55	165.65	663.66	442.67	902.86	695.98	699.89	499.35	865.46	494.18
31.398	0	0.07	0.09	0.02	0.32	0.06	0.15	0.20	0.70	7.60	99.36	0.42	0.00	98.51	12.58	17.73	0.03	0.05	4.29	0.63	0.35	0.07	0.00	0.67	0.12	7.60	0.01	0.32	5.71	1.09	0.70	5.76	5.99	1.65	0.00	0.00	-6.34	1.06	0.72	46.74	170.27	667.13	441.66	905.95	692.85	701.00	496.64	871.22	492.58
31.431	0	0.08	0.11	0.02	0.22	0.06	0.14	0.13	0.73	9.08	99.56	0.33	0.34	98.34	9.08	11.19	0.04	0.05	3.65	0.67	0.33	0.06	0.00	0.73	0.10	10.29	0.01	0.26	5.34	1.11	0.67	7.26	6.72	2.46	0.00	0.00	-4.04	1.60	1.26	47.44	167.74	672.44	441.38	912.03	693.62	708.67	497.87	876.35	492.95
31.464	0	0.09	0.13	0.02	0.18	0.06	0.12	0.11	0.70	5.75	99.63	0.33	1.16	98.28	5.75	9.40	0.04	0.06	3.34	0.56	0.32	0.04	0.00	0.70	0.08	10.95	0.01	0.18	4.93	1.25	0.68	2.53	6.92	3.39	0.00	0.00	-6.36	1.78	2.34	46.99	168.49	675.15	440.59	915.35	692.28	712.71	495.61	881.18	493.02
31.498	0	0.09	0.14	0.02	0.16	0.08	0.11	0.10	0.76	5.27	99.68	0.33	3.01	98.55	5.27	7.77	0.04	0.06	3.40	0.45	0.29	0.05	0.00	0.76	0.09	14.41	0.01	0.34	4.04	1.42	0.70	5.44	8.59	4.53	0.00	0.00	-5.68	0.91	-0.07	47.28	171.20	688.98	443.87	926.56	693.98	720.73	499.68	891.83	493.80
31.531	0	0.08	0.13	0.02	0.16	0.08	0.11	0.10	0.72	5.06	99.68	0.33	3.52	98.76	5.06	8.44	0.05	0.07	2.78	0.37	0.22	0.04	0.00	0.72	0.07	16.36	0.01	0.26	3.64	1.62	0.67	1.33	9.21	4.50	0.00	0.00	-2.21	-0.10	2.46	47.56	172.91	690.13	441.19	930.10	694.96	725.52	494.01	898.40	497.13
31.564	0	0.08	0.14	0.02	0.17	0.08	0.11	0.11	0.67	5.82	99.66	0.33	3.06	98.49	5.82	9.52	0.05	0.11	2.56	0.26	0.17	0.03	0.00	0.61	0.06	15.72	0.00	0.22	3.53	1.94	0.67	3.21	8.96	5.31	0.00	0.00	-7.63	1.12	1.35	46.54	174.57	692.10	439.31	934.90	694.40	726.61	493.21	901.18	492.19
31.598	0	0.08	0.09	0.02	0.16	0.10	0.10	0.12	0.64	5.02	99.68	0.38	5.64	98.62	5.02	10.49	0.05	0.13	3.05	0.23	0.16	0.03	0.00	0.64	0.05	16.40	0.00	0.14	3.71	2.59	0.59	8.27	11.03	3.57	0.00	0.00	-3.58	-0.66	1.55	47.11	177.23	699.98	441.02	945.83	700.79	734.92	495.94	912.16	496.45
31.631	0	0.07	0.08	0.02	0.17	0.09	0.10	0.13	0.58	5.23	99.66	0.38	5.19	98.35	5.23	12.25	0.05	0.14	2.15	0.24	0.14	0.01	0.00	0.58	0.05	14.30	0.00	0.05	3.90	2.80	0.58	11.03	10.96	1.89	0.00	0.00	-4.04	1.57	3.43	47.38	165.84	702.94	441.13	947.86	700.36	745.55	493.78	911.35	497.63
31.664	0	0.07	0.07	0.02	0.18	0.10	0.10	0.14	0.53	5.67	99.65	0.39	5.43	98.50	5.67	13.30	0.06	0.15	2.47	0.27	0.17	0.01	0.00	0.48	0.04	14.41	0.00	0.05	3.27	3.71	0.53	6.32	11.13	0.78	0.00	0.00	-9.84	1.09	4.85	46.30	167.31	704.87	441.23	944.45	691.34	745.96	490.43	913.15	496.98
31.698	0	0.07	0.05	0.02	0.19	0.11	0.09	0.16	0.61	5.90	99.63	0.44	6.41	98.07	5.90	15.48	0.09	0.18	2.65	0.29	0.19	0.02	0.00	0.33	0.05	12.53	0.00	0.05	3.04	4.71	0.61	3.31	12.00	0.00	0.00	0.00	-6.29	2.35	2.12	46.03	183.27	714.44	438.92	963.11	699.18	748.69	494.82	931.96	494.65
31.731	0	0.06	0.05	0.02	0.19	0.11	0.09	0.17	0.58	5.96	99.62	0.46	6.57	98.56	5.96	16.49	0.09	0.16	2.23	0.31	0.17	0.02	0.00	0.31	0.04	11.65	0.00	0.05	3.25	4.85	0.58	8.42	12.33	0.00	0.00	0.00	-2.86	-0.88	3.06	47.20	167.79	718.02	441.08	961.30	699.33	758.35	492.82	926.06	497.97
31.765	0	0.06	0.05	0.02	0.17	0.12	0.08	0.17	0.67	4.96	99.65	0.54	8.11	98.58	4.96	15.79	0.11	0.17	2.55	0.35	0.21	0.05	0.00	0.23	0.03	9.28	0.00	0.04	3.19	5.74	0.67	9.26	13.45	0.00	0.00	0.00	-3.43	-0.79	4.48	47.25	167.37	721.85	438.95	966.79	697.67	765.07	490.90	932.32	497.12
31.798	0	0.06	0.05	0.02	0.18	0.12	0.08	0.18	0.57	4.56	99.64	0.52	7.96	98.75	4.56	16.86	0.10	0.20	2.67	0.45	0.21	0.06	0.00	0.22	0.04	9.77	0.00	0.05	3.58	6.87	0.57	7.65	13.18	0.00	0.00	0.00	-6.02	-0.17	4.20	46.82	163.95	722.39	438.84	964.85	694.80	765.65	489.19	929.49	495.31
31.831	0	0.07	0.05	0.02	0.17	0.14	0.08	0.18	0.53	3.74	99.65	0.57	9.15	98.57	3.74	16.55	0.11	0.20	3.51	0.82	0.31	0.07	0.00	0.19	0.04	9.87	0.01	0.05	3.92	7.22	0.53	7.63	13.83	0.00	0.00	0.00	-6.01	-0.84	3.67	46.14	177.76	724.17	436.95	971.31	696.15	762.42	489.83	940.11	494.66
31.865	0	0.07	0.05	0.02	0.18	0.13	0.08	0.20	0.57	4.00	99.60	0.53	8.70	98.67	4.00	17.33	0.11	0.20	4.03	0.95	0.41	0.10	0.00	0.19	0.05	8.99	0.01	0.08	3.76	9.45	0.57	5.83	13.30	0.00	0.00	0.00	-4.89	-0.48	4.51	46.83	160.74	729.42	441.48	967.12	693.63	772.33	488.33	932.70	499.10
31.898	0	0.06	0.04	0.02	0.20	0.13	0.07	0.23	0.60	3.73	99.55	0.49	8.24	98.60	3.73	19.90	0.10	0.19	3.82	1.07	0.33	0.11	0.00	0.18	0.05	9.65	0.01	0.12	3.51	10.05	0.60	6.13	12.87	0.00	0.00	0.00	-7.34	0.72	4.52	46.15	172.46	729.40	438.58	970.55	691.13	768.42	488.29	940.71	496.00
31.931	0	0.06	0.04	0.02	0.21	0.12	0.07	0.26	0.69	3.83	99.47	0.48	7.72	98.34	3.83	22.01	0.10	0.18	3.86	1.04	0.30	0.13	0.00	0.17	0.06	8.49	0.01	0.17	3.39	11.46	0.69	5.49	12.37	0.00	0.00	0.00	-0.96	1.58	4.49	47.58	166.61	734.35	443.54	966.01	688.18	771.41	492.55	937.80	500.98
31.965	0	0.06	0.04	0.02	0.21	0.11	0.07	0.28	0.75	3.66	99.45	0.49	7.46	98.60	3.66	22.23	0.10	0.15	3.01	1.25	0.21	0.13	0.00	0.14	0.07	7.17	0.01	0.18	3.33	12.72	0.75	6.80	12.39	0.00	0.00	0.00	-6.04	0.73	4.32	46.57	163.46	732.29	439.68	972.47	692.60	774.80	490.33	938.18	495.53
31.998	0	0.06	0.04	0.02	0.22	0.12	0.07	0.29	0.75	4.13	99.41	0.52	7.56	98.38	4.13	23.07	0.09	0.13	2.79	1.46	0.17	0.08	0.00	0.15	0.08	7.51	0.01	0.16	3.25	12.80	0.75	4.70	12.65	0.00	0.00	0.00	-4.94	1.47	4.54	46.53	170.49	735.68	440.94	973.26	691.16	773.96	489.07	944.16	499.13
32.031	0	0.06	0.04	0.02	0.29	0.10	0.07	0.41	0.74	4.55	99.18	0.84	6.29	98.54	4.55	29.85	0.09	0.14	2.90	1.25	0.17	0.08	0.00	0.16	0.12	8.08	0.01	0.20	3.43	13.73	0.74	9.62	11.51	0.00	0.00	0.00	-6.77	0.93	4.58	46.15	171.24	735.63	439.10	974.00	689.26	773.98	487.35	944.96	496.72
32.065	0	0.05	0.03	0.02	0.32	0.12	0.06	0.47	0.80	4.69	99.05	1.10	7.43	98.04	4.69	33.26	0.10	0.14	3.35	1.37	0.19	0.08	0.00	0.18	0.12	7.15	0.01	0.18	3.75	13.54	0.80	7.94	12.45	0.00	0.00	0.00	-6.27	2.44	4.73	46.09	170.39	737.11	438.84	975.03	688.79	775.89	486.85	945.99	496.81
32.098	0	0.05	0.03	0.02	0.35	0.12	0.06	0.52	0.72	5.16	98.97	1.25	7.46	98.57	5.16	34.98	0.09	0.14	4.13	1.08	0.21	0.11	0.00	0.19	0.14	7.13	0.01	0.15	3.82	13.46	0.72	9.95	12.26	0.00	0.00	0.00	-4.76	0.84	4.22	46.52	169.70	739.72	440.00	975.07	687.61	776.79	488.73	946.28	496.99
32.132	0	0.05	0.03	0.02	0.41	0.12	0.06	0.63	0.77	5.82	98.74	1.62	7.07	97.89	5.82	38.91	0.10	0.15	4.91	0.99	0.24	0.18	0.00	0.23	0.14	8.42	0.01	0.11	3.31	13.74	0.77	7.41	11.74	0.00	0.00	0.00	-5.53	2.80	4.62	46.23	172.61	739.55	439.21	975.12	686.37	775.98	487.09	948.29	497.28
32.165	0	0.05	0.03	0.02	0.37	0.13	0.07	0.54	0.77	6.98	98.93	1.27	7.70	98.61	6.98	35.39	0.10	0.16	5.37	1.03	0.24	0.13	0.00	0.22	0.14	8.60	0.01	0.12	3.66	12.14	0.77	15.09	12.38	0.00	0.00	0.00	-7.68	0.70	4.96	45.99	169.93	738.47	439.49	976.52	688.55	777.75	487.95	947.45	496.72
32.198	0	0.05	0.03	0.02	0.32	0.13	0.07	0.44	0.79	6.45	99.11	0.97	7.77	98.42	6.45	31.74	0.10	0.14	5.36	1.03	0.24	0.12	0.00	0.25	0.16	8.47	0.01	0.11	3.53	11.81	0.79	7.44	12.36	0.00	0.00	0.00	-6.45	1.33	5.13	46.20	170.08	739.31	441.08	974.13	686.92	777.18	488.57	946.95	498.80
32.232	0	0.05	0.03	0.02	0.35	0.12	0.07	0.52	0.79	6.96	98.96	1.06	7.25	97.88	6.96	33.84	0.10	0.19	5.03	0.86	0.19	0.10	0.00	0.29	0.17	10.59	0.01	0.16	2.65	12.94	0.79	2.66	12.09	0.00	0.00	0.00	-9.97	2.83	6.04	45.28	174.42	736.28	437.24	977.82	687.90	776.77	485.52	950.85	496.34
32.265	0	0.05	0.03	0.02	0.32	0.13	0.07	0.46	0.82	6.78	99.08	0.91	7.79	98.52	6.78	31.82	0.10	0.23	5.48	0.76	0.19	0.09	0.00	0.30	0.20	9.79	0.01	0.19	2.54	12.23	0.82	10.94	12.41	0.00	0.00	0.00	-4.79	-1.00	4.50	46.41	168.29	741.17	442.12	974.62	687.81	778.29	489.67	946.32	499.17
32.298	0	0.05	0.04	0.02	0.27	0.13	0.08	0.38	0.90	6.70	99.25	0.62	7.49	98.54	6.70	26.67	0.10	0.22	5.14	0.87	0.18	0.11	0.00	0.35	0.17	9.40	0.01	0.15	2.23	12.54	0.90	4.41	12.24	0.00	0.00	0.00	-6.52	0.95	5.24	46.09	170.57	740.95	440.94	976.18	687.07	778.94	488.39	949.19	498.92
32.332	0	0.06	0.05	0.02	0.23	0.12	0.09	0.29	1.06	7.11	99.43	0.43	7.01	98.22	7.11	20.91	0.09	0.21	5.09	0.79	0.17	0.11	0.00	0.38	0.17	9.94	0.01	0.15	1.64	11.37	1.06	10.08	11.90	0.00	0.00	0.00	-7.84	1.95	5.79	45.39	176.02	738.34	436.27	981.22	689.37	778.41	484.97	954.07	496.35
32.365	0	0.06	0.05	0.02	0.20	0.13	0.09	0.24	0.99	5.83	99.52	0.46	7.82	97.44	5.83	19.33	0.09	0.21	5.36	0.78	0.20	0.10	0.00	0.34	0.21	9.69	0.01	0.21	1.43	9.79	0.99	3.85	12.32	0.00	0.00	0.00	-1.31	-3.79	3.85	46.23	179.17	743.00	433.14	989.30	691.40	780.31	489.29	959.46	491.46
32.399	0	0.06	0.05	0.02	0.18	0.14	0.08	0.21	0.99	4.82	99.58	0.51	8.78	96.43	4.82	17.91	0.08	0.24	5.27	0.59	0.13	0.06	0.00	0.39	0.23	8.73	0.01	0.38	1.16	9.22	0.99	2.96	13.07	0.00	0.00	0.00	-4.52	-5.52	4.77	45.80	171.83	745.56	437.10	986.74	690.45	785.11	487.27	956.75	495.41
32.432	0	0.06	0.05	0.02	0.18	0.14	0.08	0.21	0.96	4.66	99.57	0.53	8.74	95.09	4.66	18.18	0.08	0.29	4.51	0.44	0.12	0.05	0.00	0.38	0.30	8.25	0.01	0.49	1.20	9.48	0.96	3.53	13.34	0.00	0.00	0.00	-7.13	-7.19	3.49	45.49	177.78	751.14	435.35	995.61	690.06	787.64	489.86	965.42	490.75
32.465	0	0.06	0.04	0.02	0.18	0.14	0.08	0.22	0.94	4.35	99.55	0.54	8.99	95.82	4.35	18.86	0.08	0.37	4.58	0.40	0.10	0.05	0.00	0.36	0.31	6.48	0.01	0.61	1.24	10.10	0.94	1.44	13.50	0.00	0.00	0.00	-4.79	-6.33	3.27	46.15	174.39	756.43	438.29	996.30	689.25	791.98	492.22	966.37	493.27
32.499	0	0.06	0.05	0.01	0.17	0.15	0.08	0.20	0.93	4.28	99.59	0.56	9.40	97.27	4.28	16.58	0.10	0.30	4.82	0.42	0.08	0.04	0.00	0.34	0.30	4.34	0.01	0.45	1.20	10.28	0.93	1.09	13.73	0.00	0.00	0.00	-4.93	-4.13	4.22	46.23	174.49	758.42	440.05	994.99	687.23	793.64	491.02	968.04	496.64
32.532	0	0.06	0.04	0.01	0.16	0.16	0.08	0.21	0.82	3.33	99.57	0.62	10.25	98.37	3.83	17.12	0.12	0.33	4.65	0.41	0.09	0.05	0.00	0.26	0.28	3.33	0.01	0.37	1.16	11.20	0.82	1.42	14.48	0.00	0.00	0.00	-4.01	-1.49	4.35	46.72	167.94	759.91	440.53	994.08	686.07	797.27	491.26	965.13	496.34
32.565	0	0.06	0.04	0.01	0.16	0.16	0.08	0.21	0.78	2.94	99.59	0.60	10.26	98.64	3.54	15.75	0.12	0.36	5.03	0.33	0.09	0.06	0.00	0.24	0.30	2.94	0.01	0.27	1.24	11.90	0.78	9.76	14.27	0.00	0.00	0.00	-4.69	0.60	4.40	46.68	167.55	759.70	440.80	993.98	686.04	797.41	491.84	964.90	496.28
32.599	0	0.06	0.04	0.02	0.17	0.15	0.07	0.22	0.84	2.32	99.56	0.59	9.77	98.42	3.49	17.58	0.13	0.35	4.39	0.30	0.09	0.05	0.00	0.23	0.35	2.32	0.01	0.28	1.11	11.69	0.84	17.10	14.06	0.00	0.00	0.00	-5.07	-1.35	3.65	46.70	167.87	760.38	441.65	994.17	686.27	796.64	493.77	964.50	495.55
32.632	0	0.06	0.04	0.02	0.18	0.14	0.07	0.24	0.83	2.26	99.52	0.55	9.10	98.50	3.49	18.55	0.12	0.40	3.96	0.26	0.08	0.07	0.00	0.22	0.35	2.26	0.01	0.31	1.15	13.05	0.83	1.22	13.60	0.00	0.00	0.00	-6.95	-1.09	4.10	46.31	165.31	761.31	442.70	992.25	685.20	798.04	490.05	963.18	497.50
32.665	0	0.06	0.05	0.02	0.18	0.12	0.07	0.25	0.84	1.90	99.50	0.50	8.26	98.10	3.11	18.53	0.11	0.39	3.22	0.21	0.06	0.06	0.00	0.18	0.35	1.90	0.00	0.39	1.20	14.43	0.84	11.88	13.01	0.00	0.00	0.00	-8.74	-2.27	3.59	45.83	172.65	758.61	440.53	991.89	682.84	792.22	491.58	964.86	493.82
32.699	0	0.06	0.05	0.02	0.17	0.11	0.07	0.26	0.86	1.32	99.49	0.44	7.17	97.31	2.51	17.46	0.11	0.40	2.78	0.21	0.05	0.08	0.00	0.17	0.33	1.32	0.00	0.45	1.09	16.53	0.86	4.55	12.04	0.00	0.00	0.00	-8.82	-4.05	3.98	45.45	176.63	757.23	439.07	994.13	684.53	791.23	490.84	967.83	493.72
32.732	0	0.06	0.05	0.02	0.18	0.11	0.07	0.29	0.87	1.25	99.42	0.44	7.34	96.82	2.24	18.87	0.10	0.47	3.15	0.18	0.05	0.08	0.00	0.18	0.39	1.25	0.00	0.46	1.19	18.44	0.87	5.73	12.01	0.00	0.00	0.00	-5.40	-4.92	5.06	46.17	172.40	756.75	439.54	995.48	687.76	795.13	492.37	967.49	496.06
32.766	0	0.07	0.05	0.02	0.18	0.11	0.07	0.30	0.98	0.98	99.40	0.40	6.89	96.59	2.04	18.61	0.11	0.50	3.56	0.18	0.07	0.11	0.00	0.16	0.47	0.98	0.00	0.56	1.23	19.65	0.98	4.10	11.43	0.00	0.00	0.00	-7.74	-5.28	4.62	45.79	170.75	757.17	440.02	995.23	687.27	795.39	492.51	966.12	494.83
32.799	0	0.07	0.05	0.02	0.18	0.10	0.08	0.31	1.09	0.96	99.37	0.39	6.63	95.77	2.34	17.83	0.12	0.47	3.93	0.20	0.08	0.08	0.00	0.15	0.60	0.96	0.01	0.64	1.32	21.14	1.09	4.91	11.14	0.00	0.00	0.00	-7.18	-6.40	4.96	45.49	171.73	757.33	439.64	999.56	691.88	797.62	492.00	969.30	496.14
32.832	0	0.06	0.05	0.02	0.19	0.12	0.08	0.33	1.29	1.02	99.34	0.41	7.87	96.06	2.42	19.44	0.12	0.41	5.78	0.22	0.10	0.04	0.00	0.15	0.70	1.02	0.01	0.52	1.29	20.75	1.29	2.51	11.58	0.00	0.00	0.00	-5.71	-6.04	4.59	45.97	167.20	761.23	441.45	1001.21	693.05	802.06	492.84	969.20	497.54
32.866	0	0.07	0.05	0.02	0.20	0.11	0.08	0.43	1.49	0.69	99.14	0.37	7.02	97.79	2.32	20.17	0.10	0.40	5.68	0.17	0.09	0.02	0.00	0.16	0.62	0.69	0.01	0.48	1.45	26.36	1.49	1.46	10.77	0.00	0.00	0.00	-9.08	-3.04	4.62	45.28	167.73	762.42	443.41	1000.99	692.43	802.40	493.23	970.04	498.63
32.899	0	0.06	0.05	0.02	0.20	0.12	0.08	0.45	1.61	0.75	99.10	0.38	7.39	97.49	2.56	20.33	0.10	0.39	6.42	0.16	0.08	0.02	0.00	0.17	0.67	0.75	0.01	0.45	1.47	27.18	1.61	1.58	10.87	0.00	0.00	0.00	-5.77	-3.70	2.97	45.79	163.97	763.57	446.09	996.78	692.60	800.55	494.54	964.43	500.11
32.932	0	0.07	0.05	0.02	0.19	0.12	0.08	0.41	1.50	0.70	99.18	0.37	7.27	97.90	3.08	18.21	0.10	0.33	6.52	0.18	0.06	0.02	0.00	0.17	0.66	0.70	0.02	0.37	1.76	26.48	1.50	2.06	10.80	0.00	0.00	0.00	-6.55	-2.78	4.71	45.47	164.23	762.30	447.20	995.19	692.47	801.32	493.32	965.23	503.54
32.966	0	0.07	0.05	0.02	0.20	0.11	0.08	0.46	1.40	0.80	99.08	0.38	6.50	97.05	3.27	20.03	0.09	0.34	5.48	0.16	0.04	0.02	0.00	0.19	0.73	0.80	0.02	0.50	1.86	27.20	1.40	3.04	10.56	0.00	0.00	0.00	-6.64	-4.53	5.18	45.18	165.86	760.69	446.49	994.04	691.44	799.76	492.80	965.28	503.41
32.999	0	0.06	0.05	0.02	0.23	0.11	0.08	0.54	1.25	0.83	98.93	0.45	6.49	96.94	4.17	22.23	0.09	0.29	5.46	0.18	0.04	0.03	0.00	0.19	0.58	0.83	0.02	0.42	2.12	28.01	1.25	10.17	10.69	0.00	0.00	0.00	-5.76	-4.73	4.94	45.12	167.96	759.26	445.28	994.17	691.83	797.77	492.98	965.46	502.37
33.032	0	0.06	0.05	0.02	0.27	0.11	0.08	0.73	1.24	1.14	98.54	0.62	6.20	97.39	4.46	26.58	0.07	0.36	5.37	0.16	0.04	0.03	0.00	0.21	0.51	1.14	0.02	0.40	2.27	30.79	1.24	7.66	10.49	0.00	0.00	0.00	-5.32	-3.90	5.35	45.21	167.43	758.59	445.78	993.01	691.19	797.63	494.28	964.83	502.95
33.066	0	0.05	0.04	0.02	0.31	0.09	0.07	0.83	1.40	1.32	98.35	0.84	5.34	96.54	4.25	30.96	0.06	0.39	4.26	0.10	0.03	0.03	0.00	0.25	0.41	1.32	0.02	0.28	2.29	29.47	1.40	2.21	10.04	0.00	0.00	0.00	-6.96	-5.36	3.38	44.71	165.99	758.76	446.81	994.46	693.53	796.44	498.88	962.43	499.76
33.099	0	0.05	0.04	0.02	0.34	0.09	0.07	0.85	1.34	1.32	98.30	0.97	5.09	97.12	4.25	32.95	0.05	0.44	3.90	0.07	0.04	0.02	0.00	0.21	0.35	1.32	0.02	0.20	2.33	28.17	1.34	5.33	9.91	0.00	0.00	0.00	-9.91	-4.42	3.69	43.90	171.68	757.82	447.98	991.89	691.87	792.41	496.77	964.01	501.89
33.133	0	0.05	0.04	0.02	0.36	0.08	0.07	0.90	1.53	1.46	98.19	1.09	4.17	97.67	4.10	34.40	0.05	0.44	2.77	0.07	0.05	0.01	0.00	0.19	0.34	1.46	0.02	0.21	2.48	28.31	1.53	13.61	9.46	0.00	0.00	0.00	-8.68	-3.33	5.04	44.08	172.67	757.36	447.17	991.76	691.27	793.56	494.28	965.95	504.06
33.166	0	0.05	0.04	0.02	0.40	0.08	0.07	0.93	1.77	1.65	98.15	1.28	3.56	97.15	4.52	36.82	0.06	0.47	2.87	0.06	0.05	0.01	0.00	0.21	0.36	1.65	0.02	0.24	2.35	26.05	1.77	13.60	8.95	0.00	0.00	0.00	-9.72	-4.36	4.14	43.35	177.07	756.55	447.02	992.53	693.08	790.23	493.75	967.02	503.62
33.199	0	0.05	0.04	0.02	0.46	0.07	0.06	1.02	1.67	1.63	97.96	1.75	3.19	95.62	4.57	40.53	0.06	0.55	2.83	0.06	0.05	0.01	0.00	0.20	0.29	1.63	0.02	0.19	2.66	24.58	1.67	2.17	8.60	0.00	0.00	0.00	-8.98	-6.59	3.62	43.58	178.25	755.92	445.70	997.03	696.13	790.71	498.20	968.94	500.65
33.233	0	0.05	0.04	0.02	0.44	0.07	0.07	0.83	1.73	1.97	98.34	1.47	2.69	96.20	4.91	38.17	0.06	0.55	2.55	0.05	0.06	0.01	0.00	0.15	0.22	1.97	0.01	0.11	2.80	21.65	1.73	3.03	8.27	0.00	0.00	0.00	-6.71	-5.85	3.93	43.82	176.79	755.99	443.33	999.50	698.14	793.15	494.81	969.85	500.45
33.266	0	0.05	0.04	0.02	0.44	0.06	0.07	0.80	1.70	1.95	98.41	1.46	1.93	96.01	4.80	37.93	0.06	0.59	2.28	0.04	0.05	0.00	0.00	0.15	0.20	1.95	0.01	0.06	3.02	20.90	1.70	2.96	7.61	0.00	0.00	0.00	-8.07	-6.09	5.16	43.75	174.92	757.86	443.70	1000.44	696.02	797.14	494.46	971.92	501.31
33.299	0	0.06	0.06	0.02	0.34	0.06	0.08	0.51	1.40	1.90	98.99	0.76	1.45	96.41	5.11	28.64	0.06	0.52	2.44	0.05	0.05	0.00	0.00	0.13	0.16	1.90	0.01	0.03	3.18	19.05	1.40	4.02	7.14	0.00	0.00	0.00	-6.82	-5.55	4.14	44.05	174.05	758.95	443.30	1002.42	697.60	797.67	496.02	971.68	499.62
33.333	0	0.07	0.07	0.02	0.29	0.05	0.09	0.39	1.11	1.77	99.23	0.55	0.30	95.42	4.89	23.72	0.05	0.47	2.49	0.07	0.05	0.00	0.00	0.11	0.17	1.77	0.01	0.05	3.46	17.62	1.11	1.69	5.99	0.00	0.00	0.00	-6.85	-6.81	5.09	44.08	171.49	760.71	442.90	1002.80	695.64	801.25	493.89	972.62	500.22
33.366	0	0.07	0.07	0.02	0.29	0.06	0.10	0.38	1.18	1.94	99.24	0.49	0.51	96.01	5.80	22.32	0.05	0.48	3.28	0.09	0.05	0.01	0.00	0.12	0.21	1.94	0.01	0.09	3.42	17.75	1.18	1.36	6.07	0.00	0.00	0.00	-3.76	-6.10	5.68	44.25	172.18	761.61	442.83	1003.28	696.75	802.54	491.65	974.34	503.16
33.400	0	0.08	0.08	0.02	0.26	0.06	0.10	0.30	1.07	2.04	99.39	0.41	0.84	95.96	5.43	19.01	0.07	0.46	5.19	0.12	0.07	0.03	0.00	0.11	0.22	2.04	0.01	0.24	3.95	16.13	1.07	2.76	5.59	0.01	0.00	0.00	-3.29	-6.16	5.18	44.29	174.75	762.17	442.22	1006.14	698.10	802.29	493.68	976.84	501.95
33.433	0	0.08	0.09	0.02	0.24	0.06	0.11	0.27	1.23	2.02	99.46	0.33	0.28	96.95	5.60	15.90	0.07	0.44	4.35	0.11	0.06	0.02	0.00	0.09	0.17	2.02	0.01	0.18	4.34	16.16	1.23	5.08	5.41	0.38	0.00	0.00	-5.80	-4.70	4.80	43.79	176.27	763.03	444.19	1005.91	698.23	801.38	494.78	977.46	502.86
33.466	0	0.08	0.08	0.02	0.26	0.06	0.11	0.30	1.23	2.23	99.41	0.38	0.94	95.58	6.78	17.62	0.06	0.49	5.43	0.12	0.04	0.01	0.00	0.09	0.20	2.23	0.01	0.28	4.49	15.55	1.23	10.61	5.84	0.23	0.00	0.00	-6.50	-6.63	6.22	43.52	168.97	762.86	445.80	1003.62	698.94	805.65	491.16	973.95	506.26
33.500	0	0.08	0.08	0.02	0.29	0.06	0.11	0.30	1.55	2.36	99.40	0.45	0.53	96.49	7.07	19.98	0.06	0.49	5.11	0.12	0.04	0.01	0.00	0.07	0.22	2.36	0.01	0.30	4.33	13.10	1.55	7.76	5.64	0.81	0.00	0.00	-9.09	-5.43	4.57	42.99	172.60	762.67	446.62	1004.23	699.26	801.78	495.16	974.18	503.64
33.533	0	0.08	0.08	0.02	0.28	0.06	0.11	0.28	1.40	2.17	99.44	0.43	0.28	96.13	6.63	19.47	0.06	0.51	4.53	0.14	0.03	0.01	0.00	0.06	0.27	2.17	0.01	0.29	4.38	11.97	1.40	6.31	5.55	0.65	0.00	0.00	-9.80	-5.94	6.10	42.84	170.26	762.29	446.15	1002.23	696.58	803.86	491.74	973.60	505.00
33.566	0	0.07	0.08	0.02	0.33	0.06	0.10	0.35	1.53	2.18	99.30	0.61	0.19	95.56	6.06	24.37	0.06	0.49	4.40	0.12	0.03	0.01	0.00	0.07	0.32	2.18	0.02	0.36	4.43	13.33	1.53	1.62	5.43	0.76	0.00	0.00	-7.57	-6.66	3.59	43.73	170.19	763.74	446.95	1001.16	695.99	800.55	496.38	970.65	501.94
33.600	0	0.07	0.07	0.02	0.37	0.06	0.09	0.42	1.65	2.73	99.17	0.88	0.47	96.48	5.11	29.11	0.06	0.60	4.74	0.12	0.05	0.02	0.00	0.08	0.40	2.73	0.02	0.34	4.82	13.74	1.65	4.49	5.39	1.27	0.00	0.00	-7.51	-5.45	3.76	43.92	171.12	763.36	447.46	997.25	692.86	798.30	493.97	969.14	503.73
33.633	0	0.07	0.07	0.02	0.39	0.06	0.08	0.48	1.65	2.99	99.04	1.06	0.77	95.90	4.35	31.88	0.06	0.58	4.40	0.09	0.05	0.03	0.00	0.08	0.34	2.99	0.01	0.29	4.56	15.06	1.65	1.96	5.64	1.23	0.00	0.00	-9.90	-6.24	3.84	43.91	163.94	764.76	448.53	998.71	693.43	803.16	496.76	967.03	501.68
33.666	0	0.06	0.05	0.02	0.46	0.06	0.07	0.57	1.61	3.34	98.86	1.51	1.30	96.83	4.57	37.02	0.05	0.62	4.24	0.06	0.05	0.04	0.00	0.08	0.31	3.34	0.01	0.24	4.36	13.93	1.61	2.20	6.22	1.22	0.00	0.00	-7.50	-4.90	3.37	44.92	158.65	766.32	452.34	993.47	691.89	803.32	498.65	961.85	504.77
33.700	0	0.06	0.05	0.02	0.47	0.07	0.07	0.61	1.67	3.70	98.78	1.70	1.99	98.00	4.17	38.61	0.05	0.62	4.73	0.06	0.05	0.04	0.00	0.07	0.34	3.70	0.01	0.25	4.23	14.30	1.67	6.38	6.60	0.81	0.00	0.00	-12.85	-2.54	3.16	43.47	163.86	763.63	452.07	992.42	691.14	798.75	496.82	962.44	504.36
33.733	0	0.06	0.05	0.02	0.43	0.06	0.07	0.54	1.73	3.78	98.93	1.39	1.19	97.94	4.01	35.98	0.04	0.48	3.40	0.06	0.03	0.02	0.00	0.07	0.35	3.78	0.01	0.18	4.33	14.20	1.73	2.75	6.33	0.88	0.00	0.00	-11.77	-2.70	3.89	43.76	162.09	762.31	452.57	990.83	692.02	799.08	496.95	960.95	505.40
33.767	0	0.06	0.05	0.02	0.44	0.06	0.07	0.56	1.85	4.00	98.89	1.48	1.25	98.40	4.00	37.12	0.03	0.45	2.34	0.05	0.02	0.01	0.00	0.08	0.33	4.63	0.00	0.19	3.99	13.95	1.85	4.24	6.80	0.49	0.00	0.00	-10.84	-1.40	3.51	43.97	162.30	759.89	453.10	987.88	692.33	795.84	497.98	957.95	505.78
33.800	0	0.06	0.05	0.02	0.42	0.06	0.07	0.56	2.07	4.20	98.87	1.35	1.50	98.63	4.20	35.93	0.03	0.38	2.43	0.05	0.02	0.01	0.00	0.08	0.34	5.54	0.00	0.20	3.98	15.33	2.07	2.99	7.04	0.77	0.00	0.00	-10.89	-0.60	3.90	43.87	165.16	757.49	452.18	986.16	691.54	792.94	497.09	957.87	505.73
33.833	0	0.06	0.05	0.02	0.47	0.06	0.07	0.62	2.04	4.59	98.76	1.63	0.98	98.23	4.59	38.43	0.03	0.39	2.03	0.04	0.03	0.01	0.00	0.08	0.31	5.35	0.00	0.20	3.86	14.80	2.04	3.08	6.78	1.09	0.00	0.00	-11.89	-1.92	2.43	43.66	163.08	756.46	452.42	984.82	691.42	790.80	498.44	953.79	503.85
33.867	0	0.05	0.05	0.02	0.51	0.06	0.07	0.70	1.83	5.73	98.60	1.80	0.85	98.12	6.37	39.52	0.02	0.33	2.16	0.04	0.03	0.01	0.00	0.08	0.26	5.73	0.00	0.22	4.04	14.78	1.83	1.91	6.96	0.83	0.00	0.00	-12.78	-2.24	3.04	43.36	164.49	753.37	452.03	982.53	691.06	788.25	496.64	952.51	505.15
33.900	0	0.05	0.05	0.02	0.49	0.06	0.08	0.66	1.77	5.80	98.69	1.57	0.71	98.07	6.97	37.92	0.02	0.31	2.54	0.05	0.05	0.01	0.00	0.09	0.25	5.80	0.00	0.19	3.92	14.34	1.77	3.01	6.79	0.75	0.00	0.00	-12.77	-2.36	3.19	43.15	168.75	750.64	450.90	981.24	690.93	784.38	495.62	952.87	505.02
33.933	0	0.06	0.05	0.02	0.44	0.06	0.08	0.55	1.70	6.27	98.90	1.22	0.68	98.47	6.82	34.53	0.02	0.30	2.61	0.05	0.06	0.01	0.00	0.08	0.25	6.27	0.00	0.17	3.94	13.67	1.70	2.21	6.70	0.29	0.00	0.00	-6.14	-1.18	3.97	44.78	165.34	749.76	451.34	978.62	692.25	785.30	497.60	950.40	506.40
33.967	0	0.05	0.05	0.02	0.50	0.06	0.08	0.65	1.62	6.82	98.71	1.48	0.88	98.32	7.38	37.50	0.02	0.31	3.94	0.07	0.06	0.02	0.00	0.08	0.25	6.82	0.01	0.19	3.59	13.97	1.62	8.28	6.48	0.65	0.00	0.00	-6.94	-1.66	3.72	44.35	171.82	747.83	448.67	981.15	693.10	782.10	497.04	953.78	504.06
34.000	0	0.06	0.05	0.02	0.47	0.06	0.08	0.60	1.48	6.57	98.80	1.30	1.09	98.10	7.39	35.90	0.02	0.31	4.57	0.10	0.06	0.02	0.00	0.09	0.24	6.57	0.01	0.15	3.48	13.66	1.48	3.98	6.42	1.02	0.00	0.00	-8.50	-2.27	3.97	44.58	165.93	749.78	449.50	977.32	687.94	784.33	495.13	950.05	503.57
34.033	0	0.05	0.05	0.02	0.48	0.06	0.09	0.62	1.37	7.60	98.76	1.27	0.92	98.51	8.01	36.02	0.02	0.34	4.91	0.17	0.07	0.02	0.00	0.09	0.27	7.60	0.01	0.14	3.04	13.77	1.37	7.37	6.25	0.90	0.00	0.00	-6.49	1.03	3.76	44.86	164.30	747.63	449.34	975.39	689.06	782.88	495.66	946.98	503.72
34.067	0	0.05	0.06	0.02	0.46	0.06	0.09	0.54	1.24	8.40	98.92	1.06	0.65	98.26	8.93	33.92	0.03	0.37	4.76	0.21	0.07	0.02	0.00	0.11	0.29	8.40	0.01	0.14	2.51	11.69	1.24	7.23	6.26	0.76	0.00	0.00	-8.25	-1.84	3.56	44.31	170.27	746.64	448.87	976.34	689.10	779.64	496.16	949.77	503.00
34.100	0	0.06	0.06	0.02	0.41	0.07	0.10	0.48	1.25	8.34	99.04	0.81	0.86	96.47	9.34	30.41	0.03	0.38	4.62	0.33	0.08	0.03	0.00	0.11	0.31	8.34	0.01	0.08	2.36	11.79	1.25	4.50	6.58	0.41	0.00	0.00	-7.76	-5.45	3.40	44.24	168.74	745.59	444.76	980.29	691.00	781.52	493.60	950.17	498.99
34.134	0	0.07	0.07	0.02	0.31	0.07	0.10	0.32	1.26	7.22	99.35	0.51	1.65	97.67	7.75	24.03	0.04	0.43	5.53	0.46	0.10	0.04	0.00	0.10	0.33	7.22	0.01	0.11	2.07	10.23	1.26	1.05	6.67	0.32	0.00	0.00	-5.57	-3.31	4.13	45.04	170.00	748.04	446.78	977.84	687.40	781.95	494.75	951.78	502.21
34.167	0	0.07	0.07	0.02	0.28	0.07	0.11	0.30	1.15	6.15	99.41	0.42	1.43	96.68	7.45	21.27	0.04	0.50	4.95	0.54	0.08	0.03	0.00	0.10	0.28	6.15	0.01	0.10	2.14	11.13	1.15	5.58	6.62	0.00	0.00	0.00	-8.27	-5.14	3.33	44.82	171.25	750.10	445.47	977.31	682.19	780.97	493.67	952.16	498.35
34.200	0	0.07	0.07	0.02	0.27	0.07	0.11	0.29	1.18	6.03	99.42	0.41	2.03	98.60	7.39	20.73	0.05	0.54	5.39	0.72	0.08	0.04	0.00	0.10	0.30	6.03	0.01	0.11	2.24	11.33	1.18	4.80	7.00	0.00	0.00	0.00	-7.07	0.73	3.65	45.56	163.40	752.43	448.35	975.40	682.46	785.57	493.81	948.78	501.54
34.234	0	0.07	0.07	0.02	0.23	0.07	0.10	0.24	0.95	5.76	99.53	0.33	2.41	98.63	6.18	16.95	0.06	0.54	4.17	0.54	0.09	0.03	0.00	0.11	0.33	5.76	0.01	0.13	1.97	11.32	0.95	1.70	7.64	0.00	0.00	0.00	-8.03	-0.61	3.93	45.49	160.50	751.37	448.04	976.62	685.07	787.37	492.84	947.64	501.46
34.267	0	0.07	0.07	0.02	0.22	0.07	0.09	0.23	0.83	4.72	99.54	0.33	2.77	98.49	4.72	17.63	0.06	0.63	3.49	0.50	0.07	0.02	0.00	0.12	0.34	5.42	0.01	0.09	1.94	11.21	0.83	2.44	7.95	0.00	0.00	0.00	-7.79	1.10	2.95	45.52	163.27	749.65	448.22	976.58	686.87	783.94	494.46	947.06	501.40
34.300	0	0.08	0.07	0.02	0.19	0.08	0.09	0.20	0.73	3.83	99.60	0.33	3.69	98.52	3.83	14.98	0.08	0.60	3.90	0.47	0.09	0.03	0.00	0.14	0.27	5.28	0.01	0.08	1.93	11.57	0.73	2.11	8.48	0.00	0.00	0.00	-5.51	1.00	2.42	45.91	163.04	747.38	449.80	971.93	686.21	779.91	496.88	942.85	502.78
34.334	0	0.08	0.07	0.02	0.18	0.08	0.09	0.19	0.67	2.94	99.63	0.33	4.29	98.30	2.94	14.24	0.10	0.50	3.52	0.42	0.08	0.02	0.00	0.14	0.21	5.19	0.00	0.04	1.68	11.50	0.67	4.38	9.00	0.00	0.00	0.00	-7.78	1.72	3.17	45.49	163.72	742.31	449.52	965.85	683.82	775.03	494.43	938.51	503.39
34.367	0	0.08	0.07	0.02	0.18	0.08	0.08	0.19	0.66	2.25	99.62	0.33	4.44	98.01	2.25	15.18	0.10	0.52	3.48	0.34	0.06	0.03	0.00	0.14	0.18	5.03	0.00	0.04	1.54	11.62	0.66	1.40	9.00	0.00	0.00	0.00	-7.93	2.50	3.51	45.45	170.53	737.92	447.70	966.21	686.61	770.15	494.51	940.51	502.07
34.401	0	0.07	0.06	0.02	0.19	0.08	0.08	0.22	0.64	2.57	99.57	0.33	4.84	98.54	2.57	17.92	0.12	0.48	2.01	0.22	0.05	0.02	0.00	0.14	0.15	4.43	0.00	0.05	1.40	11.76	0.64	1.16	10.04	0.00	0.00	0.00	-10.21	0.94	4.78	45.34	164.30	734.29	447.32	964.92	687.77	772.25	494.18	936.39	501.48
34.434	0	0.07	0.06	0.02	0.18	0.09	0.08	0.21	0.61	2.35	99.58	0.37	5.78	98.12	2.35	17.58	0.14	0.44	2.29	0.22	0.07	0.02	0.00	0.14	0.17	4.11	0.00	0.05	1.35	11.89	0.61	1.71	10.79	0.00	0.00	0.00	-8.68	-2.22	5.39	45.27	175.70	732.39	443.97	967.64	687.45	768.05	492.76	943.55	501.20
34.467	0	0.07	0.05	0.02	0.18	0.09	0.08	0.21	0.62	2.26	99.57	0.37	5.95	98.44	2.26	17.76	0.14	0.42	2.43	0.22	0.09	0.02	0.00	0.13	0.14	4.26	0.00	0.06	1.30	11.98	0.62	2.00	10.89	0.00	0.00	0.00	-8.80	-1.27	5.07	45.67	167.72	733.27	443.97	966.03	686.09	771.00	492.41	938.57	499.19
34.501	0	0.06	0.05	0.02	0.18	0.10	0.08	0.23	0.68	2.65	99.54	0.40	6.45	98.73	2.65	18.41	0.14	0.36	2.58	0.23	0.09	0.02	0.00	0.14	0.11	4.52	0.00	0.06	1.24	12.75	0.68	2.86	11.36	0.00	0.00	0.00	-5.64	-0.25	4.86	46.01	168.61	733.64	442.55	968.91	689.40	772.00	490.83	940.37	499.75
34.534	0	0.07	0.05	0.02	0.17	0.11	0.08	0.22	0.75	2.97	99.56	0.42	7.30	98.57	2.97	16.82	0.14	0.31	3.74	0.24	0.11	0.02	0.00	0.15	0.11	4.07	0.00	0.07	1.30	12.94	0.75	2.42	11.78	0.00	0.00	0.00	-3.52	-0.83	3.94	46.23	168.68	733.39	442.77	968.13	690.34	770.21	491.92	938.72	499.43
34.567	0	0.07	0.05	0.02	0.16	0.11	0.08	0.21	0.74	2.93	99.59	0.43	7.56	98.69	2.93	15.51	0.14	0.27	4.12	0.26	0.08	0.03	0.00	0.15	0.13	4.60	0.00	0.08	1.28	12.99	0.74	2.38	11.86	0.00	0.00	0.00	-5.31	0.38	3.27	45.73	169.19	732.36	442.23	968.70	691.79	768.90	490.79	937.91	498.39
34.601	0	0.06	0.05	0.02	0.18	0.11	0.08	0.24	0.79	3.35	99.51	0.44	7.36	98.36	3.35	17.19	0.13	0.34	3.47	0.25	0.06	0.04	0.00	0.16	0.14	4.55	0.01	0.09	1.61	14.72	0.79	3.22	12.01	0.00	0.00	0.00	-4.39	1.53	3.59	45.98	168.87	732.77	445.73	965.98	691.13	768.31	495.25	937.08	501.27
34.634	0	0.07	0.06	0.02	0.18	0.10	0.08	0.24	0.84	4.10	99.51	0.39	5.98	98.78	4.11	16.56	0.12	0.29	2.54	0.21	0.06	0.03	0.00	0.17	0.16	4.10	0.01	0.09	1.62	14.80	0.84	1.29	11.23	0.00	0.00	0.00	-6.89	0.03	3.42	45.65	168.55	730.34	446.28	961.25	688.25	764.60	495.12	933.07	500.24
34.667	0	0.06	0.05	0.02	0.20	0.09	0.08	0.27	0.88	4.14	99.46	0.38	5.49	97.73	4.60	18.06	0.11	0.29	2.26	0.29	0.05	0.03	0.00	0.19	0.16	4.14	0.01	0.08	1.70	15.34	0.88	1.55	10.98	0.00	0.00	0.00	-8.55	3.18	4.18	45.60	165.47	728.73	446.10	960.59	689.02	766.06	493.41	931.37	500.76
34.701	0	0.06	0.05	0.02	0.21	0.09	0.08	0.29	0.93	4.59	99.42	0.37	5.18	98.74	5.05	19.62	0.10	0.28	1.99	0.23	0.04	0.02	0.00	0.22	0.17	4.59	0.01	0.07	1.66	14.89	0.93	0.90	10.88	0.00	0.00	0.00	-4.16	0.19	4.24	46.35	168.53	726.48	444.65	960.62	690.42	763.46	494.79	931.88	500.73
34.734	0	0.06	0.05	0.02	0.22	0.10	0.09	0.29	1.02	4.55	99.41	0.39	5.46	98.45	5.80	20.05	0.10	0.25	2.42	0.19	0.05	0.02	0.00	0.23	0.22	4.55	0.01	0.07	1.78	14.00	1.02	1.82	11.15	0.00	0.00	0.00	-6.58	-1.26	4.32	46.19	168.96	725.77	445.05	958.70	688.56	762.01	494.26	930.86	500.33
34.768	0	0.06	0.05	0.02	0.21	0.11	0.08	0.28	1.19	5.10	99.44	0.40	6.45	98.75	5.10	19.95	0.11	0.26	3.74	0.24	0.07	0.04	0.00	0.26	0.25	5.75	0.01	0.06	1.81	13.56	1.19	6.99	11.43	0.00	0.00	0.00	-5.32	-0.17	5.42	46.36	170.53	723.81	444.30	958.82	689.86	761.89	492.98	932.16	502.27
34.801	0	0.06	0.05	0.02	0.23	0.11	0.08	0.31	1.45	5.38	99.37	0.46	6.34	98.69	5.38	22.78	0.10	0.27	3.33	0.18	0.07	0.03	0.00	0.28	0.25	5.78	0.01	0.07	1.82	13.26	1.45	2.52	11.55	0.00	0.00	0.00	-3.72	-0.38	5.21	46.78	169.38	723.57	444.15	957.60	688.66	761.36	494.66	930.60	501.30
34.834	0	0.06	0.05	0.02	0.23	0.11	0.08	0.31	1.45	6.11	99.38	0.45	6.53	98.68	6.11	22.37	0.11	0.28	3.42	0.15	0.07	0.04	0.00	0.27	0.25	6.16	0.01	0.07	2.02	12.77	1.45	1.38	11.84	0.00	0.00	0.00	-6.79	-0.43	4.42	46.22	167.56	722.24	444.40	957.10	689.88	760.24	494.55	927.73	499.51
34.868	0	0.06	0.05	0.02	0.21	0.12	0.09	0.28	1.60	6.65	99.43	0.48	7.36	98.31	6.65	19.54	0.11	0.23	3.57	0.15	0.07	0.04	0.00	0.34	0.29	7.20	0.01	0.10	2.44	12.80	1.60	1.97	12.72	0.00	0.00	0.00	-7.30	1.69	3.83	46.01	169.88	721.90	445.14	955.97	689.99	757.69	494.60	927.48	500.01
34.901	0	0.06	0.05	0.02	0.19	0.13	0.08	0.24	1.63	6.04	99.51	0.52	7.88	97.92	6.04	17.80	0.11	0.19	3.37	0.18	0.09	0.03	0.00	0.34	0.27	7.35	0.01	0.10	2.57	11.57	1.63	3.79	13.16	0.00	0.00	0.00	-3.22	2.74	3.38	46.46	168.65	718.56	445.59	955.70	694.98	755.88	498.43	924.51	500.75
34.934	0	0.06	0.05	0.02	0.18	0.13	0.08	0.23	1.72	5.26	99.54	0.53	8.42	98.56	5.26	17.26	0.10	0.17	3.76	0.18	0.10	0.04	0.00	0.40	0.31	8.57	0.01	0.10	2.46	11.37	1.72	4.80	13.38	0.00	0.00	0.00	-6.30	0.86	3.46	46.10	166.79	718.18	446.83	952.31	692.46	754.95	497.34	921.70	500.83
34.968	0	0.06	0.05	0.02	0.18	0.13	0.08	0.23	1.81	5.77	99.54	0.55	8.42	98.44	5.77	17.00	0.09	0.14	3.62	0.22	0.10	0.04	0.00	0.49	0.30	9.50	0.01	0.08	2.83	11.19	1.81	3.11	13.57	0.00	0.00	0.00	-7.24	1.27	4.26	45.92	172.75	716.78	444.42	955.35	693.27	753.99	495.57	926.68	500.38
35.001	0	0.06	0.05	0.02	0.18	0.14	0.09	0.23	1.65	6.17	99.55	0.57	8.71	98.47	6.17	15.83	0.10	0.13	3.88	0.32	0.11	0.06	0.00	0.50	0.24	10.13	0.01	0.06	2.93	11.74	1.65	1.79	13.81	0.00	0.00	0.00	-4.67	1.17	2.04	46.57	171.78	717.09	445.37	953.58	694.25	750.75	498.06	922.52	498.91
35.034	0	0.06	0.05	0.02	0.17	0.14	0.09	0.21	1.46	6.49	99.58	0.57	8.80	98.16	6.49	13.82	0.10	0.12	3.98	0.30	0.09	0.08	0.00	0.50	0.23	10.90	0.01	0.06	3.10	11.38	1.46	0.92	13.91	0.00	0.00	0.00	-4.82	2.11	2.91	46.79	169.22	716.82	445.26	951.43	692.48	751.99	495.46	921.15	500.02
35.068	0	0.06	0.05	0.02	0.16	0.16	0.09	0.19	1.21	6.58	99.62	0.63	9.78	97.96	6.58	11.99	0.10	0.12	4.51	0.43	0.08	0.09	0.00	0.52	0.19	11.30	0.01	0.04	3.68	10.99	1.21	1.50	14.63	0.00	0.00	0.00	-5.99	2.64	3.59	46.44	168.72	715.07	444.41	953.70	695.86	753.43	494.10	922.02	500.49
35.101	0	0.06	0.04	0.01	0.16	0.18	0.09	0.19	1.05	6.81	99.61	0.72	10.87	98.69	6.81	12.93	0.10	0.13	5.03	0.54	0.10	0.08	0.00	0.50	0.15	11.37	0.01	0.03	4.24	10.26	1.05	3.84	15.49	0.00	0.00	0.00	-3.40	0.39	2.25	46.83	167.29	715.33	443.78	954.80	697.96	752.97	495.17	920.22	498.93
35.135	0	0.06	0.04	0.01	0.15	0.25	0.08	0.17	0.86	6.33	99.49	1.02	14.11	98.38	6.33	12.98	0.11	0.13	6.13	0.76	0.12	0.07	0.00	0.48	0.11	14.03	0.01	0.02	4.40	8.17	0.86	4.30	18.01	0.00	0.00	0.00	-5.61	1.46	1.58	46.63	167.57	716.83	444.62	953.71	693.96	752.18	498.26	919.74	496.48
35.168	0	0.06	0.04	0.01	0.16	0.22	0.08	0.19	0.79	7.39	99.55	0.96	12.79	98.72	7.39	14.62	0.13	0.14	4.81	0.74	0.11	0.07	0.00	0.53	0.12	15.29	0.01	0.02	4.58	7.28	0.79	3.60	17.52	0.00	0.00	0.00	-6.17	-0.28	2.31	46.74	166.97	719.62	445.25	953.18	691.02	754.50	496.16	921.47	497.90
35.201	0	0.06	0.04	0.01	0.17	0.22	0.09	0.20	0.75	8.58	99.55	0.99	12.58	98.26	8.58	14.84	0.12	0.14	4.37	0.78	0.12	0.06	0.00	0.59	0.11	15.44	0.01	0.02	4.63	7.35	0.75	4.55	17.75	0.00	0.00	0.00	-6.43	1.84	2.59	46.56	169.08	720.50	444.22	955.38	691.37	755.45	494.41	924.49	498.02
35.235	0	0.06	0.03	0.01	0.16	0.23	0.08	0.19	0.66	7.35	99.53	1.04	13.28	98.61	7.35	14.46	0.12	0.16	4.51	0.94	0.16	0.09	0.00	0.59	0.11	18.18	0.01	0.04	4.37	7.11	0.66	3.15	18.14	0.00	0.00	0.00	-6.20	0.68	1.60	46.34	169.44	719.49	444.65	954.49	691.81	752.97	497.03	922.41	496.61
35.268	0	0.05	0.03	0.01	0.18	0.21	0.07	0.22	0.64	6.22	99.56	0.98	12.76	98.67	6.22	19.77	0.11	0.20	3.82	0.80	0.14	0.07	0.00	0.55	0.10	18.26	0.01	0.04	4.35	7.23	0.64	2.80	17.66	0.00	0.00	0.00	-5.75	0.46	1.82	46.23	166.80	718.96	443.78	956.03	693.17	755.07	497.46	921.87	495.70
35.301	0	0.05	0.03	0.01	0.25	0.22	0.06	0.33	0.57	6.42	99.34	0.94	12.98	98.62	6.42	28.47	0.10	0.26	5.06	0.92	0.17	0.08	0.00	0.53	0.08	17.21	0.01	0.03	4.66	7.72	0.57	7.46	17.41	0.00	0.00	0.00	-6.87	-0.64	2.76	45.94	165.98	720.48	444.26	956.68	692.52	757.74	495.63	923.70	497.29
35.335	0	0.04	0.02	0.01	0.34	0.23	0.06	0.49	0.56	7.17	99.03	1.51	13.19	98.54	7.17	36.71	0.10	0.26	5.92	1.06	0.18	0.10	0.00	0.56	0.08	16.75	0.01	0.02	4.66	8.11	0.41	7.15	17.43	0.00	0.00	0.00	-5.42	-0.95	2.76	46.22	164.69	721.96	445.55	956.19	692.35	758.86	496.52	923.53	498.76
35.368	0	0.04	0.02	0.01	0.42	0.23	0.05	0.63	0.53	7.63	98.74	2.33	12.99	98.34	7.63	42.25	0.10	0.27	6.25	1.11	0.15	0.09	0.00	0.53	0.09	15.53	0.00	0.01	4.60	8.33	0.41	5.57	17.18	0.00	0.00	0.00	-4.68	1.59	2.30	46.22	164.04	721.94	446.59	954.57	692.40	757.83	497.16	921.85	499.54
35.402	0	0.03	0.02	0.01	0.47	0.27	0.05	0.75	0.52	8.02	98.49	3.08	14.21	97.68	8.02	46.13	0.10	0.28	7.95	1.01	0.18	0.07	0.00	0.52	0.11	16.07	0.00	0.04	4.27	8.41	0.34	11.06	17.74	0.00	0.00	0.00	-2.41	3.31	4.19	46.54	160.57	718.63	445.65	955.60	696.04	760.80	497.52	921.32	501.30
35.435	0	0.03	0.02	0.01	0.47	0.29	0.05	0.76	0.51	8.56	98.49	3.01	14.53	98.56	8.56	45.72	0.11	0.27	7.97	1.13	0.19	0.07	0.00	0.51	0.10	16.51	0.00	0.05	4.41	8.38	0.30	6.74	18.15	0.00	0.00	0.00	-8.42	0.86	2.47	45.20	165.68	719.87	446.30	954.39	692.97	756.11	495.87	921.76	498.88
35.468	0	0.03	0.02	0.01	0.38	0.34	0.05	0.61	0.50	7.67	98.77	2.11	16.21	98.72	7.67	41.62	0.10	0.28	9.66	1.51	0.24	0.07	0.00	0.50	0.10	16.54	0.01	0.11	3.97	8.34	0.34	4.74	18.91	0.00	0.00	0.00	-6.55	-0.28	3.36	45.52	168.14	719.18	444.12	958.01	695.19	757.51	495.09	925.60	498.97
35.502	0	0.03	0.02	0.01	0.42	0.36	0.05	0.67	0.48	8.45	98.65	2.52	16.52	98.30	8.45	44.06	0.10	0.25	10.23	1.56	0.24	0.10	0.00	0.48	0.08	17.14	0.01	0.10	3.79	7.37	0.30	7.19	19.12	0.00	0.00	0.00	-5.09	1.71	2.78	45.90	162.11	721.04	446.90	953.72	693.42	758.54	495.47	920.57	500.86
35.535	0	0.04	0.02	0.01	0.34	0.35	0.07	0.52	0.50	9.81	98.97	1.36	15.87	98.21	9.81	35.85	0.11	0.22	9.93	2.01	0.28	0.13	0.00	0.50	0.09	15.54	0.01	0.05	4.18	7.87	0.29	8.61	18.91	0.00	0.00	0.00	-5.04	1.99	4.47	45.98	162.24	719.40	446.46	952.81	692.17	759.35	495.48	921.46	501.93
35.568	0	0.04	0.02	0.01	0.26	0.35	0.07	0.37	0.45	9.40	99.26	1.14	15.94	98.48	9.40	28.39	0.12	0.18	10.22	1.88	0.28	0.12	0.00	0.45	0.11	15.79	0.02	0.05	3.86	7.67	0.30	1.84	18.78	0.00	0.00	0.00	-3.24	1.15	4.39	45.98	162.74	717.71	443.81	957.34	697.37	760.41	494.42	923.02	500.78
35.602	0	0.05	0.03	0.01	0.20	0.25	0.08	0.25	0.46	7.46	99.50	0.92	13.52	98.76	7.46	21.09	0.11	0.15	7.36	1.62	0.25	0.10	0.00	0.46	0.10	17.12	0.03	0.05	2.75	7.33	0.37	2.95	17.24	0.00	0.00	0.00	-6.78	0.12	3.58	45.12	166.26	719.38	443.99	956.76	694.04	758.20	493.24	924.36	499.17
35.635	0	0.05	0.03	0.01	0.19	0.23	0.08	0.23	0.45	6.71	99.54	0.86	12.93	98.56	6.71	20.09	0.12	0.12	6.73	1.83	0.23	0.07	0.00	0.45	0.11	16.96	0.03	0.07	2.72	7.42	0.40	5.53	16.78	0.00	0.00	0.00	-5.71	0.87	4.11	45.33	165.80	720.61	442.38	959.44	693.51	761.07	493.22	926.80	498.08
35.668	0	0.05	0.03	0.01	0.19	0.21	0.08	0.24	0.45	6.23	99.52	0.80	12.20	98.73	6.23	20.95	0.11	0.12	6.12	1.99	0.19	0.06	0.00	0.43	0.11	18.32	0.03	0.12	2.54	7.89	0.45	2.79	16.22	0.00	0.00	0.00	-6.73	0.21	3.70	44.55	171.75	719.94	440.04	964.32	695.67	759.74	494.03	931.49	495.48
35.702	0	0.06	0.03	0.01	0.17	0.21	0.07	0.22	0.41	5.38	99.56	0.83	12.78	98.48	5.38	18.99	0.11	0.15	6.03	2.37	0.14	0.08	0.00	0.28	0.09	16.64	0.04	0.09	2.58	8.58	0.41	2.34	16.55	0.00	0.00	0.00	-2.55	-1.14	3.13	45.03	174.84	721.83	440.31	967.24	699.42	759.88	494.05	934.68	497.85
35.735	0	0.06	0.03	0.01	0.18	0.20	0.07	0.23	0.39	5.77	99.53	0.80	12.29	98.32	5.77	19.80	0.10	0.14	5.63	1.77	0.10	0.07	0.00	0.24	0.06	16.67	0.03	0.05	2.80	8.94	0.39	2.17	16.29	0.00	0.00	0.00	-4.36	1.66	3.73	45.00	167.88	724.18	443.28	965.32	698.51	764.37	493.15	932.08	500.60
35.769	0	0.05	0.03	0.01	0.18	0.22	0.07	0.23	0.39	5.96	99.53	0.85	13.07	98.67	5.96	19.82	0.11	0.14	6.59	1.70	0.09	0.05	0.00	0.23	0.09	17.51	0.03	0.05	2.60	8.85	0.39	3.32	16.68	0.00	0.00	0.00	-8.61	0.46	3.53	44.32	165.18	726.02	445.11	962.36	693.69	764.79	493.43	929.86	499.52
35.802	0	0.05	0.03	0.01	0.19	0.22	0.07	0.26	0.46	5.68	99.49	0.83	12.99	98.78	5.68	21.90	0.11	0.15	6.63	1.48	0.09	0.06	0.00	0.23	0.10	19.38	0.03	0.07	2.44	9.10	0.46	7.20	16.54	0.00	0.00	0.00	-8.36	-0.02	4.54	44.19	169.21	725.57	443.56	964.21	693.45	764.89	492.23	933.93	499.94
35.835	0	0.05	0.03	0.01	0.21	0.19	0.08	0.28	0.45	7.06	99.44	0.78	11.55	98.09	7.06	22.46	0.12	0.14	5.14	1.45	0.11	0.04	0.00	0.18	0.08	18.05	0.02	0.06	2.82	9.23	0.45	5.65	16.04	0.00	0.00	0.00	-6.52	-2.30	3.62	44.20	174.90	725.45	441.63	970.59	697.87	763.94	495.84	938.83	497.49
35.869	0	0.05	0.03	0.01	0.24	0.23	0.07	0.33	0.49	8.15	99.34	0.85	12.69	96.16	8.15	25.99	0.12	0.17	6.84	1.52	0.16	0.05	0.00	0.16	0.11	20.82	0.02	0.12	2.47	8.59	0.49	5.18	16.69	0.00	0.00	0.00	-3.56	-5.89	2.21	45.03	167.62	733.79	440.57	974.83	695.76	771.82	493.76	939.44	494.98
35.902	0	0.04	0.03	0.01	0.25	0.24	0.08	0.35	0.43	9.65	99.29	0.90	12.73	94.70	9.65	26.29	0.11	0.23	6.65	1.28	0.12	0.05	0.00	0.14	0.10	18.75	0.02	0.07	2.52	8.53	0.43	4.94	17.07	0.00	0.00	0.00	-5.10	-7.58	4.10	45.11	169.83	739.98	441.55	978.30	691.38	778.07	493.01	947.84	497.31
35.935	0	0.04	0.03	0.01	0.28	0.22	0.08	0.41	0.38	10.73	99.18	0.83	11.87	95.21	10.73	27.52	0.10	0.25	6.37	0.96	0.10	0.04	0.00	0.12	0.09	16.07	0.02	0.08	2.66	9.56	0.38	1.26	16.56	0.00	0.00	0.00	-6.44	-7.06	4.18	45.05	170.87	743.97	442.82	982.55	691.69	781.78	495.29	952.64	497.84
35.969	0	0.04	0.03	0.01	0.35	0.23	0.08	0.53	0.31	11.16	98.93	1.02	12.06	96.74	11.16	32.63	0.09	0.25	8.29	0.74	0.09	0.05	0.00	0.08	0.09	13.52	0.01	0.10	3.26	10.48	0.31	1.84	16.04	0.00	0.00	0.00	-7.57	-5.04	3.76	44.79	173.18	747.19	444.04	983.86	690.77	782.43	495.16	955.57	498.72
36.002	0	0.04	0.02	0.01	0.41	0.25	0.07	0.69	0.29	11.08	98.62	1.52	12.96	98.10	11.08	38.15	0.08	0.28	8.63	0.71	0.06	0.03	0.00	0.06	0.10	13.07	0.01	0.08	3.31	11.31	0.29	3.39	16.72	0.00	0.00	0.00	-4.33	-2.27	4.30	45.59	165.48	748.59	444.22	984.85	692.78	788.08	494.68	953.48	500.09
36.035	0	0.03	0.02	0.01	0.43	0.25	0.07	0.80	0.28	10.79	98.41	1.83	12.82	97.71	10.79	40.35	0.07	0.31	8.39	0.56	0.06	0.03	0.00	0.05	0.08	11.52	0.01	0.10	3.41	12.77	0.28	9.76	16.62	0.00	0.00	0.00	-6.62	-3.24	3.15	45.12	164.34	749.66	446.90	984.02	693.57	787.24	496.76	951.54	500.37
36.069	0	0.04	0.02	0.01	0.42	0.24	0.07	0.74	0.29	9.40	98.53	1.64	12.64	98.23	10.58	39.08	0.06	0.30	8.64	0.48	0.07	0.03	0.00	0.04	0.08	9.40	0.01	0.11	3.34	12.32	0.29	4.33	16.31	0.00	0.00	0.00	-5.83	-1.93	3.59	45.32	163.08	750.19	448.18	982.35	692.41	787.87	497.67	950.90	501.92
36.102	0	0.04	0.02	0.01	0.44	0.24	0.06	0.76	0.30	9.16	98.48	1.90	12.52	98.54	9.66	41.08	0.06	0.33	8.91	0.48	0.08	0.03	0.00	0.05	0.12	9.16	0.01	0.16	3.20	11.97	0.30	6.92	15.92	0.00	0.00	0.00	-4.78	-0.93	3.43	45.66	159.10	750.36	449.07	980.03	691.42	788.54	498.34	947.60	502.14
36.136	0	0.04	0.02	0.01	0.38	0.20	0.06	0.68	0.28	6.98	98.63	1.49	11.45	95.40	9.04	37.43	0.06	0.32	6.11	0.34	0.13	0.04	0.00	0.03	0.11	6.98	0.01	0.20	3.76	13.68	0.28	5.38	15.93	0.00	0.00	0.00	-6.24	-6.84	2.23	45.11	164.39	751.48	448.24	978.88	687.62	784.32	496.27	948.66	500.56
36.169	0	0.04	0.03	0.01	0.32	0.18	0.06	0.56	0.27	5.44	98.89	1.09	10.68	97.65	7.09	33.21	0.06	0.29	5.12	0.28	0.12	0.03	0.00	0.03	0.13	5.44	0.01	0.15	3.72	14.96	0.27	3.51	15.20	0.00	0.00	0.00	-5.73	-3.37	3.92	45.39	165.86	750.72	446.72	980.25	687.25	786.15	495.68	951.94	500.75
36.202	0	0.05	0.03	0.01	0.26	0.18	0.07	0.43	0.30	5.06	99.15	0.67	10.60	98.15	7.35	26.62	0.07	0.26	5.53	0.34	0.12	0.03	0.00	0.03	0.17	5.06	0.01	0.14	3.26	14.86	0.30	6.33	15.01	0.00	0.00	0.00	-4.60	-2.15	3.14	45.63	157.75	750.58	447.60	977.21	687.18	787.50	495.80	945.19	500.06
36.236	0	0.05	0.03	0.01	0.25	0.16	0.08	0.41	0.35	4.66	99.19	0.64	9.47	94.65	8.85	24.51	0.06	0.28	4.52	0.31	0.09	0.03	0.00	0.04	0.21	4.66	0.01	0.15	2.60	14.35	0.35	2.53	14.66	0.00	0.00	0.00	-2.05	-7.64	3.11	45.58	168.49	749.82	445.68	983.16	691.77	784.73	497.12	953.19	500.47
36.269	0	0.05	0.04	0.01	0.23	0.18	0.09	0.37	0.39	4.96	99.26	0.66	10.09	96.88	9.40	21.40	0.06	0.34	5.75	0.32	0.07	0.03	0.00	0.04	0.32	4.96	0.01	0.25	2.62	14.73	0.39	1.41	14.90	0.00	0.00	0.00	-8.20	-4.83	4.43	44.77	161.71	749.31	446.70	981.70	690.83	788.82	493.56	950.35	501.15
36.302	0	0.05	0.04	0.01	0.20	0.19	0.10	0.33	0.42	4.32	99.35	0.67	10.61	96.85	9.92	16.91	0.06	0.37	7.09	0.34	0.07	0.04	0.00	0.03	0.42	4.32	0.01	0.29	2.48	15.42	0.41	3.49	14.97	0.00	0.00	0.00	-8.27	-4.87	4.53	44.62	164.81	747.52	446.51	979.36	689.41	785.42	493.30	950.03	501.36
36.336	0	0.05	0.04	0.01	0.21	0.20	0.10	0.34	0.43	3.39	99.31	0.73	10.81	95.74	10.66	18.00	0.06	0.40	6.32	0.33	0.07	0.04	0.00	0.04	0.43	3.39	0.01	0.22	2.03	14.91	0.41	7.95	15.61	0.00	0.00	0.00	-7.11	-6.43	3.44	44.50	169.44	745.37	445.73	980.44	691.62	781.15	496.62	950.56	499.49
36.369	0	0.05	0.04	0.01	0.22	0.21	0.09	0.38	0.41	3.44	99.24	0.75	11.44	97.58	10.33	20.29	0.05	0.40	7.22	0.26	0.08	0.04	0.00	0.04	0.41	3.44	0.01	0.20	1.98	15.21	0.41	2.29	15.77	0.00	0.00	0.00	-7.64	-3.51	4.99	44.65	164.44	745.30	445.35	982.55	693.10	786.62	495.97	951.01	500.40
36.403	0	0.05	0.04	0.01	0.24	0.19	0.10	0.43	0.49	3.04	99.13	0.67	10.28	97.34	11.27	21.35	0.05	0.38	6.82	0.30	0.08	0.03	0.00	0.04	0.47	3.04	0.02	0.15	1.98	16.57	0.49	1.59	15.03	0.00	0.00	0.00	-6.72	-3.99	4.39	44.50	167.70	745.77	445.51	983.34	694.16	784.94	496.12	952.57	500.91
36.436	0	0.05	0.04	0.01	0.26	0.19	0.10	0.43	0.56	3.22	99.13	0.66	10.24	97.36	11.80	22.43	0.06	0.40	7.45	0.31	0.08	0.03	0.00	0.04	0.52	3.22	0.02	0.24	1.97	14.92	0.56	6.32	14.87	0.00	0.00	0.00	-8.80	-3.95	4.88	44.17	162.99	747.12	447.68	982.30	693.35	787.96	496.82	950.86	502.08
36.469	0	0.05	0.03	0.01	0.29	0.19	0.09	0.49	0.51	3.13	99.01	0.64	10.26	97.51	11.27	26.39	0.06	0.42	7.77	0.26	0.09	0.04	0.00	0.05	0.43	3.13	0.02	0.22	2.08	14.56	0.51	3.58	14.64	0.00	0.00	0.00	-7.50	-3.66	3.30	44.00	170.08	747.14	448.89	979.76	692.24	781.27	498.46	951.30	502.57
36.503	0	0.05	0.03	0.01	0.30	0.17	0.08	0.47	0.66	3.29	99.06	0.69	9.54	98.68	9.27	28.67	0.07	0.37	8.05	0.32	0.10	0.04	0.00	0.07	0.49	3.29	0.02	0.20	1.81	13.05	0.66	6.81	13.47	0.00	0.00	0.00	-6.14	0.45	5.08	44.54	165.58	746.29	448.59	977.93	690.32	784.51	497.96	949.97	504.00
36.536	0	0.05	0.04	0.01	0.29	0.16	0.08	0.42	0.84	3.14	99.16	0.70	9.36	97.97	7.81	28.97	0.08	0.31	7.75	0.34	0.11	0.06	0.00	0.08	0.45	3.14	0.02	0.17	1.68	11.74	0.84	5.89	13.13	0.00	0.00	0.00	-9.05	-2.63	4.41	43.68	168.02	744.73	448.11	977.97	691.34	781.65	496.50	949.56	502.65
36.569	0	0.04	0.03	0.02	0.35	0.16	0.07	0.52	0.90	3.24	98.96	1.13	9.39	97.41	6.82	35.67	0.07	0.31	7.49	0.32	0.12	0.06	0.00	0.09	0.49	3.24	0.02	0.09	1.72	11.04	0.90	3.12	13.05	0.00	0.00	0.00	-8.05	-3.86	3.82	43.84	170.35	745.35	448.08	979.56	692.39	780.82	498.19	951.12	502.18
36.603	0	0.04	0.03	0.02	0.35	0.15	0.07	0.53	0.92	3.06	98.93	1.15	9.26	97.33	6.37	35.99	0.07	0.29	7.13	0.33	0.13	0.04	0.00	0.09	0.46	3.06	0.02	0.09	1.61	11.89	0.92	3.81	12.98	0.00	0.00	0.00	-9.16	-4.01	2.62	43.22	177.30	747.33	447.47	983.70	693.79	778.88	498.48	956.17	500.89
36.636	0	0.05	0.03	0.02	0.30	0.15	0.07	0.42	0.94	3.10	99.15	0.82	8.93	96.59	6.03	31.18	0.07	0.29	6.40	0.33	0.13	0.03	0.00	0.09	0.41	3.10	0.02	0.08	1.62	11.46	0.94	2.04	12.89	0.00	0.00	0.00	-7.33	-5.27	3.31	43.65	176.04	749.02	446.39	988.12	695.66	783.47	498.93	959.49	501.02
36.669	0	0.05	0.04	0.02	0.30	0.12	0.07	0.41	0.94	3.26	99.18	0.85	7.59	97.47	5.45	31.41	0.07	0.31	4.67	0.32	0.11	0.02	0.00	0.08	0.28	3.26	0.01	0.04	1.96	10.97	0.94	2.51	12.16	0.00	0.00	0.00	-5.09	-3.75	1.89	44.13	170.36	750.44	447.10	990.21	700.09	786.12	500.07	956.48	500.71
36.703	0	0.05	0.03	0.02	0.37	0.11	0.06	0.49	0.83	3.35	99.02	1.29	6.79	96.77	5.47	36.45	0.06	0.33	3.24	0.30	0.09	0.01	0.00	0.06	0.17	3.35	0.01	0.02	2.79	10.31	0.83	1.45	11.93	0.00	0.00	0.00	-4.99	-5.00	2.68	43.90	176.30	751.11	445.52	994.12	700.91	786.54	498.91	962.82	501.15
36.736	0	0.05	0.03	0.02	0.37	0.10	0.06	0.47	0.72	3.08	99.07	1.35	6.50	96.86	4.61	36.62	0.06	0.34	2.78	0.27	0.06	0.00	0.00	0.05	0.13	3.08	0.01	0.02	3.29	9.74	0.72	3.51	11.65	0.00	0.00	0.00	-9.62	-4.85	3.66	43.12	166.52	753.66	447.65	994.87	700.75	794.24	497.43	960.70	502.11
36.770	0	0.05	0.03	0.02	0.42	0.10	0.06	0.51	0.57	2.71	98.99	1.78	6.16	95.09	4.69	39.07	0.06	0.41	2.84	0.20	0.04	0.00	0.00	0.04	0.08	2.71	0.01	0.01	4.36	9.05	0.57	3.05	11.29	0.00	0.00	0.00	-4.87	-7.19	4.87	44.16	168.06	754.28	446.55	996.79	701.87	796.37	496.66	964.25	504.51
36.803	0	0.05	0.03	0.02	0.41	0.10	0.06	0.47	0.51	2.56	99.06	1.69	5.82	95.77	4.80	37.39	0.06	0.45	3.44	0.18	0.05	0.00	0.00	0.04	0.06	2.56	0.01	0.01	5.40	8.74	0.51	4.55	10.75	0.00	0.00	0.00	-5.67	-6.41	4.16	44.09	170.85	755.95	446.90	996.71	699.67	794.88	497.70	965.63	503.53
36.836	0	0.05	0.04	0.02	0.36	0.10	0.06	0.40	0.46	2.23	99.21	1.36	6.52	95.40	4.55	33.87	0.06	0.47	4.21	0.13	0.06	0.00	0.00	0.03	0.04	2.23	0.01	0.01	6.16	8.42	0.46	2.11	11.05	0.00	0.00	0.00	-7.11	-6.84	3.43	43.65	173.64	757.42	447.13	998.64	700.10	794.24	498.02	967.81	502.83
36.870	0	0.06	0.04	0.02	0.36	0.09	0.07	0.34	0.44	1.93	99.27	1.40	5.66	95.75	4.44	32.10	0.05	0.50	3.73	0.09	0.06	0.00	0.00	0.02	0.02	1.93	0.01	0.01	8.26	6.91	0.44	2.51	10.40	0.00	0.00	0.00	-8.88	-6.42	3.11	43.66	171.43	760.68	449.79	997.04	697.31	795.72	499.02	967.09	503.77
36.903	0	0.06	0.04	0.02	0.35	0.09	0.07	0.31	0.51	1.90	99.31	1.22	4.94	96.45	4.18	30.65	0.05	0.45	3.00	0.07	0.06	0.00	0.00	0.02	0.02	1.90	0.01	0.02	7.87	6.27	0.51	4.11	9.96	0.00	0.00	0.00	-7.21	-5.50	3.16	44.76	166.30	762.81	449.92	995.81	694.11	798.71	500.32	965.00	502.74
36.936	0	0.06	0.04	0.02	0.33	0.09	0.07	0.29	0.51	1.88	99.33	1.18	4.93	97.87	3.76	29.66	0.05	0.43	2.66	0.07	0.06	0.00	0.00	0.02	0.03	1.88	0.01	0.02	8.33	5.61	0.51	7.99	10.01	0.00	0.00	0.00	-8.70	-2.86	3.20	44.54	168.88	762.79	449.71	993.85	691.19	796.60	498.61	965.44	502.60
36.970	0	0.07	0.05	0.02	0.29	0.08	0.07	0.23	0.59	1.71	99.42	0.87	4.54	98.05	3.65	24.82	0.05	0.37	2.48	0.06	0.05	0.01	0.00	0.02	0.04	1.71	0.01	0.07	8.84	5.01	0.59	6.08	9.70	0.00	0.00	0.00	-8.31	-2.42	2.84	44.76	163.25	763.54	452.03	991.44	691.45	798.05	499.64	961.25	503.92
37.003	0	0.07	0.05	0.02	0.31	0.08	0.07	0.25	0.57	1.78	99.37	1.06	4.77	97.50	3.54	27.37	0.04	0.40	2.97	0.07	0.05	0.01	0.00	0.02	0.05	1.78	0.01	0.13	9.07	5.41	0.57	6.51	9.70	0.00	0.00	0.00	-7.19	-3.68	4.26	45.16	158.60	763.86	452.96	988.75	690.03	800.95	497.26	959.27	506.74
37.036	0	0.08	0.05	0.02	0.29	0.08	0.08	0.22	0.57	1.72	99.42	0.83	3.93	98.30	3.96	23.61	0.04	0.29	3.05	0.06	0.06	0.03	0.00	0.02	0.07	1.72	0.01	0.13	9.50	5.31	0.57	12.56	8.97	0.00	0.00	0.00	-8.62	-1.70	2.94	44.75	164.84	761.58	453.57	984.78	687.21	793.12	500.16	957.89	505.04
37.070	0	0.08	0.05	0.03	0.32	0.07	0.08	0.24	0.42	1.64	99.35	1.10	3.28	98.63	4.05	25.30	0.04	0.25	2.57	0.06	0.05	0.03	0.00	0.01	0.06	1.64	0.00	0.08	11.75	5.40	0.42	5.84	8.55	0.00	0.00	0.00	-12.42	-0.60	3.10	43.61	168.35	758.64	452.95	982.83	686.05	789.22	498.58	957.48	504.17
37.103	0	0.08	0.05	0.03	0.34	0.07	0.08	0.26	0.40	1.80	99.32	1.18	2.76	98.46	4.11	26.69	0.04	0.23	2.08	0.06	0.05	0.03	0.00	0.01	0.08	1.80	0.00	0.04	11.33	5.77	0.40	2.98	8.26	0.00	0.00	0.00	-7.79	-1.20	2.69	44.57	166.55	756.76	452.14	981.52	687.68	787.94	499.55	954.43	503.94
37.137	0	0.08	0.06	0.03	0.35	0.06	0.08	0.24	0.34	1.98	99.31	1.30	2.29	98.44	3.82	25.69	0.04	0.24	1.82	0.07	0.05	0.02	0.00	0.01	0.10	1.98	0.00	0.02	13.68	5.44	0.34	3.53	7.87	0.00	0.00	0.00	-9.40	-1.29	2.56	44.26	167.48	754.92	452.73	979.74	687.90	785.50	499.67	952.92	504.09
37.170	0	0.07	0.05	0.03	0.38	0.06	0.07	0.29	0.32	1.76	99.24	1.51	2.44	98.46	3.78	30.15	0.03	0.28	1.70	0.08	0.05	0.02	0.00	0.01	0.09	1.76	0.00	0.01	11.17	5.47	0.32	5.12	8.04	0.00	0.00	0.00	-7.17	-1.20	2.52	44.81	162.21	753.87	452.90	976.44	686.91	785.88	499.27	948.00	504.53
37.203	0	0.07	0.05	0.02	0.38	0.06	0.08	0.29	0.32	1.85	99.25	1.30	2.10	98.49	4.85	29.09	0.03	0.28	1.83	0.08	0.04	0.02	0.00	0.01	0.08	1.85	0.00	0.01	10.28	5.75	0.32	2.36	7.87	0.00	0.00	0.00	-5.21	-1.10	1.13	45.07	165.96	752.00	452.54	975.61	687.57	780.88	503.28	946.83	502.06
37.237	0	0.07	0.05	0.02	0.38	0.07	0.08	0.32	0.36	2.12	99.25	1.19	2.16	98.55	5.19	30.57	0.03	0.27	2.02	0.09	0.04	0.02	0.00	0.02	0.05	2.12	0.00	0.01	7.54	6.05	0.36	1.28	7.91	0.00	0.00	0.00	-2.87	-0.92	0.40	45.39	166.96	749.49	452.21	973.16	687.76	776.96	503.58	943.91	502.64
37.270	0	0.07	0.05	0.02	0.36	0.07	0.08	0.31	0.37	2.17	99.29	0.97	2.09	98.76	6.40	27.77	0.03	0.23	2.19	0.10	0.03	0.02	0.00	0.02	0.05	2.17	0.00	0.01	7.45	6.74	0.37	5.17	8.02	0.00	0.00	0.00	-4.59	-0.10	0.61	45.14	166.67	747.21	452.60	970.62	687.14	774.97	502.75	941.64	503.40
37.303	0	0.07	0.05	0.02	0.32	0.07	0.08	0.29	0.42	2.27	99.36	0.85	2.95	98.63	4.93	26.80	0.03	0.27	3.04	0.12	0.03	0.02	0.00	0.02	0.04	2.27	0.00	0.02	6.49	7.76	0.42	1.55	8.20	0.00	0.00	0.00	-4.08	0.63	0.79	45.20	166.48	745.38	452.51	969.72	688.75	773.96	503.04	940.44	503.09
37.337	0	0.07	0.06	0.02	0.28	0.07	0.09	0.25	0.45	2.54	99.45	0.59	2.65	98.74	4.75	23.20	0.03	0.24	3.10	0.16	0.04	0.02	0.00	0.02	0.05	2.54	0.00	0.01	5.06	8.12	0.45	2.88	7.87	0.00	0.00	0.00	-7.71	0.18	-0.08	44.72	166.00	743.80	454.51	966.27	687.42	770.58	505.02	936.56	502.62
37.370	0	0.07	0.06	0.02	0.27	0.07	0.09	0.25	0.45	2.76	99.46	0.55	2.97	98.05	5.30	22.39	0.03	0.22	3.75	0.21	0.06	0.02	0.00	0.02	0.05	2.76	0.00	0.01	4.77	8.13	0.45	3.15	8.02	0.00	0.00	0.00	-4.21	2.42	0.20	45.51	162.26	743.28	456.12	963.17	687.87	771.07	506.56	933.32	504.49
37.404	0	0.07	0.06	0.02	0.28	0.08	0.09	0.30	0.37	3.34	99.41	0.55	3.31	98.29	6.25	23.24	0.04	0.19	4.31	0.26	0.07	0.02	0.00	0.03	0.06	3.34	0.00	0.02	3.96	10.66	0.37	1.40	8.33	0.00	0.00	0.00	-6.51	1.73	0.72	45.06	162.55	740.89	455.82	961.02	687.32	769.28	505.22	931.83	503.92
37.437	0	0.07	0.06	0.02	0.27	0.08	0.10	0.28	0.33	3.44	99.43	0.45	2.85	98.40	7.27	20.88	0.04	0.17	4.48	0.34	0.07	0.02	0.00	0.03	0.07	3.44	0.00	0.02	3.41	10.93	0.33	2.37	8.03	0.00	0.00	0.00	-3.20	1.42	0.95	45.47	164.33	737.02	454.62	959.39	688.94	765.93	505.97	930.25	504.08
37.470	0	0.07	0.06	0.02	0.26	0.08	0.10	0.26	0.29	3.42	99.48	0.44	3.37	98.74	6.56	20.59	0.05	0.18	4.90	0.32	0.07	0.03	0.00	0.03	0.08	3.42	0.00	0.04	3.41	10.04	0.29	7.28	8.21	0.00	0.00	0.00	-5.84	-0.19	2.09	44.93	164.58	734.60	453.05	959.58	689.53	766.09	502.42	930.67	504.02
37.504	0	0.07	0.06	0.02	0.25	0.08	0.10	0.26	0.24	3.76	99.48	0.41	3.11	98.46	6.05	20.14	0.05	0.18	4.55	0.30	0.07	0.03	0.00	0.03	0.10	3.76	0.01	0.05	3.04	11.00	0.24	3.36	8.02	0.00	0.00	0.00	-7.25	-1.20	2.05	44.20	169.42	729.95	449.63	960.88	691.58	761.95	500.62	931.37	501.18
37.537	0	0.07	0.06	0.02	0.23	0.08	0.09	0.25	0.22	3.44	99.50	0.38	3.81	98.29	5.21	19.43	0.05	0.22	4.02	0.27	0.07	0.02	0.00	0.03	0.12	3.44	0.01	0.06	2.76	11.53	0.22	0.85	8.73	0.00	0.00	0.00	-5.16	-1.75	2.12	44.26	173.81	728.70	445.96	962.56	691.06	760.08	498.60	933.89	498.90
37.570	0	0.07	0.06	0.02	0.22	0.08	0.09	0.24	0.22	3.43	99.53	0.35	3.59	97.97	5.22	18.27	0.05	0.24	3.81	0.27	0.09	0.03	0.00	0.03	0.15	3.43	0.01	0.09	2.72	11.07	0.22	0.95	8.63	0.00	0.00	0.00	-3.63	-2.61	2.83	44.41	174.58	727.55	442.04	968.08	694.00	762.83	497.52	937.41	496.66
37.604	0	0.07	0.06	0.02	0.21	0.08	0.09	0.24	0.23	3.06	99.52	0.35	4.33	97.39	4.38	18.48	0.05	0.28	3.91	0.27	0.08	0.03	0.00	0.04	0.16	3.06	0.01	0.12	2.36	12.16	0.23	0.60	9.12	0.00	0.00	0.00	-7.27	-3.91	1.07	44.05	180.34	733.45	442.99	973.94	694.12	763.44	498.85	943.73	494.79
37.637	0	0.07	0.06	0.02	0.21	0.08	0.08	0.24	0.27	2.70	99.53	0.34	3.87	96.15	3.51	18.21	0.05	0.32	3.12	0.23	0.08	0.03	0.00	0.04	0.19	2.70	0.01	0.19	2.39	12.81	0.27	0.40	8.85	0.00	0.00	0.00	-2.62	-5.91	0.39	45.33	178.32	734.39	440.48	977.60	695.56	765.87	501.45	943.92	491.75
37.670	0	0.07	0.06	0.02	0.18	0.09	0.08	0.23	0.32	2.41	99.55	0.33	5.48	96.11	2.55	16.60	0.04	0.39	3.97	0.28	0.10	0.06	0.00	0.04	0.19	2.41	0.02	0.28	2.49	14.44	0.32	1.31	9.86	0.00	0.00	0.00	-1.27	-5.97	0.12	45.88	178.83	739.35	440.92	984.04	698.92	770.89	501.26	949.54	493.30
37.704	0	0.07	0.06	0.02	0.17	0.10	0.08	0.22	0.42	1.85	99.56	0.38	6.80	94.34	1.85	16.10	0.04	0.36	3.93	0.25	0.08	0.04	0.00	0.05	0.20	2.68	0.02	0.32	2.62	14.64	0.42	1.00	10.99	0.00	0.00	0.00	-1.92	-7.93	3.15	46.35	162.11	743.50	442.16	982.00	694.91	784.13	494.97	946.22	496.91
37.737	0	0.07	0.06	0.02	0.16	0.11	0.08	0.21	0.45	1.72	99.59	0.38	7.12	96.46	1.72	14.98	0.04	0.33	4.38	0.31	0.07	0.04	0.00	0.06	0.20	2.64	0.03	0.38	2.61	14.68	0.45	0.60	11.09	0.00	0.00	0.00	-3.46	-5.47	0.06	46.21	176.52	749.66	441.78	989.56	694.12	779.89	500.00	956.26	492.68
37.771	0	0.07	0.06	0.02	0.16	0.11	0.08	0.21	0.52	1.77	99.58	0.42	7.78	97.92	1.77	15.09	0.04	0.36	4.47	0.32	0.04	0.02	0.00	0.07	0.18	2.51	0.02	0.35	2.55	14.60	0.52	4.28	11.67	0.00	0.00	0.00	-4.12	-2.75	0.93	46.35	174.67	752.46	442.77	990.67	692.74	784.01	499.56	958.60	494.21
37.804	0	0.07	0.06	0.02	0.15	0.11	0.08	0.17	0.62	1.76	99.65	0.40	7.35	97.25	1.76	13.51	0.04	0.29	4.22	0.29	0.04	0.02	0.00	0.09	0.18	2.61	0.02	0.32	2.37	12.09	0.62	2.13	11.37	0.00	0.00	0.00	-3.74	-4.16	1.04	46.51	171.90	754.91	443.93	991.22	693.19	786.98	498.13	958.86	496.11
37.837	0	0.07	0.05	0.02	0.16	0.12	0.07	0.19	0.65	1.63	99.63	0.45	8.41	97.53	1.63	15.11	0.04	0.34	4.46	0.32	0.06	0.02	0.00	0.10	0.16	2.60	0.03	0.27	2.45	11.99	0.65	2.99	12.24	0.00	0.00	0.00	-5.55	-3.63	1.02	46.36	169.14	752.59	442.31	990.79	693.27	786.96	494.13	956.09	496.27
37.871	0	0.07	0.05	0.02	0.16	0.12	0.07	0.19	0.81	1.98	99.62	0.46	7.96	98.24	1.98	16.14	0.04	0.37	3.49	0.33	0.09	0.02	0.00	0.13	0.19	2.44	0.03	0.30	2.48	11.36	0.81	1.20	12.31	0.00	0.00	0.00	0.58	-1.88	-1.78	48.43	159.00	753.57	445.73	985.61	692.73	786.61	501.99	945.48	495.55
37.904	0	0.07	0.05	0.02	0.17	0.11	0.08	0.20	0.90	2.47	99.60	0.43	7.37	97.42	2.57	16.78	0.04	0.34	3.31	0.39	0.13	0.02	0.00	0.14	0.17	2.47	0.03	0.33	2.31	11.00	0.90	1.31	11.96	0.00	0.00	0.00	-2.35	3.84	-2.63	47.66	168.58	744.56	443.48	975.64	686.09	771.18	500.47	939.58	492.75
37.937	0	0.07	0.05	0.02	0.18	0.10	0.07	0.20	0.95	2.29	99.60	0.40	6.42	98.07	2.45	18.33	0.04	0.31	2.56	0.23	0.19	0.04	0.00	0.16	0.16	2.29	0.02	0.18	2.36	9.79	0.95	0.21	11.34	0.00	0.00	0.00	-1.35	2.35	-1.99	47.75	170.55	736.46	442.78	966.66	685.13	762.40	499.75	932.77	491.92
37.971	0	0.07	0.06	0.02	0.17	0.09	0.08	0.18	1.20	2.31	99.65	0.39	5.94	95.92	2.64	15.91	0.04	0.29	2.12	0.24	0.20	0.06	0.00	0.21	0.14	2.31	0.01	0.17	2.56	9.13	1.20	0.21	11.11	0.00	0.00	0.00	0.06	6.21	-1.56	48.31	163.63	727.35	445.30	955.57	687.28	756.53	500.97	920.03	494.28
38.004	0	0.07	0.06	0.02	0.17	0.09	0.08	0.17	1.01	2.35	99.65	0.39	6.11	98.05	2.35	16.41	0.05	0.30	2.28	0.25	0.20	0.14	0.00	0.21	0.10	2.50	0.01	0.08	2.66	8.35	1.01	0.78	11.13	0.00	0.00	0.00	-2.09	2.42	-0.72	47.79	170.24	720.27	446.24	948.22	686.85	746.89	501.12	917.03	495.22
38.037	0	0.07	0.06	0.02	0.18	0.08	0.08	0.16	1.03	2.35	99.65	0.34	5.03	97.22	2.35	16.11	0.05	0.27	1.77	0.20	0.17	0.15	0.00	0.24	0.10	2.53	0.01	0.05	2.53	6.59	1.03	0.79	10.30	0.00	0.00	0.00	-1.33	4.23	-0.30	48.18	170.78	712.05	444.94	938.86	684.47	738.40	499.17	909.12	494.54
38.071	0	0.07	0.06	0.02	0.18	0.08	0.08	0.15	1.16	2.61	99.64	0.33	4.58	96.91	2.61	15.47	0.05	0.29	1.85	0.24	0.18	0.11	0.00	0.28	0.07	2.79	0.01	0.04	2.92	5.39	1.16	0.78	9.91	0.00	0.00	0.00	-0.08	4.77	-1.71	48.92	164.09	705.61	446.15	931.78	684.88	733.28	501.11	897.29	495.88
38.104	0	0.08	0.07	0.02	0.17	0.08	0.09	0.13	1.06	2.68	99.67	0.33	4.16	93.39	2.98	12.75	0.05	0.18	1.75	0.23	0.20	0.10	0.00	0.28	0.06	2.68	0.01	0.02	3.01	4.72	1.06	1.15	9.62	0.00	0.00	0.00	-3.46	8.76	-1.19	48.18	168.72	697.67	445.12	925.41	685.23	724.54	500.20	893.09	492.69
38.138	0	0.08	0.07	0.02	0.17	0.07	0.09	0.12	1.09	3.20	99.66	0.33	3.61	94.20	3.30	12.35	0.06	0.15	1.54	0.20	0.20	0.08	0.00	0.35	0.05	3.20	0.00	0.02	3.07	3.30	1.09	1.23	9.29	0.00	0.00	0.00	-3.74	8.07	-1.69	48.43	167.05	691.36	443.82	921.14	685.56	719.41	498.80	886.35	492.77
38.171	0	0.09	0.08	0.02	0.15	0.07	0.10	0.10	1.17	3.00	99.69	0.33	2.63	93.59	3.00	9.20	0.07	0.13	1.77	0.16	0.20	0.10	0.00	0.42	0.06	3.27	0.00	0.04	2.84	2.51	1.17	0.88	8.24	0.00	0.00	0.00	-1.86	8.59	-2.29	49.35	158.30	685.10	444.64	910.21	683.12	714.69	499.72	872.76	491.20
38.204	0	0.09	0.09	0.02	0.15	0.06	0.11	0.10	1.22	3.31	99.69	0.33	1.95	94.90	4.62	7.08	0.07	0.10	1.88	0.23	0.23	0.12	0.00	0.44	0.08	3.31	0.00	0.06	2.96	2.32	1.22	1.17	7.90	0.00	0.00	0.00	-2.43	7.38	-1.91	49.23	168.60	680.31	446.65	904.77	682.73	704.65	502.29	873.02	493.60
38.238	0	0.09	0.10	0.02	0.17	0.06	0.12	0.10	1.18	3.41	99.67	0.33	0.77	95.77	5.74	7.59	0.08	0.10	1.94	0.28	0.27	0.09	0.00	0.48	0.09	3.41	0.01	0.12	2.76	1.81	1.18	1.59	7.04	0.08	0.00	0.00	-3.07	6.40	-1.11	49.36	169.76	675.79	447.28	898.41	681.05	699.58	501.26	869.22	494.98
38.271	0	0.09	0.10	0.02	0.18	0.06	0.13	0.11	1.22	3.63	99.64	0.33	0.00	94.50	7.73	7.89	0.08	0.10	2.00	0.20	0.32	0.08	0.00	0.47	0.11	3.63	0.01	0.14	2.88	1.74	1.22	0.94	6.65	0.00	0.00	0.00	-3.86	7.78	-0.90	49.32	172.11	666.87	445.89	890.59	680.07	690.28	499.35	862.33	494.74
38.304	0	0.09	0.11	0.02	0.19	0.05	0.14	0.11	1.29	3.85	99.62	0.33	0.00	93.81	8.63	7.42	0.09	0.09	1.72	0.26	0.33	0.05	0.00	0.48	0.12	3.85	0.01	0.12	2.92	1.40	1.29	0.37	5.84	0.32	0.00	0.00	-0.44	8.41	-3.53	50.47	166.93	660.87	445.90	884.41	680.29	683.62	503.67	850.17	492.49
38.338	0	0.09	0.12	0.02	0.21	0.05	0.15	0.13	1.10	3.98	99.57	0.33	0.00	90.09	9.67	8.89	0.10	0.08	2.19	0.26	0.29	0.04	0.00	0.49	0.14	3.98	0.01	0.19	2.97	1.19	1.10	2.21	4.71	0.69	0.00	0.00	-4.46	10.97	-2.39	50.22	160.82	650.08	444.34	874.35	679.01	677.76	497.38	838.53	493.42
38.371	0	0.08	0.11	0.02	0.25	0.05	0.17	0.15	1.09	3.79	99.50	0.33	0.00	92.70	12.74	10.25	0.09	0.07	2.41	0.23	0.22	0.05	0.00	0.44	0.15	3.79	0.02	0.22	3.05	1.17	1.09	0.74	4.45	0.46	0.00	0.00	-4.19	9.30	-3.26	50.22	168.53	641.95	442.98	868.42	678.68	665.56	499.00	833.92	491.41
38.405	0	0.08	0.11	0.02	0.30	0.04	0.19	0.18	0.92	3.89	99.39	0.33	0.00	90.36	14.75	12.82	0.07	0.07	2.41	0.18	0.14	0.07	0.00	0.44	0.14	3.89	0.02	0.26	3.56	0.92	0.92	1.49	3.62	0.65	0.00	0.00	-2.90	10.81	-2.75	50.87	158.13	632.18	444.57	856.92	681.35	661.12	499.10	819.08	491.88
38.438	0	0.07	0.10	0.02	0.38	0.04	0.19	0.23	0.98	3.82	99.25	0.35	0.00	93.91	16.86	16.69	0.06	0.07	1.98	0.15	0.15	0.09	0.00	0.43	0.11	3.82	0.03	0.22	3.92	0.81	0.98	0.59	3.36	0.19	0.00	0.00	0.07	8.32	-1.88	51.34	163.49	629.27	444.72	852.65	680.88	655.77	499.97	819.09	492.48
38.471	0	0.07	0.08	0.02	0.44	0.04	0.16	0.28	1.04	3.90	99.13	0.54	0.00	94.49	15.24	22.67	0.05	0.07	1.58	0.14	0.15	0.12	0.00	0.45	0.08	3.90	0.03	0.14	4.30	0.82	1.04	0.60	3.43	0.00	0.00	0.00	-1.22	7.79	-1.72	51.00	167.80	625.26	444.05	847.84	678.21	649.30	499.09	816.93	491.72
38.505	0	0.07	0.08	0.02	0.47	0.04	0.14	0.29	1.35	3.85	99.07	0.71	0.00	94.31	13.04	26.06	0.03	0.08	1.26	0.09	0.17	0.14	0.00	0.47	0.07	3.85	0.04	0.12	4.70	0.77	1.35	0.10	2.94	0.00	0.00	0.00	1.70	7.96	-2.42	52.01	160.96	622.22	446.02	842.00	678.97	647.63	502.02	808.28	492.03
38.538	0	0.07	0.09	0.02	0.40	0.04	0.13	0.24	1.55	3.74	99.20	0.60	0.00	92.45	11.17	22.99	0.03	0.06	1.38	0.09	0.29	0.12	0.00	0.44	0.06	3.74	0.05	0.09	5.38	0.73	1.55	0.36	3.03	0.00	0.00	0.00	2.79	9.47	-2.63	51.97	164.83	616.90	446.82	836.29	679.00	639.88	504.02	804.31	492.53
38.571	0	0.07	0.08	0.02	0.41	0.04	0.12	0.24	1.52	3.94	99.19	0.68	0.00	90.15	9.83	24.83	0.03	0.06	1.37	0.08	0.29	0.14	0.00	0.53	0.05	3.94	0.06	0.08	5.44	0.67	1.52	0.18	2.95	0.00	0.00	0.00	2.65	10.93	-1.05	51.90	163.41	612.15	446.63	832.48	680.60	638.26	501.35	801.53	494.62
38.605	0	0.08	0.09	0.02	0.35	0.03	0.12	0.19	1.71	4.28	99.31	0.52	0.00	89.13	8.23	21.40	0.02	0.05	1.19	0.08	0.36	0.15	0.00	0.69	0.06	4.28	0.07	0.06	5.10	0.56	1.71	0.15	2.56	0.00	0.00	0.00	1.83	11.48	-1.63	51.97	161.08	608.87	447.66	828.30	680.58	635.05	502.70	795.92	494.21
38.638	0	0.08	0.09	0.02	0.33	0.03	0.11	0.18	1.57	4.74	99.34	0.53	0.00	88.91	6.51	21.54	0.02	0.06	1.02	0.06	0.43	0.18	0.00	0.80	0.06	4.74	0.07	0.05	5.13	0.55	1.57	0.22	2.51	0.00	0.00	0.00	-1.00	11.59	-0.46	51.54	159.81	603.23	448.33	822.50	679.68	631.44	502.26	791.08	494.99
38.671	0	0.09	0.10	0.03	0.30	0.03	0.11	0.16	1.49	4.77	99.41	0.46	0.00	87.00	5.37	19.04	0.02	0.07	0.83	0.07	0.32	0.19	0.00	0.80	0.05	4.77	0.06	0.03	5.63	0.51	1.49	0.22	2.37	0.00	0.00	0.00	-3.46	12.49	0.05	50.74	162.45	597.32	448.23	820.35	683.31	626.67	500.81	789.06	496.28
38.705	0	0.09	0.10	0.03	0.29	0.03	0.11	0.15	1.31	4.51	99.42	0.47	0.00	92.20	4.51	18.88	0.02	0.08	0.75	0.08	0.31	0.18	0.00	0.83	0.04	4.79	0.05	0.02	6.15	0.45	1.31	0.14	2.20	0.02	0.00	0.00	0.03	9.65	0.60	50.70	168.65	593.92	446.28	818.80	683.25	621.71	500.57	790.31	496.53
38.738	0	0.09	0.10	0.03	0.28	0.03	0.11	0.14	1.42	4.11	99.44	0.45	0.00	92.22	4.11	18.16	0.02	0.09	0.71	0.07	0.26	0.15	0.00	0.80	0.04	4.35	0.05	0.03	6.12	0.46	1.42	0.33	2.31	0.05	0.00	0.00	-0.61	9.64	0.90	50.78	162.88	590.60	446.77	815.92	685.03	621.87	499.90	784.73	497.12
38.772	0	0.09	0.10	0.03	0.32	0.03	0.11	0.17	1.30	4.17	99.35	0.60	0.00	87.99	4.74	21.15	0.01	0.10	0.75	0.07	0.22	0.20	0.00	0.96	0.04	4.17	0.04	0.05	7.38	0.35	1.30	0.69	2.25	0.28	0.00	0.00	-5.20	12.04	1.58	49.89	167.38	586.98	444.07	817.63	685.63	619.64	497.64	786.99	494.71
38.805	0	0.07	0.07	0.03	0.53	0.03	0.09	0.30	1.14	4.28	98.94	1.62	0.00	91.79	6.26	34.13	0.01	0.13	0.66	0.06	0.22	0.21	0.00	1.14	0.03	4.28	0.03	0.04	8.09	0.31	1.07	0.63	2.33	0.40	0.00	0.00	-6.13	9.93	0.66	49.83	167.05	587.16	445.25	816.56	687.03	618.07	496.29	785.12	495.67
38.838	0	0.07	0.06	0.03	0.60	0.03	0.09	0.36	1.31	4.46	98.80	2.15	0.00	92.09	6.40	38.27	0.01	0.14	0.86	0.06	0.28	0.37	0.00	1.31	0.03	4.46	0.02	0.06	7.57	0.28	1.03	0.77	2.47	0.40	0.00	0.00	-5.22	9.73	-2.95	50.25	159.94	587.19	444.21	812.52	679.98	615.17	498.09	775.01	492.21
38.872	0	0.06	0.06	0.03	0.78	0.03	0.08	0.48	1.91	4.71	98.45	4.05	0.00	90.35	6.46	45.21	0.01	0.20	0.78	0.05	0.30	0.74	0.00	1.91	0.03	4.71	0.02	0.04	8.74	0.21	1.10	0.48	2.51	0.62	0.00	0.00	-6.30	10.82	0.48	49.66	169.65	582.34	442.01	813.71	685.03	612.73	494.97	782.36	491.92
38.905	0	0.05	0.05	0.03	1.01	0.03	0.07	0.66	1.88	4.38	97.99	7.26	0.00	90.00	6.88	52.31	0.01	0.23	0.69	0.05	0.26	0.65	0.00	1.88	0.03	4.38	0.02	0.03	9.31	0.20	1.27	0.40	2.60	0.77	0.00	0.00	-5.79	11.02	1.15	49.91	168.87	578.94	441.76	813.12	687.71	612.02	495.30	780.87	492.82
38.938	0	0.05	0.04	0.03	1.30	0.04	0.07	0.91	2.13	4.29	97.40	12.31	0.00	87.97	8.10	58.79	0.01	0.21	0.88	0.05	0.27	0.95	0.00	2.13	0.03	4.29	0.02	0.02	10.11	0.20	1.23	0.47	3.00	0.34	0.00	0.00	-4.90	12.05	0.96	49.96	164.43	576.21	439.89	813.64	691.53	612.90	492.33	777.33	492.20
38.972	0	0.04	0.03	0.03	1.83	0.04	0.07	1.38	2.96	4.96	96.33	21.53	0.00	89.34	10.77	66.50	0.01	0.18	0.83	0.06	0.23	0.92	0.00	2.96	0.03	4.96	0.02	0.01	10.73	0.17	1.12	2.40	3.23	0.29	0.00	0.00	-3.62	11.37	1.07	50.04	166.76	575.53	438.97	814.63	691.94	612.03	493.35	778.78	491.61
39.005	0	0.04	0.03	0.03	2.38	0.04	0.08	1.92	3.20	4.83	95.24	28.01	0.00	91.94	14.62	70.60	0.01	0.16	0.95	0.06	0.22	0.57	0.00	3.20	0.04	4.83	0.01	0.02	10.99	0.18	1.19	2.49	3.33	0.03	0.00	0.00	-7.63	9.83	0.23	49.35	169.67	577.83	442.26	811.43	688.00	608.97	494.61	778.62	492.24
39.038	0	0.03	0.02	0.02	3.03	0.04	0.09	2.59	3.62	4.88	93.95	33.82	0.00	91.50	18.84	73.78	0.01	0.14	1.04	0.06	0.23	0.50	0.00	3.62	0.04	4.88	0.01	0.03	11.20	0.18	1.20	2.21	3.41	0.00	0.00	0.00	-7.13	10.12	1.68	49.14	174.38	574.54	440.24	812.40	689.40	607.41	493.30	781.79	493.04
39.072	0	0.04	0.03	0.02	2.66	0.04	0.10	2.15	3.34	4.53	94.67	27.80	0.00	92.10	19.51	68.51	0.01	0.11	0.91	0.07	0.22	0.28	0.00	3.34	0.05	4.53	0.01	0.05	12.95	0.19	1.17	2.00	3.77	0.00	0.00	0.00	-6.04	9.72	0.40	48.95	174.47	573.54	439.35	814.40	692.44	606.13	495.07	780.55	490.79
39.105	0	0.03	0.02	0.02	4.04	0.04	0.13	3.55	2.92	4.67	91.93	37.66	0.00	93.43	27.18	73.24	0.01	0.09	0.74	0.06	0.18	0.13	0.00	2.92	0.04	4.67	0.01	0.05	13.82	0.20	1.16	1.79	3.82	0.00	0.00	0.00	-2.59	8.72	-0.36	49.49	174.06	576.10	440.57	815.94	694.41	607.33	496.77	781.33	492.45
39.139	0	0.03	0.02	0.02	4.22	0.04	0.17	3.63	2.71	3.69	91.57	34.42	0.00	95.17	32.06	68.96	0.01	0.06	1.04	0.08	0.17	0.12	0.00	2.71	0.05	3.69	0.01	0.05	16.35	0.23	1.51	1.62	4.52	0.00	0.00	0.00	-5.49	7.09	0.74	49.09	174.27	580.85	441.38	818.22	690.90	612.15	495.77	786.41	493.14
39.172	0	0.03	0.03	0.02	3.46	0.04	0.22	2.89	2.96	4.01	93.08	20.73	0.00	95.32	34.87	60.44	0.01	0.05	1.20	0.13	0.18	0.15	0.00	2.96	0.06	4.01	0.01	0.05	16.20	0.26	1.83	2.12	4.87	0.00	0.00	0.00	-7.24	6.93	1.56	48.44	170.11	583.47	441.83	822.00	691.49	618.53	496.74	788.60	493.08
39.205	0	0.04	0.04	0.02	2.45	0.05	0.23	1.89	2.70	4.04	95.09	11.68	0.00	96.85	32.53	52.38	0.01	0.04	1.74	0.16	0.16	0.13	0.00	2.70	0.06	4.04	0.01	0.08	15.77	0.30	1.78	1.28	4.83	0.00	0.00	0.00	-9.82	4.87	0.13	47.35	173.20	588.94	441.97	828.95	692.88	621.27	497.50	794.35	491.15
39.239	0	0.05	0.04	0.02	1.63	0.05	0.22	1.14	2.82	4.83	96.75	6.53	0.00	96.65	28.28	44.17	0.01	0.03	2.06	0.15	0.21	0.14	0.00	2.82	0.06	4.83	0.01	0.16	16.05	0.35	1.76	0.67	5.12	0.00	0.00	0.00	-6.78	5.20	1.50	47.63	177.50	592.00	440.41	834.13	693.39	625.07	496.51	802.54	492.94
39.272	0	0.06	0.05	0.02	1.07	0.05	0.22	0.70	2.82	4.63	97.85	2.97	0.00	97.05	25.28	35.36	0.01	0.03	2.22	0.20	0.18	0.10	0.00	2.82	0.07	4.63	0.01	0.24	14.58	0.39	1.78	1.00	5.03	0.00	0.00	0.00	-3.71	4.53	-0.47	47.85	174.85	594.29	442.14	837.26	698.28	626.47	500.77	801.15	492.96
39.305	0	0.07	0.07	0.02	0.72	0.05	0.23	0.43	2.85	4.60	98.57	1.36	0.00	96.83	22.77	26.31	0.01	0.02	2.60	0.30	0.20	0.10	0.00	2.85	0.08	4.60	0.01	0.40	13.69	0.49	1.76	1.78	5.18	0.00	0.00	0.00	-4.96	4.91	-1.62	47.42	176.98	596.43	441.52	840.91	699.01	626.80	501.38	803.46	490.79
39.339	0	0.07	0.07	0.02	0.62	0.05	0.23	0.37	2.50	4.27	98.75	1.12	0.00	96.99	21.84	22.89	0.01	0.01	2.54	0.33	0.17	0.09	0.00	2.50	0.12	4.27	0.02	0.68	14.34	0.70	2.36	1.38	5.43	0.10	0.00	0.00	-4.14	4.63	-2.16	47.78	174.02	600.86	443.21	841.51	696.87	630.18	503.29	803.77	491.06
39.372	0	0.08	0.09	0.02	0.48	0.05	0.23	0.26	2.70	4.23	99.04	0.90	0.00	97.39	19.98	16.87	0.02	0.01	3.41	0.46	0.16	0.09	0.00	2.70	0.17	4.23	0.03	0.77	14.18	0.80	2.32	2.37	5.49	0.83	0.00	0.00	-1.64	3.90	-1.86	48.19	170.82	603.84	445.16	842.04	697.52	633.92	504.25	804.43	493.99
39.406	0	0.08	0.11	0.02	0.48	0.06	0.26	0.28	2.81	4.71	99.05	0.92	0.00	96.41	21.95	15.93	0.03	0.01	3.65	0.55	0.24	0.08	0.00	2.81	0.17	4.71	0.04	0.88	12.59	1.13	2.19	4.17	5.66	2.58	0.00	0.00	-3.25	5.55	-1.56	47.47	181.44	603.80	444.91	846.06	699.84	630.82	505.08	811.96	494.63
39.439	0	0.07	0.14	0.02	0.51	0.05	0.27	0.31	2.65	4.75	98.99	0.93	0.00	96.05	23.07	16.93	0.03	0.01	3.25	0.41	0.25	0.07	0.00	2.65	0.17	4.75	0.05	0.93	11.63	1.28	2.27	1.67	5.36	4.80	0.00	0.00	-4.91	6.04	-1.85	46.89	183.60	605.27	445.53	846.87	698.31	630.53	506.85	813.66	493.63
39.472	0	0.06	0.16	0.02	0.65	0.05	0.35	0.43	2.63	4.82	98.69	1.42	0.00	95.10	29.25	18.48	0.04	0.01	2.97	0.36	0.32	0.06	0.00	2.63	0.21	4.82	0.06	0.78	11.30	1.37	2.15	3.13	5.16	5.99	0.00	0.00	-2.12	7.17	-1.85	47.04	181.17	605.77	446.31	847.13	700.43	632.15	507.25	812.94	495.61
39.506	0	0.06	0.16	0.02	0.85	0.05	0.46	0.61	1.98	5.03	98.29	2.48	0.00	95.10	36.86	19.26	0.05	0.01	2.87	0.45	0.36	0.06	0.00	1.86	0.19	5.03	0.06	0.58	10.77	1.76	1.98	8.11	5.13	6.09	0.00	0.00	-1.58	7.17	-2.03	46.81	179.99	604.47	447.00	845.75	701.65	631.16	507.56	810.81	496.57
39.539	0	0.05	0.15	0.01	1.09	0.05	0.58	0.84	1.79	4.86	97.81	4.04	0.00	95.11	42.82	20.74	0.07	0.01	3.12	0.54	0.27	0.07	0.00	1.63	0.16	4.86	0.04	0.41	11.08	1.80	1.79	5.10	5.28	6.01	0.00	0.00	-2.99	7.16	-1.57	46.43	182.39	603.30	447.53	844.27	700.83	629.22	507.71	811.30	497.08
39.572	0	0.05	0.15	0.01	1.18	0.05	0.61	0.93	1.68	4.90	97.63	4.42	0.00	95.25	44.31	21.92	0.06	0.01	3.77	0.50	0.24	0.06	0.00	1.57	0.14	4.90	0.03	0.40	10.76	1.75	1.68	3.64	5.36	6.64	0.00	0.00	-1.74	7.01	-1.81	46.44	181.82	601.14	446.00	845.60	703.53	628.81	507.99	810.22	495.87
39.606	0	0.04	0.15	0.01	1.37	0.06	0.67	1.20	1.99	5.10	97.26	4.51	0.00	95.55	46.96	25.04	0.08	0.02	4.56	0.53	0.25	0.07	0.00	1.99	0.11	5.10	0.03	0.47	8.37	2.04	1.69	4.48	5.27	6.97	0.00	0.00	0.07	6.66	-2.20	46.84	177.16	602.06	447.48	844.77	704.48	630.75	509.26	807.49	497.14
39.639	0	0.04	0.14	0.01	1.47	0.06	0.73	1.32	2.00	4.93	97.06	5.18	0.00	95.43	49.07	25.46	0.08	0.01	5.17	0.54	0.25	0.09	0.00	2.00	0.10	4.93	0.04	0.71	8.08	1.86	1.64	2.65	5.51	7.01	0.00	0.00	0.82	6.80	-2.57	47.00	174.14	602.40	447.57	844.84	704.89	632.06	509.69	805.73	496.82
39.672	0	0.04	0.10	0.01	1.55	0.06	0.69	1.42	1.83	5.73	96.90	4.87	0.00	95.86	48.55	27.67	0.10	0.02	5.17	0.56	0.25	0.07	0.00	1.83	0.09	5.73	0.03	0.84	7.81	2.06	1.49	3.43	5.40	4.47	0.00	0.00	0.62	6.29	-2.20	46.85	181.15	603.27	448.00	844.64	703.17	629.16	509.75	809.93	497.99
39.706	0	0.04	0.09	0.01	1.56	0.06	0.63	1.46	1.93	5.52	96.88	4.37	0.00	95.65	47.23	29.65	0.10	0.02	5.73	0.70	0.26	0.10	0.00	1.93	0.10	5.52	0.03	0.74	7.70	1.97	1.41	2.41	5.79	3.41	0.00	0.00	2.20	6.55	-2.80	47.47	175.18	605.12	448.95	843.07	701.39	631.70	510.92	806.37	497.62
39.739	0	0.04	0.08	0.01	1.20	0.07	0.50	1.07	1.87	5.71	97.59	2.82	0.00	94.46	41.60	27.75	0.10	0.02	6.84	0.94	0.32	0.14	0.00	1.87	0.09	5.71	0.03	0.56	7.70	2.04	1.30	2.62	6.18	3.05	0.00	0.00	0.68	7.82	-1.41	46.72	186.67	602.94	445.57	846.18	701.40	628.06	508.54	814.33	496.45
39.773	0	0.04	0.09	0.01	0.99	0.08	0.42	0.85	1.91	6.21	98.01	2.17	0.00	94.79	37.56	26.30	0.12	0.02	8.03	1.03	0.36	0.33	0.00	1.91	0.09	6.21	0.04	0.33	8.35	1.84	1.03	3.71	6.90	4.29	0.00	0.00	1.79	7.50	-4.54	47.23	179.64	600.46	444.82	846.40	704.14	626.39	510.78	805.26	494.19
39.806	0	0.05	0.11	0.02	0.89	0.08	0.32	0.74	1.90	6.92	98.23	1.44	0.00	94.51	32.40	28.31	0.12	0.02	7.50	0.93	0.40	0.32	0.00	1.90	0.09	6.92	0.05	0.27	8.30	1.81	0.99	2.88	7.13	6.36	0.00	0.00	0.76	7.77	-3.26	47.49	169.54	603.18	448.36	842.61	702.06	633.04	511.61	801.79	495.26
39.839	0	0.05	0.12	0.02	0.80	0.09	0.28	0.67	1.94	7.17	98.39	1.17	0.00	94.29	29.60	28.66	0.12	0.02	7.93	1.03	0.42	0.44	0.00	1.94	0.10	7.17	0.06	0.23	8.31	1.85	0.99	1.28	7.61	7.91	0.00	0.00	-0.86	7.98	-2.64	47.01	182.13	602.57	447.41	841.99	699.47	626.45	509.29	808.09	495.92
39.873	0	0.05	0.15	0.02	0.69	0.09	0.29	0.56	1.70	7.60	98.61	1.16	0.00	93.59	29.49	24.84	0.12	0.02	8.09	1.51	0.32	0.43	0.00	1.70	0.09	7.60	0.06	0.16	8.28	1.56	0.82	1.99	8.14	9.32	0.00	0.00	-1.61	8.60	-2.62	46.85	181.73	600.25	445.93	841.96	699.73	625.43	507.02	806.85	496.35
39.906	0	0.06	0.13	0.02	0.59	0.09	0.22	0.45	1.77	7.60	98.83	0.91	0.28	89.54	23.82	25.11	0.11	0.02	7.17	1.35	0.29	0.33	0.00	1.77	0.09	7.60	0.06	0.17	9.25	1.60	0.83	0.71	8.52	8.47	0.00	0.00	1.44	11.26	-3.18	47.69	174.53	599.07	447.83	836.09	698.40	625.06	509.42	799.10	496.38
39.939	0	0.05	0.13	0.02	0.64	0.10	0.20	0.50	1.49	6.94	98.73	1.19	0.81	92.62	23.38	27.85	0.09	0.03	6.93	1.38	0.27	0.37	0.00	1.49	0.08	6.94	0.05	0.12	10.25	1.57	0.74	0.67	8.91	9.13	0.00	0.00	-1.65	9.35	-2.21	46.90	176.83	595.81	445.23	837.92	700.40	624.29	504.89	800.92	496.38
39.973	0	0.05	0.11	0.02	0.63	0.09	0.20	0.49	1.35	7.11	98.74	1.22	0.55	90.03	24.19	26.67	0.09	0.03	4.46	1.19	0.29	0.28	0.00	1.35	0.06	7.11	0.05	0.11	11.81	1.39	0.63	0.45	9.78	7.88	0.00	0.00	-1.26	11.00	-1.45	47.29	169.06	595.01	448.32	832.60	700.50	626.33	505.86	795.22	498.08
40.006	0	0.05	0.08	0.02	0.83	0.08	0.17	0.67	1.24	7.30	98.33	2.41	0.00	91.27	24.04	34.30	0.08	0.06	2.71	0.73	0.32	0.23	0.00	1.24	0.05	7.30	0.04	0.11	12.95	1.48	0.63	0.93	9.45	6.45	0.00	0.00	-12.52	10.27	0.97	44.69	189.84	593.95	446.57	832.04	692.87	618.24	498.70	808.08	498.59
40.039	0	0.05	0.06	0.02	0.96	0.08	0.16	0.79	1.25	6.79	98.08	3.48	0.00	89.23	24.11	38.27	0.07	0.09	2.09	0.48	0.30	0.17	0.00	1.25	0.06	6.79	0.03	0.08	13.72	1.58	0.70	0.48	9.67	4.73	0.00	0.00	-9.19	11.43	0.01	45.91	181.17	591.36	445.48	829.68	693.55	618.77	498.39	799.94	498.35
40.073	0	0.04	0.05	0.02	1.06	0.08	0.16	0.89	1.32	7.16	97.88	4.44	0.00	88.11	25.23	39.66	0.07	0.13	1.71	0.35	0.26	0.16	0.00	1.32	0.05	7.16	0.03	0.09	15.49	1.79	0.73	0.64	10.30	2.94	0.00	0.00	-3.67	11.98	-0.25	47.17	171.48	591.07	447.20	825.63	694.19	621.17	500.90	792.64	499.63
40.106	0	0.04	0.04	0.02	1.17	0.09	0.17	1.02	1.44	7.15	97.65	4.85	0.00	90.14	27.16	41.25	0.07	0.17	1.93	0.27	0.22	0.20	0.00	1.44	0.06	7.15	0.03	0.11	15.03	1.72	0.84	0.39	10.58	2.41	0.00	0.00	-8.53	10.94	-0.01	46.29	179.90	591.42	447.85	825.55	692.41	617.35	501.22	797.22	497.93
40.140	0	0.04	0.03	0.02	1.29	0.09	0.15	1.09	1.41	8.21	97.42	7.55	0.45	89.53	25.28	44.35	0.07	0.26	2.24	0.14	0.19	0.29	0.00	1.41	0.07	8.21	0.03	0.18	17.80	1.97	0.91	0.36	10.77	1.55	0.00	0.00	-8.63	11.27	-0.12	46.42	178.29	589.22	447.58	823.24	691.39	615.76	500.11	794.05	499.14
40.173	0	0.04	0.03	0.02	1.45	0.09	0.17	1.26	1.47	7.26	97.09	7.85	0.00	88.39	29.12	44.02	0.06	0.25	1.98	0.11	0.18	0.25	0.00	1.47	0.06	7.26	0.02	0.15	18.66	1.95	0.96	0.53	11.08	1.63	0.00	0.00	-8.40	11.85	-0.37	46.49	174.20	588.61	447.89	821.38	691.23	616.27	500.66	790.45	497.86
40.206	0	0.04	0.03	0.02	1.58	0.08	0.17	1.35	1.36	6.83	96.84	8.82	0.00	90.33	29.40	45.30	0.05	0.27	1.69	0.07	0.17	0.14	0.00	1.36	0.07	6.83	0.02	0.15	18.96	1.98	0.95	0.94	10.29	0.92	0.00	0.00	-8.45	10.83	-0.06	46.17	178.45	586.44	444.74	822.90	692.18	614.21	498.64	792.62	494.92
40.240	0	0.04	0.03	0.02	1.72	0.08	0.18	1.41	1.41	6.83	96.56	10.31	0.00	88.75	29.75	46.20	0.04	0.24	1.58	0.06	0.20	0.10	0.00	1.41	0.08	6.83	0.02	0.09	20.22	1.89	1.07	1.60	9.66	0.73	0.00	0.00	-5.15	11.67	-0.51	47.40	171.41	585.13	445.19	819.27	691.97	614.74	499.58	786.08	494.97
40.273	0	0.04	0.04	0.02	1.66	0.07	0.23	1.30	1.40	6.02	96.69	7.42	0.00	88.61	32.84	41.23	0.04	0.16	1.31	0.06	0.17	0.06	0.00	1.40	0.10	6.02	0.02	0.08	20.70	1.86	1.18	0.79	9.16	0.49	0.00	0.00	-6.91	11.74	0.39	47.33	171.99	584.64	445.92	817.51	690.40	614.50	497.72	786.49	497.38
40.306	0	0.04	0.04	0.02	2.08	0.07	0.28	1.60	1.39	6.26	95.85	9.05	0.00	93.70	37.30	41.71	0.03	0.12	1.39	0.07	0.17	0.07	0.00	1.30	0.10	6.26	0.02	0.09	22.92	2.09	1.39	0.96	8.46	0.27	0.00	0.00	-3.10	8.50	0.78	47.81	169.36	580.18	444.23	813.78	691.03	612.15	497.76	781.50	496.08
40.340	0	0.05	0.04	0.02	2.47	0.06	0.29	1.82	1.52	5.31	95.07	12.54	0.00	91.58	38.62	43.45	0.02	0.09	1.42	0.07	0.16	0.09	0.00	1.14	0.10	5.31	0.01	0.12	25.72	2.07	1.52	0.95	7.86	0.00	0.00	0.00	-4.05	10.07	1.12	47.23	176.14	575.89	440.96	817.93	695.32	609.22	497.34	785.33	494.16
40.373	0	0.04	0.04	0.02	2.57	0.07	0.31	1.97	1.48	5.01	94.85	11.89	0.00	93.76	40.55	43.71	0.02	0.06	1.58	0.09	0.14	0.11	0.00	1.12	0.08	5.01	0.01	0.19	24.70	1.96	1.48	1.40	8.12	0.00	0.00	0.00	-3.82	8.45	0.43	47.27	176.87	575.90	441.97	817.29	696.09	607.54	498.56	784.36	494.40
40.407	0	0.04	0.04	0.02	3.14	0.06	0.36	2.43	1.45	4.43	93.72	14.09	0.00	92.29	43.74	45.68	0.02	0.04	1.90	0.11	0.12	0.10	0.00	1.03	0.07	4.43	0.01	0.17	25.16	1.93	1.45	2.53	7.40	0.00	0.00	0.00	-4.35	9.59	0.23	47.43	173.21	578.30	444.65	816.54	695.71	609.97	500.07	783.13	496.08
40.440	0	0.04	0.04	0.02	2.86	0.06	0.34	2.18	1.66	4.53	94.28	12.40	0.00	95.80	42.28	44.59	0.02	0.04	1.97	0.15	0.12	0.12	0.00	1.15	0.07	4.53	0.01	0.19	24.42	1.81	1.66	1.05	7.31	0.00	0.00	0.00	-7.06	6.37	0.36	46.72	176.07	579.05	443.37	820.76	697.09	611.10	498.99	787.12	494.72
40.473	0	0.05	0.04	0.02	2.08	0.06	0.33	1.47	1.64	4.54	95.85	7.83	0.00	94.40	38.84	38.35	0.02	0.03	2.32	0.22	0.10	0.10	0.00	1.16	0.07	4.54	0.02	0.25	23.82	1.86	1.64	0.47	7.11	0.00	0.00	0.00	-6.77	7.88	-0.79	46.21	179.66	580.28	439.43	828.53	700.53	612.28	497.78	791.80	490.54
40.507	0	0.05	0.05	0.02	1.85	0.06	0.36	1.36	1.91	4.06	96.29	6.87	0.00	97.14	39.54	35.75	0.02	0.03	2.39	0.23	0.08	0.07	0.00	1.27	0.07	4.06	0.02	0.24	21.35	1.90	1.91	0.85	7.20	0.00	0.00	0.00	-6.03	4.38	-0.64	46.94	172.43	585.97	444.52	825.47	696.59	617.43	501.32	789.69	493.95
40.540	0	0.05	0.05	0.02	1.74	0.06	0.32	1.26	2.04	4.40	96.52	5.57	0.00	95.54	37.27	36.33	0.02	0.02	2.73	0.28	0.10	0.10	0.00	1.36	0.07	4.40	0.02	0.37	20.85	1.75	2.04	2.37	7.08	0.00	0.00	0.00	-4.70	6.68	-1.82	46.77	175.12	586.10	443.44	829.68	699.97	616.79	503.69	791.52	492.04
40.573	0	0.05	0.05	0.02	1.53	0.06	0.32	1.07	2.07	4.35	96.93	4.93	0.00	95.60	35.86	33.73	0.02	0.02	3.12	0.34	0.10	0.08	0.00	1.39	0.09	4.35	0.02	0.54	20.64	1.81	2.07	1.50	6.81	0.00	0.00	0.00	-3.12	6.61	-2.13	46.91	177.74	588.43	443.39	832.77	701.50	617.69	503.88	795.08	492.79
40.607	0	0.06	0.06	0.02	1.25	0.06	0.32	0.82	2.16	4.72	97.49	3.94	0.00	96.18	33.52	29.70	0.02	0.01	3.36	0.39	0.11	0.13	0.00	1.44	0.12	4.72	0.03	0.49	20.07	1.72	2.16	1.48	6.22	0.00	0.00	0.00	-0.99	5.88	-2.33	47.42	176.95	590.62	445.19	830.93	699.21	617.99	505.90	794.57	494.33
40.640	0	0.06	0.06	0.02	1.24	0.06	0.32	0.81	2.14	4.71	97.51	3.92	0.00	96.52	33.76	29.30	0.02	0.01	3.40	0.36	0.12	0.12	0.00	1.42	0.13	4.71	0.02	0.47	19.75	1.69	2.14	2.59	6.12	0.00	0.00	0.00	-6.40	5.38	-1.90	46.63	173.27	595.26	449.11	830.33	696.17	622.48	506.30	795.45	496.06
40.673	0	0.06	0.06	0.02	1.14	0.05	0.32	0.73	2.03	4.75	97.73	3.52	0.00	96.61	32.92	27.46	0.02	0.01	2.97	0.31	0.13	0.07	0.00	1.38	0.15	4.75	0.02	0.43	19.19	1.59	2.03	1.76	5.82	0.00	0.00	0.00	-5.31	5.25	-0.64	46.89	173.62	595.86	450.47	829.01	694.91	623.57	507.13	796.99	498.73
40.707	0	0.06	0.06	0.02	1.09	0.05	0.34	0.69	2.24	5.62	97.81	3.58	0.00	95.12	33.11	26.13	0.03	0.01	2.95	0.33	0.14	0.10	0.00	1.63	0.14	5.62	0.02	0.30	19.23	1.45	2.24	3.43	5.86	0.00	0.00	0.00	-6.48	7.15	-0.87	46.28	179.99	593.13	446.95	832.12	696.80	620.25	505.25	800.00	495.75
40.740	0	0.06	0.07	0.02	1.20	0.06	0.40	0.77	2.21	5.55	97.59	4.90	0.00	97.31	36.91	25.23	0.03	0.01	3.30	0.35	0.14	0.05	0.00	1.54	0.17	5.55	0.02	0.33	19.51	1.36	2.21	4.82	6.03	0.00	0.00	0.00	-5.77	4.05	-0.60	46.68	174.89	595.23	447.98	832.80	697.17	624.52	505.46	799.21	496.92
40.774	0	0.06	0.06	0.02	1.08	0.07	0.39	0.70	2.08	6.43	97.84	4.10	0.00	96.34	35.29	24.36	0.04	0.01	5.38	0.48	0.18	0.15	0.00	1.82	0.22	6.43	0.02	0.54	18.81	1.31	2.08	1.47	6.43	0.00	0.00	0.00	-4.26	5.65	-0.33	46.66	180.70	593.01	445.68	834.58	699.81	621.68	502.97	802.29	497.27
40.807	0	0.06	0.07	0.02	0.92	0.07	0.39	0.58	2.21	6.23	98.15	3.53	0.00	95.93	34.04	21.46	0.04	0.01	4.66	0.52	0.19	0.16	0.00	2.20	0.23	6.23	0.02	0.61	18.15	1.19	2.21	3.35	6.56	0.00	0.00	0.00	-3.47	6.20	-0.93	46.82	175.24	593.46	447.61	833.12	699.93	623.24	506.40	798.25	497.22
40.840	0	0.07	0.07	0.02	0.88	0.07	0.40	0.55	2.26	6.79	98.24	3.72	0.00	96.09	34.21	19.71	0.04	0.01	4.96	0.54	0.20	0.14	0.00	2.26	0.24	6.79	0.02	0.81	18.62	1.17	2.16	3.48	6.75	0.00	0.00	0.00	-4.58	5.99	-0.95	46.46	175.15	594.35	449.27	833.09	700.28	623.70	507.47	798.61	498.42
40.874	0	0.07	0.07	0.02	0.91	0.07	0.43	0.56	2.65	7.70	98.18	3.95	0.00	95.97	34.85	19.77	0.06	0.01	4.88	0.61	0.23	0.28	0.00	2.65	0.22	7.70	0.02	0.72	18.76	1.23	2.25	1.51	6.50	0.08	0.00	0.00	-4.27	6.14	-0.91	45.99	182.21	592.77	447.23	835.73	702.78	620.61	505.73	802.67	498.18
40.907	0	0.07	0.07	0.02	0.84	0.07	0.38	0.52	2.51	7.46	98.31	3.19	0.00	94.96	32.60	20.23	0.05	0.01	4.35	0.62	0.21	0.16	0.00	2.51	0.20	7.46	0.02	0.50	18.28	1.24	2.08	1.78	6.75	0.00	0.00	0.00	-1.16	7.32	-1.98	46.47	173.04	593.19	449.16	833.46	703.49	623.09	509.40	795.77	498.22
40.940	0	0.07	0.07	0.02	0.70	0.07	0.34	0.44	2.56	8.45	98.60	2.22	0.00	94.56	29.80	18.89	0.06	0.01	5.55	0.87	0.25	0.16	0.00	2.56	0.22	8.45	0.02	0.53	16.45	1.23	2.29	6.20	7.10	0.00	0.00	0.00	-0.93	7.72	-2.40	46.30	173.63	593.53	449.43	833.75	702.85	622.68	511.93	795.68	497.08
40.974	0	0.07	0.07	0.02	0.53	0.08	0.27	0.33	2.78	9.03	98.95	1.26	0.00	95.18	24.20	17.53	0.06	0.02	6.47	0.79	0.28	0.17	0.00	2.78	0.22	9.03	0.04	0.70	14.76	1.00	2.13	1.37	7.85	0.02	0.00	0.00	-0.15	7.08	-3.09	46.23	173.64	592.94	448.60	834.86	704.09	622.11	512.85	794.90	495.67
41.007	0	0.08	0.08	0.02	0.42	0.09	0.22	0.26	2.93	8.73	99.16	0.79	0.00	95.33	19.11	16.84	0.06	0.02	6.96	0.74	0.31	0.14	0.00	2.93	0.21	8.73	0.05	0.86	13.24	0.91	1.98	2.74	7.86	0.87	0.00	0.00	1.87	6.91	-2.82	46.43	172.50	593.10	448.90	835.07	705.94	623.12	511.96	795.03	497.71
41.040	0	0.07	0.08	0.02	0.40	0.10	0.23	0.25	3.14	10.02	99.20	0.78	1.04	94.48	19.83	15.86	0.08	0.02	8.59	0.76	0.44	0.29	0.00	3.14	0.15	10.02	0.06	1.10	12.34	0.82	1.94	1.87	8.52	1.94	0.00	0.00	1.71	7.80	-3.40	46.54	174.32	593.65	448.46	835.55	704.97	621.99	512.62	795.54	496.26
41.074	0	0.07	0.10	0.02	0.33	0.12	0.21	0.21	2.99	11.38	99.35	0.61	3.19	91.82	17.64	13.88	0.08	0.02	9.24	1.15	0.45	0.34	0.00	2.99	0.13	11.38	0.06	0.77	10.99	0.73	1.79	0.90	9.74	3.67	0.00	0.00	-1.35	9.91	-3.47	46.01	180.76	592.25	449.19	833.51	702.80	616.85	513.65	796.70	495.50
41.107	0	0.08	0.11	0.02	0.29	0.12	0.19	0.18	2.99	11.26	99.43	0.55	3.80	94.99	15.83	12.28	0.09	0.03	8.25	1.48	0.48	0.44	0.00	2.99	0.12	11.26	0.07	0.38	11.35	0.78	1.72	0.53	10.28	4.93	0.00	0.00	-4.19	7.28	-1.49	46.26	182.46	592.28	449.19	832.65	701.69	617.94	508.10	800.16	498.86
41.141	0	0.07	0.13	0.02	0.30	0.12	0.18	0.21	3.01	12.89	99.40	0.54	3.49	94.55	16.74	14.16	0.10	0.04	5.84	1.25	0.49	0.46	0.00	3.01	0.13	12.89	0.08	0.30	10.21	0.74	1.49	0.44	11.15	7.18	0.00	0.00	-7.25	7.74	-0.85	46.56	181.05	593.71	450.39	829.16	696.54	618.51	506.41	799.42	499.25
41.174	0	0.07	0.15	0.02	0.27	0.12	0.16	0.19	3.08	13.18	99.45	0.45	3.98	89.96	14.60	14.40	0.10	0.06	4.62	1.18	0.56	0.46	0.00	3.08	0.15	13.18	0.10	0.31	9.91	0.82	1.41	0.26	11.72	9.07	0.00	0.00	-7.97	11.04	-1.79	47.18	175.73	593.91	449.05	825.72	691.20	618.46	504.94	793.95	495.67
41.207	0	0.07	0.14	0.02	0.27	0.11	0.15	0.19	3.10	13.64	99.46	0.45	3.52	90.60	13.92	14.57	0.09	0.07	3.43	1.29	0.57	0.59	0.00	3.10	0.15	13.64	0.08	0.42	9.87	0.88	1.34	0.69	11.65	8.85	0.00	0.00	-6.02	10.67	-0.89	48.03	172.80	591.53	446.39	826.34	691.91	620.35	504.41	792.82	493.68
41.241	0	0.07	0.12	0.02	0.28	0.11	0.15	0.21	3.41	14.92	99.43	0.47	3.47	91.13	14.92	16.57	0.07	0.10	2.87	1.43	0.67	0.58	0.00	3.41	0.16	15.21	0.06	0.70	8.37	0.90	1.20	0.48	12.21	8.10	0.00	0.00	-3.83	10.35	-1.09	48.73	170.73	590.79	446.20	825.60	692.43	620.44	505.43	790.75	493.48
41.274	0	0.06	0.10	0.02	0.30	0.11	0.15	0.23	3.51	15.46	99.39	0.53	3.59	92.18	15.46	18.31	0.07	0.11	2.80	1.53	0.70	0.59	0.00	3.51	0.16	15.46	0.04	0.60	8.27	0.86	1.11	1.05	12.49	7.18	0.00	0.00	-4.10	9.66	-1.43	48.81	169.31	590.56	445.76	825.39	693.01	620.45	503.64	789.44	493.28
41.307	0	0.06	0.09	0.02	0.29	0.12	0.13	0.22	2.99	12.72	99.43	0.58	4.76	92.10	12.72	19.34	0.07	0.13	3.06	1.32	0.67	0.51	0.00	2.99	0.15	15.91	0.03	0.50	8.69	0.80	0.84	1.34	12.74	6.73	0.00	0.00	-1.17	9.72	-1.06	49.53	165.06	589.73	445.47	824.61	693.96	622.30	503.81	787.07	494.01
41.341	0	0.06	0.07	0.02	0.30	0.12	0.12	0.24	2.61	13.14	99.40	0.62	5.16	94.14	13.14	21.33	0.06	0.14	3.06	0.93	0.70	0.41	0.00	2.61	0.13	16.60	0.02	0.28	7.60	0.76	0.68	0.76	13.05	5.15	0.00	0.00	-1.65	8.12	-0.31	49.11	171.59	587.79	442.67	826.85	695.19	619.99	500.81	791.42	493.47
41.374	0	0.05	0.06	0.02	0.38	0.12	0.10	0.31	2.60	11.93	99.25	1.13	5.57	93.10	11.93	28.47	0.06	0.15	3.24	0.75	0.54	0.33	0.00	2.60	0.11	16.41	0.01	0.15	8.95	0.76	0.60	2.55	13.02	4.68	0.00	0.00	-1.36	8.99	-0.37	48.80	171.76	586.97	439.30	831.97	697.78	622.07	500.47	793.51	490.19
41.408	0	0.05	0.05	0.02	0.39	0.13	0.10	0.32	2.60	12.22	99.22	1.24	5.95	95.42	12.22	29.05	0.06	0.13	3.59	0.86	0.41	0.30	0.00	2.60	0.08	19.62	0.01	0.11	9.64	0.66	0.51	1.15	13.24	2.98	0.00	0.00	-1.90	6.82	-0.88	48.60	163.03	589.55	441.12	828.82	695.96	625.42	497.19	788.37	491.92
41.441	0	0.06	0.04	0.02	0.45	0.12	0.11	0.35	2.44	13.57	99.09	1.58	4.98	93.17	13.57	30.35	0.06	0.10	3.36	1.04	0.32	0.17	0.00	2.44	0.06	18.25	0.01	0.08	11.60	0.64	0.40	2.10	12.59	2.13	0.00	0.00	-2.85	8.94	1.52	47.49	173.75	588.89	437.88	834.68	697.50	625.78	494.18	799.53	492.75
41.474	0	0.06	0.05	0.02	0.50	0.10	0.11	0.38	2.23	14.09	99.00	1.77	3.74	94.63	14.09	31.24	0.06	0.08	2.96	1.05	0.21	0.11	0.00	2.23	0.05	17.71	0.01	0.06	12.07	0.72	0.35	1.26	11.56	1.91	0.00	0.00	-7.22	7.65	2.03	47.10	164.51	592.23	439.70	833.01	693.88	631.79	491.72	796.30	492.82
41.508	0	0.06	0.05	0.02	0.57	0.09	0.12	0.40	1.71	16.05	98.86	2.17	2.52	94.57	16.05	30.44	0.05	0.06	2.72	1.19	0.21	0.08	0.00	1.71	0.04	19.81	0.01	0.05	15.52	0.93	0.31	1.63	10.75	2.04	0.00	0.00	-5.14	7.71	0.41	47.06	169.56	593.65	439.37	835.86	695.78	629.32	493.84	798.86	491.74
41.541	0	0.06	0.05	0.02	0.66	0.09	0.12	0.45	1.40	16.58	98.67	3.04	1.71	93.41	16.58	32.70	0.04	0.06	2.42	1.20	0.18	0.07	0.00	1.40	0.03	19.62	0.00	0.04	17.55	1.06	0.30	1.50	10.09	1.78	0.00	0.00	-4.44	8.75	0.95	47.11	170.00	594.16	439.32	837.81	696.74	631.08	494.97	801.06	492.30
41.574	0	0.06	0.05	0.02	0.80	0.08	0.13	0.56	1.28	18.66	98.39	3.87	0.65	94.53	18.66	35.89	0.04	0.05	2.30	1.31	0.19	0.09	0.00	1.28	0.03	19.40	0.00	0.04	17.48	1.07	0.32	2.78	9.52	1.70	0.00	0.00	-4.97	7.75	1.02	47.11	167.54	595.59	439.80	837.33	695.42	632.83	494.29	800.36	492.41
41.608	0	0.06	0.05	0.02	0.93	0.07	0.15	0.63	1.33	18.71	98.15	4.21	0.00	95.04	20.71	36.84	0.04	0.04	2.78	1.66	0.24	0.13	0.00	1.33	0.04	18.71	0.00	0.06	17.62	1.04	0.26	1.33	8.21	1.71	0.00	0.00	-4.04	7.24	1.42	47.24	168.27	597.52	439.92	839.41	696.03	634.97	493.92	803.25	493.68
41.641	0	0.06	0.05	0.02	0.92	0.07	0.15	0.62	1.31	17.97	98.17	3.85	0.00	93.80	21.18	36.00	0.03	0.03	2.57	1.34	0.20	0.13	0.00	1.31	0.04	17.97	0.01	0.06	17.29	1.07	0.29	0.93	8.04	1.72	0.00	0.00	-4.79	8.41	1.18	47.09	170.23	600.35	441.39	839.02	693.63	634.95	494.39	805.18	494.53
41.674	0	0.06	0.06	0.02	0.88	0.07	0.15	0.58	1.24	15.31	98.23	3.76	0.00	94.98	20.42	35.06	0.03	0.02	2.73	1.42	0.20	0.10	0.00	1.24	0.04	15.31	0.01	0.10	17.92	1.15	0.32	1.57	7.82	2.05	0.00	0.00	-5.39	7.30	0.53	46.60	177.23	601.25	438.34	845.18	695.51	634.07	493.59	811.29	491.53
41.708	0	0.06	0.06	0.03	1.03	0.07	0.16	0.67	1.12	13.83	97.94	4.83	0.00	94.19	22.60	36.13	0.03	0.02	2.87	1.38	0.20	0.12	0.00	1.12	0.06	13.83	0.01	0.16	20.11	1.12	0.33	3.68	7.76	2.82	0.00	0.00	-4.80	8.07	0.26	46.67	170.94	601.76	439.83	842.82	694.33	635.99	495.42	806.89	491.48
41.741	0	0.05	0.05	0.02	1.30	0.07	0.15	0.90	1.17	12.63	97.39	7.79	0.00	95.82	23.39	42.50	0.03	0.02	2.41	1.12	0.16	0.10	0.00	1.17	0.07	12.63	0.01	0.25	20.09	1.25	0.40	1.41	7.72	3.44	0.00	0.00	-6.03	6.34	1.46	46.41	171.31	602.77	438.87	846.32	694.92	639.59	494.51	810.88	491.62
41.775	0	0.05	0.05	0.03	1.59	0.06	0.15	1.10	0.96	12.05	96.82	11.38	0.00	93.69	24.23	46.23	0.03	0.02	2.59	1.06	0.18	0.18	0.00	0.96	0.08	12.05	0.01	0.63	21.56	1.56	0.40	0.84	7.09	3.02	0.00	0.00	-7.22	8.51	0.01	45.77	174.22	603.93	438.41	847.13	694.74	637.23	493.23	811.42	490.02
41.808	0	0.05	0.04	0.03	1.89	0.06	0.15	1.38	0.90	12.76	96.23	14.91	0.00	93.58	25.40	50.38	0.03	0.02	2.68	0.90	0.18	0.20	0.00	0.90	0.08	12.76	0.01	0.46	21.28	1.81	0.46	1.56	7.05	2.74	0.00	0.00	-2.99	8.61	1.14	46.69	169.71	605.08	440.48	847.44	696.32	641.75	497.09	811.42	493.39
41.841	0	0.04	0.04	0.03	2.16	0.06	0.13	1.69	0.87	14.40	95.68	20.95	0.00	91.00	24.37	56.12	0.03	0.02	2.94	0.84	0.18	0.21	0.00	0.87	0.07	14.40	0.01	0.44	20.69	1.89	0.46	0.96	7.28	2.43	0.00	0.00	-3.27	10.43	1.73	46.71	170.99	606.42	441.29	849.20	697.39	643.50	496.89	814.48	495.44
41.875	0	0.04	0.03	0.02	2.83	0.06	0.13	2.44	0.66	13.91	94.35	27.65	0.00	90.94	27.64	61.55	0.02	0.03	3.14	0.68	0.18	0.23	0.00	0.66	0.05	13.91	0.01	0.23	19.81	2.26	0.50	2.11	7.16	1.54	0.00	0.00	-5.07	10.47	0.82	46.55	172.62	607.43	444.22	848.17	698.50	641.46	498.00	814.07	497.34
41.908	0	0.03	0.02	0.02	3.74	0.06	0.14	3.54	0.60	13.52	92.52	36.42	0.00	90.48	30.74	67.35	0.02	0.03	2.77	0.63	0.14	0.19	0.00	0.60	0.05	13.52	0.01	0.14	19.05	2.53	0.50	0.48	6.97	0.64	0.00	0.00	-8.82	10.74	2.44	45.69	176.61	606.01	441.03	853.79	700.75	643.81	494.20	820.41	496.48
41.941	0	0.03	0.02	0.02	4.16	0.06	0.14	4.15	0.57	11.74	91.69	38.88	0.00	83.54	31.67	70.13	0.02	0.04	2.78	0.46	0.16	0.22	0.00	0.57	0.04	11.74	0.01	0.15	17.57	2.78	0.50	0.72	6.48	0.00	0.00	0.00	-3.19	13.88	-0.12	47.20	172.23	610.10	444.63	851.51	700.15	643.50	500.66	815.68	496.76
41.975	0	0.03	0.02	0.02	3.76	0.06	0.14	3.93	0.70	12.08	92.15	31.31	0.00	91.99	32.12	68.36	0.01	0.05	2.53	0.35	0.15	0.21	0.00	0.55	0.03	12.08	0.01	0.10	15.19	2.73	0.70	0.71	6.91	0.00	0.00	0.00	-7.75	9.80	0.97	47.10	172.52	611.87	445.82	849.85	695.59	644.76	496.99	817.26	499.65
42.008	0	0.03	0.02	0.02	3.28	0.06	0.14	3.34	0.71	11.33	93.31	27.14	0.00	92.84	30.74	65.91	0.01	0.05	2.52	0.34	0.16	0.31	0.00	0.52	0.02	11.33	0.01	0.09	15.13	2.55	0.71	0.85	7.25	0.00	0.00	0.00	-7.45	9.18	0.82	47.27	172.10	613.14	446.43	850.73	696.56	645.81	498.65	817.91	498.36
42.041	0	0.03	0.02	0.02	4.06	0.07	0.15	4.42	0.71	11.09	91.16	34.30	0.00	94.01	33.95	69.77	0.01	0.05	3.11	0.33	0.23	0.46	0.00	0.58	0.02	11.09	0.01	0.07	15.47	2.47	0.71	1.28	7.80	0.00	0.00	0.00	-12.10	8.24	0.60	45.82	177.39	611.82	443.87	856.41	698.70	645.02	495.33	822.39	498.11
42.075	0	0.02	0.02	0.02	4.56	0.08	0.19	5.43	0.70	10.82	89.15	30.77	0.00	90.09	40.07	68.94	0.01	0.05	3.32	0.42	0.23	0.40	0.00	0.61	0.02	10.82	0.00	0.05	14.30	2.35	0.70	2.26	8.75	0.00	0.00	0.00	-7.00	10.97	1.01	47.56	167.85	614.54	445.25	852.98	696.51	650.07	496.37	817.90	499.03
42.108	0	0.02	0.02	0.01	5.36	0.08	0.25	6.56	0.61	10.42	86.88	31.17	0.00	94.08	45.65	68.37	0.01	0.05	3.67	0.43	0.29	0.38	0.00	0.61	0.01	10.42	0.01	0.04	15.11	2.18	0.61	1.21	9.14	0.00	0.00	0.00	-10.10	8.17	0.51	46.52	170.51	612.13	443.07	858.18	700.89	649.40	494.74	819.88	498.13
42.142	0	0.02	0.02	0.02	4.25	0.08	0.22	4.91	0.60	10.05	90.19	26.05	0.00	81.60	41.73	64.91	0.01	0.05	3.42	0.39	0.30	0.32	0.00	0.46	0.01	10.05	0.01	0.04	15.43	2.16	0.60	0.76	9.30	0.00	0.00	0.00	-12.57	14.55	1.99	46.32	169.61	615.73	445.79	850.80	691.11	650.14	495.02	819.73	497.20
42.175	0	0.02	0.02	0.01	4.97	0.08	0.29	5.92	0.53	10.55	88.15	24.39	0.00	94.06	47.78	63.94	0.01	0.05	3.34	0.46	0.28	0.32	0.00	0.48	0.02	10.55	0.01	0.05	15.31	1.87	0.53	1.14	9.38	0.00	0.00	0.00	-11.90	8.19	1.67	46.79	172.23	615.30	444.25	855.06	694.94	650.14	493.39	822.31	498.03
42.208	0	0.02	0.02	0.01	5.59	0.08	0.36	6.81	0.52	10.30	86.38	22.42	0.00	90.87	52.18	63.33	0.01	0.05	2.78	0.38	0.22	0.26	0.00	0.52	0.02	10.30	0.01	0.05	14.56	1.65	0.51	0.37	9.00	0.00	0.00	0.00	-12.28	10.51	2.39	46.76	174.09	615.29	445.36	853.94	694.96	649.72	493.70	823.72	499.11
42.242	0	0.02	0.02	0.01	5.91	0.07	0.35	7.45	0.49	11.09	85.11	23.41	0.00	84.50	52.22	65.87	0.01	0.06	2.05	0.37	0.22	0.32	0.00	0.49	0.02	11.09	0.01	0.06	12.71	1.37	0.43	0.26	8.73	0.00	0.00	0.00	-8.96	13.52	1.86	47.86	168.96	613.99	448.03	847.05	692.79	647.50	497.25	816.43	500.43
42.275	0	0.02	0.02	0.01	5.28	0.07	0.38	6.43	0.52	10.51	87.14	17.85	0.00	86.89	52.40	61.92	0.01	0.07	1.67	0.27	0.18	0.30	0.00	0.52	0.02	10.51	0.01	0.06	12.42	1.34	0.50	0.19	8.39	0.00	0.00	0.00	-9.83	12.54	1.78	48.39	162.58	611.15	449.79	841.41	690.72	646.35	496.23	808.73	504.24
42.308	0	0.02	0.02	0.01	4.54	0.06	0.36	5.17	0.51	9.65	89.66	15.11	0.00	82.24	50.07	58.86	0.01	0.11	1.13	0.14	0.15	0.26	0.00	0.51	0.02	9.65	0.01	0.03	13.00	1.15	0.51	0.08	8.14	0.00	0.00	0.00	-11.50	14.34	2.29	47.76	166.66	608.63	449.95	839.41	691.61	642.77	496.53	809.32	502.65
42.342	0	0.02	0.02	0.01	4.42	0.06	0.30	4.86	0.58	7.30	90.28	16.49	0.00	87.17	46.36	61.13	0.01	0.14	0.88	0.08	0.16	0.31	0.00	0.58	0.02	7.30	0.01	0.03	12.02	1.00	0.54	0.63	7.03	0.00	0.00	0.00	-7.80	12.42	1.59	48.84	165.64	604.33	447.82	837.66	693.03	639.25	496.45	804.80	502.01
42.375	0	0.02	0.03	0.01	3.65	0.06	0.29	3.82	0.60	6.64	92.36	12.92	0.00	90.74	43.85	57.70	0.01	0.15	0.82	0.06	0.14	0.25	0.00	0.60	0.02	6.64	0.01	0.02	11.89	0.88	0.59	0.43	7.04	0.00	0.00	0.00	-11.82	10.59	1.56	47.19	175.76	599.62	444.95	838.11	694.14	631.98	494.66	807.71	497.85
42.409	0	0.02	0.03	0.01	4.26	0.05	0.32	4.56	0.78	5.76	90.87	14.48	0.00	89.45	46.47	59.79	0.01	0.15	0.79	0.05	0.13	0.18	0.00	0.78	0.02	5.76	0.02	0.02	11.44	0.64	0.66	0.67	6.64	0.00	0.00	0.00	-13.32	11.31	1.89	47.21	169.26	598.56	445.55	834.99	692.54	633.56	494.55	802.81	496.82
42.442	0	0.03	0.03	0.01	2.89	0.05	0.25	2.82	0.73	6.42	94.22	10.39	0.00	90.46	39.62	54.63	0.00	0.18	0.87	0.04	0.12	0.20	0.00	0.70	0.02	6.42	0.01	0.02	11.89	0.59	0.73	0.84	6.96	0.00	0.00	0.00	-12.68	10.75	0.84	47.63	166.16	598.19	444.17	832.64	689.90	632.34	493.62	798.50	493.79
42.475	0	0.03	0.03	0.02	2.57	0.05	0.22	2.37	0.69	6.48	94.85	10.39	0.00	87.91	36.05	53.94	0.01	0.18	0.95	0.05	0.13	0.18	0.00	0.69	0.01	6.48	0.01	0.02	12.59	0.57	0.68	1.67	6.72	0.00	0.00	0.00	-10.49	12.08	0.68	47.94	168.75	599.09	445.00	833.96	691.55	631.97	495.65	800.73	495.19
42.509	0	0.03	0.03	0.02	2.72	0.05	0.22	2.51	0.81	7.05	94.57	11.43	0.00	93.11	36.10	55.38	0.01	0.20	1.17	0.05	0.15	0.21	0.00	0.81	0.01	7.05	0.01	0.02	12.48	0.51	0.59	1.22	6.49	0.00	0.00	0.00	-12.08	8.99	1.29	47.77	170.86	598.27	444.17	833.07	689.88	630.79	493.56	801.64	495.07
42.542	0	0.03	0.03	0.02	3.41	0.05	0.20	3.31	0.78	6.18	93.19	17.30	0.00	92.30	36.33	61.92	0.01	0.18	1.35	0.08	0.19	0.34	0.00	0.78	0.01	6.18	0.01	0.03	11.95	0.55	0.70	0.25	5.88	0.00	0.00	0.00	-14.21	9.58	-0.48	46.48	176.94	598.30	443.85	835.72	690.44	626.73	497.48	803.56	491.12
42.575	0	0.03	0.03	0.02	2.76	0.05	0.20	2.65	0.81	6.14	94.48	11.90	0.00	95.17	35.20	57.66	0.01	0.13	1.68	0.14	0.22	0.40	0.00	0.81	0.02	6.14	0.01	0.05	10.75	0.54	0.79	1.15	6.22	0.00	0.00	0.00	-12.79	7.10	1.17	47.68	170.86	602.60	442.66	838.35	689.22	635.37	492.23	806.23	493.25
42.609	0	0.03	0.04	0.02	1.93	0.05	0.24	1.70	1.11	5.76	96.14	5.12	0.00	96.65	34.00	47.95	0.01	0.12	2.09	0.20	0.26	0.32	0.00	0.93	0.03	5.76	0.01	0.10	9.05	0.54	1.11	2.54	5.22	0.00	0.00	0.00	-6.24	5.19	0.64	48.47	177.23	608.81	436.68	847.69	687.44	639.20	491.27	816.41	488.59
42.642	0	0.04	0.05	0.02	1.41	0.05	0.24	1.17	1.17	5.89	97.17	2.88	0.00	98.75	31.40	41.50	0.01	0.10	2.21	0.22	0.25	0.25	0.00	1.04	0.04	5.89	0.01	0.29	8.06	0.58	1.17	10.00	5.10	0.00	0.00	0.00	-7.34	0.13	-1.44	48.54	178.39	625.49	437.15	864.18	686.91	652.38	495.88	830.41	484.70
42.675	0	0.05	0.06	0.02	0.94	0.05	0.22	0.72	1.39	6.46	98.12	1.56	0.00	98.54	26.23	34.65	0.01	0.10	2.59	0.29	0.22	0.14	0.00	1.31	0.06	6.46	0.01	0.41	7.11	0.64	1.39	5.42	4.95	0.00	0.00	0.00	-5.35	0.94	0.99	48.49	178.05	628.89	434.43	872.05	689.18	661.39	491.91	839.36	486.70
42.709	0	0.06	0.07	0.02	0.52	0.05	0.17	0.35	2.01	5.26	98.97	0.78	0.00	98.25	17.45	25.71	0.01	0.09	2.58	0.37	0.21	0.07	0.00	1.01	0.08	5.26	0.01	0.39	6.39	0.79	2.01	2.71	4.90	0.00	0.00	0.00	-2.72	-1.85	-0.50	48.70	180.84	641.54	432.46	890.48	694.82	673.47	493.76	854.08	484.51
42.742	0	0.08	0.09	0.02	0.33	0.05	0.16	0.20	2.13	4.70	99.33	0.42	0.00	97.01	13.09	17.35	0.02	0.09	2.60	0.47	0.16	0.05	0.00	0.85	0.11	4.70	0.01	0.43	5.97	0.84	2.13	4.87	5.14	0.00	0.00	0.00	-5.05	-4.61	-0.82	48.51	177.58	649.83	434.55	896.39	693.84	681.76	495.27	859.02	484.64
42.776	0	0.09	0.10	0.02	0.25	0.05	0.14	0.14	2.22	4.45	99.50	0.33	0.00	95.03	8.58	12.84	0.02	0.08	2.15	0.54	0.07	0.02	0.00	0.65	0.15	4.45	0.02	0.54	5.97	1.07	2.22	1.79	5.01	0.00	0.00	0.00	-0.57	-7.24	0.05	49.61	173.03	662.89	435.14	905.12	691.52	696.01	494.49	868.88	487.05
42.809	0	0.10	0.10	0.02	0.22	0.05	0.14	0.12	2.36	4.19	99.56	0.33	0.00	95.60	7.80	9.94	0.02	0.10	2.19	0.57	0.05	0.01	0.00	0.54	0.17	4.19	0.02	0.55	5.91	1.43	2.36	3.32	5.01	0.00	0.00	0.00	0.47	-6.61	-1.55	49.65	172.10	668.94	435.36	907.94	688.57	698.79	494.14	870.75	487.05
42.842	0	0.10	0.10	0.02	0.20	0.05	0.13	0.11	2.40	3.84	99.59	0.33	0.00	96.29	6.39	9.13	0.02	0.12	2.21	0.60	0.03	0.01	0.00	0.48	0.15	3.84	0.02	0.52	5.74	1.67	2.40	5.72	5.12	0.00	0.00	0.00	-1.33	-5.71	-1.62	49.44	171.17	674.32	434.84	910.06	684.00	702.98	492.72	873.97	484.90
42.876	0	0.10	0.10	0.02	0.18	0.05	0.11	0.11	2.50	3.84	99.64	0.33	0.00	97.18	4.00	8.77	0.03	0.13	2.65	0.62	0.02	0.01	0.00	0.29	0.13	3.84	0.02	0.44	5.60	2.52	2.50	3.02	5.55	0.00	0.00	0.00	-1.01	-4.29	0.83	49.38	168.28	675.47	431.86	914.58	685.18	710.50	488.58	878.72	484.21
42.909	0	0.10	0.10	0.02	0.19	0.05	0.11	0.11	2.22	3.24	99.63	0.33	0.59	98.02	3.24	10.33	0.03	0.19	3.34	0.80	0.04	0.02	0.00	0.26	0.11	3.60	0.02	0.30	5.65	2.86	2.22	4.51	5.66	0.00	0.00	0.00	-5.00	-2.50	0.79	48.37	168.49	677.02	434.95	912.49	682.87	710.10	489.74	878.54	485.53
42.942	0	0.10	0.09	0.02	0.19	0.06	0.10	0.12	2.07	3.02	99.61	0.33	1.29	95.01	3.02	12.31	0.04	0.28	3.64	0.89	0.05	0.02	0.00	0.22	0.10	3.55	0.02	0.23	5.42	3.96	2.07	5.76	6.14	0.00	0.00	0.00	-7.33	-7.26	1.59	47.58	168.01	680.53	436.99	912.15	680.37	712.83	487.95	880.84	487.94
42.976	0	0.08	0.08	0.02	0.23	0.06	0.10	0.18	2.31	3.09	99.54	0.36	1.04	96.97	4.10	17.10	0.06	0.31	3.65	0.91	0.07	0.03	0.00	0.22	0.10	3.09	0.02	0.21	4.15	6.38	2.31	17.09	6.13	0.00	0.00	0.00	-4.13	-4.66	1.90	47.55	166.26	682.26	439.87	909.59	679.37	713.75	490.48	880.00	491.44
43.009	0	0.08	0.07	0.02	0.28	0.06	0.09	0.24	2.08	2.77	99.44	0.53	1.03	97.80	4.36	22.67	0.07	0.33	3.65	0.90	0.12	0.04	0.00	0.21	0.11	2.77	0.01	0.20	3.92	7.43	2.08	17.10	6.19	0.00	0.00	0.00	-4.46	-3.04	-0.22	47.12	166.85	684.03	440.80	910.51	678.99	712.16	495.27	878.88	488.50
43.042	0	0.07	0.06	0.02	0.31	0.06	0.09	0.30	2.18	2.55	99.38	0.64	1.11	98.58	4.75	25.75	0.08	0.34	4.15	0.91	0.13	0.03	0.00	0.21	0.12	2.55	0.01	0.21	3.56	10.00	2.18	14.44	6.16	0.00	0.00	0.00	0.68	-0.78	1.44	48.23	159.37	683.91	440.61	911.71	681.29	718.60	496.53	877.87	490.65
43.076	0	0.07	0.06	0.02	0.32	0.06	0.08	0.39	1.81	2.70	99.23	0.70	0.77	97.95	4.29	26.97	0.08	0.36	3.47	0.66	0.11	0.03	0.00	0.17	0.11	2.70	0.01	0.13	3.59	15.09	1.81	8.84	5.97	0.00	0.00	0.00	-0.53	-2.67	0.89	46.99	165.27	682.14	440.72	910.26	681.82	713.29	495.25	878.51	491.20
43.109	0	0.06	0.05	0.02	0.39	0.06	0.07	0.50	1.53	2.70	98.99	1.09	0.82	98.29	3.84	33.08	0.07	0.38	3.22	0.49	0.09	0.04	0.00	0.17	0.12	2.70	0.01	0.11	3.83	15.82	1.53	3.58	6.03	0.00	0.00	0.00	-2.25	-1.73	0.28	46.23	167.02	682.37	441.55	910.64	682.98	711.94	494.91	878.93	491.62
43.143	0	0.05	0.04	0.02	0.51	0.06	0.07	0.90	1.08	2.34	98.21	1.97	1.42	98.13	5.02	40.42	0.06	0.41	2.60	0.44	0.05	0.02	0.00	0.13	0.11	2.34	0.01	0.05	4.30	21.24	1.08	10.18	7.02	0.00	0.00	0.00	1.44	-2.21	1.87	47.15	161.83	682.58	441.60	910.06	683.04	716.34	494.57	878.16	493.94
43.176	0	0.06	0.04	0.02	0.47	0.06	0.07	0.87	0.75	1.97	98.27	1.72	1.57	98.21	4.99	38.30	0.06	0.37	2.43	0.35	0.07	0.02	0.00	0.10	0.10	1.97	0.01	0.05	4.67	22.57	0.75	15.57	7.23	0.00	0.00	0.00	-0.02	-1.97	1.47	46.74	162.73	682.28	442.80	908.53	682.86	714.49	494.61	877.22	494.55
43.209	0	0.05	0.04	0.02	0.51	0.06	0.06	0.93	0.65	1.96	98.14	2.14	1.98	98.20	4.62	41.27	0.05	0.39	2.72	0.25	0.07	0.02	0.00	0.12	0.09	1.96	0.01	0.05	4.50	21.62	0.65	12.43	7.42	0.00	0.00	0.00	-1.53	-2.01	0.97	46.44	163.22	683.92	442.17	911.56	683.30	715.95	494.82	879.16	492.89
43.243	0	0.05	0.04	0.02	0.47	0.07	0.06	1.02	0.39	2.13	97.96	1.91	2.51	98.07	3.74	39.68	0.04	0.44	3.32	0.24	0.09	0.02	0.00	0.15	0.09	2.13	0.01	0.08	4.62	26.37	0.39	7.85	7.52	0.00	0.00	0.00	1.50	-2.37	2.04	46.99	164.46	684.30	441.30	913.44	683.99	717.81	495.09	882.26	494.13
43.276	0	0.05	0.04	0.02	0.48	0.07	0.06	1.02	0.38	2.05	97.95	2.01	2.34	98.13	3.45	40.65	0.04	0.48	2.77	0.22	0.09	0.03	0.00	0.17	0.08	2.05	0.01	0.09	4.33	25.69	0.38	17.42	7.53	0.00	0.00	0.00	0.78	-2.20	2.02	46.84	164.52	686.03	444.38	911.78	683.37	717.78	496.40	882.31	496.89
43.309	0	0.06	0.04	0.02	0.41	0.07	0.06	0.80	0.30	1.95	98.40	1.46	3.51	98.43	3.28	36.90	0.04	0.48	3.67	0.23	0.08	0.03	0.00	0.20	0.07	1.95	0.01	0.10	4.00	23.66	0.30	9.73	8.25	0.00	0.00	0.00	0.32	-1.30	2.03	46.89	160.19	686.94	443.38	915.55	685.64	722.31	496.67	882.49	495.35
43.343	0	0.05	0.04	0.02	0.39	0.08	0.06	0.74	0.24	2.06	98.52	1.40	4.53	98.68	3.25	36.83	0.04	0.44	4.60	0.31	0.08	0.04	0.00	0.24	0.08	2.06	0.01	0.11	3.53	21.87	0.21	9.85	8.85	0.00	0.00	0.00	1.05	-0.41	2.29	47.06	158.60	686.31	444.08	914.11	685.99	722.38	496.58	880.98	496.58
43.376	0	0.06	0.04	0.02	0.38	0.07	0.06	0.69	0.27	2.14	98.62	1.29	3.44	98.59	3.20	35.52	0.04	0.40	3.42	0.30	0.09	0.03	0.00	0.27	0.09	2.14	0.01	0.08	3.75	21.58	0.20	10.05	8.30	0.00	0.00	0.00	1.09	-0.76	1.05	46.97	160.10	685.83	443.97	914.67	686.62	720.18	499.36	880.21	494.52
43.410	0	0.06	0.04	0.02	0.37	0.07	0.07	0.63	0.42	2.06	98.73	1.22	2.99	98.45	2.89	35.17	0.04	0.37	3.03	0.29	0.11	0.03	0.00	0.42	0.10	2.06	0.00	0.05	3.34	20.21	0.15	8.07	8.01	0.00	0.00	0.00	1.51	-1.23	1.14	47.14	157.76	685.81	444.43	913.09	686.44	720.64	497.90	878.38	495.54
43.443	0	0.06	0.04	0.02	0.39	0.07	0.06	0.61	0.49	2.24	98.78	1.38	3.21	97.83	2.24	37.00	0.03	0.43	3.46	0.34	0.16	0.04	0.00	0.49	0.12	2.25	0.00	0.05	3.25	18.06	0.13	2.93	7.96	0.00	0.00	0.00	0.62	-2.96	0.52	47.11	155.79	686.89	446.01	913.09	686.29	721.41	500.92	877.09	495.06
43.476	0	0.06	0.04	0.02	0.37	0.07	0.06	0.53	0.53	2.24	98.95	1.18	2.96	98.52	2.50	34.90	0.03	0.39	2.95	0.41	0.16	0.06	0.00	0.53	0.12	2.24	0.00	0.03	3.16	16.36	0.13	5.56	7.98	0.00	0.00	0.00	-1.74	-1.01	0.56	46.27	162.03	686.33	447.25	912.54	687.08	717.75	498.94	879.78	497.89
43.510	0	0.06	0.05	0.02	0.33	0.08	0.07	0.41	0.58	2.28	99.18	0.97	4.20	98.54	2.83	32.11	0.03	0.31	4.69	0.49	0.17	0.10	0.00	0.58	0.11	2.28	0.00	0.03	3.19	12.86	0.13	2.91	8.54	0.00	0.00	0.00	-1.36	0.94	-0.37	46.17	164.13	684.35	448.06	911.98	689.15	714.32	501.59	878.41	498.09
43.543	0	0.06	0.05	0.02	0.29	0.09	0.07	0.31	0.56	2.16	99.38	0.73	4.73	98.16	2.96	27.99	0.04	0.29	5.56	0.50	0.15	0.08	0.00	0.56	0.11	2.16	0.00	0.04	3.32	10.22	0.13	7.58	8.71	0.00	0.00	0.00	-3.39	2.11	1.70	45.72	165.48	681.43	448.69	909.28	689.00	713.46	500.07	878.94	500.24
43.576	0	0.06	0.05	0.02	0.30	0.09	0.07	0.32	0.58	2.07	99.36	0.80	4.52	97.99	3.57	29.07	0.04	0.28	5.19	0.42	0.11	0.09	0.00	0.58	0.10	2.07	0.00	0.04	3.36	9.29	0.14	4.42	8.77	0.00	0.00	0.00	-4.03	2.58	1.08	45.52	166.45	679.71	449.26	907.50	689.28	710.45	501.33	876.90	499.75
43.610	0	0.06	0.05	0.02	0.25	0.10	0.08	0.24	0.57	2.07	99.50	0.56	5.84	97.64	3.43	24.68	0.05	0.27	5.82	0.39	0.13	0.06	0.00	0.57	0.08	2.07	0.00	0.04	2.87	6.86	0.13	6.59	9.74	0.00	0.00	0.00	-7.36	3.38	1.71	44.67	169.31	674.46	447.08	908.15	692.40	707.58	498.63	876.88	498.77
43.643	0	0.06	0.05	0.02	0.26	0.10	0.08	0.25	0.60	2.12	99.48	0.59	5.57	98.17	3.96	25.54	0.05	0.28	4.69	0.38	0.10	0.04	0.00	0.60	0.07	2.12	0.00	0.04	2.69	6.72	0.14	4.78	10.05	0.00	0.00	0.00	-7.98	2.10	2.06	44.65	171.08	674.13	447.60	907.00	691.45	706.39	498.48	877.46	499.65
43.676	0	0.06	0.05	0.02	0.27	0.08	0.08	0.25	0.62	2.11	99.46	0.60	4.48	98.51	4.11	26.06	0.05	0.27	3.41	0.30	0.09	0.04	0.00	0.62	0.07	2.11	0.00	0.03	2.48	5.98	0.15	3.17	9.55	0.00	0.00	0.00	-6.14	1.06	1.20	44.93	169.81	672.59	447.88	904.97	692.52	704.07	499.43	873.88	499.33
43.710	0	0.06	0.05	0.02	0.27	0.08	0.09	0.25	0.68	2.10	99.45	0.54	3.54	98.06	6.03	24.63	0.06	0.19	2.77	0.23	0.07	0.03	0.00	0.68	0.06	2.10	0.00	0.02	2.27	5.28	0.17	2.93	9.32	0.00	0.00	0.00	-7.31	2.39	0.83	44.49	175.28	668.66	446.88	902.90	692.66	697.87	498.94	873.15	498.44
43.743	0	0.06	0.06	0.02	0.26	0.07	0.09	0.23	0.61	2.06	99.48	0.48	2.64	98.37	5.80	23.10	0.07	0.15	1.91	0.19	0.07	0.02	0.00	0.61	0.05	2.06	0.00	0.01	2.35	5.41	0.17	4.29	8.75	0.00	0.00	0.00	-5.09	1.51	0.73	45.12	171.89	666.94	447.50	900.16	692.89	697.20	500.92	869.08	498.52
43.777	0	0.06	0.05	0.02	0.29	0.07	0.08	0.25	0.52	1.98	99.43	0.59	2.49	97.44	5.76	25.82	0.08	0.12	1.71	0.13	0.08	0.02	0.00	0.52	0.05	1.98	0.00	0.01	2.37	4.23	0.19	2.85	8.66	0.00	0.00	0.00	-4.08	3.80	0.87	45.38	169.82	663.51	447.76	897.06	694.32	695.21	499.94	865.03	500.26
43.810	0	0.06	0.05	0.02	0.29	0.07	0.09	0.24	0.50	1.93	99.43	0.57	2.18	98.39	5.85	25.42	0.08	0.11	1.93	0.12	0.10	0.02	0.00	0.50	0.05	1.93	0.00	0.01	2.26	3.76	0.22	2.00	8.30	0.00	0.00	0.00	-3.59	1.45	0.28	45.98	163.02	662.62	449.10	891.43	691.19	694.56	501.07	857.57	499.56
43.843	0	0.06	0.06	0.02	0.26	0.07	0.09	0.21	0.50	1.87	99.47	0.49	2.26	97.35	5.21	23.39	0.09	0.09	2.20	0.11	0.13	0.01	0.00	0.50	0.05	1.87	0.00	0.02	2.30	3.84	0.30	0.50	8.15	0.87	0.00	0.00	-2.37	3.98	-2.03	46.36	167.41	657.12	448.18	886.83	689.28	684.39	503.52	851.73	498.58
43.877	0	0.06	0.05	0.02	0.30	0.07	0.09	0.24	0.41	1.72	99.41	0.59	2.25	95.19	6.17	25.85	0.09	0.09	2.48	0.10	0.15	0.02	0.00	0.41	0.05	1.72	0.00	0.03	2.47	3.40	0.41	0.66	8.21	0.00	0.00	0.00	-4.25	7.07	-1.79	46.29	166.86	650.52	447.86	877.85	686.01	677.27	501.93	844.06	497.23
43.910	0	0.07	0.07	0.02	0.26	0.06	0.10	0.20	0.41	1.56	99.47	0.42	1.20	94.99	6.78	20.76	0.09	0.08	2.29	0.11	0.15	0.01	0.00	0.34	0.04	1.56	0.00	0.03	2.79	2.96	0.41	0.45	7.40	0.00	0.00	0.00	-9.15	7.28	0.77	45.85	171.85	643.92	449.86	870.65	686.41	671.16	499.34	843.01	500.55
43.943	0	0.07	0.07	0.02	0.28	0.06	0.11	0.20	0.49	1.63	99.45	0.39	0.01	93.28	8.84	19.37	0.09	0.07	2.03	0.15	0.14	0.01	0.00	0.28	0.03	1.63	0.00	0.03	3.16	2.38	0.49	2.69	6.76	0.00	0.00	0.00	-6.01	8.85	0.19	46.48	164.15	635.52	447.57	866.09	690.05	667.84	498.34	831.98	499.50
43.977	0	0.07	0.07	0.02	0.32	0.05	0.11	0.23	0.57	1.40	99.35	0.52	0.00	94.62	9.27	22.77	0.08	0.07	1.85	0.16	0.12	0.02	0.00	0.21	0.02	1.40	0.00	0.02	3.71	1.90	0.57	1.44	6.23	0.00	0.00	0.00	-8.58	7.66	-0.01	46.41	166.53	631.80	447.26	864.16	691.04	663.52	498.49	830.05	497.72
44.010	0	0.06	0.06	0.02	0.37	0.05	0.11	0.27	0.54	1.50	99.26	0.65	0.00	93.47	10.33	25.50	0.07	0.08	2.04	0.18	0.13	0.04	0.00	0.20	0.02	1.50	0.00	0.01	4.08	1.76	0.54	0.99	6.06	0.00	0.00	0.00	-11.84	8.69	0.84	45.78	173.75	626.92	445.86	859.75	688.00	656.41	495.07	830.14	497.97
44.043	0	0.06	0.06	0.02	0.48	0.05	0.11	0.35	0.48	1.55	99.04	0.98	0.00	87.67	12.35	30.56	0.06	0.09	2.29	0.25	0.18	0.06	0.00	0.18	0.01	1.55	0.00	0.02	4.76	1.53	0.48	1.00	5.98	0.00	0.00	0.00	-9.36	12.19	1.93	46.95	162.02	624.90	446.86	855.83	690.01	660.82	494.57	822.78	498.95
44.077	0	0.05	0.05	0.02	0.74	0.05	0.11	0.58	0.46	1.86	98.53	2.16	0.00	89.80	14.49	40.39	0.04	0.12	2.04	0.22	0.19	0.09	0.00	0.14	0.01	1.86	0.00	0.01	5.51	1.46	0.46	0.33	5.38	0.00	0.00	0.00	-12.09	11.13	2.90	46.88	163.98	622.93	447.17	850.89	685.98	657.64	492.48	821.48	499.25
44.110	0	0.04	0.04	0.02	1.05	0.05	0.10	0.88	0.52	2.28	97.89	4.33	0.00	92.49	16.34	48.77	0.04	0.17	1.85	0.23	0.23	0.15	0.00	0.15	0.01	2.28	0.00	0.01	6.05	1.43	0.52	1.59	5.15	0.00	0.00	0.00	-14.49	9.45	3.27	46.42	170.21	618.76	446.96	847.86	684.28	651.44	493.59	821.57	498.74
44.144	0	0.04	0.04	0.02	1.35	0.04	0.10	1.12	0.70	2.29	97.30	7.34	0.00	93.89	16.58	54.52	0.03	0.17	1.26	0.20	0.23	0.14	0.00	0.14	0.01	2.29	0.00	0.03	7.26	1.25	0.70	1.51	4.27	0.00	0.00	0.00	-11.94	8.34	1.92	47.11	169.31	616.20	445.76	844.49	683.75	647.05	494.01	816.35	496.12
44.177	0	0.04	0.03	0.02	1.74	0.04	0.10	1.48	0.83	2.42	96.51	11.44	0.00	89.95	18.24	59.59	0.03	0.17	1.26	0.18	0.19	0.12	0.00	0.13	0.01	2.42	0.00	0.04	8.28	1.19	0.83	0.63	3.88	0.00	0.00	0.00	-10.31	11.04	2.56	47.84	162.25	613.83	447.99	839.89	684.50	647.95	495.63	810.17	498.64
44.210	0	0.04	0.03	0.02	1.85	0.04	0.09	1.58	0.92	2.59	96.30	12.98	0.00	92.32	18.34	61.17	0.02	0.21	1.40	0.14	0.19	0.16	0.00	0.14	0.01	2.59	0.01	0.06	8.48	1.19	0.92	0.26	3.87	0.00	0.00	0.00	-9.74	9.57	1.39	47.64	170.96	610.60	448.29	837.65	684.58	639.35	499.18	810.30	497.67
44.244	0	0.04	0.03	0.02	2.14	0.04	0.11	1.82	1.21	3.01	95.72	13.96	0.00	91.19	22.01	61.01	0.02	0.28	1.37	0.11	0.14	0.10	0.00	0.15	0.02	3.01	0.01	0.11	9.69	1.04	1.21	0.33	3.81	0.00	0.00	0.00	-7.36	10.32	1.79	48.19	168.31	609.77	450.27	833.01	683.98	638.49	498.92	806.78	501.05
44.277	0	0.03	0.03	0.02	2.20	0.04	0.13	1.91	1.39	3.03	95.61	11.55	0.00	91.00	25.33	58.71	0.02	0.30	1.39	0.08	0.13	0.14	0.00	0.15	0.02	3.03	0.01	0.09	9.29	1.07	1.39	0.13	3.81	0.00	0.00	0.00	-9.78	10.43	2.09	47.78	173.16	605.17	450.88	831.80	686.16	633.59	500.90	806.74	501.63
44.310	0	0.04	0.04	0.02	1.80	0.04	0.15	1.45	1.73	3.52	96.40	7.79	0.00	93.14	24.75	52.48	0.02	0.34	1.41	0.05	0.18	0.20	0.00	0.16	0.03	3.52	0.01	0.11	10.11	1.13	1.73	0.29	3.64	0.00	0.00	0.00	-8.39	8.96	0.71	48.23	166.13	603.82	452.75	827.40	687.18	632.32	502.30	798.45	501.37
44.344	0	0.04	0.04	0.02	1.86	0.04	0.16	1.39	1.40	4.21	96.28	8.25	0.00	91.00	25.94	50.36	0.01	0.31	1.34	0.05	0.18	0.21	0.00	0.16	0.05	4.21	0.01	0.12	13.00	1.07	1.40	0.51	3.41	0.00	0.00	0.00	-7.78	10.43	1.37	48.09	166.45	599.29	449.50	828.46	689.19	631.34	501.56	797.78	499.10
44.377	0	0.04	0.04	0.02	2.09	0.04	0.21	1.60	1.47	4.64	95.82	7.26	0.00	91.77	31.42	48.44	0.01	0.22	1.24	0.04	0.19	0.21	0.00	0.17	0.05	4.64	0.01	0.10	13.20	1.08	1.47	0.99	3.34	0.00	0.00	0.00	-9.67	9.94	0.80	47.60	168.54	598.88	448.40	829.24	689.85	629.72	498.86	798.25	498.03
44.411	0	0.04	0.04	0.02	2.19	0.04	0.22	1.71	1.47	6.09	95.62	7.58	0.00	87.35	32.25	49.33	0.01	0.20	1.20	0.03	0.13	0.15	0.00	0.23	0.06	6.09	0.01	0.13	12.89	1.05	1.47	0.49	3.49	0.00	0.00	0.00	-8.32	12.34	0.79	47.42	171.10	596.78	448.05	830.11	691.58	627.91	502.02	798.94	497.44
44.444	0	0.04	0.04	0.02	2.59	0.04	0.22	2.13	1.55	7.08	94.82	10.07	0.00	92.72	33.86	52.96	0.01	0.20	1.28	0.03	0.13	0.16	0.00	0.34	0.07	7.08	0.01	0.16	13.12	1.16	1.55	0.43	3.71	0.21	0.00	0.00	-7.04	9.28	0.11	47.77	170.40	597.21	448.77	830.29	693.26	627.57	502.84	797.89	497.93
44.477	0	0.04	0.04	0.02	2.62	0.04	0.21	2.18	1.59	7.49	94.77	10.64	0.00	92.67	33.55	53.80	0.01	0.16	1.32	0.03	0.11	0.13	0.00	0.36	0.08	7.49	0.01	0.20	13.05	1.21	1.59	1.14	3.85	0.45	0.00	0.00	-7.16	9.32	-0.11	47.83	168.23	598.98	448.90	829.80	691.35	629.02	502.13	797.18	497.45
44.511	0	0.04	0.04	0.02	2.60	0.04	0.22	2.22	2.09	9.07	94.81	9.89	0.00	94.14	34.38	53.18	0.01	0.11	1.73	0.04	0.12	0.15	0.00	0.50	0.09	9.07	0.01	0.25	12.66	1.46	2.09	3.53	4.00	0.94	0.00	0.00	-3.35	8.11	0.70	47.81	176.53	598.74	446.60	832.33	691.11	627.03	502.88	803.48	497.56
44.544	0	0.03	0.04	0.02	2.71	0.04	0.22	2.34	2.36	9.68	94.57	10.78	0.00	92.49	34.44	54.48	0.01	0.08	1.82	0.06	0.11	0.19	0.00	0.69	0.09	9.68	0.01	0.26	12.55	1.43	2.36	0.55	3.90	1.73	0.00	0.00	-2.70	9.45	0.99	47.91	169.75	597.32	448.46	831.58	694.77	629.77	504.29	799.45	499.65
44.577	0	0.03	0.04	0.02	2.83	0.04	0.22	2.45	2.13	10.58	94.35	12.31	0.00	94.70	34.33	55.68	0.01	0.07	2.10	0.10	0.12	0.18	0.00	0.65	0.08	10.58	0.01	0.23	13.22	1.53	2.13	0.23	4.10	2.15	0.00	0.00	-8.44	7.58	1.44	46.81	170.13	599.43	442.73	840.74	695.57	635.73	497.22	805.84	494.25
44.611	0	0.04	0.05	0.02	2.51	0.04	0.23	2.18	2.29	8.83	94.97	9.28	0.00	95.58	34.43	52.46	0.01	0.05	2.07	0.11	0.10	0.15	0.00	0.79	0.09	8.83	0.01	0.30	12.50	1.77	2.29	0.41	4.16	2.17	0.00	0.00	-5.71	6.63	-0.77	47.04	166.06	604.83	446.55	840.32	695.45	637.39	501.00	803.36	495.76
44.644	0	0.04	0.05	0.02	2.18	0.04	0.19	1.87	2.02	8.74	95.63	9.41	0.00	94.83	29.76	53.23	0.01	0.05	1.99	0.14	0.11	0.14	0.00	0.85	0.09	8.74	0.01	0.30	11.91	1.94	2.02	0.74	4.20	2.46	0.00	0.00	-5.75	7.45	-0.70	46.05	176.68	606.16	440.21	849.65	696.70	637.41	497.41	813.97	490.95
44.677	0	0.04	0.05	0.02	1.57	0.04	0.22	1.27	2.07	9.56	96.85	4.45	0.00	97.82	29.68	43.64	0.01	0.05	2.09	0.20	0.13	0.08	0.00	1.02	0.11	9.56	0.01	0.37	11.54	2.23	2.07	4.05	4.32	1.44	0.00	0.00	-6.64	2.99	-0.40	46.13	175.13	615.72	441.46	859.07	697.45	647.99	498.56	822.99	491.90
44.711	0	0.05	0.06	0.02	1.01	0.05	0.22	0.76	2.04	9.96	97.97	2.11	0.00	97.51	26.07	34.55	0.02	0.04	2.13	0.31	0.14	0.06	0.00	1.27	0.10	9.96	0.01	0.41	11.05	2.53	2.04	6.58	4.69	0.97	0.00	0.00	-4.60	3.67	1.07	45.98	173.56	618.23	440.66	862.63	697.78	653.77	497.84	827.27	493.36
44.744	0	0.06	0.07	0.02	0.72	0.05	0.21	0.51	1.95	10.75	98.56	1.22	0.00	98.43	22.99	27.87	0.02	0.04	2.63	0.43	0.20	0.05	0.00	1.27	0.11	10.75	0.01	0.32	10.58	2.38	1.95	3.75	4.87	0.62	0.00	0.00	-5.77	1.30	1.00	45.64	169.68	626.78	441.44	868.83	696.15	662.93	497.57	832.55	493.03
44.778	0	0.06	0.06	0.02	0.65	0.05	0.17	0.45	1.66	12.01	98.71	1.30	0.00	97.36	19.21	28.74	0.02	0.04	2.77	0.40	0.21	0.03	0.00	1.35	0.09	12.01	0.01	0.11	10.65	2.38	1.66	4.82	5.30	0.23	0.00	0.00	-4.06	3.96	1.83	45.69	168.93	630.46	443.74	868.96	694.87	666.35	498.43	835.27	496.60
44.811	0	0.07	0.07	0.02	0.47	0.05	0.15	0.31	1.53	12.78	99.06	0.93	0.00	97.85	14.13	24.68	0.02	0.04	2.75	0.43	0.19	0.04	0.00	1.32	0.09	12.78	0.01	0.12	9.96	2.51	1.53	3.38	5.52	0.00	0.00	0.00	-3.60	2.91	0.86	45.63	163.73	633.66	444.78	870.49	694.85	670.05	500.55	833.70	495.46
44.844	0	0.07	0.07	0.02	0.39	0.05	0.15	0.26	1.70	12.40	99.22	0.65	0.00	97.73	13.26	20.78	0.03	0.04	2.94	0.43	0.17	0.04	0.00	1.30	0.12	12.40	0.01	0.12	8.91	2.75	1.70	5.66	5.69	0.00	0.00	0.00	-3.18	3.20	0.80	45.36	163.85	634.35	443.76	871.96	694.88	671.01	499.81	834.78	494.67
44.878	0	0.08	0.08	0.02	0.28	0.06	0.13	0.18	1.72	9.39	99.44	0.42	0.00	98.38	9.39	16.29	0.03	0.04	2.79	0.49	0.14	0.03	0.00	1.33	0.12	13.17	0.01	0.12	7.25	3.15	1.72	2.58	6.20	0.00	0.00	0.00	-2.57	1.48	1.17	45.09	168.73	634.55	442.02	876.08	696.75	671.16	499.65	839.80	494.22
44.911	0	0.09	0.09	0.02	0.23	0.06	0.13	0.14	1.78	7.72	99.55	0.33	0.00	98.51	7.72	11.86	0.04	0.04	2.57	0.44	0.14	0.04	0.00	1.28	0.12	13.19	0.01	0.17	6.78	3.10	1.78	1.65	6.23	0.00	0.00	0.00	-2.19	1.04	1.72	45.21	164.45	639.58	443.46	878.81	696.03	677.84	500.05	842.24	495.74
44.944	0	0.08	0.08	0.02	0.24	0.06	0.12	0.16	1.72	7.38	99.53	0.34	0.36	98.40	7.38	14.59	0.04	0.05	2.75	0.47	0.15	0.03	0.00	1.10	0.09	13.84	0.01	0.13	5.89	3.64	1.72	4.66	6.77	0.17	0.00	0.00	-2.45	1.41	0.51	44.62	169.89	642.49	445.24	880.96	697.43	676.11	501.28	845.94	497.09
44.978	0	0.08	0.08	0.02	0.24	0.06	0.11	0.17	1.52	7.01	99.51	0.37	0.57	97.91	7.01	16.35	0.04	0.05	2.18	0.37	0.15	0.02	0.00	0.80	0.07	12.93	0.01	0.10	5.12	4.16	1.52	3.09	7.02	0.00	0.00	0.00	-4.13	2.75	0.16	44.43	165.93	646.58	447.30	882.62	696.02	680.61	504.00	846.39	496.74
45.011	0	0.07	0.07	0.02	0.27	0.06	0.10	0.20	1.35	6.47	99.47	0.47	0.77	98.65	6.47	19.75	0.05	0.07	2.18	0.34	0.19	0.02	0.00	0.80	0.06	12.62	0.01	0.09	5.14	4.26	1.35	10.92	7.11	0.00	0.00	0.00	-5.05	0.55	-0.91	44.17	168.77	650.25	447.15	885.30	694.96	680.92	503.65	849.49	495.47
45.044	0	0.08	0.08	0.02	0.21	0.07	0.11	0.15	1.13	5.49	99.57	0.33	1.79	98.13	5.49	14.84	0.05	0.07	3.36	0.45	0.25	0.03	0.00	0.77	0.06	12.84	0.01	0.10	4.40	4.15	1.13	11.97	7.43	0.12	0.00	0.00	-2.11	2.21	-0.36	44.58	171.23	652.44	446.49	888.14	695.79	682.88	502.81	854.02	497.03
45.078	0	0.08	0.07	0.02	0.21	0.08	0.11	0.16	1.07	5.97	99.59	0.33	2.86	98.28	5.97	14.85	0.06	0.08	4.40	0.63	0.29	0.04	0.00	0.63	0.05	11.93	0.01	0.08	3.16	4.85	1.07	9.76	8.09	0.00	0.00	0.00	-2.99	1.78	0.52	44.56	167.34	654.50	446.96	889.16	695.37	687.51	501.08	854.82	498.28
45.111	0	0.08	0.08	0.02	0.20	0.08	0.11	0.15	1.01	5.21	99.60	0.33	3.47	98.44	5.21	14.36	0.06	0.08	5.54	0.59	0.29	0.06	0.00	0.62	0.04	12.62	0.01	0.12	2.95	4.93	1.01	2.71	8.07	0.60	0.00	0.00	-0.34	1.29	0.83	45.02	164.52	656.29	443.98	894.61	697.42	692.92	499.64	857.42	496.64
45.145	0	0.07	0.06	0.02	0.20	0.11	0.10	0.16	0.88	4.96	99.61	0.33	6.14	98.52	4.96	15.98	0.09	0.11	7.87	0.79	0.24	0.07	0.00	0.54	0.04	14.03	0.00	0.07	2.55	4.87	0.88	15.21	9.56	0.05	0.00	0.00	-4.44	-1.00	1.38	44.51	163.23	663.02	446.28	899.31	695.72	699.93	500.66	863.13	497.47
45.178	0	0.07	0.06	0.02	0.20	0.13	0.09	0.17	0.73	4.82	99.61	0.36	7.64	98.06	4.82	17.37	0.09	0.13	8.76	1.08	0.24	0.09	0.00	0.49	0.04	13.92	0.00	0.11	2.28	4.61	0.73	10.27	10.59	0.00	0.00	0.00	-2.45	2.38	0.33	44.73	166.92	665.62	446.97	899.54	694.81	698.24	501.21	865.12	498.09
45.211	0	0.07	0.06	0.02	0.17	0.13	0.09	0.15	0.63	4.06	99.66	0.39	8.03	98.58	4.06	14.24	0.08	0.14	7.80	1.02	0.19	0.07	0.00	0.46	0.04	13.65	0.00	0.12	2.19	5.03	0.63	5.91	11.16	0.00	0.00	0.00	-3.47	0.81	1.80	44.51	167.84	665.58	444.94	903.74	696.73	701.70	498.41	869.54	498.38
45.245	0	0.07	0.06	0.02	0.16	0.14	0.09	0.14	0.53	3.48	99.69	0.43	9.05	97.30	3.48	13.18	0.08	0.19	8.08	1.33	0.19	0.07	0.00	0.33	0.04	12.51	0.01	0.08	1.91	6.30	0.53	3.68	11.84	0.00	0.00	0.00	-0.67	4.08	1.46	44.95	168.16	667.10	443.88	906.02	697.36	703.10	498.81	871.25	497.88
45.278	0	0.07	0.06	0.02	0.15	0.13	0.09	0.14	0.52	3.29	99.71	0.44	8.21	98.51	3.29	11.69	0.07	0.22	5.61	1.40	0.17	0.04	0.00	0.30	0.04	10.84	0.01	0.07	2.05	6.67	0.52	2.02	11.97	0.00	0.00	0.00	-6.84	1.05	0.94	44.18	169.25	672.78	444.28	911.20	695.50	707.21	497.63	876.45	495.76
45.311	0	0.07	0.06	0.02	0.16	0.11	0.08	0.16	0.50	3.18	99.68	0.42	7.07	98.38	3.18	13.68	0.07	0.24	3.31	1.07	0.14	0.02	0.00	0.25	0.03	9.95	0.01	0.03	2.30	7.68	0.50	3.14	11.77	0.00	0.00	0.00	-5.95	1.48	1.26	44.47	167.54	673.12	444.13	911.29	695.49	708.72	497.16	876.26	496.20
45.345	0	0.07	0.05	0.02	0.17	0.11	0.08	0.18	0.34	2.99	99.64	0.44	7.11	98.74	2.99	16.81	0.06	0.30	2.50	0.67	0.15	0.02	0.00	0.23	0.04	9.20	0.01	0.03	2.45	8.01	0.34	2.19	12.09	0.00	0.00	0.00	-3.48	-0.19	1.84	45.17	164.91	676.09	444.79	912.80	695.22	712.96	497.94	877.87	497.69
45.378	0	0.06	0.05	0.02	0.21	0.09	0.08	0.21	0.37	3.85	99.58	0.40	5.76	98.45	3.85	20.14	0.07	0.34	1.72	0.61	0.12	0.01	0.00	0.23	0.03	8.10	0.01	0.02	2.56	7.96	0.37	2.50	11.28	0.00	0.00	0.00	-5.91	1.24	1.08	45.05	168.57	678.23	446.90	910.44	691.57	710.09	498.65	878.66	498.08
45.412	0	0.06	0.04	0.02	0.26	0.10	0.07	0.30	0.29	4.57	99.40	0.66	6.11	97.98	4.57	26.91	0.06	0.35	1.64	0.43	0.10	0.01	0.00	0.20	0.03	6.54	0.00	0.01	2.89	8.80	0.29	1.71	11.76	0.00	0.00	0.00	-9.02	2.60	1.62	44.85	171.06	676.99	444.78	909.87	688.56	708.71	493.86	879.72	497.84
45.445	0	0.05	0.04	0.02	0.32	0.09	0.07	0.38	0.30	5.14	99.24	0.96	5.32	97.44	5.14	31.91	0.05	0.32	1.52	0.29	0.08	0.01	0.00	0.19	0.02	5.42	0.00	0.01	3.13	8.82	0.30	3.84	11.16	0.00	0.00	0.00	-6.16	3.80	1.11	45.54	170.29	675.59	445.80	906.69	688.91	706.15	497.19	876.44	497.05
45.478	0	0.05	0.03	0.02	0.43	0.08	0.06	0.51	0.29	5.21	98.97	1.71	4.59	96.90	5.40	39.36	0.04	0.30	1.39	0.26	0.09	0.01	0.00	0.17	0.02	5.21	0.00	0.01	3.53	8.59	0.29	0.61	10.57	0.00	0.00	0.00	-10.58	4.79	2.32	45.00	174.69	672.29	444.26	906.47	688.77	703.87	493.37	878.52	497.16
45.512	0	0.04	0.03	0.02	0.46	0.09	0.06	0.57	0.28	4.65	98.86	2.08	4.90	96.26	5.51	41.88	0.04	0.23	1.67	0.21	0.13	0.01	0.00	0.14	0.02	4.65	0.00	0.01	3.49	8.50	0.28	0.80	10.78	0.00	0.00	0.00	-9.57	5.76	2.47	45.53	171.63	671.86	444.98	903.42	686.99	703.86	493.92	875.46	497.58
45.545	0	0.04	0.03	0.02	0.54	0.08	0.06	0.68	0.32	4.08	98.64	2.58	4.15	94.67	6.80	44.10	0.04	0.19	1.74	0.19	0.13	0.01	0.00	0.12	0.02	4.08	0.00	0.02	4.06	9.27	0.32	1.38	10.29	0.00	0.00	0.00	-4.74	7.62	2.09	46.29	165.48	669.11	446.33	897.62	687.40	702.15	495.99	867.60	498.87
45.578	0	0.04	0.03	0.02	0.60	0.09	0.06	0.79	0.32	4.54	98.42	3.03	4.35	95.52	8.47	46.21	0.03	0.19	2.52	0.20	0.17	0.01	0.00	0.12	0.02	4.54	0.00	0.02	4.01	9.13	0.32	0.54	10.52	0.00	0.00	0.00	-7.02	6.71	3.90	45.88	167.35	663.89	444.97	894.13	686.44	699.27	492.46	866.45	500.01
45.612	0	0.04	0.03	0.02	0.66	0.09	0.07	0.86	0.37	3.99	98.29	3.29	3.53	96.02	10.06	46.25	0.02	0.16	3.09	0.22	0.13	0.01	0.00	0.11	0.02	3.99	0.00	0.04	5.00	9.45	0.37	0.99	9.82	0.00	0.00	0.00	-2.77	6.08	2.39	46.35	164.43	663.18	445.65	894.52	690.80	698.50	495.73	862.88	499.65
45.645	0	0.04	0.03	0.02	0.68	0.09	0.07	0.86	0.33	4.08	98.28	3.43	3.93	94.48	10.13	46.86	0.02	0.17	4.03	0.20	0.11	0.01	0.00	0.11	0.02	4.08	0.00	0.05	4.95	8.84	0.33	0.49	9.82	0.00	0.00	0.00	-3.67	7.80	3.19	46.06	167.73	659.58	445.06	891.80	689.92	694.85	494.84	862.49	500.28
45.678	0	0.04	0.03	0.02	0.66	0.08	0.08	0.78	0.38	4.31	98.44	2.74	2.87	94.33	11.42	43.77	0.02	0.15	4.50	0.19	0.11	0.01	0.00	0.11	0.02	4.31	0.00	0.06	5.16	8.34	0.38	1.29	8.90	0.00	0.00	0.00	-3.48	7.94	3.68	46.37	158.28	658.71	445.65	890.81	690.90	699.06	496.09	857.30	499.77
45.712	0	0.05	0.04	0.02	0.58	0.07	0.08	0.60	0.45	3.80	98.80	2.12	1.68	94.84	10.30	39.50	0.02	0.15	4.02	0.20	0.11	0.01	0.00	0.10	0.02	3.80	0.00	0.08	6.13	7.34	0.45	0.51	7.74	0.00	0.00	0.00	-3.40	7.44	2.04	46.27	164.61	656.71	445.58	888.77	691.53	691.89	495.84	856.47	499.16
45.745	0	0.05	0.04	0.02	0.62	0.08	0.10	0.65	0.53	4.10	98.69	1.90	1.39	92.36	13.59	38.53	0.01	0.12	4.33	0.18	0.12	0.02	0.00	0.12	0.03	4.10	0.00	0.18	5.70	7.16	0.53	0.90	8.03	0.10	0.00	0.00	-1.52	9.54	2.08	46.54	163.36	653.57	446.39	886.20	693.36	689.76	497.87	853.10	500.28
45.779	0	0.04	0.04	0.02	0.89	0.07	0.11	0.96	0.50	5.00	98.08	3.12	0.00	94.66	18.34	44.21	0.01	0.13	3.95	0.18	0.12	0.03	0.00	0.14	0.04	5.00	0.00	0.41	6.38	6.09	0.50	0.29	7.86	0.05	0.00	0.00	-2.84	7.62	2.49	46.36	163.09	652.43	446.50	884.80	691.93	689.06	498.55	852.15	499.68
45.812	0	0.04	0.03	0.02	0.90	0.08	0.10	0.98	0.48	5.74	98.05	3.74	0.78	93.59	16.57	46.92	0.01	0.15	4.34	0.18	0.14	0.03	0.00	0.16	0.04	5.74	0.00	0.26	5.98	5.49	0.48	0.60	8.08	0.00	0.00	0.00	-1.33	8.60	2.74	46.47	163.45	650.62	445.95	883.78	693.01	687.84	497.60	851.27	500.53
45.845	0	0.04	0.04	0.02	0.77	0.08	0.11	0.81	0.54	5.54	98.37	2.63	0.78	96.82	16.36	42.36	0.01	0.12	4.46	0.20	0.14	0.03	0.00	0.15	0.04	5.54	0.00	0.24	6.01	5.86	0.54	0.47	7.98	0.07	0.00	0.00	-2.60	4.92	1.56	45.99	166.46	648.46	445.29	884.55	695.74	684.04	497.67	850.50	498.89
45.879	0	0.04	0.04	0.02	0.76	0.07	0.11	0.76	0.56	6.81	98.48	2.53	0.59	95.02	16.64	40.93	0.01	0.10	3.96	0.20	0.18	0.03	0.00	0.15	0.04	6.81	0.00	0.12	6.99	5.40	0.56	0.82	8.06	0.00	0.00	0.00	-2.18	7.26	2.59	46.11	166.02	648.11	444.22	885.09	694.01	685.74	498.74	851.76	498.03
45.912	0	0.05	0.04	0.02	0.66	0.08	0.10	0.63	0.50	7.47	98.67	2.41	1.50	96.03	13.74	39.39	0.01	0.08	4.42	0.27	0.21	0.03	0.00	0.13	0.04	7.47	0.00	0.06	7.87	5.35	0.50	0.67	8.14	0.00	0.00	0.00	-5.72	6.07	2.34	45.72	162.96	651.59	446.13	884.97	692.74	688.58	496.19	851.51	499.12
45.945	0	0.05	0.04	0.02	0.67	0.07	0.10	0.61	0.44	8.72	98.67	2.53	1.26	92.84	13.49	39.32	0.01	0.08	3.97	0.26	0.22	0.03	0.00	0.12	0.03	8.72	0.00	0.05	8.59	4.98	0.44	0.75	8.05	0.00	0.00	0.00	-4.65	9.19	2.88	45.72	163.18	650.17	446.25	885.14	693.31	688.62	499.13	851.79	499.23
45.979	0	0.05	0.04	0.02	0.79	0.07	0.10	0.74	0.41	10.67	98.42	3.33	0.78	93.41	15.36	42.34	0.01	0.08	3.56	0.31	0.25	0.03	0.00	0.13	0.03	10.67	0.00	0.03	9.06	4.66	0.41	0.90	8.14	0.00	0.00	0.00	-5.71	8.74	2.34	45.50	163.98	651.14	446.12	885.63	692.53	688.25	498.89	852.23	498.16
46.012	0	0.05	0.04	0.02	0.62	0.07	0.09	0.53	0.40	10.00	98.76	2.40	1.44	96.73	12.31	37.41	0.01	0.09	3.98	0.38	0.20	0.04	0.00	0.11	0.02	10.00	0.00	0.02	9.82	4.57	0.40	0.35	7.96	0.00	0.00	0.00	-9.58	5.06	2.19	44.56	170.49	650.06	444.23	886.86	692.65	684.84	494.18	855.30	497.12
46.045	0	0.06	0.05	0.02	0.48	0.07	0.09	0.38	0.44	10.04	99.04	1.56	1.75	95.58	10.17	31.66	0.01	0.10	3.68	0.41	0.18	0.04	0.00	0.12	0.02	10.04	0.00	0.02	10.08	4.31	0.44	0.33	7.94	0.00	0.00	0.00	-9.04	6.62	2.61	44.83	165.65	650.77	442.40	889.62	693.02	689.52	493.88	855.17	495.08
46.079	0	0.07	0.06	0.02	0.42	0.07	0.10	0.31	0.42	9.80	99.16	1.15	1.82	96.52	10.37	26.97	0.01	0.08	3.93	0.47	0.18	0.03	0.00	0.11	0.02	9.80	0.00	0.02	10.73	3.98	0.42	0.48	7.94	0.38	0.00	0.00	-8.99	5.39	2.63	45.05	163.65	652.10	443.20	887.39	689.97	690.04	494.08	853.68	495.09
46.112	0	0.06	0.06	0.02	0.50	0.07	0.10	0.38	0.44	9.06	99.01	1.51	1.49	95.88	11.81	30.48	0.01	0.08	4.15	0.40	0.13	0.03	0.00	0.10	0.01	9.06	0.00	0.02	10.85	4.12	0.44	0.42	7.80	0.96	0.00	0.00	-10.24	6.27	3.29	44.84	164.36	653.17	444.22	887.23	689.57	691.05	492.50	855.35	497.29
46.146	0	0.07	0.06	0.02	0.53	0.07	0.10	0.39	0.50	9.04	98.94	1.98	1.02	95.63	10.72	32.15	0.01	0.10	3.21	0.35	0.12	0.03	0.00	0.09	0.01	9.04	0.00	0.04	12.62	4.12	0.50	0.45	7.51	1.05	0.00	0.00	-6.22	6.57	3.51	45.35	163.27	651.07	442.60	890.39	694.74	692.37	493.89	855.60	497.30
46.179	0	0.06	0.06	0.02	0.63	0.06	0.10	0.47	0.52	8.58	98.74	2.61	0.32	96.71	12.19	35.26	0.01	0.11	2.85	0.22	0.11	0.02	0.00	0.07	0.01	8.58	0.01	0.04	13.03	4.06	0.52	1.97	7.28	2.14	0.00	0.00	-5.49	5.10	1.73	45.35	168.93	653.13	445.53	888.96	694.50	687.58	496.82	856.50	498.76
46.212	0	0.06	0.06	0.02	0.68	0.06	0.09	0.52	0.51	8.42	98.65	3.26	0.02	96.00	11.30	38.16	0.01	0.09	2.24	0.21	0.06	0.02	0.00	0.07	0.01	8.42	0.01	0.05	12.99	4.46	0.51	1.70	7.05	2.57	0.00	0.00	-5.06	6.11	2.42	45.54	162.08	653.93	446.76	887.02	693.41	691.30	496.69	853.34	500.00
46.246	0	0.06	0.05	0.03	0.89	0.06	0.09	0.69	0.41	8.58	98.22	6.18	0.00	96.29	11.99	43.33	0.01	0.09	2.09	0.21	0.05	0.02	0.00	0.04	0.01	8.58	0.01	0.05	16.16	5.27	0.41	0.92	6.43	2.45	0.00	0.00	-5.37	5.71	2.98	45.30	167.52	649.74	445.64	886.09	694.62	686.80	496.47	854.28	500.27
46.279	0	0.05	0.05	0.03	1.16	0.05	0.08	0.97	0.44	8.76	97.67	10.01	0.00	92.30	13.45	49.71	0.01	0.08	2.23	0.19	0.06	0.02	0.00	0.04	0.01	8.76	0.01	0.05	16.29	5.81	0.44	1.40	6.25	3.10	0.00	0.00	-4.79	9.58	1.95	45.17	171.47	648.30	444.78	887.02	695.51	683.38	499.15	854.84	498.07
46.312	0	0.05	0.04	0.03	1.58	0.05	0.08	1.46	0.48	8.49	96.83	16.14	0.00	96.00	15.28	56.69	0.01	0.08	2.51	0.21	0.07	0.02	0.00	0.04	0.01	8.49	0.01	0.06	16.13	6.84	0.48	1.26	5.63	2.76	0.00	0.00	-4.83	6.11	1.68	45.24	173.56	648.14	445.69	885.13	694.47	680.85	499.73	854.40	498.61
46.346	0	0.04	0.04	0.03	1.99	0.05	0.09	1.82	0.42	8.12	96.02	21.70	0.00	94.52	18.09	59.71	0.01	0.07	3.17	0.23	0.10	0.03	0.00	0.03	0.01	8.12	0.01	0.05	17.66	6.40	0.42	1.53	5.39	1.89	0.00	0.00	-8.85	7.76	1.94	44.16	176.72	644.76	445.00	885.10	695.46	677.99	499.08	854.71	497.57
46.379	0	0.05	0.03	0.03	1.81	0.05	0.07	1.67	0.44	8.02	96.37	23.05	0.00	94.23	13.78	61.68	0.01	0.08	2.84	0.19	0.13	0.03	0.00	0.04	0.01	8.02	0.01	0.07	16.66	6.64	0.44	0.83	5.23	1.06	0.00	0.00	-8.03	8.04	1.99	44.18	183.62	645.14	441.64	887.32	692.72	675.99	497.94	859.58	494.81
46.413	0	0.05	0.04	0.03	1.63	0.05	0.09	1.50	0.50	6.72	96.73	15.66	0.00	96.42	15.63	57.32	0.01	0.07	2.39	0.23	0.17	0.03	0.00	0.04	0.02	6.72	0.01	0.09	15.06	6.49	0.50	0.53	4.91	1.18	0.00	0.00	-6.07	5.54	1.46	45.11	172.05	648.89	446.60	885.01	695.30	681.59	498.39	853.64	499.51
46.446	0	0.05	0.04	0.03	1.41	0.05	0.10	1.23	0.59	6.56	97.18	10.64	0.00	94.39	15.99	52.53	0.01	0.06	2.10	0.27	0.19	0.04	0.00	0.05	0.03	6.56	0.01	0.12	14.32	6.19	0.59	0.46	4.56	0.86	0.00	0.00	-7.43	7.88	1.85	44.58	178.60	646.90	444.91	886.62	695.81	678.76	497.68	857.36	498.82
46.479	0	0.06	0.05	0.02	0.95	0.05	0.12	0.77	0.60	6.67	98.10	4.12	0.00	95.68	16.87	40.36	0.02	0.06	2.04	0.33	0.22	0.04	0.00	0.06	0.05	6.67	0.01	0.24	13.79	6.11	0.60	1.87	4.87	0.75	0.00	0.00	-5.75	6.52	0.31	44.92	174.12	649.21	447.78	884.83	695.19	679.13	502.56	853.21	498.36
46.513	0	0.07	0.06	0.02	0.74	0.05	0.13	0.57	0.73	7.04	98.52	2.30	0.00	95.74	16.55	33.38	0.02	0.05	2.58	0.37	0.34	0.08	0.00	0.08	0.06	7.04	0.01	0.33	13.29	6.35	0.73	2.83	4.81	0.88	0.00	0.00	-6.30	6.44	0.68	44.61	176.77	647.62	447.24	885.50	696.85	677.82	501.61	854.58	498.99
46.546	0	0.07	0.07	0.03	0.73	0.05	0.14	0.57	0.73	7.65	98.54	2.25	0.00	95.32	16.77	32.59	0.02	0.04	3.05	0.40	0.36	0.11	0.00	0.09	0.07	7.65	0.02	0.22	13.83	6.57	0.73	6.53	4.88	0.87	0.00	0.00	-7.40	6.93	0.14	44.23	172.17	646.97	449.31	885.67	699.95	679.22	504.41	851.31	499.40
46.579	0	0.07	0.07	0.03	0.64	0.05	0.15	0.47	0.71	8.16	98.73	1.57	0.00	93.01	17.44	27.73	0.02	0.04	3.75	0.40	0.50	0.19	0.00	0.09	0.07	8.16	0.01	0.11	14.07	6.18	0.71	2.95	5.02	0.53	0.00	0.00	-4.15	9.06	-0.04	44.44	170.03	644.41	448.76	887.17	705.39	679.60	505.51	849.54	500.22
46.613	0	0.06	0.06	0.03	0.83	0.05	0.15	0.64	0.75	9.16	98.35	2.43	0.00	94.35	19.28	33.15	0.02	0.05	3.10	0.28	0.56	0.21	0.00	0.12	0.07	9.16	0.01	0.09	14.24	6.50	0.75	1.31	4.41	0.17	0.00	0.00	-9.36	7.92	1.03	43.48	178.36	645.79	451.17	881.85	697.75	674.81	503.26	853.17	502.80
46.646	0	0.06	0.06	0.02	0.83	0.05	0.18	0.63	0.72	9.12	98.34	2.04	0.00	92.82	21.61	31.08	0.02	0.05	2.65	0.27	0.44	0.13	0.00	0.12	0.07	9.12	0.01	0.07	14.09	5.84	0.72	2.07	4.44	0.17	0.00	0.00	-6.55	9.20	1.51	44.13	171.47	644.76	452.85	879.78	699.47	677.38	505.46	848.85	504.91
46.679	0	0.06	0.07	0.02	0.86	0.05	0.21	0.67	0.59	8.82	98.27	1.74	0.00	92.97	24.47	29.83	0.02	0.04	2.50	0.27	0.40	0.09	0.00	0.14	0.05	8.82	0.01	0.08	13.29	5.80	0.59	1.98	4.43	0.10	0.00	0.00	-7.31	9.09	1.70	44.00	168.53	645.90	454.32	880.48	700.56	680.01	506.28	848.53	506.08
46.713	0	0.05	0.06	0.02	1.12	0.04	0.23	0.92	0.52	8.48	97.76	2.38	0.00	96.82	28.49	33.38	0.03	0.04	2.23	0.26	0.25	0.04	0.00	0.16	0.03	8.48	0.01	0.08	13.74	5.68	0.52	0.92	4.43	0.00	0.00	0.00	-14.86	4.93	0.94	41.82	181.28	644.17	450.77	884.20	699.86	673.50	502.22	854.78	501.31
46.746	0	0.05	0.05	0.02	1.59	0.04	0.27	1.41	0.48	8.65	96.82	3.53	0.00	92.35	33.83	38.67	0.04	0.05	2.04	0.24	0.24	0.03	0.00	0.16	0.03	8.65	0.00	0.07	13.48	5.55	0.48	1.84	4.30	0.00	0.00	0.00	-6.89	9.54	0.40	43.95	170.70	646.13	453.91	881.61	701.40	677.91	507.58	848.58	504.26
46.780	0	0.05	0.06	0.02	1.25	0.05	0.30	1.06	0.44	7.44	97.50	2.14	0.00	93.82	33.89	32.48	0.05	0.06	2.39	0.25	0.30	0.03	0.00	0.19	0.03	7.44	0.00	0.08	11.86	4.78	0.44	0.55	4.51	0.00	0.00	0.00	-8.15	8.40	0.22	43.82	172.25	645.64	454.03	880.04	699.34	675.85	508.23	848.03	503.24
46.813	0	0.05	0.06	0.02	1.33	0.05	0.33	1.11	0.43	7.24	97.34	2.47	0.00	96.66	36.00	32.38	0.05	0.07	2.47	0.22	0.28	0.04	0.00	0.21	0.03	7.24	0.00	0.08	11.61	3.84	0.43	0.52	4.53	0.00	0.00	0.00	-12.07	5.17	0.28	42.64	182.79	644.63	450.46	882.73	698.08	671.32	503.25	854.09	500.88
46.846	0	0.04	0.06	0.02	1.46	0.05	0.33	1.30	0.42	7.42	97.07	2.46	0.00	93.18	37.24	34.99	0.06	0.07	2.48	0.18	0.34	0.06	0.00	0.19	0.03	7.42	0.00	0.12	10.30	3.75	0.42	2.25	4.64	0.00	0.00	0.00	-3.24	8.93	0.18	44.65	170.40	645.71	452.73	882.33	702.23	677.93	508.87	848.24	503.50
46.880	0	0.05	0.06	0.02	1.08	0.05	0.31	0.89	0.37	8.12	97.84	1.73	0.00	95.02	33.33	30.14	0.07	0.06	2.91	0.22	0.32	0.05	0.00	0.20	0.03	8.12	0.01	0.10	9.70	3.29	0.37	1.73	4.73	0.00	0.00	0.00	-6.88	7.25	0.97	43.93	174.66	645.74	451.48	884.18	702.17	677.69	504.51	852.35	503.86
46.913	0	0.05	0.07	0.02	1.08	0.05	0.35	0.90	0.35	6.96	97.85	2.06	0.00	94.59	35.99	27.90	0.07	0.06	2.63	0.26	0.31	0.07	0.00	0.18	0.03	6.96	0.01	0.08	9.30	3.27	0.35	1.28	5.04	0.00	0.00	0.00	-3.96	7.70	-1.22	44.74	171.94	645.62	452.94	882.31	702.76	675.22	509.43	847.02	502.46
46.946	0	0.05	0.07	0.02	0.86	0.05	0.28	0.69	0.31	7.05	98.29	1.30	0.00	97.08	30.40	26.98	0.07	0.06	2.80	0.26	0.37	0.09	0.00	0.15	0.03	7.05	0.01	0.07	9.02	3.33	0.31	0.85	5.31	0.00	0.00	0.00	-10.49	4.48	1.36	43.85	171.41	645.56	452.13	881.40	698.78	678.28	503.64	849.69	502.91
46.980	0	0.06	0.07	0.02	0.71	0.05	0.28	0.55	0.25	7.30	98.58	1.20	0.00	97.02	29.07	22.85	0.07	0.05	3.44	0.32	0.40	0.08	0.00	0.10	0.03	7.30	0.01	0.05	9.23	3.45	0.25	2.63	5.59	0.16	0.00	0.00	-12.37	4.58	0.35	42.98	180.83	642.98	449.30	882.89	698.73	671.66	503.29	852.44	499.05
47.013	0	0.06	0.08	0.02	0.54	0.06	0.22	0.41	0.25	7.99	98.92	0.78	0.00	95.12	23.34	21.06	0.07	0.05	4.90	0.45	0.56	0.18	0.00	0.11	0.03	7.99	0.01	0.05	8.81	3.59	0.25	1.21	6.00	0.41	0.00	0.00	-9.97	7.15	0.88	43.65	176.14	643.43	449.20	882.03	698.76	674.60	501.82	850.74	500.47
47.046	0	0.05	0.06	0.02	0.66	0.06	0.19	0.54	0.21	8.05	98.67	1.01	0.00	94.90	23.39	28.05	0.07	0.04	4.76	0.38	0.52	0.17	0.00	0.11	0.03	8.05	0.01	0.04	7.74	3.28	0.21	2.12	6.24	0.19	0.00	0.00	-6.72	7.38	0.20	44.25	174.52	644.14	449.21	884.42	701.65	676.08	504.65	850.55	500.15
47.080	0	0.06	0.06	0.02	0.50	0.06	0.16	0.39	0.19	7.39	98.99	0.79	0.00	95.59	18.26	25.83	0.07	0.04	4.47	0.41	0.53	0.17	0.00	0.14	0.03	7.39	0.01	0.04	6.43	3.09	0.19	4.13	6.29	0.05	0.00	0.00	-6.24	6.62	0.24	44.35	175.47	646.58	450.00	885.16	700.41	677.23	505.53	852.63	500.81
47.113	0	0.06	0.07	0.02	0.40	0.07	0.14	0.30	0.20	8.16	99.21	0.61	0.00	95.96	14.66	22.73	0.07	0.04	4.75	0.57	0.56	0.23	0.00	0.14	0.04	8.16	0.01	0.06	6.04	2.97	0.20	7.50	6.64	0.00	0.00	0.00	-1.96	6.17	-1.28	45.23	174.51	647.68	452.19	882.43	699.99	674.90	509.86	849.20	501.40
47.147	0	0.07	0.07	0.02	0.31	0.07	0.12	0.23	0.18	7.98	99.39	0.46	1.18	95.05	11.53	19.56	0.08	0.03	4.18	0.61	0.50	0.19	0.00	0.15	0.05	7.98	0.02	0.10	5.12	3.00	0.18	1.73	7.67	0.00	0.00	0.00	-3.21	7.23	-0.03	44.92	173.11	646.26	451.17	883.33	701.74	676.98	506.27	850.06	502.72
47.180	0	0.07	0.06	0.02	0.30	0.07	0.12	0.23	0.21	8.28	99.40	0.46	1.46	96.21	11.11	20.03	0.09	0.03	3.90	0.60	0.42	0.16	0.00	0.15	0.05	8.28	0.02	0.08	4.84	2.81	0.21	4.64	7.92	0.00	0.00	0.00	-6.29	5.82	0.11	44.38	172.65	645.61	452.52	883.04	702.56	676.88	506.23	849.52	503.80
47.213	0	0.07	0.06	0.02	0.30	0.07	0.11	0.23	0.21	7.79	99.40	0.49	1.81	96.92	10.31	20.89	0.08	0.03	3.88	0.58	0.33	0.13	0.00	0.17	0.05	7.79	0.02	0.06	4.67	2.65	0.21	6.97	8.06	0.00	0.00	0.00	-4.43	4.75	0.61	44.81	170.76	644.76	451.10	882.85	701.54	677.98	507.40	848.65	502.01
47.247	0	0.06	0.06	0.02	0.26	0.08	0.10	0.21	0.24	8.04	99.47	0.44	3.43	97.44	8.76	20.30	0.08	0.04	3.82	0.59	0.28	0.09	0.00	0.19	0.05	8.04	0.02	0.05	3.87	2.67	0.24	2.28	9.29	0.00	0.00	0.00	-8.39	3.80	1.50	44.01	173.35	644.94	450.06	882.98	699.04	677.97	503.60	851.31	501.65
47.280	0	0.07	0.06	0.02	0.23	0.09	0.10	0.18	0.24	7.68	99.54	0.37	4.47	97.21	7.68	18.09	0.08	0.04	4.21	0.49	0.23	0.05	0.00	0.19	0.05	8.04	0.02	0.04	3.57	2.64	0.24	7.31	9.88	0.00	0.00	0.00	-6.56	4.24	0.84	44.06	173.50	645.54	447.72	887.47	701.91	679.58	503.21	853.04	499.55
47.313	0	0.07	0.06	0.02	0.20	0.10	0.10	0.15	0.24	7.00	99.60	0.35	5.47	97.70	7.00	14.74	0.08	0.05	5.09	0.69	0.23	0.05	0.00	0.23	0.05	8.62	0.02	0.04	3.46	2.69	0.24	7.47	10.34	0.00	0.00	0.00	-5.66	3.25	0.43	44.25	176.93	647.92	448.36	886.04	698.58	677.74	503.18	854.64	499.97
47.347	0	0.07	0.06	0.02	0.19	0.12	0.11	0.15	0.29	7.84	99.63	0.41	6.90	96.33	7.84	13.12	0.09	0.05	6.01	0.82	0.23	0.05	0.00	0.29	0.06	8.32	0.02	0.05	3.51	2.82	0.24	8.57	11.52	0.00	0.00	0.00	-5.26	5.67	0.42	44.35	172.60	649.24	448.02	887.93	698.90	681.61	504.07	854.13	498.88
47.380	0	0.07	0.06	0.02	0.17	0.12	0.10	0.13	0.26	6.54	99.66	0.40	6.73	97.78	6.54	11.63	0.08	0.04	5.23	0.59	0.18	0.03	0.00	0.26	0.05	8.09	0.02	0.05	3.39	2.96	0.26	5.16	11.38	0.00	0.00	0.00	-4.01	3.06	0.46	44.35	175.52	649.86	445.32	893.32	701.18	683.16	503.89	858.54	497.01
47.414	0	0.07	0.06	0.02	0.19	0.11	0.10	0.15	0.28	7.70	99.63	0.42	6.27	98.57	7.70	13.38	0.08	0.06	3.90	0.56	0.13	0.02	0.00	0.28	0.04	8.20	0.02	0.03	3.10	3.44	0.26	6.70	11.69	0.00	0.00	0.00	-1.01	0.85	1.62	44.54	174.81	649.27	442.48	895.65	702.63	685.83	500.74	860.60	497.38
47.447	0	0.07	0.06	0.02	0.17	0.11	0.09	0.15	0.30	5.72	99.65	0.42	6.69	97.92	5.72	13.72	0.07	0.07	3.80	0.60	0.11	0.04	0.00	0.30	0.04	8.60	0.02	0.04	2.94	3.89	0.27	8.72	11.73	0.00	0.00	0.00	-4.81	-2.75	0.46	44.04	167.28	656.51	445.40	895.71	698.72	691.61	499.10	858.88	497.39
47.480	0	0.07	0.05	0.02	0.18	0.12	0.09	0.16	0.28	5.80	99.64	0.44	7.22	98.69	5.80	14.98	0.07	0.10	4.32	0.69	0.09	0.03	0.00	0.28	0.04	9.09	0.01	0.05	2.87	4.58	0.23	18.88	12.01	0.00	0.00	0.00	-3.47	-0.41	2.36	44.23	168.69	658.06	443.87	899.76	698.91	696.22	498.55	864.91	498.16
47.514	0	0.07	0.05	0.02	0.19	0.11	0.09	0.17	0.32	4.74	99.62	0.41	6.94	98.61	4.74	17.29	0.06	0.12	4.57	0.61	0.11	0.08	0.00	0.32	0.05	7.41	0.01	0.06	2.37	4.79	0.24	6.53	11.47	0.00	0.00	0.00	-8.83	-0.68	2.12	43.20	175.30	661.80	444.16	903.02	694.79	696.19	500.54	871.42	495.65
47.547	0	0.06	0.05	0.02	0.21	0.11	0.08	0.20	0.31	4.94	99.57	0.39	6.57	98.71	4.94	20.31	0.07	0.12	4.35	0.59	0.11	0.07	0.00	0.31	0.06	6.32	0.01	0.08	2.23	5.51	0.24	5.64	11.25	0.00	0.00	0.00	-9.27	-0.33	2.04	43.11	173.19	664.98	446.57	902.54	694.21	698.45	500.03	871.63	498.09
47.580	0	0.06	0.04	0.02	0.23	0.12	0.08	0.22	0.33	4.44	99.55	0.48	7.75	98.58	4.44	23.14	0.07	0.15	5.53	0.55	0.13	0.06	0.00	0.33	0.05	6.54	0.01	0.06	2.21	5.42	0.21	6.68	11.80	0.00	0.00	0.00	-8.07	-0.81	1.05	43.31	172.49	666.39	449.26	902.02	695.89	697.92	502.94	870.38	499.74
47.614	0	0.05	0.04	0.02	0.26	0.13	0.07	0.28	0.31	4.02	99.45	0.68	8.21	98.72	4.02	28.16	0.07	0.17	5.14	0.46	0.12	0.09	0.00	0.31	0.04	5.68	0.01	0.05	2.10	6.27	0.18	7.19	12.29	0.00	0.00	0.00	-6.30	-0.26	0.34	43.58	174.48	667.29	450.22	899.50	693.64	695.19	504.18	869.62	500.09
47.647	0	0.05	0.03	0.02	0.28	0.14	0.06	0.30	0.34	3.75	99.40	0.84	9.33	98.36	3.75	31.09	0.07	0.21	6.08	0.56	0.12	0.07	0.00	0.34	0.05	5.91	0.01	0.05	2.16	5.66	0.17	10.75	12.93	0.00	0.00	0.00	-5.15	1.54	0.01	43.66	172.13	666.68	449.04	901.89	696.60	696.88	504.17	868.94	499.09
47.680	0	0.05	0.04	0.02	0.25	0.16	0.06	0.26	0.31	2.99	99.47	0.70	10.49	98.51	2.99	28.62	0.07	0.22	8.03	0.62	0.14	0.12	0.00	0.31	0.07	5.99	0.01	0.08	2.04	5.65	0.16	4.81	13.10	0.00	0.00	0.00	-7.75	1.04	0.03	43.01	173.51	666.91	447.91	903.65	696.35	697.20	502.49	870.64	497.62
47.714	0	0.05	0.04	0.02	0.22	0.17	0.07	0.24	0.28	2.84	99.53	0.56	10.88	98.68	2.84	25.50	0.07	0.22	7.38	0.71	0.13	0.12	0.00	0.28	0.06	6.39	0.01	0.07	1.72	6.43	0.14	3.53	13.69	0.00	0.00	0.00	-8.27	-0.44	2.40	42.94	171.77	666.91	445.90	907.19	696.88	702.91	500.03	874.67	498.35
47.747	0	0.05	0.04	0.02	0.20	0.18	0.06	0.23	0.25	2.30	99.55	0.59	11.70	98.53	2.30	24.68	0.07	0.23	7.92	0.78	0.18	0.12	0.00	0.25	0.06	5.88	0.01	0.08	1.74	6.68	0.14	1.20	14.15	0.00	0.00	0.00	-8.45	-0.96	1.98	42.86	167.94	668.96	445.58	911.46	699.48	707.41	500.85	875.30	497.09
47.781	0	0.06	0.04	0.02	0.18	0.17	0.07	0.19	0.26	2.34	99.62	0.57	11.23	98.70	2.34	20.86	0.07	0.25	7.63	0.83	0.20	0.08	0.00	0.26	0.06	5.11	0.01	0.05	1.92	6.11	0.11	4.16	13.83	0.00	0.00	0.00	-5.69	0.33	2.53	43.41	173.08	671.27	446.67	914.74	701.23	708.43	503.35	881.48	500.09
47.814	0	0.06	0.04	0.02	0.17	0.17	0.07	0.17	0.22	2.24	99.65	0.57	11.26	98.66	2.24	19.15	0.06	0.27	7.59	0.72	0.17	0.04	0.00	0.22	0.06	4.38	0.02	0.05	2.00	5.37	0.10	4.66	13.82	0.00	0.00	0.00	-2.85	0.49	2.44	44.03	168.32	673.16	448.55	914.63	702.92	711.52	504.50	879.83	502.47
47.847	0	0.06	0.04	0.02	0.16	0.17	0.07	0.16	0.19	2.27	99.66	0.57	11.26	98.56	2.27	17.19	0.07	0.23	7.55	0.65	0.14	0.02	0.00	0.19	0.06	4.10	0.01	0.03	2.13	5.21	0.09	6.84	13.83	0.00	0.00	0.00	-5.50	-0.88	2.73	43.41	166.21	674.81	448.86	915.27	702.32	714.04	501.68	880.24	502.84
47.881	0	0.06	0.04	0.02	0.14	0.19	0.07	0.13	0.15	1.90	99.61	0.67	12.52	97.92	1.90	14.25	0.06	0.24	7.26	0.65	0.11	0.01	0.00	0.15	0.06	3.51	0.01	0.03	2.33	5.02	0.06	3.04	15.03	0.00	0.00	0.00	-6.12	-2.73	0.68	43.27	170.53	678.55	448.03	919.17	701.47	713.03	503.36	883.51	499.27
47.914	0	0.06	0.04	0.02	0.13	0.20	0.07	0.13	0.15	1.81	99.60	0.72	12.87	97.23	1.81	13.00	0.06	0.28	6.77	0.59	0.09	0.01	0.00	0.15	0.06	3.65	0.01	0.03	2.52	4.55	0.07	7.05	15.53	0.00	0.00	0.00	-3.73	-4.22	1.66	44.32	169.89	687.09	447.59	927.05	700.35	722.80	503.30	892.66	500.26
47.947	0	0.06	0.04	0.01	0.13	0.24	0.07	0.13	0.18	1.73	99.53	0.86	14.42	98.03	1.73	13.98	0.07	0.29	7.29	0.68	0.12	0.01	0.00	0.18	0.07	3.49	0.01	0.04	2.85	4.13	0.08	2.90	16.80	0.00	0.00	0.00	-5.99	-2.46	2.10	44.17	171.75	691.25	444.23	934.57	699.50	728.33	500.05	900.06	497.31
47.981	0	0.06	0.03	0.01	0.13	0.28	0.06	0.12	0.18	1.63	99.44	1.06	15.94	96.37	1.63	14.21	0.08	0.33	7.23	0.70	0.17	0.03	0.00	0.18	0.09	2.57	0.02	0.09	3.43	3.18	0.09	2.50	18.28	0.00	0.00	0.00	-1.14	-5.61	1.62	45.66	168.81	699.68	443.86	940.68	698.49	736.37	501.17	905.13	497.02
48.014	0	0.06	0.03	0.01	0.12	0.31	0.06	0.12	0.22	1.70	99.38	1.25	17.00	96.07	1.70	12.55	0.07	0.29	7.07	0.65	0.18	0.03	0.00	0.18	0.12	2.51	0.01	0.22	3.66	3.32	0.09	0.98	19.39	0.00	0.00	0.00	-0.15	-6.02	2.51	46.16	168.94	704.96	440.91	947.44	697.54	743.45	497.13	912.39	496.16
48.047	0	0.06	0.03	0.01	0.12	0.35	0.06	0.12	0.33	1.71	99.31	1.50	18.09	96.20	1.71	14.36	0.07	0.34	6.50	0.60	0.15	0.02	0.00	0.15	0.10	2.28	0.02	0.33	4.16	3.17	0.09	2.41	20.65	0.00	0.00	0.00	-1.46	-5.84	1.29	46.21	164.93	711.70	441.75	952.53	697.72	749.78	497.01	914.71	495.05
48.081	0	0.05	0.02	0.01	0.12	0.41	0.05	0.13	0.58	1.66	99.18	2.02	19.73	96.89	1.66	14.75	0.06	0.41	5.72	0.70	0.11	0.01	0.00	0.11	0.11	2.28	0.02	0.58	4.93	3.04	0.11	1.58	22.51	0.00	0.00	0.00	-0.89	-4.80	2.27	46.51	166.59	717.74	439.93	958.60	695.76	756.30	493.94	922.88	495.06
48.114	0	0.06	0.03	0.01	0.12	0.37	0.05	0.13	0.96	1.64	99.26	1.85	18.83	96.95	1.64	15.10	0.06	0.54	5.14	0.67	0.07	0.01	0.00	0.12	0.15	2.03	0.03	0.96	5.12	3.40	0.14	1.63	21.96	0.00	0.00	0.00	-3.11	-4.71	2.43	46.17	171.02	720.88	438.27	963.39	693.90	758.29	493.49	929.31	492.88
48.148	0	0.06	0.03	0.01	0.12	0.38	0.06	0.13	1.44	1.69	99.25	1.80	18.75	97.51	1.69	13.87	0.06	0.56	5.65	0.84	0.08	0.01	0.00	0.09	0.16	1.69	0.04	1.44	5.91	3.87	0.16	4.31	21.79	0.00	0.00	0.00	-0.65	-3.66	2.99	46.82	167.84	726.90	436.64	970.23	694.57	767.04	491.28	934.87	492.99
48.181	0	0.06	0.03	0.01	0.14	0.33	0.06	0.15	1.60	1.40	99.34	1.57	17.51	96.22	1.89	16.87	0.05	0.60	5.09	0.88	0.06	0.01	0.00	0.09	0.15	1.40	0.03	1.60	7.02	4.12	0.20	1.78	20.90	0.00	0.00	0.00	-2.63	-5.82	2.02	46.77	169.84	735.67	435.73	978.04	691.74	773.03	491.35	942.86	489.82
48.214	0	0.06	0.03	0.02	0.16	0.27	0.06	0.16	1.17	1.21	99.46	1.27	15.80	96.30	2.19	18.36	0.05	0.66	4.38	0.76	0.06	0.01	0.00	0.09	0.12	1.21	0.03	1.17	7.71	4.44	0.23	2.09	19.54	0.00	0.00	0.00	-2.66	-5.70	2.15	46.88	170.13	742.02	434.89	984.94	691.64	779.69	490.05	949.82	489.48
48.248	0	0.06	0.03	0.02	0.18	0.25	0.06	0.18	0.84	0.95	99.50	1.15	14.94	96.78	2.64	20.55	0.05	0.65	4.22	0.68	0.06	0.01	0.00	0.09	0.09	0.95	0.03	0.84	9.88	4.58	0.25	1.70	18.80	0.00	0.00	0.00	-1.18	-4.98	2.88	47.59	168.05	748.98	433.64	992.68	691.62	789.03	488.80	957.08	489.49
48.281	0	0.06	0.03	0.02	0.22	0.21	0.06	0.22	0.80	1.00	99.56	0.95	13.25	97.84	2.66	24.33	0.05	0.80	3.46	0.70	0.04	0.01	0.00	0.09	0.08	1.00	0.03	0.80	10.27	4.98	0.26	7.03	17.49	0.00	0.00	0.00	-4.44	-2.93	4.59	46.96	164.17	749.98	432.89	992.96	689.82	793.84	483.19	957.85	490.47
48.314	0	0.06	0.03	0.02	0.21	0.20	0.06	0.21	0.46	0.87	99.57	0.92	13.21	97.56	2.73	23.05	0.05	0.65	3.79	0.72	0.04	0.01	0.00	0.08	0.06	0.87	0.04	0.46	10.77	5.95	0.32	2.88	17.27	0.00	0.00	0.00	-2.57	-3.56	1.90	47.51	168.29	753.18	431.31	999.25	691.21	793.08	489.04	961.32	485.15
48.348	0	0.06	0.03	0.02	0.23	0.19	0.06	0.23	0.70	0.90	99.54	0.94	12.60	98.20	2.93	23.77	0.05	0.62	3.90	0.71	0.03	0.01	0.00	0.09	0.08	0.90	0.04	0.70	11.02	6.77	0.50	1.01	16.74	0.00	0.00	0.00	-3.76	-1.99	3.84	47.43	161.45	757.46	435.83	993.69	686.49	798.33	484.46	959.61	491.88
48.381	0	0.06	0.03	0.02	0.24	0.18	0.06	0.25	0.77	0.99	99.50	1.00	11.88	97.42	2.86	25.13	0.05	0.52	3.55	0.70	0.03	0.01	0.00	0.10	0.07	0.99	0.03	0.77	10.53	7.62	0.54	1.60	16.20	0.00	0.00	0.00	-6.84	-3.84	2.96	46.54	164.94	758.89	436.98	990.08	680.72	794.37	484.70	959.21	490.49
48.415	0	0.06	0.03	0.02	0.32	0.12	0.06	0.35	0.83	1.00	99.30	1.55	8.43	98.71	2.89	32.03	0.05	0.49	2.39	0.51	0.04	0.02	0.00	0.13	0.09	1.00	0.02	0.67	9.65	9.00	0.83	2.00	13.41	0.00	0.00	0.00	-3.21	-0.32	0.34	46.64	171.72	752.80	437.05	983.66	679.60	781.39	489.44	953.11	489.98
48.448	0	0.06	0.04	0.02	0.40	0.09	0.06	0.40	0.84	1.17	99.21	1.98	5.11	97.27	3.08	35.52	0.05	0.44	1.72	0.40	0.06	0.03	0.00	0.15	0.08	1.17	0.02	0.33	9.28	8.37	0.84	0.29	10.53	0.00	0.00	0.00	-4.95	4.13	0.43	46.36	171.99	740.68	437.34	973.56	681.22	770.40	488.76	942.36	491.57
48.481	0	0.07	0.04	0.02	0.37	0.07	0.07	0.33	0.75	1.31	99.26	1.41	3.22	95.71	3.73	31.73	0.06	0.37	1.06	0.26	0.11	0.03	0.00	0.17	0.08	1.31	0.02	0.13	8.76	7.07	0.75	0.49	9.13	0.00	0.00	0.00	-3.70	6.48	1.73	47.22	169.11	730.99	439.07	960.41	680.98	762.18	489.94	931.29	491.74
48.515	0	0.07	0.06	0.02	0.37	0.05	0.08	0.29	0.83	1.45	99.26	1.09	0.06	97.48	4.22	29.74	0.06	0.35	0.80	0.19	0.17	0.03	0.00	0.22	0.11	1.45	0.02	0.08	7.18	5.88	0.83	0.30	6.38	0.00	0.00	0.00	-3.30	3.73	-0.91	48.03	169.31	722.88	437.00	954.65	680.01	751.62	490.52	920.92	489.70
48.548	0	0.08	0.07	0.02	0.34	0.05	0.08	0.25	0.92	1.57	99.31	0.87	0.00	93.60	4.37	26.49	0.07	0.28	0.75	0.15	0.24	0.05	0.00	0.27	0.13	1.57	0.02	0.06	7.14	4.83	0.92	0.44	5.50	0.00	0.00	0.00	-4.43	8.59	2.44	48.45	166.69	719.15	439.02	942.99	674.91	749.78	486.65	916.38	492.18
48.581	0	0.08	0.07	0.02	0.34	0.05	0.09	0.23	0.96	1.45	99.33	0.80	0.00	92.43	4.75	25.31	0.07	0.25	1.03	0.12	0.29	0.06	0.00	0.29	0.16	1.45	0.02	0.06	7.17	4.28	0.96	0.53	5.40	0.15	0.00	0.00	-7.05	9.49	1.86	48.17	165.80	716.59	438.84	937.83	670.65	745.62	485.70	911.35	490.73
48.615	0	0.08	0.08	0.02	0.38	0.04	0.10	0.25	0.90	1.71	99.24	0.88	0.00	91.41	6.04	26.64	0.08	0.22	1.42	0.10	0.22	0.08	0.00	0.33	0.12	1.71	0.01	0.08	7.15	3.42	0.90	2.34	4.41	0.52	0.00	0.00	-4.36	10.17	1.99	48.50	164.02	709.30	437.09	929.37	668.94	738.80	484.84	902.78	488.48
48.648	0	0.07	0.07	0.02	0.41	0.04	0.10	0.27	0.99	1.65	99.19	0.95	0.00	92.62	7.14	27.89	0.07	0.22	1.88	0.08	0.18	0.06	0.00	0.33	0.13	1.65	0.01	0.12	7.00	3.17	0.99	0.71	4.43	0.40	0.00	0.00	-0.93	9.35	2.70	49.21	159.78	707.15	438.13	925.38	669.08	738.68	485.79	898.39	490.62
48.681	0	0.07	0.08	0.02	0.43	0.04	0.12	0.28	1.12	1.70	99.14	0.85	0.00	94.00	9.83	26.32	0.06	0.23	2.30	0.09	0.17	0.05	0.00	0.37	0.10	1.70	0.01	0.10	6.99	2.86	1.12	0.77	3.91	0.44	0.00	0.00	-0.36	8.24	2.28	49.28	162.63	700.21	438.48	920.08	670.89	730.60	487.76	893.20	490.72
48.715	0	0.08	0.10	0.02	0.39	0.04	0.14	0.24	1.30	2.09	99.22	0.56	0.00	93.25	11.88	21.43	0.07	0.19	2.34	0.09	0.14	0.03	0.00	0.39	0.11	2.09	0.01	0.16	5.96	2.21	1.30	0.64	3.40	0.89	0.00	0.00	1.10	8.87	2.60	49.87	159.37	692.09	439.38	912.75	673.40	724.88	488.94	884.22	492.20
48.748	0	0.08	0.09	0.02	0.37	0.04	0.14	0.23	1.41	1.97	99.25	0.54	0.00	89.02	10.89	21.20	0.07	0.18	2.47	0.10	0.16	0.04	0.00	0.41	0.15	1.97	0.01	0.26	5.78	2.07	1.41	0.36	3.41	0.50	0.00	0.00	-2.92	11.54	1.81	49.39	164.06	684.69	439.00	903.50	669.32	713.34	488.03	877.39	489.88
48.782	0	0.08	0.09	0.02	0.39	0.04	0.14	0.24	1.85	2.15	99.21	0.55	0.00	92.06	11.44	22.06	0.06	0.20	1.49	0.07	0.17	0.05	0.00	0.58	0.17	2.15	0.01	0.29	5.26	1.51	1.85	0.08	2.91	0.43	0.00	0.00	-3.65	9.75	2.90	49.94	161.18	677.54	441.21	893.12	668.24	707.37	487.10	868.43	493.24
48.815	0	0.07	0.09	0.02	0.46	0.04	0.15	0.29	2.00	2.61	99.08	0.63	0.00	85.95	13.89	24.37	0.05	0.18	1.41	0.07	0.15	0.06	0.00	0.68	0.15	2.61	0.01	0.29	4.84	1.29	2.00	0.60	2.69	0.69	0.00	0.00	-5.07	12.94	2.17	49.94	158.28	670.05	438.72	886.32	666.89	700.80	484.82	859.02	489.28
48.848	0	0.07	0.09	0.02	0.49	0.03	0.15	0.31	1.93	2.32	99.03	0.68	0.00	93.27	14.52	25.36	0.04	0.19	1.22	0.06	0.15	0.07	0.00	0.62	0.17	2.32	0.01	0.23	4.88	1.36	1.93	0.35	2.71	0.38	0.00	0.00	-4.40	8.86	1.26	50.14	161.92	662.25	437.85	876.74	663.33	689.01	485.29	850.92	487.39
48.882	0	0.07	0.09	0.02	0.50	0.03	0.15	0.31	1.93	2.29	99.00	0.77	0.00	93.12	13.55	26.57	0.04	0.21	0.98	0.05	0.17	0.06	0.00	0.69	0.18	2.29	0.01	0.16	5.38	0.97	1.93	0.19	2.29	0.32	0.00	0.00	-3.94	8.97	0.95	50.85	156.76	660.36	440.41	873.91	665.28	688.85	487.54	845.59	489.87
48.915	0	0.07	0.09	0.02	0.44	0.03	0.14	0.26	1.98	2.64	99.12	0.63	0.00	91.23	12.22	24.31	0.04	0.17	1.37	0.05	0.23	0.08	0.00	0.72	0.20	2.64	0.01	0.15	4.87	0.92	1.98	0.29	2.36	0.16	0.00	0.00	-6.65	10.29	-1.33	50.39	164.72	653.92	440.00	870.29	665.23	676.95	490.73	841.63	487.18
48.948	0	0.07	0.09	0.02	0.42	0.03	0.14	0.25	1.68	2.23	99.15	0.63	0.00	84.67	11.44	24.01	0.04	0.15	1.45	0.05	0.29	0.11	0.00	0.73	0.21	2.23	0.01	0.08	5.16	0.77	1.68	0.15	2.48	0.00	0.00	0.00	-4.18	13.46	-0.36	50.67	157.57	640.06	439.29	854.82	665.68	667.25	488.98	824.79	485.97
48.982	0	0.08	0.08	0.02	0.39	0.04	0.12	0.23	2.38	1.85	99.22	0.66	0.00	78.12	9.23	24.28	0.02	0.15	1.44	0.04	0.32	0.12	0.00	0.70	0.22	1.85	0.02	0.07	5.61	0.78	2.38	0.14	3.05	0.00	0.00	0.00	-2.68	15.64	0.68	50.92	158.49	633.27	441.07	849.81	670.00	662.23	489.88	820.72	490.30
49.015	0	0.07	0.07	0.02	0.47	0.04	0.11	0.29	2.14	1.78	99.05	1.01	0.00	85.51	9.27	30.04	0.02	0.16	1.55	0.03	0.32	0.18	0.00	0.72	0.17	1.78	0.02	0.03	5.81	0.78	2.14	0.07	3.21	0.00	0.00	0.00	-0.51	13.12	-0.92	51.19	158.17	623.88	439.32	839.15	666.86	650.32	490.81	808.44	486.76
49.048	0	0.07	0.07	0.02	0.42	0.04	0.10	0.26	2.37	1.62	99.16	0.93	0.00	87.00	7.74	28.07	0.02	0.11	1.53	0.06	0.27	0.20	0.00	0.61	0.12	1.62	0.03	0.02	6.52	0.90	2.37	0.12	3.63	0.00	0.00	0.00	-4.88	12.50	0.70	51.06	155.28	619.67	441.70	834.02	668.02	649.08	489.45	804.36	489.42
49.082	0	0.08	0.08	0.02	0.37	0.04	0.10	0.22	2.23	1.80	99.25	0.76	0.00	85.09	6.89	25.58	0.01	0.12	1.54	0.06	0.29	0.22	0.00	0.59	0.10	1.80	0.03	0.02	6.29	0.96	2.23	0.14	3.80	0.00	0.00	0.00	-5.65	13.29	-0.48	50.47	164.45	610.41	439.57	829.08	668.66	635.89	489.98	800.32	487.50
49.115	0	0.08	0.08	0.02	0.37	0.04	0.10	0.22	2.30	1.76	99.26	0.79	0.00	77.02	5.86	26.45	0.01	0.12	1.56	0.08	0.34	0.34	0.00	0.64	0.09	1.76	0.04	0.02	5.92	0.95	2.30	0.06	3.77	0.00	0.00	0.00	-8.09	15.95	-0.83	50.08	163.17	600.02	441.94	818.42	670.36	625.65	492.19	788.76	488.00
49.149	0	0.08	0.08	0.02	0.33	0.04	0.10	0.19	2.05	1.65	99.35	0.64	0.00	92.65	4.98	23.88	0.01	0.10	1.50	0.10	0.56	0.38	0.00	0.76	0.10	1.65	0.04	0.03	5.56	0.93	2.05	0.40	3.63	0.00	0.00	0.00	-0.50	9.33	-1.17	51.32	161.52	598.15	443.57	814.48	671.74	623.09	497.75	784.38	489.10
49.182	0	0.08	0.07	0.02	0.36	0.04	0.09	0.22	1.88	1.57	99.28	0.79	0.00	87.52	4.86	26.86	0.01	0.13	1.55	0.08	0.55	0.40	0.00	0.87	0.08	1.57	0.05	0.02	5.39	0.92	1.88	0.39	3.68	0.00	0.00	0.00	-7.54	12.26	-2.08	50.27	161.74	590.42	444.41	807.30	670.52	614.37	496.06	775.98	489.57
49.215	0	0.08	0.08	0.02	0.35	0.04	0.09	0.21	1.70	1.45	99.30	0.77	0.00	94.46	4.28	26.39	0.01	0.16	1.46	0.05	0.48	0.38	0.00	0.84	0.07	1.45	0.06	0.02	5.55	0.93	1.70	0.13	3.69	0.00	0.00	0.00	-9.55	7.82	-2.02	49.25	171.38	582.93	442.20	803.91	670.12	603.86	494.40	775.17	489.75
49.249	0	0.08	0.08	0.02	0.34	0.04	0.09	0.20	1.42	1.51	99.32	0.73	0.00	89.82	4.58	25.49	0.01	0.19	1.40	0.04	0.36	0.44	0.00	0.97	0.07	1.51	0.05	0.02	5.67	1.02	1.42	0.07	4.03	0.00	0.00	0.00	-6.28	11.11	-0.51	49.81	165.42	579.92	444.52	799.50	674.97	605.29	495.75	770.64	490.98
49.282	0	0.08	0.09	0.02	0.29	0.04	0.10	0.17	1.38	1.42	99.42	0.51	0.00	89.01	4.51	20.50	0.01	0.19	1.23	0.04	0.26	0.66	0.00	1.04	0.07	1.42	0.07	0.01	5.60	1.08	1.38	0.08	3.96	0.00	0.00	0.00	-6.02	11.54	-0.89	49.90	162.18	577.81	445.97	795.56	674.67	603.47	497.50	765.53	491.26
49.315	0	0.08	0.08	0.02	0.31	0.04	0.10	0.19	1.24	1.36	99.38	0.60	0.00	92.57	4.86	23.22	0.01	0.21	1.22	0.03	0.28	0.96	0.00	1.10	0.08	1.36	0.07	0.02	5.31	1.08	1.24	0.18	4.51	0.00	0.00	0.00	-5.10	9.39	-0.67	49.95	160.41	576.26	446.18	794.95	676.55	603.51	497.66	763.83	492.16
49.349	0	0.08	0.07	0.02	0.31	0.05	0.10	0.19	1.58	1.44	99.37	0.66	0.00	91.00	4.57	24.30	0.01	0.18	1.27	0.03	0.33	1.45	0.00	1.58	0.09	1.44	0.07	0.03	5.41	0.93	1.25	0.37	5.07	0.00	0.00	0.00	-5.08	10.43	-0.78	49.54	160.66	573.47	446.40	795.81	680.83	602.32	498.84	762.86	492.78
49.382	0	0.07	0.07	0.02	0.33	0.04	0.10	0.21	1.74	1.47	99.33	0.70	0.00	90.78	5.47	25.26	0.01	0.16	1.09	0.02	0.40	1.13	0.00	1.74	0.08	1.47	0.06	0.03	5.32	0.84	1.23	0.22	5.02	0.00	0.00	0.00	-8.30	10.56	-0.22	48.70	163.33	573.26	446.22	796.92	680.57	602.11	497.99	765.35	492.60
49.416	0	0.07	0.07	0.02	0.37	0.05	0.10	0.24	1.98	1.24	99.26	0.80	0.00	92.03	7.02	26.75	0.01	0.18	0.86	0.01	0.46	0.63	0.00	1.98	0.09	1.24	0.06	0.04	5.76	0.89	1.13	0.20	5.25	0.00	0.00	0.00	-5.31	9.77	-0.47	48.65	165.83	572.83	447.45	797.51	682.55	600.65	502.61	766.23	493.61
49.449	0	0.07	0.07	0.02	0.37	0.05	0.11	0.24	2.24	1.48	99.25	0.79	0.00	90.70	7.95	26.25	0.01	0.13	0.92	0.01	0.43	0.58	0.00	2.24	0.08	1.48	0.04	0.05	6.02	0.86	1.13	1.91	5.31	0.00	0.00	0.00	-8.32	10.61	0.50	47.91	160.73	571.11	447.77	798.12	686.12	603.83	499.25	764.52	495.48
49.482	0	0.07	0.06	0.02	0.42	0.05	0.11	0.27	2.20	1.76	99.17	0.91	0.00	87.93	9.38	27.91	0.01	0.11	0.92	0.02	0.46	0.65	0.00	2.20	0.08	1.76	0.03	0.06	6.41	0.82	1.01	1.44	5.35	0.00	0.00	0.00	-10.11	12.07	-0.38	46.64	166.39	569.08	444.16	804.52	690.99	602.10	497.86	768.37	491.85
49.516	0	0.06	0.06	0.02	0.49	0.05	0.12	0.33	2.03	2.03	99.01	1.13	0.00	88.02	11.32	31.05	0.01	0.09	1.21	0.03	0.47	0.99	0.00	2.03	0.07	2.03	0.03	0.08	6.39	0.80	0.98	1.76	5.31	0.00	0.00	0.00	-9.08	12.03	-0.98	46.15	173.44	568.74	444.51	807.20	693.58	598.94	501.58	772.10	491.80
49.549	0	0.05	0.05	0.02	0.65	0.05	0.12	0.47	1.85	2.20	98.69	1.80	0.00	89.63	13.85	36.72	0.01	0.06	1.49	0.05	0.32	0.83	0.00	1.85	0.05	2.20	0.02	0.06	6.83	0.74	0.91	2.26	5.27	0.00	0.00	0.00	-8.10	11.22	-0.20	46.14	169.83	569.53	444.25	810.21	696.70	603.65	500.55	773.33	493.34
49.582	0	0.05	0.05	0.02	0.87	0.05	0.14	0.66	1.75	2.31	98.26	2.50	0.00	92.25	18.89	39.85	0.01	0.06	1.76	0.07	0.30	0.89	0.00	1.75	0.04	2.31	0.02	0.06	7.91	0.74	0.89	4.70	5.41	0.00	0.00	0.00	-7.23	9.62	0.14	46.02	175.73	570.41	442.78	814.93	698.94	603.88	500.43	779.47	493.47
49.616	0	0.04	0.04	0.02	1.19	0.05	0.17	0.96	1.56	2.39	97.62	3.70	0.00	91.12	24.25	43.66	0.01	0.06	1.91	0.10	0.24	0.48	0.00	1.56	0.03	2.39	0.01	0.04	9.10	0.77	0.81	0.73	5.90	0.00	0.00	0.00	-5.55	10.36	1.31	46.44	171.99	572.36	442.87	815.29	698.77	608.45	497.69	780.43	496.14
49.649	0	0.04	0.04	0.02	1.58	0.05	0.20	1.37	1.43	2.60	96.83	4.91	0.00	94.19	29.58	47.01	0.01	0.05	2.27	0.19	0.21	0.31	0.00	1.43	0.03	2.60	0.01	0.06	9.44	0.74	0.80	1.30	6.12	0.00	0.00	0.00	-10.01	8.07	0.68	45.20	173.15	574.49	442.18	819.29	698.03	610.05	498.32	783.12	492.62
49.682	0	0.04	0.04	0.02	1.48	0.06	0.21	1.25	1.31	2.51	97.04	4.14	0.00	90.68	30.20	44.22	0.01	0.03	2.32	0.31	0.22	0.40	0.00	1.31	0.02	2.51	0.01	0.07	9.99	0.68	0.89	1.31	6.29	0.00	0.00	0.00	-9.71	10.62	0.63	45.34	169.95	577.45	443.10	817.32	694.69	612.14	496.51	782.06	493.50
49.716	0	0.04	0.04	0.02	1.65	0.06	0.27	1.45	1.25	2.80	96.69	3.67	0.00	91.14	35.62	42.50	0.01	0.03	2.50	0.57	0.20	0.48	0.00	1.25	0.02	2.80	0.01	0.07	10.18	0.66	0.95	1.58	6.73	0.00	0.00	0.00	-9.23	10.35	0.83	45.07	172.73	578.33	441.48	821.99	695.92	613.82	498.02	786.44	491.87
49.749	0	0.04	0.04	0.02	1.58	0.06	0.28	1.37	1.27	3.06	96.85	3.34	0.00	94.10	35.74	40.86	0.01	0.03	3.43	1.07	0.31	0.66	0.00	1.27	0.02	3.06	0.01	0.09	10.58	0.73	0.93	2.71	6.87	0.00	0.00	0.00	-10.05	8.15	1.29	44.61	172.93	578.88	439.13	828.24	700.15	617.64	495.22	790.53	491.24
49.783	0	0.04	0.04	0.01	1.78	0.07	0.35	1.59	1.03	4.15	96.44	3.43	0.00	89.12	40.38	39.97	0.01	0.03	4.85	1.32	0.47	0.73	0.00	1.03	0.02	4.15	0.01	0.11	11.41	0.63	0.92	1.73	7.30	0.00	0.00	0.00	-9.22	11.48	1.49	44.95	169.92	584.46	441.30	829.44	698.64	622.88	494.94	792.79	493.89
49.816	0	0.04	0.05	0.02	1.44	0.07	0.35	1.19	1.03	4.23	97.12	3.24	0.00	93.54	38.89	34.46	0.01	0.03	4.08	1.49	0.38	0.73	0.00	0.88	0.03	4.23	0.01	0.12	12.16	0.65	1.03	1.58	7.26	0.00	0.00	0.00	-8.66	8.64	0.65	45.40	171.41	590.40	443.51	826.74	691.94	622.55	495.33	793.96	494.60
49.849	0	0.05	0.05	0.02	1.09	0.07	0.28	0.85	1.08	4.09	97.81	2.05	0.00	94.60	33.14	31.83	0.01	0.03	3.73	1.46	0.37	0.65	0.00	0.79	0.03	4.09	0.01	0.12	12.09	0.65	1.08	1.20	7.25	0.00	0.00	0.00	-11.98	7.68	1.03	44.58	173.23	591.73	442.67	830.03	691.02	624.43	495.48	797.64	492.65
49.883	0	0.05	0.06	0.02	0.91	0.06	0.27	0.66	1.04	4.77	98.17	1.89	0.00	95.13	31.12	27.83	0.01	0.03	3.12	1.77	0.22	0.79	0.00	0.55	0.03	4.77	0.00	0.14	13.06	0.84	1.04	2.00	7.31	0.00	0.00	0.00	-8.94	7.14	0.80	44.94	172.32	593.14	442.08	833.61	693.55	627.08	497.37	799.33	492.41
49.916	0	0.06	0.06	0.02	0.77	0.06	0.24	0.53	0.98	4.75	98.47	1.41	0.00	97.51	27.86	25.55	0.01	0.04	2.32	1.73	0.17	0.41	0.00	0.51	0.02	4.75	0.00	0.10	12.66	0.90	0.98	2.40	6.88	0.00	0.00	0.00	-9.52	3.66	1.31	44.53	176.55	594.81	438.78	841.01	695.81	630.08	495.02	806.58	490.67
49.949	0	0.06	0.06	0.02	0.80	0.06	0.21	0.56	0.97	4.75	98.41	1.48	0.00	95.42	26.05	28.63	0.01	0.04	2.10	1.51	0.15	0.25	0.00	0.42	0.03	4.75	0.00	0.10	12.47	0.92	0.97	1.01	6.90	0.00	0.00	0.00	-9.80	6.81	1.23	44.62	172.70	600.42	442.18	837.42	690.54	632.97	493.64	805.67	493.67
49.983	0	0.06	0.06	0.02	0.60	0.06	0.20	0.41	1.14	4.06	98.80	0.94	0.00	97.16	23.34	23.56	0.01	0.04	2.28	1.19	0.18	0.16	0.00	0.29	0.03	4.06	0.00	0.08	11.31	1.24	1.14	1.86	7.07	0.00	0.00	0.00	-11.99	4.35	2.20	44.00	171.24	603.36	443.36	840.33	690.78	637.84	493.29	809.07	495.27
50.016	0	0.06	0.07	0.02	0.58	0.06	0.23	0.40	1.25	3.71	98.84	0.98	0.00	96.49	25.07	21.34	0.01	0.03	2.14	0.72	0.15	0.07	0.00	0.32	0.03	3.71	0.00	0.11	10.34	1.29	1.25	1.69	6.90	0.00	0.00	0.00	-6.55	5.43	2.41	44.69	175.63	605.57	439.90	848.47	693.85	641.18	495.00	816.80	493.91
50.049	0	0.07	0.08	0.02	0.40	0.06	0.20	0.26	1.30	3.96	99.19	0.66	0.00	98.34	20.34	15.69	0.01	0.03	2.98	0.68	0.19	0.07	0.00	0.34	0.04	3.96	0.00	0.18	9.51	1.45	1.30	1.80	6.90	0.00	0.00	0.00	-7.61	1.58	0.86	44.35	175.85	611.24	441.26	854.87	696.39	644.92	497.75	820.69	492.77
50.083	0	0.07	0.08	0.02	0.39	0.06	0.23	0.26	1.43	4.03	99.22	0.69	0.00	95.34	22.27	13.24	0.02	0.03	3.54	0.71	0.19	0.06	0.00	0.36	0.04	4.03	0.00	0.24	8.21	1.72	1.43	0.91	6.81	0.00	0.00	0.00	-6.14	6.91	1.75	44.68	170.52	613.34	444.46	855.14	698.22	650.08	499.85	820.58	497.01
50.116	0	0.07	0.09	0.02	0.40	0.06	0.26	0.27	1.35	4.42	99.20	0.77	0.00	93.10	23.80	12.38	0.02	0.02	3.66	0.73	0.16	0.06	0.00	0.42	0.06	4.42	0.00	0.35	8.23	1.89	1.35	1.58	6.49	0.00	0.00	0.00	-4.75	8.99	2.04	44.88	173.25	615.74	442.51	857.84	696.97	651.73	497.36	824.99	496.72
50.150	0	0.07	0.09	0.02	0.44	0.06	0.30	0.31	1.44	4.73	99.12	0.91	0.00	95.71	26.71	12.08	0.02	0.02	3.58	0.75	0.14	0.09	0.00	0.49	0.08	4.73	0.01	0.26	7.58	2.42	1.44	2.05	5.98	0.00	0.00	0.00	-4.24	6.47	0.95	44.84	177.13	617.58	443.44	858.74	697.14	649.62	499.08	826.73	496.61
50.183	0	0.07	0.09	0.02	0.41	0.06	0.31	0.29	1.26	4.81	99.19	0.89	0.00	96.17	26.76	10.26	0.03	0.02	4.03	0.83	0.15	0.07	0.00	0.51	0.08	4.81	0.01	0.21	7.26	2.95	1.26	2.45	6.31	0.00	0.00	0.00	-7.52	5.88	1.45	44.04	176.57	617.83	443.68	859.02	696.56	650.82	497.31	827.39	496.77
50.216	0	0.07	0.09	0.02	0.40	0.06	0.31	0.29	1.19	4.84	99.19	0.89	0.00	95.16	26.52	10.21	0.03	0.02	4.27	1.08	0.16	0.05	0.00	0.54	0.09	4.84	0.02	0.17	7.52	3.05	1.19	4.70	6.37	0.00	0.00	0.00	-6.25	7.11	1.48	44.01	177.54	617.20	443.18	859.22	697.12	650.20	497.60	827.74	496.83
50.250	0	0.07	0.09	0.02	0.36	0.06	0.25	0.25	1.35	5.10	99.28	0.64	0.00	94.35	22.28	11.16	0.03	0.02	4.44	1.22	0.19	0.04	0.00	0.53	0.12	5.10	0.02	0.17	7.03	3.20	1.35	2.26	6.10	0.00	0.00	0.00	-5.10	7.92	0.34	43.95	179.25	617.08	442.61	860.98	699.12	648.64	499.19	827.84	495.28
50.283	0	0.08	0.09	0.02	0.35	0.06	0.24	0.24	1.34	4.69	99.31	0.58	0.00	93.09	20.79	11.24	0.03	0.02	4.00	1.31	0.22	0.04	0.00	0.61	0.11	4.69	0.02	0.16	7.09	3.18	1.34	1.33	6.10	0.00	0.00	0.00	-4.71	9.00	0.51	44.27	173.34	619.90	445.48	858.30	696.52	651.94	500.59	825.25	497.21
50.316	0	0.08	0.09	0.02	0.33	0.06	0.23	0.23	1.35	4.02	99.33	0.53	0.00	96.37	19.69	11.19	0.03	0.02	3.55	1.22	0.27	0.05	0.00	0.74	0.12	4.02	0.02	0.21	7.01	3.59	1.35	1.86	5.94	0.00	0.00	0.00	-2.85	5.60	0.74	44.69	173.17	621.27	446.47	857.33	696.03	652.43	500.21	825.60	499.30
50.350	0	0.08	0.09	0.02	0.32	0.05	0.19	0.23	1.25	4.16	99.35	0.39	0.00	95.04	15.79	13.87	0.03	0.02	2.93	1.01	0.26	0.05	0.00	0.96	0.12	4.16	0.02	0.25	6.74	4.05	1.25	4.28	5.49	0.00	0.00	0.00	-3.43	7.24	0.47	44.58	174.07	621.73	447.27	855.77	693.54	651.12	502.15	825.16	498.57
50.383	0	0.08	0.09	0.02	0.28	0.05	0.17	0.19	1.26	3.94	99.43	0.33	0.00	94.49	13.23	12.59	0.03	0.02	3.11	1.02	0.27	0.07	0.00	1.06	0.13	3.94	0.02	0.35	6.54	3.89	1.26	2.28	5.58	0.00	0.00	0.00	-4.94	7.79	0.07	44.21	177.57	621.39	445.68	858.28	693.85	649.95	502.39	827.41	496.08
50.417	0	0.08	0.09	0.02	0.29	0.05	0.15	0.20	1.38	3.28	99.41	0.37	0.00	95.08	11.66	15.15	0.03	0.03	2.97	0.82	0.22	0.05	0.00	1.32	0.12	3.28	0.01	0.26	6.58	4.25	1.38	2.91	5.61	0.00	0.00	0.00	-6.24	7.20	1.37	44.04	171.10	623.18	443.94	862.52	695.73	657.89	497.66	828.99	496.44
50.450	0	0.08	0.09	0.02	0.30	0.05	0.14	0.20	1.50	3.57	99.41	0.43	0.00	97.88	9.91	17.17	0.04	0.04	3.00	0.77	0.23	0.06	0.00	1.50	0.15	3.57	0.01	0.20	6.44	4.19	1.29	4.04	5.55	0.24	0.00	0.00	-3.70	2.83	0.49	44.36	171.30	624.81	443.38	866.20	698.07	659.20	500.25	830.42	495.14
50.483	0	0.08	0.09	0.02	0.28	0.06	0.14	0.19	1.57	3.36	99.44	0.40	0.00	94.18	9.65	15.93	0.04	0.04	3.85	0.72	0.26	0.09	0.00	1.57	0.17	3.36	0.01	0.18	6.69	4.17	1.35	2.26	5.64	0.58	0.00	0.00	-3.21	8.08	0.33	44.46	169.97	628.36	446.20	864.55	695.82	660.74	501.03	830.67	497.67
50.517	0	0.08	0.09	0.02	0.29	0.06	0.15	0.20	1.97	3.77	99.42	0.42	0.00	96.35	10.22	16.17	0.05	0.04	4.15	0.95	0.25	0.10	0.00	1.97	0.16	3.77	0.01	0.12	7.23	4.16	1.23	2.80	5.76	0.68	0.00	0.00	-2.62	5.63	0.95	44.21	177.60	624.80	443.25	866.70	698.44	656.95	499.16	834.54	497.26
50.550	0	0.09	0.09	0.02	0.27	0.06	0.14	0.18	1.82	3.55	99.45	0.40	0.00	96.28	9.41	15.14	0.06	0.04	5.33	1.17	0.30	0.10	0.00	1.82	0.12	3.55	0.01	0.08	7.66	4.25	0.98	4.13	5.98	0.91	0.00	0.00	-2.65	5.73	0.92	44.29	172.09	625.86	443.66	868.39	700.58	661.04	498.92	833.13	497.53
50.583	0	0.08	0.09	0.02	0.29	0.07	0.14	0.20	1.76	3.61	99.42	0.45	0.63	95.67	9.63	16.80	0.06	0.04	6.29	1.25	0.27	0.08	0.00	1.76	0.09	3.61	0.01	0.08	7.61	4.46	0.86	2.82	6.31	1.10	0.00	0.00	-3.67	6.52	2.68	44.13	173.77	626.21	441.22	871.99	699.80	664.57	496.87	838.34	497.07
[truncated: 30,715 more rows]
[truncated: 4 more columns]
