# Supplementary material for: Exploring emotion recognition in patients with mild cognitive impairment and Alzheimer’s dementia undergoing a rehabilitation program
Source: PLoS One. 2025 Apr 24;20(4):e0322213. doi: 10.1371/journal.pone.0322213 (PMC12021228; doi:10.1371/journal.pone.0322213)
Supplement: S2 Data — (ZIP) [file pone.0322213.s004.zip › raw data11-20/No18 Cognitive training.csv]

time stamp	face id	anger	contempt	disgust	fear	joy	sadness	surprise	sentimentality	confusion	neutral	engagement	valence	attention	inner brow raise	brow raise	brow furrow	eye widen	cheek raise	lid tighten	nose wrinkle	upper lip raise	dimpler	lip corner depressor	chin raise	lip pucker	lip stretch	lip press	mouth open	jaw drop	lip suck	eye closure	smile	smirk	blink	blink rate	pitch	yaw	roll	brightness	interocular distance	topleft_x	topleft_y	bottomright_x	bottomright_y	outer_right_eye_X	outer_right_eye_Y	outer_left_eye_X	outer_left_eye_Y
0.033
0.066
0.100
0.133
0.166
0.200
0.233
0.266
0.300
0.333
0.367
0.400
0.433
0.467
0.500
0.533
0.567
0.600
0.633
0.667
0.700
0.734
0.767
0.800
0.834
0.867
0.900
0.934
0.967
1.000
1.034
1.067
1.101
1.134
1.167
1.201
1.234
1.267
1.301
1.334
1.368
1.401
1.434
1.468
1.501
1.534
1.568
1.601
1.634
1.668
1.701
1.735
1.768
1.801
1.835
1.868
1.901
1.935
1.968
2.001
2.035
2.068
2.102
2.135
2.168
2.202
2.235
2.268
2.302
2.335
2.369
2.402
2.435
2.469
2.502
2.535
2.569
2.602
2.635
2.669
2.702
2.736
2.769
2.802
2.836
2.869
2.902
2.936
2.969
3.002
3.036
3.069
3.103
3.136
3.169
3.203
3.236
3.269
3.303
3.336
3.370
3.403
3.436
3.470
3.503
3.536
3.570
3.603
3.636
3.670
3.703
3.737
3.770
3.803
3.837
3.870
3.903
3.937
3.970
4.003
4.037
4.070
4.104
4.137
4.170
4.204
4.237
4.270
4.304
4.337
4.371
4.404
4.437
4.471
4.504
4.537
4.571
4.604
4.637
4.671
4.704
4.738
4.771
4.804
4.838
4.871
4.904
4.938
4.971
5.004
5.038
5.071
5.105
5.138
5.171
5.205
5.238
5.271
5.305
5.338
5.372
5.405
5.438
5.472
5.505
5.538
5.572
5.605
5.638
5.672
5.705
5.739
5.772
5.805
5.839
5.872
5.905
5.939
5.972
6.005
6.039
6.072
6.106
6.139
6.172
6.206
6.239
6.272
6.306
6.339
6.373
6.406
6.439
6.473
6.506
6.539
6.573
6.606
6.639
6.673
6.706
6.740
6.773
6.806
6.840
6.873
6.906
6.940
6.973
7.006
7.040
7.073
7.107
7.140
7.173
7.207
7.240
7.273
7.307
7.340
7.374
7.407
7.440
7.474
7.507
7.540
7.574
7.607
7.640
7.674
7.707
7.741
7.774
7.807
7.841
7.874
7.907
7.941
7.974
8.007
8.041	0	0.12	0.17	0.02	0.12	0.03	0.12	0.06	0.34	0.34	99.66	0.33	0.00	60.79	0.20	0.26	0.20	0.02	1.02	0.06	0.64	0.31	0.00	0.34	0.09	0.31	0.09	0.04	0.13	1.00	0.11	0.19	1.77	0.00	0.00		-11.17	19.81	-2.48	60.90	122.82	701.19	498.81	862.24	664.20	717.59	541.07	839.63	527.22
8.074
8.108
8.141
8.174
8.208
8.241
8.274
8.308
8.341
8.375
8.408
8.441
8.475
8.508
8.541
8.575
8.608
8.641
8.675
8.708
8.742
8.775
8.808
8.842
8.875
8.908
8.942
8.975
9.008
9.042
9.075
9.109
9.142
9.175
9.209
9.242
9.275
9.309
9.342
9.376
9.409
9.442
9.476
9.509
9.542
9.576
9.609
9.642
9.676
9.709
9.743
9.776
9.809
9.843
9.876
9.909
9.943
9.976
10.009
10.043	1	0.01	0.00	0.00	0.01	55.58	0.01	0.08	0.17	0.17	19.42	98.07	73.60	90.13	0.76	2.03	0.17	0.32	10.91	0.35	0.31	0.21	0.00	0.00	0.06	0.02	0.26	0.06	5.02	7.09	0.02	0.58	71.10	0.00	0.00		-5.81	10.94	-1.34	56.77	181.71	644.28	455.81	951.07	783.38	703.73	523.09	885.42	520.20
10.076	1	0.02	0.00	0.00	0.02	23.83	0.02	0.07	0.30	0.12	52.34	87.68	60.43	93.64	1.01	1.99	0.12	0.27	10.52	0.28	0.23	0.15	0.00	0.01	0.13	0.04	0.19	0.30	2.25	3.62	0.11	0.57	58.88	0.00	0.00		-5.73	8.55	-1.40	57.31	179.61	648.34	457.18	947.88	776.11	705.30	527.71	884.52	515.82
10.110	1	0.02	0.00	0.00	0.02	16.40	0.02	0.07	0.60	0.18	67.19	76.75	55.81	96.89	0.93	2.06	0.18	0.33	11.72	0.45	0.18	0.16	0.00	0.01	0.13	0.06	0.19	0.60	1.47	2.76	0.15	0.72	54.10	0.00	0.00		-7.43	4.81	-1.96	57.13	184.06	651.89	461.22	944.93	772.17	702.42	530.32	886.06	517.84
10.143	1	0.02	0.00	0.00	0.03	11.31	0.03	0.07	0.34	0.17	77.37	65.24	51.90	97.14	0.91	2.00	0.17	0.23	11.04	0.30	0.13	0.12	0.00	0.00	0.07	0.03	0.24	0.34	1.67	4.09	0.10	0.66	50.58	0.00	0.00		-4.97	4.38	-1.22	57.21	185.62	654.01	460.54	939.54	764.04	700.93	527.68	886.31	518.17
10.176	1	0.02	0.00	0.00	0.03	11.11	0.03	0.08	0.34	0.19	77.78	64.77	51.72	97.70	0.91	2.13	0.19	0.19	10.93	0.27	0.10	0.10	0.00	0.00	0.08	0.03	0.23	0.34	2.40	4.93	0.09	2.30	50.45	0.00	0.00		-9.81	3.25	-0.51	56.07	183.65	656.59	460.97	943.43	765.23	706.06	523.81	889.64	518.83
10.210	1	0.02	0.00	0.00	0.03	11.71	0.03	0.08	0.18	0.18	76.59	65.03	52.25	96.86	0.88	1.99	0.18	0.14	11.83	0.26	0.10	0.09	0.00	0.00	0.06	0.03	0.22	0.08	3.26	5.22	0.05	4.69	50.53	0.00	0.00		-8.21	4.85	-1.38	56.26	184.72	658.78	461.60	945.11	765.12	706.34	527.42	890.83	518.13
10.243	1	0.03	0.00	0.01	0.03	9.37	0.03	0.08	0.16	0.16	81.25	59.67	50.12	97.55	0.80	2.29	0.16	0.16	10.26	0.21	0.09	0.05	0.00	0.00	0.05	0.03	0.19	0.02	4.57	6.90	0.03	0.75	49.10	0.00	0.00		-6.84	3.59	-1.13	56.96	179.95	663.45	464.98	946.31	765.71	712.04	529.89	891.80	521.65
10.276	1	0.03	0.00	0.01	0.03	11.61	0.03	0.09	0.15	0.15	76.79	63.07	52.11	98.13	0.70	2.23	0.15	0.13	12.71	0.21	0.14	0.08	0.00	0.00	0.06	0.02	0.20	0.03	3.91	7.81	0.03	2.92	50.00	0.00	0.00		-8.07	2.19	-2.76	56.51	179.92	665.33	463.66	945.52	760.81	710.45	530.04	889.91	517.08
10.310	1	0.03	0.01	0.01	0.03	7.87	0.03	0.09	0.14	0.14	84.26	51.44	48.23	98.30	0.65	2.51	0.14	0.12	10.97	0.18	0.17	0.08	0.00	0.00	0.06	0.02	0.19	0.04	2.91	7.36	0.03	2.33	47.02	0.00	0.00		-10.86	1.72	-0.77	55.95	189.13	667.59	462.06	950.69	759.20	712.12	528.50	900.89	516.81
10.343	1	0.03	0.01	0.01	0.03	5.90	0.03	0.08	0.12	0.12	88.21	43.96	45.53	98.23	0.59	2.41	0.12	0.09	9.19	0.16	0.12	0.06	0.00	0.00	0.06	0.03	0.20	0.08	2.15	5.23	0.04	5.31	45.16	0.00	0.00		-6.53	1.91	-2.11	56.98	182.90	670.36	463.33	950.46	760.57	714.63	528.42	897.32	519.55
10.377	1	0.03	0.01	0.01	0.04	3.52	0.03	0.07	0.34	0.12	92.96	31.04	40.67	97.22	0.51	2.18	0.12	0.05	6.45	0.13	0.12	0.07	0.00	0.00	0.06	0.02	0.20	0.34	1.61	4.04	0.03	3.55	41.70	0.00	0.00		-4.80	4.23	-0.99	57.99	177.54	673.64	466.61	949.07	760.36	719.93	529.56	897.36	523.29
10.410	1	0.03	0.01	0.01	0.04	2.71	0.04	0.07	0.35	0.11	94.57	24.79	38.24	97.28	0.48	2.13	0.11	0.04	5.54	0.13	0.11	0.07	0.00	0.00	0.07	0.02	0.22	0.35	1.47	3.68	0.03	3.63	39.76	0.00	0.00		-11.03	4.12	1.31	55.50	189.86	671.29	463.97	948.72	755.93	715.56	521.70	905.40	524.17
10.443	1	0.03	0.01	0.01	0.04	2.80	0.04	0.07	0.31	0.09	94.39	24.80	38.54	98.36	0.38	2.72	0.09	0.05	6.12	0.10	0.09	0.06	0.00	0.00	0.06	0.02	0.26	0.31	1.29	3.55	0.03	0.45	39.76	0.00	0.00		-6.52	1.52	-1.13	57.42	179.84	674.70	465.44	953.12	760.50	721.15	531.24	900.67	520.62
10.477	1	0.03	0.01	0.01	0.04	2.80	0.04	0.07	0.23	0.09	94.39	24.41	38.51	98.32	0.41	3.17	0.09	0.05	6.38	0.10	0.09	0.08	0.00	0.00	0.08	0.01	0.25	0.23	1.33	3.35	0.03	6.39	39.63	0.00	0.00		-7.91	1.66	-0.44	56.90	178.94	674.46	465.73	954.06	762.32	722.76	526.80	901.68	524.42
10.510	1	0.04	0.01	0.01	0.04	2.32	0.04	0.07	0.17	0.09	95.36	19.26	36.63	97.95	0.48	2.91	0.09	0.05	6.65	0.11	0.08	0.06	0.00	0.00	0.11	0.01	0.23	0.17	1.31	3.53	0.02	0.75	37.75	0.00	0.00		-11.14	2.67	-1.85	55.94	188.85	672.61	465.65	952.35	759.77	713.95	529.01	902.64	521.21
10.543	1	0.04	0.01	0.01	0.04	2.67	0.04	0.08	0.12	0.09	94.67	18.35	37.60	97.50	0.62	3.44	0.09	0.06	9.92	0.12	0.10	0.06	0.00	0.00	0.09	0.01	0.21	0.12	1.33	3.69	0.02	3.53	37.38	0.00	0.00		-7.43	3.69	-2.16	56.76	189.10	670.06	465.36	949.63	760.43	710.79	530.49	899.69	521.88
10.577	1	0.04	0.01	0.01	0.05	1.91	0.04	0.08	0.13	0.09	96.17	11.92	34.29	94.96	0.85	3.71	0.09	0.07	10.14	0.13	0.13	0.06	0.00	0.00	0.08	0.01	0.24	0.13	1.26	3.74	0.02	4.26	34.22	0.00	0.00		-5.75	7.32	-1.20	57.25	189.39	668.65	464.64	946.87	759.58	710.04	529.26	899.27	521.47
10.610	1	0.04	0.01	0.01	0.05	2.30	0.04	0.08	0.15	0.08	95.39	14.40	35.95	96.20	1.13	4.17	0.08	0.08	10.81	0.16	0.13	0.05	0.00	0.00	0.07	0.01	0.26	0.15	1.30	3.84	0.02	1.31	35.58	0.00	0.00		-6.06	5.85	-1.62	57.42	185.73	667.80	463.69	946.81	758.79	710.77	527.43	896.42	522.24
10.643	1	0.04	0.01	0.01	0.05	2.07	0.04	0.09	0.19	0.08	95.87	11.91	34.73	95.82	1.47	5.36	0.08	0.11	11.53	0.21	0.17	0.07	0.00	0.00	0.06	0.01	0.28	0.19	1.32	4.61	0.01	3.05	34.22	0.00	0.00		-7.39	6.34	-1.16	56.99	185.60	665.84	466.72	944.39	761.72	709.34	529.85	894.85	523.81
10.677	1	0.04	0.01	0.01	0.06	2.06	0.05	0.09	0.24	0.06	95.89	10.66	34.51	97.17	1.55	6.67	0.06	0.18	12.98	0.24	0.14	0.06	0.00	0.00	0.06	0.01	0.27	0.24	1.13	4.18	0.01	3.02	33.44	0.00	0.00		-5.80	4.31	-1.80	57.94	181.10	667.39	468.73	944.77	763.40	711.78	534.09	892.59	523.84
10.710	1	0.04	0.01	0.01	0.06	1.92	0.05	0.10	0.19	0.06	96.17	10.19	33.74	93.07	2.35	6.74	0.06	0.19	12.34	0.40	0.15	0.08	0.00	0.00	0.06	0.01	0.26	0.19	1.16	4.71	0.01	2.38	33.12	0.00	0.00		-6.31	9.01	-1.98	57.83	176.31	666.24	468.80	941.58	761.63	711.96	532.84	888.00	523.22
10.744	1	0.04	0.02	0.01	0.07	1.27	0.05	0.10	0.14	0.06	97.46	6.74	29.83	96.33	2.97	7.01	0.06	0.19	10.51	0.57	0.25	0.09	0.00	0.00	0.05	0.01	0.25	0.14	0.84	4.05	0.01	16.19	30.32	0.00	0.00		-10.01	5.67	0.64	56.67	179.49	664.90	467.56	940.36	758.89	712.45	525.61	891.94	526.19
10.777	1	0.04	0.02	0.01	0.07	0.90	0.05	0.10	0.15	0.05	98.20	5.08	26.94	96.07	2.20	8.58	0.05	0.15	7.98	0.75	0.25	0.06	0.00	0.00	0.05	0.02	0.35	0.15	0.74	3.70	0.02	6.51	28.45	0.00	0.00		-7.36	6.02	-0.84	56.67	183.24	663.96	467.25	939.61	759.10	707.65	528.99	890.84	524.66
10.810	1	0.04	0.02	0.01	0.07	0.95	0.05	0.11	0.09	0.05	98.10	6.38	27.68	97.19	2.20	9.60	0.05	0.12	5.99	0.72	0.31	0.05	0.00	0.00	0.05	0.02	0.37	0.09	0.87	4.63	0.02	4.48	29.95	0.00	0.00		-6.43	4.28	-1.48	57.21	179.03	667.42	467.60	943.34	760.03	712.48	529.87	891.45	525.31
10.844	1	0.04	0.01	0.01	0.07	0.95	0.04	0.13	0.06	0.05	98.10	7.16	28.00	96.52	1.61	12.20	0.05	0.11	4.50	0.68	0.30	0.04	0.00	0.00	0.04	0.02	0.30	0.06	1.20	6.57	0.02	13.45	30.72	0.00	0.00		-9.00	5.39	-0.24	56.30	174.40	670.04	467.78	946.55	759.90	719.48	525.99	893.87	528.16
10.877	1	0.04	0.01	0.01	0.08	1.04	0.04	0.15	0.05	0.05	97.91	7.78	28.98	93.70	1.25	14.80	0.05	0.10	5.10	0.55	0.19	0.05	0.00	0.00	0.03	0.02	0.28	0.04	1.27	7.70	0.02	1.27	31.28	0.00	0.00		-1.38	8.50	-0.35	58.67	174.20	671.92	474.26	942.02	761.74	718.30	539.45	892.26	530.26
10.910	1	0.03	0.01	0.01	0.08	1.22	0.04	0.18	0.05	0.05	97.56	9.28	30.47	98.01	1.12	16.40	0.05	0.11	5.53	0.38	0.18	0.09	0.00	0.00	0.02	0.03	0.26	0.02	1.56	10.46	0.02	0.74	32.48	0.00	0.00		-5.19	2.52	-2.82	57.10	179.77	673.04	475.69	944.55	763.51	713.74	540.46	893.21	530.17
10.944	1	0.03	0.01	0.01	0.09	1.28	0.03	0.24	0.06	0.06	97.44	10.19	31.00	95.02	1.05	19.00	0.06	0.10	5.07	0.28	0.11	0.07	0.00	0.00	0.02	0.04	0.22	0.02	2.07	15.61	0.03	0.96	33.12	0.00	0.00		-5.80	7.26	-2.16	56.45	184.39	673.81	475.09	948.30	765.91	714.57	539.68	898.72	530.38
10.977	1	0.03	0.01	0.01	0.10	1.04	0.04	0.26	0.07	0.07	97.93	7.74	29.04	96.87	0.83	20.32	0.07	0.09	5.04	0.24	0.10	0.05	0.00	0.00	0.02	0.05	0.18	0.02	1.95	15.62	0.03	5.23	31.25	0.00	0.00		-13.47	4.83	-1.28	55.38	172.02	676.10	479.05	945.67	763.51	721.93	537.59	893.84	531.41
11.010	1	0.03	0.01	0.01	0.10	1.00	0.03	0.30	0.07	0.07	98.01	7.57	28.74	97.67	0.63	23.37	0.07	0.11	4.62	0.15	0.11	0.03	0.00	0.00	0.02	0.06	0.21	0.05	1.85	16.21	0.04	0.14	31.10	0.00	0.00		-11.95	3.32	-1.16	55.76	182.49	676.70	473.15	954.58	765.31	721.51	537.07	903.68	526.36
11.044	1	0.03	0.01	0.01	0.10	1.19	0.03	0.30	0.11	0.07	97.62	8.29	30.16	97.94	0.79	21.66	0.06	0.13	6.56	0.17	0.11	0.03	0.00	0.00	0.02	0.07	0.16	0.11	1.56	17.72	0.04	0.22	31.71	0.00	0.00		-14.25	2.70	-0.96	55.99	179.14	677.83	470.77	956.72	764.07	725.08	532.56	904.01	523.92
11.077	1	0.03	0.01	0.01	0.09	1.25	0.04	0.27	0.17	0.07	97.49	7.52	30.36	97.61	0.85	20.03	0.06	0.17	8.80	0.18	0.18	0.05	0.00	0.00	0.03	0.07	0.17	0.17	1.49	17.14	0.03	0.42	31.05	0.00	0.00		-11.40	3.46	-0.98	56.38	184.11	678.42	466.18	958.46	761.49	723.66	529.13	907.59	521.01
11.111	1	0.04	0.01	0.01	0.09	1.40	0.04	0.25	0.21	0.09	97.19	5.41	30.72	98.12	0.94	16.73	0.06	0.22	15.17	0.19	0.15	0.09	0.00	0.00	0.04	0.09	0.17	0.21	1.31	18.75	0.04	0.30	28.86	0.00	0.00		-11.04	2.23	-1.01	56.79	181.25	682.09	461.17	964.34	759.74	729.81	523.97	910.91	516.59
11.144	1	0.04	0.01	0.01	0.08	1.90	0.04	0.22	0.17	0.08	96.20	6.95	33.39	96.86	0.97	14.42	0.05	0.23	17.30	0.20	0.16	0.12	0.00	0.00	0.05	0.08	0.17	0.17	1.35	17.32	0.03	0.39	30.53	0.00	0.00		-7.33	4.85	-0.61	58.14	175.25	685.55	463.70	965.52	761.35	735.83	527.06	910.95	520.10
11.177	1	0.04	0.01	0.01	0.08	1.91	0.04	0.22	0.13	0.08	96.19	7.61	33.48	97.13	1.32	14.31	0.06	0.26	16.16	0.26	0.14	0.11	0.00	0.00	0.08	0.08	0.17	0.13	1.38	17.59	0.03	0.17	31.13	0.00	0.00		-11.06	4.39	0.61	57.28	179.00	684.26	460.96	969.47	761.00	736.97	525.92	915.75	517.06
11.211	1	0.04	0.01	0.01	0.08	1.72	0.05	0.20	0.21	0.11	96.55	6.65	32.40	95.53	1.74	12.76	0.06	0.30	16.14	0.31	0.12	0.11	0.00	0.00	0.15	0.11	0.20	0.21	1.31	16.33	0.04	0.66	30.23	0.00	0.00		-8.44	6.69	0.12	57.61	177.11	687.11	461.54	969.22	761.53	738.51	522.91	915.59	519.63
11.244	1	0.04	0.02	0.01	0.07	1.70	0.05	0.17	0.28	0.10	96.59	6.12	32.05	95.60	2.15	9.89	0.06	0.29	17.01	0.28	0.17	0.17	0.00	0.00	0.23	0.10	0.26	0.28	1.23	14.77	0.04	1.37	29.68	0.00	0.00		-8.77	6.61	0.24	57.28	180.67	686.76	463.08	967.68	760.75	735.93	524.99	916.56	520.78
11.277	1	0.04	0.02	0.01	0.07	1.86	0.05	0.17	0.40	0.09	96.27	7.24	32.86	90.73	2.53	8.62	0.06	0.25	16.43	0.39	0.20	0.22	0.00	0.00	0.22	0.09	0.31	0.40	1.15	15.05	0.04	1.77	30.80	0.00	0.00		-5.62	10.60	1.03	57.59	179.27	683.71	460.86	963.91	759.45	734.43	521.64	913.70	521.30
11.311	1	0.04	0.02	0.01	0.08	1.44	0.06	0.17	0.55	0.08	97.12	5.98	30.26	79.45	3.93	9.29	0.07	0.26	14.33	0.38	0.29	0.21	0.00	0.00	0.18	0.08	0.41	0.55	1.09	12.95	0.03	1.89	29.52	0.00	0.00		-3.77	15.24	1.17	58.22	175.93	678.58	459.91	958.36	757.06	731.16	524.35	907.01	519.09
11.344	1	0.04	0.02	0.01	0.09	1.07	0.06	0.17	0.66	0.08	97.85	4.59	27.28	71.71	5.20	9.71	0.08	0.28	12.50	0.50	0.47	0.21	0.00	0.00	0.18	0.08	0.42	0.66	0.97	12.16	0.03	3.33	27.79	0.00	0.00		-5.23	17.35	0.17	57.67	175.79	671.33	457.05	951.65	753.67	723.00	523.29	898.52	513.63
11.378	1	0.04	0.02	0.01	0.11	0.77	0.07	0.21	0.71	0.08	98.45	3.51	23.32	51.45	9.46	11.81	0.08	0.27	10.08	0.66	0.89	0.13	0.00	0.00	0.19	0.08	0.50	0.71	0.75	10.08	0.03	1.58	26.05	0.00	0.00		-7.81	21.71	-1.34	57.21	161.60	656.94	457.57	935.96	752.47	713.44	524.20	874.36	509.50
11.411	1	0.04	0.02	0.01	0.15	0.64	0.10	0.28	0.90	0.09	98.73	2.88	20.07	45.17	16.04	13.40	0.09	0.30	9.11	1.17	1.03	0.18	0.00	0.00	0.22	0.07	0.57	0.90	0.64	8.82	0.03	1.48	24.79	0.00	0.00		-2.12	22.97	-2.37	56.92	169.72	644.18	452.10	919.83	744.78	693.42	521.29	862.34	504.78
11.444	1	0.04	0.03	0.01	0.19	0.44	0.13	0.33	0.93	0.11	99.12	2.00	15.62	22.98	20.52	13.62	0.11	0.28	7.24	1.62	1.50	0.33	0.00	0.00	0.22	0.08	0.51	0.93	0.62	8.89	0.03	0.80	22.45	0.00	0.00		-2.77	28.05	-0.09	57.88	144.40	636.09	451.55	909.50	742.74	700.30	517.97	844.05	504.26
11.478	1	0.04	0.03	0.01	0.24	0.31	0.17	0.39	1.12	0.11	99.21	1.39	10.94	28.72	26.05	13.77	0.11	0.28	5.50	2.62	2.19	0.58	0.00	0.01	0.28	0.08	0.41	1.12	0.46	7.07	0.03	0.53	20.16	0.00	0.00		-6.38	26.55	-2.63	55.59	160.44	624.54	451.86	894.42	736.90	675.49	518.12	835.01	500.90
11.511	1	0.04	0.03	0.01	0.42	0.19	0.25	0.69	0.97	0.12	98.62	0.99	4.68	5.39	34.53	18.42	0.12	0.37	3.42	3.66	2.38	1.01	0.00	0.01	0.25	0.08	0.25	0.97	0.45	7.34	0.03	0.46	16.81	0.00	0.00		-4.71	36.33	-0.73	56.86	139.09	622.66	449.39	889.19	733.79	685.36	511.05	824.05	500.56
11.544	1	0.03	0.03	0.01	0.93	0.15	0.43	1.69	0.62	0.12	96.62	2.70	0.00	5.32	48.12	26.57	0.12	0.55	2.66	3.90	2.01	1.19	0.00	0.01	0.30	0.10	0.15	0.62	0.47	7.26	0.03	0.77	14.89	0.00	0.00		-1.43	36.40	0.37	57.51	129.47	617.49	449.34	882.62	731.27	686.06	515.42	814.51	499.15
11.578	1	0.03	0.03	0.01	1.21	0.12	0.44	2.11	0.41	0.15	95.77	2.80	0.00	3.93	48.73	31.92	0.15	0.68	2.78	5.18	2.12	1.42	0.00	0.02	0.35	0.13	0.09	0.41	0.49	6.62	0.04	2.24	12.87	0.00	0.00		-3.44	37.99	0.20	57.05	131.34	613.96	448.32	880.03	731.99	681.68	511.34	812.46	499.17
11.611	1	0.02	0.03	0.01	1.78	0.10	0.54	3.24	0.34	0.15	93.52	4.41	0.00	4.41	54.50	36.55	0.15	0.68	2.69	4.81	2.01	1.22	0.00	0.02	0.34	0.12	0.06	0.19	0.54	6.74	0.04	1.02	11.73	0.00	0.00		-6.36	37.38	1.21	56.83	129.59	612.18	445.85	878.02	728.18	681.84	506.89	811.01	496.43
11.644	1	0.02	0.04	0.01	1.88	0.09	0.60	3.25	0.28	0.17	93.49	4.72	0.00	11.97	55.42	36.01	0.17	0.73	3.09	5.25	1.49	1.01	0.00	0.02	0.28	0.14	0.04	0.15	0.52	6.43	0.04	1.80	10.64	0.00	0.00		-2.47	31.98	-1.32	57.41	134.57	606.05	448.03	871.46	731.37	669.91	512.73	803.66	497.92
11.678	1	0.02	0.04	0.01	2.78	0.07	0.66	4.59	0.21	0.20	90.82	5.78	0.00	9.53	58.12	42.80	0.20	0.95	3.52	4.56	1.84	1.02	0.00	0.04	0.21	0.18	0.02	0.10	0.48	5.30	0.05	0.93	8.21	0.00	0.00		-5.10	33.25	-0.08	57.14	134.81	604.78	447.96	868.19	729.34	668.79	508.20	803.30	499.14
11.711	1	0.02	0.03	0.01	2.94	0.07	0.47	4.80	0.19	0.20	90.39	3.88	0.00	18.42	52.92	49.29	0.19	1.08	3.36	3.91	2.02	0.98	0.00	0.04	0.19	0.20	0.02	0.07	0.47	5.03	0.05	1.01	7.83	0.00	0.00		-6.34	29.44	-1.37	55.98	143.41	601.54	446.24	861.24	722.85	657.66	506.04	800.70	495.86
11.745	1	0.02	0.03	0.01	4.15	0.06	0.42	7.04	0.22	0.24	85.91	6.02	0.00	28.60	53.38	58.72	0.22	0.94	2.97	4.90	3.38	1.17	0.00	0.07	0.13	0.24	0.02	0.04	0.42	5.04	0.06	2.25	6.19	0.00	0.00		-2.97	26.57	1.39	57.88	139.21	600.68	450.54	857.49	725.39	660.66	509.18	799.76	503.62
11.778	1	0.02	0.03	0.01	3.82	0.05	0.36	6.04	0.24	0.28	87.92	6.27	0.00	47.42	49.46	59.32	0.24	0.75	2.69	4.29	3.18	0.89	0.00	0.12	0.16	0.28	0.02	0.10	0.35	4.60	0.07	0.80	5.25	0.00	0.00		-2.36	22.52	1.27	57.18	154.11	599.87	447.43	861.97	723.75	655.11	513.53	808.55	499.12
11.811	1	0.03	0.03	0.01	2.27	0.05	0.24	3.33	0.27	0.29	93.35	4.35	0.00	70.65	39.23	54.50	0.27	0.54	2.30	5.04	4.79	0.98	0.00	0.11	0.14	0.29	0.03	0.11	0.38	4.87	0.07	1.67	5.35	0.00	0.00		-2.12	17.61	2.81	58.02	153.33	602.37	445.94	867.69	726.22	661.21	511.38	814.13	500.26
11.845	1	0.03	0.04	0.02	1.64	0.05	0.21	2.27	0.30	0.31	95.46	3.01	0.00	88.36	33.79	49.63	0.30	0.40	2.70	5.54	4.87	0.90	0.00	0.14	0.12	0.31	0.04	0.10	0.47	5.87	0.09	1.24	4.83	0.00	0.00		-3.49	11.87	1.35	57.64	162.30	610.55	443.08	881.69	728.48	666.03	511.91	827.58	496.32
11.878	1	0.04	0.04	0.02	1.18	0.06	0.16	1.65	0.31	0.31	96.69	2.46	0.00	76.35	27.68	46.94	0.31	0.32	3.88	5.52	5.77	0.76	0.00	0.09	0.09	0.29	0.06	0.06	0.61	7.00	0.09	1.93	5.53	0.00	0.00		-9.53	16.14	1.92	55.21	162.43	615.12	439.99	892.46	732.95	674.21	501.76	836.53	495.90
11.911	1	0.05	0.05	0.02	0.66	0.06	0.13	0.80	0.34	0.34	98.40	1.20	0.00	88.38	18.82	37.59	0.34	0.16	5.95	5.82	4.92	0.52	0.00	0.08	0.12	0.24	0.07	0.04	0.70	7.71	0.10	1.43	5.44	0.00	0.00		-9.42	11.85	1.33	55.26	164.54	621.93	439.50	902.48	736.55	680.66	501.88	845.09	495.81
11.945	1	0.07	0.07	0.02	0.31	0.08	0.13	0.31	0.29	0.29	99.38	0.40	0.52	85.61	11.47	22.00	0.29	0.07	10.25	4.88	3.31	0.31	0.00	0.08	0.15	0.15	0.10	0.04	0.80	7.62	0.10	1.25	5.81	0.00	0.00		-5.79	13.09	0.36	55.96	166.31	625.57	440.35	906.56	738.80	682.48	505.71	848.54	496.66
11.978	1	0.09	0.09	0.02	0.19	0.11	0.14	0.18	0.29	0.29	99.61	0.33	3.63	90.48	8.35	11.19	0.29	0.04	13.66	4.95	2.68	0.16	0.00	0.06	0.15	0.13	0.15	0.05	0.87	9.09	0.10	2.13	6.51	0.00	0.00		-7.64	10.74	-0.58	55.58	176.09	629.81	442.96	912.33	739.91	681.45	512.64	856.79	496.45
12.011	1	0.09	0.10	0.02	0.16	0.11	0.14	0.14	0.26	0.26	99.68	0.33	4.78	90.32	6.99	6.08	0.26	0.03	13.07	2.76	1.16	0.09	0.00	0.05	0.21	0.09	0.19	0.15	1.10	9.78	0.10	6.27	6.96	0.00	0.00		-6.56	10.84	-0.57	55.06	180.94	628.90	443.88	910.94	742.28	677.60	510.15	858.26	500.15
12.045	1	0.09	0.09	0.02	0.13	0.17	0.14	0.13	0.27	0.27	99.66	0.33	8.69	93.47	6.30	3.13	0.27	0.02	16.82	3.38	1.05	0.14	0.00	0.03	0.21	0.05	0.20	0.13	1.22	11.44	0.09	1.26	8.97	0.00	0.00		-4.18	8.69	-2.78	55.91	183.85	630.39	444.09	911.55	742.46	674.11	513.51	857.34	498.38
12.078	1	0.09	0.09	0.02	0.12	0.14	0.13	0.12	0.25	0.25	99.71	0.33	7.98	91.71	5.37	1.79	0.25	0.01	13.47	2.33	0.60	0.08	0.00	0.03	0.25	0.04	0.18	0.15	1.13	11.44	0.09	1.31	9.27	0.00	0.00		-1.81	9.98	-3.85	58.49	176.44	633.52	448.34	909.24	740.17	677.44	521.77	852.40	498.95
12.112	1	0.09	0.08	0.02	0.11	0.19	0.12	0.12	0.37	0.26	99.61	0.39	10.78	93.95	4.57	1.27	0.26	0.01	14.75	1.88	0.51	0.08	0.00	0.02	0.37	0.03	0.22	0.22	1.05	12.02	0.09	0.38	11.25	0.00	0.00		-1.57	8.29	-4.87	58.65	178.49	632.91	448.30	906.23	737.42	673.26	522.62	849.96	497.45
12.145	1	0.08	0.07	0.02	0.09	0.25	0.11	0.10	0.77	0.25	99.50	0.53	13.44	89.39	2.52	0.85	0.25	0.00	15.01	1.56	0.41	0.06	0.00	0.02	0.77	0.02	0.42	0.46	0.94	11.04	0.10	0.58	13.33	0.00	0.00		-0.49	11.34	-5.43	59.11	178.98	632.10	448.84	904.72	735.79	671.55	526.71	847.86	495.85
12.178	1	0.08	0.07	0.02	0.09	0.23	0.10	0.10	1.11	0.23	99.54	0.57	12.92	92.76	2.28	0.89	0.23	0.00	12.54	1.56	0.30	0.04	0.00	0.02	1.06	0.02	0.63	1.11	0.86	10.41	0.11	0.92	13.92	0.00	0.00		-3.75	9.25	-5.86	58.08	177.90	629.65	449.08	901.58	735.32	668.56	524.33	844.10	495.48
12.212	1	0.08	0.06	0.02	0.09	0.28	0.10	0.10	1.53	0.26	99.44	0.73	14.47	93.41	2.23	1.10	0.26	0.00	12.47	1.56	0.42	0.04	0.00	0.02	1.53	0.01	0.65	1.53	0.81	11.63	0.13	1.59	15.64	0.00	0.00		-4.85	8.74	-5.13	57.84	177.90	628.10	448.64	899.76	734.46	667.70	522.29	843.59	495.69
12.245	1	0.08	0.06	0.02	0.09	0.25	0.10	0.10	2.07	0.26	99.50	0.71	13.49	88.22	2.54	1.36	0.26	0.01	11.09	1.41	0.35	0.04	0.00	0.02	2.07	0.01	0.58	1.37	0.76	11.23	0.13	0.54	15.37	0.00	0.00		-3.04	11.93	-4.14	58.43	175.98	626.26	448.34	898.24	735.36	668.24	520.99	842.62	497.28
12.278	1	0.08	0.05	0.01	0.08	0.26	0.09	0.11	2.10	0.25	99.49	0.84	14.10	89.83	2.26	1.25	0.25	0.01	9.01	1.83	0.26	0.03	0.00	0.02	2.10	0.01	0.55	1.03	0.71	11.94	0.12	0.10	16.62	0.00	0.00		-2.10	11.11	-4.81	58.95	174.52	625.26	449.71	895.72	735.69	666.42	522.72	839.19	498.10
12.312	1	0.07	0.05	0.01	0.08	0.31	0.08	0.11	2.22	0.23	99.39	1.18	16.07	90.99	1.76	1.46	0.23	0.01	7.54	1.78	0.26	0.04	0.00	0.01	2.22	0.00	0.66	1.07	0.72	12.54	0.12	2.47	18.99	0.00	0.00		-0.19	10.44	-5.02	59.32	178.77	623.05	450.58	895.44	738.34	662.76	526.51	839.42	499.08
12.345	1	0.07	0.04	0.01	0.08	0.33	0.08	0.10	2.43	0.22	99.34	1.20	16.65	95.69	1.72	1.96	0.22	0.01	8.48	2.09	0.19	0.05	0.00	0.01	2.43	0.00	0.77	0.98	0.70	11.22	0.12	0.59	19.14	0.00	0.00		-5.79	6.50	-6.02	58.29	175.45	625.55	450.39	898.56	738.26	665.94	523.73	839.36	497.06
12.379	1	0.07	0.04	0.01	0.08	0.36	0.08	0.09	1.89	0.17	99.29	1.22	17.43	92.86	1.90	1.95	0.17	0.01	9.73	1.73	0.14	0.08	0.00	0.02	1.89	0.00	0.72	0.82	0.47	7.85	0.10	0.37	19.23	0.00	0.00		-4.43	9.17	-5.95	58.53	175.23	623.88	448.16	896.38	736.86	664.00	519.69	837.65	496.24
12.412	1	0.07	0.04	0.01	0.08	0.37	0.08	0.09	1.48	0.14	99.26	1.25	17.83	94.62	2.30	2.23	0.14	0.02	10.05	1.89	0.16	0.08	0.00	0.02	1.48	0.00	0.46	0.55	0.38	6.65	0.09	1.80	19.42	0.00	0.00		0.49	7.66	-5.66	60.03	178.71	620.03	447.60	893.19	737.49	659.15	523.03	835.93	496.82
12.445	1	0.07	0.04	0.01	0.08	0.38	0.08	0.09	0.95	0.13	99.24	1.29	18.18	89.41	2.81	2.36	0.13	0.03	10.11	1.81	0.14	0.05	0.00	0.02	0.95	0.00	0.38	0.25	0.38	6.83	0.08	2.34	19.64	0.00	0.00		-3.87	11.33	-4.20	58.65	175.99	617.75	447.90	890.81	736.23	660.11	519.91	834.61	497.07
12.479	1	0.07	0.04	0.01	0.08	0.35	0.08	0.09	0.93	0.12	99.30	1.21	17.39	90.89	2.80	2.59	0.12	0.03	9.38	1.68	0.18	0.03	0.00	0.03	0.93	0.00	0.42	0.29	0.30	5.26	0.10	5.22	19.21	0.00	0.00		-2.65	10.50	-4.93	58.82	177.73	615.69	448.54	887.65	735.52	655.76	522.46	831.61	496.70
12.512	1	0.06	0.04	0.01	0.08	0.39	0.08	0.09	0.94	0.13	99.23	1.45	18.33	89.30	2.90	2.98	0.13	0.03	8.86	2.00	0.31	0.04	0.00	0.03	0.94	0.00	0.63	0.39	0.28	5.33	0.10	4.68	20.40	0.00	0.00		-1.19	11.39	-4.83	58.98	179.96	612.79	449.60	883.00	734.17	651.04	524.96	828.86	497.32
12.545	1	0.06	0.04	0.01	0.08	0.45	0.07	0.10	1.01	0.13	99.10	1.69	19.61	89.14	2.92	4.15	0.13	0.04	9.75	2.51	0.39	0.04	0.00	0.03	1.01	0.00	1.04	0.74	0.30	5.97	0.12	1.37	21.37	0.00	0.00		-2.41	11.48	-4.20	59.08	176.00	611.72	450.02	883.56	735.77	653.86	525.45	827.66	497.69
12.579	1	0.06	0.04	0.01	0.09	0.42	0.08	0.10	1.22	0.13	99.15	1.59	18.76	85.79	3.43	5.01	0.13	0.04	9.35	2.50	0.55	0.05	0.00	0.04	1.03	0.00	1.24	1.22	0.29	5.41	0.17	5.88	21.00	0.00	0.00		-2.32	13.01	-3.10	58.77	176.97	609.69	449.93	882.62	736.85	653.16	524.22	828.36	499.23
12.612	1	0.06	0.03	0.01	0.09	0.40	0.07	0.10	0.95	0.13	99.20	1.62	18.44	86.82	3.34	5.12	0.13	0.03	8.12	3.08	0.61	0.08	0.00	0.04	0.95	0.01	1.50	0.93	0.30	5.78	0.19	1.43	21.12	0.00	0.00		-3.25	12.57	-2.90	58.22	175.45	606.92	449.29	879.84	736.44	651.35	522.23	825.25	498.92
12.645	1	0.07	0.04	0.01	0.09	0.29	0.07	0.10	1.13	0.12	99.42	1.24	15.85	81.57	2.53	6.35	0.12	0.03	5.88	3.14	0.52	0.08	0.00	0.04	1.13	0.01	1.93	0.80	0.29	6.36	0.23	7.32	19.38	0.00	0.00		-3.01	14.56	-3.20	57.22	177.45	602.33	449.27	876.57	737.61	646.03	523.09	821.79	498.70
12.679	1	0.07	0.04	0.01	0.11	0.19	0.07	0.12	0.95	0.13	99.61	0.88	12.41	83.82	2.23	8.19	0.13	0.03	3.50	3.15	0.47	0.08	0.00	0.03	0.95	0.01	2.59	0.53	0.32	8.42	0.27	12.22	16.92	0.00	0.00		-5.05	13.78	-2.81	55.59	181.87	598.10	448.84	872.36	736.31	639.89	521.45	820.30	498.47
12.712	1	0.07	0.05	0.01	0.12	0.17	0.07	0.14	0.93	0.13	99.66	0.78	11.37	81.72	1.83	9.81	0.13	0.04	2.89	2.91	0.50	0.09	0.00	0.03	0.93	0.01	3.41	0.33	0.34	9.86	0.25	7.58	16.07	0.00	0.00		-5.67	14.51	-1.77	56.52	167.47	596.95	450.70	868.91	737.74	646.29	518.75	812.88	501.60
12.746	1	0.07	0.04	0.01	0.12	0.18	0.07	0.14	0.69	0.14	99.64	0.82	11.87	90.29	1.63	10.51	0.14	0.05	3.05	3.48	0.67	0.16	0.00	0.02	0.69	0.01	3.92	0.36	0.34	10.96	0.23	7.85	16.46	0.00	0.00		-5.94	10.85	-3.01	55.61	178.80	596.43	450.46	871.15	738.94	639.72	522.33	817.12	499.98
12.779	1	0.07	0.04	0.01	0.11	0.19	0.07	0.14	0.58	0.14	99.62	0.86	12.33	91.80	1.63	10.18	0.14	0.04	3.34	3.06	0.70	0.14	0.00	0.02	0.58	0.01	3.38	0.37	0.38	9.65	0.27	7.54	16.77	0.00	0.00		-5.57	9.92	-2.91	56.03	176.32	597.04	450.71	874.22	743.20	642.85	521.45	818.06	501.74
12.812	1	0.06	0.04	0.01	0.11	0.20	0.07	0.14	0.49	0.15	99.61	0.88	12.73	83.48	1.40	11.26	0.15	0.04	3.86	2.08	0.71	0.16	0.00	0.02	0.49	0.01	2.77	0.42	0.39	10.04	0.25	2.79	16.90	0.00	0.00		-4.36	13.90	-2.19	56.49	173.77	597.51	454.97	866.31	737.76	641.55	524.70	814.18	504.92
12.846	1	0.06	0.04	0.01	0.12	0.21	0.06	0.17	0.71	0.15	99.58	0.94	13.12	91.45	1.46	14.05	0.15	0.05	3.77	2.01	0.86	0.21	0.00	0.02	0.42	0.01	2.45	0.71	0.39	11.90	0.29	8.28	17.42	0.00	0.00		-2.82	10.15	-3.94	57.35	173.32	598.66	455.02	870.14	741.07	642.23	528.87	813.66	503.35
12.879	1	0.06	0.04	0.01	0.13	0.19	0.06	0.16	1.25	0.15	99.62	0.85	12.09	91.00	1.37	13.75	0.15	0.05	3.45	1.67	0.92	0.19	0.00	0.02	0.57	0.02	2.86	1.25	0.40	11.09	0.31	8.33	16.72	0.00	0.00		-6.70	10.43	-3.92	56.47	169.26	598.52	456.64	871.61	744.40	644.91	527.41	812.65	504.80
12.912	1	0.07	0.04	0.02	0.13	0.16	0.07	0.17	1.75	0.16	99.65	0.70	10.38	84.77	1.57	13.90	0.16	0.05	3.13	1.75	0.92	0.22	0.00	0.02	0.52	0.02	2.73	1.75	0.39	11.85	0.37	6.06	15.37	0.00	0.00		-6.69	13.41	-3.14	56.44	166.35	597.71	458.80	870.07	746.07	646.20	527.91	811.32	507.76
12.946	1	0.07	0.05	0.02	0.13	0.14	0.07	0.16	2.32	0.17	99.67	0.62	9.20	84.77	1.92	12.31	0.17	0.05	3.08	1.66	0.96	0.22	0.00	0.03	0.67	0.02	2.69	2.32	0.37	11.94	0.58	4.98	14.51	0.00	0.00		-7.44	13.42	-3.46	55.80	169.73	597.38	460.98	868.33	746.63	642.88	529.13	811.49	509.68
12.979	1	0.07	0.05	0.02	0.13	0.14	0.07	0.16	2.33	0.17	99.68	0.61	9.07	87.95	1.97	12.40	0.17	0.04	3.29	1.55	0.83	0.20	0.00	0.03	0.78	0.02	2.20	2.33	0.41	11.07	0.58	3.29	14.29	0.00	0.00		-7.96	12.06	-3.44	55.58	172.69	597.71	462.22	867.69	746.18	641.18	530.62	812.69	510.48
13.012	1	0.07	0.05	0.02	0.14	0.13	0.07	0.17	2.00	0.17	99.66	0.56	8.52	79.04	2.18	14.09	0.17	0.04	3.13	1.13	0.60	0.14	0.00	0.03	0.98	0.03	1.99	2.00	0.44	10.72	0.54	1.03	13.76	0.00	0.00		-8.66	15.36	-3.22	56.03	164.42	596.36	466.34	865.22	748.12	644.23	535.62	807.05	512.77
13.046	1	0.07	0.06	0.02	0.16	0.11	0.08	0.17	1.87	0.17	99.67	0.42	6.59	60.02	2.06	14.93	0.17	0.06	3.42	0.99	0.59	0.11	0.00	0.02	1.03	0.03	1.92	1.87	0.43	9.25	0.41	0.66	11.77	0.00	0.00		-2.68	19.97	-0.60	56.99	164.47	590.27	463.33	865.50	753.42	644.58	534.57	807.92	515.27
13.079	1	0.07	0.06	0.02	0.15	0.12	0.08	0.16	1.44	0.18	99.68	0.46	7.21	50.23	2.51	13.23	0.18	0.08	3.65	1.13	0.66	0.14	0.00	0.02	1.01	0.03	2.02	1.44	0.45	10.02	0.41	0.46	12.29	0.00	0.00		-5.26	21.95	0.01	55.33	170.38	584.58	459.81	863.50	753.62	638.37	528.25	808.14	513.86
13.113	1	0.07	0.06	0.02	0.14	0.12	0.08	0.15	1.45	0.19	99.70	0.44	7.29	44.70	2.37	12.03	0.19	0.09	4.50	0.95	0.80	0.18	0.00	0.02	0.98	0.03	2.44	1.45	0.43	9.30	0.33	0.42	12.06	0.00	0.00		-3.89	23.06	1.31	56.72	157.34	582.99	459.22	862.91	754.63	645.65	528.68	802.26	513.51
13.146	1	0.07	0.05	0.02	0.14	0.13	0.08	0.15	2.04	0.19	99.70	0.50	7.96	58.54	2.71	12.21	0.19	0.12	4.33	0.75	0.76	0.25	0.00	0.02	0.80	0.03	2.14	2.04	0.42	8.92	0.26	0.17	12.89	0.00	0.00		-2.49	20.28	-0.06	56.57	166.12	580.37	459.54	861.65	755.90	637.61	532.32	802.60	512.95
13.179	1	0.07	0.06	0.02	0.14	0.13	0.08	0.16	1.69	0.21	99.69	0.49	7.92	69.29	3.52	11.54	0.21	0.12	4.71	0.70	0.93	0.34	0.00	0.01	0.61	0.03	2.00	1.69	0.49	9.89	0.22	0.35	12.84	0.00	0.00		-4.30	17.93	-1.22	55.11	180.09	580.33	458.83	863.16	756.20	629.45	531.21	808.55	512.28
13.213	1	0.07	0.05	0.02	0.14	0.15	0.08	0.15	1.85	0.18	99.70	0.57	8.92	53.89	3.96	12.31	0.18	0.18	5.00	0.64	1.13	0.25	0.00	0.01	0.50	0.04	1.80	1.85	0.52	7.86	0.21	0.26	13.83	0.00	0.00		-2.33	21.22	-2.32	56.69	164.83	582.73	458.28	863.15	755.36	637.21	530.48	800.79	510.23
13.246	1	0.06	0.05	0.02	0.14	0.15	0.09	0.16	0.74	0.18	99.68	0.56	8.95	70.84	4.68	11.28	0.18	0.23	5.17	0.56	1.37	0.29	0.00	0.01	0.36	0.04	1.49	0.74	0.64	9.44	0.18	0.13	13.77	0.00	0.00		-7.61	17.56	-1.55	55.98	166.12	583.62	459.70	865.71	756.58	639.17	529.97	804.20	510.92
13.279	1	0.07	0.06	0.02	0.13	0.14	0.09	0.16	0.27	0.17	99.68	0.52	8.17	74.09	4.67	9.48	0.17	0.21	4.78	0.59	1.61	0.26	0.00	0.00	0.26	0.04	1.23	0.27	0.74	10.94	0.18	0.09	13.17	0.00	0.00		-4.65	16.75	-2.10	54.54	183.33	584.65	460.39	865.68	756.18	629.88	532.06	812.23	513.17
13.313	1	0.07	0.06	0.02	0.13	0.14	0.09	0.17	0.26	0.17	99.65	0.51	8.27	88.84	4.61	9.04	0.17	0.22	5.44	0.60	1.85	0.26	0.00	0.00	0.22	0.03	1.02	0.26	0.85	13.74	0.17	1.14	13.08	0.00	0.00		-9.79	11.63	-0.36	55.10	173.12	592.36	461.41	877.80	761.96	647.17	528.77	819.79	515.61
13.346	1	0.07	0.06	0.02	0.13	0.14	0.09	0.16	0.20	0.18	99.68	0.52	8.46	95.41	4.09	8.69	0.18	0.21	5.20	0.52	1.93	0.21	0.00	0.00	0.20	0.04	0.75	0.16	0.94	12.65	0.17	5.29	13.26	0.00	0.00		-14.80	6.83	-1.59	53.20	183.80	603.56	460.85	889.21	761.37	651.01	523.77	834.57	514.64
13.380	1	0.07	0.05	0.02	0.12	0.19	0.09	0.15	0.17	0.17	99.63	0.61	11.28	96.52	3.22	7.94	0.17	0.25	7.89	0.42	1.28	0.11	0.00	0.00	0.15	0.03	0.50	0.16	1.23	13.14	0.12	7.44	14.40	0.00	0.00		-12.57	5.39	-0.43	53.81	179.99	619.00	457.92	907.68	762.21	671.52	522.31	851.30	513.61
13.413	1	0.07	0.05	0.02	0.10	0.24	0.08	0.15	0.21	0.21	99.51	0.86	13.91	98.55	2.15	7.57	0.21	0.21	7.84	0.44	1.59	0.12	0.00	0.00	0.09	0.02	0.42	0.10	1.95	13.72	0.10	18.19	16.80	0.00	0.00		-9.16	0.91	0.34	53.77	179.98	636.73	453.06	924.66	758.23	689.72	513.54	869.70	514.74
13.446	1	0.07	0.04	0.01	0.10	0.26	0.07	0.14	0.24	0.24	99.47	0.92	15.02	98.30	1.62	7.16	0.24	0.19	8.28	0.33	0.81	0.06	0.00	0.00	0.11	0.03	0.36	0.07	2.17	12.77	0.10	18.26	17.27	0.00	0.00		-7.46	-1.72	-2.09	55.12	178.48	655.06	463.92	936.39	762.04	702.35	531.50	880.30	517.78
13.480	1	0.07	0.04	0.01	0.09	0.37	0.07	0.14	0.30	0.30	99.26	1.14	18.09	98.15	1.30	6.47	0.30	0.15	11.29	0.28	0.35	0.05	0.00	0.00	0.11	0.03	0.28	0.05	2.96	13.56	0.07	4.69	18.75	0.00	0.00		-13.72	-2.15	-2.35	52.78	186.69	664.13	462.64	947.97	760.97	707.86	526.70	894.28	516.55
13.513	1	0.07	0.04	0.01	0.09	0.42	0.07	0.13	0.37	0.37	99.17	1.32	19.31	98.11	0.92	4.81	0.37	0.12	11.41	0.21	0.30	0.03	0.00	0.00	0.10	0.02	0.28	0.04	3.72	14.02	0.07	10.24	19.79	0.00	0.00		-12.59	-2.25	-1.29	52.67	192.62	672.79	461.59	960.75	764.16	716.93	525.24	909.45	518.99
13.546	1	0.07	0.04	0.01	0.09	0.41	0.07	0.13	0.41	0.41	99.18	1.34	19.33	97.80	0.83	4.25	0.41	0.13	10.92	0.14	0.13	0.02	0.00	0.00	0.07	0.02	0.27	0.03	4.14	14.85	0.06	6.34	19.92	0.00	0.00		-11.78	-3.04	-1.28	53.18	186.78	680.26	459.38	971.54	765.33	729.34	528.68	915.52	513.76
13.580	1	0.07	0.03	0.01	0.08	0.46	0.07	0.12	0.45	0.45	99.07	1.77	20.65	97.86	0.65	4.37	0.45	0.12	9.61	0.09	0.10	0.04	0.00	0.00	0.05	0.02	0.24	0.03	5.39	13.88	0.05	2.88	21.66	0.00	0.00		-7.14	-2.89	-3.44	54.71	178.93	692.48	456.80	983.35	765.02	742.70	529.63	920.55	510.05
13.613	1	0.06	0.03	0.01	0.08	0.51	0.06	0.12	0.47	0.47	98.98	2.09	21.64	95.37	0.50	4.28	0.47	0.11	9.22	0.05	0.10	0.04	0.00	0.00	0.04	0.02	0.25	0.03	5.81	12.92	0.05	10.50	22.73	0.00	0.00		-7.93	-6.88	-0.81	54.61	181.03	699.95	463.58	986.87	767.30	750.26	531.36	930.92	519.65
13.646	1	0.07	0.03	0.01	0.08	0.59	0.06	0.11	0.54	0.54	98.83	2.51	22.92	96.38	0.42	3.36	0.54	0.07	9.34	0.05	0.09	0.09	0.00	0.00	0.03	0.02	0.22	0.03	7.08	13.61	0.04	10.70	23.90	0.00	0.00		-1.42	-5.59	-2.22	55.13	197.92	705.17	457.37	991.66	761.33	744.37	527.40	942.03	517.32
13.680	1	0.06	0.02	0.01	0.07	0.78	0.06	0.11	0.57	0.57	98.44	4.09	25.74	95.75	0.48	2.69	0.57	0.07	8.21	0.03	0.09	0.07	0.00	0.00	0.02	0.02	0.21	0.03	8.99	12.25	0.04	10.01	27.04	0.00	0.00		-6.78	-6.43	0.85	54.69	192.58	720.37	462.09	1003.10	759.67	765.01	528.30	957.44	520.72
13.713	1	0.06	0.02	0.01	0.07	0.79	0.06	0.10	0.58	0.58	98.43	4.21	25.88	96.63	0.36	2.94	0.58	0.06	8.05	0.02	0.09	0.04	0.00	0.00	0.02	0.03	0.21	0.06	7.88	10.79	0.04	17.53	27.22	0.00	0.00		-11.24	-5.22	-1.28	53.91	187.59	721.57	466.01	1005.15	763.44	766.31	534.33	953.30	519.31
13.747	1	0.06	0.02	0.01	0.06	0.94	0.05	0.09	0.84	0.84	98.12	6.03	27.62	87.33	0.32	2.85	0.84	0.06	6.63	0.02	0.12	0.04	0.00	0.00	0.01	0.03	0.22	0.12	7.76	8.66	0.04	5.05	29.57	0.00	0.00		-11.54	-12.35	-1.42	53.79	187.03	732.10	464.11	1016.04	761.83	776.93	533.31	963.23	516.81
13.780	1	0.05	0.02	0.01	0.06	1.25	0.05	0.08	0.81	0.81	97.50	9.30	30.44	98.28	0.31	3.02	0.81	0.06	5.92	0.02	0.11	0.03	0.00	0.00	0.01	0.03	0.23	0.09	7.28	5.99	0.03	6.18	32.49	0.00	0.00		-6.66	-1.77	0.39	54.45	194.67	733.92	462.86	1018.84	764.32	777.99	526.93	972.62	523.00
13.813	1	0.05	0.02	0.01	0.06	1.00	0.05	0.08	0.77	0.77	97.99	7.33	28.43	96.03	0.24	3.15	0.77	0.06	5.21	0.01	0.13	0.04	0.00	0.00	0.02	0.03	0.19	0.19	6.00	5.58	0.03	1.75	30.88	0.00	0.00		-11.00	-6.07	-1.20	54.48	185.14	742.66	462.52	1025.80	760.21	788.49	529.74	973.14	516.24
13.847	1	0.05	0.02	0.01	0.05	1.13	0.05	0.08	0.68	0.68	97.74	8.90	29.65	96.41	0.21	2.64	0.68	0.06	4.67	0.01	0.14	0.06	0.00	0.00	0.02	0.04	0.20	0.15	5.32	4.67	0.03	0.60	32.20	0.00	0.00		-11.97	-5.54	-0.70	55.04	180.16	745.82	462.64	1029.30	759.67	795.22	531.05	974.69	515.33
13.880	1	0.05	0.02	0.01	0.05	1.10	0.05	0.07	0.60	0.60	97.80	9.18	29.59	96.04	0.16	1.81	0.60	0.07	3.81	0.01	0.08	0.03	0.00	0.00	0.02	0.03	0.22	0.13	4.68	4.60	0.03	1.03	32.40	0.00	0.00		-15.27	-6.06	0.47	54.79	187.46	748.87	462.13	1034.76	759.68	797.26	528.57	984.30	516.01
13.913	1	0.05	0.02	0.01	0.05	1.10	0.05	0.07	0.61	0.61	97.80	9.20	29.60	97.28	0.16	1.70	0.61	0.07	3.80	0.01	0.08	0.05	0.00	0.00	0.02	0.03	0.24	0.13	4.57	4.95	0.03	3.36	32.42	0.00	0.00		-11.42	-4.12	-0.63	55.45	192.92	751.82	462.76	1033.88	759.01	793.84	527.30	986.54	518.30
13.947	1	0.05	0.02	0.01	0.05	1.07	0.05	0.07	0.46	0.46	97.87	8.52	29.33	96.97	0.13	1.70	0.46	0.08	4.25	0.01	0.06	0.06	0.00	0.00	0.03	0.02	0.21	0.10	2.99	4.75	0.02	1.62	31.90	0.00	0.00		-8.64	-4.67	1.02	56.96	178.86	753.79	461.69	1034.89	758.42	804.78	525.77	983.50	518.79
13.980	1	0.05	0.02	0.01	0.05	1.06	0.05	0.07	0.43	0.43	97.88	8.46	29.29	97.24	0.12	1.29	0.43	0.09	4.21	0.02	0.05	0.06	0.00	0.00	0.03	0.02	0.17	0.12	2.57	4.60	0.03	1.20	31.85	0.00	0.00		-7.53	-4.20	0.21	57.40	176.95	752.54	459.59	1034.01	757.49	803.62	525.06	980.33	515.94
14.013	1	0.05	0.02	0.01	0.05	1.11	0.04	0.07	0.39	0.39	97.78	9.44	29.83	98.25	0.11	1.14	0.39	0.08	3.58	0.02	0.05	0.06	0.00	0.00	0.04	0.02	0.16	0.12	2.12	4.33	0.03	2.34	32.60	0.00	0.00		-4.93	-1.87	0.49	58.02	182.42	752.31	458.19	1031.16	755.19	799.65	519.70	982.06	518.08
14.047	1	0.04	0.01	0.01	0.04	1.54	0.04	0.07	0.31	0.31	96.92	14.17	32.99	98.72	0.09	1.10	0.31	0.08	3.82	0.03	0.05	0.07	0.00	0.00	0.05	0.03	0.13	0.23	1.35	3.49	0.03	0.51	35.46	0.00	0.00		-10.15	0.29	-2.27	56.76	187.01	748.56	455.56	1027.92	750.14	790.14	521.42	976.72	508.73
14.080	1	0.04	0.01	0.01	0.04	2.10	0.04	0.07	0.37	0.31	95.81	18.44	35.74	98.37	0.08	1.00	0.31	0.06	5.51	0.05	0.06	0.06	0.00	0.00	0.06	0.03	0.15	0.37	1.24	3.18	0.03	0.81	37.41	0.00	0.00		-9.95	1.48	-2.19	56.77	187.50	738.62	451.14	1019.07	746.84	780.65	517.31	967.72	504.62
14.114	1	0.03	0.01	0.01	0.04	3.32	0.04	0.07	0.78	0.26	93.37	24.20	39.67	96.62	0.08	1.30	0.26	0.06	9.58	0.09	0.08	0.12	0.00	0.00	0.07	0.03	0.15	0.78	0.76	2.66	0.05	0.73	39.56	0.00	0.00		-7.28	5.24	-4.98	57.45	191.82	733.13	449.92	1013.07	742.88	768.66	519.60	959.89	504.50
14.147	1	0.03	0.01	0.01	0.04	3.61	0.04	0.07	1.00	0.20	92.77	26.07	40.44	93.94	0.13	1.98	0.20	0.06	9.93	0.14	0.07	0.11	0.00	0.01	0.10	0.02	0.14	1.00	0.57	2.36	0.06	0.39	40.18	0.00	0.00		-5.60	8.30	-0.37	58.30	177.57	720.59	451.35	998.34	746.79	768.99	514.66	946.45	508.49
14.180	1	0.03	0.01	0.01	0.04	3.81	0.04	0.07	2.04	0.21	92.38	25.64	40.55	93.41	0.18	2.46	0.21	0.07	11.19	0.16	0.11	0.15	0.00	0.01	0.17	0.02	0.17	2.04	0.51	2.23	0.07	0.41	40.04	0.00	0.00		-2.56	8.75	-2.60	59.21	170.62	703.55	447.78	982.90	746.18	753.55	515.96	923.63	502.40
14.214	1	0.04	0.01	0.01	0.04	2.97	0.04	0.07	4.40	0.20	94.05	23.01	37.87	94.85	0.26	2.57	0.20	0.06	8.40	0.28	0.19	0.17	0.00	0.01	0.27	0.02	0.20	4.40	0.38	1.86	0.12	1.60	39.15	0.00	0.00		-3.64	7.44	-4.91	59.27	173.78	694.68	454.19	968.59	745.92	737.38	523.40	910.18	504.97
14.247	1	0.04	0.01	0.01	0.04	2.15	0.04	0.07	2.58	0.19	95.70	18.55	35.32	81.12	0.39	3.56	0.19	0.07	5.88	0.43	0.30	0.17	0.00	0.01	0.27	0.02	0.21	2.58	0.41	2.25	0.13	2.04	37.46	0.00	0.00		-2.09	14.71	1.21	59.10	153.04	662.69	453.76	934.54	746.60	722.67	513.56	875.70	512.17
14.280	1	0.04	0.01	0.01	0.04	1.63	0.04	0.07	2.32	0.17	96.74	15.23	32.76	80.39	0.54	3.97	0.17	0.08	3.81	0.67	0.59	0.34	0.00	0.02	0.42	0.02	0.26	2.32	0.35	2.17	0.15	1.25	35.98	0.00	0.00		-1.30	14.95	-2.21	57.77	173.79	648.87	456.95	919.60	746.24	693.35	520.94	866.96	513.25
14.314	1	0.04	0.01	0.01	0.05	1.53	0.04	0.08	1.47	0.18	96.94	14.99	32.21	61.54	1.07	4.36	0.18	0.09	2.88	1.34	0.77	0.33	0.00	0.02	0.52	0.02	0.35	1.47	0.32	2.92	0.26	2.63	35.87	0.00	0.00		-0.71	19.65	-1.98	58.47	161.94	633.20	462.63	902.34	751.34	683.50	526.98	845.14	517.03
14.347	1	0.04	0.02	0.01	0.05	0.96	0.04	0.08	1.76	0.17	98.09	8.69	27.49	73.02	1.67	4.95	0.17	0.14	2.06	1.43	0.86	0.33	0.00	0.03	0.88	0.02	0.48	1.76	0.28	2.61	0.32	2.11	32.03	0.00	0.00		-2.34	17.02	-5.39	58.50	165.81	630.08	465.97	897.13	747.98	673.71	538.68	837.38	512.15
14.381	1	0.05	0.02	0.01	0.06	0.66	0.05	0.08	6.88	0.21	98.68	5.48	22.35	60.46	2.71	4.45	0.21	0.14	1.58	1.48	1.49	0.24	0.00	0.05	1.18	0.02	0.54	6.88	0.22	2.47	0.58	1.39	28.94	0.00	0.00		-1.64	19.88	-4.64	58.52	158.06	616.63	468.81	882.22	751.62	664.25	537.34	821.03	517.26
14.414	1	0.05	0.02	0.01	0.07	0.49	0.06	0.09	4.65	0.22	99.02	3.62	19.51	50.59	4.17	5.24	0.22	0.17	1.55	1.98	1.66	0.23	0.00	0.07	1.49	0.03	0.53	4.65	0.19	2.15	0.81	3.21	26.25	0.00	0.00		-4.07	21.88	-5.98	57.97	154.20	609.58	470.48	874.04	751.00	657.23	539.06	809.71	516.11
14.447	1	0.05	0.02	0.01	0.08	0.43	0.06	0.10	3.85	0.22	99.13	3.12	18.14	46.48	5.59	6.25	0.22	0.21	1.28	2.90	1.97	0.25	0.00	0.07	1.36	0.04	0.50	3.85	0.20	2.35	0.85	3.19	25.28	0.00	0.00		-3.50	22.71	-6.56	57.92	151.55	601.28	473.31	863.97	752.06	648.87	542.19	798.50	518.11
14.481	1	0.06	0.03	0.01	0.10	0.27	0.08	0.11	1.99	0.23	99.45	1.64	13.44	48.49	7.86	6.86	0.23	0.34	1.14	3.29	2.41	0.34	0.00	0.09	1.42	0.07	0.51	1.99	0.18	2.36	1.37	1.00	21.19	0.00	0.00		-2.56	22.30	-5.89	58.01	148.06	590.75	474.28	855.72	756.14	642.21	543.42	788.47	520.38
14.514	1	0.06	0.04	0.01	0.12	0.20	0.10	0.13	1.88	0.23	99.60	1.09	10.02	65.32	10.90	6.63	0.23	0.41	1.18	2.79	2.26	0.37	0.00	0.11	1.88	0.10	0.62	1.40	0.18	2.81	1.57	0.90	18.47	0.01	0.00		-6.28	18.83	-7.47	57.26	151.88	586.37	477.32	850.42	755.27	633.96	548.75	782.98	519.43
14.547	1	0.05	0.04	0.01	0.15	0.20	0.12	0.17	1.47	0.23	99.59	1.09	9.18	15.14	14.64	8.82	0.23	0.55	1.42	2.99	2.77	0.49	0.00	0.09	1.43	0.11	0.58	1.32	0.20	2.90	1.47	1.54	18.42	1.25	0.00		-8.53	30.62	-5.60	56.60	141.90	577.50	478.79	841.88	758.78	631.90	542.65	772.46	523.22
14.581	1	0.06	0.08	0.01	0.22	0.11	0.15	0.21	2.22	0.23	99.57	0.50	2.49	9.76	17.28	11.64	0.23	0.76	1.34	1.99	2.73	0.67	0.00	0.13	1.64	0.16	0.65	2.22	0.19	2.90	1.92	0.94	12.89	3.88	0.00		-6.90	33.12	-4.53	56.87	136.11	570.74	480.55	835.57	761.07	629.87	545.41	764.50	525.44
14.614	1	0.05	0.09	0.01	0.38	0.09	0.25	0.41	2.86	0.25	99.19	0.77	0.00	25.46	29.14	14.95	0.25	1.05	1.52	2.10	3.25	0.99	0.00	0.14	1.13	0.18	0.46	2.86	0.20	2.85	1.62	0.34	11.37	4.53	0.00		-6.37	27.37	-5.09	57.16	145.66	563.59	479.89	828.11	758.56	617.18	548.39	760.71	523.57
14.647	1	0.04	0.13	0.01	0.64	0.07	0.39	0.70	5.37	0.24	98.59	1.81	0.00	11.83	38.26	18.60	0.24	1.35	1.46	2.17	3.27	0.81	0.00	0.17	1.12	0.24	0.49	5.37	0.19	2.98	1.55	0.33	8.84	6.69	0.00		-2.67	32.04	-7.41	57.31	140.25	557.58	481.54	820.20	757.21	611.15	555.15	747.36	521.71
14.681	1	0.05	0.17	0.01	0.77	0.05	0.51	0.78	5.98	0.38	98.44	3.04	0.00	7.99	41.77	17.43	0.29	1.51	1.19	2.05	2.86	0.90	0.00	0.22	1.04	0.38	0.63	8.47	0.20	2.95	1.58	0.38	5.98	6.81	0.00		-6.31	34.22	-5.71	56.98	135.54	549.49	480.59	810.49	757.27	605.55	545.08	739.48	524.22
14.714	1	0.05	0.16	0.01	0.83	0.05	0.60	0.85	5.44	0.43	98.31	3.03	0.00	4.55	44.72	16.66	0.30	1.48	1.20	1.86	3.49	0.83	0.00	0.23	0.88	0.43	0.55	5.50	0.21	2.84	1.50	1.51	5.44	5.77	0.00		-8.83	37.22	-3.27	56.62	130.04	542.78	478.31	799.34	750.88	602.07	536.73	731.43	523.46
14.748	1	0.04	0.16	0.01	1.39	0.04	0.90	1.56	1.76	0.61	96.89	4.98	0.00	10.86	54.89	21.13	0.34	1.51	1.22	2.13	4.03	1.28	0.00	0.36	0.67	0.61	0.47	1.76	0.19	2.94	1.33	3.60	4.22	6.35	0.00		-7.80	32.53	-7.83	56.46	140.98	541.32	480.44	792.07	743.69	587.11	545.57	725.55	518.94
14.781	1	0.03	0.16	0.01	2.01	0.04	1.15	2.45	1.19	0.77	95.10	7.64	0.00	10.71	61.13	24.89	0.36	1.81	1.29	3.17	3.21	1.31	0.00	0.29	0.50	0.77	0.39	1.19	0.21	3.77	1.08	0.62	3.69	6.65	0.00		-7.36	32.60	-5.67	57.13	137.02	535.65	480.25	786.37	743.36	586.29	545.13	720.97	519.96
14.814	1	0.03	0.14	0.01	2.12	0.04	1.10	2.64	1.03	0.67	94.73	7.16	0.00	15.85	60.41	26.25	0.35	2.35	1.50	2.75	2.51	1.45	0.00	0.29	0.57	0.67	0.33	0.65	0.19	4.36	1.03	0.07	3.73	5.64	0.00		-5.03	30.35	-5.47	56.79	145.87	528.61	474.37	781.69	740.88	575.75	540.69	719.54	516.17
14.848	1	0.04	0.16	0.01	1.71	0.04	0.82	2.01	0.72	0.72	95.99	3.95	0.00	34.81	52.89	25.59	0.29	2.81	1.30	2.17	1.51	1.25	0.00	0.23	0.38	0.72	0.24	0.51	0.20	5.38	0.72	0.01	3.12	6.36	0.00		-1.60	25.14	-5.36	57.54	153.84	524.57	471.63	781.46	741.92	569.88	543.06	721.04	514.46
14.881	1	0.05	0.14	0.01	1.05	0.04	0.37	1.10	0.78	0.63	97.80	1.06	0.00	37.81	35.70	28.12	0.24	2.52	1.25	1.58	0.99	0.99	0.00	0.23	0.41	0.63	0.27	0.78	0.15	5.68	0.71	0.04	2.97	5.44	0.00		-4.83	24.49	-5.02	56.78	160.16	521.10	463.89	785.73	739.92	567.57	538.00	724.51	506.04
14.914	1	0.06	0.12	0.02	0.69	0.04	0.24	0.66	1.10	0.55	98.63	0.53	0.00	35.44	25.57	25.60	0.22	2.22	1.50	1.51	1.04	1.08	0.00	0.20	0.32	0.55	0.27	1.10	0.16	6.36	0.50	0.06	2.98	3.35	0.00		-2.11	25.00	-5.81	58.02	158.70	521.91	458.32	791.46	740.42	570.92	535.70	725.79	501.05
14.948	1	0.07	0.13	0.02	0.44	0.03	0.17	0.37	1.83	0.39	99.13	0.42	0.00	53.29	16.08	21.45	0.21	1.67	1.37	1.26	0.93	0.75	0.00	0.22	0.37	0.39	0.26	1.83	0.12	6.28	0.41	0.05	2.40	2.71	0.00		4.04	21.34	-5.44	59.90	164.40	519.42	452.79	796.30	744.89	569.56	534.93	730.10	499.53
14.981	1	0.08	0.13	0.02	0.32	0.04	0.14	0.25	2.54	0.34	99.35	0.37	0.00	73.90	10.40	18.86	0.19	1.32	1.78	0.90	0.85	0.58	0.00	0.23	0.58	0.34	0.31	2.72	0.11	5.89	0.41	0.01	2.54	2.24	0.00		-0.88	16.80	-7.11	58.97	168.53	522.98	449.30	799.17	740.54	568.04	528.25	733.20	494.74
15.014	1	0.09	0.12	0.02	0.25	0.04	0.12	0.18	2.35	0.29	99.50	0.33	0.00	77.61	5.19	16.70	0.18	0.98	2.14	0.63	0.76	0.42	0.00	0.25	0.93	0.29	0.35	2.35	0.11	5.43	0.36	0.01	2.66	1.20	0.00		-3.88	15.78	-7.69	58.47	170.30	525.37	446.00	800.85	735.96	568.19	523.13	735.32	490.46
15.048	1	0.10	0.13	0.02	0.19	0.04	0.12	0.12	2.32	0.35	99.61	0.33	0.00	58.25	2.95	11.47	0.18	0.47	2.16	0.48	0.58	0.28	0.00	0.35	1.76	0.22	0.51	2.95	0.08	4.69	0.35	0.01	2.32	0.92	0.00		1.07	20.34	-2.28	60.17	168.76	523.50	444.68	802.60	738.69	575.81	522.36	742.38	495.23
15.081	1	0.11	0.14	0.02	0.16	0.04	0.12	0.10	2.12	0.30	99.67	0.33	0.00	57.44	1.91	7.52	0.19	0.26	2.39	0.39	0.50	0.22	0.00	0.30	2.12	0.18	0.59	1.97	0.08	4.62	0.31	0.01	2.43	0.58	0.00		0.74	20.50	-1.92	59.48	168.52	520.67	445.08	800.92	741.17	573.93	521.02	740.74	497.08
15.115	1	0.11	0.14	0.02	0.15	0.04	0.13	0.09	3.02	0.22	99.70	0.33	0.00	76.14	1.56	5.19	0.20	0.14	3.20	0.50	0.57	0.19	0.00	0.22	3.02	0.12	0.59	1.73	0.06	5.05	0.31	0.00	2.55	0.15	0.00		1.41	16.20	-2.47	59.75	174.13	521.88	443.03	805.77	743.40	573.24	520.66	745.59	495.83
15.148	1	0.12	0.15	0.02	0.14	0.04	0.13	0.08	2.96	0.18	99.70	0.33	0.00	88.26	1.66	3.20	0.18	0.09	2.97	0.47	0.23	0.06	0.00	0.16	2.96	0.08	0.64	1.99	0.06	5.16	0.27	0.02	2.67	0.21	0.00		0.02	11.91	-3.60	59.07	180.97	526.49	443.68	808.28	742.03	571.45	519.85	750.83	495.88
15.181	1	0.11	0.15	0.02	0.14	0.04	0.13	0.09	3.10	0.19	99.70	0.33	0.00	89.21	2.05	3.07	0.19	0.05	3.47	0.65	0.17	0.04	0.00	0.14	3.10	0.07	0.47	1.19	0.08	5.25	0.27	0.09	2.92	0.30	0.00		2.66	11.44	-3.80	60.98	177.08	530.93	445.59	811.10	743.99	576.80	521.40	752.42	498.69
15.215	1	0.11	0.14	0.02	0.14	0.05	0.13	0.09	2.94	0.15	99.72	0.33	0.00	98.11	2.51	3.01	0.15	0.04	4.56	0.67	0.10	0.02	0.00	0.12	2.94	0.03	0.38	1.12	0.07	6.40	0.25	0.02	3.65	0.09	0.00		-2.10	2.26	-7.46	59.89	180.35	539.89	446.12	817.39	740.15	577.99	523.67	755.82	493.67
15.248	1	0.11	0.13	0.02	0.14	0.05	0.14	0.09	2.52	0.15	99.72	0.33	0.00	91.99	3.62	3.00	0.15	0.04	5.55	0.82	0.07	0.02	0.00	0.12	2.52	0.03	0.28	0.89	0.08	6.18	0.24	0.03	4.23	0.12	0.00		-0.33	9.80	-4.88	60.76	179.62	540.22	444.05	820.42	740.30	583.61	521.90	761.04	493.93
15.281	1	0.10	0.13	0.02	0.14	0.06	0.15	0.10	2.06	0.15	99.70	0.33	0.57	95.51	5.59	2.63	0.15	0.03	8.05	1.31	0.14	0.03	0.00	0.11	2.06	0.02	0.20	0.49	0.10	5.90	0.23	0.03	4.70	0.25	0.00		-0.78	6.71	-6.02	60.73	178.05	543.07	444.35	821.74	740.93	584.68	519.28	761.01	494.67
15.315	1	0.10	0.12	0.02	0.15	0.07	0.16	0.10	1.65	0.13	99.69	0.33	1.64	94.84	7.00	3.03	0.13	0.04	9.21	1.19	0.14	0.03	0.00	0.13	1.65	0.01	0.15	0.60	0.10	4.16	0.23	0.02	5.47	0.00	0.00		-1.90	7.45	-5.81	60.07	181.76	544.21	443.54	823.09	739.03	584.26	519.21	764.14	493.10
15.348	1	0.09	0.12	0.02	0.17	0.08	0.19	0.12	1.70	0.15	99.62	0.33	1.18	97.26	11.32	3.43	0.13	0.03	9.78	1.48	0.18	0.04	0.00	0.15	1.70	0.01	0.11	0.64	0.11	4.04	0.23	0.02	5.72	0.04	0.00		-0.16	4.16	-6.35	60.59	185.40	547.52	443.27	825.15	738.20	584.13	519.63	767.63	493.14
15.382	1	0.08	0.10	0.02	0.19	0.08	0.21	0.14	1.88	0.18	99.58	0.33	1.09	96.69	14.78	3.46	0.18	0.02	8.22	1.31	0.09	0.03	0.00	0.17	1.88	0.01	0.10	1.05	0.13	3.24	0.25	0.30	7.06	0.00	0.00		-0.79	5.12	-5.96	60.58	186.17	549.62	441.51	827.68	736.66	586.51	517.20	770.93	491.70
15.415	1	0.08	0.10	0.01	0.21	0.09	0.26	0.16	2.19	0.21	99.48	0.37	0.78	94.55	19.59	3.35	0.21	0.02	8.55	2.30	0.12	0.02	0.00	0.19	2.19	0.01	0.09	1.33	0.13	2.85	0.26	0.19	7.74	0.00	0.00		2.07	7.73	-5.55	61.15	186.85	548.52	442.85	827.35	738.56	586.23	521.36	770.98	493.40
15.448	1	0.08	0.10	0.01	0.21	0.09	0.25	0.16	2.39	0.22	99.50	0.37	0.61	90.38	19.18	2.98	0.22	0.02	7.59	2.03	0.13	0.03	0.00	0.18	2.39	0.01	0.11	1.56	0.14	2.82	0.28	0.99	7.99	0.00	0.00		1.65	10.80	-2.96	61.91	176.80	550.57	442.61	828.22	738.97	596.16	514.52	772.11	497.11
15.482	1	0.07	0.09	0.01	0.19	0.11	0.23	0.16	2.58	0.23	99.55	0.35	2.54	85.02	18.19	3.53	0.23	0.02	7.67	2.00	0.13	0.03	0.00	0.19	2.58	0.00	0.10	1.87	0.16	3.15	0.28	0.16	9.68	0.00	0.00		2.96	13.32	-3.57	61.85	181.28	551.44	442.83	830.47	739.66	594.78	518.30	774.70	496.23
15.515	1	0.07	0.08	0.01	0.18	0.13	0.22	0.15	2.88	0.24	99.57	0.36	4.28	85.79	17.27	3.03	0.24	0.02	8.99	2.06	0.16	0.04	0.00	0.18	2.88	0.00	0.11	2.05	0.17	3.40	0.29	0.34	10.73	0.00	0.00		2.13	13.01	-2.87	61.95	180.74	554.83	444.05	832.63	739.36	598.72	517.93	778.35	497.96
15.548	1	0.07	0.08	0.01	0.16	0.14	0.19	0.13	2.47	0.24	99.63	0.40	5.76	83.95	14.45	2.64	0.24	0.01	8.94	1.81	0.13	0.05	0.00	0.17	2.47	0.00	0.11	1.15	0.21	3.48	0.31	0.29	11.30	0.00	0.00		0.78	13.73	-1.94	61.73	177.01	556.74	446.35	832.52	739.24	602.77	517.96	778.91	500.55
15.582	1	0.07	0.07	0.01	0.14	0.19	0.17	0.13	2.00	0.21	99.61	0.53	8.98	91.56	13.73	2.44	0.21	0.01	10.38	1.77	0.10	0.04	0.00	0.17	2.00	0.00	0.11	0.78	0.26	3.93	0.34	1.36	13.42	0.00	0.00		-0.34	10.08	-2.99	61.42	179.73	557.74	445.17	835.54	739.54	602.01	518.84	780.51	497.80
15.615	1	0.07	0.07	0.01	0.12	0.20	0.14	0.10	1.93	0.20	99.61	0.53	9.95	93.68	9.53	1.82	0.20	0.01	10.71	1.65	0.12	0.04	0.00	0.18	1.93	0.00	0.14	0.89	0.25	3.90	0.37	0.06	13.38	0.00	0.00		-2.22	8.52	-3.10	60.63	183.33	561.87	442.00	842.20	739.12	605.19	514.36	787.53	495.30
15.648	1	0.07	0.05	0.01	0.10	0.30	0.11	0.09	1.92	0.23	99.41	0.79	14.40	96.35	5.67	1.81	0.18	0.01	12.38	1.76	0.20	0.05	0.00	0.23	1.92	0.00	0.20	1.06	0.26	4.11	0.43	2.61	16.21	0.00	0.00		0.94	5.63	-3.74	61.74	187.55	564.17	441.23	848.29	740.68	606.86	522.10	792.09	492.73
15.682	1	0.07	0.04	0.01	0.08	0.52	0.09	0.08	1.87	0.30	98.96	1.42	19.83	94.47	3.50	1.77	0.19	0.01	14.38	1.25	0.27	0.06	0.00	0.30	1.72	0.00	0.24	1.87	0.25	4.21	0.57	0.42	20.28	0.00	0.00		0.09	7.81	-3.43	60.86	190.65	567.34	442.35	853.90	745.19	609.71	520.57	798.74	495.81
15.715	1	0.06	0.04	0.01	0.07	0.66	0.09	0.08	2.65	0.29	98.67	1.66	21.93	94.82	2.74	1.45	0.17	0.01	16.77	0.90	0.29	0.05	0.00	0.29	1.61	0.00	0.25	2.65	0.23	4.39	0.57	0.27	21.28	0.00	0.00		-2.72	7.46	-2.96	59.91	188.81	568.97	443.94	856.19	747.58	613.10	518.87	800.76	498.04
15.749	1	0.06	0.03	0.01	0.07	0.91	0.08	0.08	1.97	0.24	98.18	2.10	24.96	96.03	2.32	1.05	0.17	0.01	19.43	0.88	0.18	0.03	0.00	0.24	1.36	0.00	0.30	1.97	0.21	4.41	0.61	1.43	22.75	0.00	0.00		-1.62	6.06	-3.67	60.15	192.36	573.07	444.05	858.46	746.66	613.26	518.46	804.56	498.33
15.782	1	0.06	0.03	0.01	0.06	1.06	0.07	0.07	1.39	0.23	97.88	2.80	26.82	96.35	1.75	0.90	0.15	0.01	18.53	0.85	0.21	0.05	0.00	0.23	1.19	0.00	0.29	1.39	0.18	4.55	0.67	0.79	24.60	0.00	0.00		-2.14	5.63	-3.85	59.80	194.60	575.97	445.21	860.65	747.15	614.26	518.70	807.91	499.50
15.815	1	0.06	0.03	0.01	0.06	0.99	0.07	0.07	1.20	0.20	98.01	2.95	26.63	96.17	1.18	0.68	0.16	0.01	16.71	0.63	0.23	0.07	0.00	0.20	1.20	0.00	0.30	0.83	0.19	4.53	0.67	0.55	24.93	0.00	0.00		-3.96	5.89	-3.05	59.43	190.08	578.14	444.28	864.77	748.38	620.89	515.75	810.27	499.47
15.849	1	0.05	0.02	0.01	0.05	1.17	0.06	0.07	1.21	0.16	97.65	4.16	28.50	96.85	1.05	0.65	0.15	0.01	15.33	0.55	0.23	0.11	0.00	0.16	1.21	0.00	0.31	0.56	0.19	5.15	0.70	0.97	27.15	0.00	0.00		-1.61	4.87	-4.26	60.32	191.24	580.81	446.23	866.86	749.94	621.08	521.13	811.15	500.03
15.882	1	0.05	0.02	0.01	0.05	1.15	0.06	0.07	0.97	0.15	97.70	4.36	28.52	97.26	1.16	0.68	0.13	0.01	14.40	0.45	0.21	0.15	0.00	0.15	0.97	0.00	0.24	0.31	0.22	5.21	0.62	0.55	27.45	0.00	0.00		-2.44	4.15	-4.48	60.18	186.41	583.93	447.23	868.99	750.79	625.80	519.24	811.39	501.85
15.915	1	0.05	0.02	0.01	0.05	1.59	0.06	0.08	0.67	0.13	96.81	6.92	31.70	98.05	1.48	0.74	0.13	0.02	14.20	0.36	0.15	0.15	0.00	0.13	0.67	0.00	0.21	0.28	0.26	5.49	0.61	1.13	30.49	0.00	0.00		-1.43	2.42	-5.43	60.63	189.59	587.27	446.34	873.45	750.34	626.67	520.85	815.20	500.90
15.949	1	0.04	0.01	0.01	0.04	2.95	0.05	0.08	0.57	0.11	94.10	13.24	37.45	98.43	1.71	0.75	0.11	0.02	16.51	0.37	0.11	0.18	0.00	0.11	0.51	0.00	0.16	0.20	0.33	6.15	0.57	1.38	34.97	0.00	0.00		-2.94	1.30	-5.12	60.28	189.89	589.87	448.56	873.33	749.43	628.22	522.12	816.98	501.57
15.982	1	0.04	0.01	0.01	0.04	2.58	0.05	0.08	0.49	0.11	94.84	12.73	36.48	98.67	1.37	0.86	0.11	0.02	14.61	0.32	0.12	0.22	0.00	0.09	0.33	0.00	0.17	0.15	0.35	6.44	0.49	2.62	34.69	0.00	0.00		-3.88	0.48	-5.25	59.72	193.29	588.06	446.62	872.99	746.97	624.90	519.78	817.35	501.81
16.015	1	0.04	0.01	0.01	0.04	2.85	0.05	0.08	0.45	0.11	94.30	14.34	37.44	96.48	1.26	1.06	0.11	0.03	14.74	0.33	0.14	0.33	0.00	0.09	0.32	0.00	0.16	0.20	0.41	6.46	0.45	5.31	35.55	0.00	0.00		-1.61	5.45	-5.45	60.24	194.54	585.89	448.21	869.81	748.82	621.80	525.07	814.68	499.72
16.049	1	0.04	0.01	0.01	0.04	3.33	0.05	0.08	0.40	0.10	93.34	16.97	38.95	97.67	1.14	1.27	0.10	0.04	15.11	0.27	0.14	0.32	0.00	0.08	0.27	0.00	0.17	0.24	0.38	7.20	0.40	1.91	36.79	0.00	0.00		-0.68	3.31	-5.99	60.48	194.23	585.24	449.22	868.65	749.96	620.20	526.17	812.79	501.01
16.082	1	0.04	0.01	0.01	0.04	3.53	0.05	0.09	0.37	0.11	92.94	17.74	39.42	96.23	1.36	1.67	0.11	0.06	15.54	0.25	0.18	0.29	0.00	0.07	0.22	0.00	0.25	0.29	0.44	7.63	0.37	4.00	37.12	0.00	0.00		-1.23	5.80	-6.50	60.31	195.07	582.21	451.35	865.90	751.86	616.29	529.38	809.39	501.74
16.116	1	0.03	0.01	0.01	0.03	7.69	0.04	0.09	0.29	0.12	84.61	31.83	46.76	95.13	1.04	1.55	0.12	0.05	20.58	0.26	0.21	0.27	0.00	0.05	0.14	0.00	0.30	0.15	0.62	9.52	0.29	4.39	41.93	0.00	0.00		-4.22	7.14	-6.79	59.28	192.62	577.62	450.11	863.71	752.14	613.76	526.83	804.57	500.48
16.149	1	0.03	0.01	0.01	0.04	6.82	0.04	0.10	0.26	0.11	86.37	29.43	45.71	96.48	0.66	1.84	0.11	0.05	19.67	0.23	0.20	0.26	0.00	0.04	0.13	0.00	0.45	0.19	0.79	12.52	0.26	1.34	41.22	0.00	0.00		-5.68	5.44	-6.22	58.85	194.39	573.67	450.99	859.46	752.58	609.49	526.96	802.11	500.78
16.182	1	0.03	0.01	0.01	0.03	8.51	0.04	0.11	0.27	0.11	82.98	33.26	47.78	97.73	0.54	2.10	0.11	0.05	21.73	0.28	0.20	0.34	0.00	0.04	0.13	0.00	0.56	0.20	0.83	13.52	0.27	3.78	42.33	0.00	0.00		-1.01	3.18	-7.12	60.51	193.17	570.73	454.10	854.46	753.28	605.52	536.31	795.66	502.19
16.216	1	0.03	0.01	0.01	0.04	7.50	0.04	0.12	0.25	0.11	85.00	33.14	46.76	96.65	0.49	2.47	0.11	0.05	19.36	0.26	0.18	0.29	0.00	0.04	0.14	0.00	0.78	0.20	1.27	15.38	0.25	9.67	42.30	0.00	0.00		-0.20	5.20	-5.96	60.86	188.96	567.33	458.04	849.17	756.22	604.86	537.25	791.54	507.91
16.249	1	0.03	0.01	0.01	0.04	5.71	0.03	0.12	0.48	0.10	88.59	33.82	44.55	96.97	0.51	3.00	0.10	0.05	13.83	0.26	0.17	0.26	0.00	0.04	0.19	0.00	0.94	0.48	1.32	15.50	0.28	2.53	42.49	0.00	0.00		-4.46	4.67	-5.78	59.46	193.72	565.20	461.31	845.73	754.82	600.02	541.50	790.88	508.31
16.282	1	0.03	0.01	0.01	0.04	6.04	0.03	0.14	0.55	0.10	87.91	37.11	45.20	96.35	0.46	3.72	0.10	0.05	13.15	0.27	0.18	0.27	0.00	0.04	0.19	0.01	1.04	0.55	1.60	17.28	0.29	6.81	43.38	0.00	0.00		-8.40	5.64	-6.66	57.75	197.29	561.80	461.68	845.28	756.98	594.91	541.71	789.12	506.97
16.316	1	0.03	0.01	0.01	0.03	6.90	0.03	0.16	0.54	0.09	86.19	46.90	46.81	95.55	0.45	4.25	0.09	0.04	10.71	0.30	0.22	0.22	0.00	0.04	0.23	0.01	1.36	0.54	1.86	20.42	0.32	0.61	45.89	0.00	0.00		-6.47	6.67	-6.82	57.57	200.13	555.30	460.18	841.31	758.55	587.94	542.04	784.84	506.21
16.349	1	0.03	0.01	0.01	0.04	5.99	0.03	0.16	0.85	0.09	88.02	46.64	45.57	94.11	0.52	5.31	0.09	0.04	8.16	0.32	0.19	0.23	0.00	0.04	0.36	0.01	1.62	0.85	1.69	20.09	0.41	2.93	45.83	0.00	0.00		-5.81	8.14	-7.30	58.12	194.63	552.99	463.94	834.60	758.89	585.61	543.35	777.31	509.73
16.383	1	0.02	0.00	0.01	0.04	6.38	0.02	0.21	0.73	0.09	87.23	53.97	46.42	89.68	0.66	8.74	0.09	0.04	5.75	0.33	0.23	0.30	0.00	0.04	0.55	0.01	1.83	0.73	1.73	22.19	0.60	3.69	47.66	0.00	0.00		-5.39	11.19	-6.02	58.33	187.19	546.23	463.54	826.98	760.01	583.80	537.32	769.34	512.60
16.416	1	0.02	0.00	0.01	0.04	5.86	0.02	0.26	0.71	0.08	88.27	52.70	45.65	84.69	1.05	12.63	0.08	0.06	4.78	0.42	0.26	0.32	0.00	0.03	0.48	0.02	1.61	0.48	1.79	23.30	0.71	1.47	47.34	0.00	0.00		-4.66	13.45	-5.20	58.45	186.31	540.29	462.42	820.78	758.48	579.36	536.04	764.14	512.18
16.449	1	0.02	0.00	0.01	0.05	5.19	0.02	0.33	0.74	0.07	89.62	51.10	44.54	87.52	1.25	18.80	0.07	0.08	3.30	0.43	0.27	0.34	0.00	0.03	0.50	0.02	1.38	0.54	1.73	22.61	0.74	1.35	46.94	0.00	0.00		-7.53	12.26	-6.51	57.73	188.75	535.94	463.85	813.77	754.97	570.78	538.88	757.28	509.81
16.483	1	0.02	0.00	0.01	0.08	4.88	0.02	0.57	1.03	0.06	90.25	49.15	43.77	88.25	2.01	27.48	0.06	0.10	3.08	0.54	0.31	0.43	0.00	0.03	0.51	0.04	1.49	0.49	1.66	26.63	1.03	2.45	46.46	0.00	0.00		-6.18	11.92	-6.62	58.04	190.85	530.73	463.90	808.45	753.81	564.58	542.28	752.47	508.76
16.516	1	0.02	0.00	0.01	0.09	4.55	0.02	0.80	1.10	0.07	90.90	47.28	42.85	78.26	3.34	30.34	0.06	0.12	2.73	0.90	0.35	0.51	0.00	0.02	0.43	0.07	1.22	0.51	1.76	30.46	1.10	1.75	45.99	0.00	0.00		-4.44	15.59	-4.75	59.01	179.08	525.56	463.03	805.31	758.19	568.92	536.69	746.35	512.41
16.549	1	0.02	0.00	0.01	0.11	3.58	0.02	1.04	1.02	0.10	92.83	39.02	40.01	76.21	5.75	32.60	0.06	0.13	2.48	1.23	0.33	0.53	0.00	0.02	0.30	0.10	1.13	0.65	1.75	32.15	1.02	1.23	43.89	0.00	0.00		-4.95	16.18	-3.22	58.31	186.04	521.16	461.79	802.95	758.36	563.80	534.53	748.64	513.38
16.583	1	0.02	0.00	0.01	0.16	2.63	0.02	1.78	1.11	0.18	94.74	29.89	36.63	78.52	8.01	38.16	0.04	0.23	1.81	1.24	0.33	0.52	0.00	0.01	0.19	0.18	0.94	0.54	1.76	37.40	1.11	0.32	41.36	0.00	0.00		-3.63	15.52	-3.40	58.50	186.63	519.16	462.47	800.51	759.57	560.93	534.92	746.48	514.84
16.616	1	0.02	0.00	0.01	0.17	2.04	0.03	1.94	1.01	0.21	95.92	23.23	34.23	67.83	8.03	38.38	0.04	0.31	1.44	1.58	0.32	0.63	0.00	0.01	0.13	0.21	0.71	0.51	1.60	39.17	1.01	1.85	39.23	0.00	0.00		-4.17	18.27	-2.24	58.18	189.48	515.86	461.69	800.16	760.68	559.32	534.58	747.82	515.23
16.649	1	0.02	0.01	0.01	0.16	1.28	0.04	1.48	1.03	0.29	97.05	13.47	29.41	75.55	9.77	31.73	0.04	0.35	1.26	1.82	0.30	0.63	0.00	0.01	0.11	0.29	0.57	0.55	1.28	37.33	1.03	2.13	35.09	0.00	0.00		-5.03	16.36	-1.18	58.53	186.86	513.07	461.71	798.75	761.55	560.12	534.50	746.06	515.97
16.683	1	0.03	0.01	0.01	0.18	0.84	0.05	1.33	1.06	0.56	97.33	7.76	25.05	73.52	11.08	29.06	0.03	0.32	1.24	2.04	0.28	0.48	0.00	0.01	0.13	0.56	0.47	0.71	1.03	36.23	1.06	7.34	31.27	0.00	0.00		-1.35	16.89	-1.96	59.18	187.95	510.08	463.12	798.89	766.85	557.24	540.53	743.74	517.19
16.716	1	0.03	0.01	0.01	0.16	0.71	0.06	1.07	1.25	0.63	97.85	6.08	22.65	73.23	14.30	20.84	0.04	0.28	1.54	2.19	0.27	0.46	0.00	0.01	0.13	0.63	0.41	1.25	0.94	36.03	1.04	2.19	29.64	0.00	0.00		-3.38	16.97	-2.49	58.36	189.45	505.79	462.39	798.55	769.93	553.39	540.10	741.29	515.92
16.750	1	0.04	0.02	0.01	0.15	0.55	0.07	0.94	2.60	0.88	98.12	4.09	20.28	75.36	11.71	18.54	0.03	0.28	1.93	2.41	0.38	0.25	0.00	0.01	0.15	0.88	0.33	2.60	0.73	37.68	0.96	3.54	27.03	0.00	0.00		-3.13	16.41	-3.17	57.77	190.62	500.64	458.87	795.24	768.20	547.69	538.47	736.41	511.59
16.783	1	0.04	0.02	0.01	0.17	0.33	0.07	0.95	1.71	0.87	98.10	2.08	15.87	73.34	11.35	19.32	0.03	0.27	1.79	2.16	0.45	0.28	0.00	0.01	0.18	0.87	0.28	1.71	0.53	37.58	0.95	0.85	22.71	0.00	0.00		-7.41	16.94	-1.16	56.67	194.29	498.08	457.83	793.41	767.20	546.12	531.30	739.60	513.58
16.816	1	0.05	0.03	0.01	0.16	0.25	0.07	0.81	2.04	0.84	98.39	1.41	13.65	67.52	8.45	18.64	0.03	0.31	1.62	1.55	0.52	0.40	0.00	0.01	0.24	0.84	0.25	2.04	0.49	37.11	0.93	0.90	20.22	0.00	0.00		-7.74	18.34	-0.09	56.53	196.32	495.46	456.65	793.15	768.15	545.23	529.22	741.00	514.49
16.850	1	0.05	0.04	0.01	0.18	0.17	0.08	0.89	1.80	1.11	98.23	0.83	9.59	82.61	8.73	18.60	0.04	0.33	1.51	1.78	0.67	0.62	0.00	0.01	0.32	1.11	0.23	1.80	0.47	39.17	0.72	0.07	16.51	0.00	0.00		-2.23	14.21	-3.87	57.60	197.59	492.81	451.06	796.83	768.53	540.49	538.45	734.82	502.71
16.883	1	0.05	0.03	0.01	0.23	0.16	0.09	1.28	1.56	1.09	97.43	0.82	9.02	61.36	11.44	22.62	0.04	0.34	1.63	2.01	0.60	0.67	0.00	0.01	0.35	1.09	0.19	1.56	0.48	41.38	0.80	0.40	16.39	0.00	0.00		-4.95	19.69	-0.42	57.41	191.97	491.53	449.83	798.78	772.65	548.01	527.28	739.05	508.45
16.916	1	0.05	0.03	0.01	0.28	0.14	0.08	1.65	2.30	1.35	96.70	0.64	7.25	49.13	11.06	26.35	0.04	0.44	1.87	2.43	0.64	0.64	0.00	0.01	0.37	1.35	0.14	2.30	0.47	44.08	0.77	0.52	14.72	0.36	0.00		-4.17	22.18	-0.77	57.35	190.17	489.98	448.77	798.75	773.60	547.72	527.22	736.83	507.14
16.950	1	0.05	0.05	0.01	0.33	0.10	0.09	2.17	2.19	1.64	95.66	0.68	4.13	70.85	11.50	28.06	0.05	0.55	1.82	2.33	0.71	0.49	0.00	0.01	0.36	1.64	0.12	2.19	0.39	48.46	0.72	0.20	11.90	2.47	0.00		-4.95	17.56	-2.33	55.89	206.34	489.10	447.60	799.92	773.51	537.03	528.48	742.01	504.85
16.983	1	0.05	0.05	0.01	0.33	0.10	0.09	2.01	1.78	1.42	95.98	0.70	4.03	52.95	10.22	28.87	0.06	0.60	1.98	2.58	0.69	0.21	0.00	0.01	0.34	1.42	0.10	1.78	0.41	47.01	0.78	0.43	11.39	1.81	0.00		-4.45	21.41	2.04	56.94	193.52	487.74	444.21	801.08	773.96	550.14	519.51	743.36	508.62
17.016	1	0.05	0.05	0.01	0.34	0.09	0.10	2.22	1.50	1.37	95.56	0.64	2.98	84.81	11.24	27.86	0.06	0.69	2.10	2.50	0.67	0.14	0.00	0.01	0.28	1.37	0.08	1.50	0.43	49.37	0.77	0.12	10.47	1.53	0.00		-9.36	13.40	1.75	54.32	213.72	486.89	439.39	807.43	774.71	542.00	512.95	755.59	505.56
17.050	1	0.06	0.06	0.02	0.30	0.08	0.11	1.65	1.20	0.94	96.70	0.46	2.28	86.09	11.44	23.57	0.08	0.63	2.32	2.45	0.62	0.12	0.00	0.01	0.24	0.94	0.09	1.20	0.40	46.28	0.85	0.19	9.69	1.32	0.00		-8.21	12.89	-0.39	55.40	208.49	500.19	431.03	823.18	772.31	555.60	505.11	763.87	495.62
17.083	1	0.06	0.06	0.01	0.28	0.09	0.12	1.67	0.99	0.80	96.67	0.37	3.29	82.09	12.82	20.80	0.08	0.49	3.66	2.97	0.55	0.10	0.00	0.01	0.21	0.80	0.10	0.99	0.44	48.03	0.85	0.27	10.31	1.03	0.00		-7.70	14.39	2.00	56.74	196.85	505.02	428.17	830.88	771.56	571.58	503.53	768.22	494.24
17.117	1	0.06	0.05	0.01	0.27	0.10	0.12	1.40	1.06	0.66	97.21	0.36	3.73	91.90	13.25	19.48	0.11	0.40	4.44	3.12	0.75	0.18	0.00	0.01	0.21	0.66	0.09	0.75	0.52	44.69	1.06	0.21	10.54	0.00	0.00		-8.67	9.85	1.52	56.25	200.76	512.87	426.70	841.27	773.43	577.80	501.04	778.41	493.36
17.150	1	0.06	0.06	0.02	0.23	0.10	0.11	1.10	1.37	0.60	97.79	0.37	4.21	85.09	10.65	17.32	0.11	0.41	3.74	2.15	0.85	0.19	0.00	0.01	0.23	0.60	0.11	0.89	0.56	43.75	1.37	0.20	10.83	0.00	0.00		-8.94	13.29	2.39	55.50	206.80	516.60	426.06	847.97	774.10	581.59	501.58	788.25	494.16
17.183	1	0.06	0.06	0.02	0.22	0.10	0.10	0.86	1.32	0.60	98.29	0.37	4.52	87.63	8.48	17.84	0.10	0.24	3.56	1.19	0.89	0.18	0.00	0.01	0.29	0.60	0.14	0.86	0.65	39.42	1.32	0.41	10.77	0.00	0.00		-15.50	12.21	4.41	53.32	210.66	525.55	421.08	857.86	770.05	592.72	480.76	802.64	498.34
17.217	1	0.07	0.06	0.02	0.20	0.09	0.10	0.65	1.51	0.45	98.69	0.34	3.61	85.02	7.11	16.19	0.13	0.18	2.41	1.05	1.02	0.14	0.00	0.02	0.35	0.45	0.19	0.99	0.76	35.95	1.51	0.27	10.21	0.00	0.00		-9.92	13.32	4.88	54.78	202.90	531.39	416.96	867.39	772.12	604.59	485.25	807.39	491.74
17.250	1	0.06	0.05	0.02	0.21	0.09	0.09	0.68	1.35	0.42	98.64	0.36	4.34	95.77	7.01	18.49	0.12	0.18	2.65	0.74	0.93	0.12	0.00	0.02	0.32	0.42	0.23	0.94	0.87	34.72	1.35	0.27	10.73	0.00	0.00		-6.75	6.40	4.23	56.54	206.71	551.53	416.29	884.80	769.16	620.10	487.08	826.78	490.62
17.283	1	0.06	0.06	0.02	0.21	0.09	0.09	0.66	1.31	0.33	98.69	0.35	4.59	95.24	6.85	18.41	0.14	0.14	3.31	0.59	0.66	0.16	0.00	0.01	0.31	0.33	0.20	0.58	0.97	34.08	1.31	0.79	10.49	0.00	0.00		-3.87	7.01	2.82	57.90	198.50	566.01	423.78	889.67	769.06	631.51	494.06	830.00	495.37
17.317	1	0.06	0.04	0.02	0.21	0.13	0.08	0.66	1.23	0.30	98.69	0.52	8.19	95.83	5.37	21.60	0.15	0.14	3.83	0.46	0.42	0.20	0.00	0.01	0.26	0.30	0.16	0.33	1.53	32.39	1.23	0.53	13.24	0.00	0.00		-6.43	6.32	2.54	57.03	201.29	578.57	424.87	902.83	769.75	642.55	494.21	843.84	495.51
17.350	1	0.05	0.04	0.02	0.21	0.16	0.07	0.68	1.11	0.27	98.65	0.59	9.99	94.12	4.63	23.75	0.14	0.14	5.20	0.38	0.29	0.27	0.00	0.01	0.23	0.27	0.12	0.13	1.60	31.73	1.11	0.90	14.14	0.00	0.00		-5.81	8.13	3.66	57.95	195.69	594.95	430.83	914.16	768.59	660.92	501.68	856.60	500.23
17.384	1	0.05	0.04	0.01	0.19	0.17	0.07	0.50	0.99	0.20	98.99	0.63	10.98	97.80	4.34	21.08	0.16	0.10	6.22	0.27	0.10	0.09	0.00	0.01	0.22	0.20	0.17	0.19	1.79	27.67	0.99	0.77	14.56	0.00	0.00		-11.77	3.02	-0.02	56.81	204.96	616.15	446.11	926.59	773.08	667.30	514.56	872.17	508.25
17.417	1	0.06	0.04	0.02	0.18	0.18	0.07	0.41	0.76	0.15	99.18	0.66	11.65	98.62	2.96	20.24	0.15	0.08	6.08	0.15	0.10	0.08	0.00	0.02	0.15	0.15	0.16	0.22	1.94	24.94	0.76	0.15	14.95	0.00	0.00		-11.39	0.65	-1.08	56.68	210.97	633.69	446.03	950.58	777.78	683.51	522.28	893.83	505.72
17.450	1	0.06	0.04	0.01	0.14	0.23	0.07	0.30	0.73	0.16	99.40	0.75	13.71	98.14	2.40	15.08	0.16	0.09	8.59	0.15	0.10	0.07	0.00	0.02	0.12	0.12	0.16	0.30	1.86	23.09	0.73	4.67	15.79	0.00	0.00		-11.98	-2.18	-0.67	55.40	213.15	640.76	442.67	962.64	781.13	692.32	515.94	905.20	505.28
17.484	1	0.06	0.03	0.01	0.12	0.39	0.07	0.27	0.69	0.16	99.22	1.24	18.55	95.91	2.00	13.60	0.16	0.09	11.07	0.10	0.09	0.07	0.00	0.02	0.09	0.09	0.20	0.69	2.41	22.04	0.57	0.71	19.36	0.00	0.00		-10.37	-6.23	-3.88	55.38	212.53	654.23	437.55	980.00	780.08	703.28	520.27	914.32	495.11
17.517	1	0.06	0.03	0.01	0.10	0.48	0.07	0.20	0.45	0.17	99.04	1.53	20.52	97.25	1.81	9.95	0.17	0.06	12.03	0.06	0.10	0.11	0.00	0.02	0.08	0.07	0.25	0.41	2.80	19.43	0.45	8.64	20.75	0.00	0.00		-6.74	-4.17	-3.43	56.85	202.98	668.51	448.56	984.96	785.07	718.39	524.99	920.72	508.62
17.550	1	0.06	0.03	0.01	0.09	0.56	0.07	0.18	0.44	0.19	98.89	1.65	21.80	96.74	1.55	7.57	0.19	0.05	13.72	0.04	0.07	0.11	0.00	0.02	0.07	0.06	0.36	0.44	2.99	19.49	0.41	1.50	21.24	0.00	0.00		-11.06	-5.04	-2.15	55.57	211.93	671.43	452.96	988.31	785.71	718.86	529.82	930.02	511.83
17.584	1	0.06	0.03	0.01	0.08	0.52	0.07	0.14	0.28	0.21	98.97	1.89	21.49	96.90	1.40	5.26	0.21	0.05	10.72	0.03	0.07	0.06	0.00	0.01	0.06	0.06	0.42	0.24	3.51	15.71	0.28	1.17	22.08	0.00	0.00		-14.73	-4.79	-0.63	54.77	208.00	677.58	451.00	995.98	785.00	730.02	522.10	937.75	511.65
17.617	1	0.06	0.03	0.01	0.08	0.55	0.06	0.14	0.26	0.22	98.91	2.23	22.17	98.52	1.46	4.72	0.22	0.05	9.64	0.02	0.07	0.05	0.00	0.01	0.05	0.06	0.50	0.11	3.98	16.01	0.26	1.67	23.13	0.00	0.00		-10.19	-1.00	-3.37	55.82	207.13	681.96	454.06	998.12	786.01	730.05	533.97	935.83	510.42
17.650	1	0.06	0.03	0.01	0.08	0.51	0.06	0.14	0.22	0.22	98.97	2.32	21.84	98.66	1.21	4.47	0.22	0.05	8.07	0.02	0.06	0.05	0.00	0.01	0.04	0.05	0.43	0.10	3.97	15.87	0.19	6.65	23.40	0.00	0.00		-9.68	-0.50	-2.85	56.06	207.60	683.55	459.33	996.47	788.56	730.05	531.83	937.39	521.53
17.684	1	0.06	0.03	0.01	0.07	0.62	0.06	0.14	0.27	0.27	98.76	3.06	23.52	98.39	1.47	4.54	0.27	0.05	7.81	0.03	0.09	0.06	0.00	0.01	0.04	0.04	0.44	0.08	4.53	16.21	0.13	1.49	25.17	0.00	0.00		-9.33	1.43	-2.61	55.53	210.26	679.33	454.01	993.95	784.76	725.68	526.46	935.75	517.59
17.717	1	0.05	0.02	0.01	0.07	0.74	0.06	0.13	0.25	0.25	98.53	3.60	25.01	94.09	1.71	5.10	0.25	0.05	8.84	0.03	0.08	0.10	0.00	0.01	0.04	0.04	0.50	0.12	4.60	14.36	0.13	0.36	26.21	0.00	0.00		-6.39	8.16	-3.62	56.56	201.07	671.91	456.75	984.64	787.38	721.24	535.33	921.20	514.22
17.751	1	0.05	0.02	0.01	0.07	1.28	0.05	0.14	0.26	0.26	97.43	6.56	29.94	78.25	2.24	6.01	0.26	0.08	11.05	0.03	0.15	0.11	0.00	0.01	0.03	0.04	0.61	0.26	5.92	14.61	0.10	0.42	30.14	0.00	0.00		-9.58	15.60	-0.66	55.82	188.04	655.58	457.08	968.08	787.75	715.89	528.20	903.62	517.51
17.784	1	0.04	0.01	0.01	0.07	1.89	0.05	0.16	0.32	0.25	96.23	10.01	33.25	58.48	3.19	7.48	0.25	0.11	12.30	0.06	0.24	0.10	0.00	0.00	0.03	0.05	0.65	0.32	6.29	14.87	0.08	0.98	33.00	0.00	0.00		-6.75	20.29	-1.08	56.31	187.47	645.52	459.58	955.09	787.30	704.23	532.81	891.21	519.25
17.817	1	0.04	0.01	0.01	0.08	2.12	0.05	0.20	0.48	0.26	95.75	10.23	33.78	57.07	4.79	9.71	0.26	0.15	14.13	0.13	0.30	0.10	0.00	0.00	0.03	0.07	0.62	0.48	6.48	16.57	0.08	1.31	33.15	0.00	0.00		-10.25	20.58	1.62	55.39	181.31	623.75	453.27	931.97	780.27	688.72	518.37	870.03	516.73
17.851	1	0.04	0.01	0.01	0.10	2.05	0.05	0.28	0.89	0.33	95.90	10.33	32.73	56.46	7.35	14.23	0.33	0.20	13.35	0.23	0.61	0.15	0.00	0.00	0.04	0.08	0.84	0.89	6.65	17.47	0.07	0.53	33.22	0.00	0.00		-7.53	20.70	-0.17	56.82	174.45	621.60	453.98	924.63	776.50	684.88	521.91	859.16	514.09
17.884	1	0.04	0.01	0.01	0.12	1.50	0.06	0.32	1.11	0.36	97.00	8.20	29.22	32.02	9.19	15.86	0.36	0.23	10.90	0.38	1.39	0.30	0.00	0.00	0.06	0.09	1.14	1.11	6.49	16.96	0.08	0.37	31.64	0.00	0.00		-7.78	25.76	0.40	55.86	174.45	609.39	451.08	908.31	770.61	671.53	513.34	845.98	514.26
17.917	1	0.03	0.01	0.01	0.17	1.19	0.06	0.51	1.35	0.40	97.63	7.58	26.17	31.42	13.65	20.83	0.40	0.40	7.73	0.77	1.69	0.44	0.00	0.00	0.07	0.10	1.43	1.35	7.18	18.43	0.07	0.40	31.11	0.00	0.00		-4.79	25.90	-1.66	57.50	158.10	604.89	452.08	901.69	768.54	671.73	522.83	829.13	508.00
17.951	1	0.03	0.01	0.01	0.26	0.84	0.09	0.82	1.39	0.50	98.31	5.86	20.99	37.54	22.59	23.17	0.50	0.63	5.02	1.27	2.32	0.56	0.00	0.00	0.07	0.15	1.80	1.39	7.39	18.42	0.06	0.47	29.39	0.00	0.00		-4.12	24.55	-4.60	57.48	163.45	598.73	454.60	892.30	768.53	657.20	525.69	819.74	508.51
17.984	1	0.02	0.01	0.01	0.59	0.58	0.19	1.96	0.98	0.49	96.09	3.96	14.44	6.15	38.71	29.18	0.49	0.89	3.51	1.86	2.01	0.43	0.00	0.00	0.08	0.18	1.71	0.98	6.42	17.27	0.06	0.72	26.83	0.00	0.00		-2.33	35.62	-2.65	57.38	150.86	590.70	455.67	883.48	767.30	658.28	528.76	807.79	508.61
18.017	1	0.02	0.01	0.01	1.15	0.44	0.30	3.95	0.60	0.48	92.10	4.88	9.63	3.36	50.08	35.63	0.48	0.97	3.06	2.84	1.45	0.41	0.00	0.00	0.09	0.23	1.10	0.60	6.29	16.74	0.06	0.34	24.44	0.00	0.00		-11.35	38.80	-1.49	56.19	139.07	587.22	455.36	872.77	759.56	658.36	515.27	797.21	507.68
18.051	1	0.02	0.01	0.01	1.52	0.32	0.38	5.37	0.44	0.44	89.26	5.99	6.04	18.86	53.70	37.93	0.44	1.35	2.71	2.66	1.18	0.58	0.00	0.00	0.09	0.31	0.95	0.43	5.37	18.16	0.07	0.28	21.76	0.00	0.00		-7.11	29.30	-5.16	57.13	152.18	582.31	456.07	864.43	755.24	640.59	525.10	791.35	504.35
18.084	1	0.02	0.02	0.01	2.01	0.26	0.46	7.34	0.44	0.43	85.31	8.05	3.25	11.84	58.13	40.65	0.43	1.69	2.45	2.32	1.53	0.77	0.00	0.01	0.10	0.36	0.89	0.44	4.89	18.69	0.07	0.23	20.25	2.36	0.00		-9.06	32.04	-5.86	56.89	150.18	578.70	456.91	856.72	751.79	634.81	522.61	783.82	503.91
18.118	1	0.02	0.03	0.01	2.95	0.17	0.78	11.64	0.54	0.60	76.71	15.21	0.00	18.66	68.18	40.45	0.49	2.13	2.47	3.41	4.68	2.07	0.00	0.01	0.11	0.60	0.48	0.54	3.77	20.60	0.08	0.65	16.51	4.14	0.00		-9.56	29.36	-3.13	57.65	145.86	574.13	459.81	847.20	749.20	633.63	523.22	778.70	508.07
18.151	1	0.01	0.04	0.01	4.51	0.14	1.00	15.88	0.71	0.76	68.24	21.37	0.00	15.51	73.76	44.67	0.48	3.43	2.41	2.94	3.76	2.50	0.00	0.01	0.11	0.76	0.35	0.71	3.36	18.13	0.09	2.31	14.81	5.71	0.00		-7.55	30.48	-5.20	57.51	146.91	565.72	462.70	836.66	748.90	621.34	530.02	766.59	507.92
18.184	1	0.01	0.05	0.01	5.56	0.12	1.16	19.55	0.80	0.76	60.89	26.00	0.00	20.87	77.47	46.36	0.50	4.23	2.22	3.04	5.79	3.10	0.00	0.01	0.11	0.76	0.28	0.80	2.85	17.99	0.09	1.61	13.19	6.61	0.00		-10.40	28.66	-2.10	57.67	143.98	559.17	462.68	828.14	747.85	618.77	523.45	762.24	511.40
18.218	1	0.01	0.07	0.01	6.47	0.09	1.49	24.56	0.71	0.96	50.87	30.56	0.00	6.47	80.89	45.59	0.57	4.29	2.44	2.98	6.06	4.67	0.00	0.02	0.10	0.96	0.23	0.71	2.23	22.30	0.08	1.78	10.63	8.61	0.00		-6.46	35.35	-3.85	57.58	141.97	554.05	465.14	818.67	745.14	610.59	529.76	751.28	510.73
18.251	1	0.02	0.08	0.01	5.05	0.08	1.57	17.63	0.76	1.03	64.74	26.23	0.00	15.70	78.50	38.94	0.62	4.16	2.32	3.66	5.45	4.55	0.00	0.01	0.10	1.03	0.25	0.76	1.97	21.40	0.09	5.74	9.49	7.98	0.00		-7.37	30.40	-3.05	56.94	150.22	545.70	468.91	803.10	741.07	595.15	530.68	744.57	515.19
18.284	1	0.02	0.14	0.01	4.03	0.06	1.79	13.31	0.73	1.19	73.39	25.00	0.00	19.15	78.17	32.45	0.73	3.24	2.18	4.41	7.32	4.88	0.00	0.02	0.10	1.19	0.25	0.54	1.49	21.15	0.08	8.69	7.51	9.42	0.00		-7.40	29.20	-3.08	57.94	147.42	544.58	467.62	802.27	738.57	595.94	532.18	741.98	512.04
18.318	1	0.02	0.17	0.01	3.95	0.05	1.96	11.07	0.88	1.33	77.86	23.72	-0.46	26.85	77.74	30.49	0.88	2.97	2.10	5.26	7.70	5.69	0.00	0.03	0.10	1.33	0.25	0.42	1.06	18.79	0.08	2.79	5.14	9.15	0.00		-8.19	27.01	-4.03	56.87	153.59	534.72	468.94	794.36	743.16	582.34	531.99	734.93	514.51
18.351	1	0.02	0.15	0.01	4.49	0.05	2.13	12.78	0.86	1.45	74.43	27.12	-0.90	7.35	80.01	31.81	0.86	3.29	2.34	4.98	7.62	5.44	0.00	0.03	0.08	1.45	0.21	0.36	1.02	18.80	0.08	3.07	5.05	8.79	0.00		-9.55	34.67	-3.00	56.47	142.81	526.18	465.62	790.06	743.57	582.95	528.24	724.70	510.79
18.385	1	0.03	0.16	0.01	4.29	0.04	2.21	10.14	0.82	1.73	79.71	23.45	-0.70	6.25	77.86	29.77	0.82	3.32	2.51	3.71	4.79	5.42	0.00	0.03	0.08	1.73	0.23	0.19	0.75	16.70	0.07	2.95	3.55	7.82	0.00		-8.96	35.54	-0.94	57.05	134.24	522.53	463.85	780.96	738.56	583.33	521.14	717.26	512.11
18.418	1	0.03	0.15	0.01	4.38	0.04	2.52	9.30	0.66	1.91	81.39	25.84	-1.02	7.17	79.58	28.02	0.66	3.07	2.59	4.56	3.57	4.43	0.00	0.03	0.07	1.91	0.22	0.20	0.63	14.67	0.06	0.93	3.01	6.39	0.00		-11.31	34.80	-4.23	55.93	139.80	523.32	466.15	773.83	731.36	572.98	521.03	712.46	511.65
18.451	1	0.03	0.16	0.01	3.58	0.04	2.18	6.93	0.65	2.07	86.14	19.43	0.00	6.66	75.08	26.30	0.65	2.62	3.14	4.13	2.74	3.60	0.57	0.03	0.07	2.07	0.21	0.24	0.55	13.67	0.06	1.38	2.92	6.07	0.00		-6.20	35.20	-1.44	57.11	140.55	519.95	468.59	765.73	726.30	570.98	530.20	710.34	511.97
18.485	1	0.03	0.15	0.01	2.95	0.04	1.53	5.41	0.57	2.47	89.18	10.98	0.00	9.64	66.87	27.26	0.57	3.00	2.60	2.71	1.77	2.66	2.58	0.03	0.08	2.47	0.19	0.30	0.42	14.19	0.07	0.31	2.41	5.79	0.00		-5.69	33.19	-1.15	57.08	141.86	517.47	468.13	761.73	722.91	567.64	531.79	707.88	510.47
18.518	1	0.03	0.16	0.01	2.83	0.03	1.38	4.64	0.54	2.82	90.72	9.12	0.00	22.17	64.30	27.73	0.54	3.20	2.20	1.82	1.17	1.84	3.79	0.03	0.08	2.82	0.13	0.42	0.29	12.21	0.06	0.21	2.00	6.10	0.00		-4.52	28.28	-1.65	57.27	147.97	518.99	470.75	757.61	719.44	562.52	534.65	708.83	512.57
18.551	1	0.04	0.17	0.01	1.84	0.03	1.00	2.67	0.53	2.92	94.65	4.81	0.00	17.15	55.80	23.68	0.53	2.81	2.22	1.54	1.51	2.13	2.64	0.03	0.09	2.92	0.11	0.39	0.25	11.45	0.05	0.13	1.94	5.74	0.00		0.28	29.87	2.33	58.91	140.25	518.21	471.14	754.45	718.75	569.04	533.15	708.50	518.29
18.585	1	0.04	0.17	0.01	1.49	0.03	0.84	1.79	0.58	3.37	96.43	3.29	0.00	7.01	50.99	22.33	0.58	2.37	2.19	1.57	1.76	2.44	2.84	0.03	0.09	3.37	0.09	0.28	0.17	8.13	0.04	0.31	1.55	5.03	0.00		-6.70	34.93	0.77	58.04	130.99	520.40	471.63	754.95	716.95	573.29	529.65	703.40	514.54
18.618	1	0.05	0.17	0.01	0.92	0.03	0.64	0.97	0.60	3.30	98.06	1.72	0.00	17.52	42.75	16.44	0.60	2.01	2.53	1.78	2.03	2.29	1.81	0.03	0.09	3.30	0.09	0.22	0.15	7.82	0.04	0.42	1.51	3.67	0.00		-5.03	29.75	-1.42	56.07	152.99	514.89	468.16	756.96	720.54	557.69	531.65	709.34	511.45
18.651	1	0.06	0.18	0.02	0.70	0.03	0.53	0.66	0.54	3.54	98.60	1.19	0.00	15.53	37.89	13.94	0.54	1.47	3.24	1.80	2.79	2.72	1.68	0.03	0.09	3.54	0.12	0.20	0.12	6.37	0.04	1.30	1.43	3.75	0.00		-1.04	30.47	1.22	57.90	145.59	514.16	466.00	758.61	720.94	565.41	531.93	709.62	511.93
18.685	1	0.06	0.20	0.02	0.57	0.03	0.45	0.49	0.54	3.90	98.87	0.86	0.00	12.01	33.38	12.54	0.54	1.13	3.47	2.20	3.10	2.72	2.29	0.03	0.08	3.90	0.12	0.14	0.10	5.51	0.04	0.39	1.32	4.05	0.00		-2.41	31.96	2.98	58.03	142.49	514.76	462.36	759.22	718.13	569.50	524.30	711.39	511.30
18.718	1	0.07	0.18	0.02	0.49	0.03	0.39	0.41	0.57	4.27	99.01	0.68	0.00	26.42	30.22	11.80	0.57	1.02	3.36	2.70	3.34	3.09	1.25	0.03	0.06	4.27	0.10	0.08	0.10	5.36	0.04	0.42	1.26	2.99	0.00		-6.72	27.12	1.20	56.41	148.78	514.23	463.50	754.61	714.39	561.30	522.89	709.51	509.89
18.752	1	0.07	0.17	0.02	0.46	0.03	0.39	0.38	0.55	4.94	99.08	0.70	0.00	23.29	30.60	10.75	0.55	0.73	4.04	5.05	6.20	3.89	0.40	0.03	0.04	4.94	0.07	0.03	0.09	4.25	0.03	0.42	1.12	1.95	0.00		-4.07	27.96	3.47	57.94	149.74	517.91	466.59	753.60	710.73	565.10	526.67	714.37	514.74
18.785	1	0.09	0.16	0.02	0.38	0.03	0.32	0.30	0.49	4.80	99.24	0.50	0.00	20.92	25.76	9.96	0.49	0.54	3.74	7.22	5.56	3.19	0.10	0.03	0.04	4.80	0.06	0.05	0.08	4.11	0.04	0.90	1.02	1.09	0.00		-1.87	28.65	3.25	59.37	139.17	516.76	469.11	751.37	714.04	568.28	529.63	706.80	516.21
18.818	1	0.09	0.14	0.02	0.42	0.03	0.34	0.33	0.49	5.25	99.17	0.55	0.00	37.67	27.03	11.13	0.49	0.57	3.94	8.99	5.10	3.13	0.03	0.03	0.03	5.25	0.06	0.07	0.09	4.48	0.04	0.32	1.06	0.57	0.00		-5.50	24.52	4.65	58.69	149.03	515.68	466.74	754.38	712.32	566.06	528.69	714.45	514.81
18.852	1	0.09	0.14	0.02	0.40	0.03	0.31	0.31	0.45	5.44	99.20	0.48	0.00	24.09	25.34	11.39	0.45	0.59	3.78	9.62	4.97	2.26	0.00	0.03	0.03	5.44	0.07	0.10	0.08	3.95	0.04	0.27	0.94	0.42	0.00		-4.61	27.74	6.37	58.79	147.62	515.10	464.44	754.01	710.07	568.55	524.88	715.87	515.56
18.885	1	0.12	0.14	0.02	0.35	0.03	0.27	0.26	0.45	6.04	99.29	0.38	0.00	56.95	21.90	11.14	0.45	0.50	2.83	14.11	4.82	2.22	0.00	0.03	0.02	6.04	0.06	0.08	0.08	3.87	0.03	0.42	0.95	0.34	0.00		-7.81	20.60	2.24	55.95	164.17	517.13	461.69	754.28	705.55	556.10	522.22	719.73	508.94
18.918	1	0.13	0.15	0.03	0.26	0.03	0.20	0.18	0.43	5.71	99.47	0.33	0.00	68.63	14.83	9.25	0.43	0.45	2.44	12.99	4.37	3.01	0.00	0.03	0.02	5.71	0.05	0.04	0.08	4.48	0.03	0.28	1.03	0.15	0.00		-9.00	18.09	2.58	56.67	163.03	524.77	458.85	758.84	700.24	562.95	516.07	725.73	506.94
18.952	1	0.13	0.15	0.02	0.22	0.03	0.17	0.14	0.39	5.35	99.57	0.33	0.00	76.95	9.97	7.53	0.39	0.45	1.85	9.76	2.80	1.45	0.00	0.03	0.02	5.35	0.05	0.04	0.07	4.45	0.03	0.41	1.08	0.00	0.00		-4.48	15.97	-0.46	58.41	165.68	536.37	459.61	770.24	701.23	569.56	523.80	733.96	503.28
18.985	1	0.13	0.16	0.02	0.19	0.03	0.16	0.12	0.34	4.71	99.63	0.33	0.00	64.72	8.02	4.92	0.34	0.33	1.84	7.35	1.71	0.98	0.00	0.03	0.02	4.71	0.07	0.05	0.07	4.99	0.03	0.13	1.25	0.00	0.00		-8.81	18.97	1.28	57.33	176.80	533.21	454.41	774.80	701.33	566.90	517.73	742.94	501.34
19.018	1	0.13	0.16	0.02	0.18	0.03	0.16	0.11	0.32	4.00	99.64	0.33	0.00	76.83	6.93	4.60	0.32	0.36	1.93	5.50	0.79	1.22	0.00	0.02	0.03	4.00	0.14	0.09	0.07	5.69	0.03	0.14	1.38	0.00	0.00		-4.29	16.01	0.46	56.71	184.63	529.87	447.65	782.59	707.20	564.17	517.61	747.54	496.05
19.052	1	0.13	0.16	0.02	0.17	0.03	0.15	0.11	0.34	3.00	99.66	0.33	0.00	76.12	5.73	4.38	0.31	0.25	2.28	6.05	0.62	0.71	0.00	0.02	0.04	3.00	0.23	0.34	0.07	6.53	0.04	0.74	1.58	0.13	0.00		-13.94	16.20	-0.33	54.45	190.51	529.54	441.54	794.40	713.46	565.53	507.57	755.24	490.16
19.085	1	0.13	0.16	0.02	0.17	0.03	0.14	0.11	0.32	2.22	99.67	0.33	0.00	66.77	4.83	4.61	0.30	0.22	2.50	5.55	0.60	1.25	0.00	0.02	0.04	2.22	0.36	0.32	0.08	6.80	0.04	0.20	1.58	0.34	0.00		-9.56	18.51	7.23	57.10	177.98	532.37	433.13	806.10	716.72	589.82	491.87	767.72	497.38
19.119	1	0.13	0.16	0.02	0.16	0.03	0.14	0.11	0.40	1.68	99.68	0.33	0.00	88.68	4.58	3.79	0.26	0.15	2.58	6.22	0.74	0.80	0.00	0.02	0.06	1.68	0.39	0.40	0.09	8.13	0.04	1.54	1.71	0.33	0.00		-6.52	11.71	2.71	57.08	180.91	538.23	434.18	813.45	723.72	588.09	496.35	768.98	493.74
19.152	1	0.12	0.15	0.02	0.16	0.03	0.14	0.12	0.45	1.07	99.68	0.33	0.00	80.35	3.96	4.77	0.25	0.12	2.81	4.20	0.74	0.91	0.00	0.02	0.08	1.07	0.72	0.45	0.10	8.98	0.05	0.82	1.90	0.29	0.00		-8.02	14.96	4.67	56.49	180.95	541.32	431.66	821.28	726.51	596.54	490.02	777.40	495.79
19.185	1	0.12	0.15	0.02	0.18	0.04	0.13	0.13	0.36	0.86	99.65	0.33	0.00	78.05	4.35	7.15	0.26	0.11	3.05	5.13	0.64	1.16	0.00	0.02	0.11	0.86	0.99	0.36	0.10	8.89	0.06	0.72	2.00	0.40	0.00		-7.65	15.66	3.97	56.33	183.46	546.20	426.32	832.52	728.51	602.42	486.76	785.83	490.77
19.219	1	0.12	0.14	0.02	0.20	0.04	0.13	0.16	0.66	0.59	99.60	0.33	0.00	80.58	5.38	9.93	0.21	0.11	3.12	5.76	0.45	0.54	0.00	0.02	0.15	0.59	1.20	0.66	0.10	10.64	0.08	0.77	2.33	0.60	0.00		-6.14	14.88	2.50	57.44	183.43	556.13	427.77	845.23	734.89	611.54	489.56	794.96	491.60
19.252	1	0.10	0.11	0.02	0.26	0.04	0.13	0.23	0.59	0.61	99.48	0.33	0.00	88.90	6.98	16.52	0.20	0.13	3.73	6.75	0.44	0.42	0.00	0.02	0.19	0.61	1.07	0.59	0.11	10.79	0.09	1.20	2.60	0.66	0.00		-3.55	11.60	-0.26	57.36	187.33	560.06	427.60	852.65	739.13	611.10	492.02	798.43	492.45
19.285	1	0.10	0.10	0.02	0.27	0.04	0.13	0.26	0.63	0.48	99.46	0.33	0.00	86.64	7.63	17.52	0.18	0.11	3.57	7.59	0.28	0.24	0.00	0.02	0.18	0.48	0.95	0.63	0.12	11.77	0.13	1.23	3.02	0.46	0.00		-1.03	12.65	-0.89	58.30	186.20	566.60	432.77	853.66	739.79	614.58	498.96	800.72	494.53
19.319	1	0.08	0.08	0.02	0.34	0.04	0.13	0.35	0.56	0.28	99.29	0.41	0.00	88.83	10.10	22.51	0.14	0.11	3.39	6.65	0.15	0.16	0.00	0.02	0.14	0.28	0.71	0.56	0.11	11.89	0.19	0.54	3.85	0.22	0.00		-3.70	11.63	-0.52	56.63	195.18	569.25	435.51	851.45	735.03	610.72	500.41	805.84	495.72
19.352	1	0.08	0.08	0.02	0.35	0.05	0.12	0.39	0.35	0.29	99.23	0.44	0.00	90.79	9.81	23.82	0.13	0.12	3.26	6.69	0.15	0.31	0.00	0.02	0.12	0.29	0.49	0.35	0.13	12.95	0.21	0.67	3.99	0.37	0.00		-2.57	10.56	-0.31	57.89	191.50	573.97	438.23	857.00	738.89	618.05	504.79	809.43	498.02
19.386	1	0.07	0.06	0.02	0.43	0.05	0.10	0.60	0.28	0.18	98.79	0.76	0.00	90.92	9.37	31.45	0.11	0.14	2.51	4.71	0.11	0.65	0.00	0.02	0.10	0.18	0.51	0.22	0.14	16.58	0.28	2.62	4.78	0.47	0.00		-0.83	10.48	-1.16	58.70	188.88	577.01	440.75	857.33	736.41	620.17	513.73	808.23	496.22
19.419	1	0.07	0.06	0.02	0.40	0.06	0.10	0.59	0.35	0.16	98.83	0.72	0.00	80.14	9.22	30.62	0.11	0.15	3.48	5.76	0.15	0.80	0.00	0.01	0.08	0.16	0.38	0.13	0.18	16.80	0.35	0.26	5.84	0.74	0.00		-2.69	15.02	4.30	58.72	179.70	578.65	433.83	863.64	735.97	636.40	496.82	816.09	499.17
19.452	1	0.07	0.07	0.02	0.37	0.06	0.10	0.59	0.37	0.16	98.83	0.63	0.00	93.18	9.18	28.75	0.10	0.14	3.56	4.72	0.21	0.54	0.00	0.01	0.06	0.16	0.38	0.06	0.22	18.69	0.37	1.51	6.09	1.51	0.00		-7.22	8.93	0.64	57.34	186.33	586.37	436.03	872.22	739.38	635.79	498.71	822.10	496.38
19.486	1	0.07	0.07	0.02	0.34	0.06	0.10	0.58	0.46	0.12	98.84	0.58	0.96	84.87	7.54	27.61	0.09	0.13	4.60	3.77	0.17	0.32	0.00	0.01	0.04	0.12	0.38	0.04	0.32	21.21	0.46	0.56	6.31	1.64	0.00		-2.53	13.38	1.97	58.20	187.91	589.62	434.12	876.14	738.10	640.70	499.54	828.60	497.29
19.519	1	0.06	0.06	0.02	0.34	0.08	0.09	0.65	0.48	0.12	98.70	0.70	2.99	82.37	6.46	30.10	0.09	0.12	6.35	3.39	0.19	0.30	0.00	0.01	0.03	0.12	0.46	0.02	0.40	22.61	0.48	1.39	7.30	1.94	0.00		0.34	14.29	1.04	59.43	186.26	595.31	437.24	883.16	744.89	646.54	503.81	832.78	500.82
19.552	1	0.06	0.05	0.02	0.36	0.08	0.08	0.74	0.52	0.14	98.51	0.84	3.89	86.15	5.77	32.61	0.09	0.11	6.11	3.68	0.16	0.29	0.00	0.01	0.03	0.14	0.55	0.03	0.44	24.06	0.52	0.44	8.10	1.43	0.00		-2.38	12.86	0.98	58.09	197.48	597.06	436.71	886.89	742.86	643.59	505.76	840.95	498.91
19.586	1	0.06	0.04	0.02	0.28	0.13	0.08	0.67	0.72	0.16	98.67	0.62	7.69	91.70	5.38	28.27	0.09	0.13	8.68	4.41	0.18	0.56	0.00	0.00	0.03	0.16	0.78	0.05	0.62	26.13	0.72	4.56	10.60	0.21	0.00		-7.32	9.99	-0.15	56.92	200.65	599.47	437.48	889.81	743.90	642.78	503.49	843.34	497.85
19.619	1	0.06	0.04	0.02	0.28	0.19	0.08	0.72	0.75	0.16	98.56	0.66	10.71	90.33	5.57	29.00	0.10	0.10	12.67	4.89	0.26	0.98	0.00	0.01	0.03	0.16	1.38	0.11	0.65	27.06	0.75	3.54	11.94	0.00	0.00		-1.33	10.83	-1.52	58.98	197.76	598.54	439.03	889.21	746.08	641.71	513.51	838.76	496.78
19.652	1	0.06	0.03	0.01	0.22	0.33	0.07	0.60	0.85	0.20	98.80	0.68	15.75	91.20	4.69	25.13	0.09	0.12	16.48	5.64	0.33	1.05	0.00	0.01	0.04	0.20	1.89	0.37	0.74	27.51	0.85	1.53	15.08	0.00	0.00		-3.89	10.31	-3.75	58.75	197.31	598.51	440.87	890.99	748.54	639.81	518.86	835.54	493.94
19.686	1	0.05	0.02	0.01	0.20	0.60	0.07	0.73	0.97	0.31	98.54	1.13	20.86	90.90	5.28	25.82	0.09	0.11	20.00	5.00	0.48	0.91	0.00	0.01	0.07	0.31	2.24	0.53	1.04	30.96	0.97	9.44	18.71	0.00	0.00		-4.58	10.49	-3.23	58.12	197.01	594.04	441.49	888.45	751.80	637.06	517.55	832.90	496.13
19.719	1	0.05	0.02	0.01	0.19	0.57	0.07	0.70	0.99	0.28	98.59	1.21	20.52	86.84	5.07	24.28	0.09	0.11	18.12	5.16	0.56	0.62	0.00	0.01	0.12	0.28	2.50	0.78	0.97	31.73	0.99	7.53	19.19	0.00	0.00		-3.26	12.56	-2.09	58.73	192.94	593.11	442.49	888.73	754.81	640.52	517.78	832.55	499.16
19.753	1	0.04	0.02	0.01	0.17	0.68	0.06	0.86	1.02	0.26	98.28	2.30	22.42	91.99	6.52	24.13	0.08	0.09	13.20	5.13	0.63	0.35	0.00	0.01	0.21	0.26	2.65	1.02	1.05	35.40	0.87	1.22	23.33	0.00	0.00		-5.25	9.79	-2.48	57.18	199.83	592.37	442.65	889.56	756.01	636.26	517.48	835.26	499.18
19.786	1	0.04	0.01	0.01	0.15	0.97	0.06	0.88	1.01	0.27	98.07	3.69	25.53	91.92	7.36	23.43	0.08	0.09	13.40	4.94	0.68	0.31	0.00	0.01	0.25	0.27	2.35	1.01	1.06	35.73	0.79	2.49	26.38	0.00	0.00		-8.16	9.84	-1.16	56.10	204.34	591.67	439.88	895.97	758.18	638.86	516.09	842.34	497.32
19.819	1	0.04	0.02	0.01	0.13	1.12	0.06	0.76	0.99	0.24	97.76	4.24	26.91	94.80	7.23	20.34	0.09	0.08	14.26	4.85	0.60	0.19	0.00	0.01	0.25	0.24	1.84	0.99	1.04	35.56	0.72	1.09	27.28	0.00	0.00		-6.30	7.48	-2.36	56.37	203.50	598.62	438.27	903.24	759.79	644.37	513.42	847.16	496.52
19.853	1	0.03	0.01	0.01	0.12	2.30	0.05	0.92	0.69	0.23	95.40	8.11	33.39	92.96	7.34	22.42	0.10	0.08	18.72	3.85	0.54	0.19	0.00	0.01	0.28	0.23	1.33	0.69	1.26	37.86	0.62	1.85	31.56	0.00	0.00		-4.19	9.10	-0.78	56.79	199.60	600.08	436.12	907.96	762.84	651.80	509.52	851.09	498.47
19.886	1	0.03	0.01	0.01	0.10	3.80	0.05	0.85	0.59	0.18	92.41	10.60	37.78	92.30	7.16	17.74	0.10	0.06	24.20	3.09	0.54	0.21	0.00	0.01	0.27	0.18	0.94	0.29	1.41	40.78	0.59	1.22	33.40	0.00	0.00		-3.98	9.58	0.48	55.81	202.36	599.71	433.94	907.88	760.32	652.08	506.40	854.29	498.34
19.919	1	0.03	0.01	0.01	0.08	7.59	0.04	0.71	0.61	0.15	84.81	22.98	44.86	92.80	6.10	16.38	0.10	0.04	25.83	2.46	0.48	0.22	0.00	0.01	0.17	0.15	0.75	0.13	1.56	39.02	0.61	1.70	39.14	0.00	0.00		-3.47	9.22	1.00	58.24	188.69	614.61	435.65	917.12	757.93	671.74	504.73	860.36	499.81
19.953	1	0.02	0.01	0.01	0.06	9.09	0.04	0.56	0.62	0.15	81.81	36.57	47.55	96.85	4.77	13.84	0.10	0.04	21.22	1.67	0.48	0.30	0.00	0.01	0.13	0.15	0.76	0.09	1.49	37.14	0.62	0.56	43.24	0.00	0.00		-8.62	4.88	-1.34	56.45	198.58	622.97	438.79	921.88	754.96	669.66	506.43	868.10	499.12
19.986	1	0.02	0.00	0.01	0.05	8.47	0.03	0.53	0.65	0.12	83.06	44.88	47.73	94.50	3.61	14.51	0.09	0.04	15.62	1.10	0.45	0.33	0.00	0.01	0.09	0.12	0.62	0.07	1.58	36.19	0.65	0.32	45.39	0.00	0.00		-6.96	7.78	0.67	57.69	190.76	626.62	440.46	925.37	756.03	680.35	509.75	870.92	501.31
20.019	1	0.02	0.00	0.00	0.04	8.66	0.02	0.47	0.73	0.11	82.69	59.16	49.00	93.26	2.36	13.50	0.10	0.04	8.97	0.80	0.38	0.24	0.00	0.01	0.06	0.11	0.50	0.08	1.71	35.79	0.73	0.59	48.97	0.00	0.00		-5.60	8.86	0.48	58.04	189.31	631.35	442.45	929.75	758.34	685.40	512.26	874.51	503.42
20.053	1	0.02	0.00	0.00	0.04	9.65	0.02	0.38	0.69	0.10	80.71	65.36	50.40	95.95	1.95	11.52	0.10	0.04	7.83	0.47	0.22	0.15	0.00	0.01	0.06	0.08	0.57	0.16	1.65	32.94	0.69	0.32	50.62	0.00	0.00	0.00	-7.17	6.18	-2.30	56.96	198.47	633.75	448.46	931.04	761.31	678.61	522.70	876.23	504.40
20.086	1	0.02	0.00	0.00	0.04	8.07	0.02	0.34	0.65	0.11	83.85	59.99	48.65	93.38	1.89	11.03	0.11	0.03	7.21	0.32	0.14	0.09	0.00	0.02	0.05	0.06	0.67	0.22	1.51	30.51	0.65	2.55	49.19	0.00	0.00	0.00	-7.07	8.76	-1.16	56.44	197.96	634.33	449.70	932.48	763.89	681.51	521.63	879.00	507.97
20.120	1	0.02	0.00	0.00	0.04	8.43	0.03	0.29	1.25	0.11	83.13	57.34	48.64	95.02	1.98	10.30	0.11	0.03	9.39	0.21	0.08	0.04	0.00	0.02	0.05	0.05	0.77	1.25	1.48	27.51	0.57	0.81	48.51	0.00	0.00	0.00	-9.54	7.25	-2.18	55.88	198.05	638.95	450.87	937.87	764.22	685.10	525.10	882.21	505.88
20.153	1	0.02	0.00	0.01	0.04	7.69	0.03	0.32	1.54	0.11	84.63	52.29	47.56	94.73	1.87	12.37	0.11	0.04	10.11	0.13	0.08	0.03	0.00	0.02	0.06	0.04	0.91	1.54	1.54	27.69	0.54	0.63	47.24	0.00	0.00	0.00	-7.53	7.55	-0.95	56.47	195.64	642.65	450.44	944.08	767.53	693.04	524.20	888.04	508.36
20.186	1	0.02	0.00	0.01	0.05	7.02	0.03	0.30	1.73	0.11	85.96	48.27	46.45	95.96	2.33	12.38	0.11	0.04	10.35	0.10	0.11	0.03	0.00	0.02	0.07	0.04	0.91	1.73	1.54	26.20	0.50	1.38	46.24	0.00	0.00	0.00	-6.04	6.16	-2.15	55.42	203.21	644.41	450.72	947.63	771.87	689.76	523.44	892.54	510.23
20.220	1	0.02	0.00	0.00	0.05	9.30	0.03	0.29	1.68	0.10	81.39	54.37	49.05	94.89	2.50	13.65	0.10	0.05	12.76	0.09	0.13	0.04	0.00	0.01	0.08	0.04	0.88	1.68	1.57	23.88	0.40	1.30	47.76	0.00	0.00	0.00	-3.85	7.40	-1.98	55.93	202.67	647.58	450.67	950.82	772.57	693.52	524.19	895.77	511.13
20.253	1	0.02	0.00	0.01	0.05	7.98	0.03	0.30	0.67	0.10	84.04	48.74	47.45	94.91	3.66	13.64	0.10	0.06	12.57	0.09	0.14	0.05	0.00	0.01	0.08	0.04	1.00	0.67	1.80	23.44	0.35	2.09	46.35	0.00	0.00	0.00	-8.74	7.37	-0.15	54.89	199.25	648.93	451.98	950.79	771.48	698.61	518.94	897.80	513.90
20.286	1	0.02	0.00	0.01	0.05	6.97	0.03	0.28	0.50	0.11	86.07	43.95	45.86	94.76	4.77	13.11	0.11	0.07	12.34	0.11	0.17	0.06	0.00	0.01	0.10	0.04	1.29	0.50	1.92	20.96	0.31	1.83	45.15	0.00	0.00	0.00	-3.13	7.52	-1.98	55.85	201.78	652.19	451.76	954.31	772.79	697.91	523.11	899.52	514.58
20.320	1	0.02	0.01	0.01	0.05	5.81	0.03	0.24	0.63	0.10	88.37	36.29	44.02	92.14	4.38	11.60	0.10	0.08	12.85	0.12	0.17	0.09	0.00	0.01	0.16	0.03	1.32	0.63	2.21	19.26	0.35	0.46	43.17	0.00	0.00	0.00	-7.67	9.69	-1.04	55.66	193.76	654.63	454.91	951.97	770.16	703.63	522.65	897.22	514.62
20.353	1	0.03	0.01	0.01	0.06	5.73	0.04	0.23	0.97	0.11	88.55	33.58	43.61	94.05	4.48	11.94	0.11	0.10	14.03	0.13	0.19	0.09	0.00	0.01	0.22	0.03	1.49	0.97	1.97	17.82	0.36	0.83	42.42	0.00	0.00	0.00	-9.16	8.20	-0.99	55.81	190.86	656.75	456.82	950.72	767.15	705.64	524.81	896.21	514.42
20.387	1	0.03	0.01	0.01	0.06	5.18	0.04	0.18	2.69	0.12	89.63	26.13	42.21	97.04	3.14	10.92	0.12	0.10	16.55	0.16	0.25	0.14	0.00	0.01	0.23	0.03	1.53	2.69	1.57	13.91	0.36	0.20	40.20	0.00	0.00	0.00	-7.13	4.54	-1.45	56.95	187.42	658.12	454.90	956.17	770.60	710.16	525.94	897.10	512.64
20.420	1	0.03	0.01	0.01	0.06	4.37	0.05	0.17	1.80	0.13	91.25	18.68	40.26	96.46	4.01	9.34	0.13	0.13	18.69	0.33	0.27	0.12	0.00	0.01	0.26	0.04	1.16	1.80	1.48	12.79	0.29	0.64	37.52	0.00	0.00	0.00	-8.04	5.47	-0.90	56.85	187.59	659.58	455.00	959.07	772.23	712.99	524.59	900.27	513.75
20.453	1	0.03	0.01	0.01	0.06	3.70	0.05	0.16	1.05	0.13	92.61	16.11	38.80	94.24	4.24	8.85	0.13	0.16	17.80	0.46	0.29	0.12	0.00	0.01	0.25	0.04	1.01	1.05	1.61	12.63	0.24	0.41	36.40	0.00	0.00	0.00	-11.47	8.02	-0.91	56.42	187.21	662.06	456.94	960.47	771.86	715.16	524.35	902.11	514.42
20.487	1	0.04	0.01	0.01	0.07	2.42	0.06	0.17	0.54	0.17	95.17	9.53	34.46	94.28	5.62	9.41	0.17	0.16	17.43	0.68	0.35	0.12	0.00	0.01	0.24	0.04	0.89	0.54	1.45	12.12	0.15	0.34	32.66	0.00	0.00	0.00	-4.93	7.99	-2.83	57.81	188.81	662.08	456.92	958.98	772.11	711.01	529.97	899.10	513.60
20.520	1	0.04	0.01	0.01	0.08	2.56	0.06	0.17	0.27	0.20	94.88	8.46	34.59	93.05	6.34	9.05	0.20	0.16	20.08	1.10	0.39	0.10	0.00	0.01	0.25	0.04	0.75	0.27	1.37	11.76	0.11	2.78	31.85	0.00	0.00	0.00	-7.16	9.03	-1.96	56.92	192.34	659.77	455.63	954.39	767.72	706.83	525.08	898.80	513.14
20.553	1	0.04	0.01	0.01	0.07	3.09	0.06	0.16	0.33	0.20	93.82	10.33	36.47	93.54	5.64	8.11	0.20	0.17	20.80	1.47	0.41	0.12	0.00	0.01	0.25	0.03	0.75	0.33	1.27	11.17	0.11	0.05	33.22	0.00	0.00	0.00	-9.56	8.64	-2.09	56.34	193.75	656.46	451.45	952.84	764.03	703.53	521.41	896.79	507.74
20.587	1	0.03	0.01	0.01	0.07	4.26	0.06	0.16	0.54	0.22	91.47	13.03	38.95	90.16	7.02	7.74	0.22	0.15	23.47	1.92	0.51	0.08	0.00	0.00	0.22	0.04	0.85	0.54	1.22	10.05	0.09	0.16	34.86	0.00	0.00	0.00	-7.82	10.92	-2.58	56.93	187.99	653.08	447.70	948.03	760.22	701.78	517.51	889.28	503.88
20.620	1	0.04	0.01	0.01	0.06	4.76	0.06	0.15	0.69	0.20	90.48	14.74	40.11	85.18	6.40	7.53	0.20	0.18	23.74	2.44	0.55	0.09	0.00	0.00	0.20	0.03	0.74	0.69	1.14	10.23	0.09	0.37	35.75	0.00	0.00	0.00	-5.04	13.25	-1.10	57.75	187.38	651.76	448.86	943.82	758.98	701.45	517.58	888.55	507.51
20.653	1	0.03	0.01	0.01	0.06	4.87	0.06	0.17	0.70	0.19	90.26	16.86	40.38	88.88	6.94	8.13	0.19	0.25	22.21	3.00	0.61	0.13	0.00	0.00	0.19	0.03	0.70	0.70	1.22	11.48	0.07	0.75	36.74	0.00	0.00	0.00	-5.05	11.61	-0.26	57.72	187.58	648.09	447.18	941.78	758.45	699.69	516.45	887.02	506.69
20.687	1	0.03	0.01	0.01	0.06	5.98	0.05	0.17	0.50	0.17	88.04	20.49	42.79	87.91	4.83	9.49	0.17	0.21	23.10	2.72	0.72	0.15	0.00	0.00	0.17	0.03	0.79	0.50	1.17	13.13	0.05	0.73	38.23	0.00	0.00	0.00	-7.34	12.08	0.15	57.37	186.53	647.00	447.99	940.00	758.00	699.34	515.08	885.71	507.40
20.720	1	0.03	0.01	0.01	0.06	6.27	0.05	0.19	0.46	0.19	87.46	20.93	43.24	84.68	4.63	10.94	0.19	0.19	23.67	2.88	0.74	0.34	0.00	0.00	0.18	0.02	0.88	0.46	1.10	13.52	0.05	1.14	38.40	0.00	0.00	0.00	-5.48	13.45	-0.77	58.30	179.51	645.53	448.04	938.21	758.29	700.14	518.06	879.22	505.48
20.754	1	0.03	0.01	0.01	0.06	7.09	0.05	0.19	0.85	0.20	85.81	21.31	44.33	93.19	4.06	10.58	0.20	0.20	25.72	2.39	0.62	0.40	0.00	0.00	0.21	0.02	1.07	0.85	0.92	14.61	0.05	3.86	38.54	0.00	0.00	0.00	-7.28	8.92	-1.39	57.72	184.23	645.88	450.11	935.76	756.80	695.66	518.96	879.46	506.39
20.787	1	0.03	0.01	0.01	0.06	7.98	0.04	0.20	0.87	0.19	84.03	25.64	45.83	93.93	3.12	11.28	0.19	0.23	25.02	2.23	0.62	0.48	0.00	0.00	0.23	0.02	1.48	0.87	0.88	16.61	0.05	1.27	40.04	0.00	0.00	0.00	-6.88	8.30	-2.58	57.74	186.57	646.21	450.82	937.10	758.80	693.63	521.28	879.59	506.08
20.820	1	0.03	0.01	0.01	0.07	6.08	0.04	0.24	0.90	0.20	87.84	24.61	43.36	92.93	4.08	14.74	0.20	0.22	20.51	2.43	0.59	0.50	0.00	0.00	0.17	0.02	1.48	0.90	0.90	16.65	0.05	7.25	39.70	0.00	0.00	0.00	-1.89	9.12	-2.53	58.72	188.05	645.02	451.44	935.38	760.13	691.53	524.42	878.87	508.17
20.854	1	0.03	0.01	0.01	0.08	6.14	0.03	0.36	0.97	0.21	87.73	28.65	43.70	92.59	4.26	20.13	0.21	0.27	18.16	2.79	0.52	0.36	0.00	0.00	0.16	0.03	1.45	0.97	0.97	20.70	0.04	5.10	40.99	0.00	0.00	0.00	-2.91	9.37	-1.74	58.48	189.80	644.34	454.55	933.45	760.68	690.46	527.04	879.61	511.30
20.887	1	0.02	0.00	0.01	0.08	5.96	0.03	0.44	0.76	0.21	88.07	29.61	43.58	94.06	4.35	22.66	0.21	0.22	17.05	2.74	0.50	0.47	0.00	0.00	0.13	0.03	1.48	0.76	1.05	22.57	0.05	1.33	41.28	0.00	0.00	0.00	-6.91	8.19	-1.40	56.36	198.33	643.82	452.09	934.31	759.44	686.43	519.24	884.60	510.99
20.920	1	0.02	0.00	0.01	0.10	6.17	0.03	0.62	0.75	0.19	87.67	36.59	44.30	91.29	4.50	29.09	0.19	0.25	13.80	2.63	0.43	0.42	0.00	0.00	0.12	0.04	2.02	0.75	1.12	24.44	0.05	3.22	43.25	0.00	0.00	0.00	-0.41	10.25	-1.23	58.84	192.65	644.73	459.64	931.44	763.89	688.86	531.51	881.05	518.09
20.954	1	0.02	0.00	0.01	0.12	6.16	0.02	0.88	0.88	0.19	87.69	40.33	44.33	93.45	5.15	34.39	0.19	0.33	11.83	2.60	0.47	0.56	0.00	0.00	0.10	0.04	2.67	0.88	0.99	26.78	0.07	1.06	44.23	0.00	0.00	0.00	-3.16	8.71	-1.74	58.16	191.60	643.51	461.06	930.67	765.61	687.59	531.51	878.74	518.38
20.987	1	0.02	0.00	0.01	0.17	4.23	0.02	1.36	0.68	0.19	91.53	32.62	40.87	91.74	5.56	43.52	0.19	0.57	8.95	2.31	0.48	0.77	0.00	0.00	0.09	0.05	2.67	0.68	1.05	27.55	0.08	0.11	42.15	0.00	0.00	0.00	-2.17	9.96	-2.25	58.56	192.51	643.74	465.75	930.12	769.73	686.27	536.98	878.25	522.63
21.020	1	0.02	0.00	0.01	0.22	3.14	0.02	1.52	0.84	0.17	93.72	28.21	38.46	82.74	4.54	49.80	0.17	0.75	6.03	2.54	0.44	0.63	0.00	0.01	0.10	0.07	2.41	0.84	0.94	24.73	0.10	0.71	40.85	0.00	0.00	0.00	1.50	14.16	-2.61	59.58	187.01	641.90	468.37	926.39	770.77	686.10	542.76	872.19	524.21
21.054	1	0.02	0.00	0.01	0.30	2.19	0.02	1.97	1.12	0.17	95.63	20.15	34.94	70.15	4.87	56.39	0.17	0.88	4.90	2.13	0.42	0.52	0.00	0.01	0.13	0.10	2.30	1.12	0.90	24.09	0.14	0.44	38.10	0.00	0.00	0.00	-1.01	17.73	-1.29	59.07	183.49	636.28	471.98	920.37	772.40	684.07	544.83	866.77	527.71
21.087	1	0.02	0.00	0.01	0.33	1.91	0.02	2.00	1.14	0.18	96.00	17.99	33.91	60.40	4.01	59.29	0.18	1.12	4.15	1.91	0.31	0.49	0.00	0.01	0.17	0.13	2.00	1.14	0.88	22.16	0.15	0.84	37.23	0.00	0.00	0.00	-1.49	19.89	-0.79	59.43	173.29	633.52	474.63	915.41	772.76	686.26	546.65	858.69	529.38
21.121	1	0.02	0.00	0.01	0.35	1.38	0.02	1.97	1.38	0.25	96.06	11.78	30.80	72.82	3.64	58.11	0.18	1.18	4.45	1.83	0.26	0.49	0.00	0.01	0.23	0.25	1.30	1.38	0.91	23.29	0.16	2.78	34.14	0.00	0.00	0.00	-2.44	17.07	-1.96	58.77	185.49	628.60	479.76	908.71	773.46	672.69	554.87	856.74	531.78
21.154	1	0.02	0.00	0.01	0.39	1.11	0.02	2.02	1.13	0.39	95.97	9.01	28.66	56.43	4.37	58.13	0.18	2.01	4.30	1.66	0.23	0.40	0.00	0.01	0.27	0.39	1.03	1.13	0.81	22.29	0.17	0.68	32.28	0.00	0.00	0.00	-3.58	20.71	-0.43	59.17	164.16	626.63	481.97	903.48	775.01	681.92	550.46	845.41	535.59
21.187	1	0.02	0.01	0.01	0.39	0.83	0.02	1.85	0.87	0.40	96.30	6.47	25.88	57.44	4.90	55.33	0.19	2.21	3.48	1.54	0.22	0.49	0.00	0.01	0.33	0.40	0.70	0.87	0.78	22.27	0.18	0.88	30.04	0.00	0.00	0.00	-10.59	20.50	-3.64	57.40	168.49	624.16	482.92	894.15	767.39	669.42	547.13	837.14	531.06
21.221	1	0.02	0.01	0.01	0.41	0.56	0.03	1.58	1.51	0.97	96.84	4.30	21.86	59.78	5.27	53.21	0.19	2.21	3.45	1.32	0.17	0.40	0.00	0.01	0.50	0.97	0.58	1.51	0.73	20.18	0.24	2.33	26.48	0.00	0.00	0.00	-0.02	20.02	-2.75	60.13	166.14	616.06	485.43	888.04	772.05	665.45	560.23	829.58	534.46
21.254	1	0.03	0.01	0.01	0.31	0.44	0.03	1.05	2.49	1.16	97.89	2.87	19.41	71.79	4.93	44.22	0.17	1.41	2.42	1.08	0.16	0.30	0.00	0.01	0.78	1.16	0.51	2.49	0.67	20.43	0.24	3.45	24.75	0.00	0.00	0.00	2.65	17.33	-4.17	59.79	184.29	609.63	486.95	880.87	772.78	647.01	564.14	829.17	536.22
21.287	1	0.03	0.02	0.01	0.33	0.34	0.04	1.02	3.55	1.42	97.96	2.18	16.41	71.15	6.72	42.46	0.16	1.27	1.90	0.87	0.17	0.33	0.00	0.01	0.82	1.42	0.44	3.55	0.67	19.71	0.24	2.22	22.70	2.79	0.00	0.00	-2.15	17.49	-3.62	59.19	179.16	604.73	489.61	874.44	773.35	644.63	562.32	822.19	538.44
21.321	1	0.04	0.03	0.01	0.34	0.21	0.05	0.85	4.05	2.17	98.30	1.63	11.74	70.40	7.97	38.23	0.15	1.24	1.62	0.83	0.19	0.37	0.00	0.01	0.75	2.17	0.36	4.05	0.72	18.37	0.28	1.51	18.75	5.85	0.00	0.00	-0.26	17.67	-4.95	59.06	181.34	598.34	490.68	868.17	775.74	635.26	564.41	814.84	539.25
21.354	1	0.04	0.05	0.01	0.37	0.19	0.06	0.88	2.48	2.53	98.23	1.43	10.64	71.39	9.77	38.14	0.15	1.09	1.32	0.76	0.35	0.45	0.00	0.01	0.69	2.53	0.27	2.48	0.79	17.71	0.26	3.04	17.92	8.23	0.00	0.00	-3.24	17.43	-4.82	58.98	174.56	593.50	494.53	860.88	776.89	632.96	565.20	806.00	542.23
21.388	1	0.04	0.08	0.01	0.41	0.13	0.07	0.78	1.52	4.30	98.45	1.21	7.16	59.57	11.31	36.84	0.14	1.05	1.32	0.59	0.51	0.75	0.00	0.01	0.60	4.30	0.26	1.52	0.77	14.36	0.23	3.10	14.79	11.10	0.00	0.00	-3.91	20.06	-5.97	58.74	167.59	589.02	498.55	855.23	779.48	630.32	569.70	795.93	543.99
21.421	1	0.04	0.07	0.01	0.48	0.12	0.06	0.81	0.82	4.67	98.38	1.73	6.51	47.28	9.66	42.26	0.13	0.98	1.60	0.62	0.55	0.52	0.00	0.01	0.62	4.67	0.25	0.82	0.70	11.70	0.19	0.58	13.62	10.10	0.00	0.00	-9.83	22.55	-1.35	56.48	161.64	570.84	493.45	836.87	774.79	620.62	553.78	781.97	544.22
21.454	1	0.04	0.10	0.01	0.52	0.12	0.06	0.88	0.66	5.02	98.23	2.11	6.59	46.48	9.22	44.84	0.13	1.15	1.81	0.54	0.65	0.36	0.00	0.01	0.66	5.02	0.24	0.50	0.75	11.51	0.17	0.74	13.50	14.19	0.00	0.00	-5.95	22.71	-6.20	56.94	164.64	567.95	498.42	832.65	778.93	609.38	565.12	772.71	544.40
21.488	1	0.04	0.16	0.01	0.58	0.10	0.07	0.89	0.46	5.72	98.22	1.89	4.60	26.69	12.33	43.54	0.13	1.37	1.74	0.47	0.48	0.31	0.00	0.01	0.46	5.72	0.24	0.28	0.67	9.59	0.14	1.97	12.12	17.05	0.00	0.00	-9.07	27.05	-6.52	55.96	156.85	559.07	505.57	823.22	784.45	603.77	569.10	759.64	551.60
21.521	1	0.03	0.12	0.01	0.81	0.09	0.08	1.32	0.22	6.49	97.37	2.85	2.91	17.97	15.44	48.59	0.15	2.02	1.81	0.68	0.73	0.47	0.00	0.01	0.22	6.49	0.24	0.08	0.82	10.36	0.11	1.34	11.14	15.11	0.00	0.00	-11.53	29.59	-3.61	54.76	153.45	546.36	507.82	811.38	788.71	596.91	566.35	750.01	555.97
21.554	1	0.04	0.11	0.02	0.71	0.09	0.08	1.07	0.18	5.63	97.85	2.16	2.46	10.02	14.63	45.08	0.18	2.14	1.72	0.82	1.17	1.49	0.00	0.01	0.15	5.63	0.25	0.06	0.83	9.60	0.10	0.81	10.76	13.11	0.00	0.00	-9.39	32.97	-6.43	55.28	142.51	540.29	509.68	805.16	790.69	593.03	570.43	734.84	556.40
21.588	1	0.04	0.12	0.02	0.81	0.07	0.09	1.21	0.19	6.06	97.58	2.53	0.36	6.30	15.22	46.87	0.19	2.36	1.66	1.00	1.66	4.34	0.00	0.01	0.11	6.06	0.21	0.03	1.01	9.90	0.08	0.61	9.11	12.65	0.00	0.00	-5.12	35.50	-4.31	55.63	141.60	525.78	510.87	791.50	794.64	582.18	573.68	723.00	558.80
21.621	1	0.05	0.11	0.03	0.69	0.06	0.09	0.96	0.20	5.75	98.09	1.80	0.00	16.68	13.83	42.42	0.20	2.82	1.25	0.75	2.66	8.13	0.00	0.01	0.11	5.75	0.24	0.01	1.12	9.58	0.07	0.57	8.10	10.10	0.00	0.00	-4.92	30.04	-6.58	55.68	156.93	521.48	516.59	782.40	793.21	564.56	582.65	720.00	561.07
21.654	1	0.05	0.09	0.03	0.89	0.06	0.08	1.21	0.22	5.59	97.59	2.65	0.00	10.83	13.19	47.17	0.22	4.57	1.09	0.91	2.72	7.46	0.00	0.01	0.08	5.59	0.25	0.01	1.32	9.32	0.06	1.21	7.00	8.36	0.00	0.00	-12.45	32.54	-5.59	54.33	146.71	514.00	517.22	773.27	788.90	562.45	574.10	708.98	566.77
21.688	1	0.05	0.09	0.02	0.99	0.05	0.10	1.19	0.23	5.73	97.62	2.35	0.00	12.36	15.64	45.07	0.23	5.09	0.76	0.75	1.50	3.71	0.00	0.01	0.06	5.73	0.21	0.01	1.89	8.09	0.05	1.02	5.55	7.19	0.00	0.00	-9.93	31.79	-3.45	54.71	146.91	506.18	521.01	759.90	790.36	554.71	577.29	701.34	568.10
21.721	1	0.05	0.08	0.02	0.87	0.04	0.12	0.99	0.28	5.46	98.02	1.62	0.00	13.16	16.55	40.20	0.28	4.22	0.63	0.88	1.39	2.14	0.00	0.01	0.04	5.46	0.17	0.01	1.99	8.45	0.05	1.72	4.84	4.03	0.00	0.00	-11.52	31.44	-5.64	54.57	149.94	503.99	525.38	752.44	786.71	545.61	583.57	694.69	567.50
21.755	1	0.06	0.07	0.02	0.77	0.04	0.11	0.76	0.40	4.78	98.46	1.52	0.00	23.68	12.77	38.35	0.40	4.33	0.60	1.06	1.40	1.53	0.00	0.00	0.03	4.78	0.11	0.00	3.08	7.60	0.03	0.97	3.65	2.24	0.00	0.00	-14.61	27.85	-2.95	53.89	157.94	497.16	528.05	742.35	784.76	536.29	582.05	693.97	572.99
21.788	1	0.07	0.07	0.03	0.66	0.03	0.10	0.59	0.53	5.40	98.69	1.30	0.00	17.54	10.42	35.70	0.53	3.84	0.59	0.87	1.79	2.31	0.00	0.01	0.04	5.40	0.08	0.00	3.66	7.04	0.03	1.04	3.05	1.53	0.00	0.00	-13.23	29.74	-3.51	54.53	155.36	492.75	526.00	744.37	789.72	535.90	584.03	690.57	569.35
21.821	1	0.07	0.07	0.03	0.76	0.03	0.09	0.70	0.61	5.29	98.49	1.80	0.00	19.98	9.99	39.79	0.61	4.30	0.62	0.89	2.60	2.93	0.00	0.01	0.05	5.29	0.06	0.00	3.77	7.04	0.03	4.57	2.72	1.14	0.00	0.00	-8.54	28.94	-3.91	55.33	152.01	484.22	527.20	736.39	792.86	529.07	588.54	680.09	571.17
21.855	1	0.08	0.07	0.03	0.73	0.03	0.09	0.62	0.77	4.62	98.55	1.60	0.00	15.85	8.65	38.18	0.77	4.98	0.62	0.74	2.39	3.40	0.00	0.01	0.05	4.62	0.05	0.00	3.93	6.18	0.03	0.84	2.18	1.18	0.00	0.00	-13.33	30.35	-4.03	54.80	148.40	481.25	532.35	729.25	793.17	525.58	588.61	673.34	574.91
21.888	1	0.08	0.07	0.03	0.70	0.03	0.10	0.58	0.86	4.98	98.59	1.50	0.00	26.01	8.74	37.40	0.86	4.56	0.59	1.02	2.36	3.69	0.00	0.01	0.05	4.98	0.05	0.01	3.88	5.70	0.03	0.96	1.95	1.05	0.00	0.00	-11.49	27.23	-4.68	54.57	160.79	471.33	531.40	723.47	795.16	510.50	593.11	670.10	573.53
21.921	1	0.09	0.09	0.03	0.49	0.03	0.11	0.36	1.07	4.78	99.01	0.78	0.00	19.86	7.87	28.68	1.07	3.47	0.62	1.01	2.25	3.47	0.00	0.01	0.07	4.78	0.04	0.02	3.48	5.00	0.03	1.45	1.68	0.81	0.00	0.00	-11.21	28.98	-5.99	54.63	150.52	462.12	532.04	720.44	804.89	508.09	592.73	657.59	575.32
21.955	1	0.10	0.12	0.04	0.43	0.03	0.12	0.29	1.14	5.39	99.14	0.55	0.00	15.01	8.13	23.34	1.86	3.33	0.63	1.08	2.88	5.83	0.00	0.01	0.11	5.39	0.05	0.03	3.90	4.95	0.04	2.72	1.14	1.19	0.00	0.00	-12.14	30.67	-3.95	54.54	154.10	458.48	532.94	714.28	802.31	503.73	591.47	657.19	577.37
21.988	1	0.11	0.13	0.04	0.43	0.03	0.14	0.28	1.03	5.56	99.15	0.48	0.00	20.56	9.28	21.70	2.00	3.25	0.63	1.11	2.64	6.59	0.00	0.01	0.14	5.56	0.05	0.05	3.76	4.75	0.04	3.99	1.03	1.37	0.00	0.00	-14.21	28.76	-3.63	53.73	157.24	450.04	536.29	704.88	803.73	493.58	593.81	650.25	580.41
22.021	1	0.11	0.14	0.04	0.44	0.03	0.16	0.28	0.84	6.64	99.12	0.44	0.00	12.85	10.71	20.33	2.72	3.30	0.75	1.04	2.47	8.61	0.00	0.01	0.23	6.64	0.06	0.07	3.85	4.51	0.04	0.65	0.84	1.40	0.00	0.00	-6.07	31.57	-6.14	54.74	149.68	440.15	536.22	698.31	808.71	486.60	602.01	634.49	578.96
22.055	1	0.13	0.14	0.05	0.47	0.03	0.17	0.29	0.62	9.77	99.06	0.44	0.00	16.39	11.69	20.36	3.22	3.38	0.90	1.13	2.17	13.61	0.00	0.01	0.26	9.77	0.08	0.07	3.80	4.36	0.05	0.79	0.62	1.53	0.00	0.00	-11.80	30.15	-4.64	54.20	148.13	434.82	535.03	692.73	806.75	483.60	595.21	630.79	578.56
22.088	1	0.12	0.16	0.04	0.47	0.03	0.22	0.29	0.60	10.96	99.06	0.33	0.00	17.04	15.87	16.32	3.43	3.29	0.86	1.08	2.07	12.15	0.00	0.01	0.31	10.96	0.09	0.06	3.57	4.45	0.05	0.87	0.60	1.44	0.00	0.00	-6.55	29.91	-7.98	55.03	140.96	426.78	535.37	691.53	815.56	479.41	602.90	618.14	577.92
22.122	1	0.12	0.16	0.04	0.47	0.03	0.25	0.28	0.48	15.07	99.06	0.34	0.00	8.37	17.18	14.81	4.03	2.89	0.72	1.10	2.02	12.59	0.00	0.02	0.39	15.07	0.11	0.07	3.35	4.24	0.06	0.55	0.48	1.33	0.00	0.00	-11.43	33.97	-7.78	53.89	132.66	417.92	536.85	680.91	814.99	473.94	598.31	605.14	578.63
22.155	1	0.11	0.17	0.03	0.56	0.03	0.32	0.34	0.43	17.67	98.88	0.49	0.00	18.66	22.01	15.00	4.49	2.63	0.69	0.85	1.90	10.32	0.00	0.02	0.37	17.67	0.14	0.10	3.54	4.20	0.08	1.34	0.43	1.40	0.00	0.00	-16.55	29.36	-6.36	53.50	144.46	412.19	539.40	676.02	816.27	463.86	598.91	607.19	580.86
22.188	1	0.09	0.17	0.02	0.72	0.03	0.45	0.46	0.45	21.27	98.57	0.85	0.00	3.90	29.86	15.02	4.68	2.24	0.66	0.75	1.88	5.90	0.00	0.02	0.37	21.27	0.15	0.14	3.47	3.95	0.09	3.05	0.45	1.44	0.00	0.00	-6.42	38.02	-6.70	55.35	124.14	407.42	539.46	667.61	814.08	468.52	605.28	590.12	580.34
22.222	1	0.08	0.18	0.02	0.89	0.03	0.66	0.58	0.43	31.23	98.22	1.40	0.00	5.10	37.30	14.46	5.75	1.50	0.74	0.72	2.19	5.62	0.04	0.02	0.34	31.23	0.17	0.29	3.09	3.45	0.12	2.76	0.43	1.57	0.00	0.00	-11.17	36.62	-5.99	54.93	127.17	402.69	540.05	663.75	813.22	463.46	604.42	588.12	579.30
22.255	1	0.07	0.17	0.02	1.03	0.03	0.76	0.70	0.53	34.57	97.94	1.86	0.00	1.84	40.78	15.73	5.87	1.33	0.87	0.55	2.77	5.15	0.35	0.02	0.39	34.57	0.19	0.53	3.20	3.33	0.13	0.89	0.43	1.63	0.00	0.00	-7.12	41.88	-9.04	54.95	119.93	395.42	546.59	650.50	815.23	453.30	610.79	570.36	584.70
22.288	1	0.06	0.18	0.02	1.29	0.03	0.98	0.91	0.83	37.65	97.43	2.91	-0.44	5.32	46.63	17.01	6.34	0.88	0.89	0.42	3.02	3.59	0.81	0.02	0.43	37.65	0.20	0.83	3.07	2.80	0.16	2.26	0.42	2.02	0.00	0.00	-14.78	36.40	-11.62	55.17	131.09	403.17	551.99	650.81	808.17	448.58	614.54	576.05	583.91
22.322	1	0.06	0.20	0.02	1.35	0.03	1.30	0.97	0.92	46.11	97.30	4.41	-2.57	17.00	52.10	14.01	6.59	0.54	0.92	0.40	4.40	6.41	1.50	0.03	0.57	46.11	0.23	1.27	2.95	2.30	0.20	5.34	0.44	2.43	0.00	0.00	-7.59	29.93	-8.46	57.00	131.89	397.81	541.41	654.41	810.87	451.61	609.33	580.22	580.05
22.355	1	0.07	0.22	0.02	1.11	0.03	1.10	0.76	1.13	47.68	97.79	3.19	-2.12	6.95	47.68	12.64	6.97	0.36	1.13	0.45	5.33	8.33	2.12	0.03	0.70	47.98	0.29	1.39	3.20	2.31	0.19	1.66	0.48	2.92	0.00	0.00	-12.61	34.97	-10.16	55.64	135.58	397.39	540.57	650.89	804.07	444.96	605.47	577.11	575.18
22.389	1	0.07	0.24	0.04	1.16	0.03	1.28	0.86	1.11	51.40	97.45	4.18	-5.79	6.05	51.40	12.11	8.08	0.21	1.11	0.40	10.06	15.53	1.59	0.03	0.77	60.22	0.39	1.23	2.95	2.25	0.23	2.45	0.46	3.48	0.00	0.00	-14.49	35.71	-9.92	55.23	125.08	393.92	540.03	642.85	801.32	444.59	597.29	568.10	577.53
22.422	1	0.08	0.28	0.03	1.13	0.03	1.44	0.77	1.32	51.19	97.13	4.17	-6.02	17.25	51.19	9.77	9.48	0.14	1.32	0.52	8.84	13.05	1.62	0.03	0.97	61.15	0.49	1.63	3.13	2.16	0.24	0.76	0.47	4.06	0.00	0.00	-11.69	29.84	-7.26	56.30	145.83	395.32	537.68	646.25	797.52	439.86	604.72	582.28	573.32
22.455	1	0.08	0.33	0.03	1.13	0.03	1.55	0.74	1.40	51.46	96.91	4.27	-6.56	15.12	51.46	8.69	10.26	0.11	1.40	0.55	8.51	8.54	1.39	0.04	1.22	59.16	0.58	2.41	3.17	2.15	0.25	0.98	0.48	4.99	0.00	0.00	-8.84	30.63	-7.14	56.63	140.55	397.00	536.47	649.41	799.42	445.36	604.26	582.53	573.61
22.489	1	0.08	0.38	0.02	1.02	0.03	1.51	0.61	1.46	49.05	96.99	3.58	-6.40	17.33	49.05	6.97	11.12	0.09	1.29	0.65	7.73	5.87	1.60	0.04	1.46	66.12	0.80	3.29	3.07	1.73	0.27	1.08	0.53	5.69	0.00	0.00	-12.17	29.81	-7.54	55.57	139.05	395.56	535.97	650.71	801.12	445.66	602.62	581.40	572.47
22.522	1	0.09	0.39	0.03	0.86	0.03	1.36	0.50	1.59	46.49	97.28	2.99	-5.22	22.91	46.49	4.77	10.45	0.07	1.59	0.90	7.56	7.47	1.99	0.04	1.43	66.73	1.01	3.55	3.18	1.52	0.33	3.33	0.57	5.69	0.00	0.00	-12.83	28.07	-9.84	54.83	145.17	399.19	536.52	654.45	801.89	443.11	603.53	584.83	572.10
22.555	1	0.10	0.43	0.03	0.69	0.03	1.12	0.38	1.33	41.74	97.76	1.95	-4.01	19.44	41.74	3.09	10.35	0.06	1.14	1.14	7.53	6.39	2.04	0.04	1.33	64.49	1.07	2.54	2.83	1.47	0.32	0.18	0.57	6.26	0.00	0.00	-10.53	29.11	-8.48	54.98	151.36	405.49	539.28	660.03	803.92	447.06	607.44	595.08	575.82
22.589	1	0.09	0.48	0.02	0.87	0.03	1.53	0.48	1.00	47.89	96.94	3.21	-5.04	14.86	47.89	2.85	10.92	0.08	0.94	1.06	6.44	6.06	2.01	0.04	1.00	63.99	1.00	1.69	3.06	1.22	0.38	6.79	0.59	7.05	0.00	0.00	-12.87	30.73	-10.71	54.48	152.49	412.85	534.70	669.76	798.31	452.94	606.70	600.07	566.59
22.622	1	0.08	0.52	0.02	1.11	0.03	2.15	0.66	0.84	55.73	95.70	5.86	-6.46	22.41	55.73	2.50	10.78	0.11	0.84	0.85	6.32	6.88	2.35	0.04	0.73	61.89	0.91	0.96	3.06	1.25	0.34	2.29	0.64	7.95	0.00	0.00	-9.42	28.21	-9.07	54.43	161.15	410.86	529.95	674.97	803.15	451.50	604.37	608.08	566.23
22.655	1	0.08	0.51	0.02	1.09	0.03	2.19	0.65	0.72	55.70	95.63	5.81	-6.94	24.67	55.70	2.02	11.40	0.15	0.89	0.96	7.07	7.77	2.55	0.03	0.60	59.77	0.80	0.64	2.96	1.31	0.33	4.26	0.72	7.53	0.00	0.00	-14.24	27.58	-6.55	53.63	164.82	414.64	522.13	680.72	799.61	456.19	587.20	619.27	563.31
22.689	1	0.08	0.44	0.02	1.08	0.03	2.19	0.65	0.78	52.26	95.61	5.78	-6.19	15.68	56.03	1.73	10.90	0.29	1.11	0.84	6.48	7.93	2.75	0.03	0.45	52.26	0.53	0.39	2.56	1.27	0.23	0.63	0.78	6.19	0.00	0.00	-14.92	30.41	-7.00	53.33	160.09	418.59	519.84	678.63	790.16	459.08	583.61	617.21	558.61
22.722	1	0.07	0.38	0.02	1.02	0.03	1.99	0.64	0.81	51.48	96.02	5.40	-4.67	22.60	55.16	1.73	9.38	0.42	1.23	0.85	5.89	5.31	2.73	0.02	0.27	51.48	0.37	0.21	2.54	1.48	0.19	0.78	0.81	5.11	0.00	0.00	-11.52	28.15	-5.64	54.38	168.99	427.60	511.98	692.58	787.31	467.83	580.26	634.64	553.22
22.756	1	0.07	0.36	0.01	0.93	0.03	1.66	0.56	0.91	44.18	96.68	3.88	-0.98	39.19	51.46	2.05	7.75	0.85	1.16	0.74	1.93	1.68	1.91	0.02	0.22	44.18	0.25	0.20	1.94	1.42	0.16	0.44	0.91	5.14	0.00	0.00	-8.76	24.20	-5.41	54.51	180.30	428.45	501.46	700.24	780.74	467.42	579.87	643.57	541.44
22.789	1	0.07	0.34	0.01	0.95	0.03	1.57	0.61	1.14	42.11	96.87	3.91	0.00	43.42	51.75	2.71	6.55	1.56	1.43	0.67	1.90	1.96	0.80	0.02	0.15	42.11	0.20	0.19	1.73	1.69	0.13	0.25	1.14	5.35	0.00	0.00	-8.15	23.32	-5.27	54.04	184.64	433.28	495.53	710.31	784.13	471.70	569.58	654.07	540.67
22.822	1	0.07	0.30	0.01	1.02	0.03	1.53	0.70	1.23	40.02	96.95	4.22	0.00	32.49	52.94	4.03	5.25	2.09	1.20	0.62	1.58	1.34	0.22	0.02	0.11	40.02	0.23	0.37	1.53	1.87	0.13	0.80	1.23	4.74	0.00	0.00	-8.26	25.66	-2.86	55.32	175.85	434.66	490.86	714.14	779.79	482.93	567.18	656.00	536.05
22.856	1	0.08	0.26	0.01	0.64	0.03	0.78	0.42	1.37	30.60	98.44	1.40	0.00	63.94	39.37	4.82	4.02	2.11	1.37	0.72	1.37	1.09	0.00	0.01	0.10	30.60	0.32	0.79	1.05	2.36	0.12	0.26	1.37	3.82	0.00	0.00	-15.63	19.14	-2.09	54.26	184.95	444.41	487.63	726.76	782.29	489.25	551.89	673.70	538.36
22.889	1	0.09	0.22	0.02	0.45	0.03	0.46	0.28	1.46	25.00	99.07	0.65	0.00	42.55	28.53	5.77	3.73	1.68	1.77	0.99	1.67	0.95	0.00	0.01	0.10	25.00	0.46	1.10	1.02	2.84	0.13	0.34	1.46	2.59	0.00	0.00	-5.24	23.50	0.20	56.57	175.65	446.10	484.09	732.78	785.92	501.43	554.21	676.50	539.93
22.922	1	0.08	0.19	0.02	0.46	0.03	0.40	0.31	1.69	20.11	99.08	0.62	0.00	67.58	27.57	8.66	2.90	1.70	1.37	1.09	1.64	0.48	0.00	0.01	0.07	20.11	0.47	1.39	0.89	3.56	0.11	0.21	1.69	2.24	0.00	0.00	-11.27	18.33	-1.91	53.61	192.24	450.33	475.87	738.02	775.52	494.54	546.71	685.83	527.73
22.956	1	0.07	0.14	0.02	0.55	0.03	0.32	0.43	1.65	16.61	98.90	0.55	0.00	81.29	26.33	16.45	1.65	1.72	2.06	1.40	1.23	0.39	0.00	0.01	0.07	16.61	0.73	0.85	0.74	4.67	0.11	0.08	2.21	2.30	0.00	0.00	-9.84	14.66	-1.88	54.97	189.61	454.27	468.05	755.64	783.02	506.86	544.03	695.15	521.70
22.989	1	0.07	0.14	0.02	0.60	0.03	0.27	0.50	1.52	15.37	98.79	0.51	0.00	68.94	24.89	20.69	1.52	1.75	1.84	1.56	0.92	0.25	0.00	0.01	0.08	15.37	1.13	1.25	0.70	5.43	0.13	0.43	2.40	3.03	0.00	0.00	-6.36	18.01	-0.62	55.97	191.20	457.91	465.45	767.61	787.62	516.23	548.45	705.36	520.40
23.022	1	0.06	0.11	0.01	0.81	0.03	0.29	0.79	1.17	13.87	98.38	0.64	0.00	48.72	28.41	26.31	1.17	1.69	1.43	1.58	0.74	0.21	0.00	0.01	0.07	13.87	1.34	0.89	0.69	7.60	0.14	0.28	2.55	2.16	0.00	0.00	-6.67	22.26	-1.19	56.02	179.14	463.92	465.14	769.31	786.28	525.06	541.65	702.98	520.78
23.056	1	0.04	0.09	0.01	1.15	0.04	0.39	1.44	0.90	10.75	97.12	1.18	0.00	72.47	37.16	29.66	0.75	1.36	1.88	1.76	0.58	0.12	0.00	0.01	0.07	10.75	1.35	0.90	0.71	10.43	0.11	0.77	3.27	1.75	0.00	0.00	-14.77	17.16	-0.48	54.05	200.12	471.61	462.38	780.31	784.11	524.23	532.96	723.92	519.75
23.089	1	0.04	0.09	0.01	1.20	0.04	0.39	1.53	1.17	9.99	96.94	1.28	0.00	72.39	38.04	30.72	0.69	1.08	1.64	2.64	0.72	0.09	0.00	0.01	0.07	9.99	1.16	1.17	0.74	10.25	0.12	0.40	3.43	1.95	0.00	0.00	-13.90	17.18	1.90	54.76	193.88	476.77	457.43	789.27	784.99	538.00	524.50	731.83	520.07
23.123	1	0.04	0.07	0.01	1.58	0.04	0.40	2.44	0.46	6.16	95.12	1.63	0.00	39.60	41.67	36.93	0.42	0.94	2.58	2.99	1.01	0.10	0.00	0.01	0.07	6.16	0.96	0.46	0.64	11.95	0.13	0.45	4.24	1.46	0.00	0.00	-18.37	24.11	3.25	53.21	194.92	482.49	454.47	787.16	774.04	542.01	510.05	736.66	520.28
23.156	1	0.03	0.05	0.01	2.82	0.05	0.56	5.54	0.54	5.03	88.92	3.76	0.00	84.81	52.38	44.18	0.35	1.20	2.42	2.85	0.89	0.14	0.00	0.01	0.08	5.03	0.92	0.54	0.62	14.17	0.15	0.17	4.75	1.70	0.00	0.00	-11.30	13.40	0.45	55.05	194.57	487.36	449.69	800.68	777.25	546.54	524.22	740.50	508.89
23.189	1	0.03	0.06	0.01	2.84	0.05	0.73	6.02	0.37	4.61	87.96	5.37	0.00	74.33	56.93	40.39	0.37	1.08	2.51	3.64	1.12	0.27	0.00	0.01	0.09	4.61	0.69	0.37	0.70	15.64	0.15	1.52	5.01	1.27	0.00	0.00	-7.23	16.68	0.35	57.10	184.14	499.20	454.74	807.94	780.93	561.20	527.47	744.92	515.19
23.223	1	0.03	0.05	0.01	2.09	0.06	0.67	5.42	0.35	3.52	89.16	4.42	0.00	54.16	54.23	35.52	0.35	0.78	3.13	4.65	1.41	0.38	0.00	0.02	0.09	3.52	0.49	0.18	0.86	20.86	0.23	2.48	6.40	0.43	0.00	0.00	-8.42	21.17	3.41	56.78	183.24	503.53	451.74	812.07	777.02	570.46	519.78	753.67	516.69
23.256	1	0.03	0.04	0.01	2.13	0.06	0.50	6.04	0.30	3.26	87.91	3.21	0.00	83.61	49.92	40.85	0.30	0.71	3.04	4.79	1.33	0.52	0.00	0.02	0.07	3.26	0.33	0.12	1.01	22.67	0.21	1.52	6.70	0.00	0.00	0.00	-8.14	13.85	1.23	57.00	188.96	513.13	456.43	819.17	780.11	572.41	525.05	761.28	519.16
23.289	1	0.03	0.04	0.01	1.88	0.07	0.39	6.72	0.28	2.92	86.55	2.47	0.00	69.19	46.23	42.21	0.28	0.57	3.03	5.51	1.80	0.43	0.00	0.02	0.06	2.92	0.32	0.07	1.37	27.87	0.21	1.38	8.05	0.00	0.00	0.00	-4.78	17.96	3.08	58.11	177.66	516.40	454.35	825.68	783.36	585.70	523.47	763.33	520.30
23.323	1	0.03	0.03	0.01	1.60	0.08	0.30	6.76	0.29	2.08	86.48	2.02	0.00	71.91	41.37	43.28	0.29	0.50	2.85	6.31	1.43	0.36	0.00	0.03	0.06	2.08	0.33	0.07	1.78	31.88	0.26	6.97	9.47	0.00	0.00	0.00	-4.17	17.30	2.35	57.52	190.52	521.29	457.98	829.75	783.43	582.92	531.02	773.25	522.56
23.356	1	0.03	0.03	0.01	1.46	0.09	0.19	6.30	0.28	1.96	87.41	3.22	0.00	77.26	33.85	48.96	0.28	0.47	3.10	5.31	1.43	0.46	0.00	0.02	0.05	1.96	0.33	0.09	2.03	31.91	0.27	1.82	10.52	0.00	0.00	0.00	-11.98	15.88	3.43	53.85	194.72	523.71	449.71	833.08	776.72	585.44	508.48	779.78	520.59
23.390	1	0.03	0.02	0.01	1.67	0.12	0.23	7.71	0.31	2.01	84.58	3.24	0.00	85.90	39.71	48.15	0.25	0.49	3.95	5.26	0.96	0.40	0.00	0.02	0.04	2.01	0.31	0.15	2.92	32.06	0.31	2.86	12.34	0.00	0.00	0.00	-6.43	12.97	0.63	57.10	181.10	534.79	456.46	837.49	778.82	595.41	524.02	776.43	518.72
23.423	1	0.03	0.02	0.01	1.12	0.17	0.14	4.87	0.37	1.65	90.25	3.39	5.18	71.10	30.58	47.96	0.24	0.41	4.74	5.78	1.18	0.43	0.00	0.02	0.03	1.65	0.24	0.12	3.69	29.74	0.37	6.00	15.34	0.00	0.00	0.00	-8.37	17.50	4.48	56.03	187.66	541.59	452.33	845.64	776.18	605.72	511.15	793.01	522.98
23.456	1	0.03	0.02	0.01	1.12	0.21	0.11	4.82	0.35	1.37	90.35	4.84	7.49	82.01	27.08	52.33	0.23	0.35	6.07	5.39	1.36	0.53	0.00	0.02	0.03	1.37	0.27	0.08	3.93	28.67	0.35	4.63	16.34	0.00	0.00	0.00	-7.37	14.41	3.35	56.74	190.64	550.05	455.66	850.74	775.12	609.06	517.21	799.59	523.61
23.490	1	0.02	0.01	0.01	1.37	0.21	0.12	6.05	0.30	1.24	87.89	6.59	7.31	78.11	30.89	54.66	0.21	0.39	3.63	3.39	0.68	0.26	0.00	0.02	0.03	1.24	0.31	0.07	5.67	28.24	0.30	2.81	17.63	0.00	0.00	0.00	-7.37	15.64	1.38	57.91	186.45	558.62	461.90	856.62	777.71	615.38	527.65	801.81	524.43
23.523	1	0.02	0.01	0.01	1.47	0.26	0.13	7.34	0.26	1.05	85.32	7.34	8.83	59.55	34.23	54.82	0.19	0.42	3.10	2.89	0.59	0.27	0.00	0.01	0.03	1.05	0.36	0.07	6.97	29.69	0.26	2.15	19.90	0.00	0.00	0.00	-1.84	20.07	0.67	58.59	185.46	559.81	463.58	854.74	775.72	614.81	535.77	799.90	524.17
23.556	1	0.02	0.01	0.01	1.55	0.26	0.10	8.29	0.25	1.02	83.42	10.20	9.32	76.26	31.58	59.14	0.19	0.50	2.16	2.02	0.43	0.29	0.00	0.01	0.03	1.02	0.40	0.09	7.12	31.09	0.25	1.17	20.14	0.00	0.00	0.00	-2.87	16.17	-0.07	57.46	195.72	559.92	463.01	857.92	777.24	610.08	537.05	805.30	523.12
23.590	1	0.02	0.01	0.01	1.71	0.29	0.08	11.68	0.22	0.81	76.65	17.09	11.16	44.40	28.86	65.11	0.17	0.67	1.34	1.41	0.30	0.26	0.00	0.01	0.02	0.81	0.37	0.17	8.56	36.80	0.22	2.35	21.61	0.00	0.00	0.00	-5.57	23.12	1.48	56.99	185.93	561.15	463.60	856.46	775.08	617.38	532.22	803.16	524.87
23.623	1	0.02	0.01	0.01	1.90	0.31	0.09	12.72	0.23	0.78	74.57	16.65	10.95	66.85	32.71	65.18	0.17	0.77	1.83	1.53	0.43	0.37	0.00	0.01	0.03	0.78	0.35	0.20	8.11	35.10	0.23	1.61	22.05	0.00	0.00	0.00	-6.81	18.49	2.88	56.63	186.57	563.49	460.42	860.98	775.71	622.33	524.16	808.89	525.82
23.656	1	0.02	0.01	0.01	1.50	0.32	0.07	10.97	0.24	0.78	78.06	16.32	12.71	43.66	25.42	65.34	0.16	1.15	2.16	1.33	0.62	0.45	0.00	0.01	0.03	0.78	0.30	0.20	7.65	37.84	0.24	0.46	22.19	0.00	0.00	0.00	-6.25	23.27	2.60	57.13	175.38	567.12	460.69	859.17	770.57	628.50	524.65	803.87	523.35
23.690	1	0.02	0.01	0.01	1.33	0.41	0.06	8.02	0.25	0.71	83.96	16.50	15.19	48.85	24.21	64.42	0.13	1.16	2.59	1.46	0.89	0.46	0.00	0.00	0.03	0.71	0.24	0.17	8.74	31.65	0.25	1.07	24.21	0.00	0.00	0.00	-8.43	22.23	5.92	56.61	169.84	574.15	454.14	863.56	762.27	642.06	506.52	810.73	526.39
23.723	1	0.02	0.01	0.01	1.28	0.45	0.06	7.42	0.24	0.63	85.16	15.06	15.58	60.14	24.58	63.60	0.14	1.19	3.89	1.77	1.49	0.75	0.00	0.01	0.03	0.63	0.24	0.11	8.20	30.05	0.24	1.94	24.36	0.00	0.00	0.00	-7.67	19.94	6.24	56.51	174.83	579.88	456.22	865.68	760.66	643.90	508.55	817.71	527.41
23.757	1	0.02	0.01	0.01	1.14	0.62	0.05	6.01	0.24	0.52	87.97	15.90	18.40	70.21	23.32	64.37	0.14	1.14	4.59	2.85	2.39	1.21	0.00	0.00	0.02	0.52	0.23	0.05	8.23	25.18	0.24	1.96	26.83	0.00	0.00	0.00	-9.06	17.71	6.61	55.81	172.18	581.17	458.13	865.34	760.56	645.91	509.49	817.09	528.02
23.790	1	0.02	0.01	0.01	0.95	0.55	0.05	4.43	0.23	0.48	91.14	12.21	18.22	57.50	20.16	61.18	0.13	1.06	3.96	4.15	1.76	1.08	0.00	0.00	0.02	0.48	0.19	0.05	7.60	23.87	0.23	0.91	26.03	0.00	0.00	0.00	-9.71	20.49	6.96	57.06	173.01	591.18	452.50	876.62	752.93	656.61	509.15	829.30	519.60
23.823	1	0.02	0.01	0.01	0.86	0.55	0.05	4.16	0.25	0.47	91.68	9.48	18.28	89.87	20.83	58.16	0.12	0.79	4.04	6.20	1.42	0.97	0.00	0.00	0.02	0.47	0.17	0.06	7.10	24.92	0.25	0.99	26.06	0.00	0.00	0.00	-8.25	11.08	4.63	55.79	182.49	595.38	454.10	880.01	756.13	652.06	509.66	834.21	520.71
23.857	1	0.03	0.01	0.01	0.62	0.59	0.06	2.91	0.22	0.38	94.17	4.66	19.11	76.55	20.25	49.85	0.11	0.78	4.28	8.89	1.11	0.61	0.00	0.00	0.02	0.38	0.21	0.07	5.93	24.98	0.22	0.31	26.50	0.00	0.00	0.00	-7.06	16.09	3.72	58.53	170.74	605.96	449.89	895.64	756.14	669.56	514.09	840.28	511.59
23.890	1	0.03	0.01	0.01	0.60	0.64	0.05	2.68	0.20	0.36	94.64	5.02	20.19	57.92	18.19	50.85	0.11	0.77	6.04	8.99	0.94	0.72	0.00	0.01	0.02	0.36	0.22	0.16	5.90	23.98	0.20	0.55	26.35	0.00	0.00	0.00	-12.71	20.40	6.79	56.00	172.74	609.40	442.33	902.67	751.46	679.39	491.51	850.09	517.94
23.923	1	0.03	0.01	0.01	0.53	0.74	0.06	2.51	0.23	0.32	94.99	3.93	21.35	59.32	18.34	47.95	0.11	0.48	7.89	9.22	1.00	0.77	0.00	0.01	0.02	0.32	0.27	0.23	5.23	25.37	0.20	0.13	26.78	0.00	0.00	0.00	-9.69	20.11	3.67	56.46	169.86	612.65	443.78	901.04	751.46	676.29	499.38	845.89	508.74
23.957	1	0.03	0.01	0.01	0.68	0.57	0.06	3.51	0.21	0.34	92.98	5.26	18.68	82.92	19.07	52.72	0.10	0.54	7.56	8.61	1.08	0.95	0.00	0.01	0.02	0.34	0.31	0.21	4.64	28.12	0.18	2.05	24.56	0.00	0.00	0.00	-8.16	14.10	5.05	57.16	172.79	620.22	441.43	907.94	746.88	684.03	494.41	855.85	512.63
23.990	1	0.03	0.01	0.01	0.59	0.54	0.05	3.49	0.23	0.34	93.03	5.32	19.24	88.48	14.26	53.50	0.11	0.59	6.89	5.95	1.00	1.09	0.00	0.01	0.02	0.34	0.36	0.23	4.00	31.95	0.18	0.16	24.37	0.00	0.00	0.00	-5.43	11.81	4.49	59.14	164.14	626.27	442.48	912.42	749.81	692.14	499.07	856.03	508.10
24.023	1	0.03	0.01	0.01	0.54	0.49	0.05	3.40	0.21	0.31	93.20	3.80	18.43	87.78	15.13	49.75	0.11	0.67	5.62	5.13	0.85	0.70	0.00	0.01	0.03	0.31	0.30	0.21	3.38	34.12	0.17	0.39	24.22	0.00	0.00	0.00	-6.69	12.14	1.53	58.13	179.77	632.21	446.94	916.89	749.10	685.70	509.38	865.45	507.57
24.057	1	0.02	0.01	0.01	0.56	0.49	0.06	3.58	0.23	0.26	92.83	3.14	17.70	83.39	18.90	48.34	0.12	0.54	5.49	4.99	0.75	0.61	0.00	0.01	0.03	0.26	0.34	0.23	2.31	33.21	0.18	1.19	24.31	0.00	0.00	0.00	-6.15	13.93	5.18	59.18	172.98	631.91	444.07	919.77	747.04	695.42	508.59	868.39	507.20
24.090	1	0.02	0.01	0.01	0.53	0.50	0.07	3.40	0.22	0.24	93.21	2.49	17.63	84.60	19.34	45.52	0.12	0.58	6.68	4.39	0.68	0.45	0.00	0.01	0.03	0.24	0.31	0.22	2.19	34.21	0.17	1.29	23.83	0.00	0.00	0.00	-7.39	13.48	5.63	58.48	166.27	634.49	442.22	922.37	749.58	701.84	498.49	867.81	508.64
24.124	1	0.03	0.01	0.01	0.35	0.58	0.06	2.39	0.19	0.20	95.22	2.88	20.12	75.16	13.78	40.07	0.14	0.41	7.60	4.64	0.87	0.33	0.00	0.01	0.03	0.20	0.23	0.19	1.76	36.71	0.16	0.73	24.78	0.00	0.00	0.00	-4.64	16.46	4.87	59.34	172.69	642.18	441.95	932.07	750.42	706.60	503.22	879.22	508.13
24.157	1	0.03	0.01	0.01	0.28	0.89	0.06	2.36	0.27	0.17	95.28	4.40	23.82	95.37	14.43	35.64	0.15	0.39	9.77	4.65	0.78	0.29	0.00	0.01	0.03	0.17	0.27	0.27	1.85	40.17	0.15	1.07	27.52	0.00	0.00	0.00	-7.88	6.87	2.18	56.94	189.31	650.14	444.14	937.94	749.29	701.24	504.30	890.52	507.59
24.190	1	0.03	0.01	0.01	0.26	1.11	0.06	1.79	0.19	0.16	96.42	4.93	25.63	96.93	14.60	33.87	0.16	0.37	12.19	4.22	0.72	0.26	0.00	0.01	0.04	0.13	0.27	0.19	1.69	35.06	0.15	12.86	28.25	0.00	0.00	0.00	-2.14	4.75	2.66	58.70	194.12	662.88	446.10	952.37	754.18	713.12	509.03	907.20	512.71
24.224	1	0.03	0.01	0.01	0.18	1.54	0.06	1.53	0.22	0.16	96.93	6.60	28.94	98.54	12.84	26.53	0.16	0.32	14.19	2.66	0.57	0.17	0.00	0.01	0.04	0.11	0.33	0.22	1.61	40.29	0.14	2.57	30.17	0.00	0.00	0.00	-8.36	0.93	1.83	58.41	188.96	682.66	448.92	970.62	754.31	733.29	509.23	922.24	511.50
24.257	1	0.03	0.01	0.01	0.15	1.96	0.06	1.03	0.19	0.17	96.08	8.11	31.22	97.56	12.78	21.63	0.17	0.27	15.84	1.92	0.33	0.11	0.00	0.01	0.05	0.11	0.33	0.19	1.69	35.79	0.15	5.86	31.56	0.00	0.00	0.00	-7.23	-3.56	-0.14	58.96	190.54	703.51	447.15	992.58	753.76	750.89	511.13	941.41	507.77
24.290	1	0.03	0.01	0.01	0.11	1.87	0.05	0.61	0.16	0.16	96.25	9.05	32.43	98.24	6.62	19.47	0.16	0.19	13.55	1.08	0.18	0.05	0.00	0.01	0.05	0.09	0.45	0.12	1.34	31.43	0.16	5.78	32.31	0.00	0.00	0.00	-6.95	-1.88	-0.90	59.05	192.88	711.03	451.17	999.84	756.92	756.04	516.43	948.85	511.33
24.324	1	0.03	0.01	0.01	0.08	3.01	0.04	0.42	0.22	0.22	93.99	13.33	37.30	96.26	3.38	17.21	0.22	0.15	16.74	0.82	0.17	0.06	0.00	0.01	0.08	0.07	0.53	0.16	1.21	28.26	0.16	9.52	35.02	0.00	0.00	0.00	-5.01	-5.76	-2.29	59.57	191.84	720.54	451.23	1011.99	760.14	765.52	523.68	956.69	507.59
24.357	1	0.03	0.01	0.01	0.07	3.72	0.04	0.31	0.29	0.22	92.56	14.68	39.39	95.99	1.95	14.67	0.22	0.11	19.26	0.63	0.13	0.06	0.00	0.02	0.13	0.07	0.74	0.29	1.12	24.85	0.16	1.89	35.72	0.00	0.00	0.00	-4.77	-6.12	-1.14	59.94	188.29	728.67	454.18	1016.15	759.86	775.00	522.17	963.03	512.32
24.391	1	0.03	0.01	0.01	0.06	6.66	0.04	0.26	0.72	0.27	86.67	17.78	44.15	95.52	1.85	12.79	0.27	0.08	27.29	0.40	0.23	0.15	0.00	0.02	0.17	0.07	0.95	0.72	0.99	22.53	0.18	4.73	37.14	0.00	0.00	0.00	-9.33	-6.70	0.06	58.58	186.88	732.91	452.02	1024.65	760.01	783.80	519.11	970.46	509.95
24.424	1	0.03	0.01	0.01	0.05	7.60	0.04	0.18	0.67	0.31	84.80	21.05	45.60	95.82	1.19	8.48	0.31	0.05	27.23	0.31	0.29	0.21	0.00	0.02	0.18	0.07	0.89	0.67	0.94	19.18	0.17	2.98	38.44	0.00	0.00	0.00	-7.52	-6.33	-1.59	59.06	188.89	737.85	454.75	1026.35	760.97	783.71	521.66	972.35	511.88
24.457	1	0.03	0.01	0.01	0.05	5.12	0.04	0.17	0.58	0.33	89.76	18.62	42.23	96.67	1.24	6.77	0.33	0.05	21.66	0.27	0.29	0.17	0.00	0.02	0.18	0.07	0.75	0.58	0.93	18.75	0.18	8.55	37.49	0.00	0.00	0.00	-9.20	-5.15	0.62	58.74	189.05	742.09	456.25	1031.34	761.70	791.42	521.00	980.39	515.38
24.491	1	0.03	0.01	0.01	0.05	5.42	0.04	0.14	0.41	0.39	89.15	23.35	43.04	97.14	1.32	5.73	0.39	0.04	19.23	0.26	0.32	0.18	0.00	0.03	0.24	0.06	0.70	0.41	0.97	15.53	0.17	9.51	39.27	0.00	0.00	0.00	-8.82	-4.37	-0.32	58.81	189.32	744.25	456.73	1034.26	763.27	792.53	523.11	981.66	514.78
24.524	1	0.03	0.01	0.01	0.04	4.37	0.04	0.13	0.43	0.43	91.25	23.69	41.36	96.73	1.51	5.17	0.43	0.04	15.01	0.28	0.26	0.19	0.00	0.03	0.28	0.06	0.69	0.29	1.01	13.99	0.17	5.71	39.39	0.00	0.00	0.00	-7.29	-5.06	0.29	59.05	189.97	746.64	457.36	1037.27	765.55	795.71	522.50	985.62	517.53
24.557	1	0.03	0.01	0.01	0.04	3.43	0.04	0.13	0.45	0.45	93.13	21.42	39.21	96.76	1.89	4.08	0.45	0.03	12.15	0.38	0.25	0.11	0.00	0.03	0.28	0.07	0.70	0.29	1.04	14.61	0.16	11.00	38.58	0.00	0.00	0.00	-7.96	-5.01	0.54	58.73	190.43	748.55	457.45	1041.64	766.84	799.04	525.11	989.29	516.92
24.591	1	0.03	0.01	0.01	0.04	3.77	0.04	0.12	0.49	0.49	92.47	28.14	40.36	98.15	2.25	3.51	0.49	0.03	9.40	0.27	0.25	0.06	0.00	0.03	0.19	0.08	0.62	0.26	1.24	12.15	0.15	14.45	40.83	0.00	0.00	0.00	-4.98	-2.15	-1.34	60.11	188.20	750.85	462.50	1037.03	767.05	796.38	529.32	984.38	520.60
24.624	1	0.03	0.01	0.01	0.04	2.83	0.04	0.12	0.51	0.51	94.34	23.31	37.57	96.10	3.26	3.06	0.51	0.03	7.29	0.24	0.28	0.04	0.00	0.03	0.13	0.08	0.45	0.23	1.28	12.14	0.14	42.12	39.26	0.00	0.00	0.00	-10.59	-5.98	0.22	58.36	190.09	751.31	461.86	1042.43	767.68	800.55	529.65	990.35	519.03
24.657	1	0.03	0.01	0.01	0.05	2.56	0.04	0.12	0.56	0.56	94.89	21.32	36.58	96.21	3.32	3.21	0.56	0.02	6.85	0.22	0.33	0.02	0.00	0.04	0.11	0.09	0.40	0.21	1.48	11.26	0.14	16.56	38.54	0.00	0.00	0.00	-10.09	-5.84	-1.78	57.84	198.10	754.10	461.69	1046.11	769.19	796.62	528.79	994.51	519.64
24.691	1	0.04	0.01	0.01	0.05	1.70	0.05	0.11	0.62	0.62	96.60	15.11	32.78	96.66	3.93	3.23	0.62	0.02	4.67	0.16	0.23	0.02	0.00	0.03	0.09	0.13	0.31	0.17	1.68	9.94	0.12	18.02	35.93	0.00	0.00	0.00	-9.01	-5.18	-0.28	58.31	189.33	756.40	462.79	1049.71	772.63	806.38	530.44	995.47	520.99
24.724	1	0.04	0.01	0.01	0.05	1.74	0.05	0.11	0.65	0.65	96.52	14.19	32.99	96.46	3.23	2.80	0.65	0.02	5.98	0.16	0.26	0.04	0.00	0.03	0.06	0.13	0.34	0.14	1.80	10.89	0.11	8.35	35.47	0.00	0.00	0.00	-7.07	-5.47	0.74	59.23	186.65	755.39	464.92	1044.06	771.14	805.80	529.26	992.40	525.15
24.758	1	0.04	0.02	0.01	0.06	1.07	0.05	0.11	0.80	0.80	97.86	7.83	28.38	94.77	2.81	2.45	0.80	0.02	5.48	0.17	0.27	0.08	0.00	0.05	0.05	0.16	0.30	0.13	1.80	11.85	0.10	26.57	31.32	0.00	0.00	0.00	-10.85	-7.51	0.44	58.03	187.19	757.64	463.19	1049.36	770.81	808.84	528.50	995.89	521.40
24.791	1	0.05	0.02	0.01	0.06	0.91	0.06	0.11	0.90	0.90	98.17	5.98	26.88	96.01	2.02	2.05	0.90	0.02	6.20	0.18	0.28	0.07	0.00	0.05	0.05	0.20	0.28	0.18	1.71	13.15	0.08	4.67	29.52	0.00	0.00	0.00	-9.23	-6.10	-1.21	57.77	191.66	760.48	461.04	1054.53	771.22	808.35	530.82	999.56	517.77
24.824	1	0.05	0.02	0.01	0.06	1.04	0.06	0.11	0.89	0.89	97.91	5.86	27.81	94.63	2.06	1.87	0.89	0.02	8.81	0.15	0.36	0.10	0.00	0.04	0.06	0.24	0.22	0.21	1.82	12.93	0.08	6.81	29.39	0.00	0.00	0.00	-9.19	-7.66	-0.55	57.60	191.17	759.50	459.67	1056.83	773.06	810.19	530.36	1000.91	517.31
24.858	1	0.05	0.02	0.01	0.06	0.75	0.06	0.12	0.92	0.92	98.49	4.05	24.86	95.57	1.72	1.88	0.92	0.02	7.80	0.18	0.33	0.07	0.00	0.03	0.07	0.29	0.21	0.33	2.35	14.84	0.07	5.63	26.97	0.00	0.00	0.00	-9.93	-6.64	1.09	57.66	190.99	757.48	459.26	1053.47	771.45	809.86	525.13	1000.77	519.68
24.891	1	0.05	0.02	0.01	0.06	1.01	0.06	0.11	0.93	0.93	97.98	4.64	27.33	93.23	1.36	1.52	0.93	0.02	11.21	0.21	0.33	0.11	0.00	0.03	0.08	0.30	0.23	0.23	2.62	14.41	0.06	11.04	27.86	0.00	0.00	0.00	-13.97	-8.88	0.97	57.41	185.88	760.94	463.45	1058.13	774.72	816.34	530.81	1001.94	520.56
24.924	1	0.05	0.02	0.01	0.06	1.09	0.06	0.12	0.82	0.82	97.82	4.38	27.93	95.82	1.42	1.63	0.82	0.03	13.35	0.22	0.25	0.08	0.00	0.02	0.08	0.33	0.26	0.20	2.89	15.12	0.05	8.15	27.49	0.00	0.00	0.00	-9.02	-6.34	1.54	57.67	192.09	759.69	460.92	1059.46	777.10	814.09	528.20	1006.09	522.63
24.958	1	0.05	0.02	0.01	0.06	1.18	0.06	0.12	0.82	0.82	97.64	4.54	28.59	94.86	1.38	1.57	0.82	0.03	14.31	0.31	0.22	0.07	0.00	0.01	0.10	0.40	0.36	0.24	3.56	14.80	0.04	30.65	27.71	0.00	0.00	0.00	-10.80	-7.42	2.53	57.05	194.30	758.41	458.18	1061.68	776.59	814.91	525.26	1009.16	520.89
24.991	1	0.06	0.03	0.01	0.06	0.90	0.06	0.11	0.81	0.81	98.20	3.66	26.24	94.99	1.52	1.72	0.81	0.03	12.24	0.25	0.16	0.04	0.00	0.01	0.13	0.41	0.35	0.17	3.44	13.43	0.03	70.08	26.31	0.00	0.00	0.00	-8.44	-7.29	0.46	58.25	194.86	761.96	464.19	1057.60	777.04	811.24	529.88	1006.04	525.24
25.024	1	0.06	0.03	0.01	0.07	0.53	0.07	0.10	0.79	0.79	98.93	2.66	21.82	96.89	1.68	2.16	0.79	0.05	6.97	0.16	0.09	0.02	0.00	0.01	0.14	0.39	0.42	0.24	3.11	10.97	0.03	30.66	24.26	0.00	0.00	0.00	-7.46	-4.80	2.08	58.92	191.53	763.06	464.03	1056.33	774.11	815.28	528.18	1006.81	526.90
25.058	1	0.06	0.03	0.01	0.07	0.48	0.06	0.10	0.74	0.74	99.05	2.71	20.94	96.68	2.28	3.35	0.74	0.07	4.77	0.14	0.09	0.04	0.00	0.01	0.13	0.33	0.40	0.21	3.33	8.92	0.02	19.99	24.39	0.00	0.00	0.00	-5.49	-5.14	2.90	59.72	180.16	762.25	462.07	1052.43	769.77	819.87	519.26	999.62	531.38
25.091	1	0.06	0.03	0.01	0.07	0.46	0.06	0.10	0.72	0.72	99.09	2.78	20.70	96.43	2.15	3.62	0.72	0.08	3.69	0.13	0.07	0.04	0.00	0.01	0.13	0.31	0.40	0.17	3.10	7.87	0.02	5.06	24.55	0.00	1.00	6.00	-7.78	-5.52	1.91	58.81	191.48	762.68	461.04	1052.38	768.24	812.88	521.65	1004.34	524.47
25.125	1	0.06	0.03	0.01	0.07	0.57	0.06	0.09	0.72	0.72	98.86	3.05	22.47	97.29	1.90	3.38	0.72	0.09	6.37	0.13	0.13	0.11	0.00	0.01	0.13	0.34	0.44	0.31	3.02	7.02	0.02	9.41	25.15	0.00	0.00	6.00	-7.95	-4.09	1.34	59.07	188.21	763.11	462.16	1052.30	768.57	813.88	525.04	1002.08	523.40
25.158	1	0.05	0.02	0.01	0.07	0.75	0.06	0.09	0.64	0.64	98.50	4.05	25.00	97.95	1.84	4.06	0.64	0.09	7.73	0.12	0.11	0.08	0.00	0.01	0.17	0.36	0.52	0.47	2.82	6.53	0.03	1.85	26.97	0.00	0.00	6.00	-7.60	-2.67	0.58	59.44	187.92	763.24	463.97	1049.97	767.38	811.85	525.17	999.77	526.59
25.191	1	0.05	0.02	0.01	0.06	0.97	0.06	0.09	0.71	0.60	98.05	4.77	27.28	97.85	1.23	3.67	0.60	0.09	10.23	0.11	0.10	0.07	0.00	0.01	0.20	0.36	0.49	0.71	2.75	7.31	0.03	1.30	28.03	0.00	0.00	6.00	-6.45	-2.92	0.70	59.90	183.16	763.28	465.42	1047.16	767.43	813.04	527.65	996.18	525.46
25.225	1	0.05	0.02	0.01	0.06	0.99	0.06	0.09	0.75	0.52	98.03	4.46	27.34	98.34	1.15	3.86	0.52	0.11	11.32	0.10	0.10	0.07	0.00	0.01	0.19	0.38	0.38	0.75	2.82	7.35	0.03	1.65	27.60	0.00	0.00	6.00	-8.98	-1.58	0.83	59.21	190.25	762.94	464.07	1045.42	762.50	808.66	524.46	998.91	524.66
25.258	1	0.05	0.02	0.01	0.06	0.89	0.06	0.09	0.59	0.48	98.21	4.20	26.65	98.24	0.81	3.30	0.48	0.11	10.37	0.12	0.07	0.04	0.00	0.01	0.22	0.31	0.30	0.59	2.33	6.63	0.03	2.33	27.21	0.00	0.00	6.00	-7.31	-1.89	1.16	59.38	187.27	760.32	460.15	1043.58	760.38	808.40	520.41	995.66	522.04
25.291	1	0.05	0.02	0.01	0.06	1.00	0.06	0.08	0.44	0.44	98.00	4.86	27.82	98.76	0.60	3.07	0.44	0.10	10.49	0.21	0.06	0.06	0.00	0.01	0.26	0.27	0.23	0.34	2.09	6.15	0.03	2.16	28.16	0.00	0.00	6.00	-8.24	-0.11	0.12	59.26	184.24	758.22	458.75	1039.17	756.16	805.21	519.56	989.45	518.54
25.325	1	0.05	0.02	0.01	0.06	1.10	0.05	0.08	0.40	0.40	97.79	5.38	28.82	98.02	0.40	2.23	0.40	0.07	10.94	0.25	0.06	0.06	0.00	0.01	0.26	0.21	0.21	0.20	2.12	5.64	0.03	1.17	28.83	0.00	0.00	6.00	-8.08	-2.50	-0.22	59.21	188.52	758.32	458.35	1037.94	754.31	801.95	521.00	990.40	515.97
25.358	1	0.05	0.02	0.01	0.06	1.36	0.06	0.08	0.41	0.41	97.29	5.81	30.46	98.05	0.44	2.22	0.41	0.06	13.61	0.41	0.07	0.08	0.00	0.01	0.34	0.19	0.23	0.16	2.17	5.63	0.03	0.91	29.33	0.00	0.00	6.00	-6.47	-2.42	-0.10	59.62	187.89	755.84	455.75	1035.96	752.01	800.19	517.49	988.07	516.40
25.392	1	0.05	0.02	0.01	0.06	1.84	0.06	0.08	0.38	0.36	96.33	6.09	32.81	98.67	0.63	2.38	0.36	0.06	18.43	0.51	0.10	0.11	0.00	0.01	0.38	0.15	0.18	0.08	1.85	5.50	0.03	0.70	29.64	0.00	0.00	6.00	-6.20	-0.47	-1.69	59.73	187.96	750.65	453.37	1034.39	752.02	794.52	516.87	982.48	515.61
25.425	1	0.05	0.02	0.01	0.05	2.24	0.05	0.08	0.33	0.33	95.53	7.90	34.76	98.35	0.58	2.68	0.33	0.06	18.54	0.60	0.08	0.07	0.00	0.01	0.26	0.12	0.12	0.06	2.07	5.60	0.03	0.20	31.38	0.00	0.00	6.00	-9.43	1.55	-0.51	58.47	190.33	745.01	449.91	1030.34	750.64	790.23	512.15	980.56	510.17
25.458	1	0.04	0.01	0.01	0.05	3.69	0.05	0.08	0.29	0.29	92.61	13.17	39.44	98.18	0.70	3.17	0.29	0.07	20.68	0.68	0.07	0.05	0.00	0.01	0.23	0.10	0.10	0.05	2.29	5.63	0.03	0.04	34.93	0.00	0.00	6.00	-3.94	2.05	-2.23	60.01	190.56	739.00	447.13	1026.44	751.06	782.67	513.88	973.17	508.84
25.492	1	0.04	0.01	0.01	0.04	5.84	0.04	0.08	0.25	0.25	88.32	22.34	43.95	97.79	0.72	3.13	0.25	0.07	21.30	0.80	0.06	0.04	0.00	0.01	0.20	0.06	0.08	0.03	2.16	6.31	0.04	0.06	38.91	0.00	0.00	6.00	-4.60	3.05	-2.72	59.61	189.71	729.06	443.45	1020.04	752.08	774.35	512.03	963.85	503.17
25.525	1	0.03	0.01	0.01	0.04	10.92	0.04	0.09	0.24	0.24	78.16	40.08	50.20	96.72	0.88	4.08	0.24	0.08	22.99	0.81	0.06	0.03	0.00	0.01	0.18	0.04	0.10	0.03	2.79	6.76	0.05	0.01	44.16	0.00	0.00	6.00	-3.16	5.09	-0.72	60.15	185.91	721.22	440.14	1012.95	750.73	771.71	505.19	957.62	504.28
25.558	1	0.03	0.01	0.01	0.04	12.34	0.03	0.09	0.22	0.22	75.32	44.94	51.51	96.10	0.99	3.93	0.22	0.08	22.99	0.84	0.06	0.04	0.00	0.01	0.14	0.03	0.09	0.03	2.79	6.45	0.05	0.01	45.40	0.00	0.00	6.00	-4.08	5.98	-1.38	59.83	188.34	714.87	439.50	1005.57	748.67	762.68	505.86	950.97	501.06
25.592	1	0.03	0.01	0.01	0.03	11.26	0.03	0.09	0.19	0.19	77.47	52.32	51.15	95.36	1.11	4.23	0.19	0.10	17.53	0.80	0.06	0.03	0.00	0.01	0.11	0.02	0.06	0.03	2.83	6.88	0.05	0.02	47.25	0.00	0.00	6.00	-3.19	6.88	-1.57	60.47	186.88	710.68	440.63	997.38	746.22	757.03	507.34	943.77	500.30
25.625	1	0.02	0.00	0.01	0.03	14.65	0.03	0.09	0.16	0.16	70.71	61.11	53.95	97.25	1.05	5.16	0.16	0.11	18.45	0.61	0.05	0.05	0.00	0.01	0.07	0.02	0.05	0.03	2.72	6.39	0.05	0.01	49.48	0.00	0.00	6.00	-2.95	4.17	-1.94	60.62	189.79	703.93	438.21	992.04	744.13	748.84	505.39	938.54	499.56
25.658	1	0.02	0.00	0.00	0.03	19.04	0.03	0.09	0.15	0.15	61.93	72.32	57.00	95.11	1.18	4.49	0.15	0.09	17.77	0.63	0.04	0.04	0.00	0.00	0.05	0.01	0.04	0.02	2.90	5.68	0.04	0.11	52.64	0.00	0.00	6.00	-1.84	7.16	-3.21	60.79	190.95	697.71	436.97	987.54	744.99	741.18	507.30	931.83	496.67
25.692	1	0.02	0.00	0.00	0.03	26.82	0.02	0.08	0.15	0.15	48.18	80.11	60.90	94.21	1.21	4.34	0.15	0.09	20.30	0.78	0.07	0.06	0.00	0.00	0.06	0.01	0.06	0.05	2.80	4.65	0.04	0.12	55.34	0.00	0.00	6.00	-3.21	8.05	-3.35	60.11	188.08	691.03	432.94	982.87	744.23	736.95	503.92	924.52	490.03
25.725	1	0.02	0.00	0.00	0.02	45.35	0.02	0.08	0.13	0.13	29.65	86.88	67.63	89.30	1.55	3.94	0.13	0.08	28.63	0.79	0.08	0.09	0.00	0.00	0.06	0.01	0.08	0.09	2.51	4.55	0.03	0.03	58.43	0.00	0.00	6.00	-3.92	11.39	-2.80	60.20	185.23	685.09	435.53	972.85	742.07	731.23	503.94	916.14	492.92
25.759	1	0.01	0.00	0.00	0.02	70.66	0.02	0.09	0.37	0.11	4.34	96.25	77.42	89.96	1.54	4.87	0.11	0.11	30.83	0.69	0.14	0.07	0.00	0.00	0.06	0.00	0.10	0.37	2.48	4.23	0.04	0.17	66.85	0.00	0.00	6.00	-1.73	11.04	-4.03	60.92	182.45	677.20	434.47	965.04	741.46	723.37	507.18	904.95	489.29
25.792	1	0.01	0.00	0.00	0.02	82.52	0.02	0.09	0.26	0.09	0.00	98.28	83.60	84.98	1.49	4.79	0.09	0.09	32.86	0.89	0.17	0.06	0.00	0.00	0.06	0.00	0.13	0.26	2.41	4.26	0.04	0.71	71.85	0.00	0.00	6.00	-5.64	13.34	-1.74	59.65	180.56	665.49	435.68	954.76	742.95	716.45	504.33	896.60	492.22
25.825	1	0.01	0.00	0.00	0.01	83.23	0.02	0.09	0.30	0.09	0.00	98.51	84.09	85.23	1.84	5.22	0.09	0.08	31.98	1.22	0.18	0.04	0.00	0.00	0.08	0.00	0.19	0.30	2.06	4.45	0.05	0.56	72.75	0.00	0.00	6.00	-2.83	13.24	-3.99	60.01	190.59	657.05	434.45	946.91	742.54	699.93	507.48	889.66	489.43
25.859	1	0.01	0.00	0.00	0.01	85.70	0.01	0.09	0.32	0.07	0.00	99.19	86.24	77.39	2.24	5.48	0.07	0.08	27.68	1.83	0.27	0.04	0.00	0.00	0.09	0.00	0.32	0.32	1.88	4.53	0.05	1.24	76.62	0.00	0.00	6.00	-3.03	15.85	-2.04	60.12	183.41	647.47	432.82	937.77	742.07	697.08	502.79	880.07	490.38
25.892	1	0.01	0.00	0.00	0.01	77.94	0.01	0.10	0.32	0.07	0.00	98.94	81.75	76.19	2.84	6.07	0.07	0.08	21.72	2.28	0.35	0.05	0.00	0.00	0.11	0.00	0.40	0.32	1.80	5.29	0.06	0.11	74.91	0.00	0.00	6.00	-2.39	16.18	-2.06	58.90	193.32	630.08	429.98	925.43	742.06	677.27	505.54	869.68	486.83
25.925	1	0.01	0.00	0.00	0.02	70.89	0.01	0.11	0.47	0.06	4.11	99.04	78.92	65.59	3.47	6.97	0.06	0.09	13.96	2.45	0.37	0.03	0.00	0.00	0.14	0.00	0.59	0.47	1.55	5.09	0.06	0.47	75.51	0.00	0.00	6.00	-2.16	18.77	-1.84	60.16	175.25	624.15	434.40	916.35	744.77	679.54	507.87	853.91	490.42
25.959	1	0.01	0.00	0.00	0.02	62.97	0.01	0.12	0.54	0.06	12.03	98.72	75.60	69.88	4.45	8.26	0.06	0.10	11.17	2.91	0.39	0.03	0.00	0.00	0.15	0.00	0.59	0.54	0.96	5.00	0.07	0.28	73.72	0.00	0.00	6.00	-1.73	17.79	-3.30	60.17	180.85	620.03	435.95	911.52	744.31	670.34	512.91	849.65	489.38
25.992	1	0.01	0.00	0.00	0.02	49.56	0.02	0.13	0.50	0.06	25.44	97.80	70.32	65.24	6.38	9.32	0.06	0.10	8.25	4.86	0.40	0.04	0.00	0.00	0.16	0.00	0.52	0.50	0.86	5.45	0.08	0.37	70.28	0.00	0.00	6.00	-1.94	18.85	-1.53	59.86	182.31	611.97	436.35	903.30	744.15	663.79	511.45	845.06	492.00
26.025	1	0.01	0.00	0.00	0.03	35.53	0.02	0.16	0.67	0.07	39.47	95.51	64.05	69.96	10.17	9.80	0.07	0.09	7.09	8.05	0.55	0.08	0.00	0.00	0.20	0.00	0.42	0.67	0.73	5.78	0.08	1.00	65.69	0.00	0.00	6.00	-0.44	17.77	-1.84	60.57	176.26	605.70	435.92	898.10	745.92	660.83	512.29	835.85	491.45
26.059	1	0.02	0.00	0.00	0.04	24.72	0.03	0.23	0.82	0.07	50.56	91.31	58.10	65.68	15.06	11.52	0.07	0.11	6.60	9.36	0.59	0.14	0.00	0.01	0.23	0.01	0.36	0.82	0.53	7.23	0.09	1.03	61.31	0.00	0.00	6.00	-1.63	18.76	-3.06	60.11	176.37	604.21	436.57	895.41	745.56	656.97	511.97	832.05	490.72
26.092	1	0.02	0.00	0.00	0.05	18.73	0.03	0.28	0.59	0.08	62.55	87.40	54.56	66.36	16.71	14.02	0.08	0.12	5.45	8.85	0.62	0.27	0.00	0.01	0.24	0.01	0.29	0.59	0.56	8.51	0.10	1.49	58.72	0.00	0.00	6.00	-2.57	18.60	-3.31	59.34	180.10	599.94	436.39	891.46	745.45	650.49	511.29	829.37	490.44
26.126	1	0.02	0.00	0.00	0.07	13.96	0.04	0.41	0.54	0.09	72.07	80.50	50.68	39.12	19.14	16.71	0.09	0.12	5.63	8.98	0.65	0.19	0.00	0.01	0.25	0.01	0.26	0.54	0.55	11.91	0.12	2.26	55.49	0.00	0.00	6.00	-1.62	24.21	-0.37	59.89	165.71	595.92	434.96	889.46	745.99	659.14	509.63	823.80	490.99
26.159	1	0.02	0.00	0.00	0.08	8.30	0.05	0.51	0.41	0.09	83.39	63.56	44.74	34.09	20.84	16.75	0.09	0.13	5.89	11.01	0.76	0.20	0.00	0.01	0.22	0.02	0.23	0.41	0.50	15.61	0.15	0.67	50.13	0.00	0.00	6.00	-5.03	25.30	0.55	59.03	165.31	591.64	435.46	883.80	744.92	655.40	505.23	820.22	492.52
26.192	1	0.02	0.00	0.00	0.09	6.31	0.04	0.47	0.37	0.10	87.37	53.84	42.75	34.08	16.51	19.08	0.10	0.15	5.61	11.02	1.11	0.22	0.00	0.01	0.21	0.02	0.22	0.37	0.51	15.85	0.17	1.52	47.62	0.00	0.00	6.00	-1.97	25.30	-1.76	59.15	169.67	586.31	436.01	880.42	747.08	646.03	512.17	814.28	490.30
26.226	1	0.03	0.01	0.01	0.15	2.06	0.07	0.69	0.48	0.11	95.87	18.21	30.79	29.62	20.88	21.00	0.11	0.19	5.40	9.21	1.10	0.23	0.00	0.02	0.21	0.03	0.17	0.48	0.51	18.50	0.24	0.99	37.32	0.00	0.00	6.00	-2.42	26.33	0.10	59.28	161.69	582.69	434.33	878.66	747.95	649.84	508.65	810.53	490.70
26.259	1	0.02	0.01	0.01	0.18	1.61	0.06	0.78	0.34	0.10	96.78	13.93	29.00	52.90	18.62	26.57	0.10	0.24	4.86	7.17	1.05	0.32	0.00	0.02	0.17	0.03	0.17	0.34	0.54	18.22	0.22	2.21	35.34	0.00	0.00	6.00	-1.11	21.42	-1.00	58.68	176.82	577.57	431.52	877.01	749.99	636.95	506.40	813.02	490.14
26.292	1	0.03	0.01	0.01	0.23	0.95	0.07	1.02	0.28	0.11	97.96	7.13	23.66	11.93	20.13	27.49	0.11	0.29	4.59	7.63	1.07	0.24	0.00	0.02	0.11	0.04	0.19	0.28	0.63	22.26	0.20	1.79	30.70	0.00	0.00	6.00	-1.99	32.00	-0.72	58.36	164.14	574.58	434.51	871.24	750.97	639.60	506.05	803.19	492.58
26.326	1	0.04	0.02	0.01	0.31	0.41	0.10	1.25	0.24	0.14	97.51	2.07	15.43	43.62	20.51	28.31	0.14	0.34	5.24	7.60	0.89	0.18	0.00	0.03	0.08	0.05	0.20	0.24	0.65	25.91	0.19	1.63	22.67	0.00	0.00	6.00	-6.35	23.28	-1.03	57.72	172.02	572.29	434.44	868.82	748.75	632.57	504.83	804.03	491.00
26.359	1	0.04	0.02	0.01	0.32	0.36	0.11	1.26	0.19	0.14	97.49	1.84	14.06	18.56	21.85	27.10	0.14	0.40	4.53	6.78	0.90	0.14	0.00	0.03	0.08	0.06	0.22	0.18	0.66	25.91	0.19	1.25	21.92	0.00	0.00	6.00	-1.22	29.39	-1.27	58.93	156.38	569.26	430.77	867.96	748.21	638.87	507.03	793.84	486.05
26.393	1	0.04	0.03	0.01	0.32	0.24	0.13	1.09	0.63	0.15	97.82	1.06	10.32	28.64	21.37	23.95	0.15	0.44	4.83	4.69	0.91	0.14	0.00	0.04	0.09	0.06	0.25	0.63	0.64	26.11	0.21	0.71	18.28	0.00	0.00	6.00	-2.00	26.56	-1.53	57.97	172.96	564.38	430.92	865.02	748.39	626.08	509.20	797.49	486.14
26.426	1	0.04	0.03	0.01	0.32	0.22	0.14	1.10	0.77	0.16	97.80	0.90	8.93	21.32	22.19	22.40	0.16	0.46	5.10	4.55	0.98	0.12	0.00	0.04	0.14	0.06	0.33	0.77	0.60	27.03	0.22	1.02	17.10	0.00	0.00	6.00	-1.93	28.53	-0.52	58.36	168.50	562.45	431.51	861.70	748.90	626.94	506.47	794.51	488.79
26.459	1	0.04	0.03	0.01	0.40	0.23	0.15	1.59	0.78	0.14	96.82	0.97	8.84	18.72	25.34	26.04	0.14	0.70	4.94	4.90	0.84	0.16	0.00	0.04	0.14	0.05	0.31	0.78	0.63	28.90	0.22	0.32	17.64	0.00	0.00	6.00	0.29	29.34	-0.45	59.13	160.99	560.14	430.19	859.16	747.07	628.78	508.50	788.20	486.14
26.493	1	0.04	0.03	0.01	0.43	0.21	0.19	1.76	1.01	0.14	96.48	0.81	7.51	26.54	27.98	24.05	0.14	0.77	6.37	5.39	0.75	0.17	0.00	0.05	0.15	0.06	0.41	1.01	0.76	30.64	0.22	0.42	16.35	0.00	0.00	6.00	-4.00	27.09	-1.81	57.56	172.03	555.63	429.42	856.91	747.88	617.58	505.47	788.33	484.58
26.526	1	0.04	0.04	0.01	0.37	0.18	0.18	1.55	0.79	0.13	96.89	0.73	6.82	28.91	25.50	21.19	0.13	0.79	5.18	5.53	0.78	0.29	0.00	0.05	0.18	0.06	0.38	0.79	0.84	32.96	0.23	0.16	15.66	0.00	0.00	6.00	-0.16	26.50	-2.54	59.10	165.97	555.05	431.23	854.29	748.86	618.34	510.00	782.54	485.84
26.559	1	0.04	0.04	0.01	0.37	0.18	0.17	1.68	0.62	0.14	96.65	0.72	6.83	38.90	24.34	21.70	0.14	0.81	4.91	4.90	0.79	0.40	0.00	0.05	0.26	0.07	0.44	0.62	0.82	35.45	0.22	0.92	15.53	0.00	0.00	6.00	-3.77	24.26	-4.16	57.14	178.43	552.73	432.55	848.42	746.02	605.02	507.68	782.11	485.83
26.593	1	0.05	0.03	0.01	0.34	0.18	0.14	1.42	0.87	0.11	97.16	0.70	7.48	26.53	20.89	22.47	0.11	0.83	5.60	5.32	1.04	0.35	0.00	0.06	0.33	0.06	0.54	0.87	0.70	34.07	0.23	0.80	15.33	0.00	0.00	6.00	-0.81	27.09	-2.82	58.18	165.44	544.85	432.61	838.48	746.17	604.80	506.23	769.25	488.11
26.626	1	0.04	0.03	0.01	0.42	0.18	0.16	1.89	0.72	0.13	96.22	0.69	6.27	8.85	24.89	25.45	0.13	0.75	5.57	5.51	1.73	0.45	0.00	0.07	0.31	0.06	0.62	0.72	0.70	34.10	0.22	1.57	15.26	0.00	0.00	6.00	-2.35	33.66	-1.26	58.63	155.78	546.71	437.79	836.15	747.17	611.63	506.95	766.86	493.81
26.659	1	0.04	0.03	0.01	0.52	0.18	0.17	2.28	0.67	0.12	95.44	0.68	5.98	14.08	26.87	29.35	0.12	0.85	5.93	6.10	1.45	0.28	0.00	0.08	0.24	0.06	0.50	0.67	0.65	32.73	0.21	1.38	15.09	0.00	0.00	6.00	-0.52	31.04	-4.83	59.32	149.13	541.40	441.52	830.67	748.17	606.09	519.57	752.36	490.53
26.693	1	0.04	0.03	0.01	0.59	0.17	0.16	2.43	0.44	0.11	95.14	0.89	5.03	11.99	26.71	33.37	0.11	0.92	6.18	5.07	2.24	0.50	0.00	0.09	0.16	0.08	0.37	0.44	0.69	30.34	0.18	1.14	14.32	0.00	0.00	6.00	-6.88	31.97	-1.82	56.49	149.53	525.07	444.71	810.95	751.82	590.43	506.70	739.83	500.47
26.726	1	0.03	0.03	0.01	0.68	0.14	0.18	2.42	0.43	0.13	95.15	0.91	2.45	8.25	29.91	33.83	0.13	0.77	4.67	4.13	2.71	0.66	0.00	0.11	0.17	0.09	0.37	0.43	0.58	26.80	0.17	3.11	13.32	0.00	0.00	6.00	-7.53	34.04	-2.50	57.25	142.89	520.97	448.54	804.68	752.22	587.91	511.53	730.44	501.46
26.760	1	0.03	0.03	0.01	0.85	0.15	0.17	3.38	0.59	0.14	93.25	1.37	2.16	5.04	31.65	39.53	0.14	0.87	5.07	3.36	3.67	0.80	0.00	0.11	0.14	0.09	0.36	0.59	0.45	27.44	0.15	1.14	13.66	0.00	0.00	6.00	-9.49	36.68	-1.82	56.95	139.68	510.75	450.77	795.99	752.94	581.26	515.78	720.15	501.03
26.793	1	0.02	0.02	0.01	1.17	0.13	0.20	4.00	0.61	0.14	92.00	1.92	0.14	4.88	36.26	43.76	0.14	0.99	4.73	2.31	3.75	1.04	0.00	0.14	0.14	0.10	0.52	0.61	0.39	22.74	0.17	0.63	12.85	0.00	0.00	6.00	-8.74	36.84	-3.97	56.69	144.19	504.01	452.98	791.07	755.59	570.59	522.30	713.10	500.32
26.826	1	0.02	0.02	0.01	1.33	0.12	0.19	3.87	1.48	0.15	92.27	2.61	0.00	2.02	35.42	46.82	0.15	1.32	3.93	1.23	2.97	1.48	0.00	0.15	0.16	0.11	0.56	1.48	0.39	19.31	0.19	0.44	12.04	0.00	0.00	6.00	-7.15	41.41	-5.61	57.41	131.43	499.39	456.56	787.14	760.48	571.18	527.07	700.25	502.27
26.860	1	0.02	0.03	0.01	1.68	0.09	0.21	3.96	2.08	0.20	92.09	3.38	0.00	5.36	37.08	49.51	0.14	1.74	3.05	0.49	2.27	1.97	0.00	0.20	0.17	0.12	0.45	2.08	0.35	15.12	0.22	0.12	10.17	0.00	0.00	6.00	-6.17	36.36	-7.30	57.83	138.37	498.50	460.87	782.40	761.32	562.71	532.41	698.57	506.12
26.893	1	0.03	0.03	0.01	1.49	0.08	0.18	3.04	1.81	0.22	93.92	3.28	0.00	3.72	32.48	49.43	0.15	2.15	2.57	0.34	2.39	4.85	0.00	0.22	0.23	0.13	0.43	1.81	0.37	12.84	0.22	0.33	9.53	0.00	0.00	6.00	-6.82	38.27	-8.48	57.61	139.00	492.85	462.67	783.32	767.17	559.15	539.02	693.97	505.16
26.926	1	0.03	0.03	0.02	1.63	0.07	0.19	2.89	2.35	0.24	94.23	3.41	0.00	1.59	33.29	49.38	0.19	2.28	1.94	0.23	2.13	6.28	0.00	0.24	0.29	0.14	0.45	2.35	0.34	10.65	0.22	0.24	7.94	0.00	0.00	6.00	-6.00	42.62	-5.22	58.09	128.45	492.10	464.21	777.39	766.71	564.57	533.55	690.99	510.83
26.960	1	0.03	0.03	0.02	1.94	0.05	0.21	2.94	1.45	0.29	94.13	3.58	0.00	4.63	34.59	50.91	0.23	2.81	1.71	0.16	2.04	4.77	0.00	0.29	0.36	0.16	0.54	1.45	0.33	7.72	0.22	0.10	6.10	0.00	0.00	6.00	-3.92	37.13	-8.76	57.61	134.70	491.32	464.69	774.60	763.77	556.09	539.93	686.98	508.14
26.993	1	0.03	0.04	0.02	1.82	0.05	0.21	2.72	0.62	0.27	94.56	3.19	0.00	11.93	33.65	50.25	0.24	2.58	1.85	0.16	2.85	5.80	0.00	0.27	0.36	0.19	0.56	0.62	0.36	7.67	0.23	2.07	5.84	0.00	0.00	6.00	-12.32	32.00	-7.63	55.15	151.91	494.08	468.45	770.34	759.89	546.04	533.17	696.52	512.36
27.026	1	0.03	0.04	0.02	1.47	0.05	0.21	2.07	0.33	0.28	95.85	2.17	0.00	13.42	32.07	45.53	0.28	2.38	2.13	0.26	4.15	5.38	0.00	0.22	0.30	0.25	0.56	0.33	0.40	7.49	0.20	6.51	5.30	0.06	0.00	6.00	-18.18	31.32	-2.34	53.06	152.63	499.81	474.82	765.92	752.27	552.89	526.66	705.51	528.59
27.060	1	0.03	0.04	0.02	1.61	0.05	0.20	2.03	0.27	0.27	95.95	2.58	0.00	44.93	31.66	47.69	0.27	2.74	2.82	0.38	3.42	3.41	0.00	0.16	0.22	0.27	0.33	0.09	0.47	4.84	0.15	5.30	4.90	0.86	0.00	6.00	-8.50	23.02	-1.66	53.19	166.72	509.45	481.61	767.74	753.57	552.38	542.63	718.68	530.71
27.093	1	0.04	0.05	0.02	1.33	0.05	0.18	1.62	0.27	0.27	96.76	2.26	0.00	62.75	28.45	45.85	0.27	2.15	3.28	0.69	3.70	5.01	0.00	0.11	0.13	0.27	0.28	0.03	0.63	5.00	0.12	6.59	5.01	2.05	0.00	6.00	-10.20	19.39	-0.93	52.75	171.35	522.37	483.33	774.48	748.79	560.59	538.97	731.89	534.70
27.127	1	0.04	0.07	0.02	1.27	0.05	0.18	1.39	0.31	0.36	97.22	2.18	0.00	59.69	27.12	45.12	0.31	1.78	3.44	1.71	2.62	6.04	0.00	0.07	0.08	0.36	0.24	0.01	0.90	3.65	0.10	4.79	4.50	3.86	0.00	6.00	-16.13	20.04	-1.75	51.49	181.51	526.08	488.58	779.47	750.22	558.50	543.35	739.99	540.52
27.160	1	0.04	0.07	0.02	1.30	0.05	0.15	1.39	0.32	0.36	97.22	2.86	0.00	63.19	24.38	48.31	0.32	1.97	3.19	1.78	2.75	4.70	0.00	0.04	0.05	0.36	0.20	0.01	1.13	3.02	0.09	5.84	4.49	5.31	0.00	6.00	-13.36	19.30	-3.28	52.12	173.36	527.16	490.19	779.02	751.93	560.95	547.56	734.13	539.51
27.193	1	0.04	0.09	0.02	1.40	0.05	0.11	1.53	0.33	0.35	96.93	4.37	0.00	55.95	21.39	53.58	0.33	2.25	2.38	2.96	3.23	6.89	0.00	0.03	0.03	0.35	0.21	0.01	1.34	2.90	0.08	20.09	4.74	8.16	0.00	6.00	-9.32	20.80	-3.71	53.77	175.91	536.86	493.45	785.55	752.94	567.23	553.49	742.70	541.14
27.227	1	0.04	0.08	0.02	1.35	0.05	0.09	1.40	0.27	0.29	97.20	5.81	0.00	68.80	15.94	56.72	0.27	2.71	2.07	3.75	2.13	2.78	0.00	0.01	0.02	0.29	0.22	0.01	1.94	2.48	0.07	1.94	5.04	8.40	0.00	6.00	-13.81	18.05	-1.98	53.73	176.52	536.27	492.79	790.14	757.40	571.36	551.79	747.47	539.72
27.260	1	0.05	0.09	0.02	1.29	0.05	0.08	1.30	0.26	0.30	97.41	5.03	0.00	66.18	14.29	54.76	0.26	4.21	1.69	3.62	0.99	1.41	0.00	0.01	0.01	0.30	0.21	0.01	2.00	2.74	0.07	1.13	5.18	9.22	0.00	6.00	-9.63	18.64	-1.69	53.69	184.46	537.62	493.11	795.13	760.26	571.06	558.09	754.70	540.75
27.293	1	0.05	0.07	0.02	1.32	0.05	0.09	1.28	0.28	0.36	97.36	5.03	0.00	77.66	14.63	54.14	0.28	4.54	1.63	1.91	0.56	1.15	0.00	0.01	0.01	0.36	0.18	0.01	2.62	2.49	0.06	3.38	5.25	7.00	0.00	6.00	-13.43	15.77	-2.50	53.71	186.03	544.52	496.35	804.02	765.19	576.90	560.30	762.09	542.64
27.327	1	0.05	0.07	0.02	0.92	0.05	0.09	0.82	0.28	0.43	98.17	2.68	0.00	71.56	12.98	45.07	0.28	4.28	2.11	1.74	0.39	0.62	0.00	0.00	0.01	0.43	0.34	0.02	3.57	2.72	0.04	2.41	5.99	5.18	0.00	6.00	-12.82	17.39	-1.26	52.30	192.03	544.18	488.06	812.23	767.93	579.29	548.89	771.12	540.28
27.360	1	0.06	0.06	0.02	0.78	0.05	0.09	0.67	0.27	0.48	98.44	2.09	0.00	75.20	10.94	41.62	0.27	5.03	1.88	1.34	0.32	0.51	0.00	0.00	0.01	0.48	0.31	0.03	3.87	2.61	0.04	2.10	6.44	3.26	0.00	6.00	-8.83	16.45	-3.06	55.52	183.01	557.11	488.95	824.31	769.48	594.04	554.38	776.35	538.31
27.394	1	0.06	0.04	0.02	0.62	0.07	0.07	0.54	0.27	0.66	98.76	1.92	1.38	82.78	7.94	39.22	0.27	4.42	1.63	0.69	0.28	0.25	0.00	0.00	0.01	0.66	0.32	0.09	5.19	3.01	0.03	2.42	8.11	1.13	0.00	6.00	-10.92	14.15	-3.15	56.47	181.39	565.14	486.13	838.74	771.48	606.29	555.51	786.37	533.78
27.427	1	0.06	0.04	0.02	0.49	0.08	0.07	0.43	0.24	0.81	99.03	1.56	3.34	88.69	6.73	35.47	0.24	3.26	1.60	0.58	0.26	0.23	0.00	0.00	0.01	0.81	0.27	0.11	6.31	3.64	0.02	10.02	9.71	0.00	0.00	6.00	-12.55	11.70	-2.97	55.19	187.76	570.17	478.79	842.84	764.64	607.27	542.71	794.55	529.17
27.460	1	0.06	0.04	0.02	0.39	0.08	0.07	0.34	0.20	0.72	99.22	1.21	4.15	93.43	4.97	32.74	0.20	2.18	1.55	0.36	0.19	0.15	0.00	0.00	0.01	0.72	0.25	0.17	5.68	4.00	0.02	1.17	10.11	0.00	0.00	6.00	-10.84	8.73	-2.35	56.72	186.28	580.12	472.45	858.15	763.04	621.79	541.52	807.13	522.83
27.494	1	0.06	0.03	0.02	0.30	0.12	0.06	0.28	0.17	0.59	99.40	1.01	8.10	95.93	4.10	28.85	0.15	1.42	2.29	0.30	0.15	0.16	0.00	0.00	0.02	0.59	0.20	0.17	6.92	4.56	0.02	0.23	13.33	0.00	0.00	6.00	-9.73	6.20	-2.89	57.46	184.19	591.57	462.03	874.10	759.90	635.62	530.06	819.14	514.37
27.527	1	0.06	0.03	0.02	0.28	0.15	0.06	0.27	0.21	0.45	99.44	1.07	9.87	96.85	3.10	29.99	0.14	0.68	3.75	0.26	0.15	0.14	0.00	0.00	0.03	0.45	0.21	0.21	6.61	4.38	0.02	0.69	14.21	0.00	0.00	6.00	-12.85	4.88	-2.59	56.50	185.53	592.27	463.44	878.19	762.37	637.89	533.69	822.38	514.10
27.560	1	0.05	0.03	0.02	0.28	0.17	0.05	0.28	0.26	0.39	99.43	1.18	11.23	96.38	2.23	32.11	0.12	0.49	5.99	0.30	0.15	0.10	0.00	0.00	0.05	0.39	0.21	0.26	5.86	4.24	0.02	1.06	14.43	0.00	0.00	6.00	-11.53	5.60	-3.19	56.35	193.10	602.06	455.18	893.67	762.02	645.46	524.69	837.89	508.53
27.594	1	0.04	0.02	0.02	0.26	0.29	0.05	0.30	0.38	0.31	99.39	1.22	15.91	96.73	2.01	34.57	0.11	0.27	9.50	0.24	0.14	0.08	0.00	0.00	0.07	0.31	0.17	0.38	3.93	4.08	0.03	0.59	17.42	0.00	0.00	6.00	-8.15	5.06	-3.72	57.79	185.08	606.16	454.69	899.40	764.89	654.02	526.90	838.16	508.21
27.627	1	0.04	0.02	0.01	0.27	0.32	0.05	0.33	0.81	0.26	99.34	1.34	16.71	97.89	2.22	36.55	0.09	0.14	10.78	0.21	0.12	0.04	0.00	0.00	0.14	0.26	0.18	0.81	3.21	3.94	0.03	0.91	17.79	0.00	0.00	6.00	-9.24	2.83	-3.58	57.62	189.50	611.02	454.04	898.86	756.70	654.07	526.59	842.42	505.73
27.660	1	0.04	0.02	0.01	0.27	0.43	0.05	0.35	0.77	0.17	99.14	1.37	19.08	96.17	2.74	37.80	0.08	0.11	12.98	0.26	0.14	0.04	0.00	0.00	0.19	0.17	0.22	0.77	2.29	3.84	0.03	1.23	19.26	0.00	0.00	6.00	-7.93	5.88	-2.54	58.09	183.78	609.00	455.64	896.85	759.37	656.50	526.54	839.46	509.16
27.694	1	0.03	0.02	0.01	0.26	0.49	0.04	0.36	1.11	0.14	99.01	1.47	20.30	94.44	2.78	38.11	0.07	0.09	13.06	0.41	0.17	0.05	0.00	0.00	0.34	0.14	0.34	1.11	1.42	4.29	0.04	10.71	20.49	0.00	0.00	6.00	-11.54	7.84	-1.77	56.29	193.37	605.12	454.28	893.77	756.15	649.10	524.19	841.76	507.65
27.727	1	0.04	0.02	0.01	0.24	0.41	0.05	0.33	1.24	0.13	99.19	1.44	18.63	94.65	3.17	35.00	0.08	0.10	9.79	0.69	0.21	0.06	0.00	0.00	0.50	0.13	0.41	1.24	1.26	4.73	0.04	5.32	20.38	0.00	0.00	6.00	-10.67	7.63	-2.14	56.73	196.07	602.23	451.63	892.70	755.19	645.26	523.73	840.41	504.73
27.761	1	0.04	0.02	0.01	0.21	0.48	0.05	0.32	1.89	0.09	99.04	2.09	19.87	88.25	4.67	31.90	0.07	0.08	8.04	0.94	0.26	0.10	0.00	0.01	0.74	0.09	0.47	1.89	0.95	5.23	0.04	1.57	22.74	0.00	0.00	6.00	-7.75	11.92	-0.18	57.42	197.29	596.36	448.62	891.57	757.57	644.07	521.06	840.79	506.11
27.794	1	0.03	0.02	0.01	0.21	0.47	0.05	0.35	1.91	0.06	99.06	2.24	19.65	63.16	5.75	32.16	0.05	0.12	6.93	0.90	0.23	0.07	0.00	0.01	0.72	0.06	0.46	1.91	0.73	6.30	0.05	0.16	23.17	0.00	0.00	6.00	-5.89	19.30	-0.26	57.88	189.84	591.66	444.58	890.78	759.16	645.22	517.88	834.46	502.73
27.827	1	0.04	0.02	0.01	0.20	0.38	0.05	0.33	1.80	0.06	99.24	1.94	17.65	66.50	6.79	29.07	0.05	0.13	4.88	0.81	0.16	0.05	0.00	0.01	0.64	0.06	0.47	1.80	0.66	6.88	0.05	0.95	22.25	0.00	0.00	6.00	-5.55	18.57	0.25	58.99	176.72	588.83	446.04	885.13	760.11	648.21	515.81	824.59	505.00
27.861	1	0.04	0.02	0.01	0.23	0.32	0.06	0.42	0.89	0.04	99.16	1.60	16.22	41.27	7.78	30.56	0.04	0.19	4.46	0.98	0.15	0.07	0.00	0.02	0.45	0.04	0.44	0.89	0.46	10.31	0.06	0.62	21.04	0.00	0.00	6.00	-9.53	23.76	1.44	57.89	178.50	584.29	444.48	878.26	753.34	643.52	511.47	821.81	502.91
27.894	1	0.03	0.02	0.01	0.27	0.29	0.05	0.55	0.78	0.04	98.89	1.47	15.26	40.04	8.10	33.92	0.04	0.34	3.57	0.93	0.14	0.09	0.00	0.02	0.31	0.04	0.47	0.78	0.45	13.08	0.06	0.09	20.50	0.00	0.00	6.00	-2.99	24.02	2.80	58.93	177.31	577.94	444.57	871.69	754.37	639.69	514.96	816.79	506.28
27.927	1	0.03	0.02	0.01	0.30	0.26	0.06	0.72	0.65	0.04	98.57	1.28	13.86	61.49	10.65	33.77	0.04	0.45	3.78	1.33	0.21	0.18	0.00	0.02	0.24	0.03	0.38	0.65	0.42	16.76	0.06	1.52	19.59	0.00	0.00	6.00	-7.05	19.66	1.40	57.15	189.21	572.26	443.23	868.79	753.10	627.37	515.60	816.09	501.96
27.961	1	0.03	0.02	0.01	0.36	0.26	0.08	1.08	0.53	0.04	97.84	1.22	12.57	55.99	15.23	34.23	0.04	0.64	4.00	1.47	0.34	0.26	0.00	0.03	0.13	0.03	0.31	0.53	0.36	21.51	0.07	0.56	19.22	0.00	0.00	6.00	-7.21	20.80	1.72	57.23	183.30	570.37	441.16	866.13	751.90	628.43	510.58	811.48	500.98
27.994	1	0.03	0.02	0.01	0.46	0.26	0.10	1.67	0.64	0.04	96.66	1.20	11.42	69.96	21.55	35.32	0.04	0.73	4.62	1.38	0.30	0.22	0.00	0.03	0.08	0.03	0.28	0.64	0.34	24.56	0.07	0.83	19.14	0.00	0.00	6.00	-9.33	17.77	1.86	57.19	181.81	570.84	442.56	864.30	751.96	628.43	507.46	810.19	503.09
28.027	1	0.03	0.02	0.01	0.58	0.23	0.11	2.54	0.86	0.05	94.92	1.35	9.78	77.04	23.33	39.06	0.05	1.09	4.91	1.45	0.44	0.14	0.00	0.03	0.06	0.03	0.28	0.86	0.30	28.97	0.07	0.32	17.93	0.00	0.00	6.00	-7.74	15.95	1.56	56.81	189.51	567.30	440.43	864.58	752.22	622.59	510.55	811.84	500.54
28.061	1	0.03	0.02	0.01	0.65	0.22	0.12	4.32	0.73	0.05	91.36	1.39	8.77	63.73	25.48	39.54	0.05	1.18	4.27	1.54	0.32	0.11	0.00	0.03	0.04	0.03	0.30	0.73	0.24	39.46	0.07	0.34	17.58	0.00	0.00	6.00	-10.81	19.18	3.02	56.94	181.45	568.15	439.92	864.71	751.06	629.25	505.13	810.66	501.21
28.094	1	0.03	0.02	0.01	0.73	0.20	0.11	5.36	0.68	0.05	89.27	1.90	8.25	56.85	24.46	43.57	0.05	1.33	3.64	2.27	0.34	0.14	0.00	0.02	0.03	0.04	0.28	0.68	0.24	41.75	0.07	1.50	17.14	0.00	0.00	6.00	-6.68	20.62	2.30	57.38	179.14	565.41	439.13	861.45	749.91	626.52	509.55	805.34	498.84
28.128	1	0.03	0.02	0.01	0.85	0.15	0.11	10.02	0.39	0.07	79.96	2.19	5.43	66.93	25.08	45.64	0.07	1.32	2.59	2.78	0.43	0.20	0.00	0.02	0.03	0.05	0.26	0.39	0.28	55.28	0.06	4.52	15.00	0.00	0.00	6.00	-7.92	18.47	2.79	57.30	177.47	563.39	437.51	861.64	751.16	626.94	506.31	804.23	498.30
28.161	1	0.03	0.02	0.01	0.79	0.15	0.13	12.02	0.49	0.08	75.96	1.64	4.92	72.72	26.58	41.88	0.08	1.06	3.04	4.03	0.45	0.28	0.00	0.02	0.03	0.06	0.29	0.49	0.31	62.70	0.06	0.79	14.67	0.00	0.00	6.00	-7.76	17.10	2.58	56.79	185.28	560.96	436.13	864.10	753.29	622.89	508.75	807.79	496.84
28.194	1	0.03	0.02	0.01	0.81	0.14	0.13	11.77	0.86	0.08	76.47	1.73	4.63	74.86	26.10	42.21	0.08	1.14	3.53	4.41	0.53	0.22	0.00	0.02	0.03	0.06	0.38	0.86	0.30	62.19	0.07	2.24	14.21	0.00	0.00	6.00	-6.07	16.54	4.04	57.55	180.89	559.92	435.04	867.54	757.92	628.26	508.02	808.90	498.68
28.228	1	0.04	0.03	0.01	0.77	0.13	0.16	13.80	0.87	0.08	72.40	1.26	3.33	60.00	27.67	38.03	0.08	1.04	4.45	4.98	0.47	0.13	0.00	0.02	0.04	0.08	0.38	0.87	0.30	69.30	0.08	1.42	12.92	0.00	0.00	6.00	-7.82	19.97	3.84	57.44	175.95	563.10	436.15	868.38	758.61	632.43	503.62	808.35	500.47
28.261	1	0.04	0.03	0.01	0.63	0.13	0.14	9.52	1.12	0.09	80.96	1.07	4.11	67.67	24.35	35.57	0.09	0.80	4.90	6.32	0.54	0.08	0.00	0.02	0.05	0.07	0.34	1.12	0.29	65.25	0.08	1.56	12.89	0.00	0.00	6.00	-5.15	18.31	2.48	58.04	179.34	564.71	435.14	873.50	760.30	632.32	509.92	811.19	497.02
28.294	1	0.04	0.03	0.01	0.63	0.13	0.17	10.19	0.95	0.09	79.62	0.85	3.32	48.59	27.18	32.44	0.09	0.71	5.29	6.53	0.58	0.03	0.00	0.02	0.05	0.08	0.38	0.95	0.27	67.44	0.08	0.95	12.54	0.00	0.00	6.00	-7.12	22.28	3.05	57.74	174.92	567.22	436.93	874.76	763.55	637.16	503.90	812.07	501.83
28.328	1	0.05	0.04	0.01	0.49	0.12	0.18	8.18	0.69	0.13	83.64	0.57	2.81	43.18	25.29	27.01	0.13	0.45	4.45	8.12	0.68	0.03	0.00	0.01	0.06	0.08	0.32	0.69	0.28	69.21	0.08	1.20	12.03	0.00	0.00	6.00	-1.00	23.37	0.71	58.87	173.44	570.62	438.89	871.69	758.32	635.03	514.00	807.81	498.87
28.361	1	0.05	0.05	0.01	0.48	0.11	0.24	7.07	0.90	0.14	85.85	0.71	1.40	48.23	29.93	21.13	0.14	0.33	4.48	8.87	0.66	0.03	0.00	0.01	0.07	0.07	0.37	0.90	0.25	66.80	0.08	8.61	11.65	0.00	0.00	6.00	-7.46	22.36	3.44	57.13	181.27	568.48	438.16	869.93	754.90	632.97	506.93	814.14	501.21
28.395	1	0.06	0.05	0.01	0.45	0.11	0.28	5.20	1.58	0.18	89.59	0.84	0.33	61.05	31.66	17.24	0.18	0.30	4.34	10.15	0.62	0.04	0.00	0.01	0.09	0.07	0.39	1.58	0.21	61.14	0.08	1.72	11.19	0.00	0.00	6.00	-6.59	19.75	2.88	57.36	179.37	568.59	437.36	872.06	757.57	634.01	506.92	813.26	500.28
28.428	1	0.06	0.06	0.01	0.54	0.11	0.38	5.86	1.36	0.18	88.27	1.28	0.00	39.77	37.79	16.57	0.18	0.26	4.70	12.60	0.63	0.03	0.00	0.01	0.09	0.06	0.32	1.36	0.18	58.76	0.07	0.97	11.01	0.00	0.00	6.00	-7.53	24.07	3.55	57.84	171.40	569.63	437.93	871.64	756.64	639.37	505.86	810.69	500.50
28.461	1	0.05	0.06	0.01	0.67	0.11	0.51	7.37	1.06	0.17	85.27	2.02	0.00	49.64	43.98	16.36	0.17	0.23	5.05	11.61	0.34	0.02	0.00	0.01	0.06	0.05	0.29	1.06	0.17	58.67	0.07	2.03	10.96	0.00	0.00	6.00	-8.57	22.07	3.61	57.32	177.87	570.11	437.71	872.36	756.10	636.82	504.58	814.66	501.14
28.495	1	0.05	0.06	0.01	0.69	0.10	0.51	5.52	0.93	0.19	88.96	2.01	0.00	46.24	44.02	17.00	0.19	0.21	5.05	10.83	0.32	0.02	0.00	0.01	0.05	0.04	0.30	0.93	0.15	50.61	0.07	0.66	10.53	0.00	0.00	6.00	-7.02	22.75	3.14	57.25	182.46	571.55	436.64	874.23	754.70	635.68	506.40	818.02	499.56
28.528	1	0.05	0.06	0.01	0.64	0.10	0.48	3.95	0.90	0.20	92.11	1.69	0.00	64.93	41.85	16.39	0.20	0.24	4.43	11.45	0.30	0.02	0.00	0.01	0.05	0.04	0.30	0.90	0.15	44.91	0.07	7.66	10.07	0.00	0.00	6.00	-5.78	18.92	0.68	57.45	182.07	571.10	436.28	875.72	756.63	632.79	511.53	814.11	495.01
28.561	1	0.06	0.06	0.01	0.57	0.10	0.43	3.37	0.84	0.20	93.27	1.39	0.00	57.06	39.42	15.50	0.20	0.19	4.18	11.66	0.30	0.03	0.00	0.01	0.06	0.04	0.23	0.84	0.17	44.32	0.06	2.28	10.26	0.00	0.00	6.00	-4.13	20.58	0.16	58.15	181.74	574.37	438.14	877.91	758.36	634.99	513.58	815.97	496.98
28.595	1	0.05	0.06	0.01	0.78	0.09	0.61	4.32	0.67	0.23	91.35	2.56	0.00	58.97	47.39	16.72	0.23	0.20	4.25	14.04	0.51	0.04	0.00	0.01	0.04	0.04	0.17	0.67	0.18	41.36	0.06	8.93	9.64	0.00	0.00	6.00	-4.28	20.19	1.13	57.73	186.52	572.21	439.91	873.24	756.57	630.52	514.01	816.52	500.06
28.628	1	0.06	0.06	0.01	0.63	0.09	0.45	3.56	0.66	0.23	92.87	1.53	0.00	51.90	40.87	17.07	0.23	0.22	4.75	15.66	0.78	0.06	0.00	0.01	0.04	0.03	0.15	0.66	0.18	42.69	0.06	0.84	9.75	0.00	0.00	6.00	-3.82	21.62	1.82	58.24	179.77	570.98	439.25	871.89	757.21	633.56	511.32	813.01	500.79
28.661	1	0.06	0.06	0.01	0.55	0.10	0.36	2.77	0.59	0.21	94.45	1.05	0.00	52.85	35.79	17.83	0.21	0.24	5.03	12.04	0.94	0.04	0.00	0.01	0.04	0.03	0.13	0.59	0.17	40.77	0.06	0.77	9.87	0.00	0.00	6.00	-3.99	21.43	1.53	57.79	182.83	568.31	438.64	870.70	757.72	629.71	511.71	812.17	499.95
28.695	1	0.06	0.06	0.01	0.51	0.10	0.34	2.20	0.66	0.19	95.61	0.93	0.00	51.68	34.00	17.41	0.19	0.26	6.40	10.54	0.81	0.03	0.00	0.01	0.04	0.02	0.14	0.66	0.17	37.23	0.04	0.50	9.79	0.00	0.00	6.00	-4.66	21.66	1.21	57.78	181.94	568.55	438.47	870.62	757.99	629.72	509.92	811.38	499.86
28.728	1	0.06	0.06	0.01	0.40	0.10	0.26	1.64	0.74	0.18	96.72	0.62	0.78	54.82	28.23	16.23	0.18	0.27	6.41	10.25	0.67	0.04	0.00	0.00	0.04	0.02	0.12	0.74	0.18	37.04	0.04	0.83	9.93	0.00	0.00	6.00	-4.32	21.03	1.48	57.80	185.03	567.32	437.48	871.27	757.97	628.33	510.89	812.98	499.02
28.762	1	0.06	0.06	0.01	0.43	0.10	0.27	1.93	0.54	0.17	96.14	0.63	0.28	46.59	28.72	17.02	0.17	0.29	5.49	10.05	0.35	0.04	0.00	0.00	0.03	0.02	0.10	0.54	0.20	39.71	0.03	2.23	9.75	0.00	0.00	6.00	-2.58	22.68	1.38	58.56	177.11	565.75	437.39	870.88	760.03	631.27	512.70	807.80	498.32
28.795	1	0.06	0.06	0.01	0.48	0.09	0.29	2.13	0.59	0.19	95.73	0.74	0.00	51.94	30.79	17.93	0.19	0.28	4.90	8.13	0.34	0.04	0.00	0.00	0.03	0.02	0.11	0.59	0.21	39.18	0.03	1.00	9.12	0.00	0.00	6.00	-4.50	21.61	1.11	57.92	181.91	565.13	436.90	870.94	759.65	628.14	511.08	809.55	497.71
28.828	1	0.06	0.06	0.01	0.53	0.08	0.31	2.50	0.61	0.19	95.01	0.84	0.00	61.11	32.61	18.94	0.19	0.33	3.63	8.34	0.31	0.05	0.00	0.00	0.03	0.02	0.11	0.61	0.23	40.15	0.03	0.46	9.41	0.00	0.00	6.00	-4.07	19.74	0.59	58.31	178.37	563.98	439.34	869.00	761.96	627.57	513.95	805.33	499.25
28.862	1	0.06	0.06	0.01	0.47	0.09	0.24	2.80	0.74	0.18	94.40	0.60	0.00	43.17	27.67	20.73	0.18	0.38	3.55	7.13	0.31	0.04	0.00	0.00	0.03	0.02	0.18	0.74	0.26	46.10	0.02	1.28	9.66	0.00	0.00	6.00	-8.87	23.37	2.40	57.49	179.98	564.33	439.49	868.16	759.73	629.12	507.30	809.01	501.64
28.895	1	0.05	0.05	0.01	0.50	0.08	0.21	2.96	1.06	0.19	94.09	0.56	0.00	67.70	26.39	23.32	0.19	0.38	3.42	5.01	0.30	0.05	0.00	0.00	0.03	0.02	0.17	1.06	0.25	46.12	0.02	0.78	9.37	0.18	0.00	6.00	-7.45	18.30	1.39	57.24	188.36	562.28	438.49	867.63	758.88	622.11	511.56	810.04	498.92
28.928	1	0.05	0.05	0.01	0.52	0.09	0.26	3.19	1.32	0.19	93.62	0.78	0.00	75.96	30.75	21.18	0.19	0.32	3.32	5.00	0.29	0.04	0.00	0.00	0.04	0.02	0.21	1.32	0.27	45.84	0.03	0.85	10.01	0.18	0.00	6.00	-5.59	16.25	0.88	57.42	192.50	560.58	438.81	868.19	762.14	618.67	514.10	810.63	499.77
28.962	1	0.05	0.05	0.01	0.54	0.09	0.22	3.71	1.18	0.19	92.58	0.64	0.00	37.04	28.16	24.46	0.19	0.35	3.33	4.10	0.26	0.07	0.00	0.00	0.03	0.03	0.17	1.18	0.31	48.90	0.03	2.18	9.87	0.00	0.00	6.00	-2.33	24.65	1.87	58.92	178.04	561.87	440.15	864.59	759.03	626.60	515.91	803.99	500.71
28.995	1	0.04	0.05	0.01	0.57	0.08	0.22	4.36	0.87	0.20	91.28	0.64	0.00	70.43	28.51	25.46	0.20	0.36	3.02	3.94	0.29	0.16	0.00	0.00	0.04	0.04	0.16	0.87	0.35	51.56	0.03	18.80	9.73	0.00	0.00	6.00	-8.74	17.66	1.69	57.37	185.20	559.17	440.77	862.10	758.17	619.75	512.60	804.55	500.39
29.028	1	0.05	0.05	0.01	0.52	0.09	0.22	4.56	0.51	0.22	90.88	0.59	0.03	64.48	27.69	23.70	0.22	0.32	3.73	3.82	0.30	0.14	0.00	0.00	0.03	0.04	0.18	0.51	0.45	55.29	0.03	4.01	10.02	0.42	0.00	6.00	-12.72	19.02	2.47	56.64	187.63	558.50	437.83	865.06	758.34	620.82	505.84	808.33	499.04
29.062	1	0.04	0.04	0.01	0.58	0.11	0.24	6.68	0.35	0.20	86.63	0.72	1.40	65.80	30.47	25.35	0.20	0.36	5.64	3.77	0.34	0.14	0.00	0.00	0.03	0.04	0.18	0.35	0.52	60.56	0.03	8.14	11.08	0.00	0.00	6.00	-9.19	18.73	0.58	56.17	193.63	558.17	436.38	865.86	760.29	615.20	506.67	808.62	497.70
29.095	1	0.04	0.04	0.01	0.52	0.13	0.17	6.19	0.30	0.22	87.61	0.63	3.38	53.29	24.85	28.63	0.22	0.38	6.09	3.67	0.51	0.10	0.00	0.00	0.03	0.04	0.20	0.30	0.56	60.92	0.03	5.15	11.71	0.00	0.00	6.00	-9.31	21.34	1.98	57.30	179.75	558.97	438.42	863.14	758.48	623.35	507.57	802.90	499.17
29.129	1	0.04	0.03	0.01	0.57	0.15	0.17	6.99	0.51	0.24	86.02	0.75	4.74	70.14	26.23	30.90	0.24	0.50	6.74	3.46	0.51	0.09	0.00	0.00	0.03	0.05	0.19	0.51	0.65	60.26	0.04	2.96	13.06	0.00	0.00	6.00	-11.17	17.73	1.22	55.89	195.23	558.98	436.60	865.53	757.12	615.64	507.07	810.61	497.03
29.162	1	0.04	0.03	0.01	0.66	0.15	0.16	8.50	0.34	0.26	83.01	1.04	4.42	74.27	26.50	35.42	0.26	0.51	5.54	3.99	0.75	0.13	0.00	0.00	0.02	0.06	0.19	0.34	0.79	60.54	0.05	2.89	13.36	0.00	0.00	6.00	-15.65	16.70	3.01	54.43	200.19	561.30	433.80	868.02	756.14	618.37	492.52	818.40	500.43
29.195	1	0.03	0.02	0.01	0.74	0.15	0.12	8.45	0.36	0.28	83.09	1.70	4.95	74.31	24.09	41.93	0.28	0.43	4.79	4.50	0.98	0.20	0.00	0.00	0.02	0.07	0.21	0.36	0.91	56.37	0.06	13.83	13.78	0.00	0.00	6.00	-12.99	16.69	8.03	53.72	191.47	560.60	415.98	872.68	742.63	633.77	465.46	821.80	501.61
29.229	1	0.03	0.02	0.01	0.68	0.14	0.10	6.90	0.43	0.32	86.21	1.96	5.72	78.54	19.34	43.66	0.32	0.34	5.27	4.18	0.99	0.53	0.00	0.01	0.03	0.10	0.29	0.43	1.01	54.19	0.10	2.66	13.41	0.00	0.00	6.00	-5.37	15.51	6.91	56.56	182.90	562.08	413.90	879.21	753.71	638.77	472.57	820.56	492.63
29.262	1	0.03	0.02	0.01	0.72	0.16	0.08	6.45	0.36	0.32	87.10	2.87	6.80	54.93	17.05	48.44	0.32	0.26	6.40	4.12	1.54	0.69	0.00	0.01	0.04	0.13	0.30	0.36	1.06	50.05	0.11	6.24	13.73	0.00	0.00	6.00	-7.07	21.01	7.19	57.10	180.13	569.23	423.11	882.43	757.53	645.96	482.29	825.32	498.90
29.295	1	0.03	0.02	0.01	0.63	0.25	0.07	6.04	0.45	0.32	87.93	3.17	11.49	85.26	13.91	49.74	0.32	0.23	9.88	5.53	1.53	0.60	0.00	0.01	0.05	0.14	0.32	0.45	1.04	50.24	0.12	2.51	16.14	0.00	0.00	6.00	-1.43	13.22	3.88	57.75	188.83	569.93	428.31	877.86	757.71	634.15	494.48	822.91	499.57
29.329	1	0.03	0.01	0.01	0.60	0.31	0.06	6.36	0.34	0.30	87.29	3.54	13.83	75.51	12.86	51.12	0.30	0.23	9.68	6.00	1.25	0.62	0.00	0.01	0.05	0.17	0.37	0.34	1.08	51.22	0.17	2.48	18.09	0.00	0.00	6.00	-3.23	16.37	1.69	58.39	177.73	574.25	432.54	877.89	756.62	638.64	501.65	816.30	496.72
29.362	1	0.04	0.02	0.01	0.46	0.28	0.06	4.59	0.31	0.31	90.82	2.11	13.16	82.64	11.29	44.55	0.31	0.21	8.51	6.62	1.59	0.44	0.00	0.01	0.06	0.17	0.30	0.13	1.06	51.11	0.18	7.34	17.71	0.00	0.00	6.00	-6.39	14.20	4.37	57.66	185.98	579.01	434.02	883.82	758.21	643.83	496.72	829.69	503.44
29.396	1	0.04	0.02	0.01	0.37	0.31	0.05	3.76	0.29	0.29	92.49	1.90	14.98	74.61	8.68	42.80	0.29	0.17	6.02	6.85	1.47	0.34	0.00	0.01	0.06	0.26	0.30	0.05	1.46	50.51	0.21	5.86	19.83	0.00	0.00	6.00	-9.94	16.61	3.62	56.39	187.20	583.45	436.66	884.47	756.71	644.88	495.10	831.83	504.83
29.429	1	0.04	0.02	0.01	0.33	0.35	0.05	3.58	0.30	0.30	92.84	1.64	16.22	91.29	7.54	40.59	0.30	0.16	6.90	8.06	1.45	0.40	0.00	0.01	0.06	0.27	0.31	0.05	1.78	52.67	0.21	8.38	20.41	0.00	0.00	6.00	-7.28	10.25	2.74	57.00	191.93	587.86	438.75	888.97	757.89	645.29	502.83	837.21	504.87
29.462	1	0.04	0.02	0.01	0.26	0.37	0.05	2.82	0.33	0.33	94.36	1.63	16.83	87.01	7.23	35.13	0.33	0.21	6.77	8.43	1.83	0.48	0.00	0.01	0.05	0.28	0.30	0.04	1.81	52.50	0.21	9.75	21.14	0.00	0.00	6.00	-9.30	12.49	3.87	56.67	185.76	592.96	437.14	893.41	756.76	654.95	495.37	840.42	505.79
29.496	1	0.04	0.01	0.01	0.25	0.51	0.05	2.37	0.35	0.35	95.26	2.53	19.77	92.75	8.92	33.67	0.35	0.24	6.96	9.85	1.20	0.43	0.00	0.01	0.03	0.24	0.31	0.04	2.21	47.92	0.21	5.37	23.94	0.00	0.00	6.00	-7.21	9.25	3.30	56.97	193.89	597.80	440.89	896.00	756.14	653.64	504.20	847.50	507.46
29.529	1	0.05	0.01	0.01	0.18	0.75	0.05	1.82	0.30	0.30	96.36	3.93	23.78	94.47	7.77	28.38	0.30	0.23	8.15	10.92	0.68	0.42	0.00	0.01	0.03	0.22	0.43	0.08	1.93	47.87	0.21	7.01	26.79	0.00	0.00	6.00	-7.12	7.81	-0.36	57.10	192.02	605.89	442.35	904.54	759.69	657.32	507.94	849.32	505.03
29.562	1	0.04	0.01	0.01	0.16	0.85	0.05	1.69	0.27	0.27	96.62	4.72	25.44	92.40	5.94	26.79	0.27	0.25	8.03	8.69	0.52	0.36	0.00	0.01	0.02	0.19	0.40	0.07	1.96	49.47	0.20	6.13	27.96	0.00	0.00	6.00	-9.66	9.51	1.09	55.92	192.68	607.30	439.39	910.76	760.85	663.03	501.97	855.68	505.40
29.596	1	0.04	0.01	0.01	0.13	0.92	0.05	1.23	0.25	0.25	97.55	5.15	26.32	93.25	5.58	22.28	0.25	0.24	8.23	8.55	0.29	0.22	0.00	0.01	0.02	0.18	0.37	0.11	1.86	46.55	0.17	5.10	28.53	0.00	0.00	6.00	-6.96	8.87	0.41	56.65	193.48	616.07	441.69	917.31	761.86	669.24	506.48	862.72	506.51
29.629	1	0.04	0.01	0.01	0.13	1.16	0.05	1.32	0.26	0.26	97.35	6.12	28.13	88.93	6.48	22.80	0.26	0.17	10.11	7.82	0.23	0.16	0.00	0.01	0.02	0.16	0.49	0.18	1.79	47.09	0.16	9.10	29.67	0.00	0.00	6.00	-10.39	11.58	3.78	55.85	191.55	618.17	440.30	921.21	760.73	678.43	501.20	869.87	507.76
29.662	1	0.04	0.01	0.01	0.14	1.27	0.05	1.43	0.23	0.23	97.14	7.17	28.85	88.55	7.80	23.32	0.23	0.17	9.70	7.25	0.18	0.11	0.00	0.00	0.02	0.16	0.51	0.14	1.85	47.11	0.14	6.84	30.74	0.00	0.00	6.00	-8.58	11.77	3.32	56.98	183.92	626.79	443.81	925.66	761.17	687.91	505.21	871.78	509.65
29.696	1	0.03	0.01	0.01	0.12	2.06	0.04	1.80	0.21	0.21	95.87	13.90	33.38	94.64	8.78	23.98	0.21	0.16	9.35	4.80	0.13	0.08	0.00	0.00	0.02	0.14	0.72	0.14	1.91	51.04	0.11	5.49	35.32	0.00	0.00	6.00	-6.67	7.64	1.44	57.79	186.05	638.46	443.73	934.04	758.33	693.99	507.37	880.05	507.11
29.729	1	0.03	0.01	0.01	0.14	2.17	0.03	2.19	0.21	0.21	95.63	15.12	34.37	97.21	6.47	29.56	0.21	0.15	9.01	3.45	0.16	0.10	0.00	0.00	0.02	0.15	0.71	0.10	1.93	52.59	0.11	0.88	35.93	0.00	0.00	6.00	-2.71	4.24	-0.57	58.96	190.09	649.39	449.63	940.02	759.49	697.39	515.72	887.44	512.28
29.763	1	0.02	0.00	0.01	0.12	3.55	0.03	3.57	0.20	0.20	92.87	27.25	39.45	96.22	5.34	32.34	0.20	0.15	8.87	2.76	0.20	0.17	0.00	0.00	0.02	0.10	0.66	0.06	2.17	63.05	0.09	2.37	40.56	0.00	0.00	6.00	-2.60	5.81	-0.61	58.72	189.83	652.54	450.94	943.27	760.59	700.70	516.68	890.52	514.43
29.796	1	0.02	0.00	0.01	0.15	2.75	0.03	3.96	0.18	0.18	92.09	23.12	37.01	97.38	6.24	36.38	0.18	0.17	6.90	1.68	0.17	0.14	0.00	0.00	0.02	0.12	0.63	0.05	2.60	60.66	0.09	11.27	39.19	0.00	0.00	6.00	-7.25	3.91	-2.20	57.42	196.02	658.02	452.23	950.28	759.71	701.34	519.00	897.29	513.92
29.829	1	0.02	0.00	0.01	0.18	2.91	0.03	4.32	0.17	0.17	91.36	26.68	37.37	97.90	7.96	40.70	0.17	0.18	5.62	1.10	0.16	0.16	0.00	0.00	0.02	0.14	0.55	0.03	2.96	56.82	0.08	43.09	40.38	0.00	0.00	6.00	-1.33	2.79	-0.50	59.85	187.14	663.62	450.31	957.21	762.42	714.66	515.02	901.78	518.11
29.863	1	0.01	0.00	0.01	0.19	4.12	0.02	4.67	0.16	0.16	90.67	38.93	40.93	97.37	7.68	45.28	0.16	0.17	5.09	0.58	0.11	0.16	0.00	0.00	0.02	0.12	0.54	0.02	3.80	54.46	0.06	13.83	43.87	0.00	0.00	6.00	-0.63	3.93	-0.25	59.50	192.37	666.44	453.48	959.55	766.16	714.96	519.88	907.33	519.09
29.896	1	0.01	0.00	0.01	0.19	3.34	0.02	4.03	0.14	0.14	91.94	33.42	39.41	98.23	5.63	46.85	0.14	0.19	4.16	0.29	0.10	0.12	0.00	0.00	0.02	0.11	0.59	0.03	3.44	51.23	0.07	8.92	42.38	0.00	0.00	6.00	-5.76	1.93	-1.03	57.99	190.12	668.80	456.27	957.39	763.20	715.08	522.39	905.07	515.32
29.929	1	0.01	0.00	0.01	0.16	5.09	0.02	2.99	0.14	0.14	89.82	44.21	43.54	97.80	4.62	45.31	0.14	0.18	6.32	0.20	0.10	0.09	0.00	0.00	0.02	0.10	0.62	0.05	3.48	46.36	0.07	7.12	45.22	0.00	0.00	6.00	-10.21	3.04	0.22	57.75	190.34	674.77	456.71	968.22	765.18	725.30	524.65	915.38	514.61
29.963	1	0.01	0.00	0.01	0.12	8.58	0.02	1.72	0.15	0.13	82.85	56.08	48.52	98.57	3.87	39.02	0.13	0.18	10.34	0.17	0.12	0.08	0.00	0.00	0.04	0.09	0.59	0.15	3.39	39.88	0.06	1.72	48.19	0.00	0.00	6.00	-6.94	-0.83	0.57	58.72	184.97	682.21	453.75	981.19	770.92	738.55	522.22	923.36	514.51
29.996	1	0.01	0.00	0.00	0.08	17.34	0.02	1.13	0.26	0.13	65.32	65.75	55.17	98.35	3.45	31.99	0.13	0.18	19.54	0.12	0.12	0.08	0.00	0.00	0.05	0.07	0.63	0.26	3.55	37.00	0.06	0.20	50.72	0.00	0.00	6.00	-8.68	-1.56	0.30	58.13	188.69	685.20	450.77	988.57	771.16	741.52	521.39	929.91	510.71
30.029	1	0.01	0.00	0.00	0.05	39.58	0.02	0.64	0.26	0.13	35.42	78.95	64.55	98.20	3.80	22.21	0.13	0.19	31.43	0.11	0.09	0.06	0.00	0.00	0.06	0.06	0.66	0.26	3.12	32.69	0.06	0.22	54.89	0.00	0.00	6.00	-7.22	-2.01	-0.25	58.62	187.81	693.13	451.77	997.70	775.14	749.65	522.03	937.22	512.57
30.063	1	0.02	0.00	0.00	0.04	47.00	0.02	0.35	0.24	0.14	28.00	80.30	67.11	98.77	2.94	16.87	0.14	0.17	35.75	0.09	0.07	0.08	0.00	0.00	0.09	0.06	0.68	0.24	3.53	24.25	0.06	0.27	55.41	0.00	0.00	6.00	-7.12	-0.07	0.66	58.48	194.92	695.16	450.87	998.51	772.60	748.79	518.75	943.65	513.92
30.096	1	0.02	0.00	0.00	0.03	50.92	0.03	0.24	0.24	0.15	24.08	82.34	68.51	98.69	2.75	10.40	0.15	0.13	36.87	0.08	0.04	0.05	0.00	0.00	0.15	0.05	0.89	0.24	3.17	21.51	0.06	0.05	56.24	0.00	0.00	6.00	-6.74	-0.39	-0.39	58.75	193.48	698.39	450.55	1000.46	770.60	750.63	521.12	943.85	511.17
30.130	1	0.02	0.00	0.00	0.03	39.39	0.02	0.17	0.25	0.14	35.61	86.37	65.51	98.03	2.39	7.33	0.14	0.10	24.86	0.09	0.03	0.02	0.00	0.00	0.20	0.04	0.93	0.25	3.74	16.46	0.06	0.25	58.15	0.00	0.00	6.00	-9.05	-2.47	1.27	58.21	194.85	700.93	450.69	999.94	767.56	753.23	514.31	948.09	514.05
30.163	1	0.02	0.00	0.00	0.02	46.38	0.02	0.13	0.23	0.16	28.62	89.96	68.05	98.73	2.72	5.25	0.16	0.09	25.65	0.11	0.03	0.02	0.00	0.00	0.23	0.03	0.96	0.23	3.67	12.48	0.06	0.24	60.31	0.00	0.00	6.00	-10.04	-0.25	0.89	58.21	192.55	703.30	451.13	1001.74	766.96	755.96	513.64	948.51	514.68
30.196	1	0.02	0.00	0.00	0.02	46.08	0.02	0.12	0.22	0.18	28.92	91.23	68.18	98.52	2.72	3.36	0.18	0.08	23.60	0.14	0.03	0.02	0.00	0.00	0.22	0.02	1.05	0.18	3.76	11.66	0.06	0.50	61.24	0.00	0.00	6.00	-8.30	-0.99	1.11	58.62	190.52	705.85	452.03	1002.42	766.38	758.90	514.14	949.40	516.67
30.230	1	0.02	0.00	0.00	0.02	43.45	0.02	0.10	0.19	0.19	31.55	91.63	67.42	96.31	2.94	3.00	0.19	0.07	21.11	0.18	0.03	0.03	0.00	0.00	0.18	0.02	0.76	0.10	3.45	7.29	0.05	1.02	61.56	0.00	0.00	6.00	-4.74	-5.69	0.18	59.82	190.61	712.72	454.63	1002.63	762.66	760.89	518.70	951.50	517.64
30.263	1	0.02	0.00	0.00	0.02	49.19	0.02	0.09	0.21	0.21	25.81	92.57	69.36	97.60	2.75	2.51	0.21	0.06	23.59	0.27	0.04	0.09	0.00	0.00	0.18	0.02	0.62	0.09	3.15	6.47	0.05	0.43	62.36	0.00	0.00	6.00	-2.92	-3.47	-1.08	60.15	195.66	715.48	450.96	1006.49	760.33	759.84	518.77	955.41	512.74
30.296	1	0.02	0.00	0.00	0.02	55.15	0.02	0.08	0.20	0.20	19.85	94.52	71.78	98.04	1.87	2.72	0.20	0.04	23.82	0.23	0.06	0.16	0.00	0.00	0.17	0.01	0.57	0.10	2.81	4.44	0.04	0.78	64.39	0.00	0.00	6.00	-8.20	-2.44	-0.28	58.98	185.26	717.92	446.91	1011.30	758.68	770.03	512.23	955.19	506.41
30.330	1	0.01	0.00	0.00	0.02	60.33	0.02	0.08	0.22	0.22	14.67	96.31	73.96	95.78	1.76	2.74	0.22	0.03	22.48	0.30	0.06	0.20	0.00	0.00	0.17	0.01	0.43	0.11	2.16	3.73	0.04	1.15	66.97	0.00	0.00	6.00	-7.57	-6.38	-0.85	59.15	184.53	720.63	446.41	1013.76	758.10	772.09	513.15	956.45	505.00
30.363	1	0.01	0.00	0.00	0.02	58.73	0.02	0.08	0.24	0.24	16.27	95.57	73.20	97.71	1.68	3.10	0.24	0.03	23.67	0.40	0.08	0.29	0.00	0.01	0.16	0.01	0.40	0.13	2.16	3.81	0.05	0.25	65.78	0.00	0.00	6.00	-4.38	-3.24	-1.18	60.51	180.13	720.96	448.01	1008.63	754.51	771.53	512.73	951.62	509.08
30.397	1	0.01	0.00	0.00	0.02	70.99	0.02	0.07	0.34	0.34	4.01	97.41	78.02	98.09	1.29	2.63	0.34	0.03	26.40	0.74	0.14	0.54	0.00	0.01	0.22	0.01	0.42	0.12	2.16	2.95	0.05	1.59	69.24	0.00	0.00	6.00	-5.20	-2.32	-0.11	59.94	189.28	719.22	444.66	1009.35	752.43	767.84	508.38	957.12	508.17
30.430	1	0.01	0.00	0.00	0.01	76.76	0.02	0.07	0.37	0.37	0.00	97.83	80.52	98.64	1.12	2.98	0.37	0.03	29.46	1.16	0.17	0.37	0.00	0.01	0.21	0.01	0.32	0.10	2.08	2.73	0.04	0.39	70.38	0.00	0.00	6.00	-4.44	0.57	-3.18	60.44	191.96	716.08	444.63	1005.66	752.39	758.93	516.00	950.27	500.60
30.463	1	0.01	0.00	0.00	0.01	79.52	0.02	0.07	0.39	0.39	0.00	97.83	81.69	96.93	1.07	3.07	0.39	0.03	32.35	1.10	0.27	0.49	0.00	0.01	0.22	0.01	0.26	0.10	2.09	2.48	0.04	0.19	70.36	0.00	0.00	6.00	-6.41	4.74	-1.79	60.16	183.69	701.85	442.89	992.17	751.69	751.30	508.94	934.86	501.93
30.497	1	0.01	0.00	0.00	0.02	76.14	0.02	0.07	0.42	0.42	0.00	97.34	79.80	88.29	1.17	2.57	0.42	0.03	31.42	1.12	0.44	0.36	0.00	0.01	0.27	0.01	0.29	0.17	1.60	1.80	0.04	0.30	69.08	0.00	0.00	6.00	-5.62	11.90	0.16	60.43	175.18	683.35	440.78	972.85	748.52	739.71	507.65	914.69	499.38
30.530	1	0.01	0.00	0.00	0.02	58.41	0.02	0.07	0.37	0.37	16.59	95.88	72.92	78.82	1.74	2.68	0.37	0.04	22.51	1.04	0.41	0.13	0.00	0.01	0.28	0.01	0.37	0.30	1.42	1.53	0.04	1.56	66.25	0.00	0.00	6.00	-2.57	15.43	1.43	60.37	172.92	652.44	436.24	947.52	751.46	714.53	503.98	887.36	498.50
30.563	1	0.02	0.00	0.00	0.02	38.73	0.02	0.08	0.69	0.39	36.27	93.30	65.73	65.76	3.17	2.77	0.39	0.06	14.72	2.11	0.65	0.17	0.00	0.01	0.33	0.01	0.38	0.69	1.34	1.57	0.05	0.78	63.05	0.00	0.00	6.00	-5.37	18.74	-1.10	59.66	174.06	644.68	438.41	939.28	751.64	702.69	508.01	876.33	495.87
30.597	1	0.02	0.00	0.00	0.02	24.63	0.02	0.08	1.18	0.43	50.74	87.76	59.23	54.84	5.26	2.67	0.43	0.10	11.20	3.73	0.84	0.16	0.00	0.01	0.29	0.01	0.41	1.18	1.25	1.63	0.05	0.09	58.93	0.00	0.00	6.00	-5.26	21.03	1.98	58.66	178.20	623.15	439.47	921.74	753.80	685.58	511.33	863.39	499.53
30.630	1	0.02	0.00	0.00	0.03	16.65	0.03	0.09	1.46	0.43	66.70	80.98	54.33	25.60	7.15	3.54	0.43	0.18	8.91	4.88	0.91	0.26	0.00	0.01	0.28	0.01	0.42	1.46	1.13	1.78	0.06	1.92	55.68	0.00	0.00	6.00	-3.20	27.33	1.11	59.48	167.62	618.75	436.63	915.22	751.83	684.32	506.76	851.64	496.61
30.663	1	0.02	0.00	0.00	0.04	10.11	0.04	0.11	1.14	0.46	79.77	67.74	48.14	23.34	10.53	4.59	0.46	0.24	7.45	4.92	1.50	0.61	0.00	0.02	0.25	0.01	0.52	1.14	0.89	1.98	0.06	0.32	51.28	0.00	0.00	6.00	3.38	27.95	1.83	59.66	165.37	599.45	430.61	896.18	747.78	667.38	504.77	832.33	492.99
30.697	1	0.02	0.01	0.00	0.07	4.56	0.07	0.17	1.05	0.40	90.87	39.13	38.77	11.91	18.46	5.86	0.40	0.39	6.87	4.76	0.74	0.49	0.00	0.03	0.30	0.02	0.51	1.05	0.70	2.03	0.08	0.34	43.92	0.00	0.00	6.00	-1.87	32.00	3.26	60.05	153.69	599.16	431.07	894.49	746.01	674.20	499.96	827.72	492.76
30.730	1	0.02	0.01	0.00	0.10	3.05	0.09	0.24	0.93	0.35	93.91	28.19	33.84	10.79	24.26	7.86	0.35	0.54	5.50	5.42	0.53	0.41	0.00	0.03	0.37	0.02	0.47	0.93	0.72	2.43	0.08	0.17	40.85	0.00	0.00	6.00	-2.20	32.56	4.05	60.27	152.91	594.60	427.93	887.32	737.88	669.92	498.21	822.50	488.19
30.764	1	0.03	0.01	0.00	0.17	1.38	0.14	0.37	0.68	0.27	97.25	11.88	25.17	10.36	30.60	11.50	0.27	0.70	4.29	4.77	0.19	0.31	0.00	0.04	0.36	0.04	0.44	0.68	0.62	2.70	0.11	0.61	34.20	0.00	0.00	6.00	-0.40	32.79	2.66	60.61	153.13	588.59	422.19	877.47	731.22	659.86	489.86	812.85	483.25
30.797	1	0.03	0.02	0.01	0.32	0.73	0.27	0.62	0.62	0.28	98.53	5.01	16.87	3.69	41.10	13.46	0.28	0.79	4.56	5.79	0.21	0.45	0.00	0.05	0.37	0.05	0.42	0.62	0.60	2.97	0.11	0.31	28.36	0.00	0.00	6.00	-1.39	38.31	4.98	60.85	138.81	579.18	421.86	870.28	733.51	661.97	488.07	800.73	484.36
30.830	1	0.03	0.02	0.01	0.34	0.51	0.29	0.61	0.46	0.27	98.78	3.17	13.55	4.40	40.92	13.12	0.27	0.66	4.02	4.49	0.27	0.55	0.00	0.06	0.38	0.06	0.41	0.46	0.56	2.98	0.11	0.36	25.40	0.00	0.00	6.00	-0.54	37.39	3.38	60.71	145.90	572.92	420.69	864.45	732.11	650.39	489.46	796.08	481.60
30.864	1	0.03	0.03	0.01	0.40	0.33	0.31	0.60	0.71	0.22	98.79	1.58	9.46	2.50	39.22	14.96	0.22	0.64	4.78	3.06	0.28	0.80	0.00	0.08	0.56	0.07	0.48	0.71	0.51	2.73	0.12	0.15	20.96	0.00	0.00	6.00	-1.27	40.31	5.53	60.67	141.46	563.29	420.87	856.68	732.94	647.11	489.50	788.44	483.36
30.897	1	0.03	0.03	0.01	0.41	0.26	0.32	0.57	0.75	0.22	98.86	1.28	7.48	3.54	38.44	14.18	0.22	0.73	4.98	2.56	0.26	0.52	0.00	0.09	0.73	0.09	0.47	0.75	0.52	2.83	0.11	0.21	18.89	0.00	0.00	6.00	1.33	38.53	4.62	61.09	142.31	557.03	419.41	855.68	737.78	641.71	492.56	783.59	481.57
30.930	1	0.03	0.04	0.01	0.61	0.19	0.45	0.84	0.78	0.18	98.33	2.11	3.16	5.07	44.77	17.17	0.18	0.78	4.80	2.03	0.26	0.40	0.00	0.09	0.78	0.11	0.41	0.71	0.42	2.67	0.11	0.31	16.14	0.00	0.00	6.00	-0.13	36.65	3.79	60.72	150.43	552.93	418.99	852.94	739.38	633.04	490.04	783.27	482.19
30.964	1	0.04	0.05	0.01	0.68	0.12	0.50	0.78	0.94	0.20	98.44	1.87	0.00	5.63	43.09	17.29	0.15	0.74	6.16	2.30	0.31	0.65	0.00	0.14	0.94	0.20	0.46	0.76	0.33	2.58	0.14	0.22	11.20	0.00	0.00	6.00	1.49	36.10	5.75	61.34	145.76	547.71	419.40	848.39	741.54	632.93	489.86	778.62	485.62
30.997	1	0.04	0.06	0.01	0.74	0.11	0.50	0.82	0.95	0.21	98.35	1.90	0.00	8.42	43.27	18.78	0.15	0.73	6.03	2.91	0.44	0.88	0.00	0.15	0.95	0.21	0.54	0.41	0.35	2.23	0.14	0.41	10.38	0.00	0.00	6.00	0.30	33.93	6.46	61.32	146.28	543.47	420.16	845.01	742.18	629.57	490.45	775.79	486.33
31.030	1	0.04	0.06	0.01	0.66	0.10	0.42	0.69	1.13	0.24	98.63	1.31	0.00	5.95	38.35	19.22	0.14	0.70	8.02	3.96	0.62	1.38	0.00	0.18	1.13	0.24	0.61	0.31	0.33	2.31	0.14	0.21	9.07	0.00	0.00	6.00	0.79	35.80	7.26	61.01	148.20	537.54	421.06	841.67	745.45	625.49	491.90	773.66	489.27
31.064	1	0.05	0.06	0.01	0.66	0.08	0.34	0.63	1.28	0.34	98.68	0.90	0.00	5.57	32.93	22.79	0.11	0.65	7.54	3.20	0.62	1.11	0.00	0.24	1.28	0.34	0.51	0.36	0.34	2.31	0.10	0.53	7.04	0.00	0.00	6.00	-0.37	36.15	5.07	60.37	150.73	535.99	420.70	844.37	749.12	621.95	494.06	772.45	485.84
31.097	1	0.04	0.06	0.01	0.83	0.08	0.33	0.83	1.49	0.41	98.34	1.01	0.00	5.75	34.38	28.05	0.11	0.76	7.18	3.65	0.59	0.87	0.00	0.26	1.49	0.41	0.52	0.41	0.33	2.02	0.10	0.72	7.19	0.00	0.00	6.00	-3.99	35.98	7.55	60.07	153.45	536.29	420.44	838.79	739.58	621.60	489.04	775.04	487.14
31.131	1	0.05	0.06	0.01	0.67	0.07	0.29	0.60	1.55	0.52	98.67	0.76	0.00	6.91	30.16	25.06	0.10	0.61	5.95	4.52	0.60	0.71	0.00	0.37	1.55	0.52	0.52	0.87	0.29	1.45	0.10	0.26	6.28	0.00	0.00	6.00	-1.42	35.00	6.08	60.26	147.58	534.36	418.28	837.53	742.65	620.30	486.32	767.87	485.14
31.164	1	0.05	0.06	0.01	0.68	0.07	0.28	0.61	1.37	0.71	98.64	0.73	0.00	12.82	29.76	26.11	0.09	0.53	6.18	5.25	0.78	0.99	0.00	0.46	1.37	0.71	0.55	0.95	0.29	1.17	0.10	0.19	6.17	0.00	0.00	6.00	0.55	31.58	5.31	60.60	154.01	535.27	418.63	837.51	741.44	616.39	489.49	770.32	484.70
31.197	1	0.06	0.06	0.02	0.54	0.07	0.21	0.46	1.11	0.73	98.91	0.54	0.00	10.78	23.46	25.85	0.08	0.56	7.39	5.28	1.08	1.81	0.00	0.47	1.11	0.73	0.44	0.53	0.30	1.18	0.09	0.40	6.17	0.00	0.00	6.00	-1.93	32.57	7.29	60.21	154.03	535.14	420.24	835.52	739.39	618.20	487.89	772.23	488.01
31.231	1	0.06	0.06	0.02	0.52	0.07	0.18	0.42	0.81	0.91	98.97	0.57	0.00	21.40	20.41	27.00	0.09	0.57	6.80	5.39	1.18	2.06	0.00	0.46	0.81	0.91	0.39	0.40	0.26	0.90	0.08	0.28	5.75	0.00	0.00	6.00	-1.24	28.50	5.30	60.06	159.02	536.90	420.55	833.66	736.10	612.63	489.27	771.61	485.54
31.264	1	0.06	0.06	0.02	0.50	0.07	0.18	0.41	0.58	0.93	99.01	0.54	0.00	23.93	20.31	26.31	0.09	0.52	6.78	5.97	1.07	1.54	0.00	0.39	0.58	0.93	0.38	0.22	0.25	0.96	0.08	0.73	6.18	0.00	0.00	6.00	0.49	27.78	5.64	60.52	158.04	537.05	424.96	829.83	736.56	611.64	493.61	769.65	490.15
31.297	1	0.06	0.06	0.02	0.44	0.07	0.15	0.36	0.51	0.93	99.11	0.56	0.00	23.31	16.75	27.01	0.10	0.42	7.31	6.10	1.17	1.58	0.00	0.41	0.51	0.93	0.41	0.19	0.21	0.97	0.08	0.32	6.44	0.00	0.00	6.00	-7.25	27.96	5.06	56.99	165.94	535.00	419.37	830.14	732.83	606.37	480.77	772.25	485.14
31.331	1	0.07	0.06	0.02	0.42	0.07	0.13	0.35	0.48	1.28	99.15	0.59	0.00	33.81	14.96	27.81	0.11	0.43	6.00	9.47	1.14	1.28	0.00	0.46	0.48	1.28	0.45	0.26	0.20	0.86	0.10	0.84	6.93	0.00	0.00	6.00	-5.03	25.36	4.83	57.76	167.15	537.87	423.81	827.91	730.95	605.52	487.74	772.67	487.89
31.364	1	0.09	0.06	0.02	0.35	0.08	0.11	0.28	0.51	1.39	99.30	0.57	0.96	52.83	10.00	27.29	0.13	0.35	6.70	11.99	1.79	1.48	0.00	0.51	0.45	1.39	0.42	0.25	0.19	0.98	0.11	1.23	6.90	0.00	0.00	6.00	-2.35	21.43	6.88	59.40	164.70	540.80	426.03	825.84	728.16	609.60	488.55	774.25	492.68
31.398	1	0.08	0.05	0.02	0.46	0.07	0.10	0.40	0.46	1.78	99.08	0.93	0.20	51.68	11.82	34.12	0.15	0.49	5.04	14.33	1.75	0.86	0.00	0.46	0.30	1.78	0.36	0.26	0.16	0.98	0.12	0.61	7.16	0.00	0.00	6.00	0.31	21.66	6.65	60.48	166.54	542.38	427.24	829.77	728.73	611.28	498.29	777.66	491.01
31.431	1	0.07	0.04	0.02	0.64	0.06	0.09	0.59	0.45	2.11	98.72	1.74	0.00	53.06	12.31	42.70	0.15	0.56	3.95	14.02	1.44	0.56	0.00	0.45	0.18	2.11	0.30	0.24	0.17	1.21	0.13	0.26	6.63	0.00	0.00	6.00	-0.94	21.39	5.63	60.08	163.76	543.16	428.27	830.81	731.53	612.02	497.79	775.64	490.89
31.464	1	0.08	0.04	0.02	0.68	0.06	0.09	0.65	0.46	2.07	98.63	2.03	0.00	37.00	12.71	44.61	0.16	0.49	4.22	17.89	1.75	0.57	0.00	0.46	0.21	2.07	0.35	0.31	0.16	1.36	0.15	0.28	6.70	0.00	0.00	6.00	0.06	24.66	7.47	59.97	160.74	541.52	428.10	830.14	733.60	614.99	494.84	775.73	494.92
31.498	1	0.08	0.04	0.02	0.69	0.06	0.09	0.67	0.45	2.61	98.61	2.20	0.00	43.96	12.12	45.68	0.16	0.42	3.50	18.26	1.31	0.36	0.00	0.45	0.26	2.61	0.41	0.35	0.14	1.87	0.17	0.26	6.95	0.00	0.00	6.00	0.46	23.21	7.42	59.18	168.58	540.94	427.47	831.46	734.11	611.67	495.03	780.25	495.66
31.531	1	0.08	0.04	0.02	0.69	0.06	0.08	0.67	0.51	2.77	98.63	2.57	0.00	53.83	9.63	47.58	0.16	0.49	3.58	18.66	1.36	0.58	0.00	0.50	0.42	2.77	0.42	0.51	0.13	2.31	0.23	0.47	6.68	0.00	0.00	6.00	1.00	21.23	5.60	59.01	168.61	542.75	428.40	832.25	737.36	610.21	493.48	778.79	496.16
31.564	1	0.07	0.03	0.02	0.77	0.06	0.08	0.77	0.76	2.46	98.46	3.17	0.00	45.64	10.50	50.01	0.17	0.48	3.66	17.57	1.76	0.73	0.00	0.49	0.46	2.46	0.40	0.76	0.12	2.42	0.25	0.75	6.26	0.00	0.00	6.00	-0.32	22.87	3.33	58.66	167.71	544.13	429.80	833.01	738.26	608.64	496.19	776.33	493.65
31.598	1	0.07	0.04	0.02	0.71	0.06	0.08	0.70	0.76	2.38	98.59	2.58	0.00	34.32	10.30	47.36	0.19	0.44	3.14	16.39	1.91	0.84	0.00	0.45	0.44	2.38	0.41	0.76	0.11	3.13	0.32	0.31	6.02	0.00	0.00	6.00	1.72	25.24	5.41	59.59	165.42	543.13	429.85	831.81	736.21	611.74	498.82	777.12	495.07
31.631	1	0.06	0.04	0.02	0.77	0.06	0.08	0.78	1.37	2.30	98.44	3.02	0.00	45.11	11.19	48.80	0.18	0.54	3.53	13.01	1.78	0.91	0.00	0.52	0.52	2.30	0.48	1.37	0.10	3.21	0.31	0.19	5.92	0.00	0.00	6.00	1.94	22.98	4.34	60.08	166.41	545.79	432.12	830.99	734.09	610.59	502.62	776.79	494.46
31.664	1	0.07	0.04	0.02	0.77	0.06	0.07	0.79	1.59	2.27	98.43	3.39	0.00	24.24	9.65	50.07	0.19	0.52	3.46	13.79	1.91	0.65	0.00	0.56	0.81	2.27	0.52	1.59	0.09	3.68	0.38	0.80	5.76	0.00	0.00	6.00	-4.15	27.70	4.27	58.51	162.12	548.39	433.03	829.43	732.13	613.30	493.96	775.41	495.93
31.698	1	0.09	0.04	0.02	0.70	0.05	0.08	0.72	1.22	2.48	98.56	2.57	0.00	35.34	10.08	46.89	0.22	0.43	4.22	19.88	2.21	0.91	0.00	0.54	1.22	2.48	0.53	0.84	0.07	4.42	0.44	0.62	5.26	0.00	0.00	6.00	-4.65	25.02	5.63	58.28	168.52	549.71	431.90	827.75	725.63	611.87	491.97	780.34	496.34
31.731	1	0.09	0.04	0.02	0.73	0.06	0.08	0.76	1.48	2.21	98.48	2.75	0.00	26.31	10.67	47.47	0.21	0.38	5.30	20.88	2.14	0.98	0.00	0.57	1.48	2.21	0.69	0.80	0.07	4.51	0.47	0.83	5.29	0.00	0.00	6.00	1.38	27.15	8.09	60.72	153.27	546.83	428.03	826.65	726.23	620.36	490.46	773.54	495.55
31.765	1	0.11	0.04	0.02	0.66	0.06	0.09	0.67	1.66	2.02	98.66	2.18	0.00	58.53	10.57	44.34	0.25	0.38	6.37	26.05	2.92	1.17	0.00	0.77	1.66	2.02	1.00	0.39	0.06	4.74	0.62	0.51	5.01	0.00	0.00	6.00	-1.67	20.28	8.20	58.57	165.99	544.50	425.10	823.54	719.75	611.49	485.70	777.32	493.17
31.798	1	0.12	0.05	0.02	0.64	0.05	0.10	0.63	1.46	2.33	98.71	1.76	0.00	84.52	11.86	41.82	0.25	0.30	5.22	25.99	2.71	1.04	0.00	0.84	1.46	2.33	1.02	0.56	0.06	4.47	0.59	0.43	4.48	0.00	0.00	6.00	0.30	13.51	2.64	58.33	177.85	550.14	430.61	826.97	723.80	602.30	497.23	780.05	491.47
31.831	1	0.16	0.06	0.02	0.47	0.05	0.11	0.42	1.63	2.38	99.06	0.94	0.00	51.02	10.36	33.20	0.26	0.28	5.83	28.78	2.12	1.01	0.00	0.81	1.63	2.38	1.06	1.30	0.06	4.64	0.58	0.59	4.24	0.00	0.00	6.00	0.81	21.80	4.88	59.72	162.06	551.91	429.18	825.82	719.40	613.65	494.40	775.67	490.66
31.865	1	0.21	0.07	0.02	0.42	0.05	0.13	0.36	1.71	1.72	99.15	0.70	0.00	79.54	10.73	28.89	0.21	0.25	5.23	33.53	1.72	0.92	0.00	0.70	1.71	1.72	1.16	1.54	0.06	5.22	0.57	0.31	3.53	0.11	0.00	6.00	-1.63	15.21	5.24	58.63	167.60	552.69	430.46	826.17	719.68	611.66	492.81	779.26	492.90
31.898	1	0.26	0.08	0.02	0.40	0.04	0.13	0.33	1.72	1.53	99.21	0.60	0.00	59.62	10.55	26.74	0.21	0.21	4.08	38.33	1.73	1.29	0.00	0.73	1.70	1.53	1.22	1.72	0.05	5.24	0.55	0.70	3.25	0.12	0.00	6.00	-0.72	20.05	7.05	59.75	157.55	554.32	431.61	827.04	720.56	620.25	493.05	777.79	495.40
31.931	1	0.35	0.10	0.02	0.32	0.04	0.15	0.24	2.08	1.17	99.30	0.39	0.00	83.44	10.25	20.36	0.22	0.15	5.21	42.80	1.87	1.22	0.00	0.81	2.00	1.17	1.44	2.08	0.04	4.72	0.58	3.05	2.91	0.56	0.00	6.00	-5.69	13.91	4.82	56.90	174.69	562.61	429.75	833.45	717.47	616.46	483.99	790.84	494.32
31.965	1	0.37	0.12	0.02	0.25	0.04	0.15	0.17	2.80	1.00	99.26	0.33	0.00	64.72	8.02	14.96	0.25	0.12	4.71	40.86	2.14	1.11	0.00	1.00	2.80	0.75	2.10	1.79	0.03	3.78	0.53	0.71	2.54	0.81	0.00	6.00	-3.43	18.97	6.16	57.69	173.32	566.62	431.72	834.97	716.34	622.15	486.08	795.02	498.49
31.998	1	0.42	0.14	0.03	0.21	0.04	0.15	0.13	3.77	1.00	99.15	0.33	0.00	66.98	6.15	10.90	0.24	0.13	4.61	40.81	2.19	1.10	0.00	1.00	3.77	0.66	1.85	2.99	0.03	3.60	0.54	0.12	2.28	1.14	0.00	6.00	-1.37	18.46	2.84	56.86	177.84	565.34	430.37	835.20	715.90	614.50	492.69	792.33	491.17
32.031	1	0.37	0.15	0.03	0.20	0.04	0.15	0.12	4.72	1.11	99.26	0.33	0.00	77.45	5.34	10.19	0.24	0.10	5.36	36.07	2.19	0.78	0.00	1.11	4.72	0.45	1.57	3.53	0.02	3.15	0.51	1.05	2.11	1.34	0.00	6.00	-5.33	15.83	4.88	57.04	173.37	569.98	431.86	837.38	715.14	622.88	486.79	796.04	495.38
32.065	1	0.44	0.16	0.03	0.18	0.04	0.16	0.11	4.56	1.27	99.11	0.33	0.00	81.97	4.49	8.25	0.25	0.09	4.56	38.68	2.05	0.77	0.00	1.27	6.60	0.36	1.77	4.06	0.02	2.73	0.46	0.94	1.71	1.44	0.00	6.00	-4.22	14.43	3.95	57.56	172.63	570.64	435.42	838.73	719.31	622.78	493.57	795.38	496.81
32.098	1	0.42	0.16	0.03	0.20	0.04	0.17	0.11	5.57	1.40	99.16	0.33	0.00	70.05	5.57	9.16	0.24	0.09	4.48	36.19	1.81	0.79	0.00	1.40	9.23	0.31	2.02	6.82	0.02	2.55	0.48	0.56	1.68	1.30	0.00	6.00	-3.50	17.75	6.41	58.90	163.97	573.25	433.99	839.55	715.38	632.09	491.29	795.95	497.14
32.132	1	0.41	0.16	0.04	0.19	0.04	0.18	0.11	4.80	1.38	99.18	0.33	0.00	71.44	4.80	8.40	0.28	0.07	4.55	33.98	1.80	1.09	0.00	1.38	11.73	0.21	2.45	7.02	0.01	2.59	0.52	2.32	1.53	1.48	0.00	6.00	-6.06	17.42	4.42	56.88	171.26	577.11	431.28	842.31	712.32	629.34	485.73	800.42	493.43
32.165	1	0.41	0.17	0.04	0.19	0.04	0.18	0.11	5.52	1.22	99.18	0.33	0.00	88.00	4.99	8.38	0.26	0.05	5.52	34.60	1.47	0.94	0.00	1.22	11.87	0.17	2.37	4.96	0.01	2.78	0.40	2.54	1.50	2.03	0.00	6.00	-6.47	12.04	2.01	56.04	181.23	581.77	442.94	842.89	718.64	623.48	497.17	804.59	503.86
32.198	1	0.30	0.17	0.03	0.20	0.04	0.17	0.12	6.41	1.13	99.40	0.33	0.00	84.85	4.90	9.76	0.24	0.05	6.41	27.92	1.64	1.37	0.00	1.13	8.77	0.15	2.26	3.50	0.01	3.12	0.36	1.13	1.61	2.07	0.00	6.00	-5.66	13.38	2.74	57.40	169.93	588.04	445.11	843.12	716.08	633.29	498.23	803.13	503.58
32.232	1	0.27	0.16	0.03	0.20	0.04	0.15	0.12	6.49	1.12	99.46	0.33	0.00	88.79	3.92	11.94	0.26	0.06	7.28	26.62	1.83	2.49	0.00	1.12	6.49	0.10	1.70	1.82	0.01	3.31	0.29	1.92	1.59	1.91	0.00	6.00	-3.24	11.65	1.90	56.92	174.95	593.16	451.64	842.46	715.82	631.87	504.90	806.73	510.38
32.265	1	0.27	0.14	0.03	0.21	0.05	0.14	0.13	4.03	0.98	99.46	0.33	0.00	91.26	3.44	13.54	0.27	0.04	10.08	27.62	2.35	4.49	0.00	0.98	4.03	0.09	1.76	1.06	0.01	4.13	0.28	0.64	1.79	1.43	0.00	6.00	-9.59	10.27	1.29	55.42	180.69	593.19	456.46	839.14	713.08	626.49	507.72	807.08	513.71
32.298	1	0.25	0.15	0.04	0.20	0.04	0.13	0.13	2.62	0.94	99.51	0.33	0.00	89.79	2.89	12.46	0.23	0.04	7.58	23.37	2.08	7.00	0.00	0.94	2.62	0.09	1.19	1.03	0.01	4.96	0.26	5.40	1.72	1.47	0.00	6.00	-6.09	11.13	-1.36	57.88	177.42	599.25	463.35	841.46	716.52	628.83	524.07	805.78	511.11
32.332	1	0.20	0.14	0.04	0.21	0.04	0.12	0.14	1.56	0.88	99.58	0.33	0.00	93.75	2.31	14.59	0.20	0.05	6.38	18.30	1.71	8.31	0.00	0.88	1.56	0.06	0.95	1.13	0.01	5.61	0.26	1.43	1.77	1.42	0.00	6.00	-4.92	8.46	-3.23	59.39	174.28	605.55	469.83	844.91	720.32	633.04	533.29	806.28	514.25
32.365	1	0.18	0.15	0.03	0.19	0.04	0.11	0.13	1.51	0.81	99.62	0.33	0.00	86.56	1.49	12.61	0.20	0.06	4.15	14.63	1.27	4.56	0.00	0.81	0.87	0.07	0.80	1.51	0.01	5.66	0.26	0.56	1.77	1.60	0.00	6.00	-10.31	12.69	-1.79	58.40	175.26	609.39	470.48	847.54	718.35	637.50	528.78	812.28	515.88
32.399	1	0.16	0.14	0.03	0.18	0.04	0.11	0.12	1.48	0.78	99.65	0.33	0.00	89.57	1.18	11.24	0.19	0.06	3.54	13.15	1.90	1.76	0.00	0.78	0.61	0.08	0.67	1.48	0.01	5.83	0.23	1.92	2.32	0.94	0.00	6.00	-8.94	11.25	-3.62	57.92	182.51	610.19	469.49	853.73	721.07	635.20	536.10	816.05	511.51
32.432	1	0.15	0.14	0.03	0.16	0.04	0.11	0.11	1.69	0.62	99.68	0.33	0.00	93.61	0.97	9.17	0.16	0.06	4.09	10.27	1.54	1.50	0.00	0.62	0.52	0.10	0.80	1.69	0.01	6.61	0.21	4.48	2.70	0.72	0.00	6.00	-5.82	8.58	-3.11	59.87	174.46	611.63	471.36	857.07	725.57	642.82	541.06	815.12	513.70
32.465	1	0.14	0.13	0.02	0.16	0.04	0.11	0.11	1.10	0.53	99.68	0.33	0.00	92.63	0.85	8.92	0.17	0.07	3.98	9.09	1.04	1.09	0.00	0.53	0.43	0.11	0.84	1.10	0.01	7.50	0.22	3.95	3.01	0.67	0.00	6.00	-3.23	9.34	-2.32	60.27	173.55	614.01	471.53	864.15	733.94	648.53	538.01	821.00	518.68
32.499	1	0.12	0.12	0.02	0.15	0.05	0.11	0.12	0.83	0.39	99.70	0.33	0.09	92.65	1.11	8.18	0.17	0.05	5.61	6.99	0.76	0.93	0.00	0.39	0.39	0.16	1.27	0.83	0.02	9.77	0.22	3.98	4.41	0.14	0.00	6.00	-2.73	9.33	-1.20	59.52	180.65	614.58	471.03	870.09	737.83	649.63	539.69	829.22	520.16
32.532	1	0.11	0.10	0.02	0.16	0.05	0.10	0.14	0.63	0.31	99.68	0.33	0.33	94.67	1.46	10.17	0.16	0.05	3.93	5.03	0.39	0.85	0.00	0.31	0.36	0.19	1.12	0.63	0.03	10.86	0.25	2.65	5.15	0.00	0.00	6.00	-4.77	7.62	-0.23	57.97	180.74	615.15	471.19	872.87	742.61	652.13	533.09	832.67	524.46
32.565	1	0.10	0.09	0.02	0.18	0.06	0.09	0.17	0.38	0.32	99.64	0.33	1.58	94.87	1.77	14.08	0.15	0.05	4.39	5.34	0.35	1.14	0.00	0.32	0.35	0.17	1.63	0.38	0.03	10.56	0.27	1.59	6.14	0.00	0.00	6.00	-6.70	7.42	-1.09	57.70	178.86	620.00	475.74	875.77	744.78	655.83	537.38	834.38	526.79
32.599	1	0.08	0.06	0.02	0.18	0.09	0.08	0.21	0.42	0.20	99.57	0.33	5.17	95.26	2.00	16.17	0.13	0.03	5.16	4.60	0.34	1.26	0.00	0.20	0.38	0.17	2.00	0.42	0.05	14.28	0.24	0.87	9.24	0.00	0.00	6.00	-2.33	7.00	0.70	59.44	175.93	623.76	480.02	877.09	747.40	662.22	540.98	838.02	534.16
32.632	1	0.09	0.06	0.02	0.17	0.10	0.08	0.22	0.39	0.18	99.56	0.33	5.72	94.81	2.37	16.14	0.13	0.03	5.60	6.57	0.39	1.71	0.00	0.18	0.39	0.16	1.77	0.27	0.06	14.73	0.24	4.84	9.65	0.00	0.00	6.00	-4.95	7.47	0.69	59.04	166.92	627.84	479.24	880.59	747.36	670.48	536.64	837.36	532.92
32.665	1	0.07	0.05	0.02	0.20	0.13	0.08	0.29	0.36	0.14	99.43	0.38	7.99	95.63	2.76	21.41	0.11	0.03	7.49	5.57	0.34	1.86	0.00	0.14	0.36	0.13	1.45	0.27	0.07	15.35	0.23	0.46	11.06	0.00	0.00	6.00	-6.75	6.57	2.92	59.30	164.92	637.12	485.47	885.13	748.59	681.24	536.63	846.08	541.87
32.699	1	0.07	0.05	0.02	0.19	0.13	0.07	0.32	0.32	0.14	99.37	0.45	8.31	96.79	2.88	21.52	0.11	0.03	5.26	4.37	0.27	1.42	0.00	0.11	0.32	0.14	0.94	0.24	0.08	17.58	0.28	0.31	12.23	0.00	0.00	6.00	-4.08	4.97	0.42	60.29	168.40	645.35	493.85	888.90	751.80	682.23	549.81	850.59	546.15
32.732	1	0.07	0.05	0.02	0.15	0.13	0.08	0.24	0.37	0.12	99.51	0.48	8.91	96.44	2.39	15.20	0.11	0.02	5.22	3.60	0.26	0.79	0.00	0.10	0.37	0.12	0.93	0.21	0.08	18.01	0.31	1.48	12.71	0.00	0.00	6.00	-1.38	5.50	0.33	61.15	169.19	653.28	498.17	896.67	755.94	689.61	556.49	858.70	550.47
32.766	1	0.07	0.05	0.01	0.13	0.16	0.07	0.21	0.41	0.16	99.58	0.63	10.99	96.42	1.95	11.91	0.09	0.02	5.22	2.53	0.20	0.34	0.00	0.08	0.41	0.16	0.69	0.33	0.09	18.06	0.40	0.52	14.57	0.00	0.00	6.00	-1.71	5.53	-0.26	61.50	164.21	660.23	505.39	902.76	763.10	697.91	563.20	861.99	556.65
32.799	1	0.07	0.05	0.01	0.10	0.22	0.07	0.17	0.43	0.14	99.56	0.85	13.65	97.46	1.67	8.04	0.09	0.02	6.11	2.16	0.18	0.29	0.00	0.07	0.43	0.14	0.82	0.35	0.09	17.45	0.42	0.86	16.66	0.00	0.00	6.00	-2.63	3.77	-0.83	60.91	171.09	668.01	511.04	909.26	766.36	700.77	569.31	871.68	561.47
32.832	1	0.07	0.05	0.01	0.09	0.22	0.08	0.14	0.64	0.12	99.56	0.80	13.65	97.31	1.45	4.58	0.09	0.02	7.27	1.25	0.14	0.16	0.00	0.08	0.55	0.12	0.86	0.64	0.08	15.59	0.46	0.18	16.23	0.00	0.00	6.00	1.46	4.07	0.54	61.36	166.21	674.90	517.20	913.97	772.31	710.76	573.08	876.95	570.77
32.866	1	0.07	0.04	0.01	0.08	0.30	0.07	0.12	0.71	0.09	99.40	1.23	16.67	98.58	1.37	3.19	0.09	0.02	6.70	0.94	0.09	0.14	0.00	0.07	0.57	0.08	0.92	0.71	0.10	14.55	0.47	1.29	19.29	0.00	0.00	6.00	-4.28	0.80	0.17	60.87	167.80	683.18	523.22	921.24	774.73	717.20	578.93	884.92	573.81
32.899	1	0.06	0.04	0.01	0.08	0.26	0.07	0.13	0.49	0.09	99.47	1.12	15.65	98.39	1.16	4.17	0.09	0.02	5.55	0.44	0.06	0.13	0.00	0.05	0.49	0.07	1.09	0.44	0.12	14.80	0.48	1.05	18.66	0.00	0.00	6.00	-9.29	1.42	-0.36	59.09	167.15	687.34	527.28	926.93	779.42	721.80	581.83	888.85	576.10
32.932	1	0.07	0.04	0.01	0.08	0.27	0.07	0.12	0.50	0.09	99.46	1.15	15.88	98.10	1.08	3.12	0.09	0.01	5.58	0.36	0.06	0.12	0.00	0.04	0.41	0.05	1.32	0.30	0.13	13.80	0.50	5.04	18.80	0.00	0.00	6.00	-6.47	2.27	1.34	59.46	165.38	688.99	528.12	930.97	783.93	727.69	581.57	893.07	580.57
32.966	1	0.06	0.04	0.01	0.08	0.35	0.07	0.12	0.49	0.09	99.30	1.40	18.25	98.53	0.99	3.96	0.09	0.01	7.48	0.31	0.05	0.14	0.00	0.04	0.31	0.03	1.62	0.09	0.19	13.78	0.49	2.78	20.19	0.00	0.00	6.00	-9.67	0.96	-1.31	58.56	167.91	695.66	531.48	942.02	789.87	732.06	591.07	899.52	578.70
32.999	1	0.06	0.03	0.01	0.08	0.49	0.07	0.14	0.42	0.10	99.02	1.75	21.17	95.80	1.04	6.19	0.10	0.02	10.81	0.24	0.08	0.17	0.00	0.03	0.17	0.02	1.46	0.04	0.24	14.91	0.42	6.36	21.60	0.00	0.00	6.00	-4.92	6.36	0.27	59.97	155.74	695.02	531.53	941.79	793.93	739.77	588.20	895.41	582.64
33.032	1	0.05	0.03	0.01	0.09	0.60	0.07	0.15	0.37	0.10	98.80	1.80	22.65	96.22	1.20	7.85	0.10	0.02	13.97	0.21	0.10	0.16	0.00	0.03	0.13	0.02	1.54	0.04	0.31	15.58	0.37	10.86	21.77	0.00	0.00	6.00	-9.07	5.82	0.32	58.43	161.01	696.32	529.32	945.04	791.66	739.45	585.96	900.32	579.45
33.066	1	0.05	0.03	0.01	0.09	0.68	0.07	0.17	0.26	0.12	98.65	1.68	23.45	97.78	1.26	8.35	0.12	0.03	16.94	0.21	0.11	0.16	0.00	0.02	0.11	0.01	1.23	0.03	0.44	17.93	0.26	1.15	21.35	0.00	0.00	6.00	-9.97	3.08	0.82	58.25	161.74	697.19	527.30	950.22	793.82	742.66	584.62	904.27	578.19
33.099	1	0.05	0.03	0.01	0.09	0.76	0.07	0.17	0.23	0.14	98.48	1.95	24.44	96.11	1.54	9.32	0.14	0.03	17.19	0.25	0.17	0.14	0.00	0.02	0.10	0.01	1.02	0.05	0.47	15.43	0.23	0.35	22.27	0.00	0.00	6.00	-8.54	5.97	0.90	58.27	166.90	694.91	525.40	951.14	795.84	739.55	582.92	906.38	578.30
33.133	1	0.05	0.03	0.01	0.09	0.81	0.06	0.15	0.16	0.16	98.37	2.40	25.17	97.72	1.72	9.80	0.16	0.03	15.78	0.27	0.20	0.06	0.00	0.02	0.09	0.01	0.93	0.10	0.59	12.76	0.16	0.23	23.60	0.00	0.00	6.00	-5.28	3.22	-0.30	59.36	166.01	693.57	524.28	951.94	798.49	738.17	584.73	903.99	576.90
33.166	1	0.05	0.02	0.01	0.08	1.08	0.06	0.13	0.19	0.19	97.84	3.35	27.72	96.71	2.14	7.82	0.19	0.04	16.65	0.35	0.19	0.07	0.00	0.02	0.09	0.01	0.63	0.08	0.81	11.14	0.14	0.73	25.74	0.00	0.00	6.00	-5.30	5.09	-1.06	59.34	161.90	692.80	523.31	953.29	800.81	739.67	583.88	901.35	575.61
33.199	1	0.05	0.02	0.01	0.07	1.32	0.06	0.12	0.20	0.20	97.36	4.50	29.66	94.65	1.99	7.01	0.20	0.06	16.45	0.37	0.21	0.06	0.00	0.02	0.12	0.01	0.52	0.14	0.82	8.92	0.13	0.60	27.66	0.00	0.00	6.00	-4.21	7.63	-2.57	59.07	173.69	691.09	522.57	951.68	799.32	730.06	585.90	903.33	573.82
33.233	1	0.04	0.01	0.01	0.06	2.42	0.05	0.10	0.21	0.21	95.15	10.21	35.49	95.50	2.01	5.21	0.21	0.07	16.55	0.34	0.22	0.06	0.00	0.01	0.16	0.01	0.48	0.15	1.25	6.07	0.09	0.16	33.14	0.00	0.00	6.00	-2.84	6.72	-3.12	60.16	167.17	690.35	523.72	949.88	800.51	731.46	586.42	898.27	575.47
33.266	1	0.04	0.01	0.01	0.05	4.27	0.05	0.09	0.31	0.23	91.46	15.19	40.28	94.22	2.78	3.67	0.23	0.05	21.31	0.39	0.20	0.07	0.00	0.01	0.31	0.01	0.49	0.26	1.11	5.02	0.08	0.40	35.97	0.00	0.00	6.00	-3.79	8.05	-2.94	59.41	172.44	686.37	520.06	945.99	796.05	725.05	583.55	897.02	570.82
33.299	1	0.04	0.01	0.01	0.04	4.35	0.05	0.08	0.81	0.27	91.29	17.21	40.57	95.58	2.04	2.44	0.27	0.04	19.83	0.44	0.27	0.06	0.00	0.01	0.57	0.01	0.48	0.81	0.91	3.06	0.08	2.47	36.89	0.00	0.00	6.00	0.06	6.63	-2.60	60.68	173.21	682.54	519.39	941.40	795.79	720.79	583.09	893.66	572.40
33.333	1	0.03	0.01	0.01	0.04	8.32	0.04	0.07	1.95	0.29	83.36	31.61	46.61	95.89	1.48	2.02	0.29	0.03	22.21	0.34	0.23	0.06	0.00	0.02	1.13	0.01	0.71	1.95	1.03	2.16	0.07	0.12	41.86	0.00	0.00	6.00	1.97	6.25	-3.61	62.49	163.17	682.68	521.08	935.63	791.86	722.18	586.23	884.64	570.99
33.366	1	0.03	0.01	0.01	0.04	8.52	0.04	0.07	3.54	0.27	82.96	30.23	46.38	95.79	1.19	1.66	0.27	0.03	23.46	0.32	0.21	0.04	0.00	0.02	1.46	0.01	0.76	3.54	0.77	1.66	0.08	0.96	41.46	0.00	0.00	6.00	-1.12	6.38	-3.27	61.71	164.06	681.40	522.60	933.32	791.20	720.30	586.11	883.73	571.80
33.400	1	0.03	0.00	0.01	0.03	22.80	0.03	0.06	3.79	0.30	54.40	60.97	56.62	95.81	1.04	1.31	0.30	0.02	28.10	0.40	0.19	0.04	0.00	0.02	2.15	0.01	0.79	3.79	0.66	1.15	0.07	3.04	49.44	0.00	0.00	6.00	-1.83	6.35	-3.73	61.62	162.47	679.35	522.55	929.97	789.69	717.90	585.79	879.68	570.82
33.433	1	0.02	0.00	0.00	0.02	30.02	0.03	0.06	3.36	0.28	44.98	70.70	59.93	94.51	0.73	1.17	0.28	0.02	29.37	0.50	0.22	0.05	0.00	0.03	3.30	0.00	1.10	3.36	0.57	1.04	0.07	2.01	52.15	0.00	0.00	6.00	-4.32	7.77	-3.90	60.76	163.51	677.82	523.37	927.00	787.95	714.91	585.71	877.70	570.38
33.466	1	0.02	0.00	0.00	0.02	29.07	0.03	0.06	4.41	0.27	45.93	72.23	59.58	95.51	0.57	1.35	0.27	0.02	27.64	0.56	0.31	0.05	0.00	0.04	4.41	0.00	1.29	2.78	0.47	1.00	0.08	0.84	52.61	0.00	0.00	6.00	-3.44	6.71	-4.45	61.20	162.59	675.87	524.01	923.06	786.47	711.85	587.31	873.52	570.05
33.500	1	0.02	0.00	0.00	0.02	33.36	0.03	0.06	5.47	0.29	41.64	75.80	61.06	92.44	0.57	1.05	0.29	0.01	28.89	0.81	0.48	0.11	0.00	0.06	5.47	0.00	1.41	2.65	0.29	0.66	0.11	0.47	53.77	0.00	0.00	6.00	-3.95	9.48	-3.33	61.23	158.57	672.87	523.93	917.32	783.44	710.95	584.98	868.85	570.44
33.533	1	0.02	0.00	0.00	0.02	31.98	0.03	0.06	5.39	0.28	43.02	79.83	61.14	95.00	0.43	1.16	0.28	0.01	24.91	0.97	0.54	0.18	0.00	0.07	5.39	0.00	1.45	1.63	0.23	0.54	0.12	1.47	55.23	0.00	0.00	6.00	1.36	7.28	-5.90	63.09	159.20	669.98	524.71	913.72	785.20	704.44	589.66	862.45	570.24
33.566	1	0.02	0.00	0.00	0.02	29.59	0.03	0.06	4.28	0.28	45.41	81.36	60.74	94.33	0.41	1.46	0.28	0.01	21.73	1.14	0.59	0.21	0.00	0.07	4.28	0.00	1.47	1.29	0.24	0.68	0.12	0.70	55.83	0.00	0.00	6.00	-1.04	7.94	-4.49	62.21	160.70	666.65	524.78	910.99	784.51	702.27	588.86	861.93	570.55
33.600	1	0.02	0.00	0.00	0.02	37.85	0.02	0.06	2.66	0.25	37.15	89.51	64.95	96.53	0.51	1.80	0.25	0.01	20.06	1.71	0.58	0.26	0.00	0.08	2.66	0.00	1.10	0.51	0.17	0.62	0.15	2.28	60.01	0.00	0.00	6.00	-1.35	5.36	-4.31	61.93	162.26	662.94	523.38	910.35	785.96	699.50	588.93	860.59	569.41
33.633	1	0.02	0.00	0.00	0.02	44.92	0.02	0.06	1.92	0.27	30.08	90.60	67.55	95.83	0.50	2.29	0.27	0.01	23.72	2.58	0.51	0.20	0.00	0.07	1.92	0.00	0.97	0.21	0.19	0.76	0.13	1.52	60.77	0.00	0.00	6.00	-5.55	6.33	-5.08	60.35	161.58	661.31	523.42	908.80	785.18	697.36	587.57	857.71	567.69
33.666	1	0.02	0.00	0.00	0.02	51.75	0.02	0.07	1.21	0.24	23.25	91.64	70.00	92.68	0.40	3.26	0.24	0.01	26.97	2.72	0.46	0.18	0.00	0.07	1.21	0.00	0.83	0.14	0.20	0.94	0.15	1.14	61.57	0.00	0.00	6.00	-2.87	9.31	-3.90	61.32	161.47	659.72	524.42	905.72	785.09	696.48	588.14	856.97	570.29
33.700	1	0.02	0.00	0.00	0.02	65.41	0.02	0.07	0.81	0.25	9.59	93.78	74.71	94.20	0.51	3.18	0.25	0.01	33.08	3.44	0.58	0.30	0.00	0.08	0.81	0.00	0.81	0.06	0.18	1.23	0.18	2.72	63.55	0.00	0.00	6.00	-0.32	8.06	-2.24	61.99	163.58	656.72	521.78	906.11	786.90	695.95	585.40	858.91	571.11
33.733	1	0.02	0.00	0.00	0.02	68.68	0.02	0.07	0.47	0.27	6.32	93.21	75.62	96.52	0.70	3.01	0.27	0.01	36.83	4.10	0.80	0.39	0.00	0.06	0.47	0.00	0.67	0.05	0.24	1.57	0.16	2.90	62.97	0.00	0.00	6.00	-4.84	5.39	-3.12	60.07	164.90	654.53	520.65	906.74	787.38	693.42	584.77	857.46	567.94
33.767	1	0.02	0.00	0.00	0.02	48.68	0.02	0.07	0.33	0.27	26.32	89.91	68.70	93.45	0.79	3.72	0.27	0.01	27.34	3.82	0.93	0.35	0.00	0.07	0.33	0.00	0.56	0.05	0.26	2.38	0.20	1.01	60.28	0.00	0.00	6.00	-7.40	8.71	-0.93	59.05	165.12	654.43	518.45	907.13	785.60	696.00	577.56	860.88	568.62
33.800	1	0.02	0.00	0.00	0.02	42.49	0.02	0.08	0.26	0.26	32.51	89.41	66.91	96.26	0.78	4.00	0.26	0.01	23.59	3.37	0.67	0.28	0.00	0.05	0.22	0.00	0.38	0.04	0.39	3.87	0.17	4.50	59.94	0.00	0.00	6.00	-6.57	5.77	-1.55	58.96	167.82	653.46	518.14	911.31	791.01	695.41	579.84	862.86	568.58
33.833	1	0.02	0.00	0.00	0.02	30.37	0.02	0.08	0.31	0.31	44.63	86.20	62.53	96.47	1.14	3.85	0.31	0.01	18.00	3.00	0.49	0.25	0.00	0.04	0.16	0.00	0.31	0.05	0.50	4.96	0.18	0.79	58.06	0.00	0.00	6.00	-6.14	5.46	-2.32	58.48	171.89	652.09	517.04	913.54	792.84	692.89	582.52	864.03	566.49
33.867	1	0.02	0.00	0.00	0.02	32.16	0.02	0.10	0.36	0.36	42.84	88.69	63.50	96.26	1.26	4.29	0.36	0.01	16.68	2.55	0.32	0.21	0.00	0.03	0.13	0.01	0.22	0.04	1.03	9.12	0.13	1.23	59.48	0.00	0.00	6.00	-7.31	5.76	-2.12	57.56	172.59	652.37	515.41	914.52	793.46	693.18	576.44	865.51	567.07
33.900	1	0.02	0.00	0.00	0.02	34.22	0.02	0.11	0.38	0.38	40.78	88.15	64.06	95.88	1.42	4.35	0.38	0.01	18.96	2.07	0.37	0.24	0.00	0.03	0.11	0.01	0.23	0.04	1.19	10.05	0.12	3.07	59.15	0.00	0.00	6.00	-6.61	6.27	-4.10	57.87	174.24	653.47	515.49	917.64	795.00	692.07	581.48	865.45	564.17
33.933	1	0.02	0.00	0.00	0.02	34.60	0.02	0.12	0.42	0.42	40.40	86.20	63.76	96.94	1.87	3.13	0.42	0.01	21.39	1.83	0.52	0.30	0.00	0.02	0.14	0.01	0.21	0.06	1.71	12.91	0.11	1.98	58.07	0.00	0.00	6.00	-4.02	4.73	-3.39	59.06	173.81	653.34	515.83	919.94	798.29	694.35	583.88	867.23	565.92
33.967	1	0.02	0.00	0.00	0.02	37.29	0.02	0.14	0.49	0.49	37.71	85.62	64.48	97.75	1.92	2.73	0.49	0.01	24.05	1.34	0.57	0.23	0.00	0.01	0.17	0.01	0.19	0.09	2.93	17.76	0.09	0.87	57.77	0.00	0.00	6.00	-1.71	3.15	-4.95	60.36	173.60	657.02	516.70	918.49	795.10	693.49	584.49	866.09	565.84
34.000	1	0.02	0.00	0.00	0.02	31.56	0.03	0.14	0.45	0.45	43.44	82.85	62.24	96.05	2.23	2.61	0.45	0.02	22.12	0.78	0.59	0.12	0.00	0.01	0.16	0.01	0.12	0.09	3.26	18.10	0.07	0.45	56.47	0.00	0.00	6.00	-1.33	6.05	-4.76	60.79	170.89	656.33	514.84	919.19	795.16	695.24	582.48	865.18	564.47
34.033	1	0.02	0.00	0.00	0.03	25.91	0.03	0.14	0.44	0.44	49.09	79.03	59.87	96.41	1.98	2.10	0.44	0.02	20.29	0.66	0.58	0.11	0.00	0.01	0.20	0.01	0.09	0.13	3.86	17.90	0.06	0.45	54.92	0.00	0.00	6.00	-4.31	5.55	-6.30	59.63	172.15	655.62	513.25	918.83	792.47	692.24	582.33	862.93	559.94
34.067	1	0.02	0.00	0.01	0.03	19.93	0.03	0.15	0.44	0.44	60.13	71.03	56.74	97.43	2.28	1.58	0.44	0.02	19.56	0.68	0.43	0.08	0.00	0.00	0.24	0.01	0.08	0.08	5.48	19.81	0.04	0.80	52.25	0.00	0.00	6.00	-4.28	3.82	-4.83	59.76	174.85	654.68	509.06	917.67	788.08	691.36	576.08	865.27	558.02
34.100	1	0.02	0.00	0.01	0.03	19.65	0.03	0.13	0.43	0.43	60.69	71.59	56.79	97.47	1.81	1.45	0.43	0.02	18.92	0.77	0.32	0.06	0.00	0.00	0.25	0.01	0.06	0.06	5.47	17.87	0.04	0.30	52.42	0.00	0.00	6.00	-2.43	3.74	-6.19	60.36	174.88	651.83	505.64	914.98	784.75	686.96	575.43	860.49	553.76
34.134	1	0.03	0.00	0.01	0.03	17.76	0.03	0.13	0.43	0.43	64.47	61.11	55.23	94.37	1.76	0.95	0.43	0.02	22.51	0.94	0.28	0.12	0.00	0.00	0.31	0.01	0.06	0.04	7.08	17.54	0.04	1.38	49.48	0.00	0.00	6.00	-3.54	7.90	-5.54	59.75	174.76	646.47	502.51	910.80	782.93	683.08	570.88	856.71	551.00
34.167	1	0.03	0.01	0.01	0.03	15.42	0.04	0.12	0.46	0.46	69.16	54.71	53.56	95.57	1.85	0.74	0.46	0.02	22.75	1.07	0.25	0.10	0.00	0.00	0.36	0.01	0.04	0.04	6.78	15.01	0.03	1.53	47.84	0.00	0.00	6.00	-1.64	6.64	-5.69	60.61	177.50	644.20	501.96	906.76	780.59	678.34	572.11	854.43	549.76
34.200	1	0.03	0.01	0.01	0.03	17.13	0.04	0.11	0.48	0.48	65.74	55.46	54.47	92.34	2.02	0.70	0.48	0.02	24.59	1.27	0.32	0.12	0.00	0.00	0.32	0.01	0.03	0.04	7.45	14.51	0.04	1.06	48.03	0.00	0.00	6.00	-4.08	9.55	-3.03	59.92	163.15	636.77	495.88	899.46	774.98	681.98	561.40	844.36	545.57
34.234	1	0.03	0.01	0.01	0.03	15.23	0.04	0.10	0.40	0.40	69.54	49.29	52.96	86.52	2.49	0.80	0.40	0.03	25.15	1.31	0.47	0.13	0.00	0.00	0.28	0.01	0.03	0.05	6.83	11.72	0.04	1.57	46.49	0.00	0.00	6.00	-1.21	12.70	-5.57	59.60	174.67	627.95	493.20	893.26	774.85	665.25	563.87	838.46	541.33
34.267	1	0.03	0.01	0.01	0.03	18.06	0.04	0.10	0.37	0.37	63.89	53.54	54.77	83.68	2.41	0.93	0.37	0.03	26.67	1.58	0.45	0.08	0.00	0.00	0.28	0.00	0.04	0.04	6.50	11.05	0.03	1.10	47.55	0.00	0.00	6.00	-1.96	13.83	-4.43	59.58	167.47	624.31	493.79	888.95	774.46	666.70	563.38	832.82	542.12
34.300	1	0.03	0.00	0.01	0.03	22.98	0.04	0.10	0.39	0.39	54.03	62.19	57.35	85.53	2.98	1.12	0.39	0.03	27.66	1.85	0.58	0.09	0.00	0.00	0.27	0.01	0.06	0.07	6.47	10.24	0.03	3.41	49.76	0.00	0.00	6.00	-6.35	13.12	-5.40	57.99	168.33	620.52	491.24	883.84	769.48	660.50	558.91	827.45	537.45
34.334	1	0.02	0.00	0.00	0.03	33.08	0.03	0.09	0.34	0.34	41.92	75.71	61.92	84.96	3.46	1.50	0.34	0.03	28.73	1.83	0.62	0.06	0.00	0.00	0.24	0.01	0.11	0.09	6.09	7.56	0.03	5.13	53.74	0.00	0.00	6.00	-3.96	13.34	-6.08	58.35	163.03	613.02	489.19	875.03	767.23	654.46	557.61	815.95	535.30
34.367	1	0.02	0.00	0.00	0.03	30.07	0.03	0.10	0.37	0.37	44.93	73.60	60.63	89.33	3.49	1.80	0.37	0.04	27.63	1.99	0.78	0.11	0.00	0.00	0.22	0.01	0.16	0.15	5.98	8.72	0.03	4.72	53.05	0.00	0.00	6.00	-5.63	11.37	-2.63	57.09	155.85	597.40	487.44	858.41	766.39	645.91	548.14	801.44	538.21
34.401	1	0.03	0.00	0.01	0.03	12.21	0.03	0.10	0.36	0.36	75.59	60.15	51.29	75.98	3.43	2.80	0.36	0.04	15.23	1.57	0.98	0.14	0.00	0.00	0.11	0.01	0.20	0.12	5.59	8.00	0.03	4.89	49.23	0.00	0.00	6.00	-4.00	16.24	-1.02	56.12	150.67	583.97	490.25	836.77	761.53	632.98	546.67	783.59	542.57
34.434	1	0.03	0.00	0.01	0.04	12.46	0.03	0.11	0.38	0.38	75.07	63.75	51.44	81.88	4.28	4.20	0.38	0.05	13.78	1.91	1.12	0.15	0.00	0.00	0.08	0.01	0.38	0.10	5.52	8.67	0.03	9.01	50.18	0.00	0.00	6.00	-2.18	14.46	-5.31	56.54	168.04	585.54	500.59	836.62	766.23	619.69	567.52	786.32	545.76
34.467	1	0.02	0.00	0.01	0.04	10.11	0.03	0.13	0.35	0.35	79.78	65.94	49.65	73.02	4.94	6.52	0.35	0.07	8.43	1.59	1.21	0.15	0.00	0.00	0.06	0.01	0.66	0.10	5.88	9.30	0.03	7.14	50.78	0.00	0.00	6.00	-4.19	17.02	-6.91	57.23	151.11	583.30	503.75	832.25	765.74	624.41	572.70	772.83	544.30
34.501	1	0.02	0.00	0.01	0.05	7.77	0.03	0.16	0.36	0.36	84.46	61.18	47.03	55.16	5.99	9.35	0.36	0.10	5.86	1.71	1.07	0.13	0.00	0.00	0.07	0.01	0.93	0.10	5.40	10.55	0.05	5.47	49.50	0.00	0.00	6.00	-10.85	20.96	-5.89	55.18	151.25	578.17	505.50	825.28	764.16	618.98	568.74	768.40	545.29
34.534	1	0.02	0.00	0.01	0.05	6.82	0.03	0.21	0.38	0.38	86.36	57.51	45.37	51.42	7.13	12.09	0.38	0.12	5.25	1.87	1.36	0.27	0.00	0.00	0.07	0.02	1.23	0.20	5.87	12.63	0.05	9.41	48.55	0.00	0.00	6.00	-8.18	21.72	-7.26	56.28	144.27	575.45	509.52	813.66	759.26	614.30	573.00	756.22	547.04
34.567	1	0.02	0.01	0.01	0.07	3.84	0.04	0.25	0.44	0.44	92.32	40.07	39.34	46.24	9.73	13.96	0.44	0.17	3.21	2.11	1.20	0.38	0.00	0.00	0.05	0.03	0.94	0.27	5.51	12.83	0.05	15.82	44.16	0.00	0.00	6.00	-6.68	22.75	-5.09	56.82	139.95	571.16	507.76	809.14	758.92	614.36	568.55	752.84	548.33
34.601	1	0.03	0.01	0.01	0.10	2.39	0.05	0.33	0.46	0.46	95.23	26.04	34.32	44.13	12.27	15.84	0.46	0.23	2.40	2.21	0.90	0.63	0.00	0.00	0.05	0.04	0.78	0.38	4.71	14.88	0.06	42.01	40.17	0.00	0.00	6.00	-9.36	23.18	-6.10	55.29	153.28	564.62	503.18	802.10	750.45	599.40	566.73	750.42	540.47
34.634	1	0.03	0.01	0.01	0.12	1.69	0.06	0.43	0.51	0.51	96.61	17.63	29.82	45.74	17.09	15.84	0.51	0.24	2.34	2.53	1.20	0.52	0.00	0.00	0.06	0.05	0.66	0.47	3.84	16.38	0.05	18.67	37.07	0.00	0.00	6.00	-8.56	22.85	-4.86	56.38	137.95	562.24	504.30	798.80	754.67	605.82	561.79	742.80	545.47
34.667	1	0.03	0.01	0.01	0.14	1.13	0.08	0.47	0.64	0.51	97.75	10.69	25.36	56.96	19.58	14.13	0.51	0.31	2.18	2.43	1.15	0.32	0.00	0.00	0.12	0.08	0.76	0.64	3.45	17.59	0.06	27.64	33.46	0.00	0.00	6.00	-6.70	20.60	-6.03	56.89	144.31	561.05	502.62	797.93	750.09	600.92	567.99	742.50	540.04
34.701	1	0.03	0.02	0.01	0.14	0.70	0.10	0.48	0.77	0.55	98.60	5.69	20.93	58.29	18.90	11.83	0.55	0.31	2.15	1.86	1.15	0.32	0.00	0.00	0.12	0.11	0.46	0.77	3.01	21.17	0.05	34.58	29.19	0.00	0.00	6.00	-10.71	20.33	-5.56	55.52	150.77	561.46	500.05	798.21	747.83	597.61	560.36	746.85	538.93
34.734	1	0.04	0.02	0.01	0.14	0.51	0.10	0.42	0.76	0.53	98.98	3.67	18.40	53.10	16.55	11.19	0.53	0.26	2.09	1.77	1.12	0.25	0.00	0.00	0.11	0.11	0.27	0.76	2.86	21.00	0.05	27.32	26.33	0.00	0.00	6.00	-4.49	21.38	-4.60	56.77	145.40	557.14	496.60	798.45	751.40	599.66	559.61	743.54	538.61
34.768	1	0.05	0.03	0.01	0.15	0.26	0.11	0.45	0.65	0.53	99.11	1.53	12.85	46.90	14.58	10.10	0.53	0.22	1.50	1.34	0.66	0.24	0.00	0.00	0.12	0.23	0.17	0.65	2.36	25.32	0.06	9.28	20.74	0.00	0.00	6.00	-0.78	22.62	-5.79	57.29	146.31	553.74	495.89	798.88	754.16	596.88	564.92	740.45	536.72
34.801	1	0.06	0.05	0.01	0.15	0.17	0.12	0.39	1.04	0.55	99.23	0.86	8.70	81.61	13.89	6.82	0.55	0.18	1.66	1.50	0.91	0.24	0.00	0.00	0.14	0.32	0.15	1.04	1.98	25.91	0.06	3.46	16.81	0.00	0.00	6.00	-9.46	14.55	-7.13	54.45	163.78	552.20	490.90	795.90	744.33	583.39	558.64	744.37	528.50
34.834	1	0.06	0.05	0.01	0.15	0.17	0.12	0.34	1.39	0.53	99.32	0.81	8.50	40.30	12.40	6.92	0.53	0.18	2.00	1.41	1.07	0.16	0.00	0.01	0.21	0.32	0.18	1.39	1.61	24.11	0.06	6.09	16.32	0.00	0.00	6.00	-7.41	23.96	-7.18	56.63	145.59	553.40	488.27	796.22	742.37	594.05	554.07	736.90	525.93
34.868	1	0.08	0.07	0.02	0.15	0.09	0.13	0.32	2.15	0.52	99.35	0.38	3.00	35.04	10.05	6.28	0.52	0.18	2.25	1.67	2.00	0.15	0.00	0.01	0.24	0.46	0.20	2.15	1.27	25.92	0.06	15.63	11.08	0.00	0.00	6.00	-5.60	25.09	-5.72	56.05	151.35	543.19	484.43	782.84	736.66	580.22	547.15	729.92	524.86
34.901	1	0.08	0.08	0.02	0.16	0.08	0.13	0.34	1.03	0.55	99.32	0.33	1.34	17.64	10.58	6.46	0.55	0.25	2.52	1.52	2.72	0.16	0.00	0.01	0.20	0.42	0.17	1.03	1.26	26.53	0.06	0.42	9.58	0.00	0.00	6.00	-11.25	29.70	-5.98	55.44	140.52	535.95	481.25	772.19	730.31	576.40	537.18	715.93	520.54
34.934	1	0.08	0.09	0.02	0.18	0.07	0.14	0.33	0.58	0.58	99.34	0.33	0.03	14.00	10.75	7.31	0.58	0.35	2.69	1.98	2.79	0.21	0.00	0.01	0.15	0.52	0.15	0.36	1.00	24.59	0.06	0.21	8.21	0.00	0.00	6.00	-8.84	31.08	-5.68	55.53	136.96	525.53	477.01	759.47	723.86	567.22	534.02	703.01	516.16
34.968	1	0.08	0.11	0.02	0.23	0.05	0.17	0.34	0.61	0.69	99.32	0.33	0.00	13.09	12.42	9.27	0.61	0.56	2.78	1.76	2.15	0.37	0.00	0.01	0.21	0.69	0.15	0.26	0.65	21.58	0.04	0.12	4.86	0.00	0.00	6.00	-5.74	31.46	-5.39	55.99	134.36	513.62	465.35	754.13	718.12	560.94	528.46	693.10	504.27
35.001	1	0.08	0.11	0.02	0.26	0.05	0.20	0.37	0.60	0.68	99.27	0.33	0.00	12.94	16.31	8.83	0.60	0.84	3.10	1.56	1.42	0.76	0.00	0.01	0.27	0.68	0.19	0.17	0.68	19.54	0.04	0.25	4.58	0.00	0.00	6.00	0.34	31.53	-6.05	57.63	131.45	506.90	458.06	754.03	719.27	558.87	526.99	687.21	498.54
35.034	1	0.08	0.12	0.02	0.29	0.05	0.23	0.33	0.60	0.69	99.34	0.33	0.00	2.84	18.34	8.89	0.60	1.16	3.62	1.75	1.19	1.11	0.00	0.02	0.28	0.69	0.24	0.29	0.60	14.52	0.04	0.84	4.03	0.00	0.00	6.00	-2.95	39.67	-5.51	57.34	111.52	500.39	457.20	747.50	719.67	563.17	520.39	672.40	497.95
35.068	1	0.08	0.11	0.02	0.37	0.04	0.25	0.36	0.54	0.61	99.26	0.37	0.00	9.98	21.02	11.79	0.50	1.85	3.56	1.07	0.72	0.88	0.00	0.02	0.28	0.61	0.30	0.54	0.45	10.63	0.04	0.58	3.44	0.00	0.00	6.00	0.17	33.00	-6.94	58.33	120.89	500.26	457.23	743.04	714.51	554.95	524.27	672.63	496.62
35.101	1	0.07	0.11	0.02	0.41	0.04	0.27	0.38	0.91	0.52	99.18	0.43	0.00	20.88	22.75	12.41	0.51	2.46	3.81	0.79	0.76	0.47	0.00	0.03	0.32	0.52	0.40	0.91	0.40	8.45	0.05	0.43	3.30	0.00	0.00	0.00	-6.31	28.66	-7.10	56.77	126.87	497.04	459.66	736.91	710.35	547.22	525.87	670.40	495.46
35.135	1	0.07	0.11	0.02	0.46	0.04	0.29	0.38	1.97	0.44	99.09	0.51	0.00	23.50	24.26	13.23	0.44	3.01	4.42	0.54	0.68	0.18	0.00	0.05	0.36	0.40	0.50	1.97	0.37	5.54	0.05	0.74	3.10	0.00	0.00	0.00	-8.83	27.90	-7.93	56.04	126.60	492.70	461.40	730.61	709.82	541.03	525.59	664.20	496.30
35.168	1	0.08	0.12	0.02	0.42	0.04	0.28	0.32	2.64	0.47	99.16	0.47	0.00	14.45	22.26	11.81	0.47	3.42	4.90	0.38	0.75	0.24	0.00	0.06	0.59	0.36	0.83	2.64	0.32	4.37	0.06	0.37	2.77	0.00	0.00	0.00	-5.84	30.89	-9.22	56.79	124.45	492.93	464.05	727.34	706.77	540.45	532.80	659.20	495.57
35.201	1	0.08	0.12	0.02	0.42	0.05	0.32	0.31	4.61	0.49	99.16	0.61	0.00	34.68	24.07	10.21	0.49	3.13	6.18	0.24	0.74	0.34	0.00	0.07	0.81	0.34	1.06	4.61	0.33	3.90	0.06	0.33	2.75	0.00	0.00	0.00	-3.79	25.16	-7.53	57.66	129.32	487.76	464.90	723.39	709.29	535.22	535.91	658.92	498.18
35.235	1	0.08	0.13	0.02	0.37	0.05	0.28	0.25	3.10	0.47	99.26	0.44	0.00	20.43	20.95	10.00	0.47	2.45	6.40	0.21	0.79	0.33	0.00	0.14	0.84	0.30	1.38	3.10	0.25	2.97	0.08	0.92	2.50	0.00	0.00	0.00	-8.24	28.80	-7.84	55.97	125.93	483.17	462.91	719.88	710.53	531.19	526.33	653.93	498.13
35.268	1	0.08	0.13	0.02	0.38	0.05	0.29	0.25	4.31	0.49	99.25	0.50	0.00	20.88	21.60	9.93	0.49	2.29	6.20	0.20	0.54	0.26	0.00	0.14	1.02	0.26	1.64	4.31	0.25	2.67	0.08	1.02	2.48	0.00	0.00	0.00	-6.31	28.66	-8.11	56.22	127.28	480.97	461.38	717.57	707.87	528.50	528.23	651.49	495.42
35.301	1	0.08	0.13	0.02	0.39	0.04	0.31	0.26	3.29	0.56	99.22	0.51	0.00	19.05	22.75	9.64	0.56	2.22	5.91	0.19	0.58	0.26	0.00	0.15	1.05	0.25	1.77	3.29	0.25	2.22	0.09	1.75	2.30	0.00	0.00	0.00	-4.42	29.24	-3.86	56.29	128.80	476.01	459.96	714.17	710.10	527.12	523.73	653.57	499.21
35.335	1	0.09	0.15	0.02	0.36	0.04	0.30	0.22	2.90	0.60	99.29	0.44	0.00	16.59	21.28	8.08	0.60	1.94	4.60	0.21	0.56	0.16	0.00	0.19	1.26	0.25	2.01	2.90	0.27	1.63	0.10	0.48	1.78	0.40	0.00	0.00	2.05	30.07	-6.07	58.10	125.29	476.56	457.43	716.21	708.46	529.37	529.52	649.57	494.18
35.368	1	0.09	0.15	0.02	0.31	0.04	0.26	0.19	3.34	0.55	99.37	0.36	0.00	11.69	17.74	7.78	0.55	1.87	3.84	0.18	0.40	0.17	0.00	0.19	1.18	0.27	1.84	3.34	0.27	1.65	0.09	0.33	1.72	0.30	0.00	0.00	0.13	32.11	-4.14	56.41	132.92	474.92	452.26	716.98	705.64	526.06	521.99	655.34	491.09
35.402	1	0.09	0.15	0.02	0.28	0.03	0.23	0.16	1.15	0.49	99.44	0.33	0.00	19.01	15.29	6.90	0.49	1.97	2.41	0.18	0.38	0.20	0.00	0.29	1.15	0.30	1.26	1.13	0.23	1.04	0.11	0.56	1.68	0.11	0.00	0.00	1.29	29.25	-2.58	56.56	137.31	473.08	449.38	721.17	710.12	526.39	519.76	660.82	491.82
35.435	1	0.09	0.14	0.02	0.28	0.03	0.21	0.16	1.05	0.45	99.45	0.33	0.00	10.17	13.46	8.58	0.45	1.81	2.69	0.20	0.45	0.31	0.00	0.31	1.05	0.30	0.99	0.81	0.25	1.03	0.12	0.11	1.68	0.00	0.00	0.00	0.83	32.89	-1.62	57.13	123.19	474.22	446.87	726.89	714.11	538.13	515.73	658.78	490.86
35.468	1	0.09	0.13	0.02	0.28	0.03	0.18	0.16	0.89	0.42	99.43	0.33	0.00	14.56	12.08	11.17	0.42	1.65	2.82	0.30	0.47	0.47	0.00	0.28	0.89	0.38	0.72	0.32	0.24	1.22	0.13	0.03	1.73	0.00	0.00	0.00	-2.10	30.85	3.31	56.92	127.35	475.09	439.24	731.41	709.08	543.53	505.01	669.72	487.87
35.502	1	0.09	0.13	0.02	0.28	0.04	0.19	0.16	0.81	0.42	99.44	0.33	0.00	35.64	12.73	10.88	0.42	1.17	3.59	0.39	0.63	0.64	0.00	0.23	0.81	0.37	0.59	0.15	0.23	1.24	0.15	0.11	1.91	0.00	0.00	0.00	-7.84	24.95	2.33	54.91	147.56	478.15	434.84	741.89	710.01	538.99	500.54	685.63	484.05
35.535	1	0.09	0.12	0.02	0.25	0.04	0.15	0.15	0.61	0.40	99.49	0.33	0.00	26.83	8.58	12.59	0.40	1.08	3.88	0.46	0.63	0.60	0.00	0.20	0.61	0.37	0.42	0.11	0.20	1.50	0.16	0.05	1.88	0.00	0.00	0.00	2.81	27.02	1.82	57.86	141.56	482.60	432.19	745.36	709.90	545.57	502.90	685.75	483.16
35.568	1	0.09	0.12	0.02	0.24	0.04	0.14	0.14	0.56	0.41	99.51	0.33	0.00	45.94	6.81	13.14	0.41	1.02	4.16	0.54	0.51	0.29	0.00	0.17	0.56	0.35	0.35	0.11	0.19	1.61	0.17	0.02	1.98	0.00	0.00	0.00	-2.61	22.81	3.57	57.30	151.52	487.94	427.86	755.92	706.11	550.79	500.71	700.64	478.29
35.602	1	0.09	0.12	0.02	0.24	0.04	0.13	0.14	0.53	0.38	99.52	0.33	0.00	65.28	5.79	14.07	0.36	0.75	4.91	0.56	0.52	0.23	0.00	0.14	0.53	0.38	0.23	0.15	0.18	2.14	0.19	0.05	2.08	0.00	0.00	0.00	-9.52	18.84	2.84	56.50	153.83	496.33	424.74	763.69	704.24	556.08	488.59	709.43	476.49
35.635	1	0.09	0.12	0.02	0.24	0.04	0.13	0.14	0.53	0.40	99.53	0.33	0.00	61.28	5.78	14.13	0.37	0.54	4.53	0.92	0.57	0.23	0.00	0.14	0.53	0.40	0.17	0.30	0.18	2.11	0.19	0.11	2.12	0.00	0.00	0.00	0.87	19.70	1.70	58.24	157.26	498.55	425.76	766.47	707.89	555.79	496.86	711.99	478.63
35.668	1	0.09	0.11	0.02	0.26	0.04	0.13	0.16	0.61	0.47	99.49	0.33	0.00	90.00	5.88	16.73	0.38	0.40	5.85	1.53	0.57	0.25	0.00	0.12	0.55	0.47	0.19	0.61	0.21	2.75	0.21	0.66	2.20	0.00	0.00	0.00	-6.02	11.01	0.74	57.51	163.46	507.25	423.05	777.75	707.20	561.03	490.88	723.72	475.00
35.702	1	0.09	0.11	0.02	0.24	0.04	0.13	0.16	0.68	0.60	99.51	0.33	0.00	68.88	5.76	15.58	0.33	0.29	6.13	2.09	0.73	0.52	0.00	0.10	0.60	0.60	0.15	0.68	0.21	3.95	0.25	1.26	2.23	0.09	0.00	0.00	1.28	18.03	-1.85	58.51	166.12	511.27	426.05	782.18	711.91	561.19	500.46	725.56	476.43
35.735	1	0.10	0.12	0.02	0.22	0.04	0.13	0.15	0.90	0.65	99.56	0.33	0.00	53.56	5.83	12.56	0.36	0.21	5.34	2.33	0.88	0.74	0.00	0.10	0.71	0.65	0.17	0.90	0.23	4.62	0.29	1.03	2.29	0.04	0.00	0.00	4.65	21.29	-0.86	59.92	164.10	513.52	429.86	784.20	713.70	566.26	509.22	727.61	479.30
35.769	1	0.10	0.12	0.02	0.21	0.04	0.13	0.15	0.75	0.93	99.58	0.33	0.00	58.05	4.94	12.10	0.32	0.18	5.33	2.19	0.66	0.47	0.00	0.09	0.75	0.93	0.21	0.69	0.28	6.77	0.33	0.68	2.43	0.00	0.00	0.00	0.61	20.38	-0.87	58.87	162.55	514.61	430.00	787.15	717.71	568.39	503.25	729.47	481.46
35.802	1	0.10	0.12	0.02	0.20	0.04	0.14	0.16	1.03	0.86	99.60	0.33	0.00	53.13	5.60	10.46	0.28	0.13	6.00	2.75	0.62	0.49	0.00	0.08	1.03	0.86	0.23	0.92	0.32	9.04	0.37	0.35	2.54	0.00	0.00	0.00	0.96	21.37	-0.78	58.89	161.83	514.49	429.44	787.15	717.38	568.83	502.76	729.19	481.04
35.835	1	0.11	0.13	0.02	0.19	0.05	0.13	0.15	1.13	0.81	99.62	0.33	0.00	48.20	4.89	9.74	0.28	0.08	6.11	2.76	0.56	0.46	0.00	0.08	1.05	0.81	0.25	1.13	0.34	10.04	0.36	0.98	2.57	0.00	0.00	0.00	2.20	22.36	-0.57	59.26	160.09	514.13	429.64	787.54	718.91	570.03	503.39	728.67	481.90
35.869	1	0.11	0.13	0.02	0.19	0.05	0.14	0.20	0.82	0.74	99.61	0.33	0.00	59.55	5.66	8.80	0.29	0.07	6.24	4.66	0.49	0.45	0.00	0.07	0.82	0.74	0.26	0.55	0.46	16.01	0.40	0.72	2.91	0.00	0.00	0.00	-1.37	20.07	-1.23	58.25	162.38	516.34	431.90	786.58	718.38	568.27	500.84	729.77	483.93
35.902	1	0.12	0.13	0.02	0.18	0.05	0.14	0.19	0.71	0.69	99.62	0.33	0.00	57.54	5.06	7.33	0.31	0.06	5.32	5.04	0.50	0.59	0.00	0.07	0.71	0.69	0.32	0.52	0.48	17.46	0.41	1.80	2.96	0.00	0.00	0.00	2.66	20.48	-2.45	59.62	167.07	519.34	432.86	790.39	719.12	568.16	508.44	733.27	482.90
35.935	1	0.12	0.13	0.02	0.16	0.04	0.13	0.20	0.79	0.62	99.60	0.33	0.00	44.97	4.13	5.96	0.32	0.06	4.74	3.82	0.49	0.53	0.00	0.07	0.79	0.62	0.28	0.29	0.58	20.50	0.40	0.69	3.13	0.00	0.00	0.00	0.69	23.01	-0.16	59.64	160.65	519.67	433.26	791.76	720.70	575.06	505.28	734.50	485.60
35.969	1	0.11	0.14	0.02	0.16	0.04	0.13	0.21	0.78	0.45	99.57	0.33	0.00	42.36	3.56	4.96	0.35	0.05	4.09	2.64	0.39	0.52	0.00	0.08	0.78	0.45	0.29	0.23	0.67	23.92	0.40	0.43	3.07	0.00	0.00	0.00	-1.09	23.54	-1.62	58.83	161.07	520.80	435.08	790.81	720.34	573.04	505.94	732.81	485.45
36.002	1	0.11	0.14	0.02	0.16	0.04	0.13	0.21	0.73	0.40	99.57	0.33	0.00	37.61	3.24	4.85	0.34	0.05	4.23	2.13	0.25	0.29	0.00	0.08	0.73	0.40	0.22	0.32	0.73	24.47	0.36	1.14	2.81	0.00	0.00	0.00	-3.90	24.53	-0.62	57.42	166.14	519.33	436.12	788.59	719.48	569.74	504.10	735.04	487.45
36.035	1	0.12	0.14	0.02	0.15	0.04	0.13	0.23	0.85	0.38	99.55	0.33	0.00	52.09	2.51	4.24	0.37	0.06	4.04	2.63	0.21	0.38	0.00	0.09	0.85	0.38	0.20	0.39	0.78	27.16	0.35	0.34	2.52	0.00	0.00	0.00	0.12	21.58	-1.75	57.72	172.24	516.35	436.32	786.05	719.57	562.63	510.18	733.20	486.28
36.069	1	0.12	0.15	0.02	0.15	0.04	0.13	0.26	0.86	0.42	99.47	0.33	0.00	53.48	2.12	3.86	0.42	0.06	3.35	2.63	0.16	0.24	0.00	0.11	0.86	0.36	0.21	0.49	1.18	31.62	0.37	0.43	2.24	0.00	0.00	0.00	-0.03	21.30	0.18	58.82	167.85	517.69	434.40	789.23	720.15	569.52	506.24	736.29	487.22
36.102	1	0.13	0.15	0.02	0.15	0.04	0.13	0.26	0.95	0.44	99.49	0.33	0.00	57.15	2.10	3.23	0.44	0.07	2.82	2.64	0.14	0.12	0.00	0.11	0.95	0.35	0.18	0.63	1.23	31.41	0.36	0.10	2.00	0.00	0.00	0.00	-0.14	20.56	-1.14	58.75	167.50	518.47	433.41	790.09	720.30	568.72	505.00	735.06	485.36
36.136	1	0.13	0.16	0.02	0.15	0.03	0.13	0.37	1.21	0.51	99.27	0.33	0.00	59.55	1.72	3.06	0.51	0.06	2.05	2.20	0.14	0.06	0.00	0.09	1.21	0.31	0.17	0.46	1.96	40.58	0.33	0.22	1.79	0.00	0.00	0.00	-0.77	20.07	-0.48	58.31	169.32	518.45	431.77	791.68	720.00	569.39	503.02	737.72	484.71
36.169	1	0.13	0.16	0.03	0.15	0.03	0.13	0.42	1.26	0.55	99.17	0.33	0.00	67.76	2.00	3.27	0.55	0.07	2.33	1.95	0.15	0.07	0.00	0.09	1.26	0.30	0.13	0.31	2.32	43.16	0.31	0.81	1.60	0.00	0.00	0.00	-2.09	18.29	0.33	57.93	170.95	518.86	430.53	792.38	718.49	570.08	500.56	740.26	484.37
36.202	1	0.13	0.16	0.02	0.15	0.03	0.14	0.49	1.08	0.58	99.03	0.33	0.00	79.35	2.14	3.21	0.58	0.05	2.66	2.32	0.17	0.13	0.00	0.09	1.08	0.29	0.12	0.17	2.38	46.86	0.31	2.96	1.69	0.00	0.00	0.00	-1.30	15.27	-1.84	59.18	166.37	523.30	431.91	792.20	716.06	571.78	502.76	736.92	482.55
36.236	1	0.14	0.16	0.02	0.16	0.04	0.14	0.59	0.76	0.59	98.81	0.33	0.00	80.15	2.67	3.47	0.59	0.04	4.36	3.93	0.23	0.28	0.00	0.07	0.76	0.19	0.11	0.07	2.66	50.98	0.22	2.40	1.75	0.00	0.00	0.00	-3.64	15.02	-0.59	59.11	172.01	529.38	431.83	799.44	715.30	577.10	502.03	748.08	483.21
36.269	1	0.14	0.15	0.03	0.15	0.05	0.14	0.61	0.69	0.62	98.78	0.33	0.00	79.46	2.07	3.31	0.62	0.03	7.42	4.77	0.31	0.47	0.00	0.06	0.69	0.18	0.16	0.07	2.46	52.34	0.22	0.48	2.04	0.00	0.00	0.00	0.80	15.24	-3.91	59.28	178.99	529.04	432.55	800.76	717.67	570.15	510.79	746.54	480.34
36.302	1	0.14	0.16	0.03	0.15	0.05	0.14	0.63	0.78	0.78	98.74	0.33	0.00	73.48	2.18	3.42	0.78	0.02	9.43	5.13	0.47	0.56	0.00	0.06	0.65	0.16	0.17	0.10	2.22	53.00	0.21	1.20	2.02	0.00	0.00	0.00	1.61	16.90	-2.41	59.70	177.40	528.73	432.81	801.69	719.58	573.15	509.90	748.48	482.88
36.336	1	0.14	0.16	0.02	0.15	0.06	0.15	0.63	0.98	0.98	98.73	0.33	0.00	72.09	2.64	2.96	0.98	0.01	11.20	5.03	0.38	0.41	0.00	0.05	0.50	0.13	0.14	0.15	2.35	53.10	0.16	1.80	2.00	0.00	0.00	0.00	2.69	17.26	-0.42	60.34	174.22	528.39	432.61	801.67	721.49	576.89	505.80	750.08	486.96
36.369	1	0.14	0.16	0.02	0.15	0.05	0.15	0.59	0.95	0.95	98.82	0.33	0.00	73.80	2.71	2.99	0.95	0.01	8.72	4.89	0.33	0.21	0.00	0.05	0.53	0.12	0.13	0.38	2.02	51.27	0.16	0.44	2.02	0.00	0.00	0.00	0.77	16.82	-1.54	59.12	175.53	527.61	433.10	801.04	722.52	573.91	505.00	748.46	486.45
36.403	1	0.14	0.16	0.02	0.15	0.04	0.14	0.52	0.91	0.91	98.95	0.33	0.00	86.95	2.57	3.54	0.91	0.01	6.78	4.37	0.18	0.12	0.00	0.05	0.62	0.11	0.16	0.73	1.69	47.98	0.15	0.91	1.99	0.00	0.00	0.00	2.73	12.52	-4.02	61.05	168.87	530.53	435.98	801.34	724.11	575.96	510.17	743.16	486.52
36.436	1	0.14	0.15	0.02	0.15	0.05	0.14	0.48	0.98	0.98	99.03	0.33	0.00	82.21	1.77	3.92	0.98	0.01	8.10	5.15	0.20	0.19	0.00	0.05	0.79	0.09	0.19	0.89	1.51	46.49	0.14	0.19	2.13	0.00	0.00	0.00	4.43	14.35	-2.88	60.16	178.81	529.76	435.22	799.74	721.71	570.91	509.68	748.33	487.47
36.469	1	0.14	0.15	0.02	0.15	0.05	0.14	0.53	1.00	0.98	98.95	0.33	0.00	76.12	1.58	3.52	0.98	0.01	7.09	4.63	0.23	0.20	0.00	0.05	0.85	0.08	0.20	1.00	1.42	49.03	0.15	5.73	2.21	0.00	0.00	0.00	-2.12	16.20	-1.69	57.64	178.73	527.23	433.85	799.59	720.53	571.15	505.24	748.81	485.72
36.503	1	0.14	0.15	0.02	0.14	0.05	0.14	0.50	1.14	1.14	98.99	0.33	0.00	88.06	1.56	2.86	1.14	0.01	7.73	3.91	0.29	0.23	0.00	0.04	0.91	0.08	0.26	0.48	1.26	48.68	0.14	4.81	2.79	0.00	0.00	0.00	-5.64	12.01	-2.59	57.15	181.96	532.32	437.48	804.93	723.11	573.47	509.09	754.10	487.16
36.536	1	0.13	0.14	0.02	0.14	0.06	0.14	0.47	1.00	1.00	99.06	0.33	0.19	88.85	2.19	3.10	1.00	0.01	8.37	4.01	0.35	0.18	0.00	0.03	0.92	0.07	0.28	0.41	1.25	46.13	0.15	9.94	3.78	0.00	0.00	0.00	-2.23	11.62	-3.51	58.10	181.34	534.91	438.38	805.54	723.46	574.16	511.13	754.02	488.05
36.569	1	0.12	0.13	0.02	0.14	0.06	0.13	0.53	0.89	0.89	98.94	0.33	0.45	92.04	3.06	3.70	0.89	0.01	7.67	3.57	0.38	0.12	0.00	0.03	0.70	0.07	0.24	0.23	1.20	47.50	0.15	2.69	4.36	0.00	0.00	0.00	0.41	9.76	-3.47	59.33	177.53	536.82	441.99	803.19	724.11	575.89	513.62	752.14	492.34
36.603	1	0.11	0.11	0.02	0.14	0.08	0.13	0.63	0.86	0.86	98.74	0.33	2.41	77.84	3.23	4.53	0.86	0.01	8.08	4.19	0.54	0.13	0.00	0.03	0.68	0.08	0.26	0.17	1.14	50.70	0.14	10.13	6.11	0.00	0.00	0.00	0.03	15.72	-1.58	59.69	170.37	536.93	444.21	799.97	723.00	580.51	512.03	750.13	496.08
36.636	1	0.11	0.10	0.02	0.15	0.09	0.13	0.70	0.84	0.84	98.59	0.33	3.73	94.69	4.45	5.88	0.84	0.01	9.49	4.96	0.47	0.10	0.00	0.03	0.46	0.08	0.38	0.21	1.08	50.91	0.14	7.12	6.97	0.00	0.00	0.00	-3.24	7.60	-4.49	58.78	181.96	540.63	446.61	805.44	724.58	575.44	519.85	755.47	493.44
36.669	1	0.10	0.09	0.02	0.14	0.12	0.12	0.71	0.80	0.80	98.58	0.33	6.27	90.78	4.92	6.15	0.80	0.01	10.53	6.05	0.51	0.10	0.00	0.03	0.35	0.09	0.49	0.22	0.90	50.38	0.15	7.35	9.02	0.00	0.00	0.00	-0.09	10.56	-5.95	59.43	181.18	540.05	445.85	808.39	728.25	575.43	523.24	753.89	491.93
36.703	1	0.09	0.07	0.02	0.13	0.17	0.12	0.50	0.73	0.73	99.01	0.42	9.46	72.52	5.45	4.82	0.73	0.00	11.74	4.63	0.57	0.08	0.00	0.03	0.36	0.07	0.68	0.47	0.59	42.50	0.18	3.74	11.69	0.00	0.00	0.00	-1.13	17.15	-3.49	58.65	174.85	535.81	443.65	806.80	729.04	578.94	517.62	751.98	492.54
36.736	1	0.09	0.07	0.02	0.12	0.22	0.12	0.38	1.15	0.65	99.24	0.49	11.41	90.04	5.46	4.29	0.65	0.00	14.00	3.96	0.53	0.03	0.00	0.04	0.48	0.05	1.00	1.15	0.49	36.59	0.19	2.25	12.74	0.00	0.00	0.00	-5.73	10.99	-2.76	56.91	182.44	535.04	440.08	812.04	730.94	577.85	512.26	759.00	490.62
36.770	1	0.08	0.06	0.01	0.11	0.23	0.11	0.27	1.39	0.54	99.45	0.56	12.25	89.34	4.63	4.57	0.54	0.00	13.05	3.06	0.54	0.03	0.00	0.05	0.65	0.05	1.02	1.39	0.45	29.19	0.22	1.08	13.78	0.00	0.00	0.00	-3.41	11.37	-5.44	58.25	174.51	537.87	443.30	811.61	732.39	579.94	517.27	752.46	491.04
36.803	1	0.08	0.06	0.01	0.10	0.23	0.10	0.21	0.97	0.44	99.54	0.66	12.64	94.96	4.32	3.72	0.44	0.01	10.48	2.56	0.36	0.03	0.00	0.04	0.74	0.04	0.64	0.97	0.42	24.37	0.21	0.64	14.92	0.00	0.00	0.00	-1.15	7.32	-6.97	59.82	174.51	543.50	447.55	811.50	731.76	580.70	521.67	753.04	494.24
36.836	1	0.08	0.06	0.01	0.10	0.21	0.10	0.19	1.05	0.41	99.58	0.66	12.13	83.90	3.33	3.42	0.41	0.01	8.85	2.46	0.31	0.03	0.00	0.04	1.05	0.04	0.73	0.72	0.40	23.51	0.20	8.62	14.87	0.00	0.00	0.00	-0.81	13.75	-4.84	59.75	173.29	540.53	447.63	807.73	730.40	580.69	520.14	752.25	495.75
36.870	1	0.07	0.05	0.01	0.09	0.25	0.09	0.18	1.21	0.34	99.51	0.87	14.12	79.43	2.38	3.32	0.34	0.01	7.80	2.08	0.26	0.05	0.00	0.04	1.21	0.03	0.84	0.33	0.34	22.06	0.21	4.34	16.88	0.00	0.00	0.00	-0.27	15.25	-4.85	59.75	175.78	541.00	449.00	804.57	727.79	577.92	520.72	752.06	496.79
36.903	1	0.07	0.05	0.01	0.09	0.26	0.08	0.17	1.89	0.32	99.49	0.93	14.45	86.35	1.99	3.31	0.32	0.01	7.75	1.71	0.23	0.05	0.00	0.04	1.89	0.03	0.83	0.61	0.30	21.41	0.21	0.96	17.31	0.00	0.00	0.00	-2.39	12.78	-7.48	59.41	170.57	538.09	445.66	801.19	722.74	574.77	520.39	742.43	489.01
36.936	1	0.07	0.05	0.01	0.08	0.30	0.08	0.16	2.30	0.31	99.41	1.11	15.58	75.57	2.24	2.57	0.31	0.01	7.75	1.52	0.32	0.07	0.00	0.04	2.30	0.03	0.71	0.95	0.27	20.99	0.20	0.06	18.60	0.00	0.00	0.00	-1.25	16.35	-6.08	59.82	168.08	534.35	443.72	801.52	726.19	575.96	517.42	741.75	489.77
36.970	1	0.06	0.04	0.01	0.08	0.39	0.08	0.16	1.75	0.26	99.23	1.66	18.04	44.54	3.26	3.34	0.26	0.02	7.10	2.01	0.32	0.08	0.00	0.04	1.75	0.03	0.53	1.05	0.25	18.82	0.20	0.12	21.27	0.00	0.00	0.00	-3.19	23.10	-3.77	58.43	168.77	526.80	440.41	796.92	725.13	572.23	511.66	739.39	488.44
37.003	1	0.07	0.04	0.01	0.09	0.28	0.09	0.17	1.72	0.28	99.44	1.16	14.78	48.21	4.86	4.12	0.28	0.04	6.20	2.43	0.30	0.12	0.00	0.04	1.18	0.03	0.38	1.72	0.26	17.94	0.16	0.20	18.90	0.00	0.00	0.00	-1.27	22.36	-4.98	57.92	171.71	518.61	439.93	790.21	727.01	561.63	513.14	731.47	487.84
37.036	1	0.07	0.05	0.01	0.10	0.24	0.09	0.18	1.37	0.26	99.52	1.01	13.38	59.02	5.61	4.74	0.26	0.06	5.56	3.09	0.39	0.26	0.00	0.04	0.96	0.03	0.27	1.37	0.26	17.82	0.16	0.16	17.90	0.00	0.00	0.00	-0.22	20.18	-5.46	59.37	165.74	516.24	438.64	787.90	725.23	562.40	514.96	725.40	484.93
37.070	1	0.07	0.05	0.01	0.11	0.18	0.10	0.16	1.30	0.26	99.64	0.67	10.46	49.65	6.01	5.47	0.26	0.07	6.02	3.32	0.43	0.29	0.00	0.06	0.95	0.03	0.33	1.30	0.24	13.82	0.14	0.33	15.04	0.00	0.00	0.00	-1.54	22.07	-4.02	58.13	168.08	510.21	436.54	782.81	723.99	557.12	510.44	723.20	484.58
37.103	1	0.07	0.06	0.01	0.12	0.15	0.11	0.16	0.90	0.24	99.68	0.55	8.70	50.73	6.67	5.40	0.24	0.11	5.24	2.24	0.30	0.24	0.00	0.06	0.72	0.04	0.32	0.90	0.27	13.04	0.11	0.05	13.63	0.00	0.00	0.00	-0.14	21.85	-5.65	58.75	161.33	506.91	435.58	779.49	723.17	555.82	512.40	714.15	481.44
37.137	1	0.08	0.07	0.02	0.14	0.11	0.12	0.15	0.84	0.18	99.70	0.39	6.09	34.23	7.75	6.13	0.18	0.21	5.57	1.88	0.25	0.13	0.00	0.06	0.84	0.03	0.28	0.72	0.22	9.61	0.11	0.01	11.19	0.00	0.00	0.00	-0.49	25.27	-4.73	57.58	165.57	503.88	432.49	778.63	722.58	552.36	507.82	715.59	480.07
37.170	1	0.09	0.09	0.02	0.15	0.08	0.13	0.13	0.88	0.17	99.71	0.33	3.33	18.16	7.01	5.19	0.17	0.26	5.02	1.52	0.31	0.13	0.00	0.08	0.88	0.03	0.27	0.88	0.20	8.13	0.09	0.37	8.72	0.00	0.00	0.00	-0.54	29.53	-3.87	56.88	162.59	497.35	432.22	773.68	722.76	549.54	508.77	709.44	479.29
37.203	1	0.09	0.09	0.02	0.15	0.08	0.12	0.13	0.89	0.16	99.71	0.33	3.14	20.75	5.91	6.03	0.16	0.31	5.21	1.50	0.36	0.13	0.00	0.09	0.89	0.03	0.30	0.86	0.18	8.38	0.08	0.43	8.26	0.00	0.00	0.00	-0.05	28.70	-3.77	57.03	159.96	496.54	430.91	770.11	719.65	548.70	505.61	706.38	478.68
37.237	1	0.09	0.10	0.02	0.16	0.06	0.13	0.14	0.86	0.14	99.69	0.33	1.12	13.17	5.18	6.49	0.14	0.35	5.31	1.21	0.51	0.16	0.00	0.10	0.86	0.05	0.33	0.85	0.23	11.04	0.07	0.11	6.22	0.00	0.00	0.00	4.23	31.43	-2.30	59.15	151.74	498.45	431.02	769.31	717.83	555.67	506.88	705.02	480.08
37.270	1	0.09	0.10	0.02	0.16	0.06	0.12	0.16	0.96	0.12	99.68	0.33	0.54	35.90	4.27	8.04	0.12	0.42	3.98	0.85	0.44	0.11	0.00	0.10	0.96	0.06	0.38	0.79	0.24	12.46	0.07	0.06	5.99	0.00	0.00	0.00	0.92	24.90	-3.49	58.12	161.51	497.52	433.04	767.31	716.07	547.83	510.46	706.26	479.07
37.303	1	0.09	0.11	0.02	0.17	0.05	0.12	0.18	1.03	0.12	99.64	0.33	0.00	30.40	4.67	8.95	0.12	0.42	3.81	0.64	0.33	0.10	0.00	0.12	1.03	0.07	0.48	0.63	0.24	14.35	0.07	0.21	5.03	0.00	0.00	0.00	4.33	26.14	-2.68	59.77	155.21	498.33	434.20	767.55	718.13	552.71	512.03	704.96	481.86
37.337	1	0.09	0.11	0.02	0.18	0.04	0.12	0.21	1.04	0.18	99.59	0.33	0.00	32.54	3.65	10.49	0.11	0.45	2.65	0.48	0.30	0.14	0.00	0.18	1.04	0.09	0.48	0.54	0.25	17.05	0.07	0.06	4.09	0.41	0.00	0.00	3.96	25.65	-3.77	59.27	159.55	499.23	436.26	766.98	717.31	549.53	515.92	705.36	481.65
37.370	1	0.09	0.11	0.02	0.20	0.04	0.11	0.22	1.44	0.23	99.57	0.33	0.00	26.71	3.72	12.64	0.09	0.40	1.89	0.37	0.28	0.12	0.00	0.23	1.44	0.09	0.43	0.96	0.24	16.13	0.08	0.04	3.84	0.57	0.00	0.00	4.82	27.05	-3.86	59.34	158.64	498.97	436.33	768.33	718.49	550.79	518.19	705.02	481.06
37.404	1	0.09	0.13	0.02	0.21	0.04	0.12	0.22	2.03	0.29	99.56	0.33	0.00	29.32	4.03	13.27	0.08	0.32	1.38	0.28	0.29	0.11	0.00	0.34	1.32	0.14	0.54	2.03	0.26	15.29	0.08	0.07	3.21	1.38	0.00	0.00	2.26	26.40	-3.62	58.63	157.71	497.78	437.25	768.74	721.04	550.97	517.26	704.75	482.31
37.437	1	0.09	0.13	0.02	0.22	0.04	0.11	0.24	2.32	0.37	99.52	0.33	0.00	19.82	4.10	15.27	0.08	0.33	1.92	0.34	0.37	0.12	0.00	0.44	1.22	0.18	0.55	2.32	0.25	15.37	0.09	0.29	3.02	1.76	0.00	0.00	1.82	28.99	-1.25	58.82	152.27	498.03	437.49	768.79	722.12	556.41	513.52	706.11	485.66
37.470	1	0.09	0.13	0.02	0.24	0.04	0.12	0.25	3.14	0.31	99.49	0.33	0.00	24.95	5.27	16.00	0.08	0.32	1.79	0.27	0.31	0.06	0.00	0.45	0.99	0.18	0.52	3.14	0.25	15.05	0.09	0.21	3.20	2.57	0.00	0.00	2.60	27.51	-3.01	58.88	153.82	499.26	438.22	769.81	722.66	554.79	516.39	705.29	484.59
37.504	1	0.09	0.13	0.02	0.23	0.04	0.13	0.23	3.28	0.38	99.54	0.33	0.00	23.36	5.88	14.24	0.07	0.26	2.10	0.25	0.38	0.05	0.00	0.62	1.20	0.22	0.55	3.66	0.22	13.85	0.11	0.61	3.28	2.25	0.00	0.00	2.64	27.94	-3.40	58.53	155.92	500.39	439.05	771.02	724.17	554.16	516.43	707.05	485.86
37.537	1	0.09	0.13	0.02	0.22	0.04	0.13	0.23	2.79	0.66	99.54	0.33	0.00	23.76	5.91	13.80	0.06	0.22	3.07	0.37	0.66	0.08	0.00	0.84	1.36	0.23	0.48	2.79	0.21	14.36	0.14	3.80	3.33	1.51	0.00	0.00	1.07	27.83	-2.28	57.67	160.86	501.68	438.13	771.59	723.00	553.39	511.63	712.39	487.31
37.570	1	0.09	0.13	0.02	0.21	0.04	0.13	0.22	2.23	0.72	99.57	0.33	0.00	33.94	5.15	12.61	0.07	0.18	2.41	0.39	0.72	0.08	0.00	0.87	1.54	0.26	0.46	2.23	0.22	14.94	0.15	4.11	3.22	1.72	0.00	0.00	2.24	25.33	-3.75	57.78	161.86	501.47	437.77	769.65	720.66	550.14	513.56	709.45	484.98
37.604	1	0.09	0.13	0.02	0.22	0.04	0.13	0.27	1.75	0.94	99.47	0.33	0.00	31.04	6.12	12.92	0.07	0.18	2.78	0.51	0.94	0.17	0.00	1.16	1.51	0.39	0.49	1.75	0.19	18.52	0.25	1.17	3.14	1.46	0.00	0.00	0.69	25.99	-3.44	57.16	160.16	501.39	437.59	766.25	716.44	549.62	511.46	707.42	484.04
37.637	1	0.09	0.14	0.02	0.21	0.04	0.14	0.25	1.34	1.12	99.49	0.33	0.00	50.65	7.10	11.24	0.07	0.17	2.62	0.92	1.16	0.27	0.00	1.12	1.34	0.47	0.54	1.19	0.19	18.04	0.28	0.61	3.00	1.91	0.00	0.00	7.09	21.87	-0.58	59.10	161.18	500.09	439.35	765.09	719.73	551.39	514.81	710.77	490.83
37.670	1	0.09	0.14	0.02	0.21	0.04	0.15	0.27	1.53	1.25	99.47	0.33	0.00	52.04	7.13	10.97	0.07	0.16	1.78	1.33	0.86	0.30	0.00	1.25	1.43	0.63	0.48	1.53	0.21	19.49	0.35	0.99	2.94	1.46	0.00	0.00	7.46	21.59	0.26	59.53	158.44	500.11	439.04	766.98	721.57	554.77	514.72	711.50	491.55
37.704	1	0.10	0.13	0.02	0.20	0.04	0.14	0.26	1.62	1.22	99.47	0.33	0.00	57.62	6.47	10.71	0.08	0.14	1.60	1.70	1.02	0.30	0.00	1.22	1.43	0.71	0.40	1.62	0.23	20.30	0.59	2.22	2.95	1.14	0.00	0.00	4.15	20.46	-0.14	57.21	166.52	499.06	437.45	769.39	722.43	550.74	512.67	715.69	489.87
37.737	1	0.10	0.13	0.02	0.20	0.04	0.13	0.25	1.78	1.22	99.51	0.33	0.00	53.68	5.23	11.47	0.09	0.15	1.48	2.57	1.53	0.35	0.00	1.22	1.78	0.72	0.34	1.69	0.21	19.01	0.66	0.72	2.87	0.65	0.00	0.00	1.68	21.26	1.28	56.33	168.64	500.12	437.30	771.08	722.13	552.74	509.65	720.40	491.57
37.771	1	0.10	0.13	0.02	0.20	0.03	0.13	0.21	1.67	1.36	99.57	0.33	0.00	62.39	4.84	12.14	0.11	0.15	1.42	3.35	2.35	0.36	0.00	1.36	1.67	0.87	0.23	1.23	0.19	15.46	0.85	0.84	2.57	0.58	0.00	0.00	3.47	19.47	1.58	57.73	166.41	502.75	437.61	774.18	723.30	557.10	511.41	722.40	492.20
37.804	1	0.10	0.12	0.02	0.20	0.04	0.13	0.20	1.62	1.33	99.60	0.33	0.00	54.15	4.87	11.76	0.10	0.17	1.84	3.61	1.68	0.31	0.00	1.33	1.62	0.94	0.22	1.24	0.19	13.73	1.05	0.33	2.61	0.32	0.00	0.00	-0.37	21.17	0.66	56.21	167.72	503.16	437.89	776.12	724.80	556.40	509.91	723.07	491.17
37.837	1	0.10	0.11	0.02	0.23	0.04	0.12	0.24	1.59	1.37	99.52	0.33	0.00	55.73	4.35	15.86	0.10	0.21	2.57	4.12	1.53	0.35	0.00	1.37	1.59	0.93	0.24	1.31	0.18	14.64	1.14	0.36	2.62	0.25	0.00	0.00	-0.11	20.85	0.83	56.77	166.83	503.41	436.13	779.23	724.85	559.02	511.42	724.26	488.44
37.871	1	0.10	0.11	0.02	0.21	0.04	0.12	0.22	1.73	1.16	99.56	0.33	0.00	50.77	3.64	13.82	0.12	0.16	2.56	3.60	0.91	0.25	0.00	1.11	1.73	1.16	0.31	1.27	0.18	15.81	1.27	1.67	2.82	0.28	0.00	0.00	-2.02	21.85	-0.79	56.34	167.36	506.55	439.65	782.77	728.51	560.10	515.23	725.48	489.53
37.904	1	0.10	0.11	0.02	0.21	0.04	0.12	0.23	1.99	1.19	99.54	0.33	0.00	34.79	3.06	15.02	0.13	0.13	3.26	3.72	0.69	0.27	0.00	1.19	1.98	1.08	0.35	1.99	0.18	15.79	1.30	0.97	2.89	0.00	0.00	0.00	-0.74	25.14	-2.76	56.83	161.29	511.37	437.44	783.54	725.13	563.22	509.92	722.85	486.82
37.937	1	0.10	0.11	0.02	0.21	0.04	0.11	0.24	1.86	1.04	99.53	0.33	0.00	54.31	2.84	14.63	0.15	0.10	2.92	3.87	0.73	0.24	0.00	1.00	1.76	1.04	0.41	1.86	0.21	17.40	1.46	0.50	2.98	0.00	0.00	0.00	-0.61	21.14	-1.98	57.25	169.56	514.30	437.88	787.57	724.01	563.75	514.37	731.01	486.53
37.971	1	0.10	0.11	0.02	0.20	0.04	0.12	0.22	1.79	1.18	99.56	0.33	0.00	43.01	3.00	12.98	0.16	0.09	2.37	3.16	0.47	0.24	0.00	0.95	1.58	1.18	0.40	1.70	0.22	17.31	1.79	0.61	2.71	0.00	0.00	0.00	0.30	23.41	-0.91	57.37	165.23	514.43	438.92	787.09	727.05	566.74	510.75	730.80	491.14
38.004	1	0.10	0.11	0.02	0.20	0.04	0.12	0.24	1.73	1.12	99.52	0.33	0.00	60.11	3.51	13.12	0.16	0.09	2.59	2.84	0.50	0.32	0.00	0.89	1.24	1.12	0.42	1.62	0.27	18.50	1.73	1.12	2.74	0.00	0.00	0.00	1.42	19.95	-1.90	57.47	170.44	516.13	438.60	787.05	724.93	563.57	511.71	732.62	490.03
38.037	1	0.10	0.12	0.02	0.20	0.04	0.12	0.26	1.97	1.19	99.48	0.33	0.00	63.41	3.41	12.56	0.17	0.06	3.13	3.45	0.70	0.53	0.00	0.74	1.05	1.19	0.49	0.91	0.31	20.98	1.97	0.91	2.65	0.00	0.00	0.00	-0.93	19.25	-3.04	56.26	172.96	516.75	437.99	788.60	724.76	561.83	511.07	733.22	487.81
38.071	1	0.11	0.11	0.02	0.19	0.04	0.12	0.26	2.44	1.01	99.48	0.33	0.00	47.63	2.97	12.00	0.19	0.04	4.02	4.39	0.95	1.01	0.00	0.57	1.06	1.01	0.58	1.05	0.32	22.11	2.44	1.49	3.05	0.00	0.00	0.00	3.80	22.47	-1.99	58.65	160.02	517.70	439.06	787.99	727.53	570.02	510.60	728.93	491.80
38.104	1	0.11	0.12	0.02	0.18	0.04	0.12	0.26	2.49	0.92	99.49	0.33	0.00	51.66	3.44	10.33	0.18	0.03	4.22	5.28	1.55	1.18	0.00	0.54	1.13	0.92	0.58	1.09	0.35	23.05	2.49	0.50	3.28	0.00	0.00	0.00	0.18	21.67	-0.41	58.08	161.96	518.48	439.47	790.07	727.53	572.40	509.15	733.53	492.82
38.138	1	0.12	0.12	0.02	0.17	0.05	0.12	0.26	2.40	0.62	99.49	0.33	0.00	44.49	3.70	9.34	0.17	0.03	4.30	6.96	2.14	0.58	0.00	0.47	1.14	0.62	0.50	1.95	0.36	23.72	2.40	0.85	3.82	0.00	0.00	0.00	-0.27	23.11	-0.62	58.05	160.91	519.94	439.84	791.85	729.06	574.20	508.05	734.47	493.67
38.171	1	0.13	0.12	0.02	0.16	0.05	0.12	0.26	2.38	0.50	99.47	0.33	0.00	54.64	3.69	8.13	0.19	0.03	4.15	8.26	1.97	0.53	0.00	0.39	0.97	0.50	0.39	1.53	0.38	25.60	2.38	1.16	4.18	0.00	0.00	0.00	2.38	21.07	-2.79	58.30	168.56	521.08	440.29	794.01	729.35	569.45	514.99	736.32	491.15
38.204	1	0.13	0.11	0.02	0.16	0.05	0.12	0.26	2.33	0.46	99.48	0.33	0.00	57.41	3.30	8.25	0.18	0.02	3.55	8.21	1.27	0.28	0.00	0.39	0.95	0.46	0.32	1.19	0.39	25.83	2.33	1.49	4.27	0.00	0.00	0.00	0.95	20.51	-2.77	57.93	168.35	522.82	445.07	792.74	731.81	569.51	516.00	736.74	496.52
38.238	1	0.13	0.11	0.02	0.16	0.05	0.11	0.35	2.05	0.35	99.30	0.33	0.00	53.66	3.03	8.95	0.17	0.02	3.43	8.72	1.00	0.21	0.00	0.33	0.88	0.35	0.37	1.10	0.52	32.36	2.05	2.07	4.89	0.00	0.00	0.00	-1.50	21.27	-2.65	56.39	172.82	521.31	446.40	790.26	729.63	565.49	518.12	736.89	495.94
38.271	1	0.13	0.11	0.02	0.15	0.05	0.11	0.34	2.12	0.36	99.32	0.33	0.00	44.37	2.46	7.84	0.18	0.01	2.41	8.39	0.82	0.23	0.00	0.36	1.01	0.33	0.37	0.90	0.51	33.51	2.12	2.68	4.63	0.00	0.00	0.00	-2.72	23.13	-1.48	56.91	168.05	522.26	448.55	791.47	730.92	570.75	520.08	737.33	497.91
38.304	1	0.11	0.10	0.02	0.15	0.05	0.11	0.37	1.85	0.35	99.25	0.33	0.00	56.74	2.43	8.46	0.17	0.02	2.17	5.71	0.61	0.14	0.00	0.35	1.22	0.27	0.55	1.40	0.56	35.03	1.85	3.53	5.39	0.00	0.00	0.00	2.40	20.64	-3.19	57.26	173.30	519.36	447.21	791.64	735.23	564.37	522.28	735.92	497.72
38.338	1	0.11	0.10	0.02	0.15	0.05	0.11	0.40	2.20	0.30	99.20	0.33	0.00	47.56	2.60	8.65	0.19	0.02	2.06	4.18	0.66	0.13	0.00	0.30	1.14	0.23	0.56	2.20	0.61	36.31	1.52	2.03	6.27	0.00	0.00	0.00	1.73	22.49	-2.68	58.48	167.21	521.42	448.26	795.31	736.89	571.42	524.91	736.40	497.69
38.371	1	0.10	0.10	0.02	0.15	0.06	0.11	0.36	2.62	0.28	99.27	0.33	0.23	58.34	2.77	7.81	0.19	0.02	2.20	3.88	0.60	0.09	0.00	0.28	0.95	0.22	0.66	2.62	0.58	34.64	1.47	1.65	6.63	0.00	0.00	0.00	-3.72	20.32	-3.59	56.71	166.57	519.05	447.82	794.11	738.16	568.38	519.84	733.36	496.80
38.405	1	0.10	0.09	0.02	0.15	0.06	0.11	0.37	4.25	0.22	99.26	0.33	0.90	57.54	3.66	7.58	0.18	0.02	3.04	3.64	0.47	0.03	0.00	0.22	0.93	0.15	0.70	4.25	0.65	34.53	1.35	1.20	7.34	0.00	0.00	0.00	-5.82	20.48	-3.25	55.61	177.80	520.70	449.85	795.78	738.48	564.46	521.31	740.83	498.81
38.438	1	0.10	0.09	0.02	0.14	0.07	0.11	0.34	3.96	0.20	99.33	0.33	1.31	37.70	4.46	6.43	0.19	0.02	3.32	3.63	0.47	0.02	0.00	0.20	0.95	0.13	0.91	3.96	0.61	32.47	1.17	2.52	7.73	0.00	0.00	0.00	-3.23	24.51	-2.85	56.83	167.33	519.36	449.96	795.22	740.86	569.65	521.84	735.51	499.70
38.471	1	0.10	0.10	0.02	0.14	0.07	0.12	0.31	3.84	0.19	99.37	0.33	1.03	54.16	5.28	5.18	0.19	0.02	3.02	3.71	0.39	0.01	0.00	0.18	0.96	0.11	1.09	3.84	0.56	31.21	1.02	0.58	7.68	0.00	0.00	0.00	-5.15	21.17	-3.39	55.14	179.82	517.84	450.03	792.73	738.49	560.22	521.92	738.59	499.04
38.505	1	0.10	0.09	0.02	0.14	0.08	0.13	0.32	4.27	0.18	99.35	0.33	1.77	38.32	6.62	4.56	0.18	0.03	2.78	3.54	0.38	0.01	0.00	0.14	1.04	0.08	1.16	4.27	0.50	31.21	0.90	1.05	8.82	0.00	0.00	0.00	-2.69	24.38	-1.42	57.23	165.41	516.78	449.97	792.62	740.29	570.02	522.20	734.02	500.68
38.538	1	0.10	0.09	0.02	0.14	0.08	0.13	0.26	5.17	0.16	99.47	0.33	1.60	38.16	7.48	3.61	0.15	0.02	2.83	4.06	0.43	0.01	0.00	0.16	1.21	0.06	1.39	5.17	0.37	26.51	0.84	1.76	9.05	0.13	0.00	0.00	-4.92	24.41	-0.40	56.82	165.56	516.62	448.98	791.65	738.99	570.44	516.73	735.31	501.66
38.571	1	0.11	0.11	0.02	0.14	0.07	0.14	0.22	6.22	0.17	99.56	0.33	0.40	43.95	7.37	2.87	0.16	0.02	2.18	4.20	0.36	0.01	0.00	0.17	1.32	0.05	1.29	6.22	0.33	23.00	0.72	6.15	8.36	1.07	0.00	0.00	-7.33	23.22	-1.28	55.91	171.20	518.73	450.62	789.78	735.82	566.35	516.16	736.95	501.91
38.605	1	0.11	0.13	0.02	0.14	0.06	0.13	0.18	5.84	0.18	99.64	0.33	0.00	57.92	6.73	2.64	0.16	0.02	2.23	3.94	0.39	0.02	0.00	0.18	1.38	0.03	1.43	5.84	0.24	18.82	0.48	1.54	7.76	2.19	0.00	0.00	-3.26	20.40	-2.54	57.31	168.69	518.01	452.56	790.34	738.74	566.34	525.12	733.36	501.43
38.638	1	0.11	0.13	0.02	0.13	0.06	0.13	0.17	4.38	0.19	99.66	0.33	0.08	46.80	5.64	2.89	0.18	0.02	2.10	3.72	0.46	0.03	0.00	0.19	1.53	0.03	1.34	4.38	0.22	18.55	0.45	4.30	7.47	2.06	0.00	0.00	-3.98	22.64	-2.24	56.55	168.19	516.95	451.82	789.24	737.17	565.99	524.38	732.44	500.22
38.671	1	0.10	0.12	0.02	0.13	0.06	0.13	0.15	2.18	0.18	99.69	0.33	0.62	84.09	5.10	2.92	0.18	0.02	2.28	3.46	0.39	0.05	0.00	0.17	1.44	0.03	1.27	2.18	0.21	16.60	0.38	5.60	7.32	1.27	0.00	0.00	-6.81	13.68	-0.69	54.99	180.13	516.02	445.86	795.06	738.86	563.73	514.96	743.19	499.32
38.705	1	0.10	0.10	0.02	0.13	0.07	0.13	0.13	1.58	0.21	99.74	0.33	1.66	91.10	4.71	2.63	0.21	0.01	3.21	2.94	0.40	0.06	0.00	0.16	1.58	0.02	1.04	1.24	0.18	13.42	0.25	6.19	7.71	0.00	0.00	0.00	-9.90	10.37	-1.03	55.08	183.52	523.59	443.80	803.85	737.50	569.56	511.56	752.49	496.75
38.738	1	0.09	0.10	0.02	0.13	0.07	0.13	0.13	1.78	0.21	99.73	0.33	2.14	95.56	6.23	2.87	0.21	0.01	3.91	2.40	0.28	0.03	0.00	0.15	1.78	0.02	0.81	0.97	0.18	11.70	0.24	5.81	8.12	0.00	0.00	0.00	-10.65	6.66	-3.03	55.59	187.65	532.07	447.19	813.61	741.70	573.86	518.13	760.35	497.31
38.772	1	0.09	0.09	0.02	0.13	0.10	0.13	0.12	1.79	0.20	99.73	0.33	5.00	81.00	6.83	3.07	0.20	0.01	6.79	1.88	0.12	0.02	0.00	0.12	1.79	0.01	0.81	0.90	0.15	8.25	0.17	16.31	9.69	0.00	0.00	0.00	-4.97	14.75	-3.94	57.04	179.47	533.92	452.16	812.11	744.97	577.41	525.33	755.31	501.66
38.805	1	0.08	0.08	0.02	0.14	0.11	0.14	0.12	1.36	0.21	99.72	0.33	5.20	96.03	8.12	4.01	0.21	0.02	6.67	1.46	0.16	0.02	0.00	0.10	1.36	0.01	0.69	0.75	0.15	6.35	0.13	1.03	10.09	0.00	0.00	0.00	-5.32	6.08	-7.22	57.31	182.21	540.06	454.71	819.42	748.89	578.51	532.00	758.08	501.05
38.838	1	0.08	0.08	0.02	0.13	0.12	0.13	0.11	1.21	0.20	99.73	0.38	6.35	94.66	8.05	3.84	0.20	0.02	7.09	1.20	0.13	0.02	0.00	0.10	1.21	0.01	0.51	0.72	0.14	5.57	0.13	0.61	10.95	0.00	0.00	0.00	-0.23	7.63	-6.12	60.11	176.15	546.88	458.55	821.70	750.90	587.53	533.13	761.88	508.00
38.872	1	0.08	0.08	0.01	0.14	0.13	0.15	0.11	1.21	0.21	99.71	0.38	6.41	93.65	9.79	3.09	0.21	0.01	7.81	1.05	0.16	0.03	0.00	0.09	1.21	0.00	0.38	0.61	0.11	4.50	0.10	0.91	11.05	0.00	0.00	0.00	-1.84	8.54	-5.86	59.68	176.85	551.35	461.83	823.54	751.69	590.38	532.91	765.95	511.68
38.905	1	0.07	0.08	0.01	0.15	0.13	0.18	0.13	1.12	0.23	99.65	0.40	5.30	96.34	14.56	2.37	0.23	0.01	6.58	0.85	0.20	0.03	0.00	0.09	1.12	0.00	0.31	0.66	0.11	4.37	0.10	4.32	11.46	0.00	0.00	0.00	-1.78	5.65	-8.30	59.81	181.09	555.53	462.63	827.38	749.31	589.67	541.46	767.52	507.35
38.938	1	0.07	0.07	0.01	0.17	0.13	0.19	0.15	1.06	0.24	99.61	0.43	5.12	93.29	17.00	2.56	0.24	0.01	6.29	0.66	0.13	0.03	0.00	0.08	1.06	0.00	0.27	0.80	0.11	4.07	0.10	1.61	11.89	0.00	0.00	0.00	-4.30	8.84	-8.30	58.53	185.71	555.66	462.60	828.29	748.18	587.73	541.88	769.89	505.76
38.972	1	0.06	0.06	0.01	0.15	0.17	0.17	0.14	0.93	0.25	99.65	0.56	7.81	90.70	15.75	2.65	0.25	0.02	7.26	0.46	0.15	0.04	0.00	0.09	0.93	0.00	0.29	0.76	0.09	3.50	0.08	3.16	13.77	0.00	0.00	0.00	-2.49	10.61	-7.42	58.81	187.91	554.04	460.19	828.04	746.83	586.89	541.16	771.12	504.12
39.005	1	0.06	0.06	0.01	0.13	0.19	0.15	0.12	1.07	0.25	99.61	0.65	9.56	97.68	13.35	2.61	0.25	0.02	7.62	0.45	0.12	0.05	0.00	0.10	0.87	0.00	0.34	1.07	0.08	3.29	0.08	1.93	14.84	0.00	0.00	0.00	-8.27	3.30	-7.54	57.18	187.73	554.95	460.70	825.28	743.50	585.34	536.17	770.31	504.12
39.038	1	0.06	0.05	0.01	0.12	0.23	0.14	0.12	1.16	0.24	99.53	0.76	11.42	94.11	12.16	2.79	0.24	0.02	8.78	0.54	0.12	0.05	0.00	0.11	1.00	0.00	0.31	1.16	0.08	2.68	0.08	5.62	15.94	0.00	0.00	0.00	-3.12	8.14	-5.59	59.20	181.89	552.85	460.95	822.27	745.13	588.42	534.41	768.44	508.35
39.072	1	0.05	0.04	0.01	0.10	0.42	0.12	0.11	1.07	0.27	99.17	1.44	17.01	94.84	10.98	2.20	0.27	0.01	10.27	0.49	0.14	0.06	0.00	0.09	1.02	0.00	0.28	1.07	0.08	2.48	0.07	2.94	20.38	0.00	0.00	0.00	-2.52	7.44	-5.62	59.27	181.71	550.81	458.28	823.31	745.77	588.08	533.45	767.70	506.00
39.105	1	0.05	0.04	0.01	0.10	0.41	0.11	0.10	1.29	0.24	99.18	1.49	17.16	92.14	9.80	2.78	0.24	0.01	9.57	0.48	0.12	0.04	0.00	0.09	1.07	0.00	0.28	1.29	0.08	2.25	0.07	5.06	20.60	0.00	0.00	0.00	-0.88	9.69	-4.84	59.36	186.20	549.43	458.43	822.69	746.56	585.67	534.20	769.94	507.45
39.139	1	0.05	0.03	0.01	0.09	0.67	0.10	0.11	1.12	0.24	98.67	2.78	21.50	92.74	10.90	3.28	0.24	0.01	10.41	0.50	0.11	0.03	0.00	0.08	1.09	0.00	0.28	1.12	0.09	1.78	0.06	7.44	24.54	0.00	0.00	0.00	-3.19	9.26	-6.18	58.86	185.22	550.74	456.35	825.86	745.68	586.82	533.39	769.55	503.14
39.172	1	0.05	0.03	0.01	0.08	0.66	0.09	0.10	1.25	0.23	98.68	3.11	22.00	94.03	8.73	3.19	0.23	0.02	8.79	0.45	0.10	0.03	0.00	0.08	1.25	0.00	0.23	1.21	0.08	1.64	0.06	4.97	25.27	0.00	0.00	0.00	-4.29	8.21	-6.17	58.49	182.03	548.89	456.19	824.48	746.13	586.94	532.49	766.54	502.88
39.205	1	0.05	0.03	0.01	0.08	0.73	0.08	0.09	1.14	0.23	98.54	3.44	23.19	94.16	7.72	2.93	0.23	0.01	9.32	0.61	0.12	0.02	0.00	0.07	1.14	0.00	0.25	0.98	0.08	1.66	0.06	7.72	25.91	0.00	0.00	0.00	-3.43	8.09	-5.17	58.39	183.98	547.77	455.52	823.28	746.83	585.66	528.75	768.10	505.02
39.239	1	0.04	0.02	0.01	0.07	1.00	0.08	0.09	1.25	0.20	98.00	5.20	26.11	87.53	8.00	3.08	0.20	0.01	9.56	0.88	0.16	0.03	0.00	0.06	1.25	0.00	0.24	0.79	0.08	1.65	0.06	7.13	28.61	0.00	0.00	0.00	-1.82	12.25	-3.19	59.23	175.43	546.60	456.72	821.66	749.04	591.35	526.87	765.89	509.21
39.272	1	0.04	0.02	0.01	0.07	0.84	0.08	0.10	1.19	0.20	98.32	4.51	24.43	85.74	8.94	2.60	0.20	0.01	8.30	0.94	0.18	0.02	0.00	0.05	1.19	0.00	0.23	0.63	0.08	1.54	0.06	11.34	27.68	0.00	0.00	0.00	-2.63	13.03	-3.89	58.43	175.42	544.33	457.58	819.70	749.28	588.48	529.41	762.62	508.27
39.305	1	0.05	0.03	0.01	0.08	0.59	0.09	0.10	0.96	0.21	98.81	3.07	21.18	90.72	9.64	2.46	0.21	0.01	7.03	0.89	0.20	0.02	0.00	0.05	0.96	0.00	0.19	0.48	0.07	1.58	0.05	5.79	25.20	0.00	0.00	0.00	-8.46	10.60	-4.07	56.57	176.92	542.93	461.17	817.28	749.55	585.54	531.21	761.12	509.44
39.339	1	0.05	0.03	0.01	0.09	0.44	0.09	0.10	1.04	0.20	99.12	2.37	18.72	96.57	8.44	2.95	0.20	0.01	4.91	0.80	0.14	0.02	0.00	0.05	1.04	0.00	0.21	0.80	0.06	1.77	0.05	20.61	23.54	0.00	0.00	0.00	-4.59	5.31	-5.21	57.51	176.47	546.85	460.19	815.49	744.74	585.19	530.13	760.35	508.63
39.372	1	0.05	0.03	0.01	0.09	0.43	0.09	0.10	1.14	0.19	99.15	2.40	18.41	80.33	8.62	3.39	0.19	0.02	4.26	0.91	0.17	0.02	0.00	0.06	1.03	0.00	0.26	1.14	0.06	1.91	0.05	32.30	23.61	0.00	0.00	0.00	-6.19	14.97	-3.90	57.03	168.57	545.31	462.99	811.00	742.03	588.51	532.99	755.42	509.36
39.406	1	0.05	0.03	0.01	0.08	0.41	0.08	0.09	1.70	0.17	99.18	2.20	18.32	94.38	6.24	3.98	0.17	0.01	4.65	0.90	0.29	0.08	0.00	0.07	1.09	0.01	0.31	1.70	0.07	1.95	0.05	30.25	23.06	0.00	0.00	0.00	-9.27	7.89	-3.37	55.36	183.58	546.00	460.04	819.59	745.02	585.85	532.90	767.62	507.17
39.439	1	0.05	0.03	0.01	0.09	0.37	0.08	0.10	1.18	0.16	99.26	1.92	17.45	91.04	6.37	4.84	0.16	0.02	4.52	0.95	0.31	0.08	0.00	0.08	0.98	0.01	0.46	1.18	0.07	1.86	0.05	15.94	22.21	0.00	0.00	0.00	-6.28	10.41	-3.36	56.86	172.97	549.21	465.87	818.67	748.49	592.63	537.39	763.93	513.35
39.472	1	0.05	0.03	0.01	0.09	0.37	0.08	0.10	0.89	0.17	99.26	1.87	17.66	92.88	6.01	7.04	0.17	0.02	5.00	0.83	0.45	0.12	0.00	0.07	0.89	0.01	0.48	0.45	0.09	2.25	0.05	15.29	22.02	0.00	0.00	0.00	-12.88	9.16	-3.54	54.71	181.90	552.62	467.60	822.80	749.55	591.07	534.71	771.86	514.61
39.506	1	0.05	0.04	0.01	0.12	0.26	0.08	0.12	0.70	0.16	99.48	1.18	14.32	89.12	6.32	10.20	0.16	0.03	4.50	0.76	0.42	0.18	0.00	0.05	0.70	0.01	0.48	0.24	0.13	2.45	0.05	16.08	19.03	0.00	0.00	0.00	-5.40	11.48	-4.06	56.15	182.02	553.89	472.22	823.28	754.11	591.59	545.45	771.72	519.21
39.539	1	0.05	0.03	0.01	0.13	0.24	0.07	0.14	0.61	0.16	99.52	1.14	13.82	75.61	5.46	13.23	0.16	0.03	3.50	0.67	0.43	0.16	0.00	0.04	0.61	0.01	0.50	0.18	0.16	3.07	0.05	12.04	18.76	0.00	0.00	0.00	-5.66	16.34	-5.08	55.90	176.71	554.54	476.50	822.42	755.68	593.41	551.71	767.32	520.35
39.572	1	0.05	0.03	0.01	0.13	0.25	0.07	0.14	0.50	0.16	99.50	1.24	14.49	92.38	4.81	13.82	0.16	0.03	3.36	0.82	0.59	0.18	0.00	0.03	0.50	0.01	0.62	0.14	0.21	3.33	0.06	28.78	19.35	0.00	0.00	0.00	-7.38	9.52	-6.90	55.49	171.99	554.25	479.89	820.52	759.44	592.26	552.36	761.80	523.40
39.606	1	0.05	0.03	0.01	0.14	0.23	0.07	0.16	0.33	0.16	99.55	1.10	13.37	83.49	5.07	15.64	0.16	0.04	3.16	0.90	0.89	0.24	0.00	0.02	0.33	0.01	0.61	0.16	0.33	4.33	0.06	20.31	18.51	0.00	0.00	0.00	-7.48	13.90	-6.25	55.66	165.15	555.86	485.07	817.72	760.53	596.07	554.29	759.23	528.71
39.639	1	0.05	0.03	0.01	0.15	0.22	0.07	0.18	0.25	0.15	99.55	1.12	13.00	87.72	6.21	16.90	0.15	0.06	2.61	0.85	1.00	0.20	0.00	0.02	0.25	0.01	0.64	0.17	0.41	4.68	0.06	36.25	18.64	0.00	0.00	0.00	-7.82	12.17	-6.41	54.89	170.61	554.46	488.32	817.04	762.72	592.19	560.76	760.09	530.46
39.672	1	0.05	0.03	0.01	0.15	0.21	0.08	0.18	0.22	0.15	99.59	1.01	11.97	91.24	7.23	15.39	0.15	0.07	2.71	0.84	1.21	0.17	0.00	0.02	0.22	0.02	0.66	0.17	0.52	5.28	0.07	22.43	17.90	0.00	0.00	0.00	-8.10	10.29	-6.22	54.49	173.15	553.88	491.06	818.20	766.94	591.37	564.44	761.72	533.44
39.706	1	0.05	0.04	0.01	0.16	0.19	0.08	0.19	0.17	0.15	99.62	0.92	11.32	88.67	6.94	16.13	0.15	0.07	2.40	0.97	0.93	0.14	0.00	0.02	0.17	0.03	0.59	0.14	0.81	6.47	0.08	13.24	17.23	0.00	0.00	0.00	-10.27	11.71	-5.50	54.46	166.60	556.48	495.96	819.19	771.30	597.22	564.13	762.00	539.55
39.739	1	0.05	0.03	0.01	0.15	0.21	0.08	0.20	0.16	0.16	99.59	1.05	12.22	79.68	7.50	15.78	0.16	0.07	2.20	1.04	0.77	0.15	0.00	0.02	0.14	0.04	0.60	0.09	1.06	7.05	0.08	67.91	18.19	0.00	0.00	0.00	-4.43	15.17	-3.93	54.64	171.93	556.09	499.19	815.70	773.40	594.06	565.78	764.95	546.89
39.773	1	0.05	0.03	0.01	0.15	0.22	0.07	0.21	0.17	0.17	99.56	1.11	13.31	84.86	5.75	16.29	0.17	0.08	2.65	1.10	0.51	0.29	0.00	0.01	0.13	0.06	0.56	0.02	1.64	9.63	0.11	28.30	18.58	0.00	0.00	0.00	-5.26	13.38	-2.66	54.59	171.07	557.10	500.29	816.43	773.46	597.04	566.29	767.20	548.69
39.806	1	0.05	0.03	0.01	0.13	0.31	0.06	0.21	0.17	0.17	99.37	1.72	16.68	67.45	4.43	16.83	0.17	0.09	3.00	1.44	0.83	0.26	0.00	0.01	0.11	0.07	0.57	0.02	2.50	10.52	0.13	53.93	21.48	0.00	0.00	0.00	-8.60	18.36	1.71	53.89	164.84	561.83	500.60	821.30	775.72	610.56	555.45	775.40	556.32
39.839	1	0.05	0.02	0.01	0.13	0.36	0.05	0.21	0.20	0.20	99.28	1.93	17.73	67.34	3.35	17.43	0.20	0.09	3.95	1.62	1.68	0.44	0.00	0.01	0.10	0.07	0.56	0.02	2.96	10.81	0.12	54.04	22.22	0.00	0.00	0.00	-10.41	18.38	-0.79	52.11	168.32	558.14	503.22	821.33	780.24	603.60	558.59	771.91	560.20
39.873	1	0.05	0.02	0.01	0.13	0.48	0.05	0.25	0.24	0.24	99.04	2.89	20.24	79.45	2.83	20.01	0.24	0.10	3.97	1.92	2.43	0.33	0.00	0.01	0.09	0.10	0.57	0.02	5.41	12.97	0.12	47.83	24.80	0.00	0.00	0.00	-11.93	15.24	0.87	53.52	161.84	563.22	509.30	825.32	787.10	613.53	562.80	775.37	564.08
39.906	1	0.04	0.02	0.01	0.12	0.55	0.04	0.24	0.25	0.25	98.89	3.46	21.20	75.02	2.42	20.26	0.25	0.13	4.32	2.53	3.57	0.42	0.00	0.01	0.09	0.11	0.58	0.03	5.48	12.39	0.13	2.84	25.95	0.00	0.00	0.00	-7.13	16.50	-1.49	55.00	169.70	566.59	511.64	828.05	788.78	609.59	571.94	779.08	563.50
39.939	1	0.04	0.01	0.01	0.16	0.54	0.04	0.34	0.25	0.25	98.91	3.63	21.24	80.38	2.97	27.56	0.25	0.17	3.35	2.52	3.03	0.40	0.00	0.00	0.08	0.13	0.51	0.06	5.73	13.26	0.13	2.69	26.27	0.00	0.00	0.00	-1.27	14.95	-4.00	58.23	163.47	562.63	514.50	824.25	791.35	606.37	584.71	768.23	561.88
39.973	1	0.04	0.01	0.01	0.18	0.59	0.03	0.42	0.22	0.22	98.83	4.25	22.62	62.45	2.62	31.89	0.22	0.17	2.68	1.80	1.80	0.30	0.00	0.00	0.09	0.19	0.52	0.19	6.81	13.88	0.16	1.75	27.29	0.00	0.00	0.00	-5.55	19.46	-3.00	57.53	162.95	557.95	510.94	822.22	789.29	604.44	578.70	766.12	558.42
40.006	1	0.04	0.01	0.01	0.20	0.40	0.04	0.42	0.77	0.19	99.17	2.57	19.25	67.24	2.31	32.46	0.19	0.22	2.07	1.12	0.92	0.22	0.00	0.00	0.14	0.17	0.46	0.77	5.27	13.53	0.17	0.65	24.06	0.00	0.00	0.00	-3.92	18.40	-2.79	58.25	166.37	553.59	507.30	822.26	789.51	601.00	579.02	765.64	555.06
40.039	1	0.04	0.02	0.01	0.22	0.28	0.04	0.44	3.01	0.19	99.13	1.64	15.69	33.55	2.40	33.45	0.18	0.25	1.79	0.89	0.66	0.15	0.00	0.01	0.30	0.19	0.49	3.01	3.62	13.53	0.20	1.12	21.19	0.00	0.00	0.00	-3.45	25.42	-0.78	58.37	164.12	550.82	505.93	819.18	787.89	601.74	575.07	764.77	556.17
40.073	1	0.04	0.02	0.01	0.33	0.21	0.04	0.67	3.77	0.21	98.67	1.91	12.18	54.14	4.00	40.58	0.19	0.40	2.46	1.15	0.68	0.12	0.00	0.01	0.45	0.21	0.42	3.77	3.06	14.88	0.23	0.56	18.13	0.00	0.00	0.00	-5.27	21.17	1.22	58.89	158.90	547.97	501.88	813.52	783.19	602.21	563.61	760.93	556.08
40.106	1	0.04	0.02	0.02	0.42	0.14	0.05	0.78	4.56	0.21	98.43	2.47	7.79	51.36	5.24	43.01	0.20	0.50	2.22	1.00	0.81	0.09	0.00	0.01	0.71	0.21	0.41	4.56	2.43	15.08	0.23	1.26	14.59	0.00	0.00	0.00	0.97	21.73	1.65	60.02	161.98	544.13	498.42	809.87	781.47	597.53	562.63	759.35	555.42
40.140	1	0.05	0.03	0.02	0.40	0.10	0.06	0.66	3.89	0.22	98.67	1.75	4.16	41.95	5.72	39.32	0.22	0.41	3.38	1.05	1.86	0.06	0.00	0.02	1.39	0.15	0.47	3.89	1.51	14.38	0.27	3.03	11.24	0.00	0.00	0.00	-5.06	23.62	2.98	59.24	160.89	542.77	493.72	808.40	773.57	598.52	555.60	759.30	549.63
40.173	1	0.05	0.04	0.02	0.40	0.08	0.07	0.63	3.90	0.22	98.74	1.42	1.80	60.55	5.75	36.70	0.22	0.37	2.88	0.77	1.29	0.06	0.00	0.03	1.98	0.17	0.37	3.90	1.28	15.74	0.24	1.07	9.11	0.00	0.00	0.00	-0.77	19.86	-0.11	61.15	160.56	542.47	493.05	805.23	771.10	592.96	560.00	752.82	545.00
40.206	1	0.07	0.05	0.02	0.31	0.06	0.08	0.41	7.28	0.22	99.19	1.08	0.00	35.84	4.33	28.67	0.22	0.32	1.89	0.50	0.87	0.06	0.00	0.04	3.01	0.17	0.46	8.05	0.99	14.70	0.24	0.91	7.28	0.00	0.00	0.00	-1.90	24.91	0.75	60.49	160.46	536.73	490.56	801.05	767.94	589.50	559.31	748.98	541.64
40.240	1	0.08	0.06	0.02	0.35	0.05	0.09	0.43	4.94	0.23	99.14	1.44	0.00	30.26	5.01	29.74	0.23	0.40	1.95	0.61	0.60	0.09	0.00	0.08	4.27	0.19	0.46	11.02	0.58	14.31	0.23	0.53	4.94	0.00	0.00	0.00	0.65	26.18	0.92	61.00	160.02	528.57	487.72	796.45	769.75	583.65	558.36	742.64	540.23
40.273	1	0.08	0.07	0.02	0.41	0.04	0.09	0.51	4.88	0.23	98.98	1.73	0.00	31.29	5.83	32.52	0.23	0.40	1.30	0.70	0.40	0.20	0.00	0.10	4.88	0.23	0.47	10.58	0.56	14.70	0.23	0.19	3.90	0.13	0.00	0.00	0.54	25.93	1.41	60.95	160.44	520.01	484.01	791.03	768.13	577.26	557.00	736.36	536.30
40.306	1	0.08	0.08	0.02	0.43	0.04	0.11	0.46	4.64	0.26	99.08	2.08	0.00	31.46	7.04	31.37	0.22	0.41	1.33	0.57	0.35	0.32	0.00	0.17	4.64	0.26	0.49	14.01	0.42	12.21	0.21	0.08	2.78	0.51	0.00	0.00	-0.08	25.89	1.52	60.78	163.94	514.44	483.03	785.63	766.86	570.15	555.63	732.87	535.72
40.340	1	0.09	0.09	0.03	0.38	0.03	0.11	0.35	5.13	0.36	99.24	1.14	0.00	29.69	5.88	27.95	0.17	0.47	1.16	0.24	0.29	0.42	0.00	0.38	5.13	0.36	0.44	9.55	0.22	10.22	0.24	0.13	1.58	0.79	0.00	0.00	0.59	26.31	1.63	61.00	164.21	507.90	481.88	778.71	765.31	563.46	554.76	726.45	534.79
40.373	1	0.08	0.09	0.03	0.41	0.03	0.11	0.37	5.31	0.41	99.19	1.04	0.00	23.62	5.31	30.08	0.16	0.61	1.06	0.15	0.23	0.43	0.00	0.48	5.70	0.41	0.42	6.16	0.22	9.79	0.25	0.03	1.44	0.80	0.00	0.00	0.52	27.87	1.99	61.45	155.72	501.10	479.06	774.00	766.82	562.26	549.87	717.09	533.30
40.407	1	0.07	0.08	0.03	0.53	0.03	0.10	0.51	5.11	0.43	98.94	1.53	0.00	13.38	5.86	36.39	0.11	1.06	1.04	0.07	0.15	0.28	0.00	1.16	5.11	0.43	0.39	3.32	0.13	9.91	0.28	0.07	0.83	1.32	0.00	0.00	1.06	31.34	1.82	60.92	153.82	492.36	477.82	769.59	769.44	556.81	551.64	709.28	531.28
40.440	1	0.07	0.08	0.02	0.61	0.03	0.11	0.58	4.57	0.41	98.77	1.82	0.00	14.65	7.20	39.17	0.10	1.25	1.31	0.08	0.16	0.21	0.00	1.73	4.57	0.41	0.39	2.49	0.12	8.78	0.28	0.38	0.71	1.43	0.00	0.00	-3.10	30.81	2.56	60.44	155.73	487.88	474.49	760.01	763.38	549.23	537.52	704.86	531.83
40.473	1	0.06	0.07	0.02	0.77	0.03	0.10	0.74	4.61	0.43	98.46	3.03	0.00	38.13	7.13	45.61	0.09	1.69	1.60	0.09	0.20	0.16	0.00	1.93	4.61	0.43	0.35	2.85	0.14	7.94	0.31	0.15	0.70	1.65	0.00	0.00	-1.00	24.42	1.95	59.84	171.79	472.47	470.98	751.60	763.10	528.68	544.01	699.58	526.51
40.507	1	0.06	0.07	0.02	0.77	0.03	0.11	0.71	3.54	0.55	98.46	2.58	0.00	21.96	7.97	44.62	0.10	1.64	2.07	0.12	0.20	0.12	0.00	2.85	3.54	0.55	0.33	2.03	0.15	7.17	0.30	0.68	0.58	1.64	0.00	0.00	-2.63	28.34	3.76	60.51	160.70	466.83	470.47	747.35	767.17	531.52	536.47	692.10	530.30
40.540	1	0.06	0.07	0.02	0.87	0.03	0.11	0.81	2.90	0.72	98.26	2.98	0.00	25.00	8.89	47.10	0.09	1.95	2.65	0.15	0.22	0.12	0.00	2.63	2.90	0.72	0.34	2.18	0.21	6.79	0.31	0.44	0.64	1.70	0.00	0.00	-0.45	27.49	3.89	61.17	157.30	455.43	471.97	738.91	770.05	523.60	544.42	680.19	529.51
40.573	1	0.05	0.06	0.02	1.07	0.03	0.10	1.03	3.02	0.76	97.86	4.28	0.00	19.26	10.23	51.65	0.07	2.36	2.29	0.14	0.22	0.13	0.00	3.02	2.19	0.76	0.31	2.48	0.22	6.16	0.34	0.14	0.69	1.78	0.00	0.00	2.53	29.17	3.84	61.47	157.82	445.74	469.27	734.44	772.71	516.57	546.53	673.19	527.16
40.607	1	0.05	0.06	0.02	1.14	0.03	0.12	1.04	3.75	0.86	97.71	4.67	0.00	10.94	11.83	52.03	0.05	2.35	2.55	0.25	0.22	0.14	0.00	3.75	1.89	0.86	0.33	1.59	0.27	4.45	0.37	0.58	0.72	1.78	0.00	0.00	0.60	32.48	5.62	60.25	158.44	432.40	467.08	726.81	776.32	508.36	541.93	666.26	528.90
40.640	1	0.04	0.06	0.02	1.29	0.03	0.13	1.21	3.95	0.84	97.42	5.31	0.00	10.09	14.64	53.53	0.05	1.96	2.17	0.35	0.37	0.24	0.00	3.95	1.44	0.84	0.30	1.19	0.31	4.21	0.36	1.71	0.79	1.38	0.00	0.00	-1.98	32.94	1.99	59.44	157.09	424.00	466.70	722.93	783.14	497.76	540.69	654.08	525.19
40.673	1	0.05	0.06	0.02	1.26	0.03	0.15	1.17	4.26	1.08	97.49	4.18	0.00	4.24	17.47	50.09	0.05	1.89	2.21	0.63	0.51	0.31	0.00	4.26	1.37	1.08	0.26	0.71	0.36	4.14	0.35	0.41	0.83	0.68	0.00	0.00	1.68	37.59	1.85	60.12	146.91	415.00	466.80	715.39	785.69	494.84	544.64	640.37	524.60
40.707	1	0.04	0.05	0.02	1.44	0.03	0.18	1.35	6.15	1.21	97.11	5.54	0.00	2.47	19.83	51.89	0.04	2.02	2.49	0.49	0.53	0.35	0.00	6.15	1.67	1.21	0.25	0.64	0.46	3.18	0.36	0.57	0.98	0.50	0.00	0.00	0.78	40.38	0.74	59.92	143.83	410.83	468.11	712.22	787.25	491.54	547.01	633.41	523.39
40.740	1	0.04	0.05	0.02	1.99	0.03	0.26	2.01	6.50	1.22	95.98	6.61	0.00	3.33	27.64	53.87	0.04	2.11	3.17	0.61	0.61	0.47	0.00	6.50	1.50	1.22	0.21	0.53	0.47	3.08	0.33	0.98	1.03	0.25	0.00	0.00	-0.02	38.83	1.47	59.50	146.21	401.02	469.78	701.20	787.91	480.64	546.56	625.46	526.47
40.774	1	0.03	0.04	0.01	2.80	0.03	0.30	2.94	6.72	1.02	94.12	9.54	0.00	8.49	32.43	58.62	0.03	3.08	3.09	0.37	0.36	0.34	0.00	6.72	1.56	1.02	0.17	0.43	0.48	1.95	0.29	0.93	1.36	0.00	0.00	0.00	-4.82	33.89	-2.53	57.81	157.52	397.70	472.98	693.66	787.52	463.39	544.61	619.89	526.71
40.807	1	0.03	0.04	0.01	2.96	0.04	0.26	3.19	5.97	0.99	93.62	10.64	0.00	5.91	31.53	60.88	0.02	3.69	3.57	0.30	0.38	0.47	0.00	5.97	1.51	0.99	0.18	0.38	0.56	2.00	0.26	1.63	1.73	0.00	0.00	0.00	-0.70	35.84	-0.27	59.23	148.14	392.57	471.57	688.05	784.19	466.52	548.52	612.81	525.18
40.840	1	0.03	0.04	0.02	2.67	0.04	0.29	2.78	6.25	1.00	94.44	8.36	0.00	3.46	31.62	57.28	0.02	3.96	4.35	0.30	0.40	0.65	0.00	6.25	1.97	1.00	0.18	0.41	0.53	1.84	0.25	0.62	1.78	0.00	0.00	0.00	3.02	38.65	0.07	59.87	141.58	385.03	470.98	683.93	787.34	465.06	552.86	603.78	524.56
40.874	1	0.03	0.03	0.02	2.80	0.04	0.21	2.95	5.58	0.85	94.10	11.10	0.00	8.40	28.01	61.86	0.02	4.77	3.51	0.20	0.35	0.79	0.00	5.58	2.35	0.85	0.18	0.47	0.63	1.52	0.21	0.92	2.31	0.00	0.00	0.00	-0.41	33.94	-1.06	58.99	148.13	379.20	469.43	677.14	784.52	453.50	548.50	599.28	522.23
40.907	1	0.04	0.04	0.02	2.71	0.04	0.21	2.76	5.18	0.78	94.48	9.42	0.00	3.88	26.77	59.98	0.02	6.51	3.07	0.11	0.35	0.73	0.00	5.18	3.36	0.78	0.19	0.93	0.58	1.26	0.22	0.26	2.30	0.00	0.00	0.00	-3.63	38.05	-0.42	57.68	147.12	371.49	466.39	666.82	776.14	446.02	543.56	590.71	516.94
40.940	1	0.04	0.04	0.02	2.92	0.04	0.20	2.97	4.91	0.83	94.07	10.09	0.00	4.64	26.24	61.21	0.03	7.87	2.50	0.07	0.28	0.59	0.00	4.91	4.00	0.83	0.19	1.29	0.61	0.97	0.22	1.09	2.35	0.00	0.00	0.00	2.13	37.11	-2.04	59.24	140.68	373.00	466.85	666.32	777.37	448.01	547.51	585.46	517.55
40.974	1	0.04	0.03	0.02	2.57	0.04	0.16	2.51	4.62	0.94	94.86	9.59	0.00	4.79	21.85	60.79	0.03	8.77	2.01	0.06	0.25	0.34	0.00	4.62	3.86	0.94	0.22	0.94	0.66	0.81	0.20	3.67	2.62	0.00	0.00	0.00	-4.34	36.95	-4.06	58.01	137.78	370.62	465.22	662.18	769.25	444.59	545.86	577.34	508.97
41.007	1	0.05	0.04	0.02	1.96	0.04	0.15	1.78	4.49	0.89	96.08	6.62	0.00	3.79	18.37	55.90	0.03	8.73	2.11	0.05	0.29	0.26	0.00	4.49	4.12	0.89	0.28	1.03	0.72	0.80	0.22	4.96	2.54	0.00	0.00	0.00	0.73	38.16	-2.48	58.51	137.00	366.32	465.02	658.15	772.31	442.37	546.23	575.28	513.03
41.040	1	0.06	0.05	0.02	1.24	0.04	0.13	1.00	5.41	1.01	97.53	3.85	0.00	3.88	12.87	47.90	0.03	8.17	2.68	0.04	0.42	0.26	0.00	4.01	5.41	1.01	0.41	1.04	0.71	0.73	0.22	1.12	2.42	0.22	0.00	0.00	1.43	38.06	-5.56	58.67	134.43	365.16	469.93	655.18	775.27	438.45	553.00	567.42	515.10
41.074	1	0.07	0.06	0.02	0.88	0.04	0.14	0.66	6.35	0.85	98.23	2.39	0.00	4.09	11.92	40.80	0.04	6.43	2.81	0.04	0.54	0.23	0.00	3.37	6.35	0.85	0.40	0.83	0.67	0.59	0.19	1.63	2.39	0.60	0.00	0.00	-1.78	37.78	-4.37	57.60	139.57	363.39	467.90	654.29	774.05	435.01	547.12	570.68	514.33
41.107	1	0.06	0.06	0.02	0.90	0.04	0.12	0.68	4.23	0.94	98.20	2.51	0.00	4.11	10.77	43.54	0.05	5.51	2.84	0.04	0.68	0.31	0.00	2.94	4.23	0.94	0.43	0.59	0.73	0.58	0.18	2.25	2.31	0.80	0.00	0.00	-2.71	37.75	-4.72	57.77	132.24	363.65	469.35	652.76	774.07	437.88	546.84	566.29	515.28
41.141	1	0.06	0.06	0.02	0.83	0.04	0.11	0.61	3.51	1.11	98.34	2.27	0.00	8.84	9.37	42.98	0.05	4.86	2.42	0.04	0.53	0.33	0.00	2.50	3.51	1.11	0.43	0.35	0.73	0.46	0.15	4.65	2.14	0.88	0.00	0.00	-6.55	33.67	-5.91	56.92	141.15	365.00	471.91	648.81	769.15	430.32	547.54	567.70	515.09
41.174	1	0.06	0.06	0.02	0.86	0.04	0.10	0.64	2.89	0.97	98.28	2.55	0.00	3.30	8.40	45.09	0.05	5.00	2.65	0.06	0.48	0.27	0.00	2.41	2.89	0.97	0.64	0.60	0.73	0.41	0.16	1.68	2.32	0.91	0.00	0.00	-2.72	38.90	-5.59	57.56	135.59	368.38	472.73	647.63	765.67	434.88	549.26	566.21	515.53
41.207	1	0.06	0.06	0.02	0.73	0.04	0.10	0.52	2.52	0.94	98.54	1.85	0.00	4.40	8.09	41.38	0.05	4.17	2.96	0.07	0.51	0.17	0.00	2.25	2.52	0.94	0.86	0.97	0.80	0.41	0.15	3.88	2.38	1.04	0.00	0.00	-1.38	37.40	-5.56	57.63	137.77	366.25	470.78	646.03	764.44	432.08	548.97	565.33	513.98
41.241	1	0.07	0.07	0.02	0.69	0.04	0.10	0.48	2.63	0.84	98.61	1.56	0.00	9.23	7.99	39.12	0.06	4.68	2.72	0.06	0.41	0.09	0.00	1.44	2.63	0.84	0.91	2.29	0.82	0.33	0.15	1.09	2.38	1.18	0.00	0.00	-1.63	33.43	-6.76	57.92	136.19	365.00	469.94	643.64	762.86	430.01	548.32	561.46	512.72
41.274	1	0.07	0.06	0.02	0.76	0.04	0.10	0.53	2.43	0.82	98.49	1.90	0.00	9.60	7.63	41.17	0.06	5.37	2.22	0.04	0.36	0.06	0.00	1.38	2.43	0.82	0.92	3.07	0.82	0.35	0.16	0.44	2.28	0.90	0.00	0.00	-3.84	33.21	-5.71	57.26	142.34	365.43	470.70	643.60	759.80	428.62	550.91	565.26	511.06
41.307	1	0.06	0.06	0.02	0.74	0.03	0.10	0.52	2.22	0.84	98.53	1.92	0.00	4.14	8.26	41.45	0.07	3.93	1.85	0.05	0.38	0.05	0.00	1.41	2.22	0.84	0.80	2.94	0.87	0.35	0.19	4.15	2.22	0.71	0.00	0.00	-1.27	37.71	-0.59	57.87	128.77	367.71	468.68	646.27	761.23	443.38	544.39	568.80	515.21
41.341	1	0.06	0.06	0.02	0.72	0.03	0.09	0.50	2.04	0.89	98.57	1.78	0.00	9.53	7.39	41.41	0.09	3.89	1.71	0.06	0.50	0.12	0.00	1.13	2.04	0.89	0.73	1.63	0.94	0.30	0.21	7.65	2.08	0.81	0.00	0.00	-6.88	33.25	-0.92	56.11	140.02	366.47	464.49	645.46	757.80	435.28	534.23	573.62	512.54
41.374	1	0.07	0.07	0.02	0.59	0.04	0.10	0.40	2.50	1.01	98.82	1.28	0.00	8.17	7.05	36.71	0.11	3.52	2.24	0.10	1.01	0.54	0.00	1.16	2.50	0.99	0.72	0.74	0.95	0.31	0.22	3.80	2.23	0.42	0.00	0.00	-3.07	34.10	-3.90	56.15	140.18	373.54	458.49	657.42	759.37	441.17	531.74	579.12	506.80
41.408	1	0.07	0.07	0.03	0.54	0.04	0.11	0.37	2.00	1.02	98.92	1.00	0.00	4.34	8.66	33.68	0.15	2.99	4.33	0.16	2.33	3.33	0.00	1.01	2.00	1.02	0.94	0.14	1.09	0.44	0.25	12.53	2.45	0.25	0.00	0.00	-7.07	37.46	-1.25	54.69	139.16	382.95	451.73	665.93	753.16	453.25	516.14	591.87	503.90
41.441	1	0.07	0.07	0.03	0.48	0.04	0.11	0.33	1.66	0.98	99.04	0.82	0.00	10.86	9.06	31.27	0.16	2.12	4.25	0.21	1.99	2.64	0.00	0.98	1.66	0.96	0.85	0.19	1.09	0.49	0.23	6.58	2.99	0.00	0.00	0.00	-2.76	32.52	-0.89	55.06	147.08	388.08	450.46	665.73	745.61	452.23	518.81	598.42	502.63
41.474	1	0.07	0.07	0.03	0.43	0.04	0.11	0.30	1.22	1.07	99.14	0.75	0.00	34.43	8.07	30.31	0.18	1.71	4.72	0.33	3.25	3.12	0.00	1.07	1.22	1.03	0.85	0.18	1.04	0.55	0.24	5.79	3.20	0.00	0.00	0.00	-12.32	25.22	0.23	53.59	153.05	401.99	451.60	679.99	746.25	464.20	510.82	617.14	505.06
41.508	1	0.06	0.07	0.03	0.43	0.05	0.10	0.31	0.98	0.97	99.13	0.81	0.00	32.63	7.94	31.70	0.19	1.33	5.61	0.59	2.94	2.61	0.00	0.96	0.98	0.97	0.93	0.18	0.89	0.56	0.22	1.47	3.93	0.00	0.00	0.00	-11.34	25.62	1.05	53.83	157.05	408.62	452.18	689.32	746.55	471.48	517.09	628.02	504.43
41.541	1	0.07	0.07	0.03	0.36	0.06	0.10	0.26	1.11	1.11	99.28	0.65	0.00	34.95	7.24	28.45	0.23	0.88	6.36	1.29	4.10	2.59	0.00	1.11	0.95	1.00	0.83	0.24	0.83	0.51	0.22	4.27	4.57	0.00	0.00	0.00	-9.72	25.11	0.90	53.36	144.47	420.09	445.91	703.80	747.19	490.35	509.03	634.54	499.99
41.574	1	0.07	0.06	0.03	0.35	0.07	0.10	0.26	1.03	1.03	99.29	0.66	0.00	28.29	7.26	28.74	0.23	0.88	8.77	1.92	4.47	3.07	0.00	1.03	0.76	0.93	0.74	0.13	0.80	0.56	0.22	0.37	5.09	0.00	0.00	0.00	-6.39	26.65	3.03	53.54	143.84	431.54	442.20	719.91	750.03	507.06	505.78	650.81	500.86
41.608	1	0.07	0.06	0.02	0.35	0.08	0.10	0.26	1.17	1.17	99.30	0.68	1.88	30.80	6.55	29.02	0.23	0.81	10.18	2.22	2.00	2.28	0.00	1.17	0.76	0.98	0.63	0.10	0.69	0.62	0.22	0.53	6.05	0.00	0.00	0.00	-6.70	26.05	4.00	53.83	143.67	444.60	439.17	733.66	746.19	521.74	504.30	665.24	497.49
41.641	1	0.07	0.06	0.02	0.31	0.09	0.10	0.23	0.99	1.08	99.37	0.58	2.78	31.76	5.72	27.05	0.24	0.53	10.63	2.07	1.61	1.52	0.00	0.99	0.64	1.08	0.55	0.10	0.69	0.63	0.24	4.07	6.33	0.00	0.00	0.00	-8.41	25.82	5.52	53.77	148.37	454.19	433.15	749.64	744.56	534.24	500.06	682.43	492.72
41.674	1	0.07	0.06	0.02	0.28	0.09	0.09	0.20	1.00	1.12	99.43	0.53	3.81	32.79	4.43	25.71	0.27	0.43	10.16	2.33	0.88	1.00	0.00	1.00	0.77	1.12	0.40	0.10	0.69	0.71	0.27	0.57	6.97	0.00	0.00	0.00	-7.08	25.59	5.81	54.64	148.59	469.82	434.50	763.58	744.74	549.26	501.04	697.72	494.99
41.708	1	0.07	0.06	0.02	0.25	0.11	0.09	0.18	0.80	1.35	99.49	0.45	5.04	24.50	4.33	23.56	0.33	0.31	10.60	3.24	0.86	0.48	0.00	0.80	0.78	1.35	0.31	0.14	0.66	0.81	0.28	4.88	7.92	0.00	0.00	0.00	-9.26	27.63	7.58	53.41	161.41	480.60	429.47	776.86	740.99	558.13	491.67	719.49	495.56
41.741	1	0.07	0.06	0.02	0.25	0.13	0.09	0.19	0.75	1.44	99.49	0.48	6.14	18.21	4.03	24.43	0.37	0.20	13.41	4.80	1.61	0.45	0.00	0.69	0.75	1.44	0.21	0.15	0.74	0.95	0.27	1.92	8.06	0.00	0.00	0.00	-6.01	29.51	6.80	53.14	156.37	488.11	424.84	781.90	735.24	565.75	489.14	722.11	489.65
41.775	1	0.08	0.06	0.02	0.19	0.14	0.09	0.15	0.72	1.48	99.61	0.33	7.06	42.63	3.19	19.26	0.48	0.12	13.35	5.94	2.81	0.31	0.00	0.65	0.72	1.48	0.17	0.21	0.76	1.20	0.29	1.72	9.30	0.00	0.00	0.00	-8.41	23.49	6.36	54.90	161.09	503.58	427.42	799.22	735.71	578.87	496.94	739.71	487.92
41.808	1	0.08	0.06	0.02	0.18	0.12	0.09	0.14	0.52	1.25	99.63	0.33	5.87	34.48	3.00	17.74	0.52	0.11	9.20	5.07	2.23	0.22	0.00	0.49	0.52	1.25	0.18	0.24	0.71	1.69	0.30	0.46	9.52	0.00	0.00	0.00	-8.34	25.21	4.82	55.56	157.17	519.49	432.90	809.60	736.58	591.92	500.96	748.77	490.88
41.841	1	0.09	0.06	0.02	0.17	0.11	0.09	0.13	0.51	1.20	99.66	0.33	5.28	41.45	2.72	15.56	0.51	0.08	7.82	7.37	2.51	0.27	0.00	0.42	0.41	1.20	0.19	0.26	0.73	1.83	0.27	1.25	9.53	0.00	0.00	0.00	-11.74	23.73	3.66	55.05	160.91	537.78	433.42	821.14	731.59	603.27	494.00	764.16	491.45
41.875	1	0.10	0.06	0.02	0.15	0.11	0.09	0.12	0.42	1.00	99.70	0.37	6.18	61.91	3.01	12.98	0.42	0.06	6.18	9.24	1.89	0.19	0.00	0.29	0.30	1.00	0.27	0.42	0.66	2.39	0.26	0.14	10.76	0.00	0.00	0.00	-3.94	19.57	7.09	57.81	153.60	544.60	437.47	827.49	735.90	617.40	502.43	770.97	499.49
41.908	1	0.10	0.06	0.02	0.16	0.12	0.09	0.12	0.42	1.11	99.69	0.36	6.40	44.82	3.36	13.28	0.42	0.06	6.81	11.16	1.81	0.18	0.00	0.25	0.23	1.11	0.33	0.25	0.70	2.72	0.26	0.53	10.70	0.00	0.00	0.00	-3.27	23.04	5.64	56.99	149.99	548.02	438.12	830.47	737.38	620.70	503.61	770.61	498.50
41.941	1	0.11	0.06	0.02	0.15	0.13	0.09	0.12	0.39	1.14	99.71	0.37	6.99	60.88	3.37	11.85	0.39	0.06	8.17	12.21	2.03	0.24	0.00	0.21	0.19	1.14	0.41	0.22	0.66	2.81	0.25	0.41	10.76	0.00	0.00	0.00	-4.74	19.79	6.49	56.16	156.59	553.69	437.98	837.54	737.19	624.87	502.96	781.43	499.69
41.975	1	0.11	0.07	0.02	0.15	0.11	0.09	0.12	0.39	1.22	99.70	0.33	5.68	53.27	2.84	12.00	0.39	0.06	6.97	12.37	2.15	0.41	0.00	0.16	0.20	1.22	0.42	0.29	0.69	3.29	0.27	0.58	9.93	0.00	0.00	0.00	-5.25	21.35	8.46	56.32	150.98	559.63	439.01	841.49	736.47	634.96	500.76	785.93	502.80
42.008	1	0.10	0.07	0.02	0.16	0.09	0.09	0.13	0.38	1.24	99.68	0.33	4.68	64.34	3.08	13.58	0.38	0.07	4.89	10.37	1.96	0.52	0.00	0.15	0.20	1.24	0.49	0.25	0.71	3.83	0.29	0.28	9.78	0.00	0.00	0.00	-5.31	19.05	6.68	56.57	154.16	568.94	439.10	850.88	736.81	640.45	502.34	794.60	500.77
42.041	1	0.11	0.06	0.02	0.19	0.08	0.09	0.16	0.44	1.34	99.63	0.33	3.34	73.72	3.94	16.59	0.41	0.09	3.97	12.16	2.15	0.71	0.00	0.14	0.20	1.34	0.48	0.44	0.76	4.78	0.36	0.55	9.19	0.00	0.00	0.00	-1.32	16.84	6.70	58.47	153.19	578.72	439.24	857.88	735.17	649.14	503.86	802.31	501.44
42.075	1	0.11	0.07	0.02	0.23	0.07	0.09	0.20	0.50	1.20	99.55	0.36	1.28	79.77	4.64	20.32	0.41	0.08	2.71	12.97	1.97	0.61	0.00	0.11	0.21	1.20	0.43	0.50	0.77	6.36	0.34	1.01	7.81	0.00	0.00	0.00	-0.96	15.14	5.75	59.22	152.35	587.94	446.82	861.99	737.84	654.91	510.64	807.22	507.30
42.108	1	0.09	0.06	0.02	0.25	0.07	0.09	0.24	0.67	1.20	99.49	0.44	1.13	71.60	5.25	23.35	0.43	0.08	2.74	11.08	2.09	0.50	0.00	0.12	0.30	1.20	0.40	0.67	0.69	6.96	0.38	1.08	7.90	0.00	0.00	0.00	-12.09	17.38	6.98	54.06	158.73	593.06	439.82	861.62	724.81	656.41	487.94	814.37	503.51
42.142	1	0.10	0.06	0.02	0.30	0.06	0.09	0.31	0.87	0.89	99.37	0.51	0.00	74.35	7.23	25.28	0.49	0.08	2.98	14.65	2.01	0.75	0.00	0.12	0.42	0.89	0.37	0.87	0.63	9.13	0.41	1.65	7.01	0.00	0.00	0.00	-6.24	16.68	6.25	57.09	150.71	599.28	444.35	860.56	720.80	661.33	500.06	812.00	503.35
42.175	1	0.10	0.06	0.02	0.34	0.06	0.11	0.39	0.95	0.77	99.21	0.53	0.00	80.13	9.80	25.89	0.49	0.09	2.61	15.57	1.78	0.65	0.00	0.11	0.58	0.77	0.36	0.95	0.52	11.36	0.50	2.09	6.51	0.00	0.00	0.00	-4.66	15.03	7.96	55.93	155.09	601.70	444.39	860.94	719.79	662.99	495.52	817.55	508.37
42.208	1	0.13	0.06	0.02	0.34	0.06	0.11	0.43	1.02	0.80	99.13	0.55	0.00	85.16	10.81	26.21	0.47	0.08	4.44	21.91	3.22	1.77	0.00	0.13	0.71	0.80	0.30	1.02	0.50	12.47	0.50	3.08	6.55	0.00	0.00	0.00	-5.60	13.26	8.35	57.20	149.62	611.80	447.64	863.64	715.41	672.22	495.81	821.15	510.13
42.242	1	0.13	0.07	0.02	0.38	0.06	0.13	0.54	0.66	0.61	98.93	0.52	0.00	74.41	13.66	25.70	0.41	0.11	4.15	23.18	3.00	2.13	0.00	0.14	0.64	0.61	0.26	0.66	0.40	15.18	0.55	2.70	5.70	0.00	0.00	0.00	-8.77	16.66	6.84	56.62	153.91	614.90	452.29	867.93	718.92	672.20	503.10	825.87	511.62
42.275	1	0.15	0.07	0.02	0.34	0.06	0.13	0.52	0.62	0.57	98.96	0.43	0.00	89.11	13.21	23.24	0.36	0.11	4.58	26.28	3.10	2.16	0.00	0.14	0.62	0.57	0.25	0.53	0.42	17.33	0.52	0.68	5.89	0.00	0.00	0.00	-2.93	11.49	4.92	58.42	156.24	622.75	454.84	871.92	720.18	674.32	507.00	830.41	513.70
42.308	1	0.17	0.07	0.02	0.33	0.07	0.13	0.61	0.55	0.61	98.79	0.42	0.00	81.49	13.15	23.04	0.34	0.11	5.62	30.25	4.17	3.13	0.00	0.13	0.51	0.61	0.19	0.27	0.44	21.30	0.55	7.99	6.09	0.00	0.00	0.00	-6.62	14.59	6.47	57.89	156.92	625.38	455.21	874.91	718.84	678.98	505.39	835.60	515.11
42.342	1	0.26	0.06	0.02	0.38	0.07	0.12	0.81	0.58	0.57	98.39	0.57	0.00	88.11	13.01	27.19	0.28	0.13	5.29	43.66	2.48	1.73	0.00	0.14	0.43	0.57	0.19	0.17	0.48	24.16	0.58	13.38	6.76	0.00	0.00	0.00	-8.35	11.99	4.49	55.50	164.24	625.26	454.27	877.99	721.61	674.55	502.02	838.19	516.05
42.375	1	0.44	0.07	0.02	0.33	0.07	0.13	0.67	0.55	0.52	98.66	0.40	0.00	84.71	13.64	22.29	0.29	0.15	6.09	56.62	3.05	1.53	0.00	0.13	0.33	0.52	0.18	0.17	0.49	23.99	0.55	10.55	6.89	0.00	0.00	0.00	-4.69	13.44	5.62	57.04	160.78	628.76	453.59	880.48	721.69	680.62	502.90	840.93	515.19
42.409	1	0.34	0.07	0.02	0.31	0.06	0.12	0.76	0.62	0.43	98.49	0.40	0.00	86.67	11.05	22.14	0.28	0.15	5.03	47.59	1.98	0.65	0.00	0.16	0.26	0.43	0.17	0.25	0.49	29.62	0.62	0.31	6.23	0.00	0.00	0.00	-6.55	12.64	3.22	56.61	164.07	630.42	454.77	882.80	721.83	677.74	508.50	841.78	511.42
42.442	1	0.46	0.07	0.02	0.29	0.06	0.12	0.75	0.57	0.34	98.50	0.36	0.00	90.08	10.73	20.70	0.27	0.13	5.08	55.41	2.49	0.50	0.00	0.17	0.19	0.34	0.14	0.20	0.54	31.15	0.57	11.83	6.28	0.00	0.00	0.00	-5.97	10.97	4.35	56.93	161.87	631.36	455.06	884.96	725.22	681.82	505.36	843.41	514.78
42.475	1	0.36	0.07	0.02	0.29	0.07	0.13	0.85	0.57	0.34	98.30	0.35	0.00	62.03	11.84	20.29	0.27	0.16	4.94	49.08	2.61	0.62	0.00	0.16	0.16	0.34	0.14	0.32	0.61	33.47	0.57	0.88	6.41	0.00	0.00	0.00	-1.40	19.55	5.30	58.21	154.52	628.03	453.01	881.19	722.36	683.29	508.05	837.74	512.72
42.509	1	0.44	0.07	0.02	0.31	0.07	0.14	1.04	0.51	0.28	97.92	0.34	0.00	84.96	13.88	20.01	0.28	0.11	4.79	55.02	2.00	0.42	0.00	0.13	0.15	0.22	0.17	0.29	0.61	36.67	0.51	4.92	6.59	0.00	0.00	0.00	-7.16	13.34	4.00	55.41	167.52	628.22	454.22	882.70	724.05	676.08	505.25	843.38	513.77
42.542	1	0.42	0.07	0.02	0.34	0.07	0.14	1.35	0.42	0.26	97.30	0.38	0.00	78.90	15.05	21.59	0.26	0.11	4.87	55.29	2.56	0.50	0.00	0.11	0.14	0.19	0.17	0.23	0.63	40.23	0.42	0.53	6.57	0.00	0.00	0.00	-5.61	15.41	4.82	57.95	157.64	629.89	454.82	885.22	725.84	683.95	507.97	841.48	513.72
42.575	1	0.45	0.07	0.02	0.34	0.07	0.16	1.51	0.42	0.27	96.97	0.35	0.00	84.21	16.16	20.05	0.27	0.10	5.49	56.39	1.95	0.66	0.00	0.11	0.16	0.19	0.25	0.42	0.67	43.47	0.37	4.11	6.61	0.00	0.00	0.00	-1.36	13.63	3.06	58.96	160.90	630.17	457.40	883.30	725.94	679.21	515.76	840.10	513.81
42.609	1	0.46	0.08	0.02	0.28	0.06	0.16	1.53	0.32	0.26	96.93	0.33	0.00	66.23	15.22	15.22	0.26	0.10	4.43	54.49	2.18	0.67	0.00	0.08	0.17	0.16	0.26	0.32	0.79	49.59	0.32	2.43	6.19	0.00	0.00	0.00	-1.42	18.63	4.62	58.25	161.10	627.57	455.81	880.25	723.83	678.58	511.56	839.64	515.21
42.642	1	0.30	0.08	0.02	0.36	0.06	0.17	2.19	0.41	0.25	95.62	0.33	0.00	80.04	17.74	19.27	0.25	0.09	4.19	45.51	1.62	0.71	0.00	0.08	0.15	0.18	0.30	0.41	0.81	51.74	0.28	3.74	6.20	0.00	0.00	0.00	-0.47	15.06	2.63	59.57	157.27	628.41	457.66	879.38	724.89	677.65	515.54	834.91	513.47
42.675	1	0.39	0.06	0.02	0.42	0.07	0.17	3.17	0.58	0.25	93.67	0.44	0.00	82.33	19.77	23.17	0.25	0.10	5.29	55.60	1.43	0.88	0.00	0.07	0.14	0.16	0.30	0.58	0.96	54.87	0.26	3.44	6.98	0.00	0.00	0.00	-5.99	14.30	2.31	56.78	162.24	625.83	457.31	875.62	723.02	671.66	508.70	833.79	514.60
42.709	1	0.35	0.06	0.02	0.40	0.07	0.16	3.57	0.47	0.26	92.85	0.44	0.00	79.25	18.43	22.88	0.26	0.10	4.41	51.81	1.63	1.05	0.00	0.05	0.14	0.14	0.34	0.47	1.22	59.52	0.20	2.60	7.32	0.00	0.00	0.00	-0.73	15.30	2.55	57.27	167.62	621.05	455.05	873.55	723.22	665.92	512.53	833.54	512.53
42.742	1	0.31	0.06	0.02	0.42	0.07	0.14	3.87	0.75	0.24	92.27	0.55	0.00	67.42	16.84	26.08	0.24	0.10	4.75	49.31	1.31	0.83	0.00	0.05	0.15	0.14	0.40	0.75	1.06	59.87	0.19	0.93	7.17	0.00	0.00	0.00	2.65	18.36	3.73	60.71	152.71	619.31	454.97	874.50	726.48	674.40	516.86	827.02	511.72
42.776	1	0.25	0.05	0.02	0.50	0.07	0.13	4.60	0.55	0.28	90.80	0.82	0.00	47.04	16.55	31.76	0.28	0.13	3.90	46.25	2.15	1.06	0.00	0.05	0.15	0.14	0.40	0.55	1.12	58.78	0.17	0.50	7.46	0.00	0.00	0.00	0.10	22.59	5.01	59.16	152.76	615.24	452.31	871.59	725.38	672.73	509.92	825.48	511.89
42.809	1	0.22	0.05	0.02	0.48	0.07	0.12	4.24	0.89	0.26	91.52	0.83	0.00	45.10	15.83	31.93	0.26	0.13	3.61	42.27	2.40	1.05	0.00	0.05	0.20	0.14	0.46	0.89	1.05	57.30	0.16	0.77	7.71	0.00	0.00	0.00	-0.62	22.98	4.51	59.78	146.93	612.55	450.93	872.42	726.90	673.94	512.17	820.80	507.68
42.842	1	0.17	0.05	0.02	0.58	0.07	0.12	5.02	1.12	0.28	89.95	1.05	0.00	48.50	17.82	35.20	0.28	0.17	3.08	37.92	2.52	0.92	0.00	0.06	0.24	0.15	0.40	1.12	1.08	56.25	0.17	0.27	7.57	0.00	0.00	0.00	-4.63	22.30	4.07	57.94	151.38	609.45	449.21	871.03	726.50	668.98	507.82	820.35	505.96
42.876	1	0.15	0.04	0.02	0.74	0.06	0.13	6.84	0.69	0.32	86.31	1.45	0.00	32.85	20.54	39.77	0.32	0.18	3.09	37.26	3.19	1.36	0.00	0.07	0.30	0.20	0.38	0.69	1.08	56.85	0.19	0.84	6.95	0.00	0.00	0.00	-5.05	25.57	4.79	57.37	151.77	609.43	447.77	869.32	724.36	669.12	502.52	820.82	507.01
42.909	1	0.19	0.04	0.02	0.64	0.06	0.11	5.73	0.90	0.33	88.53	1.39	0.00	40.72	16.74	39.26	0.33	0.21	3.74	41.85	3.75	1.44	0.00	0.08	0.38	0.21	0.37	0.90	1.00	56.60	0.20	0.43	6.92	0.00	0.00	0.00	-4.69	23.88	4.81	58.38	146.92	608.51	446.06	867.48	720.85	669.86	503.15	816.78	503.07
42.942	1	0.19	0.05	0.02	0.56	0.06	0.10	4.86	0.38	0.35	90.27	1.28	0.00	31.84	14.08	38.08	0.35	0.23	4.05	40.66	4.30	1.97	0.00	0.09	0.38	0.22	0.26	0.29	1.09	56.25	0.20	1.70	6.58	0.00	0.00	0.00	-4.88	25.81	4.52	58.27	147.28	613.00	445.31	862.62	711.32	669.33	497.49	816.52	502.54
42.976	1	0.18	0.04	0.03	0.66	0.06	0.09	6.28	0.39	0.39	87.44	1.86	0.00	60.29	13.20	43.00	0.39	0.29	4.41	39.58	4.37	4.17	0.00	0.10	0.38	0.27	0.19	0.13	1.01	58.64	0.20	1.07	5.64	0.00	0.00	0.00	-3.66	19.91	6.90	58.63	153.74	610.03	446.26	860.41	710.43	666.34	499.90	819.95	506.25
43.009	1	0.21	0.05	0.03	0.69	0.05	0.10	6.27	0.38	0.38	87.46	1.77	0.00	64.87	14.61	42.40	0.38	0.33	3.69	43.39	4.96	3.73	0.00	0.11	0.35	0.27	0.16	0.09	0.95	57.74	0.20	0.42	5.14	0.00	0.00	0.00	-0.94	18.93	6.67	59.73	149.93	608.16	445.53	861.26	713.84	667.14	501.79	817.04	505.23
43.042	1	0.19	0.04	0.03	0.69	0.05	0.09	6.39	0.32	0.32	87.21	2.13	0.00	58.71	11.55	44.73	0.32	0.37	2.84	38.90	3.69	4.44	0.00	0.14	0.32	0.28	0.10	0.05	0.98	58.94	0.20	0.81	4.65	0.00	0.00	0.00	-4.57	20.24	8.13	58.56	149.95	606.93	441.90	862.18	712.03	669.02	494.40	818.66	503.93
43.076	1	0.21	0.05	0.02	0.71	0.05	0.09	5.47	0.31	0.30	89.07	2.06	0.00	64.05	12.00	44.35	0.30	0.41	2.79	41.22	2.60	3.77	0.00	0.17	0.31	0.30	0.08	0.10	0.89	54.83	0.22	0.19	4.40	0.00	0.00	0.00	-2.23	19.11	8.63	58.97	151.83	604.67	440.77	861.45	711.02	667.13	497.20	818.86	502.86
43.109	1	0.19	0.05	0.02	0.55	0.04	0.09	4.04	0.29	0.31	91.92	1.42	0.00	82.12	8.44	39.65	0.29	0.38	2.39	35.83	1.69	1.47	0.00	0.15	0.27	0.31	0.08	0.19	0.88	55.50	0.21	0.20	4.14	0.00	0.00	0.00	0.09	14.38	7.62	59.88	152.59	604.22	438.70	862.10	709.84	665.23	499.72	817.82	498.46
43.143	1	0.16	0.05	0.02	0.63	0.04	0.08	4.37	0.33	0.31	91.25	1.89	0.00	83.72	8.25	43.33	0.24	0.50	2.30	32.16	1.02	0.76	0.00	0.15	0.19	0.31	0.06	0.33	0.87	53.88	0.22	0.14	4.09	0.00	0.00	0.00	-0.69	13.81	8.97	60.31	149.02	604.80	436.90	863.68	709.74	669.50	495.46	818.49	498.51
43.176	1	0.14	0.04	0.02	0.78	0.04	0.08	5.56	0.28	0.35	88.87	2.94	0.00	67.51	8.70	48.96	0.26	0.59	3.02	29.88	1.52	1.35	0.00	0.15	0.15	0.35	0.05	0.28	0.84	53.78	0.20	0.05	3.72	0.00	0.00	0.00	-6.17	18.34	7.62	57.75	151.83	607.38	435.56	862.63	704.81	667.80	488.38	819.43	496.21
43.209	1	0.09	0.04	0.02	0.87	0.04	0.07	6.16	0.25	0.35	87.68	3.58	0.00	74.62	9.49	51.52	0.25	0.55	2.51	20.14	1.81	1.38	0.00	0.12	0.12	0.35	0.06	0.15	0.84	53.08	0.18	1.12	3.54	0.00	0.00	0.00	2.34	16.61	7.59	61.12	154.25	612.95	438.29	863.85	701.36	669.85	499.14	824.10	497.78
43.243	1	0.09	0.05	0.02	0.72	0.04	0.08	4.39	0.25	0.36	91.22	2.53	0.00	75.54	8.51	46.82	0.25	0.33	2.92	17.64	2.06	2.33	0.00	0.12	0.11	0.36	0.07	0.06	1.06	50.38	0.18	1.44	3.30	0.00	0.00	0.00	3.31	16.36	7.72	61.23	150.55	614.60	434.92	867.98	703.35	674.54	493.82	825.07	496.23
43.276	1	0.08	0.05	0.03	0.71	0.04	0.08	4.62	0.22	0.39	90.76	2.55	0.00	90.30	7.90	46.87	0.22	0.27	3.31	12.35	1.93	3.92	0.00	0.11	0.10	0.39	0.07	0.05	1.12	52.28	0.16	8.19	3.14	0.00	0.00	0.00	2.78	10.84	6.06	60.55	152.51	619.96	438.88	867.17	700.18	673.56	498.07	826.07	496.52
43.309	1	0.09	0.06	0.02	0.57	0.04	0.09	3.83	0.19	0.39	92.35	1.40	0.00	83.68	8.31	39.37	0.19	0.22	2.80	14.11	1.31	2.96	0.00	0.10	0.10	0.39	0.11	0.05	1.06	54.72	0.14	1.03	2.81	0.21	0.00	0.00	-2.35	13.83	6.00	59.32	156.55	627.03	438.81	874.07	698.91	678.80	494.23	835.33	496.74
43.343	1	0.10	0.07	0.02	0.50	0.04	0.10	3.41	0.17	0.32	93.18	1.06	0.00	84.47	7.69	35.40	0.17	0.15	4.42	12.57	0.95	2.97	0.00	0.09	0.11	0.32	0.14	0.11	1.13	56.51	0.13	1.50	2.65	0.32	0.00	0.00	-10.68	13.53	7.25	55.27	161.89	634.47	442.00	876.90	697.33	683.56	484.83	844.35	503.67
43.376	1	0.10	0.06	0.03	0.55	0.05	0.08	3.83	0.19	0.28	92.34	1.58	0.00	93.30	6.15	40.60	0.19	0.12	5.76	14.30	1.43	4.05	0.00	0.09	0.11	0.28	0.15	0.16	1.29	55.77	0.13	16.36	2.82	0.60	0.00	0.00	-7.73	8.83	8.12	54.01	178.66	650.01	443.58	894.02	697.23	694.12	483.11	869.82	515.52
43.410	1	0.10	0.07	0.03	0.44	0.05	0.08	3.30	0.26	0.22	93.41	1.10	0.00	92.13	4.19	35.39	0.16	0.09	8.13	11.10	1.20	4.95	0.00	0.08	0.12	0.22	0.20	0.26	1.66	59.25	0.09	13.80	2.76	0.45	0.00	0.00	-9.95	9.70	3.69	55.37	170.84	658.54	460.26	900.84	713.48	698.37	505.95	868.53	521.13
43.443	1	0.10	0.07	0.03	0.37	0.05	0.08	2.43	0.20	0.18	95.15	0.87	0.00	91.16	2.72	31.68	0.18	0.07	6.48	8.09	0.95	4.10	0.00	0.07	0.11	0.18	0.22	0.20	2.09	56.88	0.08	27.37	3.08	0.22	0.00	0.00	-9.35	10.33	4.66	54.26	177.90	665.03	468.36	905.35	718.65	702.04	512.58	878.92	531.57
43.476	1	0.10	0.08	0.03	0.30	0.05	0.08	1.66	0.17	0.17	96.67	0.63	0.00	82.51	1.40	27.01	0.17	0.05	5.06	7.49	0.79	4.41	0.00	0.08	0.17	0.16	0.27	0.11	2.23	53.62	0.09	12.02	3.62	0.00	0.00	0.00	-11.09	14.24	3.69	54.62	172.20	674.08	470.89	907.87	715.54	709.05	516.27	880.91	527.02
43.510	1	0.09	0.07	0.03	0.31	0.05	0.07	1.40	0.19	0.14	97.20	0.72	0.00	92.55	0.93	28.53	0.14	0.08	3.68	4.05	0.49	2.97	0.00	0.06	0.19	0.14	0.33	0.11	2.58	48.33	0.10	6.27	4.65	0.00	0.00	0.00	-8.22	9.40	2.79	56.47	167.57	681.98	481.99	907.33	718.31	713.46	528.13	880.87	535.33
43.543	1	0.08	0.07	0.03	0.29	0.05	0.07	1.27	0.17	0.16	97.47	0.69	0.47	89.93	0.55	27.66	0.14	0.10	3.21	3.39	0.56	2.98	0.00	0.05	0.17	0.16	0.35	0.07	2.75	47.15	0.10	5.87	5.23	0.00	0.00	0.00	-10.56	11.05	1.18	55.65	171.31	681.56	489.32	903.08	719.82	707.14	536.90	878.43	539.10
43.576	1	0.09	0.07	0.03	0.25	0.05	0.08	0.94	0.13	0.19	98.12	0.52	0.49	90.69	0.27	23.30	0.13	0.08	2.89	1.67	0.58	4.39	0.00	0.04	0.13	0.19	0.27	0.05	3.21	44.57	0.09	5.99	5.31	0.00	0.00	0.00	-8.61	10.62	1.03	57.07	170.03	684.31	497.43	901.09	721.43	707.97	548.96	877.93	543.99
43.610	1	0.09	0.08	0.03	0.22	0.05	0.08	0.65	0.13	0.15	98.70	0.44	0.78	93.54	0.15	19.61	0.13	0.11	2.31	1.22	0.78	4.95	0.00	0.04	0.09	0.22	0.19	0.04	4.35	39.47	0.08	2.59	5.86	0.00	0.00	0.00	-13.74	8.64	-1.15	55.92	169.73	682.90	502.75	900.57	727.03	704.35	555.53	873.73	544.57
43.643	1	0.10	0.08	0.03	0.20	0.05	0.08	0.50	0.13	0.13	99.00	0.34	0.51	91.24	0.13	16.02	0.13	0.16	1.71	0.69	0.66	4.50	0.00	0.03	0.08	0.31	0.14	0.03	4.49	36.68	0.09	5.49	5.78	0.00	0.00	0.00	-13.32	10.28	0.23	54.96	174.47	676.66	498.10	901.93	727.75	701.51	555.60	875.38	541.16
43.676	1	0.09	0.07	0.03	0.21	0.06	0.08	0.61	0.14	0.14	98.78	0.43	1.83	89.23	0.14	18.49	0.14	0.24	1.99	0.71	0.56	3.12	0.00	0.02	0.06	0.35	0.12	0.02	5.41	38.88	0.09	1.16	6.88	0.00	0.00	0.00	-7.83	11.43	0.97	55.57	164.46	671.02	494.25	908.52	743.11	707.77	549.40	872.13	543.69
43.710	1	0.09	0.06	0.03	0.21	0.07	0.07	0.68	0.13	0.15	98.65	0.51	3.84	87.20	0.15	18.43	0.13	0.34	2.20	0.71	0.41	1.41	0.00	0.02	0.04	0.30	0.11	0.01	7.61	41.31	0.10	2.89	8.62	0.00	0.00	0.00	-6.26	12.40	1.89	54.68	171.00	667.62	490.97	915.74	753.36	707.65	544.36	878.64	546.48
43.743	1	0.08	0.06	0.02	0.21	0.09	0.07	0.75	0.12	0.23	98.50	0.55	5.55	83.18	0.23	19.33	0.12	0.50	2.91	0.80	0.29	0.62	0.00	0.01	0.02	0.30	0.09	0.01	8.00	42.75	0.10	3.11	9.91	0.00	0.00	0.00	-7.64	14.01	0.75	54.92	170.38	668.49	489.70	922.69	758.43	710.38	545.73	880.75	543.59
43.777	1	0.08	0.04	0.02	0.20	0.14	0.06	0.79	0.15	0.27	98.42	0.66	10.13	93.04	0.29	19.89	0.15	0.52	4.09	1.21	0.34	0.29	0.00	0.01	0.01	0.27	0.08	0.01	9.94	43.27	0.12	1.14	13.80	0.00	0.00	0.00	-6.33	9.04	2.16	55.88	169.04	669.48	492.35	923.56	762.21	713.70	545.70	882.71	549.29
43.810	1	0.07	0.03	0.02	0.19	0.25	0.05	0.84	0.16	0.25	98.32	1.02	15.23	97.24	0.44	20.19	0.16	0.61	5.75	1.37	0.37	0.43	0.00	0.00	0.01	0.25	0.10	0.01	13.70	44.24	0.13	3.73	18.00	0.00	0.00	0.00	-7.83	4.19	-0.83	55.65	170.85	670.84	493.35	927.22	764.85	711.27	551.72	882.00	545.28
43.843	1	0.07	0.02	0.02	0.23	0.32	0.05	1.27	0.19	0.23	97.45	1.55	17.10	92.75	0.86	26.65	0.19	0.82	8.02	2.17	0.54	0.46	0.00	0.00	0.02	0.23	0.14	0.02	15.00	47.26	0.13	1.13	19.02	0.00	0.00	0.00	-9.43	9.26	-1.35	54.54	176.30	670.76	491.72	930.49	765.13	709.44	550.00	885.67	545.09
43.877	1	0.06	0.01	0.02	0.30	0.53	0.04	2.04	0.19	0.30	95.92	3.96	21.77	93.91	1.47	34.88	0.19	1.29	8.66	1.96	0.50	0.37	0.00	0.00	0.01	0.30	0.22	0.02	18.76	49.45	0.12	1.71	23.28	0.00	0.00	0.00	-11.56	8.32	-1.23	53.61	178.58	670.25	490.74	933.56	768.02	709.72	549.68	888.16	542.57
43.910	1	0.05	0.01	0.02	0.31	0.78	0.04	2.35	0.18	0.29	95.29	4.62	25.07	95.53	2.38	36.56	0.18	1.10	12.05	2.06	0.36	0.23	0.00	0.00	0.01	0.29	0.33	0.03	19.11	50.56	0.11	1.03	25.17	0.00	0.00	0.00	-13.98	6.69	-1.75	53.11	176.02	670.44	485.27	940.93	769.86	714.13	545.63	889.90	536.29
43.943	1	0.05	0.01	0.02	0.28	0.80	0.04	2.11	0.17	0.34	95.79	4.37	25.44	94.35	3.09	33.84	0.17	0.96	8.98	1.16	0.30	0.09	0.00	0.00	0.01	0.34	0.44	0.04	21.09	49.98	0.12	0.90	26.85	0.00	0.00	0.00	-11.51	7.92	-1.53	52.74	184.37	670.22	482.01	946.93	773.29	712.95	543.62	897.21	537.06
43.977	1	0.04	0.01	0.02	0.27	0.91	0.04	2.32	0.15	0.45	95.36	4.80	26.78	96.40	3.11	34.68	0.15	0.73	8.93	0.84	0.18	0.05	0.00	0.00	0.02	0.45	0.46	0.04	19.94	51.74	0.10	2.33	28.08	0.00	0.00	0.00	-8.62	5.57	-2.61	54.48	175.11	673.34	485.50	946.11	774.29	717.45	548.25	892.33	539.19
44.010	1	0.05	0.01	0.02	0.23	1.06	0.04	1.85	0.15	0.41	96.30	5.12	28.09	89.08	2.78	31.06	0.15	0.73	10.82	0.68	0.17	0.05	0.00	0.00	0.02	0.41	0.51	0.05	18.64	50.09	0.08	0.64	28.50	0.00	0.00	0.00	-9.91	11.51	-1.11	54.04	176.23	672.79	484.09	945.49	772.54	718.42	545.33	894.50	537.89
44.043	1	0.04	0.01	0.02	0.24	1.34	0.03	2.35	0.15	0.40	95.30	7.35	30.21	88.77	3.73	34.58	0.15	0.65	10.33	0.46	0.16	0.05	0.00	0.00	0.02	0.40	0.61	0.11	18.40	51.61	0.07	2.12	30.90	0.00	0.00	0.00	-6.43	11.66	-1.94	54.88	174.64	671.27	485.92	940.99	771.54	715.23	550.33	889.46	538.34
44.077	1	0.03	0.01	0.01	0.24	2.32	0.03	2.69	0.15	0.35	94.62	13.51	35.10	72.63	4.57	37.35	0.15	0.77	11.84	0.48	0.23	0.07	0.00	0.00	0.03	0.35	0.54	0.12	18.19	51.19	0.06	3.34	35.11	0.00	0.00	0.00	-9.49	17.12	-1.38	54.76	163.61	669.69	486.16	937.03	768.50	719.03	548.30	882.24	536.83
44.110	1	0.03	0.01	0.01	0.25	2.01	0.03	2.71	0.30	0.37	94.59	11.72	33.56	63.68	5.10	37.95	0.15	1.05	11.25	0.49	0.41	0.12	0.00	0.00	0.03	0.37	0.52	0.30	17.21	49.92	0.06	1.67	34.11	0.00	0.00	0.00	-6.84	19.19	-0.09	55.17	168.33	662.92	482.87	931.02	766.53	711.91	544.80	880.04	536.68
44.144	1	0.02	0.00	0.01	0.22	2.93	0.02	4.03	0.80	0.25	91.95	25.90	37.18	56.39	6.56	39.54	0.15	0.80	6.18	0.64	0.87	0.22	0.00	0.00	0.05	0.25	0.51	0.80	16.92	56.98	0.05	2.98	40.13	0.00	0.00	0.00	-9.83	20.72	-0.82	55.00	167.15	658.80	481.03	922.93	758.85	705.51	542.38	872.32	531.60
44.177	1	0.02	0.00	0.01	0.29	2.31	0.02	4.34	0.81	0.25	91.31	20.97	34.58	63.30	7.99	45.02	0.15	0.84	5.30	0.97	1.09	0.29	0.00	0.00	0.09	0.25	0.44	0.81	15.04	51.93	0.05	9.19	38.41	0.00	0.00	0.00	-6.80	19.28	-0.20	56.64	154.90	653.22	482.09	916.36	761.43	706.42	542.79	861.07	534.00
44.210	1	0.02	0.00	0.01	0.32	1.48	0.03	4.04	1.04	0.29	91.92	13.77	30.10	76.15	9.52	44.55	0.14	0.87	3.54	1.32	1.12	0.26	0.00	0.00	0.11	0.29	0.33	1.04	13.34	49.03	0.05	2.99	35.25	0.00	0.00	0.00	-8.20	16.19	-2.30	56.56	153.35	651.50	485.48	912.34	761.94	701.84	547.30	854.61	533.98
44.244	1	0.03	0.01	0.01	0.38	0.90	0.03	3.99	0.72	0.33	92.03	7.90	25.26	72.24	10.65	45.45	0.15	1.14	2.25	1.75	1.16	0.26	0.00	0.00	0.15	0.33	0.35	0.72	11.33	46.40	0.05	1.58	31.39	0.00	0.00	0.00	-8.32	17.22	-2.50	55.90	155.83	650.02	487.34	905.58	758.10	696.13	547.48	851.48	535.26
44.277	1	0.02	0.01	0.01	0.48	0.79	0.04	4.82	0.58	0.34	90.37	6.74	23.39	62.99	13.88	48.54	0.16	1.24	2.06	2.28	1.14	0.25	0.00	0.00	0.18	0.34	0.38	0.58	11.11	44.73	0.06	2.92	30.32	0.00	0.00	0.00	-5.14	19.34	-0.71	56.56	159.51	651.80	487.51	911.74	760.84	700.72	553.23	859.34	536.44
44.310	1	0.03	0.01	0.01	0.44	0.64	0.04	3.65	0.38	0.35	92.71	5.17	21.51	48.33	13.95	44.49	0.17	1.29	1.84	3.77	1.00	0.21	0.00	0.00	0.19	0.35	0.36	0.38	10.53	41.68	0.06	6.80	28.56	0.00	0.00	0.00	-4.47	22.33	0.98	55.85	160.64	650.44	485.49	910.50	760.10	700.85	547.58	861.22	538.32
44.344	1	0.03	0.01	0.01	0.46	0.50	0.05	2.79	0.23	0.48	94.42	3.50	18.75	77.54	14.74	43.54	0.15	1.04	2.62	5.22	1.24	0.32	0.00	0.00	0.21	0.48	0.28	0.23	8.54	35.47	0.06	4.85	25.86	0.00	0.00	0.00	-3.94	15.80	-1.28	56.66	156.98	653.28	486.63	913.25	762.12	702.60	551.07	858.91	536.59
44.377	1	0.03	0.01	0.01	0.46	0.54	0.05	2.91	0.19	0.46	94.19	4.09	19.66	66.63	14.12	45.38	0.16	0.71	3.09	4.61	1.22	0.30	0.00	0.00	0.17	0.46	0.24	0.19	8.69	35.58	0.07	11.35	26.38	0.00	0.00	0.00	-7.15	18.54	-0.58	54.43	167.74	650.74	486.32	910.46	759.40	695.27	548.97	862.57	536.76
44.411	1	0.04	0.02	0.01	0.36	0.30	0.06	1.44	0.28	0.49	97.12	1.81	14.61	67.68	11.47	37.22	0.17	0.67	2.98	4.01	1.36	0.30	0.00	0.00	0.20	0.49	0.21	0.28	6.44	29.25	0.07	3.29	21.22	0.00	0.00	0.00	-8.77	18.30	-1.65	54.75	157.88	649.29	487.41	909.17	762.66	697.51	547.42	855.04	536.98
44.444	1	0.04	0.02	0.01	0.29	0.27	0.07	1.11	0.33	0.53	97.78	1.36	13.38	88.12	11.29	30.25	0.19	0.64	3.02	3.86	1.32	0.27	0.00	0.00	0.18	0.53	0.21	0.33	5.44	30.09	0.07	2.07	20.01	0.00	0.00	0.00	-9.37	11.98	0.77	55.11	165.66	648.95	483.92	913.57	762.84	698.46	544.15	863.95	536.89
44.477	1	0.05	0.02	0.01	0.26	0.28	0.06	1.05	0.35	0.49	97.89	1.42	14.36	92.12	8.90	29.19	0.19	0.57	3.14	5.21	1.07	0.27	0.00	0.00	0.17	0.49	0.23	0.35	5.39	32.35	0.06	0.39	20.30	0.00	0.00	0.00	-9.93	9.71	-2.01	55.75	167.08	655.76	482.43	917.78	759.28	699.66	543.31	866.37	532.25
44.511	1	0.06	0.03	0.01	0.26	0.18	0.08	0.93	0.27	0.52	98.14	0.87	10.25	93.15	10.60	23.94	0.19	0.55	2.58	4.80	0.85	0.19	0.00	0.00	0.15	0.52	0.21	0.27	5.02	32.86	0.07	8.32	16.88	0.00	0.00	0.00	-8.36	8.95	-1.23	55.96	166.39	655.62	476.01	918.14	753.91	700.95	533.46	867.33	531.05
44.544	1	0.06	0.04	0.02	0.22	0.17	0.09	0.79	0.21	0.47	98.42	0.70	9.40	92.49	9.43	19.34	0.21	0.42	3.80	4.89	0.89	0.17	0.00	0.00	0.13	0.47	0.17	0.18	4.48	34.82	0.06	2.17	15.36	0.00	0.00	0.00	-11.27	9.45	-0.06	56.32	166.11	655.08	475.28	920.50	753.88	703.71	537.25	869.44	525.97
44.577	1	0.06	0.04	0.01	0.19	0.18	0.09	0.63	0.20	0.34	98.75	0.77	10.62	92.92	8.39	16.41	0.20	0.34	4.19	3.33	0.57	0.11	0.00	0.00	0.13	0.34	0.16	0.14	3.75	33.23	0.05	0.25	16.01	0.00	0.00	0.00	-9.45	9.13	-0.28	56.97	166.43	655.98	474.78	924.33	757.07	705.67	538.65	871.63	526.08
44.611	1	0.06	0.04	0.01	0.19	0.16	0.09	0.70	0.22	0.26	98.59	0.67	9.47	91.53	7.61	17.05	0.22	0.30	3.61	2.38	0.50	0.11	0.00	0.00	0.13	0.26	0.16	0.16	3.25	36.24	0.05	6.95	14.98	0.00	0.00	0.00	-3.67	10.10	-0.63	57.22	170.76	657.59	471.92	923.78	755.43	703.40	533.97	874.01	526.83
44.644	1	0.06	0.04	0.02	0.17	0.16	0.08	0.56	0.20	0.20	98.89	0.62	9.66	92.74	5.97	15.20	0.20	0.26	4.54	1.85	0.55	0.13	0.00	0.00	0.15	0.20	0.17	0.19	2.60	34.09	0.05	2.22	14.49	0.00	0.00	0.00	-9.00	9.26	-0.45	56.19	171.81	660.52	474.38	922.22	750.59	703.77	534.11	875.42	526.72
44.677	1	0.06	0.04	0.01	0.18	0.17	0.08	0.58	0.26	0.22	98.84	0.66	10.33	96.94	6.22	17.85	0.22	0.23	5.08	2.21	0.46	0.13	0.00	0.00	0.14	0.14	0.16	0.26	2.09	32.13	0.05	2.94	14.93	0.00	0.00	0.00	-12.45	4.73	0.86	57.04	169.20	664.27	470.80	932.08	751.15	713.58	532.55	882.49	522.64
44.711	1	0.06	0.03	0.01	0.16	0.23	0.07	0.58	0.28	0.23	98.84	0.88	13.22	93.60	5.21	17.89	0.23	0.20	6.62	1.91	0.59	0.18	0.00	0.00	0.14	0.08	0.16	0.28	1.79	33.20	0.04	3.68	16.91	0.00	0.00	0.00	-7.61	8.58	0.52	57.07	171.71	662.31	470.91	931.79	755.25	710.80	533.57	882.31	525.21
44.744	1	0.05	0.03	0.01	0.14	0.32	0.08	0.46	0.26	0.22	99.07	1.08	15.95	95.13	5.54	14.85	0.22	0.16	9.62	1.43	0.63	0.14	0.00	0.00	0.14	0.07	0.18	0.26	1.58	30.59	0.04	4.52	18.36	0.00	0.00	0.00	-8.99	7.14	1.75	57.02	170.60	662.59	468.51	935.08	755.19	714.70	531.02	885.15	523.81
44.778	1	0.05	0.03	0.01	0.13	0.58	0.07	0.39	0.21	0.21	98.85	1.50	21.01	94.28	5.00	15.76	0.21	0.11	15.48	1.10	0.55	0.13	0.00	0.00	0.15	0.04	0.20	0.20	1.26	26.30	0.03	5.14	20.64	0.00	0.00	0.00	-13.76	7.99	1.91	55.68	176.39	664.55	466.20	938.87	752.62	714.95	527.13	891.23	520.94
44.811	1	0.04	0.02	0.01	0.14	0.60	0.07	0.41	0.22	0.19	98.79	1.68	21.56	94.37	4.80	19.40	0.19	0.12	14.90	0.93	0.58	0.14	0.00	0.00	0.19	0.03	0.26	0.22	0.88	23.60	0.03	3.89	21.36	0.00	0.00	0.00	-6.57	7.91	0.77	57.53	167.77	669.06	464.22	941.99	752.98	721.58	527.99	889.13	519.24
44.844	1	0.05	0.02	0.01	0.12	0.82	0.06	0.35	0.31	0.21	98.36	1.99	24.19	97.02	3.94	17.39	0.21	0.12	18.26	1.08	0.68	0.15	0.00	0.00	0.31	0.03	0.34	0.25	0.75	22.59	0.03	2.51	22.41	0.00	0.00	0.00	-10.29	4.58	2.05	56.19	177.03	673.67	462.54	948.83	751.39	724.24	524.29	901.20	519.14
44.878	1	0.05	0.02	0.01	0.10	1.39	0.07	0.22	0.39	0.20	97.23	2.56	28.63	98.16	3.22	12.47	0.20	0.13	24.45	0.94	0.79	0.17	0.00	0.00	0.39	0.02	0.44	0.20	0.50	17.80	0.02	3.72	24.03	0.00	0.00	0.00	-7.01	2.10	2.10	58.12	168.05	680.16	464.91	956.33	757.04	735.66	527.97	903.60	521.95
44.911	1	0.05	0.02	0.01	0.08	2.14	0.07	0.17	0.58	0.19	95.73	3.50	32.43	97.72	2.58	9.11	0.19	0.16	28.27	0.95	0.86	0.27	0.00	0.00	0.58	0.02	0.55	0.25	0.44	14.62	0.03	1.34	26.03	0.00	0.00	0.00	-9.61	3.22	0.23	56.65	174.21	686.18	465.41	958.55	754.44	734.22	524.04	908.41	521.50
44.944	1	0.04	0.02	0.01	0.06	4.68	0.06	0.13	0.75	0.17	90.65	6.91	39.66	98.57	1.79	6.99	0.17	0.17	33.79	0.62	0.82	0.35	0.00	0.01	0.75	0.01	0.58	0.17	0.40	11.53	0.02	4.23	30.48	0.00	0.00	0.00	-7.15	0.82	0.85	58.06	171.96	689.67	466.60	965.36	758.38	741.35	530.10	913.14	522.65
44.978	1	0.04	0.01	0.01	0.05	8.85	0.05	0.11	0.96	0.19	82.31	14.38	45.92	97.71	1.68	6.11	0.19	0.18	35.81	0.50	0.75	0.45	0.00	0.01	0.96	0.01	0.49	0.09	0.32	7.78	0.03	2.94	35.57	0.00	0.00	0.00	-7.38	3.23	1.68	57.80	174.74	690.58	466.72	968.14	760.22	742.93	529.31	917.60	524.50
45.011	1	0.03	0.01	0.01	0.05	7.59	0.05	0.10	1.12	0.21	84.82	18.07	45.09	98.54	1.23	5.92	0.21	0.23	29.52	0.46	0.76	0.56	0.00	0.01	1.12	0.01	0.47	0.09	0.37	7.25	0.03	2.29	37.26	0.00	0.00	0.00	-6.72	0.94	-0.75	57.73	176.02	693.34	465.90	973.39	763.14	743.04	531.23	918.80	521.63
45.044	1	0.03	0.01	0.01	0.03	18.00	0.04	0.09	1.16	0.23	64.00	44.68	54.25	98.04	0.93	4.38	0.23	0.27	30.96	0.50	0.90	0.34	0.00	0.01	1.16	0.01	0.51	0.05	0.39	6.35	0.03	2.29	45.34	0.00	0.00	0.00	-7.57	2.43	-0.64	57.63	176.73	696.05	466.15	976.56	764.24	745.74	529.65	922.32	522.60
45.078	1	0.02	0.00	0.00	0.03	25.72	0.03	0.08	1.10	0.25	49.28	66.63	58.99	98.51	0.75	2.89	0.25	0.32	27.90	0.39	0.85	0.29	0.00	0.02	1.10	0.01	0.54	0.05	0.47	5.02	0.05	1.26	50.97	0.00	0.00	0.00	-5.12	1.04	-2.15	58.51	179.39	697.62	467.30	977.62	764.86	743.74	535.01	922.66	521.98
45.111	1	0.02	0.00	0.00	0.03	27.64	0.03	0.08	0.84	0.27	47.36	71.71	60.24	98.08	0.73	2.81	0.27	0.27	26.71	0.43	0.53	0.18	0.00	0.01	0.84	0.01	0.48	0.07	0.49	4.99	0.05	4.75	52.45	0.00	0.00	0.00	-3.03	2.33	-0.99	59.87	173.53	699.28	470.28	975.30	765.13	747.93	535.02	921.26	526.83
45.145	1	0.02	0.00	0.00	0.02	47.07	0.02	0.08	0.73	0.30	27.93	91.47	68.72	98.78	0.57	2.90	0.30	0.20	23.95	0.42	0.25	0.09	0.00	0.01	0.73	0.01	0.44	0.11	0.55	3.89	0.05	8.46	61.42	0.00	0.00	0.00	-3.40	-0.02	-1.23	59.81	176.00	699.78	468.02	973.00	759.16	745.29	530.66	921.23	525.82
45.178	1	0.01	0.00	0.00	0.02	57.63	0.02	0.08	0.53	0.31	17.37	95.18	72.74	98.75	0.67	3.26	0.31	0.18	23.95	0.37	0.32	0.10	0.00	0.01	0.53	0.01	0.40	0.11	0.64	3.66	0.05	1.02	65.23	0.00	0.00	0.00	-6.64	-0.15	-0.12	58.64	169.72	699.48	466.19	977.49	762.18	752.13	529.27	921.71	522.47
45.211	1	0.01	0.00	0.00	0.02	61.25	0.02	0.08	0.49	0.36	13.75	95.67	73.97	98.62	0.76	3.32	0.36	0.13	25.24	0.44	0.33	0.13	0.00	0.01	0.49	0.01	0.44	0.12	0.70	3.64	0.05	5.05	65.92	0.00	0.00	0.00	-6.72	0.64	-1.36	58.59	176.65	701.51	467.94	979.04	762.44	748.82	533.32	925.15	522.60
45.245	1	0.01	0.00	0.00	0.02	65.17	0.02	0.08	0.42	0.42	9.83	97.25	75.86	98.57	0.57	3.54	0.42	0.11	22.44	0.46	0.47	0.16	0.00	0.01	0.40	0.01	0.52	0.11	0.84	3.12	0.06	3.79	68.85	0.00	0.00	0.00	-6.21	-0.83	-0.27	58.43	178.16	702.79	466.88	982.30	764.16	751.65	530.40	929.70	524.15
45.278	1	0.01	0.00	0.00	0.01	70.04	0.02	0.08	0.40	0.40	4.96	97.69	77.79	98.45	0.56	3.71	0.40	0.10	24.18	0.45	0.52	0.36	0.00	0.01	0.30	0.01	0.52	0.07	0.96	3.35	0.06	3.33	69.96	0.00	0.00	0.00	-4.95	1.25	-0.14	58.83	177.01	704.30	466.65	984.78	764.71	754.52	532.27	931.33	523.82
45.311	1	0.01	0.00	0.00	0.01	79.48	0.01	0.08	0.43	0.43	0.00	98.69	82.37	98.28	0.52	4.20	0.43	0.07	26.05	0.42	0.49	0.46	0.00	0.01	0.33	0.01	0.52	0.05	1.12	3.51	0.06	3.00	73.54	0.00	0.00	0.00	-2.29	1.76	-1.67	59.36	181.93	705.01	466.90	985.77	766.24	750.80	534.89	932.38	523.67
45.345	1	0.01	0.00	0.00	0.01	86.45	0.01	0.08	0.47	0.47	0.00	99.33	87.07	98.45	0.59	4.13	0.47	0.05	26.46	0.51	0.39	0.35	0.00	0.01	0.30	0.01	0.42	0.04	1.66	3.53	0.05	3.13	77.79	0.00	0.00	0.00	-5.25	1.24	-2.03	58.33	186.27	703.82	467.18	983.22	762.39	746.31	536.85	931.93	521.18
45.378	1	0.01	0.00	0.00	0.01	90.04	0.01	0.08	0.50	0.50	0.00	99.42	89.83	97.21	0.49	3.95	0.50	0.06	30.84	0.45	0.53	0.38	0.00	0.01	0.27	0.01	0.36	0.03	1.68	3.94	0.06	0.66	78.69	0.00	0.00	0.00	-6.14	4.24	-1.80	58.49	170.93	699.97	462.89	977.83	759.09	749.81	525.62	920.64	519.57
45.412	1	0.01	0.00	0.00	0.01	91.64	0.01	0.08	0.57	0.57	0.00	99.57	91.58	91.70	0.59	3.42	0.57	0.08	30.60	0.53	0.64	0.12	0.00	0.01	0.25	0.01	0.30	0.05	2.29	5.31	0.05	1.18	80.54	0.00	0.00	0.00	-4.77	9.99	-2.49	59.03	174.36	689.33	459.84	965.52	753.66	735.75	523.70	909.96	516.49
45.445	1	0.01	0.00	0.00	0.01	91.27	0.01	0.08	0.55	0.55	0.00	99.64	91.49	86.98	0.68	3.24	0.55	0.09	27.47	0.59	0.58	0.09	0.00	0.01	0.27	0.01	0.28	0.09	2.21	5.82	0.05	0.35	81.70	0.00	0.00	0.00	-5.21	12.51	-4.40	59.08	166.61	674.37	459.04	946.56	748.73	720.77	526.13	886.52	509.29
45.478	1	0.01	0.00	0.00	0.01	87.14	0.01	0.08	0.52	0.52	0.00	99.54	87.79	81.49	0.78	2.65	0.52	0.11	23.05	0.82	0.79	0.04	0.00	0.01	0.24	0.01	0.21	0.15	2.00	5.72	0.05	1.63	80.06	0.00	0.00	0.00	-2.02	14.59	-0.35	60.33	167.97	660.71	455.27	931.37	744.20	710.68	518.99	878.47	511.34
45.512	1	0.01	0.00	0.00	0.01	78.94	0.01	0.08	0.44	0.44	0.00	99.38	82.97	74.59	1.21	2.69	0.44	0.16	16.18	0.94	0.51	0.03	0.00	0.01	0.24	0.01	0.19	0.38	1.51	6.10	0.04	0.17	78.24	0.00	0.00	0.00	-3.39	16.62	-1.89	60.00	168.22	655.99	456.06	923.62	741.00	702.38	520.38	870.22	509.04
45.545	1	0.01	0.00	0.00	0.01	66.17	0.01	0.09	0.83	0.40	8.83	98.98	77.24	65.21	1.75	2.89	0.40	0.15	10.87	1.32	0.40	0.03	0.00	0.01	0.34	0.01	0.24	0.83	1.12	5.93	0.04	1.44	75.12	0.00	0.00	0.00	-4.29	18.86	-0.84	59.64	166.08	644.79	454.73	911.02	736.41	693.11	519.72	858.69	506.88
45.578	1	0.01	0.00	0.00	0.01	55.30	0.01	0.09	1.07	0.37	19.70	98.34	72.97	74.27	2.14	3.07	0.37	0.17	8.79	1.82	0.48	0.07	0.00	0.01	0.40	0.01	0.31	1.07	0.90	6.48	0.05	0.26	72.07	0.00	0.00	0.00	-2.51	16.70	-2.81	58.55	172.51	628.05	452.10	894.49	733.36	670.74	521.63	842.11	501.82
45.612	1	0.01	0.00	0.00	0.02	40.95	0.02	0.10	1.61	0.33	34.05	96.81	67.54	73.76	2.48	4.21	0.33	0.19	6.80	2.02	0.43	0.10	0.00	0.02	0.49	0.01	0.36	1.61	0.67	7.60	0.06	0.93	67.90	0.00	0.00	0.00	-3.25	16.83	-1.10	58.91	169.35	620.39	450.91	888.46	734.16	667.65	518.26	836.30	502.94
45.645	1	0.01	0.00	0.00	0.02	28.36	0.02	0.12	1.25	0.30	46.64	93.76	62.27	70.64	3.14	6.53	0.30	0.19	5.53	1.86	0.53	0.24	0.00	0.02	0.55	0.01	0.41	1.25	0.62	8.72	0.06	0.52	63.52	0.00	0.00	0.00	-2.70	17.61	-3.31	59.50	165.52	617.17	449.10	883.72	731.64	662.92	517.57	827.35	498.56
45.678	1	0.02	0.00	0.00	0.03	14.32	0.02	0.14	0.83	0.30	71.35	82.28	54.13	69.99	3.48	8.78	0.30	0.15	4.70	1.72	0.64	0.51	0.00	0.03	0.63	0.01	0.38	0.83	0.60	10.61	0.07	0.95	56.22	0.00	0.00	0.00	-4.71	17.77	-2.79	59.85	163.77	614.57	450.00	878.07	728.54	660.35	516.55	823.15	498.75
45.712	1	0.03	0.01	0.01	0.05	4.16	0.03	0.19	0.81	0.26	91.68	42.27	41.37	53.40	4.39	10.74	0.26	0.13	3.57	2.81	0.49	0.59	0.00	0.03	0.63	0.02	0.35	0.81	0.52	13.98	0.06	0.72	44.73	0.00	0.00	0.00	-4.65	21.32	-2.03	60.46	158.04	612.82	450.25	870.14	723.78	659.26	511.82	816.87	500.12
45.745	1	0.03	0.01	0.01	0.07	2.16	0.03	0.23	1.26	0.27	95.68	21.95	34.81	60.47	4.43	15.32	0.27	0.10	3.38	2.43	0.56	0.93	0.00	0.04	0.76	0.02	0.38	1.26	0.45	14.16	0.07	0.99	38.77	0.00	0.00	0.00	1.90	19.88	-0.28	62.65	162.69	607.57	449.53	864.53	721.43	653.90	516.90	815.81	501.02
45.779	1	0.04	0.02	0.01	0.10	0.62	0.05	0.28	3.20	0.26	98.76	4.41	22.56	46.56	4.01	16.95	0.26	0.07	3.17	2.40	0.38	0.38	0.00	0.07	0.79	0.03	0.38	3.20	0.32	17.97	0.07	9.14	27.53	0.00	0.00	0.00	3.79	22.69	1.52	62.82	162.43	600.39	446.99	860.70	722.19	650.95	515.36	812.77	501.27
45.812	1	0.05	0.03	0.01	0.14	0.30	0.06	0.31	3.55	0.25	99.38	1.55	15.37	44.44	4.09	18.72	0.25	0.08	3.29	2.04	0.47	0.43	0.00	0.09	0.90	0.04	0.30	3.55	0.25	18.70	0.09	1.01	20.85	0.00	0.00	0.00	1.40	23.12	-1.56	61.88	159.99	595.26	446.76	857.68	724.63	644.29	516.57	803.06	496.89
45.845	1	0.05	0.03	0.01	0.17	0.24	0.06	0.40	5.32	0.26	99.19	1.12	12.65	54.41	4.79	22.87	0.26	0.07	3.68	1.97	0.48	0.38	0.00	0.10	0.98	0.04	0.25	5.32	0.26	20.02	0.10	1.53	18.64	0.00	0.00	0.00	3.04	21.12	-1.06	62.69	162.94	592.64	445.45	856.05	724.61	641.24	516.09	803.05	496.97
45.879	1	0.06	0.04	0.02	0.26	0.10	0.08	0.50	3.44	0.19	99.01	0.64	4.53	57.80	5.77	25.90	0.19	0.09	3.10	2.31	0.37	0.33	0.00	0.15	0.91	0.07	0.20	3.44	0.19	21.02	0.11	0.14	10.95	0.00	0.00	0.00	-5.37	20.43	-1.21	59.87	165.90	589.03	441.75	850.30	718.42	634.42	503.99	799.97	493.17
45.912	1	0.06	0.05	0.02	0.26	0.08	0.09	0.57	2.74	0.19	98.87	0.55	3.09	43.65	7.05	24.55	0.19	0.09	2.78	3.01	0.49	0.36	0.00	0.14	0.85	0.07	0.18	2.74	0.21	24.23	0.10	1.77	9.87	0.00	0.00	0.00	-4.08	23.28	-1.72	60.63	159.00	586.05	442.46	845.08	716.36	633.43	506.89	791.70	491.57
45.945	1	0.07	0.07	0.02	0.27	0.06	0.10	0.57	2.11	0.18	98.86	0.47	0.11	75.62	6.09	23.03	0.18	0.10	2.38	3.50	0.33	0.22	0.00	0.18	0.77	0.09	0.20	2.11	0.17	26.98	0.11	0.65	6.82	0.00	0.00	0.00	-1.01	16.34	-2.02	61.36	168.44	583.58	440.56	839.87	712.81	624.08	504.75	792.00	491.51
45.979	1	0.08	0.08	0.02	0.29	0.04	0.11	0.78	0.88	0.19	98.45	0.39	0.00	48.61	6.34	21.65	0.17	0.10	1.82	2.58	0.29	0.10	0.00	0.19	0.57	0.13	0.17	0.88	0.15	35.51	0.12	2.67	3.93	0.00	0.00	0.00	-1.94	22.28	1.47	61.37	163.02	578.69	438.43	834.54	708.06	626.50	501.37	789.22	491.59
46.012	1	0.08	0.09	0.02	0.26	0.04	0.11	0.64	0.99	0.18	98.72	0.33	0.00	75.26	6.10	18.62	0.18	0.13	2.06	2.89	0.47	0.13	0.00	0.17	0.48	0.17	0.20	0.99	0.16	34.01	0.12	10.24	3.85	0.00	0.00	0.00	1.51	16.44	0.32	60.67	183.58	573.75	434.10	835.00	705.92	612.62	506.91	795.00	485.93
46.045	1	0.10	0.11	0.02	0.21	0.04	0.11	0.53	1.04	0.22	98.94	0.33	0.00	58.47	4.31	14.26	0.19	0.12	1.96	3.08	0.58	0.18	0.00	0.15	0.44	0.22	0.24	1.04	0.16	35.73	0.13	3.51	3.29	0.00	0.00	0.00	3.31	20.29	0.48	61.90	172.12	571.06	432.71	833.83	708.24	616.81	505.31	787.72	484.95
46.079	1	0.11	0.12	0.02	0.20	0.04	0.12	0.52	0.78	0.26	98.95	0.33	0.00	77.40	3.83	12.09	0.23	0.09	2.21	4.42	0.92	0.31	0.00	0.14	0.33	0.26	0.24	0.78	0.20	38.08	0.11	10.90	2.43	0.00	0.00	0.00	-4.32	15.84	3.14	60.28	176.01	569.99	430.24	833.81	705.29	617.40	494.85	793.21	486.44
46.112	1	0.12	0.14	0.02	0.17	0.04	0.13	0.38	1.25	0.30	99.25	0.33	0.00	73.93	3.68	6.87	0.26	0.06	2.00	4.71	1.60	0.77	0.00	0.13	0.25	0.30	0.23	1.25	0.20	35.47	0.10	34.17	2.37	0.00	0.00	0.00	-4.12	16.79	1.26	59.62	182.92	569.72	426.40	835.55	703.24	612.25	493.98	794.68	480.48
46.146	1	0.13	0.15	0.02	0.16	0.03	0.13	0.30	1.36	0.43	99.41	0.33	0.00	77.10	2.84	5.76	0.29	0.05	1.60	4.99	1.19	1.16	0.00	0.14	0.26	0.43	0.28	1.36	0.20	31.66	0.09	6.70	1.85	0.00	0.00	0.00	-0.51	15.93	2.59	60.77	184.82	566.87	421.15	839.73	705.45	613.91	492.21	798.23	478.65
46.179	1	0.13	0.15	0.03	0.16	0.03	0.13	0.22	1.64	0.54	99.55	0.33	0.00	71.85	3.15	5.09	0.30	0.03	1.80	5.84	1.46	1.30	0.00	0.17	0.44	0.54	0.33	1.64	0.16	25.31	0.11	1.83	1.88	0.00	0.00	0.00	-3.26	17.31	5.55	60.34	184.65	564.17	413.12	845.28	704.36	619.71	482.38	804.24	475.66
46.212	1	0.14	0.15	0.03	0.16	0.03	0.13	0.21	2.15	0.57	99.58	0.33	0.00	82.35	3.74	5.82	0.29	0.02	2.15	7.58	1.70	1.49	0.00	0.22	0.75	0.57	0.50	2.87	0.13	22.38	0.11	1.83	2.01	0.10	0.00	0.00	-3.38	14.30	2.37	60.56	185.87	570.10	415.17	846.05	705.25	617.56	480.47	803.36	475.20
46.246	1	0.17	0.15	0.03	0.15	0.04	0.13	0.15	3.02	0.76	99.66	0.33	0.00	87.58	2.49	4.41	0.27	0.01	3.02	10.13	1.24	1.12	0.00	0.24	1.50	0.76	0.83	6.61	0.10	17.46	0.12	2.39	2.28	0.38	0.00	0.00	5.68	12.23	1.66	64.07	190.15	573.09	417.24	845.52	702.98	615.84	491.57	805.33	475.78
46.279	1	0.18	0.16	0.03	0.14	0.04	0.13	0.14	4.32	0.92	99.64	0.33	0.00	89.22	2.32	4.02	0.29	0.01	4.32	10.40	1.39	1.24	0.00	0.27	2.15	0.92	1.17	9.24	0.10	15.72	0.13	3.56	2.49	1.14	0.00	0.00	4.55	11.43	2.20	62.66	202.53	573.29	415.88	844.11	698.89	609.73	486.63	812.05	477.51
46.312	1	0.22	0.18	0.03	0.14	0.05	0.14	0.12	6.45	1.36	99.55	0.51	0.00	94.86	2.46	3.58	0.29	0.01	6.45	11.68	1.12	1.46	0.00	0.34	4.18	1.36	1.91	19.64	0.08	12.02	0.15	3.95	3.09	2.23	0.00	0.00	8.02	7.42	0.82	63.12	197.00	573.67	415.27	845.01	700.53	611.05	490.76	807.35	474.05
46.346	1	0.22	0.19	0.03	0.14	0.05	0.14	0.10	5.80	1.82	99.56	0.78	0.00	94.40	1.82	2.93	0.26	0.01	5.80	7.97	0.60	0.85	0.00	0.34	5.70	1.88	3.15	26.31	0.06	8.52	0.14	3.78	3.37	2.75	0.00	0.00	10.14	7.88	0.61	62.93	198.34	572.63	418.93	839.27	699.31	606.69	494.44	804.29	477.35
46.379	1	0.20	0.19	0.03	0.14	0.05	0.14	0.09	5.83	1.37	99.60	0.59	0.00	95.82	1.37	3.77	0.26	0.01	5.83	6.49	0.57	0.81	0.00	0.35	7.77	2.07	3.99	22.38	0.05	6.69	0.15	2.34	3.61	3.48	0.00	0.00	2.05	6.34	-1.92	64.16	195.98	567.97	421.99	835.22	699.78	600.42	501.30	794.16	471.80
46.413	1	0.19	0.18	0.03	0.13	0.05	0.14	0.08	4.42	0.99	99.63	0.65	0.00	92.11	0.99	3.07	0.25	0.01	4.09	3.43	0.33	0.16	0.00	0.49	9.44	2.86	4.88	25.51	0.03	3.37	0.16	0.22	4.42	3.29	0.00	0.00	10.94	9.71	-3.17	64.13	196.53	565.51	426.99	829.34	701.54	595.05	513.98	787.62	474.73
46.446	1	0.15	0.19	0.03	0.13	0.05	0.13	0.07	4.45	0.80	99.63	0.33	0.00	75.71	0.80	2.46	0.25	0.01	2.88	1.94	0.33	0.20	0.00	0.45	6.38	3.55	5.27	17.37	0.02	2.32	0.18	0.42	4.45	3.29	0.00	0.00	0.70	16.32	-3.42	63.20	189.71	550.23	425.15	812.85	698.44	581.68	502.14	768.95	471.78
46.479	1	0.14	0.16	0.02	0.13	0.04	0.12	0.07	4.22	0.50	99.69	0.33	0.00	90.15	0.50	2.09	0.23	0.01	2.52	0.87	0.47	0.19	0.00	0.35	3.54	2.81	4.36	13.50	0.02	2.53	0.19	0.04	4.22	1.45	0.00	0.00	8.75	10.93	-2.93	63.48	189.48	543.46	431.73	802.87	704.21	574.02	510.55	761.23	481.30
46.513	1	0.13	0.13	0.02	0.13	0.04	0.12	0.07	4.31	0.46	99.73	0.33	0.00	76.85	0.44	2.86	0.23	0.03	1.92	0.43	0.46	0.17	0.00	0.48	1.67	3.03	3.23	13.16	0.01	2.04	0.19	0.06	4.31	0.26	0.00	0.00	7.47	16.00	-1.31	64.29	185.68	533.59	433.17	792.78	701.97	568.86	514.26	751.59	481.25
46.546	1	0.11	0.13	0.02	0.13	0.04	0.11	0.07	4.29	0.48	99.74	0.33	0.00	76.47	0.32	3.79	0.20	0.04	1.42	0.26	0.49	0.19	0.00	0.48	0.74	2.80	1.88	4.59	0.01	2.19	0.16	0.22	4.29	0.00	0.00	0.00	7.74	16.11	0.16	63.54	174.44	524.50	432.62	779.69	700.16	564.86	506.90	737.79	483.97
46.579	1	0.11	0.12	0.02	0.13	0.04	0.11	0.08	3.36	0.42	99.73	0.33	0.00	74.20	0.34	4.85	0.18	0.10	1.46	0.15	0.46	0.10	0.00	0.42	0.28	2.23	1.01	3.36	0.01	2.73	0.15	0.04	4.30	0.00	0.00	0.00	5.25	16.72	-1.72	63.04	187.97	520.15	436.89	773.29	699.40	550.27	513.66	735.94	484.37
46.613	1	0.10	0.12	0.02	0.14	0.04	0.10	0.08	2.11	0.36	99.72	0.33	0.00	90.69	0.36	6.30	0.13	0.22	1.31	0.14	0.31	0.07	0.00	0.37	0.12	1.98	0.57	2.11	0.01	2.97	0.16	0.06	4.57	0.00	0.00	0.00	-0.06	10.62	-1.99	62.03	193.08	515.82	436.19	769.55	698.12	542.96	511.32	733.92	482.81
46.646	1	0.10	0.12	0.02	0.15	0.04	0.10	0.09	0.86	0.36	99.71	0.33	0.00	88.52	0.36	7.54	0.12	0.37	1.68	0.15	0.40	0.07	0.00	0.28	0.07	1.71	0.39	0.86	0.01	3.39	0.16	0.13	4.35	0.00	0.00	0.00	0.99	11.79	-3.40	61.53	184.94	513.15	434.46	764.93	695.10	542.03	511.36	723.95	478.10
46.679	1	0.10	0.11	0.02	0.15	0.05	0.10	0.10	0.35	0.52	99.70	0.33	0.00	74.54	0.52	8.61	0.12	0.42	2.29	0.28	0.50	0.09	0.00	0.24	0.03	1.41	0.19	0.35	0.01	4.35	0.15	0.35	4.55	0.00	0.00	0.00	-5.59	16.63	1.61	62.49	173.39	504.02	435.67	754.54	695.35	544.11	499.52	716.99	486.25
46.713	1	0.09	0.10	0.02	0.16	0.05	0.10	0.12	0.14	0.48	99.68	0.33	0.00	82.94	0.48	10.64	0.10	0.59	3.02	0.35	0.64	0.15	0.00	0.14	0.02	1.16	0.13	0.11	0.01	6.40	0.11	0.12	4.71	0.00	0.00	0.00	-3.69	14.09	0.44	60.59	179.86	502.30	439.44	746.86	692.21	534.58	504.87	713.67	488.11
46.746	1	0.09	0.11	0.02	0.16	0.05	0.10	0.12	0.14	0.69	99.68	0.33	0.00	74.82	0.69	10.20	0.10	0.49	3.10	0.47	0.93	0.27	0.00	0.14	0.02	1.37	0.09	0.04	0.01	7.15	0.09	0.70	4.31	0.00	0.00	0.00	1.37	16.56	0.93	58.36	184.05	496.96	437.59	745.56	694.82	530.01	506.58	713.18	488.65
46.780	1	0.09	0.11	0.02	0.17	0.05	0.10	0.15	0.08	0.86	99.66	0.33	0.00	66.07	1.20	11.78	0.08	0.57	3.63	0.85	1.95	0.47	0.00	0.08	0.02	0.86	0.08	0.02	0.01	11.06	0.06	1.80	3.88	0.00	0.00	0.00	-9.79	18.67	3.43	58.77	165.32	501.32	440.57	742.50	693.73	543.03	490.29	708.27	495.57
46.813	1	0.10	0.12	0.02	0.16	0.04	0.10	0.16	0.07	0.66	99.67	0.33	0.00	83.20	1.64	9.67	0.07	0.57	3.02	1.10	2.07	0.56	0.00	0.05	0.02	0.66	0.09	0.03	0.01	13.86	0.05	1.53	3.29	0.00	0.00	0.00	-7.38	14.00	1.98	56.60	184.10	502.28	449.02	740.66	694.09	531.27	507.56	715.23	500.47
46.846	1	0.10	0.12	0.03	0.15	0.04	0.10	0.16	0.08	0.63	99.67	0.33	0.00	55.08	1.86	9.15	0.08	0.42	3.65	1.99	4.55	1.03	0.00	0.05	0.02	0.63	0.09	0.04	0.01	14.60	0.05	1.29	3.42	0.00	0.00	0.00	-5.06	20.98	3.71	58.27	160.24	505.39	456.15	737.85	699.91	545.64	507.70	705.86	509.90
46.880	1	0.10	0.13	0.03	0.14	0.04	0.10	0.22	0.07	0.54	99.55	0.33	0.00	70.54	1.76	6.71	0.07	0.31	3.04	2.32	6.37	1.38	0.00	0.03	0.02	0.54	0.08	0.05	0.02	24.72	0.03	1.63	2.72	0.00	0.00	0.00	-6.18	17.63	5.26	59.18	154.71	508.35	458.96	742.20	699.98	553.74	516.57	708.28	509.54
46.913
46.946
46.980
47.013
47.046
47.080
47.113
47.147
47.180
47.213
47.247
47.280
47.313
47.347
47.380
47.414
47.447
47.480
47.514
47.547
47.580
47.614
47.647
47.680
47.714
47.747
47.781
47.814
47.847
47.881
47.914
47.947
47.981
48.014
48.047
48.081
48.114
48.148
48.181
48.214
48.248
48.281
48.314
48.348
48.381
48.415
48.448
48.481
48.515
48.548
48.581
48.615
48.648
48.681
48.715
48.748
48.782
48.815
48.848
48.882
48.915
48.948
48.982
49.015
49.048
49.082
49.115
49.149
49.182
49.215
49.249
49.282
49.315
49.349
49.382
49.416
49.449
49.482
49.516
49.549
49.582
49.616
49.649
49.682
49.716
49.749
49.783
49.816
49.849
49.883
49.916
49.949
49.983
50.016
50.049
50.083
50.116
50.150
50.183
50.216
50.250
50.283
50.316
50.350
50.383
50.417
50.450
50.483
50.517
50.550
50.583
50.617
50.650
50.683
50.717
50.750
50.784
50.817
50.850
50.884
50.917
50.950
50.984
51.017
51.050
51.084	2	0.12	0.16	0.02	0.13	0.03	0.12	0.06	0.87	0.12	99.67	0.33	0.00	98.37	0.43	2.41	0.06	0.04	1.06	0.04	0.12	0.06	0.00	0.45	0.40	0.07	0.08	0.09	0.05	1.02	0.87	0.24	1.34	0.00	0.00		0.94	1.50	-11.88	59.82	142.29	793.04	515.16	987.34	712.15	805.82	576.23	946.12	552.51
51.117	2	0.11	0.16	0.02	0.15	0.03	0.12	0.07	0.42	0.26	99.68	0.33	0.00	96.86	0.63	4.39	0.15	0.04	1.06	0.12	0.25	0.32	0.00	0.17	0.16	0.26	0.05	0.06	0.06	0.89	0.42	0.14	1.11	0.00	0.00		-7.32	4.86	-1.58	62.66	154.88	791.97	527.85	980.68	723.16	805.94	575.01	960.60	566.73
51.151	2	0.11	0.16	0.02	0.15	0.03	0.12	0.07	0.33	0.42	99.69	0.33	0.00	96.86	0.42	5.02	0.10	0.09	1.12	0.11	0.21	0.22	0.00	0.11	0.12	0.53	0.06	0.04	0.11	1.30	0.33	0.18	1.21	0.00	0.00		-7.30	4.85	1.80	61.52	158.56	787.61	522.80	979.03	720.41	805.06	566.52	963.62	567.10
51.184	2	0.11	0.15	0.02	0.15	0.03	0.12	0.08	0.30	0.46	99.69	0.33	0.00	97.90	0.46	5.18	0.12	0.10	1.25	0.18	0.20	0.21	0.00	0.08	0.10	0.63	0.07	0.03	0.14	1.66	0.30	0.16	1.34	0.00	0.00		-3.93	2.80	1.67	61.28	153.89	786.67	521.01	981.38	723.68	807.86	566.81	961.74	565.42
51.217	2	0.11	0.15	0.02	0.15	0.03	0.12	0.08	0.32	0.37	99.69	0.33	0.00	97.12	0.48	5.09	0.13	0.11	1.34	0.19	0.20	0.42	0.00	0.09	0.10	0.37	0.10	0.02	0.17	1.89	0.32	0.21	1.26	0.00	0.00		-7.63	4.41	1.39	61.08	157.96	784.18	518.48	987.04	727.91	807.19	567.91	965.03	561.94
51.251	2	0.11	0.15	0.02	0.15	0.03	0.12	0.08	0.39	0.30	99.69	0.33	0.00	97.24	0.58	5.23	0.11	0.09	1.75	0.24	0.13	0.21	0.00	0.07	0.08	0.30	0.12	0.02	0.25	2.71	0.39	1.15	1.43	0.04	0.00		0.08	4.18	1.74	60.35	161.67	783.52	514.19	993.05	732.32	808.44	567.24	970.00	561.16
51.284	2	0.11	0.15	0.02	0.15	0.03	0.12	0.09	0.41	0.21	99.69	0.33	0.00	98.03	0.60	6.31	0.11	0.10	2.03	0.27	0.12	0.19	0.00	0.06	0.07	0.21	0.13	0.02	0.35	3.35	0.41	0.40	1.45	0.11	0.00		-3.82	2.46	1.70	59.93	164.52	785.47	513.96	994.22	730.11	808.49	565.50	972.93	560.34
51.317	2	0.11	0.15	0.02	0.15	0.03	0.12	0.09	0.44	0.16	99.69	0.33	0.00	98.61	0.76	6.04	0.10	0.08	2.38	0.30	0.10	0.14	0.00	0.06	0.07	0.16	0.15	0.03	0.40	3.49	0.44	1.75	1.51	0.15	0.00		-3.28	-0.70	1.24	60.27	160.50	787.45	514.16	997.22	733.01	812.31	565.27	972.73	560.27
51.351	2	0.11	0.15	0.02	0.16	0.04	0.12	0.09	0.48	0.16	99.69	0.33	0.00	97.81	0.72	6.79	0.09	0.11	3.49	0.47	0.09	0.10	0.00	0.07	0.06	0.16	0.21	0.07	0.38	3.30	0.48	0.32	1.70	0.38	0.00		-5.74	3.01	2.24	60.64	165.49	789.44	513.09	1002.40	732.08	814.82	566.75	980.14	559.31
51.384	2	0.11	0.15	0.02	0.16	0.04	0.11	0.09	0.55	0.15	99.69	0.33	0.00	98.65	0.57	6.92	0.08	0.13	3.64	0.44	0.08	0.09	0.00	0.07	0.07	0.15	0.29	0.10	0.34	3.29	0.55	0.05	1.80	0.52	0.00		-10.16	-0.55	0.66	60.48	166.00	793.96	515.23	1003.58	731.66	815.28	565.22	981.17	559.33
51.418	2	0.11	0.15	0.02	0.15	0.04	0.12	0.08	0.49	0.12	99.69	0.33	0.00	97.18	0.51	5.90	0.07	0.11	5.98	0.50	0.07	0.14	0.00	0.07	0.08	0.12	0.28	0.29	0.31	3.43	0.49	0.04	1.95	0.60	0.00		-14.36	4.31	2.16	60.21	157.63	796.47	518.83	998.15	727.10	819.94	561.24	977.55	563.68
51.451	2	0.11	0.15	0.02	0.15	0.04	0.12	0.08	0.49	0.12	99.69	0.33	0.00	98.40	0.47	5.27	0.07	0.14	5.49	0.50	0.09	0.20	0.00	0.08	0.11	0.12	0.28	0.32	0.34	3.52	0.49	0.01	1.89	0.41	0.00		-15.22	1.39	2.65	59.39	166.24	794.90	512.84	1000.05	722.90	816.42	556.44	982.64	559.15
51.484	2	0.11	0.16	0.02	0.14	0.04	0.12	0.08	0.49	0.12	99.68	0.33	0.00	98.63	0.37	4.42	0.08	0.13	4.07	0.59	0.16	0.24	0.00	0.08	0.12	0.12	0.23	0.21	0.31	3.02	0.49	0.08	1.86	0.47	0.00		-3.03	-0.61	0.78	60.58	162.42	797.11	510.95	999.71	722.39	816.82	559.37	979.22	556.51
51.518	2	0.12	0.16	0.02	0.14	0.04	0.12	0.07	0.51	0.13	99.68	0.33	0.00	97.26	0.29	3.45	0.08	0.15	3.61	0.62	0.31	0.32	0.00	0.09	0.19	0.13	0.17	0.21	0.28	2.72	0.51	0.03	1.80	0.37	0.00		-2.76	-4.15	-0.62	61.09	156.32	800.04	511.11	1000.64	720.86	820.05	559.29	976.33	555.85
51.551	2	0.12	0.16	0.02	0.13	0.03	0.12	0.07	0.52	0.13	99.67	0.33	0.00	98.78	0.27	2.56	0.08	0.15	2.40	0.60	0.37	0.25	0.00	0.08	0.25	0.13	0.14	0.24	0.27	2.66	0.52	0.03	1.79	0.37	0.00		-1.49	-0.05	0.32	60.23	162.09	800.32	507.66	1002.34	717.46	819.35	554.08	981.42	557.08
51.584	2	0.12	0.17	0.02	0.13	0.03	0.12	0.07	0.53	0.16	99.67	0.33	0.00	98.78	0.21	2.38	0.07	0.18	1.82	0.51	0.48	0.25	0.00	0.08	0.33	0.16	0.09	0.20	0.26	2.52	0.53	0.06	1.72	0.35	0.00		3.14	0.04	-0.31	59.89	158.36	803.63	508.59	1001.81	717.13	821.87	557.87	980.18	554.05
51.618	2	0.12	0.17	0.02	0.13	0.03	0.12	0.07	0.57	0.18	99.67	0.33	0.00	98.15	0.24	1.72	0.07	0.14	1.67	0.39	0.34	0.14	0.00	0.07	0.35	0.18	0.08	0.19	0.31	2.67	0.57	0.32	1.82	0.27	0.00		1.19	2.13	1.29	60.98	155.33	804.81	509.78	1003.80	718.42	826.96	558.50	982.26	555.47
51.651	2	0.12	0.17	0.02	0.13	0.03	0.12	0.07	0.55	0.20	99.66	0.33	0.00	98.64	0.26	1.50	0.07	0.11	1.54	0.47	0.28	0.16	0.00	0.07	0.30	0.20	0.07	0.14	0.34	2.73	0.55	1.82	1.82	0.40	0.00		-2.24	0.56	2.47	60.77	157.39	806.30	509.12	1005.50	717.67	828.94	553.43	986.28	557.13
51.684	2	0.12	0.17	0.02	0.13	0.03	0.12	0.07	0.56	0.22	99.66	0.33	0.00	98.56	0.36	1.54	0.08	0.11	1.62	0.48	0.35	0.18	0.00	0.06	0.21	0.22	0.07	0.07	0.35	2.78	0.56	2.48	1.97	0.53	0.00		-1.67	0.88	3.15	60.88	162.97	812.96	509.49	1011.93	715.74	833.61	555.17	996.55	558.47
51.718	2	0.12	0.17	0.02	0.13	0.03	0.12	0.07	0.59	0.24	99.65	0.33	0.00	98.44	0.39	1.76	0.08	0.07	1.77	0.52	0.30	0.12	0.00	0.06	0.14	0.24	0.07	0.04	0.35	3.20	0.59	1.07	2.23	0.97	0.00		-3.07	-1.27	2.73	60.62	159.72	816.09	508.75	1014.43	714.85	837.41	554.00	997.12	556.30
51.751	2	0.12	0.18	0.02	0.13	0.03	0.12	0.07	0.57	0.29	99.65	0.33	0.00	98.48	0.46	1.87	0.08	0.07	1.72	0.38	0.30	0.17	0.00	0.05	0.11	0.29	0.07	0.04	0.30	3.56	0.57	0.09	2.20	1.11	0.00		-5.71	-1.14	1.98	61.06	158.47	823.62	510.03	1020.45	713.92	843.88	555.84	1002.35	555.12
51.785	2	0.12	0.18	0.02	0.13	0.03	0.12	0.07	0.59	0.39	99.65	0.33	0.00	98.12	0.62	2.10	0.09	0.06	1.66	0.37	0.27	0.12	0.00	0.07	0.08	0.39	0.09	0.08	0.22	3.01	0.59	0.42	2.29	1.23	0.00		-10.66	-2.22	3.58	60.33	162.04	822.95	504.66	1024.72	710.23	845.89	551.78	1007.93	550.54
51.818	2	0.11	0.18	0.02	0.13	0.03	0.12	0.07	0.58	0.53	99.65	0.33	0.00	98.56	0.79	2.10	0.11	0.04	1.67	0.36	0.25	0.16	0.00	0.07	0.07	0.53	0.10	0.08	0.19	3.00	0.58	0.61	2.30	1.28	0.00		-12.22	-0.88	1.51	61.34	163.08	830.41	509.52	1030.93	714.61	849.69	557.18	1012.70	552.35
51.851	2	0.11	0.18	0.02	0.13	0.03	0.12	0.07	0.61	0.62	99.64	0.33	0.00	97.73	0.90	2.00	0.11	0.04	1.51	0.44	0.27	0.19	0.00	0.06	0.06	0.62	0.16	0.08	0.19	2.95	0.61	2.96	2.50	1.49	0.00		-3.14	-3.18	1.98	60.46	160.29	828.51	506.37	1031.55	718.65	850.93	552.49	1011.21	553.91
51.885	2	0.11	0.17	0.02	0.13	0.04	0.12	0.07	0.57	0.78	99.65	0.33	0.00	97.54	0.78	2.55	0.15	0.05	1.68	0.58	0.33	0.17	0.00	0.05	0.06	0.96	0.19	0.09	0.20	3.08	0.57	2.68	2.52	1.34	0.00		2.50	-3.59	2.74	59.71	154.87	828.95	505.70	1030.76	717.81	854.33	553.26	1009.20	554.28
51.918	2	0.11	0.16	0.02	0.13	0.04	0.12	0.07	0.58	0.74	99.67	0.33	0.00	98.40	0.74	2.70	0.16	0.06	1.67	0.60	0.42	0.19	0.00	0.06	0.06	1.00	0.18	0.11	0.18	2.81	0.58	0.54	2.62	0.94	0.00		-3.79	-1.40	-0.83	60.83	164.21	839.27	508.82	1037.41	714.62	853.85	558.23	1017.94	551.82
51.951	2	0.11	0.16	0.02	0.13	0.04	0.12	0.07	0.59	0.63	99.69	0.33	0.00	97.36	0.63	2.40	0.16	0.06	1.68	0.62	0.49	0.12	0.00	0.06	0.08	1.25	0.17	0.13	0.17	2.39	0.59	0.90	2.63	0.48	0.00		-2.39	-3.95	-1.07	60.45	160.85	838.27	506.42	1038.68	714.52	855.31	555.37	1016.13	551.98
51.985	2	0.11	0.15	0.02	0.13	0.04	0.12	0.07	0.55	0.48	99.71	0.33	0.00	97.09	0.48	2.28	0.14	0.07	2.20	0.55	0.43	0.09	0.00	0.05	0.09	1.63	0.15	0.18	0.14	2.42	0.55	0.33	2.97	0.00	0.00		2.76	-4.46	-0.05	60.18	157.69	840.57	510.00	1035.70	714.87	857.83	558.22	1015.50	555.25
52.018	2	0.11	0.15	0.02	0.13	0.04	0.12	0.07	0.54	0.53	99.70	0.33	0.00	98.56	0.53	2.12	0.15	0.07	2.01	0.79	0.54	0.12	0.00	0.05	0.10	1.64	0.14	0.22	0.13	2.61	0.54	0.31	2.84	0.00	0.00		-4.55	-0.88	-0.27	60.47	156.91	838.21	508.70	1031.34	708.09	854.67	553.58	1011.58	554.48
52.051	2	0.12	0.15	0.02	0.13	0.04	0.12	0.07	0.46	0.38	99.70	0.33	0.00	96.31	0.38	1.98	0.15	0.10	2.03	0.96	0.51	0.11	0.00	0.05	0.11	1.52	0.11	0.18	0.13	2.38	0.46	0.32	2.94	0.00	0.00		-4.96	-5.69	-1.27	60.92	144.94	839.15	510.34	1031.07	711.47	859.96	556.76	1004.77	550.87
52.085	2	0.12	0.14	0.02	0.12	0.04	0.11	0.07	0.43	0.28	99.71	0.33	0.00	97.43	0.28	1.78	0.19	0.10	2.20	1.26	0.66	0.12	0.00	0.04	0.11	1.54	0.11	0.22	0.11	2.42	0.43	0.11	3.29	0.00	0.00		-9.72	-3.83	-1.23	60.57	157.36	835.17	506.94	1031.93	709.90	852.02	553.78	1009.31	548.98
52.118	2	0.12	0.15	0.02	0.12	0.04	0.11	0.07	0.45	0.23	99.71	0.33	0.00	95.99	0.23	1.52	0.20	0.07	1.87	1.49	1.15	0.16	0.00	0.05	0.13	1.44	0.07	0.24	0.09	2.39	0.45	0.15	3.16	0.00	0.00		-5.43	-6.12	-0.38	60.12	155.77	836.69	506.84	1027.53	705.39	852.37	553.33	1008.06	547.92
52.152	2	0.12	0.15	0.02	0.12	0.04	0.11	0.07	0.42	0.21	99.71	0.33	0.00	95.00	0.20	1.36	0.21	0.05	2.13	1.60	1.79	0.22	0.00	0.06	0.12	1.30	0.05	0.17	0.07	2.39	0.42	0.85	3.39	0.00	0.00		-5.29	-7.28	-1.65	60.15	149.91	835.29	506.15	1025.11	704.25	852.04	553.97	1001.69	545.11
52.185	2	0.12	0.15	0.02	0.12	0.04	0.11	0.06	0.38	0.21	99.70	0.33	0.00	95.88	0.18	1.20	0.21	0.03	1.82	1.63	2.03	0.25	0.00	0.07	0.11	0.98	0.05	0.15	0.06	2.35	0.38	0.49	3.14	0.00	0.00		-13.09	-6.26	0.79	61.12	154.80	841.51	508.25	1028.73	700.20	857.27	551.99	1012.01	547.87
52.218	2	0.12	0.15	0.02	0.12	0.04	0.11	0.06	0.34	0.25	99.70	0.33	0.00	95.10	0.19	1.08	0.25	0.02	1.75	1.96	2.18	0.39	0.00	0.08	0.11	0.84	0.05	0.09	0.06	2.21	0.34	0.75	3.19	0.00	0.00		-15.68	-7.17	0.60	61.05	155.85	843.76	508.19	1033.44	702.62	859.96	551.21	1015.77	547.69
52.252	2	0.12	0.15	0.02	0.12	0.04	0.11	0.06	0.30	0.29	99.70	0.33	0.00	92.65	0.19	0.87	0.29	0.01	1.84	2.61	1.80	0.69	0.00	0.10	0.10	0.63	0.05	0.07	0.06	1.44	0.30	0.39	3.24	0.00	0.00		-16.43	-9.33	-0.67	60.36	155.08	852.46	504.82	1044.83	701.76	868.82	548.63	1023.84	544.38
52.285	2	0.13	0.15	0.02	0.12	0.04	0.11	0.06	0.32	0.32	99.70	0.33	0.00	91.85	0.13	0.84	0.32	0.01	2.06	3.07	1.75	1.06	0.00	0.09	0.09	0.49	0.07	0.06	0.06	1.46	0.31	0.29	3.37	0.00	0.00		-13.10	-9.89	-0.05	60.07	146.73	852.20	498.76	1048.66	702.91	875.63	544.06	1022.24	538.10
52.318	2	0.13	0.15	0.03	0.11	0.04	0.11	0.06	0.37	0.37	99.71	0.33	0.00	84.50	0.16	0.78	0.37	0.00	2.95	4.01	2.01	1.87	0.00	0.07	0.07	0.40	0.08	0.06	0.07	1.41	0.27	0.36	3.56	0.00	0.00		-13.46	-13.52	-0.66	60.25	148.74	861.36	499.34	1054.76	699.14	881.39	543.28	1030.08	539.46
52.352	2	0.14	0.15	0.03	0.11	0.04	0.11	0.06	0.47	0.47	99.71	0.33	0.00	85.46	0.17	0.79	0.47	0.00	3.27	5.07	2.87	3.22	0.00	0.07	0.05	0.30	0.09	0.06	0.06	1.33	0.23	0.44	3.63	0.00	0.00		-12.86	-13.14	0.75	60.52	146.46	872.47	499.77	1063.41	697.57	894.06	541.11	1040.52	541.00
52.385	2	0.14	0.14	0.03	0.11	0.04	0.11	0.06	0.60	0.60	99.71	0.33	0.00	78.38	0.23	1.00	0.60	0.00	3.57	6.54	3.97	2.77	0.00	0.06	0.04	0.28	0.11	0.06	0.07	1.47	0.25	0.09	3.70	0.00	0.00		-11.34	-15.56	0.15	60.69	139.26	877.87	500.14	1066.50	695.49	901.23	540.62	1040.48	542.15
52.419	2	0.15	0.15	0.03	0.11	0.04	0.11	0.06	0.79	0.79	99.70	0.33	0.00	85.39	0.36	0.99	0.79	0.00	2.78	7.08	3.55	3.07	0.00	0.06	0.03	0.18	0.12	0.06	0.08	1.45	0.21	0.13	3.42	0.00	0.00		-10.83	-13.17	1.97	60.49	143.67	887.37	499.24	1076.38	695.30	910.83	538.18	1054.42	542.88
52.452	2	0.17	0.15	0.03	0.12	0.04	0.12	0.06	1.23	1.23	99.66	0.33	0.00	91.81	0.48	0.95	1.23	0.00	2.82	11.07	3.60	2.80	0.00	0.05	0.03	0.16	0.14	0.07	0.08	1.71	0.22	0.07	3.26	0.00	0.00		-13.94	-9.92	1.90	60.30	149.77	889.09	498.44	1080.28	693.73	910.71	535.75	1060.17	545.41
52.485	2	0.20	0.15	0.03	0.12	0.04	0.12	0.06	1.40	1.40	99.60	0.33	0.00	89.61	0.46	0.99	1.40	0.00	3.50	14.98	3.77	2.47	0.00	0.05	0.03	0.17	0.13	0.10	0.08	1.92	0.23	0.37	3.34	0.00	0.00		-11.62	-11.23	-0.30	60.44	149.19	894.50	497.01	1087.94	694.87	914.81	538.32	1063.94	542.75
52.519	2	0.20	0.15	0.03	0.12	0.04	0.12	0.06	2.01	1.89	99.59	0.33	0.00	94.90	0.52	0.98	2.01	0.00	3.44	15.54	2.57	1.35	0.00	0.04	0.03	0.15	0.16	0.09	0.09	1.89	0.23	0.10	3.82	0.00	0.00		-7.96	-7.38	3.14	59.40	145.71	893.32	494.91	1086.35	696.49	919.20	535.33	1064.83	539.98
52.552	2	0.21	0.15	0.02	0.12	0.05	0.13	0.07	2.38	2.28	99.58	0.33	0.00	95.42	0.98	1.06	2.38	0.01	4.20	16.61	2.32	1.01	0.00	0.05	0.03	0.16	0.14	0.13	0.10	2.28	0.23	0.19	4.05	0.00	0.00		-16.77	-6.81	2.26	59.04	154.61	891.90	492.98	1087.75	693.46	913.79	535.49	1068.40	534.96
52.585	2	0.22	0.15	0.02	0.13	0.05	0.13	0.07	2.59	2.40	99.56	0.33	0.00	94.93	1.20	1.27	2.59	0.01	4.30	17.38	2.08	0.62	0.00	0.05	0.05	0.18	0.12	0.15	0.09	2.40	0.23	0.70	3.90	0.00	0.00		-10.96	-7.35	0.98	59.02	155.50	889.13	490.45	1085.12	692.48	909.12	532.57	1064.58	535.68
52.619	2	0.19	0.15	0.02	0.13	0.04	0.13	0.07	2.73	2.59	99.63	0.33	0.00	95.31	1.35	1.42	2.73	0.01	2.88	13.00	1.10	0.20	0.00	0.05	0.05	0.15	0.11	0.14	0.11	2.59	0.19	0.78	4.02	0.00	0.00		-10.26	-6.94	0.43	59.13	155.87	890.13	488.88	1087.67	693.46	910.03	533.05	1065.90	532.50
52.652	2	0.16	0.15	0.02	0.13	0.04	0.13	0.07	2.40	2.40	99.68	0.33	0.00	95.56	1.04	1.23	2.40	0.01	2.50	8.94	1.47	0.29	0.00	0.05	0.07	0.15	0.09	0.17	0.10	2.49	0.19	1.79	3.75	0.00	0.00		-9.58	-6.65	0.09	59.21	158.78	894.08	488.74	1086.18	686.69	909.44	535.55	1068.09	529.09
52.685	2	0.16	0.15	0.02	0.12	0.04	0.13	0.07	2.59	2.51	99.68	0.33	0.00	97.95	0.89	1.02	2.59	0.01	2.13	8.25	1.88	0.19	0.00	0.05	0.09	0.17	0.08	0.19	0.10	2.51	0.19	0.19	3.77	0.00	0.00		-6.04	-2.68	2.80	58.36	163.45	888.33	484.26	1082.37	683.20	905.73	529.56	1069.18	530.34
52.719	2	0.14	0.15	0.02	0.12	0.04	0.12	0.07	2.25	2.25	99.71	0.33	0.00	98.36	0.73	1.06	2.25	0.01	1.84	4.53	1.32	0.20	0.00	0.03	0.09	0.19	0.06	0.15	0.11	2.55	0.21	0.93	4.01	0.00	0.00		-2.56	1.52	-0.03	58.57	163.53	888.68	485.91	1081.67	685.23	902.06	532.20	1065.59	531.55
52.752	2	0.12	0.15	0.02	0.12	0.04	0.12	0.07	1.86	1.86	99.71	0.33	0.00	98.78	0.78	1.18	1.86	0.01	2.10	2.36	1.25	0.31	0.00	0.04	0.10	0.18	0.05	0.13	0.09	2.42	0.21	0.03	4.01	0.00	0.00		-2.65	-0.02	-1.42	58.72	159.80	888.77	486.20	1080.87	683.99	901.86	533.81	1061.63	530.61
52.786	2	0.12	0.14	0.02	0.12	0.04	0.12	0.07	1.54	1.54	99.71	0.33	0.00	98.69	0.76	1.05	1.54	0.01	2.68	1.87	0.63	0.25	0.00	0.03	0.13	0.19	0.04	0.13	0.08	2.56	0.24	0.25	4.15	0.00	0.00		-4.22	-0.39	-1.45	58.87	156.79	887.44	486.06	1079.50	683.32	902.01	532.28	1058.80	531.27
52.819	2	0.12	0.15	0.02	0.12	0.04	0.12	0.07	1.16	1.16	99.71	0.33	0.00	98.78	0.51	1.01	1.16	0.01	2.27	1.32	0.84	0.21	0.00	0.04	0.15	0.25	0.04	0.16	0.07	2.54	0.25	0.17	3.84	0.00	0.00		-5.00	-0.03	-0.70	58.72	156.38	885.29	487.76	1073.73	681.82	899.19	532.85	1055.56	531.32
52.852	2	0.12	0.15	0.02	0.12	0.04	0.12	0.06	1.04	1.04	99.71	0.33	0.00	98.35	0.32	0.85	1.04	0.01	2.34	0.81	1.40	0.15	0.00	0.05	0.16	0.23	0.04	0.21	0.06	2.15	0.31	0.70	3.77	0.00	0.00		-3.18	-1.56	-0.44	57.93	157.00	884.14	487.33	1070.62	680.73	897.05	533.51	1053.98	528.78
52.886	2	0.11	0.15	0.02	0.12	0.04	0.12	0.06	0.64	0.64	99.70	0.33	0.00	97.88	0.26	0.79	0.64	0.02	1.91	0.62	1.94	0.16	0.00	0.08	0.25	0.28	0.03	0.24	0.05	1.93	0.34	0.10	3.47	0.00	0.00		6.06	2.83	2.12	56.63	157.30	884.08	490.80	1064.20	678.79	896.86	533.68	1054.11	537.43
52.919	2	0.11	0.15	0.03	0.11	0.04	0.11	0.06	0.57	0.57	99.70	0.33	0.00	98.76	0.25	0.75	0.57	0.02	1.45	0.47	3.39	0.17	0.00	0.10	0.32	0.32	0.03	0.18	0.04	1.77	0.33	0.14	3.35	0.00	0.00		9.44	-0.13	0.81	55.44	151.42	885.93	493.00	1059.04	674.27	896.47	537.69	1047.88	535.80
52.952	2	0.11	0.15	0.03	0.11	0.04	0.11	0.06	0.43	0.43	99.70	0.33	0.00	97.41	0.19	0.80	0.43	0.02	1.30	0.33	5.02	0.21	0.00	0.13	0.41	0.37	0.03	0.12	0.03	1.57	0.37	0.28	3.29	0.00	0.00		-5.50	-3.86	-1.21	59.07	159.94	877.92	493.10	1055.66	673.97	883.96	538.89	1043.79	532.89
52.986	2	0.11	0.15	0.03	0.11	0.04	0.11	0.06	0.55	0.28	99.70	0.33	0.00	97.78	0.26	0.74	0.28	0.02	1.18	0.30	4.57	0.26	0.00	0.17	0.55	0.43	0.03	0.09	0.03	1.16	0.44	1.14	3.37	0.00	0.00		3.18	3.06	1.07	58.57	160.04	873.37	494.93	1051.65	678.62	882.57	540.98	1042.58	537.79
53.019	2	0.11	0.15	0.03	0.11	0.04	0.11	0.06	0.86	0.28	99.70	0.33	0.00	98.36	0.27	0.57	0.28	0.02	1.16	0.23	5.02	0.23	0.00	0.18	0.86	0.43	0.03	0.12	0.03	1.13	0.49	13.37	3.40	0.00	0.00		0.76	1.52	-0.29	60.00	150.69	872.57	498.92	1047.85	681.35	883.36	543.51	1033.97	538.54
53.052	2	0.11	0.15	0.03	0.12	0.04	0.12	0.06	0.91	0.34	99.69	0.33	0.00	97.75	0.34	0.64	0.22	0.04	0.86	0.11	2.37	0.25	0.00	0.23	0.91	0.48	0.03	0.13	0.04	0.94	0.46	6.18	2.96	0.00	0.00		-10.98	3.15	0.62	62.31	151.41	868.54	504.12	1040.97	679.86	878.60	543.36	1030.01	544.13
53.086	2	0.11	0.15	0.03	0.12	0.03	0.12	0.06	0.99	0.36	99.69	0.33	0.00	97.40	0.36	0.71	0.16	0.04	0.86	0.09	1.80	0.42	0.00	0.24	0.99	0.54	0.03	0.15	0.04	0.76	0.53	1.52	2.89	0.00	0.00		-5.93	3.89	4.55	61.10	152.09	855.34	497.77	1033.10	680.13	872.52	534.63	1024.27	544.85
53.119	2	0.11	0.15	0.02	0.12	0.03	0.12	0.06	0.89	0.50	99.69	0.33	0.00	95.91	0.50	0.73	0.16	0.04	0.74	0.09	1.41	0.50	0.00	0.22	0.89	0.63	0.03	0.16	0.04	0.85	0.52	0.21	2.73	0.00	0.00		-9.93	6.22	2.13	61.92	158.53	849.90	497.76	1028.73	679.67	861.51	538.58	1020.03	540.25
53.153	2	0.11	0.16	0.03	0.12	0.03	0.12	0.06	0.91	0.53	99.69	0.33	0.00	95.74	0.53	0.86	0.15	0.04	0.87	0.10	1.82	0.86	0.00	0.25	0.91	0.81	0.02	0.14	0.04	0.75	0.57	0.09	2.62	0.00	0.00		-12.10	6.44	2.83	63.04	154.05	841.20	499.77	1023.49	686.15	857.61	538.93	1011.60	543.15
53.186	2	0.12	0.16	0.02	0.12	0.03	0.12	0.06	0.74	0.71	99.68	0.33	0.00	97.28	0.71	1.09	0.13	0.07	0.92	0.12	1.24	0.72	0.00	0.22	0.74	0.72	0.02	0.15	0.04	0.72	0.50	0.03	2.26	0.00	0.00		-3.74	4.11	-0.16	62.57	157.29	835.85	497.86	1020.20	687.41	847.98	541.74	1005.27	541.86
53.219	2	0.12	0.16	0.02	0.13	0.03	0.12	0.06	0.71	0.73	99.68	0.33	0.00	96.31	0.73	1.39	0.12	0.13	1.09	0.09	0.61	0.46	0.00	0.20	0.71	0.78	0.02	0.17	0.04	0.73	0.43	0.03	2.19	0.00	0.00		-6.34	5.69	-1.46	62.77	151.44	828.26	498.10	1012.60	689.04	841.97	544.10	993.23	536.63
53.253	2	0.12	0.16	0.02	0.13	0.03	0.12	0.06	0.74	0.62	99.68	0.33	0.00	96.10	0.62	1.86	0.12	0.19	1.24	0.07	0.36	0.32	0.00	0.26	0.74	0.88	0.02	0.24	0.04	0.63	0.43	0.02	1.83	0.00	0.00		-0.88	5.98	-1.84	62.78	152.02	824.78	500.90	1005.85	689.05	836.16	548.52	987.90	539.28
53.286	2	0.12	0.16	0.02	0.13	0.03	0.12	0.06	0.56	0.56	99.68	0.33	0.00	96.89	0.56	2.29	0.12	0.17	1.17	0.07	0.22	0.32	0.00	0.26	0.56	0.67	0.02	0.15	0.03	0.55	0.37	0.03	1.74	0.00	0.00		-7.30	4.80	0.17	63.90	152.47	820.28	505.67	998.65	689.72	832.29	548.16	984.73	545.19
53.319	2	0.12	0.16	0.02	0.14	0.03	0.12	0.06	0.56	0.43	99.68	0.33	0.00	94.41	0.43	2.74	0.12	0.16	1.32	0.12	0.19	0.25	0.00	0.29	0.56	0.59	0.02	0.13	0.03	0.50	0.32	0.04	1.46	0.00	0.00		-6.15	7.87	1.02	64.06	148.17	814.86	506.30	992.53	690.14	829.74	547.76	977.91	546.82
53.353	2	0.12	0.16	0.02	0.14	0.03	0.12	0.06	0.55	0.42	99.67	0.33	0.00	96.33	0.42	2.72	0.12	0.14	1.36	0.12	0.19	0.19	0.00	0.32	0.55	0.49	0.02	0.08	0.03	0.45	0.20	0.02	1.37	0.00	0.00		-1.21	5.67	-0.69	64.14	148.39	807.37	507.35	985.95	693.33	820.62	551.95	968.93	547.07
53.386	2	0.12	0.16	0.02	0.14	0.03	0.12	0.07	0.46	0.41	99.68	0.33	0.00	97.32	0.45	3.39	0.11	0.16	1.09	0.07	0.16	0.13	0.00	0.27	0.46	0.41	0.02	0.03	0.03	0.41	0.17	0.06	1.36	0.00	0.00		-6.48	4.05	-1.49	63.74	151.76	798.99	506.47	979.24	692.18	810.42	551.79	962.01	544.79
53.420	2	0.12	0.16	0.02	0.14	0.03	0.12	0.07	0.25	0.26	99.68	0.33	0.00	94.25	0.53	3.28	0.10	0.18	0.96	0.05	0.11	0.04	0.00	0.15	0.25	0.26	0.02	0.01	0.03	0.33	0.12	0.03	1.28	0.00	0.00		-2.56	8.02	-0.97	64.07	145.94	794.94	506.97	974.20	693.72	809.57	552.54	955.31	544.94
53.453	2	0.12	0.16	0.02	0.14	0.03	0.12	0.07	0.23	0.19	99.67	0.33	0.00	94.89	0.48	3.06	0.11	0.11	0.85	0.04	0.11	0.05	0.00	0.13	0.23	0.19	0.02	0.01	0.03	0.30	0.10	0.05	1.19	0.00	0.00		-7.80	7.40	0.83	64.81	144.64	788.63	508.49	967.88	692.47	805.92	553.63	950.37	546.24
53.486	2	0.11	0.16	0.02	0.14	0.03	0.12	0.07	0.16	0.19	99.68	0.33	0.00	95.66	0.62	3.68	0.09	0.08	0.67	0.03	0.08	0.04	0.00	0.12	0.16	0.19	0.02	0.01	0.03	0.30	0.10	0.06	1.19	0.00	0.00		-3.63	6.54	-1.29	64.28	145.52	784.03	509.33	961.89	693.66	797.89	556.13	943.03	545.63
53.520	2	0.12	0.16	0.02	0.14	0.03	0.12	0.07	0.11	0.12	99.67	0.33	0.00	95.80	0.58	3.49	0.08	0.05	0.66	0.04	0.11	0.06	0.00	0.10	0.11	0.12	0.02	0.01	0.03	0.24	0.06	0.24	0.95	0.00	0.00		-11.13	6.37	-0.32	64.26	146.83	778.56	508.83	957.26	691.76	793.21	553.89	939.76	544.67
53.553	2	0.12	0.16	0.02	0.14	0.03	0.12	0.07	0.09	0.09	99.67	0.33	0.00	95.80	0.54	3.80	0.08	0.04	0.55	0.04	0.12	0.06	0.00	0.09	0.08	0.08	0.02	0.02	0.02	0.23	0.05	0.06	0.87	0.00	0.00		-2.26	6.36	-0.65	64.05	146.92	774.34	508.35	951.82	692.69	787.91	553.86	934.63	546.34
53.586	2	0.12	0.17	0.02	0.14	0.03	0.12	0.07	0.11	0.11	99.67	0.33	0.00	95.24	0.59	3.22	0.08	0.03	0.68	0.04	0.14	0.08	0.00	0.11	0.08	0.07	0.03	0.02	0.02	0.23	0.05	0.13	0.88	0.00	0.00		-5.84	7.02	-0.47	64.05	148.57	767.19	508.13	946.44	693.00	781.04	553.98	929.37	545.53
53.620	2	0.12	0.17	0.02	0.14	0.03	0.12	0.07	0.11	0.11	99.67	0.33	0.00	96.85	0.54	3.58	0.07	0.03	0.85	0.04	0.22	0.18	0.00	0.11	0.07	0.04	0.03	0.03	0.02	0.21	0.04	0.04	0.84	0.00	0.00		-9.34	4.87	1.02	63.74	145.37	761.67	501.73	950.61	696.45	783.60	548.17	928.79	540.86
53.653	2	0.12	0.17	0.02	0.14	0.03	0.12	0.06	0.12	0.12	99.67	0.33	0.00	94.14	0.44	3.14	0.07	0.04	1.15	0.06	0.26	0.24	0.00	0.12	0.07	0.04	0.04	0.06	0.02	0.23	0.04	0.08	0.86	0.00	0.00		-1.47	8.12	2.27	63.83	151.19	759.31	499.07	951.35	696.80	781.43	548.95	932.45	541.79
53.686	2	0.12	0.16	0.02	0.14	0.03	0.12	0.07	0.13	0.11	99.67	0.33	0.00	92.73	0.32	3.48	0.07	0.04	2.50	0.11	0.52	0.47	0.00	0.11	0.08	0.04	0.05	0.13	0.02	0.24	0.04	0.20	1.03	0.00	0.00		-2.32	9.27	1.68	63.77	151.49	757.29	494.19	958.86	703.62	783.37	545.02	934.69	538.05
53.720	2	0.12	0.16	0.02	0.14	0.04	0.12	0.07	0.22	0.13	99.68	0.33	0.00	95.10	0.33	3.46	0.07	0.04	4.33	0.22	0.64	0.44	0.00	0.13	0.09	0.03	0.06	0.22	0.03	0.20	0.04	0.39	1.23	0.00	0.00		3.00	7.17	0.75	63.06	156.93	761.12	491.32	963.62	703.74	783.76	542.94	940.57	536.89
53.753	2	0.12	0.16	0.02	0.13	0.04	0.12	0.06	0.22	0.15	99.67	0.33	0.00	96.29	0.30	2.84	0.08	0.04	5.68	0.39	0.80	0.51	0.00	0.15	0.08	0.03	0.06	0.22	0.03	0.21	0.05	0.18	1.26	0.00	0.00		6.77	5.72	0.73	62.76	157.92	767.44	491.90	963.68	698.65	786.34	541.68	944.22	538.25
53.787	2	0.12	0.16	0.02	0.13	0.04	0.13	0.06	0.17	0.16	99.67	0.33	0.00	98.26	0.27	2.48	0.09	0.04	7.88	0.66	0.79	0.57	0.00	0.16	0.07	0.03	0.08	0.17	0.04	0.24	0.04	0.05	1.38	0.00	0.00		2.34	1.83	1.42	63.12	157.69	766.71	488.85	966.35	697.31	788.19	539.57	945.80	534.49
53.820	2	0.12	0.16	0.02	0.13	0.04	0.13	0.06	0.20	0.15	99.67	0.33	0.00	97.94	0.27	1.97	0.09	0.05	7.70	1.07	0.77	0.49	0.00	0.15	0.09	0.04	0.13	0.20	0.04	0.25	0.05	0.13	1.50	0.00	0.00		0.02	2.70	0.44	63.91	155.67	769.90	489.07	968.40	697.58	790.64	537.33	946.27	533.78
53.853	2	0.12	0.16	0.02	0.13	0.04	0.13	0.06	0.22	0.17	99.67	0.33	0.00	97.67	0.24	2.27	0.10	0.07	6.82	1.63	0.90	0.54	0.00	0.17	0.09	0.05	0.11	0.22	0.04	0.27	0.05	0.40	1.53	0.00	0.00		0.39	3.33	-0.61	64.49	157.44	770.60	489.18	969.08	695.91	789.38	542.46	946.38	530.72
53.887	2	0.13	0.17	0.02	0.13	0.04	0.13	0.06	0.39	0.19	99.67	0.33	0.00	95.77	0.25	1.71	0.11	0.05	6.43	2.05	0.88	0.31	0.00	0.19	0.10	0.06	0.13	0.39	0.04	0.33	0.07	0.11	1.53	0.00	0.00		-0.43	6.40	-0.68	64.52	158.52	769.90	491.15	963.83	692.92	785.75	541.95	944.00	532.51
53.920	2	0.13	0.17	0.02	0.13	0.04	0.13	0.06	0.60	0.18	99.66	0.33	0.00	95.38	0.24	1.76	0.11	0.05	5.61	2.32	1.05	0.20	0.00	0.18	0.11	0.06	0.12	0.60	0.04	0.36	0.08	0.07	1.50	0.13	0.00		0.29	6.87	-0.90	64.62	154.21	765.54	491.31	960.24	694.43	783.81	543.04	937.62	532.02
53.953	2	0.13	0.17	0.02	0.13	0.04	0.13	0.06	0.81	0.22	99.66	0.33	0.00	94.83	0.33	1.29	0.13	0.05	4.97	2.27	1.12	0.28	0.00	0.22	0.13	0.06	0.13	0.81	0.05	0.37	0.09	0.09	1.49	0.04	0.00		-1.89	7.46	0.39	64.42	158.71	759.74	490.54	957.26	695.17	778.61	541.66	937.09	533.09
53.987	2	0.13	0.17	0.02	0.13	0.04	0.13	0.06	0.71	0.24	99.67	0.33	0.00	96.60	0.30	1.35	0.14	0.05	4.26	1.78	0.79	0.26	0.00	0.24	0.12	0.06	0.12	0.71	0.06	0.46	0.09	0.04	1.64	0.00	0.00		-3.03	5.26	0.13	63.90	158.45	755.26	489.15	954.25	696.28	774.59	538.88	932.89	532.16
54.020	2	0.12	0.16	0.02	0.13	0.04	0.12	0.06	0.63	0.21	99.67	0.33	0.00	96.39	0.28	1.23	0.13	0.06	3.93	1.44	0.63	0.28	0.00	0.21	0.15	0.06	0.16	0.63	0.06	0.48	0.09	0.04	1.81	0.00	0.00		-5.76	5.58	0.98	63.88	160.21	751.10	488.17	953.67	697.61	772.38	538.32	932.46	531.81
54.053	2	0.12	0.16	0.02	0.13	0.04	0.12	0.06	0.75	0.19	99.68	0.33	0.00	95.67	0.27	1.48	0.11	0.07	3.61	0.96	0.43	0.29	0.00	0.19	0.22	0.07	0.20	0.75	0.06	0.60	0.10	0.08	1.98	0.00	0.00		-4.70	6.53	0.21	63.71	154.26	748.05	484.52	954.83	699.71	773.60	536.96	927.55	527.08
54.087	2	0.12	0.15	0.02	0.13	0.04	0.12	0.06	0.54	0.20	99.70	0.33	0.00	93.98	0.28	2.26	0.10	0.11	3.47	0.85	0.30	0.15	0.00	0.20	0.19	0.11	0.17	0.54	0.07	0.75	0.12	0.22	2.46	0.00	0.00		-4.32	8.26	1.37	63.13	155.79	744.98	484.48	949.69	697.22	770.06	534.70	925.75	528.98
54.120	2	0.12	0.15	0.02	0.13	0.04	0.12	0.06	0.60	0.18	99.70	0.33	0.00	95.85	0.32	2.04	0.11	0.11	4.24	0.96	0.45	0.18	0.00	0.18	0.19	0.12	0.22	0.60	0.07	0.73	0.11	0.42	2.57	0.00	0.00		-3.74	6.31	1.41	61.86	161.07	742.08	479.79	952.91	699.12	767.60	531.44	928.57	526.00
54.154	2	0.11	0.15	0.02	0.13	0.04	0.12	0.06	0.36	0.15	99.71	0.33	0.00	91.77	0.31	2.19	0.11	0.11	4.80	0.73	0.51	0.18	0.00	0.15	0.16	0.10	0.24	0.36	0.07	0.68	0.11	0.15	3.02	0.00	0.00		-5.44	9.94	2.72	62.60	163.01	744.51	483.37	950.10	694.41	768.19	533.83	931.15	529.84
54.187	2	0.11	0.14	0.02	0.12	0.05	0.12	0.06	0.41	0.16	99.71	0.33	0.00	89.45	0.31	2.08	0.10	0.10	4.99	0.53	0.54	0.20	0.00	0.16	0.17	0.08	0.36	0.41	0.06	0.63	0.11	0.08	3.18	0.00	0.00		-2.90	11.31	3.26	64.03	151.81	746.67	483.69	951.85	696.32	776.28	533.95	928.04	530.06
54.220	2	0.11	0.14	0.02	0.13	0.05	0.12	0.06	0.80	0.18	99.72	0.33	0.00	89.52	0.30	2.65	0.11	0.13	5.99	0.49	0.69	0.42	0.00	0.18	0.20	0.08	0.41	0.80	0.07	0.67	0.11	0.06	3.44	0.00	0.00		-6.39	11.27	4.16	63.71	152.71	747.13	483.15	952.17	694.57	777.29	531.04	930.01	530.45
54.254	2	0.11	0.14	0.02	0.12	0.05	0.12	0.06	0.81	0.19	99.73	0.33	0.00	91.77	0.28	2.62	0.09	0.13	5.53	0.46	0.58	0.42	0.00	0.19	0.21	0.07	0.45	0.81	0.05	0.81	0.11	0.08	3.79	0.00	0.00		-5.91	9.94	3.87	63.67	153.56	748.17	481.93	954.64	694.89	778.25	531.03	931.79	528.90
54.287	2	0.11	0.13	0.02	0.13	0.05	0.11	0.07	0.80	0.17	99.74	0.33	0.22	87.10	0.27	3.47	0.08	0.12	5.91	0.54	0.47	0.40	0.00	0.17	0.19	0.07	0.47	0.80	0.05	0.93	0.09	0.54	3.98	0.00	0.00		-5.99	12.45	3.41	62.63	158.63	746.94	479.58	960.03	699.55	777.45	530.47	936.05	527.53
54.320	2	0.11	0.13	0.02	0.13	0.06	0.11	0.07	0.76	0.14	99.74	0.33	0.86	94.40	0.34	4.39	0.07	0.11	6.88	0.89	0.42	0.50	0.00	0.14	0.15	0.07	0.43	0.76	0.05	1.16	0.09	0.58	4.16	0.00	0.00		-2.43	7.87	3.20	63.17	156.25	748.90	476.39	965.50	702.46	781.88	528.14	938.10	525.57
54.354	2	0.11	0.12	0.02	0.13	0.06	0.11	0.07	0.34	0.10	99.75	0.33	1.56	90.57	0.32	3.95	0.06	0.10	7.02	1.30	0.55	0.44	0.00	0.10	0.14	0.07	0.41	0.34	0.06	1.49	0.07	0.31	4.71	0.00	0.00		3.72	10.69	3.37	62.02	157.27	747.60	477.75	958.04	698.40	777.30	528.90	934.57	528.52
54.387	2	0.11	0.12	0.02	0.13	0.07	0.11	0.07	0.26	0.10	99.74	0.33	2.10	89.57	0.37	4.82	0.06	0.11	8.15	1.20	0.71	0.78	0.00	0.10	0.12	0.08	0.37	0.26	0.07	1.73	0.06	2.01	4.82	0.00	0.00		-2.51	11.25	3.87	61.80	158.51	746.65	475.59	961.63	699.97	778.68	524.78	937.18	526.80
54.421	2	0.10	0.11	0.02	0.13	0.08	0.10	0.08	0.17	0.09	99.75	0.33	3.21	92.80	0.43	5.60	0.06	0.11	9.06	1.62	1.49	1.77	0.00	0.09	0.12	0.07	0.31	0.17	0.10	1.78	0.04	1.27	5.80	0.00	0.00		-3.22	9.22	5.60	60.88	159.66	747.78	476.94	957.84	694.77	778.97	522.53	938.43	530.52
54.454	2	0.10	0.10	0.02	0.13	0.08	0.10	0.08	0.12	0.08	99.75	0.33	4.13	95.99	0.45	5.98	0.05	0.10	9.27	2.33	1.29	1.12	0.00	0.07	0.09	0.08	0.24	0.12	0.13	2.03	0.04	2.42	6.49	0.00	0.00		-3.47	6.13	1.43	61.33	160.17	756.08	484.16	959.02	696.68	778.07	530.15	938.23	531.37
54.487	2	0.10	0.10	0.02	0.13	0.08	0.10	0.08	0.07	0.08	99.74	0.33	3.48	97.34	0.47	6.46	0.05	0.08	7.29	1.95	0.94	0.92	0.00	0.06	0.06	0.08	0.17	0.07	0.16	2.14	0.03	16.75	6.51	0.00	0.00		1.43	4.00	2.01	59.94	158.58	753.95	482.38	956.72	694.73	777.29	531.32	935.86	530.14
54.521	2	0.10	0.10	0.02	0.13	0.07	0.10	0.08	0.06	0.08	99.75	0.33	3.33	97.80	0.63	6.30	0.06	0.09	5.27	1.66	0.60	0.48	0.00	0.06	0.04	0.08	0.14	0.03	0.24	2.38	0.03	60.81	7.07	0.00	0.00		-8.28	3.02	3.22	60.43	156.49	754.55	484.57	956.40	693.20	779.90	529.75	936.38	531.22
54.554
54.587
54.621
54.654
54.687
54.721
54.754
54.788
54.821
54.854
54.888
54.921
54.954
54.988
55.021
55.054
55.088
55.121
55.155
55.188
55.221
55.255
55.288
55.321
55.355
55.388
55.422
55.455
55.488
55.522
55.555
55.588
55.622
55.655
55.688
55.722
55.755
55.789
55.822
55.855
55.889
55.922
55.955
55.989
56.022
56.055
56.089
56.122
56.156
56.189
56.222
56.256
56.289
56.322
56.356
56.389
56.423
56.456
56.489
56.523
56.556
56.589
56.623
56.656
56.689
56.723
56.756
56.790
56.823
56.856
56.890
56.923
56.956
56.990
57.023
57.056
57.090
57.123
57.157
57.190
57.223
57.257
57.290
57.323
57.357
57.390
57.424
57.457
57.490
57.524
57.557
57.590
57.624
57.657
57.690
57.724
57.757
57.791
57.824
57.857
57.891
57.924
57.957
57.991
58.024
58.057
58.091
58.124
58.158
58.191
58.224
58.258
58.291
58.324
58.358
58.391
58.425
58.458
58.491
58.525
58.558
58.591
58.625
58.658
58.691
58.725
58.758
58.792
58.825
58.858
58.892
58.925
58.958
58.992
59.025
59.058
59.092
59.125
59.159
59.192
59.225
59.259
59.292
59.325
59.359
59.392
59.426
59.459
59.492
59.526
59.559
59.592
59.626
59.659
59.692
59.726
59.759
59.793
59.826
59.859
59.893
59.926
59.959
59.993
60.026
60.059
60.093
60.126
60.160
60.193
60.226
60.260
60.293
60.326
60.360
60.393
60.427
60.460
60.493
60.527
60.560
60.593
60.627
60.660
60.693
60.727
60.760
60.794
60.827
60.860
60.894
60.927
60.960
60.994
61.027
61.060
61.094
61.127
61.161
61.194
61.227
61.261
61.294
61.327
61.361
61.394
61.428
61.461
61.494
61.528
61.561
61.594
61.628
61.661
61.694
61.728
61.761
61.795
61.828
61.861
61.895
61.928
61.961
61.995
62.028
62.061
62.095
62.128
62.162
62.195
62.228
62.262
62.295
62.328
62.362
62.395
62.429
62.462
62.495
62.529
62.562
62.595
62.629
62.662
62.695
62.729
62.762
62.796
62.829
62.862
62.896
62.929
62.962
62.996
63.029
63.062
63.096
63.129
63.163
63.196
63.229
63.263
63.296
63.329
63.363
63.396
63.430
63.463
63.496
63.530
63.563
63.596
63.630
63.663
63.696
63.730
63.763
63.797
63.830
63.863
63.897
63.930
63.963
63.997
64.030
64.063
64.097
64.130
64.164
64.197
64.230
64.264
64.297
64.330
64.364
64.397
64.431
64.464
64.497
64.531
64.564
64.597
64.631
64.664
64.697
64.731
64.764
64.798
64.831
64.864
64.898
64.931
64.964
64.998
65.031
65.064
65.098
65.131
65.165
65.198
65.231
65.265
65.298
65.331
65.365
65.398
65.432
65.465
65.498
65.532
65.565
65.598
65.632
65.665
65.698
65.732
65.765
65.799
65.832
65.865
65.899
65.932
65.965
65.999
66.032
66.065
66.099
66.132
66.166
66.199
66.232
66.266
66.299
66.332
66.366
66.399
66.433
66.466
66.499
66.533
66.566
66.599
66.633
66.666
66.699
[truncated: 15,008 more rows]
[truncated: 4 more columns]
