# Supplementary material for: Exploring emotion recognition in patients with mild cognitive impairment and Alzheimer’s dementia undergoing a rehabilitation program
Source: PLoS One. 2025 Apr 24;20(4):e0322213. doi: 10.1371/journal.pone.0322213 (PMC12021228; doi:10.1371/journal.pone.0322213)
Supplement: S2 Data — (ZIP) [file pone.0322213.s004.zip › raw data11-20/No14 Creative activities.csv]

time stamp	face id	anger	contempt	disgust	fear	joy	sadness	surprise	sentimentality	confusion	neutral	engagement	valence	attention	inner brow raise	brow raise	brow furrow	eye widen	cheek raise	lid tighten	nose wrinkle	upper lip raise	dimpler	lip corner depressor	chin raise	lip pucker	lip stretch	lip press	mouth open	jaw drop	lip suck	eye closure	smile	smirk	blink	blink rate	pitch	yaw	roll	brightness	interocular distance	topleft_x	topleft_y	bottomright_x	bottomright_y	outer_right_eye_X	outer_right_eye_Y	outer_left_eye_X	outer_left_eye_Y
0.033
0.066
0.1
0.133
0.166
0.2
0.233
0.266
0.3
0.333
0.367
0.4
0.433
0.467
0.5
0.533
0.567
0.6
0.633
0.667
0.7
0.734
0.767
0.8
0.834
0.867
0.9
0.934
0.967
1
1.034
1.067
1.101
1.134
1.167
1.201
1.234
1.267
1.301
1.334
1.368
1.401
1.434
1.468
1.501
1.534
1.568
1.601
1.634
1.668
1.701
1.735
1.768
1.801
1.835
1.868
1.901
1.935
1.968
2.001
2.035
2.068
2.102
2.135
2.168
2.202
2.235
2.268
2.302
2.335
2.369
2.402
2.435
2.469
2.502
2.535
2.569
2.602
2.635
2.669
2.702
2.736
2.769
2.802
2.836
2.869
2.902
2.936
2.969
3.002
3.036
3.069
3.103
3.136
3.169
3.203
3.236
3.269
3.303
3.336
3.37
3.403
3.436
3.47
3.503
3.536
3.57
3.603
3.636
3.67
3.703
3.737
3.77
3.803
3.837
3.87
3.903
3.937
3.97
4.003
4.037
4.07
4.104
4.137
4.17
4.204
4.237
4.27
4.304
4.337
4.371
4.404
4.437
4.471
4.504
4.537
4.571
4.604
4.637
4.671
4.704
4.738
4.771
4.804
4.838
4.871
4.904
4.938
4.971
5.004
5.038	0	0.07	0.56	0.02	0.55	0.03	0.36	0.33	0.27	28.61	98.87	0.79	0	96.77	28.61	13.66	0.27	0.11	0.61	0.02	0.23	0.03	0	0.11	0.08	34.69	0.11	0.18	3.79	0.4	0.09	5.36	0.94	13.95	0		-4.5	5	5.09	52.1	215.29	628.14	541.85	950.5	882.43	688.66	608.82	903.72	618.87
5.071	0	0.06	0.31	0.02	0.6	0.03	0.26	0.37	0.22	24.23	98.8	0.63	0	97.23	24.23	20.85	0.17	0.24	0.67	0.01	0.16	0.04	0	0.07	0.06	36.05	0.12	0.22	4.83	0.55	0.16	1.32	1.72	10.57	0		-2.17	4.21	6.21	52.17	198.61	629.54	539.18	949.06	878.22	698.11	607.12	896.55	615.22
5.105	0	0.07	0.3	0.02	0.42	0.03	0.29	0.25	0.38	24.15	99.15	0.6	0	98.44	24.15	11.42	0.38	0.24	0.79	0.03	0.21	0.03	0	0.04	0.05	34.52	0.2	0.21	4.43	0.51	0.11	3.37	2.55	8.54	0		-4.25	1.27	5.79	51.75	202.28	630.03	536.96	950.36	878.63	696.74	599.15	898.43	614.67
5.138	0	0.07	0.34	0.02	0.46	0.03	0.33	0.27	0.39	26.54	99.08	0.76	0	98.78	26.54	11.14	0.39	0.26	0.7	0.03	0.17	0.02	0	0.03	0.04	35.26	0.18	0.19	5.2	0.39	0.08	5.1	2.68	9.77	0		-5.31	0.02	6.88	51.64	209.97	633.26	535.15	957.17	878.11	699.99	597.53	909.21	615.27
5.171	0	0.07	0.26	0.02	0.49	0.03	0.33	0.3	0.33	27.5	99.01	0.78	0	98.24	27.5	12.57	0.33	0.22	0.65	0.03	0.13	0.01	0	0.02	0.04	38.81	0.11	0.18	4.62	0.37	0.07	3.99	2.57	7.6	0		-4.93	-1.9	5.58	51.68	207.18	643.31	533.79	966.44	876.54	708.59	598.82	915.44	610.63
5.205	0	0.07	0.25	0.02	0.48	0.03	0.35	0.28	0.29	27.75	99.04	0.82	0	98.36	27.75	11.01	0.29	0.18	0.64	0.03	0.12	0.01	0	0.02	0.04	38.98	0.1	0.17	5.16	0.36	0.07	15.52	2.25	6.41	0		-5.15	-1.54	7.17	51.72	209.58	647.44	531.58	970.41	872.7	714.26	594.72	923.18	611.37
5.238	0	0.07	0.24	0.02	0.48	0.03	0.35	0.28	0.31	27.65	99.05	0.82	0	98.51	27.65	10.78	0.31	0.18	0.56	0.03	0.09	0.01	0	0.02	0.03	34.8	0.12	0.18	5.16	0.34	0.05	13.88	2.31	6.05	0		-1.62	-1.03	7.38	52.23	192.13	655.55	536	973.37	875.76	728.37	594.84	919.09	618.03
5.271	0	0.08	0.24	0.02	0.42	0.03	0.3	0.23	0.3	24.35	99.16	0.66	0	98.43	24.35	9.95	0.3	0.17	0.58	0.04	0.08	0.01	0	0.02	0.03	37.15	0.1	0.19	5.5	0.3	0.05	13.59	2.27	5.75	0		-4	-1.32	7.57	52.82	207.58	658.98	533.24	979.66	873.43	726.41	593.59	932.91	614.67
5.305	0	0.08	0.22	0.02	0.4	0.03	0.32	0.23	0.3	25.33	99.2	0.69	0	98.22	25.33	8.27	0.3	0.15	0.6	0.05	0.09	0.01	0	0.02	0.03	34.29	0.11	0.26	5.03	0.27	0.04	14.25	2.45	4.92	0		-2.12	-1.96	7.61	53.42	190.26	668.22	539.22	984.23	877.21	741.25	597.61	930.19	619.98
5.338	0	0.08	0.22	0.02	0.37	0.03	0.33	0.21	0.3	24.81	99.26	0.66	0	98.05	24.81	6.5	0.29	0.13	0.55	0.05	0.09	0.01	0	0.02	0.03	32.4	0.12	0.3	5.04	0.24	0.04	14.09	2.58	4.36	0		-3.13	-2.41	8.08	53.81	196.85	673.33	540.95	987.67	875.09	743.5	597.05	938.52	623.91
5.372	0	0.08	0.22	0.02	0.32	0.03	0.28	0.18	0.43	21.32	99.35	0.49	0	98.13	21.32	6.29	0.27	0.1	0.54	0.05	0.14	0.02	0	0.02	0.03	34.83	0.1	0.43	4.38	0.22	0.04	20.01	2.45	4.28	0		-4.85	-2.21	7.59	54.15	196.92	680.08	542.63	994.53	876.97	749.16	601.33	945.09	621.08
5.405	0	0.09	0.2	0.02	0.28	0.03	0.24	0.15	0.48	18.11	99.43	0.39	0	98.29	18.11	5.59	0.24	0.09	0.49	0.04	0.12	0.02	0	0.02	0.03	31.64	0.1	0.48	4.25	0.2	0.04	21.57	2.46	3.42	0		-5.24	-1.76	9.81	54.43	194.75	683.8	543.24	997.12	875.68	757.07	598.11	949.93	625.16
5.438	0	0.09	0.2	0.02	0.28	0.03	0.25	0.15	0.41	18.53	99.44	0.4	0	98.13	18.53	5.2	0.23	0.09	0.48	0.04	0.11	0.02	0	0.03	0.03	30.72	0.1	0.41	4.06	0.19	0.04	12.22	2.45	3.07	0		-4.9	-2.2	8.9	54.35	195.14	689.11	540.86	1005.03	876.15	761.83	598.92	955.71	621.09
5.472	0	0.09	0.19	0.02	0.25	0.03	0.22	0.13	0.35	15.69	99.5	0.33	0	97.83	15.69	4.82	0.2	0.1	0.52	0.03	0.12	0.03	0	0.03	0.04	28.79	0.11	0.35	3.64	0.17	0.04	29.02	2.51	2.85	0		-3.26	-2.97	11.21	55.18	186.61	694.2	539.66	1005.11	870.49	771.95	593.73	956.32	622.51
5.505	0	0.09	0.18	0.02	0.25	0.03	0.23	0.13	0.28	15.99	99.5	0.33	0	97.64	15.99	4.54	0.19	0.1	0.68	0.04	0.09	0.03	0	0.03	0.04	30.8	0.07	0.28	3.46	0.17	0.04	35.82	2.56	2.42	0		3.85	-3.39	8.18	57.72	191.37	703.94	540.79	1011.2	871.38	772.94	599.59	962.97	622.17
5.538	0	0.09	0.18	0.02	0.28	0.03	0.25	0.15	0.23	18.43	99.44	0.37	0	98.08	18.43	5.45	0.18	0.1	0.9	0.04	0.1	0.05	0	0.03	0.06	31.45	0.08	0.23	3.14	0.17	0.04	49.41	2.46	2.25	0		-2.01	-2.33	8.85	56.27	193.87	713.01	545.77	1016.02	867.44	779.79	602.31	972.32	625.06
5.572	0	0.09	0.16	0.02	0.27	0.03	0.22	0.15	0.23	16.23	99.47	0.33	0	97.28	16.23	6.76	0.16	0.13	0.79	0.03	0.08	0.04	0	0.03	0.06	28.7	0.06	0.23	2.73	0.13	0.03	18.47	2.57	1.76	0		-9.63	-4.11	8.43	54.58	197.21	720.31	540.09	1030.19	863.57	787.99	601.07	984.74	614.56
5.605	0	0.09	0.15	0.02	0.27	0.03	0.22	0.15	0.23	16.13	99.46	0.33	0	96.23	16.13	7.26	0.13	0.14	0.59	0.03	0.06	0.02	0	0.04	0.08	26.86	0.05	0.23	2.37	0.11	0.04	16.19	2.43	1.3	0		-0.13	-5.8	9	57	185.43	730.98	546.01	1028.85	863.87	799.33	599.42	982.85	625.97
5.638	0	0.08	0.15	0.02	0.3	0.03	0.23	0.17	0.25	17.71	99.41	0.33	0	94.91	17.71	8.54	0.11	0.16	0.42	0.02	0.07	0.02	0	0.05	0.11	25.53	0.04	0.25	2.1	0.09	0.04	42.28	2.23	1.07	0		-2.3	-7.37	8.34	56.53	185.06	734.72	545.35	1033.15	861.79	802.01	604.08	986.39	619.97
5.672	0	0.08	0.15	0.02	0.3	0.03	0.24	0.17	0.24	18.39	99.4	0.33	0	94.33	18.39	8.31	0.09	0.22	0.36	0.02	0.05	0.01	0	0.08	0.13	21.25	0.04	0.24	1.58	0.07	0.04	16.13	2.25	0.92	0		-5.62	-7.94	8.4	55.49	193.26	738.16	546.09	1040.3	864.31	803.82	603.68	996.25	621.62
5.705	0	0.08	0.15	0.02	0.34	0.03	0.29	0.2	0.23	20.39	99.33	0.43	0	95.43	22.35	7.87	0.09	0.18	0.37	0.02	0.04	0.01	0	0.08	0.17	20.39	0.03	0.23	1.49	0.07	0.04	69.62	2.12	1.16	0		-2.09	-6.81	9.85	56.06	185.92	741.94	546.67	1047.57	871.9	815.02	602.61	999.44	626.15
5.739	0	0.07	0.15	0.02	0.38	0.03	0.33	0.23	0.22	19.31	99.24	0.53	0	98.25	25.62	8.44	0.07	0.18	0.48	0.02	0.04	0.01	0	0.1	0.17	19.31	0.03	0.22	1.16	0.05	0.04	29.47	2.16	1.1	0		-8.97	-1.85	10.81	54.48	188.91	743.91	548.69	1050.39	872.48	817.97	599	1004.47	629.02
5.772	0	0.07	0.15	0.01	0.41	0.03	0.34	0.26	0.29	17.56	99.17	0.57	0	97.6	26.96	10.08	0.07	0.17	0.51	0.01	0.05	0.02	0	0.11	0.2	17.56	0.04	0.29	0.9	0.05	0.05	74.39	2.29	1.33	0		-7.21	-3.48	10.99	55.2	189.3	748.17	555.37	1050.77	874.32	820.28	606.72	1007.37	635.55
5.805	0	0.07	0.15	0.01	0.39	0.03	0.34	0.24	0.29	17.13	99.22	0.56	0	97.9	26.49	8.64	0.07	0.17	0.54	0.01	0.05	0.02	0	0.11	0.23	17.13	0.04	0.29	0.94	0.05	0.05	31.91	2.35	1.02	0		-11.05	-2.78	11.14	54.69	199.07	748.44	550.07	1056.88	872.06	819.65	601.14	1016.36	631.69
5.839	0	0.07	0.14	0.01	0.42	0.03	0.37	0.27	0.33	15.71	99.16	0.63	0	97.66	28.38	9.21	0.05	0.17	0.58	0.01	0.07	0.03	0	0.14	0.24	15.71	0.04	0.33	0.77	0.05	0.07	34.04	2.26	0.86	0		-8.55	-3.34	12.16	54.79	189.83	750.84	552.63	1058.82	876.48	827.39	603.1	1014.5	635.13
5.872	0	0.06	0.14	0.01	0.56	0.03	0.52	0.38	0.36	16.57	98.89	1.1	0	95.7	36.24	9.79	0.06	0.16	0.77	0.01	0.08	0.03	0	0.14	0.26	16.57	0.05	0.36	0.79	0.06	0.08	31.59	2.3	1.06	0		-6.89	-6.49	10.86	55.16	188.72	754.74	551.91	1059.19	873.08	827.77	603.82	1014.41	631.84
5.905	0	0.05	0.14	0.01	0.63	0.03	0.62	0.44	0.3	14.84	98.74	1.47	0	96.27	40.32	9.61	0.06	0.14	0.83	0.01	0.09	0.04	0	0.14	0.25	14.84	0.05	0.3	0.71	0.05	0.09	19.04	2.45	1.05	1		-12.5	-5.75	9.32	54.14	190.38	758.22	551.2	1066.53	872.7	829.56	608.8	1019.26	624.9
5.939	0	0.04	0.12	0.01	0.85	0.03	0.74	0.66	0.23	15.3	98.29	2.23	0	95.13	45.76	13.76	0.05	0.14	0.96	0.02	0.11	0.05	0	0.16	0.23	15.3	0.05	0.22	0.55	0.05	0.09	7.52	2.69	0.95	0		-4.74	-7.14	9.09	55.28	189.59	760.71	554.5	1068.23	880.89	831.94	610.12	1020.17	632.8
5.972	0	0.04	0.11	0.01	0.9	0.04	0.7	0.71	0.24	15.97	98.2	2.15	0	96.42	45.24	15.9	0.05	0.18	1.28	0.02	0.11	0.1	0	0.15	0.24	15.97	0.05	0.19	0.59	0.05	0.09	14	2.74	0.76	0		-5.51	-5.54	11.13	55.47	190.69	760.63	554.09	1064.27	874.93	833.01	604.95	1021.17	635.88
6.005	0	0.04	0.11	0.01	1.11	0.04	0.79	0.92	0.24	15.45	97.78	2.91	0	96.9	49.12	18.4	0.05	0.21	1.19	0.02	0.09	0.08	0	0.13	0.24	15.45	0.06	0.15	0.56	0.06	0.09	19.05	2.77	0.68	0		-13.04	-4.8	11.25	54.09	193.75	760.05	552.54	1067.91	875.16	833.59	599.84	1024.43	633.31
6.039	0	0.04	0.1	0.01	1.28	0.04	0.94	1.1	0.24	10.93	97.44	3.94	0	95.65	53.15	18.72	0.04	0.21	1.37	0.02	0.07	0.06	0	0.13	0.24	10.93	0.06	0.15	0.46	0.05	0.11	17.29	2.8	0.39	0		-7.32	-6.55	11.17	54.7	192.65	760.56	549.75	1069.75	875.15	834.82	602.27	1025.26	631.34
6.072	0	0.03	0.09	0.01	1.92	0.03	1.16	1.83	0.23	10.6	96.15	6.62	0	96.07	59.91	24.25	0.04	0.26	1.2	0.02	0.05	0.03	0	0.14	0.23	10.6	0.07	0.21	0.49	0.05	0.11	12.95	2.75	0.41	0		-6.46	-6.02	10.94	54.95	190.24	761.99	551.19	1069.39	876.18	836.26	601.39	1023.72	633.81
6.106	0	0.03	0.09	0.01	1.94	0.04	1.31	1.88	0.41	10.32	96.13	7.92	0	84.04	62.31	22.42	0.06	0.31	1.08	0.03	0.08	0.03	0	0.13	0.29	10.32	0.08	0.41	0.5	0.06	0.12	6.55	3.19	0.08	0		-4.49	-13.69	12.4	54.97	188.71	763.07	548.58	1068.71	871.07	839.82	596.58	1024.91	633.37
6.139	0	0.03	0.08	0.01	2.14	0.04	1.08	2.14	0.3	8.89	95.72	6.68	0	91.4	60.04	27.73	0.05	0.43	0.94	0.02	0.05	0.02	0	0.1	0.21	8.89	0.09	0.3	0.49	0.07	0.11	3.32	3.35	0	0		-4.57	-10.18	10.13	55.15	181.19	767.66	551.7	1071.66	873.41	842.97	601.93	1021.33	633.81
6.172	0	0.03	0.06	0.01	2.32	0.04	0.81	2.36	0.31	8.96	95.27	4.91	0	91.79	55.99	34.02	0.04	0.62	0.76	0.02	0.07	0.02	0	0.1	0.22	8.96	0.07	0.31	0.47	0.07	0.11	7.03	3.28	0	0		0.39	-9.93	10.43	56.93	182.67	772.86	551.92	1073.18	872.71	845.77	605.4	1026.43	632.4
6.206	0	0.03	0.08	0.01	1.79	0.04	1.03	1.72	0.36	8.81	96.42	5.67	0	94.08	57.93	24.47	0.06	0.46	0.85	0.02	0.09	0.04	0	0.08	0.24	8.81	0.06	0.36	0.41	0.08	0.1	13.56	3.41	0	0		-2.07	-8.17	9.06	56.47	178.75	775.67	554.92	1073.29	871.54	847.03	606.79	1023.61	634.52
6.239	0	0.03	0.08	0.01	1.76	0.04	0.93	1.68	0.28	8.59	96.49	4.92	0	97.74	56.06	25.78	0.05	0.44	0.71	0.02	0.05	0.02	0	0.09	0.24	8.59	0.06	0.28	0.42	0.08	0.11	8.86	3.37	0	0		-3.77	-3.17	10.97	56.29	184.52	774.75	553.24	1067.88	864.29	844.29	602.38	1026.21	633.28
6.272	0	0.03	0.07	0.01	2.11	0.04	1.04	2.12	0.31	9.18	95.75	6.33	0	96.7	59.41	28.09	0.06	0.48	0.81	0.03	0.11	0.05	0	0.08	0.25	9.18	0.06	0.31	0.39	0.08	0.12	3.1	3.45	0.09	0		-6.56	-5.11	8.92	55.83	180.78	773.26	552.05	1063.76	859.75	839.59	603.87	1019.06	625.63
6.306	0	0.03	0.07	0.01	2.38	0.04	1	2.45	0.3	8.23	95.11	6.5	0	96.1	59.72	31.23	0.07	0.5	0.72	0.03	0.1	0.08	0	0.09	0.22	8.23	0.04	0.3	0.44	0.09	0.13	9.63	3.22	0.04	0		-3.45	-5.98	6.55	56.26	182.23	781.23	553.56	1076.03	868.44	845.42	609.83	1026.97	625.64
6.339	0	0.02	0.07	0.01	2.9	0.04	1.17	3.11	0.3	9.03	93.78	8.77	0	92.2	63.78	33.19	0.07	0.4	0.7	0.03	0.08	0.08	0	0.09	0.21	9.03	0.03	0.3	0.41	0.08	0.13	4.45	3.1	0.43	0		-3.47	-9.65	5.82	56.16	180.94	778.7	555	1071.65	865.65	841.75	608.85	1021.44	630.07
6.373	0	0.02	0.07	0.01	3.13	0.03	1.17	3.41	0.36	8.47	93.17	9.12	0	96.37	64.34	35.04	0.07	0.32	0.69	0.03	0.11	0.09	0	0.08	0.17	8.47	0.02	0.36	0.38	0.07	0.12	12.23	3.01	1.05	0		-5.3	-5.6	10.23	56.2	184.8	777.96	554.18	1065.93	858.79	843.61	602.33	1026.05	631.75
6.406	0	0.02	0.08	0.01	4.17	0.03	1.63	4.79	0.31	7.96	90.41	15.57	0	96.97	71.93	36.02	0.08	0.24	0.58	0.03	0.08	0.08	0	0.08	0.21	7.96	0.02	0.31	0.36	0.07	0.12	1.48	2.56	1.64	0		-8.45	-4.68	8.02	55.24	190.92	778.43	554.48	1069.25	861.41	839.2	605.02	1028.67	628.45
6.439	0	0.02	0.09	0.01	4.07	0.03	2.25	4.63	0.3	7.74	90.74	21.62	-0.15	95.98	76.97	30.2	0.07	0.18	0.53	0.03	0.07	0.04	0	0.08	0.17	7.74	0.02	0.3	0.34	0.06	0.12	25.89	2.43	1.99	0		-9.28	-6.14	7.95	54.43	193.51	781.23	551.6	1078.08	864.71	843.71	602.99	1035.82	626.28
6.473	0	0.02	0.09	0.01	5.45	0.03	2.38	6.6	0.22	6.94	86.8	26.42	-1.16	97.2	80.27	35.89	0.07	0.2	0.5	0.02	0.06	0.02	0	0.08	0.15	6.94	0.02	0.22	0.32	0.05	0.13	7.62	2.2	2.38	0		-5.03	-4.27	10.15	54.91	185.48	779.65	550.85	1074.3	863.08	848.23	600.54	1031.37	629.85
6.506	0	0.02	0.09	0.01	5.85	0.03	2.9	7.16	0.2	8.49	85.67	32.81	-2.13	93.7	84.08	34.22	0.07	0.16	0.47	0.03	0.03	0.02	0	0.08	0.14	8.49	0.02	0.2	0.33	0.05	0.14	20.72	2.12	2.22	0		-7.38	-8.51	8.13	53.99	185.5	781.45	552.16	1075.73	863.32	846.56	603.12	1030.5	627.12
6.539	0	0.02	0.09	0.01	5.44	0.03	3.12	6.56	0.21	8.99	86.88	33.83	-2.19	96.64	84.66	31.42	0.06	0.12	0.6	0.02	0.03	0.01	0	0.08	0.13	8.99	0.02	0.21	0.33	0.04	0.14	14.91	2.12	2.12	0		-9.21	-5.21	10.21	53.41	190.83	783.97	550.3	1080.84	862.83	851.47	598.61	1039.93	628.63
6.573	0	0.02	0.12	0.01	4.13	0.03	3.28	4.67	0.32	9.89	90.66	31.2	-1.68	94.96	83.17	24.31	0.07	0.11	0.88	0.02	0.04	0.02	0	0.08	0.15	9.89	0.02	0.32	0.3	0.04	0.16	35.6	2.18	2.74	0		-6.23	-7.32	8.49	53.56	183.22	784.7	549.47	1081.33	863.28	852.68	600.31	1033.97	626.82
6.606	0	0.02	0.14	0.01	3.17	0.03	3.5	3.39	0.31	10.26	93	29.51	-1.1	96.86	82.16	17.29	0.07	0.11	1.15	0.03	0.06	0.04	0	0.07	0.14	10.26	0.02	0.31	0.33	0.05	0.16	15.54	2.38	2.4	0		-6.31	-4.85	10.42	53.59	186.73	782	546.64	1078.72	860.1	851.35	597.3	1036.01	625.02
6.639	0	0.02	0.13	0.01	3.76	0.03	3.82	4.18	0.37	10.4	91.63	34.56	-1.73	95.81	85.02	19.66	0.06	0.11	1.32	0.03	0.06	0.05	0	0.07	0.15	10.4	0.02	0.37	0.31	0.05	0.17	16.07	2.34	2.32	0		-11.78	-6.35	10.12	52.22	190.45	784.23	548.12	1085.88	863.28	853.75	600.36	1042.73	624.04
6.673	0	0.03	0.15	0.01	2.5	0.03	3.43	2.52	0.51	9.78	93.15	25.95	-0.4	94.73	79.77	12.38	0.08	0.09	1.57	0.04	0.08	0.05	0	0.06	0.16	9.78	0.02	0.51	0.3	0.04	0.18	33.31	2.4	2.15	0		-8.27	-7.56	10.43	52.34	195.55	790.28	549.27	1092.75	867.3	859.05	597.81	1051.82	630.61
6.706	0	0.03	0.14	0.01	2.16	0.03	2.8	2.11	0.3	9.73	94.4	19.43	0	96.39	75.31	12.46	0.07	0.11	1.56	0.06	0.08	0.05	0	0.05	0.16	9.73	0.02	0.3	0.33	0.04	0.18	39.03	2.55	1.8	0		-10.22	-5.58	8.64	51.84	192.47	792.09	547.23	1096.29	867.79	859.92	598.31	1050.6	624.52
6.74	0	0.03	0.13	0.01	1.6	0.04	1.99	1.47	0.44	10.63	96.03	11.36	0	94.36	67.32	11.56	0.07	0.12	1.89	0.09	0.13	0.07	0	0.05	0.16	10.63	0.02	0.44	0.39	0.05	0.22	19.3	2.84	1.13	0		-6.08	-7.92	8.17	52.52	197.66	793.45	543.83	1103.1	871.11	860.68	600.67	1057.23	621.59
6.773	0	0.04	0.13	0.01	1.05	0.04	1.39	0.88	0.41	9.1	97.21	5.81	0	94.7	58.26	8.18	0.06	0.12	2.09	0.1	0.16	0.1	0	0.05	0.16	9.1	0.02	0.41	0.41	0.05	0.23	37.11	3.15	0.55	1		-10.48	-7.58	8.65	51.42	193.91	793.31	543.74	1101.3	867.23	862.1	598.85	1054.93	619.28
6.806	0	0.04	0.13	0.01	1.01	0.04	1.32	0.85	0.24	8.5	97.37	5.38	0	95.3	57.22	8.26	0.06	0.12	2.05	0.11	0.16	0.15	0	0.05	0.14	8.5	0.02	0.24	0.43	0.06	0.23	29.15	3.37	0.27	0		-2.58	-6.95	9.36	53.55	188.98	795.49	545.8	1097.54	866.42	865.08	597.95	1051.75	627.37
6.84	0	0.03	0.12	0.01	1.21	0.04	1.71	1.08	0.28	8.1	96.59	8.49	0	97.92	63.31	8.11	0.06	0.12	2.16	0.12	0.17	0.19	0	0.04	0.12	8.1	0.02	0.28	0.43	0.07	0.22	7.38	3.81	0	0		-7.5	-2.73	10.83	52.25	193.04	798.13	549.76	1103.02	870.71	869.58	601.52	1060.4	630.72
6.873	0	0.04	0.12	0.01	0.97	0.04	1.33	0.81	0.24	7.14	97.34	5.41	0	98.76	57.31	7.08	0.05	0.1	1.61	0.07	0.07	0.1	0	0.03	0.1	7.14	0.02	0.21	0.43	0.08	0.24	53.94	3.67	0	0		-7.62	0.09	6.66	52.52	183.15	803.19	544.55	1104.72	861.19	871.48	595.37	1052.01	626.22
6.906	0	0.04	0.13	0.01	0.82	0.04	1.2	0.66	0.23	7.96	97.6	4.38	0	98.3	54.48	5.11	0.05	0.09	1.44	0.07	0.04	0.06	0	0.03	0.06	7.96	0.01	0.14	0.5	0.11	0.23	34.75	3.85	0	0		-9.95	-1.72	5.17	51.52	206.46	791.71	543.94	1098.9	865.27	849.19	598.71	1054.28	622.45
6.94	0	0.04	0.11	0.01	0.71	0.04	0.89	0.58	0.23	8.55	98.21	2.95	0	97.3	49.21	6.87	0.04	0.12	1.15	0.08	0.06	0.08	0	0.02	0.04	8.55	0.02	0.11	0.65	0.15	0.23	38.4	4.71	0	0		-3.39	4.07	5.18	53.04	204.33	782.61	546.54	1084.42	867.4	838.26	605.74	1041.99	621.49
6.973	0	0.04	0.11	0.01	0.83	0.04	1.02	0.68	0.25	8.05	97.96	3.79	0	89.25	52.35	7.86	0.05	0.1	0.78	0.08	0.05	0.07	0	0.03	0.04	8.05	0.02	0.07	0.73	0.15	0.25	4.24	4.3	0	1		-4.68	11.42	10.11	53.09	195.83	753.59	545.62	1054.91	862.15	821.4	602.09	1015.68	626.71
7.006	0	0.04	0.11	0.01	0.8	0.04	0.83	0.65	0.27	6.41	98.33	2.85	0	81.67	48.58	10.39	0.05	0.09	0.63	0.04	0.06	0.08	0	0.03	0.03	6.41	0.02	0.05	0.82	0.15	0.27	7.2	4.03	0	0		-3.81	14.53	11	52.87	195.85	730.26	535.7	1037.58	857.56	802.73	595.2	997.14	618.89
7.04	0	0.04	0.1	0.01	0.8	0.04	0.59	0.64	0.27	4.48	98.41	1.83	0	66.33	42.73	15.83	0.06	0.08	0.43	0.02	0.06	0.06	0	0.03	0.03	4.48	0.01	0.03	1.04	0.16	0.27	10.28	4.04	0	0		-6.46	18.61	10.23	51.36	198.85	723.17	528.26	1032.62	849.29	794.39	591.39	992.48	608.63
7.073	0	0.05	0.09	0.01	0.54	0.04	0.24	0.38	0.28	4.33	98.93	0.49	0	59.96	24.41	21.65	0.05	0.1	0.43	0.02	0.05	0.03	0	0.03	0.03	4.33	0.01	0.03	1.13	0.14	0.28	1.71	3.56	0	0		-4.95	19.98	14.32	52.8	183.23	698.41	518.8	1006.52	841.8	782.89	574.26	963.25	606.53
7.107	0	0.06	0.08	0.02	0.43	0.03	0.13	0.28	0.29	3.54	99.15	0.55	0	48.04	12.74	25.79	0.05	0.11	0.54	0.01	0.05	0.03	0	0.03	0.03	3.54	0.01	0.02	1.39	0.14	0.29	0.68	3.04	0	0		-13.83	22.39	13.02	51.68	203.43	697.69	520.08	1006.13	838.2	773.21	569.42	972.59	609.81
7.14	0	0.06	0.07	0.02	0.46	0.03	0.09	0.3	0.28	3.25	99.07	0.98	0	23.97	6.89	33.62	0.05	0.13	0.55	0.02	0.05	0.05	0	0.03	0.03	3.25	0.01	0.01	1.73	0.14	0.28	0.57	2.82	0	0		-14.19	27.77	11.06	51.83	188.59	693.3	523.29	991.97	836.95	767.57	568.71	952.25	606.88
7.173	0	0.06	0.05	0.02	0.56	0.03	0.06	0.38	0.28	2.84	98.88	2.02	0	16.28	2.84	43.19	0.04	0.15	0.67	0.01	0.06	0.1	0	0.03	0.04	3.04	0.02	0.01	1.83	0.13	0.28	0.79	2.69	0	0		-7.33	30.19	9.28	52.24	179.05	688.71	525.84	982.22	838.06	761.25	576.65	937.96	605.49
7.207	0	0.05	0.05	0.02	0.71	0.03	0.06	0.49	0.32	1.85	98.59	3.73	0	43.4	1.85	50.44	0.03	0.18	0.71	0.01	0.04	0.14	0	0.04	0.05	3.06	0.02	0.01	2.44	0.14	0.32	0.19	2.36	0	0		-11.27	23.33	8.47	51.89	193.71	681.46	523.94	978.08	834.14	746.46	577.75	938.81	600.59
7.24	0	0.05	0.05	0.02	0.69	0.03	0.05	0.48	0.33	1.02	98.63	3.67	0	30.33	1.02	50.34	0.03	0.22	0.85	0.01	0.04	0.19	0	0.04	0.07	2.99	0.02	0.02	2.32	0.15	0.33	0.2	2.31	0	0		-9.07	26.16	10.39	52.08	188.72	671.47	520.83	967.64	831.77	742.41	572.32	928.7	602.49
7.273	0	0.06	0.05	0.02	0.58	0.03	0.06	0.38	0.29	0.84	98.84	2.45	0	20.1	0.84	44.93	0.02	0.36	1.13	0.01	0.03	0.17	0	0.04	0.07	2.66	0.02	0.03	2.53	0.14	0.29	0.17	2.01	0	0		-10.39	28.9	11.24	52.18	180.64	658.38	520.38	952.91	829.13	733.75	571.19	911.87	601.24
7.307	0	0.06	0.05	0.03	0.74	0.03	0.05	0.5	0.25	0.66	98.51	4.13	0	39.43	0.66	51.15	0.01	0.83	1.17	0.01	0.02	0.11	0	0.04	0.09	2.6	0.02	0.05	3.04	0.13	0.25	0.07	1.42	0	0		-4.87	24.15	10.31	52.87	177.93	652.78	518.65	946.82	829.17	726.26	574.48	902.77	596.94
7.34	0	0.06	0.05	0.03	0.65	0.03	0.06	0.42	0.23	0.72	98.69	2.93	0	19.45	0.72	46.96	0.01	1.15	1.5	0.01	0.02	0.11	0	0.04	0.07	2.66	0.03	0.08	2.8	0.15	0.23	0.22	1.42	0	0		-6.99	29.11	10.9	51.96	169.06	645.9	518.13	941.6	829.93	725.58	574.17	893.33	595.19
7.374	0	0.06	0.05	0.03	0.79	0.03	0.05	0.52	0.22	0.58	98.42	4.46	0	34.16	0.58	51.72	0.01	1.64	1.53	0.01	0.03	0.07	0	0.05	0.08	2.91	0.03	0.11	3.47	0.13	0.22	0.25	1.28	0	0		-7.53	25.28	9.83	52.33	172.34	640.85	517.22	935.28	828.22	716.21	572.66	887.4	592.5
7.407	0	0.06	0.05	0.03	0.7	0.03	0.06	0.45	0.21	0.58	98.6	3.18	0	31.23	0.58	47.5	0.01	2.08	1.69	0.01	0.03	0.09	0	0.06	0.09	2.26	0.04	0.11	3.33	0.13	0.21	0.2	1.2	0	0		-7.59	25.95	9.06	52.4	175.3	637.17	517.67	929.79	826.93	709.31	572.54	883.46	592.54
7.44	0	0.07	0.06	0.03	0.57	0.03	0.07	0.34	0.19	0.53	98.86	1.89	0	20.04	0.53	40.66	0.01	2.53	2.11	0.01	0.03	0.1	0	0.05	0.08	2.19	0.04	0.09	3.53	0.16	0.19	0.06	1.24	0	0		-7.72	28.92	9.41	52.03	176.46	630.89	514.97	926.2	826.64	704.96	570.16	880.12	591.51
7.474	0	0.07	0.06	0.03	0.57	0.03	0.06	0.34	0.18	0.54	98.86	2.02	0	39.42	0.54	41.22	0.01	1.88	2.05	0.02	0.04	0.17	0	0.05	0.08	2.05	0.05	0.07	3.81	0.2	0.18	0.86	1.19	0	0		-7.55	24.15	9.27	52.73	177.33	625.42	514.98	920.11	825.37	697.7	571.52	874.09	589.8
7.507	0	0.07	0.06	0.03	0.68	0.03	0.06	0.43	0.17	0.64	98.63	3.07	0	14.74	0.64	46.38	0.01	2.12	2.56	0.02	0.05	0.25	0	0.04	0.06	2.15	0.05	0.06	3.98	0.28	0.17	0.15	1.27	0	0		-8.16	30.78	8.99	52.07	177.1	623.61	512.67	919.04	824.17	697.09	568.2	873	588.68
7.54	0	0.07	0.06	0.03	0.65	0.03	0.06	0.41	0.17	0.64	98.69	2.85	0	17.91	0.64	45.1	0.01	1.87	3.09	0.02	0.06	0.32	0	0.04	0.05	2.29	0.06	0.04	4.34	0.35	0.17	0.11	1.3	0	0		-1.4	29.61	10.79	53.15	169.66	621.07	513.49	911.76	822.03	697.97	570.5	866.19	592.59
7.574	0	0.07	0.06	0.03	0.63	0.03	0.06	0.39	0.15	0.74	98.74	2.78	0	27.65	0.74	44.5	0.01	1.3	3.04	0.04	0.1	0.57	0	0.03	0.04	2.37	0.05	0.03	4.58	0.65	0.15	1.27	1.41	0	0		-13.19	26.81	8.1	53.05	183.22	616.15	508.99	910.32	815.98	684.14	564.02	866.57	580.94
7.607	0	0.07	0.06	0.03	0.62	0.03	0.06	0.38	0.17	0.98	98.77	2.67	0	19.79	0.98	43.3	0.01	1.26	3.76	0.06	0.13	0.75	0	0.03	0.04	2.73	0.06	0.03	5.28	0.75	0.17	0.29	1.43	0.19	0		-14.96	29	10.72	54.24	191.3	606.72	507.17	903.15	814.21	677.86	557.02	866.65	587.94
7.64	0	0.06	0.05	0.03	0.72	0.03	0.06	0.47	0.18	1.11	98.56	3.82	0	16.28	1.11	47.94	0.01	1.3	3.32	0.06	0.11	0.7	0	0.03	0.04	3.01	0.06	0.03	5.24	0.94	0.18	0.09	1.43	0.39	0		-9.8	30.19	11.65	53.36	172.95	611.04	504.95	899.97	805.99	687.3	558.47	858.58	582.45
7.674	0	0.06	0.05	0.03	0.93	0.03	0.06	0.65	0.17	2.06	98.14	6.57	0	23.55	2.06	54.58	0.01	1.07	3.36	0.1	0.13	0.7	0	0.03	0.05	3.36	0.06	0.04	5.73	1.6	0.17	2.19	1.42	0.51	0		-1.51	27.89	8.23	54.37	172.53	614.39	502.96	904.92	810.47	685.36	564.56	857.52	575.92
7.707	0	0.05	0.04	0.03	1.21	0.03	0.05	0.91	0.18	3.31	97.58	10.86	0	28.38	3.43	61.49	0.01	0.88	3.58	0.14	0.13	0.49	0	0.03	0.06	3.31	0.05	0.06	5.65	1.73	0.18	0.63	1.45	0.41	0		0.06	26.63	10.91	53.68	164.54	617.75	501.63	910.22	810.79	696.9	564.05	860.93	577.1
7.741	0	0.05	0.04	0.03	1.17	0.04	0.06	0.9	0.16	3.7	97.65	8.93	0	27.44	5.56	58.29	0.01	0.78	4.82	0.22	0.19	0.4	0	0.02	0.08	3.7	0.05	0.09	6.15	2.45	0.16	2.17	1.41	0.4	0		0.99	26.86	10.19	54.11	169.2	617.46	499.71	910.12	808.22	693.67	564.27	862.56	574.66
7.774	0	0.06	0.05	0.03	0.97	0.04	0.07	0.72	0.17	3.91	98.06	5.81	0	22.55	5.81	52.4	0.02	0.64	4.1	0.28	0.2	0.49	0	0.03	0.11	3.91	0.06	0.11	6.26	2.96	0.17	0.83	1.43	0.24	0		-0.04	28.17	9.61	54.76	171.95	616.86	503.6	905.62	806.16	689.28	568.45	861.03	576.75
7.807	0	0.05	0.04	0.03	1.25	0.04	0.07	0.99	0.16	4.51	97.5	9.1	0	58.48	7.59	58.15	0.02	0.6	4.08	0.42	0.2	0.46	0	0.03	0.15	4.51	0.05	0.12	6.55	3.18	0.16	0.56	1.46	0.23	0		-2.16	20.29	9.46	55.46	168.49	618.44	503.74	906.56	808.22	690.77	564.14	858.85	575.89
7.841	0	0.05	0.04	0.03	1.21	0.04	0.07	0.95	0.17	5.22	97.58	8.38	0	68.98	8.57	55.26	0.03	0.58	3.7	0.42	0.2	0.5	0	0.03	0.15	5.22	0.05	0.09	8.3	4.04	0.17	0.86	1.54	0.11	0		-3.99	18	10.22	55.05	165.03	620.67	503.76	908.76	807.97	695.29	562.58	859.82	575.58
7.874	0	0.06	0.05	0.03	0.94	0.04	0.08	0.69	0.18	5.68	98.12	5.22	0	53.44	7.41	49.23	0.03	0.41	3.49	0.5	0.27	0.75	0	0.03	0.18	5.68	0.05	0.07	8.04	3.52	0.17	0.93	1.63	0	0		-5.34	21.31	10.13	54.95	169.81	621.33	505.17	912.02	810.97	695.53	564	864.75	578.15
7.907	0	0.07	0.06	0.03	0.69	0.04	0.09	0.46	0.19	6.45	98.61	2.71	0	16.49	7.33	39.59	0.04	0.31	3.68	0.84	0.31	0.98	0	0.02	0.19	6.45	0.05	0.04	9.16	3.91	0.17	0.44	1.64	0	0		-5.34	30.11	12.28	54.48	161.56	624.11	508.42	907.6	806.43	703.02	562.96	863.09	584.85
7.941	0	0.08	0.07	0.03	0.58	0.04	0.08	0.38	0.2	4.53	98.84	2.26	0	37.89	4.53	37.01	0.06	0.32	3.67	0.87	0.46	1.23	0	0.03	0.17	8.8	0.06	0.04	9.46	4.49	0.2	0.67	1.63	0	0		-3	24.47	12.52	54.6	166.65	627.64	503.65	915.15	805.56	705.71	561.04	871.16	581.05
7.974	0	0.09	0.08	0.03	0.44	0.04	0.09	0.27	0.19	3.74	99.12	1.27	0	41	3.74	29.57	0.06	0.27	4.89	1.37	0.62	2.03	0	0.03	0.16	10.11	0.07	0.04	9.45	4.36	0.19	1.21	1.73	0	0		-3.21	23.82	11.06	55.7	179.32	624.15	502.34	915.96	806.49	696.77	563.27	875.35	579.51
8.007	0	0.09	0.08	0.03	0.44	0.04	0.09	0.27	0.18	2.9	99.11	1.37	0	25.71	2.9	30.23	0.06	0.32	4.42	0.91	0.42	1.48	0	0.02	0.13	11.05	0.07	0.05	9.91	4.36	0.18	0.5	1.76	0	0		0.21	27.3	13.64	54.59	161.22	630.57	501.7	919.23	805.99	713.56	560.54	873.43	581.39
8.041	0	0.1	0.09	0.03	0.38	0.04	0.09	0.22	0.2	2.41	99.23	1.01	0	36.66	2.41	26.47	0.07	0.33	4.41	1.13	0.37	1.35	0	0.03	0.1	14.22	0.06	0.05	9.3	3.89	0.2	0.15	1.61	0	0		-3.21	24.73	14.06	55.36	178.1	634.3	502.59	919.54	800.13	709.88	554.76	884.88	587.82
8.074	0	0.1	0.09	0.03	0.39	0.04	0.09	0.22	0.2	2.11	99.22	1.06	0	40.44	2.11	27.04	0.06	0.34	4.16	0.82	0.18	1.08	0	0.03	0.09	14.24	0.06	0.05	9.44	3.95	0.2	0.55	1.59	0	0		-6.67	23.94	8.74	54.63	176.03	645.51	501.54	930.27	803.68	712.79	553.26	887.31	576.29
8.108	0	0.1	0.1	0.03	0.31	0.03	0.1	0.17	0.19	2.15	99.38	0.61	0	62.62	2.15	21.49	0.06	0.27	3.14	0.64	0.08	0.84	0	0.03	0.12	17.43	0.07	0.1	7.23	2.96	0.19	1.15	1.52	0	0		-0.86	19.42	11.79	55	172.3	654.03	501.66	935.9	800.17	725.5	554.7	895.83	580.69
8.141
8.174
8.208
8.241
8.274
8.308
8.341
8.375
8.408
8.441
8.475
8.508
8.541
8.575
8.608
8.641
8.675
8.708
8.742
8.775
8.808
8.842
8.875
8.908
8.942
8.975
9.008
9.042
9.075
9.109
9.142
9.175
9.209
9.242
9.275
9.309
9.342
9.376
9.409
9.442
9.476
9.509
9.542
9.576
9.609
9.642
9.676
9.709
9.743
9.776
9.809
9.843
9.876
9.909
9.943
9.976
10.009
10.043
10.076
10.11
10.143
10.176
10.21
10.243
10.276
10.31
10.343
10.377
10.41
10.443
10.477
10.51
10.543
10.577
10.61
10.643
10.677
10.71
10.744
10.777
10.81
10.844
10.877
10.91
10.944
10.977
11.01
11.044
11.077
11.111
11.144
11.177
11.211
11.244
11.277
11.311
11.344
11.378
11.411
11.444
11.478
11.511
11.544
11.578
11.611
11.644
11.678
11.711
11.745
11.778
11.811
11.845
11.878
11.911
11.945
11.978
12.011
12.045	0	0.05	0.53	0.02	10.32	0.04	7.78	5.32	0.64	1.03	79.35	98.31	-4.21	86.57	98.87	11.77	0.32	0.17	1.74	0.06	0.08	0.01	0	0.19	0.01	1.03	0.12	0.64	45.04	0.07	0.01	14.9	2.98	14.29	0		2.47	-12.68	3.21	52.78	206.07	739.96	502.61	1080.5	864.28	810.98	569.02	1015.67	592.8
12.078	0	0.04	0.42	0.01	5.67	0.03	8.61	3.77	0.9	1.8	82.79	90.96	-5.05	77.94	97.29	4.74	0.9	0.13	2.15	0.19	0.1	0.01	0	0.29	0.01	1.8	0.12	0.79	24.77	0.1	0.02	15.42	2.14	9.72	0		7.23	-15.69	8.29	53.97	189.78	741.38	502.86	1075.1	861.84	825.02	564.93	1012.38	595.08
12.112	0	0.05	0.55	0.01	5.36	0.04	8.61	3.22	2.24	2.82	82.79	90.3	-5.28	84.26	94.98	3.1	2.82	0.13	2.55	0.44	0.2	0.02	0	0.13	0.01	2.43	0.12	0.71	26.11	0.1	0.02	20.74	2.24	11.51	0		3.34	-13.61	5.29	52.91	183.19	743.26	504.35	1070.37	855.86	821.56	567.78	1003.56	588.6
12.145	0	0.05	0.75	0.01	4.8	0.03	8.11	2.84	1.88	4.22	83.78	85.26	-5.79	77.44	92.05	2.93	4.09	0.16	2.41	0.68	0.21	0.03	0	0.07	0.01	4.22	0.11	0.66	23.12	0.1	0.02	15.78	1.88	13.96	0		1.47	-15.83	4.56	52.1	176.2	743.42	507.67	1064.06	849.68	820.96	567.69	995.5	591.8
12.178	0	0.05	1.13	0.01	4.22	0.04	7.9	2.65	2.02	4.64	84.2	78.62	-5.48	71.97	90.76	2.48	4.64	0.17	2.87	1.02	0.3	0.06	0	0.04	0.01	4.51	0.11	0.73	18.78	0.09	0.02	7.62	2.02	17.64	0		-1.72	-17.29	4.4	51.22	185.15	744.89	510.81	1058.9	843.42	814.54	568.92	998.25	591.99
12.212	0	0.05	1.46	0.01	3.8	0.04	8.08	2.46	1.98	5.98	83.83	71.38	-6.07	79.79	89.78	1.63	5.91	0.15	3.02	1.42	0.55	0.09	0	0.02	0.01	5.98	0.1	0.66	14.93	0.09	0.02	16.21	1.98	19.58	0		-3.67	-15.14	1.72	50.95	187.87	742.89	512.89	1056.03	841.74	806.7	572.22	993.37	593.46
12.245	0	0.05	2.21	0.01	3.93	0.04	9.1	2.48	2.05	8.13	81.8	70.17	-7.45	86.31	90.4	1.23	8.13	0.14	3.07	1.98	0.69	0.11	0	0.01	0.01	6.43	0.12	0.76	13.58	0.1	0.02	7	2.05	22.96	0		-3.8	-12.79	1.34	51.03	183.34	742.22	515.57	1051.59	840.7	805.85	574.56	988.06	594.89
12.278	0	0.04	1.73	0.01	3.38	0.04	7.57	2.42	2.18	5.73	84.86	65.57	-4.96	87.29	89.73	1.35	4.42	0.15	3.05	1.51	0.51	0.11	0	0.01	0.01	5.73	0.12	0.8	11.62	0.08	0.02	20.46	2.18	21.63	0		0.61	-12.36	0.55	51.95	181.23	733.79	514.96	1040.21	839.16	795.71	576.73	976.16	593.53
12.312	0	0.05	1.89	0.01	2.63	0.04	6.06	1.88	2.22	5.58	87.88	49.03	-4.1	83.46	84.06	0.85	4.81	0.15	2.62	2.63	0.73	0.15	0	0.01	0.01	5.58	0.15	0.68	8.79	0.08	0.03	5.47	2.22	22.27	0		-0.74	-13.91	2.09	51.7	191.34	736.24	514.82	1039	835.27	793.41	575.82	984.17	590.75
12.345	0	0.05	2.33	0.01	2.11	0.04	4.68	1.54	2.43	4.58	90.65	36.63	-2.22	89.63	79.14	0.79	3.78	0.16	2.28	2.4	0.53	0.13	0	0.01	0.01	4.58	0.14	0.7	7.38	0.1	0.03	9.31	2.43	24.68	0		1.78	-11.22	1.01	52.76	179.08	733.63	520.1	1034.81	838.06	794.92	579.49	972.78	600.46
12.379	0	0.04	2.47	0.01	2.16	0.04	4.93	1.63	2.38	5.69	90.14	37.42	-2.61	86.72	80.62	0.82	3.56	0.12	2.25	2.33	0.61	0.12	0	0.01	0.01	5.69	0.15	1.03	6.32	0.11	0.03	45.25	2.38	25.27	0		-3.52	-12.62	-0.69	51.23	197	729.91	519.33	1032.18	837.03	779.51	584.23	976.4	590.96
12.412	0	0.04	2.65	0.01	2.35	0.03	5.43	1.91	2.33	6.55	89.13	42.55	-3	88.04	84.1	1.1	2.41	0.1	1.64	1.23	0.27	0.06	0	0.01	0.02	6.55	0.17	1.31	5.49	0.1	0.03	26.17	2.33	26.25	0		1.4	-12.02	-1.77	52.63	190.88	728.35	521.62	1029.48	839.85	778.92	588.82	969.72	594.47
12.445	0	0.04	2.24	0.01	2.37	0.03	5.55	1.97	2.17	6.58	88.9	42.59	-3.31	91.32	84.88	1.2	2.17	0.07	1.38	0.81	0.15	0.05	0	0.01	0.02	6.58	0.18	2.02	4.74	0.1	0.03	31.48	2.3	24.68	0		4.01	-10.23	-1.37	53.68	188.17	724.39	522.86	1023.52	840.05	776.08	589.46	964.09	597.22
12.479	0	0.03	2.75	0.01	2.5	0.03	5.62	2.15	2.37	6	88.76	44.6	-3.37	87.38	85.98	2.18	1.86	0.08	1.19	0.42	0.12	0.04	0	0.01	0.02	6	0.24	2.37	4.66	0.1	0.03	11.05	2.43	27.05	0		-1.91	-12.32	-0.67	51.36	191.25	717.21	522.81	1021.13	841.74	770.8	585.89	961.61	598.88
12.512	0	0.03	3.06	0.01	2.4	0.03	4.85	2.09	2.36	5.8	90.29	39.5	-2.56	89.73	83.66	3.79	1.46	0.09	0.97	0.2	0.09	0.03	0	0.01	0.02	5.8	0.21	2.36	4.37	0.1	0.03	14.02	2.55	28.64	0		3.19	-11.16	-0.33	53.12	187.3	715.57	521.8	1018.31	842.41	771.16	586.2	958.01	599.11
12.545	0	0.03	5.09	0.01	2.48	0.03	5.19	2.2	2.3	5.59	89.63	41.07	-2.74	81.12	85.04	3.73	1.52	0.07	1.4	0.25	0.16	0.05	0	0.01	0.02	5.59	0.24	2.3	3.8	0.11	0.03	23.73	2.55	33.6	0		-0.98	-14.71	1.01	51.5	185.05	715.2	522.44	1016.37	842.37	772.91	585.15	957.71	594.93
12.579	0	0.03	5.81	0.01	2.67	0.04	5.25	2.5	1.89	6.45	88.37	40.51	-2.78	88.05	86.08	5.83	1.53	0.08	1.65	0.18	0.2	0.05	0	0	0.02	6.45	0.19	1.89	2.47	0.12	0.02	8.35	2.56	35.43	0		2.81	-12.02	-0.6	52.94	189.73	711.29	521.91	1013.03	840.92	764.66	586.74	954.04	598.39
12.612	0	0.03	8.29	0.01	3.09	0.04	5.36	3.06	1.8	5.92	83.42	44.25	-2.87	86.92	88.11	8.73	1.13	0.08	1.67	0.13	0.17	0.03	0	0	0.02	5.92	0.21	1.8	2.35	0.13	0.02	12.06	2.65	39.86	0		2.88	-12.53	1.26	53.06	184.88	711.59	521.44	1012.98	841.4	770.11	583.42	954.33	599.09
12.645	0	0.02	13.79	0.01	3.18	0.04	4.66	3.26	1.47	5.4	72.43	39.99	-2.15	88.6	86.45	11.98	0.76	0.1	1.66	0.09	0.19	0.02	0	0	0.01	5.4	0.19	1.47	1.83	0.13	0.02	8.64	2.71	46.12	0		1.09	-11.75	0.95	52.46	188.38	710.73	521.4	1012.52	840.86	767.21	583.62	955.04	598.05
12.679	0	0.03	16.76	0.01	2.82	0.04	3.94	2.89	1.29	4.49	66.48	32.84	-1.26	87.62	83.14	12.24	0.45	0.11	1.26	0.1	0.22	0.02	0	0	0.01	4.49	0.18	1.29	1.28	0.14	0.01	21.33	2.8	48.49	0		3.79	-12.22	0.89	53.5	187.4	710.86	521.8	1011.65	840.89	767.28	584.53	954.06	599.76
12.712	0	0.03	23.05	0.01	2.46	0.03	2.84	2.43	1.42	4.16	53.9	22.44	0	87.59	76.48	14.65	0.41	0.15	1.02	0.09	0.15	0.01	0	0	0.01	4.16	0.19	1.42	1.16	0.14	0.01	18.98	2.68	52.72	0		2.82	-12.23	1.43	53.27	184.61	710.94	523.31	1010.26	840.62	768.88	584.31	952.71	601.26
12.746	0	0.03	18.86	0.01	1.76	0.03	1.9	1.62	1.95	3.46	62.29	12.63	0	88.23	67.32	13.92	0.22	0.13	1.12	0.12	0.27	0.02	0	0.01	0.01	3.46	0.17	1.95	0.82	0.14	0.01	10.9	2.71	50.22	0		-1.63	-11.93	1.6	51.9	186.65	710.54	523.02	1008.41	837.94	766.87	583.14	952.98	597.26
12.779	0	0.03	13.73	0.01	1.79	0.03	1.91	1.66	1.44	3.66	72.55	12.26	0	88.2	67.41	14.3	0.27	0.12	1.24	0.14	0.29	0.02	0	0.01	0.01	3.66	0.15	1.44	0.76	0.18	0.01	25.85	2.58	46.65	0		-2.02	-11.94	-0.09	51.78	195.34	706.51	522.57	1007.01	838.57	757.11	585.91	952.17	596.28
12.812	0	0.03	12.29	0.01	2.19	0.03	1.83	2.13	1.4	3.65	75.43	13	0	86.02	68.27	19.5	0.26	0.18	1.36	0.1	0.19	0.03	0	0.01	0.01	3.65	0.13	1.4	0.71	0.18	0.01	15.88	2.6	46.69	0		-0.76	-12.92	0.94	52.06	184.34	708.96	525.58	1008.13	843.02	766.01	587.66	950.03	598.47
12.846	0	0.03	14.59	0.01	2	0.03	1.54	1.9	1.04	3.62	70.82	9.81	0	74.02	64.69	20.33	0.19	0.18	1.58	0.07	0.26	0.04	0	0.01	0.01	3.62	0.13	1.04	0.67	0.18	0.01	10.62	2.51	48.7	0		-1.85	-16.76	1.68	51.12	190.91	709.9	523.62	1010.47	840.49	765.52	583.82	955.83	598.92
12.879	0	0.03	15.28	0.01	1.71	0.04	1.35	1.58	0.96	3.32	69.45	7.63	0	89.09	61.33	19.14	0.17	0.18	1.62	0.07	0.16	0.03	0	0.01	0.01	3.32	0.14	0.96	0.65	0.17	0.01	21.87	2.68	49.05	0		-0.16	-11.5	1.46	52.22	184.14	710.68	524.81	1011.68	843.66	769.69	585.59	953.19	600.85
12.912	0	0.03	10.28	0.01	1.75	0.04	1.43	1.63	1.2	2.72	79.44	8.54	0	71.25	62.63	18.64	0.15	0.16	1.45	0.08	0.16	0.02	0	0.01	0.01	2.72	0.13	1.2	0.64	0.17	0.01	41.82	2.77	44.73	0		3.65	-17.46	2.12	52.84	190.28	713.55	522.78	1015.61	845.04	770.79	586.14	960.67	598.59
12.946	0	0.03	7.18	0.01	1.86	0.04	1.83	1.77	1.46	2.16	85.63	12.18	0	82.02	67.3	15.95	0.2	0.14	1.59	0.12	0.29	0.02	0	0.01	0.01	2.16	0.13	1.46	0.61	0.18	0	37.58	2.89	40.49	0		1.95	-14.41	1.65	52.44	184.9	713.3	521.45	1016.22	843.65	773.05	583.65	957.41	597.87
12.979	0	0.03	8.78	0.01	2.17	0.04	2.37	2.16	2.01	2.21	82.44	18.52	0	77.81	72.88	15.3	0.21	0.11	1.83	0.16	0.26	0.02	0	0.01	0.01	2.21	0.13	2.01	0.58	0.18	0	45.74	2.98	42.45	0		2.51	-15.73	1.05	52.45	185.81	715.55	523.44	1019.2	844.38	774.48	584.75	959.38	603.13
13.012	0	0.03	6.92	0.01	2.38	0.04	3.14	2.42	1.24	2.21	86.15	24.72	0	81.2	78.24	12.71	0.24	0.1	1.63	0.19	0.39	0.02	0	0.01	0.01	2.21	0.09	1.24	0.51	0.18	0	15.49	2.76	39.25	0		-3.05	-14.68	1.99	51.08	195.36	715.4	521.12	1021.45	844.41	772	582.68	966.91	595.96
13.046	0	0.03	5.69	0.01	2.22	0.03	2.89	2.19	1.05	1.66	88.63	21.4	0	83.77	76.09	12.43	0.19	0.1	1.51	0.15	0.24	0.01	0	0.01	0.01	1.66	0.09	1.05	0.45	0.16	0	15.27	2.57	37.09	0		2.8	-13.79	3.54	53.06	189.52	716.23	524.66	1017.44	845.64	775.78	585.14	964.52	602.25
13.079	0	0.03	3.33	0.01	1.65	0.04	2.09	1.52	0.65	1.55	93.34	12.38	0	77.17	68.33	11.28	0.17	0.08	1.52	0.15	0.15	0.01	0	0.01	0.01	1.55	0.09	0.65	0.45	0.16	0	28.68	2.65	31.61	0		-1.38	-15.91	3.1	51.37	192.69	717.55	524.51	1020.39	844.12	775.8	583.18	967.54	602.3
13.113	0	0.03	2.93	0.01	1.69	0.04	2.22	1.56	0.67	1.25	94.14	13.44	0	77.88	69.49	10.85	0.16	0.07	1.68	0.16	0.09	0.01	0	0.01	0.01	1.25	0.09	0.67	0.42	0.14	0	30.86	2.68	30.29	0		-2.3	-15.71	4.01	50.98	187.94	716.91	524.58	1020.22	845.81	779.07	582.4	966.06	601.27
13.146	0	0.03	3	0.01	1.94	0.04	2.26	1.85	0.81	1.12	94.01	15.02	0	82.67	70.96	13.55	0.13	0.09	1.48	0.13	0.07	0.01	0	0.01	0.01	1.12	0.09	0.81	0.43	0.14	0.01	9.19	2.64	31.11	0		-3.59	-14.19	3.55	50.82	190.27	718.83	526.46	1020.2	845.06	778.12	584.51	967.63	601.5
13.179	0	0.03	3.22	0.01	1.97	0.04	2.18	1.88	0.53	1.15	93.57	14.17	0	76.73	70.38	14.54	0.13	0.1	1.79	0.15	0.09	0.02	0	0.01	0.01	1.15	0.09	0.53	0.46	0.13	0.01	49.51	2.6	32.01	0		-3.99	-16.03	3.1	50.5	184.33	719.08	526.02	1020.06	844.67	780.3	584.3	963.99	599.63
13.213	0	0.03	2.77	0.01	1.76	0.04	1.64	1.65	0.38	1.07	94.46	9.69	0	85.76	65.04	16.62	0.11	0.11	1.41	0.09	0.08	0.02	0	0.01	0.01	1.07	0.09	0.38	0.51	0.14	0.01	65.43	2.83	31.22	0		-5.64	-13.02	3.65	50.42	189.2	719.38	527.62	1020.81	845.06	779.47	584.11	967.71	603.08
13.246	0	0.03	1.68	0.01	1.74	0.04	1.58	1.62	0.23	1.09	96.52	9.21	0	87.8	64.32	16.95	0.11	0.11	1.1	0.07	0.07	0.02	0	0.01	0.01	1.09	0.08	0.23	0.53	0.13	0.01	40.01	2.82	26.47	0		-5.56	-12.13	3.56	50.23	183.77	718.04	528.16	1020.67	848	781.16	585.28	964.1	602.75
13.279	0	0.03	1.1	0.01	2.05	0.04	1.29	2	0.13	0.9	95.9	8.14	0	80.71	62.54	23.75	0.09	0.19	1.03	0.04	0.09	0.02	0	0.01	0.01	0.9	0.09	0.13	0.63	0.12	0.01	13.13	2.96	24.1	0		-6.85	-14.84	4.01	50	186.37	719.02	528.99	1022.09	850.57	781.56	587.24	967.5	599.81
13.313	0	0.02	1.01	0.01	2.85	0.03	1.71	3	0.12	0.72	94.01	13.85	0	90.81	69.87	26.39	0.07	0.2	0.78	0.04	0.08	0.01	0	0.01	0.01	0.72	0.09	0.12	0.72	0.09	0.01	9.07	2.89	23.93	1		-5.78	-10.55	5.09	50.37	186.71	719.18	529.12	1022.02	850.95	783.15	586.41	969.21	601.96
13.346	0	0.02	1.31	0.01	3.28	0.03	2.02	3.55	0.1	0.78	92.89	18.02	0	87.23	73.67	26.84	0.08	0.18	0.88	0.05	0.14	0.01	0	0.01	0.01	0.78	0.08	0.1	0.81	0.09	0.01	13.48	2.75	26.41	0		-4.81	-12.39	6.39	50.39	180.08	718.34	529.96	1019.6	850.57	786.65	585.24	965.73	604.26
13.38	0	0.02	1.09	0.01	3.96	0.03	2.2	4.41	0.08	0.79	91.18	21.61	0	82.75	76.34	29.57	0.08	0.18	0.81	0.04	0.2	0.02	0	0	0.01	0.79	0.07	0.08	0.97	0.08	0.01	38.47	2.34	24.99	0		-1.85	-14.16	6.2	51.15	183.16	717.85	528.21	1019.66	850.66	784.68	585.36	966.98	603.03
13.413	0	0.02	0.73	0.01	2.97	0.03	2.88	3.06	0.14	0.84	93.88	24.48	-0.46	98.37	78.32	18.58	0.09	0.12	0.77	0.05	0.11	0.01	0	0	0.01	0.84	0.06	0.14	1	0.06	0.01	40.67	2.27	18.5	0		-5.62	-1.49	3.01	50.77	187.62	709.32	523.89	1012.01	846.09	769.73	584.51	957.1	594.29
13.446	0	0.03	0.45	0.01	2.74	0.03	3.1	2.79	0.13	1.11	93.8	25.46	-0.4	98.62	78.99	15.64	0.1	0.11	0.81	0.03	0.08	0.01	0	0	0.01	1.11	0.05	0.13	0.97	0.05	0.01	54.04	2.43	13.4	0		-1.67	-0.64	0.65	51.98	194.88	706.69	523.81	1006.75	843.65	758.63	589.62	953.5	592.1
13.48	0	0.02	0.49	0.01	3.03	0.03	3.26	3.16	0.18	1.45	93.49	28.54	-0.43	96.61	80.69	17	0.08	0.11	1.16	0.03	0.06	0.01	0	0	0.01	1.45	0.05	0.18	1.22	0.05	0.02	50.44	2.6	14.58	0		0.29	5.25	5.68	52.3	205.85	686.86	521.18	989.39	840.47	742.79	587.54	948.48	595.68
13.513	0	0.02	0.36	0.01	2.91	0.04	3.12	3	0.18	1.84	93.76	27.21	0	89.45	79.65	16.79	0.07	0.13	1.48	0.03	0.06	0.01	0	0	0.01	1.84	0.05	0.18	1.44	0.04	0.02	5.73	2.71	11.75	1		-4.56	11.31	9.43	50.78	202.84	644.52	517.41	952.44	838.69	711.21	579.66	913.26	597.62
13.546	0	0.02	0.26	0.01	2.94	0.04	2.63	3.01	0.08	2.12	93.97	23.11	0	74.45	76.68	19.84	0.06	0.12	1.8	0.02	0.07	0.01	0	0	0.02	2.12	0.03	0.08	1.69	0.05	0.02	4	2.6	9.19	0		0.04	16.65	6.89	51.48	180.05	638.43	518.2	940.53	840.05	708.53	583.2	888.38	591.51
13.58	0	0.03	0.21	0.01	1.97	0.04	1.74	1.8	0.09	3.71	96.06	11.99	0	71.72	66.31	17.54	0.08	0.1	2.34	0.03	0.12	0.02	0	0	0.04	3.71	0.03	0.09	2.21	0.05	0.03	12.32	2.54	6.85	0		-13.6	17.35	9.24	48.97	189.23	611.12	522.43	917.36	841.31	683.12	579.86	871.57	597.02
13.613	0	0.03	0.13	0.01	1.82	0.04	1.14	1.63	0.08	3.91	96.36	6.98	0	30.8	58.76	22.71	0.08	0.12	2.13	0.03	0.11	0.03	0	0	0.06	3.91	0.03	0.07	2.34	0.05	0.04	1.47	2.67	3.56	0		-4.05	26.05	9.01	48.16	184.09	607.47	517.81	919.27	845.15	685.02	584.36	868.82	594.59
13.646	0	0.03	0.11	0.01	1.62	0.04	0.81	1.39	0.07	4.83	96.76	4.39	0	39.05	52.09	25.31	0.07	0.19	1.95	0.02	0.07	0.06	0	0	0.07	4.83	0.03	0.07	2.89	0.07	0.04	0.44	2.62	2.42	0		-3.74	24.23	10.97	49.98	178.01	585.1	520.68	893.57	845.56	666.55	583.13	843.73	600.31
13.68	0	0.03	0.07	0.01	1.97	0.04	0.41	1.76	0.13	6	96.06	2.16	0	35.93	42.51	40.53	0.08	0.34	2.29	0.02	0.08	0.13	0	0	0.1	6	0.03	0.13	3.38	0.09	0.04	0.27	2.72	1.41	0		-6.23	24.89	10.16	49.84	190.34	576.42	510.54	890.36	835.1	654.04	579.63	844.21	587.69
13.713	0	0.03	0.05	0.02	1.71	0.04	0.21	1.47	0.22	5.9	96.58	3.31	0	32.24	30.59	48.04	0.08	0.34	3.06	0.02	0.08	0.23	0	0	0.16	5.9	0.03	0.22	3.32	0.13	0.05	1.57	2.62	1.02	0		0.96	25.71	8.43	49.67	181.9	574.87	509.39	893.41	843.83	655.64	585.53	837.53	584.22
13.747	0	0.04	0.05	0.02	1.26	0.04	0.16	0.99	0.32	7.38	97.48	2.96	0	28.22	22.98	45.98	0.1	0.33	4.5	0.02	0.13	0.42	0	0	0.22	7.38	0.02	0.32	3.94	0.19	0.06	1.91	2.56	0.28	0		2.53	26.67	6.45	51.47	181.04	566.58	511.38	879.95	844.36	642.15	584.51	823.18	585.39
13.78	0	0.04	0.05	0.02	1.18	0.04	0.12	0.91	0.35	8.68	97.64	3.81	0	19	17.62	49.25	0.14	0.29	5.97	0.03	0.18	0.59	0	0	0.22	8.68	0.03	0.35	3.9	0.29	0.07	1.38	2.46	0.13	0		-2.8	29.25	8.31	48.5	178.6	564.77	510.07	883.56	844.4	647.43	583.21	826.03	583.89
13.813	0	0.05	0.05	0.02	1.04	0.05	0.12	0.79	0.36	8.07	97.92	3.13	0	20.25	16.45	47.07	0.13	0.24	6.66	0.05	0.31	0.92	0	0	0.29	8.07	0.04	0.36	3.56	0.4	0.08	0.14	2.64	0.61	0		-1.07	28.85	7.05	51.29	185.76	550.37	511.79	869.36	848.08	627.91	584.72	813.65	586.72
13.847	0	0.05	0.05	0.02	0.95	0.05	0.11	0.74	0.35	9.05	98.09	3.12	0	20.08	14.22	47.3	0.14	0.23	6.66	0.05	0.33	0.97	0	0.01	0.27	9.05	0.05	0.35	3.27	0.73	0.09	0.92	3	0.54	0		-1.97	28.91	7.43	49.75	174.08	550.99	507.66	868.68	843.5	633.63	579.7	807.71	580.59
13.88	0	0.05	0.06	0.02	0.69	0.05	0.11	0.5	0.48	8.16	98.62	1.82	0	7.04	11.62	40.51	0.14	0.18	7.64	0.04	0.44	1.53	0	0.01	0.32	8.16	0.06	0.48	3.18	0.89	0.1	0.24	3.18	1.11	0		-2.42	34.9	6.08	47.43	163.52	552.26	507.41	870.62	844.01	638.74	582.02	802.14	575.78
13.913	0	0.05	0.06	0.02	0.63	0.06	0.1	0.47	0.41	8.98	98.73	1.66	0	36.29	10.71	39.5	0.17	0.1	7.38	0.1	0.45	1.2	0	0	0.37	8.98	0.06	0.41	3.08	1.36	0.11	1.04	3.73	0.97	0		-1.2	24.81	4.91	50.42	181.03	550.29	508.39	865.45	841.09	624.21	583.88	805.1	576.88
13.947	0	0.06	0.07	0.02	0.58	0.06	0.1	0.45	0.36	7.18	98.85	1.41	0	25.35	10.14	37.11	0.15	0.07	8.18	0.14	0.42	0.76	0	0.01	0.33	7.18	0.07	0.36	3.39	3.08	0.15	0.38	3.86	1.99	0		-4.94	27.4	4.9	49.31	177.28	544.97	508.02	861.73	842.32	621.62	580.36	798.85	575.89
13.98	0	0.05	0.08	0.02	0.63	0.05	0.09	0.52	0.34	6.84	98.73	1.99	0	25.21	8.61	41.64	0.15	0.08	6.27	0.12	0.59	0.77	0	0.01	0.29	6.84	0.08	0.34	3.2	3.51	0.16	0.37	3.74	4.17	0		-9.18	27.44	8.23	50.2	182.91	534.42	507.47	852.59	839.09	614.52	575.83	797.38	580.09
14.013	0	0.05	0.08	0.02	0.76	0.05	0.08	0.68	0.57	5.41	98.47	3.02	0	13.81	8.91	47.23	0.15	0.06	6.51	0.14	0.86	0.6	0	0.01	0.32	5.41	0.13	0.57	2.93	4.15	0.19	0.85	3.73	5.71	0		0.99	31.15	4.2	50.14	174.49	533.06	503.96	856.4	846.01	613.82	584.97	787.79	571.54
14.047	0	0.04	0.07	0.02	1.04	0.05	0.07	1.14	0.84	4.04	97.73	6.05	0	14.02	9.43	56.65	0.15	0.07	4.49	0.09	1.01	0.69	0	0.01	0.37	4.04	0.14	0.84	2.56	6.68	0.29	0.2	3.92	6.41	0		-1.93	31.07	4.69	50.02	166.48	532.62	511.62	847.84	846.43	613.59	585.24	779.95	578.94
14.08	0	0.04	0.06	0.02	1.22	0.05	0.06	1.39	1.26	4.36	97.21	9.09	0	4.81	8.92	61.96	0.14	0.07	3.7	0.06	1.31	0.79	0	0.01	0.42	4.36	0.14	1.26	2.72	6.84	0.29	0.1	3.91	6.63	0		1.5	36.92	4.99	49.9	163.66	532.66	513.38	844	842.89	614.28	590.74	777.57	579.82
14.114	0	0.03	0.06	0.02	1.63	0.04	0.05	2.46	1.23	3.6	95.08	16.41	0	4.01	8.89	70.58	0.15	0.06	2.64	0.06	1.28	1.02	0	0.01	0.53	3.6	0.1	1.23	2.5	12.15	0.31	0.62	3.56	7.41	0		0.55	37.87	5.45	49.84	161.49	529.66	511.61	840.93	840.5	613.06	588.26	774.23	577.99
14.147	0	0.03	0.05	0.02	2.22	0.04	0.06	3.55	1.51	3.98	92.91	24.44	0	16.29	11.91	76.89	0.2	0.07	2.59	0.05	1.53	0.98	0	0.01	0.61	3.98	0.11	1.51	2.39	11.86	0.37	0.33	3.28	7.98	0		-0.08	30.18	5.51	51.02	164.02	525.44	508.45	838.25	837.39	607.71	587.95	771.02	572.8
14.18	0	0.03	0.05	0.02	2.55	0.04	0.06	4.02	1.62	4.71	91.96	28	0	1.38	14.3	78.99	0.21	0.07	2.42	0.03	2.64	1.17	0	0.01	0.92	4.71	0.09	1.62	2.59	10.48	0.4	0.6	3.06	8.06	0		1.6	43.35	3.53	49.69	146.43	519.38	506.94	835.75	841.36	610.57	589.27	755.42	567.78
14.214	0	0.03	0.04	0.03	2.64	0.04	0.06	4.13	1.87	6.23	91.74	29.17	0	16.93	15.09	79.66	0.29	0.06	2.51	0.02	3.6	2.05	0	0.02	1.59	6.23	0.09	1.87	2.63	9.7	0.45	0.42	3.06	6.76	0		0.46	29.95	3.41	51.78	172.82	520.08	504.6	842.05	841.43	600.25	591.71	771.17	566.12
14.247	0	0.03	0.04	0.03	2.72	0.04	0.09	4.2	2.65	6.1	91.6	22.46	0	6.64	20.91	74.85	0.31	0.04	2.93	0.03	4.49	3.17	0	0.02	2.65	6.1	0.1	1.72	3.06	9.15	0.59	0.5	2.95	4.63	0		4.62	35.22	1.88	51.7	167.97	517.96	504.07	844.52	848.92	601.04	594.27	766.65	566.21
14.28	0	0.02	0.03	0.03	3.53	0.04	0.1	5.4	3.13	6.43	89.2	29.33	0	7.18	24.17	79	0.32	0.05	3.13	0.02	3.68	4.32	0	0.03	3.39	6.43	0.08	1.14	3.31	8.06	0.8	1.23	2.91	3.67	0		1.48	34.8	1.59	51.5	175.55	521.54	502.91	848.54	846.17	600.61	591.9	773.91	563.92
14.314	0	0.03	0.03	0.03	3.22	0.04	0.12	4.33	4	7.33	91.34	22.8	0	18.3	25.56	74.07	0.4	0.04	4	0.03	3.11	6.89	0	0.07	4.09	7.33	0.08	1.08	3.76	6.06	1.1	0.66	2.81	3	0		1.52	29.48	1.98	52.53	182.52	512.84	495.85	848.35	848.43	592.94	586.92	773.4	559.57
14.347	0	0.03	0.03	0.03	2.72	0.04	0.14	3.46	3.83	7.31	93.08	16.12	0	6.78	26.59	67.89	0.41	0.02	3.83	0.04	2.94	7.48	0	0.09	4.93	7.31	0.08	0.8	3.57	5.6	1.3	0.24	2.8	1.62	0		2.97	35.11	0.16	52.06	172.64	516.06	496.81	843.66	841.99	594.86	587.63	764.66	556.44
14.381	0	0.03	0.03	0.03	3.8	0.04	0.17	4.81	3.75	10.58	90.37	22.16	0	10.53	32.73	71.61	0.48	0.03	3.75	0.03	4.08	6.89	0	0.16	6.09	10.58	0.08	0.58	4.23	4.01	1.81	0.43	2.25	1.55	0		4.31	32.7	1.35	52	165.8	519.05	495.62	844.01	838.08	601.74	587.11	764.5	555.5
14.414	0	0.03	0.03	0.03	4.02	0.04	0.16	4.93	3.36	11.77	90.13	27.71	0	19.9	31.33	74.12	0.42	0.02	3.36	0.04	3.35	5.02	0	0.29	7.28	11.77	0.08	0.57	4.42	3.52	2.48	1.14	1.96	1.29	0		2.83	28.96	-0.45	53.06	173.45	518.06	498.37	840.88	839.46	592.79	587.55	763.63	557.57
14.447	0	0.02	0.03	0.03	4.81	0.03	0.18	5.82	2.52	12.44	88.35	31.99	0	16.4	34.1	76.14	0.46	0.02	2.52	0.04	2.53	3.34	0	0.34	7.81	12.44	0.07	0.36	4.78	2.94	2.76	1.77	1.82	1.08	0		3.56	30.14	-1.33	52.54	163.16	521.21	501.54	841.05	838.8	599.17	593.16	758.32	557.2
14.481	0	0.03	0.03	0.03	4.34	0.03	0.19	4.92	2.07	15.36	90.16	27.41	0	6.74	33.06	73.33	0.5	0.02	2.07	0.05	2.34	2.5	0	0.77	7.88	15.36	0.06	0.53	5.13	2.5	4.01	0.22	1.55	1.33	0		3.97	35.14	4.62	52.35	171.86	505.03	495.21	833.21	838.63	591.25	586.12	761.08	559.77
14.514	0	0.02	0.03	0.02	5.61	0.03	0.2	6.63	1.97	15.32	86.73	37.9	0	13.76	35.31	78.69	0.48	0.03	1.97	0.05	1.73	2.02	0	1.23	8.5	15.32	0.05	0.76	5.07	2.51	4.39	0.47	1.31	1.34	0		3.41	31.18	0.25	53.13	172.74	504.85	494.48	833.82	841.43	584.33	586.39	754.11	554.57
14.547	0	0.03	0.04	0.03	3.83	0.03	0.22	4.19	2.31	14.12	91.61	23.12	0	6.85	33.23	69.11	0.51	0.02	2.31	0.06	2.02	1.81	0	1.32	9.27	14.12	0.05	1.2	4.72	2.56	4.53	2.05	1.34	1.19	0		-0.71	35.05	3.71	51.26	169.85	500.81	491.66	836.96	841.88	590.8	583.28	757.95	553.13
14.581	0	0.03	0.04	0.02	4.64	0.03	0.3	5.27	2.79	12.99	89.46	26.44	0	7.16	38.57	69.9	0.84	0.02	2.79	0.05	2.13	1.44	0	2.26	10.7	12.99	0.06	2.55	3.99	2.17	6.37	1.93	1.24	1.27	0		0.73	34.81	1.22	51.7	162.93	500.13	492.5	831.26	841.7	586.99	581.38	747.4	552.83
14.614	0	0.02	0.03	0.02	6.16	0.03	0.4	7.51	3.29	11.23	84.99	34.67	0	11.35	44.69	72.91	0.83	0.02	3.29	0.06	1.84	1.23	0	2.42	12.54	11.23	0.06	2.56	3.5	2.11	7.47	0.66	1.22	1.4	0		0.57	32.28	3.69	51.78	181.53	496.78	485.22	834.91	835.99	582.12	580.43	760.62	547.39
14.647	0	0.02	0.04	0.02	5.82	0.03	0.57	6.85	3.41	9.78	86.29	28.16	-0.13	1.73	48.5	67.16	0.96	0.01	3.41	0.08	1.76	1.21	0	3.22	14.52	9.78	0.11	3.71	3.45	1.71	9.8	1.54	1.22	1.1	0		4.27	42.18	0.49	51.26	164.27	495.3	485.73	834.52	841.71	585.84	583.01	745.53	544.47
14.681	0	0.02	0.04	0.02	5.71	0.03	0.8	6.65	4.26	5.88	86.7	22.94	-1.6	2.17	52.57	62.27	1.03	0.01	3.01	0.09	1.26	0.77	0	4.26	14.73	5.88	0.16	4.17	3.22	1.74	15.98	2.49	1.2	1.05	0		1.2	41.04	0.4	51.54	159.39	482.73	484.41	827.45	847.12	577.88	578.85	733.4	543.97
14.714	0	0.03	0.05	0.02	4.37	0.03	0.74	4.76	3.85	4.3	90.48	16.47	-0.56	6.01	49.6	56.56	1.03	0.01	2.74	0.09	0.83	0.66	0	3.85	13.83	4.3	0.29	4.35	3.23	1.93	16.57	0.28	1.17	1.22	0		-1.55	35.75	0.4	51.53	160.44	482.47	484.83	823.5	845.08	574.31	573.75	732.25	545.52
14.748	0	0.03	0.05	0.02	4.51	0.03	0.92	4.97	4.22	2.71	90.06	17.96	-2	6.67	52.76	54.22	1.33	0.01	2.6	0.13	0.54	0.36	0	4.22	13.77	2.71	0.41	6.12	2.63	2.19	20.21	0.75	1.09	1.16	0		-2.46	35.19	2.82	51.68	161.04	480.66	488.1	812.81	837.41	571.02	573.46	730.28	549.61
14.781	0	0.03	0.06	0.02	3.92	0.03	0.71	4.23	3.7	1.85	91.54	18.51	0	12.57	49.4	53.13	1.37	0.01	2.27	0.14	0.46	0.35	0	3.7	8.49	1.85	0.62	3.64	2.37	2.59	21.76	0.54	1.06	1.37	0		-4.34	31.7	5.57	52.69	183.49	470.91	479.92	809.03	829.4	557.65	568.5	739.66	545.18
14.814	0	0.03	0.05	0.02	4.33	0.03	0.53	4.84	3.17	1.44	90.32	27.74	0	8.02	46.35	59.19	1.32	0.01	2.38	0.13	0.4	0.42	0	3.17	7.12	1.44	0.79	2.35	2.44	2.96	22.23	0.55	1.08	1.59	0		-0.55	34.2	0.62	52.77	169.29	467.31	484.14	803.66	837.4	552.91	575.18	719.24	543.66
14.848	0	0.03	0.05	0.02	4.26	0.03	0.38	4.84	2.61	1.23	90.32	33.12	0	19.15	41.91	63.08	1.23	0.02	2.61	0.13	0.4	0.35	0	2.59	4.86	0.93	0.85	1.36	2.47	3.5	21.51	0.55	0.99	1.88	0		-3.57	29.2	1.06	52.32	160.54	463.43	484.04	798.67	836.81	553	571.68	711.01	543.25
14.881	0	0.03	0.05	0.02	4.13	0.03	0.3	4.71	2.42	1.18	90.58	32.18	0	12.42	38.5	65.42	1.18	0.02	2.31	0.15	0.34	0.32	0	2.42	2.84	0.85	1.08	0.64	2.67	3.89	18.64	1.21	1.07	2.39	0		-1.47	31.76	5.36	52.55	167.53	453.41	478.55	793.45	834.56	548.08	567.37	713.99	544.09
14.914	0	0.03	0.05	0.02	3.62	0.03	0.23	4.28	2.54	0.99	91.45	34.55	0	2.26	33.88	66.34	0.99	0.03	2.54	0.12	0.42	0.27	0	2.12	1.69	0.52	0.88	0.67	2.49	5.15	19.05	0.49	1.14	2.78	0		2.7	40.83	0.91	52.52	154.53	453.69	486.37	796.7	849.11	550.95	579.92	702.05	547.57
14.948	0	0.03	0.05	0.02	3.09	0.03	0.2	3.82	2.23	0.94	92.35	30.3	0	7.17	30.89	64.8	0.94	0.03	2.23	0.12	0.45	0.36	0	2.01	1.17	0.26	0.98	0.52	2.05	6.89	18.17	0.5	1.22	2.69	0		-3.18	34.81	-1.34	53.69	180.49	449.57	487.26	796.11	849.6	531.8	581.05	708.67	545.06
14.981	0	0.03	0.04	0.02	3.09	0.03	0.19	3.88	2.16	0.88	92.24	32.11	0	7.88	30.08	65.65	0.88	0.02	1.91	0.1	0.46	0.32	0	2.16	0.99	0.23	1.12	0.7	1.99	7.22	18.36	0.76	1.24	2.39	0		-3.56	34.29	0.52	53.32	177.9	449.6	488.39	796.08	852.85	535.34	577.22	711.27	550.8
15.014	0	0.03	0.04	0.02	3.42	0.03	0.17	4.41	2.51	0.8	91.19	39.25	0	4.67	28.66	70.04	0.8	0.02	2.1	0.07	0.45	0.48	0	2.51	0.89	0.15	1.24	0.87	2.2	7.42	17.85	0.49	1.22	2.14	0		-1.31	37.08	3.42	53.09	178.45	440.06	481.14	795.22	854.24	534.78	572.64	711.65	548.96
15.048	0	0.03	0.04	0.02	3.47	0.03	0.15	4.7	2.4	0.67	90.6	51.61	0	8.79	26.88	72.05	0.67	0.03	1.94	0.07	0.35	0.66	0	2.4	1.41	0.07	1.36	1.16	2.4	8.82	22.09	0.33	1.11	1.72	0	30	-0.1	33.7	1.47	54.09	196.31	428.08	473.87	788.38	851.37	513.43	570.91	707.39	540.61
15.081	0	0.03	0.03	0.02	3.38	0.03	0.13	4.6	2.5	0.58	90.81	55.28	0	2.36	24.26	73.82	0.58	0.02	2.02	0.07	0.26	0.53	0	2.5	1.35	0.07	1.32	1.35	2.51	9.11	22.15	1.67	1.06	1.51	0	30	3.93	40.62	5.85	52.13	162.5	429.93	475.95	788.61	855.12	538.33	571.19	699.12	547.72
15.115	0	0.03	0.03	0.02	3.69	0.03	0.12	5.52	2.37	0.44	88.96	57.5	0	4.68	24.03	76.16	0.44	0.02	1.74	0.06	0.23	0.48	0	2.37	1.55	0.05	1.17	1.09	3.49	11.63	20.93	0.7	0.91	1.18	0	30	2.8	37.07	2.51	53.33	172.8	428.01	479.45	783.32	855.84	524.11	573.7	694.95	547.74
15.148	0	0.03	0.03	0.02	4.14	0.03	0.13	7.22	2.24	0.33	85.57	54.99	0	5.07	25.98	77.59	0.33	0.02	1.62	0.05	0.22	0.5	0	2.24	1.79	0.04	0.82	0.76	4.25	15.11	18.24	1.36	0.89	0.75	0	30	0.41	36.65	2.67	53.04	181.53	431.19	476.7	790.86	854.31	525.72	572.81	704.92	543.82
15.181	0	0.03	0.03	0.02	3.4	0.03	0.12	5.7	2.21	0.31	88.59	50.43	0	8	22.34	74.79	0.31	0.02	1.71	0.07	0.26	0.86	0	2.21	2.15	0.05	0.78	0.36	4.78	15.51	18.76	0.95	0.89	0.42	0	30	4.35	34.21	-1.8	53.59	185.72	426.82	475.96	785.26	853.42	512.16	579.79	693.01	537.55
15.215	0	0.03	0.03	0.02	2.87	0.03	0.11	5.26	2.43	0.27	89.47	42.21	0	3.19	19.49	71.97	0.26	0.03	2.03	0.07	0.27	1.15	0	2.43	2.9	0.05	0.73	0.37	5.68	19.14	17.45	0.58	0.96	0.26	0	30	0.92	39.06	0.93	52.78	183.98	425.26	468.28	792.3	854.03	519.83	567.87	700.69	534.12
15.248	0	0.03	0.03	0.03	2.94	0.03	0.1	5.51	2.56	0.32	88.97	45.88	0	3.8	18.14	73.82	0.25	0.04	2.56	0.09	0.32	1.55	0	2.42	3.06	0.05	0.49	0.3	6.34	19.81	17.46	0.66	0.99	0.15	0	30	-0.43	38.15	-0.18	52.71	174.85	429.14	477.46	785.96	855.09	520.75	570.36	693.27	541.94
15.281	0	0.04	0.03	0.03	2.69	0.03	0.1	4.88	3.54	0.48	90.25	39.9	0	4.89	17.46	71.14	0.2	0.03	3.54	0.12	0.48	2.98	0	2.54	3.18	0.05	0.41	0.31	7.66	20.05	17.09	0.67	1.03	0.06	0	30	4.57	36.83	5.66	52.27	181.01	420.99	470.13	788.56	853.38	525.31	574.76	703.04	540.4
15.315	0	0.04	0.04	0.03	2.36	0.03	0.12	4.34	3.76	0.46	91.32	25.38	0	5.85	18.32	64.63	0.16	0.03	3.76	0.15	0.46	2.45	0	3.25	2.56	0.05	0.3	0.39	10.4	22.8	15.28	3.04	0.94	0.05	0	30	2.01	35.89	-0.98	53.12	180.55	418.96	472.46	782.57	858.49	509.86	569.75	687.68	538.49
15.348	0	0.04	0.04	0.03	2.29	0.03	0.14	4.26	3.31	0.51	91.49	21.29	0	8.09	20.44	61.75	0.17	0.03	3.31	0.15	0.51	2.27	0	3.06	2.6	0.05	0.25	0.28	10.26	23.06	15.31	0.93	0.95	0.01	0	30	2.54	34.15	1.43	52.6	183.59	420.81	470.35	784.38	853.84	514.21	569.7	694.99	537.69
15.382	0	0.05	0.04	0.03	2.16	0.03	0.14	3.99	3.9	0.34	92.02	24.15	0	5.64	19.03	60.56	0.15	0.04	2.38	0.16	0.34	2.01	0	3.9	2.81	0.04	0.22	0.27	11.22	24.05	18.54	0.38	0.8	0.06	0	30	4.33	36.09	-0.63	52.76	181.55	416.94	468.51	782.23	854.79	509.38	571.22	687.01	533.68
15.415	0	0.06	0.05	0.03	1.41	0.03	0.14	2.29	4.07	0.33	95.43	12.98	0	6.34	14.93	51.14	0.16	0.03	2.43	0.2	0.33	1.47	0	4.07	3.38	0.04	0.26	0.3	11.86	23.78	18.51	0.71	0.79	0.07	0	30	2.36	35.46	1.36	52.28	174.82	419.43	469.76	782.24	854.38	516.51	566.6	688.91	537.58
15.448	0	0.06	0.05	0.03	1.31	0.03	0.14	2.02	4.3	0.32	95.97	11.77	0	4.32	13.67	49.97	0.15	0.04	2.13	0.16	0.32	1.06	0	4.3	4.15	0.04	0.27	0.3	12.45	23.13	18.29	0.29	0.78	0.13	0	30	5.36	37.49	0.04	52.44	177.32	419.78	469.49	779.58	850.89	512.53	570.09	686.43	535.4
15.482	0	0.07	0.06	0.04	1.36	0.03	0.15	2.01	4.71	0.34	95.97	9.94	0	3.04	14.4	48.02	0.15	0.03	2.2	0.2	0.34	0.89	0	4.46	4.71	0.04	0.25	0.45	16	24.31	17.89	1.3	0.71	0.16	0	30	6.95	39.32	4.04	51.83	169.86	415.3	464.61	778.6	846.81	520.49	569.15	686.43	532.84
15.515	0	0.08	0.07	0.04	0.98	0.03	0.14	1.46	5.93	0.3	97.08	6.11	0	5.98	10.87	42.05	0.15	0.03	2.06	0.19	0.3	0.43	0	4.15	5.93	0.04	0.31	0.65	15.41	25.95	17.27	0.84	0.67	0.2	0	30	7.01	35.77	3.71	52.15	169.79	420.38	469.03	777.74	847.54	521.12	569.02	688.14	538.52
15.548	0	0.08	0.07	0.04	0.77	0.03	0.15	1.15	6.91	0.25	97.7	4.83	0	2.32	9.21	38.16	0.15	0.02	2.5	0.17	0.25	0.36	0	4.33	6.91	0.04	0.38	1	12.51	25.72	18.09	1.66	0.71	0.25	0	30	1.82	40.7	8.72	51.46	172.57	413.95	459.29	781.93	841.78	527.62	558.31	698.44	533.83
15.582	0	0.09	0.08	0.04	0.66	0.03	0.15	1.03	7.31	0.19	97.95	4	0	6.85	7.31	35.7	0.18	0.02	3	0.16	0.19	0.23	0	4.02	9.75	0.04	0.52	1.79	11.44	27.33	18.08	0.81	0.77	0.27	0	30	6.72	35.05	7.23	51.44	171.3	413.68	456.47	783.99	846.37	525.57	559.77	694.45	531.07
15.615	0	0.1	0.09	0.05	0.53	0.03	0.17	0.77	6.6	0.19	98.46	2.8	0	3.95	6.6	30.46	0.19	0.02	3.3	0.17	0.13	0.21	0	4.47	12.4	0.04	0.71	2.51	10.21	26.25	18.72	0.99	0.77	0.3	0	30	7.36	37.95	7.25	51.24	160.98	414.86	458.36	783.11	849.63	530.47	558.12	689.7	534.47
15.648	0	0.11	0.1	0.05	0.43	0.03	0.19	0.57	5.57	0.2	98.86	2.1	0	3.12	5.57	25.64	0.2	0.02	3.74	0.18	0.19	0.36	0	5.47	15.85	0.04	0.91	3.34	9.95	24.8	19.89	0.32	0.82	0.32	0	30	3.67	39.19	4.78	52.3	173.37	407.03	463.45	774.18	851.59	512.78	560.98	684.39	536.39
15.682	0	0.11	0.1	0.06	0.41	0.03	0.22	0.52	5.77	0.25	98.97	2.64	0	9.08	5.77	24.88	0.23	0.02	3.09	0.19	0.25	0.47	0	6.38	20.03	0.03	1.11	3.08	8.64	23.05	23.56	0.26	0.82	0.39	0	30	4.59	33.52	5.14	52.38	179.01	408.66	463.82	777.84	853	512.82	564.72	689.64	536.74
15.715	0	0.12	0.1	0.07	0.43	0.03	0.26	0.52	6.47	0.41	98.97	3.3	0	17.53	6.47	25.55	0.22	0.02	2.86	0.21	0.41	0.65	0	7.15	25.76	0.02	1.24	3.6	8.55	21.66	25.4	0.36	0.79	0.36	0	30	2.68	29.74	3.09	52.88	189.99	403.54	460.13	777.06	854.54	500.89	560.55	688.79	532.46
15.749	0	0.12	0.1	0.07	0.41	0.03	0.27	0.47	5.18	0.77	99.06	4.14	0	16.17	5.18	26.14	0.24	0.02	2.69	0.18	0.77	0.81	0	8.63	26.6	0.02	1.31	2.38	7.6	20.03	28.1	0.35	0.7	0.32	0	30	3.74	30.23	3.31	52.69	184.47	400.95	462.21	776.22	858.52	502.46	564.98	684.31	534.03
15.782	0	0.11	0.1	0.07	0.42	0.03	0.27	0.46	5.34	0.64	99.08	4.59	0	5.05	5.34	27.11	0.22	0.02	3.22	0.18	0.64	0.86	0	8.72	27.3	0.01	1.24	2.39	6.26	18.54	28.47	0.19	0.69	0.36	0	30	6.86	36.67	5.57	52.33	185.71	396.93	457.47	779.32	859.13	506.24	565.99	688.96	532.79
15.815	0	0.11	0.09	0.08	0.45	0.03	0.29	0.49	5.62	0.59	99.02	5.79	0	4.92	5.62	28.83	0.2	0.02	3.16	0.13	0.59	0.81	0	9.43	29.54	0.01	1.03	3.79	6.51	18.11	29.8	0.36	0.69	0.32	0	30	4.37	36.81	4.34	52.23	179.64	397.17	460.01	778.33	863.08	506.2	563.11	683.55	534.51
15.849	0	0.1	0.09	0.07	0.47	0.03	0.31	0.49	5.31	0.54	99.02	9.03	0	10.86	5.31	31.28	0.2	0.02	4.45	0.12	0.54	1.7	0	11.85	28.29	0.01	0.84	2.39	5.67	15.8	33.3	0.25	0.73	0.3	0	30	5.12	32.52	3.27	52.51	189.33	395.46	455.87	776.98	858.84	498.01	561.54	684.6	529.43
15.882	0	0.1	0.08	0.07	0.55	0.03	0.3	0.6	5.8	0.44	98.8	13.44	0	13.92	5.8	35.49	0.18	0.02	4.42	0.09	0.44	1.61	0	12.45	28.32	0.01	0.71	2.73	5.78	16	34.66	0.46	0.75	0.34	0	30	3.63	31.11	4.37	52.76	188.59	388.37	457.18	776.87	868.95	495.99	560.07	682.85	534.62
15.915	0	0.09	0.07	0.07	0.6	0.03	0.29	0.66	6.45	0.44	98.69	17.01	0	9.33	6.45	37.6	0.16	0.02	4.25	0.08	0.44	1.28	0	12.81	25.99	0.01	0.64	2.99	5.78	15.46	36.01	1.74	0.8	0.39	0	24	4.74	33.37	2.88	52.64	188.72	390.75	454.51	777.18	865.52	495.06	557.58	681.89	530.89
15.949	0	0.09	0.08	0.06	0.57	0.04	0.31	0.63	6.51	0.31	98.74	22.4	0	9.14	6.51	36.27	0.15	0.02	5.2	0.07	0.31	1.6	0	13.78	24.83	0.01	0.49	1.68	5.17	15.66	41.6	1.53	0.83	0.32	0	24	5.96	33.48	6.75	52.28	192.51	382.85	446.77	777.27	863.38	496.02	552.94	687.06	529.2
15.982	0	0.08	0.07	0.05	0.67	0.03	0.24	0.77	6.53	0.31	98.46	30.93	0	10.08	6.53	41.28	0.14	0.02	4.36	0.07	0.31	1.01	0	12.43	19.32	0.01	0.34	1.64	5.25	15.52	42.05	0.8	0.87	0.47	0	24	3.46	32.94	3.44	52.56	192.78	385.05	451.38	775.51	863.48	490.66	557.48	680.94	526.56
16.015	0	0.06	0.06	0.05	0.96	0.03	0.21	1.2	7.89	0.3	97.61	49.03	0	7.11	7.89	50.27	0.14	0.02	4.45	0.07	0.3	1.1	0	11.9	17.03	0.01	0.25	1.33	5.71	15.87	42.58	0.27	0.84	0.66	0	24	5.74	34.85	4.31	52.49	190.75	385.74	451.68	774.3	865.79	492.51	553.54	682.09	532.36
16.049	0	0.06	0.05	0.05	1.19	0.03	0.18	1.49	8.45	0.32	97.02	63.41	0	8.55	8.45	55.73	0.12	0.01	4.46	0.07	0.32	1.19	0	11.26	15.46	0.01	0.17	0.92	6.75	15.22	44.44	3.04	0.87	0.43	0	24	5.69	33.85	5.49	52.54	196.62	375.92	448.68	774.57	870.26	487.27	556.25	682.19	530.42
16.082	0	0.05	0.04	0.04	1.42	0.03	0.14	1.89	8.63	0.43	96.23	66.4	0	13.38	8.63	60.97	0.13	0.01	4.77	0.11	0.43	1.13	0	9.46	10.9	0.01	0.12	0.72	6.81	15.55	40.84	0.52	0.91	0.3	0	24	4.03	31.34	3.51	53.08	215.8	375.98	446.85	775.57	868.21	474.89	554.38	688.99	527.32
16.116	0	0.05	0.04	0.04	1.75	0.04	0.13	2.37	8.78	0.42	95.26	70.54	0	2.74	10.24	65	0.12	0.01	6.12	0.13	0.42	1.06	0	8.78	9.46	0.02	0.09	0.61	8.23	15.5	39.2	0.71	0.95	0.16	0	24	7.39	39.85	2.97	52.74	202.7	372.75	449.39	769.13	866.77	477.02	562.59	676.39	525.94
16.149	0	0.05	0.03	0.04	1.81	0.04	0.11	2.71	8.41	0.5	94.58	64.1	0	5.88	10.13	66.21	0.13	0.01	8.41	0.22	0.5	1.18	0	6.08	7.18	0.02	0.06	0.44	8.48	17.73	34.34	0.95	1.1	0	0	24	5.4	35.87	4.87	52.51	207.08	369.27	448.31	770.56	869.63	476.64	559.52	681.41	528.66
16.182	0	0.04	0.03	0.03	1.91	0.05	0.12	3.07	10.57	0.6	93.85	58.35	0	3.05	12.27	65.81	0.14	0.01	10.57	0.33	0.6	1.43	0	5.38	5.96	0.03	0.04	0.34	8.48	19.07	31.72	0.26	1.16	0	0	24	5.9	39.29	4.45	52.46	201.86	367.74	451.03	768.02	872.53	476.75	561.59	676.29	531.03
16.216	0	0.04	0.03	0.03	2.63	0.05	0.11	5.2	10.54	0.8	89.6	58.06	0	9.02	15.09	73.1	0.13	0.01	10.54	0.4	0.8	1.66	0	4.13	4.29	0.06	0.04	0.31	8.38	22.13	24.28	0.28	1.33	0	0	24	1.23	33.56	3.18	52.7	198.23	362.48	453.18	761.33	875.52	468.89	556.3	665.55	531.4
16.249	0	0.03	0.03	0.03	3.14	0.05	0.11	6.52	10.23	0.89	86.95	62.58	0	9.8	17.7	76.17	0.14	0.02	10.23	0.46	0.89	2.36	0	4.23	3.8	0.08	0.05	0.29	8.14	22.21	23.56	0.12	1.31	0	0	24	-0.74	33.1	4.44	52.68	200.16	359.39	454.15	762.11	879.75	468.83	555.06	667.96	534.74
16.282	0	0.03	0.03	0.03	3.23	0.05	0.12	7.29	8.94	0.91	85.43	53.81	0	8.4	20.14	75.19	0.12	0.02	8.94	0.44	0.91	3	0	3.56	3.46	0.13	0.06	0.61	7.35	23.6	20.05	0.5	1.48	0	0	24	-0.67	33.94	3.91	52.7	194.94	355.41	458.17	760.75	888.78	467.65	557.94	661.69	539.3
16.316	0	0.03	0.03	0.03	2.87	0.04	0.11	6.48	7.23	0.75	87.04	43.42	0	0.41	19.47	72.61	0.12	0.03	7.23	0.46	0.75	2.36	0	2.88	2.94	0.26	0.09	0.75	6.95	23.83	17.43	0.24	1.67	0	0	24	8	49.43	5.97	51.44	177.4	346.79	442.59	756.68	878.12	476.87	554.82	652.15	527.44
16.349	0	0.03	0.03	0.02	2.52	0.05	0.11	5.45	8.14	0.5	89.1	37.93	0	0.5	18.66	69.68	0.11	0.03	8.14	0.47	0.5	1.38	0	2.57	2.69	0.32	0.12	0.74	6.54	23.14	17.52	0.37	1.85	0	0	24	8.76	48.49	9.79	50.75	175.1	341.7	436.53	753.09	869.8	480.86	550.86	654.18	525.92
16.383	0	0.03	0.03	0.02	3.29	0.05	0.12	7.55	7.85	0.62	84.9	38.56	0	0.69	22.56	74.29	0.12	0.05	7.85	0.5	0.23	0.47	0	1.81	1.94	0.62	0.15	0.41	5.95	22.99	13.25	0.83	1.98	0.1	0	24	6.63	46.84	8.7	51.05	172.59	349.04	452.37	744.59	873.41	477.91	554.64	649.96	541.09
16.416	0	0.03	0.03	0.02	2.68	0.05	0.11	5.41	7.6	0.87	89.18	35.29	0	1.14	19.57	71.4	0.12	0.06	7.6	0.41	0.21	0.3	0	1.69	1.89	0.87	0.24	0.34	5.42	20.3	14.39	0.35	2.1	0	0	24	7.01	44.33	8.58	50.73	171.74	341.41	444.87	745.19	870.47	474.38	556.2	643.78	527.95
16.449	0	0.03	0.03	0.02	2.44	0.05	0.09	4.67	8.56	1.02	90.67	36.69	0	2.28	16.8	71.28	0.11	0.08	8.56	0.32	0.17	0.28	0	1.67	1.73	1.02	0.33	0.35	5.4	19.44	15.27	0.23	2.26	0.02	0	24	3.77	40.8	6.77	51.39	189.93	340.23	443.87	751.95	877.35	464.91	553.55	653.03	527.37
16.483	0	0.04	0.03	0.02	1.7	0.05	0.09	3.06	7.94	1.85	93.88	21.48	0	3.41	12.94	64.72	0.12	0.08	7.94	0.34	0.16	0.23	0	1.48	1.69	1.85	0.49	0.52	5	19.33	12.48	1.4	2.72	0	0	24	6.7	38.72	5.91	51.87	194.61	339.43	444.61	750.19	878.16	459.7	557.93	651.96	527.8
16.516	0	0.04	0.04	0.02	1.21	0.05	0.09	1.99	7.94	2.51	96.02	12.77	0	1.85	11.88	56.34	0.1	0.07	7.94	0.34	0.16	0.16	0.02	1.2	1.32	2.51	0.59	0.61	4.08	18.18	13.08	0.62	3.16	0	0	24	5.02	41.85	9.26	50.96	181.28	339.61	447.11	748.2	877.37	471.16	555.48	651.16	534.05
16.549	0	0.05	0.04	0.02	0.92	0.06	0.09	1.35	8.66	2.51	97.3	8.89	0	0.88	9.66	50.94	0.1	0.06	8.66	0.43	0.21	0.22	0.71	1.21	1.23	2.51	0.67	0.8	3.8	16.36	13.43	0.08	3.53	0	0	24	3.95	45.64	6.32	50.17	161.66	349.65	453.99	753.55	881.65	483.32	561.61	642.3	532.33
16.583	0	0.05	0.04	0.02	0.91	0.06	0.09	1.27	7.53	3.93	97.45	11.21	0	0.35	10.14	50.97	0.1	0.06	7.53	0.37	0.19	0.16	0	1.19	1.29	3.93	0.92	0.8	3.56	14.4	16.61	0.37	4.25	0	0	24	6.66	50.28	7.58	49.82	160.85	347	448.65	755.83	881.34	487.22	560.46	645.32	530.84
16.616	0	0.05	0.04	0.02	0.83	0.06	0.09	1.12	7.94	4.05	97.75	8.77	0	1.14	10.54	47.81	0.11	0.05	7.94	0.51	0.27	0.27	0	1.1	1.36	4.05	1.04	0.63	3.54	14.14	16.38	1.35	4.5	0	0	24	8.65	44.31	6.57	50.37	177.43	355.2	459.42	753.98	884.29	479.17	567.55	655.06	544.19
16.649	0	0.05	0.05	0.02	0.66	0.06	0.1	0.85	7.5	5.03	98.29	4.58	0	2.84	10.09	41.29	0.13	0.04	7.5	0.65	0.32	0.3	0	0.86	1.27	5.03	0.88	0.38	4	14.47	14.25	5.28	4.76	0	0	24	8.1	39.66	7.23	50.23	190.23	361.55	458.61	763.93	881.14	482.4	572.76	669.93	540.79
16.683	0	0.05	0.05	0.02	0.61	0.05	0.11	0.69	5.24	4.84	98.61	3.69	0	16.23	10.9	38.62	0.12	0.03	5.24	0.47	0.29	0.41	0	0.95	1.08	4.84	0.85	0.45	3.26	11.3	14.11	2.14	4.62	0	0	24	2.9	30.21	5.86	51.7	211.75	378.31	469.45	774.23	888.07	481.03	569.56	692.29	555.14
16.716	0	0.07	0.07	0.02	0.41	0.06	0.12	0.4	5.67	4.21	99.18	1.47	0	31.17	9.4	28.09	0.12	0.03	5.67	0.47	0.32	0.82	0	0.93	1.17	4.21	1.04	0.6	3.26	10.08	12.96	0.51	4.6	0	0	24	-4.61	25.96	9.24	52.24	233.35	395.28	475.82	782.88	885.69	490.61	551.53	722.64	576.31
16.75	0	0.08	0.08	0.02	0.3	0.05	0.13	0.24	5.15	4.33	99.41	0.83	0	67.55	9.43	19.22	0.13	0.02	3.91	0.45	0.15	0.47	0	0.73	1.41	4.33	0.89	2.13	2.68	7.07	13.84	8.39	5.15	0	0	24	-7.35	18.33	6.15	49.7	231.15	419.98	477.86	812.32	893.14	510.99	558.6	741.95	567.92
16.783	0	0.09	0.1	0.02	0.23	0.05	0.14	0.16	4.58	3.4	99.55	0.52	0	85.47	7.3	12.66	0.14	0.02	2.67	0.34	0.14	0.19	0	0.68	2.23	3.4	1.01	2.78	2.59	5.05	13.73	4.57	4.58	0.17	0	18	-4.99	13.14	7.74	49.85	233.87	439.97	486.69	824.88	894.93	528.73	562.88	761.87	581.31
16.816	0	0.09	0.11	0.02	0.22	0.04	0.15	0.15	4.19	3.07	99.56	0.45	0	84.88	7.65	11.34	0.15	0.03	2.22	0.2	0.12	0.07	0	0.75	2.73	3.07	0.82	3.47	2.45	4.61	13.18	2.39	4.19	0.12	0	18	-8.42	13.37	4.11	48.28	231.33	477.29	489.92	853.35	889.88	556.03	562.09	786.79	578.26
16.85	0	0.09	0.13	0.02	0.24	0.04	0.15	0.15	3.57	2.22	99.53	0.35	0	95.56	8.77	11.65	0.19	0.03	1.54	0.18	0.09	0.01	0	0.65	2.65	2.22	0.53	2.95	2.19	3.75	9.35	13.59	3.57	1.16	0	18	0.61	6.65	-0.18	50.99	223.68	504.68	491.62	868.92	881.15	573.06	571.61	796.68	576.72
16.883	0	0.09	0.14	0.02	0.21	0.04	0.16	0.13	3.35	1.74	99.58	0.33	0	97.61	8.76	8.54	0.18	0.03	1.22	0.1	0.1	0	0	0.64	2.37	1.74	0.49	2.23	1.69	2.92	7.45	19.63	3.35	1.03	0	18	4.92	3.45	-2.95	52.98	216.26	536.95	495.69	892.14	876.26	599.81	579.79	816.06	577.33
16.916	0	0.09	0.15	0.02	0.22	0.04	0.19	0.13	3.27	1.62	99.55	0.33	0	95.54	12.04	7.18	0.2	0.04	1.55	0.05	0.08	0	0	0.58	2.1	1.62	0.55	1.24	1.27	2.1	5.13	43.05	3.27	1.64	0	18	-4.23	6.68	-0.05	50.81	220.47	549.56	503.5	892.13	868.68	608.96	581.2	829.36	575.53
16.95	0	0.08	0.18	0.02	0.3	0.04	0.26	0.19	2.52	1.25	99.4	0.38	0	98.59	19.49	8.16	0.26	0.06	1.66	0.05	0.08	0	0	0.44	1.53	1.25	0.44	0.73	0.98	1.67	2.52	51.15	2.84	3.27	0	18	2.05	-0.76	-1.12	52.66	222.78	560.76	503.62	900.07	868	615.32	585	837.92	576.16
16.983	0	0.06	0.21	0.01	0.49	0.04	0.44	0.34	1.83	1.2	99.02	0.87	0	97.96	31.84	10.61	0.26	0.04	1.63	0.03	0.07	0	0	0.41	0.99	1.2	0.29	0.58	0.88	1.4	1.83	53.08	2.67	4.98	0	12	0.89	-2.64	-0.85	53.02	217.92	574.72	508.08	907.82	864.98	629.09	587.84	846.82	578.77
17.016	0	0.05	0.22	0.01	0.82	0.03	0.68	0.63	1.2	1.18	98.36	1.94	0	98.62	43.29	14.34	0.28	0.04	1.51	0.02	0.08	0.01	0	0.34	0.69	1.18	0.3	0.8	0.75	1.03	1.2	69.45	2.36	6.06	0	12	-5.37	-0.66	1.84	51.3	228.65	578.64	503.33	914.37	859.42	633.52	575.67	862.15	578.07
17.05	0	0.04	0.24	0.01	1.48	0.03	1.28	1.29	0.8	1.09	97.05	6	0	98.4	58.29	16.97	0.34	0.04	1.46	0.02	0.14	0	0	0.27	0.29	1.09	0.19	0.8	0.68	0.6	0.61	31.44	2.04	7.31	0	12	0.28	-1.41	0.38	53.29	210.1	596.35	504.2	926.46	858.49	655.19	580.01	865.26	576.08
17.083	0	0.03	0.34	0.01	1.99	0.03	2.05	1.88	1.16	1.2	95.91	13.15	0	98.51	68.69	15.88	0.34	0.05	1.72	0.03	0.16	0.01	0.41	0.23	0.15	1.2	0.17	1.16	0.67	0.51	0.5	33.55	2.17	10.61	0	12	-2.97	-1.06	2.04	52.51	218.82	596.65	501.91	929.86	855.73	655.45	577.31	874.26	575.17
17.117	0	0.03	0.42	0.01	2.45	0.03	3.21	2.4	0.7	1.1	93.59	23.13	-0.83	98.05	77.69	12.98	0.31	0.05	1.69	0.03	0.16	0.01	1.33	0.16	0.09	1.1	0.15	0.7	0.58	0.31	0.23	52.02	1.76	11.62	0	12	1.79	-2.41	1.9	53.72	219.35	601.78	498.78	935.8	856.35	660.47	571.68	879.73	577.89
17.15	0	0.02	0.5	0.01	3.47	0.03	3.63	3.67	0.53	1.12	92.66	30.83	-2.17	97.52	82.75	18.56	0.22	0.06	1.33	0.02	0.13	0.01	0.76	0.14	0.06	1.12	0.1	0.53	0.53	0.22	0.15	11.65	1.64	14.48	1	18	4.06	-3.64	1.74	55.19	209.12	613.72	505.26	938.94	855.35	672.74	577.72	881.82	581.73
17.183	0	0.02	0.57	0.01	3.99	0.03	3.91	4.36	0.62	1.25	91.28	35.31	-2.86	97.22	85.18	20.45	0.19	0.08	1.06	0.02	0.07	0	0.4	0.14	0.05	1.25	0.09	0.62	0.55	0.18	0.13	77.13	1.61	16.13	0	18	-4.03	-4.22	2.38	52.47	221.97	613.35	498.49	943.97	849.13	669.78	571.03	891.74	572.39
17.217	0	0.02	0.76	0.01	3.72	0.03	4.23	3.98	0.54	1.72	91.54	36.52	-3.1	96.99	85.92	17.48	0.2	0.08	0.98	0.02	0.06	0	0.42	0.09	0.05	1.72	0.09	0.54	0.53	0.11	0.07	59.26	1.56	18.14	0	18	2	-4.63	1.97	54.66	209.16	619.48	503	945.84	852.45	679.45	573.34	888.46	581.19
17.25	0	0.02	0.6	0.01	4.56	0.03	4.47	5.12	0.78	2.16	89.76	42.17	-3.81	96.95	88.63	21.09	0.16	0.11	0.84	0.01	0.04	0	0.47	0.09	0.04	2.16	0.1	0.78	0.56	0.1	0.07	44.96	1.56	16.83	0	18	-2.35	-4.71	0.92	53.32	210.2	623.13	499.96	949.03	847.46	680.6	574.7	890.75	570
17.283	0	0.02	0.71	0.01	4.37	0.03	4.74	4.83	0.94	2.51	90.35	43.57	-3.99	98.44	89.18	19.07	0.17	0.12	0.95	0.01	0.03	0	0	0.08	0.03	2.51	0.07	0.94	0.59	0.07	0.04	86.73	1.49	17.83	0	18	3.1	1.29	-0.32	55.79	203.86	626.67	503.67	945.28	843.76	681.92	575.14	885.72	579.9
17.317	0	0.02	0.56	0.01	4.6	0.03	4.58	5.18	0.63	3.9	89.64	42.9	-3.75	96.93	89.14	20.9	0.14	0.14	0.99	0.01	0.04	0	0	0.06	0.03	3.9	0.07	0.63	0.52	0.04	0.02	70.47	1.6	16.07	0	18	-2.76	4.74	0.89	54.05	206.52	622.01	505.15	936.07	838.28	675.71	572.22	882.12	579.05
17.35	0	0.02	0.51	0.01	4.35	0.03	4.58	4.85	0.72	5.3	90.29	42.27	-3.58	90.1	88.74	19.7	0.15	0.1	1.02	0.01	0.04	0	0	0.06	0.04	5.3	0.06	0.72	0.53	0.04	0.02	36.17	1.68	14.98	0	18	-2.05	10.96	5.33	53.6	212.11	587.4	495.34	905.51	830.81	647.94	564.88	859.94	571.72
17.384	0	0.02	0.42	0.01	4.04	0.03	3.98	4.44	0.57	10.07	91.13	36.37	-2.12	71.37	85.69	20.49	0.16	0.11	2.14	0.01	0.06	0.01	0	0.05	0.07	10.07	0.07	0.57	0.69	0.03	0.02	48.08	1.88	13.57	0	18	-0.33	17.43	5.5	53.76	200.91	574.3	497.2	892.25	831.7	640.65	572.05	841.55	570.58
17.417	0	0.02	0.27	0.01	3.38	0.04	3.35	3.54	0.34	13.33	92.92	28.88	-0.65	43.48	81.15	19.35	0.15	0.14	2.88	0.02	0.09	0.03	0	0.04	0.11	13.33	0.06	0.34	0.97	0.04	0.03	1.76	1.93	9.02	1	24	0.07	23.31	8	52.63	198.66	534.67	481.02	860.67	821.45	610.83	558.72	809.49	558.55
17.45	0	0.03	0.22	0.01	1.61	0.04	1.57	1.4	0.31	12.12	96.78	8.25	0	34.86	62.32	15.32	0.14	0.16	3.48	0.02	0.12	0.08	0	0.04	0.15	12.12	0.08	0.31	1.03	0.06	0.04	0.39	1.94	6.08	0	24	-4.5	25.13	6.83	52.96	196.75	516.25	484.57	844.31	830.29	592.61	555.33	789.24	562.01
17.484	0	0.05	0.16	0.01	0.64	0.04	0.51	0.44	0.3	14.49	98.72	1.13	0	19.22	36.24	13.42	0.14	0.18	3.7	0.04	0.17	0.22	0	0.04	0.27	14.49	0.09	0.3	1.18	0.07	0.07	0.39	1.96	3.04	0	24	-0.65	29.18	8.42	52.94	183.84	503.48	477.8	836.95	827.18	591.42	557.9	775.22	553.88
17.517	0	0.08	0.16	0.02	0.3	0.04	0.23	0.17	0.45	13.13	99.4	0.33	0	15.38	16.89	10	0.16	0.12	2.99	0.08	0.22	0.36	0	0.05	0.45	13.13	0.1	0.3	1.31	0.11	0.1	0.28	1.9	1.93	0	24	-5.04	30.53	8.47	54.01	183.41	476.87	479.62	812.71	830.22	566.48	557.08	749.88	554.85
17.55	0	0.09	0.13	0.02	0.26	0.03	0.16	0.14	0.68	9.64	99.48	0.33	0	12.79	9.64	12.39	0.17	0.11	2.25	0.11	0.2	0.24	0	0.06	0.68	11.19	0.12	0.39	1.32	0.15	0.15	0.27	1.8	0.55	0	24	4.02	31.6	9.82	54.11	178.88	471.41	469.12	812.94	825.9	568.36	557.77	746.89	546.6
17.584	0	0.09	0.13	0.02	0.25	0.03	0.13	0.13	0.9	6.48	99.51	0.33	0	13.14	6.48	13.99	0.17	0.07	2.21	0.2	0.33	0.27	0	0.09	0.9	11.07	0.1	0.31	1.53	0.24	0.26	1.03	1.48	0.3	0	24	5.6	31.44	6.86	54.36	188.23	472.32	471.43	812.45	825.1	560.08	566.6	746.81	542.97
17.617	0	0.09	0.12	0.02	0.25	0.03	0.12	0.13	1.06	4.55	99.51	0.33	0	12.96	4.55	15.78	0.2	0.06	2.11	0.24	0.47	0.31	0	0.1	1.06	9.83	0.09	0.18	1.54	0.3	0.34	0.27	1.36	0	0	24	4.36	31.52	4.56	54.16	180.23	469.68	470.92	809.58	826.1	557.57	566.77	735.34	537.1
17.65	0	0.09	0.12	0.02	0.23	0.03	0.11	0.12	1.04	2.91	99.54	0.33	0	12.22	2.91	15.58	0.23	0.05	2.45	0.34	0.66	0.29	0	0.14	1.04	8.1	0.08	0.13	1.51	0.4	0.57	0.12	1.43	0	0	24	0.53	31.86	6.57	54.64	180	446	469.56	792.2	829.56	540.1	562.91	718.43	538.47
17.684	0	0.09	0.11	0.03	0.24	0.03	0.11	0.13	1.4	2.46	99.51	0.33	0	13.05	2.46	17.74	0.35	0.04	2.41	0.31	0.69	0.14	0	0.17	1.18	6.52	0.12	0.17	1.49	0.6	1.4	0.09	1.5	0.13	0	24	6.05	31.48	6.93	55.39	179.3	445.78	469.72	792.04	834.19	540.46	563.02	718.72	543.66
17.717	0	0.09	0.11	0.02	0.28	0.03	0.11	0.15	1.77	3.38	99.45	0.39	0	26.49	3.38	20.67	0.36	0.02	3.34	0.42	0.66	0.1	0	0.21	1.77	5.07	0.14	0.44	1.39	0.68	1.75	0.3	1.57	0.51	0	24	1.97	27.1	8.74	55.8	182.35	432.86	469.12	780.17	831.06	528.88	560.8	710.39	543.37
17.751	0	0.07	0.09	0.02	0.39	0.04	0.11	0.24	3.75	3.22	99.22	0.84	0	8.86	5.6	28.94	0.46	0.02	3.75	0.3	0.49	0.03	0	0.32	2.24	3.22	0.13	0.86	1.13	1.08	4.26	0.09	1.56	1.13	0	24	4.36	33.65	4.46	56.01	170.74	433.82	474.09	772.45	831.93	525.09	564.83	694.35	542.32
17.784	0	0.06	0.08	0.02	0.52	0.03	0.1	0.36	3.01	1.68	98.97	1.94	0	4.38	6.27	36.53	0.45	0.03	3.01	0.22	0.51	0.05	0	0.46	2.86	1.68	0.11	0.54	1.14	1.92	8.01	0.01	1.45	1.05	0	24	1.95	37.42	6.76	55.82	170.84	422.42	477.01	768.41	838.16	521.69	570.05	690.86	546.25
17.817	0	0.06	0.08	0.03	0.58	0.03	0.1	0.41	4.25	1.33	98.84	2.51	0	17.41	6.21	39.96	0.46	0.03	3.13	0.16	0.61	0.12	0	0.53	4.25	1.33	0.15	0.65	1.26	2.13	7.86	0.05	1.43	1.46	0	24	0.97	29.78	10.79	55.53	180.05	417.76	469.84	774.34	837.43	523.38	566.67	702.09	544.77
17.851	0	0.06	0.07	0.03	0.69	0.03	0.09	0.56	5.44	0.52	98.63	6.21	0	6.18	6.14	44.62	0.49	0.03	2.02	0.17	0.52	0.19	0	0.68	5.44	0.52	0.22	0.31	1.57	4.71	14.93	0.11	1.25	1.26	0	24	-0.33	35.6	6.56	55.82	176.49	412.26	467.33	771.98	844.28	515.04	559.92	690.38	539.85
17.884	0	0.06	0.06	0.03	0.71	0.03	0.08	0.58	4.62	0.45	98.58	7.56	0	12.82	4.62	46.97	0.45	0.05	1.37	0.12	0.41	0.2	0	0.76	4.88	0.44	0.26	0.16	1.78	5.05	15.21	0.09	1.22	0.76	0	24	0.37	31.59	5.05	56.14	193	409.37	461.7	773.98	840.99	504.47	561.25	695.23	531.99
17.917	0	0.05	0.05	0.03	0.93	0.03	0.07	0.9	1.4	0.42	98.14	14.03	0	37.69	5.32	53.92	0.42	0.07	1.4	0.1	0.27	0.16	0	1	4.56	0.25	0.26	0.15	2.26	7.97	16.85	0.1	1.09	0.36	0	24	-0.77	24.51	1.59	56.88	217.14	404.5	455.72	777.18	845.26	485.35	556.76	700.3	526.02
17.951	0	0.05	0.04	0.03	1.1	0.03	0.07	1.17	1.9	0.4	97.66	24.82	0	4.77	5.06	59.09	0.4	0.08	1.3	0.1	0.19	0.14	0	1.9	4.09	0.11	0.24	0.09	2.41	9.25	20.45	0.12	0.98	0.08	0	24	3.11	36.97	2.86	55.99	183.28	397.8	450.75	776.53	851.49	501.35	552.06	682.39	523.47
17.984	0	0.05	0.04	0.03	1.13	0.03	0.07	1.21	1.92	0.32	97.57	26.63	0	2.38	4.31	60.46	0.32	0.11	1.54	0.06	0.14	0.09	0	1.92	3.01	0.08	0.19	0.05	2.62	9.54	20.27	0.29	0.95	0	0	24	3	40.58	1.48	55.84	173.55	395.16	443.49	779.91	848.79	505.43	550.52	674.49	511.28
18.017	0	0.05	0.05	0.03	0.87	0.03	0.07	0.93	2.29	0.26	98.14	16.69	0	1.62	3	53.65	0.26	0.09	2.29	0.06	0.1	0.1	0	1.91	2.1	0.05	0.2	0.04	3.34	11.22	19.67	0.16	0.98	0	0	24	4.5	42.53	3.02	55.16	154.58	399.4	443.7	781.57	849.47	519.86	548.06	670.59	513.78
18.051	0	0.06	0.05	0.03	0.74	0.03	0.07	0.75	2.18	0.17	98.5	11.84	0	2.84	2.45	48.53	0.17	0.08	2.05	0.05	0.09	0.07	0	2.18	1.46	0.03	0.19	0.04	4.25	11.74	19.82	0.18	0.96	0	0	24	4.6	39.67	-2.25	55.44	159.45	404.56	451.31	781.54	854.21	511.76	554.32	667.04	518.05
18.084	0	0.06	0.06	0.03	0.65	0.03	0.07	0.7	2.05	0.14	98.6	9.08	0	12.88	2.05	44.8	0.14	0.1	1.81	0.05	0.07	0.04	0	2.16	0.93	0.02	0.14	0.02	5.03	14.21	19.85	0.1	0.93	0	0	24	5.52	31.56	-0.09	55.2	162.34	409.7	450.2	783	846.74	517.16	556.56	674.4	516.2
18.118	0	0.07	0.06	0.03	0.58	0.03	0.08	0.75	1.87	0.09	98.5	7.25	0	6.1	1.87	40.66	0.09	0.13	1.45	0.06	0.07	0.02	0	2.2	0.69	0.01	0.1	0.02	6.32	20.1	20.94	0.08	0.98	0	0	24	7.97	35.67	0.31	55.09	159.52	411.09	445.42	783.43	839.86	520.96	555.66	673.88	510.22
18.151	0	0.07	0.06	0.03	0.6	0.03	0.08	0.92	1.89	0.07	98.17	6.86	0	1.24	1.89	41.01	0.07	0.14	1.52	0.05	0.07	0.03	0	2.44	0.69	0.01	0.09	0.02	7.81	24.55	19.86	0.3	0.86	0	0	24	10.19	43.9	2.1	55.13	160.56	406.23	436.82	781.85	835.69	520.04	547.49	675.09	505.78
18.184	0	0.08	0.07	0.03	0.54	0.03	0.08	0.89	1.52	0.09	98.23	4.94	0	2.71	1.52	37.24	0.06	0.1	1.49	0.04	0.09	0.03	0	2.25	0.54	0.01	0.1	0.01	9.24	27.9	19.29	0.23	0.83	0	0	24	5.28	39.9	1.32	55.22	155.64	413.13	443.24	786.27	841.37	525.51	544.95	677.65	512.14
18.218	0	0.1	0.08	0.04	0.52	0.03	0.09	1.2	1.84	0.11	97.6	2.62	0	1.43	1.5	32.09	0.04	0.09	1.84	0.05	0.11	0.05	0	2.3	0.41	0.01	0.08	0.01	15.55	40.42	16.25	0.14	0.69	0	0	24	10.32	43.15	2.41	55.42	157.23	411.78	441.67	784.08	837.45	525.84	551.04	677.76	510.52
18.251	0	0.11	0.08	0.04	0.52	0.03	0.09	1.31	1.66	0.09	97.37	2.62	0	1.13	1.16	31.43	0.03	0.09	1.66	0.04	0.09	0.05	0	2.04	0.31	0	0.09	0.01	16.89	43.63	16.92	0.05	0.68	0	0	24	9.47	44.37	5.05	55.05	151.39	407.84	434.39	787.87	838.7	532.36	543.07	679.47	507.33
18.284	0	0.12	0.08	0.05	0.64	0.03	0.08	2.14	1.49	0.09	95.73	5.23	0	1.15	1.14	33.85	0.03	0.12	1.49	0.04	0.09	0.06	0	1.86	0.25	0	0.08	0.01	23.42	53.11	15.2	0.03	0.6	0	0	24	8.12	44.26	1.87	55.31	142.61	413.25	441.15	789.44	844.37	534.99	545.83	673.37	511.33
18.318	0	0.14	0.08	0.07	0.8	0.03	0.08	3.43	1.63	0.08	93.15	10.86	0	6.12	1.38	35.68	0.02	0.15	1.63	0.03	0.08	0.07	0	1.46	0.21	0	0.09	0.01	31.47	62.65	16.8	0.06	0.56	0	0	24	6.37	35.65	-3.62	56.5	186	414.15	441.13	786.17	835.53	503.34	549.6	683.86	504.78
18.351	0	0.15	0.08	0.07	0.76	0.03	0.08	3.36	1.61	0.08	93.28	9.94	0	3.64	1.47	33.37	0.01	0.15	1.61	0.04	0.08	0.09	0	1.28	0.2	0	0.1	0.01	32.54	64.39	18.88	0.03	0.55	0	0	24	7.39	38.38	3.99	55.57	171.31	416.65	439.47	787.64	830.45	524.88	546.4	692.1	509.19
18.385	0	0.15	0.08	0.07	0.83	0.03	0.08	4.87	2.41	0.14	90.27	12.95	0	3.23	1.23	34.95	0.01	0.17	2.41	0.03	0.14	0.08	0	0.84	0.19	0	0.1	0.01	34.68	72.3	17.21	0.07	0.55	0	0	24	6.7	39	4.7	55.66	177.63	412.09	429.05	781.63	818.48	517.4	532.85	692.25	501.51
18.418
18.451
18.485
18.518
18.551
18.585
18.618
18.651
18.685
18.718
18.752
18.785
18.818
18.852
18.885
18.918
18.952
18.985
19.018
19.052
19.085
19.119
19.152
19.185
19.219
19.252
19.285
19.319
19.352
19.386
19.419
19.452
19.486
19.519
19.552
19.586
19.619
19.652
19.686
19.719
19.753
19.786
19.819
19.853
19.886
19.919
19.953
19.986
20.019
20.053
20.086
20.12
20.153
20.186
20.22
20.253
20.286
20.32
20.353
20.387
20.42
20.453
20.487
20.52
20.553
20.587
20.62
20.653
20.687
20.72
20.754
20.787
20.82
20.854
20.887
20.92
20.954
20.987
21.02
21.054
21.087
21.121
21.154
21.187
21.221
21.254
21.287
21.321
21.354
21.388
21.421
21.454
21.488
21.521
21.554
21.588
21.621
21.654
21.688
21.721
21.755
21.788
21.821
21.855
21.888
21.921
21.955
21.988
22.021
22.055	0	0.16	0.05	0.13	14.51	0.05	0.43	6.18	0.76	1.46	70.98	95.03	0	94.46	48.73	49.32	0.03	4.77	3.02	0.01	0.1	0.14	0	0.23	0.01	1.46	0.05	0.76	80.74	11.89	0	0.01	5.42	2.48	0	24	0.4	-7.82	2.66	53.86	213.18	651.53	479.03	995.21	848.71	719.2	552.5	932.3	558.17
22.088	0	0.16	0.07	0.11	7.62	0.04	0.41	2.09	0.4	7.79	84.76	84.19	0	97.2	42.97	40.91	0.11	1.34	1.89	0.01	0.13	0.07	0	0.29	0.01	7.79	0.13	0.4	71.17	2.4	0.01	0.71	3.11	1.86	0	24	0.81	-4.26	5.26	54.53	194.21	652.79	480.25	988.92	841.14	730.36	545.76	923.62	564.94
22.122	0	0.15	0.08	0.09	5.23	0.04	0.41	1.45	0.36	21.29	89.55	69.44	0	89.52	40.42	36.01	0.16	1.05	1.82	0.03	0.13	0.06	0	0.27	0.01	21.29	0.14	0.36	63.13	1.23	0.01	3.39	2.62	2.54	0	24	2.93	-11.27	6.44	55.19	190.06	657.57	481.51	985.39	833.6	734.78	544.25	923.53	566.62
22.155	0	0.19	0.11	0.1	2.68	0.04	0.27	0.65	0.33	28.73	94.64	41.07	0	86.68	28.73	28.61	0.25	1.09	1.84	0.04	0.16	0.06	0	0.19	0.01	28.96	0.18	0.33	60.11	0.82	0.02	0.42	2.67	3.08	0	24	1.15	-12.63	5.52	54.38	187.02	658.72	480.47	987.12	831.29	736.37	542.1	921.84	566.17
22.188	0	0.15	0.1	0.09	4.13	0.04	0.39	1.13	0.41	28.83	91.75	58.39	0	92.37	38	32.79	0.32	1.12	1.71	0.05	0.14	0.04	0	0.17	0.02	28.83	0.25	0.41	59.55	0.76	0.02	0.71	2.52	2.8	0	24	0.06	-9.53	5.28	54.28	196.18	659.78	479.42	986.92	827.79	732.12	541.06	926.86	564.78
22.222	0	0.18	0.1	0.1	3.33	0.03	0.29	0.82	0.5	26.27	93.34	48.99	0	95.26	31	31.92	0.23	1.24	1.59	0.04	0.09	0.03	0	0.19	0.02	26.27	0.26	0.5	60.91	0.83	0.02	0.58	2.22	2.63	0	24	4.64	-7	7.36	55.94	196.37	658.65	479.42	984.89	828.32	734.04	539.9	928.11	569.91
22.255	0	0.2	0.11	0.12	3.78	0.03	0.33	0.85	0.43	22.86	92.44	62.5	0	94.78	33.63	30.12	0.22	1.22	1.37	0.03	0.04	0.02	0	0.16	0.01	22.86	0.25	0.43	66.06	0.82	0.02	0.27	2.21	2.91	0	24	-1.27	-7.51	6.83	53.62	194.29	660.36	479.13	987.54	830	735.74	541.23	929.07	560.52
22.288	0	0.21	0.12	0.11	3.17	0.03	0.34	0.72	0.68	22.75	93.66	57.56	0	91.76	33.11	26.61	0.18	1.11	1.12	0.03	0.02	0.01	0	0.18	0.02	22.75	0.28	0.68	64.02	0.81	0.02	0.79	2.31	3.48	0	24	2.39	-9.95	4.77	54.51	200.26	665.72	480.87	992.12	831.41	734.59	546.63	934.24	562.29
22.322	0	0.23	0.14	0.11	2.4	0.03	0.33	0.5	0.47	21.19	95.2	51.13	0	90.98	30.07	21.16	0.19	0.96	1.02	0.05	0.03	0.02	0	0.18	0.02	21.19	0.37	0.47	63.83	0.84	0.02	0.57	2.15	3.32	0	24	5.06	-10.44	6.03	55.49	195.41	669.11	481.04	997.15	831.52	743.69	542.89	937.03	571.29
22.355	0	0.22	0.19	0.1	2.14	0.03	0.43	0.47	0.65	21.72	95.73	50.77	0	83.66	33.65	15.95	0.25	0.97	0.92	0.06	0.04	0.02	0	0.17	0.02	21.72	0.38	0.65	60.07	0.71	0.03	8.73	1.88	5.03	0	24	3.44	-13.83	6.03	54.66	190.28	678.52	487.65	1003.1	835.41	753.47	549.56	942.3	573.09
22.389	0	0.25	0.23	0.11	1.99	0.03	0.42	0.4	0.45	16.32	96.02	53.6	0	83.67	32.52	13.44	0.19	0.9	0.83	0.05	0.06	0.01	0	0.16	0.02	16.32	0.38	0.45	62.61	0.75	0.03	0.36	1.77	5.84	0	24	1.2	-13.83	8.3	54.13	182.03	682.98	487.98	1004.53	831.82	763.83	545.71	943.71	573.64
22.422	0	0.25	0.23	0.1	2.18	0.03	0.5	0.44	0.44	13.91	95.63	61.64	0	70.47	35.84	12.42	0.2	0.94	0.72	0.04	0.09	0.01	0	0.17	0.02	13.91	0.39	0.44	63.4	0.77	0.03	1.07	1.77	5.89	0	24	2.87	-17.65	5.69	53.92	185.64	686.57	488.8	1007.89	831.56	761.76	548.62	945.56	574.67
22.455	0	0.29	0.27	0.12	1.76	0.03	0.4	0.33	0.38	13.94	96.48	52.88	0	48.64	30.16	10.73	0.19	0.98	0.65	0.03	0.08	0.01	0	0.19	0.02	13.94	0.32	0.38	64.61	1	0.03	3.69	1.77	6.88	0	24	2.01	-22.27	8	52.93	183.85	690.38	490.25	1010.91	829.31	770.47	544.24	950.63	580.89
22.489	0	0.27	0.32	0.11	2.17	0.03	0.56	0.41	0.22	12.59	95.66	68.87	0	70.67	37.09	9.33	0.22	0.88	0.66	0.04	0.07	0.02	0	0.21	0.03	12.59	0.28	0.2	66.13	1.09	0.03	0.35	1.67	7.98	0	24	3.43	-17.6	9.15	53.97	178.06	694.59	490.19	1011.7	829.69	776.49	546.6	952	576.63
22.522	0	0.27	0.31	0.11	2.08	0.03	0.55	0.41	0.25	11.9	95.83	66.28	0	61.74	36.66	9.17	0.18	0.87	0.58	0.03	0.09	0.02	0	0.21	0.03	11.9	0.29	0.25	65.08	1.21	0.03	0.4	1.64	7.73	0	24	3.87	-19.61	8.91	53.77	181.21	698.69	492.07	1011.91	826.7	777.05	547.55	955.62	578.37
22.555	0	0.24	0.26	0.1	2.66	0.03	0.69	0.54	0.21	11.61	94.69	76.51	0	56.27	42.11	10.44	0.19	1.02	0.6	0.03	0.05	0.03	0	0.21	0.03	11.61	0.24	0.17	65.91	1.4	0.04	0.29	1.6	6.23	0	24	4.02	-20.74	7.85	53.49	178.4	702.73	492.63	1013.67	824.94	779.55	548.69	955.62	577.42
22.589	0	0.22	0.26	0.09	3.09	0.03	0.94	0.66	0.23	11.63	93.81	84.07	0	66.66	48.54	9.07	0.23	0.83	0.63	0.03	0.05	0.02	0	0.21	0.04	11.63	0.21	0.18	65.5	1.39	0.04	3.34	1.48	5.83	0	24	5.01	-18.54	8.41	53.66	177.05	704.88	493.05	1015.65	825.14	783.13	548.46	957.39	579.8
22.622	0	0.24	0.22	0.1	2.81	0.03	0.85	0.59	0.27	11.01	94.37	81.46	0	72.85	45.9	8.61	0.27	0.8	0.8	0.03	0.05	0.02	0	0.2	0.03	11.01	0.22	0.23	65.85	1.57	0.04	11.52	1.53	4.35	0	24	2.59	-17.06	7.71	53.04	174.77	712.97	500.51	1017.49	825.08	787.93	554.73	960.25	583.91
22.655	0	0.23	0.22	0.09	3.18	0.03	1.07	0.68	0.28	10.19	93.63	87.57	0	83.02	50.65	7.09	0.28	0.86	1.45	0.05	0.07	0.05	0	0.2	0.04	10.19	0.23	0.21	66.98	1.87	0.04	26.51	1.68	4.17	0	24	2.76	-14.07	8.15	53.13	172.73	715.79	503.25	1015.92	823.37	790.03	556.6	960.23	586.03
22.689
22.722
22.756
22.789
22.822
22.856
22.889
22.922
22.956
22.989
23.022
23.056	0	0.17	0.75	0.07	2.03	0.05	0.77	0.58	1	25.11	95.94	66.57	0	98.51	45.4	8.44	1	0.25	3.07	0.09	0.56	0.75	0	0.12	0.03	25.11	0.27	0.9	56.5	2.65	0.01	14.64	4.98	18.17	0	24	4.7	-1.04	6.62	52.35	186.75	724.09	539.86	1041.9	877.69	799.2	596.92	982.44	632.95
23.089	0	0.14	0.7	0.05	1.05	0.06	0.4	0.37	0.78	33.2	97.91	18.41	0	98.24	33.2	11.07	0.78	0.19	2.45	0.07	0.6	0.07	0	0.06	0.02	39.67	0.1	0.66	41.61	1.16	0.01	11.75	6.3	19.03	0	24	5.4	-1.89	5.9	53.05	178.07	729.43	543.61	1031.54	867.91	798.78	601.98	975.25	625.75
23.123	0	0.05	1.02	0.01	0.47	0.15	0.32	0.37	0.69	34.43	97.97	2.74	3.19	94.41	34.43	10.51	0.55	0.13	3.7	0.11	0.74	0.08	0	0.03	0.03	84.6	0.07	0.69	14.48	0.33	0.01	7.5	14.74	28.49	0	24	-0.77	-7.87	7.13	51.61	173.02	728.96	545.64	1021.3	859.27	797.03	600.89	969.11	618.97
23.156	0	0.04	0.92	0.01	0.35	0.27	0.37	0.36	1.04	38.87	98.15	2.08	7.11	96.76	38.87	6.13	1.04	0.1	4.39	0.2	0.93	0.07	0	0.01	0.03	91.47	0.07	0.68	6.54	0.19	0	9.34	19.36	29.7	0	24	-2.75	-5.02	8.74	51.43	168.94	727.58	546.07	1013.46	851.81	796.48	598.9	964.33	618.05
23.189	0	0.04	0.72	0.01	0.48	0.21	0.56	0.5	1.09	46.07	98.56	3.78	3.17	97.62	46.07	6.41	0.89	0.07	4.98	0.17	0.86	0.03	0	0.01	0.04	93.73	0.06	1.09	6.98	0.23	0	32.79	16.83	25.66	0	24	-4.75	-3.43	9.39	51.51	169.45	728.09	546.44	1007.08	843.71	794.41	595.4	962.3	618.31
23.223	0	0.04	0.37	0.01	0.6	0.16	0.63	0.57	2.3	47.6	98.73	4.63	0.11	97.67	47.6	8.27	0.68	0.09	5.6	0.11	0.76	0.06	0	0.03	0.06	95.53	0.07	2.3	8.08	0.21	0	29.9	14.11	18	0	24	0.58	-3.32	6.84	52.51	163.53	726.28	544.01	1004.03	842.69	791	597.38	953.67	614.14
23.256	0	0.04	0.26	0.01	0.69	0.15	0.67	0.67	3.8	49.26	98.61	4.87	0	96.67	49.26	10.54	0.81	0.08	5.21	0.11	0.53	0.06	0	0.04	0.08	95.9	0.09	3.8	7.08	0.22	0	14.34	13.49	14.65	0	24	-0.77	-5.16	8.73	52.57	167.17	728	547.06	997.86	835.16	789.87	595.74	955.47	618.57
23.289	0	0.04	0.24	0.01	0.71	0.12	0.67	0.65	5.73	48.03	98.57	4.47	0	94.98	48.03	10.99	1.07	0.07	4.22	0.13	0.35	0.07	0	0.05	0.08	96.75	0.1	5.73	7.19	0.19	0	52.87	12.14	13.13	0	24	-4.33	-7.3	6.93	51.78	177.96	726.21	540.08	1002.31	832.09	783.87	589.56	960.39	612.19
23.323	0	0.04	0.2	0.01	0.71	0.11	0.62	0.63	6.96	46.64	98.58	4.14	0	98.72	46.64	11.55	1.01	0.05	3.4	0.11	0.25	0.06	0	0.05	0.09	96.83	0.1	6.96	7.58	0.19	0	46.13	11.77	11.28	0	18	-1.76	-0.28	7.25	52.73	167.24	726.01	541.99	996.54	830.37	786.24	591.67	952.12	612.97
23.356	0	0.04	0.2	0.01	1.05	0.09	1.07	0.97	4.79	57.45	97.87	9.17	0	97.61	57.45	11.22	1.08	0.04	2.83	0.11	0.22	0.04	0	0.06	0.14	96.6	0.13	4.79	7.35	0.19	0.01	38.73	10.22	9.95	0	18	-1.08	3.45	10.52	53.19	161.07	725.49	539.17	991.31	823.14	790.55	586.93	949.87	610.64
23.39	0	0.04	0.13	0.01	1.26	0.08	1.27	1.16	4.25	61.07	97.47	12.05	0	98.47	61.07	11.92	1.09	0.03	1.85	0.1	0.16	0.02	0	0.08	0.18	96.39	0.16	4.25	7.52	0.2	0.01	79.18	9.36	5.11	0	18	-1.95	1.16	8.72	52.9	163.67	724.91	541.01	992.26	826.71	787	590.47	949.49	610.1
23.423	0	0.03	0.09	0.01	1.57	0.07	1.32	1.47	3.35	63.02	96.86	14.77	0	97.34	63.02	15.78	1.17	0.04	1.99	0.08	0.19	0.03	0	0.09	0.21	96.82	0.18	3.35	8.5	0.2	0.01	49.04	9.01	2.69	0	18	2.31	4	10.13	54.17	170.01	721.41	537.85	993.47	828.5	785.22	588.98	953.62	612.31
23.456	0	0.04	0.08	0.01	1.32	0.07	0.97	1.16	1.87	56.23	97.37	8.94	0	98.08	56.23	16.85	1.14	0.04	1.84	0.07	0.2	0.04	0	0.12	0.22	96.88	0.19	1.87	8.22	0.19	0.01	47.63	8.45	1.69	0	18	1.48	-2.34	7.39	54.02	170.18	722.69	538.49	996.48	830.59	782.95	594.93	952.7	607.13
23.49	0	0.03	0.09	0.01	1.74	0.06	1.23	1.55	1.7	61.68	96.53	14.38	0	98.78	61.68	18.5	1.14	0.04	1.95	0.08	0.18	0.04	0	0.13	0.17	97.06	0.17	1.7	9.45	0.2	0.01	78.04	7.85	2.23	0	18	2.37	-0.02	8.55	54.24	165.68	721.27	539.88	993.99	832.5	785.1	590.41	949.16	613.45
23.523	0	0.04	0.1	0.01	1.54	0.06	1.21	1.31	1.64	60.02	96.91	13.35	0	97	60.02	16.01	1.25	0.03	2.22	0.1	0.21	0.05	0	0.13	0.15	97.09	0.16	1.64	10.04	0.19	0.01	56.26	7.7	2.75	0	12	-1.85	-4.63	7.79	52.51	174.19	728.22	541.61	1003.29	834.79	788.2	591.98	961.09	613.23
23.556	0	0.03	0.09	0.01	1.99	0.06	1.26	1.79	1.69	62.96	96.01	16.33	0	97.1	62.96	20.78	0.96	0.04	1.75	0.06	0.14	0.03	0	0.14	0.13	96.85	0.15	1.69	10.05	0.17	0.01	91.71	7.43	2.53	0	12	0.63	-4.44	8.57	53.29	170.76	729.15	542.89	1004.9	837.56	792.21	593.05	961.31	616.85
23.59	0	0.03	0.11	0.01	2.18	0.05	1.54	1.95	1.99	66.07	95.63	19.1	0	96.43	66.07	19.73	1.04	0.04	1.71	0.06	0.14	0.02	0	0.19	0.14	97	0.13	1.99	9.31	0.16	0.01	87.67	6.3	3.4	0	12	-0.62	-5.52	8.87	52.76	177.18	728.44	541.93	1006.26	838.19	790.09	591.97	965.64	616.01
23.623	0	0.04	0.11	0.01	1.9	0.05	1.33	1.65	2.56	62.59	96.21	14.57	0	95.37	62.59	19.16	0.98	0.04	1.62	0.07	0.17	0.02	0	0.19	0.14	96.37	0.12	2.56	8.73	0.16	0.01	27.35	6.16	3.32	0	12	-1.21	-6.88	7.19	52.52	173.55	733.97	543.21	1011.75	840.3	794.6	595.54	967.21	613.58
23.656	0	0.04	0.12	0.01	1.95	0.05	1.16	1.67	2.71	60.17	96.09	12.4	0	95.75	60.17	21.85	0.73	0.04	1.15	0.04	0.15	0.01	0	0.25	0.13	96.01	0.11	2.71	8.83	0.13	0.02	81.36	5.4	4.45	0	12	-2.88	-6.43	7.91	52.11	169.9	734.47	543.28	1013.84	840.21	798.85	592.88	967.04	616.88
23.69	0	0.04	0.15	0.01	1.58	0.04	1.01	1.24	3.57	55.41	96.84	8.44	0	95.55	55.41	19.39	0.59	0.04	0.93	0.03	0.14	0.01	0	0.38	0.16	95.05	0.12	3.57	8.25	0.09	0.02	69.03	4.24	5.28	0	12	-3.12	-6.67	8.95	52.14	173.31	734.38	542.52	1013.93	840.17	798.68	591.99	970.38	615.54
23.723	0	0.04	0.18	0.01	1.55	0.04	1.05	1.21	3.59	55.72	96.91	8.41	0	94.72	55.72	18.51	0.49	0.04	0.74	0.02	0.12	0.01	0	0.38	0.16	93.81	0.14	3.59	7.91	0.09	0.02	62.88	4	6.53	0	12	-3.5	-7.57	8.34	52.05	172.52	734.1	541.09	1015.9	840.33	799.13	590.54	969.86	615.3
23.757	0	0.05	0.23	0.01	1.07	0.04	0.77	0.75	2.92	47.37	97.87	4.43	0	93.33	47.37	15.17	0.4	0.03	0.45	0.02	0.08	0.01	0	0.31	0.14	90.59	0.15	2.92	7.73	0.07	0.03	63.89	3.48	7.76	0	12	-3.39	-8.81	8.98	51.89	173.1	735.71	540.7	1018.99	842.09	802.06	590.4	973.45	614.63
23.79	0	0.05	0.25	0.01	1.04	0.03	0.81	0.72	2.17	47.85	97.92	4.36	0	87.86	47.85	13.85	0.31	0.04	0.4	0.01	0.08	0.01	0	0.28	0.15	88.47	0.15	2.17	7.04	0.06	0.03	66.98	2.93	7.75	0	12	-2.49	-12.1	10.12	52.31	168.58	735.76	540.33	1015.33	838.32	803.85	589.02	970.64	613.49
23.823	0	0.05	0.3	0.01	0.99	0.03	1.08	0.69	1.66	52.24	97.83	5.68	0	94.71	52.24	8.42	0.34	0.03	0.49	0.02	0.1	0.01	0	0.26	0.18	87.35	0.16	1.66	6.12	0.06	0.03	37.7	2.8	8.1	0	12	-3.19	-7.57	8.55	52.25	180.91	735.11	536.37	1021.04	839.49	798.44	589.97	978.31	609.36
23.857	0	0.05	0.3	0.01	1.08	0.03	1.34	0.77	1.71	56.31	97.32	7.38	0	92.91	56.31	7.09	0.31	0.03	0.47	0.01	0.09	0	0	0.28	0.17	82.16	0.18	1.71	5.54	0.05	0.04	58.13	2.53	7.62	1	18	-0.3	-9.14	8.07	52.83	177.51	735.05	536.04	1022.47	842.9	800.17	588.53	976.19	611.48
23.89	0	0.05	0.37	0.01	1.18	0.03	1.58	0.87	1.71	59.76	96.84	9.24	0	92.38	59.76	6.52	0.37	0.04	0.55	0.01	0.1	0	0	0.24	0.15	80.2	0.19	1.71	5.14	0.04	0.04	39.7	2.47	9.4	0	18	-3.61	-9.53	7.42	51.83	180.9	735.83	534.93	1025.74	843.09	799.68	587.36	979.26	609.18
23.923	0	0.05	0.39	0.01	1.21	0.03	1.86	0.9	2.37	62.65	96.28	11.05	0	90.74	62.65	4.39	0.34	0.03	0.6	0.02	0.11	0	0	0.21	0.14	75.85	0.25	2.47	4.73	0.04	0.04	73.82	2.37	9.26	0	18	-1.39	-10.59	8.58	52.46	177.66	737.74	534.94	1027.04	843.12	804.57	586.5	980.51	611.21
23.957	0	0.04	0.48	0.01	1.47	0.03	2.55	1.17	2.1	62.85	94.91	16.9	0	86.86	69.58	3.85	0.25	0.03	0.6	0.02	0.06	0	0	0.15	0.1	62.85	0.19	2.1	3.93	0.03	0.04	93.66	2.15	11.01	0	18	3.06	-12.56	7.42	53.59	178.55	743.79	533.03	1033.99	843.56	808.96	587.32	986	610.45
23.99	0	0.04	0.58	0.01	1.51	0.03	2.74	1.2	1.51	61.18	94.51	18.47	0	87.14	70.98	3.15	0.27	0.03	0.53	0.03	0.08	0	0	0.13	0.07	61.18	0.15	1.51	3.87	0.02	0.04	51.67	2.03	12.55	0	18	0.14	-12.44	6.68	52.72	175.48	744.71	533.88	1039.06	846.34	812.58	586.65	985.98	613.53
24.023	0	0.04	0.75	0.01	1.46	0.03	2.82	1.17	1.65	51.78	94.36	17.63	0	88.08	71.26	2.28	0.28	0.03	0.51	0.03	0.08	0	0	0.11	0.08	51.78	0.17	1.65	2.89	0.02	0.04	58.91	1.94	14.63	0	18	2.16	-12	8.48	53.24	179.96	746.28	535.04	1042.84	851.27	815.82	588.09	993.55	616.34
24.057	0	0.04	0.86	0.01	1.45	0.03	2.67	1.16	0.75	37.66	94.66	16	0	93.19	70.15	3.14	0.22	0.03	0.42	0.02	0.06	0	0	0.09	0.05	37.66	0.12	0.75	2.54	0.02	0.04	73.47	1.56	15.96	0	18	-4.38	-8.92	10.23	51.59	171.83	748.93	538.46	1041.87	848.58	822.86	586.75	991.82	618.02
24.09	0	0.04	1.1	0.01	1.37	0.03	2.37	1.07	0.45	32.59	95.26	13.55	0	86.04	67.6	3.64	0.23	0.03	0.32	0.02	0.1	0	0	0.06	0.03	32.59	0.08	0.45	2.67	0.01	0.04	56.91	1.44	18.34	0	18	-2.55	-12.91	10.52	52.22	172.58	751.84	541.01	1041.21	847.72	824.13	588.98	993.87	620.15
24.124	0	0.04	1.27	0.01	1.29	0.03	1.96	0.99	0.18	27.21	96.08	10.47	0	95.09	63.89	5.46	0.18	0.04	0.26	0.02	0.05	0	0	0.05	0.03	27.21	0.06	0.17	2.74	0.01	0.04	44.1	1.27	20.02	0	18	-6.28	-7.18	10.3	51.46	185.18	752.96	536.38	1046.41	846.41	821.18	586.07	1004.26	613.82
24.157	0	0.04	1.47	0.01	1.21	0.03	1.85	0.9	0.26	24.32	96.31	9.21	0	94.24	62.2	5.02	0.26	0.03	0.29	0.02	0.05	0	0	0.03	0.02	24.32	0.04	0.18	2.65	0.01	0.04	24.24	1.16	21.19	1	24	-1.74	-8.02	8.83	52.51	188.5	754.81	533.28	1053.22	850.18	821.53	589.15	1008.81	610.52
24.19	0	0.04	1.99	0.01	1.14	0.03	1.6	0.84	0.27	24.46	96.02	7.53	0	90.53	59.38	6.02	0.27	0.03	0.38	0.02	0.06	0	0	0.03	0.02	24.46	0.02	0.18	2.74	0.01	0.04	51.36	1.18	24.32	0	24	0.82	-10.71	7.52	53.15	186.5	761.45	535.57	1060.56	854.88	827.6	590.9	1012.62	614.44
24.224	0	0.04	1.95	0.01	1.14	0.03	1.19	0.84	0.3	25.91	96.1	5.23	0	93.36	54.46	10.88	0.3	0.04	0.33	0.02	0.04	0	0	0.02	0.01	25.91	0.02	0.2	2.82	0.01	0.04	90.91	1.09	25.21	0	24	-1.11	-8.79	7.16	53.19	175.37	765.88	539.39	1062.45	854.33	835.56	592.08	1008.81	619.26
24.257	0	0.04	1.39	0.01	1.48	0.03	1.13	1.16	0.28	28.35	97.05	5.7	0	94.93	55.75	17.45	0.28	0.04	0.3	0.02	0.03	0	0	0.02	0.01	28.35	0.01	0.16	2.66	0.01	0.04	94	1.08	23.51	0	24	-2.78	-7.35	7.9	52.92	176.6	766.76	538.73	1059.79	850.91	834.89	591.39	1009.95	614.64
24.29	0	0.03	1.05	0.01	2.47	0.03	1.6	2.21	0.33	29.04	95.05	11.78	0	94.85	65.71	23.31	0.33	0.04	0.33	0.02	0.02	0	0	0.01	0.01	29.04	0.01	0.15	2.57	0.01	0.04	73.75	1.09	22.21	0	24	0.13	-7.43	7.27	54.48	180.32	769.32	541.08	1057.37	848.38	832.33	594.48	1011.25	616.88
24.324	0	0.03	1.03	0.01	2.32	0.03	1.77	2.04	0.31	26.62	95.36	12.94	0	96.88	66.81	20.17	0.31	0.04	0.31	0.03	0.01	0	0	0.01	0.01	26.62	0.01	0.17	2.8	0.01	0.04	83.11	1.16	21.34	0	24	-2.99	-4.81	9.05	53.14	188.71	772.99	540.29	1066.51	851.74	837.67	593.14	1024.79	617.61
24.357	0	0.03	0.79	0.01	2.32	0.03	1.32	2.04	0.3	27.28	95.37	9.27	0	93.95	62.08	24.9	0.3	0.04	0.44	0.04	0.02	0	0	0.01	0.01	27.28	0.01	0.22	2.86	0.01	0.04	72.49	1.23	20.03	0	24	4.63	-8.29	8.56	55.43	186.68	776.3	539.09	1072.12	856.15	842.38	594.15	1027.25	620.1
24.391	0	0.03	0.85	0.01	2.19	0.03	1.4	1.91	0.41	27.48	95.63	9.58	0	94.56	62.66	22.7	0.22	0.04	0.53	0.04	0.03	0	0	0.01	0.01	27.48	0.01	0.41	2.73	0.01	0.04	80.78	1.23	20.17	0	24	0.58	-7.72	6.42	53.66	192.31	776.31	537.08	1078.79	860.32	839.66	595.03	1030.94	614.93
24.424	0	0.03	0.54	0.01	2.59	0.03	1.14	2.36	0.32	27.25	94.81	8.32	0	94.32	60.6	29.96	0.2	0.05	0.54	0.04	0.03	0	0	0	0.01	27.25	0.01	0.32	2.87	0.01	0.03	53.53	1.26	17.6	0	24	2.11	-7.95	7.69	54.18	189.69	776.64	535.97	1081.76	862.1	844.69	592.57	1032.7	617.76
24.457	0	0.03	0.47	0.01	2.6	0.03	1.12	2.37	0.35	26.69	94.81	8.19	0	96.1	60.45	30.28	0.18	0.06	0.63	0.04	0.03	0	0	0	0.01	26.69	0.01	0.35	2.81	0.01	0.03	81.57	1.34	16.37	0	24	2.29	-5.97	7.38	54.01	193.9	776.59	532.8	1084.83	862.96	843.71	591.24	1036.25	614.16
24.491	0	0.03	0.51	0.01	2.09	0.03	1.34	1.82	0.48	26.92	95.81	8.93	0	94.8	61.71	22.53	0.17	0.07	0.66	0.05	0.02	0	0	0	0.01	26.92	0.01	0.48	2.72	0.02	0.02	77.41	1.42	15.48	0	24	2.16	-7.49	7.66	54.34	189.98	780.21	535.18	1085.59	861.77	848.2	592.06	1036.56	616.8
24.524	0	0.03	0.58	0.01	1.8	0.03	1.32	1.5	0.41	28.5	96.41	8.05	0	97.37	60.21	19.32	0.16	0.08	0.64	0.06	0.02	0	0	0	0.01	28.5	0.01	0.41	2.82	0.02	0.02	68.54	1.45	15.86	0	24	-3.72	-3.95	7.57	52.7	195.32	778.8	536.58	1084.81	861.76	844.52	592	1038.39	615.75
24.557	0	0.04	0.6	0.01	1.56	0.03	1.09	1.26	0.65	27.18	96.87	5.85	0	97.53	55.84	19.36	0.16	0.09	0.59	0.04	0.02	0	0	0	0.01	27.18	0.01	0.65	2.91	0.02	0.02	67.73	1.46	16.32	0	24	-5.48	-3.62	8.83	52.13	196.7	778.25	534.54	1085.94	859.97	846.43	587.31	1040.97	616.43
24.591	0	0.03	0.6	0.01	1.88	0.03	1.55	1.62	0.55	30.69	96.23	9.96	0	96.53	63.44	17.93	0.19	0.07	0.61	0.04	0.02	0.01	0	0	0.01	30.69	0.01	0.55	2.49	0.02	0.02	86.82	1.69	16.16	0	24	-0.81	-5.37	11.53	53.85	191.7	774.03	532.17	1079.69	855.95	848.11	582.31	1036.06	620.06
24.624	0	0.03	0.89	0.01	2.19	0.03	2.28	1.97	0.41	29.41	95.43	16.89	0	88.01	71.15	14.92	0.21	0.08	0.59	0.04	0.01	0	0	0	0.01	29.41	0.01	0.41	2.35	0.03	0.02	82.33	1.76	19.13	0	24	-3.96	-12.03	9.03	51.98	196.1	774.74	526.97	1090.7	861.55	847.23	585.37	1042.12	607.12
24.657	0	0.03	1.11	0.01	2.35	0.03	2.66	2.16	0.46	27.9	94.68	20.68	-0.19	96.49	74.37	14.05	0.24	0.07	0.66	0.04	0.02	0	0	0	0.01	27.9	0.02	0.46	2.24	0.03	0.02	42.32	1.87	21.15	0	24	-1.52	-5.43	9.59	53.16	191.44	776.81	529.7	1088.8	862.95	850.45	585.28	1040.03	611.96
24.691	0	0.03	1.53	0.01	2.72	0.03	2.66	2.63	0.39	29.52	94.56	22.56	-0.19	91.2	75.78	17.44	0.2	0.08	0.73	0.03	0.02	0	0	0	0.01	29.52	0.02	0.39	2.21	0.04	0.02	37.48	2.09	25.18	1	30	-3.84	-10.31	7.93	51.9	200.59	781.22	526.91	1104.46	869.05	853.35	590.41	1053.32	606.24
24.724	0	0.03	1.82	0.01	2.58	0.03	2.7	2.45	0.38	28.16	94.61	22.25	-0.27	83.02	75.52	15.94	0.18	0.08	0.62	0.03	0.03	0	0	0	0.01	28.16	0.02	0.38	2.24	0.03	0.01	46.94	2	26.41	0	30	-3.19	-14.07	10.23	51.58	196.38	786.27	528.66	1107.7	869.93	863.86	583.02	1057.77	614.14
24.758	0	0.03	1.82	0.01	2.37	0.03	2.58	2.22	0.23	21.47	94.85	20.6	0	77.94	74.26	14.8	0.17	0.07	0.57	0.03	0.03	0	0	0	0.01	21.47	0.03	0.23	2.28	0.04	0.01	23.38	2.24	26.29	0	30	-4.9	-15.69	9.61	51.01	195.81	792.37	530.21	1112.43	869.43	868.49	584.33	1062.11	613.51
24.791	0	0.03	2.22	0.01	2.84	0.03	2.92	2.8	0.25	21.89	94.17	25.75	-0.46	79.88	77.89	16.83	0.15	0.06	0.62	0.03	0.04	0	0	0	0.01	21.89	0.03	0.25	2.26	0.04	0.01	48.2	2.27	28.71	0	30	-4.42	-15.11	8.55	51.15	193.84	795.32	531.86	1117.13	872.64	871.51	586.84	1063.13	616.1
24.824	0	0.02	2.3	0.01	3.56	0.03	2.96	3.71	0.19	20.36	92.58	29.25	-0.94	88.24	80.07	21.67	0.12	0.07	0.6	0.03	0.03	0	0	0	0.01	20.36	0.03	0.19	2.27	0.05	0.01	49.83	2.27	30.21	0	30	-7.13	-11.92	8.65	50.61	198.25	796.85	530.46	1120.3	872.19	871.93	585.14	1068.09	613.82
24.858	0	0.02	3.85	0.01	3.32	0.03	2.54	3.43	0.24	15.75	92.29	24.41	0	88.54	77.08	22.66	0.1	0.11	0.75	0.03	0.02	0.01	0	0	0.01	15.75	0.03	0.24	2.19	0.04	0.01	19.71	2.45	35.58	0	30	-7.06	-11.78	10.63	50.34	202.14	798.11	530.57	1123.11	873.74	875.68	583.52	1075.14	616.32
24.891	0	0.02	3.14	0.01	4.74	0.03	2.15	5.37	0.24	15.26	89.27	25.04	0	87.65	77.34	33.59	0.09	0.15	0.96	0.03	0.02	0.01	0	0	0.01	15.26	0.02	0.24	2.35	0.05	0.01	22.81	2.58	36.24	0	30	-6.53	-12.2	10.35	50.6	206.38	799.93	530.26	1127.04	875.22	876.16	585.13	1080.19	616.2
24.924	0	0.02	3.14	0.01	7.06	0.03	2.15	8.71	0.19	15.81	82.59	31.12	-0.42	93.43	80.68	42.63	0.1	0.23	1.06	0.03	0.02	0.01	0	0	0.01	15.81	0.02	0.19	2.76	0.05	0.01	33.45	2.64	38.43	0	30	-5.3	-8.73	9.4	50.96	209.04	801.23	531.02	1128.1	876.88	874.42	587.56	1081.43	616.56
24.958	0	0.02	3.34	0.01	7.48	0.03	2.44	9.28	0.17	15.03	81.43	36.48	-0.83	95.22	83.28	41.77	0.1	0.19	1.25	0.04	0.02	0.01	0	0	0.01	15.03	0.02	0.17	3.16	0.05	0.01	52.56	2.73	38.87	0	30	-3.51	-7.04	9.79	51.22	207.67	802.78	532.15	1129.44	878.46	877.31	587.88	1082.44	620.24
24.991	0	0.01	4.4	0.01	11.34	0.03	2.3	15.31	0.17	14.07	69.38	41.8	-1.56	90.84	85.97	52.73	0.1	0.2	1.2	0.04	0.04	0.01	0	0	0.02	14.07	0.02	0.17	3.25	0.05	0.02	39.3	2.66	44.11	0	30	-2.56	-10.53	10.61	51.32	193.56	806.16	534.95	1130.84	877.68	887.77	587.27	1077.23	626.88
25.024	0	0.01	3.7	0.01	17.33	0.03	1.93	24.98	0.19	12.62	50.05	44.68	-1.83	95.72	87.1	66.24	0.1	0.22	1.08	0.04	0.04	0.01	0	0	0.02	12.62	0.02	0.19	3.58	0.05	0.02	24.29	2.69	45.62	0	30	-9.81	-6.47	7.02	50.12	210.54	807.62	533.67	1129.74	871.76	873.74	588.96	1082.53	616.08
25.058	0	0.01	4.53	0.01	18.2	0.04	2.21	26.65	0.41	12.46	48.35	50.74	-1.93	98.25	90	65.41	0.11	0.23	1.53	0.05	0.05	0.01	0	0	0.02	12.46	0.02	0.41	3.7	0.06	0.02	12.94	3.06	47.65	0	30	-6.29	-1.87	8.85	50.64	203.33	804.11	534.26	1124.4	872.98	875.77	589.01	1076.87	619.08
25.091	0	0.01	4.01	0.01	20.53	0.04	1.88	30.73	0.71	13.32	44.27	47.27	-1.57	96.29	88.67	71.48	0.1	0.28	1.61	0.05	0.06	0.01	0	0	0.02	13.32	0.03	0.71	3.3	0.07	0.02	27.02	3.14	47.95	0	30	-10.3	-5.72	8.2	49.49	202.49	799.86	528.65	1120.76	867.01	870.87	583.2	1071.68	609.24
25.125	0	0.01	2.38	0.01	22.93	0.04	1.91	34.7	1.22	14.32	40.3	51.29	-1.29	98.5	90.18	74.33	0.07	0.25	2.28	0.05	0.04	0.02	0	0	0.03	14.32	0.03	1.22	3.8	0.07	0.02	55.48	3.5	43.82	0	30	1.68	-1.06	11.67	52.93	199.34	793.17	520.3	1110.94	858.64	870.38	574.01	1065.96	612.54
25.158	0	0.01	1.57	0.01	19.93	0.04	1.98	30.36	0.75	16.41	44.64	49.9	-0.41	97.43	89.67	70.1	0.06	0.22	2.54	0.05	0.04	0.02	0	0	0.03	16.41	0.03	0.75	3.61	0.08	0.02	49.01	3.96	39.15	0	30	-1.36	-3.82	9.63	51.95	201.69	793.09	521.24	1110.55	858.63	865.08	578.88	1064.94	605.98
25.191	0	0.01	1.93	0.01	16.54	0.04	1.99	25	0.56	19.22	50	46.97	-0.03	98.63	88.34	65.05	0.06	0.15	1.83	0.03	0.03	0.01	0	0	0.03	19.22	0.04	0.56	3.48	0.09	0.02	29.08	4.27	40.16	0	30	-2.35	-0.6	10.24	51.83	205.08	791.7	522.19	1107.02	856.7	862.52	576.62	1065.01	609.12
25.225	0	0.01	1.55	0.01	13.34	0.05	1.96	20.05	0.62	18.45	59.89	43.73	0	98.27	86.67	59.89	0.06	0.12	1.85	0.03	0.03	0.01	0	0	0.03	18.45	0.05	0.62	3.53	0.12	0.03	63.5	5.01	37.34	0	30	0.63	1.81	11.26	52.69	209.83	780.01	518.4	1095.34	852.4	851.17	570.82	1056.93	611.96
25.258	0	0.01	0.68	0.01	12.55	0.05	1.86	19.02	0.44	19.37	61.96	41.43	0	98.07	85.57	59.41	0.05	0.12	1.82	0.03	0.04	0	0	0.01	0.03	19.37	0.07	0.44	3.46	0.13	0.04	30.5	5.49	29.69	0	30	-4.87	2.35	9.9	51.5	205	777.54	519.73	1090.51	849.55	847.12	571.24	1048.73	608.35
25.291	0	0.01	0.42	0.01	11.79	0.06	1.8	18.31	0.49	22.77	63.38	41.38	0	97.87	85.39	58.44	0.05	0.12	1.64	0.02	0.04	0	0	0.01	0.03	22.77	0.12	0.49	3.61	0.15	0.04	61.63	6.59	25.71	0	30	-0.21	-2.86	10.94	52.51	205.72	774.9	517.57	1087.79	848.57	845.82	569.43	1047.74	608.78
25.325	0	0.01	0.17	0.01	8.86	0.06	1.28	13.67	0.27	23.59	72.66	28.69	0	98.36	78.21	57.3	0.05	0.11	1.65	0.01	0.05	0	0	0.01	0.02	23.59	0.13	0.27	3.79	0.15	0.05	86.31	7.93	17.62	0	30	-2.18	1.53	10.93	52.06	205.63	775.37	517.08	1087.47	847.61	845.76	569.75	1048.25	605.54
25.358	0	0.01	0.12	0.01	6.39	0.06	1.47	9.21	0.14	25.33	81.58	27.5	0	96.48	77.61	47.23	0.05	0.09	1.64	0.01	0.05	0	0	0.01	0.03	25.33	0.19	0.14	3.66	0.15	0.05	15.74	7.78	11.97	0	30	-4.65	5.45	9.76	51.66	205.48	769.07	517.53	1077.4	843.13	835.62	571.07	1038.72	602.25
25.392	0	0.01	0.07	0.01	5.83	0.06	0.99	8.25	0.08	31.68	83.5	17.72	0	95.38	70.46	51.46	0.05	0.11	1.16	0.01	0.05	0.01	0	0.01	0.03	31.68	0.19	0.07	3.77	0.15	0.08	33.54	7.87	7.98	0	30	2.12	6.87	10.58	53.37	209.08	760.48	513.66	1069.57	841.32	827.48	569.38	1033.74	603.64
25.425	0	0.02	0.06	0.01	4.13	0.07	0.81	5.57	0.1	34.12	88.86	11.64	0	97.66	64.65	47.15	0.05	0.1	1.38	0.01	0.08	0.01	0	0.02	0.03	34.12	0.26	0.08	3.45	0.16	0.1	52.1	8.45	5.9	1	36	-4.6	3.34	10.21	51.98	206.82	756.2	513.47	1061.66	835.79	821.63	564.25	1025.41	599.57
25.458	0	0.02	0.04	0.01	3.59	0.07	0.6	4.72	0.12	38.63	90.56	7.51	0	97.65	58.6	49.01	0.05	0.1	1.65	0.02	0.1	0.02	0	0.02	0.04	38.63	0.36	0.1	3.48	0.17	0.12	34.8	8.67	3.36	0	36	-0.07	3.37	10.2	53.05	208.1	752.11	513.53	1056.64	835.87	816.44	566.72	1021.68	601.08
25.492	0	0.02	0.03	0.01	3.93	0.08	0.46	5.51	0.14	49.1	88.98	5.87	0	96.88	55.69	55.78	0.05	0.12	1.8	0.02	0.11	0.02	0	0.03	0.04	49.1	0.42	0.09	3.03	0.2	0.14	47.5	9.45	1.51	0	36	-2.12	4.82	9.28	52.53	204.26	749.41	514.22	1053.84	835.77	813.48	570.27	1015.94	597.32
25.525	0	0.02	0.03	0.01	2.91	0.08	0.42	3.82	0.18	51.92	92.36	4.29	0	96.97	51.92	50.3	0.05	0.13	2.2	0.02	0.11	0.02	0	0.04	0.05	57.44	0.4	0.12	2.77	0.23	0.18	22.16	9.43	1.22	0	36	-2.36	4.68	9.2	52.4	210.01	747.95	514.01	1052.47	835.77	809.67	567.76	1017.33	599.14
25.558	0	0.02	0.03	0.01	2.72	0.07	0.48	3.42	0.19	52.95	93.17	4.67	0	97.71	52.95	46.51	0.05	0.11	1.98	0.03	0.06	0.02	0	0.04	0.05	58.67	0.36	0.08	2.86	0.22	0.19	48.98	8.8	1.05	0	36	-2.95	3.23	9.37	52.18	206.02	748.97	516	1051.32	835.14	811.47	569.66	1015.31	599.58
25.592	0	0.02	0.03	0.01	2.96	0.07	0.43	3.81	0.28	51.71	92.38	4.33	0	96.47	51.71	50.42	0.05	0.11	2.25	0.04	0.08	0.03	0	0.05	0.07	64.96	0.33	0.06	3.11	0.25	0.28	20.53	8.94	1	0	36	1.5	5.46	9.49	53.4	203.79	745.87	517.63	1045.5	836.47	808.47	570.88	1009.65	603.43
25.625	0	0.02	0.03	0.01	3.96	0.07	0.4	5.25	0.3	52.17	89.5	6.99	0	96.98	52.17	58.05	0.05	0.12	2.07	0.04	0.08	0.03	0	0.05	0.07	66.94	0.3	0.06	3.08	0.23	0.3	53.11	8.01	1.7	0	36	-0.45	4.66	9.38	52.89	197.95	747.49	518.57	1045.8	833.94	811.27	575.27	1007.7	599.75
25.658	0	0.02	0.04	0.01	3.66	0.07	0.44	4.84	0.34	53.59	90.32	5.27	0	97.6	53.59	54.6	0.05	0.1	2.26	0.05	0.08	0.02	0	0.06	0.08	71.8	0.47	0.07	2.78	0.22	0.34	61.59	8.28	2.93	1	42	-0.87	3.47	9.14	52.31	198.1	745.77	515.88	1046.41	833.94	810.17	573.14	1006.87	596.67
25.692	0	0.01	0.04	0.01	6.49	0.06	0.55	9.26	0.43	60.91	81.49	10.71	0	98.36	60.91	64	0.06	0.12	2.52	0.05	0.1	0.03	0	0.08	0.1	73.84	0.43	0.09	2.94	0.18	0.43	62.89	7.03	4.21	0	42	1.02	1.54	8.2	52.64	209.6	748.48	517.08	1047.71	832.51	805.47	575.89	1013.83	598.58
25.725	0	0.01	0.03	0.01	5.99	0.06	0.47	8.34	0.45	57.4	83.33	11.2	0	97.67	57.4	64.74	0.07	0.15	2.21	0.05	0.07	0.02	0	0.09	0.1	74.1	0.39	0.1	2.83	0.17	0.45	48.76	6.77	3.51	0	42	-5.74	3.33	9.01	50.57	201.69	748.33	517.35	1046.45	830.6	809.8	571.31	1009.86	596.95
25.759	0	0.02	0.04	0.01	5.16	0.05	0.53	6.69	0.44	57.14	86.61	7.44	0	97.64	57.14	59.32	0.09	0.16	2.3	0.07	0.09	0.03	0	0.11	0.1	76.7	0.3	0.09	2.64	0.14	0.44	37.54	5.73	4.1	0	42	-2.54	3.39	9.54	51.1	200.21	752.26	521.42	1046	831.98	813.35	572.63	1011.15	603.52
25.792	0	0.02	0.05	0.01	6.18	0.05	0.55	8.11	0.49	58.59	83.77	9.43	0	98.77	58.59	62.86	0.11	0.17	2.63	0.07	0.08	0.04	0	0.13	0.14	77.19	0.32	0.14	2.32	0.13	0.49	30.7	4.82	5.73	0	42	1.54	-0.09	6.59	51.61	203.04	752.75	518.71	1053.28	836.54	810.3	582.92	1012.99	594.77
25.825	0	0.01	0.05	0.01	7.74	0.05	0.58	10.6	0.47	61.16	78.8	12.93	0	98.71	61.16	67.38	0.1	0.17	2.47	0.05	0.04	0.02	0	0.14	0.17	76.86	0.3	0.18	2.22	0.12	0.47	70.38	4.62	6.35	0	42	0.26	-0.32	7.82	50.96	202.64	763.29	523.69	1059.71	838.89	821.47	578.62	1022.51	603.95
25.859	0	0.01	0.06	0.01	9.05	0.04	0.64	12.66	0.6	64.03	74.69	14.72	0	97.79	64.03	69.3	0.12	0.19	2.57	0.05	0.03	0.02	0	0.17	0.2	80.07	0.29	0.21	2.18	0.12	0.6	69.39	4.28	8.25	0	42	-3.74	3.04	7.13	49.69	207.23	759.35	522.53	1053.87	831.99	813.23	579.8	1019.54	599.32
25.892	0	0.01	0.07	0.01	7.66	0.05	0.6	10.36	0.51	61.58	79.27	12.16	0	97.03	61.58	66.37	0.11	0.17	2.78	0.05	0.02	0.02	0	0.16	0.18	78.92	0.28	0.23	2.36	0.1	0.51	50.37	4.42	9.35	0	42	-3.39	-4.56	6.63	49.25	211.35	770.4	524.54	1071.74	841.31	824.67	584.2	1035.32	601.32
25.925	0	0.01	0.06	0.01	8.3	0.05	0.65	11.57	0.48	63.93	76.86	12.52	0	97.25	63.93	67.02	0.11	0.15	2.21	0.04	0.02	0.01	0	0.16	0.17	75.73	0.21	0.18	2.13	0.09	0.48	72.58	4.65	8.65	0	42	2.21	-4.16	6.1	50.45	198.42	770.19	523.21	1071.6	845.42	829.58	584.2	1027.37	599.89
25.959	0	0.01	0.07	0.01	8.06	0.05	0.72	11.09	0.46	64.95	77.82	10.71	0	90.52	64.95	64.9	0.1	0.12	2.73	0.04	0.02	0.02	0	0.17	0.2	72.78	0.2	0.25	1.99	0.07	0.46	60.58	4.36	8.43	0	42	1.18	-10.72	6.15	49.45	194.77	773.78	522	1078.13	847.61	836.31	582.87	1030.49	598.03
25.992	0	0.01	0.06	0.01	8.24	0.04	0.61	11.37	0.49	62.38	77.25	13.46	0	96.41	62.38	68.17	0.09	0.11	2.33	0.04	0.03	0.02	0	0.21	0.22	71.25	0.2	0.36	2.01	0.07	0.49	58.95	4.31	7.36	0	42	-1.2	-5.55	5.71	48.24	216.17	770.1	517.13	1079.68	842.03	825.35	573.58	1039.47	603.28
26.025	0	0.01	0.04	0.01	7.28	0.04	0.43	9.82	0.48	55.85	80.37	16.12	0	97.3	55.85	70.77	0.09	0.09	2.01	0.04	0.03	0.01	0	0.22	0.2	67.02	0.13	0.35	2.04	0.06	0.48	90.97	4.42	5.96	0	42	4.07	-4.07	3.93	50.53	191.44	780.75	517.19	1086.74	845.24	842.45	579.77	1033.23	595.65
26.059	0	0.02	0.03	0.01	6.18	0.04	0.38	8.05	0.56	52.42	83.9	14.12	0	96.72	52.42	69.01	0.1	0.08	1.96	0.04	0.04	0.02	0	0.27	0.16	57.25	0.09	0.41	1.85	0.05	0.56	66.91	4.32	3.15	0	42	2.75	-5.08	9.45	50.08	201.3	781.7	523.29	1082.3	842.15	845.63	575.73	1043.93	610.4
26.092	0	0.02	0.03	0.01	3.7	0.04	0.23	4.27	0.61	39.94	91.47	10.79	0	95	39.94	65.28	0.09	0.09	1.03	0.03	0.03	0.02	0	0.26	0.15	47.98	0.09	0.3	1.77	0.04	0.61	37.51	4.22	1.84	0	42	-1.47	-7.28	7.7	48	206.02	779.59	524.15	1081.23	842.98	838.7	578.12	1042.78	606.31
26.126	0	0.02	0.03	0.01	3.01	0.04	0.24	3.36	0.59	39.23	93.28	7.32	0	93.49	39.23	60.03	0.08	0.09	0.71	0.04	0.03	0.02	0	0.24	0.09	39.91	0.07	0.24	1.72	0.03	0.59	69.02	4.67	0.1	1	48	-0.91	-8.67	6.95	48.15	203.84	784.59	526.57	1087.73	848.96	843.87	583.61	1046.56	605.18
26.159	0	0.02	0.03	0.01	3.21	0.04	0.29	3.54	0.46	35.29	92.92	6.37	0	97.19	42.46	58.08	0.08	0.09	0.51	0.02	0.03	0.02	0	0.19	0.07	35.29	0.03	0.19	1.8	0.03	0.46	82.04	4	0.35	0	48	-5.62	-4.29	9.74	46.93	199.4	785.74	527.08	1094.12	851.98	854.83	577.89	1051.28	612.02
26.192	0	0.02	0.03	0.01	2.71	0.04	0.18	2.85	0.42	33.19	94.29	8.66	0	96.43	33.19	61.96	0.07	0.16	0.45	0.03	0.03	0.03	0	0.17	0.07	33.62	0.02	0.17	2.07	0.03	0.42	30.09	4.02	0	0	48	3.88	-5.52	8.28	52.01	186.03	794.74	527.75	1104.02	858.78	867.64	584.42	1051.41	613.33
26.226
26.259
26.292
26.326
26.359
26.393
26.426
26.459
26.493
26.526
26.559
26.593
26.626
26.659
26.693
26.726
26.76
26.793
26.826
26.86
26.893
26.926
26.96
26.993
27.026
27.06
27.093
27.127
27.16
27.193
27.227
27.26
27.293
27.327
27.36
27.394
27.427
27.46
27.494
27.527
27.56	0	0.04	0.03	0.04	24.89	0.1	1.07	14.77	0.06	48.39	50.21	98.23	0	98.77	77.01	60.14	0.06	0.75	3.61	0.02	0.24	0.17	0	0	0	48.39	0	0.01	66.27	0.04	0	9.75	10.86	3.29	0	36	-6.64	0.07	12.61	45.32	214.54	784.9	534.94	1134.51	902.08	872.86	595.5	1084.71	629.34
27.594	0	0.03	0.02	0.02	2.9	0.22	0.29	2.83	0.02	47.95	94.19	21.81	4.54	98.12	47.95	46.67	0.02	0.48	3.63	0.04	0.18	0.1	0	0	0.01	48.96	0.01	0.02	29.5	0.04	0.01	27.63	18.11	0	1	42	-5.15	-2.23	10.18	45.04	221.24	782.11	526.34	1125.13	888.03	860.1	582.59	1077.81	621.92
27.627	0	0.02	0.01	0.01	3.73	0.36	0.25	4.9	0.03	40.22	90.19	30.32	8.4	98.48	52.21	55.71	0.01	0.91	2.97	0.02	0.14	0.06	0	0	0.02	40.22	0.01	0.03	27.27	0.03	0.02	28.34	22.85	0	0	42	-2.67	-1.14	10.85	45.63	211.81	777.36	528.3	1114.64	884.02	858.12	582.65	1065.34	626.52
27.66	0	0.02	0.01	0.01	3.49	0.39	0.15	4.84	0.04	24.18	90.32	40.81	10.84	98.58	44.51	62.98	0.01	0.99	2.75	0.01	0.11	0.05	0	0.01	0.02	24.18	0.01	0.04	25.72	0.02	0.03	9.16	23.7	0	0	42	-6.76	0.79	11.56	44.69	207.88	774.8	527.39	1107.65	877.7	856.1	579.58	1059.64	621.87
27.694	0	0.02	0.01	0.01	3.89	0.35	0.18	5.61	0.11	15.88	88.78	38.46	9	91.22	47.26	64	0.02	0.96	2.43	0.02	0.1	0.04	0	0.01	0.03	15.88	0	0.11	23.49	0.02	0.03	37.75	22.66	1.95	0	42	-4.21	-10.29	11.69	44.81	200.28	775.13	525.79	1105.39	873.58	858.53	577.44	1054.34	619.49
27.727	0	0.02	0.01	0.01	4.85	0.22	0.21	6.72	0.14	12.07	86.56	38.91	4.25	96.7	49.03	66.81	0.02	1	1.58	0.01	0.08	0.03	0	0.01	0.03	12.07	0	0.14	20.91	0.02	0.04	68.07	18.87	3.56	0	42	-5.53	-5.11	13.84	44.77	202.12	777.36	526.14	1104.65	870.49	862.12	575.61	1059.14	620.74
27.761	0	0.02	0.02	0.01	5.22	0.19	0.21	7.31	0.33	11.72	85.39	38.45	2.73	97.95	49.69	68.32	0.02	1	1.51	0.02	0.11	0.04	0	0.01	0.03	11.72	0.01	0.33	19.16	0.02	0.04	67.09	17.65	6.13	0	42	-7.45	-2.68	13.36	44.41	214.08	779.28	526.43	1107.01	869.16	858.5	576.55	1067.91	621
27.794	0	0.01	0.02	0.01	7.16	0.15	0.24	10.46	0.33	10.67	79.07	46.82	0.14	97.82	52.74	74.6	0.03	1.12	1.48	0.02	0.1	0.04	0	0.01	0.04	10.67	0.01	0.33	17.15	0.02	0.04	38.37	15.82	7.63	0	42	-13.02	-2.99	11.59	43.36	218.49	782.32	526.14	1114.27	870.71	858.12	579.22	1073.63	615.16
27.827	0	0.01	0.03	0.01	7.83	0.13	0.24	11.58	0.39	9.11	76.83	47.41	0	92.76	53.16	76.83	0.03	1.22	1.26	0.02	0.09	0.04	0	0.02	0.06	9.11	0.01	0.39	15.22	0.02	0.05	57.52	14.52	9.68	0	42	-6.56	-9.24	10.51	43.78	209.42	786.56	527.19	1114.56	872.7	862.45	580.22	1068.77	616.11
27.861	0	0.01	0.04	0.01	10.64	0.13	0.35	17.51	0.6	7.05	64.97	46.39	0	95.51	62.12	79.22	0.03	1.44	1.7	0.02	0.08	0.04	0	0.02	0.07	7.05	0.01	0.6	12.31	0.01	0.05	71.59	14.29	13.67	0	42	-6.9	-6.71	11.43	43.74	208.11	788.32	526.06	1113.46	868.28	865.02	577.49	1069.59	615.74
27.894	0	0.01	0.04	0.01	12.47	0.14	0.42	21.76	0.58	6.24	56.47	47.49	0	97.93	66.8	81.07	0.03	1.41	1.66	0.02	0.05	0.02	0	0.02	0.08	6.24	0.01	0.58	11.01	0.01	0.05	41.87	14.63	15.67	0	42	-12.47	-2.71	9.85	43.12	214.03	791.74	527.67	1116.68	867.83	862.88	579.16	1074.2	613.11
27.927	0	0.01	0.03	0.01	14.68	0.17	0.59	27.28	0.64	6.59	47.72	45.29	0	97.42	75.04	79.85	0.03	1.57	2.69	0.03	0.05	0.02	0	0.02	0.08	6.59	0.01	0.64	11.13	0.02	0.05	37.52	16.26	13.9	0	42	-4.41	-3.85	10.47	44.93	208.95	794.84	528.6	1118.43	869.61	868.26	585.7	1075.05	615.65
27.961	0	0.01	0.03	0.01	15.26	0.18	0.59	29.17	0.84	6.74	45.83	46.24	0	98.69	75.8	81.31	0.03	1.59	3.4	0.04	0.06	0.03	0	0.02	0.09	6.74	0.01	0.84	10.15	0.02	0.05	46.59	16.54	13.71	0	42	-5.37	-0.39	12.2	45.52	199.71	800.51	531.44	1119.45	868.48	878.82	583.56	1075.19	619.91
27.994	0	0.01	0.03	0.01	11.66	0.19	0.41	21.63	0.48	6.07	56.75	44.32	0	98.64	67.31	79.62	0.03	2.15	3.25	0.05	0.08	0.05	0	0.02	0.09	6.07	0.02	0.48	10.88	0.02	0.05	22.44	16.79	14.35	0	42	-9.05	-0.57	13.05	48.5	201.35	801.25	528	1125.75	868.23	883.04	580.17	1081	616.95
28.027	0	0.01	0.03	0.01	10.54	0.17	0.33	17.59	0.18	5.84	64.81	49.18	0	96.03	61.39	79.11	0.03	2.42	3.05	0.06	0.11	0.17	0	0.01	0.07	5.84	0.02	0.18	13.82	0.02	0.05	5.7	15.82	12.42	0	42	-12.01	6.07	12.87	50.81	188.39	815.02	535.08	1136.48	874.2	900.52	585.33	1085.65	620.23
28.061	0	0.02	0.02	0.01	6.23	0.14	0.22	9.26	0.11	6.01	81.48	36.3	0.09	98.44	49.61	73.17	0.03	2.42	2.19	0.08	0.18	0.66	0	0.02	0.08	6.01	0.02	0.11	13.16	0.02	0.07	6.01	14.86	7.84	0	42	-10.1	-1.27	11.82	52.51	180.46	830.45	540.87	1145.73	870.04	915.32	586.76	1090.07	631.79
28.094
28.128
28.161
28.194
28.228
28.261
28.294
28.328
28.361
28.395
28.428
28.461
28.495
28.528
28.561
28.595
28.628
28.661
28.695
28.728
28.762
28.795
28.828
28.862
28.895
28.928
28.962
28.995
29.028
29.062
29.095
29.129
29.162
29.195
29.229
29.262
29.295
29.329
29.362
29.396
29.429
29.462
29.496
29.529
29.562
29.596
29.629
29.662
29.696
29.729
29.763
29.796
29.829
29.863
29.896
29.929
29.963
29.996
30.029
30.063
30.096
30.13
30.163
30.196
30.23
30.263
30.296
30.33
30.363
30.397
30.43
30.463
30.497
30.53
30.563
30.597
30.63
30.663
30.697
30.73
30.764
30.797
30.83
30.864
30.897
30.93
30.964
30.997
31.03
31.064
31.097
31.131
31.164
31.197
31.231
31.264
31.297
31.331
31.364
31.398
31.431
31.464
31.498
31.531
31.564
31.598
31.631
31.664
31.698
31.731
31.765
31.798
31.831
31.865
31.898
31.931
31.965
31.998
32.031
32.065
32.098
32.132
32.165
32.198
32.232
32.265
32.298
32.332
32.365
32.399
32.432
32.465
32.499
32.532
32.565
32.599
32.632
32.665
32.699
32.732
32.766
32.799
32.832
32.866
32.899
32.932
32.966
32.999
33.032
33.066
33.099
33.133
33.166
33.199
33.233
33.266
33.299
33.333
33.366
33.4
33.433
33.466
33.5
33.533
33.566
33.6
33.633
33.666
33.7
33.733
33.767
33.8
33.833
33.867
33.9
33.933
33.967
34
34.033
34.067
34.1
34.134
34.167
34.2
34.234
34.267
34.3
34.334
34.367
34.401
34.434
34.467
34.501
34.534
34.567
34.601
34.634
34.667
34.701
34.734
34.768
34.801
34.834
34.868
34.901
34.934
34.968
35.001
35.034
35.068
35.101
35.135
35.168
35.201
35.235
35.268
35.301
35.335
35.368
35.402
35.435
35.468
35.502
35.535
35.568
35.602
35.635
35.668
35.702
35.735
35.769
35.802
35.835
35.869
35.902
35.935
35.969
36.002
36.035
36.069
36.102
36.136
36.169
36.202
36.236
36.269
36.302
36.336
36.369
36.403
36.436
36.469
36.503
36.536
36.569
36.603
36.636
36.669
36.703
36.736
36.77
36.803
36.836
36.87
36.903
36.936
36.97
37.003
37.036
37.07	1	0.07	0.14	0.02	0.41	0.03	0.33	0.25	0.32	3.34	99.17	0.57	0	81.06	25.93	9.61	0.22	0.61	0.93	0.03	0.46	0.03	0	0.07	0.02	3.34	0.05	0.14	1.77	0.13	0.32	4.55	1.74	0.1	0		2.83	-14.73	2.57	51.02	198.3	776.52	516.33	1109.44	873.87	845.95	585.9	1043.92	597.35
37.103	1	0.08	0.19	0.02	0.32	0.03	0.35	0.18	0.43	5.18	99.3	0.56	0	77.72	24.8	3.3	0.43	0.31	1.46	0.09	0.48	0.06	0	0.08	0.02	5.18	0.05	0.1	2.59	0.14	0.08	22.91	2.07	2.22	0		6.23	-15.75	5.99	52.3	196.66	784.21	517.05	1104.78	861.57	854.03	580.2	1049.51	601.82
37.137	1	0.07	0.29	0.01	0.48	0.03	0.56	0.29	0.23	3.23	98.89	1.21	0	63.59	35.16	3.96	0.23	0.22	0.98	0.1	0.19	0.03	0	0.06	0.01	3.23	0.03	0.07	3.15	0.11	0.07	37.84	1.7	5.88	0		1.24	-19.21	5.01	50.81	178.36	792.51	511.59	1104.1	844.5	864.96	570.78	1042.13	591.42
37.17	1	0.07	0.28	0.01	0.45	0.03	0.55	0.26	0.31	3.2	98.89	1.15	0	74.91	34.63	2.6	0.31	0.23	0.89	0.12	0.16	0.02	0	0.04	0.01	3.2	0.05	0.11	3.06	0.09	0.05	49.84	1.8	5.27	0		3.28	-16.53	3.03	51.92	189.61	795.26	514.37	1101.09	839.76	856.36	575.61	1045.08	593.91
37.203	1	0.07	0.32	0.01	0.42	0.03	0.54	0.25	0.2	2.96	98.93	1.02	0	43.96	33.89	2.18	0.2	0.17	0.84	0.08	0.09	0.01	0	0.03	0.01	2.96	0.06	0.12	2.11	0.08	0.05	53.36	1.9	6.69	0		2.16	-23.21	2.61	50.88	185.14	800.29	516.94	1097.65	833.08	858.52	577.08	1043.04	592.2
37.237	1	0.08	0.26	0.02	0.32	0.03	0.39	0.19	0.22	2.69	99.22	0.6	0	80.53	26.93	1.95	0.17	0.12	0.7	0.07	0.04	0.01	0	0.04	0.02	2.69	0.06	0.22	1.5	0.07	0.06	52.65	2.16	4.95	0		3.01	-14.9	2.63	52.33	188.87	803.74	515.24	1098.47	828.43	858.95	575.44	1047.16	591.16
37.27	1	0.08	0.27	0.02	0.3	0.03	0.36	0.17	0.61	2.72	99.28	0.52	0	72.93	25.08	1.79	0.22	0.09	0.73	0.07	0.06	0.01	0	0.05	0.02	2.72	0.06	0.61	1.31	0.07	0.06	54.79	2.2	5.09	0		3.74	-17.04	3.22	51.99	192.08	803.9	517.46	1100.91	832.01	859.77	576.39	1050.75	596.83
37.303	1	0.08	0.27	0.02	0.27	0.03	0.32	0.15	0.85	2.57	99.37	0.42	0	83.44	22.24	1.7	0.16	0.08	0.68	0.07	0.04	0.01	0	0.05	0.03	2.57	0.07	0.85	1.15	0.07	0.07	45.82	2.21	5.16	0		6.11	-13.91	1.9	53.25	191.61	806.12	521.83	1101.93	835.26	859.56	582.82	1050.25	601.63
37.337	1	0.09	0.31	0.02	0.26	0.03	0.3	0.14	1.05	2.42	99.37	0.38	0	85.27	21.15	1.37	0.14	0.06	0.6	0.06	0.04	0.02	0	0.05	0.04	2.42	0.07	1.05	1	0.06	0.06	22.8	2.12	6.37	0		8.11	-13.22	2.5	54.42	187.23	810.08	527.1	1102.48	839.13	864.83	588.28	1051.26	605.48
37.37	1	0.09	0.29	0.02	0.23	0.03	0.27	0.13	1.16	2.21	99.42	0.33	0	72.53	18.52	1.18	0.13	0.04	0.65	0.05	0.05	0.02	0	0.05	0.05	2.21	0.08	1.16	0.87	0.05	0.07	57.58	2.17	5.69	0		1.85	-17.15	2.3	51.65	175.09	808.89	524.04	1103.26	837.1	870.24	582.76	1044.54	599.39
37.404	1	0.1	0.22	0.02	0.19	0.03	0.21	0.1	1.18	2.04	99.57	0.33	0	84.79	13.04	0.77	0.11	0.03	0.9	0.04	0.05	0.01	0	0.04	0.07	2.04	0.11	1.18	0.78	0.05	0.08	49.42	2.46	3.01	0		4.08	-13.41	6.01	52.71	190.15	813.18	525.63	1106.15	837.96	872.31	581.91	1061.11	604.49
37.437	1	0.1	0.22	0.02	0.18	0.03	0.21	0.1	0.93	1.9	99.56	0.33	0	79.35	12.8	0.65	0.1	0.02	1.14	0.04	0.04	0.01	0	0.03	0.07	1.9	0.1	0.93	0.69	0.04	0.08	25.43	2.73	3.27	0		3.37	-15.27	6.65	52.42	186.42	815.87	523.78	1107.78	836.67	876.98	580.44	1062.43	599.43
37.47	1	0.1	0.19	0.02	0.16	0.04	0.18	0.08	0.97	2.06	99.62	0.33	0	75.42	9.38	0.65	0.1	0.03	1.92	0.05	0.06	0.01	0	0.03	0.08	2.06	0.08	0.97	0.67	0.05	0.09	34.52	2.86	2.06	1		2.86	-16.39	4.67	52.47	185.47	827.53	528.43	1114.19	832.96	883.58	584.14	1067.95	604.36
37.504	1	0.1	0.18	0.02	0.17	0.04	0.18	0.09	0.78	2.01	99.63	0.33	0	85.23	9.95	0.53	0.1	0.03	2.02	0.06	0.04	0.01	0	0.03	0.06	2.01	0.09	0.78	0.64	0.05	0.09	42.38	3.03	1.81	0		-0.78	-13.23	6.4	51.44	194.81	828.3	527.67	1121.11	835.8	886.15	579.81	1078.84	608.53
37.537	1	0.1	0.18	0.02	0.16	0.04	0.17	0.08	0.68	1.77	99.65	0.33	0	83.54	8.56	0.46	0.09	0.03	2.45	0.06	0.03	0.02	0	0.02	0.06	1.77	0.08	0.68	0.6	0.05	0.09	32.8	2.99	1.31	0		-7.15	-13.88	6.5	49.6	191.53	833.21	530.3	1127.36	840.65	892.93	583.01	1083.35	603.63
37.57	1	0.1	0.16	0.02	0.16	0.04	0.18	0.08	0.83	1.78	99.65	0.33	0	63.52	9.12	0.53	0.09	0.04	2.09	0.06	0.06	0.02	0	0.02	0.05	1.78	0.06	0.83	0.63	0.05	0.1	30.15	3.05	0.77	0		-9.12	-19.23	6.13	48.44	188.34	841.24	532.96	1139.74	848.1	903.99	586.46	1091.51	604.01
37.604	1	0.1	0.15	0.02	0.15	0.04	0.17	0.08	0.64	1.67	99.67	0.33	0	88.13	8.08	0.44	0.07	0.05	2.1	0.08	0.06	0.02	0	0.02	0.04	1.67	0.06	0.64	0.55	0.04	0.09	38.35	3.53	0.37	0		-5.81	-11.98	7.21	49.75	193.44	848.21	539.1	1152.02	860.16	913.13	592.73	1105.06	616.88
37.637	1	0.09	0.15	0.02	0.17	0.04	0.19	0.09	0.52	1.87	99.61	0.33	0	88.45	11.69	0.57	0.08	0.07	2.31	0.1	0.12	0.02	0	0.01	0.03	1.87	0.05	0.52	0.62	0.04	0.09	57.29	3.59	0.29	0		-6.67	-11.82	9.84	49.06	196.58	850.07	538.81	1160.29	865.57	921.37	589.48	1115.29	621.75
37.67	1	0.09	0.14	0.02	0.19	0.04	0.22	0.11	0.4	2.2	99.56	0.33	0	91.02	14.67	0.83	0.07	0.09	1.91	0.09	0.17	0.02	0	0.01	0.03	2.2	0.04	0.4	0.58	0.04	0.1	11.79	3.79	0.17	0		-6.55	-10.42	10.63	49.11	201.71	853.93	541.93	1168.83	872.57	926.95	591.66	1125.16	629.03
37.704	1	0.08	0.14	0.02	0.21	0.04	0.25	0.12	0.26	2.38	99.5	0.33	0	86.48	17.81	1.12	0.06	0.12	2.28	0.1	0.17	0.02	0	0.01	0.04	2.38	0.05	0.26	0.55	0.04	0.12	59.98	4.13	0	0		-6.62	-12.72	11.69	48.67	200.11	856.67	540.12	1179.25	877.72	936.47	588.6	1131.88	631.72
37.737	1	0.07	0.14	0.01	0.26	0.04	0.33	0.16	0.23	2.49	99.34	0.46	0	90.52	24.23	1.11	0.06	0.14	2.04	0.08	0.24	0.02	0	0.01	0.05	2.49	0.05	0.23	0.63	0.04	0.13	45.94	4.12	0	0		-3.39	-10.72	11.43	49.57	206.35	862.25	542.68	1187.61	884.34	940.36	593.18	1141.99	637.08
37.771	1	0.07	0.14	0.01	0.34	0.04	0.45	0.22	0.27	2.74	99.09	0.78	0	74.72	31.48	1.4	0.05	0.18	2.08	0.08	0.28	0.03	0	0.01	0.07	2.74	0.05	0.27	0.71	0.05	0.14	31.29	4.1	0	0		-0.72	-16.58	10.98	49.78	202.02	868.54	546.63	1192.22	887.88	946.95	598.35	1144.71	639.59
37.804	1	0.06	0.13	0.01	0.46	0.04	0.64	0.32	0.24	3.69	98.73	1.38	0	74.15	39.41	2.4	0.05	0.26	1.91	0.07	0.22	0.02	0	0.01	0.08	3.69	0.05	0.24	0.82	0.05	0.15	19.98	4.17	0	0		-7.1	-16.73	11.76	48.64	209.01	871.59	548.91	1198.05	890.24	949.82	597.76	1154.47	640.25
37.837	1	0.06	0.13	0.01	0.49	0.04	0.65	0.34	0.22	4.05	98.7	1.48	0	73.69	40.22	3.25	0.04	0.35	1.48	0.04	0.14	0.02	0	0.01	0.09	4.05	0.05	0.22	0.87	0.05	0.16	9.39	4.09	0	0		-7.48	-16.85	12.08	48.7	211.05	872.84	549.09	1202.61	893.87	952.1	600.58	1159.59	639.15
37.871	1	0.05	0.12	0.01	0.63	0.04	0.79	0.48	0.17	5.69	98.42	2.35	0	60.58	45.84	5.59	0.04	0.4	1.27	0.03	0.1	0.01	0	0.01	0.11	5.69	0.04	0.16	1.11	0.07	0.17	17.37	4.47	0	0		-9.77	-19.85	11.81	48.4	208.26	877.79	556.08	1207.11	899.33	957.62	607.08	1162.66	643.56
37.904	1	0.05	0.12	0.01	0.64	0.04	0.78	0.49	0.16	6.14	98.44	2.31	0	52.12	45.55	6.23	0.04	0.45	1.23	0.02	0.1	0.01	0	0.01	0.13	6.14	0.04	0.09	1.21	0.07	0.16	18.58	4.26	0	0		-3.25	-21.58	13.75	48.56	206.81	879.45	555.32	1209.49	899.46	965.16	601.8	1165.36	653.68
37.937	1	0.05	0.12	0.01	0.66	0.04	0.69	0.49	0.16	7.89	98.62	2.01	0	59.88	43.56	8.38	0.04	0.57	1.15	0.02	0.13	0.02	0	0.01	0.13	7.89	0.03	0.07	1.38	0.08	0.16	6.28	4.07	0	0		-11.98	-20	12.99	48.1	209.78	881.34	555.49	1215.56	901.79	965.35	604.83	1171.24	645.06
37.971	1	0.06	0.11	0.01	0.55	0.04	0.49	0.39	0.16	10.43	98.9	1.18	0	55.27	36.21	9.96	0.04	0.65	1.58	0.01	0.23	0.03	0	0.01	0.12	10.43	0.03	0.06	1.82	0.1	0.16	20.42	3.94	0	0		-6.91	-20.94	14.44	48.26	205.17	885.88	561.96	1214.93	905.08	972.44	608.33	1172.05	655.78
38.004	1	0.05	0.1	0.01	0.73	0.04	0.53	0.56	0.16	10.07	98.54	1.53	0	55.95	39.76	14.97	0.03	0.67	1.51	0.01	0.16	0.03	0	0.01	0.13	10.07	0.02	0.05	1.74	0.1	0.16	8.51	3.96	0	0		-12.4	-20.81	14.57	47.67	205.95	887.85	562.67	1216.48	902.52	974.22	605.68	1174.3	654.51
38.037	1	0.05	0.1	0.01	0.7	0.04	0.42	0.52	0.17	11.49	98.61	1.12	0	63.61	35.43	17.25	0.03	0.92	1.4	0.01	0.13	0.03	0	0.01	0.11	11.49	0.02	0.07	1.85	0.11	0.17	25.67	3.65	0	0		-8.26	-19.21	15.37	48.18	203.12	892.45	567.97	1216.86	903.91	979.5	610.47	1175.44	663.99
38.071	1	0.05	0.09	0.01	0.72	0.04	0.39	0.53	0.16	17.38	98.57	1.08	0	70.99	34.44	18.51	0.02	1.09	1.21	0.01	0.12	0.04	0	0.01	0.1	17.38	0.02	0.08	2.31	0.13	0.16	17.79	3.58	0	0		-9.27	-17.53	16.08	48.03	200.67	895.58	571.1	1216.79	903.97	982.87	613.14	1176.61	665.42
38.104	1	0.05	0.1	0.01	0.63	0.04	0.4	0.44	0.15	17.99	98.75	1	0	61.89	33.51	15.55	0.03	0.91	1.01	0.01	0.14	0.06	0	0.01	0.09	17.99	0.02	0.07	2.18	0.14	0.15	3.79	3.41	0	0		-15.39	-19.57	16.34	47.43	189.85	899.77	575.74	1222.87	905.86	991.51	624.72	1177.75	661.54
38.138	1	0.06	0.11	0.01	0.56	0.04	0.36	0.39	0.19	19.71	98.88	0.8	0	54.74	30.8	15	0.03	0.79	1.02	0.01	0.29	0.19	0	0.02	0.1	19.71	0.02	0.08	1.76	0.15	0.19	3.08	3	0	0		-17.95	-21.05	15.67	47.35	207.9	900.48	569.61	1226.91	898.29	986.39	616.45	1189.94	658.75
38.171	1	0.06	0.11	0.01	0.53	0.03	0.37	0.36	0.19	16.46	98.95	0.78	0	67.16	30.57	13.35	0.03	0.77	0.97	0.01	0.32	0.24	0	0.02	0.13	16.46	0.02	0.14	1.55	0.19	0.19	4.08	2.88	0	0		-13.13	-18.42	15.83	47.67	206.54	905.44	578.58	1224.07	904.19	989.49	615.85	1187.5	674.59
38.204	1	0.06	0.11	0.01	0.52	0.03	0.35	0.35	0.19	15.01	98.96	0.73	0	68.44	29.74	13.72	0.03	0.71	0.9	0.01	0.27	0.34	0	0.02	0.13	15.01	0.02	0.11	1.45	0.17	0.19	1.76	2.8	0	0		-20.18	-18.13	15.72	47.15	211.58	903.31	570.31	1232.17	901.28	988.96	615.09	1195.64	660.36
38.238	1	0.05	0.11	0.01	0.65	0.03	0.42	0.46	0.19	14.24	98.69	0.98	0	75.22	34.21	15.97	0.02	0.68	0.64	0.01	0.28	0.27	0	0.02	0.15	14.24	0.02	0.19	1.21	0.2	0.18	19.75	2.33	0	0		-13.35	-16.45	18.57	47.79	206.88	907.03	583.4	1224.02	905.19	995.16	619.23	1192.13	682.46
38.271	1	0.06	0.11	0.02	0.49	0.03	0.31	0.32	0.22	13.71	99.02	0.6	0	73.56	27.21	14.51	0.02	0.56	0.71	0.01	0.34	0.32	0	0.02	0.18	13.71	0.02	0.22	1.13	0.21	0.2	21.84	2.44	0	0		-19.85	-16.88	16.45	47.16	204.23	908.21	578.06	1230.51	903.34	994.69	620.7	1193.52	667.34
38.304	1	0.06	0.1	0.01	0.6	0.03	0.34	0.42	0.19	13.01	98.8	0.73	0	37.81	30.03	17.88	0.03	0.47	0.75	0.02	0.27	0.25	0	0.02	0.18	13.01	0.02	0.11	1.1	0.2	0.19	15.21	2.44	0	0		-10.12	-24.49	18	47.69	196.91	910.32	581.1	1230.15	905.99	1002.57	624.68	1192.78	675.62
38.338	1	0.06	0.11	0.01	0.57	0.03	0.35	0.39	0.24	9.29	98.86	0.71	0	66.19	29.91	16.58	0.04	0.44	0.69	0.02	0.37	0.23	0	0.02	0.24	9.29	0.02	0.14	0.88	0.21	0.21	0.52	2.25	0	0		-17.92	-18.64	18.12	47.29	203.55	912.7	580.51	1230.21	899.26	1000.92	619.32	1196.98	674.03
38.371	1	0.05	0.11	0.01	0.61	0.03	0.38	0.43	0.28	8.81	98.78	0.8	0	60.65	31.76	16.76	0.04	0.36	0.87	0.01	0.28	0.27	0	0.02	0.28	8.81	0.02	0.08	0.8	0.21	0.23	4.91	2.23	0	0		-13.43	-19.84	16.79	47.72	202.64	911.83	579.03	1230.27	902.26	998.13	622.53	1194.8	671.35
38.405	1	0.05	0.1	0.01	0.65	0.03	0.36	0.46	0.26	7.26	98.71	0.78	0	62.39	31.38	18.86	0.04	0.47	0.63	0.01	0.34	0.32	0	0.02	0.26	7.26	0.02	0.04	0.71	0.23	0.24	1.62	2.21	0	0		-14.83	-19.47	15.62	48.01	196.49	913.1	583.96	1234.65	911.6	1000.32	633.37	1193.28	670.46
38.438	1	0.05	0.08	0.01	0.89	0.03	0.27	0.69	0.24	5.82	98.22	0.71	0	64.25	29.68	30.24	0.04	0.46	0.6	0.01	0.31	0.29	0	0.02	0.2	5.82	0.02	0.03	0.65	0.24	0.24	18.61	2.07	0	0		-21.11	-19.07	17.52	47.07	202.36	913.15	580.73	1237.56	905.53	1003.57	623.27	1200.34	670.52
38.471	1	0.04	0.07	0.01	1.03	0.03	0.3	0.83	0.26	5.15	97.93	0.83	0	47.37	32.39	32.08	0.05	0.44	0.82	0.02	0.32	0.51	0	0.03	0.26	5.15	0.03	0.03	0.61	0.24	0.26	19.8	2.11	0	0		-16.82	-22.53	17.92	47.42	203.13	915.36	579.67	1239.72	904.03	1006.74	624.83	1204.26	672.23
38.505	1	0.04	0.07	0.01	1.11	0.03	0.27	0.9	0.32	3.57	97.77	1.03	0	69.7	30.93	35.59	0.06	0.48	0.78	0.02	0.38	0.54	0	0.03	0.23	3.57	0.03	0.04	0.54	0.25	0.32	1.2	1.91	0	0		-14.49	-17.83	17.72	48.22	206.75	919	580.5	1238.2	901.98	1005.84	623.1	1205.79	675.67
38.538	1	0.03	0.06	0.01	1.71	0.03	0.33	1.54	0.31	2.8	96.59	1.58	0	68.96	38.03	41.37	0.07	0.6	0.75	0.02	0.35	0.51	0	0.03	0.19	2.8	0.02	0.04	0.53	0.24	0.31	10.94	1.94	0	0		-18.4	-18.01	16.73	47.72	201.62	925.39	586.22	1235.31	898.86	1007.75	624.21	1202.67	675.75
38.571	1	0.03	0.05	0.01	1.77	0.03	0.28	1.61	0.32	2.59	96.47	2.1	0	68.2	35.36	45.01	0.08	0.64	0.9	0.02	0.41	0.79	0	0.03	0.19	2.59	0.02	0.07	0.52	0.23	0.32	3.16	1.89	0	0		-17.55	-18.19	16.12	47.83	195.78	924.58	586.52	1233.31	899.11	1006.87	628.74	1197.72	672.41
38.605	1	0.03	0.04	0.01	2.34	0.03	0.22	2.28	0.42	1.75	95.33	4.64	0	84.28	33.83	55.25	0.09	0.56	0.78	0.02	0.3	0.71	0	0.04	0.19	1.75	0.02	0.06	0.46	0.21	0.42	1.29	1.94	0	0		-25.3	-13.61	15.99	47.47	204.81	921.08	578.92	1244.22	902.06	1005.96	625.52	1207.24	663.38
38.638	1	0.02	0.03	0.01	3.94	0.03	0.23	4.37	0.43	1.55	91.27	10.23	0	82.86	39.19	65.83	0.08	0.69	0.68	0.01	0.22	0.39	0	0.04	0.17	1.55	0.02	0.06	0.48	0.21	0.43	3.94	1.9	0	0		-16.17	-14.12	17.49	47.89	202.81	922.05	580.21	1240.86	904.06	1009.36	621.12	1205.3	673.48
38.671	1	0.02	0.03	0.01	3.94	0.03	0.26	4.34	0.46	1.13	91.33	9.19	0	85.01	40.72	64.3	0.09	0.53	0.68	0.01	0.16	0.37	0	0.04	0.18	1.13	0.02	0.08	0.53	0.21	0.46	4.77	1.76	0	0		-18.09	-13.32	16.1	48.19	203.69	925.46	583.5	1239.72	900.25	1006.84	629.24	1206.08	671.57
38.705	1	0.03	0.04	0.01	2.9	0.03	0.2	2.96	0.51	0.92	94.08	7.31	0	76.48	34.15	61.19	0.1	0.7	0.62	0.01	0.14	0.36	0	0.05	0.22	0.92	0.02	0.07	0.54	0.2	0.51	0.68	1.81	0	0		-21.01	-16.1	17.62	47.56	205.36	919.23	578.28	1241.27	900.52	1007.33	620.11	1206.65	669.55
38.738	1	0.03	0.04	0.01	2.37	0.03	0.18	2.29	0.51	0.8	95.26	5.85	0	75.68	30.84	58.26	0.09	0.67	0.63	0.01	0.13	0.26	0	0.05	0.2	0.8	0.02	0.09	0.5	0.2	0.51	9.02	1.78	0	0		-14.97	-16.32	17.07	48.46	207.25	923.06	581.08	1238.07	898.53	1006.14	623.58	1207.02	674.58
38.772	1	0.03	0.04	0.01	2.21	0.03	0.18	2.11	0.58	0.58	95.59	5.56	0	62.93	29.61	57.49	0.11	0.61	0.84	0.01	0.22	0.52	0	0.06	0.23	0.58	0.01	0.14	0.47	0.21	0.58	1.24	1.84	0	0		-17.39	-19.35	17.04	47.75	203.35	920.84	577.1	1243.79	901.25	1009.04	623.94	1207.7	667.37
38.805	1	0.03	0.04	0.02	1.97	0.03	0.14	1.85	0.56	0.51	96.05	6.02	0	90.77	25.15	58.58	0.1	0.69	0.87	0.01	0.23	0.36	0	0.06	0.26	0.51	0.02	0.15	0.48	0.21	0.56	4.01	1.97	0	0		-18.01	-10.57	18.2	48.43	207.95	921.73	583.31	1238.78	904.99	1008.19	618.14	1206.61	680.39
38.838	1	0.03	0.04	0.02	1.68	0.03	0.11	1.51	0.66	0.53	96.65	6.46	0	75.39	19.44	59.4	0.11	0.67	0.92	0.01	0.29	0.22	0	0.06	0.33	0.53	0.02	0.25	0.45	0.2	0.66	8.75	2.02	0	0		-20.44	-16.4	17.23	47.88	210.29	918.8	575.56	1242.18	899.32	1005.27	616.54	1209.07	668.41
38.872	1	0.04	0.05	0.02	1.12	0.03	0.12	0.92	0.63	0.49	97.76	3.01	0	89.63	17.25	49.51	0.13	0.67	1.19	0.01	0.42	0.34	0	0.08	0.35	0.49	0.02	0.3	0.43	0.19	0.63	2.14	2.15	0	0		-16.07	-11.22	16.99	48.63	205.94	923.13	590.42	1237.41	911.1	1006.35	627.94	1204.33	684.64
38.905	1	0.05	0.06	0.02	0.85	0.03	0.13	0.65	0.63	0.51	98.3	1.62	0	65.4	16.67	41.59	0.15	0.71	1.1	0.02	0.31	0.28	0	0.08	0.36	0.51	0.02	0.29	0.45	0.2	0.63	0.77	2.07	0	0		-17.73	-18.82	17.66	48.15	202.43	918.83	584.71	1236.2	902.08	1005.73	630.21	1203.06	675.35
38.938	1	0.05	0.06	0.02	0.76	0.03	0.13	0.56	0.74	0.45	98.48	1.28	0	63.51	16.34	38.39	0.15	0.75	1.05	0.01	0.27	0.31	0	0.08	0.35	0.45	0.02	0.35	0.41	0.18	0.74	4.31	2.07	0	0		-21.2	-19.23	16.76	47.66	205.28	920.16	576.97	1240.07	896.88	1005.75	620.31	1205.99	665.55
38.972	1	0.05	0.08	0.02	0.64	0.03	0.19	0.46	0.79	0.34	98.71	0.67	0	82.26	20.79	29.29	0.16	0.55	1.2	0.01	0.21	0.25	0	0.07	0.37	0.34	0.02	0.29	0.42	0.18	0.79	0.97	2.16	0	0		-10.4	-14.33	17.98	49.98	215.24	921.24	578.36	1236.89	898.82	1005.11	612.46	1208.5	682.9
39.005	1	0.06	0.1	0.02	0.55	0.03	0.26	0.37	0.67	0.31	98.91	0.47	0	46.51	24.37	20.55	0.18	0.48	1	0.02	0.16	0.13	0	0.07	0.31	0.31	0.02	0.19	0.43	0.19	0.67	0.42	2.02	0	0		-17.2	-22.7	15.62	48.23	204.3	918.34	582.61	1225.53	892.59	997.9	614.61	1193.27	674.33
39.038	1	0.07	0.12	0.02	0.45	0.03	0.29	0.28	0.64	0.32	99.11	0.47	0	76.73	24.34	14.34	0.25	0.45	1.28	0.03	0.25	0.15	0	0.07	0.3	0.32	0.02	0.22	0.44	0.22	0.64	0.89	1.86	0	0		-14.32	-16.03	16.4	48.88	204.33	922.74	580.88	1230.44	894.14	1002.48	618.49	1199.37	673.12
39.072	1	0.07	0.13	0.02	0.35	0.03	0.29	0.21	0.66	0.3	99.3	0.4	0	70.08	22.17	9.38	0.27	0.34	1.73	0.04	0.28	0.17	0	0.08	0.25	0.3	0.03	0.26	0.43	0.27	0.66	4.05	1.95	0	0		-17.72	-17.75	14.18	48.65	199	924.92	579.72	1227.7	887.54	999.53	621.17	1194.14	662.76
39.105	1	0.07	0.15	0.02	0.36	0.03	0.38	0.22	0.69	0.34	99.25	0.57	0	66.55	26.92	5.64	0.3	0.36	1.52	0.05	0.37	0.33	0	0.09	0.2	0.34	0.04	0.36	0.43	0.28	0.69	1.32	1.78	0	0		-12.7	-18.56	16.32	49.02	201.19	920.98	573.11	1232.6	891.33	1003.67	613.64	1198.3	664.63
39.139	1	0.08	0.15	0.02	0.33	0.03	0.33	0.19	0.78	0.35	99.33	0.46	0	73.39	23.95	5.16	0.35	0.47	1.14	0.05	0.45	0.31	0	0.1	0.18	0.34	0.04	0.52	0.42	0.33	0.78	2.06	1.62	0	0		-7.74	-16.93	16.27	49.59	207.64	918.25	567.48	1235.49	894.03	1001.87	606.81	1200.77	666.42
39.172	1	0.08	0.16	0.02	0.3	0.03	0.32	0.17	0.83	0.46	99.37	0.41	0	84.47	22.38	3.87	0.31	0.51	1.1	0.06	0.52	0.23	0	0.09	0.15	0.46	0.04	0.31	0.46	0.38	0.83	9.77	1.68	0	0		-11.2	-13.53	17.09	49.18	209.25	912.34	564.94	1235.96	894.9	1000.51	601.58	1198.65	668.88
39.205	1	0.08	0.16	0.02	0.29	0.03	0.33	0.17	0.8	0.51	99.33	0.44	0	67.13	23.21	2.54	0.33	0.59	1.09	0.11	0.99	0.23	0	0.09	0.16	0.51	0.03	0.25	0.53	0.41	0.8	4.08	1.61	0.16	0		-10.97	-18.43	17.39	49.19	207.66	912.58	567.32	1231.46	891.63	999.98	602.4	1196.61	669.15
39.239	1	0.08	0.17	0.02	0.35	0.03	0.43	0.21	0.88	0.65	99.14	0.64	0	69.59	28.56	2.29	0.51	0.57	1.44	0.17	1.06	0.18	0	0.1	0.19	0.65	0.03	0.25	0.57	0.45	0.88	20.42	1.5	0.33	0		-9.58	-17.86	16.11	49.35	199.06	912.65	569.34	1228.31	894.36	998.35	608.54	1189.21	665.05
39.272	1	0.07	0.17	0.02	0.37	0.03	0.45	0.23	0.75	0.65	99.09	0.7	0	79.12	29.82	2.93	0.49	0.68	1.42	0.15	1.05	0.14	0	0.1	0.2	0.65	0.03	0.22	0.59	0.46	0.75	2.03	1.39	0.48	0		-11.08	-15.34	17.93	49.56	206.56	914.03	569.97	1225.8	887.04	998.86	604.17	1194.32	670.98
39.305	1	0.07	0.17	0.01	0.46	0.03	0.56	0.29	0.7	0.79	98.88	0.99	0	78.27	34.87	3.69	0.47	0.84	1.45	0.1	1.16	0.15	0	0.11	0.25	0.79	0.03	0.3	0.61	0.38	0.7	14.94	1.36	0.34	0		-9.27	-15.59	14.81	50	203.57	914.63	569.69	1228.62	895.11	994.66	611.66	1191.92	661.94
39.339	1	0.06	0.17	0.01	0.64	0.03	0.87	0.44	0.6	1.02	98.26	2.02	0	84.93	44.39	3.96	0.53	0.96	1.17	0.08	0.63	0.1	0	0.12	0.31	1.02	0.02	0.28	0.66	0.39	0.6	23.9	1.14	0.58	0		-12	-13.35	15.31	49.6	206.53	914.72	569.18	1229.94	894.05	995.16	609.28	1194.66	662.73
39.372	1	0.06	0.17	0.01	0.72	0.03	0.9	0.5	0.57	1.08	98.19	2.3	0	74.9	45.98	5.68	0.44	1.01	0.93	0.06	0.56	0.06	0	0.13	0.32	1.08	0.01	0.21	0.69	0.37	0.57	6.82	1.13	0.65	0		-13.5	-16.53	15.88	49.05	206.2	914.64	567.76	1232.03	892.27	998.05	605.11	1195.81	663.5
39.406	1	0.05	0.17	0.01	1.05	0.03	1.48	0.8	0.59	1.14	97.04	5.46	0	83.99	57.04	6.22	0.37	0.79	1.39	0.05	0.33	0.05	0	0.19	0.33	1.14	0.01	0.28	0.82	0.38	0.59	9.13	1.09	0.79	0		-12.39	-13.71	14.29	49.88	213.63	910.88	564.99	1233.27	895.1	990.89	604.52	1196.27	663.29
39.439	1	0.04	0.17	0.01	1.34	0.03	2.05	1.08	0.53	1.29	95.89	9.36	0	89.35	64.23	6.46	0.45	0.54	1.75	0.05	0.33	0.06	0	0.24	0.43	1.29	0.01	0.28	0.84	0.42	0.53	1.43	1.02	1.01	0		-10.61	-11.37	15.79	50.31	210.36	912.16	566.45	1231.13	893.81	994.44	605.42	1195.82	666.25
39.472	1	0.03	0.16	0.01	1.89	0.03	2.68	1.68	0.53	1.59	94.64	15.66	-0.11	76.07	71.59	9.99	0.46	0.38	2.2	0.04	0.35	0.06	0	0.24	0.4	1.59	0.01	0.3	0.79	0.41	0.53	1.28	1.12	1.35	0		-13.74	-16.22	16.02	50.03	210.15	915.06	568.95	1230.63	891.01	995.93	607.7	1198.58	663.33
39.506	1	0.03	0.15	0.01	1.91	0.03	2.37	1.68	0.56	2.53	95.25	13.6	0	80.75	69.46	12.11	0.47	0.38	2.16	0.03	0.26	0.07	0	0.29	0.25	2.53	0.01	0.27	0.87	0.45	0.56	2.03	0.98	1.22	0		-10.11	-14.83	15.09	50.34	210.39	912.96	565.65	1228.62	887.08	993.2	602.01	1193.09	667.67
39.539	1	0.04	0.15	0.01	1.64	0.03	2.01	1.39	0.55	2.91	95.99	10.43	0	76.35	65.64	11.36	0.36	0.33	1.69	0.03	0.26	0.05	0	0.25	0.25	2.91	0.01	0.23	0.93	0.43	0.55	5.69	0.98	0.98	0		-14.81	-16.14	13.72	50.03	218.61	910.9	562.52	1228.25	881.78	986.7	596.21	1194.31	664.68
39.572	1	0.03	0.16	0.01	1.76	0.03	2.23	1.52	0.57	3.19	95.55	12.25	0	68.73	67.97	11.32	0.37	0.24	1.42	0.03	0.21	0.04	0	0.28	0.26	3.19	0.01	0.39	0.87	0.41	0.57	4.51	0.96	1.37	0		-9.73	-18.06	14.62	49.07	200.93	910.93	564.99	1226.78	890.92	993.14	605.72	1186.95	658.72
39.606	1	0.04	0.15	0.01	1.49	0.03	1.79	1.23	0.54	3.74	96.41	8.59	0	65.12	63.05	11.19	0.35	0.19	1.24	0.04	0.23	0.03	0	0.28	0.28	3.74	0.01	0.54	0.86	0.37	0.47	22.25	0.95	0.8	0		-11.14	-18.88	15.05	49.16	192.61	912.9	567.85	1220.14	884.34	994.79	606.61	1180.37	658.19
39.639	1	0.03	0.15	0.01	1.7	0.03	2.29	1.47	1.12	3.87	95.41	12.84	0	58.74	68.38	10.17	0.33	0.12	1.46	0.04	0.25	0.03	0	0.25	0.25	3.87	0.02	1.12	0.83	0.38	0.46	10.17	1.06	0.84	0		-15.01	-20.23	12.92	47.92	195.75	918.15	566.18	1227.72	885.26	995.84	606.77	1186.6	650.67
39.672	1	0.04	0.15	0.01	1.56	0.03	1.98	1.32	0.92	4.27	96.04	10.16	0	76.16	65.29	10.71	0.35	0.11	1.6	0.04	0.21	0.03	0	0.22	0.2	4.27	0.02	0.92	0.84	0.35	0.36	19.66	1.12	0.61	0		-9.54	-16.19	13.98	48.87	217.44	914.12	564.23	1229.31	884.7	989.4	600.9	1196.76	666.32
39.706	1	0.04	0.14	0.01	1.58	0.03	1.94	1.35	0.79	4.35	96.13	9.87	0	60.61	65.02	11.65	0.35	0.09	1.95	0.03	0.22	0.04	0	0.3	0.22	4.35	0.02	0.79	0.65	0.27	0.3	2.41	1.26	0.36	0		-10.41	-19.85	13.29	47.24	203.27	916.96	568.72	1228.75	891.8	993.4	611.23	1191.49	656.81
39.739	1	0.04	0.14	0.01	1.55	0.03	2.08	1.32	0.5	4.35	95.84	10.52	0	58.17	66.05	10	0.38	0.08	2.18	0.04	0.18	0.03	0	0.25	0.23	4.35	0.02	0.5	0.65	0.27	0.28	9.75	1.32	0.26	0		-13.3	-20.35	13.65	47.67	208.29	914.13	566.61	1229.06	887.08	992.07	603.4	1192.02	661.75
39.773	1	0.04	0.14	0.01	1.5	0.03	1.96	1.29	0.47	5.56	96.09	9.68	0	73.28	64.95	10.52	0.34	0.07	2.95	0.04	0.32	0.06	0	0.23	0.28	5.56	0.02	0.47	0.6	0.27	0.27	3.84	1.54	0.2	0		-13.51	-16.96	13.14	47.62	213.07	911.46	564.74	1229.86	889.96	987.66	603.78	1193.23	659.79
39.806	1	0.03	0.13	0.01	1.76	0.03	2.31	1.57	0.55	4.49	95.38	13.04	0	76.73	69.14	11.23	0.32	0.06	2.54	0.03	0.32	0.05	0	0.19	0.34	4.49	0.02	0.55	0.59	0.29	0.25	3.62	1.59	0.21	0		-9.91	-16.03	14.95	47.6	202.91	916.52	568.59	1226.86	889.52	995.32	609.29	1191.75	660.15
39.839	1	0.03	0.14	0.01	1.62	0.03	2.22	1.41	0.74	3.53	95.57	12.06	0	85.38	67.87	9.94	0.31	0.05	1.85	0.03	0.33	0.04	0	0.19	0.29	3.53	0.03	0.74	0.61	0.29	0.25	16.8	1.52	0.26	0		-12.12	-13.18	13.63	48.47	216.65	912.83	562.17	1228.51	882.94	987.66	599.05	1194.71	662.83
39.873	1	0.04	0.14	0.01	1.53	0.03	1.9	1.33	0.96	2.96	96.19	10.01	0	73.97	65.04	11.13	0.36	0.07	1.19	0.03	0.29	0.04	0	0.16	0.24	2.96	0.03	0.96	0.57	0.32	0.33	20.26	1.6	0.65	0		-7.49	-16.78	13.78	48.28	209.1	912.85	562.68	1223.67	883.06	987.85	603.27	1189.66	657.99
39.906	1	0.04	0.14	0.01	1.07	0.03	1.07	0.84	0.83	2.66	97.85	3.88	0	85.19	52.57	12.58	0.31	0.15	0.69	0.02	0.17	0.02	0	0.16	0.24	2.66	0.02	0.83	0.54	0.31	0.43	19.35	1.48	0.92	0		-10.75	-13.25	15.25	48.42	204.08	907.69	562.76	1221.02	886.3	988.01	603.25	1185.1	656.2
39.939	1	0.05	0.16	0.01	0.85	0.03	0.99	0.63	0.73	2.29	98.02	3	0	81.23	49.37	8.57	0.32	0.17	0.67	0.02	0.22	0.03	0	0.11	0.23	2.29	0.02	0.73	0.52	0.29	0.41	11.78	1.4	0.95	0		-7.91	-14.68	15.8	49.45	206.99	904.1	562.46	1219.39	885.55	986.44	600.38	1183.47	663.83
39.973	1	0.05	0.16	0.01	0.78	0.03	0.85	0.56	0.89	1.84	98.3	2.35	0	66.32	46.08	9.14	0.33	0.27	0.74	0.02	0.21	0.03	0	0.11	0.27	1.84	0.03	0.89	0.54	0.23	0.44	4.78	1.25	1.27	0		-10.08	-18.61	15.2	48.99	203.17	902.39	565.97	1218.57	889.97	985.57	604.14	1179.97	663.17
40.006	1	0.05	0.15	0.01	0.94	0.03	0.82	0.7	1.11	2.22	98.12	2.56	0	42.33	46.95	13.62	0.33	0.36	1.05	0.02	0.24	0.04	0	0.12	0.34	2.22	0.02	1.11	0.55	0.22	0.44	0.97	1.27	1.37	0		-11.64	-23.55	13.61	48.56	199.08	903.12	563.92	1222.46	892.96	986.41	604.94	1179.22	654.54
40.039	1	0.05	0.15	0.01	0.9	0.03	0.85	0.67	1.67	2.42	98.2	2.73	0	50.81	47.11	12.31	0.31	0.41	1.67	0.02	0.3	0.05	0	0.13	0.38	2.42	0.03	1.75	0.53	0.19	0.46	4.59	1.39	1.59	0		-10.18	-21.84	16.28	48.54	195.09	902	566.16	1218.47	891.74	990.31	604.94	1177.39	660.26
40.073	1	0.04	0.15	0.01	1.15	0.03	0.97	0.91	1.45	2.57	97.7	3.85	0	65.1	51.22	15.43	0.34	0.55	1.43	0.03	0.23	0.04	0	0.14	0.4	2.57	0.03	2.07	0.5	0.15	0.43	11.68	1.45	2.51	0		-15.63	-18.88	14.3	48.51	209.44	900.8	562.79	1221.87	890.01	982.09	600.37	1183.73	656.99
40.106	1	0.04	0.15	0.01	1.05	0.03	0.63	0.81	0.81	2.59	97.9	1.92	0	74.85	43.55	20.13	0.35	0.8	1.28	0.04	0.27	0.05	0	0.13	0.3	2.59	0.02	0.81	0.55	0.15	0.45	2.96	1.48	3.28	0		-10.76	-16.55	15.31	49.26	208.06	901.09	565.08	1219.12	890.77	983.29	603.34	1182.52	663.3
40.14	1	0.04	0.15	0.01	1.39	0.03	0.93	1.14	0.6	2.47	97.22	3.66	0	50.36	52	19.93	0.41	0.77	0.76	0.06	0.26	0.08	0	0.15	0.35	2.47	0.02	0.29	0.64	0.13	0.6	2.45	1.3	3.43	0		-11.07	-21.93	13.71	48.83	205.31	903.51	563.47	1221.44	888.72	984.27	602.12	1181.6	658.82
40.173	1	0.03	0.18	0.01	1.7	0.03	1.58	1.47	0.69	2.35	96.6	8.13	0	42.4	62.47	16.05	0.49	0.37	0.94	0.15	0.31	0.06	0	0.13	0.3	2.35	0.03	0.3	0.63	0.13	0.69	14.44	1.36	4.15	0		-8.12	-23.53	15.65	48.71	198.2	899.74	565.91	1221.32	896.31	988.98	605.06	1178.25	663.87
40.206	1	0.03	0.16	0.01	2.98	0.03	2.22	2.96	0.66	2.46	94.03	16.6	-0.5	32.53	72.59	23.18	0.55	0.34	1.21	0.21	0.27	0.06	0	0.12	0.38	2.46	0.03	0.29	0.66	0.13	0.66	14.78	1.35	4.67	0		-11	-25.65	13.64	48.53	195.96	900.09	566.31	1217.24	891.76	984.26	605.52	1172.95	658.38
40.24	1	0.03	0.17	0.01	3.18	0.03	2.33	3.19	0.77	2.51	93.63	18.24	-0.93	40.97	73.89	23.75	0.52	0.3	1.28	0.21	0.24	0.03	0	0.1	0.31	2.51	0.03	0.51	0.74	0.13	0.77	10.44	1.21	5.17	0		-11.93	-23.83	15.74	48.38	194.48	898.02	568.34	1212.02	889.14	984.96	604.73	1170.79	662.08
40.273	1	0.03	0.19	0.01	2.59	0.03	2.49	2.46	0.69	2.72	94.81	17.41	-0.67	45.44	73.23	18.12	0.54	0.25	1.59	0.18	0.22	0.03	0	0.1	0.28	2.72	0.03	0.69	0.73	0.11	0.69	26.6	1.21	5.09	0		-14.11	-22.91	12.66	48.9	200.79	897.43	567.67	1211.2	890.11	975.27	607.96	1170.53	654.77
40.306	1	0.03	0.17	0.01	3	0.03	2.5	2.94	0.85	2.9	94	18.97	-0.95	57.17	74.41	21.32	0.53	0.28	1.57	0.14	0.13	0.03	0	0.1	0.26	2.9	0.03	0.85	0.78	0.09	0.68	32.89	1.2	4.55	0		-13.23	-20.56	13.77	49.23	209.84	896.09	567.69	1211.23	890.86	972.99	606.99	1176.36	658.75
40.34	1	0.03	0.18	0.01	2.54	0.03	2.33	2.37	0.82	5.28	94.93	15.86	-0.46	53.31	71.74	18.73	0.74	0.24	1.49	0.14	0.13	0.03	0	0.11	0.22	5.28	0.04	0.82	0.78	0.07	0.72	12.75	1.21	4.26	0		-14.28	-21.34	13.56	49.08	203.26	897.98	568.43	1212.55	890.8	976.03	612.97	1175.09	654.06
40.373	1	0.03	0.16	0.01	3.29	0.03	2.82	3.27	0.78	6.45	93.42	22.37	-1.61	57.2	77.01	21.44	0.78	0.22	1.49	0.15	0.13	0.06	0	0.11	0.26	6.45	0.04	0.52	0.84	0.08	0.72	15.8	1.24	3.77	0		-15.3	-20.55	13.61	48.86	203.43	897.55	567.39	1215.47	893.68	977.27	611.37	1176.34	653.27
40.407	1	0.03	0.14	0.01	3.26	0.03	2.4	3.21	1.15	9.15	93.48	18.59	-1.04	51.68	74.05	23.97	1.15	0.19	1.47	0.13	0.19	0.09	0	0.11	0.19	9.15	0.04	0.5	0.9	0.07	0.46	5.27	1.34	3.15	0		-13.94	-21.66	13.77	48.84	201.12	898.69	567.79	1213.56	892.26	978.65	608.38	1174.3	654.99
40.44	1	0.02	0.12	0.01	4.13	0.03	2.76	4.31	1.35	12.68	91.38	24.08	-1.84	48.47	78.17	27.12	1.35	0.23	1.86	0.13	0.22	0.09	0	0.11	0.26	12.68	0.04	0.59	0.88	0.08	0.45	8.98	1.45	2.27	0		-13.95	-22.31	13.44	48.74	196.12	897.21	567.14	1211.17	891.68	977.99	608.71	1169.25	652.1
40.473	1	0.02	0.11	0.01	4.44	0.03	2.89	4.71	1.47	14.47	90.58	26.08	-2.11	44.88	79.49	28.06	1.47	0.2	1.92	0.12	0.19	0.06	0	0.11	0.26	14.47	0.04	0.55	0.87	0.08	0.42	18.3	1.5	2.44	0		-12.29	-23.03	12.73	48.74	191.61	897.67	568.45	1210.72	893.64	978.48	611.85	1165.81	652.13
40.507	1	0.02	0.1	0.01	5.45	0.03	3.06	6.04	1.63	17.11	87.92	30.3	-2.65	41.57	82.02	31.84	1.78	0.2	2.04	0.14	0.18	0.04	0	0.08	0.26	17.11	0.04	0.6	0.95	0.09	0.4	3.76	1.63	2.21	0		-12.54	-23.7	12.33	48.87	194.43	898.45	567.89	1211.69	892.68	977.64	611.06	1167.76	651.76
40.54	1	0.02	0.1	0.01	5.61	0.03	3.09	6.24	1.6	17.54	87.51	30.77	-2.81	38.66	82.32	32.39	1.86	0.19	2.04	0.16	0.15	0.03	0	0.08	0.25	17.54	0.04	0.64	0.92	0.08	0.39	9.76	1.6	2.43	0		-11.12	-24.31	13.79	48.44	187.84	897.59	568.45	1211.7	893.82	982.8	610.2	1165.13	655.38
40.573	1	0.02	0.09	0.01	7.03	0.03	2.81	8.24	1.65	18.93	83.53	31.39	-3.04	48.09	82.69	39.18	1.96	0.19	1.67	0.22	0.13	0.03	0	0.07	0.26	18.93	0.05	0.59	0.91	0.08	0.38	8.66	1.65	2.33	0		-13.67	-22.38	12.07	48.85	196.08	898.18	569.32	1212.79	896.17	976.53	613.69	1168.95	651.41
40.607	1	0.02	0.08	0.01	8.24	0.03	3.01	9.93	1.77	22.32	80.14	35.33	-3.68	45.37	84.91	41.91	2.42	0.18	1.59	0.24	0.13	0.03	0	0.06	0.27	22.32	0.04	0.51	0.9	0.07	0.36	10.58	1.77	1.91	0		-12.39	-22.93	12.14	49.02	195.03	899.3	569.56	1213.18	895.94	977.97	613.95	1169.15	652.47
40.64	1	0.02	0.08	0.01	8.08	0.03	3.24	9.71	1.82	23.21	80.58	37.49	-3.95	43.04	86.04	40.18	2.37	0.19	1.41	0.25	0.12	0.03	0	0.06	0.28	23.21	0.03	0.51	0.93	0.07	0.35	12.36	1.82	1.64	0		-12.73	-23.4	12.29	48.82	192.5	899.55	569.22	1214.14	895.52	980.11	612.63	1168.29	653.2
40.673	1	0.01	0.06	0.01	10.28	0.03	3.15	13.22	2.11	27.45	73.56	41.46	-3.97	34.2	88.09	46.46	2.23	0.22	1.48	0.29	0.12	0.05	0	0.06	0.34	27.45	0.03	0.45	0.95	0.07	0.29	5.66	2.11	1.11	0		-9.74	-25.27	12.27	49.3	195.2	899.77	569.33	1214.22	896.26	978.93	616.86	1170.82	652.67
40.707	1	0.01	0.05	0.01	12.07	0.03	3	16.06	2.29	34.66	67.89	42.56	-3.99	35.38	88.7	51.32	2.4	0.23	1.5	0.28	0.13	0.05	0	0.08	0.33	34.66	0.04	0.41	0.91	0.06	0.26	6.24	2.29	0.86	0		-10.27	-25.01	12.65	49.34	196.85	900.65	569.47	1212.99	893.65	979	614.21	1171.8	653.9
40.74	1	0.01	0.05	0.01	11.67	0.03	2.51	15.5	2.43	35.59	68.99	36.51	-3.09	42.51	85.54	53.45	2.43	0.26	1.46	0.26	0.12	0.05	0	0.08	0.31	35.59	0.04	0.38	0.91	0.06	0.27	4.21	2.45	0.5	0		-12.73	-23.51	12.24	49.04	192.94	901.92	570.17	1214.71	895.46	981.05	614.67	1170.35	651.94
40.774	1	0.01	0.05	0.01	10.76	0.04	2.72	13.89	2.54	37.53	72.23	36.28	-3.25	39.4	85.53	50.34	3.08	0.27	1.78	0.28	0.15	0.05	0	0.11	0.31	37.53	0.04	0.46	0.8	0.06	0.28	13.38	2.54	0.35	0		-11.26	-24.15	12.08	49	197.92	902.46	568.34	1213.85	889.07	979.47	609.39	1171.75	656.35
40.807	1	0.01	0.05	0.01	11.31	0.04	2.66	14.57	2.56	39.51	70.86	35.56	-3.46	46.66	85.16	52.03	3.55	0.29	1.78	0.3	0.18	0.05	0	0.11	0.33	39.51	0.04	0.55	0.78	0.06	0.31	20.13	2.56	0.32	0		-11.33	-22.67	13.93	48.84	189.9	901.53	569.86	1216.46	894.91	986.7	610.55	1170.22	659.36
40.84	1	0.02	0.06	0.01	9.2	0.04	2.83	11.33	2.56	37.83	77.34	34.12	-3.35	46.62	84.39	45.94	3.58	0.23	1.6	0.28	0.15	0.05	0	0.1	0.27	37.83	0.03	0.5	0.75	0.06	0.3	18.2	2.56	0.58	0		-12.34	-22.68	13.33	48.9	190.69	901.13	570.71	1215.7	896.78	984.27	613.18	1170.02	656.3
40.874	1	0.02	0.06	0.01	9.12	0.04	3.4	11.17	2.76	36.18	77.67	39.2	-4.01	33.9	87.15	42.78	4	0.24	1.59	0.27	0.16	0.06	0	0.08	0.29	36.18	0.03	0.54	0.72	0.05	0.29	3.52	2.76	0.37	0		-10.82	-25.34	12.63	49.12	196.86	903.83	571.42	1215.08	894.47	981.78	614.5	1174.27	655.78
40.907	1	0.02	0.07	0.01	8.33	0.04	3.63	10.01	2.71	35.56	79.97	39.99	-4.15	41.43	87.57	39.51	3.89	0.17	1.44	0.31	0.18	0.05	0	0.08	0.3	35.56	0.04	0.43	0.72	0.05	0.29	16.63	2.71	0.64	0		-12.74	-23.73	12.26	48.71	195.91	900.85	566.93	1219.31	894.23	982.7	607.85	1172.43	656.65
40.94	1	0.02	0.1	0.01	5.74	0.04	4.32	6.39	2.82	34.21	87.22	40.19	-3.91	64.15	87.62	27.78	3.61	0.12	1.3	0.25	0.13	0.03	0	0.08	0.3	34.21	0.03	0.39	0.77	0.06	0.27	5.7	2.82	1.33	0		-12.66	-19.09	15.1	48.87	203.01	895.77	565.41	1217.89	893.98	982.08	602.74	1175.75	663.61
40.974	1	0.02	0.11	0.01	5.16	0.04	4.35	5.68	2.79	29.5	88.64	39.52	-3.63	32.14	87.27	25.12	3.14	0.13	1.22	0.18	0.14	0.03	0	0.07	0.28	29.5	0.03	0.44	0.77	0.04	0.29	8.99	2.79	1.62	0		-12.04	-25.74	14.62	48.91	202.4	895.28	566.82	1213.98	893	979.53	604.88	1174.38	659.62
41.007	1	0.02	0.12	0.01	4.83	0.04	4.99	5.32	2.69	28.05	89.36	43.86	-3.68	67.56	89.5	21.23	2.69	0.13	1.54	0.17	0.16	0.03	0	0.07	0.31	28.05	0.03	0.57	0.76	0.04	0.3	3.09	2.88	1.94	0		-15.6	-18.33	14.4	49.13	210.22	893.76	561.58	1216.64	891.76	975.51	600.46	1178.59	654.76
41.04	1	0.02	0.11	0.01	5.04	0.04	4.72	5.68	2.35	22.58	88.65	43.75	-3.55	68.85	89.2	23.17	2.35	0.13	1.54	0.14	0.13	0.02	0	0.07	0.3	22.58	0.03	1.01	0.69	0.05	0.25	1.12	2.83	1.96	0		-5.65	-18.03	15.16	50.5	206.82	896.5	570.72	1212.22	896.06	977.87	610.76	1175.98	670.17
41.074	1	0.02	0.11	0.01	4.88	0.04	4.4	5.43	2.49	20.71	89.15	40.95	-3.31	64.31	87.59	23.6	2.49	0.16	1.52	0.13	0.17	0.04	0	0.09	0.32	20.71	0.03	1.19	0.7	0.04	0.26	1.45	2.87	1.55	0		-17.37	-19.06	12.66	49.21	200.71	898.27	567.95	1211.01	889.24	974.47	611.52	1171.47	649.94
41.074	2	0.11	0.12	0.02	0.12	0.06	0.13	0.06	3.71	0.49	99.74	0.33	0.27	54.65	3.04	0.04	0.49	0.05	5.06	0.07	0.84	0.73	0	0.08	1.46	0.2	0.99	3.71	0.06	0.02	0.64	0.05	6.08	0	0		-4.63	21.07	25.65	45.49	48.04	347.37	556.82	453.68	669.03	388.07	572.65	432.59	590.68
41.107	1	0.02	0.1	0.01	5.86	0.04	5.03	6.75	2.49	19.9	86.49	48.32	-4.44	65.44	91.23	25.52	2.49	0.22	1.51	0.13	0.14	0.04	0	0.09	0.41	19.9	0.03	1.27	0.66	0.04	0.28	6.08	2.64	1.34	0		-14.86	-18.81	13.29	49.24	208.61	898.5	563.8	1216.65	890.88	976.05	604.65	1179.01	652.87
41.107	2	0.11	0.14	0.02	0.12	0.05	0.13	0.06	1.29	0.66	99.72	0.33	0	12.94	2.69	0.04	0.66	0.07	3.6	0.12	1.54	0.55	0	0.02	0.84	0.18	0.23	1.29	0.12	0.03	0.98	0.09	4.3	0	0		-10.86	31.53	26.43	45.83	54.24	348.4	551.37	454.64	660.36	389.77	564.55	437.13	590.97
41.141	1	0.02	0.12	0.01	5.45	0.03	4.97	6.16	2.63	18.1	87.68	45.45	-4.31	63.35	90.3	24.14	2.64	0.15	1.29	0.17	0.16	0.04	0	0.1	0.42	18.1	0.04	0.77	0.6	0.04	0.3	7.46	2.63	2.16	0		-10.26	-19.26	12.86	49.58	199.55	902.86	570.21	1218.73	898.15	982	614.07	1176.5	658.7
41.141	2	0.12	0.16	0.02	0.13	0.04	0.14	0.06	1.79	0.71	99.67	0.33	0	28.1	2.12	0.09	0.71	0.07	3.34	0.06	1.25	0.45	0	0.07	1.79	0.1	0.26	1.47	0.06	0.02	1.07	0.03	2.44	0	0		-4.72	26.7	21.2	46.62	64.51	343.29	544.88	448.87	653.51	377	560.78	437.81	582.33
41.174	1	0.02	0.13	0.01	5.12	0.03	5.65	5.57	2.43	14.77	88.69	47.45	-4.97	61.3	91.32	20.56	3.14	0.15	1.51	0.2	0.17	0.04	0	0.09	0.45	14.77	0.03	0.74	0.53	0.04	0.3	8.86	2.43	1.79	0		-16.93	-19.7	13.36	49.23	206.97	901.01	567.71	1213.63	887.11	976.31	609.08	1178.52	653.18
41.174	2	0.12	0.16	0.03	0.13	0.04	0.14	0.06	2.49	0.66	99.67	0.33	0	13.83	1.93	0.11	0.66	0.08	3.49	0.05	0.91	0.51	0	0.11	2.49	0.08	0.29	1.46	0.05	0.02	0.76	0.35	2.41	0	0		-6.42	31.15	20.76	46.98	63.28	343.38	543.26	448.49	652.6	377.74	557.75	436.63	580.91
41.207	1	0.02	0.12	0	5.65	0.03	5.78	6.25	2.3	14.43	87.49	49.33	-5.23	59.59	92.31	22.5	3.22	0.17	1.8	0.29	0.15	0.03	0	0.09	0.43	14.43	0.03	0.69	0.51	0.04	0.28	7.48	2.3	1.96	0		-13.07	-20.06	13.62	49.18	200.44	901.37	568.98	1216.52	892.7	981.76	608.7	1175.6	659.67
41.207	2	0.12	0.17	0.03	0.13	0.04	0.14	0.06	2.87	0.51	99.66	0.33	0	25.64	1.57	0.12	0.51	0.08	2.87	0.05	0.97	0.4	0	0.27	3.38	0.06	0.29	0.9	0.03	0.01	0.91	0.21	1.97	0	0		-12.09	27.32	20.46	47.25	66.2	346.2	543.76	448.69	648.7	378.05	555.55	438.71	582.04
41.241	1	0.02	0.12	0.01	5.89	0.03	5.64	6.57	1.95	11.31	86.87	49.07	-5.29	40.44	92.26	23.82	2.89	0.15	2.04	0.36	0.14	0.03	0	0.08	0.43	11.31	0.03	0.61	0.51	0.04	0.26	11.61	1.95	2.13	0		-13.12	-23.94	14.07	48.68	192.67	903.08	569.02	1217.54	892.03	987.41	608.02	1173.46	658.11
41.241	2	0.12	0.17	0.03	0.13	0.03	0.15	0.06	2.91	0.49	99.66	0.33	0	14.92	1.42	0.13	0.48	0.07	2.91	0.04	0.75	0.42	0	0.49	3.63	0.05	0.25	0.89	0.03	0.01	0.82	0.15	1.75	0	0		-12.02	30.7	19.96	47.29	62.98	347.33	543.89	448.9	648.66	379.45	556.9	438.16	579.7
41.274	1	0.02	0.12	0.01	5.28	0.03	5.26	5.79	1.93	11.12	88.41	45.58	-4.74	42.36	90.49	22.4	2.49	0.13	1.94	0.34	0.14	0.04	0	0.08	0.44	11.12	0.02	0.63	0.55	0.04	0.27	5.68	1.93	1.96	0		-13.32	-23.54	14.42	48.69	198.84	903.69	566.08	1219.58	888.07	987.52	602.67	1178.05	659.53
41.274	2	0.12	0.17	0.03	0.13	0.04	0.15	0.06	3.34	0.47	99.66	0.33	0	9.57	1.57	0.13	0.47	0.06	3.34	0.04	0.73	0.45	0	0.4	4.28	0.05	0.27	1.19	0.02	0.01	0.98	0.07	1.85	0	0		-11.75	33.23	13.53	49.56	60.15	347.71	548.54	445.49	650.73	375.02	562.15	432.39	580.23
41.307	1	0.02	0.14	0.01	4.38	0.03	5.34	4.57	1.75	10.42	89.33	42.8	-4.8	48.75	89.16	17.77	2.42	0.12	1.46	0.35	0.14	0.04	0	0.07	0.48	10.42	0.02	0.54	0.57	0.04	0.26	13.7	1.75	1.89	0		-12.43	-22.25	13.08	49.42	207.14	901.08	566.05	1212.86	883.4	977.01	602.9	1176.13	660
41.341	1	0.02	0.16	0.01	4.11	0.03	6.03	4.2	1.68	9.06	87.94	45.78	-5.18	62.22	90.65	14.18	2.46	0.09	1.54	0.42	0.17	0.04	0	0.06	0.41	9.06	0.01	0.43	0.57	0.04	0.28	3.65	1.68	2.43	0		-13.26	-19.51	13.9	49.3	206.13	898.29	563.87	1218.02	892.07	979.21	603.84	1178.54	656.35
41.374	1	0.02	0.17	0.01	3.85	0.03	5.27	3.86	1.72	9.73	89.46	39.95	-4.51	52.27	87.67	15.08	2.65	0.08	1.72	0.52	0.26	0.07	0	0.06	0.35	9.73	0.02	0.46	0.59	0.04	0.28	2.78	1.72	2.77	0		-13.11	-21.55	13.34	48.92	199.43	899.16	564.22	1219.93	894.83	982.17	605.79	1175.7	653.96
41.408	1	0.03	0.17	0.01	3.44	0.03	5.09	3.35	1.61	6.82	89.81	36.85	-4.01	55.08	86.04	13.15	2.58	0.09	2.21	0.4	0.24	0.06	0	0.06	0.32	6.82	0.02	0.59	0.52	0.04	0.26	2.54	1.61	2.37	0		-14.05	-20.98	15.25	48.9	191.23	897.82	571.14	1212.58	895.88	984.15	611.09	1169.41	658.52
41.441	1	0.03	0.15	0.01	3.81	0.03	4.6	3.76	1.64	8.08	90.79	34.55	-4	49.93	84.81	17.19	2.97	0.15	2.07	0.29	0.26	0.09	0	0.08	0.34	8.08	0.02	0.57	0.54	0.03	0.31	1.39	1.64	1.98	0		-15.7	-22.01	12.25	49.5	202.58	896.34	564.02	1216.76	893.28	974.88	612.32	1174.6	646.29
41.474	1	0.03	0.15	0.01	3.75	0.03	4.37	3.67	1.6	8.05	91.26	32.93	-3.95	63.99	83.65	17.74	3.1	0.14	1.99	0.31	0.25	0.09	0	0.08	0.37	8.05	0.02	0.84	0.52	0.04	0.3	22.72	1.6	2.04	0		-12.22	-19.13	14.8	49.42	208.01	895.75	563.4	1218.52	895.28	979.08	603.74	1179.97	657.72
41.508	1	0.03	0.16	0.01	3.71	0.03	4.69	3.52	1.53	8.25	90.63	33.81	-4.65	36.49	83.98	16.43	3.86	0.12	1.83	0.31	0.21	0.06	0	0.08	0.39	8.25	0.03	1	0.51	0.04	0.28	8.03	1.53	2.03	0		-9.44	-24.77	14.5	49.28	199.22	896.96	567.19	1215.84	897.63	981.5	609.46	1174.89	657.29
41.541	1	0.03	0.18	0.01	3.57	0.03	5.07	3.26	1.5	9.47	89.87	33.53	-5.27	59.51	84.11	14.35	4.83	0.11	1.71	0.4	0.28	0.05	0	0.08	0.34	9.47	0.03	0.7	0.53	0.03	0.3	16.75	1.5	2.53	0		-14.04	-20.07	12.79	49.14	197.94	897.04	568.6	1210.96	892.61	975.83	610.28	1168.71	654.77
41.574	1	0.03	0.17	0.01	4.15	0.03	5.09	3.95	1.53	10.24	89.81	36.6	-5.44	55.93	85.63	17.6	4.6	0.13	1.76	0.44	0.2	0.03	0	0.09	0.37	10.24	0.03	0.86	0.55	0.03	0.29	2.72	1.53	2.76	0		-13.75	-20.81	12.01	49.05	193.27	900.4	570.65	1209.91	892.16	976.99	615.28	1166.89	651.22
41.608	1	0.03	0.15	0.01	4.27	0.03	4.91	4.1	1.61	8.78	90.17	36.62	-5.43	51.71	85.18	18.97	4.74	0.14	1.84	0.35	0.22	0.04	0	0.08	0.46	8.78	0.04	1.33	0.55	0.04	0.24	5.31	1.61	2.25	0		-15.1	-21.66	12.88	48.85	199.25	903.91	571.48	1203.94	879.62	975.51	609.95	1169.76	654.34
41.641	1	0.03	0.16	0.01	2.81	0.03	3.73	2.49	1.97	6.97	92.55	24.9	-3.3	70.59	77.63	14.13	4.07	0.18	2.14	0.3	0.31	0.06	0	0.07	0.52	6.97	0.04	1.97	0.5	0.04	0.24	33.76	1.67	1.71	0		-10.87	-17.62	13.65	49.17	193.53	902.02	566.19	1207.28	881.18	979.94	606.14	1167.14	655.21
41.674	1	0.03	0.14	0.01	3.46	0.03	3.77	3.26	2.28	5.73	92.45	30.94	-3.99	81.65	79.76	18.43	3.72	0.37	2.28	0.29	0.34	0.11	0	0.09	0.62	5.73	0.04	3.58	0.47	0.03	0.25	2.31	1.62	1.53	0		-13.13	-14.54	13.87	48.75	204.56	899.32	565.32	1211.98	887.63	976.06	608.96	1175.78	653.16
41.708	1	0.03	0.17	0.01	2.34	0.03	3.02	2.04	1.96	5.47	93.96	20.54	-2.35	85.54	73.55	13.25	3.09	0.26	1.96	0.25	0.62	0.07	0	0.08	0.51	5.47	0.05	2.95	0.55	0.04	0.26	28.52	1.59	2.37	0		-12.53	-13.11	15.69	49.08	211.64	898.33	561.47	1216.3	885.96	979.74	598.51	1181.92	661.09
41.741	1	0.04	0.18	0.01	1.81	0.03	2.46	1.47	1.65	4.99	95.07	13.03	-0.97	78.52	67.9	10.78	3.18	0.37	1.65	0.14	0.53	0.04	0	0.08	0.51	4.99	0.05	1.81	0.54	0.04	0.25	7.89	1.57	2.47	0		-5.09	-15.52	14.27	49.86	207.14	899.08	567.74	1212.03	890.99	976.96	608.87	1176.04	666.11
41.775	1	0.04	0.19	0.01	1.44	0.03	1.77	1.09	1.45	3.74	96.47	7.11	0	62.61	60.28	10.87	3.33	0.54	0.8	0.08	0.41	0.01	0	0.09	0.56	3.74	0.04	1.08	0.5	0.04	0.25	1.95	1.45	2.68	0		-7.83	-19.42	14.44	49.04	197.45	902.16	569.48	1213.53	889.4	983.91	608.26	1172.77	665.87
41.808	1	0.04	0.18	0.01	1.33	0.03	1.5	1.01	1.56	3.36	97	5.61	0	58.64	57.3	11.88	2.98	0.62	0.95	0.06	0.36	0.02	0	0.09	0.63	3.36	0.04	0.9	0.48	0.04	0.25	9.95	1.56	2.52	1		-8.36	-20.25	13.76	49.37	181.41	902.13	567.84	1212.9	889.74	988.25	609.19	1162.76	658.76
41.841	1	0.05	0.2	0.01	0.86	0.03	1.03	0.59	1.54	2.99	97.95	2.66	0	78.87	47.8	8.38	2.7	0.6	0.93	0.05	0.28	0.03	0	0.07	0.41	2.99	0.03	0.75	0.49	0.05	0.24	0.6	1.54	2.56	0		-8.33	-15.41	14.6	49.13	203.28	900.32	565.34	1212.99	886.71	980.32	604.54	1175.04	662.92
41.875	1	0.06	0.21	0.01	0.65	0.03	0.83	0.42	1.5	2.38	98.34	1.72	0	79.5	42.26	5.54	2.38	0.63	1.02	0.05	0.36	0.05	0	0.08	0.37	2.09	0.03	0.73	0.44	0.05	0.23	2.26	1.5	2.73	0		-11.73	-15.22	14.23	48.32	205.72	899.56	563.84	1215.36	888	979.19	603.27	1177.23	658.97
41.908	1	0.05	0.22	0.01	0.89	0.03	1.31	0.61	1.46	2.62	97.38	3.65	0	67.65	52.12	5.19	2.62	0.46	1.49	0.05	0.46	0.08	0	0.08	0.37	2.16	0.02	0.5	0.45	0.04	0.23	1.79	1.46	2.97	0		-12.92	-18.31	14.02	48.71	190.95	901.44	566.7	1208.09	884.21	981.25	607.62	1167.02	651.81
41.941	1	0.06	0.22	0.01	0.65	0.03	0.93	0.42	1.54	2.63	98.15	1.98	0	73.28	44.27	4.21	2.33	0.28	1.57	0.04	0.42	0.08	0	0.09	0.3	2.63	0.01	0.48	0.48	0.05	0.21	2.94	1.54	2.59	0		-13.37	-16.96	12.72	48.09	196.17	901	565.58	1212.56	888.35	978.25	612.08	1171.07	648.12
41.975	1	0.05	0.2	0.01	0.79	0.03	1.17	0.54	1.45	2.18	97.65	3.06	0	76.78	49.78	4.59	2.18	0.33	1.89	0.06	0.54	0.11	0	0.07	0.37	2.01	0.01	0.56	0.43	0.05	0.21	3.36	1.45	2.07	0		-13.94	-16.02	13.37	47.8	208.53	899.24	564.26	1214.2	887.98	975.31	604.73	1177.74	654.81
42.008	1	0.05	0.2	0.01	0.87	0.03	1.31	0.61	1.58	2.17	97.38	3.79	0	78.89	52.5	5	2.17	0.24	1.94	0.08	0.42	0.15	0	0.08	0.33	2.04	0.01	0.6	0.42	0.05	0.21	3.21	1.58	1.9	0		-12.64	-15.41	12.81	47.71	202.77	901.47	565.79	1217.31	892.5	978.99	608.72	1176.49	654.66
42.041	1	0.05	0.19	0.01	0.84	0.03	1.24	0.58	1.47	2.02	97.52	3.5	0	75.65	51.37	5.07	2.02	0.17	1.79	0.11	0.38	0.15	0	0.08	0.29	1.55	0.01	0.69	0.44	0.05	0.19	24.14	1.47	1.42	0		-12.11	-16.33	13.34	48.52	198.19	902.67	565.19	1211.89	883.68	980.1	605.39	1171.94	655.18
42.075	1	0.05	0.18	0.01	0.95	0.03	1.44	0.69	1.47	1.64	97.12	4.71	0	73.17	55.24	5.33	1.64	0.17	1.59	0.09	0.33	0.1	0	0.07	0.27	1.1	0.01	0.68	0.43	0.05	0.19	4.28	1.47	1.28	0		-17.21	-16.98	12.63	47.76	207.9	901.05	566.27	1213.6	885.24	975.03	604.72	1176.72	655.15
42.075	2	0.14	0.18	0.04	0.14	0.04	0.16	0.06	2.39	1.47	99.65	0.33	0	2.56	2.55	0.58	1.47	0.03	7.59	0.08	0.57	7.26	0	0.43	2.39	0.03	1.59	1.41	0.08	0.06	1.24	0.18	1.58	0	0		-6.02	40.19	16.12	40.14	49.62	339.83	542.52	450.64	661.32	379.35	560.59	426.78	575.16
42.108	1	0.05	0.18	0.01	0.95	0.03	1.49	0.69	1.55	1.6	97.03	4.95	0	70.65	55.74	4.83	1.6	0.11	1.76	0.12	0.26	0.1	0	0.07	0.39	1.09	0.01	0.83	0.43	0.06	0.18	4	1.55	1.2	0		-14.23	-17.61	13.39	47.4	208.89	901.93	563.66	1219.23	887.61	979.76	602.1	1181.13	657.66
42.142	1	0.05	0.18	0.01	0.83	0.03	1.22	0.58	1.5	1.5	97.57	3.57	0	73.51	51.39	5.06	1.5	0.08	1.98	0.1	0.2	0.06	0	0.07	0.3	1.23	0.01	0.93	0.46	0.07	0.16	2.03	1.56	1.17	0		-10.08	-16.9	13.37	48.32	201.95	900.08	563.93	1217.36	890.1	980.66	604.44	1174.92	659.64
42.175	1	0.05	0.18	0.01	0.78	0.03	1.09	0.54	1.43	1.43	97.81	3.02	0	65.39	49.25	5.41	1.43	0.09	1.87	0.1	0.24	0.08	0	0.06	0.28	1.39	0.01	0.92	0.5	0.08	0.14	3.82	1.57	1.27	0		-10.73	-18.82	12.39	48.15	198.5	901.35	562.72	1219.61	890.66	981.95	604.65	1173.83	655.49
42.208	1	0.05	0.17	0.01	0.77	0.03	1.04	0.53	1.46	1.53	97.91	2.81	0	66.54	48.37	5.91	1.46	0.11	2.36	0.11	0.3	0.15	0	0.06	0.25	1.53	0.01	0.88	0.48	0.09	0.13	4.03	1.67	0.98	0		-10.5	-18.56	10.5	47.83	204.32	901.5	564.13	1219.12	893.64	975.25	610.21	1175.28	651.85
42.242	1	0.05	0.17	0.01	0.73	0.03	1.01	0.5	1.35	1.57	97.98	2.66	0	67.37	47.66	5.34	1.35	0.07	1.94	0.07	0.31	0.14	0	0.06	0.22	1.57	0.01	0.86	0.4	0.09	0.12	5.25	1.73	1.09	0		-12.94	-18.38	14.15	47.72	202.08	902.53	564.47	1216.9	887.47	982.66	603.93	1177.95	655.9
42.275	1	0.05	0.16	0.01	1.03	0.03	1.51	0.77	1.41	1.66	96.98	5.39	0	67.6	56.99	6.33	1.41	0.08	1.75	0.05	0.21	0.11	0	0.07	0.24	1.66	0.01	0.68	0.43	0.1	0.12	2.63	1.71	0.59	0		-13.8	-18.32	11.6	47.8	199.43	903.39	563.79	1218.43	889.81	979.73	607.55	1174.79	649.08
42.308	1	0.04	0.17	0.01	1.26	0.03	2.14	0.99	1.46	2.3	95.73	9.36	0	73.12	64.43	4.97	1.46	0.08	1.38	0.04	0.11	0.06	0	0.07	0.23	2.3	0.01	0.65	0.42	0.11	0.12	5.12	1.81	0.82	0		-10.39	-17	10.59	48.71	209.98	897.51	559.89	1219.87	890.69	972.33	603.01	1175.55	655.83
42.342	1	0.04	0.17	0.01	1.23	0.03	2.23	0.97	1.54	3.03	95.55	10.01	0	69.91	64.98	3.81	1.54	0.08	1.11	0.04	0.09	0.05	0	0.1	0.28	3.03	0.01	1.02	0.4	0.1	0.12	22.22	1.99	0.64	0		-11.64	-17.78	11.53	47.95	208.18	899.05	559.75	1221.63	892.98	975.75	604.16	1178.63	650.85
42.375	1	0.04	0.16	0.01	1.46	0.03	2.75	1.21	1.52	3.62	94.5	14.06	0	54.04	69.93	4.16	1.52	0.1	1.51	0.04	0.08	0.06	0	0.11	0.25	3.62	0.01	0.87	0.41	0.1	0.14	6.43	2.09	0.39	0		-10.72	-21.19	10.15	47.72	208.88	900.88	559.71	1222.83	894.08	974.21	607.16	1179.35	646.53
42.409	1	0.03	0.15	0.01	1.8	0.04	3.49	1.62	1.1	4.38	93.03	21.56	-0.02	65.96	76.16	5.09	1.08	0.11	2.38	0.04	0.1	0.1	0	0.12	0.29	4.38	0.01	1.1	0.38	0.11	0.13	4.27	2.36	0.03	0		-10.45	-18.69	11.14	47.75	211.51	902.61	561.18	1222.43	893.13	975.5	607.4	1182.77	649.52
42.442	1	0.03	0.15	0.01	2.11	0.03	4.06	1.96	1.05	3.8	91.89	26.71	-1.25	81.14	79.92	5.97	1.05	0.14	2.01	0.04	0.1	0.08	0	0.12	0.27	3.8	0.02	0.85	0.37	0.12	0.15	4.58	2.12	0.01	0		-12.33	-14.7	11.77	48.75	202.66	902.26	561.47	1219.45	888.18	979.1	603.97	1175.68	653.21
42.475	1	0.03	0.16	0.01	2.15	0.03	4.6	1.99	1.13	3.73	90.79	29.66	-1.94	54.78	82.09	4.12	1.13	0.14	1.78	0.04	0.1	0.1	0	0.11	0.25	3.73	0.01	0.5	0.39	0.12	0.15	3.27	2	0.37	0		-8.74	-21.04	11.84	48.6	195.24	902.38	558.41	1221.89	886.19	984.9	599.2	1171.92	655.27
42.509	1	0.03	0.16	0.01	1.9	0.03	4.01	1.7	0.95	3.53	91.98	24.43	-1.51	67.63	78.85	3.46	0.95	0.16	1.18	0.05	0.1	0.12	0	0.12	0.21	3.53	0.02	0.43	0.43	0.14	0.12	2.22	1.86	0.36	0		-3.33	-18.31	12.02	50.06	197.59	904.71	556.21	1220.6	883.11	984.36	599.51	1174.14	654.52
42.542	1	0.04	0.17	0.01	1.43	0.03	2.98	1.21	0.86	4.73	94.04	15.59	0	82.68	71.86	2.18	0.86	0.13	1.27	0.06	0.16	0.12	0	0.11	0.21	4.73	0.03	0.46	0.44	0.16	0.14	13.15	2.17	0.52	0		-16.1	-14.18	9.91	48.6	206.32	906.84	548.58	1211.08	861.77	971.59	591.66	1174.19	630.68
42.575	1	0.04	0.17	0.01	1.11	0.03	2.15	0.89	0.76	5.3	95.71	9.3	0	89.08	64.52	2.01	0.76	0.12	1.28	0.12	0.24	0.12	0	0.09	0.15	5.3	0.03	0.34	0.47	0.18	0.12	13.51	2.19	0.52	0		-6.98	-11.51	10.03	50.49	198.67	900.64	548.47	1208.75	868.12	971.42	593.77	1164.78	639.41
42.609	1	0.04	0.17	0.01	1.08	0.03	2.06	0.87	0.57	6.09	95.88	8.97	0	92.46	63.95	2.2	0.57	0.1	1.44	0.16	0.24	0.07	0	0.07	0.09	6.09	0.03	0.26	0.55	0.19	0.1	29.2	2.34	0.82	0		-3.58	-9.46	9.77	51.69	191.5	891.68	543.29	1202.25	867.14	966.52	590.32	1152.32	636.7
42.642	1	0.04	0.18	0.01	1.13	0.03	2.16	0.92	0.61	6.99	95.67	9.77	0	95.31	65.04	2.34	0.61	0.08	1.88	0.21	0.17	0.03	0	0.06	0.06	6.99	0.04	0.31	0.63	0.2	0.09	29.17	2.41	1.66	0		-3.06	-6.94	7.08	52.26	189.44	886.42	542.62	1194.99	866.5	956.25	594.21	1142.2	630.37
42.675	1	0.05	0.19	0.01	0.89	0.03	1.57	0.68	0.6	8.74	96.86	5.72	0	98.25	57.76	2.19	0.6	0.09	1.59	0.35	0.11	0.03	0	0.06	0.04	8.74	0.06	0.13	0.69	0.18	0.09	52.93	2.42	1.79	0		-6.4	-1.86	7.34	52.06	193.21	884.55	539.81	1181.46	851.16	946.9	589.88	1137.48	621.62
42.709	1	0.05	0.18	0.01	0.7	0.04	1.15	0.5	0.51	11.11	97.71	3.3	0	98.36	50.6	2.03	0.51	0.06	2.01	0.48	0.06	0.02	0	0.07	0.04	11.11	0.08	0.18	0.72	0.17	0.09	16.13	2.39	1.35	0		-9.95	-1.52	3.74	52.73	185	892.56	538	1166.84	824.33	941.42	588.44	1125.46	607.22
42.742	1	0.07	0.19	0.01	0.44	0.04	0.6	0.28	0.49	10.68	98.8	1.08	0	97.42	36.16	2.79	0.49	0.04	2.46	0.39	0.09	0.06	0	0.08	0.04	10.68	0.1	0.4	0.62	0.18	0.08	22.48	2.24	1.84	0		-3.75	-3.84	6.5	55	172.97	888.11	531.36	1154.45	810.21	943.18	576.69	1113.48	607
42.776	1	0.07	0.18	0.01	0.34	0.03	0.4	0.21	0.47	11.6	99.21	0.59	0	97.95	27.56	3.73	0.45	0.05	1.24	0.38	0.18	0.19	0	0.07	0.03	11.6	0.08	0.47	0.71	0.17	0.06	2.74	2.11	1.66	0		-6.41	2.67	12.28	54.55	172.66	870.5	519.75	1134.95	796.33	933.52	559.22	1101.46	599.33
42.809	1	0.09	0.17	0.02	0.23	0.03	0.22	0.13	0.42	10.89	99.53	0.33	0	97.98	14.62	5.07	0.38	0.05	1.11	0.3	0.15	0.4	0	0.06	0.02	10.89	0.06	0.42	0.7	0.2	0.04	1.85	2.15	1.62	0		1.19	2.6	11.62	55.86	175.34	865.98	516.42	1131.18	797.64	926.89	560.47	1098.68	595.59
42.842	1	0.09	0.17	0.02	0.23	0.03	0.18	0.13	0.48	10.21	99.54	0.33	0	98.63	11.47	7.95	0.32	0.05	1.53	0.27	0.15	1.29	0	0.07	0.02	10.21	0.06	0.48	0.78	0.21	0.03	7.49	2.06	1.87	0		5.87	0.63	7.28	57.78	173.89	861.36	516.68	1124.61	798.42	915.11	567.09	1087.44	590.33
42.876	1	0.09	0.16	0.02	0.23	0.03	0.15	0.12	0.3	7.82	99.54	0.33	0	98.09	7.82	10.67	0.29	0.07	1.43	0.26	0.1	1.61	0	0.05	0.02	9.86	0.06	0.3	0.99	0.29	0.02	0.67	1.72	1.61	0		6.89	2.32	11.45	58.32	168.73	840.59	514.49	1102.65	794.28	901.87	563.68	1068.41	590.76
42.909	1	0.1	0.14	0.02	0.23	0.03	0.13	0.12	0.35	5.04	99.54	0.33	0	92.05	5.04	13.05	0.31	0.08	2.96	0.24	0.09	1.93	0	0.05	0.03	11.86	0.04	0.35	1.17	0.37	0.01	2.38	1.59	1.13	0		4.63	9.75	9.99	57.23	171.06	835.52	514.64	1094.31	790.13	892.41	564.44	1061.77	588.5
42.942	1	0.09	0.13	0.02	0.26	0.04	0.11	0.14	0.38	3.68	99.49	0.33	0	94.29	3.68	17.55	0.36	0.08	4.57	0.25	0.1	1.41	0	0.05	0.03	13.63	0.02	0.38	1.49	0.51	0.01	2.76	1.44	1.53	0		0.9	7.98	9.41	56.77	169.78	820.44	514.24	1074.96	785.23	874.96	560.37	1042.81	585.89
42.976	1	0.09	0.13	0.02	0.27	0.04	0.1	0.15	0.34	2.38	99.45	0.4	0	86.19	2.38	20.8	0.3	0.1	3.87	0.29	0.13	0.9	0	0.05	0.04	21.22	0.02	0.34	2.05	0.68	0.01	10.86	1.55	1.96	0		4.84	12.84	9.02	56.88	175.02	813.27	511.99	1070.19	784.46	866.22	563.6	1039.97	584.67
43.009	1	0.08	0.11	0.02	0.35	0.03	0.09	0.2	0.31	2.8	99.31	0.64	0	81.87	2.8	26.93	0.31	0.12	3.71	0.47	0.15	0.58	0	0.06	0.05	22.49	0.01	0.29	2.48	0.73	0.01	4.22	1.4	1.6	0		10.06	14.46	11.28	58.5	164.25	797	511.6	1053.71	784.47	857.63	566.1	1020.66	586.08
43.042	1	0.07	0.09	0.02	0.48	0.04	0.08	0.3	0.43	3.06	99.04	1.29	0	77.09	3.06	36.27	0.29	0.13	3.94	0.57	0.15	0.42	0	0.06	0.08	28.27	0.01	0.43	3.03	0.85	0.01	5.91	1.4	1.96	0		8.68	15.93	10.57	57.84	165.69	785.16	510.92	1040.65	781.53	843.65	566.06	1008.4	583.72
43.076	1	0.06	0.07	0.03	0.8	0.03	0.07	0.54	0.35	4.87	98.41	3.7	0	75.31	4.87	48.75	0.33	0.16	3.82	0.93	0.16	0.31	0	0.08	0.1	29.17	0.01	0.35	4.01	0.95	0	4.78	1.14	2.68	0		8.43	16.42	9.8	57.43	161.84	776.89	510.86	1030.54	778.86	834.86	568.74	996.33	579.78
43.109	1	0.05	0.06	0.03	0.99	0.03	0.06	0.7	0.31	4.27	98.03	6.32	0	70.46	4.27	55.5	0.31	0.25	3.31	0.89	0.18	0.27	0	0.09	0.15	26.72	0.01	0.31	4.28	0.93	0	5.48	1.1	2.23	0		6.01	17.65	8.92	56.83	155.39	762.53	511.27	1014.72	778.74	821.45	568.31	976.6	576.93
43.143	1	0.05	0.06	0.03	1.15	0.03	0.06	0.84	0.35	3.88	97.7	9.07	0	53.04	3.88	60.27	0.35	0.27	4.08	1.19	0.25	0.53	0	0.15	0.22	29.23	0.01	0.29	4.38	1.19	0	4.38	0.92	3.22	0		7.39	21.39	11.2	55.99	156.31	752.6	510.88	1004.1	774.12	814.18	569.97	970.21	579.23
43.176	1	0.05	0.05	0.03	1.31	0.04	0.05	0.99	0.41	3.73	97.39	12.36	0	37.65	3.73	63.86	0.41	0.33	5.08	1.5	0.4	0.83	0	0.19	0.31	32.1	0.02	0.33	5.09	1.56	0	1.08	0.93	3.74	0		11.29	24.52	10.92	55.64	152.87	743.97	508.71	998.07	775.53	808.21	572.52	961.03	576.48
43.209	1	0.05	0.05	0.03	1.62	0.04	0.05	1.29	0.4	4.62	96.77	18.57	0	58.71	4.62	69.24	0.4	0.32	6.5	1.43	0.48	1.21	0	0.19	0.34	33.42	0.02	0.32	5.69	1.68	0.01	6.79	0.99	3.79	0		7.69	20.24	8.89	55.07	162.38	731.66	506.54	991.84	777.56	791.68	574.06	954.02	570.57
43.243	1	0.05	0.05	0.03	2.12	0.05	0.06	1.63	0.44	7.81	95.76	29.4	0	53.72	7.81	70.55	0.44	0.33	9.41	1.12	0.39	1.83	0	0.15	0.32	36.73	0.02	0.25	11.88	2.84	0.01	3.82	1.02	4.4	0		5.68	21.25	10.99	53.89	154.36	716.72	504.52	984.3	783.45	786.73	571.98	941.08	570.39
43.276	1	0.06	0.06	0.04	1.96	0.05	0.07	1.41	0.47	7.93	96.08	27.64	0	50.97	7.93	66.15	0.47	0.33	10.81	1.08	0.49	2.29	0	0.16	0.32	40.71	0.02	0.16	15.2	3.72	0.01	2.24	1.09	5.1	0		4.3	21.81	9.21	54.21	160	711.32	507.31	974.09	785.32	774.36	566.25	934.09	575.62
43.309	1	0.08	0.08	0.05	1.42	0.05	0.09	0.89	0.56	8.64	97.17	16.34	0	37.57	8.64	52.85	0.56	0.24	11.82	1.89	0.6	2.21	0	0.18	0.25	48.81	0.02	0.1	20.17	5.3	0.01	5.79	1.32	5.3	0		10.63	24.54	9.59	55.63	152.42	705.38	505.74	966.03	783.01	771.35	568.79	923.68	573.98
43.343	1	0.12	0.1	0.06	1.41	0.05	0.11	0.75	0.96	10.63	97.19	18.75	0	39.45	10.63	43.52	0.96	0.24	11.84	1.91	0.55	2.02	0	0.22	0.29	61.48	0.02	0.09	31.57	8.28	0.02	1.89	1.37	5.23	0		3.61	24.14	10.45	53.96	153.56	699.31	506.03	959.28	780.41	765.66	564.02	918.87	574.24
43.376	1	0.16	0.19	0.07	0.97	0.05	0.15	0.48	1.29	12.41	98.06	8.1	0	40.91	12.41	29.04	1.29	0.15	10.71	3.26	1.08	1.87	0	0.23	0.31	64.89	0.02	0.11	34.07	10.14	0.02	4.2	1.31	7.28	0		5.99	23.84	8.85	54.25	152.23	693.81	506.71	950.91	779.61	757.05	566.2	909.15	572.47
43.41	1	0.2	0.2	0.08	1.11	0.05	0.19	0.52	1.5	15.12	97.78	11.02	0	36.75	15.12	25.59	1.63	0.12	10.26	4.22	0.89	1.52	0	0.29	0.28	68.29	0.02	0.16	41.76	13.02	0.03	8.19	1.5	7.2	0		5.72	24.71	9.4	53.96	150.93	688.24	507.86	942.47	776.64	751.41	567.12	902.22	573.25
43.443	1	0.22	0.24	0.09	1.38	0.05	0.21	0.61	1.52	17.77	97.24	17.03	0	22.95	17.77	25.79	1.72	0.12	9.91	3.7	0.64	1.22	0	0.33	0.25	69.05	0.02	0.17	47.84	14.14	0.03	3.9	1.52	8.83	0		5.31	28.06	9.75	53.49	146.13	683.1	507.51	935.69	775.1	748.4	565.61	894.35	572.95
43.476	1	0.26	0.33	0.1	1.2	0.05	0.24	0.52	1.51	18.02	97.6	13.12	0	24.08	18.02	20	1.81	0.13	9.83	3.99	0.72	1.4	0	0.35	0.28	67.4	0.02	0.23	49.8	15.56	0.04	5.94	1.51	10.46	0		8.43	27.74	8.78	53.92	143.24	677.47	508.05	928.85	776.32	742.06	567.69	885.22	572.33
43.51	1	0.33	0.38	0.12	1	0.05	0.22	0.43	1.69	14.11	98	13.2	0	15.63	14.11	15.56	2.13	0.14	10.12	3.98	0.54	1.59	0	0.4	0.45	65.23	0.01	0.4	54.33	19.32	0.07	5.87	1.69	10.78	0		10.53	30.43	11.06	53.51	141.4	672.44	507.29	922.85	771.83	740.62	569.54	881.97	573.43
43.543	1	0.37	0.44	0.13	1.02	0.05	0.22	0.48	1.72	13.97	97.96	14.66	0	16.7	13.97	14.55	2.44	0.13	9.47	4.01	0.5	1.23	0	0.44	0.56	64.2	0.01	0.53	56.86	23.42	0.1	4.24	1.72	11.85	0		11.58	30.03	10.89	54.08	135.6	669.9	507.16	919.5	771.28	739.73	571.31	875.33	570.8
43.576	1	0.32	0.38	0.14	1.3	0.05	0.22	0.63	1.75	15.92	97.4	21.99	0	11.11	15.92	19.33	2.25	0.17	9.58	2.65	0.7	1.75	0	0.45	0.73	64.7	0.01	0.43	58.24	23.12	0.12	5.92	1.75	11.7	0		10.36	32.4	11.68	53.39	131.24	665.46	509.14	914.08	771.93	737.92	572.29	869.16	572.8
43.61	1	0.35	0.32	0.17	1.44	0.05	0.2	0.9	1.97	14.6	97.12	32.21	0	9.4	14.6	20.46	2.45	0.19	7.51	1.78	0.56	1.23	0	0.53	0.88	70.22	0.01	0.4	63.61	31.79	0.16	2.83	1.97	10.36	0		10.13	33.33	10.68	53.23	134.22	662.04	509.59	907.99	768.29	730.91	573.56	865.11	571.47
43.643	1	0.27	0.25	0.15	2.54	0.04	0.25	1.69	1.84	22.12	94.91	52.43	0	13.39	22.12	29	2.26	0.34	6.9	0.99	0.41	0.86	0	0.56	1.1	71.6	0.01	0.21	65.54	31.03	0.17	3.49	1.84	9.89	0		12.47	31.33	10.33	54.07	135.3	659.95	510.09	904.78	767.65	727.06	575.95	862.28	571.15
43.676	1	0.22	0.2	0.14	4.52	0.04	0.36	3.41	1.8	32.33	90.97	68.81	0	13.61	32.33	34.45	2.17	0.52	7.02	0.56	0.24	0.61	0	0.61	1.52	71.96	0.01	0.23	68.73	32.44	0.21	3.8	1.8	9.03	0		10.33	31.24	10.75	53.47	137.09	656.17	509.64	899.08	763.16	722.09	574.59	859.12	570.23
43.71	1	0.27	0.2	0.17	4.7	0.04	0.46	4.14	2.07	35.04	90.6	78.57	0	13.51	35.04	29.15	2.37	0.55	6.81	0.49	0.22	0.6	0	0.69	2.07	71.6	0.01	0.42	74.47	39.86	0.32	2.35	1.62	7.73	0		13.58	31.28	11.58	53.6	140.34	650.9	511.57	895.05	764.6	717.25	580.08	857.44	573.69
43.743	1	0.25	0.17	0.16	5.03	0.04	0.53	4.28	2.62	38.06	89.95	80.65	0	13.18	38.06	29.14	2.03	0.76	7.87	0.4	0.24	0.71	0	0.74	2.62	71.36	0.01	0.53	73.03	37.45	0.32	2.19	1.61	6.43	0		12.27	31.42	12.32	54.1	131.15	651.13	511.03	894.18	765.62	721.47	575.95	852.59	573.25
43.777	1	0.22	0.16	0.14	5.14	0.04	0.59	4.14	2.58	40.38	89.72	76.82	0	18.99	40.38	30.28	2.1	0.91	8.34	0.45	0.56	1.99	0	1.03	2.58	67.3	0.01	0.52	67.86	33	0.4	4.18	1.35	5.62	0		12.15	29.25	11.77	54.33	133.87	649.77	512.34	894.38	767.43	718.82	579.58	852.52	572.83
43.81	1	0.2	0.15	0.13	5.93	0.04	0.69	4.35	2.55	44.48	88.13	82.59	0	25.1	44.48	30.57	1.6	1.06	7.46	0.46	0.5	1.94	0	1.08	2.55	64.42	0	0.37	68.23	29.72	0.41	6.25	1.19	5.05	0		12.96	27.47	10.38	54.91	136.21	646.14	511.86	892.31	769.59	713.12	580.48	849	571.14
43.843	1	0.18	0.15	0.11	6.5	0.04	0.86	5.2	2.7	49.15	87	86.25	0	32.4	49.15	29.55	1.47	1.16	7.68	0.47	0.45	1.34	0	0.99	2.7	66.23	0	0.25	67.04	30.49	0.42	4.65	1.26	4.96	0		10.07	25.68	9.99	54.82	140.95	646.72	511.88	888.85	765.68	708.87	575.11	849.79	572.28
43.877	1	0.17	0.14	0.1	6.28	0.04	0.85	4.53	2.5	49.85	87.45	84.91	0	18.92	49.85	29.38	0.87	1.31	7.54	0.58	0.45	0.93	0	0.91	2.5	64.53	0	0.19	64.98	26.32	0.48	1.94	1.37	4.78	0		9	29.28	11.19	54.07	138.68	647.44	512.58	890.28	766.03	712.89	575.42	851.57	574.3
43.91	1	0.22	0.17	0.11	3.66	0.04	0.66	2.23	2.2	41.27	92.67	73.37	0	25.63	41.27	21.58	0.97	0.92	7.69	0.84	0.39	0.76	0	0.82	2.2	67.59	0.01	0.19	64.68	25.52	0.44	9.02	1.41	4.42	0		5.97	27.33	10.61	53.61	140.3	645.79	514.92	890.12	767.95	710.35	579.39	850.52	573.59
43.943	1	0.31	0.2	0.14	1.51	0.05	0.35	0.73	2.08	24.38	96.98	36.56	0	25.85	24.38	13.34	0.77	0.7	9.89	1.12	0.56	0.76	0	0.8	2.08	69.14	0.01	0.25	62.1	23.69	0.46	3.84	1.53	4.58	0		8.81	27.27	11.01	54.47	140.76	643.99	515.99	888.35	770.14	708.84	580.46	849.54	576.81
43.977	1	0.32	0.23	0.13	1.09	0.05	0.29	0.5	1.58	19.24	97.82	22.32	0	23.54	19.24	11.08	0.64	0.66	11.11	1.13	0.61	0.93	0	0.68	1.58	67.06	0.01	0.26	58.57	22.01	0.45	8.98	1.65	5.23	0		8.44	27.89	10.06	53.79	147.22	639.2	517.15	892.22	780.88	704.6	583.69	851.76	579.41
44.01	1	0.35	0.24	0.16	1.02	0.06	0.24	0.45	1.11	15.32	97.95	20.36	0	34.48	15.32	11.95	0.63	0.49	11.51	1.19	0.77	1.53	0	0.65	1.11	65.33	0.01	0.19	61.04	22.42	0.39	6.99	1.7	5.79	0		11.49	25.21	9.31	54.31	149.05	635.05	513.25	898.3	789.24	703.56	585.54	852.29	575.73
44.043	1	0.37	0.28	0.16	0.78	0.06	0.18	0.32	0.89	9.47	98.44	14.64	0	35.06	9.47	10.81	0.55	0.33	11.83	1.16	0.91	1.4	0	0.6	0.89	67.04	0.01	0.22	59.56	21.3	0.34	4.35	1.78	7.3	0		12.77	25.08	7.44	55.06	148.43	638.82	515.92	900.83	793.33	704.58	587.58	852.66	577.33
44.077	1	0.36	0.29	0.16	0.69	0.05	0.14	0.25	1.03	5.72	98.61	13.09	0	39.9	5.72	12.66	0.43	0.28	8.24	0.82	0.7	1.47	0	0.7	1.03	67.71	0.01	0.31	57.12	17.52	0.29	8.6	1.86	8.18	0		14.45	24.05	9.76	54.77	157.62	633.56	515.97	898.55	792.94	699.72	589.95	857.12	581.7
44.11	1	0.36	0.3	0.16	0.69	0.04	0.12	0.24	0.83	2.94	98.62	15.87	0	62.29	2.94	14.91	0.36	0.22	6.29	0.58	0.51	0.8	0	0.69	0.83	67.71	0.02	0.34	57.67	16.92	0.26	35.56	1.92	8.87	0		10.27	19.49	8.41	54.71	160.4	637.43	526.47	901.29	802	699.53	598.38	859.66	589.23
44.144	1	0.34	0.32	0.15	0.68	0.04	0.11	0.21	0.63	1.89	98.63	16.57	0	83.29	1.89	16.79	0.41	0.15	4.25	0.67	0.39	0.55	0	0.53	0.63	69.82	0.02	0.41	56.42	13.51	0.2	29.28	2.21	10.18	0		4.55	13.97	5.55	53.97	163.62	638.29	526.68	898.39	801.13	692.78	591.25	856.34	587.07
44.177	1	0.31	0.29	0.15	0.78	0.04	0.09	0.24	0.5	1.37	98.45	22.27	0	93.93	1.37	21.76	0.41	0.14	5.04	0.67	0.37	0.48	0	0.36	0.5	73.07	0.02	0.38	56.02	12.48	0.16	22.8	2.61	10.78	0		6.4	8.31	2.58	54.86	161.32	648.32	528.71	911.65	809.4	701.6	596.54	862.59	586.3
44.21	1	0.28	0.22	0.15	1.05	0.04	0.08	0.32	0.37	1.29	97.9	38.96	0	72.87	1.29	30.03	0.36	0.12	4.79	0.56	0.23	0.21	0	0.33	0.37	73.67	0.02	0.2	57.71	10.91	0.15	39.66	2.63	10.16	0		6.04	17.06	3.3	53.3	165.13	643.06	526.67	910.44	809.51	697.89	597.15	862.56	584.82
44.244	1	0.2	0.11	0.15	1.78	0.04	0.06	0.57	0.32	1.16	96.45	70.22	0	82.33	1.16	47.01	0.29	0.11	4.02	0.42	0.2	0.19	0	0.21	0.32	75.85	0.03	0.2	57	8.04	0.09	19.13	3	7.78	0		11.09	14.31	3.27	55.91	163.25	647.4	529.54	908.73	807.49	699.93	600.39	862.71	588.1
44.277	1	0.19	0.13	0.15	2.07	0.04	0.06	0.64	0.31	1.24	95.86	77.73	0	78.37	1.24	50.97	0.26	0.11	3.35	0.34	0.09	0.08	0	0.19	0.31	76.14	0.03	0.22	57.91	6.54	0.09	25.21	2.93	10.14	0		2.98	15.56	3.5	53.78	165.42	651.79	533.7	901.85	799.96	697.79	591.47	863.2	592.86
44.31	1	0.17	0.13	0.15	2.46	0.04	0.05	0.75	0.26	1.75	95.09	84.23	0	94.7	1.75	56.03	0.22	0.12	2.62	0.27	0.08	0.06	0	0.15	0.26	79.24	0.02	0.23	58.15	4.77	0.07	30.38	3.41	11.62	0		0.69	7.58	4.22	53.69	163.19	654.66	536	903.73	798.82	701.81	595.26	864.98	592.91
44.344	1	0.18	0.17	0.13	1.85	0.05	0.06	0.52	0.36	2.24	96.29	71.58	0	96.29	2.24	49.13	0.19	0.1	3.24	0.32	0.08	0.06	0	0.12	0.21	80.41	0.02	0.36	55.7	2.57	0.05	30.71	4.1	13.41	0		0.16	5.71	4.1	53.41	165.95	654.25	534.38	906.63	799.95	701.54	595.46	867.44	591.15
44.377	1	0.17	0.27	0.12	1.75	0.05	0.06	0.5	0.35	3.69	96.5	65.3	0	93.6	3.69	46.88	0.18	0.09	3.74	0.29	0.05	0.07	0	0.11	0.22	80.27	0.02	0.35	54.32	2.13	0.04	34.58	4.2	17.07	0		4.03	8.58	4.04	54.47	165.06	657.44	537.2	909.35	803.54	704.94	599.4	869.94	595
44.411	1	0.18	0.42	0.11	1.26	0.05	0.07	0.35	0.41	4.07	97.49	42.39	0	95.06	4.07	38.99	0.15	0.09	5.07	0.24	0.06	0.09	0	0.08	0.21	78.47	0.03	0.41	50.53	1.24	0.03	59.08	4.54	19.59	0		-0.64	7.21	3.63	53.23	165.11	661.41	542.36	910.47	805.53	706.86	600.26	871.97	599.08
44.444	1	0.2	0.66	0.1	0.86	0.06	0.09	0.23	0.35	5.16	98.27	20.02	0.07	95.04	5.16	27.82	0.18	0.07	6.27	0.26	0.09	0.1	0	0.06	0.18	77.7	0.02	0.35	48.27	0.87	0.02	67.74	4.44	21.23	0		-0.41	7.23	2.57	52.81	174.23	662.18	539.01	916.77	807.82	704.61	599.3	878.81	596.23
44.477	1	0.2	0.82	0.08	0.68	0.06	0.11	0.18	0.2	6.2	98.35	10.25	0	96.76	6.2	21.81	0.18	0.06	5.84	0.21	0.09	0.11	0	0.05	0.16	76.75	0.02	0.2	44.52	0.77	0.02	49.23	4.55	22.04	0		4.03	5.01	2.62	54.62	163.48	664.99	542.13	916.88	810.44	711.31	603.41	874.72	599
44.511	1	0.18	1.2	0.06	0.52	0.06	0.13	0.15	0.19	8.83	97.61	4.1	0.34	95.61	8.83	15.11	0.17	0.05	6.52	0.24	0.11	0.07	0	0.04	0.13	82.1	0.02	0.19	38.98	0.38	0.02	76.81	5.28	24.53	0		1.97	6.6	1.86	53.31	170.47	662.34	538.61	921.43	813.13	707.96	603.03	878.24	594.98
44.544	1	0.17	1.1	0.06	0.45	0.07	0.13	0.14	0.18	8.82	97.79	2.84	0.94	96.78	8.82	13.18	0.17	0.04	6.44	0.23	0.07	0.05	0	0.04	0.12	82.15	0.03	0.18	36.2	0.29	0.02	56.85	5.87	23.72	0		3.47	4.98	0.54	54.33	165.3	665.82	541.91	919.06	813.49	709.28	602.35	874.52	597.99
44.577	1	0.16	1.49	0.05	0.41	0.06	0.14	0.14	0.21	9.72	97.01	1.93	0.03	92.55	9.72	11.64	0.21	0.03	5.16	0.27	0.05	0.04	0	0.03	0.1	81.95	0.03	0.18	32.84	0.27	0.02	76.16	5.7	26.12	0		-1.25	9.4	2.28	52.45	171.98	665.35	542.5	921.24	813.41	709.21	602.04	881.17	599.6
44.611	1	0.14	1.2	0.04	0.41	0.06	0.17	0.15	0.33	13.07	97.61	1.46	0	95.99	13.07	10.48	0.33	0.03	3.81	0.21	0.04	0.03	0	0.02	0.08	83.37	0.04	0.21	27.88	0.17	0.01	59.19	5.67	23.67	0		-2.68	6.12	2.11	52.2	172.08	666.24	544.65	924.53	817.9	710.91	604.5	882.97	601.32
44.644	1	0.12	0.81	0.04	0.44	0.05	0.19	0.17	0.37	15.71	98.38	1.39	0	95.02	15.71	11.59	0.37	0.03	2.25	0.18	0.05	0.02	0	0.02	0.05	84.04	0.04	0.16	24.6	0.15	0.01	46.24	5.21	19.89	0		2.5	7.25	0.34	53.93	167.29	671.44	547	927.75	820.09	715.32	610.79	882.36	601.72
44.677	1	0.1	0.81	0.03	0.49	0.04	0.22	0.22	0.32	20.25	98.38	1.33	0	94.51	20.25	13.32	0.32	0.02	1.18	0.1	0.05	0.01	0	0.02	0.05	84.53	0.03	0.12	19.51	0.12	0.01	86.51	4.84	20.06	0		3.56	7.77	-0.21	54.9	161.78	675.33	551.67	925.85	819.29	718.44	614.66	879.92	604.78
44.711	1	0.08	0.77	0.02	0.56	0.04	0.23	0.3	0.4	22.6	98.46	1.03	0	96.13	22.6	17.89	0.4	0.02	0.82	0.05	0.05	0.01	0	0.02	0.05	85.36	0.04	0.09	13.48	0.08	0.01	57.74	4.16	20.16	0		-2.56	5.93	0.01	53.2	168.21	673.87	553.54	921.33	817.03	712.29	609.88	880.47	607.3
44.744	1	0.06	0.72	0.02	0.92	0.04	0.24	0.55	0.37	26.77	98.16	1.5	0	95.74	26.77	28.41	0.37	0.03	0.55	0.04	0.03	0.01	0	0.02	0.05	84.91	0.05	0.06	12.85	0.08	0.01	46.7	3.61	21.62	0		0.3	6.43	0.47	54.41	163.3	672.73	555.68	919.62	819	713.97	614.13	877.19	609.23
44.778	1	0.05	0.9	0.02	1.01	0.04	0.25	0.68	0.6	28.96	97.99	1.36	0	92.65	28.96	31.24	0.6	0.02	0.67	0.03	0.04	0.04	0	0.02	0.05	85.2	0.04	0.07	8.82	0.07	0.02	82.87	3.61	24.38	0		-3.94	9.33	1.12	52.37	163.81	668.34	549.38	921.74	818.89	713.46	606.49	877.25	603.95
44.811	1	0.05	0.9	0.02	0.99	0.04	0.28	0.69	0.65	30.65	98.03	1.15	0	95.59	30.65	29.97	0.65	0.02	0.85	0.03	0.07	0.04	0	0.02	0.05	85.23	0.04	0.09	6.95	0.06	0.02	56.42	3.62	24	0		-2.38	6.62	1.12	53.18	171.01	669.3	549.71	920.81	817.66	709.8	605.54	880.81	605.91
44.844	1	0.05	0.7	0.02	1.14	0.04	0.28	0.82	0.72	31.6	97.72	1.38	0	94.17	31.6	33.35	0.72	0.02	0.88	0.02	0.08	0.02	0	0.02	0.05	82.98	0.05	0.1	6.82	0.07	0.02	74.22	3.55	22.31	0		-5.45	8.09	3.1	51.11	174.19	664.3	543.36	931.18	822.88	713.69	606.9	887.75	600.05
44.878	1	0.05	0.73	0.02	1.17	0.04	0.22	0.85	1.13	26.9	97.67	1.87	0	96.15	26.9	38.85	1.13	0.02	1.34	0.03	0.15	0.02	0	0.02	0.04	83.19	0.05	0.12	5.17	0.07	0.02	66.29	2.93	23.52	0		-0.41	5.91	2.61	52.47	174.54	665.26	545.15	932.72	830.62	713.97	604.54	888.5	606.39
44.911	1	0.05	1.57	0.02	0.91	0.04	0.26	0.62	1.49	27.5	96.86	0.97	0	92.96	27.5	30.39	1.49	0.01	1.53	0.06	0.16	0.02	0	0.02	0.04	85.1	0.05	0.09	4.86	0.08	0.02	82.33	2.66	28.56	0		4.46	9.1	2.12	54.12	166.19	665.93	547.35	933.63	835.71	718.3	609.1	884.48	608.78
44.944	1	0.05	2.02	0.01	1.15	0.03	0.36	0.82	1.83	33.96	95.96	1.2	0	95.09	33.96	30.73	1.83	0.01	1.29	0.09	0.1	0.01	0	0.02	0.03	84.09	0.06	0.07	4.28	0.08	0.02	27.83	2.33	30.73	0		-2.18	7.18	1.03	51.65	174.23	664.34	545.61	936.83	835.55	713.66	609.13	887.8	603.8
44.978	1	0.05	2.62	0.01	1.3	0.03	0.41	0.93	1.97	36.29	94.77	1.38	0	92.62	36.29	31.52	2.51	0.01	1.26	0.14	0.12	0.03	0	0.03	0.03	84.92	0.07	0.06	3.96	0.07	0.03	42.96	1.97	32.99	1		1.11	9.35	1.19	52.56	172.21	666.16	547.96	937.44	839.43	716.12	609.17	888.33	608.81
45.011	1	0.06	4.26	0.02	0.81	0.03	0.42	0.5	1.83	32.26	91.47	1.03	0	92.8	32.26	20.67	2.98	0.01	1.2	0.21	0.11	0.04	0	0.03	0.03	84.71	0.08	0.06	3.79	0.07	0.02	39.3	1.83	34.99	0		-2.83	9.22	2.51	51.32	182.23	665.54	544.98	938.88	834.99	713.41	605.8	895.64	606.67
45.044	1	0.07	3.15	0.02	0.74	0.03	0.32	0.43	1.48	26.82	93.69	0.7	0	92.84	26.82	22.66	3.22	0.01	0.96	0.23	0.11	0.04	0	0.03	0.02	84.4	0.09	0.05	3.78	0.07	0.02	53.01	1.48	32.21	0		-0.86	9.19	1.2	51.91	169.01	662.33	543.51	936.47	837.89	715.32	604.57	884.33	603.9
45.078	1	0.06	2.54	0.02	1.01	0.03	0.37	0.64	1.1	31.26	94.93	0.95	0	87.44	31.26	27.44	3.5	0.01	0.7	0.19	0.09	0.04	0	0.02	0.01	86.72	0.08	0.04	3.66	0.07	0.02	73.03	1.1	30.89	0		3.83	12.3	1.56	53.57	161.71	661.61	546.7	932.35	840.03	717.09	607.36	878.8	608.59
45.111	1	0.05	2.17	0.01	1.35	0.03	0.42	0.92	1.1	35.92	95.66	1.33	0	90.6	35.92	31.76	2.9	0.01	0.56	0.13	0.04	0.01	0	0.02	0.01	86.18	0.06	0.04	3.83	0.06	0.02	46.39	1.1	30.54	0		-2.32	10.67	-0.02	51.46	171.29	664.08	547.04	935.98	838.28	713.24	608.4	884.5	605.14
45.145	1	0.04	3.17	0.01	1.58	0.03	0.51	1.13	1.14	40.69	93.65	1.96	0	96.21	40.69	31.88	2.77	0.01	0.66	0.12	0.03	0.01	0	0.02	0.01	85.92	0.07	0.06	3.95	0.06	0.02	53.48	1.14	34.31	0		-1.24	5.83	-0.8	51.95	182.25	664.2	544.21	936.8	833.98	707.04	610.63	889.02	600.67
45.178	1	0.04	2.36	0.01	2.14	0.03	0.56	1.6	1.07	43.95	95.27	2.55	0	95.95	43.95	37.19	3.57	0.01	0.69	0.07	0.03	0.01	0	0.02	0.01	86.14	0.07	0.07	4.03	0.06	0.01	80.44	1.07	32.47	0		-1.23	6.17	0.08	51.95	160.85	666.62	547.4	937.58	838.86	720.62	608.89	881.42	604.92
45.211	1	0.04	2.27	0.01	1.92	0.03	0.53	1.41	1.09	41.94	95.45	2.13	0	91.52	41.94	36	3.6	0.01	0.98	0.07	0.05	0.01	0	0.02	0.01	87.05	0.06	0.08	3.78	0.07	0.01	71.44	1.09	31.82	0		-3.13	10.1	0.67	51.3	181.78	665.01	546.01	938.47	833.97	710.77	613.54	892.2	602.21
45.245	1	0.04	1.76	0.01	1.81	0.03	0.42	1.28	1.11	37.28	96.39	1.6	0	85.35	37.28	38.3	4.24	0.02	0.93	0.04	0.06	0.01	0	0.01	0.01	88.22	0.04	0.07	3.73	0.07	0.01	54.74	1.11	29.77	0		3.57	13.19	0.8	53.23	172.67	660.84	545.62	933.78	839.16	711.02	609.73	883.66	606.56
45.278	1	0.03	1.46	0.01	3.36	0.03	0.72	2.8	1.07	51.26	93.29	4.35	0	91.28	51.26	43.52	4.12	0.02	0.65	0.03	0.04	0.01	0	0.01	0.01	88.92	0.04	0.07	3.6	0.07	0.01	53.18	1.07	29.24	0		-3.63	10.26	-0.09	50.94	173.78	663.36	545.85	937.34	837.02	712.27	610.54	885.85	602.16
45.311	1	0.03	2.02	0.01	3.11	0.03	0.93	2.54	0.98	54.95	93.78	5.8	0	89.89	54.95	37.46	3.93	0.02	0.63	0.03	0.05	0.01	0	0.01	0.01	90.07	0.03	0.06	3.69	0.06	0.01	70.4	0.98	30.86	0		2.35	11.08	1.78	52.81	177.5	658.27	543.65	933.25	837.18	708.35	608.98	885.81	605.02
45.345	1	0.04	2.01	0.01	2.27	0.03	0.83	1.7	0.85	50.34	95.47	4.13	0	93.02	50.34	32.13	3.92	0.03	0.63	0.03	0.05	0.01	0	0.01	0.01	91.69	0.03	0.04	3.85	0.06	0.01	52.32	0.85	29.47	0		-0.95	9.05	-0.69	51.78	169.78	659.58	541.37	935.14	835.55	710.55	608.22	880.01	597.65
45.378	1	0.05	1.79	0.01	1.78	0.03	0.84	1.25	0.85	48.29	96.41	3.51	0	76.97	48.29	26.66	4.08	0.02	0.88	0.05	0.07	0.02	0	0.01	0.01	91.35	0.03	0.04	3.8	0.06	0.01	36.42	0.85	27.06	1		-1.78	15.97	1.2	51.05	166.96	661.39	543.16	934.01	834.54	714.89	605.36	881.81	601.88
45.412	1	0.05	1.38	0.01	1.53	0.03	0.81	1.06	0.89	47.69	96.95	3.43	0	91.37	47.69	23.45	2.83	0.02	1.11	0.05	0.06	0.02	0	0.01	0.01	89.93	0.02	0.05	4.09	0.05	0.01	74.71	0.89	24.1	0		-2.12	10.2	0.2	51.44	177.8	661.43	543.23	933.33	832.01	707.66	608	885.29	600.31
45.445	1	0.06	1.56	0.01	0.97	0.03	0.53	0.61	0.98	37.35	96.88	1.52	0	88.98	37.35	20.33	2.43	0.03	1.1	0.05	0.06	0.02	0	0.01	0.01	89.64	0.03	0.09	4.04	0.05	0.01	53.94	0.98	24.72	0		-0.37	11.56	0.59	51.8	176.64	660.4	542.94	933.3	833.87	708.26	607.38	884.81	601.66
45.478	1	0.06	1.1	0.02	0.85	0.03	0.45	0.52	1.08	33.57	97.8	1.16	0	91.06	33.57	20.2	2.38	0.03	1.26	0.05	0.05	0.02	0	0.01	0.01	88.27	0.03	0.12	4.23	0.05	0.01	53.85	1.08	21.43	0		0.02	10.4	0.49	51.86	175.83	661.12	541.8	934	833.31	709.19	605.85	884.95	600.78
45.512	1	0.06	1.13	0.01	0.83	0.03	0.53	0.52	1.29	37.27	97.74	1.54	0	94.81	37.27	16.73	1.56	0.03	1.29	0.06	0.04	0.01	0	0.01	0.01	87.35	0.04	0.13	4.34	0.04	0.01	38.01	1.29	21.22	0		-1.88	7.47	1.74	51.55	174.62	661.76	542.13	934.07	831.32	711.76	605.83	886.31	600.95
45.545	1	0.06	1.07	0.02	0.69	0.03	0.4	0.42	1.27	31.39	97.86	1.03	0	90.43	31.39	17.16	1.27	0.03	1.34	0.06	0.04	0.01	0	0.01	0.01	85.67	0.05	0.09	4.65	0.04	0.01	32.83	1.5	21	1		-1.25	10.77	1.13	51.3	179.35	658.78	541.42	935.4	834.04	707.95	609.22	887.04	599.51
45.578	1	0.06	0.99	0.02	0.76	0.03	0.39	0.47	1.27	31.7	98.01	1.06	0	94.1	31.7	19.83	1.27	0.03	1.38	0.07	0.05	0.01	0	0.01	0.01	84.97	0.06	0.07	4.73	0.04	0.01	62.85	1.58	21.01	0		1.75	8.15	-2.56	52.31	174.85	656.88	540.69	932.95	835.76	703.16	611.45	877.29	595.64
45.612	1	0.06	1.31	0.02	0.84	0.03	0.4	0.54	1.14	33.51	97.37	1.21	0	85.55	33.51	21.41	1.14	0.04	1.07	0.04	0.04	0	0	0.01	0.01	84.22	0.06	0.05	4.86	0.04	0.01	76.36	1.83	24.24	0		-0.62	13.11	-0.27	51.49	172.68	653.14	540.89	928.67	834.4	703.28	608.03	875.65	597.68
45.645	1	0.06	1.3	0.02	0.74	0.03	0.34	0.46	1.07	29.98	97.39	0.95	0	95.08	29.98	21.14	1.07	0.03	1.08	0.04	0.04	0	0	0.01	0.01	83.17	0.06	0.04	4.98	0.04	0.01	73.52	1.97	24.21	0		4.37	7.2	-1.67	53.64	181.03	654.7	543.98	928.07	835.58	697.58	615.71	877.93	600.04
45.678	1	0.06	0.86	0.02	0.83	0.03	0.3	0.53	0.91	28.86	98.27	0.92	0	92.75	28.86	25.65	0.91	0.03	1.33	0.04	0.05	0	0	0.01	0.01	80.39	0.07	0.04	5.61	0.05	0.01	75.32	2.07	21.46	0		-0.86	9.25	-3.03	51.83	175.06	649.01	543.02	921.85	833.14	693.04	613.3	867.2	595.52
45.712	1	0.05	0.4	0.02	1.19	0.04	0.3	0.85	0.64	32.29	97.62	1.35	0	92.31	32.29	33.36	0.64	0.04	1.53	0.05	0.05	0	0	0.01	0.01	78.18	0.06	0.02	6.51	0.04	0.01	60.08	2.7	16.41	1		3.28	9.58	-2.83	53.2	178.25	647.45	549.14	922.14	838.49	691.77	628.59	867.64	599.58
45.745	1	0.04	0.37	0.02	1.29	0.04	0.27	0.94	0.53	31.22	97.42	1.78	0	77.57	31.22	36.98	0.53	0.02	1.45	0.03	0.05	0	0	0.01	0.01	78.61	0.06	0.05	6.42	0.04	0.01	74.33	2.67	16.6	0		0.94	15.8	-0.75	51.81	173.63	644.31	549.95	919.49	843.83	693.19	617.5	866.51	606.98
45.779	1	0.05	0.27	0.02	1.01	0.04	0.18	0.7	0.5	23.27	97.98	2.03	0	77.44	23.27	37.77	0.5	0.02	1.22	0.04	0.08	0.01	0	0.01	0.02	74.78	0.05	0.09	7.34	0.04	0.02	66.2	3.32	14.4	0		-3.02	15.83	0.22	50.57	179.19	641.36	549.57	916.88	839.29	689.12	619.19	867.7	604.47
45.812	1	0.06	0.23	0.02	0.7	0.04	0.15	0.45	0.49	17.46	98.59	1.46	0	61.09	17.46	32.65	0.49	0.01	1.38	0.07	0.12	0.02	0	0.01	0.03	73.04	0.05	0.11	8.23	0.04	0.02	58.16	3.95	11.97	0		0.31	19.75	0.24	51.08	168.01	637.48	548.34	915.69	843.25	692.41	619.34	859.72	604.02
45.845	1	0.07	0.2	0.02	0.52	0.04	0.13	0.3	0.48	12.43	98.96	1.11	0	59.31	12.43	28.37	0.48	0.01	1.49	0.08	0.2	0.03	0	0.01	0.03	72.95	0.04	0.12	8.78	0.04	0.02	25.89	4.06	9.63	0		-3.4	20.12	-0.19	49.43	175.52	633.02	543.99	918.66	844.34	687.43	617.29	861.94	598.54
45.879	1	0.08	0.14	0.02	0.44	0.05	0.12	0.25	0.39	10.31	99.12	1	0	62.34	10.31	25.65	0.39	0.01	1.91	0.14	0.42	0.07	0	0.01	0.04	72.16	0.06	0.1	10.07	0.04	0.02	24.97	4.85	6.5	0		-1.61	19.48	2.9	49.87	176.52	626.93	541.65	917.65	848.28	687.45	612.89	863.68	602.8
45.912	1	0.08	0.11	0.03	0.46	0.04	0.11	0.25	0.36	9.09	99.09	1.22	0	58.92	9.09	27.39	0.36	0.01	1.56	0.17	0.36	0.05	0	0.01	0.04	74.13	0.06	0.08	11.09	0.05	0.02	50.22	4.8	4.41	0		-2.41	20.2	1.25	49.69	176.68	624.61	543.52	915.23	852.54	682.59	611.79	859.12	604.52
45.945	1	0.08	0.09	0.03	0.45	0.05	0.09	0.24	0.25	6.47	99.11	1.51	0	52.49	6.47	28.89	0.25	0.01	1.5	0.16	0.16	0.03	0	0.01	0.05	73.91	0.07	0.05	12.44	0.05	0.02	41.01	5.27	3.15	0		-2.67	21.5	2.28	49.63	177.19	625.36	544.88	917.44	854.56	685.35	613.3	862.43	607
45.979	1	0.09	0.08	0.03	0.45	0.05	0.09	0.23	0.17	5.45	99.1	1.79	0	57.09	5.45	28.91	0.17	0.02	1.14	0.17	0.1	0.02	0	0.02	0.05	75.3	0.08	0.06	14.6	0.05	0.03	47.68	5.39	2.69	0		-5	20.57	1.73	48.96	182.38	625.29	543.4	917.4	849.97	682.05	614.67	864.01	602.39
46.012	1	0.09	0.08	0.03	0.43	0.05	0.08	0.21	0.15	4.71	99.14	1.74	0	54.47	4.71	27.64	0.15	0.03	1.05	0.24	0.09	0.01	0	0.02	0.04	76.1	0.08	0.06	15.49	0.05	0.03	22.73	5.23	1.7	0		0.44	21.1	1.96	50.26	177.25	622.37	544.96	913.1	853.94	681.22	615.38	858.27	607.14
46.045	1	0.09	0.07	0.03	0.57	0.04	0.08	0.28	0.13	5.79	98.87	3.25	0	72.46	5.79	33.43	0.13	0.04	1.09	0.26	0.09	0.02	0	0.02	0.04	77.64	0.09	0.07	17.68	0.05	0.04	43.72	5.05	1.18	0		-0.22	17.16	1.42	50.2	179.17	620.13	542.17	916.92	858.11	680.11	613.79	859.06	604.71
46.079	1	0.09	0.06	0.04	0.66	0.04	0.08	0.33	0.12	6.74	98.68	4.4	0	70.17	6.74	35.78	0.12	0.05	0.9	0.18	0.16	0.03	0	0.03	0.05	80.91	0.07	0.12	19.24	0.07	0.05	66.14	4.67	0.83	0		-3.09	17.72	1.95	49.62	184.84	620.39	543.52	915.92	856.79	677.68	612.23	862.44	606.68
46.112	1	0.07	0.05	0.04	1.02	0.04	0.07	0.56	0.19	7.78	97.96	10.89	0	68.84	7.78	47.65	0.1	0.08	0.9	0.12	0.11	0.02	0	0.03	0.06	81.63	0.09	0.19	19.52	0.07	0.05	53.86	4.48	0.88	0		-1.92	18.04	2.52	50.16	180.9	619.1	544.83	913.03	857.8	678.34	611.71	859.23	609.44
46.146	1	0.07	0.04	0.04	1.13	0.04	0.07	0.62	0.5	7.17	97.74	14.11	0	75.16	7.17	50.64	0.11	0.09	0.93	0.11	0.11	0.01	0	0.04	0.08	83.38	0.09	0.5	20.22	0.09	0.06	73.04	4.26	1.01	0		-3.11	16.46	0.65	50.14	181.95	619.9	547.16	910.9	857.51	674.38	613.41	856.28	609.02
46.179	1	0.06	0.05	0.03	1.14	0.04	0.07	0.64	0.5	8.64	97.72	11.89	0	79.51	8.64	50.29	0.11	0.08	1.01	0.1	0.14	0.02	0	0.05	0.12	85.54	0.11	0.5	18.12	0.08	0.06	51.41	3.9	1.71	0		-5.36	15.22	-0.36	49.88	183.45	620.06	551.22	907.46	856.81	670.48	616.79	853.82	610.39
46.212	1	0.06	0.05	0.03	1.22	0.04	0.08	0.74	0.43	10.38	97.55	11.44	0	83.05	10.38	51.82	0.11	0.07	0.96	0.11	0.18	0.02	0	0.06	0.15	84.94	0.11	0.43	16.05	0.08	0.07	7.31	3.69	2.21	0		-5.33	14.05	-0.29	50.05	175.32	622.12	553.24	906.42	854.27	675.34	621.29	850.26	609.52
46.246	1	0.06	0.06	0.03	1.27	0.04	0.07	0.76	0.27	9.7	97.46	12.67	0	81.25	9.7	53.15	0.1	0.06	0.85	0.09	0.2	0.04	0	0.06	0.14	82.17	0.09	0.27	16.16	0.1	0.07	10.72	3.25	2.98	0		-5.25	14.67	-0.43	50.41	184.99	619.83	554.56	900.4	851.53	665.99	620.37	850.78	611.84
46.279	1	0.06	0.05	0.03	1.21	0.04	0.07	0.74	0.14	8.21	97.59	11.97	0	75.77	8.21	54.01	0.11	0.05	0.89	0.09	0.19	0.1	0	0.06	0.14	81.89	0.08	0.12	14.5	0.1	0.06	22.92	3.17	3.05	0		-4.26	16.3	-3.19	50.13	182.4	617.5	551.68	901.07	851.21	662.95	624.14	844.25	604.15
46.312	1	0.06	0.06	0.03	1.11	0.04	0.07	0.68	0.12	6.93	97.79	10.58	0	84.47	6.93	53.3	0.08	0.04	0.89	0.08	0.16	0.16	0	0.06	0.12	80.61	0.07	0.08	13.46	0.1	0.06	23.46	3.17	3.32	0		-7.64	13.53	-1.48	49.7	186.74	611.47	550.33	893.87	848.63	656.13	616.6	842.55	605.76
46.346	1	0.06	0.06	0.03	1.07	0.04	0.06	0.68	0.11	5.45	97.86	10	0	84.68	5.45	54.88	0.06	0.03	1.12	0.08	0.12	0.17	0	0.07	0.11	78.32	0.07	0.07	11.11	0.12	0.06	56.36	2.88	3.52	0		-6.77	13.45	-2.04	49.68	187.83	605.59	549.35	891.1	850.98	650.49	618.08	837.82	604.42
46.379	1	0.06	0.07	0.03	0.81	0.04	0.07	0.49	0.07	5.29	98.38	5.34	0	88.62	5.29	47.07	0.06	0.03	1.29	0.1	0.16	0.27	0	0.06	0.07	77.6	0.05	0.06	10.49	0.12	0.06	33.31	2.84	3.35	0		-6.66	11.74	-2.09	49.84	189.63	601.46	549.07	886.21	849.71	644.95	618.01	834.06	604.03
46.413	1	0.06	0.07	0.03	0.68	0.04	0.07	0.41	0.08	4.74	98.64	3.43	0	88.57	4.74	43.58	0.06	0.02	1.51	0.11	0.22	0.27	0	0.08	0.05	74.39	0.04	0.05	8.22	0.11	0.06	42	2.7	3.03	0		-6.62	11.76	-2.33	49.82	190.33	596.36	548.54	881.29	847.89	639.43	620.55	828.82	601.72
46.446	1	0.06	0.06	0.03	0.83	0.03	0.06	0.54	0.09	4.16	98.34	5.37	0	82.8	4.16	50.59	0.08	0.02	1.43	0.1	0.23	0.25	0	0.09	0.04	74.08	0.03	0.05	7.04	0.13	0.07	28.08	2.41	3.1	0		-3.29	14.14	-2.17	50.45	185.39	590.19	549.19	875.16	849.19	636.29	623.68	820.47	602.53
46.479	1	0.06	0.07	0.03	0.67	0.03	0.06	0.41	0.09	3.05	98.66	3.54	0	89.41	3.05	45.15	0.09	0.02	1.35	0.12	0.3	0.26	0	0.08	0.03	71.69	0.03	0.03	7.04	0.14	0.06	25.75	2.43	2.74	0		-7.84	11.33	-4.13	49.53	191.01	586.45	549.57	868.84	847.12	625.06	618.84	815.35	602.34
46.513	1	0.07	0.08	0.03	0.54	0.03	0.07	0.32	0.08	2.2	98.93	2.17	0	84.65	2.2	39.98	0.08	0.02	1.45	0.13	0.29	0.2	0	0.08	0.02	67.74	0.03	0.03	5.96	0.15	0.07	48.54	2.4	2.31	0		-6.29	13.46	-3.85	50.05	181.84	583.86	551.69	861.84	846.12	625.65	619.96	806.74	603.46
46.546	1	0.07	0.09	0.03	0.5	0.03	0.07	0.3	0.08	2.55	99	1.72	0	82.3	2.55	37.75	0.08	0.02	1.69	0.13	0.2	0.13	0	0.07	0.02	67.09	0.03	0.04	5.24	0.2	0.06	45.51	2.31	2.92	0		-7.08	14.32	-4.86	49.66	186.73	579.13	548.97	859.36	843.69	618.3	621.38	803.57	598.11
46.579	1	0.08	0.1	0.03	0.41	0.04	0.08	0.23	0.08	2.05	99.19	1.14	0	82.89	2.05	32.06	0.08	0.02	2.38	0.14	0.24	0.13	0	0.06	0.02	63.82	0.04	0.04	5.42	0.22	0.05	39.23	2.37	3.03	0		-5.64	14.11	-4.06	49.85	181.08	572.39	547.1	853.72	843.88	616.27	619.47	796.03	597.64
46.613	1	0.08	0.12	0.03	0.33	0.04	0.08	0.18	0.09	1.74	99.35	0.72	0	86.17	1.74	26.59	0.09	0.02	3.13	0.17	0.29	0.14	0	0.05	0.02	55.91	0.05	0.07	4.37	0.24	0.05	39.42	2.57	3.5	0		-4.52	12.85	-4.26	49.93	190.63	567.72	544.12	856.26	849.15	609.69	618.26	799.12	596.91
46.646	1	0.09	0.12	0.03	0.29	0.04	0.09	0.16	0.15	1.44	99.42	0.57	0	87.68	1.44	23.31	0.09	0.02	4.01	0.2	0.31	0.18	0	0.07	0.03	53.64	0.06	0.15	4.54	0.27	0.05	44.81	2.75	3.23	0		-0.42	12.19	-4.66	50.55	190.96	561.18	542.01	855.33	854.59	605.3	619.94	794.82	596.56
46.679	1	0.09	0.12	0.03	0.27	0.04	0.09	0.15	0.24	1.47	99.45	0.53	0	81.43	1.47	22.04	0.08	0.02	4.42	0.17	0.27	0.16	0	0.06	0.03	44.49	0.06	0.24	4.66	0.26	0.05	33.07	3.14	3.14	0		-0.48	14.61	-3.46	50.55	185.59	562.22	544.85	854.6	856.03	609.93	620.18	794.49	600.65
46.713	1	0.09	0.13	0.03	0.24	0.05	0.09	0.13	0.24	1.64	99.51	0.44	0	84.87	1.64	18.14	0.06	0.02	3.91	0.15	0.23	0.1	0	0.05	0.03	35.33	0.06	0.24	5.94	0.33	0.03	37.21	3.85	3.04	0		-0.62	13.38	-6.84	49.51	185.28	553.96	537.19	863.02	866.5	605.85	620.36	788.89	591.62
46.746	1	0.1	0.13	0.03	0.23	0.05	0.09	0.12	0.2	1.8	99.53	0.42	0	79.32	1.8	16.79	0.07	0.02	3.67	0.15	0.21	0.08	0	0.05	0.04	34.53	0.06	0.2	6.61	0.35	0.03	25.28	4.32	3.07	0		-2.42	15.28	-2.91	50.03	197.99	558.55	542.72	858.41	860.13	604.22	619.41	801.25	599.93
46.78	1	0.1	0.13	0.03	0.23	0.05	0.09	0.12	0.09	2.21	99.55	0.44	0.21	79.08	2.21	15.29	0.07	0.02	2.92	0.15	0.23	0.06	0	0.04	0.05	29.14	0.07	0.09	8.71	0.48	0.02	33.36	5.24	3.2	0		-2.4	15.35	-4.25	49.59	189.37	559.42	541.68	860.38	859.77	608.66	622	796.18	595.63
46.813	1	0.11	0.12	0.03	0.21	0.05	0.1	0.1	0.08	1.78	99.58	0.41	0.79	75.72	1.78	12.51	0.08	0.03	3.16	0.21	0.33	0.11	0	0.04	0.05	28.31	0.08	0.08	10.66	0.61	0.02	10.09	5.65	2.2	0		-2.84	16.31	-1.53	50.01	197.14	559.67	539.72	863.94	861.93	610.02	615.36	806.53	599.58
46.846	1	0.1	0.11	0.03	0.23	0.06	0.09	0.11	0.08	2.29	99.54	0.51	0.99	80.65	2.29	14.37	0.07	0.03	2.69	0.15	0.29	0.11	0	0.05	0.05	27	0.08	0.08	11.74	0.58	0.02	8.98	6.11	2.14	0		-3.25	14.86	-2.35	49.45	198.17	560.3	533.72	873.91	864.63	613.84	615.19	810.66	592.13
46.88	1	0.11	0.1	0.03	0.25	0.06	0.09	0.12	0.08	2.4	99.51	0.68	1.49	83.93	2.4	15.47	0.08	0.02	2.53	0.14	0.3	0.11	0	0.05	0.04	24.01	0.06	0.08	14.67	0.65	0.01	49.77	6.67	2.12	0		-0.78	13.74	-0.43	50.67	193.33	568.79	539.46	875.31	866.12	623.7	613.72	816.72	602.75
46.913	1	0.11	0.12	0.03	0.26	0.06	0.09	0.13	0.09	3.68	99.48	0.72	1.49	81.08	3.68	15.65	0.09	0.02	2.44	0.13	0.35	0.15	0	0.05	0.03	23.69	0.06	0.08	15.39	0.62	0.01	16.97	6.99	3.76	0		-1.84	14.72	-1.89	50.27	191.05	573	537.38	882.06	866.22	628.36	614.35	818.69	597.85
46.946	1	0.11	0.11	0.03	0.28	0.07	0.09	0.13	0.08	4.3	99.44	0.95	2.55	81.54	4.3	16.18	0.08	0.02	2.52	0.15	0.33	0.14	0	0.05	0.03	21.92	0.07	0.06	18.75	0.73	0.01	38	8.06	4.58	0		-6.18	14.57	-0.35	49.81	199.79	577.6	532.61	891.28	863.69	633.02	607.72	832.37	594.61
46.98	1	0.11	0.1	0.03	0.27	0.09	0.09	0.13	0.1	4.61	99.45	1.11	4.67	88.18	4.61	15.33	0.1	0.02	3.16	0.22	0.4	0.29	0	0.06	0.03	19.52	0.08	0.06	21.82	0.81	0.01	5.43	9.91	4.22	0		-4.37	11.95	-1.16	50.35	186.44	592.12	537.86	898.35	864.63	649.25	609.24	835.43	599.35
47.013	1	0.11	0.12	0.03	0.27	0.09	0.1	0.13	0.1	6.25	99.46	0.95	4.66	79.12	6.25	13.37	0.1	0.02	3.66	0.24	0.35	0.21	0	0.06	0.02	20.15	0.09	0.07	21.56	0.8	0.01	45.61	10.01	5.55	0		-1.85	15.34	0.56	50.53	192.36	596.17	533.25	907.38	863.2	655.54	609.54	847.48	596.77
47.046	1	0.1	0.09	0.03	0.32	0.1	0.1	0.16	0.12	7.99	99.36	1.31	4.87	78.59	7.99	17.1	0.12	0.02	3.23	0.22	0.29	0.13	0	0.06	0.02	21.22	0.07	0.04	22.39	0.79	0.01	21.73	10.71	4.83	0		-5.45	15.5	0.56	50.48	187.69	607.69	538.31	910.82	861.03	665.18	606.22	852.82	601.65
47.08	1	0.09	0.07	0.03	0.36	0.12	0.1	0.19	0.14	10.48	99.27	1.94	6.9	88.93	10.48	18.55	0.14	0.03	3.2	0.19	0.23	0.11	0	0.05	0.02	19.87	0.09	0.04	25.98	0.8	0.01	50.8	13.12	4.24	0	36	-9.59	11.58	-0.63	50.01	182.7	618.89	541.32	917.45	857.83	674.82	608.13	857.34	600.07
47.113	1	0.09	0.09	0.03	0.35	0.11	0.11	0.19	0.15	11.87	99.29	1.44	5.29	74.51	11.87	16.48	0.15	0.02	2.28	0.22	0.17	0.05	0	0.05	0.02	23.61	0.08	0.05	24.29	0.71	0.01	55.25	12.23	5.25	0	36	-7.26	16.64	1.22	50.2	191.13	626.26	541.98	922.88	855.59	679.82	608.12	870.91	604.35
47.147	1	0.09	0.08	0.03	0.36	0.11	0.12	0.19	0.15	13.18	99.27	1.44	5.23	79.13	13.18	16.45	0.15	0.03	1.48	0.19	0.12	0.02	0	0.04	0.02	26.18	0.08	0.07	24.32	0.53	0.01	65.9	12.73	4.34	0	36	-4	15.34	2.85	51.02	181.3	630.88	545.46	919.78	852.97	687.75	608.23	869.04	610.05
47.18	1	0.1	0.08	0.03	0.35	0.09	0.11	0.18	0.21	11.2	99.3	1.36	4.38	93.22	11.2	16.33	0.21	0.03	1.09	0.17	0.09	0.02	0	0.02	0.02	28.98	0.06	0.05	23.73	0.51	0.01	71.7	11.7	4.1	0	36	-4.94	8.89	1.84	50.86	178.47	648.04	551.6	934.37	857.31	703.33	611.35	881.74	616.14
47.213	1	0.1	0.09	0.03	0.3	0.09	0.12	0.15	0.24	10.85	99.4	0.93	3.78	90.61	10.85	13.06	0.24	0.03	0.77	0.15	0.07	0.01	0	0.02	0.01	27.22	0.06	0.04	21.52	0.48	0.01	63.98	11.19	3.46	0	36	-9.59	10.67	2.68	49.46	182.02	655.38	556.65	940.09	858.54	709.42	613.41	891.29	620.54
47.247	1	0.1	0.09	0.03	0.27	0.08	0.11	0.14	0.28	8.6	99.46	0.71	2.82	94.92	8.6	12.65	0.28	0.03	0.66	0.09	0.06	0.01	0	0.01	0.01	28.66	0.06	0.03	18.18	0.4	0.01	28.8	9.9	2.74	0	36	-8.82	7.36	4.75	50.02	185.78	659.5	560.88	943.37	860.84	714.4	614.23	899.51	629.95
47.28	1	0.09	0.07	0.03	0.28	0.07	0.11	0.15	0.29	8.17	99.44	0.74	2.51	96.45	8.17	14.71	0.29	0.05	0.52	0.07	0.07	0.01	0	0.01	0.01	26.33	0.06	0.01	16.78	0.35	0.01	6.74	9.58	0.94	0	36	-7.51	5.48	5.28	49.45	185.54	664.9	560.55	951.54	863.14	721.77	618.59	907.1	627.53
47.313	1	0.1	0.08	0.03	0.22	0.07	0.1	0.11	0.3	5.88	99.55	0.48	2.34	96.54	5.88	11.23	0.3	0.05	0.47	0.05	0.08	0.01	0	0.01	0.01	27.05	0.08	0.02	14.05	0.24	0.01	13.92	8.99	0.16	0	36	-6.96	5.35	5.6	50.16	182.62	671.86	565.1	950.38	860.6	726.65	618.08	908.67	632.84
47.347	1	0.1	0.08	0.02	0.2	0.06	0.1	0.1	0.41	4.86	99.6	0.35	1.48	97.31	4.86	10.12	0.41	0.06	0.38	0.04	0.09	0.01	0	0	0.02	25.28	0.08	0.03	10.77	0.21	0.02	40.26	8.07	0	0	36	-8.65	4.06	4.82	49.72	185.47	678.01	567.69	955.44	860.79	729.66	621.54	914.75	633.35
47.38	1	0.1	0.09	0.02	0.19	0.06	0.11	0.09	0.38	4.35	99.63	0.33	1.09	93.33	4.35	8.29	0.38	0.07	0.32	0.03	0.08	0.01	0	0.01	0.02	23.54	0.09	0.03	10.18	0.2	0.03	13.26	7.6	0	0	36	-6.15	8.8	5.97	50.34	175.04	682.83	572.73	956.75	864.2	739.53	624.71	913.91	639.81
47.414	1	0.1	0.1	0.02	0.17	0.05	0.11	0.09	0.38	3.52	99.66	0.33	0.57	94.5	3.52	7.18	0.38	0.09	0.41	0.03	0.13	0.04	0	0	0.03	20.31	0.13	0.08	7.81	0.17	0.04	6.07	6.94	0	0	36	-11.01	7.78	4.97	49.62	178.38	686.05	576.08	952.69	856.82	736.01	627.04	914	638.78
47.447	1	0.11	0.11	0.02	0.16	0.05	0.11	0.08	0.37	2.42	99.68	0.33	0	89.54	2.42	6.17	0.37	0.09	0.39	0.02	0.13	0.04	0	0	0.04	17.75	0.18	0.12	5.74	0.12	0.05	4.48	5.62	0	0	36	-9.23	11.26	6.67	50.49	171.2	689.47	579.36	949.35	853.48	742.03	627.59	912.47	643.74
47.48	1	0.11	0.11	0.02	0.16	0.04	0.11	0.08	0.38	2.1	99.67	0.33	0	95.61	2.1	6.96	0.38	0.11	0.33	0.02	0.11	0.03	0	0.01	0.06	17.32	0.17	0.13	5.29	0.1	0.06	19.14	5.18	0	0	30	-5.41	6.59	8.01	51.42	175.42	687.54	580.45	949.97	857.39	741.22	629.12	915.52	648.9
47.514	1	0.1	0.11	0.02	0.16	0.04	0.11	0.08	0.3	1.77	99.67	0.33	0	95.14	1.77	7.81	0.3	0.12	0.35	0.02	0.18	0.03	0	0	0.06	15.01	0.18	0.16	3.89	0.07	0.07	4.37	4.5	0	0	30	-5.74	7.13	4.34	50.65	174.46	692.06	580.28	959.29	864.25	743.19	633.92	917.4	643.29
47.547	1	0.1	0.12	0.02	0.16	0.04	0.11	0.08	0.26	1.29	99.69	0.33	0	88.44	1.29	7.12	0.26	0.11	0.35	0.02	0.18	0.02	0	0	0.08	12.24	0.22	0.1	3.07	0.06	0.08	8.01	4.25	0	0	30	-7.82	11.83	5.31	49.65	173.9	690.91	576.55	961.54	862.89	745.58	630.11	919.17	640.51
47.58	1	0.11	0.12	0.02	0.15	0.04	0.11	0.08	0.27	1.41	99.69	0.33	0	85.5	1.41	6.47	0.27	0.08	0.37	0.03	0.26	0.02	0	0	0.08	12.08	0.22	0.08	2.75	0.05	0.07	13.41	3.89	0	0	30	-4.43	13.13	6.91	50.72	164.82	691.65	577.11	956.71	860.41	750.2	626.64	914.11	643.95
47.614	1	0.1	0.13	0.02	0.16	0.04	0.11	0.08	0.22	1.86	99.67	0.33	0	93.8	1.86	7.73	0.22	0.07	0.45	0.03	0.31	0.03	0	0	0.06	9.12	0.19	0.07	2.05	0.04	0.07	14.05	3.2	0.03	0	30	-7.34	8.42	4.78	50.35	170.35	688.2	575.67	954.47	858.16	741.44	628.52	911.53	637.94
47.647	1	0.1	0.12	0.02	0.17	0.04	0.11	0.09	0.25	1.93	99.65	0.33	0	75.1	1.93	9.52	0.25	0.07	0.69	0.04	0.31	0.05	0	0	0.06	10.43	0.22	0.1	2.09	0.04	0.07	16.09	3.32	0.23	0	30	-6.54	16.48	7.65	50.29	175.47	684.04	569.4	951.18	850.66	740.08	620.75	914.73	637.68
47.68	1	0.09	0.12	0.02	0.2	0.04	0.1	0.11	0.24	2.24	99.6	0.33	0	83.32	2.24	13.11	0.24	0.07	0.82	0.04	0.3	0.08	0	0	0.05	10.97	0.17	0.15	2	0.04	0.08	13.05	3.24	0.82	0	30	-3.23	13.96	5.16	51.33	161.34	688.6	573.22	948.99	850.85	743.85	626.93	904.98	635.12
47.714	1	0.09	0.11	0.02	0.24	0.04	0.1	0.13	0.22	3.11	99.52	0.33	0	85.37	3.11	17.65	0.17	0.07	1.06	0.04	0.24	0.13	0	0.01	0.04	11.59	0.16	0.22	1.65	0.04	0.1	6.13	3.08	1.42	0	30	-6.54	13.18	4.5	50.47	177.09	686.36	568.34	948.79	843.43	734.26	625.32	911.31	628.8
47.747	1	0.08	0.11	0.02	0.27	0.04	0.09	0.16	0.33	3.02	99.45	0.43	0	75.38	3.02	22.12	0.14	0.06	1.34	0.04	0.23	0.07	0	0.01	0.04	12.31	0.16	0.33	1.59	0.04	0.1	31.88	3.19	2.38	0	30	-3.36	16.41	5.87	50.48	172.6	682.15	564.9	950.17	847.69	737.08	622.44	909.55	629.14
47.781	1	0.08	0.12	0.02	0.28	0.04	0.1	0.17	0.47	4	99.43	0.43	0	74.81	4	22.32	0.11	0.06	1.17	0.03	0.17	0.03	0	0.02	0.05	13.53	0.17	0.47	1.39	0.04	0.12	35.3	3.04	2.67	0	30	-1.04	16.56	4.64	51.48	166.54	678.57	565.68	942.35	847.93	732.59	620.47	898.88	629.52
47.814	1	0.07	0.1	0.02	0.36	0.04	0.1	0.22	0.39	5.51	99.29	0.61	0	77.53	5.51	27.4	0.12	0.05	1.17	0.03	0.16	0.03	0	0.02	0.05	12.9	0.14	0.39	1.37	0.04	0.11	26.86	2.92	2.11	0	30	-2.01	15.81	4.19	51.32	171.76	676.56	566.29	937.59	841.87	725.97	625.16	897.73	626.76
47.847	1	0.06	0.07	0.02	0.54	0.04	0.08	0.37	0.38	6.53	98.91	1.42	0	79.57	6.53	39.12	0.11	0.05	1.29	0.03	0.14	0.02	0	0.02	0.06	13.81	0.13	0.38	1.47	0.05	0.12	24.23	2.91	1.67	0	30	-4.82	15.2	3.86	50.99	172.68	675.7	567.96	931.54	837.69	721.61	623.32	894.24	627.34
47.881	1	0.05	0.06	0.02	0.71	0.04	0.07	0.52	0.38	5.43	98.58	2.91	0	86.84	5.43	48.28	0.09	0.04	1.41	0.03	0.15	0.04	0	0.02	0.08	15.96	0.13	0.38	1.39	0.05	0.08	47.24	2.8	1.94	0	30	0.12	12.56	4.7	52.35	175.37	673.46	567.29	931.57	840.8	720.29	623.6	895.53	630.37
47.914	1	0.04	0.05	0.02	0.89	0.04	0.06	0.69	0.35	5.92	98.21	4.81	0	82.92	5.92	54.71	0.09	0.04	1.53	0.03	0.14	0.05	0	0.02	0.06	17.07	0.11	0.35	1.47	0.05	0.08	14.24	2.88	1.81	0	30	-3.56	14.1	3.66	50.66	177.97	671.12	565.82	935.9	844.98	718.62	624.85	896.58	626.61
47.947	1	0.04	0.05	0.02	0.95	0.04	0.06	0.75	0.33	7.14	98.1	5.12	0	84.89	7.14	55.38	0.07	0.04	1.56	0.02	0.13	0.04	0	0.02	0.06	21.03	0.12	0.33	1.61	0.04	0.06	24.06	3.04	2.21	0	30	-2.99	13.37	3.87	50.9	177.96	671.29	568.07	937.04	849.15	719.57	626.08	897.48	630.17
47.981	1	0.04	0.04	0.02	1.12	0.04	0.06	0.93	0.25	8.28	97.75	7.15	0	83	8.28	59.64	0.06	0.04	1.36	0.02	0.11	0.02	0	0.01	0.04	24.52	0.1	0.25	1.79	0.06	0.04	27.79	3.36	1.85	1	36	-8.33	14.07	3.45	49.58	178.61	669.67	568.85	932.72	845.38	715.73	624.36	894.3	628.49
48.014	1	0.03	0.03	0.02	1.46	0.04	0.06	1.28	0.25	10.73	97.08	10.57	0	87.06	10.73	64.95	0.06	0.04	0.93	0.02	0.1	0.02	0	0.01	0.04	25.57	0.09	0.25	1.82	0.06	0.04	14.48	3.19	1.1	0	36	-6.57	12.47	3.83	50.24	181.48	667.76	569.39	931.46	847.22	713.27	624.46	894.63	631.08
48.047	1	0.04	0.03	0.02	1.37	0.04	0.06	1.18	0.21	9.04	97.27	10.42	0	80.04	9.04	64.53	0.07	0.04	0.94	0.03	0.13	0.03	0	0.01	0.03	28.14	0.07	0.21	2.03	0.06	0.04	23.78	3.26	0.38	0	36	-10.63	15.06	3.4	48.73	169.07	663.65	567.4	927.57	844.11	714.66	624.37	883.73	623.91
48.081	1	0.03	0.03	0.02	1.46	0.04	0.06	1.27	0.15	9.31	97.08	11.96	0	84.7	9.31	66.02	0.08	0.04	0.88	0.03	0.13	0.05	0	0.01	0.03	32.38	0.07	0.15	2.46	0.08	0.04	26.7	3.27	0.39	0	36	-0.28	13.44	3.63	51.99	165.11	665.15	570.69	924.07	845.96	715.79	629.4	880.89	630.05
48.114	1	0.04	0.03	0.02	1.29	0.04	0.06	1.09	0.2	8.62	97.41	9.62	0	86.34	8.62	62.98	0.09	0.04	1.03	0.03	0.15	0.09	0	0.01	0.03	28.39	0.06	0.2	2.49	0.07	0.04	34.61	3.16	0.29	0	36	-2.85	12.78	3.72	51.42	170.25	663.73	569.98	921.55	842.23	711.46	627.99	881.7	628.84
48.148	1	0.04	0.04	0.02	1.19	0.04	0.07	0.97	0.14	9.34	97.63	7.47	0	89.66	9.34	59.54	0.06	0.04	0.95	0.02	0.07	0.09	0	0.01	0.03	24.8	0.04	0.14	2.48	0.08	0.05	16.7	3.11	0.15	0	36	-6.57	11.2	2.38	50.41	182.68	664.77	573.03	922.28	843.98	704.42	628.8	887.09	631.38
48.181	1	0.04	0.03	0.02	1.23	0.04	0.06	1.01	0.12	9.01	97.53	8.27	0	83.09	9.01	60.94	0.07	0.04	0.92	0.02	0.08	0.07	0	0.01	0.03	21.08	0.04	0.12	2.44	0.08	0.04	32.87	2.98	0.11	0	36	-3.99	14.04	3.26	50.42	179.27	661.94	570.42	925.44	848.33	707.62	628.8	886.88	630.79
48.214	1	0.03	0.03	0.02	1.48	0.04	0.06	1.28	0.16	8.75	97.03	12.59	0	82.24	8.75	66.86	0.07	0.04	0.88	0.01	0.08	0.06	0	0.01	0.03	19.66	0.03	0.16	2.35	0.08	0.04	31.26	2.96	0	0	36	-3.05	14.34	2.74	51.11	169.48	659.41	571.58	920.38	848.52	707.83	629.73	877.31	630.16
48.248	1	0.03	0.03	0.02	1.58	0.03	0.05	1.36	0.12	7.9	96.84	15.09	0	83.62	7.9	69.21	0.08	0.05	0.79	0.02	0.08	0.04	0	0.01	0.04	18.08	0.02	0.12	2.62	0.08	0.03	16.67	2.69	0	0	36	-3.44	13.85	3.08	50.89	171.93	657.04	568.4	919.62	844.17	705.56	630.87	877.4	625.35
48.281	1	0.03	0.03	0.02	1.63	0.03	0.05	1.41	0.16	8.34	96.74	15.25	0	83.9	8.34	69.65	0.07	0.04	0.82	0.02	0.08	0.02	0	0.01	0.04	15.3	0.03	0.16	2.34	0.07	0.03	26.79	2.5	0.04	0	36	-2.08	13.75	2.06	50.94	178.52	659.37	570.88	922.57	849.66	703.54	630.95	882.06	629.94
48.314	1	0.03	0.03	0.02	1.77	0.03	0.06	1.57	0.22	10.42	96.45	15.6	0	81.15	10.42	70.2	0.07	0.04	0.82	0.01	0.08	0.02	0	0.01	0.05	14.22	0.03	0.22	2.12	0.07	0.03	33.34	2.41	0.53	0	36	-0.66	14.7	3.88	51.09	174.39	656.37	569.66	923.89	852.69	707.29	631.12	881.68	631.13
48.348	1	0.03	0.03	0.02	1.61	0.03	0.06	1.41	0.2	10.47	96.78	12.72	0	77.21	10.47	67.49	0.07	0.04	0.84	0.01	0.1	0.02	0	0.01	0.05	14.58	0.03	0.2	1.88	0.06	0.02	41.69	2.53	0.74	0	36	-2.3	15.9	3.47	50.25	175.16	655.87	569.05	925.65	853.25	707.06	632.37	882.18	628.93
48.381	1	0.03	0.03	0.02	1.86	0.03	0.06	1.69	0.15	12.23	96.28	15.44	0	75.12	12.23	70.14	0.07	0.06	0.87	0.01	0.08	0.01	0	0.01	0.04	15.5	0.03	0.15	2.03	0.05	0.02	19.46	2.64	0.92	0	36	-2.93	16.48	2.24	48.43	182.07	647.06	560.89	934.02	862.08	701.95	632.24	883.62	620.14
48.415	1	0.03	0.03	0.02	1.67	0.03	0.07	1.48	0.08	12.32	96.66	12.17	0	65.19	12.32	66.88	0.08	0.07	1.29	0.01	0.13	0.02	0	0.01	0.03	13.97	0.04	0.05	1.86	0.05	0.02	19.73	2.64	1.07	0	36	-2.61	18.86	1.71	48.84	172.97	648.6	563.89	934.04	869.55	706.34	626.69	879.3	626.53
48.448	1	0.04	0.04	0.02	1.24	0.03	0.07	1.03	0.08	10.6	97.51	7.13	0	72.2	10.6	59.63	0.08	0.06	1.26	0.01	0.11	0.02	0	0.01	0.03	12.67	0.04	0.04	1.75	0.05	0.01	29.1	2.61	1.5	0	36	-0.74	17.23	3.72	50.06	176.64	648.54	564.84	929.48	865.59	705.07	624.86	881.6	631.1
48.481	1	0.04	0.05	0.02	0.9	0.04	0.08	0.69	0.08	9.79	98.2	3.62	0	74.66	9.79	50.74	0.08	0.06	1.4	0.02	0.09	0.01	0	0.01	0.02	12.07	0.04	0.02	1.77	0.06	0.01	32.75	2.74	1.44	0	36	-2.6	16.6	3.46	49.74	177.77	650.39	566.92	927.03	862.08	703.82	625.47	881.48	631.61
48.515	1	0.05	0.06	0.02	0.73	0.04	0.09	0.54	0.07	9.66	98.54	2.11	0	68.3	10.53	43.97	0.07	0.06	1.33	0.02	0.1	0.01	0	0.01	0.02	9.66	0.06	0.03	1.61	0.06	0.01	14.73	3.04	1.72	0	36	-5.12	18.16	3.08	49.05	167.81	647.57	563.19	922.86	855.9	704.6	622.91	872.4	623.87
48.548	1	0.05	0.06	0.02	0.74	0.04	0.09	0.55	0.07	8.41	98.52	2.31	0	75.72	9.95	45.19	0.07	0.08	1.35	0.02	0.08	0.01	0	0.01	0.02	8.41	0.06	0.04	1.54	0.05	0.01	12.46	3.15	1.92	0	36	-8.22	16.31	3.37	47.67	184.86	643.15	557.66	931.67	861.19	698.93	620.59	883.79	620.52
48.581	1	0.05	0.05	0.02	0.78	0.04	0.08	0.59	0.07	8.34	98.44	2.8	0	87.26	9.27	47.61	0.07	0.11	1.49	0.02	0.07	0.01	0	0.01	0.02	8.34	0.06	0.04	1.56	0.05	0.01	21.14	3.28	1.42	0	36	-4.89	12.38	0.9	48.89	176.12	648.3	563.17	929.5	863.81	700.98	623.87	877.09	623.97
48.615	1	0.04	0.05	0.02	0.87	0.04	0.08	0.69	0.07	8.49	98.25	3.48	0	79.87	9.87	50.57	0.07	0.14	1.54	0.02	0.05	0.01	0	0.01	0.02	8.49	0.07	0.05	1.42	0.05	0.01	20.54	3.45	1.16	0	36	-3.19	15.11	1.28	48.85	179.41	648.58	561.17	936.31	867.89	703.53	626.19	882.91	623.03
48.648	1	0.05	0.06	0.02	0.68	0.04	0.08	0.51	0.07	9.41	98.63	2.05	0	66.13	9.41	43.74	0.07	0.11	1.68	0.02	0.07	0.01	0	0.01	0.01	9.54	0.08	0.04	1.49	0.05	0.01	10.64	3.55	1.49	0	36	-1.2	18.66	2.93	49.67	171.69	648.78	563.45	932.51	867	707.98	626.27	879.67	627.34
48.681	1	0.05	0.06	0.02	0.59	0.04	0.08	0.42	0.08	7.5	98.82	1.68	0	66.62	7.5	41.29	0.08	0.1	1.46	0.02	0.07	0.01	0	0.01	0.01	9.59	0.07	0.03	1.44	0.05	0	3.82	3.7	1.6	0	36	-4.93	18.55	3.79	48.86	183.55	651.05	564.25	932.15	862.98	704.59	622.24	887.97	630.33
48.715	1	0.05	0.05	0.02	0.69	0.04	0.08	0.52	0.09	9.1	98.62	2.24	0	62.14	9.1	44.68	0.09	0.11	1.6	0.02	0.07	0.01	0	0	0.02	10.42	0.06	0.02	1.64	0.05	0	17.39	4.04	1.22	0	36	1.51	19.52	4.22	50.77	174.93	651.45	565.82	930.05	864.15	708.48	626.72	883.31	632.69
48.748	1	0.05	0.06	0.02	0.68	0.04	0.09	0.5	0.09	10.76	98.65	1.84	0	48.17	10.76	42.19	0.09	0.11	1.37	0.02	0.09	0.02	0	0.01	0.02	10.91	0.07	0.02	1.65	0.06	0	13.9	3.77	1.67	0	36	-2.24	22.37	4.91	49.35	175.14	649.19	564.36	930.79	862.74	708.8	626.51	883.91	630
48.782	1	0.05	0.06	0.02	0.6	0.04	0.09	0.44	0.11	10.72	98.79	1.49	0	67.57	10.72	39.19	0.11	0.1	1.4	0.03	0.1	0.03	0	0	0.01	14.22	0.06	0.02	2.01	0.05	0	35.24	4.41	1.46	0	36	-1.62	18.33	3.39	49.59	177.65	647.86	561.19	932.06	864.27	705.08	623.63	882.71	626.3
48.815	1	0.06	0.08	0.02	0.4	0.04	0.11	0.26	0.14	9.98	99.2	0.66	0	52.79	9.98	27.24	0.14	0.07	1.6	0.03	0.14	0.04	0	0	0.01	17.21	0.07	0.03	2.51	0.06	0	16.99	4.4	1.64	0	36	-2.83	21.44	3.52	49.44	171.55	648.85	560.34	930.44	860.97	708.07	620.95	879.58	624.61
48.848	1	0.07	0.11	0.02	0.29	0.04	0.13	0.18	0.14	10.07	99.42	0.34	0	51.27	10.07	17.77	0.14	0.05	1.54	0.04	0.19	0.06	0	0	0.02	19.92	0.07	0.06	2.63	0.07	0	20.73	4.5	2.18	0	36	-3.82	21.75	4.75	49.27	173.82	644.97	559.89	926.58	858.89	704.94	620	878.68	625.39
48.882	1	0.08	0.13	0.02	0.23	0.05	0.12	0.13	0.13	7.16	99.55	0.33	0	47.73	7.16	13.25	0.13	0.04	2.12	0.05	0.36	0.09	0	0	0.02	21.05	0.09	0.11	2.87	0.07	0	7.96	4.71	2.36	0	36	-3.2	22.46	4.75	49.11	181.44	640.69	551.08	928.65	854.8	700.3	615.67	881.74	617.15
48.915	1	0.09	0.13	0.02	0.2	0.05	0.12	0.11	0.18	5.86	99.61	0.33	0	57.77	5.86	10.35	0.14	0.03	2.57	0.06	0.54	0.22	0	0	0.03	24.23	0.09	0.18	3.12	0.08	0.01	33.64	4.77	1.78	0	36	-4.47	20.43	6.39	49.33	170.67	644.84	551.44	930.93	855.56	710.82	610.14	881.22	619.7
48.948	1	0.09	0.13	0.02	0.18	0.05	0.12	0.1	0.28	5.11	99.63	0.33	0	55.44	5.11	8.8	0.12	0.04	2.93	0.08	0.68	0.34	0	0	0.04	27.37	0.11	0.28	3.69	0.11	0.01	10.42	5.02	1.74	0	36	-2.56	20.91	7.01	50.09	177.78	646.27	553.78	931.26	853.93	709.38	615.86	887.02	622.83
48.982	1	0.09	0.12	0.02	0.19	0.05	0.11	0.1	0.24	4.68	99.62	0.33	0	55.83	4.68	10.45	0.13	0.04	2.83	0.09	0.78	0.45	0	0.01	0.05	33.08	0.12	0.24	4.27	0.12	0.01	16.75	5.23	1.53	0	36	-3.02	20.83	4.12	50.1	179.33	650.09	550.6	934.12	852.37	707.69	611.9	886.96	616.6
49.015	1	0.09	0.11	0.02	0.22	0.05	0.11	0.12	0.2	4.79	99.57	0.33	0	92.21	4.79	13.83	0.12	0.04	2.55	0.11	0.63	0.37	0	0.01	0.07	36.19	0.11	0.2	4.58	0.12	0.01	26.97	5.25	1.6	0	36	-3.84	9.65	5.71	50.81	182.18	649.05	545.58	935.11	846.36	707.89	609.52	890.07	611.55
49.048	1	0.09	0.1	0.02	0.23	0.05	0.11	0.13	0.15	4.98	99.53	0.36	0	95.4	4.98	15.53	0.13	0.05	2.87	0.14	0.54	0.23	0	0.01	0.07	39.72	0.12	0.15	5.8	0.13	0.01	8.98	5.47	1.57	0	36	-4.42	6.84	5.54	50.4	190.47	648.41	538.75	943.56	848.32	707.57	605.32	898.04	606.22
49.082
49.115
49.149
49.182
49.215
49.249
49.282
49.315
49.349
49.382
49.416
49.449
49.482
49.516
49.549
49.582	1	0.09	6.68	0.04	0.99	0.03	0.19	0.47	0.52	20.08	86.63	3.55	0	74.32	20.08	29.14	0.52	0.2	3.44	0.05	0.42	0.87	0	0.03	0.02	78.81	0.05	0.12	23.11	2.04	0.01	9.47	1.6	41.88	0	36	-8.41	16.69	5.75	49.67	181.95	649.68	557.64	948.14	873.46	715.45	617.41	897.16	626.8
49.616	1	0.05	0.97	0.03	1.2	0.03	0.11	0.8	0.37	14.77	97.6	5.76	0	77.56	14.77	48.51	0.37	0.19	2.21	0.05	0.54	0.73	0	0.03	0.02	85.97	0.05	0.16	10.03	0.86	0.01	15.76	1.84	27.94	0	36	-6.74	15.8	7.46	49.09	171.87	654.15	553.49	946.28	858.71	723.59	619.4	895.46	618.79
49.649	1	0.04	0.24	0.02	1.74	0.03	0.1	1.29	0.55	17.23	96.53	10.31	0	77.17	17.23	57.6	0.55	0.25	2.53	0.1	0.64	1.1	0	0.02	0.02	90.88	0.05	0.11	8.81	0.88	0.02	10.34	1.66	16.63	0	36	-3.23	15.91	6.88	50.47	180.37	655.29	557.74	933.96	849.82	713.42	618.96	893.69	625.09
49.682	1	0.04	0.21	0.02	1.9	0.03	0.12	1.39	0.55	20.05	96.19	10.7	0	28.48	20.05	56.79	0.55	0.2	2.51	0.11	0.62	0.86	0	0.03	0.03	92.62	0.06	0.13	10.13	0.7	0.03	27.11	1.6	15.31	0	36	1.27	26.6	6.69	50.09	170.37	655.57	554.8	933.21	848.8	718.43	617.35	888.71	622.94
49.716	1	0.04	0.19	0.02	2.52	0.03	0.16	2.03	0.37	27.4	94.95	11.85	0	59.65	27.4	58.69	0.37	0.1	1.93	0.1	0.42	0.3	0	0.02	0.02	91.27	0.04	0.08	9.67	0.81	0.04	47.59	1.72	14.74	0	36	-3.9	20.05	8.05	50.58	166.18	656.7	557.78	925.38	844.28	718.62	608.12	883.65	627.64
49.749	1	0.04	0.14	0.02	2.46	0.03	0.13	2.04	0.35	24.1	95.08	13.89	0	54.3	24.1	62.15	0.35	0.1	2.15	0.11	0.37	0.25	0	0.02	0.03	92.55	0.04	0.08	8.48	0.77	0.05	30.6	2	12.86	0	36	0.1	21.14	8.63	50.95	168.49	652.84	553.53	923.96	838.35	715.49	613.68	883.78	621.89
49.783	1	0.03	0.12	0.02	2.35	0.04	0.11	2.04	0.2	22.41	95.3	14.08	0	71.78	22.41	63.89	0.2	0.08	1.8	0.09	0.12	0.08	0	0.02	0.03	91.07	0.04	0.09	6.94	0.75	0.05	4.56	2.47	12.04	0	36	-0.86	17.33	9.32	51.4	171.21	650.05	554.36	917.73	835.7	710.57	610.14	881.16	624.69
49.816	1	0.03	0.1	0.02	2.71	0.04	0.09	2.48	0.14	20.71	94.58	21.31	0	87.19	20.71	70.4	0.14	0.07	2.09	0.08	0.11	0.12	0	0.02	0.05	90.91	0.03	0.13	6.68	0.67	0.07	47.62	2.68	12.47	0	36	4.04	12.41	7.88	53.62	167.37	651.45	557.24	915.06	837.15	709.09	614.89	876.15	625.09
49.849	1	0.03	0.05	0.02	2.81	0.04	0.07	2.61	0.31	16.79	94.39	28.48	0	54	16.79	75.57	0.14	0.06	2.47	0.08	0.15	0.25	0	0.03	0.06	88.83	0.04	0.31	6.3	0.68	0.08	15.7	2.62	7.6	0	36	-0.6	21.2	8.92	51.48	164.33	652.65	553.28	912.08	824.52	711.67	610.88	875.78	619.26
49.883	1	0.03	0.04	0.02	2.74	0.04	0.06	2.57	0.44	14.69	94.52	30.07	0	64.74	14.69	77.4	0.11	0.04	2.46	0.07	0.08	0.16	0	0.04	0.09	86.71	0.04	0.44	5.43	0.58	0.08	52.94	2.56	5.51	0	36	-1.44	18.96	6.85	52.13	161.34	656.32	559.59	907.68	825.15	709.62	613.16	870.71	622.21
49.916	1	0.03	0.04	0.02	2.27	0.04	0.05	2.07	0.7	9.72	95.45	28.35	0	68.56	9.72	77.22	0.1	0.02	2.19	0.06	0.12	0.15	0	0.05	0.16	82.26	0.06	0.7	4.57	0.47	0.09	8.02	2.59	4.12	0	36	-4.3	18.1	6.26	51.47	167.45	657.29	558.12	905.54	818.37	705.4	610.79	872.63	619.35
49.949	1	0.03	0.03	0.02	2.26	0.04	0.04	2.06	0.81	6.14	95.48	33.99	0	62.37	6.14	80.73	0.11	0.02	2.03	0.07	0.22	0.11	0	0.07	0.22	82.18	0.07	0.81	4.34	0.39	0.1	28.12	2.48	3.02	0	36	-5.73	19.47	6.87	50.72	162.63	651.81	556.55	906.15	822.7	706.03	611.29	868.55	617.3
49.983	1	0.03	0.03	0.02	2.18	0.04	0.04	1.98	0.87	3.1	95.64	37.03	0	70.05	3.1	82.87	0.1	0.02	1.99	0.08	0.19	0.08	0	0.07	0.41	81.75	0.09	0.87	3.86	0.35	0.12	49.69	2.41	2.13	0	36	-2.02	17.75	7.11	52	164.92	652.48	560.04	904.07	824.16	704.52	614.62	869.24	622.64
50.016	1	0.03	0.02	0.03	2.25	0.03	0.03	2.04	0.76	2.77	95.51	39.36	0	62.83	2.77	84	0.11	0.02	1.95	0.08	0.33	0.11	0	0.08	0.49	81.83	0.12	0.76	3.95	0.32	0.13	30.25	2.32	1.43	0	36	1.86	19.38	8.17	53.12	157.07	651.7	559.05	902.8	822.98	708.46	616.57	865.45	621.68
50.049	1	0.03	0.02	0.03	2.36	0.04	0.03	2.16	0.58	2.29	95.29	43.33	0	72.5	2.29	85.87	0.11	0.02	2.27	0.11	0.41	0.15	0	0.09	0.58	82.42	0.16	0.53	4.12	0.32	0.14	21.82	2.32	0.7	0	36	3.02	17.15	8.21	53.76	157.95	650.98	558.15	902.39	822.33	707.36	616.74	865.26	620.79
50.083	1	0.03	0.02	0.03	2.06	0.03	0.03	1.85	0.51	1.92	95.87	35.9	0	74.82	1.92	82.43	0.09	0.01	1.96	0.14	0.32	0.15	0	0.11	0.51	81.54	0.19	0.33	3.69	0.27	0.17	65.73	2.35	0.09	0	36	-2.37	16.56	7.55	52.36	159.43	649.97	559.02	898.29	820.53	703.36	611.46	862.49	621.2
50.116	1	0.03	0.02	0.03	1.77	0.03	0.04	1.51	0.46	2.01	96.46	27.54	0	70.62	2.01	77.54	0.1	0.01	2.13	0.18	0.45	0.18	0	0.11	0.46	79.2	0.2	0.28	3.75	0.26	0.17	27.39	2.22	0.15	0	36	-1.13	17.61	7.28	52.32	156.19	648.16	554.34	900.51	818.36	704.6	613.65	860.79	613.46
50.15	1	0.04	0.02	0.03	1.64	0.03	0.04	1.39	0.43	1.99	96.71	24.05	0	52.67	1.99	75.45	0.07	0.01	1.62	0.21	0.38	0.1	0	0.14	0.43	74.4	0.19	0.17	3.57	0.22	0.22	8.33	2.28	0	0	36	0.47	21.47	8.2	52.26	159.55	646.47	556.61	897.47	820.08	702.39	612.6	861.76	620.16
50.183	1	0.04	0.03	0.02	1.57	0.03	0.04	1.33	0.33	2.21	96.85	21.73	0	80.08	2.21	74.26	0.07	0.01	1.45	0.26	0.39	0.12	0	0.13	0.33	72.16	0.14	0.17	3.13	0.21	0.23	14.68	2.34	0.02	1	42	-3.8	15.04	7.01	52.07	167.98	641.85	554.33	896.4	821.58	693.69	607.92	861.39	617.51
50.216	1	0.04	0.03	0.02	1.47	0.03	0.04	1.22	0.29	2.58	97.07	18.5	0	82.27	2.58	71.82	0.06	0.01	1.37	0.19	0.27	0.14	0	0.12	0.29	72.63	0.12	0.18	3.07	0.21	0.24	0.69	2.42	0	0	42	-7.03	14.33	6.22	51.66	166.09	646.02	558.79	895.94	823.25	695.5	606.03	860.87	621.41
50.25	1	0.04	0.03	0.02	1.19	0.03	0.05	0.95	0.28	2.63	97.62	11.82	0	70.99	2.63	65.63	0.05	0.01	1.32	0.15	0.22	0.1	0	0.2	0.28	62.3	0.12	0.21	2.69	0.17	0.24	14.35	2.45	0	0	42	-1.1	17.53	7.31	51.93	159.05	644.07	552.13	900.44	819.79	701.28	613.22	860.33	611.81
50.283	1	0.05	0.04	0.02	0.84	0.03	0.05	0.62	0.42	1.98	98.31	5.64	0	42.45	1.98	55.83	0.05	0.01	1.26	0.14	0.21	0.11	0	0.2	0.36	61.65	0.12	0.42	2.44	0.16	0.26	4.7	2.27	0.09	0	42	-3.61	23.52	9.55	50.9	158.89	641.08	556.32	898.12	825.67	702.5	609.71	860.87	622.51
50.316	1	0.05	0.05	0.02	0.66	0.03	0.06	0.45	0.43	1.8	98.67	3.24	0	85.07	1.8	48.62	0.05	0.01	1.38	0.1	0.13	0.08	0	0.21	0.33	56.93	0.11	0.43	2.46	0.15	0.29	13.67	2.19	0.2	0	42	-7.97	13.3	7.04	51.01	166.64	644.8	556.19	899.4	822.73	697.21	607.79	863.54	618.01
50.35	1	0.06	0.06	0.02	0.59	0.03	0.06	0.39	0.46	1.87	98.83	2.37	0	81.27	1.87	44.69	0.06	0	1.49	0.13	0.22	0.08	0	0.19	0.36	51.9	0.1	0.46	2.37	0.14	0.34	15.73	2.02	0.37	0	42	-7.24	14.66	6.06	51.18	168.71	647.67	555.37	901.01	821.68	697.29	606.3	865.67	617.01
50.383	1	0.05	0.05	0.02	0.75	0.03	0.05	0.53	0.44	1.51	98.49	4.4	0	63.78	1.51	52.61	0.06	0.01	1.36	0.11	0.19	0.1	0	0.21	0.44	51.99	0.11	0.37	2.41	0.15	0.33	35.92	1.97	0.35	0	42	6.06	19.17	9.52	54.23	150.64	650.54	556.71	903.1	822.78	712.5	617.24	863.11	620.29
50.417	1	0.05	0.05	0.03	0.74	0.03	0.05	0.51	0.41	1.31	98.52	4.33	0	76.13	1.31	52.04	0.06	0.01	1.53	0.11	0.33	0.11	0	0.15	0.41	54.23	0.11	0.22	2.77	0.15	0.34	43.76	1.92	0.32	0	42	-1.8	16.2	7.62	52.24	159.49	651.46	556.32	902.65	820.61	706.27	610.68	865.57	618.47
50.45	1	0.05	0.05	0.03	0.71	0.03	0.05	0.49	0.4	1.16	98.58	4.02	0	72.17	1.16	51.05	0.05	0.01	1.37	0.09	0.33	0.12	0	0.13	0.4	52.8	0.1	0.22	2.79	0.16	0.34	7.51	1.95	0.32	0	42	-0.9	17.24	8.24	52.27	159.32	651.79	557.33	904.2	822.64	708.18	612.37	867.28	620.59
50.483	1	0.06	0.05	0.03	0.67	0.03	0.06	0.46	0.4	0.83	98.66	3.62	0	87.56	0.83	49.7	0.04	0.01	1.26	0.07	0.27	0.06	0	0.14	0.4	51.86	0.1	0.3	2.81	0.16	0.33	20.61	2.04	0.08	0	42	-1.22	12.24	6.5	51.82	165.7	655.81	553.09	914.06	824.32	709.55	611.93	875.23	614.44
50.517	1	0.05	0.04	0.03	0.77	0.03	0.05	0.54	0.35	0.96	98.46	5.02	0	69.84	0.96	53.6	0.04	0.01	1.26	0.09	0.32	0.05	0	0.12	0.35	46.58	0.1	0.32	3.14	0.19	0.3	20.6	2.12	0.03	0	42	-1.69	17.8	8.79	52.02	159.95	663.55	558.24	914.57	823.73	720.01	608.23	879.15	624.41
50.55	1	0.05	0.04	0.02	0.98	0.03	0.05	0.73	0.38	1.15	98.04	8.56	0	70.15	1.15	60.76	0.04	0.01	1.28	0.08	0.29	0.05	0	0.12	0.23	43.25	0.07	0.38	3.1	0.2	0.31	45.89	2.14	0	0	42	-0.3	17.73	7.6	51.78	162.33	666.17	553.58	923.14	821.61	722.62	614.63	884.95	614.75
50.583	1	0.04	0.03	0.02	1.17	0.03	0.04	0.91	0.37	1.48	97.66	12.28	0	90.33	1.48	65.66	0.04	0.01	1.21	0.08	0.18	0.03	0	0.12	0.22	43.35	0.07	0.37	3.21	0.19	0.29	51.36	2.15	0	0	42	-3.95	10.83	9.08	51.51	169.56	669.05	554.85	929.22	826.22	725.55	609.49	894.72	621
50.617	1	0.04	0.03	0.02	1.24	0.03	0.04	0.99	0.29	1.45	97.51	14.09	0	92.53	1.45	67.77	0.04	0.02	1.21	0.05	0.15	0.04	0	0.1	0.18	39.78	0.06	0.29	3.06	0.19	0.27	24.75	2.33	0	0	42	2.46	9.42	7.94	53.35	172	674.12	553.13	938.79	833.28	730.17	609.77	901.77	621.58
50.65	1	0.04	0.03	0.02	1.16	0.03	0.04	0.91	0.36	1.83	97.67	11.91	0	94.93	1.83	65.46	0.04	0.03	0.98	0.04	0.11	0.02	0	0.09	0.15	40.44	0.06	0.36	2.97	0.17	0.27	70.57	2.36	0	0	42	1.6	7.35	8.71	53.42	177.74	683.4	557.1	946.36	833.93	737.16	611.4	914.15	627.66
50.683	1	0.04	0.03	0.02	1.26	0.03	0.04	1.02	0.29	2.18	97.47	13.96	0	98.14	2.18	67.72	0.05	0.03	0.95	0.04	0.11	0.03	0	0.08	0.12	42.69	0.08	0.29	2.98	0.17	0.27	61.77	2.51	0	0	42	-0.71	2.18	7.79	52.99	172.11	692.15	562.04	954.76	839.71	746.65	615.5	918.21	629.25
50.717	1	0.04	0.04	0.02	1.2	0.03	0.05	0.94	0.29	3.53	97.59	11.25	0	96.52	3.53	64.58	0.07	0.03	0.86	0.04	0.17	0.03	0	0.07	0.09	41.16	0.08	0.29	3.05	0.16	0.23	22.34	2.2	0.7	0	42	0.85	5.38	7.61	53.22	178.71	697.27	561.24	965.76	847.71	752.04	611.42	929.31	634.07
50.75	1	0.04	0.04	0.02	1.21	0.03	0.06	0.95	0.29	6.24	97.58	9.18	0	97.37	6.24	62	0.08	0.03	0.8	0.05	0.2	0.03	0	0.06	0.06	43.08	0.1	0.29	2.81	0.15	0.2	22.17	2.1	2.24	1	48	-1.33	3.93	10.05	52.83	163.94	697.79	561.72	967.49	850.06	762.95	610.25	925.2	633.74
50.784	1	0.04	0.06	0.02	1.09	0.03	0.08	0.84	0.37	10.07	97.82	5.51	0	97.65	10.07	55.18	0.12	0.02	1.06	0.04	0.3	0.02	0	0.04	0.06	47.18	0.12	0.37	2.8	0.13	0.16	22.1	2.2	3.88	0	48	-6.78	3.36	6.7	50.48	190.45	716	558.71	992.12	849.97	767.78	608.78	957.02	630.11
50.817	1	0.04	0.1	0.02	1.06	0.03	0.11	0.81	0.51	15.62	97.88	3.32	0	98.45	15.62	48.71	0.16	0.02	1.26	0.04	0.22	0.02	0	0.04	0.05	46.63	0.18	0.51	2.65	0.12	0.13	22.88	2.15	7.16	0	48	-1.97	1.24	8.4	52.44	166.64	715.3	558.61	990.73	851.98	779.49	612.6	945.45	627.71
50.85	1	0.05	0.16	0.02	0.98	0.03	0.11	0.74	0.8	15.9	98.03	2.68	0	98.79	15.9	46.33	0.17	0.03	1.4	0.04	0.15	0.01	0	0.04	0.05	46.03	0.23	0.8	2.28	0.1	0.12	56.24	2.13	10.68	0	48	-2.1	-0.01	6.23	52.44	178	725.05	564.89	1001.98	857.75	781.68	623.99	959.52	631.38
50.884	1	0.04	0.32	0.02	1.11	0.03	0.2	0.87	1.07	26.07	97.78	1.61	0	98.54	26.07	40.15	0.17	0.02	1.66	0.05	0.1	0.01	0	0.03	0.05	41.64	0.29	1.07	2	0.07	0.09	38.23	2.31	15.75	0	48	-9.87	0.94	8.1	50.02	185.83	719.82	552.07	1009.57	855.42	782.18	607.68	967.42	622.45
50.917	1	0.04	0.54	0.01	0.98	0.03	0.27	0.75	1.09	30.28	98.04	0.91	0	97.88	30.28	32.31	0.16	0.02	1.24	0.05	0.05	0.01	0	0.03	0.05	38.3	0.32	1.09	1.97	0.06	0.09	29.64	2.47	19.06	0	48	-4.31	-2.84	6.04	50.93	180.38	728.84	554.51	1021.36	866.79	792.01	611.1	971.86	624.87
50.95	1	0.04	0.61	0.01	1.07	0.03	0.35	0.84	1.01	32.28	97.86	1.08	0	97.16	34.93	30.39	0.17	0.03	1.03	0.04	0.04	0	0	0.03	0.06	32.28	0.33	1.01	1.78	0.06	0.08	18.66	2.52	19.74	0	48	-1.62	4.34	8.71	52.48	178.54	733.17	558.59	1019.37	862.97	798.15	613.78	975.71	632.52
50.984	1	0.04	0.56	0.01	1.14	0.03	0.38	0.91	0.8	24.91	97.73	1.24	0	98.35	37.14	30.15	0.22	0.04	1.18	0.03	0.04	0.01	0	0.02	0.07	24.91	0.3	0.8	1.54	0.04	0.06	17.41	2.5	18.96	0	48	-6.22	1.55	10.49	51.31	183.21	732.72	557.48	1020.68	862.19	799.56	605.85	980.41	635.13
51.017	1	0.04	0.42	0.01	1.18	0.03	0.45	0.96	0.66	22.18	97.64	1.55	0	98.76	40.15	28.38	0.21	0.04	1.19	0.03	0.05	0.01	0	0.02	0.09	22.18	0.31	0.66	1.52	0.04	0.07	5.8	2.65	15.75	0	48	-8	-0.1	9.58	50.73	188.46	734.91	552.45	1029.5	863.06	801.18	603.52	987.89	629.11
51.05	1	0.04	0.27	0.01	1.08	0.04	0.29	0.87	0.54	20.86	97.84	0.94	0	97.02	32.69	33.48	0.18	0.07	1.14	0.02	0.04	0.01	0	0.02	0.08	20.86	0.24	0.54	1.29	0.04	0.06	11.71	2.83	13.12	0	48	-4.8	-4.59	7.62	50.95	187.24	745.98	551.96	1044.91	867.51	811.39	612.1	998.22	624.42
51.084	1	0.04	0.26	0.01	1.06	0.04	0.36	0.87	0.49	17.53	97.87	1.11	0	98.71	35.99	30.13	0.21	0.09	1.42	0.03	0.04	0.01	0	0.01	0.07	17.53	0.22	0.49	1.1	0.03	0.05	16.31	3.12	12.18	0	48	-1.95	0.31	9.42	52.03	179.72	745.51	552.03	1042.83	870.18	816.68	605.5	994.74	629.84
51.117	1	0.04	0.31	0.01	1.2	0.04	0.65	1.02	0.48	18.5	97.59	2.55	0	98.11	46.87	23.19	0.18	0.1	1.54	0.03	0.04	0.01	0	0.01	0.07	18.5	0.18	0.48	1.11	0.03	0.04	31.66	3.27	12.08	0	48	-6.62	-2.26	8.63	50.59	192.83	754.17	549.97	1055.66	869.26	820.41	603.06	1011.69	627.45
51.151	1	0.04	0.29	0.01	1.28	0.04	0.63	1.11	0.35	17.85	97.44	2.55	0	94.78	46.99	25.17	0.14	0.13	1.73	0.02	0.03	0	0	0.01	0.07	17.85	0.17	0.35	0.99	0.03	0.04	20.53	3.4	12.14	0	48	0.5	-7.51	10.29	52.11	193.48	758.69	548.12	1063.42	872.73	829.15	601.17	1020.12	632.25
51.184	1	0.03	0.34	0.01	2.04	0.04	1.03	1.99	0.25	15.04	95.92	6.24	0	96.97	58.73	27.6	0.13	0.12	1.62	0.03	0.03	0.01	0	0.01	0.06	15.04	0.14	0.25	0.87	0.03	0.03	20.54	3.27	14.22	0	48	-0.3	-4.67	10.21	52.02	188.43	768.96	549.97	1072.35	873.37	840.77	602.83	1026.75	633.18
51.217	1	0.02	0.64	0.01	2.66	0.04	2.03	2.78	0.16	15.67	94.44	16.48	0	96.63	72.25	22.3	0.11	0.11	1.31	0.03	0.02	0	0	0.01	0.05	15.67	0.11	0.16	0.88	0.03	0.03	30.51	3.32	18.97	0	48	-0.61	-5.22	10.55	51.87	195.26	774.6	548.42	1079.56	872.64	844.91	600.71	1037.45	633.18
51.251	1	0.02	0.82	0.01	3.22	0.04	2.6	3.63	0.22	11.01	92.73	24.66	0	94.63	78.61	22.58	0.06	0.1	1.04	0.03	0.02	0	0	0.02	0.06	11.01	0.12	0.22	0.83	0.03	0.04	12.68	3.97	21.77	0	48	-0.41	-7.66	9.4	51.66	192.32	783.85	546.94	1090.77	874.09	854.38	601.29	1044.6	629.62
51.284	1	0.02	1.59	0.01	3.68	0.04	2.98	4.27	0.29	11.85	91.46	30.04	0	94.22	81.89	23.32	0.07	0.1	1.16	0.03	0.03	0.01	0	0.02	0.05	11.85	0.1	0.29	0.92	0.04	0.04	34.65	3.88	28.18	0	48	0.77	-8.04	8.11	52.06	185.51	785.55	547.2	1094.05	876.97	857.83	603.49	1041.55	629.2
51.317	1	0.02	2.08	0	4.59	0.04	4.5	5.59	0.49	10.1	88.83	46.7	-1.36	97.57	90.66	21.35	0.05	0.09	1.12	0.04	0.02	0	0	0.02	0.06	10.1	0.11	0.49	1.03	0.04	0.05	27.8	3.85	30.29	0	48	-6.97	-3.54	11.59	49.92	188.6	790.94	546.08	1101.07	874.2	868.32	596.27	1053.95	629.61
51.351	1	0.02	1.72	0	5.54	0.04	3.94	7.12	0.69	9.16	85.75	46.49	-0.87	96.71	90.32	27.9	0.04	0.11	1.11	0.03	0.03	0.01	0	0.02	0.07	9.16	0.09	0.69	1.26	0.05	0.05	22.08	4.25	30.33	0	48	-7.07	-5.09	11.13	49.96	189.05	799.3	549.2	1108.99	876.54	875.28	601.36	1062.06	630.56
51.384	1	0.01	1.68	0	6.32	0.04	3.92	8.43	0.41	8.9	83.14	49.19	-0.71	96.55	91.53	31.05	0.04	0.11	1.27	0.03	0.02	0	0	0.02	0.07	8.9	0.09	0.41	1.4	0.06	0.06	50.82	4.51	30.99	0	48	-11.32	-5.34	10.46	49.67	199.59	800.68	549.13	1109.93	873.01	871.24	597.42	1067.86	631.71
51.418	1	0.02	1.59	0	5.54	0.04	3.84	7.19	0.21	9.62	85.61	46.71	0	95.66	90.1	28.33	0.04	0.1	1.72	0.05	0.04	0.01	0	0.02	0.07	9.62	0.1	0.21	1.59	0.08	0.07	23.89	4.68	29.95	0	48	-10.33	-6.53	10.13	49.17	197.11	802.53	544	1121.95	878.91	878.04	600.51	1073.76	623.89
51.451	1	0.01	1.31	0	6.41	0.04	3.73	8.6	0.3	10.16	82.8	48.93	-0.19	96.73	90.95	32.11	0.04	0.1	1.41	0.04	0.05	0.01	0	0.02	0.09	10.16	0.12	0.3	1.85	0.12	0.09	15.77	4.79	29.1	0	48	-4.15	-5.06	8.86	49.84	188.89	818.47	548.18	1134.07	883.88	894	603.29	1080.89	630.71
51.484	1	0.01	0.7	0	7.16	0.04	3.54	9.81	0.19	9.58	80.38	49.11	-0.17	95.06	90.97	35.56	0.05	0.1	1.49	0.04	0.05	0.01	0	0.02	0.09	9.58	0.13	0.19	1.92	0.12	0.09	47.81	4.76	23.85	0	48	-6.64	-7.22	11.14	49.51	202.15	820.52	550.26	1132.74	878.81	892.7	599.95	1091.55	636.33
51.518	1	0.01	0.35	0	6.42	0.04	3.44	8.56	0.18	10.18	82.88	46.94	0	95.09	89.57	33.31	0.05	0.13	1.21	0.05	0.06	0.01	0	0.02	0.08	10.18	0.13	0.18	2.23	0.15	0.1	37.91	4.8	16.91	0	48	-5.83	-7.18	9.07	49.25	196.16	836.9	553.51	1146.86	881.96	906.61	607.5	1101.03	633.56
51.551	1	0.01	0.18	0	6.9	0.04	3.91	9.1	0.18	9.16	81.81	52.51	-1.16	94.16	91.95	32.5	0.08	0.14	0.88	0.06	0.06	0.01	0	0.02	0.07	9.16	0.12	0.18	2.63	0.16	0.11	42.22	4.34	10.04	0	48	-11.65	-8.1	13.65	47.96	192.15	839.96	555.5	1147.3	875.44	918.46	598.69	1105.55	642.53
51.584	1	0.02	0.11	0.01	5.93	0.04	3.31	7.55	0.14	8.26	84.9	44.43	-0.11	94.88	87.86	31.72	0.08	0.14	0.94	0.07	0.05	0.01	0	0.02	0.07	8.26	0.15	0.14	2.69	0.15	0.13	15.76	4.4	5.09	0	48	-15.61	-7.4	12.47	47.79	203.65	843.13	552.47	1153.37	873.17	915.97	597.96	1115.96	636.34
51.618	1	0.02	0.1	0	6.88	0.04	4.19	8.84	0.2	6.29	82.33	54.3	-1.97	96.46	92.65	31.07	0.1	0.11	0.74	0.08	0.04	0.02	0	0.02	0.08	6.29	0.15	0.2	2.83	0.16	0.19	17.09	3.84	3.65	0	48	-1.88	-5.48	12.68	49.93	194.72	860.93	556.74	1169.18	880.95	937.44	604.11	1126.85	649.27
51.651	1	0.01	0.07	0	7.39	0.04	4.07	9.68	0.21	6.21	80.64	54.66	-1.89	96.25	92.83	33.29	0.11	0.12	0.83	0.09	0.05	0.04	0	0.02	0.07	6.21	0.15	0.21	2.84	0.16	0.19	46.42	3.93	1.62	0	48	-7.54	-5.77	12.33	48.89	203.19	866.72	560.99	1173.44	880.81	938.34	605.98	1136.44	651.19
51.684	1	0.01	0.07	0	8.25	0.04	4.47	10.89	0.38	5.94	78.21	58.88	-2.95	94.9	95	34.24	0.16	0.16	0.75	0.08	0.04	0.05	0	0.03	0.09	5.94	0.13	0.38	2.8	0.17	0.22	33.84	3.53	0.47	0	48	-4.29	-7.38	12.65	49.18	200.99	882.58	558.62	1187.02	875.33	955.07	602.21	1149.55	652.94
51.718	1	0.02	0.07	0	6.86	0.04	4.8	8.69	0.56	4.91	82.61	58.53	-2.74	94.69	94.58	28.53	0.21	0.24	0.83	0.08	0.04	0.09	0	0.04	0.11	4.91	0.13	0.56	3.04	0.21	0.35	41.95	3.67	0	0	48	-11.53	-7.59	12.87	47.63	207.15	893.47	559.46	1198.35	875.14	963.52	601.72	1165.37	648.27
51.751	1	0.02	0.08	0	6.47	0.04	5.03	8.11	0.67	5.03	83.78	58.28	-2.77	93.48	94.74	26.38	0.21	0.4	1.1	0.09	0.06	0.1	0	0.05	0.16	5.03	0.14	0.67	2.75	0.22	0.38	34.78	3.6	0	0	48	-10.39	-8.68	12.31	47.86	207.27	904.62	562.7	1207.64	874.5	973.34	603.2	1174	655.12
51.785	1	0.02	0.08	0	6.53	0.04	5.55	8.24	0.62	3.99	83.53	61.42	-2.91	89.8	96.44	24.95	0.29	0.53	1.47	0.12	0.07	0.12	0	0.06	0.19	3.99	0.13	0.62	2.68	0.23	0.49	60.83	3.72	0	0	48	-7.96	-11.12	12.69	47.93	198.52	915.22	565.32	1216.53	877.12	987.24	606.72	1179.43	656.46
51.818	1	0.02	0.08	0	6.07	0.04	5.58	7.59	0.61	4.42	84.81	60.15	-2.7	90.67	95.99	23.12	0.28	0.7	1.35	0.08	0.06	0.09	0	0.06	0.23	4.42	0.15	0.61	2.47	0.22	0.54	48.07	3.86	0	0	42	-10.97	-10.63	12.27	47.66	205.98	927.99	565.98	1225.17	870.38	994.47	604.4	1193.42	657.72
51.851	1	0.02	0.11	0	4.3	0.04	6.5	4.97	0.63	4.93	87.01	58.75	-2.63	94.55	95.58	12.7	0.3	0.69	1.62	0.11	0.09	0.07	0	0.06	0.24	4.93	0.15	0.63	2.16	0.21	0.57	50.31	3.75	0	0	42	-10.65	-7.74	16.54	48.18	212.1	945.03	565.24	1229.7	851.9	1010.77	599.15	1213.43	661.73
51.885	1	0.02	0.12	0	3.63	0.04	6.14	3.96	0.66	5.44	87.73	52.55	-2.4	82.23	92.68	9.63	0.37	0.98	1.72	0.11	0.07	0.07	0	0.07	0.25	5.44	0.15	0.61	1.92	0.21	0.66	18.93	3.36	0	0	42	-9.82	-14.34	15.62	47.5	201.8	956.32	571.61	1239.54	858.53	1024.41	602.71	1215.95	666.23
51.918	1	0.03	0.13	0.01	2.92	0.04	5.84	3.04	0.58	6.39	88.32	46.54	-1.64	96.23	89.99	5.8	0.39	0.91	2	0.13	0.08	0.14	0	0.07	0.28	6.39	0.15	0.43	1.61	0.18	0.58	37.19	3.36	0	0	42	-13.94	-5.81	20.62	48.59	198.44	966.18	580.38	1233.07	847.28	1035.93	608.36	1221.41	678.88
51.951	1	0.03	0.14	0.01	2.67	0.04	5.74	2.69	0.57	7.17	88.52	43.24	-2.1	95.47	88.75	4.33	0.38	0.66	1.6	0.15	0.08	0.21	0	0.07	0.24	7.17	0.13	0.21	1.19	0.15	0.57	45.02	2.81	0.22	0	42	-10.46	-6.76	16.11	51.16	184.61	983.01	585.9	1231.42	835.07	1041.31	610.63	1214.02	675.85
51.985
52.018
52.051
52.085
52.118
52.152
52.185
52.218
52.252
52.285
52.318
52.352
52.385
52.419
52.452
52.485
52.519
52.552
52.585
52.619
52.652
52.685
52.719
52.752
52.786
52.819
52.852
52.886
52.919
52.952
52.986
53.019
53.052
53.086
53.119
53.153
53.186
53.219
53.253
53.286
53.319
53.353
53.386
53.42
53.453
53.486
53.52
53.553
53.586
53.62
53.653
53.686
53.72
53.753
53.787
53.82
53.853
53.887
53.92
53.953
53.987
54.02
54.053
54.087
54.12
54.154
54.187
54.22
54.254
54.287
54.32
54.354
54.387
54.421
54.454
54.487
54.521
54.554
54.587
54.621
54.654
54.687
54.721
54.754
54.788
54.821
54.854
54.888
54.921
54.954
54.988
55.021
55.054
55.088
55.121
55.155
55.188
55.221
55.255
55.288
55.321
55.355
55.388
55.422
55.455
55.488
55.522
55.555
55.588
55.622
55.655
55.688
55.722
55.755
55.789
55.822
55.855
55.889
55.922
55.955
55.989
56.022
56.055
56.089
56.122
56.156
56.189
56.222
56.256
56.289
56.322
56.356
56.389
56.423
56.456
56.489
56.523
56.556
56.589
56.623
56.656
56.689
56.723
56.756
56.79
56.823
56.856
56.89
56.923
56.956
56.99
57.023
57.056
57.09
57.123
57.157
57.19
57.223
57.257
57.29
57.323
57.357
57.39
57.424
57.457
57.49
57.524
57.557
57.59
57.624
57.657
57.69
57.724
57.757
57.791
57.824
57.857
57.891
57.924
57.957
57.991
58.024
58.057
58.091	1	0.12	0.36	0.02	0.2	0.03	0.23	0.09	0.7	2.93	99.28	0.33	0	96.36	10.32	0.52	2.85	0.01	2.94	0.21	0.1	0.17	0	0.12	0.05	2.93	0.01	0.7	1.65	0.3	0	78.59	0.56	5.7	0	12	-12.79	-5.62	10.21	53.25	133.25	832.58	575.52	1035.71	785.59	878.25	604.79	1008.39	633.43
58.124	1	0.11	0.43	0.02	0.18	0.03	0.21	0.09	2.49	1.93	99.14	0.33	0	86.48	10.5	0.97	0.37	0.02	2.49	0.1	0.11	0.12	0	0.92	0.14	1.93	0.11	2.76	0.32	0.11	0.01	77.41	0.93	8.4	0	12	-10.41	-12.72	3.35	52.46	147.93	825.82	572.85	1039	793.28	861.29	611.19	1008.29	627.77
58.158	1	0.1	0.35	0.02	0.21	0.03	0.25	0.11	2.13	2.04	99.3	0.33	0	90.48	14.48	1.06	0.44	0.03	2.13	0.09	0.09	0.11	0	0.82	0.17	2.04	0.23	2.56	0.29	0.15	0.02	69.85	1.05	6.54	0	12	-4.97	-10.74	4.69	53.77	146.91	825.91	576.87	1038.95	800.31	863.3	616.6	1009.41	631.98
58.191	1	0.1	0.28	0.02	0.21	0.03	0.25	0.11	1.6	2.57	99.44	0.33	0	89.29	14.92	1	0.27	0.02	2.22	0.11	0.08	0.09	0	0.4	0.1	2.57	0.27	1.6	0.4	0.31	0.04	74.19	1.3	4.66	0	12	-7.73	-11.4	3.22	52.92	151.35	824.25	579.38	1038.45	802.43	858.26	620.15	1009.04	633.41
58.224	1	0.1	0.26	0.02	0.21	0.03	0.23	0.11	1.28	3.44	99.47	0.33	0	86.61	14.14	1.44	0.16	0.02	1.71	0.08	0.07	0.06	0	0.28	0.08	3.44	0.26	1.28	0.47	0.37	0.04	72.08	1.13	4.05	0	12	-5.92	-12.66	2.6	53.12	156.59	823.05	581.39	1039.97	807.43	855.03	624.34	1011.2	635.8
58.258	1	0.1	0.25	0.02	0.21	0.03	0.23	0.11	0.72	4.37	99.5	0.33	0	84.06	14.21	1.53	0.13	0.03	1.32	0.05	0.04	0.04	0	0.16	0.08	4.37	0.24	0.72	0.47	0.34	0.05	41.68	1.11	3.5	0	12	-2.2	-13.68	1.04	53.62	158.34	819.44	577.63	1044.07	812.29	852.39	624.43	1010.42	634.31
58.291	1	0.09	0.25	0.02	0.22	0.03	0.25	0.12	0.47	5.16	99.5	0.33	0	95.31	15.73	1.68	0.13	0.03	1.17	0.04	0.03	0.03	0	0.13	0.08	5.16	0.23	0.47	0.51	0.28	0.06	45.58	1.13	3.55	1	18	-3.82	-6.94	0.12	53.86	163.31	812.6	577.43	1037.04	811.6	841.84	626.46	1005.06	631.54
58.324	1	0.1	0.26	0.02	0.21	0.03	0.22	0.11	0.62	5.81	99.49	0.33	0	92.89	13.41	1.8	0.1	0.03	1.04	0.03	0.03	0.03	0	0.15	0.07	5.81	0.26	0.62	0.48	0.27	0.06	27.69	1.2	3.98	0	18	3.08	-9.15	-2.22	56.45	154.32	810.13	580.88	1029.79	813.24	838.65	634.8	992.92	630.87
58.358	1	0.1	0.24	0.02	0.21	0.03	0.22	0.11	0.59	6.37	99.53	0.33	0	94.84	13.69	2.35	0.08	0.04	0.64	0.02	0.02	0.02	0	0.11	0.06	6.37	0.33	0.59	0.44	0.22	0.06	28.62	1.02	3.18	0	18	-9.33	-7.45	0.36	52.84	158.95	803.55	580.67	1024.29	810.35	833.42	627.47	992.32	631.38
58.391	1	0.1	0.22	0.02	0.2	0.03	0.2	0.1	0.47	5.48	99.56	0.33	0	92.64	11.36	2.29	0.08	0.03	0.59	0.01	0.03	0.02	0	0.08	0.04	5.48	0.25	0.47	0.43	0.21	0.06	74.29	1.03	2.55	0	18	-2.34	-9.33	-0.43	54.59	151.51	798.6	579.39	1018.79	809.36	831.05	626.58	982.38	634.08
58.425	1	0.11	0.21	0.02	0.18	0.03	0.17	0.09	0.33	4.89	99.58	0.33	0	87.68	8.14	2.11	0.07	0.03	0.35	0.01	0.02	0.01	0	0.06	0.03	4.89	0.19	0.33	0.44	0.19	0.06	62.87	1	2.04	0	18	0.3	-12.19	-1.69	55.07	148.52	794.52	578.27	1015.54	810.27	827.3	628.08	975.77	631.88
58.458	1	0.11	0.21	0.02	0.16	0.03	0.15	0.08	0.37	4.34	99.59	0.33	0	86.75	5.79	2.5	0.05	0.03	0.37	0	0.02	0	0	0.06	0.03	4.34	0.15	0.37	0.42	0.16	0.05	41.12	1.03	1.9	0	18	-3.47	-12.61	-2.16	53.67	152.14	790.43	577.78	1011.63	809.61	820.81	629.06	972.94	627.61
58.491	1	0.11	0.2	0.02	0.15	0.03	0.14	0.07	0.52	3.78	99.6	0.33	0	91.03	3.98	2.6	0.04	0.05	0.5	0	0.03	0.01	0	0.05	0.02	3.78	0.13	0.52	0.37	0.14	0.05	32.64	1.12	1.7	0	18	-4.84	-10.41	-2.78	53.51	151.06	787.49	576.9	1008.72	808.67	817.8	628.76	968.82	625.32
58.525	1	0.11	0.2	0.02	0.15	0.03	0.13	0.07	0.74	2.72	99.61	0.33	0	90.12	2.72	2.46	0.04	0.05	0.45	0	0.03	0.01	0	0.06	0.03	2.9	0.12	0.74	0.39	0.11	0.05	43.37	1.13	1.6	0	18	-11.23	-10.95	-1.67	51.37	154.21	782.42	572.4	1010.58	809.85	815.83	621.93	970.04	622
58.558	1	0.12	0.2	0.02	0.14	0.03	0.13	0.07	1.08	1.64	99.61	0.33	0	90.69	1.64	2.59	0.04	0.08	0.5	0	0.05	0.01	0	0.05	0.03	2.84	0.14	1.08	0.37	0.1	0.06	8.03	1.19	1.55	0	18	-7.53	-10.62	-2.5	51.93	150.73	775.69	568.93	1011.38	815.22	813.72	620.2	964.43	622.31
58.591	1	0.12	0.2	0.02	0.14	0.03	0.13	0.06	1.31	1.46	99.61	0.33	0	92.97	1.46	1.94	0.04	0.08	0.69	0.01	0.15	0.01	0	0.05	0.04	2.88	0.14	2.19	0.33	0.1	0.06	9.18	1.31	1.58	0	18	-6.73	-9.09	-3.53	52.26	150.83	773.35	566.85	1012.32	816.48	811.79	619.82	962.61	620.95
58.625	1	0.12	0.2	0.02	0.13	0.03	0.12	0.06	1.48	0.95	99.59	0.33	0	93	0.95	1.44	0.03	0.06	0.99	0.01	0.29	0.02	0	0.03	0.05	2.69	0.2	3	0.31	0.1	0.08	10.16	1.48	1.9	0	18	-8.22	-9.06	-4.87	51.98	153.39	767.03	562.75	1009.88	813.63	804.44	616.15	957.79	619.53
58.658	1	0.13	0.21	0.02	0.13	0.03	0.12	0.06	1.52	1	99.57	0.33	0	88.37	1	1.43	0.03	0.07	1.21	0.01	0.35	0.02	0	0.03	0.06	2.74	0.27	4.87	0.31	0.1	0.07	15.91	1.52	2.37	0	18	-4.62	-11.86	-4.77	52.55	152.08	763.12	560.35	1008.76	817.72	802.63	616.99	954.69	615.09
58.691	1	0.13	0.23	0.02	0.13	0.03	0.12	0.06	1.61	0.81	99.54	0.33	0	94.03	0.81	1.38	0.03	0.09	1.34	0.02	0.41	0.01	0	0.02	0.08	2.83	0.41	6.76	0.31	0.09	0.07	2.41	1.61	3.17	0	18	-6.01	-8.22	-5.41	52.26	154.83	757.91	557.91	1008.51	820.9	797.82	616.92	952.54	611.05
58.725	1	0.13	0.24	0.02	0.13	0.03	0.12	0.06	1.7	1	99.52	0.33	0	94.53	1	1.37	0.04	0.13	1.16	0.03	0.4	0.02	0	0.02	0.1	2.57	0.58	6.7	0.26	0.06	0.07	6.86	1.7	3.56	0	18	-2.28	-7.75	-7.15	53.12	150.47	752.6	557.73	1001.89	820.39	792.31	619.36	942.5	610.27
58.758	1	0.13	0.25	0.02	0.13	0.03	0.12	0.06	1.81	1	99.49	0.33	0	94.33	1	0.97	0.04	0.09	1.01	0.04	0.3	0.02	0	0.01	0.11	2.29	0.86	8.42	0.27	0.06	0.07	9.03	1.81	4.08	0	18	1.62	-7.94	-6.3	54.15	150.45	748.36	556.03	998.8	819.12	789.5	615.46	939.95	615.19
58.792	1	0.13	0.27	0.02	0.13	0.03	0.12	0.06	2.09	0.98	99.46	0.33	0	95.63	0.98	1	0.04	0.07	1.19	0.06	0.34	0.02	0	0.01	0.1	1.6	1.16	7.05	0.24	0.05	0.06	9.48	2.09	4.81	0	18	2.23	-6.57	-6.25	54.35	153.18	744.13	554.9	995.8	819.38	784.47	615.22	937.66	614.29
58.825	1	0.13	0.29	0.02	0.13	0.03	0.12	0.06	2.24	1.38	99.42	0.33	0	94.5	1.38	1.09	0.04	0.05	1.21	0.07	0.32	0.02	0	0.01	0.09	1.4	1.37	8.55	0.23	0.04	0.06	11.57	2.24	5.66	0	18	1.68	-7.78	-5.56	54.48	158.35	744.57	557.09	993.33	818.82	781.42	618.16	939.71	613.72
58.858	1	0.13	0.28	0.02	0.13	0.03	0.13	0.06	2.28	1.45	99.43	0.33	0	93.87	1.7	1.28	0.05	0.04	1.25	0.06	0.32	0.01	0	0.01	0.08	1.45	1.6	10.37	0.24	0.04	0.06	38.1	2.28	5.51	0	18	-2.52	-8.36	-7.38	53.08	154.81	738.41	556.07	989.04	818.69	776.01	618.39	930.57	609.74
58.892	1	0.13	0.32	0.02	0.14	0.04	0.13	0.07	2.92	1.37	99.36	0.33	0	94.43	2.72	1.46	0.07	0.05	1.5	0.06	0.42	0.02	0	0.01	0.07	1.37	1.7	13.76	0.23	0.03	0.06	23.99	2.92	7.18	0	18	-0.22	-7.84	-5.73	53.71	157.39	734.45	556.48	984.25	820	772.21	618.25	929.41	610.63
58.925	1	0.13	0.28	0.02	0.14	0.04	0.13	0.07	3.02	1.4	99.44	0.33	0	95.65	3.15	1.78	0.08	0.06	1.72	0.08	0.41	0.02	0	0.01	0.07	1.4	1.58	12.56	0.24	0.03	0.06	20.11	3.02	6.05	0	18	-1.95	-6.54	-5.94	53.26	160.1	730.54	555.09	980.45	818.24	766.72	617.57	926.5	607.56
58.958	1	0.12	0.26	0.02	0.14	0.04	0.13	0.07	3.46	1.48	99.48	0.33	0	98.27	3.99	2.05	0.09	0.05	1.95	0.08	0.37	0.03	0	0.01	0.07	1.48	1.49	10.35	0.23	0.03	0.06	19.08	3.46	5.65	0	18	0.29	-1.79	-6.35	54.18	162.92	728.66	557.29	976.26	818.15	761.86	621.42	924.29	608.79
58.992	1	0.12	0.24	0.02	0.14	0.04	0.13	0.07	3.87	1.62	99.53	0.33	0	96.5	3.69	2.21	0.15	0.04	2.65	0.09	0.3	0.05	0	0.01	0.08	1.62	1.45	8.25	0.25	0.03	0.08	22.84	3.87	5.18	0	18	1.73	-5.42	-6.81	54.26	161.34	725.26	557.54	971.55	817.78	758.09	622.92	918.75	608.07
59.025	1	0.1	0.23	0.02	0.15	0.04	0.15	0.08	2.4	1.91	99.53	0.33	0	94.63	6.58	2.37	0.2	0.05	2.92	0.1	0.25	0.05	0	0.01	0.09	1.91	0.98	2.4	0.25	0.03	0.08	41.83	3.96	5.12	0	18	10.34	-7.65	-8.65	56.96	159.58	720.55	557.81	965.33	817.69	751.37	627.88	909.94	609.96
59.058	1	0.09	0.21	0.02	0.19	0.04	0.2	0.1	1.98	2.56	99.57	0.33	0	98.74	12.68	2.19	0.28	0.05	2.41	0.07	0.19	0.02	0	0.01	0.11	2.56	0.64	1.98	0.22	0.02	0.08	72.31	4.16	4.32	0	18	2.4	0.18	-8.27	54.41	158.99	712.34	562.48	954.87	819	743.33	629.8	900.98	609.28
59.092	1	0.08	0.21	0.02	0.21	0.05	0.24	0.12	1.29	3.41	99.53	0.33	0	97.26	17.19	2.19	0.36	0.06	2.46	0.07	0.2	0.02	0	0.01	0.12	3.41	0.46	1.29	0.25	0.02	0.07	20.64	4.74	4.37	0	18	0.98	4.16	-10.04	53.81	153.22	713.06	567.13	953.03	821.16	745.33	639.05	894.94	606.01
59.125	1	0.08	0.2	0.02	0.23	0.05	0.25	0.14	1.07	3.59	99.49	0.34	0	98.19	19.23	2.64	0.35	0.07	2.04	0.05	0.2	0.01	0	0.01	0.13	3.59	0.35	1.07	0.22	0.01	0.07	74.26	4.91	4.56	0	18	3.71	2.04	-9.16	54.66	161.89	706.81	567.34	944.02	818.63	733.11	637.87	892.41	609.01
59.159	1	0.08	0.18	0.01	0.25	0.04	0.27	0.15	1.8	4.16	99.46	0.4	0	97.6	21.02	3.22	0.38	0.09	1.19	0.03	0.2	0.01	0	0.01	0.15	4.16	0.24	1.8	0.21	0.01	0.07	29.88	4.73	3.52	0	18	-5.79	3.47	-6.12	51.55	162.95	702.38	572.52	936.91	818.79	730.2	637.04	891.29	612.5
59.192	1	0.07	0.21	0.01	0.29	0.04	0.35	0.19	1.97	4.67	99.3	0.59	0	97.48	26.37	2.9	0.39	0.07	1.2	0.02	0.21	0.01	0	0.02	0.21	4.67	0.18	1.97	0.19	0.01	0.07	28.98	4.7	4.65	1	24	-3.2	3.72	-7.58	52.3	155.36	701.18	574.62	934.27	821.36	730.77	638.9	884.2	614.5
59.225	1	0.06	0.23	0.01	0.44	0.04	0.57	0.31	2.02	5.11	98.86	1.32	0	97.98	37.58	3.75	0.38	0.1	1.21	0.02	0.24	0.01	0	0.02	0.26	5.11	0.14	2.02	0.18	0.01	0.07	11.88	4.71	5.87	0	24	-5.83	2.59	-8.38	50.67	159.47	695.51	569.01	939.63	826.37	727.59	636.98	884.56	608.85
59.259	1	0.05	0.25	0.01	0.49	0.04	0.66	0.36	1.44	5.98	98.67	1.66	0	95.01	41.07	3.7	0.34	0.1	1.03	0.01	0.2	0.01	0	0.02	0.23	5.98	0.09	1.44	0.17	0.01	0.07	25.23	4.68	6.38	0	24	-3.95	7.27	-4.22	51.05	161.26	694.23	570.62	937.77	829.19	729.33	632.16	889.81	616.34
59.292	1	0.06	0.25	0.01	0.43	0.04	0.51	0.3	1.23	5.98	98.99	1.06	0	95.24	35.24	5.15	0.34	0.11	1.28	0.01	0.18	0.01	0	0.03	0.25	5.98	0.09	1.23	0.15	0	0.06	8.6	4.36	6.6	0	24	-1.86	7.02	-5.67	51.92	162.27	694.38	572.65	935.09	827.94	725.99	637.02	886.93	616.31
59.325	1	0.06	0.25	0.01	0.36	0.04	0.36	0.24	0.93	6.64	99.27	0.64	0	97.2	28.34	6.7	0.33	0.13	1.25	0.01	0.14	0.01	0	0.03	0.24	6.64	0.1	0.93	0.14	0	0.06	4.63	4.14	7.04	0	24	-2.12	4.27	-4.48	51.84	162.28	694.28	571.17	937.98	829.76	728.7	635.16	889.91	616.53
59.359	1	0.07	0.23	0.01	0.33	0.04	0.32	0.21	0.84	8.34	99.33	0.52	0	96.34	25.53	6.95	0.32	0.1	1.04	0.01	0.1	0.01	0	0.05	0.25	8.34	0.1	0.84	0.13	0	0.05	17.09	3.94	5.95	0	24	0.82	5.64	-5.82	53.18	156.1	696.15	574.3	936.11	830.29	730.58	638.81	885.37	618.65
59.392	1	0.07	0.2	0.01	0.35	0.04	0.33	0.22	0.91	8.49	99.31	0.53	0	96.85	25.86	7.65	0.31	0.11	1.13	0.01	0.1	0.02	0	0.06	0.27	8.49	0.09	0.91	0.13	0	0.06	16.7	3.75	4.78	0	24	-3	4.87	-3.57	51.41	157.75	692.77	570.37	937.71	831.54	731.11	631	888.3	617.67
59.426	1	0.07	0.19	0.01	0.34	0.04	0.29	0.22	1.4	9.91	99.31	0.47	0	97.4	23.75	9.09	0.27	0.11	1.25	0.01	0.11	0.02	0	0.08	0.26	9.91	0.09	1.4	0.12	0	0.06	22.29	3.31	4.37	0	24	-2.89	3.88	-4.01	51.73	162.16	691.06	569.91	935.07	829.07	725.99	630.87	887.61	617.64
59.459	1	0.08	0.2	0.02	0.28	0.04	0.21	0.17	1.48	10.58	99.43	0.33	0	97.88	16.64	10.14	0.25	0.13	1.29	0.01	0.14	0.02	0	0.1	0.22	10.58	0.08	1.48	0.12	0	0.05	55.28	2.99	4.65	0	24	-3.63	2.83	-4.15	51.53	156.24	691.22	567.71	937.23	829.02	730.4	631.02	885.63	613.29
59.492	1	0.08	0.19	0.02	0.24	0.04	0.18	0.14	2.27	11.52	99.52	0.33	0	97.1	12.79	9.22	0.23	0.14	1.64	0.01	0.13	0.03	0	0.11	0.21	11.52	0.07	2.27	0.13	0	0.05	38.99	3.07	4.19	0	24	-3.84	4.45	-4.09	51.57	160.01	688.56	566.11	934.62	827.42	725.76	628.69	884.91	612.16
59.526	1	0.08	0.19	0.02	0.26	0.04	0.21	0.15	1.82	15.47	99.48	0.33	0	95.47	15.47	8.75	0.21	0.13	2.25	0.02	0.18	0.05	0	0.16	0.22	15.63	0.07	1.82	0.15	0.01	0.05	48.62	2.8	4.03	0	24	-1.41	6.76	-3.21	52.84	159.36	685.02	567.78	928.57	827.16	722.31	629.29	881.05	615.22
59.559	1	0.08	0.2	0.02	0.24	0.04	0.21	0.13	0.9	14.37	99.53	0.33	0	91.03	14.37	6.76	0.23	0.12	3.24	0.04	0.26	0.12	0	0.15	0.16	20.67	0.05	0.9	0.22	0.01	0.04	53.86	2.91	3.72	0	24	-4.45	10.41	-3.41	51.72	167.79	679.22	562.54	928.74	826.35	714.89	625.75	881.9	609.55
59.592	1	0.09	0.18	0.02	0.21	0.04	0.18	0.12	0.5	11.48	99.58	0.33	0	87.93	11.48	6.28	0.24	0.13	4.49	0.06	0.34	0.26	0	0.15	0.15	25.45	0.05	0.5	0.3	0.01	0.04	20.08	3.06	3.08	0	24	-3.4	12.07	-1.63	51.93	165.93	673.23	560.36	924.58	825.36	713.13	624.55	878.32	608.85
59.626	1	0.1	0.19	0.02	0.18	0.04	0.16	0.1	0.26	7.24	99.63	0.33	0	73.9	7.24	5.88	0.26	0.19	5.81	0.09	0.65	0.63	0	0.19	0.15	30.51	0.04	0.22	0.44	0.03	0.04	4.16	2.61	2.79	0	24	-0.98	16.8	1.08	52.09	161.05	657.29	557.41	910.67	825.22	704.12	620.3	864.83	609.91
59.659	1	0.1	0.18	0.02	0.18	0.04	0.15	0.1	0.27	6.76	99.63	0.33	0	72.03	6.76	6.59	0.27	0.2	5.8	0.12	0.59	0.62	0	0.18	0.16	34.44	0.03	0.18	0.61	0.03	0.04	9.08	2.63	2.64	0	24	1.79	17.27	2.7	53.23	157.51	651.21	558.65	900.86	822.84	699.93	620.66	857.25	612.95
59.692	1	0.1	0.16	0.02	0.18	0.05	0.14	0.09	0.31	5.73	99.65	0.33	0	70.36	5.73	6.61	0.24	0.25	6.41	0.11	0.47	0.37	0	0.17	0.24	41.68	0.03	0.31	0.89	0.04	0.05	7.45	3.15	2.25	0	24	-1.52	17.68	1.08	51.88	158.32	647.6	553.09	902.09	819.16	696.78	621.35	853.93	602.11
59.726	1	0.09	0.14	0.02	0.2	0.05	0.14	0.11	0.53	6.48	99.59	0.33	0	68.04	6.48	9.77	0.21	0.25	5.9	0.11	0.26	0.28	0	0.14	0.37	47.95	0.03	0.53	1.67	0.05	0.07	2.89	3.28	1.31	0	24	0.18	18.22	2.68	52.48	158.2	645.82	552.67	900.58	820.71	696.9	617.58	854.67	605.91
59.759	1	0.09	0.11	0.02	0.23	0.05	0.13	0.13	0.82	6.7	99.54	0.33	0	78.34	6.7	13.18	0.19	0.19	5.71	0.15	0.15	0.17	0	0.16	0.56	50.39	0.02	0.82	2.04	0.06	0.08	10.8	3.43	0.58	0	24	0.79	15.57	1.92	51.96	164.54	642.67	546.86	905	820.36	693.84	619.69	856.94	598.01
59.793	1	0.09	0.11	0.02	0.25	0.05	0.12	0.14	1.77	5.6	99.5	0.33	0	86.71	5.6	16.05	0.17	0.2	5.57	0.14	0.13	0.33	0	0.19	0.8	65.08	0.03	1.77	3.68	0.09	0.09	4.46	3.67	0.69	0	24	1.94	12.62	3.78	53.22	160.88	649.43	556.31	908.37	829.88	702.35	620.84	863.04	613.09
59.826	1	0.08	0.1	0.02	0.3	0.05	0.11	0.17	1.64	5.97	99.4	0.48	0	83.89	5.97	20.86	0.2	0.19	5.68	0.11	0.18	0.19	0	0.2	1.47	71.55	0.03	1.64	4.56	0.11	0.12	16.9	3.97	1.01	0	24	-2.09	13.75	3.44	51.28	162.02	651.36	548.91	919.13	830.47	707.84	615.52	869.5	604.73
59.859	1	0.08	0.1	0.02	0.34	0.06	0.12	0.2	1.96	8.04	99.32	0.55	0	96.82	8.04	22.3	0.21	0.16	6.99	0.1	0.23	0.15	0	0.22	1.77	73.66	0.03	1.96	5.05	0.12	0.11	14.7	4.16	1.49	0	24	-3.6	4.92	0.01	51.56	157.59	672.01	553.44	937.88	837.11	725.09	616.01	882.45	607.39
59.893	1	0.08	0.09	0.02	0.46	0.06	0.13	0.27	1.34	11.08	99.08	1	0	89.3	11.08	26.34	0.21	0.12	6.11	0.09	0.22	0.09	0	0.18	1.34	82.01	0.03	1.26	9.39	0.21	0.12	23.31	4.67	1.78	0	24	0.8	11.39	1.67	52.59	169.2	675	553.19	940.34	836.6	724.2	614.96	893.37	611.99
59.926	1	0.08	0.09	0.03	0.44	0.06	0.13	0.25	1.13	10.54	99.11	1.04	0	91.34	10.54	24.92	0.23	0.13	6.57	0.12	0.32	0.07	0	0.17	1.13	82.55	0.03	0.71	11.25	0.23	0.11	10.52	4.76	2.42	0	24	-1.6	10.22	2.09	52.14	162.91	674.95	551.76	942.05	835.88	728.67	614.56	891.48	608.85
59.959	1	0.09	0.1	0.03	0.51	0.06	0.14	0.26	0.62	12.79	98.98	1.44	0	90.2	12.79	23.97	0.27	0.09	6.77	0.22	0.33	0.11	0	0.15	0.62	83.3	0.03	0.36	16.79	0.3	0.11	20.45	5.3	2.79	0	24	-1.06	10.9	1.31	51.84	167	674.47	546.74	948.22	838.25	728.55	612.05	895.38	604.45
59.993	1	0.12	0.12	0.04	0.55	0.06	0.15	0.22	0.39	13.23	98.89	2.59	0	93.22	13.23	19.09	0.39	0.08	5.19	0.35	0.44	0.17	0	0.13	0.36	88.06	0.03	0.16	29.09	0.35	0.12	5.8	5.65	3.73	0	24	1	8.9	1.47	52.78	165.1	675.6	547.96	944.73	836.21	728.39	610.89	893.44	606.7
60.026	1	0.14	0.17	0.05	0.5	0.06	0.16	0.19	0.46	13.44	99	2.04	0	90.79	13.44	15.18	0.46	0.08	5.58	0.46	0.68	0.27	0	0.11	0.19	88.33	0.05	0.16	29.98	0.36	0.11	3.38	5.49	6.02	0	24	1.34	10.56	2.26	53.09	169.49	678.18	548.73	943.54	833.2	728.01	608.3	897.49	609.54
60.059	1	0.14	0.19	0.05	0.58	0.06	0.2	0.21	0.47	17.46	98.85	2.92	0	84.65	17.46	13.99	0.47	0.08	4.91	0.47	0.42	0.19	0	0.11	0.14	86.13	0.05	0.15	32.25	0.34	0.11	1.82	5.58	7.11	0	24	-0.25	13.46	3.88	52.18	162.16	677.52	546.99	947.18	834.24	735.26	608.88	897.42	607.43
60.093	1	0.13	0.2	0.04	0.7	0.05	0.24	0.26	0.43	21.98	98.6	4.13	0	92.69	21.98	15	0.43	0.08	3.76	0.4	0.31	0.11	0	0.1	0.09	82.58	0.06	0.15	32.22	0.26	0.11	8.1	5.36	7.58	0	24	0.15	9.3	3.58	52.48	168.43	678.3	547.11	948.03	835.19	732.51	607.3	900.93	609.08
60.126	1	0.1	0.23	0.03	0.88	0.05	0.27	0.38	0.42	26.57	98.23	4.67	0	94.74	26.57	19.17	0.42	0.08	3.04	0.22	0.14	0.04	0	0.08	0.06	80.7	0.06	0.15	29.22	0.28	0.09	11.63	5.23	9.93	0	24	0.24	7.55	2.8	53.14	165.92	680.72	550.23	947.24	835.42	733.45	610.07	899.37	610.56
60.16	1	0.09	0.23	0.03	1.26	0.05	0.29	0.56	0.41	30.71	97.47	7.62	0	91.17	30.71	24.7	0.41	0.08	1.55	0.14	0.07	0.01	0	0.07	0.05	78.2	0.06	0.05	31.58	0.25	0.08	44.58	5.5	11.4	0	24	-1.36	10.33	1.61	52.83	169.2	679.67	550.21	944.39	833.42	728.44	608.97	897.63	609.29
60.193	1	0.07	0.17	0.03	2.34	0.05	0.34	1.18	0.51	37.83	95.32	13.57	0	94.68	37.83	35.63	0.51	0.06	1.79	0.1	0.08	0.01	0	0.06	0.04	77.6	0.06	0.03	32.46	0.31	0.06	17.83	5.31	10.73	0	18	1.63	7.6	1.15	53.92	163.65	680.65	551.64	944.5	833.98	731.11	614.55	894.65	608.82
60.226	1	0.05	0.13	0.03	3.21	0.05	0.3	1.84	0.52	38.95	93.59	19.82	0	92.61	38.95	45.26	0.52	0.09	1.69	0.06	0.12	0.01	0	0.05	0.03	77	0.06	0.02	30.68	0.3	0.07	28.17	5.34	10.5	0	18	-0.32	9.36	-1.06	53.41	158.46	680.71	552.84	942.34	833.93	729.92	612.32	888.35	609.55
60.26	1	0.04	0.12	0.02	4.1	0.05	0.4	2.7	0.82	45.85	91.79	18.72	0	95.33	45.85	47.72	0.82	0.09	2.21	0.05	0.15	0.02	0	0.04	0.03	76.18	0.06	0.02	27.34	0.34	0.04	31.14	5.22	10.09	0	18	-2.16	6.92	0.75	52.93	165.67	681.8	556.23	940.55	831.2	728.18	617.58	893.71	610.76
60.293	1	0.03	0.1	0.02	5.09	0.05	0.47	3.85	0.69	50.76	89.83	19.65	0	93.25	50.76	51.65	0.69	0.08	2.76	0.02	0.13	0.02	0	0.04	0.03	73.25	0.06	0.04	24.16	0.31	0.05	39.96	5.3	9.31	0	18	-0.64	8.87	-0.58	53.49	162.68	679.76	558.75	938.04	834.67	725.71	616.54	888.39	617.02
60.326	1	0.04	0.1	0.02	4.64	0.05	0.49	3.55	0.79	51.26	90.71	17.94	0	95.05	51.26	49.14	0.79	0.05	2.68	0.01	0.12	0.02	0	0.03	0.02	69.96	0.06	0.08	23.15	0.31	0.04	39.77	5.62	8.79	0	18	-0.93	7.22	1.04	52.69	170.4	678.89	558.11	942.43	839.05	725.64	619.45	896	615.29
60.36	1	0.04	0.1	0.02	4	0.05	0.53	2.9	0.89	50.67	92	17	0	95.14	50.67	44.75	0.89	0.05	2.95	0.01	0.08	0.01	0	0.02	0.02	61.77	0.06	0.16	22.93	0.3	0.04	31.7	5.29	7.82	0	18	-1	7.13	-0.5	53.13	161.07	677.82	560.23	938.41	839.52	725.8	618.73	886.86	617.47
60.393	1	0.04	0.09	0.02	4.19	0.05	0.5	3.24	0.77	50.77	91.63	15.29	0	97.63	50.77	47.36	0.77	0.06	2.46	0.01	0.07	0	0	0.02	0.02	60.6	0.06	0.17	21.25	0.28	0.04	65.39	5.49	7.57	0	18	-3.67	3.41	0.9	51.41	174.81	677.35	558.15	946.65	845.02	724.46	618.65	899.25	616.17
60.427	1	0.03	0.09	0.01	3.12	0.05	0.49	2.58	0.64	49.35	93.77	9.65	0	97.85	49.35	43.21	0.64	0.07	2.27	0.01	0.07	0	0	0.02	0.02	54.37	0.07	0.22	16.14	0.22	0.04	55.56	5.95	7.35	0	18	-6.51	2.91	0.94	50.65	172.67	678.16	558.49	946.42	843.52	725.86	617.58	898.52	615.31
60.46	1	0.04	0.11	0.01	1.81	0.05	0.39	1.44	0.53	42.1	96.38	4.28	0	96.38	42.1	36.25	0.53	0.09	1.91	0	0.08	0	0	0.02	0.03	53.98	0.08	0.22	12.58	0.19	0.05	19.38	6.18	7.66	0	18	-0.83	5.59	0.21	52.91	162.34	678.94	560.04	944.18	844.41	729.46	618.38	891.79	619.66
60.493	1	0.04	0.15	0.01	1.4	0.05	0.49	1.07	0.52	43.96	97.2	4.65	0	98.58	43.96	27.23	0.52	0.08	1.54	0	0.1	0	0	0.02	0.03	53.07	0.1	0.18	11.77	0.17	0.05	15.92	6.44	8.55	0	18	-5.38	0.79	1.34	50.96	172.54	680.55	559.57	949.01	845.82	728.88	617.31	901.42	617.95
60.527	1	0.04	0.15	0.01	1.2	0.06	0.42	1	0.39	41.52	97.6	2.91	0	97.61	41.52	28.01	0.39	0.09	1.59	0	0.13	0.01	0	0.02	0.02	45.49	0.08	0.15	8.18	0.17	0.06	77.05	7.13	9.03	0	18	-2.37	3.45	0.11	52.6	164.49	681.98	561.74	945.3	843.33	730.26	619.79	894.75	619.87
60.56	1	0.04	0.21	0.01	0.88	0.06	0.43	0.71	0.33	39.83	98.25	2.25	0	98.79	39.83	21.31	0.33	0.1	1.48	0	0.13	0	0	0.02	0.02	44.89	0.08	0.19	6.6	0.13	0.07	39.46	7.27	10.98	0	18	-5.88	0.01	0.97	51.18	170.36	683.38	563.65	949.89	846.33	731.35	619.65	901.66	623.89
60.593	1	0.05	0.25	0.01	0.73	0.06	0.33	0.57	0.34	33.87	98.53	1.33	0	95.58	33.87	21.91	0.34	0.13	1.64	0	0.13	0.01	0	0.02	0.03	43.12	0.11	0.25	5.88	0.13	0.07	18.87	6.98	12.28	0	18	-0.14	6.63	-0.24	53.31	162.2	685.41	568.58	947.24	849.84	733.75	627.71	895.94	625.97
60.627	1	0.04	0.23	0.01	0.72	0.06	0.25	0.58	0.31	29.78	98.56	0.93	0	97.56	29.78	26.33	0.31	0.16	1.39	0	0.13	0.01	0	0.02	0.02	40.15	0.1	0.29	4.83	0.1	0.1	48.63	7.19	13.05	0	18	-8.94	3.55	1.87	50.57	176.16	685.69	567.43	947.6	844.11	729.77	621.52	905.87	625.77
60.66	1	0.05	0.31	0.01	0.58	0.06	0.24	0.44	0.43	27.53	98.83	0.79	0	97.37	27.53	22.33	0.29	0.13	1.42	0	0.11	0.01	0	0.02	0.03	39.66	0.1	0.43	4.74	0.1	0.09	14.3	7.18	14.82	0	18	-7.25	3.95	0.47	50.56	174.75	685.68	566.99	952.05	848.98	730.82	627.01	905.5	622.31
60.693	1	0.05	0.32	0.01	0.54	0.06	0.26	0.42	0.35	28.6	98.92	0.81	0	96.65	28.6	19.81	0.26	0.12	1.48	0	0.12	0.01	0	0.02	0.03	36.9	0.09	0.35	4.11	0.1	0.1	34.08	7.58	14.63	0	18	-1.76	5.18	0.58	52.3	161.44	686.46	566.73	951.54	850.47	737.84	627.78	899.2	622.9
60.727	1	0.05	0.37	0.01	0.58	0.06	0.3	0.47	0.37	31.36	98.83	0.91	0	97.26	31.36	20	0.25	0.1	1.69	0.01	0.13	0.01	0	0.03	0.03	31.78	0.11	0.37	2.93	0.08	0.11	56.35	7.59	16.07	0	18	-6.21	4.16	-0.22	50.95	173.9	687.51	566.89	951.12	846.3	730.8	627.46	904.58	621.13
60.76	1	0.05	0.4	0.01	0.54	0.06	0.27	0.43	0.42	28.86	98.91	0.75	0	97.42	28.86	20.13	0.28	0.08	2.22	0.01	0.15	0.02	0	0.03	0.04	31.12	0.12	0.42	2.72	0.08	0.12	39.97	7.14	16.62	0	12	-2.76	3.85	1.28	52.22	166.15	687.79	568.54	948.73	847.8	735.56	625.2	901.7	626.44
60.794	1	0.05	0.36	0.01	0.55	0.06	0.23	0.44	0.39	26	98.9	0.6	0	97.41	26	23.43	0.27	0.09	1.92	0.01	0.2	0.02	0	0.04	0.04	31.16	0.14	0.39	2.49	0.08	0.11	24.24	7.01	16.17	0	12	-2.29	3.87	2.84	52.38	163.84	686.71	568.55	948.27	848.57	737.98	622.86	901.68	629.53
60.827	1	0.03	0.19	0.01	1.04	0.06	0.21	0.97	0.34	28.89	97.91	1.5	0	97.02	29.92	38.87	0.23	0.1	1.65	0.01	0.14	0.01	0	0.04	0.04	28.89	0.15	0.34	2.36	0.08	0.11	38.64	7.03	14.13	0	12	-10.24	4.59	3.29	49.55	184.14	683.12	562.37	954.11	847.89	729.89	616.95	913.92	623.59
60.86	1	0.03	0.17	0.01	1.08	0.06	0.19	1.01	0.24	27.55	97.83	1.8	0	95.84	28.52	41.21	0.24	0.11	1.59	0.01	0.11	0	0	0.03	0.03	27.55	0.13	0.19	2.38	0.08	0.09	29.16	6.89	13.43	0	12	-1.42	6.32	1.81	51.71	171.03	684.94	566.12	954.79	855.19	735.51	625.31	906.53	626.58
60.894	1	0.03	0.19	0.01	1.18	0.06	0.19	1.13	0.23	28.49	97.65	2.04	0	94.22	29.44	42.99	0.23	0.12	1.71	0.01	0.11	0	0	0.02	0.03	28.49	0.14	0.15	2.17	0.08	0.08	5	6.97	14.88	0	12	-10.04	8.04	2.15	49.1	175.9	683.64	563.47	955.98	852.11	733.6	618.77	909.45	623.03
60.927	1	0.04	0.17	0.01	0.93	0.06	0.19	0.84	0.24	27.16	98.13	1.31	0	94.43	27.77	37.49	0.24	0.14	1.67	0.01	0.08	0	0	0.02	0.02	27.16	0.13	0.14	1.98	0.07	0.07	37.72	6.75	12.22	0	12	-2.65	7.85	2.5	51.42	168.31	684.09	566.3	954.84	855.87	737.48	622.36	905.63	629.75
60.96	1	0.04	0.17	0.01	0.87	0.06	0.18	0.76	0.29	24.42	98.26	1.3	0	90.31	25.5	37.31	0.29	0.15	1.87	0.01	0.07	0	0	0.02	0.02	24.42	0.12	0.06	2.03	0.07	0.06	17.61	6.54	12.01	0	12	-8.42	10.84	2.17	49.49	177.21	682.69	566.46	954.21	854.51	731.73	622.05	908.87	626.94
60.994	1	0.05	0.19	0.01	0.64	0.05	0.2	0.51	0.33	21.34	98.72	0.69	0	90.97	24.7	28.68	0.33	0.15	1.74	0.01	0.08	0.01	0	0.01	0.01	21.34	0.11	0.05	1.83	0.08	0.04	18.44	6.17	10.91	0	12	-4	10.45	3.48	50.62	179.46	683.36	567.5	953.92	855.26	732.77	622.15	911.91	632.8
61.027	1	0.05	0.14	0.01	0.64	0.05	0.18	0.51	0.32	19.34	98.72	0.76	0	82.49	23.13	29.98	0.32	0.18	1.42	0.01	0.08	0.01	0	0.01	0.01	19.34	0.11	0.04	1.79	0.08	0.04	2.88	6.08	8.47	0	12	-2.16	14.25	4.47	50.87	170.14	680.43	568.12	949.35	854.55	734.9	625.37	904.92	631.51
61.06	1	0.05	0.11	0.01	0.59	0.05	0.17	0.46	0.27	18.08	98.82	0.73	0	68.54	21.01	29.57	0.27	0.17	1.2	0.01	0.1	0.03	0	0.01	0.01	18.08	0.09	0.04	1.68	0.07	0.03	20.34	5.82	5.72	0	12	-4.43	18.11	5.57	49.41	176.08	675.67	565.93	947.38	850.96	730.52	626.19	906.57	629.33
61.094	1	0.06	0.12	0.02	0.32	0.05	0.12	0.21	0.19	11.23	99.36	0.4	0	72.88	11.23	21.15	0.19	0.13	0.95	0.01	0.12	0.03	0	0.01	0.01	16.67	0.08	0.09	1.74	0.07	0.02	8.81	6.06	4.56	0	12	-1.42	17.06	6.31	50.65	171.1	676.54	569.21	944.07	853.2	732.67	625.14	903.45	635.59
61.127	1	0.06	0.1	0.02	0.31	0.05	0.11	0.21	0.17	9.49	99.37	0.44	0	71.74	9.49	22.34	0.17	0.12	0.77	0.01	0.08	0.03	0	0.01	0.01	16.94	0.06	0.13	1.74	0.07	0.03	9.77	5.98	3.02	0	12	-4.84	17.34	7.21	49.73	178.28	672.09	567.63	940.29	848.91	726.66	622.81	904.52	635.06
61.161	1	0.06	0.08	0.02	0.34	0.05	0.1	0.23	0.15	8.38	99.33	0.56	0	68.1	8.38	25.41	0.15	0.12	1.06	0.01	0.05	0.02	0	0.01	0.01	15.73	0.04	0.1	2.08	0.09	0.02	12.01	6.04	1.5	0	12	-6.42	18.21	6.1	49.58	173.54	668.55	563.98	934.8	845.84	722.85	615.73	895.8	629.94
61.194	1	0.06	0.06	0.02	0.44	0.05	0.08	0.31	0.15	6.76	99.13	1.04	0	66	6.76	34.14	0.15	0.1	1.26	0.02	0.05	0.03	0	0.01	0.01	12.55	0.04	0.09	2.11	0.1	0.02	11.64	5.34	0.4	0	12	-4.71	18.68	6.76	50.04	170.81	666.19	562.91	930.02	840.27	721.33	618.19	891.89	627.54
61.227	1	0.06	0.06	0.02	0.43	0.04	0.08	0.29	0.12	5.37	99.14	1.08	0	74.71	5.37	34.53	0.12	0.08	1.42	0.01	0.04	0.05	0	0.01	0.02	11.96	0.03	0.09	2.23	0.11	0.02	2.38	4.81	0	0	12	-6.5	16.58	4.97	50.52	164.25	670.6	565.41	925.85	836.13	721.88	616.36	885.83	626.2
61.261	1	0.05	0.05	0.02	0.56	0.04	0.06	0.4	0.09	3.64	98.89	2.2	0	66.14	3.64	43.46	0.09	0.06	1.6	0.02	0.05	0.06	0	0.01	0.03	10.19	0.03	0.08	2.63	0.11	0.01	17.8	4.35	0	0	12	-4.93	18.65	5.99	50.91	166.9	670.43	567.04	923.32	833.6	720.82	619.08	887.42	629.1
61.294	1	0.06	0.05	0.02	0.51	0.04	0.06	0.35	0.09	2.76	98.97	1.89	0	79.6	2.76	41.42	0.09	0.04	1.36	0.02	0.08	0.06	0	0.01	0.03	8.82	0.02	0.09	2.75	0.12	0.01	9.32	3.88	0	0	12	-7.29	15.19	5.84	50.43	169.39	667.93	564	923.91	833.18	718.27	615.88	887.38	625.65
61.327	1	0.06	0.05	0.02	0.53	0.04	0.06	0.36	0.1	2.82	98.93	2.03	0	89.48	2.82	42.01	0.08	0.03	1.28	0.02	0.08	0.05	0	0.01	0.03	7	0.02	0.1	3.09	0.12	0.01	9.85	3.57	0	0	12	-8.48	11.29	5.78	49.7	164.51	668.61	562.78	931.6	839.71	724.33	616.93	888.71	623.22
61.361	1	0.06	0.05	0.02	0.58	0.04	0.06	0.39	0.07	2.98	98.84	2.4	0	92.21	2.98	43.99	0.07	0.04	1.38	0.03	0.13	0.06	0	0.01	0.04	5.25	0.02	0.07	3.25	0.15	0.01	1.81	3.27	0	0	12	-7.8	9.64	4.94	49.4	173.36	669.24	558.2	940.56	844.99	723.83	613.3	897.02	620.95
61.394	1	0.06	0.06	0.02	0.49	0.04	0.07	0.32	0.08	2.81	99.01	1.63	0	82.48	2.81	39.45	0.08	0.04	1.23	0.04	0.14	0.04	0	0.01	0.03	5.01	0.02	0.07	2.89	0.13	0.01	1.03	3.21	0	0	12	-13.21	14.26	6.73	49.07	170.09	677.09	572.45	943.67	853.25	733.97	618.53	902.89	638.45
61.428	1	0.07	0.07	0.02	0.36	0.04	0.08	0.22	0.09	1.92	99.28	0.88	0	89.31	1.92	30.55	0.07	0.03	0.92	0.03	0.18	0.04	0	0.01	0.04	4.53	0.03	0.09	3.25	0.14	0.02	3.82	3.03	0	0	12	-12.18	11.39	4.98	49.53	164.29	685.54	579.12	946.82	855.2	739.55	628.61	903.53	638.86
61.461	1	0.08	0.08	0.02	0.32	0.04	0.08	0.19	0.09	1.52	99.36	0.69	0	96.84	1.52	27.61	0.06	0.03	1.07	0.03	0.16	0.04	0	0.01	0.05	3.57	0.04	0.09	2.83	0.14	0.02	16.47	3.09	0	0	12	-6.74	4.89	2.92	50.43	174.39	690.19	571.63	959.7	855.53	740.39	632.21	914.76	629.73
61.494	1	0.08	0.09	0.02	0.26	0.04	0.09	0.15	0.1	1.55	99.48	0.45	0	98.64	1.55	21.66	0.06	0.03	1.1	0.04	0.15	0.03	0	0.01	0.05	3.5	0.05	0.1	2.69	0.12	0.02	3.54	3.31	0	0	12	-4.16	-0.57	7.01	50.88	169.66	696.23	574.07	968.66	863.54	755.61	627.52	924.77	640.59
61.528	1	0.09	0.09	0.02	0.25	0.04	0.09	0.14	0.07	1.92	99.5	0.39	0	98.71	1.92	19.5	0.05	0.03	1.18	0.03	0.23	0.03	0	0.01	0.04	3.33	0.05	0.07	2.77	0.12	0.02	1.49	3.04	0.03	0	12	-12.1	0.31	4.8	48.45	176.5	700.6	574.87	981.51	870.26	757.91	631.31	934.33	636.77
61.561	1	0.08	0.1	0.02	0.27	0.04	0.09	0.15	0.06	2.3	99.46	0.46	0	73.34	2.3	21.88	0.05	0.04	1.12	0.02	0.16	0.02	0	0.01	0.03	3.14	0.04	0.06	2.8	0.12	0.02	16.07	3.04	0.78	0	12	-5.98	16.94	3.49	49.36	173.63	708.57	575.22	983.47	868.44	763.21	630.73	936.65	638.74
61.594	1	0.09	0.11	0.02	0.24	0.04	0.1	0.13	0.07	2.72	99.52	0.35	0	94.79	2.72	18.06	0.05	0.05	1.01	0.02	0.17	0.01	0	0.01	0.03	3.37	0.06	0.07	2.73	0.11	0.02	2.18	3.08	1.41	0	12	-10.75	7.49	4.37	48.75	173.12	713.3	575.99	985.29	863.63	767.49	629.06	940.39	637.66
61.628	1	0.08	0.14	0.02	0.27	0.03	0.11	0.15	0.07	2.8	99.46	0.36	0	96	5.66	18.17	0.07	0.05	0.84	0.02	0.15	0.01	0	0.01	0.04	2.8	0.07	0.07	3.14	0.14	0.02	31.98	2.92	3.26	0	12	-6.36	6.11	4.97	50.24	171.25	714.48	575.79	983.73	862.41	769.04	627.68	939.83	640.29
61.661	1	0.07	0.12	0.02	0.38	0.04	0.12	0.23	0.11	2.77	99.23	0.57	0	98.46	9.49	24.84	0.07	0.04	0.88	0.02	0.09	0.01	0	0.01	0.04	2.77	0.07	0.11	2.95	0.14	0.02	12.4	3	3.16	0	12	-4.05	1.22	4.31	50.49	168.77	718.31	575.08	988.78	863.36	773.47	631.23	942.12	637.45
61.694	1	0.06	0.11	0.02	0.56	0.04	0.15	0.38	0.08	2.83	98.88	0.81	0	95.68	16.13	29.85	0.08	0.05	1.03	0.02	0.1	0.02	0	0.01	0.03	2.83	0.05	0.08	2.78	0.12	0.02	10.81	2.98	3.56	0	12	-4.96	6.52	6.5	50.16	159.81	721.13	579.02	988.67	864.77	782.12	631.02	941.46	643.21
61.728	1	0.04	0.11	0.01	1	0.04	0.26	0.78	0.1	3.03	98.01	1.01	0	96.15	30.48	33.07	0.1	0.06	1.14	0.03	0.11	0.03	0	0.01	0.03	3.03	0.04	0.08	2.77	0.11	0.02	10.35	3.28	5.18	0	12	-10.7	5.91	7.26	48.87	175.8	717.62	573.43	992.12	861.62	775.83	625.64	951.1	639.34
61.761	1	0.03	0.1	0.01	1.78	0.04	0.37	1.61	0.12	3.29	96.45	1.84	0	96.38	40.95	40.09	0.12	0.08	1.41	0.03	0.12	0.04	0	0.01	0.03	3.29	0.04	0.09	2.88	0.11	0.02	9.25	3.28	5.54	0	12	-6.09	5.6	7.71	50.05	168.18	715.13	573.58	986.54	861.39	775.89	625.31	943.38	640.6
61.795	1	0.03	0.09	0.01	2.37	0.04	0.48	2.38	0.15	3.56	95.24	3.13	0	98.46	48.03	42.65	0.13	0.1	1.6	0.03	0.14	0.07	0	0.01	0.04	3.56	0.04	0.15	2.6	0.1	0.02	5.84	3.9	5.46	0	12	-5.4	-1.2	7.08	50	167.17	714.81	572.6	986.79	862.07	775.24	624.28	941.77	638.86
61.828	1	0.03	0.11	0.01	2.4	0.04	0.64	2.44	0.15	3.78	95.13	4.49	0	98.63	52.89	38.32	0.15	0.13	1.42	0.04	0.13	0.06	0	0.01	0.04	3.78	0.05	0.14	2.39	0.09	0.02	4.81	4.07	6.18	0	12	-5.37	0.62	6.92	50.14	165.24	715.37	573.03	985.31	860.85	775.52	623.89	940.07	638.89
61.861	1	0.02	0.11	0.01	2.76	0.04	0.74	2.88	0.15	3.89	94.24	5.89	0	97.77	56.3	39.04	0.14	0.13	1.13	0.04	0.12	0.04	0	0.01	0.05	3.89	0.05	0.15	2.53	0.08	0.02	4.71	3.91	6.48	0	12	-7.78	3.1	7.98	49.57	163.49	714.1	571.22	982.85	856.6	775.95	620.34	938.56	637.28
61.895	1	0.03	0.1	0.01	1.87	0.04	0.42	1.77	0.15	4.61	96.26	2.29	0	97.68	43.91	39.53	0.14	0.16	0.94	0.04	0.11	0.04	0	0.01	0.05	4.61	0.05	0.15	2.73	0.07	0.02	2.83	4.15	5.73	0	12	-8.27	3.3	6.52	49.27	167.58	712.9	568.39	982.65	854	771.34	620.31	938.48	632.38
61.928	1	0.04	0.12	0.01	0.99	0.04	0.3	0.8	0.13	4.15	98.03	1.01	0	98.6	33.14	30.79	0.13	0.22	0.78	0.03	0.08	0.02	0	0.01	0.04	4.15	0.05	0.11	2.66	0.06	0.02	0.97	4.15	5.52	0	12	-8.42	0.72	6.82	49.13	165.27	713.75	568.12	982.89	853.32	773.27	619.23	938.04	632.03
61.961	1	0.04	0.13	0.01	1.01	0.04	0.29	0.82	0.18	4.18	97.98	1	0	98.22	32.99	31.53	0.11	0.31	0.76	0.02	0.06	0.02	0	0.01	0.05	4.18	0.06	0.18	2.72	0.07	0.02	5.82	4.17	6.42	0	12	-3.83	1.94	3.88	50.63	166.12	711.9	570.95	977	854.32	765.15	624.33	931.03	633.19
61.995	1	0.05	0.17	0.02	0.67	0.04	0.25	0.47	0.19	4.97	98.67	0.64	0	95.32	26.33	24.73	0.13	0.28	0.71	0.02	0.07	0.03	0	0.01	0.05	4.97	0.06	0.19	2.93	0.06	0.02	13.9	3.41	6.76	0	12	-5.33	6.94	6.29	50.28	164.4	707.69	568.01	970.96	848.32	764.4	616.96	927.9	634.08
62.028	1	0.06	0.18	0.02	0.5	0.04	0.21	0.32	0.27	4.59	99.01	0.44	0	96.41	21.3	21.03	0.14	0.19	0.85	0.02	0.08	0.03	0	0.01	0.04	4.59	0.08	0.27	2.88	0.05	0.02	35.08	3.49	6.68	0	12	-4.43	5.55	6.87	50.63	164.85	703.32	567.29	965.48	846.61	759.99	615.79	923.84	633.94
62.061	1	0.07	0.24	0.02	0.42	0.04	0.2	0.26	0.5	4.53	99.16	0.39	0	96.53	19.32	18.12	0.13	0.14	1.04	0.02	0.13	0.03	0	0.01	0.04	4.53	0.1	0.5	2.99	0.04	0.02	11.94	3.62	8.9	0	12	-6.29	5.37	4.39	50.13	166.57	700.77	566.13	963.75	845.92	753.59	617.26	919.76	628.83
62.095	1	0.06	0.24	0.02	0.44	0.04	0.19	0.28	0.82	4.07	99.11	0.42	0	95.92	18.99	20.19	0.15	0.13	1.19	0.01	0.14	0.02	0	0.01	0.04	4.07	0.14	0.82	3.17	0.04	0.02	32.16	3.74	9.43	0	12	-5.16	6.22	4.13	50.37	163.79	698.76	565.96	960.47	845.31	751.91	617.8	915.41	627.64
62.128	1	0.07	0.26	0.02	0.4	0.04	0.17	0.25	1.67	3.7	99.2	0.42	0	96.18	15.95	20.46	0.12	0.12	1.6	0.01	0.11	0.01	0	0.02	0.03	3.7	0.19	1.67	2.98	0.04	0.03	11.23	3.82	10.42	0	12	-4.67	5.87	3.32	50.75	166.76	695.64	564.04	958.17	843.71	746.71	616.83	913.21	626.12
62.162	1	0.07	0.33	0.02	0.36	0.04	0.19	0.22	3.86	3.8	99.27	0.36	0	97.26	16.98	16.5	0.11	0.08	1.75	0.01	0.07	0.01	0	0.02	0.04	3.8	0.27	4.31	2.86	0.03	0.04	64.62	3.86	11.79	0	12	-0.95	4.15	3.91	52.29	165.06	692.41	565.54	952.67	843.82	743.92	618.18	908.6	629.4
62.195	1	0.08	0.32	0.02	0.31	0.04	0.16	0.19	3.84	3.37	99.36	0.33	0	98.25	13.69	15.54	0.1	0.05	2.04	0.02	0.1	0.02	0	0.02	0.04	3.37	0.34	3.84	2.81	0.03	0.04	18.71	4.07	11.27	0	12	-9.32	1.87	4.72	50.1	176.52	686.13	558.66	955.09	842.73	737.62	609.38	913.61	623
62.228	1	0.09	0.41	0.02	0.21	0.04	0.15	0.12	3.98	3.38	99.18	0.33	0	98.5	9.21	8.72	0.11	0.03	2.49	0.03	0.13	0.02	0	0.02	0.04	3.38	0.47	3.98	3.01	0.03	0.04	32.37	4.33	12.22	0	12	-8.52	-1.08	3.59	50.33	168.23	685.24	554.49	955.4	841.14	739.58	607.04	907.53	616.77
62.262	1	0.09	0.37	0.02	0.2	0.05	0.14	0.11	1.99	3.49	99.25	0.33	0	96.9	8.25	8.1	0.11	0.03	3.8	0.05	0.28	0.06	0	0.02	0.04	3.49	0.56	1.99	3.51	0.03	0.04	7.94	4.67	11.43	0	12	-3.32	-4.78	4.55	51.64	159.35	681.69	549.19	953.86	839.55	742.6	601.32	901.26	616.16
62.295	1	0.1	0.32	0.02	0.18	0.05	0.14	0.1	1.24	4.01	99.36	0.33	0	98.48	6.92	6.05	0.14	0.04	5.2	0.07	0.49	0.13	0	0.03	0.04	4.01	0.47	1.24	4.14	0.04	0.04	2.96	4.73	9.59	0	12	-1.09	-1.15	4.51	51.97	167.51	680.8	542.78	955.2	836.65	738.88	597.31	905.9	609.99
62.328	1	0.1	0.23	0.02	0.17	0.06	0.14	0.09	0.85	4.5	99.55	0.33	0	97.78	6.29	4.72	0.18	0.05	6.82	0.12	0.8	0.3	0	0.03	0.06	4.5	0.37	0.85	4.88	0.06	0.04	1.96	4.62	5.83	0	12	-4.24	-3.08	4.79	51.17	163.91	679.55	536.77	956.21	832.67	740.61	593.2	904.38	600.09
62.362	1	0.11	0.17	0.02	0.17	0.06	0.14	0.09	0.59	4.7	99.65	0.33	0.69	98.41	5.64	5.15	0.2	0.06	7.74	0.19	1.02	0.51	0	0.04	0.07	4.7	0.33	0.59	6.12	0.09	0.04	0.1	4.94	3.35	0	12	-0.25	-1.36	2.55	52.25	159.55	677.56	532.47	954.33	829.63	738.09	589.23	897.36	598.7
62.395	1	0.11	0.15	0.03	0.18	0.06	0.13	0.09	0.88	5.04	99.64	0.33	0	97.15	5.11	5.42	0.2	0.09	5.73	0.28	0.8	0.42	0	0.05	0.07	5.04	0.25	0.88	7.39	0.12	0.04	0.01	4.71	1.95	0	12	1.92	-4.35	3.76	52.85	155.6	680.05	533.67	952.64	827.77	741.84	589.54	897.11	599.55
62.429	1	0.12	0.13	0.03	0.2	0.05	0.13	0.09	1.29	5.55	99.6	0.33	0	98.42	5.55	6.52	0.3	0.13	4.69	0.38	0.44	0.21	0	0.05	0.06	5.88	0.17	1.29	10.02	0.22	0.04	0.03	4.62	0.95	0	12	1.35	-1.33	2.85	53.02	159.87	682.11	533.31	952.45	823.38	739.68	588.8	899.18	599.74
62.462	1	0.12	0.12	0.03	0.23	0.05	0.15	0.1	1.46	6.2	99.54	0.33	0	98.75	7.8	6.98	0.44	0.22	4.38	0.4	0.48	0.25	0	0.05	0.07	6.2	0.16	1.46	11.86	0.32	0.04	0.07	4.35	0.19	0	12	1.69	-0.13	1.83	52.98	155.51	684.49	533.12	953.22	822.87	742.06	590.37	897.46	596.19
62.495	1	0.12	0.12	0.03	0.27	0.05	0.16	0.12	1.98	6.71	99.47	0.4	0	98.36	10.52	8.19	0.5	0.36	4.88	0.46	0.63	0.39	0	0.06	0.1	6.71	0.1	1.98	12.21	0.41	0.03	0.65	4.28	0	0	12	3.11	1.52	0.76	53.85	157.6	685.08	532.48	951.32	818.5	739.13	589.98	896.59	596.69
62.529	1	0.13	0.11	0.03	0.34	0.06	0.18	0.15	1.83	7.67	99.32	0.72	0	98.15	12.74	9.53	0.62	0.55	6.39	0.43	0.88	0.62	0	0.08	0.12	7.67	0.07	1.83	18.3	0.93	0.03	0.16	4.49	0	0	12	7.03	2.14	0.61	55.62	158.71	687.36	534.25	945.37	813.39	736.5	593.22	895.19	595.28
62.562	1	0.13	0.09	0.04	0.6	0.05	0.2	0.25	1.15	8.15	98.8	1.75	0	98.17	17.35	16.68	0.69	0.97	5.48	0.31	0.86	0.74	0	0.1	0.09	8.15	0.05	1.15	25.83	1.58	0.03	0.03	4.15	0	0	12	7.44	2.09	3.06	55.66	157.25	687.53	531.57	943.64	808.82	739.52	587.12	896.55	595.41
62.595	1	0.13	0.09	0.05	0.68	0.06	0.18	0.28	0.81	8.29	98.65	2.45	0	96.76	16.02	19.85	0.81	1.58	7.57	0.28	0.97	1.49	0	0.1	0.07	8.29	0.05	0.74	27.63	1.91	0.03	0.01	4.21	0	0	12	5.63	5.02	3.14	54.82	152.74	686.84	530.94	941.36	806.77	740.37	585.81	892.95	592.86
62.629	1	0.19	0.1	0.07	0.97	0.06	0.25	0.32	1.75	10.49	98.05	8.32	0	94.42	20.9	15.82	1.75	1.6	6.94	0.3	0.64	1.27	0	0.1	0.05	10.49	0.03	0.29	42.57	4.08	0.02	0.05	3.92	0	0	12	5.55	7.85	1.24	54.34	155.06	686.38	531.04	938.89	804.88	735.51	588.38	890.56	589.25
62.662	1	0.17	0.1	0.06	1.44	0.05	0.39	0.49	1.75	10.36	97.12	19.87	0	92.04	30.4	16.09	1.75	1.65	6.7	0.4	0.42	1.3	0	0.09	0.04	10.36	0.02	0.15	45.58	4.11	0.02	0.06	3.82	0	0	12	5.71	9.76	1.28	53.93	151.65	685.54	532.23	935.91	802.22	735.42	592.29	887.01	588.13
62.695	1	0.19	0.1	0.08	2.28	0.05	0.48	0.73	2.21	12.6	95.43	41.98	0	92.22	35.44	18.86	2.21	2.17	7.16	0.49	0.39	0.94	0	0.08	0.03	12.6	0.02	0.1	53.86	5.7	0.01	0.35	3.51	0	0	12	6.23	9.64	1.53	53.95	153.51	683.51	535.45	928.19	799.3	729.89	593.41	883.39	591.41
62.729	1	0.17	0.07	0.09	6.48	0.04	0.6	2.48	2.82	17.44	87.05	77.82	0	90.62	45.4	34.06	2.82	2.5	4.8	0.44	0.22	0.41	0	0.1	0.03	17.44	0.01	0.06	63.55	9.87	0.01	0.38	2.85	0	0	12	4.57	10.66	0.41	53.51	149.76	679.87	537.47	918.78	794.27	723.99	595.42	873.65	589.83
62.762	1	0.15	0.06	0.09	5.72	0.04	0.41	2.22	2.55	21.57	88.56	62.07	0	78.06	39.07	39.22	2.55	1.94	3.63	0.28	0.22	0.27	0	0.1	0.03	21.57	0.01	0.1	60.24	8.89	0.01	0.19	2.78	0	0	12	5.73	15.65	5.23	53.15	155.23	675.33	538.43	916.6	792.48	723.99	599.78	879.13	594.48
62.796	1	0.27	0.11	0.11	1.04	0.04	0.18	0.3	1.88	13.58	97.93	14.17	0	88.16	13.58	18	1.88	0.91	4.31	0.25	0.16	0.36	0	0.09	0.03	20.17	0.02	0.32	52.92	7.96	0.01	0.42	2.62	0.17	0	12	2.43	11.96	2.27	51.88	178.02	669.92	531.92	919.94	791.88	708.24	599.64	885.69	585.32
62.829	1	0.38	0.16	0.11	0.42	0.04	0.16	0.1	2.59	4.39	99.15	4.3	0	84.56	4.39	2.42	2.67	0.33	5.33	0.75	0.27	0.77	0	0.07	0.03	16.77	0.03	0.37	49.38	6.62	0.02	0.36	2.59	0.03	0	12	9.1	13.5	3.43	57.04	171.61	671.16	551.28	913.23	799.28	710.95	626.99	880.59	601.03
62.862
62.896
62.929
62.962
62.996
63.029
63.062
63.096
63.129
63.163
63.196
63.229
63.263
63.296
63.329
63.363
63.396
63.43
63.463
63.496
63.53
63.563
63.596
63.63
63.663
63.696
63.73
63.763
63.797
63.83
63.863
63.897
63.93
63.963
63.997
64.03
64.063
64.097
64.13
64.164
64.197
64.23
64.264
64.297
64.33
64.364
64.397
64.431
64.464
64.497
64.531
64.564
64.597
64.631
64.664
64.697
64.731
64.764
64.798
64.831
64.864
64.898
64.931
64.964
64.998
65.031
65.064
65.098	3	0.09	0.2	0.02	0.3	0.02	0.43	0.16	1.13	5.46	99.14	0.51	0	0.08	24.91	0.13	2.31	0.01	0.21	0.03	2.23	0.09	0	0.37	1.13	5.46	0.1	0.04	0.01	0.03	0.36	0.1	0.14	0.08	0		-3.24	-57.58	20.75	59.18	41.29	1117.75	449.08	1224.64	558.32	1162.97	462.11	1201.31	477.43
65.131
65.165
65.198
65.231
65.265
65.298
65.331
65.365
65.398
65.432
65.465
65.498
65.532
65.565
65.598
65.632
65.665
65.698
65.732
65.765
65.799
65.832
65.865
65.899
65.932
65.965
65.999
66.032
66.065
66.099
66.132
66.166
66.199
66.232
66.266
66.299
66.332
66.366
66.399
66.433
[truncated: 35,996 more rows]
[truncated: 4 more columns]
